# Supplementary material for: Associations between lower-limb muscle activation and knee flexion in post-stroke individuals: A study on the stance-to-swing phases of gait
Source: PLoS One. 2017 Sep 8;12(9):e0183865. doi: 10.1371/journal.pone.0183865 (PMC5590852; doi:10.1371/journal.pone.0183865)
Supplement: S1 Dataset — (ZIP) [file pone.0183865.s001.zip]

Archive with 323 entries (200 files):
- S1_Dataset/
- S1_Dataset/Healthy group/
- S1_Dataset/Healthy group/1/
- S1_Dataset/Healthy group/1/1/
- S1_Dataset/Healthy group/1/1/emg.csv
- S1_Dataset/Healthy group/1/1/point.csv
- S1_Dataset/Healthy group/1/2/
- S1_Dataset/Healthy group/1/2/emg.csv
- S1_Dataset/Healthy group/1/2/point.csv
- S1_Dataset/Healthy group/1/3/
- S1_Dataset/Healthy group/1/3/emg.csv
- S1_Dataset/Healthy group/1/3/point.csv
- S1_Dataset/Healthy group/1/4/
- S1_Dataset/Healthy group/1/4/emg.csv
- S1_Dataset/Healthy group/1/4/point.csv
- S1_Dataset/Healthy group/1/5/
- S1_Dataset/Healthy group/1/5/emg.csv
- S1_Dataset/Healthy group/1/5/point.csv
- S1_Dataset/Healthy group/10/
- S1_Dataset/Healthy group/10/1/
- S1_Dataset/Healthy group/10/1/emg.csv
- S1_Dataset/Healthy group/10/1/point.csv
- S1_Dataset/Healthy group/10/2/
- S1_Dataset/Healthy group/10/2/emg.csv
- S1_Dataset/Healthy group/10/2/point.csv
- S1_Dataset/Healthy group/10/3/
- S1_Dataset/Healthy group/10/3/emg.csv
- S1_Dataset/Healthy group/10/3/point.csv
- S1_Dataset/Healthy group/10/4/
- S1_Dataset/Healthy group/10/4/emg.csv
- S1_Dataset/Healthy group/10/4/point.csv
- S1_Dataset/Healthy group/10/5/
- S1_Dataset/Healthy group/10/5/emg.csv
- S1_Dataset/Healthy group/10/5/point.csv
- S1_Dataset/Healthy group/2/
- S1_Dataset/Healthy group/2/1/
- S1_Dataset/Healthy group/2/1/emg.csv
- S1_Dataset/Healthy group/2/1/point.csv
- S1_Dataset/Healthy group/2/2/
- S1_Dataset/Healthy group/2/2/emg.csv
- S1_Dataset/Healthy group/2/2/point.csv
- S1_Dataset/Healthy group/2/3/
- S1_Dataset/Healthy group/2/3/emg.csv
- S1_Dataset/Healthy group/2/3/point.csv
- S1_Dataset/Healthy group/2/4/
- S1_Dataset/Healthy group/2/4/emg.csv
- S1_Dataset/Healthy group/2/4/point.csv
- S1_Dataset/Healthy group/2/5/
- S1_Dataset/Healthy group/2/5/emg.csv
- S1_Dataset/Healthy group/2/5/point.csv
- S1_Dataset/Healthy group/3/
- S1_Dataset/Healthy group/3/1/
- S1_Dataset/Healthy group/3/1/emg.csv
- S1_Dataset/Healthy group/3/1/point.csv
- S1_Dataset/Healthy group/3/2/
- S1_Dataset/Healthy group/3/2/emg.csv
- S1_Dataset/Healthy group/3/2/point.csv
- S1_Dataset/Healthy group/3/3/
- S1_Dataset/Healthy group/3/3/emg.csv
- S1_Dataset/Healthy group/3/3/point.csv
- S1_Dataset/Healthy group/3/4/
- S1_Dataset/Healthy group/3/4/emg.csv
- S1_Dataset/Healthy group/3/4/point.csv
- S1_Dataset/Healthy group/3/5/
- S1_Dataset/Healthy group/3/5/emg.csv
- S1_Dataset/Healthy group/3/5/point.csv
- S1_Dataset/Healthy group/4/
- S1_Dataset/Healthy group/4/1/
- S1_Dataset/Healthy group/4/1/emg.csv
- S1_Dataset/Healthy group/4/1/point.csv
- S1_Dataset/Healthy group/4/2/
- S1_Dataset/Healthy group/4/2/emg.csv
- S1_Dataset/Healthy group/4/2/point.csv
- S1_Dataset/Healthy group/4/3/
- S1_Dataset/Healthy group/4/3/emg.csv
- S1_Dataset/Healthy group/4/3/point.csv
- S1_Dataset/Healthy group/4/4/
- S1_Dataset/Healthy group/4/4/emg.csv
- S1_Dataset/Healthy group/4/4/point.csv
- S1_Dataset/Healthy group/4/5/
- S1_Dataset/Healthy group/4/5/emg.csv
- S1_Dataset/Healthy group/4/5/point.csv
- S1_Dataset/Healthy group/5/
- S1_Dataset/Healthy group/5/1/
- S1_Dataset/Healthy group/5/1/emg.csv
- S1_Dataset/Healthy group/5/1/point.csv
- S1_Dataset/Healthy group/5/2/
- S1_Dataset/Healthy group/5/2/emg.csv
- S1_Dataset/Healthy group/5/2/point.csv
- S1_Dataset/Healthy group/5/3/
- S1_Dataset/Healthy group/5/3/emg.csv
- S1_Dataset/Healthy group/5/3/point.csv
- S1_Dataset/Healthy group/5/4/
- S1_Dataset/Healthy group/5/4/emg.csv
- S1_Dataset/Healthy group/5/4/point.csv
- S1_Dataset/Healthy group/5/5/
- S1_Dataset/Healthy group/5/5/emg.csv
- S1_Dataset/Healthy group/5/5/point.csv
- S1_Dataset/Healthy group/6/
- S1_Dataset/Healthy group/6/1/
- S1_Dataset/Healthy group/6/1/emg.csv
- S1_Dataset/Healthy group/6/1/point.csv
- S1_Dataset/Healthy group/6/2/
- S1_Dataset/Healthy group/6/2/emg.csv
- S1_Dataset/Healthy group/6/2/point.csv
- S1_Dataset/Healthy group/6/3/
- S1_Dataset/Healthy group/6/3/emg.csv
- S1_Dataset/Healthy group/6/3/point.csv
- S1_Dataset/Healthy group/6/4/
- S1_Dataset/Healthy group/6/4/emg.csv
- S1_Dataset/Healthy group/6/4/point.csv
- S1_Dataset/Healthy group/6/5/
- S1_Dataset/Healthy group/6/5/emg.csv
- S1_Dataset/Healthy group/6/5/point.csv
- S1_Dataset/Healthy group/7/
- S1_Dataset/Healthy group/7/1/
- S1_Dataset/Healthy group/7/1/emg.csv
- S1_Dataset/Healthy group/7/1/point.csv
- S1_Dataset/Healthy group/7/2/
- S1_Dataset/Healthy group/7/2/emg.csv
- S1_Dataset/Healthy group/7/2/point.csv
- S1_Dataset/Healthy group/7/3/
- S1_Dataset/Healthy group/7/3/emg.csv
- S1_Dataset/Healthy group/7/3/point.csv
- S1_Dataset/Healthy group/7/4/
- S1_Dataset/Healthy group/7/4/emg.csv
- S1_Dataset/Healthy group/7/4/point.csv
- S1_Dataset/Healthy group/7/5/
- S1_Dataset/Healthy group/7/5/emg.csv
- S1_Dataset/Healthy group/7/5/point.csv
- S1_Dataset/Healthy group/8/
- S1_Dataset/Healthy group/8/1/
- S1_Dataset/Healthy group/8/1/emg.csv
- S1_Dataset/Healthy group/8/1/point.csv
- S1_Dataset/Healthy group/8/2/
- S1_Dataset/Healthy group/8/2/emg.csv
- S1_Dataset/Healthy group/8/2/point.csv
- S1_Dataset/Healthy group/8/3/
- S1_Dataset/Healthy group/8/3/emg.csv
- S1_Dataset/Healthy group/8/3/point.csv
- S1_Dataset/Healthy group/8/4/
- S1_Dataset/Healthy group/8/4/emg.csv
- S1_Dataset/Healthy group/8/4/point.csv
- S1_Dataset/Healthy group/8/5/
- S1_Dataset/Healthy group/8/5/emg.csv
- S1_Dataset/Healthy group/8/5/point.csv
- S1_Dataset/Healthy group/9/
- S1_Dataset/Healthy group/9/1/
- S1_Dataset/Healthy group/9/1/emg.csv
- S1_Dataset/Healthy group/9/1/point.csv
- S1_Dataset/Healthy group/9/2/
- S1_Dataset/Healthy group/9/2/emg.csv
- S1_Dataset/Healthy group/9/2/point.csv
- S1_Dataset/Healthy group/9/3/
- S1_Dataset/Healthy group/9/3/emg.csv
- S1_Dataset/Healthy group/9/3/point.csv
- S1_Dataset/Healthy group/9/4/
- S1_Dataset/Healthy group/9/4/emg.csv
- S1_Dataset/Healthy group/9/4/point.csv
- S1_Dataset/Healthy group/9/5/
- S1_Dataset/Healthy group/9/5/emg.csv
- S1_Dataset/Healthy group/9/5/point.csv
- S1_Dataset/Patient group/
- S1_Dataset/Patient group/1/
- S1_Dataset/Patient group/1/1/
- S1_Dataset/Patient group/1/1/emg.csv
- S1_Dataset/Patient group/1/1/point.csv
- S1_Dataset/Patient group/1/2/
- S1_Dataset/Patient group/1/2/emg.csv
- S1_Dataset/Patient group/1/2/point.csv
- S1_Dataset/Patient group/1/3/
- S1_Dataset/Patient group/1/3/emg.csv
- S1_Dataset/Patient group/1/3/point.csv
- S1_Dataset/Patient group/1/4/
- S1_Dataset/Patient group/1/4/emg.csv
- S1_Dataset/Patient group/1/4/point.csv
- S1_Dataset/Patient group/1/5/
- S1_Dataset/Patient group/1/5/emg.csv
- S1_Dataset/Patient group/1/5/point.csv
- S1_Dataset/Patient group/10/
- S1_Dataset/Patient group/10/1/
- S1_Dataset/Patient group/10/1/emg.csv
- S1_Dataset/Patient group/10/1/point.csv
- S1_Dataset/Patient group/10/2/
- S1_Dataset/Patient group/10/2/emg.csv
- S1_Dataset/Patient group/10/2/point.csv
- S1_Dataset/Patient group/10/3/
- S1_Dataset/Patient group/10/3/emg.csv
- S1_Dataset/Patient group/10/3/point.csv
- S1_Dataset/Patient group/10/4/
- S1_Dataset/Patient group/10/4/emg.csv
- S1_Dataset/Patient group/10/4/point.csv
- S1_Dataset/Patient group/10/5/
- S1_Dataset/Patient group/10/5/emg.csv
- S1_Dataset/Patient group/10/5/point.csv
- S1_Dataset/Patient group/2/
- S1_Dataset/Patient group/2/1/
- S1_Dataset/Patient group/2/1/emg.csv
- S1_Dataset/Patient group/2/1/point.csv
- S1_Dataset/Patient group/2/2/
- S1_Dataset/Patient group/2/2/emg.csv
- S1_Dataset/Patient group/2/2/point.csv
- S1_Dataset/Patient group/2/3/
- S1_Dataset/Patient group/2/3/emg.csv
- S1_Dataset/Patient group/2/3/point.csv
- S1_Dataset/Patient group/2/4/
- S1_Dataset/Patient group/2/4/emg.csv
- S1_Dataset/Patient group/2/4/point.csv
- S1_Dataset/Patient group/2/5/
- S1_Dataset/Patient group/2/5/emg.csv
- S1_Dataset/Patient group/2/5/point.csv
- S1_Dataset/Patient group/3/
- S1_Dataset/Patient group/3/1/
- S1_Dataset/Patient group/3/1/emg.csv
- S1_Dataset/Patient group/3/1/point.csv
- S1_Dataset/Patient group/3/2/
- S1_Dataset/Patient group/3/2/emg.csv
- S1_Dataset/Patient group/3/2/point.csv
- S1_Dataset/Patient group/3/3/
- S1_Dataset/Patient group/3/3/emg.csv
- S1_Dataset/Patient group/3/3/point.csv
- S1_Dataset/Patient group/3/4/
- S1_Dataset/Patient group/3/4/emg.csv
- S1_Dataset/Patient group/3/4/point.csv
- S1_Dataset/Patient group/3/5/
- S1_Dataset/Patient group/3/5/emg.csv
- S1_Dataset/Patient group/3/5/point.csv
- S1_Dataset/Patient group/4/
- S1_Dataset/Patient group/4/1/
- S1_Dataset/Patient group/4/1/emg.csv
- S1_Dataset/Patient group/4/1/point.csv
- S1_Dataset/Patient group/4/2/
- S1_Dataset/Patient group/4/2/emg.csv
- S1_Dataset/Patient group/4/2/point.csv
- S1_Dataset/Patient group/4/3/
- S1_Dataset/Patient group/4/3/emg.csv
- S1_Dataset/Patient group/4/3/point.csv
- S1_Dataset/Patient group/4/4/
- S1_Dataset/Patient group/4/4/emg.csv
- S1_Dataset/Patient group/4/4/point.csv
- S1_Dataset/Patient group/4/5/
- S1_Dataset/Patient group/4/5/emg.csv
- S1_Dataset/Patient group/4/5/point.csv
- S1_Dataset/Patient group/5/
- S1_Dataset/Patient group/5/1/
- S1_Dataset/Patient group/5/1/emg.csv
- S1_Dataset/Patient group/5/1/point.csv
- S1_Dataset/Patient group/5/2/
- S1_Dataset/Patient group/5/2/emg.csv
- S1_Dataset/Patient group/5/2/point.csv
- S1_Dataset/Patient group/5/3/
- S1_Dataset/Patient group/5/3/emg.csv
- S1_Dataset/Patient group/5/3/point.csv
- S1_Dataset/Patient group/5/4/
- S1_Dataset/Patient group/5/4/emg.csv
- S1_Dataset/Patient group/5/4/point.csv
- S1_Dataset/Patient group/5/5/
- S1_Dataset/Patient group/5/5/emg.csv
- S1_Dataset/Patient group/5/5/point.csv
- S1_Dataset/Patient group/6/
- S1_Dataset/Patient group/6/1/
- S1_Dataset/Patient group/6/1/emg.csv
- S1_Dataset/Patient group/6/1/point.csv
- S1_Dataset/Patient group/6/2/
- S1_Dataset/Patient group/6/2/emg.csv
- S1_Dataset/Patient group/6/2/point.csv
- S1_Dataset/Patient group/6/3/
- S1_Dataset/Patient group/6/3/emg.csv
- S1_Dataset/Patient group/6/3/point.csv
- S1_Dataset/Patient group/6/4/
- S1_Dataset/Patient group/6/4/emg.csv
- S1_Dataset/Patient group/6/4/point.csv
- S1_Dataset/Patient group/6/5/
- S1_Dataset/Patient group/6/5/emg.csv
- S1_Dataset/Patient group/6/5/point.csv
- S1_Dataset/Patient group/7/
- S1_Dataset/Patient group/7/1/
- S1_Dataset/Patient group/7/1/emg.csv
- S1_Dataset/Patient group/7/1/point.csv
- S1_Dataset/Patient group/7/2/
- S1_Dataset/Patient group/7/2/emg.csv
- S1_Dataset/Patient group/7/2/point.csv
- S1_Dataset/Patient group/7/3/
- S1_Dataset/Patient group/7/3/emg.csv
- S1_Dataset/Patient group/7/3/point.csv
- S1_Dataset/Patient group/7/4/
- S1_Dataset/Patient group/7/4/emg.csv
- S1_Dataset/Patient group/7/4/point.csv
- S1_Dataset/Patient group/7/5/
- S1_Dataset/Patient group/7/5/emg.csv
- S1_Dataset/Patient group/7/5/point.csv
- S1_Dataset/Patient group/8/
- S1_Dataset/Patient group/8/1/
- S1_Dataset/Patient group/8/1/emg.csv
- S1_Dataset/Patient group/8/1/point.csv
- S1_Dataset/Patient group/8/2/
- S1_Dataset/Patient group/8/2/emg.csv
- S1_Dataset/Patient group/8/2/point.csv
- S1_Dataset/Patient group/8/3/
- S1_Dataset/Patient group/8/3/emg.csv
[truncated: 23 more entries]
