# Supplementary material for: Associations between lower-limb muscle activation and knee flexion in post-stroke individuals: A study on the stance-to-swing phases of gait
Source: PLoS One. 2017 Sep 8;12(9):e0183865. doi: 10.1371/journal.pone.0183865 (PMC5590852; doi:10.1371/journal.pone.0183865)
Supplement: S1 Dataset — (ZIP) [file pone.0183865.s001.zip › S1_Dataset/Healthy group/1/1/emg.csv]

Frame	Time	EMG Signal 1	EMG Signal 2	EMG Signal 3	EMG Signal 4	EMG Signal 5	EMG Signal 6	EMG Signal 7	EMG Signal 8
0	0	58.722	52.767	48.741	49.601	34.07	44.454	39.688	45.009
1	0.001	58.224	51.072	46.317	49.046	28.925	34.781	37.416	39.018
2	0.002	48.44	42.795	45.638	45.972	33.843	34.013	37.666	47.937
3	0.003	50.859	46.158	41.474	38.085	28.121	33.256	33.076	41.385
4	0.004	44.187	43.351	39.067	45.903	27.437	34.049	30.047	32.317
5	0.005	45.853	37.836	42.089	32.241	27.923	30.016	29.743	34.102
6	0.006	42.892	36.198	38.157	12.969	27.065	33.159	30.222	43.047
7	0.007	39.961	41.945	29.605	22.75	22.731	34.754	28.194	28.215
8	0.008	41.696	40.935	33.635	23.077	21.698	37.145	27.732	45.722
9	0.009	35.896	35.695	29.37	30.945	27.651	27.561	26.903	26.085
10	0.01	30.324	36.462	23.98	48.547	25.305	15.086	20.86	8.018
11	0.011	25.169	33.586	22.681	39.265	21.032	9.225	23.935	8.361
12	0.012	28.971	19.32	24.894	16.461	17.164	21.974	22.977	35.636
13	0.013	31.047	19.017	17.262	0.643	16.602	33.971	21.845	21.528
14	0.014	24.843	21.654	17.796	32.481	14.713	16.586	17.055	16.156
15	0.015	20.813	18.332	19.528	26.406	14.006	21.483	13.447	31.524
16	0.016	24.764	22.793	15.881	20.743	13.333	14.221	10.846	8.032
17	0.017	18.697	17.434	14.79	22.858	7.26	0.608	12.944	9.156
18	0.018	17.316	16.559	10.648	11.274	9.346	7.155	13.702	25.408
19	0.019	12.115	1.989	15.45	-5.857	2.758	10.062	10.433	26.216
20	0.02	13.153	16.108	9.657	12.457	5.116	15.14	6.423	-2.924
21	0.021	7.871	8.025	5.845	-6.734	7.292	0.713	5.93	-0.669
22	0.022	8.475	0.591	4.979	8.189	3.303	4.715	3.352	1.242
23	0.023	4.662	0.732	6.873	9.028	5.728	-1.117	6.427	15.587
24	0.024	5.75	7.128	3.791	9.719	1.447	-3.619	5.856	17.013
25	0.025	6.127	4.292	2.109	-3.673	-2.422	1.674	1.259	3.003
26	0.026	1.144	9.244	-3.584	-3.275	-1.42	1.785	1.543	-14.444
27	0.027	4.928	11.549	4.129	8.589	-0.385	-15.296	0.125	-9.2
28	0.028	3.938	1.894	1.829	-15.301	-2.02	-9.299	-2.781	-0.611
29	0.029	-0.286	-4.595	-0.421	-13.209	-0.511	18.81	-1.785	-10.363
30	0.03	-1.149	-0.969	-3.975	14.279	-3.229	7.293	-2.506	-6.71
31	0.031	-4.276	-6.383	0.273	5.049	-8.228	0.66	-4.14	-6.297
32	0.032	-1.921	-0.133	-3.56	-19.033	-4.875	-5.346	-0.513	-3.699
33	0.033	-4.343	5.593	-6.949	-10.552	-6.906	-4.529	-3.804	1.851
34	0.034	-6.516	0.354	-5.444	2.821	-8.895	-0.966	-7.44	-2.415
35	0.035	-8.616	-6.183	-6.792	14.882	-2.911	2.074	-2.144	-6.249
36	0.036	-7.574	-10.533	2.558	16.538	-0.567	4.954	-7.053	-7.905
37	0.037	-6.279	-17.349	-2.363	-7.497	-1.862	5.363	-3.611	-6.032
38	0.038	-6.28	-15.786	-1.808	-42.514	-1.572	7.749	-0.717	-4.303
39	0.039	-10.677	-13.011	1.116	-20.203	-12.853	4.764	-3.196	-12.786
40	0.04	-9.015	-14.245	-4.621	0.027	-2.234	-7.863	-5.44	2.767
41	0.041	-14.452	-8.281	-2.181	3.27	-1.258	-13.481	-7.261	4.621
42	0.042	-14.412	-9.617	-6.852	26.68	-5.283	-12.286	-7.287	10.591
43	0.043	-18.968	-22.329	-11.284	-20.693	-9.08	-11.233	-6.526	-11.065
44	0.044	-15.925	-21.058	-18.195	-14.418	-6.262	-7.828	-12.883	-14.103
45	0.045	-16.71	-10.448	-7.06	3.509	0.266	-11.544	-15.726	-11.876
46	0.046	-16.668	-17.996	-5.755	-13.17	-2.47	-14.84	-11.943	-5.155
47	0.047	-12.527	-22.005	-4.602	-28.446	-3.431	-15.968	-14.123	-15.997
48	0.048	-18.216	-9.146	-11.159	-15.049	-5.527	-4.685	-14.921	-10.364
49	0.049	-13.603	-11.148	-26.963	-2.8	-7.602	-9.438	-11.046	-15.714
50	0.05	-15.732	-3.433	-16.416	-6.577	-15.446	-13.76	-16.043	-11.169
51	0.051	-15.198	-2.159	-14.458	-3.266	-12.373	-12.583	-16.685	-15.44
52	0.052	-17.762	-21.795	-9.211	-18.922	-11.435	-16.062	-10.169	-19.127
53	0.053	-12.401	-30.205	-13.831	-33.029	-12.228	-10.825	-14.484	-10.822
54	0.054	-14.392	-17.519	-12.462	-20.239	-11.471	-11.769	-18.602	-13.932
55	0.055	-15.034	-10.62	-11.28	-8.601	-12.068	-14.26	-13.816	-3.096
56	0.056	-21.67	-21.331	-17.258	-14.973	-7.433	-2.035	-9.218	-13.15
57	0.057	-19.213	-15.599	-3.301	-20.787	-6.862	-7.221	-11.003	-14.272
58	0.058	-7.08	-17.413	-9.088	2.045	-9.389	-11.824	-12.401	-8.273
59	0.059	-12.364	-3.158	-17.774	-26.204	-13.843	-4.64	-5.084	-7.286
60	0.06	-10.878	-9.033	-16.205	-14.949	-4.939	-13.526	-6.088	-8.236
61	0.061	-26.812	-7.359	-14.829	-11.616	-3.776	-17.002	-12.91	-12.513
62	0.062	-7.723	-5.855	-8.421	-2.295	-0.29	-11.763	-6.952	-13.306
63	0.063	-10.298	-7.288	-11.878	-16.419	-5.519	-14.626	-1.375	-9.796
64	0.064	-12.679	-11.035	-12.827	-3.642	-2.612	-10.322	2.079	-9.196
65	0.065	-14.869	-12.263	-13.767	3.359	-10.544	-11.07	-6.665	-12.084
66	0.066	-12.999	-17.566	-12.963	1.249	-3.178	-10.46	-24.693	-12.443
67	0.067	-7.829	-8.722	-15.259	-4.558	-6.071	-8.508	-6.913	-7.994
68	0.068	-9.446	-9.942	-13.296	-23.916	-10.318	-9.077	-9.247	-7.416
69	0.069	-5.257	-9.021	-16.556	-11.138	-19.209	-11.566	-7.128	-13.198
70	0.07	-17.139	-13.915	-13.623	-8.804	-1.197	-11.926	-5.2	-12.402
71	0.071	-34.634	-27.113	-10.114	-15.169	1.339	-14.013	-10.432	-11.817
72	0.072	-13.607	-5.876	-11.445	-13.228	3.685	-7.989	-11.977	-13.731
73	0.073	-16.387	-14.239	-16.259	-11.472	-23.963	-7.183	-4.814	-13.127
74	0.074	-18.973	-16.79	-10.228	-9.887	-12.708	-14.51	-3.643	-12.718
75	0.075	-16.727	-9.855	-12.521	-11.209	-9.386	-13.525	-7.111	-10.374
76	0.076	-14.67	-16.282	-11.916	-10.032	-6.258	-2.066	-6.131	-10.732
77	0.077	-16.68	-2.76	-9.962	-11.172	-8.932	-6.66	-20.819	-15.153
78	0.078	-11.521	-14.968	-8.19	-10.169	-16.445	-10.892	-10.15	-9.712
79	0.079	-19.524	-10.344	-6.807	-7.254	-9.443	-12.029	3.422	-11.599
80	0.08	-15.338	-11.722	-14.136	-9.757	-11.533	-10.833	-8.74	-11.015
81	0.081	-16.573	-8.059	-8.889	-10.484	-5.688	-11.789	-4.064	-16.437
82	0.082	-15.488	-9.241	-11.769	-11.018	-3.91	-14.69	-11.186	-14.471
83	0.083	-10.341	-18.921	-14.262	-15.644	-8.512	-6.743	-9.982	-16.367
84	0.084	-21.254	-17.764	-11.921	-10.219	-9.822	-16.397	-1.618	-12.271
85	0.085	-8.363	-18.924	-13.842	-8.246	-8.615	-7.482	-11.251	-12.635
86	0.086	-10.192	-13.698	-11.888	-10.134	-9.728	-8.624	-2.302	-9.317
87	0.087	-11.81	-16.606	-17.283	-11.835	-10.647	-7.634	1.223	-12.188
88	0.088	-10.524	-14.096	-13.785	-10.465	-13.503	-12.454	-6.084	-9.441
89	0.089	-14.263	-16.419	-11.833	-12.813	-9.2	-6.443	-8.934	-5.15
90	0.09	-20.326	-5.568	-13.557	-12.406	-8.391	-8.765	-8.114	-3.767
91	0.091	-21.365	-10.195	-14.903	-9.654	-6.409	-8.191	-20.259	-11.082
92	0.092	-18.512	-5.91	-14.51	-15.441	-8.296	-18.269	-0.858	-16.263
93	0.093	-17.799	-9.551	-7.927	-14.6	-9.99	-11.119	-8.351	-13.312
94	0.094	-12.25	-13.009	-12.769	-14.017	-11.306	-12.287	-5.974	-12.513
95	0.095	-17.149	-5.628	-12.006	-12.077	-6.814	-11.136	-16.559	-14.829
96	0.096	-8.491	-16.423	-12.781	-20.949	-10.832	-14.253	-18.439	-21.432
97	0.097	-7.375	-9.227	-7.944	-14.558	-8.278	-7.494	-13.152	-11.747
98	0.098	-12.644	-10.35	-12.589	1.12	-3.787	-4.984	-11.548	-20.646
99	0.099	-5.919	-13.781	-9.688	-5.251	-12.652	-17.183	-12.842	-12.32
100	0.1	-17.385	-23.409	-14.544	-14.911	-8.943	-1.326	-13.937	3.753
101	0.101	-15.89	-14.445	-12.61	-13.146	-5.44	0.791	-10.397	-3.208
102	0.102	-14.579	-17.864	-13.19	-14.672	-8.509	-5.029	-13.431	7.447
103	0.103	-13.452	-12.591	-6.222	-16.02	-11.385	-13.751	-16.264	-2.223
104	0.104	-12.321	-27.254	-12.999	-14.858	-8.842	-12.209	-15.428	-18.079
105	0.105	-15.446	-25.068	-8.742	-13.675	-11.132	-19.376	-16.142	-20.196
106	0.106	-14.504	-15.328	-12.813	-3.972	-9.169	-18.223	-14.133	-33.719
107	0.107	-15.307	-10.047	-13.397	2.435	-8.556	-17.061	-12.126	-7.391
108	0.108	-14.546	-14.625	-11.458	-5.878	-12.59	-1.007	-13.8	-11.066
109	0.109	-15.13	-13.207	-10.881	-17.647	-9.082	-3.338	-11.22	-21.13
110	0.11	-15.72	-11.969	-13.411	-16.09	-9.446	-5.469	-3.794	0.75
111	0.111	-12.823	-29.895	-12.067	-14.715	-10.582	-11.284	-4.695	3.474
112	0.112	-17.673	-6.605	-12.463	-8.307	-6.102	-20.006	-9.468	-14.323
113	0.113	-15.738	-9.628	-9.758	-14.276	-10.14	-15.366	-11.924	-16.642
114	0.114	-17.476	-6.853	-14.015	-13.29	-7.605	-11.121	-7.795	-14.512
115	0.115	-14.95	0.761	-13.636	-6.484	-13.003	-9.971	-11.217	-12.57
116	0.116	-19.393	-10.788	-11.322	3.232	-8.152	-3.975	-13.104	-3.858
117	0.117	-11.643	-12.855	-12.494	4.44	-10.074	-9.201	-15.972	-2.309
118	0.118	-12.59	-18.596	-15.217	-13.503	-6.001	-14.039	-13.406	-12.367
119	0.119	-9.662	-16.797	-10.965	-26.242	-9.48	-9.786	-12.969	-11.204
120	0.12	-7.117	-15.199	-10.586	-14.605	-9.873	-17.151	-12.536	-17.214
121	0.121	-19.29	-7.986	-11.947	-12.507	-8.702	-12.318	-15.198	-22.439
122	0.122	-14.056	-16.839	-10.792	-6.696	-10.627	-13.105	-10.9	-17.611
123	0.123	-15.563	-15.618	-15.251	-22.552	-9.457	-10.792	-10.478	-4.449
124	0.124	-8.367	-10.328	-13.52	-16.184	-11.026	-4.216	-12.755	-6.39
125	0.125	-12.005	-3.486	-11.007	-10.349	-10.841	-17.391	-8.653	-22.271
126	0.126	-13.125	-11.35	-8.687	-12.066	-9.488	-23.209	-11.135	-28.654
127	0.127	-16.171	-16.518	-13.525	-13.593	-5.811	-11.009	-11.484	-11.221
128	0.128	-15.152	-17.414	-12.941	-9.331	-6.205	-3.068	-10.298	-22.831
129	0.129	-14.316	-14.842	-12.359	-5.647	-7.576	4.103	-9.106	9.108
130	0.13	-11.945	-15.558	-11.978	-14.007	-7.969	7.787	-7.909	13.554
131	0.131	-12.458	-10.647	-10.632	-21.335	-7.59	4.306	-12.144	-15.484
132	0.132	-7.752	-16.576	-13.536	-12.435	-8.753	-11.754	-9.217	-19.157
133	0.133	-13.102	-10.907	-12.38	5.589	-10.888	-18.726	-8.815	-9.075
134	0.134	-13.602	-17.424	-8.127	-12.178	-10.121	-8.087	-9.183	-5.964
135	0.135	-4.828	-18.122	-13.938	-14.459	-7.041	-13.894	-6.254	-14.271
136	0.136	-17.906	-12.451	-11.617	-12.317	-6.66	-15.616	-4.306	-16.803
137	0.137	-16.082	-11.817	-11.036	-10.38	-7.832	-14.057	-5.45	-19.123
138	0.138	-20.65	-11.179	-12.974	1.839	-7.068	-9.777	-7.561	-12.717
139	0.139	-19.216	-16.538	-14.719	-15.531	-6.307	-6.097	-4.846	-14.653
140	0.14	-10.235	-15.901	-12.206	-17.825	-8.827	-12.087	-6.774	-12.889
141	0.141	-28.166	-16.425	-9.884	1.342	-10.387	-8.96	-8.315	-17.517
142	0.142	-15.318	-20.432	-12.787	-26.903	-13.685	-9.926	-12.189	-18.877
143	0.143	-12.915	-16.892	-10.849	-8.117	-8.855	-12.447	-10.823	-15.203
144	0.144	-10.7	-11.421	-8.907	-4.816	-8.292	-6.805	-16.239	-2.04
145	0.145	-16.419	-13.313	-10.451	-14.078	-8.892	-1.943	-11.4	20.806
146	0.146	-18.07	-11.332	-10.257	-5.733	-7.553	-10.615	-11.987	-7.434
147	0.147	-13.332	-13.038	-12.778	-13.261	-10.857	-16.583	-6.569	-11.122
148	0.148	-11.886	-12.611	-16.255	-10.923	-11.252	-6.893	-10.046	-7.796
149	0.149	-8.129	-11.217	-11.798	-4.5	-8.548	-8.018	-10.621	-17.076
150	0.15	-4.558	-15.245	-15.861	-14.142	-4.302	-11.503	-5.195	-8.751
151	0.151	-11.834	-17.729	-14.511	-12.377	-9.152	-8.402	-10.025	-16.283
152	0.152	-18.526	-16.338	-11.217	-10.828	-7.229	-11.29	-10.598	-13.945
153	0.153	-15.931	-14.177	-11.603	-12.17	-8.98	-12.043	-7.68	-11.784
154	0.154	-16.619	-12.2	-12.755	-15.826	-12.475	-12.794	-8.053	-13.72
155	0.155	-15.958	-11.008	-6.945	-9.8	-8.037	-12.196	-15.387	-15.469
156	0.156	-15.3	-11.169	-14.295	-10.756	-9.795	-10.25	-10.146	-10.852
157	0.157	-21.8	-14.422	-11.39	-3.959	-9.417	-8.5	-9.153	-6.622
158	0.158	-17.459	-12.245	-10.616	-11.862	-7.105	-11.979	-8.348	-2.932
159	0.159	-15.053	-12.595	-8.289	-10.86	-10.02	-12.339	-10.645	-13.762
160	0.16	-14.39	-14.489	-10.216	-9.873	-6.35	-12.699	-10.037	-18.012
161	0.161	-17.598	-10.196	-10.793	-9.095	-10.81	-9.969	-14.647	-14.316
162	0.162	-9.776	-15.606	-10.214	-11.401	-7.914	-11.886	-6.882	-10.815
163	0.163	-14.932	-12.084	-17.18	-11.957	-9.274	-7.031	-9.953	-7.729
164	0.164	-19.69	-15.337	-10.406	-15.234	-10.633	-5.078	-8.972	-12.58
165	0.165	-15.361	-13.559	-11.178	-18.121	-10.254	-12.411	-8.188	-11.801
166	0.166	-12.966	-14.876	-8.853	-26.037	-6.584	-13.356	-10.505	-11.038
167	0.167	-16.38	-11.573	-8.27	-34.344	-7.94	-12.558	-9.916	-11.624
168	0.168	-19.596	-7.483	-14.262	-24.649	-7.553	-8.472	-13.192	-9.667
169	0.169	-17.783	-3.98	-13.486	-5.094	-6.39	-4.965	-9.116	-5.581
170	0.17	-15.197	-11.317	-11.55	37.485	-6.78	-10.944	-12.587	-13.507
171	0.171	-13.776	-16.531	-9.614	-5.086	-8.908	-5.317	-11.215	-5.182
172	0.172	-19.525	-9.742	-11.356	-10.499	-9.102	-4.716	-9.073	-17
173	0.173	-13.856	-21.153	-10.966	14.665	-5.421	-9.346	-13.507	-9.072
174	0.174	-14.38	-22.69	-14.258	-26.568	-6.773	-6.428	-9.421	-4.809
175	0.175	-12.382	-18.419	-15.416	-21.152	-9.675	-7.756	-10.759	-16.608
176	0.176	-15.23	-12.012	-15.797	-16.116	-10.061	-15.095	-15.186	-24.551
177	0.177	-15.569	-15.487	-16.951	-2.577	-7.342	-18.18	-13.426	-14.501
178	0.178	-16.873	-12.393	-13.471	-6.646	-5.789	-21.063	-9.93	-13.336
179	0.179	-10.258	-11.431	-8.052	27.409	-9.074	-16.778	-7.595	-5.023
180	0.18	-19.125	-24.595	-11.535	-32.198	-8.682	-9.396	-8.744	-4.031
181	0.181	-13.096	-18.783	-13.466	-7.821	-10.621	-10.346	-8.342	-18.725
182	0.182	-16.172	-10.072	-12.888	-29.909	-7.143	-4.34	-7.947	-25.124
183	0.183	-19.056	-21.109	-14.252	-36.507	-11.209	-0.288	-11.42	-19.335
184	0.184	-13.045	-28.273	-10.986	-30.518	-4.246	-11.151	-11.804	-14.124
185	0.185	-15.354	-11.267	-15.067	-2.876	-13.147	-19.099	-9.674	9.667
186	0.186	-15.922	-4.321	-13.737	2.126	-9.658	-11.966	-8.523	-7.401
187	0.187	-12.633	-10.714	-14.148	-20.746	-10.63	-18.373	-8.918	-23.11
188	0.188	-13.202	-12.662	-9.332	-33.161	-9.651	-5.241	-7.387	-3.409
189	0.189	-14.554	-10.937	-8.779	-14.406	-12.166	-7.001	-11.855	-21.254
190	0.19	-9.144	-6.323	-12.868	2.596	-6.559	-24.44	-11.297	-14.321
191	0.191	-13.983	-13.514	-12.508	-0.524	-8.503	1.28	-9.581	-3.694
192	0.192	-14.58	-12.4	-13.894	-8.859	-10.428	-2.031	-8.256	-9.522
193	0.193	-17.493	-13.598	-11.807	-6.395	-3.855	-23.921	-8.667	-11.289
194	0.194	-12.668	-10.544	-13.787	-18.072	-4.626	-15.62	-5.804	-15.953
195	0.195	-18.676	-9.607	-10.347	-11.754	-5.398	-23.195	-8.559	-20.23
196	0.196	-14.631	-12.159	-6.321	-13.75	-10.228	-16.256	-12.862	-0.681
197	0.197	-14.076	-11.432	-13.327	-5.101	-12.158	2.858	-13.27	-31.876
198	0.198	-9.453	-13.407	-16.28	-13.103	-11.57	-14.995	-10.014	-11.211
199	0.199	-13.547	-15.402	-10.33	-17.426	-11.956	6.07	-11.203	-0.018
200	0.2	-14.931	-17.196	-9.603	-13.819	-8.656	8.743	-12.396	-3.356
201	0.201	-16.318	-13.773	-14.497	4.102	-5.739	-4.059	-8.169	-12.688
202	0.202	-13.46	-13.45	-12.605	-8.741	-10.959	-15.705	-16.136	-21.049
203	0.203	-18.735	-18.347	-14.399	-15.775	-10.367	-22.125	-15.015	-3.283
204	0.204	-13.951	-17.836	-14.85	-17.981	-7.068	-12.49	-16.015	-10.29
205	0.205	-14.584	-14.994	-11.624	-4.514	-5.322	-10.782	-11.212	4.576
206	0.206	-16.382	-11.575	-13.794	-9.813	-10.155	-6.167	-15.512	-5.136
207	0.207	-19.93	-19	-11.908	-14.552	-8.216	-1.948	-16.325	-17.362
208	0.208	-18.643	-13.849	-13.891	-24.702	-8.786	-10.888	-11.524	-15.842
209	0.209	-18.31	-16.817	-16.069	-18.402	-10.137	-14.409	-10.981	-20.13
210	0.21	-18.739	-12.628	-13.408	-2.823	-7.808	-11.36	-11.604	-13.778
211	0.211	-16.08	-5.357	-8.43	-13.564	-9.931	-14.302	-5.836	-12.663
212	0.212	-11.304	-14.337	-11.769	-15.613	-7.992	-16.859	-11.491	-5.35
213	0.213	-19.296	-17.901	-10.079	-10.488	-10.692	-11.291	-3.589	-6.349
214	0.214	-14.117	-17.009	-14.966	-12.134	-5.845	-10.741	-0.536	-17.792
215	0.215	-15.124	-16.118	-14.433	-10.877	-10.678	-11.358	-1.541	-3.503
216	0.216	-15.949	-8.254	-11.581	-4.572	-10.091	-9.658	-7.578	-5.468
217	0.217	-15.222	-22.27	-17.435	-12.98	-11.828	-13.184	-13.224	-28.318
218	0.218	-15.869	-20.42	-13.416	-18.296	-9.303	-16.509	-9.771	-31.409
219	0.219	-15.326	-15.278	-9.984	-19.338	-7.94	-9.962	-9.228	-17.294
220	0.22	-13.629	-10.717	-10.606	-11.454	-10.833	-10.966	-13.319	-14.833
221	0.221	-17.157	-12.163	-12.386	-10.513	-8.118	-11.776	-10.834	-3.275
222	0.222	-14.099	-13.016	-13.783	-7.7	-11.593	-7.745	-11.245	-5.45
223	0.223	-17.441	-16.775	-13.428	-6.999	-9.459	-7.192	-15.326	-7.431
224	0.224	-18.646	-15.712	-15.599	-9.395	-8.1	-14.373	-11.87	-12.682
225	0.225	-16.752	-18.895	-15.825	-12.059	-6.932	-13.81	-15.181	-11.133
226	0.226	-14.865	-16.078	-15.471	-5.597	-11.964	-13.252	-12.301	-9.807
227	0.227	-19.757	-11.879	-10.473	-11.655	-5.962	-9.797	-8.064	-9.655
228	0.228	-8.968	-11.176	-13.795	-9.377	-6.73	-12.148	-9.243	-8.521
229	0.229	-10.572	-11.819	-13.245	-14.29	-8.659	-11.001	-8.867	-14.526
230	0.23	-9.26	-21.957	-16.741	-14.962	-2.659	-5.021	-11.779	-9.298
231	0.231	-5.627	-14.863	-9.405	-6.131	-1.882	-4.224	-9.851	-12.212
232	0.232	-6.822	-13.761	-8.455	-7.339	-6.722	-5.012	-11.019	-9.717
233	0.233	-9.95	-12.649	2.362	-6.244	-7.305	-0.191	-6.184	-5.666
234	0.234	-14.815	-3.034	-4.819	-5.345	-10.212	-4.839	-6.772	-7.601
235	0.235	-12.325	-9.491	-5.988	-12.18	-10.593	-0.772	0.568	2.464
236	0.236	-13.123	-17.86	-7.166	-7.948	-3.244	-8.72	-4.276	-4.682
237	0.237	-23.982	-14.808	-10.27	-13.573	-17.176	-2.736	-1.761	-3.514
238	0.238	-19.349	-11.959	-9.308	-17.091	-7.502	-10.101	-7.371	-0.031
239	0.239	-9.306	-7.751	-13.57	-21.767	-2.277	-7.18	-3.886	-9.686
240	0.24	-13.002	-10.123	-11.247	-24.68	-3.822	-15.11	-5.818	-21.502
241	0.241	-14.164	0.673	-7.771	-18.861	-19.685	-12.018	-7.555	-19.965
242	0.242	-11.074	-13.691	-4.481	-8.218	-4.777	-12.964	-15.484	-15.701
243	0.243	-10.116	-7.933	-3.893	13.453	-10.581	-15.464	-2.309	-16.86
244	0.244	-16.125	-16.69	-7.372	10.353	-8.832	-6.56	-4.036	-8.545
245	0.245	-13.804	-15.185	-14.712	-9.393	-13.47	-5.384	-2.471	-15.905
246	0.246	-11.874	-8.053	-15.665	-6.871	-9.207	-2.28	-24.131	-9.123
247	0.247	-13.804	-16.963	-8.875	-9.182	-12.886	-5.163	-8.446	-8.331
248	0.248	-9.732	-3.823	-13.113	-11.294	-6.886	-14.804	-16.749	-15.695
249	0.249	-11.075	-12.554	-12.32	-5.48	-12.108	-11.099	-14.212	-8.894
250	0.25	-11.459	-11.022	-8.813	-10.69	-11.138	-19.369	-11.869	-8.103
251	0.251	-10.308	-12.408	-18.848	-15.318	-8.616	-11.97	-13.976	-16.987
252	0.252	-13.022	-16.1	-8.763	-16.635	-10.93	-14.836	-8.145	-13.474
253	0.253	-10.313	-7.798	-2.346	-10.226	-10.349	-8.807	-13.351	-10.376
254	0.254	-13.79	-15.164	-5.809	-11.364	-8.404	-14.401	-11.775	-15.195
255	0.255	-11.459	-14.205	-21.85	-12.311	-5.494	-16.308	-10.394	-14.413
256	0.256	-6.608	-11.693	-19.495	0.514	-5.874	-6.211	-9.205	-12.077
257	0.257	-11.24	-12.462	-17.336	-4.661	-11.29	-7.531	-10.339	-13.986
258	0.258	-20.133	-20.39	-15.37	-12.538	-4.7	-11.16	-9.337	-10.681
259	0.259	-26.504	-17.289	-13.595	-5.334	-8.954	-2.801	-8.335	-14.732
260	0.26	-18.161	-8.377	-12.014	-6.45	-6.626	-10.112	-10.816	-6.783
261	0.261	-10.786	-11.85	-16.237	4.421	-8.554	-7.154	-9.997	-7.913
262	0.262	-11.731	-14.934	-12.513	-11.42	-10.479	-6.336	-11.885	-13.105
263	0.263	-24.865	-15.885	-18.469	-13.495	-11.049	-13.657	-5.847	-15.968
264	0.264	-30.65	-18.385	-13.2	-15.422	-7.56	-8.784	-9.88	-11.68
265	0.265	-14.754	-20.685	-10.257	-27.596	-8.903	-9.526	-9.27	-12.452
266	0.266	-16.853	-11.168	-10.994	-22.89	-4.835	-8.722	-13.878	-23.282
267	0.267	-3.282	-7.429	-13.272	-18.543	-10.633	-13.522	-14.43	-34.28
268	0.268	-29.575	-8.542	-11.298	-17.307	-9.854	-10.194	-8.598	-12.592
269	0.269	-18.325	-9.469	-17.261	-20.737	-10.429	-6.095	-14.186	21.869
270	0.27	-15.002	-10.391	-16.444	-13.315	-7.129	-10.899	-10.686	8.347
271	0.271	-18.065	-23.494	-9.82	1.477	-11.184	-8.928	-13.964	4.315
272	0.272	-9.717	-13.773	-17.713	-17.604	-8.658	-12.949	-15.678	-6.886
273	0.273	-12.204	-8.493	-7.998	0.285	-5.36	-20.838	-7.726	-16.931
274	0.274	-14.498	-16.37	-16.858	26.101	-9.413	-17.317	-8.876	-32.592
275	0.275	-8.081	-12.063	-13.336	2.351	-5.922	-12.06	-7.883	-12.832
276	0.276	-6.115	-26.32	-10.204	-38.434	-9.196	-11.062	-10.754	-5.261
277	0.277	-11.309	-16.58	-11.131	-32.954	-9.576	-8.511	-9.951	-7.572
278	0.278	-6.642	-18.251	-6.83	-7.731	-9.176	-19.12	-10.692	-22.461
279	0.279	-13.77	-7.151	-17.433	24.273	-6.459	-6.123	-10.097	-20.488
280	0.28	-17.416	-20.055	-13.132	-38.183	-9.352	-32.403	-10.679	-8.269
281	0.281	-18.552	-18.26	-11.937	-29.227	-5.658	1.69	-10.084	-9.78
282	0.282	-21.619	-16.64	-8.416	-21.06	-4.287	6.171	-11.42	-16.919
283	0.283	-22.555	-12.313	-7.405	-13.645	-6.406	-6.188	-9.083	-18.043
284	0.284	-16.531	-5.851	-14.131	-6.992	-10.851	-17.382	-3.257	-12.003
285	0.285	-17.29	-11.783	-8.094	-12.943	-6.781	-7.301	-7.3	-6.744
286	0.286	-17.852	-8.622	-12.125	-18.326	-10.258	2.011	-10.759	-15.616
287	0.287	-19.769	-7.584	-12.667	-13.23	-6.956	-6.301	-11.324	-16.756
288	0.288	-12.019	-11.77	-7.992	-17.647	-8.121	-19.062	-9.576	-17.7
289	0.289	-12.974	-9.38	-12.027	-13.577	-11.785	-7.454	-12.09	-2.968
290	0.29	-21.859	-12.787	-7.16	-17.213	-10.411	-9.578	-10.728	3.427
291	0.291	-18.361	-16	-11.78	-7.099	-10.788	-11.513	-8.601	-6.252
292	0.292	-13.118	-9.337	-15.815	-10.152	-8.083	-9.767	-14.6	-7.985
293	0.293	-14.066	-8.493	-10.954	-7.385	-9.233	-11.309	-12.093	-3.329
294	0.294	-14.816	-9.19	-16.928	-9.833	-9.034	-12.663	-11.321	-7.574
295	0.295	-14.025	-19.963	-12.844	-12.103	-9.799	-8.976	-10.736	-19.353
296	0.296	-17.494	-34.214	-10.899	-14.198	-6.697	-10.13	-7.439	-11.398
297	0.297	-15.544	-16.723	-16.882	-8.36	-10.363	-9.165	-12.876	-10.027
298	0.298	-14.949	-14.342	-14.539	-6.595	-10.74	-15.941	-10.941	-21.809
299	0.299	-10.092	-16.401	-12.588	-11.217	-8.602	-18.468	-10.367	-4.364
300	0.3	-0.015	-2.79	-14.51	-6.925	-8.983	-12.858	-9.791	-11.304
301	0.301	-7.169	-11.436	-10.428	-10.581	-9.363	-16.357	-9.404	-26.196
302	0.302	-8.324	-6.737	-13.9	-7.087	-5.867	-15.778	-8.051	-4.896
303	0.303	-16.643	-13.84	-6.524	-10.17	-13.204	-6.865	-12.889	-7.583
304	0.304	-13.539	-12.618	-7.465	-7.25	-7.97	-5.698	-9.599	-5.06
305	0.305	-16.437	-11.398	-12.281	-20.401	-6.988	-9.199	-6.7	-2.725
306	0.306	-15.658	-14.434	-11.506	-18.449	-7.753	-6.116	-8.054	-21.855
307	0.307	-13.327	-17.276	-9.175	-23.647	-11.809	-15.004	-13.467	-19.302
308	0.308	-15.264	-9.285	-12.644	-12.592	-6.968	-11.515	-8.629	-12.305
309	0.309	-17.203	-12.333	-12.047	-5.414	-8.891	-16.734	-8.046	-14.407
310	0.31	-15.466	-9.379	-10.286	14.142	-8.299	-21.589	-16.939	-20.185
311	0.311	-14.102	-5.058	-16.07	5.831	-11.777	-10.188	-13.259	-18.41
312	0.312	-12.737	-15.65	-15.281	-17.368	-10.421	-2.26	-9.773	-16.837
313	0.313	-13.883	-14.243	-13.327	23.476	-7.519	-0.916	-0.098	-9.656
314	0.314	-14.267	-15.351	-12.73	7.039	-8.676	0.23	-1.251	4.694
315	0.315	-16.975	-21.302	-9.808	-28.175	-6.732	-0.939	-12.088	6.657
316	0.316	-12.12	-33.069	-12.297	-41.733	-8.853	-8.304	-10.732	-19.64
317	0.317	-14.041	-25.084	-11.887	-29.353	-6.911	-11.22	-11.894	-15.946
318	0.318	-13.433	-12.07	-7.029	-10.569	-6.132	-10.466	-8.412	-12.645
319	0.319	-18.85	-10.276	-10.299	-20.619	-8.449	-4.869	-3.18	-9.514
320	0.32	-16.899	-14.872	-13.184	-23.725	-9.804	-8.363	-4.143	-12.155
321	0.321	-13.588	-4.763	-11.812	-15.401	-9.025	-15.729	-15.558	0.657
322	0.322	-12.99	-13.633	-11.407	-17.898	-8.83	-14.777	-7.619	-1.632
323	0.323	-15.484	-17.084	-13.521	-10.919	-9.024	-8.782	-6.261	-3.731
324	0.324	-17.786	-7.38	-11.561	4.019	-5.922	-9.569	-15.148	-13.383
325	0.325	-14.865	-19.159	-9.609	2.124	-12.5	-9.006	-21.134	-15.127
326	0.326	-14.456	-14.47	-13.071	-6.558	-7.662	-12.333	-13.768	-4.076
327	0.327	-10.951	-15.797	-12.66	-14.495	-8.437	-10.61	-14.726	-8.302
328	0.328	-13.066	-12.092	-13.025	-18.763	-6.116	-9.264	-1.555	-27.835
329	0.329	-14.984	-8.577	-14.936	-6.947	-9.597	-16.644	8.135	-19.548
330	0.33	-11.493	-7.575	-9.114	-8.462	-11.528	-6.975	-11.204	-22.055
331	0.331	-14.393	-16.455	-8.323	7.387	-10.946	-8.152	-13.709	-10.402
332	0.332	-19.62	-12.944	-14.887	-16.025	-9.593	-9.293	-11.378	-21.02
333	0.333	-17.683	-16.019	-12.349	-25.303	-7.272	-12.371	-13.499	-19.057
334	0.334	-13.035	-5.149	-13.102	-5.558	-9.409	-7.541	-15.424	-13.827
335	0.335	-14.765	-9.369	-12.509	-3.022	-9.026	-11.82	-13.669	-5.927
336	0.336	-16.108	-21.142	-18.492	-24.075	-8.642	-9.521	-12.111	-7.309
337	0.337	-14.74	-16.47	-14.414	-4.311	-5.749	-8.952	-4.949	-10.956
338	0.338	-14.345	-12.185	-12.464	13.508	-11.751	-4.307	-8.625	-9.79
339	0.339	-10.655	-15.836	-15.739	-21.483	-12.531	-10.917	-12.096	-6.717
340	0.34	-13.934	-19.298	-10.309	-26.495	-6.929	-13.45	-6.86	-5.741
341	0.341	-16.828	-16.187	-12.228	-12.922	-6.356	-14.241	-11.687	-11.756
342	0.342	-17.203	-17.148	-7.578	-16.941	-8.303	-14.839	-9.151	-9.444
343	0.343	-20.674	-17.914	-11.631	-13.247	-7.73	-11.561	-6.812	-10.02
344	0.344	-17.756	-13.836	-11.232	-9.924	-9.095	-13.322	-14.727	-14.659
345	0.345	-14.073	-15.769	-8.9	-12.975	-8.72	-10.817	-15.672	-14.082
346	0.346	-13.668	-13.833	-14.695	-10.238	-9.113	-3.467	-8.881	-6.154
347	0.347	-15.785	-8.423	-12.361	-7.704	-11.053	-8.696	-11.374	-12.145
348	0.348	-16.161	-10.343	-11.771	-9.98	-5.26	-9.665	-10.573	-19.523
349	0.349	-13.443	-13.627	-9.823	-16.319	-7.592	-13.935	-8.607	-12.783
350	0.35	-9.948	-11.884	-11.559	-10.483	-7.023	-8.332	-10.506	0.378
351	0.351	-10.32	-7.035	-12.902	-5.206	-10.32	-13.156	-9.876	-9.29
352	0.352	-11.474	-14.386	-13.278	-9.811	-14.389	-23.232	-7.315	-14.525
353	0.353	-15.149	-11.474	-13.655	-8.425	-6.457	-13.22	-10.558	-0.181
354	0.354	-14.77	-15.731	-14.03	-4.72	-9.955	1.092	-5.691	-9.824
355	0.355	-13.614	-16.511	-8.209	-13.03	-4.734	-4.707	-8.98	-22.007
356	0.356	-14.78	-14.575	-10.527	-13.991	-5.707	-20.609	-11.877	-23.584
357	0.357	-11.3	-12.648	-12.462	-16.871	-6.49	-14.284	-8.4	-16.441
358	0.358	-15.37	-12.088	-11.875	-16.105	-10.566	-16.251	-9.755	-10.056
359	0.359	-16.731	-11.703	-12.45	-5.459	-12.507	6.59	-13.829	-13.535
360	0.36	-19.058	-16.154	-12.834	-9.69	-6.517	-2.708	-10.364	-12.559
361	0.361	-13.261	-10.741	-9.534	-16.054	-5.75	-11.043	-9.018	-7.724
362	0.362	-18.876	-14.231	-10.695	-14.871	-6.334	-8.532	-6.879	-8.5
363	0.363	-16.946	-16.185	-12.628	-17.966	-10.983	-10.847	-10.538	-17.4
364	0.364	-15.016	-13.296	-9.92	-13.106	-11.564	-12.964	-8.196	-11.384
365	0.365	-14.439	-7.496	-14.757	-3.411	-11.185	-11.027	-8.563	-8.257
366	0.366	-14.059	-11.571	-12.814	-2.268	-8.867	-9.303	-9.719	-11.141
367	0.367	-15.419	-9.657	-10.877	-13.129	-11.002	-7.768	-7.798	-10.371
368	0.368	-13.295	-17.025	-11.456	-11.778	-10.618	-9.135	-11.286	-11.145
369	0.369	-14.459	-16.061	-12.802	5.271	-5.588	-10.315	-11.673	-19.071
370	0.37	-16.406	-15.293	-11.448	-1.685	-8.88	-13.809	-7.609	-9.383
371	0.371	-14.283	-14.527	-7.383	-8.055	-9.466	-8.605	-10.134	-13.058
372	0.372	-13.522	-7.947	-10.864	-17.729	-5.99	-19.469	-9.764	-19.042
373	0.373	-14.304	-3.696	-13.187	-22.976	-9.284	-15.231	-12.677	-19.997
374	0.374	-14.897	-11.058	-12.796	-11.918	-10.446	-6.34	-11.535	-5.277
375	0.375	-14.712	-23.826	-13.954	-21.933	-5.995	11.645	-10.38	-7.41
376	0.376	-14.133	-18.604	-13.564	-23.08	-8.909	-6.174	-10.189	-13.225
377	0.377	-13.949	-10.673	-13.381	-5.088	-9.304	-13.161	-10.37	-1.017
378	0.378	-14.722	-14.929	-12.037	-2.583	-11.643	-6.792	-11.721	22.793
379	0.379	-12.6	-11.254	-13.988	-4.937	-10.496	-12.623	-11.897	-14.981
380	0.38	-12.22	-12.406	-11.288	-7.08	-10.902	-21.364	-8.779	-30.088
381	0.381	-9.321	-15.491	-9.365	-16.79	-5.887	-22.931	-7.615	-16.565
382	0.382	-13.776	-10.654	-14.216	-11.59	-6.475	-18.686	-7.232	-20.642
383	0.383	-14.369	-16.657	-12.297	-0.603	-4.748	-6.901	-8.783	-1.892
384	0.384	-15.734	-18.986	-11.73	-10.704	-11.724	-5.376	-7.45	29.043
385	0.385	-16.118	-19.559	-11.152	-30.267	-8.84	1.766	-9.405	16.659
386	0.386	-17.288	-13.562	-12.525	-16.173	-6.342	-4.629	-5.734	-40.048
387	0.387	-12.842	-15.899	-13.902	-3.457	-10.429	-22.645	-7.098	-15.681
388	0.388	-12.261	-17.84	-11.025	-24.601	-8.514	-4.866	-14.458	6.365
389	0.389	-13.611	-14.549	-11.408	-4.903	-7.962	-7.201	-13.498	-13.57
390	0.39	-16.895	-11.646	-13.36	-12.512	-8.572	-9.348	-12.554	4.615
391	0.391	-16.503	-9.128	-9.111	-19.544	-6.079	-11.298	-16.836	-11.845
392	0.392	-12.829	-7.772	-15.705	-0.438	-7.455	-13.06	-16.091	-26.953
393	0.393	-17.272	-14.348	-13.191	-13.267	-6.327	-8.438	-14.184	-22.528
394	0.394	-10.691	-7.577	-13.979	-24.938	-6.75	-15.618	-14.787	-18.493
395	0.395	-20.358	-15.506	-12.056	-10.092	-11.817	-16.8	-9.392	-22.197
396	0.396	-16.669	-14.539	-11.488	-4.33	-9.919	-15.646	-11.348	-25.514
397	0.397	-15.493	-19.369	-13.255	-23.747	-7.052	-16.619	-17.367	2.729
398	0.398	-12.387	-9.683	-13.661	-21.294	-9.595	-9.854	-16.613	-0.967
399	0.399	-13.338	-8.514	-7.292	-9.742	-6.337	-12.387	-18.569	-18.021
400	0.4	-12.545	-9.677	-13.309	-24.688	-11.23	-24.603	-25.941	-27.327
401	0.401	-14.848	-12.771	-11.005	-15.054	-13.212	-1.769	-19.195	-19.017
402	0.402	-12.89	-15.667	-12.967	-6.402	-11.52	26.476	-16.705	-26.588
403	0.403	-12.294	-14.897	-9.702	-8.028	-6.738	-7.604	-4.535	-33.583
404	0.404	-12.861	-9.282	-15.143	4.874	-11.436	-21.161	18.273	-10.184
405	0.405	-15.362	-15.865	-10.328	-3.896	-9.727	7.876	8.962	18.043
406	0.406	-15.735	-9.866	-7.062	-14.994	-8.408	26.65	11.64	-8.318
407	0.407	-12.826	-4.257	-12.499	6.643	-8.829	-11.095	-1.164	-18.42
408	0.408	-13.973	-15.097	-14.462	3.494	-10.033	-36.256	5.774	-15.358
409	0.409	-15.892	-19.744	-12.55	-16.319	-8.909	-22.713	7.88	-18.089
410	0.41	-12.392	-12.587	-16.64	-3.617	-10.114	-18.63	-9.567	-10.569
411	0.411	-15.669	-11.432	-11.828	-15.318	-14.992	-14.948	-21.205	-8.274
412	0.412	-13.524	-10.279	-12.435	-17.528	-11.543	-18.239	-23.363	-10.426
413	0.413	-14.668	-13.38	-8.392	-7.929	-12.163	-21.33	-17.582	-16.252
414	0.414	-16.587	-20.16	-10.936	-23.862	-6.789	-13.003	-19.352	-18.029
415	0.415	-14.44	-17.651	-15.41	-17.529	-8.764	-0.231	-14.733	-10.127
416	0.416	-13.649	-13.579	-11.378	-15.637	-9.388	-11.84	1.111	-11.5
417	0.417	-15.377	-10.685	-12.763	-17.425	-11.155	-13.959	-9.556	-10.371
418	0.418	-16.134	-10.113	-15.111	-19.03	-10.802	-8.144	-11.512	-13.885
419	0.419	-12.437	-8.194	-10.304	-17.729	-12.966	-10.455	-9.797	-12.948
420	0.42	-14.933	-12.27	-14.2	-21.443	-9.707	-5.214	-5.178	-8.143
421	0.421	-7.563	-12.664	-14.812	-1.935	-7.614	-6.748	-9.458	-10.686
422	0.422	-12.766	-14.99	-11.932	12.143	-10.358	-10.989	-9.672	-12.648
423	0.423	-11.782	-16.162	-16.795	-26.433	-12.317	-12.141	-3.305	-14.999
424	0.424	-16.025	-18.881	-13.528	-31.927	-10.801	-10.968	-21.325	-8.443
425	0.425	-18.326	-19.279	-12.975	-6.827	-6.376	-9.978	-23.865	-5.935
426	0.426	-11.733	-14.466	-5.069	-2.422	-5.814	-7.036	-26.205	-18.147
427	0.427	-17.717	-17.962	-6.247	-6.54	-0.414	-7.79	-15.581	-12.962
428	0.428	-13.632	-11.975	-5.304	4.656	-3.919	-2.158	-17.531	7.722
429	0.429	-14.197	-19.347	-12.099	-5.418	-4.525	-2.714	-15.813	-6.409
430	0.43	-14.761	-20.323	-6.121	3.887	-7.451	-7.342	-14.283	1.117
431	0.431	-16.484	-14.335	-8.456	1.156	-15.399	-13.901	-10.041	-1.248
432	0.432	-11.629	-10.291	-11.953	-6.467	-7.092	-7.896	-8.893	-3.418
433	0.433	-12.191	-9.717	-12.543	-18.128	-10.198	-8.657	4.254	2.365
434	0.434	-18.759	-14.376	-21.457	-20.273	-5.375	-9.192	-0.986	-20.501
435	0.435	-10.815	-11.484	-7.144	-6.743	-6.164	-19.216	-12.029	-11.222
436	0.436	-13.903	-8.978	-9.093	-5.033	-3.851	-9.109	-7.783	-2.91
437	0.437	-16.791	-12.273	-3.874	-0.412	-5.789	-2.69	-6.632	-10.512
438	0.438	-19.288	-15.194	-27.69	-1.775	-5.216	-10.996	-10.126	-22.16
439	0.439	-16.943	-15.594	-10.667	-16.104	-5.802	-11.934	-0.459	-15.79
440	0.44	-17.504	-17.539	-13.764	-14.161	-8.319	-14.802	0.696	-13.877
441	0.441	-11.498	-13.287	-11.05	-12.413	-9.676	-8.77	-2.793	-15.622
442	0.442	-20.392	-15.037	-18.593	-13.963	-3.862	-6.42	-3.768	-4.596
443	0.443	-14.385	-9.24	-11.629	-9.719	-3.082	-6.968	-8.612	-5.974
444	0.444	-17.473	-13.318	-13.753	-10.882	-6.556	-6.35	-14.611	-12.374
445	0.445	-14.553	-9.833	-11.813	-24.031	-5.972	-15.226	-15.388	-11.236
446	0.446	-17.06	-15.843	-6.575	-4.657	-8.872	-11.526	-10.542	-18.628
447	0.447	-12.979	-13.535	-11.21	-7.153	-16.799	-12.65	-12.469	-17.681
448	0.448	-17.808	-14.132	-12.555	-14.106	-8.463	-5.251	-11.88	-16.872
449	0.449	-17.219	-9.488	-11.383	-28.982	5.482	-4.225	-12.256	-16.074
450	0.45	-14.306	-12.394	-12.534	-23.152	-4.175	-17.346	-5.853	-11.234
451	0.451	-16.81	-13.75	-7.301	-7.254	-5.902	-11.521	-8.354	-11.833
452	0.452	-12.356	-11.442	-10.189	3.43	-4.333	-9.734	-10.658	-11.271
453	0.453	-14.093	-15.519	-12.689	-10.065	-2.956	-8.127	-8.698	-10.885
454	0.454	-13.703	-13.013	-11.898	-11.779	-22.48	-12.352	-11.966	-11.256
455	0.455	-11.374	-15.344	-8.398	-13.283	-14.141	-13.49	-6.514	-9.099
456	0.456	-7.313	-11.287	-15.733	-34.897	-16.633	-14.611	-9.976	-10.976
457	0.457	-12.151	-10.904	-8.94	-19.176	-9.642	-11.466	-9.38	-7.472
458	0.458	-16.796	-12.264	-13.18	0.627	-16.007	-8.553	-15.953	-14.046
459	0.459	-17.375	-11.123	-10.842	3.187	-10.181	-12.819	-11.688	-11.124
460	0.46	-13.894	-13.847	-11.404	10.181	-8.416	-8.748	-10.903	-11.877
461	0.461	-11.567	-8.049	-9.448	-4.691	-13.041	-10.671	-7.43	-11.075
462	0.462	-16.403	-15.4	-14.839	-6.602	-8.764	-12.584	-10.738	-15.885
463	0.463	-13.114	-14.427	-9.971	-18.756	-7.575	-13.135	-10.168	-8.501
464	0.464	-12.533	-11.909	-13.224	-20.267	-11.031	-7.315	-10.557	-7.511
465	0.465	-12.15	-20.816	-9.13	-18.88	-5.772	-8.071	-10.945	-17.161
466	0.466	-9.82	-9.974	-8.714	-15.163	-18.521	-12.878	-13.069	-8.231
467	0.467	-14.658	-11.325	-11.973	-13.953	-9.785	-9.567	-12.669	-9.366
468	0.468	-15.236	-10.151	-7.882	-12.939	-8.206	-11.285	-9.951	-10.3
469	0.469	-15.825	-13.629	-13.662	-13.856	-6.819	-14.75	-9.75	-13.177
470	0.47	-14.468	-16.711	-8.021	-18.059	-5.628	-13.372	-9.55	-10.629
471	0.471	-16.786	-17.68	-12.833	-12.394	-6.751	-10.443	-12.053	-12.923
472	0.472	-11.945	-7.998	-13.389	-5.743	-11.944	-9.259	-11.855	-14.833
473	0.473	-12.537	-9.155	-16.261	2.273	-7.076	-6.531	-10.497	-15.388
474	0.474	-17.96	-15.156	-10.429	-2.906	-11.308	-8.645	-7.392	-15.946
475	0.475	-11.389	-12.064	-9.623	-17.57	-12.046	-11.337	-10.105	-8.954
476	0.476	-13.906	-16.898	-17.528	-6.86	-12.593	-10.931	-8.171	1.911
477	0.477	-17.973	-10.893	-10.136	-12.601	-9.267	-13.817	-11.656	-5.232
478	0.478	-14.501	-10.116	-11.073	-24.734	-5.169	-11.865	-4.29	-11.596
479	0.479	-13.924	-16.683	-11.816	-42.089	-5.522	-8.357	-9.503	-24.719
480	0.48	-16.831	-14.163	-15.853	-7.006	-12.843	-14.914	-8.519	-12.503
481	0.481	-13.355	-10.096	-12.339	28.275	-5.465	-0.19	-9.27	-1.449
482	0.482	-18.778	-18.018	-18.307	5.493	-10.284	-2.313	-10.018	-17.302
483	0.483	-13.943	-14.904	-12.673	-15.173	-4.256	-19.716	-9.415	1.869
484	0.484	-13.366	-17.792	-13.235	-18.821	-8.298	-12.741	-9.962	-0.637
485	0.485	-12.798	-17.005	-8.579	-15.5	-8.857	-10.607	-11.675	-16.907
486	0.486	-18.604	-14.674	-13.97	-6.17	-12.12	-8.674	-9.145	-19.042
487	0.487	-17.837	-6.726	-9.105	-8.838	-8.031	-6.932	-10.484	-9.359
488	0.488	-19.78	-11.944	-11.011	-21.57	-7.624	-5.382	-14.529	-11.099
489	0.489	-17.856	-12.904	-15.071	-14.563	-8.954	-12.545	-14.131	-19.041
490	0.49	-10.12	-13.672	-18.535	-16.666	-7.775	-11.375	-10.825	-20.401
491	0.491	-11.088	-11.345	-13.1	-10.836	-12.985	-7.879	-10.427	-26.787
492	0.492	-10.12	-11.92	-11.149	12.033	-9.492	-13.097	-9.258	-15.956
493	0.493	-14.384	-12.494	-13.078	-9.807	-11.414	-12.134	-11.183	-14.597
494	0.494	-16.699	-21.387	-12.482	-23.903	-4.814	-7.877	-6.348	-0.271
495	0.495	-17.287	-14.99	-14.987	-16.325	-7.315	-5.552	-11.19	9.406
496	0.496	-19.235	-11.505	-11.679	-9.336	-8.077	-15.048	-11.771	-6.468
497	0.497	-11.498	-12.478	-11.272	-15.688	-9.997	-18.729	-14.666	-29.896
498	0.498	-10.539	-17.327	-10.866	-17.596	-8.062	-22.222	-12.143	-20.609
499	0.499	-13.443	-14.813	-6.595	-5.381	-10.96	-6.166	-15.43	-12.284
500	0.5	-15.963	-17.136	-9.104	-16.408	-9.58	0.807	-15.038	0.492
501	0.501	-10.36	-9.187	-12.388	-15.046	-12.86	-5.585	-9.027	7.457
502	0.502	-12.308	-12.292	-13.537	-16.177	-9.948	-3.642	-9.802	-11.703
503	0.503	-11.748	-13.266	-11.59	1.854	-5.491	-12.348	-0.883	-24.479
504	0.504	-17.191	-10.764	-13.517	-5.667	-4.901	-13.903	0.289	-12.87
505	0.505	-10.637	-16.387	-11.376	-26.747	-7.421	-6.734	-4.935	-19.26
506	0.506	-14.919	-14.459	-9.433	-18.41	-7.031	-7.888	-3.955	-9.593
507	0.507	-12.623	-9.819	-11.951	-15.896	-4.897	-9.02	-9.947	-4.372
508	0.508	-16.142	-6.946	-10.395	-4.265	-4.494	-8.007	-9.167	-12.307
509	0.509	-14.248	-14.902	-11.172	-6.362	-6.421	-6.976	-12.652	-13.665
510	0.51	-18.365	-13.761	-14.269	-0.525	-4.858	-7.69	-9.357	-12.504
511	0.511	-18.035	-21.148	-15.437	-5.721	-7.553	-11.707	-9.938	-11.346
512	0.512	-13.641	-20.19	-15.059	-16.745	-11.031	-18.297	-13.413	-14.443
513	0.513	-16.617	-17.67	-17.199	-6.673	-9.861	-5.085	-12.046	-11.537
514	0.514	-14.172	-15.343	-12.753	-13.063	-10.234	-3.042	-11.648	-14.047
515	0.515	-21.586	-17.297	-13.339	-11.908	-4.413	-8.182	-10.474	-8.424
516	0.516	-14.286	-12.684	-11.598	-15.005	-8.457	-9.679	-6.206	-9.01
517	0.517	-17.236	-18.131	-9.083	-12.097	-11.934	-13.928	-12.008	-15.014
518	0.518	-9.352	-10.235	-10.439	-14.613	-11.338	-5.031	-11.229	-10.957
519	0.519	-16.765	-17.641	-8.313	-13.846	-10.735	-13.356	-9.278	-14.449
520	0.52	-19.715	-6.823	-10.26	-11.92	-14.196	-12.408	-11.203	-8.459
521	0.521	-13.771	-13.936	-9.107	-13.862	-6.824	-11.465	-7.123	-9.241
522	0.522	-8.221	-12.716	-12.606	-14.436	-7.772	-12.239	-7.498	-11.184
523	0.523	-14.852	-9.171	-11.265	-14.031	-6.794	-9.899	-8.848	-10.606
524	0.524	-14.13	-8.155	-13.408	-11.687	-12.774	-11.824	-9.997	-8.876
525	0.525	-21.541	-14.964	-10.708	-10.519	-8.697	-12.423	-11.147	-11.403
526	0.526	-14.819	-10.789	-13.427	-7.824	-10.62	-9.532	-9.206	-12.756
527	0.527	-12.351	-11.616	-9.96	-9.766	-7.326	-10.888	-9.973	-11.589
528	0.528	-16.465	-15.248	-12.297	-7.644	-11.391	-14.173	-10.746	-11.98
529	0.529	-15.942	-12.222	-14.448	-12.109	-12.754	-15.361	-11.507	-13.919
530	0.53	-14.07	-11.911	-12.539	-11.55	-7.335	-12.687	-13.822	-10.45
531	0.531	-18.201	-15.614	-16.821	-13.281	-9.264	-9.248	-13.043	-10.065
532	0.532	-14.791	-16.18	-11.038	-9.767	-9.829	-11.404	-9.355	-11.221
533	0.533	-16.237	-15.05	-10.296	-9.378	-8.066	-7.753	-11.667	-7.548
534	0.534	-13.42	-16.959	-9.742	-10.554	-5.525	-7.357	-13.787	-7.153
535	0.535	-17.98	-11.153	-13.057	-9.402	-10.923	-7.664	-10.096	-6.759
536	0.536	-15.198	-15.248	-14.824	-10.554	-8.973	-3.168	-8.737	-12.766
537	0.537	-16.658	-13.311	-14.457	-9	-8.375	-2.556	-11.63	-15.293
538	0.538	-15.373	-16.623	-10.001	-13.455	-11.254	-7.32	-7.948	-14.523
539	0.539	-17.54	-14.975	-9.413	-11.545	-7.748	-17.301	-7.562	-9.69
540	0.54	-20.285	-14.707	-10.767	-8.653	-8.118	-18.573	-5.435	-11.641
541	0.541	-16.826	-12.458	-9.406	-14.473	-5.205	-9.603	-9.106	-7.589
542	0.542	-17.249	-15.421	-7.279	-12.161	-5.594	1.287	-12.387	-10.115
543	0.543	-22.515	-14.328	-11.727	-11.573	-11.404	-5.868	-5.799	-13.395
544	0.544	-11.722	-19.419	-9.986	-12.163	-10.631	-9.554	-10.63	-14.54
545	0.545	-7.119	-9.427	-14.829	-12.766	-8.695	-3.557	-11.397	-9.296
546	0.546	-17.223	-10.837	-14.254	-9.295	-13.344	-8.797	-13.716	-9.852
547	0.547	-10.868	-7.203	-17.165	-7.946	-4.436	-5.992	-13.125	-14.493
548	0.548	-21.731	-15.569	-13.683	-10.858	-3.266	-3.502	-8.478	-16.246
549	0.549	-17.494	-14.663	-8.27	-4.871	-11.586	-15.658	-10.206	-13.735
550	0.55	-11.13	-29.414	-10.205	-2.359	-8.491	-13.937	-10.588	-6.381
551	0.551	-12.313	-10.3	-13.5	-11.271	-9.457	-18.574	-3.227	-9.455
552	0.552	-4.974	-12.855	-15.25	-10.119	-6.953	-11.423	-19.278	-8.468
553	0.553	-5.958	-10.569	-14.871	-17.475	-9.27	-2.523	-12.3	-9.233
554	0.554	-8.491	-12.744	-17.201	-8.569	-11.195	-18.218	-5.901	-10.006
555	0.555	-10.819	-18.583	-10.629	-12.051	-7.895	-16.119	-11.696	-5.153
556	0.556	-10.246	-16.885	-9.672	-11.108	-9.63	-29.685	-9.955	-12.479
557	0.557	-9.674	0.504	-13.938	-14.018	-12.147	-34.928	-8.4	-13.409
558	0.558	-11.421	-11.134	-8.342	-11.506	-8.854	-39.598	-7.048	-15.91
559	0.559	-3.491	-13.293	-10.286	-13.826	-8.46	-32.469	-8.211	-15.151
560	0.56	-2.337	-7.514	-7.011	-11.89	-7.291	-12.952	-4.731	-13.22
561	0.561	-5.44	-23.404	-6.442	-8.598	-3.807	29.595	-9.96	-13.818
562	0.562	-0.61	-38.332	-9.939	-14.017	-3.421	-25.397	-14.801	-19.23
563	0.563	-4.864	-32.542	-12.275	-12.096	-8.648	-62.391	-12.297	-14.368
564	0.564	-17.046	-9.719	-14.418	-10.168	-12.127	-28.926	-13.077	-17.616
565	0.565	-22.251	-6.625	-15.589	-11.923	-11.546	1.441	-11.145	-9.855
566	0.566	-26.879	-3.917	-15.983	-13.286	-8.636	29.074	-6.498	-4.608
567	0.567	-25.497	-1.395	-17.54	-7.879	-8.249	34.066	-7.079	-5.565
568	0.568	-19.078	5.577	-13.087	-3.047	-12.703	20.48	-14.05	-6.319
569	0.569	-27.364	-26.346	-9.808	-4.991	-12.123	24.52	-9.217	-8.619
570	0.57	-17.647	-76.671	-10.402	-10.412	-7.287	20.81	-13.476	-9.177
571	0.571	-13.943	-70.078	-9.071	-16.998	-10.592	-3.029	-11.158	-11.085
572	0.572	-19.94	-51.883	-11.424	-21.256	-6.539	-18.74	-4.58	-15.124
573	0.573	-18.961	-35.428	-11.842	-18.947	-10.044	-10.455	-10.584	-7.164
574	0.574	-17.982	30.196	-12.258	-12.383	-8.706	7.311	-8.275	-8.309
575	0.575	-17.201	56.932	-12.69	-6.394	-7.568	-4.339	-6.359	-13.516
576	0.576	-21.27	16.306	-11.185	-7.181	-1.595	-15.028	-8.322	-10.601
577	0.577	-20.672	83.095	-8.514	-12.029	2.641	-20.872	-5.444	-9.815
578	0.578	-10.577	145.628	-5.066	-12.621	6.682	5.411	-12.446	-15.423
579	0.579	-6.285	105.013	-3.935	-14.375	-4.199	9.048	-11.516	-13.487
580	0.58	-7.406	38.273	-9.959	-11.875	-15.266	5.728	-9.033	-11.551
581	0.581	-1.354	-6.404	-9.208	-9.566	-16.654	-3.6	-14.682	-10.965
582	0.582	6.028	-128.485	-6.92	-9.195	-23.074	-11.96	-14.127	-14.445
583	0.583	1.202	-145.864	-7.529	-11.92	-19.621	-50.512	-12.231	-11.156
584	0.584	14.378	-98.217	-10.851	-17.748	-16.554	-89.257	-15.176	-14.06
585	0.585	16.325	-55.021	-9.145	-26.664	-11.749	-43.814	-8.258	-12.893
586	0.586	-6.499	-68.132	-17.111	-13.517	-14.314	-25.661	-11.211	-9.413
587	0.587	-34.728	-32.477	-32.812	-8.321	-15.137	-53.369	-8.737	-7.311
588	0.588	-53.468	21.76	-30.71	-0.412	-13.247	-48.375	-6.453	-8.493
589	0.589	-43.378	31.677	-24.929	-7.61	-8.661	-43.962	-5.908	-5.779
590	0.59	-40.255	-12.972	-26.693	-6.489	-3.295	-23.293	-10.589	-7.899
591	0.591	-26.098	-21.045	-12.392	-5.355	1.49	-4.562	-12.365	-12.357
592	0.592	-18.516	-13.634	-14.351	-8.497	3.372	26.362	-11.056	-17.035
593	0.593	-16.18	-20.156	-12.64	-13.381	-3.257	30.396	-11.489	-18.817
594	0.594	-18.312	-14.099	-8.024	-10.908	-2.522	19.134	-8.63	-10.901
595	0.595	-16.368	-19.462	-9.411	-11.731	-3.341	22.384	-10.612	-12.078
596	0.596	-21.589	-24.431	-5.774	-12.356	-12.867	69.363	-15.687	-9.002
597	0.597	-16.959	-19.915	-11.805	-12.972	-16.594	-4.616	-9.741	-11.924
598	0.598	-18.315	-7.459	-8.728	-10.108	-8.319	-54.025	-17.148	-7.732
599	0.599	-17.149	-18.628	-11.644	-9.763	-9.334	8.428	-10.422	-5.491
600	0.6	-15.966	-15.276	-10.879	-12.136	-10.357	-16.02	-11.251	-16.413
601	0.601	-14.973	-12.131	-10.121	-11.036	-2.461	-8.71	-10.525	-11.808
602	0.602	-14.008	-14.772	-12.086	-17.106	-14.303	-15.329	-11.149	-19.019
603	0.603	-11.525	-7.162	-10.188	-9.238	-15.882	-9.35	-7.914	-17.877
604	0.604	-22.212	-14.064	-11.965	-14.526	-14.565	-3.95	-9.704	-16.769
605	0.605	-12.189	-7.614	-8.504	-7.81	-13.439	-9.027	-6.265	-28.626
606	0.606	-13.385	-17.235	-9.861	-13.863	-7.474	-13.512	-13.665	-24.025
607	0.607	-12.237	-11.95	-6.96	-13.153	-10.619	-9.483	-10.621	-2.414
608	0.608	-13.184	-7.234	-12.963	-9.752	-13.561	-5.858	-11.637	13.207
609	0.609	-8.329	-14.343	-8.697	-13.159	-16.105	-9.168	-12.453	-0.981
610	0.61	-10.833	-15.445	-14.305	-11.535	-8.766	-12.287	-10.171	6.506
611	0.611	-6.764	-11.901	-12.364	-15.115	-9.75	-14.995	-10.79	-14.628
612	0.612	-13.145	-15.526	-11.781	-11.904	-12.277	-17.475	-7.541	-28.805
613	0.613	-17.975	-12.383	-12.363	-9.866	-14.62	-19.815	-10.494	-36.415
614	0.614	-21.273	-15.236	-11.982	-11.114	-10.02	-16.375	-13.065	-15.372
615	0.615	-19.551	-14.396	-14.889	-14.111	-11.999	-1.481	-15.437	-12.718
616	0.616	-19.189	-13.556	-11.606	-12.28	-8.741	-7.285	-10.645	-5.22
617	0.617	-21.534	-14.065	-18.192	-14.507	-9.34	-12.491	-12.421	-17.261
618	0.618	-16.719	-9.348	-9.294	-14.4	-9.767	-17.104	-10.528	-14.979
619	0.619	-22.735	-0.374	-8.135	-16.974	-7.515	-15.748	-12.315	-17.148
620	0.62	-10.556	-9.239	-2.901	-12.201	-0.99	-12.078	-11.96	-15.258
621	0.621	12.288	-5.756	0.007	-17.114	-0.046	-10.923	-10.631	-13.562
622	0.622	3.003	-6.704	-5.977	-7.14	4.2	-9.981	-10.256	-15.153
623	0.623	-5.309	-13.428	-8.282	-5.9	-3.158	-7.124	-5.811	-8.04
624	0.624	-2.789	-21.294	1.216	-9.72	-4.124	-9.681	-2.917	-9.241
625	0.625	-0.453	-11.492	-2.442	-8.651	0.134	-5.639	-0.404	-8.125
626	0.626	-15.342	-12.53	-10.749	-11.824	-8.765	-9.157	-3.691	-9.135
627	0.627	-25.005	-13.629	-11.698	-12.876	-5.272	-12.474	0.372	-4.332
628	0.628	-26.728	-16.615	-18.454	-12.168	4.411	-10.778	-0.975	-3.595
629	0.629	-28.248	-13.588	-22.692	-12.995	-4.479	-18.738	-8.335	-7.7
630	0.63	-32.478	-12.776	-20.349	-15.004	-5.633	-7.92	-7.361	-9.668
631	0.631	-12.905	-18.427	-12.398	-14.516	-8.731	-6.579	-16.255	-10.274
632	0.632	1.254	-17.91	-13.346	-12.856	-11.639	-7.767	-3.09	-8.556
633	0.633	-6.26	-13.415	-10.424	-8.078	-12.419	-6.639	-4.826	-8.972
634	0.634	-3.914	-12.965	-7.89	-18.189	-8.348	-9.787	-3.262	-16.359
635	0.635	-10.272	-14.371	-15.231	-16.867	-1.757	-8.887	-1.893	-9.042
636	0.636	-19.922	-13.011	-20.051	-5.099	-2.518	-11.409	-10.775	1.779
637	0.637	-25.143	-13.408	-15.778	-9.772	-8.113	-9.048	-16.752	-8.32
638	0.638	-17.23	-12.981	-13.451	-5.546	-0.16	-12.545	-15.757	-27.893
639	0.639	-18.618	-17.161	-15.374	-4.406	-5.356	-17.173	-14.768	-25.21
640	0.64	-22.296	-13.605	-17.287	-15.277	-8.229	-13.083	-15.51	-12.442
641	0.641	-21.113	-13.195	-11.845	-5.255	-7.418	-5.096	-9.872	8.638
642	0.642	-5.012	-15.299	-6.969	-6.436	-12.989	-8.507	-11.78	5.909
643	0.643	2.003	-12.561	-11.581	-9.948	-23.791	-9.385	-9.811	-17.324
644	0.644	-4.346	-13.706	-8.65	-6.89	-15.82	-10.269	-11.522	-20.431
645	0.645	-2.374	-11.54	-5.131	-13.67	-14.434	-0.532	-14.002	-12.114
646	0.646	-0.581	-15.384	-12.447	-17.916	-10.726	-4.159	-7.581	-14.628
647	0.647	-11.572	-16.712	-22.076	-15.59	-7.219	1.919	-6.775	15.763
648	0.648	-24.507	-11.262	-20.882	-15.008	-8.162	-1.174	-9.06	19.831
649	0.649	-33.188	-14.711	-17.357	-6.294	-7.154	-6.047	-5.541	16.17
650	0.65	-28.506	-12.75	-12.094	-0.279	-18.537	-19.175	-11.495	-21.546
651	0.651	-6.782	-13.302	-3.153	-3.363	-16.957	-21.101	-10.668	-16.499
652	0.652	15.136	-11.913	0.37	-8.182	-18.266	-26.313	-12.554	-39.316
653	0.653	12.474	-13.245	-2.693	-17.838	-11.843	-18.368	-10.571	-10.268
654	0.654	-0.255	-14.378	-13.496	-14.13	-12.969	-5.385	-8.781	-13.927
655	0.655	-11.83	-11.645	-23.527	-20.095	-9.842	-10.593	-12.214	-17.198
656	0.656	-30.932	-14.326	-19.816	-10.369	1.034	-15.222	-4.809	-7.885
657	0.657	-54.105	-12.758	-18.624	1.491	-8.986	0.671	-7.861	-16.158
658	0.658	-44.774	-8.294	-21.681	25.355	-12.617	-22.712	-12.65	-13.587
659	0.659	-30.6	-16.993	-16.807	15.367	-20.893	-7.016	-13.374	-11.202
660	0.66	-23.004	-15.822	-14.259	-6.436	-15.62	-9.711	-12.551	-26.05
661	0.661	-25.278	-18.911	-10.174	-20.508	-14.599	-12.204	-11.917	-16.31
662	0.662	-23.101	-19.877	-9.563	-12.931	-4.873	-9.861	-7.221	-7.562
663	0.663	-13.392	-13.886	-7.599	-15.251	9.5	-7.713	-0.583	-12.171
664	0.664	-11.623	-9.814	-9.32	-8.826	3.742	-5.757	-4.788	-10.787
665	0.665	-10.045	-11.741	-5.809	-2.938	-4.911	6.471	-7.06	-9.578
666	0.666	-11.371	-16.392	-7.142	-11.588	-12.792	1.878	-11.853	-12.994
667	0.667	-7.661	-19.302	-7.506	-16.176	6.03	-16.851	-5.807	-16.006
668	0.668	-6.462	-16.786	-6.328	-34.897	23.882	-9.271	-8.082	-16.931
669	0.669	-13.778	-12.334	-12.108	-27.294	7.671	-6.928	-12.878	-12.656
670	0.67	-20.515	-10.587	-9.763	-20.269	-15.703	-17.543	-18.839	-13.437
671	0.671	-12.537	-10.97	-16.32	-9.55	-24.95	-19.441	-22.858	-15.327
672	0.672	-19.84	-13.292	-17.07	7.952	-22.202	-10.7	-19.33	-11.98
673	0.673	-10.893	-12.134	-14.734	29.135	-24.678	-6.017	-17.354	-11.333
674	0.674	-16.861	-18.149	-15.305	-13.353	-17.683	-10.228	-16.727	-7.794
675	0.675	-13.737	-12.168	-10.642	-19.269	-15.532	-9.024	-17.071	-13.154
676	0.676	-14.676	-6.566	-12.373	-13.767	-13.578	-19.814	-12.578	-15.034
677	0.677	-15.44	-16.067	-8.889	-28.788	-8.34	-3.899	-14.284	-10.332
678	0.678	-14.667	-12.4	-8.504	-33.165	-9.866	-1.731	-6.314	-9.696
679	0.679	-11.183	-4.09	-10.642	-12.381	-14.101	-7.501	-12.286	-13.121
680	0.68	-13.113	-9.33	-11.811	6.469	-10.409	-16.179	-9.173	-14.426
681	0.681	-13.687	-24.052	-12.977	-3.518	-4.392	-11.491	-8.185	-13.214
682	0.682	-13.283	-21.929	-10.845	-19.119	-5.35	-10.089	-5.662	-9.49
683	0.683	-11.927	-16.123	-10.644	-27.359	-8.249	-13.725	-9.705	-2.085
684	0.684	-10.761	-17.867	-8.696	-34.821	-5.726	-12.517	-7.755	-1.064
685	0.685	-13.443	-16.32	-12.362	-27.784	-1.647	-13.441	-5.806	-15.732
686	0.686	-14.584	-3.364	-13.704	-17.06	-6.467	-28.111	-8.692	3.472
687	0.687	-9.748	-12.094	-12.346	-7.293	-5.873	3.854	-9.076	-4.023
688	0.688	-6.254	-7.488	-11.949	-8.951	-11.28	-9.659	-2.685	-6.303
689	0.689	-16.309	-8.872	-11.548	-4.227	-6.427	-5.575	-10.623	-21.172
690	0.69	-23.459	-7.742	-10.368	3.005	-8.351	-9.247	-7.523	-11.464
691	0.691	-19.767	-16.088	-10.164	-13.96	-8.925	-12.516	-8.495	-9.685
692	0.692	-18.588	-13.014	-8.79	-6.921	-5.437	-9.402	-11.004	-17.568
693	0.693	-6.762	-8.19	-4.519	-0.47	-11.82	-12.095	-6.932	-13.267
694	0.694	-8.29	-21.353	-9.923	-21.699	-7.568	-9.552	-8.866	-9.568
695	0.695	-18.343	-15.543	-14.755	-29.955	-8.338	-7.201	-8.28	-13.029
696	0.696	-11.956	-17.275	-19.384	-17.129	-7.743	-9.297	-7.701	-13.971
697	0.697	-1.11	-15.732	-12.794	-10.11	-9.657	-11.213	-8.085	-11.047
698	0.698	-2.466	-11.514	-17.045	-7.923	-13.696	-9.446	-9.431	-15.257
699	0.699	-11.374	-12.701	-16.264	-13.679	-8.842	-14.077	-11.561	-17.54
700	0.7	-19.711	-13.891	-15.673	-8.404	-5.543	-12.718	-16.013	-15.577
701	0.701	-18.752	-17.014	-16.241	-9.896	-12.117	-9.046	-11.957	-12.286
702	0.702	-15.836	-10.258	-12.163	-11.2	-11.334	-10.2	-9.45	-14.018
703	0.703	-13.285	-12.786	-12.529	-9.993	-9.008	-9.239	-7.137	-8.231
704	0.704	-15.577	-15.118	-12.129	-13.438	-2.407	-6.345	-11.201	-5.903
705	0.705	-23.493	-15.709	-11.737	-16.493	-8.387	-8.854	-9.846	-15.372
706	0.706	-18.259	-16.304	-11.353	-19.369	-7.585	-17.74	-9.465	-24.251
707	0.707	-11.497	-8.553	-17.16	-18.56	-12.394	-18.894	-10.626	-11.079
708	0.708	-17.534	-5.471	-17.935	-22.58	-11.79	-4.954	-11.795	-9.332
709	0.709	-16.778	-14.422	-11.362	-11.685	-13.51	-3.04	-10.645	-13.967
710	0.71	-18.714	-13.334	-7.107	-0.616	-10.98	-11.743	-12.206	-18.211
711	0.711	-18.122	-8.159	-14.461	18.159	-8.631	-10.181	-11.446	-11.82
712	0.712	-10.371	-5.333	-11.557	35.963	-11.515	-8.818	-14.549	-15.299
713	0.713	-11.312	-18.522	-7.292	0.95	-9.548	-9.958	-11.84	-7.933
714	0.714	-16.114	-20.354	-12.898	-34.257	-11.432	-15.927	-11.45	-5.016
715	0.715	-13.588	-8.145	-10.97	-11.411	-10.625	-16.876	-8.551	-18.16
716	0.716	-15.908	-9.818	-10.397	-7.333	-6.166	-13.976	-7.4	-23.957
717	0.717	-20.743	-17.156	-9.822	-3.647	-5.587	-8.015	-10.122	2.364
718	0.718	-16.077	-16.12	-11.178	-6.943	-6.159	-0.747	-5.291	21.146
719	0.719	-18.944	-15.081	-9.821	-10.066	-3.618	-7.619	-5.876	31.225
720	0.72	-15.414	-22.551	-8.668	-18.404	-3.232	-10.203	-11.889	-15.78
721	0.721	-9.959	-17.717	-11.392	-25.953	-2.857	-6.121	-11.131	-22.347
722	0.722	-17.855	-16.848	-10.253	-18.975	-5.586	-10.938	-9.21	-28.341
723	0.723	-16.842	-12.58	-10.078	-16.814	-5.982	-15.657	-12.507	-11.893
724	0.724	-13.892	-14.342	-13.39	-14.835	-4.44	-14.047	-9.617	-16.916
725	0.725	-16.369	-13.637	-12.249	-13.087	-2.51	-14.523	-10.983	-12.454
726	0.726	-14.003	-9.586	-11.101	-8.451	-6.767	-14.994	-10.604	-16.514
727	0.727	-10.496	-16.65	-9.956	-9.798	-13.334	-12.153	-10.213	-12.83
728	0.728	-11.077	-17.738	-9.2	-10.965	-9.058	-7.736	-9.049	-16.118
729	0.729	-13.991	-11.829	-11.156	-12.14	-11.368	-8.355	-7.879	-13.019
730	0.73	-15.342	-12.656	-10.984	-13.106	-14.848	-11.888	-11.36	-15.731
731	0.731	-7.994	-22.189	-11.194	-10.189	-10.19	-14.289	-8.062	-13.218
732	0.732	8.053	-23.432	-14.695	-14.448	-7.266	-11.456	-10.96	-15.545
733	0.733	-8.19	-15.182	-17.026	-15.229	-10.734	-15.197	-9.789	-17.674
734	0.734	-27.319	-16.207	-14.127	-8.658	-13.049	-14.87	-9.4	-11.868
735	0.735	-24.762	-9.506	-19.344	-16.611	-10.915	-10.093	-14.238	-10.127
736	0.736	-13.126	-1.636	-12.77	-15.649	-9.753	-8.214	-9.396	-11.687
737	0.737	-23.741	7.991	-13.557	-14.679	-12.468	-8.863	-14.042	-13.037
738	0.738	-14.032	-3.849	-14.34	-10.406	-8.995	-1.931	-6.303	-16.727
739	0.739	-15.727	-8.527	-17.826	-6.326	-11.328	4.792	-11.528	-10.746
740	0.74	-20.345	-12.824	-11.842	-11.153	-10.166	-8.417	-4.757	-5.543
741	0.741	-18.968	-14.016	-14.171	-11.716	-6.489	-2.654	-10.764	-6.528
742	0.742	-10.048	-22.378	-6.247	-8.814	-9.781	-7.935	-13.094	-9.062
743	0.743	-8.871	-27.641	-13.615	-10.168	-7.661	-19.012	-6.522	-9.849
744	0.744	-9.844	-30.572	-4.732	-14.608	-7.29	-20.419	-12.525	-11.801
745	0.745	-5.028	-29.837	-13.082	-10.557	-13.101	-16.806	-8.472	-8.53
746	0.746	-14.705	-17.67	-14.075	-13.101	-13.887	-10.862	-7.895	-7.963
747	0.747	-15.878	8.623	-17.001	-15.436	-13.32	-14.004	-13.903	-11.48
748	0.748	-19.387	-2.619	-12.761	-8.857	-5.972	-9.213	-8.305	-10.145
749	0.749	-14.168	-5.899	-11.998	-5.954	-1.157	-8.484	-7.739	-11.322
750	0.75	-11.262	-8.954	-10.059	-10.221	-7.206	-10.851	-7.181	-17.339
751	0.751	-13.758	-17.229	-6.757	-12.557	-6.468	-20.368	-6.625	-18.129
752	0.752	-19.35	-19.707	-14.488	-14.509	-3.005	-8.595	-9.153	-5.947
753	0.753	-22.825	-21.974	-11.389	-15.109	-11.734	-0.696	-15.537	-4.217
754	0.754	-23.367	-19.79	-14.29	-14.538	-10.587	-7.885	-13.022	-15.25
755	0.755	-22.745	-13.944	-13.51	-6.603	-13.7	-19.721	-10.707	-22.417
756	0.756	-14.789	-33.301	-9.436	-7.774	-8.887	-15.104	-10.131	-5.398
757	0.757	-3.952	-10.124	-8.849	-10.889	-11.431	-5.076	-8.201	-7.738
758	0.758	-5.312	18.063	-5.558	-11.879	-12.232	-1.425	-8.787	-9.868
759	0.759	-6.478	21.695	-6.131	-11.129	-10.327	-14.598	-8.402	-11.806
760	0.76	-9.949	-2.124	-7.469	-3.785	-13.647	-23.311	-6.082	-13.554
761	0.761	-8.974	13.558	-7.841	-12.687	-5.938	-18.683	-12.661	-5.627
762	0.762	-19.806	-29.022	-14.418	-18.677	-9.068	-25.86	-13.631	-6.983
763	0.763	-18.425	-120.567	-13.446	-17.69	-18.006	-29.549	-12.861	-13.375
764	0.764	1.155	-28.461	-5.502	-8.808	-9.721	-16.398	-10.544	-14.53
765	0.765	3.904	78.93	-6.465	-10.017	2.055	6.437	-8.606	-9.299
766	0.766	-3.619	93.24	-11.306	-13.142	0.478	22.12	-10.536	-6.405
767	0.767	-19.892	27.481	-17.326	-4.277	1.801	36.263	-9.948	-16.09
768	0.768	-30.549	15.846	-19.666	-0.836	-7.138	38.789	-14.78	-19.755
769	0.769	-40.214	5.17	-14.845	-1.854	-3.696	3.783	-8.781	-20.899
770	0.77	-31.482	-83.481	-8.867	-8.671	-13.409	-71.884	-9.563	-11.206
771	0.771	-23.512	-142.929	-8.118	-11.226	-9.778	-61.028	-11.515	-7.562
772	0.772	-30.648	-197.05	-11.639	-20.166	-13.306	27.823	-12.114	-1.591
773	0.773	-21.751	-128.013	-7.032	-19.038	-12.382	63.45	-3.231	-11.301
774	0.774	-18.281	-65.573	-9.962	-22.16	-5.663	9.281	-4.411	-12.48
775	0.775	-17.305	56.475	-13.466	-11.348	-8.237	-0.581	-7.926	-11.35
776	0.776	-2.581	108.861	-12.127	-18.538	-15.647	-27.292	-13.175	-14.471
777	0.777	12.337	92.99	-9.255	-14.883	-14.734	-35.455	-12.233	-7.725
778	0.778	14.272	49.85	-8.909	-6.587	-10.542	-28.157	-11.485	-10.265
779	0.779	-1.601	10.382	-11.661	-3.513	-6.538	-21.619	-10.734	-9.528
780	0.78	0.539	-1.429	-16.54	-4.504	-11.44	-3.469	-12.696	-10.129
781	0.781	2.494	9.345	-15.998	-5.302	-14.799	-8.919	-10.789	-9.573
782	0.782	-23.793	-0.592	-20.69	-12.678	-10.799	-13.949	-12.56	-11.33
783	0.783	-34.973	-9.568	-22.487	-13.675	-7.369	-18.364	-10.081	-8.821
784	0.784	-38.242	-1.521	-28.35	-7.707	-5.107	-14.286	-7.794	-11.155
785	0.785	-22.584	-8.915	-16.221	-10.05	-3.043	-17.947	-10.744	-13.291
786	0.786	-25.326	-15.492	-11.063	-8.157	-3.491	-14.65	-9.631	-14.443
787	0.787	-22.855	-33.662	-12.672	-12.842	-3.17	-17.722	-10.067	-8.635
788	0.788	-29.89	-28.224	-17	-15.785	-8.073	-14.994	-8.579	-7.862
789	0.789	-19.305	-23.186	-5.266	-10.977	-14.718	-12.462	-12.498	-15.812
790	0.79	-17.424	-27.596	-13.267	-14.284	-15.554	-19.408	-6.742	-10.606
791	0.791	-8.782	-23.51	-9.07	-12.573	-13.289	-8.75	-9.106	-9.645
792	0.792	-7.278	-19.867	-7.973	-10.1	-6.764	-14.533	-11.093	-19.336
793	0.793	14.382	-23.229	-2.015	-16.541	-6.046	-9.29	-11.725	-10.453
794	0.794	17.476	-20.178	-3.03	-12.339	-13.448	1.743	-7.704	-6.987
795	0.795	-13.675	-22.866	-9.853	-3.5	-8.655	-5.395	-13.555	-14.357
796	0.796	-1.288	-20.212	-14.177	-7.028	-7.928	-14.276	-9.536	0.334
797	0.797	9.902	-22.359	-11.922	-12.278	-15.329	-13.096	-6.1	-10.332
798	0.798	-13.936	-37.112	-19.926	-13.256	-4.539	-12.123	-8.091	-16.157
799	0.799	-29.645	-54.543	-27.346	-10.763	17.097	-13.088	-4.074	-14.424
800	0.8	-43.825	-47.687	-28.379	-5.186	1.378	-17.349	-6.638	-12.889
801	0.801	-36.317	-32.919	-22.45	-7.173	-18.408	-13.274	-14.035	-14.255
802	0.802	-20.068	-34.936	-11.866	-7.819	-15.93	-9.739	-21.438	-13.114
803	0.803	-39.217	-29.754	-10.557	-16.787	-18.285	-12.962	-16.647	-16.612
804	0.804	-36.705	-12.334	-14.298	-25.747	-11.939	-7.504	-12.436	-11.398
805	0.805	-20.481	22.694	-15.53	-17.486	-10.037	-10.973	-13.257	-14.316
806	0.806	2.898	47.852	-12.508	-10.178	-8.335	-9.031	-12.717	-13.558
807	0.807	6.931	56.366	-11.603	-7.329	-13.015	-13.082	-12.178	-14.34
808	0.808	-2.346	24.451	-15.927	-8.156	-8.793	-11.711	-15.119	-12.412
809	0.809	-16.466	-13.044	-16.748	-12.276	-10.76	-15.711	-12.645	-13.006
810	0.81	-13.955	-28.098	-12.744	-14.273	-7.105	-9.23	-15.978	-12.435
811	0.811	-11.669	-14.541	-9.334	-13.761	-5.967	-6.639	-11.173	-12.827
812	0.812	-22.36	-10.447	-8.828	-18.486	-6.957	-8.919	-10.248	-10.507
813	0.813	-28.231	-14.12	-10.644	-16.826	-6.011	-9.495	-8.359	-14.967
814	0.814	-33.498	-10.863	-13.229	-16.502	-13.966	-16.847	-13.818	-13.235
815	0.815	-16.105	-7.705	-5.944	-12.102	-13.013	-19.747	-13.278	-10.727
816	0.816	14.271	-50.196	5.791	-3.252	-8.175	-18.958	-13.89	-12.093
817	0.817	1.879	-141.663	-2.224	0.361	-5.657	-6.742	-14.503	-10.94
818	0.818	-16.887	-102.154	-6.563	-0.851	-4.886	-11.894	-6.6	-7.279
819	0.819	-26.976	-90.371	-5.47	-10.572	-8.38	-0.714	-3.143	-8.643
820	0.82	-30.103	-57.796	-4.37	-19.522	-3.742	-13.621	-2.194	-7.495
821	0.821	-16.006	31.091	-1.331	-20.739	-7.81	-11.878	-3.178	-13.5
822	0.822	1.765	114.662	-4.297	-15.572	-11.294	-10.305	-2.423	-9.239
823	0.823	4.04	104.025	-15.78	-16.604	-3.946	-11.639	-8.06	-8.459
824	0.824	-15.136	74.672	-23.775	-14.152	-2.978	0.149	2.765	-1.878
825	0.825	-22.679	48.21	-25.186	-8.597	-5.87	8.035	-8.282	-4.383
826	0.826	-20.363	-8.451	-10.928	-12.126	-11.847	29.764	-6.943	-6.698
827	0.827	-5.442	-30.448	-5.177	-10.237	-6.215	39.086	-8.122	-6.125
828	0.828	-7.32	-23.854	-6.957	-14.331	-8.132	19.279	-11.622	-0.13
829	0.829	-23.139	-5.668	-11.637	-13.962	-7.536	11.68	-8.539	-12.337
830	0.83	-29.539	33.006	-15.935	-13.599	-4.619	-4.562	-11.453	-10.598
831	0.831	-31.486	17.827	-9.589	-12.472	-4.982	-32.163	-8.945	-15.252
832	0.832	-29.726	13.169	-8.456	-9.793	-12.302	-50.865	-6.621	-22.409
833	0.833	-21.798	17.108	-9.449	-7.888	-9.179	-26.972	-8.559	-16.035
834	0.834	-3.038	-24.596	-4.645	-12.757	-6.247	-23.818	-1.198	-14.884
835	0.835	9.705	-52.347	-7.196	-1.954	-6.982	-9.565	-6.023	-24.577
836	0.836	21.297	-57.35	-9.541	-3.546	-2.875	-22.158	-3.5	-18.208
837	0.837	23.424	-43.708	-4.712	-4.952	-6.313	-15.053	-1.168	-14.752
838	0.838	13.762	-39.64	-8.009	-11.399	-4.332	-8.667	-7.736	-5.08
839	0.839	1.552	-66.173	-15.767	-19.784	-8.357	-10.645	-11.97	1.325
840	0.84	3.078	-42.653	-16.729	-12.477	-10.84	-15.883	-14.28	-9.498
841	0.841	-18.599	4.192	-15.744	-3.593	-9.446	-17.344	-12.321	-5.216
842	0.842	-34.255	24.129	-28.879	4.771	-9.793	-15.93	-12.883	-6.334
843	0.843	-42.577	-6.036	-26.921	-0.41	-14.977	-9.592	-15.762	-9.806
844	0.844	-45.074	-55.746	-18.183	-1.366	-14.366	-22.914	-17.093	-12.893
845	0.845	-33.437	-129.708	-10.221	-14.542	-14.92	-14.422	-13.773	-9.993
846	0.846	-10.009	-120.024	-11.553	-31.988	-11.976	-6.647	-10.847	-7.481
847	0.847	-13.085	-57.702	-12.692	-38.99	-8.442	0.365	-8.879	-13.083
848	0.848	-15.77	64.374	-11.505	-19.832	-9.744	3.892	-12.325	-19.664
849	0.849	2.037	117.083	-12.452	-7.025	-3.095	5.01	-11.126	-15.392
850	0.85	-9.575	101.589	-7.595	-0.027	-5.924	-10.97	-14.753	-19.459
851	0.851	-37.268	29.772	-15.502	6.377	-11.866	-45.948	-9.292	-9.975
852	0.852	-48.5	-9.354	-31.533	0.574	-12.605	-40.953	-12.741	-6.291
853	0.853	-31.49	-44.967	-10.405	-8.13	-10.633	-9.038	-16	-9.762
854	0.854	-3.271	-34.011	-7.671	-6.581	-12.527	3.347	-10.542	-14.974
855	0.855	0.367	-24.07	-5.129	-13.75	-7.059	-0.331	-13.983	-15.931
856	0.856	-2.943	-32.86	-12.055	-10.068	-5.074	-3.632	-10.65	-9.926
857	0.857	-31.178	-24.423	-9.878	-13.531	-5.601	-0.532	-11.184	-12.244
858	0.858	-27.481	-31.336	-23.372	-12.538	-8.461	-37.479	-7.657	-10.302
859	0.859	-17.414	-24.332	-11.134	-7.685	-11.896	-62.619	-7.225	-13.579
860	0.86	4.46	-18.11	-3.146	0.253	-10.487	-39.751	-12.978	-17.643
861	0.861	7.183	-23.342	-4.443	-0.705	-3.85	-2.181	-8.868	-12.811
862	0.862	9.711	-28.098	-10.775	-5.534	-6.697	22.962	-5.337	-9.512
863	0.863	-11.371	-41.422	-11.873	-18.665	-10.904	18.431	-8.581	-12.407
864	0.864	-14.071	-28.797	-6.586	-20.546	-6.804	22.387	-5.632	-13.755
865	0.865	-26.849	20.777	-7.504	-18.768	-10.26	18.498	-11.394	-7.357
866	0.866	-33.82	14.59	-3.184	-10.809	-13.513	8.29	-10.568	-8.115
867	0.867	-48.681	-15.727	-7.185	-15.048	-8.049	-32.688	-8.58	-8.881
868	0.868	-19.638	11.862	-16.605	-18.709	-7.417	-93.808	-14.529	-15.446
869	0.869	-15.575	-63.601	-15.382	-17.531	-7.948	-36.983	-13.706	-9.431
870	0.87	-4.375	-95.834	-11.833	-14.403	-14.489	-29.611	-14.238	-8.64
871	0.871	5.699	-164.693	-6.545	-13.387	-10.207	-23.091	-10.906	-13.456
872	0.872	8.83	-155.406	-7.451	-12.545	-6.131	44.095	-4.281	-11.506
873	0.873	-10.869	-81.763	-8.168	-8.423	-8.053	70.896	-8.494	-15.558
874	0.874	-23.622	7.21	-12.187	-13.186	-9.955	30.294	-6.128	-21.35
875	0.875	-12	90.872	-8.664	-12.517	-17.665	-66.031	-9.564	-15.722
876	0.876	-22.634	210.287	-11.912	-15.34	-16.664	-52.79	-8.949	-4.869
877	0.877	-43.909	162.556	-20.759	-21.108	-9.871	30.701	-8.335	-3.305
878	0.878	-35.534	90.151	-19.537	-21.868	-1.91	19.907	-7.915	0.966
879	0.879	3.038	50.464	-13.483	-12.381	1.208	-29.419	-7.497	-10.822
880	0.88	-2.341	62.204	-14.401	-5.976	-9.609	-56.118	-10.371	-6.17
881	0.881	-27.488	138.184	-19.193	-9.422	-16.75	-48.003	-14.023	-16.22
882	0.882	-23.045	29.632	-18.374	-14.596	-4.928	-55.385	-8.578	-4.412
883	0.883	-19.047	-13.492	-7.688	-11.641	-3.378	-21.942	-13.392	-5.978
884	0.884	-0.297	-26.662	-6.286	-3.655	-10.532	-64.52	-13.944	-4.63
885	0.885	3.045	-110.198	-5.059	1.602	-11.684	-92.193	-9.849	-5.787
886	0.886	-12.575	-142.941	-11.007	6.469	-12.836	-36.638	-8.477	0.213
887	0.887	-20.859	-54.407	-11.929	7.265	-11.857	74.468	-9.809	-15.839
888	0.888	2.356	124.277	-5.119	4.95	-8.95	90.364	-16.375	-32.08
889	0.889	11.617	149.618	-14.756	-5.878	-6.429	47.232	-7.46	-29.93
890	0.89	-8.133	33.336	-26.525	-29.653	-10.491	-44.869	-10.937	-27.963
891	0.891	-20.877	-114.348	-24.928	-67.328	-7.008	-9.255	-7.836	-36.656
892	0.892	-4.594	-248.464	-17.717	-52.173	-2.359	66.616	-12.665	-12.839
893	0.893	-10.991	-195.912	-16.532	-20.196	4.223	135.714	-10.139	-2.763
894	0.894	-20.711	42.684	-15.35	8.867	-0.043	144.636	-10.904	6.534
895	0.895	-32.941	144.988	-14.34	20.147	-8.953	55.06	-7.415	-1.779
896	0.896	-28.288	114.047	-13.317	16.901	-14.966	19.528	-12.046	-4.283
897	0.897	-23.983	-26.841	-12.487	-17.531	-20.201	8.87	-11.455	-6.588
898	0.898	-22.783	-257.745	-10.111	-40.36	-21.173	-79.778	-12.8	-21.483
899	0.899	-26.229	-288.963	-9.48	-27.954	-11.501	-163.037	-18.205	-4.059
900	0.9	-12.25	-204.695	-12.717	-9.139	-12.663	-108.717	-11.617	-6.366
901	0.901	-10.274	-127.866	-6.079	0.964	-6.669	-19.828	-9.093	-12.733
902	0.902	12.582	174.762	-0.03	-2.108	-5.713	-31.666	-9.85	-14.647
903	0.903	9.509	50.981	5.625	-4.809	-8.626	-42.568	-9.257	-16.358
904	0.904	12.251	88.354	-0.904	-2.287	-9.403	-32.796	-7.317	-8.394
905	0.905	4.743	53.993	-14.009	-4.584	-7.085	-23.993	-7.881	-7.016
906	0.906	-16.311	-101.27	-15.891	-10.936	-10.576	-32.237	-9.224	-5.827
907	0.907	-18.96	-185.8	-17.58	-12.819	-4.576	-39.666	-6.889	-9.274
908	0.908	-16.399	-160.322	-12.889	-4.074	-6.901	-33.12	-9.01	-12.346
909	0.909	-27.983	2.605	-17.127	0.597	-13.484	-39.154	-12.67	-3.423
910	0.91	-30.102	23.532	-15.925	-6.546	-12.716	-22.752	-8.206	0.077
911	0.911	-24.241	-34.382	-9.887	-5.378	-10.401	12.45	-6.456	-13.834
912	0.912	-29.389	17.948	-17.204	-23.376	-8.47	53.697	-5.098	-11.877
913	0.913	-24.699	1.713	-16.206	-36.133	1.587	59.141	-6.445	-13.594
914	0.914	-11.723	-128.631	-8.261	-15.011	0.222	114.676	-9.344	-15.118
915	0.915	0.499	-76.278	-13.478	-0.86	-8.693	33.201	-14.565	-16.451
916	0.916	-20.232	162.198	-8.624	6.722	-12.193	22.366	-15.144	-10.048
917	0.917	-11.939	196.131	-16.53	4.432	-15.301	32.215	-11.856	-16.028
918	0.918	-14.481	-21.123	-19.597	-1.934	-14.338	-48.485	-6.437	-12.918
919	0.919	-2.873	-49.589	-20.546	-23.175	-8.344	-102.657	-7.024	-15.819
920	0.92	-30.568	26.956	-16.282	-37.258	3.843	-33.534	-3.733	-18.317
921	0.921	-34.271	-42.914	-13.937	-44.778	5.579	-96.039	-11.474	-15.978
922	0.922	-24.184	62.66	-13.326	-23.665	-2.358	-120.457	-12.441	-9.384
923	0.923	-8.461	119.971	-11.363	-31.975	-15.323	-53.676	-17.27	-11.886
924	0.924	-16.786	-37.878	-9.611	-34.469	-13.583	-44.702	-13.015	-9.549
925	0.925	-19.322	110.246	-9.996	-18.182	-18.23	-52.871	-12.245	-13.029
926	0.926	-16.992	129.322	-9.602	13.78	-11.077	-30.983	-11.672	-14.957
927	0.927	-36.166	146.658	-10.75	27.361	-12.243	2.321	-12.256	-13.205
928	0.928	-38.695	98.967	-8.036	23.335	-11.074	-3.853	-12.839	-12.803
929	0.929	-27.083	-31.209	-9.966	4.587	-10.096	1.428	-9.358	-14.135
930	0.93	-3.643	-153.931	-9.18	-12.409	-9.114	6.381	-8.978	-15.285
931	0.931	12.042	-74.611	-4.727	-21.661	-8.34	2.027	-9.371	-9.28
932	0.932	54.599	-89.021	-4.144	-18.923	-2.736	6.101	-7.448	3.868
933	0.933	12.011	-49.585	-11.884	-16.376	-6.213	2.394	-13.26	-1.929
934	0.934	-37.936	9.922	-23.684	-4.726	-8.144	5.756	-10.947	-10.626
935	0.935	-31.361	64.072	-12.647	1.692	-9.888	8.826	-6.12	-12.167
936	0.936	-13.181	93.577	-11.287	-0.217	-10.274	-5.382	-10.767	-13.533
937	0.937	14.467	102.437	-2.378	5.04	-7.949	-2.883	-4.188	-12.385
938	0.938	9.409	-19.511	-10.69	-5.962	-9.107	4.211	-10.196	-11.253
939	0.939	-22.529	-211.859	-13.777	-27.601	-11.038	6.47	-9.433	-16.517
940	0.94	-51.557	-545.247	-22.689	-43.247	-9.866	12.409	-8.854	-11.702
941	0.941	-55.263	-409.365	-19.213	-29.095	-12.76	7.246	-10.798	-7.452
942	0.942	-24.335	44.478	-5.288	-11.3	-10.041	5.9	-11.383	-9.803
943	0.943	4.656	104.581	0.506	-8.951	-5.775	-1.124	-11.775	-9.22
944	0.944	0.891	-60.671	-11.679	-28.064	-5.372	-15.437	-8.488	-12.494
945	0.945	-22.971	-11.108	-16.318	-25.488	-0.912	-44.505	-11.399	-13.061
946	0.946	-32.306	34.237	-17.662	-9.155	-3.816	-107.21	-7.727	-14.416
947	0.947	-24.011	240.737	-16.485	-2.71	-6.335	-80.826	-6.384	-9.981
948	0.948	-21.536	278.457	-12.991	3.111	-8.665	-40.392	-12.973	-12.906
949	0.949	-14.603	107.876	-16.072	-9.104	-8.285	-18.588	-8.143	-15.444
950	0.95	-21.027	-47.492	-17.03	-4.459	-7.888	28.012	-10.668	-17.766
951	0.951	-19.104	-75.589	-16.251	5.635	-8.267	70.627	-12.995	-11.2
952	0.952	-20.866	-50.012	-18.558	6.846	-9.028	87.289	-12.419	-16.058
953	0.953	-9.842	-26.435	-7.71	-3.959	-13.465	112.61	-7.778	-16.854
954	0.954	3.125	79.825	-12.349	-19.818	-12.873	89.837	-13.203	-14.542
955	0.955	-2.109	22.578	-11.001	-30.454	-5.115	69.136	-11.273	-16.493
956	0.956	-25.941	-64.576	-17.41	-36.256	-12.45	12.457	-9.343	-17.091
957	0.957	-29.266	-112.058	-11.421	-20.368	-9.534	-28.187	-7.61	-8.203
958	0.958	-7.436	-270.617	0.373	-9.7	-12.03	-50.279	-12.453	-4.553
959	0.959	12.278	47.58	-10.673	0.001	-11.24	-43.776	-10.53	-5.727
960	0.96	-16.036	93.131	-6.436	8.706	-7.747	-37.821	-11.122	-13.087
961	0.961	-34.846	-30.65	-10.116	7.11	-7.16	-43.292	-5.323	-8.254
962	0.962	-11.034	157.095	-11.302	-14.608	-7.731	-28.192	-7.653	-9.047
963	0.963	-1.75	55.298	0.479	-30.305	-8.119	-14.565	-9.589	-11.396
964	0.964	-21.495	-99.069	1.999	-21.965	-3.657	-26.839	-9.025	-10.856
965	0.965	11.954	-14.092	-11.002	-24.445	-4.234	-37.923	-11.954	-3.551
966	0.966	7.499	-39.338	-19.746	-12.772	-10.047	-27.873	-8.509	-8.433
967	0.967	-4.897	76.775	-24.424	-6.344	-10.829	-68.731	-9.901	-7.69
968	0.968	-1.244	140.111	-20.211	-27.624	-10.245	-96.492	-8.772	-3.669
969	0.969	8.794	-33.666	-8.448	-19.31	-9.666	-40.995	-14.019	-14.555
970	0.97	11.882	-103.851	-19.517	-1.526	-12.569	-4.001	-12.113	-13.065
971	0.971	-30.744	-40.319	-20.929	5.414	-11.209	29.545	-10.191	-14.466
972	0.972	-49.003	55.978	-19.826	7.536	-9.852	23.693	-13.139	-13.333
973	0.973	-21.378	73.732	-6.721	-2.132	-9.475	-26.212	-7.379	-16.841
974	0.974	-16.348	-37.574	-5.005	-14.337	-9.103	20.517	-6.653	-9.523
975	0.975	-29.851	-23.517	-9.683	-12.808	-8.726	50.737	-7.26	-8.589
976	0.976	-17.44	15.945	-16.867	-17.08	-8.547	56.218	-11.929	-6.109
977	0.977	-28.647	-67.653	-15.729	-20.763	-11.846	91.497	-12.535	-11.771
978	0.978	-25.365	-100.181	-12.289	-7.619	-8.957	22.774	-12.17	-18.378
979	0.979	-16.085	-51.025	-13.292	-9.38	-10.902	-66.022	-8.901	-17.625
980	0.98	-13.375	-42.253	-6.56	-7.879	-7.432	-197.121	-11.823	-10.31
981	0.981	-10.829	-99.214	-10.856	-6.579	-4.539	-74.516	-9.129	-5.52
982	0.982	-13.095	-195.512	-8.571	-12.989	-8.223	-26.831	-10.306	-15.245
983	0.983	-6.606	-129.242	-6.67	-16.456	-6.872	-69.887	-11.1	-18.963
984	0.984	-8.503	-140.67	-8.65	-6.81	-7.264	-3.967	-9.187	-15.524
985	0.985	-6.776	-86.459	-11.608	-3.198	-9.987	31.756	-13.466	-3.764
986	0.986	-11.462	-96.642	-17.479	-9.23	-10.388	21.121	-12.906	-2.251
987	0.987	-18.737	-141.959	-19.872	-12.314	-8.856	-27.998	-8.093	-3.656
988	0.988	-19.985	-19.813	-15.079	-23.12	-7.515	-36.779	-10.045	-7.391
989	0.989	-23.513	242.86	-7.755	-24.498	-10.629	-77.313	-11.808	-15.769
990	0.99	-16.168	129.877	-16.692	-30.975	-11.819	-69.91	-8.347	-21.051
991	0.991	-19.076	27.041	-10.738	-17.903	-9.131	-130.595	-10.691	-6.38
992	0.992	-5.89	57.468	-3.419	-23.199	-5.663	-8.592	-12.844	-12.8
993	0.993	23.166	198.271	-18.148	-8.93	-10.125	113.911	-12.488	-18.648
994	0.994	-14.356	326.336	-16.051	-3.176	-8.396	98.265	-9.038	-13.459
995	0.995	-29.432	-22.841	-18.024	-15.434	-8.798	112.819	-8.67	-11.947
996	0.996	-33.904	-172.572	-19.802	-10.84	-9.193	152.363	-8.3	-4.833
997	0.997	-13.241	-217.692	-15.199	-3.711	-7.083	21.207	-10.253	-6.051
998	0.998	-16.938	-93.74	-16.599	10.58	-5.94	3.88	-11.042	-16.948
999	0.999	-13.687	169.201	-12.974	0.89	-11.766	-43.649	-13.002	-21.276
1000	1	-23.022	-1.337	-11.853	-11.345	-9.461	-173.667	-10.499	-12.444
1001	1.001	-14.709	29.413	-17.1	-22.446	-8.899	-191.025	-8.973	-13.669
1002	1.002	-13.723	-33.297	-10.353	-12.45	-9.491	-111.445	-10.924	-12.743
1003	1.003	-26.491	-174.548	-7.868	-0.686	-10.088	-10.496	-9.001	-21.704
1004	1.004	-19.525	-149.681	-7.113	-2.27	-14.557	49.408	-9.589	-10.915
1005	1.005	-13.117	-80.59	-6.94	-5.23	-13.217	36.153	-10.765	-9.6
1006	1.006	-22.813	-17.352	-17.804	-24.056	-10.902	47.965	-9.809	-13.338
1007	1.007	-17.648	-191.038	-16.278	-26.623	-11.301	58.745	-11.363	-7.986
1008	1.008	-22.315	-168.019	-9.131	-19.695	-9.376	88.173	-8.463	-21.205
1009	1.009	-0.646	107.088	-7.971	3.693	-9.782	43.212	-11.179	-19.539
1010	1.01	-16.321	369.82	-21.145	25.548	-4.955	51.099	-12.341	-18.053
1011	1.011	-41.931	131.105	1.678	11.405	-6.896	14.003	-10.798	-16.753
1012	1.012	-25.01	-148.299	-7.635	-22.084	1.81	-32.964	-15.243	-7.902
1013	1.013	-15.8	-336.652	-4.949	-54.074	-4.196	-63.467	-5.183	0.362
1014	1.014	15.27	-302.745	2.574	-41.745	-3.231	-58.113	-0.927	3.391
1015	1.015	-5.546	38.113	-4.41	-45.42	-4.194	-2.707	2.75	-3.454
1016	1.016	-16.841	537.365	-6.561	-21.596	-6.707	-10.216	-0.732	-11.454
1017	1.017	0.148	337.536	-4.633	0.246	-17.357	36.478	-3.824	-6.278
1018	1.018	-2.993	397.838	-9.868	2.92	-10.206	-55.192	-10.594	-1.495
1019	1.019	-11.379	232.869	-14.512	-4.678	-6.536	-121.071	-6.329	0.979
1020	1.02	1.341	-217.174	4.27	-7.021	-5.381	-61.431	-18.52	-11.268
1021	1.021	12.896	-277.808	1.752	-21.905	-6.352	-137.281	0.844	-23.513
1022	1.022	2.164	-332.763	-5.205	-12.196	-5.39	-9.008	-1.662	-18.917
1023	1.023	-26.953	16.872	-28.607	0.003	-11.385	148.488	-3.973	-11.801
1024	1.024	-64.571	61.891	-19.291	4.648	-12.149	169.555	-18.857	-13.015
1025	1.025	-39.489	-62.215	-27.593	8.901	-10.211	-42.154	-16.903	-14.225
1026	1.026	-25.998	50.126	-25.057	15.285	-8.271	-14.143	-15.141	-4.607
1027	1.027	-13.686	-120.54	-8.788	16.439	-5.363	62.58	-16.676	-21.691
1028	1.028	-10.128	-27.892	-15.172	0.373	-7.876	-7.121	-15.306	-24.066
1029	1.029	-7.004	-169.044	-13.231	-1.935	-5.554	-70.669	-14.128	-9.209
1030	1.03	-16.4	-246.187	-14.956	-12.567	-8.452	-51.674	-15.272	-3.429
1031	1.031	-30.607	-223.385	-13.376	-41.584	-11.151	-34.406	-14.283	-1.701
1032	1.032	-43.465	-456.76	-17.597	-62.264	-10.754	-50.41	-9.422	-3.258
1033	1.033	-27.288	-240.158	-13.883	-13.098	-12.296	-64.888	-11.908	-10.448
1034	1.034	-16.696	126.252	-12.688	20.385	-7.839	-51.999	-9.566	-16.881
1035	1.035	12.292	376.231	3.421	-9.987	-8.411	-111.696	-7.605	-25.236
1036	1.036	74.763	512.719	5.787	-48.681	-7.827	-122.458	-7	-11.319
1037	1.037	48.004	-106.127	-13.331	-53.711	-8.207	-13.939	-11.039	-5.521
1038	1.038	-8.941	-194.411	-31.099	-12.479	-6.849	0.301	-11.397	-7.251
1039	1.039	-60.659	46.835	-24.078	26.258	-0.254	39.716	-9.04	-11.883
1040	1.04	-67.308	120.223	-17.637	11.177	-7.019	147.145	-9.399	-21.949
1041	1.041	-73.373	186.981	-19.522	6.736	-13.007	104.023	-8.984	-20.799
1042	1.042	-34.727	127.038	-17.72	2.726	-13.761	-14.448	-3.146	-14.808
1043	1.043	-9.606	72.142	-6.63	-0.896	-8.909	-189.396	-2.345	-17.92
1044	1.044	-14.082	-77.47	-10.859	-4.121	-8.321	-166.165	-13.156	-18.903
1045	1.045	-1.746	-122.724	-14.49	-13.343	-11.206	-17.91	-14.673	-9.235
1046	1.046	9.439	-164.272	-8.42	-16.007	-6.353	-36.97	-10.385	-2.85
1047	1.047	-7.628	-126.973	-3.134	-13.472	-9.631	-19.394	-11.52	0.638
1048	1.048	8.026	-25.054	3.692	-25.063	-10.193	28.364	-8.012	3.742
1049	1.049	10.708	-56.172	-9.427	-10.109	-10.566	71.696	-13.215	-1.081
1050	1.05	-27.817	-27.959	-22.925	11.23	-9.199	58.648	-6.419	-9.003
1051	1.051	-44.286	100.046	-14.163	8.543	-14.993	70.356	-12.389	-20.777
1052	1.052	-29.207	76.692	-9.484	-19.683	-9.373	124.365	-13.138	-9.705
1053	1.053	-15.659	309.362	-10.799	-30.875	-9.942	94.891	-11.18	-16.834
1054	1.054	-28.076	215.862	-11.903	-20.778	-10.514	32.8	-9.223	-20.5
1055	1.055	-1.769	-151.071	-5.844	-23.861	-9.929	-89.163	-8.617	-2.483
1056	1.056	8.305	-1.52	-13.132	-21.136	-10.31	-71.796	-11.11	0.063
1057	1.057	-26.151	-228.685	-14.055	-13.58	-7.977	7.763	-11.475	-2.224
1058	1.058	-21.693	-187.571	-14.769	-11.243	-3.126	50.938	-10.291	8.465
1059	1.059	-17.634	-74.634	-12.373	-17.578	-7.756	37.888	-12.98	-8.933
1060	1.06	8.724	-40.204	-8.836	-11.668	-9.479	-45.368	-7.159	-20.506
1061	1.061	25.751	53.301	-4.161	-20.298	-10.814	-34.324	-12.754	-18.336
1062	1.062	10.047	363.752	-5.835	3.543	-7.51	-24.282	-6.159	-12.472
1063	1.063	12.741	-172.626	1.174	-6.497	-10.392	-50.901	-8.658	-7.155
1064	1.064	5.187	-245.716	-7.695	-40.884	-13.084	5.919	-9.408	-5.516
1065	1.065	-11.03	-46.343	-13.693	-45.276	-11.13	13.128	-11.314	-6.787
1066	1.066	-42.955	134.81	-27.669	8.937	-7.636	6.55	-10.705	-23.756
1067	1.067	-47.358	-139.585	-21.884	16.307	-4.338	-23.905	-8.941	-16.738
1068	1.068	-26.584	-89.194	-20.143	9.764	-5.501	-62.625	-11.45	-23.065
1069	1.069	-30.197	-43.518	-15.482	-8.387	-5.878	-87.822	-8.157	-17.189
1070	1.07	-26.848	-84.805	-11.212	-24.8	-8.576	-28.142	-12.986	-15.38
1071	1.071	-29.885	-197.88	-17.571	-29.765	-5.666	28.958	-9.697	-16.886
1072	1.072	-32.572	-27.526	-16.397	-6.863	-11.658	7.045	-11.425	-15.487
1073	1.073	-14.759	127.171	-13.299	-10.896	-14.164	-39.531	-11.029	-9.048
1074	1.074	-7.832	155.148	-6.545	-14.545	-6.803	-33.156	-10.641	-5.503
1075	1.075	-31.296	26.837	-10.814	-11.228	-7.768	28.15	-11.814	1.91
1076	1.076	-3.027	-43.064	-8.542	-8.073	-6.984	52.697	-9.112	-2.872
1077	1.077	23.306	-21.903	0.874	-10.706	-7.744	-13.851	-9.505	-8.811
1078	1.078	54.267	-2.706	-0.322	-13.186	-2.896	-40.252	-9.321	-17.669
1079	1.079	0.114	84.807	-11.172	-10.866	-8.89	-15.655	-7.388	-25.941
1080	1.08	-21.869	164.323	-18.318	-8.734	-9.663	-82.368	-11.643	-24.909
1081	1.081	-15.19	63.162	-21.987	-18.416	-7.738	34.151	-9.9	-21.927
1082	1.082	-21.099	-2.515	-18.492	-6.229	-8.331	81.814	-15.7	-8.688
1083	1.083	-37.492	-85.552	-13.264	-1.603	-6.601	124.953	-6.785	4.939
1084	1.084	-42.415	-247.771	-24.07	-2.942	-10.107	6.578	-10.259	-3.711
1085	1.085	-37.859	-363.282	-19.787	-1.746	-6.838	-104.606	-11.207	-8.32
1086	1.086	-25.374	-129.346	-18.596	-0.56	-9.767	-3.485	-10.218	-15.44
1087	1.087	-28.956	-35.415	-12.579	-10.221	-6.115	-16.404	-9.424	-29.698
1088	1.088	-25.604	105.982	-19.934	-29.748	-13.499	-27.78	-15.02	-27.691
1089	1.089	-3.715	131.861	-13.149	-9.95	-10.428	-103.235	-10.165	-15.427
1090	1.09	-0.997	-123.628	-13.905	-7.359	-11.417	-73.258	-6.855	-7.428
1091	1.091	-8.533	-225.572	-16.2	-28.432	-15.695	-28.251	-12.256	2.681
1092	1.092	-15.477	115.343	-9.582	-25.731	-6.813	45.136	-8.75	1.585
1093	1.093	-9.012	70.053	3.632	-18.177	-5.673	94.489	-8.143	-1.822
1094	1.094	-18.592	194.103	-9.817	-15.826	-13.043	31.843	-9.862	-2.723
1095	1.095	-30.704	156.794	-29.033	-5.166	-10.145	-57.982	-8.494	-7.5
1096	1.096	-25.957	-13.64	-16.05	16.104	-7.641	-93.48	-7.133	-6.658
1097	1.097	-15.804	17.204	-4.179	13.355	-11.71	-169.149	-7.51	-10.661
1098	1.098	-12.073	45.221	2.407	-9.899	-6.873	-159.077	-6.342	-21.441
1099	1.099	-17.994	-31.337	-3.342	-19.228	-10.162	-96.289	-9.817	-16.734
1100	1.1	-14.821	38.557	-8.653	-5.138	-7.26	26.172	-12.715	-20.936
1101	1.101	-8.01	59.955	2.251	-17.961	-4.736	113.821	-8.252	-24.566
1102	1.102	-19.398	156.366	-2.155	-11.022	-8.018	-61.083	-8.82	-11.369
1103	1.103	1.37	243.953	-16.585	-4.599	-6.838	-177.385	-7.455	0.86
1104	1.104	-6.901	69.567	-18.559	5.089	-6.436	98.004	-11.894	2.433
1105	1.105	-19.639	0.299	-23.788	-3.619	-6.811	210.59	-10.142	-7.604
1106	1.106	-7.961	-21.062	-12.764	-11.559	-8.919	108.207	-10.522	-13.947
1107	1.107	-14.287	-155.668	-22.895	-15.846	-9.673	77.156	-11.871	-15.072
1108	1.108	-4.621	-383.28	-26.699	-35.446	-10.426	-7.144	-7.795	-3.239
1109	1.109	-23.957	-166.368	-8.825	-55.225	-14.077	-83.854	-7.401	-14.238
1110	1.11	-0.663	-194.603	-1.408	-16.742	-10.572	-107.006	-10.685	-12.871
1111	1.111	2.525	-220.254	-17.757	-0.244	-8.232	-85.853	-7.77	-21.771
1112	1.112	5.331	-243.219	-7.2	-15.271	-9.379	-28.198	-12.985	-37.442
1113	1.113	2.877	-94.62	-1.456	-56.413	-13.033	94.109	-11.038	-26.791
1114	1.114	-18.198	40.132	21.332	-28.731	-13.404	141.38	-14.329	-17.1
1115	1.115	-9.882	302.58	36.983	6.458	-7.585	39.982	-13.744	-4.883
1116	1.116	-48.365	189.938	5.822	29.304	-8.353	79.201	-12.389	-3.31
1117	1.117	-42.927	-116.931	-14.875	16.956	-7.763	43.209	-5.037	-7.558
1118	1.118	-37.915	-75.656	-33.604	5.729	-11.043	-11.09	-8.126	-13.945
1119	1.119	-33.468	112.132	-30.274	-4.355	-9.291	-119.813	-11.021	-10.47
1120	1.12	-21.111	77.932	-27.162	-32.642	-5.802	-134.406	-10.236	-0.787
1121	1.121	12.922	-138.931	-18.845	-36.342	-8.119	-94.935	-9.456	-9.669
1122	1.122	8.46	58.426	-16.324	1.339	-10.236	-59.287	-8.864	-10.819
1123	1.123	20.873	135.659	-13.997	6.369	-11.401	-48.438	-6.918	-11.768
1124	1.124	2.167	205.791	-11.927	1.919	-7.921	-38.665	-7.484	-8.849
1125	1.125	-21.571	100.301	13.033	-27.084	-10.823	-47.73	-7.858	-8.062
1126	1.126	-5.848	-72.534	22.969	-38.293	-12.753	-56.01	-7.465	-5.714
1127	1.127	13.924	-142.24	1.034	-7.352	-6.94	-63.413	-5.33	-6.284
1128	1.128	-19.557	-36.83	-24.53	5.007	-6.15	-30.062	-9.772	-9.576
1129	1.129	-51.522	-56.218	-41.612	-6.236	-2.651	61.389	-11.506	-11.325
1130	1.13	-63.987	31.709	-32.373	-9.508	2.003	100.808	-10.144	-19.271
1131	1.131	-52.807	-110.824	-29.704	-25.172	0.268	64.991	-12.467	-18.115
1132	1.132	-21.789	-360.643	-22.2	-16.871	-2.235	97.433	-13.622	-21.217
1133	1.133	-42.435	-190.46	-38.462	-4.099	3.188	8.644	-12.46	-8.443
1134	1.134	-23.6	-97.753	-27.814	-1.739	2.607	-3.178	-18.256	3.751
1135	1.135	0.24	-69.565	-18.153	-20.871	2.029	-35.799	-15.938	-7.306
1136	1.136	28.507	-146.301	-9.44	-33.662	-0.876	-124.78	-14.005	-14.494
1137	1.137	9.719	-169.33	-10.98	-26.701	-1.26	-160.374	-13.427	-18.219
1138	1.138	-7.377	-20.865	-29.747	-20.35	-5.709	-106.274	-12.848	-19.433
1139	1.139	-29.293	-1.58	-22.203	-10.735	-7.451	-37.365	-13.237	-16.361
1140	1.14	-20.946	261.576	-19.852	12.057	-14.41	61.099	-10.917	-7.441
1141	1.141	-18.379	450.125	-26.174	21.31	-17.303	179.545	-13.828	-20.606
1142	1.142	-25.289	212.026	-31.944	-4.304	-14.784	68.112	-12.674	-22.382
1143	1.143	-18.835	-190.692	-51.234	-28.174	-13.992	53.693	-9.968	-14.473
1144	1.144	-9.093	-135.783	-74.321	-18.895	-20.552	145.734	-9.771	-10.222
1145	1.145	-21.252	13.951	-114.973	0.881	-14.542	-33.275	-5.322	-9.063
1146	1.146	-6.899	149.901	-120.238	13.667	-15.31	-110.274	-4.743	-3.083
1147	1.147	2.825	108.37	-44.433	2.043	-18.78	-87.557	-4.168	-4.042
1148	1.148	-12.992	-79.648	75.077	-0.074	-18.189	-109.137	-4.565	-10.821
1149	1.149	-15.114	-45.702	154.698	5.718	-14.103	-128.743	-5.925	-13.371
1150	1.15	-13.181	-76.571	140.422	21.592	-17.56	-6.279	-8.056	-14.164
1151	1.151	-14.877	64.572	127.284	-10.342	-17.918	73.637	-12.514	-13.6
1152	1.152	-22.75	90.072	67.751	-79.093	-19.057	88.039	-10.775	-6.269
1153	1.153	-3.941	-165.922	-8.006	-49.567	-13.814	22.094	-10.392	-3.371
1154	1.154	-1.403	-131.933	-37.581	-22.931	-8.957	-13.472	-7.099	-9.378
1155	1.155	-12.993	147.043	-28.643	-14.816	-13.574	19.435	-4.978	-11.719
1156	1.156	-6.605	-40.63	12.001	7.235	-11.814	-49.465	-7.696	-8.255
1157	1.157	18.565	-75.035	48.974	27.114	-9.29	-112.058	-12.732	-7.673
1158	1.158	-5.241	17.448	29.063	8.87	-8.895	-103.992	-8.09	-9.389
1159	1.159	-46.08	214.263	23.137	-7.653	-8.506	-66.947	-8.68	-9.775
1160	1.16	-40.684	137.575	-15.432	-63.261	-5.8	-100.448	-10.038	-11.168
1161	1.161	-35.663	-118.819	-20.34	-70.645	-3.867	-9.096	-13.358	-10.056
1162	1.162	-22.138	-17.273	-43.125	-50.732	-8.138	135.524	-9.324	-8.944
1163	1.163	6.863	-172.502	-47.126	4.198	-4.092	193.125	-2.399	-13.269
1164	1.164	10.514	24.983	-65.894	11.485	-3.723	210.66	-9.216	-21.241
1165	1.165	-34.211	51.05	-76.025	-22.027	3.61	67.678	-8.458	-22.428
1166	1.166	-40.214	-64.206	-79.141	-3.828	0.486	125.269	-6.162	-19.35
1167	1.167	-1.553	-84.723	-81.891	23.875	-0.524	-137.399	-14.143	-4.656
1168	1.168	3.465	-27.011	-58.729	18.841	-3.097	-99.992	-15.144	-2.549
1169	1.169	17.002	165.466	-24.353	5.252	-2.381	2.011	-14.221	-12.246
1170	1.17	12.937	-65.058	-1.611	-15.517	-5.918	-153.061	-13.489	-20.988
1171	1.171	-5.822	-157.742	-14.058	10.699	-9.253	-125.134	-14.308	-13.08
1172	1.172	-36.753	-185.814	-10.416	-20.377	-1.566	-99.675	-14.918	-17.359
1173	1.173	-49.142	-108.929	41.038	-24.493	-4.738	-30.019	-15.542	-10.976
1174	1.174	-37.907	-39.373	137.401	-43.333	-3.826	33.321	-13.842	-7.498
1175	1.175	-34.618	-145.068	45.288	-26.38	-9.875	52.347	-8.083	-17.17
1176	1.176	-0.193	143.755	-14.31	7.966	-10.711	-35.45	-7.349	-10.793
1177	1.177	31.729	432.481	-46.831	3.439	-18.707	-19.821	-10.878	-7.319
1178	1.178	52.412	169.536	-17.246	-8.991	-13.53	-62.958	-10.346	-10.439
1179	1.179	26.027	-342.269	-26.225	-35.381	-12.596	-49.75	-8.64	-11.446
1180	1.18	-25.511	-415.595	-34.49	-25.42	-10.091	33.764	-7.344	-14.009
1181	1.181	-92.338	-216.581	-27.317	-3.643	-14.145	1.41	-11.851	-8.432
1182	1.182	-83.468	327.039	-47.425	-12.076	-6.213	-67.463	-11.328	-6.513
1183	1.183	-75.325	107.194	-41.576	-40.424	-3.147	-4.713	-11.775	-1.884
1184	1.184	-38.347	-224.946	-25.232	-29.294	-9.96	-29.14	-4.484	7.02
1185	1.185	-4.84	-164.271	-30.263	8.349	-4.041	-51.236	-7.648	-1.88
1186	1.186	25.59	0.598	-25.741	-6.829	-11.483	-84.463	-8.678	6.422
1187	1.187	53.315	50.153	-13.297	6.663	-8.679	7.055	-9.515	-3.279
1188	1.188	28.173	185.989	-9.612	10.721	-11.316	72.733	-13.619	-22.858
1189	1.189	-22.132	-185.014	-26.67	7.043	-15.466	-82.505	-8.837	-42.62
1190	1.19	-42.086	-534.121	-48.612	-3.026	-16.036	-61.346	-4.254	-14.378
1191	1.191	-48.091	-216.27	-17.528	6.232	-11.374	111.964	-10.896	11.938
1192	1.192	-53.517	155.453	-29.997	3.467	-15.387	88.812	-11.731	-5.112
1193	1.193	-38.445	405.362	-71.682	-35.13	-15.725	67.684	-17.401	-27.003
1194	1.194	-15.637	359.691	-99.454	-62.9	-12.413	-67.035	-13.975	-29.716
1195	1.195	-19.739	235.634	-64.359	-27.769	-5.868	20.481	-13.457	-16.942
1196	1.196	-23.452	197.434	-23.248	4.088	-10.766	258.948	-9.451	-38.037
1197	1.197	-17.447	147.995	15.396	-25.002	-11.618	156.574	-8.159	-23.901
1198	1.198	20.319	-22.251	30.501	-21.405	-15.744	125.479	-12.683	-6.099
1199	1.199	15.317	-239.37	44.119	-38.546	-20.643	-150.24	-18.174	-13.073
1200	1.2	-25.922	-267.728	45.723	-17.926	-18.765	-347.578	-14.766	-15.213
1201	1.201	-31.368	14.225	-0.149	10.259	-10.157	-14.325	-14.258	-9.416
1202	1.202	-16.313	-23.21	-30.544	36.455	-9.134	31.002	-13.559	-12.71
1203	1.203	6.437	78.571	19.305	19.238	-10.23	-175.287	-17.691	-4.004
1204	1.204	-6.016	-77.22	12.58	-27.948	-17.101	-212.894	-11.947	0.64
1205	1.205	-2.369	-218.716	30.637	-34.647	-9.249	25.633	-9.686	-9.429
1206	1.206	-5.666	114.415	25.109	-4.341	-4.098	118.476	-13.23	-28.977
1207	1.207	-2.581	68.997	-0.147	-9.821	-5.113	33.983	-15.228	-43.11
1208	1.208	0.155	-54.612	-41.441	-4.862	-2.641	-145.57	-6.39	-9.634
1209	1.209	-2.366	-242.238	-69.225	-18.503	-1.908	-76.021	-12.83	13.194
1210	1.21	-0.088	201.418	-44.182	-14.548	-2.528	72.164	5.116	17.256
1211	1.211	2.001	382.431	6.009	-10.983	4.784	52.943	2.543	6.029
1212	1.212	0.035	-2.57	-0.69	-14.361	3.775	35.552	4.802	9.315
1213	1.213	-12.197	-252.649	41.756	-11.324	-2.25	-43.861	2.617	-6.361
1214	1.214	-32.948	-298.485	91.574	-14.081	-3.014	-115.912	-22.588	-9.073
1215	1.215	-35.679	-505.325	30.877	-21.697	3.572	55.258	-12.576	-6.565
1216	1.216	-22.946	-167.688	6.403	-28.732	9.614	31.961	3.057	-13.543
1217	1.217	-34.588	59.098	-1.028	-18.145	13.705	53.016	-5.299	-11.411
1218	1.218	-23.955	182.25	-7.654	-0.77	5.773	33.596	-2.822	-17.202
1219	1.219	-22.021	68.995	10.536	1.515	-1.557	-124.127	-9.824	-4.997
1220	1.22	-20.284	-33.554	-17.105	12.112	-10.461	-18.345	-7.729	-6.538
1221	1.221	-15.653	-3.041	-32.143	13.941	-6.987	0.627	-21.305	-19.507
1222	1.222	3.088	81.183	-36.55	-12.451	4.827	-16.909	-9.133	-31.691
1223	1.223	-9.762	208.933	-40.571	-1.333	-15.834	94.313	-10.7	-27.044
1224	1.224	-21.411	-47.56	-51.701	-4.707	-18.486	80.011	-9.362	-28.391
1225	1.225	-19.287	-81.467	-34.504	-7.86	-10.859	198.522	-15.761	-14.06
1226	1.226	-17.356	-112.008	-18.78	-33.4	-13.101	87.319	-12.284	-12.119
1227	1.227	2.033	-27.606	-27.111	-30.112	-19.416	-129.438	-9.195	-3.403
1228	1.228	4.596	49.278	-3.909	-1.936	-29.027	-98.458	-23.914	4.54
1229	1.229	-21.079	72.278	30.564	9.216	-41.126	-70.4	-4.762	5.904
1230	1.23	-17.768	219.751	62.509	-7.868	-48.974	-95.925	-7.279	-11.119
1231	1.231	-20.922	123.03	41.815	-4.813	-33.035	-165.498	-9.599	-22.717
1232	1.232	-29.337	-34.704	15.515	-13.144	-9.563	-144.339	-7.465	-20.575
1233	1.233	-36.97	-267.375	-35.947	-5.616	-0.168	28.881	-5.516	-22.494
1234	1.234	-25.437	-236.361	-102.686	-8.005	25.497	5.737	-7.243	-13.767
1235	1.235	-23.308	73.519	-129.329	-31.491	22.323	-227.21	-8.771	-5.8
1236	1.236	-13.583	279.656	-88.619	-53.42	19.325	-10.221	-7.392	-7.143
1237	1.237	-8.248	91.794	-36.876	-73.179	27.743	74.189	-24.388	-3.448
1238	1.238	-22.464	-419.749	-16.858	-55.311	-10.683	48.773	-8.101	-11.764
1239	1.239	-8.882	-346.068	25.804	-34.107	-82.817	25.722	-5.959	-14.876
1240	1.24	-14.141	252.103	20.451	2.881	-72.919	46.849	-3.999	-13.919
1241	1.241	-9.551	170.823	15.472	17.947	-81.768	104.593	-9.188	-9.65
1242	1.242	-2.426	-49.037	2.022	13.48	-57.296	52.362	-10.698	-7.29
1243	1.243	3.949	17.496	6.178	1.056	-20.249	4.912	-9.303	-15.209
1244	1.244	12.303	78.208	17.466	4.689	26.632	-9.292	-5.594	-14.235
1245	1.245	-3.728	353.249	-13.445	1.392	44.84	3.864	-9.035	-11.322
1246	1.246	-29.47	-96.41	-34.057	-7.823	50.278	-7.864	-5.894	-15.56
1247	1.247	-39.563	-398.756	-22.691	-5.049	25.116	-18.455	-1.007	-8.2
1248	1.248	-48.851	-124.35	1.277	12.779	20.635	-8.478	-5.216	-11.076
1249	1.249	-6.214	24.868	29.694	-8.306	16.508	0.473	-5.952	-8.52
1250	1.25	-0.15	-202.738	18.629	-16.626	42.726	-7.841	-10.753	-10.803
1251	1.251	5.272	-162.482	-25.937	1.216	59.669	-0.77	-11.291	-12.701
1252	1.252	30.446	250.032	-31.845	8.279	37.768	5.877	-15.302	-9.366
1253	1.253	16.931	304.732	-37.209	14.786	6.601	-0.03	-17.768	-9.915
1254	1.254	-20.577	154.946	-52.202	1.281	-5.833	-5.502	-13.274	-11.224
1255	1.255	-45.695	-72.074	-47.67	-25.019	-17.11	-20.62	-12.647	-15.627
1256	1.256	-32.12	-195.949	-18.563	-21.362	-34.183	-15.961	-11.24	-9.011
1257	1.257	-44.519	-308.176	-14.845	-4.338	-31.123	-11.637	-12.55	-9.763
1258	1.258	-33.371	-205.785	-4.803	-7.438	-28.459	-7.801	-15.408	-8.974
1259	1.259	-23.385	-50.896	-7.958	-10.161	-25.985	-17.856	-14.973	-13.763
1260	1.26	-14.162	33.337	-22.139	-38.434	-19.076	-20.854	-9.897	-13.12
1261	1.261	-11.499	-43.057	-19.667	-42.094	-16.998	-17.929	-5.188	-11.319
1262	1.262	6.338	27.213	-12.704	-32.02	-30.567	-15.234	-6.87	-12.634
1263	1.263	22.627	175.304	-14.841	2.44	-49.922	-22.054	-10.289	-12.211
1264	1.264	-5	271.184	-1.239	16.059	-37.164	-19.853	-9.848	-11.809
1265	1.265	-23.79	8.561	-17.058	-12.911	-53.442	-17.888	-14.652	-7.342
1266	1.266	-27.134	-103.85	-6.444	-9.177	-34.312	-22.935	-16.547	-13.906
1267	1.267	-11.561	134.8	-12.307	-5.887	-11.151	-21.252	-14.753	-11.375
1268	1.268	-19.916	228.163	-14.093	-21.533	-26.92	-16.854	-14.328	-10.586
1269	1.269	-12.373	88.262	-6.208	-24.177	-1.496	-17.913	-9.84	-12.515
1270	1.27	-14.727	-39.626	-7.597	9.377	1.646	-16.781	-10.394	-9.2
1271	1.271	-16.856	-295.497	-3.973	-4.094	-14.172	-15.734	-13.845	-10.92
1272	1.272	0.579	-56.808	-0.553	0.028	-34.007	-18.545	-11.5	-8.399
1273	1.273	-34.384	98.192	-10.317	-18.697	-36.566	-14.221	-10.305	-7.047
1274	1.274	-39.345	-324.482	-19.292	-42.428	-43.587	-11.753	-8.337	-8.198
1275	1.275	-25.757	-505.523	-8.515	-64.217	-37.245	-12.232	-7.139	-11.864
1276	1.276	-29.791	99.342	-7.198	-21.576	-19.854	-10.138	-4.984	-7.39
1277	1.277	-18.549	179.716	-10.865	33.42	-12.927	-8.377	-3.598	-7.939
1278	1.278	-28.598	106.652	-16.846	11.384	-23.628	-13.376	-6.071	-11.388
1279	1.279	-19.288	173.295	-7.103	-22.033	-10.153	-10.186	-8.166	-10.961
1280	1.28	6.264	-7.537	-5.885	-15.969	9.137	-9.663	-9.474	-16.729
1281	1.281	-3.792	-62.046	0.112	-21.359	16.624	-11.075	-12.528	-11.092
1282	1.282	11.892	-111.663	-5.176	-16.279	-18.426	-9.81	-15.201	-13.016
1283	1.283	20.228	-66.286	-2.395	6.62	-23.453	-11.969	-13.219	-12.419
1284	1.284	-13.234	-107.603	-13.957	19.076	-18.994	-9.909	-10.28	-18.973
1285	1.285	-26.736	5.053	-15.633	30.38	1.714	-4.01	-14.694	-10.998
1286	1.286	-55.72	107.573	-8.56	-21.028	-1.989	-4.878	-20.082	-11.931
1287	1.287	-36.905	-108.928	-9.726	-72.639	8.047	-12.697	-13.471	-10.951
1288	1.288	-5.894	-305.776	-8.519	-92.518	29.898	-11.568	-0.286	-6.699
1289	1.289	6.531	78.804	-5.328	-13.088	38.163	-10.487	-6.06	-18.916
1290	1.29	10.258	463.554	-6.186	19.536	9.82	-12.92	-11.25	-10.22
1291	1.291	-6.736	214.002	-17.509	9.803	-16.549	-13.604	-15.858	-14.858
1292	1.292	-22.361	-12.834	-18.986	18.833	-13.284	-8.656	-14.478	-10.587
1293	1.293	-36.434	-54.067	-17.645	-5.463	14.995	-10.565	-8.065	-16.965
1294	1.294	-13.179	-91.469	-14.066	-42.34	33.833	-8.844	-11.519	-15.796
1295	1.295	8.715	-125.24	-10.665	-62.147	23.876	-7.526	-10.525	-10.561
1296	1.296	22.882	92.431	-15.968	-19.463	27.084	-7.173	-9.535	-9.59
1297	1.297	-5.368	120.397	-13.13	-2.93	35.51	-13.81	-6.994	-12.101
1298	1.298	-31.7	94.467	-13.934	12.243	43.131	-16.776	-2.902	-9.769
1299	1.299	-41.776	-21.655	-19.557	7.873	54.821	-12.573	-4.817	-14.602
1300	1.3	-19.868	296.307	-17.607	-4.462	27.23	-10.31	-5.381	-12.66
1301	1.301	-28.131	69.442	-22.217	-30.701	-21.817	-10.946	-13.104	-14.397
1302	1.302	-25.562	-136.841	-14.481	-33.895	-41.625	-0.94	-7.862	-6.464
1303	1.303	-13.911	-249.272	-21.825	13.208	-11.131	-13.971	-4.942	-12.45
1304	1.304	-28.774	-283.045	-16.972	-6.649	-16.451	-19.247	-4.148	-13.411
1305	1.305	-15.226	-127.861	-10.947	23.807	-21.391	-14.644	-8.186	-12.437
1306	1.306	11.065	-325.2	1.25	29.243	-25.774	-10.458	-4.68	-13.214
1307	1.307	52.641	-146.106	20.619	14.152	-21.646	-9.319	-7.945	-10.881
1308	1.308	36.174	63.137	13.104	18.651	-25.245	-5.88	-5.013	-11.447
1309	1.309	11.064	-21.162	-7.945	6.355	-15.108	-6.861	-8.477	-10.85
1310	1.31	-11.694	-149.203	6.219	-19.887	-24.34	-2.039	-13.865	-11.414
1311	1.311	-74.147	-172.334	3.731	-9.81	-44.014	-6.368	-15.773	-8.886
1312	1.312	-65.212	145.539	-7.846	-12.887	-56.686	-8.808	-19.029	-9.268
1313	1.313	-73.274	100.38	-39.753	-55.426	-44.963	-8.268	-14.933	-6.363
1314	1.314	-21.523	-106.076	-16.889	-37.153	-34.207	-10.209	-15.294	-10.81
1315	1.315	11.995	-293.779	-12.778	-31.631	-20.518	-7.372	-10.814	-10.229
1316	1.316	54.589	217.941	-16.421	13.93	5.919	-5.012	-10.214	-13.711
1317	1.317	-17.556	-1.241	-33.4	-4.175	24.823	-9.542	-7.68	-11.399
1318	1.318	-27.38	-333.118	-30.281	-20.529	28.309	-7.834	-7.27	-8.507
1319	1.319	-0.63	211.098	-27.578	-25.517	31.629	-7.348	-5.114	-13.734
1320	1.32	-24.975	137.782	-30.069	-21.057	12.142	-8.582	-11.086	-13.143
1321	1.321	-32.31	203.878	-23.04	-8.619	-26.134	-8.856	-10.282	-8.488
1322	1.322	-52.233	263.799	0.465	-19.788	-53.619	-4.331	-11.03	-7.903
1323	1.323	-58.224	98.656	-8.718	-29.792	-48.437	-6.074	-10.424	-11.396
1324	1.324	-30.578	-51.157	-16.962	-32.858	-43.897	-6.566	-13.688	-10.053
1325	1.325	-15.494	-187.545	-14.397	-18.729	-39.833	-6.278	-8.247	-7.93
1326	1.326	-1.914	18.451	-35.429	-5.957	-21.045	-9.247	-10.164	-13.941
1327	1.327	10.522	56.36	-38.118	5.725	-3.972	-12.949	-17.493	-11.432
1328	1.328	-0.653	-45.497	-50.891	-4.815	5.422	-14.26	-16.5	-13.763
1329	1.329	-10.681	-76.25	-15.828	-2.815	-2.778	-9.341	-12.216	-14.348
1330	1.33	-7.547	-104.026	39.818	9.419	-0.118	-11.196	-11.416	-17.637
1331	1.331	-10.211	-78.282	47.314	-7.947	-11.579	-8.217	-9.465	-12.232
1332	1.332	-17.733	-8.526	53.977	-24.161	-9.323	-10.707	-15.458	-12.826
1333	1.333	-20.025	12.603	23.639	-22.01	-3.466	-6.191	-6.54	-18.834
1334	1.334	-26.38	-6.584	-26.241	-27.765	15.956	-10.237	-10.01	-21.171
1335	1.335	-20.575	-23.839	-46.274	-29.439	23.579	-6.827	-6.898	-10.337
1336	1.336	-8.368	-7.95	-52.468	-24.735	12.05	-3.646	-7.865	3.994
1337	1.337	-9.91	-108.657	-36.099	-17.526	1.452	-0.766	-13.861	13.68
1338	1.338	-14.154	-148.095	-51.186	-13.832	3.44	-6.009	-6.491	15.418
1339	1.339	-12.96	30.562	-28.274	-12.658	-12.362	-15.581	-9.37	-1.991
1340	1.34	-6.925	210.166	-24.126	-7.366	-14.43	-21.953	-10.132	-18.249
1341	1.341	-16.57	140.908	-12.815	3.528	-20.222	-18.463	-6.062	-20.372
1342	1.342	-15.401	77.535	38.743	19.445	-21.995	-11.022	-9.542	-14.562
1343	1.343	2.596	-18.72	90.471	0.351	-17.399	-17.798	-11.481	-19.782
1344	1.344	5.113	-106.427	56.972	-33.082	-16.1	-17.046	-6.063	-18.233
1345	1.345	-25.266	-281.621	14.357	-19.542	-14.981	-11.407	-8.003	-11.066
1346	1.346	-12.866	67.122	-13.346	-7.191	-13.898	-4.78	-8.59	-14.73
1347	1.347	-1.63	117.048	-28.516	-3.503	-12.994	-8.994	-10.34	-13.561
1348	1.348	-4.928	-109.877	-24.146	-0.199	-21.944	-8.258	-7.832	-12.592
1349	1.349	-14.253	13.702	-28.286	2.908	-27.98	-1.72	-7.45	-13.557
1350	1.35	-28.419	-99.058	-54.661	-28.231	-29.001	-13.136	-13.262	-12.775
1351	1.351	-20.885	71.592	-44.633	-24.115	-32.021	-8.494	-10.952	-10.449
1352	1.352	0.172	164.343	-47.772	-5.351	-36.429	-1.396	-12.909	-19.926
1353	1.353	-19.588	23.052	-39.468	-8.653	-42.202	-20.976	-14.863	-13.536
1354	1.354	-17.078	-54.185	-41.998	-17.878	-31.501	-29.316	-14.307	-14.699
1355	1.355	-5.492	15.362	-6.987	7.703	-7.801	-11.476	-9.504	-9.482
1356	1.356	9.368	78.928	8.036	17.811	-4.602	-41.871	-10.13	-16.261
1357	1.357	-11.925	59.57	-5.562	-10.442	-1.59	-12.841	-13.074	-18.783
1358	1.358	-48.87	-167.864	-9.666	-44.527	12.475	-31.618	-7.322	-18.013
1359	1.359	-53.894	-12.661	-6.027	-31.001	30.247	-28.324	-14.726	-19.955
1360	1.36	-21.997	15.503	-9.343	6.549	27.891	18.686	-8.009	-13.961
1361	1.361	-1.344	-61.23	-12.453	1.489	0.169	52.13	-10.591	-6.625
1362	1.362	-20.235	-37.939	1.658	-2.993	-11.146	-15.07	-11.435	-5.664
1363	1.363	-23.598	237.769	-5.917	-15.426	-14.574	-41.796	-9.565	-8.19
1364	1.364	-14.379	50.22	-12.959	-26.718	-17.858	15.078	-11.571	-5.878
1365	1.365	-11.676	-188.337	-15.126	-30.053	1.689	81.809	-7.577	-5.315
1366	1.366	-29.457	-405.292	-20.928	-26.964	9.05	1.067	-8.012	-2.04
1367	1.367	-17.817	-263.984	-1.566	-29.634	-26.101	-31.479	-9.415	-2.645
1368	1.368	-19.996	-33.208	16.209	3.863	-51.303	-120.344	-12.371	-10.605
1369	1.369	-10.399	121.663	-9.604	26.679	-46.906	-108.586	-9.713	-21.467
1370	1.37	1.748	93.965	-40.714	5.945	-26.263	-76.127	-12.471	-17.239
1371	1.371	3.238	68.707	-53.208	-12.827	-0.056	-26.842	-11.751	-13.602
1372	1.372	10.351	92.176	-56.907	-16.094	16.803	35.606	-9.876	-0.468
1373	1.373	9.142	-13.506	-33.11	-6.79	57.423	108.879	-10.124	-2.229
1374	1.374	-8.905	-32.659	-11.244	1.534	107.176	79.194	-6.501	-10.194
1375	1.375	-32.139	-85.218	-13.985	-6.04	73.571	34.418	-6.162	-8.87
1376	1.376	-41.435	-133.082	19.494	-27.165	43.085	-6.301	-11.632	-10.065
1377	1.377	-27.304	-60.933	23.879	-18.877	-17.915	-58.036	-13.622	-11.266
1378	1.378	-19.749	-47.817	-13.727	-11.35	-42.319	-78.018	-16.967	-16.527
1379	1.379	-12.796	-83.54	-59.281	-18.314	-49.688	-59.892	-17.605	-19.474
1380	1.38	-6.432	-137.849	-77.488	-20.431	-43.118	-43.473	-10.693	-9.843
1381	1.381	-4.516	-49.114	-16.495	-14.598	-24.921	1.978	-5.905	-6.206
1382	1.382	-6.275	-13.593	7.908	4.755	2.759	-28.455	-15.626	-12.257
1383	1.383	-10.937	84.135	0.565	-8.052	-22.382	10.195	-11.998	-7.085
1384	1.384	-15.2	-86.851	101.37	-19.682	-26.826	75.731	-10.884	-19.922
1385	1.385	-34.75	122.722	144.465	-13.326	-22.746	84.535	-3.577	-21.729
1386	1.386	-37.468	-74.593	25.927	-42.416	-4.007	-5.164	-10.397	-20.225
1387	1.387	-19.699	2.213	-53.747	-38.402	-14.106	-17.039	-14.699	-7.278
1388	1.388	-12.795	211.715	-96.998	-27.231	-23.427	37.101	-12.42	-16.02
1389	1.389	-10.711	14.43	-83.911	-3.474	-26.185	-51.744	-10.516	-14.508
1390	1.39	-12.662	40.159	-72.137	18.369	-18.675	-39.961	-9.967	-13.208
1391	1.391	-10.941	17.227	-61.322	4.223	-7.092	-94.175	-11.738	-14.435
1392	1.392	-15.775	-28.52	-31.717	-13.57	3.522	-5.367	-5.959	-11.021
1393	1.393	-23.699	77.381	30.827	-20.539	16.999	6.42	-5.215	-12.045
1394	1.394	-7.785	58.312	39.025	-1.394	-0.119	-33.099	-7.183	-15.011
1395	1.395	-5.614	145.914	20.461	12.318	5.05	-43.96	-7.796	-14.293
1396	1.396	-3.672	-29.148	42.486	4.774	-18.797	-34.113	-7.248	-10.282
1397	1.397	-15.879	-98.817	35.828	7.088	-35.844	28.348	-8.045	-8.011
1398	1.398	-11.251	6.917	17.561	9.232	-45.139	20.173	-11.549	-8.648
1399	1.399	-12.608	-51.241	-10.165	-12.045	-31.012	-16.824	-13.887	-16.053
1400	1.4	-13.767	-68.94	-25.301	-48.998	-7.773	-10.291	-10.989	-11.267
1401	1.401	-0.615	-21.5	-20.9	-13.81	-17.036	32.246	-10.61	-13.829
1402	1.402	-12.791	50.707	-33.31	-9.394	-14.285	4.522	-10.227	-6.519
1403	1.403	-17.407	11.274	-37	-38.452	-6.685	-20.686	-5.386	-9.471
1404	1.404	-10.249	-167.697	-26.95	-27.269	-32.368	-61.943	-0.549	-5.254
1405	1.405	9.296	-142.31	20.067	-17.258	-35.575	-12.01	0.026	-9.357
1406	1.406	-10.43	20.474	0.182	10.965	-32.371	-18.625	-5.392	-9.97
1407	1.407	-12.912	-85.309	-5.767	7.271	-34.94	-12.635	-0.539	-10.593
1408	1.408	-29.164	49.433	-22.177	-2.804	-47.503	-18.088	-6.519	-11.213
1409	1.409	-18.536	31.954	-47.266	-37.276	-26.188	-3.022	-5.716	-11.641
1410	1.41	-20.485	-47.465	-42.721	-23.753	-11.85	10.51	-3.754	-4.323
1411	1.411	-4.592	-4.26	-38.573	-11.397	16.555	6.491	-4.301	-14.028
1412	1.412	-23.706	8.802	-34.794	-0.202	50.692	-19.769	-10.85	-12.888
1413	1.413	-16.136	44.441	-10.901	-10.271	91.945	-16.487	-2.88	-11.748
1414	1.414	-23.081	-31.07	-20.149	-7.208	86.49	-7.235	-5.952	-10.8
1415	1.415	-25.173	-60.648	-45.66	-26.977	71.346	-4.499	-20.65	-13.722
1416	1.416	-7.722	-34	-42.378	-29.498	21.008	-11.971	-18.497	-9.482
1417	1.417	-5.39	39.046	-14.161	-22.56	-39.57	-14.303	-12.67	-8.719
1418	1.418	9.548	9.187	27.444	-3.423	-31.492	-3.694	-14.385	-9.32
1419	1.419	-3.97	-17.604	77.417	-0.897	-24.202	-1.852	-15.904	-9.927
1420	1.42	-12.636	-58.118	30.616	-17.17	-4.272	3.325	-14.505	-3.382
1421	1.421	-23.619	-21.096	-36.52	-23.653	13.969	-4.612	-8.075	-13.088
1422	1.422	-27.837	12.463	-27.589	-21.847	30.522	5.505	-14.029	-19.495
1423	1.423	-18.885	-17.762	-35.63	-13.273	5.454	-0.781	-13.006	-13.502
1424	1.424	-22.33	-34.188	-13.474	10.454	-26.34	-8.959	-17.783	-12.534
1425	1.425	-12.63	11.298	-33.33	20.508	-30.265	-5.767	-9.783	-9.634
1426	1.426	-13.797	-6.898	9.287	23.509	-56.542	-20.438	-8.758	-10.412
1427	1.427	-12.649	9.555	3.939	9.275	-46.553	-31.092	-11.627	-12.741
1428	1.428	-9.556	-15.533	8.992	-24.229	-37.389	-13.72	-7.337	-7.906
1429	1.429	-12.442	-19.896	-13.855	-28.672	-40.195	-34.864	-4.986	-8.492
1430	1.43	-14.95	-40.557	-17.928	-32.688	-42.72	-32.17	-8.423	-15.078
1431	1.431	-18.997	-6.435	-14.256	-21.414	-40.359	-8.931	-11.65	-1.91
1432	1.432	-22.458	-19.75	-17.515	-4.329	-38.136	-5.774	-9.842	-3.83
1433	1.433	-29.789	-82.018	-20.615	-13.499	-16.711	8.389	-4.945	-2.078
1434	1.434	-28.811	-1.087	-23.328	-5.103	-8.291	21.223	-8.165	-3.609
1435	1.435	-15.627	53.176	-0.033	18.145	30.269	14.36	-6.354	-13.665
1436	1.436	13.384	-15.686	28.291	8.894	13.866	-8.966	-8.797	-25.461
1437	1.437	25.747	-24.549	9.455	11.616	-1.209	-24.635	-13.178	-11.121
1438	1.438	-0.578	-32.51	-14.455	4.097	12.254	-50.178	-14.86	-13.02
1439	1.439	-24.368	-98.834	-23.823	-16.928	-8.566	-40.07	-14.419	-14.73
1440	1.44	-15.08	-72.123	-21.127	-19.563	-12.238	-30.82	-14.745	-16.237
1441	1.441	-40.615	-15.272	-23.562	-37.275	-8.995	-22.523	-11.794	-11.94
1442	1.442	-37.294	-22.635	-21.085	-16.057	25.384	-15.04	-9.048	-15.583
1443	1.443	-46.546	-123.432	-27.298	-24.348	38.937	1.24	-7.84	-12.056
1444	1.444	-38.208	-166.489	-21.344	-31.985	9.905	-9.384	-2.957	-12.986
1445	1.445	-25.413	-21.688	-16.02	-39.075	-1.331	-3.58	-4.848	-10.041
1446	1.446	4.978	151.585	-1.652	-15.773	-18.356	19.286	-12.163	-12.516
1447	1.447	9.052	221.122	-11.324	-31.598	-21.452	10.044	-13.081	-6.86
1448	1.448	-9.714	284.431	-20.016	-23.512	-24.152	-3.938	-12.255	-10.3
1449	1.449	-19.768	149.649	-21.554	-21.191	-31.687	9.03	-17.823	-9.687
1450	1.45	-16.673	-43.038	-20.228	-5.044	-29.332	-7.101	-15.852	-12.566
1451	1.451	-25.016	-68.672	-19.086	1.302	-31.438	3.634	-12.532	-12.133
1452	1.452	-17.47	-45.412	-17.883	7.18	-29.512	5.64	-16.562	-12.461
1453	1.453	-5.866	-151.146	-1.79	8.937	-24.293	-20.659	-9.57	-12.78
1454	1.454	-3.75	-16.377	0.519	7.415	-25.829	-47.049	-2.774	-12.318
1455	1.455	-9.568	-103.967	-18.693	3.138	-21.576	4.313	-3.521	-13.405
1456	1.456	-18.275	-88.19	-11.17	-11.329	-41.129	-32.723	-14.136	-8.504
1457	1.457	-10.358	-73.805	-13.526	-36.623	-83.691	14.103	-15.469	-10.38
1458	1.458	-14.637	-113.296	-36.999	-39.854	-65.477	-4	-16.597	-7.049
1459	1.459	-10.997	-101.325	-46.362	-17.819	-37.799	-9.35	-15.412	-9.913
1460	1.46	-12.185	-3.488	-32.385	13.33	7.716	-24.361	-12.298	-10.246
1461	1.461	-15.306	62.293	-40.017	0.83	38.177	-19.817	-9.376	-10.576
1462	1.462	-10.478	-21.166	-14.307	-25.923	54.72	-15.743	-11.881	-10.912
1463	1.463	-11.276	-97.074	16.672	-9.294	90.037	-4.598	0.315	-12.805
1464	1.464	-15.352	11.545	12.634	-18.882	76.551	-14.73	9.023	-12.371
1465	1.465	-11.892	-60.596	38.927	-33.096	47.504	-17.823	-2.01	-12.128
1466	1.466	-4.571	57.877	48.921	-4.575	21.104	-15.12	-0.665	-15.945
1467	1.467	-17.371	169.227	20.617	-7.827	24.297	-12.549	-7.057	-7.95
1468	1.468	-12.164	183.739	-13.421	-10.679	14.912	-10.258	-10.542	-9.061
1469	1.469	-16.814	65.433	-26.875	17.868	-27.758	-12.43	-17.902	-8.044
1470	1.47	-15.476	49.645	-30.801	52.091	-46.004	-6.571	-16.944	-7.03
1471	1.471	-11.822	-22.46	-34.411	47.633	-62.474	-8.229	-14.432	-9.501
1472	1.472	-20.18	-88.174	-65.423	35.115	-37.326	-6.681	-18.486	-11.797
1473	1.473	-17.119	-52.483	-36.475	-13.944	-50.865	-10.899	-20.413	-18.344
1474	1.474	-20.04	-41.584	-2.471	-60.399	-30.19	-17.195	-18.476	-19.072
1475	1.475	-10.387	-51.391	20.424	7.257	3.805	-13.659	-9.58	-13.417
1476	1.476	-6.722	-60.233	8.113	-0.968	54.073	-8.415	4.746	-11.446
1477	1.477	-3.254	-35.803	34.531	-57.285	34.079	-9.353	2.815	-12.001
1478	1.478	-15.074	-28.405	17.591	-64.248	-8.535	-5.133	1.077	-11.399
1479	1.479	-4.065	-8.449	-16.844	-83.716	-69.51	-5.965	-13.239	-10.016
1480	1.48	-11.254	-38.771	-21.423	-65.34	-77.644	-10.92	-19.045	-11.326
1481	1.481	-17.673	-88.692	-0.837	-48.956	-85.02	-11.582	-17.304	-13.411
1482	1.482	-21.181	-55.213	33.146	-74.227	-78.458	-12.162	-15.769	-12.21
1483	1.483	-15.984	11.948	10.278	-33.231	-48.058	-7.368	-20.042	-11.796
1484	1.484	-28.797	3.032	-2.018	5.224	1.923	-7.895	-16.371	-11.58
1485	1.485	-5.981	11.162	-5.588	-0.228	8.569	-13.122	-12.914	-9.632
1486	1.486	-2.905	3.838	-8.737	3.83	39.033	-17.883	-16.03	-12.121
1487	1.487	-5.619	-42.928	-30.461	-0.38	100.049	-18.456	-9.277	-15.007
1488	1.488	-18.4	-134.407	-61.492	-19.26	91.953	-15.683	-3.31	-15.376
1489	1.489	-6.814	62.949	-73.856	-2.208	-19.068	-7.812	-8.945	-17.295
1490	1.49	-21.759	91.098	-108.026	-4.805	28.591	-1.792	0.528	-12.439
1491	1.491	-35.337	14.299	-121.633	-41.057	42.945	3.468	4.182	-7.587
1492	1.492	-40.625	-55.26	-84.034	25.148	-22.814	2.518	-4.163	-10.862
1493	1.493	-23.264	-34.033	-8.31	106.334	-10.944	6.812	-5.15	-6.782
1494	1.494	-16.354	-14.824	24.279	117.572	-21.69	-5.3	-10.004	-11.602
1495	1.495	-5.756	2.665	34.289	88.262	-31.498	-31.569	-7.501	-8.301
1496	1.496	-11.591	18.682	60.992	79.391	-40.353	-27.858	-18.17	-7.697
1497	1.497	-20.302	4.61	20.363	119.916	-48.456	-58.77	-19.557	-7.288
1498	1.498	-18.748	17.94	-1.647	52.891	-41.087	-96.271	-15.904	0.082
1499	1.499	-11.603	6.266	4.959	-45.659	-34.527	-50.745	-9.926	-0.874
1500	1.5	0.17	-26.359	-13.191	-111.414	-4.168	-8.125	-4.728	-15.568
1501	1.501	-10.894	-76.048	-51.804	-147.014	12.297	30.603	-9.582	-26.204
1502	1.502	-18.09	-85.234	-36.587	-71.333	7.29	35.67	-3.599	-24.265
1503	1.503	-16.946	-61.07	4.761	-81.292	-6.239	76.921	-2.846	-29.495
1504	1.504	-13.472	-9.629	43.607	-18.877	-10.284	71.505	-7.702	-21.562
1505	1.505	-14.448	23.738	38.713	86.935	-6.603	56.406	-12.361	-14.404
1506	1.506	-15.435	17.655	15.913	72.858	-16.659	-12.253	-12.96	-10.734
1507	1.507	-16.229	1.124	20.042	-97.879	-19.716	-81.332	-20.916	2.427
1508	1.508	-12.183	-44.449	16.258	-167.483	-5.56	-54.565	-17.447	0.69
1509	1.509	-12.791	-14.164	53.66	-19.026	-13.061	-46.406	-12.241	-13.631
1510	1.51	-14.74	24.452	-2.158	77.394	-34.091	-39.024	-13.227	-11.706
1511	1.511	-15.335	69.888	-39.222	305.161	-25.665	21.591	-8.983	-13.464
1512	1.512	-17.862	51.775	-59.121	212.466	-12.78	62.284	-9.767	-5.543
1513	1.513	-20.189	-20.478	-40.764	71.796	22.358	40.268	-1.844	-9.83
1514	1.514	-13.613	-69.852	-1.894	-107.264	47.633	-20.27	-7.081	-11.017
1515	1.515	-6.851	-60.928	13.364	-362.847	52.163	-12.109	-11.92	-17.017
1516	1.516	-0.863	-52.721	0.002	-396.466	6.34	-63.716	-11.155	-17.979
1517	1.517	-11.511	-89.527	-37.463	-303.032	-36.209	10.211	-10.403	-9.091
1518	1.518	-15.787	-55.912	-62.566	-105.407	-19.715	20.039	-6.951	-10.264
1519	1.519	-19.481	-25.48	-67.096	23.117	-34.783	-60.653	-6.403	-9.314
1520	1.52	-20.662	-41.954	-46.457	139.673	-39.264	-71.461	-10.506	-6.428
1521	1.521	-15.448	-6.878	2.63	203.089	-26.942	-2.376	-16.353	-0.444
1522	1.522	-16.412	15.769	36.043	-8.633	-30.745	-29.076	-18.708	-12.659
1523	1.523	-20.667	3.18	5.596	-205.693	-13.832	-69.679	-10.803	-17.907
1524	1.524	-15.058	-8.073	-66.592	-231.246	-4.633	-32.646	-7.725	-13.283
1525	1.525	-17.002	22.931	-76.356	-301.189	-12.982	0.928	-10.625	-6.144
1526	1.526	-15.063	10.406	-49.478	-153.523	-10.48	-17.194	-11.383	-2.483
1527	1.527	-14.484	13.904	-41.175	19.205	-8.127	32.775	-12.129	-3.663
1528	1.528	-7.515	3.813	25.686	-50.711	-10.243	52.725	-11.53	-8.909
1529	1.529	-6.551	-30.718	106.298	182.299	-8.347	70.912	-6.873	-23.637
1530	1.53	-7.312	1.212	73.688	337.228	10.918	32.22	-10.937	-25.785
1531	1.531	-16.204	30.289	24.196	309.17	13.361	-23.348	-3.965	-12.249
1532	1.532	-15.047	3.991	-20.644	334.736	-7.801	13.566	-2.998	-7.044
1533	1.533	-7.71	-19.778	-110.338	264.856	-16.177	-60.388	-8.996	-5.506
1534	1.534	-20.492	27.272	-98.653	328.102	-18.702	-149.18	1.641	-4.164
1535	1.535	-8.306	20.703	-87.869	231.759	-7.055	-41.699	-5.528	-23.72
1536	1.536	-6.746	-70.821	-58.295	-30.874	-4.891	1.469	-9.2	-21.024
1537	1.537	-5.372	-57.654	-49.427	-68.627	-2.896	93.606	-3.187	-8.269
1538	1.538	-17.16	25.682	23.852	-171.313	-22.169	10.242	-12.835	-10.61
1539	1.539	-18.701	-115.493	112.612	-512.819	-24.625	-43.895	-21.699	-12.754
1540	1.54	-20.033	-19.176	52.94	-558.26	-8.414	-33.996	-8.509	-10.843
1541	1.541	-8.226	-36.461	-44.837	-352.078	-10.547	-7.266	-6.735	-9.118
1542	1.542	-6.675	-52.251	-31.716	-164.635	-8.613	-15.353	-8.236	-13.771
1543	1.543	-8.029	-37.887	-43.463	-62.729	-28.025	-37.383	-12.453	-12.435
1544	1.544	-6.861	-51.02	-75.787	30.24	-25.562	-17.413	-11.254	-8.776
1545	1.545	-10.33	8.596	52.751	227.765	-18.651	0.757	-5.209	-17.117
1546	1.546	-13.397	19.441	35.535	304.709	-8.086	-4.743	-6.142	-18.092
1547	1.547	-22.269	68.884	-11.884	328.243	1.526	-9.849	-12.891	-9.216
1548	1.548	-21.083	60.102	2.633	95.876	27.771	-23.435	-13.65	-10.415
1549	1.549	-13.706	84.577	-10.358	3.391	24.035	-11.147	-11.312	-13.557
1550	1.55	-10.781	91.943	-45.823	31.581	-6.979	-7.528	-16.126	-10.675
1551	1.551	-15.024	17.981	-56.534	159.784	-11.07	-10.736	-11.475	-8.198
1552	1.552	-22.375	-11.814	-46.556	43.623	0.141	-7.405	-9.73	-4.164
1553	1.553	-19.482	-56.861	-37.577	22.648	3.387	-4.443	-6.239	-7.682
1554	1.554	-20.258	-32.622	-29.319	-35.044	12.631	-11.827	-6.604	-9.661
1555	1.555	-16.175	-99.348	37.619	-262.813	9.879	-9.46	-6.162	-6.803
1556	1.556	-21.008	-54.59	11.058	-293.85	-28.671	-7.353	-12.073	-12.647
1557	1.557	-16.373	-13.979	133.269	-40.206	-34.127	-13.285	-16.26	-18.301
1558	1.558	-10.976	-21.415	255.852	-142.713	-19.053	-4.761	-10.642	-11.735
1559	1.559	-20.468	-1.636	144.558	-112.071	-5.524	-6.461	-8.673	-7.481
1560	1.56	-19.318	28.626	-14.361	-27.859	-9.614	-25.422	-9.189	-5.168
1561	1.561	-22.819	-43.581	-120.351	-53.754	-5.977	-23.098	-9.691	-10.016
1562	1.562	-21.873	5.889	-178.15	-77.37	-9.295	-11.505	-9.966	0.053
1563	1.563	-20.911	-74.767	-125.831	-141.485	-12.41	3.427	-2.536	-7.1
1564	1.564	-16.667	-20.678	-110.066	-199.943	-15.121	-2.431	-9.874	-26.652
1565	1.565	-12.613	-109.629	-95.791	-148.306	-22.65	-28.878	-12.844	-29.364
1566	1.566	-14.557	-74.04	-3.671	-165.035	-34.253	27.624	-3.279	-11.563
1567	1.567	-11.278	1.733	-15.471	-35.846	-44.933	51.732	-2.179	-9.247
1568	1.568	-9.567	31.245	60.391	-18.877	-35.326	-0.107	-5.706	-7.136
1569	1.569	-9.99	-31.36	30.787	124.389	-12.538	-20.231	-4.878	-9.101
1570	1.57	-15.461	41.924	21.854	336.218	9.275	9.935	-2.229	-10.872
1571	1.571	-23.456	12.241	13.663	195.543	51.8	-6.739	-6.786	-9.324
1572	1.572	-24.468	-14.526	-8.392	16.389	57.761	-31.995	-11.095	-10.669
1573	1.573	-13.667	-104.179	-28.283	86.12	19.01	-54.964	-19.228	-17.08
1574	1.574	-9.447	-116.038	-83.193	234.013	-16.236	-67.54	-29.039	-13.624
1575	1.575	-13.153	46.685	-105.281	445.536	-2.705	-33.621	-27.942	-12.67
1576	1.576	-7.195	69.812	-98.799	248.194	-15.109	-1.807	-24.47	-9.777
1577	1.577	-10.336	-36.121	-7.445	-33.744	-26.342	10.445	-17.146	-9.014
1578	1.578	-15.222	21.57	110.824	-221.019	-16.277	21.577	-14.279	-9.796
1579	1.579	-21.275	-30.81	63.131	-118.416	-13.177	-2.331	-13.514	-10.399
1580	1.58	-22.124	-78.503	77.453	-149.143	-15.885	19.431	-17.615	-17.783
1581	1.581	-12.716	-64.262	64.239	-121.13	-8.324	27.637	-8.212	-11.043
1582	1.582	-3.893	-24.832	28.521	58.269	-1.359	-0.793	-7.145	-17.048
1583	1.583	-7.455	34.815	17.558	81.625	-7.764	-50.069	-1.298	-14.723
1584	1.584	-17.202	24.104	-51.704	17.921	-9.724	-70.175	1.587	-15.307
1585	1.585	-13.616	14.285	-60.71	-116.937	-11.487	-15.41	-7.49	-10.661
1586	1.586	-19.695	5.495	-52.685	40.535	-19.437	-22.862	-15.928	-8.94
1587	1.587	-20.558	34.491	-30.697	230.74	-12.286	-42.878	-21.28	-10.316
1588	1.588	-19.672	-6.167	-37.339	153.533	-26.613	-36.894	-22.416	-12.643
1589	1.589	-22.671	-43.119	-31.335	-149.506	-27.026	-9.894	-18.298	-6.055
1590	1.59	-14.82	-36.58	-46.34	-160.586	-25.111	-4.6	-12.805	-8.954
1591	1.591	-20.123	-54.745	-29.901	-37.342	-23.371	-19.762	-23.702	-13.224
1592	1.592	-15.349	-60.164	-55.177	-0.122	-21.824	-15.322	-23.541	-7.821
1593	1.593	-5.727	-14.664	-87.199	-238.654	-11.759	-19.38	-18.904	-7.054
1594	1.594	-6.951	15.792	-83.266	-393.2	-12.938	14.635	-26.045	-10.544
1595	1.595	-15.331	21.223	-49.321	-195.614	5.048	37.399	-11.712	-17.893
1596	1.596	-20.612	-44.318	-26.502	-323.112	-7.726	24.897	-9.772	-3.182
1597	1.597	-21.624	-70.885	-64.112	-485.312	3.896	-24.503	-1.035	3.203
1598	1.598	-17.411	-30.097	-49.165	-251.929	1.781	8.785	0.54	9.029
1599	1.599	-11.833	21.665	-17.401	-35	3.749	14.653	-3.694	-17.273
1600	1.6	-2.371	28.323	-13.498	-6.981	5.503	-68.552	10.617	-13.574
1601	1.601	-6.06	107.729	-17.324	-32.464	0.83	-151.828	4.695	-23.626
1602	1.602	-4.908	205.413	27.267	83.986	13.774	-141.012	-0.652	-14.353
1603	1.603	-12.273	34.23	9.009	189.748	-2.106	-32.54	-15.078	-6.057
1604	1.604	-26.973	-82.186	-7.511	324.34	-8.513	39.664	-44.19	1.497
1605	1.605	-16.311	-61.249	-2.561	236.635	-10.469	53.015	-64.934	-0.801
1606	1.606	-6.598	-3.765	10.979	156.497	-15.724	65.09	-38.596	1.344
1607	1.607	-1.34	13.453	15.041	199.109	-26.816	54.373	12.866	-16.046
1608	1.608	-12.343	29.184	71.818	132.947	-13.908	44.548	-9.264	-27.64
1609	1.609	-13.673	14.817	80.015	96.941	-12.205	71.326	-29.304	-29.762
1610	1.61	-12.505	-51.052	87.251	259.056	-10.674	63.147	-35.336	-23.966
1611	1.611	-11.327	-134.589	40.158	328.434	-9.341	-48.098	-51.756	-32.701
1612	1.612	-27.369	-80.653	21.654	307.252	-5.671	-64.111	-16.497	-24.778
1613	1.613	-20.37	-11.669	15.925	210.957	0.315	-21.034	33.805	-14.71
1614	1.614	-18.2	-20.725	-9.445	53.011	-9.373	-7.847	80.566	-15.851
1615	1.615	-16.217	-77.539	-41.52	-52.904	-10.547	51.947	86.444	-16.96
1616	1.616	-14.428	3.886	-53.997	4.906	-14.051	62.892	25.345	-11.704
1617	1.617	-9.742	-6.909	-65.207	-187.378	-13.122	13.701	0.788	3.026
1618	1.618	-11.049	22.938	-68.471	-366.06	-10.271	22.666	67.446	9.448
1619	1.619	-2.095	14.25	-21.359	-249.002	-9.532	-17.962	129.928	3.668
1620	1.62	-0.88	6.194	25.511	-227.208	-8.773	-10.777	121.751	-19.15
1621	1.621	-12.647	13.61	-4.883	-207.215	-3.919	-57.565	40.245	-22.235
1622	1.622	-20.551	7.134	-21.363	-189.338	2.133	-39.178	-13.958	-2.495
1623	1.623	-21.872	-11.009	-56.643	49.581	-1.881	-11.307	-63.357	-5.01
1624	1.624	-22.992	-38.799	-33.871	-52.329	-3.807	-16.136	-108.122	-11.976
1625	1.625	-14.622	26.83	28.556	-82.971	-8.455	-11.418	-132.605	-9.828
1626	1.626	-11.486	-17.713	109.178	-54.536	-13.85	-15.15	-95.76	-7.867
1627	1.627	-10.475	-90.913	76.616	-233.833	-18.671	-18.638	-75.895	-13.069
1628	1.628	-4.43	-120.492	27.31	-210.846	-19.246	-8.419	-81.916	-5.121
1629	1.629	7.806	-3.955	-17.275	106.528	-13.82	-11.352	-43.213	-9.37
1630	1.63	-0.861	11.872	-25.366	333.349	-10.342	-42.457	-7.999	-5.692
1631	1.631	-8.747	-2.527	-32.689	126.902	-1.656	-29.887	5.56	-16.533
1632	1.632	-10.047	-94.766	-52.605	-60.965	-7.697	-40.87	43.121	-17.88
1633	1.633	-13.658	-154.429	-58.626	109.44	-6.744	-37.442	68.317	-11.476
1634	1.634	-7.596	-35.005	-75.106	16.45	-9.658	-46.685	27.167	-14.927
1635	1.635	-10.641	-82.587	-39.957	-180.896	-5.402	-21.011	-33.703	-9.682
1636	1.636	-5.743	-10.326	-26.462	-53.035	-9.462	2.971	-25.485	-4.823
1637	1.637	-13.625	2.85	-22.428	-76.413	-11.386	0.038	11.586	-9.065
1638	1.638	-12.603	38.471	-26.071	-97.479	-6.725	-8.123	-21.767	-21.26
1639	1.639	-21.451	-15.683	-49.872	-155.089	-10.817	-15.525	-39.822	-16.039
1640	1.64	-24.877	13.902	-28.016	-32.78	-11.237	-41.199	-67.329	-1.717
1641	1.641	-23.842	22.79	-13.883	141.978	-11.645	-51.239	-72.181	0.223
1642	1.642	-28.61	-1.634	-21.398	-20.841	-11.988	-54.35	-76.473	-11.964
1643	1.643	-20.608	-23.75	9.011	-211.534	-7.416	-11.831	-80.393	-10.407
1644	1.644	-21.503	23.101	-19.998	-32.366	-6.702	30.796	-53.893	-17.549
1645	1.645	-24.333	17.124	-8.717	-102.302	-7.94	69.764	-29.894	-18.688
1646	1.646	-30.269	-43.819	1.448	-38.85	-9.173	145.72	-39.004	-12.686
1647	1.647	-29.433	-19.491	23.457	57.246	-6.945	70.18	-30.495	-22.339
1648	1.648	-28.787	2.504	37.695	144.597	-9.539	1.261	-17.574	-18.636
1649	1.649	-26.781	9.03	9.584	65.23	-3.643	-97.209	17.523	-22.094
1650	1.65	-26.129	2.998	-24.324	-6.587	0.485	-162.981	93.253	-8.164
1651	1.651	-25.664	19.442	-47.011	6.95	-7.365	-7.774	82.469	13.124
1652	1.652	-22.304	34.635	-59.271	90.712	-10.389	55.663	52.931	15.817
1653	1.653	-27.073	2.793	-32.81	58.668	-1.39	-40.469	26.325	-17.673
1654	1.654	-27.588	65.169	-8.9	108.534	-0.145	-162.786	-14.247	-31.228
1655	1.655	-30.444	38.258	-24.493	243.366	-1.04	-178.361	-51.138	-18.863
1656	1.656	-22.47	78.727	-49.966	185.973	-3.888	-19.182	-17.552	-30.091
1657	1.657	-9.276	41.598	-32.853	203.464	-4.606	44.532	25.17	-20.004
1658	1.658	-0.527	-46.023	14.265	123.959	-5.321	25.528	53.024	-4.316
1659	1.659	7.441	-10.471	34.317	311.802	-11.851	113.111	-12.457	9.813
1660	1.66	0.309	43.64	16.22	29.551	-11.04	160.682	-57.079	17.366
1661	1.661	-3.348	73.214	-0.161	-158.319	-18.343	117.279	-48.906	-3.718
1662	1.662	-9.335	-25.443	-5.188	-124.308	-13.441	51.175	2.823	-12.049
1663	1.663	-12.43	-38.76	-9.659	92.629	-14.121	-32.351	49.808	-29.856
1664	1.664	-11.45	-170.012	-22.071	-217.391	-11.714	-151.855	68.205	-60.233
1665	1.665	-7.177	-82.527	-25.801	-258.763	-6.851	-72.432	62.975	-31.191
1666	1.666	-3.095	-98.481	-29.164	-296.602	3.219	-58.166	78.211	-4.861
1667	1.667	-6.559	-170.72	-38.522	-467.442	10.39	33.861	9.563	-14.909
1668	1.668	-9.828	-104.943	-30.267	-375.038	6.734	21.923	-59.461	-5.605
1669	1.669	-11.55	-21.499	-17.54	-178.294	5.598	141.217	-32.62	-2.881
1670	1.67	-3.59	32.721	8.21	-153.043	-8.329	-33.821	-40.654	-0.366
1671	1.671	-2.408	-36.346	11.542	9.534	-18.02	-150.173	-48.034	6.56
1672	1.672	-5.495	-9.623	14.648	-11.551	-23.28	-128.982	-14.691	0.109
1673	1.673	-4.527	63.738	6.327	46.221	-24.848	-109.888	-8.86	-5.737
1674	1.674	-8.78	-44.87	-6.47	63.912	-34.895	-127.509	18.667	-17.952
1675	1.675	-6.455	-30.606	-4.137	79.914	-38.519	-111.913	33.631	-19.497
1676	1.676	-8.38	-17.412	-1.944	65.699	-32.491	46.46	-7.71	-15.222
1677	1.677	-14.368	-5.651	-3.776	105.343	-20.687	67.33	-35.5	-6.304
1678	1.678	-16.682	26.778	1.509	117.179	-6.387	47.994	-40.608	-5.167
1679	1.679	-17.248	36.581	9.437	41.455	7.151	100.128	-27.074	-2.131
1680	1.68	-21.879	27.717	2.233	12.262	19.343	-11.357	-39.369	-5.055
1681	1.681	-17.805	68.416	-14.833	57.515	33.695	-54.614	-27.981	-11.006
1682	1.682	-21.291	31.482	-17.189	131.148	8.607	11.329	-37.832	-21.585
1683	1.683	-21.688	-2.037	-19.36	101.639	-1.411	47.471	-53.251	-28.717
1684	1.684	-18.798	-32.491	-25.194	57.164	-10.645	-28.061	-55.698	-14.42
1685	1.685	-22.478	-82.37	-30.451	49.154	-13.313	-18.235	-47.949	-12.512
1686	1.686	-18.041	-35.538	-22.509	71.148	-20.815	-9.438	-54.757	-7.308
1687	1.687	-18.638	-17.296	-44.154	10.652	-13.852	-17.974	-56.753	3.721
1688	1.688	-16.151	-67.149	-9.665	-111.357	13.749	3.811	-47.031	-0.537
1689	1.689	-19.46	-33.537	13.217	-93.797	17.357	77.529	-52.32	-4.205
1690	1.69	-20.643	-27.497	-7.463	-46.079	7.239	87.278	-41.388	-12.545
1691	1.691	-24.345	-10.985	-11.089	-31.523	-39.82	78.198	-19.79	-15.686
1692	1.692	-17.015	4.198	-14.314	8.317	-86.644	86.45	2.004	-14.772
1693	1.693	-16.076	-18.598	-17.351	-3.321	-68.394	-24.313	-17.783	-22.773
1694	1.694	-18.997	-6.21	-25.586	-14.152	-40.624	-167.324	-25.301	-25.901
1695	1.695	-18.24	-9.837	-23.021	-4.059	-25.433	-148.204	5.183	-13.148
1696	1.696	-19.031	0.219	-29.929	4.986	-11.836	-165.803	1.23	-18.362
1697	1.697	-20.991	-2.898	-23.48	-2.918	-15.911	-54.474	35.379	-16.743
1698	1.698	-20.432	16.842	-29.209	-10.001	2.833	75.695	85.815	-15.342
1699	1.699	-17.546	24.426	-9.78	-3.102	19.856	58.392	66.023	-11.646
1700	1.7	-17.17	-10.59	-7.219	-8.92	-1.973	10.558	60.202	-10.506
1701	1.701	-16.79	-56.084	4.41	-25.269	0.79	-4.412	21.721	-3.196
1702	1.702	-17.18	-13.47	10.793	-60.382	-11.914	-44.148	-13.334	-2.237
1703	1.703	-20.848	14.233	8.858	-64.68	-14.182	-56.067	0.264	-1.416
1704	1.704	-14.455	-10.95	3.659	-43.888	-7.759	-88.75	-20.435	9.263
1705	1.705	-1.29	-6.487	5.262	12.921	5.827	-79.168	-46.789	-12.4
1706	1.706	4.523	31.022	-4.773	53.724	0.649	-34.485	-43.559	-34.228
1707	1.707	-4.173	15.884	-19.08	46.406	-7.277	6.378	-27.922	-31.512
1708	1.708	-12.081	-52.917	-17.107	26.469	11.42	13.86	-2.493	-23.953
1709	1.709	-10.697	-43.217	-15.286	117.876	18.877	114.668	14.44	-21.601
1710	1.71	-6.984	-105.85	-13.655	52.053	2.551	215.821	36.161	-15.184
1711	1.711	-3.481	-32.582	-12.249	-55.674	-8.11	123.862	10.503	-1.604
1712	1.712	-8.696	36.48	-15.897	-157.135	-29.393	-55.035	-41.009	0.149
1713	1.713	-13.53	-8.354	-19.35	-249.614	-15.223	-29.557	-48.318	-1.416
1714	1.714	-14.3	-49.135	-16.233	-190.167	23.3	-6.563	-14.786	-8.624
1715	1.715	-16.625	2.309	-17.19	-92.847	28.706	-27.946	3.441	-7.483
1716	1.716	-17.208	35.7	-17.959	25.223	13.571	-8.792	8.885	-8.559
1717	1.717	-16.63	-6.963	-13.888	40.778	-0.025	-26.239	-26.303	-1.102
1718	1.718	-18.391	-34.752	-18.727	-31.758	-4.153	-41.915	-39.882	-3.923
1719	1.719	-18.811	-39.805	-20.648	7.57	6.99	-85.162	14.182	-3.089
1720	1.72	-17.479	-35.248	-14.041	-4.131	17.011	-98.487	65.775	9.157
1721	1.721	-18.66	-22.711	-14.761	-79.845	26.367	-206.101	59.176	21.405
1722	1.722	-16.751	-26.319	-17.03	-69.696	6.734	-18.382	28.815	7.135
1723	1.723	-19.49	4.711	-13.512	-6.951	-31.715	109.694	-21.053	-14.129
1724	1.724	-16.622	0.754	-16.806	33.942	-59.407	132.869	-40.943	-39.66
1725	1.725	-16.28	-25.586	-16.248	41.521	-34.288	281.111	-34.932	-42.922
1726	1.726	-15.168	5.419	-8.324	21.805	-11.507	-7.6	14.965	-33.621
1727	1.727	-14.445	-6.92	-19.172	27.954	0.768	-48.66	8.272	-2.432
1728	1.728	-16.439	-18.096	-12.031	0.422	-10.53	64.077	-34.427	26.634
1729	1.729	-12.236	-7.935	-13.22	5.554	-13.852	-38.034	-73.237	-14.931
1730	1.73	-18.87	-17.177	-19.231	1.106	-35.759	-130.795	-88.431	-64.828
1731	1.731	-16.406	-8.816	-16.168	5.162	-55.49	-271.848	-102.017	-71.392
1732	1.732	-12.391	-11.27	-11.376	8.842	-32.191	-502.742	-97.892	-28.808
1733	1.733	-13.016	-4.289	-13.931	12.164	-35.231	-223.832	-79.006	21.121
1734	1.734	-17.698	-2.198	-6.617	15.216	-21.078	114.007	-55.069	14.542
1735	1.735	-11.146	11.299	-1.811	34.849	-18.561	159.206	-51.839	8.566
1736	1.736	-8.665	16.441	-6.123	21.948	16.439	365.458	-9.111	-7.866
1737	1.737	-6.373	-7.362	-10.222	-13.195	61.887	177.793	82.581	-12.898
1738	1.738	-14.345	-38.311	-12.199	-38.537	43.687	75.743	122.223	-26.482
1739	1.739	-17.472	-9.287	-8.915	-25.265	16.002	-16.793	110.552	2.477
1740	1.74	-14.601	-12.939	-7.167	-21.435	-9.189	11.616	56.385	28.736
1741	1.741	-12.115	-36.673	-7.566	-17.931	-41.205	-218.936	46.504	25.398
1742	1.742	-9.818	-20.881	-8.95	-1.069	-70.383	-311.831	19.93	16.101
1743	1.743	-11.774	-6.638	-11.902	8.078	-81.797	-114.764	-36.843	-15.025
1744	1.744	-12.373	-19.34	-5.969	-23.229	-64.966	115.827	-58.828	-27.396
1745	1.745	-12.975	11.175	-6.813	-2.67	-18.102	208.497	-38.89	-46.199
1746	1.746	-9.513	-26.298	-7.657	-21.579	28.618	11	-20.68	-77.207
1747	1.747	-9.14	-21.326	-11.197	-4.704	34.559	-117.741	-37.073	-48.185
1748	1.748	-12.054	-34.878	-11.828	-20.537	6.804	-141.265	-42.049	-14.084
1749	1.749	-13.227	-13.912	-14.778	-0.932	-28.468	92.042	-46.444	17.919
1750	1.75	-15.172	-2.42	-17.329	-8.589	-32.976	371.521	-42.37	38.673
1751	1.751	-17.305	-40.055	-10.977	-15.665	-45.439	108.965	-23.675	12.339
1752	1.752	-21.757	-24.918	-13.52	-13.693	-26.73	7.017	27.7	-39.185
1753	1.753	-21.177	-11.205	-9.494	-8.034	-3.002	-24.086	20.238	-46.578
1754	1.754	-18.275	-7.119	-14.389	-16.9	-6.191	3.64	13.582	-26.629
1755	1.755	-18.658	-3.45	-5.757	-15.484	-14.61	-176.147	7.499	-32.611
1756	1.756	-16.317	13.53	-9.336	-8.394	13.533	-199.599	12.77	-4.979
1757	1.757	-19.204	10.398	-12.545	-12.114	70.112	-51.301	88.291	0.011
1758	1.758	-18.038	1.973	-15.562	-3.86	61.861	44.9	55.717	-4.467
1759	1.759	-23.065	-5.656	-14.883	-7.023	24.787	-43.021	26.028	-0.412
1760	1.76	-18.416	-8.033	-12.649	-4.116	-22.148	-59.578	-36.56	-4.097
1761	1.761	-16.658	-39.914	-13.299	-17.372	-40.457	-74.16	-77.299	-7.362
1762	1.762	-19.154	-26.3	-20.716	-15.625	-57.023	17.757	-84.769	8.361
1763	1.763	-20.499	-14.012	-15.947	-10.633	-21.912	77.619	-51.416	16.724
1764	1.764	-14.682	-10.496	-16.788	-6.272	0.81	45.65	-33.386	-21.764
1765	1.765	-13.904	-27.73	-12.798	-10.7	21.399	-102.442	-38.964	-71.674
1766	1.766	-13.32	-18.554	-14.8	-14.411	24.962	-39.117	-44.135	-51.738
1767	1.767	-5.965	-15.839	-11.588	-17.804	28.127	-135.345	-39.809	-33.54
1768	1.768	-1.115	-13.289	-14.59	-18.69	24.888	92.11	-2.419	-5.873
1769	1.769	-14.264	-43.691	-15.084	-29.507	-17.784	184.935	-7.607	-0.852
1770	1.77	-12.311	-39.681	-21.553	-19.396	-109.404	44.036	-48.92	-5.29
1771	1.771	-10.553	-20.965	-24.122	-7.562	-122.647	-32.699	-65.435	-1.192
1772	1.772	-12.079	2.841	-11.974	-6.039	-63.106	-102.345	-50.441	10.06
1773	1.773	-10.702	5.962	3.86	-1.786	12.664	-38.786	-18.669	6.732
1774	1.774	-7.005	20.213	1.692	-0.572	22.404	-57.63	26.989	-15.236
1775	1.775	-5.815	-18.231	-11.911	-18.505	31.166	-39.845	57.147	-1.15
1776	1.776	-8.883	-12.646	-13.701	-5.662	71.715	-23.629	73.411	-13.967
1777	1.777	-7.887	-7.456	-12.165	-7.927	34.722	19.552	48.135	-11.684
1778	1.778	-13.85	-30.244	-5.009	-5.764	1.233	6.286	25.168	-18.07
1779	1.779	-13.037	7.383	-19.319	-11.577	7.224	-29.389	29.076	-8.383
1780	1.78	-16.482	-7.775	-9.643	-37.923	-31.503	111.699	-27.806	0.23
1781	1.781	-13.155	-12.606	-14.884	-26.704	-76.999	92.576	-84.863	-1.409
1782	1.782	-18.339	-14.522	-19.546	-23.372	-71.005	75.089	-107.063	-2.899
1783	1.783	-20.039	-1.77	-18.198	-14.023	-43.3	-4.71	-100.577	-9.369
1784	1.784	-22.512	-12.832	-24.621	-16.733	-23.919	-45.804	-70.254	-15.344
1785	1.785	-15.114	-9.852	-5.721	-19.11	1.303	-60.097	-53.846	-10.135
1786	1.786	-14.099	-31.915	-14.116	-26.708	-3.071	-125.821	-38.805	4.592
1787	1.787	-7.276	-23.533	-19.411	-19.8	-15.334	-161.453	-30.119	33.062
1788	1.788	-11.483	-30.966	-18.496	-17.748	3.591	-280.96	11.151	39.47
1789	1.789	-12.213	-19.274	-16.018	-12.041	13.78	-169.601	94.41	14.24
1790	1.79	-12.749	-42.599	-18.376	-10.376	35.745	18.033	106.212	-9.608
1791	1.791	-17.346	-58.208	-7.549	3.882	44.146	94.04	-13.263	-44.031
1792	1.792	-13.231	-38.371	3.504	9.636	41.69	162.776	2.515	-66.796
1793	1.793	-13.569	-14.978	10.694	0.889	62.839	13.816	16.712	-45.942
1794	1.794	-13.135	-49.309	4.309	-7.083	43.171	32.758	56.017	-4.17
1795	1.795	-10.969	1.093	3.142	-8.499	4.769	120.416	44.02	12.356
1796	1.796	-16.935	102.055	-12.903	11.024	-33.783	359.379	-10.341	-22.837
1797	1.797	-17.668	29.95	-10.553	2.672	-18.488	120.577	-0.605	-54.798
1798	1.798	-15.317	-167.382	-16.92	-20.568	-31.829	-282.654	8.169	-67.284
1799	1.799	-13.347	-139.285	-11.13	-29.894	-19.27	-337.615	-0.075	-33.47
1800	1.8	-16.621	-11.176	-12.889	-27.2	-22.802	-187.874	36.8	16.609
1801	1.801	-17.175	12.136	-14.454	6.248	-32.721	-142.434	3.25	36.477
1802	1.802	-16.763	-51.268	-7.31	-16.627	-29.489	146.349	-27.162	18.395
1803	1.803	-16.358	83.564	-0.942	4.053	-15.215	259.063	-43.597	-31.398
1804	1.804	-15.182	66.248	2.541	7.704	-7.492	225.286	-48.646	-24.652
1805	1.805	-17.861	82.209	9.91	-2.388	8.921	70.326	-7.503	5.854
1806	1.806	-14.351	67.986	7.043	-5.502	6.932	-126.977	-2.145	-10.559
1807	1.807	-13.935	81.26	-6.098	-2.79	-6.458	-50.237	-57.757	-15.744
1808	1.808	-19.926	-2.137	-19.624	-26.001	-8	298.927	-20.833	-20.375
1809	1.809	-17.386	-13.008	-21.335	-29.076	-15.76	448.795	-14.311	-16.522
1810	1.81	-22.948	-121.569	-32.327	-9.322	-16.983	40.146	3.832	-35.388
1811	1.811	-22.31	-49.316	-30.919	-6.783	-23.271	-124.432	-12.7	-38.765
1812	1.812	-16.278	121.767	-24.488	-13.744	-34.034	-573.96	-37.995	-29.591
1813	1.813	-18.569	98.555	-23.282	9.696	-12.295	-634.223	-6.173	-15.523
1814	1.814	-11.954	77.486	-11.423	6.619	16.047	-29.668	14.496	-18.079
1815	1.815	-11.128	19.874	-16.01	-7.47	4.902	50.476	3.262	-1.904
1816	1.816	-8.77	-67.534	-5.878	-20.204	-5.045	-23.023	-13.762	-8.386
1817	1.817	-15.343	-115.115	13.734	-13.19	-1.813	42.892	-16.834	5.095
1818	1.818	-12.829	-71.942	11.1	-19.537	-38.662	-17.803	-19.5	-0.154
1819	1.819	-16.887	-32.428	-12.048	-13.689	-33.525	-72.407	-32.166	-20.879
1820	1.82	-12.059	-20.594	-27.647	-11.914	-19.915	-122.191	-25.083	-29.239
1821	1.821	-15.384	-53.07	-30.282	-16.497	-23.993	-77.09	-14.324	-16.522
1822	1.822	-12.544	-62.855	-32.72	-12.172	-12.748	46.23	-0.654	18.453
1823	1.823	-11.277	-107.443	-21.017	-10.947	-2.605	-66.687	-2.249	43.582
1824	1.824	-14.644	-50.492	-6.011	-2.535	0.623	-100.557	2.552	-25.152
1825	1.825	-12.583	-131.946	-11.716	-16.363	-7.563	-7.558	-19.005	-15.347
1826	1.826	-11.481	-77.708	-30.983	-29.834	-30.653	20.534	-34.623	-6.502
1827	1.827	-17.349	11.149	-38.442	-13.882	-27.406	97.476	-26.213	-14.696
1828	1.828	-18.169	-24.482	-36.034	-7.421	-24.606	120.831	-28.634	-7.408
1829	1.829	-14.735	94.895	-21.04	6.198	-6.752	-27.394	-21.597	39.344
1830	1.83	-16.715	301.825	-7.413	-20.059	-13.676	-84.985	-23.653	-3.305
1831	1.831	-16.161	-64.676	-2.101	-54.061	-20.058	-32.677	-25.542	35.354
1832	1.832	-13.659	-314.484	-6.664	-58.441	-14.285	46.381	-30.754	20.169
1833	1.833	-15.045	-87.367	15.088	-4.166	-2.107	146.962	-19.712	-39.544
1834	1.834	-17.978	284.302	37.035	32.885	-10.015	264.987	-3.832	-15.264
1835	1.835	-15.314	134.515	34.4	26.39	-11.319	153.607	15.393	-52.346
1836	1.836	-16.51	-92.486	16.691	8.285	-17.643	254.732	18.003	-58.974
1837	1.837	-16.357	-133.734	-4.322	-8.06	-14.111	57.176	6.522	-52.97
1838	1.838	-17.161	-96.243	-18.372	-2.92	-10.988	-196.794	8.811	19.301
1839	1.839	-18.553	-62.299	-15.771	-7.277	-9.975	41.632	3.22	9.549
1840	1.84	-18.015	-31.427	-31.942	-11.258	-9.161	444.971	-5.228	-35.103
1841	1.841	-17.861	-59.505	-51.021	-14.85	-5.048	280.275	-6.557	-75.755
1842	1.842	-14.807	-84.984	-48.414	-11.477	-5.598	30.406	-5.139	-127.481
1843	1.843	-15.235	-15.18	-17.934	-8.296	-7.524	-196.493	-1.38	-134.127
1844	1.844	-9.284	5.983	-5.456	-10.943	-6.944	-320.067	7.055	-42.616
1845	1.845	-8.558	-13.147	-24.151	-23.649	0.948	-357.575	14.55	-3.143
1846	1.846	-14.212	4.273	-27.375	-25.906	-5.138	-50.379	-0.024	32.482
1847	1.847	-6.324	20.103	-18.04	-19.449	-12.604	-173.77	-10.59	108.31
1848	1.848	-16.045	34.244	13.164	-9.733	-9.787	-211.068	-12.446	216.804
1849	1.849	-4.28	73.351	9.13	-11.47	-9.119	27.515	-24.585	173.501
1850	1.85	-15.346	-10.323	5.475	-3.521	-3.604	-3.687	-23.049	2.28
1851	1.851	-16.736	-21.236	8.782	-2.164	1.136	-144.652	-30.219	-160.485
1852	1.852	-13.085	-50.837	5.704	-8.507	9.736	-221.377	-23.917	-181.422
1853	1.853	-9.62	-6.135	-8.401	-5.003	1.311	-337.357	-6.002	-162.16
1854	1.854	-21.451	2.092	-21.149	-8.072	8.573	-61.69	32.482	-74.622
1855	1.855	-16.834	-5.295	-28.089	-12.89	11.398	-24.077	4.801	4.993
1856	1.856	-18.222	-11.971	-13.158	-20.805	8.826	9.806	9.848	163.949
1857	1.857	-3.927	55.045	-15.075	-26.023	-3.436	40.638	23.422	142.925
1858	1.858	-17.498	63.866	-20.3	-23.115	-8.754	68.845	-5.627	123.825
1859	1.859	-40.364	6.819	-21.868	-15.205	-13.507	-7.923	-39.646	1.347
1860	1.86	-37.294	-45.071	-26.136	-18.339	-20.803	-170.688	-44.035	-14.463
1861	1.861	-11.773	-11.756	-14.349	-9.44	-9.117	-65.266	-6.412	-0.062
1862	1.862	-15.084	-5.594	-15.912	-17.755	-4.588	107.563	-11.38	-39.457
1863	1.863	-18.184	-10.888	-14.563	-8.075	5.375	223.339	-24.871	-51.213
1864	1.864	-26.517	-36.126	-15.734	-16.957	19.626	243.947	-20.716	-40.309
1865	1.865	-13.747	-49.845	-16.891	-18.135	-9.451	224.83	-24.317	-50.099
1866	1.866	7.353	-4.212	-13.792	-21.265	-30.228	312.546	-27.544	-41.147
1867	1.867	10.07	1.543	-16.687	-12.407	-19.083	74.139	-24.389	-49.24
1868	1.868	-2.694	-15.145	-15.895	-11.282	-22.461	-300.848	-38.468	-27.088
1869	1.869	-5.009	-30.388	-13.569	-6.09	-19.487	-50.895	-40.947	-7.021
1870	1.87	9.899	-25.929	-14.164	-16.952	-11.278	85.326	-52.521	-0.94
1871	1.871	23.455	-46.599	-13.611	-9.806	-24.143	126.619	-46.079	-6.283
1872	1.872	28.695	-50.275	-13.061	-6.155	-12.616	14.133	-32.502	-21.292
1873	1.873	8.01	1.302	-13.477	-24.177	-2.049	-292.758	-6.234	-25.625
1874	1.874	-6.101	23.336	-14.848	-31.741	-11.801	-168.946	50.467	-13.179
1875	1.875	-18.85	-37.252	-11.95	-15.506	-17.108	-56.164	91.194	-9.534
1876	1.876	-21.151	-13.066	-14.673	-9.146	-18.737	-89.828	39.614	-12.817
1877	1.877	-36.023	23.519	-9.67	-3.377	-14.578	-58.561	-7.132	-9.739
1878	1.878	-34.067	3.391	-10.278	-1.641	-13.498	26.033	-13.005	-1.436
1879	1.879	-35.778	-39.081	-10.88	-0.083	-10.087	-50.786	-18.307	-3.927
1880	1.88	-46.773	-44.213	-9.53	-13.04	-9.175	205.282	-33.326	-20.081
1881	1.881	-48.096	-38.973	-9.132	-7.848	-4.394	376.226	-28.842	11.926
1882	1.882	-31.026	-89.4	-8.734	-15.837	-5.227	221.611	-16.398	16.415
1883	1.883	-28.656	-56.23	-8.349	-5.818	-12.64	80.569	9.967	4.051
1884	1.884	-13.715	10.751	-9.497	-6.983	-17.533	-201.692	-0.014	7.727
1885	1.885	-15.601	2.041	-12.959	-10.475	-11.598	-314.461	-3.043	-43.711
1886	1.886	-10.322	10.062	-10.635	-26.551	-10.877	-75.99	-17.146	-65.789
1887	1.887	-14.917	31.808	-10.277	-19.597	-7.455	16.83	-29.9	-99.257
1888	1.888	-13.507	65.021	-16.322	-4.72	-14.871	-67.784	-41.519	-105.241
1889	1.889	-9.775	34.589	-13.863	4.942	-12.022	-247.444	-30.835	-55.273
1890	1.89	-13.208	-48.701	-11.597	-0.308	-14.612	-37.874	-13.357	-8.479
1891	1.891	-14.126	-108.123	-13.591	4.319	-9.087	159.685	12.448	9.657
1892	1.892	-11.169	-118.873	-14.234	-2.874	-8.559	31.525	2.452	15.075
1893	1.893	-5.123	-30.219	-11.369	0.75	-3.939	-85.113	-19.427	9.965
1894	1.894	-7.39	-18.445	-10.996	-14.993	-1.069	-22.573	-22.191	23.464
1895	1.895	-12.165	35.676	-7.703	-17.164	-3.617	-4.543	-34.958	11.158
1896	1.896	-11.517	104.623	-7.335	-11.368	-11.005	-58.007	-27.917	22.528
1897	1.897	-12.046	113.56	-8.522	0.843	-16.265	-232.979	-17.191	32.775
1898	1.898	-13.339	105.717	-2.736	5.505	-5.463	-209.659	8.033	80.045
1899	1.899	-14.652	39.026	2.876	-10.351	-1.236	23.487	45.842	86.874
1900	1.9	-14.979	-23.424	0.922	0.279	-2.426	54.653	50.942	-4.599
1901	1.901	-20.937	-80.108	-6.466	-13.269	1.043	-29.44	64.555	-123.274
1902	1.902	-21.668	-102.188	-9.407	-15.023	0.062	-3.436	27.055	-76.049
1903	1.903	-12.721	-82.412	-10.22	-10.405	1.025	66.452	-28.508	-61.977
1904	1.904	-9.195	-2.975	-15.886	-9.059	-6.927	129.727	-36.005	-48.952
1905	1.905	-6.065	29.81	-17.884	-20.864	-16.616	148.741	-16.187	-13.276
1906	1.906	-8.923	20.062	-16.016	-16.227	-10.238	-43.59	-22.242	-24.026
1907	1.907	-9.658	-42.551	-14.309	-14.907	-4.247	-171.403	-16.799	-13.994
1908	1.908	-8.829	-50.683	-9.505	-8.531	5.399	131.093	-31.837	12.768
1909	1.909	-8.215	1.094	-16.896	-0.178	17.164	172.485	-36.258	-11.64
1910	1.91	-11.493	-99.809	-15.964	-16.212	-0.301	135.322	-32.187	-33.81
1911	1.911	-12.051	-258.995	-13.48	-23.192	-7.3	-35.243	-28.544	-27.339
1912	1.912	-18.975	-68.756	-14.273	-25.337	-22.203	-127.958	-31.975	15.085
1913	1.913	-12.157	58.882	-9.444	-23.393	-24.116	-43.574	-29.04	9.482
1914	1.914	-12.897	81.801	-12.739	-0.513	-22.351	33.117	-3.681	-5.752
1915	1.915	-18.483	60.7	-16.808	-3.589	-14.391	-83.148	-7.036	26.129
1916	1.916	-17.87	2.847	-14.298	-6.305	-13.048	-104.167	-16.328	21.994
1917	1.917	-21.121	-14.828	-13.912	-8.844	-4.179	-84.711	-8.008	-19.663
1918	1.918	-15.682	-30.863	-11.784	-15.816	-0.701	2.828	-0.424	-58.398
1919	1.919	-15.097	-102.989	-17.018	-17.945	0.273	-77.118	-7.356	-23.147
1920	1.92	-13.17	-89.998	-15.085	-23.741	-4.543	-5.15	-13.752	-18.694
1921	1.921	-18.588	-54.591	-11.797	-15.045	-10.517	-18.397	15.232	-14.631
1922	1.922	-20.525	-108.903	-11.217	-13.496	-6.438	-6.654	77.76	-18.294
1923	1.923	-13.176	-0.407	-11.606	-17.737	-1.559	-17.647	15.282	33.293
1924	1.924	-19.986	42.772	-11.216	-8.821	1.789	-27.915	-58.052	40.712
1925	1.925	-14.042	135.132	-10.82	-14.824	-7.059	-144.698	-67.837	7.151
1926	1.926	-18.172	290.247	-11.976	-13.875	-8.168	-33.597	-58.858	25.26
1927	1.927	-13.401	141.771	-13.911	-22.786	-14.121	67.232	-66.973	8.679
1928	1.928	-19.484	-147.079	-12.373	-28.783	-13.102	185.552	-44.941	-26.683
1929	1.929	-18.779	-188.307	-13.157	-16.968	-12.08	10.618	1.887	-58.688
1930	1.93	-14.006	-0.565	-16.849	-2.641	-14.537	-338.562	32.255	-62.788
1931	1.931	-17.361	-34.534	-15.5	-4.571	-13.701	-188.702	4.565	-6.174
1932	1.932	-20.322	-3.458	-11.433	-6.303	-7.051	310.971	9.652	-14.358
1933	1.933	-12.429	80.943	-12.786	1.617	-2.734	377.317	-13.085	-36.452
1934	1.934	-20.787	4.108	-14.136	20.378	-1.916	195.972	7.727	-43.064
1935	1.935	-19.845	73.749	-12.01	2.555	-12.707	30.669	41.847	-12.695
1936	1.936	-15.038	52.605	-7.566	-18.568	-8.002	-19.653	28.265	-29.22
1937	1.937	-17.587	-5.032	-14.166	-21.326	-3.687	-65.08	24.095	-14.194
1938	1.938	-16.85	-127.393	-13.41	-23.876	-7.303	-188.793	-25.096	17.659
1939	1.939	-12.049	-47.693	-9.36	-16.936	8.425	-151.374	-44.998	55.052
1940	1.94	-10.156	-206.521	-15.945	-23.347	14.868	-185.695	-50.95	19.681
1941	1.941	-14.265	-100.687	-16.726	-9.84	-14.109	-30.715	-45.516	-49.095
1942	1.942	-6.37	111.015	-24.079	9.476	-34.757	-2.495	20.132	0.25
1943	1.943	-14.729	26.49	-13.245	16.992	-23.483	330.813	46.933	-8.651
1944	1.944	-17.863	51.975	-17.507	-8.774	-20.144	376.061	-9.902	-33.017
1945	1.945	-20.813	75.221	-11.133	-39.789	-10.806	252.445	-61.544	-55.007
1946	1.946	-12.932	-72.911	-5.149	-52.226	-13.472	-310.656	-68.078	-61.506
1947	1.947	-16.077	-245.852	-2.066	-33.499	-15.95	-390.934	-49.872	-67.502
1948	1.948	-9.35	-35.999	-1.123	-16.497	-13.602	-317.865	-44.439	-28.837
1949	1.949	-17.335	-7.721	3.12	5.344	-11.447	-118.538	-39.378	36.7
1950	1.95	-12.161	-187.019	3.89	-3.018	-17.22	-178.713	-25.763	117.232
1951	1.951	-15.115	22.62	1.941	4.492	-11.979	-343.364	-5.007	106.107
1952	1.952	-14.395	107.013	-6.792	6.771	-13.513	-93.352	51.763	-2.8
1953	1.953	-12.126	-72.385	-7.979	-8.173	-9.253	224.651	141.399	-46.162
1954	1.954	-14.107	-188.673	-8.976	-17.895	-8.096	348.61	105.746	-112.015
1955	1.955	-20.153	-40.325	-8.038	-12.704	-11.582	11.034	7.967	-52.422
1956	1.956	-16.132	133.026	-21.235	4.672	-12.547	-33.968	-57.916	-19.93
1957	1.957	-19.662	63.499	-19.328	-16.444	-3.646	337.669	-69.831	9.65
1958	1.958	-13.708	-42.285	-17.611	-42.02	2.343	-12.098	-59.031	18.554
1959	1.959	-11.432	53.964	-16.084	-25.014	5.427	-238.833	-49.151	-22.085
1960	1.96	-13.412	176.582	-17.468	9.417	-9.287	50.214	-4.449	-29.487
1961	1.961	-12.877	224.226	-16.328	13.836	-19.972	-62.208	101.38	17.309
1962	1.962	-18.342	238.483	-22.347	-15.223	-29.711	176.443	87.008	11.328
1963	1.963	-13.556	41.225	-21.402	-34.009	-17.578	269.321	73.84	-27.302
1964	1.964	-14.176	-212.22	-18.511	-16.984	-9.7	15.685	-33.532	-72.8
1965	1.965	-11.306	-41.485	-16.018	4.896	0.326	-86.328	-76.614	-42.503
1966	1.966	-7.865	51.604	-15.269	13.219	6.693	-241.279	-63.4	-37.178
1967	1.967	-1.516	-32.646	-15.871	0.451	-4.179	-213.179	-75.178	-42.327
1968	1.968	-7.553	-211.96	-7.186	-6.526	-11.364	-33.628	-64.293	-55.907
1969	1.969	-5.254	-2.3	-10.687	-12.923	-15.073	36.323	-14.902	-10.104
1970	1.97	-10.113	25.779	-11.678	-3.261	-6.78	15.434	11.85	-4.134
1971	1.971	-9.56	-50.98	-10.726	-11.982	-3.707	-3.482	-28.74	-20.584
1972	1.972	-15.012	-74.1	-9.968	-23.015	-12.638	-20.676	-21.324	-96.339
1973	1.973	-13.089	-95.103	-14.047	-30.183	-16.156	-4.599	12.244	-42.186
1974	1.974	-12.517	-229.607	-18.909	-15.877	-17.163	38.836	-18.102	86.096
1975	1.975	-15.434	33.241	-11.584	9.257	-14.297	52.219	-1.667	68.603
1976	1.976	-14.099	146.147	-10.632	-0.844	-6.403	40.606	-6.728	84.393
1977	1.977	-9.863	36.533	0.759	-10.149	-5.467	8.424	-11.238	70.025
1978	1.978	-17.237	-65.553	-3.911	-18.489	-4.536	-40.551	-32.004	4.267
1979	1.979	-16.293	-96.657	-2.585	-15.989	-6.508	-30.865	-20.8	-31.316
1980	1.98	-19.215	-124.886	-12.477	-26.258	-7.328	31.824	-24.094	1.141
1981	1.981	-18.431	-99.405	-18.897	-23.946	-11.442	-8.989	-64.88	-8.755
1982	1.982	-14.371	-29.802	-17.76	-9.056	-3.549	-16.278	-72.187	-30.595
1983	1.983	-14.966	33.648	-18.756	-7.14	1.642	-9.229	-44.443	-39.499
1984	1.984	-14.401	91.331	-13.944	-5.405	-5.159	-14.801	-9.17	-47.671
1985	1.985	-12.673	73.853	-13.196	-3.86	-11.194	-42.224	59.595	-25.681
1986	1.986	-11.332	-5.687	-1.022	0.365	-8.906	-17.037	89.269	-32.339
1987	1.987	-13.666	-77.933	-6.271	-8.597	-9.524	-12.575	8.545	-26.402
1988	1.988	-14.838	-64.893	-14.228	-5.165	-8.98	-0.21	-45.701	45.819
1989	1.989	-11.144	-5.504	-18.507	-6.19	-9.6	18.512	-35.909	75.539
1990	1.99	-14.426	5.168	-14.85	-3.334	-9.234	15.286	8.724	30.972
1991	1.991	-20.219	-24.657	-20.877	-9.377	-11.568	-19.113	0.522	-25.911
1992	1.992	-20.986	91.777	-15.677	-21.599	-5.026	-41.762	-51.205	-33.3
1993	1.993	-17.491	75.976	-12.801	-23.362	-4.107	-37.484	-31.309	-53.256
1994	1.994	-14.195	3.728	-6.818	-15.458	-6.645	-40.693	-0.967	-83.692
1995	1.995	-14.773	-35.796	-4.51	-14.159	-8.981	-30.266	-17.498	-89.123
1996	1.996	-18.252	-119.264	-8.002	-13.075	-10.93	-26.982	17.621	-13.427
1997	1.997	-20.563	-108.605	-3.368	-19.152	-6.301	-13.154	21.968	19.094
1998	1.998	-18.427	-79.245	-11.116	-18.237	-2.26	-5.866	17.844	48.704
[truncated: 5,833 more rows]
