# Supplementary material for: Associations between lower-limb muscle activation and knee flexion in post-stroke individuals: A study on the stance-to-swing phases of gait
Source: PLoS One. 2017 Sep 8;12(9):e0183865. doi: 10.1371/journal.pone.0183865 (PMC5590852; doi:10.1371/journal.pone.0183865)
Supplement: S1 Dataset — (ZIP) [file pone.0183865.s001.zip › S1_Dataset/Healthy group/1/1/point.csv]

Frame	Time	sacrum.X	sacrum.Y	sacrum.Z	r asis.X	r asis.Y	r asis.Z	r thigh.X	r thigh.Y	r thigh.Z	r bar 1.X	r bar 1.Y	r bar 1.Z	r knee 1.X	r knee 1.Y	r knee 1.Z	r knee 2.X	r knee 2.Y	r knee 2.Z	r bar 2.X	r bar 2.Y	r bar 2.Z	r mall.X	r mall.Y	r mall.Z	r met.X	r met.Y	r met.Z	l asis.X	l asis.Y	l asis.Z	l thigh.X	l thigh.Y	l thigh.Z	l bar 1.X	l bar 1.Y	l bar 1.Z	l knee 1.X	l knee 1.Y	l knee 1.Z	l knee 2.X	l knee 2.Y	l knee 2.Z	l bar 2.X	l bar 2.Y	l bar 2.Z	l mall.X	l mall.Y	l mall.Z
0	0	NaN	NaN	NaN	NaN	NaN	NaN	NaN	NaN	NaN	NaN	NaN	NaN	NaN	NaN	NaN	NaN	NaN	NaN	NaN	NaN	NaN	NaN	NaN	NaN	NaN	NaN	NaN	NaN	NaN	NaN	NaN	NaN	NaN	NaN	NaN	NaN	NaN	NaN	NaN	NaN	NaN	NaN	2.52	0.26	0.62	2.51	0.07	0.54
1	0.005	NaN	NaN	NaN	NaN	NaN	NaN	NaN	NaN	NaN	NaN	NaN	NaN	NaN	NaN	NaN	NaN	NaN	NaN	NaN	NaN	NaN	NaN	NaN	NaN	NaN	NaN	NaN	NaN	NaN	NaN	NaN	NaN	NaN	NaN	NaN	NaN	NaN	NaN	NaN	NaN	NaN	NaN	2.52	0.26	0.62	2.52	0.07	0.54
2	0.01	NaN	NaN	NaN	NaN	NaN	NaN	NaN	NaN	NaN	NaN	NaN	NaN	NaN	NaN	NaN	NaN	NaN	NaN	NaN	NaN	NaN	NaN	NaN	NaN	NaN	NaN	NaN	NaN	NaN	NaN	NaN	NaN	NaN	NaN	NaN	NaN	NaN	NaN	NaN	NaN	NaN	NaN	2.52	0.26	0.62	2.52	0.07	0.54
3	0.015	NaN	NaN	NaN	NaN	NaN	NaN	NaN	NaN	NaN	NaN	NaN	NaN	NaN	NaN	NaN	NaN	NaN	NaN	NaN	NaN	NaN	NaN	NaN	NaN	NaN	NaN	NaN	NaN	NaN	NaN	NaN	NaN	NaN	NaN	NaN	NaN	NaN	NaN	NaN	NaN	NaN	NaN	2.52	0.26	0.62	2.52	0.07	0.54
4	0.02	NaN	NaN	NaN	NaN	NaN	NaN	NaN	NaN	NaN	NaN	NaN	NaN	NaN	NaN	NaN	NaN	NaN	NaN	NaN	NaN	NaN	NaN	NaN	NaN	NaN	NaN	NaN	NaN	NaN	NaN	NaN	NaN	NaN	NaN	NaN	NaN	NaN	NaN	NaN	NaN	NaN	NaN	2.52	0.26	0.62	2.52	0.07	0.54
5	0.025	NaN	NaN	NaN	NaN	NaN	NaN	NaN	NaN	NaN	NaN	NaN	NaN	NaN	NaN	NaN	NaN	NaN	NaN	NaN	NaN	NaN	NaN	NaN	NaN	NaN	NaN	NaN	NaN	NaN	NaN	NaN	NaN	NaN	NaN	NaN	NaN	NaN	NaN	NaN	NaN	NaN	NaN	2.52	0.26	0.62	2.52	0.07	0.54
6	0.03	NaN	NaN	NaN	NaN	NaN	NaN	NaN	NaN	NaN	NaN	NaN	NaN	NaN	NaN	NaN	NaN	NaN	NaN	NaN	NaN	NaN	NaN	NaN	NaN	NaN	NaN	NaN	NaN	NaN	NaN	NaN	NaN	NaN	NaN	NaN	NaN	NaN	NaN	NaN	NaN	NaN	NaN	2.52	0.26	0.62	2.52	0.07	0.54
7	0.035	NaN	NaN	NaN	NaN	NaN	NaN	NaN	NaN	NaN	NaN	NaN	NaN	NaN	NaN	NaN	NaN	NaN	NaN	NaN	NaN	NaN	NaN	NaN	NaN	NaN	NaN	NaN	NaN	NaN	NaN	NaN	NaN	NaN	NaN	NaN	NaN	NaN	NaN	NaN	NaN	NaN	NaN	2.52	0.26	0.62	2.52	0.07	0.54
8	0.04	NaN	NaN	NaN	NaN	NaN	NaN	NaN	NaN	NaN	NaN	NaN	NaN	NaN	NaN	NaN	NaN	NaN	NaN	NaN	NaN	NaN	NaN	NaN	NaN	NaN	NaN	NaN	NaN	NaN	NaN	NaN	NaN	NaN	NaN	NaN	NaN	NaN	NaN	NaN	NaN	NaN	NaN	2.52	0.26	0.62	2.52	0.07	0.54
9	0.045	NaN	NaN	NaN	NaN	NaN	NaN	NaN	NaN	NaN	NaN	NaN	NaN	NaN	NaN	NaN	NaN	NaN	NaN	NaN	NaN	NaN	NaN	NaN	NaN	NaN	NaN	NaN	NaN	NaN	NaN	NaN	NaN	NaN	NaN	NaN	NaN	NaN	NaN	NaN	NaN	NaN	NaN	2.52	0.26	0.62	2.52	0.07	0.54
10	0.05	NaN	NaN	NaN	NaN	NaN	NaN	NaN	NaN	NaN	NaN	NaN	NaN	NaN	NaN	NaN	NaN	NaN	NaN	NaN	NaN	NaN	NaN	NaN	NaN	NaN	NaN	NaN	NaN	NaN	NaN	NaN	NaN	NaN	NaN	NaN	NaN	NaN	NaN	NaN	NaN	NaN	NaN	2.52	0.26	0.62	2.52	0.07	0.54
11	0.055	NaN	NaN	NaN	NaN	NaN	NaN	NaN	NaN	NaN	NaN	NaN	NaN	NaN	NaN	NaN	NaN	NaN	NaN	NaN	NaN	NaN	NaN	NaN	NaN	NaN	NaN	NaN	NaN	NaN	NaN	NaN	NaN	NaN	NaN	NaN	NaN	NaN	NaN	NaN	NaN	NaN	NaN	2.52	0.26	0.62	2.52	0.07	0.54
12	0.06	NaN	NaN	NaN	NaN	NaN	NaN	NaN	NaN	NaN	NaN	NaN	NaN	NaN	NaN	NaN	NaN	NaN	NaN	NaN	NaN	NaN	NaN	NaN	NaN	NaN	NaN	NaN	NaN	NaN	NaN	NaN	NaN	NaN	NaN	NaN	NaN	NaN	NaN	NaN	NaN	NaN	NaN	2.52	0.26	0.62	2.52	0.07	0.54
13	0.065	NaN	NaN	NaN	NaN	NaN	NaN	NaN	NaN	NaN	NaN	NaN	NaN	NaN	NaN	NaN	NaN	NaN	NaN	NaN	NaN	NaN	NaN	NaN	NaN	NaN	NaN	NaN	NaN	NaN	NaN	NaN	NaN	NaN	NaN	NaN	NaN	NaN	NaN	NaN	NaN	NaN	NaN	2.52	0.26	0.62	2.52	0.07	0.54
14	0.07	NaN	NaN	NaN	NaN	NaN	NaN	NaN	NaN	NaN	NaN	NaN	NaN	NaN	NaN	NaN	NaN	NaN	NaN	NaN	NaN	NaN	NaN	NaN	NaN	NaN	NaN	NaN	NaN	NaN	NaN	NaN	NaN	NaN	NaN	NaN	NaN	NaN	NaN	NaN	NaN	NaN	NaN	2.52	0.26	0.62	2.52	0.07	0.54
15	0.075	NaN	NaN	NaN	NaN	NaN	NaN	NaN	NaN	NaN	NaN	NaN	NaN	NaN	NaN	NaN	NaN	NaN	NaN	NaN	NaN	NaN	NaN	NaN	NaN	NaN	NaN	NaN	NaN	NaN	NaN	NaN	NaN	NaN	NaN	NaN	NaN	NaN	NaN	NaN	NaN	NaN	NaN	2.52	0.26	0.62	2.52	0.07	0.54
16	0.08	NaN	NaN	NaN	NaN	NaN	NaN	NaN	NaN	NaN	NaN	NaN	NaN	NaN	NaN	NaN	NaN	NaN	NaN	NaN	NaN	NaN	NaN	NaN	NaN	NaN	NaN	NaN	NaN	NaN	NaN	NaN	NaN	NaN	NaN	NaN	NaN	NaN	NaN	NaN	NaN	NaN	NaN	2.52	0.26	0.62	2.52	0.07	0.54
17	0.085	NaN	NaN	NaN	NaN	NaN	NaN	NaN	NaN	NaN	NaN	NaN	NaN	NaN	NaN	NaN	NaN	NaN	NaN	NaN	NaN	NaN	NaN	NaN	NaN	NaN	NaN	NaN	NaN	NaN	NaN	NaN	NaN	NaN	NaN	NaN	NaN	NaN	NaN	NaN	NaN	NaN	NaN	2.52	0.26	0.62	2.52	0.07	0.54
18	0.09	NaN	NaN	NaN	NaN	NaN	NaN	NaN	NaN	NaN	NaN	NaN	NaN	NaN	NaN	NaN	NaN	NaN	NaN	NaN	NaN	NaN	NaN	NaN	NaN	NaN	NaN	NaN	NaN	NaN	NaN	NaN	NaN	NaN	NaN	NaN	NaN	NaN	NaN	NaN	NaN	NaN	NaN	2.52	0.26	0.62	2.52	0.07	0.54
19	0.095	NaN	NaN	NaN	NaN	NaN	NaN	NaN	NaN	NaN	NaN	NaN	NaN	NaN	NaN	NaN	NaN	NaN	NaN	NaN	NaN	NaN	NaN	NaN	NaN	NaN	NaN	NaN	NaN	NaN	NaN	NaN	NaN	NaN	NaN	NaN	NaN	NaN	NaN	NaN	NaN	NaN	NaN	2.52	0.26	0.62	2.52	0.07	0.54
20	0.1	NaN	NaN	NaN	NaN	NaN	NaN	NaN	NaN	NaN	NaN	NaN	NaN	NaN	NaN	NaN	NaN	NaN	NaN	NaN	NaN	NaN	NaN	NaN	NaN	NaN	NaN	NaN	NaN	NaN	NaN	NaN	NaN	NaN	NaN	NaN	NaN	NaN	NaN	NaN	NaN	NaN	NaN	2.52	0.26	0.62	2.52	0.07	0.54
21	0.105	NaN	NaN	NaN	NaN	NaN	NaN	NaN	NaN	NaN	NaN	NaN	NaN	NaN	NaN	NaN	NaN	NaN	NaN	NaN	NaN	NaN	NaN	NaN	NaN	NaN	NaN	NaN	NaN	NaN	NaN	NaN	NaN	NaN	NaN	NaN	NaN	NaN	NaN	NaN	NaN	NaN	NaN	2.52	0.26	0.62	2.52	0.07	0.54
22	0.11	NaN	NaN	NaN	NaN	NaN	NaN	NaN	NaN	NaN	NaN	NaN	NaN	NaN	NaN	NaN	NaN	NaN	NaN	NaN	NaN	NaN	NaN	NaN	NaN	NaN	NaN	NaN	NaN	NaN	NaN	NaN	NaN	NaN	NaN	NaN	NaN	NaN	NaN	NaN	NaN	NaN	NaN	2.52	0.26	0.62	2.52	0.07	0.54
23	0.115	NaN	NaN	NaN	NaN	NaN	NaN	NaN	NaN	NaN	NaN	NaN	NaN	NaN	NaN	NaN	NaN	NaN	NaN	NaN	NaN	NaN	NaN	NaN	NaN	NaN	NaN	NaN	NaN	NaN	NaN	NaN	NaN	NaN	NaN	NaN	NaN	NaN	NaN	NaN	NaN	NaN	NaN	2.52	0.26	0.62	2.52	0.07	0.54
24	0.12	NaN	NaN	NaN	NaN	NaN	NaN	NaN	NaN	NaN	NaN	NaN	NaN	NaN	NaN	NaN	NaN	NaN	NaN	NaN	NaN	NaN	NaN	NaN	NaN	NaN	NaN	NaN	NaN	NaN	NaN	NaN	NaN	NaN	NaN	NaN	NaN	NaN	NaN	NaN	NaN	NaN	NaN	2.52	0.26	0.62	2.52	0.07	0.54
25	0.125	NaN	NaN	NaN	NaN	NaN	NaN	NaN	NaN	NaN	NaN	NaN	NaN	NaN	NaN	NaN	NaN	NaN	NaN	NaN	NaN	NaN	NaN	NaN	NaN	NaN	NaN	NaN	NaN	NaN	NaN	NaN	NaN	NaN	NaN	NaN	NaN	NaN	NaN	NaN	NaN	NaN	NaN	2.52	0.26	0.62	2.52	0.07	0.54
26	0.13	NaN	NaN	NaN	NaN	NaN	NaN	NaN	NaN	NaN	NaN	NaN	NaN	NaN	NaN	NaN	NaN	NaN	NaN	NaN	NaN	NaN	NaN	NaN	NaN	NaN	NaN	NaN	NaN	NaN	NaN	NaN	NaN	NaN	NaN	NaN	NaN	NaN	NaN	NaN	NaN	NaN	NaN	2.52	0.26	0.62	2.52	0.07	0.54
27	0.135	NaN	NaN	NaN	NaN	NaN	NaN	NaN	NaN	NaN	NaN	NaN	NaN	NaN	NaN	NaN	NaN	NaN	NaN	NaN	NaN	NaN	NaN	NaN	NaN	NaN	NaN	NaN	NaN	NaN	NaN	NaN	NaN	NaN	NaN	NaN	NaN	NaN	NaN	NaN	NaN	NaN	NaN	2.52	0.26	0.62	2.52	0.07	0.54
28	0.14	NaN	NaN	NaN	NaN	NaN	NaN	NaN	NaN	NaN	NaN	NaN	NaN	NaN	NaN	NaN	NaN	NaN	NaN	NaN	NaN	NaN	NaN	NaN	NaN	NaN	NaN	NaN	NaN	NaN	NaN	NaN	NaN	NaN	NaN	NaN	NaN	NaN	NaN	NaN	NaN	NaN	NaN	2.52	0.26	0.62	2.52	0.07	0.54
29	0.145	NaN	NaN	NaN	NaN	NaN	NaN	NaN	NaN	NaN	NaN	NaN	NaN	NaN	NaN	NaN	NaN	NaN	NaN	NaN	NaN	NaN	NaN	NaN	NaN	NaN	NaN	NaN	NaN	NaN	NaN	NaN	NaN	NaN	NaN	NaN	NaN	NaN	NaN	NaN	NaN	NaN	NaN	2.52	0.26	0.62	2.52	0.07	0.54
30	0.15	NaN	NaN	NaN	NaN	NaN	NaN	NaN	NaN	NaN	NaN	NaN	NaN	NaN	NaN	NaN	NaN	NaN	NaN	NaN	NaN	NaN	NaN	NaN	NaN	NaN	NaN	NaN	NaN	NaN	NaN	NaN	NaN	NaN	NaN	NaN	NaN	NaN	NaN	NaN	NaN	NaN	NaN	2.52	0.26	0.62	2.52	0.07	0.54
31	0.155	NaN	NaN	NaN	NaN	NaN	NaN	NaN	NaN	NaN	NaN	NaN	NaN	NaN	NaN	NaN	NaN	NaN	NaN	NaN	NaN	NaN	NaN	NaN	NaN	NaN	NaN	NaN	NaN	NaN	NaN	NaN	NaN	NaN	NaN	NaN	NaN	NaN	NaN	NaN	NaN	NaN	NaN	2.52	0.26	0.62	2.52	0.07	0.54
32	0.16	NaN	NaN	NaN	NaN	NaN	NaN	NaN	NaN	NaN	NaN	NaN	NaN	NaN	NaN	NaN	NaN	NaN	NaN	NaN	NaN	NaN	NaN	NaN	NaN	NaN	NaN	NaN	NaN	NaN	NaN	NaN	NaN	NaN	NaN	NaN	NaN	NaN	NaN	NaN	NaN	NaN	NaN	2.52	0.26	0.62	2.52	0.07	0.54
33	0.165	NaN	NaN	NaN	NaN	NaN	NaN	NaN	NaN	NaN	NaN	NaN	NaN	NaN	NaN	NaN	NaN	NaN	NaN	NaN	NaN	NaN	NaN	NaN	NaN	NaN	NaN	NaN	NaN	NaN	NaN	NaN	NaN	NaN	NaN	NaN	NaN	NaN	NaN	NaN	NaN	NaN	NaN	2.52	0.26	0.62	2.52	0.07	0.54
34	0.17	NaN	NaN	NaN	NaN	NaN	NaN	NaN	NaN	NaN	NaN	NaN	NaN	NaN	NaN	NaN	NaN	NaN	NaN	NaN	NaN	NaN	NaN	NaN	NaN	NaN	NaN	NaN	NaN	NaN	NaN	NaN	NaN	NaN	NaN	NaN	NaN	NaN	NaN	NaN	NaN	NaN	NaN	2.52	0.26	0.62	2.52	0.07	0.54
35	0.175	NaN	NaN	NaN	NaN	NaN	NaN	NaN	NaN	NaN	NaN	NaN	NaN	NaN	NaN	NaN	NaN	NaN	NaN	NaN	NaN	NaN	NaN	NaN	NaN	NaN	NaN	NaN	NaN	NaN	NaN	NaN	NaN	NaN	NaN	NaN	NaN	NaN	NaN	NaN	NaN	NaN	NaN	2.52	0.26	0.62	2.52	0.07	0.54
36	0.18	NaN	NaN	NaN	NaN	NaN	NaN	NaN	NaN	NaN	NaN	NaN	NaN	NaN	NaN	NaN	NaN	NaN	NaN	NaN	NaN	NaN	NaN	NaN	NaN	NaN	NaN	NaN	NaN	NaN	NaN	NaN	NaN	NaN	NaN	NaN	NaN	NaN	NaN	NaN	NaN	NaN	NaN	2.52	0.26	0.62	2.52	0.07	0.54
37	0.185	NaN	NaN	NaN	NaN	NaN	NaN	NaN	NaN	NaN	NaN	NaN	NaN	NaN	NaN	NaN	NaN	NaN	NaN	NaN	NaN	NaN	NaN	NaN	NaN	NaN	NaN	NaN	NaN	NaN	NaN	NaN	NaN	NaN	NaN	NaN	NaN	NaN	NaN	NaN	NaN	NaN	NaN	2.52	0.26	0.62	2.52	0.07	0.54
38	0.19	NaN	NaN	NaN	NaN	NaN	NaN	NaN	NaN	NaN	NaN	NaN	NaN	NaN	NaN	NaN	NaN	NaN	NaN	NaN	NaN	NaN	NaN	NaN	NaN	NaN	NaN	NaN	NaN	NaN	NaN	NaN	NaN	NaN	NaN	NaN	NaN	NaN	NaN	NaN	NaN	NaN	NaN	2.52	0.26	0.62	2.52	0.07	0.54
39	0.195	NaN	NaN	NaN	NaN	NaN	NaN	NaN	NaN	NaN	NaN	NaN	NaN	NaN	NaN	NaN	NaN	NaN	NaN	NaN	NaN	NaN	NaN	NaN	NaN	NaN	NaN	NaN	NaN	NaN	NaN	NaN	NaN	NaN	NaN	NaN	NaN	NaN	NaN	NaN	NaN	NaN	NaN	2.52	0.26	0.62	2.52	0.07	0.54
40	0.2	NaN	NaN	NaN	NaN	NaN	NaN	NaN	NaN	NaN	NaN	NaN	NaN	NaN	NaN	NaN	NaN	NaN	NaN	NaN	NaN	NaN	NaN	NaN	NaN	NaN	NaN	NaN	NaN	NaN	NaN	NaN	NaN	NaN	NaN	NaN	NaN	NaN	NaN	NaN	NaN	NaN	NaN	2.52	0.26	0.62	2.52	0.07	0.54
41	0.205	NaN	NaN	NaN	NaN	NaN	NaN	NaN	NaN	NaN	NaN	NaN	NaN	NaN	NaN	NaN	NaN	NaN	NaN	NaN	NaN	NaN	NaN	NaN	NaN	NaN	NaN	NaN	NaN	NaN	NaN	NaN	NaN	NaN	NaN	NaN	NaN	NaN	NaN	NaN	NaN	NaN	NaN	2.52	0.26	0.62	2.52	0.07	0.54
42	0.21	NaN	NaN	NaN	NaN	NaN	NaN	NaN	NaN	NaN	NaN	NaN	NaN	NaN	NaN	NaN	NaN	NaN	NaN	NaN	NaN	NaN	NaN	NaN	NaN	NaN	NaN	NaN	NaN	NaN	NaN	NaN	NaN	NaN	NaN	NaN	NaN	NaN	NaN	NaN	NaN	NaN	NaN	2.52	0.26	0.62	2.52	0.07	0.54
43	0.215	NaN	NaN	NaN	NaN	NaN	NaN	NaN	NaN	NaN	NaN	NaN	NaN	NaN	NaN	NaN	NaN	NaN	NaN	NaN	NaN	NaN	NaN	NaN	NaN	NaN	NaN	NaN	NaN	NaN	NaN	NaN	NaN	NaN	NaN	NaN	NaN	NaN	NaN	NaN	NaN	NaN	NaN	2.52	0.26	0.62	2.52	0.07	0.54
44	0.22	NaN	NaN	NaN	NaN	NaN	NaN	NaN	NaN	NaN	NaN	NaN	NaN	NaN	NaN	NaN	NaN	NaN	NaN	NaN	NaN	NaN	NaN	NaN	NaN	NaN	NaN	NaN	NaN	NaN	NaN	NaN	NaN	NaN	NaN	NaN	NaN	NaN	NaN	NaN	NaN	NaN	NaN	2.52	0.26	0.62	2.52	0.07	0.54
45	0.225	NaN	NaN	NaN	NaN	NaN	NaN	NaN	NaN	NaN	NaN	NaN	NaN	NaN	NaN	NaN	NaN	NaN	NaN	NaN	NaN	NaN	NaN	NaN	NaN	NaN	NaN	NaN	NaN	NaN	NaN	NaN	NaN	NaN	NaN	NaN	NaN	NaN	NaN	NaN	NaN	NaN	NaN	2.52	0.26	0.62	2.52	0.07	0.54
46	0.23	NaN	NaN	NaN	NaN	NaN	NaN	NaN	NaN	NaN	NaN	NaN	NaN	NaN	NaN	NaN	NaN	NaN	NaN	NaN	NaN	NaN	NaN	NaN	NaN	NaN	NaN	NaN	NaN	NaN	NaN	NaN	NaN	NaN	NaN	NaN	NaN	NaN	NaN	NaN	NaN	NaN	NaN	2.52	0.26	0.62	2.52	0.07	0.54
47	0.235	NaN	NaN	NaN	NaN	NaN	NaN	NaN	NaN	NaN	NaN	NaN	NaN	NaN	NaN	NaN	NaN	NaN	NaN	NaN	NaN	NaN	NaN	NaN	NaN	NaN	NaN	NaN	NaN	NaN	NaN	NaN	NaN	NaN	NaN	NaN	NaN	NaN	NaN	NaN	NaN	NaN	NaN	2.52	0.26	0.62	2.52	0.07	0.54
48	0.24	NaN	NaN	NaN	NaN	NaN	NaN	NaN	NaN	NaN	NaN	NaN	NaN	NaN	NaN	NaN	NaN	NaN	NaN	NaN	NaN	NaN	NaN	NaN	NaN	NaN	NaN	NaN	NaN	NaN	NaN	NaN	NaN	NaN	NaN	NaN	NaN	NaN	NaN	NaN	NaN	NaN	NaN	2.52	0.26	0.62	2.52	0.07	0.54
49	0.245	NaN	NaN	NaN	NaN	NaN	NaN	NaN	NaN	NaN	NaN	NaN	NaN	NaN	NaN	NaN	NaN	NaN	NaN	NaN	NaN	NaN	NaN	NaN	NaN	NaN	NaN	NaN	NaN	NaN	NaN	NaN	NaN	NaN	NaN	NaN	NaN	NaN	NaN	NaN	NaN	NaN	NaN	2.52	0.26	0.62	2.52	0.07	0.54
50	0.25	NaN	NaN	NaN	NaN	NaN	NaN	NaN	NaN	NaN	NaN	NaN	NaN	NaN	NaN	NaN	NaN	NaN	NaN	NaN	NaN	NaN	NaN	NaN	NaN	NaN	NaN	NaN	NaN	NaN	NaN	NaN	NaN	NaN	NaN	NaN	NaN	NaN	NaN	NaN	NaN	NaN	NaN	2.52	0.26	0.62	2.52	0.07	0.54
51	0.255	NaN	NaN	NaN	NaN	NaN	NaN	NaN	NaN	NaN	NaN	NaN	NaN	NaN	NaN	NaN	NaN	NaN	NaN	NaN	NaN	NaN	NaN	NaN	NaN	NaN	NaN	NaN	NaN	NaN	NaN	NaN	NaN	NaN	NaN	NaN	NaN	NaN	NaN	NaN	NaN	NaN	NaN	2.52	0.26	0.62	2.52	0.07	0.54
52	0.26	NaN	NaN	NaN	NaN	NaN	NaN	NaN	NaN	NaN	NaN	NaN	NaN	NaN	NaN	NaN	NaN	NaN	NaN	NaN	NaN	NaN	NaN	NaN	NaN	NaN	NaN	NaN	NaN	NaN	NaN	NaN	NaN	NaN	NaN	NaN	NaN	NaN	NaN	NaN	NaN	NaN	NaN	2.52	0.26	0.62	2.52	0.07	0.54
53	0.265	NaN	NaN	NaN	NaN	NaN	NaN	NaN	NaN	NaN	NaN	NaN	NaN	NaN	NaN	NaN	NaN	NaN	NaN	NaN	NaN	NaN	NaN	NaN	NaN	NaN	NaN	NaN	NaN	NaN	NaN	NaN	NaN	NaN	NaN	NaN	NaN	NaN	NaN	NaN	NaN	NaN	NaN	2.52	0.26	0.62	2.52	0.07	0.54
54	0.27	NaN	NaN	NaN	NaN	NaN	NaN	NaN	NaN	NaN	NaN	NaN	NaN	NaN	NaN	NaN	NaN	NaN	NaN	NaN	NaN	NaN	NaN	NaN	NaN	NaN	NaN	NaN	NaN	NaN	NaN	NaN	NaN	NaN	NaN	NaN	NaN	NaN	NaN	NaN	NaN	NaN	NaN	2.52	0.26	0.62	2.52	0.07	0.54
55	0.275	NaN	NaN	NaN	NaN	NaN	NaN	NaN	NaN	NaN	NaN	NaN	NaN	NaN	NaN	NaN	NaN	NaN	NaN	NaN	NaN	NaN	NaN	NaN	NaN	NaN	NaN	NaN	NaN	NaN	NaN	NaN	NaN	NaN	NaN	NaN	NaN	NaN	NaN	NaN	NaN	NaN	NaN	2.52	0.26	0.62	2.52	0.07	0.54
56	0.28	NaN	NaN	NaN	NaN	NaN	NaN	NaN	NaN	NaN	NaN	NaN	NaN	NaN	NaN	NaN	NaN	NaN	NaN	NaN	NaN	NaN	NaN	NaN	NaN	NaN	NaN	NaN	NaN	NaN	NaN	NaN	NaN	NaN	NaN	NaN	NaN	NaN	NaN	NaN	NaN	NaN	NaN	2.52	0.26	0.62	2.52	0.07	0.54
57	0.285	NaN	NaN	NaN	NaN	NaN	NaN	NaN	NaN	NaN	NaN	NaN	NaN	NaN	NaN	NaN	NaN	NaN	NaN	NaN	NaN	NaN	NaN	NaN	NaN	NaN	NaN	NaN	NaN	NaN	NaN	NaN	NaN	NaN	NaN	NaN	NaN	NaN	NaN	NaN	NaN	NaN	NaN	2.52	0.26	0.62	2.52	0.07	0.54
58	0.29	NaN	NaN	NaN	NaN	NaN	NaN	NaN	NaN	NaN	NaN	NaN	NaN	NaN	NaN	NaN	NaN	NaN	NaN	NaN	NaN	NaN	NaN	NaN	NaN	NaN	NaN	NaN	NaN	NaN	NaN	NaN	NaN	NaN	NaN	NaN	NaN	NaN	NaN	NaN	NaN	NaN	NaN	2.52	0.26	0.62	2.52	0.07	0.54
59	0.295	NaN	NaN	NaN	NaN	NaN	NaN	NaN	NaN	NaN	NaN	NaN	NaN	NaN	NaN	NaN	NaN	NaN	NaN	NaN	NaN	NaN	NaN	NaN	NaN	NaN	NaN	NaN	NaN	NaN	NaN	NaN	NaN	NaN	NaN	NaN	NaN	NaN	NaN	NaN	NaN	NaN	NaN	2.52	0.26	0.62	2.52	0.07	0.54
60	0.3	NaN	NaN	NaN	NaN	NaN	NaN	NaN	NaN	NaN	NaN	NaN	NaN	NaN	NaN	NaN	NaN	NaN	NaN	NaN	NaN	NaN	NaN	NaN	NaN	NaN	NaN	NaN	NaN	NaN	NaN	NaN	NaN	NaN	NaN	NaN	NaN	NaN	NaN	NaN	NaN	NaN	NaN	2.52	0.26	0.62	2.52	0.07	0.54
61	0.305	NaN	NaN	NaN	NaN	NaN	NaN	NaN	NaN	NaN	NaN	NaN	NaN	NaN	NaN	NaN	NaN	NaN	NaN	NaN	NaN	NaN	NaN	NaN	NaN	NaN	NaN	NaN	NaN	NaN	NaN	NaN	NaN	NaN	NaN	NaN	NaN	NaN	NaN	NaN	NaN	NaN	NaN	2.52	0.26	0.62	2.52	0.07	0.54
62	0.31	NaN	NaN	NaN	NaN	NaN	NaN	NaN	NaN	NaN	NaN	NaN	NaN	NaN	NaN	NaN	NaN	NaN	NaN	NaN	NaN	NaN	NaN	NaN	NaN	NaN	NaN	NaN	NaN	NaN	NaN	NaN	NaN	NaN	NaN	NaN	NaN	NaN	NaN	NaN	NaN	NaN	NaN	2.52	0.26	0.62	2.52	0.07	0.54
63	0.315	NaN	NaN	NaN	NaN	NaN	NaN	NaN	NaN	NaN	NaN	NaN	NaN	NaN	NaN	NaN	NaN	NaN	NaN	NaN	NaN	NaN	NaN	NaN	NaN	NaN	NaN	NaN	NaN	NaN	NaN	NaN	NaN	NaN	NaN	NaN	NaN	NaN	NaN	NaN	NaN	NaN	NaN	2.52	0.26	0.62	2.52	0.07	0.54
64	0.32	NaN	NaN	NaN	NaN	NaN	NaN	NaN	NaN	NaN	NaN	NaN	NaN	NaN	NaN	NaN	NaN	NaN	NaN	NaN	NaN	NaN	NaN	NaN	NaN	NaN	NaN	NaN	NaN	NaN	NaN	NaN	NaN	NaN	NaN	NaN	NaN	NaN	NaN	NaN	NaN	NaN	NaN	2.52	0.26	0.62	2.52	0.07	0.54
65	0.325	NaN	NaN	NaN	NaN	NaN	NaN	NaN	NaN	NaN	NaN	NaN	NaN	NaN	NaN	NaN	NaN	NaN	NaN	NaN	NaN	NaN	NaN	NaN	NaN	NaN	NaN	NaN	NaN	NaN	NaN	NaN	NaN	NaN	NaN	NaN	NaN	NaN	NaN	NaN	NaN	NaN	NaN	2.52	0.26	0.62	2.52	0.07	0.54
66	0.33	NaN	NaN	NaN	NaN	NaN	NaN	NaN	NaN	NaN	NaN	NaN	NaN	NaN	NaN	NaN	NaN	NaN	NaN	NaN	NaN	NaN	NaN	NaN	NaN	NaN	NaN	NaN	NaN	NaN	NaN	NaN	NaN	NaN	NaN	NaN	NaN	NaN	NaN	NaN	NaN	NaN	NaN	2.52	0.26	0.62	2.52	0.07	0.54
67	0.335	NaN	NaN	NaN	NaN	NaN	NaN	NaN	NaN	NaN	NaN	NaN	NaN	NaN	NaN	NaN	NaN	NaN	NaN	NaN	NaN	NaN	NaN	NaN	NaN	NaN	NaN	NaN	NaN	NaN	NaN	NaN	NaN	NaN	NaN	NaN	NaN	NaN	NaN	NaN	NaN	NaN	NaN	2.52	0.26	0.62	2.52	0.07	0.54
68	0.34	NaN	NaN	NaN	NaN	NaN	NaN	NaN	NaN	NaN	NaN	NaN	NaN	NaN	NaN	NaN	NaN	NaN	NaN	NaN	NaN	NaN	NaN	NaN	NaN	NaN	NaN	NaN	NaN	NaN	NaN	NaN	NaN	NaN	NaN	NaN	NaN	NaN	NaN	NaN	NaN	NaN	NaN	2.52	0.26	0.62	2.52	0.07	0.54
69	0.345	NaN	NaN	NaN	NaN	NaN	NaN	NaN	NaN	NaN	NaN	NaN	NaN	NaN	NaN	NaN	NaN	NaN	NaN	NaN	NaN	NaN	NaN	NaN	NaN	NaN	NaN	NaN	NaN	NaN	NaN	NaN	NaN	NaN	NaN	NaN	NaN	NaN	NaN	NaN	NaN	NaN	NaN	2.52	0.26	0.62	2.52	0.07	0.54
70	0.35	NaN	NaN	NaN	NaN	NaN	NaN	NaN	NaN	NaN	NaN	NaN	NaN	NaN	NaN	NaN	NaN	NaN	NaN	NaN	NaN	NaN	NaN	NaN	NaN	NaN	NaN	NaN	NaN	NaN	NaN	NaN	NaN	NaN	NaN	NaN	NaN	NaN	NaN	NaN	NaN	NaN	NaN	2.52	0.26	0.62	2.52	0.07	0.54
71	0.355	NaN	NaN	NaN	NaN	NaN	NaN	NaN	NaN	NaN	NaN	NaN	NaN	NaN	NaN	NaN	NaN	NaN	NaN	NaN	NaN	NaN	NaN	NaN	NaN	NaN	NaN	NaN	NaN	NaN	NaN	NaN	NaN	NaN	NaN	NaN	NaN	NaN	NaN	NaN	NaN	NaN	NaN	2.52	0.26	0.62	2.52	0.07	0.54
72	0.36	NaN	NaN	NaN	NaN	NaN	NaN	NaN	NaN	NaN	NaN	NaN	NaN	NaN	NaN	NaN	NaN	NaN	NaN	NaN	NaN	NaN	NaN	NaN	NaN	NaN	NaN	NaN	NaN	NaN	NaN	NaN	NaN	NaN	NaN	NaN	NaN	NaN	NaN	NaN	NaN	NaN	NaN	2.52	0.26	0.62	2.52	0.07	0.54
73	0.365	NaN	NaN	NaN	NaN	NaN	NaN	NaN	NaN	NaN	NaN	NaN	NaN	NaN	NaN	NaN	NaN	NaN	NaN	NaN	NaN	NaN	NaN	NaN	NaN	NaN	NaN	NaN	NaN	NaN	NaN	NaN	NaN	NaN	NaN	NaN	NaN	NaN	NaN	NaN	NaN	NaN	NaN	2.52	0.26	0.62	2.52	0.07	0.54
74	0.37	NaN	NaN	NaN	NaN	NaN	NaN	NaN	NaN	NaN	NaN	NaN	NaN	NaN	NaN	NaN	NaN	NaN	NaN	NaN	NaN	NaN	NaN	NaN	NaN	NaN	NaN	NaN	NaN	NaN	NaN	NaN	NaN	NaN	NaN	NaN	NaN	NaN	NaN	NaN	NaN	NaN	NaN	2.52	0.26	0.62	2.52	0.07	0.54
75	0.375	NaN	NaN	NaN	NaN	NaN	NaN	NaN	NaN	NaN	NaN	NaN	NaN	NaN	NaN	NaN	NaN	NaN	NaN	NaN	NaN	NaN	NaN	NaN	NaN	NaN	NaN	NaN	NaN	NaN	NaN	NaN	NaN	NaN	NaN	NaN	NaN	NaN	NaN	NaN	NaN	NaN	NaN	2.52	0.26	0.62	2.52	0.07	0.54
76	0.38	NaN	NaN	NaN	NaN	NaN	NaN	NaN	NaN	NaN	NaN	NaN	NaN	NaN	NaN	NaN	NaN	NaN	NaN	NaN	NaN	NaN	NaN	NaN	NaN	NaN	NaN	NaN	NaN	NaN	NaN	NaN	NaN	NaN	NaN	NaN	NaN	NaN	NaN	NaN	NaN	NaN	NaN	2.52	0.26	0.62	2.52	0.07	0.54
77	0.385	NaN	NaN	NaN	NaN	NaN	NaN	NaN	NaN	NaN	NaN	NaN	NaN	NaN	NaN	NaN	NaN	NaN	NaN	NaN	NaN	NaN	NaN	NaN	NaN	NaN	NaN	NaN	NaN	NaN	NaN	NaN	NaN	NaN	NaN	NaN	NaN	NaN	NaN	NaN	NaN	NaN	NaN	2.52	0.26	0.62	2.52	0.07	0.54
78	0.39	NaN	NaN	NaN	NaN	NaN	NaN	NaN	NaN	NaN	NaN	NaN	NaN	NaN	NaN	NaN	NaN	NaN	NaN	NaN	NaN	NaN	NaN	NaN	NaN	NaN	NaN	NaN	NaN	NaN	NaN	NaN	NaN	NaN	NaN	NaN	NaN	NaN	NaN	NaN	NaN	NaN	NaN	2.52	0.26	0.62	2.52	0.07	0.54
79	0.395	NaN	NaN	NaN	NaN	NaN	NaN	NaN	NaN	NaN	NaN	NaN	NaN	NaN	NaN	NaN	NaN	NaN	NaN	NaN	NaN	NaN	NaN	NaN	NaN	NaN	NaN	NaN	NaN	NaN	NaN	NaN	NaN	NaN	NaN	NaN	NaN	NaN	NaN	NaN	NaN	NaN	NaN	2.52	0.26	0.62	2.52	0.07	0.54
80	0.4	NaN	NaN	NaN	NaN	NaN	NaN	NaN	NaN	NaN	NaN	NaN	NaN	NaN	NaN	NaN	NaN	NaN	NaN	NaN	NaN	NaN	NaN	NaN	NaN	NaN	NaN	NaN	NaN	NaN	NaN	NaN	NaN	NaN	NaN	NaN	NaN	NaN	NaN	NaN	NaN	NaN	NaN	2.52	0.26	0.62	2.52	0.07	0.54
81	0.405	NaN	NaN	NaN	NaN	NaN	NaN	NaN	NaN	NaN	NaN	NaN	NaN	NaN	NaN	NaN	NaN	NaN	NaN	NaN	NaN	NaN	NaN	NaN	NaN	NaN	NaN	NaN	NaN	NaN	NaN	NaN	NaN	NaN	NaN	NaN	NaN	NaN	NaN	NaN	NaN	NaN	NaN	2.52	0.26	0.62	2.52	0.07	0.54
82	0.41	NaN	NaN	NaN	NaN	NaN	NaN	NaN	NaN	NaN	NaN	NaN	NaN	NaN	NaN	NaN	NaN	NaN	NaN	NaN	NaN	NaN	NaN	NaN	NaN	NaN	NaN	NaN	NaN	NaN	NaN	NaN	NaN	NaN	NaN	NaN	NaN	NaN	NaN	NaN	NaN	NaN	NaN	2.52	0.26	0.62	2.52	0.07	0.54
83	0.415	NaN	NaN	NaN	NaN	NaN	NaN	NaN	NaN	NaN	NaN	NaN	NaN	NaN	NaN	NaN	NaN	NaN	NaN	NaN	NaN	NaN	NaN	NaN	NaN	NaN	NaN	NaN	NaN	NaN	NaN	NaN	NaN	NaN	NaN	NaN	NaN	NaN	NaN	NaN	NaN	NaN	NaN	2.52	0.26	0.62	2.52	0.07	0.54
84	0.42	NaN	NaN	NaN	NaN	NaN	NaN	NaN	NaN	NaN	NaN	NaN	NaN	NaN	NaN	NaN	NaN	NaN	NaN	NaN	NaN	NaN	NaN	NaN	NaN	NaN	NaN	NaN	NaN	NaN	NaN	NaN	NaN	NaN	NaN	NaN	NaN	NaN	NaN	NaN	NaN	NaN	NaN	2.52	0.26	0.62	2.52	0.07	0.54
85	0.425	NaN	NaN	NaN	NaN	NaN	NaN	NaN	NaN	NaN	NaN	NaN	NaN	NaN	NaN	NaN	NaN	NaN	NaN	NaN	NaN	NaN	NaN	NaN	NaN	NaN	NaN	NaN	NaN	NaN	NaN	NaN	NaN	NaN	NaN	NaN	NaN	NaN	NaN	NaN	NaN	NaN	NaN	2.52	0.26	0.62	2.52	0.07	0.54
86	0.43	NaN	NaN	NaN	NaN	NaN	NaN	NaN	NaN	NaN	NaN	NaN	NaN	NaN	NaN	NaN	NaN	NaN	NaN	NaN	NaN	NaN	NaN	NaN	NaN	NaN	NaN	NaN	NaN	NaN	NaN	NaN	NaN	NaN	NaN	NaN	NaN	NaN	NaN	NaN	NaN	NaN	NaN	2.52	0.26	0.62	2.52	0.07	0.54
87	0.435	NaN	NaN	NaN	NaN	NaN	NaN	NaN	NaN	NaN	NaN	NaN	NaN	NaN	NaN	NaN	NaN	NaN	NaN	NaN	NaN	NaN	NaN	NaN	NaN	NaN	NaN	NaN	NaN	NaN	NaN	NaN	NaN	NaN	NaN	NaN	NaN	NaN	NaN	NaN	NaN	NaN	NaN	2.52	0.26	0.62	2.52	0.07	0.54
88	0.44	NaN	NaN	NaN	NaN	NaN	NaN	NaN	NaN	NaN	NaN	NaN	NaN	NaN	NaN	NaN	NaN	NaN	NaN	NaN	NaN	NaN	NaN	NaN	NaN	NaN	NaN	NaN	NaN	NaN	NaN	NaN	NaN	NaN	NaN	NaN	NaN	NaN	NaN	NaN	NaN	NaN	NaN	2.52	0.26	0.62	2.52	0.07	0.54
89	0.445	NaN	NaN	NaN	NaN	NaN	NaN	NaN	NaN	NaN	NaN	NaN	NaN	NaN	NaN	NaN	NaN	NaN	NaN	NaN	NaN	NaN	NaN	NaN	NaN	NaN	NaN	NaN	NaN	NaN	NaN	NaN	NaN	NaN	NaN	NaN	NaN	NaN	NaN	NaN	NaN	NaN	NaN	2.52	0.26	0.62	2.52	0.07	0.54
90	0.45	NaN	NaN	NaN	NaN	NaN	NaN	NaN	NaN	NaN	NaN	NaN	NaN	NaN	NaN	NaN	NaN	NaN	NaN	NaN	NaN	NaN	NaN	NaN	NaN	NaN	NaN	NaN	NaN	NaN	NaN	NaN	NaN	NaN	NaN	NaN	NaN	NaN	NaN	NaN	NaN	NaN	NaN	2.52	0.26	0.62	2.52	0.07	0.54
91	0.455	NaN	NaN	NaN	NaN	NaN	NaN	NaN	NaN	NaN	NaN	NaN	NaN	NaN	NaN	NaN	NaN	NaN	NaN	NaN	NaN	NaN	NaN	NaN	NaN	NaN	NaN	NaN	NaN	NaN	NaN	NaN	NaN	NaN	NaN	NaN	NaN	NaN	NaN	NaN	NaN	NaN	NaN	2.52	0.26	0.62	2.52	0.07	0.54
92	0.46	NaN	NaN	NaN	NaN	NaN	NaN	NaN	NaN	NaN	NaN	NaN	NaN	NaN	NaN	NaN	NaN	NaN	NaN	NaN	NaN	NaN	NaN	NaN	NaN	NaN	NaN	NaN	NaN	NaN	NaN	NaN	NaN	NaN	NaN	NaN	NaN	NaN	NaN	NaN	NaN	NaN	NaN	2.52	0.26	0.62	2.52	0.07	0.54
93	0.465	NaN	NaN	NaN	NaN	NaN	NaN	NaN	NaN	NaN	NaN	NaN	NaN	NaN	NaN	NaN	NaN	NaN	NaN	NaN	NaN	NaN	NaN	NaN	NaN	NaN	NaN	NaN	NaN	NaN	NaN	NaN	NaN	NaN	NaN	NaN	NaN	NaN	NaN	NaN	NaN	NaN	NaN	2.52	0.26	0.62	2.52	0.07	0.54
94	0.47	NaN	NaN	NaN	NaN	NaN	NaN	NaN	NaN	NaN	NaN	NaN	NaN	NaN	NaN	NaN	NaN	NaN	NaN	NaN	NaN	NaN	NaN	NaN	NaN	NaN	NaN	NaN	NaN	NaN	NaN	NaN	NaN	NaN	NaN	NaN	NaN	NaN	NaN	NaN	NaN	NaN	NaN	2.52	0.26	0.62	2.52	0.07	0.54
95	0.475	NaN	NaN	NaN	NaN	NaN	NaN	NaN	NaN	NaN	NaN	NaN	NaN	NaN	NaN	NaN	NaN	NaN	NaN	NaN	NaN	NaN	NaN	NaN	NaN	NaN	NaN	NaN	NaN	NaN	NaN	NaN	NaN	NaN	NaN	NaN	NaN	NaN	NaN	NaN	NaN	NaN	NaN	2.52	0.26	0.62	2.52	0.07	0.54
96	0.48	NaN	NaN	NaN	NaN	NaN	NaN	NaN	NaN	NaN	NaN	NaN	NaN	NaN	NaN	NaN	NaN	NaN	NaN	NaN	NaN	NaN	NaN	NaN	NaN	NaN	NaN	NaN	NaN	NaN	NaN	NaN	NaN	NaN	NaN	NaN	NaN	NaN	NaN	NaN	NaN	NaN	NaN	2.52	0.26	0.62	2.52	0.07	0.54
97	0.485	NaN	NaN	NaN	NaN	NaN	NaN	NaN	NaN	NaN	NaN	NaN	NaN	NaN	NaN	NaN	NaN	NaN	NaN	NaN	NaN	NaN	NaN	NaN	NaN	NaN	NaN	NaN	NaN	NaN	NaN	NaN	NaN	NaN	NaN	NaN	NaN	NaN	NaN	NaN	NaN	NaN	NaN	2.52	0.26	0.62	2.52	0.07	0.54
98	0.49	NaN	NaN	NaN	NaN	NaN	NaN	NaN	NaN	NaN	NaN	NaN	NaN	NaN	NaN	NaN	NaN	NaN	NaN	NaN	NaN	NaN	NaN	NaN	NaN	NaN	NaN	NaN	NaN	NaN	NaN	NaN	NaN	NaN	NaN	NaN	NaN	NaN	NaN	NaN	NaN	NaN	NaN	2.52	0.26	0.62	2.52	0.07	0.54
99	0.495	NaN	NaN	NaN	NaN	NaN	NaN	NaN	NaN	NaN	NaN	NaN	NaN	NaN	NaN	NaN	NaN	NaN	NaN	NaN	NaN	NaN	NaN	NaN	NaN	NaN	NaN	NaN	NaN	NaN	NaN	NaN	NaN	NaN	NaN	NaN	NaN	NaN	NaN	NaN	NaN	NaN	NaN	2.52	0.26	0.62	2.52	0.07	0.54
100	0.5	NaN	NaN	NaN	NaN	NaN	NaN	NaN	NaN	NaN	NaN	NaN	NaN	NaN	NaN	NaN	NaN	NaN	NaN	NaN	NaN	NaN	NaN	NaN	NaN	NaN	NaN	NaN	NaN	NaN	NaN	NaN	NaN	NaN	NaN	NaN	NaN	NaN	NaN	NaN	NaN	NaN	NaN	2.52	0.26	0.62	2.52	0.07	0.54
101	0.505	NaN	NaN	NaN	NaN	NaN	NaN	NaN	NaN	NaN	NaN	NaN	NaN	NaN	NaN	NaN	NaN	NaN	NaN	NaN	NaN	NaN	NaN	NaN	NaN	NaN	NaN	NaN	NaN	NaN	NaN	NaN	NaN	NaN	NaN	NaN	NaN	NaN	NaN	NaN	NaN	NaN	NaN	2.52	0.26	0.62	2.52	0.07	0.54
102	0.51	NaN	NaN	NaN	NaN	NaN	NaN	NaN	NaN	NaN	NaN	NaN	NaN	NaN	NaN	NaN	NaN	NaN	NaN	NaN	NaN	NaN	NaN	NaN	NaN	NaN	NaN	NaN	NaN	NaN	NaN	NaN	NaN	NaN	NaN	NaN	NaN	NaN	NaN	NaN	NaN	NaN	NaN	2.52	0.26	0.62	2.52	0.07	0.54
103	0.515	NaN	NaN	NaN	NaN	NaN	NaN	NaN	NaN	NaN	NaN	NaN	NaN	NaN	NaN	NaN	NaN	NaN	NaN	NaN	NaN	NaN	NaN	NaN	NaN	NaN	NaN	NaN	NaN	NaN	NaN	NaN	NaN	NaN	NaN	NaN	NaN	NaN	NaN	NaN	NaN	NaN	NaN	2.52	0.26	0.62	2.52	0.07	0.54
104	0.52	NaN	NaN	NaN	NaN	NaN	NaN	NaN	NaN	NaN	NaN	NaN	NaN	NaN	NaN	NaN	NaN	NaN	NaN	NaN	NaN	NaN	NaN	NaN	NaN	NaN	NaN	NaN	NaN	NaN	NaN	NaN	NaN	NaN	NaN	NaN	NaN	NaN	NaN	NaN	NaN	NaN	NaN	2.52	0.26	0.62	2.52	0.07	0.54
105	0.525	NaN	NaN	NaN	NaN	NaN	NaN	NaN	NaN	NaN	NaN	NaN	NaN	NaN	NaN	NaN	NaN	NaN	NaN	NaN	NaN	NaN	NaN	NaN	NaN	NaN	NaN	NaN	NaN	NaN	NaN	NaN	NaN	NaN	NaN	NaN	NaN	NaN	NaN	NaN	NaN	NaN	NaN	2.52	0.26	0.62	2.52	0.07	0.54
106	0.53	NaN	NaN	NaN	NaN	NaN	NaN	NaN	NaN	NaN	NaN	NaN	NaN	NaN	NaN	NaN	NaN	NaN	NaN	NaN	NaN	NaN	NaN	NaN	NaN	NaN	NaN	NaN	NaN	NaN	NaN	NaN	NaN	NaN	NaN	NaN	NaN	NaN	NaN	NaN	NaN	NaN	NaN	2.52	0.26	0.62	2.52	0.07	0.54
107	0.535	NaN	NaN	NaN	NaN	NaN	NaN	NaN	NaN	NaN	NaN	NaN	NaN	NaN	NaN	NaN	NaN	NaN	NaN	NaN	NaN	NaN	NaN	NaN	NaN	NaN	NaN	NaN	NaN	NaN	NaN	NaN	NaN	NaN	NaN	NaN	NaN	NaN	NaN	NaN	NaN	NaN	NaN	2.52	0.26	0.62	2.52	0.07	0.54
108	0.54	NaN	NaN	NaN	NaN	NaN	NaN	NaN	NaN	NaN	NaN	NaN	NaN	NaN	NaN	NaN	NaN	NaN	NaN	NaN	NaN	NaN	NaN	NaN	NaN	NaN	NaN	NaN	NaN	NaN	NaN	NaN	NaN	NaN	NaN	NaN	NaN	NaN	NaN	NaN	NaN	NaN	NaN	2.52	0.26	0.62	2.52	0.07	0.54
109	0.545	NaN	NaN	NaN	NaN	NaN	NaN	NaN	NaN	NaN	NaN	NaN	NaN	NaN	NaN	NaN	NaN	NaN	NaN	NaN	NaN	NaN	NaN	NaN	NaN	NaN	NaN	NaN	NaN	NaN	NaN	NaN	NaN	NaN	NaN	NaN	NaN	NaN	NaN	NaN	NaN	NaN	NaN	2.52	0.26	0.62	2.52	0.07	0.54
110	0.55	NaN	NaN	NaN	NaN	NaN	NaN	NaN	NaN	NaN	NaN	NaN	NaN	NaN	NaN	NaN	NaN	NaN	NaN	NaN	NaN	NaN	NaN	NaN	NaN	NaN	NaN	NaN	NaN	NaN	NaN	NaN	NaN	NaN	NaN	NaN	NaN	NaN	NaN	NaN	NaN	NaN	NaN	2.52	0.26	0.62	2.52	0.07	0.54
111	0.555	NaN	NaN	NaN	NaN	NaN	NaN	NaN	NaN	NaN	NaN	NaN	NaN	NaN	NaN	NaN	NaN	NaN	NaN	NaN	NaN	NaN	NaN	NaN	NaN	NaN	NaN	NaN	NaN	NaN	NaN	NaN	NaN	NaN	NaN	NaN	NaN	NaN	NaN	NaN	NaN	NaN	NaN	2.52	0.26	0.62	2.52	0.07	0.54
112	0.56	NaN	NaN	NaN	NaN	NaN	NaN	NaN	NaN	NaN	NaN	NaN	NaN	NaN	NaN	NaN	NaN	NaN	NaN	NaN	NaN	NaN	NaN	NaN	NaN	NaN	NaN	NaN	NaN	NaN	NaN	NaN	NaN	NaN	NaN	NaN	NaN	NaN	NaN	NaN	NaN	NaN	NaN	2.52	0.26	0.62	2.52	0.07	0.54
113	0.565	NaN	NaN	NaN	NaN	NaN	NaN	NaN	NaN	NaN	NaN	NaN	NaN	NaN	NaN	NaN	NaN	NaN	NaN	NaN	NaN	NaN	NaN	NaN	NaN	NaN	NaN	NaN	NaN	NaN	NaN	NaN	NaN	NaN	NaN	NaN	NaN	NaN	NaN	NaN	NaN	NaN	NaN	2.52	0.26	0.62	2.52	0.07	0.54
114	0.57	NaN	NaN	NaN	NaN	NaN	NaN	NaN	NaN	NaN	NaN	NaN	NaN	NaN	NaN	NaN	NaN	NaN	NaN	NaN	NaN	NaN	NaN	NaN	NaN	NaN	NaN	NaN	NaN	NaN	NaN	NaN	NaN	NaN	NaN	NaN	NaN	NaN	NaN	NaN	NaN	NaN	NaN	2.52	0.26	0.62	2.52	0.07	0.54
115	0.575	NaN	NaN	NaN	NaN	NaN	NaN	NaN	NaN	NaN	NaN	NaN	NaN	NaN	NaN	NaN	NaN	NaN	NaN	NaN	NaN	NaN	NaN	NaN	NaN	NaN	NaN	NaN	NaN	NaN	NaN	NaN	NaN	NaN	NaN	NaN	NaN	NaN	NaN	NaN	NaN	NaN	NaN	2.52	0.26	0.62	2.52	0.07	0.54
116	0.58	NaN	NaN	NaN	NaN	NaN	NaN	NaN	NaN	NaN	NaN	NaN	NaN	NaN	NaN	NaN	NaN	NaN	NaN	NaN	NaN	NaN	NaN	NaN	NaN	NaN	NaN	NaN	NaN	NaN	NaN	NaN	NaN	NaN	NaN	NaN	NaN	NaN	NaN	NaN	NaN	NaN	NaN	2.52	0.26	0.62	2.52	0.07	0.54
117	0.585	NaN	NaN	NaN	NaN	NaN	NaN	NaN	NaN	NaN	NaN	NaN	NaN	NaN	NaN	NaN	NaN	NaN	NaN	NaN	NaN	NaN	NaN	NaN	NaN	NaN	NaN	NaN	NaN	NaN	NaN	NaN	NaN	NaN	NaN	NaN	NaN	NaN	NaN	NaN	NaN	NaN	NaN	2.52	0.26	0.62	2.52	0.07	0.54
118	0.59	NaN	NaN	NaN	NaN	NaN	NaN	NaN	NaN	NaN	NaN	NaN	NaN	NaN	NaN	NaN	NaN	NaN	NaN	NaN	NaN	NaN	NaN	NaN	NaN	NaN	NaN	NaN	NaN	NaN	NaN	NaN	NaN	NaN	NaN	NaN	NaN	NaN	NaN	NaN	NaN	NaN	NaN	2.52	0.26	0.62	2.52	0.07	0.54
119	0.595	NaN	NaN	NaN	NaN	NaN	NaN	NaN	NaN	NaN	NaN	NaN	NaN	NaN	NaN	NaN	NaN	NaN	NaN	NaN	NaN	NaN	NaN	NaN	NaN	NaN	NaN	NaN	NaN	NaN	NaN	NaN	NaN	NaN	NaN	NaN	NaN	NaN	NaN	NaN	NaN	NaN	NaN	2.52	0.26	0.62	2.52	0.07	0.54
120	0.6	NaN	NaN	NaN	NaN	NaN	NaN	NaN	NaN	NaN	NaN	NaN	NaN	NaN	NaN	NaN	NaN	NaN	NaN	NaN	NaN	NaN	NaN	NaN	NaN	NaN	NaN	NaN	NaN	NaN	NaN	NaN	NaN	NaN	NaN	NaN	NaN	NaN	NaN	NaN	NaN	NaN	NaN	2.52	0.26	0.62	2.52	0.07	0.54
121	0.605	NaN	NaN	NaN	NaN	NaN	NaN	NaN	NaN	NaN	NaN	NaN	NaN	NaN	NaN	NaN	NaN	NaN	NaN	NaN	NaN	NaN	NaN	NaN	NaN	NaN	NaN	NaN	NaN	NaN	NaN	NaN	NaN	NaN	NaN	NaN	NaN	NaN	NaN	NaN	NaN	NaN	NaN	2.52	0.26	0.62	2.52	0.07	0.54
122	0.61	NaN	NaN	NaN	NaN	NaN	NaN	NaN	NaN	NaN	NaN	NaN	NaN	NaN	NaN	NaN	NaN	NaN	NaN	NaN	NaN	NaN	NaN	NaN	NaN	NaN	NaN	NaN	NaN	NaN	NaN	NaN	NaN	NaN	NaN	NaN	NaN	NaN	NaN	NaN	NaN	NaN	NaN	2.52	0.26	0.62	2.52	0.07	0.54
123	0.615	NaN	NaN	NaN	NaN	NaN	NaN	NaN	NaN	NaN	NaN	NaN	NaN	NaN	NaN	NaN	NaN	NaN	NaN	NaN	NaN	NaN	NaN	NaN	NaN	NaN	NaN	NaN	NaN	NaN	NaN	NaN	NaN	NaN	NaN	NaN	NaN	NaN	NaN	NaN	NaN	NaN	NaN	2.52	0.26	0.62	2.52	0.07	0.54
124	0.62	NaN	NaN	NaN	NaN	NaN	NaN	NaN	NaN	NaN	NaN	NaN	NaN	NaN	NaN	NaN	NaN	NaN	NaN	NaN	NaN	NaN	NaN	NaN	NaN	NaN	NaN	NaN	NaN	NaN	NaN	NaN	NaN	NaN	NaN	NaN	NaN	NaN	NaN	NaN	NaN	NaN	NaN	2.52	0.26	0.62	2.52	0.07	0.54
125	0.625	NaN	NaN	NaN	NaN	NaN	NaN	NaN	NaN	NaN	NaN	NaN	NaN	NaN	NaN	NaN	NaN	NaN	NaN	NaN	NaN	NaN	NaN	NaN	NaN	NaN	NaN	NaN	NaN	NaN	NaN	NaN	NaN	NaN	NaN	NaN	NaN	NaN	NaN	NaN	NaN	NaN	NaN	2.52	0.26	0.62	2.52	0.07	0.54
126	0.63	NaN	NaN	NaN	NaN	NaN	NaN	NaN	NaN	NaN	NaN	NaN	NaN	NaN	NaN	NaN	NaN	NaN	NaN	NaN	NaN	NaN	NaN	NaN	NaN	NaN	NaN	NaN	NaN	NaN	NaN	NaN	NaN	NaN	NaN	NaN	NaN	NaN	NaN	NaN	NaN	NaN	NaN	2.52	0.26	0.62	2.52	0.07	0.54
127	0.635	NaN	NaN	NaN	NaN	NaN	NaN	NaN	NaN	NaN	NaN	NaN	NaN	NaN	NaN	NaN	NaN	NaN	NaN	NaN	NaN	NaN	NaN	NaN	NaN	NaN	NaN	NaN	NaN	NaN	NaN	NaN	NaN	NaN	NaN	NaN	NaN	NaN	NaN	NaN	NaN	NaN	NaN	2.52	0.26	0.62	2.52	0.07	0.54
128	0.64	NaN	NaN	NaN	NaN	NaN	NaN	NaN	NaN	NaN	NaN	NaN	NaN	NaN	NaN	NaN	NaN	NaN	NaN	NaN	NaN	NaN	NaN	NaN	NaN	NaN	NaN	NaN	NaN	NaN	NaN	NaN	NaN	NaN	NaN	NaN	NaN	NaN	NaN	NaN	NaN	NaN	NaN	2.52	0.26	0.62	2.52	0.07	0.54
129	0.645	NaN	NaN	NaN	NaN	NaN	NaN	NaN	NaN	NaN	NaN	NaN	NaN	NaN	NaN	NaN	NaN	NaN	NaN	NaN	NaN	NaN	NaN	NaN	NaN	NaN	NaN	NaN	NaN	NaN	NaN	NaN	NaN	NaN	NaN	NaN	NaN	NaN	NaN	NaN	NaN	NaN	NaN	2.52	0.26	0.62	2.52	0.07	0.54
130	0.65	NaN	NaN	NaN	NaN	NaN	NaN	NaN	NaN	NaN	NaN	NaN	NaN	NaN	NaN	NaN	NaN	NaN	NaN	NaN	NaN	NaN	NaN	NaN	NaN	NaN	NaN	NaN	NaN	NaN	NaN	NaN	NaN	NaN	NaN	NaN	NaN	NaN	NaN	NaN	NaN	NaN	NaN	2.52	0.26	0.62	2.52	0.07	0.54
131	0.655	NaN	NaN	NaN	NaN	NaN	NaN	NaN	NaN	NaN	NaN	NaN	NaN	NaN	NaN	NaN	NaN	NaN	NaN	NaN	NaN	NaN	NaN	NaN	NaN	NaN	NaN	NaN	NaN	NaN	NaN	NaN	NaN	NaN	NaN	NaN	NaN	NaN	NaN	NaN	NaN	NaN	NaN	2.52	0.26	0.62	2.52	0.07	0.54
132	0.66	NaN	NaN	NaN	NaN	NaN	NaN	NaN	NaN	NaN	NaN	NaN	NaN	NaN	NaN	NaN	NaN	NaN	NaN	NaN	NaN	NaN	NaN	NaN	NaN	NaN	NaN	NaN	NaN	NaN	NaN	NaN	NaN	NaN	NaN	NaN	NaN	NaN	NaN	NaN	NaN	NaN	NaN	2.52	0.26	0.62	2.52	0.07	0.54
133	0.665	NaN	NaN	NaN	NaN	NaN	NaN	NaN	NaN	NaN	NaN	NaN	NaN	NaN	NaN	NaN	NaN	NaN	NaN	NaN	NaN	NaN	NaN	NaN	NaN	NaN	NaN	NaN	NaN	NaN	NaN	NaN	NaN	NaN	NaN	NaN	NaN	NaN	NaN	NaN	NaN	NaN	NaN	2.52	0.26	0.62	2.52	0.07	0.54
134	0.67	NaN	NaN	NaN	NaN	NaN	NaN	NaN	NaN	NaN	NaN	NaN	NaN	NaN	NaN	NaN	NaN	NaN	NaN	NaN	NaN	NaN	NaN	NaN	NaN	NaN	NaN	NaN	NaN	NaN	NaN	NaN	NaN	NaN	NaN	NaN	NaN	NaN	NaN	NaN	NaN	NaN	NaN	2.52	0.26	0.62	2.52	0.07	0.54
135	0.675	NaN	NaN	NaN	NaN	NaN	NaN	NaN	NaN	NaN	NaN	NaN	NaN	NaN	NaN	NaN	NaN	NaN	NaN	NaN	NaN	NaN	NaN	NaN	NaN	NaN	NaN	NaN	NaN	NaN	NaN	NaN	NaN	NaN	NaN	NaN	NaN	NaN	NaN	NaN	NaN	NaN	NaN	2.52	0.26	0.62	2.52	0.07	0.54
136	0.68	NaN	NaN	NaN	NaN	NaN	NaN	NaN	NaN	NaN	NaN	NaN	NaN	NaN	NaN	NaN	NaN	NaN	NaN	NaN	NaN	NaN	NaN	NaN	NaN	NaN	NaN	NaN	NaN	NaN	NaN	NaN	NaN	NaN	NaN	NaN	NaN	NaN	NaN	NaN	NaN	NaN	NaN	2.52	0.26	0.62	2.52	0.07	0.54
137	0.685	NaN	NaN	NaN	NaN	NaN	NaN	NaN	NaN	NaN	NaN	NaN	NaN	NaN	NaN	NaN	NaN	NaN	NaN	NaN	NaN	NaN	NaN	NaN	NaN	NaN	NaN	NaN	NaN	NaN	NaN	NaN	NaN	NaN	NaN	NaN	NaN	NaN	NaN	NaN	NaN	NaN	NaN	2.52	0.26	0.62	2.52	0.07	0.54
138	0.69	NaN	NaN	NaN	NaN	NaN	NaN	NaN	NaN	NaN	NaN	NaN	NaN	NaN	NaN	NaN	NaN	NaN	NaN	NaN	NaN	NaN	NaN	NaN	NaN	NaN	NaN	NaN	NaN	NaN	NaN	NaN	NaN	NaN	NaN	NaN	NaN	NaN	NaN	NaN	NaN	NaN	NaN	2.52	0.26	0.62	2.52	0.07	0.54
139	0.695	NaN	NaN	NaN	NaN	NaN	NaN	NaN	NaN	NaN	NaN	NaN	NaN	NaN	NaN	NaN	NaN	NaN	NaN	NaN	NaN	NaN	NaN	NaN	NaN	NaN	NaN	NaN	NaN	NaN	NaN	NaN	NaN	NaN	NaN	NaN	NaN	NaN	NaN	NaN	NaN	NaN	NaN	2.52	0.26	0.62	2.52	0.07	0.54
140	0.7	NaN	NaN	NaN	NaN	NaN	NaN	NaN	NaN	NaN	NaN	NaN	NaN	NaN	NaN	NaN	NaN	NaN	NaN	NaN	NaN	NaN	NaN	NaN	NaN	NaN	NaN	NaN	NaN	NaN	NaN	NaN	NaN	NaN	NaN	NaN	NaN	NaN	NaN	NaN	NaN	NaN	NaN	2.52	0.26	0.62	2.52	0.07	0.54
141	0.705	NaN	NaN	NaN	NaN	NaN	NaN	NaN	NaN	NaN	NaN	NaN	NaN	NaN	NaN	NaN	NaN	NaN	NaN	NaN	NaN	NaN	NaN	NaN	NaN	NaN	NaN	NaN	NaN	NaN	NaN	NaN	NaN	NaN	NaN	NaN	NaN	NaN	NaN	NaN	NaN	NaN	NaN	2.52	0.26	0.62	2.52	0.07	0.54
142	0.71	NaN	NaN	NaN	NaN	NaN	NaN	NaN	NaN	NaN	NaN	NaN	NaN	NaN	NaN	NaN	NaN	NaN	NaN	NaN	NaN	NaN	NaN	NaN	NaN	NaN	NaN	NaN	NaN	NaN	NaN	NaN	NaN	NaN	NaN	NaN	NaN	NaN	NaN	NaN	NaN	NaN	NaN	2.52	0.26	0.62	2.52	0.07	0.54
143	0.715	NaN	NaN	NaN	NaN	NaN	NaN	NaN	NaN	NaN	NaN	NaN	NaN	NaN	NaN	NaN	NaN	NaN	NaN	NaN	NaN	NaN	NaN	NaN	NaN	NaN	NaN	NaN	NaN	NaN	NaN	NaN	NaN	NaN	NaN	NaN	NaN	NaN	NaN	NaN	NaN	NaN	NaN	2.52	0.26	0.62	2.52	0.07	0.54
144	0.72	NaN	NaN	NaN	NaN	NaN	NaN	NaN	NaN	NaN	NaN	NaN	NaN	NaN	NaN	NaN	NaN	NaN	NaN	NaN	NaN	NaN	NaN	NaN	NaN	NaN	NaN	NaN	NaN	NaN	NaN	NaN	NaN	NaN	NaN	NaN	NaN	NaN	NaN	NaN	NaN	NaN	NaN	2.52	0.26	0.62	2.52	0.07	0.54
145	0.725	NaN	NaN	NaN	NaN	NaN	NaN	NaN	NaN	NaN	NaN	NaN	NaN	NaN	NaN	NaN	NaN	NaN	NaN	NaN	NaN	NaN	NaN	NaN	NaN	NaN	NaN	NaN	NaN	NaN	NaN	NaN	NaN	NaN	NaN	NaN	NaN	NaN	NaN	NaN	NaN	NaN	NaN	2.52	0.26	0.62	2.52	0.07	0.54
146	0.73	NaN	NaN	NaN	NaN	NaN	NaN	NaN	NaN	NaN	NaN	NaN	NaN	NaN	NaN	NaN	NaN	NaN	NaN	NaN	NaN	NaN	NaN	NaN	NaN	NaN	NaN	NaN	NaN	NaN	NaN	NaN	NaN	NaN	NaN	NaN	NaN	NaN	NaN	NaN	NaN	NaN	NaN	2.52	0.26	0.62	2.52	0.07	0.54
147	0.735	NaN	NaN	NaN	NaN	NaN	NaN	NaN	NaN	NaN	NaN	NaN	NaN	NaN	NaN	NaN	NaN	NaN	NaN	NaN	NaN	NaN	NaN	NaN	NaN	NaN	NaN	NaN	NaN	NaN	NaN	NaN	NaN	NaN	NaN	NaN	NaN	NaN	NaN	NaN	NaN	NaN	NaN	2.52	0.26	0.62	2.52	0.07	0.54
148	0.74	NaN	NaN	NaN	NaN	NaN	NaN	NaN	NaN	NaN	NaN	NaN	NaN	NaN	NaN	NaN	NaN	NaN	NaN	NaN	NaN	NaN	NaN	NaN	NaN	NaN	NaN	NaN	NaN	NaN	NaN	NaN	NaN	NaN	NaN	NaN	NaN	NaN	NaN	NaN	NaN	NaN	NaN	2.52	0.26	0.62	2.52	0.07	0.54
149	0.745	NaN	NaN	NaN	NaN	NaN	NaN	NaN	NaN	NaN	NaN	NaN	NaN	NaN	NaN	NaN	NaN	NaN	NaN	NaN	NaN	NaN	NaN	NaN	NaN	NaN	NaN	NaN	NaN	NaN	NaN	NaN	NaN	NaN	NaN	NaN	NaN	NaN	NaN	NaN	NaN	NaN	NaN	2.52	0.26	0.62	2.52	0.07	0.54
150	0.75	NaN	NaN	NaN	NaN	NaN	NaN	NaN	NaN	NaN	NaN	NaN	NaN	NaN	NaN	NaN	NaN	NaN	NaN	NaN	NaN	NaN	NaN	NaN	NaN	NaN	NaN	NaN	NaN	NaN	NaN	NaN	NaN	NaN	NaN	NaN	NaN	NaN	NaN	NaN	NaN	NaN	NaN	2.52	0.26	0.62	2.52	0.07	0.54
151	0.755	NaN	NaN	NaN	NaN	NaN	NaN	NaN	NaN	NaN	NaN	NaN	NaN	NaN	NaN	NaN	NaN	NaN	NaN	NaN	NaN	NaN	NaN	NaN	NaN	NaN	NaN	NaN	NaN	NaN	NaN	NaN	NaN	NaN	NaN	NaN	NaN	NaN	NaN	NaN	NaN	NaN	NaN	2.52	0.26	0.62	2.52	0.07	0.54
152	0.76	NaN	NaN	NaN	NaN	NaN	NaN	NaN	NaN	NaN	NaN	NaN	NaN	NaN	NaN	NaN	NaN	NaN	NaN	NaN	NaN	NaN	NaN	NaN	NaN	NaN	NaN	NaN	NaN	NaN	NaN	NaN	NaN	NaN	NaN	NaN	NaN	NaN	NaN	NaN	NaN	NaN	NaN	2.52	0.26	0.62	2.52	0.07	0.54
153	0.765	NaN	NaN	NaN	NaN	NaN	NaN	NaN	NaN	NaN	NaN	NaN	NaN	NaN	NaN	NaN	NaN	NaN	NaN	NaN	NaN	NaN	NaN	NaN	NaN	NaN	NaN	NaN	NaN	NaN	NaN	NaN	NaN	NaN	NaN	NaN	NaN	NaN	NaN	NaN	NaN	NaN	NaN	2.52	0.26	0.62	2.52	0.07	0.54
154	0.77	NaN	NaN	NaN	NaN	NaN	NaN	NaN	NaN	NaN	NaN	NaN	NaN	NaN	NaN	NaN	NaN	NaN	NaN	NaN	NaN	NaN	NaN	NaN	NaN	NaN	NaN	NaN	NaN	NaN	NaN	NaN	NaN	NaN	NaN	NaN	NaN	NaN	NaN	NaN	NaN	NaN	NaN	2.52	0.26	0.62	2.52	0.07	0.54
155	0.775	NaN	NaN	NaN	NaN	NaN	NaN	NaN	NaN	NaN	NaN	NaN	NaN	NaN	NaN	NaN	NaN	NaN	NaN	NaN	NaN	NaN	NaN	NaN	NaN	NaN	NaN	NaN	NaN	NaN	NaN	NaN	NaN	NaN	NaN	NaN	NaN	NaN	NaN	NaN	NaN	NaN	NaN	2.52	0.26	0.62	2.52	0.07	0.54
156	0.78	NaN	NaN	NaN	NaN	NaN	NaN	NaN	NaN	NaN	NaN	NaN	NaN	NaN	NaN	NaN	NaN	NaN	NaN	NaN	NaN	NaN	NaN	NaN	NaN	NaN	NaN	NaN	NaN	NaN	NaN	NaN	NaN	NaN	NaN	NaN	NaN	NaN	NaN	NaN	NaN	NaN	NaN	2.52	0.26	0.62	2.52	0.07	0.54
157	0.785	NaN	NaN	NaN	NaN	NaN	NaN	NaN	NaN	NaN	NaN	NaN	NaN	NaN	NaN	NaN	NaN	NaN	NaN	NaN	NaN	NaN	NaN	NaN	NaN	NaN	NaN	NaN	NaN	NaN	NaN	NaN	NaN	NaN	NaN	NaN	NaN	NaN	NaN	NaN	NaN	NaN	NaN	2.52	0.26	0.62	2.52	0.07	0.54
158	0.79	NaN	NaN	NaN	NaN	NaN	NaN	NaN	NaN	NaN	NaN	NaN	NaN	NaN	NaN	NaN	NaN	NaN	NaN	NaN	NaN	NaN	NaN	NaN	NaN	NaN	NaN	NaN	NaN	NaN	NaN	NaN	NaN	NaN	NaN	NaN	NaN	NaN	NaN	NaN	NaN	NaN	NaN	2.52	0.26	0.62	2.52	0.07	0.54
159	0.795	NaN	NaN	NaN	NaN	NaN	NaN	NaN	NaN	NaN	NaN	NaN	NaN	NaN	NaN	NaN	NaN	NaN	NaN	NaN	NaN	NaN	NaN	NaN	NaN	NaN	NaN	NaN	NaN	NaN	NaN	NaN	NaN	NaN	NaN	NaN	NaN	NaN	NaN	NaN	NaN	NaN	NaN	2.52	0.26	0.62	2.52	0.07	0.54
160	0.8	NaN	NaN	NaN	NaN	NaN	NaN	NaN	NaN	NaN	NaN	NaN	NaN	NaN	NaN	NaN	NaN	NaN	NaN	NaN	NaN	NaN	NaN	NaN	NaN	NaN	NaN	NaN	NaN	NaN	NaN	NaN	NaN	NaN	NaN	NaN	NaN	NaN	NaN	NaN	NaN	NaN	NaN	2.52	0.26	0.62	2.52	0.07	0.54
161	0.805	NaN	NaN	NaN	NaN	NaN	NaN	NaN	NaN	NaN	NaN	NaN	NaN	NaN	NaN	NaN	NaN	NaN	NaN	NaN	NaN	NaN	NaN	NaN	NaN	NaN	NaN	NaN	NaN	NaN	NaN	NaN	NaN	NaN	NaN	NaN	NaN	NaN	NaN	NaN	NaN	NaN	NaN	2.52	0.26	0.62	2.52	0.07	0.54
162	0.81	NaN	NaN	NaN	NaN	NaN	NaN	NaN	NaN	NaN	NaN	NaN	NaN	NaN	NaN	NaN	NaN	NaN	NaN	NaN	NaN	NaN	NaN	NaN	NaN	NaN	NaN	NaN	NaN	NaN	NaN	NaN	NaN	NaN	NaN	NaN	NaN	NaN	NaN	NaN	NaN	NaN	NaN	2.52	0.26	0.62	2.52	0.07	0.54
163	0.815	NaN	NaN	NaN	NaN	NaN	NaN	NaN	NaN	NaN	NaN	NaN	NaN	NaN	NaN	NaN	NaN	NaN	NaN	NaN	NaN	NaN	NaN	NaN	NaN	NaN	NaN	NaN	NaN	NaN	NaN	NaN	NaN	NaN	NaN	NaN	NaN	NaN	NaN	NaN	NaN	NaN	NaN	2.52	0.26	0.62	2.52	0.07	0.54
164	0.82	NaN	NaN	NaN	NaN	NaN	NaN	NaN	NaN	NaN	NaN	NaN	NaN	NaN	NaN	NaN	NaN	NaN	NaN	NaN	NaN	NaN	NaN	NaN	NaN	NaN	NaN	NaN	NaN	NaN	NaN	NaN	NaN	NaN	NaN	NaN	NaN	NaN	NaN	NaN	NaN	NaN	NaN	2.52	0.26	0.62	2.52	0.07	0.54
165	0.825	NaN	NaN	NaN	NaN	NaN	NaN	NaN	NaN	NaN	NaN	NaN	NaN	NaN	NaN	NaN	NaN	NaN	NaN	NaN	NaN	NaN	NaN	NaN	NaN	NaN	NaN	NaN	NaN	NaN	NaN	NaN	NaN	NaN	NaN	NaN	NaN	NaN	NaN	NaN	NaN	NaN	NaN	2.52	0.26	0.62	2.52	0.07	0.54
166	0.83	NaN	NaN	NaN	NaN	NaN	NaN	NaN	NaN	NaN	NaN	NaN	NaN	NaN	NaN	NaN	NaN	NaN	NaN	NaN	NaN	NaN	NaN	NaN	NaN	NaN	NaN	NaN	NaN	NaN	NaN	NaN	NaN	NaN	NaN	NaN	NaN	NaN	NaN	NaN	NaN	NaN	NaN	2.52	0.26	0.62	2.52	0.07	0.54
167	0.835	NaN	NaN	NaN	NaN	NaN	NaN	NaN	NaN	NaN	NaN	NaN	NaN	NaN	NaN	NaN	NaN	NaN	NaN	NaN	NaN	NaN	NaN	NaN	NaN	NaN	NaN	NaN	NaN	NaN	NaN	NaN	NaN	NaN	NaN	NaN	NaN	NaN	NaN	NaN	NaN	NaN	NaN	2.52	0.26	0.62	2.52	0.07	0.54
168	0.84	NaN	NaN	NaN	NaN	NaN	NaN	NaN	NaN	NaN	NaN	NaN	NaN	NaN	NaN	NaN	NaN	NaN	NaN	NaN	NaN	NaN	NaN	NaN	NaN	NaN	NaN	NaN	NaN	NaN	NaN	NaN	NaN	NaN	NaN	NaN	NaN	NaN	NaN	NaN	NaN	NaN	NaN	2.52	0.26	0.62	2.52	0.07	0.54
169	0.845	NaN	NaN	NaN	NaN	NaN	NaN	NaN	NaN	NaN	NaN	NaN	NaN	NaN	NaN	NaN	NaN	NaN	NaN	NaN	NaN	NaN	NaN	NaN	NaN	NaN	NaN	NaN	NaN	NaN	NaN	NaN	NaN	NaN	NaN	NaN	NaN	NaN	NaN	NaN	NaN	NaN	NaN	2.52	0.26	0.62	2.52	0.07	0.54
170	0.85	NaN	NaN	NaN	NaN	NaN	NaN	NaN	NaN	NaN	NaN	NaN	NaN	NaN	NaN	NaN	NaN	NaN	NaN	NaN	NaN	NaN	NaN	NaN	NaN	NaN	NaN	NaN	NaN	NaN	NaN	NaN	NaN	NaN	NaN	NaN	NaN	NaN	NaN	NaN	NaN	NaN	NaN	2.52	0.26	0.62	2.52	0.07	0.54
171	0.855	NaN	NaN	NaN	NaN	NaN	NaN	NaN	NaN	NaN	NaN	NaN	NaN	NaN	NaN	NaN	NaN	NaN	NaN	NaN	NaN	NaN	NaN	NaN	NaN	NaN	NaN	NaN	NaN	NaN	NaN	NaN	NaN	NaN	NaN	NaN	NaN	NaN	NaN	NaN	NaN	NaN	NaN	2.52	0.26	0.62	2.52	0.07	0.54
172	0.86	NaN	NaN	NaN	NaN	NaN	NaN	NaN	NaN	NaN	NaN	NaN	NaN	NaN	NaN	NaN	NaN	NaN	NaN	NaN	NaN	NaN	NaN	NaN	NaN	NaN	NaN	NaN	NaN	NaN	NaN	NaN	NaN	NaN	NaN	NaN	NaN	NaN	NaN	NaN	NaN	NaN	NaN	2.52	0.26	0.62	2.52	0.07	0.54
173	0.865	NaN	NaN	NaN	NaN	NaN	NaN	NaN	NaN	NaN	NaN	NaN	NaN	NaN	NaN	NaN	NaN	NaN	NaN	NaN	NaN	NaN	NaN	NaN	NaN	NaN	NaN	NaN	NaN	NaN	NaN	NaN	NaN	NaN	NaN	NaN	NaN	NaN	NaN	NaN	NaN	NaN	NaN	2.52	0.26	0.62	2.52	0.07	0.54
174	0.87	NaN	NaN	NaN	NaN	NaN	NaN	NaN	NaN	NaN	NaN	NaN	NaN	NaN	NaN	NaN	NaN	NaN	NaN	NaN	NaN	NaN	NaN	NaN	NaN	NaN	NaN	NaN	NaN	NaN	NaN	NaN	NaN	NaN	NaN	NaN	NaN	NaN	NaN	NaN	NaN	NaN	NaN	2.52	0.26	0.62	2.52	0.07	0.54
175	0.875	NaN	NaN	NaN	NaN	NaN	NaN	NaN	NaN	NaN	NaN	NaN	NaN	NaN	NaN	NaN	NaN	NaN	NaN	NaN	NaN	NaN	NaN	NaN	NaN	NaN	NaN	NaN	NaN	NaN	NaN	NaN	NaN	NaN	NaN	NaN	NaN	NaN	NaN	NaN	NaN	NaN	NaN	2.52	0.26	0.62	2.52	0.07	0.54
176	0.88	NaN	NaN	NaN	NaN	NaN	NaN	NaN	NaN	NaN	NaN	NaN	NaN	NaN	NaN	NaN	NaN	NaN	NaN	NaN	NaN	NaN	NaN	NaN	NaN	NaN	NaN	NaN	NaN	NaN	NaN	NaN	NaN	NaN	NaN	NaN	NaN	NaN	NaN	NaN	NaN	NaN	NaN	2.52	0.26	0.62	2.52	0.07	0.54
177	0.885	NaN	NaN	NaN	NaN	NaN	NaN	NaN	NaN	NaN	NaN	NaN	NaN	NaN	NaN	NaN	NaN	NaN	NaN	NaN	NaN	NaN	NaN	NaN	NaN	NaN	NaN	NaN	NaN	NaN	NaN	NaN	NaN	NaN	NaN	NaN	NaN	NaN	NaN	NaN	NaN	NaN	NaN	2.52	0.26	0.62	2.52	0.07	0.54
178	0.89	NaN	NaN	NaN	NaN	NaN	NaN	NaN	NaN	NaN	NaN	NaN	NaN	NaN	NaN	NaN	NaN	NaN	NaN	NaN	NaN	NaN	NaN	NaN	NaN	NaN	NaN	NaN	NaN	NaN	NaN	NaN	NaN	NaN	NaN	NaN	NaN	NaN	NaN	NaN	NaN	NaN	NaN	2.52	0.26	0.62	2.52	0.07	0.54
179	0.895	NaN	NaN	NaN	NaN	NaN	NaN	NaN	NaN	NaN	NaN	NaN	NaN	NaN	NaN	NaN	NaN	NaN	NaN	NaN	NaN	NaN	NaN	NaN	NaN	NaN	NaN	NaN	NaN	NaN	NaN	NaN	NaN	NaN	NaN	NaN	NaN	NaN	NaN	NaN	NaN	NaN	NaN	2.52	0.26	0.62	2.52	0.07	0.54
180	0.9	NaN	NaN	NaN	NaN	NaN	NaN	NaN	NaN	NaN	NaN	NaN	NaN	NaN	NaN	NaN	NaN	NaN	NaN	NaN	NaN	NaN	NaN	NaN	NaN	NaN	NaN	NaN	NaN	NaN	NaN	NaN	NaN	NaN	NaN	NaN	NaN	NaN	NaN	NaN	NaN	NaN	NaN	2.52	0.26	0.62	2.52	0.07	0.54
181	0.905	NaN	NaN	NaN	NaN	NaN	NaN	NaN	NaN	NaN	NaN	NaN	NaN	NaN	NaN	NaN	NaN	NaN	NaN	NaN	NaN	NaN	NaN	NaN	NaN	NaN	NaN	NaN	NaN	NaN	NaN	NaN	NaN	NaN	NaN	NaN	NaN	NaN	NaN	NaN	NaN	NaN	NaN	2.52	0.26	0.62	2.52	0.07	0.54
182	0.91	NaN	NaN	NaN	NaN	NaN	NaN	NaN	NaN	NaN	NaN	NaN	NaN	NaN	NaN	NaN	NaN	NaN	NaN	NaN	NaN	NaN	NaN	NaN	NaN	NaN	NaN	NaN	NaN	NaN	NaN	NaN	NaN	NaN	NaN	NaN	NaN	NaN	NaN	NaN	NaN	NaN	NaN	2.52	0.26	0.62	2.52	0.07	0.54
183	0.915	NaN	NaN	NaN	NaN	NaN	NaN	NaN	NaN	NaN	NaN	NaN	NaN	NaN	NaN	NaN	NaN	NaN	NaN	NaN	NaN	NaN	NaN	NaN	NaN	NaN	NaN	NaN	NaN	NaN	NaN	NaN	NaN	NaN	NaN	NaN	NaN	NaN	NaN	NaN	NaN	NaN	NaN	2.52	0.26	0.62	2.52	0.07	0.54
184	0.92	NaN	NaN	NaN	NaN	NaN	NaN	NaN	NaN	NaN	NaN	NaN	NaN	NaN	NaN	NaN	NaN	NaN	NaN	NaN	NaN	NaN	NaN	NaN	NaN	NaN	NaN	NaN	NaN	NaN	NaN	NaN	NaN	NaN	NaN	NaN	NaN	NaN	NaN	NaN	NaN	NaN	NaN	2.52	0.26	0.62	2.52	0.07	0.54
185	0.925	NaN	NaN	NaN	NaN	NaN	NaN	NaN	NaN	NaN	NaN	NaN	NaN	NaN	NaN	NaN	NaN	NaN	NaN	NaN	NaN	NaN	NaN	NaN	NaN	NaN	NaN	NaN	NaN	NaN	NaN	NaN	NaN	NaN	NaN	NaN	NaN	NaN	NaN	NaN	NaN	NaN	NaN	2.52	0.26	0.62	2.52	0.07	0.54
186	0.93	NaN	NaN	NaN	NaN	NaN	NaN	NaN	NaN	NaN	NaN	NaN	NaN	NaN	NaN	NaN	NaN	NaN	NaN	NaN	NaN	NaN	NaN	NaN	NaN	NaN	NaN	NaN	NaN	NaN	NaN	NaN	NaN	NaN	NaN	NaN	NaN	2.44	0.47	0.57	NaN	NaN	NaN	2.52	0.26	0.62	2.52	0.07	0.54
187	0.935	NaN	NaN	NaN	NaN	NaN	NaN	NaN	NaN	NaN	NaN	NaN	NaN	NaN	NaN	NaN	NaN	NaN	NaN	NaN	NaN	NaN	NaN	NaN	NaN	NaN	NaN	NaN	NaN	NaN	NaN	NaN	NaN	NaN	NaN	NaN	NaN	2.44	0.47	0.57	NaN	NaN	NaN	2.52	0.26	0.62	2.52	0.07	0.54
188	0.94	NaN	NaN	NaN	NaN	NaN	NaN	NaN	NaN	NaN	NaN	NaN	NaN	NaN	NaN	NaN	NaN	NaN	NaN	NaN	NaN	NaN	NaN	NaN	NaN	NaN	NaN	NaN	NaN	NaN	NaN	NaN	NaN	NaN	NaN	NaN	NaN	2.44	0.47	0.57	NaN	NaN	NaN	2.52	0.26	0.62	2.52	0.07	0.54
189	0.945	NaN	NaN	NaN	NaN	NaN	NaN	NaN	NaN	NaN	NaN	NaN	NaN	NaN	NaN	NaN	NaN	NaN	NaN	NaN	NaN	NaN	NaN	NaN	NaN	NaN	NaN	NaN	NaN	NaN	NaN	NaN	NaN	NaN	NaN	NaN	NaN	2.44	0.47	0.57	NaN	NaN	NaN	2.52	0.26	0.62	2.52	0.07	0.54
190	0.95	NaN	NaN	NaN	NaN	NaN	NaN	NaN	NaN	NaN	NaN	NaN	NaN	NaN	NaN	NaN	NaN	NaN	NaN	NaN	NaN	NaN	NaN	NaN	NaN	NaN	NaN	NaN	NaN	NaN	NaN	NaN	NaN	NaN	NaN	NaN	NaN	2.44	0.47	0.57	NaN	NaN	NaN	2.52	0.26	0.62	2.52	0.07	0.54
191	0.955	NaN	NaN	NaN	NaN	NaN	NaN	NaN	NaN	NaN	NaN	NaN	NaN	NaN	NaN	NaN	NaN	NaN	NaN	NaN	NaN	NaN	NaN	NaN	NaN	NaN	NaN	NaN	NaN	NaN	NaN	NaN	NaN	NaN	NaN	NaN	NaN	2.44	0.47	0.57	NaN	NaN	NaN	2.52	0.26	0.62	2.52	0.07	0.54
192	0.96	NaN	NaN	NaN	NaN	NaN	NaN	NaN	NaN	NaN	NaN	NaN	NaN	NaN	NaN	NaN	NaN	NaN	NaN	NaN	NaN	NaN	NaN	NaN	NaN	NaN	NaN	NaN	NaN	NaN	NaN	NaN	NaN	NaN	NaN	NaN	NaN	2.44	0.47	0.57	NaN	NaN	NaN	2.52	0.26	0.62	2.52	0.07	0.54
193	0.965	NaN	NaN	NaN	NaN	NaN	NaN	NaN	NaN	NaN	NaN	NaN	NaN	NaN	NaN	NaN	NaN	NaN	NaN	NaN	NaN	NaN	NaN	NaN	NaN	NaN	NaN	NaN	NaN	NaN	NaN	NaN	NaN	NaN	NaN	NaN	NaN	2.44	0.47	0.57	NaN	NaN	NaN	2.52	0.26	0.62	2.52	0.07	0.54
194	0.97	NaN	NaN	NaN	NaN	NaN	NaN	NaN	NaN	NaN	NaN	NaN	NaN	NaN	NaN	NaN	NaN	NaN	NaN	NaN	NaN	NaN	NaN	NaN	NaN	NaN	NaN	NaN	NaN	NaN	NaN	NaN	NaN	NaN	NaN	NaN	NaN	2.44	0.47	0.57	NaN	NaN	NaN	2.52	0.26	0.62	2.52	0.07	0.54
195	0.975	NaN	NaN	NaN	NaN	NaN	NaN	NaN	NaN	NaN	NaN	NaN	NaN	NaN	NaN	NaN	NaN	NaN	NaN	NaN	NaN	NaN	NaN	NaN	NaN	NaN	NaN	NaN	NaN	NaN	NaN	NaN	NaN	NaN	NaN	NaN	NaN	2.44	0.47	0.57	NaN	NaN	NaN	2.52	0.26	0.62	2.52	0.07	0.54
196	0.98	NaN	NaN	NaN	NaN	NaN	NaN	NaN	NaN	NaN	NaN	NaN	NaN	NaN	NaN	NaN	NaN	NaN	NaN	NaN	NaN	NaN	NaN	NaN	NaN	NaN	NaN	NaN	NaN	NaN	NaN	NaN	NaN	NaN	NaN	NaN	NaN	2.44	0.47	0.57	NaN	NaN	NaN	2.52	0.26	0.62	2.52	0.07	0.54
197	0.985	NaN	NaN	NaN	NaN	NaN	NaN	NaN	NaN	NaN	NaN	NaN	NaN	NaN	NaN	NaN	NaN	NaN	NaN	NaN	NaN	NaN	NaN	NaN	NaN	NaN	NaN	NaN	NaN	NaN	NaN	NaN	NaN	NaN	NaN	NaN	NaN	2.44	0.47	0.57	NaN	NaN	NaN	2.52	0.26	0.62	2.52	0.07	0.54
198	0.99	NaN	NaN	NaN	NaN	NaN	NaN	NaN	NaN	NaN	NaN	NaN	NaN	NaN	NaN	NaN	NaN	NaN	NaN	NaN	NaN	NaN	NaN	NaN	NaN	NaN	NaN	NaN	NaN	NaN	NaN	NaN	NaN	NaN	NaN	NaN	NaN	2.44	0.47	0.57	NaN	NaN	NaN	2.52	0.26	0.62	2.52	0.07	0.54
199	0.995	NaN	NaN	NaN	NaN	NaN	NaN	NaN	NaN	NaN	NaN	NaN	NaN	NaN	NaN	NaN	NaN	NaN	NaN	NaN	NaN	NaN	NaN	NaN	NaN	NaN	NaN	NaN	NaN	NaN	NaN	NaN	NaN	NaN	NaN	NaN	NaN	2.44	0.47	0.57	NaN	NaN	NaN	2.52	0.26	0.62	2.52	0.07	0.54
200	1	NaN	NaN	NaN	NaN	NaN	NaN	NaN	NaN	NaN	NaN	NaN	NaN	NaN	NaN	NaN	NaN	NaN	NaN	NaN	NaN	NaN	NaN	NaN	NaN	NaN	NaN	NaN	NaN	NaN	NaN	NaN	NaN	NaN	NaN	NaN	NaN	2.44	0.47	0.57	NaN	NaN	NaN	2.52	0.26	0.62	2.52	0.07	0.54
201	1.005	NaN	NaN	NaN	NaN	NaN	NaN	NaN	NaN	NaN	NaN	NaN	NaN	NaN	NaN	NaN	NaN	NaN	NaN	NaN	NaN	NaN	NaN	NaN	NaN	NaN	NaN	NaN	NaN	NaN	NaN	NaN	NaN	NaN	NaN	NaN	NaN	2.44	0.47	0.57	NaN	NaN	NaN	2.52	0.26	0.62	2.52	0.07	0.54
202	1.01	NaN	NaN	NaN	NaN	NaN	NaN	NaN	NaN	NaN	NaN	NaN	NaN	NaN	NaN	NaN	NaN	NaN	NaN	NaN	NaN	NaN	NaN	NaN	NaN	NaN	NaN	NaN	NaN	NaN	NaN	NaN	NaN	NaN	NaN	NaN	NaN	2.44	0.47	0.57	NaN	NaN	NaN	2.52	0.26	0.62	2.52	0.07	0.54
203	1.015	NaN	NaN	NaN	NaN	NaN	NaN	NaN	NaN	NaN	NaN	NaN	NaN	NaN	NaN	NaN	NaN	NaN	NaN	NaN	NaN	NaN	NaN	NaN	NaN	NaN	NaN	NaN	NaN	NaN	NaN	NaN	NaN	NaN	NaN	NaN	NaN	2.44	0.47	0.57	NaN	NaN	NaN	2.52	0.26	0.62	2.52	0.07	0.54
204	1.02	NaN	NaN	NaN	NaN	NaN	NaN	NaN	NaN	NaN	NaN	NaN	NaN	NaN	NaN	NaN	NaN	NaN	NaN	NaN	NaN	NaN	NaN	NaN	NaN	NaN	NaN	NaN	NaN	NaN	NaN	NaN	NaN	NaN	NaN	NaN	NaN	2.44	0.47	0.57	NaN	NaN	NaN	2.52	0.26	0.62	2.52	0.07	0.54
205	1.025	NaN	NaN	NaN	NaN	NaN	NaN	NaN	NaN	NaN	NaN	NaN	NaN	NaN	NaN	NaN	NaN	NaN	NaN	NaN	NaN	NaN	NaN	NaN	NaN	NaN	NaN	NaN	NaN	NaN	NaN	NaN	NaN	NaN	NaN	NaN	NaN	2.44	0.47	0.57	NaN	NaN	NaN	2.52	0.26	0.62	2.52	0.07	0.54
206	1.03	NaN	NaN	NaN	NaN	NaN	NaN	NaN	NaN	NaN	NaN	NaN	NaN	NaN	NaN	NaN	NaN	NaN	NaN	NaN	NaN	NaN	NaN	NaN	NaN	NaN	NaN	NaN	NaN	NaN	NaN	NaN	NaN	NaN	NaN	NaN	NaN	2.44	0.47	0.57	NaN	NaN	NaN	2.52	0.26	0.62	2.52	0.07	0.54
207	1.035	NaN	NaN	NaN	NaN	NaN	NaN	NaN	NaN	NaN	NaN	NaN	NaN	NaN	NaN	NaN	NaN	NaN	NaN	NaN	NaN	NaN	NaN	NaN	NaN	NaN	NaN	NaN	NaN	NaN	NaN	NaN	NaN	NaN	NaN	NaN	NaN	2.44	0.47	0.57	NaN	NaN	NaN	2.52	0.26	0.62	2.52	0.07	0.54
208	1.04	NaN	NaN	NaN	NaN	NaN	NaN	NaN	NaN	NaN	NaN	NaN	NaN	NaN	NaN	NaN	NaN	NaN	NaN	NaN	NaN	NaN	NaN	NaN	NaN	NaN	NaN	NaN	NaN	NaN	NaN	NaN	NaN	NaN	NaN	NaN	NaN	2.44	0.47	0.57	NaN	NaN	NaN	2.52	0.26	0.62	2.52	0.07	0.54
209	1.045	NaN	NaN	NaN	NaN	NaN	NaN	NaN	NaN	NaN	NaN	NaN	NaN	NaN	NaN	NaN	NaN	NaN	NaN	NaN	NaN	NaN	NaN	NaN	NaN	NaN	NaN	NaN	NaN	NaN	NaN	NaN	NaN	NaN	NaN	NaN	NaN	2.44	0.47	0.57	NaN	NaN	NaN	2.52	0.26	0.62	2.52	0.07	0.54
210	1.05	NaN	NaN	NaN	NaN	NaN	NaN	NaN	NaN	NaN	NaN	NaN	NaN	NaN	NaN	NaN	NaN	NaN	NaN	NaN	NaN	NaN	NaN	NaN	NaN	NaN	NaN	NaN	NaN	NaN	NaN	NaN	NaN	NaN	NaN	NaN	NaN	NaN	NaN	NaN	NaN	NaN	NaN	2.52	0.26	0.62	2.52	0.07	0.54
211	1.055	NaN	NaN	NaN	NaN	NaN	NaN	NaN	NaN	NaN	NaN	NaN	NaN	NaN	NaN	NaN	NaN	NaN	NaN	NaN	NaN	NaN	NaN	NaN	NaN	NaN	NaN	NaN	NaN	NaN	NaN	NaN	NaN	NaN	NaN	NaN	NaN	NaN	NaN	NaN	NaN	NaN	NaN	2.52	0.26	0.62	2.52	0.07	0.54
212	1.06	NaN	NaN	NaN	NaN	NaN	NaN	NaN	NaN	NaN	NaN	NaN	NaN	NaN	NaN	NaN	NaN	NaN	NaN	NaN	NaN	NaN	NaN	NaN	NaN	NaN	NaN	NaN	NaN	NaN	NaN	NaN	NaN	NaN	NaN	NaN	NaN	NaN	NaN	NaN	NaN	NaN	NaN	2.52	0.26	0.62	2.52	0.07	0.54
213	1.065	NaN	NaN	NaN	NaN	NaN	NaN	NaN	NaN	NaN	NaN	NaN	NaN	NaN	NaN	NaN	NaN	NaN	NaN	NaN	NaN	NaN	NaN	NaN	NaN	NaN	NaN	NaN	NaN	NaN	NaN	NaN	NaN	NaN	NaN	NaN	NaN	NaN	NaN	NaN	NaN	NaN	NaN	2.52	0.26	0.62	2.52	0.07	0.54
214	1.07	NaN	NaN	NaN	NaN	NaN	NaN	NaN	NaN	NaN	NaN	NaN	NaN	NaN	NaN	NaN	NaN	NaN	NaN	NaN	NaN	NaN	NaN	NaN	NaN	NaN	NaN	NaN	NaN	NaN	NaN	NaN	NaN	NaN	NaN	NaN	NaN	NaN	NaN	NaN	NaN	NaN	NaN	2.52	0.26	0.62	2.52	0.07	0.54
215	1.075	NaN	NaN	NaN	NaN	NaN	NaN	NaN	NaN	NaN	NaN	NaN	NaN	NaN	NaN	NaN	NaN	NaN	NaN	NaN	NaN	NaN	NaN	NaN	NaN	NaN	NaN	NaN	NaN	NaN	NaN	NaN	NaN	NaN	NaN	NaN	NaN	NaN	NaN	NaN	NaN	NaN	NaN	2.51	0.26	0.62	2.52	0.07	0.54
216	1.08	NaN	NaN	NaN	NaN	NaN	NaN	NaN	NaN	NaN	NaN	NaN	NaN	NaN	NaN	NaN	NaN	NaN	NaN	NaN	NaN	NaN	NaN	NaN	NaN	NaN	NaN	NaN	NaN	NaN	NaN	NaN	NaN	NaN	NaN	NaN	NaN	NaN	NaN	NaN	NaN	NaN	NaN	2.51	0.26	0.62	2.52	0.07	0.54
217	1.085	NaN	NaN	NaN	NaN	NaN	NaN	NaN	NaN	NaN	NaN	NaN	NaN	NaN	NaN	NaN	NaN	NaN	NaN	NaN	NaN	NaN	NaN	NaN	NaN	NaN	NaN	NaN	NaN	NaN	NaN	NaN	NaN	NaN	NaN	NaN	NaN	NaN	NaN	NaN	NaN	NaN	NaN	2.51	0.26	0.62	2.52	0.07	0.54
218	1.09	NaN	NaN	NaN	NaN	NaN	NaN	NaN	NaN	NaN	NaN	NaN	NaN	NaN	NaN	NaN	NaN	NaN	NaN	NaN	NaN	NaN	NaN	NaN	NaN	NaN	NaN	NaN	NaN	NaN	NaN	NaN	NaN	NaN	NaN	NaN	NaN	NaN	NaN	NaN	NaN	NaN	NaN	2.51	0.26	0.62	2.52	0.07	0.54
219	1.095	NaN	NaN	NaN	NaN	NaN	NaN	NaN	NaN	NaN	NaN	NaN	NaN	NaN	NaN	NaN	NaN	NaN	NaN	NaN	NaN	NaN	NaN	NaN	NaN	NaN	NaN	NaN	NaN	NaN	NaN	NaN	NaN	NaN	NaN	NaN	NaN	NaN	NaN	NaN	NaN	NaN	NaN	2.51	0.26	0.62	2.52	0.07	0.54
220	1.1	NaN	NaN	NaN	NaN	NaN	NaN	NaN	NaN	NaN	NaN	NaN	NaN	NaN	NaN	NaN	NaN	NaN	NaN	NaN	NaN	NaN	NaN	NaN	NaN	NaN	NaN	NaN	NaN	NaN	NaN	NaN	NaN	NaN	NaN	NaN	NaN	NaN	NaN	NaN	NaN	NaN	NaN	2.51	0.26	0.62	2.52	0.07	0.54
221	1.105	NaN	NaN	NaN	NaN	NaN	NaN	NaN	NaN	NaN	NaN	NaN	NaN	NaN	NaN	NaN	NaN	NaN	NaN	NaN	NaN	NaN	NaN	NaN	NaN	NaN	NaN	NaN	NaN	NaN	NaN	NaN	NaN	NaN	NaN	NaN	NaN	NaN	NaN	NaN	NaN	NaN	NaN	2.51	0.26	0.62	2.52	0.07	0.54
222	1.11	NaN	NaN	NaN	NaN	NaN	NaN	NaN	NaN	NaN	NaN	NaN	NaN	NaN	NaN	NaN	NaN	NaN	NaN	NaN	NaN	NaN	NaN	NaN	NaN	NaN	NaN	NaN	NaN	NaN	NaN	NaN	NaN	NaN	NaN	NaN	NaN	NaN	NaN	NaN	NaN	NaN	NaN	2.51	0.26	0.62	2.52	0.07	0.54
223	1.115	NaN	NaN	NaN	NaN	NaN	NaN	NaN	NaN	NaN	NaN	NaN	NaN	NaN	NaN	NaN	NaN	NaN	NaN	NaN	NaN	NaN	NaN	NaN	NaN	NaN	NaN	NaN	NaN	NaN	NaN	NaN	NaN	NaN	NaN	NaN	NaN	NaN	NaN	NaN	NaN	NaN	NaN	2.51	0.26	0.62	2.52	0.07	0.54
224	1.12	NaN	NaN	NaN	NaN	NaN	NaN	NaN	NaN	NaN	NaN	NaN	NaN	NaN	NaN	NaN	NaN	NaN	NaN	NaN	NaN	NaN	NaN	NaN	NaN	NaN	NaN	NaN	NaN	NaN	NaN	NaN	NaN	NaN	NaN	NaN	NaN	NaN	NaN	NaN	NaN	NaN	NaN	2.51	0.26	0.61	2.51	0.07	0.54
225	1.125	NaN	NaN	NaN	NaN	NaN	NaN	NaN	NaN	NaN	NaN	NaN	NaN	NaN	NaN	NaN	NaN	NaN	NaN	NaN	NaN	NaN	NaN	NaN	NaN	NaN	NaN	NaN	NaN	NaN	NaN	NaN	NaN	NaN	NaN	NaN	NaN	NaN	NaN	NaN	NaN	NaN	NaN	2.51	0.26	0.61	2.51	0.07	0.54
226	1.13	NaN	NaN	NaN	NaN	NaN	NaN	NaN	NaN	NaN	NaN	NaN	NaN	NaN	NaN	NaN	NaN	NaN	NaN	NaN	NaN	NaN	NaN	NaN	NaN	NaN	NaN	NaN	NaN	NaN	NaN	NaN	NaN	NaN	NaN	NaN	NaN	NaN	NaN	NaN	NaN	NaN	NaN	2.51	0.26	0.61	2.51	0.07	0.54
227	1.135	NaN	NaN	NaN	NaN	NaN	NaN	NaN	NaN	NaN	NaN	NaN	NaN	NaN	NaN	NaN	NaN	NaN	NaN	NaN	NaN	NaN	NaN	NaN	NaN	NaN	NaN	NaN	NaN	NaN	NaN	NaN	NaN	NaN	NaN	NaN	NaN	2.43	0.47	0.56	NaN	NaN	NaN	2.51	0.26	0.61	2.51	0.07	0.54
228	1.14	NaN	NaN	NaN	NaN	NaN	NaN	NaN	NaN	NaN	NaN	NaN	NaN	NaN	NaN	NaN	NaN	NaN	NaN	NaN	NaN	NaN	NaN	NaN	NaN	NaN	NaN	NaN	NaN	NaN	NaN	NaN	NaN	NaN	NaN	NaN	NaN	2.43	0.47	0.56	NaN	NaN	NaN	2.51	0.26	0.61	2.51	0.07	0.54
229	1.145	NaN	NaN	NaN	NaN	NaN	NaN	NaN	NaN	NaN	NaN	NaN	NaN	NaN	NaN	NaN	NaN	NaN	NaN	NaN	NaN	NaN	NaN	NaN	NaN	NaN	NaN	NaN	NaN	NaN	NaN	NaN	NaN	NaN	NaN	NaN	NaN	2.42	0.47	0.56	NaN	NaN	NaN	2.51	0.26	0.61	2.51	0.07	0.54
230	1.15	NaN	NaN	NaN	NaN	NaN	NaN	NaN	NaN	NaN	NaN	NaN	NaN	NaN	NaN	NaN	NaN	NaN	NaN	NaN	NaN	NaN	NaN	NaN	NaN	NaN	NaN	NaN	NaN	NaN	NaN	NaN	NaN	NaN	NaN	NaN	NaN	2.42	0.47	0.56	NaN	NaN	NaN	2.5	0.26	0.61	2.51	0.07	0.54
231	1.155	NaN	NaN	NaN	NaN	NaN	NaN	NaN	NaN	NaN	NaN	NaN	NaN	NaN	NaN	NaN	NaN	NaN	NaN	NaN	NaN	NaN	NaN	NaN	NaN	NaN	NaN	NaN	NaN	NaN	NaN	NaN	NaN	NaN	NaN	NaN	NaN	2.42	0.47	0.56	NaN	NaN	NaN	2.5	0.26	0.61	2.51	0.07	0.54
232	1.16	NaN	NaN	NaN	NaN	NaN	NaN	NaN	NaN	NaN	NaN	NaN	NaN	NaN	NaN	NaN	NaN	NaN	NaN	NaN	NaN	NaN	NaN	NaN	NaN	NaN	NaN	NaN	NaN	NaN	NaN	NaN	NaN	NaN	NaN	NaN	NaN	2.42	0.47	0.56	NaN	NaN	NaN	2.5	0.26	0.61	2.51	0.07	0.54
233	1.165	NaN	NaN	NaN	NaN	NaN	NaN	NaN	NaN	NaN	NaN	NaN	NaN	NaN	NaN	NaN	NaN	NaN	NaN	NaN	NaN	NaN	NaN	NaN	NaN	NaN	NaN	NaN	NaN	NaN	NaN	NaN	NaN	NaN	NaN	NaN	NaN	2.42	0.47	0.56	NaN	NaN	NaN	2.5	0.26	0.61	2.51	0.07	0.54
234	1.17	NaN	NaN	NaN	NaN	NaN	NaN	NaN	NaN	NaN	NaN	NaN	NaN	NaN	NaN	NaN	NaN	NaN	NaN	NaN	NaN	NaN	NaN	NaN	NaN	NaN	NaN	NaN	NaN	NaN	NaN	NaN	NaN	NaN	NaN	NaN	NaN	2.42	0.47	0.56	NaN	NaN	NaN	2.5	0.26	0.61	2.51	0.07	0.54
235	1.175	NaN	NaN	NaN	NaN	NaN	NaN	NaN	NaN	NaN	NaN	NaN	NaN	NaN	NaN	NaN	NaN	NaN	NaN	NaN	NaN	NaN	NaN	NaN	NaN	NaN	NaN	NaN	NaN	NaN	NaN	NaN	NaN	NaN	NaN	NaN	NaN	NaN	NaN	NaN	NaN	NaN	NaN	2.5	0.26	0.61	2.51	0.07	0.54
236	1.18	NaN	NaN	NaN	NaN	NaN	NaN	NaN	NaN	NaN	NaN	NaN	NaN	NaN	NaN	NaN	NaN	NaN	NaN	NaN	NaN	NaN	NaN	NaN	NaN	NaN	NaN	NaN	NaN	NaN	NaN	NaN	NaN	NaN	NaN	NaN	NaN	NaN	NaN	NaN	NaN	NaN	NaN	2.49	0.26	0.61	2.51	0.07	0.54
237	1.185	NaN	NaN	NaN	NaN	NaN	NaN	NaN	NaN	NaN	NaN	NaN	NaN	NaN	NaN	NaN	NaN	NaN	NaN	NaN	NaN	NaN	NaN	NaN	NaN	NaN	NaN	NaN	NaN	NaN	NaN	NaN	NaN	NaN	NaN	NaN	NaN	NaN	NaN	NaN	NaN	NaN	NaN	2.49	0.26	0.61	2.51	0.07	0.54
238	1.19	NaN	NaN	NaN	NaN	NaN	NaN	NaN	NaN	NaN	NaN	NaN	NaN	NaN	NaN	NaN	NaN	NaN	NaN	NaN	NaN	NaN	NaN	NaN	NaN	NaN	NaN	NaN	NaN	NaN	NaN	NaN	NaN	NaN	NaN	NaN	NaN	NaN	NaN	NaN	NaN	NaN	NaN	2.49	0.26	0.61	2.51	0.07	0.54
239	1.195	NaN	NaN	NaN	NaN	NaN	NaN	NaN	NaN	NaN	NaN	NaN	NaN	NaN	NaN	NaN	NaN	NaN	NaN	NaN	NaN	NaN	NaN	NaN	NaN	NaN	NaN	NaN	NaN	NaN	NaN	NaN	NaN	NaN	NaN	NaN	NaN	2.4	0.46	0.56	NaN	NaN	NaN	2.49	0.26	0.61	2.51	0.07	0.54
240	1.2	NaN	NaN	NaN	NaN	NaN	NaN	NaN	NaN	NaN	NaN	NaN	NaN	NaN	NaN	NaN	NaN	NaN	NaN	NaN	NaN	NaN	NaN	NaN	NaN	NaN	NaN	NaN	NaN	NaN	NaN	NaN	NaN	NaN	NaN	NaN	NaN	2.4	0.46	0.56	NaN	NaN	NaN	2.49	0.26	0.61	2.51	0.07	0.54
241	1.205	NaN	NaN	NaN	NaN	NaN	NaN	NaN	NaN	NaN	NaN	NaN	NaN	NaN	NaN	NaN	NaN	NaN	NaN	NaN	NaN	NaN	NaN	NaN	NaN	NaN	NaN	NaN	NaN	NaN	NaN	NaN	NaN	NaN	NaN	NaN	NaN	2.4	0.46	0.56	NaN	NaN	NaN	2.48	0.26	0.61	2.51	0.07	0.54
242	1.21	NaN	NaN	NaN	NaN	NaN	NaN	NaN	NaN	NaN	NaN	NaN	NaN	NaN	NaN	NaN	NaN	NaN	NaN	NaN	NaN	NaN	NaN	NaN	NaN	NaN	NaN	NaN	NaN	NaN	NaN	NaN	NaN	NaN	NaN	NaN	NaN	2.39	0.46	0.56	NaN	NaN	NaN	2.48	0.26	0.61	2.51	0.07	0.54
243	1.215	NaN	NaN	NaN	NaN	NaN	NaN	NaN	NaN	NaN	NaN	NaN	NaN	NaN	NaN	NaN	NaN	NaN	NaN	NaN	NaN	NaN	NaN	NaN	NaN	NaN	NaN	NaN	NaN	NaN	NaN	NaN	NaN	NaN	NaN	NaN	NaN	2.39	0.46	0.56	NaN	NaN	NaN	2.48	0.26	0.61	2.51	0.07	0.54
244	1.22	NaN	NaN	NaN	NaN	NaN	NaN	NaN	NaN	NaN	NaN	NaN	NaN	NaN	NaN	NaN	NaN	NaN	NaN	NaN	NaN	NaN	NaN	NaN	NaN	NaN	NaN	NaN	NaN	NaN	NaN	NaN	NaN	NaN	NaN	NaN	NaN	2.39	0.46	0.56	NaN	NaN	NaN	2.48	0.26	0.61	2.51	0.07	0.54
245	1.225	NaN	NaN	NaN	NaN	NaN	NaN	NaN	NaN	NaN	NaN	NaN	NaN	NaN	NaN	NaN	NaN	NaN	NaN	NaN	NaN	NaN	NaN	NaN	NaN	NaN	NaN	NaN	NaN	NaN	NaN	NaN	NaN	NaN	NaN	NaN	NaN	NaN	NaN	NaN	NaN	NaN	NaN	2.47	0.27	0.61	2.51	0.07	0.54
246	1.23	NaN	NaN	NaN	NaN	NaN	NaN	NaN	NaN	NaN	NaN	NaN	NaN	NaN	NaN	NaN	NaN	NaN	NaN	NaN	NaN	NaN	NaN	NaN	NaN	NaN	NaN	NaN	NaN	NaN	NaN	NaN	NaN	NaN	NaN	NaN	NaN	2.38	0.46	0.55	NaN	NaN	NaN	2.47	0.27	0.61	2.51	0.07	0.54
247	1.235	NaN	NaN	NaN	NaN	NaN	NaN	NaN	NaN	NaN	NaN	NaN	NaN	NaN	NaN	NaN	NaN	NaN	NaN	NaN	NaN	NaN	NaN	NaN	NaN	NaN	NaN	NaN	NaN	NaN	NaN	NaN	NaN	NaN	NaN	NaN	NaN	2.37	0.46	0.55	NaN	NaN	NaN	2.47	0.27	0.61	2.51	0.07	0.54
248	1.24	NaN	NaN	NaN	NaN	NaN	NaN	NaN	NaN	NaN	NaN	NaN	NaN	NaN	NaN	NaN	NaN	NaN	NaN	NaN	NaN	NaN	NaN	NaN	NaN	NaN	NaN	NaN	NaN	NaN	NaN	NaN	NaN	NaN	NaN	NaN	NaN	2.37	0.46	0.55	NaN	NaN	NaN	2.47	0.27	0.61	2.51	0.07	0.54
249	1.245	NaN	NaN	NaN	NaN	NaN	NaN	NaN	NaN	NaN	NaN	NaN	NaN	NaN	NaN	NaN	NaN	NaN	NaN	NaN	NaN	NaN	NaN	NaN	NaN	NaN	NaN	NaN	NaN	NaN	NaN	NaN	NaN	NaN	NaN	NaN	NaN	2.36	0.46	0.55	NaN	NaN	NaN	2.46	0.27	0.61	2.51	0.08	0.54
250	1.25	NaN	NaN	NaN	NaN	NaN	NaN	NaN	NaN	NaN	NaN	NaN	NaN	NaN	NaN	NaN	NaN	NaN	NaN	NaN	NaN	NaN	NaN	NaN	NaN	NaN	NaN	NaN	NaN	NaN	NaN	NaN	NaN	NaN	NaN	NaN	NaN	2.36	0.46	0.55	NaN	NaN	NaN	2.46	0.27	0.61	2.51	0.08	0.54
251	1.255	NaN	NaN	NaN	NaN	NaN	NaN	NaN	NaN	NaN	NaN	NaN	NaN	NaN	NaN	NaN	NaN	NaN	NaN	NaN	NaN	NaN	NaN	NaN	NaN	NaN	NaN	NaN	NaN	NaN	NaN	NaN	NaN	NaN	NaN	NaN	NaN	2.36	0.46	0.55	NaN	NaN	NaN	2.46	0.27	0.61	2.51	0.08	0.54
252	1.26	NaN	NaN	NaN	NaN	NaN	NaN	NaN	NaN	NaN	NaN	NaN	NaN	NaN	NaN	NaN	NaN	NaN	NaN	NaN	NaN	NaN	NaN	NaN	NaN	NaN	NaN	NaN	NaN	NaN	NaN	NaN	NaN	NaN	NaN	NaN	NaN	2.35	0.47	0.55	NaN	NaN	NaN	2.45	0.27	0.61	2.5	0.08	0.54
253	1.265	NaN	NaN	NaN	NaN	NaN	NaN	NaN	NaN	NaN	NaN	NaN	NaN	NaN	NaN	NaN	NaN	NaN	NaN	NaN	NaN	NaN	NaN	NaN	NaN	NaN	NaN	NaN	NaN	NaN	NaN	NaN	NaN	NaN	NaN	NaN	NaN	NaN	NaN	NaN	NaN	NaN	NaN	2.45	0.27	0.61	2.5	0.08	0.54
254	1.27	NaN	NaN	NaN	NaN	NaN	NaN	NaN	NaN	NaN	NaN	NaN	NaN	NaN	NaN	NaN	NaN	NaN	NaN	NaN	NaN	NaN	NaN	NaN	NaN	NaN	NaN	NaN	NaN	NaN	NaN	NaN	NaN	NaN	NaN	NaN	NaN	2.34	0.47	0.55	NaN	NaN	NaN	2.45	0.27	0.61	2.5	0.08	0.54
255	1.275	NaN	NaN	NaN	NaN	NaN	NaN	NaN	NaN	NaN	NaN	NaN	NaN	NaN	NaN	NaN	NaN	NaN	NaN	NaN	NaN	NaN	NaN	NaN	NaN	NaN	NaN	NaN	NaN	NaN	NaN	NaN	NaN	NaN	NaN	NaN	NaN	2.34	0.47	0.55	NaN	NaN	NaN	2.45	0.27	0.61	2.5	0.09	0.54
256	1.28	NaN	NaN	NaN	NaN	NaN	NaN	NaN	NaN	NaN	NaN	NaN	NaN	NaN	NaN	NaN	NaN	NaN	NaN	NaN	NaN	NaN	NaN	NaN	NaN	NaN	NaN	NaN	NaN	NaN	NaN	NaN	NaN	NaN	NaN	NaN	NaN	2.33	0.47	0.55	NaN	NaN	NaN	2.44	0.28	0.6	2.5	0.09	0.54
257	1.285	NaN	NaN	NaN	NaN	NaN	NaN	NaN	NaN	NaN	NaN	NaN	NaN	NaN	NaN	NaN	NaN	NaN	NaN	NaN	NaN	NaN	NaN	NaN	NaN	NaN	NaN	NaN	NaN	NaN	NaN	NaN	NaN	NaN	NaN	NaN	NaN	2.33	0.47	0.55	NaN	NaN	NaN	2.44	0.28	0.6	2.5	0.09	0.54
258	1.29	NaN	NaN	NaN	NaN	NaN	NaN	NaN	NaN	NaN	NaN	NaN	NaN	NaN	NaN	NaN	NaN	NaN	NaN	NaN	NaN	NaN	NaN	NaN	NaN	NaN	NaN	NaN	NaN	NaN	NaN	NaN	NaN	NaN	NaN	NaN	NaN	2.33	0.47	0.55	NaN	NaN	NaN	2.44	0.28	0.6	2.5	0.09	0.54
259	1.295	NaN	NaN	NaN	NaN	NaN	NaN	NaN	NaN	NaN	NaN	NaN	NaN	NaN	NaN	NaN	NaN	NaN	NaN	NaN	NaN	NaN	NaN	NaN	NaN	NaN	NaN	NaN	NaN	NaN	NaN	NaN	NaN	NaN	NaN	NaN	NaN	NaN	NaN	NaN	NaN	NaN	NaN	2.43	0.28	0.6	2.49	0.09	0.54
260	1.3	NaN	NaN	NaN	NaN	NaN	NaN	NaN	NaN	NaN	NaN	NaN	NaN	NaN	NaN	NaN	NaN	NaN	NaN	NaN	NaN	NaN	NaN	NaN	NaN	NaN	NaN	NaN	NaN	NaN	NaN	NaN	NaN	NaN	NaN	NaN	NaN	2.32	0.47	0.54	NaN	NaN	NaN	2.43	0.28	0.6	2.49	0.1	0.54
261	1.305	NaN	NaN	NaN	NaN	NaN	NaN	NaN	NaN	NaN	NaN	NaN	NaN	NaN	NaN	NaN	NaN	NaN	NaN	NaN	NaN	NaN	NaN	NaN	NaN	NaN	NaN	NaN	NaN	NaN	NaN	NaN	NaN	NaN	NaN	NaN	NaN	2.31	0.47	0.54	NaN	NaN	NaN	2.43	0.28	0.6	2.49	0.1	0.54
262	1.31	NaN	NaN	NaN	NaN	NaN	NaN	NaN	NaN	NaN	NaN	NaN	NaN	NaN	NaN	NaN	NaN	NaN	NaN	NaN	NaN	NaN	NaN	NaN	NaN	NaN	NaN	NaN	NaN	NaN	NaN	NaN	NaN	NaN	NaN	NaN	NaN	2.31	0.47	0.54	NaN	NaN	NaN	2.42	0.28	0.6	2.49	0.1	0.54
263	1.315	NaN	NaN	NaN	NaN	NaN	NaN	NaN	NaN	NaN	NaN	NaN	NaN	NaN	NaN	NaN	NaN	NaN	NaN	NaN	NaN	NaN	NaN	NaN	NaN	NaN	NaN	NaN	NaN	NaN	NaN	NaN	NaN	NaN	NaN	NaN	NaN	2.31	0.47	0.54	NaN	NaN	NaN	2.42	0.28	0.6	2.49	0.1	0.53
264	1.32	NaN	NaN	NaN	NaN	NaN	NaN	NaN	NaN	NaN	NaN	NaN	NaN	NaN	NaN	NaN	NaN	NaN	NaN	NaN	NaN	NaN	NaN	NaN	NaN	NaN	NaN	NaN	NaN	NaN	NaN	NaN	NaN	NaN	NaN	NaN	NaN	2.3	0.47	0.54	NaN	NaN	NaN	2.42	0.29	0.6	2.48	0.1	0.53
265	1.325	NaN	NaN	NaN	NaN	NaN	NaN	NaN	NaN	NaN	NaN	NaN	NaN	NaN	NaN	NaN	NaN	NaN	NaN	NaN	NaN	NaN	NaN	NaN	NaN	NaN	NaN	NaN	NaN	NaN	NaN	NaN	NaN	NaN	NaN	NaN	NaN	2.3	0.47	0.54	NaN	NaN	NaN	2.41	0.29	0.6	2.48	0.1	0.53
266	1.33	NaN	NaN	NaN	NaN	NaN	NaN	NaN	NaN	NaN	NaN	NaN	NaN	NaN	NaN	NaN	NaN	NaN	NaN	NaN	NaN	NaN	NaN	NaN	NaN	NaN	NaN	NaN	NaN	NaN	NaN	NaN	NaN	NaN	NaN	NaN	NaN	2.29	0.47	0.54	NaN	NaN	NaN	2.41	0.29	0.6	2.48	0.1	0.53
267	1.335	NaN	NaN	NaN	NaN	NaN	NaN	NaN	NaN	NaN	NaN	NaN	NaN	NaN	NaN	NaN	NaN	NaN	NaN	NaN	NaN	NaN	NaN	NaN	NaN	NaN	NaN	NaN	NaN	NaN	NaN	NaN	NaN	NaN	NaN	NaN	NaN	2.29	0.47	0.54	NaN	NaN	NaN	2.41	0.29	0.6	2.47	0.1	0.53
268	1.34	NaN	NaN	NaN	NaN	NaN	NaN	NaN	NaN	NaN	NaN	NaN	NaN	NaN	NaN	NaN	NaN	NaN	NaN	NaN	NaN	NaN	NaN	NaN	NaN	NaN	NaN	NaN	NaN	NaN	NaN	NaN	NaN	NaN	NaN	NaN	NaN	2.29	0.48	0.54	NaN	NaN	NaN	2.4	0.29	0.6	2.47	0.1	0.53
269	1.345	NaN	NaN	NaN	NaN	NaN	NaN	NaN	NaN	NaN	NaN	NaN	NaN	NaN	NaN	NaN	NaN	NaN	NaN	NaN	NaN	NaN	NaN	NaN	NaN	NaN	NaN	NaN	NaN	NaN	NaN	NaN	NaN	NaN	NaN	NaN	NaN	2.28	0.48	0.54	NaN	NaN	NaN	2.4	0.29	0.6	2.46	0.11	0.53
270	1.35	NaN	NaN	NaN	NaN	NaN	NaN	NaN	NaN	NaN	NaN	NaN	NaN	NaN	NaN	NaN	NaN	NaN	NaN	NaN	NaN	NaN	NaN	NaN	NaN	NaN	NaN	NaN	NaN	NaN	NaN	NaN	NaN	NaN	NaN	NaN	NaN	2.28	0.48	0.54	NaN	NaN	NaN	2.4	0.29	0.6	2.46	0.11	0.53
271	1.355	NaN	NaN	NaN	NaN	NaN	NaN	NaN	NaN	NaN	NaN	NaN	NaN	NaN	NaN	NaN	NaN	NaN	NaN	NaN	NaN	NaN	NaN	NaN	NaN	NaN	NaN	NaN	NaN	NaN	NaN	NaN	NaN	NaN	NaN	NaN	NaN	2.28	0.48	0.54	NaN	NaN	NaN	2.39	0.29	0.6	2.45	0.11	0.53
272	1.36	NaN	NaN	NaN	NaN	NaN	NaN	NaN	NaN	NaN	NaN	NaN	NaN	NaN	NaN	NaN	NaN	NaN	NaN	NaN	NaN	NaN	NaN	NaN	NaN	NaN	NaN	NaN	NaN	NaN	NaN	NaN	NaN	NaN	NaN	NaN	NaN	2.27	0.48	0.54	NaN	NaN	NaN	2.39	0.29	0.6	2.45	0.11	0.53
273	1.365	NaN	NaN	NaN	NaN	NaN	NaN	NaN	NaN	NaN	NaN	NaN	NaN	NaN	NaN	NaN	NaN	NaN	NaN	NaN	NaN	NaN	NaN	NaN	NaN	NaN	NaN	NaN	NaN	NaN	NaN	NaN	NaN	NaN	NaN	NaN	NaN	2.27	0.48	0.54	NaN	NaN	NaN	2.38	0.29	0.59	2.44	0.11	0.53
274	1.37	NaN	NaN	NaN	NaN	NaN	NaN	NaN	NaN	NaN	NaN	NaN	NaN	NaN	NaN	NaN	NaN	NaN	NaN	NaN	NaN	NaN	NaN	NaN	NaN	NaN	NaN	NaN	NaN	NaN	NaN	NaN	NaN	NaN	NaN	NaN	NaN	2.27	0.48	0.54	NaN	NaN	NaN	2.38	0.29	0.59	2.43	0.11	0.53
275	1.375	NaN	NaN	NaN	NaN	NaN	NaN	NaN	NaN	NaN	NaN	NaN	NaN	NaN	NaN	NaN	NaN	NaN	NaN	NaN	NaN	NaN	NaN	NaN	NaN	NaN	NaN	NaN	NaN	NaN	NaN	NaN	NaN	NaN	NaN	NaN	NaN	2.26	0.48	0.54	NaN	NaN	NaN	2.37	0.29	0.59	2.43	0.11	0.53
276	1.38	NaN	NaN	NaN	NaN	NaN	NaN	NaN	NaN	NaN	NaN	NaN	NaN	NaN	NaN	NaN	NaN	NaN	NaN	NaN	NaN	NaN	NaN	NaN	NaN	NaN	NaN	NaN	NaN	NaN	NaN	NaN	NaN	NaN	NaN	NaN	NaN	2.26	0.48	0.55	NaN	NaN	NaN	2.37	0.29	0.59	2.42	0.11	0.52
277	1.385	NaN	NaN	NaN	NaN	NaN	NaN	NaN	NaN	NaN	NaN	NaN	NaN	NaN	NaN	NaN	NaN	NaN	NaN	NaN	NaN	NaN	NaN	NaN	NaN	NaN	NaN	NaN	NaN	NaN	NaN	NaN	NaN	NaN	NaN	NaN	NaN	2.26	0.49	0.55	NaN	NaN	NaN	2.36	0.29	0.59	2.41	0.1	0.52
278	1.39	NaN	NaN	NaN	NaN	NaN	NaN	NaN	NaN	NaN	NaN	NaN	NaN	NaN	NaN	NaN	NaN	NaN	NaN	NaN	NaN	NaN	NaN	NaN	NaN	NaN	NaN	NaN	NaN	NaN	NaN	NaN	NaN	NaN	NaN	NaN	NaN	2.26	0.49	0.55	NaN	NaN	NaN	2.36	0.29	0.59	2.41	0.1	0.52
279	1.395	NaN	NaN	NaN	NaN	NaN	NaN	NaN	NaN	NaN	NaN	NaN	NaN	NaN	NaN	NaN	NaN	NaN	NaN	NaN	NaN	NaN	NaN	NaN	NaN	NaN	NaN	NaN	NaN	NaN	NaN	NaN	NaN	NaN	NaN	NaN	NaN	2.26	0.49	0.55	NaN	NaN	NaN	2.35	0.29	0.59	2.4	0.1	0.52
280	1.4	NaN	NaN	NaN	NaN	NaN	NaN	NaN	NaN	NaN	NaN	NaN	NaN	NaN	NaN	NaN	NaN	NaN	NaN	NaN	NaN	NaN	NaN	NaN	NaN	NaN	NaN	NaN	NaN	NaN	NaN	NaN	NaN	NaN	NaN	NaN	NaN	2.25	0.49	0.55	NaN	NaN	NaN	2.35	0.29	0.59	2.39	0.1	0.52
281	1.405	NaN	NaN	NaN	NaN	NaN	NaN	NaN	NaN	NaN	NaN	NaN	NaN	NaN	NaN	NaN	NaN	NaN	NaN	NaN	NaN	NaN	NaN	NaN	NaN	NaN	NaN	NaN	NaN	NaN	NaN	NaN	NaN	NaN	NaN	NaN	NaN	2.25	0.49	0.55	NaN	NaN	NaN	2.34	0.29	0.59	2.38	0.1	0.52
282	1.41	NaN	NaN	NaN	NaN	NaN	NaN	NaN	NaN	NaN	NaN	NaN	NaN	NaN	NaN	NaN	NaN	NaN	NaN	NaN	NaN	NaN	NaN	NaN	NaN	NaN	NaN	NaN	NaN	NaN	NaN	NaN	NaN	NaN	NaN	NaN	NaN	2.25	0.49	0.55	NaN	NaN	NaN	2.34	0.29	0.59	2.37	0.1	0.52
283	1.415	NaN	NaN	NaN	NaN	NaN	NaN	NaN	NaN	NaN	NaN	NaN	NaN	NaN	NaN	NaN	NaN	NaN	NaN	NaN	NaN	NaN	NaN	NaN	NaN	NaN	NaN	NaN	NaN	NaN	NaN	NaN	NaN	NaN	NaN	NaN	NaN	2.25	0.49	0.55	NaN	NaN	NaN	2.33	0.29	0.59	2.37	0.1	0.52
284	1.42	NaN	NaN	NaN	NaN	NaN	NaN	NaN	NaN	NaN	NaN	NaN	NaN	NaN	NaN	NaN	NaN	NaN	NaN	NaN	NaN	NaN	NaN	NaN	NaN	NaN	NaN	NaN	NaN	NaN	NaN	NaN	NaN	NaN	NaN	NaN	NaN	2.24	0.49	0.55	NaN	NaN	NaN	2.33	0.29	0.59	2.36	0.1	0.52
285	1.425	NaN	NaN	NaN	NaN	NaN	NaN	NaN	NaN	NaN	NaN	NaN	NaN	NaN	NaN	NaN	NaN	NaN	NaN	NaN	NaN	NaN	NaN	NaN	NaN	NaN	NaN	NaN	NaN	NaN	NaN	NaN	NaN	NaN	NaN	NaN	NaN	2.24	0.49	0.55	NaN	NaN	NaN	2.32	0.29	0.59	2.35	0.09	0.52
286	1.43	NaN	NaN	NaN	NaN	NaN	NaN	NaN	NaN	NaN	NaN	NaN	NaN	NaN	NaN	NaN	NaN	NaN	NaN	NaN	NaN	NaN	NaN	NaN	NaN	NaN	NaN	NaN	NaN	NaN	NaN	NaN	NaN	NaN	NaN	NaN	NaN	2.24	0.49	0.55	NaN	NaN	NaN	2.32	0.29	0.59	2.34	0.09	0.52
287	1.435	NaN	NaN	NaN	NaN	NaN	NaN	NaN	NaN	NaN	NaN	NaN	NaN	NaN	NaN	NaN	NaN	NaN	NaN	NaN	NaN	NaN	NaN	NaN	NaN	NaN	NaN	NaN	NaN	NaN	NaN	NaN	NaN	NaN	NaN	NaN	NaN	2.23	0.49	0.54	NaN	NaN	NaN	2.31	0.29	0.59	2.33	0.09	0.52
288	1.44	NaN	NaN	NaN	NaN	NaN	NaN	NaN	NaN	NaN	NaN	NaN	NaN	NaN	NaN	NaN	NaN	NaN	NaN	NaN	NaN	NaN	NaN	NaN	NaN	NaN	NaN	NaN	NaN	NaN	NaN	NaN	NaN	NaN	NaN	NaN	NaN	2.23	0.49	0.54	NaN	NaN	NaN	2.3	0.29	0.59	2.32	0.09	0.52
289	1.445	NaN	NaN	NaN	NaN	NaN	NaN	NaN	NaN	NaN	NaN	NaN	NaN	NaN	NaN	NaN	NaN	NaN	NaN	NaN	NaN	NaN	NaN	NaN	NaN	NaN	NaN	NaN	NaN	NaN	NaN	NaN	NaN	NaN	NaN	NaN	NaN	2.23	0.49	0.54	NaN	NaN	NaN	2.3	0.29	0.59	2.31	0.09	0.52
290	1.45	NaN	NaN	NaN	NaN	NaN	NaN	NaN	NaN	NaN	NaN	NaN	NaN	NaN	NaN	NaN	NaN	NaN	NaN	NaN	NaN	NaN	NaN	NaN	NaN	NaN	NaN	NaN	NaN	NaN	NaN	NaN	NaN	NaN	NaN	NaN	NaN	2.22	0.49	0.54	NaN	NaN	NaN	2.29	0.28	0.59	2.3	0.09	0.52
291	1.455	NaN	NaN	NaN	NaN	NaN	NaN	NaN	NaN	NaN	NaN	NaN	NaN	NaN	NaN	NaN	NaN	NaN	NaN	NaN	NaN	NaN	NaN	NaN	NaN	NaN	NaN	NaN	NaN	NaN	NaN	NaN	NaN	NaN	NaN	NaN	NaN	2.22	0.49	0.54	NaN	NaN	NaN	2.29	0.28	0.59	2.29	0.09	0.52
292	1.46	NaN	NaN	NaN	NaN	NaN	NaN	NaN	NaN	NaN	NaN	NaN	NaN	NaN	NaN	NaN	NaN	NaN	NaN	NaN	NaN	NaN	NaN	NaN	NaN	NaN	NaN	NaN	NaN	NaN	NaN	NaN	NaN	NaN	NaN	NaN	NaN	2.22	0.49	0.54	NaN	NaN	NaN	2.28	0.28	0.59	2.28	0.09	0.52
293	1.465	NaN	NaN	NaN	NaN	NaN	NaN	NaN	NaN	NaN	NaN	NaN	NaN	NaN	NaN	NaN	NaN	NaN	NaN	NaN	NaN	NaN	NaN	NaN	NaN	NaN	NaN	NaN	NaN	NaN	NaN	NaN	NaN	NaN	NaN	NaN	NaN	2.22	0.49	0.54	NaN	NaN	NaN	2.27	0.28	0.59	2.27	0.09	0.52
294	1.47	NaN	NaN	NaN	NaN	NaN	NaN	NaN	NaN	NaN	NaN	NaN	NaN	NaN	NaN	NaN	NaN	NaN	NaN	NaN	NaN	NaN	NaN	NaN	NaN	NaN	NaN	NaN	NaN	NaN	NaN	NaN	NaN	NaN	NaN	NaN	NaN	2.21	0.5	0.54	NaN	NaN	NaN	2.27	0.28	0.59	2.26	0.09	0.52
295	1.475	NaN	NaN	NaN	NaN	NaN	NaN	NaN	NaN	NaN	NaN	NaN	NaN	NaN	NaN	NaN	NaN	NaN	NaN	NaN	NaN	NaN	NaN	NaN	NaN	NaN	NaN	NaN	NaN	NaN	NaN	NaN	NaN	NaN	NaN	NaN	NaN	2.21	0.5	0.55	NaN	NaN	NaN	2.26	0.28	0.59	2.26	0.09	0.52
296	1.48	NaN	NaN	NaN	NaN	NaN	NaN	NaN	NaN	NaN	NaN	NaN	NaN	NaN	NaN	NaN	NaN	NaN	NaN	NaN	NaN	NaN	NaN	NaN	NaN	NaN	NaN	NaN	NaN	NaN	NaN	NaN	NaN	NaN	NaN	NaN	NaN	2.2	0.49	0.54	NaN	NaN	NaN	2.26	0.28	0.59	2.25	0.08	0.52
297	1.485	NaN	NaN	NaN	NaN	NaN	NaN	NaN	NaN	NaN	NaN	NaN	NaN	NaN	NaN	NaN	NaN	NaN	NaN	NaN	NaN	NaN	NaN	NaN	NaN	NaN	NaN	NaN	NaN	NaN	NaN	NaN	NaN	NaN	NaN	NaN	NaN	2.2	0.49	0.54	NaN	NaN	NaN	2.25	0.28	0.59	2.24	0.08	0.52
298	1.49	NaN	NaN	NaN	NaN	NaN	NaN	NaN	NaN	NaN	NaN	NaN	NaN	NaN	NaN	NaN	NaN	NaN	NaN	NaN	NaN	NaN	NaN	NaN	NaN	NaN	NaN	NaN	NaN	NaN	NaN	NaN	NaN	NaN	NaN	NaN	NaN	2.2	0.5	0.54	NaN	NaN	NaN	2.24	0.28	0.59	2.23	0.08	0.52
299	1.495	NaN	NaN	NaN	NaN	NaN	NaN	NaN	NaN	NaN	NaN	NaN	NaN	NaN	NaN	NaN	NaN	NaN	NaN	NaN	NaN	NaN	NaN	NaN	NaN	NaN	NaN	NaN	NaN	NaN	NaN	NaN	NaN	NaN	NaN	NaN	NaN	2.2	0.5	0.54	NaN	NaN	NaN	2.24	0.28	0.59	2.22	0.08	0.52
300	1.5	NaN	NaN	NaN	NaN	NaN	NaN	NaN	NaN	NaN	NaN	NaN	NaN	NaN	NaN	NaN	NaN	NaN	NaN	NaN	NaN	NaN	NaN	NaN	NaN	NaN	NaN	NaN	NaN	NaN	NaN	NaN	NaN	NaN	NaN	NaN	NaN	2.19	0.5	0.54	NaN	NaN	NaN	2.23	0.28	0.59	2.21	0.08	0.52
301	1.505	NaN	NaN	NaN	NaN	NaN	NaN	NaN	NaN	NaN	NaN	NaN	NaN	NaN	NaN	NaN	NaN	NaN	NaN	NaN	NaN	NaN	NaN	NaN	NaN	NaN	NaN	NaN	NaN	NaN	NaN	NaN	NaN	NaN	NaN	NaN	NaN	2.19	0.5	0.55	2.22	0.41	0.55	2.23	0.28	0.59	2.2	0.08	0.52
302	1.51	NaN	NaN	NaN	NaN	NaN	NaN	NaN	NaN	NaN	NaN	NaN	NaN	NaN	NaN	NaN	NaN	NaN	NaN	NaN	NaN	NaN	NaN	NaN	NaN	NaN	NaN	NaN	NaN	NaN	NaN	NaN	NaN	NaN	NaN	NaN	NaN	2.19	0.5	0.55	2.21	0.41	0.55	2.22	0.28	0.6	2.19	0.08	0.53
303	1.515	NaN	NaN	NaN	NaN	NaN	NaN	NaN	NaN	NaN	NaN	NaN	NaN	NaN	NaN	NaN	NaN	NaN	NaN	NaN	NaN	NaN	NaN	NaN	NaN	NaN	NaN	NaN	NaN	NaN	NaN	NaN	NaN	NaN	NaN	NaN	NaN	2.18	0.5	0.55	2.21	0.41	0.55	2.21	0.28	0.6	2.18	0.08	0.53
304	1.52	NaN	NaN	NaN	NaN	NaN	NaN	NaN	NaN	NaN	NaN	NaN	NaN	NaN	NaN	NaN	NaN	NaN	NaN	NaN	NaN	NaN	NaN	NaN	NaN	NaN	NaN	NaN	NaN	NaN	NaN	NaN	NaN	NaN	NaN	NaN	NaN	2.18	0.5	0.55	2.2	0.41	0.55	2.21	0.28	0.6	2.17	0.08	0.53
305	1.525	NaN	NaN	NaN	NaN	NaN	NaN	NaN	NaN	NaN	NaN	NaN	NaN	NaN	NaN	NaN	NaN	NaN	NaN	NaN	NaN	NaN	NaN	NaN	NaN	NaN	NaN	NaN	NaN	NaN	NaN	NaN	NaN	NaN	NaN	NaN	NaN	2.18	0.5	0.55	2.2	0.41	0.55	2.2	0.28	0.6	2.16	0.08	0.53
306	1.53	NaN	NaN	NaN	NaN	NaN	NaN	NaN	NaN	NaN	NaN	NaN	NaN	NaN	NaN	NaN	NaN	NaN	NaN	NaN	NaN	NaN	NaN	NaN	NaN	NaN	NaN	NaN	NaN	NaN	NaN	NaN	NaN	NaN	NaN	NaN	NaN	2.17	0.5	0.55	2.2	0.41	0.55	2.2	0.28	0.6	2.15	0.08	0.53
307	1.535	NaN	NaN	NaN	NaN	NaN	NaN	NaN	NaN	NaN	NaN	NaN	NaN	NaN	NaN	NaN	NaN	NaN	NaN	NaN	NaN	NaN	NaN	NaN	NaN	NaN	NaN	NaN	NaN	NaN	NaN	NaN	NaN	NaN	NaN	NaN	NaN	2.17	0.5	0.55	2.19	0.41	0.55	2.19	0.28	0.6	2.14	0.08	0.53
308	1.54	NaN	NaN	NaN	NaN	NaN	NaN	NaN	NaN	NaN	NaN	NaN	NaN	NaN	NaN	NaN	NaN	NaN	NaN	NaN	NaN	NaN	NaN	NaN	NaN	NaN	NaN	NaN	NaN	NaN	NaN	NaN	NaN	NaN	NaN	NaN	NaN	2.17	0.5	0.55	2.19	0.41	0.55	2.18	0.28	0.6	2.14	0.09	0.53
309	1.545	NaN	NaN	NaN	NaN	NaN	NaN	NaN	NaN	NaN	NaN	NaN	NaN	NaN	NaN	NaN	NaN	NaN	NaN	NaN	NaN	NaN	NaN	NaN	NaN	NaN	NaN	NaN	NaN	NaN	NaN	2.2	0.87	0.53	NaN	NaN	NaN	2.16	0.5	0.55	2.19	0.41	0.55	2.18	0.28	0.6	2.13	0.09	0.53
310	1.55	NaN	NaN	NaN	NaN	NaN	NaN	NaN	NaN	NaN	NaN	NaN	NaN	NaN	NaN	NaN	NaN	NaN	NaN	NaN	NaN	NaN	NaN	NaN	NaN	NaN	NaN	NaN	NaN	NaN	NaN	2.2	0.87	0.53	NaN	NaN	NaN	2.16	0.49	0.55	2.18	0.41	0.55	2.17	0.28	0.6	2.12	0.09	0.53
311	1.555	NaN	NaN	NaN	NaN	NaN	NaN	NaN	NaN	NaN	NaN	NaN	NaN	NaN	NaN	NaN	NaN	NaN	NaN	NaN	NaN	NaN	NaN	NaN	NaN	NaN	NaN	NaN	NaN	NaN	NaN	2.2	0.87	0.53	NaN	NaN	NaN	2.16	0.5	0.55	2.18	0.41	0.55	2.17	0.28	0.6	2.11	0.09	0.53
312	1.56	NaN	NaN	NaN	NaN	NaN	NaN	NaN	NaN	NaN	NaN	NaN	NaN	NaN	NaN	NaN	NaN	NaN	NaN	NaN	NaN	NaN	NaN	NaN	NaN	NaN	NaN	NaN	NaN	NaN	NaN	2.19	0.87	0.53	NaN	NaN	NaN	2.15	0.49	0.55	2.17	0.41	0.55	2.16	0.28	0.6	2.1	0.09	0.53
313	1.565	NaN	NaN	NaN	NaN	NaN	NaN	NaN	NaN	NaN	NaN	NaN	NaN	NaN	NaN	NaN	NaN	NaN	NaN	NaN	NaN	NaN	NaN	NaN	NaN	NaN	NaN	NaN	NaN	NaN	NaN	2.19	0.87	0.53	NaN	NaN	NaN	2.15	0.49	0.55	2.17	0.41	0.55	2.15	0.28	0.6	2.09	0.09	0.53
314	1.57	NaN	NaN	NaN	NaN	NaN	NaN	NaN	NaN	NaN	NaN	NaN	NaN	NaN	NaN	NaN	NaN	NaN	NaN	NaN	NaN	NaN	NaN	NaN	NaN	NaN	NaN	NaN	NaN	NaN	NaN	2.19	0.87	0.53	NaN	NaN	NaN	2.15	0.49	0.55	2.17	0.41	0.55	2.15	0.28	0.6	2.09	0.09	0.53
315	1.575	NaN	NaN	NaN	NaN	NaN	NaN	NaN	NaN	NaN	NaN	NaN	NaN	NaN	NaN	NaN	NaN	NaN	NaN	NaN	NaN	NaN	NaN	NaN	NaN	NaN	NaN	NaN	NaN	NaN	NaN	2.18	0.87	0.53	NaN	NaN	NaN	2.14	0.49	0.55	2.16	0.41	0.55	2.14	0.28	0.6	2.08	0.09	0.53
316	1.58	NaN	NaN	NaN	NaN	NaN	NaN	NaN	NaN	NaN	NaN	NaN	NaN	NaN	NaN	NaN	NaN	NaN	NaN	NaN	NaN	NaN	NaN	NaN	NaN	NaN	NaN	NaN	NaN	NaN	NaN	2.18	0.87	0.53	NaN	NaN	NaN	2.14	0.49	0.55	2.16	0.41	0.55	2.14	0.28	0.6	2.07	0.09	0.53
317	1.585	NaN	NaN	NaN	NaN	NaN	NaN	NaN	NaN	NaN	NaN	NaN	NaN	NaN	NaN	NaN	NaN	NaN	NaN	NaN	NaN	NaN	NaN	NaN	NaN	NaN	NaN	NaN	NaN	NaN	NaN	2.18	0.87	0.53	NaN	NaN	NaN	2.13	0.49	0.55	2.15	0.41	0.55	2.13	0.28	0.6	2.07	0.09	0.53
318	1.59	NaN	NaN	NaN	NaN	NaN	NaN	NaN	NaN	NaN	NaN	NaN	NaN	NaN	NaN	NaN	NaN	NaN	NaN	NaN	NaN	NaN	NaN	NaN	NaN	NaN	NaN	NaN	NaN	NaN	NaN	2.17	0.87	0.53	NaN	NaN	NaN	2.13	0.49	0.55	2.15	0.41	0.56	2.13	0.28	0.6	2.06	0.09	0.53
319	1.595	NaN	NaN	NaN	NaN	NaN	NaN	NaN	NaN	NaN	NaN	NaN	NaN	NaN	NaN	NaN	NaN	NaN	NaN	NaN	NaN	NaN	NaN	NaN	NaN	NaN	NaN	NaN	NaN	NaN	NaN	NaN	NaN	NaN	NaN	NaN	NaN	2.13	0.49	0.55	2.14	0.41	0.56	2.12	0.28	0.6	2.05	0.09	0.53
320	1.6	NaN	NaN	NaN	NaN	NaN	NaN	NaN	NaN	NaN	NaN	NaN	NaN	NaN	NaN	NaN	NaN	NaN	NaN	NaN	NaN	NaN	NaN	NaN	NaN	NaN	NaN	NaN	NaN	NaN	NaN	2.16	0.87	0.53	NaN	NaN	NaN	2.12	0.49	0.55	2.14	0.41	0.56	2.11	0.28	0.6	2.05	0.09	0.53
321	1.605	NaN	NaN	NaN	NaN	NaN	NaN	NaN	NaN	NaN	NaN	NaN	NaN	NaN	NaN	NaN	NaN	NaN	NaN	NaN	NaN	NaN	NaN	NaN	NaN	NaN	NaN	NaN	NaN	NaN	NaN	NaN	NaN	NaN	NaN	NaN	NaN	2.12	0.49	0.55	2.13	0.41	0.56	2.11	0.28	0.6	2.04	0.09	0.53
322	1.61	NaN	NaN	NaN	NaN	NaN	NaN	NaN	NaN	NaN	NaN	NaN	NaN	NaN	NaN	NaN	NaN	NaN	NaN	NaN	NaN	NaN	NaN	NaN	NaN	NaN	NaN	NaN	NaN	NaN	NaN	NaN	NaN	NaN	NaN	NaN	NaN	2.11	0.49	0.55	2.13	0.41	0.56	2.1	0.28	0.6	2.03	0.09	0.53
323	1.615	NaN	NaN	NaN	NaN	NaN	NaN	NaN	NaN	NaN	NaN	NaN	NaN	NaN	NaN	NaN	NaN	NaN	NaN	NaN	NaN	NaN	NaN	NaN	NaN	NaN	NaN	NaN	NaN	NaN	NaN	2.15	0.86	0.53	NaN	NaN	NaN	2.11	0.49	0.55	2.13	0.41	0.56	2.1	0.28	0.6	2.03	0.09	0.53
324	1.62	2.38	0.92	0.4	NaN	NaN	NaN	NaN	NaN	NaN	NaN	NaN	NaN	NaN	NaN	NaN	NaN	NaN	NaN	NaN	NaN	NaN	NaN	NaN	NaN	NaN	NaN	NaN	NaN	NaN	NaN	2.15	0.86	0.53	NaN	NaN	NaN	2.11	0.49	0.55	2.12	0.41	0.56	2.09	0.28	0.6	2.02	0.09	0.53
325	1.625	2.37	0.92	0.4	NaN	NaN	NaN	NaN	NaN	NaN	NaN	NaN	NaN	NaN	NaN	NaN	NaN	NaN	NaN	NaN	NaN	NaN	NaN	NaN	NaN	NaN	NaN	NaN	NaN	NaN	NaN	2.14	0.86	0.53	NaN	NaN	NaN	2.1	0.49	0.55	2.12	0.41	0.56	2.09	0.28	0.6	2.01	0.09	0.53
326	1.63	2.37	0.92	0.4	NaN	NaN	NaN	NaN	NaN	NaN	NaN	NaN	NaN	NaN	NaN	NaN	NaN	NaN	NaN	NaN	NaN	NaN	NaN	NaN	NaN	NaN	NaN	NaN	NaN	NaN	NaN	2.14	0.86	0.53	NaN	NaN	NaN	2.1	0.49	0.55	2.11	0.41	0.56	2.08	0.27	0.61	2.01	0.09	0.53
327	1.635	2.37	0.92	0.4	NaN	NaN	NaN	NaN	NaN	NaN	NaN	NaN	NaN	NaN	NaN	NaN	NaN	NaN	NaN	NaN	NaN	NaN	NaN	NaN	NaN	NaN	NaN	NaN	NaN	NaN	NaN	NaN	NaN	NaN	NaN	NaN	NaN	2.09	0.49	0.55	2.11	0.41	0.56	2.08	0.27	0.61	2	0.09	0.53
328	1.64	2.36	0.92	0.4	NaN	NaN	NaN	NaN	NaN	NaN	NaN	NaN	NaN	NaN	NaN	NaN	NaN	NaN	NaN	NaN	NaN	NaN	NaN	NaN	NaN	NaN	NaN	NaN	NaN	NaN	NaN	2.13	0.86	0.53	NaN	NaN	NaN	2.09	0.49	0.55	2.1	0.41	0.56	2.07	0.27	0.61	2	0.09	0.53
329	1.645	2.36	0.92	0.4	NaN	NaN	NaN	NaN	NaN	NaN	NaN	NaN	NaN	NaN	NaN	NaN	NaN	NaN	NaN	NaN	NaN	NaN	NaN	NaN	NaN	NaN	NaN	NaN	NaN	NaN	NaN	2.13	0.86	0.53	NaN	NaN	NaN	2.08	0.49	0.55	2.1	0.4	0.56	2.07	0.27	0.61	1.99	0.09	0.53
330	1.65	2.35	0.92	0.4	NaN	NaN	NaN	NaN	NaN	NaN	NaN	NaN	NaN	NaN	NaN	NaN	NaN	NaN	NaN	NaN	NaN	NaN	NaN	NaN	NaN	NaN	NaN	NaN	NaN	NaN	NaN	2.12	0.86	0.53	NaN	NaN	NaN	2.08	0.49	0.55	2.09	0.4	0.56	2.06	0.27	0.61	1.99	0.09	0.54
331	1.655	2.35	0.92	0.4	NaN	NaN	NaN	NaN	NaN	NaN	NaN	NaN	NaN	NaN	NaN	NaN	NaN	NaN	NaN	NaN	NaN	NaN	NaN	NaN	NaN	NaN	NaN	NaN	NaN	NaN	NaN	2.12	0.86	0.53	NaN	NaN	NaN	2.07	0.49	0.55	2.09	0.4	0.56	2.06	0.27	0.61	1.98	0.09	0.54
332	1.66	2.35	0.92	0.4	NaN	NaN	NaN	NaN	NaN	NaN	NaN	NaN	NaN	NaN	NaN	NaN	NaN	NaN	NaN	NaN	NaN	NaN	NaN	NaN	NaN	NaN	NaN	NaN	NaN	NaN	NaN	2.11	0.86	0.53	NaN	NaN	NaN	2.07	0.49	0.55	2.08	0.4	0.56	2.05	0.27	0.61	1.98	0.09	0.54
333	1.665	2.34	0.92	0.4	NaN	NaN	NaN	NaN	NaN	NaN	NaN	NaN	NaN	NaN	NaN	NaN	NaN	NaN	NaN	NaN	NaN	NaN	NaN	NaN	NaN	NaN	NaN	NaN	NaN	NaN	NaN	2.11	0.86	0.53	NaN	NaN	NaN	2.07	0.49	0.55	2.08	0.4	0.56	2.05	0.27	0.61	1.98	0.09	0.54
334	1.67	2.34	0.92	0.4	NaN	NaN	NaN	NaN	NaN	NaN	NaN	NaN	NaN	NaN	NaN	NaN	NaN	NaN	NaN	NaN	NaN	NaN	NaN	NaN	NaN	NaN	NaN	NaN	NaN	NaN	NaN	2.1	0.86	0.53	NaN	NaN	NaN	2.06	0.49	0.55	2.07	0.4	0.56	2.04	0.27	0.61	1.97	0.09	0.54
335	1.675	2.33	0.92	0.4	NaN	NaN	NaN	NaN	NaN	NaN	NaN	NaN	NaN	NaN	NaN	NaN	NaN	NaN	NaN	NaN	NaN	NaN	NaN	NaN	NaN	NaN	NaN	NaN	NaN	NaN	NaN	2.1	0.86	0.53	2.15	0.62	0.64	2.06	0.49	0.55	2.07	0.4	0.56	2.04	0.27	0.61	1.97	0.09	0.54
336	1.68	2.33	0.92	0.41	NaN	NaN	NaN	NaN	NaN	NaN	NaN	NaN	NaN	NaN	NaN	NaN	NaN	NaN	NaN	NaN	NaN	NaN	NaN	NaN	NaN	NaN	NaN	NaN	NaN	NaN	NaN	2.09	0.86	0.53	2.14	0.62	0.64	2.05	0.49	0.55	2.06	0.4	0.56	2.04	0.27	0.61	1.97	0.08	0.54
337	1.685	2.32	0.92	0.41	NaN	NaN	NaN	NaN	NaN	NaN	NaN	NaN	NaN	NaN	NaN	NaN	NaN	NaN	NaN	NaN	NaN	NaN	NaN	NaN	NaN	NaN	NaN	NaN	NaN	NaN	NaN	NaN	NaN	NaN	2.14	0.62	0.64	2.05	0.48	0.55	2.06	0.4	0.56	2.03	0.27	0.61	1.96	0.08	0.54
338	1.69	2.32	0.92	0.41	NaN	NaN	NaN	NaN	NaN	NaN	NaN	NaN	NaN	NaN	NaN	NaN	NaN	NaN	NaN	NaN	NaN	NaN	NaN	NaN	NaN	NaN	NaN	NaN	NaN	NaN	NaN	2.08	0.85	0.53	2.13	0.62	0.64	2.04	0.48	0.55	2.06	0.4	0.56	2.03	0.27	0.61	1.96	0.08	0.54
339	1.695	2.31	0.92	0.41	NaN	NaN	NaN	NaN	NaN	NaN	NaN	NaN	NaN	NaN	NaN	NaN	NaN	NaN	NaN	NaN	NaN	NaN	NaN	NaN	NaN	NaN	NaN	NaN	NaN	NaN	NaN	2.08	0.85	0.53	2.13	0.62	0.64	2.04	0.48	0.55	2.05	0.4	0.56	2.02	0.27	0.61	1.96	0.08	0.54
340	1.7	2.31	0.92	0.41	NaN	NaN	NaN	NaN	NaN	NaN	NaN	NaN	NaN	NaN	NaN	NaN	NaN	NaN	NaN	NaN	NaN	NaN	NaN	NaN	NaN	NaN	NaN	NaN	NaN	NaN	NaN	2.07	0.85	0.53	2.12	0.62	0.65	2.03	0.48	0.55	2.05	0.4	0.56	2.02	0.27	0.61	1.96	0.08	0.54
341	1.705	2.3	0.92	0.41	NaN	NaN	NaN	NaN	NaN	NaN	NaN	NaN	NaN	NaN	NaN	NaN	NaN	NaN	NaN	NaN	NaN	NaN	NaN	NaN	NaN	NaN	NaN	NaN	NaN	NaN	NaN	2.07	0.85	0.53	2.12	0.62	0.65	2.03	0.48	0.55	2.04	0.4	0.56	2.02	0.27	0.61	1.96	0.08	0.54
342	1.71	2.3	0.92	0.41	NaN	NaN	NaN	NaN	NaN	NaN	NaN	NaN	NaN	NaN	NaN	NaN	NaN	NaN	NaN	NaN	NaN	NaN	NaN	NaN	NaN	NaN	NaN	NaN	NaN	NaN	NaN	2.06	0.85	0.53	2.11	0.62	0.65	2.02	0.48	0.55	2.04	0.4	0.56	2.01	0.27	0.61	1.95	0.08	0.54
343	1.715	2.29	0.91	0.41	NaN	NaN	NaN	NaN	NaN	NaN	NaN	NaN	NaN	NaN	NaN	NaN	NaN	NaN	NaN	NaN	NaN	NaN	NaN	NaN	NaN	NaN	NaN	NaN	NaN	NaN	NaN	2.06	0.85	0.53	2.11	0.62	0.65	2.02	0.48	0.55	2.03	0.4	0.56	2.01	0.26	0.61	1.95	0.07	0.54
344	1.72	2.29	0.91	0.41	NaN	NaN	NaN	NaN	NaN	NaN	NaN	NaN	NaN	NaN	NaN	NaN	NaN	NaN	NaN	NaN	NaN	NaN	NaN	NaN	NaN	NaN	NaN	NaN	NaN	NaN	NaN	NaN	NaN	NaN	2.1	0.62	0.65	2.01	0.48	0.55	2.03	0.4	0.56	2.01	0.26	0.61	1.95	0.07	0.54
345	1.725	2.28	0.91	0.41	NaN	NaN	NaN	NaN	NaN	NaN	NaN	NaN	NaN	NaN	NaN	NaN	NaN	NaN	NaN	NaN	NaN	NaN	NaN	NaN	NaN	NaN	NaN	NaN	NaN	NaN	NaN	2.05	0.85	0.54	2.1	0.62	0.65	2.01	0.48	0.55	2.02	0.4	0.56	2	0.26	0.61	1.95	0.07	0.53
346	1.73	2.28	0.91	0.41	NaN	NaN	NaN	NaN	NaN	NaN	NaN	NaN	NaN	NaN	NaN	NaN	NaN	NaN	NaN	NaN	NaN	NaN	NaN	NaN	NaN	NaN	NaN	NaN	NaN	NaN	NaN	2.04	0.85	0.54	2.09	0.62	0.65	2	0.48	0.55	2.02	0.39	0.56	2	0.26	0.61	1.95	0.07	0.53
347	1.735	2.27	0.91	0.41	NaN	NaN	NaN	NaN	NaN	NaN	NaN	NaN	NaN	NaN	NaN	NaN	NaN	NaN	NaN	NaN	NaN	NaN	NaN	NaN	NaN	NaN	NaN	NaN	NaN	NaN	NaN	2.04	0.85	0.54	2.09	0.62	0.65	2	0.47	0.55	2.02	0.39	0.56	2	0.26	0.61	1.95	0.07	0.53
348	1.74	2.27	0.91	0.41	NaN	NaN	NaN	NaN	NaN	NaN	NaN	NaN	NaN	NaN	NaN	NaN	NaN	NaN	NaN	NaN	NaN	NaN	NaN	NaN	NaN	NaN	NaN	NaN	NaN	NaN	NaN	2.03	0.85	0.54	2.08	0.62	0.65	1.99	0.47	0.55	2.01	0.39	0.56	1.99	0.26	0.61	1.94	0.07	0.53
349	1.745	2.26	0.91	0.42	NaN	NaN	NaN	NaN	NaN	NaN	NaN	NaN	NaN	NaN	NaN	NaN	NaN	NaN	NaN	NaN	NaN	NaN	NaN	NaN	NaN	NaN	NaN	NaN	NaN	NaN	NaN	2.02	0.85	0.54	2.08	0.62	0.65	1.99	0.47	0.55	2.01	0.39	0.56	1.99	0.26	0.61	1.94	0.07	0.53
350	1.75	2.26	0.91	0.42	NaN	NaN	NaN	NaN	NaN	NaN	NaN	NaN	NaN	NaN	NaN	NaN	NaN	NaN	NaN	NaN	NaN	NaN	NaN	NaN	NaN	NaN	NaN	NaN	NaN	NaN	NaN	2.02	0.85	0.54	2.07	0.62	0.65	1.99	0.47	0.55	2	0.39	0.56	1.99	0.26	0.61	1.94	0.07	0.53
351	1.755	2.25	0.91	0.42	NaN	NaN	NaN	NaN	NaN	NaN	NaN	NaN	NaN	NaN	NaN	NaN	NaN	NaN	NaN	NaN	NaN	NaN	NaN	NaN	NaN	NaN	NaN	NaN	NaN	NaN	NaN	2.01	0.85	0.54	2.06	0.62	0.65	1.98	0.47	0.55	2	0.39	0.56	1.98	0.26	0.61	1.94	0.07	0.53
352	1.76	2.25	0.91	0.42	NaN	NaN	NaN	NaN	NaN	NaN	NaN	NaN	NaN	NaN	NaN	NaN	NaN	NaN	NaN	NaN	NaN	NaN	NaN	NaN	NaN	NaN	NaN	NaN	NaN	NaN	NaN	NaN	NaN	NaN	2.06	0.62	0.65	1.98	0.47	0.55	2	0.39	0.56	1.98	0.26	0.61	1.94	0.07	0.53
353	1.765	2.24	0.91	0.42	NaN	NaN	NaN	NaN	NaN	NaN	NaN	NaN	NaN	NaN	NaN	NaN	NaN	NaN	NaN	NaN	NaN	NaN	NaN	NaN	NaN	NaN	NaN	NaN	NaN	NaN	NaN	NaN	NaN	NaN	2.05	0.62	0.65	1.97	0.47	0.55	1.99	0.39	0.56	1.98	0.26	0.61	1.94	0.07	0.53
354	1.77	2.23	0.91	0.42	NaN	NaN	NaN	NaN	NaN	NaN	NaN	NaN	NaN	NaN	NaN	NaN	NaN	NaN	NaN	NaN	NaN	NaN	NaN	NaN	NaN	NaN	NaN	NaN	NaN	NaN	NaN	1.99	0.86	0.54	2.05	0.62	0.65	1.97	0.47	0.55	1.99	0.39	0.56	1.97	0.26	0.61	1.94	0.07	0.53
355	1.775	2.23	0.92	0.42	NaN	NaN	NaN	NaN	NaN	NaN	NaN	NaN	NaN	NaN	NaN	NaN	NaN	NaN	NaN	NaN	NaN	NaN	NaN	NaN	NaN	NaN	NaN	NaN	NaN	NaN	NaN	1.99	0.86	0.54	2.04	0.62	0.65	1.96	0.47	0.56	1.98	0.39	0.57	1.97	0.26	0.61	1.94	0.07	0.53
356	1.78	2.22	0.92	0.42	NaN	NaN	NaN	NaN	NaN	NaN	NaN	NaN	NaN	NaN	NaN	NaN	NaN	NaN	NaN	NaN	NaN	NaN	NaN	NaN	NaN	NaN	NaN	NaN	NaN	NaN	NaN	1.98	0.86	0.54	2.04	0.62	0.65	1.96	0.48	0.56	1.98	0.4	0.57	1.97	0.26	0.61	1.94	0.07	0.53
357	1.785	2.22	0.92	0.42	NaN	NaN	NaN	NaN	NaN	NaN	NaN	NaN	NaN	NaN	NaN	NaN	NaN	NaN	NaN	NaN	NaN	NaN	NaN	NaN	NaN	NaN	NaN	NaN	NaN	NaN	NaN	NaN	NaN	NaN	2.03	0.62	0.65	1.95	0.48	0.56	1.97	0.4	0.56	1.97	0.26	0.61	1.94	0.07	0.53
358	1.79	2.21	0.92	0.43	NaN	NaN	NaN	NaN	NaN	NaN	NaN	NaN	NaN	NaN	NaN	NaN	NaN	NaN	NaN	NaN	NaN	NaN	NaN	NaN	NaN	NaN	NaN	NaN	NaN	NaN	NaN	1.97	0.86	0.55	2.03	0.62	0.65	1.95	0.48	0.56	1.97	0.4	0.56	1.96	0.26	0.61	1.94	0.07	0.53
359	1.795	2.21	0.92	0.43	NaN	NaN	NaN	NaN	NaN	NaN	NaN	NaN	NaN	NaN	NaN	NaN	NaN	NaN	NaN	NaN	NaN	NaN	NaN	NaN	NaN	NaN	NaN	NaN	NaN	NaN	NaN	1.97	0.86	0.55	2.02	0.62	0.65	1.94	0.48	0.56	1.96	0.4	0.57	1.96	0.26	0.61	1.93	0.07	0.53
360	1.8	2.2	0.92	0.43	NaN	NaN	NaN	NaN	NaN	NaN	NaN	NaN	NaN	NaN	NaN	NaN	NaN	NaN	NaN	NaN	NaN	NaN	NaN	NaN	NaN	NaN	NaN	NaN	NaN	NaN	NaN	NaN	NaN	NaN	2.01	0.62	0.66	1.94	0.48	0.56	1.96	0.4	0.57	1.96	0.26	0.61	1.93	0.07	0.53
361	1.805	2.2	0.92	0.43	NaN	NaN	NaN	NaN	NaN	NaN	NaN	NaN	NaN	NaN	NaN	NaN	NaN	NaN	NaN	NaN	NaN	NaN	NaN	NaN	NaN	NaN	NaN	NaN	NaN	NaN	NaN	1.95	0.86	0.55	2.01	0.62	0.66	1.93	0.48	0.56	1.96	0.4	0.57	1.95	0.26	0.61	1.93	0.07	0.53
362	1.81	2.19	0.92	0.43	NaN	NaN	NaN	NaN	NaN	NaN	NaN	NaN	NaN	NaN	NaN	NaN	NaN	NaN	NaN	NaN	NaN	NaN	NaN	NaN	NaN	NaN	NaN	NaN	NaN	NaN	NaN	1.95	0.86	0.55	2	0.62	0.66	1.93	0.48	0.56	1.95	0.4	0.56	1.95	0.26	0.61	1.93	0.07	0.53
363	1.815	2.19	0.92	0.43	NaN	NaN	NaN	NaN	NaN	NaN	NaN	NaN	NaN	NaN	NaN	NaN	NaN	NaN	NaN	NaN	NaN	NaN	NaN	NaN	NaN	NaN	NaN	NaN	NaN	NaN	NaN	NaN	NaN	NaN	2	0.63	0.66	1.92	0.48	0.56	1.95	0.4	0.57	1.95	0.26	0.61	1.93	0.07	0.53
364	1.82	2.18	0.92	0.43	NaN	NaN	NaN	NaN	NaN	NaN	NaN	NaN	NaN	NaN	NaN	NaN	NaN	NaN	NaN	NaN	NaN	NaN	NaN	NaN	NaN	NaN	NaN	NaN	NaN	NaN	NaN	1.93	0.87	0.55	1.99	0.63	0.66	1.92	0.48	0.56	1.95	0.4	0.57	1.95	0.26	0.61	1.93	0.07	0.53
365	1.825	2.18	0.92	0.43	NaN	NaN	NaN	NaN	NaN	NaN	NaN	NaN	NaN	NaN	NaN	NaN	NaN	NaN	NaN	NaN	NaN	NaN	NaN	NaN	NaN	NaN	NaN	NaN	NaN	NaN	NaN	1.93	0.87	0.55	1.99	0.63	0.66	1.91	0.48	0.56	1.94	0.4	0.57	1.94	0.26	0.61	1.93	0.07	0.53
366	1.83	2.17	0.92	0.43	NaN	NaN	NaN	NaN	NaN	NaN	NaN	NaN	NaN	NaN	NaN	NaN	NaN	NaN	NaN	NaN	NaN	NaN	NaN	NaN	NaN	NaN	NaN	NaN	NaN	NaN	NaN	NaN	NaN	NaN	1.98	0.63	0.66	1.91	0.48	0.56	1.94	0.4	0.57	1.94	0.26	0.61	1.93	0.07	0.53
367	1.835	2.16	0.93	0.43	NaN	NaN	NaN	2.1	0.82	0.24	NaN	NaN	NaN	NaN	NaN	NaN	NaN	NaN	NaN	NaN	NaN	NaN	NaN	NaN	NaN	NaN	NaN	NaN	NaN	NaN	NaN	1.92	0.87	0.56	1.98	0.63	0.66	1.91	0.48	0.56	1.94	0.4	0.57	1.94	0.26	0.61	1.93	0.07	0.53
368	1.84	2.16	0.93	0.43	NaN	NaN	NaN	2.1	0.82	0.24	NaN	NaN	NaN	NaN	NaN	NaN	NaN	NaN	NaN	NaN	NaN	NaN	NaN	NaN	NaN	NaN	NaN	NaN	NaN	NaN	NaN	1.92	0.87	0.55	1.97	0.63	0.66	1.91	0.48	0.56	1.94	0.4	0.57	1.94	0.26	0.61	1.93	0.07	0.53
369	1.845	2.15	0.93	0.43	NaN	NaN	NaN	2.09	0.82	0.24	NaN	NaN	NaN	NaN	NaN	NaN	NaN	NaN	NaN	NaN	NaN	NaN	NaN	NaN	NaN	NaN	NaN	NaN	NaN	NaN	NaN	NaN	NaN	NaN	1.97	0.63	0.66	1.9	0.48	0.56	1.93	0.4	0.57	1.94	0.26	0.61	1.93	0.07	0.53
370	1.85	2.15	0.93	0.43	NaN	NaN	NaN	2.09	0.82	0.24	NaN	NaN	NaN	NaN	NaN	NaN	NaN	NaN	NaN	NaN	NaN	NaN	NaN	NaN	NaN	NaN	NaN	NaN	NaN	NaN	NaN	1.91	0.88	0.56	1.96	0.63	0.66	1.9	0.48	0.56	1.93	0.4	0.57	1.93	0.26	0.61	1.93	0.07	0.53
371	1.855	2.15	0.93	0.44	NaN	NaN	NaN	2.08	0.83	0.24	NaN	NaN	NaN	NaN	NaN	NaN	NaN	NaN	NaN	NaN	NaN	NaN	NaN	NaN	NaN	NaN	NaN	NaN	NaN	NaN	NaN	1.9	0.88	0.56	1.96	0.63	0.66	1.9	0.48	0.56	1.93	0.4	0.57	1.93	0.26	0.61	1.93	0.07	0.53
372	1.86	2.14	0.93	0.44	NaN	NaN	NaN	NaN	NaN	NaN	NaN	NaN	NaN	NaN	NaN	NaN	NaN	NaN	NaN	NaN	NaN	NaN	NaN	NaN	NaN	NaN	NaN	NaN	NaN	NaN	NaN	1.9	0.88	0.56	1.96	0.63	0.66	1.9	0.48	0.56	1.93	0.4	0.57	1.93	0.26	0.61	1.93	0.07	0.53
373	1.865	2.14	0.93	0.44	NaN	NaN	NaN	2.07	0.83	0.24	NaN	NaN	NaN	NaN	NaN	NaN	NaN	NaN	NaN	NaN	NaN	NaN	NaN	NaN	NaN	NaN	NaN	NaN	NaN	NaN	NaN	NaN	NaN	NaN	NaN	NaN	NaN	1.9	0.48	0.56	1.93	0.4	0.57	1.93	0.26	0.61	1.93	0.07	0.53
374	1.87	2.13	0.93	0.44	NaN	NaN	NaN	2.07	0.83	0.24	NaN	NaN	NaN	NaN	NaN	NaN	NaN	NaN	NaN	NaN	NaN	NaN	NaN	NaN	NaN	NaN	NaN	NaN	NaN	NaN	NaN	NaN	NaN	NaN	NaN	NaN	NaN	1.89	0.48	0.56	1.92	0.4	0.57	1.93	0.26	0.61	1.93	0.07	0.53
375	1.875	2.13	0.93	0.44	NaN	NaN	NaN	2.06	0.83	0.24	NaN	NaN	NaN	NaN	NaN	NaN	NaN	NaN	NaN	NaN	NaN	NaN	NaN	NaN	NaN	NaN	NaN	NaN	NaN	NaN	NaN	NaN	NaN	NaN	NaN	NaN	NaN	1.89	0.48	0.56	1.92	0.4	0.57	1.93	0.26	0.61	1.93	0.07	0.53
376	1.88	2.12	0.94	0.44	NaN	NaN	NaN	2.06	0.83	0.24	NaN	NaN	NaN	NaN	NaN	NaN	NaN	NaN	NaN	NaN	NaN	NaN	NaN	NaN	NaN	NaN	NaN	NaN	NaN	NaN	NaN	NaN	NaN	NaN	NaN	NaN	NaN	1.89	0.48	0.56	1.92	0.4	0.57	1.93	0.26	0.62	1.93	0.07	0.53
377	1.885	2.12	0.94	0.44	NaN	NaN	NaN	2.06	0.83	0.24	NaN	NaN	NaN	2.02	0.41	0.31	NaN	NaN	NaN	NaN	NaN	NaN	NaN	NaN	NaN	NaN	NaN	NaN	NaN	NaN	NaN	NaN	NaN	NaN	NaN	NaN	NaN	1.89	0.48	0.57	1.92	0.4	0.57	1.93	0.26	0.62	1.93	0.07	0.53
378	1.89	2.11	0.94	0.44	NaN	NaN	NaN	2.05	0.83	0.24	NaN	NaN	NaN	2.01	0.41	0.3	NaN	NaN	NaN	NaN	NaN	NaN	NaN	NaN	NaN	NaN	NaN	NaN	NaN	NaN	NaN	NaN	NaN	NaN	NaN	NaN	NaN	1.89	0.48	0.57	1.92	0.4	0.57	1.93	0.26	0.62	1.93	0.07	0.53
379	1.895	2.11	0.94	0.44	NaN	NaN	NaN	2.05	0.83	0.24	NaN	NaN	NaN	2	0.41	0.3	NaN	NaN	NaN	NaN	NaN	NaN	NaN	NaN	NaN	NaN	NaN	NaN	NaN	NaN	NaN	NaN	NaN	NaN	1.94	0.63	0.67	1.89	0.48	0.57	1.92	0.4	0.58	1.93	0.26	0.62	1.93	0.07	0.53
380	1.9	2.1	0.94	0.44	NaN	NaN	NaN	2.04	0.84	0.24	2.01	0.6	0.22	1.99	0.41	0.3	NaN	NaN	NaN	NaN	NaN	NaN	NaN	NaN	NaN	NaN	NaN	NaN	NaN	NaN	NaN	NaN	NaN	NaN	1.93	0.63	0.67	1.88	0.48	0.57	1.92	0.4	0.58	1.93	0.26	0.62	1.93	0.07	0.53
381	1.905	2.1	0.94	0.44	NaN	NaN	NaN	2.04	0.84	0.25	2.01	0.6	0.22	1.98	0.41	0.3	NaN	NaN	NaN	NaN	NaN	NaN	NaN	NaN	NaN	NaN	NaN	NaN	NaN	NaN	NaN	NaN	NaN	NaN	1.93	0.63	0.67	1.88	0.48	0.57	1.92	0.4	0.58	1.93	0.26	0.62	1.93	0.07	0.53
382	1.91	2.09	0.94	0.45	NaN	NaN	NaN	2.04	0.84	0.25	2	0.6	0.22	1.97	0.41	0.3	NaN	NaN	NaN	NaN	NaN	NaN	NaN	NaN	NaN	NaN	NaN	NaN	NaN	NaN	NaN	NaN	NaN	NaN	1.93	0.63	0.67	1.88	0.48	0.57	1.92	0.4	0.58	1.93	0.26	0.62	1.93	0.07	0.54
383	1.915	2.09	0.94	0.45	NaN	NaN	NaN	2.03	0.84	0.25	1.99	0.6	0.22	1.97	0.42	0.3	NaN	NaN	NaN	NaN	NaN	NaN	NaN	NaN	NaN	NaN	NaN	NaN	NaN	NaN	NaN	NaN	NaN	NaN	1.93	0.63	0.67	1.88	0.48	0.57	1.92	0.4	0.58	1.93	0.26	0.62	1.93	0.07	0.54
384	1.92	2.08	0.94	0.45	NaN	NaN	NaN	2.03	0.84	0.25	1.98	0.6	0.22	1.96	0.42	0.3	NaN	NaN	NaN	NaN	NaN	NaN	2.31	0.2	0.32	NaN	NaN	NaN	NaN	NaN	NaN	NaN	NaN	NaN	1.93	0.63	0.67	1.88	0.48	0.57	1.92	0.4	0.58	1.93	0.26	0.62	1.93	0.07	0.54
385	1.925	2.08	0.94	0.45	NaN	NaN	NaN	2.02	0.84	0.25	1.98	0.6	0.22	1.95	0.42	0.3	NaN	NaN	NaN	NaN	NaN	NaN	2.32	0.24	0.35	NaN	NaN	NaN	NaN	NaN	NaN	NaN	NaN	NaN	1.93	0.63	0.67	1.88	0.48	0.57	1.91	0.4	0.58	1.93	0.26	0.62	1.93	0.07	0.54
386	1.93	2.08	0.94	0.45	NaN	NaN	NaN	2.02	0.84	0.25	1.97	0.6	0.22	1.94	0.42	0.3	2.14	0.31	0.25	NaN	NaN	NaN	2.29	0.22	0.33	NaN	NaN	NaN	NaN	NaN	NaN	NaN	NaN	NaN	1.92	0.64	0.67	1.87	0.48	0.57	1.91	0.4	0.58	1.93	0.26	0.62	1.93	0.07	0.54
387	1.935	2.07	0.95	0.45	NaN	NaN	NaN	NaN	NaN	NaN	1.96	0.61	0.22	1.93	0.42	0.3	2.03	0.37	0.29	NaN	NaN	NaN	2.28	0.21	0.33	NaN	NaN	NaN	NaN	NaN	NaN	NaN	NaN	NaN	NaN	NaN	NaN	1.87	0.48	0.57	1.91	0.4	0.58	1.93	0.26	0.62	1.93	0.07	0.54
388	1.94	2.06	0.95	0.45	NaN	NaN	NaN	2.01	0.84	0.25	1.96	0.61	0.22	1.92	0.42	0.3	2	0.38	0.29	NaN	NaN	NaN	2.27	0.21	0.33	NaN	NaN	NaN	NaN	NaN	NaN	NaN	NaN	NaN	1.91	0.64	0.67	1.87	0.48	0.57	1.91	0.4	0.58	1.93	0.26	0.62	1.93	0.07	0.54
389	1.945	2.06	0.95	0.45	NaN	NaN	NaN	2.01	0.84	0.25	1.95	0.61	0.22	1.91	0.42	0.3	1.99	0.39	0.3	NaN	NaN	NaN	2.26	0.21	0.33	NaN	NaN	NaN	NaN	NaN	NaN	NaN	NaN	NaN	1.91	0.64	0.67	1.87	0.48	0.57	1.91	0.4	0.58	1.93	0.26	0.62	1.93	0.07	0.54
390	1.95	2.06	0.95	0.45	NaN	NaN	NaN	2.01	0.84	0.25	1.95	0.61	0.22	1.9	0.43	0.3	1.98	0.39	0.3	NaN	NaN	NaN	2.25	0.21	0.33	NaN	NaN	NaN	NaN	NaN	NaN	NaN	NaN	NaN	1.91	0.64	0.67	1.87	0.48	0.57	1.91	0.4	0.58	1.93	0.26	0.62	1.93	0.07	0.54
391	1.955	2.05	0.95	0.45	NaN	NaN	NaN	2	0.84	0.25	1.94	0.61	0.22	1.89	0.43	0.3	NaN	NaN	NaN	NaN	NaN	NaN	NaN	NaN	NaN	NaN	NaN	NaN	NaN	NaN	NaN	NaN	NaN	NaN	1.91	0.64	0.67	1.87	0.48	0.57	1.91	0.4	0.58	1.93	0.26	0.62	1.93	0.07	0.54
392	1.96	2.05	0.95	0.45	NaN	NaN	NaN	2	0.85	0.25	1.93	0.61	0.22	1.88	0.43	0.3	1.95	0.39	0.3	NaN	NaN	NaN	NaN	NaN	NaN	NaN	NaN	NaN	NaN	NaN	NaN	NaN	NaN	NaN	1.9	0.64	0.67	1.87	0.48	0.57	1.91	0.4	0.58	1.93	0.26	0.62	1.93	0.07	0.54
393	1.965	2.04	0.95	0.45	NaN	NaN	NaN	1.99	0.85	0.25	1.93	0.61	0.22	1.87	0.43	0.3	1.95	0.39	0.3	NaN	NaN	NaN	2.21	0.2	0.33	NaN	NaN	NaN	NaN	NaN	NaN	1.91	0.87	0.65	1.9	0.64	0.67	1.87	0.48	0.58	1.91	0.4	0.58	1.93	0.26	0.62	1.93	0.07	0.54
394	1.97	2.04	0.95	0.45	NaN	NaN	NaN	1.99	0.85	0.25	1.92	0.61	0.22	1.86	0.43	0.3	1.94	0.39	0.3	NaN	NaN	NaN	2.2	0.2	0.33	NaN	NaN	NaN	NaN	NaN	NaN	1.91	0.87	0.65	1.9	0.64	0.67	1.87	0.48	0.58	1.91	0.4	0.58	1.93	0.26	0.62	1.93	0.07	0.54
395	1.975	2.03	0.95	0.45	NaN	NaN	NaN	1.98	0.85	0.25	1.92	0.61	0.22	1.86	0.43	0.3	1.93	0.39	0.3	NaN	NaN	NaN	2.19	0.2	0.33	NaN	NaN	NaN	NaN	NaN	NaN	1.91	0.87	0.65	1.89	0.64	0.67	1.87	0.48	0.58	1.91	0.4	0.58	1.93	0.26	0.62	1.93	0.07	0.54
396	1.98	2.03	0.95	0.45	NaN	NaN	NaN	1.98	0.85	0.25	1.91	0.62	0.22	1.85	0.44	0.3	1.92	0.4	0.3	NaN	NaN	NaN	2.18	0.2	0.33	2.17	0.1	0.29	NaN	NaN	NaN	1.9	0.87	0.65	1.89	0.64	0.67	1.86	0.48	0.58	1.91	0.4	0.58	1.93	0.26	0.62	1.93	0.07	0.54
397	1.985	2.02	0.95	0.45	NaN	NaN	NaN	1.98	0.85	0.25	1.9	0.62	0.22	1.84	0.44	0.3	1.91	0.4	0.3	NaN	NaN	NaN	2.16	0.2	0.34	2.15	0.1	0.3	NaN	NaN	NaN	1.9	0.87	0.65	1.89	0.64	0.67	1.86	0.48	0.58	1.91	0.4	0.58	1.93	0.26	0.62	1.93	0.07	0.54
398	1.99	2.02	0.95	0.45	NaN	NaN	NaN	1.97	0.85	0.25	1.9	0.62	0.22	1.83	0.44	0.3	1.9	0.4	0.3	2.02	0.32	0.26	2.15	0.19	0.34	2.14	0.09	0.3	NaN	NaN	NaN	1.89	0.87	0.65	1.89	0.64	0.68	1.86	0.48	0.58	1.91	0.4	0.58	1.93	0.26	0.62	1.93	0.07	0.54
399	1.995	2.02	0.95	0.45	NaN	NaN	NaN	1.97	0.85	0.25	1.89	0.62	0.22	1.82	0.44	0.3	1.89	0.4	0.3	2.01	0.32	0.26	2.14	0.19	0.34	2.13	0.09	0.3	NaN	NaN	NaN	1.89	0.87	0.65	1.88	0.64	0.68	1.86	0.48	0.58	1.91	0.4	0.58	1.93	0.26	0.62	1.93	0.07	0.54
400	2	2.01	0.95	0.45	NaN	NaN	NaN	1.96	0.85	0.25	1.89	0.62	0.22	1.81	0.44	0.3	1.88	0.4	0.3	2	0.32	0.26	2.13	0.18	0.34	2.12	0.08	0.3	NaN	NaN	NaN	1.88	0.87	0.65	1.88	0.64	0.68	1.86	0.48	0.58	1.91	0.4	0.58	1.93	0.26	0.62	1.93	0.07	0.54
401	2.005	2.01	0.96	0.45	NaN	NaN	NaN	1.96	0.86	0.25	1.88	0.62	0.22	1.8	0.45	0.3	1.87	0.4	0.3	1.99	0.32	0.26	2.11	0.18	0.34	2.1	0.08	0.3	NaN	NaN	NaN	1.88	0.87	0.65	1.88	0.64	0.68	1.86	0.48	0.58	1.91	0.4	0.58	1.93	0.26	0.63	1.93	0.07	0.54
402	2.01	2	0.96	0.45	NaN	NaN	NaN	1.95	0.86	0.25	1.87	0.62	0.22	1.8	0.45	0.3	1.87	0.4	0.3	1.98	0.32	0.26	2.1	0.18	0.34	2.08	0.08	0.3	NaN	NaN	NaN	1.88	0.87	0.65	1.88	0.64	0.68	1.86	0.48	0.58	1.9	0.4	0.58	1.93	0.26	0.63	1.93	0.07	0.54
403	2.015	2	0.96	0.45	NaN	NaN	NaN	1.95	0.86	0.25	1.87	0.62	0.22	1.79	0.45	0.3	1.86	0.4	0.3	1.97	0.31	0.26	2.09	0.17	0.34	2.07	0.08	0.3	NaN	NaN	NaN	1.87	0.87	0.65	1.87	0.64	0.68	1.86	0.48	0.58	1.9	0.4	0.58	1.93	0.26	0.63	1.93	0.07	0.54
404	2.02	1.99	0.96	0.45	NaN	NaN	NaN	1.94	0.86	0.25	1.86	0.62	0.22	1.78	0.45	0.3	1.85	0.4	0.3	1.96	0.31	0.26	2.07	0.17	0.34	2.05	0.07	0.3	NaN	NaN	NaN	1.87	0.87	0.65	1.87	0.64	0.68	1.85	0.48	0.58	1.9	0.4	0.58	1.93	0.27	0.63	1.93	0.07	0.54
405	2.025	1.99	0.96	0.45	NaN	NaN	NaN	1.94	0.86	0.25	1.86	0.62	0.22	1.77	0.45	0.3	1.84	0.4	0.3	1.95	0.31	0.26	2.06	0.16	0.34	2.03	0.07	0.3	NaN	NaN	NaN	1.86	0.87	0.66	1.87	0.64	0.68	1.85	0.48	0.58	1.9	0.4	0.58	1.93	0.27	0.63	1.93	0.07	0.54
406	2.03	1.99	0.96	0.45	NaN	NaN	NaN	1.93	0.86	0.25	1.85	0.62	0.22	1.76	0.45	0.3	1.83	0.41	0.3	1.93	0.31	0.26	2.04	0.16	0.34	2.01	0.07	0.3	NaN	NaN	NaN	1.86	0.87	0.66	1.87	0.65	0.68	1.85	0.48	0.58	1.9	0.4	0.58	1.93	0.27	0.63	1.93	0.07	0.54
407	2.035	1.98	0.96	0.45	NaN	NaN	NaN	1.93	0.86	0.25	1.85	0.62	0.22	1.76	0.46	0.3	1.82	0.41	0.3	1.92	0.31	0.26	2.03	0.15	0.34	2	0.06	0.3	NaN	NaN	NaN	1.86	0.87	0.66	1.86	0.65	0.68	1.85	0.48	0.58	1.9	0.4	0.58	1.93	0.27	0.63	1.93	0.07	0.54
408	2.04	1.98	0.96	0.45	NaN	NaN	NaN	1.93	0.86	0.25	1.84	0.63	0.22	1.75	0.46	0.3	1.81	0.41	0.3	1.91	0.3	0.27	2.02	0.15	0.34	1.98	0.06	0.3	NaN	NaN	NaN	1.85	0.87	0.66	1.86	0.64	0.68	1.85	0.48	0.58	1.9	0.4	0.58	1.93	0.27	0.63	1.93	0.07	0.54
409	2.045	1.97	0.96	0.45	NaN	NaN	NaN	1.92	0.86	0.25	1.84	0.63	0.22	1.74	0.46	0.3	1.8	0.41	0.3	1.9	0.3	0.27	2	0.14	0.34	1.96	0.06	0.3	NaN	NaN	NaN	1.85	0.87	0.66	1.86	0.64	0.68	1.85	0.48	0.58	1.9	0.4	0.58	1.93	0.27	0.63	1.93	0.07	0.54
410	2.05	1.97	0.96	0.45	NaN	NaN	NaN	1.92	0.86	0.25	1.83	0.63	0.22	1.74	0.46	0.3	1.8	0.41	0.3	1.89	0.3	0.27	1.99	0.14	0.34	1.94	0.05	0.3	NaN	NaN	NaN	1.84	0.87	0.66	1.85	0.65	0.68	1.85	0.48	0.58	1.9	0.4	0.59	1.92	0.27	0.63	1.93	0.07	0.54
411	2.055	1.97	0.96	0.45	NaN	NaN	NaN	1.91	0.86	0.25	1.83	0.63	0.22	1.73	0.46	0.3	1.79	0.41	0.3	1.88	0.3	0.27	1.97	0.14	0.34	1.92	0.05	0.3	NaN	NaN	NaN	1.84	0.87	0.66	1.85	0.65	0.68	1.84	0.48	0.58	1.9	0.4	0.59	1.92	0.27	0.63	1.93	0.07	0.54
412	2.06	1.96	0.96	0.45	NaN	NaN	NaN	1.91	0.86	0.25	1.82	0.63	0.22	1.72	0.46	0.31	1.78	0.41	0.31	1.87	0.29	0.27	1.95	0.13	0.34	1.91	0.05	0.3	NaN	NaN	NaN	1.83	0.87	0.65	1.85	0.65	0.68	1.84	0.48	0.58	1.89	0.4	0.59	1.92	0.27	0.63	1.93	0.07	0.54
413	2.065	1.96	0.96	0.45	NaN	NaN	NaN	1.9	0.86	0.25	1.81	0.63	0.22	1.71	0.47	0.31	1.77	0.41	0.31	1.86	0.29	0.27	1.94	0.13	0.34	1.89	0.04	0.3	NaN	NaN	NaN	1.83	0.87	0.65	1.84	0.65	0.68	1.84	0.48	0.58	1.89	0.4	0.59	1.92	0.27	0.63	1.93	0.07	0.54
414	2.07	1.95	0.96	0.45	NaN	NaN	NaN	1.9	0.86	0.25	1.81	0.63	0.22	1.71	0.47	0.31	1.76	0.41	0.31	1.84	0.29	0.27	1.92	0.12	0.34	1.87	0.04	0.3	NaN	NaN	NaN	1.83	0.87	0.65	1.84	0.65	0.68	1.84	0.48	0.58	1.89	0.4	0.59	1.92	0.27	0.63	1.93	0.07	0.54
415	2.075	1.95	0.96	0.45	NaN	NaN	NaN	1.89	0.86	0.25	1.8	0.63	0.22	1.7	0.47	0.31	1.76	0.41	0.31	1.83	0.28	0.27	1.91	0.12	0.34	1.85	0.04	0.3	NaN	NaN	NaN	1.82	0.87	0.65	1.84	0.65	0.68	1.83	0.48	0.58	1.89	0.41	0.59	1.92	0.27	0.63	1.93	0.07	0.54
416	2.08	1.94	0.96	0.45	NaN	NaN	NaN	1.89	0.86	0.25	1.8	0.63	0.22	1.69	0.47	0.31	1.75	0.41	0.31	1.82	0.28	0.27	1.89	0.11	0.34	1.83	0.04	0.3	NaN	NaN	NaN	1.82	0.87	0.65	1.83	0.65	0.68	1.83	0.48	0.58	1.89	0.41	0.59	1.92	0.27	0.63	1.93	0.07	0.54
417	2.085	1.94	0.96	0.45	NaN	NaN	NaN	1.88	0.86	0.25	1.79	0.63	0.22	1.69	0.47	0.31	1.74	0.41	0.31	1.81	0.28	0.27	1.87	0.11	0.34	1.82	0.03	0.3	NaN	NaN	NaN	1.82	0.87	0.65	1.83	0.65	0.68	1.83	0.48	0.58	1.89	0.41	0.58	1.92	0.27	0.63	1.93	0.07	0.54
418	2.09	1.93	0.96	0.45	NaN	NaN	NaN	1.88	0.86	0.25	1.79	0.63	0.22	1.68	0.47	0.31	1.73	0.41	0.31	1.8	0.28	0.27	1.86	0.1	0.34	1.8	0.03	0.3	NaN	NaN	NaN	1.81	0.87	0.65	1.83	0.65	0.68	1.83	0.48	0.58	1.88	0.41	0.58	1.92	0.27	0.63	1.93	0.07	0.54
419	2.095	1.93	0.96	0.45	NaN	NaN	NaN	1.88	0.86	0.25	1.78	0.63	0.22	1.68	0.47	0.31	1.73	0.41	0.31	1.79	0.28	0.27	1.84	0.1	0.34	1.78	0.03	0.3	NaN	NaN	NaN	1.81	0.87	0.65	1.82	0.65	0.67	1.83	0.48	0.58	1.88	0.41	0.58	1.91	0.27	0.62	1.93	0.07	0.54
420	2.1	1.93	0.96	0.45	NaN	NaN	NaN	1.87	0.86	0.25	1.78	0.63	0.22	1.67	0.47	0.31	1.72	0.41	0.31	1.78	0.28	0.27	1.83	0.1	0.34	1.76	0.03	0.3	NaN	NaN	NaN	1.8	0.87	0.65	1.82	0.64	0.67	1.82	0.48	0.58	1.88	0.41	0.58	1.91	0.27	0.62	1.93	0.07	0.54
421	2.105	1.92	0.96	0.45	NaN	NaN	NaN	1.87	0.86	0.25	1.77	0.63	0.22	1.67	0.48	0.31	1.71	0.41	0.31	1.77	0.27	0.27	1.81	0.09	0.34	1.74	0.03	0.3	NaN	NaN	NaN	1.8	0.87	0.65	1.82	0.64	0.67	1.82	0.48	0.58	1.88	0.41	0.58	1.91	0.27	0.62	1.93	0.07	0.54
422	2.11	1.92	0.96	0.45	NaN	NaN	NaN	1.86	0.86	0.25	1.77	0.63	0.22	1.66	0.48	0.31	1.71	0.41	0.31	1.76	0.27	0.27	1.79	0.09	0.34	1.72	0.03	0.3	NaN	NaN	NaN	1.8	0.87	0.65	1.81	0.64	0.67	1.82	0.48	0.58	1.88	0.41	0.58	1.91	0.27	0.62	1.93	0.07	0.54
423	2.115	1.91	0.96	0.45	NaN	NaN	NaN	1.86	0.86	0.25	1.77	0.63	0.22	1.66	0.48	0.31	1.7	0.41	0.31	1.75	0.27	0.27	1.78	0.09	0.34	1.71	0.02	0.3	NaN	NaN	NaN	1.79	0.86	0.65	1.81	0.64	0.67	1.82	0.47	0.58	1.88	0.41	0.58	1.91	0.27	0.62	1.93	0.07	0.54
424	2.12	1.91	0.96	0.45	NaN	NaN	NaN	1.85	0.86	0.25	NaN	NaN	NaN	1.65	0.48	0.31	1.7	0.41	0.31	1.74	0.27	0.27	1.76	0.08	0.34	1.69	0.02	0.3	NaN	NaN	NaN	1.79	0.86	0.65	1.81	0.64	0.67	1.81	0.47	0.58	1.87	0.41	0.58	1.91	0.27	0.62	1.93	0.08	0.54
425	2.125	1.9	0.96	0.45	NaN	NaN	NaN	1.85	0.86	0.25	NaN	NaN	NaN	1.65	0.48	0.31	1.69	0.41	0.31	1.73	0.27	0.27	1.74	0.08	0.34	1.67	0.02	0.3	NaN	NaN	NaN	1.78	0.86	0.65	1.8	0.64	0.67	1.81	0.47	0.58	1.87	0.41	0.58	1.91	0.27	0.62	1.93	0.08	0.54
426	2.13	1.9	0.96	0.45	NaN	NaN	NaN	1.84	0.86	0.25	NaN	NaN	NaN	1.64	0.48	0.31	1.69	0.41	0.31	1.72	0.26	0.27	1.73	0.08	0.34	1.65	0.02	0.3	NaN	NaN	NaN	1.78	0.86	0.65	1.8	0.64	0.67	1.81	0.47	0.58	1.87	0.41	0.58	1.91	0.27	0.62	1.93	0.08	0.54
427	2.135	1.89	0.96	0.45	NaN	NaN	NaN	1.84	0.86	0.25	NaN	NaN	NaN	1.64	0.48	0.31	1.68	0.41	0.31	1.71	0.26	0.27	1.71	0.08	0.34	1.63	0.02	0.3	NaN	NaN	NaN	1.77	0.86	0.65	1.8	0.64	0.67	1.81	0.47	0.58	1.87	0.41	0.58	1.91	0.27	0.62	1.93	0.08	0.53
428	2.14	1.89	0.96	0.45	NaN	NaN	NaN	1.83	0.86	0.25	1.73	0.63	0.21	1.63	0.48	0.31	1.67	0.41	0.31	1.7	0.26	0.27	1.69	0.07	0.34	1.62	0.02	0.3	NaN	NaN	NaN	1.77	0.86	0.65	1.79	0.64	0.67	1.8	0.47	0.58	1.87	0.41	0.58	1.9	0.27	0.62	1.93	0.08	0.53
429	2.145	1.88	0.96	0.45	NaN	NaN	NaN	1.83	0.86	0.25	1.73	0.63	0.22	1.63	0.48	0.31	1.67	0.41	0.31	1.69	0.26	0.27	1.68	0.07	0.34	1.6	0.02	0.3	NaN	NaN	NaN	1.77	0.86	0.65	1.79	0.64	0.67	1.8	0.47	0.58	1.86	0.4	0.58	1.9	0.27	0.62	1.93	0.08	0.53
430	2.15	1.88	0.96	0.45	NaN	NaN	NaN	1.83	0.86	0.25	1.73	0.63	0.22	1.62	0.47	0.31	1.66	0.4	0.31	1.68	0.26	0.27	1.66	0.07	0.34	1.58	0.02	0.3	NaN	NaN	NaN	1.76	0.86	0.65	1.79	0.64	0.67	1.8	0.47	0.58	1.86	0.4	0.58	1.9	0.27	0.62	1.93	0.08	0.53
431	2.155	1.88	0.96	0.45	NaN	NaN	NaN	1.82	0.86	0.25	NaN	NaN	NaN	1.62	0.47	0.31	1.66	0.4	0.31	1.67	0.26	0.27	1.64	0.07	0.34	1.56	0.03	0.3	NaN	NaN	NaN	1.76	0.86	0.65	1.78	0.64	0.67	1.8	0.47	0.58	1.86	0.4	0.58	1.9	0.27	0.62	1.92	0.08	0.53
432	2.16	1.87	0.96	0.45	NaN	NaN	NaN	1.82	0.86	0.25	NaN	NaN	NaN	1.61	0.47	0.31	1.65	0.4	0.31	1.67	0.26	0.27	1.63	0.07	0.34	1.55	0.03	0.3	NaN	NaN	NaN	1.75	0.86	0.65	1.78	0.64	0.67	1.79	0.47	0.58	1.86	0.4	0.58	1.9	0.27	0.62	1.92	0.08	0.53
433	2.165	1.87	0.95	0.45	NaN	NaN	NaN	1.81	0.86	0.25	NaN	NaN	NaN	1.61	0.47	0.31	1.65	0.4	0.31	1.66	0.26	0.27	1.61	0.07	0.34	1.53	0.03	0.3	NaN	NaN	NaN	1.75	0.86	0.65	1.77	0.64	0.67	1.79	0.47	0.58	1.86	0.41	0.58	1.9	0.27	0.62	1.93	0.08	0.53
434	2.17	1.86	0.95	0.45	NaN	NaN	NaN	1.8	0.86	0.25	1.7	0.62	0.21	1.6	0.47	0.31	1.64	0.4	0.31	1.65	0.25	0.27	1.6	0.07	0.34	1.51	0.03	0.3	NaN	NaN	NaN	1.74	0.86	0.65	1.77	0.64	0.67	1.79	0.47	0.58	1.85	0.41	0.58	1.9	0.27	0.62	1.92	0.08	0.53
435	2.175	1.86	0.95	0.45	NaN	NaN	NaN	1.8	0.86	0.25	1.7	0.62	0.21	1.6	0.47	0.31	1.64	0.4	0.31	1.64	0.25	0.27	1.58	0.07	0.34	1.5	0.03	0.3	NaN	NaN	NaN	1.74	0.86	0.65	1.77	0.64	0.67	1.79	0.47	0.58	1.85	0.41	0.58	1.9	0.27	0.62	1.92	0.08	0.53
436	2.18	1.85	0.95	0.45	NaN	NaN	NaN	1.79	0.85	0.25	NaN	NaN	NaN	1.6	0.47	0.31	1.63	0.4	0.31	1.63	0.25	0.27	1.57	0.07	0.34	1.48	0.03	0.3	NaN	NaN	NaN	1.73	0.86	0.65	1.76	0.64	0.67	1.79	0.47	0.58	1.85	0.4	0.58	1.89	0.27	0.62	1.92	0.08	0.53
437	2.185	1.85	0.95	0.45	NaN	NaN	NaN	1.79	0.85	0.25	NaN	NaN	NaN	1.59	0.47	0.31	1.63	0.4	0.31	1.62	0.25	0.27	1.55	0.07	0.34	1.47	0.04	0.3	NaN	NaN	NaN	1.73	0.86	0.65	1.76	0.64	0.67	1.78	0.47	0.58	1.85	0.4	0.58	1.89	0.27	0.62	1.92	0.08	0.53
438	2.19	1.84	0.95	0.45	NaN	NaN	NaN	1.79	0.85	0.25	NaN	NaN	NaN	1.59	0.47	0.31	1.62	0.4	0.31	1.61	0.25	0.27	1.54	0.08	0.34	1.45	0.04	0.3	NaN	NaN	NaN	1.72	0.85	0.65	1.76	0.64	0.67	1.78	0.47	0.58	1.84	0.4	0.58	1.89	0.27	0.62	1.92	0.08	0.53
439	2.195	1.84	0.95	0.45	NaN	NaN	NaN	1.78	0.85	0.25	1.69	0.62	0.21	1.58	0.47	0.31	1.62	0.4	0.31	1.6	0.25	0.27	1.53	0.08	0.34	1.44	0.04	0.3	NaN	NaN	NaN	1.72	0.85	0.65	1.75	0.64	0.67	1.78	0.47	0.58	1.84	0.4	0.58	1.89	0.27	0.62	1.92	0.08	0.53
440	2.2	1.83	0.95	0.45	NaN	NaN	NaN	1.77	0.85	0.25	NaN	NaN	NaN	1.58	0.46	0.31	1.61	0.4	0.31	1.59	0.25	0.27	1.51	0.08	0.34	1.42	0.05	0.3	NaN	NaN	NaN	1.71	0.85	0.65	1.75	0.63	0.67	1.77	0.47	0.58	1.84	0.41	0.58	1.88	0.27	0.62	1.92	0.08	0.53
441	2.205	1.83	0.95	0.45	NaN	NaN	NaN	1.77	0.85	0.25	1.68	0.62	0.21	1.58	0.46	0.31	1.6	0.4	0.31	1.58	0.25	0.27	1.5	0.08	0.34	1.41	0.05	0.3	NaN	NaN	NaN	1.71	0.85	0.65	1.74	0.63	0.67	1.77	0.47	0.58	1.84	0.41	0.58	1.88	0.27	0.62	1.92	0.08	0.53
442	2.21	1.82	0.95	0.45	NaN	NaN	NaN	1.76	0.85	0.25	1.67	0.62	0.21	1.57	0.46	0.31	1.6	0.4	0.31	1.57	0.25	0.27	1.49	0.08	0.34	1.39	0.05	0.3	NaN	NaN	NaN	1.7	0.85	0.65	1.74	0.63	0.67	1.77	0.47	0.58	1.84	0.41	0.58	1.88	0.27	0.62	1.92	0.08	0.53
443	2.215	1.82	0.95	0.45	NaN	NaN	NaN	1.76	0.85	0.25	NaN	NaN	NaN	1.57	0.46	0.31	1.59	0.4	0.31	1.56	0.25	0.27	1.47	0.08	0.34	1.38	0.06	0.3	NaN	NaN	NaN	1.7	0.85	0.65	1.74	0.63	0.67	1.77	0.47	0.58	1.83	0.41	0.58	1.88	0.27	0.62	1.92	0.08	0.53
444	2.22	1.81	0.95	0.45	NaN	NaN	NaN	1.75	0.85	0.25	1.66	0.61	0.22	1.56	0.46	0.31	1.59	0.4	0.31	1.55	0.25	0.27	1.46	0.08	0.34	1.37	0.06	0.3	NaN	NaN	NaN	1.69	0.85	0.65	1.73	0.63	0.67	1.76	0.47	0.58	1.83	0.41	0.58	1.88	0.28	0.62	1.92	0.09	0.53
445	2.225	1.81	0.95	0.45	NaN	NaN	NaN	1.75	0.85	0.25	NaN	NaN	NaN	1.56	0.46	0.31	1.58	0.39	0.31	1.54	0.25	0.27	1.45	0.08	0.34	1.36	0.06	0.3	NaN	NaN	NaN	1.69	0.85	0.65	1.73	0.63	0.67	1.76	0.47	0.58	1.83	0.41	0.58	1.88	0.28	0.62	1.92	0.09	0.53
446	2.23	1.8	0.95	0.45	NaN	NaN	NaN	1.74	0.84	0.25	NaN	NaN	NaN	1.55	0.46	0.31	1.58	0.39	0.31	1.54	0.25	0.27	1.44	0.08	0.34	1.35	0.06	0.3	NaN	NaN	NaN	1.68	0.85	0.65	1.72	0.63	0.67	1.76	0.47	0.58	1.83	0.41	0.58	1.88	0.28	0.62	1.92	0.09	0.53
447	2.235	1.79	0.94	0.45	NaN	NaN	NaN	1.74	0.84	0.25	1.65	0.61	0.22	1.54	0.46	0.31	1.57	0.39	0.31	1.53	0.25	0.27	1.44	0.08	0.34	1.34	0.06	0.3	NaN	NaN	NaN	1.68	0.85	0.65	1.72	0.63	0.67	1.75	0.47	0.58	1.82	0.41	0.58	1.87	0.28	0.62	1.92	0.09	0.53
448	2.24	1.79	0.94	0.44	NaN	NaN	NaN	1.73	0.84	0.25	1.64	0.61	0.21	1.54	0.47	0.31	1.56	0.39	0.31	1.52	0.25	0.27	1.42	0.09	0.34	1.33	0.06	0.3	NaN	NaN	NaN	1.67	0.85	0.65	1.71	0.63	0.67	1.75	0.47	0.58	1.82	0.41	0.58	1.87	0.28	0.62	1.92	0.09	0.53
449	2.245	1.78	0.94	0.44	NaN	NaN	NaN	1.72	0.84	0.24	NaN	NaN	NaN	1.53	0.47	0.31	1.56	0.39	0.31	1.51	0.25	0.27	1.42	0.09	0.34	1.32	0.06	0.3	NaN	NaN	NaN	1.67	0.85	0.65	1.71	0.63	0.67	1.74	0.47	0.58	1.82	0.41	0.58	1.87	0.28	0.62	1.92	0.09	0.53
450	2.25	1.78	0.94	0.44	NaN	NaN	NaN	1.72	0.84	0.24	NaN	NaN	NaN	1.53	0.47	0.31	1.55	0.39	0.31	1.51	0.25	0.27	1.41	0.08	0.34	1.31	0.06	0.3	NaN	NaN	NaN	1.66	0.85	0.65	1.71	0.63	0.67	1.74	0.47	0.58	1.81	0.41	0.58	1.87	0.28	0.62	1.92	0.09	0.53
451	2.255	1.77	0.94	0.44	NaN	NaN	NaN	1.71	0.84	0.24	1.63	0.6	0.22	1.52	0.47	0.31	1.54	0.39	0.31	1.5	0.25	0.27	1.4	0.08	0.34	1.31	0.06	0.3	NaN	NaN	NaN	1.66	0.85	0.65	1.7	0.63	0.67	1.74	0.47	0.58	1.81	0.41	0.58	1.87	0.28	0.62	1.92	0.09	0.53
452	2.26	1.77	0.94	0.44	NaN	NaN	NaN	1.71	0.84	0.24	1.62	0.6	0.21	1.51	0.47	0.31	1.54	0.39	0.31	1.49	0.25	0.27	1.4	0.08	0.34	1.3	0.06	0.3	1.54	0.87	0.57	1.65	0.85	0.65	1.7	0.63	0.67	1.73	0.47	0.58	1.8	0.41	0.58	1.86	0.28	0.62	1.92	0.09	0.53
453	2.265	1.76	0.94	0.44	NaN	NaN	NaN	1.7	0.84	0.24	1.62	0.61	0.21	1.5	0.47	0.31	1.53	0.39	0.31	1.49	0.25	0.27	1.39	0.08	0.34	1.29	0.06	0.3	1.54	0.87	0.57	1.65	0.85	0.65	1.69	0.63	0.67	1.73	0.47	0.58	1.8	0.41	0.58	1.86	0.28	0.62	1.92	0.09	0.53
454	2.27	1.76	0.94	0.44	NaN	NaN	NaN	1.69	0.84	0.24	1.61	0.61	0.21	1.5	0.47	0.31	1.52	0.39	0.31	1.48	0.25	0.27	1.39	0.08	0.34	1.29	0.06	0.3	1.53	0.87	0.57	1.64	0.85	0.65	1.69	0.63	0.67	1.73	0.47	0.58	1.8	0.41	0.58	1.86	0.28	0.62	1.91	0.1	0.53
455	2.275	1.75	0.94	0.44	NaN	NaN	NaN	1.69	0.84	0.24	NaN	NaN	NaN	1.49	0.47	0.31	1.51	0.39	0.31	1.47	0.25	0.27	1.38	0.08	0.34	1.29	0.06	0.3	1.52	0.87	0.57	1.64	0.85	0.65	1.68	0.63	0.67	1.72	0.47	0.58	1.79	0.41	0.58	1.85	0.28	0.62	1.91	0.1	0.53
456	2.28	1.75	0.94	0.44	NaN	NaN	NaN	1.68	0.84	0.24	1.59	0.6	0.21	1.48	0.47	0.31	1.51	0.39	0.31	1.47	0.25	0.27	1.38	0.08	0.34	1.28	0.06	0.3	1.51	0.87	0.57	1.63	0.85	0.65	1.68	0.63	0.67	1.72	0.47	0.58	1.79	0.41	0.58	1.85	0.28	0.62	1.91	0.1	0.54
457	2.285	1.74	0.94	0.44	1.55	0.87	0.28	1.68	0.84	0.24	1.59	0.6	0.21	1.47	0.47	0.31	1.5	0.39	0.31	1.46	0.25	0.27	1.37	0.08	0.34	1.28	0.06	0.3	1.51	0.87	0.57	1.63	0.85	0.64	1.67	0.63	0.67	1.71	0.47	0.58	1.79	0.41	0.58	1.85	0.29	0.62	1.91	0.1	0.54
458	2.29	1.73	0.94	0.44	1.54	0.87	0.28	1.67	0.84	0.24	1.58	0.6	0.21	1.47	0.47	0.31	1.49	0.39	0.31	1.46	0.25	0.27	1.37	0.08	0.34	1.28	0.06	0.3	1.5	0.87	0.57	1.62	0.85	0.64	1.67	0.63	0.67	1.71	0.47	0.58	1.78	0.41	0.58	1.85	0.29	0.62	1.91	0.1	0.54
459	2.295	1.73	0.94	0.44	1.53	0.87	0.28	1.67	0.83	0.24	1.57	0.6	0.21	1.46	0.47	0.31	1.48	0.39	0.31	1.45	0.25	0.27	1.37	0.08	0.34	1.27	0.05	0.3	1.5	0.87	0.57	1.61	0.85	0.64	1.66	0.63	0.67	1.7	0.47	0.58	1.78	0.41	0.58	1.84	0.29	0.62	1.91	0.1	0.54
460	2.3	1.72	0.94	0.44	1.52	0.87	0.27	1.66	0.83	0.24	1.56	0.61	0.21	1.45	0.47	0.31	1.48	0.39	0.31	1.45	0.25	0.27	1.37	0.08	0.34	1.27	0.05	0.3	1.49	0.87	0.57	1.61	0.85	0.64	1.65	0.63	0.67	1.7	0.47	0.58	1.77	0.41	0.58	1.84	0.29	0.62	1.91	0.1	0.54
461	2.305	1.72	0.94	0.44	1.52	0.87	0.27	1.65	0.83	0.24	1.56	0.61	0.21	1.44	0.47	0.31	1.47	0.39	0.31	1.44	0.25	0.27	1.36	0.07	0.34	1.27	0.05	0.3	1.49	0.87	0.57	1.6	0.85	0.64	1.65	0.63	0.67	1.69	0.47	0.58	1.77	0.41	0.58	1.84	0.29	0.62	1.91	0.11	0.54
462	2.31	1.71	0.94	0.44	1.51	0.87	0.27	1.65	0.83	0.24	1.55	0.61	0.21	1.44	0.47	0.31	1.46	0.39	0.31	1.44	0.25	0.27	1.36	0.07	0.34	1.27	0.05	0.3	1.48	0.87	0.57	1.6	0.85	0.64	1.64	0.63	0.66	1.69	0.47	0.58	1.77	0.41	0.58	1.83	0.29	0.62	1.9	0.11	0.54
463	2.315	1.7	0.94	0.44	1.51	0.87	0.27	1.64	0.83	0.24	1.54	0.6	0.21	1.43	0.47	0.31	1.46	0.39	0.31	1.43	0.25	0.27	1.36	0.07	0.34	1.27	0.04	0.3	1.47	0.87	0.56	1.59	0.85	0.64	1.64	0.63	0.66	1.69	0.47	0.58	1.76	0.42	0.58	1.83	0.29	0.62	1.9	0.11	0.54
464	2.32	1.7	0.94	0.44	NaN	NaN	NaN	1.64	0.83	0.24	1.53	0.6	0.21	1.42	0.47	0.31	1.45	0.39	0.31	1.43	0.24	0.27	1.36	0.07	0.34	1.27	0.04	0.3	1.46	0.87	0.56	1.58	0.85	0.64	1.63	0.63	0.66	1.68	0.47	0.58	1.76	0.42	0.58	1.83	0.3	0.62	1.9	0.11	0.54
465	2.325	1.69	0.93	0.43	1.49	0.87	0.27	1.63	0.83	0.24	1.53	0.6	0.21	1.42	0.47	0.31	1.45	0.39	0.31	1.42	0.24	0.27	1.36	0.07	0.34	1.27	0.04	0.3	1.46	0.87	0.56	1.58	0.85	0.64	1.63	0.63	0.66	1.67	0.47	0.58	1.75	0.42	0.58	1.82	0.3	0.62	1.9	0.11	0.54
466	2.33	1.68	0.93	0.43	1.49	0.87	0.27	1.62	0.83	0.24	1.52	0.61	0.21	1.41	0.47	0.31	1.44	0.39	0.31	1.42	0.24	0.27	1.36	0.07	0.34	1.26	0.04	0.3	1.45	0.87	0.56	1.57	0.85	0.64	1.62	0.63	0.66	1.67	0.47	0.58	1.75	0.42	0.58	1.82	0.3	0.62	1.9	0.12	0.54
467	2.335	1.68	0.93	0.43	1.48	0.87	0.27	1.62	0.83	0.24	1.51	0.61	0.21	1.41	0.47	0.31	1.44	0.39	0.31	1.42	0.24	0.27	1.35	0.07	0.34	1.26	0.04	0.3	1.44	0.87	0.56	1.56	0.84	0.64	1.61	0.63	0.66	1.66	0.47	0.58	1.74	0.42	0.58	1.81	0.3	0.62	1.89	0.12	0.54
468	2.34	1.67	0.93	0.43	1.47	0.87	0.27	1.61	0.83	0.24	1.5	0.6	0.21	1.4	0.47	0.31	1.43	0.39	0.31	1.41	0.24	0.27	1.35	0.07	0.34	1.26	0.03	0.31	1.44	0.87	0.56	1.55	0.84	0.64	1.61	0.63	0.66	1.66	0.47	0.58	1.74	0.42	0.58	1.81	0.3	0.62	1.89	0.12	0.54
469	2.345	1.66	0.93	0.43	1.47	0.87	0.27	1.6	0.83	0.24	1.5	0.6	0.21	1.4	0.46	0.31	1.43	0.39	0.31	1.41	0.24	0.27	1.35	0.07	0.34	1.26	0.03	0.31	1.43	0.87	0.56	1.55	0.84	0.64	1.6	0.63	0.66	1.65	0.47	0.58	1.73	0.42	0.58	1.81	0.3	0.62	1.89	0.12	0.54
470	2.35	1.66	0.93	0.43	1.46	0.87	0.27	1.6	0.83	0.23	1.49	0.6	0.21	1.39	0.46	0.31	1.42	0.39	0.31	1.41	0.24	0.27	1.35	0.07	0.34	1.26	0.03	0.31	1.42	0.87	0.56	1.54	0.84	0.64	1.6	0.63	0.66	1.65	0.47	0.58	1.72	0.42	0.58	1.8	0.3	0.62	1.89	0.12	0.55
471	2.355	1.65	0.93	0.43	1.45	0.87	0.26	1.59	0.83	0.23	1.48	0.6	0.21	1.38	0.46	0.31	1.42	0.39	0.31	1.4	0.24	0.28	1.34	0.07	0.34	1.26	0.03	0.31	1.41	0.87	0.56	1.53	0.84	0.64	1.59	0.64	0.66	1.64	0.47	0.58	1.72	0.42	0.58	1.79	0.31	0.62	1.88	0.13	0.55
472	2.36	1.64	0.93	0.43	1.45	0.87	0.26	1.58	0.83	0.23	1.48	0.61	0.21	1.38	0.46	0.31	1.41	0.39	0.31	1.4	0.24	0.28	1.34	0.07	0.34	1.26	0.03	0.31	1.41	0.87	0.56	1.53	0.84	0.64	1.58	0.64	0.66	1.63	0.47	0.58	1.71	0.42	0.58	1.79	0.31	0.62	1.88	0.13	0.55
473	2.365	1.64	0.93	0.43	1.44	0.87	0.26	1.57	0.83	0.23	1.47	0.61	0.21	1.37	0.46	0.31	1.41	0.39	0.31	1.4	0.24	0.27	1.34	0.07	0.34	1.25	0.02	0.31	1.4	0.87	0.56	1.52	0.84	0.64	1.57	0.64	0.66	1.62	0.47	0.57	1.7	0.42	0.58	1.78	0.31	0.62	1.87	0.13	0.55
474	2.37	1.63	0.93	0.43	1.43	0.87	0.26	1.57	0.83	0.23	1.47	0.61	0.21	1.37	0.46	0.31	1.4	0.39	0.31	1.39	0.24	0.27	1.34	0.07	0.34	1.25	0.02	0.31	1.4	0.87	0.56	1.51	0.85	0.64	1.57	0.63	0.66	1.62	0.47	0.57	1.7	0.42	0.58	1.78	0.31	0.62	1.87	0.13	0.55
475	2.375	1.62	0.93	0.43	1.42	0.87	0.26	1.56	0.84	0.23	1.46	0.61	0.21	1.36	0.46	0.31	1.39	0.39	0.31	1.38	0.24	0.27	1.34	0.07	0.35	1.25	0.02	0.31	1.4	0.87	0.56	1.5	0.84	0.64	1.56	0.63	0.66	1.61	0.47	0.57	1.69	0.42	0.58	1.77	0.31	0.62	1.87	0.13	0.55
476	2.38	1.62	0.94	0.43	1.42	0.87	0.26	1.55	0.84	0.23	NaN	NaN	NaN	1.35	0.46	0.31	1.39	0.39	0.31	1.38	0.24	0.27	1.34	0.07	0.35	1.25	0.02	0.31	1.39	0.87	0.56	1.5	0.84	0.64	1.55	0.63	0.66	1.6	0.47	0.57	1.68	0.42	0.58	1.76	0.31	0.62	1.86	0.14	0.55
477	2.385	1.61	0.94	0.43	1.41	0.87	0.26	1.54	0.84	0.23	1.45	0.61	0.21	1.35	0.46	0.31	1.38	0.39	0.31	1.37	0.24	0.27	1.34	0.07	0.35	1.25	0.02	0.31	1.37	0.87	0.55	1.49	0.84	0.63	1.55	0.63	0.66	1.59	0.47	0.57	1.67	0.42	0.58	1.76	0.31	0.62	1.86	0.14	0.55
478	2.39	1.6	0.94	0.43	1.4	0.87	0.26	1.54	0.84	0.23	1.44	0.61	0.21	1.34	0.47	0.31	1.38	0.39	0.31	1.37	0.24	0.27	1.34	0.07	0.35	1.25	0.02	0.31	1.37	0.87	0.55	1.48	0.84	0.63	1.54	0.63	0.66	1.58	0.47	0.57	1.66	0.42	0.58	1.75	0.31	0.62	1.85	0.14	0.55
479	2.395	1.59	0.94	0.43	1.39	0.87	0.26	1.53	0.84	0.23	1.44	0.61	0.21	1.34	0.47	0.31	1.37	0.39	0.31	1.37	0.24	0.27	1.33	0.07	0.35	1.25	0.02	0.31	1.36	0.87	0.55	1.47	0.84	0.63	1.53	0.63	0.65	1.57	0.47	0.57	1.65	0.42	0.58	1.74	0.31	0.62	1.85	0.14	0.55
480	2.4	1.59	0.94	0.43	1.38	0.88	0.26	1.52	0.84	0.22	1.43	0.61	0.2	1.33	0.47	0.31	1.37	0.39	0.31	1.36	0.24	0.27	1.33	0.07	0.35	1.25	0.02	0.31	1.35	0.87	0.55	1.47	0.84	0.63	1.52	0.63	0.65	1.56	0.47	0.57	1.65	0.42	0.58	1.73	0.31	0.63	1.84	0.15	0.55
481	2.405	1.58	0.94	0.43	1.38	0.88	0.26	1.51	0.85	0.22	1.42	0.61	0.2	1.33	0.47	0.31	1.36	0.39	0.31	1.36	0.24	0.27	1.33	0.07	0.35	1.25	0.02	0.31	1.34	0.87	0.55	1.46	0.84	0.63	1.51	0.63	0.65	1.55	0.47	0.57	1.63	0.42	0.58	1.73	0.31	0.63	1.84	0.15	0.55
482	2.41	1.57	0.94	0.43	1.37	0.88	0.26	1.5	0.85	0.22	1.42	0.61	0.2	1.32	0.47	0.31	1.36	0.39	0.31	1.35	0.24	0.27	1.33	0.07	0.35	1.25	0.02	0.31	1.34	0.87	0.55	1.45	0.84	0.63	1.51	0.63	0.65	1.54	0.47	0.57	1.62	0.42	0.58	1.72	0.32	0.63	1.83	0.15	0.56
483	2.415	1.57	0.94	0.43	1.36	0.88	0.26	1.5	0.85	0.22	1.41	0.62	0.2	1.32	0.47	0.31	1.35	0.39	0.31	1.35	0.24	0.27	1.33	0.07	0.35	1.25	0.02	0.31	1.33	0.87	0.54	1.44	0.84	0.63	1.5	0.63	0.65	1.53	0.46	0.57	1.61	0.41	0.58	1.71	0.32	0.63	1.82	0.15	0.56
484	2.42	1.56	0.94	0.43	1.36	0.88	0.26	1.49	0.85	0.22	1.4	0.62	0.2	1.31	0.47	0.31	1.35	0.39	0.31	1.35	0.24	0.27	1.33	0.07	0.35	1.25	0.02	0.31	1.32	0.87	0.54	1.44	0.84	0.63	1.49	0.63	0.65	1.52	0.46	0.57	1.6	0.41	0.58	1.7	0.32	0.63	1.82	0.16	0.56
485	2.425	1.56	0.94	0.43	1.35	0.88	0.26	1.48	0.85	0.22	1.4	0.62	0.2	1.31	0.47	0.31	1.34	0.39	0.31	1.35	0.25	0.27	1.33	0.07	0.35	1.25	0.02	0.31	1.32	0.88	0.54	1.43	0.84	0.63	1.48	0.63	0.65	1.51	0.46	0.57	1.59	0.41	0.58	1.69	0.32	0.63	1.81	0.16	0.56
486	2.43	1.55	0.94	0.43	1.34	0.88	0.26	1.48	0.85	0.22	1.39	0.62	0.2	1.3	0.47	0.31	1.34	0.39	0.31	1.34	0.25	0.27	1.33	0.07	0.35	1.25	0.02	0.31	1.31	0.88	0.54	1.42	0.84	0.63	1.47	0.63	0.65	1.5	0.46	0.57	1.58	0.41	0.58	1.68	0.32	0.63	1.8	0.16	0.56
487	2.435	1.54	0.94	0.42	1.33	0.89	0.26	1.47	0.86	0.22	1.38	0.62	0.2	1.3	0.47	0.31	1.34	0.39	0.3	1.34	0.24	0.27	1.33	0.07	0.35	1.25	0.02	0.31	1.31	0.88	0.54	1.42	0.84	0.63	1.46	0.63	0.65	1.49	0.46	0.57	1.57	0.41	0.58	1.67	0.32	0.63	1.8	0.17	0.56
488	2.44	1.54	0.94	0.42	1.33	0.89	0.26	1.46	0.86	0.22	1.38	0.62	0.2	1.3	0.47	0.31	1.34	0.39	0.3	1.34	0.24	0.27	1.33	0.07	0.35	1.25	0.02	0.31	1.31	0.88	0.54	1.41	0.85	0.63	1.45	0.63	0.65	1.48	0.46	0.57	1.56	0.41	0.58	1.66	0.32	0.63	1.79	0.17	0.56
489	2.445	1.53	0.94	0.42	1.33	0.89	0.26	1.46	0.86	0.22	1.37	0.62	0.2	1.29	0.47	0.31	1.33	0.39	0.3	1.34	0.24	0.27	1.33	0.07	0.35	1.25	0.02	0.31	1.3	0.88	0.54	1.4	0.85	0.63	1.44	0.63	0.65	1.46	0.46	0.57	1.55	0.41	0.58	1.65	0.32	0.63	1.78	0.17	0.56
490	2.45	1.53	0.94	0.42	1.32	0.89	0.26	1.45	0.86	0.22	1.37	0.62	0.2	1.29	0.47	0.31	1.33	0.39	0.3	1.34	0.24	0.27	1.33	0.07	0.35	1.25	0.02	0.31	1.29	0.88	0.54	1.4	0.85	0.62	1.43	0.62	0.65	1.45	0.46	0.57	1.53	0.41	0.58	1.64	0.32	0.62	1.77	0.18	0.56
491	2.455	1.52	0.94	0.42	1.31	0.89	0.26	1.45	0.86	0.22	1.36	0.62	0.2	1.29	0.47	0.31	1.33	0.39	0.3	1.34	0.24	0.27	1.33	0.07	0.35	1.25	0.02	0.31	1.29	0.88	0.54	1.39	0.85	0.62	1.42	0.62	0.64	1.44	0.45	0.57	1.52	0.41	0.58	1.63	0.32	0.62	1.76	0.18	0.56
492	2.46	1.51	0.94	0.42	1.31	0.89	0.26	1.44	0.86	0.22	1.36	0.62	0.2	1.28	0.47	0.31	1.33	0.39	0.3	1.34	0.24	0.27	1.33	0.07	0.35	1.25	0.02	0.31	1.28	0.88	0.54	1.39	0.85	0.62	1.42	0.62	0.64	1.43	0.45	0.57	1.51	0.41	0.58	1.62	0.32	0.62	1.75	0.19	0.56
493	2.465	1.51	0.95	0.42	1.3	0.89	0.26	1.44	0.86	0.22	1.35	0.62	0.2	1.28	0.47	0.31	1.32	0.39	0.3	1.34	0.24	0.26	1.33	0.07	0.35	1.25	0.02	0.31	1.28	0.88	0.54	1.38	0.85	0.62	1.41	0.62	0.64	1.42	0.45	0.57	1.5	0.4	0.58	1.6	0.32	0.62	1.74	0.19	0.56
494	2.47	1.5	0.95	0.42	1.3	0.89	0.26	1.43	0.86	0.22	1.35	0.63	0.2	1.28	0.47	0.31	1.32	0.39	0.3	1.33	0.24	0.26	1.33	0.07	0.35	1.25	0.02	0.31	1.27	0.88	0.54	1.38	0.85	0.62	1.4	0.62	0.64	1.41	0.45	0.57	1.48	0.4	0.58	1.59	0.33	0.62	1.73	0.19	0.56
495	2.475	1.5	0.95	0.42	1.29	0.89	0.26	1.42	0.86	0.22	1.34	0.63	0.2	1.28	0.47	0.31	1.32	0.39	0.3	1.33	0.24	0.26	1.33	0.07	0.35	1.25	0.02	0.31	1.26	0.88	0.53	1.37	0.85	0.62	1.39	0.62	0.64	1.39	0.45	0.57	1.47	0.4	0.58	1.58	0.33	0.62	1.72	0.2	0.55
496	2.48	1.49	0.95	0.42	1.28	0.89	0.25	1.42	0.86	0.21	1.34	0.63	0.19	1.27	0.46	0.31	1.32	0.39	0.3	1.33	0.24	0.26	1.33	0.07	0.35	1.25	0.02	0.31	1.26	0.88	0.53	1.37	0.85	0.62	1.38	0.62	0.64	1.38	0.45	0.57	1.46	0.4	0.58	1.57	0.33	0.62	1.71	0.2	0.55
497	2.485	1.49	0.95	0.42	1.28	0.89	0.25	1.41	0.86	0.21	1.33	0.63	0.19	1.27	0.46	0.3	1.32	0.39	0.3	1.33	0.24	0.26	1.33	0.07	0.35	1.25	0.02	0.31	NaN	NaN	NaN	1.36	0.85	0.62	1.37	0.62	0.64	1.37	0.45	0.57	1.45	0.4	0.58	1.56	0.33	0.62	1.7	0.2	0.55
498	2.49	1.48	0.95	0.42	1.27	0.89	0.25	1.41	0.86	0.21	1.33	0.63	0.19	1.27	0.46	0.3	1.31	0.39	0.3	1.33	0.24	0.26	1.33	0.07	0.35	1.25	0.02	0.31	1.24	0.89	0.54	1.36	0.85	0.62	1.36	0.62	0.64	1.36	0.46	0.57	1.44	0.4	0.58	1.55	0.33	0.62	1.69	0.21	0.55
499	2.495	1.47	0.95	0.42	1.27	0.9	0.25	1.4	0.86	0.21	1.33	0.63	0.19	1.27	0.46	0.3	1.31	0.39	0.3	1.33	0.24	0.26	1.33	0.07	0.35	1.25	0.02	0.31	1.24	0.89	0.54	1.35	0.85	0.62	1.35	0.63	0.64	1.35	0.46	0.57	1.42	0.41	0.58	1.53	0.33	0.62	1.68	0.21	0.55
500	2.5	1.47	0.95	0.41	1.26	0.9	0.25	1.4	0.86	0.21	1.32	0.63	0.19	1.26	0.46	0.3	1.31	0.39	0.3	1.33	0.24	0.26	1.33	0.07	0.35	1.25	0.02	0.31	1.23	0.89	0.54	1.35	0.85	0.62	1.35	0.63	0.64	1.34	0.46	0.57	1.41	0.41	0.58	1.52	0.34	0.62	1.67	0.21	0.55
501	2.505	1.46	0.95	0.41	1.26	0.9	0.25	1.39	0.86	0.21	1.32	0.63	0.19	1.26	0.46	0.3	1.31	0.39	0.3	1.33	0.24	0.26	1.33	0.07	0.35	1.25	0.02	0.31	1.23	0.89	0.54	1.34	0.85	0.62	1.34	0.63	0.64	1.33	0.46	0.57	1.4	0.41	0.58	1.51	0.34	0.62	1.66	0.21	0.55
502	2.51	1.46	0.95	0.41	1.25	0.9	0.25	1.39	0.86	0.21	1.32	0.63	0.19	1.26	0.46	0.3	1.31	0.39	0.3	1.33	0.24	0.26	1.33	0.07	0.35	1.25	0.02	0.31	1.22	0.89	0.54	1.34	0.85	0.62	1.33	0.63	0.64	1.31	0.46	0.57	1.39	0.41	0.58	1.5	0.34	0.62	1.65	0.21	0.55
503	2.515	1.45	0.95	0.41	1.25	0.9	0.25	1.38	0.86	0.21	1.32	0.63	0.19	1.26	0.46	0.3	1.31	0.39	0.3	1.32	0.24	0.26	1.33	0.07	0.35	1.25	0.02	0.31	1.22	0.89	0.54	1.33	0.85	0.62	1.32	0.63	0.64	1.3	0.46	0.57	1.37	0.41	0.58	1.49	0.34	0.62	1.63	0.21	0.55
504	2.52	1.45	0.95	0.41	1.24	0.89	0.25	1.38	0.86	0.21	1.31	0.63	0.19	1.26	0.46	0.3	1.3	0.39	0.3	1.32	0.24	0.26	1.33	0.07	0.35	1.25	0.02	0.31	1.22	0.89	0.54	1.33	0.85	0.62	1.31	0.63	0.64	1.29	0.46	0.57	1.36	0.41	0.58	1.48	0.34	0.62	1.62	0.21	0.55
505	2.525	1.44	0.95	0.41	1.24	0.9	0.25	1.37	0.86	0.21	1.31	0.63	0.19	1.25	0.46	0.3	1.3	0.39	0.3	1.32	0.24	0.26	1.33	0.07	0.35	1.25	0.02	0.31	1.21	0.89	0.54	1.33	0.86	0.62	1.31	0.63	0.64	1.28	0.46	0.57	1.35	0.41	0.58	1.46	0.35	0.62	1.61	0.21	0.55
506	2.53	1.44	0.95	0.41	1.23	0.9	0.25	1.37	0.86	0.21	1.31	0.63	0.19	1.25	0.46	0.3	1.3	0.39	0.3	1.32	0.24	0.26	1.33	0.07	0.35	1.25	0.02	0.31	1.2	0.89	0.54	1.32	0.86	0.62	1.3	0.63	0.64	1.27	0.46	0.57	1.34	0.41	0.58	1.45	0.35	0.62	1.59	0.21	0.54
507	2.535	1.43	0.95	0.41	1.23	0.89	0.25	1.36	0.86	0.21	1.3	0.63	0.19	1.25	0.46	0.3	1.3	0.39	0.3	1.32	0.24	0.26	1.33	0.07	0.35	1.25	0.02	0.31	1.2	0.89	0.54	1.32	0.86	0.62	1.29	0.64	0.64	1.26	0.46	0.57	1.33	0.41	0.58	1.44	0.35	0.62	1.58	0.21	0.54
508	2.54	1.43	0.95	0.41	NaN	NaN	NaN	1.36	0.86	0.21	1.3	0.63	0.19	1.25	0.46	0.3	1.3	0.39	0.3	1.32	0.24	0.26	1.33	0.07	0.35	1.25	0.02	0.31	1.2	0.89	0.54	1.31	0.86	0.62	1.28	0.64	0.64	1.25	0.47	0.57	1.32	0.41	0.58	1.43	0.35	0.61	1.57	0.21	0.54
509	2.545	1.42	0.95	0.41	1.22	0.89	0.25	1.35	0.86	0.21	1.3	0.63	0.19	1.25	0.46	0.3	1.3	0.39	0.3	1.32	0.24	0.26	1.33	0.07	0.35	1.25	0.02	0.31	1.19	0.9	0.54	1.31	0.86	0.62	1.27	0.64	0.64	1.24	0.47	0.57	1.3	0.42	0.58	1.41	0.35	0.61	1.55	0.21	0.54
510	2.55	1.41	0.95	0.4	1.21	0.89	0.25	1.34	0.86	0.21	1.29	0.63	0.19	1.24	0.46	0.3	1.3	0.39	0.3	1.32	0.24	0.26	1.33	0.07	0.35	1.25	0.02	0.31	1.19	0.9	0.54	1.3	0.86	0.62	1.27	0.64	0.64	1.23	0.47	0.57	1.29	0.42	0.58	1.4	0.35	0.61	1.54	0.21	0.54
511	2.555	1.41	0.96	0.4	1.21	0.89	0.25	1.34	0.86	0.21	1.29	0.63	0.19	1.24	0.46	0.3	1.29	0.39	0.3	1.32	0.24	0.26	1.33	0.07	0.35	1.25	0.02	0.31	1.18	0.9	0.54	1.3	0.86	0.61	1.26	0.64	0.64	1.21	0.47	0.57	1.28	0.42	0.58	1.39	0.35	0.61	1.52	0.21	0.54
512	2.56	1.4	0.96	0.4	1.2	0.89	0.25	1.33	0.86	0.21	1.29	0.63	0.19	1.24	0.46	0.3	1.29	0.39	0.3	1.32	0.24	0.26	1.33	0.07	0.35	1.25	0.02	0.31	1.18	0.9	0.54	1.29	0.86	0.61	1.25	0.64	0.64	1.2	0.47	0.57	1.27	0.42	0.58	1.38	0.35	0.61	1.51	0.2	0.54
513	2.565	1.4	0.96	0.4	1.2	0.89	0.25	1.33	0.86	0.21	1.28	0.63	0.19	1.24	0.46	0.3	1.29	0.39	0.3	1.32	0.24	0.26	1.33	0.07	0.35	1.25	0.02	0.31	1.17	0.9	0.54	1.28	0.86	0.61	1.24	0.64	0.64	1.19	0.48	0.57	1.26	0.42	0.58	1.36	0.35	0.61	1.5	0.2	0.54
514	2.57	1.39	0.96	0.4	1.19	0.9	0.25	1.32	0.86	0.21	1.28	0.63	0.19	1.24	0.46	0.3	1.29	0.39	0.3	1.32	0.24	0.26	1.33	0.07	0.35	1.25	0.02	0.3	1.16	0.9	0.54	1.28	0.87	0.61	1.24	0.64	0.64	1.18	0.48	0.57	1.25	0.42	0.58	1.35	0.34	0.61	1.48	0.2	0.54
515	2.575	1.39	0.96	0.4	1.18	0.9	0.25	1.32	0.86	0.21	1.28	0.63	0.19	1.24	0.46	0.3	1.29	0.39	0.3	1.32	0.24	0.26	1.33	0.07	0.35	1.25	0.02	0.3	1.16	0.9	0.54	1.27	0.87	0.61	1.23	0.64	0.64	1.17	0.48	0.57	1.23	0.42	0.58	1.34	0.34	0.61	1.47	0.2	0.54
516	2.58	1.38	0.96	0.4	1.18	0.9	0.24	1.31	0.87	0.2	1.27	0.63	0.19	1.23	0.46	0.3	1.29	0.39	0.3	1.32	0.24	0.26	1.33	0.07	0.35	1.25	0.02	0.3	1.15	0.9	0.54	1.27	0.87	0.61	1.22	0.65	0.64	1.16	0.48	0.57	1.22	0.42	0.57	1.33	0.34	0.61	1.45	0.19	0.54
517	2.585	1.38	0.96	0.4	1.17	0.9	0.24	1.31	0.87	0.2	1.27	0.63	0.19	1.23	0.46	0.3	1.29	0.39	0.3	1.32	0.25	0.26	1.33	0.07	0.35	1.25	0.02	0.3	1.15	0.9	0.54	1.26	0.87	0.61	1.22	0.65	0.64	1.15	0.48	0.57	1.21	0.42	0.57	1.31	0.34	0.61	1.43	0.19	0.54
518	2.59	1.37	0.96	0.4	1.17	0.9	0.24	1.3	0.87	0.2	1.27	0.63	0.19	1.23	0.46	0.29	1.29	0.39	0.3	1.32	0.25	0.26	1.33	0.07	0.35	1.25	0.02	0.3	1.14	0.9	0.54	1.26	0.87	0.61	1.21	0.65	0.64	1.14	0.48	0.57	1.2	0.43	0.57	1.3	0.34	0.61	1.42	0.19	0.54
519	2.595	1.37	0.96	0.4	1.16	0.9	0.24	1.3	0.87	0.2	1.26	0.63	0.19	1.23	0.46	0.29	1.28	0.39	0.3	1.32	0.25	0.26	1.33	0.07	0.35	1.25	0.02	0.3	1.14	0.9	0.54	1.25	0.87	0.61	1.2	0.65	0.64	1.13	0.49	0.57	1.19	0.43	0.57	1.29	0.34	0.61	1.4	0.18	0.54
520	2.6	1.36	0.96	0.4	1.16	0.9	0.24	1.29	0.87	0.2	1.26	0.63	0.19	1.23	0.45	0.29	1.28	0.39	0.3	1.32	0.25	0.26	1.33	0.07	0.35	1.25	0.02	0.3	1.13	0.9	0.53	1.24	0.87	0.61	1.19	0.65	0.64	1.12	0.49	0.57	1.18	0.43	0.57	1.28	0.34	0.61	1.39	0.18	0.54
521	2.605	1.36	0.96	0.4	1.15	0.9	0.24	1.29	0.87	0.2	1.26	0.63	0.19	1.23	0.45	0.29	1.28	0.39	0.3	1.32	0.25	0.26	1.33	0.07	0.35	1.25	0.02	0.3	1.13	0.9	0.53	1.24	0.87	0.61	1.19	0.65	0.64	1.11	0.49	0.57	1.17	0.43	0.57	1.26	0.34	0.61	1.37	0.17	0.54
522	2.61	1.35	0.96	0.4	1.15	0.9	0.24	1.28	0.87	0.2	1.25	0.63	0.19	1.22	0.45	0.29	1.28	0.39	0.29	1.32	0.25	0.26	1.33	0.07	0.35	1.25	0.02	0.3	1.12	0.9	0.53	1.23	0.87	0.61	1.18	0.65	0.64	1.1	0.49	0.57	1.16	0.43	0.57	1.25	0.33	0.61	1.35	0.17	0.53
523	2.615	1.35	0.96	0.4	1.14	0.9	0.24	1.28	0.87	0.2	1.25	0.63	0.19	1.22	0.45	0.29	1.28	0.39	0.29	1.32	0.25	0.26	1.33	0.07	0.35	1.25	0.02	0.3	1.11	0.9	0.53	1.23	0.87	0.61	1.17	0.65	0.64	1.1	0.49	0.57	1.15	0.43	0.57	1.24	0.33	0.61	1.34	0.16	0.53
524	2.62	1.34	0.96	0.4	1.14	0.9	0.24	1.27	0.87	0.2	1.24	0.63	0.19	1.22	0.45	0.29	1.28	0.4	0.29	1.32	0.25	0.26	1.33	0.07	0.35	1.25	0.02	0.3	1.11	0.9	0.53	1.22	0.87	0.61	1.17	0.65	0.64	1.09	0.5	0.57	1.14	0.43	0.57	1.22	0.33	0.61	1.32	0.16	0.53
525	2.625	1.33	0.96	0.4	1.13	0.9	0.24	1.27	0.87	0.2	1.24	0.63	0.19	1.22	0.45	0.29	1.28	0.4	0.29	1.31	0.25	0.26	1.33	0.07	0.35	1.25	0.02	0.3	1.1	0.9	0.53	1.22	0.87	0.61	1.16	0.65	0.64	1.08	0.5	0.57	1.13	0.43	0.57	1.21	0.33	0.61	1.3	0.15	0.53
526	2.63	1.33	0.96	0.4	1.13	0.9	0.24	1.26	0.87	0.2	1.24	0.63	0.18	1.22	0.45	0.29	1.28	0.4	0.29	1.31	0.25	0.26	1.33	0.07	0.35	1.25	0.02	0.3	1.1	0.9	0.53	1.21	0.87	0.61	1.15	0.65	0.64	1.07	0.5	0.56	1.11	0.43	0.57	1.2	0.32	0.61	1.28	0.15	0.53
527	2.635	1.32	0.96	0.4	1.12	0.9	0.24	1.25	0.87	0.2	1.23	0.63	0.18	1.22	0.45	0.29	1.28	0.4	0.29	1.31	0.25	0.26	1.33	0.07	0.35	1.25	0.02	0.3	1.09	0.9	0.53	1.2	0.87	0.61	1.15	0.65	0.64	1.06	0.5	0.56	1.1	0.43	0.57	1.18	0.32	0.61	1.27	0.14	0.53
528	2.64	1.32	0.96	0.4	1.12	0.9	0.24	1.25	0.87	0.2	1.23	0.63	0.18	1.21	0.45	0.29	1.27	0.4	0.29	1.31	0.25	0.26	1.33	0.07	0.35	1.25	0.02	0.3	1.08	0.9	0.53	1.2	0.87	0.61	1.14	0.65	0.64	1.05	0.5	0.56	1.1	0.43	0.57	1.17	0.32	0.61	1.25	0.14	0.53
529	2.645	1.31	0.96	0.4	1.11	0.9	0.24	1.24	0.87	0.2	1.22	0.63	0.19	1.21	0.45	0.29	1.27	0.4	0.29	1.31	0.25	0.26	1.33	0.07	0.35	1.25	0.02	0.3	1.08	0.9	0.53	1.19	0.87	0.61	1.13	0.65	0.64	1.04	0.51	0.56	1.09	0.43	0.57	1.16	0.32	0.61	1.23	0.14	0.53
530	2.65	1.31	0.96	0.4	1.11	0.9	0.24	1.24	0.87	0.2	1.22	0.63	0.19	1.21	0.45	0.29	1.27	0.4	0.29	1.31	0.25	0.26	1.33	0.07	0.35	1.25	0.02	0.3	1.07	0.9	0.53	1.19	0.87	0.61	1.13	0.66	0.64	1.04	0.51	0.56	1.08	0.43	0.57	1.15	0.32	0.61	1.21	0.13	0.53
531	2.655	1.3	0.96	0.4	1.1	0.9	0.24	1.23	0.87	0.2	1.21	0.63	0.19	1.21	0.45	0.29	1.27	0.4	0.29	1.31	0.25	0.26	1.33	0.07	0.34	1.25	0.02	0.3	1.07	0.9	0.53	1.18	0.87	0.61	1.12	0.66	0.64	1.03	0.51	0.56	1.07	0.43	0.57	1.13	0.31	0.61	1.19	0.13	0.53
532	2.66	1.3	0.96	0.4	1.09	0.9	0.24	1.23	0.87	0.2	1.21	0.63	0.19	1.21	0.45	0.29	1.27	0.4	0.29	1.31	0.25	0.26	1.33	0.07	0.34	1.25	0.02	0.3	1.06	0.9	0.53	1.17	0.87	0.61	1.11	0.66	0.64	1.02	0.51	0.56	1.06	0.43	0.57	1.12	0.31	0.61	1.17	0.12	0.53
533	2.665	1.29	0.96	0.4	1.09	0.9	0.24	1.22	0.87	0.2	1.2	0.63	0.19	1.2	0.45	0.29	1.27	0.4	0.29	1.31	0.26	0.26	1.33	0.08	0.34	1.25	0.02	0.3	1.06	0.9	0.53	1.17	0.87	0.61	1.11	0.66	0.64	1.01	0.51	0.56	1.05	0.43	0.57	1.11	0.31	0.61	1.15	0.12	0.53
534	2.67	1.29	0.96	0.4	1.08	0.9	0.24	1.22	0.87	0.2	1.2	0.63	0.19	1.2	0.46	0.29	1.26	0.4	0.29	1.31	0.26	0.26	1.33	0.08	0.34	1.25	0.02	0.3	1.05	0.9	0.53	1.16	0.87	0.61	1.1	0.66	0.64	1.01	0.51	0.56	1.04	0.43	0.57	1.1	0.31	0.61	1.13	0.11	0.53
535	2.675	1.28	0.96	0.4	1.08	0.9	0.24	1.21	0.87	0.2	1.19	0.63	0.19	1.2	0.46	0.29	1.26	0.4	0.29	1.31	0.26	0.26	1.33	0.08	0.34	1.25	0.02	0.3	1.05	0.9	0.53	1.16	0.87	0.61	1.1	0.66	0.64	1	0.51	0.56	1.03	0.43	0.56	1.08	0.31	0.61	1.11	0.11	0.53
536	2.68	1.27	0.96	0.4	1.07	0.9	0.24	1.21	0.87	0.2	1.19	0.63	0.19	1.2	0.46	0.29	1.26	0.4	0.29	1.31	0.26	0.26	1.33	0.08	0.34	1.25	0.02	0.3	1.04	0.9	0.53	1.15	0.87	0.61	1.09	0.66	0.64	0.99	0.51	0.56	1.02	0.43	0.56	1.07	0.3	0.61	1.09	0.11	0.53
537	2.685	1.27	0.96	0.4	1.07	0.89	0.24	1.2	0.86	0.2	1.18	0.63	0.19	1.19	0.46	0.29	1.26	0.4	0.29	1.3	0.26	0.26	1.33	0.08	0.34	1.25	0.02	0.3	1.04	0.9	0.53	1.15	0.87	0.61	1.08	0.66	0.64	0.99	0.51	0.56	1.02	0.43	0.56	1.06	0.3	0.61	1.07	0.1	0.53
538	2.69	1.26	0.96	0.4	1.06	0.89	0.24	1.2	0.86	0.2	1.18	0.63	0.19	1.19	0.46	0.29	1.26	0.4	0.29	1.3	0.26	0.26	1.33	0.08	0.34	1.25	0.02	0.3	1.03	0.9	0.53	1.14	0.87	0.61	1.08	0.66	0.64	0.98	0.51	0.56	1.01	0.43	0.56	1.05	0.3	0.61	1.05	0.1	0.53
539	2.695	1.26	0.96	0.4	1.06	0.89	0.24	1.19	0.86	0.2	1.18	0.63	0.19	1.19	0.46	0.29	1.25	0.4	0.29	1.3	0.26	0.26	1.32	0.08	0.34	1.25	0.02	0.3	1.03	0.9	0.53	1.14	0.87	0.61	1.07	0.66	0.64	0.97	0.51	0.56	1	0.43	0.56	1.03	0.3	0.61	1.03	0.1	0.53
540	2.7	1.25	0.95	0.4	1.05	0.89	0.24	1.19	0.86	0.2	1.17	0.63	0.19	1.18	0.46	0.29	1.25	0.4	0.29	1.3	0.26	0.26	1.32	0.08	0.34	1.25	0.02	0.3	1.02	0.9	0.53	1.13	0.87	0.61	1.06	0.66	0.64	0.97	0.51	0.56	1	0.43	0.56	1.02	0.3	0.61	1.01	0.1	0.54
541	2.705	1.25	0.95	0.4	1.05	0.89	0.24	1.18	0.86	0.21	1.16	0.63	0.19	1.18	0.46	0.29	1.25	0.4	0.29	1.3	0.26	0.26	1.32	0.08	0.34	1.25	0.02	0.3	1.01	0.9	0.53	1.12	0.87	0.61	1.06	0.65	0.64	0.96	0.51	0.56	0.99	0.43	0.56	1.01	0.3	0.61	0.99	0.1	0.54
542	2.71	1.24	0.95	0.4	1.04	0.89	0.24	1.17	0.86	0.21	1.16	0.63	0.19	1.18	0.46	0.29	1.25	0.41	0.29	1.3	0.26	0.26	1.32	0.08	0.34	1.25	0.02	0.3	1.01	0.9	0.53	1.12	0.87	0.61	1.05	0.65	0.64	0.96	0.51	0.56	0.98	0.43	0.56	1	0.29	0.61	0.97	0.09	0.54
543	2.715	1.23	0.95	0.4	1.03	0.89	0.24	1.17	0.86	0.21	1.16	0.63	0.19	1.17	0.46	0.29	1.24	0.41	0.29	1.3	0.26	0.26	1.32	0.08	0.34	1.25	0.02	0.3	1	0.9	0.53	1.11	0.87	0.61	1.05	0.65	0.64	0.95	0.51	0.56	0.98	0.43	0.56	0.99	0.29	0.61	0.96	0.09	0.54
544	2.72	1.23	0.95	0.4	1.03	0.89	0.24	1.16	0.86	0.21	1.15	0.63	0.19	1.17	0.46	0.29	1.24	0.41	0.29	1.29	0.26	0.26	1.32	0.08	0.34	1.25	0.02	0.3	1	0.9	0.53	1.11	0.86	0.61	1.04	0.65	0.64	0.94	0.51	0.56	0.97	0.43	0.56	0.98	0.29	0.6	0.94	0.09	0.54
545	2.725	1.22	0.95	0.4	1.02	0.89	0.24	1.16	0.86	0.21	1.15	0.63	0.19	1.17	0.46	0.29	1.24	0.41	0.29	1.29	0.27	0.26	1.32	0.08	0.34	1.25	0.02	0.3	0.99	0.9	0.53	1.1	0.86	0.61	1.04	0.65	0.64	0.94	0.51	0.55	0.96	0.43	0.56	0.97	0.29	0.6	0.92	0.09	0.54
546	2.73	1.22	0.95	0.4	1.02	0.89	0.24	1.15	0.86	0.21	1.14	0.63	0.19	1.16	0.46	0.29	1.24	0.41	0.29	1.29	0.27	0.26	1.32	0.09	0.34	1.25	0.02	0.3	0.99	0.9	0.53	1.09	0.86	0.61	1.03	0.65	0.64	0.93	0.51	0.55	0.96	0.42	0.56	0.96	0.29	0.6	0.9	0.09	0.54
547	2.735	1.21	0.95	0.4	1.01	0.89	0.24	1.15	0.86	0.21	1.14	0.63	0.19	1.16	0.46	0.29	1.23	0.41	0.29	1.29	0.27	0.26	1.32	0.09	0.34	1.25	0.02	0.3	0.98	0.9	0.53	1.09	0.86	0.61	1.02	0.65	0.64	0.93	0.51	0.55	0.95	0.42	0.56	0.95	0.29	0.6	0.88	0.09	0.54
548	2.74	1.21	0.95	0.4	1	0.89	0.24	1.14	0.86	0.21	1.13	0.63	0.19	1.16	0.46	0.29	1.23	0.41	0.29	1.29	0.27	0.26	1.32	0.09	0.34	1.25	0.02	0.3	0.97	0.9	0.53	1.08	0.86	0.61	1.02	0.65	0.64	0.92	0.5	0.55	0.95	0.42	0.56	0.94	0.29	0.6	0.87	0.1	0.54
549	2.745	1.2	0.95	0.4	1	0.89	0.24	1.14	0.86	0.21	1.13	0.63	0.19	1.15	0.46	0.29	1.23	0.41	0.29	1.28	0.27	0.26	1.32	0.09	0.34	1.25	0.02	0.3	0.97	0.89	0.53	1.08	0.86	0.61	1.01	0.65	0.64	0.92	0.5	0.55	0.94	0.42	0.56	0.92	0.29	0.6	0.85	0.1	0.54
550	2.75	1.19	0.95	0.4	0.99	0.89	0.24	1.13	0.86	0.21	1.12	0.63	0.19	1.15	0.46	0.29	1.22	0.41	0.29	1.28	0.27	0.26	1.32	0.09	0.34	1.25	0.02	0.3	0.96	0.89	0.53	1.07	0.86	0.61	1.01	0.64	0.64	0.91	0.5	0.56	0.93	0.42	0.56	0.91	0.29	0.6	0.83	0.1	0.54
551	2.755	1.19	0.95	0.4	0.99	0.89	0.24	1.12	0.86	0.21	1.12	0.63	0.19	1.14	0.46	0.29	1.22	0.41	0.29	1.28	0.27	0.26	1.32	0.09	0.34	1.25	0.02	0.3	0.95	0.89	0.53	1.06	0.86	0.61	1	0.64	0.64	0.91	0.5	0.56	0.92	0.42	0.56	0.9	0.29	0.6	0.82	0.1	0.53
552	2.76	1.18	0.94	0.4	0.98	0.89	0.24	1.12	0.86	0.21	1.11	0.63	0.19	1.14	0.46	0.29	1.22	0.41	0.29	1.28	0.27	0.25	1.32	0.09	0.34	1.25	0.02	0.3	0.95	0.89	0.53	1.06	0.86	0.61	1	0.64	0.64	0.9	0.5	0.56	0.92	0.42	0.56	0.89	0.28	0.6	0.8	0.1	0.53
553	2.765	1.17	0.94	0.41	0.97	0.89	0.24	1.11	0.86	0.21	1.11	0.63	0.19	1.14	0.46	0.29	1.21	0.41	0.29	1.28	0.27	0.25	1.32	0.09	0.34	1.25	0.02	0.3	0.94	0.89	0.53	1.05	0.85	0.61	0.99	0.64	0.64	0.9	0.49	0.56	0.91	0.42	0.56	0.88	0.28	0.6	0.79	0.1	0.53
554	2.77	1.17	0.94	0.41	0.97	0.89	0.24	1.11	0.86	0.21	1.1	0.63	0.19	1.13	0.46	0.29	1.21	0.41	0.29	1.27	0.27	0.25	1.32	0.09	0.34	1.25	0.02	0.3	0.93	0.89	0.53	1.04	0.85	0.61	0.99	0.64	0.64	0.89	0.49	0.56	0.9	0.42	0.56	0.87	0.28	0.6	0.78	0.1	0.53
555	2.775	1.16	0.94	0.41	0.96	0.89	0.24	1.1	0.86	0.21	1.1	0.63	0.19	1.13	0.46	0.29	1.2	0.41	0.29	1.27	0.27	0.25	1.32	0.09	0.34	1.25	0.02	0.3	0.93	0.89	0.53	1.04	0.85	0.61	0.98	0.63	0.64	0.88	0.49	0.56	0.9	0.41	0.56	0.86	0.28	0.6	0.77	0.1	0.53
556	2.78	1.16	0.94	0.41	0.96	0.89	0.24	1.09	0.86	0.21	1.09	0.63	0.19	1.12	0.46	0.29	1.2	0.41	0.29	1.27	0.28	0.25	1.32	0.1	0.34	1.25	0.02	0.3	0.92	0.89	0.53	1.03	0.85	0.61	0.98	0.63	0.64	0.88	0.49	0.56	0.89	0.41	0.56	0.85	0.28	0.6	0.75	0.1	0.53
557	2.785	1.15	0.94	0.41	0.95	0.89	0.24	1.09	0.86	0.21	1.09	0.63	0.19	1.12	0.46	0.29	1.2	0.41	0.29	1.27	0.28	0.25	1.32	0.1	0.34	1.25	0.02	0.3	0.92	0.89	0.53	1.02	0.85	0.61	0.97	0.63	0.64	0.87	0.49	0.56	0.88	0.41	0.56	0.84	0.28	0.6	0.74	0.11	0.53
558	2.79	1.14	0.94	0.41	0.94	0.88	0.24	1.08	0.86	0.21	1.09	0.63	0.19	1.12	0.45	0.29	1.19	0.41	0.29	1.26	0.28	0.25	1.31	0.1	0.34	1.25	0.02	0.3	0.91	0.89	0.53	1.01	0.85	0.62	0.96	0.63	0.64	0.86	0.49	0.56	0.88	0.41	0.56	0.84	0.28	0.6	0.73	0.11	0.53
559	2.795	1.14	0.94	0.41	0.94	0.88	0.24	1.08	0.86	0.21	1.08	0.63	0.18	1.11	0.45	0.29	1.19	0.41	0.29	1.26	0.28	0.25	1.31	0.1	0.34	1.25	0.02	0.3	0.9	0.89	0.53	1.01	0.85	0.62	0.96	0.63	0.64	0.86	0.49	0.56	0.87	0.41	0.56	0.83	0.28	0.6	0.72	0.1	0.53
560	2.8	1.13	0.94	0.41	0.93	0.88	0.24	1.07	0.86	0.21	1.07	0.63	0.18	1.11	0.45	0.29	1.18	0.41	0.29	1.26	0.28	0.25	1.31	0.1	0.33	1.25	0.02	0.3	0.89	0.88	0.53	1	0.84	0.62	0.95	0.63	0.64	0.85	0.49	0.56	0.86	0.41	0.56	0.82	0.28	0.6	0.71	0.1	0.53
561	2.805	1.12	0.94	0.41	0.93	0.88	0.24	1.06	0.85	0.21	1.07	0.63	0.19	1.1	0.45	0.29	1.18	0.41	0.29	1.25	0.28	0.25	1.31	0.1	0.33	1.25	0.02	0.3	0.89	0.88	0.53	0.99	0.84	0.62	0.94	0.63	0.64	0.84	0.49	0.56	0.85	0.41	0.56	0.81	0.28	0.6	0.7	0.1	0.53
562	2.81	1.12	0.93	0.41	0.92	0.88	0.24	1.06	0.85	0.21	1.06	0.63	0.19	1.1	0.45	0.29	1.17	0.41	0.29	1.25	0.28	0.25	1.31	0.1	0.33	1.25	0.02	0.3	0.88	0.88	0.53	0.99	0.84	0.62	0.94	0.63	0.64	0.84	0.49	0.56	0.85	0.41	0.56	0.8	0.28	0.6	0.7	0.1	0.52
563	2.815	1.11	0.93	0.41	0.91	0.88	0.24	1.05	0.85	0.21	1.06	0.63	0.19	1.09	0.45	0.29	1.17	0.41	0.29	1.25	0.28	0.25	1.31	0.1	0.33	1.25	0.02	0.3	0.87	0.88	0.53	0.98	0.84	0.62	0.93	0.62	0.64	0.83	0.49	0.56	0.84	0.41	0.56	0.8	0.28	0.6	0.69	0.1	0.52
564	2.82	1.1	0.93	0.41	0.91	0.88	0.24	1.05	0.85	0.21	1.05	0.63	0.18	1.09	0.45	0.29	1.16	0.41	0.29	1.24	0.28	0.25	1.31	0.11	0.33	1.25	0.02	0.3	0.87	0.88	0.53	0.97	0.84	0.62	0.92	0.62	0.64	0.82	0.49	0.56	0.83	0.4	0.56	0.79	0.27	0.6	0.69	0.1	0.52
565	2.825	1.1	0.93	0.42	0.9	0.88	0.24	1.04	0.85	0.22	1.05	0.63	0.19	1.08	0.45	0.29	1.16	0.41	0.29	1.24	0.28	0.25	1.31	0.11	0.33	1.25	0.02	0.3	0.86	0.88	0.53	0.96	0.84	0.62	0.91	0.62	0.64	0.81	0.49	0.56	0.82	0.4	0.56	0.78	0.27	0.6	0.68	0.1	0.52
566	2.83	1.09	0.93	0.42	0.89	0.88	0.24	1.03	0.85	0.22	1.04	0.63	0.19	1.08	0.45	0.29	1.15	0.41	0.29	1.23	0.28	0.25	1.31	0.11	0.33	1.25	0.02	0.3	0.85	0.88	0.53	0.96	0.84	0.62	0.91	0.62	0.64	0.81	0.49	0.56	0.82	0.4	0.56	0.78	0.27	0.6	0.68	0.1	0.52
567	2.835	1.08	0.93	0.42	0.89	0.88	0.24	1.03	0.85	0.22	1.03	0.63	0.19	1.07	0.45	0.28	1.15	0.41	0.29	1.23	0.29	0.25	1.3	0.11	0.33	1.25	0.02	0.3	0.84	0.88	0.53	0.95	0.84	0.62	0.9	0.62	0.64	0.8	0.49	0.55	0.81	0.4	0.55	0.77	0.27	0.6	0.67	0.09	0.52
568	2.84	1.07	0.93	0.42	0.88	0.88	0.24	1.02	0.85	0.22	1.03	0.63	0.19	1.06	0.45	0.29	1.14	0.41	0.29	1.23	0.29	0.25	1.3	0.11	0.33	1.25	0.02	0.3	0.84	0.88	0.54	0.94	0.84	0.62	0.89	0.62	0.64	0.79	0.49	0.55	0.8	0.4	0.55	0.76	0.27	0.6	0.67	0.09	0.52
569	2.845	1.07	0.93	0.42	0.87	0.88	0.24	1.01	0.85	0.22	1.02	0.63	0.19	1.06	0.45	0.28	1.14	0.41	0.29	1.22	0.29	0.25	1.3	0.11	0.33	1.25	0.02	0.3	0.83	0.88	0.54	0.93	0.84	0.62	0.88	0.62	0.64	0.78	0.48	0.55	0.79	0.4	0.55	0.76	0.27	0.59	0.67	0.09	0.52
570	2.85	1.06	0.92	0.42	0.87	0.88	0.24	1.01	0.85	0.22	1.02	0.63	0.19	1.05	0.45	0.28	1.13	0.41	0.29	1.22	0.29	0.25	1.3	0.12	0.32	1.25	0.02	0.3	0.82	0.88	0.54	0.93	0.83	0.62	0.87	0.62	0.64	0.77	0.48	0.55	0.78	0.4	0.55	0.75	0.27	0.59	0.66	0.09	0.52
571	2.855	1.05	0.92	0.42	0.86	0.88	0.24	1	0.85	0.22	1.01	0.63	0.19	1.04	0.45	0.28	1.12	0.41	0.29	1.21	0.29	0.25	1.3	0.12	0.32	1.25	0.02	0.3	0.81	0.87	0.54	0.92	0.83	0.62	0.86	0.62	0.64	0.76	0.48	0.55	0.78	0.4	0.55	0.75	0.26	0.59	0.66	0.08	0.52
572	2.86	1.04	0.92	0.42	0.85	0.87	0.25	0.99	0.84	0.22	1	0.63	0.19	1.04	0.45	0.28	1.12	0.41	0.29	1.21	0.29	0.25	1.29	0.12	0.32	1.25	0.02	0.3	0.8	0.87	0.54	0.91	0.83	0.62	0.85	0.62	0.64	0.75	0.48	0.55	0.77	0.4	0.55	0.74	0.26	0.59	0.66	0.08	0.52
573	2.865	1.04	0.92	0.42	0.84	0.87	0.25	0.98	0.84	0.22	0.99	0.63	0.19	1.03	0.45	0.28	1.11	0.41	0.28	1.2	0.29	0.24	1.29	0.12	0.32	1.25	0.02	0.3	0.8	0.87	0.54	0.9	0.83	0.62	0.84	0.62	0.64	0.74	0.48	0.55	0.76	0.4	0.55	0.74	0.26	0.59	0.66	0.08	0.52
574	2.87	1.03	0.92	0.42	0.84	0.87	0.25	0.98	0.84	0.22	0.99	0.63	0.19	1.02	0.45	0.28	1.11	0.41	0.28	1.2	0.29	0.24	1.29	0.12	0.32	1.25	0.02	0.3	0.79	0.87	0.54	0.89	0.83	0.62	0.83	0.62	0.64	0.74	0.48	0.55	0.75	0.39	0.55	0.73	0.26	0.59	0.66	0.08	0.52
575	2.875	1.02	0.92	0.42	0.83	0.87	0.25	0.97	0.84	0.22	0.98	0.63	0.19	1.02	0.45	0.28	1.1	0.41	0.28	1.19	0.29	0.24	1.29	0.13	0.32	1.25	0.02	0.3	0.78	0.87	0.54	0.89	0.83	0.62	0.82	0.62	0.64	0.73	0.48	0.54	0.75	0.39	0.55	0.72	0.26	0.59	0.65	0.08	0.51
576	2.88	1.01	0.92	0.42	0.82	0.87	0.25	0.96	0.84	0.22	0.97	0.63	0.19	1.01	0.45	0.28	1.09	0.41	0.28	1.19	0.3	0.24	1.29	0.13	0.32	1.25	0.02	0.3	0.77	0.87	0.54	0.88	0.83	0.62	0.81	0.62	0.64	0.72	0.48	0.54	0.74	0.39	0.55	0.72	0.25	0.59	0.65	0.08	0.51
577	2.885	1.01	0.92	0.42	0.82	0.87	0.25	0.95	0.84	0.23	0.97	0.63	0.19	1	0.45	0.28	1.08	0.41	0.28	1.18	0.3	0.24	1.28	0.13	0.32	1.25	0.02	0.3	0.76	0.87	0.54	0.87	0.83	0.63	0.8	0.62	0.64	0.71	0.48	0.54	0.74	0.39	0.55	0.71	0.25	0.59	0.64	0.07	0.51
578	2.89	1	0.92	0.43	0.81	0.87	0.25	0.95	0.84	0.23	0.96	0.63	0.19	0.99	0.44	0.28	1.08	0.41	0.28	1.18	0.3	0.24	1.28	0.13	0.32	1.25	0.02	0.3	0.76	0.87	0.54	0.86	0.83	0.63	0.79	0.61	0.64	0.71	0.47	0.54	0.73	0.39	0.55	0.71	0.25	0.59	0.64	0.07	0.51
579	2.895	0.99	0.92	0.43	0.8	0.87	0.25	0.94	0.84	0.23	0.95	0.63	0.19	0.99	0.44	0.28	1.07	0.41	0.28	1.17	0.3	0.24	1.27	0.13	0.31	1.25	0.02	0.3	0.75	0.87	0.54	0.85	0.83	0.63	0.78	0.61	0.64	0.7	0.47	0.54	0.73	0.39	0.55	0.7	0.25	0.59	0.63	0.07	0.51
580	2.9	0.98	0.92	0.43	0.79	0.87	0.25	0.93	0.84	0.23	0.94	0.62	0.19	0.98	0.44	0.28	1.06	0.41	0.28	1.16	0.3	0.24	1.27	0.14	0.31	1.25	0.02	0.3	0.74	0.87	0.54	0.84	0.83	0.63	0.78	0.61	0.64	0.7	0.47	0.55	0.72	0.39	0.55	0.69	0.25	0.59	0.63	0.07	0.51
581	2.905	0.98	0.92	0.43	0.78	0.87	0.25	0.92	0.84	0.23	0.93	0.62	0.19	0.97	0.44	0.28	1.05	0.41	0.28	1.16	0.3	0.24	1.27	0.14	0.31	1.25	0.02	0.3	0.73	0.87	0.54	0.83	0.83	0.63	0.77	0.61	0.64	0.69	0.47	0.55	0.71	0.39	0.55	0.69	0.25	0.59	0.63	0.07	0.51
582	2.91	0.97	0.92	0.43	0.78	0.87	0.25	0.91	0.84	0.23	0.93	0.62	0.19	0.96	0.44	0.28	1.04	0.41	0.28	1.15	0.3	0.24	1.26	0.14	0.31	1.24	0.02	0.3	0.72	0.87	0.54	0.82	0.83	0.63	0.76	0.61	0.64	0.68	0.47	0.55	0.7	0.39	0.55	0.68	0.26	0.59	0.63	0.07	0.51
583	2.915	0.96	0.92	0.43	0.77	0.86	0.25	0.91	0.84	0.23	0.92	0.62	0.19	0.95	0.44	0.28	1.03	0.41	0.28	1.14	0.3	0.24	1.26	0.14	0.31	1.24	0.03	0.3	0.71	0.87	0.54	0.81	0.83	0.63	0.76	0.62	0.64	0.68	0.48	0.55	0.69	0.39	0.55	0.67	0.26	0.59	0.63	0.07	0.51
584	2.92	0.95	0.92	0.43	0.76	0.86	0.25	0.9	0.83	0.23	0.91	0.62	0.19	0.94	0.44	0.28	1.02	0.41	0.28	1.13	0.3	0.24	1.25	0.15	0.31	1.24	0.03	0.3	0.71	0.87	0.54	0.81	0.83	0.63	0.75	0.62	0.64	0.67	0.48	0.55	0.69	0.39	0.55	0.67	0.26	0.59	0.63	0.07	0.51
585	2.925	0.95	0.92	0.43	0.75	0.86	0.25	0.89	0.83	0.23	0.9	0.62	0.19	0.93	0.43	0.28	1.01	0.4	0.28	1.13	0.3	0.24	1.25	0.15	0.31	1.24	0.03	0.3	0.7	0.87	0.54	0.8	0.83	0.63	0.74	0.62	0.65	0.66	0.48	0.55	0.68	0.4	0.55	0.66	0.26	0.59	0.63	0.07	0.51
586	2.93	0.94	0.92	0.43	0.75	0.86	0.26	0.88	0.83	0.23	0.89	0.62	0.19	0.92	0.43	0.27	1	0.4	0.28	1.12	0.3	0.23	1.24	0.15	0.31	1.24	0.03	0.3	0.69	0.87	0.54	0.79	0.83	0.63	0.74	0.62	0.65	0.65	0.48	0.55	0.67	0.4	0.55	0.66	0.26	0.59	0.63	0.07	0.51
587	2.935	0.93	0.92	0.43	0.74	0.86	0.26	0.87	0.83	0.23	0.88	0.62	0.19	0.91	0.43	0.27	0.99	0.4	0.28	1.11	0.3	0.23	1.23	0.16	0.31	1.24	0.04	0.3	0.68	0.87	0.54	0.78	0.83	0.63	0.73	0.62	0.65	0.64	0.48	0.55	0.66	0.4	0.55	0.65	0.26	0.59	0.63	0.07	0.51
588	2.94	0.92	0.92	0.43	0.73	0.86	0.26	0.87	0.83	0.23	0.87	0.62	0.19	0.89	0.43	0.27	0.98	0.4	0.27	1.1	0.3	0.23	1.23	0.16	0.3	1.23	0.04	0.3	0.68	0.87	0.54	0.77	0.84	0.63	0.72	0.63	0.65	0.63	0.49	0.54	0.65	0.4	0.55	0.65	0.26	0.59	0.62	0.07	0.51
589	2.945	0.92	0.92	0.43	0.72	0.86	0.26	0.86	0.83	0.23	0.86	0.61	0.19	0.88	0.42	0.27	0.97	0.39	0.27	1.09	0.3	0.23	1.22	0.16	0.3	1.23	0.05	0.3	0.67	0.87	0.54	0.77	0.84	0.63	0.71	0.63	0.65	0.63	0.49	0.54	0.65	0.4	0.55	0.64	0.26	0.59	0.62	0.07	0.51
590	2.95	0.91	0.92	0.43	0.72	0.86	0.26	0.85	0.83	0.23	0.85	0.61	0.2	0.87	0.42	0.27	0.95	0.39	0.27	1.08	0.3	0.23	1.21	0.17	0.3	1.23	0.05	0.29	0.66	0.87	0.54	0.76	0.84	0.63	0.71	0.63	0.65	0.62	0.49	0.54	0.64	0.4	0.55	0.64	0.26	0.59	0.62	0.07	0.51
591	2.955	0.91	0.92	0.43	0.71	0.86	0.26	0.84	0.83	0.23	0.84	0.61	0.2	0.86	0.42	0.27	0.94	0.39	0.27	1.06	0.3	0.23	1.2	0.17	0.3	1.22	0.06	0.29	0.66	0.87	0.54	0.75	0.85	0.63	0.7	0.63	0.65	0.61	0.49	0.54	0.64	0.4	0.55	0.63	0.26	0.59	0.62	0.07	0.51
592	2.96	0.9	0.92	0.43	0.7	0.86	0.26	0.84	0.83	0.23	0.83	0.61	0.2	0.84	0.42	0.27	0.93	0.39	0.27	1.05	0.31	0.23	1.19	0.18	0.3	1.22	0.06	0.29	0.65	0.88	0.54	0.75	0.85	0.63	0.69	0.63	0.65	0.61	0.49	0.54	0.63	0.4	0.55	0.63	0.26	0.59	0.62	0.07	0.51
593	2.965	0.89	0.92	0.43	0.69	0.86	0.27	0.83	0.83	0.23	0.82	0.6	0.2	0.83	0.42	0.27	0.92	0.39	0.27	1.04	0.31	0.23	1.18	0.18	0.3	1.21	0.07	0.29	0.64	0.88	0.54	0.74	0.85	0.63	0.68	0.63	0.65	0.6	0.49	0.54	0.63	0.4	0.55	0.63	0.26	0.59	0.62	0.07	0.51
594	2.97	0.89	0.92	0.43	0.69	0.86	0.27	0.82	0.82	0.23	0.81	0.6	0.2	0.82	0.41	0.27	0.9	0.38	0.27	1.03	0.31	0.23	1.17	0.18	0.3	1.2	0.07	0.29	0.64	0.88	0.54	0.74	0.85	0.63	0.68	0.63	0.65	0.6	0.49	0.54	0.62	0.4	0.55	0.63	0.26	0.59	0.62	0.07	0.51
595	2.975	0.88	0.92	0.43	0.68	0.86	0.27	0.81	0.82	0.23	0.8	0.6	0.2	0.8	0.41	0.27	0.89	0.38	0.27	1.02	0.31	0.23	1.16	0.19	0.3	1.2	0.08	0.29	0.63	0.88	0.54	0.73	0.85	0.63	0.67	0.63	0.65	0.59	0.49	0.54	0.62	0.4	0.55	0.62	0.26	0.59	0.62	0.07	0.51
596	2.98	0.87	0.92	0.43	0.68	0.86	0.27	0.81	0.82	0.23	0.79	0.6	0.2	0.79	0.41	0.27	0.88	0.38	0.27	1	0.31	0.23	1.15	0.19	0.3	1.19	0.09	0.29	0.62	0.89	0.54	0.73	0.86	0.63	0.66	0.64	0.65	0.59	0.49	0.55	0.62	0.4	0.55	0.62	0.26	0.59	0.62	0.07	0.51
597	2.985	0.87	0.92	0.43	0.67	0.87	0.27	0.8	0.82	0.23	0.79	0.6	0.2	0.78	0.41	0.27	0.86	0.38	0.27	0.99	0.31	0.23	1.14	0.2	0.3	1.18	0.09	0.29	0.62	0.89	0.54	0.72	0.86	0.63	0.66	0.64	0.65	0.59	0.49	0.55	0.61	0.4	0.55	0.62	0.26	0.59	0.62	0.07	0.51
598	2.99	0.86	0.92	0.43	0.67	0.87	0.27	0.8	0.82	0.23	0.78	0.6	0.2	0.76	0.41	0.27	0.85	0.38	0.27	0.98	0.31	0.23	1.13	0.2	0.3	1.17	0.1	0.29	0.61	0.89	0.54	0.72	0.86	0.63	0.65	0.64	0.65	0.58	0.49	0.55	0.61	0.4	0.55	0.62	0.26	0.59	0.62	0.07	0.51
599	2.995	0.86	0.92	0.43	0.66	0.87	0.27	0.79	0.83	0.23	0.77	0.6	0.2	0.75	0.41	0.27	0.84	0.38	0.27	0.97	0.31	0.23	1.12	0.2	0.3	1.15	0.1	0.29	0.6	0.89	0.54	0.71	0.86	0.63	0.64	0.64	0.65	0.58	0.49	0.55	0.61	0.4	0.55	0.62	0.26	0.59	0.62	0.07	0.51
600	3	0.85	0.92	0.43	0.66	0.87	0.27	0.79	0.83	0.23	0.76	0.6	0.2	0.74	0.41	0.27	0.82	0.38	0.27	0.95	0.31	0.23	1.11	0.21	0.3	1.14	0.1	0.29	0.6	0.89	0.55	0.71	0.86	0.63	0.64	0.64	0.65	0.58	0.49	0.55	0.61	0.4	0.55	0.62	0.26	0.59	0.62	0.07	0.51
601	3.005	0.84	0.92	0.43	0.65	0.87	0.27	0.78	0.83	0.23	0.75	0.6	0.2	0.73	0.41	0.27	0.81	0.38	0.27	0.94	0.31	0.23	1.09	0.21	0.31	1.13	0.11	0.29	0.59	0.89	0.55	0.7	0.86	0.63	0.64	0.64	0.65	0.58	0.48	0.55	0.61	0.4	0.56	0.61	0.26	0.59	0.62	0.07	0.51
602	3.01	0.84	0.93	0.43	0.65	0.87	0.27	0.78	0.83	0.23	0.74	0.6	0.2	0.72	0.41	0.27	0.8	0.38	0.27	0.93	0.31	0.23	1.08	0.21	0.31	1.11	0.11	0.29	0.59	0.89	0.55	0.7	0.86	0.63	0.63	0.64	0.65	0.58	0.48	0.55	0.61	0.4	0.56	0.61	0.26	0.59	0.62	0.07	0.51
603	3.015	0.83	0.93	0.43	0.64	0.87	0.26	0.77	0.83	0.23	0.73	0.6	0.2	0.7	0.41	0.27	0.78	0.38	0.27	0.91	0.31	0.23	1.07	0.21	0.31	1.1	0.11	0.29	0.58	0.9	0.55	0.69	0.86	0.63	0.63	0.64	0.65	0.57	0.48	0.55	0.6	0.4	0.56	0.61	0.26	0.59	0.62	0.07	0.51
604	3.02	0.83	0.93	0.43	0.64	0.87	0.26	0.77	0.83	0.23	0.73	0.6	0.2	0.69	0.41	0.27	0.77	0.38	0.27	0.9	0.32	0.23	1.06	0.22	0.31	1.09	0.11	0.29	0.57	0.9	0.55	0.69	0.86	0.63	0.62	0.64	0.65	0.57	0.48	0.55	0.6	0.4	0.56	0.61	0.26	0.59	0.62	0.07	0.51
605	3.025	0.82	0.93	0.43	0.64	0.87	0.26	0.77	0.83	0.23	0.72	0.6	0.2	0.68	0.42	0.27	0.76	0.38	0.27	0.89	0.32	0.23	1.04	0.22	0.31	1.07	0.11	0.29	0.57	0.9	0.55	0.68	0.86	0.63	0.62	0.64	0.65	0.57	0.48	0.55	0.6	0.4	0.56	0.61	0.26	0.6	0.62	0.07	0.51
606	3.03	0.82	0.93	0.43	0.63	0.88	0.26	0.76	0.83	0.23	0.71	0.6	0.2	0.67	0.42	0.27	0.74	0.38	0.27	0.87	0.32	0.23	1.03	0.22	0.31	1.05	0.12	0.28	0.56	0.9	0.55	0.67	0.86	0.63	0.62	0.64	0.65	0.57	0.48	0.55	0.6	0.4	0.56	0.61	0.26	0.6	0.62	0.07	0.51
607	3.035	0.81	0.93	0.43	0.63	0.88	0.26	0.76	0.83	0.23	0.7	0.61	0.2	0.65	0.42	0.27	0.73	0.38	0.27	0.86	0.32	0.23	1.02	0.22	0.31	1.04	0.12	0.28	0.56	0.9	0.55	0.67	0.86	0.63	0.62	0.64	0.65	0.56	0.48	0.55	0.6	0.4	0.56	0.61	0.26	0.6	0.62	0.07	0.51
608	3.04	0.81	0.93	0.44	0.62	0.88	0.26	0.75	0.83	0.24	0.7	0.61	0.2	0.64	0.42	0.27	0.72	0.38	0.27	0.85	0.32	0.23	1	0.22	0.31	1.02	0.12	0.28	0.55	0.9	0.55	0.66	0.86	0.63	0.61	0.64	0.65	0.56	0.48	0.55	0.6	0.4	0.56	0.61	0.26	0.6	0.62	0.07	0.51
609	3.045	0.8	0.94	0.44	0.62	0.88	0.26	0.75	0.83	0.24	0.69	0.61	0.2	0.63	0.42	0.27	0.71	0.39	0.27	0.83	0.32	0.23	0.99	0.22	0.31	1.01	0.12	0.28	0.55	0.9	0.55	0.65	0.86	0.63	0.61	0.64	0.65	0.56	0.48	0.55	0.59	0.4	0.56	0.61	0.26	0.6	0.62	0.07	0.51
610	3.05	0.79	0.94	0.44	0.61	0.88	0.26	0.75	0.84	0.24	0.68	0.61	0.2	0.62	0.42	0.27	0.69	0.39	0.27	0.82	0.32	0.23	0.97	0.22	0.31	0.99	0.12	0.28	0.54	0.9	0.55	0.65	0.86	0.63	0.61	0.64	0.65	0.56	0.48	0.55	0.59	0.4	0.56	0.61	0.26	0.6	0.62	0.07	0.51
611	3.055	0.79	0.94	0.44	0.61	0.88	0.26	0.74	0.84	0.24	0.67	0.61	0.2	0.61	0.43	0.27	0.68	0.39	0.27	0.81	0.32	0.24	0.96	0.22	0.31	0.97	0.11	0.28	0.54	0.9	0.55	0.64	0.86	0.64	0.6	0.64	0.65	0.55	0.48	0.55	0.59	0.4	0.56	0.61	0.26	0.6	0.62	0.07	0.51
612	3.06	0.78	0.94	0.44	0.61	0.88	0.26	0.74	0.84	0.24	0.67	0.61	0.2	0.59	0.43	0.27	0.67	0.39	0.27	0.79	0.33	0.24	0.94	0.21	0.31	0.96	0.11	0.28	0.53	0.9	0.55	0.63	0.86	0.64	0.6	0.64	0.65	0.55	0.49	0.55	0.59	0.4	0.56	0.6	0.26	0.6	0.62	0.07	0.51
613	3.065	0.78	0.94	0.44	0.6	0.89	0.26	0.73	0.84	0.24	0.66	0.61	0.2	0.58	0.43	0.27	0.66	0.39	0.27	0.78	0.33	0.24	0.93	0.21	0.31	0.94	0.11	0.28	0.53	0.9	0.55	0.63	0.87	0.63	0.59	0.64	0.65	0.55	0.49	0.55	0.59	0.4	0.56	0.6	0.26	0.6	0.62	0.07	0.51
614	3.07	0.77	0.94	0.44	0.6	0.89	0.26	0.73	0.84	0.24	0.65	0.61	0.2	0.57	0.44	0.27	0.64	0.39	0.27	0.77	0.33	0.24	0.92	0.21	0.31	0.92	0.11	0.28	0.52	0.9	0.55	0.62	0.87	0.63	0.59	0.64	0.65	0.55	0.49	0.55	0.59	0.4	0.56	0.6	0.26	0.6	0.62	0.07	0.51
615	3.075	0.77	0.94	0.44	0.59	0.89	0.26	0.72	0.84	0.24	0.64	0.62	0.2	0.56	0.44	0.27	0.63	0.4	0.27	0.76	0.33	0.24	0.9	0.21	0.31	0.9	0.11	0.28	0.52	0.9	0.54	0.61	0.87	0.63	0.59	0.64	0.65	0.55	0.49	0.55	0.59	0.4	0.56	0.6	0.26	0.6	0.62	0.07	0.51
616	3.08	0.76	0.95	0.44	0.59	0.89	0.26	0.72	0.84	0.24	0.63	0.62	0.2	0.55	0.44	0.27	0.62	0.4	0.27	0.74	0.33	0.24	0.89	0.21	0.31	0.88	0.11	0.28	0.51	0.9	0.54	0.61	0.87	0.63	0.58	0.64	0.65	0.54	0.48	0.55	0.59	0.4	0.56	0.6	0.26	0.6	0.62	0.08	0.51
617	3.085	0.76	0.95	0.44	0.58	0.89	0.26	0.71	0.85	0.24	0.63	0.62	0.2	0.54	0.44	0.27	0.61	0.4	0.27	0.73	0.33	0.24	0.87	0.2	0.31	0.87	0.11	0.28	0.51	0.9	0.54	0.6	0.87	0.63	0.58	0.64	0.65	0.54	0.48	0.55	0.59	0.4	0.56	0.6	0.26	0.6	0.62	0.08	0.51
618	3.09	0.75	0.95	0.44	0.58	0.89	0.26	0.71	0.85	0.24	0.62	0.62	0.2	0.53	0.45	0.27	0.6	0.4	0.27	0.72	0.33	0.24	0.86	0.2	0.31	0.85	0.1	0.28	0.5	0.9	0.54	0.6	0.87	0.63	0.57	0.65	0.65	0.54	0.48	0.55	0.59	0.4	0.56	0.6	0.26	0.6	0.62	0.08	0.51
619	3.095	0.75	0.95	0.44	0.57	0.9	0.26	0.7	0.85	0.24	0.61	0.62	0.2	0.52	0.45	0.27	0.58	0.4	0.27	0.7	0.33	0.24	0.84	0.2	0.31	0.83	0.1	0.28	0.5	0.9	0.54	0.59	0.87	0.63	0.57	0.65	0.65	0.54	0.48	0.55	0.59	0.4	0.56	0.6	0.27	0.6	0.62	0.08	0.51
620	3.1	0.74	0.95	0.44	0.57	0.9	0.26	0.7	0.85	0.24	0.61	0.62	0.2	0.5	0.45	0.27	0.57	0.41	0.27	0.69	0.33	0.24	0.82	0.2	0.31	0.81	0.1	0.28	0.49	0.91	0.54	0.59	0.87	0.63	0.57	0.65	0.65	0.54	0.48	0.55	0.58	0.4	0.56	0.6	0.27	0.6	0.62	0.08	0.51
621	3.105	0.74	0.95	0.44	0.56	0.9	0.26	0.69	0.85	0.24	0.6	0.62	0.2	0.5	0.46	0.27	0.56	0.41	0.27	0.68	0.32	0.24	0.81	0.19	0.31	0.79	0.1	0.28	0.48	0.91	0.54	0.58	0.87	0.63	0.56	0.65	0.65	0.54	0.48	0.55	0.58	0.41	0.56	0.6	0.27	0.6	0.62	0.08	0.51
622	3.11	0.73	0.95	0.44	0.56	0.9	0.26	0.69	0.85	0.24	0.59	0.62	0.2	0.49	0.46	0.27	0.55	0.41	0.27	0.67	0.32	0.24	0.79	0.19	0.31	0.77	0.09	0.28	0.48	0.91	0.54	0.58	0.87	0.63	0.56	0.65	0.65	0.54	0.48	0.55	0.58	0.41	0.56	0.6	0.27	0.6	0.62	0.08	0.51
623	3.115	0.73	0.95	0.44	0.55	0.9	0.26	0.68	0.86	0.24	0.58	0.63	0.2	0.48	0.46	0.28	0.54	0.41	0.27	0.65	0.32	0.24	0.78	0.19	0.31	0.76	0.09	0.28	0.47	0.91	0.54	0.57	0.87	0.63	0.55	0.65	0.65	0.53	0.49	0.55	0.58	0.41	0.56	0.6	0.27	0.6	0.62	0.08	0.51
624	3.12	0.72	0.95	0.44	0.55	0.9	0.26	0.68	0.86	0.24	0.58	0.63	0.2	0.47	0.47	0.28	0.53	0.41	0.28	0.64	0.32	0.24	0.76	0.18	0.31	0.74	0.09	0.28	0.47	0.91	0.54	0.57	0.88	0.63	0.55	0.65	0.65	0.53	0.49	0.55	0.58	0.41	0.56	0.6	0.27	0.6	0.62	0.08	0.51
625	3.125	0.71	0.96	0.44	0.54	0.9	0.26	0.67	0.86	0.24	0.57	0.63	0.2	0.46	0.47	0.28	0.52	0.42	0.28	0.63	0.32	0.24	0.75	0.18	0.31	0.72	0.09	0.28	0.46	0.91	0.54	0.56	0.88	0.63	0.55	0.65	0.65	0.53	0.49	0.55	0.58	0.41	0.56	0.6	0.27	0.6	0.62	0.08	0.51
626	3.13	0.71	0.96	0.44	0.53	0.91	0.26	0.67	0.86	0.24	0.56	0.63	0.2	0.45	0.47	0.28	0.51	0.42	0.28	0.61	0.32	0.24	0.73	0.17	0.31	0.7	0.08	0.28	0.46	0.91	0.53	0.56	0.88	0.63	0.54	0.65	0.65	0.53	0.49	0.55	0.58	0.41	0.56	0.6	0.27	0.6	0.62	0.08	0.51
627	3.135	0.7	0.96	0.44	0.53	0.91	0.26	0.66	0.86	0.24	0.55	0.63	0.2	0.44	0.47	0.28	0.5	0.42	0.28	0.6	0.32	0.24	0.71	0.17	0.31	0.68	0.08	0.28	0.45	0.91	0.53	0.55	0.88	0.63	0.54	0.65	0.65	0.53	0.49	0.55	0.58	0.41	0.56	0.6	0.27	0.6	0.62	0.08	0.51
628	3.14	0.7	0.96	0.44	0.52	0.91	0.26	0.65	0.86	0.24	0.55	0.63	0.2	0.43	0.48	0.28	0.49	0.42	0.28	0.59	0.32	0.24	0.7	0.17	0.31	0.66	0.08	0.28	0.45	0.91	0.53	0.55	0.88	0.63	0.54	0.65	0.65	0.52	0.49	0.55	0.58	0.41	0.56	0.6	0.27	0.6	0.62	0.08	0.51
629	3.145	0.69	0.96	0.44	0.52	0.91	0.26	0.65	0.86	0.24	0.54	0.64	0.2	0.42	0.48	0.28	0.48	0.42	0.28	0.58	0.32	0.24	0.68	0.16	0.31	0.64	0.07	0.28	0.44	0.91	0.53	0.54	0.88	0.63	0.53	0.65	0.65	0.52	0.49	0.55	0.58	0.41	0.56	0.6	0.27	0.6	0.62	0.08	0.51
630	3.15	0.69	0.96	0.44	0.51	0.91	0.26	0.64	0.86	0.24	0.53	0.64	0.2	0.41	0.48	0.28	0.47	0.42	0.28	0.56	0.32	0.24	0.66	0.16	0.31	0.62	0.07	0.28	0.44	0.91	0.53	0.54	0.88	0.63	0.53	0.65	0.65	0.52	0.49	0.55	0.57	0.41	0.56	0.6	0.27	0.6	0.62	0.08	0.51
631	3.155	0.68	0.96	0.44	0.51	0.91	0.26	0.64	0.86	0.24	0.53	0.64	0.2	0.4	0.49	0.28	0.46	0.43	0.28	0.55	0.31	0.24	0.65	0.15	0.31	0.6	0.07	0.28	0.43	0.91	0.53	0.53	0.88	0.63	0.53	0.65	0.65	0.52	0.49	0.55	0.57	0.41	0.56	0.6	0.27	0.6	0.62	0.08	0.51
632	3.16	0.68	0.96	0.44	0.5	0.91	0.26	0.63	0.86	0.24	0.52	0.64	0.2	0.4	0.49	0.28	0.45	0.43	0.28	0.54	0.31	0.24	0.63	0.15	0.31	0.58	0.07	0.28	0.43	0.91	0.53	0.53	0.88	0.63	0.52	0.65	0.65	0.52	0.49	0.55	0.57	0.41	0.56	0.6	0.27	0.6	0.62	0.08	0.51
633	3.165	0.67	0.96	0.44	0.5	0.91	0.26	0.63	0.86	0.24	0.51	0.64	0.2	0.39	0.49	0.28	0.44	0.43	0.28	0.53	0.31	0.24	0.61	0.15	0.31	0.57	0.06	0.27	0.42	0.91	0.53	0.52	0.88	0.63	0.52	0.65	0.65	0.52	0.49	0.55	0.57	0.41	0.56	0.6	0.27	0.6	0.62	0.08	0.51
634	3.17	0.67	0.96	0.44	0.49	0.91	0.26	0.62	0.86	0.23	0.51	0.64	0.2	0.38	0.49	0.28	0.43	0.43	0.28	0.51	0.31	0.24	0.6	0.14	0.31	0.55	0.06	0.27	0.42	0.91	0.53	0.52	0.88	0.63	0.52	0.65	0.65	0.51	0.49	0.55	0.57	0.41	0.56	0.6	0.27	0.6	0.62	0.08	0.51
635	3.175	0.66	0.96	0.44	0.49	0.91	0.26	0.62	0.87	0.23	0.5	0.64	0.2	0.37	0.5	0.28	0.43	0.43	0.28	0.5	0.31	0.24	0.58	0.14	0.31	0.53	0.06	0.27	0.41	0.91	0.53	0.51	0.88	0.63	0.51	0.65	0.65	0.51	0.49	0.55	0.57	0.41	0.56	0.6	0.28	0.6	0.62	0.08	0.52
636	3.18	0.66	0.96	0.44	0.48	0.91	0.26	0.61	0.87	0.23	0.49	0.64	0.2	0.37	0.5	0.28	0.42	0.43	0.28	0.49	0.31	0.24	0.56	0.13	0.31	0.51	0.06	0.27	0.41	0.91	0.53	0.51	0.88	0.63	0.51	0.65	0.65	0.51	0.49	0.56	0.57	0.41	0.56	0.6	0.28	0.6	0.62	0.08	0.52
637	3.185	0.65	0.96	0.44	0.48	0.91	0.26	0.61	0.87	0.23	0.49	0.64	0.2	0.36	0.5	0.28	0.41	0.43	0.28	0.48	0.31	0.24	0.54	0.13	0.31	0.49	0.05	0.27	0.4	0.91	0.53	0.5	0.88	0.63	0.51	0.65	0.65	0.51	0.49	0.56	0.56	0.41	0.56	0.6	0.28	0.6	0.62	0.08	0.52
638	3.19	0.65	0.96	0.44	0.47	0.91	0.26	0.6	0.87	0.23	0.48	0.65	0.2	0.35	0.5	0.28	0.4	0.43	0.28	0.47	0.31	0.24	0.53	0.13	0.31	0.47	0.05	0.27	0.4	0.91	0.53	0.5	0.88	0.63	0.5	0.65	0.65	0.51	0.49	0.56	0.56	0.41	0.56	0.6	0.28	0.6	0.61	0.08	0.52
639	3.195	0.64	0.96	0.44	0.47	0.91	0.26	0.6	0.87	0.23	0.47	0.65	0.2	0.35	0.5	0.28	0.39	0.43	0.28	0.46	0.3	0.24	0.51	0.12	0.31	0.45	0.05	0.27	0.39	0.91	0.54	0.49	0.88	0.63	0.5	0.65	0.65	0.5	0.49	0.56	0.56	0.41	0.56	0.59	0.28	0.6	0.61	0.08	0.52
640	3.2	0.64	0.96	0.44	0.46	0.91	0.26	0.59	0.87	0.23	0.47	0.65	0.2	0.34	0.5	0.28	0.39	0.43	0.28	0.45	0.3	0.24	0.49	0.12	0.31	0.42	0.05	0.27	0.39	0.91	0.54	0.49	0.88	0.63	0.49	0.65	0.65	0.5	0.49	0.56	0.56	0.41	0.56	0.59	0.28	0.6	0.61	0.08	0.52
641	3.205	0.63	0.96	0.44	0.46	0.91	0.26	0.59	0.87	0.23	0.46	0.65	0.2	0.34	0.51	0.28	0.38	0.43	0.28	0.44	0.3	0.24	0.47	0.12	0.31	0.4	0.05	0.27	0.38	0.91	0.54	0.48	0.88	0.63	0.49	0.65	0.65	0.5	0.49	0.56	0.56	0.41	0.56	0.59	0.28	0.6	0.61	0.08	0.52
642	3.21	0.63	0.96	0.44	0.45	0.91	0.26	0.58	0.87	0.23	0.46	0.65	0.2	0.33	0.51	0.28	0.37	0.43	0.28	0.42	0.3	0.24	0.45	0.11	0.31	0.38	0.05	0.27	0.38	0.91	0.54	0.48	0.88	0.63	0.49	0.65	0.65	0.5	0.49	0.56	0.56	0.41	0.56	0.59	0.28	0.6	0.61	0.08	0.52
643	3.215	0.62	0.96	0.44	0.45	0.91	0.26	0.58	0.87	0.23	0.45	0.65	0.19	0.32	0.51	0.28	0.37	0.43	0.28	0.41	0.3	0.24	0.44	0.11	0.31	0.36	0.04	0.27	0.38	0.91	0.54	0.48	0.88	0.63	0.48	0.65	0.65	0.5	0.49	0.56	0.56	0.42	0.56	0.59	0.28	0.6	0.61	0.08	0.52
644	3.22	0.62	0.96	0.44	0.44	0.91	0.26	0.57	0.87	0.23	0.44	0.65	0.19	0.32	0.51	0.28	0.36	0.43	0.28	0.4	0.29	0.24	0.42	0.11	0.31	0.34	0.04	0.27	0.37	0.91	0.54	0.47	0.88	0.63	0.48	0.65	0.65	0.49	0.49	0.56	0.55	0.42	0.56	0.59	0.28	0.6	0.61	0.08	0.52
645	3.225	0.61	0.96	0.44	0.44	0.91	0.26	0.56	0.87	0.23	0.44	0.65	0.19	0.31	0.51	0.28	0.35	0.43	0.28	0.39	0.29	0.24	0.4	0.1	0.31	0.32	0.04	0.27	0.37	0.91	0.54	0.47	0.88	0.63	0.48	0.65	0.65	0.49	0.49	0.56	0.55	0.42	0.56	0.59	0.28	0.6	0.61	0.09	0.52
646	3.23	0.61	0.96	0.44	0.43	0.91	0.26	0.56	0.87	0.23	0.43	0.65	0.19	0.31	0.51	0.28	0.35	0.43	0.28	0.38	0.29	0.24	0.38	0.1	0.31	0.3	0.04	0.27	0.36	0.91	0.54	0.46	0.88	0.63	0.47	0.65	0.65	0.49	0.49	0.56	0.55	0.42	0.56	0.59	0.28	0.6	0.61	0.09	0.52
647	3.235	0.6	0.96	0.44	0.42	0.91	0.26	0.55	0.87	0.23	0.43	0.65	0.19	0.3	0.51	0.28	0.34	0.43	0.28	0.37	0.29	0.24	0.37	0.1	0.31	0.28	0.04	0.27	0.36	0.91	0.54	0.46	0.88	0.63	0.47	0.65	0.65	0.49	0.49	0.56	0.55	0.42	0.56	0.59	0.28	0.6	0.61	0.09	0.52
648	3.24	0.6	0.96	0.44	0.42	0.91	0.26	0.55	0.87	0.23	0.42	0.65	0.19	0.3	0.51	0.28	0.34	0.43	0.28	0.36	0.29	0.24	0.35	0.1	0.31	0.27	0.04	0.27	0.35	0.91	0.54	0.45	0.88	0.63	0.46	0.65	0.65	0.49	0.49	0.56	0.55	0.42	0.56	0.59	0.28	0.6	0.61	0.09	0.52
649	3.245	0.59	0.96	0.44	0.41	0.91	0.26	0.54	0.87	0.23	0.42	0.65	0.19	0.29	0.5	0.28	0.33	0.43	0.28	0.35	0.29	0.24	0.33	0.1	0.3	0.25	0.04	0.27	0.35	0.91	0.54	0.45	0.88	0.63	0.46	0.65	0.65	0.48	0.49	0.56	0.54	0.42	0.56	0.58	0.28	0.6	0.61	0.09	0.51
650	3.25	0.59	0.96	0.44	0.41	0.91	0.26	0.54	0.87	0.23	0.41	0.65	0.19	0.29	0.5	0.28	0.32	0.43	0.28	0.34	0.29	0.24	0.31	0.09	0.3	0.23	0.05	0.27	0.34	0.91	0.54	0.44	0.88	0.63	0.46	0.65	0.65	0.48	0.49	0.56	0.54	0.42	0.56	0.58	0.28	0.6	0.61	0.09	0.51
651	3.255	0.58	0.96	0.44	0.4	0.91	0.26	0.53	0.87	0.23	0.41	0.65	0.19	0.28	0.5	0.28	0.32	0.43	0.28	0.33	0.28	0.23	0.3	0.09	0.3	0.21	0.05	0.27	0.33	0.91	0.54	0.44	0.87	0.63	0.45	0.65	0.65	0.48	0.49	0.56	0.54	0.42	0.56	0.58	0.28	0.6	0.61	0.09	0.51
652	3.26	0.58	0.96	0.44	0.4	0.91	0.26	0.52	0.87	0.23	0.4	0.65	0.19	0.28	0.5	0.28	0.31	0.43	0.28	0.32	0.28	0.23	0.28	0.09	0.3	0.19	0.05	0.27	0.33	0.91	0.54	0.43	0.87	0.63	0.45	0.65	0.65	0.47	0.49	0.56	0.54	0.42	0.56	0.58	0.28	0.6	0.61	0.09	0.51
653	3.265	0.57	0.96	0.43	0.39	0.91	0.26	0.52	0.86	0.23	0.4	0.64	0.19	0.28	0.5	0.28	0.31	0.43	0.28	0.31	0.28	0.23	0.27	0.09	0.3	0.18	0.05	0.27	0.32	0.91	0.54	0.43	0.87	0.63	0.45	0.65	0.65	0.47	0.49	0.56	0.54	0.42	0.56	0.58	0.28	0.6	0.61	0.09	0.51
654	3.27	0.56	0.96	0.43	0.39	0.91	0.26	0.51	0.86	0.23	0.39	0.64	0.19	0.27	0.5	0.28	0.3	0.43	0.28	0.3	0.28	0.23	0.25	0.09	0.3	0.16	0.05	0.27	0.32	0.91	0.54	0.42	0.87	0.63	0.44	0.65	0.65	0.47	0.49	0.56	0.53	0.42	0.56	0.58	0.28	0.6	0.61	0.09	0.51
655	3.275	0.56	0.95	0.43	0.38	0.91	0.25	0.51	0.86	0.23	0.39	0.64	0.19	0.27	0.5	0.28	0.29	0.43	0.28	0.29	0.28	0.23	0.24	0.09	0.3	0.15	0.06	0.27	0.31	0.91	0.54	0.42	0.87	0.63	0.44	0.65	0.65	0.47	0.49	0.56	0.53	0.42	0.56	0.58	0.28	0.6	0.61	0.09	0.51
656	3.28	0.55	0.95	0.43	0.37	0.91	0.25	0.5	0.86	0.23	0.38	0.64	0.19	0.26	0.49	0.28	0.29	0.43	0.28	0.28	0.28	0.23	0.22	0.09	0.3	0.13	0.06	0.27	0.31	0.91	0.54	0.41	0.87	0.63	0.43	0.65	0.64	0.46	0.49	0.56	0.53	0.42	0.56	0.57	0.28	0.6	0.61	0.09	0.51
657	3.285	0.55	0.95	0.43	0.37	0.91	0.25	0.5	0.86	0.23	0.38	0.64	0.19	0.26	0.49	0.28	0.28	0.42	0.28	0.27	0.28	0.23	0.21	0.1	0.3	0.12	0.06	0.27	0.3	0.91	0.54	0.41	0.87	0.63	0.43	0.65	0.64	0.46	0.49	0.55	0.53	0.42	0.56	0.57	0.28	0.59	0.61	0.09	0.51
658	3.29	0.54	0.95	0.43	0.36	0.91	0.25	0.49	0.86	0.23	0.37	0.64	0.19	0.25	0.49	0.28	0.28	0.42	0.28	0.26	0.28	0.23	0.2	0.1	0.3	0.1	0.06	0.27	0.3	0.9	0.54	0.4	0.87	0.63	0.43	0.65	0.64	0.46	0.49	0.55	0.52	0.42	0.56	0.57	0.29	0.59	0.61	0.09	0.51
659	3.295	0.54	0.95	0.43	0.35	0.91	0.25	0.48	0.86	0.23	0.37	0.64	0.19	0.25	0.49	0.28	0.27	0.42	0.28	0.25	0.28	0.23	0.18	0.1	0.3	0.09	0.07	0.27	0.29	0.9	0.54	0.4	0.87	0.63	0.42	0.65	0.64	0.45	0.49	0.55	0.52	0.42	0.55	0.57	0.29	0.59	0.61	0.09	0.51
660	3.3	0.53	0.95	0.43	0.35	0.9	0.25	0.48	0.86	0.23	0.36	0.63	0.19	0.24	0.49	0.28	0.26	0.42	0.28	0.24	0.28	0.23	0.17	0.1	0.3	0.08	0.07	0.27	0.29	0.9	0.54	0.39	0.87	0.63	0.42	0.65	0.64	0.45	0.49	0.55	0.52	0.42	0.55	0.57	0.29	0.59	0.61	0.09	0.51
661	3.305	0.53	0.95	0.43	0.34	0.9	0.25	0.47	0.86	0.23	0.36	0.63	0.19	0.23	0.49	0.28	0.26	0.42	0.28	0.23	0.28	0.23	0.16	0.1	0.3	0.06	0.07	0.27	0.28	0.9	0.54	0.39	0.87	0.63	0.41	0.65	0.64	0.45	0.48	0.55	0.52	0.42	0.55	0.57	0.29	0.59	0.61	0.09	0.51
662	3.31	0.52	0.95	0.43	0.34	0.9	0.25	0.46	0.86	0.23	0.35	0.63	0.19	0.23	0.49	0.28	0.25	0.42	0.28	0.22	0.28	0.23	0.15	0.1	0.3	0.05	0.07	0.27	0.28	0.9	0.54	0.38	0.87	0.63	0.41	0.65	0.64	0.44	0.48	0.55	0.51	0.42	0.55	0.56	0.29	0.59	0.61	0.1	0.51
663	3.315	0.52	0.95	0.43	0.33	0.9	0.25	0.46	0.85	0.23	0.35	0.63	0.19	0.22	0.49	0.28	0.25	0.42	0.28	0.22	0.28	0.23	0.14	0.1	0.3	0.04	0.07	0.27	0.27	0.9	0.54	0.38	0.87	0.63	0.41	0.64	0.64	0.44	0.48	0.55	0.51	0.42	0.55	0.56	0.29	0.59	0.61	0.1	0.51
664	3.32	0.51	0.95	0.43	0.32	0.9	0.25	0.45	0.85	0.22	0.34	0.63	0.19	0.22	0.49	0.28	0.24	0.42	0.28	0.21	0.28	0.23	0.13	0.1	0.3	0.03	0.08	0.27	0.27	0.9	0.54	0.37	0.86	0.63	0.4	0.64	0.64	0.43	0.48	0.55	0.51	0.42	0.55	0.56	0.29	0.59	0.61	0.1	0.51
665	3.325	0.5	0.95	0.43	0.32	0.9	0.25	0.44	0.85	0.22	0.34	0.63	0.19	0.21	0.49	0.28	0.24	0.42	0.28	0.2	0.28	0.23	0.12	0.1	0.3	0.02	0.08	0.27	0.26	0.9	0.54	0.37	0.86	0.62	0.4	0.64	0.64	0.43	0.48	0.55	0.5	0.42	0.55	0.56	0.29	0.59	0.6	0.1	0.51
666	3.33	0.5	0.95	0.43	0.31	0.9	0.25	0.44	0.85	0.22	0.33	0.63	0.19	0.21	0.49	0.28	0.23	0.42	0.28	0.2	0.28	0.23	0.11	0.1	0.3	0.01	0.08	0.27	0.26	0.9	0.54	0.36	0.86	0.62	0.39	0.64	0.64	0.43	0.48	0.55	0.5	0.42	0.55	0.56	0.29	0.59	0.6	0.1	0.51
667	3.335	0.49	0.95	0.43	0.3	0.9	0.25	0.43	0.85	0.22	0.33	0.63	0.19	0.2	0.49	0.28	0.23	0.42	0.28	0.19	0.28	0.23	0.11	0.1	0.3	0.01	0.08	0.27	0.25	0.9	0.54	0.36	0.86	0.62	0.39	0.64	0.64	0.42	0.48	0.55	0.5	0.42	0.55	0.55	0.29	0.59	0.6	0.1	0.51
668	3.34	0.49	0.94	0.43	0.3	0.9	0.25	0.43	0.85	0.22	0.32	0.63	0.19	0.2	0.49	0.28	0.22	0.41	0.28	0.18	0.28	0.23	0.1	0.1	0.3	0	0.08	0.27	0.24	0.9	0.54	0.35	0.86	0.62	0.38	0.64	0.64	0.42	0.48	0.55	0.49	0.42	0.55	0.55	0.29	0.59	0.6	0.1	0.51
669	3.345	0.48	0.94	0.43	0.29	0.89	0.25	0.42	0.85	0.22	0.32	0.62	0.19	0.19	0.49	0.28	0.22	0.41	0.28	0.18	0.27	0.23	0.09	0.1	0.3	-0.01	0.08	0.27	0.24	0.9	0.54	0.35	0.86	0.62	0.38	0.64	0.64	0.42	0.48	0.55	0.49	0.42	0.55	0.55	0.29	0.59	0.6	0.1	0.51
670	3.35	0.47	0.94	0.42	0.28	0.89	0.25	0.41	0.85	0.22	0.31	0.62	0.19	0.19	0.49	0.28	0.21	0.41	0.28	0.17	0.27	0.23	0.09	0.1	0.3	-0.01	0.08	0.27	0.23	0.89	0.54	0.34	0.86	0.62	0.37	0.64	0.64	0.41	0.48	0.55	0.48	0.42	0.55	0.55	0.29	0.59	0.6	0.1	0.51
671	3.355	0.47	0.94	0.42	0.28	0.89	0.25	0.41	0.85	0.22	0.31	0.62	0.19	0.18	0.49	0.28	0.21	0.41	0.28	0.17	0.27	0.23	0.08	0.09	0.3	-0.02	0.07	0.27	0.23	0.89	0.54	0.34	0.86	0.62	0.37	0.64	0.64	0.41	0.48	0.55	0.48	0.42	0.55	0.54	0.29	0.59	0.6	0.1	0.51
672	3.36	0.46	0.94	0.42	0.27	0.89	0.25	0.4	0.85	0.22	0.3	0.62	0.19	0.18	0.48	0.28	0.2	0.41	0.28	0.16	0.27	0.23	0.08	0.09	0.3	-0.02	0.07	0.27	0.22	0.89	0.54	0.33	0.86	0.62	0.36	0.64	0.64	0.4	0.48	0.55	0.48	0.42	0.55	0.54	0.29	0.59	0.6	0.11	0.51
673	3.365	0.46	0.94	0.42	0.26	0.89	0.25	0.39	0.85	0.22	0.29	0.62	0.19	0.17	0.48	0.28	0.2	0.41	0.28	0.16	0.27	0.23	0.07	0.09	0.3	-0.03	0.07	0.27	0.21	0.89	0.54	0.33	0.86	0.62	0.36	0.64	0.64	0.4	0.48	0.55	0.47	0.42	0.55	0.54	0.29	0.59	0.6	0.11	0.51
674	3.37	0.45	0.94	0.42	0.26	0.89	0.25	0.39	0.85	0.22	0.29	0.62	0.19	0.17	0.48	0.28	0.19	0.41	0.28	0.15	0.27	0.23	0.07	0.09	0.3	-0.03	0.07	0.27	0.21	0.89	0.54	0.32	0.86	0.62	0.35	0.64	0.64	0.39	0.48	0.55	0.47	0.42	0.55	0.53	0.29	0.6	0.6	0.11	0.51
675	3.375	0.44	0.94	0.42	0.25	0.89	0.25	0.38	0.85	0.22	0.28	0.62	0.19	0.16	0.48	0.28	0.18	0.41	0.28	0.15	0.27	0.23	0.07	0.09	0.3	-0.03	0.06	0.27	0.2	0.89	0.54	0.31	0.86	0.62	0.35	0.64	0.64	0.39	0.48	0.55	0.46	0.42	0.55	0.53	0.3	0.6	0.59	0.11	0.51
676	3.38	0.44	0.94	0.42	0.25	0.89	0.25	0.37	0.85	0.22	0.27	0.62	0.19	0.15	0.48	0.28	0.18	0.41	0.28	0.14	0.26	0.23	0.06	0.09	0.3	-0.04	0.06	0.27	0.2	0.89	0.54	0.31	0.86	0.62	0.34	0.64	0.64	0.38	0.48	0.55	0.46	0.42	0.56	0.53	0.3	0.6	0.59	0.11	0.51
677	3.385	0.43	0.94	0.42	0.24	0.89	0.25	0.37	0.84	0.22	0.26	0.62	0.19	0.15	0.48	0.28	0.17	0.4	0.28	0.14	0.26	0.23	0.06	0.08	0.3	-0.04	0.06	0.27	0.19	0.89	0.54	0.3	0.86	0.62	0.34	0.64	0.64	0.38	0.48	0.55	0.45	0.42	0.56	0.52	0.3	0.6	0.59	0.11	0.51
678	3.39	0.43	0.94	0.42	0.23	0.89	0.25	0.36	0.84	0.22	0.26	0.62	0.19	0.14	0.48	0.28	0.17	0.4	0.28	0.14	0.26	0.23	0.06	0.08	0.3	-0.04	0.06	0.27	0.19	0.89	0.54	0.3	0.86	0.62	0.33	0.64	0.64	0.37	0.48	0.55	0.45	0.42	0.56	0.52	0.3	0.6	0.59	0.11	0.51
679	3.395	0.42	0.94	0.42	0.22	0.89	0.25	0.35	0.84	0.22	0.25	0.62	0.19	0.13	0.48	0.28	0.16	0.4	0.28	0.13	0.26	0.23	0.06	0.08	0.3	-0.04	0.05	0.27	0.18	0.89	0.54	0.29	0.86	0.62	0.33	0.64	0.64	0.37	0.48	0.55	0.44	0.42	0.56	0.52	0.3	0.6	0.59	0.12	0.51
680	3.4	0.41	0.94	0.42	0.22	0.89	0.25	0.35	0.84	0.21	0.24	0.62	0.19	0.13	0.48	0.28	0.16	0.4	0.28	0.13	0.26	0.24	0.06	0.08	0.3	-0.04	0.05	0.27	0.17	0.89	0.54	0.28	0.86	0.62	0.32	0.64	0.64	0.36	0.48	0.55	0.44	0.42	0.56	0.51	0.3	0.6	0.59	0.12	0.52
681	3.405	0.41	0.94	0.42	0.21	0.89	0.25	0.34	0.84	0.21	0.24	0.62	0.19	0.12	0.48	0.28	0.15	0.4	0.28	0.13	0.26	0.24	0.06	0.08	0.31	-0.04	0.04	0.27	0.17	0.89	0.54	0.28	0.86	0.62	0.32	0.64	0.64	0.36	0.48	0.55	0.43	0.42	0.56	0.51	0.3	0.6	0.59	0.12	0.52
682	3.41	0.4	0.93	0.41	0.2	0.89	0.25	0.33	0.84	0.21	0.23	0.62	0.19	0.12	0.47	0.28	0.14	0.4	0.28	0.12	0.25	0.24	0.06	0.08	0.31	-0.04	0.04	0.27	0.16	0.89	0.54	0.27	0.86	0.62	0.31	0.64	0.64	0.35	0.48	0.55	0.43	0.42	0.56	0.5	0.3	0.6	0.58	0.12	0.52
683	3.415	0.39	0.93	0.41	0.2	0.89	0.25	0.33	0.84	0.21	0.22	0.62	0.18	0.11	0.47	0.28	0.14	0.4	0.28	0.12	0.25	0.24	0.05	0.08	0.31	-0.04	0.04	0.28	0.15	0.89	0.54	0.26	0.86	0.62	0.3	0.64	0.64	0.35	0.48	0.55	0.42	0.42	0.56	0.5	0.3	0.6	0.58	0.12	0.52
684	3.42	0.39	0.93	0.41	0.19	0.89	0.25	0.32	0.84	0.21	0.21	0.62	0.18	0.11	0.47	0.28	0.14	0.4	0.28	0.12	0.25	0.24	0.05	0.08	0.31	-0.04	0.04	0.28	0.15	0.89	0.54	0.26	0.86	0.62	0.3	0.64	0.64	0.34	0.48	0.55	0.42	0.42	0.56	0.49	0.31	0.6	0.58	0.12	0.52
685	3.425	0.38	0.93	0.41	0.18	0.89	0.24	0.31	0.84	0.21	0.21	0.62	0.18	0.1	0.47	0.28	0.13	0.39	0.28	0.11	0.25	0.24	0.05	0.08	0.31	-0.05	0.03	0.28	0.14	0.89	0.54	0.25	0.86	0.62	0.29	0.64	0.64	0.33	0.48	0.55	0.41	0.42	0.56	0.49	0.31	0.6	0.58	0.13	0.52
686	3.43	0.37	0.93	0.41	0.18	0.89	0.24	0.3	0.84	0.21	0.2	0.62	0.18	0.09	0.47	0.28	0.13	0.39	0.28	0.11	0.25	0.24	0.04	0.08	0.31	-0.05	0.03	0.28	0.13	0.89	0.54	0.25	0.86	0.61	0.29	0.64	0.64	0.32	0.48	0.55	0.41	0.42	0.56	0.49	0.31	0.6	0.57	0.13	0.52
687	3.435	0.37	0.93	0.41	0.17	0.89	0.24	0.3	0.84	0.21	0.19	0.62	0.18	0.09	0.47	0.28	0.12	0.39	0.28	0.11	0.25	0.24	0.04	0.08	0.31	-0.05	0.03	0.28	0.13	0.89	0.54	0.24	0.86	0.61	0.28	0.64	0.64	0.32	0.48	0.55	0.4	0.42	0.56	0.48	0.31	0.6	0.57	0.13	0.52
688	3.44	0.36	0.93	0.41	0.16	0.89	0.24	0.29	0.84	0.21	0.19	0.62	0.18	0.08	0.47	0.28	0.12	0.39	0.28	0.1	0.25	0.24	0.04	0.08	0.31	-0.05	0.03	0.28	0.12	0.89	0.53	0.23	0.86	0.61	0.27	0.64	0.64	0.31	0.48	0.55	0.39	0.42	0.56	0.48	0.31	0.6	0.57	0.13	0.52
689	3.445	0.35	0.93	0.41	0.15	0.89	0.24	0.28	0.84	0.21	0.18	0.62	0.18	0.08	0.47	0.28	0.11	0.39	0.28	0.1	0.25	0.24	0.03	0.08	0.31	-0.05	0.03	0.28	0.11	0.89	0.53	0.22	0.86	0.61	0.27	0.64	0.64	0.3	0.48	0.55	0.38	0.42	0.56	0.47	0.31	0.6	0.57	0.13	0.52
690	3.45	0.35	0.93	0.41	0.15	0.89	0.24	0.27	0.84	0.21	0.17	0.62	0.18	0.08	0.47	0.28	0.11	0.39	0.28	0.09	0.25	0.24	0.03	0.08	0.31	-0.05	0.03	0.28	0.11	0.89	0.53	0.22	0.85	0.61	0.26	0.64	0.64	0.3	0.48	0.55	0.38	0.42	0.56	0.46	0.31	0.6	0.56	0.14	0.52
691	3.455	0.34	0.93	0.41	0.14	0.89	0.24	0.27	0.84	0.21	0.17	0.62	0.18	0.07	0.47	0.28	0.1	0.39	0.28	0.08	0.25	0.24	0.03	0.08	0.31	-0.05	0.03	0.28	0.1	0.89	0.53	0.21	0.85	0.61	0.25	0.64	0.64	0.29	0.48	0.55	0.37	0.42	0.56	0.46	0.31	0.6	0.56	0.14	0.53
692	3.46	0.33	0.93	0.41	0.13	0.89	0.24	0.26	0.84	0.21	0.16	0.62	0.18	0.06	0.47	0.28	0.09	0.4	0.28	0.08	0.25	0.24	0.03	0.08	0.31	-0.05	0.03	0.28	0.09	0.89	0.53	0.2	0.85	0.61	0.24	0.64	0.64	0.28	0.47	0.56	0.36	0.42	0.56	0.45	0.31	0.6	0.55	0.14	0.53
693	3.465	0.33	0.93	0.41	0.12	0.89	0.24	0.25	0.84	0.2	0.16	0.62	0.18	0.06	0.47	0.28	0.09	0.4	0.28	0.07	0.25	0.24	0.03	0.08	0.31	-0.05	0.03	0.28	0.09	0.89	0.53	0.2	0.85	0.61	0.24	0.64	0.63	0.27	0.47	0.56	0.35	0.42	0.56	0.44	0.31	0.6	0.55	0.14	0.53
694	3.47	0.32	0.93	0.41	0.12	0.89	0.24	0.25	0.84	0.2	0.15	0.62	0.18	0.05	0.47	0.28	0.08	0.4	0.28	0.07	0.25	0.24	0.03	0.08	0.31	-0.06	0.03	0.28	0.08	0.89	0.53	0.19	0.85	0.61	0.23	0.64	0.63	0.26	0.47	0.56	0.34	0.42	0.56	0.44	0.31	0.6	0.54	0.14	0.53
695	3.475	0.31	0.93	0.41	0.11	0.89	0.24	0.24	0.85	0.2	0.14	0.62	0.18	0.04	0.47	0.28	0.07	0.4	0.28	0.06	0.25	0.24	0.03	0.08	0.31	-0.06	0.03	0.28	0.07	0.89	0.53	0.18	0.85	0.61	0.22	0.64	0.63	0.25	0.47	0.56	0.34	0.42	0.56	0.43	0.31	0.6	0.54	0.15	0.53
696	3.48	0.31	0.93	0.41	0.1	0.89	0.24	0.23	0.85	0.2	0.14	0.62	0.18	0.04	0.48	0.28	0.07	0.4	0.28	0.06	0.25	0.24	0.03	0.08	0.31	-0.06	0.03	0.28	0.07	0.89	0.53	0.18	0.85	0.61	0.21	0.64	0.63	0.24	0.47	0.56	0.33	0.42	0.56	0.42	0.32	0.6	0.53	0.15	0.53
697	3.485	0.3	0.93	0.41	0.1	0.89	0.24	0.23	0.85	0.2	0.13	0.62	0.18	0.03	0.48	0.28	0.06	0.4	0.28	0.05	0.25	0.24	0.03	0.08	0.31	-0.06	0.03	0.28	0.06	0.89	0.53	0.17	0.85	0.61	0.21	0.63	0.63	0.23	0.47	0.56	0.32	0.42	0.56	0.41	0.32	0.61	0.53	0.15	0.53
698	3.49	0.29	0.93	0.41	0.09	0.89	0.24	0.22	0.85	0.2	0.13	0.62	0.18	0.02	0.48	0.29	0.05	0.4	0.28	0.05	0.25	0.24	0.03	0.08	0.31	-0.06	0.03	0.28	0.06	0.89	0.52	0.16	0.85	0.61	0.2	0.63	0.63	0.22	0.47	0.56	0.31	0.42	0.56	0.41	0.32	0.61	0.52	0.15	0.53
699	3.495	0.29	0.93	0.4	0.08	0.9	0.24	0.21	0.85	0.2	0.12	0.63	0.18	0.01	0.48	0.29	0.05	0.4	0.28	0.05	0.25	0.24	0.03	0.08	0.31	-0.06	0.03	0.28	0.05	0.89	0.52	0.16	0.85	0.61	0.19	0.63	0.63	0.21	0.46	0.56	0.29	0.42	0.56	0.4	0.32	0.61	0.51	0.16	0.53
700	3.5	0.28	0.94	0.4	0.08	0.9	0.24	0.21	0.86	0.2	0.11	0.63	0.18	0.01	0.48	0.29	0.04	0.4	0.28	0.04	0.26	0.24	0.03	0.08	0.31	-0.06	0.03	0.28	0.05	0.89	0.52	0.15	0.85	0.61	0.18	0.63	0.63	0.2	0.46	0.56	0.28	0.41	0.56	0.39	0.32	0.61	0.51	0.16	0.53
701	3.505	0.28	0.94	0.4	0.07	0.9	0.24	0.2	0.86	0.2	0.1	0.63	0.18	0	0.48	0.29	0.04	0.4	0.28	0.04	0.26	0.23	0.03	0.08	0.31	-0.06	0.03	0.28	0.04	0.89	0.52	0.14	0.85	0.61	0.17	0.63	0.63	0.19	0.46	0.56	0.27	0.41	0.56	0.38	0.32	0.61	0.5	0.16	0.54
702	3.51	0.27	0.94	0.4	0.06	0.9	0.24	0.2	0.86	0.2	0.1	0.63	0.17	0	0.48	0.29	0.04	0.4	0.28	0.04	0.26	0.23	0.03	0.08	0.31	-0.06	0.03	0.28	0.03	0.89	0.52	0.14	0.85	0.61	0.17	0.63	0.63	0.18	0.46	0.56	0.26	0.41	0.56	0.37	0.32	0.61	0.49	0.17	0.54
703	3.515	0.27	0.94	0.4	0.06	0.9	0.23	0.19	0.86	0.2	0.09	0.63	0.17	-0.01	0.48	0.29	0.03	0.4	0.28	0.04	0.26	0.23	0.03	0.07	0.31	-0.06	0.03	0.28	0.03	0.89	0.52	0.13	0.85	0.61	0.16	0.63	0.63	0.17	0.46	0.56	0.25	0.41	0.56	0.36	0.32	0.61	0.48	0.17	0.54
704	3.52	0.26	0.94	0.4	0.05	0.9	0.23	0.19	0.86	0.2	0.08	0.63	0.17	-0.01	0.48	0.29	0.03	0.4	0.28	0.03	0.26	0.23	0.03	0.07	0.31	-0.06	0.03	0.28	0.02	0.89	0.52	0.13	0.85	0.61	0.15	0.63	0.63	0.16	0.46	0.56	0.24	0.41	0.57	0.35	0.32	0.61	0.47	0.17	0.54
705	3.525	0.25	0.94	0.4	0.05	0.9	0.23	0.18	0.86	0.2	0.08	0.63	0.17	-0.01	0.48	0.29	0.03	0.4	0.27	0.03	0.25	0.23	0.03	0.07	0.31	-0.06	0.03	0.28	0.02	0.89	0.52	0.12	0.85	0.6	0.14	0.63	0.63	0.15	0.46	0.56	0.23	0.41	0.57	0.34	0.33	0.61	0.47	0.18	0.54
706	3.53	0.25	0.94	0.4	0.04	0.91	0.23	0.17	0.86	0.2	0.07	0.64	0.17	-0.02	0.48	0.28	0.02	0.4	0.27	0.03	0.25	0.23	0.03	0.07	0.31	-0.06	0.03	0.28	0.01	0.89	0.51	0.11	0.85	0.6	0.13	0.63	0.63	0.14	0.46	0.56	0.22	0.41	0.57	0.33	0.33	0.61	0.46	0.18	0.54
707	3.535	0.24	0.94	0.4	0.04	0.91	0.23	0.17	0.86	0.2	0.06	0.64	0.17	-0.02	0.48	0.28	0.02	0.4	0.27	0.03	0.25	0.23	0.03	0.07	0.31	-0.06	0.03	0.28	0.01	0.89	0.51	0.11	0.85	0.6	0.12	0.63	0.63	0.13	0.46	0.56	0.2	0.41	0.57	0.32	0.33	0.61	0.45	0.19	0.54
708	3.54	0.24	0.94	0.4	0.03	0.91	0.23	0.16	0.87	0.2	0.06	0.64	0.17	-0.02	0.48	0.28	0.02	0.4	0.27	0.03	0.25	0.23	0.03	0.07	0.31	-0.06	0.03	0.28	0	0.89	0.51	0.1	0.85	0.6	0.12	0.63	0.63	0.12	0.46	0.56	0.19	0.41	0.57	0.31	0.33	0.61	0.44	0.19	0.54
709	3.545	0.23	0.94	0.4	0.03	0.91	0.23	0.16	0.87	0.2	0.05	0.64	0.17	-0.02	0.48	0.28	0.02	0.4	0.27	0.03	0.25	0.23	0.03	0.07	0.31	-0.06	0.03	0.28	0	0.89	0.51	0.1	0.85	0.6	0.11	0.63	0.63	0.11	0.46	0.56	0.18	0.41	0.57	0.29	0.33	0.61	0.43	0.19	0.54
710	3.55	0.23	0.94	0.4	0.02	0.91	0.23	0.15	0.87	0.2	0.05	0.64	0.17	-0.02	0.48	0.28	0.02	0.4	0.27	0.02	0.25	0.23	0.03	0.07	0.31	-0.06	0.03	0.28	-0.01	0.89	0.52	0.1	0.85	0.6	0.1	0.63	0.63	0.09	0.46	0.56	0.17	0.41	0.57	0.28	0.33	0.61	0.42	0.2	0.54
711	3.555	0.22	0.94	0.4	0.02	0.91	0.23	0.15	0.87	0.2	0.04	0.64	0.17	-0.02	0.47	0.28	0.01	0.4	0.27	0.02	0.25	0.23	0.03	0.07	0.31	-0.06	0.03	0.28	-0.01	0.9	0.52	0.09	0.85	0.6	0.09	0.63	0.63	0.08	0.46	0.56	0.16	0.41	0.57	0.27	0.33	0.61	0.41	0.2	0.54
712	3.56	0.22	0.94	0.4	0.01	0.91	0.23	0.14	0.87	0.19	0.04	0.64	0.17	-0.03	0.47	0.28	0.01	0.4	0.27	0.02	0.25	0.23	0.03	0.07	0.31	-0.06	0.03	0.28	-0.02	0.9	0.52	0.09	0.85	0.6	0.09	0.63	0.63	0.07	0.46	0.56	0.15	0.41	0.57	0.26	0.34	0.61	0.4	0.2	0.54
713	3.565	0.21	0.94	0.4	0.01	0.91	0.23	0.14	0.87	0.19	0.04	0.64	0.17	-0.03	0.47	0.28	0.01	0.4	0.27	0.02	0.25	0.23	0.03	0.07	0.31	-0.06	0.03	0.28	-0.02	0.9	0.52	0.09	0.85	0.6	0.08	0.63	0.63	0.06	0.46	0.56	0.13	0.41	0.57	0.25	0.34	0.61	0.39	0.21	0.54
714	3.57	0.21	0.94	0.4	0	0.91	0.23	0.13	0.87	0.19	0.03	0.64	0.17	-0.03	0.47	0.28	0.01	0.4	0.27	0.02	0.25	0.23	0.03	0.07	0.31	-0.06	0.03	0.28	-0.03	0.9	0.52	0.08	0.85	0.6	0.07	0.63	0.63	0.05	0.46	0.56	0.12	0.41	0.57	0.24	0.34	0.61	0.38	0.21	0.54
715	3.575	0.2	0.94	0.4	0	0.91	0.23	0.13	0.87	0.19	0.03	0.64	0.17	-0.03	0.47	0.28	0.01	0.4	0.27	0.02	0.25	0.23	0.03	0.07	0.31	-0.06	0.03	0.28	-0.03	0.9	0.52	0.08	0.85	0.6	0.07	0.63	0.63	0.04	0.46	0.56	0.11	0.41	0.57	0.23	0.34	0.61	0.37	0.21	0.54
716	3.58	0.2	0.94	0.39	0	0.91	0.23	0.12	0.87	0.19	0.03	0.64	0.17	-0.04	0.47	0.28	0	0.4	0.27	0.02	0.25	0.23	0.03	0.07	0.31	-0.06	0.03	0.28	-0.03	0.9	0.52	0.08	0.85	0.6	0.06	0.63	0.63	0.03	0.46	0.56	0.1	0.41	0.57	0.21	0.34	0.61	0.36	0.21	0.53
717	3.585	0.19	0.94	0.39	-0.01	0.91	0.23	0.12	0.87	0.19	0.03	0.64	0.17	-0.04	0.47	0.28	0	0.4	0.27	0.02	0.25	0.23	0.03	0.07	0.31	-0.06	0.03	0.28	-0.04	0.9	0.52	0.07	0.85	0.6	0.05	0.64	0.62	0.02	0.46	0.56	0.09	0.41	0.57	0.2	0.35	0.61	0.35	0.21	0.53
718	3.59	0.19	0.95	0.39	-0.02	0.91	0.23	0.11	0.87	0.19	0.02	0.64	0.17	-0.04	0.47	0.28	0	0.4	0.27	0.02	0.25	0.23	0.03	0.07	0.31	-0.06	0.03	0.28	-0.04	0.9	0.52	0.07	0.85	0.6	0.04	0.64	0.62	0.01	0.47	0.56	0.08	0.41	0.57	0.19	0.35	0.6	0.33	0.22	0.53
719	3.595	0.18	0.95	0.39	-0.02	0.91	0.23	0.11	0.87	0.19	0.02	0.64	0.17	-0.05	0.47	0.28	0	0.4	0.27	0.02	0.25	0.23	0.03	0.07	0.31	-0.06	0.03	0.28	-0.05	0.9	0.52	0.07	0.86	0.6	0.04	0.64	0.62	0	0.47	0.56	0.07	0.42	0.56	0.18	0.35	0.6	0.32	0.22	0.53
720	3.6	0.18	0.95	0.39	-0.03	0.91	0.23	0.1	0.87	0.19	0.02	0.64	0.17	-0.05	0.47	0.28	0	0.4	0.27	0.01	0.25	0.23	0.03	0.07	0.31	-0.06	0.03	0.28	-0.05	0.9	0.52	0.06	0.86	0.6	0.03	0.64	0.62	-0.01	0.47	0.56	0.06	0.42	0.56	0.17	0.35	0.6	0.31	0.22	0.53
721	3.605	0.17	0.95	0.39	-0.03	0.91	0.23	0.1	0.87	0.19	0.02	0.64	0.17	-0.05	0.47	0.28	0	0.4	0.27	0.01	0.25	0.23	0.03	0.07	0.31	-0.06	0.03	0.28	-0.05	0.9	0.53	0.06	0.86	0.6	0.02	0.64	0.62	-0.02	0.47	0.56	0.05	0.42	0.56	0.16	0.35	0.6	0.3	0.22	0.53
722	3.61	0.17	0.95	0.39	-0.04	0.91	0.23	0.09	0.87	0.19	0.01	0.64	0.17	-0.05	0.47	0.28	0	0.4	0.27	0.01	0.25	0.23	0.03	0.07	0.31	-0.06	0.03	0.28	-0.06	0.9	0.53	0.05	0.86	0.6	0.02	0.64	0.62	-0.03	0.47	0.56	0.03	0.42	0.56	0.15	0.35	0.6	0.28	0.22	0.53
723	3.615	0.16	0.95	0.39	-0.04	0.91	0.23	0.09	0.87	0.19	0.01	0.64	0.17	-0.05	0.47	0.28	-0.01	0.4	0.27	0.01	0.25	0.23	0.03	0.07	0.31	-0.06	0.03	0.28	-0.06	0.9	0.53	0.05	0.86	0.6	0.01	0.64	0.62	-0.04	0.47	0.56	0.02	0.42	0.56	0.13	0.35	0.6	0.27	0.22	0.53
724	3.62	0.16	0.95	0.38	-0.05	0.91	0.23	0.08	0.87	0.19	0.01	0.64	0.17	-0.06	0.47	0.28	-0.01	0.4	0.27	0.01	0.25	0.23	0.03	0.08	0.31	-0.06	0.03	0.28	-0.07	0.91	0.53	0.05	0.86	0.6	0	0.64	0.62	-0.05	0.48	0.56	0.01	0.42	0.56	0.12	0.35	0.6	0.26	0.21	0.53
725	3.625	0.15	0.95	0.38	-0.05	0.91	0.23	0.08	0.87	0.19	0	0.64	0.17	-0.06	0.47	0.28	-0.01	0.4	0.27	0.01	0.25	0.23	0.03	0.07	0.31	-0.06	0.03	0.28	-0.07	0.91	0.53	0.04	0.86	0.6	0	0.65	0.62	-0.06	0.48	0.56	0	0.42	0.56	0.11	0.35	0.6	0.25	0.21	0.52
726	3.63	0.15	0.95	0.38	-0.06	0.91	0.23	0.07	0.87	0.19	0	0.64	0.17	-0.06	0.47	0.28	-0.01	0.4	0.27	0.01	0.25	0.23	0.03	0.07	0.31	-0.06	0.03	0.28	-0.08	0.91	0.53	0.04	0.86	0.6	-0.01	0.65	0.62	-0.07	0.48	0.55	-0.01	0.43	0.56	0.1	0.35	0.6	0.23	0.21	0.52
727	3.635	0.14	0.95	0.38	-0.06	0.91	0.23	0.07	0.87	0.19	0	0.64	0.17	-0.06	0.47	0.28	-0.01	0.4	0.27	0.01	0.25	0.23	0.03	0.08	0.31	-0.06	0.03	0.28	-0.08	0.91	0.53	0.03	0.86	0.6	-0.02	0.65	0.62	-0.08	0.48	0.55	-0.02	0.43	0.56	0.09	0.35	0.6	0.22	0.21	0.52
728	3.64	0.14	0.95	0.38	-0.07	0.91	0.23	0.06	0.87	0.19	0	0.64	0.17	-0.06	0.47	0.28	-0.01	0.4	0.27	0.01	0.25	0.23	0.03	0.08	0.31	-0.06	0.03	0.28	-0.08	0.91	0.53	0.03	0.87	0.6	-0.02	0.65	0.62	-0.09	0.48	0.55	-0.03	0.43	0.56	0.08	0.35	0.59	0.21	0.21	0.52
729	3.645	0.14	0.95	0.38	-0.07	0.91	0.23	0.06	0.87	0.19	-0.01	0.64	0.17	-0.06	0.47	0.28	-0.01	0.4	0.27	0	0.25	0.23	0.03	0.08	0.31	-0.06	0.03	0.28	-0.09	0.91	0.53	0.02	0.87	0.6	-0.03	0.65	0.62	-0.1	0.49	0.55	-0.04	0.43	0.56	0.07	0.35	0.59	0.19	0.2	0.52
730	3.65	0.13	0.95	0.38	-0.08	0.91	0.23	0.05	0.87	0.19	-0.01	0.64	0.17	-0.07	0.47	0.28	-0.01	0.4	0.27	0	0.25	0.23	0.03	0.08	0.31	-0.06	0.03	0.28	-0.09	0.91	0.53	0.02	0.87	0.6	-0.04	0.65	0.62	-0.11	0.49	0.55	-0.05	0.43	0.56	0.06	0.35	0.59	0.18	0.2	0.52
731	3.655	0.12	0.96	0.38	-0.08	0.91	0.23	0.05	0.87	0.19	-0.01	0.64	0.17	-0.07	0.47	0.28	-0.02	0.4	0.27	0	0.25	0.23	0.03	0.08	0.31	-0.06	0.03	0.28	-0.1	0.91	0.53	0.01	0.87	0.59	-0.05	0.65	0.62	-0.12	0.49	0.55	-0.06	0.43	0.56	0.04	0.35	0.59	0.17	0.2	0.52
732	3.66	0.12	0.96	0.38	-0.09	0.91	0.23	0.04	0.87	0.19	-0.02	0.64	0.17	-0.07	0.47	0.28	-0.02	0.4	0.27	0	0.25	0.23	0.03	0.08	0.31	-0.06	0.03	0.28	-0.1	0.91	0.53	0.01	0.87	0.59	-0.05	0.65	0.62	-0.13	0.49	0.55	-0.07	0.43	0.56	0.03	0.35	0.59	0.15	0.19	0.52
733	3.665	0.11	0.96	0.38	-0.09	0.91	0.23	0.04	0.87	0.19	-0.02	0.64	0.17	-0.07	0.47	0.28	-0.02	0.4	0.27	0	0.25	0.23	0.03	0.08	0.31	-0.06	0.03	0.28	-0.11	0.91	0.53	0	0.87	0.6	-0.06	0.65	0.62	-0.14	0.49	0.55	-0.08	0.43	0.55	0.02	0.35	0.59	0.14	0.19	0.52
734	3.67	0.11	0.96	0.38	-0.1	0.91	0.23	0.03	0.87	0.19	-0.03	0.64	0.17	-0.07	0.47	0.28	-0.02	0.4	0.27	0	0.25	0.23	0.03	0.08	0.31	-0.06	0.03	0.28	-0.11	0.91	0.52	0	0.87	0.59	-0.06	0.65	0.62	-0.14	0.5	0.55	-0.09	0.43	0.55	0.01	0.35	0.59	0.12	0.19	0.52
735	3.675	0.11	0.96	0.38	-0.1	0.91	0.23	0.03	0.87	0.19	-0.03	0.64	0.17	-0.07	0.47	0.28	-0.02	0.4	0.27	0	0.25	0.23	0.03	0.08	0.31	-0.06	0.03	0.28	-0.12	0.92	0.52	-0.01	0.87	0.59	-0.07	0.65	0.62	-0.15	0.5	0.55	-0.1	0.43	0.55	0	0.35	0.59	0.11	0.18	0.52
736	3.68	0.1	0.96	0.38	-0.11	0.91	0.23	0.02	0.87	0.19	-0.03	0.64	0.17	-0.08	0.46	0.28	-0.02	0.4	0.27	0	0.25	0.23	0.03	0.08	0.31	-0.06	0.03	0.28	-0.13	0.92	0.52	-0.02	0.87	0.59	-0.08	0.65	0.62	-0.16	0.5	0.55	-0.11	0.44	0.55	-0.01	0.34	0.59	0.09	0.18	0.51
737	3.685	0.09	0.96	0.38	-0.11	0.91	0.23	0.02	0.87	0.19	-0.04	0.64	0.17	-0.08	0.46	0.28	-0.02	0.4	0.27	0	0.25	0.23	0.03	0.08	0.31	-0.06	0.03	0.28	-0.13	0.91	0.52	-0.02	0.87	0.6	-0.08	0.65	0.62	-0.17	0.5	0.55	-0.12	0.44	0.55	-0.02	0.34	0.59	0.08	0.17	0.51
738	3.69	0.09	0.96	0.38	-0.12	0.91	0.23	0.01	0.87	0.19	-0.04	0.64	0.17	-0.08	0.46	0.28	-0.02	0.4	0.27	0	0.25	0.23	0.03	0.07	0.31	-0.06	0.03	0.28	-0.13	0.91	0.52	-0.03	0.87	0.6	-0.09	0.66	0.62	-0.18	0.5	0.55	-0.13	0.44	0.55	-0.03	0.34	0.59	0.06	0.17	0.51
739	3.695	0.08	0.96	0.38	-0.12	0.91	0.23	0.01	0.87	0.19	-0.04	0.64	0.17	-0.08	0.46	0.28	-0.03	0.4	0.27	0	0.25	0.23	0.03	0.07	0.31	-0.06	0.03	0.28	-0.14	0.91	0.52	-0.03	0.87	0.6	-0.1	0.66	0.62	-0.19	0.5	0.55	-0.13	0.44	0.55	-0.04	0.34	0.59	0.05	0.17	0.51
740	3.7	0.08	0.96	0.38	-0.13	0.91	0.23	0	0.87	0.19	-0.05	0.64	0.17	-0.08	0.46	0.28	-0.03	0.4	0.27	0	0.25	0.23	0.03	0.08	0.31	-0.06	0.03	0.28	-0.15	0.91	0.52	-0.04	0.87	0.6	-0.1	0.66	0.62	-0.19	0.51	0.55	-0.14	0.44	0.55	-0.06	0.34	0.59	0.03	0.16	0.51
741	3.705	0.07	0.95	0.38	-0.13	0.91	0.23	0	0.87	0.19	-0.05	0.64	0.17	-0.08	0.46	0.28	-0.03	0.4	0.27	0	0.25	0.23	0.03	0.08	0.31	-0.06	0.03	0.28	-0.15	0.91	0.52	-0.04	0.87	0.6	-0.11	0.66	0.62	-0.2	0.51	0.55	-0.15	0.44	0.55	-0.07	0.33	0.59	0.02	0.16	0.51
742	3.71	0.07	0.95	0.38	-0.14	0.91	0.23	-0.01	0.87	0.19	-0.05	0.64	0.17	-0.09	0.46	0.28	-0.03	0.4	0.27	0	0.25	0.23	0.03	0.08	0.31	-0.06	0.03	0.28	-0.16	0.91	0.52	-0.05	0.87	0.6	-0.12	0.66	0.62	-0.21	0.51	0.55	-0.16	0.44	0.55	-0.08	0.33	0.59	0	0.15	0.51
743	3.715	0.06	0.95	0.38	-0.14	0.91	0.23	-0.01	0.87	0.19	-0.06	0.64	0.17	-0.09	0.46	0.28	-0.03	0.4	0.27	0	0.25	0.23	0.03	0.08	0.31	-0.06	0.03	0.28	-0.16	0.91	0.52	-0.05	0.87	0.6	-0.12	0.66	0.62	-0.21	0.51	0.55	-0.17	0.44	0.55	-0.09	0.33	0.59	-0.02	0.15	0.51
744	3.72	0.06	0.95	0.38	-0.15	0.91	0.23	-0.02	0.87	0.19	-0.06	0.64	0.17	-0.09	0.46	0.28	-0.03	0.4	0.27	0	0.25	0.23	0.03	0.08	0.31	-0.06	0.03	0.28	-0.17	0.91	0.52	-0.06	0.87	0.6	-0.13	0.66	0.62	-0.22	0.51	0.55	-0.18	0.44	0.55	-0.1	0.33	0.59	-0.03	0.14	0.51
745	3.725	0.06	0.96	0.38	-0.15	0.91	0.23	-0.02	0.87	0.19	-0.06	0.64	0.17	-0.09	0.46	0.28	-0.03	0.4	0.27	0	0.25	0.23	0.03	0.08	0.31	-0.06	0.03	0.28	-0.17	0.91	0.52	-0.07	0.87	0.6	-0.13	0.66	0.62	-0.23	0.51	0.55	-0.18	0.44	0.55	-0.11	0.33	0.59	-0.05	0.14	0.51
746	3.73	0.05	0.95	0.38	-0.16	0.91	0.23	-0.03	0.87	0.19	-0.07	0.64	0.17	-0.09	0.46	0.28	-0.04	0.4	0.27	-0.01	0.25	0.23	0.03	0.08	0.31	-0.06	0.03	0.28	-0.18	0.91	0.52	-0.07	0.87	0.6	-0.14	0.66	0.62	-0.23	0.51	0.54	-0.19	0.44	0.55	-0.12	0.32	0.59	-0.07	0.13	0.51
747	3.735	NaN	NaN	NaN	-0.16	0.91	0.23	-0.03	0.87	0.19	-0.07	0.64	0.17	-0.1	0.46	0.28	-0.04	0.4	0.27	-0.01	0.25	0.23	0.03	0.08	0.31	-0.06	0.03	0.28	-0.18	0.91	0.52	-0.08	0.87	0.6	-0.15	0.66	0.62	-0.24	0.51	0.54	-0.2	0.44	0.55	-0.13	0.32	0.59	-0.08	0.13	0.51
748	3.74	0.04	0.95	0.38	-0.17	0.9	0.23	-0.04	0.87	0.19	-0.08	0.63	0.17	-0.1	0.46	0.28	-0.04	0.4	0.27	-0.01	0.25	0.23	0.03	0.08	0.31	-0.06	0.03	0.28	-0.19	0.91	0.52	-0.08	0.87	0.6	-0.15	0.66	0.62	-0.25	0.51	0.54	-0.21	0.44	0.54	-0.14	0.32	0.58	-0.1	0.13	0.51
749	3.745	0.03	0.95	0.38	-0.17	0.9	0.23	-0.04	0.86	0.19	-0.08	0.63	0.17	-0.1	0.46	0.28	-0.04	0.4	0.27	-0.01	0.25	0.23	0.03	0.08	0.31	-0.06	0.03	0.28	-0.19	0.91	0.52	-0.09	0.87	0.6	-0.16	0.66	0.62	-0.25	0.51	0.54	-0.21	0.44	0.54	-0.16	0.32	0.58	-0.12	0.12	0.51
750	3.75	0.03	0.95	0.38	-0.18	0.9	0.23	-0.05	0.86	0.19	-0.08	0.63	0.17	-0.1	0.45	0.28	-0.04	0.4	0.27	-0.01	0.25	0.23	0.03	0.08	0.31	-0.06	0.03	0.28	-0.2	0.91	0.52	-0.09	0.87	0.6	-0.16	0.66	0.62	-0.26	0.51	0.54	-0.22	0.44	0.54	-0.17	0.31	0.58	-0.13	0.12	0.51
751	3.755	0.03	0.95	0.38	-0.18	0.9	0.23	-0.05	0.86	0.19	-0.09	0.63	0.17	-0.1	0.45	0.28	-0.05	0.4	0.27	-0.01	0.25	0.23	0.02	0.08	0.31	-0.06	0.03	0.28	-0.2	0.91	0.52	-0.1	0.87	0.6	-0.17	0.66	0.62	-0.27	0.51	0.54	-0.23	0.44	0.54	-0.18	0.31	0.58	-0.15	0.11	0.51
752	3.76	NaN	NaN	NaN	-0.19	0.9	0.23	-0.06	0.86	0.19	-0.09	0.63	0.17	-0.11	0.45	0.28	-0.05	0.4	0.27	-0.01	0.25	0.23	0.02	0.08	0.31	-0.06	0.02	0.28	-0.21	0.9	0.52	-0.1	0.87	0.6	-0.17	0.66	0.62	-0.27	0.51	0.54	-0.24	0.44	0.54	-0.19	0.31	0.58	-0.17	0.11	0.51
753	3.765	0.01	0.95	0.38	-0.19	0.9	0.23	-0.06	0.86	0.19	-0.1	0.63	0.17	-0.11	0.45	0.28	-0.05	0.4	0.27	-0.01	0.25	0.23	0.02	0.08	0.31	-0.06	0.02	0.28	-0.22	0.9	0.52	-0.11	0.87	0.6	-0.18	0.66	0.62	-0.28	0.51	0.54	-0.24	0.43	0.54	-0.2	0.3	0.58	-0.19	0.11	0.51
754	3.77	0.01	0.95	0.39	-0.2	0.9	0.23	-0.06	0.86	0.19	-0.1	0.63	0.17	-0.11	0.45	0.28	-0.05	0.4	0.27	-0.02	0.25	0.23	0.02	0.08	0.31	-0.06	0.02	0.28	-0.22	0.9	0.52	-0.12	0.87	0.6	-0.19	0.66	0.63	-0.28	0.51	0.54	-0.25	0.43	0.54	-0.21	0.3	0.58	-0.2	0.1	0.51
755	3.775	0	0.95	0.39	-0.2	0.9	0.23	-0.07	0.86	0.19	-0.11	0.63	0.17	-0.11	0.45	0.28	-0.05	0.4	0.27	-0.02	0.25	0.23	0.02	0.08	0.31	-0.06	0.02	0.28	-0.23	0.9	0.52	-0.12	0.87	0.6	-0.19	0.66	0.63	-0.29	0.51	0.54	-0.25	0.43	0.54	-0.22	0.3	0.58	-0.22	0.1	0.51
756	3.78	0	0.95	0.39	-0.21	0.9	0.23	-0.07	0.86	0.19	-0.11	0.63	0.17	-0.12	0.45	0.28	-0.06	0.4	0.27	-0.02	0.25	0.23	0.02	0.08	0.31	-0.06	0.02	0.28	-0.23	0.9	0.52	-0.13	0.87	0.6	-0.2	0.66	0.63	-0.29	0.51	0.54	-0.26	0.43	0.54	-0.23	0.3	0.58	-0.24	0.1	0.51
757	3.785	-0.01	0.95	0.39	-0.21	0.9	0.23	-0.08	0.86	0.19	-0.12	0.63	0.17	-0.12	0.45	0.28	-0.06	0.39	0.27	-0.02	0.25	0.23	0.02	0.08	0.31	-0.06	0.02	0.28	-0.24	0.9	0.52	-0.13	0.87	0.6	-0.2	0.65	0.63	-0.3	0.51	0.54	-0.27	0.43	0.54	-0.24	0.29	0.58	-0.26	0.1	0.51
758	3.79	-0.01	0.95	0.39	-0.22	0.9	0.23	-0.08	0.86	0.19	-0.12	0.63	0.17	-0.12	0.45	0.28	-0.06	0.39	0.27	-0.02	0.25	0.23	0.02	0.08	0.31	-0.06	0.02	0.28	-0.24	0.9	0.52	-0.14	0.86	0.6	-0.21	0.65	0.63	-0.3	0.51	0.54	-0.27	0.43	0.54	-0.25	0.29	0.58	-0.27	0.1	0.51
759	3.795	NaN	NaN	NaN	-0.22	0.89	0.23	-0.09	0.86	0.19	-0.13	0.63	0.17	-0.13	0.45	0.28	-0.06	0.39	0.27	-0.02	0.25	0.23	0.02	0.08	0.31	-0.06	0.02	0.28	-0.25	0.9	0.52	-0.14	0.86	0.6	-0.21	0.65	0.63	-0.31	0.51	0.54	-0.28	0.43	0.54	-0.26	0.29	0.58	-0.29	0.09	0.51
760	3.8	-0.03	0.95	0.39	-0.23	0.89	0.23	-0.09	0.86	0.19	-0.13	0.63	0.17	-0.13	0.45	0.28	-0.07	0.39	0.27	-0.03	0.25	0.23	0.02	0.08	0.31	-0.06	0.02	0.28	-0.25	0.9	0.52	-0.15	0.86	0.6	-0.22	0.65	0.63	-0.31	0.51	0.54	-0.28	0.42	0.54	-0.27	0.29	0.58	-0.31	0.09	0.51
761	3.805	NaN	NaN	NaN	-0.23	0.89	0.23	-0.1	0.86	0.19	-0.13	0.63	0.17	-0.13	0.45	0.28	-0.07	0.39	0.27	-0.03	0.25	0.23	0.02	0.08	0.31	-0.06	0.02	0.28	-0.26	0.9	0.52	-0.15	0.86	0.6	-0.22	0.65	0.63	-0.32	0.51	0.54	-0.29	0.42	0.54	-0.28	0.29	0.58	-0.33	0.09	0.51
762	3.81	NaN	NaN	NaN	-0.24	0.89	0.23	-0.1	0.86	0.19	-0.14	0.63	0.17	-0.14	0.45	0.28	-0.07	0.39	0.27	-0.03	0.25	0.23	0.02	0.08	0.31	-0.06	0.02	0.28	-0.26	0.9	0.52	-0.16	0.86	0.6	-0.23	0.65	0.63	-0.32	0.5	0.54	-0.3	0.42	0.54	-0.29	0.28	0.58	-0.34	0.09	0.51
763	3.815	NaN	NaN	NaN	-0.24	0.89	0.23	-0.11	0.86	0.19	-0.14	0.62	0.17	-0.14	0.45	0.28	-0.07	0.39	0.27	-0.03	0.25	0.23	0.02	0.08	0.31	-0.06	0.02	0.28	-0.27	0.9	0.52	-0.16	0.86	0.6	-0.23	0.65	0.63	-0.33	0.5	0.54	-0.3	0.42	0.54	-0.3	0.28	0.58	-0.36	0.09	0.52
764	3.82	-0.05	0.94	0.39	-0.25	0.89	0.23	-0.11	0.86	0.19	-0.15	0.62	0.17	-0.14	0.45	0.28	-0.08	0.39	0.27	-0.03	0.25	0.23	0.02	0.08	0.31	-0.06	0.02	0.28	-0.28	0.89	0.52	-0.17	0.86	0.6	-0.24	0.64	0.63	-0.33	0.5	0.54	-0.31	0.42	0.54	-0.31	0.28	0.58	-0.38	0.09	0.52
765	3.825	NaN	NaN	NaN	-0.25	0.89	0.23	-0.12	0.86	0.19	-0.15	0.62	0.17	-0.15	0.44	0.28	-0.08	0.39	0.27	-0.03	0.25	0.23	0.02	0.08	0.31	-0.06	0.02	0.28	-0.28	0.89	0.52	-0.17	0.86	0.6	-0.24	0.64	0.63	-0.33	0.5	0.54	-0.31	0.42	0.54	-0.32	0.28	0.58	-0.39	0.09	0.52
766	3.83	-0.06	0.94	0.39	-0.26	0.89	0.23	-0.13	0.85	0.19	-0.15	0.62	0.17	-0.15	0.44	0.28	-0.08	0.39	0.27	-0.03	0.25	0.24	0.02	0.08	0.31	-0.06	0.02	0.28	-0.29	0.89	0.52	-0.18	0.85	0.6	-0.24	0.64	0.63	-0.34	0.49	0.54	-0.32	0.42	0.54	-0.33	0.28	0.58	-0.41	0.09	0.52
767	3.835	-0.07	0.94	0.39	-0.27	0.89	0.23	-0.13	0.85	0.19	-0.16	0.62	0.17	-0.15	0.44	0.28	-0.08	0.39	0.27	-0.04	0.25	0.24	0.02	0.08	0.31	-0.06	0.02	0.28	-0.29	0.89	0.52	-0.18	0.85	0.6	-0.25	0.64	0.63	-0.34	0.49	0.54	-0.32	0.41	0.54	-0.34	0.28	0.58	-0.42	0.1	0.52
768	3.84	-0.07	0.94	0.39	-0.27	0.89	0.23	-0.14	0.85	0.19	-0.16	0.62	0.17	-0.15	0.44	0.28	-0.09	0.39	0.27	-0.04	0.25	0.24	0.02	0.08	0.31	-0.06	0.02	0.28	-0.3	0.89	0.52	-0.19	0.85	0.6	-0.25	0.63	0.63	-0.35	0.49	0.54	-0.33	0.41	0.54	-0.35	0.28	0.58	-0.44	0.1	0.52
769	3.845	-0.08	0.94	0.39	-0.28	0.89	0.23	-0.14	0.85	0.19	-0.17	0.62	0.17	-0.16	0.44	0.28	-0.09	0.39	0.27	-0.04	0.25	0.23	0.02	0.08	0.31	-0.06	0.02	0.28	-0.31	0.89	0.52	-0.2	0.85	0.6	-0.26	0.63	0.63	-0.35	0.49	0.54	-0.34	0.41	0.54	-0.36	0.28	0.59	-0.45	0.1	0.52
770	3.85	NaN	NaN	NaN	-0.28	0.88	0.23	-0.15	0.85	0.19	-0.17	0.62	0.17	-0.16	0.44	0.28	-0.09	0.39	0.27	-0.04	0.25	0.23	0.02	0.08	0.31	-0.06	0.02	0.28	-0.31	0.89	0.52	-0.2	0.85	0.6	-0.26	0.63	0.63	-0.36	0.48	0.54	-0.34	0.41	0.54	-0.37	0.28	0.59	-0.46	0.1	0.52
771	3.855	-0.09	0.94	0.39	-0.29	0.88	0.23	-0.15	0.85	0.19	-0.18	0.62	0.17	-0.16	0.44	0.28	-0.1	0.39	0.27	-0.04	0.25	0.23	0.02	0.08	0.31	-0.06	0.02	0.28	-0.32	0.89	0.52	-0.21	0.85	0.6	-0.27	0.63	0.63	-0.36	0.48	0.54	-0.35	0.41	0.54	-0.38	0.28	0.59	-0.48	0.1	0.52
772	3.86	NaN	NaN	NaN	-0.3	0.88	0.23	-0.16	0.85	0.19	-0.18	0.62	0.17	-0.17	0.44	0.28	-0.1	0.39	0.27	-0.04	0.25	0.23	0.02	0.08	0.31	-0.06	0.02	0.28	-0.32	0.88	0.52	-0.21	0.85	0.6	-0.27	0.63	0.63	-0.37	0.48	0.54	-0.35	0.41	0.54	-0.39	0.28	0.59	-0.49	0.1	0.52
773	3.865	NaN	NaN	NaN	-0.3	0.88	0.23	-0.17	0.85	0.2	-0.19	0.62	0.17	-0.17	0.44	0.28	-0.1	0.39	0.27	-0.05	0.25	0.23	0.02	0.08	0.31	-0.06	0.02	0.28	-0.33	0.88	0.52	-0.22	0.84	0.6	-0.27	0.63	0.63	-0.37	0.48	0.55	-0.36	0.41	0.54	-0.4	0.28	0.59	-0.5	0.1	0.52
774	3.87	NaN	NaN	NaN	-0.31	0.88	0.23	-0.17	0.85	0.2	-0.19	0.62	0.17	-0.18	0.44	0.28	-0.11	0.39	0.27	-0.05	0.25	0.23	0.02	0.08	0.31	-0.06	0.02	0.28	-0.34	0.88	0.52	-0.23	0.84	0.6	-0.28	0.62	0.63	-0.38	0.48	0.55	-0.37	0.41	0.54	-0.41	0.28	0.59	-0.51	0.1	0.51
775	3.875	NaN	NaN	NaN	-0.31	0.88	0.23	-0.18	0.85	0.2	-0.19	0.62	0.17	-0.18	0.44	0.28	-0.11	0.39	0.27	-0.05	0.25	0.23	0.02	0.08	0.31	-0.06	0.02	0.28	-0.34	0.88	0.52	-0.23	0.84	0.6	-0.29	0.62	0.63	-0.38	0.48	0.55	-0.37	0.41	0.54	-0.42	0.28	0.59	-0.52	0.1	0.51
776	3.88	NaN	NaN	NaN	-0.32	0.88	0.23	-0.19	0.85	0.2	-0.2	0.62	0.17	-0.18	0.44	0.28	-0.11	0.39	0.27	-0.05	0.25	0.23	0.02	0.09	0.31	-0.06	0.02	0.28	-0.35	0.88	0.52	-0.24	0.84	0.6	-0.29	0.62	0.63	-0.39	0.48	0.55	-0.38	0.41	0.54	-0.43	0.28	0.59	-0.53	0.1	0.51
777	3.885	-0.13	0.93	0.39	-0.33	0.88	0.23	-0.19	0.84	0.2	-0.21	0.62	0.17	-0.19	0.44	0.28	-0.12	0.39	0.27	-0.06	0.26	0.23	0.02	0.09	0.31	-0.06	0.02	0.28	-0.35	0.88	0.52	-0.25	0.84	0.6	-0.3	0.62	0.63	-0.39	0.48	0.54	-0.39	0.4	0.54	-0.43	0.28	0.59	-0.53	0.1	0.51
778	3.89	NaN	NaN	NaN	-0.33	0.88	0.23	-0.2	0.84	0.2	-0.21	0.62	0.17	-0.19	0.44	0.28	-0.12	0.39	0.27	-0.06	0.26	0.23	0.02	0.09	0.31	-0.06	0.02	0.28	-0.36	0.88	0.53	-0.25	0.84	0.6	-0.3	0.62	0.63	-0.4	0.48	0.54	-0.39	0.4	0.55	-0.44	0.27	0.59	-0.54	0.1	0.51
779	3.895	-0.14	0.93	0.39	-0.34	0.88	0.23	-0.2	0.84	0.2	-0.22	0.62	0.17	-0.2	0.44	0.28	-0.13	0.39	0.27	-0.06	0.26	0.23	0.02	0.09	0.31	-0.06	0.02	0.28	-0.37	0.88	0.53	-0.26	0.84	0.6	-0.31	0.62	0.63	-0.41	0.48	0.54	-0.4	0.4	0.55	-0.45	0.27	0.59	-0.55	0.1	0.51
780	3.9	-0.15	0.93	0.39	-0.34	0.87	0.23	-0.21	0.84	0.2	-0.22	0.62	0.17	-0.2	0.44	0.28	-0.13	0.39	0.27	-0.06	0.26	0.23	0.02	0.09	0.31	-0.06	0.02	0.28	-0.37	0.87	0.53	-0.26	0.84	0.6	-0.32	0.62	0.63	-0.42	0.48	0.54	-0.41	0.4	0.55	-0.45	0.27	0.59	-0.55	0.1	0.51
781	3.905	NaN	NaN	NaN	-0.35	0.87	0.23	-0.22	0.84	0.2	-0.23	0.62	0.17	-0.21	0.44	0.28	-0.13	0.39	0.27	-0.07	0.26	0.23	0.01	0.09	0.31	-0.06	0.02	0.28	-0.38	0.87	0.53	-0.27	0.83	0.61	-0.32	0.62	0.63	-0.42	0.48	0.54	-0.41	0.4	0.55	-0.46	0.27	0.59	-0.56	0.1	0.51
782	3.91	NaN	NaN	NaN	-0.36	0.87	0.23	-0.22	0.84	0.2	-0.23	0.61	0.18	-0.21	0.44	0.28	-0.14	0.39	0.27	-0.07	0.26	0.23	0.01	0.09	0.31	-0.06	0.02	0.28	-0.39	0.87	0.53	-0.28	0.83	0.61	-0.33	0.62	0.63	-0.43	0.48	0.54	-0.42	0.4	0.55	-0.46	0.27	0.59	-0.56	0.09	0.51
783	3.915	NaN	NaN	NaN	-0.36	0.87	0.23	-0.23	0.84	0.2	-0.24	0.61	0.18	-0.22	0.44	0.28	-0.14	0.39	0.28	-0.07	0.26	0.23	0.01	0.09	0.31	-0.06	0.02	0.27	-0.39	0.87	0.53	-0.29	0.83	0.61	-0.34	0.62	0.63	-0.44	0.48	0.54	-0.43	0.4	0.55	-0.47	0.27	0.59	-0.56	0.09	0.51
784	3.92	NaN	NaN	NaN	-0.37	0.87	0.23	-0.23	0.84	0.2	-0.24	0.61	0.18	-0.22	0.43	0.28	-0.15	0.39	0.28	-0.07	0.26	0.23	0.01	0.1	0.31	-0.06	0.02	0.27	-0.4	0.87	0.53	-0.29	0.83	0.61	-0.35	0.62	0.63	-0.45	0.48	0.54	-0.43	0.4	0.55	-0.47	0.27	0.59	-0.56	0.09	0.51
785	3.925	NaN	NaN	NaN	-0.38	0.87	0.23	-0.24	0.84	0.2	-0.25	0.61	0.18	-0.23	0.43	0.28	-0.15	0.39	0.28	-0.08	0.26	0.23	0.01	0.1	0.31	-0.06	0.02	0.27	-0.41	0.87	0.53	-0.3	0.83	0.61	-0.36	0.62	0.63	-0.45	0.48	0.54	-0.44	0.4	0.54	-0.48	0.27	0.59	-0.57	0.09	0.51
786	3.93	NaN	NaN	NaN	-0.38	0.87	0.23	-0.25	0.84	0.2	-0.26	0.61	0.18	-0.23	0.43	0.28	-0.16	0.39	0.27	-0.08	0.26	0.23	0.01	0.1	0.31	-0.06	0.02	0.27	-0.42	0.87	0.53	-0.31	0.83	0.61	-0.37	0.62	0.63	-0.46	0.48	0.54	-0.45	0.4	0.54	-0.48	0.26	0.59	-0.57	0.09	0.51
787	3.935	NaN	NaN	NaN	-0.39	0.87	0.24	-0.25	0.84	0.2	-0.26	0.61	0.18	-0.24	0.43	0.28	-0.16	0.39	0.27	-0.09	0.26	0.23	0.01	0.1	0.3	-0.06	0.02	0.27	-0.42	0.87	0.53	-0.31	0.83	0.61	-0.37	0.62	0.63	-0.47	0.48	0.54	-0.46	0.4	0.54	-0.49	0.26	0.59	-0.57	0.08	0.51
788	3.94	NaN	NaN	NaN	-0.4	0.87	0.24	-0.26	0.84	0.21	-0.27	0.61	0.18	-0.25	0.43	0.28	-0.17	0.39	0.27	-0.09	0.27	0.23	0.01	0.1	0.3	-0.06	0.02	0.27	-0.43	0.87	0.53	-0.32	0.83	0.61	-0.38	0.62	0.63	-0.48	0.48	0.54	-0.46	0.4	0.54	-0.49	0.26	0.59	-0.57	0.08	0.51
789	3.945	NaN	NaN	NaN	-0.4	0.87	0.24	-0.27	0.84	0.21	-0.28	0.61	0.18	-0.25	0.43	0.28	-0.18	0.39	0.27	-0.09	0.27	0.23	0	0.1	0.3	-0.06	0.02	0.27	-0.44	0.87	0.53	-0.33	0.83	0.61	-0.39	0.62	0.63	-0.49	0.48	0.54	-0.47	0.39	0.54	-0.5	0.26	0.59	-0.58	0.08	0.51
790	3.95	NaN	NaN	NaN	-0.41	0.87	0.24	-0.27	0.83	0.21	-0.28	0.61	0.18	-0.26	0.43	0.28	-0.18	0.39	0.27	-0.1	0.27	0.23	0	0.11	0.3	-0.06	0.02	0.27	-0.45	0.87	0.53	-0.34	0.83	0.61	-0.4	0.62	0.63	-0.49	0.48	0.54	-0.47	0.39	0.54	-0.5	0.26	0.58	-0.58	0.08	0.51
791	3.955	NaN	NaN	NaN	-0.42	0.87	0.24	-0.28	0.83	0.21	-0.29	0.61	0.18	-0.26	0.43	0.28	-0.19	0.39	0.27	-0.1	0.27	0.23	0	0.11	0.3	-0.06	0.02	0.27	-0.45	0.87	0.53	-0.34	0.83	0.61	-0.41	0.62	0.63	-0.5	0.48	0.54	-0.48	0.39	0.54	-0.51	0.26	0.58	-0.58	0.08	0.51
792	3.96	NaN	NaN	NaN	-0.42	0.87	0.24	-0.29	0.83	0.21	-0.3	0.61	0.18	-0.27	0.43	0.28	-0.19	0.39	0.27	-0.11	0.27	0.23	0	0.11	0.3	-0.06	0.02	0.27	-0.46	0.87	0.53	-0.35	0.83	0.61	-0.42	0.62	0.63	-0.51	0.48	0.54	-0.49	0.39	0.54	-0.51	0.26	0.58	-0.59	0.08	0.51
793	3.965	NaN	NaN	NaN	-0.43	0.87	0.24	-0.29	0.83	0.21	-0.31	0.61	0.18	-0.28	0.43	0.28	-0.2	0.39	0.27	-0.11	0.27	0.22	0	0.11	0.3	-0.06	0.02	0.27	-0.47	0.87	0.54	-0.36	0.83	0.62	-0.43	0.62	0.63	-0.51	0.48	0.54	-0.49	0.39	0.55	-0.52	0.26	0.58	-0.59	0.08	0.51
794	3.97	NaN	NaN	NaN	-0.44	0.87	0.24	-0.3	0.83	0.21	-0.31	0.61	0.18	-0.29	0.43	0.28	-0.21	0.39	0.27	-0.12	0.28	0.22	0	0.12	0.29	-0.06	0.02	0.27	-0.47	0.87	0.54	-0.37	0.83	0.62	-0.44	0.62	0.63	-0.52	0.48	0.54	-0.5	0.39	0.55	-0.52	0.26	0.58	-0.59	0.08	0.51
795	3.975	NaN	NaN	NaN	-0.45	0.87	0.24	-0.31	0.83	0.21	-0.32	0.61	0.18	-0.29	0.43	0.28	-0.21	0.39	0.27	-0.12	0.28	0.22	-0.01	0.12	0.29	-0.06	0.02	0.27	-0.48	0.87	0.54	-0.38	0.83	0.62	-0.44	0.62	0.63	-0.52	0.48	0.54	-0.5	0.39	0.55	-0.53	0.26	0.58	-0.59	0.08	0.51
796	3.98	NaN	NaN	NaN	-0.45	0.87	0.24	-0.32	0.83	0.21	-0.33	0.61	0.18	-0.3	0.43	0.28	-0.22	0.39	0.27	-0.13	0.28	0.22	-0.01	0.12	0.29	-0.06	0.02	0.27	-0.49	0.87	0.54	-0.38	0.83	0.62	-0.45	0.62	0.64	-0.53	0.48	0.54	-0.51	0.4	0.55	-0.53	0.26	0.58	-0.59	0.08	0.51
797	3.985	NaN	NaN	NaN	-0.46	0.87	0.25	-0.33	0.83	0.21	-0.34	0.61	0.18	-0.31	0.43	0.28	-0.23	0.39	0.27	-0.13	0.28	0.22	-0.02	0.13	0.29	-0.06	0.02	0.27	-0.5	0.87	0.54	-0.39	0.83	0.62	-0.46	0.62	0.64	-0.54	0.48	0.54	-0.52	0.4	0.55	-0.54	0.26	0.58	-0.59	0.08	0.51
798	3.99	NaN	NaN	NaN	-0.47	0.87	0.25	-0.33	0.83	0.21	-0.34	0.61	0.18	-0.32	0.43	0.28	-0.24	0.39	0.27	-0.14	0.28	0.22	-0.02	0.13	0.29	-0.06	0.02	0.27	-0.5	0.87	0.54	-0.4	0.84	0.62	-0.46	0.63	0.64	-0.54	0.48	0.54	-0.53	0.4	0.55	-0.55	0.26	0.58	-0.6	0.08	0.51
799	3.995	NaN	NaN	NaN	-0.48	0.87	0.25	-0.34	0.83	0.21	-0.35	0.61	0.19	-0.33	0.43	0.28	-0.25	0.39	0.27	-0.15	0.29	0.22	-0.02	0.13	0.28	-0.06	0.02	0.27	-0.51	0.87	0.54	-0.41	0.84	0.62	-0.47	0.63	0.64	-0.55	0.48	0.54	-0.53	0.4	0.55	-0.55	0.26	0.58	-0.6	0.08	0.51
800	4	NaN	NaN	NaN	-0.48	0.87	0.25	-0.35	0.83	0.21	-0.36	0.61	0.19	-0.34	0.43	0.28	-0.26	0.39	0.27	-0.15	0.29	0.22	-0.03	0.13	0.28	-0.06	0.03	0.27	-0.52	0.88	0.54	-0.42	0.84	0.62	-0.48	0.63	0.64	-0.56	0.49	0.54	-0.54	0.4	0.55	-0.56	0.26	0.58	-0.6	0.08	0.51
801	4.005	NaN	NaN	NaN	-0.49	0.87	0.25	-0.36	0.83	0.22	-0.37	0.61	0.19	-0.35	0.43	0.28	-0.27	0.39	0.27	-0.16	0.29	0.21	-0.03	0.14	0.28	-0.06	0.03	0.27	-0.53	0.88	0.54	-0.42	0.84	0.62	-0.48	0.63	0.64	-0.56	0.49	0.54	-0.55	0.4	0.55	-0.56	0.26	0.58	-0.6	0.08	0.51
802	4.01	NaN	NaN	NaN	-0.5	0.87	0.25	-0.36	0.83	0.22	-0.38	0.61	0.19	-0.36	0.42	0.28	-0.28	0.39	0.27	-0.17	0.29	0.21	-0.04	0.14	0.28	-0.06	0.03	0.27	-0.53	0.88	0.54	-0.43	0.85	0.62	-0.49	0.63	0.64	-0.57	0.49	0.54	-0.55	0.4	0.55	-0.57	0.26	0.59	-0.6	0.08	0.51
803	4.015	NaN	NaN	NaN	-0.51	0.87	0.26	-0.37	0.83	0.22	-0.39	0.61	0.19	-0.37	0.42	0.28	-0.29	0.39	0.27	-0.18	0.29	0.21	-0.05	0.15	0.27	-0.06	0.03	0.27	-0.54	0.88	0.54	-0.44	0.85	0.63	-0.5	0.63	0.64	-0.58	0.49	0.54	-0.56	0.4	0.55	-0.57	0.26	0.59	-0.6	0.08	0.51
804	4.02	NaN	NaN	NaN	-0.51	0.87	0.26	-0.38	0.83	0.22	-0.39	0.61	0.19	-0.38	0.42	0.27	-0.3	0.39	0.26	-0.19	0.3	0.21	-0.05	0.15	0.27	-0.07	0.03	0.27	-0.55	0.88	0.54	-0.44	0.85	0.63	-0.5	0.63	0.64	-0.59	0.49	0.54	-0.57	0.4	0.55	-0.57	0.26	0.59	-0.6	0.08	0.51
805	4.025	NaN	NaN	NaN	-0.52	0.87	0.26	-0.39	0.83	0.22	-0.4	0.61	0.19	-0.39	0.42	0.27	-0.31	0.39	0.26	-0.2	0.3	0.21	-0.06	0.15	0.27	-0.07	0.04	0.27	-0.55	0.89	0.55	-0.45	0.85	0.63	-0.51	0.63	0.64	-0.59	0.49	0.54	-0.57	0.4	0.55	-0.58	0.27	0.59	-0.6	0.08	0.51
806	4.03	NaN	NaN	NaN	-0.53	0.87	0.26	-0.39	0.83	0.22	-0.41	0.61	0.19	-0.4	0.42	0.28	-0.32	0.39	0.26	-0.21	0.3	0.21	-0.07	0.16	0.27	-0.07	0.04	0.26	-0.56	0.89	0.55	-0.46	0.85	0.63	-0.52	0.64	0.64	-0.6	0.49	0.54	-0.58	0.41	0.55	-0.58	0.27	0.59	-0.6	0.08	0.51
807	4.035	NaN	NaN	NaN	-0.53	0.87	0.26	-0.4	0.83	0.22	-0.42	0.61	0.19	-0.41	0.42	0.28	-0.33	0.39	0.26	-0.22	0.3	0.21	-0.07	0.16	0.27	-0.08	0.05	0.26	-0.57	0.89	0.55	-0.46	0.86	0.63	-0.52	0.64	0.64	-0.61	0.49	0.54	-0.58	0.41	0.55	-0.58	0.27	0.59	-0.6	0.08	0.5
808	4.04	NaN	NaN	NaN	-0.54	0.87	0.26	-0.41	0.83	0.22	-0.43	0.61	0.19	-0.43	0.42	0.28	-0.34	0.39	0.26	-0.23	0.3	0.21	-0.08	0.17	0.27	-0.08	0.05	0.26	-0.57	0.89	0.55	-0.47	0.86	0.63	-0.53	0.64	0.64	-0.61	0.49	0.54	-0.58	0.41	0.55	-0.59	0.26	0.59	-0.6	0.08	0.5
809	4.045	NaN	NaN	NaN	-0.55	0.87	0.27	-0.41	0.83	0.22	-0.44	0.61	0.19	-0.44	0.42	0.28	-0.35	0.39	0.26	-0.24	0.3	0.21	-0.09	0.17	0.27	-0.09	0.06	0.26	-0.58	0.89	0.55	-0.47	0.86	0.63	-0.53	0.64	0.65	-0.61	0.49	0.54	-0.59	0.41	0.55	-0.59	0.26	0.59	-0.6	0.08	0.51
810	4.05	NaN	NaN	NaN	-0.55	0.87	0.27	-0.42	0.83	0.22	-0.45	0.61	0.19	-0.45	0.42	0.28	-0.37	0.39	0.26	-0.25	0.3	0.21	-0.1	0.18	0.27	-0.09	0.06	0.26	-0.58	0.89	0.55	-0.48	0.86	0.63	-0.54	0.64	0.65	-0.62	0.49	0.54	-0.59	0.41	0.55	-0.59	0.27	0.59	-0.6	0.08	0.51
811	4.055	NaN	NaN	NaN	-0.56	0.87	0.27	-0.43	0.83	0.22	-0.46	0.61	0.2	-0.46	0.42	0.28	-0.38	0.38	0.26	-0.26	0.31	0.21	-0.11	0.18	0.27	-0.1	0.07	0.26	-0.59	0.9	0.55	-0.49	0.86	0.63	-0.55	0.64	0.65	-0.62	0.49	0.54	-0.59	0.4	0.55	-0.59	0.27	0.59	-0.6	0.08	0.51
812	4.06	NaN	NaN	NaN	-0.56	0.87	0.27	-0.43	0.83	0.22	-0.46	0.61	0.2	-0.47	0.42	0.28	-0.39	0.38	0.26	-0.27	0.31	0.21	-0.12	0.18	0.27	-0.1	0.07	0.26	-0.6	0.9	0.55	-0.49	0.86	0.63	-0.55	0.64	0.65	-0.62	0.49	0.54	-0.59	0.4	0.55	-0.59	0.27	0.59	-0.6	0.08	0.51
813	4.065	NaN	NaN	NaN	-0.57	0.88	0.27	-0.44	0.83	0.22	-0.47	0.61	0.2	-0.48	0.42	0.28	-0.4	0.38	0.26	-0.28	0.31	0.21	-0.13	0.19	0.27	-0.11	0.08	0.26	-0.6	0.9	0.55	-0.5	0.86	0.63	-0.55	0.64	0.65	-0.63	0.49	0.54	-0.6	0.4	0.55	-0.59	0.27	0.59	-0.6	0.08	0.51
814	4.07	NaN	NaN	NaN	-0.57	0.88	0.27	-0.44	0.84	0.22	-0.48	0.61	0.2	-0.49	0.42	0.28	-0.41	0.38	0.26	-0.29	0.31	0.21	-0.14	0.19	0.27	-0.12	0.08	0.26	-0.61	0.9	0.55	-0.5	0.86	0.63	-0.56	0.64	0.65	-0.63	0.49	0.55	-0.6	0.4	0.55	-0.6	0.27	0.59	-0.6	0.08	0.51
815	4.075	NaN	NaN	NaN	-0.58	0.88	0.27	-0.45	0.84	0.22	-0.49	0.61	0.2	-0.51	0.42	0.28	-0.42	0.38	0.26	-0.31	0.31	0.21	-0.15	0.2	0.27	-0.13	0.09	0.26	-0.61	0.9	0.55	-0.51	0.86	0.63	-0.56	0.64	0.65	-0.63	0.49	0.55	-0.6	0.4	0.55	-0.6	0.27	0.59	-0.6	0.08	0.51
816	4.08	NaN	NaN	NaN	-0.58	0.88	0.27	-0.45	0.84	0.23	-0.5	0.61	0.2	-0.52	0.42	0.28	-0.44	0.38	0.26	-0.32	0.31	0.21	-0.16	0.2	0.27	-0.14	0.09	0.26	-0.62	0.9	0.55	-0.51	0.86	0.63	-0.57	0.64	0.65	-0.63	0.49	0.55	-0.6	0.4	0.55	-0.6	0.27	0.59	-0.6	0.08	0.51
817	4.085	NaN	NaN	NaN	-0.59	0.88	0.27	-0.46	0.84	0.23	-0.51	0.61	0.2	-0.53	0.42	0.28	-0.45	0.38	0.26	-0.33	0.31	0.21	-0.17	0.2	0.27	-0.15	0.1	0.26	-0.63	0.9	0.56	-0.52	0.86	0.63	-0.57	0.64	0.65	-0.63	0.49	0.55	-0.6	0.4	0.55	-0.6	0.26	0.59	-0.6	0.08	0.51
818	4.09	NaN	NaN	NaN	-0.59	0.88	0.27	-0.46	0.84	0.23	-0.51	0.61	0.2	-0.54	0.42	0.28	-0.46	0.39	0.27	-0.34	0.32	0.21	-0.18	0.21	0.27	-0.16	0.1	0.26	-0.63	0.9	0.56	-0.52	0.86	0.63	-0.57	0.64	0.65	-0.64	0.49	0.55	-0.6	0.4	0.55	-0.6	0.26	0.59	-0.6	0.08	0.51
819	4.095	NaN	NaN	NaN	-0.6	0.88	0.27	-0.47	0.84	0.23	-0.52	0.61	0.2	-0.55	0.42	0.28	-0.47	0.39	0.27	-0.35	0.32	0.21	-0.19	0.21	0.27	-0.17	0.1	0.26	-0.64	0.9	0.56	-0.53	0.86	0.64	-0.57	0.64	0.65	-0.64	0.49	0.55	-0.61	0.4	0.55	-0.6	0.26	0.59	-0.6	0.08	0.51
820	4.1	NaN	NaN	NaN	-0.6	0.88	0.27	-0.47	0.84	0.23	-0.53	0.61	0.2	-0.56	0.42	0.28	-0.48	0.39	0.27	-0.36	0.32	0.21	-0.2	0.21	0.27	-0.18	0.11	0.26	-0.64	0.9	0.56	-0.53	0.86	0.64	-0.58	0.64	0.65	-0.64	0.49	0.55	-0.61	0.4	0.56	-0.6	0.27	0.59	-0.6	0.08	0.51
821	4.105	NaN	NaN	NaN	-0.61	0.88	0.27	-0.48	0.84	0.23	-0.54	0.61	0.2	-0.57	0.43	0.28	-0.5	0.39	0.27	-0.38	0.32	0.22	-0.21	0.21	0.27	-0.2	0.11	0.25	-0.65	0.9	0.56	-0.54	0.86	0.64	-0.58	0.64	0.65	-0.64	0.49	0.55	-0.61	0.4	0.56	-0.6	0.26	0.59	-0.6	0.08	0.51
822	4.11	NaN	NaN	NaN	-0.61	0.89	0.27	-0.48	0.84	0.23	-0.54	0.61	0.2	-0.58	0.43	0.28	-0.51	0.39	0.27	-0.39	0.32	0.22	-0.23	0.22	0.27	-0.21	0.11	0.25	-0.65	0.9	0.56	-0.54	0.86	0.64	-0.58	0.64	0.65	-0.65	0.49	0.55	-0.61	0.4	0.56	-0.6	0.27	0.59	-0.6	0.08	0.51
823	4.115	NaN	NaN	NaN	-0.62	0.89	0.27	-0.49	0.84	0.23	-0.55	0.62	0.2	-0.6	0.43	0.28	-0.52	0.39	0.27	-0.4	0.32	0.22	-0.24	0.22	0.28	-0.22	0.11	0.25	-0.66	0.9	0.56	-0.54	0.86	0.64	-0.59	0.64	0.66	-0.65	0.49	0.55	-0.61	0.41	0.56	-0.6	0.27	0.6	-0.6	0.08	0.51
824	4.12	NaN	NaN	NaN	-0.62	0.89	0.27	-0.49	0.84	0.23	-0.56	0.62	0.2	-0.61	0.43	0.28	-0.53	0.39	0.27	-0.41	0.33	0.22	-0.25	0.22	0.28	-0.23	0.11	0.25	-0.66	0.9	0.56	-0.55	0.87	0.64	-0.59	0.64	0.66	-0.65	0.49	0.55	-0.61	0.41	0.56	-0.6	0.27	0.6	-0.6	0.08	0.51
825	4.125	NaN	NaN	NaN	-0.63	0.89	0.27	-0.49	0.84	0.23	-0.57	0.62	0.2	-0.62	0.43	0.28	-0.54	0.39	0.27	-0.42	0.33	0.22	-0.26	0.22	0.28	-0.25	0.12	0.25	-0.67	0.9	0.56	-0.55	0.87	0.64	-0.59	0.64	0.66	-0.65	0.49	0.55	-0.62	0.41	0.56	-0.6	0.27	0.6	-0.6	0.08	0.51
826	4.13	NaN	NaN	NaN	-0.63	0.89	0.27	-0.5	0.84	0.23	-0.57	0.62	0.2	-0.63	0.43	0.28	-0.55	0.39	0.27	-0.43	0.33	0.22	-0.27	0.22	0.28	-0.26	0.12	0.25	-0.67	0.9	0.56	-0.56	0.87	0.64	-0.59	0.64	0.66	-0.65	0.49	0.56	-0.62	0.41	0.56	-0.61	0.27	0.6	-0.6	0.08	0.51
827	4.135	NaN	NaN	NaN	-0.63	0.89	0.27	-0.5	0.84	0.23	-0.58	0.62	0.2	-0.64	0.44	0.28	-0.57	0.4	0.27	-0.45	0.33	0.22	-0.29	0.22	0.28	-0.28	0.12	0.25	-0.67	0.9	0.56	-0.56	0.87	0.64	-0.6	0.64	0.66	-0.66	0.49	0.56	-0.62	0.41	0.56	-0.61	0.27	0.6	-0.6	0.08	0.51
828	4.14	NaN	NaN	NaN	-0.64	0.89	0.27	-0.51	0.84	0.24	-0.59	0.62	0.2	-0.65	0.44	0.28	-0.58	0.4	0.27	-0.46	0.33	0.22	-0.3	0.22	0.28	-0.29	0.12	0.25	-0.68	0.9	0.56	-0.57	0.87	0.64	-0.6	0.64	0.66	-0.66	0.49	0.56	-0.62	0.41	0.56	-0.61	0.27	0.6	-0.6	0.08	0.51
829	4.145	NaN	NaN	NaN	-0.64	0.89	0.27	-0.51	0.84	0.24	-0.6	0.62	0.2	-0.66	0.44	0.28	-0.59	0.4	0.27	-0.47	0.33	0.22	-0.31	0.22	0.28	-0.31	0.12	0.25	-0.68	0.91	0.56	-0.57	0.87	0.64	-0.61	0.65	0.66	-0.66	0.49	0.56	-0.62	0.41	0.56	-0.61	0.27	0.6	-0.6	0.08	0.51
830	4.15	NaN	NaN	NaN	-0.65	0.89	0.27	-0.52	0.85	0.24	-0.6	0.63	0.2	-0.67	0.44	0.28	-0.6	0.4	0.27	-0.48	0.33	0.22	-0.33	0.22	0.29	-0.32	0.12	0.25	-0.69	0.91	0.56	-0.58	0.87	0.64	-0.61	0.65	0.66	-0.66	0.49	0.56	-0.62	0.41	0.56	-0.61	0.27	0.6	-0.6	0.08	0.51
831	4.155	NaN	NaN	NaN	-0.65	0.9	0.27	-0.52	0.85	0.24	-0.61	0.63	0.2	-0.68	0.45	0.28	-0.61	0.4	0.27	-0.49	0.34	0.23	-0.34	0.21	0.29	-0.34	0.11	0.25	-0.69	0.91	0.56	-0.58	0.87	0.64	-0.61	0.65	0.66	-0.66	0.49	0.56	-0.62	0.41	0.56	-0.61	0.27	0.6	-0.6	0.08	0.51
832	4.16	NaN	NaN	NaN	-0.66	0.9	0.27	-0.53	0.85	0.24	-0.62	0.63	0.2	-0.69	0.45	0.28	-0.62	0.41	0.27	-0.5	0.34	0.23	-0.35	0.21	0.29	-0.35	0.11	0.25	-0.7	0.91	0.56	-0.59	0.87	0.64	-0.61	0.65	0.66	-0.66	0.49	0.56	-0.62	0.41	0.56	-0.61	0.27	0.6	-0.6	0.08	0.51
833	4.165	NaN	NaN	NaN	-0.66	0.9	0.27	-0.53	0.85	0.24	-0.63	0.63	0.2	-0.7	0.45	0.28	-0.63	0.41	0.27	-0.51	0.34	0.23	-0.37	0.21	0.29	-0.37	0.11	0.25	-0.7	0.91	0.56	-0.59	0.87	0.64	-0.62	0.65	0.66	-0.67	0.49	0.56	-0.62	0.41	0.56	-0.61	0.27	0.6	-0.6	0.08	0.51
834	4.17	NaN	NaN	NaN	-0.67	0.9	0.27	NaN	NaN	NaN	-0.63	0.63	0.21	-0.71	0.45	0.28	-0.64	0.41	0.28	-0.52	0.34	0.23	-0.38	0.21	0.29	-0.39	0.11	0.25	-0.71	0.91	0.56	-0.6	0.87	0.64	-0.62	0.65	0.66	-0.67	0.49	0.56	-0.63	0.41	0.56	-0.61	0.27	0.6	-0.6	0.08	0.51
835	4.175	NaN	NaN	NaN	-0.67	0.9	0.27	-0.54	0.85	0.24	-0.64	0.63	0.21	-0.72	0.46	0.28	-0.65	0.41	0.28	-0.54	0.34	0.23	-0.4	0.21	0.29	-0.4	0.11	0.26	-0.71	0.91	0.56	-0.6	0.87	0.64	-0.62	0.65	0.66	-0.67	0.49	0.56	-0.63	0.41	0.56	-0.61	0.27	0.6	-0.6	0.08	0.51
836	4.18	NaN	NaN	NaN	-0.68	0.9	0.27	-0.55	0.85	0.24	-0.65	0.63	0.21	-0.73	0.46	0.28	-0.66	0.41	0.28	-0.55	0.34	0.23	-0.41	0.2	0.29	-0.42	0.1	0.26	-0.72	0.91	0.56	-0.61	0.88	0.64	-0.63	0.65	0.66	-0.67	0.49	0.56	-0.63	0.41	0.56	-0.61	0.27	0.6	-0.6	0.08	0.51
837	4.185	NaN	NaN	NaN	-0.68	0.9	0.27	-0.55	0.85	0.24	-0.66	0.63	0.21	-0.74	0.46	0.28	-0.67	0.41	0.28	-0.56	0.34	0.23	-0.42	0.2	0.29	-0.44	0.1	0.26	-0.72	0.91	0.56	-0.62	0.88	0.64	-0.63	0.65	0.66	-0.67	0.49	0.56	-0.63	0.41	0.56	-0.61	0.27	0.6	-0.6	0.08	0.51
838	4.19	NaN	NaN	NaN	-0.69	0.9	0.27	-0.56	0.85	0.24	-0.66	0.63	0.21	-0.75	0.46	0.28	-0.68	0.42	0.28	-0.57	0.34	0.23	NaN	NaN	NaN	-0.46	0.1	0.26	-0.73	0.91	0.56	-0.62	0.88	0.64	-0.64	0.65	0.66	-0.68	0.49	0.56	-0.63	0.41	0.56	-0.61	0.27	0.6	-0.6	0.08	0.51
839	4.195	NaN	NaN	NaN	-0.69	0.91	0.27	-0.56	0.86	0.24	-0.67	0.64	0.21	-0.76	0.47	0.28	-0.69	0.42	0.28	-0.58	0.34	0.23	-0.46	0.19	0.29	-0.47	0.09	0.26	-0.73	0.92	0.56	NaN	NaN	NaN	-0.64	0.65	0.66	-0.68	0.49	0.56	-0.63	0.41	0.56	-0.61	0.27	0.6	-0.6	0.08	0.51
840	4.2	NaN	NaN	NaN	-0.7	0.91	0.27	-0.57	0.86	0.24	-0.68	0.64	0.21	-0.77	0.47	0.28	-0.7	0.42	0.28	-0.59	0.34	0.24	-0.47	0.19	0.3	-0.49	0.09	0.26	-0.74	0.92	0.56	NaN	NaN	NaN	-0.64	0.65	0.66	-0.68	0.49	0.56	-0.63	0.41	0.56	-0.61	0.27	0.6	-0.6	0.08	0.51
841	4.205	NaN	NaN	NaN	-0.7	0.91	0.27	-0.57	0.86	0.24	-0.68	0.64	0.21	-0.77	0.47	0.29	-0.71	0.42	0.28	-0.6	0.34	0.24	-0.48	0.18	0.3	-0.51	0.09	0.26	-0.74	0.92	0.56	NaN	NaN	NaN	-0.65	0.65	0.66	-0.68	0.49	0.56	-0.63	0.41	0.56	-0.61	0.27	0.6	-0.6	0.08	0.51
842	4.21	NaN	NaN	NaN	-0.71	0.91	0.27	-0.58	0.86	0.24	-0.69	0.64	0.21	-0.78	0.47	0.29	-0.72	0.42	0.28	-0.61	0.33	0.24	-0.5	0.18	0.3	-0.53	0.08	0.26	-0.75	0.92	0.56	NaN	NaN	NaN	-0.65	0.65	0.66	-0.68	0.49	0.56	-0.63	0.41	0.56	-0.61	0.27	0.6	-0.6	0.08	0.51
843	4.215	NaN	NaN	NaN	-0.71	0.91	0.27	-0.58	0.86	0.24	-0.7	0.64	0.21	-0.79	0.48	0.29	-0.73	0.42	0.28	-0.63	0.33	0.24	-0.52	0.17	0.3	-0.55	0.08	0.26	-0.75	0.92	0.56	NaN	NaN	NaN	-0.65	0.65	0.66	-0.68	0.49	0.56	-0.63	0.41	0.56	-0.61	0.27	0.6	-0.6	0.08	0.51
844	4.22	NaN	NaN	NaN	-0.72	0.91	0.27	-0.59	0.86	0.24	-0.7	0.64	0.21	-0.8	0.48	0.29	-0.74	0.43	0.28	-0.64	0.33	0.24	-0.53	0.17	0.3	-0.57	0.08	0.26	-0.76	0.92	0.56	NaN	NaN	NaN	-0.66	0.65	0.66	-0.68	0.49	0.56	-0.64	0.41	0.56	-0.61	0.27	0.6	-0.6	0.08	0.51
845	4.225	NaN	NaN	NaN	-0.72	0.91	0.27	-0.59	0.86	0.24	-0.71	0.64	0.21	-0.81	0.48	0.29	-0.75	0.43	0.29	-0.65	0.33	0.24	-0.55	0.16	0.3	-0.59	0.07	0.26	-0.76	0.92	0.56	NaN	NaN	NaN	-0.66	0.65	0.66	-0.69	0.49	0.56	-0.64	0.41	0.56	-0.61	0.27	0.6	-0.6	0.08	0.51
846	4.23	NaN	NaN	NaN	-0.73	0.91	0.28	-0.6	0.86	0.24	-0.71	0.64	0.21	-0.82	0.48	0.29	-0.76	0.43	0.29	-0.66	0.33	0.24	-0.56	0.16	0.3	-0.6	0.07	0.27	-0.77	0.92	0.56	NaN	NaN	NaN	-0.67	0.65	0.66	-0.69	0.49	0.56	-0.64	0.41	0.56	-0.61	0.27	0.6	-0.6	0.08	0.51
847	4.235	NaN	NaN	NaN	-0.73	0.91	0.28	-0.6	0.86	0.24	-0.72	0.64	0.21	-0.82	0.48	0.29	-0.76	0.43	0.29	-0.67	0.32	0.24	-0.58	0.15	0.31	-0.62	0.07	0.27	-0.77	0.92	0.56	NaN	NaN	NaN	-0.67	0.65	0.66	-0.69	0.49	0.56	-0.64	0.41	0.56	-0.61	0.27	0.6	-0.6	0.08	0.51
848	4.24	NaN	NaN	NaN	-0.74	0.91	0.28	-0.61	0.86	0.24	-0.73	0.65	0.21	-0.83	0.49	0.29	-0.77	0.43	0.29	-0.69	0.32	0.24	-0.6	0.15	0.31	-0.64	0.06	0.27	-0.78	0.92	0.56	NaN	NaN	NaN	-0.67	0.65	0.66	-0.69	0.49	0.56	-0.64	0.41	0.56	-0.61	0.27	0.6	-0.61	0.08	0.51
849	4.245	NaN	NaN	NaN	-0.74	0.91	0.28	-0.61	0.86	0.24	-0.73	0.65	0.21	-0.84	0.49	0.29	-0.78	0.43	0.29	-0.7	0.32	0.24	-0.61	0.15	0.31	-0.66	0.06	0.27	-0.78	0.92	0.56	NaN	NaN	NaN	-0.68	0.66	0.66	-0.69	0.49	0.56	-0.64	0.41	0.56	-0.61	0.27	0.6	-0.61	0.08	0.51
850	4.25	NaN	NaN	NaN	-0.75	0.91	0.28	-0.62	0.86	0.24	-0.74	0.65	0.21	-0.85	0.49	0.3	-0.79	0.43	0.29	-0.71	0.32	0.24	-0.63	0.14	0.31	-0.68	0.06	0.27	-0.78	0.92	0.56	NaN	NaN	NaN	-0.68	0.66	0.66	-0.69	0.49	0.56	-0.64	0.41	0.56	-0.61	0.27	0.6	-0.61	0.08	0.51
851	4.255	NaN	NaN	NaN	-0.75	0.91	0.28	-0.62	0.86	0.24	-0.74	0.65	0.21	-0.85	0.49	0.3	-0.8	0.43	0.29	-0.72	0.31	0.25	-0.65	0.14	0.31	-0.7	0.06	0.27	-0.79	0.92	0.57	NaN	NaN	NaN	-0.69	0.66	0.66	-0.7	0.49	0.56	-0.64	0.41	0.56	-0.61	0.28	0.6	-0.61	0.08	0.51
852	4.26	NaN	NaN	NaN	-0.76	0.91	0.28	-0.63	0.86	0.24	-0.75	0.65	0.21	-0.86	0.49	0.3	-0.81	0.43	0.29	-0.74	0.31	0.25	-0.66	0.13	0.31	-0.72	0.05	0.27	-0.79	0.92	0.57	NaN	NaN	NaN	-0.69	0.66	0.66	-0.7	0.49	0.56	-0.64	0.42	0.56	-0.62	0.28	0.6	-0.61	0.08	0.51
853	4.265	NaN	NaN	NaN	-0.76	0.91	0.28	-0.63	0.86	0.24	-0.75	0.65	0.21	-0.87	0.5	0.3	-0.81	0.43	0.29	-0.75	0.31	0.25	-0.68	0.13	0.31	-0.74	0.05	0.27	-0.8	0.92	0.57	NaN	NaN	NaN	-0.69	0.66	0.66	-0.7	0.49	0.56	-0.65	0.42	0.56	-0.62	0.28	0.6	-0.61	0.09	0.51
854	4.27	NaN	NaN	NaN	-0.77	0.91	0.28	-0.64	0.87	0.24	-0.76	0.65	0.21	-0.87	0.5	0.3	-0.82	0.43	0.3	-0.76	0.3	0.25	-0.7	0.12	0.31	-0.76	0.05	0.27	-0.8	0.92	0.57	NaN	NaN	NaN	-0.7	0.66	0.66	-0.7	0.49	0.56	-0.65	0.42	0.56	-0.62	0.28	0.6	-0.61	0.09	0.51
855	4.275	NaN	NaN	NaN	-0.77	0.91	0.28	-0.64	0.87	0.24	-0.76	0.65	0.21	-0.88	0.5	0.3	-0.83	0.43	0.3	-0.77	0.3	0.25	-0.72	0.12	0.31	-0.78	0.05	0.28	-0.81	0.92	0.57	NaN	NaN	NaN	-0.7	0.66	0.66	-0.7	0.49	0.56	-0.65	0.42	0.56	-0.62	0.28	0.6	-0.61	0.09	0.51
856	4.28	NaN	NaN	NaN	-0.78	0.91	0.28	-0.65	0.87	0.24	-0.77	0.65	0.21	-0.88	0.5	0.3	-0.84	0.43	0.3	-0.78	0.3	0.25	-0.73	0.12	0.32	-0.8	0.05	0.28	-0.81	0.92	0.57	NaN	NaN	NaN	-0.7	0.66	0.66	-0.71	0.49	0.56	-0.65	0.42	0.56	-0.62	0.28	0.6	-0.61	0.09	0.51
857	4.285	NaN	NaN	NaN	-0.78	0.91	0.28	-0.65	0.86	0.24	-0.78	0.65	0.21	-0.89	0.5	0.3	-0.84	0.43	0.3	-0.79	0.3	0.25	-0.75	0.11	0.32	-0.82	0.04	0.28	-0.82	0.92	0.57	NaN	NaN	NaN	-0.71	0.66	0.66	-0.71	0.49	0.57	-0.65	0.42	0.56	-0.62	0.28	0.6	-0.61	0.09	0.51
858	4.29	NaN	NaN	NaN	-0.79	0.91	0.28	-0.66	0.86	0.24	-0.78	0.65	0.21	-0.9	0.5	0.31	-0.85	0.43	0.3	-0.81	0.3	0.25	-0.77	0.11	0.32	-0.84	0.04	0.28	-0.82	0.92	0.57	NaN	NaN	NaN	-0.71	0.66	0.66	-0.71	0.49	0.57	-0.65	0.42	0.56	-0.62	0.28	0.6	-0.61	0.09	0.51
859	4.295	NaN	NaN	NaN	-0.79	0.91	0.28	-0.66	0.86	0.24	-0.79	0.65	0.21	-0.9	0.5	0.31	-0.86	0.43	0.3	-0.82	0.29	0.25	-0.79	0.11	0.32	-0.86	0.04	0.28	-0.83	0.92	0.57	NaN	NaN	NaN	-0.72	0.66	0.66	-0.71	0.49	0.56	-0.66	0.42	0.56	-0.62	0.28	0.6	-0.61	0.09	0.51
860	4.3	NaN	NaN	NaN	-0.8	0.91	0.28	-0.67	0.86	0.24	-0.79	0.65	0.21	-0.91	0.5	0.31	-0.86	0.43	0.3	-0.83	0.29	0.25	-0.8	0.1	0.32	-0.88	0.04	0.28	-0.83	0.92	0.57	NaN	NaN	NaN	-0.72	0.66	0.66	-0.72	0.49	0.57	-0.66	0.42	0.56	-0.62	0.28	0.6	-0.61	0.09	0.51
861	4.305	NaN	NaN	NaN	-0.8	0.91	0.28	-0.67	0.86	0.24	-0.8	0.65	0.21	-0.91	0.5	0.31	-0.87	0.43	0.3	-0.84	0.29	0.25	-0.82	0.1	0.32	-0.9	0.04	0.29	-0.84	0.92	0.57	NaN	NaN	NaN	-0.72	0.66	0.66	-0.72	0.49	0.57	-0.66	0.42	0.56	-0.62	0.28	0.6	-0.61	0.09	0.51
862	4.31	NaN	NaN	NaN	-0.81	0.91	0.28	NaN	NaN	NaN	-0.8	0.65	0.21	-0.92	0.5	0.31	-0.88	0.43	0.3	-0.85	0.29	0.26	-0.84	0.1	0.32	-0.92	0.04	0.29	-0.84	0.92	0.57	NaN	NaN	NaN	-0.73	0.66	0.66	-0.72	0.49	0.57	-0.66	0.42	0.56	-0.62	0.28	0.6	-0.61	0.09	0.51
863	4.315	NaN	NaN	NaN	-0.81	0.91	0.28	-0.68	0.86	0.24	-0.81	0.65	0.21	-0.92	0.5	0.31	-0.88	0.43	0.3	-0.86	0.29	0.26	-0.86	0.1	0.32	-0.94	0.04	0.29	-0.85	0.92	0.57	NaN	NaN	NaN	-0.73	0.66	0.66	-0.72	0.49	0.57	-0.66	0.42	0.56	-0.62	0.28	0.6	-0.61	0.09	0.51
864	4.32	NaN	NaN	NaN	-0.82	0.91	0.28	NaN	NaN	NaN	-0.81	0.65	0.21	-0.93	0.5	0.31	-0.89	0.43	0.3	-0.87	0.29	0.26	-0.87	0.1	0.33	-0.96	0.04	0.29	-0.85	0.92	0.57	NaN	NaN	NaN	-0.73	0.66	0.66	-0.73	0.49	0.57	-0.66	0.42	0.56	-0.63	0.28	0.6	-0.61	0.09	0.51
865	4.325	NaN	NaN	NaN	-0.82	0.91	0.28	-0.69	0.86	0.24	-0.82	0.65	0.21	-0.93	0.5	0.31	-0.89	0.43	0.31	-0.88	0.28	0.26	-0.89	0.09	0.33	-0.98	0.04	0.29	-0.86	0.92	0.57	NaN	NaN	NaN	-0.74	0.66	0.66	-0.73	0.49	0.57	-0.67	0.42	0.56	-0.63	0.28	0.6	-0.61	0.09	0.51
866	4.33	NaN	NaN	NaN	-0.83	0.91	0.28	NaN	NaN	NaN	-0.82	0.65	0.21	-0.94	0.5	0.31	-0.9	0.43	0.31	-0.89	0.28	0.26	-0.91	0.09	0.33	-1	0.05	0.29	-0.86	0.91	0.57	NaN	NaN	NaN	-0.74	0.66	0.66	-0.73	0.49	0.57	-0.67	0.42	0.56	-0.63	0.28	0.6	-0.61	0.09	0.51
867	4.335	NaN	NaN	NaN	-0.83	0.91	0.28	-0.7	0.86	0.24	-0.83	0.64	0.21	-0.94	0.5	0.31	-0.9	0.43	0.31	-0.9	0.28	0.26	-0.92	0.09	0.33	-1.01	0.05	0.3	-0.87	0.91	0.57	NaN	NaN	NaN	-0.74	0.66	0.66	-0.73	0.49	0.57	-0.67	0.42	0.56	-0.63	0.28	0.6	-0.61	0.09	0.51
868	4.34	NaN	NaN	NaN	-0.84	0.91	0.28	-0.71	0.86	0.24	-0.83	0.64	0.21	-0.94	0.5	0.31	-0.91	0.42	0.31	-0.91	0.28	0.26	-0.94	0.09	0.33	-1.03	0.05	0.3	-0.87	0.91	0.57	NaN	NaN	NaN	-0.75	0.66	0.66	-0.74	0.49	0.57	-0.67	0.42	0.56	-0.63	0.28	0.6	-0.61	0.09	0.51
869	4.345	NaN	NaN	NaN	-0.85	0.91	0.28	-0.71	0.86	0.24	-0.84	0.64	0.21	-0.95	0.49	0.31	-0.91	0.42	0.31	-0.92	0.28	0.26	-0.95	0.09	0.33	-1.05	0.05	0.3	-0.88	0.91	0.57	NaN	NaN	NaN	-0.75	0.66	0.66	-0.74	0.49	0.57	-0.67	0.42	0.56	-0.63	0.29	0.6	-0.61	0.09	0.51
870	4.35	NaN	NaN	NaN	-0.85	0.91	0.28	-0.72	0.86	0.24	-0.84	0.64	0.21	-0.95	0.49	0.31	-0.92	0.42	0.31	-0.93	0.28	0.26	-0.97	0.09	0.33	-1.06	0.05	0.3	-0.88	0.91	0.57	NaN	NaN	NaN	-0.76	0.66	0.66	-0.74	0.49	0.57	-0.68	0.42	0.56	-0.63	0.29	0.6	-0.61	0.09	0.51
871	4.355	NaN	NaN	NaN	-0.86	0.91	0.28	NaN	NaN	NaN	-0.85	0.64	0.21	-0.96	0.49	0.31	-0.92	0.42	0.31	-0.93	0.28	0.26	-0.98	0.09	0.33	-1.08	0.06	0.3	-0.89	0.91	0.57	NaN	NaN	NaN	-0.76	0.66	0.66	-0.74	0.49	0.57	-0.68	0.42	0.56	-0.63	0.29	0.6	-0.61	0.09	0.51
872	4.36	NaN	NaN	NaN	-0.86	0.91	0.28	-0.75	0.87	0.23	-0.85	0.64	0.21	-0.96	0.49	0.31	-0.93	0.42	0.31	-0.94	0.28	0.27	-1	0.09	0.34	-1.09	0.06	0.3	-0.89	0.91	0.57	NaN	NaN	NaN	-0.76	0.66	0.66	-0.75	0.49	0.57	-0.68	0.42	0.56	-0.63	0.29	0.6	-0.61	0.09	0.51
873	4.365	NaN	NaN	NaN	-0.87	0.91	0.28	-0.75	0.86	0.24	-0.85	0.64	0.21	-0.97	0.49	0.31	-0.93	0.42	0.31	-0.95	0.28	0.27	-1.01	0.09	0.34	-1.11	0.06	0.31	-0.9	0.91	0.57	NaN	NaN	NaN	-0.77	0.66	0.66	-0.75	0.49	0.57	-0.68	0.42	0.56	-0.63	0.29	0.6	-0.61	0.09	0.51
874	4.37	NaN	NaN	NaN	-0.87	0.91	0.27	-0.75	0.86	0.24	-0.86	0.63	0.21	-0.97	0.49	0.31	-0.94	0.42	0.31	-0.96	0.28	0.27	-1.03	0.1	0.34	-1.12	0.07	0.31	-0.9	0.91	0.57	NaN	NaN	NaN	-0.77	0.66	0.66	-0.75	0.49	0.57	-0.69	0.42	0.56	-0.64	0.29	0.6	-0.61	0.1	0.51
875	4.375	NaN	NaN	NaN	-0.88	0.9	0.27	-0.75	0.85	0.24	-0.86	0.63	0.21	-0.98	0.48	0.31	-0.95	0.42	0.31	-0.97	0.28	0.27	-1.04	0.1	0.34	-1.13	0.07	0.31	-0.91	0.91	0.57	NaN	NaN	NaN	-0.78	0.66	0.66	-0.75	0.49	0.57	-0.69	0.42	0.56	-0.64	0.29	0.6	-0.61	0.1	0.51
876	4.38	NaN	NaN	NaN	-0.88	0.9	0.27	-0.75	0.85	0.24	-0.87	0.63	0.21	-0.98	0.48	0.31	-0.95	0.42	0.31	-0.98	0.27	0.27	-1.05	0.1	0.34	-1.15	0.07	0.31	-0.91	0.91	0.57	NaN	NaN	NaN	-0.78	0.66	0.66	-0.76	0.49	0.57	-0.69	0.42	0.56	-0.64	0.29	0.6	-0.61	0.1	0.51
877	4.385	NaN	NaN	NaN	-0.89	0.9	0.27	-0.76	0.85	0.24	-0.87	0.63	0.21	-0.98	0.48	0.31	-0.96	0.42	0.31	-0.99	0.27	0.27	-1.06	0.1	0.34	-1.16	0.08	0.31	-0.92	0.91	0.57	NaN	NaN	NaN	-0.78	0.66	0.66	-0.76	0.49	0.57	-0.69	0.42	0.56	-0.64	0.29	0.6	-0.61	0.1	0.51
878	4.39	NaN	NaN	NaN	-0.9	0.9	0.27	-0.77	0.86	0.24	-0.88	0.63	0.21	-0.99	0.48	0.31	-0.96	0.42	0.31	-1	0.27	0.27	-1.07	0.1	0.35	-1.17	0.08	0.31	-0.92	0.91	0.57	NaN	NaN	NaN	-0.79	0.66	0.66	-0.76	0.49	0.57	-0.7	0.42	0.56	-0.64	0.29	0.6	-0.61	0.1	0.51
879	4.395	NaN	NaN	NaN	-0.9	0.9	0.27	-0.78	0.85	0.24	-0.88	0.63	0.21	-0.99	0.48	0.31	-0.97	0.42	0.31	-1	0.27	0.27	-1.08	0.1	0.35	-1.18	0.08	0.32	-0.93	0.91	0.57	NaN	NaN	NaN	-0.79	0.66	0.66	-0.77	0.49	0.57	-0.7	0.42	0.56	-0.64	0.29	0.6	-0.61	0.1	0.51
880	4.4	NaN	NaN	NaN	-0.91	0.9	0.27	-0.78	0.85	0.24	-0.89	0.63	0.21	-1	0.48	0.31	-0.97	0.41	0.31	-1.01	0.27	0.27	-1.09	0.1	0.35	-1.19	0.08	0.32	-0.93	0.91	0.57	NaN	NaN	NaN	-0.8	0.65	0.66	-0.77	0.49	0.57	-0.7	0.42	0.56	-0.65	0.29	0.6	-0.61	0.1	0.51
881	4.405	NaN	NaN	NaN	-0.91	0.9	0.27	-0.78	0.85	0.24	-0.89	0.62	0.21	-1	0.48	0.31	-0.98	0.41	0.31	-1.02	0.27	0.27	-1.1	0.1	0.35	-1.2	0.08	0.32	-0.94	0.91	0.57	NaN	NaN	NaN	-0.8	0.65	0.66	-0.77	0.49	0.57	-0.7	0.42	0.56	-0.65	0.29	0.6	-0.61	0.1	0.51
882	4.41	NaN	NaN	NaN	-0.92	0.9	0.28	-0.79	0.85	0.24	-0.9	0.62	0.21	-1.01	0.48	0.31	-0.98	0.41	0.32	-1.03	0.27	0.28	-1.11	0.1	0.35	-1.21	0.08	0.32	-0.94	0.91	0.57	NaN	NaN	NaN	-0.8	0.65	0.66	-0.78	0.49	0.57	-0.71	0.42	0.56	-0.65	0.29	0.6	-0.61	0.1	0.51
883	4.415	NaN	NaN	NaN	-0.93	0.9	0.28	-0.8	0.85	0.23	-0.9	0.62	0.21	-1.01	0.48	0.31	-0.99	0.41	0.32	-1.03	0.27	0.28	-1.12	0.1	0.35	-1.22	0.08	0.33	-0.95	0.91	0.57	NaN	NaN	NaN	-0.81	0.65	0.66	-0.78	0.49	0.57	-0.71	0.42	0.56	-0.65	0.29	0.6	-0.62	0.1	0.51
884	4.42	NaN	NaN	NaN	-0.93	0.9	0.28	-0.81	0.85	0.23	-0.91	0.62	0.21	-1.02	0.48	0.31	-1	0.41	0.32	-1.04	0.27	0.28	-1.13	0.1	0.36	-1.23	0.08	0.33	-0.96	0.9	0.57	NaN	NaN	NaN	-0.81	0.65	0.66	-0.79	0.49	0.57	-0.71	0.43	0.56	-0.65	0.3	0.6	-0.62	0.1	0.51
885	4.425	NaN	NaN	NaN	-0.94	0.89	0.28	-0.81	0.85	0.23	-0.91	0.62	0.21	-1.02	0.48	0.31	-1	0.41	0.32	-1.04	0.27	0.28	-1.13	0.1	0.36	NaN	NaN	NaN	-0.96	0.9	0.57	NaN	NaN	NaN	-0.82	0.65	0.66	-0.79	0.49	0.57	-0.72	0.43	0.56	-0.66	0.3	0.6	-0.62	0.1	0.51
886	4.43	NaN	NaN	NaN	-0.94	0.89	0.28	-0.82	0.85	0.23	-0.92	0.62	0.21	-1.03	0.48	0.31	-1.01	0.41	0.32	-1.05	0.27	0.28	-1.14	0.1	0.36	NaN	NaN	NaN	-0.97	0.9	0.57	NaN	NaN	NaN	-0.82	0.65	0.66	-0.79	0.49	0.57	-0.72	0.43	0.56	-0.66	0.3	0.6	-0.62	0.1	0.51
887	4.435	NaN	NaN	NaN	-0.95	0.89	0.28	-0.82	0.84	0.23	-0.92	0.62	0.21	-1.04	0.48	0.32	-1.01	0.41	0.32	-1.05	0.27	0.28	-1.14	0.1	0.36	NaN	NaN	NaN	-0.97	0.9	0.57	NaN	NaN	NaN	-0.83	0.65	0.66	-0.8	0.49	0.57	-0.72	0.43	0.56	-0.66	0.3	0.6	-0.62	0.11	0.51
888	4.44	NaN	NaN	NaN	-0.96	0.89	0.28	-0.83	0.85	0.23	-0.93	0.62	0.21	-1.04	0.48	0.32	-1.02	0.41	0.32	-1.06	0.26	0.28	-1.15	0.1	0.36	NaN	NaN	NaN	-0.98	0.9	0.57	NaN	NaN	NaN	-0.83	0.65	0.66	-0.8	0.49	0.57	-0.73	0.43	0.56	-0.66	0.3	0.6	-0.62	0.11	0.51
889	4.445	NaN	NaN	NaN	-0.96	0.89	0.28	-0.84	0.85	0.23	-0.94	0.62	0.21	-1.05	0.48	0.32	-1.02	0.41	0.32	-1.06	0.26	0.28	-1.15	0.1	0.36	NaN	NaN	NaN	-0.98	0.9	0.57	NaN	NaN	NaN	-0.84	0.65	0.66	-0.81	0.49	0.57	-0.73	0.43	0.56	-0.67	0.3	0.6	-0.62	0.11	0.51
890	4.45	NaN	NaN	NaN	-0.97	0.89	0.28	-0.85	0.85	0.23	-0.94	0.62	0.22	-1.05	0.48	0.32	-1.03	0.4	0.32	-1.07	0.26	0.28	-1.16	0.09	0.36	NaN	NaN	NaN	-0.99	0.9	0.57	NaN	NaN	NaN	-0.84	0.65	0.66	-0.81	0.49	0.57	-0.74	0.43	0.56	-0.67	0.3	0.6	-0.62	0.11	0.51
891	4.455	NaN	NaN	NaN	-0.98	0.89	0.27	-0.85	0.84	0.23	-0.95	0.62	0.22	-1.06	0.48	0.32	-1.04	0.4	0.32	-1.07	0.26	0.29	-1.16	0.09	0.36	NaN	NaN	NaN	-1	0.9	0.57	NaN	NaN	NaN	-0.85	0.65	0.66	-0.82	0.49	0.57	-0.74	0.43	0.56	-0.67	0.3	0.6	-0.62	0.11	0.51
892	4.46	NaN	NaN	NaN	-0.98	0.89	0.27	-0.85	0.84	0.23	-0.96	0.62	0.22	-1.07	0.48	0.32	-1.04	0.4	0.32	-1.08	0.26	0.29	-1.16	0.09	0.37	-1.27	0.07	0.34	-1	0.9	0.57	NaN	NaN	NaN	-0.85	0.65	0.66	-0.82	0.49	0.57	-0.74	0.43	0.56	-0.68	0.3	0.6	-0.62	0.11	0.51
893	4.465	NaN	NaN	NaN	-0.99	0.89	0.27	-0.86	0.84	0.23	-0.96	0.61	0.22	-1.08	0.48	0.32	-1.05	0.4	0.32	-1.08	0.26	0.29	-1.16	0.09	0.37	-1.27	0.07	0.34	-1.01	0.9	0.57	NaN	NaN	NaN	-0.86	0.65	0.66	-0.82	0.49	0.57	-0.75	0.43	0.56	-0.68	0.3	0.6	-0.62	0.11	0.51
894	4.47	NaN	NaN	NaN	-0.99	0.89	0.27	-0.87	0.84	0.23	-0.97	0.61	0.22	-1.08	0.48	0.32	-1.05	0.4	0.32	-1.09	0.26	0.29	-1.17	0.09	0.37	-1.27	0.07	0.34	-1.01	0.9	0.57	NaN	NaN	NaN	-0.86	0.65	0.66	-0.83	0.49	0.57	-0.75	0.43	0.56	-0.68	0.3	0.6	-0.62	0.11	0.51
895	4.475	NaN	NaN	NaN	-1	0.89	0.27	-0.88	0.84	0.23	-0.98	0.61	0.22	-1.09	0.47	0.32	-1.06	0.4	0.33	-1.09	0.25	0.29	-1.17	0.09	0.37	-1.27	0.06	0.34	-1.02	0.9	0.57	NaN	NaN	NaN	-0.87	0.65	0.66	-0.83	0.49	0.57	-0.76	0.43	0.57	-0.68	0.3	0.6	-0.63	0.12	0.51
896	4.48	NaN	NaN	NaN	-1.01	0.89	0.27	-0.88	0.84	0.23	-0.99	0.61	0.22	-1.1	0.47	0.32	-1.07	0.4	0.33	-1.1	0.25	0.29	-1.17	0.08	0.37	-1.27	0.06	0.34	-1.03	0.9	0.57	NaN	NaN	NaN	-0.87	0.65	0.66	-0.84	0.49	0.57	-0.76	0.43	0.57	-0.69	0.3	0.6	-0.63	0.12	0.51
897	4.485	NaN	NaN	NaN	-1.01	0.89	0.27	-0.89	0.84	0.23	-0.99	0.61	0.22	-1.1	0.47	0.32	-1.07	0.4	0.33	-1.1	0.25	0.29	-1.17	0.08	0.37	-1.27	0.06	0.34	-1.03	0.9	0.57	NaN	NaN	NaN	-0.88	0.65	0.66	-0.84	0.49	0.57	-0.77	0.43	0.57	-0.69	0.3	0.6	-0.63	0.12	0.52
898	4.49	NaN	NaN	NaN	-1.02	0.89	0.27	-0.9	0.84	0.23	-1	0.61	0.22	-1.11	0.47	0.33	-1.08	0.4	0.33	-1.1	0.25	0.29	-1.17	0.08	0.37	-1.27	0.05	0.34	-1.04	0.89	0.57	NaN	NaN	NaN	-0.88	0.65	0.66	-0.85	0.49	0.57	-0.77	0.43	0.57	-0.69	0.31	0.6	-0.63	0.12	0.52
899	4.495	NaN	NaN	NaN	-1.03	0.88	0.27	-0.9	0.84	0.23	-1.01	0.61	0.22	-1.11	0.47	0.33	-1.08	0.39	0.33	-1.11	0.25	0.29	-1.18	0.08	0.37	-1.27	0.05	0.34	-1.05	0.89	0.57	NaN	NaN	NaN	-0.89	0.65	0.66	-0.86	0.49	0.57	-0.78	0.43	0.57	-0.7	0.31	0.6	-0.63	0.12	0.52
900	4.5	NaN	NaN	NaN	-1.03	0.88	0.27	-0.91	0.84	0.23	-1.02	0.61	0.22	-1.12	0.47	0.33	-1.09	0.39	0.33	-1.11	0.25	0.3	-1.18	0.08	0.37	-1.28	0.05	0.34	-1.05	0.89	0.57	NaN	NaN	NaN	-0.89	0.65	0.66	-0.86	0.48	0.57	-0.78	0.43	0.57	-0.7	0.31	0.6	-0.63	0.12	0.52
901	4.505	NaN	NaN	NaN	-1.04	0.88	0.27	-0.92	0.84	0.23	-1.02	0.61	0.22	-1.13	0.47	0.33	-1.09	0.39	0.33	-1.12	0.25	0.3	-1.18	0.08	0.38	-1.28	0.05	0.35	-1.06	0.89	0.57	NaN	NaN	NaN	-0.9	0.65	0.66	-0.87	0.48	0.57	-0.79	0.43	0.57	-0.71	0.31	0.61	-0.63	0.12	0.52
902	4.51	NaN	NaN	NaN	-1.05	0.88	0.27	-0.92	0.84	0.23	-1.03	0.61	0.22	-1.13	0.47	0.33	-1.1	0.39	0.33	-1.12	0.25	0.3	-1.19	0.08	0.37	-1.28	0.04	0.35	-1.07	0.89	0.57	NaN	NaN	NaN	-0.91	0.65	0.66	-0.87	0.48	0.57	-0.79	0.43	0.57	-0.71	0.31	0.61	-0.64	0.12	0.52
903	4.515	NaN	NaN	NaN	-1.05	0.88	0.27	-0.93	0.84	0.23	-1.04	0.61	0.22	-1.14	0.47	0.33	-1.1	0.39	0.33	-1.12	0.24	0.3	-1.19	0.08	0.38	-1.28	0.04	0.35	-1.07	0.89	0.57	NaN	NaN	NaN	-0.91	0.64	0.66	-0.88	0.48	0.57	-0.8	0.43	0.57	-0.71	0.31	0.61	-0.64	0.13	0.52
904	4.52	NaN	NaN	NaN	-1.06	0.88	0.27	-0.94	0.84	0.23	-1.04	0.61	0.22	-1.14	0.47	0.33	-1.11	0.39	0.33	-1.13	0.24	0.3	-1.19	0.08	0.38	-1.28	0.04	0.35	-1.08	0.89	0.57	NaN	NaN	NaN	-0.92	0.65	0.66	NaN	NaN	NaN	-0.8	0.43	0.57	-0.72	0.31	0.61	-0.64	0.13	0.52
905	4.525	NaN	NaN	NaN	-1.07	0.88	0.27	-0.95	0.84	0.22	-1.05	0.61	0.22	-1.15	0.47	0.33	-1.12	0.39	0.33	-1.14	0.25	0.3	-1.19	0.08	0.38	-1.28	0.04	0.35	-1.09	0.89	0.57	NaN	NaN	NaN	-0.93	0.65	0.66	NaN	NaN	NaN	-0.81	0.43	0.57	-0.72	0.31	0.61	-0.64	0.13	0.52
906	4.53	NaN	NaN	NaN	-1.07	0.88	0.27	-0.95	0.84	0.22	-1.06	0.61	0.22	-1.15	0.47	0.33	-1.12	0.39	0.33	-1.14	0.25	0.3	-1.19	0.08	0.38	-1.28	0.04	0.35	-1.09	0.89	0.57	NaN	NaN	NaN	-0.93	0.65	0.66	NaN	NaN	NaN	-0.82	0.43	0.57	-0.73	0.31	0.61	-0.64	0.13	0.52
907	4.535	NaN	NaN	NaN	-1.08	0.88	0.27	-0.96	0.84	0.22	-1.06	0.61	0.22	-1.16	0.47	0.33	-1.13	0.4	0.33	-1.15	0.25	0.3	-1.19	0.08	0.38	-1.28	0.04	0.35	-1.1	0.89	0.57	NaN	NaN	NaN	-0.94	0.65	0.66	NaN	NaN	NaN	-0.82	0.43	0.57	-0.73	0.31	0.61	-0.65	0.13	0.53
908	4.54	NaN	NaN	NaN	-1.09	0.88	0.27	-0.97	0.84	0.22	-1.07	0.61	0.22	-1.17	0.47	0.33	-1.14	0.4	0.33	-1.16	0.25	0.3	-1.19	0.08	0.38	-1.28	0.04	0.35	-1.11	0.89	0.56	NaN	NaN	NaN	-0.95	0.64	0.66	NaN	NaN	NaN	-0.83	0.42	0.57	-0.74	0.32	0.61	-0.65	0.14	0.53
909	4.545	NaN	NaN	NaN	-1.1	0.88	0.27	-0.97	0.84	0.22	-1.07	0.61	0.22	-1.17	0.47	0.33	-1.14	0.4	0.33	-1.16	0.25	0.3	NaN	NaN	NaN	-1.29	0.04	0.35	-1.11	0.89	0.56	NaN	NaN	NaN	-0.95	0.64	0.66	NaN	NaN	NaN	-0.84	0.42	0.57	-0.75	0.32	0.61	-0.66	0.14	0.53
910	4.55	NaN	NaN	NaN	-1.1	0.88	0.27	-0.98	0.84	0.22	-1.08	0.61	0.22	-1.18	0.48	0.33	-1.15	0.4	0.33	-1.17	0.25	0.3	NaN	NaN	NaN	-1.29	0.04	0.35	-1.12	0.89	0.56	NaN	NaN	NaN	-0.96	0.64	0.66	-0.93	0.48	0.57	-0.85	0.42	0.57	-0.75	0.32	0.61	-0.66	0.14	0.53
911	4.555	NaN	NaN	NaN	-1.11	0.89	0.27	-0.99	0.84	0.22	-1.09	0.61	0.22	-1.19	0.48	0.33	-1.16	0.4	0.33	-1.17	0.25	0.3	NaN	NaN	NaN	-1.29	0.04	0.35	-1.12	0.89	0.56	NaN	NaN	NaN	-0.97	0.64	0.66	-0.94	0.48	0.58	-0.85	0.42	0.57	-0.76	0.32	0.61	-0.66	0.14	0.53
912	4.56	NaN	NaN	NaN	-1.12	0.89	0.27	-0.99	0.84	0.22	-1.1	0.61	0.22	-1.2	0.48	0.33	-1.16	0.4	0.33	-1.18	0.25	0.3	NaN	NaN	NaN	-1.29	0.04	0.35	-1.13	0.89	0.56	NaN	NaN	NaN	-0.98	0.64	0.66	-0.95	0.47	0.58	-0.86	0.42	0.57	-0.77	0.32	0.61	-0.67	0.15	0.53
913	4.565	NaN	NaN	NaN	-1.12	0.89	0.27	-1	0.84	0.22	-1.1	0.62	0.22	-1.2	0.48	0.33	-1.17	0.4	0.33	-1.18	0.25	0.3	NaN	NaN	NaN	-1.29	0.04	0.35	-1.14	0.89	0.56	NaN	NaN	NaN	-0.98	0.64	0.66	-0.95	0.47	0.58	-0.87	0.42	0.57	-0.77	0.32	0.61	-0.67	0.15	0.53
914	4.57	NaN	NaN	NaN	-1.13	0.89	0.27	-1.01	0.85	0.22	-1.11	0.62	0.22	-1.21	0.48	0.34	-1.18	0.4	0.33	-1.19	0.25	0.3	NaN	NaN	NaN	-1.29	0.04	0.35	-1.14	0.89	0.56	NaN	NaN	NaN	-0.99	0.64	0.66	-0.96	0.47	0.58	-0.88	0.42	0.58	-0.78	0.32	0.61	-0.68	0.15	0.53
915	4.575	NaN	NaN	NaN	-1.14	0.89	0.27	-1.01	0.85	0.22	-1.12	0.62	0.22	-1.22	0.48	0.34	-1.18	0.4	0.33	-1.19	0.25	0.3	NaN	NaN	NaN	-1.29	0.04	0.35	-1.15	0.89	0.56	NaN	NaN	NaN	-1	0.64	0.66	-0.97	0.47	0.58	-0.89	0.42	0.58	-0.79	0.32	0.62	-0.68	0.15	0.54
916	4.58	NaN	NaN	NaN	-1.14	0.89	0.27	-1.02	0.85	0.22	-1.13	0.62	0.22	-1.22	0.48	0.34	-1.19	0.4	0.33	-1.2	0.26	0.3	NaN	NaN	NaN	-1.29	0.04	0.35	-1.15	0.89	0.56	NaN	NaN	NaN	-1.01	0.64	0.66	-0.98	0.47	0.58	-0.9	0.42	0.58	-0.8	0.32	0.62	-0.69	0.16	0.54
917	4.585	NaN	NaN	NaN	-1.15	0.9	0.27	-1.02	0.85	0.22	-1.13	0.62	0.22	-1.23	0.48	0.34	-1.19	0.4	0.33	-1.2	0.26	0.29	NaN	NaN	NaN	-1.29	0.04	0.35	-1.16	0.89	0.56	NaN	NaN	NaN	-1.01	0.64	0.65	-0.99	0.47	0.58	-0.91	0.42	0.58	-0.8	0.32	0.62	-0.69	0.16	0.54
918	4.59	NaN	NaN	NaN	-1.15	0.9	0.27	-1.03	0.85	0.22	-1.14	0.62	0.21	-1.23	0.48	0.34	-1.19	0.4	0.33	-1.2	0.26	0.29	NaN	NaN	NaN	-1.29	0.04	0.35	-1.17	0.89	0.55	NaN	NaN	NaN	-1.02	0.64	0.65	-1	0.47	0.58	-0.92	0.42	0.58	-0.81	0.32	0.62	-0.7	0.16	0.54
919	4.595	NaN	NaN	NaN	-1.16	0.9	0.27	-1.03	0.85	0.22	-1.15	0.63	0.21	-1.24	0.48	0.34	-1.2	0.4	0.33	-1.2	0.26	0.29	NaN	NaN	NaN	-1.29	0.04	0.35	-1.17	0.89	0.55	NaN	NaN	NaN	-1.03	0.64	0.65	-1.01	0.47	0.58	-0.93	0.42	0.58	-0.82	0.32	0.62	-0.71	0.16	0.54
920	4.6	NaN	NaN	NaN	-1.16	0.9	0.27	-1.04	0.85	0.22	-1.15	0.63	0.21	-1.24	0.48	0.34	-1.2	0.4	0.33	-1.2	0.25	0.29	NaN	NaN	NaN	-1.29	0.04	0.35	-1.18	0.89	0.55	NaN	NaN	NaN	-1.04	0.63	0.65	-1.02	0.47	0.58	-0.94	0.41	0.58	-0.83	0.33	0.62	-0.72	0.17	0.54
921	4.605	NaN	NaN	NaN	-1.17	0.9	0.27	-1.04	0.86	0.22	-1.16	0.63	0.21	-1.24	0.48	0.34	-1.2	0.4	0.33	-1.2	0.25	0.29	NaN	NaN	NaN	-1.29	0.04	0.35	-1.18	0.89	0.55	NaN	NaN	NaN	-1.05	0.63	0.65	-1.03	0.46	0.58	-0.95	0.41	0.58	-0.84	0.33	0.62	-0.72	0.17	0.54
922	4.61	NaN	NaN	NaN	-1.17	0.9	0.27	-1.05	0.86	0.22	-1.17	0.63	0.21	-1.24	0.48	0.34	-1.21	0.4	0.33	-1.2	0.25	0.29	NaN	NaN	NaN	-1.29	0.04	0.35	-1.19	0.89	0.55	NaN	NaN	NaN	-1.05	0.63	0.65	-1.04	0.46	0.58	NaN	NaN	NaN	-0.85	0.33	0.62	-0.73	0.18	0.54
923	4.615	NaN	NaN	NaN	-1.18	0.9	0.27	-1.05	0.86	0.22	-1.17	0.63	0.21	-1.25	0.48	0.33	-1.21	0.4	0.33	-1.2	0.25	0.29	NaN	NaN	NaN	-1.29	0.04	0.35	-1.19	0.89	0.55	NaN	NaN	NaN	-1.06	0.63	0.65	-1.06	0.46	0.58	NaN	NaN	NaN	-0.86	0.33	0.62	-0.74	0.18	0.55
924	4.62	NaN	NaN	NaN	-1.18	0.9	0.26	-1.06	0.86	0.22	-1.17	0.63	0.21	-1.25	0.48	0.33	-1.21	0.4	0.33	-1.21	0.25	0.29	NaN	NaN	NaN	-1.29	0.04	0.35	-1.2	0.89	0.55	NaN	NaN	NaN	-1.07	0.63	0.65	-1.07	0.46	0.59	NaN	NaN	NaN	-0.87	0.33	0.62	-0.75	0.18	0.55
925	4.625	NaN	NaN	NaN	-1.19	0.9	0.26	-1.06	0.86	0.22	-1.18	0.63	0.21	-1.25	0.48	0.33	-1.21	0.4	0.33	-1.21	0.25	0.29	NaN	NaN	NaN	-1.29	0.04	0.35	-1.2	0.89	0.55	NaN	NaN	NaN	-1.08	0.63	0.65	-1.08	0.46	0.59	-1	0.41	0.59	-0.88	0.33	0.62	-0.76	0.19	0.55
926	4.63	NaN	NaN	NaN	-1.19	0.9	0.26	-1.07	0.86	0.22	-1.18	0.63	0.21	-1.25	0.48	0.33	-1.21	0.4	0.33	-1.21	0.25	0.29	NaN	NaN	NaN	-1.29	0.04	0.35	-1.21	0.89	0.55	NaN	NaN	NaN	-1.08	0.63	0.65	-1.09	0.46	0.59	NaN	NaN	NaN	-0.89	0.33	0.62	-0.77	0.19	0.55
927	4.635	NaN	NaN	NaN	-1.2	0.9	0.26	-1.08	0.86	0.22	-1.19	0.63	0.21	-1.25	0.47	0.33	-1.21	0.4	0.33	-1.21	0.25	0.29	NaN	NaN	NaN	-1.29	0.04	0.35	-1.21	0.89	0.55	NaN	NaN	NaN	-1.09	0.63	0.65	-1.1	0.46	0.59	NaN	NaN	NaN	-0.9	0.33	0.63	-0.78	0.19	0.55
928	4.64	NaN	NaN	NaN	-1.2	0.9	0.26	-1.08	0.86	0.22	-1.19	0.63	0.21	-1.25	0.47	0.33	-1.21	0.4	0.33	-1.21	0.25	0.29	NaN	NaN	NaN	-1.29	0.04	0.35	-1.22	0.89	0.55	NaN	NaN	NaN	-1.1	0.63	0.65	-1.11	0.46	0.59	NaN	NaN	NaN	-0.92	0.34	0.63	-0.79	0.2	0.55
929	4.645	NaN	NaN	NaN	-1.21	0.9	0.26	-1.09	0.86	0.22	-1.19	0.63	0.21	-1.25	0.47	0.33	-1.21	0.4	0.33	-1.21	0.25	0.29	NaN	NaN	NaN	-1.29	0.04	0.35	-1.22	0.89	0.55	NaN	NaN	NaN	-1.1	0.63	0.65	-1.12	0.46	0.59	NaN	NaN	NaN	-0.93	0.34	0.63	-0.79	0.2	0.55
930	4.65	NaN	NaN	NaN	-1.21	0.91	0.26	-1.09	0.86	0.22	-1.19	0.63	0.21	-1.26	0.47	0.33	-1.21	0.4	0.33	-1.21	0.25	0.29	NaN	NaN	NaN	-1.29	0.04	0.35	-1.23	0.9	0.55	NaN	NaN	NaN	-1.11	0.63	0.65	-1.13	0.46	0.59	NaN	NaN	NaN	-0.94	0.34	0.63	-0.8	0.21	0.55
931	4.655	NaN	NaN	NaN	-1.22	0.91	0.26	-1.1	0.86	0.22	-1.19	0.63	0.21	-1.26	0.47	0.33	-1.22	0.4	0.33	-1.21	0.25	0.29	NaN	NaN	NaN	-1.29	0.04	0.35	-1.23	0.9	0.55	NaN	NaN	NaN	-1.12	0.63	0.65	-1.14	0.46	0.59	NaN	NaN	NaN	-0.95	0.34	0.63	-0.81	0.21	0.55
932	4.66	NaN	NaN	NaN	-1.22	0.91	0.26	-1.1	0.87	0.22	-1.19	0.63	0.21	-1.26	0.47	0.33	-1.22	0.4	0.33	-1.21	0.25	0.29	NaN	NaN	NaN	-1.29	0.04	0.35	-1.24	0.9	0.55	NaN	NaN	NaN	-1.13	0.63	0.65	-1.15	0.46	0.59	NaN	NaN	NaN	-0.96	0.34	0.63	-0.82	0.21	0.55
933	4.665	NaN	NaN	NaN	-1.23	0.91	0.26	-1.11	0.87	0.21	-1.19	0.63	0.21	-1.26	0.47	0.33	-1.22	0.4	0.32	-1.21	0.25	0.29	NaN	NaN	NaN	-1.29	0.04	0.35	-1.24	0.9	0.55	NaN	NaN	NaN	-1.13	0.64	0.65	-1.16	0.46	0.59	NaN	NaN	NaN	-0.97	0.34	0.63	-0.83	0.21	0.55
934	4.67	NaN	NaN	NaN	-1.23	0.91	0.26	-1.11	0.87	0.21	-1.2	0.63	0.21	-1.26	0.47	0.33	-1.22	0.4	0.32	-1.21	0.25	0.29	NaN	NaN	NaN	-1.29	0.04	0.35	-1.24	0.9	0.55	NaN	NaN	NaN	-1.14	0.64	0.65	-1.17	0.46	0.59	NaN	NaN	NaN	-0.98	0.35	0.63	-0.84	0.22	0.55
935	4.675	NaN	NaN	NaN	-1.24	0.91	0.26	-1.12	0.87	0.21	-1.2	0.63	0.21	-1.27	0.47	0.33	-1.22	0.4	0.32	-1.21	0.25	0.29	NaN	NaN	NaN	-1.29	0.04	0.35	-1.25	0.9	0.55	NaN	NaN	NaN	-1.15	0.64	0.65	-1.18	0.47	0.59	NaN	NaN	NaN	-0.99	0.35	0.63	-0.85	0.22	0.55
936	4.68	NaN	NaN	NaN	-1.24	0.91	0.26	-1.13	0.87	0.21	-1.2	0.63	0.21	-1.27	0.47	0.33	-1.22	0.4	0.32	-1.21	0.25	0.29	NaN	NaN	NaN	-1.29	0.04	0.35	-1.25	0.9	0.55	NaN	NaN	NaN	-1.16	0.64	0.65	-1.19	0.47	0.59	NaN	NaN	NaN	-1	0.35	0.63	-0.86	0.22	0.55
937	4.685	NaN	NaN	NaN	-1.25	0.91	0.26	-1.13	0.87	0.21	-1.2	0.63	0.2	-1.27	0.47	0.33	-1.22	0.4	0.32	-1.21	0.25	0.29	NaN	NaN	NaN	-1.29	0.04	0.35	-1.26	0.9	0.56	NaN	NaN	NaN	-1.16	0.64	0.65	-1.2	0.47	0.59	NaN	NaN	NaN	-1.01	0.35	0.63	-0.88	0.22	0.55
938	4.69	NaN	NaN	NaN	-1.25	0.91	0.26	NaN	NaN	NaN	-1.2	0.63	0.2	-1.27	0.47	0.33	-1.22	0.4	0.32	-1.21	0.25	0.29	NaN	NaN	NaN	-1.29	0.04	0.35	-1.26	0.9	0.56	NaN	NaN	NaN	-1.17	0.64	0.65	-1.21	0.47	0.59	NaN	NaN	NaN	-1.02	0.35	0.63	-0.89	0.22	0.55
939	4.695	NaN	NaN	NaN	-1.26	0.91	0.26	NaN	NaN	NaN	-1.21	0.63	0.2	-1.27	0.47	0.33	-1.22	0.4	0.32	-1.22	0.25	0.29	NaN	NaN	NaN	-1.29	0.04	0.35	-1.26	0.9	0.56	NaN	NaN	NaN	-1.17	0.64	0.65	-1.22	0.47	0.59	NaN	NaN	NaN	-1.04	0.35	0.63	-0.9	0.22	0.55
940	4.7	NaN	NaN	NaN	-1.26	0.91	0.26	NaN	NaN	NaN	-1.21	0.63	0.2	-1.27	0.47	0.32	-1.23	0.4	0.32	-1.22	0.25	0.29	NaN	NaN	NaN	-1.29	0.04	0.35	-1.27	0.9	0.56	NaN	NaN	NaN	-1.18	0.64	0.65	-1.23	0.47	0.59	NaN	NaN	NaN	-1.05	0.35	0.63	-0.91	0.22	0.55
941	4.705	NaN	NaN	NaN	-1.27	0.91	0.26	NaN	NaN	NaN	-1.21	0.63	0.2	-1.27	0.47	0.32	-1.23	0.4	0.32	-1.22	0.25	0.29	NaN	NaN	NaN	-1.29	0.04	0.35	-1.27	0.9	0.56	NaN	NaN	NaN	-1.19	0.64	0.65	-1.24	0.48	0.59	NaN	NaN	NaN	-1.06	0.35	0.63	-0.92	0.22	0.55
942	4.71	NaN	NaN	NaN	-1.27	0.91	0.26	NaN	NaN	NaN	-1.21	0.63	0.2	-1.27	0.47	0.32	-1.23	0.4	0.32	-1.22	0.25	0.29	NaN	NaN	NaN	-1.29	0.04	0.35	-1.27	0.91	0.56	NaN	NaN	NaN	NaN	NaN	NaN	-1.25	0.48	0.59	NaN	NaN	NaN	-1.07	0.35	0.63	-0.93	0.22	0.55
943	4.715	NaN	NaN	NaN	-1.27	0.91	0.26	NaN	NaN	NaN	-1.22	0.63	0.2	-1.27	0.47	0.32	-1.23	0.4	0.32	-1.22	0.25	0.29	NaN	NaN	NaN	-1.29	0.04	0.35	-1.28	0.91	0.56	NaN	NaN	NaN	NaN	NaN	NaN	-1.26	0.48	0.59	NaN	NaN	NaN	-1.08	0.35	0.63	-0.95	0.22	0.55
944	4.72	NaN	NaN	NaN	-1.28	0.91	0.26	NaN	NaN	NaN	-1.22	0.63	0.2	-1.28	0.47	0.32	-1.23	0.4	0.32	-1.22	0.25	0.29	NaN	NaN	NaN	-1.29	0.04	0.35	-1.28	0.91	0.56	NaN	NaN	NaN	NaN	NaN	NaN	-1.27	0.48	0.59	NaN	NaN	NaN	-1.09	0.35	0.63	-0.96	0.21	0.55
945	4.725	NaN	NaN	NaN	-1.28	0.91	0.26	NaN	NaN	NaN	-1.23	0.64	0.2	NaN	NaN	NaN	-1.23	0.4	0.32	-1.22	0.25	0.29	NaN	NaN	NaN	-1.29	0.04	0.35	-1.29	0.91	0.56	NaN	NaN	NaN	NaN	NaN	NaN	-1.28	0.48	0.59	NaN	NaN	NaN	-1.1	0.35	0.63	-0.97	0.21	0.55
946	4.73	NaN	NaN	NaN	-1.29	0.91	0.26	NaN	NaN	NaN	NaN	NaN	NaN	-1.28	0.47	0.32	-1.23	0.4	0.32	-1.22	0.25	0.29	NaN	NaN	NaN	-1.29	0.04	0.35	-1.29	0.91	0.56	NaN	NaN	NaN	-1.23	0.65	0.65	-1.29	0.48	0.59	NaN	NaN	NaN	-1.12	0.35	0.63	-0.99	0.21	0.55
947	4.735	NaN	NaN	NaN	-1.29	0.91	0.26	NaN	NaN	NaN	NaN	NaN	NaN	-1.28	0.47	0.32	-1.23	0.4	0.32	-1.22	0.25	0.29	NaN	NaN	NaN	-1.29	0.04	0.35	-1.29	0.91	0.56	NaN	NaN	NaN	-1.23	0.65	0.65	-1.29	0.49	0.59	NaN	NaN	NaN	-1.13	0.35	0.63	-1	0.21	0.55
948	4.74	NaN	NaN	NaN	-1.29	0.92	0.26	NaN	NaN	NaN	NaN	NaN	NaN	-1.28	0.47	0.32	NaN	NaN	NaN	-1.22	0.25	0.29	NaN	NaN	NaN	-1.29	0.04	0.35	-1.3	0.91	0.56	NaN	NaN	NaN	-1.24	0.65	0.65	NaN	NaN	NaN	NaN	NaN	NaN	-1.14	0.35	0.63	-1.01	0.21	0.55
949	4.745	NaN	NaN	NaN	-1.3	0.92	0.26	NaN	NaN	NaN	NaN	NaN	NaN	-1.28	0.47	0.32	-1.23	0.4	0.32	-1.21	0.25	0.29	NaN	NaN	NaN	-1.29	0.04	0.35	-1.3	0.91	0.56	NaN	NaN	NaN	-1.25	0.65	0.65	-1.31	0.49	0.59	NaN	NaN	NaN	-1.15	0.35	0.63	-1.02	0.2	0.55
950	4.75	NaN	NaN	NaN	-1.3	0.92	0.26	NaN	NaN	NaN	NaN	NaN	NaN	-1.28	0.47	0.32	-1.23	0.4	0.32	-1.21	0.25	0.29	NaN	NaN	NaN	-1.29	0.04	0.35	-1.31	0.92	0.56	NaN	NaN	NaN	-1.25	0.66	0.65	-1.32	0.49	0.59	NaN	NaN	NaN	-1.16	0.35	0.63	-1.04	0.2	0.55
951	4.755	NaN	NaN	NaN	-1.31	0.92	0.26	NaN	NaN	NaN	NaN	NaN	NaN	-1.28	0.47	0.32	-1.23	0.4	0.32	-1.21	0.25	0.29	NaN	NaN	NaN	-1.29	0.04	0.35	-1.31	0.92	0.55	NaN	NaN	NaN	-1.26	0.66	0.65	-1.32	0.48	0.59	NaN	NaN	NaN	-1.17	0.35	0.63	-1.05	0.2	0.55
952	4.76	NaN	NaN	NaN	-1.31	0.92	0.26	NaN	NaN	NaN	NaN	NaN	NaN	-1.28	0.47	0.32	-1.23	0.4	0.32	-1.21	0.25	0.29	NaN	NaN	NaN	-1.29	0.04	0.35	-1.32	0.92	0.55	NaN	NaN	NaN	-1.27	0.66	0.65	-1.3	0.45	0.6	NaN	NaN	NaN	-1.18	0.35	0.63	-1.06	0.19	0.55
953	4.765	NaN	NaN	NaN	-1.31	0.92	0.26	NaN	NaN	NaN	NaN	NaN	NaN	-1.28	0.47	0.32	-1.23	0.4	0.32	-1.21	0.25	0.29	NaN	NaN	NaN	-1.29	0.03	0.35	-1.32	0.92	0.55	NaN	NaN	NaN	-1.27	0.66	0.65	-1.3	0.44	0.6	NaN	NaN	NaN	-1.19	0.35	0.63	-1.08	0.19	0.55
954	4.77	NaN	NaN	NaN	-1.32	0.92	0.26	NaN	NaN	NaN	NaN	NaN	NaN	-1.28	0.47	0.32	-1.23	0.4	0.32	-1.21	0.25	0.29	NaN	NaN	NaN	-1.29	0.03	0.35	-1.33	0.92	0.55	NaN	NaN	NaN	-1.28	0.66	0.65	NaN	NaN	NaN	NaN	NaN	NaN	-1.2	0.34	0.63	-1.09	0.19	0.55
955	4.775	NaN	NaN	NaN	-1.32	0.92	0.26	NaN	NaN	NaN	NaN	NaN	NaN	-1.28	0.47	0.32	-1.23	0.4	0.32	-1.21	0.25	0.29	NaN	NaN	NaN	-1.29	0.03	0.35	-1.33	0.92	0.55	NaN	NaN	NaN	-1.28	0.66	0.65	NaN	NaN	NaN	NaN	NaN	NaN	-1.22	0.34	0.63	-1.11	0.18	0.55
956	4.78	NaN	NaN	NaN	-1.32	0.92	0.25	NaN	NaN	NaN	NaN	NaN	NaN	-1.28	0.47	0.32	-1.23	0.4	0.32	-1.21	0.25	0.29	NaN	NaN	NaN	-1.29	0.03	0.34	-1.34	0.92	0.55	NaN	NaN	NaN	-1.29	0.66	0.65	NaN	NaN	NaN	NaN	NaN	NaN	-1.23	0.34	0.63	-1.12	0.18	0.55
957	4.785	NaN	NaN	NaN	-1.33	0.92	0.25	NaN	NaN	NaN	-1.25	0.63	0.2	-1.28	0.47	0.32	-1.23	0.4	0.32	-1.21	0.26	0.29	NaN	NaN	NaN	-1.29	0.03	0.34	-1.34	0.92	0.55	NaN	NaN	NaN	-1.3	0.66	0.65	NaN	NaN	NaN	NaN	NaN	NaN	-1.24	0.34	0.62	-1.14	0.17	0.55
958	4.79	NaN	NaN	NaN	-1.33	0.92	0.25	NaN	NaN	NaN	-1.25	0.63	0.2	-1.28	0.47	0.32	-1.23	0.4	0.32	-1.21	0.26	0.29	NaN	NaN	NaN	-1.29	0.03	0.34	-1.35	0.92	0.55	NaN	NaN	NaN	-1.3	0.66	0.65	NaN	NaN	NaN	NaN	NaN	NaN	-1.25	0.34	0.62	-1.15	0.17	0.55
959	4.795	NaN	NaN	NaN	-1.33	0.92	0.25	NaN	NaN	NaN	-1.25	0.63	0.2	-1.29	0.47	0.32	-1.23	0.4	0.32	-1.21	0.26	0.29	NaN	NaN	NaN	-1.29	0.03	0.34	-1.35	0.92	0.54	NaN	NaN	NaN	-1.31	0.66	0.65	NaN	NaN	NaN	NaN	NaN	NaN	-1.26	0.34	0.63	-1.17	0.17	0.55
960	4.8	NaN	NaN	NaN	-1.34	0.92	0.25	NaN	NaN	NaN	-1.25	0.63	0.2	NaN	NaN	NaN	-1.23	0.4	0.32	-1.21	0.26	0.29	NaN	NaN	NaN	-1.29	0.03	0.34	-1.36	0.92	0.54	NaN	NaN	NaN	-1.32	0.67	0.65	NaN	NaN	NaN	NaN	NaN	NaN	-1.27	0.34	0.63	-1.18	0.16	0.55
961	4.805	NaN	NaN	NaN	-1.34	0.92	0.25	NaN	NaN	NaN	-1.25	0.63	0.2	NaN	NaN	NaN	-1.23	0.4	0.32	-1.21	0.26	0.29	NaN	NaN	NaN	-1.29	0.03	0.34	-1.36	0.92	0.54	NaN	NaN	NaN	-1.32	0.67	0.65	NaN	NaN	NaN	NaN	NaN	NaN	-1.28	0.33	0.63	-1.2	0.16	0.55
962	4.81	NaN	NaN	NaN	-1.35	0.92	0.25	NaN	NaN	NaN	-1.26	0.63	0.2	-1.29	0.46	0.31	-1.23	0.4	0.32	-1.21	0.26	0.29	NaN	NaN	NaN	-1.29	0.03	0.34	-1.37	0.92	0.54	NaN	NaN	NaN	-1.33	0.67	0.65	NaN	NaN	NaN	NaN	NaN	NaN	-1.3	0.33	0.63	-1.21	0.15	0.56
963	4.815	NaN	NaN	NaN	-1.35	0.91	0.25	NaN	NaN	NaN	NaN	NaN	NaN	-1.29	0.46	0.31	-1.23	0.4	0.32	-1.21	0.26	0.29	NaN	NaN	NaN	-1.29	0.03	0.34	-1.37	0.92	0.54	NaN	NaN	NaN	-1.33	0.67	0.65	NaN	NaN	NaN	NaN	NaN	NaN	-1.31	0.33	0.63	-1.23	0.15	0.56
964	4.82	NaN	NaN	NaN	-1.35	0.91	0.25	NaN	NaN	NaN	NaN	NaN	NaN	-1.29	0.46	0.31	-1.23	0.4	0.32	-1.21	0.26	0.29	NaN	NaN	NaN	-1.29	0.03	0.34	-1.38	0.92	0.54	NaN	NaN	NaN	-1.34	0.67	0.65	NaN	NaN	NaN	NaN	NaN	NaN	-1.32	0.33	0.63	-1.24	0.14	0.56
965	4.825	NaN	NaN	NaN	-1.36	0.91	0.25	NaN	NaN	NaN	NaN	NaN	NaN	-1.29	0.46	0.31	-1.23	0.4	0.32	-1.21	0.26	0.29	NaN	NaN	NaN	-1.29	0.03	0.34	-1.38	0.92	0.54	NaN	NaN	NaN	-1.35	0.67	0.65	NaN	NaN	NaN	NaN	NaN	NaN	-1.33	0.33	0.63	-1.26	0.14	0.56
966	4.83	NaN	NaN	NaN	-1.36	0.91	0.25	NaN	NaN	NaN	NaN	NaN	NaN	-1.29	0.46	0.31	-1.23	0.4	0.32	-1.21	0.26	0.29	NaN	NaN	NaN	-1.29	0.03	0.34	-1.39	0.92	0.54	NaN	NaN	NaN	-1.35	0.67	0.65	NaN	NaN	NaN	NaN	NaN	NaN	-1.34	0.33	0.62	-1.27	0.14	0.56
967	4.835	NaN	NaN	NaN	-1.36	0.91	0.25	NaN	NaN	NaN	NaN	NaN	NaN	-1.29	0.46	0.31	-1.23	0.4	0.32	-1.21	0.26	0.29	NaN	NaN	NaN	-1.29	0.03	0.34	-1.39	0.92	0.54	NaN	NaN	NaN	-1.36	0.67	0.65	NaN	NaN	NaN	NaN	NaN	NaN	-1.35	0.32	0.62	-1.29	0.14	0.56
968	4.84	NaN	NaN	NaN	-1.37	0.91	0.25	NaN	NaN	NaN	NaN	NaN	NaN	-1.29	0.46	0.31	-1.24	0.4	0.32	-1.21	0.26	0.29	NaN	NaN	NaN	-1.29	0.03	0.34	-1.4	0.92	0.54	NaN	NaN	NaN	-1.36	0.67	0.65	NaN	NaN	NaN	NaN	NaN	NaN	-1.36	0.32	0.62	-1.31	0.13	0.56
969	4.845	NaN	NaN	NaN	-1.37	0.91	0.25	NaN	NaN	NaN	NaN	NaN	NaN	-1.29	0.46	0.31	-1.24	0.4	0.32	-1.21	0.26	0.29	NaN	NaN	NaN	-1.29	0.03	0.34	-1.4	0.92	0.54	NaN	NaN	NaN	-1.37	0.67	0.65	NaN	NaN	NaN	NaN	NaN	NaN	-1.37	0.32	0.62	-1.32	0.13	0.56
970	4.85	NaN	NaN	NaN	-1.37	0.91	0.25	NaN	NaN	NaN	NaN	NaN	NaN	-1.3	0.46	0.31	-1.24	0.41	0.32	-1.21	0.26	0.29	NaN	NaN	NaN	-1.29	0.03	0.34	-1.41	0.92	0.54	NaN	NaN	NaN	-1.37	0.67	0.65	NaN	NaN	NaN	NaN	NaN	NaN	-1.38	0.32	0.62	-1.34	0.12	0.56
971	4.855	NaN	NaN	NaN	-1.38	0.91	0.25	NaN	NaN	NaN	NaN	NaN	NaN	-1.3	0.46	0.31	-1.24	0.4	0.32	-1.21	0.26	0.29	NaN	NaN	NaN	-1.29	0.03	0.34	-1.41	0.92	0.53	NaN	NaN	NaN	-1.38	0.67	0.65	NaN	NaN	NaN	NaN	NaN	NaN	-1.39	0.32	0.62	-1.35	0.12	0.56
972	4.86	NaN	NaN	NaN	-1.38	0.91	0.25	NaN	NaN	NaN	NaN	NaN	NaN	-1.3	0.46	0.31	-1.24	0.4	0.32	-1.21	0.26	0.29	NaN	NaN	NaN	-1.29	0.03	0.34	-1.42	0.92	0.53	NaN	NaN	NaN	-1.38	0.67	0.65	NaN	NaN	NaN	NaN	NaN	NaN	-1.4	0.31	0.62	-1.37	0.12	0.56
973	4.865	NaN	NaN	NaN	-1.39	0.91	0.25	NaN	NaN	NaN	NaN	NaN	NaN	-1.3	0.46	0.31	-1.24	0.4	0.32	-1.22	0.26	0.29	NaN	NaN	NaN	-1.29	0.03	0.34	-1.42	0.92	0.54	NaN	NaN	NaN	-1.39	0.67	0.65	NaN	NaN	NaN	NaN	NaN	NaN	-1.41	0.31	0.62	-1.39	0.12	0.56
974	4.87	NaN	NaN	NaN	-1.39	0.91	0.25	NaN	NaN	NaN	NaN	NaN	NaN	-1.3	0.46	0.31	-1.25	0.4	0.32	-1.22	0.25	0.29	NaN	NaN	NaN	-1.29	0.03	0.34	-1.43	0.92	0.54	NaN	NaN	NaN	-1.39	0.67	0.64	NaN	NaN	NaN	NaN	NaN	NaN	-1.42	0.31	0.62	-1.4	0.11	0.56
975	4.875	NaN	NaN	NaN	-1.39	0.91	0.25	NaN	NaN	NaN	NaN	NaN	NaN	-1.31	0.46	0.31	-1.25	0.4	0.32	-1.22	0.26	0.29	NaN	NaN	NaN	-1.29	0.03	0.34	-1.43	0.92	0.54	NaN	NaN	NaN	-1.4	0.67	0.64	NaN	NaN	NaN	NaN	NaN	NaN	-1.43	0.31	0.62	-1.42	0.11	0.56
976	4.88	NaN	NaN	NaN	-1.4	0.91	0.25	NaN	NaN	NaN	NaN	NaN	NaN	-1.31	0.46	0.31	-1.25	0.4	0.32	-1.22	0.26	0.29	NaN	NaN	NaN	-1.29	0.03	0.34	-1.44	0.91	0.54	NaN	NaN	NaN	-1.41	0.67	0.64	NaN	NaN	NaN	NaN	NaN	NaN	-1.44	0.31	0.62	-1.44	0.11	0.56
977	4.885	NaN	NaN	NaN	-1.4	0.91	0.25	NaN	NaN	NaN	NaN	NaN	NaN	-1.31	0.46	0.31	-1.25	0.4	0.32	-1.22	0.26	0.29	NaN	NaN	NaN	-1.29	0.03	0.34	-1.44	0.91	0.54	NaN	NaN	NaN	-1.41	0.67	0.64	NaN	NaN	NaN	NaN	NaN	NaN	-1.44	0.31	0.62	NaN	NaN	NaN
978	4.89	NaN	NaN	NaN	-1.41	0.91	0.25	NaN	NaN	NaN	NaN	NaN	NaN	-1.31	0.46	0.31	-1.26	0.4	0.32	-1.22	0.26	0.29	NaN	NaN	NaN	-1.29	0.03	0.34	-1.45	0.91	0.54	NaN	NaN	NaN	-1.41	0.67	0.64	NaN	NaN	NaN	NaN	NaN	NaN	-1.45	0.31	0.62	NaN	NaN	NaN
979	4.895	NaN	NaN	NaN	-1.41	0.91	0.25	NaN	NaN	NaN	NaN	NaN	NaN	-1.32	0.46	0.31	-1.26	0.4	0.32	-1.22	0.26	0.29	NaN	NaN	NaN	-1.29	0.03	0.34	-1.45	0.91	0.54	NaN	NaN	NaN	-1.42	0.67	0.64	NaN	NaN	NaN	NaN	NaN	NaN	-1.46	0.31	0.62	NaN	NaN	NaN
980	4.9	NaN	NaN	NaN	-1.41	0.91	0.25	NaN	NaN	NaN	NaN	NaN	NaN	NaN	NaN	NaN	-1.27	0.4	0.32	-1.22	0.26	0.29	NaN	NaN	NaN	-1.29	0.03	0.34	-1.45	0.91	0.54	NaN	NaN	NaN	-1.42	0.67	0.64	NaN	NaN	NaN	NaN	NaN	NaN	-1.47	0.31	0.62	NaN	NaN	NaN
981	4.905	NaN	NaN	NaN	-1.42	0.9	0.25	NaN	NaN	NaN	NaN	NaN	NaN	NaN	NaN	NaN	-1.27	0.4	0.32	-1.23	0.26	0.29	NaN	NaN	NaN	-1.29	0.03	0.34	-1.46	0.91	0.54	NaN	NaN	NaN	-1.43	0.66	0.64	NaN	NaN	NaN	NaN	NaN	NaN	-1.48	0.3	0.62	NaN	NaN	NaN
982	4.91	NaN	NaN	NaN	-1.42	0.9	0.25	NaN	NaN	NaN	NaN	NaN	NaN	NaN	NaN	NaN	-1.27	0.4	0.32	-1.23	0.26	0.29	NaN	NaN	NaN	-1.29	0.03	0.34	-1.46	0.91	0.54	NaN	NaN	NaN	-1.43	0.66	0.64	NaN	NaN	NaN	NaN	NaN	NaN	-1.49	0.3	0.62	NaN	NaN	NaN
983	4.915	NaN	NaN	NaN	-1.43	0.9	0.25	NaN	NaN	NaN	NaN	NaN	NaN	NaN	NaN	NaN	-1.27	0.4	0.32	-1.23	0.26	0.29	NaN	NaN	NaN	-1.29	0.03	0.34	-1.47	0.91	0.54	NaN	NaN	NaN	-1.44	0.66	0.64	NaN	NaN	NaN	NaN	NaN	NaN	-1.5	0.3	0.62	NaN	NaN	NaN
984	4.92	NaN	NaN	NaN	-1.43	0.9	0.25	NaN	NaN	NaN	NaN	NaN	NaN	-1.33	0.46	0.31	-1.27	0.4	0.32	-1.23	0.26	0.29	NaN	NaN	NaN	-1.29	0.03	0.34	-1.47	0.91	0.54	NaN	NaN	NaN	-1.44	0.66	0.64	NaN	NaN	NaN	NaN	NaN	NaN	-1.51	0.3	0.61	NaN	NaN	NaN
985	4.925	NaN	NaN	NaN	-1.43	0.9	0.24	NaN	NaN	NaN	NaN	NaN	NaN	-1.33	0.46	0.31	-1.27	0.4	0.32	-1.23	0.26	0.29	NaN	NaN	NaN	-1.29	0.03	0.34	-1.48	0.91	0.54	NaN	NaN	NaN	-1.44	0.66	0.64	NaN	NaN	NaN	NaN	NaN	NaN	-1.52	0.3	0.61	NaN	NaN	NaN
986	4.93	NaN	NaN	NaN	-1.44	0.9	0.24	NaN	NaN	NaN	NaN	NaN	NaN	NaN	NaN	NaN	-1.27	0.4	0.32	-1.23	0.26	0.29	NaN	NaN	NaN	-1.29	0.03	0.34	-1.48	0.91	0.54	NaN	NaN	NaN	-1.45	0.66	0.64	NaN	NaN	NaN	NaN	NaN	NaN	-1.53	0.3	0.61	NaN	NaN	NaN
987	4.935	NaN	NaN	NaN	-1.44	0.9	0.24	NaN	NaN	NaN	NaN	NaN	NaN	NaN	NaN	NaN	-1.27	0.4	0.32	-1.23	0.26	0.29	NaN	NaN	NaN	-1.29	0.03	0.34	-1.49	0.91	0.54	NaN	NaN	NaN	-1.45	0.66	0.64	NaN	NaN	NaN	NaN	NaN	NaN	-1.53	0.3	0.61	NaN	NaN	NaN
988	4.94	NaN	NaN	NaN	-1.45	0.9	0.24	NaN	NaN	NaN	NaN	NaN	NaN	-1.34	0.46	0.31	-1.27	0.4	0.32	-1.24	0.26	0.29	NaN	NaN	NaN	-1.29	0.03	0.34	-1.49	0.91	0.54	NaN	NaN	NaN	-1.46	0.66	0.64	NaN	NaN	NaN	NaN	NaN	NaN	-1.54	0.3	0.61	NaN	NaN	NaN
989	4.945	NaN	NaN	NaN	-1.45	0.9	0.24	NaN	NaN	NaN	NaN	NaN	NaN	-1.34	0.46	0.31	-1.28	0.4	0.32	-1.24	0.26	0.29	NaN	NaN	NaN	-1.29	0.03	0.34	-1.49	0.9	0.54	NaN	NaN	NaN	-1.46	0.65	0.64	NaN	NaN	NaN	NaN	NaN	NaN	-1.55	0.3	0.61	NaN	NaN	NaN
990	4.95	NaN	NaN	NaN	-1.46	0.9	0.24	NaN	NaN	NaN	NaN	NaN	NaN	-1.35	0.46	0.31	-1.28	0.4	0.32	-1.24	0.26	0.29	NaN	NaN	NaN	-1.29	0.03	0.34	-1.5	0.9	0.54	NaN	NaN	NaN	-1.46	0.65	0.64	NaN	NaN	NaN	NaN	NaN	NaN	-1.56	0.3	0.61	NaN	NaN	NaN
991	4.955	NaN	NaN	NaN	-1.46	0.9	0.24	NaN	NaN	NaN	NaN	NaN	NaN	-1.35	0.46	0.31	-1.28	0.4	0.32	-1.24	0.26	0.29	NaN	NaN	NaN	-1.29	0.03	0.34	-1.5	0.9	0.54	NaN	NaN	NaN	-1.47	0.65	0.64	NaN	NaN	NaN	NaN	NaN	NaN	-1.57	0.3	0.61	NaN	NaN	NaN
992	4.96	NaN	NaN	NaN	-1.46	0.9	0.24	NaN	NaN	NaN	NaN	NaN	NaN	-1.35	0.46	0.31	-1.28	0.4	0.32	-1.24	0.26	0.29	NaN	NaN	NaN	-1.29	0.03	0.34	-1.51	0.9	0.54	NaN	NaN	NaN	-1.47	0.65	0.64	NaN	NaN	NaN	NaN	NaN	NaN	-1.57	0.3	0.61	NaN	NaN	NaN
993	4.965	NaN	NaN	NaN	-1.47	0.9	0.24	NaN	NaN	NaN	NaN	NaN	NaN	-1.35	0.46	0.31	-1.29	0.4	0.32	-1.24	0.26	0.29	NaN	NaN	NaN	-1.29	0.03	0.34	-1.51	0.9	0.54	NaN	NaN	NaN	-1.47	0.65	0.64	NaN	NaN	NaN	NaN	NaN	NaN	-1.58	0.3	0.61	NaN	NaN	NaN
994	4.97	NaN	NaN	NaN	-1.47	0.9	0.24	NaN	NaN	NaN	NaN	NaN	NaN	-1.35	0.46	0.31	-1.29	0.4	0.32	-1.24	0.26	0.29	NaN	NaN	NaN	-1.29	0.03	0.34	-1.52	0.9	0.54	NaN	NaN	NaN	-1.48	0.65	0.64	NaN	NaN	NaN	NaN	NaN	NaN	NaN	NaN	NaN	NaN	NaN	NaN
995	4.975	NaN	NaN	NaN	-1.48	0.9	0.24	NaN	NaN	NaN	NaN	NaN	NaN	-1.36	0.45	0.31	-1.29	0.4	0.32	-1.24	0.26	0.29	NaN	NaN	NaN	-1.29	0.03	0.34	-1.52	0.9	0.54	NaN	NaN	NaN	-1.48	0.65	0.64	NaN	NaN	NaN	NaN	NaN	NaN	NaN	NaN	NaN	NaN	NaN	NaN
996	4.98	NaN	NaN	NaN	-1.48	0.9	0.24	NaN	NaN	NaN	NaN	NaN	NaN	NaN	NaN	NaN	-1.29	0.4	0.32	-1.25	0.26	0.29	NaN	NaN	NaN	-1.29	0.03	0.34	-1.53	0.9	0.54	NaN	NaN	NaN	-1.48	0.65	0.64	NaN	NaN	NaN	NaN	NaN	NaN	NaN	NaN	NaN	NaN	NaN	NaN
997	4.985	NaN	NaN	NaN	-1.49	0.9	0.24	NaN	NaN	NaN	NaN	NaN	NaN	-1.36	0.46	0.31	-1.3	0.4	0.32	-1.25	0.26	0.29	NaN	NaN	NaN	-1.29	0.03	0.34	-1.53	0.9	0.54	NaN	NaN	NaN	-1.49	0.65	0.64	NaN	NaN	NaN	NaN	NaN	NaN	NaN	NaN	NaN	NaN	NaN	NaN
998	4.99	NaN	NaN	NaN	-1.49	0.9	0.24	NaN	NaN	NaN	NaN	NaN	NaN	-1.37	0.45	0.31	-1.3	0.4	0.32	-1.25	0.26	0.29	NaN	NaN	NaN	-1.29	0.03	0.34	-1.54	0.9	0.54	NaN	NaN	NaN	NaN	NaN	NaN	NaN	NaN	NaN	NaN	NaN	NaN	NaN	NaN	NaN	NaN	NaN	NaN
999	4.995	NaN	NaN	NaN	-1.5	0.9	0.24	NaN	NaN	NaN	NaN	NaN	NaN	-1.37	0.45	0.31	NaN	NaN	NaN	-1.25	0.26	0.29	NaN	NaN	NaN	-1.29	0.03	0.34	-1.54	0.9	0.53	NaN	NaN	NaN	-1.5	0.65	0.64	NaN	NaN	NaN	NaN	NaN	NaN	NaN	NaN	NaN	NaN	NaN	NaN
1000	5	NaN	NaN	NaN	-1.5	0.9	0.24	NaN	NaN	NaN	NaN	NaN	NaN	NaN	NaN	NaN	-1.31	0.4	0.32	-1.25	0.26	0.29	NaN	NaN	NaN	-1.29	0.03	0.34	-1.55	0.9	0.53	NaN	NaN	NaN	-1.5	0.64	0.64	NaN	NaN	NaN	NaN	NaN	NaN	NaN	NaN	NaN	NaN	NaN	NaN
1001	5.005	NaN	NaN	NaN	-1.51	0.9	0.24	NaN	NaN	NaN	NaN	NaN	NaN	-1.38	0.45	0.31	-1.31	0.4	0.32	-1.25	0.26	0.29	NaN	NaN	NaN	-1.29	0.03	0.34	-1.55	0.9	0.53	NaN	NaN	NaN	-1.5	0.64	0.64	NaN	NaN	NaN	NaN	NaN	NaN	NaN	NaN	NaN	NaN	NaN	NaN
1002	5.01	NaN	NaN	NaN	-1.51	0.9	0.24	NaN	NaN	NaN	NaN	NaN	NaN	-1.38	0.45	0.31	-1.31	0.4	0.32	-1.26	0.26	0.29	NaN	NaN	NaN	-1.29	0.03	0.34	-1.56	0.89	0.53	NaN	NaN	NaN	-1.51	0.64	0.64	NaN	NaN	NaN	NaN	NaN	NaN	NaN	NaN	NaN	NaN	NaN	NaN
1003	5.015	NaN	NaN	NaN	-1.52	0.9	0.24	NaN	NaN	NaN	NaN	NaN	NaN	NaN	NaN	NaN	-1.31	0.4	0.32	-1.26	0.26	0.29	NaN	NaN	NaN	-1.29	0.03	0.34	-1.57	0.89	0.53	NaN	NaN	NaN	-1.51	0.64	0.64	NaN	NaN	NaN	NaN	NaN	NaN	NaN	NaN	NaN	NaN	NaN	NaN
1004	5.02	NaN	NaN	NaN	-1.52	0.9	0.24	NaN	NaN	NaN	NaN	NaN	NaN	-1.42	0.36	0.35	NaN	NaN	NaN	-1.26	0.26	0.29	NaN	NaN	NaN	-1.29	0.03	0.34	-1.57	0.89	0.53	NaN	NaN	NaN	-1.52	0.64	0.64	NaN	NaN	NaN	NaN	NaN	NaN	NaN	NaN	NaN	NaN	NaN	NaN
1005	5.025	NaN	NaN	NaN	-1.53	0.9	0.24	NaN	NaN	NaN	NaN	NaN	NaN	-1.42	0.37	0.35	-1.4	0.45	0.31	-1.26	0.26	0.29	NaN	NaN	NaN	-1.29	0.03	0.34	-1.58	0.89	0.53	NaN	NaN	NaN	-1.53	0.64	0.64	NaN	NaN	NaN	NaN	NaN	NaN	NaN	NaN	NaN	NaN	NaN	NaN
1006	5.03	NaN	NaN	NaN	-1.53	0.9	0.24	NaN	NaN	NaN	NaN	NaN	NaN	NaN	NaN	NaN	-1.4	0.45	0.31	-1.26	0.27	0.29	NaN	NaN	NaN	-1.29	0.03	0.34	-1.58	0.89	0.53	NaN	NaN	NaN	-1.53	0.64	0.64	NaN	NaN	NaN	NaN	NaN	NaN	NaN	NaN	NaN	NaN	NaN	NaN
1007	5.035	NaN	NaN	NaN	-1.53	0.89	0.24	NaN	NaN	NaN	NaN	NaN	NaN	NaN	NaN	NaN	NaN	NaN	NaN	-1.27	0.27	0.29	NaN	NaN	NaN	-1.29	0.03	0.34	-1.59	0.89	0.53	NaN	NaN	NaN	-1.54	0.64	0.64	NaN	NaN	NaN	NaN	NaN	NaN	NaN	NaN	NaN	NaN	NaN	NaN
1008	5.04	NaN	NaN	NaN	-1.54	0.89	0.24	NaN	NaN	NaN	NaN	NaN	NaN	NaN	NaN	NaN	NaN	NaN	NaN	-1.27	0.27	0.29	NaN	NaN	NaN	-1.29	0.03	0.34	-1.59	0.89	0.53	NaN	NaN	NaN	-1.54	0.64	0.64	NaN	NaN	NaN	NaN	NaN	NaN	NaN	NaN	NaN	NaN	NaN	NaN
1009	5.045	NaN	NaN	NaN	-1.55	0.89	0.24	NaN	NaN	NaN	NaN	NaN	NaN	NaN	NaN	NaN	-1.41	0.45	0.31	-1.27	0.27	0.29	NaN	NaN	NaN	-1.29	0.03	0.34	-1.6	0.89	0.53	NaN	NaN	NaN	-1.55	0.64	0.64	NaN	NaN	NaN	NaN	NaN	NaN	NaN	NaN	NaN	NaN	NaN	NaN
1010	5.05	NaN	NaN	NaN	-1.55	0.89	0.24	NaN	NaN	NaN	NaN	NaN	NaN	NaN	NaN	NaN	-1.41	0.45	0.31	-1.27	0.27	0.29	NaN	NaN	NaN	-1.29	0.03	0.34	-1.6	0.89	0.53	NaN	NaN	NaN	-1.56	0.64	0.64	NaN	NaN	NaN	NaN	NaN	NaN	NaN	NaN	NaN	NaN	NaN	NaN
1011	5.055	NaN	NaN	NaN	NaN	NaN	NaN	NaN	NaN	NaN	NaN	NaN	NaN	NaN	NaN	NaN	NaN	NaN	NaN	-1.28	0.27	0.29	NaN	NaN	NaN	-1.29	0.03	0.34	-1.61	0.89	0.53	NaN	NaN	NaN	-1.56	0.64	0.64	NaN	NaN	NaN	NaN	NaN	NaN	NaN	NaN	NaN	NaN	NaN	NaN
1012	5.06	NaN	NaN	NaN	NaN	NaN	NaN	NaN	NaN	NaN	NaN	NaN	NaN	NaN	NaN	NaN	NaN	NaN	NaN	-1.28	0.27	0.29	NaN	NaN	NaN	-1.29	0.03	0.34	-1.61	0.89	0.53	NaN	NaN	NaN	-1.57	0.64	0.64	NaN	NaN	NaN	NaN	NaN	NaN	NaN	NaN	NaN	NaN	NaN	NaN
1013	5.065	NaN	NaN	NaN	NaN	NaN	NaN	NaN	NaN	NaN	NaN	NaN	NaN	NaN	NaN	NaN	NaN	NaN	NaN	-1.28	0.27	0.29	NaN	NaN	NaN	-1.29	0.03	0.34	-1.62	0.89	0.53	NaN	NaN	NaN	-1.58	0.64	0.64	NaN	NaN	NaN	NaN	NaN	NaN	NaN	NaN	NaN	NaN	NaN	NaN
1014	5.07	NaN	NaN	NaN	NaN	NaN	NaN	NaN	NaN	NaN	NaN	NaN	NaN	NaN	NaN	NaN	NaN	NaN	NaN	-1.28	0.27	0.29	NaN	NaN	NaN	-1.29	0.03	0.34	-1.63	0.89	0.54	NaN	NaN	NaN	NaN	NaN	NaN	NaN	NaN	NaN	NaN	NaN	NaN	NaN	NaN	NaN	NaN	NaN	NaN
1015	5.075	NaN	NaN	NaN	NaN	NaN	NaN	NaN	NaN	NaN	NaN	NaN	NaN	NaN	NaN	NaN	-1.44	0.45	0.31	-1.28	0.27	0.29	NaN	NaN	NaN	-1.29	0.03	0.34	-1.63	0.89	0.54	NaN	NaN	NaN	-1.59	0.64	0.64	NaN	NaN	NaN	NaN	NaN	NaN	NaN	NaN	NaN	NaN	NaN	NaN
1016	5.08	NaN	NaN	NaN	NaN	NaN	NaN	NaN	NaN	NaN	NaN	NaN	NaN	NaN	NaN	NaN	NaN	NaN	NaN	-1.29	0.27	0.28	NaN	NaN	NaN	-1.29	0.03	0.34	-1.64	0.89	0.54	NaN	NaN	NaN	-1.6	0.64	0.64	NaN	NaN	NaN	NaN	NaN	NaN	NaN	NaN	NaN	NaN	NaN	NaN
1017	5.085	NaN	NaN	NaN	NaN	NaN	NaN	NaN	NaN	NaN	NaN	NaN	NaN	NaN	NaN	NaN	NaN	NaN	NaN	-1.29	0.28	0.28	NaN	NaN	NaN	-1.29	0.03	0.34	-1.64	0.89	0.54	NaN	NaN	NaN	-1.6	0.64	0.63	NaN	NaN	NaN	NaN	NaN	NaN	NaN	NaN	NaN	NaN	NaN	NaN
1018	5.09	NaN	NaN	NaN	NaN	NaN	NaN	NaN	NaN	NaN	NaN	NaN	NaN	NaN	NaN	NaN	NaN	NaN	NaN	-1.29	0.28	0.28	NaN	NaN	NaN	-1.29	0.03	0.34	-1.65	0.89	0.54	NaN	NaN	NaN	-1.61	0.63	0.63	NaN	NaN	NaN	NaN	NaN	NaN	NaN	NaN	NaN	NaN	NaN	NaN
1019	5.095	NaN	NaN	NaN	NaN	NaN	NaN	NaN	NaN	NaN	NaN	NaN	NaN	NaN	NaN	NaN	NaN	NaN	NaN	-1.29	0.28	0.28	NaN	NaN	NaN	-1.29	0.03	0.34	-1.65	0.89	0.54	NaN	NaN	NaN	-1.62	0.63	0.63	NaN	NaN	NaN	NaN	NaN	NaN	NaN	NaN	NaN	NaN	NaN	NaN
1020	5.1	NaN	NaN	NaN	NaN	NaN	NaN	NaN	NaN	NaN	NaN	NaN	NaN	NaN	NaN	NaN	NaN	NaN	NaN	-1.3	0.28	0.28	NaN	NaN	NaN	-1.29	0.03	0.34	-1.66	0.89	0.54	NaN	NaN	NaN	-1.62	0.64	0.63	NaN	NaN	NaN	NaN	NaN	NaN	NaN	NaN	NaN	NaN	NaN	NaN
1021	5.105	NaN	NaN	NaN	NaN	NaN	NaN	NaN	NaN	NaN	NaN	NaN	NaN	NaN	NaN	NaN	NaN	NaN	NaN	-1.3	0.28	0.28	NaN	NaN	NaN	-1.29	0.03	0.34	-1.67	0.89	0.54	NaN	NaN	NaN	-1.63	0.64	0.63	NaN	NaN	NaN	NaN	NaN	NaN	NaN	NaN	NaN	NaN	NaN	NaN
1022	5.11	NaN	NaN	NaN	NaN	NaN	NaN	NaN	NaN	NaN	NaN	NaN	NaN	NaN	NaN	NaN	NaN	NaN	NaN	-1.3	0.28	0.28	NaN	NaN	NaN	-1.29	0.03	0.34	-1.67	0.89	0.54	NaN	NaN	NaN	-1.63	0.64	0.63	NaN	NaN	NaN	NaN	NaN	NaN	NaN	NaN	NaN	NaN	NaN	NaN
1023	5.115	NaN	NaN	NaN	NaN	NaN	NaN	NaN	NaN	NaN	NaN	NaN	NaN	NaN	NaN	NaN	NaN	NaN	NaN	-1.3	0.28	0.28	NaN	NaN	NaN	-1.29	0.03	0.34	-1.68	0.89	0.54	NaN	NaN	NaN	-1.64	0.64	0.63	NaN	NaN	NaN	NaN	NaN	NaN	NaN	NaN	NaN	NaN	NaN	NaN
1024	5.12	NaN	NaN	NaN	NaN	NaN	NaN	NaN	NaN	NaN	NaN	NaN	NaN	NaN	NaN	NaN	NaN	NaN	NaN	-1.31	0.29	0.28	NaN	NaN	NaN	-1.29	0.03	0.34	-1.68	0.89	0.54	NaN	NaN	NaN	-1.64	0.64	0.63	NaN	NaN	NaN	NaN	NaN	NaN	NaN	NaN	NaN	NaN	NaN	NaN
1025	5.125	NaN	NaN	NaN	NaN	NaN	NaN	NaN	NaN	NaN	NaN	NaN	NaN	NaN	NaN	NaN	-1.62	0.32	0.38	-1.31	0.29	0.28	NaN	NaN	NaN	-1.29	0.03	0.34	-1.69	0.89	0.53	NaN	NaN	NaN	-1.65	0.64	0.63	NaN	NaN	NaN	NaN	NaN	NaN	NaN	NaN	NaN	NaN	NaN	NaN
1026	5.13	NaN	NaN	NaN	NaN	NaN	NaN	NaN	NaN	NaN	NaN	NaN	NaN	NaN	NaN	NaN	-1.63	0.32	0.38	-1.32	0.29	0.28	NaN	NaN	NaN	-1.29	0.03	0.34	-1.7	0.89	0.53	NaN	NaN	NaN	-1.65	0.64	0.63	NaN	NaN	NaN	NaN	NaN	NaN	NaN	NaN	NaN	NaN	NaN	NaN
1027	5.135	NaN	NaN	NaN	NaN	NaN	NaN	NaN	NaN	NaN	NaN	NaN	NaN	NaN	NaN	NaN	NaN	NaN	NaN	-1.32	0.29	0.27	NaN	NaN	NaN	-1.29	0.03	0.34	-1.7	0.89	0.53	NaN	NaN	NaN	-1.66	0.64	0.63	NaN	NaN	NaN	NaN	NaN	NaN	NaN	NaN	NaN	NaN	NaN	NaN
1028	5.14	NaN	NaN	NaN	NaN	NaN	NaN	NaN	NaN	NaN	NaN	NaN	NaN	NaN	NaN	NaN	NaN	NaN	NaN	-1.32	0.29	0.27	NaN	NaN	NaN	-1.29	0.03	0.34	-1.71	0.89	0.53	NaN	NaN	NaN	-1.66	0.64	0.63	NaN	NaN	NaN	NaN	NaN	NaN	NaN	NaN	NaN	NaN	NaN	NaN
1029	5.145	NaN	NaN	NaN	NaN	NaN	NaN	NaN	NaN	NaN	NaN	NaN	NaN	NaN	NaN	NaN	NaN	NaN	NaN	-1.33	0.29	0.27	NaN	NaN	NaN	-1.29	0.03	0.34	-1.71	0.89	0.53	NaN	NaN	NaN	-1.67	0.65	0.63	NaN	NaN	NaN	NaN	NaN	NaN	NaN	NaN	NaN	NaN	NaN	NaN
1030	5.15	NaN	NaN	NaN	NaN	NaN	NaN	NaN	NaN	NaN	NaN	NaN	NaN	NaN	NaN	NaN	NaN	NaN	NaN	-1.34	0.29	0.27	NaN	NaN	NaN	-1.29	0.03	0.34	-1.72	0.9	0.53	NaN	NaN	NaN	-1.68	0.65	0.63	NaN	NaN	NaN	NaN	NaN	NaN	NaN	NaN	NaN	NaN	NaN	NaN
1031	5.155	NaN	NaN	NaN	NaN	NaN	NaN	NaN	NaN	NaN	NaN	NaN	NaN	NaN	NaN	NaN	NaN	NaN	NaN	-1.34	0.3	0.27	NaN	NaN	NaN	-1.29	0.03	0.34	-1.73	0.9	0.53	NaN	NaN	NaN	-1.68	0.65	0.63	NaN	NaN	NaN	NaN	NaN	NaN	NaN	NaN	NaN	NaN	NaN	NaN
1032	5.16	NaN	NaN	NaN	NaN	NaN	NaN	NaN	NaN	NaN	NaN	NaN	NaN	NaN	NaN	NaN	NaN	NaN	NaN	-1.35	0.3	0.27	NaN	NaN	NaN	-1.29	0.03	0.34	-1.73	0.9	0.53	NaN	NaN	NaN	-1.69	0.65	0.63	NaN	NaN	NaN	NaN	NaN	NaN	NaN	NaN	NaN	NaN	NaN	NaN
1033	5.165	NaN	NaN	NaN	NaN	NaN	NaN	NaN	NaN	NaN	NaN	NaN	NaN	NaN	NaN	NaN	NaN	NaN	NaN	-1.35	0.3	0.26	NaN	NaN	NaN	-1.29	0.04	0.34	-1.74	0.9	0.53	NaN	NaN	NaN	-1.7	0.65	0.63	NaN	NaN	NaN	NaN	NaN	NaN	NaN	NaN	NaN	NaN	NaN	NaN
1034	5.17	NaN	NaN	NaN	NaN	NaN	NaN	NaN	NaN	NaN	NaN	NaN	NaN	NaN	NaN	NaN	NaN	NaN	NaN	-1.36	0.3	0.26	NaN	NaN	NaN	-1.29	0.04	0.34	-1.74	0.9	0.53	NaN	NaN	NaN	-1.7	0.65	0.63	NaN	NaN	NaN	NaN	NaN	NaN	NaN	NaN	NaN	NaN	NaN	NaN
1035	5.175	NaN	NaN	NaN	NaN	NaN	NaN	NaN	NaN	NaN	NaN	NaN	NaN	NaN	NaN	NaN	NaN	NaN	NaN	-1.37	0.3	0.26	NaN	NaN	NaN	-1.29	0.04	0.34	-1.75	0.9	0.53	NaN	NaN	NaN	-1.71	0.65	0.63	NaN	NaN	NaN	NaN	NaN	NaN	NaN	NaN	NaN	NaN	NaN	NaN
1036	5.18	NaN	NaN	NaN	NaN	NaN	NaN	NaN	NaN	NaN	NaN	NaN	NaN	NaN	NaN	NaN	NaN	NaN	NaN	-1.37	0.3	0.26	NaN	NaN	NaN	-1.29	0.04	0.34	NaN	NaN	NaN	NaN	NaN	NaN	-1.72	0.65	0.63	NaN	NaN	NaN	NaN	NaN	NaN	NaN	NaN	NaN	NaN	NaN	NaN
1037	5.185	NaN	NaN	NaN	NaN	NaN	NaN	NaN	NaN	NaN	NaN	NaN	NaN	NaN	NaN	NaN	NaN	NaN	NaN	-1.38	0.3	0.26	NaN	NaN	NaN	NaN	NaN	NaN	NaN	NaN	NaN	NaN	NaN	NaN	-1.72	0.65	0.63	NaN	NaN	NaN	NaN	NaN	NaN	NaN	NaN	NaN	NaN	NaN	NaN
1038	5.19	NaN	NaN	NaN	NaN	NaN	NaN	NaN	NaN	NaN	NaN	NaN	NaN	NaN	NaN	NaN	NaN	NaN	NaN	-1.39	0.31	0.25	NaN	NaN	NaN	-1.3	0.04	0.34	NaN	NaN	NaN	NaN	NaN	NaN	-1.73	0.65	0.63	NaN	NaN	NaN	NaN	NaN	NaN	NaN	NaN	NaN	NaN	NaN	NaN
1039	5.195	NaN	NaN	NaN	NaN	NaN	NaN	NaN	NaN	NaN	NaN	NaN	NaN	NaN	NaN	NaN	NaN	NaN	NaN	-1.39	0.31	0.25	NaN	NaN	NaN	-1.3	0.04	0.34	NaN	NaN	NaN	NaN	NaN	NaN	-1.74	0.65	0.63	NaN	NaN	NaN	NaN	NaN	NaN	NaN	NaN	NaN	NaN	NaN	NaN
1040	5.2	NaN	NaN	NaN	NaN	NaN	NaN	NaN	NaN	NaN	NaN	NaN	NaN	NaN	NaN	NaN	NaN	NaN	NaN	-1.4	0.31	0.25	NaN	NaN	NaN	-1.31	0.05	0.33	NaN	NaN	NaN	NaN	NaN	NaN	-1.74	0.65	0.63	NaN	NaN	NaN	NaN	NaN	NaN	NaN	NaN	NaN	NaN	NaN	NaN
1041	5.205	NaN	NaN	NaN	NaN	NaN	NaN	NaN	NaN	NaN	NaN	NaN	NaN	NaN	NaN	NaN	NaN	NaN	NaN	-1.41	0.31	0.25	NaN	NaN	NaN	NaN	NaN	NaN	NaN	NaN	NaN	NaN	NaN	NaN	-1.75	0.65	0.63	NaN	NaN	NaN	NaN	NaN	NaN	NaN	NaN	NaN	NaN	NaN	NaN
1042	5.21	NaN	NaN	NaN	NaN	NaN	NaN	NaN	NaN	NaN	NaN	NaN	NaN	NaN	NaN	NaN	NaN	NaN	NaN	-1.42	0.31	0.25	NaN	NaN	NaN	NaN	NaN	NaN	NaN	NaN	NaN	NaN	NaN	NaN	-1.75	0.65	0.63	NaN	NaN	NaN	NaN	NaN	NaN	NaN	NaN	NaN	NaN	NaN	NaN
1043	5.215	NaN	NaN	NaN	NaN	NaN	NaN	NaN	NaN	NaN	NaN	NaN	NaN	NaN	NaN	NaN	NaN	NaN	NaN	-1.42	0.31	0.25	NaN	NaN	NaN	NaN	NaN	NaN	NaN	NaN	NaN	NaN	NaN	NaN	-1.75	0.65	0.63	NaN	NaN	NaN	NaN	NaN	NaN	NaN	NaN	NaN	NaN	NaN	NaN
1044	5.22	NaN	NaN	NaN	NaN	NaN	NaN	NaN	NaN	NaN	NaN	NaN	NaN	NaN	NaN	NaN	NaN	NaN	NaN	-1.43	0.31	0.24	NaN	NaN	NaN	NaN	NaN	NaN	NaN	NaN	NaN	NaN	NaN	NaN	-1.76	0.65	0.63	NaN	NaN	NaN	NaN	NaN	NaN	NaN	NaN	NaN	NaN	NaN	NaN
1045	5.225	NaN	NaN	NaN	NaN	NaN	NaN	NaN	NaN	NaN	NaN	NaN	NaN	NaN	NaN	NaN	NaN	NaN	NaN	-1.44	0.31	0.24	NaN	NaN	NaN	NaN	NaN	NaN	NaN	NaN	NaN	NaN	NaN	NaN	-1.76	0.65	0.63	NaN	NaN	NaN	NaN	NaN	NaN	NaN	NaN	NaN	NaN	NaN	NaN
1046	5.23	NaN	NaN	NaN	NaN	NaN	NaN	NaN	NaN	NaN	NaN	NaN	NaN	NaN	NaN	NaN	NaN	NaN	NaN	NaN	NaN	NaN	NaN	NaN	NaN	NaN	NaN	NaN	NaN	NaN	NaN	NaN	NaN	NaN	-1.76	0.65	0.63	NaN	NaN	NaN	NaN	NaN	NaN	NaN	NaN	NaN	NaN	NaN	NaN
1047	5.235	NaN	NaN	NaN	NaN	NaN	NaN	NaN	NaN	NaN	NaN	NaN	NaN	NaN	NaN	NaN	NaN	NaN	NaN	-1.46	0.32	0.24	NaN	NaN	NaN	NaN	NaN	NaN	NaN	NaN	NaN	NaN	NaN	NaN	-1.77	0.65	0.63	NaN	NaN	NaN	NaN	NaN	NaN	NaN	NaN	NaN	NaN	NaN	NaN
1048	5.24	NaN	NaN	NaN	NaN	NaN	NaN	NaN	NaN	NaN	NaN	NaN	NaN	NaN	NaN	NaN	NaN	NaN	NaN	-1.47	0.32	0.24	NaN	NaN	NaN	NaN	NaN	NaN	NaN	NaN	NaN	NaN	NaN	NaN	-1.77	0.65	0.63	NaN	NaN	NaN	NaN	NaN	NaN	NaN	NaN	NaN	NaN	NaN	NaN
1049	5.245	NaN	NaN	NaN	NaN	NaN	NaN	NaN	NaN	NaN	NaN	NaN	NaN	NaN	NaN	NaN	NaN	NaN	NaN	-1.48	0.32	0.24	NaN	NaN	NaN	NaN	NaN	NaN	NaN	NaN	NaN	NaN	NaN	NaN	-1.77	0.65	0.63	NaN	NaN	NaN	NaN	NaN	NaN	NaN	NaN	NaN	NaN	NaN	NaN
1050	5.25	NaN	NaN	NaN	NaN	NaN	NaN	NaN	NaN	NaN	NaN	NaN	NaN	NaN	NaN	NaN	NaN	NaN	NaN	-1.48	0.32	0.24	NaN	NaN	NaN	NaN	NaN	NaN	NaN	NaN	NaN	NaN	NaN	NaN	-1.77	0.65	0.63	NaN	NaN	NaN	NaN	NaN	NaN	NaN	NaN	NaN	NaN	NaN	NaN
1051	5.255	NaN	NaN	NaN	NaN	NaN	NaN	NaN	NaN	NaN	NaN	NaN	NaN	NaN	NaN	NaN	NaN	NaN	NaN	NaN	NaN	NaN	NaN	NaN	NaN	NaN	NaN	NaN	NaN	NaN	NaN	NaN	NaN	NaN	-1.77	0.65	0.63	NaN	NaN	NaN	NaN	NaN	NaN	NaN	NaN	NaN	NaN	NaN	NaN
1052	5.26	NaN	NaN	NaN	NaN	NaN	NaN	NaN	NaN	NaN	NaN	NaN	NaN	NaN	NaN	NaN	NaN	NaN	NaN	NaN	NaN	NaN	NaN	NaN	NaN	NaN	NaN	NaN	NaN	NaN	NaN	NaN	NaN	NaN	NaN	NaN	NaN	NaN	NaN	NaN	NaN	NaN	NaN	NaN	NaN	NaN	NaN	NaN	NaN
1053	5.265	NaN	NaN	NaN	NaN	NaN	NaN	NaN	NaN	NaN	NaN	NaN	NaN	NaN	NaN	NaN	NaN	NaN	NaN	-1.52	0.33	0.23	NaN	NaN	NaN	NaN	NaN	NaN	NaN	NaN	NaN	NaN	NaN	NaN	NaN	NaN	NaN	NaN	NaN	NaN	NaN	NaN	NaN	NaN	NaN	NaN	NaN	NaN	NaN
1054	5.27	NaN	NaN	NaN	NaN	NaN	NaN	NaN	NaN	NaN	NaN	NaN	NaN	NaN	NaN	NaN	NaN	NaN	NaN	-1.52	0.33	0.23	NaN	NaN	NaN	NaN	NaN	NaN	NaN	NaN	NaN	NaN	NaN	NaN	NaN	NaN	NaN	NaN	NaN	NaN	NaN	NaN	NaN	NaN	NaN	NaN	NaN	NaN	NaN
1055	5.275	NaN	NaN	NaN	NaN	NaN	NaN	NaN	NaN	NaN	NaN	NaN	NaN	NaN	NaN	NaN	NaN	NaN	NaN	NaN	NaN	NaN	NaN	NaN	NaN	NaN	NaN	NaN	NaN	NaN	NaN	NaN	NaN	NaN	NaN	NaN	NaN	NaN	NaN	NaN	NaN	NaN	NaN	NaN	NaN	NaN	NaN	NaN	NaN
1056	5.28	NaN	NaN	NaN	NaN	NaN	NaN	NaN	NaN	NaN	NaN	NaN	NaN	NaN	NaN	NaN	NaN	NaN	NaN	NaN	NaN	NaN	NaN	NaN	NaN	NaN	NaN	NaN	NaN	NaN	NaN	NaN	NaN	NaN	NaN	NaN	NaN	NaN	NaN	NaN	NaN	NaN	NaN	NaN	NaN	NaN	NaN	NaN	NaN
1057	5.285	NaN	NaN	NaN	NaN	NaN	NaN	NaN	NaN	NaN	NaN	NaN	NaN	NaN	NaN	NaN	NaN	NaN	NaN	NaN	NaN	NaN	NaN	NaN	NaN	NaN	NaN	NaN	NaN	NaN	NaN	NaN	NaN	NaN	NaN	NaN	NaN	NaN	NaN	NaN	NaN	NaN	NaN	NaN	NaN	NaN	NaN	NaN	NaN
1058	5.29	NaN	NaN	NaN	NaN	NaN	NaN	NaN	NaN	NaN	NaN	NaN	NaN	NaN	NaN	NaN	NaN	NaN	NaN	NaN	NaN	NaN	NaN	NaN	NaN	NaN	NaN	NaN	NaN	NaN	NaN	NaN	NaN	NaN	NaN	NaN	NaN	NaN	NaN	NaN	NaN	NaN	NaN	NaN	NaN	NaN	NaN	NaN	NaN
1059	5.295	NaN	NaN	NaN	NaN	NaN	NaN	NaN	NaN	NaN	NaN	NaN	NaN	NaN	NaN	NaN	NaN	NaN	NaN	NaN	NaN	NaN	NaN	NaN	NaN	NaN	NaN	NaN	NaN	NaN	NaN	NaN	NaN	NaN	-1.79	0.65	0.64	NaN	NaN	NaN	NaN	NaN	NaN	NaN	NaN	NaN	NaN	NaN	NaN
1060	5.3	NaN	NaN	NaN	NaN	NaN	NaN	NaN	NaN	NaN	NaN	NaN	NaN	NaN	NaN	NaN	NaN	NaN	NaN	NaN	NaN	NaN	NaN	NaN	NaN	NaN	NaN	NaN	NaN	NaN	NaN	NaN	NaN	NaN	-1.79	0.65	0.64	NaN	NaN	NaN	NaN	NaN	NaN	NaN	NaN	NaN	NaN	NaN	NaN
1061	5.305	NaN	NaN	NaN	NaN	NaN	NaN	NaN	NaN	NaN	NaN	NaN	NaN	NaN	NaN	NaN	NaN	NaN	NaN	NaN	NaN	NaN	NaN	NaN	NaN	NaN	NaN	NaN	NaN	NaN	NaN	NaN	NaN	NaN	-1.8	0.65	0.64	NaN	NaN	NaN	NaN	NaN	NaN	NaN	NaN	NaN	NaN	NaN	NaN
1062	5.31	NaN	NaN	NaN	NaN	NaN	NaN	NaN	NaN	NaN	NaN	NaN	NaN	NaN	NaN	NaN	NaN	NaN	NaN	NaN	NaN	NaN	NaN	NaN	NaN	NaN	NaN	NaN	NaN	NaN	NaN	NaN	NaN	NaN	-1.8	0.65	0.64	NaN	NaN	NaN	NaN	NaN	NaN	NaN	NaN	NaN	NaN	NaN	NaN
1063	5.315	NaN	NaN	NaN	NaN	NaN	NaN	NaN	NaN	NaN	NaN	NaN	NaN	NaN	NaN	NaN	NaN	NaN	NaN	NaN	NaN	NaN	NaN	NaN	NaN	NaN	NaN	NaN	NaN	NaN	NaN	NaN	NaN	NaN	-1.8	0.65	0.64	NaN	NaN	NaN	NaN	NaN	NaN	NaN	NaN	NaN	NaN	NaN	NaN
1064	5.32	NaN	NaN	NaN	NaN	NaN	NaN	NaN	NaN	NaN	NaN	NaN	NaN	NaN	NaN	NaN	NaN	NaN	NaN	NaN	NaN	NaN	NaN	NaN	NaN	NaN	NaN	NaN	NaN	NaN	NaN	NaN	NaN	NaN	-1.8	0.65	0.64	NaN	NaN	NaN	NaN	NaN	NaN	NaN	NaN	NaN	NaN	NaN	NaN
1065	5.325	NaN	NaN	NaN	NaN	NaN	NaN	NaN	NaN	NaN	NaN	NaN	NaN	NaN	NaN	NaN	NaN	NaN	NaN	NaN	NaN	NaN	NaN	NaN	NaN	NaN	NaN	NaN	NaN	NaN	NaN	NaN	NaN	NaN	-1.8	0.65	0.64	NaN	NaN	NaN	NaN	NaN	NaN	NaN	NaN	NaN	NaN	NaN	NaN
1066	5.33	NaN	NaN	NaN	NaN	NaN	NaN	NaN	NaN	NaN	NaN	NaN	NaN	NaN	NaN	NaN	NaN	NaN	NaN	NaN	NaN	NaN	NaN	NaN	NaN	NaN	NaN	NaN	NaN	NaN	NaN	NaN	NaN	NaN	NaN	NaN	NaN	NaN	NaN	NaN	NaN	NaN	NaN	NaN	NaN	NaN	NaN	NaN	NaN
1067	5.335	NaN	NaN	NaN	NaN	NaN	NaN	NaN	NaN	NaN	NaN	NaN	NaN	NaN	NaN	NaN	NaN	NaN	NaN	NaN	NaN	NaN	NaN	NaN	NaN	NaN	NaN	NaN	NaN	NaN	NaN	NaN	NaN	NaN	NaN	NaN	NaN	NaN	NaN	NaN	NaN	NaN	NaN	NaN	NaN	NaN	NaN	NaN	NaN
1068	5.34	NaN	NaN	NaN	NaN	NaN	NaN	NaN	NaN	NaN	NaN	NaN	NaN	NaN	NaN	NaN	NaN	NaN	NaN	NaN	NaN	NaN	NaN	NaN	NaN	NaN	NaN	NaN	NaN	NaN	NaN	NaN	NaN	NaN	NaN	NaN	NaN	NaN	NaN	NaN	NaN	NaN	NaN	NaN	NaN	NaN	NaN	NaN	NaN
1069	5.345	NaN	NaN	NaN	NaN	NaN	NaN	NaN	NaN	NaN	NaN	NaN	NaN	NaN	NaN	NaN	NaN	NaN	NaN	NaN	NaN	NaN	NaN	NaN	NaN	NaN	NaN	NaN	NaN	NaN	NaN	NaN	NaN	NaN	NaN	NaN	NaN	NaN	NaN	NaN	NaN	NaN	NaN	NaN	NaN	NaN	NaN	NaN	NaN
1070	5.35	NaN	NaN	NaN	NaN	NaN	NaN	NaN	NaN	NaN	NaN	NaN	NaN	NaN	NaN	NaN	NaN	NaN	NaN	NaN	NaN	NaN	NaN	NaN	NaN	NaN	NaN	NaN	NaN	NaN	NaN	NaN	NaN	NaN	NaN	NaN	NaN	NaN	NaN	NaN	NaN	NaN	NaN	NaN	NaN	NaN	NaN	NaN	NaN
1071	5.355	NaN	NaN	NaN	NaN	NaN	NaN	NaN	NaN	NaN	NaN	NaN	NaN	NaN	NaN	NaN	NaN	NaN	NaN	NaN	NaN	NaN	NaN	NaN	NaN	NaN	NaN	NaN	NaN	NaN	NaN	NaN	NaN	NaN	NaN	NaN	NaN	NaN	NaN	NaN	NaN	NaN	NaN	NaN	NaN	NaN	NaN	NaN	NaN
1072	5.36	NaN	NaN	NaN	NaN	NaN	NaN	NaN	NaN	NaN	NaN	NaN	NaN	NaN	NaN	NaN	NaN	NaN	NaN	NaN	NaN	NaN	NaN	NaN	NaN	NaN	NaN	NaN	NaN	NaN	NaN	NaN	NaN	NaN	NaN	NaN	NaN	NaN	NaN	NaN	NaN	NaN	NaN	NaN	NaN	NaN	NaN	NaN	NaN
1073	5.365	NaN	NaN	NaN	NaN	NaN	NaN	NaN	NaN	NaN	NaN	NaN	NaN	NaN	NaN	NaN	NaN	NaN	NaN	NaN	NaN	NaN	NaN	NaN	NaN	NaN	NaN	NaN	NaN	NaN	NaN	NaN	NaN	NaN	NaN	NaN	NaN	NaN	NaN	NaN	NaN	NaN	NaN	NaN	NaN	NaN	NaN	NaN	NaN
1074	5.37	NaN	NaN	NaN	NaN	NaN	NaN	NaN	NaN	NaN	NaN	NaN	NaN	NaN	NaN	NaN	NaN	NaN	NaN	NaN	NaN	NaN	NaN	NaN	NaN	NaN	NaN	NaN	NaN	NaN	NaN	NaN	NaN	NaN	NaN	NaN	NaN	NaN	NaN	NaN	NaN	NaN	NaN	NaN	NaN	NaN	NaN	NaN	NaN
1075	5.375	NaN	NaN	NaN	NaN	NaN	NaN	NaN	NaN	NaN	NaN	NaN	NaN	NaN	NaN	NaN	NaN	NaN	NaN	NaN	NaN	NaN	NaN	NaN	NaN	NaN	NaN	NaN	NaN	NaN	NaN	NaN	NaN	NaN	NaN	NaN	NaN	NaN	NaN	NaN	NaN	NaN	NaN	NaN	NaN	NaN	NaN	NaN	NaN
1076	5.38	NaN	NaN	NaN	NaN	NaN	NaN	NaN	NaN	NaN	NaN	NaN	NaN	NaN	NaN	NaN	NaN	NaN	NaN	NaN	NaN	NaN	NaN	NaN	NaN	NaN	NaN	NaN	NaN	NaN	NaN	NaN	NaN	NaN	NaN	NaN	NaN	NaN	NaN	NaN	NaN	NaN	NaN	NaN	NaN	NaN	NaN	NaN	NaN
1077	5.385	NaN	NaN	NaN	NaN	NaN	NaN	NaN	NaN	NaN	NaN	NaN	NaN	NaN	NaN	NaN	NaN	NaN	NaN	NaN	NaN	NaN	NaN	NaN	NaN	NaN	NaN	NaN	NaN	NaN	NaN	NaN	NaN	NaN	NaN	NaN	NaN	NaN	NaN	NaN	NaN	NaN	NaN	NaN	NaN	NaN	NaN	NaN	NaN
1078	5.39	NaN	NaN	NaN	NaN	NaN	NaN	NaN	NaN	NaN	NaN	NaN	NaN	NaN	NaN	NaN	NaN	NaN	NaN	NaN	NaN	NaN	NaN	NaN	NaN	NaN	NaN	NaN	NaN	NaN	NaN	NaN	NaN	NaN	NaN	NaN	NaN	NaN	NaN	NaN	NaN	NaN	NaN	NaN	NaN	NaN	NaN	NaN	NaN
1079	5.395	NaN	NaN	NaN	NaN	NaN	NaN	NaN	NaN	NaN	NaN	NaN	NaN	NaN	NaN	NaN	NaN	NaN	NaN	NaN	NaN	NaN	NaN	NaN	NaN	NaN	NaN	NaN	NaN	NaN	NaN	NaN	NaN	NaN	NaN	NaN	NaN	NaN	NaN	NaN	NaN	NaN	NaN	NaN	NaN	NaN	NaN	NaN	NaN
1080	5.4	NaN	NaN	NaN	NaN	NaN	NaN	NaN	NaN	NaN	NaN	NaN	NaN	NaN	NaN	NaN	NaN	NaN	NaN	NaN	NaN	NaN	NaN	NaN	NaN	NaN	NaN	NaN	NaN	NaN	NaN	NaN	NaN	NaN	NaN	NaN	NaN	NaN	NaN	NaN	NaN	NaN	NaN	NaN	NaN	NaN	NaN	NaN	NaN
1081	5.405	NaN	NaN	NaN	NaN	NaN	NaN	NaN	NaN	NaN	NaN	NaN	NaN	NaN	NaN	NaN	NaN	NaN	NaN	NaN	NaN	NaN	NaN	NaN	NaN	NaN	NaN	NaN	NaN	NaN	NaN	NaN	NaN	NaN	NaN	NaN	NaN	NaN	NaN	NaN	NaN	NaN	NaN	NaN	NaN	NaN	NaN	NaN	NaN
1082	5.41	NaN	NaN	NaN	NaN	NaN	NaN	NaN	NaN	NaN	NaN	NaN	NaN	NaN	NaN	NaN	NaN	NaN	NaN	NaN	NaN	NaN	NaN	NaN	NaN	NaN	NaN	NaN	NaN	NaN	NaN	NaN	NaN	NaN	NaN	NaN	NaN	NaN	NaN	NaN	NaN	NaN	NaN	NaN	NaN	NaN	NaN	NaN	NaN
1083	5.415	NaN	NaN	NaN	NaN	NaN	NaN	NaN	NaN	NaN	NaN	NaN	NaN	NaN	NaN	NaN	NaN	NaN	NaN	NaN	NaN	NaN	NaN	NaN	NaN	NaN	NaN	NaN	NaN	NaN	NaN	NaN	NaN	NaN	NaN	NaN	NaN	NaN	NaN	NaN	NaN	NaN	NaN	NaN	NaN	NaN	NaN	NaN	NaN
1084	5.42	NaN	NaN	NaN	NaN	NaN	NaN	NaN	NaN	NaN	NaN	NaN	NaN	NaN	NaN	NaN	NaN	NaN	NaN	NaN	NaN	NaN	NaN	NaN	NaN	NaN	NaN	NaN	NaN	NaN	NaN	NaN	NaN	NaN	NaN	NaN	NaN	NaN	NaN	NaN	NaN	NaN	NaN	NaN	NaN	NaN	NaN	NaN	NaN
1085	5.425	NaN	NaN	NaN	NaN	NaN	NaN	NaN	NaN	NaN	NaN	NaN	NaN	NaN	NaN	NaN	NaN	NaN	NaN	NaN	NaN	NaN	NaN	NaN	NaN	NaN	NaN	NaN	NaN	NaN	NaN	NaN	NaN	NaN	NaN	NaN	NaN	NaN	NaN	NaN	NaN	NaN	NaN	NaN	NaN	NaN	NaN	NaN	NaN
1086	5.43	NaN	NaN	NaN	NaN	NaN	NaN	NaN	NaN	NaN	NaN	NaN	NaN	NaN	NaN	NaN	NaN	NaN	NaN	NaN	NaN	NaN	NaN	NaN	NaN	NaN	NaN	NaN	NaN	NaN	NaN	NaN	NaN	NaN	NaN	NaN	NaN	NaN	NaN	NaN	NaN	NaN	NaN	NaN	NaN	NaN	NaN	NaN	NaN
1087	5.435	NaN	NaN	NaN	NaN	NaN	NaN	NaN	NaN	NaN	NaN	NaN	NaN	NaN	NaN	NaN	NaN	NaN	NaN	NaN	NaN	NaN	NaN	NaN	NaN	NaN	NaN	NaN	NaN	NaN	NaN	NaN	NaN	NaN	NaN	NaN	NaN	NaN	NaN	NaN	NaN	NaN	NaN	NaN	NaN	NaN	NaN	NaN	NaN
1088	5.44	NaN	NaN	NaN	NaN	NaN	NaN	NaN	NaN	NaN	NaN	NaN	NaN	NaN	NaN	NaN	NaN	NaN	NaN	NaN	NaN	NaN	NaN	NaN	NaN	NaN	NaN	NaN	NaN	NaN	NaN	NaN	NaN	NaN	NaN	NaN	NaN	NaN	NaN	NaN	NaN	NaN	NaN	NaN	NaN	NaN	NaN	NaN	NaN
1089	5.445	NaN	NaN	NaN	NaN	NaN	NaN	NaN	NaN	NaN	NaN	NaN	NaN	NaN	NaN	NaN	NaN	NaN	NaN	NaN	NaN	NaN	NaN	NaN	NaN	NaN	NaN	NaN	NaN	NaN	NaN	NaN	NaN	NaN	NaN	NaN	NaN	NaN	NaN	NaN	NaN	NaN	NaN	NaN	NaN	NaN	NaN	NaN	NaN
1090	5.45	NaN	NaN	NaN	NaN	NaN	NaN	NaN	NaN	NaN	NaN	NaN	NaN	NaN	NaN	NaN	NaN	NaN	NaN	NaN	NaN	NaN	NaN	NaN	NaN	NaN	NaN	NaN	NaN	NaN	NaN	NaN	NaN	NaN	NaN	NaN	NaN	NaN	NaN	NaN	NaN	NaN	NaN	NaN	NaN	NaN	NaN	NaN	NaN
1091	5.455	NaN	NaN	NaN	NaN	NaN	NaN	NaN	NaN	NaN	NaN	NaN	NaN	NaN	NaN	NaN	NaN	NaN	NaN	NaN	NaN	NaN	NaN	NaN	NaN	NaN	NaN	NaN	NaN	NaN	NaN	NaN	NaN	NaN	NaN	NaN	NaN	NaN	NaN	NaN	NaN	NaN	NaN	NaN	NaN	NaN	NaN	NaN	NaN
1092	5.46	NaN	NaN	NaN	NaN	NaN	NaN	NaN	NaN	NaN	NaN	NaN	NaN	NaN	NaN	NaN	NaN	NaN	NaN	NaN	NaN	NaN	NaN	NaN	NaN	NaN	NaN	NaN	NaN	NaN	NaN	NaN	NaN	NaN	NaN	NaN	NaN	NaN	NaN	NaN	NaN	NaN	NaN	NaN	NaN	NaN	NaN	NaN	NaN
1093	5.465	NaN	NaN	NaN	NaN	NaN	NaN	NaN	NaN	NaN	NaN	NaN	NaN	NaN	NaN	NaN	NaN	NaN	NaN	NaN	NaN	NaN	NaN	NaN	NaN	NaN	NaN	NaN	NaN	NaN	NaN	NaN	NaN	NaN	NaN	NaN	NaN	NaN	NaN	NaN	NaN	NaN	NaN	NaN	NaN	NaN	NaN	NaN	NaN
1094	5.47	NaN	NaN	NaN	NaN	NaN	NaN	NaN	NaN	NaN	NaN	NaN	NaN	NaN	NaN	NaN	NaN	NaN	NaN	NaN	NaN	NaN	NaN	NaN	NaN	NaN	NaN	NaN	NaN	NaN	NaN	NaN	NaN	NaN	NaN	NaN	NaN	NaN	NaN	NaN	NaN	NaN	NaN	NaN	NaN	NaN	NaN	NaN	NaN
1095	5.475	NaN	NaN	NaN	NaN	NaN	NaN	NaN	NaN	NaN	NaN	NaN	NaN	NaN	NaN	NaN	NaN	NaN	NaN	NaN	NaN	NaN	NaN	NaN	NaN	NaN	NaN	NaN	NaN	NaN	NaN	NaN	NaN	NaN	NaN	NaN	NaN	NaN	NaN	NaN	NaN	NaN	NaN	NaN	NaN	NaN	NaN	NaN	NaN
1096	5.48	NaN	NaN	NaN	NaN	NaN	NaN	NaN	NaN	NaN	NaN	NaN	NaN	NaN	NaN	NaN	NaN	NaN	NaN	NaN	NaN	NaN	NaN	NaN	NaN	NaN	NaN	NaN	NaN	NaN	NaN	NaN	NaN	NaN	NaN	NaN	NaN	NaN	NaN	NaN	NaN	NaN	NaN	NaN	NaN	NaN	NaN	NaN	NaN
1097	5.485	NaN	NaN	NaN	NaN	NaN	NaN	NaN	NaN	NaN	NaN	NaN	NaN	NaN	NaN	NaN	NaN	NaN	NaN	NaN	NaN	NaN	NaN	NaN	NaN	NaN	NaN	NaN	NaN	NaN	NaN	NaN	NaN	NaN	NaN	NaN	NaN	NaN	NaN	NaN	NaN	NaN	NaN	NaN	NaN	NaN	NaN	NaN	NaN
1098	5.49	NaN	NaN	NaN	NaN	NaN	NaN	NaN	NaN	NaN	NaN	NaN	NaN	NaN	NaN	NaN	NaN	NaN	NaN	NaN	NaN	NaN	NaN	NaN	NaN	NaN	NaN	NaN	NaN	NaN	NaN	NaN	NaN	NaN	NaN	NaN	NaN	NaN	NaN	NaN	NaN	NaN	NaN	NaN	NaN	NaN	NaN	NaN	NaN
1099	5.495	NaN	NaN	NaN	NaN	NaN	NaN	NaN	NaN	NaN	NaN	NaN	NaN	NaN	NaN	NaN	NaN	NaN	NaN	NaN	NaN	NaN	NaN	NaN	NaN	NaN	NaN	NaN	NaN	NaN	NaN	NaN	NaN	NaN	NaN	NaN	NaN	NaN	NaN	NaN	NaN	NaN	NaN	NaN	NaN	NaN	NaN	NaN	NaN
1100	5.5	NaN	NaN	NaN	NaN	NaN	NaN	NaN	NaN	NaN	NaN	NaN	NaN	NaN	NaN	NaN	NaN	NaN	NaN	NaN	NaN	NaN	NaN	NaN	NaN	NaN	NaN	NaN	NaN	NaN	NaN	NaN	NaN	NaN	NaN	NaN	NaN	NaN	NaN	NaN	NaN	NaN	NaN	NaN	NaN	NaN	NaN	NaN	NaN
1101	5.505	NaN	NaN	NaN	NaN	NaN	NaN	NaN	NaN	NaN	NaN	NaN	NaN	NaN	NaN	NaN	NaN	NaN	NaN	NaN	NaN	NaN	NaN	NaN	NaN	NaN	NaN	NaN	NaN	NaN	NaN	NaN	NaN	NaN	NaN	NaN	NaN	NaN	NaN	NaN	NaN	NaN	NaN	NaN	NaN	NaN	NaN	NaN	NaN
1102	5.51	NaN	NaN	NaN	NaN	NaN	NaN	NaN	NaN	NaN	NaN	NaN	NaN	NaN	NaN	NaN	NaN	NaN	NaN	NaN	NaN	NaN	NaN	NaN	NaN	NaN	NaN	NaN	NaN	NaN	NaN	NaN	NaN	NaN	NaN	NaN	NaN	NaN	NaN	NaN	NaN	NaN	NaN	NaN	NaN	NaN	NaN	NaN	NaN
1103	5.515	NaN	NaN	NaN	NaN	NaN	NaN	NaN	NaN	NaN	NaN	NaN	NaN	NaN	NaN	NaN	NaN	NaN	NaN	NaN	NaN	NaN	NaN	NaN	NaN	NaN	NaN	NaN	NaN	NaN	NaN	NaN	NaN	NaN	NaN	NaN	NaN	NaN	NaN	NaN	NaN	NaN	NaN	NaN	NaN	NaN	NaN	NaN	NaN
1104	5.52	NaN	NaN	NaN	NaN	NaN	NaN	NaN	NaN	NaN	NaN	NaN	NaN	NaN	NaN	NaN	NaN	NaN	NaN	NaN	NaN	NaN	NaN	NaN	NaN	NaN	NaN	NaN	NaN	NaN	NaN	NaN	NaN	NaN	NaN	NaN	NaN	NaN	NaN	NaN	NaN	NaN	NaN	NaN	NaN	NaN	NaN	NaN	NaN
1105	5.525	NaN	NaN	NaN	NaN	NaN	NaN	NaN	NaN	NaN	NaN	NaN	NaN	NaN	NaN	NaN	NaN	NaN	NaN	NaN	NaN	NaN	NaN	NaN	NaN	NaN	NaN	NaN	NaN	NaN	NaN	NaN	NaN	NaN	NaN	NaN	NaN	NaN	NaN	NaN	NaN	NaN	NaN	NaN	NaN	NaN	NaN	NaN	NaN
1106	5.53	NaN	NaN	NaN	NaN	NaN	NaN	NaN	NaN	NaN	NaN	NaN	NaN	NaN	NaN	NaN	NaN	NaN	NaN	NaN	NaN	NaN	NaN	NaN	NaN	NaN	NaN	NaN	NaN	NaN	NaN	NaN	NaN	NaN	NaN	NaN	NaN	NaN	NaN	NaN	NaN	NaN	NaN	NaN	NaN	NaN	NaN	NaN	NaN
1107	5.535	NaN	NaN	NaN	NaN	NaN	NaN	NaN	NaN	NaN	NaN	NaN	NaN	NaN	NaN	NaN	NaN	NaN	NaN	NaN	NaN	NaN	NaN	NaN	NaN	NaN	NaN	NaN	NaN	NaN	NaN	NaN	NaN	NaN	NaN	NaN	NaN	NaN	NaN	NaN	NaN	NaN	NaN	NaN	NaN	NaN	NaN	NaN	NaN
1108	5.54	NaN	NaN	NaN	NaN	NaN	NaN	NaN	NaN	NaN	NaN	NaN	NaN	NaN	NaN	NaN	NaN	NaN	NaN	NaN	NaN	NaN	NaN	NaN	NaN	NaN	NaN	NaN	NaN	NaN	NaN	NaN	NaN	NaN	NaN	NaN	NaN	NaN	NaN	NaN	NaN	NaN	NaN	NaN	NaN	NaN	NaN	NaN	NaN
1109	5.545	NaN	NaN	NaN	NaN	NaN	NaN	NaN	NaN	NaN	NaN	NaN	NaN	NaN	NaN	NaN	NaN	NaN	NaN	NaN	NaN	NaN	NaN	NaN	NaN	NaN	NaN	NaN	NaN	NaN	NaN	NaN	NaN	NaN	NaN	NaN	NaN	NaN	NaN	NaN	NaN	NaN	NaN	NaN	NaN	NaN	NaN	NaN	NaN
1110	5.55	NaN	NaN	NaN	NaN	NaN	NaN	NaN	NaN	NaN	NaN	NaN	NaN	NaN	NaN	NaN	NaN	NaN	NaN	NaN	NaN	NaN	NaN	NaN	NaN	NaN	NaN	NaN	NaN	NaN	NaN	NaN	NaN	NaN	NaN	NaN	NaN	NaN	NaN	NaN	NaN	NaN	NaN	NaN	NaN	NaN	NaN	NaN	NaN
1111	5.555	NaN	NaN	NaN	NaN	NaN	NaN	NaN	NaN	NaN	NaN	NaN	NaN	NaN	NaN	NaN	NaN	NaN	NaN	NaN	NaN	NaN	NaN	NaN	NaN	NaN	NaN	NaN	NaN	NaN	NaN	NaN	NaN	NaN	NaN	NaN	NaN	NaN	NaN	NaN	NaN	NaN	NaN	NaN	NaN	NaN	NaN	NaN	NaN
1112	5.56	NaN	NaN	NaN	NaN	NaN	NaN	NaN	NaN	NaN	NaN	NaN	NaN	NaN	NaN	NaN	NaN	NaN	NaN	NaN	NaN	NaN	NaN	NaN	NaN	NaN	NaN	NaN	NaN	NaN	NaN	NaN	NaN	NaN	NaN	NaN	NaN	NaN	NaN	NaN	NaN	NaN	NaN	NaN	NaN	NaN	NaN	NaN	NaN
1113	5.565	NaN	NaN	NaN	NaN	NaN	NaN	NaN	NaN	NaN	NaN	NaN	NaN	NaN	NaN	NaN	NaN	NaN	NaN	NaN	NaN	NaN	NaN	NaN	NaN	NaN	NaN	NaN	NaN	NaN	NaN	NaN	NaN	NaN	NaN	NaN	NaN	NaN	NaN	NaN	NaN	NaN	NaN	NaN	NaN	NaN	NaN	NaN	NaN
1114	5.57	NaN	NaN	NaN	NaN	NaN	NaN	NaN	NaN	NaN	NaN	NaN	NaN	NaN	NaN	NaN	NaN	NaN	NaN	NaN	NaN	NaN	NaN	NaN	NaN	NaN	NaN	NaN	NaN	NaN	NaN	NaN	NaN	NaN	NaN	NaN	NaN	NaN	NaN	NaN	NaN	NaN	NaN	NaN	NaN	NaN	NaN	NaN	NaN
1115	5.575	NaN	NaN	NaN	NaN	NaN	NaN	NaN	NaN	NaN	NaN	NaN	NaN	NaN	NaN	NaN	NaN	NaN	NaN	NaN	NaN	NaN	NaN	NaN	NaN	NaN	NaN	NaN	NaN	NaN	NaN	NaN	NaN	NaN	NaN	NaN	NaN	NaN	NaN	NaN	NaN	NaN	NaN	NaN	NaN	NaN	NaN	NaN	NaN
1116	5.58	NaN	NaN	NaN	NaN	NaN	NaN	NaN	NaN	NaN	NaN	NaN	NaN	NaN	NaN	NaN	NaN	NaN	NaN	NaN	NaN	NaN	NaN	NaN	NaN	NaN	NaN	NaN	NaN	NaN	NaN	NaN	NaN	NaN	NaN	NaN	NaN	NaN	NaN	NaN	NaN	NaN	NaN	NaN	NaN	NaN	NaN	NaN	NaN
1117	5.585	NaN	NaN	NaN	NaN	NaN	NaN	NaN	NaN	NaN	NaN	NaN	NaN	NaN	NaN	NaN	NaN	NaN	NaN	NaN	NaN	NaN	NaN	NaN	NaN	NaN	NaN	NaN	NaN	NaN	NaN	NaN	NaN	NaN	NaN	NaN	NaN	NaN	NaN	NaN	NaN	NaN	NaN	NaN	NaN	NaN	NaN	NaN	NaN
1118	5.59	NaN	NaN	NaN	NaN	NaN	NaN	NaN	NaN	NaN	NaN	NaN	NaN	NaN	NaN	NaN	NaN	NaN	NaN	NaN	NaN	NaN	NaN	NaN	NaN	NaN	NaN	NaN	NaN	NaN	NaN	NaN	NaN	NaN	NaN	NaN	NaN	NaN	NaN	NaN	NaN	NaN	NaN	NaN	NaN	NaN	NaN	NaN	NaN
1119	5.595	NaN	NaN	NaN	NaN	NaN	NaN	NaN	NaN	NaN	NaN	NaN	NaN	NaN	NaN	NaN	NaN	NaN	NaN	NaN	NaN	NaN	NaN	NaN	NaN	NaN	NaN	NaN	NaN	NaN	NaN	NaN	NaN	NaN	NaN	NaN	NaN	NaN	NaN	NaN	NaN	NaN	NaN	NaN	NaN	NaN	NaN	NaN	NaN
1120	5.6	NaN	NaN	NaN	NaN	NaN	NaN	NaN	NaN	NaN	NaN	NaN	NaN	NaN	NaN	NaN	NaN	NaN	NaN	NaN	NaN	NaN	NaN	NaN	NaN	NaN	NaN	NaN	NaN	NaN	NaN	NaN	NaN	NaN	NaN	NaN	NaN	NaN	NaN	NaN	NaN	NaN	NaN	NaN	NaN	NaN	NaN	NaN	NaN
[truncated: 27 more columns]
