# Supplementary material for: Associations between lower-limb muscle activation and knee flexion in post-stroke individuals: A study on the stance-to-swing phases of gait
Source: PLoS One. 2017 Sep 8;12(9):e0183865. doi: 10.1371/journal.pone.0183865 (PMC5590852; doi:10.1371/journal.pone.0183865)
Supplement: S1 Dataset — (ZIP) [file pone.0183865.s001.zip › S1_Dataset/Healthy group/1/2/emg.csv]

Frame	Time	EMG Signal 1	EMG Signal 2	EMG Signal 3	EMG Signal 4	EMG Signal 5	EMG Signal 6	EMG Signal 7	EMG Signal 8
0	0	61.376	53.872	43.722	36.628	33.029	41.2	37.207	30.819
1	0.001	58.169	51.999	47.327	41.157	37.573	36.01	39.771	32.189
2	0.002	54.974	54.587	38.748	33.315	32.056	35.283	35.769	27.183
3	0.003	52.751	51.759	41.013	45.403	28.67	34.549	37.579	50.825
4	0.004	46.671	51.454	38.254	60.988	27.808	28.599	32.62	45.64
5	0.005	42.918	41.49	38.224	33.427	29.282	32.532	29.225	34.464
6	0.006	42.866	34.059	34.332	41.674	27.471	34.352	26.221	35.305
7	0.007	38.38	32.836	36.458	36.776	26.441	33.287	22.269	46.224
8	0.008	34.112	26.41	29.702	26.668	22.909	28.748	17.754	37.416
9	0.009	33.738	29.883	29.737	22.391	21.14	30.622	22.154	20.695
10	0.01	29.326	29.706	23.793	27.622	23.261	22.643	23.098	20.837
11	0.011	25.141	21.622	25.431	19.524	17.078	20.295	25.608	24.284
12	0.012	24.283	26.932	24.004	15.906	16.332	24.366	24.665	27.177
13	0.013	25.784	27.823	23.377	15.99	10.968	19.366	23.743	24.113
14	0.014	24.034	25.075	18.919	15.912	13.177	10.52	28.838	8.111
15	0.015	22.327	20.815	20.688	12.967	13.283	15.839	23.124	8.4
16	0.016	18.148	20.86	19.396	10.243	9.928	11.903	11.053	26.154
17	0.017	20.603	13.014	17.367	9.875	9.121	12.83	11.021	17.035
18	0.018	22.723	16.823	11.509	18.06	11.439	9.533	10.829	13.185
19	0.019	17.349	14.49	11.307	17.771	9.921	10.142	3.512	9.572
20	0.02	15.901	16.071	14.246	-1.641	9.985	7.106	5.321	6.201
21	0.021	13.738	8.993	11.036	4.544	4.663	4.508	6.98	3.066
22	0.022	12.4	6.811	7.104	5.532	8.472	6.597	10.031	9.637
23	0.023	6.481	9.902	8.056	6.379	1.474	4.283	8.093	15.453
24	0.024	8.36	4.353	7.891	-0.646	6.124	2.783	5.038	7.776
25	0.025	4.494	6.4	2.942	-3.568	1.715	5.192	4.541	3.065
26	0.026	0.879	3.66	2.104	3.198	2.761	5.322	0.597	-3.337
27	0.027	-0.16	6.393	1.322	6.322	-0.992	4.724	-0.013	-1.554
28	0.028	2.734	3.777	2.133	8.965	1.677	-1.255	-3.294	3.375
29	0.029	-6.505	-4.777	-1.643	1.977	-1.423	5.194	-0.141	0.036
30	0.03	-4.26	-6.9	-2.848	-2.094	0.741	-0.511	-6.814	3.883
31	0.031	-4.471	-3.161	-4.586	-2.063	-0.35	-0.55	-3.578	-0.371
32	0.032	-6.557	-4.962	-6.846	-7.161	-6.826	-3.63	-4.935	-4.173
33	0.033	-11.867	-6.71	-4.029	-3.876	-3.389	-3.768	-2.38	-8.493
34	0.034	-7.249	-5.692	-4.452	-11.212	-3.398	-3.857	-7.133	-7.938
35	0.035	-10.116	-9.854	-5.593	-11.188	-4.533	-2.749	-9.133	-2.874
36	0.036	-3.634	-4.088	-5.92	-11.121	-6.79	-1.984	-7.414	-5.9
37	0.037	-5.408	-5.618	-10.255	-18.366	-4.751	-7.942	-9.135	-7.125
38	0.038	-8.664	-7.079	-9.51	-5.791	-2.869	-10.386	-5.986	-5.775
39	0.039	-7.023	-14.287	-11.235	-0.529	-8.121	-12.793	-4.148	-9.223
40	0.04	-8.224	-10.614	-11.368	-9.792	-6.56	-10.324	-11.173	-6.248
41	0.041	-5.499	-11.916	-6.809	-8.731	-9.805	-10.329	-6.745	-9.028
42	0.042	-7.744	-8.904	-9.173	6.724	-6.629	-10.302	-9.633	-9.82
43	0.043	-7.813	-13.98	-7.82	-4.308	-5.546	-11.784	-14.026	-9.026
44	0.044	-8.602	-12.627	-10.676	-10.457	-8.692	-12.455	-14.901	-14.385
45	0.045	-11.857	-9.478	-15.427	-9.033	-10.07	-7.676	-11.868	-14.079
46	0.046	-16.611	-9.391	-12.781	-4.657	-8.319	-4.605	-11.515	-11.421
47	0.047	-13.971	-11.775	-12.612	-6.264	-6.349	-7.693	-14.229	-14.151
48	0.048	-15.541	-9.284	-9.506	-12.891	-9.772	-5.323	-8.01	-11.042
49	0.049	-19.005	-8.3	-10.815	-2.231	-4.075	-6.796	5.016	-5.378
50	0.05	-16.238	-13.27	-5.705	-9.533	-9.772	-9.017	6.848	-4.705
51	0.051	-20.686	-18.119	-10.554	-18.507	-9.194	-15.018	-5.357	-12.649
52	0.052	-17.79	-13.477	-11.139	-10.226	-7.255	-5.346	-6.913	-11.685
53	0.053	-18.187	-11.739	-10.566	-15.484	-8.997	-6.516	-5.567	-12.668
54	0.054	-10.84	-15.225	-16.371	-14.535	-12.483	-9.999	-11.965	-10.145
55	0.055	-16.079	-15.62	-10.763	-8.554	-7.066	-13.089	-5.978	-14.185
56	0.056	-13.187	-12.735	-12.696	-9.376	-3.582	-14.053	-11.21	-12.241
57	0.057	-13.968	-12.365	-13.285	-7.482	-4.161	-8.057	-12.19	-8.936
58	0.058	-11.657	-15.865	-9.22	-13.52	-9.577	-13.664	-7.945	-9.488
59	0.059	-9.73	-15.495	-6.715	-14.337	-10.159	-10.187	-13.568	-11.984
60	0.06	-11.671	-12.801	-14.073	-14.972	-8.227	-6.903	-10.083	-4.623
61	0.061	-13.422	-18.614	-15.05	-15.59	-6.484	-13.493	-14.723	-5.613
62	0.062	-12.072	-14.564	-10.215	-11.558	-9.97	-10.977	-10.653	-16.46
63	0.063	-12.466	-15.153	-14.475	-12.95	-10.356	-6.911	-2.712	-12.188
64	0.064	-12.082	-11.869	-13.704	-15.306	-9.201	-13.5	-3.862	-13.34
65	0.065	-12.466	-15.937	-11.774	-9.524	-6.494	-14.286	-4.824	-21.658
66	0.066	-16.726	-14.586	-9.839	-8.775	-9.205	-6.938	-11.591	-11.976
67	0.067	-19.25	-12.272	-10.424	-9.38	-8.435	-5.979	-10.822	-15.644
68	0.068	-18.871	-15.189	-11.78	-11.343	-10.377	-6.753	-11.597	-16.82
69	0.069	-20.036	-9.211	-13.143	-9.618	-12.314	-2.69	-6.761	-19.936
70	0.07	-21.199	-10.003	-11.019	-16.597	-10.777	-13.532	-11.414	-17.031
71	0.071	-15.398	-14.08	-15.473	-5.788	-10.604	-15.094	-10.832	-3.88
72	0.072	-19.474	-10.622	-12.579	-12.977	-7.532	-19.364	-13.343	13.523
73	0.073	-16.002	-20.709	-10.077	-27.321	-8.712	-15.695	-14.687	1.912
74	0.074	-16.6	-13.574	-13.384	-17.649	-9.131	-12.225	-15.07	-13.005
75	0.075	-12.544	-9.929	-10.5	8.64	-8.766	-11.262	-9.082	-14.961
76	0.076	-12.172	-8.795	-14.969	12.286	-10.33	-12.239	-11.615	-20.196
77	0.077	-12.571	-18.511	-9.579	-32.441	-8.415	-7.997	-7.562	-18.668
78	0.078	-10.456	-19.702	-14.438	-26.437	-7.664	-7.239	-11.063	-20.041
79	0.079	-13.171	-8.906	-16.394	1.238	-9.234	-2.425	-11.658	-0.507
80	0.08	-11.25	-7.58	-12.356	6.256	-7.124	-12.509	-8.755	13.596
81	0.081	-9.702	-19.427	-17.22	-34.991	-4.047	-19.707	-14.572	-4.229
82	0.082	-13.579	-14.823	-11.247	-40.438	-10.071	-13.353	-12.255	-15.866
83	0.083	-10.096	-13.51	-10.504	-15.308	-9.32	-16.87	-14.197	-5.259
84	0.084	-12.424	-4.63	-14.013	16.589	-8.561	-9.555	-13.62	-14.98
85	0.085	-11.264	-8.156	-6.689	12.497	-10.515	-10.55	-13.047	-6.315
86	0.086	-16.49	-11.29	-11.557	8.788	-11.116	-16.581	-12.67	-17.387
87	0.087	-21.323	-22.163	-12.36	-22.207	-11.716	-5.974	-5.324	-24.589
88	0.088	-19.386	-23.552	-10.079	-18.176	-4.763	-4.662	-8.429	-18.251
89	0.089	-21.13	-14.682	-8.185	23.41	-9.617	-3.544	-9.397	-9.973
90	0.09	-19.775	-18.201	-10.163	-4.291	-8.865	-7.078	-5.144	-15.259
91	0.091	-23.065	-21.333	-9.633	-29.477	-9.657	-4.024	-7.474	-22.086
92	0.092	-16.488	-12.465	-8.318	-15.962	-13.161	-6.975	-12.321	-16.147
93	0.093	-17.46	-9.014	-13.79	-20.049	-9.887	-7.804	-10.395	-13.886
94	0.094	-16.69	-16.406	-13.259	-8.877	-7.002	-7.083	-12.144	-23.425
95	0.095	-15.921	-7.54	-15.252	-18.998	-10.505	-7.716	-8.668	-14.59
96	0.096	-11.084	-11.052	-15.894	-3.38	-8.204	-9.71	-7.32	-8.661
97	0.097	-13.026	-7.989	-12.468	10.695	-7.831	-16.339	-6.936	-7.767
98	0.098	-12.443	-10.926	-13.878	-17.609	-7.458	-13.875	-10.625	-12.68
99	0.099	-11.089	-16.957	-12.781	-21.353	-7.093	-11.602	-11.985	-18.761
100	0.1	-11.474	-12.923	-10.141	2.397	-9.231	-8.172	-10.822	-13.221
101	0.101	-5.664	-19.535	-11.371	-19.536	-10.018	-8.811	-11.209	-12.693
102	0.102	-6.435	-15.31	-13.578	-27.922	-10.807	-5.967	-10.836	-2.696
103	0.103	-11.265	-17.653	-16.945	-25.46	-9.665	-13.946	-7.368	-4.118
104	0.104	-9.32	-12.839	-12.961	-13.92	-9.099	-19.994	-8.738	-23.728
105	0.105	-13.371	-10.926	-16.531	-11.857	-10.087	-12.694	-13.592	-15.473
106	0.106	-14.71	-15.013	-9.253	-9.981	-10.683	-5.972	-8.966	-18.056
107	0.107	-12.372	-13.685	-14.559	-15.273	-11.469	-13.958	-9.563	-20.443
108	0.108	-16.422	-15.057	-9.81	-16.883	-9.35	-8.781	-10.941	-18.378
109	0.109	-15.05	-10.236	-14.151	-6.892	-8.21	-7.861	-14.249	-16.507
110	0.11	-13.686	-16.25	-11.912	-15.874	-9.772	-10.428	-13.881	9.747
111	0.111	-17.747	-13.942	-15.482	-21.943	-9.98	-19.378	-11.184	-1.535
112	0.112	-13.479	-12.214	-14.987	-14.648	-11.346	-15.95	-11.587	-18.625
113	0.113	-13.859	-14.159	-13.326	-13.747	-7.683	-9.224	-15.086	-15.597
114	0.114	-18.308	-16.105	-14.765	-18.08	-8.277	-12.359	-7.739	-18.355
115	0.115	-12.886	-17.856	-15.419	-15.446	-7.707	-11.438	-12.972	-15.902
116	0.116	-10.943	-13.032	-13.184	-13.192	-6.748	-10.713	-10.079	-4.365
117	0.117	-9.001	-12.46	-16.171	-8.407	-5.402	-16.357	-11.646	4.657
118	0.118	-11.895	-3.557	-13.55	-10.391	-7.54	-15.798	-9.146	2.473
119	0.119	-17.693	-9.951	-14.773	-14.488	-1.738	-11.183	-6.832	-18.859
120	0.12	-15.354	-13.437	-14.053	-12.015	3.865	-4.638	-11.675	-10.579
121	0.121	-10.501	-8.219	-11.413	-4.745	0.382	-8.945	-11.104	-8.094
122	0.122	-12.415	-11.125	-9.539	-7.905	-2.909	-9.751	-12.853	-15.101
123	0.123	-11.822	-8.6	-7.478	-20.736	-0.003	-7.854	-8.017	-0.213
124	0.124	-17.607	-7.824	-8.32	-1.454	-5.808	-15.232	2.046	-6.047
125	0.125	-13.525	-11.296	-12.651	-4.04	-14.706	-8.481	3.395	-18.289
126	0.126	-16.985	-3.92	-4.969	-6.411	-8.701	-5.978	-5.506	-13.686
127	0.127	-15.029	-12.8	-12.39	-25.599	-9.669	-6.775	-2.018	-12.36
128	0.128	-17.917	-6.782	-13.411	-18.119	-8.692	-6.202	-7.235	-13.574
129	0.129	-15.383	-22.823	-10.95	-11.207	-12.942	-6.789	-16.136	-7.632
130	0.13	-22.729	-11.181	-13.321	-4.84	-10.614	0.956	-10.136	-10.76
131	0.131	-15.367	-9.019	-12.784	-2.922	-7.124	-6.406	-11.104	-11.733
132	0.132	-20.197	-10.938	-10.894	-8.183	-13.11	-9.318	-10.135	-5.759
133	0.133	-15.938	-26.784	-13.836	-0.283	-15.432	-5.064	-10.904	-5.008
134	0.134	-15.154	-7.595	-11.358	-13.257	-10.59	-15.71	-10.128	-6.971
135	0.135	-15.728	-15.103	-12.749	-8.012	-10.002	-11.452	-9.54	-7.564
136	0.136	-15.138	-12.753	-13.939	-9.568	-11.742	-7.772	-8.954	-11.641
137	0.137	-13.389	-14.854	-7.97	-10.925	-13.086	-8.931	-10.69	-8.186
138	0.138	-13.003	-16.775	-8.772	-9.777	-9.788	-9.883	-13.19	-12.654
139	0.139	-14.347	-18.502	-9.574	-6.302	-8.615	-5.035	-9.888	-3.75
140	0.14	-13.96	-13.824	-4.756	-13.647	-10.544	-11.032	-12.006	-10.135
141	0.141	-11.251	-15.156	-13.48	-8.816	-9.373	-6.965	-7.54	-8.977
142	0.142	-12.404	-13.974	-5.169	-9.617	-10.146	-2.126	-10.428	-9.942
143	0.143	-13.158	-12.769	-10.406	2.58	-7.425	-6.762	-13.899	-14.764
144	0.144	-13.914	-11.763	-7.53	-2.648	-8.575	-8.48	-12.535	-10.468
145	0.145	-18.149	-16.569	-10.06	-4.183	-7.789	-1.492	-10.392	-8.118
146	0.146	-16.398	-12.273	-12.39	-8.424	-11.65	-10.376	-12.32	-6.161
147	0.147	-18.91	-13.019	-14.325	-14.785	-9.126	-11.523	-7.28	-8.078
148	0.148	-16.588	-13.566	-6.966	-6.42	-5.829	-12.476	-7.85	-2.631
149	0.149	-17.729	-14.117	-5.988	-11.626	-11.626	-11.493	-8.421	-10.531
150	0.15	-16.561	-15.834	-6.751	-10.634	-12.39	-10.704	-9.767	-26.549
151	0.151	-15.406	-17.163	-5.961	-16.584	-8.907	-13.002	-10.142	-19.528
152	0.152	-16.195	-20.438	-10.78	-17.321	-4.257	-17.811	-10.518	-17.355
153	0.153	-15.437	-13.838	-8.83	-6.442	-9.677	-14.482	-10.894	-19.253
154	0.154	-12.941	-16.733	-9.396	-11.046	-6.189	-11.553	-15.142	-13.967
155	0.155	-17.803	-14.199	-15.175	-12.343	-6.762	-15.022	-7.197	-15.472
156	0.156	-14.341	-8.564	-12.831	-8.611	-7.338	-13.648	-13.193	-14.072
157	0.157	-13.769	-15.127	-7.962	-12.017	-9.851	-10.722	-7.959	-12.87
158	0.158	-14.363	-15.874	-11.223	-8.863	-5.398	-13.409	-8.916	-11.665
159	0.159	-7.418	-15.077	-10.606	-3.954	-10.813	-7.565	-11.428	-12.565
160	0.16	-6.47	-11.567	-15.412	-13.54	-7.327	-8.302	-13.747	-13.466
161	0.161	-14.434	-14.839	-14.794	-19.855	-9.261	-6.332	-11.808	-12.604
162	0.162	-11.369	-13.072	-15.335	-8.938	-8.674	-10.957	-8.509	-11.758
163	0.163	-8.494	-11.696	-13.94	-4.595	-8.288	-13.831	-10.246	-22.55
164	0.164	-11.045	-9.353	-21.255	-5.667	-9.636	-10.308	-10.626	-8.177
165	0.165	-15.145	-8.184	-7.273	-9.07	-7.504	-7.948	-10.998	-2.3
166	0.166	-17.1	-10.889	-9.162	-20.776	-10.211	-14.498	-8.091	2.995
167	0.167	-19.064	-15.912	-7.369	-22.222	-7.497	-21.236	-9.237	-14.354
168	0.168	-16.186	-9.897	-28.026	-32.175	-12.335	-11.525	-15.028	-21.238
169	0.169	-21.049	-10.656	-30.675	-17.762	-7.497	-5.11	-12.69	-19.029
170	0.17	-17.788	-7.163	-12.813	11.345	-13.496	-1.585	-10.732	-20.919
171	0.171	-17.244	-14.505	-19.727	-0.972	-9.427	-15.471	-10.144	-1.508
172	0.172	-12.438	-19.332	-9.028	-12.131	-10.014	-9.627	-15.567	-14.22
173	0.173	-15.768	-18.547	-7.033	-8.758	-8.089	-14.814	-13.63	-11.837
174	0.174	-14.058	-17.763	-5.228	0.632	-11.001	-10.134	-7.622	-5.373
175	0.175	-15.447	-21.244	-13.106	-1.981	-9.663	-14.364	-8.383	-11.107
176	0.176	-14.12	-19.32	-8.794	-19.69	-6.401	-5.432	-11.85	-19.758
177	0.177	-11.257	-19.908	-15.12	-17.298	-11.254	-13.727	-11.273	4.091
178	0.178	-13.222	-18.569	-13.91	-15.116	-9.339	-12.728	-7.209	7.397
179	0.179	-8.998	-16.25	-16.956	-20.867	-7.611	-15.603	-6.832	-1.842
180	0.18	-10.384	-15.878	-14.002	-19.061	-7.24	-11.318	-4.522	-15.908
181	0.181	-11.771	-9.885	-13.182	-26.95	-10.544	-12.062	-9.371	-13.339
182	0.182	-10.637	-10.663	-10.812	-19.715	-4.754	-8.558	-9.964	-20.248
183	0.183	-16.658	-14.738	-10.183	-15.974	-7.087	-9.121	-7.061	-5.287
184	0.184	-17.454	-15.343	-12.068	-14.749	-9.037	-5.039	-10.541	-22.668
185	0.185	-18.248	-9.347	-10.282	1.348	-5.751	-7.537	-8.211	-11.024
186	0.186	-20.207	-11.683	-11.59	-10.2	-12.334	-8.867	-7.039	-4.587
187	0.187	-15.586	-8.212	-11.158	-20.784	-9.826	-10.978	-10.701	-14.212
188	0.188	-22.19	-7.645	-8.208	-14.909	-7.513	-4.965	-10.289	-19.395
189	0.189	-12.54	-15.407	-11.846	1.019	-6.934	-0.699	-9.888	-8.34
190	0.19	-11.404	-8.077	-15.096	-9.567	-8.873	-4.748	-10.257	-6.956
191	0.191	-19.759	-9.058	-16.21	-7.609	-3.46	-2.806	-12.957	-13.329
192	0.192	-22.876	-20.472	-10.954	-16.287	-14.303	-12.859	-12.771	-14.473
193	0.193	-19.997	-12.531	-1.438	-8.331	-9.663	-22.908	-8.92	-26.249
194	0.194	-22.541	-13.89	-10.307	-9.658	-8.305	-16.525	-12.423	-18.295
195	0.195	-10.372	-12.725	-13.756	-16.015	-9.468	-13.045	-5.094	-2.412
196	0.196	-5.174	-9.243	-16.818	-7.692	-5.982	-9.951	-6.067	4.006
197	0.197	-6.74	-12.346	-13.891	-12.963	-6.954	-12.869	-8.973	-5.661
198	0.198	-25.532	-13.318	-16.378	-12.011	-7.92	-8.612	-11.485	-14.363
199	0.199	-12.775	-14.083	-12.281	-12.763	-10.426	-6.292	-10.694	-22.266
200	0.2	-5.818	-11.75	-11.67	-13.521	-3.068	-9.777	-12.616	-20.874
201	0.201	0.564	-8.266	-13.575	-15.441	-9.84	-14.428	-10.685	-9.06
202	0.202	-5.245	-10.196	-9.487	-17.359	-5.572	-18.505	-10.103	1.97
203	0.203	-10.468	-3.613	-9.075	-8.446	-9.615	-10.583	-7.579	-19.709
204	0.204	-8.915	-11.54	-13.501	-9.608	-11.54	-4.594	-9.897	-16.585
205	0.205	-16.066	-14.635	-9.417	-3.628	-9.591	-1.513	-6.991	-8.232
206	0.206	-27.871	-13.662	-10.756	-19.721	-8.998	-2.483	-9.697	-5.715
207	0.207	-19.932	-21.586	-11.12	-3.484	-7.629	-8.473	-10.859	-8.026
208	0.208	-15.667	-18.479	-11.482	-14.111	-8.97	-17.367	-7.375	-22.922
209	0.209	-16.826	-17.499	-11.078	-19.897	-7.794	-13.877	-9.692	-17.13
210	0.21	-8.495	-14.968	-11.445	-7.704	-8.172	-12.899	-8.527	-15.381
211	0.211	-11.585	-19.017	-14.331	-15.652	-13.184	-6.114	-11.225	-13.832
212	0.212	-12.555	-15.524	-12.378	-11.41	-7.172	-10.362	-8.497	-3.765
213	0.213	-8.3	-16.09	-8.878	-12.564	-11.218	-12.675	-11.957	-7.429
214	0.214	-12.362	-7.177	-15.439	-6.563	-9.266	-13.255	-13.291	-23.102
215	0.215	-21.844	-8.332	-12.52	-18.373	-8.67	-5.898	-8.434	-16.705
216	0.216	-12.946	-9.478	-13.266	-16.838	-10.396	-10.739	-14.418	-7.02
217	0.217	-16.429	-16.825	-14.019	-18.207	-6.896	-13.258	-15.171	-15.734
218	0.218	-19.528	-11.98	-17.482	-3.896	-9.203	-7.65	-13.217	-17.301
219	0.219	-18.548	-14.49	-14.186	1.904	-7.061	-14.225	-16.497	-4.348
220	0.22	-10.606	-20.097	-8.765	7.142	-9.75	-14.998	-7.588	-9.587
221	0.221	-11.562	-15.248	-9.324	8.71	-5.481	-10.923	1.311	-11.143
222	0.222	-8.636	-18.539	-12.602	-12.965	-6.821	-11.499	-7.015	-15.394
223	0.223	-16.543	-15.628	-14.318	-34.835	-8.159	-9.557	-10.11	-19.088
224	0.224	-17.49	-10.787	-10.811	-15.107	-6.982	-8.974	-9.132	-17.948
225	0.225	-18.44	-4.783	-12.143	-17.622	-5.028	-6.449	-13.38	-14.857
226	0.226	-10.484	-7.105	-13.288	-1.36	-10.038	-5.096	-6.013	-0.151
227	0.227	-17.813	-9.033	-9.589	-3.497	-6.726	-11.66	-8.901	18.996
228	0.228	-14.879	-16.381	-11.898	-1.571	-10.774	-10.686	-6.373	-14.46
229	0.229	-14.084	-17.339	-11.496	-6.79	-10.372	-11.454	-10.424	-18.89
230	0.23	-16.376	-14.819	-9.546	7.516	-9.006	-10.682	-6.925	-14.832
231	0.231	-14.417	-15.575	-11.463	-21.517	-4.927	-10.096	-7.483	-18.562
232	0.232	-20.395	-12.074	-11.246	-17.452	-12.852	-12.016	-16.374	-15.326
233	0.233	-14.764	-11.484	-15.098	-13.776	-9.352	-9.095	-17.521	0.323
234	0.234	-15.332	-14.384	-9.266	-3.725	-12.438	-17.016	-18.667	-2.395
235	0.235	-12.023	-11.863	-13.311	-25.599	-11.462	-18.153	-17.685	-20.224
236	0.236	-11.424	-11.467	-12.71	-22.876	-7.191	-8.455	-18.635	-22.553
237	0.237	-10.045	-11.842	-10.757	-30.403	-6.41	-7.282	-24.621	-11.904
238	0.238	-9.631	-8.151	-7.838	-18.778	-9.891	-6.111	-13.97	-2.252
239	0.239	-11.734	-6.788	-11.304	-16.628	-6.59	-9.186	-12.612	-4.026
240	0.24	-5.694	-13.373	-15.74	4.686	-5.999	-8.194	-6.215	0.62
241	0.241	-15.335	-26.15	-9.149	-3.616	-5.599	-8.953	9.479	-6.539
242	0.242	-14.147	-24.409	-8.361	-1.082	-7.909	-11.259	11.623	-18.349
243	0.243	-10.636	-13.383	-13.954	-3.388	-10.81	-1.772	5.827	-13.71
244	0.244	-15.83	-17.644	-13.353	-13.988	-8.091	-5.446	7.584	-6.563
245	0.245	-14.841	-16.482	-16.627	3.459	-10.02	-4.279	-9.824	-20.885
246	0.246	-19.062	-8.168	-10.037	29.223	-7.113	-3.301	-12.129	-3.463
247	0.247	-16.706	-11.273	-16.029	-8.492	-9.816	-16.055	-14.242	-5.794
248	0.248	-16.094	-22.118	-13.693	-33.648	-13.291	-14.29	-23.914	-24.958
249	0.249	-19.373	-20.769	-11.749	-29.17	-11.157	-12.718	-18.694	-32.51
250	0.25	-21.096	-11.869	-15.027	-25.097	-8.448	-8.424	-4.375	-16.259
251	0.251	-18.555	-15.353	-9.593	-28.771	-11.932	-4.722	-10.184	-1.349
252	0.252	-20.855	-14.385	-16.159	-18.719	-15.996	-8.186	-15.415	0.597
253	0.253	-19.68	-11.485	-13.628	-3.036	-10.185	-7.201	-10.768	-25.705
254	0.254	-19.292	-8.972	-11.293	5.298	-9.418	-2.344	-12.123	-22.05
255	0.255	-13.478	-9.75	-11.864	7.832	-8.839	-15.477	-5.734	1.735
256	0.256	-12.71	-11.702	-15.141	-3.749	-10.781	-21.256	-6.898	-7.536
257	0.257	-14.651	-16.356	-13.392	-35.658	-10.199	-16.012	-5.943	-4.799
258	0.258	-9.998	-16.957	-9.9	-31.197	-7.686	-14.458	-10.791	7.975
259	0.259	-11.727	-16.588	-12.216	-10.497	-7.305	-13.091	-11.566	-13.136
260	0.26	-10.361	-13.301	-13.365	-6.825	-12.143	-14.235	-17.177	-10.428
261	0.261	-9.957	-11.177	-11.413	-10.077	-7.499	-10.734	-19.117	-12.952
262	0.262	-8.783	-13.89	-11.02	-19.319	-10.409	-13.81	-18.54	-19.925
263	0.263	-11.478	-9.639	-11.196	-10.972	-7.895	-7.012	-15.645	-17.786
264	0.264	-12.631	-7.141	-13.113	-8.436	-8.287	-7.766	-12.168	-11.961
265	0.265	-11.852	-14.486	-12.329	-6.119	-6.17	-2.147	-8.887	-10.217
266	0.266	-15.71	-11.398	-9.027	-12.509	-8.892	-6.968	-11.792	0.828
267	0.267	-13.192	-14.31	-8.626	-14.417	-6.186	-10.258	-9.866	-6.317
268	0.268	-20.557	-10.067	-11.334	-19.624	-6.969	-9.681	-7.166	-15.207
269	0.269	-17.474	-10.827	-7.072	-18.078	-9.7	-2.721	-2.34	-11.728
270	0.27	-16.52	-14.323	-8.42	-5.105	-6.23	-11.637	5.58	-16.952
271	0.271	-22.53	-11.039	-7.053	-3.35	-5.87	-15.118	2.485	-14.064
272	0.272	-20.203	-19.95	-11.115	-11.279	-7.828	-12.023	-8.364	-6.138
273	0.273	-15.378	-13.573	-9.76	-1.231	-6.695	-11.051	-12.638	-3.052
274	0.274	-10.765	-12.421	-11.125	-7.664	-10.984	-11.835	-8.975	-13.904
275	0.275	-14.859	-11.462	-12.298	-16.026	-11.596	-6.23	-12.47	-21.059
276	0.276	-16.223	-14.36	-14.244	-15.077	-9.108	-14.175	-15.548	-17.4
277	0.277	-17.595	-11.854	-12.317	-10.271	-7.791	-11.1	-12.635	-28.236
278	0.278	-11.805	-14.192	-13.088	-18.246	-6.666	-10.154	-10.114	-23.972
279	0.279	-15.885	-7.625	-13.87	-2.221	-3.028	-4.179	-12.438	-9.67
280	0.28	-12.415	-19.059	-13.694	-9.251	-7.523	-8.279	-17.305	15.469
281	0.281	-12.999	-14.424	-17.383	-15.691	-6.982	-16.248	-11.348	12.152
282	0.282	-10.109	-10.177	-11.594	-6.089	-9.539	-15.308	-13.719	-16.128
283	0.283	-10.508	-9.019	-17.226	6.042	-7.274	-10.504	-11.84	-19.829
284	0.284	-15.933	-12.508	-12.412	-1.955	-8.49	-16.536	-13.835	-16.557
285	0.285	-15.356	-13.484	-13.016	-9.179	-10.484	-15.799	-13.292	-19.684
286	0.286	-18.651	-18.333	-12.468	-23.579	-10.149	-7.895	-9.845	-22.424
287	0.287	-16.921	-17.568	-11.145	-21.724	-5.362	-8.881	-7.562	-4.639
288	0.288	-18.285	-13.511	-11.564	-20.07	-12.006	-13.744	-5.461	-2.335
289	0.289	-21.584	-10.037	-12.765	-12.206	-11.288	-12.992	-11.483	-21.518
290	0.29	-15.789	-8.115	-12.421	-16.538	-15.408	-10.7	-17.494	-19.034
291	0.291	-15.029	-13.545	-14.405	-12.916	-10.628	-10.142	-15.188	-16.739
292	0.292	-15.633	-18.405	-14.257	-16.475	-10.116	-8.231	-8.608	-14.64
293	0.293	-15.073	-12.423	-9.847	-30.479	-11.928	-12.318	-11.129	-12.733
294	0.294	-8.517	-18.043	-14.53	-17.007	-9.487	-7.504	-8.826	-14.504
295	0.295	-12.795	-10.121	-12.831	-15.361	-9.177	-8.119	-10.781	-6.598
296	0.296	-10.491	-9.168	-11.521	-7.515	-8.867	-12.223	-11.398	3.412
297	0.297	-12.442	-14.016	-13.883	2.471	-12.604	-17.095	-4.852	-10.939
298	0.298	-10.517	-16.542	-11.029	-17.188	-11.321	-12.504	-0.622	-16.771
299	0.299	-8.785	-18.882	-11.464	-3.198	-8.495	-20.29	-4.731	-18.56
300	0.3	-12.275	-18.316	-13.438	-0.797	-4.905	-12.984	-6.696	-23.254
301	0.301	-9.957	-16.385	-14.258	6.067	-12.337	-10.122	-4.779	-13.232
302	0.302	-12.083	-15.818	-12.368	-13.19	-13.39	-9.381	-11.376	-12.099
303	0.303	-8.406	-12.338	-11.641	-10.759	-6.704	-5.355	-8.887	3.548
304	0.304	-15.757	-18.725	-12.265	-17.8	-12.789	-8.877	-12.973	1.371
305	0.305	-10.534	-9.052	-12.888	-24.264	-7.245	-9.494	-8.155	-23.83
306	0.306	-19.431	-15.432	-9.837	-26.266	-13.899	-5.468	-3.523	-27.139
307	0.307	-21.547	-10.788	-12.788	-3.506	-9.718	-2.023	-8.961	-5.298
308	0.308	-20.378	-9.632	-11.673	-0.533	-9.404	-15.025	-13.816	-2.615
309	0.309	-19.403	-19.315	-16.747	-8.958	-13.537	-13.7	-17.131	-10.188
310	0.31	-18.43	-15.642	-19.499	-34.182	-13.02	-12.558	-11.735	-3.259
311	0.311	-17.656	-16.804	-12.195	-41.797	-11.153	-10.643	-13.693	-5.406
312	0.312	-19.976	-11.583	-19.02	-16.129	-10.639	-16.467	-8.684	-13.159
313	0.313	-12.042	-2.683	-16.555	-12.918	-12.055	-14.171	-11.987	-22.869
314	0.314	-15.144	-20.681	-14.274	8.885	-4.761	-3.356	-11.418	-17.7
315	0.315	-25.984	-7.916	-13.745	-5.306	-5.791	-8.018	-12.777	-19.278
316	0.316	-10.113	-10.246	-14.368	-28.589	-14.752	-0.87	-11.423	-12.148
317	0.317	-3.727	-12.378	-5.507	-19.357	-8.805	-2.049	-10.262	-15.852
318	0.318	-5.662	-29.791	-11.938	6.132	-1.498	1.418	-6.59	-2.72
319	0.319	-7.407	-8.705	-10.815	-4.003	-8.321	-1.691	-7.946	-1.005
320	0.32	-5.858	-17.042	-11.816	-13.354	-2.368	-16.404	-14.518	3.622
321	0.321	-21.719	-9.517	-7.014	-10.702	-4.735	-10.028	0.197	-6.474
322	0.322	-6.817	-11.851	-9.566	-13.283	-4.192	-15.847	-6.192	-10.166
323	0.323	-1.002	-9.726	-3.987	-1.722	-6.169	-3.664	-12.002	-9.008
324	0.324	-6.219	-7.78	-3.437	4.663	-6.792	-8.315	-13.751	-22.946
325	0.325	-23.62	-16.47	-8.115	-16.646	-10.312	-6.966	-37.561	-1.661
326	0.326	-12.001	-8.526	-12.21	3.041	-7.06	-0.58	-20.536	-9.988
327	0.327	-18.376	-7.172	-20.175	0.495	-8.252	-8.908	-17.445	-7.48
328	0.328	-16.44	-16.068	-11.882	-6.481	-9.44	-7.948	-9.118	-14.454
329	0.329	-18.168	-12.584	-6.68	4.131	-6.75	-1.175	8.692	-16.605
330	0.33	-26.097	-15.676	-11.541	-1.693	-10.252	-5.427	15.664	-6.922
331	0.331	-16.032	-14.713	-10.787	-10.407	-6.98	-12.775	13.533	-12.17
332	0.332	-19.705	-17.229	-10.032	-18.365	-2.151	-9.865	7.738	-10.631
333	0.333	-18.537	-14.899	-10.618	-14.117	-4.096	-10.629	6.006	-6.372
334	0.334	-19.499	-14.3	-8.694	-7.699	-4.685	-12.94	-14.688	-2.703
335	0.335	-16.599	-10.999	-6.952	-13.664	-10.494	-17.76	-11.962	-18.385
336	0.336	-10.598	-12.738	-9.466	-8.446	-9.716	-19.674	-9.432	-24.78
337	0.337	-12.914	-14.098	-9.078	-7.515	-0.226	-13.063	-21.023	-15.106
338	0.338	-14.837	-10.796	-4.232	-11.781	-12.018	-15.543	-14.617	-6.386
339	0.339	-15.407	-9.618	-7.512	-9.445	-10.461	-11.457	-20.399	-4.823
340	0.34	-9.98	-15.603	-8.082	-12.915	-9.087	-18.011	-11.667	-9.077
341	0.341	-10.539	-14.815	-8.453	-6.899	-2.683	-15.458	-16.3	-15.45
342	0.342	-12.452	-14.031	-13.855	-14.218	-6.144	-17.745	-14.929	-23.754
343	0.343	-8.371	-12.091	-20.416	-15.151	-5.148	-9.774	-11.232	-16.374
344	0.344	-15.32	-11.495	-16.134	-7.184	-4.153	-6.646	-12.365	-11.499
345	0.345	-16.267	-8.577	-15.34	-4.037	-6.641	-3.712	-13.303	-1.788
346	0.346	-18.77	-8.948	-14.732	-4.955	-18.796	-9.686	-14.25	-10.661
347	0.347	-19.529	-12.222	-11.41	-9.152	-10.044	-4.041	-18.482	-16.625
348	0.348	-17.583	-13.369	-10.801	-6.754	-8.457	-8.851	-7.824	-11.369
349	0.349	-19.511	-12.968	-17.733	-17.533	1.655	-5.522	-12.067	-10.368
350	0.35	-20.085	-14.895	-12.866	-19.009	-7.196	-8.404	-10.893	-4.337
351	0.351	-19.698	-10.044	-10.317	-20.31	-3.655	-13.205	-14.364	-6.625
352	0.352	-17.373	-17.965	-14.346	-19.086	-4.57	-11.232	-9.124	-8.507
353	0.353	-15.245	-16.974	-13.725	-15.552	-3.546	-9.457	-8.149	-11.743
354	0.354	-9.242	-14.047	-13.104	-8.147	-16.644	-9.033	-8.925	-11.098
355	0.355	-11.76	-21.961	-11.324	-18.922	-10.774	-16.355	-11.248	-13.559
356	0.356	-17.371	-16.709	-11.671	-20.212	-8.966	-15.35	-6.406	-13.915
357	0.357	-13.892	-15.725	-11.238	-0.611	-10.453	-10.479	-8.331	-14.261
358	0.358	-10.604	-13.188	-12.364	-8.862	-11.744	-11.221	-5.422	-8.214
359	0.359	-11.181	-13.945	-13.486	-21.557	-15.352	-16.813	-6.776	-14.136
360	0.36	-7.695	-14.516	-7.638	-14.519	-11.795	-13.311	-10.069	-26.257
361	0.361	-10.983	-9.858	-6.822	-12.339	-8.627	-9.994	-8.906	-27.922
362	0.362	-9.815	-13.909	-7.352	-10.342	-13.388	-4.549	-13.354	-10.432
363	0.363	-9.424	-12.547	-16.026	-12.01	-10.797	-2.592	-9.283	10.714
364	0.364	-13.667	-7.112	-7.655	-10.379	-8.391	-8.568	-11.792	-8.967
365	0.365	-16.174	-13.693	-14.962	-11.634	-8.887	-9.308	-10.423	-6.396
366	0.366	-16.56	-14.456	-12.015	-15.23	-13.452	-8.702	-12.547	-4.007
367	0.367	-15.383	-21.791	-9.456	-14.006	-13.963	-10.608	-6.539	-10.324
368	0.368	-15.753	-7.073	-16.755	-2.119	-10.396	-12.331	-7.305	-16.061
369	0.369	-14.583	-4.947	-15.735	-6.681	-11.665	-12.693	-12.912	-17.733
370	0.37	-18.843	-2.997	-13.171	0.535	-8.684	-13.066	-8.063	-6.633
371	0.371	-14.78	-11.692	-12.355	4.284	-12.278	-10.162	-6.133	-16.638
372	0.372	-18.272	-22.701	-15.792	-13.652	-7.748	-8.989	-12.701	-17.768
373	0.373	-11.882	-26.948	-15.171	-41.853	-4.772	-8.591	-11.929	-14.239
374	0.374	-16.135	-28.089	-12.222	-22.99	-10.513	-8.772	-9.608	-19.401
375	0.375	-12.069	-17.23	-12.567	0.907	-6.384	-7.995	-10.192	-18.408
376	0.376	-15.567	-10.058	-12.926	-14.696	-8.256	-7.808	-10.797	-8.687
377	0.377	-8.216	-13.723	-9.993	-22.929	-7.608	-4.121	-14.862	-12.335
378	0.378	-14.996	-10.23	-12.675	-5.062	-10.452	-8.957	-11.376	5.713
379	0.379	-12.478	-9.261	-11.489	-2.68	-6.909	-8.374	-10.978	-7.025
380	0.38	-6.866	-10.22	-11.261	-17.508	-8.204	-12.444	-6.895	28.023
381	0.381	-11.706	-10.985	-12.005	-3.893	-12.984	-15.943	-11.71	2.879
382	0.382	-13.631	-13.301	-16.234	-5.588	-9.64	-14.606	-11.118	-29.028
383	0.383	-14.202	-21.234	-12.145	-29.371	-6.677	-8.81	-11.697	-16.609
384	0.384	-11.677	-16.008	-14.635	-32.623	-9.138	-16.171	-13.06	-12.898
385	0.385	-14.958	-9.229	-14.221	1.885	-12.377	-15.224	-9.795	-9.567
386	0.386	-20.756	-6.701	-10.125	15.492	-11.17	-14.47	-10.976	-12.64
387	0.387	-21.52	-18.892	-13.582	-5.159	-8.416	-16.814	-9.057	-9.908
388	0.388	-19.586	-17.154	-13.176	-16.347	-7.209	-7.358	-11.019	-12.395
389	0.389	-17.654	-12.501	-11.995	-6.252	-11.433	-8.533	-14.522	-14.683
390	0.39	-21.721	-11.136	-13.92	-9.307	-8.495	-14.548	-7.19	-16.783
391	0.391	-20.365	-12.298	-13.52	-17.597	-5.939	-11.468	-8.169	-14.822
392	0.392	-15.911	-11.141	-12.733	-15.056	-7.25	-10.513	-7.221	-16.562
393	0.393	-15.334	-14.238	-11.369	-17.35	-5.086	-8.006	-15.169	-21.207
394	0.394	-13.978	-17.136	-10.01	-15.195	-2.344	-5.685	-14.206	-16.947
395	0.395	-11.659	-11.132	-12.321	-9.348	-8.117	-2.202	-7.439	-5.124
396	0.396	-13.791	-11.906	-14.246	-11.046	-10.41	-12.272	-11.705	-6.651
397	0.397	-11.856	-13.845	-9.974	-15.653	-6.91	-10.927	0.477	-13.805
398	0.398	-9.926	-14.432	-12.864	-14.263	-11.528	-14.616	-1.277	-17.481
399	0.399	-10.697	-10.377	-7.042	-13.072	-8.597	-3.794	-5.921	-13.986
400	0.4	-9.333	-12.899	-11.095	2.62	-9.916	-10.978	-10.185	-14.949
401	0.401	-11.835	-11.558	-11.666	-3.734	-9.505	-9.84	-11.354	-19.79
402	0.402	-12.598	-18.142	-13.589	-9.507	-10.642	-6.387	-10.203	-17.296
403	0.403	-14.518	-15.253	-11.834	-7.738	-7.913	-9.501	-2.853	-13.282
404	0.404	-15.856	-16.036	-9.308	-18.748	-12.156	-8.539	-7.699	-9.82
405	0.405	-14.677	-13.724	-11.621	-20.087	-8.668	-14.54	-8.477	-7.89
406	0.406	-16.211	-10.252	-12.774	-8.284	-7.303	-8.931	-12.548	-14.48
407	0.407	-17.173	-12.185	-6.772	-3.627	-5.159	-8.359	-13.126	-3.063
408	0.408	-18.901	-9.283	-9.28	-10.745	-8.824	-8.951	-12.553	-26.87
409	0.409	-15.411	-10.629	-14.889	-11.873	-14.237	-7.223	-9.654	-23.596
410	0.41	-13.082	-11.976	-14.307	-10.697	-9.395	-14.207	-10.045	-20.549
411	0.411	-15.974	-11.591	-14.878	-18.035	-11.324	-11.32	-12.374	-17.882
412	0.412	-14.806	-5.589	-5.97	-5.252	-8.413	-12.097	-11.215	-5.161
413	0.413	-16.741	-9.85	-14.87	-10.472	-14.213	-11.326	-13.922	-16.805
414	0.414	-13.836	-10.627	-11.389	-12.015	-10.138	-13.26	-17.405	-6.178
415	0.415	-15.001	-12.558	-8.29	-10.654	-6.646	-11.322	-10.818	-15.912
416	0.416	-14.616	-21.265	-9.264	-11.793	-6.056	-10.736	-11.784	-10.744
417	0.417	-13.071	-15.258	-13.523	-17.769	-12.629	-7.255	-11.01	-12.333
418	0.418	-10.357	-16.23	-17.581	-1.693	-10.109	-12.674	-6.958	-5.217
419	0.419	-6.871	-13.324	-12.746	5.297	-9.325	-9.196	-13.554	-6.418
420	0.42	-9.766	-19.319	-9.456	-18.098	-9.895	-9.781	-5.626	-0.459
421	0.421	-15.761	-20.093	-11.198	-8.789	-10.464	-13.845	-10.856	9.184
422	0.422	-14.976	-12.175	-10.81	-6.086	-6.395	-16.36	-6.02	-10.401
423	0.423	-14.192	-19.547	-13.138	-29.35	-3.87	-9.006	-12.026	-24.566
424	0.424	-17.661	-18.589	-11.973	-26.276	-6.182	-5.9	-11.254	-1.379
425	0.425	-15.718	-16.068	-7.516	-23.53	-9.078	-1.055	-7.774	-4.517
426	0.426	-15.129	-11.998	-12.927	-20.989	-11.008	-12.466	-11.064	-1.851
427	0.427	-16.479	-10.052	-16.407	-4.761	-5.197	-14.015	-10.483	-19.699
428	0.428	-19.764	-11.99	-7.691	-11.175	-9.255	-12.65	-10.878	-12.778
429	0.429	-17.64	-14.877	-13.686	-16.975	-7.32	-3.741	-8.555	-2.154
430	0.43	-18.028	-17.377	-14.648	-18.699	-10.606	-2.568	-12.62	3.625
431	0.431	-18.414	-12.917	-13.68	-7.687	-6.539	-7.787	-10.103	-12.253
432	0.432	-18.607	-11.171	-11.167	5.293	-10.024	-12.614	-11.459	-18.681
433	0.433	-15.327	-9.816	-13.493	-6.921	-8.671	-15.12	-8.56	-16.809
434	0.434	-14.17	-13.111	-14.073	-21.285	-9.052	-4.463	-10.497	-22.08
435	0.435	-10.498	-16.009	-17.362	-23.261	-10.212	-8.712	-11.657	-17.481
436	0.436	-9.154	-10	-15.619	-14.561	-9.055	-7.54	-10.88	-18.876
437	0.437	-4.32	-7.473	-9.817	-0.223	-5.576	0.793	-9.524	-15.236
438	0.438	-6.258	-16.373	-9.041	-2.171	-5.96	-13.128	-9.323	-14.106
439	0.439	-9.157	-17.531	-7.101	-10.904	-8.083	-7.304	-8.743	-11.046
440	0.44	-10.51	-12.301	-11.748	-6.278	-11.759	-12.506	-9.325	-13.98
441	0.441	-13.796	-9.396	-13.492	0.858	-11.366	-10.943	-6.221	-0.853
442	0.442	-11.663	-11.904	-13.876	-10.977	-8.453	-15.191	-8.346	-6.683
443	0.443	-14.361	-15.97	-13.49	-9.45	-7.29	-14.01	-12.793	-4.972
444	0.444	-15.508	-15.38	-14.648	-16.632	-9.994	-12.826	-11.053	-16.026
445	0.445	-17.041	-10.732	-11.94	-17.815	-9.216	-7.58	-9.695	-14.68
446	0.446	-18.384	-8.979	-14.649	-14.347	-8.449	-10.46	-7.364	-11.008
447	0.447	-14.703	-11.485	-11.165	-15.333	-9.812	-6.186	-8.521	-12.174
448	0.448	-17.986	-11.094	-13.486	-10.514	-10.006	-8.493	-11.218	-17.405
449	0.449	-22.825	-13.216	-13.872	-8.019	-11.557	-1.903	-7.727	-12.57
450	0.45	-23.41	-8.756	-8.647	-20.227	-9.238	-6.139	-6.567	-4.637
451	0.451	-18.002	-14.169	-10.58	-18.49	-9.052	-5.352	-7.73	2.72
452	0.452	-17.433	-12.23	-13.871	-10.569	-7.123	-14.819	-8.901	17.425
453	0.453	-16.865	-14.164	-10.969	-3.43	-5.58	-21.186	-6.771	-14.503
454	0.454	-13.977	-11.262	-10.588	2.94	-7.133	-22.332	-11.215	-28.04
455	0.455	-13.611	-14.743	-9.233	6.4	-7.721	-21.352	-10.639	-23.96
456	0.456	-11.304	-20.16	-6.329	-9.694	-10.245	-12.445	-14.709	-27.615
457	0.457	-15.381	-15.322	-11.555	-21.318	-9.481	-6.433	-7.747	-24.308
458	0.458	-8.429	-19.962	-9.617	-19.202	-5.032	-5.456	-10.652	-8.605
459	0.459	-11.341	-18.229	-10.198	-13.412	-6.977	-6.416	-11.43	11.144
460	0.46	-13.865	-10.303	-13.106	-8.206	-6.408	-3.897	-12.205	-6.644
461	0.461	-14.647	-11.471	-10.591	-3.576	-6.807	-12.808	-14.135	0.344
462	0.462	-9.82	-10.512	-10.984	-2.253	-8.184	-9.321	-18.781	-6.017
463	0.463	-13.12	-11.49	-13.118	-5.946	-11.108	-12.42	-12.202	-7.919
464	0.464	-12.55	-14.02	-11.193	-9.445	-7.462	-17.26	-18.21	4.292
465	0.465	-16.042	-16.369	-10.815	-23.409	-9.811	-18.035	-10.866	-0.327
466	0.466	-14.698	-21.231	-12.366	-25.383	-10.995	-9.134	-9.917	-16.181
467	0.467	-19.552	-13.909	-16.247	-13.224	-8.304	-12.622	3.229	-18.292
468	0.468	-16.275	-9.084	-13.742	-14.804	-10.267	-7.404	1.276	-24.082
469	0.469	-19.194	-11.597	-13.373	-19.064	-11.834	-8.386	-10.932	-22.319
470	0.47	-17.854	-9.293	-11.257	-12.688	-9.914	-10.911	-9.407	-17.656
471	0.471	-19.225	-4.475	-12.427	5.27	-7.997	-8.602	-10.761	-18.99
472	0.472	-18.088	-11.852	-8.959	12.78	-7.822	-6.694	-11.934	-17.802
473	0.473	-16.952	-18.652	-15.551	-22.287	-9.386	-14.083	-13.1	-14.302
474	0.474	-14.263	-26.614	-14.602	-47.503	-10.368	-11.21	-10.021	-11.201
475	0.475	-12.159	-14.839	-15.392	-15.607	-7.481	-10.468	-12.93	-8.287
476	0.476	-11.984	-13.317	-11.342	13.395	-9.439	-4.883	-12.163	-2.293
477	0.477	-8.327	-6.17	-13.298	2.149	-9.851	-11.508	-8.114	-4.623
478	0.478	-7.96	-20.522	-12.75	-14.887	-7.745	-12.331	-11.608	-15.488
479	0.479	-10.879	-18.612	-13.357	-24.194	-9.704	-14.706	-9.684	-20.137
480	0.48	-10.502	-13.403	-8.555	-4.473	-9.531	-11.281	-9.112	-13.006
481	0.481	-15.541	-11.894	-8.003	-22.291	-9.749	-15.972	-10.479	-9.379
482	0.482	-9.55	-10.58	-10.933	3.445	-7.256	-10.593	-7.199	-12.893
483	0.483	-15.175	-11.777	-10.585	0.161	-11.536	-8.703	-10.11	-13.889
484	0.484	-13.237	-15.286	-13.911	-2.94	-9.818	-9.33	-12.828	-9.081
485	0.485	-12.659	-14.33	-12.782	-5.67	-7.325	-8.787	-10.906	-9.903
486	0.486	-20.395	-15.334	-6.819	-23.497	-6.958	-8.447	-10.139	-14.008
487	0.487	-19.427	-16.145	-14.79	-16.536	-11.043	-9.848	-13.437	-14.635
488	0.488	-20.4	-13.857	-15.801	-14.406	-12.419	-6.977	-8.601	-10.041
489	0.489	-16.148	-11.975	-9.073	-12.469	-11.08	-13.023	-9.188	-14.148
490	0.49	-18.482	-10.088	-11.637	-10.73	-12.264	-10.553	-12.09	-11.665
491	0.491	-16.563	-16.711	-15.754	-12.282	-13.45	-3.255	-9.578	-14.027
492	0.492	-17.169	-8.811	-10.964	-16.54	-7.671	-12.204	-9.96	-7.474
493	0.493	-18.931	-20.656	-14.304	-15.4	-10.017	-13.417	-10.353	-14.284
494	0.494	-17.594	-16.059	-10.277	-11.934	-8.104	-10.368	-13.068	-18.582
495	0.495	-14.32	-17.457	-13.814	-12.916	-4.845	-11.383	-11.911	-11.28
496	0.496	-9.491	-16.336	-15.225	-11.958	-6.608	-13.939	-11.14	-12.297
497	0.497	-12.797	-12.893	-12.381	-14.479	-10.116	-11.658	-9.788	-14.858
498	0.498	-7.382	-16.032	-15.149	-10.421	-11.492	-9.758	-9.596	-15.683
499	0.499	-7.969	-15.106	-10.153	-13.909	-8.611	-11.736	-8.051	-12.245
500	0.5	-4.684	-14.373	-16.203	-11.973	-5.922	-11.195	-10.568	-14.233
501	0.501	-10.104	-12.095	-13.925	-11.399	-7.872	-12.593	-5.735	-10.218
502	0.502	-11.455	-14.463	-14.554	-11.018	-8.66	-13.989	-13.676	-11.62
503	0.503	-12.025	-11.023	-9.958	-13.341	-7.899	-12.487	-12.72	-11.275
504	0.504	-10.079	-14.357	-14.07	-14.492	-8.687	-9.633	-7.886	-13.471
505	0.505	-14.127	-12.651	-15.856	-7.122	-5.609	-9.297	-8.666	-15.482
506	0.506	-17.597	-9.209	-15.51	-13.106	-5.235	-11.269	-11.001	-15.164
507	0.507	-16.231	-16.605	-13.237	-10.593	-10.287	-9.169	-13.527	-13.686
508	0.508	-21.059	-4.837	-14.447	-12.925	-8.367	-10.539	-10.045	-14.523
509	0.509	-17.751	-9.521	-13.333	-10.998	-10.118	-6.293	-9.474	-13.792
510	0.51	-16.001	-13.807	-16.096	-12.933	-5.286	-4.562	-14.896	-12.462
511	0.511	-15.606	-12.673	-11.304	-4.028	-0.649	-12.516	-10.062	-11.343
512	0.512	-15.215	-9.214	-6.507	-7.695	-1.24	-9.057	-9.49	-9.837
513	0.513	-16.364	-12.339	-11.191	-13.683	0.107	-10.05	-4.074	-6.781
514	0.514	-15.97	-5.597	-9.492	-1.87	-2.223	-12.97	-6	-6.445
515	0.515	-14.028	-11.62	-14.372	2.779	-5.13	-10.479	4.064	-7.635
516	0.516	-11.117	-10.873	-9.768	-4.389	-10.357	-9.729	-3.091	-6.506
517	0.517	-13.043	-21.735	-12.71	-10.776	-8.424	-6.25	-1.92	-8.677
518	0.518	-10.331	-32.783	-10.234	-21.596	-13.064	-6.845	-3.063	-10.063
519	0.519	-11.867	-11.124	-10.653	-11.511	-14.807	-9.754	-4.016	-10.874
520	0.52	-13.792	-14.231	-12.82	-5.099	-12.292	-9.368	-18.717	-11.11
521	0.521	-13.005	-11.527	-9.169	-1.571	-11.894	-2.006	-12.328	-14.646
522	0.522	-11.827	-3.98	-13.646	-2.492	-11.496	-1.032	-14.257	-22.039
523	0.523	-15.295	-10.963	-10.767	-3.434	-11.101	-1.986	-9.024	-18.971
524	0.524	-13.922	-8.843	-12.146	-14.86	-12.254	-2.751	-16.956	-8.143
525	0.525	-16.806	-10.796	-11.779	-16.403	-9.337	-8.353	-12.693	-0.986
526	0.526	-14.843	-19.499	-11.413	-15.001	-8.155	-4.858	-9.009	-2.14
527	0.527	-15.207	-5.171	-5.429	-16.114	-6.977	-5.416	-12.482	-3.292
528	0.528	-19.437	-14.831	-6.219	-10.08	-9.089	-3.656	-11.501	-17.218
529	0.529	-19.998	-23.534	-5.456	-13.162	-11.009	3.331	-12.454	7.946
530	0.53	-20.376	-6.106	-13.399	-16.048	-9.638	-11.361	-11.669	18.001
531	0.531	-18.042	-3.764	-14.362	-15.237	-8.073	-21.978	-10.882	-16.445
532	0.532	-12.235	-10.128	-3.525	-14.446	-11.153	-20.021	-12.806	-20.887
533	0.533	-21.136	-19.784	-10.687	-16.332	-8.422	-18.252	-10.858	-16.81
534	0.534	-15.141	-31.957	-14.363	-11.649	-8.792	-16.675	-7.946	-5.575
535	0.535	-18.24	-11.229	-13.201	-8.722	-11.673	-12.384	-13.739	-8.838
536	0.536	-13.405	-8.499	-12.23	-13.533	-9.708	-13.515	-11.395	-5.712
537	0.537	-7.411	-10.994	-3.318	-10.228	-6.196	-19.479	-14.864	-2.98
538	0.538	-11.475	-4.005	-4.466	-13.112	-11.976	-16.354	-10.199	-10.498
539	0.539	-10.889	-10.364	-5.42	-16.567	-7.887	-11.484	-15.596	-17.426
540	0.54	-8.942	-12.273	-8.299	-11.116	-7.278	-7.196	-10.738	-15.251
541	0.541	-6.028	-17.463	-14.279	-10.506	-5.311	-12.784	-15.369	-17.136
542	0.542	-9.5	-15.891	-13.488	-3.119	-5.861	-10.806	-7.611	-15.342
543	0.543	-14.905	-11.599	-22.943	-5.992	-7.182	-11.36	-10.692	-13.737
544	0.544	-15.471	-15.253	-8.594	-13.895	-1.732	-9.595	-9.705	-12.339
545	0.545	-20.1	-14.06	-6.623	-14.826	-9.631	-10.916	-8.912	-13.45
546	0.546	-13.5	-13.059	-8.329	-13.826	-6.494	-11.268	-8.117	-14.559
547	0.547	-19.477	-13.991	-6.742	-11.272	-9.364	-13.361	-10.034	-11.401
548	0.548	-17.141	-14.724	-28.38	-8.915	-8.559	-7.324	-10.593	-18.114
549	0.549	-19.07	-15.456	-12.666	-10.816	-9.3	-6.51	-8.833	-8.384
550	0.55	-18.495	-10.572	-15.326	-12.717	-11.198	-7.241	-5.327	-7.16
551	0.551	-15.597	-13.813	-12.768	-8.618	-10.582	-9.136	-6.664	-8.254
552	0.552	-19.089	-13.184	-15.047	-7.234	-8.807	-11.031	-3.736	-7.211
553	0.553	-16.785	-13.523	-12.875	-11.655	-7.424	-9.251	-9.725	-13.918
554	0.554	-17.186	-16.75	-14.757	-13.369	-5.066	-5.732	-10.488	-13.071
555	0.555	-14.487	-13.785	-16.445	-12.957	-9.882	-12.075	-4.862	-10.673
556	0.556	-11.012	-14.893	-8.459	-10.603	-5.21	-9.516	-9.685	-10.013
557	0.557	-13.148	-12.897	-12.666	-11.741	-8.089	-15.093	-10.255	-9.355
558	0.558	-15.082	-13.037	-11.452	-8.038	-9.42	-15.633	-6.182	-13.353
559	0.559	-10.049	-17.414	-7.911	-9.369	-12.686	-15.014	-11.003	-15.811
560	0.56	-11.981	-11.363	-15.208	-7.211	-9.76	-6.074	-10.407	-16.135
561	0.561	-10.235	-13.659	-16.119	-10.86	-7.795	-7.199	-7.493	-11.22
562	0.562	-13.715	-10.147	-15.281	-12.183	-9.703	-3.684	-13.284	-17.147
563	0.563	-12.347	-8.194	-12.894	-12.546	-10.456	-11.003	-15.589	-8.171
564	0.564	-12.73	-15.916	-10.901	-11.367	-9.084	-6.131	-10.736	-18.934
565	0.565	-16.414	-12.795	-10.264	-10.183	-11.584	-5.329	-7.429	-17.507
566	0.566	-15.059	-15.671	-11.955	-12.293	-9.445	-12.659	-11.474	-18.602
567	0.567	-12.147	-13.131	-11.509	-14.99	-11.377	-5.854	-8.948	-22.022
568	0.568	-17.365	-10.793	-13.772	-16.92	-7.114	-8.333	-11.262	-14.602
569	0.569	-15.414	-15.626	-7.138	-19.829	-6.539	-12.365	-13.384	-3.701
570	0.57	-15.988	-17.528	-13.859	-25.822	-13.511	-18.922	-8.153	9.315
571	0.571	-17.724	-16.92	-13.039	-12.651	-10.603	-12.895	-11.65	-2.821
572	0.572	-15.203	-8.957	-10.66	4.782	-6.345	-15.188	-12.237	-7.413
573	0.573	-14.806	-17.248	-12.552	2.465	-7.114	-14.58	-8.181	-17.431
574	0.574	-14.419	-11.997	-13.09	-20.95	-11.942	-9.914	-7.798	-16.227
575	0.575	-18.863	-18.744	-10.145	-24.053	-12.519	-9.317	-10.127	-19.659
576	0.576	-15.958	-16.207	-10.492	-4.315	-9.606	-12.793	-12.254	-14.381
577	0.577	-16.335	-16.967	-10.067	-6.838	-8.239	-12.393	-10.312	-13.355
578	0.578	-11.873	-16.364	-11.188	-4.53	-4.94	-11.998	-13.021	-15.82
579	0.579	-7.799	-14.417	-12.311	-10.913	-7.835	-8.316	-8.765	-3.589
580	0.58	-11.273	-16.152	-16.536	-12.851	-6.666	-12.753	-9.353	-5.29
581	0.581	-7.964	-14.77	-10.707	-7.627	-6.275	-8.689	-8.966	-6.784
582	0.582	-6.786	-11.459	-11.462	-15.561	-8.395	-8.316	-8.583	-11.032
583	0.583	-7.926	-11.057	-10.852	-11.293	-7.036	-6.97	-8.199	-7.339
584	0.584	-10.625	-12.992	-11.414	-4.905	-8.962	-11.815	-12.654	-15.632
585	0.585	-10.798	-11.057	-10.817	-10.891	-12.628	-7.182	-16.717	-14.629
586	0.586	-15.236	-10.845	-11.191	-11.839	-11.271	-11.26	-9.754	-9.768
587	0.587	-17.16	-11.014	-16.596	-8.919	-9.917	-6.432	-14.592	-12.273
588	0.588	-21.207	-13.519	-14.642	-13.15	-8.75	-7.016	-12.079	-14.604
589	0.589	-20.811	-10.02	-15.211	-13.903	-9.912	-11.075	-9.756	-19.483
590	0.59	-19.448	-15.434	-12.297	-9.053	-11.851	-3.123	-7.817	-17.61
591	0.591	-18.284	-10.577	-9.779	-13.689	-9.73	-13.936	-8.395	-15.907
592	0.592	-18.667	-12.501	-14.236	-13.101	-7.798	-6.754	-7.816	-12.41
593	0.593	-19.052	-11.913	-13.658	-11.742	-7.606	-5.585	-11.295	-5.039
594	0.594	-17.514	-13.25	-15.023	-13.101	-9.94	-11.57	-12.648	-12.419
595	0.595	-18.294	-14.595	-15.409	-9.046	-11.301	-12.525	-12.259	-5.656
596	0.596	-16.359	-14.198	-15.017	-13.885	-7.053	-13.474	-8.579	-13.595
597	0.597	-12.686	-15.346	-10.566	-11.933	-8.804	-12.682	-10.896	-12.616
598	0.598	-4.746	-16.502	-11.146	-9.013	-10.171	-11.898	-7.996	-5.837
599	0.599	-1.253	-17.277	-14.645	-11.533	-11.535	-15.36	-11.677	-10.144
600	0.6	-4.341	-18.624	-12.324	-11.152	-7.48	-10.691	-9.355	-14.238
601	0.601	-9.171	-14.348	-9.424	-7.101	-8.848	-12.424	-12.255	-16.191
602	0.602	-4.904	-16.063	-8.268	-8.496	-5.575	-9.902	-6.257	-8.864
603	0.603	-12.251	-23.984	-14.076	-9.848	-11.389	-7.574	-7.035	-13.716
604	0.604	-15.144	-22.807	-14.85	-8.65	-2.497	-11.635	-6.274	-16.256
605	0.605	-19.396	-13.11	-12.918	-9.785	-5.987	-11.243	-9.769	-18.597
606	0.606	-21.708	-16.771	-10.98	-9.381	-5.033	-7.948	-7.839	-13.778
607	0.607	-25.183	-15.597	-10.395	-10.14	-9.882	-10.85	-9.593	-3.736
608	0.608	-24.603	-22.935	-13.875	-12.064	-9.122	-10.461	-13.086	0.504
609	0.609	-20.543	-8.216	-12.522	-14.569	-9.908	-8.526	-10.775	-5.906
610	0.61	-18.031	6.698	-12.9	-14.742	-11.861	-7.75	-11.948	-16.782
611	0.611	-15.717	0.899	-14.832	-12.803	-8.578	-11.026	-10.021	-12.566
612	0.612	-22.299	6.121	-12.119	-10.879	-5.687	-12.183	-12.74	-13.744
613	0.613	-13.408	-1.806	-11.346	-10.7	-6.08	-12.564	-7.91	-12.605
614	0.614	-5.092	-6.047	-9.413	-8.569	-8.411	-9.08	-12.756	-13.599
615	0.615	-10.322	-14.932	-10.186	-6.021	-8.031	-6.173	-9.465	-10.736
616	0.616	-17.103	-13.756	-13.861	-10.823	-6.099	-12.171	-10.042	-9.98
617	0.617	-16.336	-14.71	-16.383	-10.204	-8.034	-14.693	-9.663	-15.615
618	0.618	-20.397	-11.795	-9.999	-8.242	-3.195	-12.373	-11.017	-16.21
619	0.619	-13.817	-17.782	-10.774	-11.107	-5.129	-7.541	-12.188	-6.157
620	0.62	-14.589	-15.457	-8.444	-11.449	-11.127	-12.203	-6.193	-13.329
621	0.621	-13.812	-14.879	-16.382	-14.702	-7.067	-10.473	-6.968	-14.513
622	0.622	-15.745	-14.299	-9.025	-8.875	-10.55	-10.093	-7.748	-13.365
623	0.623	-11.094	-17.207	-8.055	-9.681	-13.834	-8.747	-7.171	-8.168
624	0.624	-15.147	-16.828	-10.571	-11.616	-8.406	-8.371	-10.46	-9.163
625	0.625	-12.627	-15.463	-9.792	-14.912	-11.884	-6.444	-13.362	-9.977
626	0.626	-17.073	-15.064	-10.367	-8.306	-12.462	-10.713	-13.751	-18.913
627	0.627	-16.486	-13.112	-9.784	-3.992	-9.553	-8.211	-10.467	-15.459
628	0.628	-17.832	-12.715	-12.689	-14.582	-9.929	-6.864	-7.562	-16.464
629	0.629	-14.529	-14.839	-9.207	-10.267	-12.235	-12.678	-4.853	-3.711
630	0.63	-21.099	-18.134	-10.558	-13.948	-7.389	-11.906	-10.654	-15.914
631	0.631	-14.333	-13.302	-9.397	-12.793	-10.667	-7.072	-6.588	-7.994
632	0.632	-13.563	-15.234	-11.321	-18.064	-8.916	-7.649	-10.069	-15.159
633	0.633	-11.25	-11.163	-11.699	-11.325	-11.434	-7.072	-8.13	-21.569
634	0.634	-14.745	-15.979	-12.466	-15.554	-12.788	-2.237	-11.024	-18.104
635	0.635	-10.108	-15.381	-10.523	-17.845	-6.978	1.052	-10.63	-10.773
636	0.636	-7.227	-18.269	-11.296	-17.274	-4.656	-4.368	-11.981	-1.893
637	0.637	-9.763	-10.329	-11.478	-20.571	-8.136	-15.211	-10.811	8.93
638	0.638	-8.438	-11.485	-9.929	-16.508	-7.544	-16.761	-10.426	21.872
639	0.639	-9.636	-10.518	-13.015	-8.572	-3.468	-21.026	-16.231	23.6
640	0.64	-7.732	-23.297	-10.107	-2.566	-2.1	-22.196	-10.604	-0.215
641	0.641	-8.922	-18.08	-9.706	-3.526	-6.548	-21.041	-10.01	-44.924
642	0.642	-13.201	-13.437	-12.395	1.312	-9.441	-7.123	-9.416	-38.93
643	0.643	-9.154	-17.703	-12.186	2.092	-4.596	-12.94	-9.981	-0.22
644	0.644	-14.013	-14.029	-10.817	-3.516	-6.522	-11.207	-9.584	-15.304
645	0.645	-20.027	-12.875	-15.054	-11.444	-10.583	-15.863	-10.931	-19.753
646	0.646	-12.688	-13.849	-13.294	-23.242	-9.212	-14.526	-12.082	-32.129
647	0.647	-23.543	-9.018	-13.664	-18.596	-8.813	-8.154	-7.612	-20.902
648	0.648	-22.206	-6.513	-14.989	0.172	-10.936	-14.164	-8.175	16.842
649	0.649	-21.053	-13.882	-12.838	-2.342	-11.319	-15.143	-10.673	1.756
650	0.65	-17.581	-18.736	-13.975	-0.023	-7.836	-4.317	-11.048	-11.785
651	0.651	-16.637	-26.688	-9.699	19.127	-4.93	-5.679	-9.872	-7.715
652	0.652	-15.696	-12.765	-14.51	-19.389	-10.92	-6.849	-7.151	-18.934
653	0.653	-16.493	-14.718	-13.908	-47.075	-8.397	-5.691	-5.204	-15.63
654	0.654	-12.469	-19.973	-12.149	-31.994	-10.72	-6.666	-8.677	-18.72
655	0.655	-14.444	-12.067	-16.972	-18.455	-7.234	-11.521	-10.019	-16.005
656	0.656	-12.552	-10.733	-12.311	-14.403	-7.818	-7.283	-8.849	-13.481
657	0.657	-8.518	-11.913	-15.197	-10.753	-7.246	-11.365	-11.547	-15.785
658	0.658	-8.947	-8.431	-9.384	-7.472	-9.78	-9.453	-7.283	-13.632
659	0.659	-8.598	-13.677	-16.729	-16.793	-6.508	-10.049	-10.771	-3.936
660	0.66	-9.012	-4.785	-15.747	-2.699	-13.11	-14.137	-13.081	-2.184
661	0.661	-15.013	-1.306	-14.968	4.815	-6.361	-7.192	-9.033	-19.604
662	0.662	-12.517	-11	-9.358	2.475	-12.378	-8.185	-13.886	-17.279
663	0.663	-16.601	-17.402	-7.429	-12.443	-10.066	-10.734	-13.325	-6.631
664	0.664	-18.545	-23.444	-9.373	-33.76	-9.512	-9.99	-15.063	-4.691
665	0.665	-17.968	-16.129	-9.963	-31.061	-12.832	-9.437	-13.7	-20.557
666	0.666	-17.41	-17.147	-6.498	-28.565	-12.29	-8.883	-7.323	-14.162
667	0.667	-23.254	-12.937	-9.806	-16.985	-12.705	-8.326	-11.589	-19.956
668	0.668	-22.515	-12.207	-12.723	-23.408	-9.424	-7.966	-4.254	-14.728
669	0.669	-20.613	-8.771	-14.664	-25.382	-8.28	-3.534	-11.054	-6.787
670	0.67	-20.042	-6.869	-11.186	-16.727	-8.694	-12.455	-8.564	6.186
671	0.671	-19.476	-8.612	-14.097	7.022	-8.338	-11.316	-7.811	-16.653
672	0.672	-19.893	-1.617	-12.177	51.662	-10.501	-10.172	-9.766	-7.364
673	0.673	-21.282	-8.394	-11.035	9.022	-12.482	-7.077	-10.374	-15.689
674	0.674	-14.746	-19.888	-14.534	-7.489	-11.745	-8.016	-9.841	-2.919
675	0.675	-17.68	-24.63	-13.191	-32.713	-8.105	-5.509	-9.5	-9.897
676	0.676	-15.176	-23.469	-10.305	-37.216	-8.531	-7.791	-8.196	-7.783
677	0.677	-17.509	-17.279	-7.614	-33.198	-10.897	-12.588	-12.311	-2.003
678	0.678	-16.935	-11.356	-9.562	-29.566	-12.102	-12.016	-10.996	-17.899
679	0.679	-12.295	-4.053	-13.842	15.083	-7.702	-13.81	-12.39	-15.793
680	0.68	-3.392	-6.98	-13.284	9.047	-9.499	-15.184	-9.529	-13.856
681	0.681	-7.076	-14.837	-16.795	36.688	-8.186	-17.548	-9.967	-22.576
682	0.682	-5.917	-15.829	-14.503	11.487	-0.876	-11.006	-11.189	-8.255
683	0.683	-9.022	-28.682	-11.642	-38.877	-4.015	-12.058	-14.733	-10.201
684	0.684	-15.805	-23.56	-12.837	-32.358	-8.897	-16.452	-14.415	-11.956
685	0.685	-6.138	-19.022	-7.062	-2.049	-8.166	-12.524	-13.328	-10.413
686	0.686	-12.516	-11.933	-15.989	-7.542	-8.989	-12.07	-10.688	-11.786
687	0.687	-6.505	-13.156	-10.013	-12.648	-13.887	-11.581	-4.948	-5.4
688	0.688	-5.514	-12.035	-15.256	-17.164	-12.021	-8.722	-5.791	-16.253
689	0.689	-10.337	-6.836	-10.446	-21.282	-13.829	-11.32	-16.698	-17.627
690	0.69	-11.094	-11.701	-14.733	-17.667	-5.942	-9.058	-12.124	-18.819
691	0.691	-16.695	-14.257	-17.074	-14.444	-9.464	-9.504	-13.544	-12.876
692	0.692	-18.615	-11.938	-15.156	-17.618	-6.414	-8.419	-14.768	-16.049
693	0.693	-15.309	-16.728	-13.249	-14.988	-9.358	-11.961	-11.342	-15.165
694	0.694	-18.212	-14.707	-17.342	-17.602	-6.885	-13.208	-10.432	-12.691
695	0.695	-17.866	-16.326	-13.897	-15.388	-17.567	-8.858	-11.46	-13.511
696	0.696	-13.476	-14.792	-11.616	-13.376	-10.449	-11.885	-15.774	-11.643
697	0.697	-11.787	-12.424	-17.466	-7.683	-6.812	-13.368	-15.064	-13.66
698	0.698	-15.903	-10.851	-11.884	-12.996	-6.85	-11.738	-13.189	-10.821
699	0.699	-14.564	-11.02	-15.389	-11.514	-5.731	-13.172	-9.964	-11.242
700	0.7	-9.149	-10.518	-8.827	-7.536	-6.739	-12.804	-11.773	-13.589
701	0.701	-13.979	-13.201	-14.837	-11.882	-13.555	-11.566	-10.477	-12.474
702	0.702	-15.877	-8.992	-9.228	-8.28	-9.344	-14.174	-6.864	-13.293
703	0.703	-9.25	-6.175	-11.163	-9.554	-8.63	-9.275	-9.238	-9.679
704	0.704	-11.734	-6.61	-10.583	-14.899	-6.748	-5.78	-11.425	-10.135
705	0.705	-12.476	-7.966	-10.001	-14.028	-6.212	-3.895	-11.864	-13.114
706	0.706	-23.289	-13.785	-10.394	-2.702	-4.487	-5.744	-13.077	-15.128
707	0.707	-12.228	-26.137	-3.04	-20.214	-1.972	-5.46	-10.207	-13.256
708	0.708	-13.556	-14.21	-10.399	-4.059	-4.283	-12.878	-4.239	-8.465
709	0.709	-17.241	-12.97	-13.307	-6.267	-3.89	-5.713	-17.429	-7.919
710	0.71	-32.956	-11.812	-7.318	-8.278	-5.05	-8.822	3.83	-7.359
711	0.711	-13.831	-10.697	-5.005	-20.527	-9.319	-9.788	1.086	-7.949
712	0.712	-16.362	-14.014	-1.529	-19.012	-15.141	-5.915	-1.461	-10.497
713	0.713	-18.703	-2.218	-3.464	-9.014	-2.999	-9.411	-17.764	-10.929
714	0.714	-16.595	-13.406	-5.206	-23.436	-4.785	-9.891	-24.201	-10.58
715	0.715	-6.938	-12.147	-1.734	-13.876	-0.172	-10.499	-6.836	-12.546
716	0.716	-1.701	-13.373	-9.105	-8.765	-10.232	-18.472	-9.2	-15.297
717	0.717	-6.313	-16.894	-14.34	-7.325	-27.254	-14.958	-2.831	-11.857
718	0.718	-10.535	-11.627	-17.241	-6.066	-15.643	-18.021	-0.915	-14.229
719	0.719	-24.833	-26.325	-18.007	0.227	-9.283	-15.226	-6.148	-8.449
720	0.72	-18.993	-45.618	-15.675	-3.348	-11.236	-14.641	-7.713	-7.694
721	0.721	-6.751	-58.655	-15.082	-0.326	-6.013	-17.178	-11.984	-11.183
722	0.722	-5.141	-24.041	-7.704	-1.36	-1.351	-28.067	-8.308	-9.287
723	0.723	2.072	31.103	-12.515	-9.323	-11.395	-45.29	4.858	-7.562
724	0.724	-14.907	38.104	-18.487	-8.439	-7.698	-10.088	-3.834	-5.063
725	0.725	-26.472	98.501	-14.405	-23.228	-8.85	-45.117	-5.359	-5.457
726	0.726	-28.566	74.174	-13.807	-21.196	-5.738	-40.607	-6.687	-5.079
727	0.727	-26.586	-36.69	-18.426	-19.342	-4.753	5.154	-15.566	-3.918
728	0.728	-24.797	-52.412	-11.814	-17.672	-0.46	35.455	-14.394	-9.725
729	0.729	-23.197	-66.685	-11.023	-28.779	-1.192	-3.298	-11.28	-21.936
730	0.73	-18.871	-132.473	-8.678	-30.173	-10.594	11.897	-10.291	-20.202
731	0.731	-15.122	-24.991	-8.078	-18.412	-11.674	7.509	-2.321	-21.762
732	0.732	-9.062	18.273	-2.06	-16.886	-10.451	36.631	-7.512	-17.52
733	0.733	-8.046	31.552	-10.951	-1.068	-11.412	63.086	-2.642	-18.683
734	0.734	-10.926	19.868	-14.426	5.222	-12.451	46.196	-3.402	-19.837
735	0.735	-22.373	-12.533	-17.521	-0.659	-2.855	24.438	-9.022	-3.745
736	0.736	-20.835	-22.26	-18.474	-2.437	3.496	-18.027	-13.854	-15.32
737	0.737	-30.902	-31.007	-20.974	-13.514	4.675	-60.547	-10.54	-0.4
738	0.738	-19.096	-39.016	-10.314	-17.822	-0.488	-21.804	-11.062	1.552
739	0.739	-20.653	-31.46	-11.654	-6.051	-15.136	-36.805	-13.493	-0.186
740	0.74	-13.47	-24.663	-18.014	-1.438	-21.457	-32.124	-13.043	-4.826
741	0.741	-17.082	-42.734	-16.817	-0.112	-15.586	-11.169	-14.141	-17.775
742	0.742	-18.194	-70.282	-9.431	-1.286	-20.736	-14.657	-17.759	-1.875
743	0.743	-2.086	-85.293	-8.428	7.013	-12.741	2.461	-16.341	-8.242
744	0.744	23.67	-89.715	-0.47	3.897	-16.951	11.775	-12.209	-17.883
745	0.745	26.958	-110.426	-3.555	-0.962	-13.246	20.051	-15.629	-1.956
746	0.746	17.657	-129.281	-0.626	-14.14	-12.089	17.465	-9.187	0.231
747	0.747	3.519	-77.882	-13.763	-27.681	-11.133	1.085	-8.36	-5.522
748	0.748	-24.742	-55.808	-19.54	-29.398	-8.234	-30.986	-5.989	-7.22
749	0.749	-28.443	31.938	-17.775	-15.058	-7.455	-72.339	-6.532	-30.982
750	0.75	-31.765	91.682	-22.395	-13.107	-3.381	-122.374	-12.482	-20.88
751	0.751	-47.44	124.241	-21.021	-14.835	1.497	-115.952	-6.814	-17.74
752	0.752	-44.729	134.236	-24.676	-13.277	6.258	-61.139	-14.678	-9.381
753	0.753	-26.899	71.95	-18.637	-20.42	0.952	-9.546	-7.244	-1.798
754	0.754	-19.89	15.385	-15.505	-19.249	-8.391	37.229	-13.938	0.568
755	0.755	-13.421	23.098	-10.626	-8.422	-25.268	67.598	-13.096	2.74
756	0.756	-15.28	124.265	-11.365	-4.18	-32.071	51.29	-23.659	-10.76
757	0.757	-10.036	167.652	-7.287	2.211	-34.098	5.864	-22.225	-22.895
758	0.758	13.751	154.662	-3.792	-15.773	-24.441	97.351	-15.768	-27.481
759	0.759	30.757	23.731	-4.35	-23.236	-12.317	84.141	-14.559	-28.783
760	0.76	15.051	-98.432	-4.932	-25.468	-4.474	48.526	-9.316	-32.414
761	0.761	-10.54	-241.475	-6.279	-36.016	5.527	37.724	-6.391	-21.515
762	0.762	-7.217	-68.207	-8.584	-10.786	25.072	-110.43	3.298	-5.586
763	0.763	-10.249	47.882	-7.383	6.277	16.821	-174.093	7.015	-3.414
764	0.764	-12.889	-15.944	-2.125	3.211	4.118	-39.525	5.911	-9.177
765	0.765	-36.065	-35.211	-0.175	5.951	-26.231	-22.056	-1.387	-10.879
766	0.766	-45.356	-52.517	-6.171	3.501	-22.104	-69.348	-16.021	-2.904
767	0.767	-42.681	-99.942	-18.369	1.257	-10.781	-54.781	-13.828	-1.511
768	0.768	-24.883	-56.607	-23.596	-5.06	13.081	63.823	-15.705	-15.789
769	0.769	-27.189	62.16	-22.043	-6.929	3.826	111.595	-10.456	-13.817
770	0.77	-33.561	141.903	-17.77	-12.081	-10.179	97.72	-8.922	-15.517
771	0.771	-35.465	214.145	-26.647	-4.061	-22.803	-46.888	-16.084	-4.461
772	0.772	-23.249	148.354	-23.15	-14.069	-20.339	-220	-19.747	-14.514
773	0.773	-18.568	64.991	-17.916	-7.629	-18.163	-150.028	-23.205	-18.2
774	0.774	-8.491	-97.719	-11.147	-23.259	-4.663	-128.895	-22.204	-14.73
775	0.775	-2.116	-260.357	-8.649	-21.082	-6.547	5.728	-19.309	-15.695
776	0.776	-10.443	-323.665	-12.72	-26.855	-8.131	128.585	-11.388	-18.557
777	0.777	-13.546	-188.862	-14.66	-21.579	-21.08	81.327	-1.691	-12.517
778	0.778	-16.46	-66.563	-4.607	-7.192	-22.861	37.864	-5.323	-6.864
779	0.779	-24.412	-19.296	-11.781	-5.187	-43.706	-81.294	-6.411	-11.668
780	0.78	-21.327	-62.735	-8.105	-10.33	-35.446	-34.214	-13.732	-4.289
781	0.781	-14.548	-75.9	-9.256	-14.88	-12.258	-48.763	-10.818	-5.203
782	0.782	-6.584	-63.997	-1.888	-13.408	34.776	-62.107	-6.51	-4.368
783	0.783	7.358	-52.859	1.029	-9.605	81.643	-50.54	5.766	-13.22
784	0.784	36.378	-23.009	1.802	-12.966	63.51	-18.216	21.716	-28.857
785	0.785	15.654	-31.918	-7.111	-18.084	13.649	-8.625	6.885	-26.692
786	0.786	-3.117	-23.888	-15.439	-11.23	-33.027	35.705	-6.616	-9.255
787	0.787	-6.397	13.094	-10.214	-8.654	-63.206	43.437	-29.406	-2.299
788	0.788	-3.319	-47.433	-13.116	-20.797	-46.568	-8.549	-45.035	-0.157
789	0.789	-34.496	-39.222	-19.103	-19.01	-41.375	-109.366	-25.251	-2.06
790	0.79	-63.527	42.392	-26.441	-11.007	-27.742	-94.786	-17.673	-10.738
791	0.791	-44.742	31.706	-21.595	-18.081	-31.779	-28.682	-10.68	-15.368
792	0.792	-34.67	61.264	-19.069	-6.205	-12.996	54.911	-12.802	-5.317
793	0.793	-6.426	87.735	-6.864	-4.602	-3.006	87.83	-10.856	-17.141
794	0.794	4.81	95.745	-1.634	-3.2	12.513	117.614	-5.616	-28.214
795	0.795	8.103	132.605	-12.665	-1.988	26.543	108.679	-0.959	-23.991
796	0.796	4.991	99.196	-8.419	-17.608	29.084	116.863	-2.31	-15.111
797	0.797	-3.351	7.842	-17.333	-23.95	17.564	94.725	1.376	-6.769
798	0.798	4.163	-189.331	-9.037	-18.116	2.76	60.873	9.706	-3.592
799	0.799	6.429	-48.434	-12.159	-9.375	-3.007	17.833	-2.083	-2.58
800	0.8	-21.322	28.328	-5.395	-4.674	-29.302	45.012	-10.018	-8.566
801	0.801	-25.063	-41.141	-13.349	-3.262	-85.968	19.39	-20.097	-2.915
802	0.802	-42.127	-104.045	-23.039	-6.862	-61.484	-49.529	-23.789	-3.45
803	0.803	-45.231	-161.531	-19.375	-0.782	-68.755	-59.502	-22.646	-9.407
804	0.804	-70.767	-144.082	-22.857	11.074	-62.123	-86.21	-12.982	-10.137
805	0.805	-53.732	-96.915	-15.506	12.628	-56.125	-191.869	-21.908	-14.954
806	0.806	-6.727	3.602	-0.793	-0.293	4.771	-90.6	-18.447	-22.298
807	0.807	26.719	42.765	1.34	-19.586	94.252	1.629	-8.814	-19.407
808	0.808	20.702	-40.813	-16.071	-58.04	105.982	-10.115	10.69	-9.756
809	0.809	15.297	-73.139	0.202	-52.577	95.039	-42.503	18.978	-6.107
810	0.81	10.295	74.78	-6.176	-47.533	45.582	-71.78	21.478	-19.289
811	0.811	-40.009	137.817	-15.845	-24.701	-17.024	45.048	14.497	-17.574
812	0.812	-59.964	310.168	-31.712	12.828	-74.051	93.169	-17.439	-6.526
813	0.813	-53.995	332.92	-25.323	17.876	-52.041	21.355	-40.288	-7.822
814	0.814	-26.357	57.316	-11.782	4.383	-18.569	-123.321	-36.224	-6.625
815	0.815	19.09	-130.361	-3.084	-16.273	-36.76	-296.654	-32.522	-10.116
816	0.816	37.238	-164.175	-4.641	-19.887	-64.471	-180.674	-22.437	-11.126
817	0.817	-1.521	-133.411	-11.82	-9.793	-29.255	-75.013	-13.149	-12.103
818	0.818	-26.722	-217.939	-18.233	-6.669	2.675	-55.524	12.387	-9.563
819	0.819	-31.185	-89.831	-24.258	-9.355	-59.846	-247.506	29.4	-10.337
820	0.82	-35.253	26.131	-25.243	-22.13	-68.749	34.925	7.51	0.482
821	0.821	-16.479	47.135	-12.476	3.595	-44.402	72.858	-12.255	5.109
822	0.822	-26.545	28.378	-3.784	0.294	36.988	-97.545	-19.839	15.164
823	0.823	-4.662	46.263	0.846	-2.82	91.074	119.306	-17.552	11.442
824	0.824	-1.93	-33.089	5.097	-5.537	140.336	203.819	5.841	-6.563
825	0.825	-14.66	-47.352	-3.805	-3.014	23.718	-180.488	2.724	-40.009
826	0.826	-12.299	-34.424	-7.29	-14.604	-24.047	-125.778	-28.467	-35.53
827	0.827	-5.884	120.434	-6.326	-21.008	18.981	423.44	-49.211	-31.414
828	0.828	-0.054	183.826	-1.496	-19.043	84.743	642.653	-60.455	-27.682
829	0.829	-5.274	87.713	-12.914	-31.192	1.393	310.194	-15.76	-24.328
830	0.83	-16.327	-174.835	-20.866	-32.715	-31.135	7.993	2.442	-39.949
831	0.831	-32.219	-137.122	-22.219	-34.065	-60.822	-46.941	-25.23	-37.2
832	0.832	-8.833	-239.151	-18.54	-32.918	-69.798	3.102	-50.406	-19.383
833	0.833	0.435	-146.152	-12.542	-14.942	-77.942	-41.971	-36.878	-7.77
834	0.834	-2.287	51.279	-7.326	-2.2	-70.555	-0.315	-24.502	-5.664
835	0.835	-25.511	77.025	-14.12	9.398	-117.364	37.673	-5.718	15.614
836	0.836	-28.621	-39.079	-16.643	15.791	-123.359	3.871	-9.011	23.943
837	0.837	-8.895	-59.803	-17.432	10.012	-84.661	-88.755	-5.941	6.159
838	0.838	-1.35	-78.807	-16.849	4.826	-49.42	-285.665	-3.268	-14.922
839	0.839	-17.608	-96.345	-20.15	-9.45	10.195	-413.611	4.26	-17.612
840	0.84	-24.045	-80.352	-14.747	-22.976	50.807	-344.033	6.575	-10.066
841	0.841	-22.212	79.006	-15.359	-10.782	58.106	-153.348	17.218	1.562
842	0.842	-6.37	185.257	-10.729	-2.821	104.909	-281.454	7.534	12.226
843	0.843	-16.994	50.671	-5.304	1.48	147.475	-25.326	2.303	18.053
844	0.844	0.428	33.422	-0.456	-10.29	64.23	145.574	3.848	-1.297
845	0.845	2.753	-109.818	1.502	-21.305	-43.263	53.142	5.206	-3.827
846	0.846	-12.135	-167.547	-2.559	-19.934	-86.473	137.916	1.516	-38.867
847	0.847	-17.951	-114.885	-3.911	-13.525	-73.325	317.741	-1.986	-84.359
848	0.848	-19.753	92.325	-9.335	-14.666	-13.756	294.925	-9.358	-41.781
849	0.849	-2.39	176.717	-18.805	-19.853	-2.937	231.668	-0.444	-25.318
850	0.85	-14.039	-54	-12.408	-18.851	-12.843	135.584	3.03	-30.337
851	0.851	-41.759	-333.015	-13.556	-31.977	-57.606	-56.897	2.043	-25.884
852	0.852	-45.496	4.897	-14.523	-30.04	-33.283	-82.433	-4.774	-13.5
853	0.853	-35.473	50.183	-19.381	-7.21	-11.278	-105.707	-7.32	-9.807
854	0.854	-19.822	339.002	-11.462	27.239	22.136	-211.823	-5.037	7.21
855	0.855	5.658	301.634	-14.58	-4.68	52.473	-193.018	-8.53	10.272
856	0.856	8.934	131.278	-15.556	-17.069	80.068	-70.789	0.176	12.933
857	0.857	-6.722	-23.575	-14.773	-13.401	24.54	-55.013	-0.999	10.371
858	0.858	-20.836	-333.467	-20.39	-16.708	46.679	-40.322	-6.22	8.005
859	0.859	-28.428	-127.112	-15.581	5.127	40.184	-211.13	-20.903	1.602
860	0.86	-30.793	60.781	-16.183	13.42	22.06	-187.666	-18.751	3.526
861	0.861	-20.173	299.9	-13.297	10.896	38.562	-293.312	-24.533	-22.823
862	0.862	-10.558	83.143	-15.832	-0.707	-27.057	-196.829	-12.335	-41.604
863	0.863	-8.886	-58.006	-8.507	-24.091	-71.846	66.006	-23.397	-17.789
864	0.864	-13.586	-288.841	-3.299	-27.173	-80.077	328.902	-45.124	10.467
865	0.865	-17.841	-381.83	-8.145	-35.484	-58.033	430.998	-42.088	29.227
866	0.866	-8.93	41.087	-7.371	-12.26	-64.631	213.921	-28.004	-1.762
867	0.867	-10.096	-19.376	-9.709	-15.331	-46.458	-208.945	-15.23	-30.82
868	0.868	-17.499	-74.541	-11.665	-18.008	-18.759	-269.256	-8.262	-19.627
869	0.869	-20.457	274.881	-14.985	-0.204	-33.824	-104.237	-1.876	-2.629
870	0.87	-24.756	47.905	-17.911	2.105	-11.005	-54.343	0.065	-5.753
871	0.871	-15.908	-323.683	-12.127	-0.049	18.036	81.935	1.763	-8.476
872	0.872	-17.119	-373.614	-8.088	-5.875	29.323	123.388	-2.936	9.31
873	0.873	-18.178	-146.509	-10.049	-11.124	12.379	10.798	-13.043	-25.735
874	0.874	-27.136	-105.195	-12.003	-31.855	34.361	-23.047	-11.918	-50.917
875	0.875	-18.865	82.489	-9.124	-34.577	54.247	442.23	1.215	-37.419
876	0.876	-17.947	184.648	-11.672	-1.123	15.751	508.462	6.403	-49.87
877	0.877	-17.028	91.618	-9.397	-33.08	-67.525	206.274	-4.693	-38.702
878	0.878	-3.903	63.563	-10.595	-29.051	-127.144	41.718	-17.74	-35.46
879	0.879	9.601	88.994	-4.632	-10.302	-51.25	-107.733	-33.672	-26.207
880	0.88	7.83	-27.528	-17.836	-0.274	17.788	-153.117	-27.299	-6.506
881	0.881	12.467	-6.851	-19.814	8.979	26.631	-194.747	-6.014	11.262
882	0.882	2.373	50.594	-11.144	11.65	2.2	-232.725	-3.343	13.556
883	0.883	-4.024	-37.151	-6.532	14.123	-19.898	-335.313	-5.906	19.935
884	0.884	-5.215	10.314	-2.304	-6.996	-39.881	-242.884	-17.549	-5.229
885	0.885	-21.304	-3.95	-21.89	-26.753	-58.101	-46.058	-19.685	-15.283
886	0.886	-37.625	-122.312	-19.227	-34.316	-63.597	-20.757	-10.001	-12.169
887	0.887	-44.067	84.56	-26.814	-36.66	-78.788	-44.275	-15.222	-3.815
888	0.888	-38.264	225.369	-15.246	-43.083	-28.559	18.82	-29.549	-11.355
889	0.889	-15.434	-5.529	-13.152	-14.109	18.265	152.99	-16.023	0.238
890	0.89	12.809	-222.661	-3.52	6.513	48.739	29.939	-10.802	-23.198
891	0.891	-28.807	-138.504	-12.273	-19.884	21.132	109.086	0.229	-26.303
892	0.892	-49.14	103.716	-23.36	-23.214	16.15	65.716	-4.037	-17.99
893	0.893	-10.428	27.032	-16.25	-13.97	30.504	-187.332	-5.233	-10.445
894	0.894	-5.422	143.383	-22.693	0.112	71.785	-200.504	-8.755	-3.484
895	0.895	-18.994	122.201	-14.033	-2.856	33.045	-140.806	5.146	-1.375
896	0.896	-6.651	-166.626	-10.597	-20.742	-12.591	-151.681	3.184	4.404
897	0.897	19.622	-290.417	-9.677	-18.502	-6.759	-141.738	-0.143	-6.488
898	0.898	9.532	-102.893	-18.624	-24.946	-34.58	-7.155	-23.019	-15.272
899	0.899	-12.341	67.823	-17.508	-11.474	-19.585	50.729	-13.788	-16.838
900	0.9	-26.44	37.111	-14.46	-9.795	-15.24	68.23	-11.125	-12.589
901	0.901	-13.649	8.954	-9.669	13.957	-36.037	84	1.608	-8.924
902	0.902	-34.752	-17.082	-0.045	10.62	-2.085	69.455	-10.056	-24.579
903	0.903	-37.477	-87.135	-1.266	1.305	11.384	213.971	0.539	-5.38
904	0.904	-9.227	-108.569	-0.164	-7.034	7.256	232.923	-16.932	7.437
905	0.905	-27.99	-12.585	-7.559	0.533	41.273	75.035	-23.95	9.816
906	0.906	-17.894	39.596	-12.439	-11.123	0.042	11.216	-9.094	-0.78
907	0.907	4.014	55.179	-4.543	-17.553	-5.387	-277.668	-14.928	-2.674
908	0.908	29.595	40.405	-1.484	-23.417	-30.609	-154.162	-20.192	-18.526
909	0.909	5.824	-78.666	-0.546	-11.278	-44.212	-116.835	-15.59	-20.628
910	0.91	-22.402	-222.266	-13.736	-15.956	-73.329	-83.083	-19.903	-14.823
911	0.911	-26.057	66.346	-19.567	-8.831	-54.686	-52.299	-13.559	-27.012
912	0.912	-22.734	437.997	-17.844	-5.179	-17.074	31.794	-7.605	-31.689
913	0.913	-19.59	188.039	-19.412	3.104	28.229	57.151	-2.415	-21.658
914	0.914	-39.278	-129.909	-15.179	-13.035	-14.549	80.465	12.265	-9.842
915	0.915	-10.999	-336.433	-16.358	-20.081	-20.131	17.334	1.588	-5.164
916	0.916	0.266	-148.98	-8.048	-39.314	-25.26	36.895	-23.597	-3.779
917	0.917	-2.953	21.441	-11.153	-31.781	-20.864	54.602	-13.528	-4.924
918	0.918	-18.58	52.354	-8.262	-1.412	-0.189	7.193	2.167	-3.753
919	0.919	-26.868	-88.592	-17.961	2.649	-3.871	21.425	-0.507	-11.083
920	0.92	-14.056	39.591	-16.811	-1.055	-20.922	8.215	12.304	-15.89
921	0.921	-2.432	16.07	-3.666	8.984	-30.221	-3.432	0.724	-11.604
922	0.922	21.037	-90.3	-1.926	-0.321	6.748	7.544	-14.144	-10.808
923	0.923	-0.772	-71.503	-9.867	-8.677	1.751	-2.341	-16.053	-12.715
924	0.924	-9.035	-18.957	-8.514	-21.487	-21.054	-11.305	-7.32	-8.09
925	0.925	-21.774	-34.642	-12.188	-9.94	-16.968	-3.103	-5.738	-14.676
926	0.926	-19.422	66.459	-6.178	-20.644	9.376	4.522	-7.054	-10.395
927	0.927	-25.801	27.028	-15.846	-14.852	-0.71	-2.04	-3.332	-9.601
928	0.928	-16.078	110.581	-14.664	-20.095	-3.916	3.815	-16.461	-11.514
929	0.929	-31.897	56.674	-18.128	-15.45	-6.75	-2.017	-18.186	-4.114
930	0.93	-50.994	27.56	-21.201	-11.173	-19.556	-7.372	-13.529	-12.965
931	0.931	-33.14	-70.603	-22.15	-7.468	-35.749	-21.114	-6.344	-11.717
932	0.932	-26.142	-57.03	-19.617	-1.446	-29.268	-0.705	-12.673	-12.581
933	0.933	-2.691	-45.051	-15.519	-4.545	-4.025	17.701	-9.129	-5.727
934	0.934	-11.958	-56.061	-4.648	-5.537	-0.677	-20.359	-16.425	-18.83
935	0.935	2.2	-65.997	-6.164	-6.347	21.237	-96.05	-15.414	-12.988
936	0.936	-5.345	-74.901	-13.306	-5.597	46.814	-63.442	-16.142	-25.15
937	0.937	-31.075	-17.999	-9.598	-6.203	70.645	-33.788	-7.183	-20.484
938	0.938	-21.018	78.68	-15.57	-2.941	23.656	-7.234	1.186	-13.297
939	0.939	-24.112	39.329	-8.18	5.926	-23.088	0.883	-12.707	-12.096
940	0.94	-26.801	74.759	-5.229	-13.626	7.421	8.578	-18.449	-13.21
941	0.941	-13.983	42.037	2.752	-33.377	2.148	42.593	-9.678	-5.824
942	0.942	-16.272	-106.133	-2.433	-20.629	17.356	48.796	-1.671	-6.766
943	0.943	2.936	-127.004	2.442	-18.314	-14.464	10.294	-8.776	-5.958
944	0.944	10.584	-30.797	-5.438	-11.909	-26.738	15.278	-15.113	-13.269
945	0.945	17.613	-118.017	-10.617	-6.06	-7.837	10.767	-21.065	-8.386
946	0.946	2.738	-69.992	-15.389	-4.286	-17.841	-51.668	-15.782	-7.562
947	0.947	-18.513	60.28	-19.572	-18.584	-8.554	-132.316	-16.696	-9.842
948	0.948	-32.573	-132.334	-21.818	-5.013	-0.196	-143.03	-5.244	-13.302
949	0.949	-40.054	-106.661	-22.323	-17.193	7.375	-113.135	-9.87	-3.24
950	0.95	-33.054	9.803	-14.898	-21.82	-18.302	-50.268	-14.091	-1.875
951	0.951	-22.4	158.148	-9.983	-28.95	-28.304	-74.39	-5.138	-21.406
952	0.952	-8.812	292.908	-3.911	-35.308	-25.159	-37.164	-13.398	-24.105
953	0.953	-3.57	205.472	-7.894	-19.623	-16.764	-43.555	-10.258	-21.584
954	0.954	-2.005	189.749	-15.753	-25.994	-14.136	48.264	-9.247	-19.249
955	0.955	-6.211	89.015	-14.718	-0.81	-30.278	88.028	-13.462	-12.833
956	0.956	-15.085	-81.738	-15.618	-10.861	-23.766	28.471	-19.03	-10.863
957	0.957	-23.366	-58.418	-13.05	4.801	-29.491	60.872	-9.491	1.341
958	0.958	-28.523	-79.507	-20.346	-3.539	-24.195	109.981	-8.287	-12.988
959	0.959	-23.595	-60.317	-11.388	-6.057	-9.813	65.277	-4.758	0.563
960	0.96	-12.139	-112.627	-14.824	-3.724	3.782	8.426	-9.94	-4.641
961	0.961	-10.571	-128.266	-13.827	-18.605	5.558	60.17	-5.061	3.293
962	0.962	-14.811	-142.051	-12.824	-16.635	-2.309	80.139	-2.499	-6.775
963	0.963	-15.963	-154.548	-3.115	-0.721	-0.847	25.312	-11.356	-18.589
964	0.964	2.006	-190.142	-6.763	1.434	-17.736	-56.025	-14.796	-17.049
965	0.965	-15.816	-92.698	-15.045	-4.349	-33.894	-109.963	-7.393	-6.996
966	0.966	-32.041	104.197	-15.976	-30.645	-48.708	-218.386	-14.133	-21.317
967	0.967	-12.837	19.768	-13.026	-26.955	-31.211	-377.155	-11.6	-30.99
968	0.968	-5.246	-5.633	-5.041	-30.213	-19.5	-59.306	-17.194	-25.752
969	0.969	-12.161	110.871	-14.669	4.273	-8.742	76.746	-12.322	-14.706
970	0.97	7.043	174.461	-10.949	-0.14	4.898	-46.959	-6.298	-13.347
971	0.971	-21.158	78.326	-14.389	-12.488	10.208	65.671	-8.591	-9.667
972	0.972	-24.777	-9.031	-6.984	-1.195	-13.516	167.785	-6.64	-3.682
973	0.973	-21.41	-152.089	-11.778	-4.428	-23.474	74.786	-11.284	8.11
974	0.974	-5.71	-132.943	-14.267	4.875	-1.505	-66.118	-15.346	-15.721
975	0.975	2.642	94.696	-16.569	2.16	1.275	61.929	-8.373	-19.022
976	0.976	15.432	125.825	-14.611	-10.608	3.865	178.061	-11.266	-15.917
977	0.977	-19.599	-71.095	-19.241	-26.86	20.205	-12.668	-8.746	-1.768
978	0.978	-14.569	-198.835	-16.324	-28.957	9.634	64.108	-4.673	-14.523
979	0.979	-18.99	-314.856	-12.821	-23.116	7.776	-98.68	-8.162	-7.543
980	0.98	-14.936	-208.949	-16.095	-21.339	-18.463	-162.347	-7.586	-22.453
981	0.981	-3.731	-189.742	-11.242	-10.257	-37.178	-27.565	-16.488	-24.42
982	0.982	-20.737	72.849	-15.876	5.655	-40.44	59.907	-15.322	-8.55
983	0.983	-17.581	260.581	-10.44	16.347	-24.728	12.373	-14.167	6.348
984	0.984	-25.813	158.37	-6.929	2.847	-16.373	-88.501	-8.94	-3.32
985	0.985	-12.985	65.383	-8.827	-19.954	-3.558	3.489	-9.912	-8.552
986	0.986	-24.545	-19.044	-12.866	-16.832	8.11	62.924	-9.131	-0.626
987	0.987	-9.623	-95.916	-11.501	-8.488	1.782	182.29	-5.07	-2.011
988	0.988	-7.673	113.764	-7.037	-0.906	3.778	70.978	-8.548	-21.58
989	0.989	-5.915	142.025	-13.612	-3.184	5.52	-145.7	-13.182	-18.881
990	0.99	-10.558	13.939	-5.665	11.767	-2.456	-362.629	-7.762	-21.39
991	0.991	-32.225	37.135	-8.759	-1.746	-6.734	3.909	-9.702	-14.421
992	0.992	-47.876	-68.843	-11.66	-17.606	-15.665	-45.994	-2.343	-12.289
993	0.993	-50.563	27.054	-17.656	-28.233	-9.68	-0.676	-1.368	-14.23
994	0.994	-12.011	-95.693	-12.036	-34.024	-6.634	40.589	-5.626	-12.498
995	0.995	4.491	-239.004	-19.975	-25.279	8.014	3.117	-7.961	-17.162
996	0.996	-0.513	-219.957	-20.957	-26.773	18.621	37.275	-9.906	-10.016
997	0.997	-14.052	7.483	-20.009	-19.552	-10.453	6.314	0.152	-6.349
998	0.998	-26.442	38.316	-22.538	-10.613	-14.548	-21.841	-7.019	4.492
999	0.999	-15.223	122.451	-13.651	-4.569	-25.799	-47.47	-13.402	-8.482
1000	1	-5.169	96.805	-14.825	-14.204	-15.759	22.017	-21.722	-10.223
1001	1.001	-20.816	73.672	-7.481	0.151	-12.705	0.702	-20.76	-5.601
1002	1.002	-12.455	52.674	-10.389	5.988	-4.431	19.546	-13.986	-12.815
1003	1.003	-9.893	-81.923	-9.617	-13.337	-27.693	2.012	-7.991	-6.462
1004	1.004	-16.818	-169.446	-5.568	-26.053	-30.813	-45.453	-20.182	-14.788
1005	1.005	-10.399	-90.068	-13.525	-9.754	-16.709	-1.845	-21.926	-22.14
1006	1.006	-12.339	126.372	-6.197	0.955	-14.232	64.2	-17.283	-13.24
1007	1.007	-21.083	156.894	-7.199	-0.917	-7.292	-19.308	-10.134	-2.419
1008	1.008	-25.747	72.12	-6.449	-16.722	-13.707	-73.589	-13.814	-24.09
1009	1.009	-6.994	-107.648	-4.136	-14.532	-4.052	-43.991	-7.811	-33.369
1010	1.01	-14.56	-224.161	-2.213	-24.168	-2.322	-17.409	-8.773	-7.789
1011	1.011	-12.247	-202.987	-12.299	-25.87	-3.868	39.195	-7.808	-11.072
1012	1.012	-1.611	-68.507	-8.061	-27.393	-5.225	2.059	-5.29	-7.993
1013	1.013	27.4	193.979	-6.922	-5.674	-6.395	-4.545	-4.513	0.306
1014	1.014	-1.679	156.096	-12.936	-14.88	-7.567	-96.036	-3.943	7.829
1015	1.015	-20.493	189.923	-11.987	-17.509	-2.364	-56.694	-5.883	-3.801
1016	1.016	-23.804	-27.108	-14.894	-14.949	0.508	-21.347	-12.466	-10.194
1017	1.017	-26.911	-54.983	-20.901	-17.255	-12.685	10.781	-4.532	-19.884
1018	1.018	-41.042	-80.66	-16.842	1.912	-10.762	20.162	-9.764	-21.656
1019	1.019	-33.483	-104.174	-18.776	-0.573	-2.045	46.806	-8.797	-17.03
1020	1.02	-26.502	43.829	-16.849	-7.471	-9.965	-9.94	-8.026	-18.391
1021	1.021	-20.096	-52.717	-13.952	-26.588	-11.296	26.973	-10.344	-1.364
1022	1.022	-22.047	-140.542	-10.479	-24.049	-7.596	46.928	-10.922	-3.699
1023	1.023	0.778	34.085	-6.033	6.386	-13.598	-44.534	-11.498	2.677
1024	1.024	-14.892	10.624	-3.131	10.488	-8.379	-5.091	-9.756	-10.868
1025	1.025	-12.193	-95.248	-11.075	6.844	-9.336	78.124	-12.268	-30.241
1026	1.026	5.569	-114.454	-2.782	-3.183	-3.326	2.269	-9.939	-32.785
1027	1.027	-1.435	-202.109	-12.481	-18.827	-8.926	-46.952	-12.065	-25.833
1028	1.028	-20.655	-59.076	-16.17	-21.513	-19.744	-56.069	-10.122	-19.43
1029	1.029	2.512	75.357	-15.013	-13.961	-24.387	65.905	-11.27	1.854
1030	1.03	-0.632	22.602	-15.989	-20.927	-14.332	-161.855	-9.717	10.172
1031	1.031	-20.412	6.504	-11.146	-10.292	-0.043	-68.978	-9.52	-18.111
1032	1.032	-38.218	-7.965	-13.631	-12.209	-2.018	-96.989	-5.843	-14.46
1033	1.033	-40.598	31.676	-19.231	-13.906	13.813	-122.615	-10.292	-17.749
1034	1.034	-17.219	67.493	-19.813	-5.931	-1.104	86.909	-10.873	-14.629
1035	1.035	-7.988	13.371	-12.47	-1.644	-6.918	58.61	-16.671	-6.313
1036	1.036	6.118	3.544	-7.638	-0.473	-5.169	-18.316	-7.76	1.225
1037	1.037	-11.718	-59	-10.155	-13.629	-9.802	4.915	-8.913	-1.094
1038	1.038	-4.769	-83.496	-9.39	-18.85	-8.448	-58.499	-9.869	-7.473
1039	1.039	1.569	12.88	-11.35	-17.281	-12.117	-0.799	-12.766	-21.036
1040	1.04	-8.149	52.35	-5.382	-18.621	-8.634	16.554	-10.245	-15.825
1041	1.041	-13.413	63.992	-4.619	-6.808	-9.616	0.423	-11.013	-11.197
1042	1.042	-14.993	74.636	-15.457	-2.171	-14.466	-13.885	-9.072	-6.959
1043	1.043	-19.273	25.107	-17.008	2.07	-10.229	-53.364	-8.481	-5.806
1044	1.044	-28.209	-19.721	-15.659	-12.257	-7.916	-65.089	-4.411	-4.644
1045	1.045	-10.241	-60.567	-11.984	-21.941	-11.414	-75.826	-10.215	-7.743
1046	1.046	-12.809	20.457	-10.842	-23.683	-10.838	-26.383	-7.888	-12.599
1047	1.047	-19.847	74.12	-18.223	-12.658	-13.74	18.437	-4.408	-24.011
1048	1.048	-26.343	4.855	-15.324	-8.372	-11.252	26.677	-9.047	-16.07
1049	1.049	-20.647	-75.902	-14.562	-14.745	-9.913	137.742	-11.96	-14.698
1050	1.05	-40.078	-129.742	-10.523	-8.719	-12.082	185.386	-8.49	2.323
1051	1.051	-32.592	-40.48	-11.121	-9.685	-10.935	199.954	-8.135	9.267
1052	1.052	-25.69	-4.606	-11.708	-6.781	-10.565	29.039	-10.298	-9.921
1053	1.053	-19.362	-15.45	-6.294	-16.454	-12.125	-180.376	-13.033	-27.758
1054	1.054	-13.621	14.143	-6.876	-7.588	-8.288	-321.206	-9.573	-25.474
1055	1.055	9.141	22.9	-4.929	-8.791	-4.843	-90.525	-12.507	-14.866
1056	1.056	18.357	-1.627	-0.842	-16.167	-5.254	126.64	-8.074	-1.348
1057	1.057	-7.244	-8.831	-8.738	-9.406	-5.658	98.846	-7.503	-13.549
1058	1.058	-10.573	-28.553	-24.359	-15.431	-3.728	22.094	-12.351	-27.882
1059	1.059	-7.526	-119.993	-13.669	-3.281	-1.814	45.33	-12.943	-33.716
1060	1.06	-10.289	-317.409	-7.848	-5.061	-6.67	108.911	-10.051	-14.41
1061	1.061	-12.87	-7.447	-9.606	-6.638	-6.109	12.879	-11.417	8.794
1062	1.062	-10.617	-48.663	-8.128	-19.637	-9.428	-109.547	-11.042	-0.534
1063	1.063	8.499	139.212	-9.553	-39.031	-8.877	-189.061	-8.152	-8.909
1064	1.064	5.962	37.38	-10.796	-31.512	-11.422	-58.999	-14.166	-11.465
1065	1.065	-29.1	6.692	-28.84	-5.802	-11.063	28.543	-9.924	-13.818
1066	1.066	-44.244	-77.463	-21.329	-2.562	-12.247	76.304	-15.553	-15.978
1067	1.067	-30.768	101.953	-19.038	6.693	-9.567	90.711	-7.64	-6.355
1068	1.068	-34.957	171.654	-16.935	-13.104	-13.859	-1.519	-15.008	-8.166
1069	1.069	-38.741	150.565	-15.047	-20.687	-10.402	-85.018	-8.258	-9.793
1070	1.07	-28.755	208.236	-13.349	-4.466	-10.813	-8.942	-10.792	-11.215
1071	1.071	-19.527	50.768	-11.848	-2.371	-9.678	1.069	-11.584	-2.374
1072	1.072	-22.26	-55.235	-10.517	-19.833	-8.542	-7.681	-11.024	-3.591
1073	1.073	-29.829	-190.105	-16.952	-12.897	-11.272	-15.525	-11.629	-11.005
1074	1.074	-4.088	-277.657	-10.991	-6.52	-8.398	6.817	-15.719	-12.025
1075	1.075	19.669	-39.024	2.941	-16.223	-9.583	-66.955	-10.902	-7.833
1076	1.076	10.347	63.246	-2.822	-21.497	-11.546	-96.601	-10.344	-15.27
1077	1.077	-3.795	-91.749	-14.916	-23.125	-10.79	37.705	-12.106	-30.06
1078	1.078	-6.372	-63.713	-16.365	-4.472	-8.098	18.579	-13.484	-19.485
1079	1.079	-18.095	-38.086	-9.088	2.976	-6.195	-68.827	-9.054	-13.736
1080	1.08	-20.332	31.812	-20.801	9.876	-7.002	-179.949	-8.495	-5.076
1081	1.081	-41.705	10.92	-35.104	-9.356	-8.946	-79.026	-11.999	-6.675
1082	1.082	-4.805	-46.601	-17.78	-22.193	-5.851	92.118	-10.665	-16.82
1083	1.083	-19.974	5.942	-1.64	-15.301	-8.567	22.566	-6.616	-25.802
1084	1.084	-6.485	-9.822	4.607	-21.784	-5.851	86.339	-10.122	-10.205
1085	1.085	-27.234	-81.951	-5.203	-19.932	-10.118	29.092	-11.499	-12.412
1086	1.086	-23.59	-68.81	-14.008	-11.287	-8.391	-23.088	-10.37	-18.303
1087	1.087	-21.688	-35.359	-6.129	-6.68	-7.051	-7.121	-10.778	-23.6
1088	1.088	2.08	24.265	6.806	-16.802	-15.005	-78.812	-9.641	-15.732
1089	1.089	-7.251	13.5	1.562	-15.719	-9.606	-121.862	-11.789	-11.558
1090	1.09	-15.632	23.338	-12.227	-3.222	-6.134	-29.573	-8.515	-10.496
1091	1.091	-33.529	50.037	-23.282	-6.777	-12.141	53.931	-10.655	-2.261
1092	1.092	-40.586	-39.578	-21.917	-12.035	-9.825	21.456	-10.276	-11.83
1093	1.093	-21.524	-3.93	-20.737	-24.841	-13.32	-8.148	-7.573	-19.267
1094	1.094	6.647	-14.807	-17.255	-19.658	-5.977	0.769	-9.504	-14.503
1095	1.095	25.35	113.399	-7.639	-15.07	-6.951	-23.535	-14.334	-4.891
1096	1.096	22.019	200.681	-1.329	-7.968	-7.728	-15.999	-7.744	-19.282
1097	1.097	31.236	57.422	-19.405	-27.538	-8.494	-35.729	-10.247	-17.432
1098	1.098	11.391	-38.76	-11.944	-7.787	-19.328	55.943	-4.624	-19.273
1099	1.099	-11.889	-301.31	4.229	-15.349	-1.9	-9.982	-6.542	-8.316
1100	1.1	-21.18	-338.966	-6.485	-3.77	-13.498	-117.278	2.183	-1.217
1101	1.101	-29.508	-168.871	-12.328	2.594	-7.106	-45.034	3.361	2.419
1102	1.102	-26.99	47.823	-17.582	-3.212	-5.173	-31.969	0.275	-3.621
1103	1.103	-20.03	-36.637	-19.148	9.001	-3.44	51.352	-0.689	1.568
1104	1.104	-17.904	40.134	-26.328	1.054	1.196	62.107	-4.94	-9.313
1105	1.105	-15.959	109.636	-38.187	-6.132	-0.164	-86.166	-15.576	-19.439
1106	1.106	-31.803	3.557	-39.838	-9.845	-3.84	-65.094	-16.921	-25.89
1107	1.107	-46.682	-54.367	-47.059	-6.405	-9.839	31.225	-10.523	-15.096
1108	1.108	-33.12	-37.043	-32.712	-7.397	-2.479	48.734	-11.672	-16.501
1109	1.109	-13.754	-52.92	-3.607	-10.34	-1.496	1.189	-8.559	-4.743
1110	1.11	-11.227	-38.651	17.256	-23.537	-2.25	-13.028	-11.452	-9.401
1111	1.111	-8.909	-25.597	43.789	-17.747	0.093	79.137	-10.662	0.728
1112	1.112	-23.857	-13.791	33.954	-9.058	-4.727	67.226	-9.873	9.656
1113	1.113	-25.863	-2.9	30.993	-4.446	-8	56.241	-10.444	-3.519
1114	1.114	-38.082	-12.78	-11.536	-14.538	-10.882	-52.492	-11.003	-12.246
1115	1.115	-33.457	13.894	-17.52	-0.248	-12.206	-66.682	-12.735	-23.291
1116	1.116	-11.816	5.658	-22.971	-13.79	-7.723	25.51	-14.067	-10.347
1117	1.117	28.987	-16.244	-28.062	2.123	-13.113	180.741	-14.434	-5.184
1118	1.118	1.319	4.119	-5.189	-8.479	-16.568	117.315	-10.343	-0.585
1119	1.119	-13.764	9.963	-9.167	-14.305	-11.896	-132.87	-13.807	-7.781
1120	1.12	-18.203	59.494	-5.493	-23.05	-15.928	-98.965	-13.391	-14.214
1121	1.121	-38.875	133.362	-22.606	-24.597	-15.506	-67.989	-12.211	-8.262
1122	1.122	-35.155	83.858	-0.837	-28.847	-14.112	-152.284	-9.49	-11.444
1123	1.123	-31.817	110.268	-9.168	-22.452	-9.996	-177.752	-8.317	-16.413
1124	1.124	-3.52	-12.156	-37.424	-9.238	-9.56	-14.985	-10.436	-17.291
1125	1.125	-14.676	-135.015	-71.639	-0.479	-7.189	175.565	-11.2	-15.074
1126	1.126	-17.878	-55.514	-94.635	10.599	-10.039	47.247	-10.414	-13.227
1127	1.127	10.453	-41.179	-82.354	23.627	-14.454	-22.488	-8.857	-15.242
1128	1.128	29.28	-1.766	-78.682	0.874	-7.845	-43.288	-10.007	-18.203
1129	1.129	32.62	-37.337	-40.914	-20.919	-7.037	-23.958	-9.031	-10.229
1130	1.13	-1.787	-69.785	24.795	-18.203	-15.901	28.355	-8.831	-8.896
1131	1.131	-33.682	-40.064	105.505	-15.704	-9.867	-19.592	-9.012	-7.816
1132	1.132	-29.597	-13.103	94.594	-8.802	-8.865	-62.873	-11.128	-6.793
1133	1.133	-33.23	-4.803	84.702	6.049	-9.801	-181.18	-8.398	-11.01
1134	1.134	-23.142	32.286	58.024	-3.657	-10.542	-101.716	-8.18	-8.661
1135	1.135	-20.012	25.794	17.337	-19.544	-9.737	-0.973	-3.706	-0.696
1136	1.136	-11.662	7.569	-19.686	-38.656	-7.773	64.37	-6.976	-10.356
1137	1.137	-24.398	-75.728	-39.628	-25.804	-7.16	52.045	-6.371	-19.242
1138	1.138	-12.752	-111.253	-45.63	-9.502	-4.227	-2.368	-11.195	-10.901
1139	1.139	2.207	51.489	-17.938	-2.986	-12.145	-12.154	-14.468	-7.802
1140	1.14	15.814	28.176	-33.009	-12.589	-10.962	50.293	-13.866	-12.634
1141	1.141	3.688	7.002	-55.914	-31.862	-9.976	58.378	-15.194	-10.07
1142	1.142	5.293	-50.596	-60.1	-24.186	-7.059	51.101	-13.814	-10.757
1143	1.143	-10.515	-33.156	-33.928	-12.443	-2.787	4.293	-19.596	-17.297
1144	1.144	-25.351	-17.277	17.492	-10.219	-5.099	-50.873	-17.244	-23.243
1145	1.145	-31.071	25.938	24.809	-12.054	-9.92	-117.725	-20.707	-19.12
1146	1.146	-4.661	-39.641	18.166	-34.787	-14.545	-72.995	-17.405	-8.219
1147	1.147	14.183	-51.119	12.091	-43.984	-10.458	16.702	-10.808	-3.517
1148	1.148	-30.444	-148.719	6.629	-12.769	-11.786	195.516	-18.738	-16.405
1149	1.149	-60.79	-30.327	-8.465	-0.34	-10.407	15.911	-15.631	-21.534
1150	1.15	-55.347	176.309	-31.283	-4.008	-3.794	39.024	-10.783	-23.001
1151	1.151	-40.235	91.808	-35.32	-21.052	2.995	102.201	-4.774	-18.661
1152	1.152	-17.389	-36.19	-38.966	-30.364	7.271	-71.489	-0.705	-32.905
1153	1.153	-13.307	-59.072	-28.827	-4.832	3.227	-188.253	-5.544	-30.936
1154	1.154	-16.959	46.896	-0.49	12.245	1.311	-82.474	-3.61	-4.54
1155	1.155	-13.631	66.078	33.609	15.317	-3.314	-24.72	-6.511	6.757
1156	1.156	-10.481	48.724	-7.696	12.619	-5.042	-7.151	-5.168	-3.269
1157	1.157	-24.57	-94.447	-80.036	-0.197	-10.835	-22.941	-5.562	-6.317
1158	1.158	-22.017	-151.945	-109.69	6.766	-16.437	-66.373	-12.134	-14.593
1159	1.159	-14.988	-134.063	-136.406	8.92	-18.366	-79.939	-5.358	-37.771
1160	1.16	-4.26	-149.6	-144.5	-12.421	-18.926	3.48	-7.872	-72.129
1161	1.161	24.854	38.512	-122.306	-9.702	-14.831	36.255	-7.092	-12.457
1162	1.162	37.313	-37.982	-21.327	-7.128	-14.398	-13.399	-3.606	11.996
1163	1.163	3.287	125.125	50.889	-18.706	-13.961	-22.22	-10.957	4.707
1164	1.164	-10.216	19.577	64.104	-3.644	-20.509	-128.07	-6.108	-1.769
1165	1.165	-22.593	39.024	75.94	-13.15	-17.591	1.515	-12.097	4.313
1166	1.166	-26.244	-223.199	86.826	-39.271	-11.586	53.355	-12.868	31.987
1167	1.167	-36.227	-260.42	-1.981	-27.87	-7.517	5.603	-10.93	16.901
1168	1.168	-33.036	251.472	-37.662	9.996	-8.135	-66.542	-10.343	3.424
1169	1.169	-24.658	325.02	38.17	15.135	-7.629	51.819	-12.076	7.555
1170	1.17	-27.113	-6.993	87.533	-7.629	-9.402	-28.145	-5.097	3.915
1171	1.171	-20.073	-67.206	78.658	-11.643	-10.774	-71.443	-2.185	34.9
1172	1.172	-22.156	-11.965	-10.937	-22.802	-18.152	-58.121	-2.945	55.635
1173	1.173	-16.309	-61.899	-22.703	-46.537	-15.047	1.51	-3.709	14.052
1174	1.174	-18.013	-16.657	96.731	-30.781	-10.153	77.164	-7.184	8.67
1175	1.175	-19.488	-57.888	80.877	-27.987	-12.592	106.669	-6.601	-6.402
1176	1.176	-20.77	-20.417	8.686	-35.467	-0.338	-27.525	-4.852	-19.938
1177	1.177	-14.346	-54.43	-83.417	-42.356	4.927	-200.532	-9.696	-40.616
1178	1.178	-13.119	-85.338	-95.151	-14.602	0.303	-84.129	-9.122	-97.281
1179	1.179	-14.003	-57.201	-127.545	42.136	-3.947	106.409	-5.064	-170.585
1180	1.18	-9.095	-31.592	-38.514	50.267	-2.801	183.082	-12.044	-81.729
1181	1.181	-6.544	-147.872	21.388	57.614	-6.353	66.783	-14.96	-22.109
1182	1.182	0.815	-84.313	-10.807	24.122	-3.335	-39.091	-19.233	-11.249
1183	1.183	3.724	11.966	-40.162	5.905	-8.229	57.037	-18.48	-1.356
1184	1.184	1.205	29.468	22.613	-10.571	-5.763	214.458	-19.074	7.571
1185	1.185	-10.969	77.167	14.693	-56.091	-8.127	235.502	-15.798	15.723
1186	1.186	-12.686	120.42	-36.883	-62.133	-10.075	177.912	-17.55	8.395
1187	1.187	-8.007	2.061	-30.303	-23.49	-8.151	-84.569	-9.631	1.831
1188	1.188	-12.24	113.362	-36.282	-89.157	-4.105	-347.308	-10.811	20.027
1189	1.189	-24.007	127.694	-41.712	-26.662	-4.525	-176.79	-16.056	14.617
1190	1.19	-31.903	88.365	23.856	-18.551	-2.223	-83.899	-17.049	-20.589
1191	1.191	-30.514	-42.752	50.541	-55.578	-5.099	-111.861	-16.296	-43.414
1192	1.192	-29.345	-60.089	58.707	-49.08	-5.476	-86.259	-13.994	-5.858
1193	1.193	-13.667	-12.431	-22.706	-18.712	-5.86	76.567	-15.952	-20.944
1194	1.194	-11.556	-55.535	-33.431	-13.318	-7.955	-29.276	-9.975	-16.486
1195	1.195	-9.65	-94.959	-3.707	-8.366	-12.353	-125.546	-5.927	-12.424
1196	1.196	-7.942	-130.497	5.222	5.092	-15.585	-143.087	-6.524	-16.099
1197	1.197	-15.882	-76.286	-35.377	17.408	-18.455	95.49	-0.533	-26.153
1198	1.198	-5.812	12.56	-57.451	36.151	-20.951	129.624	-4.604	-35.434
1199	1.199	-14.755	24.306	-50.939	46.177	-13.582	-25.239	-8.1	-9.893
1200	1.2	-13.647	-29.78	-57.007	55.455	-8.292	59.089	-4.826	-6.62
1201	1.201	-10.571	-39.359	-51.625	47.162	-7.318	238.493	-4.249	-3.531
1202	1.202	-11.529	-48.06	-76.844	18.928	-8.14	168.856	-6.765	22.02
1203	1.203	-10.738	74.093	-63.353	-30.203	-8.937	-106.687	-10.054	-15.716
1204	1.204	-18.075	161.562	-17.497	16.68	-8.339	-219.58	-16.633	-20.741
1205	1.205	-26.963	113.932	74.094	-25.881	-7.75	-321.859	-11.799	2.122
1206	1.206	-20.951	12.928	113.676	12.811	-11.802	-166.86	-14.328	-10.234
1207	1.207	-21.911	-131.795	6.314	-22.448	-13.186	199.71	-19.955	1.009
1208	1.208	-24.824	-305.095	-8.03	-45.389	-5.856	249.656	-13.392	-2.262
1209	1.209	-24.043	-142.456	-21.206	17.015	-17.625	-159.09	-9.157	-30.502
1210	1.21	-21.704	5.731	-80.869	-45.684	-25.518	-323.984	-14.787	-11.727
1211	1.211	-10.844	-90.513	-70.135	-70.32	-32.679	225.716	-9.969	-8.453
1212	1.212	6.619	-73.045	18.627	-33.614	-33.873	-139.954	-9.407	-5.313
1213	1.213	-4.963	-25.488	-16.899	-121.309	-15.897	-73.519	-16.001	-47.834
1214	1.214	14.164	-11.165	-27.599	-109.611	-3.156	228.627	-13.509	-29.597
1215	1.215	1.364	-77.037	-37.323	-98.791	3.783	283.557	-7.911	31.398
1216	1.216	-29.046	-17.44	-10.477	-69.156	5.89	-66.055	-7.349	23.301
1217	1.217	-16.694	58.235	62.987	-6.68	31.079	-111.224	-10.66	-28.319
1218	1.218	-13.074	-89.953	33.341	1.468	48.199	-69.94	-8.932	-21.715
1219	1.219	-30.159	16.165	-11.449	23.57	7.467	42.698	-12.429	-3.516
1220	1.22	-39.48	112.556	-19.604	30.145	-8.912	-127.69	-9.154	1.918
1221	1.221	-25.374	24.96	-12.232	11.897	-3.878	-282.665	-12.067	-3.105
1222	1.222	-12.619	168.01	-18.812	6.444	-26.753	-141.769	-6.081	-7.528
1223	1.223	-5.672	148.764	-12.895	1.403	-55.834	88.948	-5.32	-19.882
1224	1.224	-16.32	-8.861	-18.413	5.865	-59.567	120.004	-4.563	-8.669
1225	1.225	-25.994	-30.002	-13.389	18.293	-35.821	35.764	-9.416	1.369
1226	1.226	0.334	-49.231	-26.978	7.114	-14.047	-143.505	0.639	-14.339
1227	1.227	-10.883	-31.859	-39.482	3.862	0.043	-73.829	-0.722	-22.7
1228	1.228	-20.947	-16.059	-50.886	13.18	12.838	74.301	-4.409	-25.257
1229	1.229	-17.872	-30.448	-68.09	15.924	24.5	131.996	-0.929	-4.235
1230	1.23	-20.63	-17.325	-83.942	18.536	52.198	9.677	-4.024	3.992
1231	1.231	-18.153	-29.149	-47.052	16.279	48.521	-5.987	-4.997	-8.765
1232	1.232	-11.196	-18.393	-21.897	22.712	17.535	8.398	-4.229	-11.004
1233	1.233	-4.803	-8.518	-53.864	20.77	5.121	-4.799	-9.84	-17.298
1234	1.234	-14.496	0.465	-33.212	12.03	-6.166	30.86	-10.415	-15.263
1235	1.235	-16.275	-23.877	23.496	-5.437	-30.005	-1.506	-12.345	-13.426
1236	1.236	-17.866	-31.206	64.126	-3.182	-26.961	-11.264	-11.74	-14.874
1237	1.237	-19.263	-37.699	27.105	3.167	-18.736	15.441	-10.366	-10.531
1238	1.238	-20.466	-31.727	46.991	-25.866	-6.077	7.077	-12.662	-9.296
1239	1.239	-12.177	-26.264	77.343	-21.871	-22.429	14.033	-10.508	-15.207
1240	1.24	-7.005	-11.155	38.616	4.466	-54.47	-32.968	-13.197	-14.166
1241	1.241	-2.22	-24.763	-26.952	1.23	-31.74	-2.63	-13.563	-13.156
1242	1.242	-4.776	-37.339	-35.826	-45.781	-19.455	-30.347	-9.287	-12.351
1243	1.243	-5.581	-18.738	-43.954	-25.804	-38.335	-25.313	-12.156	-14.609
1244	1.244	-7.554	-8.797	-7.077	16.804	-48.485	25.156	-14.653	-9.726
1245	1.245	-8.213	0.349	53.41	11.433	-45.457	18.628	-13.269	-9.114
1246	1.246	-13.717	-13.918	12.709	-23.725	-19.985	0.425	-16.143	-8.492
1247	1.247	-14.391	-11.566	34.725	-55.613	-3.026	-27.242	-10.898	-7.113
1248	1.248	-11.185	-4.686	54.566	-18.023	-0.014	8.196	-11.456	-7.48
1249	1.249	-16.674	-36.618	24.099	-33.126	-37.081	12.854	-5.445	-1.652
1250	1.25	-27.575	-59.463	-25.892	-65.124	18.378	-24.638	-12.793	-10.515
1251	1.251	-32.259	-71.906	-6.024	-61.121	55.261	-19.499	-11.824	-16.471
1252	1.252	-16.427	-30.333	-12.063	-57.508	21.687	3.553	-12.595	-19.523
1253	1.253	-14.324	-2.678	-39.76	-47.539	-20.989	32.651	-16.666	-16.579
1254	1.254	-16.298	73.069	-64.924	-6.834	-15.676	-1.602	-11.834	-12.322
1255	1.255	-14.617	18.993	-78.431	9.53	-20.816	-15.381	-7.203	-11.554
1256	1.256	-10.048	-30.306	-57.638	14.494	11.029	-36.299	-7.794	-12.112
1257	1.257	-8.742	-21.464	-38.767	46.366	-1.408	-32.598	-7.414	-16.732
1258	1.258	-20.584	-13.515	-42.077	33.929	-50.638	-29.03	-8.783	-18.459
1259	1.259	-22.158	-21.129	-1.272	83.015	-44.108	-25.661	-7.626	-19.805
1260	1.26	-20.834	-1.253	48.616	89.585	-1.597	-28.483	-9.562	-17.512
1261	1.261	-24.546	41.41	41.967	71.322	25.995	-26.166	-10.732	-14.622
1262	1.262	-13.724	46.841	-13.05	21.322	10.821	-28.206	-11.519	-10.191
1263	1.263	2.136	82.108	-20.374	-79.547	15.184	-26.135	-9.59	-13.113
1264	1.264	-17.039	22.595	-40.314	-122.806	2.724	-20.303	-13.862	-10.628
1265	1.265	-24.598	-34.199	-46.334	-136.025	-0.981	-18.307	-13.308	-8.33
1266	1.266	-17.653	-56.196	-40.936	-76.445	-38.71	-10.141	-9.848	-12.382
1267	1.267	-2.791	-62.618	4.568	-87.288	-73.908	-11.611	-13.166	-8.912
1268	1.268	-0.889	-19.89	10.64	-57.651	-69.445	-12.916	-11.073	-9.359
1269	1.269	-13.107	-3.477	5.234	-12.927	-31.909	-16.477	-10.721	-15.999
1270	1.27	-21.082	-18.468	-19.996	11.49	23.603	-21.692	-8.832	-15.074
1271	1.271	-16.872	-22.704	-33.625	-10.538	45.619	-15.052	-5.966	-12.597
1272	1.272	-15.745	-34.977	-37.732	-30.477	39.015	-12.746	-7.933	-11.865
1273	1.273	-24.091	-53.581	-26.538	-48.685	32.963	-16.828	-6.81	-13.85
1274	1.274	-27.203	-43.474	-23.264	-43.304	27.469	-14.723	-11.694	-7.906
1275	1.275	-30.131	-40.429	-26.388	-28.239	42.503	-12.638	-15.228	-13.573
1276	1.276	-25.892	-20.782	-23.685	-14.727	-7.844	-18.007	-14.703	-11.692
1277	1.277	-13.691	-18.42	-26.215	-2.421	-54.656	-18.687	-12.995	-16.399
1278	1.278	2.176	-25.522	-14.636	16.265	-72.812	-15.411	-16.521	-13.573
1279	1.279	17.071	-14.984	-8.272	-0.84	-45.091	-15.882	-15.212	-15.015
1280	1.28	3.521	-5.408	-10.243	14.722	-19.895	-14.424	-12.363	-12.753
1281	1.281	-22.797	-21.346	-22.507	17.341	-6.289	-14.038	-11.255	-14.919
1282	1.282	-32.272	-21.608	-21.012	19.792	-2.184	-11.166	-17.121	-13.821
1283	1.283	-13.481	-11.032	-16.792	17.351	16.978	-13.927	-14.861	-13.502
1284	1.284	-3.394	17.933	-18.015	15.048	-9.37	-11.303	-10.087	-8.735
1285	1.285	-12.667	38.575	-15.141	0.92	0.671	-17.127	-20.213	-12.278
1286	1.286	-15.36	-18.207	-11.645	-16.73	28.905	-8.298	-13.115	-12.919
1287	1.287	-12.829	-26.41	-6.395	-5.344	32.567	-9.565	-10.853	-11.43
1288	1.288	-24.43	-19.147	-17.274	9.321	8.763	-6.542	-9.745	-15.551
1289	1.289	-13.767	-12.627	-18.655	-8.332	11.879	-5.678	-8.641	-14.254
1290	1.29	-15.674	-6.673	-17.517	-29.587	3.581	-5.008	-7.728	-14.702
1291	1.291	-20.875	-1.28	0.395	-15.512	-9.162	-4.37	-4.88	-15.922
1292	1.292	-22.394	-16.401	13.023	-23.057	-6.766	-0.938	-14.606	-13.271
1293	1.293	-3.592	-11.999	15.2	11.871	-25.845	-8.346	-2.845	-7.524
1294	1.294	24.704	-16.107	8.664	-3.355	-38.533	-9.416	-7.529	4.617
1295	1.295	21.066	-27.339	6.617	-16.982	-31.464	-10.262	-6.218	-4.134
1296	1.296	17.816	-3.538	-2.165	3.603	-29.237	-8.057	-2.578	3.761
1297	1.297	-4.02	-6.645	5.645	-0.288	-15.576	-6.263	-3.775	-3.434
1298	1.298	-12.311	-9.356	-10.326	37.149	0.418	-6.947	-2.838	-9.853
1299	1.299	-25.053	-1.772	-12.542	62.134	-10.091	-7.566	-3.835	-6.406
1300	1.3	-41.298	-4.091	-2.986	30.062	-8.053	0.32	-1.339	-11.664
1301	1.301	-34.887	-23.286	-11.852	0.869	0.79	1.388	-6.979	-14.606
1302	1.302	-40.661	-30.892	-29.402	-10.538	2.5	17.35	-3.521	-1.487
1303	1.303	-24.744	-23.921	-17.936	-20.785	3.954	19.587	-9.544	-3.467
1304	1.304	-9.793	-17.496	-15.97	-24.066	2.862	4.646	-8.789	-5.242
1305	1.305	-3.941	-30.949	1.277	-66.771	-15.064	-24.499	-9.386	-16.303
1306	1.306	-19.755	-22.206	-10.485	-36.395	-43.251	-45.296	-14.035	-29.292
1307	1.307	-26.087	-11.18	-8.465	-63.979	-16.84	3.849	-11.134	-13.441
1308	1.308	-31.839	-15.471	-14.351	-48.808	-26.823	-16.167	-14.624	-15.588
1309	1.309	-19.599	-11.855	-12.669	-44.347	-17.478	-10.196	-14.248	-5.934
1310	1.31	-11.616	-10.747	-23.715	-32	-3.283	-4.773	-12.121	-7.691
1311	1.311	-18.728	-13.832	-10.722	-35.689	-5.709	0.244	-6.899	-3.062
1312	1.312	-12.292	-12.872	-15.941	-18.796	6.013	-4.24	-13.483	-7.318
1313	1.313	-18.227	-13.692	-14.452	-15.85	8.228	-8.327	-12.716	-26.858
1314	1.314	-10.802	-12.899	-10.285	-18.628	-20.721	-4.693	-2.071	-12.727
1315	1.315	-15.59	-23.827	-14.04	-16.223	-41.378	-14.774	-3.423	-5.169
1316	1.316	-19.795	-47.736	-29.76	-0.138	-45.013	-11.64	-4.579	-2.827
1317	1.317	-12.377	3.67	-23.398	14.534	-14.029	-3.175	-3.413	-9.198
1318	1.318	-13.28	40.565	-9.818	12.394	6.674	-10.705	-6.502	-3.37
1319	1.319	-10.694	-6.276	16.542	0.059	-12.087	-3.748	-3.589	-8.574
1320	1.32	-6.575	-48.873	12.907	-14.304	-8.748	-5.88	-11.507	-13.203
1321	1.321	-3.043	-43.491	-18.04	-8.433	-17.93	-11.716	-18.843	-17.437
1322	1.322	-2.413	-8.365	-30.419	-13.752	-3.689	-23.895	-9.915	-16.255
1323	1.323	-7.783	32.733	-34.086	-9.383	3.94	-12.805	-6.409	-19.7
1324	1.324	-8.325	-28.384	-23.978	-19.649	1.676	-8.496	-5.425	-12.315
1325	1.325	-18.345	-4.052	-33.237	-15.953	3.857	-14.835	-8.311	-7.434
1326	1.326	-19.657	32.975	-30.515	2.207	-17.383	-15.953	-21.45	-15.33
1327	1.327	-18.443	26.47	-17.698	-5.081	-14.667	-16.912	-15.617	-7.937
1328	1.328	-19.543	8.341	-24.605	-16.438	-12.166	-17.904	-17.329	-1.136
1329	1.329	-16.377	-7.962	-13.881	7.27	-0.546	-4.753	-9.37	-9.041
1330	1.33	-19.214	-22.799	15.235	-20.606	-6.884	-29.908	-13.602	-25.068
1331	1.331	-18.393	-26.926	27.699	-46.574	-4.899	-19.742	-9.892	-13.403
1332	1.332	-19.141	-14.3	24.094	-1.605	-3.141	2.468	-8.699	-11.225
1333	1.333	-17.188	-10.338	14.122	29.097	11.118	11.052	-11.764	-13.124
1334	1.334	-17.735	-6.963	-1.465	24.024	-2.498	-27.305	-12.699	-18.322
1335	1.335	-15.958	-16.347	-4.077	29.408	-14.822	-10.872	-11.884	-13.631
1336	1.336	-13.421	-19.248	-6.495	16.161	-7.02	4.327	-12.626	-14.914
1337	1.337	-8.947	-6.662	0.573	20.444	-5.758	-9.13	-14.52	-11.161
1338	1.338	-14.345	-23.032	-14.216	-5.643	-9.472	3.24	-11.188	-9.934
1339	1.339	-13.752	-25.076	-16.05	-56.823	-17.822	-0.429	-10.567	-10.859
1340	1.34	-7.733	-26.921	-10.72	-108.165	-31.763	-10.392	-10.138	-9.84
1341	1.341	-10.03	-32.21	-15.258	-127.877	-33.726	-51.019	-12.423	-9.003
1342	1.342	-14.846	-14.945	-16.491	-48.256	-17.91	-56.318	-11.219	-6.623
1343	1.343	-23.536	-3.474	-12.682	6.248	-24.362	-0.636	-14.866	-13.145
1344	1.344	-22.335	-27.111	-13.721	-3.36	-30.251	6.786	-10.375	-15.603
1345	1.345	-21.313	-24.117	-10.516	23.494	-10.98	26.762	-12.088	-14.768
1346	1.346	-16.442	-26.875	-9.446	64.202	1.712	20.876	-11.666	-16.648
1347	1.347	-13.905	-29.347	-19.023	101.195	3.914	-28.944	-9.31	-14.664
1348	1.348	-9.85	-50.533	-25.302	13.665	-6.841	-48.773	-9.668	-10.562
1349	1.349	0.961	-36.702	-26.365	-21.912	-4.954	-30.484	-10.794	-9.179
1350	1.35	-16.492	-8.612	-27.236	-10.804	7.19	-13.931	-8.057	-10.508
1351	1.351	-18.857	10.047	-24.242	19.1	-3.889	1.281	-8.222	-9.326
1352	1.352	-16.75	-6.917	-11.017	28.134	9.019	5.83	-7.421	-6.591
1353	1.353	-14.843	-16.014	-9.023	36.229	-3.228	-14.766	-11.658	-10.034
1354	1.354	-13.112	-18.66	-7.195	14.175	-1.731	19.395	-7.571	-7.097
1355	1.355	-17.752	-21.052	-15.037	-73.332	-3.133	-12.463	-12.39	-11.514
1356	1.356	-13.489	-23.097	-16.285	-133.093	-2.036	-74.93	-12.953	-12.075
1357	1.357	-12.34	9.213	-12.519	-78.955	-8.127	5.805	-7.518	-12.454
1358	1.358	-15.84	32.19	-20.75	-29.63	-19.983	-26.634	-4.022	-7.009
1359	1.359	-14.888	11.573	-19.712	32.858	-15.381	-36.449	-10.007	-10.472
1360	1.36	-11.984	-29.913	-20.597	-7.787	-2.449	-9.682	-9.217	-5.791
1361	1.361	-14.497	8.949	-16.271	59.002	-7.701	14.763	-7.265	-14.669
1362	1.362	-16.821	24.168	-3.985	14.223	-9.275	7.48	-5.305	-13.48
1363	1.363	-13.335	-25.997	18.931	-107.939	-7.934	27.466	-8.198	-9.97
1364	1.364	-12.766	7.609	-2.865	-55.5	-1.56	9.326	-11.668	-13.063
1365	1.365	-18.192	-22.575	-22.524	24.176	-2.76	-29.318	-10.292	-15.952
1366	1.366	-20.144	-50.067	-19.923	125.515	-12.481	-94.866	-6.198	-13.408
1367	1.367	-11.458	-34.902	-26.835	86.219	-8.836	21.688	-9.661	-14.161
1368	1.368	-17.476	-39.234	-24.661	50.735	-7.671	37.603	-8.287	-12.217
1369	1.369	-16.527	-10.06	-26.538	-3.363	-6.674	23.3	-12.329	-10.268
1370	1.37	-15.58	-6.347	-17.756	-72.501	-19.439	36.508	-10.951	-13.158
1371	1.371	-13.088	38.382	-9.752	43.971	-21.174	0.929	-13.258	-7.347
1372	1.372	-12.337	44.391	-5.459	155.184	-13.237	-31.534	-11.119	-19.539
1373	1.373	-10.426	49.824	-17.265	54.085	-11.87	-21.622	-5.097	-10.826
1374	1.374	-15.104	-25.815	3.453	-117.104	-20.75	-12.666	-9.33	-15.468
1375	1.375	-14.552	-101.696	17.617	-186.726	-17.245	-4.481	-13.38	-14.112
1376	1.376	-18.08	-72.123	-5.579	-207.72	-24.577	17.626	-13.95	-10.432
1377	1.377	-15.804	-45.425	-14.832	-149.974	-31.341	37.575	-13.363	-4.432
1378	1.378	-14.681	-102.328	-17.495	-132.369	-44.487	19.403	-7.925	-3.457
1379	1.379	-9.497	-154.016	-14.938	-179.933	-38.654	2.979	-7.336	-10.213
1380	1.38	-11.467	-160.662	-7.917	-107.8	-12.299	-72.665	-10.603	-19.882
1381	1.381	-16.142	-69.215	-9.971	-15.807	21.79	-235.431	-7.685	-16.211
1382	1.382	-14.427	-82.481	-19.57	-51.572	72.137	-119.098	-11.14	-3.045
1383	1.383	-13.096	96.413	-10.794	-62.641	65.593	-13.203	-8.785	2.188
1384	1.384	-10.794	224.434	-15.387	-52.954	71.649	121.531	-11.655	-12.123
1385	1.385	-10.433	247.602	-11.102	-8.321	55.239	-0.964	-10.464	-33.408
1386	1.386	-15.675	141.626	-9.934	48.395	20.039	14.924	-10.83	-30.687
1387	1.387	-13.754	45.277	-15.956	40.8	-39.528	87.143	-10.034	-17.905
1388	1.388	-15.708	-112.42	-12.864	-6.287	-63.86	47.68	-8.081	-1.636
1389	1.389	-15.159	-91.489	-13.852	-37.053	-71.151	-35.714	-9.986	-8.009
1390	1.39	-20.995	43.051	-13.092	45.865	-51.169	-111.559	-7.251	-17.675
1391	1.391	-21.797	95.333	-12.329	9.994	-32.956	-22.721	-11.476	-12.444
1392	1.392	-18.342	47.522	-15.852	-22.85	-16.504	-34.546	-7.964	-10.89
1393	1.393	-23.017	90.524	-11.236	46.078	-11.468	19.624	-9.293	-6.622
1394	1.394	-18.992	-28.009	-10.675	108.729	-15.905	29.531	-6.376	-5.458
1395	1.395	-14.189	-75.698	-11.074	133.345	-3.489	-32.934	-12.356	-11.458
1396	1.396	-14.795	-118.934	-18.442	141.062	30.617	-24.763	-9.823	-4.107
1397	1.397	-11.909	-0.528	-19.447	161.387	26.22	-17.377	-9.033	-5.076
1398	1.398	-6.109	142.645	-22.392	70.092	-19.585	-10.818	-15.596	-5.842
1399	1.399	-8.436	7.869	-19.908	-127.226	-25.528	-16.856	-11.316	-3.513
1400	1.4	-11.916	-44.649	-7.733	-155.204	-20.041	-22.298	-12.064	-6.991
1401	1.401	-17.926	-187.921	4.438	-26.953	-4.873	-7.201	-15.519	-12.982
1402	1.402	-12.326	-245.637	-3.518	89.512	-9.267	-11.636	-8.146	-17.04
1403	1.403	-11.754	-88.173	-16.492	26.18	-13.272	-7.561	-14.899	-15.095
1404	1.404	-15.053	-109.368	-18.246	45.353	-16.902	-3.895	-10.635	-17.028
1405	1.405	-13.312	-205.684	-16.713	97.637	-13.569	-0.589	-9.845	-12.961
1406	1.406	-12.933	-223.23	-12.479	17.825	-4.245	-3.707	-11.773	-10.446
1407	1.407	-13.319	15.263	-13.654	-25.524	-12.522	-1.063	-5.767	-11.801
1408	1.408	-15.447	49.23	-2.814	-12.479	-20.038	-3.569	-9.824	-9.674
1409	1.409	-18.166	18.197	-12.879	-24.224	-13.058	-5.911	-10.397	-15.669
1410	1.41	-14.688	-9.997	-9.205	-34.919	-6.641	-3.803	-8.458	-9.671
1411	1.411	-16.831	15.348	-20.038	34.113	-8.525	-13.469	-11.359	-10.446
1412	1.412	-15.694	-8.051	-12.847	7.351	-10.234	-4.737	-4.386	-15.29
1413	1.413	-9.905	12.916	-6.393	-33.28	-11.758	-9.374	-7.284	-9.296
1414	1.414	-10.687	-44.936	-12.3	-144.543	-7.486	-16.519	-8.062	-6.971
1415	1.415	-8.759	-27.581	-19.613	-256.145	-11.15	-20.204	-16.974	-14.909
1416	1.416	-9.353	51.855	-4.927	-97.396	-12.297	-9.408	-10.978	-9.69
1417	1.417	-8.783	37.439	5.684	-33.996	-11.326	-2.33	-10.006	-6.792
1418	1.418	-12.265	24.214	-0.137	-14.939	-16.154	9.501	-14.843	-9.305
1419	1.419	-11.883	59.786	-1.875	72.238	-10.14	-14.275	-14.066	-14.918
1420	1.42	-9.756	27.277	-12.936	24.396	-4.521	-4.207	-11.741	-11.43
1421	1.421	-11.683	37.162	-11.614	38.622	-5.115	-26.072	-11.161	-10.844
1422	1.422	-15.149	46.108	7.909	25.44	-1.834	-23.398	-13.106	-11.414
1423	1.423	-13.973	37.983	-6.243	37.202	-7.24	-20.941	-11.375	-12.768
1424	1.424	-19.955	15.921	-19.069	-103.848	-7.803	-18.658	-3.451	-5.412
1425	1.425	-13.946	35.791	-16.84	-122.938	-8.376	-12.298	-4.623	-6.377
1426	1.426	-13.155	17.423	-19.017	-70.472	-11.264	8.975	-9.857	-11.213
1427	1.427	-17.976	-10.281	-17.106	-149.962	-8.734	0.652	-12.774	-11.979
1428	1.428	-14.669	-25.336	-18.866	-19.737	-14.14	-6.894	-4.851	-17.582
1429	1.429	-17.553	-2.518	-20.446	67.914	-9.307	0.042	-10.083	-15.634
1430	1.43	-21.011	1.511	-21.83	83.83	-7.375	6.377	-7.185	-13.691
1431	1.431	-20.604	5.155	-23.016	69.562	-6.77	-11.149	-15.131	-14.269
1432	1.432	-20.977	15.319	-26.531	135.486	-10.201	-9.048	-16.108	-12.913
1433	1.433	-19.794	-12.782	-25.586	76.059	-17.484	-11.243	-17.095	-15.223
1434	1.434	-13.964	-46.538	-20.762	-43.067	-12.223	-17.003	-12.852	-13.082
1435	1.435	-19.553	-4.983	-7.62	36.715	-5.446	-11.629	-5.526	-14.246
1436	1.436	-17.594	22.98	9.784	51.514	-11.508	-16.235	-6.526	-12.326
1437	1.437	-11.575	18.095	-6.493	38.943	-18.962	-14.859	-5.786	-12.528
1438	1.438	-5.94	-4.671	-8.651	99.089	-23.946	-8.413	-13.171	-12.327
1439	1.439	-7.846	-17.118	-14.457	-19.958	-12.69	-16.716	-8.364	-10.953
1440	1.44	-8.402	-13.46	-12.693	-67.34	4.585	-15.816	-14.401	-7.647
1441	1.441	-11.29	10.424	4.754	5.053	20.758	-16.882	-12.11	-8.035
1442	1.442	-13.784	-23.883	-6.825	-60.574	27.094	-12.669	-8.661	-12.479
1443	1.443	-11.431	-65.045	-13.213	-239.462	9.646	-13.518	-2.694	-10.721
1444	1.444	-11.789	-81.411	-19.067	-264.902	-6.623	-18.359	-5.04	-9.346
1445	1.445	-16.989	-66.37	-13.856	-288.044	-4.51	-9.612	-6.981	-7.001
1446	1.446	-18.889	-89.289	3.538	-224.39	-6.454	-13.138	-6.411	-9.899
1447	1.447	-23.503	-68.639	-3.446	-51.07	-15.166	-7.947	-7.004	-15.122
1448	1.448	-19.416	-34.536	-14.101	18.693	-19.833	-3.119	-13.981	-10.291
1449	1.449	-19.004	-20.859	-23.784	-2.483	-27.064	1.16	-16.9	-9.7
1450	1.45	-18.594	-8.479	-15.08	-21.731	-20.757	-7.763	-16.15	-13.756
1451	1.451	-17.42	-12.203	-10.454	-4.573	-17.335	-11.216	-8.824	-11.238
1452	1.452	-15.473	-9.004	-11.816	11.233	-12.139	-8.042	-11.757	-12.598
1453	1.453	-12.742	6.605	-8.133	112.353	-13.12	-8.899	-3.836	-9.712
1454	1.454	-16.973	26.423	-6.993	204.438	-10.616	-9.618	-11.205	-10.125
1455	1.455	-12.881	13.723	-7.986	192.577	-6.582	-7.333	-8.306	-9.756
1456	1.456	-16.338	6.804	-16.917	72.994	-16.085	-9.311	-9.096	-11.905
1457	1.457	-13.986	-3.79	-25.234	56.909	-9.704	-8.809	-6.786	-9.982
1458	1.458	-7.382	-17.064	-24.27	-44.401	-3.724	-9.478	-7.375	-11.921
1459	1.459	-10.268	9.557	-17.509	-57.755	-13.425	-12.176	-10.672	-10.395
1460	1.46	-2.32	28.574	-21.79	73.457	-19.833	-15.662	-10.1	-8.893
1461	1.461	0.793	25.45	-33.988	90.95	-9.011	-13.704	-13.59	-12.018
1462	1.462	-8.106	-15.238	-49.867	-20.317	-4.757	-11.231	-11.274	-9.919
1463	1.463	-14.105	-9.691	-47.736	51.797	1.625	-11.013	-8.377	-14.404
1464	1.464	-13.128	-75.118	-18.675	196.431	2.788	-12.612	-7.992	-11.524
1465	1.465	-12.155	-48.308	18.901	61.475	-4.558	-12.433	-12.251	-10.198
1466	1.466	-14.663	-56.368	23.928	43.541	-5.532	-13.209	-15.747	-8.89
1467	1.467	-16.987	-48.923	1.093	-4.593	-9.802	-12.606	-16.141	-15.525
1468	1.468	-15.056	-55.506	-11.313	95.704	-13.863	-11.96	-14.982	-10.752
1469	1.469	-15.644	-49.533	14.899	-23.397	-7.274	-13.321	-17.704	-13.327
1470	1.47	-22.233	-44.119	18.061	-166.925	-1.254	-11.647	-11.911	-15.718
1471	1.471	-24.758	-29.088	8.707	-109.704	-6.846	-11.144	-6.304	-15.197
1472	1.472	-19.156	2.816	5.973	-22.457	-17.668	-12.59	-4.371	-14.671
1473	1.473	-19.759	-1.228	13.531	-165.75	-19.202	-15.485	-3.786	-8.145
1474	1.474	-15.134	-4.916	48.489	-261.99	-14.956	-15.908	-7.847	-12.472
1475	1.475	-19.224	46.551	2.854	-174.587	-16.132	-17.037	-13.649	-10.214
1476	1.476	-18.853	-34.942	-39.907	-126.858	-17.316	-14.111	-8.042	-13.758
1477	1.477	-16.357	-48.379	-45.495	-112.396	-16.39	-8.866	-9.986	-10.527
1478	1.478	-15.022	-16.011	-30.515	-46.512	-5.599	-3.518	-10.573	-14.635
1479	1.479	-16.191	-6.284	-26.154	61.298	1.138	-2.957	-12.319	-16.048
1480	1.48	-13.492	20.35	-22.165	115.961	-3.113	-4.818	-9.81	-16.486
1481	1.481	-11.576	-4.13	-18.189	102.265	-8.693	4.028	-10.201	-10.736
1482	1.482	-16.428	-41.217	-29.504	10.684	-3.827	-2.384	-4.783	-11.374
1483	1.483	-15.863	-34.764	-26.297	-72.229	-1.845	-8.424	-8.838	-10.654
1484	1.484	-13.939	-4.534	-23.291	-17.676	7.105	-13.678	-0.89	-10.126
1485	1.485	-14.537	-10.164	-20.661	-165.561	26.663	-28.467	0.29	-13.467
1486	1.486	-14.941	-15.379	-13.167	-186.524	12.497	-5.122	-0.666	-11.794
1487	1.487	-14.564	-38.418	-10.887	-128.794	4.939	-2.123	-5.507	-13.211
1488	1.488	-21.138	-26.211	-30.107	-6.337	7.285	-16.345	-6.277	-11.918
1489	1.489	-14.368	-15.217	-42.938	73.161	-3.315	-8.864	-3.945	-16.051
1490	1.49	-10.12	8.33	-40.677	116.24	-24.551	-20.561	-8.766	-9.14
1491	1.491	-15.75	-20.219	-34.32	76.843	-27.201	11.292	-10.691	-12.095
1492	1.492	-17.704	-1.689	-5.294	65.416	-24.678	24.797	-10.094	-18.149
1493	1.493	-18.303	-5.253	32.236	98.047	-31.679	-4.24	-18.028	-18.979
1494	1.494	-9.423	16.367	-3.01	107.662	-25.295	-38.331	-28.872	-19.613
1495	1.495	-15.832	13.517	1.381	-9.142	-19.479	-15.541	-24.617	-9.601
1496	1.496	-12.379	-14.776	-11.133	6.504	-3.601	-11.52	-18.24	-5.393
1497	1.497	-5.054	3.941	-14.875	-8	-1.487	-22.767	-17.082	-1.77
1498	1.498	-7.99	13.96	-18.216	31.44	0.375	-39.769	-13.996	-19.817
1499	1.499	-10.523	4.635	-15.154	-99.749	5.463	-5.28	-3.181	-17.344
1500	1.5	-8.223	1.847	4.561	57.703	-5.69	-46.481	-1.862	-15.064
1501	1.501	-13.072	-36.751	-2.983	-5.798	-18.702	-62.926	-3.057	-12.984
1502	1.502	-17.719	-42.235	-24.136	-63.386	-30.87	-78.012	-11.39	-7.216
1503	1.503	-21.782	-7.007	-10.086	-10.739	-29.264	-18.393	-14.48	1.457
1504	1.504	-24.301	-2.536	-7.643	5.322	-10.443	54.98	-17.353	-9.614
1505	1.505	-19.856	-23.176	-5.391	106.717	-12.955	45.137	-5.915	-5.39
1506	1.506	-21.593	3.168	-28.878	41.165	-15.295	54.082	-10.555	-11.799
1507	1.507	-16.739	-0.138	-19.646	53.253	-8.933	45.962	-9.205	-20.142
1508	1.508	-13.43	-22	-5.6	-22.231	-6.986	97.646	-12.885	-4.101
1509	1.509	-11.679	-19.342	-8.176	-170.083	-1.747	77.738	-11.715	7.493
1510	1.51	-13.034	8.901	-19.822	-191.001	-3.305	35.183	-10.752	-7.421
1511	1.511	-5.679	20.156	-21.977	-56.005	-13.378	62.857	-11.717	-9.365
1512	1.512	-4.716	-3.628	-23.905	-3.376	-12.203	-2.716	-7.469	-11.115
1513	1.513	-11.509	-44.446	-39.763	12.83	-15.672	-101.159	-13.088	-15.766
1514	1.514	-10.754	-27.983	-37.6	56.405	-14.703	-114.257	-12.51	-11.519
1515	1.515	-14.834	7.201	-8.502	201.486	-3.873	-102.388	-9.232	-5.141
1516	1.516	-10.002	20.716	-4.364	297.865	0.386	-91.509	-7.503	3.17
1517	1.517	-10.58	49.719	14.474	420.454	-11.403	-101.292	-10.993	6.266
1518	1.518	-13.475	23.438	66.006	277.189	-16.023	-20.523	-4.601	-6.501
1519	1.519	-13.079	-0.32	58.708	-11.591	-17.365	11.977	-3.804	-4.724
1520	1.52	-13.466	-3.355	-15.127	29.333	-10.962	21.804	-7.85	-12.631
1521	1.521	-15.605	-45.846	-44.66	-158.911	-7.457	12.958	-9.764	-16.868
1522	1.522	-9.611	-88.307	-53.521	-261.592	-4.342	-60.31	-15.74	-18.007
1523	1.523	-12.117	-71.705	3.399	-230.973	10.373	-10.945	-11.654	-7.141
1524	1.524	-12.886	-86.671	55.115	-259.4	8.248	-55.577	-6.796	-8.465
1525	1.525	-16.358	-63.767	61.796	-336.382	10.188	-31.122	-2.136	-14.832
1526	1.526	-13.057	-26.141	31.489	-220.087	18.905	-8.929	-5.033	-20.813
1527	1.527	-17.114	-0.957	-18.397	-156.553	17.359	51.65	-9.853	-30.454
1528	1.528	-24.067	-14.496	-38.306	-252.775	1.503	-5.276	-6.553	-18.61
1529	1.529	-21.151	-52.04	-44.292	-340.545	-30.41	-72.15	-8.285	-20.106
1530	1.53	-15.143	-26.875	-27.755	-229.447	-43.939	44.331	-9.629	-12.88
1531	1.531	-17.457	-4.006	-22.49	-128.546	-31.539	-3.169	-16.972	-11.638
1532	1.532	-15.523	0.022	-26.677	-36.882	-42.76	11.309	-22.186	-12.722
1533	1.533	-16.098	-3.753	-14.043	22.283	-39.464	-1.831	-21.203	-13.617
1534	1.534	-7.196	19.986	-17.568	97.497	1.385	33.55	-18.677	-12.588
1535	1.535	-13.574	23.116	-27.741	166.152	40.108	22.51	-6.461	0.633
1536	1.536	-17.048	42.973	-24.93	192.638	4.91	32.153	2.289	-5.102
1537	1.537	-24.388	4.502	-22.427	216.753	-27.009	23.136	-5.596	-6.767
1538	1.538	-13.535	21.1	-24.991	194.834	-39.399	-1.207	-15.613	-2.033
1539	1.539	-12.184	26.251	-22.66	94.489	-28.175	6.228	-16.714	-12.003
1540	1.54	-8.497	49.16	-41.782	-63.827	-18.127	-0.166	-13.157	-13.083
1541	1.541	-11.962	11.639	-44.213	-211.528	28.874	-30.408	-14.052	-11.835
1542	1.542	-15.049	6.599	-37.151	0.444	48.777	-46.701	0.742	-12.721
1543	1.543	-10.196	-34.489	-26.427	198.011	-6.208	-21.342	7.205	-11.671
1544	1.544	-12.699	-106.508	2.656	224.01	-28.291	-7.66	-2.437	-12.367
1545	1.545	-10.358	-136	56.831	154.865	-21.717	-3.46	-0.738	-11.504
1546	1.546	-12.285	-91.263	5.147	176.223	-3.522	-22.041	-8.682	-9.476
1547	1.547	-11.696	-50.558	-14.784	157.28	35.197	-52.777	-4.446	-15.398
1548	1.548	-19.425	-13.552	-32.944	104.913	70.438	-48.529	-0.794	-14.547
1549	1.549	-14.189	33.236	-38.292	120.607	38.536	-22.113	5.246	-12.551
1550	1.55	-20.953	39.225	-43.225	19.041	-23.943	-11.943	2.273	-7.854
1551	1.551	-23.459	11.474	16.558	-73.835	-68.627	-14.947	-12.284	-13.201
1552	1.552	-22.678	-44.189	24.858	-157.892	-76.747	-12.184	-27.055	-13.718
1553	1.553	-16.093	-37.045	17.646	-82.579	-54.687	-19.828	-36.63	-6.281
1554	1.554	-15.318	-57.103	11.206	-191.471	-7.849	-17.648	-27.889	-11.033
1555	1.555	-19.375	-26.777	5.314	-119.64	10.366	-23.96	-10.442	-16.969
1556	1.556	-28.844	0.901	-11.022	-238.337	4.966	5.132	-3.381	-16.113
1557	1.557	-25.155	-24.121	4.184	-286.183	-20.174	1.255	-5.424	-11.187
1558	1.558	-11.986	17.214	-9.249	-156.317	-15.696	-9.961	-15.018	-13.045
1559	1.559	-6.755	0.9	-21.562	-104.121	-3.284	-6.726	-6.316	-13.546
1560	1.56	-5.198	-24.19	-25.159	-88.756	-6.938	8.882	-10.998	-12.105
1561	1.561	-3.841	-19.68	-48.893	11.946	-16.975	-16.823	-3.865	-12.423
1562	1.562	-2.664	-40.18	-45.799	-185.361	-13.865	-34.008	-5.042	-9.462
1563	1.563	-8.65	-21.286	-43.105	-157.291	0.276	-25.037	-6.164	-7.492
1564	1.564	-11.733	-11.206	-35.528	22.076	2.802	-22.712	-0.876	-4.751
1565	1.565	-18.499	17.066	-9.745	-0.959	-13.441	0.317	-3.727	-1.239
1566	1.566	-24.502	13.527	-6.412	63.018	-24.065	-34.012	-11.648	-8.54
1567	1.567	-26.818	-24.095	-15.658	121.196	-29.852	-10.974	-19.025	-15.819
1568	1.568	-21.979	-18.919	-23.897	138.916	-17.653	51.423	-27.95	-30.454
1569	1.569	-11.913	-14.45	-31.309	217.929	-13.01	60.222	-19.631	-19.767
1570	1.57	-7.66	-18.42	-14.956	260.587	-11.651	-29.343	-14.4	-10.061
1571	1.571	-11.341	-22.011	4.191	247.183	-12.803	-41.062	-11.434	-8.294
1572	1.572	-17.357	-25.341	11.685	139.639	-9.309	13.166	-8.798	-9.824
1573	1.573	-12.137	-9.781	-4.635	38.34	-4.076	-36.24	-7.889	-5.545
1574	1.574	-13.117	32.698	-32.299	-159.259	-1.151	-27.314	-7.212	0.878
1575	1.575	-13.906	38.745	-43.465	-130.829	-3.656	-67.932	-3.855	2.073
1576	1.576	-9.857	11.237	-33.366	-104.825	0.416	43.245	-10.439	-13.959
1577	1.577	-13.337	16.441	-5.108	11.946	-7.507	59.217	-4.516	-11.612
1578	1.578	-11.396	39.388	21.188	245.407	-4.406	102.508	-5.412	-22.238
1579	1.579	-9.655	27.141	-30.305	152.895	-1.522	10.404	-7.508	-28.009
1580	1.58	-8.299	8.436	-126.664	68.758	-4.083	-97.03	-5.766	-33.205
1581	1.581	-1.923	32.311	-113.441	248.403	-1.815	-111.295	-7.653	-18.85
1582	1.582	-13.359	41.77	-77.759	85.828	-2.43	7.06	-7.276	-13.016
1583	1.583	-8.731	10.801	20.034	149.708	-9.811	181.977	-6.86	-0.805
1584	1.584	-15.915	-51.548	217.463	-22.834	-8.855	112.311	-13.361	-2.339
1585	1.585	-17.088	-114.029	301.828	-278.354	-6.321	91.164	-26	-12.4
1586	1.586	-20.587	-40.628	173.698	-175.579	-13.629	-5.077	-31.12	-13.562
1587	1.587	-19.646	-129.321	10.953	-391.705	-6.849	-127.599	-26.359	-21.883
1588	1.588	-8.84	-69.776	-52.503	-475.447	-11.119	-143.365	-33.432	-20.904
1589	1.589	-16.029	-15.569	-71.607	-398.087	-7.083	-186.31	-34.541	-10.037
1590	1.59	-19.737	33.883	-88.953	-281.409	-10.58	-120.496	-31.079	-8.674
1591	1.591	-16.286	25.051	-73.028	-48.326	-4.583	-84.917	-34.258	-7.524
1592	1.592	-21.544	-80.764	-29.815	-140.89	-5.325	-95.78	-19.689	-11.02
1593	1.593	-18.676	-95.085	9.685	-168.301	-7.224	-46.493	12.07	-5.802
1594	1.594	-16.193	-29.31	21.492	-193.241	-9.204	-55.406	62.286	-14.71
1595	1.595	-13.905	30.217	10.724	-30.322	-8.675	-63.61	28.725	-8.72
1596	1.596	-11.999	-24.015	-18.761	32.945	-6.199	-71.033	34.565	3.077
1597	1.597	-12.615	5.613	-45.376	128.806	-10.662	-24.235	29.023	1.51
1598	1.598	-16.708	68.221	-69.727	321.175	-19.551	42.921	-26.659	-2.768
1599	1.599	-18.099	11.376	-77.155	449.088	-15.831	51.8	-78.51	3.606
1600	1.6	-16.771	48.447	-110.719	611.943	-16.989	27.375	-85.215	-12.082
1601	1.601	-18.933	41.903	-92.594	336.467	-11.828	49.497	-54.898	-5.695
1602	1.602	-19.351	96.836	-64.85	148.661	-7.089	150.355	-27.265	-19.251
1603	1.603	-16.669	29.996	-39.631	-22.254	-6.407	193.535	28.271	-17.523
1604	1.604	-21.531	-32.516	-7.661	8.042	-7.228	22.462	20.863	-9.599
1605	1.605	-19.615	-89.472	-11.752	-20.817	-5.286	-0.724	-26.047	-22.595
1606	1.606	-17.696	-156.229	-23.095	-98.409	-7.213	-106.591	-20.096	-31.329
1607	1.607	-11.145	-111.466	-13.184	-122.176	-8.954	28.141	-14.742	-23.417
1608	1.608	-6.906	-119.575	27.541	-101.261	-8.596	80.636	50.787	-13.373
1609	1.609	-10.976	-38.053	11.021	33.906	-4.148	33.036	59.566	-14.561
1610	1.61	-9.038	-5.546	5.922	-88.159	-10.702	47.32	35.084	-13.429
1611	1.611	-17.748	-114.112	56.154	-263.081	-8.155	34.202	12.964	-8.232
1612	1.612	-16.587	-41.939	49.483	-100.152	-7.368	93.892	-33.84	6.46
1613	1.613	-21.82	23.817	-5.549	-36.462	-6.788	61.373	-52.008	0.05
1614	1.614	-16.998	35.655	-12.963	-170.775	-8.716	-86.659	-35.616	1.956
1615	1.615	-11.025	-40.22	6.945	-292.832	-8.14	-277.249	-0.492	-17.425
1616	1.616	-16.662	-10.682	0.947	-213.208	-6.816	-251.719	22.263	-30.226
1617	1.617	-13.197	-19.623	-26.732	3.651	-7.241	50.85	9.795	-27.926
1618	1.618	-17.862	53.705	-41.841	468.727	-4.36	91.93	-9.077	-13.056
1619	1.619	-11.309	-35.202	-28.321	136.56	-10.352	-20.943	-19.204	-3.421
1620	1.62	-13.83	-23.43	0.71	-44.298	-9.575	-55.188	-66.303	-8.657
1621	1.621	-4.939	52.373	11.966	-209.068	-8.808	-24.262	-99.93	-7.108
1622	1.622	-13.273	81.894	15.323	-59.286	-6.903	3.675	-94.083	-11.373
1623	1.623	-10.194	72.956	-6.483	-14.148	-11.574	-22.115	-44.331	-15.077
1624	1.624	-11.189	-49.242	-20.585	-386.061	-9.83	-45.566	-10.987	-16.274
1625	1.625	-13.723	-101.741	-13.058	-336.666	-10.19	-66.795	43.904	-17.272
1626	1.626	-25.94	-54.242	-20.115	-110.124	-12.499	-47.816	80.858	-14.395
1627	1.627	-27.704	17.851	-35.063	13.089	-13.628	-30.454	87.453	-13.665
1628	1.628	-23.099	-21.734	-44.749	50.321	-8.384	17.079	93.48	-16.028
1629	1.629	-18.876	13.802	-56.934	152.421	-8.933	2.72	88.086	-11.234
1630	1.63	-4.587	24.525	-61.617	245.022	-4.28	15.733	22.556	-9.342
1631	1.631	-2.692	-44.763	-48.751	328.897	-6.038	75.098	-93.822	-6.491
1632	1.632	-4.465	-53.89	-29.463	148.99	-14.036	20.67	-109.551	-3.037
1633	1.633	-2.962	-29.761	9.039	-61.25	-15.218	-28.819	-123.74	-3.45
1634	1.634	-10.163	81.072	36.786	79.186	-7.869	33.684	-136.779	3.096
1635	1.635	-13.893	33.194	21.903	1.844	-10.793	9.222	-77.055	7.908
1636	1.636	-7.954	-39.27	-0.713	-208.416	-11.581	-27.825	-66.159	-5.308
1637	1.637	-11.108	79.005	-4.759	-68.161	-17.219	-128.765	-36.574	-18.916
1638	1.638	-6.325	-0.799	-31.22	-43.375	-6.395	-201.181	-9.94	-31.181
1639	1.639	-7.142	-73.208	-34.705	-20.926	-4.859	-3.991	46.84	-20.218
1640	1.64	-7.962	-33.938	-25.613	84.345	-6.206	23.771	83.716	-4.39
1641	1.641	-12.837	-45.842	-17.463	-204.674	-5.031	-2.229	103.585	-6.551
1642	1.642	-14.816	-13.404	20.915	-246.052	-6.179	20.418	109.542	-12.41
1643	1.643	-15.445	-23.387	37.293	-58.346	9.897	-1.063	26.323	-14.195
1644	1.644	-16.842	-14.663	-8.227	248.837	-1.697	56.429	-9.197	-12.694
1645	1.645	-20.151	-39.166	-26.448	372.468	-3.821	39.078	45.115	-14.071
1646	1.646	-17.251	-31.73	-42.94	335.027	-13.514	-8.242	-4.152	-5.175
1647	1.647	-21.725	-51.706	-7.78	96.572	-11.812	-51.028	4.846	-11.184
1648	1.648	-21.171	15.461	60.849	4	-22.878	-11.209	29.372	-16.446
1649	1.649	-22.566	-11.194	50.905	-249.328	-24.256	24.874	-22.214	-15.548
1650	1.65	-20.289	29.43	24.127	-146.869	-12.458	-50.435	-68.991	-21.606
1651	1.651	-20.715	36.695	-49.306	-177.531	-4.486	-20.29	-87.169	-17.605
1652	1.652	-20.366	16.704	-39.465	76.131	-0.178	-10.976	-103.617	-12.823
1653	1.653	-16.149	-38.325	-30.56	314.414	-9.042	-2.538	-48.045	-10.958
1654	1.654	-19.686	-1.415	10.125	283.058	-12.508	-24.303	-11.047	-2.149
1655	1.655	-22.056	-34.975	61.871	254.798	-2.848	9.34	-17.641	-11.118
1656	1.656	-16.292	-53.318	55.36	-27.417	-6.588	-8.734	0.49	-12.367
1657	1.657	-18.65	-37.026	12.847	-290.586	-0.637	-25.132	5.884	-11.484
1658	1.658	-18.092	-31.999	-37.01	-598.023	-16.701	0.091	31.045	-8.669
1659	1.659	-21.407	-9.201	-43.507	-392.044	-28.269	32.012	8.295	-7.985
1660	1.66	-18.533	-38.228	-25.252	20.863	-30.345	-30.5	-29.153	-8.849
1661	1.661	-18.953	-19.383	-30.619	-34.27	-16.746	-75.119	-84.657	-19.762
1662	1.662	-14.543	-9.282	-35.577	-184.301	-0.842	-1.665	-62.602	-11.896
1663	1.663	-13.995	-56.204	-31.069	-229.618	1.343	-11.211	11.298	-7.705
1664	1.664	-9.202	-9.254	-43.439	-105.925	7.219	-19.902	40.902	-8.942
1665	1.665	-15.238	45.833	-39.761	156.844	12.507	36.829	14.227	-10.192
1666	1.666	-22.625	-5.806	-29.681	122.644	7.938	73.511	6.173	-22.118
1667	1.667	-17.812	-52.636	-26.576	153.576	-7.875	93.329	13.623	-17.633
1668	1.668	-6.432	2.377	-18.275	12.904	-18.471	173.057	-19.756	-16.459
1669	1.669	-17.51	-34.455	-41.528	-114.605	-8.724	75.84	-1.483	-28.4
1670	1.67	-10.395	-14.48	-44.632	1.93	0.057	-121.07	59.535	-26.965
1671	1.671	-14.113	3.794	-52.945	23.09	14.418	-36.227	51.424	-17.041
1672	1.672	-14.522	-43.064	-40.152	3.944	8.631	92.251	58.784	-2.858
1673	1.673	-3.72	7.005	-19.055	56.549	-15.717	19.994	11.934	2.826
1674	1.674	-13.834	0.514	0.656	72.673	-31.507	-49.606	-43.034	-2.47
1675	1.675	-10.206	30.878	47.845	52.306	-20.792	-28.719	-79.961	-10.482
1676	1.676	-11.414	-19.125	14.344	66.636	-30.449	-48.132	-86.464	-9.223
1677	1.677	-1.799	-12.559	0.776	27.494	-21.709	-30.879	-73.814	-11.047
1678	1.678	-8.255	-30.668	-3.327	-31.675	-26.334	-46.897	-55.583	-14.743
1679	1.679	-11.796	-14.216	-7.046	22.862	-4.635	-32.452	-83.203	-15.898
1680	1.68	-6.627	31.278	-10.38	92.414	11.097	-19.054	-98.283	-8.544
1681	1.681	-13.44	49.558	-7.317	155.502	42.323	-7.23	-84.79	-13.397
1682	1.682	-12.69	54.952	-10.038	82.751	-3.477	3.606	-55.957	-12.678
1683	1.683	-15.06	9.501	-7.516	-64.921	-21.628	-6.392	-29.877	-0.536
1684	1.684	-10.271	-20.927	-14.443	-128.328	-5.164	-33.111	-20.026	-12.777
1685	1.685	-7.036	-37.31	-25.038	-109.073	-10.172	-57.265	26.845	1.502
1686	1.686	-12.49	-52.396	-7.594	13.498	-5.685	-94.046	87.369	-0.48
1687	1.687	-13.099	-11.201	-14.565	29.311	-9.716	-47.084	111.76	1.204
1688	1.688	-16.43	16.601	-8.189	72.532	-13.353	-28.864	119.146	-3.513
1689	1.689	-19.377	41.789	-2.415	59.495	-23.329	54.289	72.349	-19.458
1690	1.69	-27.36	-26.956	-14.635	-47.759	-26.334	233.444	42.089	-25.917
1691	1.691	-16.575	-56.565	-13.109	53.485	-17.945	310.355	14.565	-8.55
1692	1.692	-15.268	-83.247	-17.381	-117.627	-15.373	100.803	-10.461	-20.213
1693	1.693	-16.462	-9.828	-10.98	-140.858	-17.654	-40.09	-60.701	-13.871
1694	1.694	-32.183	0.074	-14.448	-34.817	-6.958	-219.603	-54.14	-39.074
1695	1.695	-38.612	-116.394	-13.517	-15.284	10.485	-336.037	-48.178	-42.409
1696	1.696	-17.358	-36.852	-14.538	-32.253	26.771	-315.098	-53.582	-26.772
1697	1.697	-14.673	-51.16	-13.826	-111.491	11.911	-180.566	-88.841	-7.084
1698	1.698	-7.122	-37.973	-16.173	-68.332	-5.462	-198.067	-66.052	10.669
1699	1.699	-4.814	-26.067	-5.317	23.703	-12.41	-213.769	-53.699	-0.979
1700	1.7	-11.215	49.875	2.609	-12.152	-44.356	-170.175	2.941	-11.635
1701	1.701	-13.155	0.61	-10.401	-23.104	-39.912	-25.238	43.49	-13.548
1702	1.702	-11.424	27.388	-1.801	26.117	-19.22	109.253	36.023	-11.765
1703	1.703	-0.398	-45.887	-9.825	-54.457	-0.431	91.512	55.787	8.969
1704	1.704	-10.457	-55.774	-11.25	-151.907	23.395	43.446	61.692	-10.74
1705	1.705	-14.133	-11.051	-12.446	-85.954	51.646	57.643	45.227	-3.137
1706	1.706	-17.603	-19.187	-15.936	-2.495	25.358	44.818	9.99	-10.082
1707	1.707	-22.807	-70.862	-16.928	-13.558	-19.312	128.378	-12.839	0.57
1708	1.708	-17.948	-10.254	-2.292	55.124	-49.702	182.499	-41.854	6.395
1709	1.709	-18.695	30.423	-8.786	-26.129	-44.357	93.568	-53.052	1.18
1710	1.71	-14.598	-6.48	-10.826	-15.527	-39.381	10.097	-29.274	-13.11
1711	1.711	-15.139	-39.919	-5.68	-25.22	-16.587	-22.433	-13.627	-14.985
1712	1.712	-19.743	-21.66	-13.692	-16.188	-29	-150.871	-27.82	-9.695
1713	1.713	-11.954	17.109	-26.727	8.206	-32.68	-63.367	-45.653	-11.177
1714	1.714	-15.004	2.032	-18.075	0.869	-22.626	143.635	-47.902	-3.944
1715	1.715	-13.985	15.652	-16.586	47.865	-25.689	115.645	-45.688	5.015
1716	1.716	-23.616	53.305	-17.983	66.423	-5.914	38.926	-43.7	23.071
1717	1.717	-9.249	-2.181	-11.624	27.983	1.634	-123.883	-52.345	35.897
1718	1.718	-7.263	-24.241	-10.477	-17.272	-14.634	-187.424	-41.248	0.922
1719	1.719	-5.461	-17.593	-13.578	-11.196	-16.759	-206.665	-19.537	-14.1
1720	1.72	-13.345	-35.756	-6.824	-16.651	12.288	-154.388	-10.181	-0.491
1721	1.721	-23.347	-52.165	-12.831	-51.812	24.696	-11.43	-7.355	-4.484
1722	1.722	-16.902	-16.904	-3.935	-19.831	5.936	46.218	31.25	-23.17
1723	1.723	-3.677	-3.36	-0.437	-48.819	-31.837	203.756	59.002	-60.816
1724	1.724	-8.831	-7.363	-10.068	-14.665	-16.792	351.863	33.868	-45.627
1725	1.725	-13.414	11.469	-13.689	54.102	24.378	294.033	20.303	-22.7
1726	1.726	-9.091	8.238	-17.086	-14.977	7.918	171.392	24.331	-26.689
1727	1.727	-2.641	-20.002	-9.688	-6.065	12.915	123.653	20.637	-68.223
1728	1.728	-8.567	14.074	-8.695	67.224	8.403	-93.11	-17.074	-73.57
1729	1.729	-7.536	18.518	-9.448	-1.996	-20.714	-185.98	-11.995	-48.333
1730	1.73	-12.32	-43.966	-11.756	-82.774	-24.468	11.334	-16.415	-25.416
1731	1.731	-25.418	0.792	-12.33	-93.645	-21.204	37.055	21.169	12.22
1732	1.732	-7.945	-39.794	-10.38	-83.79	-5.531	60.373	56.487	7.264
1733	1.733	-10.216	41.718	-13.266	14.606	14.191	-88.049	33.791	2.887
1734	1.734	-12.289	9.171	-12.866	80.165	6.615	-223.118	-3.558	-1.096
1735	1.735	-29.642	-0.758	-16.15	20.297	-9.663	-170.97	-28.506	2.648
1736	1.736	-27.254	-27.524	-14.984	-12.428	-7.601	-123.343	-51.118	-0.548
1737	1.737	-16.555	-68.229	-15.345	17.077	-17.377	-79.892	-38.473	2.66
1738	1.738	-10.692	-46.166	-16.49	-9.715	-43.819	-13.779	-19.48	0.039
1739	1.739	-8.892	-26.179	-16.662	-17.892	-40.307	-25.47	-57.045	7.665
1740	1.74	-7.288	-20.128	-12.179	-10.62	-16.627	29.01	-62.021	0.758
1741	1.741	-14.4	-36.604	-11.573	-4.217	-7.377	19.538	-48.454	-1.311
1742	1.742	-26.138	-41.684	-12.127	-10.299	0.945	46.68	-19.463	-10.914
1743	1.743	-11.75	-9.786	-13.46	-5.105	-1.559	87.512	-15.841	-9.091
1744	1.744	-13.621	-5.685	-10.151	19.848	5.427	94.977	-25.946	-4.362
1745	1.745	-18.79	5.592	-9.748	-39.829	-5.181	61.495	-29.069	-8.585
1746	1.746	-20.286	2.255	-10.118	-31.745	-22.577	6.427	-20.716	8.493
1747	1.747	-38.986	-19.559	-13.584	-9.734	-20.26	-90.006	-2.828	1.594
1748	1.748	-15.688	-27.826	-8.73	-16.402	-5.38	-234.602	-0.423	-13.229
1749	1.749	-12.512	-30.275	-10.644	-34.632	19.753	-369	-10.911	-26.68
1750	1.75	-15.147	-9.094	-13.519	-18.127	16.418	-141.133	-8.818	-49.423
1751	1.751	-7.537	-6.259	-10.963	7.04	19.44	200.153	14.196	-46.233
1752	1.752	-9.806	-29.408	-10.551	-15.783	-11.795	245.931	61.378	-20.599
1753	1.753	-11.884	5.132	-13.421	-19.789	-24.228	287.807	41.463	-17.209
1754	1.754	-9.891	0.698	-13.012	-8.575	-5.45	-49.634	-1.144	-26.395
1755	1.755	-18.56	-3.369	-8.731	-5.354	-29.244	-367.065	-6.531	-0.782
1756	1.756	-16.972	-14.574	-13.544	-8.444	-32.342	-160.365	-11.528	9.362
1757	1.757	-15.584	-24.652	-12.938	-5.645	4.584	27.661	-15.973	0.16
1758	1.758	-16.71	-15.398	-15.812	-3.03	39.736	61.996	-11.936	8.566
1759	1.759	-20.155	-18.024	-12.291	-0.553	7.711	31.283	6.802	-9.151
1760	1.76	-19.147	-20.351	-10.903	-6.846	-4.776	-52.906	-17	-30.184
1761	1.761	-16.197	-22.439	-9.705	-16.43	-8.564	24.17	-13.93	-32.856
1762	1.762	-16.934	-11.587	-12.372	-11.113	-18.68	-45.405	-11.299	-20.041
1763	1.763	-12.837	-5.632	-11.18	-12.564	-15.615	-109.019	-34.591	-17.679
1764	1.764	-13.378	-14.235	-9.614	-16.717	-46.802	-51.401	-25.384	-2.76
1765	1.765	-12.763	-12.512	-12.297	-15.467	-42.743	-33.826	-22.767	-4.652
1766	1.766	-15.634	-16.512	-9.556	-7.036	-16.39	109.444	-35.603	-6.352
1767	1.767	-13.093	-1.946	-13.017	0.42	-19.644	90.296	-28.711	-1.676
1768	1.768	-12.674	-15.391	-10.669	-14.233	-35.284	107.767	-22.415	-14.602
1769	1.769	-13.027	-10.104	-10.246	-12.102	-32.567	60.16	-28.291	-9.38
1770	1.77	-15.714	-5.486	-13.885	-6.272	-25.002	-11.896	-26.584	-10.946
1771	1.771	-15.318	4.583	-11.507	2.474	-8.683	-103.816	-21.961	-12.274
1772	1.772	-19.565	0.899	-11.071	-21.302	19.025	-20.213	-11.905	-5.875
1773	1.773	-15.475	-17.22	-17.023	-38.278	7.813	34.308	-8.222	-7.058
1774	1.774	-15.836	-24.984	-12.736	-22.584	-2.284	5.032	-7.028	-10.214
1775	1.775	-15.429	-8.892	-11.953	-14.22	-24.123	14.204	-1.829	-5.42
1776	1.776	-14.253	-15.389	-11.376	-21.67	-4.319	6.006	-2.854	-4.7
1777	1.777	-16.178	-9.68	-10.793	-10.03	23.967	-60.928	-10.84	-5.54
1778	1.778	-13.45	-4.521	-12.51	0.662	35.206	-70.019	0.912	-13.524
1779	1.779	-9.955	-18.695	-9.966	-8.902	31.977	-94.567	5.452	-14.489
1780	1.78	-13.225	-12.721	-7.618	-10.609	-8.819	-102.047	3.996	-17.325
1781	1.781	-13.601	-14.418	-12.425	-12.197	-14.207	-1.347	-15.65	-7.561
1782	1.782	-9.148	-9.686	-15.676	-13.557	-39.351	215.114	-18.435	-6.342
1783	1.783	-15.709	3.332	-10.225	-12.376	-34.877	307.769	-36.317	-7.472
1784	1.784	-18.214	-1.848	-9.617	-15.76	-22.422	166.573	-34.092	-6.5
1785	1.785	-15.885	-9.831	-14.23	-10.39	11.697	-115.76	-15.05	-21.216
1786	1.786	-12.399	-8.454	-15.941	0.526	34.569	-303.766	-17.695	-36.075
1787	1.787	-14.319	-25.466	-12.429	-9.496	38.652	-201.812	3.246	-14.772
1788	1.788	-17.208	-46.618	-11.039	-18.341	57.431	15.013	11.447	-12.07
1789	1.789	-15.837	-27.006	-15.842	-12.311	5.928	-69.577	39.611	-9.555
1790	1.79	-12.53	-14.38	-19.089	-9.188	-60.826	-44.185	20.716	-11.882
1791	1.791	-18.314	-7.575	-14.972	-10.112	-69.684	-67.63	30.667	-9.754
1792	1.792	-15.967	-22.605	-12.404	-5.794	-61.452	-46.868	14.903	-23.31
1793	1.793	-14.028	-16.791	-5.003	-4.939	-53.942	-66.161	-27.712	-18.115
1794	1.794	-17.307	-21.851	-5.921	-15.679	-47.232	-48.755	-21.727	5.679
1795	1.795	-13.237	-10.587	-6.837	-14.042	-16.764	30.688	-49.416	-4.407
1796	1.796	-11.879	-20.483	-7.568	-12.684	10.954	73.678	-74.602	-7.535
1797	1.797	-13.241	-21.505	-6.758	-19.062	5.937	33.952	-70.179	-4.843
1798	1.798	-14.425	-13.093	-11.563	-5.867	-7.568	-49.848	-82.588	-12.399
1799	1.799	-12.477	-16.191	-10.938	-11.064	4.863	3.917	-48.535	-24.041
1800	1.8	-10.534	-1.438	-16.309	-0.01	8.614	52.906	-16.624	-30.482
1801	1.801	-7.045	-7.709	-14.337	-10.013	18.744	-9.692	20.895	-24.733
1802	1.802	-8.386	-9.587	-14.873	-11.104	9.482	-66.361	96.567	-30.015
1803	1.803	-10.494	-4.466	-11.913	-9.904	-21.658	44.9	107.416	-19.034
1804	1.804	-7.761	9.643	-13.214	-8.908	-9.237	60.901	18.579	-6.133
1805	1.805	-13.532	19.052	-15.488	1.966	9.582	-11.606	-17.061	-14.889
1806	1.806	-12.734	30.985	-15.043	-2.248	6.314	27.334	-27.936	-25.972
1807	1.807	-17.529	6.965	-16.932	-19.239	-2.942	62.564	-18.094	-15.953
1808	1.808	-16.898	-44.561	-11.856	-21.52	-0.193	51.592	-27.029	-17.224
1809	1.809	-18.592	-96.162	-13.759	-32.123	17.672	-17.433	-51.451	-4.146
1810	1.81	-21.072	-142.905	-17.79	-18.539	29.305	-134.024	0.207	1.056
1811	1.811	-13.679	-112.412	-16.415	-20.264	-2.589	-22.878	46.999	-6.894
1812	1.812	-14.609	-29.152	-11.962	-15.616	-25.381	78.301	16.581	-2.752
1813	1.813	-15.55	30.426	-9.061	-5.551	-21.287	65.156	11.148	8.989
1814	1.814	-14.742	-45.487	-6.567	-4.397	-24.945	5.427	16.16	-11.736
1815	1.815	-13.925	-94.956	-9.884	1.595	-48.749	15.906	-6.681	-9.009
1816	1.816	-15.815	-50.437	-3.326	0.632	-26.851	-33.729	5.706	3.803
1817	1.817	-12.487	22.884	-2.383	-4.163	-18.466	-168.223	9.371	-7.766
1818	1.818	-15.348	33.025	-12.085	0.154	-5.63	-110.725	-0.676	-5.607
1819	1.819	-8.337	95.672	-15.789	-12.006	-12.549	-163.334	-16.328	-7.524
1820	1.82	-7.326	38.716	-24.131	-24.185	-27.427	-115.806	-24.624	-33.805
1821	1.821	-16.961	31.317	-21.055	-32.119	1.552	14.153	-37.375	-22.571
1822	1.822	-23.309	132.174	-12.165	-19.155	-2.541	-73.514	-25.758	-5.511
1823	1.823	-14.963	175.383	0.988	-3.307	8.683	5.877	-40.639	3.821
1824	1.824	-15.924	83.427	6.188	3.052	-28.988	78.072	-23.178	6.572
1825	1.825	-16.891	24.083	7.704	-2.772	-23.932	196.463	-16.126	29.834
1826	1.826	-10.859	-8.151	-2.392	-4.535	-10.39	85.107	-26.69	26.777
1827	1.827	-16.464	-57.2	-16.754	-15.584	1.952	12.827	-32.417	-15.78
1828	1.828	-17.039	-191.334	-18.722	-22.745	-39.667	-158.377	-16.494	-46.137
1829	1.829	-23.031	-172.253	-16.998	-16.348	-34.241	-181.718	-14.333	-62.587
1830	1.83	-18.965	-85.032	-21.673	-5.518	-19.131	8.785	-16.209	-47.485
1831	1.831	-18.395	-69.531	-25.963	-21.403	3.676	136.769	-10.951	2.831
1832	1.832	-17.827	-55.595	-17.101	-15.046	7.718	67.051	3.399	9.43
1833	1.833	-13.782	9.816	-13.645	-5.4	-18.642	3.755	-10.115	15.44
1834	1.834	-12.455	45.045	-16.767	-10.643	-15.413	-15.241	-22.261	10.033
1835	1.835	-18.863	-30.985	-15.835	-15.314	-6.178	2.141	-23.763	-35.443
1836	1.836	-23.14	-40.909	-11.624	-11.082	7.923	17.753	-7.85	-17.26
1837	1.837	-10.964	3.472	-17.259	-7.439	10.413	-25.762	-14.187	-0.836
1838	1.838	-9.24	76.571	-15.358	-8.63	17.351	92.467	-16.049	-15.933
1839	1.839	-10.814	86.289	-20.039	-11.757	-6.121	12.939	-7.273	-11.49
1840	1.84	-15.092	77.246	-21.825	-18.569	-9.321	85.074	-5.653	-23.88
1841	1.841	-21.493	20.206	-19.348	-26.528	-46.447	124.546	-4.255	-20.195
1842	1.842	-10.679	-90.923	-13.965	-42.616	-71.745	-54.487	-16.037	-10.12
1843	1.843	-6.438	-170.41	-15.936	-44.961	-39.931	-131.318	-27.078	-25.792
1844	1.844	-5.295	-184.688	-15.384	-17.314	5.839	-61.643	-25.768	-11.667
1845	1.845	-8.8	-92.512	-7.676	8.955	23.946	-40.537	-8.771	-9.135
1846	1.846	-1.461	-56.859	-4.614	12.218	29.304	-21.3	2.793	-11.46
1847	1.847	-2.449	-24.306	-7.548	2.883	4.111	31.237	9.124	-26.365
1848	1.848	-13.89	44.827	-13.58	0.13	8.514	-16.325	-4.456	-16.677
1849	1.849	-9.263	0.146	-17.68	-7.442	-3.942	-88.566	-2.758	-4.471
1850	1.85	-10.636	-40.403	-11.134	-23.734	-7.684	-75.447	1.887	-12.426
1851	1.851	-14.339	11.479	-15.431	-13.128	16.052	-87.28	-8.155	-2.4
1852	1.852	-22.685	112.408	-24.377	-7.391	-5.871	-54.826	6.214	11.906
1853	1.853	-25.808	184.643	-20.932	-2.244	-25.663	-44.949	-7.238	21.555
1854	1.854	-30.68	171.582	-15.746	-3.853	-18.204	53.73	-23.044	-4.82
1855	1.855	-24.706	112.169	-18.698	-11.061	-11.328	40.728	-16.693	13.946
1856	1.856	-35.379	36.629	-12.748	-12.24	-17.801	100.405	-22.55	3.9
1857	1.857	-34.047	-110.978	-10.476	-13.406	3.405	24.622	-13.904	38.309
1858	1.858	-27.686	-174.151	-3.952	-14.404	0.611	-123.442	-2.909	6.348
1859	1.859	-16.878	-155.035	-4.774	-11.526	-1.977	-17.692	-7.167	-56.161
1860	1.86	-15.542	-137.876	4.083	-3.609	-27.784	-37.075	-0.785	-65.018
1861	1.861	-11.893	-58.65	12.352	-2.632	-31.139	-194.936	-1.938	24.626
1862	1.862	-3.586	13.463	7.078	0.271	-21.961	-89.212	-13.724	-10.991
1863	1.863	-8.828	26.511	15.941	1.052	-7.952	7.063	-18.434	-43.52
1864	1.864	-17.738	61.972	12.419	-4.568	-10.574	234.886	-14.351	-53.41
1865	1.865	-18.907	94.234	-1.563	-15.44	-22.283	142.207	-10.872	-62.344
1866	1.866	-13.684	-54.023	-3.54	-39.263	-24.522	114.447	-2.685	-54.252
1867	1.867	-15.811	-258.985	-8.806	-42.571	-22.67	37.705	-14.572	-32.242
1868	1.868	-16.776	-110.664	-10.392	-26.919	-17.126	5.878	-9.96	-25.685
1869	1.869	-15.993	62.81	-17.607	-7.195	9.139	-110.534	-11.433	-31.683
1870	1.87	-16.752	40.061	-21.729	3.217	65.793	-131.973	-2.652	-3.996
1871	1.871	-13.248	-23.117	-25.478	5.681	41.35	-74.626	15.21	-19.071
1872	1.872	-5.887	-42.075	-29.023	-1.326	19.263	-22.205	4.82	-21.571
1873	1.873	8.825	-129.288	-17.269	-7.733	-54.696	-101.973	-13.091	-17.151
1874	1.874	6.709	-176.817	-9.364	-1.932	-25.118	-59.051	-43.577	-13.19
1875	1.875	-22.3	-133.856	-10.742	3.292	-16.286	-19.737	-31.274	-9.546
1876	1.876	-1.575	-120.9	-7.096	-7.744	24.299	-7.795	-27.661	7.501
1877	1.877	-5.223	9.939	-15.468	-14.922	2.184	-18.65	-10.69	-1.767
1878	1.878	-8.489	201.858	-29.457	-18.619	-17.796	-8.822	11.11	12.318
1879	1.879	-5.363	278.07	-15.963	-12.63	-36.051	-0.095	-14.479	4.701
1880	1.88	-2.634	300.881	-14.282	-9.51	-30.658	24.137	2.519	6.945
1881	1.881	-5.119	237.113	-12.796	-2.66	-35.682	31.571	-13.172	-3.729
1882	1.882	-2.76	179.525	-25.808	-5.116	-31.187	-28.834	-15.886	2.106
1883	1.883	-4.845	127.316	-20.607	-17.283	-2.12	-4.417	-33.674	-3.09
1884	1.884	-14.478	-79.406	-12.685	-12.061	1.558	2.89	-22.06	1.569
1885	1.885	-16.178	-163.521	-8.431	-10.536	-1.719	-17.085	-2.915	0.223
1886	1.886	-17.696	67.522	-27.973	-0.481	1.399	-11.119	-10.478	3.877
1887	1.887	-19.026	-25.103	-13.837	-14.793	-6.891	5.298	-17.437	0.399
1888	1.888	-15.313	-109.22	-11.303	-20.562	10.947	0.212	-11.055	3.515
1889	1.889	-18.755	-83.367	-8.952	-8.343	-0.634	-4.183	-5.243	-1.31
1890	1.89	-21.819	-60.067	-15.313	-19.352	1.508	-8.321	-6.963	-14.45
1891	1.891	-18.885	-123.568	-13.348	-17.982	-12.025	-4.682	4.095	-16.374
1892	1.892	-21.374	-181.46	-11.578	-16.827	-10.289	5.37	8.395	-18.092
1893	1.893	-19.016	-129.261	-13.096	-13.369	-11.848	-4.086	-0.479	-7.021
1894	1.894	-18.404	-113.642	-11.716	-3.704	-7.559	9.847	-3.938	-8.345
1895	1.895	-20.307	-70.575	-12.847	-20.713	-3.8	7.212	-9.143	-4.633
1896	1.896	-14.862	-57.322	-16.29	-4.404	-9.717	4.787	-10.095	-10.591
1897	1.897	-15.414	-45.266	-15.28	-10.741	-8.671	-5.921	-12.601	-22.382
1898	1.898	-20.035	-12.568	-14.268	-16.511	-3.787	11.491	-0.407	-26.986
1899	1.899	-18.278	-61.805	-15.01	-11.279	-4.509	32.517	-5.62	-5.26
1900	1.9	-11.292	-124.293	-12.658	-3.36	-5.245	35.169	-0.948	4.079
1901	1.901	-12.246	-18.521	-6.041	9.573	-16.045	-3.38	-5.178	-10.003
1902	1.902	-13.007	24.741	-10.269	11.298	-27.02	-86.64	-11.592	-2.382
1903	1.903	-10.686	-14.331	-7.924	-6.128	-16.93	-122.251	-8.128	23.448
1904	1.904	-17.27	-73.545	-1.314	-17.759	-2.6	-89.728	-11.238	-14.216
1905	1.905	-18.053	-149.237	-3.793	-32.698	3.235	-59.999	-25.969	-39.339
1906	1.906	-20.373	-198.538	-2.984	-42.422	-8.922	-33.114	-19.593	1.91
1907	1.907	-19.805	-64.206	-1.009	-26.59	-13.546	56.71	-29.276	-3.489
1908	1.908	-13.806	186.005	-5.612	-24.507	-20.668	92.398	-55.581	-28.575
1909	1.909	-21.159	288.273	-9.631	-30.349	-11.732	103.211	-51.884	-51.376
1910	1.91	-12.247	257.38	-6.108	-32.134	-10.523	93.39	-14.127	-38.996
1911	1.911	-15.727	60.078	-8.392	-17.864	1.321	12.713	0.997	-4.941
1912	1.912	-14.758	136.901	-12.425	-15.976	-6.575	-106.733	32.955	-0.438
1913	1.913	-19.591	160.241	-11.049	3.345	-7.877	-217.895	95.479	3.626
1914	1.914	-17.091	139.221	-3.666	21.125	-11.495	-203.436	86.598	-7.602
1915	1.915	-19.432	42.976	-13.325	4.839	-7.958	-216.318	-2.967	-4.296
1916	1.916	-20.038	-79.664	-9.643	-1.598	-4.828	-37.169	-38.525	11.394
1917	1.917	-16.768	-95.805	-13.127	-3.602	-5.751	39.858	-70.985	-25.52
1918	1.918	-20.859	-226.254	-7.905	-8.887	-6.481	109.558	-1.868	-40.525
1919	1.919	-18.366	-313.93	-6.938	-0.989	-12.039	257.848	-10.72	-44.885
1920	1.92	-20.714	-170.741	-0.949	0.344	-11.373	238.676	-2.565	-57.191
1921	1.921	-14.167	-74.562	-6.57	-11.467	-13.193	46.031	-9.925	-30.773
1922	1.922	-13.234	-57.195	-8.51	-13.018	-10.216	122.833	-16.487	20.795
1923	1.923	-12.491	85.948	-17.22	-14.391	-2.244	146.083	-22.457	72.546
1924	1.924	-16.583	181.979	-20.693	-13.252	3.729	82.62	-17.037	-1.296
1925	1.925	-13.137	94.314	-15.446	-16.756	-1.475	-129.019	-22.095	-30.821
1926	1.926	-16.498	173.793	-8.653	-7.106	7.43	-100.822	-26.545	-39.649
1927	1.927	-14.807	303.916	-14.63	-13.522	8.643	-126.21	-14.147	-15.183
1928	1.928	-17.381	146.47	-13.839	-21.872	-7.391	-102.824	-17.793	-7.767
1929	1.929	-10.098	-1.544	-4.352	-37.977	-23.639	-81.558	-21.032	-1.117
1930	1.93	-15.395	-20.468	-5.496	-63.759	-30.038	-100.576	-30.296	-19.25
1931	1.931	-16.433	-282.898	-18.637	-46.754	-35.857	-83.024	-27.554	-24.616
1932	1.932	-19.029	-320.388	-23.839	-5.922	-23.661	-35.28	-30.044	-19.543
1933	1.933	-15.047	-149.992	-25.372	21.745	-9.308	-20.927	-23.045	-5.962
1934	1.934	-11.646	-181.199	-29.614	26.753	-11.193	-34.041	-12.383	-10.001
1935	1.935	-7.095	-266.065	-28.426	3.872	-9.406	-22.187	-6.546	-13.67
1936	1.936	-5.449	-138.449	-22.397	-8.541	-7.821	-11.271	-11.724	-16.956
1937	1.937	-8.055	-68.981	-29.741	-27.322	-9.133	-21.063	-3.749	-13.857
1938	1.938	-13.564	-48.056	-28.747	-17.274	-5.423	-29.792	-10.873	-16.562
1939	1.939	-8.802	124.979	-22.716	-14.189	-8.864	10.913	-14.512	-14.031
1940	1.94	-12.172	148.082	-20.363	-11.46	-9.809	18.332	-15.633	-11.721
1941	1.941	-13.992	211.549	-12.404	1.324	-12.692	-1.53	-22.955	-13.874
1942	1.942	-13.676	115.203	-7.156	8.296	-11.915	-7.47	-16.143	-15.82
1943	1.943	-10.454	62.519	-4.224	-2.336	-9.6	-12.792	-13.584	-14.077
1944	1.944	-13.417	-48.901	-6.718	-8.12	-14.452	2.36	-2.901	-3.043
1945	1.945	-13.86	-92.107	-9.009	-16.801	-5.749	15.961	13.002	-7.323
1946	1.946	-14.306	-157.91	-9.57	-18.326	-6.9	3.642	19.412	12.201
1947	1.947	-14.547	-50.498	-12.836	-16.938	-3.805	-7.528	21.381	-18.96
1948	1.948	-18.464	50.524	-7.397	0.122	-8.637	9.508	-4.914	-14.961
1949	1.949	-18.122	63.744	-6.795	7.124	-7.85	-37.505	-16.117	-3.885
1950	1.95	-16.802	99.382	-7.357	5.026	-8.617	-17.523	-12.824	-7.341
1951	1.951	-18.956	-41.761	-5.594	-4.616	-8.039	0.723	21.643	-23.148
1952	1.952	-12.987	-214.888	-4.215	-9.78	-2.067	6.136	17.197	-25.946
1953	1.953	-12.236	-145.1	-7.492	-1.798	-1.317	11.103	-3.52	-8.196
1954	1.954	-9.932	3.224	-7.859	5.4	-7.898	-11.797	-7.193	-1.197
1955	1.955	-14.787	22.411	-8.228	1.747	-7.12	-74.341	-10.469	13.748
1956	1.956	-8.796	-30.071	-7.825	-11.406	1.79	-65.452	-13.563	4.075
1957	1.957	-16.154	-77.692	-9.939	-6.156	0.638	-8.531	-21.867	-22.243
1958	1.958	-11.316	-149.718	-9.155	-17.146	-2.467	-15.772	-14.313	-18.559
1959	1.959	-12.077	-57.214	-8.961	-9.936	-17.19	17.828	-16.642	-21.816
1960	1.96	-9.739	122.185	-5.288	-0.986	-23.589	23.89	-18.759	-12.59
1961	1.961	-10.298	96.899	-0.45	-9.257	-17.788	-14.796	-16.779	6.999
1962	1.962	-12.209	27.243	-5.098	-23.126	-16.047	-29.961	-14.986	14.489
1963	1.963	-5.601	48.406	-10.524	-28.867	-8.128	29.512	-19.577	-6.662
1964	1.964	-13.511	144.641	-11.112	-27.046	-6.778	37.435	-26.645	-20.777
1965	1.965	-12.509	162.041	-14.404	-15.92	2.115	29.896	-27.735	-13.271
1966	1.966	-15.376	114.307	-12.673	-14.5	-8.725	-71.045	-19.429	-24.897
1967	1.967	-14.564	70.925	-14.038	-15.611	-4.484	1.271	-5.532	-31.276
1968	1.968	-20.131	31.241	-16.373	-16.727	-8.171	-37.971	-19.137	-21.685
1969	1.969	-18.156	-4.657	-12.315	-13.601	-16.506	-49.479	0.227	-13.087
1970	1.97	-14.825	-59.126	-13.674	-20.351	-11.29	26.727	28.481	-8.502
1971	1.971	-13.044	-69.066	-15.033	-22.84	-10.328	36.816	9.722	-15.713
1972	1.972	-15.506	-60.081	-16.202	-15.469	-6.087	27.93	-14.072	-9.402
1973	1.973	-13.132	-35.611	-13.503	-16.424	-5.329	-12.611	-4.774	-12.89
1974	1.974	-14.238	-13.37	-15.452	-13.904	-16.173	-19.87	-2.067	-11.849
1975	1.975	-11.481	-59.968	-14.696	-6.546	7.625	-26.446	-9.601	-5.064
1976	1.976	-15.684	-127.005	-13.94	-13.308	-9.42	-32.632	-11.916	-5.831
1977	1.977	-15.241	-28.339	-15.303	-17.549	-12.509	-38.214	-14.043	-5.063
1978	1.978	-10.738	-41.281	-11.639	-5.348	-9.796	-33.32	-15.957	-9.908
1979	1.979	-11.258	-53.053	-10.29	-0.123	-2.264	-1.478	-14.195	-14.529
1980	1.98	-13.709	-64.016	-10.676	-11.166	4.663	10.824	-9.525	-15.072
1981	1.981	-10.358	-54.29	-13.583	-24.162	-10.28	-0.429	-16.674	-17.562
1982	1.982	-11.456	-9.904	-13.978	-18.947	-23.855	30.555	-20.329	-11.149
1983	1.983	-14.107	30.495	-8.184	-10.98	-15.145	26.546	-16.826	-13.652
1984	1.984	-13.658	67.456	-12.252	10.751	-10.474	15.397	-13.696	-1.485
1985	1.985	-12.047	33.976	-12.841	-4.889	-9.108	-29.249	-12.68	-6.707
1986	1.986	-16.437	-33.207	-9.564	-13.202	-15.49	-23.141	-13.401	-8.251
1987	1.987	-14.449	-113.761	-12.47	-15.731	-14.321	-83.964	-14.131	-18.296
1988	1.988	-20.971	-124.366	-14.983	-18.08	-11.216	5.727	-9.249	-27.169
1989	1.989	-16.671	-94.507	-13.618	-28.746	-8.292	-5.98	-8.624	-9.134
1990	1.99	-17.401	-120.83	-13.99	-22.965	-7.512	-16.715	-5.678	-11.6
1991	1.991	-16.781	1.638	-11.258	-10.797	-5.169	-6.735	-6.99	-23.173
1992	1.992	-17.33	54.427	-15.484	-12.361	2.776	-33.375	-11.414	-29.483
1993	1.993	-17.874	38.756	-11.97	-13.736	3.755	-8.935	-17.96	-19.735
1994	1.994	-17.455	-4.304	-18.324	-10.096	-3.007	-1.517	-15.4	-0.323
1995	1.995	-12.008	8.813	-10.359	-16.146	-16.16	-21.381	-11.274	-2.808
1996	1.996	-15.464	20.582	-15.559	-8.845	-10.342	-15.307	-19.132	-23.889
1997	1.997	-13.502	31.368	-12.627	-9.863	-15.558	12.407	-11.693	18.727
1998	1.998	-15.217	1.838	-11.82	-15.905	-17.094	7.364	-0.783	73.683
[truncated: 5,528 more rows]
