# Supplementary material for: Associations between lower-limb muscle activation and knee flexion in post-stroke individuals: A study on the stance-to-swing phases of gait
Source: PLoS One. 2017 Sep 8;12(9):e0183865. doi: 10.1371/journal.pone.0183865 (PMC5590852; doi:10.1371/journal.pone.0183865)
Supplement: S1 Dataset — (ZIP) [file pone.0183865.s001.zip › S1_Dataset/Healthy group/1/2/point.csv]

Frame	Time	sacrum.X	sacrum.Y	sacrum.Z	r asis.X	r asis.Y	r asis.Z	r thigh.X	r thigh.Y	r thigh.Z	r bar 1.X	r bar 1.Y	r bar 1.Z	r knee 1.X	r knee 1.Y	r knee 1.Z	r knee 2.X	r knee 2.Y	r knee 2.Z	r bar 2.X	r bar 2.Y	r bar 2.Z	r mall.X	r mall.Y	r mall.Z	r met.X	r met.Y	r met.Z	l asis.X	l asis.Y	l asis.Z	l thigh.X	l thigh.Y	l thigh.Z	l bar 1.X	l bar 1.Y	l bar 1.Z	l knee 1.X	l knee 1.Y	l knee 1.Z	l knee 2.X	l knee 2.Y	l knee 2.Z	l bar 2.X	l bar 2.Y	l bar 2.Z	l mall.X	l mall.Y	l mall.Z
0	0	NaN	NaN	NaN	NaN	NaN	NaN	NaN	NaN	NaN	NaN	NaN	NaN	NaN	NaN	NaN	NaN	NaN	NaN	NaN	NaN	NaN	NaN	NaN	NaN	NaN	NaN	NaN	NaN	NaN	NaN	NaN	NaN	NaN	NaN	NaN	NaN	NaN	NaN	NaN	NaN	NaN	NaN	NaN	NaN	NaN	NaN	NaN	NaN
1	0.005	NaN	NaN	NaN	NaN	NaN	NaN	NaN	NaN	NaN	NaN	NaN	NaN	NaN	NaN	NaN	NaN	NaN	NaN	NaN	NaN	NaN	NaN	NaN	NaN	NaN	NaN	NaN	NaN	NaN	NaN	NaN	NaN	NaN	NaN	NaN	NaN	NaN	NaN	NaN	NaN	NaN	NaN	NaN	NaN	NaN	NaN	NaN	NaN
2	0.01	NaN	NaN	NaN	NaN	NaN	NaN	NaN	NaN	NaN	NaN	NaN	NaN	NaN	NaN	NaN	NaN	NaN	NaN	NaN	NaN	NaN	NaN	NaN	NaN	NaN	NaN	NaN	NaN	NaN	NaN	NaN	NaN	NaN	NaN	NaN	NaN	NaN	NaN	NaN	NaN	NaN	NaN	NaN	NaN	NaN	NaN	NaN	NaN
3	0.015	NaN	NaN	NaN	NaN	NaN	NaN	NaN	NaN	NaN	NaN	NaN	NaN	NaN	NaN	NaN	NaN	NaN	NaN	NaN	NaN	NaN	NaN	NaN	NaN	NaN	NaN	NaN	NaN	NaN	NaN	NaN	NaN	NaN	NaN	NaN	NaN	NaN	NaN	NaN	NaN	NaN	NaN	NaN	NaN	NaN	NaN	NaN	NaN
4	0.02	NaN	NaN	NaN	NaN	NaN	NaN	NaN	NaN	NaN	NaN	NaN	NaN	NaN	NaN	NaN	NaN	NaN	NaN	NaN	NaN	NaN	NaN	NaN	NaN	NaN	NaN	NaN	NaN	NaN	NaN	NaN	NaN	NaN	NaN	NaN	NaN	NaN	NaN	NaN	NaN	NaN	NaN	NaN	NaN	NaN	NaN	NaN	NaN
5	0.025	NaN	NaN	NaN	NaN	NaN	NaN	NaN	NaN	NaN	NaN	NaN	NaN	NaN	NaN	NaN	NaN	NaN	NaN	NaN	NaN	NaN	NaN	NaN	NaN	NaN	NaN	NaN	NaN	NaN	NaN	NaN	NaN	NaN	NaN	NaN	NaN	NaN	NaN	NaN	NaN	NaN	NaN	NaN	NaN	NaN	NaN	NaN	NaN
6	0.03	NaN	NaN	NaN	NaN	NaN	NaN	NaN	NaN	NaN	NaN	NaN	NaN	NaN	NaN	NaN	NaN	NaN	NaN	NaN	NaN	NaN	NaN	NaN	NaN	NaN	NaN	NaN	NaN	NaN	NaN	NaN	NaN	NaN	NaN	NaN	NaN	NaN	NaN	NaN	NaN	NaN	NaN	NaN	NaN	NaN	NaN	NaN	NaN
7	0.035	NaN	NaN	NaN	NaN	NaN	NaN	NaN	NaN	NaN	NaN	NaN	NaN	NaN	NaN	NaN	NaN	NaN	NaN	NaN	NaN	NaN	NaN	NaN	NaN	NaN	NaN	NaN	NaN	NaN	NaN	NaN	NaN	NaN	NaN	NaN	NaN	NaN	NaN	NaN	NaN	NaN	NaN	NaN	NaN	NaN	NaN	NaN	NaN
8	0.04	NaN	NaN	NaN	NaN	NaN	NaN	NaN	NaN	NaN	NaN	NaN	NaN	NaN	NaN	NaN	NaN	NaN	NaN	NaN	NaN	NaN	NaN	NaN	NaN	NaN	NaN	NaN	NaN	NaN	NaN	NaN	NaN	NaN	NaN	NaN	NaN	NaN	NaN	NaN	NaN	NaN	NaN	NaN	NaN	NaN	NaN	NaN	NaN
9	0.045	NaN	NaN	NaN	NaN	NaN	NaN	NaN	NaN	NaN	NaN	NaN	NaN	NaN	NaN	NaN	NaN	NaN	NaN	NaN	NaN	NaN	NaN	NaN	NaN	NaN	NaN	NaN	NaN	NaN	NaN	NaN	NaN	NaN	NaN	NaN	NaN	NaN	NaN	NaN	NaN	NaN	NaN	NaN	NaN	NaN	NaN	NaN	NaN
10	0.05	NaN	NaN	NaN	NaN	NaN	NaN	NaN	NaN	NaN	NaN	NaN	NaN	NaN	NaN	NaN	NaN	NaN	NaN	NaN	NaN	NaN	NaN	NaN	NaN	NaN	NaN	NaN	NaN	NaN	NaN	NaN	NaN	NaN	NaN	NaN	NaN	NaN	NaN	NaN	NaN	NaN	NaN	NaN	NaN	NaN	NaN	NaN	NaN
11	0.055	NaN	NaN	NaN	NaN	NaN	NaN	NaN	NaN	NaN	NaN	NaN	NaN	NaN	NaN	NaN	NaN	NaN	NaN	NaN	NaN	NaN	NaN	NaN	NaN	NaN	NaN	NaN	NaN	NaN	NaN	NaN	NaN	NaN	NaN	NaN	NaN	NaN	NaN	NaN	NaN	NaN	NaN	NaN	NaN	NaN	NaN	NaN	NaN
12	0.06	NaN	NaN	NaN	NaN	NaN	NaN	NaN	NaN	NaN	NaN	NaN	NaN	NaN	NaN	NaN	NaN	NaN	NaN	NaN	NaN	NaN	NaN	NaN	NaN	NaN	NaN	NaN	NaN	NaN	NaN	NaN	NaN	NaN	NaN	NaN	NaN	NaN	NaN	NaN	NaN	NaN	NaN	NaN	NaN	NaN	NaN	NaN	NaN
13	0.065	NaN	NaN	NaN	NaN	NaN	NaN	NaN	NaN	NaN	NaN	NaN	NaN	NaN	NaN	NaN	NaN	NaN	NaN	NaN	NaN	NaN	NaN	NaN	NaN	NaN	NaN	NaN	NaN	NaN	NaN	NaN	NaN	NaN	NaN	NaN	NaN	NaN	NaN	NaN	NaN	NaN	NaN	NaN	NaN	NaN	NaN	NaN	NaN
14	0.07	NaN	NaN	NaN	NaN	NaN	NaN	NaN	NaN	NaN	NaN	NaN	NaN	NaN	NaN	NaN	NaN	NaN	NaN	NaN	NaN	NaN	NaN	NaN	NaN	NaN	NaN	NaN	NaN	NaN	NaN	NaN	NaN	NaN	NaN	NaN	NaN	NaN	NaN	NaN	NaN	NaN	NaN	NaN	NaN	NaN	NaN	NaN	NaN
15	0.075	NaN	NaN	NaN	NaN	NaN	NaN	NaN	NaN	NaN	NaN	NaN	NaN	NaN	NaN	NaN	NaN	NaN	NaN	NaN	NaN	NaN	NaN	NaN	NaN	NaN	NaN	NaN	NaN	NaN	NaN	NaN	NaN	NaN	NaN	NaN	NaN	NaN	NaN	NaN	NaN	NaN	NaN	NaN	NaN	NaN	NaN	NaN	NaN
16	0.08	NaN	NaN	NaN	NaN	NaN	NaN	NaN	NaN	NaN	NaN	NaN	NaN	NaN	NaN	NaN	NaN	NaN	NaN	NaN	NaN	NaN	NaN	NaN	NaN	NaN	NaN	NaN	NaN	NaN	NaN	NaN	NaN	NaN	NaN	NaN	NaN	NaN	NaN	NaN	NaN	NaN	NaN	NaN	NaN	NaN	NaN	NaN	NaN
17	0.085	NaN	NaN	NaN	NaN	NaN	NaN	NaN	NaN	NaN	NaN	NaN	NaN	NaN	NaN	NaN	NaN	NaN	NaN	NaN	NaN	NaN	NaN	NaN	NaN	NaN	NaN	NaN	NaN	NaN	NaN	NaN	NaN	NaN	NaN	NaN	NaN	NaN	NaN	NaN	NaN	NaN	NaN	NaN	NaN	NaN	NaN	NaN	NaN
18	0.09	NaN	NaN	NaN	NaN	NaN	NaN	NaN	NaN	NaN	NaN	NaN	NaN	NaN	NaN	NaN	NaN	NaN	NaN	NaN	NaN	NaN	NaN	NaN	NaN	NaN	NaN	NaN	NaN	NaN	NaN	NaN	NaN	NaN	NaN	NaN	NaN	NaN	NaN	NaN	NaN	NaN	NaN	NaN	NaN	NaN	NaN	NaN	NaN
19	0.095	NaN	NaN	NaN	NaN	NaN	NaN	NaN	NaN	NaN	NaN	NaN	NaN	NaN	NaN	NaN	NaN	NaN	NaN	NaN	NaN	NaN	NaN	NaN	NaN	NaN	NaN	NaN	NaN	NaN	NaN	NaN	NaN	NaN	NaN	NaN	NaN	NaN	NaN	NaN	NaN	NaN	NaN	NaN	NaN	NaN	NaN	NaN	NaN
20	0.1	NaN	NaN	NaN	NaN	NaN	NaN	NaN	NaN	NaN	NaN	NaN	NaN	NaN	NaN	NaN	NaN	NaN	NaN	NaN	NaN	NaN	NaN	NaN	NaN	NaN	NaN	NaN	NaN	NaN	NaN	NaN	NaN	NaN	NaN	NaN	NaN	NaN	NaN	NaN	NaN	NaN	NaN	NaN	NaN	NaN	NaN	NaN	NaN
21	0.105	NaN	NaN	NaN	NaN	NaN	NaN	NaN	NaN	NaN	NaN	NaN	NaN	NaN	NaN	NaN	NaN	NaN	NaN	NaN	NaN	NaN	NaN	NaN	NaN	NaN	NaN	NaN	NaN	NaN	NaN	NaN	NaN	NaN	NaN	NaN	NaN	NaN	NaN	NaN	NaN	NaN	NaN	NaN	NaN	NaN	NaN	NaN	NaN
22	0.11	NaN	NaN	NaN	NaN	NaN	NaN	NaN	NaN	NaN	NaN	NaN	NaN	NaN	NaN	NaN	NaN	NaN	NaN	NaN	NaN	NaN	NaN	NaN	NaN	NaN	NaN	NaN	NaN	NaN	NaN	NaN	NaN	NaN	NaN	NaN	NaN	NaN	NaN	NaN	NaN	NaN	NaN	NaN	NaN	NaN	NaN	NaN	NaN
23	0.115	NaN	NaN	NaN	NaN	NaN	NaN	NaN	NaN	NaN	NaN	NaN	NaN	NaN	NaN	NaN	NaN	NaN	NaN	NaN	NaN	NaN	NaN	NaN	NaN	NaN	NaN	NaN	NaN	NaN	NaN	NaN	NaN	NaN	NaN	NaN	NaN	NaN	NaN	NaN	NaN	NaN	NaN	NaN	NaN	NaN	NaN	NaN	NaN
24	0.12	NaN	NaN	NaN	NaN	NaN	NaN	NaN	NaN	NaN	NaN	NaN	NaN	NaN	NaN	NaN	NaN	NaN	NaN	NaN	NaN	NaN	NaN	NaN	NaN	NaN	NaN	NaN	NaN	NaN	NaN	NaN	NaN	NaN	NaN	NaN	NaN	NaN	NaN	NaN	NaN	NaN	NaN	NaN	NaN	NaN	NaN	NaN	NaN
25	0.125	NaN	NaN	NaN	NaN	NaN	NaN	NaN	NaN	NaN	NaN	NaN	NaN	NaN	NaN	NaN	NaN	NaN	NaN	NaN	NaN	NaN	NaN	NaN	NaN	NaN	NaN	NaN	NaN	NaN	NaN	NaN	NaN	NaN	NaN	NaN	NaN	NaN	NaN	NaN	NaN	NaN	NaN	NaN	NaN	NaN	NaN	NaN	NaN
26	0.13	NaN	NaN	NaN	NaN	NaN	NaN	NaN	NaN	NaN	NaN	NaN	NaN	NaN	NaN	NaN	NaN	NaN	NaN	NaN	NaN	NaN	NaN	NaN	NaN	NaN	NaN	NaN	NaN	NaN	NaN	NaN	NaN	NaN	NaN	NaN	NaN	NaN	NaN	NaN	NaN	NaN	NaN	NaN	NaN	NaN	NaN	NaN	NaN
27	0.135	NaN	NaN	NaN	NaN	NaN	NaN	NaN	NaN	NaN	NaN	NaN	NaN	NaN	NaN	NaN	NaN	NaN	NaN	NaN	NaN	NaN	NaN	NaN	NaN	NaN	NaN	NaN	NaN	NaN	NaN	NaN	NaN	NaN	NaN	NaN	NaN	NaN	NaN	NaN	NaN	NaN	NaN	NaN	NaN	NaN	NaN	NaN	NaN
28	0.14	NaN	NaN	NaN	NaN	NaN	NaN	NaN	NaN	NaN	NaN	NaN	NaN	NaN	NaN	NaN	NaN	NaN	NaN	NaN	NaN	NaN	NaN	NaN	NaN	NaN	NaN	NaN	NaN	NaN	NaN	NaN	NaN	NaN	NaN	NaN	NaN	NaN	NaN	NaN	NaN	NaN	NaN	NaN	NaN	NaN	NaN	NaN	NaN
29	0.145	NaN	NaN	NaN	NaN	NaN	NaN	NaN	NaN	NaN	NaN	NaN	NaN	NaN	NaN	NaN	NaN	NaN	NaN	NaN	NaN	NaN	NaN	NaN	NaN	NaN	NaN	NaN	NaN	NaN	NaN	NaN	NaN	NaN	NaN	NaN	NaN	NaN	NaN	NaN	NaN	NaN	NaN	NaN	NaN	NaN	NaN	NaN	NaN
30	0.15	NaN	NaN	NaN	NaN	NaN	NaN	NaN	NaN	NaN	NaN	NaN	NaN	NaN	NaN	NaN	NaN	NaN	NaN	NaN	NaN	NaN	NaN	NaN	NaN	NaN	NaN	NaN	NaN	NaN	NaN	NaN	NaN	NaN	NaN	NaN	NaN	NaN	NaN	NaN	NaN	NaN	NaN	NaN	NaN	NaN	NaN	NaN	NaN
31	0.155	NaN	NaN	NaN	NaN	NaN	NaN	NaN	NaN	NaN	NaN	NaN	NaN	NaN	NaN	NaN	NaN	NaN	NaN	NaN	NaN	NaN	NaN	NaN	NaN	NaN	NaN	NaN	NaN	NaN	NaN	NaN	NaN	NaN	NaN	NaN	NaN	NaN	NaN	NaN	NaN	NaN	NaN	NaN	NaN	NaN	NaN	NaN	NaN
32	0.16	NaN	NaN	NaN	NaN	NaN	NaN	NaN	NaN	NaN	NaN	NaN	NaN	NaN	NaN	NaN	NaN	NaN	NaN	NaN	NaN	NaN	NaN	NaN	NaN	NaN	NaN	NaN	NaN	NaN	NaN	NaN	NaN	NaN	NaN	NaN	NaN	NaN	NaN	NaN	NaN	NaN	NaN	NaN	NaN	NaN	NaN	NaN	NaN
33	0.165	NaN	NaN	NaN	NaN	NaN	NaN	NaN	NaN	NaN	NaN	NaN	NaN	NaN	NaN	NaN	NaN	NaN	NaN	NaN	NaN	NaN	NaN	NaN	NaN	NaN	NaN	NaN	NaN	NaN	NaN	NaN	NaN	NaN	NaN	NaN	NaN	NaN	NaN	NaN	NaN	NaN	NaN	NaN	NaN	NaN	NaN	NaN	NaN
34	0.17	NaN	NaN	NaN	NaN	NaN	NaN	NaN	NaN	NaN	NaN	NaN	NaN	NaN	NaN	NaN	NaN	NaN	NaN	NaN	NaN	NaN	NaN	NaN	NaN	NaN	NaN	NaN	NaN	NaN	NaN	NaN	NaN	NaN	NaN	NaN	NaN	NaN	NaN	NaN	NaN	NaN	NaN	NaN	NaN	NaN	NaN	NaN	NaN
35	0.175	NaN	NaN	NaN	NaN	NaN	NaN	NaN	NaN	NaN	NaN	NaN	NaN	NaN	NaN	NaN	NaN	NaN	NaN	NaN	NaN	NaN	NaN	NaN	NaN	NaN	NaN	NaN	NaN	NaN	NaN	NaN	NaN	NaN	NaN	NaN	NaN	NaN	NaN	NaN	NaN	NaN	NaN	NaN	NaN	NaN	NaN	NaN	NaN
36	0.18	NaN	NaN	NaN	NaN	NaN	NaN	NaN	NaN	NaN	NaN	NaN	NaN	NaN	NaN	NaN	NaN	NaN	NaN	NaN	NaN	NaN	NaN	NaN	NaN	NaN	NaN	NaN	NaN	NaN	NaN	NaN	NaN	NaN	NaN	NaN	NaN	NaN	NaN	NaN	NaN	NaN	NaN	NaN	NaN	NaN	NaN	NaN	NaN
37	0.185	NaN	NaN	NaN	NaN	NaN	NaN	NaN	NaN	NaN	NaN	NaN	NaN	NaN	NaN	NaN	NaN	NaN	NaN	NaN	NaN	NaN	NaN	NaN	NaN	NaN	NaN	NaN	NaN	NaN	NaN	NaN	NaN	NaN	NaN	NaN	NaN	NaN	NaN	NaN	NaN	NaN	NaN	NaN	NaN	NaN	NaN	NaN	NaN
38	0.19	NaN	NaN	NaN	NaN	NaN	NaN	NaN	NaN	NaN	NaN	NaN	NaN	NaN	NaN	NaN	NaN	NaN	NaN	NaN	NaN	NaN	NaN	NaN	NaN	NaN	NaN	NaN	NaN	NaN	NaN	NaN	NaN	NaN	NaN	NaN	NaN	NaN	NaN	NaN	NaN	NaN	NaN	NaN	NaN	NaN	NaN	NaN	NaN
39	0.195	NaN	NaN	NaN	NaN	NaN	NaN	NaN	NaN	NaN	NaN	NaN	NaN	NaN	NaN	NaN	NaN	NaN	NaN	NaN	NaN	NaN	NaN	NaN	NaN	NaN	NaN	NaN	NaN	NaN	NaN	NaN	NaN	NaN	NaN	NaN	NaN	NaN	NaN	NaN	NaN	NaN	NaN	NaN	NaN	NaN	NaN	NaN	NaN
40	0.2	NaN	NaN	NaN	NaN	NaN	NaN	NaN	NaN	NaN	NaN	NaN	NaN	NaN	NaN	NaN	NaN	NaN	NaN	NaN	NaN	NaN	NaN	NaN	NaN	NaN	NaN	NaN	NaN	NaN	NaN	NaN	NaN	NaN	NaN	NaN	NaN	NaN	NaN	NaN	NaN	NaN	NaN	NaN	NaN	NaN	NaN	NaN	NaN
41	0.205	NaN	NaN	NaN	NaN	NaN	NaN	NaN	NaN	NaN	NaN	NaN	NaN	NaN	NaN	NaN	NaN	NaN	NaN	NaN	NaN	NaN	NaN	NaN	NaN	NaN	NaN	NaN	NaN	NaN	NaN	NaN	NaN	NaN	NaN	NaN	NaN	NaN	NaN	NaN	NaN	NaN	NaN	NaN	NaN	NaN	NaN	NaN	NaN
42	0.21	NaN	NaN	NaN	NaN	NaN	NaN	NaN	NaN	NaN	NaN	NaN	NaN	NaN	NaN	NaN	NaN	NaN	NaN	NaN	NaN	NaN	NaN	NaN	NaN	NaN	NaN	NaN	NaN	NaN	NaN	NaN	NaN	NaN	NaN	NaN	NaN	NaN	NaN	NaN	NaN	NaN	NaN	NaN	NaN	NaN	NaN	NaN	NaN
43	0.215	NaN	NaN	NaN	NaN	NaN	NaN	NaN	NaN	NaN	NaN	NaN	NaN	NaN	NaN	NaN	NaN	NaN	NaN	NaN	NaN	NaN	NaN	NaN	NaN	NaN	NaN	NaN	NaN	NaN	NaN	NaN	NaN	NaN	NaN	NaN	NaN	NaN	NaN	NaN	NaN	NaN	NaN	NaN	NaN	NaN	NaN	NaN	NaN
44	0.22	NaN	NaN	NaN	NaN	NaN	NaN	NaN	NaN	NaN	NaN	NaN	NaN	NaN	NaN	NaN	NaN	NaN	NaN	NaN	NaN	NaN	NaN	NaN	NaN	NaN	NaN	NaN	NaN	NaN	NaN	NaN	NaN	NaN	NaN	NaN	NaN	NaN	NaN	NaN	NaN	NaN	NaN	NaN	NaN	NaN	NaN	NaN	NaN
45	0.225	NaN	NaN	NaN	NaN	NaN	NaN	NaN	NaN	NaN	NaN	NaN	NaN	NaN	NaN	NaN	NaN	NaN	NaN	NaN	NaN	NaN	NaN	NaN	NaN	NaN	NaN	NaN	NaN	NaN	NaN	NaN	NaN	NaN	NaN	NaN	NaN	NaN	NaN	NaN	NaN	NaN	NaN	NaN	NaN	NaN	NaN	NaN	NaN
46	0.23	NaN	NaN	NaN	NaN	NaN	NaN	NaN	NaN	NaN	NaN	NaN	NaN	NaN	NaN	NaN	NaN	NaN	NaN	NaN	NaN	NaN	NaN	NaN	NaN	NaN	NaN	NaN	NaN	NaN	NaN	NaN	NaN	NaN	NaN	NaN	NaN	NaN	NaN	NaN	NaN	NaN	NaN	NaN	NaN	NaN	NaN	NaN	NaN
47	0.235	NaN	NaN	NaN	NaN	NaN	NaN	NaN	NaN	NaN	NaN	NaN	NaN	NaN	NaN	NaN	NaN	NaN	NaN	NaN	NaN	NaN	NaN	NaN	NaN	NaN	NaN	NaN	NaN	NaN	NaN	NaN	NaN	NaN	NaN	NaN	NaN	NaN	NaN	NaN	NaN	NaN	NaN	NaN	NaN	NaN	NaN	NaN	NaN
48	0.24	NaN	NaN	NaN	NaN	NaN	NaN	NaN	NaN	NaN	NaN	NaN	NaN	NaN	NaN	NaN	NaN	NaN	NaN	NaN	NaN	NaN	NaN	NaN	NaN	NaN	NaN	NaN	NaN	NaN	NaN	NaN	NaN	NaN	NaN	NaN	NaN	NaN	NaN	NaN	NaN	NaN	NaN	NaN	NaN	NaN	NaN	NaN	NaN
49	0.245	NaN	NaN	NaN	NaN	NaN	NaN	NaN	NaN	NaN	NaN	NaN	NaN	NaN	NaN	NaN	NaN	NaN	NaN	NaN	NaN	NaN	NaN	NaN	NaN	NaN	NaN	NaN	NaN	NaN	NaN	NaN	NaN	NaN	NaN	NaN	NaN	NaN	NaN	NaN	NaN	NaN	NaN	NaN	NaN	NaN	NaN	NaN	NaN
50	0.25	NaN	NaN	NaN	NaN	NaN	NaN	NaN	NaN	NaN	NaN	NaN	NaN	NaN	NaN	NaN	NaN	NaN	NaN	NaN	NaN	NaN	NaN	NaN	NaN	NaN	NaN	NaN	NaN	NaN	NaN	NaN	NaN	NaN	NaN	NaN	NaN	NaN	NaN	NaN	NaN	NaN	NaN	NaN	NaN	NaN	NaN	NaN	NaN
51	0.255	NaN	NaN	NaN	NaN	NaN	NaN	NaN	NaN	NaN	NaN	NaN	NaN	NaN	NaN	NaN	NaN	NaN	NaN	NaN	NaN	NaN	NaN	NaN	NaN	NaN	NaN	NaN	NaN	NaN	NaN	NaN	NaN	NaN	NaN	NaN	NaN	NaN	NaN	NaN	NaN	NaN	NaN	NaN	NaN	NaN	NaN	NaN	NaN
52	0.26	NaN	NaN	NaN	NaN	NaN	NaN	NaN	NaN	NaN	NaN	NaN	NaN	NaN	NaN	NaN	NaN	NaN	NaN	NaN	NaN	NaN	NaN	NaN	NaN	NaN	NaN	NaN	NaN	NaN	NaN	NaN	NaN	NaN	NaN	NaN	NaN	NaN	NaN	NaN	NaN	NaN	NaN	NaN	NaN	NaN	NaN	NaN	NaN
53	0.265	NaN	NaN	NaN	NaN	NaN	NaN	NaN	NaN	NaN	NaN	NaN	NaN	NaN	NaN	NaN	NaN	NaN	NaN	NaN	NaN	NaN	NaN	NaN	NaN	NaN	NaN	NaN	NaN	NaN	NaN	NaN	NaN	NaN	NaN	NaN	NaN	NaN	NaN	NaN	NaN	NaN	NaN	NaN	NaN	NaN	NaN	NaN	NaN
54	0.27	NaN	NaN	NaN	NaN	NaN	NaN	NaN	NaN	NaN	NaN	NaN	NaN	NaN	NaN	NaN	NaN	NaN	NaN	NaN	NaN	NaN	NaN	NaN	NaN	NaN	NaN	NaN	NaN	NaN	NaN	NaN	NaN	NaN	NaN	NaN	NaN	NaN	NaN	NaN	NaN	NaN	NaN	NaN	NaN	NaN	NaN	NaN	NaN
55	0.275	NaN	NaN	NaN	NaN	NaN	NaN	NaN	NaN	NaN	NaN	NaN	NaN	NaN	NaN	NaN	NaN	NaN	NaN	NaN	NaN	NaN	NaN	NaN	NaN	NaN	NaN	NaN	NaN	NaN	NaN	NaN	NaN	NaN	NaN	NaN	NaN	NaN	NaN	NaN	NaN	NaN	NaN	NaN	NaN	NaN	NaN	NaN	NaN
56	0.28	NaN	NaN	NaN	NaN	NaN	NaN	NaN	NaN	NaN	NaN	NaN	NaN	NaN	NaN	NaN	NaN	NaN	NaN	NaN	NaN	NaN	NaN	NaN	NaN	NaN	NaN	NaN	NaN	NaN	NaN	NaN	NaN	NaN	NaN	NaN	NaN	NaN	NaN	NaN	NaN	NaN	NaN	NaN	NaN	NaN	NaN	NaN	NaN
57	0.285	NaN	NaN	NaN	NaN	NaN	NaN	NaN	NaN	NaN	NaN	NaN	NaN	NaN	NaN	NaN	NaN	NaN	NaN	NaN	NaN	NaN	NaN	NaN	NaN	NaN	NaN	NaN	NaN	NaN	NaN	NaN	NaN	NaN	NaN	NaN	NaN	NaN	NaN	NaN	NaN	NaN	NaN	NaN	NaN	NaN	NaN	NaN	NaN
58	0.29	NaN	NaN	NaN	NaN	NaN	NaN	NaN	NaN	NaN	NaN	NaN	NaN	NaN	NaN	NaN	NaN	NaN	NaN	NaN	NaN	NaN	NaN	NaN	NaN	NaN	NaN	NaN	NaN	NaN	NaN	NaN	NaN	NaN	NaN	NaN	NaN	NaN	NaN	NaN	NaN	NaN	NaN	NaN	NaN	NaN	NaN	NaN	NaN
59	0.295	NaN	NaN	NaN	NaN	NaN	NaN	NaN	NaN	NaN	NaN	NaN	NaN	NaN	NaN	NaN	NaN	NaN	NaN	NaN	NaN	NaN	NaN	NaN	NaN	NaN	NaN	NaN	NaN	NaN	NaN	NaN	NaN	NaN	NaN	NaN	NaN	NaN	NaN	NaN	NaN	NaN	NaN	NaN	NaN	NaN	NaN	NaN	NaN
60	0.3	NaN	NaN	NaN	NaN	NaN	NaN	NaN	NaN	NaN	NaN	NaN	NaN	NaN	NaN	NaN	NaN	NaN	NaN	NaN	NaN	NaN	NaN	NaN	NaN	NaN	NaN	NaN	NaN	NaN	NaN	NaN	NaN	NaN	NaN	NaN	NaN	NaN	NaN	NaN	NaN	NaN	NaN	NaN	NaN	NaN	NaN	NaN	NaN
61	0.305	NaN	NaN	NaN	NaN	NaN	NaN	NaN	NaN	NaN	NaN	NaN	NaN	NaN	NaN	NaN	NaN	NaN	NaN	NaN	NaN	NaN	NaN	NaN	NaN	NaN	NaN	NaN	NaN	NaN	NaN	NaN	NaN	NaN	NaN	NaN	NaN	NaN	NaN	NaN	NaN	NaN	NaN	NaN	NaN	NaN	NaN	NaN	NaN
62	0.31	NaN	NaN	NaN	NaN	NaN	NaN	NaN	NaN	NaN	NaN	NaN	NaN	NaN	NaN	NaN	NaN	NaN	NaN	NaN	NaN	NaN	NaN	NaN	NaN	NaN	NaN	NaN	NaN	NaN	NaN	NaN	NaN	NaN	NaN	NaN	NaN	NaN	NaN	NaN	NaN	NaN	NaN	NaN	NaN	NaN	NaN	NaN	NaN
63	0.315	NaN	NaN	NaN	NaN	NaN	NaN	NaN	NaN	NaN	NaN	NaN	NaN	NaN	NaN	NaN	NaN	NaN	NaN	NaN	NaN	NaN	NaN	NaN	NaN	NaN	NaN	NaN	NaN	NaN	NaN	NaN	NaN	NaN	NaN	NaN	NaN	NaN	NaN	NaN	NaN	NaN	NaN	NaN	NaN	NaN	NaN	NaN	NaN
64	0.32	NaN	NaN	NaN	NaN	NaN	NaN	NaN	NaN	NaN	NaN	NaN	NaN	NaN	NaN	NaN	NaN	NaN	NaN	NaN	NaN	NaN	NaN	NaN	NaN	NaN	NaN	NaN	NaN	NaN	NaN	NaN	NaN	NaN	NaN	NaN	NaN	NaN	NaN	NaN	NaN	NaN	NaN	NaN	NaN	NaN	NaN	NaN	NaN
65	0.325	NaN	NaN	NaN	NaN	NaN	NaN	NaN	NaN	NaN	NaN	NaN	NaN	NaN	NaN	NaN	NaN	NaN	NaN	NaN	NaN	NaN	NaN	NaN	NaN	NaN	NaN	NaN	NaN	NaN	NaN	NaN	NaN	NaN	NaN	NaN	NaN	NaN	NaN	NaN	NaN	NaN	NaN	NaN	NaN	NaN	NaN	NaN	NaN
66	0.33	NaN	NaN	NaN	NaN	NaN	NaN	NaN	NaN	NaN	NaN	NaN	NaN	NaN	NaN	NaN	NaN	NaN	NaN	NaN	NaN	NaN	NaN	NaN	NaN	NaN	NaN	NaN	NaN	NaN	NaN	NaN	NaN	NaN	NaN	NaN	NaN	NaN	NaN	NaN	NaN	NaN	NaN	NaN	NaN	NaN	NaN	NaN	NaN
67	0.335	NaN	NaN	NaN	NaN	NaN	NaN	NaN	NaN	NaN	NaN	NaN	NaN	NaN	NaN	NaN	NaN	NaN	NaN	NaN	NaN	NaN	NaN	NaN	NaN	NaN	NaN	NaN	NaN	NaN	NaN	NaN	NaN	NaN	NaN	NaN	NaN	NaN	NaN	NaN	NaN	NaN	NaN	NaN	NaN	NaN	NaN	NaN	NaN
68	0.34	NaN	NaN	NaN	NaN	NaN	NaN	NaN	NaN	NaN	NaN	NaN	NaN	NaN	NaN	NaN	NaN	NaN	NaN	NaN	NaN	NaN	NaN	NaN	NaN	NaN	NaN	NaN	NaN	NaN	NaN	NaN	NaN	NaN	NaN	NaN	NaN	NaN	NaN	NaN	NaN	NaN	NaN	NaN	NaN	NaN	NaN	NaN	NaN
69	0.345	NaN	NaN	NaN	NaN	NaN	NaN	NaN	NaN	NaN	NaN	NaN	NaN	NaN	NaN	NaN	NaN	NaN	NaN	NaN	NaN	NaN	NaN	NaN	NaN	NaN	NaN	NaN	NaN	NaN	NaN	NaN	NaN	NaN	NaN	NaN	NaN	NaN	NaN	NaN	NaN	NaN	NaN	NaN	NaN	NaN	NaN	NaN	NaN
70	0.35	NaN	NaN	NaN	NaN	NaN	NaN	NaN	NaN	NaN	NaN	NaN	NaN	NaN	NaN	NaN	NaN	NaN	NaN	NaN	NaN	NaN	NaN	NaN	NaN	NaN	NaN	NaN	NaN	NaN	NaN	NaN	NaN	NaN	NaN	NaN	NaN	NaN	NaN	NaN	NaN	NaN	NaN	NaN	NaN	NaN	NaN	NaN	NaN
71	0.355	NaN	NaN	NaN	NaN	NaN	NaN	NaN	NaN	NaN	NaN	NaN	NaN	NaN	NaN	NaN	NaN	NaN	NaN	NaN	NaN	NaN	NaN	NaN	NaN	NaN	NaN	NaN	NaN	NaN	NaN	NaN	NaN	NaN	NaN	NaN	NaN	NaN	NaN	NaN	NaN	NaN	NaN	NaN	NaN	NaN	NaN	NaN	NaN
72	0.36	NaN	NaN	NaN	NaN	NaN	NaN	NaN	NaN	NaN	NaN	NaN	NaN	NaN	NaN	NaN	NaN	NaN	NaN	NaN	NaN	NaN	NaN	NaN	NaN	NaN	NaN	NaN	NaN	NaN	NaN	NaN	NaN	NaN	NaN	NaN	NaN	NaN	NaN	NaN	NaN	NaN	NaN	NaN	NaN	NaN	NaN	NaN	NaN
73	0.365	NaN	NaN	NaN	NaN	NaN	NaN	NaN	NaN	NaN	NaN	NaN	NaN	NaN	NaN	NaN	NaN	NaN	NaN	NaN	NaN	NaN	NaN	NaN	NaN	NaN	NaN	NaN	NaN	NaN	NaN	NaN	NaN	NaN	NaN	NaN	NaN	NaN	NaN	NaN	NaN	NaN	NaN	NaN	NaN	NaN	NaN	NaN	NaN
74	0.37	NaN	NaN	NaN	NaN	NaN	NaN	NaN	NaN	NaN	NaN	NaN	NaN	NaN	NaN	NaN	NaN	NaN	NaN	NaN	NaN	NaN	NaN	NaN	NaN	NaN	NaN	NaN	NaN	NaN	NaN	NaN	NaN	NaN	NaN	NaN	NaN	NaN	NaN	NaN	NaN	NaN	NaN	NaN	NaN	NaN	NaN	NaN	NaN
75	0.375	NaN	NaN	NaN	NaN	NaN	NaN	NaN	NaN	NaN	NaN	NaN	NaN	NaN	NaN	NaN	NaN	NaN	NaN	NaN	NaN	NaN	NaN	NaN	NaN	NaN	NaN	NaN	NaN	NaN	NaN	NaN	NaN	NaN	NaN	NaN	NaN	NaN	NaN	NaN	NaN	NaN	NaN	NaN	NaN	NaN	NaN	NaN	NaN
76	0.38	NaN	NaN	NaN	NaN	NaN	NaN	NaN	NaN	NaN	NaN	NaN	NaN	NaN	NaN	NaN	NaN	NaN	NaN	NaN	NaN	NaN	NaN	NaN	NaN	NaN	NaN	NaN	NaN	NaN	NaN	NaN	NaN	NaN	NaN	NaN	NaN	NaN	NaN	NaN	NaN	NaN	NaN	NaN	NaN	NaN	NaN	NaN	NaN
77	0.385	NaN	NaN	NaN	NaN	NaN	NaN	NaN	NaN	NaN	NaN	NaN	NaN	NaN	NaN	NaN	NaN	NaN	NaN	NaN	NaN	NaN	NaN	NaN	NaN	NaN	NaN	NaN	NaN	NaN	NaN	NaN	NaN	NaN	NaN	NaN	NaN	NaN	NaN	NaN	NaN	NaN	NaN	NaN	NaN	NaN	NaN	NaN	NaN
78	0.39	NaN	NaN	NaN	NaN	NaN	NaN	NaN	NaN	NaN	NaN	NaN	NaN	NaN	NaN	NaN	NaN	NaN	NaN	NaN	NaN	NaN	NaN	NaN	NaN	NaN	NaN	NaN	NaN	NaN	NaN	NaN	NaN	NaN	NaN	NaN	NaN	NaN	NaN	NaN	NaN	NaN	NaN	NaN	NaN	NaN	NaN	NaN	NaN
79	0.395	NaN	NaN	NaN	NaN	NaN	NaN	NaN	NaN	NaN	NaN	NaN	NaN	NaN	NaN	NaN	NaN	NaN	NaN	NaN	NaN	NaN	NaN	NaN	NaN	NaN	NaN	NaN	NaN	NaN	NaN	NaN	NaN	NaN	NaN	NaN	NaN	NaN	NaN	NaN	NaN	NaN	NaN	NaN	NaN	NaN	NaN	NaN	NaN
80	0.4	NaN	NaN	NaN	NaN	NaN	NaN	NaN	NaN	NaN	NaN	NaN	NaN	NaN	NaN	NaN	NaN	NaN	NaN	NaN	NaN	NaN	NaN	NaN	NaN	NaN	NaN	NaN	NaN	NaN	NaN	NaN	NaN	NaN	NaN	NaN	NaN	NaN	NaN	NaN	NaN	NaN	NaN	NaN	NaN	NaN	NaN	NaN	NaN
81	0.405	NaN	NaN	NaN	NaN	NaN	NaN	NaN	NaN	NaN	NaN	NaN	NaN	NaN	NaN	NaN	NaN	NaN	NaN	NaN	NaN	NaN	NaN	NaN	NaN	NaN	NaN	NaN	NaN	NaN	NaN	NaN	NaN	NaN	NaN	NaN	NaN	NaN	NaN	NaN	NaN	NaN	NaN	NaN	NaN	NaN	NaN	NaN	NaN
82	0.41	NaN	NaN	NaN	NaN	NaN	NaN	NaN	NaN	NaN	NaN	NaN	NaN	NaN	NaN	NaN	NaN	NaN	NaN	NaN	NaN	NaN	NaN	NaN	NaN	NaN	NaN	NaN	NaN	NaN	NaN	NaN	NaN	NaN	NaN	NaN	NaN	NaN	NaN	NaN	NaN	NaN	NaN	NaN	NaN	NaN	NaN	NaN	NaN
83	0.415	NaN	NaN	NaN	NaN	NaN	NaN	NaN	NaN	NaN	NaN	NaN	NaN	NaN	NaN	NaN	NaN	NaN	NaN	NaN	NaN	NaN	NaN	NaN	NaN	NaN	NaN	NaN	NaN	NaN	NaN	NaN	NaN	NaN	NaN	NaN	NaN	NaN	NaN	NaN	NaN	NaN	NaN	NaN	NaN	NaN	NaN	NaN	NaN
84	0.42	NaN	NaN	NaN	NaN	NaN	NaN	NaN	NaN	NaN	NaN	NaN	NaN	NaN	NaN	NaN	NaN	NaN	NaN	NaN	NaN	NaN	NaN	NaN	NaN	NaN	NaN	NaN	NaN	NaN	NaN	NaN	NaN	NaN	NaN	NaN	NaN	NaN	NaN	NaN	NaN	NaN	NaN	NaN	NaN	NaN	NaN	NaN	NaN
85	0.425	NaN	NaN	NaN	NaN	NaN	NaN	NaN	NaN	NaN	NaN	NaN	NaN	NaN	NaN	NaN	NaN	NaN	NaN	NaN	NaN	NaN	NaN	NaN	NaN	NaN	NaN	NaN	NaN	NaN	NaN	NaN	NaN	NaN	NaN	NaN	NaN	NaN	NaN	NaN	NaN	NaN	NaN	NaN	NaN	NaN	NaN	NaN	NaN
86	0.43	NaN	NaN	NaN	NaN	NaN	NaN	NaN	NaN	NaN	NaN	NaN	NaN	NaN	NaN	NaN	NaN	NaN	NaN	NaN	NaN	NaN	NaN	NaN	NaN	NaN	NaN	NaN	NaN	NaN	NaN	NaN	NaN	NaN	NaN	NaN	NaN	NaN	NaN	NaN	NaN	NaN	NaN	NaN	NaN	NaN	NaN	NaN	NaN
87	0.435	NaN	NaN	NaN	NaN	NaN	NaN	NaN	NaN	NaN	NaN	NaN	NaN	NaN	NaN	NaN	NaN	NaN	NaN	NaN	NaN	NaN	NaN	NaN	NaN	NaN	NaN	NaN	NaN	NaN	NaN	NaN	NaN	NaN	NaN	NaN	NaN	NaN	NaN	NaN	NaN	NaN	NaN	NaN	NaN	NaN	NaN	NaN	NaN
88	0.44	NaN	NaN	NaN	NaN	NaN	NaN	NaN	NaN	NaN	NaN	NaN	NaN	NaN	NaN	NaN	NaN	NaN	NaN	NaN	NaN	NaN	NaN	NaN	NaN	NaN	NaN	NaN	NaN	NaN	NaN	NaN	NaN	NaN	NaN	NaN	NaN	NaN	NaN	NaN	NaN	NaN	NaN	NaN	NaN	NaN	NaN	NaN	NaN
89	0.445	NaN	NaN	NaN	NaN	NaN	NaN	NaN	NaN	NaN	NaN	NaN	NaN	NaN	NaN	NaN	NaN	NaN	NaN	NaN	NaN	NaN	NaN	NaN	NaN	NaN	NaN	NaN	NaN	NaN	NaN	NaN	NaN	NaN	NaN	NaN	NaN	NaN	NaN	NaN	NaN	NaN	NaN	NaN	NaN	NaN	NaN	NaN	NaN
90	0.45	NaN	NaN	NaN	NaN	NaN	NaN	NaN	NaN	NaN	NaN	NaN	NaN	NaN	NaN	NaN	NaN	NaN	NaN	NaN	NaN	NaN	NaN	NaN	NaN	NaN	NaN	NaN	NaN	NaN	NaN	NaN	NaN	NaN	NaN	NaN	NaN	NaN	NaN	NaN	NaN	NaN	NaN	NaN	NaN	NaN	NaN	NaN	NaN
91	0.455	NaN	NaN	NaN	NaN	NaN	NaN	NaN	NaN	NaN	NaN	NaN	NaN	NaN	NaN	NaN	NaN	NaN	NaN	NaN	NaN	NaN	NaN	NaN	NaN	NaN	NaN	NaN	NaN	NaN	NaN	NaN	NaN	NaN	NaN	NaN	NaN	NaN	NaN	NaN	NaN	NaN	NaN	NaN	NaN	NaN	NaN	NaN	NaN
92	0.46	NaN	NaN	NaN	NaN	NaN	NaN	NaN	NaN	NaN	NaN	NaN	NaN	NaN	NaN	NaN	NaN	NaN	NaN	NaN	NaN	NaN	NaN	NaN	NaN	NaN	NaN	NaN	NaN	NaN	NaN	NaN	NaN	NaN	NaN	NaN	NaN	NaN	NaN	NaN	NaN	NaN	NaN	NaN	NaN	NaN	NaN	NaN	NaN
93	0.465	NaN	NaN	NaN	NaN	NaN	NaN	NaN	NaN	NaN	NaN	NaN	NaN	NaN	NaN	NaN	NaN	NaN	NaN	NaN	NaN	NaN	NaN	NaN	NaN	NaN	NaN	NaN	NaN	NaN	NaN	NaN	NaN	NaN	NaN	NaN	NaN	NaN	NaN	NaN	NaN	NaN	NaN	NaN	NaN	NaN	NaN	NaN	NaN
94	0.47	NaN	NaN	NaN	NaN	NaN	NaN	NaN	NaN	NaN	NaN	NaN	NaN	NaN	NaN	NaN	NaN	NaN	NaN	NaN	NaN	NaN	NaN	NaN	NaN	NaN	NaN	NaN	NaN	NaN	NaN	NaN	NaN	NaN	NaN	NaN	NaN	NaN	NaN	NaN	NaN	NaN	NaN	NaN	NaN	NaN	NaN	NaN	NaN
95	0.475	NaN	NaN	NaN	NaN	NaN	NaN	NaN	NaN	NaN	NaN	NaN	NaN	NaN	NaN	NaN	NaN	NaN	NaN	NaN	NaN	NaN	NaN	NaN	NaN	NaN	NaN	NaN	NaN	NaN	NaN	NaN	NaN	NaN	NaN	NaN	NaN	NaN	NaN	NaN	NaN	NaN	NaN	NaN	NaN	NaN	NaN	NaN	NaN
96	0.48	NaN	NaN	NaN	NaN	NaN	NaN	NaN	NaN	NaN	NaN	NaN	NaN	NaN	NaN	NaN	NaN	NaN	NaN	NaN	NaN	NaN	NaN	NaN	NaN	NaN	NaN	NaN	NaN	NaN	NaN	NaN	NaN	NaN	NaN	NaN	NaN	NaN	NaN	NaN	NaN	NaN	NaN	NaN	NaN	NaN	NaN	NaN	NaN
97	0.485	NaN	NaN	NaN	NaN	NaN	NaN	NaN	NaN	NaN	NaN	NaN	NaN	NaN	NaN	NaN	NaN	NaN	NaN	NaN	NaN	NaN	NaN	NaN	NaN	NaN	NaN	NaN	NaN	NaN	NaN	NaN	NaN	NaN	NaN	NaN	NaN	NaN	NaN	NaN	NaN	NaN	NaN	NaN	NaN	NaN	NaN	NaN	NaN
98	0.49	NaN	NaN	NaN	NaN	NaN	NaN	NaN	NaN	NaN	NaN	NaN	NaN	NaN	NaN	NaN	NaN	NaN	NaN	NaN	NaN	NaN	NaN	NaN	NaN	NaN	NaN	NaN	NaN	NaN	NaN	NaN	NaN	NaN	NaN	NaN	NaN	NaN	NaN	NaN	NaN	NaN	NaN	NaN	NaN	NaN	NaN	NaN	NaN
99	0.495	NaN	NaN	NaN	NaN	NaN	NaN	NaN	NaN	NaN	NaN	NaN	NaN	NaN	NaN	NaN	NaN	NaN	NaN	NaN	NaN	NaN	NaN	NaN	NaN	NaN	NaN	NaN	NaN	NaN	NaN	NaN	NaN	NaN	NaN	NaN	NaN	NaN	NaN	NaN	NaN	NaN	NaN	NaN	NaN	NaN	NaN	NaN	NaN
100	0.5	NaN	NaN	NaN	NaN	NaN	NaN	NaN	NaN	NaN	NaN	NaN	NaN	NaN	NaN	NaN	NaN	NaN	NaN	NaN	NaN	NaN	NaN	NaN	NaN	NaN	NaN	NaN	NaN	NaN	NaN	NaN	NaN	NaN	NaN	NaN	NaN	NaN	NaN	NaN	NaN	NaN	NaN	NaN	NaN	NaN	NaN	NaN	NaN
101	0.505	NaN	NaN	NaN	NaN	NaN	NaN	NaN	NaN	NaN	NaN	NaN	NaN	NaN	NaN	NaN	NaN	NaN	NaN	NaN	NaN	NaN	NaN	NaN	NaN	NaN	NaN	NaN	NaN	NaN	NaN	NaN	NaN	NaN	NaN	NaN	NaN	NaN	NaN	NaN	NaN	NaN	NaN	NaN	NaN	NaN	NaN	NaN	NaN
102	0.51	NaN	NaN	NaN	NaN	NaN	NaN	NaN	NaN	NaN	NaN	NaN	NaN	NaN	NaN	NaN	NaN	NaN	NaN	NaN	NaN	NaN	NaN	NaN	NaN	NaN	NaN	NaN	NaN	NaN	NaN	NaN	NaN	NaN	NaN	NaN	NaN	NaN	NaN	NaN	NaN	NaN	NaN	NaN	NaN	NaN	NaN	NaN	NaN
103	0.515	NaN	NaN	NaN	NaN	NaN	NaN	NaN	NaN	NaN	NaN	NaN	NaN	NaN	NaN	NaN	NaN	NaN	NaN	NaN	NaN	NaN	NaN	NaN	NaN	NaN	NaN	NaN	NaN	NaN	NaN	NaN	NaN	NaN	NaN	NaN	NaN	NaN	NaN	NaN	NaN	NaN	NaN	NaN	NaN	NaN	NaN	NaN	NaN
104	0.52	NaN	NaN	NaN	NaN	NaN	NaN	NaN	NaN	NaN	NaN	NaN	NaN	NaN	NaN	NaN	NaN	NaN	NaN	NaN	NaN	NaN	NaN	NaN	NaN	NaN	NaN	NaN	NaN	NaN	NaN	NaN	NaN	NaN	NaN	NaN	NaN	NaN	NaN	NaN	NaN	NaN	NaN	NaN	NaN	NaN	NaN	NaN	NaN
105	0.525	NaN	NaN	NaN	NaN	NaN	NaN	NaN	NaN	NaN	NaN	NaN	NaN	NaN	NaN	NaN	NaN	NaN	NaN	NaN	NaN	NaN	NaN	NaN	NaN	NaN	NaN	NaN	NaN	NaN	NaN	NaN	NaN	NaN	NaN	NaN	NaN	NaN	NaN	NaN	NaN	NaN	NaN	NaN	NaN	NaN	NaN	NaN	NaN
106	0.53	NaN	NaN	NaN	NaN	NaN	NaN	NaN	NaN	NaN	NaN	NaN	NaN	NaN	NaN	NaN	NaN	NaN	NaN	NaN	NaN	NaN	NaN	NaN	NaN	NaN	NaN	NaN	NaN	NaN	NaN	NaN	NaN	NaN	NaN	NaN	NaN	NaN	NaN	NaN	NaN	NaN	NaN	NaN	NaN	NaN	NaN	NaN	NaN
107	0.535	NaN	NaN	NaN	NaN	NaN	NaN	NaN	NaN	NaN	NaN	NaN	NaN	NaN	NaN	NaN	NaN	NaN	NaN	NaN	NaN	NaN	NaN	NaN	NaN	NaN	NaN	NaN	NaN	NaN	NaN	NaN	NaN	NaN	NaN	NaN	NaN	NaN	NaN	NaN	NaN	NaN	NaN	NaN	NaN	NaN	NaN	NaN	NaN
108	0.54	NaN	NaN	NaN	NaN	NaN	NaN	NaN	NaN	NaN	NaN	NaN	NaN	NaN	NaN	NaN	NaN	NaN	NaN	NaN	NaN	NaN	NaN	NaN	NaN	NaN	NaN	NaN	NaN	NaN	NaN	NaN	NaN	NaN	NaN	NaN	NaN	NaN	NaN	NaN	NaN	NaN	NaN	NaN	NaN	NaN	NaN	NaN	NaN
109	0.545	NaN	NaN	NaN	NaN	NaN	NaN	NaN	NaN	NaN	NaN	NaN	NaN	NaN	NaN	NaN	NaN	NaN	NaN	NaN	NaN	NaN	NaN	NaN	NaN	NaN	NaN	NaN	NaN	NaN	NaN	NaN	NaN	NaN	NaN	NaN	NaN	NaN	NaN	NaN	NaN	NaN	NaN	NaN	NaN	NaN	NaN	NaN	NaN
110	0.55	NaN	NaN	NaN	NaN	NaN	NaN	NaN	NaN	NaN	NaN	NaN	NaN	NaN	NaN	NaN	NaN	NaN	NaN	NaN	NaN	NaN	NaN	NaN	NaN	NaN	NaN	NaN	NaN	NaN	NaN	NaN	NaN	NaN	NaN	NaN	NaN	NaN	NaN	NaN	NaN	NaN	NaN	NaN	NaN	NaN	NaN	NaN	NaN
111	0.555	NaN	NaN	NaN	NaN	NaN	NaN	NaN	NaN	NaN	NaN	NaN	NaN	NaN	NaN	NaN	NaN	NaN	NaN	NaN	NaN	NaN	NaN	NaN	NaN	NaN	NaN	NaN	NaN	NaN	NaN	NaN	NaN	NaN	NaN	NaN	NaN	NaN	NaN	NaN	NaN	NaN	NaN	NaN	NaN	NaN	NaN	NaN	NaN
112	0.56	NaN	NaN	NaN	NaN	NaN	NaN	NaN	NaN	NaN	NaN	NaN	NaN	NaN	NaN	NaN	NaN	NaN	NaN	NaN	NaN	NaN	NaN	NaN	NaN	NaN	NaN	NaN	NaN	NaN	NaN	NaN	NaN	NaN	NaN	NaN	NaN	NaN	NaN	NaN	NaN	NaN	NaN	NaN	NaN	NaN	NaN	NaN	NaN
113	0.565	NaN	NaN	NaN	NaN	NaN	NaN	NaN	NaN	NaN	NaN	NaN	NaN	NaN	NaN	NaN	NaN	NaN	NaN	NaN	NaN	NaN	NaN	NaN	NaN	NaN	NaN	NaN	NaN	NaN	NaN	NaN	NaN	NaN	NaN	NaN	NaN	NaN	NaN	NaN	NaN	NaN	NaN	NaN	NaN	NaN	NaN	NaN	NaN
114	0.57	NaN	NaN	NaN	NaN	NaN	NaN	NaN	NaN	NaN	NaN	NaN	NaN	NaN	NaN	NaN	NaN	NaN	NaN	NaN	NaN	NaN	NaN	NaN	NaN	NaN	NaN	NaN	NaN	NaN	NaN	NaN	NaN	NaN	NaN	NaN	NaN	NaN	NaN	NaN	NaN	NaN	NaN	NaN	NaN	NaN	NaN	NaN	NaN
115	0.575	NaN	NaN	NaN	NaN	NaN	NaN	NaN	NaN	NaN	NaN	NaN	NaN	NaN	NaN	NaN	NaN	NaN	NaN	NaN	NaN	NaN	NaN	NaN	NaN	NaN	NaN	NaN	NaN	NaN	NaN	NaN	NaN	NaN	NaN	NaN	NaN	NaN	NaN	NaN	NaN	NaN	NaN	NaN	NaN	NaN	NaN	NaN	NaN
116	0.58	NaN	NaN	NaN	NaN	NaN	NaN	NaN	NaN	NaN	NaN	NaN	NaN	NaN	NaN	NaN	NaN	NaN	NaN	NaN	NaN	NaN	NaN	NaN	NaN	NaN	NaN	NaN	NaN	NaN	NaN	NaN	NaN	NaN	NaN	NaN	NaN	NaN	NaN	NaN	NaN	NaN	NaN	NaN	NaN	NaN	NaN	NaN	NaN
117	0.585	NaN	NaN	NaN	NaN	NaN	NaN	NaN	NaN	NaN	NaN	NaN	NaN	NaN	NaN	NaN	NaN	NaN	NaN	NaN	NaN	NaN	NaN	NaN	NaN	NaN	NaN	NaN	NaN	NaN	NaN	NaN	NaN	NaN	NaN	NaN	NaN	NaN	NaN	NaN	NaN	NaN	NaN	NaN	NaN	NaN	NaN	NaN	NaN
118	0.59	NaN	NaN	NaN	NaN	NaN	NaN	NaN	NaN	NaN	NaN	NaN	NaN	NaN	NaN	NaN	NaN	NaN	NaN	NaN	NaN	NaN	NaN	NaN	NaN	NaN	NaN	NaN	NaN	NaN	NaN	NaN	NaN	NaN	NaN	NaN	NaN	NaN	NaN	NaN	NaN	NaN	NaN	NaN	NaN	NaN	NaN	NaN	NaN
119	0.595	NaN	NaN	NaN	NaN	NaN	NaN	NaN	NaN	NaN	NaN	NaN	NaN	NaN	NaN	NaN	NaN	NaN	NaN	NaN	NaN	NaN	NaN	NaN	NaN	NaN	NaN	NaN	NaN	NaN	NaN	NaN	NaN	NaN	NaN	NaN	NaN	NaN	NaN	NaN	NaN	NaN	NaN	NaN	NaN	NaN	NaN	NaN	NaN
120	0.6	NaN	NaN	NaN	NaN	NaN	NaN	NaN	NaN	NaN	NaN	NaN	NaN	NaN	NaN	NaN	NaN	NaN	NaN	NaN	NaN	NaN	NaN	NaN	NaN	NaN	NaN	NaN	NaN	NaN	NaN	NaN	NaN	NaN	NaN	NaN	NaN	NaN	NaN	NaN	NaN	NaN	NaN	NaN	NaN	NaN	NaN	NaN	NaN
121	0.605	NaN	NaN	NaN	NaN	NaN	NaN	NaN	NaN	NaN	NaN	NaN	NaN	NaN	NaN	NaN	NaN	NaN	NaN	NaN	NaN	NaN	NaN	NaN	NaN	NaN	NaN	NaN	NaN	NaN	NaN	NaN	NaN	NaN	NaN	NaN	NaN	NaN	NaN	NaN	NaN	NaN	NaN	NaN	NaN	NaN	NaN	NaN	NaN
122	0.61	NaN	NaN	NaN	NaN	NaN	NaN	NaN	NaN	NaN	NaN	NaN	NaN	NaN	NaN	NaN	NaN	NaN	NaN	NaN	NaN	NaN	NaN	NaN	NaN	NaN	NaN	NaN	NaN	NaN	NaN	NaN	NaN	NaN	NaN	NaN	NaN	NaN	NaN	NaN	NaN	NaN	NaN	NaN	NaN	NaN	NaN	NaN	NaN
123	0.615	NaN	NaN	NaN	NaN	NaN	NaN	NaN	NaN	NaN	NaN	NaN	NaN	NaN	NaN	NaN	NaN	NaN	NaN	NaN	NaN	NaN	NaN	NaN	NaN	NaN	NaN	NaN	NaN	NaN	NaN	NaN	NaN	NaN	NaN	NaN	NaN	NaN	NaN	NaN	NaN	NaN	NaN	NaN	NaN	NaN	NaN	NaN	NaN
124	0.62	NaN	NaN	NaN	NaN	NaN	NaN	NaN	NaN	NaN	NaN	NaN	NaN	NaN	NaN	NaN	NaN	NaN	NaN	NaN	NaN	NaN	NaN	NaN	NaN	NaN	NaN	NaN	NaN	NaN	NaN	NaN	NaN	NaN	NaN	NaN	NaN	NaN	NaN	NaN	NaN	NaN	NaN	NaN	NaN	NaN	NaN	NaN	NaN
125	0.625	NaN	NaN	NaN	NaN	NaN	NaN	NaN	NaN	NaN	NaN	NaN	NaN	NaN	NaN	NaN	NaN	NaN	NaN	NaN	NaN	NaN	NaN	NaN	NaN	NaN	NaN	NaN	NaN	NaN	NaN	NaN	NaN	NaN	NaN	NaN	NaN	NaN	NaN	NaN	NaN	NaN	NaN	NaN	NaN	NaN	NaN	NaN	NaN
126	0.63	NaN	NaN	NaN	NaN	NaN	NaN	NaN	NaN	NaN	NaN	NaN	NaN	NaN	NaN	NaN	NaN	NaN	NaN	NaN	NaN	NaN	NaN	NaN	NaN	NaN	NaN	NaN	NaN	NaN	NaN	NaN	NaN	NaN	NaN	NaN	NaN	NaN	NaN	NaN	NaN	NaN	NaN	NaN	NaN	NaN	NaN	NaN	NaN
127	0.635	NaN	NaN	NaN	NaN	NaN	NaN	NaN	NaN	NaN	NaN	NaN	NaN	NaN	NaN	NaN	NaN	NaN	NaN	NaN	NaN	NaN	NaN	NaN	NaN	NaN	NaN	NaN	NaN	NaN	NaN	NaN	NaN	NaN	NaN	NaN	NaN	NaN	NaN	NaN	NaN	NaN	NaN	NaN	NaN	NaN	NaN	NaN	NaN
128	0.64	NaN	NaN	NaN	NaN	NaN	NaN	NaN	NaN	NaN	NaN	NaN	NaN	NaN	NaN	NaN	NaN	NaN	NaN	NaN	NaN	NaN	NaN	NaN	NaN	NaN	NaN	NaN	NaN	NaN	NaN	NaN	NaN	NaN	NaN	NaN	NaN	NaN	NaN	NaN	NaN	NaN	NaN	NaN	NaN	NaN	NaN	NaN	NaN
129	0.645	NaN	NaN	NaN	NaN	NaN	NaN	NaN	NaN	NaN	NaN	NaN	NaN	NaN	NaN	NaN	NaN	NaN	NaN	NaN	NaN	NaN	NaN	NaN	NaN	NaN	NaN	NaN	NaN	NaN	NaN	NaN	NaN	NaN	NaN	NaN	NaN	NaN	NaN	NaN	NaN	NaN	NaN	NaN	NaN	NaN	NaN	NaN	NaN
130	0.65	NaN	NaN	NaN	NaN	NaN	NaN	NaN	NaN	NaN	NaN	NaN	NaN	NaN	NaN	NaN	NaN	NaN	NaN	NaN	NaN	NaN	NaN	NaN	NaN	NaN	NaN	NaN	NaN	NaN	NaN	NaN	NaN	NaN	NaN	NaN	NaN	NaN	NaN	NaN	NaN	NaN	NaN	NaN	NaN	NaN	NaN	NaN	NaN
131	0.655	NaN	NaN	NaN	NaN	NaN	NaN	NaN	NaN	NaN	NaN	NaN	NaN	NaN	NaN	NaN	NaN	NaN	NaN	NaN	NaN	NaN	NaN	NaN	NaN	NaN	NaN	NaN	NaN	NaN	NaN	NaN	NaN	NaN	NaN	NaN	NaN	NaN	NaN	NaN	NaN	NaN	NaN	NaN	NaN	NaN	NaN	NaN	NaN
132	0.66	NaN	NaN	NaN	NaN	NaN	NaN	NaN	NaN	NaN	NaN	NaN	NaN	NaN	NaN	NaN	NaN	NaN	NaN	NaN	NaN	NaN	NaN	NaN	NaN	NaN	NaN	NaN	NaN	NaN	NaN	NaN	NaN	NaN	NaN	NaN	NaN	NaN	NaN	NaN	NaN	NaN	NaN	NaN	NaN	NaN	NaN	NaN	NaN
133	0.665	NaN	NaN	NaN	NaN	NaN	NaN	NaN	NaN	NaN	NaN	NaN	NaN	NaN	NaN	NaN	NaN	NaN	NaN	NaN	NaN	NaN	NaN	NaN	NaN	NaN	NaN	NaN	NaN	NaN	NaN	NaN	NaN	NaN	NaN	NaN	NaN	NaN	NaN	NaN	NaN	NaN	NaN	NaN	NaN	NaN	NaN	NaN	NaN
134	0.67	NaN	NaN	NaN	NaN	NaN	NaN	NaN	NaN	NaN	NaN	NaN	NaN	NaN	NaN	NaN	NaN	NaN	NaN	NaN	NaN	NaN	NaN	NaN	NaN	NaN	NaN	NaN	NaN	NaN	NaN	NaN	NaN	NaN	NaN	NaN	NaN	NaN	NaN	NaN	NaN	NaN	NaN	NaN	NaN	NaN	NaN	NaN	NaN
135	0.675	NaN	NaN	NaN	NaN	NaN	NaN	NaN	NaN	NaN	NaN	NaN	NaN	NaN	NaN	NaN	NaN	NaN	NaN	NaN	NaN	NaN	NaN	NaN	NaN	NaN	NaN	NaN	NaN	NaN	NaN	NaN	NaN	NaN	NaN	NaN	NaN	NaN	NaN	NaN	NaN	NaN	NaN	NaN	NaN	NaN	NaN	NaN	NaN
136	0.68	NaN	NaN	NaN	NaN	NaN	NaN	NaN	NaN	NaN	NaN	NaN	NaN	NaN	NaN	NaN	NaN	NaN	NaN	NaN	NaN	NaN	NaN	NaN	NaN	NaN	NaN	NaN	NaN	NaN	NaN	NaN	NaN	NaN	NaN	NaN	NaN	NaN	NaN	NaN	NaN	NaN	NaN	NaN	NaN	NaN	NaN	NaN	NaN
137	0.685	NaN	NaN	NaN	NaN	NaN	NaN	NaN	NaN	NaN	NaN	NaN	NaN	NaN	NaN	NaN	NaN	NaN	NaN	NaN	NaN	NaN	NaN	NaN	NaN	NaN	NaN	NaN	NaN	NaN	NaN	NaN	NaN	NaN	NaN	NaN	NaN	NaN	NaN	NaN	NaN	NaN	NaN	NaN	NaN	NaN	NaN	NaN	NaN
138	0.69	NaN	NaN	NaN	NaN	NaN	NaN	NaN	NaN	NaN	NaN	NaN	NaN	NaN	NaN	NaN	NaN	NaN	NaN	NaN	NaN	NaN	NaN	NaN	NaN	NaN	NaN	NaN	NaN	NaN	NaN	NaN	NaN	NaN	NaN	NaN	NaN	NaN	NaN	NaN	NaN	NaN	NaN	NaN	NaN	NaN	NaN	NaN	NaN
139	0.695	NaN	NaN	NaN	NaN	NaN	NaN	NaN	NaN	NaN	NaN	NaN	NaN	NaN	NaN	NaN	NaN	NaN	NaN	NaN	NaN	NaN	NaN	NaN	NaN	NaN	NaN	NaN	NaN	NaN	NaN	NaN	NaN	NaN	NaN	NaN	NaN	NaN	NaN	NaN	NaN	NaN	NaN	NaN	NaN	NaN	NaN	NaN	NaN
140	0.7	NaN	NaN	NaN	NaN	NaN	NaN	NaN	NaN	NaN	NaN	NaN	NaN	NaN	NaN	NaN	NaN	NaN	NaN	NaN	NaN	NaN	NaN	NaN	NaN	NaN	NaN	NaN	NaN	NaN	NaN	NaN	NaN	NaN	NaN	NaN	NaN	NaN	NaN	NaN	NaN	NaN	NaN	NaN	NaN	NaN	NaN	NaN	NaN
141	0.705	NaN	NaN	NaN	NaN	NaN	NaN	NaN	NaN	NaN	NaN	NaN	NaN	NaN	NaN	NaN	NaN	NaN	NaN	NaN	NaN	NaN	NaN	NaN	NaN	NaN	NaN	NaN	NaN	NaN	NaN	NaN	NaN	NaN	NaN	NaN	NaN	NaN	NaN	NaN	NaN	NaN	NaN	NaN	NaN	NaN	NaN	NaN	NaN
142	0.71	NaN	NaN	NaN	NaN	NaN	NaN	NaN	NaN	NaN	NaN	NaN	NaN	NaN	NaN	NaN	NaN	NaN	NaN	NaN	NaN	NaN	NaN	NaN	NaN	NaN	NaN	NaN	NaN	NaN	NaN	NaN	NaN	NaN	NaN	NaN	NaN	NaN	NaN	NaN	NaN	NaN	NaN	NaN	NaN	NaN	NaN	NaN	NaN
143	0.715	NaN	NaN	NaN	NaN	NaN	NaN	NaN	NaN	NaN	NaN	NaN	NaN	NaN	NaN	NaN	NaN	NaN	NaN	NaN	NaN	NaN	NaN	NaN	NaN	NaN	NaN	NaN	NaN	NaN	NaN	NaN	NaN	NaN	NaN	NaN	NaN	NaN	NaN	NaN	NaN	NaN	NaN	NaN	NaN	NaN	NaN	NaN	NaN
144	0.72	NaN	NaN	NaN	NaN	NaN	NaN	NaN	NaN	NaN	NaN	NaN	NaN	NaN	NaN	NaN	NaN	NaN	NaN	NaN	NaN	NaN	NaN	NaN	NaN	NaN	NaN	NaN	NaN	NaN	NaN	NaN	NaN	NaN	NaN	NaN	NaN	NaN	NaN	NaN	NaN	NaN	NaN	NaN	NaN	NaN	NaN	NaN	NaN
145	0.725	NaN	NaN	NaN	NaN	NaN	NaN	NaN	NaN	NaN	NaN	NaN	NaN	NaN	NaN	NaN	NaN	NaN	NaN	NaN	NaN	NaN	NaN	NaN	NaN	NaN	NaN	NaN	NaN	NaN	NaN	NaN	NaN	NaN	NaN	NaN	NaN	NaN	NaN	NaN	NaN	NaN	NaN	NaN	NaN	NaN	NaN	NaN	NaN
146	0.73	NaN	NaN	NaN	NaN	NaN	NaN	NaN	NaN	NaN	NaN	NaN	NaN	NaN	NaN	NaN	NaN	NaN	NaN	NaN	NaN	NaN	NaN	NaN	NaN	NaN	NaN	NaN	NaN	NaN	NaN	NaN	NaN	NaN	NaN	NaN	NaN	NaN	NaN	NaN	NaN	NaN	NaN	NaN	NaN	NaN	NaN	NaN	NaN
147	0.735	NaN	NaN	NaN	NaN	NaN	NaN	NaN	NaN	NaN	NaN	NaN	NaN	NaN	NaN	NaN	NaN	NaN	NaN	NaN	NaN	NaN	NaN	NaN	NaN	NaN	NaN	NaN	NaN	NaN	NaN	NaN	NaN	NaN	NaN	NaN	NaN	NaN	NaN	NaN	NaN	NaN	NaN	NaN	NaN	NaN	NaN	NaN	NaN
148	0.74	NaN	NaN	NaN	NaN	NaN	NaN	NaN	NaN	NaN	NaN	NaN	NaN	NaN	NaN	NaN	NaN	NaN	NaN	NaN	NaN	NaN	NaN	NaN	NaN	NaN	NaN	NaN	NaN	NaN	NaN	NaN	NaN	NaN	NaN	NaN	NaN	NaN	NaN	NaN	NaN	NaN	NaN	NaN	NaN	NaN	NaN	NaN	NaN
149	0.745	NaN	NaN	NaN	NaN	NaN	NaN	NaN	NaN	NaN	NaN	NaN	NaN	NaN	NaN	NaN	NaN	NaN	NaN	NaN	NaN	NaN	NaN	NaN	NaN	NaN	NaN	NaN	NaN	NaN	NaN	NaN	NaN	NaN	NaN	NaN	NaN	NaN	NaN	NaN	NaN	NaN	NaN	NaN	NaN	NaN	NaN	NaN	NaN
150	0.75	NaN	NaN	NaN	NaN	NaN	NaN	NaN	NaN	NaN	NaN	NaN	NaN	NaN	NaN	NaN	NaN	NaN	NaN	NaN	NaN	NaN	NaN	NaN	NaN	NaN	NaN	NaN	NaN	NaN	NaN	NaN	NaN	NaN	NaN	NaN	NaN	NaN	NaN	NaN	NaN	NaN	NaN	NaN	NaN	NaN	NaN	NaN	NaN
151	0.755	NaN	NaN	NaN	NaN	NaN	NaN	NaN	NaN	NaN	NaN	NaN	NaN	NaN	NaN	NaN	NaN	NaN	NaN	NaN	NaN	NaN	NaN	NaN	NaN	NaN	NaN	NaN	NaN	NaN	NaN	NaN	NaN	NaN	NaN	NaN	NaN	NaN	NaN	NaN	NaN	NaN	NaN	NaN	NaN	NaN	NaN	NaN	NaN
152	0.76	NaN	NaN	NaN	NaN	NaN	NaN	NaN	NaN	NaN	NaN	NaN	NaN	NaN	NaN	NaN	NaN	NaN	NaN	NaN	NaN	NaN	NaN	NaN	NaN	NaN	NaN	NaN	NaN	NaN	NaN	NaN	NaN	NaN	NaN	NaN	NaN	NaN	NaN	NaN	NaN	NaN	NaN	NaN	NaN	NaN	NaN	NaN	NaN
153	0.765	NaN	NaN	NaN	NaN	NaN	NaN	NaN	NaN	NaN	NaN	NaN	NaN	NaN	NaN	NaN	NaN	NaN	NaN	NaN	NaN	NaN	NaN	NaN	NaN	NaN	NaN	NaN	NaN	NaN	NaN	NaN	NaN	NaN	NaN	NaN	NaN	NaN	NaN	NaN	NaN	NaN	NaN	NaN	NaN	NaN	NaN	NaN	NaN
154	0.77	NaN	NaN	NaN	NaN	NaN	NaN	NaN	NaN	NaN	NaN	NaN	NaN	NaN	NaN	NaN	NaN	NaN	NaN	NaN	NaN	NaN	NaN	NaN	NaN	NaN	NaN	NaN	NaN	NaN	NaN	NaN	NaN	NaN	NaN	NaN	NaN	NaN	NaN	NaN	NaN	NaN	NaN	NaN	NaN	NaN	NaN	NaN	NaN
155	0.775	NaN	NaN	NaN	NaN	NaN	NaN	NaN	NaN	NaN	NaN	NaN	NaN	NaN	NaN	NaN	NaN	NaN	NaN	NaN	NaN	NaN	NaN	NaN	NaN	NaN	NaN	NaN	NaN	NaN	NaN	NaN	NaN	NaN	NaN	NaN	NaN	NaN	NaN	NaN	NaN	NaN	NaN	NaN	NaN	NaN	NaN	NaN	NaN
156	0.78	NaN	NaN	NaN	NaN	NaN	NaN	NaN	NaN	NaN	NaN	NaN	NaN	NaN	NaN	NaN	NaN	NaN	NaN	NaN	NaN	NaN	NaN	NaN	NaN	NaN	NaN	NaN	NaN	NaN	NaN	NaN	NaN	NaN	NaN	NaN	NaN	NaN	NaN	NaN	NaN	NaN	NaN	NaN	NaN	NaN	NaN	NaN	NaN
157	0.785	NaN	NaN	NaN	NaN	NaN	NaN	NaN	NaN	NaN	NaN	NaN	NaN	NaN	NaN	NaN	NaN	NaN	NaN	NaN	NaN	NaN	NaN	NaN	NaN	NaN	NaN	NaN	NaN	NaN	NaN	NaN	NaN	NaN	NaN	NaN	NaN	NaN	NaN	NaN	NaN	NaN	NaN	NaN	NaN	NaN	NaN	NaN	NaN
158	0.79	NaN	NaN	NaN	NaN	NaN	NaN	NaN	NaN	NaN	NaN	NaN	NaN	NaN	NaN	NaN	NaN	NaN	NaN	NaN	NaN	NaN	NaN	NaN	NaN	NaN	NaN	NaN	NaN	NaN	NaN	NaN	NaN	NaN	NaN	NaN	NaN	NaN	NaN	NaN	NaN	NaN	NaN	NaN	NaN	NaN	NaN	NaN	NaN
159	0.795	NaN	NaN	NaN	NaN	NaN	NaN	NaN	NaN	NaN	NaN	NaN	NaN	NaN	NaN	NaN	NaN	NaN	NaN	NaN	NaN	NaN	NaN	NaN	NaN	NaN	NaN	NaN	NaN	NaN	NaN	NaN	NaN	NaN	NaN	NaN	NaN	NaN	NaN	NaN	NaN	NaN	NaN	NaN	NaN	NaN	NaN	NaN	NaN
160	0.8	NaN	NaN	NaN	NaN	NaN	NaN	NaN	NaN	NaN	NaN	NaN	NaN	NaN	NaN	NaN	NaN	NaN	NaN	NaN	NaN	NaN	NaN	NaN	NaN	NaN	NaN	NaN	NaN	NaN	NaN	NaN	NaN	NaN	NaN	NaN	NaN	NaN	NaN	NaN	NaN	NaN	NaN	NaN	NaN	NaN	NaN	NaN	NaN
161	0.805	NaN	NaN	NaN	NaN	NaN	NaN	NaN	NaN	NaN	NaN	NaN	NaN	NaN	NaN	NaN	NaN	NaN	NaN	NaN	NaN	NaN	NaN	NaN	NaN	NaN	NaN	NaN	NaN	NaN	NaN	NaN	NaN	NaN	NaN	NaN	NaN	NaN	NaN	NaN	NaN	NaN	NaN	NaN	NaN	NaN	NaN	NaN	NaN
162	0.81	NaN	NaN	NaN	NaN	NaN	NaN	NaN	NaN	NaN	NaN	NaN	NaN	NaN	NaN	NaN	NaN	NaN	NaN	NaN	NaN	NaN	NaN	NaN	NaN	NaN	NaN	NaN	NaN	NaN	NaN	NaN	NaN	NaN	NaN	NaN	NaN	NaN	NaN	NaN	NaN	NaN	NaN	NaN	NaN	NaN	NaN	NaN	NaN
163	0.815	NaN	NaN	NaN	NaN	NaN	NaN	NaN	NaN	NaN	NaN	NaN	NaN	NaN	NaN	NaN	NaN	NaN	NaN	NaN	NaN	NaN	NaN	NaN	NaN	NaN	NaN	NaN	NaN	NaN	NaN	NaN	NaN	NaN	NaN	NaN	NaN	NaN	NaN	NaN	NaN	NaN	NaN	NaN	NaN	NaN	NaN	NaN	NaN
164	0.82	NaN	NaN	NaN	NaN	NaN	NaN	NaN	NaN	NaN	NaN	NaN	NaN	NaN	NaN	NaN	NaN	NaN	NaN	NaN	NaN	NaN	NaN	NaN	NaN	NaN	NaN	NaN	NaN	NaN	NaN	NaN	NaN	NaN	NaN	NaN	NaN	NaN	NaN	NaN	NaN	NaN	NaN	NaN	NaN	NaN	NaN	NaN	NaN
165	0.825	NaN	NaN	NaN	NaN	NaN	NaN	NaN	NaN	NaN	NaN	NaN	NaN	NaN	NaN	NaN	NaN	NaN	NaN	NaN	NaN	NaN	NaN	NaN	NaN	NaN	NaN	NaN	NaN	NaN	NaN	NaN	NaN	NaN	NaN	NaN	NaN	NaN	NaN	NaN	NaN	NaN	NaN	NaN	NaN	NaN	NaN	NaN	NaN
166	0.83	NaN	NaN	NaN	NaN	NaN	NaN	NaN	NaN	NaN	NaN	NaN	NaN	NaN	NaN	NaN	NaN	NaN	NaN	NaN	NaN	NaN	NaN	NaN	NaN	NaN	NaN	NaN	NaN	NaN	NaN	NaN	NaN	NaN	NaN	NaN	NaN	NaN	NaN	NaN	NaN	NaN	NaN	NaN	NaN	NaN	NaN	NaN	NaN
167	0.835	NaN	NaN	NaN	NaN	NaN	NaN	NaN	NaN	NaN	NaN	NaN	NaN	NaN	NaN	NaN	NaN	NaN	NaN	NaN	NaN	NaN	NaN	NaN	NaN	NaN	NaN	NaN	NaN	NaN	NaN	NaN	NaN	NaN	NaN	NaN	NaN	NaN	NaN	NaN	NaN	NaN	NaN	NaN	NaN	NaN	NaN	NaN	NaN
168	0.84	NaN	NaN	NaN	NaN	NaN	NaN	NaN	NaN	NaN	NaN	NaN	NaN	NaN	NaN	NaN	NaN	NaN	NaN	NaN	NaN	NaN	NaN	NaN	NaN	NaN	NaN	NaN	NaN	NaN	NaN	NaN	NaN	NaN	NaN	NaN	NaN	NaN	NaN	NaN	NaN	NaN	NaN	NaN	NaN	NaN	NaN	NaN	NaN
169	0.845	NaN	NaN	NaN	NaN	NaN	NaN	NaN	NaN	NaN	NaN	NaN	NaN	NaN	NaN	NaN	NaN	NaN	NaN	NaN	NaN	NaN	NaN	NaN	NaN	NaN	NaN	NaN	NaN	NaN	NaN	NaN	NaN	NaN	NaN	NaN	NaN	NaN	NaN	NaN	NaN	NaN	NaN	NaN	NaN	NaN	NaN	NaN	NaN
170	0.85	NaN	NaN	NaN	NaN	NaN	NaN	NaN	NaN	NaN	NaN	NaN	NaN	NaN	NaN	NaN	NaN	NaN	NaN	NaN	NaN	NaN	NaN	NaN	NaN	NaN	NaN	NaN	NaN	NaN	NaN	NaN	NaN	NaN	NaN	NaN	NaN	NaN	NaN	NaN	NaN	NaN	NaN	NaN	NaN	NaN	NaN	NaN	NaN
171	0.855	NaN	NaN	NaN	NaN	NaN	NaN	NaN	NaN	NaN	NaN	NaN	NaN	NaN	NaN	NaN	NaN	NaN	NaN	NaN	NaN	NaN	NaN	NaN	NaN	NaN	NaN	NaN	NaN	NaN	NaN	NaN	NaN	NaN	NaN	NaN	NaN	NaN	NaN	NaN	NaN	NaN	NaN	NaN	NaN	NaN	NaN	NaN	NaN
172	0.86	NaN	NaN	NaN	NaN	NaN	NaN	NaN	NaN	NaN	NaN	NaN	NaN	NaN	NaN	NaN	NaN	NaN	NaN	NaN	NaN	NaN	NaN	NaN	NaN	NaN	NaN	NaN	NaN	NaN	NaN	NaN	NaN	NaN	NaN	NaN	NaN	NaN	NaN	NaN	NaN	NaN	NaN	NaN	NaN	NaN	NaN	NaN	NaN
173	0.865	NaN	NaN	NaN	NaN	NaN	NaN	NaN	NaN	NaN	NaN	NaN	NaN	NaN	NaN	NaN	NaN	NaN	NaN	NaN	NaN	NaN	NaN	NaN	NaN	NaN	NaN	NaN	NaN	NaN	NaN	NaN	NaN	NaN	NaN	NaN	NaN	NaN	NaN	NaN	NaN	NaN	NaN	NaN	NaN	NaN	NaN	NaN	NaN
174	0.87	NaN	NaN	NaN	NaN	NaN	NaN	NaN	NaN	NaN	NaN	NaN	NaN	NaN	NaN	NaN	NaN	NaN	NaN	NaN	NaN	NaN	NaN	NaN	NaN	NaN	NaN	NaN	NaN	NaN	NaN	NaN	NaN	NaN	NaN	NaN	NaN	NaN	NaN	NaN	NaN	NaN	NaN	NaN	NaN	NaN	NaN	NaN	NaN
175	0.875	NaN	NaN	NaN	NaN	NaN	NaN	NaN	NaN	NaN	NaN	NaN	NaN	NaN	NaN	NaN	NaN	NaN	NaN	NaN	NaN	NaN	NaN	NaN	NaN	NaN	NaN	NaN	NaN	NaN	NaN	NaN	NaN	NaN	NaN	NaN	NaN	NaN	NaN	NaN	NaN	NaN	NaN	NaN	NaN	NaN	NaN	NaN	NaN
176	0.88	NaN	NaN	NaN	NaN	NaN	NaN	NaN	NaN	NaN	NaN	NaN	NaN	NaN	NaN	NaN	NaN	NaN	NaN	NaN	NaN	NaN	NaN	NaN	NaN	NaN	NaN	NaN	NaN	NaN	NaN	NaN	NaN	NaN	NaN	NaN	NaN	NaN	NaN	NaN	NaN	NaN	NaN	NaN	NaN	NaN	NaN	NaN	NaN
177	0.885	NaN	NaN	NaN	NaN	NaN	NaN	NaN	NaN	NaN	NaN	NaN	NaN	NaN	NaN	NaN	NaN	NaN	NaN	NaN	NaN	NaN	NaN	NaN	NaN	NaN	NaN	NaN	NaN	NaN	NaN	NaN	NaN	NaN	NaN	NaN	NaN	NaN	NaN	NaN	NaN	NaN	NaN	NaN	NaN	NaN	NaN	NaN	NaN
178	0.89	NaN	NaN	NaN	NaN	NaN	NaN	NaN	NaN	NaN	NaN	NaN	NaN	NaN	NaN	NaN	NaN	NaN	NaN	NaN	NaN	NaN	NaN	NaN	NaN	NaN	NaN	NaN	NaN	NaN	NaN	NaN	NaN	NaN	NaN	NaN	NaN	NaN	NaN	NaN	NaN	NaN	NaN	NaN	NaN	NaN	NaN	NaN	NaN
179	0.895	NaN	NaN	NaN	NaN	NaN	NaN	NaN	NaN	NaN	NaN	NaN	NaN	NaN	NaN	NaN	NaN	NaN	NaN	NaN	NaN	NaN	NaN	NaN	NaN	NaN	NaN	NaN	NaN	NaN	NaN	NaN	NaN	NaN	NaN	NaN	NaN	NaN	NaN	NaN	NaN	NaN	NaN	NaN	NaN	NaN	NaN	NaN	NaN
180	0.9	NaN	NaN	NaN	NaN	NaN	NaN	NaN	NaN	NaN	NaN	NaN	NaN	NaN	NaN	NaN	NaN	NaN	NaN	NaN	NaN	NaN	NaN	NaN	NaN	NaN	NaN	NaN	NaN	NaN	NaN	NaN	NaN	NaN	NaN	NaN	NaN	NaN	NaN	NaN	NaN	NaN	NaN	NaN	NaN	NaN	NaN	NaN	NaN
181	0.905	NaN	NaN	NaN	NaN	NaN	NaN	NaN	NaN	NaN	NaN	NaN	NaN	NaN	NaN	NaN	NaN	NaN	NaN	NaN	NaN	NaN	NaN	NaN	NaN	NaN	NaN	NaN	NaN	NaN	NaN	NaN	NaN	NaN	NaN	NaN	NaN	NaN	NaN	NaN	NaN	NaN	NaN	NaN	NaN	NaN	NaN	NaN	NaN
182	0.91	NaN	NaN	NaN	NaN	NaN	NaN	NaN	NaN	NaN	NaN	NaN	NaN	NaN	NaN	NaN	NaN	NaN	NaN	NaN	NaN	NaN	NaN	NaN	NaN	NaN	NaN	NaN	NaN	NaN	NaN	NaN	NaN	NaN	NaN	NaN	NaN	NaN	NaN	NaN	NaN	NaN	NaN	NaN	NaN	NaN	NaN	NaN	NaN
183	0.915	NaN	NaN	NaN	NaN	NaN	NaN	NaN	NaN	NaN	NaN	NaN	NaN	NaN	NaN	NaN	NaN	NaN	NaN	NaN	NaN	NaN	NaN	NaN	NaN	NaN	NaN	NaN	NaN	NaN	NaN	NaN	NaN	NaN	NaN	NaN	NaN	NaN	NaN	NaN	NaN	NaN	NaN	NaN	NaN	NaN	NaN	NaN	NaN
184	0.92	NaN	NaN	NaN	NaN	NaN	NaN	NaN	NaN	NaN	NaN	NaN	NaN	NaN	NaN	NaN	NaN	NaN	NaN	NaN	NaN	NaN	NaN	NaN	NaN	NaN	NaN	NaN	NaN	NaN	NaN	NaN	NaN	NaN	NaN	NaN	NaN	NaN	NaN	NaN	NaN	NaN	NaN	NaN	NaN	NaN	NaN	NaN	NaN
185	0.925	NaN	NaN	NaN	NaN	NaN	NaN	NaN	NaN	NaN	NaN	NaN	NaN	NaN	NaN	NaN	NaN	NaN	NaN	NaN	NaN	NaN	NaN	NaN	NaN	NaN	NaN	NaN	NaN	NaN	NaN	NaN	NaN	NaN	NaN	NaN	NaN	NaN	NaN	NaN	NaN	NaN	NaN	NaN	NaN	NaN	NaN	NaN	NaN
186	0.93	NaN	NaN	NaN	NaN	NaN	NaN	NaN	NaN	NaN	NaN	NaN	NaN	NaN	NaN	NaN	NaN	NaN	NaN	NaN	NaN	NaN	NaN	NaN	NaN	NaN	NaN	NaN	NaN	NaN	NaN	NaN	NaN	NaN	NaN	NaN	NaN	NaN	NaN	NaN	NaN	NaN	NaN	NaN	NaN	NaN	NaN	NaN	NaN
187	0.935	NaN	NaN	NaN	NaN	NaN	NaN	NaN	NaN	NaN	NaN	NaN	NaN	NaN	NaN	NaN	NaN	NaN	NaN	NaN	NaN	NaN	NaN	NaN	NaN	NaN	NaN	NaN	NaN	NaN	NaN	NaN	NaN	NaN	NaN	NaN	NaN	NaN	NaN	NaN	NaN	NaN	NaN	NaN	NaN	NaN	NaN	NaN	NaN
188	0.94	NaN	NaN	NaN	NaN	NaN	NaN	NaN	NaN	NaN	NaN	NaN	NaN	NaN	NaN	NaN	NaN	NaN	NaN	NaN	NaN	NaN	NaN	NaN	NaN	NaN	NaN	NaN	NaN	NaN	NaN	NaN	NaN	NaN	NaN	NaN	NaN	NaN	NaN	NaN	NaN	NaN	NaN	NaN	NaN	NaN	NaN	NaN	NaN
189	0.945	NaN	NaN	NaN	NaN	NaN	NaN	NaN	NaN	NaN	NaN	NaN	NaN	NaN	NaN	NaN	NaN	NaN	NaN	NaN	NaN	NaN	NaN	NaN	NaN	NaN	NaN	NaN	NaN	NaN	NaN	NaN	NaN	NaN	NaN	NaN	NaN	NaN	NaN	NaN	NaN	NaN	NaN	NaN	NaN	NaN	NaN	NaN	NaN
190	0.95	NaN	NaN	NaN	NaN	NaN	NaN	NaN	NaN	NaN	NaN	NaN	NaN	NaN	NaN	NaN	NaN	NaN	NaN	NaN	NaN	NaN	NaN	NaN	NaN	NaN	NaN	NaN	NaN	NaN	NaN	NaN	NaN	NaN	NaN	NaN	NaN	NaN	NaN	NaN	NaN	NaN	NaN	NaN	NaN	NaN	NaN	NaN	NaN
191	0.955	NaN	NaN	NaN	NaN	NaN	NaN	NaN	NaN	NaN	NaN	NaN	NaN	NaN	NaN	NaN	NaN	NaN	NaN	NaN	NaN	NaN	NaN	NaN	NaN	NaN	NaN	NaN	NaN	NaN	NaN	NaN	NaN	NaN	NaN	NaN	NaN	NaN	NaN	NaN	NaN	NaN	NaN	NaN	NaN	NaN	NaN	NaN	NaN
192	0.96	NaN	NaN	NaN	NaN	NaN	NaN	NaN	NaN	NaN	NaN	NaN	NaN	NaN	NaN	NaN	NaN	NaN	NaN	NaN	NaN	NaN	NaN	NaN	NaN	NaN	NaN	NaN	NaN	NaN	NaN	NaN	NaN	NaN	NaN	NaN	NaN	NaN	NaN	NaN	NaN	NaN	NaN	NaN	NaN	NaN	NaN	NaN	NaN
193	0.965	NaN	NaN	NaN	NaN	NaN	NaN	NaN	NaN	NaN	NaN	NaN	NaN	NaN	NaN	NaN	NaN	NaN	NaN	NaN	NaN	NaN	NaN	NaN	NaN	NaN	NaN	NaN	NaN	NaN	NaN	NaN	NaN	NaN	NaN	NaN	NaN	NaN	NaN	NaN	NaN	NaN	NaN	NaN	NaN	NaN	NaN	NaN	NaN
194	0.97	NaN	NaN	NaN	NaN	NaN	NaN	NaN	NaN	NaN	NaN	NaN	NaN	NaN	NaN	NaN	NaN	NaN	NaN	NaN	NaN	NaN	NaN	NaN	NaN	NaN	NaN	NaN	NaN	NaN	NaN	NaN	NaN	NaN	NaN	NaN	NaN	NaN	NaN	NaN	NaN	NaN	NaN	NaN	NaN	NaN	NaN	NaN	NaN
195	0.975	NaN	NaN	NaN	NaN	NaN	NaN	NaN	NaN	NaN	NaN	NaN	NaN	NaN	NaN	NaN	NaN	NaN	NaN	NaN	NaN	NaN	NaN	NaN	NaN	NaN	NaN	NaN	NaN	NaN	NaN	NaN	NaN	NaN	NaN	NaN	NaN	NaN	NaN	NaN	NaN	NaN	NaN	NaN	NaN	NaN	NaN	NaN	NaN
196	0.98	NaN	NaN	NaN	NaN	NaN	NaN	NaN	NaN	NaN	NaN	NaN	NaN	NaN	NaN	NaN	NaN	NaN	NaN	NaN	NaN	NaN	NaN	NaN	NaN	NaN	NaN	NaN	NaN	NaN	NaN	NaN	NaN	NaN	NaN	NaN	NaN	NaN	NaN	NaN	NaN	NaN	NaN	NaN	NaN	NaN	NaN	NaN	NaN
197	0.985	NaN	NaN	NaN	NaN	NaN	NaN	NaN	NaN	NaN	NaN	NaN	NaN	NaN	NaN	NaN	NaN	NaN	NaN	NaN	NaN	NaN	NaN	NaN	NaN	NaN	NaN	NaN	NaN	NaN	NaN	NaN	NaN	NaN	NaN	NaN	NaN	NaN	NaN	NaN	NaN	NaN	NaN	NaN	NaN	NaN	NaN	NaN	NaN
198	0.99	NaN	NaN	NaN	NaN	NaN	NaN	NaN	NaN	NaN	NaN	NaN	NaN	NaN	NaN	NaN	NaN	NaN	NaN	NaN	NaN	NaN	NaN	NaN	NaN	NaN	NaN	NaN	NaN	NaN	NaN	NaN	NaN	NaN	NaN	NaN	NaN	NaN	NaN	NaN	NaN	NaN	NaN	NaN	NaN	NaN	NaN	NaN	NaN
199	0.995	NaN	NaN	NaN	NaN	NaN	NaN	NaN	NaN	NaN	NaN	NaN	NaN	NaN	NaN	NaN	NaN	NaN	NaN	NaN	NaN	NaN	NaN	NaN	NaN	NaN	NaN	NaN	NaN	NaN	NaN	NaN	NaN	NaN	NaN	NaN	NaN	NaN	NaN	NaN	NaN	NaN	NaN	NaN	NaN	NaN	NaN	NaN	NaN
200	1	NaN	NaN	NaN	NaN	NaN	NaN	NaN	NaN	NaN	NaN	NaN	NaN	NaN	NaN	NaN	NaN	NaN	NaN	NaN	NaN	NaN	NaN	NaN	NaN	NaN	NaN	NaN	NaN	NaN	NaN	NaN	NaN	NaN	NaN	NaN	NaN	NaN	NaN	NaN	NaN	NaN	NaN	NaN	NaN	NaN	NaN	NaN	NaN
201	1.005	NaN	NaN	NaN	NaN	NaN	NaN	NaN	NaN	NaN	NaN	NaN	NaN	NaN	NaN	NaN	NaN	NaN	NaN	NaN	NaN	NaN	NaN	NaN	NaN	NaN	NaN	NaN	NaN	NaN	NaN	NaN	NaN	NaN	NaN	NaN	NaN	NaN	NaN	NaN	NaN	NaN	NaN	NaN	NaN	NaN	NaN	NaN	NaN
202	1.01	NaN	NaN	NaN	NaN	NaN	NaN	NaN	NaN	NaN	NaN	NaN	NaN	NaN	NaN	NaN	NaN	NaN	NaN	NaN	NaN	NaN	NaN	NaN	NaN	NaN	NaN	NaN	NaN	NaN	NaN	NaN	NaN	NaN	NaN	NaN	NaN	NaN	NaN	NaN	NaN	NaN	NaN	NaN	NaN	NaN	NaN	NaN	NaN
203	1.015	NaN	NaN	NaN	NaN	NaN	NaN	NaN	NaN	NaN	NaN	NaN	NaN	NaN	NaN	NaN	NaN	NaN	NaN	NaN	NaN	NaN	NaN	NaN	NaN	NaN	NaN	NaN	NaN	NaN	NaN	NaN	NaN	NaN	NaN	NaN	NaN	NaN	NaN	NaN	NaN	NaN	NaN	NaN	NaN	NaN	NaN	NaN	NaN
204	1.02	NaN	NaN	NaN	NaN	NaN	NaN	NaN	NaN	NaN	NaN	NaN	NaN	NaN	NaN	NaN	NaN	NaN	NaN	NaN	NaN	NaN	NaN	NaN	NaN	NaN	NaN	NaN	NaN	NaN	NaN	NaN	NaN	NaN	NaN	NaN	NaN	NaN	NaN	NaN	NaN	NaN	NaN	NaN	NaN	NaN	NaN	NaN	NaN
205	1.025	NaN	NaN	NaN	NaN	NaN	NaN	NaN	NaN	NaN	NaN	NaN	NaN	NaN	NaN	NaN	NaN	NaN	NaN	NaN	NaN	NaN	NaN	NaN	NaN	NaN	NaN	NaN	NaN	NaN	NaN	NaN	NaN	NaN	NaN	NaN	NaN	NaN	NaN	NaN	NaN	NaN	NaN	NaN	NaN	NaN	NaN	NaN	NaN
206	1.03	NaN	NaN	NaN	NaN	NaN	NaN	NaN	NaN	NaN	NaN	NaN	NaN	NaN	NaN	NaN	NaN	NaN	NaN	NaN	NaN	NaN	NaN	NaN	NaN	NaN	NaN	NaN	NaN	NaN	NaN	NaN	NaN	NaN	NaN	NaN	NaN	NaN	NaN	NaN	NaN	NaN	NaN	NaN	NaN	NaN	NaN	NaN	NaN
207	1.035	NaN	NaN	NaN	NaN	NaN	NaN	NaN	NaN	NaN	NaN	NaN	NaN	NaN	NaN	NaN	NaN	NaN	NaN	NaN	NaN	NaN	NaN	NaN	NaN	NaN	NaN	NaN	NaN	NaN	NaN	NaN	NaN	NaN	NaN	NaN	NaN	NaN	NaN	NaN	NaN	NaN	NaN	NaN	NaN	NaN	NaN	NaN	NaN
208	1.04	NaN	NaN	NaN	NaN	NaN	NaN	NaN	NaN	NaN	NaN	NaN	NaN	NaN	NaN	NaN	NaN	NaN	NaN	NaN	NaN	NaN	NaN	NaN	NaN	NaN	NaN	NaN	NaN	NaN	NaN	NaN	NaN	NaN	NaN	NaN	NaN	NaN	NaN	NaN	NaN	NaN	NaN	NaN	NaN	NaN	NaN	NaN	NaN
209	1.045	NaN	NaN	NaN	NaN	NaN	NaN	NaN	NaN	NaN	NaN	NaN	NaN	NaN	NaN	NaN	NaN	NaN	NaN	NaN	NaN	NaN	NaN	NaN	NaN	NaN	NaN	NaN	NaN	NaN	NaN	NaN	NaN	NaN	NaN	NaN	NaN	NaN	NaN	NaN	NaN	NaN	NaN	NaN	NaN	NaN	NaN	NaN	NaN
210	1.05	NaN	NaN	NaN	NaN	NaN	NaN	NaN	NaN	NaN	NaN	NaN	NaN	NaN	NaN	NaN	NaN	NaN	NaN	NaN	NaN	NaN	NaN	NaN	NaN	NaN	NaN	NaN	NaN	NaN	NaN	NaN	NaN	NaN	NaN	NaN	NaN	NaN	NaN	NaN	NaN	NaN	NaN	NaN	NaN	NaN	NaN	NaN	NaN
211	1.055	NaN	NaN	NaN	NaN	NaN	NaN	NaN	NaN	NaN	NaN	NaN	NaN	NaN	NaN	NaN	NaN	NaN	NaN	NaN	NaN	NaN	NaN	NaN	NaN	NaN	NaN	NaN	NaN	NaN	NaN	NaN	NaN	NaN	NaN	NaN	NaN	NaN	NaN	NaN	NaN	NaN	NaN	NaN	NaN	NaN	NaN	NaN	NaN
212	1.06	NaN	NaN	NaN	NaN	NaN	NaN	NaN	NaN	NaN	NaN	NaN	NaN	NaN	NaN	NaN	NaN	NaN	NaN	NaN	NaN	NaN	NaN	NaN	NaN	NaN	NaN	NaN	NaN	NaN	NaN	NaN	NaN	NaN	NaN	NaN	NaN	NaN	NaN	NaN	NaN	NaN	NaN	NaN	NaN	NaN	NaN	NaN	NaN
213	1.065	NaN	NaN	NaN	NaN	NaN	NaN	NaN	NaN	NaN	NaN	NaN	NaN	NaN	NaN	NaN	NaN	NaN	NaN	NaN	NaN	NaN	NaN	NaN	NaN	NaN	NaN	NaN	NaN	NaN	NaN	NaN	NaN	NaN	NaN	NaN	NaN	NaN	NaN	NaN	NaN	NaN	NaN	NaN	NaN	NaN	NaN	NaN	NaN
214	1.07	NaN	NaN	NaN	NaN	NaN	NaN	NaN	NaN	NaN	NaN	NaN	NaN	NaN	NaN	NaN	NaN	NaN	NaN	NaN	NaN	NaN	NaN	NaN	NaN	NaN	NaN	NaN	NaN	NaN	NaN	NaN	NaN	NaN	NaN	NaN	NaN	NaN	NaN	NaN	NaN	NaN	NaN	NaN	NaN	NaN	NaN	NaN	NaN
215	1.075	NaN	NaN	NaN	NaN	NaN	NaN	NaN	NaN	NaN	NaN	NaN	NaN	NaN	NaN	NaN	NaN	NaN	NaN	NaN	NaN	NaN	NaN	NaN	NaN	NaN	NaN	NaN	NaN	NaN	NaN	NaN	NaN	NaN	NaN	NaN	NaN	NaN	NaN	NaN	NaN	NaN	NaN	NaN	NaN	NaN	NaN	NaN	NaN
216	1.08	NaN	NaN	NaN	NaN	NaN	NaN	NaN	NaN	NaN	NaN	NaN	NaN	NaN	NaN	NaN	NaN	NaN	NaN	NaN	NaN	NaN	NaN	NaN	NaN	NaN	NaN	NaN	NaN	NaN	NaN	NaN	NaN	NaN	NaN	NaN	NaN	NaN	NaN	NaN	NaN	NaN	NaN	NaN	NaN	NaN	NaN	NaN	NaN
217	1.085	NaN	NaN	NaN	NaN	NaN	NaN	NaN	NaN	NaN	NaN	NaN	NaN	NaN	NaN	NaN	NaN	NaN	NaN	NaN	NaN	NaN	NaN	NaN	NaN	NaN	NaN	NaN	NaN	NaN	NaN	NaN	NaN	NaN	NaN	NaN	NaN	NaN	NaN	NaN	NaN	NaN	NaN	NaN	NaN	NaN	NaN	NaN	NaN
218	1.09	NaN	NaN	NaN	NaN	NaN	NaN	NaN	NaN	NaN	NaN	NaN	NaN	NaN	NaN	NaN	NaN	NaN	NaN	NaN	NaN	NaN	NaN	NaN	NaN	NaN	NaN	NaN	NaN	NaN	NaN	NaN	NaN	NaN	NaN	NaN	NaN	NaN	NaN	NaN	NaN	NaN	NaN	NaN	NaN	NaN	NaN	NaN	NaN
219	1.095	NaN	NaN	NaN	NaN	NaN	NaN	NaN	NaN	NaN	NaN	NaN	NaN	NaN	NaN	NaN	NaN	NaN	NaN	NaN	NaN	NaN	NaN	NaN	NaN	NaN	NaN	NaN	NaN	NaN	NaN	NaN	NaN	NaN	NaN	NaN	NaN	NaN	NaN	NaN	NaN	NaN	NaN	NaN	NaN	NaN	NaN	NaN	NaN
220	1.1	NaN	NaN	NaN	NaN	NaN	NaN	NaN	NaN	NaN	NaN	NaN	NaN	NaN	NaN	NaN	NaN	NaN	NaN	NaN	NaN	NaN	NaN	NaN	NaN	NaN	NaN	NaN	NaN	NaN	NaN	NaN	NaN	NaN	NaN	NaN	NaN	NaN	NaN	NaN	NaN	NaN	NaN	NaN	NaN	NaN	NaN	NaN	NaN
221	1.105	NaN	NaN	NaN	NaN	NaN	NaN	NaN	NaN	NaN	NaN	NaN	NaN	NaN	NaN	NaN	NaN	NaN	NaN	NaN	NaN	NaN	NaN	NaN	NaN	NaN	NaN	NaN	NaN	NaN	NaN	NaN	NaN	NaN	NaN	NaN	NaN	NaN	NaN	NaN	NaN	NaN	NaN	NaN	NaN	NaN	NaN	NaN	NaN
222	1.11	NaN	NaN	NaN	NaN	NaN	NaN	NaN	NaN	NaN	NaN	NaN	NaN	NaN	NaN	NaN	NaN	NaN	NaN	NaN	NaN	NaN	NaN	NaN	NaN	NaN	NaN	NaN	NaN	NaN	NaN	NaN	NaN	NaN	NaN	NaN	NaN	NaN	NaN	NaN	NaN	NaN	NaN	NaN	NaN	NaN	NaN	NaN	NaN
223	1.115	NaN	NaN	NaN	NaN	NaN	NaN	NaN	NaN	NaN	NaN	NaN	NaN	NaN	NaN	NaN	NaN	NaN	NaN	NaN	NaN	NaN	NaN	NaN	NaN	NaN	NaN	NaN	NaN	NaN	NaN	NaN	NaN	NaN	NaN	NaN	NaN	NaN	NaN	NaN	NaN	NaN	NaN	NaN	NaN	NaN	NaN	NaN	NaN
224	1.12	NaN	NaN	NaN	NaN	NaN	NaN	NaN	NaN	NaN	NaN	NaN	NaN	NaN	NaN	NaN	NaN	NaN	NaN	NaN	NaN	NaN	NaN	NaN	NaN	NaN	NaN	NaN	NaN	NaN	NaN	NaN	NaN	NaN	NaN	NaN	NaN	NaN	NaN	NaN	NaN	NaN	NaN	NaN	NaN	NaN	NaN	NaN	NaN
225	1.125	NaN	NaN	NaN	NaN	NaN	NaN	NaN	NaN	NaN	NaN	NaN	NaN	NaN	NaN	NaN	NaN	NaN	NaN	NaN	NaN	NaN	NaN	NaN	NaN	NaN	NaN	NaN	NaN	NaN	NaN	NaN	NaN	NaN	NaN	NaN	NaN	NaN	NaN	NaN	NaN	NaN	NaN	NaN	NaN	NaN	NaN	NaN	NaN
226	1.13	NaN	NaN	NaN	NaN	NaN	NaN	NaN	NaN	NaN	NaN	NaN	NaN	NaN	NaN	NaN	NaN	NaN	NaN	NaN	NaN	NaN	NaN	NaN	NaN	NaN	NaN	NaN	NaN	NaN	NaN	NaN	NaN	NaN	NaN	NaN	NaN	NaN	NaN	NaN	NaN	NaN	NaN	NaN	NaN	NaN	NaN	NaN	NaN
227	1.135	NaN	NaN	NaN	NaN	NaN	NaN	NaN	NaN	NaN	NaN	NaN	NaN	NaN	NaN	NaN	NaN	NaN	NaN	NaN	NaN	NaN	NaN	NaN	NaN	NaN	NaN	NaN	NaN	NaN	NaN	NaN	NaN	NaN	NaN	NaN	NaN	NaN	NaN	NaN	NaN	NaN	NaN	NaN	NaN	NaN	NaN	NaN	NaN
228	1.14	NaN	NaN	NaN	NaN	NaN	NaN	NaN	NaN	NaN	NaN	NaN	NaN	NaN	NaN	NaN	NaN	NaN	NaN	NaN	NaN	NaN	NaN	NaN	NaN	NaN	NaN	NaN	NaN	NaN	NaN	NaN	NaN	NaN	NaN	NaN	NaN	NaN	NaN	NaN	NaN	NaN	NaN	NaN	NaN	NaN	NaN	NaN	NaN
229	1.145	NaN	NaN	NaN	NaN	NaN	NaN	NaN	NaN	NaN	NaN	NaN	NaN	NaN	NaN	NaN	NaN	NaN	NaN	NaN	NaN	NaN	NaN	NaN	NaN	NaN	NaN	NaN	NaN	NaN	NaN	NaN	NaN	NaN	NaN	NaN	NaN	NaN	NaN	NaN	NaN	NaN	NaN	NaN	NaN	NaN	NaN	NaN	NaN
230	1.15	NaN	NaN	NaN	NaN	NaN	NaN	NaN	NaN	NaN	NaN	NaN	NaN	NaN	NaN	NaN	NaN	NaN	NaN	NaN	NaN	NaN	NaN	NaN	NaN	NaN	NaN	NaN	NaN	NaN	NaN	NaN	NaN	NaN	NaN	NaN	NaN	NaN	NaN	NaN	NaN	NaN	NaN	NaN	NaN	NaN	NaN	NaN	NaN
231	1.155	NaN	NaN	NaN	NaN	NaN	NaN	NaN	NaN	NaN	NaN	NaN	NaN	NaN	NaN	NaN	NaN	NaN	NaN	NaN	NaN	NaN	NaN	NaN	NaN	NaN	NaN	NaN	NaN	NaN	NaN	NaN	NaN	NaN	NaN	NaN	NaN	NaN	NaN	NaN	NaN	NaN	NaN	NaN	NaN	NaN	NaN	NaN	NaN
232	1.16	NaN	NaN	NaN	NaN	NaN	NaN	NaN	NaN	NaN	NaN	NaN	NaN	NaN	NaN	NaN	NaN	NaN	NaN	NaN	NaN	NaN	NaN	NaN	NaN	NaN	NaN	NaN	NaN	NaN	NaN	NaN	NaN	NaN	NaN	NaN	NaN	NaN	NaN	NaN	NaN	NaN	NaN	NaN	NaN	NaN	NaN	NaN	NaN
233	1.165	NaN	NaN	NaN	NaN	NaN	NaN	NaN	NaN	NaN	NaN	NaN	NaN	NaN	NaN	NaN	NaN	NaN	NaN	NaN	NaN	NaN	NaN	NaN	NaN	NaN	NaN	NaN	NaN	NaN	NaN	NaN	NaN	NaN	NaN	NaN	NaN	NaN	NaN	NaN	NaN	NaN	NaN	NaN	NaN	NaN	NaN	NaN	NaN
234	1.17	NaN	NaN	NaN	NaN	NaN	NaN	NaN	NaN	NaN	NaN	NaN	NaN	NaN	NaN	NaN	NaN	NaN	NaN	NaN	NaN	NaN	NaN	NaN	NaN	NaN	NaN	NaN	NaN	NaN	NaN	NaN	NaN	NaN	NaN	NaN	NaN	NaN	NaN	NaN	NaN	NaN	NaN	NaN	NaN	NaN	NaN	NaN	NaN
235	1.175	NaN	NaN	NaN	NaN	NaN	NaN	NaN	NaN	NaN	NaN	NaN	NaN	NaN	NaN	NaN	NaN	NaN	NaN	NaN	NaN	NaN	NaN	NaN	NaN	NaN	NaN	NaN	NaN	NaN	NaN	NaN	NaN	NaN	NaN	NaN	NaN	NaN	NaN	NaN	NaN	NaN	NaN	NaN	NaN	NaN	NaN	NaN	NaN
236	1.18	NaN	NaN	NaN	NaN	NaN	NaN	NaN	NaN	NaN	NaN	NaN	NaN	NaN	NaN	NaN	NaN	NaN	NaN	NaN	NaN	NaN	NaN	NaN	NaN	NaN	NaN	NaN	NaN	NaN	NaN	NaN	NaN	NaN	NaN	NaN	NaN	NaN	NaN	NaN	NaN	NaN	NaN	NaN	NaN	NaN	NaN	NaN	NaN
237	1.185	NaN	NaN	NaN	NaN	NaN	NaN	NaN	NaN	NaN	NaN	NaN	NaN	NaN	NaN	NaN	NaN	NaN	NaN	NaN	NaN	NaN	NaN	NaN	NaN	NaN	NaN	NaN	NaN	NaN	NaN	NaN	NaN	NaN	NaN	NaN	NaN	NaN	NaN	NaN	NaN	NaN	NaN	NaN	NaN	NaN	NaN	NaN	NaN
238	1.19	NaN	NaN	NaN	NaN	NaN	NaN	NaN	NaN	NaN	NaN	NaN	NaN	NaN	NaN	NaN	NaN	NaN	NaN	NaN	NaN	NaN	NaN	NaN	NaN	NaN	NaN	NaN	NaN	NaN	NaN	NaN	NaN	NaN	NaN	NaN	NaN	NaN	NaN	NaN	NaN	NaN	NaN	NaN	NaN	NaN	NaN	NaN	NaN
239	1.195	NaN	NaN	NaN	NaN	NaN	NaN	NaN	NaN	NaN	NaN	NaN	NaN	NaN	NaN	NaN	NaN	NaN	NaN	NaN	NaN	NaN	NaN	NaN	NaN	NaN	NaN	NaN	NaN	NaN	NaN	NaN	NaN	NaN	NaN	NaN	NaN	NaN	NaN	NaN	NaN	NaN	NaN	NaN	NaN	NaN	NaN	NaN	NaN
240	1.2	NaN	NaN	NaN	NaN	NaN	NaN	NaN	NaN	NaN	NaN	NaN	NaN	NaN	NaN	NaN	NaN	NaN	NaN	NaN	NaN	NaN	NaN	NaN	NaN	NaN	NaN	NaN	NaN	NaN	NaN	NaN	NaN	NaN	NaN	NaN	NaN	NaN	NaN	NaN	NaN	NaN	NaN	NaN	NaN	NaN	NaN	NaN	NaN
241	1.205	NaN	NaN	NaN	NaN	NaN	NaN	NaN	NaN	NaN	NaN	NaN	NaN	NaN	NaN	NaN	NaN	NaN	NaN	NaN	NaN	NaN	NaN	NaN	NaN	NaN	NaN	NaN	NaN	NaN	NaN	NaN	NaN	NaN	NaN	NaN	NaN	NaN	NaN	NaN	NaN	NaN	NaN	NaN	NaN	NaN	NaN	NaN	NaN
242	1.21	NaN	NaN	NaN	NaN	NaN	NaN	NaN	NaN	NaN	NaN	NaN	NaN	NaN	NaN	NaN	NaN	NaN	NaN	NaN	NaN	NaN	NaN	NaN	NaN	NaN	NaN	NaN	NaN	NaN	NaN	NaN	NaN	NaN	NaN	NaN	NaN	NaN	NaN	NaN	NaN	NaN	NaN	NaN	NaN	NaN	NaN	NaN	NaN
243	1.215	NaN	NaN	NaN	NaN	NaN	NaN	NaN	NaN	NaN	NaN	NaN	NaN	NaN	NaN	NaN	NaN	NaN	NaN	NaN	NaN	NaN	NaN	NaN	NaN	NaN	NaN	NaN	NaN	NaN	NaN	NaN	NaN	NaN	NaN	NaN	NaN	NaN	NaN	NaN	NaN	NaN	NaN	NaN	NaN	NaN	NaN	NaN	NaN
244	1.22	NaN	NaN	NaN	NaN	NaN	NaN	NaN	NaN	NaN	NaN	NaN	NaN	NaN	NaN	NaN	NaN	NaN	NaN	NaN	NaN	NaN	NaN	NaN	NaN	NaN	NaN	NaN	NaN	NaN	NaN	NaN	NaN	NaN	NaN	NaN	NaN	NaN	NaN	NaN	NaN	NaN	NaN	NaN	NaN	NaN	NaN	NaN	NaN
245	1.225	NaN	NaN	NaN	NaN	NaN	NaN	NaN	NaN	NaN	NaN	NaN	NaN	NaN	NaN	NaN	NaN	NaN	NaN	NaN	NaN	NaN	NaN	NaN	NaN	NaN	NaN	NaN	NaN	NaN	NaN	NaN	NaN	NaN	NaN	NaN	NaN	NaN	NaN	NaN	NaN	NaN	NaN	NaN	NaN	NaN	NaN	NaN	NaN
246	1.23	NaN	NaN	NaN	NaN	NaN	NaN	NaN	NaN	NaN	NaN	NaN	NaN	NaN	NaN	NaN	NaN	NaN	NaN	NaN	NaN	NaN	NaN	NaN	NaN	NaN	NaN	NaN	NaN	NaN	NaN	NaN	NaN	NaN	NaN	NaN	NaN	NaN	NaN	NaN	NaN	NaN	NaN	NaN	NaN	NaN	NaN	NaN	NaN
247	1.235	NaN	NaN	NaN	NaN	NaN	NaN	NaN	NaN	NaN	NaN	NaN	NaN	NaN	NaN	NaN	NaN	NaN	NaN	NaN	NaN	NaN	NaN	NaN	NaN	NaN	NaN	NaN	NaN	NaN	NaN	NaN	NaN	NaN	NaN	NaN	NaN	NaN	NaN	NaN	NaN	NaN	NaN	NaN	NaN	NaN	NaN	NaN	NaN
248	1.24	NaN	NaN	NaN	NaN	NaN	NaN	NaN	NaN	NaN	NaN	NaN	NaN	NaN	NaN	NaN	NaN	NaN	NaN	NaN	NaN	NaN	NaN	NaN	NaN	NaN	NaN	NaN	NaN	NaN	NaN	NaN	NaN	NaN	NaN	NaN	NaN	NaN	NaN	NaN	NaN	NaN	NaN	NaN	NaN	NaN	NaN	NaN	NaN
249	1.245	NaN	NaN	NaN	NaN	NaN	NaN	NaN	NaN	NaN	NaN	NaN	NaN	NaN	NaN	NaN	NaN	NaN	NaN	NaN	NaN	NaN	NaN	NaN	NaN	NaN	NaN	NaN	NaN	NaN	NaN	NaN	NaN	NaN	NaN	NaN	NaN	NaN	NaN	NaN	NaN	NaN	NaN	NaN	NaN	NaN	NaN	NaN	NaN
250	1.25	NaN	NaN	NaN	NaN	NaN	NaN	NaN	NaN	NaN	NaN	NaN	NaN	NaN	NaN	NaN	NaN	NaN	NaN	NaN	NaN	NaN	NaN	NaN	NaN	NaN	NaN	NaN	NaN	NaN	NaN	NaN	NaN	NaN	NaN	NaN	NaN	NaN	NaN	NaN	NaN	NaN	NaN	NaN	NaN	NaN	NaN	NaN	NaN
251	1.255	NaN	NaN	NaN	NaN	NaN	NaN	NaN	NaN	NaN	NaN	NaN	NaN	NaN	NaN	NaN	NaN	NaN	NaN	NaN	NaN	NaN	NaN	NaN	NaN	NaN	NaN	NaN	NaN	NaN	NaN	NaN	NaN	NaN	NaN	NaN	NaN	NaN	NaN	NaN	NaN	NaN	NaN	NaN	NaN	NaN	NaN	NaN	NaN
252	1.26	NaN	NaN	NaN	NaN	NaN	NaN	NaN	NaN	NaN	NaN	NaN	NaN	NaN	NaN	NaN	NaN	NaN	NaN	NaN	NaN	NaN	NaN	NaN	NaN	NaN	NaN	NaN	NaN	NaN	NaN	NaN	NaN	NaN	NaN	NaN	NaN	NaN	NaN	NaN	NaN	NaN	NaN	NaN	NaN	NaN	NaN	NaN	NaN
253	1.265	NaN	NaN	NaN	NaN	NaN	NaN	NaN	NaN	NaN	NaN	NaN	NaN	NaN	NaN	NaN	NaN	NaN	NaN	NaN	NaN	NaN	NaN	NaN	NaN	NaN	NaN	NaN	NaN	NaN	NaN	NaN	NaN	NaN	NaN	NaN	NaN	NaN	NaN	NaN	NaN	NaN	NaN	NaN	NaN	NaN	NaN	NaN	NaN
254	1.27	NaN	NaN	NaN	NaN	NaN	NaN	NaN	NaN	NaN	NaN	NaN	NaN	NaN	NaN	NaN	NaN	NaN	NaN	NaN	NaN	NaN	NaN	NaN	NaN	NaN	NaN	NaN	NaN	NaN	NaN	NaN	NaN	NaN	NaN	NaN	NaN	NaN	NaN	NaN	NaN	NaN	NaN	NaN	NaN	NaN	NaN	NaN	NaN
255	1.275	NaN	NaN	NaN	NaN	NaN	NaN	NaN	NaN	NaN	NaN	NaN	NaN	NaN	NaN	NaN	NaN	NaN	NaN	NaN	NaN	NaN	NaN	NaN	NaN	NaN	NaN	NaN	NaN	NaN	NaN	NaN	NaN	NaN	NaN	NaN	NaN	NaN	NaN	NaN	NaN	NaN	NaN	NaN	NaN	NaN	NaN	NaN	NaN
256	1.28	NaN	NaN	NaN	NaN	NaN	NaN	NaN	NaN	NaN	NaN	NaN	NaN	NaN	NaN	NaN	NaN	NaN	NaN	NaN	NaN	NaN	NaN	NaN	NaN	NaN	NaN	NaN	NaN	NaN	NaN	NaN	NaN	NaN	NaN	NaN	NaN	NaN	NaN	NaN	NaN	NaN	NaN	NaN	NaN	NaN	NaN	NaN	NaN
257	1.285	NaN	NaN	NaN	NaN	NaN	NaN	NaN	NaN	NaN	NaN	NaN	NaN	NaN	NaN	NaN	NaN	NaN	NaN	NaN	NaN	NaN	NaN	NaN	NaN	NaN	NaN	NaN	NaN	NaN	NaN	NaN	NaN	NaN	NaN	NaN	NaN	NaN	NaN	NaN	NaN	NaN	NaN	NaN	NaN	NaN	NaN	NaN	NaN
258	1.29	NaN	NaN	NaN	NaN	NaN	NaN	NaN	NaN	NaN	NaN	NaN	NaN	NaN	NaN	NaN	NaN	NaN	NaN	NaN	NaN	NaN	NaN	NaN	NaN	NaN	NaN	NaN	NaN	NaN	NaN	NaN	NaN	NaN	NaN	NaN	NaN	NaN	NaN	NaN	NaN	NaN	NaN	NaN	NaN	NaN	NaN	NaN	NaN
259	1.295	NaN	NaN	NaN	NaN	NaN	NaN	NaN	NaN	NaN	NaN	NaN	NaN	NaN	NaN	NaN	NaN	NaN	NaN	NaN	NaN	NaN	NaN	NaN	NaN	NaN	NaN	NaN	NaN	NaN	NaN	NaN	NaN	NaN	NaN	NaN	NaN	NaN	NaN	NaN	NaN	NaN	NaN	NaN	NaN	NaN	NaN	NaN	NaN
260	1.3	NaN	NaN	NaN	NaN	NaN	NaN	NaN	NaN	NaN	NaN	NaN	NaN	NaN	NaN	NaN	NaN	NaN	NaN	NaN	NaN	NaN	NaN	NaN	NaN	NaN	NaN	NaN	NaN	NaN	NaN	NaN	NaN	NaN	NaN	NaN	NaN	NaN	NaN	NaN	NaN	NaN	NaN	NaN	NaN	NaN	NaN	NaN	NaN
261	1.305	NaN	NaN	NaN	NaN	NaN	NaN	NaN	NaN	NaN	NaN	NaN	NaN	NaN	NaN	NaN	NaN	NaN	NaN	NaN	NaN	NaN	NaN	NaN	NaN	NaN	NaN	NaN	NaN	NaN	NaN	NaN	NaN	NaN	NaN	NaN	NaN	NaN	NaN	NaN	NaN	NaN	NaN	NaN	NaN	NaN	NaN	NaN	NaN
262	1.31	NaN	NaN	NaN	NaN	NaN	NaN	NaN	NaN	NaN	NaN	NaN	NaN	NaN	NaN	NaN	NaN	NaN	NaN	NaN	NaN	NaN	NaN	NaN	NaN	NaN	NaN	NaN	NaN	NaN	NaN	NaN	NaN	NaN	NaN	NaN	NaN	NaN	NaN	NaN	NaN	NaN	NaN	NaN	NaN	NaN	NaN	NaN	NaN
263	1.315	NaN	NaN	NaN	NaN	NaN	NaN	NaN	NaN	NaN	NaN	NaN	NaN	NaN	NaN	NaN	NaN	NaN	NaN	NaN	NaN	NaN	NaN	NaN	NaN	NaN	NaN	NaN	NaN	NaN	NaN	NaN	NaN	NaN	NaN	NaN	NaN	NaN	NaN	NaN	NaN	NaN	NaN	NaN	NaN	NaN	NaN	NaN	NaN
264	1.32	NaN	NaN	NaN	NaN	NaN	NaN	NaN	NaN	NaN	NaN	NaN	NaN	NaN	NaN	NaN	NaN	NaN	NaN	NaN	NaN	NaN	NaN	NaN	NaN	NaN	NaN	NaN	NaN	NaN	NaN	NaN	NaN	NaN	NaN	NaN	NaN	NaN	NaN	NaN	NaN	NaN	NaN	NaN	NaN	NaN	NaN	NaN	NaN
265	1.325	NaN	NaN	NaN	NaN	NaN	NaN	NaN	NaN	NaN	NaN	NaN	NaN	NaN	NaN	NaN	NaN	NaN	NaN	NaN	NaN	NaN	NaN	NaN	NaN	NaN	NaN	NaN	NaN	NaN	NaN	NaN	NaN	NaN	NaN	NaN	NaN	NaN	NaN	NaN	NaN	NaN	NaN	NaN	NaN	NaN	NaN	NaN	NaN
266	1.33	NaN	NaN	NaN	NaN	NaN	NaN	NaN	NaN	NaN	NaN	NaN	NaN	NaN	NaN	NaN	NaN	NaN	NaN	NaN	NaN	NaN	NaN	NaN	NaN	NaN	NaN	NaN	NaN	NaN	NaN	NaN	NaN	NaN	NaN	NaN	NaN	NaN	NaN	NaN	NaN	NaN	NaN	NaN	NaN	NaN	NaN	NaN	NaN
267	1.335	NaN	NaN	NaN	NaN	NaN	NaN	NaN	NaN	NaN	NaN	NaN	NaN	NaN	NaN	NaN	NaN	NaN	NaN	NaN	NaN	NaN	NaN	NaN	NaN	NaN	NaN	NaN	NaN	NaN	NaN	NaN	NaN	NaN	NaN	NaN	NaN	NaN	NaN	NaN	NaN	NaN	NaN	NaN	NaN	NaN	NaN	NaN	NaN
268	1.34	NaN	NaN	NaN	NaN	NaN	NaN	NaN	NaN	NaN	NaN	NaN	NaN	NaN	NaN	NaN	NaN	NaN	NaN	NaN	NaN	NaN	NaN	NaN	NaN	NaN	NaN	NaN	NaN	NaN	NaN	NaN	NaN	NaN	NaN	NaN	NaN	NaN	NaN	NaN	NaN	NaN	NaN	NaN	NaN	NaN	NaN	NaN	NaN
269	1.345	NaN	NaN	NaN	NaN	NaN	NaN	NaN	NaN	NaN	NaN	NaN	NaN	NaN	NaN	NaN	NaN	NaN	NaN	NaN	NaN	NaN	NaN	NaN	NaN	NaN	NaN	NaN	NaN	NaN	NaN	NaN	NaN	NaN	NaN	NaN	NaN	NaN	NaN	NaN	NaN	NaN	NaN	NaN	NaN	NaN	NaN	NaN	NaN
270	1.35	NaN	NaN	NaN	NaN	NaN	NaN	NaN	NaN	NaN	NaN	NaN	NaN	NaN	NaN	NaN	NaN	NaN	NaN	NaN	NaN	NaN	NaN	NaN	NaN	NaN	NaN	NaN	NaN	NaN	NaN	NaN	NaN	NaN	NaN	NaN	NaN	NaN	NaN	NaN	NaN	NaN	NaN	NaN	NaN	NaN	NaN	NaN	NaN
271	1.355	NaN	NaN	NaN	NaN	NaN	NaN	NaN	NaN	NaN	NaN	NaN	NaN	NaN	NaN	NaN	NaN	NaN	NaN	NaN	NaN	NaN	NaN	NaN	NaN	NaN	NaN	NaN	NaN	NaN	NaN	NaN	NaN	NaN	NaN	NaN	NaN	NaN	NaN	NaN	NaN	NaN	NaN	NaN	NaN	NaN	NaN	NaN	NaN
272	1.36	NaN	NaN	NaN	NaN	NaN	NaN	NaN	NaN	NaN	NaN	NaN	NaN	NaN	NaN	NaN	NaN	NaN	NaN	NaN	NaN	NaN	NaN	NaN	NaN	NaN	NaN	NaN	NaN	NaN	NaN	NaN	NaN	NaN	NaN	NaN	NaN	NaN	NaN	NaN	NaN	NaN	NaN	NaN	NaN	NaN	NaN	NaN	NaN
273	1.365	NaN	NaN	NaN	NaN	NaN	NaN	NaN	NaN	NaN	NaN	NaN	NaN	NaN	NaN	NaN	NaN	NaN	NaN	NaN	NaN	NaN	NaN	NaN	NaN	NaN	NaN	NaN	NaN	NaN	NaN	NaN	NaN	NaN	NaN	NaN	NaN	NaN	NaN	NaN	NaN	NaN	NaN	NaN	NaN	NaN	NaN	NaN	NaN
274	1.37	NaN	NaN	NaN	NaN	NaN	NaN	NaN	NaN	NaN	NaN	NaN	NaN	NaN	NaN	NaN	NaN	NaN	NaN	NaN	NaN	NaN	NaN	NaN	NaN	NaN	NaN	NaN	NaN	NaN	NaN	NaN	NaN	NaN	NaN	NaN	NaN	NaN	NaN	NaN	NaN	NaN	NaN	NaN	NaN	NaN	NaN	NaN	NaN
275	1.375	NaN	NaN	NaN	NaN	NaN	NaN	NaN	NaN	NaN	NaN	NaN	NaN	NaN	NaN	NaN	NaN	NaN	NaN	NaN	NaN	NaN	NaN	NaN	NaN	NaN	NaN	NaN	NaN	NaN	NaN	NaN	NaN	NaN	NaN	NaN	NaN	NaN	NaN	NaN	NaN	NaN	NaN	NaN	NaN	NaN	NaN	NaN	NaN
276	1.38	NaN	NaN	NaN	NaN	NaN	NaN	NaN	NaN	NaN	NaN	NaN	NaN	NaN	NaN	NaN	NaN	NaN	NaN	NaN	NaN	NaN	NaN	NaN	NaN	NaN	NaN	NaN	NaN	NaN	NaN	NaN	NaN	NaN	NaN	NaN	NaN	NaN	NaN	NaN	NaN	NaN	NaN	NaN	NaN	NaN	NaN	NaN	NaN
277	1.385	NaN	NaN	NaN	NaN	NaN	NaN	NaN	NaN	NaN	NaN	NaN	NaN	NaN	NaN	NaN	NaN	NaN	NaN	NaN	NaN	NaN	NaN	NaN	NaN	NaN	NaN	NaN	NaN	NaN	NaN	NaN	NaN	NaN	NaN	NaN	NaN	NaN	NaN	NaN	NaN	NaN	NaN	NaN	NaN	NaN	NaN	NaN	NaN
278	1.39	NaN	NaN	NaN	NaN	NaN	NaN	NaN	NaN	NaN	NaN	NaN	NaN	NaN	NaN	NaN	NaN	NaN	NaN	NaN	NaN	NaN	NaN	NaN	NaN	NaN	NaN	NaN	NaN	NaN	NaN	NaN	NaN	NaN	NaN	NaN	NaN	NaN	NaN	NaN	NaN	NaN	NaN	NaN	NaN	NaN	NaN	NaN	NaN
279	1.395	NaN	NaN	NaN	NaN	NaN	NaN	NaN	NaN	NaN	NaN	NaN	NaN	NaN	NaN	NaN	NaN	NaN	NaN	NaN	NaN	NaN	NaN	NaN	NaN	NaN	NaN	NaN	NaN	NaN	NaN	NaN	NaN	NaN	NaN	NaN	NaN	NaN	NaN	NaN	NaN	NaN	NaN	NaN	NaN	NaN	NaN	NaN	NaN
280	1.4	NaN	NaN	NaN	NaN	NaN	NaN	NaN	NaN	NaN	NaN	NaN	NaN	NaN	NaN	NaN	NaN	NaN	NaN	NaN	NaN	NaN	NaN	NaN	NaN	NaN	NaN	NaN	NaN	NaN	NaN	NaN	NaN	NaN	NaN	NaN	NaN	NaN	NaN	NaN	NaN	NaN	NaN	NaN	NaN	NaN	NaN	NaN	NaN
281	1.405	NaN	NaN	NaN	NaN	NaN	NaN	NaN	NaN	NaN	NaN	NaN	NaN	NaN	NaN	NaN	NaN	NaN	NaN	NaN	NaN	NaN	NaN	NaN	NaN	NaN	NaN	NaN	NaN	NaN	NaN	NaN	NaN	NaN	NaN	NaN	NaN	NaN	NaN	NaN	NaN	NaN	NaN	NaN	NaN	NaN	NaN	NaN	NaN
282	1.41	NaN	NaN	NaN	NaN	NaN	NaN	NaN	NaN	NaN	NaN	NaN	NaN	NaN	NaN	NaN	NaN	NaN	NaN	NaN	NaN	NaN	NaN	NaN	NaN	NaN	NaN	NaN	NaN	NaN	NaN	NaN	NaN	NaN	NaN	NaN	NaN	NaN	NaN	NaN	NaN	NaN	NaN	NaN	NaN	NaN	NaN	NaN	NaN
283	1.415	NaN	NaN	NaN	NaN	NaN	NaN	NaN	NaN	NaN	NaN	NaN	NaN	NaN	NaN	NaN	NaN	NaN	NaN	NaN	NaN	NaN	NaN	NaN	NaN	NaN	NaN	NaN	NaN	NaN	NaN	NaN	NaN	NaN	NaN	NaN	NaN	NaN	NaN	NaN	NaN	NaN	NaN	NaN	NaN	NaN	NaN	NaN	NaN
284	1.42	NaN	NaN	NaN	NaN	NaN	NaN	NaN	NaN	NaN	NaN	NaN	NaN	NaN	NaN	NaN	NaN	NaN	NaN	NaN	NaN	NaN	NaN	NaN	NaN	NaN	NaN	NaN	NaN	NaN	NaN	NaN	NaN	NaN	NaN	NaN	NaN	NaN	NaN	NaN	NaN	NaN	NaN	NaN	NaN	NaN	NaN	NaN	NaN
285	1.425	NaN	NaN	NaN	NaN	NaN	NaN	NaN	NaN	NaN	NaN	NaN	NaN	NaN	NaN	NaN	NaN	NaN	NaN	NaN	NaN	NaN	NaN	NaN	NaN	NaN	NaN	NaN	NaN	NaN	NaN	NaN	NaN	NaN	NaN	NaN	NaN	NaN	NaN	NaN	NaN	NaN	NaN	NaN	NaN	NaN	NaN	NaN	NaN
286	1.43	NaN	NaN	NaN	NaN	NaN	NaN	NaN	NaN	NaN	NaN	NaN	NaN	NaN	NaN	NaN	NaN	NaN	NaN	NaN	NaN	NaN	NaN	NaN	NaN	NaN	NaN	NaN	NaN	NaN	NaN	NaN	NaN	NaN	NaN	NaN	NaN	NaN	NaN	NaN	NaN	NaN	NaN	NaN	NaN	NaN	NaN	NaN	NaN
287	1.435	NaN	NaN	NaN	NaN	NaN	NaN	NaN	NaN	NaN	NaN	NaN	NaN	NaN	NaN	NaN	NaN	NaN	NaN	NaN	NaN	NaN	NaN	NaN	NaN	NaN	NaN	NaN	NaN	NaN	NaN	NaN	NaN	NaN	NaN	NaN	NaN	NaN	NaN	NaN	NaN	NaN	NaN	NaN	NaN	NaN	NaN	NaN	NaN
288	1.44	NaN	NaN	NaN	NaN	NaN	NaN	NaN	NaN	NaN	NaN	NaN	NaN	NaN	NaN	NaN	NaN	NaN	NaN	NaN	NaN	NaN	NaN	NaN	NaN	NaN	NaN	NaN	NaN	NaN	NaN	NaN	NaN	NaN	NaN	NaN	NaN	NaN	NaN	NaN	NaN	NaN	NaN	NaN	NaN	NaN	NaN	NaN	NaN
289	1.445	NaN	NaN	NaN	NaN	NaN	NaN	NaN	NaN	NaN	NaN	NaN	NaN	NaN	NaN	NaN	NaN	NaN	NaN	NaN	NaN	NaN	NaN	NaN	NaN	NaN	NaN	NaN	NaN	NaN	NaN	NaN	NaN	NaN	NaN	NaN	NaN	NaN	NaN	NaN	NaN	NaN	NaN	NaN	NaN	NaN	NaN	NaN	NaN
290	1.45	NaN	NaN	NaN	NaN	NaN	NaN	NaN	NaN	NaN	NaN	NaN	NaN	NaN	NaN	NaN	NaN	NaN	NaN	NaN	NaN	NaN	NaN	NaN	NaN	NaN	NaN	NaN	NaN	NaN	NaN	NaN	NaN	NaN	NaN	NaN	NaN	NaN	NaN	NaN	NaN	NaN	NaN	NaN	NaN	NaN	NaN	NaN	NaN
291	1.455	NaN	NaN	NaN	NaN	NaN	NaN	NaN	NaN	NaN	NaN	NaN	NaN	NaN	NaN	NaN	NaN	NaN	NaN	NaN	NaN	NaN	NaN	NaN	NaN	NaN	NaN	NaN	NaN	NaN	NaN	NaN	NaN	NaN	NaN	NaN	NaN	NaN	NaN	NaN	NaN	NaN	NaN	NaN	NaN	NaN	NaN	NaN	NaN
292	1.46	NaN	NaN	NaN	NaN	NaN	NaN	NaN	NaN	NaN	NaN	NaN	NaN	NaN	NaN	NaN	NaN	NaN	NaN	NaN	NaN	NaN	NaN	NaN	NaN	NaN	NaN	NaN	NaN	NaN	NaN	NaN	NaN	NaN	NaN	NaN	NaN	NaN	NaN	NaN	NaN	NaN	NaN	NaN	NaN	NaN	NaN	NaN	NaN
293	1.465	NaN	NaN	NaN	NaN	NaN	NaN	NaN	NaN	NaN	NaN	NaN	NaN	NaN	NaN	NaN	NaN	NaN	NaN	NaN	NaN	NaN	NaN	NaN	NaN	NaN	NaN	NaN	NaN	NaN	NaN	NaN	NaN	NaN	NaN	NaN	NaN	NaN	NaN	NaN	NaN	NaN	NaN	NaN	NaN	NaN	NaN	NaN	NaN
294	1.47	NaN	NaN	NaN	NaN	NaN	NaN	NaN	NaN	NaN	NaN	NaN	NaN	NaN	NaN	NaN	NaN	NaN	NaN	NaN	NaN	NaN	NaN	NaN	NaN	NaN	NaN	NaN	NaN	NaN	NaN	NaN	NaN	NaN	NaN	NaN	NaN	NaN	NaN	NaN	NaN	NaN	NaN	NaN	NaN	NaN	NaN	NaN	NaN
295	1.475	NaN	NaN	NaN	NaN	NaN	NaN	NaN	NaN	NaN	NaN	NaN	NaN	NaN	NaN	NaN	NaN	NaN	NaN	NaN	NaN	NaN	NaN	NaN	NaN	NaN	NaN	NaN	NaN	NaN	NaN	NaN	NaN	NaN	NaN	NaN	NaN	NaN	NaN	NaN	NaN	NaN	NaN	NaN	NaN	NaN	NaN	NaN	NaN
296	1.48	NaN	NaN	NaN	NaN	NaN	NaN	-1.79	0.86	0.61	NaN	NaN	NaN	NaN	NaN	NaN	NaN	NaN	NaN	NaN	NaN	NaN	NaN	NaN	NaN	NaN	NaN	NaN	NaN	NaN	NaN	NaN	NaN	NaN	NaN	NaN	NaN	NaN	NaN	NaN	NaN	NaN	NaN	NaN	NaN	NaN	NaN	NaN	NaN
297	1.485	NaN	NaN	NaN	NaN	NaN	NaN	-1.79	0.86	0.61	NaN	NaN	NaN	NaN	NaN	NaN	NaN	NaN	NaN	NaN	NaN	NaN	NaN	NaN	NaN	NaN	NaN	NaN	NaN	NaN	NaN	NaN	NaN	NaN	NaN	NaN	NaN	NaN	NaN	NaN	NaN	NaN	NaN	NaN	NaN	NaN	NaN	NaN	NaN
298	1.49	NaN	NaN	NaN	NaN	NaN	NaN	-1.78	0.86	0.61	NaN	NaN	NaN	NaN	NaN	NaN	NaN	NaN	NaN	NaN	NaN	NaN	NaN	NaN	NaN	NaN	NaN	NaN	NaN	NaN	NaN	NaN	NaN	NaN	NaN	NaN	NaN	NaN	NaN	NaN	NaN	NaN	NaN	NaN	NaN	NaN	NaN	NaN	NaN
299	1.495	NaN	NaN	NaN	NaN	NaN	NaN	-1.78	0.86	0.61	NaN	NaN	NaN	NaN	NaN	NaN	NaN	NaN	NaN	NaN	NaN	NaN	NaN	NaN	NaN	NaN	NaN	NaN	NaN	NaN	NaN	NaN	NaN	NaN	NaN	NaN	NaN	NaN	NaN	NaN	NaN	NaN	NaN	NaN	NaN	NaN	NaN	NaN	NaN
300	1.5	NaN	NaN	NaN	NaN	NaN	NaN	-1.78	0.86	0.61	NaN	NaN	NaN	NaN	NaN	NaN	NaN	NaN	NaN	NaN	NaN	NaN	NaN	NaN	NaN	NaN	NaN	NaN	NaN	NaN	NaN	NaN	NaN	NaN	NaN	NaN	NaN	NaN	NaN	NaN	NaN	NaN	NaN	NaN	NaN	NaN	NaN	NaN	NaN
301	1.505	NaN	NaN	NaN	NaN	NaN	NaN	-1.78	0.86	0.61	NaN	NaN	NaN	NaN	NaN	NaN	NaN	NaN	NaN	NaN	NaN	NaN	NaN	NaN	NaN	NaN	NaN	NaN	NaN	NaN	NaN	NaN	NaN	NaN	NaN	NaN	NaN	NaN	NaN	NaN	NaN	NaN	NaN	NaN	NaN	NaN	NaN	NaN	NaN
302	1.51	NaN	NaN	NaN	NaN	NaN	NaN	-1.77	0.86	0.61	NaN	NaN	NaN	NaN	NaN	NaN	NaN	NaN	NaN	NaN	NaN	NaN	NaN	NaN	NaN	NaN	NaN	NaN	NaN	NaN	NaN	NaN	NaN	NaN	NaN	NaN	NaN	NaN	NaN	NaN	NaN	NaN	NaN	NaN	NaN	NaN	NaN	NaN	NaN
303	1.515	NaN	NaN	NaN	NaN	NaN	NaN	-1.77	0.86	0.61	NaN	NaN	NaN	NaN	NaN	NaN	NaN	NaN	NaN	NaN	NaN	NaN	NaN	NaN	NaN	NaN	NaN	NaN	NaN	NaN	NaN	NaN	NaN	NaN	NaN	NaN	NaN	NaN	NaN	NaN	NaN	NaN	NaN	NaN	NaN	NaN	NaN	NaN	NaN
304	1.52	NaN	NaN	NaN	NaN	NaN	NaN	-1.77	0.86	0.61	NaN	NaN	NaN	NaN	NaN	NaN	NaN	NaN	NaN	NaN	NaN	NaN	NaN	NaN	NaN	NaN	NaN	NaN	NaN	NaN	NaN	NaN	NaN	NaN	NaN	NaN	NaN	NaN	NaN	NaN	NaN	NaN	NaN	NaN	NaN	NaN	NaN	NaN	NaN
305	1.525	NaN	NaN	NaN	NaN	NaN	NaN	-1.76	0.86	0.61	NaN	NaN	NaN	NaN	NaN	NaN	NaN	NaN	NaN	NaN	NaN	NaN	NaN	NaN	NaN	NaN	NaN	NaN	NaN	NaN	NaN	NaN	NaN	NaN	NaN	NaN	NaN	NaN	NaN	NaN	NaN	NaN	NaN	NaN	NaN	NaN	NaN	NaN	NaN
306	1.53	NaN	NaN	NaN	NaN	NaN	NaN	-1.76	0.86	0.61	NaN	NaN	NaN	NaN	NaN	NaN	NaN	NaN	NaN	NaN	NaN	NaN	NaN	NaN	NaN	NaN	NaN	NaN	NaN	NaN	NaN	NaN	NaN	NaN	NaN	NaN	NaN	NaN	NaN	NaN	NaN	NaN	NaN	NaN	NaN	NaN	NaN	NaN	NaN
307	1.535	NaN	NaN	NaN	NaN	NaN	NaN	-1.76	0.86	0.61	NaN	NaN	NaN	NaN	NaN	NaN	NaN	NaN	NaN	NaN	NaN	NaN	NaN	NaN	NaN	NaN	NaN	NaN	NaN	NaN	NaN	NaN	NaN	NaN	NaN	NaN	NaN	NaN	NaN	NaN	NaN	NaN	NaN	NaN	NaN	NaN	NaN	NaN	NaN
308	1.54	NaN	NaN	NaN	NaN	NaN	NaN	-1.76	0.86	0.61	NaN	NaN	NaN	NaN	NaN	NaN	NaN	NaN	NaN	NaN	NaN	NaN	NaN	NaN	NaN	NaN	NaN	NaN	NaN	NaN	NaN	NaN	NaN	NaN	NaN	NaN	NaN	NaN	NaN	NaN	NaN	NaN	NaN	NaN	NaN	NaN	NaN	NaN	NaN
309	1.545	NaN	NaN	NaN	NaN	NaN	NaN	-1.75	0.86	0.61	NaN	NaN	NaN	NaN	NaN	NaN	NaN	NaN	NaN	NaN	NaN	NaN	NaN	NaN	NaN	NaN	NaN	NaN	NaN	NaN	NaN	NaN	NaN	NaN	NaN	NaN	NaN	NaN	NaN	NaN	NaN	NaN	NaN	NaN	NaN	NaN	NaN	NaN	NaN
310	1.55	NaN	NaN	NaN	NaN	NaN	NaN	-1.75	0.86	0.61	NaN	NaN	NaN	NaN	NaN	NaN	NaN	NaN	NaN	NaN	NaN	NaN	NaN	NaN	NaN	NaN	NaN	NaN	NaN	NaN	NaN	NaN	NaN	NaN	NaN	NaN	NaN	NaN	NaN	NaN	NaN	NaN	NaN	NaN	NaN	NaN	NaN	NaN	NaN
311	1.555	NaN	NaN	NaN	NaN	NaN	NaN	-1.75	0.86	0.61	NaN	NaN	NaN	NaN	NaN	NaN	NaN	NaN	NaN	NaN	NaN	NaN	NaN	NaN	NaN	NaN	NaN	NaN	NaN	NaN	NaN	NaN	NaN	NaN	NaN	NaN	NaN	NaN	NaN	NaN	NaN	NaN	NaN	NaN	NaN	NaN	NaN	NaN	NaN
312	1.56	NaN	NaN	NaN	NaN	NaN	NaN	-1.74	0.85	0.61	NaN	NaN	NaN	NaN	NaN	NaN	NaN	NaN	NaN	NaN	NaN	NaN	NaN	NaN	NaN	NaN	NaN	NaN	NaN	NaN	NaN	NaN	NaN	NaN	NaN	NaN	NaN	NaN	NaN	NaN	NaN	NaN	NaN	-1.53	0.28	0.22	NaN	NaN	NaN
313	1.565	NaN	NaN	NaN	NaN	NaN	NaN	-1.74	0.85	0.61	NaN	NaN	NaN	NaN	NaN	NaN	NaN	NaN	NaN	NaN	NaN	NaN	NaN	NaN	NaN	NaN	NaN	NaN	NaN	NaN	NaN	NaN	NaN	NaN	NaN	NaN	NaN	NaN	NaN	NaN	NaN	NaN	NaN	-1.53	0.28	0.22	NaN	NaN	NaN
314	1.57	NaN	NaN	NaN	NaN	NaN	NaN	-1.74	0.85	0.61	NaN	NaN	NaN	NaN	NaN	NaN	NaN	NaN	NaN	NaN	NaN	NaN	NaN	NaN	NaN	NaN	NaN	NaN	NaN	NaN	NaN	NaN	NaN	NaN	NaN	NaN	NaN	NaN	NaN	NaN	NaN	NaN	NaN	-1.52	0.28	0.22	NaN	NaN	NaN
315	1.575	NaN	NaN	NaN	NaN	NaN	NaN	-1.73	0.85	0.61	NaN	NaN	NaN	NaN	NaN	NaN	NaN	NaN	NaN	NaN	NaN	NaN	NaN	NaN	NaN	NaN	NaN	NaN	NaN	NaN	NaN	NaN	NaN	NaN	NaN	NaN	NaN	NaN	NaN	NaN	NaN	NaN	NaN	-1.52	0.28	0.22	NaN	NaN	NaN
316	1.58	NaN	NaN	NaN	NaN	NaN	NaN	-1.73	0.85	0.61	NaN	NaN	NaN	NaN	NaN	NaN	NaN	NaN	NaN	NaN	NaN	NaN	NaN	NaN	NaN	NaN	NaN	NaN	NaN	NaN	NaN	NaN	NaN	NaN	NaN	NaN	NaN	NaN	NaN	NaN	NaN	NaN	NaN	-1.51	0.28	0.22	NaN	NaN	NaN
317	1.585	NaN	NaN	NaN	NaN	NaN	NaN	-1.73	0.85	0.61	NaN	NaN	NaN	NaN	NaN	NaN	NaN	NaN	NaN	NaN	NaN	NaN	NaN	NaN	NaN	NaN	NaN	NaN	NaN	NaN	NaN	NaN	NaN	NaN	NaN	NaN	NaN	NaN	NaN	NaN	NaN	NaN	NaN	-1.51	0.28	0.22	NaN	NaN	NaN
318	1.59	NaN	NaN	NaN	NaN	NaN	NaN	-1.72	0.85	0.61	NaN	NaN	NaN	NaN	NaN	NaN	NaN	NaN	NaN	NaN	NaN	NaN	NaN	NaN	NaN	NaN	NaN	NaN	NaN	NaN	NaN	NaN	NaN	NaN	NaN	NaN	NaN	NaN	NaN	NaN	NaN	NaN	NaN	NaN	NaN	NaN	-1.41	0.11	0.29
319	1.595	NaN	NaN	NaN	NaN	NaN	NaN	-1.72	0.85	0.61	NaN	NaN	NaN	NaN	NaN	NaN	NaN	NaN	NaN	NaN	NaN	NaN	NaN	NaN	NaN	NaN	NaN	NaN	NaN	NaN	NaN	NaN	NaN	NaN	NaN	NaN	NaN	NaN	NaN	NaN	NaN	NaN	NaN	-1.49	0.28	0.22	-1.41	0.11	0.29
320	1.6	NaN	NaN	NaN	NaN	NaN	NaN	-1.72	0.85	0.61	NaN	NaN	NaN	NaN	NaN	NaN	NaN	NaN	NaN	NaN	NaN	NaN	NaN	NaN	NaN	NaN	NaN	NaN	NaN	NaN	NaN	NaN	NaN	NaN	NaN	NaN	NaN	NaN	NaN	NaN	NaN	NaN	NaN	-1.49	0.28	0.22	-1.4	0.11	0.29
321	1.605	NaN	NaN	NaN	NaN	NaN	NaN	-1.71	0.85	0.61	NaN	NaN	NaN	NaN	NaN	NaN	NaN	NaN	NaN	NaN	NaN	NaN	NaN	NaN	NaN	NaN	NaN	NaN	NaN	NaN	NaN	NaN	NaN	NaN	NaN	NaN	NaN	NaN	NaN	NaN	NaN	NaN	NaN	-1.49	0.28	0.22	-1.4	0.11	0.3
322	1.61	NaN	NaN	NaN	NaN	NaN	NaN	-1.71	0.85	0.61	NaN	NaN	NaN	NaN	NaN	NaN	NaN	NaN	NaN	NaN	NaN	NaN	NaN	NaN	NaN	NaN	NaN	NaN	NaN	NaN	NaN	NaN	NaN	NaN	NaN	NaN	NaN	NaN	NaN	NaN	NaN	NaN	NaN	-1.48	0.28	0.22	-1.39	0.11	0.3
323	1.615	NaN	NaN	NaN	NaN	NaN	NaN	-1.71	0.85	0.61	NaN	NaN	NaN	NaN	NaN	NaN	NaN	NaN	NaN	NaN	NaN	NaN	NaN	NaN	NaN	NaN	NaN	NaN	NaN	NaN	NaN	NaN	NaN	NaN	NaN	NaN	NaN	NaN	NaN	NaN	NaN	NaN	NaN	-1.48	0.28	0.22	-1.39	0.11	0.3
324	1.62	NaN	NaN	NaN	NaN	NaN	NaN	-1.7	0.85	0.61	NaN	NaN	NaN	NaN	NaN	NaN	NaN	NaN	NaN	NaN	NaN	NaN	NaN	NaN	NaN	NaN	NaN	NaN	NaN	NaN	NaN	NaN	NaN	NaN	NaN	NaN	NaN	NaN	NaN	NaN	NaN	NaN	NaN	-1.48	0.28	0.22	-1.38	0.11	0.3
325	1.625	NaN	NaN	NaN	NaN	NaN	NaN	-1.7	0.85	0.61	NaN	NaN	NaN	NaN	NaN	NaN	NaN	NaN	NaN	NaN	NaN	NaN	NaN	NaN	NaN	NaN	NaN	NaN	NaN	NaN	NaN	NaN	NaN	NaN	NaN	NaN	NaN	NaN	NaN	NaN	NaN	NaN	NaN	NaN	NaN	NaN	-1.38	0.11	0.3
326	1.63	NaN	NaN	NaN	NaN	NaN	NaN	-1.7	0.85	0.61	NaN	NaN	NaN	NaN	NaN	NaN	NaN	NaN	NaN	NaN	NaN	NaN	NaN	NaN	NaN	NaN	NaN	NaN	NaN	NaN	NaN	NaN	NaN	NaN	NaN	NaN	NaN	NaN	NaN	NaN	NaN	NaN	NaN	-1.46	0.28	0.22	-1.37	0.1	0.3
327	1.635	NaN	NaN	NaN	NaN	NaN	NaN	-1.69	0.85	0.6	NaN	NaN	NaN	NaN	NaN	NaN	NaN	NaN	NaN	NaN	NaN	NaN	NaN	NaN	NaN	NaN	NaN	NaN	NaN	NaN	NaN	NaN	NaN	NaN	NaN	NaN	NaN	NaN	NaN	NaN	NaN	NaN	NaN	-1.46	0.28	0.22	-1.37	0.1	0.3
328	1.64	NaN	NaN	NaN	NaN	NaN	NaN	-1.69	0.85	0.6	NaN	NaN	NaN	NaN	NaN	NaN	NaN	NaN	NaN	NaN	NaN	NaN	NaN	NaN	NaN	NaN	NaN	NaN	NaN	NaN	NaN	NaN	NaN	NaN	NaN	NaN	NaN	NaN	NaN	NaN	NaN	NaN	NaN	-1.46	0.28	0.22	-1.37	0.1	0.3
329	1.645	NaN	NaN	NaN	NaN	NaN	NaN	-1.68	0.85	0.6	NaN	NaN	NaN	NaN	NaN	NaN	NaN	NaN	NaN	NaN	NaN	NaN	NaN	NaN	NaN	NaN	NaN	NaN	NaN	NaN	NaN	NaN	NaN	NaN	NaN	NaN	NaN	NaN	NaN	NaN	NaN	NaN	NaN	-1.45	0.28	0.22	-1.36	0.1	0.3
330	1.65	NaN	NaN	NaN	NaN	NaN	NaN	-1.68	0.85	0.6	NaN	NaN	NaN	NaN	NaN	NaN	NaN	NaN	NaN	NaN	NaN	NaN	NaN	NaN	NaN	NaN	NaN	NaN	NaN	NaN	NaN	NaN	NaN	NaN	NaN	NaN	NaN	NaN	NaN	NaN	NaN	NaN	NaN	-1.45	0.28	0.22	-1.36	0.1	0.3
331	1.655	NaN	NaN	NaN	NaN	NaN	NaN	-1.68	0.85	0.6	NaN	NaN	NaN	NaN	NaN	NaN	NaN	NaN	NaN	NaN	NaN	NaN	NaN	NaN	NaN	NaN	NaN	NaN	NaN	NaN	NaN	NaN	NaN	NaN	NaN	NaN	NaN	NaN	NaN	NaN	NaN	NaN	NaN	-1.45	0.28	0.22	-1.36	0.1	0.3
332	1.66	NaN	NaN	NaN	NaN	NaN	NaN	-1.67	0.85	0.6	NaN	NaN	NaN	NaN	NaN	NaN	NaN	NaN	NaN	NaN	NaN	NaN	NaN	NaN	NaN	NaN	NaN	NaN	NaN	NaN	NaN	NaN	NaN	NaN	NaN	NaN	NaN	NaN	NaN	NaN	NaN	NaN	NaN	-1.44	0.27	0.22	-1.36	0.1	0.3
333	1.665	NaN	NaN	NaN	NaN	NaN	NaN	-1.67	0.85	0.6	NaN	NaN	NaN	NaN	NaN	NaN	NaN	NaN	NaN	NaN	NaN	NaN	NaN	NaN	NaN	NaN	NaN	NaN	NaN	NaN	NaN	NaN	NaN	NaN	NaN	NaN	NaN	NaN	NaN	NaN	NaN	NaN	NaN	-1.44	0.27	0.22	-1.35	0.1	0.3
334	1.67	NaN	NaN	NaN	NaN	NaN	NaN	-1.66	0.85	0.6	NaN	NaN	NaN	NaN	NaN	NaN	NaN	NaN	NaN	NaN	NaN	NaN	NaN	NaN	NaN	NaN	NaN	NaN	NaN	NaN	NaN	NaN	NaN	NaN	NaN	NaN	NaN	NaN	NaN	NaN	NaN	NaN	NaN	-1.44	0.27	0.22	-1.35	0.1	0.3
335	1.675	NaN	NaN	NaN	NaN	NaN	NaN	-1.66	0.85	0.6	NaN	NaN	NaN	NaN	NaN	NaN	NaN	NaN	NaN	NaN	NaN	NaN	NaN	NaN	NaN	NaN	NaN	NaN	NaN	NaN	NaN	NaN	NaN	NaN	NaN	NaN	NaN	NaN	NaN	NaN	NaN	NaN	NaN	-1.43	0.27	0.22	-1.35	0.09	0.3
336	1.68	NaN	NaN	NaN	NaN	NaN	NaN	-1.65	0.85	0.6	NaN	NaN	NaN	NaN	NaN	NaN	NaN	NaN	NaN	NaN	NaN	NaN	NaN	NaN	NaN	NaN	NaN	NaN	NaN	NaN	NaN	NaN	NaN	NaN	NaN	NaN	NaN	NaN	NaN	NaN	NaN	NaN	NaN	-1.43	0.27	0.22	-1.35	0.09	0.3
337	1.685	NaN	NaN	NaN	NaN	NaN	NaN	-1.65	0.85	0.6	NaN	NaN	NaN	NaN	NaN	NaN	NaN	NaN	NaN	NaN	NaN	NaN	NaN	NaN	NaN	NaN	NaN	NaN	NaN	NaN	NaN	NaN	NaN	NaN	NaN	NaN	NaN	NaN	NaN	NaN	NaN	NaN	NaN	-1.43	0.27	0.23	-1.35	0.09	0.3
338	1.69	NaN	NaN	NaN	NaN	NaN	NaN	-1.64	0.85	0.6	NaN	NaN	NaN	NaN	NaN	NaN	NaN	NaN	NaN	NaN	NaN	NaN	NaN	NaN	NaN	NaN	NaN	NaN	NaN	NaN	NaN	NaN	NaN	NaN	NaN	NaN	NaN	NaN	NaN	NaN	NaN	NaN	NaN	-1.43	0.27	0.23	-1.35	0.09	0.3
339	1.695	NaN	NaN	NaN	NaN	NaN	NaN	-1.64	0.85	0.6	NaN	NaN	NaN	NaN	NaN	NaN	NaN	NaN	NaN	NaN	NaN	NaN	NaN	NaN	NaN	NaN	NaN	NaN	NaN	NaN	NaN	NaN	NaN	NaN	NaN	NaN	NaN	NaN	NaN	NaN	NaN	NaN	NaN	-1.42	0.27	0.23	-1.35	0.09	0.3
340	1.7	NaN	NaN	NaN	NaN	NaN	NaN	-1.64	0.85	0.6	NaN	NaN	NaN	NaN	NaN	NaN	NaN	NaN	NaN	NaN	NaN	NaN	NaN	NaN	NaN	NaN	NaN	NaN	NaN	NaN	NaN	NaN	NaN	NaN	NaN	NaN	NaN	NaN	NaN	NaN	NaN	NaN	NaN	-1.42	0.27	0.23	-1.35	0.09	0.3
341	1.705	NaN	NaN	NaN	NaN	NaN	NaN	-1.63	0.85	0.6	NaN	NaN	NaN	NaN	NaN	NaN	NaN	NaN	NaN	NaN	NaN	NaN	NaN	NaN	NaN	NaN	NaN	NaN	NaN	NaN	NaN	NaN	NaN	NaN	NaN	NaN	NaN	NaN	NaN	NaN	NaN	NaN	NaN	-1.42	0.27	0.23	-1.35	0.09	0.3
342	1.71	NaN	NaN	NaN	NaN	NaN	NaN	-1.63	0.85	0.6	NaN	NaN	NaN	NaN	NaN	NaN	NaN	NaN	NaN	NaN	NaN	NaN	NaN	NaN	NaN	NaN	NaN	NaN	NaN	NaN	NaN	NaN	NaN	NaN	NaN	NaN	NaN	NaN	NaN	NaN	NaN	NaN	NaN	-1.42	0.27	0.23	-1.34	0.09	0.3
343	1.715	-1.67	0.94	0.4	NaN	NaN	NaN	-1.62	0.85	0.6	NaN	NaN	NaN	NaN	NaN	NaN	NaN	NaN	NaN	NaN	NaN	NaN	NaN	NaN	NaN	NaN	NaN	NaN	NaN	NaN	NaN	NaN	NaN	NaN	NaN	NaN	NaN	NaN	NaN	NaN	NaN	NaN	NaN	-1.41	0.26	0.23	-1.34	0.09	0.3
344	1.72	-1.66	0.94	0.4	NaN	NaN	NaN	-1.62	0.85	0.6	NaN	NaN	NaN	NaN	NaN	NaN	NaN	NaN	NaN	NaN	NaN	NaN	NaN	NaN	NaN	NaN	NaN	NaN	NaN	NaN	NaN	NaN	NaN	NaN	NaN	NaN	NaN	NaN	NaN	NaN	NaN	NaN	NaN	-1.41	0.26	0.23	-1.34	0.09	0.3
345	1.725	-1.66	0.94	0.4	NaN	NaN	NaN	-1.61	0.85	0.6	NaN	NaN	NaN	NaN	NaN	NaN	NaN	NaN	NaN	NaN	NaN	NaN	NaN	NaN	NaN	NaN	NaN	NaN	NaN	NaN	NaN	NaN	NaN	NaN	NaN	NaN	NaN	NaN	NaN	NaN	NaN	NaN	NaN	-1.41	0.26	0.23	-1.34	0.09	0.3
346	1.73	-1.65	0.94	0.4	NaN	NaN	NaN	-1.61	0.85	0.6	NaN	NaN	NaN	NaN	NaN	NaN	NaN	NaN	NaN	NaN	NaN	NaN	NaN	NaN	NaN	NaN	NaN	NaN	NaN	NaN	NaN	NaN	NaN	NaN	NaN	NaN	NaN	NaN	NaN	NaN	NaN	NaN	NaN	-1.4	0.27	0.23	-1.34	0.09	0.3
347	1.735	-1.65	0.94	0.4	NaN	NaN	NaN	-1.6	0.85	0.6	NaN	NaN	NaN	NaN	NaN	NaN	NaN	NaN	NaN	NaN	NaN	NaN	NaN	NaN	NaN	NaN	NaN	NaN	NaN	NaN	NaN	NaN	NaN	NaN	NaN	NaN	NaN	NaN	NaN	NaN	NaN	NaN	NaN	-1.4	0.27	0.23	-1.33	0.09	0.3
348	1.74	-1.64	0.94	0.4	NaN	NaN	NaN	-1.59	0.85	0.6	NaN	NaN	NaN	NaN	NaN	NaN	NaN	NaN	NaN	NaN	NaN	NaN	NaN	NaN	NaN	NaN	NaN	NaN	NaN	NaN	NaN	NaN	NaN	NaN	NaN	NaN	NaN	NaN	NaN	NaN	NaN	NaN	NaN	-1.4	0.27	0.23	-1.33	0.09	0.3
349	1.745	-1.64	0.94	0.4	NaN	NaN	NaN	-1.59	0.85	0.6	NaN	NaN	NaN	NaN	NaN	NaN	NaN	NaN	NaN	NaN	NaN	NaN	NaN	NaN	NaN	NaN	NaN	NaN	NaN	NaN	NaN	NaN	NaN	NaN	NaN	NaN	NaN	NaN	NaN	NaN	NaN	NaN	NaN	-1.39	0.27	0.23	-1.33	0.09	0.3
350	1.75	-1.63	0.94	0.39	NaN	NaN	NaN	-1.58	0.85	0.59	NaN	NaN	NaN	NaN	NaN	NaN	NaN	NaN	NaN	NaN	NaN	NaN	NaN	NaN	NaN	NaN	NaN	NaN	NaN	NaN	NaN	NaN	NaN	NaN	NaN	NaN	NaN	NaN	NaN	NaN	NaN	NaN	NaN	-1.39	0.27	0.23	-1.33	0.09	0.3
351	1.755	-1.63	0.94	0.39	NaN	NaN	NaN	-1.58	0.85	0.59	NaN	NaN	NaN	NaN	NaN	NaN	NaN	NaN	NaN	NaN	NaN	NaN	NaN	NaN	NaN	NaN	NaN	NaN	NaN	NaN	NaN	NaN	NaN	NaN	NaN	NaN	NaN	NaN	NaN	NaN	NaN	NaN	NaN	-1.39	0.27	0.23	-1.33	0.09	0.3
352	1.76	-1.62	0.94	0.39	NaN	NaN	NaN	-1.57	0.85	0.59	NaN	NaN	NaN	NaN	NaN	NaN	NaN	NaN	NaN	NaN	NaN	NaN	NaN	NaN	NaN	NaN	NaN	NaN	NaN	NaN	NaN	NaN	NaN	NaN	NaN	NaN	NaN	NaN	NaN	NaN	NaN	NaN	NaN	-1.39	0.27	0.23	-1.33	0.09	0.3
353	1.765	-1.62	0.94	0.39	NaN	NaN	NaN	-1.57	0.85	0.59	NaN	NaN	NaN	NaN	NaN	NaN	NaN	NaN	NaN	NaN	NaN	NaN	NaN	NaN	NaN	NaN	NaN	NaN	NaN	NaN	NaN	NaN	NaN	NaN	NaN	NaN	NaN	NaN	NaN	NaN	NaN	NaN	NaN	-1.38	0.27	0.23	-1.33	0.09	0.3
354	1.77	-1.61	0.94	0.39	NaN	NaN	NaN	-1.56	0.85	0.59	NaN	NaN	NaN	NaN	NaN	NaN	NaN	NaN	NaN	NaN	NaN	NaN	NaN	NaN	NaN	NaN	NaN	NaN	NaN	NaN	NaN	NaN	NaN	NaN	NaN	NaN	NaN	NaN	NaN	NaN	NaN	NaN	NaN	-1.38	0.27	0.23	-1.33	0.09	0.3
355	1.775	-1.6	0.94	0.39	NaN	NaN	NaN	-1.56	0.85	0.59	NaN	NaN	NaN	NaN	NaN	NaN	NaN	NaN	NaN	NaN	NaN	NaN	NaN	NaN	NaN	NaN	NaN	NaN	NaN	NaN	NaN	NaN	NaN	NaN	NaN	NaN	NaN	NaN	NaN	NaN	NaN	NaN	NaN	-1.37	0.27	0.23	-1.33	0.09	0.3
356	1.78	-1.6	0.94	0.39	NaN	NaN	NaN	-1.55	0.85	0.59	NaN	NaN	NaN	NaN	NaN	NaN	NaN	NaN	NaN	NaN	NaN	NaN	NaN	NaN	NaN	NaN	NaN	NaN	NaN	NaN	NaN	NaN	NaN	NaN	NaN	NaN	NaN	NaN	NaN	NaN	NaN	NaN	NaN	-1.37	0.27	0.23	-1.33	0.09	0.3
357	1.785	-1.59	0.95	0.39	NaN	NaN	NaN	-1.54	0.85	0.59	NaN	NaN	NaN	NaN	NaN	NaN	NaN	NaN	NaN	NaN	NaN	NaN	NaN	NaN	NaN	NaN	NaN	NaN	NaN	NaN	NaN	NaN	NaN	NaN	NaN	NaN	NaN	NaN	NaN	NaN	NaN	NaN	NaN	-1.36	0.27	0.22	-1.32	0.09	0.3
358	1.79	-1.59	0.95	0.39	NaN	NaN	NaN	-1.54	0.85	0.59	NaN	NaN	NaN	NaN	NaN	NaN	NaN	NaN	NaN	NaN	NaN	NaN	NaN	NaN	NaN	NaN	NaN	NaN	NaN	NaN	NaN	NaN	NaN	NaN	NaN	NaN	NaN	NaN	NaN	NaN	NaN	NaN	NaN	-1.36	0.27	0.22	-1.32	0.08	0.3
359	1.795	-1.58	0.95	0.39	NaN	NaN	NaN	-1.53	0.85	0.59	NaN	NaN	NaN	NaN	NaN	NaN	NaN	NaN	NaN	NaN	NaN	NaN	NaN	NaN	NaN	NaN	NaN	NaN	NaN	NaN	NaN	NaN	NaN	NaN	NaN	NaN	NaN	NaN	NaN	NaN	NaN	NaN	NaN	-1.35	0.27	0.22	-1.32	0.09	0.3
360	1.8	-1.58	0.95	0.39	NaN	NaN	NaN	-1.53	0.85	0.59	NaN	NaN	NaN	NaN	NaN	NaN	-1.65	0.42	0.53	NaN	NaN	NaN	NaN	NaN	NaN	NaN	NaN	NaN	NaN	NaN	NaN	NaN	NaN	NaN	NaN	NaN	NaN	NaN	NaN	NaN	NaN	NaN	NaN	-1.35	0.27	0.22	-1.32	0.09	0.31
361	1.805	-1.57	0.95	0.39	NaN	NaN	NaN	-1.52	0.85	0.59	NaN	NaN	NaN	NaN	NaN	NaN	-1.64	0.42	0.53	NaN	NaN	NaN	NaN	NaN	NaN	NaN	NaN	NaN	NaN	NaN	NaN	NaN	NaN	NaN	NaN	NaN	NaN	NaN	NaN	NaN	NaN	NaN	NaN	-1.34	0.27	0.22	-1.32	0.09	0.31
362	1.81	-1.57	0.95	0.39	NaN	NaN	NaN	-1.51	0.85	0.59	NaN	NaN	NaN	NaN	NaN	NaN	-1.63	0.42	0.53	NaN	NaN	NaN	NaN	NaN	NaN	NaN	NaN	NaN	NaN	NaN	NaN	NaN	NaN	NaN	NaN	NaN	NaN	NaN	NaN	NaN	NaN	NaN	NaN	-1.34	0.27	0.22	-1.32	0.09	0.31
363	1.815	-1.56	0.95	0.39	NaN	NaN	NaN	-1.51	0.85	0.59	NaN	NaN	NaN	NaN	NaN	NaN	-1.62	0.42	0.53	NaN	NaN	NaN	NaN	NaN	NaN	NaN	NaN	NaN	NaN	NaN	NaN	NaN	NaN	NaN	NaN	NaN	NaN	NaN	NaN	NaN	NaN	NaN	NaN	-1.34	0.27	0.22	-1.32	0.09	0.31
364	1.82	-1.56	0.95	0.39	NaN	NaN	NaN	-1.5	0.85	0.59	NaN	NaN	NaN	NaN	NaN	NaN	-1.61	0.42	0.53	NaN	NaN	NaN	NaN	NaN	NaN	NaN	NaN	NaN	NaN	NaN	NaN	NaN	NaN	NaN	NaN	NaN	NaN	NaN	NaN	NaN	NaN	NaN	NaN	-1.33	0.27	0.22	-1.32	0.09	0.31
365	1.825	-1.55	0.95	0.39	NaN	NaN	NaN	-1.5	0.85	0.59	NaN	NaN	NaN	NaN	NaN	NaN	-1.6	0.41	0.53	NaN	NaN	NaN	NaN	NaN	NaN	NaN	NaN	NaN	NaN	NaN	NaN	NaN	NaN	NaN	NaN	NaN	NaN	NaN	NaN	NaN	NaN	NaN	NaN	-1.33	0.27	0.22	-1.32	0.09	0.31
366	1.83	-1.55	0.95	0.39	NaN	NaN	NaN	-1.49	0.85	0.59	NaN	NaN	NaN	NaN	NaN	NaN	-1.59	0.41	0.53	NaN	NaN	NaN	NaN	NaN	NaN	NaN	NaN	NaN	NaN	NaN	NaN	NaN	NaN	NaN	NaN	NaN	NaN	NaN	NaN	NaN	NaN	NaN	NaN	-1.33	0.27	0.22	-1.32	0.09	0.31
367	1.835	-1.54	0.95	0.39	NaN	NaN	NaN	-1.49	0.85	0.59	NaN	NaN	NaN	NaN	NaN	NaN	-1.58	0.41	0.54	NaN	NaN	NaN	NaN	NaN	NaN	NaN	NaN	NaN	NaN	NaN	NaN	NaN	NaN	NaN	NaN	NaN	NaN	NaN	NaN	NaN	NaN	NaN	NaN	-1.33	0.28	0.22	-1.32	0.09	0.31
368	1.84	-1.54	0.95	0.39	NaN	NaN	NaN	-1.48	0.85	0.59	NaN	NaN	NaN	NaN	NaN	NaN	-1.57	0.41	0.54	NaN	NaN	NaN	NaN	NaN	NaN	NaN	NaN	NaN	NaN	NaN	NaN	NaN	NaN	NaN	NaN	NaN	NaN	NaN	NaN	NaN	-1.32	0.41	0.26	-1.33	0.27	0.22	-1.32	0.09	0.31
369	1.845	-1.53	0.95	0.39	NaN	NaN	NaN	-1.48	0.85	0.59	NaN	NaN	NaN	NaN	NaN	NaN	-1.56	0.41	0.54	NaN	NaN	NaN	NaN	NaN	NaN	NaN	NaN	NaN	NaN	NaN	NaN	NaN	NaN	NaN	NaN	NaN	NaN	NaN	NaN	NaN	-1.32	0.41	0.26	-1.33	0.27	0.22	-1.32	0.09	0.31
370	1.85	-1.53	0.95	0.39	NaN	NaN	NaN	-1.47	0.85	0.59	NaN	NaN	NaN	NaN	NaN	NaN	-1.55	0.41	0.54	NaN	NaN	NaN	NaN	NaN	NaN	NaN	NaN	NaN	NaN	NaN	NaN	NaN	NaN	NaN	NaN	NaN	NaN	NaN	NaN	NaN	-1.32	0.41	0.26	-1.33	0.27	0.22	-1.32	0.09	0.31
371	1.855	-1.52	0.95	0.39	NaN	NaN	NaN	-1.47	0.85	0.59	NaN	NaN	NaN	NaN	NaN	NaN	-1.54	0.41	0.54	NaN	NaN	NaN	NaN	NaN	NaN	NaN	NaN	NaN	NaN	NaN	NaN	NaN	NaN	NaN	NaN	NaN	NaN	NaN	NaN	NaN	-1.32	0.41	0.26	-1.32	0.27	0.22	-1.32	0.09	0.31
372	1.86	-1.52	0.95	0.39	NaN	NaN	NaN	-1.46	0.85	0.59	NaN	NaN	NaN	NaN	NaN	NaN	-1.53	0.41	0.54	NaN	NaN	NaN	NaN	NaN	NaN	NaN	NaN	NaN	NaN	NaN	NaN	NaN	NaN	NaN	NaN	NaN	NaN	NaN	NaN	NaN	-1.32	0.41	0.26	-1.32	0.27	0.22	-1.32	0.09	0.31
373	1.865	-1.51	0.95	0.39	NaN	NaN	NaN	-1.46	0.85	0.59	NaN	NaN	NaN	NaN	NaN	NaN	-1.52	0.4	0.54	NaN	NaN	NaN	NaN	NaN	NaN	NaN	NaN	NaN	NaN	NaN	NaN	NaN	NaN	NaN	NaN	NaN	NaN	NaN	NaN	NaN	-1.32	0.41	0.26	-1.32	0.27	0.22	-1.32	0.09	0.31
374	1.87	-1.51	0.95	0.39	NaN	NaN	NaN	-1.45	0.86	0.58	NaN	NaN	NaN	NaN	NaN	NaN	-1.51	0.4	0.54	NaN	NaN	NaN	NaN	NaN	NaN	NaN	NaN	NaN	NaN	NaN	NaN	NaN	NaN	NaN	NaN	NaN	NaN	NaN	NaN	NaN	-1.31	0.41	0.26	-1.32	0.27	0.22	-1.32	0.09	0.31
375	1.875	-1.5	0.95	0.38	NaN	NaN	NaN	-1.45	0.86	0.58	NaN	NaN	NaN	NaN	NaN	NaN	-1.5	0.4	0.54	NaN	NaN	NaN	NaN	NaN	NaN	NaN	NaN	NaN	NaN	NaN	NaN	NaN	NaN	NaN	NaN	NaN	NaN	NaN	NaN	NaN	-1.31	0.41	0.26	-1.32	0.27	0.22	-1.32	0.09	0.31
376	1.88	-1.5	0.95	0.38	NaN	NaN	NaN	-1.45	0.86	0.58	NaN	NaN	NaN	NaN	NaN	NaN	-1.49	0.4	0.54	NaN	NaN	NaN	NaN	NaN	NaN	NaN	NaN	NaN	NaN	NaN	NaN	NaN	NaN	NaN	NaN	NaN	NaN	NaN	NaN	NaN	NaN	NaN	NaN	-1.32	0.27	0.22	-1.32	0.09	0.31
377	1.885	-1.49	0.95	0.38	NaN	NaN	NaN	-1.44	0.86	0.58	NaN	NaN	NaN	NaN	NaN	NaN	-1.48	0.4	0.54	NaN	NaN	NaN	NaN	NaN	NaN	NaN	NaN	NaN	NaN	NaN	NaN	NaN	NaN	NaN	NaN	NaN	NaN	NaN	NaN	NaN	-1.31	0.41	0.26	-1.32	0.27	0.22	-1.32	0.09	0.31
378	1.89	-1.49	0.95	0.38	NaN	NaN	NaN	-1.44	0.86	0.58	NaN	NaN	NaN	NaN	NaN	NaN	-1.47	0.4	0.54	-1.59	0.33	0.58	NaN	NaN	NaN	NaN	NaN	NaN	NaN	NaN	NaN	NaN	NaN	NaN	NaN	NaN	NaN	NaN	NaN	NaN	NaN	NaN	NaN	-1.32	0.27	0.22	-1.32	0.09	0.31
379	1.895	-1.48	0.95	0.38	NaN	NaN	NaN	-1.43	0.86	0.58	NaN	NaN	NaN	NaN	NaN	NaN	-1.46	0.4	0.54	-1.58	0.33	0.58	NaN	NaN	NaN	NaN	NaN	NaN	NaN	NaN	NaN	NaN	NaN	NaN	NaN	NaN	NaN	NaN	NaN	NaN	-1.31	0.41	0.26	-1.32	0.27	0.22	-1.32	0.09	0.31
380	1.9	-1.48	0.96	0.38	NaN	NaN	NaN	-1.43	0.86	0.58	NaN	NaN	NaN	NaN	NaN	NaN	-1.45	0.4	0.54	-1.57	0.33	0.58	NaN	NaN	NaN	NaN	NaN	NaN	NaN	NaN	NaN	NaN	NaN	NaN	NaN	NaN	NaN	NaN	NaN	NaN	-1.3	0.41	0.26	-1.32	0.27	0.22	-1.32	0.08	0.31
381	1.905	-1.48	0.96	0.38	NaN	NaN	NaN	-1.43	0.86	0.58	NaN	NaN	NaN	-1.36	0.44	0.54	-1.44	0.4	0.54	-1.56	0.33	0.58	NaN	NaN	NaN	NaN	NaN	NaN	NaN	NaN	NaN	NaN	NaN	NaN	-1.31	0.65	0.16	NaN	NaN	NaN	-1.3	0.41	0.26	-1.32	0.27	0.22	-1.32	0.08	0.31
382	1.91	-1.47	0.96	0.38	NaN	NaN	NaN	-1.42	0.86	0.58	NaN	NaN	NaN	-1.35	0.44	0.54	-1.43	0.4	0.54	-1.55	0.33	0.58	NaN	NaN	NaN	NaN	NaN	NaN	NaN	NaN	NaN	NaN	NaN	NaN	-1.31	0.65	0.16	NaN	NaN	NaN	NaN	NaN	NaN	-1.32	0.27	0.22	-1.32	0.08	0.31
383	1.915	-1.47	0.96	0.38	NaN	NaN	NaN	-1.42	0.86	0.58	NaN	NaN	NaN	-1.34	0.44	0.54	-1.42	0.4	0.54	-1.54	0.34	0.58	NaN	NaN	NaN	NaN	NaN	NaN	NaN	NaN	NaN	NaN	NaN	NaN	-1.3	0.65	0.16	NaN	NaN	NaN	-1.3	0.41	0.26	-1.32	0.27	0.22	-1.32	0.09	0.31
384	1.92	-1.46	0.96	0.38	NaN	NaN	NaN	-1.42	0.86	0.58	NaN	NaN	NaN	-1.33	0.44	0.54	-1.41	0.4	0.54	-1.53	0.34	0.58	NaN	NaN	NaN	NaN	NaN	NaN	NaN	NaN	NaN	NaN	NaN	NaN	-1.3	0.65	0.16	NaN	NaN	NaN	-1.3	0.41	0.26	-1.32	0.27	0.22	-1.32	0.09	0.31
385	1.925	-1.46	0.96	0.38	NaN	NaN	NaN	-1.41	0.86	0.58	NaN	NaN	NaN	-1.32	0.44	0.54	-1.4	0.4	0.54	-1.52	0.34	0.58	NaN	NaN	NaN	NaN	NaN	NaN	NaN	NaN	NaN	NaN	NaN	NaN	-1.3	0.65	0.16	NaN	NaN	NaN	-1.3	0.41	0.26	-1.31	0.27	0.22	-1.32	0.09	0.31
386	1.93	-1.45	0.96	0.38	NaN	NaN	NaN	-1.41	0.86	0.58	NaN	NaN	NaN	-1.31	0.44	0.54	-1.39	0.41	0.54	-1.51	0.34	0.58	NaN	NaN	NaN	NaN	NaN	NaN	NaN	NaN	NaN	NaN	NaN	NaN	-1.29	0.65	0.16	NaN	NaN	NaN	-1.3	0.41	0.26	-1.31	0.27	0.22	-1.32	0.08	0.31
387	1.935	-1.45	0.96	0.38	NaN	NaN	NaN	-1.41	0.86	0.58	NaN	NaN	NaN	-1.3	0.44	0.54	-1.38	0.41	0.54	-1.5	0.34	0.58	NaN	NaN	NaN	NaN	NaN	NaN	NaN	NaN	NaN	NaN	NaN	NaN	-1.29	0.65	0.16	NaN	NaN	NaN	-1.3	0.41	0.26	-1.31	0.27	0.22	-1.32	0.08	0.31
388	1.94	-1.45	0.96	0.38	NaN	NaN	NaN	-1.4	0.86	0.58	NaN	NaN	NaN	-1.29	0.44	0.54	-1.37	0.41	0.54	-1.49	0.34	0.58	NaN	NaN	NaN	NaN	NaN	NaN	NaN	NaN	NaN	-1.31	0.88	0.18	-1.29	0.65	0.16	NaN	NaN	NaN	-1.29	0.41	0.26	-1.31	0.27	0.22	-1.32	0.08	0.31
389	1.945	-1.44	0.96	0.37	NaN	NaN	NaN	-1.4	0.86	0.58	NaN	NaN	NaN	-1.28	0.44	0.54	-1.36	0.41	0.54	-1.48	0.34	0.58	NaN	NaN	NaN	NaN	NaN	NaN	NaN	NaN	NaN	-1.31	0.88	0.18	-1.28	0.65	0.16	NaN	NaN	NaN	-1.29	0.41	0.26	-1.31	0.27	0.22	-1.32	0.08	0.31
390	1.95	-1.44	0.96	0.37	NaN	NaN	NaN	-1.39	0.86	0.58	NaN	NaN	NaN	-1.27	0.44	0.54	-1.35	0.41	0.54	-1.47	0.34	0.57	NaN	NaN	NaN	NaN	NaN	NaN	NaN	NaN	NaN	-1.3	0.88	0.18	-1.28	0.65	0.16	NaN	NaN	NaN	-1.29	0.41	0.26	-1.31	0.27	0.22	-1.32	0.08	0.31
391	1.955	-1.43	0.96	0.37	NaN	NaN	NaN	-1.39	0.86	0.58	NaN	NaN	NaN	-1.26	0.45	0.54	-1.34	0.41	0.54	-1.46	0.34	0.57	NaN	NaN	NaN	NaN	NaN	NaN	NaN	NaN	NaN	-1.3	0.88	0.18	-1.28	0.65	0.16	NaN	NaN	NaN	-1.29	0.41	0.26	-1.31	0.27	0.22	-1.32	0.08	0.31
392	1.96	-1.43	0.96	0.37	NaN	NaN	NaN	-1.39	0.86	0.58	NaN	NaN	NaN	-1.25	0.45	0.54	-1.33	0.41	0.54	-1.45	0.34	0.57	NaN	NaN	NaN	NaN	NaN	NaN	NaN	NaN	NaN	-1.29	0.88	0.18	-1.28	0.65	0.16	NaN	NaN	NaN	-1.29	0.41	0.25	-1.31	0.27	0.22	-1.32	0.08	0.31
393	1.965	-1.43	0.96	0.37	NaN	NaN	NaN	-1.38	0.86	0.57	NaN	NaN	NaN	-1.24	0.45	0.54	-1.31	0.41	0.54	-1.44	0.34	0.57	NaN	NaN	NaN	NaN	NaN	NaN	NaN	NaN	NaN	-1.29	0.88	0.18	-1.27	0.65	0.16	NaN	NaN	NaN	-1.29	0.41	0.25	-1.31	0.27	0.22	-1.32	0.08	0.31
394	1.97	-1.42	0.96	0.37	NaN	NaN	NaN	-1.38	0.86	0.57	NaN	NaN	NaN	-1.23	0.45	0.54	-1.3	0.41	0.54	-1.43	0.34	0.57	NaN	NaN	NaN	NaN	NaN	NaN	NaN	NaN	NaN	-1.28	0.88	0.18	-1.27	0.65	0.16	NaN	NaN	NaN	-1.29	0.41	0.25	-1.31	0.27	0.22	-1.32	0.08	0.31
395	1.975	-1.42	0.96	0.37	NaN	NaN	NaN	-1.37	0.86	0.57	NaN	NaN	NaN	-1.22	0.45	0.54	-1.3	0.41	0.54	-1.42	0.34	0.57	NaN	NaN	NaN	NaN	NaN	NaN	NaN	NaN	NaN	-1.28	0.88	0.18	-1.27	0.65	0.16	NaN	NaN	NaN	-1.29	0.41	0.25	-1.31	0.27	0.22	-1.32	0.08	0.31
396	1.98	-1.41	0.97	0.37	NaN	NaN	NaN	-1.37	0.87	0.57	NaN	NaN	NaN	-1.21	0.46	0.54	-1.29	0.42	0.54	-1.4	0.34	0.57	NaN	NaN	NaN	NaN	NaN	NaN	NaN	NaN	NaN	-1.28	0.88	0.18	-1.27	0.65	0.16	NaN	NaN	NaN	-1.29	0.41	0.25	-1.31	0.27	0.22	-1.32	0.08	0.31
397	1.985	-1.41	0.97	0.37	NaN	NaN	NaN	-1.36	0.87	0.57	NaN	NaN	NaN	-1.2	0.46	0.54	-1.28	0.42	0.54	-1.39	0.34	0.57	NaN	NaN	NaN	NaN	NaN	NaN	NaN	NaN	NaN	-1.27	0.88	0.18	-1.26	0.65	0.16	NaN	NaN	NaN	-1.29	0.41	0.25	-1.31	0.27	0.22	-1.32	0.08	0.31
398	1.99	-1.4	0.97	0.37	NaN	NaN	NaN	-1.36	0.87	0.57	NaN	NaN	NaN	-1.2	0.46	0.54	-1.27	0.42	0.54	-1.38	0.34	0.57	NaN	NaN	NaN	NaN	NaN	NaN	NaN	NaN	NaN	-1.27	0.88	0.18	-1.26	0.65	0.16	NaN	NaN	NaN	-1.29	0.41	0.25	-1.31	0.27	0.22	-1.32	0.08	0.31
399	1.995	-1.4	0.97	0.37	NaN	NaN	NaN	-1.36	0.87	0.57	NaN	NaN	NaN	-1.19	0.46	0.54	-1.26	0.42	0.54	-1.37	0.33	0.57	-1.49	0.19	0.49	NaN	NaN	NaN	NaN	NaN	NaN	-1.26	0.88	0.18	-1.26	0.65	0.16	NaN	NaN	NaN	-1.29	0.41	0.25	-1.31	0.27	0.22	-1.32	0.08	0.31
400	2	-1.39	0.97	0.37	NaN	NaN	NaN	-1.35	0.87	0.57	NaN	NaN	NaN	-1.18	0.46	0.54	-1.25	0.42	0.54	-1.36	0.33	0.57	-1.48	0.19	0.49	NaN	NaN	NaN	NaN	NaN	NaN	-1.26	0.88	0.18	-1.26	0.65	0.16	NaN	NaN	NaN	-1.29	0.41	0.25	-1.31	0.27	0.22	-1.32	0.08	0.31
401	2.005	-1.39	0.97	0.37	NaN	NaN	NaN	-1.35	0.87	0.57	NaN	NaN	NaN	-1.17	0.47	0.54	-1.24	0.42	0.54	-1.35	0.33	0.57	-1.46	0.18	0.49	-1.44	0.09	0.54	NaN	NaN	NaN	-1.26	0.88	0.18	-1.25	0.65	0.16	NaN	NaN	NaN	-1.28	0.41	0.25	-1.31	0.27	0.22	-1.32	0.08	0.31
402	2.01	-1.39	0.97	0.37	NaN	NaN	NaN	-1.34	0.87	0.57	NaN	NaN	NaN	-1.16	0.47	0.54	-1.23	0.42	0.54	-1.34	0.33	0.57	-1.45	0.18	0.49	-1.42	0.09	0.54	NaN	NaN	NaN	-1.25	0.88	0.18	-1.25	0.65	0.16	NaN	NaN	NaN	-1.28	0.41	0.25	-1.31	0.27	0.22	-1.32	0.08	0.31
403	2.015	-1.38	0.97	0.37	NaN	NaN	NaN	-1.34	0.87	0.57	NaN	NaN	NaN	-1.15	0.47	0.54	-1.22	0.42	0.54	-1.33	0.33	0.57	-1.43	0.17	0.49	-1.4	0.09	0.54	NaN	NaN	NaN	-1.25	0.88	0.18	-1.25	0.65	0.16	NaN	NaN	NaN	-1.28	0.41	0.25	-1.31	0.27	0.22	-1.32	0.08	0.31
404	2.02	-1.38	0.97	0.37	NaN	NaN	NaN	-1.33	0.87	0.58	NaN	NaN	NaN	-1.14	0.47	0.54	-1.21	0.42	0.54	-1.32	0.33	0.57	-1.42	0.17	0.49	-1.38	0.08	0.54	NaN	NaN	NaN	-1.24	0.88	0.18	-1.24	0.65	0.16	NaN	NaN	NaN	-1.28	0.41	0.25	-1.31	0.27	0.22	-1.32	0.08	0.31
405	2.025	-1.37	0.97	0.37	NaN	NaN	NaN	-1.33	0.87	0.58	NaN	NaN	NaN	-1.14	0.47	0.54	-1.2	0.42	0.53	-1.31	0.32	0.57	-1.4	0.16	0.49	-1.37	0.08	0.54	NaN	NaN	NaN	-1.24	0.88	0.18	-1.24	0.65	0.16	NaN	NaN	NaN	-1.28	0.41	0.25	-1.31	0.27	0.22	-1.32	0.08	0.31
406	2.03	-1.37	0.97	0.37	NaN	NaN	NaN	-1.32	0.87	0.58	NaN	NaN	NaN	-1.13	0.48	0.54	-1.2	0.42	0.53	-1.29	0.32	0.57	-1.39	0.16	0.49	-1.35	0.08	0.54	NaN	NaN	NaN	-1.24	0.88	0.18	-1.24	0.65	0.16	NaN	NaN	NaN	-1.28	0.41	0.25	-1.31	0.27	0.22	-1.32	0.09	0.31
407	2.035	-1.36	0.97	0.37	NaN	NaN	NaN	-1.32	0.87	0.58	NaN	NaN	NaN	-1.12	0.48	0.54	NaN	NaN	NaN	-1.28	0.32	0.57	-1.37	0.16	0.49	-1.33	0.07	0.54	NaN	NaN	NaN	-1.23	0.87	0.18	-1.24	0.65	0.16	NaN	NaN	NaN	-1.28	0.41	0.25	-1.31	0.27	0.22	-1.32	0.09	0.31
408	2.04	-1.36	0.97	0.37	NaN	NaN	NaN	-1.31	0.87	0.58	NaN	NaN	NaN	-1.11	0.48	0.54	-1.18	0.43	0.53	-1.27	0.31	0.57	-1.36	0.15	0.49	-1.31	0.07	0.54	NaN	NaN	NaN	-1.23	0.87	0.18	-1.23	0.65	0.16	NaN	NaN	NaN	-1.28	0.41	0.25	-1.31	0.27	0.22	-1.32	0.08	0.31
409	2.045	-1.36	0.97	0.37	NaN	NaN	NaN	-1.31	0.87	0.58	NaN	NaN	NaN	-1.11	0.48	0.53	NaN	NaN	NaN	-1.26	0.31	0.57	-1.34	0.15	0.49	-1.3	0.07	0.54	NaN	NaN	NaN	-1.22	0.87	0.18	-1.23	0.65	0.16	NaN	NaN	NaN	-1.28	0.41	0.25	-1.31	0.27	0.22	-1.32	0.08	0.31
410	2.05	-1.35	0.97	0.37	NaN	NaN	NaN	-1.3	0.87	0.58	NaN	NaN	NaN	-1.1	0.48	0.53	-1.16	0.43	0.53	-1.25	0.31	0.57	-1.32	0.14	0.49	-1.28	0.06	0.54	NaN	NaN	NaN	-1.22	0.87	0.18	-1.23	0.65	0.16	NaN	NaN	NaN	-1.28	0.41	0.25	-1.31	0.27	0.22	-1.32	0.08	0.31
411	2.055	-1.35	0.97	0.37	NaN	NaN	NaN	-1.3	0.88	0.58	NaN	NaN	NaN	-1.09	0.48	0.53	-1.15	0.43	0.53	-1.24	0.31	0.57	-1.31	0.14	0.49	-1.26	0.06	0.54	NaN	NaN	NaN	-1.22	0.87	0.18	-1.23	0.65	0.16	NaN	NaN	NaN	-1.27	0.41	0.25	-1.31	0.27	0.22	-1.32	0.08	0.31
412	2.06	-1.34	0.97	0.37	NaN	NaN	NaN	-1.29	0.88	0.58	NaN	NaN	NaN	-1.09	0.49	0.53	-1.14	0.43	0.53	-1.23	0.3	0.57	-1.29	0.13	0.49	-1.24	0.06	0.54	NaN	NaN	NaN	-1.21	0.87	0.18	-1.22	0.65	0.16	NaN	NaN	NaN	-1.27	0.41	0.25	-1.3	0.27	0.22	-1.32	0.08	0.31
413	2.065	-1.34	0.97	0.37	NaN	NaN	NaN	-1.29	0.88	0.58	NaN	NaN	NaN	-1.08	0.49	0.53	-1.14	0.43	0.53	-1.21	0.3	0.57	-1.28	0.13	0.49	-1.22	0.06	0.54	NaN	NaN	NaN	-1.21	0.87	0.18	-1.22	0.65	0.16	NaN	NaN	NaN	-1.27	0.41	0.25	-1.3	0.27	0.22	-1.32	0.08	0.31
414	2.07	-1.33	0.97	0.37	NaN	NaN	NaN	-1.28	0.88	0.58	NaN	NaN	NaN	-1.07	0.49	0.53	-1.13	0.43	0.53	-1.2	0.3	0.57	-1.26	0.12	0.49	-1.2	0.05	0.54	NaN	NaN	NaN	-1.2	0.87	0.18	-1.22	0.65	0.16	NaN	NaN	NaN	-1.27	0.41	0.25	-1.3	0.27	0.22	-1.32	0.08	0.31
415	2.075	-1.33	0.97	0.37	NaN	NaN	NaN	-1.28	0.88	0.58	NaN	NaN	NaN	-1.07	0.49	0.53	-1.12	0.43	0.53	-1.19	0.3	0.57	-1.24	0.12	0.49	-1.18	0.05	0.54	NaN	NaN	NaN	-1.2	0.87	0.18	-1.21	0.65	0.16	NaN	NaN	NaN	-1.27	0.41	0.26	-1.3	0.27	0.22	-1.32	0.08	0.31
416	2.08	-1.32	0.97	0.37	NaN	NaN	NaN	-1.27	0.88	0.58	NaN	NaN	NaN	-1.06	0.49	0.53	-1.11	0.43	0.53	-1.18	0.29	0.57	-1.23	0.12	0.49	-1.17	0.05	0.54	NaN	NaN	NaN	-1.2	0.87	0.18	-1.21	0.65	0.16	NaN	NaN	NaN	-1.27	0.41	0.26	-1.3	0.27	0.22	-1.32	0.08	0.31
417	2.085	-1.32	0.97	0.37	NaN	NaN	NaN	-1.27	0.88	0.58	NaN	NaN	NaN	-1.06	0.49	0.53	-1.11	0.43	0.53	-1.17	0.29	0.57	-1.21	0.11	0.49	-1.15	0.05	0.54	NaN	NaN	NaN	-1.19	0.87	0.18	-1.21	0.65	0.16	NaN	NaN	NaN	-1.26	0.41	0.26	-1.3	0.27	0.22	-1.32	0.08	0.31
418	2.09	-1.32	0.97	0.37	NaN	NaN	NaN	-1.27	0.88	0.58	NaN	NaN	NaN	-1.05	0.49	0.53	-1.1	0.43	0.53	-1.16	0.29	0.57	-1.19	0.11	0.49	-1.13	0.04	0.54	NaN	NaN	NaN	-1.19	0.87	0.18	-1.2	0.64	0.16	NaN	NaN	NaN	-1.26	0.41	0.26	-1.3	0.27	0.22	-1.32	0.08	0.31
419	2.095	-1.31	0.97	0.37	NaN	NaN	NaN	-1.26	0.87	0.58	NaN	NaN	NaN	-1.04	0.49	0.53	-1.09	0.43	0.53	-1.15	0.29	0.57	-1.18	0.1	0.49	-1.11	0.04	0.54	NaN	NaN	NaN	-1.18	0.87	0.18	-1.2	0.64	0.16	NaN	NaN	NaN	-1.26	0.41	0.26	-1.3	0.27	0.22	-1.32	0.09	0.31
420	2.1	-1.31	0.97	0.37	NaN	NaN	NaN	-1.26	0.87	0.58	NaN	NaN	NaN	-1.04	0.49	0.53	-1.09	0.43	0.53	-1.14	0.29	0.57	-1.16	0.1	0.49	-1.09	0.04	0.54	NaN	NaN	NaN	-1.18	0.87	0.18	-1.2	0.64	0.16	NaN	NaN	NaN	-1.26	0.41	0.26	-1.3	0.27	0.22	-1.32	0.09	0.31
421	2.105	-1.3	0.97	0.37	NaN	NaN	NaN	-1.25	0.87	0.58	NaN	NaN	NaN	-1.03	0.49	0.53	-1.08	0.42	0.53	-1.13	0.28	0.57	-1.14	0.1	0.49	-1.07	0.04	0.54	NaN	NaN	NaN	-1.17	0.87	0.18	-1.19	0.64	0.16	NaN	NaN	NaN	-1.26	0.41	0.26	-1.3	0.27	0.22	-1.32	0.09	0.31
422	2.11	-1.3	0.97	0.37	NaN	NaN	NaN	-1.25	0.87	0.58	NaN	NaN	NaN	-1.03	0.49	0.53	-1.07	0.42	0.53	-1.12	0.28	0.57	-1.12	0.1	0.49	-1.05	0.04	0.54	NaN	NaN	NaN	-1.17	0.87	0.18	-1.19	0.64	0.16	NaN	NaN	NaN	-1.26	0.41	0.26	-1.3	0.27	0.22	-1.32	0.09	0.31
423	2.115	-1.29	0.97	0.37	NaN	NaN	NaN	-1.24	0.87	0.58	NaN	NaN	NaN	-1.02	0.49	0.53	-1.07	0.42	0.53	-1.11	0.28	0.57	-1.11	0.09	0.49	-1.03	0.04	0.54	NaN	NaN	NaN	-1.17	0.87	0.18	-1.19	0.64	0.16	NaN	NaN	NaN	-1.26	0.41	0.26	-1.3	0.27	0.22	-1.32	0.09	0.31
424	2.12	-1.29	0.97	0.37	NaN	NaN	NaN	-1.24	0.87	0.58	NaN	NaN	NaN	-1.02	0.49	0.53	-1.06	0.42	0.53	-1.09	0.28	0.57	-1.09	0.09	0.5	-1.01	0.04	0.54	NaN	NaN	NaN	-1.16	0.87	0.18	-1.18	0.64	0.16	NaN	NaN	NaN	-1.25	0.41	0.26	-1.3	0.27	0.22	-1.32	0.09	0.31
425	2.125	-1.28	0.97	0.37	NaN	NaN	NaN	-1.23	0.87	0.58	NaN	NaN	NaN	-1.01	0.49	0.53	-1.06	0.42	0.53	-1.08	0.28	0.57	-1.07	0.09	0.5	-1	0.04	0.54	NaN	NaN	NaN	-1.16	0.87	0.18	-1.18	0.64	0.16	NaN	NaN	NaN	-1.25	0.41	0.26	-1.3	0.27	0.22	-1.32	0.09	0.31
426	2.13	-1.28	0.96	0.38	NaN	NaN	NaN	-1.23	0.87	0.58	NaN	NaN	NaN	-1.01	0.49	0.53	-1.05	0.42	0.53	-1.07	0.27	0.57	-1.06	0.09	0.5	-0.98	0.04	0.54	NaN	NaN	NaN	-1.15	0.87	0.18	-1.18	0.64	0.16	NaN	NaN	NaN	-1.25	0.41	0.26	-1.29	0.28	0.22	-1.32	0.09	0.31
427	2.135	-1.27	0.96	0.38	NaN	NaN	NaN	-1.22	0.87	0.58	NaN	NaN	NaN	-1.01	0.49	0.53	-1.04	0.42	0.53	-1.06	0.27	0.57	-1.04	0.09	0.5	-0.96	0.04	0.54	NaN	NaN	NaN	-1.15	0.87	0.18	-1.17	0.64	0.16	NaN	NaN	NaN	-1.25	0.41	0.26	-1.29	0.28	0.22	-1.32	0.09	0.31
428	2.14	-1.27	0.96	0.38	NaN	NaN	NaN	-1.22	0.87	0.58	NaN	NaN	NaN	-1	0.49	0.53	-1.04	0.42	0.53	-1.05	0.27	0.57	-1.03	0.09	0.5	-0.94	0.04	0.54	NaN	NaN	NaN	-1.14	0.87	0.18	-1.17	0.64	0.16	NaN	NaN	NaN	-1.25	0.41	0.26	-1.29	0.28	0.22	-1.32	0.09	0.31
429	2.145	-1.26	0.96	0.38	NaN	NaN	NaN	-1.21	0.87	0.58	NaN	NaN	NaN	-1	0.49	0.53	-1.03	0.42	0.53	-1.04	0.27	0.57	-1.01	0.09	0.5	-0.93	0.04	0.54	NaN	NaN	NaN	-1.14	0.87	0.18	-1.17	0.64	0.16	NaN	NaN	NaN	-1.25	0.41	0.26	-1.29	0.28	0.22	-1.32	0.09	0.31
430	2.15	-1.26	0.96	0.38	NaN	NaN	NaN	-1.21	0.87	0.58	NaN	NaN	NaN	-0.99	0.48	0.53	-1.03	0.42	0.53	-1.03	0.27	0.57	-0.99	0.08	0.5	-0.91	0.04	0.54	NaN	NaN	NaN	-1.14	0.87	0.18	-1.16	0.64	0.16	NaN	NaN	NaN	NaN	NaN	NaN	-1.29	0.28	0.22	-1.32	0.09	0.31
431	2.155	-1.25	0.96	0.38	NaN	NaN	NaN	-1.2	0.87	0.58	NaN	NaN	NaN	-0.99	0.48	0.53	-1.02	0.42	0.53	-1.02	0.27	0.57	-0.98	0.09	0.5	-0.89	0.04	0.54	NaN	NaN	NaN	-1.13	0.87	0.18	-1.16	0.64	0.16	NaN	NaN	NaN	-1.24	0.41	0.26	-1.29	0.28	0.22	-1.32	0.09	0.31
432	2.16	-1.25	0.96	0.38	NaN	NaN	NaN	-1.19	0.87	0.58	NaN	NaN	NaN	-0.98	0.48	0.53	-1.02	0.41	0.53	-1.01	0.27	0.57	-0.96	0.09	0.5	-0.88	0.04	0.54	NaN	NaN	NaN	-1.13	0.86	0.18	-1.16	0.64	0.16	NaN	NaN	NaN	-1.24	0.41	0.26	-1.29	0.28	0.22	-1.32	0.09	0.31
433	2.165	-1.24	0.96	0.38	NaN	NaN	NaN	-1.19	0.86	0.58	NaN	NaN	NaN	-0.98	0.48	0.53	-1.01	0.41	0.53	-1	0.27	0.57	-0.95	0.09	0.5	-0.86	0.05	0.54	NaN	NaN	NaN	-1.12	0.86	0.18	-1.15	0.64	0.17	NaN	NaN	NaN	-1.24	0.41	0.26	-1.29	0.28	0.22	-1.32	0.09	0.31
434	2.17	-1.24	0.96	0.38	NaN	NaN	NaN	-1.18	0.86	0.58	NaN	NaN	NaN	-0.97	0.48	0.53	-1.01	0.41	0.53	-0.99	0.27	0.57	-0.94	0.09	0.5	-0.85	0.05	0.54	NaN	NaN	NaN	-1.12	0.86	0.18	-1.15	0.64	0.17	NaN	NaN	NaN	-1.23	0.41	0.26	-1.28	0.28	0.22	-1.31	0.09	0.31
435	2.175	-1.23	0.96	0.38	NaN	NaN	NaN	-1.18	0.86	0.58	NaN	NaN	NaN	-0.97	0.48	0.53	-1	0.41	0.52	-0.98	0.27	0.57	-0.92	0.09	0.5	-0.83	0.05	0.54	NaN	NaN	NaN	-1.11	0.86	0.18	-1.14	0.64	0.17	NaN	NaN	NaN	-1.23	0.41	0.26	-1.28	0.28	0.22	-1.31	0.09	0.31
436	2.18	-1.23	0.96	0.38	NaN	NaN	NaN	-1.17	0.86	0.58	NaN	NaN	NaN	-0.96	0.48	0.53	-0.99	0.41	0.53	-0.97	0.27	0.57	-0.91	0.09	0.5	-0.82	0.06	0.54	NaN	NaN	NaN	-1.11	0.86	0.18	-1.14	0.64	0.17	NaN	NaN	NaN	-1.23	0.41	0.26	-1.28	0.28	0.22	-1.31	0.09	0.31
437	2.185	-1.22	0.96	0.38	NaN	NaN	NaN	-1.17	0.86	0.59	NaN	NaN	NaN	-0.96	0.47	0.53	-0.99	0.41	0.53	-0.97	0.27	0.57	-0.9	0.09	0.5	-0.8	0.06	0.54	NaN	NaN	NaN	-1.1	0.86	0.18	-1.14	0.64	0.17	NaN	NaN	NaN	-1.23	0.41	0.26	-1.28	0.28	0.22	-1.31	0.09	0.31
438	2.19	-1.22	0.96	0.38	NaN	NaN	NaN	-1.16	0.86	0.59	NaN	NaN	NaN	-0.95	0.47	0.53	-0.98	0.41	0.53	-0.96	0.27	0.57	-0.88	0.09	0.5	-0.79	0.06	0.54	NaN	NaN	NaN	-1.1	0.86	0.18	-1.13	0.64	0.17	NaN	NaN	NaN	-1.23	0.41	0.26	-1.28	0.28	0.22	-1.31	0.09	0.31
439	2.195	-1.21	0.96	0.39	NaN	NaN	NaN	-1.15	0.86	0.59	NaN	NaN	NaN	-0.95	0.47	0.53	-0.98	0.41	0.53	-0.95	0.27	0.57	-0.87	0.09	0.5	-0.78	0.07	0.54	NaN	NaN	NaN	-1.09	0.86	0.18	-1.13	0.64	0.17	NaN	NaN	NaN	-1.22	0.41	0.26	-1.28	0.28	0.22	-1.31	0.09	0.31
440	2.2	-1.21	0.96	0.39	NaN	NaN	NaN	-1.15	0.86	0.59	NaN	NaN	NaN	-0.94	0.47	0.53	-0.97	0.41	0.53	-0.94	0.27	0.57	-0.86	0.09	0.5	-0.77	0.07	0.54	NaN	NaN	NaN	-1.09	0.86	0.18	-1.12	0.64	0.17	NaN	NaN	NaN	-1.22	0.41	0.26	-1.27	0.28	0.22	-1.31	0.09	0.31
441	2.205	-1.2	0.95	0.39	NaN	NaN	NaN	-1.14	0.86	0.59	NaN	NaN	NaN	-0.94	0.47	0.53	-0.97	0.41	0.53	-0.93	0.27	0.57	-0.85	0.09	0.5	-0.76	0.07	0.54	NaN	NaN	NaN	-1.08	0.86	0.18	-1.12	0.64	0.17	NaN	NaN	NaN	-1.22	0.41	0.26	-1.27	0.28	0.22	-1.31	0.09	0.31
442	2.21	-1.2	0.95	0.39	NaN	NaN	NaN	-1.14	0.85	0.59	NaN	NaN	NaN	-0.93	0.47	0.53	-0.96	0.41	0.53	-0.93	0.27	0.57	-0.84	0.09	0.5	-0.75	0.07	0.54	NaN	NaN	NaN	-1.08	0.86	0.18	-1.12	0.64	0.17	NaN	NaN	NaN	-1.22	0.41	0.26	-1.27	0.28	0.22	-1.31	0.09	0.31
443	2.215	-1.19	0.95	0.39	NaN	NaN	NaN	-1.13	0.85	0.59	NaN	NaN	NaN	-0.93	0.47	0.53	-0.96	0.41	0.53	-0.92	0.27	0.57	-0.83	0.09	0.5	-0.74	0.07	0.54	NaN	NaN	NaN	-1.08	0.86	0.19	-1.11	0.64	0.17	-1.14	0.47	0.26	-1.21	0.41	0.26	-1.27	0.28	0.22	-1.31	0.09	0.31
444	2.22	-1.19	0.95	0.39	NaN	NaN	NaN	-1.12	0.85	0.59	NaN	NaN	NaN	-0.92	0.47	0.53	-0.95	0.41	0.53	-0.91	0.27	0.57	-0.83	0.1	0.5	-0.73	0.07	0.54	NaN	NaN	NaN	-1.07	0.86	0.19	-1.11	0.64	0.17	-1.14	0.48	0.26	-1.21	0.41	0.26	-1.27	0.28	0.22	-1.31	0.09	0.31
445	2.225	-1.18	0.95	0.39	NaN	NaN	NaN	-1.12	0.85	0.59	NaN	NaN	NaN	-0.92	0.47	0.53	-0.94	0.4	0.53	-0.9	0.26	0.57	-0.82	0.09	0.5	-0.72	0.07	0.54	NaN	NaN	NaN	-1.07	0.86	0.19	-1.1	0.64	0.17	-1.14	0.48	0.26	-1.21	0.41	0.26	-1.27	0.28	0.22	-1.31	0.1	0.31
446	2.23	-1.18	0.95	0.39	NaN	NaN	NaN	-1.11	0.85	0.59	NaN	NaN	NaN	-0.91	0.47	0.53	-0.94	0.4	0.53	-0.9	0.26	0.57	-0.81	0.09	0.5	-0.71	0.07	0.54	NaN	NaN	NaN	-1.06	0.86	0.19	-1.1	0.64	0.17	-1.13	0.48	0.26	-1.2	0.41	0.26	-1.26	0.29	0.22	-1.31	0.1	0.31
447	2.235	-1.17	0.95	0.39	NaN	NaN	NaN	-1.11	0.85	0.59	NaN	NaN	NaN	-0.9	0.47	0.53	-0.93	0.4	0.53	-0.89	0.26	0.57	-0.81	0.09	0.5	-0.71	0.07	0.54	NaN	NaN	NaN	-1.06	0.86	0.19	-1.1	0.64	0.17	-1.13	0.48	0.26	-1.2	0.41	0.26	-1.26	0.29	0.22	-1.31	0.1	0.31
448	2.24	-1.16	0.95	0.39	NaN	NaN	NaN	-1.1	0.85	0.59	NaN	NaN	NaN	-0.9	0.47	0.53	-0.93	0.4	0.53	-0.89	0.26	0.57	-0.8	0.09	0.5	-0.7	0.07	0.54	NaN	NaN	NaN	-1.05	0.86	0.19	-1.09	0.64	0.17	-1.13	0.48	0.26	-1.2	0.41	0.26	-1.26	0.29	0.22	-1.31	0.1	0.31
449	2.245	-1.16	0.95	0.39	NaN	NaN	NaN	-1.09	0.85	0.59	NaN	NaN	NaN	-0.89	0.47	0.53	-0.92	0.4	0.53	-0.88	0.26	0.57	-0.79	0.09	0.5	-0.7	0.07	0.54	NaN	NaN	NaN	-1.04	0.85	0.19	-1.09	0.64	0.17	-1.12	0.48	0.26	-1.19	0.41	0.26	-1.26	0.29	0.22	-1.31	0.1	0.31
450	2.25	-1.15	0.95	0.39	NaN	NaN	NaN	-1.09	0.85	0.59	NaN	NaN	NaN	-0.89	0.47	0.53	-0.91	0.4	0.53	-0.87	0.26	0.57	-0.79	0.09	0.5	-0.69	0.07	0.54	NaN	NaN	NaN	-1.04	0.85	0.19	-1.08	0.64	0.17	-1.12	0.48	0.26	-1.19	0.41	0.26	-1.25	0.29	0.22	-1.31	0.1	0.31
451	2.255	-1.15	0.95	0.4	NaN	NaN	NaN	-1.08	0.85	0.59	NaN	NaN	NaN	-0.88	0.47	0.53	-0.91	0.4	0.53	-0.87	0.26	0.57	-0.79	0.09	0.5	-0.69	0.07	0.54	NaN	NaN	NaN	-1.03	0.85	0.19	-1.08	0.64	0.17	-1.11	0.47	0.26	-1.19	0.41	0.26	-1.25	0.29	0.22	-1.31	0.1	0.31
452	2.26	-1.14	0.95	0.4	NaN	NaN	NaN	-1.07	0.85	0.59	NaN	NaN	NaN	-0.87	0.47	0.53	-0.9	0.4	0.53	-0.86	0.26	0.57	-0.78	0.09	0.5	-0.69	0.06	0.54	NaN	NaN	NaN	-1.03	0.85	0.19	-1.07	0.64	0.17	-1.11	0.48	0.26	-1.18	0.41	0.26	-1.25	0.29	0.22	-1.31	0.1	0.31
453	2.265	-1.13	0.94	0.4	NaN	NaN	NaN	-1.07	0.85	0.59	NaN	NaN	NaN	-0.86	0.47	0.53	-0.89	0.4	0.53	-0.86	0.26	0.57	-0.78	0.09	0.5	-0.68	0.06	0.54	NaN	NaN	NaN	-1.02	0.85	0.19	-1.07	0.64	0.17	-1.11	0.48	0.26	-1.18	0.41	0.26	-1.24	0.29	0.22	-1.31	0.11	0.31
454	2.27	-1.13	0.94	0.4	NaN	NaN	NaN	-1.06	0.84	0.6	NaN	NaN	NaN	-0.86	0.47	0.52	-0.89	0.4	0.53	-0.85	0.26	0.57	-0.78	0.09	0.5	-0.68	0.06	0.54	NaN	NaN	NaN	-1.02	0.85	0.19	-1.06	0.64	0.17	-1.1	0.48	0.26	-1.17	0.41	0.26	-1.24	0.29	0.22	-1.3	0.11	0.31
455	2.275	-1.12	0.94	0.4	NaN	NaN	NaN	-1.06	0.84	0.6	NaN	NaN	NaN	-0.85	0.47	0.52	-0.88	0.4	0.53	-0.85	0.26	0.57	-0.77	0.08	0.5	-0.68	0.06	0.54	NaN	NaN	NaN	-1.01	0.85	0.19	-1.06	0.64	0.17	-1.1	0.48	0.26	-1.17	0.41	0.26	-1.24	0.29	0.22	-1.3	0.11	0.31
456	2.28	-1.12	0.94	0.4	NaN	NaN	NaN	-1.05	0.84	0.6	NaN	NaN	NaN	-0.84	0.47	0.52	-0.87	0.4	0.53	-0.84	0.26	0.57	-0.77	0.08	0.5	-0.68	0.05	0.54	NaN	NaN	NaN	-1.01	0.85	0.19	-1.05	0.64	0.17	-1.09	0.48	0.26	-1.16	0.41	0.26	-1.24	0.29	0.22	-1.3	0.11	0.31
457	2.285	-1.11	0.94	0.4	NaN	NaN	NaN	-1.04	0.84	0.6	NaN	NaN	NaN	-0.83	0.47	0.52	-0.87	0.4	0.53	-0.84	0.25	0.57	-0.77	0.08	0.5	-0.68	0.05	0.54	NaN	NaN	NaN	-1	0.85	0.19	-1.05	0.64	0.17	-1.09	0.48	0.26	-1.16	0.41	0.26	-1.23	0.3	0.22	-1.3	0.11	0.31
458	2.29	-1.11	0.94	0.4	NaN	NaN	NaN	-1.04	0.84	0.6	NaN	NaN	NaN	-0.83	0.47	0.52	-0.86	0.4	0.53	-0.83	0.25	0.57	-0.77	0.08	0.5	-0.68	0.05	0.54	NaN	NaN	NaN	-0.99	0.85	0.19	-1.04	0.64	0.17	-1.08	0.48	0.26	-1.15	0.41	0.26	-1.23	0.3	0.22	-1.3	0.11	0.31
459	2.295	-1.1	0.94	0.4	NaN	NaN	NaN	-1.03	0.84	0.6	NaN	NaN	NaN	-0.82	0.47	0.52	-0.85	0.4	0.53	-0.83	0.25	0.57	-0.77	0.08	0.5	-0.68	0.04	0.54	NaN	NaN	NaN	-0.99	0.85	0.19	-1.04	0.64	0.17	-1.08	0.48	0.26	-1.15	0.42	0.26	-1.23	0.3	0.22	-1.3	0.12	0.31
460	2.3	-1.09	0.94	0.4	NaN	NaN	NaN	-1.02	0.84	0.6	NaN	NaN	NaN	-0.81	0.47	0.52	-0.85	0.4	0.53	-0.83	0.25	0.57	-0.77	0.08	0.5	-0.68	0.04	0.54	NaN	NaN	NaN	-0.98	0.85	0.19	-1.03	0.64	0.17	-1.07	0.48	0.26	-1.14	0.42	0.26	-1.22	0.3	0.22	-1.3	0.12	0.31
461	2.305	-1.09	0.94	0.4	NaN	NaN	NaN	-1.02	0.84	0.6	NaN	NaN	NaN	-0.81	0.47	0.52	-0.84	0.4	0.53	-0.82	0.25	0.57	-0.76	0.08	0.5	-0.68	0.04	0.54	NaN	NaN	NaN	-0.98	0.85	0.2	-1.03	0.64	0.18	-1.07	0.48	0.26	-1.14	0.42	0.26	-1.22	0.3	0.22	-1.3	0.12	0.31
462	2.31	-1.08	0.94	0.4	NaN	NaN	NaN	-1.01	0.84	0.6	NaN	NaN	NaN	-0.8	0.47	0.52	-0.84	0.4	0.53	-0.82	0.25	0.57	-0.76	0.08	0.5	-0.67	0.04	0.54	NaN	NaN	NaN	-0.97	0.85	0.2	-1.02	0.64	0.18	-1.06	0.48	0.26	-1.13	0.42	0.26	-1.21	0.3	0.22	-1.29	0.12	0.31
463	2.315	-1.07	0.94	0.4	NaN	NaN	NaN	-1	0.84	0.6	NaN	NaN	NaN	-0.8	0.47	0.52	-0.83	0.4	0.53	-0.81	0.25	0.57	-0.76	0.08	0.5	-0.67	0.03	0.53	NaN	NaN	NaN	-0.96	0.85	0.2	-1.01	0.64	0.18	-1.05	0.47	0.26	-1.13	0.42	0.26	-1.21	0.3	0.22	-1.29	0.12	0.3
464	2.32	-1.07	0.94	0.41	NaN	NaN	NaN	-1	0.84	0.6	NaN	NaN	NaN	-0.79	0.47	0.52	-0.83	0.4	0.53	-0.81	0.25	0.57	-0.76	0.08	0.5	-0.67	0.03	0.53	NaN	NaN	NaN	-0.96	0.85	0.2	-1.01	0.64	0.18	-1.04	0.47	0.26	-1.12	0.42	0.26	-1.21	0.31	0.22	-1.29	0.13	0.3
465	2.325	-1.06	0.94	0.41	NaN	NaN	NaN	-0.99	0.84	0.6	NaN	NaN	NaN	-0.79	0.47	0.53	-0.82	0.4	0.53	-0.81	0.25	0.57	-0.76	0.08	0.5	-0.67	0.03	0.53	NaN	NaN	NaN	-0.95	0.85	0.2	-1	0.64	0.18	-1.04	0.47	0.26	-1.12	0.42	0.26	-1.2	0.31	0.22	-1.29	0.13	0.3
466	2.33	-1.05	0.94	0.41	NaN	NaN	NaN	-0.98	0.84	0.61	NaN	NaN	NaN	-0.78	0.47	0.53	-0.81	0.4	0.53	-0.8	0.25	0.57	-0.75	0.08	0.5	-0.67	0.03	0.53	NaN	NaN	NaN	-0.94	0.85	0.2	-0.99	0.64	0.18	-1.03	0.47	0.26	-1.11	0.42	0.26	-1.2	0.31	0.22	-1.29	0.13	0.3
467	2.335	-1.05	0.94	0.41	NaN	NaN	NaN	-0.98	0.84	0.61	NaN	NaN	NaN	-0.78	0.47	0.53	-0.81	0.4	0.53	-0.8	0.25	0.57	-0.75	0.08	0.5	-0.67	0.03	0.53	NaN	NaN	NaN	-0.94	0.85	0.2	-0.99	0.64	0.18	-1.03	0.47	0.26	-1.11	0.42	0.26	-1.19	0.31	0.22	-1.28	0.13	0.3
468	2.34	-1.04	0.94	0.41	NaN	NaN	NaN	-0.97	0.84	0.61	NaN	NaN	NaN	-0.77	0.48	0.53	-0.8	0.4	0.53	-0.79	0.26	0.57	-0.75	0.08	0.5	-0.67	0.03	0.53	NaN	NaN	NaN	-0.93	0.85	0.2	-0.98	0.64	0.18	-1.02	0.47	0.26	-1.1	0.42	0.26	-1.19	0.31	0.22	-1.28	0.14	0.3
469	2.345	-1.04	0.94	0.41	NaN	NaN	NaN	-0.96	0.85	0.61	NaN	NaN	NaN	-0.76	0.48	0.53	-0.8	0.4	0.53	-0.79	0.25	0.57	-0.75	0.08	0.5	-0.67	0.03	0.53	NaN	NaN	NaN	-0.92	0.85	0.2	-0.97	0.64	0.18	-1.01	0.47	0.26	-1.1	0.42	0.26	-1.18	0.31	0.22	-1.28	0.14	0.3
470	2.35	-1.03	0.94	0.41	NaN	NaN	NaN	-0.95	0.85	0.61	NaN	NaN	NaN	-0.76	0.48	0.53	-0.79	0.4	0.53	-0.78	0.25	0.57	-0.75	0.08	0.5	-0.67	0.03	0.53	NaN	NaN	NaN	-0.92	0.85	0.2	-0.97	0.64	0.18	-1	0.47	0.26	-1.09	0.42	0.26	-1.18	0.31	0.22	-1.28	0.14	0.3
471	2.355	-1.02	0.94	0.41	NaN	NaN	NaN	-0.95	0.85	0.61	NaN	NaN	NaN	-0.75	0.48	0.53	-0.78	0.4	0.53	-0.78	0.25	0.57	-0.75	0.08	0.5	-0.67	0.03	0.53	NaN	NaN	NaN	-0.91	0.85	0.2	-0.96	0.64	0.18	-1	0.47	0.26	-1.08	0.42	0.26	-1.17	0.32	0.22	-1.27	0.14	0.3
472	2.36	-1.02	0.94	0.41	NaN	NaN	NaN	-0.94	0.85	0.61	NaN	NaN	NaN	-0.74	0.48	0.53	-0.78	0.4	0.53	-0.77	0.25	0.57	-0.75	0.08	0.5	-0.67	0.03	0.53	NaN	NaN	NaN	-0.9	0.85	0.2	-0.95	0.64	0.18	-0.99	0.47	0.26	-1.07	0.42	0.26	-1.16	0.32	0.22	-1.27	0.15	0.3
473	2.365	-1.01	0.94	0.41	NaN	NaN	NaN	-0.93	0.85	0.61	NaN	NaN	NaN	-0.74	0.48	0.53	-0.77	0.4	0.53	-0.77	0.25	0.57	-0.75	0.08	0.5	-0.67	0.03	0.53	NaN	NaN	NaN	-0.9	0.85	0.2	-0.94	0.64	0.18	-0.98	0.47	0.26	-1.06	0.42	0.26	-1.16	0.32	0.22	-1.26	0.15	0.29
474	2.37	-1	0.94	0.41	NaN	NaN	NaN	-0.93	0.85	0.61	NaN	NaN	NaN	-0.73	0.48	0.53	-0.77	0.4	0.53	-0.77	0.25	0.57	-0.75	0.08	0.5	-0.67	0.03	0.53	NaN	NaN	NaN	-0.89	0.85	0.21	-0.94	0.64	0.18	-0.97	0.47	0.26	-1.06	0.42	0.26	-1.15	0.32	0.22	-1.26	0.15	0.29
475	2.375	-1	0.94	0.41	NaN	NaN	NaN	-0.92	0.86	0.62	NaN	NaN	NaN	-0.72	0.48	0.53	-0.76	0.4	0.53	-0.76	0.26	0.57	-0.75	0.08	0.5	-0.67	0.03	0.53	NaN	NaN	NaN	-0.88	0.85	0.21	-0.93	0.64	0.18	-0.96	0.47	0.26	-1.05	0.42	0.26	-1.14	0.32	0.21	-1.25	0.16	0.29
476	2.38	-0.99	0.94	0.41	NaN	NaN	NaN	-0.91	0.86	0.62	NaN	NaN	NaN	-0.72	0.48	0.53	-0.76	0.4	0.53	-0.76	0.26	0.57	-0.75	0.08	0.5	-0.67	0.03	0.53	NaN	NaN	NaN	-0.87	0.85	0.21	-0.92	0.64	0.19	-0.95	0.47	0.26	-1.04	0.42	0.26	-1.13	0.32	0.21	-1.25	0.16	0.29
477	2.385	-0.99	0.94	0.41	NaN	NaN	NaN	-0.91	0.86	0.62	NaN	NaN	NaN	-0.71	0.48	0.53	-0.75	0.4	0.53	-0.76	0.26	0.57	-0.75	0.08	0.5	-0.67	0.03	0.53	NaN	NaN	NaN	-0.87	0.85	0.21	-0.91	0.64	0.19	-0.94	0.47	0.26	-1.03	0.42	0.26	-1.13	0.33	0.21	-1.24	0.16	0.29
478	2.39	-0.98	0.95	0.41	NaN	NaN	NaN	-0.9	0.86	0.62	NaN	NaN	NaN	-0.71	0.48	0.53	-0.75	0.4	0.53	-0.76	0.26	0.57	-0.75	0.08	0.5	-0.67	0.03	0.53	NaN	NaN	NaN	-0.86	0.85	0.21	-0.91	0.64	0.19	-0.93	0.47	0.26	-1.02	0.42	0.26	-1.12	0.33	0.21	-1.24	0.17	0.29
479	2.395	-0.97	0.95	0.42	NaN	NaN	NaN	-0.9	0.86	0.62	NaN	NaN	NaN	-0.71	0.48	0.53	-0.75	0.4	0.53	-0.75	0.26	0.57	-0.75	0.08	0.5	-0.67	0.03	0.53	NaN	NaN	NaN	-0.86	0.85	0.21	-0.9	0.64	0.19	-0.92	0.47	0.26	-1.01	0.42	0.26	-1.11	0.33	0.21	-1.23	0.17	0.29
480	2.4	-0.97	0.95	0.42	NaN	NaN	NaN	-0.89	0.86	0.62	NaN	NaN	NaN	-0.7	0.48	0.53	-0.74	0.4	0.54	-0.75	0.26	0.57	-0.75	0.08	0.5	-0.67	0.03	0.53	NaN	NaN	NaN	-0.85	0.85	0.21	-0.89	0.64	0.19	-0.91	0.47	0.26	-1	0.42	0.25	-1.1	0.33	0.21	-1.22	0.17	0.29
481	2.405	-0.96	0.95	0.42	NaN	NaN	NaN	-0.88	0.86	0.62	NaN	NaN	NaN	-0.7	0.48	0.53	-0.74	0.4	0.54	-0.75	0.25	0.58	-0.75	0.08	0.5	-0.67	0.03	0.53	NaN	NaN	NaN	-0.84	0.85	0.21	-0.88	0.64	0.19	-0.9	0.47	0.26	-0.99	0.42	0.25	-1.09	0.33	0.21	-1.22	0.18	0.29
482	2.41	-0.96	0.95	0.42	NaN	NaN	NaN	-0.88	0.86	0.62	NaN	NaN	NaN	-0.7	0.48	0.53	-0.74	0.4	0.54	-0.75	0.25	0.58	-0.75	0.08	0.5	-0.67	0.03	0.53	NaN	NaN	NaN	-0.84	0.85	0.21	-0.88	0.64	0.19	-0.89	0.47	0.26	-0.98	0.42	0.25	-1.08	0.33	0.21	-1.21	0.18	0.29
483	2.415	-0.95	0.95	0.42	NaN	NaN	NaN	-0.87	0.86	0.62	NaN	NaN	NaN	-0.7	0.48	0.53	-0.74	0.4	0.54	-0.75	0.25	0.58	-0.75	0.08	0.5	-0.67	0.03	0.54	NaN	NaN	NaN	-0.83	0.85	0.21	-0.87	0.64	0.19	-0.88	0.46	0.26	-0.96	0.42	0.25	-1.08	0.33	0.21	-1.2	0.18	0.29
484	2.42	-0.94	0.95	0.42	NaN	NaN	NaN	-0.87	0.87	0.62	NaN	NaN	NaN	-0.69	0.48	0.53	-0.74	0.4	0.54	-0.75	0.25	0.58	-0.75	0.08	0.5	-0.67	0.03	0.54	NaN	NaN	NaN	-0.83	0.85	0.21	-0.86	0.64	0.19	-0.87	0.46	0.26	-0.95	0.42	0.25	-1.07	0.33	0.21	-1.19	0.19	0.29
485	2.425	-0.94	0.95	0.42	NaN	NaN	NaN	-0.86	0.87	0.62	NaN	NaN	NaN	-0.69	0.48	0.53	-0.73	0.4	0.54	-0.75	0.25	0.58	-0.75	0.08	0.5	-0.67	0.03	0.54	NaN	NaN	NaN	-0.82	0.86	0.21	-0.85	0.63	0.19	-0.86	0.46	0.26	-0.94	0.41	0.25	-1.06	0.34	0.21	-1.19	0.19	0.29
486	2.43	-0.93	0.95	0.42	NaN	NaN	NaN	-0.85	0.87	0.62	-0.77	0.64	0.64	-0.69	0.47	0.53	-0.73	0.4	0.54	-0.74	0.26	0.58	-0.75	0.08	0.5	-0.67	0.03	0.54	NaN	NaN	NaN	-0.82	0.86	0.22	-0.85	0.64	0.19	-0.85	0.46	0.26	-0.93	0.41	0.25	-1.05	0.34	0.21	-1.18	0.2	0.29
487	2.435	-0.93	0.95	0.42	NaN	NaN	NaN	-0.85	0.87	0.62	-0.76	0.64	0.64	-0.69	0.47	0.54	-0.73	0.4	0.54	-0.74	0.26	0.58	-0.75	0.08	0.5	-0.67	0.03	0.54	NaN	NaN	NaN	-0.81	0.86	0.22	-0.84	0.64	0.19	-0.84	0.46	0.26	-0.92	0.41	0.25	-1.04	0.34	0.21	-1.17	0.2	0.29
488	2.44	-0.92	0.95	0.42	NaN	NaN	NaN	-0.84	0.87	0.63	-0.76	0.64	0.65	-0.69	0.47	0.54	-0.73	0.4	0.54	-0.74	0.25	0.58	-0.75	0.08	0.5	-0.67	0.03	0.54	NaN	NaN	NaN	-0.81	0.86	0.22	-0.83	0.64	0.19	-0.83	0.46	0.26	-0.91	0.41	0.25	-1.03	0.34	0.21	-1.16	0.2	0.29
489	2.445	-0.92	0.95	0.43	NaN	NaN	NaN	-0.84	0.87	0.63	-0.76	0.64	0.65	-0.68	0.47	0.54	-0.73	0.4	0.54	-0.74	0.25	0.58	-0.75	0.08	0.5	-0.67	0.03	0.54	NaN	NaN	NaN	-0.8	0.86	0.22	-0.82	0.64	0.19	-0.82	0.46	0.26	-0.9	0.41	0.25	-1.02	0.34	0.21	-1.15	0.21	0.29
490	2.45	-0.91	0.95	0.43	NaN	NaN	NaN	-0.83	0.87	0.63	-0.75	0.64	0.65	-0.68	0.47	0.54	-0.72	0.4	0.54	-0.74	0.25	0.58	-0.75	0.08	0.5	-0.67	0.03	0.54	NaN	NaN	NaN	-0.8	0.86	0.22	-0.82	0.64	0.19	-0.81	0.46	0.26	-0.89	0.41	0.25	-1.01	0.34	0.21	-1.14	0.21	0.29
491	2.455	-0.91	0.96	0.43	NaN	NaN	NaN	-0.83	0.87	0.63	-0.75	0.64	0.65	-0.68	0.47	0.54	-0.72	0.4	0.54	-0.74	0.25	0.58	-0.75	0.08	0.5	-0.67	0.03	0.54	NaN	NaN	NaN	-0.79	0.86	0.22	-0.81	0.64	0.19	-0.8	0.46	0.26	-0.88	0.41	0.25	-1	0.35	0.21	-1.13	0.21	0.29
492	2.46	-0.9	0.96	0.43	NaN	NaN	NaN	-0.82	0.87	0.63	-0.75	0.64	0.65	-0.68	0.47	0.54	-0.72	0.4	0.54	-0.74	0.25	0.58	-0.75	0.08	0.5	-0.67	0.03	0.54	NaN	NaN	NaN	-0.79	0.86	0.22	-0.8	0.64	0.19	-0.79	0.46	0.26	-0.87	0.42	0.25	-0.98	0.35	0.21	-1.13	0.22	0.29
493	2.465	-0.9	0.96	0.43	NaN	NaN	NaN	-0.82	0.87	0.63	-0.74	0.64	0.65	-0.67	0.47	0.54	-0.72	0.4	0.54	-0.74	0.25	0.58	-0.75	0.08	0.5	-0.67	0.03	0.54	NaN	NaN	NaN	-0.78	0.86	0.22	-0.8	0.64	0.19	-0.78	0.47	0.26	-0.86	0.42	0.25	-0.97	0.35	0.22	-1.12	0.22	0.29
494	2.47	-0.89	0.96	0.43	NaN	NaN	NaN	-0.81	0.87	0.63	-0.74	0.64	0.65	-0.67	0.47	0.54	-0.72	0.4	0.54	-0.74	0.25	0.58	-0.75	0.08	0.5	-0.67	0.03	0.54	NaN	NaN	NaN	-0.78	0.86	0.22	-0.79	0.64	0.19	-0.77	0.47	0.26	-0.85	0.42	0.25	-0.96	0.35	0.22	-1.11	0.22	0.29
495	2.475	-0.89	0.96	0.43	NaN	NaN	NaN	-0.81	0.87	0.63	-0.74	0.64	0.65	-0.67	0.47	0.54	-0.72	0.4	0.54	-0.74	0.25	0.58	-0.75	0.08	0.5	-0.67	0.03	0.54	NaN	NaN	NaN	-0.77	0.86	0.22	-0.78	0.64	0.19	-0.76	0.47	0.26	-0.84	0.42	0.25	-0.95	0.35	0.22	-1.1	0.22	0.29
496	2.48	-0.88	0.96	0.43	NaN	NaN	NaN	-0.8	0.87	0.63	-0.73	0.64	0.65	-0.67	0.47	0.54	-0.72	0.4	0.54	-0.73	0.25	0.58	-0.75	0.08	0.5	-0.67	0.03	0.54	NaN	NaN	NaN	-0.77	0.86	0.22	-0.78	0.64	0.19	-0.75	0.47	0.26	-0.83	0.42	0.25	-0.94	0.35	0.22	-1.09	0.22	0.29
497	2.485	-0.88	0.96	0.43	NaN	NaN	NaN	-0.79	0.87	0.63	-0.73	0.64	0.65	-0.66	0.47	0.54	-0.71	0.4	0.54	-0.73	0.25	0.58	-0.75	0.08	0.5	-0.67	0.03	0.54	NaN	NaN	NaN	-0.77	0.86	0.22	-0.77	0.64	0.19	-0.74	0.47	0.26	-0.81	0.42	0.25	-0.93	0.36	0.22	-1.07	0.23	0.3
498	2.49	-0.87	0.96	0.44	NaN	NaN	NaN	-0.79	0.87	0.63	-0.73	0.64	0.65	-0.66	0.47	0.54	-0.71	0.4	0.54	-0.73	0.25	0.58	-0.75	0.08	0.5	-0.67	0.03	0.54	NaN	NaN	NaN	-0.76	0.86	0.22	-0.76	0.64	0.19	-0.73	0.47	0.26	-0.8	0.42	0.25	-0.92	0.36	0.22	-1.06	0.23	0.3
499	2.495	-0.87	0.96	0.44	NaN	NaN	NaN	-0.79	0.87	0.63	-0.72	0.64	0.65	-0.66	0.47	0.54	-0.71	0.4	0.55	-0.73	0.26	0.58	-0.75	0.08	0.5	-0.67	0.03	0.54	NaN	NaN	NaN	-0.76	0.86	0.22	-0.75	0.64	0.19	-0.72	0.47	0.26	-0.79	0.42	0.25	-0.91	0.36	0.22	-1.05	0.23	0.3
500	2.5	-0.86	0.96	0.44	NaN	NaN	NaN	-0.78	0.87	0.63	-0.72	0.64	0.65	-0.66	0.47	0.54	-0.71	0.4	0.55	-0.73	0.26	0.58	-0.75	0.08	0.5	-0.67	0.03	0.54	NaN	NaN	NaN	-0.75	0.86	0.23	-0.75	0.65	0.19	-0.71	0.47	0.26	-0.78	0.42	0.25	-0.9	0.36	0.22	-1.04	0.23	0.3
501	2.505	-0.86	0.96	0.44	NaN	NaN	NaN	-0.78	0.87	0.63	-0.72	0.64	0.65	-0.66	0.47	0.54	-0.71	0.4	0.55	-0.73	0.26	0.58	-0.75	0.08	0.5	-0.67	0.03	0.54	NaN	NaN	NaN	-0.75	0.87	0.23	-0.74	0.65	0.19	-0.7	0.47	0.26	-0.77	0.42	0.25	-0.89	0.36	0.22	-1.03	0.23	0.3
502	2.51	-0.85	0.96	0.44	NaN	NaN	NaN	-0.77	0.88	0.63	-0.71	0.64	0.65	-0.65	0.47	0.54	-0.71	0.4	0.55	-0.73	0.26	0.58	-0.75	0.08	0.5	-0.67	0.03	0.54	NaN	NaN	NaN	-0.75	0.87	0.23	-0.73	0.65	0.19	-0.7	0.47	0.26	-0.76	0.42	0.25	-0.88	0.36	0.22	-1.02	0.23	0.3
503	2.515	-0.85	0.96	0.44	NaN	NaN	NaN	-0.77	0.88	0.64	-0.71	0.64	0.65	-0.65	0.47	0.54	-0.71	0.4	0.55	-0.73	0.26	0.58	-0.75	0.08	0.5	-0.67	0.03	0.54	NaN	NaN	NaN	-0.74	0.87	0.23	-0.73	0.65	0.19	-0.69	0.48	0.26	-0.75	0.43	0.25	-0.87	0.36	0.22	-1.01	0.22	0.3
504	2.52	-0.84	0.96	0.44	NaN	NaN	NaN	-0.76	0.88	0.64	-0.7	0.64	0.65	-0.65	0.47	0.54	-0.71	0.4	0.55	-0.73	0.26	0.58	-0.75	0.08	0.5	-0.67	0.03	0.54	NaN	NaN	NaN	-0.74	0.87	0.23	-0.72	0.65	0.19	-0.68	0.48	0.26	-0.74	0.43	0.26	-0.86	0.36	0.22	-0.99	0.22	0.3
505	2.525	-0.84	0.96	0.44	NaN	NaN	NaN	-0.76	0.88	0.64	-0.7	0.64	0.66	-0.65	0.47	0.54	-0.7	0.4	0.55	-0.73	0.26	0.58	-0.75	0.08	0.5	-0.67	0.03	0.54	NaN	NaN	NaN	-0.73	0.87	0.23	-0.71	0.65	0.19	-0.67	0.48	0.26	-0.73	0.43	0.26	-0.85	0.36	0.22	-0.98	0.22	0.3
506	2.53	-0.83	0.97	0.44	NaN	NaN	NaN	-0.75	0.88	0.64	-0.7	0.64	0.66	-0.65	0.47	0.54	-0.7	0.4	0.55	-0.73	0.26	0.58	-0.75	0.08	0.5	-0.67	0.03	0.54	NaN	NaN	NaN	NaN	NaN	NaN	-0.71	0.65	0.19	-0.66	0.48	0.26	-0.72	0.43	0.26	-0.84	0.36	0.22	-0.97	0.22	0.3
507	2.535	-0.83	0.97	0.44	NaN	NaN	NaN	-0.75	0.88	0.64	-0.69	0.64	0.66	-0.65	0.47	0.55	-0.7	0.4	0.55	-0.73	0.26	0.58	-0.75	0.08	0.5	-0.67	0.03	0.54	NaN	NaN	NaN	-0.72	0.87	0.23	-0.7	0.65	0.2	-0.65	0.48	0.26	-0.71	0.43	0.26	-0.83	0.36	0.23	-0.96	0.22	0.3
508	2.54	-0.82	0.97	0.44	NaN	NaN	NaN	-0.74	0.88	0.64	-0.69	0.64	0.66	-0.65	0.47	0.55	-0.7	0.4	0.55	-0.73	0.26	0.58	-0.75	0.08	0.5	-0.67	0.03	0.54	NaN	NaN	NaN	-0.72	0.87	0.23	-0.69	0.65	0.2	-0.64	0.48	0.26	-0.7	0.43	0.26	-0.82	0.36	0.23	-0.94	0.21	0.3
509	2.545	-0.82	0.97	0.44	NaN	NaN	NaN	-0.74	0.88	0.64	-0.69	0.64	0.66	-0.64	0.47	0.55	-0.7	0.4	0.55	-0.73	0.26	0.58	-0.74	0.08	0.5	-0.67	0.03	0.54	NaN	NaN	NaN	-0.71	0.87	0.23	-0.68	0.65	0.2	-0.63	0.49	0.26	-0.7	0.43	0.26	-0.81	0.36	0.23	-0.93	0.21	0.3
510	2.55	-0.81	0.97	0.45	NaN	NaN	NaN	-0.73	0.88	0.64	-0.68	0.64	0.66	-0.64	0.47	0.55	-0.7	0.4	0.55	-0.73	0.26	0.59	-0.74	0.08	0.5	-0.67	0.03	0.54	NaN	NaN	NaN	-0.71	0.88	0.23	-0.68	0.65	0.2	-0.62	0.49	0.26	-0.69	0.43	0.26	-0.8	0.36	0.23	-0.92	0.21	0.3
511	2.555	-0.81	0.97	0.45	NaN	NaN	NaN	-0.73	0.88	0.64	-0.68	0.64	0.66	-0.64	0.47	0.55	-0.7	0.4	0.55	-0.73	0.26	0.59	-0.74	0.08	0.5	-0.67	0.03	0.54	NaN	NaN	NaN	-0.7	0.88	0.23	-0.67	0.66	0.2	-0.61	0.49	0.26	-0.68	0.43	0.26	-0.79	0.36	0.23	-0.9	0.2	0.3
512	2.56	-0.8	0.97	0.45	NaN	NaN	NaN	-0.72	0.88	0.64	-0.67	0.64	0.66	-0.64	0.47	0.55	-0.7	0.4	0.55	-0.73	0.26	0.59	-0.74	0.08	0.5	-0.67	0.03	0.54	NaN	NaN	NaN	-0.7	0.88	0.23	-0.66	0.66	0.2	-0.61	0.49	0.26	-0.67	0.43	0.26	-0.78	0.36	0.23	-0.89	0.2	0.31
513	2.565	-0.8	0.97	0.45	NaN	NaN	NaN	-0.72	0.88	0.64	-0.67	0.64	0.66	-0.64	0.47	0.55	-0.69	0.41	0.55	-0.73	0.26	0.59	-0.74	0.08	0.5	-0.67	0.03	0.54	NaN	NaN	NaN	-0.69	0.88	0.23	-0.66	0.66	0.2	-0.6	0.49	0.26	-0.66	0.43	0.26	-0.76	0.35	0.23	-0.88	0.2	0.31
514	2.57	-0.79	0.97	0.45	NaN	NaN	NaN	-0.71	0.88	0.64	-0.67	0.64	0.66	-0.64	0.47	0.55	-0.69	0.41	0.55	-0.72	0.26	0.59	-0.74	0.08	0.5	-0.67	0.03	0.54	NaN	NaN	NaN	-0.69	0.88	0.23	-0.65	0.66	0.2	-0.59	0.49	0.26	-0.65	0.44	0.26	-0.75	0.35	0.23	-0.86	0.19	0.31
515	2.575	-0.79	0.97	0.45	NaN	NaN	NaN	-0.71	0.88	0.64	-0.66	0.64	0.66	-0.63	0.47	0.55	-0.69	0.41	0.55	-0.72	0.26	0.59	-0.74	0.08	0.5	-0.67	0.03	0.54	NaN	NaN	NaN	-0.68	0.88	0.23	-0.65	0.66	0.2	-0.58	0.49	0.26	-0.64	0.44	0.26	-0.74	0.35	0.23	-0.85	0.19	0.31
516	2.58	-0.78	0.97	0.45	NaN	NaN	NaN	-0.7	0.88	0.64	-0.66	0.64	0.66	-0.63	0.47	0.55	-0.69	0.41	0.55	-0.72	0.26	0.59	-0.74	0.08	0.51	-0.67	0.03	0.54	NaN	NaN	NaN	-0.68	0.88	0.23	-0.64	0.66	0.2	-0.57	0.5	0.26	-0.63	0.44	0.26	-0.73	0.35	0.23	-0.84	0.18	0.31
517	2.585	-0.78	0.97	0.45	NaN	NaN	NaN	-0.7	0.88	0.64	-0.66	0.65	0.66	-0.63	0.47	0.55	-0.69	0.41	0.55	-0.72	0.26	0.59	-0.74	0.08	0.51	-0.67	0.03	0.54	NaN	NaN	NaN	-0.67	0.88	0.23	-0.63	0.66	0.2	-0.56	0.5	0.26	-0.62	0.44	0.26	-0.72	0.35	0.23	-0.82	0.18	0.31
518	2.59	-0.77	0.97	0.45	NaN	NaN	NaN	-0.7	0.88	0.64	-0.66	0.65	0.66	-0.63	0.47	0.55	-0.69	0.41	0.55	-0.72	0.26	0.59	-0.74	0.08	0.51	-0.67	0.03	0.54	NaN	NaN	NaN	-0.67	0.88	0.23	-0.63	0.66	0.2	-0.56	0.5	0.26	-0.61	0.44	0.26	-0.71	0.35	0.23	-0.81	0.18	0.31
519	2.595	-0.77	0.97	0.45	NaN	NaN	NaN	-0.69	0.88	0.64	-0.65	0.65	0.66	-0.63	0.47	0.55	-0.69	0.41	0.55	-0.72	0.26	0.59	-0.74	0.08	0.51	-0.67	0.03	0.54	NaN	NaN	NaN	-0.66	0.88	0.23	-0.62	0.66	0.2	-0.55	0.5	0.26	-0.61	0.44	0.26	-0.7	0.34	0.23	-0.79	0.17	0.31
520	2.6	-0.76	0.97	0.45	NaN	NaN	NaN	-0.69	0.88	0.64	-0.65	0.65	0.66	-0.62	0.47	0.55	-0.69	0.41	0.55	-0.72	0.26	0.59	-0.74	0.08	0.51	-0.67	0.03	0.54	NaN	NaN	NaN	-0.66	0.88	0.23	-0.62	0.66	0.2	-0.54	0.5	0.27	-0.6	0.44	0.26	-0.69	0.34	0.23	-0.78	0.17	0.31
521	2.605	-0.76	0.97	0.45	NaN	NaN	NaN	-0.68	0.88	0.64	-0.64	0.65	0.66	-0.62	0.47	0.55	-0.69	0.41	0.55	-0.72	0.26	0.59	-0.74	0.08	0.51	-0.67	0.03	0.54	NaN	NaN	NaN	-0.65	0.88	0.23	-0.61	0.66	0.2	-0.53	0.5	0.27	-0.59	0.44	0.27	-0.68	0.34	0.23	-0.76	0.16	0.31
522	2.61	-0.75	0.97	0.45	NaN	NaN	NaN	-0.68	0.88	0.64	-0.64	0.65	0.66	-0.62	0.47	0.55	-0.68	0.41	0.55	-0.72	0.26	0.59	-0.74	0.08	0.51	-0.67	0.03	0.54	NaN	NaN	NaN	-0.65	0.88	0.23	-0.61	0.66	0.2	-0.53	0.5	0.27	-0.58	0.44	0.27	-0.67	0.34	0.23	-0.75	0.16	0.31
523	2.615	-0.75	0.97	0.45	NaN	NaN	NaN	-0.67	0.88	0.64	-0.64	0.65	0.66	-0.62	0.47	0.55	-0.68	0.41	0.55	-0.72	0.26	0.59	-0.74	0.08	0.51	-0.67	0.03	0.54	NaN	NaN	NaN	-0.64	0.88	0.23	-0.6	0.66	0.2	-0.52	0.5	0.27	-0.57	0.44	0.27	-0.66	0.33	0.23	-0.73	0.15	0.31
524	2.62	-0.75	0.97	0.45	NaN	NaN	NaN	-0.67	0.88	0.64	-0.63	0.65	0.66	-0.62	0.47	0.55	-0.68	0.41	0.56	-0.72	0.27	0.59	-0.74	0.08	0.51	-0.67	0.03	0.54	NaN	NaN	NaN	-0.64	0.88	0.23	-0.59	0.66	0.2	-0.51	0.51	0.27	-0.56	0.44	0.27	-0.65	0.33	0.23	-0.72	0.15	0.31
525	2.625	-0.74	0.97	0.45	NaN	NaN	NaN	-0.66	0.88	0.64	-0.63	0.65	0.66	-0.62	0.47	0.56	-0.68	0.41	0.56	-0.72	0.27	0.59	-0.74	0.08	0.51	-0.67	0.03	0.54	NaN	NaN	NaN	-0.63	0.88	0.23	-0.59	0.66	0.2	-0.51	0.51	0.27	-0.56	0.44	0.27	-0.64	0.33	0.23	-0.7	0.14	0.31
526	2.63	-0.74	0.97	0.45	NaN	NaN	NaN	-0.66	0.88	0.64	-0.63	0.65	0.66	-0.61	0.47	0.56	-0.68	0.41	0.56	-0.72	0.27	0.59	-0.74	0.08	0.51	-0.67	0.03	0.54	NaN	NaN	NaN	-0.63	0.88	0.23	-0.58	0.66	0.2	-0.5	0.51	0.27	-0.55	0.44	0.27	-0.62	0.32	0.23	-0.68	0.14	0.31
527	2.635	-0.73	0.97	0.45	NaN	NaN	NaN	-0.65	0.88	0.64	-0.62	0.65	0.66	-0.61	0.47	0.56	-0.68	0.41	0.56	-0.72	0.27	0.59	-0.74	0.08	0.51	-0.67	0.02	0.54	NaN	NaN	NaN	-0.62	0.88	0.23	-0.58	0.66	0.2	-0.49	0.51	0.27	-0.54	0.44	0.27	-0.61	0.32	0.23	-0.67	0.13	0.31
528	2.64	-0.73	0.97	0.45	NaN	NaN	NaN	-0.65	0.88	0.64	-0.62	0.65	0.66	-0.61	0.47	0.56	-0.68	0.41	0.56	-0.72	0.27	0.59	-0.74	0.08	0.51	-0.67	0.02	0.54	NaN	NaN	NaN	-0.62	0.88	0.23	-0.57	0.66	0.2	-0.49	0.51	0.27	-0.53	0.44	0.27	-0.6	0.32	0.23	-0.65	0.13	0.31
529	2.645	-0.72	0.97	0.45	NaN	NaN	NaN	-0.64	0.88	0.64	-0.61	0.65	0.66	-0.61	0.47	0.56	-0.67	0.41	0.56	-0.72	0.27	0.59	-0.74	0.08	0.51	-0.67	0.02	0.54	NaN	NaN	NaN	-0.61	0.88	0.23	-0.57	0.66	0.2	-0.48	0.51	0.27	-0.53	0.44	0.27	-0.59	0.32	0.23	-0.64	0.13	0.31
530	2.65	-0.72	0.97	0.45	NaN	NaN	NaN	-0.64	0.88	0.64	-0.61	0.65	0.66	-0.61	0.47	0.56	-0.67	0.42	0.56	-0.72	0.27	0.59	-0.74	0.09	0.51	-0.67	0.02	0.54	NaN	NaN	NaN	-0.6	0.88	0.23	-0.56	0.66	0.2	-0.48	0.51	0.27	-0.52	0.44	0.27	-0.58	0.31	0.24	-0.62	0.12	0.31
531	2.655	-0.71	0.97	0.45	NaN	NaN	NaN	-0.64	0.88	0.64	-0.61	0.65	0.66	-0.6	0.47	0.56	-0.67	0.42	0.56	-0.71	0.27	0.59	-0.74	0.09	0.51	-0.67	0.02	0.54	NaN	NaN	NaN	-0.61	0.88	0.23	-0.56	0.66	0.2	-0.47	0.51	0.27	-0.51	0.44	0.27	-0.57	0.31	0.24	-0.6	0.12	0.31
532	2.66	-0.71	0.97	0.45	NaN	NaN	NaN	-0.63	0.88	0.64	-0.6	0.65	0.66	-0.6	0.47	0.56	-0.67	0.42	0.56	-0.71	0.27	0.59	-0.74	0.09	0.51	-0.67	0.02	0.54	NaN	NaN	NaN	-0.62	0.87	0.24	-0.55	0.66	0.2	-0.47	0.51	0.27	-0.51	0.43	0.27	-0.56	0.31	0.24	-0.59	0.11	0.31
533	2.665	-0.7	0.97	0.45	NaN	NaN	NaN	-0.63	0.88	0.64	-0.6	0.65	0.66	-0.6	0.47	0.56	-0.67	0.42	0.56	-0.71	0.27	0.59	-0.74	0.09	0.51	-0.67	0.02	0.54	NaN	NaN	NaN	-0.62	0.87	0.24	-0.55	0.66	0.2	-0.46	0.51	0.28	-0.5	0.43	0.27	-0.55	0.31	0.24	-0.57	0.11	0.31
534	2.67	-0.7	0.97	0.45	NaN	NaN	NaN	-0.62	0.88	0.64	-0.59	0.65	0.66	-0.6	0.47	0.56	-0.66	0.42	0.56	-0.71	0.27	0.59	-0.74	0.09	0.51	-0.67	0.02	0.54	NaN	NaN	NaN	-0.61	0.87	0.24	-0.54	0.66	0.2	-0.45	0.51	0.28	-0.49	0.43	0.28	-0.54	0.3	0.24	-0.55	0.11	0.31
535	2.675	-0.69	0.97	0.45	NaN	NaN	NaN	-0.62	0.88	0.64	-0.59	0.65	0.66	-0.6	0.47	0.56	-0.66	0.42	0.56	-0.71	0.27	0.59	-0.74	0.09	0.51	-0.67	0.02	0.54	NaN	NaN	NaN	-0.59	0.88	0.23	-0.54	0.66	0.2	-0.45	0.51	0.28	-0.49	0.43	0.28	-0.53	0.3	0.24	-0.53	0.11	0.31
536	2.68	-0.68	0.97	0.45	NaN	NaN	NaN	-0.61	0.88	0.64	-0.59	0.65	0.66	-0.59	0.47	0.56	-0.66	0.42	0.56	-0.71	0.27	0.59	-0.74	0.09	0.51	-0.67	0.02	0.54	NaN	NaN	NaN	-0.58	0.88	0.23	-0.53	0.66	0.2	-0.44	0.51	0.28	-0.48	0.43	0.28	-0.52	0.3	0.24	-0.52	0.1	0.31
537	2.685	-0.68	0.97	0.45	NaN	NaN	NaN	-0.61	0.88	0.64	-0.58	0.65	0.66	-0.59	0.47	0.56	-0.66	0.42	0.56	-0.71	0.27	0.59	-0.74	0.09	0.51	-0.67	0.02	0.54	NaN	NaN	NaN	-0.57	0.88	0.23	-0.53	0.66	0.2	-0.44	0.51	0.28	-0.47	0.43	0.28	-0.51	0.3	0.24	-0.5	0.1	0.31
538	2.69	-0.67	0.97	0.45	NaN	NaN	NaN	-0.6	0.88	0.64	-0.58	0.65	0.66	-0.59	0.47	0.56	-0.66	0.42	0.56	-0.7	0.27	0.59	-0.74	0.09	0.51	-0.67	0.02	0.54	NaN	NaN	NaN	-0.57	0.88	0.23	-0.52	0.66	0.2	-0.43	0.51	0.28	-0.47	0.43	0.28	-0.5	0.3	0.24	-0.48	0.1	0.31
539	2.695	-0.67	0.97	0.45	NaN	NaN	NaN	-0.6	0.88	0.64	-0.57	0.65	0.66	-0.59	0.47	0.56	-0.65	0.42	0.56	-0.7	0.27	0.59	-0.74	0.09	0.51	-0.67	0.02	0.54	NaN	NaN	NaN	-0.59	0.87	0.24	-0.52	0.66	0.2	-0.43	0.51	0.28	-0.46	0.43	0.28	-0.49	0.29	0.24	-0.47	0.1	0.31
540	2.7	-0.66	0.97	0.45	NaN	NaN	NaN	-0.59	0.88	0.64	-0.57	0.65	0.66	-0.58	0.47	0.56	-0.65	0.42	0.56	-0.7	0.27	0.59	-0.74	0.09	0.51	-0.67	0.02	0.54	NaN	NaN	NaN	-0.58	0.87	0.24	-0.51	0.66	0.2	-0.43	0.51	0.28	-0.46	0.43	0.28	-0.48	0.29	0.24	-0.45	0.1	0.31
541	2.705	-0.66	0.97	0.45	NaN	NaN	NaN	-0.59	0.88	0.64	-0.56	0.65	0.66	-0.58	0.47	0.56	-0.65	0.42	0.56	-0.7	0.27	0.59	-0.74	0.09	0.51	-0.67	0.02	0.54	-0.43	0.91	0.31	-0.55	0.87	0.23	-0.51	0.66	0.2	-0.42	0.51	0.28	-0.45	0.43	0.28	-0.47	0.29	0.24	-0.43	0.09	0.31
542	2.71	-0.65	0.97	0.45	NaN	NaN	NaN	-0.58	0.88	0.64	-0.56	0.65	0.66	-0.58	0.47	0.56	-0.65	0.42	0.56	-0.7	0.28	0.59	-0.74	0.09	0.51	-0.67	0.02	0.54	-0.43	0.91	0.31	-0.55	0.88	0.23	-0.5	0.66	0.2	-0.42	0.5	0.28	-0.45	0.42	0.28	-0.46	0.29	0.24	-0.42	0.09	0.31
543	2.715	-0.65	0.97	0.45	NaN	NaN	NaN	-0.58	0.88	0.64	-0.56	0.65	0.66	-0.57	0.47	0.56	-0.64	0.42	0.56	-0.7	0.28	0.59	-0.74	0.09	0.51	-0.67	0.03	0.54	-0.42	0.91	0.31	-0.54	0.88	0.23	-0.5	0.65	0.2	-0.41	0.5	0.28	-0.44	0.42	0.28	-0.45	0.29	0.24	-0.4	0.09	0.31
544	2.72	-0.64	0.97	0.45	NaN	NaN	NaN	-0.57	0.88	0.64	-0.55	0.65	0.66	-0.57	0.47	0.56	-0.64	0.42	0.56	-0.69	0.28	0.59	-0.74	0.09	0.51	-0.67	0.03	0.54	-0.42	0.91	0.3	-0.53	0.87	0.23	-0.49	0.65	0.2	-0.41	0.5	0.28	-0.44	0.42	0.28	-0.44	0.29	0.24	-0.39	0.09	0.31
545	2.725	-0.64	0.97	0.45	NaN	NaN	NaN	-0.56	0.88	0.64	-0.55	0.64	0.66	-0.57	0.47	0.56	-0.64	0.42	0.55	-0.69	0.28	0.59	-0.73	0.1	0.51	-0.67	0.03	0.54	-0.41	0.91	0.3	-0.53	0.87	0.23	-0.49	0.65	0.2	-0.4	0.5	0.28	-0.43	0.42	0.28	-0.43	0.29	0.24	-0.37	0.09	0.31
546	2.73	-0.63	0.96	0.45	NaN	NaN	NaN	-0.56	0.88	0.64	-0.54	0.64	0.66	-0.56	0.47	0.55	-0.63	0.42	0.55	-0.69	0.28	0.59	-0.73	0.1	0.51	-0.67	0.03	0.54	-0.41	0.91	0.3	-0.52	0.87	0.23	-0.48	0.65	0.2	-0.4	0.5	0.28	-0.42	0.42	0.28	-0.42	0.29	0.24	-0.36	0.09	0.31
547	2.735	-0.63	0.96	0.45	NaN	NaN	NaN	-0.55	0.88	0.64	-0.54	0.64	0.66	-0.56	0.47	0.55	-0.63	0.42	0.55	-0.69	0.28	0.59	-0.73	0.1	0.51	-0.67	0.03	0.54	-0.4	0.91	0.3	-0.52	0.87	0.23	-0.48	0.65	0.2	-0.39	0.5	0.28	-0.42	0.42	0.28	-0.41	0.28	0.24	-0.34	0.09	0.31
548	2.74	-0.62	0.96	0.45	NaN	NaN	NaN	-0.55	0.87	0.64	-0.54	0.64	0.66	-0.56	0.47	0.55	-0.63	0.42	0.55	-0.69	0.28	0.59	-0.73	0.1	0.51	-0.67	0.03	0.54	-0.4	0.91	0.3	-0.51	0.87	0.23	-0.47	0.65	0.2	-0.39	0.49	0.28	-0.41	0.42	0.28	-0.4	0.28	0.24	-0.33	0.1	0.31
549	2.745	-0.62	0.96	0.45	NaN	NaN	NaN	-0.54	0.87	0.64	-0.53	0.64	0.66	-0.55	0.47	0.55	-0.63	0.42	0.55	-0.69	0.28	0.59	-0.73	0.1	0.51	-0.67	0.03	0.54	-0.39	0.9	0.3	-0.51	0.87	0.23	-0.47	0.65	0.2	-0.38	0.49	0.28	-0.41	0.42	0.29	-0.39	0.28	0.24	-0.31	0.1	0.31
550	2.75	-0.61	0.96	0.45	NaN	NaN	NaN	-0.54	0.87	0.64	-0.53	0.64	0.66	-0.55	0.47	0.55	-0.62	0.42	0.55	-0.68	0.28	0.59	-0.73	0.1	0.51	-0.67	0.03	0.54	-0.39	0.9	0.3	-0.5	0.87	0.23	-0.46	0.65	0.2	-0.38	0.49	0.28	-0.4	0.42	0.29	-0.38	0.28	0.24	-0.3	0.1	0.31
551	2.755	-0.6	0.96	0.45	NaN	NaN	NaN	-0.53	0.87	0.64	-0.52	0.64	0.66	-0.55	0.47	0.55	-0.62	0.42	0.55	-0.68	0.28	0.59	-0.73	0.1	0.51	-0.67	0.03	0.54	-0.38	0.9	0.3	-0.49	0.87	0.23	-0.46	0.64	0.2	-0.37	0.49	0.28	-0.39	0.42	0.29	-0.37	0.28	0.24	-0.29	0.1	0.31
552	2.76	-0.6	0.96	0.44	NaN	NaN	NaN	-0.53	0.87	0.64	-0.52	0.64	0.66	-0.54	0.47	0.55	-0.62	0.42	0.55	-0.68	0.28	0.59	-0.73	0.1	0.51	-0.67	0.03	0.54	-0.37	0.9	0.3	-0.49	0.86	0.23	-0.45	0.64	0.2	-0.37	0.49	0.28	-0.39	0.41	0.29	-0.36	0.28	0.24	-0.28	0.1	0.31
553	2.765	-0.59	0.96	0.44	NaN	NaN	NaN	-0.52	0.87	0.64	-0.51	0.64	0.66	-0.54	0.47	0.55	-0.61	0.42	0.55	-0.68	0.28	0.59	-0.73	0.1	0.51	-0.67	0.03	0.54	-0.37	0.9	0.3	-0.48	0.86	0.23	-0.45	0.64	0.2	-0.36	0.49	0.28	-0.38	0.41	0.29	-0.35	0.28	0.24	-0.26	0.1	0.31
554	2.77	-0.59	0.96	0.44	NaN	NaN	NaN	-0.52	0.87	0.64	-0.51	0.64	0.66	-0.54	0.46	0.55	-0.61	0.42	0.56	-0.67	0.28	0.59	-0.73	0.1	0.51	-0.67	0.03	0.54	-0.36	0.9	0.3	-0.48	0.86	0.23	-0.44	0.64	0.2	-0.36	0.49	0.28	-0.38	0.41	0.29	-0.35	0.28	0.24	-0.25	0.1	0.31
555	2.775	-0.58	0.96	0.44	NaN	NaN	NaN	-0.51	0.87	0.64	-0.5	0.64	0.66	-0.53	0.46	0.55	-0.61	0.42	0.56	-0.67	0.28	0.59	-0.73	0.1	0.51	-0.67	0.03	0.54	-0.36	0.9	0.3	-0.47	0.86	0.23	-0.43	0.64	0.2	-0.35	0.49	0.28	-0.37	0.41	0.29	-0.34	0.28	0.24	-0.24	0.1	0.31
556	2.78	-0.58	0.96	0.44	NaN	NaN	NaN	-0.5	0.87	0.64	-0.5	0.64	0.66	-0.53	0.46	0.55	-0.6	0.42	0.56	-0.67	0.28	0.59	-0.73	0.11	0.51	-0.67	0.03	0.54	-0.35	0.9	0.3	-0.46	0.86	0.23	-0.43	0.64	0.2	-0.35	0.49	0.28	-0.36	0.41	0.29	-0.33	0.28	0.24	-0.23	0.1	0.31
557	2.785	-0.57	0.95	0.44	NaN	NaN	NaN	-0.5	0.87	0.64	-0.49	0.64	0.66	-0.52	0.46	0.55	-0.6	0.42	0.56	-0.67	0.28	0.59	-0.73	0.11	0.51	-0.67	0.03	0.54	-0.34	0.9	0.3	-0.46	0.86	0.23	-0.42	0.64	0.2	-0.34	0.49	0.28	-0.36	0.41	0.29	-0.32	0.28	0.24	-0.22	0.1	0.31
558	2.79	-0.56	0.95	0.44	NaN	NaN	NaN	-0.49	0.87	0.64	-0.49	0.64	0.66	-0.52	0.46	0.55	-0.6	0.42	0.56	-0.66	0.28	0.59	-0.73	0.11	0.51	-0.67	0.03	0.54	-0.34	0.89	0.3	-0.45	0.86	0.23	-0.42	0.64	0.2	-0.33	0.49	0.28	-0.35	0.41	0.29	-0.32	0.28	0.24	-0.22	0.1	0.31
559	2.795	-0.56	0.95	0.44	NaN	NaN	NaN	-0.49	0.87	0.64	-0.48	0.64	0.66	-0.52	0.46	0.56	-0.59	0.42	0.56	-0.66	0.28	0.59	-0.72	0.11	0.51	-0.67	0.03	0.54	-0.33	0.89	0.3	-0.44	0.86	0.23	-0.41	0.64	0.2	-0.33	0.49	0.29	-0.34	0.41	0.29	-0.31	0.28	0.24	-0.21	0.1	0.31
560	2.8	-0.55	0.95	0.44	NaN	NaN	NaN	-0.48	0.87	0.64	-0.48	0.64	0.66	-0.51	0.46	0.56	-0.59	0.42	0.56	-0.66	0.28	0.59	-0.72	0.11	0.51	-0.67	0.03	0.54	-0.32	0.89	0.3	-0.44	0.86	0.23	-0.4	0.64	0.2	-0.32	0.49	0.29	-0.34	0.41	0.29	-0.3	0.27	0.24	-0.2	0.1	0.32
561	2.805	-0.55	0.95	0.44	NaN	NaN	NaN	-0.48	0.87	0.64	-0.47	0.64	0.66	-0.51	0.46	0.56	-0.58	0.42	0.56	-0.65	0.28	0.59	-0.72	0.11	0.51	-0.67	0.03	0.54	-0.32	0.89	0.3	-0.43	0.85	0.23	-0.4	0.63	0.2	-0.31	0.49	0.29	-0.33	0.41	0.29	-0.29	0.27	0.24	-0.19	0.1	0.32
562	2.81	-0.54	0.95	0.44	NaN	NaN	NaN	-0.47	0.86	0.63	-0.47	0.64	0.66	-0.5	0.46	0.56	-0.58	0.42	0.56	-0.65	0.29	0.59	-0.72	0.11	0.51	-0.67	0.03	0.54	-0.31	0.89	0.3	-0.42	0.85	0.23	-0.39	0.63	0.2	-0.3	0.49	0.29	-0.32	0.41	0.29	-0.29	0.27	0.24	-0.19	0.1	0.32
563	2.815	-0.53	0.95	0.44	NaN	NaN	NaN	-0.46	0.86	0.63	-0.46	0.64	0.66	-0.5	0.46	0.56	-0.57	0.42	0.56	-0.65	0.29	0.59	-0.72	0.11	0.51	-0.67	0.03	0.54	-0.3	0.89	0.31	-0.42	0.85	0.23	-0.38	0.63	0.21	-0.3	0.49	0.29	-0.31	0.4	0.29	-0.28	0.27	0.24	-0.18	0.09	0.32
564	2.82	-0.53	0.95	0.44	NaN	NaN	NaN	-0.46	0.86	0.63	-0.46	0.64	0.66	-0.49	0.46	0.56	-0.57	0.42	0.56	-0.64	0.29	0.6	-0.72	0.11	0.51	-0.67	0.03	0.54	-0.3	0.89	0.3	-0.41	0.85	0.23	-0.38	0.63	0.21	-0.29	0.49	0.29	-0.31	0.4	0.29	-0.27	0.27	0.25	-0.18	0.09	0.32
565	2.825	-0.52	0.95	0.44	NaN	NaN	NaN	-0.45	0.86	0.63	-0.45	0.64	0.66	-0.49	0.46	0.56	-0.56	0.42	0.56	-0.64	0.29	0.6	-0.72	0.12	0.52	-0.67	0.03	0.54	-0.29	0.89	0.3	-0.4	0.85	0.23	NaN	NaN	NaN	-0.28	0.49	0.29	-0.3	0.4	0.29	-0.27	0.27	0.25	-0.17	0.09	0.32
566	2.83	-0.51	0.95	0.44	NaN	NaN	NaN	-0.45	0.86	0.63	-0.44	0.64	0.66	-0.48	0.46	0.56	-0.56	0.42	0.56	-0.64	0.29	0.6	-0.72	0.12	0.52	-0.66	0.03	0.54	-0.28	0.89	0.3	-0.4	0.85	0.23	NaN	NaN	NaN	-0.27	0.49	0.29	-0.29	0.4	0.29	-0.26	0.27	0.25	-0.17	0.09	0.32
567	2.835	-0.51	0.95	0.44	NaN	NaN	NaN	-0.44	0.86	0.63	-0.44	0.64	0.66	-0.48	0.46	0.56	-0.55	0.42	0.56	-0.63	0.29	0.6	-0.72	0.12	0.52	-0.66	0.03	0.54	-0.28	0.89	0.3	-0.39	0.85	0.23	NaN	NaN	NaN	-0.26	0.48	0.29	-0.28	0.4	0.29	-0.26	0.27	0.25	-0.17	0.09	0.32
568	2.84	-0.5	0.94	0.43	NaN	NaN	NaN	-0.43	0.86	0.63	-0.43	0.63	0.66	-0.47	0.46	0.56	-0.55	0.42	0.56	-0.63	0.29	0.6	-0.71	0.12	0.52	-0.66	0.03	0.54	-0.27	0.89	0.3	-0.38	0.85	0.23	-0.34	0.63	0.2	-0.25	0.48	0.29	-0.28	0.4	0.29	-0.25	0.27	0.25	-0.16	0.09	0.32
569	2.845	-0.49	0.94	0.43	NaN	NaN	NaN	-0.43	0.86	0.63	-0.43	0.63	0.66	-0.46	0.46	0.56	-0.54	0.42	0.56	-0.62	0.29	0.6	-0.71	0.12	0.52	-0.66	0.03	0.54	-0.26	0.89	0.3	-0.38	0.85	0.23	-0.33	0.63	0.2	-0.25	0.48	0.29	-0.27	0.4	0.29	-0.24	0.27	0.25	-0.16	0.08	0.32
570	2.85	-0.49	0.94	0.43	NaN	NaN	NaN	-0.42	0.86	0.63	-0.42	0.63	0.66	-0.46	0.46	0.56	-0.54	0.42	0.56	-0.62	0.29	0.6	-0.71	0.12	0.52	-0.66	0.03	0.54	-0.26	0.88	0.3	-0.37	0.85	0.23	-0.32	0.63	0.2	-0.24	0.48	0.29	-0.26	0.4	0.29	-0.24	0.26	0.25	-0.16	0.08	0.32
571	2.855	-0.48	0.94	0.43	NaN	NaN	NaN	-0.41	0.86	0.63	-0.41	0.63	0.66	-0.45	0.46	0.56	-0.53	0.42	0.56	-0.62	0.29	0.6	-0.71	0.13	0.52	-0.66	0.03	0.54	-0.25	0.88	0.3	-0.36	0.85	0.23	-0.31	0.63	0.2	-0.23	0.48	0.29	-0.25	0.4	0.29	-0.23	0.26	0.25	-0.16	0.08	0.32
572	2.86	-0.47	0.94	0.43	NaN	NaN	NaN	-0.41	0.86	0.63	-0.41	0.63	0.66	-0.45	0.46	0.56	-0.53	0.42	0.56	-0.61	0.29	0.6	-0.71	0.13	0.52	-0.66	0.03	0.54	-0.24	0.88	0.3	-0.36	0.84	0.23	-0.3	0.63	0.2	-0.22	0.48	0.29	-0.25	0.4	0.29	-0.23	0.26	0.25	-0.15	0.08	0.32
573	2.865	-0.47	0.94	0.43	NaN	NaN	NaN	-0.4	0.86	0.63	-0.4	0.63	0.66	-0.44	0.46	0.56	-0.52	0.42	0.56	-0.61	0.29	0.6	-0.71	0.13	0.52	-0.66	0.03	0.54	-0.23	0.88	0.3	-0.35	0.84	0.22	-0.3	0.63	0.2	-0.22	0.48	0.3	-0.24	0.4	0.29	-0.22	0.26	0.25	-0.15	0.08	0.33
574	2.87	-0.46	0.94	0.43	NaN	NaN	NaN	-0.39	0.86	0.63	-0.4	0.63	0.66	-0.43	0.46	0.56	-0.51	0.42	0.56	-0.6	0.3	0.6	-0.7	0.13	0.53	-0.66	0.03	0.54	-0.23	0.88	0.3	-0.34	0.84	0.22	-0.29	0.63	0.2	-0.21	0.48	0.3	-0.23	0.4	0.29	-0.21	0.26	0.25	-0.15	0.08	0.33
575	2.875	-0.45	0.94	0.43	NaN	NaN	NaN	-0.38	0.86	0.63	-0.39	0.63	0.66	-0.43	0.45	0.56	-0.51	0.42	0.56	-0.6	0.3	0.6	-0.7	0.14	0.53	-0.66	0.03	0.54	-0.22	0.88	0.3	-0.34	0.84	0.22	-0.28	0.63	0.2	-0.2	0.48	0.3	-0.23	0.4	0.29	-0.21	0.26	0.25	-0.14	0.08	0.33
576	2.88	-0.45	0.93	0.43	NaN	NaN	NaN	-0.38	0.85	0.63	-0.38	0.63	0.66	-0.42	0.45	0.56	-0.5	0.42	0.56	-0.59	0.3	0.6	-0.7	0.14	0.53	-0.66	0.03	0.54	-0.21	0.88	0.3	-0.33	0.84	0.22	-0.27	0.63	0.2	-0.2	0.48	0.3	-0.22	0.4	0.29	-0.2	0.26	0.25	-0.14	0.08	0.33
577	2.885	-0.44	0.93	0.43	NaN	NaN	NaN	-0.37	0.85	0.63	-0.37	0.63	0.66	-0.41	0.45	0.56	-0.49	0.42	0.57	-0.59	0.3	0.61	-0.69	0.14	0.53	-0.66	0.03	0.54	-0.21	0.88	0.3	-0.32	0.84	0.22	-0.27	0.62	0.2	-0.19	0.48	0.3	-0.22	0.4	0.29	-0.2	0.26	0.25	-0.14	0.08	0.33
578	2.89	-0.43	0.93	0.43	NaN	NaN	NaN	-0.36	0.85	0.63	-0.37	0.63	0.66	-0.4	0.45	0.57	-0.48	0.41	0.57	-0.58	0.3	0.61	-0.69	0.14	0.53	-0.66	0.03	0.54	-0.2	0.88	0.3	-0.31	0.84	0.22	-0.26	0.62	0.2	-0.18	0.48	0.3	-0.21	0.39	0.29	-0.19	0.26	0.25	-0.13	0.08	0.33
579	2.895	-0.43	0.93	0.43	NaN	NaN	NaN	-0.36	0.85	0.63	-0.36	0.63	0.66	-0.39	0.45	0.57	-0.48	0.41	0.57	-0.58	0.3	0.61	-0.69	0.14	0.53	-0.66	0.03	0.54	-0.19	0.88	0.3	-0.31	0.84	0.22	-0.25	0.63	0.2	-0.18	0.48	0.3	-0.2	0.4	0.29	-0.19	0.26	0.25	-0.13	0.08	0.33
580	2.9	-0.42	0.93	0.43	NaN	NaN	NaN	-0.35	0.85	0.63	-0.35	0.63	0.66	-0.39	0.45	0.57	-0.47	0.41	0.57	-0.57	0.3	0.61	-0.68	0.14	0.54	-0.66	0.03	0.54	-0.18	0.88	0.29	NaN	NaN	NaN	-0.24	0.63	0.2	-0.17	0.48	0.3	-0.19	0.4	0.29	-0.18	0.26	0.25	-0.13	0.08	0.33
581	2.905	-0.41	0.93	0.43	NaN	NaN	NaN	-0.34	0.85	0.62	-0.34	0.63	0.66	-0.38	0.45	0.57	-0.46	0.41	0.57	-0.56	0.3	0.61	-0.68	0.15	0.54	-0.66	0.03	0.54	-0.18	0.88	0.29	NaN	NaN	NaN	-0.24	0.63	0.2	-0.16	0.48	0.3	-0.19	0.4	0.29	-0.17	0.26	0.25	-0.13	0.08	0.33
582	2.91	-0.41	0.93	0.43	NaN	NaN	NaN	-0.33	0.85	0.62	-0.33	0.63	0.65	-0.37	0.45	0.57	-0.45	0.41	0.57	-0.56	0.3	0.61	-0.67	0.15	0.54	-0.66	0.03	0.54	-0.17	0.88	0.29	-0.28	0.85	0.21	-0.23	0.63	0.2	-0.16	0.48	0.3	-0.18	0.4	0.29	-0.17	0.26	0.25	-0.13	0.08	0.33
583	2.915	-0.4	0.93	0.43	NaN	NaN	NaN	-0.33	0.85	0.62	-0.33	0.63	0.65	-0.36	0.45	0.57	-0.44	0.41	0.57	-0.55	0.3	0.61	-0.67	0.15	0.54	-0.66	0.03	0.55	-0.16	0.89	0.29	NaN	NaN	NaN	-0.22	0.63	0.2	-0.15	0.48	0.3	-0.17	0.4	0.29	-0.16	0.26	0.25	-0.13	0.08	0.33
584	2.92	-0.39	0.93	0.43	NaN	NaN	NaN	-0.32	0.85	0.62	-0.32	0.63	0.65	-0.35	0.44	0.57	-0.43	0.41	0.57	-0.54	0.31	0.61	-0.66	0.15	0.54	-0.66	0.03	0.55	-0.15	0.89	0.29	NaN	NaN	NaN	-0.21	0.63	0.2	-0.14	0.48	0.3	-0.16	0.4	0.29	-0.15	0.26	0.25	-0.13	0.08	0.33
585	2.925	-0.38	0.93	0.43	NaN	NaN	NaN	-0.31	0.85	0.62	-0.31	0.63	0.65	-0.34	0.44	0.57	-0.42	0.41	0.57	-0.53	0.31	0.62	-0.66	0.16	0.54	-0.66	0.04	0.55	-0.15	0.89	0.29	NaN	NaN	NaN	-0.21	0.63	0.2	-0.13	0.49	0.3	-0.16	0.4	0.29	-0.15	0.26	0.25	-0.13	0.08	0.33
586	2.93	-0.38	0.93	0.43	NaN	NaN	NaN	-0.3	0.85	0.62	-0.3	0.62	0.65	-0.33	0.44	0.57	-0.41	0.41	0.57	-0.52	0.31	0.62	-0.65	0.16	0.55	-0.66	0.04	0.55	-0.14	0.89	0.29	-0.25	0.85	0.22	-0.2	0.64	0.2	-0.12	0.49	0.3	-0.15	0.4	0.29	-0.14	0.26	0.25	-0.13	0.08	0.33
587	2.935	-0.37	0.93	0.43	NaN	NaN	NaN	-0.3	0.84	0.62	-0.29	0.62	0.65	-0.32	0.44	0.57	-0.4	0.41	0.57	-0.51	0.31	0.62	-0.64	0.16	0.55	-0.65	0.04	0.55	NaN	NaN	NaN	-0.26	0.85	0.22	-0.19	0.64	0.2	-0.12	0.49	0.3	-0.14	0.4	0.29	-0.14	0.26	0.25	-0.13	0.08	0.33
588	2.94	-0.36	0.93	0.43	NaN	NaN	NaN	-0.29	0.84	0.62	-0.28	0.62	0.65	-0.31	0.44	0.57	-0.39	0.4	0.58	-0.5	0.31	0.62	-0.63	0.16	0.55	-0.65	0.05	0.55	-0.12	0.89	0.29	NaN	NaN	NaN	-0.19	0.64	0.2	-0.11	0.49	0.3	-0.13	0.4	0.29	-0.13	0.26	0.25	-0.13	0.08	0.33
589	2.945	-0.36	0.93	0.43	NaN	NaN	NaN	-0.28	0.84	0.62	-0.27	0.62	0.65	-0.29	0.43	0.57	-0.38	0.4	0.58	-0.49	0.31	0.62	-0.63	0.17	0.55	-0.65	0.05	0.55	-0.12	0.89	0.29	NaN	NaN	NaN	-0.18	0.64	0.2	-0.1	0.49	0.3	-0.13	0.4	0.29	-0.13	0.27	0.25	-0.12	0.08	0.33
590	2.95	-0.35	0.93	0.43	NaN	NaN	NaN	-0.27	0.84	0.62	-0.27	0.62	0.65	-0.28	0.43	0.57	-0.37	0.4	0.58	-0.48	0.31	0.62	-0.62	0.17	0.55	-0.64	0.06	0.55	-0.11	0.89	0.29	NaN	NaN	NaN	-0.17	0.64	0.2	-0.1	0.49	0.3	-0.12	0.4	0.29	-0.13	0.27	0.25	-0.12	0.08	0.33
591	2.955	-0.34	0.93	0.43	NaN	NaN	NaN	-0.27	0.84	0.62	-0.26	0.62	0.65	-0.27	0.43	0.57	-0.36	0.4	0.58	-0.47	0.31	0.62	-0.61	0.17	0.55	-0.64	0.06	0.55	-0.1	0.89	0.29	-0.21	0.86	0.21	-0.16	0.64	0.2	-0.09	0.49	0.3	-0.12	0.4	0.29	-0.12	0.27	0.25	-0.12	0.08	0.33
592	2.96	-0.34	0.93	0.43	NaN	NaN	NaN	-0.26	0.84	0.62	-0.25	0.62	0.65	-0.26	0.43	0.57	-0.34	0.4	0.58	-0.46	0.31	0.62	-0.6	0.18	0.55	-0.63	0.07	0.55	-0.1	0.9	0.29	-0.2	0.87	0.21	-0.16	0.64	0.2	-0.08	0.49	0.3	-0.11	0.4	0.29	-0.12	0.27	0.25	-0.12	0.08	0.33
593	2.965	-0.33	0.93	0.43	NaN	NaN	NaN	-0.25	0.84	0.62	-0.24	0.61	0.65	-0.25	0.43	0.57	-0.33	0.4	0.58	-0.45	0.31	0.62	-0.59	0.18	0.55	-0.63	0.07	0.55	-0.09	0.9	0.29	-0.2	0.87	0.21	-0.15	0.64	0.19	-0.08	0.49	0.3	-0.11	0.4	0.29	-0.12	0.27	0.25	-0.12	0.08	0.33
594	2.97	-0.33	0.93	0.43	NaN	NaN	NaN	-0.25	0.84	0.62	-0.23	0.61	0.65	-0.23	0.43	0.57	-0.32	0.39	0.58	-0.44	0.31	0.62	-0.58	0.19	0.55	-0.62	0.08	0.56	-0.09	0.9	0.29	NaN	NaN	NaN	-0.14	0.64	0.19	-0.07	0.49	0.3	-0.11	0.4	0.29	-0.12	0.27	0.25	-0.12	0.08	0.33
595	2.975	-0.32	0.93	0.43	NaN	NaN	NaN	-0.24	0.84	0.62	-0.22	0.61	0.65	-0.22	0.43	0.57	-0.31	0.39	0.58	-0.43	0.31	0.62	-0.57	0.19	0.55	-0.61	0.08	0.56	-0.08	0.9	0.29	-0.19	0.87	0.21	-0.14	0.64	0.19	-0.07	0.49	0.3	-0.1	0.4	0.29	-0.12	0.26	0.25	-0.12	0.08	0.33
596	2.98	-0.31	0.94	0.43	NaN	NaN	NaN	-0.23	0.84	0.62	-0.21	0.61	0.65	-0.21	0.43	0.57	-0.3	0.39	0.58	-0.42	0.31	0.62	-0.56	0.19	0.55	-0.6	0.09	0.56	-0.08	0.9	0.29	-0.19	0.86	0.22	-0.13	0.64	0.19	-0.07	0.49	0.3	-0.1	0.4	0.29	-0.11	0.26	0.25	-0.12	0.08	0.33
597	2.985	-0.31	0.94	0.43	NaN	NaN	NaN	-0.23	0.84	0.62	-0.2	0.61	0.65	-0.2	0.42	0.57	-0.28	0.39	0.58	-0.4	0.31	0.62	-0.55	0.2	0.55	-0.59	0.09	0.56	NaN	NaN	NaN	-0.2	0.86	0.22	-0.13	0.64	0.19	-0.07	0.49	0.3	-0.1	0.4	0.29	-0.11	0.26	0.25	-0.12	0.08	0.33
598	2.99	-0.3	0.94	0.43	NaN	NaN	NaN	-0.22	0.84	0.62	-0.19	0.61	0.65	-0.19	0.42	0.57	-0.27	0.39	0.58	-0.39	0.31	0.62	-0.54	0.2	0.55	-0.58	0.1	0.56	-0.06	0.9	0.29	NaN	NaN	NaN	-0.12	0.64	0.19	-0.06	0.49	0.3	-0.1	0.4	0.29	-0.11	0.26	0.25	-0.12	0.08	0.33
599	2.995	-0.3	0.94	0.43	NaN	NaN	NaN	-0.22	0.84	0.62	-0.19	0.61	0.65	-0.18	0.42	0.57	-0.26	0.39	0.58	-0.38	0.31	0.62	-0.53	0.2	0.55	-0.57	0.1	0.56	NaN	NaN	NaN	-0.18	0.86	0.22	-0.12	0.64	0.19	-0.06	0.49	0.29	-0.1	0.4	0.29	-0.11	0.26	0.25	-0.12	0.08	0.33
600	3	-0.29	0.94	0.42	NaN	NaN	NaN	-0.21	0.84	0.62	-0.18	0.61	0.65	-0.16	0.42	0.57	-0.24	0.39	0.58	-0.37	0.31	0.62	-0.52	0.21	0.55	-0.56	0.1	0.56	-0.05	0.9	0.29	-0.17	0.87	0.22	-0.11	0.64	0.19	-0.06	0.48	0.29	-0.09	0.4	0.29	-0.11	0.26	0.25	-0.12	0.08	0.33
601	3.005	-0.28	0.94	0.42	NaN	NaN	NaN	-0.21	0.84	0.62	-0.17	0.61	0.65	-0.15	0.42	0.57	-0.23	0.39	0.58	-0.35	0.32	0.62	-0.51	0.21	0.55	-0.55	0.11	0.56	-0.04	0.9	0.29	-0.16	0.87	0.21	-0.11	0.64	0.19	-0.06	0.48	0.29	-0.09	0.4	0.29	-0.1	0.26	0.25	-0.12	0.08	0.33
602	3.01	-0.28	0.94	0.42	NaN	NaN	NaN	-0.21	0.84	0.62	-0.16	0.61	0.65	-0.14	0.43	0.57	-0.22	0.39	0.58	-0.34	0.32	0.62	-0.5	0.21	0.55	-0.53	0.11	0.56	-0.04	0.9	0.29	-0.15	0.87	0.21	-0.1	0.64	0.19	-0.06	0.48	0.29	-0.09	0.4	0.29	-0.1	0.26	0.25	-0.12	0.08	0.33
603	3.015	-0.28	0.94	0.42	NaN	NaN	NaN	-0.2	0.84	0.62	-0.15	0.61	0.65	-0.13	0.43	0.57	-0.21	0.39	0.58	-0.33	0.32	0.62	-0.49	0.21	0.55	-0.52	0.11	0.56	-0.03	0.9	0.29	-0.15	0.87	0.21	-0.1	0.64	0.19	-0.05	0.48	0.29	-0.09	0.4	0.29	-0.1	0.26	0.25	-0.12	0.08	0.33
604	3.02	-0.27	0.94	0.42	NaN	NaN	NaN	-0.2	0.84	0.62	-0.15	0.61	0.65	-0.12	0.43	0.57	-0.19	0.39	0.58	-0.32	0.32	0.62	-0.47	0.21	0.55	-0.51	0.11	0.56	-0.03	0.9	0.29	-0.14	0.87	0.21	-0.1	0.64	0.19	-0.05	0.48	0.29	-0.09	0.4	0.29	-0.1	0.26	0.25	-0.12	0.08	0.33
605	3.025	-0.26	0.94	0.42	NaN	NaN	NaN	-0.19	0.84	0.62	-0.14	0.61	0.65	-0.1	0.43	0.57	-0.18	0.39	0.58	-0.31	0.32	0.62	-0.46	0.21	0.55	-0.49	0.11	0.56	-0.02	0.9	0.29	-0.13	0.87	0.21	-0.1	0.64	0.19	-0.05	0.48	0.29	-0.09	0.4	0.29	-0.1	0.26	0.25	-0.12	0.08	0.33
606	3.03	-0.26	0.94	0.42	NaN	NaN	NaN	-0.19	0.84	0.62	-0.13	0.62	0.65	-0.09	0.43	0.57	-0.17	0.39	0.58	-0.3	0.32	0.62	-0.45	0.21	0.54	-0.48	0.11	0.57	-0.02	0.9	0.29	-0.13	0.87	0.21	-0.09	0.64	0.19	-0.05	0.48	0.29	-0.08	0.4	0.29	-0.1	0.26	0.25	-0.12	0.08	0.33
607	3.035	-0.25	0.94	0.42	NaN	NaN	NaN	-0.19	0.84	0.62	-0.12	0.62	0.65	-0.08	0.43	0.57	-0.16	0.39	0.58	-0.28	0.32	0.62	-0.44	0.21	0.54	-0.46	0.11	0.57	-0.01	0.9	0.29	-0.12	0.87	0.21	-0.09	0.64	0.19	-0.04	0.48	0.29	-0.08	0.4	0.29	-0.1	0.26	0.25	-0.12	0.08	0.33
608	3.04	-0.25	0.94	0.42	NaN	NaN	NaN	-0.18	0.84	0.62	-0.12	0.62	0.65	-0.07	0.43	0.57	-0.15	0.39	0.58	-0.27	0.32	0.61	-0.42	0.21	0.54	-0.44	0.11	0.57	-0.01	0.9	0.29	-0.12	0.87	0.21	-0.09	0.64	0.19	-0.04	0.48	0.29	-0.08	0.4	0.29	-0.1	0.26	0.25	-0.12	0.08	0.33
609	3.045	-0.24	0.94	0.42	NaN	NaN	NaN	-0.18	0.84	0.61	-0.11	0.62	0.65	-0.06	0.43	0.57	-0.14	0.4	0.58	-0.26	0.33	0.61	-0.41	0.21	0.54	-0.43	0.11	0.57	0	0.9	0.29	-0.11	0.87	0.21	-0.08	0.64	0.19	-0.04	0.48	0.29	-0.08	0.4	0.29	-0.1	0.26	0.25	-0.12	0.08	0.33
610	3.05	-0.24	0.95	0.42	NaN	NaN	NaN	-0.17	0.85	0.61	-0.1	0.62	0.65	-0.05	0.44	0.57	-0.13	0.4	0.58	-0.25	0.33	0.61	-0.4	0.21	0.54	-0.41	0.1	0.57	0	0.9	0.29	-0.11	0.87	0.21	-0.08	0.65	0.19	-0.04	0.48	0.29	-0.08	0.4	0.29	-0.1	0.26	0.25	-0.12	0.08	0.33
611	3.055	-0.23	0.95	0.42	NaN	NaN	NaN	-0.17	0.85	0.61	-0.1	0.62	0.65	-0.04	0.44	0.57	-0.11	0.4	0.58	-0.23	0.33	0.61	-0.38	0.21	0.54	-0.39	0.1	0.57	0.01	0.9	0.29	-0.1	0.87	0.21	-0.07	0.65	0.19	-0.03	0.48	0.29	-0.08	0.4	0.29	-0.1	0.26	0.25	-0.12	0.08	0.33
612	3.06	-0.23	0.95	0.42	NaN	NaN	NaN	-0.16	0.85	0.61	-0.09	0.62	0.65	-0.03	0.44	0.57	-0.1	0.4	0.57	-0.22	0.33	0.61	-0.37	0.2	0.54	-0.38	0.1	0.57	0.01	0.9	0.29	-0.09	0.87	0.21	-0.07	0.65	0.19	-0.03	0.48	0.29	-0.07	0.4	0.29	-0.09	0.27	0.25	-0.12	0.08	0.33
613	3.065	-0.22	0.95	0.41	NaN	NaN	NaN	-0.16	0.85	0.61	-0.08	0.62	0.65	-0.02	0.44	0.57	-0.09	0.4	0.57	-0.21	0.33	0.61	-0.35	0.2	0.54	-0.36	0.1	0.57	0.02	0.9	0.29	-0.09	0.87	0.21	-0.07	0.65	0.19	-0.03	0.48	0.29	-0.07	0.4	0.29	-0.09	0.27	0.25	-0.12	0.08	0.33
614	3.07	-0.21	0.95	0.41	NaN	NaN	NaN	-0.15	0.85	0.61	-0.07	0.62	0.65	-0.01	0.44	0.57	-0.08	0.4	0.57	-0.2	0.33	0.61	-0.34	0.2	0.54	-0.34	0.1	0.57	0.02	0.9	0.29	-0.08	0.87	0.21	-0.06	0.65	0.19	-0.03	0.48	0.29	-0.07	0.4	0.29	-0.1	0.27	0.25	-0.12	0.08	0.33
615	3.075	-0.21	0.95	0.41	NaN	NaN	NaN	-0.15	0.85	0.61	-0.07	0.63	0.65	0	0.45	0.57	-0.07	0.41	0.57	-0.19	0.33	0.61	-0.32	0.19	0.54	-0.32	0.09	0.57	0.03	0.91	0.29	-0.08	0.87	0.21	-0.06	0.65	0.19	-0.03	0.48	0.29	-0.07	0.4	0.29	-0.1	0.27	0.25	-0.12	0.08	0.33
616	3.08	-0.2	0.95	0.41	-0.01	0.9	0.59	-0.14	0.85	0.61	-0.06	0.63	0.65	0.01	0.45	0.57	-0.06	0.41	0.57	-0.18	0.33	0.61	-0.31	0.19	0.54	-0.3	0.09	0.57	0.03	0.91	0.29	-0.07	0.87	0.21	-0.06	0.65	0.19	-0.03	0.48	0.29	-0.07	0.4	0.29	-0.1	0.27	0.25	-0.12	0.08	0.33
617	3.085	-0.2	0.95	0.41	-0.01	0.9	0.59	-0.14	0.85	0.61	-0.05	0.63	0.65	0.02	0.45	0.57	-0.05	0.41	0.57	-0.17	0.33	0.61	-0.29	0.19	0.54	-0.28	0.09	0.57	0.04	0.91	0.29	-0.07	0.87	0.21	-0.05	0.65	0.19	-0.03	0.48	0.29	-0.07	0.4	0.29	-0.1	0.27	0.25	-0.12	0.08	0.33
618	3.09	-0.19	0.95	0.41	0	0.9	0.59	-0.13	0.85	0.61	-0.05	0.63	0.65	0.03	0.45	0.57	-0.04	0.41	0.57	-0.16	0.33	0.61	-0.28	0.18	0.54	-0.26	0.08	0.57	0.05	0.91	0.29	-0.06	0.87	0.21	-0.05	0.65	0.19	-0.02	0.48	0.29	-0.07	0.4	0.29	-0.1	0.27	0.25	-0.12	0.08	0.33
619	3.095	-0.19	0.95	0.41	0	0.9	0.59	-0.13	0.86	0.61	-0.04	0.63	0.65	0.04	0.46	0.57	-0.03	0.41	0.57	-0.14	0.33	0.61	-0.26	0.18	0.53	-0.24	0.08	0.57	0.05	0.91	0.3	-0.06	0.87	0.21	-0.05	0.65	0.19	-0.02	0.48	0.29	-0.07	0.41	0.29	-0.1	0.27	0.25	-0.12	0.08	0.33
620	3.1	-0.18	0.96	0.41	0.01	0.9	0.59	-0.12	0.86	0.61	-0.03	0.63	0.65	0.05	0.46	0.57	-0.02	0.41	0.57	-0.13	0.32	0.61	-0.25	0.17	0.53	-0.23	0.08	0.57	0.06	0.91	0.3	-0.05	0.88	0.21	-0.04	0.65	0.19	-0.02	0.48	0.29	-0.07	0.41	0.29	-0.1	0.27	0.25	-0.12	0.08	0.33
621	3.105	-0.18	0.96	0.41	0.01	0.9	0.59	-0.12	0.86	0.61	-0.03	0.63	0.65	0.06	0.46	0.57	-0.01	0.41	0.57	-0.12	0.32	0.61	-0.23	0.17	0.53	-0.21	0.08	0.58	0.06	0.91	0.3	-0.04	0.88	0.21	-0.04	0.65	0.19	-0.02	0.48	0.29	-0.07	0.41	0.29	-0.1	0.27	0.25	-0.12	0.08	0.33
622	3.11	-0.17	0.96	0.41	0.02	0.9	0.58	-0.11	0.86	0.61	-0.02	0.63	0.65	0.07	0.46	0.57	0	0.42	0.57	-0.11	0.32	0.6	-0.22	0.16	0.53	-0.19	0.07	0.58	0.07	0.91	0.3	-0.04	0.88	0.21	-0.04	0.65	0.19	-0.02	0.48	0.29	-0.07	0.41	0.29	-0.1	0.27	0.25	-0.12	0.08	0.33
623	3.115	-0.17	0.96	0.41	0.02	0.9	0.58	-0.11	0.86	0.61	-0.01	0.63	0.65	0.08	0.46	0.57	0.01	0.42	0.57	-0.1	0.32	0.6	-0.2	0.16	0.53	-0.17	0.07	0.58	0.07	0.91	0.3	-0.03	0.88	0.21	-0.03	0.65	0.19	-0.02	0.48	0.29	-0.07	0.41	0.29	-0.1	0.27	0.25	-0.12	0.08	0.33
624	3.12	-0.16	0.96	0.41	0.03	0.9	0.58	-0.1	0.86	0.61	-0.01	0.63	0.65	0.08	0.47	0.57	0.02	0.42	0.57	-0.08	0.32	0.6	-0.18	0.15	0.53	-0.15	0.07	0.58	0.08	0.91	0.3	-0.03	0.88	0.21	-0.03	0.65	0.19	-0.02	0.48	0.29	-0.07	0.41	0.29	-0.09	0.27	0.25	-0.12	0.08	0.33
625	3.125	-0.16	0.96	0.41	0.03	0.9	0.58	-0.1	0.86	0.61	0	0.63	0.65	0.09	0.47	0.57	0.03	0.42	0.57	-0.07	0.31	0.6	-0.17	0.15	0.53	-0.13	0.06	0.58	0.08	0.92	0.3	-0.02	0.88	0.21	-0.03	0.65	0.2	-0.02	0.48	0.29	-0.07	0.41	0.29	-0.09	0.27	0.25	-0.12	0.08	0.33
626	3.13	-0.15	0.96	0.41	0.04	0.91	0.58	-0.09	0.86	0.62	0.01	0.64	0.65	0.1	0.47	0.56	0.04	0.42	0.57	-0.06	0.31	0.6	-0.15	0.14	0.53	-0.11	0.06	0.58	0.09	0.91	0.3	-0.02	0.88	0.21	-0.02	0.65	0.19	-0.01	0.48	0.29	-0.07	0.41	0.29	-0.09	0.27	0.25	-0.12	0.08	0.33
627	3.135	-0.15	0.96	0.41	0.04	0.91	0.58	-0.09	0.86	0.62	0.01	0.64	0.65	0.11	0.47	0.56	0.05	0.42	0.56	-0.05	0.31	0.6	-0.13	0.14	0.53	-0.09	0.06	0.58	0.09	0.91	0.3	-0.01	0.88	0.21	-0.02	0.65	0.2	-0.01	0.48	0.29	-0.06	0.41	0.29	-0.09	0.27	0.25	-0.12	0.08	0.33
628	3.14	-0.14	0.96	0.41	0.05	0.91	0.58	-0.08	0.86	0.62	0.02	0.64	0.65	0.12	0.48	0.56	0.06	0.42	0.56	-0.03	0.3	0.6	-0.12	0.14	0.53	-0.07	0.05	0.58	0.1	0.91	0.3	-0.01	0.88	0.22	-0.02	0.65	0.2	-0.01	0.48	0.29	-0.06	0.41	0.29	-0.09	0.27	0.25	-0.12	0.08	0.33
629	3.145	-0.14	0.96	0.41	0.05	0.91	0.58	-0.07	0.86	0.62	0.02	0.64	0.65	0.13	0.48	0.56	0.06	0.42	0.56	-0.02	0.3	0.6	-0.1	0.13	0.53	-0.05	0.05	0.58	0.1	0.91	0.3	0	0.88	0.22	-0.01	0.65	0.2	-0.01	0.48	0.29	-0.06	0.41	0.29	-0.09	0.27	0.25	-0.12	0.08	0.33
630	3.15	-0.13	0.96	0.41	0.06	0.91	0.58	-0.07	0.87	0.62	0.03	0.64	0.65	0.13	0.48	0.56	0.07	0.42	0.56	-0.01	0.3	0.6	-0.08	0.13	0.53	-0.03	0.05	0.58	0.11	0.91	0.3	0	0.88	0.22	-0.01	0.65	0.2	-0.01	0.48	0.29	-0.06	0.41	0.29	-0.09	0.27	0.25	-0.12	0.08	0.33
631	3.155	-0.13	0.96	0.41	0.06	0.91	0.58	-0.06	0.87	0.62	0.04	0.64	0.65	0.14	0.48	0.56	0.08	0.42	0.56	0.01	0.3	0.6	-0.06	0.12	0.53	-0.01	0.05	0.58	0.11	0.91	0.3	0.01	0.88	0.22	0	0.65	0.2	0	0.48	0.29	-0.06	0.41	0.29	-0.09	0.27	0.25	-0.12	0.08	0.33
632	3.16	-0.12	0.96	0.41	0.07	0.91	0.58	-0.06	0.87	0.62	0.04	0.64	0.65	0.15	0.48	0.56	0.09	0.42	0.56	0.02	0.29	0.6	-0.05	0.12	0.53	0.01	0.05	0.58	0.12	0.91	0.3	0.01	0.88	0.22	0	0.65	0.2	0	0.48	0.29	-0.06	0.41	0.29	-0.09	0.27	0.25	-0.12	0.08	0.33
633	3.165	-0.12	0.96	0.41	0.08	0.91	0.58	-0.05	0.87	0.62	0.05	0.64	0.65	0.15	0.49	0.56	0.1	0.42	0.56	0.03	0.29	0.6	-0.03	0.11	0.53	0.03	0.04	0.58	0.12	0.91	0.3	0.02	0.88	0.22	0	0.65	0.2	0	0.48	0.29	-0.06	0.41	0.29	-0.09	0.27	0.25	-0.12	0.08	0.33
634	3.17	-0.11	0.96	0.41	0.08	0.91	0.58	-0.05	0.87	0.62	0.05	0.64	0.65	0.16	0.49	0.56	0.11	0.42	0.56	0.04	0.29	0.6	-0.01	0.11	0.53	0.05	0.04	0.58	0.13	0.91	0.3	0.02	0.88	0.22	0.01	0.65	0.2	0	0.48	0.29	-0.05	0.41	0.29	-0.09	0.27	0.25	-0.12	0.09	0.33
635	3.175	-0.11	0.96	0.42	0.09	0.91	0.58	-0.04	0.87	0.62	0.06	0.64	0.65	0.17	0.49	0.56	0.12	0.42	0.56	0.05	0.29	0.6	0.01	0.11	0.53	0.07	0.04	0.58	0.13	0.91	0.3	0.03	0.88	0.22	0.01	0.65	0.2	0	0.48	0.29	-0.05	0.41	0.29	-0.09	0.28	0.25	-0.12	0.09	0.33
636	3.18	-0.1	0.96	0.42	0.09	0.91	0.58	-0.04	0.87	0.62	0.07	0.64	0.65	0.17	0.49	0.56	0.13	0.42	0.56	0.06	0.29	0.6	0.02	0.1	0.53	0.09	0.04	0.58	0.14	0.91	0.3	0.03	0.88	0.22	0.02	0.65	0.2	0.01	0.48	0.29	-0.05	0.41	0.29	-0.09	0.28	0.25	-0.12	0.09	0.33
637	3.185	-0.1	0.96	0.42	0.1	0.91	0.58	-0.03	0.87	0.62	0.07	0.64	0.65	0.18	0.49	0.56	0.13	0.42	0.56	0.08	0.29	0.6	0.04	0.1	0.53	0.11	0.04	0.58	0.14	0.91	0.3	0.04	0.88	0.22	0.02	0.65	0.2	0.01	0.48	0.29	-0.05	0.41	0.29	-0.09	0.28	0.25	-0.12	0.09	0.33
638	3.19	-0.09	0.96	0.42	0.1	0.91	0.58	-0.03	0.87	0.62	0.08	0.64	0.65	0.19	0.49	0.56	0.14	0.42	0.56	0.09	0.29	0.6	0.06	0.1	0.53	0.13	0.04	0.58	0.15	0.91	0.3	0.04	0.88	0.22	0.02	0.65	0.2	0.01	0.48	0.29	-0.05	0.41	0.29	-0.08	0.28	0.25	-0.12	0.09	0.33
639	3.195	-0.09	0.96	0.42	0.11	0.91	0.59	-0.02	0.87	0.62	0.09	0.64	0.65	0.19	0.49	0.56	0.15	0.42	0.56	0.1	0.28	0.6	0.08	0.1	0.53	0.15	0.04	0.58	0.15	0.91	0.3	0.05	0.87	0.22	0.03	0.65	0.2	0.01	0.48	0.29	-0.05	0.41	0.29	-0.08	0.28	0.25	-0.12	0.09	0.33
640	3.2	-0.08	0.96	0.42	0.11	0.91	0.59	-0.02	0.87	0.62	0.09	0.64	0.65	0.2	0.49	0.56	0.15	0.42	0.56	0.11	0.28	0.6	0.1	0.09	0.53	0.17	0.04	0.58	0.16	0.91	0.3	0.05	0.87	0.22	0.03	0.65	0.2	0.02	0.48	0.29	-0.04	0.41	0.29	-0.08	0.28	0.25	-0.12	0.09	0.33
641	3.205	-0.08	0.96	0.42	0.12	0.91	0.59	-0.01	0.87	0.62	0.1	0.64	0.65	0.2	0.49	0.56	0.16	0.42	0.56	0.12	0.28	0.6	0.12	0.09	0.53	0.19	0.04	0.58	0.16	0.91	0.3	0.05	0.87	0.22	0.04	0.65	0.2	0.02	0.48	0.29	-0.04	0.41	0.29	-0.08	0.28	0.25	-0.11	0.09	0.33
642	3.21	-0.07	0.96	0.42	0.12	0.9	0.59	-0.01	0.87	0.62	0.1	0.64	0.65	0.21	0.49	0.56	0.17	0.42	0.56	0.13	0.28	0.6	0.13	0.09	0.54	0.21	0.04	0.58	0.17	0.91	0.3	0.06	0.87	0.22	0.04	0.65	0.2	0.02	0.48	0.29	-0.04	0.41	0.29	-0.08	0.28	0.25	-0.11	0.09	0.33
643	3.215	-0.07	0.96	0.42	0.13	0.9	0.59	0	0.87	0.62	0.11	0.64	0.65	0.22	0.49	0.56	0.17	0.42	0.56	0.14	0.28	0.6	0.15	0.09	0.54	0.23	0.04	0.58	0.17	0.91	0.3	0.06	0.87	0.22	0.04	0.65	0.2	0.03	0.48	0.29	-0.04	0.41	0.29	-0.08	0.28	0.25	-0.11	0.09	0.33
644	3.22	-0.06	0.96	0.42	0.13	0.9	0.59	0	0.86	0.62	0.11	0.64	0.65	0.22	0.49	0.56	0.18	0.42	0.56	0.15	0.28	0.61	0.17	0.09	0.54	0.25	0.04	0.58	0.18	0.91	0.3	0.07	0.87	0.22	0.05	0.65	0.2	0.03	0.48	0.29	-0.03	0.41	0.29	-0.08	0.28	0.25	-0.11	0.09	0.34
645	3.225	-0.06	0.96	0.42	0.14	0.9	0.59	0.01	0.86	0.62	0.12	0.64	0.65	0.23	0.49	0.56	0.19	0.42	0.56	0.17	0.27	0.61	0.19	0.09	0.54	0.27	0.04	0.58	0.18	0.91	0.3	0.07	0.87	0.22	0.05	0.65	0.2	0.03	0.48	0.29	-0.03	0.42	0.29	-0.07	0.28	0.25	-0.11	0.09	0.34
646	3.23	-0.05	0.96	0.42	0.14	0.9	0.59	0.01	0.86	0.62	0.12	0.64	0.65	0.23	0.49	0.56	0.19	0.42	0.56	0.18	0.27	0.61	0.2	0.09	0.54	0.29	0.04	0.58	0.19	0.9	0.3	0.08	0.87	0.22	0.05	0.65	0.2	0.03	0.48	0.29	-0.03	0.42	0.29	-0.07	0.28	0.25	-0.11	0.09	0.33
647	3.235	-0.05	0.96	0.42	0.15	0.9	0.59	0.02	0.86	0.62	0.13	0.64	0.66	0.24	0.49	0.56	0.2	0.42	0.56	0.19	0.27	0.61	0.22	0.08	0.54	0.31	0.04	0.58	0.19	0.9	0.3	0.08	0.87	0.22	0.06	0.65	0.2	0.04	0.48	0.29	-0.03	0.42	0.29	-0.07	0.28	0.25	-0.11	0.09	0.34
648	3.24	-0.04	0.96	0.42	0.15	0.9	0.59	0.02	0.86	0.62	0.13	0.64	0.66	0.24	0.49	0.56	0.2	0.42	0.56	0.2	0.27	0.61	0.24	0.09	0.54	0.32	0.04	0.58	0.2	0.9	0.3	0.08	0.87	0.22	0.06	0.65	0.2	0.04	0.48	0.29	-0.02	0.42	0.29	-0.07	0.28	0.25	-0.11	0.09	0.34
649	3.245	-0.03	0.96	0.42	0.16	0.9	0.59	0.03	0.86	0.62	0.14	0.64	0.66	0.25	0.49	0.56	0.21	0.42	0.56	0.21	0.27	0.61	0.25	0.09	0.54	0.34	0.04	0.58	0.2	0.9	0.3	0.09	0.87	0.22	0.07	0.65	0.2	0.04	0.48	0.29	-0.02	0.42	0.29	-0.07	0.28	0.25	-0.11	0.09	0.33
650	3.25	-0.03	0.96	0.42	0.16	0.9	0.59	0.03	0.86	0.62	0.14	0.64	0.66	0.25	0.49	0.56	0.22	0.42	0.56	0.22	0.27	0.61	0.27	0.09	0.54	0.36	0.05	0.58	0.21	0.9	0.3	0.09	0.87	0.22	0.07	0.65	0.2	0.05	0.48	0.29	-0.02	0.42	0.29	-0.07	0.28	0.25	-0.11	0.09	0.33
651	3.255	-0.02	0.96	0.42	0.17	0.9	0.59	0.04	0.86	0.62	0.15	0.64	0.66	0.25	0.49	0.56	0.22	0.42	0.57	0.23	0.27	0.61	0.29	0.09	0.54	0.38	0.05	0.58	0.21	0.9	0.3	0.1	0.87	0.22	0.07	0.65	0.2	0.05	0.48	0.29	-0.02	0.42	0.29	-0.07	0.28	0.25	-0.11	0.1	0.33
652	3.26	-0.02	0.95	0.42	0.17	0.9	0.59	0.04	0.86	0.62	0.15	0.64	0.66	0.26	0.49	0.56	0.23	0.42	0.57	0.24	0.27	0.61	0.3	0.09	0.54	0.39	0.05	0.58	0.22	0.9	0.3	0.1	0.87	0.22	0.08	0.65	0.2	0.05	0.48	0.29	-0.02	0.42	0.29	-0.06	0.28	0.25	-0.11	0.1	0.33
653	3.265	-0.01	0.95	0.43	0.18	0.9	0.59	0.05	0.86	0.62	0.16	0.64	0.66	0.27	0.49	0.56	0.24	0.42	0.57	0.25	0.27	0.61	0.32	0.09	0.55	0.41	0.06	0.58	0.22	0.9	0.3	0.11	0.87	0.22	0.08	0.65	0.2	0.05	0.48	0.29	-0.01	0.42	0.29	-0.06	0.29	0.25	-0.11	0.1	0.34
654	3.27	-0.01	0.95	0.43	0.19	0.9	0.59	0.06	0.86	0.62	0.16	0.64	0.66	0.27	0.48	0.57	0.24	0.42	0.57	0.26	0.27	0.61	0.33	0.09	0.55	0.42	0.06	0.58	0.23	0.9	0.3	0.11	0.87	0.22	0.09	0.65	0.2	0.06	0.48	0.29	-0.01	0.42	0.29	-0.06	0.29	0.25	-0.11	0.1	0.34
655	3.275	0	0.95	0.43	0.19	0.9	0.59	0.06	0.85	0.62	0.17	0.63	0.66	0.28	0.48	0.57	0.25	0.42	0.57	0.27	0.27	0.61	0.34	0.09	0.55	0.44	0.06	0.58	0.23	0.9	0.3	0.12	0.87	0.22	0.09	0.65	0.2	0.06	0.48	0.29	-0.01	0.42	0.29	-0.06	0.29	0.25	-0.11	0.1	0.33
656	3.28	0	0.95	0.43	0.2	0.9	0.59	0.07	0.85	0.62	0.17	0.63	0.66	0.28	0.48	0.57	0.26	0.41	0.57	0.28	0.27	0.61	0.36	0.09	0.55	0.45	0.07	0.58	0.24	0.9	0.3	0.12	0.87	0.22	0.09	0.65	0.2	0.06	0.48	0.29	0	0.42	0.29	-0.06	0.29	0.25	-0.11	0.1	0.33
657	3.285	0.01	0.95	0.43	0.2	0.89	0.59	0.07	0.85	0.62	0.17	0.63	0.66	0.29	0.48	0.57	0.26	0.41	0.57	0.29	0.27	0.61	0.37	0.09	0.55	0.46	0.07	0.58	0.24	0.9	0.3	0.13	0.87	0.22	0.1	0.65	0.2	0.07	0.48	0.29	0	0.42	0.29	-0.06	0.29	0.25	-0.11	0.1	0.33
658	3.29	0.01	0.95	0.43	0.21	0.89	0.59	0.08	0.85	0.63	0.18	0.63	0.66	0.29	0.48	0.57	0.27	0.41	0.57	0.3	0.27	0.62	0.38	0.09	0.55	0.48	0.07	0.58	0.25	0.9	0.3	0.13	0.87	0.22	0.1	0.65	0.2	0.07	0.48	0.29	0	0.42	0.29	-0.05	0.29	0.25	-0.11	0.1	0.33
659	3.295	0.02	0.95	0.43	0.22	0.89	0.59	0.09	0.85	0.63	0.18	0.63	0.66	0.3	0.48	0.57	0.27	0.41	0.57	0.31	0.27	0.62	0.39	0.1	0.55	0.49	0.08	0.58	0.25	0.9	0.3	0.14	0.87	0.22	0.11	0.65	0.2	0.07	0.48	0.29	0	0.42	0.29	-0.05	0.29	0.25	-0.11	0.1	0.33
660	3.3	0.02	0.95	0.43	0.22	0.89	0.59	0.09	0.85	0.63	0.19	0.63	0.66	0.31	0.48	0.57	0.28	0.41	0.57	0.32	0.27	0.62	0.4	0.1	0.55	0.5	0.08	0.58	0.26	0.9	0.3	0.15	0.87	0.22	0.11	0.65	0.2	0.08	0.48	0.29	0.01	0.42	0.29	-0.05	0.29	0.25	-0.11	0.1	0.33
661	3.305	0.03	0.95	0.43	0.23	0.89	0.59	0.1	0.85	0.63	0.2	0.63	0.66	0.31	0.48	0.57	0.29	0.41	0.57	0.33	0.27	0.62	0.41	0.1	0.55	0.51	0.08	0.58	0.26	0.9	0.3	0.15	0.87	0.22	0.11	0.65	0.2	0.08	0.48	0.29	0.01	0.42	0.29	-0.05	0.29	0.25	-0.1	0.1	0.33
662	3.31	0.04	0.95	0.43	0.23	0.89	0.59	0.11	0.85	0.63	0.2	0.63	0.66	0.32	0.48	0.57	0.29	0.41	0.57	0.33	0.27	0.62	0.42	0.1	0.55	0.52	0.08	0.58	0.27	0.9	0.3	0.16	0.87	0.22	0.12	0.65	0.2	0.09	0.48	0.29	0.01	0.42	0.29	-0.04	0.29	0.25	-0.1	0.11	0.33
663	3.315	0.04	0.95	0.43	0.24	0.89	0.59	0.11	0.85	0.63	0.21	0.62	0.66	0.32	0.48	0.57	0.3	0.41	0.57	0.34	0.27	0.62	0.43	0.1	0.55	0.53	0.08	0.58	0.28	0.9	0.3	0.16	0.86	0.22	0.12	0.65	0.2	0.09	0.48	0.29	0.02	0.42	0.29	-0.04	0.29	0.25	-0.1	0.11	0.33
664	3.32	0.05	0.95	0.43	0.25	0.89	0.59	0.12	0.85	0.63	0.21	0.62	0.66	0.33	0.48	0.57	0.3	0.41	0.57	0.35	0.27	0.62	0.44	0.1	0.55	0.53	0.08	0.58	0.28	0.9	0.3	0.17	0.86	0.22	0.13	0.65	0.2	0.09	0.48	0.29	0.02	0.42	0.29	-0.04	0.29	0.25	-0.1	0.11	0.33
665	3.325	0.05	0.95	0.43	0.25	0.89	0.59	0.12	0.85	0.63	0.22	0.62	0.66	0.33	0.48	0.57	0.31	0.41	0.57	0.35	0.27	0.62	0.44	0.09	0.55	0.54	0.08	0.58	0.29	0.9	0.3	0.17	0.86	0.23	0.13	0.65	0.2	0.1	0.48	0.29	0.03	0.42	0.29	-0.04	0.29	0.25	-0.1	0.11	0.33
666	3.33	0.06	0.94	0.43	0.26	0.89	0.59	0.13	0.84	0.63	0.22	0.62	0.66	0.34	0.48	0.57	0.32	0.41	0.57	0.36	0.27	0.62	0.45	0.09	0.55	0.55	0.08	0.58	0.29	0.89	0.3	0.18	0.86	0.23	0.14	0.65	0.2	0.1	0.48	0.29	0.03	0.42	0.29	-0.03	0.29	0.25	-0.1	0.11	0.33
667	3.335	0.07	0.94	0.44	0.27	0.89	0.59	0.14	0.84	0.63	0.23	0.62	0.66	0.35	0.48	0.57	0.32	0.41	0.57	0.36	0.27	0.62	0.45	0.09	0.55	0.55	0.08	0.58	0.3	0.89	0.3	0.18	0.86	0.23	0.14	0.65	0.2	0.11	0.48	0.29	0.04	0.42	0.29	-0.03	0.3	0.25	-0.1	0.11	0.33
668	3.34	0.07	0.94	0.44	0.27	0.88	0.59	0.14	0.84	0.63	0.24	0.62	0.66	0.35	0.48	0.57	0.33	0.41	0.57	0.37	0.27	0.62	0.46	0.09	0.55	0.56	0.07	0.58	0.3	0.89	0.3	0.19	0.86	0.23	0.15	0.65	0.2	0.11	0.48	0.29	0.04	0.42	0.29	-0.03	0.3	0.25	-0.1	0.11	0.33
669	3.345	0.08	0.94	0.44	0.28	0.88	0.59	0.15	0.84	0.63	0.24	0.62	0.66	0.36	0.48	0.57	0.34	0.4	0.57	0.37	0.26	0.62	0.46	0.09	0.55	0.56	0.07	0.58	0.31	0.89	0.3	0.19	0.86	0.23	0.15	0.65	0.2	0.12	0.48	0.29	0.04	0.42	0.29	-0.02	0.3	0.25	-0.1	0.12	0.33
670	3.35	0.09	0.94	0.44	0.29	0.88	0.59	0.16	0.84	0.63	0.25	0.62	0.66	0.37	0.48	0.57	0.34	0.4	0.57	0.38	0.26	0.62	0.46	0.09	0.55	0.56	0.07	0.58	0.32	0.89	0.3	0.2	0.86	0.23	0.16	0.65	0.21	0.12	0.48	0.29	0.05	0.42	0.29	-0.02	0.3	0.25	-0.09	0.12	0.33
671	3.355	0.09	0.94	0.44	0.29	0.88	0.6	0.17	0.84	0.64	0.26	0.62	0.66	0.38	0.48	0.57	0.35	0.4	0.57	0.38	0.26	0.62	0.47	0.09	0.55	0.56	0.07	0.58	0.32	0.89	0.3	0.21	0.86	0.23	0.17	0.65	0.21	0.13	0.48	0.29	0.05	0.42	0.29	-0.01	0.3	0.25	-0.09	0.12	0.33
672	3.36	0.1	0.94	0.44	0.3	0.88	0.6	0.17	0.84	0.64	0.27	0.62	0.66	0.38	0.48	0.57	0.36	0.4	0.57	0.39	0.26	0.62	0.47	0.08	0.55	0.57	0.06	0.58	0.33	0.89	0.3	0.21	0.86	0.23	0.17	0.65	0.21	0.14	0.48	0.29	0.06	0.42	0.29	-0.01	0.3	0.25	-0.09	0.12	0.33
673	3.365	0.1	0.94	0.44	0.31	0.88	0.6	0.18	0.84	0.64	0.28	0.62	0.66	0.39	0.48	0.57	0.36	0.4	0.57	0.39	0.26	0.62	0.47	0.08	0.55	0.57	0.06	0.58	0.34	0.89	0.3	0.22	0.86	0.23	0.18	0.65	0.21	0.14	0.48	0.29	0.06	0.42	0.29	-0.01	0.3	0.25	-0.09	0.12	0.33
674	3.37	0.11	0.94	0.44	0.31	0.88	0.6	0.19	0.84	0.64	0.28	0.62	0.66	0.4	0.48	0.57	0.37	0.4	0.57	0.4	0.26	0.62	0.47	0.08	0.55	0.57	0.06	0.59	0.34	0.89	0.3	0.22	0.86	0.23	0.18	0.65	0.21	0.15	0.48	0.29	0.07	0.42	0.29	0	0.3	0.25	-0.09	0.12	0.33
675	3.375	0.12	0.94	0.44	0.32	0.88	0.6	0.19	0.84	0.64	0.29	0.62	0.67	0.4	0.48	0.57	0.38	0.4	0.57	0.4	0.25	0.62	0.47	0.08	0.55	0.57	0.05	0.59	0.35	0.89	0.3	0.23	0.86	0.23	0.19	0.64	0.21	0.15	0.48	0.29	0.08	0.42	0.29	0	0.3	0.25	-0.09	0.12	0.33
676	3.38	0.12	0.94	0.44	0.33	0.88	0.6	0.2	0.84	0.64	0.3	0.62	0.67	0.41	0.47	0.57	0.38	0.4	0.57	0.41	0.25	0.62	0.47	0.07	0.55	0.57	0.05	0.59	0.35	0.89	0.31	0.24	0.86	0.23	0.19	0.64	0.21	0.16	0.48	0.29	0.08	0.42	0.29	0.01	0.3	0.25	-0.08	0.13	0.33
677	3.385	0.13	0.93	0.45	0.34	0.88	0.6	0.21	0.84	0.64	0.31	0.62	0.67	0.42	0.47	0.57	0.39	0.4	0.57	0.41	0.25	0.62	0.47	0.07	0.55	0.57	0.04	0.59	0.36	0.89	0.31	0.24	0.86	0.23	0.2	0.64	0.21	0.16	0.48	0.29	0.09	0.42	0.29	0.01	0.3	0.25	-0.08	0.13	0.33
678	3.39	0.14	0.93	0.45	0.34	0.88	0.6	0.21	0.84	0.64	0.32	0.62	0.67	0.42	0.47	0.57	0.39	0.4	0.57	0.41	0.25	0.62	0.48	0.07	0.55	0.57	0.04	0.58	0.37	0.89	0.31	0.25	0.86	0.23	0.21	0.64	0.21	0.17	0.48	0.29	0.09	0.42	0.29	0.01	0.31	0.25	-0.08	0.13	0.33
679	3.395	0.14	0.93	0.45	0.35	0.88	0.6	0.22	0.84	0.64	0.32	0.62	0.67	0.43	0.47	0.57	0.4	0.39	0.57	0.42	0.25	0.62	0.48	0.07	0.55	0.57	0.04	0.58	0.37	0.89	0.31	0.25	0.86	0.24	0.21	0.64	0.21	0.18	0.48	0.29	0.1	0.42	0.29	0.02	0.31	0.25	-0.08	0.13	0.32
680	3.4	0.15	0.93	0.45	0.36	0.88	0.6	0.23	0.83	0.64	0.33	0.62	0.67	0.44	0.47	0.57	0.4	0.39	0.57	0.42	0.25	0.62	0.49	0.07	0.55	0.58	0.04	0.58	0.38	0.89	0.31	0.26	0.86	0.24	0.22	0.64	0.21	0.18	0.48	0.29	0.1	0.42	0.29	0.02	0.31	0.25	-0.08	0.13	0.32
681	3.405	0.16	0.93	0.45	0.36	0.88	0.6	0.24	0.83	0.64	0.34	0.62	0.67	0.44	0.47	0.57	0.41	0.39	0.57	0.43	0.25	0.62	0.49	0.07	0.55	0.58	0.03	0.58	0.39	0.89	0.31	0.27	0.86	0.24	0.23	0.64	0.21	0.19	0.48	0.29	0.11	0.42	0.29	0.03	0.31	0.25	-0.07	0.14	0.32
682	3.41	0.16	0.93	0.45	0.37	0.88	0.6	0.24	0.83	0.64	0.35	0.61	0.67	0.44	0.47	0.57	0.41	0.39	0.58	0.43	0.24	0.62	0.49	0.07	0.55	0.58	0.03	0.58	0.39	0.89	0.31	0.27	0.86	0.24	0.23	0.64	0.21	0.2	0.48	0.29	0.12	0.42	0.29	0.03	0.31	0.25	-0.07	0.14	0.32
683	3.415	0.17	0.93	0.45	0.38	0.88	0.6	0.25	0.83	0.64	0.36	0.61	0.67	0.45	0.47	0.57	0.42	0.39	0.58	0.44	0.24	0.62	0.49	0.07	0.55	0.58	0.03	0.58	0.4	0.89	0.31	0.28	0.86	0.24	0.24	0.64	0.21	0.2	0.48	0.29	0.12	0.42	0.29	0.04	0.31	0.25	-0.07	0.14	0.32
684	3.42	0.18	0.93	0.45	0.39	0.88	0.61	0.26	0.83	0.65	0.36	0.61	0.67	0.45	0.47	0.57	0.42	0.39	0.58	0.44	0.25	0.62	0.5	0.07	0.55	0.58	0.03	0.58	0.41	0.89	0.31	0.29	0.85	0.24	0.25	0.64	0.21	0.21	0.48	0.29	0.13	0.42	0.29	0.04	0.31	0.25	-0.06	0.14	0.32
685	3.425	0.19	0.93	0.45	0.39	0.88	0.61	0.27	0.83	0.65	0.37	0.62	0.67	0.46	0.47	0.57	0.43	0.39	0.58	0.45	0.25	0.62	0.5	0.07	0.55	0.58	0.03	0.58	0.41	0.89	0.31	0.3	0.85	0.24	0.25	0.64	0.21	0.22	0.47	0.29	0.14	0.42	0.29	0.05	0.31	0.25	-0.06	0.14	0.32
686	3.43	0.19	0.93	0.45	0.4	0.88	0.61	0.28	0.83	0.65	0.38	0.62	0.67	0.47	0.47	0.57	0.44	0.39	0.58	0.45	0.25	0.62	0.5	0.07	0.55	0.59	0.03	0.58	0.42	0.89	0.31	0.3	0.85	0.24	0.26	0.64	0.21	0.22	0.47	0.29	0.14	0.42	0.29	0.05	0.31	0.25	-0.06	0.15	0.32
687	3.435	0.2	0.93	0.46	0.41	0.88	0.61	0.28	0.84	0.65	0.38	0.62	0.67	0.47	0.47	0.57	0.44	0.39	0.58	0.46	0.25	0.62	0.5	0.07	0.55	0.59	0.03	0.58	0.43	0.89	0.31	0.31	0.85	0.24	0.27	0.64	0.21	0.23	0.47	0.29	0.15	0.42	0.29	0.06	0.31	0.24	-0.05	0.15	0.32
688	3.44	0.21	0.93	0.46	0.42	0.88	0.61	0.29	0.84	0.65	0.39	0.62	0.67	0.48	0.47	0.57	0.45	0.39	0.58	0.46	0.25	0.62	0.5	0.07	0.55	0.59	0.03	0.58	0.43	0.89	0.31	0.32	0.85	0.24	0.27	0.64	0.21	0.24	0.47	0.29	0.16	0.42	0.29	0.07	0.32	0.24	-0.05	0.15	0.32
689	3.445	0.21	0.93	0.46	0.43	0.88	0.61	0.3	0.84	0.65	0.4	0.62	0.67	0.49	0.47	0.57	0.46	0.4	0.58	0.47	0.25	0.62	0.5	0.07	0.55	0.59	0.03	0.58	0.44	0.89	0.32	0.32	0.85	0.24	0.28	0.64	0.22	0.25	0.47	0.29	0.17	0.42	0.29	0.07	0.32	0.24	-0.04	0.15	0.32
690	3.45	0.22	0.93	0.46	0.43	0.88	0.61	0.31	0.84	0.65	0.4	0.62	0.67	0.49	0.47	0.57	0.47	0.4	0.58	0.47	0.25	0.62	0.5	0.07	0.55	0.59	0.03	0.58	0.45	0.89	0.32	0.33	0.85	0.24	0.29	0.64	0.22	0.26	0.47	0.29	0.18	0.42	0.29	0.08	0.32	0.24	-0.04	0.15	0.32
691	3.455	0.23	0.93	0.46	0.44	0.88	0.61	0.31	0.84	0.66	0.41	0.62	0.67	0.5	0.47	0.57	0.47	0.4	0.57	0.48	0.25	0.62	0.5	0.07	0.55	0.59	0.03	0.58	0.45	0.89	0.32	0.34	0.85	0.24	0.3	0.64	0.22	0.27	0.47	0.29	0.18	0.42	0.29	0.09	0.32	0.24	-0.03	0.16	0.31
692	3.46	0.23	0.93	0.46	0.45	0.89	0.61	0.32	0.85	0.66	0.42	0.62	0.67	0.51	0.48	0.57	0.48	0.4	0.57	0.48	0.25	0.62	0.5	0.07	0.55	0.59	0.03	0.58	0.46	0.89	0.32	0.35	0.85	0.24	0.3	0.64	0.22	0.28	0.47	0.29	0.19	0.42	0.29	0.1	0.32	0.24	-0.03	0.16	0.31
693	3.465	0.24	0.93	0.46	0.46	0.89	0.61	0.33	0.85	0.66	0.42	0.62	0.68	0.52	0.48	0.57	0.48	0.4	0.58	0.49	0.25	0.62	0.5	0.07	0.55	0.59	0.03	0.58	0.47	0.89	0.32	0.35	0.85	0.24	0.31	0.64	0.22	0.29	0.47	0.29	0.2	0.42	0.29	0.1	0.32	0.24	-0.02	0.16	0.31
694	3.47	0.25	0.93	0.46	0.46	0.89	0.61	0.33	0.85	0.66	0.43	0.63	0.68	0.53	0.48	0.56	0.49	0.4	0.58	0.49	0.25	0.62	0.5	0.07	0.55	0.59	0.03	0.58	0.47	0.89	0.32	0.36	0.85	0.25	0.32	0.63	0.22	0.3	0.46	0.29	0.21	0.42	0.29	0.11	0.32	0.24	-0.01	0.16	0.31
695	3.475	0.25	0.93	0.46	0.47	0.89	0.61	0.34	0.85	0.66	0.44	0.63	0.68	0.53	0.48	0.56	0.49	0.4	0.58	0.5	0.25	0.62	0.5	0.07	0.55	0.59	0.03	0.58	0.48	0.89	0.32	0.37	0.85	0.25	0.33	0.63	0.22	0.31	0.46	0.29	0.22	0.41	0.29	0.12	0.32	0.24	-0.01	0.17	0.31
696	3.48	0.26	0.93	0.46	0.48	0.89	0.61	0.35	0.85	0.66	0.45	0.63	0.68	0.54	0.48	0.56	0.5	0.4	0.58	0.5	0.25	0.62	0.5	0.07	0.55	0.59	0.03	0.58	0.49	0.89	0.33	0.38	0.84	0.25	0.34	0.63	0.22	0.32	0.46	0.29	0.23	0.41	0.29	0.13	0.32	0.24	0	0.17	0.31
697	3.485	0.26	0.93	0.46	0.48	0.89	0.61	0.35	0.86	0.66	0.45	0.63	0.68	0.54	0.48	0.56	0.5	0.4	0.58	0.5	0.25	0.62	0.5	0.07	0.55	0.59	0.03	0.58	0.49	0.89	0.33	0.38	0.84	0.25	0.34	0.63	0.22	0.33	0.46	0.29	0.25	0.41	0.29	0.14	0.32	0.24	0.01	0.17	0.31
698	3.49	0.27	0.93	0.46	0.49	0.9	0.61	0.36	0.86	0.66	0.46	0.63	0.68	0.55	0.48	0.56	0.51	0.4	0.58	0.5	0.25	0.62	0.5	0.07	0.55	0.59	0.03	0.58	0.5	0.89	0.33	0.39	0.84	0.25	0.35	0.63	0.22	0.34	0.46	0.29	0.26	0.41	0.29	0.15	0.32	0.24	0.02	0.18	0.31
699	3.495	0.28	0.93	0.46	0.49	0.9	0.61	0.36	0.86	0.66	0.47	0.63	0.68	0.55	0.48	0.56	0.51	0.4	0.58	0.51	0.25	0.62	0.5	0.07	0.55	0.59	0.02	0.58	0.5	0.89	0.33	0.4	0.84	0.25	0.36	0.63	0.23	0.35	0.46	0.3	0.27	0.41	0.29	0.16	0.33	0.24	0.03	0.18	0.31
700	3.5	0.28	0.93	0.46	0.5	0.9	0.62	0.37	0.86	0.66	0.48	0.63	0.68	0.55	0.48	0.57	0.51	0.4	0.58	0.51	0.25	0.62	0.5	0.07	0.55	0.59	0.02	0.58	0.51	0.89	0.33	0.4	0.84	0.25	0.37	0.63	0.23	0.36	0.46	0.3	0.28	0.41	0.29	0.17	0.33	0.24	0.03	0.18	0.31
701	3.505	0.29	0.93	0.46	0.5	0.9	0.62	0.38	0.86	0.66	0.48	0.63	0.68	0.55	0.48	0.57	0.51	0.4	0.58	0.51	0.25	0.62	0.5	0.07	0.55	0.59	0.02	0.58	0.52	0.89	0.33	0.41	0.84	0.25	0.38	0.63	0.23	0.37	0.45	0.3	0.29	0.41	0.29	0.18	0.33	0.25	0.04	0.19	0.31
702	3.51	0.29	0.93	0.46	0.51	0.9	0.62	0.38	0.86	0.66	0.49	0.63	0.68	0.56	0.48	0.57	0.52	0.4	0.58	0.51	0.25	0.62	0.5	0.07	0.55	0.59	0.02	0.58	0.52	0.89	0.33	0.42	0.84	0.25	0.38	0.63	0.23	0.38	0.45	0.3	0.3	0.4	0.29	0.19	0.33	0.25	0.05	0.19	0.31
703	3.515	0.3	0.93	0.46	0.52	0.9	0.62	0.39	0.86	0.66	0.49	0.63	0.68	0.56	0.47	0.57	0.52	0.4	0.58	0.51	0.25	0.62	0.5	0.07	0.55	0.59	0.02	0.58	0.53	0.89	0.33	0.42	0.84	0.26	0.39	0.62	0.23	0.39	0.45	0.3	0.31	0.4	0.29	0.2	0.33	0.25	0.06	0.2	0.31
704	3.52	0.3	0.93	0.46	0.52	0.9	0.62	0.39	0.86	0.66	0.5	0.63	0.68	0.56	0.47	0.57	0.52	0.4	0.58	0.51	0.25	0.62	0.5	0.07	0.55	0.59	0.02	0.58	0.53	0.89	0.33	0.43	0.84	0.26	0.4	0.62	0.23	0.4	0.45	0.3	0.32	0.4	0.29	0.21	0.33	0.25	0.07	0.2	0.31
705	3.525	0.31	0.94	0.46	0.52	0.9	0.62	0.4	0.86	0.66	0.5	0.63	0.68	0.56	0.47	0.57	0.52	0.4	0.58	0.51	0.25	0.62	0.5	0.07	0.55	0.59	0.02	0.58	0.54	0.89	0.33	0.43	0.84	0.26	0.41	0.62	0.23	0.41	0.45	0.3	0.34	0.4	0.29	0.22	0.33	0.25	0.08	0.2	0.31
706	3.53	0.31	0.94	0.46	0.53	0.9	0.62	0.4	0.86	0.66	0.51	0.63	0.68	0.56	0.47	0.57	0.52	0.4	0.58	0.51	0.25	0.62	0.5	0.07	0.55	0.59	0.02	0.58	0.54	0.89	0.33	0.44	0.84	0.26	0.41	0.62	0.23	0.42	0.45	0.3	0.35	0.4	0.29	0.23	0.33	0.25	0.09	0.21	0.31
707	3.535	0.32	0.94	0.46	0.53	0.9	0.62	0.41	0.86	0.66	0.51	0.64	0.68	0.57	0.47	0.57	0.52	0.4	0.58	0.52	0.25	0.62	0.5	0.07	0.55	0.59	0.02	0.58	0.55	0.89	0.33	0.44	0.84	0.26	0.42	0.62	0.23	0.43	0.45	0.3	0.36	0.4	0.29	0.24	0.34	0.25	0.1	0.21	0.32
708	3.54	0.32	0.94	0.46	0.54	0.9	0.62	0.41	0.86	0.66	0.51	0.64	0.69	0.57	0.47	0.57	0.53	0.4	0.58	0.52	0.25	0.62	0.5	0.07	0.55	0.59	0.02	0.58	0.55	0.89	0.33	0.44	0.84	0.26	0.43	0.62	0.23	0.45	0.45	0.3	0.37	0.4	0.29	0.25	0.34	0.25	0.11	0.21	0.32
709	3.545	0.33	0.94	0.47	0.54	0.9	0.62	0.42	0.86	0.67	0.52	0.63	0.69	0.57	0.47	0.57	0.53	0.4	0.58	0.52	0.25	0.62	0.5	0.07	0.55	0.59	0.02	0.58	0.56	0.89	0.33	0.45	0.84	0.26	0.44	0.62	0.23	0.46	0.45	0.3	0.38	0.41	0.29	0.27	0.34	0.25	0.12	0.21	0.32
710	3.55	0.34	0.94	0.47	0.55	0.9	0.62	0.42	0.86	0.67	0.52	0.63	0.69	0.57	0.47	0.58	0.53	0.4	0.58	0.52	0.25	0.62	0.5	0.07	0.55	0.59	0.02	0.58	0.56	0.89	0.33	0.45	0.84	0.26	0.45	0.63	0.23	0.47	0.45	0.3	0.39	0.41	0.29	0.28	0.34	0.25	0.13	0.22	0.32
711	3.555	0.34	0.94	0.47	0.55	0.9	0.62	0.43	0.86	0.67	0.52	0.63	0.69	0.57	0.47	0.58	0.53	0.4	0.58	0.52	0.25	0.62	0.5	0.07	0.55	0.59	0.02	0.58	0.57	0.89	0.33	0.46	0.84	0.26	0.45	0.63	0.23	0.48	0.45	0.3	0.4	0.41	0.29	0.29	0.34	0.25	0.14	0.22	0.32
712	3.56	0.34	0.94	0.47	0.56	0.9	0.62	0.43	0.86	0.67	0.52	0.63	0.69	0.58	0.47	0.58	0.53	0.4	0.58	0.52	0.25	0.62	0.51	0.07	0.55	0.59	0.02	0.58	0.57	0.89	0.33	0.46	0.85	0.26	0.46	0.63	0.23	0.49	0.46	0.3	0.42	0.41	0.29	0.3	0.34	0.25	0.15	0.22	0.32
713	3.565	0.35	0.94	0.47	0.56	0.9	0.62	0.44	0.86	0.67	0.52	0.63	0.69	0.58	0.47	0.58	0.53	0.4	0.58	0.52	0.25	0.62	0.51	0.07	0.55	0.59	0.02	0.58	0.57	0.9	0.33	0.47	0.85	0.26	0.47	0.63	0.24	0.5	0.46	0.3	0.43	0.41	0.29	0.31	0.35	0.26	0.16	0.22	0.32
714	3.57	0.36	0.94	0.47	0.57	0.9	0.62	0.44	0.86	0.67	0.53	0.63	0.69	0.58	0.47	0.58	0.53	0.4	0.58	0.52	0.25	0.62	0.51	0.07	0.55	0.59	0.02	0.58	0.58	0.9	0.33	0.47	0.85	0.26	0.48	0.63	0.24	0.51	0.46	0.3	0.44	0.41	0.29	0.32	0.35	0.26	0.18	0.22	0.33
715	3.575	0.36	0.94	0.47	0.58	0.9	0.62	0.45	0.86	0.67	0.53	0.63	0.69	0.58	0.47	0.58	0.54	0.4	0.59	0.52	0.25	0.62	0.51	0.07	0.55	0.59	0.02	0.58	0.58	0.9	0.33	0.47	0.85	0.26	0.48	0.63	0.24	0.52	0.46	0.3	0.45	0.41	0.29	0.33	0.35	0.26	0.19	0.22	0.33
716	3.58	0.37	0.94	0.47	0.58	0.9	0.63	0.45	0.86	0.67	0.53	0.63	0.69	0.58	0.47	0.58	0.54	0.4	0.59	0.52	0.25	0.62	0.51	0.07	0.55	0.59	0.02	0.58	0.59	0.9	0.33	0.47	0.85	0.26	0.49	0.63	0.24	0.53	0.46	0.3	0.46	0.41	0.3	0.35	0.35	0.26	0.2	0.22	0.33
717	3.585	0.37	0.94	0.48	0.59	0.9	0.63	0.46	0.86	0.67	0.53	0.63	0.69	0.59	0.47	0.58	0.54	0.4	0.59	0.52	0.25	0.63	0.51	0.07	0.55	0.59	0.02	0.58	0.59	0.9	0.33	0.47	0.85	0.26	0.5	0.63	0.24	0.54	0.46	0.3	0.47	0.41	0.3	0.36	0.35	0.26	0.21	0.22	0.33
718	3.59	0.37	0.95	0.48	0.59	0.91	0.63	0.46	0.87	0.67	0.53	0.63	0.69	0.59	0.47	0.58	0.54	0.4	0.59	0.52	0.25	0.63	0.51	0.07	0.55	0.59	0.02	0.58	0.59	0.9	0.33	0.48	0.85	0.26	0.5	0.63	0.24	0.55	0.46	0.3	0.48	0.41	0.3	0.37	0.35	0.26	0.22	0.22	0.33
719	3.595	0.38	0.95	0.48	0.6	0.91	0.63	0.47	0.87	0.67	0.54	0.63	0.69	0.59	0.47	0.58	0.54	0.4	0.59	0.52	0.25	0.63	0.51	0.07	0.55	0.59	0.02	0.58	0.6	0.9	0.33	0.48	0.85	0.26	0.51	0.63	0.24	0.56	0.46	0.3	0.49	0.42	0.3	0.38	0.35	0.26	0.24	0.22	0.33
720	3.6	0.38	0.95	0.48	0.6	0.91	0.63	0.47	0.87	0.67	0.54	0.63	0.69	0.59	0.47	0.58	0.54	0.4	0.59	0.52	0.25	0.63	0.51	0.07	0.55	0.59	0.02	0.58	0.6	0.9	0.33	0.49	0.86	0.26	0.52	0.64	0.24	0.57	0.47	0.31	0.5	0.42	0.3	0.39	0.35	0.26	0.25	0.22	0.34
721	3.605	0.39	0.95	0.48	0.61	0.91	0.63	0.48	0.87	0.67	0.54	0.63	0.69	0.59	0.47	0.58	0.54	0.4	0.59	0.52	0.25	0.63	0.51	0.07	0.55	0.59	0.02	0.58	0.61	0.9	0.33	0.49	0.86	0.26	0.53	0.64	0.24	0.58	0.47	0.31	0.51	0.42	0.3	0.4	0.35	0.27	0.26	0.22	0.34
722	3.61	0.4	0.95	0.48	0.61	0.91	0.63	0.48	0.87	0.67	0.55	0.63	0.69	0.59	0.46	0.58	0.54	0.4	0.59	0.52	0.25	0.63	0.51	0.07	0.55	0.59	0.02	0.58	0.61	0.9	0.33	0.5	0.86	0.26	0.53	0.64	0.24	0.59	0.47	0.31	0.53	0.42	0.3	0.41	0.35	0.27	0.27	0.21	0.34
723	3.615	0.4	0.95	0.48	0.62	0.91	0.63	0.49	0.87	0.67	0.55	0.63	0.69	0.59	0.46	0.58	0.54	0.4	0.59	0.52	0.25	0.63	0.51	0.07	0.55	0.59	0.02	0.58	0.62	0.9	0.33	0.5	0.86	0.26	0.54	0.64	0.24	0.6	0.47	0.31	0.54	0.42	0.3	0.42	0.35	0.27	0.29	0.21	0.34
724	3.62	0.41	0.95	0.48	0.62	0.91	0.63	0.49	0.87	0.67	0.55	0.63	0.69	0.59	0.46	0.58	0.54	0.4	0.59	0.52	0.25	0.63	0.51	0.07	0.55	0.59	0.02	0.58	0.62	0.9	0.33	0.51	0.86	0.27	0.55	0.64	0.24	0.61	0.47	0.31	0.55	0.42	0.3	0.44	0.35	0.27	0.3	0.21	0.34
725	3.625	0.41	0.95	0.48	0.63	0.91	0.63	0.5	0.87	0.68	0.55	0.63	0.69	0.6	0.46	0.58	0.54	0.4	0.59	0.52	0.25	0.63	0.51	0.07	0.55	0.59	0.02	0.58	0.63	0.91	0.33	0.51	0.86	0.27	0.55	0.64	0.24	0.62	0.47	0.31	0.56	0.42	0.3	0.45	0.35	0.27	0.31	0.21	0.34
726	3.63	0.41	0.95	0.48	0.63	0.91	0.63	0.5	0.87	0.68	0.56	0.63	0.69	0.6	0.46	0.58	0.54	0.4	0.59	0.52	0.25	0.63	0.51	0.07	0.55	0.59	0.02	0.58	0.63	0.91	0.33	0.52	0.86	0.27	0.56	0.64	0.24	0.63	0.48	0.31	0.57	0.42	0.3	0.46	0.35	0.27	0.33	0.2	0.34
727	3.635	0.42	0.95	0.48	0.64	0.91	0.63	0.51	0.87	0.68	0.56	0.63	0.7	0.6	0.46	0.58	0.55	0.4	0.59	0.52	0.25	0.63	0.51	0.07	0.55	0.59	0.02	0.58	0.64	0.91	0.33	0.52	0.86	0.27	0.57	0.64	0.24	0.64	0.48	0.31	0.58	0.42	0.31	0.47	0.35	0.27	0.34	0.2	0.35
728	3.64	0.43	0.95	0.49	0.64	0.91	0.63	0.51	0.87	0.68	0.56	0.64	0.7	0.6	0.46	0.58	0.55	0.4	0.59	0.52	0.25	0.63	0.51	0.07	0.55	0.59	0.02	0.58	0.64	0.91	0.33	0.53	0.86	0.27	0.58	0.64	0.24	0.64	0.48	0.31	0.59	0.42	0.31	0.48	0.35	0.27	0.35	0.2	0.35
729	3.645	0.43	0.95	0.49	0.65	0.91	0.63	0.52	0.87	0.68	0.57	0.63	0.7	0.6	0.46	0.58	0.55	0.4	0.59	0.52	0.25	0.63	0.51	0.07	0.55	0.59	0.02	0.58	0.65	0.91	0.33	0.53	0.86	0.27	0.58	0.64	0.24	0.65	0.48	0.31	0.6	0.42	0.31	0.49	0.35	0.27	0.37	0.19	0.35
730	3.65	0.44	0.95	0.49	0.65	0.91	0.63	0.52	0.87	0.68	0.57	0.63	0.7	0.6	0.46	0.59	0.55	0.4	0.59	0.52	0.25	0.63	0.51	0.07	0.55	0.59	0.02	0.58	0.65	0.91	0.33	0.54	0.87	0.27	0.59	0.64	0.24	0.66	0.48	0.31	0.61	0.43	0.31	0.5	0.34	0.27	0.38	0.19	0.35
731	3.655	0.44	0.95	0.49	0.66	0.91	0.63	0.53	0.87	0.68	0.57	0.63	0.7	0.6	0.46	0.59	0.55	0.4	0.59	0.52	0.25	0.63	0.51	0.07	0.55	0.59	0.02	0.58	0.66	0.91	0.33	0.54	0.87	0.27	0.59	0.64	0.24	0.67	0.49	0.31	0.62	0.43	0.31	0.51	0.34	0.27	0.4	0.18	0.35
732	3.66	0.44	0.95	0.49	0.66	0.91	0.63	0.53	0.87	0.68	0.58	0.63	0.7	0.6	0.46	0.59	0.55	0.4	0.59	0.52	0.25	0.63	0.51	0.07	0.55	0.59	0.02	0.58	0.66	0.91	0.33	0.55	0.87	0.27	0.6	0.65	0.24	0.68	0.49	0.31	0.62	0.43	0.31	0.52	0.34	0.28	0.41	0.18	0.35
733	3.665	0.45	0.95	0.49	0.67	0.91	0.63	0.54	0.87	0.68	0.58	0.63	0.7	0.61	0.46	0.59	0.55	0.4	0.59	0.52	0.25	0.63	0.51	0.07	0.55	0.59	0.02	0.58	0.67	0.91	0.34	0.55	0.87	0.27	0.61	0.65	0.24	0.69	0.49	0.31	0.63	0.43	0.31	0.53	0.34	0.28	0.43	0.17	0.35
734	3.67	0.46	0.95	0.49	0.67	0.9	0.63	0.54	0.87	0.68	0.58	0.63	0.7	0.61	0.46	0.59	0.55	0.4	0.59	0.52	0.25	0.63	0.51	0.07	0.55	0.59	0.02	0.58	0.67	0.91	0.34	0.56	0.87	0.27	0.61	0.65	0.24	0.7	0.49	0.31	0.64	0.43	0.31	0.54	0.34	0.28	0.44	0.17	0.36
735	3.675	0.46	0.95	0.49	0.67	0.9	0.63	0.55	0.87	0.68	0.58	0.63	0.7	0.61	0.46	0.59	0.55	0.4	0.59	0.52	0.25	0.63	0.51	0.07	0.55	0.59	0.02	0.58	0.68	0.91	0.34	0.56	0.87	0.27	0.62	0.65	0.24	0.7	0.49	0.31	0.65	0.43	0.31	0.56	0.33	0.28	0.46	0.16	0.36
736	3.68	0.47	0.95	0.49	0.68	0.9	0.63	0.55	0.87	0.68	0.59	0.63	0.7	0.61	0.46	0.59	0.55	0.4	0.59	0.52	0.25	0.63	0.51	0.07	0.55	0.59	0.02	0.58	0.68	0.91	0.34	0.57	0.87	0.27	0.63	0.65	0.24	0.71	0.49	0.31	0.66	0.43	0.31	0.57	0.33	0.28	0.47	0.16	0.36
737	3.685	0.47	0.95	0.49	0.68	0.9	0.63	0.55	0.87	0.68	0.59	0.63	0.7	0.61	0.46	0.59	0.55	0.4	0.59	0.52	0.25	0.63	0.51	0.07	0.55	0.59	0.02	0.58	0.69	0.91	0.34	0.57	0.87	0.27	0.63	0.65	0.24	0.72	0.5	0.31	0.67	0.43	0.31	0.58	0.33	0.28	0.49	0.16	0.36
738	3.69	0.48	0.95	0.49	0.69	0.9	0.63	0.56	0.87	0.68	0.59	0.63	0.7	0.61	0.46	0.59	0.56	0.4	0.59	0.52	0.25	0.63	0.51	0.07	0.55	0.59	0.02	0.58	0.69	0.91	0.34	0.58	0.87	0.27	0.64	0.65	0.24	0.73	0.5	0.31	0.68	0.43	0.31	0.59	0.33	0.28	0.51	0.15	0.36
739	3.695	0.48	0.95	0.49	0.69	0.9	0.63	0.56	0.87	0.68	0.6	0.63	0.7	0.62	0.46	0.59	0.56	0.4	0.59	0.53	0.25	0.63	0.51	0.07	0.55	0.59	0.02	0.58	0.7	0.91	0.34	0.59	0.87	0.27	0.64	0.65	0.24	0.73	0.5	0.31	0.69	0.43	0.31	0.6	0.32	0.28	0.52	0.15	0.36
740	3.7	0.48	0.95	0.49	0.7	0.9	0.63	0.57	0.87	0.68	0.6	0.63	0.7	0.62	0.46	0.59	0.56	0.4	0.59	0.53	0.25	0.63	0.51	0.07	0.55	0.59	0.02	0.58	0.7	0.91	0.34	0.59	0.87	0.27	0.65	0.65	0.24	0.74	0.5	0.32	0.69	0.43	0.32	0.61	0.32	0.28	0.54	0.14	0.36
741	3.705	0.49	0.95	0.49	0.7	0.9	0.63	0.57	0.86	0.68	0.6	0.63	0.7	0.62	0.45	0.59	0.56	0.4	0.59	0.53	0.25	0.63	0.51	0.07	0.55	0.59	0.02	0.58	0.71	0.9	0.34	0.6	0.87	0.27	0.66	0.65	0.24	0.75	0.5	0.32	0.7	0.43	0.32	0.63	0.32	0.28	0.56	0.14	0.36
742	3.71	0.5	0.95	0.49	0.71	0.9	0.63	0.58	0.86	0.68	0.61	0.63	0.7	0.62	0.45	0.59	0.56	0.4	0.59	0.53	0.25	0.63	0.51	0.07	0.55	0.59	0.02	0.58	0.71	0.9	0.34	0.6	0.87	0.27	0.66	0.65	0.24	0.76	0.5	0.32	0.71	0.43	0.32	0.64	0.31	0.28	0.57	0.13	0.36
743	3.715	0.5	0.95	0.49	0.71	0.9	0.63	0.58	0.86	0.68	0.61	0.63	0.7	0.62	0.45	0.59	0.56	0.4	0.59	0.53	0.25	0.63	0.51	0.07	0.55	0.59	0.02	0.58	0.72	0.9	0.35	0.61	0.87	0.27	0.67	0.65	0.24	0.76	0.5	0.32	0.72	0.43	0.32	0.65	0.31	0.28	0.59	0.13	0.36
744	3.72	0.51	0.95	0.49	0.72	0.9	0.63	0.59	0.86	0.68	0.62	0.63	0.7	0.63	0.45	0.59	0.57	0.4	0.59	0.53	0.25	0.63	0.51	0.07	0.55	0.59	0.02	0.58	0.73	0.9	0.35	0.61	0.87	0.27	0.67	0.65	0.24	0.77	0.5	0.32	0.73	0.43	0.32	0.66	0.31	0.28	0.61	0.12	0.36
745	3.725	0.51	0.95	0.49	0.72	0.9	0.64	0.59	0.86	0.68	0.62	0.63	0.7	0.63	0.45	0.59	0.57	0.4	0.59	0.53	0.25	0.63	0.51	0.07	0.55	0.59	0.02	0.58	0.73	0.9	0.35	0.62	0.87	0.27	0.68	0.65	0.24	0.77	0.5	0.32	0.73	0.43	0.32	0.67	0.31	0.28	0.62	0.12	0.36
746	3.73	0.51	0.95	0.49	0.73	0.9	0.64	0.6	0.86	0.68	0.62	0.63	0.7	0.63	0.45	0.59	0.57	0.4	0.59	0.53	0.25	0.63	0.51	0.07	0.55	0.59	0.02	0.58	0.74	0.9	0.35	0.62	0.87	0.27	0.68	0.65	0.24	0.78	0.5	0.32	0.74	0.43	0.32	0.68	0.3	0.28	0.64	0.11	0.36
747	3.735	0.52	0.95	0.49	0.73	0.89	0.64	0.6	0.86	0.68	0.63	0.63	0.7	0.63	0.45	0.59	0.57	0.4	0.59	0.54	0.25	0.63	0.51	0.07	0.55	0.59	0.02	0.58	0.74	0.9	0.35	0.63	0.87	0.27	0.69	0.65	0.24	0.79	0.5	0.32	0.75	0.43	0.32	0.69	0.3	0.28	0.66	0.11	0.36
748	3.74	0.53	0.95	0.49	0.73	0.89	0.64	0.6	0.86	0.68	0.63	0.63	0.7	0.63	0.45	0.59	0.57	0.4	0.59	0.54	0.25	0.63	0.51	0.07	0.55	0.59	0.02	0.58	0.75	0.9	0.35	0.63	0.87	0.27	0.7	0.65	0.24	0.79	0.5	0.32	0.76	0.43	0.32	0.7	0.3	0.28	0.68	0.11	0.36
749	3.745	0.53	0.95	0.49	0.74	0.89	0.64	0.61	0.86	0.68	0.64	0.63	0.7	0.64	0.45	0.59	0.58	0.4	0.59	0.54	0.25	0.63	0.51	0.07	0.55	0.59	0.02	0.58	0.75	0.9	0.35	0.64	0.87	0.27	0.7	0.65	0.24	0.8	0.5	0.32	0.76	0.43	0.32	0.71	0.3	0.28	0.69	0.1	0.36
750	3.75	0.54	0.95	0.49	0.74	0.89	0.64	0.61	0.86	0.68	0.64	0.63	0.7	0.64	0.45	0.59	0.58	0.4	0.59	0.54	0.25	0.63	0.51	0.07	0.55	0.59	0.02	0.58	0.76	0.9	0.35	0.65	0.87	0.27	0.71	0.65	0.24	0.81	0.5	0.32	0.77	0.43	0.32	0.72	0.29	0.28	0.71	0.1	0.36
751	3.755	0.54	0.95	0.49	0.75	0.89	0.64	0.62	0.86	0.68	0.64	0.63	0.7	0.64	0.45	0.59	0.58	0.4	0.59	0.54	0.25	0.63	0.51	0.07	0.55	0.59	0.02	0.58	0.76	0.9	0.35	0.65	0.87	0.27	0.71	0.65	0.24	0.81	0.5	0.32	0.78	0.42	0.32	0.73	0.29	0.28	0.73	0.1	0.36
752	3.76	0.55	0.95	0.49	0.75	0.89	0.64	0.62	0.86	0.68	0.65	0.63	0.7	0.65	0.45	0.59	0.58	0.4	0.59	0.54	0.25	0.63	0.51	0.07	0.55	0.59	0.02	0.58	0.77	0.9	0.35	0.66	0.87	0.27	0.72	0.65	0.24	0.82	0.5	0.32	0.78	0.42	0.32	0.74	0.29	0.29	0.75	0.09	0.36
753	3.765	0.55	0.95	0.49	0.76	0.89	0.64	0.63	0.86	0.68	0.65	0.63	0.7	0.65	0.45	0.59	0.58	0.4	0.59	0.54	0.25	0.63	0.51	0.07	0.55	0.59	0.02	0.58	0.77	0.9	0.35	0.66	0.86	0.27	0.72	0.65	0.24	0.82	0.5	0.33	0.79	0.42	0.32	0.75	0.29	0.29	0.76	0.09	0.36
754	3.77	0.56	0.95	0.49	0.76	0.89	0.64	0.63	0.86	0.68	0.66	0.63	0.7	0.65	0.45	0.59	0.58	0.4	0.59	0.54	0.25	0.63	0.51	0.07	0.55	0.59	0.02	0.58	0.78	0.89	0.35	0.67	0.86	0.27	0.73	0.65	0.24	0.83	0.5	0.33	0.79	0.42	0.32	0.76	0.29	0.29	0.78	0.09	0.36
755	3.775	0.56	0.95	0.49	0.77	0.89	0.64	0.64	0.86	0.68	0.66	0.62	0.7	0.65	0.45	0.59	0.59	0.4	0.59	0.54	0.25	0.63	0.51	0.07	0.55	0.59	0.02	0.58	0.78	0.89	0.35	0.67	0.86	0.27	0.73	0.65	0.24	0.83	0.5	0.33	0.8	0.42	0.33	0.77	0.28	0.29	0.8	0.09	0.36
756	3.78	0.57	0.95	0.49	0.77	0.89	0.64	0.64	0.86	0.68	0.67	0.62	0.7	0.66	0.45	0.59	0.59	0.4	0.59	0.54	0.25	0.63	0.51	0.07	0.55	0.59	0.02	0.58	0.79	0.89	0.35	0.68	0.86	0.27	0.74	0.65	0.24	0.84	0.5	0.33	0.81	0.42	0.33	0.78	0.28	0.29	0.82	0.09	0.36
757	3.785	0.57	0.95	0.49	0.78	0.89	0.64	0.65	0.86	0.68	0.67	0.62	0.7	0.66	0.45	0.59	0.59	0.4	0.59	0.54	0.25	0.63	0.51	0.07	0.55	0.59	0.02	0.58	0.8	0.89	0.35	0.68	0.86	0.27	0.74	0.65	0.24	0.84	0.5	0.33	0.81	0.42	0.33	0.79	0.28	0.29	0.83	0.08	0.36
758	3.79	0.58	0.95	0.49	0.78	0.89	0.64	0.65	0.86	0.68	0.67	0.62	0.7	0.66	0.45	0.59	0.59	0.39	0.59	0.55	0.25	0.63	0.51	0.07	0.55	0.59	0.02	0.58	0.8	0.89	0.35	0.69	0.86	0.27	0.75	0.64	0.24	0.85	0.5	0.33	0.82	0.42	0.33	0.8	0.28	0.29	0.85	0.08	0.36
759	3.795	0.58	0.95	0.49	0.79	0.89	0.64	0.66	0.85	0.68	0.68	0.62	0.7	0.66	0.45	0.59	0.59	0.4	0.59	0.55	0.25	0.63	0.51	0.07	0.55	0.59	0.02	0.58	0.81	0.89	0.35	0.69	0.86	0.27	0.75	0.64	0.24	0.85	0.5	0.33	0.82	0.41	0.33	0.81	0.28	0.29	0.87	0.08	0.36
760	3.8	0.59	0.94	0.49	0.79	0.88	0.64	0.66	0.85	0.68	0.68	0.62	0.7	0.67	0.45	0.59	0.6	0.4	0.59	0.55	0.25	0.63	0.51	0.07	0.55	0.59	0.02	0.58	0.81	0.89	0.35	0.7	0.86	0.27	0.76	0.64	0.24	0.85	0.49	0.33	0.83	0.41	0.33	0.82	0.28	0.29	0.88	0.08	0.36
761	3.805	0.6	0.94	0.49	0.8	0.88	0.64	0.67	0.85	0.68	0.69	0.62	0.7	0.67	0.45	0.59	0.6	0.4	0.59	0.55	0.25	0.63	0.51	0.08	0.55	0.59	0.02	0.58	0.82	0.89	0.35	0.7	0.85	0.27	0.76	0.64	0.24	0.86	0.49	0.33	0.83	0.41	0.33	0.83	0.27	0.29	0.9	0.08	0.36
762	3.81	0.6	0.94	0.49	0.8	0.88	0.64	0.67	0.85	0.68	0.69	0.62	0.7	0.67	0.45	0.59	0.6	0.4	0.59	0.55	0.25	0.63	0.51	0.08	0.55	0.59	0.02	0.58	0.82	0.89	0.35	0.71	0.85	0.27	0.77	0.64	0.24	0.86	0.49	0.33	0.84	0.41	0.33	0.84	0.27	0.29	0.91	0.08	0.36
763	3.815	0.61	0.94	0.49	0.81	0.88	0.64	0.68	0.85	0.68	0.69	0.62	0.7	0.67	0.45	0.59	0.6	0.4	0.59	0.55	0.25	0.63	0.51	0.08	0.55	0.59	0.02	0.58	0.83	0.89	0.35	0.71	0.85	0.27	0.77	0.64	0.24	0.87	0.49	0.33	0.84	0.41	0.33	0.85	0.27	0.29	0.93	0.09	0.36
764	3.82	0.61	0.94	0.48	0.82	0.88	0.64	0.68	0.85	0.68	0.7	0.62	0.7	0.68	0.44	0.59	0.61	0.4	0.59	0.55	0.25	0.63	0.51	0.08	0.55	0.59	0.02	0.58	0.83	0.88	0.35	0.72	0.85	0.27	0.78	0.63	0.24	0.87	0.49	0.33	0.85	0.41	0.33	0.86	0.27	0.29	0.94	0.09	0.36
765	3.825	0.62	0.94	0.48	0.82	0.88	0.64	0.69	0.85	0.68	0.7	0.62	0.7	0.68	0.44	0.59	0.61	0.4	0.59	0.56	0.25	0.63	0.51	0.08	0.55	0.59	0.02	0.58	0.84	0.88	0.35	0.73	0.85	0.27	0.78	0.63	0.24	0.88	0.48	0.33	0.85	0.41	0.33	0.87	0.27	0.29	0.96	0.09	0.36
766	3.83	0.62	0.94	0.48	0.83	0.88	0.64	0.69	0.85	0.68	0.71	0.62	0.7	0.68	0.44	0.59	0.61	0.4	0.59	0.56	0.25	0.63	0.51	0.08	0.55	0.59	0.02	0.58	0.85	0.88	0.35	0.73	0.85	0.27	0.79	0.63	0.24	0.88	0.48	0.33	0.86	0.4	0.33	0.88	0.27	0.29	0.97	0.09	0.36
767	3.835	0.63	0.94	0.48	0.83	0.88	0.64	0.7	0.85	0.68	0.71	0.62	0.7	0.69	0.44	0.59	0.61	0.4	0.59	0.56	0.26	0.63	0.51	0.08	0.55	0.59	0.02	0.58	0.85	0.88	0.35	0.74	0.85	0.27	0.79	0.63	0.24	0.88	0.48	0.33	0.87	0.4	0.33	0.89	0.27	0.29	0.98	0.09	0.36
768	3.84	0.63	0.94	0.48	0.84	0.88	0.64	0.7	0.85	0.68	0.71	0.62	0.7	0.69	0.44	0.59	0.62	0.4	0.59	0.56	0.26	0.63	0.51	0.08	0.55	0.59	0.02	0.58	0.86	0.88	0.35	0.74	0.84	0.27	0.8	0.63	0.25	0.89	0.48	0.33	0.87	0.4	0.33	0.9	0.27	0.29	1	0.09	0.36
769	3.845	0.64	0.94	0.48	0.84	0.88	0.64	0.71	0.85	0.68	0.72	0.62	0.7	0.69	0.44	0.59	0.62	0.4	0.59	0.56	0.26	0.63	0.51	0.08	0.55	0.59	0.02	0.58	0.86	0.88	0.35	0.75	0.84	0.27	0.8	0.62	0.25	0.89	0.47	0.32	0.88	0.4	0.33	0.91	0.27	0.29	1.01	0.09	0.36
770	3.85	0.65	0.94	0.48	0.85	0.88	0.64	0.71	0.85	0.68	0.72	0.62	0.7	0.7	0.44	0.59	0.62	0.4	0.59	0.56	0.26	0.63	0.51	0.08	0.55	0.59	0.02	0.58	0.87	0.88	0.35	0.76	0.84	0.27	0.8	0.62	0.25	0.9	0.47	0.32	0.88	0.4	0.33	0.92	0.27	0.29	1.02	0.09	0.36
771	3.855	0.65	0.93	0.48	0.86	0.88	0.64	0.72	0.85	0.68	0.73	0.62	0.7	0.7	0.44	0.59	0.63	0.4	0.59	0.56	0.26	0.63	0.51	0.08	0.55	0.59	0.02	0.58	0.88	0.88	0.35	0.76	0.84	0.27	0.81	0.62	0.25	0.9	0.47	0.32	0.89	0.4	0.33	0.93	0.27	0.29	1.03	0.09	0.36
772	3.86	0.66	0.93	0.48	0.86	0.87	0.64	0.73	0.85	0.68	0.73	0.62	0.7	0.7	0.44	0.59	0.63	0.4	0.6	0.57	0.26	0.63	0.51	0.08	0.55	0.59	0.02	0.58	0.88	0.87	0.34	0.77	0.84	0.27	0.81	0.62	0.25	0.91	0.47	0.32	0.9	0.4	0.33	0.94	0.27	0.29	1.04	0.09	0.36
773	3.865	0.66	0.93	0.48	0.87	0.87	0.64	0.73	0.85	0.68	0.73	0.62	0.7	0.71	0.44	0.59	0.63	0.4	0.6	0.57	0.26	0.63	0.51	0.08	0.55	0.59	0.02	0.58	0.89	0.87	0.34	0.78	0.84	0.27	0.82	0.62	0.25	0.91	0.47	0.32	0.9	0.4	0.33	0.94	0.27	0.29	1.05	0.09	0.36
774	3.87	0.67	0.93	0.48	0.87	0.87	0.64	0.74	0.85	0.68	0.74	0.62	0.7	0.71	0.44	0.59	0.64	0.4	0.6	0.57	0.26	0.63	0.51	0.08	0.55	0.59	0.02	0.58	0.89	0.87	0.34	0.78	0.84	0.27	0.83	0.62	0.25	0.92	0.47	0.33	0.91	0.4	0.33	0.95	0.27	0.29	1.06	0.09	0.36
775	3.875	0.68	0.93	0.48	0.88	0.87	0.64	0.74	0.85	0.68	0.74	0.62	0.7	0.71	0.44	0.59	0.64	0.4	0.6	0.57	0.26	0.63	0.51	0.09	0.55	0.59	0.02	0.59	0.9	0.87	0.34	0.79	0.84	0.27	0.83	0.62	0.25	0.92	0.47	0.33	0.91	0.39	0.33	0.96	0.26	0.29	1.07	0.09	0.36
776	3.88	0.68	0.93	0.48	0.88	0.87	0.64	0.75	0.84	0.67	0.75	0.62	0.7	0.72	0.44	0.59	0.64	0.4	0.6	0.58	0.26	0.63	0.52	0.09	0.55	0.59	0.02	0.59	0.91	0.87	0.35	0.8	0.84	0.27	0.84	0.62	0.25	0.93	0.47	0.33	0.92	0.39	0.33	0.96	0.26	0.29	1.07	0.09	0.36
777	3.885	0.69	0.93	0.48	0.89	0.87	0.64	0.75	0.84	0.67	0.75	0.62	0.7	0.72	0.44	0.59	0.65	0.4	0.6	0.58	0.26	0.64	0.52	0.09	0.55	0.59	0.02	0.59	0.91	0.87	0.34	0.8	0.83	0.27	0.84	0.61	0.25	0.94	0.47	0.33	0.93	0.39	0.33	0.97	0.26	0.29	1.08	0.09	0.36
778	3.89	0.7	0.93	0.48	0.89	0.87	0.64	0.76	0.84	0.67	0.76	0.62	0.7	0.73	0.44	0.6	0.65	0.4	0.6	0.58	0.26	0.64	0.52	0.09	0.55	0.59	0.02	0.59	0.92	0.87	0.34	0.81	0.83	0.27	0.85	0.61	0.25	0.95	0.47	0.33	0.93	0.39	0.33	0.98	0.26	0.29	1.09	0.09	0.36
779	3.895	0.7	0.93	0.48	0.9	0.87	0.64	0.77	0.84	0.67	0.76	0.62	0.7	0.73	0.44	0.6	0.66	0.4	0.6	0.58	0.26	0.64	0.52	0.09	0.55	0.59	0.02	0.59	0.93	0.87	0.35	0.82	0.83	0.27	0.86	0.61	0.25	0.95	0.47	0.33	0.94	0.39	0.33	0.98	0.26	0.29	1.09	0.09	0.37
780	3.9	0.71	0.93	0.48	0.91	0.87	0.64	0.77	0.84	0.67	0.77	0.62	0.7	0.74	0.44	0.6	0.66	0.4	0.6	0.59	0.27	0.64	0.52	0.09	0.55	0.59	0.02	0.59	0.93	0.87	0.35	0.82	0.83	0.27	0.86	0.61	0.24	0.96	0.47	0.33	0.95	0.39	0.33	0.99	0.26	0.29	1.1	0.09	0.37
781	3.905	0.71	0.93	0.48	0.91	0.87	0.64	0.78	0.84	0.67	0.78	0.62	0.7	0.74	0.44	0.6	0.67	0.4	0.6	0.59	0.27	0.64	0.52	0.09	0.55	0.59	0.02	0.59	0.94	0.87	0.35	0.83	0.83	0.27	0.87	0.61	0.24	0.97	0.47	0.33	0.96	0.39	0.33	0.99	0.26	0.29	1.1	0.09	0.37
782	3.91	0.72	0.92	0.47	0.92	0.87	0.64	0.78	0.84	0.67	0.78	0.61	0.7	0.75	0.44	0.6	0.67	0.4	0.6	0.59	0.27	0.64	0.52	0.09	0.55	0.59	0.02	0.59	0.95	0.86	0.35	0.84	0.83	0.27	0.88	0.61	0.24	0.98	0.47	0.33	0.96	0.39	0.33	1	0.26	0.29	1.1	0.08	0.37
783	3.915	0.73	0.92	0.47	0.93	0.87	0.64	0.79	0.84	0.67	0.79	0.61	0.7	0.75	0.44	0.6	0.67	0.4	0.6	0.6	0.27	0.64	0.52	0.1	0.56	0.59	0.02	0.59	0.96	0.86	0.35	0.85	0.83	0.26	0.89	0.61	0.24	0.99	0.47	0.33	0.97	0.39	0.33	1.01	0.26	0.29	1.1	0.08	0.37
784	3.92	0.73	0.92	0.47	0.93	0.87	0.64	0.8	0.84	0.67	0.79	0.61	0.7	0.76	0.44	0.6	0.68	0.4	0.6	0.6	0.27	0.64	0.52	0.1	0.56	0.59	0.02	0.59	0.96	0.86	0.34	0.85	0.83	0.26	0.9	0.61	0.24	1	0.47	0.33	0.98	0.39	0.33	1.01	0.25	0.29	1.11	0.08	0.37
785	3.925	0.74	0.92	0.47	0.94	0.87	0.64	0.8	0.84	0.67	0.8	0.61	0.7	0.76	0.44	0.6	0.69	0.4	0.6	0.6	0.27	0.64	0.52	0.1	0.56	0.59	0.02	0.59	0.97	0.86	0.34	0.86	0.83	0.26	0.91	0.61	0.24	1	0.47	0.33	0.99	0.39	0.33	1.02	0.25	0.29	1.11	0.08	0.37
786	3.93	0.75	0.92	0.47	0.94	0.87	0.64	0.81	0.84	0.67	0.81	0.61	0.7	0.77	0.44	0.6	0.69	0.4	0.6	0.61	0.27	0.64	0.52	0.1	0.56	0.59	0.02	0.59	0.98	0.86	0.34	0.87	0.83	0.26	0.91	0.61	0.24	1.01	0.47	0.33	0.99	0.39	0.33	1.02	0.25	0.29	1.11	0.08	0.37
787	3.935	0.75	0.92	0.47	0.95	0.87	0.64	0.82	0.84	0.67	0.81	0.61	0.7	0.77	0.44	0.6	0.7	0.4	0.6	0.61	0.27	0.64	0.53	0.1	0.56	0.59	0.02	0.59	0.98	0.86	0.34	0.87	0.83	0.26	0.92	0.61	0.24	1.02	0.47	0.33	1	0.39	0.33	1.03	0.25	0.3	1.11	0.07	0.37
788	3.94	0.76	0.92	0.47	0.96	0.86	0.64	0.82	0.84	0.67	0.82	0.61	0.7	0.78	0.44	0.6	0.7	0.4	0.6	0.62	0.28	0.64	0.53	0.11	0.56	0.59	0.02	0.59	0.99	0.86	0.34	0.88	0.83	0.26	0.93	0.61	0.24	1.03	0.47	0.33	1.01	0.39	0.33	1.03	0.25	0.3	1.12	0.07	0.37
789	3.945	0.77	0.92	0.47	0.97	0.86	0.63	0.83	0.84	0.67	0.82	0.61	0.7	0.79	0.44	0.6	0.71	0.4	0.6	0.62	0.28	0.64	0.53	0.11	0.56	0.59	0.02	0.59	1	0.86	0.34	0.89	0.83	0.26	0.94	0.61	0.24	1.04	0.47	0.34	1.02	0.39	0.33	1.04	0.25	0.3	1.12	0.07	0.37
790	3.95	0.77	0.92	0.47	0.97	0.86	0.63	0.84	0.84	0.67	0.83	0.61	0.69	0.79	0.44	0.6	0.71	0.4	0.6	0.62	0.28	0.64	0.53	0.11	0.56	0.59	0.02	0.59	1.01	0.86	0.34	0.89	0.83	0.26	0.95	0.61	0.24	1.04	0.47	0.34	1.02	0.39	0.33	1.05	0.25	0.3	1.12	0.07	0.37
791	3.955	0.78	0.92	0.47	0.98	0.86	0.63	0.84	0.83	0.67	0.84	0.61	0.69	0.8	0.44	0.6	0.72	0.4	0.6	0.63	0.28	0.64	0.53	0.11	0.56	0.59	0.02	0.59	1.01	0.86	0.34	0.9	0.83	0.26	0.96	0.61	0.24	1.05	0.47	0.34	1.03	0.39	0.33	1.05	0.25	0.3	1.13	0.07	0.37
792	3.96	0.79	0.92	0.47	0.99	0.86	0.63	0.85	0.83	0.67	0.85	0.61	0.69	0.81	0.44	0.6	0.73	0.4	0.6	0.63	0.28	0.64	0.54	0.11	0.57	0.59	0.02	0.59	1.02	0.86	0.34	0.91	0.83	0.26	0.97	0.61	0.24	1.06	0.47	0.34	1.04	0.39	0.33	1.06	0.25	0.3	1.13	0.07	0.37
793	3.965	0.8	0.92	0.47	0.99	0.86	0.63	0.86	0.83	0.67	0.85	0.61	0.69	0.81	0.44	0.6	0.73	0.4	0.6	0.64	0.28	0.64	0.54	0.12	0.57	0.59	0.02	0.59	1.03	0.86	0.34	0.92	0.83	0.26	0.98	0.61	0.24	1.06	0.47	0.34	1.04	0.39	0.33	1.06	0.25	0.3	1.13	0.07	0.37
794	3.97	0.8	0.92	0.47	1	0.86	0.63	0.87	0.83	0.66	0.86	0.61	0.69	0.82	0.43	0.6	0.74	0.4	0.6	0.64	0.28	0.64	0.54	0.12	0.57	0.59	0.02	0.59	1.03	0.86	0.34	0.92	0.83	0.26	0.98	0.61	0.24	1.07	0.47	0.34	1.05	0.39	0.33	1.07	0.25	0.3	1.13	0.07	0.37
795	3.975	0.81	0.92	0.47	1.01	0.86	0.63	0.87	0.83	0.66	0.87	0.61	0.69	0.83	0.43	0.6	0.75	0.4	0.6	0.65	0.29	0.65	0.54	0.12	0.57	0.59	0.02	0.59	1.04	0.86	0.34	0.93	0.83	0.26	0.99	0.61	0.24	1.08	0.47	0.34	1.06	0.39	0.33	1.08	0.25	0.3	1.14	0.07	0.37
796	3.98	0.82	0.92	0.47	1.02	0.86	0.63	0.88	0.83	0.66	0.87	0.61	0.69	0.84	0.43	0.6	0.75	0.4	0.6	0.65	0.29	0.65	0.55	0.12	0.57	0.59	0.02	0.59	1.05	0.86	0.34	0.94	0.83	0.26	1	0.61	0.24	1.08	0.47	0.34	1.07	0.39	0.33	1.08	0.25	0.3	1.14	0.07	0.37
797	3.985	0.82	0.92	0.46	1.02	0.86	0.63	0.89	0.83	0.66	0.88	0.61	0.69	0.85	0.43	0.6	0.76	0.4	0.6	0.66	0.29	0.65	0.55	0.13	0.57	0.59	0.02	0.59	1.06	0.86	0.33	0.95	0.83	0.26	1.01	0.62	0.24	1.09	0.47	0.34	1.07	0.39	0.33	1.09	0.25	0.3	1.14	0.07	0.38
798	3.99	0.83	0.92	0.46	1.03	0.86	0.63	0.89	0.83	0.66	0.89	0.61	0.69	0.85	0.43	0.6	0.77	0.4	0.6	0.67	0.29	0.65	0.56	0.13	0.58	0.59	0.02	0.59	1.06	0.86	0.33	0.96	0.83	0.25	1.02	0.62	0.24	1.1	0.47	0.34	1.08	0.39	0.33	1.1	0.25	0.3	1.14	0.07	0.38
799	3.995	0.84	0.92	0.46	1.04	0.86	0.63	0.9	0.83	0.66	0.9	0.61	0.69	0.86	0.43	0.6	0.78	0.4	0.6	0.67	0.29	0.65	0.56	0.13	0.58	0.59	0.02	0.59	1.07	0.86	0.33	0.96	0.83	0.25	1.02	0.62	0.24	1.11	0.48	0.34	1.09	0.39	0.33	1.1	0.25	0.3	1.14	0.07	0.38
800	4	0.84	0.92	0.46	1.05	0.86	0.62	0.91	0.83	0.66	0.9	0.61	0.69	0.87	0.43	0.6	0.79	0.4	0.61	0.68	0.29	0.65	0.56	0.13	0.58	0.59	0.02	0.59	1.08	0.87	0.33	0.97	0.83	0.25	1.03	0.62	0.24	1.12	0.48	0.34	1.1	0.39	0.33	1.11	0.25	0.29	1.14	0.07	0.38
801	4.005	0.85	0.92	0.46	1.05	0.86	0.62	0.92	0.83	0.66	0.91	0.61	0.69	0.88	0.43	0.6	0.8	0.4	0.61	0.69	0.29	0.65	0.57	0.14	0.58	0.6	0.02	0.59	1.09	0.87	0.33	0.98	0.83	0.25	1.04	0.62	0.24	1.12	0.48	0.34	1.1	0.4	0.33	1.11	0.26	0.29	1.14	0.07	0.38
802	4.01	0.86	0.92	0.46	1.06	0.86	0.62	0.92	0.83	0.66	0.92	0.61	0.69	0.89	0.43	0.6	0.81	0.39	0.61	0.7	0.3	0.65	0.58	0.14	0.58	0.6	0.03	0.59	1.09	0.87	0.33	0.99	0.84	0.25	1.04	0.62	0.24	1.13	0.48	0.34	1.11	0.4	0.33	1.12	0.26	0.29	1.14	0.07	0.38
803	4.015	0.86	0.92	0.46	1.07	0.86	0.62	0.93	0.83	0.66	0.93	0.61	0.69	0.9	0.42	0.6	0.82	0.39	0.61	0.71	0.3	0.65	0.58	0.14	0.58	0.6	0.03	0.59	1.1	0.87	0.33	0.99	0.84	0.25	1.05	0.62	0.24	1.14	0.48	0.34	1.12	0.4	0.33	1.12	0.26	0.29	1.14	0.07	0.38
804	4.02	0.87	0.92	0.46	1.07	0.86	0.62	0.94	0.83	0.66	0.94	0.61	0.69	0.91	0.42	0.6	0.83	0.39	0.61	0.71	0.3	0.65	0.59	0.15	0.59	0.6	0.03	0.59	1.11	0.87	0.33	1	0.84	0.25	1.06	0.63	0.24	1.15	0.48	0.34	1.12	0.4	0.33	1.13	0.26	0.29	1.14	0.07	0.38
805	4.025	0.88	0.92	0.46	1.08	0.86	0.62	0.95	0.83	0.66	0.95	0.61	0.69	0.92	0.42	0.6	0.84	0.39	0.61	0.72	0.3	0.66	0.59	0.15	0.59	0.6	0.03	0.59	1.11	0.87	0.33	1.01	0.84	0.25	1.07	0.63	0.24	1.15	0.48	0.34	1.13	0.4	0.33	1.13	0.26	0.29	1.14	0.07	0.38
806	4.03	0.88	0.92	0.46	1.09	0.86	0.62	0.95	0.83	0.66	0.96	0.61	0.69	0.93	0.42	0.6	0.85	0.39	0.61	0.73	0.3	0.66	0.6	0.15	0.59	0.61	0.04	0.59	1.12	0.87	0.33	1.01	0.84	0.25	1.07	0.63	0.24	1.16	0.49	0.34	1.13	0.4	0.33	1.13	0.26	0.29	1.14	0.07	0.38
807	4.035	0.89	0.92	0.46	1.09	0.86	0.62	0.96	0.83	0.66	0.96	0.6	0.69	0.95	0.42	0.61	0.86	0.39	0.61	0.74	0.3	0.66	0.61	0.16	0.59	0.61	0.04	0.59	1.13	0.88	0.33	1.02	0.84	0.25	1.08	0.63	0.24	1.17	0.49	0.34	1.14	0.4	0.33	1.14	0.26	0.29	1.14	0.07	0.38
808	4.04	0.9	0.92	0.46	1.1	0.86	0.61	0.97	0.83	0.66	0.97	0.6	0.69	0.96	0.42	0.61	0.87	0.39	0.61	0.75	0.3	0.66	0.62	0.16	0.59	0.61	0.05	0.59	1.13	0.88	0.33	1.03	0.85	0.25	1.09	0.63	0.23	1.17	0.49	0.34	1.14	0.4	0.33	1.14	0.26	0.29	1.15	0.07	0.38
809	4.045	0.9	0.92	0.46	1.11	0.86	0.61	0.97	0.83	0.66	0.98	0.6	0.69	0.97	0.42	0.61	0.88	0.39	0.61	0.76	0.3	0.66	0.62	0.17	0.59	0.62	0.05	0.59	1.14	0.88	0.33	1.03	0.85	0.25	1.09	0.63	0.23	1.17	0.49	0.34	1.15	0.4	0.33	1.14	0.26	0.29	1.15	0.07	0.38
810	4.05	0.91	0.92	0.46	1.11	0.86	0.61	0.98	0.83	0.66	0.99	0.6	0.69	0.98	0.42	0.61	0.9	0.38	0.61	0.77	0.3	0.66	0.63	0.17	0.59	0.62	0.06	0.59	1.15	0.88	0.33	1.04	0.85	0.25	1.1	0.63	0.23	1.18	0.48	0.34	1.15	0.4	0.33	1.14	0.26	0.29	1.15	0.07	0.38
811	4.055	0.91	0.92	0.46	1.12	0.86	0.61	0.98	0.83	0.66	1	0.6	0.69	0.99	0.42	0.61	0.91	0.38	0.61	0.78	0.3	0.66	0.64	0.18	0.59	0.63	0.06	0.59	1.15	0.88	0.33	1.04	0.85	0.25	1.1	0.63	0.23	1.18	0.48	0.34	1.15	0.4	0.33	1.14	0.26	0.29	1.15	0.07	0.38
812	4.06	0.92	0.92	0.46	1.12	0.87	0.61	0.99	0.83	0.66	1.01	0.6	0.69	1.01	0.41	0.61	0.92	0.38	0.61	0.79	0.31	0.66	0.65	0.18	0.59	0.63	0.07	0.59	1.16	0.88	0.33	1.05	0.85	0.25	1.11	0.63	0.23	1.18	0.48	0.33	1.15	0.4	0.33	1.14	0.26	0.29	1.15	0.07	0.38
813	4.065	0.93	0.92	0.46	1.13	0.87	0.61	1	0.83	0.66	1.02	0.6	0.68	1.02	0.41	0.61	0.93	0.38	0.61	0.81	0.31	0.66	0.66	0.18	0.59	0.64	0.07	0.6	1.17	0.88	0.33	1.06	0.85	0.25	1.11	0.63	0.23	1.18	0.48	0.33	1.15	0.4	0.33	1.14	0.26	0.29	1.15	0.07	0.38
814	4.07	0.93	0.93	0.46	1.13	0.87	0.61	1	0.83	0.66	1.02	0.6	0.68	1.03	0.41	0.61	0.94	0.38	0.61	0.82	0.31	0.66	0.67	0.19	0.59	0.65	0.08	0.6	1.17	0.88	0.33	1.06	0.85	0.25	1.12	0.63	0.23	1.18	0.48	0.33	1.15	0.4	0.33	1.14	0.26	0.29	1.15	0.07	0.38
815	4.075	0.94	0.93	0.46	1.14	0.87	0.61	1.01	0.83	0.66	1.03	0.6	0.68	1.04	0.41	0.61	0.96	0.38	0.62	0.83	0.31	0.66	0.68	0.19	0.59	0.66	0.09	0.6	1.18	0.89	0.33	1.07	0.85	0.25	1.12	0.63	0.23	1.19	0.48	0.33	1.16	0.4	0.33	1.15	0.26	0.29	1.15	0.07	0.38
816	4.08	0.94	0.93	0.46	1.14	0.87	0.61	1.01	0.83	0.66	1.04	0.6	0.68	1.05	0.41	0.61	0.97	0.38	0.62	0.84	0.31	0.66	0.69	0.2	0.59	0.67	0.09	0.6	1.18	0.89	0.33	1.07	0.85	0.25	1.13	0.63	0.23	1.19	0.48	0.33	1.16	0.4	0.33	1.15	0.26	0.29	1.15	0.07	0.38
817	4.085	0.95	0.93	0.46	1.15	0.87	0.61	1.01	0.83	0.65	1.05	0.6	0.68	1.06	0.41	0.61	0.98	0.38	0.61	0.85	0.31	0.66	0.7	0.2	0.59	0.68	0.09	0.6	1.19	0.89	0.33	1.08	0.85	0.25	1.13	0.63	0.23	1.19	0.48	0.33	1.16	0.4	0.33	1.15	0.26	0.29	1.15	0.07	0.38
818	4.09	0.95	0.93	0.46	1.15	0.87	0.61	1.02	0.83	0.65	1.06	0.6	0.68	1.07	0.42	0.61	0.99	0.38	0.61	0.86	0.31	0.66	0.71	0.2	0.58	0.69	0.1	0.6	1.19	0.89	0.33	1.08	0.85	0.25	1.13	0.63	0.23	1.19	0.48	0.33	1.16	0.4	0.33	1.15	0.26	0.29	1.15	0.07	0.38
819	4.095	0.96	0.93	0.45	1.16	0.87	0.61	1.02	0.83	0.65	1.06	0.6	0.68	1.09	0.42	0.61	1	0.38	0.61	0.88	0.32	0.66	0.72	0.21	0.58	0.7	0.1	0.6	1.2	0.89	0.33	1.09	0.85	0.25	1.13	0.63	0.23	1.19	0.47	0.33	1.16	0.4	0.33	1.15	0.26	0.29	1.15	0.07	0.38
820	4.1	0.96	0.93	0.45	1.16	0.87	0.61	1.03	0.83	0.65	1.07	0.61	0.68	1.1	0.42	0.61	1.01	0.38	0.61	0.89	0.32	0.66	0.73	0.21	0.58	0.71	0.11	0.6	1.21	0.89	0.33	1.09	0.85	0.25	1.14	0.63	0.23	1.2	0.47	0.33	1.16	0.4	0.33	1.15	0.26	0.29	1.15	0.07	0.38
821	4.105	0.97	0.93	0.45	1.16	0.87	0.62	1.03	0.83	0.65	1.08	0.61	0.68	1.11	0.42	0.61	1.03	0.38	0.61	0.9	0.32	0.65	0.75	0.21	0.58	0.72	0.11	0.6	1.21	0.89	0.33	1.1	0.86	0.25	1.14	0.63	0.23	1.2	0.48	0.33	1.16	0.4	0.33	1.15	0.26	0.29	1.15	0.07	0.38
822	4.11	0.97	0.93	0.45	1.17	0.88	0.62	1.04	0.84	0.65	1.09	0.61	0.68	1.12	0.42	0.61	1.04	0.38	0.62	0.91	0.32	0.65	0.76	0.21	0.58	0.74	0.11	0.6	1.22	0.89	0.33	1.11	0.86	0.25	1.14	0.63	0.23	1.2	0.48	0.33	1.16	0.4	0.33	1.15	0.26	0.29	1.15	0.07	0.38
823	4.115	0.98	0.93	0.45	1.17	0.88	0.62	1.04	0.84	0.65	1.09	0.61	0.68	1.13	0.42	0.61	1.05	0.38	0.61	0.92	0.32	0.65	0.77	0.22	0.58	0.75	0.11	0.6	1.22	0.89	0.33	1.11	0.86	0.25	1.15	0.63	0.23	1.2	0.48	0.33	1.17	0.4	0.33	1.15	0.26	0.29	1.15	0.07	0.38
824	4.12	0.98	0.94	0.45	1.18	0.88	0.62	1.04	0.84	0.65	1.1	0.61	0.68	1.14	0.42	0.61	1.06	0.38	0.61	0.94	0.32	0.65	0.78	0.22	0.58	0.76	0.11	0.6	1.23	0.89	0.33	1.12	0.86	0.25	1.15	0.63	0.23	1.21	0.48	0.33	1.17	0.4	0.33	1.15	0.26	0.29	1.15	0.07	0.38
825	4.125	0.99	0.94	0.45	1.18	0.88	0.62	1.05	0.84	0.65	1.11	0.61	0.68	1.15	0.42	0.61	1.08	0.39	0.61	0.95	0.32	0.65	0.79	0.22	0.58	0.78	0.12	0.6	1.23	0.89	0.33	1.12	0.86	0.25	1.15	0.64	0.23	1.21	0.48	0.33	1.17	0.4	0.33	1.15	0.26	0.29	1.15	0.07	0.38
826	4.13	1	0.94	0.45	1.19	0.88	0.62	1.05	0.84	0.65	1.12	0.61	0.68	1.17	0.42	0.61	1.09	0.39	0.61	0.96	0.33	0.65	0.81	0.22	0.57	0.79	0.12	0.6	1.24	0.89	0.33	1.13	0.86	0.25	1.15	0.64	0.23	1.21	0.48	0.33	1.17	0.4	0.33	1.16	0.26	0.29	1.15	0.07	0.38
827	4.135	1	0.94	0.45	1.19	0.88	0.62	1.06	0.84	0.65	1.12	0.61	0.68	1.18	0.43	0.61	1.1	0.39	0.61	0.97	0.33	0.65	0.82	0.22	0.57	0.81	0.12	0.6	1.24	0.89	0.33	1.13	0.86	0.25	1.16	0.64	0.23	1.21	0.48	0.33	1.17	0.4	0.33	1.16	0.26	0.29	1.15	0.07	0.38
828	4.14	1.01	0.94	0.45	1.19	0.88	0.62	1.06	0.84	0.65	1.13	0.62	0.68	1.19	0.43	0.61	1.11	0.39	0.61	0.98	0.33	0.65	0.83	0.22	0.57	0.82	0.12	0.6	1.25	0.89	0.33	1.14	0.86	0.25	1.16	0.64	0.23	1.21	0.48	0.33	1.17	0.4	0.33	1.16	0.26	0.29	1.15	0.07	0.38
829	4.145	1.01	0.94	0.45	1.2	0.88	0.62	1.07	0.84	0.65	1.14	0.62	0.68	1.2	0.43	0.61	1.12	0.39	0.61	1	0.33	0.65	0.85	0.22	0.57	0.84	0.12	0.6	1.25	0.89	0.33	1.14	0.86	0.25	1.17	0.64	0.23	1.22	0.48	0.33	1.17	0.4	0.33	1.16	0.26	0.29	1.15	0.07	0.38
830	4.15	1.02	0.94	0.45	1.2	0.89	0.62	1.07	0.84	0.65	1.15	0.62	0.68	1.21	0.43	0.61	1.13	0.39	0.61	1.01	0.33	0.65	0.86	0.22	0.57	0.85	0.12	0.6	1.26	0.9	0.33	1.15	0.86	0.25	1.17	0.64	0.23	1.22	0.48	0.33	1.18	0.4	0.33	1.16	0.26	0.29	1.15	0.07	0.38
831	4.155	1.02	0.94	0.45	1.21	0.89	0.62	1.08	0.84	0.65	1.15	0.62	0.68	1.22	0.44	0.61	1.15	0.4	0.61	1.02	0.33	0.65	0.87	0.21	0.57	0.87	0.11	0.6	1.26	0.9	0.33	1.15	0.86	0.25	1.17	0.64	0.23	1.22	0.48	0.33	1.18	0.4	0.33	1.16	0.26	0.29	1.15	0.07	0.38
832	4.16	1.03	0.94	0.45	1.21	0.89	0.62	1.08	0.84	0.65	1.16	0.62	0.68	1.23	0.44	0.61	1.16	0.4	0.61	1.03	0.33	0.65	0.89	0.21	0.57	0.88	0.11	0.6	1.27	0.9	0.33	1.16	0.86	0.25	1.18	0.64	0.23	1.22	0.48	0.33	1.18	0.4	0.33	1.16	0.26	0.29	1.15	0.07	0.38
833	4.165	1.03	0.95	0.45	1.22	0.89	0.62	1.09	0.85	0.65	1.17	0.62	0.68	1.24	0.44	0.61	1.17	0.4	0.61	1.04	0.33	0.64	0.9	0.21	0.57	0.9	0.11	0.6	1.27	0.9	0.33	1.16	0.87	0.25	1.18	0.64	0.23	1.22	0.48	0.33	1.18	0.4	0.33	1.16	0.26	0.29	1.15	0.07	0.38
834	4.17	1.04	0.95	0.45	1.22	0.89	0.62	1.09	0.85	0.65	1.17	0.62	0.68	1.25	0.44	0.61	1.18	0.4	0.61	1.05	0.33	0.64	0.92	0.21	0.57	0.92	0.11	0.6	1.28	0.9	0.33	1.17	0.87	0.25	1.19	0.64	0.23	1.22	0.48	0.33	1.18	0.4	0.33	1.16	0.26	0.29	1.15	0.07	0.38
835	4.175	1.04	0.95	0.45	1.23	0.89	0.62	1.09	0.85	0.65	1.18	0.62	0.68	1.26	0.45	0.61	1.19	0.4	0.61	1.07	0.33	0.64	0.93	0.21	0.57	0.93	0.11	0.6	1.28	0.9	0.33	1.17	0.87	0.25	1.19	0.64	0.23	1.23	0.48	0.33	1.18	0.4	0.33	1.16	0.26	0.29	1.15	0.07	0.38
836	4.18	1.05	0.95	0.44	1.23	0.89	0.62	1.1	0.85	0.65	1.19	0.62	0.68	1.27	0.45	0.61	1.2	0.4	0.61	1.08	0.33	0.64	0.94	0.2	0.57	0.95	0.1	0.6	1.29	0.9	0.33	1.18	0.87	0.25	1.19	0.64	0.23	1.23	0.48	0.33	1.18	0.4	0.33	1.16	0.26	0.29	1.15	0.07	0.38
837	4.185	1.05	0.95	0.44	1.24	0.89	0.62	1.11	0.85	0.65	1.2	0.63	0.68	1.28	0.45	0.61	1.21	0.41	0.61	1.09	0.33	0.64	0.96	0.2	0.57	0.97	0.1	0.6	1.29	0.9	0.33	1.18	0.87	0.25	1.2	0.64	0.23	1.23	0.48	0.33	1.18	0.4	0.33	1.16	0.26	0.29	1.15	0.07	0.38
838	4.19	1.06	0.95	0.44	1.24	0.9	0.62	1.11	0.85	0.65	1.2	0.63	0.68	1.29	0.45	0.61	1.22	0.41	0.61	1.1	0.33	0.64	0.97	0.2	0.57	0.98	0.1	0.6	1.3	0.9	0.33	1.19	0.87	0.25	1.2	0.64	0.23	1.23	0.48	0.33	1.18	0.4	0.33	1.16	0.26	0.29	1.15	0.07	0.38
839	4.195	1.06	0.95	0.44	1.25	0.9	0.62	1.12	0.85	0.64	1.21	0.63	0.68	1.3	0.46	0.61	1.23	0.41	0.61	1.11	0.33	0.64	0.99	0.19	0.57	1	0.09	0.6	1.3	0.9	0.33	1.19	0.87	0.25	1.21	0.64	0.23	1.23	0.48	0.33	1.18	0.4	0.33	1.16	0.26	0.29	1.15	0.07	0.38
840	4.2	1.07	0.95	0.44	1.25	0.9	0.62	1.12	0.86	0.64	1.22	0.63	0.68	1.31	0.46	0.61	1.24	0.41	0.61	1.12	0.33	0.64	1	0.19	0.57	1.02	0.09	0.6	1.31	0.9	0.33	1.2	0.87	0.25	1.21	0.64	0.23	1.23	0.48	0.33	1.18	0.4	0.33	1.16	0.26	0.29	1.15	0.07	0.38
841	4.205	1.07	0.95	0.44	1.26	0.9	0.61	1.12	0.86	0.64	1.22	0.63	0.68	1.32	0.46	0.61	1.25	0.41	0.61	1.13	0.33	0.64	1.02	0.18	0.56	1.04	0.09	0.6	1.31	0.9	0.33	1.2	0.87	0.25	1.21	0.64	0.23	1.24	0.48	0.33	1.18	0.4	0.33	1.16	0.26	0.29	1.15	0.07	0.38
842	4.21	1.08	0.95	0.44	1.26	0.9	0.61	1.13	0.86	0.65	1.23	0.63	0.68	1.33	0.46	0.61	1.26	0.42	0.61	1.15	0.33	0.64	1.03	0.18	0.56	1.06	0.08	0.6	1.32	0.9	0.33	1.21	0.87	0.25	1.22	0.64	0.23	1.24	0.48	0.33	1.19	0.4	0.33	1.16	0.26	0.29	1.15	0.07	0.38
843	4.215	1.08	0.95	0.44	1.27	0.9	0.61	1.14	0.86	0.65	1.23	0.63	0.68	1.34	0.47	0.61	1.27	0.42	0.61	1.16	0.33	0.64	1.05	0.17	0.56	1.07	0.08	0.6	1.32	0.9	0.33	1.21	0.87	0.25	1.22	0.64	0.23	1.24	0.48	0.33	1.19	0.4	0.33	1.16	0.26	0.29	1.15	0.07	0.38
844	4.22	1.08	0.95	0.44	1.27	0.9	0.61	1.14	0.86	0.65	1.24	0.63	0.68	1.34	0.47	0.61	1.28	0.42	0.61	1.17	0.33	0.64	1.07	0.17	0.56	1.09	0.08	0.6	1.33	0.9	0.33	1.22	0.87	0.25	1.22	0.64	0.23	1.24	0.48	0.33	1.19	0.4	0.33	1.16	0.26	0.29	1.15	0.07	0.38
845	4.225	1.09	0.95	0.44	1.28	0.9	0.61	1.15	0.86	0.65	1.25	0.63	0.68	1.35	0.47	0.61	1.29	0.42	0.61	1.18	0.32	0.64	1.08	0.16	0.56	1.11	0.07	0.6	1.33	0.9	0.33	1.22	0.87	0.25	1.23	0.64	0.23	1.24	0.47	0.33	1.19	0.4	0.33	1.16	0.26	0.29	1.15	0.07	0.38
846	4.23	1.09	0.95	0.44	1.28	0.9	0.61	1.15	0.86	0.65	1.25	0.63	0.68	1.36	0.47	0.6	1.3	0.42	0.6	1.19	0.32	0.64	1.1	0.16	0.56	1.13	0.07	0.6	1.33	0.9	0.33	1.23	0.87	0.25	1.23	0.64	0.23	1.24	0.47	0.33	1.19	0.4	0.33	1.16	0.26	0.29	1.15	0.07	0.38
847	4.235	1.1	0.95	0.44	1.29	0.9	0.61	1.16	0.86	0.65	1.26	0.63	0.68	1.37	0.47	0.6	1.31	0.42	0.6	1.21	0.32	0.64	1.11	0.15	0.56	1.15	0.07	0.6	1.34	0.9	0.33	1.23	0.87	0.25	1.23	0.64	0.23	1.25	0.47	0.33	1.19	0.4	0.33	1.17	0.26	0.29	1.15	0.07	0.38
848	4.24	1.11	0.95	0.44	1.29	0.9	0.61	1.16	0.86	0.65	1.27	0.64	0.68	1.38	0.48	0.6	1.32	0.42	0.6	1.22	0.32	0.64	1.13	0.15	0.56	1.17	0.06	0.6	1.34	0.9	0.33	1.24	0.87	0.25	1.24	0.64	0.23	1.25	0.47	0.33	1.19	0.4	0.33	1.17	0.26	0.29	1.15	0.07	0.38
849	4.245	1.11	0.95	0.44	1.3	0.9	0.61	1.17	0.86	0.65	1.27	0.64	0.68	1.38	0.48	0.6	1.32	0.42	0.6	1.23	0.31	0.64	1.15	0.14	0.56	1.19	0.06	0.6	1.35	0.9	0.33	1.24	0.87	0.25	1.24	0.64	0.23	1.25	0.47	0.33	1.19	0.4	0.33	1.17	0.26	0.29	1.15	0.07	0.38
850	4.25	1.11	0.95	0.44	1.3	0.9	0.61	1.17	0.86	0.65	1.28	0.64	0.68	1.39	0.48	0.6	1.33	0.42	0.6	1.24	0.31	0.64	1.17	0.14	0.56	1.21	0.06	0.61	1.35	0.9	0.33	1.25	0.87	0.25	1.24	0.64	0.23	1.25	0.47	0.33	1.19	0.4	0.33	1.17	0.26	0.29	1.15	0.07	0.38
851	4.255	1.12	0.95	0.44	1.31	0.9	0.61	1.18	0.86	0.65	1.28	0.64	0.68	1.4	0.48	0.6	1.34	0.42	0.6	1.26	0.31	0.64	1.18	0.13	0.56	1.23	0.05	0.61	1.36	0.9	0.33	1.25	0.87	0.24	1.25	0.64	0.23	1.25	0.47	0.33	1.2	0.4	0.33	1.17	0.26	0.29	1.15	0.07	0.38
852	4.26	1.12	0.95	0.44	1.31	0.9	0.61	1.18	0.86	0.65	1.29	0.64	0.68	1.41	0.48	0.6	1.35	0.42	0.6	1.27	0.3	0.64	1.2	0.13	0.56	1.25	0.05	0.61	1.36	0.9	0.33	1.26	0.87	0.24	1.25	0.64	0.23	1.25	0.47	0.33	1.2	0.4	0.33	1.17	0.26	0.29	1.15	0.08	0.38
853	4.265	1.13	0.95	0.44	1.32	0.9	0.61	1.19	0.86	0.65	1.3	0.64	0.68	1.41	0.49	0.6	1.36	0.42	0.6	1.28	0.3	0.64	1.22	0.12	0.56	1.27	0.05	0.61	1.37	0.9	0.33	1.26	0.87	0.24	1.25	0.64	0.23	1.26	0.47	0.33	1.2	0.4	0.32	1.17	0.26	0.29	1.15	0.08	0.38
854	4.27	1.13	0.95	0.44	1.32	0.9	0.61	1.19	0.86	0.65	1.3	0.64	0.68	1.42	0.49	0.6	1.37	0.42	0.6	1.3	0.3	0.64	1.24	0.12	0.56	1.29	0.04	0.61	1.37	0.9	0.33	1.27	0.87	0.25	1.26	0.64	0.23	1.26	0.47	0.33	1.2	0.4	0.32	1.17	0.26	0.29	1.15	0.08	0.38
855	4.275	1.14	0.95	0.44	1.33	0.9	0.61	1.2	0.86	0.65	1.31	0.64	0.68	1.43	0.49	0.6	1.37	0.42	0.6	1.31	0.29	0.64	1.25	0.11	0.56	1.31	0.04	0.61	1.38	0.9	0.33	1.27	0.87	0.25	1.26	0.64	0.23	1.26	0.47	0.33	1.2	0.4	0.32	1.17	0.26	0.29	1.15	0.08	0.38
856	4.28	1.14	0.95	0.44	1.33	0.9	0.61	1.2	0.86	0.65	1.31	0.64	0.68	1.43	0.49	0.6	1.38	0.42	0.6	1.32	0.29	0.64	1.27	0.11	0.56	1.33	0.04	0.61	1.38	0.9	0.33	1.27	0.86	0.24	1.26	0.64	0.23	1.26	0.47	0.33	1.2	0.4	0.32	1.17	0.26	0.29	1.15	0.08	0.38
857	4.285	1.15	0.95	0.44	1.34	0.9	0.61	1.21	0.86	0.65	1.32	0.64	0.68	1.44	0.49	0.6	1.39	0.42	0.6	1.33	0.29	0.64	1.29	0.11	0.56	1.35	0.03	0.61	1.39	0.9	0.33	1.28	0.86	0.25	1.27	0.64	0.23	1.26	0.47	0.33	1.21	0.4	0.33	1.17	0.26	0.29	1.15	0.08	0.38
858	4.29	1.15	0.95	0.44	1.34	0.9	0.61	1.21	0.86	0.65	1.33	0.64	0.68	1.44	0.49	0.59	1.4	0.42	0.6	1.34	0.28	0.64	1.31	0.1	0.56	1.37	0.03	0.61	1.39	0.9	0.33	1.28	0.86	0.25	1.27	0.64	0.23	1.27	0.47	0.33	1.21	0.4	0.32	1.17	0.26	0.29	1.15	0.08	0.38
859	4.295	1.16	0.95	0.44	1.35	0.9	0.61	1.22	0.86	0.65	1.33	0.64	0.68	1.45	0.49	0.59	1.4	0.42	0.6	1.36	0.28	0.64	1.33	0.1	0.56	1.39	0.03	0.61	1.4	0.9	0.33	1.29	0.86	0.25	1.27	0.64	0.23	1.27	0.47	0.33	1.21	0.4	0.32	1.17	0.26	0.29	1.15	0.08	0.38
860	4.3	1.16	0.95	0.44	1.35	0.9	0.62	1.22	0.86	0.65	1.34	0.64	0.68	1.45	0.49	0.59	1.41	0.42	0.6	1.37	0.28	0.64	1.34	0.09	0.56	1.41	0.03	0.61	1.4	0.9	0.33	1.29	0.86	0.25	1.28	0.64	0.23	1.27	0.47	0.33	1.21	0.4	0.32	1.18	0.26	0.29	1.15	0.08	0.38
861	4.305	1.17	0.95	0.44	1.36	0.9	0.62	1.23	0.86	0.65	1.34	0.64	0.68	1.46	0.49	0.59	1.42	0.42	0.6	1.38	0.28	0.64	1.36	0.09	0.56	1.44	0.03	0.61	1.41	0.9	0.33	1.29	0.86	0.25	1.28	0.64	0.23	1.27	0.47	0.33	1.21	0.4	0.32	1.18	0.26	0.29	1.15	0.08	0.38
862	4.31	1.17	0.95	0.45	1.36	0.9	0.62	1.23	0.86	0.65	1.35	0.64	0.68	1.46	0.49	0.59	1.42	0.42	0.6	1.39	0.28	0.64	1.38	0.09	0.57	1.46	0.03	0.61	1.41	0.9	0.33	1.3	0.86	0.25	1.28	0.64	0.23	1.28	0.47	0.33	1.21	0.4	0.32	1.18	0.26	0.29	1.15	0.08	0.38
863	4.315	1.18	0.95	0.45	1.37	0.9	0.62	1.24	0.86	0.65	1.35	0.64	0.68	1.47	0.49	0.59	1.43	0.42	0.6	1.4	0.27	0.64	1.4	0.08	0.57	1.48	0.03	0.61	1.41	0.89	0.33	1.3	0.86	0.25	1.29	0.64	0.23	1.28	0.47	0.33	1.22	0.4	0.33	1.18	0.27	0.29	1.15	0.08	0.38
864	4.32	1.18	0.95	0.45	1.37	0.9	0.62	1.24	0.86	0.65	1.36	0.64	0.68	1.47	0.49	0.59	1.43	0.42	0.59	1.41	0.27	0.64	1.42	0.08	0.57	1.5	0.03	0.61	1.42	0.89	0.33	1.31	0.86	0.25	1.29	0.64	0.23	1.28	0.47	0.33	1.22	0.4	0.33	1.18	0.27	0.29	1.15	0.08	0.38
865	4.325	1.19	0.95	0.45	1.38	0.9	0.62	1.25	0.86	0.65	1.36	0.64	0.68	1.48	0.49	0.59	1.44	0.42	0.59	1.42	0.27	0.64	1.44	0.08	0.57	1.52	0.03	0.61	1.42	0.89	0.33	1.31	0.86	0.25	1.3	0.64	0.23	1.28	0.47	0.33	1.22	0.4	0.33	1.18	0.27	0.29	1.15	0.08	0.38
866	4.33	1.19	0.95	0.45	1.38	0.89	0.62	1.25	0.85	0.65	1.37	0.64	0.68	1.48	0.49	0.59	1.44	0.41	0.59	1.43	0.27	0.64	1.45	0.08	0.57	1.54	0.03	0.61	1.43	0.89	0.33	1.32	0.86	0.25	1.3	0.64	0.23	1.29	0.47	0.32	1.22	0.4	0.33	1.18	0.27	0.29	1.15	0.08	0.38
867	4.335	1.2	0.95	0.45	1.39	0.89	0.62	1.26	0.85	0.65	1.37	0.63	0.68	1.48	0.49	0.59	1.45	0.41	0.59	1.44	0.27	0.64	1.47	0.08	0.57	1.56	0.03	0.61	1.43	0.89	0.33	1.32	0.86	0.25	1.3	0.64	0.23	1.29	0.47	0.32	1.23	0.4	0.33	1.18	0.27	0.29	1.15	0.08	0.38
868	4.34	1.2	0.95	0.45	1.39	0.89	0.62	1.26	0.85	0.65	1.38	0.63	0.68	1.49	0.48	0.59	1.45	0.41	0.59	1.45	0.27	0.64	1.49	0.08	0.57	1.57	0.03	0.61	1.44	0.89	0.33	1.32	0.86	0.25	1.31	0.64	0.23	1.29	0.47	0.32	1.23	0.4	0.33	1.19	0.27	0.29	1.15	0.08	0.38
869	4.345	1.21	0.95	0.45	1.4	0.89	0.62	1.27	0.85	0.65	1.38	0.63	0.68	1.49	0.48	0.59	1.46	0.41	0.59	1.46	0.27	0.64	1.5	0.08	0.57	1.59	0.04	0.61	1.44	0.89	0.33	1.33	0.86	0.25	1.31	0.63	0.23	1.29	0.47	0.32	1.23	0.4	0.33	1.19	0.27	0.29	1.15	0.08	0.38
870	4.35	1.21	0.95	0.45	1.4	0.89	0.62	1.27	0.85	0.65	1.39	0.63	0.68	1.5	0.48	0.59	1.46	0.41	0.59	1.47	0.26	0.64	1.52	0.08	0.57	1.61	0.04	0.61	1.45	0.89	0.33	1.33	0.86	0.25	1.31	0.63	0.23	1.3	0.47	0.32	1.23	0.4	0.33	1.19	0.27	0.29	1.15	0.08	0.38
871	4.355	NaN	NaN	NaN	1.41	0.89	0.62	1.28	0.85	0.65	1.39	0.63	0.69	1.5	0.48	0.59	1.47	0.41	0.59	1.48	0.26	0.64	1.53	0.08	0.57	1.63	0.04	0.61	1.45	0.89	0.33	1.34	0.86	0.25	1.32	0.63	0.23	1.3	0.47	0.32	1.23	0.4	0.33	1.19	0.27	0.29	1.15	0.08	0.38
872	4.36	1.23	0.94	0.45	1.42	0.89	0.62	1.28	0.85	0.65	1.4	0.63	0.69	1.51	0.48	0.59	1.47	0.41	0.59	1.49	0.26	0.64	1.55	0.08	0.57	1.64	0.05	0.61	1.46	0.89	0.33	1.34	0.86	0.25	1.32	0.63	0.23	1.3	0.47	0.33	1.24	0.4	0.33	1.19	0.27	0.29	1.15	0.08	0.38
873	4.365	1.23	0.94	0.45	1.42	0.89	0.62	1.29	0.85	0.65	1.4	0.63	0.69	1.51	0.47	0.59	1.48	0.41	0.59	1.5	0.26	0.64	1.56	0.08	0.57	1.66	0.05	0.61	1.46	0.89	0.33	1.35	0.86	0.25	1.33	0.63	0.23	1.31	0.47	0.33	1.24	0.4	0.33	1.19	0.27	0.29	1.15	0.08	0.38
874	4.37	1.23	0.94	0.45	1.43	0.89	0.62	1.3	0.85	0.65	1.41	0.63	0.69	1.51	0.47	0.59	1.49	0.41	0.59	1.51	0.26	0.64	1.58	0.08	0.57	1.67	0.05	0.61	1.47	0.89	0.33	1.35	0.86	0.25	1.33	0.63	0.23	1.31	0.47	0.33	1.24	0.4	0.33	1.19	0.27	0.29	1.16	0.08	0.38
875	4.375	1.24	0.94	0.45	1.43	0.89	0.62	1.3	0.85	0.65	1.41	0.62	0.69	1.52	0.47	0.59	1.49	0.41	0.59	1.52	0.26	0.64	1.59	0.08	0.57	1.69	0.06	0.61	1.47	0.89	0.33	1.36	0.86	0.25	1.33	0.63	0.23	1.31	0.47	0.33	1.24	0.4	0.33	1.2	0.27	0.29	1.16	0.08	0.38
876	4.38	1.24	0.94	0.45	1.44	0.89	0.62	1.31	0.84	0.65	1.41	0.62	0.69	1.52	0.47	0.59	1.5	0.4	0.59	1.53	0.26	0.64	1.6	0.08	0.57	1.7	0.06	0.61	1.48	0.89	0.33	1.36	0.86	0.25	1.34	0.63	0.23	1.32	0.47	0.33	1.25	0.4	0.33	1.2	0.27	0.29	1.16	0.08	0.38
877	4.385	1.25	0.94	0.45	1.45	0.88	0.62	1.31	0.84	0.65	1.42	0.62	0.69	1.53	0.47	0.59	1.5	0.4	0.59	1.54	0.26	0.64	1.61	0.09	0.57	1.71	0.06	0.61	1.48	0.89	0.33	1.37	0.85	0.25	1.34	0.63	0.23	1.32	0.47	0.33	1.25	0.4	0.33	1.2	0.27	0.29	1.16	0.08	0.38
878	4.39	1.26	0.94	0.45	1.45	0.88	0.62	1.32	0.84	0.65	1.42	0.62	0.69	1.54	0.47	0.59	1.51	0.4	0.59	1.55	0.26	0.64	1.63	0.09	0.57	1.72	0.07	0.6	1.49	0.89	0.33	1.37	0.85	0.25	1.35	0.63	0.23	1.32	0.47	0.33	1.25	0.4	0.33	1.2	0.27	0.29	1.16	0.08	0.38
879	4.395	1.26	0.94	0.45	1.46	0.88	0.62	1.33	0.84	0.65	1.43	0.62	0.69	1.54	0.47	0.59	1.52	0.4	0.59	1.55	0.26	0.64	1.64	0.09	0.57	1.73	0.07	0.6	1.49	0.89	0.33	1.38	0.85	0.25	1.35	0.63	0.23	1.33	0.47	0.33	1.26	0.41	0.33	1.2	0.27	0.29	1.16	0.09	0.38
880	4.4	1.27	0.94	0.45	1.46	0.88	0.62	1.33	0.84	0.65	1.43	0.62	0.69	1.55	0.47	0.59	1.52	0.4	0.59	1.56	0.26	0.64	1.64	0.09	0.57	1.74	0.07	0.6	1.5	0.89	0.32	1.38	0.85	0.25	1.36	0.63	0.23	1.33	0.47	0.33	1.26	0.41	0.33	1.21	0.27	0.29	1.16	0.09	0.38
881	4.405	1.27	0.94	0.45	1.47	0.88	0.62	1.34	0.84	0.65	1.44	0.62	0.69	1.55	0.47	0.59	1.53	0.4	0.59	1.57	0.26	0.64	1.65	0.09	0.57	1.75	0.07	0.6	1.5	0.88	0.32	1.39	0.85	0.25	1.36	0.63	0.23	1.33	0.47	0.33	1.26	0.41	0.33	1.21	0.27	0.29	1.16	0.09	0.38
882	4.41	1.28	0.94	0.46	1.48	0.88	0.62	1.35	0.84	0.65	1.44	0.61	0.69	1.56	0.47	0.59	1.53	0.4	0.59	1.58	0.26	0.64	1.66	0.09	0.57	1.76	0.07	0.6	1.51	0.88	0.32	1.39	0.85	0.25	1.36	0.63	0.23	1.34	0.47	0.33	1.27	0.41	0.33	1.21	0.27	0.29	1.16	0.09	0.38
883	4.415	1.28	0.93	0.46	1.48	0.88	0.62	1.35	0.84	0.65	1.45	0.61	0.69	1.56	0.47	0.59	1.54	0.4	0.59	1.58	0.26	0.64	1.67	0.09	0.57	1.77	0.07	0.6	1.51	0.88	0.32	1.4	0.85	0.25	1.37	0.63	0.23	1.34	0.47	0.33	1.27	0.41	0.33	1.21	0.27	0.29	1.16	0.09	0.38
884	4.42	1.29	0.93	0.46	1.49	0.88	0.62	1.36	0.84	0.65	1.45	0.61	0.69	1.57	0.47	0.59	1.54	0.4	0.6	1.59	0.26	0.64	1.67	0.09	0.57	1.77	0.07	0.6	1.52	0.88	0.32	1.4	0.85	0.25	1.37	0.63	0.23	1.34	0.47	0.33	1.27	0.41	0.33	1.21	0.27	0.29	1.16	0.09	0.38
885	4.425	1.29	0.93	0.46	1.5	0.88	0.62	1.37	0.84	0.65	1.46	0.61	0.69	1.57	0.47	0.59	1.55	0.4	0.6	1.59	0.26	0.64	1.68	0.09	0.57	1.78	0.07	0.6	1.53	0.88	0.32	1.41	0.85	0.25	1.38	0.63	0.23	1.35	0.47	0.33	1.28	0.41	0.33	1.22	0.28	0.29	1.16	0.09	0.38
886	4.43	1.3	0.93	0.46	1.5	0.88	0.62	1.37	0.83	0.65	1.47	0.61	0.68	1.58	0.47	0.59	1.55	0.4	0.6	1.6	0.26	0.64	1.68	0.08	0.57	1.78	0.07	0.6	1.53	0.88	0.32	1.41	0.85	0.25	1.38	0.63	0.23	1.35	0.47	0.33	1.28	0.41	0.33	1.22	0.28	0.29	1.16	0.09	0.38
887	4.435	1.3	0.93	0.46	1.51	0.88	0.62	1.38	0.83	0.66	1.47	0.61	0.68	1.59	0.47	0.59	1.56	0.4	0.6	1.6	0.26	0.64	1.69	0.08	0.57	1.78	0.06	0.6	1.54	0.88	0.32	1.42	0.85	0.25	1.39	0.63	0.23	1.36	0.47	0.33	1.29	0.41	0.33	1.22	0.28	0.29	1.16	0.09	0.38
888	4.44	1.31	0.93	0.46	1.51	0.87	0.62	1.38	0.83	0.66	1.48	0.61	0.68	1.59	0.47	0.59	1.57	0.39	0.59	1.61	0.25	0.64	1.69	0.08	0.57	NaN	NaN	NaN	1.54	0.88	0.32	1.42	0.85	0.25	1.39	0.63	0.23	1.36	0.47	0.33	1.29	0.41	0.33	1.22	0.28	0.29	1.16	0.09	0.38
889	4.445	1.32	0.93	0.46	1.52	0.87	0.62	1.39	0.83	0.66	1.49	0.61	0.68	1.6	0.47	0.59	1.57	0.39	0.59	1.61	0.25	0.64	1.7	0.08	0.57	1.79	0.06	0.6	1.55	0.88	0.32	1.43	0.85	0.25	1.4	0.63	0.23	1.37	0.47	0.33	1.29	0.41	0.33	1.23	0.28	0.29	1.16	0.1	0.38
890	4.45	1.32	0.93	0.46	1.53	0.87	0.62	1.4	0.83	0.66	1.5	0.61	0.68	1.61	0.47	0.59	1.58	0.39	0.59	1.62	0.25	0.64	1.7	0.08	0.57	1.79	0.06	0.6	1.55	0.88	0.32	1.44	0.85	0.25	1.4	0.63	0.24	1.37	0.47	0.33	1.3	0.41	0.33	1.23	0.28	0.29	1.16	0.1	0.38
891	4.455	1.32	0.93	0.46	1.53	0.87	0.62	1.4	0.83	0.66	1.5	0.61	0.68	1.61	0.47	0.59	1.59	0.39	0.59	1.62	0.25	0.64	1.7	0.08	0.57	1.8	0.05	0.6	1.56	0.88	0.32	1.44	0.85	0.25	1.41	0.63	0.24	1.38	0.47	0.33	1.3	0.41	0.33	1.23	0.28	0.29	1.17	0.1	0.38
892	4.46	NaN	NaN	NaN	1.54	0.87	0.62	1.41	0.83	0.66	1.51	0.61	0.68	1.62	0.47	0.59	1.59	0.39	0.59	1.62	0.25	0.64	1.7	0.08	0.57	1.8	0.05	0.6	1.57	0.88	0.32	1.45	0.85	0.25	1.41	0.63	0.24	1.38	0.47	0.33	1.31	0.41	0.33	1.24	0.28	0.29	1.17	0.1	0.38
893	4.465	1.35	0.93	0.47	1.55	0.87	0.62	1.42	0.83	0.66	1.52	0.61	0.68	1.63	0.47	0.59	1.6	0.39	0.59	1.63	0.25	0.64	1.7	0.07	0.57	1.8	0.05	0.6	1.57	0.88	0.33	1.45	0.85	0.25	1.42	0.63	0.24	1.39	0.47	0.33	1.31	0.41	0.33	1.24	0.28	0.29	1.17	0.1	0.37
894	4.47	1.35	0.93	0.47	1.55	0.87	0.62	1.42	0.83	0.66	1.53	0.61	0.69	1.63	0.47	0.59	1.6	0.39	0.59	1.63	0.25	0.64	1.7	0.07	0.57	1.8	0.04	0.6	1.58	0.88	0.33	1.46	0.85	0.26	1.43	0.63	0.24	1.39	0.47	0.33	1.32	0.41	0.33	1.24	0.28	0.29	1.17	0.1	0.37
895	4.475	1.36	0.92	0.47	1.56	0.87	0.62	1.43	0.83	0.66	1.53	0.61	0.69	1.64	0.46	0.59	1.61	0.39	0.59	1.64	0.25	0.64	1.71	0.07	0.57	1.8	0.04	0.6	1.58	0.88	0.33	1.47	0.85	0.26	1.43	0.63	0.24	1.4	0.47	0.33	1.32	0.41	0.33	1.25	0.28	0.29	1.17	0.11	0.37
896	4.48	1.36	0.92	0.47	1.56	0.87	0.62	1.43	0.83	0.66	1.54	0.61	0.69	1.65	0.46	0.59	1.62	0.39	0.59	1.64	0.24	0.63	1.71	0.07	0.57	1.8	0.04	0.6	1.59	0.88	0.33	1.47	0.84	0.26	1.44	0.63	0.24	1.4	0.47	0.33	1.33	0.41	0.32	1.25	0.29	0.29	1.17	0.11	0.37
897	4.485	1.37	0.92	0.47	1.57	0.87	0.62	1.44	0.83	0.66	1.55	0.61	0.69	1.65	0.46	0.59	1.62	0.39	0.59	1.64	0.24	0.63	1.71	0.07	0.56	1.8	0.03	0.6	1.6	0.88	0.33	1.48	0.84	0.26	1.44	0.63	0.24	1.41	0.47	0.33	1.33	0.41	0.32	1.25	0.29	0.29	1.17	0.11	0.37
898	4.49	1.37	0.92	0.47	1.58	0.87	0.62	1.45	0.83	0.66	1.56	0.61	0.69	1.66	0.46	0.59	1.63	0.39	0.59	1.65	0.24	0.63	1.71	0.07	0.56	1.8	0.03	0.6	1.6	0.88	0.33	1.48	0.84	0.26	1.45	0.63	0.24	1.41	0.47	0.33	1.34	0.41	0.32	1.26	0.29	0.29	1.18	0.11	0.37
899	4.495	1.38	0.92	0.47	1.58	0.87	0.62	1.45	0.83	0.66	1.56	0.61	0.69	1.66	0.46	0.59	1.63	0.39	0.59	1.65	0.24	0.63	1.72	0.07	0.56	1.8	0.03	0.6	1.61	0.88	0.33	1.49	0.84	0.26	1.45	0.63	0.24	1.42	0.46	0.32	1.34	0.41	0.32	1.26	0.29	0.29	1.18	0.11	0.37
900	4.5	1.38	0.92	0.47	1.59	0.87	0.62	1.46	0.83	0.66	1.57	0.61	0.69	1.67	0.46	0.59	1.64	0.38	0.59	1.65	0.24	0.63	1.72	0.07	0.56	1.81	0.03	0.6	1.62	0.88	0.33	1.5	0.84	0.26	1.46	0.63	0.24	1.43	0.46	0.32	1.35	0.41	0.32	1.27	0.29	0.29	1.18	0.11	0.37
901	4.505	1.39	0.92	0.47	1.6	0.87	0.62	1.47	0.83	0.66	1.58	0.61	0.69	1.67	0.46	0.59	1.64	0.38	0.59	1.66	0.24	0.63	1.72	0.07	0.56	1.81	0.03	0.59	1.62	0.88	0.33	1.5	0.84	0.26	1.47	0.63	0.24	1.43	0.46	0.32	1.35	0.41	0.32	1.27	0.29	0.28	1.18	0.12	0.37
902	4.51	1.4	0.92	0.47	1.6	0.87	0.63	1.47	0.83	0.66	1.58	0.61	0.69	1.68	0.46	0.59	1.65	0.38	0.59	1.66	0.24	0.63	1.72	0.07	0.56	1.81	0.02	0.59	1.63	0.88	0.33	1.51	0.84	0.26	1.47	0.63	0.24	1.44	0.46	0.32	1.36	0.41	0.32	1.28	0.29	0.28	1.18	0.12	0.37
903	4.515	1.4	0.92	0.47	1.61	0.87	0.63	1.48	0.83	0.66	1.59	0.61	0.69	1.68	0.46	0.59	1.65	0.38	0.59	1.67	0.24	0.63	1.73	0.07	0.56	1.81	0.02	0.6	1.64	0.88	0.33	1.52	0.84	0.26	1.48	0.63	0.24	1.45	0.46	0.32	1.37	0.41	0.32	1.28	0.29	0.28	1.19	0.12	0.37
904	4.52	1.41	0.92	0.47	1.62	0.87	0.63	1.49	0.83	0.67	1.6	0.61	0.69	1.69	0.46	0.59	1.66	0.38	0.59	1.67	0.24	0.63	1.73	0.07	0.56	1.81	0.02	0.6	1.64	0.88	0.33	1.52	0.84	0.26	1.48	0.63	0.24	1.45	0.46	0.32	1.37	0.41	0.32	1.29	0.29	0.28	1.19	0.12	0.37
905	4.525	1.42	0.92	0.47	1.63	0.87	0.63	1.5	0.83	0.67	1.6	0.61	0.69	1.69	0.46	0.59	1.66	0.39	0.59	1.68	0.24	0.63	1.73	0.07	0.56	1.81	0.02	0.59	1.65	0.87	0.33	1.53	0.84	0.26	1.49	0.63	0.24	1.46	0.46	0.32	1.38	0.41	0.32	1.29	0.3	0.28	1.19	0.13	0.36
906	4.53	NaN	NaN	NaN	1.63	0.87	0.63	1.5	0.83	0.67	1.61	0.61	0.69	1.7	0.46	0.59	1.67	0.39	0.59	1.69	0.24	0.63	1.73	0.07	0.56	1.81	0.02	0.59	1.66	0.88	0.34	1.54	0.84	0.26	1.5	0.63	0.24	1.47	0.46	0.32	1.39	0.41	0.32	1.3	0.3	0.28	1.2	0.13	0.36
907	4.535	NaN	NaN	NaN	1.64	0.87	0.63	1.51	0.83	0.67	1.61	0.61	0.69	1.71	0.46	0.59	1.68	0.39	0.59	1.69	0.24	0.63	1.73	0.07	0.56	1.82	0.02	0.59	1.66	0.88	0.34	1.55	0.84	0.26	1.51	0.63	0.24	1.48	0.46	0.32	1.39	0.41	0.32	1.3	0.3	0.28	1.2	0.13	0.36
908	4.54	NaN	NaN	NaN	1.65	0.87	0.63	1.52	0.83	0.67	1.62	0.61	0.69	1.71	0.46	0.59	1.69	0.39	0.59	1.7	0.24	0.63	1.73	0.06	0.56	1.82	0.02	0.59	1.67	0.88	0.34	1.55	0.84	0.26	1.51	0.62	0.24	1.48	0.46	0.32	1.4	0.41	0.32	1.31	0.3	0.28	1.2	0.13	0.36
909	4.545	NaN	NaN	NaN	1.65	0.87	0.63	1.52	0.83	0.67	1.63	0.61	0.69	1.72	0.46	0.59	1.7	0.39	0.59	1.71	0.24	0.63	1.73	0.06	0.56	1.82	0.02	0.59	1.68	0.88	0.34	1.56	0.84	0.26	1.52	0.62	0.24	1.49	0.46	0.32	1.41	0.41	0.32	1.32	0.3	0.28	1.21	0.14	0.36
910	4.55	NaN	NaN	NaN	1.66	0.87	0.63	1.53	0.83	0.67	1.63	0.61	0.69	1.73	0.46	0.59	1.7	0.39	0.59	1.71	0.24	0.63	1.73	0.06	0.56	1.82	0.02	0.59	1.68	0.88	0.34	1.57	0.84	0.26	1.53	0.62	0.24	1.5	0.46	0.32	1.42	0.41	0.32	1.32	0.3	0.28	1.21	0.14	0.36
911	4.555	NaN	NaN	NaN	1.67	0.88	0.63	1.54	0.83	0.67	1.64	0.61	0.69	1.74	0.46	0.58	1.71	0.39	0.59	1.72	0.24	0.63	1.73	0.06	0.56	1.82	0.02	0.59	1.69	0.88	0.34	1.57	0.84	0.26	1.54	0.62	0.24	1.51	0.46	0.32	1.43	0.41	0.32	1.33	0.3	0.28	1.22	0.14	0.36
912	4.56	1.46	0.92	0.47	1.67	0.88	0.63	1.54	0.84	0.67	1.64	0.61	0.69	1.75	0.47	0.58	1.71	0.39	0.59	1.72	0.24	0.63	1.73	0.06	0.56	1.82	0.02	0.59	1.7	0.88	0.34	1.58	0.84	0.26	1.54	0.62	0.24	1.52	0.46	0.32	1.44	0.41	0.32	1.34	0.3	0.28	1.22	0.14	0.36
913	4.565	NaN	NaN	NaN	1.68	0.88	0.63	1.55	0.84	0.67	1.65	0.61	0.69	1.75	0.47	0.58	1.72	0.39	0.59	1.73	0.24	0.63	NaN	NaN	NaN	1.82	0.02	0.59	1.7	0.88	0.34	1.59	0.84	0.27	1.55	0.62	0.24	1.53	0.46	0.32	1.45	0.4	0.32	1.35	0.31	0.28	1.23	0.15	0.36
914	4.57	NaN	NaN	NaN	1.69	0.88	0.63	1.56	0.84	0.67	1.66	0.61	0.69	1.76	0.47	0.58	1.72	0.39	0.59	1.73	0.24	0.63	NaN	NaN	NaN	1.82	0.02	0.59	1.71	0.88	0.34	1.6	0.84	0.27	1.56	0.62	0.24	1.54	0.45	0.32	1.46	0.4	0.32	1.35	0.31	0.28	1.23	0.15	0.36
915	4.575	NaN	NaN	NaN	1.69	0.88	0.63	1.56	0.84	0.68	1.66	0.62	0.7	1.76	0.47	0.58	1.73	0.39	0.59	1.73	0.25	0.63	NaN	NaN	NaN	1.82	0.02	0.59	1.71	0.88	0.35	1.6	0.84	0.27	1.57	0.62	0.25	1.55	0.45	0.32	1.47	0.4	0.32	1.36	0.31	0.28	1.24	0.15	0.36
916	4.58	NaN	NaN	NaN	1.7	0.88	0.63	1.57	0.84	0.68	1.67	0.62	0.7	1.77	0.47	0.58	1.73	0.39	0.59	1.73	0.25	0.64	NaN	NaN	NaN	1.82	0.02	0.6	1.72	0.88	0.35	1.61	0.84	0.27	1.58	0.62	0.25	1.56	0.45	0.32	1.48	0.4	0.32	1.37	0.31	0.28	1.25	0.16	0.35
917	4.585	NaN	NaN	NaN	1.71	0.88	0.64	1.57	0.84	0.68	1.68	0.62	0.7	1.77	0.47	0.58	1.74	0.39	0.59	1.74	0.25	0.64	NaN	NaN	NaN	1.82	0.02	0.6	1.73	0.88	0.35	1.62	0.83	0.27	1.58	0.62	0.25	1.57	0.45	0.32	1.49	0.4	0.32	1.38	0.31	0.28	1.25	0.16	0.35
918	4.59	NaN	NaN	NaN	1.71	0.89	0.64	1.58	0.84	0.68	1.69	0.62	0.7	1.78	0.47	0.58	1.74	0.39	0.59	1.74	0.24	0.64	NaN	NaN	NaN	1.82	0.02	0.6	1.73	0.88	0.35	1.62	0.83	0.27	1.59	0.62	0.25	1.58	0.45	0.32	1.5	0.4	0.32	1.39	0.31	0.28	1.26	0.16	0.35
919	4.595	NaN	NaN	NaN	1.72	0.89	0.64	1.59	0.85	0.68	1.69	0.62	0.7	1.78	0.47	0.58	1.74	0.39	0.59	1.74	0.24	0.64	NaN	NaN	NaN	1.82	0.02	0.6	1.74	0.88	0.35	1.63	0.83	0.27	1.6	0.62	0.25	1.59	0.45	0.32	1.51	0.4	0.32	1.4	0.31	0.28	1.27	0.17	0.35
920	4.6	NaN	NaN	NaN	1.72	0.89	0.64	1.59	0.85	0.68	1.7	0.62	0.7	1.78	0.47	0.58	1.74	0.39	0.59	1.74	0.24	0.64	NaN	NaN	NaN	1.82	0.02	0.6	1.74	0.88	0.35	1.63	0.83	0.27	NaN	NaN	NaN	1.6	0.45	0.32	1.52	0.4	0.32	1.41	0.31	0.28	1.28	0.17	0.35
921	4.605	NaN	NaN	NaN	1.73	0.89	0.64	1.6	0.85	0.68	1.71	0.62	0.7	1.79	0.47	0.58	1.75	0.39	0.6	1.74	0.24	0.64	NaN	NaN	NaN	1.82	0.02	0.6	1.75	0.88	0.35	1.64	0.83	0.27	1.62	0.61	0.25	1.61	0.45	0.32	1.53	0.4	0.31	1.42	0.31	0.28	1.29	0.17	0.35
922	4.61	NaN	NaN	NaN	1.73	0.89	0.64	1.6	0.85	0.68	1.71	0.62	0.7	1.79	0.47	0.58	1.75	0.39	0.6	1.74	0.24	0.64	NaN	NaN	NaN	1.82	0.02	0.6	1.75	0.88	0.35	1.65	0.83	0.27	1.62	0.61	0.25	1.62	0.45	0.32	1.54	0.4	0.31	1.43	0.32	0.28	1.3	0.18	0.35
923	4.615	NaN	NaN	NaN	1.74	0.89	0.64	1.61	0.85	0.68	1.72	0.62	0.7	1.79	0.47	0.58	1.75	0.39	0.6	1.74	0.24	0.64	NaN	NaN	NaN	1.82	0.02	0.6	1.76	0.88	0.35	1.65	0.83	0.27	NaN	NaN	NaN	1.63	0.45	0.32	1.55	0.39	0.31	1.44	0.32	0.28	1.3	0.18	0.35
924	4.62	NaN	NaN	NaN	1.74	0.89	0.64	1.61	0.85	0.68	1.72	0.62	0.7	1.79	0.46	0.59	1.75	0.39	0.6	1.74	0.24	0.64	NaN	NaN	NaN	1.82	0.02	0.6	1.77	0.88	0.35	1.66	0.83	0.27	1.64	0.61	0.25	1.64	0.45	0.32	1.56	0.39	0.31	1.45	0.32	0.28	1.31	0.18	0.35
925	4.625	NaN	NaN	NaN	1.75	0.89	0.64	1.62	0.85	0.68	1.73	0.62	0.7	1.79	0.46	0.59	1.75	0.39	0.6	1.74	0.24	0.64	NaN	NaN	NaN	1.82	0.02	0.6	1.77	0.88	0.35	1.66	0.84	0.27	1.65	0.62	0.25	1.65	0.45	0.32	1.57	0.39	0.31	1.46	0.32	0.28	1.32	0.19	0.35
926	4.63	1.54	0.93	0.48	1.75	0.89	0.64	1.63	0.85	0.68	1.73	0.62	0.7	1.8	0.46	0.59	1.75	0.39	0.6	1.74	0.24	0.64	NaN	NaN	NaN	1.82	0.02	0.6	1.78	0.88	0.35	1.67	0.84	0.27	1.65	0.62	0.25	1.66	0.45	0.32	1.58	0.39	0.31	1.47	0.32	0.28	1.33	0.19	0.35
927	4.635	NaN	NaN	NaN	1.76	0.89	0.64	1.63	0.85	0.68	1.74	0.63	0.7	1.8	0.46	0.59	1.76	0.39	0.6	1.74	0.24	0.64	NaN	NaN	NaN	1.82	0.02	0.6	1.78	0.88	0.35	1.67	0.84	0.28	NaN	NaN	NaN	1.67	0.45	0.32	1.59	0.39	0.31	1.48	0.32	0.28	1.34	0.2	0.35
928	4.64	NaN	NaN	NaN	1.77	0.89	0.64	1.64	0.85	0.68	1.74	0.63	0.7	1.8	0.46	0.59	1.76	0.39	0.6	1.74	0.24	0.64	NaN	NaN	NaN	1.82	0.02	0.6	1.79	0.88	0.35	1.67	0.84	0.28	1.67	0.62	0.25	1.68	0.45	0.32	1.61	0.4	0.31	1.49	0.33	0.28	1.35	0.2	0.35
929	4.645	NaN	NaN	NaN	1.77	0.89	0.64	1.64	0.85	0.68	1.74	0.63	0.7	1.8	0.46	0.59	1.76	0.39	0.6	1.75	0.24	0.64	NaN	NaN	NaN	1.82	0.02	0.6	1.79	0.88	0.35	1.68	0.84	0.28	1.67	0.61	0.25	1.69	0.45	0.32	1.62	0.4	0.31	1.5	0.33	0.28	1.36	0.2	0.35
930	4.65	NaN	NaN	NaN	1.78	0.89	0.64	1.65	0.85	0.68	1.74	0.63	0.7	1.8	0.46	0.59	1.76	0.39	0.6	1.75	0.24	0.64	NaN	NaN	NaN	1.81	0.02	0.6	1.79	0.88	0.35	1.68	0.84	0.28	NaN	NaN	NaN	1.7	0.45	0.32	1.63	0.4	0.31	1.51	0.33	0.28	1.37	0.2	0.35
931	4.655	NaN	NaN	NaN	1.78	0.89	0.64	1.65	0.85	0.68	1.75	0.63	0.7	1.8	0.46	0.59	1.76	0.39	0.6	1.75	0.24	0.64	NaN	NaN	NaN	1.82	0.02	0.6	1.8	0.88	0.35	1.69	0.84	0.28	1.69	0.62	0.25	1.71	0.45	0.32	1.64	0.4	0.31	1.52	0.33	0.28	1.38	0.21	0.36
932	4.66	NaN	NaN	NaN	1.79	0.89	0.64	1.66	0.85	0.68	1.75	0.62	0.7	1.81	0.46	0.59	1.76	0.39	0.6	1.75	0.24	0.64	NaN	NaN	NaN	1.82	0.02	0.6	1.8	0.88	0.35	1.69	0.84	0.28	1.69	0.62	0.25	1.72	0.45	0.32	1.65	0.4	0.31	1.53	0.33	0.28	1.39	0.21	0.36
933	4.665	NaN	NaN	NaN	1.79	0.89	0.64	1.66	0.85	0.68	1.75	0.62	0.71	1.81	0.46	0.59	1.77	0.39	0.6	1.75	0.24	0.64	NaN	NaN	NaN	1.82	0.02	0.6	1.81	0.89	0.35	1.69	0.84	0.28	NaN	NaN	NaN	1.73	0.45	0.32	1.66	0.4	0.31	1.54	0.34	0.28	1.4	0.21	0.36
934	4.67	NaN	NaN	NaN	1.8	0.89	0.64	1.67	0.85	0.68	1.75	0.62	0.71	1.81	0.46	0.59	1.77	0.39	0.6	1.75	0.24	0.64	NaN	NaN	NaN	1.82	0.02	0.6	1.81	0.89	0.35	1.7	0.84	0.28	NaN	NaN	NaN	1.74	0.45	0.32	1.67	0.4	0.31	1.55	0.34	0.28	1.41	0.21	0.36
935	4.675	NaN	NaN	NaN	1.8	0.89	0.64	1.68	0.86	0.68	1.76	0.62	0.71	1.81	0.46	0.59	1.77	0.39	0.6	1.75	0.24	0.64	NaN	NaN	NaN	1.82	0.02	0.6	1.82	0.89	0.35	1.7	0.84	0.28	1.72	0.63	0.25	1.75	0.45	0.32	1.68	0.4	0.31	1.56	0.34	0.28	1.42	0.21	0.36
936	4.68	NaN	NaN	NaN	1.81	0.89	0.64	1.68	0.86	0.69	1.76	0.62	0.71	1.82	0.46	0.59	1.77	0.39	0.6	1.75	0.24	0.64	NaN	NaN	NaN	1.82	0.02	0.6	1.82	0.89	0.35	1.7	0.84	0.28	1.72	0.62	0.25	1.76	0.45	0.32	1.69	0.41	0.31	1.57	0.34	0.28	1.44	0.21	0.36
937	4.685	NaN	NaN	NaN	1.81	0.89	0.64	1.69	0.86	0.69	1.76	0.62	0.71	1.82	0.46	0.59	1.77	0.39	0.6	1.75	0.24	0.64	NaN	NaN	NaN	1.82	0.02	0.6	1.82	0.89	0.35	1.71	0.84	0.28	1.73	0.63	0.25	1.77	0.46	0.32	1.7	0.41	0.31	1.58	0.34	0.28	1.45	0.21	0.36
938	4.69	NaN	NaN	NaN	1.82	0.9	0.64	1.69	0.86	0.69	1.76	0.62	0.71	1.82	0.46	0.59	1.77	0.39	0.6	1.75	0.24	0.64	NaN	NaN	NaN	1.82	0.02	0.6	1.83	0.89	0.35	1.71	0.85	0.28	NaN	NaN	NaN	1.78	0.46	0.32	1.71	0.41	0.31	1.6	0.34	0.28	1.46	0.21	0.36
939	4.695	NaN	NaN	NaN	1.82	0.9	0.64	1.7	0.86	0.69	1.77	0.62	0.71	1.82	0.46	0.59	1.77	0.39	0.6	1.76	0.24	0.64	NaN	NaN	NaN	1.82	0.02	0.6	1.83	0.89	0.35	1.72	0.85	0.28	1.75	0.63	0.25	1.79	0.46	0.32	1.72	0.41	0.31	1.61	0.34	0.28	1.47	0.21	0.36
940	4.7	NaN	NaN	NaN	1.83	0.9	0.64	1.7	0.86	0.69	1.77	0.62	0.71	1.82	0.46	0.59	1.77	0.39	0.6	1.76	0.24	0.64	NaN	NaN	NaN	1.82	0.02	0.6	1.84	0.89	0.35	1.72	0.85	0.28	1.75	0.63	0.25	1.8	0.46	0.32	1.73	0.41	0.32	1.62	0.34	0.28	1.48	0.21	0.36
941	4.705	NaN	NaN	NaN	1.83	0.9	0.64	1.71	0.86	0.69	1.77	0.62	0.71	1.82	0.46	0.59	1.77	0.39	0.6	1.76	0.24	0.64	NaN	NaN	NaN	1.82	0.02	0.6	1.84	0.89	0.35	1.72	0.85	0.28	1.75	0.63	0.25	1.81	0.46	0.32	1.74	0.41	0.32	1.63	0.34	0.29	1.5	0.2	0.36
942	4.71	NaN	NaN	NaN	1.84	0.9	0.64	NaN	NaN	NaN	1.78	0.62	0.71	1.83	0.46	0.59	1.77	0.39	0.6	1.76	0.24	0.64	NaN	NaN	NaN	1.82	0.02	0.6	1.85	0.89	0.35	1.73	0.85	0.28	NaN	NaN	NaN	1.82	0.46	0.32	1.75	0.41	0.32	1.64	0.34	0.29	1.51	0.2	0.36
943	4.715	NaN	NaN	NaN	1.84	0.9	0.64	1.72	0.86	0.69	1.78	0.62	0.71	1.83	0.46	0.59	1.78	0.39	0.6	1.76	0.24	0.64	NaN	NaN	NaN	1.82	0.02	0.6	1.85	0.89	0.35	1.73	0.85	0.28	NaN	NaN	NaN	1.83	0.47	0.32	1.76	0.41	0.32	1.65	0.34	0.29	1.52	0.2	0.37
944	4.72	NaN	NaN	NaN	1.85	0.9	0.64	1.72	0.86	0.69	1.78	0.63	0.71	1.83	0.45	0.59	1.78	0.39	0.6	1.76	0.24	0.64	NaN	NaN	NaN	1.82	0.02	0.6	1.85	0.9	0.35	1.74	0.85	0.28	1.78	0.63	0.25	1.83	0.47	0.32	1.77	0.41	0.32	1.66	0.34	0.29	1.54	0.2	0.37
945	4.725	NaN	NaN	NaN	1.85	0.9	0.64	1.72	0.86	0.69	1.79	0.63	0.71	1.83	0.45	0.59	1.78	0.39	0.6	1.76	0.24	0.64	NaN	NaN	NaN	1.82	0.02	0.6	1.86	0.9	0.35	1.74	0.85	0.28	1.78	0.63	0.25	1.84	0.47	0.32	1.78	0.41	0.32	1.67	0.34	0.29	1.55	0.19	0.37
946	4.73	NaN	NaN	NaN	1.86	0.9	0.64	1.73	0.86	0.69	1.79	0.62	0.71	1.83	0.45	0.59	1.78	0.39	0.6	1.76	0.24	0.64	NaN	NaN	NaN	1.82	0.02	0.6	1.86	0.9	0.35	1.75	0.85	0.28	1.79	0.63	0.25	1.85	0.47	0.32	1.79	0.42	0.32	1.68	0.34	0.29	1.56	0.19	0.37
947	4.735	NaN	NaN	NaN	1.86	0.9	0.64	1.73	0.86	0.69	1.79	0.62	0.71	1.83	0.45	0.59	1.78	0.39	0.6	1.76	0.24	0.64	NaN	NaN	NaN	1.82	0.02	0.6	1.87	0.9	0.35	1.75	0.85	0.28	NaN	NaN	NaN	1.86	0.47	0.32	1.8	0.42	0.32	1.7	0.34	0.29	1.58	0.19	0.37
948	4.74	NaN	NaN	NaN	1.87	0.9	0.64	1.74	0.86	0.69	1.79	0.62	0.71	1.83	0.45	0.59	1.78	0.39	0.6	1.76	0.24	0.64	NaN	NaN	NaN	1.82	0.02	0.6	1.87	0.9	0.35	1.76	0.86	0.29	NaN	NaN	NaN	1.87	0.47	0.32	1.81	0.42	0.32	1.71	0.34	0.29	1.59	0.18	0.37
949	4.745	NaN	NaN	NaN	1.87	0.9	0.64	1.75	0.86	0.69	1.8	0.63	0.71	1.84	0.45	0.59	1.78	0.39	0.6	1.76	0.24	0.64	NaN	NaN	NaN	1.82	0.02	0.6	1.88	0.9	0.35	1.76	0.86	0.28	1.81	0.64	0.25	1.88	0.48	0.32	1.82	0.42	0.32	1.72	0.33	0.29	1.6	0.18	0.37
950	4.75	NaN	NaN	NaN	1.88	0.9	0.64	1.76	0.86	0.69	1.8	0.62	0.71	1.84	0.45	0.59	1.79	0.39	0.6	1.76	0.24	0.64	NaN	NaN	NaN	1.82	0.02	0.6	1.88	0.9	0.35	1.77	0.86	0.28	1.82	0.64	0.25	1.89	0.48	0.32	1.83	0.42	0.32	1.73	0.33	0.29	1.62	0.18	0.37
951	4.755	NaN	NaN	NaN	1.88	0.9	0.64	1.76	0.86	0.7	1.8	0.62	0.71	1.84	0.45	0.59	1.79	0.39	0.6	1.76	0.24	0.64	NaN	NaN	NaN	1.82	0.02	0.6	1.89	0.9	0.35	1.77	0.86	0.28	1.82	0.64	0.25	1.9	0.48	0.32	1.84	0.42	0.32	1.74	0.33	0.29	1.63	0.17	0.37
952	4.76	NaN	NaN	NaN	1.89	0.9	0.65	1.77	0.86	0.7	1.81	0.62	0.71	1.84	0.45	0.6	1.79	0.39	0.6	1.76	0.24	0.64	NaN	NaN	NaN	1.82	0.02	0.6	1.89	0.9	0.35	1.78	0.86	0.28	NaN	NaN	NaN	1.91	0.48	0.32	1.85	0.42	0.32	1.75	0.33	0.29	1.65	0.17	0.37
953	4.765	NaN	NaN	NaN	1.89	0.9	0.65	1.77	0.86	0.7	1.81	0.62	0.71	1.84	0.45	0.6	1.79	0.39	0.6	1.76	0.24	0.64	NaN	NaN	NaN	1.82	0.02	0.6	1.9	0.9	0.35	1.78	0.86	0.28	1.84	0.64	0.25	1.91	0.48	0.32	1.86	0.42	0.32	1.76	0.33	0.29	1.66	0.16	0.37
954	4.77	NaN	NaN	NaN	1.9	0.9	0.65	NaN	NaN	NaN	1.81	0.62	0.71	1.84	0.45	0.6	1.79	0.39	0.6	1.76	0.24	0.64	NaN	NaN	NaN	1.82	0.02	0.6	1.9	0.9	0.35	1.79	0.86	0.28	1.84	0.64	0.25	1.92	0.48	0.32	1.87	0.42	0.32	1.77	0.33	0.29	1.68	0.16	0.37
955	4.775	NaN	NaN	NaN	1.9	0.9	0.65	NaN	NaN	NaN	1.82	0.62	0.71	1.85	0.45	0.6	1.79	0.39	0.6	1.76	0.24	0.64	NaN	NaN	NaN	1.82	0.02	0.6	1.91	0.9	0.35	1.8	0.86	0.28	1.85	0.64	0.25	1.93	0.49	0.32	1.88	0.42	0.33	1.79	0.32	0.29	1.69	0.16	0.37
956	4.78	NaN	NaN	NaN	1.9	0.9	0.65	1.78	0.86	0.69	1.82	0.62	0.71	1.85	0.45	0.6	1.79	0.39	0.6	1.77	0.24	0.64	NaN	NaN	NaN	1.82	0.02	0.6	1.91	0.9	0.35	1.8	0.86	0.28	1.86	0.64	0.25	1.94	0.49	0.33	1.89	0.42	0.33	1.8	0.32	0.29	1.71	0.15	0.37
957	4.785	NaN	NaN	NaN	1.91	0.89	0.65	1.78	0.86	0.69	1.82	0.62	0.71	1.85	0.45	0.6	1.8	0.39	0.6	1.77	0.24	0.64	NaN	NaN	NaN	1.82	0.02	0.6	1.92	0.9	0.36	NaN	NaN	NaN	1.86	0.64	0.25	1.95	0.49	0.33	1.9	0.42	0.33	1.81	0.32	0.29	1.72	0.15	0.37
958	4.79	NaN	NaN	NaN	1.91	0.89	0.65	1.78	0.86	0.69	1.83	0.62	0.71	1.85	0.45	0.6	1.8	0.39	0.6	1.77	0.24	0.64	NaN	NaN	NaN	1.82	0.02	0.6	1.92	0.9	0.36	1.81	0.86	0.28	1.87	0.64	0.25	1.96	0.49	0.33	1.9	0.42	0.33	1.82	0.32	0.29	1.74	0.14	0.37
959	4.795	NaN	NaN	NaN	1.92	0.89	0.65	1.79	0.86	0.69	1.83	0.62	0.71	1.85	0.45	0.6	1.8	0.39	0.6	1.77	0.24	0.64	NaN	NaN	NaN	1.82	0.02	0.6	1.93	0.9	0.36	1.82	0.86	0.28	1.87	0.64	0.25	1.96	0.49	0.33	1.91	0.42	0.33	1.83	0.31	0.29	1.76	0.14	0.37
960	4.8	NaN	NaN	NaN	1.92	0.89	0.65	1.8	0.85	0.69	1.83	0.62	0.71	1.86	0.45	0.6	1.8	0.39	0.6	1.77	0.24	0.64	NaN	NaN	NaN	1.82	0.02	0.6	1.94	0.9	0.36	1.82	0.86	0.28	1.88	0.65	0.25	1.97	0.49	0.33	1.92	0.42	0.33	1.84	0.31	0.29	1.77	0.13	0.37
961	4.805	NaN	NaN	NaN	1.93	0.89	0.65	1.8	0.85	0.69	1.84	0.62	0.71	1.86	0.45	0.6	1.8	0.39	0.6	1.77	0.24	0.64	NaN	NaN	NaN	1.82	0.02	0.6	1.94	0.9	0.36	1.83	0.86	0.28	1.89	0.65	0.25	1.97	0.5	0.33	1.93	0.42	0.33	1.85	0.31	0.29	1.79	0.13	0.37
962	4.81	NaN	NaN	NaN	1.93	0.89	0.65	1.8	0.85	0.69	1.84	0.62	0.71	1.86	0.44	0.6	1.8	0.39	0.6	1.77	0.24	0.64	NaN	NaN	NaN	1.82	0.02	0.6	1.95	0.9	0.36	1.83	0.86	0.28	1.9	0.65	0.25	1.98	0.5	0.33	1.94	0.42	0.33	1.87	0.31	0.29	1.8	0.12	0.37
963	4.815	NaN	NaN	NaN	1.94	0.89	0.65	1.81	0.85	0.7	1.84	0.62	0.71	1.86	0.44	0.6	1.8	0.39	0.6	1.77	0.24	0.64	NaN	NaN	NaN	1.82	0.02	0.6	1.95	0.9	0.36	1.84	0.86	0.28	1.9	0.65	0.25	1.99	0.49	0.33	1.95	0.42	0.33	1.88	0.31	0.29	1.82	0.12	0.37
964	4.82	NaN	NaN	NaN	1.94	0.89	0.65	1.82	0.85	0.7	1.85	0.62	0.71	1.86	0.44	0.6	1.8	0.39	0.6	1.77	0.24	0.64	NaN	NaN	NaN	1.82	0.02	0.6	1.96	0.9	0.36	1.84	0.86	0.28	1.91	0.65	0.25	2	0.5	0.33	1.95	0.42	0.33	1.89	0.3	0.29	1.84	0.12	0.37
965	4.825	NaN	NaN	NaN	1.95	0.89	0.65	1.82	0.85	0.7	1.85	0.62	0.71	1.87	0.44	0.6	1.81	0.39	0.6	1.78	0.24	0.64	NaN	NaN	NaN	1.82	0.02	0.6	1.96	0.9	0.36	NaN	NaN	NaN	1.91	0.65	0.25	2	0.5	0.33	1.96	0.42	0.33	1.9	0.3	0.29	1.86	0.11	0.37
966	4.83	NaN	NaN	NaN	1.95	0.89	0.65	1.82	0.85	0.69	1.86	0.62	0.71	1.87	0.44	0.6	1.81	0.39	0.6	1.78	0.24	0.64	NaN	NaN	NaN	1.82	0.02	0.6	1.97	0.9	0.36	NaN	NaN	NaN	1.92	0.65	0.25	2.01	0.5	0.33	1.97	0.42	0.33	1.91	0.3	0.29	1.87	0.11	0.37
967	4.835	NaN	NaN	NaN	1.96	0.89	0.65	1.82	0.85	0.69	1.86	0.62	0.71	1.87	0.44	0.6	1.81	0.39	0.6	1.78	0.24	0.64	NaN	NaN	NaN	1.82	0.02	0.6	1.97	0.9	0.36	1.87	0.86	0.28	1.92	0.65	0.25	2.02	0.5	0.33	1.98	0.42	0.33	1.92	0.3	0.29	1.89	0.1	0.37
968	4.84	NaN	NaN	NaN	1.96	0.89	0.65	NaN	NaN	NaN	1.86	0.62	0.71	1.87	0.44	0.6	1.81	0.39	0.6	1.78	0.24	0.64	NaN	NaN	NaN	1.82	0.02	0.6	1.98	0.89	0.36	1.87	0.86	0.28	1.93	0.65	0.25	2.02	0.5	0.34	1.98	0.42	0.33	1.93	0.29	0.29	1.91	0.1	0.37
969	4.845	NaN	NaN	NaN	1.96	0.89	0.65	NaN	NaN	NaN	1.87	0.62	0.71	1.88	0.44	0.6	1.81	0.39	0.6	1.78	0.24	0.64	NaN	NaN	NaN	1.82	0.02	0.6	1.98	0.89	0.36	1.87	0.86	0.28	1.94	0.65	0.25	2.03	0.5	0.34	1.99	0.42	0.33	1.94	0.29	0.3	1.92	0.1	0.37
970	4.85	NaN	NaN	NaN	1.97	0.89	0.65	1.84	0.85	0.69	1.87	0.62	0.71	1.88	0.44	0.6	1.82	0.39	0.6	1.78	0.24	0.64	NaN	NaN	NaN	1.82	0.02	0.6	1.99	0.89	0.36	1.88	0.86	0.28	1.94	0.65	0.25	2.03	0.5	0.34	2	0.42	0.34	1.95	0.29	0.3	1.94	0.1	0.37
971	4.855	NaN	NaN	NaN	1.97	0.89	0.65	1.84	0.85	0.69	1.88	0.62	0.71	1.88	0.44	0.6	1.82	0.39	0.6	1.78	0.24	0.64	NaN	NaN	NaN	1.82	0.02	0.6	1.99	0.89	0.36	1.88	0.86	0.28	1.95	0.65	0.25	2.04	0.5	0.34	2	0.42	0.34	1.96	0.29	0.3	1.96	0.09	0.37
972	4.86	NaN	NaN	NaN	1.98	0.89	0.65	1.84	0.85	0.69	1.88	0.62	0.71	1.88	0.44	0.6	1.82	0.39	0.6	1.78	0.24	0.64	NaN	NaN	NaN	1.82	0.02	0.6	2	0.89	0.36	1.89	0.86	0.28	1.95	0.65	0.25	2.05	0.5	0.34	2.01	0.42	0.34	1.97	0.29	0.3	1.98	0.09	0.37
973	4.865	NaN	NaN	NaN	1.98	0.89	0.65	1.86	0.85	0.69	1.88	0.62	0.71	1.88	0.44	0.6	1.82	0.39	0.6	1.78	0.24	0.64	NaN	NaN	NaN	1.82	0.02	0.6	2	0.89	0.36	1.89	0.86	0.28	1.96	0.65	0.25	2.05	0.5	0.34	2.02	0.42	0.34	1.98	0.28	0.3	1.99	0.09	0.37
974	4.87	NaN	NaN	NaN	1.99	0.88	0.65	1.86	0.85	0.7	1.89	0.62	0.71	1.89	0.44	0.6	1.82	0.38	0.6	1.78	0.24	0.64	NaN	NaN	NaN	1.82	0.02	0.6	2.01	0.89	0.36	1.9	0.86	0.28	1.96	0.64	0.25	2.06	0.5	0.34	2.02	0.42	0.34	1.99	0.28	0.3	NaN	NaN	NaN
975	4.875	NaN	NaN	NaN	1.99	0.88	0.65	NaN	NaN	NaN	1.89	0.61	0.71	1.89	0.44	0.59	1.83	0.38	0.6	1.79	0.24	0.64	NaN	NaN	NaN	1.82	0.02	0.6	2.01	0.89	0.36	1.9	0.86	0.28	1.97	0.64	0.25	2.06	0.5	0.34	2.03	0.42	0.34	2.01	0.28	0.3	NaN	NaN	NaN
976	4.88	NaN	NaN	NaN	2	0.88	0.65	1.86	0.85	0.69	1.89	0.61	0.71	1.89	0.44	0.59	1.83	0.38	0.6	1.79	0.24	0.64	NaN	NaN	NaN	1.82	0.02	0.6	2.02	0.89	0.36	1.91	0.86	0.28	1.97	0.64	0.25	2.07	0.5	0.34	2.03	0.41	0.34	2.02	0.28	0.3	NaN	NaN	NaN
977	4.885	NaN	NaN	NaN	2	0.88	0.65	1.87	0.85	0.69	1.9	0.61	0.71	1.9	0.44	0.6	1.83	0.38	0.6	1.79	0.24	0.64	NaN	NaN	NaN	1.82	0.02	0.6	2.02	0.89	0.36	1.91	0.85	0.28	1.98	0.64	0.25	2.07	0.5	0.34	2.04	0.41	0.34	2.03	0.28	0.3	NaN	NaN	NaN
978	4.89	NaN	NaN	NaN	2.01	0.88	0.65	1.88	0.85	0.69	1.9	0.61	0.71	1.9	0.44	0.6	1.83	0.38	0.6	1.79	0.24	0.64	NaN	NaN	NaN	1.82	0.02	0.6	2.03	0.89	0.36	1.92	0.85	0.28	1.99	0.64	0.25	2.08	0.49	0.34	2.04	0.41	0.34	2.04	0.27	0.3	NaN	NaN	NaN
979	4.895	NaN	NaN	NaN	2.01	0.88	0.65	1.88	0.84	0.69	1.9	0.61	0.71	1.9	0.44	0.6	1.83	0.38	0.6	1.79	0.24	0.64	NaN	NaN	NaN	1.82	0.02	0.6	2.03	0.89	0.36	1.92	0.85	0.28	1.99	0.64	0.25	2.08	0.49	0.34	2.05	0.41	0.34	2.05	0.27	0.3	NaN	NaN	NaN
980	4.9	NaN	NaN	NaN	2.02	0.88	0.65	1.88	0.85	0.69	1.91	0.61	0.71	1.9	0.44	0.6	1.84	0.38	0.6	1.79	0.24	0.64	NaN	NaN	NaN	1.82	0.02	0.6	2.04	0.88	0.36	1.93	0.85	0.28	2	0.64	0.25	2.08	0.49	0.34	2.06	0.41	0.34	2.06	0.27	0.3	NaN	NaN	NaN
981	4.905	NaN	NaN	NaN	2.02	0.88	0.65	1.88	0.84	0.69	1.91	0.61	0.71	1.9	0.43	0.6	1.84	0.38	0.6	1.79	0.24	0.64	NaN	NaN	NaN	1.82	0.02	0.6	2.04	0.88	0.36	1.93	0.85	0.28	2	0.64	0.25	2.09	0.49	0.34	2.06	0.41	0.34	2.07	0.27	0.3	NaN	NaN	NaN
982	4.91	NaN	NaN	NaN	2.03	0.88	0.65	1.89	0.84	0.69	1.92	0.61	0.71	1.91	0.43	0.6	1.84	0.38	0.6	1.79	0.24	0.64	NaN	NaN	NaN	1.82	0.02	0.6	2.05	0.88	0.36	1.94	0.85	0.28	2.01	0.63	0.26	2.09	0.49	0.34	2.07	0.41	0.34	2.08	0.27	0.3	NaN	NaN	NaN
983	4.915	NaN	NaN	NaN	2.03	0.88	0.65	NaN	NaN	NaN	1.92	0.61	0.71	1.91	0.43	0.6	1.84	0.38	0.6	1.79	0.24	0.64	NaN	NaN	NaN	1.82	0.02	0.6	2.05	0.88	0.36	1.95	0.85	0.28	2.01	0.63	0.26	NaN	NaN	NaN	2.07	0.41	0.34	2.09	0.27	0.3	NaN	NaN	NaN
984	4.92	NaN	NaN	NaN	2.04	0.88	0.65	NaN	NaN	NaN	1.92	0.61	0.71	1.91	0.43	0.6	1.84	0.38	0.6	1.79	0.24	0.64	NaN	NaN	NaN	1.82	0.02	0.6	2.06	0.88	0.36	1.95	0.85	0.28	2.01	0.63	0.26	NaN	NaN	NaN	2.08	0.4	0.34	2.1	0.27	0.3	NaN	NaN	NaN
985	4.925	NaN	NaN	NaN	2.04	0.88	0.65	1.91	0.84	0.69	1.93	0.61	0.71	1.91	0.43	0.6	1.85	0.38	0.6	1.8	0.24	0.64	NaN	NaN	NaN	1.82	0.02	0.6	2.06	0.88	0.36	1.96	0.84	0.28	2.02	0.63	0.26	NaN	NaN	NaN	2.08	0.4	0.34	2.1	0.27	0.3	NaN	NaN	NaN
986	4.93	NaN	NaN	NaN	2.05	0.87	0.65	1.92	0.84	0.69	1.93	0.61	0.71	1.92	0.43	0.6	1.85	0.38	0.6	1.8	0.24	0.64	NaN	NaN	NaN	1.82	0.02	0.6	2.07	0.88	0.36	1.96	0.84	0.28	2.02	0.63	0.26	NaN	NaN	NaN	2.09	0.4	0.34	2.11	0.27	0.3	NaN	NaN	NaN
987	4.935	NaN	NaN	NaN	2.05	0.87	0.65	1.92	0.84	0.69	1.94	0.61	0.71	1.92	0.43	0.6	1.85	0.38	0.6	1.8	0.24	0.64	NaN	NaN	NaN	1.82	0.02	0.6	2.08	0.88	0.36	1.97	0.84	0.28	2.03	0.63	0.26	2.12	0.48	0.34	2.1	0.4	0.34	2.12	0.27	0.3	NaN	NaN	NaN
988	4.94	NaN	NaN	NaN	2.06	0.87	0.65	1.93	0.84	0.69	1.94	0.61	0.71	1.92	0.43	0.6	1.85	0.38	0.6	1.8	0.24	0.64	NaN	NaN	NaN	1.82	0.02	0.6	2.08	0.88	0.36	1.97	0.84	0.28	2.03	0.63	0.26	2.12	0.47	0.34	2.1	0.4	0.34	2.13	0.27	0.3	NaN	NaN	NaN
989	4.945	NaN	NaN	NaN	2.06	0.87	0.65	NaN	NaN	NaN	1.94	0.61	0.71	1.92	0.43	0.6	1.86	0.38	0.6	1.8	0.25	0.64	NaN	NaN	NaN	1.82	0.02	0.6	2.09	0.88	0.36	1.98	0.84	0.28	NaN	NaN	NaN	2.13	0.47	0.34	2.11	0.4	0.34	2.14	0.27	0.3	NaN	NaN	NaN
990	4.95	NaN	NaN	NaN	2.07	0.87	0.65	NaN	NaN	NaN	1.95	0.61	0.71	1.93	0.43	0.6	1.86	0.38	0.6	1.8	0.25	0.64	NaN	NaN	NaN	1.82	0.02	0.6	2.1	0.88	0.36	1.98	0.84	0.28	2.04	0.62	0.26	2.13	0.47	0.34	2.11	0.4	0.34	2.15	0.27	0.3	NaN	NaN	NaN
991	4.955	NaN	NaN	NaN	2.07	0.87	0.65	NaN	NaN	NaN	1.95	0.61	0.71	1.93	0.43	0.6	1.86	0.38	0.6	1.8	0.25	0.64	NaN	NaN	NaN	1.82	0.02	0.6	2.1	0.87	0.36	1.99	0.84	0.28	NaN	NaN	NaN	2.14	0.47	0.34	2.12	0.4	0.34	2.16	0.27	0.3	NaN	NaN	NaN
992	4.96	NaN	NaN	NaN	2.08	0.87	0.65	1.95	0.84	0.69	1.95	0.61	0.71	1.93	0.43	0.6	1.86	0.39	0.6	1.81	0.25	0.64	NaN	NaN	NaN	1.82	0.02	0.6	2.11	0.87	0.36	2	0.84	0.28	NaN	NaN	NaN	2.14	0.47	0.34	2.13	0.4	0.34	2.17	0.27	0.3	NaN	NaN	NaN
993	4.965	NaN	NaN	NaN	2.08	0.87	0.65	1.95	0.84	0.69	1.96	0.61	0.71	1.94	0.43	0.6	1.87	0.39	0.6	1.81	0.25	0.64	NaN	NaN	NaN	1.82	0.02	0.6	2.11	0.87	0.36	2	0.83	0.28	NaN	NaN	NaN	2.15	0.47	0.34	2.13	0.4	0.34	2.17	0.27	0.3	NaN	NaN	NaN
994	4.97	NaN	NaN	NaN	2.09	0.87	0.65	1.96	0.83	0.69	1.96	0.61	0.71	1.94	0.43	0.6	1.87	0.39	0.6	1.81	0.25	0.64	NaN	NaN	NaN	1.82	0.02	0.6	2.12	0.87	0.36	2.01	0.83	0.28	NaN	NaN	NaN	2.15	0.47	0.34	2.14	0.4	0.34	2.18	0.27	0.3	NaN	NaN	NaN
995	4.975	NaN	NaN	NaN	2.09	0.87	0.65	NaN	NaN	NaN	1.97	0.61	0.71	1.95	0.43	0.6	1.87	0.38	0.6	1.81	0.25	0.64	NaN	NaN	NaN	1.82	0.02	0.6	2.12	0.87	0.36	2.02	0.83	0.28	NaN	NaN	NaN	2.16	0.47	0.34	2.15	0.4	0.34	2.19	0.27	0.3	NaN	NaN	NaN
996	4.98	NaN	NaN	NaN	2.1	0.87	0.65	NaN	NaN	NaN	1.97	0.61	0.71	1.95	0.43	0.6	1.88	0.39	0.6	1.81	0.25	0.64	NaN	NaN	NaN	1.82	0.02	0.6	2.13	0.87	0.36	2.02	0.83	0.28	NaN	NaN	NaN	2.17	0.47	0.34	2.15	0.4	0.34	2.19	0.26	0.3	NaN	NaN	NaN
997	4.985	NaN	NaN	NaN	2.11	0.87	0.65	NaN	NaN	NaN	1.98	0.61	0.71	1.95	0.43	0.6	1.88	0.39	0.61	1.82	0.25	0.64	NaN	NaN	NaN	1.82	0.02	0.6	2.14	0.87	0.36	2.03	0.83	0.28	NaN	NaN	NaN	2.17	0.47	0.34	2.16	0.39	0.34	2.2	0.26	0.3	NaN	NaN	NaN
998	4.99	NaN	NaN	NaN	2.11	0.87	0.65	1.98	0.83	0.69	1.98	0.61	0.71	1.96	0.43	0.6	1.89	0.39	0.61	1.82	0.25	0.64	NaN	NaN	NaN	1.82	0.02	0.6	2.14	0.87	0.36	2.03	0.83	0.28	NaN	NaN	NaN	2.18	0.47	0.34	2.17	0.39	0.34	2.21	0.26	0.3	NaN	NaN	NaN
999	4.995	NaN	NaN	NaN	2.12	0.87	0.65	1.98	0.83	0.69	1.99	0.61	0.71	1.96	0.43	0.6	1.89	0.38	0.6	1.82	0.25	0.64	NaN	NaN	NaN	1.82	0.02	0.6	2.15	0.87	0.36	2.04	0.83	0.28	NaN	NaN	NaN	2.19	0.47	0.34	2.17	0.39	0.34	2.21	0.26	0.3	NaN	NaN	NaN
1000	5	NaN	NaN	NaN	2.12	0.87	0.65	1.98	0.83	0.68	1.99	0.61	0.71	1.97	0.43	0.6	1.89	0.39	0.6	1.82	0.25	0.64	NaN	NaN	NaN	1.82	0.02	0.6	2.16	0.87	0.36	2.05	0.83	0.28	NaN	NaN	NaN	2.19	0.47	0.34	2.18	0.39	0.34	2.22	0.26	0.3	NaN	NaN	NaN
1001	5.005	NaN	NaN	NaN	2.13	0.87	0.65	NaN	NaN	NaN	2	0.61	0.71	1.97	0.43	0.6	1.9	0.39	0.6	1.83	0.25	0.64	NaN	NaN	NaN	1.82	0.02	0.6	2.16	0.87	0.36	2.05	0.83	0.28	NaN	NaN	NaN	2.2	0.47	0.34	2.19	0.39	0.34	2.22	0.26	0.3	NaN	NaN	NaN
1002	5.01	NaN	NaN	NaN	2.13	0.87	0.65	NaN	NaN	NaN	2	0.61	0.71	1.98	0.43	0.6	1.9	0.39	0.6	1.83	0.26	0.64	NaN	NaN	NaN	1.82	0.02	0.6	2.17	0.87	0.36	2.06	0.83	0.28	NaN	NaN	NaN	2.21	0.47	0.34	2.19	0.39	0.34	2.23	0.26	0.3	NaN	NaN	NaN
1003	5.015	NaN	NaN	NaN	2.14	0.86	0.65	NaN	NaN	NaN	2.01	0.61	0.71	1.98	0.43	0.6	1.91	0.39	0.6	1.83	0.26	0.64	NaN	NaN	NaN	1.82	0.02	0.6	2.18	0.86	0.36	2.07	0.83	0.28	NaN	NaN	NaN	2.22	0.47	0.34	2.2	0.39	0.34	2.23	0.25	0.3	NaN	NaN	NaN
1004	5.02	NaN	NaN	NaN	2.15	0.86	0.65	NaN	NaN	NaN	2.01	0.61	0.7	1.99	0.43	0.6	1.91	0.39	0.6	1.83	0.26	0.64	NaN	NaN	NaN	1.82	0.02	0.6	2.18	0.86	0.36	2.07	0.83	0.28	NaN	NaN	NaN	2.22	0.47	0.35	2.21	0.39	0.34	2.24	0.25	0.3	NaN	NaN	NaN
1005	5.025	NaN	NaN	NaN	2.15	0.86	0.65	NaN	NaN	NaN	2.02	0.6	0.7	1.99	0.43	0.6	1.92	0.39	0.6	1.84	0.26	0.65	NaN	NaN	NaN	1.82	0.02	0.6	2.19	0.86	0.36	2.08	0.82	0.28	NaN	NaN	NaN	2.23	0.47	0.35	2.21	0.39	0.34	NaN	NaN	NaN	NaN	NaN	NaN
1006	5.03	NaN	NaN	NaN	2.16	0.86	0.65	NaN	NaN	NaN	2.03	0.6	0.7	2	0.43	0.6	1.92	0.39	0.6	1.84	0.26	0.65	NaN	NaN	NaN	1.82	0.02	0.6	2.2	0.86	0.36	2.09	0.82	0.28	NaN	NaN	NaN	NaN	NaN	NaN	2.22	0.38	0.35	2.25	0.25	0.3	NaN	NaN	NaN
1007	5.035	NaN	NaN	NaN	2.16	0.86	0.65	NaN	NaN	NaN	2.03	0.6	0.7	2	0.43	0.6	1.93	0.39	0.6	1.84	0.26	0.65	NaN	NaN	NaN	1.82	0.02	0.6	2.2	0.86	0.36	NaN	NaN	NaN	NaN	NaN	NaN	2.25	0.47	0.35	2.23	0.38	0.35	2.25	0.25	0.3	NaN	NaN	NaN
1008	5.04	NaN	NaN	NaN	2.17	0.86	0.65	NaN	NaN	NaN	2.04	0.6	0.7	2.01	0.43	0.6	1.93	0.39	0.61	1.85	0.26	0.65	NaN	NaN	NaN	1.82	0.02	0.6	2.21	0.86	0.36	NaN	NaN	NaN	NaN	NaN	NaN	2.25	0.47	0.35	2.24	0.38	0.35	2.26	0.25	0.31	NaN	NaN	NaN
1009	5.045	NaN	NaN	NaN	2.18	0.86	0.65	NaN	NaN	NaN	2.04	0.6	0.7	2.02	0.43	0.6	1.94	0.39	0.61	1.85	0.26	0.65	NaN	NaN	NaN	1.82	0.02	0.6	2.22	0.86	0.36	NaN	NaN	NaN	NaN	NaN	NaN	2.26	0.47	0.35	2.24	0.38	0.35	2.26	0.25	0.31	NaN	NaN	NaN
1010	5.05	NaN	NaN	NaN	2.18	0.86	0.65	NaN	NaN	NaN	2.05	0.6	0.7	2.02	0.43	0.6	1.94	0.39	0.61	1.85	0.27	0.65	NaN	NaN	NaN	1.82	0.02	0.6	2.22	0.86	0.36	NaN	NaN	NaN	NaN	NaN	NaN	2.27	0.47	0.35	2.24	0.38	0.35	2.27	0.24	0.31	NaN	NaN	NaN
1011	5.055	NaN	NaN	NaN	2.19	0.86	0.65	NaN	NaN	NaN	2.06	0.6	0.7	2.03	0.43	0.6	1.95	0.39	0.61	1.86	0.27	0.65	NaN	NaN	NaN	1.82	0.02	0.6	2.23	0.86	0.35	NaN	NaN	NaN	NaN	NaN	NaN	2.27	0.47	0.35	2.25	0.38	0.35	2.27	0.24	0.31	NaN	NaN	NaN
1012	5.06	NaN	NaN	NaN	2.2	0.86	0.65	NaN	NaN	NaN	2.06	0.6	0.7	2.04	0.42	0.6	1.96	0.39	0.61	1.86	0.27	0.65	NaN	NaN	NaN	1.82	0.02	0.6	2.24	0.86	0.35	NaN	NaN	NaN	NaN	NaN	NaN	NaN	NaN	NaN	2.25	0.38	0.34	2.27	0.24	0.31	NaN	NaN	NaN
1013	5.065	NaN	NaN	NaN	2.2	0.86	0.65	NaN	NaN	NaN	2.07	0.6	0.7	2.04	0.42	0.61	1.96	0.39	0.61	1.87	0.27	0.65	NaN	NaN	NaN	1.82	0.02	0.6	2.24	0.86	0.35	NaN	NaN	NaN	NaN	NaN	NaN	NaN	NaN	NaN	2.26	0.38	0.35	2.28	0.24	0.31	NaN	NaN	NaN
1014	5.07	NaN	NaN	NaN	2.21	0.86	0.65	NaN	NaN	NaN	2.08	0.6	0.7	2.05	0.42	0.61	1.97	0.39	0.61	1.87	0.27	0.65	NaN	NaN	NaN	1.82	0.02	0.6	2.25	0.86	0.35	NaN	NaN	NaN	NaN	NaN	NaN	NaN	NaN	NaN	2.26	0.38	0.34	2.28	0.24	0.31	NaN	NaN	NaN
1015	5.075	NaN	NaN	NaN	2.22	0.86	0.64	NaN	NaN	NaN	2.08	0.6	0.7	2.06	0.42	0.61	1.98	0.39	0.61	1.88	0.28	0.66	NaN	NaN	NaN	1.82	0.02	0.6	2.26	0.86	0.35	NaN	NaN	NaN	NaN	NaN	NaN	NaN	NaN	NaN	2.27	0.38	0.34	NaN	NaN	NaN	NaN	NaN	NaN
1016	5.08	NaN	NaN	NaN	2.22	0.86	0.64	NaN	NaN	NaN	2.09	0.6	0.7	2.06	0.42	0.61	1.98	0.39	0.61	1.88	0.28	0.66	NaN	NaN	NaN	1.82	0.02	0.6	2.27	0.86	0.35	NaN	NaN	NaN	NaN	NaN	NaN	NaN	NaN	NaN	2.28	0.38	0.34	2.3	0.25	0.31	NaN	NaN	NaN
1017	5.085	NaN	NaN	NaN	2.23	0.86	0.64	NaN	NaN	NaN	2.1	0.6	0.7	2.07	0.42	0.61	1.99	0.39	0.62	1.89	0.28	0.66	NaN	NaN	NaN	1.82	0.02	0.6	2.27	0.86	0.35	NaN	NaN	NaN	NaN	NaN	NaN	NaN	NaN	NaN	2.29	0.38	0.35	NaN	NaN	NaN	NaN	NaN	NaN
1018	5.09	NaN	NaN	NaN	2.24	0.86	0.64	NaN	NaN	NaN	2.1	0.6	0.7	2.08	0.42	0.61	2	0.39	0.62	1.89	0.28	0.66	NaN	NaN	NaN	1.82	0.02	0.6	2.28	0.86	0.35	NaN	NaN	NaN	NaN	NaN	NaN	NaN	NaN	NaN	2.3	0.38	0.35	2.31	0.25	0.31	NaN	NaN	NaN
1019	5.095	NaN	NaN	NaN	2.24	0.86	0.64	NaN	NaN	NaN	2.11	0.6	0.7	2.09	0.42	0.61	2.01	0.39	0.62	1.9	0.28	0.66	NaN	NaN	NaN	1.82	0.02	0.6	2.29	0.86	0.35	NaN	NaN	NaN	NaN	NaN	NaN	NaN	NaN	NaN	2.31	0.38	0.35	2.31	0.25	0.31	NaN	NaN	NaN
1020	5.1	NaN	NaN	NaN	2.25	0.86	0.64	NaN	NaN	NaN	2.12	0.6	0.7	2.1	0.42	0.61	2.02	0.39	0.62	1.91	0.28	0.66	NaN	NaN	NaN	1.82	0.02	0.6	2.29	0.87	0.35	NaN	NaN	NaN	NaN	NaN	NaN	NaN	NaN	NaN	2.32	0.38	0.35	2.32	0.25	0.31	NaN	NaN	NaN
1021	5.105	NaN	NaN	NaN	2.26	0.86	0.64	NaN	NaN	NaN	2.13	0.6	0.7	2.11	0.42	0.61	2.02	0.39	0.62	1.92	0.28	0.66	NaN	NaN	NaN	1.83	0.02	0.6	2.3	0.87	0.35	NaN	NaN	NaN	NaN	NaN	NaN	NaN	NaN	NaN	2.33	0.38	0.35	2.32	0.25	0.31	NaN	NaN	NaN
1022	5.11	NaN	NaN	NaN	2.26	0.86	0.64	NaN	NaN	NaN	NaN	NaN	NaN	2.12	0.42	0.62	2.03	0.39	0.62	1.92	0.29	0.67	NaN	NaN	NaN	1.83	0.02	0.6	2.31	0.87	0.35	NaN	NaN	NaN	NaN	NaN	NaN	NaN	NaN	NaN	2.34	0.38	0.35	2.33	0.25	0.31	NaN	NaN	NaN
1023	5.115	NaN	NaN	NaN	2.27	0.86	0.64	NaN	NaN	NaN	NaN	NaN	NaN	2.13	0.41	0.62	2.04	0.38	0.62	1.93	0.29	0.67	NaN	NaN	NaN	1.83	0.02	0.61	2.31	0.87	0.35	NaN	NaN	NaN	NaN	NaN	NaN	NaN	NaN	NaN	2.34	0.39	0.35	2.33	0.25	0.31	NaN	NaN	NaN
1024	5.12	NaN	NaN	NaN	2.28	0.86	0.63	NaN	NaN	NaN	NaN	NaN	NaN	2.13	0.41	0.62	2.05	0.38	0.62	1.94	0.29	0.67	NaN	NaN	NaN	1.83	0.02	0.61	2.32	0.87	0.35	NaN	NaN	NaN	NaN	NaN	NaN	NaN	NaN	NaN	2.34	0.39	0.35	2.34	0.25	0.3	NaN	NaN	NaN
1025	5.125	NaN	NaN	NaN	2.28	0.86	0.63	NaN	NaN	NaN	NaN	NaN	NaN	2.14	0.41	0.62	2.06	0.38	0.62	1.95	0.29	0.67	NaN	NaN	NaN	1.83	0.03	0.61	2.33	0.87	0.35	NaN	NaN	NaN	NaN	NaN	NaN	NaN	NaN	NaN	NaN	NaN	NaN	2.34	0.25	0.3	NaN	NaN	NaN
1026	5.13	NaN	NaN	NaN	2.29	0.86	0.63	NaN	NaN	NaN	NaN	NaN	NaN	NaN	NaN	NaN	2.07	0.38	0.62	1.96	0.29	0.67	NaN	NaN	NaN	1.83	0.03	0.61	2.33	0.87	0.35	NaN	NaN	NaN	NaN	NaN	NaN	NaN	NaN	NaN	NaN	NaN	NaN	2.35	0.25	0.3	NaN	NaN	NaN
1027	5.135	NaN	NaN	NaN	2.29	0.86	0.63	NaN	NaN	NaN	NaN	NaN	NaN	NaN	NaN	NaN	2.08	0.38	0.63	1.97	0.29	0.67	NaN	NaN	NaN	1.84	0.03	0.61	2.34	0.88	0.35	NaN	NaN	NaN	NaN	NaN	NaN	NaN	NaN	NaN	2.34	0.39	0.34	2.35	0.25	0.3	NaN	NaN	NaN
1028	5.14	NaN	NaN	NaN	2.3	0.86	0.63	NaN	NaN	NaN	NaN	NaN	NaN	2.18	0.41	0.62	2.1	0.38	0.63	1.98	0.29	0.67	NaN	NaN	NaN	1.84	0.04	0.61	2.34	0.88	0.35	NaN	NaN	NaN	NaN	NaN	NaN	NaN	NaN	NaN	2.35	0.39	0.34	2.35	0.25	0.3	NaN	NaN	NaN
1029	5.145	NaN	NaN	NaN	2.31	0.86	0.63	NaN	NaN	NaN	NaN	NaN	NaN	NaN	NaN	NaN	2.11	0.38	0.63	1.99	0.29	0.67	NaN	NaN	NaN	1.84	0.04	0.61	2.35	0.88	0.35	NaN	NaN	NaN	NaN	NaN	NaN	NaN	NaN	NaN	2.35	0.39	0.34	2.35	0.25	0.3	NaN	NaN	NaN
1030	5.15	NaN	NaN	NaN	2.31	0.86	0.63	NaN	NaN	NaN	NaN	NaN	NaN	2.2	0.41	0.62	2.11	0.37	0.63	2	0.29	0.67	NaN	NaN	NaN	1.85	0.05	0.61	2.36	0.88	0.35	NaN	NaN	NaN	NaN	NaN	NaN	NaN	NaN	NaN	2.36	0.39	0.34	2.36	0.25	0.3	NaN	NaN	NaN
1031	5.155	NaN	NaN	NaN	2.32	0.86	0.63	NaN	NaN	NaN	NaN	NaN	NaN	2.21	0.41	0.62	NaN	NaN	NaN	2.01	0.29	0.67	NaN	NaN	NaN	1.85	0.05	0.61	2.36	0.88	0.35	NaN	NaN	NaN	NaN	NaN	NaN	NaN	NaN	NaN	2.36	0.39	0.34	NaN	NaN	NaN	NaN	NaN	NaN
1032	5.16	NaN	NaN	NaN	2.32	0.86	0.63	NaN	NaN	NaN	NaN	NaN	NaN	NaN	NaN	NaN	NaN	NaN	NaN	2.02	0.3	0.67	NaN	NaN	NaN	1.86	0.06	0.61	2.37	0.88	0.35	NaN	NaN	NaN	NaN	NaN	NaN	NaN	NaN	NaN	2.36	0.39	0.34	2.36	0.25	0.3	NaN	NaN	NaN
1033	5.165	NaN	NaN	NaN	2.33	0.86	0.63	NaN	NaN	NaN	NaN	NaN	NaN	NaN	NaN	NaN	NaN	NaN	NaN	2.03	0.3	0.67	NaN	NaN	NaN	1.87	0.06	0.61	2.37	0.88	0.34	NaN	NaN	NaN	NaN	NaN	NaN	NaN	NaN	NaN	2.37	0.39	0.34	2.36	0.25	0.3	NaN	NaN	NaN
1034	5.17	NaN	NaN	NaN	2.33	0.86	0.63	NaN	NaN	NaN	NaN	NaN	NaN	2.25	0.41	0.62	2.16	0.37	0.63	2.04	0.3	0.67	NaN	NaN	NaN	1.87	0.07	0.61	NaN	NaN	NaN	NaN	NaN	NaN	NaN	NaN	NaN	NaN	NaN	NaN	2.37	0.39	0.34	2.36	0.25	0.3	NaN	NaN	NaN
1035	5.175	NaN	NaN	NaN	2.34	0.86	0.63	NaN	NaN	NaN	NaN	NaN	NaN	2.25	0.41	0.62	NaN	NaN	NaN	2.05	0.3	0.68	NaN	NaN	NaN	1.88	0.07	0.61	NaN	NaN	NaN	NaN	NaN	NaN	NaN	NaN	NaN	NaN	NaN	NaN	2.38	0.39	0.35	2.36	0.25	0.3	NaN	NaN	NaN
1036	5.18	NaN	NaN	NaN	2.34	0.86	0.62	NaN	NaN	NaN	NaN	NaN	NaN	NaN	NaN	NaN	NaN	NaN	NaN	2.06	0.3	0.67	NaN	NaN	NaN	1.89	0.08	0.61	NaN	NaN	NaN	NaN	NaN	NaN	NaN	NaN	NaN	NaN	NaN	NaN	2.39	0.38	0.35	2.36	0.25	0.3	NaN	NaN	NaN
1037	5.185	NaN	NaN	NaN	NaN	NaN	NaN	NaN	NaN	NaN	NaN	NaN	NaN	2.28	0.41	0.62	NaN	NaN	NaN	2.07	0.3	0.67	NaN	NaN	NaN	1.9	0.08	0.61	NaN	NaN	NaN	NaN	NaN	NaN	NaN	NaN	NaN	NaN	NaN	NaN	NaN	NaN	NaN	2.36	0.25	0.3	NaN	NaN	NaN
1038	5.19	NaN	NaN	NaN	NaN	NaN	NaN	NaN	NaN	NaN	NaN	NaN	NaN	2.28	0.41	0.63	NaN	NaN	NaN	2.08	0.3	0.67	NaN	NaN	NaN	1.91	0.09	0.61	NaN	NaN	NaN	NaN	NaN	NaN	NaN	NaN	NaN	NaN	NaN	NaN	NaN	NaN	NaN	2.36	0.25	0.3	NaN	NaN	NaN
1039	5.195	NaN	NaN	NaN	NaN	NaN	NaN	NaN	NaN	NaN	NaN	NaN	NaN	NaN	NaN	NaN	NaN	NaN	NaN	2.09	0.31	0.67	NaN	NaN	NaN	1.92	0.09	0.62	NaN	NaN	NaN	NaN	NaN	NaN	NaN	NaN	NaN	NaN	NaN	NaN	2.37	0.39	0.34	2.36	0.25	0.3	NaN	NaN	NaN
1040	5.2	NaN	NaN	NaN	NaN	NaN	NaN	NaN	NaN	NaN	NaN	NaN	NaN	2.31	0.41	0.62	NaN	NaN	NaN	2.11	0.31	0.67	NaN	NaN	NaN	1.93	0.09	0.62	NaN	NaN	NaN	NaN	NaN	NaN	NaN	NaN	NaN	NaN	NaN	NaN	2.37	0.39	0.34	2.36	0.25	0.3	NaN	NaN	NaN
1041	5.205	NaN	NaN	NaN	NaN	NaN	NaN	NaN	NaN	NaN	NaN	NaN	NaN	NaN	NaN	NaN	NaN	NaN	NaN	2.12	0.31	0.67	NaN	NaN	NaN	1.94	0.1	0.62	NaN	NaN	NaN	NaN	NaN	NaN	NaN	NaN	NaN	NaN	NaN	NaN	2.37	0.39	0.34	2.36	0.25	0.3	NaN	NaN	NaN
1042	5.21	NaN	NaN	NaN	NaN	NaN	NaN	NaN	NaN	NaN	NaN	NaN	NaN	NaN	NaN	NaN	NaN	NaN	NaN	2.13	0.31	0.67	NaN	NaN	NaN	1.95	0.1	0.62	NaN	NaN	NaN	NaN	NaN	NaN	NaN	NaN	NaN	NaN	NaN	NaN	2.37	0.39	0.34	2.37	0.25	0.3	NaN	NaN	NaN
1043	5.215	NaN	NaN	NaN	NaN	NaN	NaN	NaN	NaN	NaN	NaN	NaN	NaN	NaN	NaN	NaN	2.29	0.6	0.69	2.14	0.32	0.67	NaN	NaN	NaN	1.96	0.1	0.62	NaN	NaN	NaN	NaN	NaN	NaN	NaN	NaN	NaN	NaN	NaN	NaN	2.38	0.39	0.34	2.37	0.25	0.3	NaN	NaN	NaN
1044	5.22	NaN	NaN	NaN	NaN	NaN	NaN	NaN	NaN	NaN	NaN	NaN	NaN	NaN	NaN	NaN	NaN	NaN	NaN	2.15	0.32	0.67	NaN	NaN	NaN	1.98	0.11	0.62	NaN	NaN	NaN	NaN	NaN	NaN	NaN	NaN	NaN	NaN	NaN	NaN	2.38	0.39	0.34	2.38	0.25	0.3	NaN	NaN	NaN
1045	5.225	NaN	NaN	NaN	NaN	NaN	NaN	NaN	NaN	NaN	NaN	NaN	NaN	NaN	NaN	NaN	NaN	NaN	NaN	2.16	0.32	0.67	NaN	NaN	NaN	1.99	0.11	0.62	NaN	NaN	NaN	NaN	NaN	NaN	NaN	NaN	NaN	NaN	NaN	NaN	2.39	0.39	0.34	2.38	0.25	0.3	NaN	NaN	NaN
1046	5.23	NaN	NaN	NaN	NaN	NaN	NaN	NaN	NaN	NaN	NaN	NaN	NaN	NaN	NaN	NaN	NaN	NaN	NaN	2.17	0.32	0.67	NaN	NaN	NaN	2	0.11	0.62	NaN	NaN	NaN	NaN	NaN	NaN	NaN	NaN	NaN	NaN	NaN	NaN	2.39	0.39	0.34	NaN	NaN	NaN	NaN	NaN	NaN
1047	5.235	NaN	NaN	NaN	NaN	NaN	NaN	NaN	NaN	NaN	NaN	NaN	NaN	NaN	NaN	NaN	NaN	NaN	NaN	2.18	0.32	0.67	NaN	NaN	NaN	2.01	0.11	0.62	NaN	NaN	NaN	NaN	NaN	NaN	NaN	NaN	NaN	NaN	NaN	NaN	2.39	0.39	0.34	NaN	NaN	NaN	NaN	NaN	NaN
1048	5.24	NaN	NaN	NaN	NaN	NaN	NaN	NaN	NaN	NaN	NaN	NaN	NaN	NaN	NaN	NaN	NaN	NaN	NaN	2.19	0.32	0.67	NaN	NaN	NaN	2.03	0.11	0.62	NaN	NaN	NaN	NaN	NaN	NaN	NaN	NaN	NaN	NaN	NaN	NaN	2.39	0.39	0.34	NaN	NaN	NaN	NaN	NaN	NaN
1049	5.245	NaN	NaN	NaN	NaN	NaN	NaN	NaN	NaN	NaN	NaN	NaN	NaN	NaN	NaN	NaN	NaN	NaN	NaN	2.2	0.33	0.67	NaN	NaN	NaN	2.04	0.11	0.62	NaN	NaN	NaN	NaN	NaN	NaN	NaN	NaN	NaN	NaN	NaN	NaN	2.39	0.39	0.34	NaN	NaN	NaN	NaN	NaN	NaN
1050	5.25	NaN	NaN	NaN	NaN	NaN	NaN	NaN	NaN	NaN	NaN	NaN	NaN	NaN	NaN	NaN	NaN	NaN	NaN	2.21	0.33	0.66	NaN	NaN	NaN	2.05	0.11	0.62	NaN	NaN	NaN	NaN	NaN	NaN	NaN	NaN	NaN	NaN	NaN	NaN	2.39	0.39	0.34	NaN	NaN	NaN	NaN	NaN	NaN
1051	5.255	NaN	NaN	NaN	NaN	NaN	NaN	NaN	NaN	NaN	NaN	NaN	NaN	NaN	NaN	NaN	NaN	NaN	NaN	2.22	0.33	0.66	NaN	NaN	NaN	2.07	0.11	0.62	NaN	NaN	NaN	NaN	NaN	NaN	NaN	NaN	NaN	NaN	NaN	NaN	2.39	0.39	0.34	NaN	NaN	NaN	NaN	NaN	NaN
1052	5.26	NaN	NaN	NaN	NaN	NaN	NaN	NaN	NaN	NaN	NaN	NaN	NaN	2.35	0.61	0.69	NaN	NaN	NaN	2.23	0.33	0.66	NaN	NaN	NaN	2.08	0.11	0.62	NaN	NaN	NaN	NaN	NaN	NaN	NaN	NaN	NaN	NaN	NaN	NaN	2.4	0.39	0.34	2.37	0.25	0.3	NaN	NaN	NaN
1053	5.265	NaN	NaN	NaN	NaN	NaN	NaN	NaN	NaN	NaN	NaN	NaN	NaN	NaN	NaN	NaN	NaN	NaN	NaN	2.24	0.33	0.66	NaN	NaN	NaN	2.1	0.11	0.62	NaN	NaN	NaN	NaN	NaN	NaN	NaN	NaN	NaN	NaN	NaN	NaN	2.4	0.39	0.34	2.37	0.25	0.3	NaN	NaN	NaN
1054	5.27	NaN	NaN	NaN	NaN	NaN	NaN	NaN	NaN	NaN	NaN	NaN	NaN	2.37	0.61	0.69	NaN	NaN	NaN	2.26	0.33	0.66	NaN	NaN	NaN	2.11	0.11	0.62	NaN	NaN	NaN	NaN	NaN	NaN	NaN	NaN	NaN	NaN	NaN	NaN	2.4	0.39	0.34	2.37	0.25	0.3	NaN	NaN	NaN
1055	5.275	NaN	NaN	NaN	NaN	NaN	NaN	NaN	NaN	NaN	NaN	NaN	NaN	NaN	NaN	NaN	NaN	NaN	NaN	2.27	0.33	0.66	NaN	NaN	NaN	2.13	0.1	0.62	NaN	NaN	NaN	NaN	NaN	NaN	NaN	NaN	NaN	NaN	NaN	NaN	2.4	0.38	0.34	2.37	0.25	0.3	NaN	NaN	NaN
1056	5.28	NaN	NaN	NaN	NaN	NaN	NaN	NaN	NaN	NaN	NaN	NaN	NaN	2.38	0.62	0.69	NaN	NaN	NaN	2.28	0.33	0.66	NaN	NaN	NaN	2.14	0.1	0.62	NaN	NaN	NaN	NaN	NaN	NaN	NaN	NaN	NaN	NaN	NaN	NaN	2.41	0.38	0.34	2.37	0.25	0.3	NaN	NaN	NaN
1057	5.285	NaN	NaN	NaN	NaN	NaN	NaN	NaN	NaN	NaN	NaN	NaN	NaN	NaN	NaN	NaN	NaN	NaN	NaN	2.29	0.33	0.66	NaN	NaN	NaN	2.16	0.1	0.63	NaN	NaN	NaN	NaN	NaN	NaN	NaN	NaN	NaN	NaN	NaN	NaN	2.41	0.38	0.34	2.37	0.25	0.3	NaN	NaN	NaN
1058	5.29	NaN	NaN	NaN	NaN	NaN	NaN	NaN	NaN	NaN	NaN	NaN	NaN	2.39	0.62	0.69	NaN	NaN	NaN	2.3	0.33	0.66	NaN	NaN	NaN	2.18	0.1	0.63	NaN	NaN	NaN	NaN	NaN	NaN	NaN	NaN	NaN	NaN	NaN	NaN	2.41	0.38	0.34	2.37	0.25	0.3	NaN	NaN	NaN
1059	5.295	NaN	NaN	NaN	NaN	NaN	NaN	NaN	NaN	NaN	NaN	NaN	NaN	NaN	NaN	NaN	NaN	NaN	NaN	2.31	0.33	0.66	NaN	NaN	NaN	2.19	0.09	0.62	NaN	NaN	NaN	NaN	NaN	NaN	NaN	NaN	NaN	NaN	NaN	NaN	2.41	0.38	0.34	2.37	0.25	0.3	NaN	NaN	NaN
1060	5.3	NaN	NaN	NaN	NaN	NaN	NaN	NaN	NaN	NaN	NaN	NaN	NaN	NaN	NaN	NaN	NaN	NaN	NaN	2.32	0.33	0.66	NaN	NaN	NaN	2.21	0.09	0.62	NaN	NaN	NaN	NaN	NaN	NaN	NaN	NaN	NaN	NaN	NaN	NaN	2.41	0.38	0.34	2.37	0.25	0.3	NaN	NaN	NaN
1061	5.305	NaN	NaN	NaN	NaN	NaN	NaN	NaN	NaN	NaN	NaN	NaN	NaN	NaN	NaN	NaN	NaN	NaN	NaN	2.33	0.33	0.66	NaN	NaN	NaN	2.23	0.09	0.62	NaN	NaN	NaN	NaN	NaN	NaN	NaN	NaN	NaN	NaN	NaN	NaN	2.41	0.39	0.34	2.37	0.25	0.3	NaN	NaN	NaN
1062	5.31	NaN	NaN	NaN	NaN	NaN	NaN	NaN	NaN	NaN	NaN	NaN	NaN	NaN	NaN	NaN	NaN	NaN	NaN	2.34	0.33	0.66	NaN	NaN	NaN	2.24	0.08	0.63	NaN	NaN	NaN	NaN	NaN	NaN	NaN	NaN	NaN	NaN	NaN	NaN	2.41	0.39	0.34	2.37	0.25	0.3	NaN	NaN	NaN
1063	5.315	NaN	NaN	NaN	NaN	NaN	NaN	NaN	NaN	NaN	NaN	NaN	NaN	NaN	NaN	NaN	NaN	NaN	NaN	2.35	0.32	0.65	NaN	NaN	NaN	2.26	0.08	0.63	NaN	NaN	NaN	NaN	NaN	NaN	NaN	NaN	NaN	NaN	NaN	NaN	NaN	NaN	NaN	2.37	0.25	0.3	NaN	NaN	NaN
1064	5.32	NaN	NaN	NaN	NaN	NaN	NaN	NaN	NaN	NaN	NaN	NaN	NaN	2.43	0.62	0.69	NaN	NaN	NaN	2.36	0.32	0.65	NaN	NaN	NaN	2.28	0.08	0.63	NaN	NaN	NaN	NaN	NaN	NaN	NaN	NaN	NaN	NaN	NaN	NaN	NaN	NaN	NaN	2.37	0.25	0.3	NaN	NaN	NaN
1065	5.325	NaN	NaN	NaN	NaN	NaN	NaN	NaN	NaN	NaN	NaN	NaN	NaN	NaN	NaN	NaN	NaN	NaN	NaN	2.37	0.32	0.65	NaN	NaN	NaN	2.3	0.07	0.63	NaN	NaN	NaN	NaN	NaN	NaN	NaN	NaN	NaN	NaN	NaN	NaN	NaN	NaN	NaN	2.37	0.25	0.3	NaN	NaN	NaN
1066	5.33	NaN	NaN	NaN	NaN	NaN	NaN	NaN	NaN	NaN	NaN	NaN	NaN	2.44	0.63	0.69	NaN	NaN	NaN	2.38	0.32	0.65	NaN	NaN	NaN	2.31	0.07	0.63	NaN	NaN	NaN	NaN	NaN	NaN	NaN	NaN	NaN	NaN	NaN	NaN	NaN	NaN	NaN	2.37	0.25	0.3	NaN	NaN	NaN
1067	5.335	NaN	NaN	NaN	NaN	NaN	NaN	NaN	NaN	NaN	NaN	NaN	NaN	NaN	NaN	NaN	NaN	NaN	NaN	2.39	0.32	0.65	NaN	NaN	NaN	2.33	0.07	0.63	NaN	NaN	NaN	NaN	NaN	NaN	NaN	NaN	NaN	NaN	NaN	NaN	NaN	NaN	NaN	2.37	0.25	0.3	NaN	NaN	NaN
1068	5.34	NaN	NaN	NaN	NaN	NaN	NaN	NaN	NaN	NaN	NaN	NaN	NaN	2.45	0.63	0.69	NaN	NaN	NaN	2.4	0.31	0.65	NaN	NaN	NaN	2.35	0.06	0.63	NaN	NaN	NaN	NaN	NaN	NaN	NaN	NaN	NaN	NaN	NaN	NaN	NaN	NaN	NaN	2.37	0.25	0.3	NaN	NaN	NaN
1069	5.345	NaN	NaN	NaN	NaN	NaN	NaN	NaN	NaN	NaN	NaN	NaN	NaN	NaN	NaN	NaN	NaN	NaN	NaN	2.41	0.31	0.65	NaN	NaN	NaN	2.36	0.06	0.63	NaN	NaN	NaN	NaN	NaN	NaN	NaN	NaN	NaN	NaN	NaN	NaN	NaN	NaN	NaN	2.37	0.25	0.3	NaN	NaN	NaN
1070	5.35	NaN	NaN	NaN	NaN	NaN	NaN	NaN	NaN	NaN	NaN	NaN	NaN	2.46	0.63	0.69	NaN	NaN	NaN	2.43	0.31	0.65	NaN	NaN	NaN	2.38	0.06	0.63	NaN	NaN	NaN	NaN	NaN	NaN	NaN	NaN	NaN	NaN	NaN	NaN	NaN	NaN	NaN	2.37	0.25	0.3	NaN	NaN	NaN
1071	5.355	NaN	NaN	NaN	NaN	NaN	NaN	NaN	NaN	NaN	NaN	NaN	NaN	NaN	NaN	NaN	NaN	NaN	NaN	2.44	0.31	0.65	NaN	NaN	NaN	2.4	0.05	0.63	NaN	NaN	NaN	NaN	NaN	NaN	NaN	NaN	NaN	NaN	NaN	NaN	NaN	NaN	NaN	2.38	0.25	0.3	NaN	NaN	NaN
1072	5.36	NaN	NaN	NaN	NaN	NaN	NaN	NaN	NaN	NaN	NaN	NaN	NaN	NaN	NaN	NaN	NaN	NaN	NaN	2.45	0.3	0.65	NaN	NaN	NaN	2.42	0.05	0.63	NaN	NaN	NaN	NaN	NaN	NaN	NaN	NaN	NaN	NaN	NaN	NaN	2.39	0.4	0.33	2.38	0.25	0.3	NaN	NaN	NaN
1073	5.365	NaN	NaN	NaN	NaN	NaN	NaN	NaN	NaN	NaN	NaN	NaN	NaN	NaN	NaN	NaN	NaN	NaN	NaN	2.46	0.3	0.65	NaN	NaN	NaN	2.45	0.04	0.63	NaN	NaN	NaN	NaN	NaN	NaN	NaN	NaN	NaN	NaN	NaN	NaN	2.4	0.4	0.33	2.38	0.25	0.3	NaN	NaN	NaN
1074	5.37	NaN	NaN	NaN	NaN	NaN	NaN	NaN	NaN	NaN	NaN	NaN	NaN	NaN	NaN	NaN	NaN	NaN	NaN	2.47	0.3	0.65	NaN	NaN	NaN	2.47	0.04	0.63	NaN	NaN	NaN	NaN	NaN	NaN	NaN	NaN	NaN	NaN	NaN	NaN	2.4	0.4	0.33	2.38	0.25	0.3	NaN	NaN	NaN
1075	5.375	NaN	NaN	NaN	NaN	NaN	NaN	NaN	NaN	NaN	NaN	NaN	NaN	NaN	NaN	NaN	NaN	NaN	NaN	2.48	0.29	0.65	NaN	NaN	NaN	NaN	NaN	NaN	NaN	NaN	NaN	NaN	NaN	NaN	NaN	NaN	NaN	NaN	NaN	NaN	2.4	0.4	0.33	2.38	0.25	0.3	NaN	NaN	NaN
1076	5.38	NaN	NaN	NaN	NaN	NaN	NaN	NaN	NaN	NaN	NaN	NaN	NaN	NaN	NaN	NaN	NaN	NaN	NaN	2.49	0.29	0.65	NaN	NaN	NaN	NaN	NaN	NaN	NaN	NaN	NaN	NaN	NaN	NaN	NaN	NaN	NaN	NaN	NaN	NaN	2.4	0.4	0.33	2.38	0.25	0.3	NaN	NaN	NaN
1077	5.385	NaN	NaN	NaN	NaN	NaN	NaN	NaN	NaN	NaN	NaN	NaN	NaN	NaN	NaN	NaN	NaN	NaN	NaN	2.5	0.29	0.65	NaN	NaN	NaN	NaN	NaN	NaN	NaN	NaN	NaN	NaN	NaN	NaN	NaN	NaN	NaN	NaN	NaN	NaN	NaN	NaN	NaN	2.38	0.25	0.3	NaN	NaN	NaN
1078	5.39	NaN	NaN	NaN	NaN	NaN	NaN	NaN	NaN	NaN	NaN	NaN	NaN	NaN	NaN	NaN	NaN	NaN	NaN	2.51	0.29	0.65	NaN	NaN	NaN	NaN	NaN	NaN	NaN	NaN	NaN	NaN	NaN	NaN	NaN	NaN	NaN	NaN	NaN	NaN	NaN	NaN	NaN	2.39	0.25	0.3	NaN	NaN	NaN
1079	5.395	NaN	NaN	NaN	NaN	NaN	NaN	NaN	NaN	NaN	NaN	NaN	NaN	NaN	NaN	NaN	NaN	NaN	NaN	2.53	0.28	0.65	NaN	NaN	NaN	NaN	NaN	NaN	NaN	NaN	NaN	NaN	NaN	NaN	NaN	NaN	NaN	NaN	NaN	NaN	NaN	NaN	NaN	2.39	0.25	0.3	NaN	NaN	NaN
1080	5.4	NaN	NaN	NaN	NaN	NaN	NaN	NaN	NaN	NaN	NaN	NaN	NaN	NaN	NaN	NaN	NaN	NaN	NaN	2.53	0.28	0.65	NaN	NaN	NaN	NaN	NaN	NaN	NaN	NaN	NaN	NaN	NaN	NaN	NaN	NaN	NaN	NaN	NaN	NaN	NaN	NaN	NaN	2.39	0.25	0.3	NaN	NaN	NaN
1081	5.405	NaN	NaN	NaN	NaN	NaN	NaN	NaN	NaN	NaN	NaN	NaN	NaN	NaN	NaN	NaN	NaN	NaN	NaN	2.54	0.28	0.65	NaN	NaN	NaN	NaN	NaN	NaN	NaN	NaN	NaN	NaN	NaN	NaN	NaN	NaN	NaN	NaN	NaN	NaN	NaN	NaN	NaN	2.38	0.25	0.3	NaN	NaN	NaN
1082	5.41	NaN	NaN	NaN	NaN	NaN	NaN	NaN	NaN	NaN	NaN	NaN	NaN	NaN	NaN	NaN	NaN	NaN	NaN	2.55	0.28	0.65	NaN	NaN	NaN	NaN	NaN	NaN	NaN	NaN	NaN	NaN	NaN	NaN	NaN	NaN	NaN	NaN	NaN	NaN	NaN	NaN	NaN	2.38	0.26	0.3	NaN	NaN	NaN
1083	5.415	NaN	NaN	NaN	NaN	NaN	NaN	NaN	NaN	NaN	NaN	NaN	NaN	NaN	NaN	NaN	NaN	NaN	NaN	2.56	0.28	0.65	NaN	NaN	NaN	NaN	NaN	NaN	NaN	NaN	NaN	NaN	NaN	NaN	NaN	NaN	NaN	NaN	NaN	NaN	2.41	0.4	0.33	2.38	0.26	0.3	NaN	NaN	NaN
1084	5.42	NaN	NaN	NaN	NaN	NaN	NaN	NaN	NaN	NaN	NaN	NaN	NaN	NaN	NaN	NaN	NaN	NaN	NaN	2.57	0.28	0.65	NaN	NaN	NaN	NaN	NaN	NaN	NaN	NaN	NaN	NaN	NaN	NaN	NaN	NaN	NaN	NaN	NaN	NaN	2.41	0.4	0.33	2.38	0.26	0.3	NaN	NaN	NaN
1085	5.425	NaN	NaN	NaN	NaN	NaN	NaN	NaN	NaN	NaN	NaN	NaN	NaN	2.62	0.41	0.6	NaN	NaN	NaN	2.58	0.27	0.65	NaN	NaN	NaN	NaN	NaN	NaN	NaN	NaN	NaN	NaN	NaN	NaN	NaN	NaN	NaN	NaN	NaN	NaN	2.42	0.4	0.33	2.38	0.26	0.3	NaN	NaN	NaN
1086	5.43	NaN	NaN	NaN	NaN	NaN	NaN	NaN	NaN	NaN	NaN	NaN	NaN	2.62	0.41	0.6	NaN	NaN	NaN	2.6	0.27	0.65	NaN	NaN	NaN	NaN	NaN	NaN	NaN	NaN	NaN	NaN	NaN	NaN	NaN	NaN	NaN	NaN	NaN	NaN	2.42	0.4	0.33	2.38	0.26	0.3	NaN	NaN	NaN
1087	5.435	NaN	NaN	NaN	NaN	NaN	NaN	NaN	NaN	NaN	NaN	NaN	NaN	2.62	0.41	0.6	NaN	NaN	NaN	2.61	0.27	0.65	NaN	NaN	NaN	NaN	NaN	NaN	NaN	NaN	NaN	NaN	NaN	NaN	NaN	NaN	NaN	NaN	NaN	NaN	NaN	NaN	NaN	2.38	0.26	0.3	NaN	NaN	NaN
1088	5.44	NaN	NaN	NaN	NaN	NaN	NaN	NaN	NaN	NaN	NaN	NaN	NaN	2.62	0.41	0.6	NaN	NaN	NaN	2.62	0.27	0.65	NaN	NaN	NaN	NaN	NaN	NaN	NaN	NaN	NaN	NaN	NaN	NaN	NaN	NaN	NaN	NaN	NaN	NaN	NaN	NaN	NaN	2.38	0.26	0.3	NaN	NaN	NaN
1089	5.445	NaN	NaN	NaN	NaN	NaN	NaN	NaN	NaN	NaN	NaN	NaN	NaN	NaN	NaN	NaN	NaN	NaN	NaN	2.63	0.26	0.65	NaN	NaN	NaN	NaN	NaN	NaN	NaN	NaN	NaN	NaN	NaN	NaN	NaN	NaN	NaN	NaN	NaN	NaN	NaN	NaN	NaN	2.38	0.26	0.3	NaN	NaN	NaN
1090	5.45	NaN	NaN	NaN	NaN	NaN	NaN	NaN	NaN	NaN	NaN	NaN	NaN	NaN	NaN	NaN	NaN	NaN	NaN	2.64	0.26	0.65	NaN	NaN	NaN	NaN	NaN	NaN	NaN	NaN	NaN	NaN	NaN	NaN	NaN	NaN	NaN	NaN	NaN	NaN	NaN	NaN	NaN	2.39	0.26	0.3	NaN	NaN	NaN
1091	5.455	NaN	NaN	NaN	NaN	NaN	NaN	NaN	NaN	NaN	NaN	NaN	NaN	NaN	NaN	NaN	NaN	NaN	NaN	2.65	0.26	0.65	NaN	NaN	NaN	NaN	NaN	NaN	NaN	NaN	NaN	NaN	NaN	NaN	NaN	NaN	NaN	NaN	NaN	NaN	NaN	NaN	NaN	2.39	0.26	0.3	NaN	NaN	NaN
1092	5.46	NaN	NaN	NaN	NaN	NaN	NaN	NaN	NaN	NaN	NaN	NaN	NaN	NaN	NaN	NaN	NaN	NaN	NaN	2.65	0.26	0.65	NaN	NaN	NaN	NaN	NaN	NaN	NaN	NaN	NaN	NaN	NaN	NaN	NaN	NaN	NaN	NaN	NaN	NaN	NaN	NaN	NaN	2.39	0.26	0.3	NaN	NaN	NaN
1093	5.465	NaN	NaN	NaN	NaN	NaN	NaN	NaN	NaN	NaN	NaN	NaN	NaN	NaN	NaN	NaN	NaN	NaN	NaN	2.66	0.26	0.65	NaN	NaN	NaN	NaN	NaN	NaN	NaN	NaN	NaN	NaN	NaN	NaN	NaN	NaN	NaN	NaN	NaN	NaN	NaN	NaN	NaN	2.39	0.26	0.3	NaN	NaN	NaN
1094	5.47	NaN	NaN	NaN	NaN	NaN	NaN	NaN	NaN	NaN	NaN	NaN	NaN	NaN	NaN	NaN	NaN	NaN	NaN	2.66	0.26	0.65	NaN	NaN	NaN	NaN	NaN	NaN	NaN	NaN	NaN	NaN	NaN	NaN	NaN	NaN	NaN	NaN	NaN	NaN	NaN	NaN	NaN	2.39	0.26	0.3	NaN	NaN	NaN
1095	5.475	NaN	NaN	NaN	NaN	NaN	NaN	NaN	NaN	NaN	NaN	NaN	NaN	NaN	NaN	NaN	NaN	NaN	NaN	NaN	NaN	NaN	NaN	NaN	NaN	NaN	NaN	NaN	NaN	NaN	NaN	NaN	NaN	NaN	NaN	NaN	NaN	NaN	NaN	NaN	NaN	NaN	NaN	2.39	0.26	0.3	NaN	NaN	NaN
[truncated: 27 more columns]
