# Supplementary material for: Associations between lower-limb muscle activation and knee flexion in post-stroke individuals: A study on the stance-to-swing phases of gait
Source: PLoS One. 2017 Sep 8;12(9):e0183865. doi: 10.1371/journal.pone.0183865 (PMC5590852; doi:10.1371/journal.pone.0183865)
Supplement: S1 Dataset — (ZIP) [file pone.0183865.s001.zip › S1_Dataset/Healthy group/1/3/emg.csv]

Frame	Time	EMG Signal 1	EMG Signal 2	EMG Signal 3	EMG Signal 4	EMG Signal 5	EMG Signal 6	EMG Signal 7	EMG Signal 8
0	0	62.055	53.37	46.235	43.289	31.669	38.06	37.844	53.199
1	0.001	59.251	57.879	41.513	67.733	34.273	35.181	39.647	42.382
2	0.002	52.775	47.689	39.107	62.192	33.4	38.702	36.603	39.33
3	0.003	49.99	44.472	37.872	50.276	35.241	39.905	36.083	36.468
4	0.004	49.924	45.132	40.328	39.14	28.381	28.542	31.703	29.747
5	0.005	48.706	40.387	38.929	34.606	25.013	23.186	31.979	30.377
6	0.006	44.414	34.117	37.54	25.226	24.175	32.361	27.426	30.847
7	0.007	39.365	29.994	32.103	16.459	26.831	37.874	28.498	39.848
8	0.008	33.561	32.473	32.49	33.85	21.955	32.567	23.391	33.383
9	0.009	29.913	33.242	29.415	24.544	18.25	27.468	27.599	24.421
10	0.01	27.258	32.493	27.918	20.491	19.79	22.777	26.8	21.48
11	0.011	22.314	29.062	31.087	25.161	20.383	18.305	20.404	20.885
12	0.012	25.919	29.147	23.252	36.997	16.351	21.015	24.873	22.254
13	0.013	26.073	21.914	22.224	19.468	17.181	26.85	19.309	27.327
14	0.014	22.008	23.421	22.394	7.192	18.61	22.459	15.898	14.241
15	0.015	25.923	23.425	18.727	-0.199	13.104	20.225	15.038	7.959
16	0.016	19.808	16.118	17.612	-0.003	14.397	21.12	10.724	28.039
17	0.017	18.386	19.099	16.348	9.516	10.875	14.882	8.959	29.573
18	0.018	19.726	20.572	16.088	20.993	8.543	15.456	9.939	30.758
19	0.019	21.886	22.878	10.452	35.417	8.563	5.213	5.729	31.792
20	0.02	16.552	13.229	9.312	14.867	7.847	0.227	10.455	9.254
21	0.021	20.179	10.407	10.145	0.731	8.904	-4.529	-0.468	-6.287
22	0.022	11.861	7.818	6.565	6.37	5.932	-0.536	4.727	-0.099
23	0.023	9.415	3.356	5.551	2.973	8.027	3.116	0.065	5.537
24	0.024	8.571	4.364	5.358	-11.808	5.886	4.489	6.287	31.928
25	0.025	8.946	2.141	-0.784	-7.762	3.779	1.069	4.222	-3.362
26	0.026	-1.266	2.677	4.549	-0.956	5.775	-4.828	3.972	-27.383
27	0.027	0.771	8.688	0.832	2.207	1.225	2.866	5.303	-16.139
28	0.028	0.35	0.626	3.74	4.809	-0.964	0.73	6.295	-13.573
29	0.029	-1.951	-1.368	0.695	21.797	-4.65	5.02	4.813	-4.576
30	0.03	-9.218	-0.211	-5.014	8.063	-5.794	-0.712	1.05	-2.508
31	0.031	-14.494	-9.249	-10.088	-4.46	-4.574	-4.08	0.624	-11.801
32	0.032	-12.158	-7.2	-8.527	-11.714	-3.698	0.731	-1.502	-5.164
33	0.033	-11.317	-3.348	-4.01	-6.717	-4.14	0.55	-1.839	-3.718
34	0.034	-8.284	-6.797	-1.379	-2.278	-5.509	-2.121	-2.13	-6.676
35	0.035	-9.642	-5.357	-5.471	-4.56	-2.779	-3.391	-3.152	-5.529
36	0.036	-7.264	-1.35	-9.129	-9.498	-6.208	-7.519	-2.201	-8.012
37	0.037	-10.253	-8.127	-11.187	-8.998	-6.309	-4.838	-5.468	5.611
38	0.038	-6.602	-4.781	-5.46	1.228	-6.375	-6.566	-7.146	3.026
39	0.039	-10.244	-13.374	-6.848	2.032	-6.988	-13.068	-6.077	-16.932
40	0.04	-8.413	-10.883	-3.35	-12.809	-6.598	-12.771	-6.713	-14.989
41	0.041	-13.491	-16.277	-8.714	-7.466	-7.721	-10.889	-7.886	-3.912
42	0.042	-6.315	-8.85	-12.485	-6.146	-6.486	-9.36	-11.536	-10.796
43	0.043	-7.805	-10.275	-13.499	-11.164	-8.321	-14.367	-11.472	-13.177
44	0.044	-5.373	-9.72	-13.507	-21.564	-10.512	-6.944	-14.472	-15.323
45	0.045	-18.954	-23.246	-8.44	-25.564	-7.06	-8.187	-11.234	-11.027
46	0.046	-13.528	-13.894	-5.267	-17.552	-14.225	-11.337	-12.613	-7.079
47	0.047	-15.606	-12.429	-7.48	-3.884	-9.557	-9.052	-8.35	-0.98
48	0.048	-14.339	-14.208	-16.621	1.712	-10.476	-13.317	-11.411	-9.543
49	0.049	-15.937	-15.753	-13.151	-14.321	-6.527	-8.644	-3.599	-0.079
50	0.05	-22.527	-12.215	-16.814	-12.324	-8.559	-4.134	-19.372	-1.425
51	0.051	-21.427	-15.718	-9.523	-18.151	-10.505	-13.079	-8.731	-19.495
52	0.052	-24.586	-14.769	-12.491	-19.921	-9.936	-11.956	-10.669	-12.042
53	0.053	-21.752	-11.901	-16.825	-15.313	-10.329	-15.474	-12.413	-14.449
54	0.054	-15.817	-12.706	-19.22	-22.514	-9.947	-12.408	-13.962	-3.882
55	0.055	-19.951	-18.345	-14.458	-3.033	-12.088	-15.347	-9.71	-21.373
56	0.056	-16.529	-16.437	-13.949	-17.229	-9.391	-14.609	-8.547	-19.118
57	0.057	-11.953	-15.889	-12.268	-24.842	-9.79	-13.861	-7.389	-17.049
58	0.058	-13.763	-19.987	-12.719	-13.296	-4.96	-10.402	-12.616	-15.173
59	0.059	-10.343	-20.205	-16.067	-15.468	-6.906	-9.852	-15.521	-13.489
60	0.06	-12.919	-16.742	-12.062	-5.841	-7.501	-11.621	-7.584	-12.007
61	0.061	-12.589	-15.405	-10.763	9.969	-6.929	-8.746	-10.675	-13.425
62	0.062	-8.583	-15.813	-12.749	-10.977	-7.514	-11.295	-13.58	-12.326
63	0.063	-9.985	-9.835	-15.127	-8.899	-4.035	-11.713	-9.319	-13.55
64	0.064	-12.344	-14.122	-14.02	-18.638	-8.49	-10.567	-13	-11.274
65	0.065	-5.798	-14.92	-12.908	-20.457	-7.905	-11.746	-10.68	-16.555
66	0.066	-8.733	-4.099	-16.443	-15.887	-4.424	-5.958	-10.104	-13.706
67	0.067	-13.022	-2.571	-12.427	-2.981	-4.036	-10.037	-10.688	-12.964
68	0.068	-10.731	-12.647	-12.86	-8.256	-4.427	0.783	-10.115	-15.328
69	0.069	-12.696	-8.981	-14.254	-19.329	-10.433	2.31	-6.635	-13.436
70	0.07	-17.371	-12.472	-7.719	-6.4	-7.924	0.941	0.718	-3.406
71	0.071	-15.663	-2.819	-2.921	-1.224	-10.255	-2.757	-13.211	-13.529
72	0.072	-22.661	-11.737	-7.217	-15.594	-9.678	-8.77	8.073	-1.79
73	0.073	-17.864	-10.599	-8.028	-5.954	0.382	-11.865	-0.241	-6.481
74	0.074	-17.127	-13.719	-9.99	-14.714	-0.976	-14.756	2.282	-13.673
75	0.075	-14.84	-8.899	-16.017	-16.325	-4.656	-10.488	-23.446	-12.529
76	0.076	-11.387	-9.688	-11.985	-6.313	-3.496	-12.799	-13.372	-9.085
77	0.077	-10.84	-8.918	-8.521	13.204	-6.594	-9.301	-16.452	2.668
78	0.078	-6.801	-18.4	-5.254	-6.551	-17.43	-7.349	-13.73	1.086
79	0.079	-12.628	-14.725	-3.525	-9.074	-7.367	-6.746	-11.203	5.322
80	0.08	-8.577	-18.214	-8.378	-11.404	-11.043	-6.331	-13.52	-6.489
81	0.081	-12.071	-15.121	-11.687	-9.294	-14.524	-12.697	-11.391	-17.526
82	0.082	-7.434	-18.033	-14.604	-18.997	-13.551	-10.163	-13.324	-7.476
83	0.083	-11.495	-13.776	-13.256	0.331	-14.51	2.061	-15.068	-8.64
84	0.084	-11.874	-9.703	-12.866	-7.231	-11.985	-3.135	-13.52	-5.148
85	0.085	-13.211	-6.218	-11.703	-14.208	-9.65	-7.754	-9.258	-8.241
86	0.086	-7.392	-6.789	-13.633	4.94	-10.219	-3.47	-8.093	-7.255
87	0.087	-11.439	-12.201	-10.145	-2.618	-9.627	-7.117	-6.926	-11.485
88	0.088	-16.256	-17.033	-9.749	-18.881	-9.028	-25.082	-5.952	-12.213
89	0.089	-14.292	-16.441	-11.666	-8.227	-8.624	-12.273	-4.984	-4.237
90	0.09	-17.178	-14.693	-7.384	-21.767	-10.928	-9.921	-9.236	-3.25
91	0.091	-22.964	-13.324	-9.869	-20.03	-12.074	-7.761	-10.012	-2.275
92	0.092	-14.045	-13.701	-13.133	-24.671	-7.605	-13.537	-10.588	-13.675
93	0.093	-15.181	-12.519	-10.979	-20.41	-7.012	-18.722	-7.298	-15.19
94	0.094	-16.122	-12.112	-12.887	-0.86	-8.349	-23.325	-16.193	-28.13
95	0.095	-11.26	-10.927	-14.016	13.266	-6.98	-16.121	-9.798	-26.369
96	0.096	-10.47	-15.755	-10.498	0.493	-7.356	-1.75	-8.622	-12.022
97	0.097	-19.344	-17.665	-12.783	-20.59	-6.183	-3.636	-7.643	-21.677
98	0.098	-15.834	-18.229	-10.615	-28.881	-9.649	-8.806	-12.466	-16.398
99	0.099	-14.835	-27.109	-6.129	-26.316	-4.788	-10.297	-9.944	-11.698
100	0.1	-17.708	-18.186	-12.669	-28.599	-10.759	-8.884	-10.697	-12.989
101	0.101	-16.9	-14.687	-11.859	-5.164	-6.672	-12.498	-8.757	-1.122
102	0.102	-14.536	-7.308	-2.907	-8.294	-11.489	-11.282	-10.674	-12.119
103	0.103	-17.982	-12.112	-6.343	-16.631	-9.542	-12.198	-10.081	-16.325
104	0.104	-11.94	-12.845	-3.197	-3.834	-7.784	-13.116	-8.713	-19.952
105	0.105	-17.498	-13.581	-7.988	-6.119	-9.119	-12.288	-13.147	-18.733
106	0.106	-12.611	-11.625	-17.614	-12.467	-7.744	-11.468	-10.224	-19.663
107	0.107	-14.493	-9.661	-16.399	-14.371	-8.111	-7.93	-8.845	-10.717
108	0.108	-18.502	-13.691	-17.505	-16.111	-8.477	-7.291	-11.149	-14.155
109	0.109	-18.838	-14.047	-16.482	-14.536	-6.52	-12.645	-9.971	-11.006
110	0.11	-18.395	-14.394	-17.393	-7.335	-8.634	-11.994	-11.891	-11.917
111	0.111	-15.444	-12.22	-16.559	-13.695	-9.969	-8.641	-9.935	-9.347
112	0.112	-16.555	-11.008	-15.724	-0.472	-11.888	-5.681	-9.723	-5.231
113	0.113	-21.534	-8.254	-13.731	-5.656	-9.166	-13.563	-6.996	-13.107
114	0.114	-20.907	-10.333	-15.606	-0.984	-13.406	-12.344	-10.456	-12.082
115	0.115	-15.446	-14.734	-12.65	-5.214	-9.908	-11.327	-7.541	-12.995
116	0.116	-17.33	-15.275	-13.948	-11.568	-10.286	-12.247	-10.231	-12.17
117	0.117	-13.993	-15.81	-13.504	-10.363	-7.37	-11.421	-5.951	-4.757
118	0.118	-12.208	-15.382	-15.574	-7.213	-5.421	-5.764	-8.449	-3.724
119	0.119	-8.681	-14.972	-11.834	-4.283	-5.023	-15.192	-10.751	-13.343
120	0.12	-9.025	-8.359	-13.131	-12.211	-2.885	-8.76	-11.119	-6.9
121	0.121	-8.599	-15.101	-10.937	-19.529	-6.747	-12.2	-9.936	-7.993
122	0.122	-5.852	-9.06	-12.03	-20.43	-8.096	-15.266	-13.416	-13.168
123	0.123	-9.301	-9.8	-17	-7.222	-6.738	-16.206	-13.777	-16.007
124	0.124	-9.644	-11.706	-12.294	-5.23	-7.895	-10.186	-11.058	-8.017
125	0.125	-12.307	-13.616	-9.334	-6.934	-9.822	-9.4	-10.657	-13.197
126	0.126	-14.2	-19.005	-12.768	-17.931	-7.888	-12.862	-14.925	-12.186
127	0.127	-16.293	-17.048	-9.423	-22.139	-12.143	-5.492	-9.505	-9.622
128	0.128	-15.483	-17.604	-13.436	-23.244	-10.404	-10.307	-8.927	-10.352
129	0.129	-19.704	-13.52	-10.865	-10.048	-11.768	-9.512	-5.639	-12.255
130	0.13	-21.42	-12.145	-9.464	-11.758	-10.418	-7.177	-5.053	-7.574
131	0.131	-20.036	-12.514	-12.329	-13.277	-10.04	-5.231	-8.531	-4.656
132	0.132	-21.37	-14.618	-12.678	-14.592	-9.666	-11.226	-6.206	-7.167
133	0.133	-18.441	-16.534	-13.807	-15.726	-9.283	-8.899	-9.106	-12.566
134	0.134	-18.807	-11.481	-8.934	-12.203	-11.418	-6.951	-11.812	-7.714
135	0.135	-12.985	-14.744	-12.38	-11.203	-7.55	-7.52	-12.199	-17.766
136	0.136	-12.196	-9.303	-11.767	-12.147	-8.902	-11.579	-12.386	-22.013
137	0.137	-15.662	-14.118	-12.318	-11.33	-13.351	-10.217	-13.152	-23.159
138	0.138	-16.227	-13.522	-13.645	-15.361	-10.447	-11.57	-8.887	-19.67
139	0.139	-7.309	-14.085	-16.903	-11.855	-10.055	-8.682	-11.788	-12.306
140	0.14	-8.452	-16.592	-16.488	-11.242	-6.765	-7.521	-5.981	2.413
141	0.141	-9.595	-13.278	-13.751	-10.643	-9.667	-4.04	-11.596	0.289
142	0.142	-10.551	-15.386	-12.564	-8.1	-3.663	-10.619	-9.668	-17.118
143	0.143	-13.432	-14.205	-11.768	-10.398	-9.655	-13.528	-12.963	-10.152
144	0.144	-9.155	-16.122	-12.522	-9.202	-7.333	-7.542	-14.711	-3.77
145	0.145	-13.195	-11.266	-9.407	-9.543	-2.492	-13.165	-14.331	-5.715
146	0.146	-16.657	-14.734	-8.229	-8.324	-8.489	-13.749	-9.888	-0.488
147	0.147	-14.693	-6.004	-10.922	-13.124	-9.262	-15.679	-10.474	-24.286
148	0.148	-16.418	-11.992	-13.04	-23.94	-12.738	-17.413	-4.675	-27.573
149	0.149	-15.05	-11.011	-11.092	-22.376	-13.317	-12.579	-12.04	-24.469
150	0.15	-19.485	-4.238	-8.558	-0.687	-10.412	-13.162	-9.142	-21.749
151	0.151	-21.217	-15.646	-13.385	33.776	-9.061	-12.583	-11.666	-8.97
152	0.152	-16.368	-20.272	-12.798	10.989	-1.709	-7.75	-7.61	-15.921
153	0.153	-15.777	-21.611	-14.714	-17.991	-6.94	-8.339	-9.554	-13.779
154	0.154	-18.671	-17.921	-11.803	-29.179	-9.848	-8.923	-12.856	-11.83
155	0.155	-15.174	-7.07	-9.281	-12.11	-10.624	-5.445	-11.123	-6.584
156	0.156	-14.777	-11.322	-10.633	-15.173	-8.305	-10.873	-13.649	-8.105
157	0.157	-13.597	-14.99	-10.251	4.603	-10.242	-12.816	-8.239	-6.729
158	0.158	-12.423	-13.823	-10.641	-8.13	-6.957	-14.765	-10.183	-10.395
159	0.159	-15.117	-19.048	-12.583	-19.712	-5.22	-18.839	-10.779	-11.571
160	0.16	-11.619	-18.074	-12.388	-0.523	-10.061	-11.88	-9.049	-8.498
161	0.161	-13.921	-20.589	-11.615	-23.703	-8.133	-7.043	-9.451	-7.538
162	0.162	-14.283	-13.233	-10.838	-20.561	-6.399	-6.253	-10.82	-13.495
163	0.163	-11.552	-14.196	-14.122	-6.38	-9.893	-11.855	-11.998	-12.676
164	0.164	-12.696	-16.714	-7.539	-13.895	-11.251	-5.276	-6.011	-9.167
165	0.165	-16.163	-9.367	-10.438	-16.22	-6.417	-6.052	-10.283	-9.736
166	0.166	-16.529	-8.396	-12.951	-18.323	-8.355	-8.376	-12.622	-13.775
167	0.167	-17.673	-7.619	-12.175	-16.362	-10.101	-7.801	-9.156	-18.578
168	0.168	-15.712	-3.552	-15.654	-0.459	-9.716	-11.099	-11.103	-12.567
169	0.169	-17.621	-11.492	-12.363	5.951	-12.037	-7.038	-8.222	-10.266
170	0.17	-16.829	-14.595	-14.1	-11.438	-9.909	-10.528	-7.856	-13.757
171	0.171	-14.104	-17.499	-15.45	-32.516	-8.748	-6.078	-5.557	-9.113
172	0.172	-15.252	-18.277	-15.053	-24.193	-6.815	-11.498	-11.383	-13.178
173	0.173	-18.73	-12.673	-16.207	-21.688	-1.983	-8.01	-7.342	-11.81
174	0.174	-18.34	-13.261	-14.274	-10.09	-9.927	-4.718	-12.195	-10.444
175	0.175	-13.503	-13.841	-13.111	-7.951	-6.837	-10.123	-10.274	-8.302
176	0.176	-7.504	-9.776	-13.879	-13.746	-9.746	-9.538	-10.866	-11.978
177	0.177	-9.83	-13.273	-10	-8.531	-8.972	-12.831	-8.362	-4.631
178	0.178	-10.412	-15.606	-13.474	-10.069	-9.753	-11.084	-7.013	-1.531
179	0.179	-8.474	-12.711	-8.047	-8.702	-6.27	-6.242	-11.856	-8.291
180	0.18	-11.372	-13.878	-7.458	-9.844	-5.688	-6.822	-12.445	-4.021
181	0.181	-10.01	-15.815	-12.094	-15.843	-5.108	-8.561	-8.388	-6.327
182	0.182	-13.29	-12.917	-10.342	-10.611	-10.909	-8.943	-10.911	-12.892
183	0.183	-14.439	-10.981	-11.686	-7.696	-8.588	-8.561	-10.53	-10.36
184	0.184	-11.715	-14.463	-14.969	-10.187	-9.164	-15.143	-7.636	-8.029
185	0.185	-13.635	-10.396	-10.115	-7.844	-11.095	-14.178	-10.355	-12.871
186	0.186	-13.426	-13.882	-10.687	-11.316	-10.505	-13.399	-11.518	-16.158
187	0.187	-16.118	-12.527	-7.772	-11.883	-9.14	-12.626	-10.751	-12.093
188	0.188	-19.591	-18.333	-13.574	-13.61	-11.459	-10.694	-7.465	-15.575
189	0.189	-19.194	-9.433	-12.794	-13.213	-7.389	-11.274	-8.629	-12.28
190	0.19	-20.335	-20.271	-10.85	-9.913	-9.897	-8.363	-9.795	-8.192
191	0.191	-16.839	-16.022	-12.776	-12.806	-13.175	-10.878	-7.861	-15.124
192	0.192	-17.223	-14.856	-13.342	-10.859	-10.267	-9.517	-10.767	-14.128
193	0.193	-16.059	-13.699	-10.809	-13.552	-5.029	-7.392	-8.055	-11.602
194	0.194	-19.542	-12.732	-12.155	-8.704	-9.861	-10.102	-13.859	-13.909
195	0.195	-12.961	-11.774	-11.757	-12.175	-7.921	-10.486	-8.248	-17.37
196	0.196	-19.742	-19.711	-9.808	-10.233	-8.495	-7.587	-10.182	-8.649
197	0.197	-15.489	-12.362	-8.63	-11.975	-13.332	-13.59	-9.596	-12.112
198	0.198	-9.877	-13.326	-10.741	-9.462	-10.04	-9.347	-10.173	-11.146
199	0.199	-11.811	-7.333	-13.443	-3.084	-7.137	-11.68	-12.675	-10.175
200	0.2	-9.876	-9.657	-13.815	-3.86	-7.52	-11.1	-11.32	-7.649
201	0.201	-10.456	-14.493	-8.968	-16.035	-6.162	-11.684	-10.146	-9.956
202	0.202	-9.099	-8.506	-15.542	-17.732	-7.317	-7.623	-11.298	-16.509
203	0.203	-12.384	-12.584	-11.273	-13.078	-6.923	-12.462	-7.795	-19.001
204	0.204	-11.986	-14.53	-8.938	-5.937	-8.08	-10.535	-10.683	-23.045
205	0.205	-14.685	-9.888	-12.409	-7.117	-7.882	-7.636	-12.602	-22.443
206	0.206	-17.382	-12.787	-12.971	-15.44	-9.232	-8.027	-10.649	-15.06
207	0.207	-14.469	-10.271	-12.378	-18.545	-6.133	-1.653	-9.858	-0.326
208	0.208	-18.911	-10.665	-9.849	-9.635	-8.063	-7.662	-7.13	14.605
209	0.209	-17.156	-17.251	-14.285	-8.482	-8.442	-13.282	-9.822	16.562
210	0.21	-19.67	-12.426	-11.369	-15.854	-6.307	-16.771	-8.25	-2.766
211	0.211	-20.06	-13.214	-13.874	-20.695	-7.663	-25.483	-8.035	-41.249
212	0.212	-17.164	-15.547	-14.244	-18.201	-6.896	-17.171	-6.656	-35.808
213	0.213	-15.246	-8.981	-10.171	-6.021	-10.592	-11.954	-9.348	-20.704
214	0.214	-13.326	-9.775	-11.529	20.292	-11	-9.067	-10.489	-7.136
215	0.215	-13.158	-21.983	-9.203	-13.776	-9.668	-8.31	-6.98	-19.515
216	0.216	-11.827	-20.241	-9.595	-18.23	-7.561	-6.002	-9.294	-23.191
217	0.217	-16.111	-18.709	-12.306	-22.309	-7.973	-4.087	-11.41	0.633
218	0.218	-16.728	-11.557	-10.381	-11.105	-9.933	-6.048	-6.168	22.495
219	0.219	-8.821	-10.4	-11.16	-14.403	-8.416	-10.131	-8.09	-3.058
220	0.22	-10.014	-11.577	-12.519	-11.294	-8.647	-9.768	-7.494	-6.361
221	0.221	-11.017	-14.692	-15.042	-2.978	-10.04	-11.146	-9.223	-9.443
222	0.222	-6.206	-7.938	-13.502	4.53	-8.526	-16.982	-9.6	-23.575
223	0.223	-10.485	-12.219	-9.074	11.49	-5.079	-12.955	-15.018	-21.056
224	0.224	-9.73	-19.589	-9.676	-11.954	-9.564	-16.466	-11.532	-14.072
225	0.225	-14.579	-20.575	-11.446	-15.06	-10.191	-7.789	-12.126	-7.683
226	0.226	-14.011	-10.916	-16.311	-6.746	-13.728	-4.345	-13.873	-1.878
227	0.227	-16.929	-12.091	-14.399	-24.536	-9.331	-7.472	-13.501	-10.584
228	0.228	-19.457	-13.269	-15.007	-22.2	-12.293	-10.41	-12.165	-18.501
229	0.229	-22.77	-12.321	-13.703	-15.817	-12.748	-7.922	-7.332	-17.134
230	0.23	-21.629	-15.237	-13.363	-2.289	-9.517	-8.729	-9.276	-15.975
231	0.231	-21.267	-12.74	-15.542	-11.02	-12.473	-10.709	-12.185	-12.493
232	0.232	-20.133	-18.375	-15.98	-15.688	-6.529	-7.471	-10.831	-15.603
233	0.233	-18.039	-18.972	-12.547	-25.761	-10.843	-9.267	-10.454	-12.72
234	0.234	-17.303	-15.693	-15.496	-16.86	-11.675	-7.972	-10.853	0.432
235	0.235	-13.081	-12.811	-11.872	-8.569	-11.148	-15.377	-15.314	-13.126
236	0.236	-14.857	-12.442	-14.241	-11.688	-13.142	-12.323	-9.904	-11.396
237	0.237	-12.37	-15.75	-8.489	-12.65	-9.14	-9.468	-10.501	-9.862
238	0.238	-12.791	-12.862	-10.866	-11.878	-8.813	-13.775	-8.576	-8.517
239	0.239	-15.734	-14.819	-14.405	-9.559	-9.256	-16.144	-8.008	-17.431
240	0.24	-13.055	-9.028	-13.878	-10.13	-10.467	-9.606	-7.628	-16.278
241	0.241	-8.057	-17.959	-14.517	-12.064	-6.853	-12.183	-9.966	-13.179
242	0.242	-11.365	-11.975	-14.967	-14.982	-10.204	-9.918	-12.106	-12.228
243	0.243	-13.125	-12.963	-7.69	-11.535	-9.866	-13.446	-12.505	-9.725
244	0.244	-11.796	-8.14	-10.857	-13.875	-7.206	-11.555	-9.03	-12.053
245	0.245	-9.492	-10.672	-11.887	-9.829	-6.113	-9.885	-10.214	-7.234
246	0.246	-16.081	-12.999	-14.466	-5.017	-8.309	-9.558	-9.073	-11.914
247	0.247	-17.068	-13.595	-16.87	-8.313	-10.309	-2.261	-7.923	-10.182
248	0.248	-19.6	-11.669	-10.366	-11.229	-10.181	-7.557	-12.199	-13.683
249	0.249	-15.549	-15.75	-14.702	-12.607	-12.566	-12.461	-6.798	-12.337
250	0.25	-19.049	-14.408	-9.151	-13.99	-8.754	-10.004	-14.753	-11.949
251	0.251	-19.645	-12.101	-11.151	-16.935	-11.329	-9.272	-11.675	-11.549
252	0.252	-16.759	-13.278	-15.867	-11.767	-6.938	-9.911	-16.532	-13.493
253	0.253	-20.261	-14.452	-16.528	-11.25	-11.066	-5.33	-12.293	-8.691
254	0.254	-19.508	-17.372	-14.088	-15.945	-12.488	-11.978	-14.634	-9.311
255	0.255	-18.179	-13.904	-16.482	-14.236	-12.946	-10.113	-12.72	-12.644
256	0.256	-15.298	-15.078	-13.657	-9.421	-9.726	-9.394	-12.163	-12.096
257	0.257	-13.389	-12.38	-13.923	-10.811	-12.698	-13.503	-9.28	-15.586
258	0.258	-17.662	-12.004	-15.931	-8.929	-13.156	-15.495	-9.68	-12.292
259	0.259	-9.75	-10.475	-15.62	-9.554	-10.518	-17.496	-14.536	-15.387
260	0.26	-6.279	-8.56	-12.792	-8.223	-8.454	-13.507	-10.105	-16.539
261	0.261	-7.258	-12.831	-18.081	-9.614	-4.066	-5.647	-13.025	-10.551
262	0.262	-2.421	-6.267	-10.216	-12.552	4.579	-9.195	-7.235	-4.592
263	0.263	-4.935	-3.763	-5.057	-6.592	-1.487	-8.275	-11.316	-15.273
264	0.264	-2.606	-11.131	-8.011	-12.614	-2.513	-5.426	-10.755	-2.332
265	0.265	-9.178	-20.039	-5.559	-16.669	-3.554	-11.47	-0.711	-0.596
266	0.266	-9.95	-6.892	-12.973	-5.878	-4.393	-9.193	-7.886	-21.321
267	0.267	-4.334	-15.608	-6.264	-1.273	-8.518	-7.295	-9.068	-1.601
268	0.268	-12.274	-17.16	-14.24	-2.664	-5.071	-16.043	-7.929	0.919
269	0.269	-11.305	-15.803	-13.302	-19.746	-3.195	-10.089	-8.906	3.249
270	0.27	-10.33	-14.644	-12.388	-17.471	-3.823	-13.222	-7.955	-24.431
271	0.271	-16.326	-15.816	-13.213	-2.605	-8.708	-6.481	-5.45	-5.674
272	0.272	-21.942	-12.733	-2.616	-20.038	-8.17	-7.294	-4.691	-15.749
273	0.273	-25.417	-13.707	-6.914	1.052	-8.786	-12.95	-5.29	-25.067
274	0.274	-28.704	-12.94	-3.273	-7.282	-7.463	-9.496	2.051	-10.964
275	0.275	-20.961	-15.264	-6.788	-9.843	-2.074	-8.945	-6.861	-8.467
276	0.276	-15.736	-14.686	-12.047	-30.987	-6.937	-15.549	-0.865	-15.451
277	0.277	-20.575	-15.257	-9.177	-22.703	-5.029	-14.792	0.089	-21.853
278	0.278	-12.637	-14.667	3.955	-9.972	-0.983	-17.128	-12.691	-16.064
279	0.279	-15.726	-17.182	-1.875	1.597	-8.932	-10.563	-14.432	-10.855
280	0.28	-14.752	-12.729	-3.641	-0.567	-14.945	-2.647	-15.981	-9.321
281	0.281	-13.968	-10.975	-11.6	-6.388	-13.984	-1.692	-17.331	-5.082
282	0.282	-9.885	-14.449	-12.982	-15.11	-16.888	-2.672	-10.943	-6.251
283	0.283	-10.44	-17.735	-19.396	-19.77	-14.367	-1.903	-9.777	-14.583
284	0.284	-10.997	-11.153	-15.938	1.882	-16.687	-14.107	-10.737	-11.498
285	0.285	-15.031	-12.112	-19.06	-7.421	-13.199	-19.341	-13.626	-14.403
286	0.286	-18.483	-14.617	-14.241	-32.965	-9.895	-11.412	-9.365	-13.642
287	0.287	-15.161	-15.381	-13.474	-22.903	-10.459	-10.059	-13.412	-12.879
288	0.288	-12.228	-13.432	-17.539	-19.807	-15.275	-11.214	-9.911	-13.471
289	0.289	-18.199	-12.837	-19.48	-28.135	-15.834	-14.694	-15.885	-12.905
290	0.29	-13.919	-8.764	-13.48	-15.379	-6.909	1.381	-10.251	-18.345
291	0.291	-22.794	-16.68	-12.704	-3.764	-10.563	-5.566	-12.166	-7.522
292	0.292	-19.282	-10.667	-3.212	11.139	-16.528	-16.184	-14.079	-9.073
293	0.293	-11.91	-13.749	-9.595	-10.145	-11.269	-14.226	-14.643	-13.343
294	0.294	-18.664	-12.763	-17.899	-7.435	-0.396	5.141	-6.687	-4.443
295	0.295	-19.422	-20.682	-16.921	-4.911	-1.712	-7.605	-5.505	3.882
296	0.296	-13.79	-15.448	-2.198	-21.156	-5.349	-9.903	-15.163	-12.177
297	0.297	-13.2	-14.472	-8.565	-14.747	-8.788	-3.493	-8.755	-9.86
298	0.298	-11.25	-8.469	-10.483	-5.054	-7.778	-5.392	-9.892	-16.266
299	0.299	-10.656	-9.234	-26.323	0.184	-8.701	-14.068	-8.903	-22.092
300	0.3	-11.983	-11.165	-19.915	4.847	-9.435	-25.068	-9.847	-27.314
301	0.301	-11.572	-14.454	-10.211	3.512	-7.064	-9.165	-9.049	-9.899
302	0.302	-10.384	-12.707	-8.445	4.691	-5.078	-2.733	-9.799	6.354
303	0.303	-11.518	-12.314	-9.965	-6.136	-3.091	-4.624	-7.841	4.218
304	0.304	-8.782	-14.626	-11.288	-16.184	-2.456	-2.839	-8.395	2.272
305	0.305	-13.592	-13.459	-10.094	-25.061	-3.756	-13.834	-7.785	-6.449
306	0.306	-11.627	-16.156	-13.54	-19.041	-6.028	-20.952	-9.113	-20.78
307	0.307	-17.592	-13.44	-12.531	-5.076	-3.067	-6.586	-14.499	-18.843
308	0.308	-11.948	-8.588	-7.657	-6.976	-4.172	-4.603	-7.889	-10.147
309	0.309	-18.504	-12.062	-11.872	-22.813	-9.919	-2.815	-8.627	-21.193
310	0.31	-17.702	-13.984	-17.444	-16.392	-9.08	-4.308	-9.375	-19.835
311	0.311	-23.287	-12.235	-12.56	-18.299	-8.433	-17.218	-11.278	-18.657
312	0.312	-19.783	-15.719	-13.098	-9.557	-5.076	-18.898	-9.317	-10.316
313	0.313	-19.18	-9.324	-20.786	-14.17	-13.901	-7.82	-8.702	-5.071
314	0.314	-17.426	-17.25	-8.93	-24.195	0.486	-12.024	-10.028	-11.849
315	0.315	-11.605	-18.219	-10.428	-4.615	-5.261	-10.807	-10.387	-11.078
316	0.316	-12.371	-17.26	-6.121	-12.915	-6.941	-14.241	-7.448	-10.293
317	0.317	-7.526	-16.483	-25.628	-15.392	-24.298	-11.096	-7.811	-12.262
318	0.318	-13.516	-14.164	-28.291	5.745	-3.149	-8.138	-13.597	-6.26
319	0.319	-12.74	-10.684	-5.027	-2.525	-11.412	-16.024	-7.964	-18.436
320	0.32	-10.806	-4.686	-8.084	-10.051	-8.841	-16.94	-12.785	-13.194
321	0.321	-7.512	-7.01	-10.745	-21.634	-11.105	-10.123	-9.472	-17.862
322	0.322	-15.251	-8.943	-13.217	-23.719	-13.185	-7.557	-6.546	-10.724
323	0.323	-14.288	-13.579	-10.846	-14.004	-11.2	-13.127	-13.494	-9.581
324	0.324	-13.322	-20.156	-12.938	-5.238	-12.892	-12.501	-10.566	-8.43
325	0.325	-14.102	-17.64	-10.961	-3.641	-14.389	-9.167	-14.8	-5.334
326	0.326	-13.319	-18.418	-12.667	-7.858	-10.073	-10.863	-5.885	-6.297
327	0.327	-16.781	-17.837	-11.082	-14.239	-11.183	-14.306	-9.355	-12.303
328	0.328	-20.054	-10.49	-12.396	-8.23	-12.294	-12.908	-12.434	-16.378
329	0.329	-17.135	-11.463	-8.672	-7.227	-9.144	-6.293	-7.591	-14.449
330	0.33	-16.729	-21.143	-7.474	-13.948	-10.065	-11.092	-11.851	-8.447
331	0.331	-20.005	-14.754	-4.343	-19.896	-12.537	-10.273	-11.073	-14.052
332	0.332	-21.153	-13.594	-3.344	-17.538	-10.17	-12.548	-10.487	-12.105
333	0.333	-15.136	-10.5	-2.546	-14.015	-8.195	-5.931	-11.053	-8.792
334	0.334	-17.64	-13.408	-4.844	-10.699	-7.57	-6.666	-15.101	-9.349
335	0.335	-15.308	-12.634	-6.752	-14.742	-11.589	-12.258	-7.148	-10.673
336	0.336	-15.886	-11.854	-16.787	-13.369	-11.926	-10.304	-13.13	-10.271
337	0.337	-12.59	-16.691	-15.398	-12.016	-9.553	-12.205	-12.149	-9.87
338	0.338	-12.002	-14.752	-11.684	-5.41	-6.602	-10.443	-15.041	-7.184
339	0.339	-9.477	-10.681	-17.644	3.522	-6.173	-15.267	-10.771	-7.621
340	0.34	-12.766	-15.516	-14.512	-14.459	-5.741	-13.314	-8.436	-12.456
341	0.341	-11.591	-17.444	-17.375	-11.906	-10.527	-17.337	-11.905	-17.284
342	0.342	-7.138	-12.023	-11.331	-14.183	-9.897	-9.376	-7.241	-8.56
343	0.343	-11.187	-16.858	-15.349	-7.738	-9.273	-3.367	-10.13	-14.552
344	0.344	-9.816	-10.861	-10.473	-13.514	-7.482	-10.714	-6.631	-19.78
345	0.345	-12.131	-8.539	-13.734	-11.752	-7.04	-5.846	-5.259	-14.921
346	0.346	-9.995	-12.03	-16.599	-16.37	-11.44	-5.055	-8.144	-10.641
347	0.347	-15.98	-8.736	-14.03	-12.085	-8.493	-10.656	-9.299	1.534
348	0.348	-15.191	-12.804	-16.308	-10.895	-8.065	-11.214	-9.673	-3.679
349	0.349	-22.536	-12.421	-11.429	-14.365	-4.74	-11.774	-8.121	-21.073
350	0.35	-19.62	-9.127	-10.821	-13.365	-7.611	-10.018	-12.569	-14.09
351	0.351	-20.387	-12.03	-9.046	-12.361	-9.517	-16.988	-9.277	-11.959
352	0.352	-16.319	-13.966	-14.812	-0.914	-6.775	-14.075	-11.015	-10.014
353	0.353	-18.258	-17.449	-15.54	-5.568	-10.231	-8.052	-9.662	-4.767
354	0.354	-16.329	-15.326	-12.008	-15.646	-9.82	-7.253	-11.986	-6.279
355	0.355	-15.751	-17.255	-15.257	-9.244	-4.957	-10.721	-7.927	-10.493
356	0.356	-17.112	-12.994	-14.643	-12.729	-8.226	-10.129	-11.414	-19.375
357	0.357	-13.827	-16.48	-8.805	-15.82	-7.624	-14.193	-8.126	-8.541
358	0.358	-10.931	-13.192	-14.382	-10.959	-8.963	-11.656	-12.97	-4.299
359	0.359	-10.548	-15.324	-10.858	-13.449	-11.268	-17.069	-8.33	-21.349
360	0.36	-10.94	-10.103	-12.764	-6.082	-10.097	-12.22	-10.077	-28.322
361	0.361	-9.391	-9.526	-12.153	-12.843	-7.378	-10.285	-6.599	-21.916
362	0.362	-11.332	-12.814	-14.632	-12.046	-11.626	-1.387	-11.057	-16.087
363	0.363	-8.237	-14.566	-9.176	-12.812	-8.133	-7.779	-9.319	-3.864
364	0.364	-14.24	-12.05	-12.629	-12.242	-5.816	-8.941	-9.714	0.81
365	0.365	-15.008	-12.438	-10.654	-4.895	-9.87	-7.975	-10.107	-12.126
366	0.366	-15.773	-12.827	-8.873	-11.636	-10.252	-7.007	-7.983	7.243
367	0.367	-15.19	-14.762	-11.348	-12.392	-8.894	-11.259	-6.826	-10.549
368	0.368	-15.772	-15.15	-11.712	-21.268	-10.069	-12.027	-7.997	-22.141
369	0.369	-14.038	-14.372	-10.529	-8.07	-6.382	-10.079	-8.203	-19.985
370	0.37	-17.534	-12.431	-16.485	-9.782	-10.837	-5.428	-12.665	-6.426
371	0.371	-18.902	-16.678	-12.183	-11.313	-6.776	-7.17	-12.095	5.785
372	0.372	-16.01	-18.423	-9.824	-18.497	-8.133	-4.643	-9.199	-8.517
373	0.373	-17.969	-13.589	-6.31	-17.342	-8.522	-11.995	-16.172	-18.18
374	0.374	-12.965	-11.66	-9.562	-16.158	-9.683	-8.894	-11.357	-12.934
375	0.375	-17.636	-9.931	-10.11	-10.941	-11.618	-11.786	-10.605	-14.461
376	0.376	-21.725	-13.418	-14.918	3.778	-9.686	-10.993	-8.305	-10.182
377	0.377	-19.232	-8.003	-15.466	5.936	-8.91	-13.309	-13.158	-8.996
378	0.378	-11.898	-9.946	-12.533	-7.604	-9.103	-6.728	-12.6	-7.818
379	0.379	-17.148	-13.239	-11.152	-16.314	-11.04	-7.496	-7.201	-10.902
380	0.38	-12.32	-14.977	-12.47	-17.847	-11.621	-8.259	-12.057	-13.79
381	0.381	-11.56	-11.498	-15.342	-10.68	-9.101	-13.091	-12.655	-14.551
382	0.382	-13.894	-13.818	-9.312	-19.574	-6.971	-8.443	-13.256	-23.459
383	0.383	-10.415	-13.434	-13.548	-8.744	-7.743	-12.497	-13.662	-26.934
384	0.384	-12.351	-13.043	-11.205	7.117	-9.094	-7.638	-15.039	-25.953
385	0.385	-9.456	-18.845	-13.124	-3.506	-10.248	-9.556	-13.904	-11.227
386	0.386	-16.425	-16.509	-12.533	-5.433	-7.733	-16.129	-7.925	-9.094
387	0.387	-13.524	-17.085	-13.109	-17.611	-6.96	-4.703	-8.72	19.943
388	0.388	-14.297	-17.667	-16.591	-16.056	-6.77	-3.146	-7.966	32.333
389	0.389	-11.981	-13.598	-12.135	-8.882	-8.707	-10.306	-11.473	-16.826
390	0.39	-19.929	-14.958	-10.385	-15.242	-9.289	-19.208	-9.557	-23.401
391	0.391	-14.724	-15.352	-13.858	-14.068	-9.872	-13.206	-13.636	-17.406
392	0.392	-21.511	-12.453	-8.435	-17.148	-10.07	-7.978	-10.172	-11.995
393	0.393	-15.53	-10.513	-9.003	-12.304	-11.04	-5.065	-10.571	-6.968
394	0.394	-13.235	-11.685	-8.416	-4.372	-8.921	-12.976	-7.689	-20.518
395	0.395	-13.836	-11.883	-13.825	-11.727	-10.086	-13.929	-8.863	-16.466
396	0.396	-15.799	-16.333	-15.755	-22.555	-9.314	-11.011	-6.942	2.301
397	0.397	-15.24	-8.987	-13.815	-15.393	-10.095	-17.001	-8.505	-21.507
398	0.398	-11.782	-6.087	-13.226	1.645	-6.421	-16.228	-4.071	-30.782
399	0.399	-15.09	-15.772	-11.867	-14.594	-6.815	-16.804	-4.672	-22.452
400	0.4	-12.983	-14.617	-9.54	-16.71	-6.426	-8.094	-6.427	-9.69
401	0.401	-11.84	-15.783	-8.372	-14.764	-9.139	-6.932	-8.961	-2.725
402	0.402	-6.82	-14.828	-13.592	11.563	-6.435	-14.291	-6.648	-4.862
403	0.403	-8.761	-9.999	-17.074	0.35	-4.31	-17.192	-7.043	-22.29
404	0.404	-12.837	-21.434	-12.429	-30.608	-8.764	-9.247	-6.668	-29.265
405	0.405	-14.202	-16.8	-5.842	-18.221	-8.191	-14.455	-9.394	-14.372
406	0.406	-15.575	-12.565	-8.359	-14.541	-12.253	-7.675	-12.885	-4.716
407	0.407	-17.724	-11.419	-12.424	-17.837	-7.429	-13.661	-13.281	7.456
408	0.408	-15.815	-7.952	-13.002	-20.945	-10.728	-1.473	-9.222	12.086
409	0.409	-19.32	-11.063	-8.374	-18.249	-10.168	-6.699	-10.585	-9.604
410	0.41	-21.479	-13.982	-13.801	-10.715	-9.802	-2.035	-11.945	-25.309
411	0.411	-17.841	-16.516	-14.399	-17.693	-9.442	-9.192	-11.573	-22.639
412	0.412	-16.525	-9.183	-15.005	1.447	-8.308	-8.029	-13.518	-20.15
413	0.413	-13.655	-14.035	-14.451	8.972	-3.11	-4.536	-10.052	-13.205
414	0.414	-19.691	-18.32	-11.963	-2.66	-7.967	-7.63	-12.202	-19.608
415	0.415	-17.213	-16.022	-14.308	-21.84	-9.927	-8.596	-14.161	-6.079
416	0.416	-13.191	-15.468	-13.939	-14.322	-10.54	-14.595	-12.254	-4.362
417	0.417	-8.389	-13.54	-12.025	-21.331	-7.089	-12.275	-8.018	-12.321
418	0.418	-10.359	-14.141	-10.895	-14.991	-11.572	-14.224	-10.939	-13.717
419	0.419	-8.656	-14.545	-11.701	-16.983	-6.188	-13.657	-8.442	-10.088
420	0.42	-9.074	-14.176	-16.181	-11.791	-6.793	-7.093	-12.913	-11.302
421	0.421	-11.426	-7.609	-12.936	11.973	-8.762	-11.367	-12.353	-14.453
422	0.422	-8.55	-10.526	-10.076	-5.101	-10.554	-2.476	-11.023	-3.654
423	0.423	-7.408	-13.06	-15.924	-20.827	-10.21	-10.802	-3.691	-10.877
424	0.424	-9.364	-12.296	-13.642	10.275	-10.646	-13.912	-2.745	-12.12
425	0.425	-13.637	-15.784	-10.199	-10.491	-8.567	-16.83	-7.601	-11.019
426	0.426	-15.394	-15.212	-14.883	-29.311	-9.003	-7.163	-8.387	-16.284
427	0.427	-20.255	-11.163	-12.028	-12.322	-8.658	-6.023	-6.073	-13.426
428	0.428	-16.978	-9.82	-10.72	-3.073	-8.514	-9.529	-10.928	-12.693
429	0.429	-24.732	-17.186	-18.117	-17.265	-7.787	-8.588	-10.359	-11.963
430	0.43	-19.523	-16.23	-12.937	-14.819	-12.101	-9.583	-13.276	-7.178
431	0.431	-22.439	-15.281	-12.013	-17.209	-10.418	-7.091	-9.803	1.473
432	0.432	-24.967	-11.03	-7.804	-2.375	-10.082	-14.47	-10.203	-11.737
433	0.433	-20.923	-15.108	-10.171	-0.515	-10.52	-17.401	-9.051	-13.528
434	0.434	-16.093	-17.066	-10.796	-23.423	-12.701	-14.911	-8.671	-18.225
435	0.435	-18.04	-23.078	-10.254	-14.199	-9.075	-9.321	-7.517	-8.225
436	0.436	-17.474	-14.193	-13.2	-16.99	-8.745	-9.918	-12.366	-11.952
437	0.437	-17.879	-13.047	-9.759	-9.53	-6.677	-10.523	-11.784	-10.827
438	0.438	-11.5	-16.154	-10.195	-11.945	-6.353	-3.955	-9.848	-5.61
439	0.439	-5.506	-5.331	-16.819	-18.412	-9.12	-8.218	-10.43	-14.514
440	0.44	-6.28	-9.596	-15.894	-20.423	-8.413	-7.461	-11.794	-11.095
441	0.441	-12.857	-13.277	-11.673	-18.757	-11.761	-10.974	-11.413	-12.122
442	0.442	-8.597	-16.762	-14.032	-10.9	-12.205	-10.42	-13.552	-9.279
443	0.443	-6.277	-7.084	-12.128	-0.909	-6.271	-18.181	-8.326	-15.342
444	0.444	-14.209	-10.757	-12.745	-9.882	-10.599	-15.105	-13.166	-11.329
445	0.445	-11.104	-14.236	-11.037	-15.946	-12.989	-12.229	-11.232	-13.322
446	0.446	-15.936	-11.132	-13.592	-12.926	-11.128	-7.992	-12.965	-11.436
447	0.447	-16.707	-14.031	-14.019	-13.975	-11.783	-5.69	-11.608	-19.218
448	0.448	-20.768	-13.246	-11.923	-20.052	-8.95	-10.55	-9.288	-20.242
449	0.449	-20.569	-15.554	-10.01	-17.79	-14.818	-8.638	-13.346	-15.465
450	0.45	-18.633	-14.772	-12.746	-14.381	-12.172	-8.463	-11.987	-16.285
451	0.451	-21.918	-11.278	-11.997	-9.807	-11.454	-7.9	-15.275	-8.961
452	0.452	-20.174	-15.917	-13.369	-8.904	-10.933	-11.395	-15.662	-8.012
453	0.453	-15.329	-11.839	-12.616	-10.687	-14.278	-13.736	-10.431	-8.81
454	0.454	-14.744	-14.341	-16.9	-14.227	-8.914	-18.597	-6.947	-12.716
455	0.455	-7.005	-6.98	-11.496	-11.017	-13.807	-11.252	-11.785	-7.138
456	0.456	-7.974	-10.061	-12.09	-8.178	-3.797	-16.106	-12.37	-13.736
457	0.457	-3.137	-12.942	-11.521	-6.295	-8.112	-4.7	-11.792	-11.231
458	0.458	-7.393	-12.152	-2.638	-3.638	-1.774	-6.262	-11.402	-10.455
459	0.459	-3.323	-12.91	-9.034	-7.168	-5.302	-25.043	-10.04	-11.032
460	0.46	-1.381	-8.055	-5.562	-7.596	-0.119	-7.248	-3.453	-6.41
461	0.461	-4.668	-8.623	-2.476	-8.015	-1.131	-4.936	-6.352	-10.505
462	0.462	-13.558	-17.515	-5.38	-6.882	-7.164	-7.081	-3.824	-10.141
463	0.463	-9.862	-8.598	-4.61	-11.925	-11.26	-9.029	-1.492	-7.83
464	0.464	-15.838	-9.75	-13.518	-11.356	-6.443	-10.783	-0.902	-8.22
465	0.465	-12.725	-10.705	-16.998	-2.475	-4.526	-9.244	-0.31	-14.227
466	0.466	-17.533	-25.403	-13.903	-1.353	-7.444	-7.91	-5.714	-4.543
467	0.467	-18.28	-14.742	-9.061	-2.539	-7.074	-4.25	-9.185	-8.208
468	0.468	-14.191	-16.66	-11.567	-3.532	-7.47	-5.426	-9.746	-11.692
469	0.469	-19	-14.902	-13.875	-14.378	-14.062	-4.468	-10.313	-4.335
470	0.47	-20.908	-16.431	-5.923	-13.03	-9.227	-3.509	-11.647	2.448
471	0.471	-21.465	-17.767	-6.879	-11.863	3.931	-11.445	-7.179	-7.223
472	0.472	-22.799	-14.069	-7.828	-13.003	-5.747	-16.677	-7.742	-3.54
473	0.473	-20.46	-15.214	-10.316	-7.773	-4.009	-13.769	-12.564	2.477
474	0.474	-19.279	-18.293	-14.359	-6.808	-5.561	-9.514	-10.606	-13.579
475	0.475	-20.43	-13.436	-16.272	-12.777	-9.817	-16.87	-13.487	-29.823
476	0.476	-14.618	-10.91	-12.954	-11.997	-13.486	-6.037	-14.826	-19.164
477	0.477	-18.669	-10.123	-13.507	-15.486	-7.477	-7.387	-9.391	-21.084
478	0.478	-12.077	-13.585	-14.834	-9.466	-10.559	-0.995	-12.854	-15.84
479	0.479	-12.827	-15.502	-11.511	-11.759	-5.703	-4.472	-6.841	-11.17
480	0.48	-12.035	-10.075	-14.381	-15.222	-4.908	-9.692	-12.438	-9.79
481	0.481	-12.588	-16.644	-11.639	-9.192	-10.499	-12.59	-10.492	-16.151
482	0.482	-9.277	-12.371	-10.441	-9.932	-9.892	-6.586	-12.409	-19.602
483	0.483	-15.833	-5.004	-14.656	-6.399	-10.448	-12.197	-12.974	-14.353
484	0.484	-15.025	-13.888	-16.361	-4.412	-12.166	-11.611	-11.608	-1.56
485	0.485	-10.931	-12.716	-13.806	-4.954	-8.655	-17.599	-7.142	-3.287
486	0.486	-12.858	-11.758	-12.411	-5.294	-4.171	-13.521	-12.546	-14.293
487	0.487	-18.835	-14.659	-8.312	-10.66	-4.714	-15.45	-11.956	-18.525
488	0.488	-19.574	-10.387	-13.107	-18.531	-9.511	-18.737	-10.005	-22.172
489	0.489	-20.129	-12.7	-11.139	-15.373	-4.821	-13.298	-5.924	-8.979
490	0.49	-24.749	-16.167	-14.015	-18.226	-13.679	-8.439	-8.422	-14.171
491	0.491	-16.992	-16.732	-15.331	-13.903	-12.467	-5.131	-7.059	-6.208
492	0.492	-16.018	-16.146	-13.935	-17.905	-6.424	-8.013	-13.63	0.974
493	0.493	-13.107	-15.757	-10.999	-12.987	-3.279	-6.643	-10.721	-7.893
494	0.494	-15.618	-16.14	-12.128	-12.319	-4.192	-7.987	-9.935	-11.345
495	0.495	-13.294	-18.266	-10.927	-8.182	-1.626	-12.03	-17.283	-12.278
496	0.496	-11.357	-16.334	-10.114	-9.467	-2.348	-10.651	-10.505	-5.47
497	0.497	-10.784	-15.175	-13.37	-6.114	-7.13	-11.018	-7.98	-11.43
498	0.498	-10.207	-16.729	-19.141	-8.954	-11.713	-8.861	-12.036	-9.071
499	0.499	-8.855	-16.537	-11.754	-9.268	-9.908	-10.779	-11.446	-10.975
500	0.5	-12.142	-15.771	-10.753	-12.671	-14.688	-4.948	-10.864	-12.866
501	0.501	-9.231	-12.103	-14.975	-12.974	-12.691	-10.534	-11.438	-16.887
502	0.502	-11.159	-15.588	-14.17	-13.277	-12.052	-9.932	-12.79	-14.325
503	0.503	-11.539	-12.306	-9.305	-11.255	-10.639	-7.979	-9.499	-13.892
504	0.504	-10.755	-13.467	-13.918	-10.977	-11.938	-12.028	-8.33	-15.005
505	0.505	-12.684	-14.627	-9.83	-10.124	-11.481	-9.494	-7.157	-13.025
506	0.506	-13.441	-15.009	-12.317	-13.714	-7.744	-8.109	-10.636	-11.049
507	0.507	-16.14	-10.174	-7.841	-12.279	-10.966	-10.981	-12.769	-14.49
508	0.508	-16.513	-8.24	-14.399	-15.104	-13.034	-6.494	-12.381	-14.836
509	0.509	-18.064	-12.886	-8.367	-12.32	-11.808	-11.884	-11.992	-9.962
510	0.51	-14.192	-11.149	-12.412	-11.866	-7.487	-8.379	-8.509	-11.858
511	0.511	-16.712	-10.765	-17.229	-15.284	-13.228	-10.279	-13.918	-11.234
512	0.512	-20.014	-10.385	-12.565	-13.869	-10.845	-11.979	-11.982	-14.688
513	0.513	-19.648	-9.231	-8.483	-8.977	-14.273	-9.429	-7.343	-12.333
514	0.514	-15.991	-15.235	-11.954	-10.864	-16.16	-14.813	-10.242	-11.129
515	0.515	-23.37	-10.98	-8.661	-6.754	-15.532	-5.303	-12.76	-11.479
516	0.516	-16.04	-15.054	-11.567	-10.187	-10.643	-11.659	-7.342	-13.39
517	0.517	-11.226	-13.133	-12.728	-9.752	-11.181	-10.471	-10.844	-8.517
518	0.518	-17.248	-13.721	-13.886	-15.51	-8.235	-13.538	-7.567	-10.424
519	0.519	-14.952	-15.472	-15.433	-13.149	-9.548	-12.547	-11.643	-12.332
520	0.52	-13.036	-14.125	-10.988	-15.057	-8.159	-11.748	-10.3	-8.237
521	0.521	-13.633	-11.81	-12.919	-10.381	-7.738	-9.406	-9.932	-9.554
522	0.522	-9.589	-12.207	-16.978	-9.773	-4.027	-12.88	-7.816	-10.884
523	0.523	-13.08	-14.922	-12.139	-12.266	-2.651	-12.291	-8.224	-7.961
524	0.524	-8.633	-16.087	-10.205	-14.556	-5.52	-11.694	-8.635	-11.618
525	0.525	-10.38	-11.254	-11.955	-8.722	-7.431	-10.32	-8.852	-11.996
526	0.526	-17.357	-13.195	-13.319	-7.929	-6.25	-8.95	-9.649	-13.157
527	0.527	-18.325	-16.488	-10.038	-12.75	-7.782	-9.311	-12.19	-11.983
528	0.528	-22.599	-14.747	-12.944	-10.8	-9.116	-11.995	-10.073	-14.681
529	0.529	-20.281	-11.265	-15.655	-11.361	-8.325	-9.258	-10.282	-12.536
530	0.53	-20.859	-12.625	-9.847	-13.865	-8.888	-9.045	-8.935	-8.648
531	0.531	-14.859	-15.53	-12.172	-14.243	-9.065	-7.676	-11.27	-9.022
532	0.532	-17.19	-11.08	-14.11	-13.069	-5.959	-9.02	-9.927	-12.299
533	0.533	-19.143	-18.815	-10.824	-12.674	-3.054	-12.292	-5.682	-9.391
534	0.534	-11.813	-13.579	-12.574	-15.376	-6.723	-11.897	-9.756	-7.45
535	0.535	2.884	-0.812	-12.968	-10.533	-7.11	-9.186	-9.382	-7.815
536	0.536	-12.022	-6.036	-10.652	-14.009	-9.236	-3.382	-9.004	-11.288
537	0.537	-21.707	-17.065	-14.725	-14.592	-8.833	-2.61	-13.072	-13.612
538	0.538	-9.525	-15.714	-6.791	-11.701	-11.529	-12.094	-11.725	-11.486
539	0.539	-7.977	-14.557	-7.959	-4.752	-10.75	-15.775	-13.084	-17.483
540	0.54	-6.615	-18.046	-15.32	-15.6	-13.452	-12.288	-6.507	-9.537
541	0.541	-7.772	-12.821	-14.363	-8.455	-7.647	-15.376	-7.483	-4.304
542	0.542	-8.921	-13.793	-8.374	-14.848	-9.968	-8.593	-6.709	-15.122
543	0.543	-9.89	-9.532	-7.615	-13.701	-9.382	-9.366	-9.041	-13.74
544	0.544	-14.731	-13.59	-15.56	-8.488	-8.794	-13.432	-8.468	-12.571
545	0.545	-13.949	-11.635	-12.463	-9.467	-9.369	-11.501	-6.541	-13.734
546	0.546	-11.611	-12.2	-11.497	-1.546	-10.724	-5.516	-11.973	-14.73
547	0.547	-16.438	-12.763	-12.273	-4.653	-13.047	-11.134	-10.047	-15.711
548	0.548	-19.725	-15.258	-9.96	-15.501	-10.92	-6.294	-10.631	-9.7
549	0.549	-21.474	-11.955	-10.547	-16.867	-9.77	-12.295	-7.734	-15.299
550	0.55	-22.821	-11.563	-15.198	-15.721	-9.396	-11.528	-11.223	-13.362
551	0.551	-21.469	-16.026	-11.138	-12.26	-5.154	-8.047	-9.868	-10.066
552	0.552	-18.575	-14.281	-9.789	-13.246	-5.75	-7.472	-9.482	-10.644
553	0.553	-15.873	-17.763	-14.25	-14.236	-6.147	-8.059	-10.643	-14.156
554	0.554	-13.939	-19.113	-11.343	-11.743	-13.507	-11.547	-13.35	-13.789
555	0.555	-18.773	-16.984	-11.73	-15.833	-8.291	-14.848	-10.447	-7.204
556	0.556	-15.287	-13.304	-10.377	-9.274	-9.27	-16.979	-5.994	-13.978
557	0.557	-17.215	-17.758	-10	-8.524	-6.76	-10.984	-10.066	-11.464
558	0.558	-9.476	-16.012	-13.68	-7.772	-9.09	-8.473	-11.432	-7.389
559	0.559	-12.567	-13.493	-10.404	-7.209	-11.03	-14.096	-9.116	-12.222
560	0.56	-11.604	-12.141	-12.54	-9.162	-11.614	-10.631	-13.956	-12.819
561	0.561	-10.822	-10.98	-11.381	-8.602	-9.873	-15.286	-10.666	-6.259
562	0.562	-11.594	-16.978	-14.877	-5.138	-12.392	-11.228	-6.605	-10.544
563	0.563	-11.001	-12.721	-11.978	-8.455	-9.099	-12.6	-14.542	-17.937
564	0.564	-12.914	-15.046	-11.591	-8.092	-6.971	-8.163	-11.06	-13.122
565	0.565	-11.151	-10.213	-10.44	-8.505	-8.906	-9.923	-14.157	-8.865
566	0.566	-14.61	-16.214	-10.251	-11.231	-6.972	-7.411	-5.264	-11.182
567	0.567	-15.942	-12.154	-11.031	-14.738	-8.511	-8.77	-13.592	-10.601
568	0.568	-9.35	-11.579	-12.399	-11.47	-9.271	-6.65	-14.563	-12.542
569	0.569	-18.26	-11.002	-9.122	-11.889	-8.487	-9.368	-13.602	-11.962
570	0.57	-19.424	-11.589	-13.199	-14.619	-5.768	-6.666	-7.604	-15.453
571	0.571	-14.202	-11.202	-15.725	-11.161	0.05	-5.899	-9.933	-13.137
572	0.572	-23.098	-10.82	-14.388	-10.019	-2.255	-9.192	-5.106	-9.082
573	0.573	-19.613	-13.729	-14.789	-16.046	-13.085	-12.1	-7.045	-7.734
574	0.574	-16.508	-13.345	-12.086	-13.556	-8.429	-11.706	-6.474	-12.187
575	0.575	-11.654	-9.858	-11.705	-11.247	-9.775	-12.861	-9.001	-13.935
576	0.576	-14.174	-11.014	-10.17	-10.671	-8.599	-13.626	-7.663	-13.553
577	0.577	-5.297	-13.723	-14.637	-12.612	-9.74	-13.817	-13.474	-11.247
578	0.578	-11.312	-14.889	-16.582	-13.204	-8.759	-12.457	-12.707	-10.094
579	0.579	-18.679	-13.34	-16.022	-9.731	-7.787	-10.126	-13.301	-8.941
580	0.58	-15.78	-12.563	-13.518	-11.093	-8.553	-10.879	-12.733	-5.459
581	0.581	-9.779	-16.82	-11.205	-11.492	-7.771	-9.513	-10.999	-12.037
582	0.582	-2.4	-18.562	-10.042	-9.557	-2.932	-11.843	-10.627	-7.189
583	0.583	-5.253	-17.198	-9.653	-9.935	-10.286	-7.978	-11.992	-4.65
584	0.584	-16.62	-10.813	-12.363	-9.743	-5.445	-3.13	-7.928	-11.981
585	0.585	-18.115	-15.072	-10.236	-14.199	-6.221	-5.071	-8.325	-7.138
586	0.586	-16.706	-14.286	-8.298	-9.549	-15.118	-3.37	-15.677	-7.927
587	0.587	-17.837	-12.342	-12.561	-7.808	-13.958	-6.877	-10.454	-10.258
588	0.588	-23.828	-9.06	-11.989	-9.162	-10.863	-6.499	-11.425	-15.111
589	0.589	-26.927	-10.805	-10.633	-13.608	-9.9	-9.418	-8.91	-13.187
590	0.59	-22.081	-16.623	-10.239	-10.692	-10.674	-10.593	-8.143	-13.77
591	0.591	-19.54	-12.563	-11.397	-14.173	-9.896	-10.225	-12.981	-18.603
592	0.592	-7.317	-17.401	-6.171	-10.876	-9.301	-8.114	-9.687	-20.53
593	0.593	-5.551	-17.981	-9.642	-8.746	-9.875	-7.349	-7.947	-11.623
594	0.594	-16.57	-25.728	-19.697	-10.682	-10.455	-8.127	-7.567	-7.946
595	0.595	-20.817	-20.508	-15.432	-7.97	-5.619	-4.466	-7.967	10.05
596	0.596	-14.408	-17.609	-14.269	-12.234	-7.557	-12.418	-5.845	-2.746
597	0.597	-8.395	-18.379	-10.787	-12.806	-11.617	-18.418	-9.535	-28.494
598	0.598	-3.177	-11.033	-16.015	-14.144	-6.77	-13.198	-9.931	-25.205
599	0.599	-15.965	-4.262	-9.243	-11.827	-4.827	-10.294	-10.325	-15.904
600	0.6	-10.739	7.161	-11.763	-9.704	-5.404	-11.078	-13.039	-18.601
601	0.601	-6.101	-7.173	-12.546	-12.413	-4.051	-13.412	-11.885	-16.073
602	0.602	-10.357	-9.115	-9.061	-9.7	-8.51	-12.859	-12.673	9.678
603	0.603	-16.713	-10.867	-16.423	-8.924	-10.251	-12.329	-10.744	-0.38
604	0.604	-20.167	-9.327	-15.471	-7.002	-7.738	-10.613	-8.818	-22.238
605	0.605	-19.168	-13.582	-11.213	-11.269	-5.439	-15.467	-9.41	-13.914
606	0.606	-22.039	-9.891	-7.163	-11.873	-7.607	-12.16	-5.944	-11.393
607	0.607	-14.078	-13.351	-10.66	-12.274	-9.571	-13.82	-4.597	-23.003
608	0.608	-19.313	-12.34	-7.391	-16.747	-11.519	-5.78	-8.675	-16.609
609	0.609	-10.438	-13.28	-9.158	-12.701	-10.758	-4.563	-12.171	4.704
610	0.61	-16.485	-14.038	-17.102	-10.188	-9.965	-9.761	-10.829	1.998
611	0.611	-13.429	-16.365	-11.11	-12.527	-10.744	-14.614	-11.234	4.513
612	0.612	-22.348	-14.427	-14.214	-5.986	-12.305	-6.75	-10.095	6.845
613	0.613	-25.837	-13.865	-13.256	-5.053	-10.77	-7.799	-8.176	-8.062
614	0.614	-18.517	-15.645	-9.018	-7.61	-10.597	-8.81	-11.682	-25.499
615	0.615	-23.431	-15.281	-11.362	-13.275	-7.738	-13.108	-6.282	-27.836
616	0.616	-13.811	-16.655	-13.317	-9.836	-11.461	-17.227	-6.885	-21.474
617	0.617	-2.068	-13.785	-8.696	-11.822	-14.79	-10.689	-11.548	-11.826
618	0.618	5.824	-14.983	-9.299	-7.809	-8.228	-13.235	-7.502	-17.069
619	0.619	-1.355	-13.839	-10.671	-14.82	-9.195	-10.969	-15.439	-12.451
620	0.62	-2.528	-18.09	-10.305	-10.028	-9.97	-10.478	-9.442	-11.12
621	0.621	-13.36	-11.501	-6.264	-12.585	-14.048	-12.546	-6.355	-10.003
622	0.622	-9.084	-12.27	-13.26	-5.286	-3.229	-12.132	-11.204	-13.528
623	0.623	-17.999	-16.291	-14.252	-10.172	-7.909	-19.267	-8.691	-14.527
624	0.624	-21.513	-21.081	-13.503	-19.919	-9.307	-16.5	-7.925	-13.598
625	0.625	-7.614	-17.76	-9.47	-21.158	-15.722	-15.757	-6.001	-14.402
626	0.626	2.032	-13.707	-8.93	-17.747	-16.927	-8.365	-16.077	-5.533
627	0.627	-10.216	-12.324	-12.26	-14.729	-11.742	-11.211	-14.731	-11.566
628	0.628	-14.909	-14.536	-6.886	-13.837	-5.016	-15.445	-8.353	-12.577
629	0.629	-19.224	-14.069	-16.414	-14.686	-7.557	-21.099	-9.52	-15.521
630	0.63	-22.968	-12.051	-12.769	-12.432	-8.37	-10.335	-12.62	-14.796
631	0.631	-33.85	-14.657	-23.618	-19.071	-3.563	3.872	-7.788	-20.439
632	0.632	-49.762	-17.456	-22.289	-23.372	-1.66	-2.074	-12.049	-29.955
633	0.633	-43.422	-12.853	-15.929	-11.227	-4.617	-17.983	-16.114	-23.593
634	0.634	-33.802	-8.608	-14.804	-9.549	-6.049	-3.055	-11.285	-5.627
635	0.635	-21.671	-11.975	-17.943	-14.27	-12.501	22.073	-20.003	7.109
636	0.636	-13.831	-15.191	-9.09	-10.081	-8.283	4.911	-14.019	-4.555
637	0.637	-3.855	-9.38	-10.31	-11.303	-7.524	-10.931	-14.993	-2.487
638	0.638	10.387	-11.796	-13.466	-12.537	-8.125	-13.751	-14.028	-4.482
639	0.639	-3.241	-4.028	-18.369	-13.566	-10.095	-16.352	-8.033	-16.729
640	0.64	-19.183	-13.954	-19.2	-12.676	-14.2	-9.539	-10.359	-15.238
641	0.641	-25.623	-13.086	-15.189	-10.238	-16.774	-11.846	-13.856	-13.94
642	0.642	-19.867	-14.53	-18.716	-11.09	-10.441	-13.951	-9.233	-17.665
643	0.643	-11.196	-7.464	-14.099	-7.689	-6.242	-19.318	-6.341	-11.719
644	0.644	-14.916	-11.778	-18.204	-8.353	-3.971	-11.547	-2.865	-8.669
645	0.645	-22.918	-12.971	-10.318	-4.377	-5.59	-9.16	-8.289	6.003
646	0.646	-12.92	-19.133	-6.877	-12.398	-12.231	-19.286	-7.715	-8.923
647	0.647	-1.182	-10.309	-7.699	-22.933	-16.523	-18.167	-9.658	-14.767
648	0.648	0.314	-16.37	-8.704	-12.18	-12.505	-19.344	-11.414	-20.05
649	0.649	-15.621	-19.558	-7.78	-10.9	-7.703	-14.138	-10.656	-22.621
650	0.65	-9.304	-4.933	-8.588	-14.638	-4.427	-11.251	-11.056	-18.012
651	0.651	-15.164	-15.651	-14.236	-13.549	0.988	1.824	-4.678	-13.798
652	0.652	-34.565	-10.012	-6.34	-12.673	-9.847	15.266	-10.676	-10.155
653	0.653	-27.071	-15.429	-5.405	-1.929	-8.29	-11.154	-9.9	-16.176
654	0.654	-24.808	-23.537	-16.282	-6.275	1.793	-22.455	-9.311	-8.844
655	0.655	-26.994	-27.962	-6.257	0.052	13.638	-46.269	-1.953	-7.912
656	0.656	-17.379	-29.196	-7.456	-6.001	-0.648	-87.126	-8.723	-10.46
657	0.657	8.866	-42.257	-4.004	-2.948	-14.151	-81.693	-7.955	-14.563
658	0.658	20.021	-22.846	-5.014	-9.773	-15.839	-26.085	-10.277	-24.093
659	0.659	23.244	-10.097	-17.83	-23	-39.591	-3.994	-8.345	-9.803
660	0.66	7.502	6.065	-19.613	-13.382	-15.707	29.48	-7.762	-7.88
661	0.661	-18.109	-4.666	-18.108	2.447	-6.336	59.809	-2.332	-13.115
662	0.662	-28.217	5.011	-16.793	-3.99	-8.987	54.299	-7.154	-5.185
663	0.663	-6.435	17.212	-7.928	-5.971	-1.447	8.792	-7.719	-0.936
664	0.664	19.059	-3.502	-6.806	-0.788	14.778	2.792	-8.282	-4.632
665	0.665	-4.791	-6.22	-9.928	-11.872	8.334	8.081	-7.884	3.652
666	0.666	-7.927	-3.75	-8.98	-10.557	-1.493	-7.156	-6.513	0.523
667	0.667	-27.69	-1.47	-11.518	-14.26	-21.011	-20.815	-13.083	-12.269
668	0.668	-40.468	-20.573	-17.141	-17.771	-33.904	-0.209	-23.914	-7.045
669	0.669	-47.441	-38.368	-12.312	-16.825	-26.992	18.584	-19.644	-11.694
670	0.67	-53.831	-35.969	-14.253	-21.687	-12.116	42.558	-7.828	1.273
671	0.671	-51.894	-29.499	-11.355	-8.554	-6.337	52.024	-9.357	-3.957
672	0.672	-25.583	-54.56	-13.873	-14.389	2.34	32.315	-13.585	-11.894
673	0.673	-6.822	-51.184	-13.498	-2.215	-2.3	-6.189	-9.877	-7.631
674	0.674	-3.545	-29.213	-6.932	2.406	-12.347	-89.291	-8.681	-19.429
675	0.675	-6.654	7.869	-2.103	-4.78	-0.558	-124.736	-9.616	-17.859
676	0.676	7.477	-27.264	-4.633	-3.64	-5.236	-113.684	-12.496	-16.48
677	0.677	-0.084	-86.733	-6.966	-9.642	-1.037	-64.132	-15.01	-7.542
678	0.678	-2.418	-45.855	-8.915	-12.721	-20.612	-1.48	-14.23	-10.999
679	0.679	-4.552	-38.27	-18.978	-15.598	-6.469	23.061	-14.78	-5.749
680	0.68	-21.971	-44.648	-31.943	-25.232	-13.99	45.322	-10.095	-20.434
681	0.681	-19.654	-38.563	-16.061	-34.098	-11.654	52.09	-10.642	-22.549
682	0.682	-13.279	-66.191	-13.924	-25.762	7.575	-39.233	-11.959	-24.492
683	0.683	-11.382	-71.38	-8.104	-11.825	15.228	-78.646	-4.563	-15.782
684	0.684	-16.614	-2.923	-6.342	-2.132	3.701	-19.206	-3.558	-17.292
685	0.685	7.191	26.385	-1.673	-14.308	-19.675	56.504	-0.617	-1.353
686	0.686	-2.842	70.763	2.62	-15.825	-41.514	66.387	-13.76	0.864
687	0.687	-12.066	127.527	-3.729	-5.68	-27.359	3.77	-11.794	-4.869
688	0.688	-14.699	150.021	-2.516	-17.375	-9.547	-20.643	-10.02	-13.508
689	0.689	-22.165	170.269	-9.821	-6.256	-2.586	31.205	-8.452	-8.801
690	0.69	-29.066	152.253	-14.614	-4.831	8.057	37.752	-1.258	-10.117
691	0.691	-26.888	102.18	-22.504	-8.447	2.237	19.623	-0.052	-18.99
692	0.692	-24.912	68.565	-29.804	-2.397	3.928	-7.949	-8.333	-12.951
693	0.693	-19.652	13.592	-18.912	-3.294	-4.046	7.182	-9.262	-9.812
694	0.694	-8.575	-23.227	-17.494	-2.261	8.925	-24.64	-12.122	-16.526
695	0.695	-12.791	-70.116	-16.267	-4.723	0.275	-70.347	-11.291	-13.948
696	0.696	-6.35	-125.278	-10.196	-10.269	-23.451	-76.352	-8.916	-14.657
697	0.697	-17.139	-118.217	-15.356	-9.632	-13.306	-81.935	-6.93	-14.033
698	0.698	-4.11	-71.695	-12.399	-16.946	-16.324	-56.92	-6.307	-9.347
699	0.699	-12.724	-66.224	-14.853	-23.656	-30.361	-43.491	-9.165	-14.724
700	0.7	-20.576	-61.176	-14.009	-10.437	-32.783	18.979	-13.964	-8.113
701	0.701	-21.849	4.481	-10.464	3.188	-30.378	28.001	-18.578	-12.339
702	0.702	-18.095	13.554	-13.698	5.011	-32.428	20.229	-16.811	-4.953
703	0.703	-16.878	-10.844	-10.735	-2.842	-34.312	-1.464	-18.148	-15.76
704	0.704	-17.788	-18.443	-10.295	-24.432	-39.535	-48.097	-10.792	-17.094
705	0.705	-10.951	-92.609	-6.955	-27.455	-25.226	-29.776	-9.822	-10.672
706	0.706	-1.207	-201.398	-9.802	-30.083	-27.118	-46.134	-0.898	-2.311
707	0.707	0.012	-129.253	-4.524	-17.23	-28.772	-71.203	-6.878	-3.238
708	0.708	-8.245	-37.044	-2.531	-5.541	-20.708	-20.919	-7.813	-9.959
709	0.709	-2.929	22.576	-7.121	-7.6	-33.572	12.454	-14.563	-10.693
710	0.71	-9.615	11.644	-11.141	-17.21	-24.798	42.81	-17.059	-16.244
711	0.711	-22.704	-57.462	-7.61	-8.429	-0.905	59.393	-19.367	-18.106
712	0.712	6.362	-48.698	-12.015	-6.8	50.668	3.974	-14.51	-14.753
713	0.713	-22.646	-24.615	-7.91	-8.095	58.068	-17.967	-12.576	-16.423
714	0.714	-18.946	-17.518	-15.8	-1.644	64.695	82.878	-8.52	-8.431
715	0.715	-22.206	15.877	-19.233	-14.746	119.731	68.68	-8.91	-9.538
716	0.716	-25.293	10.027	-16.083	-19.926	97.762	29.138	-4.453	-10.46
717	0.717	-27.981	-62.191	-18.925	-15.234	37.26	17.257	-5.029	-15.273
718	0.718	-20.431	-13.027	-18.104	-13.825	-19.618	-80.556	-7.553	-12.745
719	0.719	-27.413	-58.053	-18.855	-12.611	-41.68	-172.728	-10.868	-10.4
720	0.72	-29.551	-50.217	-15.331	-4.228	-35.054	-136.977	-12.055	-3.785
721	0.721	-23.732	-43.044	-13.356	-3.189	-28.976	4.218	-16.511	-4.519
722	0.722	-14.992	-23.161	-9.247	-6.005	-45.343	23.48	-18.253	-13.399
723	0.723	-16.49	-29.129	-5.727	-5.16	-50.307	-63.885	-16.905	-12.234
724	0.724	-15.074	-34.513	-8.016	-7.41	-18.261	-79.757	-12.462	-19.587
725	0.725	-13.856	0.684	-1.398	-7.928	-5.694	-94.228	-3.559	-18.62
726	0.726	4.209	-31.314	-4.264	-16.592	13.233	-54.872	5.348	-17.833
727	0.727	-8.489	-93.773	-5.01	-24.868	-10.515	4.598	1.855	-12.215
728	0.728	-15.379	-67.007	-12.34	-23.868	-38.769	-6.239	-14.238	-10.246
729	0.729	-17.443	-26.242	-17.163	-30.601	-42.418	-35.634	-21.231	-8.275
730	0.73	-11.604	70.143	-19.681	-17.397	-25.32	-8.724	-14.853	0.653
731	0.731	-9.903	83.111	-18.913	0.069	-59.739	-16.718	-12.928	12.469
732	0.732	7.467	214.061	-16.953	7.083	-73.273	94.366	-18.173	-1.851
733	0.733	-8.785	231.159	-12.273	5.008	-44.164	237.509	-13.545	-23.133
734	0.734	-2.388	214.98	-12.813	3.123	-2.448	179.889	-9.297	-31.443
735	0.735	-15.907	171.545	-19.747	-12.728	3.066	22.339	2.5	-33.944
736	0.736	-35.202	-26.04	-12.918	-44.642	8.186	85.821	-5.438	-26.941
737	0.737	-32.665	-448.94	-22.563	-58.15	21.8	-10.34	-6.815	-20.522
738	0.738	-25.714	-267.746	-18.867	-29.077	25.919	-168.007	2.066	-14.684
739	0.739	-23.604	-102.747	-15.366	-10.277	14.748	22.448	-6.275	-2.476
740	0.74	-17.805	147.213	-12.251	-0.18	18.057	-54.391	-18.092	5.475
741	0.741	-12.567	101.895	-13.206	9.153	39.897	-77.641	-16.565	-4.581
742	0.742	-1.516	-21.775	-13.974	-10.55	25.66	-14.194	-9.442	-8.258
743	0.743	-5.767	-134.247	-14.743	-2.969	-12.909	-71.961	-13.177	-16.575
744	0.744	-6.905	36.28	-16.669	4.059	-51.632	-89.479	-21.542	-15.603
745	0.745	-22.511	128.905	-13.364	-6.524	-56.613	53.56	-20.602	-8.83
746	0.746	-7.558	156.694	-5.601	-4.547	-52.097	149.565	-17.72	-4.567
747	0.747	-13.316	130.968	-0.35	0.689	-39.678	96.958	-11.742	-8.617
748	0.748	-39.6	247.117	-9.241	-10.347	-36.007	49.288	-14.084	-10.547
749	0.749	-35.879	56.436	-15.229	-6.098	-25.995	-22.916	-9.254	-3.187
750	0.75	-25.798	-276.746	-9.987	-23.126	-10.413	-141.434	-3.262	-0.283
751	0.751	-22.677	-321.872	-9.012	-20.781	-2.234	-284.559	2.329	0.504
752	0.752	-14.338	-115.33	-8.236	-18.64	10.383	-226.734	0.366	-0.279
753	0.753	-6.794	72.416	-4.177	-12.843	45.315	-69.164	9.053	0.302
754	0.754	-9.09	38.293	-10.749	-7.642	50.307	-5.724	3.037	-9.767
755	0.755	-11.171	7.382	-9.967	-12.315	-0.052	13.399	-10.906	-14.041
756	0.756	2.433	-133.305	-9.185	-16.558	-46.896	-4.044	-16.709	-17.732
757	0.757	7.699	-209.918	-12.672	-12.85	-77.29	107.211	-25.412	-28.57
758	0.758	-16.079	-93.394	-13.258	-11.671	-38.594	179.353	-17.478	-21.401
759	0.759	-19.371	12.516	-13.848	-16.893	-13.454	87.271	-13.223	-25.055
760	0.76	-22.484	-44.998	-15.204	-12.046	-9.022	-43.883	-9.555	-31.065
761	0.761	-14.168	43.098	-11.922	-9.494	-4.971	-26.364	-10.72	-23.743
762	0.762	-6.65	154.661	-6.122	-0.534	29.101	-42.02	-1.047	-22.808
763	0.763	4.994	82.581	-5.353	-8.831	24.702	1.397	0.113	-9.686
764	0.764	7.151	-88.228	-11.93	-3.6	4.031	-90.626	-8.206	-11.653
765	0.765	-2.488	-250.657	-17.923	-4.569	-22.261	64.852	-15.556	-2.938
766	0.766	-18.307	-59.719	-21.979	-7.081	-12.142	43.941	-14.584	5.011
767	0.767	-16.131	68.737	-12.495	-15.978	16.113	24.811	-8.583	0.785
768	0.768	-6.429	138.734	1.812	-14.833	19.692	7.453	-2.965	-8.115
769	0.769	-11.676	75.384	-11.743	-20.088	-11.449	-135.873	0.517	-21.271
770	0.77	-25.995	-20.859	-13.481	-26.864	-24.039	-78.511	-9.553	-16.044
771	0.771	-27.91	-107.984	-15.028	-26.073	-20.561	-61.143	-16.716	-8.106
772	0.772	-19.205	-154.992	-10.758	-15.398	-3.724	-76.959	-13.044	-0.963
773	0.773	-14.558	-111.312	-9.586	-8.202	-44.733	-4.941	-9.565	0.176
774	0.774	-13.171	-18.686	-10.726	-1.805	-94.789	60.581	-16.916	-8.167
775	0.775	-27.441	41.002	-9.751	1.673	-48.032	24.919	-19.808	-17.869
776	0.776	-25.463	-78.434	-8.774	-3.527	31.246	57.581	-10.108	-8.969
777	0.777	-34.116	-94.404	-9.549	-0.607	63.713	-11.292	4.238	-24.634
778	0.778	-26.129	-80.264	-7.218	-12.028	14.306	-127.636	-1.543	-26.748
779	0.779	-4.413	38.365	-2.391	-16.676	-12.449	-79.902	-17.407	-13.192
780	0.78	36.434	181.989	-8.401	-23.847	11.884	-7.743	-11.024	-11.455
781	0.781	31.01	201.738	-20.603	-22.673	19.214	84.369	-5.211	-3.523
782	0.782	-14.439	184.736	-25.837	-16.645	-27.699	48.783	-10.428	-7.783
783	0.783	-20.39	137.837	-24.296	-2.658	-45.974	-70.434	-11.971	-6.636
784	0.784	-36.812	124.358	-17.135	22.568	-40.598	41.139	-13.315	-10.147
785	0.785	-41.796	32.659	-31.454	5.566	-45.651	55.676	-16.988	-17.538
786	0.786	-18.924	-74.603	-10.167	-16.308	-32.09	16.253	-10.973	-14.674
787	0.787	1.79	-118.122	-7.453	-13.627	-3.041	75.862	-9.982	-20.692
788	0.788	-1.885	-158.321	-9.977	-11.168	8.196	64.848	-10.915	-11.789
789	0.789	-18.895	-147.028	-16.953	-8.864	31.991	-43.901	-15.142	-10.619
790	0.79	-34.582	-49.099	-14.824	-19.47	60.22	-29.581	-2.931	-5.375
791	0.791	-31.882	-114.153	-12.888	-17.469	94.253	-42.719	5.782	-6.336
792	0.792	-14.089	-244.845	-14.639	-12.184	25.548	-7.177	10.433	-7.122
793	0.793	-21.082	-122.329	-6.705	-35.958	-23.814	3.643	-5.422	-6.383
794	0.794	-48.795	116.121	-10.957	-32.638	-68.566	33.176	-20.308	-8.353
795	0.795	-30.043	82.268	-14.631	-16.915	-76.77	6.279	-22.242	-11.664
796	0.796	-20.013	-10.31	-13.471	2.841	-54.762	-1.876	-17.014	-19.389
797	0.797	-16.944	18.112	-6.117	10.392	-7.967	-68.467	-15.449	-9.676
798	0.798	-14.267	-7.401	-5.142	3.435	22.41	-59.428	-22.586	-8.514
799	0.799	-1.546	-76.99	-13.088	-11.472	38.844	13.698	-21.407	-9.703
800	0.8	-13.204	-98.069	-5.739	-17.287	63.995	-75.239	-10.558	-14.942
801	0.801	-6.839	-79.233	-0.878	-1.453	59.558	-110.907	-6.291	-2.189
802	0.802	10.581	113.071	-1.652	9.163	-2.947	-13.453	-7.435	-7.437
803	0.803	-15.159	138.625	-12.299	7.188	-47.627	25.895	-10.92	-12.091
804	0.804	-32.189	22.561	-13.653	-8.724	-39.467	-9.893	-9.951	-4.943
805	0.805	-29.094	-125.573	-12.507	-40.676	-46.801	0.796	-16.741	-3.794
806	0.806	-9.384	-144.454	-6.528	-45.157	-40.229	-8.931	-12.527	-12.153
807	0.807	-1.866	-21.762	-5.576	-16.16	-34.266	0.07	-10.241	-21.88
808	0.808	9.726	185.042	-4.64	2.566	-17.876	-23.999	-9.687	-36.253
809	0.809	16.065	100.662	-17.82	-7.54	-22.964	-16.227	-7.768	-7.265
810	0.81	-5.267	-283.581	-15.908	-35.838	-18.509	-35.978	-11.844	5.081
811	0.811	3.008	-8.539	-14.196	-39.556	-22.562	-115.276	-10.496	1.354
812	0.812	-30.523	141.65	-18.88	-8.636	-26.209	-169.291	-6.05	4.6
813	0.813	-44.137	6.221	-20.265	3.725	-22.894	-21.116	-7.79	-4.728
814	0.814	-40.123	-34.629	-26.678	7.334	-25.954	-84.477	-5.285	-30.304
815	0.815	-43.836	2.781	-25.553	-9.794	-28.644	-26.779	-6.657	-33.626
816	0.816	-33.823	-31.636	-13.799	-12.972	-21.099	60.875	-2.612	-42.945
817	0.817	-12.024	-62.518	-2.814	6.722	-0.025	13.392	-8.44	-17.443
818	0.818	30.487	135.067	-7.116	14.24	19.699	85.654	-6.139	-14.205
819	0.819	0.037	211.843	-16.052	-11.533	27.231	177.776	-4.215	-11.178
820	0.82	-16.481	-137.849	-10.105	-21.642	29.521	-1.245	-8.871	-8.565
821	0.821	8.614	-288.167	-17.515	-31.017	27.355	24.365	-9.476	4.12
822	0.822	4.1	-152.194	-12.738	-33.797	2.158	187.267	-9.122	-2.936
823	0.823	-25.005	-110.934	-18.805	-10.62	-28.827	166.398	-12.441	-5.139
824	0.824	-36.307	226.772	-9.968	-1.401	-32.952	-45.128	-13.628	-7.134
825	0.825	-26.288	271.733	-8.862	-27.025	-21.806	-185.936	-16.363	-23.054
826	0.826	-23.221	230.34	-5.822	-23.802	-25.122	-160.504	-12.915	-29.499
827	0.827	-31.568	192.986	-16.711	-8.152	-28.18	-44.224	-17.77	-23.74
828	0.828	-24.054	-113.791	-6.703	-5.467	-42.235	-23.002	-11.786	-15.11
829	0.829	-3.021	-237.263	-10.446	-3.012	-24.438	73.211	-7.744	-4.167
830	0.83	11.04	-274.744	-11.674	-10.06	-22.155	55.599	-9.707	-2.907
831	0.831	-22.462	-104.064	-10.771	-12.294	9.738	7.935	-9.156	-1.837
832	0.832	-26.923	-258.812	-9.875	-29.824	14.158	-64.083	-8.598	-7.93
833	0.833	-22.924	-343.011	-12.473	-41.536	10.044	-77.01	-9.013	-13.253
834	0.834	-34.244	-9.683	-14.869	-9.687	21.189	-88.74	-1.683	-8.51
835	0.835	-31.031	126.436	-15.5	3.825	-9.846	-77.735	-6.939	-4.348
836	0.836	-15.412	332.569	-13.618	-0.296	-13.971	11.091	-19.738	-13.335
837	0.837	-7.128	294.554	-9.599	18.433	-2.797	70.643	-28.463	-21.732
838	0.838	-14.729	260.026	-6.163	8.338	7.237	-27.024	-17.446	-20.854
839	0.839	10.562	-195.786	-11.63	-26.15	4.128	-13.964	-13.202	-19.979
840	0.84	8.172	-412.957	-11.101	-39.738	-0.516	-76.458	-9.546	-6.901
841	0.841	5.982	-215.773	-5.152	-27.404	-14.633	6.828	-8.397	-5.035
842	0.842	15.626	117.431	-13.907	-16.812	-22.168	17.545	-9.371	7.087
843	0.843	10.44	162.304	-19.575	-13.216	-19.91	27.447	-12.289	-4.023
844	0.844	-13.345	-44.442	-17.682	-23.359	-13.626	108.228	-5.738	-16.108
845	0.845	-16.665	-82.191	-11.735	-7.741	-19.558	54.066	-4.991	-37.878
846	0.846	-13.614	-116.544	-9.454	0.563	-14.446	-74.307	-13.917	-47.261
847	0.847	-16.319	100.476	-14.323	-6.954	-19.167	-91.866	-12.777	-16.192
848	0.848	-18.819	72.504	-9.704	-4.617	-0.418	146.594	-9.694	4.453
849	0.849	-16.47	-56.232	-18.618	-2.517	2.095	-23.902	-2.937	-6.827
850	0.85	-27.058	12.94	-35.675	3.238	-4.873	-116.806	-0.432	-3.602
851	0.851	-40.558	-8.256	-14.595	-1.996	5.78	23.942	-7.787	-6.789
852	0.852	-28.327	-27.183	-11.913	5.905	-7.771	-1.712	1.118	-20.989
853	0.853	-23.665	-79.491	-14.461	7.233	0.864	161.082	-2.371	-18.554
854	0.854	-25.011	-0.135	-7.527	-12.332	-0.784	139.959	0.72	-25.595
855	0.855	-5.48	-159.442	-5.423	-9.641	-22.542	-110.448	7.489	-6.489
856	0.856	-2.748	-138.672	-11.248	-12.225	-25.711	-76.58	-5.678	1.02
857	0.857	-15.471	72.493	-2.548	-0.665	-11.643	-169.573	-19.232	-5.991
858	0.858	-13.094	100.297	-13.593	-7.03	21.802	-197.749	-17.497	-8.165
859	0.859	-19.457	-78.839	-12.261	-12.761	-10.142	-69.865	-15.955	-10.16
860	0.86	-17.523	-55.636	-8.618	-10.994	-14.219	-46.845	-17.311	-4.964
861	0.861	-8.843	-119.465	-0.32	-9.445	-25.439	-110.631	-18.471	-3.443
862	0.862	5.466	-215.738	-7.687	-22.41	-1.63	-53.289	-17.301	-7.732
863	0.863	-8.104	-58.365	-12.538	3.937	-23.487	-1.097	-7.614	-6.598
864	0.864	-24.003	216.723	-11.771	22.749	-26.183	14.689	-11.28	-10.118
865	0.865	-21.875	253.934	-4.417	-1.022	-23.647	0.336	-14.752	-9.199
866	0.866	-16.046	15.137	-11.193	-35.452	2.113	13.423	-9.517	1.6
867	0.867	-17.76	-140.096	-6.927	-48.979	12.213	25.132	-6.599	-2.693
868	0.868	-9.776	226.198	-9.222	-36.562	2.977	57.516	-12.59	-1.535
869	0.869	-13.963	476.065	-7.261	-25.308	-11.084	-31.422	-11.808	6.793
870	0.87	-25.752	249.141	-7.843	5.667	-13.534	-19.687	-9.864	-0.536
871	0.871	-21.1	-205.163	-6.083	-6.718	-6.504	-52.476	-7.93	0.457
872	0.872	-2.291	-265.737	-0.255	-17.942	-8.58	-102.172	-7.346	-12.674
873	0.873	0.234	8.979	-5.855	5.888	-2.751	-3.958	-8.699	-26.208
874	0.874	-25.55	158.75	-16.674	9.053	-11.471	114.218	-13.156	-38.385
875	0.875	-42.592	22.955	-15.091	-4.973	-6.84	193.386	-5.418	-33.73
876	0.876	-33.306	-348.546	-19.328	-43.423	-5.494	92.118	-12.778	-32.361
877	0.877	-24.976	-398.429	-15.637	-37.941	-25.037	-105.357	-6	-12.792
878	0.878	8.527	-171.403	-7.3	-12.735	-5.265	-77.372	-8.507	-4.427
879	0.879	22.107	34.39	-6.31	0.868	-2.728	153.267	-14.11	8.387
880	0.88	1.422	-3.651	-15.206	13.337	8.926	60.351	-7.514	1.469
881	0.881	-24.893	-106.275	-16.351	17.097	-1.666	-80.515	-10.013	3.649
882	0.882	-14.808	-75.658	-8.96	7.095	-22.876	-157.369	-9.22	-2.103
883	0.883	7.11	-48.044	-11.822	-2.167	-3.061	-87.773	-12.688	-7.266
884	0.884	-18.407	-73.988	-23.206	-27.687	-0.478	-66.812	-8.023	-11.851
885	0.885	-28.465	42.216	-24.727	-24.351	-7.376	67.745	-12.064	-24.752
886	0.886	-19.171	190.565	-11.72	-46.17	-0.953	50.17	-14.564	-26.441
887	0.887	6.385	133.17	-9.942	-43.419	1.026	-29.5	-13.198	-15.37
888	0.888	3.1	80.873	-11.454	-25.539	-11.119	71.436	-13.582	-5.266
889	0.889	-6.158	-62.457	-12.763	-18.506	-12.613	31.766	-9.115	-14.123
890	0.89	-20.172	-120.56	-11.565	-12.079	-13.918	-4.069	-7.352	-20.068
891	0.891	-32.864	-103.348	-12.7	-6.231	-10.201	-15.231	-8.687	-19.028
892	0.892	-67.849	135.367	-5.297	20.173	-11.329	-104.315	-2.277	-12.176
893	0.893	-42.664	237.812	-12.041	1.482	-14.398	-116.292	-6.509	-6.081
894	0.894	-10.754	145.164	-7.746	-8.538	-15.335	-40.431	-17.133	-1.939
895	0.895	18.223	116.854	-18.344	-24.178	-12.78	8.933	-15.753	-6.719
896	0.896	-15.868	-268.049	-22.544	-43.858	-11.973	53.579	-9.339	-14.036
897	0.897	-20.327	-213.409	-18.815	-20.547	-13.87	12.806	-12.805	-24.836
898	0.898	-24.401	336.551	-27.093	7.767	-10.543	-98.434	-11.816	-26.106
899	0.899	-35.617	117.528	-17.351	11.514	-8.751	-18.884	-10.821	-14.2
900	0.9	-32.298	-214.811	-18.452	-26.164	-11.213	24.099	-10.019	3.303
901	0.901	-16.593	-396.374	-5.25	9.086	-16.588	-15.501	-9.221	-3.57
902	0.902	8.969	-122.173	-3.445	4.625	-8.603	-51.149	-4.363	-1.357
903	0.903	-8.035	127.27	-11.319	-7.732	-11.662	24.726	-7.63	-10.963
904	0.904	1.283	172.386	-15.517	-18.928	-6.78	93.984	-7.029	-19.582
905	0.905	-24.264	-33.692	-16.624	4.903	-9.266	85.179	-9.524	-27.413
906	0.906	-27.54	154.416	-17.754	-4.337	-3.64	-20.797	-6.214	-23.047
907	0.907	-24.442	-15.667	-10.374	-35.425	-10.197	-6.426	-4.083	-21.79
908	0.908	6.694	-294.488	-3.563	-56.092	-10.935	59.237	-6.02	-10.884
909	0.909	19.068	-106.859	-2.763	-14.483	-8.556	23.491	-8.726	-9.465
910	0.91	15.384	-72.955	-8.341	-9.071	-13.371	77.749	-13.56	-3.016
911	0.911	-1.65	-41.875	-13.134	-4.033	-11.413	28.528	-17.038	-4.104
912	0.912	-17.326	99.166	-12.506	0.468	-13.139	-52.17	-13.739	-7.124
913	0.913	-14.597	74.088	-14.207	-3.53	-6.137	-63.039	-14.311	-6.094
914	0.914	-27.342	51.658	-19.006	0.187	-9.024	-132.038	-12.935	-10.285
915	0.915	-38.935	-53.636	-8.917	-3.094	-6.491	-33.23	-11.563	-12.542
916	0.916	-24.035	-34.2	-7.519	-6.198	-8.785	32.982	-13.673	-11.898
917	0.917	-22.1	-16.748	-13.87	-3.51	-6.799	-2.176	-11.716	-12.409
918	0.918	-13.412	-96.221	-14.996	-1.013	-7.329	9.092	-9.761	-14.099
919	0.919	0.891	-110.11	1.086	-7.996	-9.036	-0.412	-8.969	-21.99
920	0.92	-8.829	-43.582	-10.507	-5.836	-11.527	8.762	-4.506	-15.953
921	0.921	-17.563	-150.663	-16.878	-7.723	-11.894	65.973	-9.134	-8.561
922	0.922	-3.237	-49.921	-3.327	-23.596	-7.804	88.356	-7.376	-1.726
923	0.923	14.211	-37.18	-12.023	-34.215	-0.819	-12.402	-3.874	-5.934
924	0.924	-20.796	-25.39	-16.662	-47.685	4.045	-84.566	-7.146	-3.576
925	0.925	-15.75	94.118	-3.685	-24.78	10.063	-229.322	-5.003	-14.399
926	0.926	-20.167	14.423	1.554	-15.457	-2.106	-248.394	-10.986	-19.018
927	0.927	-32.512	-29.18	-9.474	10.08	-21.435	-90.621	-15.226	-23.238
928	0.928	-28.785	167.98	-8.119	-0.01	-13.877	-69.566	-9.593	-8.865
929	0.929	-4.926	83.666	0.777	-21.878	-11.53	-12.011	-11.508	-6.875
930	0.93	10.772	58.237	-10.063	-24.561	-13.636	-64.379	-13.43	-8.563
931	0.931	-31.793	128.006	-25.95	-6.697	-11.673	-48.467	-12.832	-10.071
932	0.932	-50.023	107.142	-23.832	9.637	-9.915	-34.008	-10.302	-20.09
933	0.933	-22.359	49.564	-18.024	3.279	-11.463	31.978	-13.576	-18.902
934	0.934	-7.272	67.352	-12.805	9.094	-10.088	43.892	-10.662	-15.405
935	0.935	-2.855	-43.559	-20.756	7.344	-8.911	76.527	-9.485	-1.467
936	0.936	1.148	-86.427	-13.602	2.694	-14.904	106.288	-12.96	0.459
937	0.937	4.784	-72.93	-9.903	-18.997	-9.667	79.699	-8.888	-4.765
938	0.938	-26.194	58.367	-15.865	-22.118	-8.687	71.668	-8.492	-6.271
939	0.939	-72.052	-28.99	-12.739	-24.834	-11.204	94.014	-8.869	-10.502
940	0.94	-41.652	-267.657	-3.819	-27.349	-7.136	113.992	-5.955	-14.181
941	0.941	-14.02	-233.706	-19.47	-43.601	-11.971	95.698	-8.653	-17.68
942	0.942	0.985	-78.725	-8.79	-24.441	-8.676	12.35	-12.129	-22.921
943	0.943	23.733	-50.557	-18.422	9.044	-6.931	-118.979	-9.211	-16.142
944	0.944	19.626	180.287	-20.101	4.602	-6.542	-66.452	-9.587	-8.191
945	0.945	-6.69	211.377	-21.565	-7.78	-5.188	-50.461	-12.299	-2.941
946	0.946	-23.627	126.997	-14.308	-26.573	-4.804	-64.719	-10.167	-3.899
947	0.947	-20.481	-257.904	-10.557	-9.604	-6.737	-25.184	-11.513	-17.055
948	0.948	-34.589	-313.132	-23.687	-18.911	-4.809	10.471	-13.442	-15.123
949	0.949	-42.12	36.82	-21.948	-10.568	-9.646	21.313	-9.763	-13.4
950	0.95	-39.778	354.634	-14.024	12.696	-9.074	-67.372	-7.242	-18.047
951	0.951	-29.108	395.682	-12.677	28.355	-8.501	-7.699	-11.683	-13.776
952	0.952	-19.391	132.661	-9.035	-8.583	-10.257	-61.854	-8.775	-12.609
953	0.953	-14.131	-105.949	-10.227	-13.599	-10.647	-71.61	-11.28	-23.447
954	0.954	9.671	-322.756	-2.912	-27.136	-3.297	-44.716	-11.66	-33.521
955	0.955	6.388	-463.548	11.789	-39.527	-6.392	-36.435	-8.753	-19.214
956	0.956	9.488	-335.663	5.401	-50.72	-13.17	-103.1	-6.042	-5.675
957	0.957	12.158	13.157	-4.303	-12.964	-10.654	31.189	-11.837	6.523
958	0.958	-0.677	262.646	-6.076	12.21	-8.335	50.188	-12.603	1.881
959	0.959	-12.267	126.306	-14.021	7.754	-7.762	-2.351	-9.121	-2.364
960	0.96	-14.34	-80.16	-21.207	-4.612	-9.694	-18.368	-9.708	-11.258
961	0.961	-12.378	-117.703	-17.548	-38.66	-10.275	53.871	-11.459	-14.726
962	0.962	-21.119	-356.15	-18.714	-52.181	-7.746	119.555	-7.982	-9.484
963	0.963	-38.536	-386.741	-19.671	-6.27	-9.091	35.928	-11.283	-14.314
964	0.964	-36.237	36.309	-8.824	24.134	-7.905	-127.074	-10.133	-16.823
965	0.965	-12.883	217.493	-18.884	7.661	-13.106	-197.099	-12.852	-14.496
966	0.966	-9.836	162.492	-17.697	-7.47	-12.501	-176.161	-10.924	-13.922
967	0.967	4.264	12.537	-14.197	-11.933	-9.189	-118.611	-8.032	-6.577
968	0.968	1.691	-32.641	-4.512	0.465	-8.582	-31.232	-10.748	-3.679
969	0.969	13.25	-155.848	-5.688	-25.843	-11.07	-15.297	-4.952	0.58
970	0.97	-14.442	-43.377	-6.846	-15.76	-9.695	-29.578	-9.025	-11.619
971	0.971	-33.212	126.657	0.55	12.511	-8.526	-42.783	-8.45	-30.978
972	0.972	-36.495	219.367	-8.297	-21.584	-5.81	136.148	-10.393	-28.467
973	0.973	-27.19	78.65	-9.398	-44.467	-9.281	212.834	-12.135	-21.496
974	0.974	-35.51	53.25	-21.161	-32.158	-10.434	235.879	-10.778	-6.606
975	0.975	-53.351	123.026	-19.575	-13.461	-11.591	129.92	-8.463	-8.555
976	0.976	-37.138	102.33	-12.366	-3.369	-11.206	-120.377	-14.276	-13.814
977	0.977	-30.776	-32.311	-5.895	18.563	-12.774	-18.205	-11.971	-9.195
978	0.978	-9.49	-49.788	2.472	10.283	-8.36	74.859	-13.925	-7.849
979	0.979	16.059	61.598	-4.88	-7.5	-6.452	47.075	-10.652	-4.177
980	0.98	-0.944	18.551	-1.949	-28.584	-7.048	-29.465	-10.084	-5.34
981	0.981	14.758	-152.327	-9.896	-42.722	-8.421	-192.071	-8.743	-12.707
982	0.982	-5.001	10.519	-15.211	-9.246	-9.791	-213.235	-11.077	-5.945
983	0.983	2.506	-179.828	-10.487	-4.746	-10.962	-39.972	-8.966	-3.426
984	0.984	0.15	-153.86	-11.415	-8.785	-7.291	-16.263	-10.129	-2.63
985	0.985	10.741	9.124	-17.14	-5.12	-6.907	47.375	-7.418	-2.047
986	0.986	-2.829	30.237	-28.068	-8.422	-7.3	28.013	-8.969	-12.108
987	0.987	-11.523	126.292	-36.118	7.281	-9.249	-24.496	-8.193	-33.774
988	0.988	-35.315	3.594	-26.152	4.577	-7.314	-103.973	-9.546	-11.879
989	0.989	-45.394	19.056	-14.435	2.039	-12.152	54.907	-7.219	2.262
990	0.99	-4.607	32.882	-19.173	-0.324	-10.212	118.328	-8.574	4.775
991	0.991	23.032	-7.327	-26.405	1.777	-8.265	99.187	-7.796	2.425
992	0.992	-2.113	28.027	-25.3	7.58	-6.525	11.79	-11.079	-12.51
993	0.993	-15.645	-4.217	-40.999	-18.682	-7.887	-131.481	-12.239	-18.344
994	0.994	-28.014	-92.952	-47.435	-22.306	-5.566	-73.717	-8.559	-23.587
995	0.995	-77.186	-33.214	-53.28	-12.239	-1.49	14.03	-11.846	-15.647
996	0.996	-57.29	-0.57	-27.026	9.606	-6.318	30.202	-10.683	-16.979
997	0.997	-26.969	9.258	14.539	-10.166	-0.309	-12.865	-11.069	-15.813
998	0.998	-21.599	-35.616	30.946	-22.957	-5.909	-52.624	-6.826	-2.662
999	0.999	-26.672	-76.168	35.9	-39.247	0.683	-88.525	-10.322	-7.904
1000	1	-22.262	-112.857	22.286	-15.874	-3.566	9.078	-13.626	-12.568
1001	1.001	-18.213	-119.011	42.935	-25.21	-2.789	-4.182	-8.797	-13.931
1002	1.002	0.538	-27.029	24.131	-22.539	-7.618	-87.428	-12.105	-10.245
1003	1.003	10.601	38.962	14.094	-25.127	-9.535	-76.607	-11.529	-11.394
1004	1.004	1.288	50.667	-20.318	-18.259	-11.268	-7.696	-10.182	-14.504
1005	1.005	-18.483	126.079	-24.705	-29	-8.754	1.431	-9.797	-21.283
1006	1.006	14.937	253.847	-3.899	-23.298	-10.115	10.022	-16.375	-23.805
1007	1.007	28.422	96.25	-0.14	-35.564	-12.262	121.374	-11.529	-16.465
1008	1.008	-25.806	-136.508	-17.16	-21.27	-8.614	73.878	-7.276	-15.496
1009	1.009	-47.879	-42.927	-8.006	-3.878	-15.999	59.674	-6.506	-11.229
1010	1.01	-27.988	-127.114	-22.255	3.019	-15.083	-84.787	-8.441	-13.522
1011	1.011	2.328	-204.121	-35.087	-7.667	-21.907	11.544	-11.732	-16.941
1012	1.012	-36.46	-227.269	-42.159	-21.258	-17.713	29.127	-5.154	-13.606
1013	1.013	-11.401	-78.876	-35.906	-5.469	-21.838	45.036	-5.926	-11.856
1014	1.014	11.322	17.329	-30.211	26.433	-21.329	88.215	-6.699	-13.216
1015	1.015	-9.484	0.171	-35.51	21.937	-16.754	-3.728	-8.639	-5.867
1016	1.016	-13.209	111.556	-24.553	-7.144	-15.073	8.332	-6.704	-4.899
1017	1.017	10.539	-104.874	-20.355	-25.966	-15.493	-45.58	-9.604	-9.713
1018	1.018	7.387	-383.358	-0.834	-22.737	-15.923	-153.78	-6.116	-15.673
1019	1.019	-18.221	180.179	-9.155	-32.061	-9.381	-110.411	-8.439	-11.611
1020	1.02	-42.067	421.286	-47.664	-23.775	-0.525	-18.139	-9.589	-6.774
1021	1.021	-45.233	55.153	-53.077	14.72	-1.729	41.662	-12.3	-3.496
1022	1.022	-36.987	-144.394	-38.005	9.277	-4.868	74.678	-16.553	-8.92
1023	1.023	-13.835	-83.857	-24.562	24.265	1.867	6.056	-16.171	-2.349
1024	1.024	-10.811	-28.73	-20.571	10.579	2.607	-92.344	-10.758	-3.119
1025	1.025	-2.563	-178.746	-16.955	-52.035	4.884	-158.223	-10.18	2.521
1026	1.026	-20.441	48.277	-40.807	-60.989	4.259	-122.713	-6.888	-8.279
1027	1.027	-41.583	89.427	-12.611	-20.405	2.266	-90.281	-8.635	-22.59
1028	1.028	-33.286	51.893	21.426	-13.119	-1.858	-119.805	-6.122	-12.898
1029	1.029	-30.79	-50.416	-1.419	-19.785	-9.852	-57.348	-11.552	-14.643
1030	1.03	-19.185	-143.36	19.262	-1.684	-8.75	32.226	-10.976	-6.698
1031	1.031	-12.844	-2.347	60.832	3.643	-9.779	211.276	-11.562	-10.948
1032	1.032	-3.195	-181.664	66.217	-31.676	-12.741	82.932	-3.826	-28.002
1033	1.033	12.62	-297.837	81.265	-18.176	-15.319	-219.926	-19.893	-34.978
1034	1.034	29.005	-75.859	30.908	10.829	-16.147	68.923	-17.565	-11.57
1035	1.035	-3.007	29.905	-2.601	-0.432	-11.16	326.788	-11.182	-2.307
1036	1.036	-34.999	126.106	15.57	-38.201	-9.256	138.993	-16.991	-10.655
1037	1.037	-31.003	178.618	-4.574	-30.711	-15.3	-31.304	-11.774	-28.468
1038	1.038	-27.408	385.461	-21.039	-5.612	-14.569	0.085	-13.327	-16.834
1039	1.039	-24.211	300.881	-16.008	7.869	-18.089	28.078	-9.657	-5.215
1040	1.04	-2.43	275.111	-29.533	-4.61	-18.704	-48.924	-11.017	9.674
1041	1.041	-22.218	-74.105	-50.232	-31.012	-9.845	-118.481	-14.703	7.736
1042	1.042	-14.704	-324.013	-61.481	-54.859	-3.493	-54.758	-11.233	-0.977
1043	1.043	-7.814	-97.047	-37.689	-20.401	-9.52	-227.934	-10.278	-5.646
1044	1.044	2.752	26.727	-40.79	11.498	-19.221	-251.479	-9.327	-18.637
1045	1.045	-6.999	-10.65	-15.242	15.556	-15.556	-188.067	-10.109	-27.36
1046	1.046	-1.895	23.401	-25.287	4.3	-14.397	23.881	-7.799	-13.029
1047	1.047	-13.029	-131.917	-22.153	0.979	-17.489	334.007	3.036	-11.101
1048	1.048	-26.062	-273.055	-2.345	4.017	-14.554	292.669	-1.617	-2.406
1049	1.049	-24.389	-93.956	-9.82	12.285	-13.741	104.737	-0.266	-0.855
1050	1.05	-35.482	-24.621	-12.069	19.776	-8.101	2.316	-3.956	-13.827
1051	1.051	-16.742	-88.449	-31.183	8.102	-12.924	-152.805	-2.801	-22.545
1052	1.052	-24.324	-107.657	-69.644	-2.594	-18.915	-11.797	-12.485	-20.995
1053	1.053	-3.237	-19.968	-64.192	10.947	-10.04	116.243	-11.335	-5.132
1054	1.054	10.891	155.356	-69.204	-4.914	3.088	-186.384	-14.834	-15.785
1055	1.055	18.434	178.721	-73.666	-7.02	1.335	-309.932	-15.816	-2.247
1056	1.056	6.79	-54.221	-52.956	-32.177	2.918	-122.144	-16.801	9.935
1057	1.057	-20.875	-23.188	3.764	-35.475	10.13	116.569	-10.823	-1.1
1058	1.058	-54.934	-220.574	109.639	-19.803	9.048	85.673	-10.064	-16.973
1059	1.059	-32.173	61.078	66.488	5.765	19.97	-111.574	-12.008	-36.137
1060	1.06	-11.544	173.689	0.692	-31.924	9.975	16.462	-10.078	-64.389
1061	1.061	-0.364	-65.048	36.286	-46.961	13.686	39.448	-10.669	-38.062
1062	1.062	2.914	-220.112	47.11	-14.996	7.671	145.273	-12.033	-0.32
1063	1.063	-0.23	-22.987	17.502	-19.045	8.587	49.088	-12.424	4.718
1064	1.064	-8.563	105.246	-9.189	7.308	1.745	-178.535	-6.626	0.279
1065	1.065	-31.766	268.239	-17.292	-9.658	-11.46	-209.495	-12.245	-3.778
1066	1.066	-22.464	-49.354	-24.624	-25.27	-32.784	-125.236	-12.834	-22.538
1067	1.067	-14.131	-366.937	-44.515	-16.918	-18.673	-99.811	-10.91	-25.813
1068	1.068	-16.612	-160.559	-50.475	-29.668	-21.14	109.56	-9.186	8.64
1069	1.069	-28.213	101.981	-44.984	-41.255	-14.082	137.348	-15.003	4.192
1070	1.07	-26.098	409.347	-39.884	-39.116	-16.103	60.353	-7.66	0.13
1071	1.071	-28.053	285.982	-7.909	-10.053	-14.059	-195.745	-12.515	-18.635
1072	1.072	-26.308	-52.201	46.337	27.562	-15.691	-25.25	-6.532	-8.566
1073	1.073	-11.964	-188.829	9.453	32.661	-20.252	253.807	-7.324	-11.658
1074	1.074	-13.866	99.596	-10.401	9.898	-10.129	291.27	-9.274	-19.972
1075	1.075	-19.078	-87.845	-16.336	-19.058	-11.264	120.609	-11.215	-27.52
1076	1.076	-20.648	-53.421	0.141	-7.811	-0.398	-96.519	-9.481	-6.425
1077	1.077	-27.827	-208.245	-25.019	9.24	-1.714	-124.698	-9.869	-9.143
1078	1.078	-13.507	-67.072	-29.436	6.206	-0.534	54.644	-3.488	3.614
1079	1.079	-11.541	-41.21	-16.956	-7.842	-1.638	-15.083	-7.756	-8.004
1080	1.08	0.69	-203.643	-5.671	-20.541	-2.489	-120.923	-8.539	-10.138
1081	1.081	-10.315	-224.863	-15.691	-18.104	-7.181	13.866	-7.971	7.283
1082	1.082	-8.98	-90.137	-6.319	-28.642	-6.258	-3.341	-11.266	-4.329
1083	1.083	-0.032	-72.915	-8.941	-38.273	-13.48	-82.833	-16.68	-6.471
1084	1.084	3.578	70.261	-16.386	-26.03	-16.307	104.883	-10.113	3.194
1085	1.085	-12.309	89.496	-23.321	-24.409	-24.195	79.412	-9.341	-2.021
1086	1.086	-19.117	37.062	-25.449	-2.702	-10.228	-176.39	-7.009	-25.812
1087	1.087	-12.608	148.458	-23.514	6.595	-12.09	-346.882	-10.486	-56.764
1088	1.088	-18.311	134.521	-18.304	3.921	-13.785	56.075	-9.885	-19.229
1089	1.089	-19.966	122.087	-22.985	16.776	-15.359	220.85	-10.45	5.936
1090	1.09	-18.364	-8.747	-10.044	0.616	-5.284	-29.087	-9.075	-7.601
1091	1.091	-14.059	-61.402	12.756	-31.259	-8.917	-165.287	-6.733	-11.644
1092	1.092	-2.253	-46.234	3.42	-63.168	-12.342	-41.8	-9.623	-7.957
1093	1.093	-13.248	-176.916	-10.74	-34.13	-13.252	145.826	-7.664	-11.24
1094	1.094	-20.309	-229.457	-13.231	-45.309	-18.071	-24.878	-12.669	-20.534
1095	1.095	-5.848	9.064	-20.176	-7.513	-20.588	-180.054	-10.707	-28.871
1096	1.096	3.946	247.399	-9.492	7.627	-24.623	-39.213	-17.259	-11.084
1097	1.097	-1.175	154.442	-7.535	12.116	-35.371	89.062	-11.232	-4.117
1098	1.098	3.56	126.174	-9.275	-0.241	-36.875	112.652	-11.973	-10.499
1099	1.099	-6.452	100.479	-17.177	-3.903	-15.204	91.792	-7.107	-8.556
1100	1.1	-25.921	77.386	-12.879	19.917	-5.911	34.136	-14.439	-10.291
1101	1.101	-17.521	-155.713	-11.656	4.264	2.429	-158.513	-9.576	-18.228
1102	1.102	-24.947	-248.912	-19.914	-26.868	25.666	-30.595	-8.778	-8.167
1103	1.103	-27.167	-277.464	-18.923	-30.936	22.571	-100.314	-4.696	-7.003
1104	1.104	-29.177	-46.94	-15.991	-27.263	2.832	-79.17	-5.265	-10.473
1105	1.105	-19.391	46.125	-23.897	-10.228	-30.648	-21.699	-4.67	-11.433
1106	1.106	-27.987	74.481	-14.211	5.466	-35.108	-39.357	-6.394	-16.252
1107	1.107	-16.877	99.817	-10.514	-2.844	-47.473	40.167	-7.733	-8.294
1108	1.108	4.87	30.188	-13.902	-10.408	-36.227	54.68	-10.999	-7.317
1109	1.109	-4.36	-118.073	-4.047	-17.377	-19.203	41.654	-13.1	-10.222
1110	1.11	-12.59	-60.365	2.452	-19.503	15.218	53.426	-11.138	-14.492
1111	1.111	-14.998	-112.826	-5.825	-5.959	47.096	-44.213	-13.053	-13.742
1112	1.112	-12.557	-33.407	-15.444	-0.709	67.756	-57.274	-12.26	-11.8
1113	1.113	-18.853	-48.086	-14.237	-5.313	64.064	-21.505	-10.887	-15.044
1114	1.114	-28.478	-61.25	-10.751	-12.448	33.107	-32.302	-11.643	-10.935
1115	1.115	-33.684	-25.233	-7.659	-21.313	20.728	-2.83	-11.811	-11.282
1116	1.116	-29.006	29.325	-12.508	-15.301	1.923	5.962	-8.302	-13.578
1117	1.117	-27.59	-40.009	-4.586	-18.407	-49.613	46.604	-4.984	-9.499
1118	1.118	-10.519	93.748	-18.548	-11.637	-71.717	24.592	-9.802	-12.967
1119	1.119	-8.172	74.445	-20.498	-1.963	-65.183	-8.665	-10.352	-8.467
1120	1.12	-14.524	92.059	-22.236	-10.859	-47.032	-14.457	-7.423	-10.172
1121	1.121	-24.122	203.778	-26.856	-14.324	-41.659	-19.774	-8.748	-8.782
1122	1.122	-22.298	247.098	-22.549	-19.503	-16.516	-4.784	-9.111	-13.219
1123	1.123	-7.879	49.627	-8.147	-16.548	6.342	-9.165	-9.471	-11.453
1124	1.124	9.625	-373.587	5.435	-29.678	27.07	-4.829	-12.156	-7.948
1125	1.125	35.436	-433.918	31.772	-23.851	15.889	-8.286	-8.65	-7.548
1126	1.126	11.685	-49.371	28.105	-15.146	-1.084	-4.993	-11.539	-10.441
1127	1.127	-16.52	-99.416	11.091	-10.504	8.281	-8.279	-8.813	-13.122
1128	1.128	-27.719	-145.08	-23.351	-17.636	-28.633	-11.168	-4.539	-11.935
1129	1.129	-24.372	-186.664	-18.886	-13.911	-74.11	-13.694	-9.359	-12.681
1130	1.13	-2.467	151.131	1.844	-31.877	-80.179	-11.444	-6.052	-13.435
1131	1.131	34.55	105.334	-16.897	-19.116	-63.816	-13.715	-12.616	-13.23
1132	1.132	-20.977	146.425	-33.918	6.595	-38.779	-11.791	-13.372	-11.658
1133	1.133	-72.682	-41.193	-49.581	9.839	11.371	-13.562	-9.291	-13.2
1134	1.134	-92.688	61.01	-35.439	6.681	31.131	-15.199	-12.759	-10.871
1135	1.135	-86.742	153.815	-32.898	20.786	37.004	-10.872	-16.023	-7.569
1136	1.136	-59.11	69.237	-16.619	8.013	-1.811	-14.524	-14.262	-14.143
1137	1.137	-23.924	-161.824	-18.724	-8.242	13.215	-8.711	-19.087	-7.386
1138	1.138	-1.133	-317.191	-9.002	-27.394	63.507	-20.78	-13.081	-9.933
1139	1.139	27.864	-120.121	-10.711	-29.884	16.656	-16.01	-12.302	-5.863
1140	1.14	39.097	264.474	-6.026	-8.757	-13.751	-17.137	-11.716	-7.77
1141	1.141	49.167	319.465	-4.626	-0.421	-19.18	-18.324	-7.07	-7.184
1142	1.142	14.716	69.429	-13.471	-2.955	-14.18	-14.965	-12.481	-13.76
1143	1.143	-35.597	-157.823	-29.108	-5.308	8.62	-13.981	-13.063	-9.489
1144	1.144	-55.516	-34.392	-18.448	1.059	12.636	-10.924	-11.125	-10.259
1145	1.145	-37.33	78.012	-8.743	2.979	-13.738	-8.423	-11.702	-10.845
1146	1.146	-20.866	-92.489	-0.023	-9.183	-58.496	-10.871	-9.179	-12.789
1147	1.147	-15.855	-61.327	17.412	-10.683	-15.984	-7.364	-7.823	-14.528
1148	1.148	6.928	-145.655	1.168	-3.483	22.672	-7.82	-8.972	-11.036
1149	1.149	-13.838	-171.183	-13.715	-7.138	7.561	-11.768	-5.284	-11.414
1150	1.15	-17.589	84.89	-31.109	-15.446	-5.969	-10.356	-11.656	-13.538
1151	1.151	-34.657	187.05	-38.037	-31.478	-10.022	-11.727	-10.875	-17.223
1152	1.152	-19.027	279.679	-18.82	-15.216	-6.345	-8.993	-11.643	-15.879
1153	1.153	-16.373	25.697	-5.962	-8.861	-3.061	-8.652	-5.059	-11.045
1154	1.154	-3.662	-145.044	1.111	-30.186	0.008	-12.217	-9.31	-14.341
1155	1.155	-10.696	-237.942	20.386	-38.525	-2.739	-7.392	-10.08	-13.763
1156	1.156	-0.105	15.815	28.011	-41.022	-31.059	-6.763	-8.144	-11.256
1157	1.157	-17.578	-154.676	-2.344	-10.643	-27.428	-9.621	-8.724	-10.883
1158	1.158	-24.585	-185.714	-14.783	-6.606	-10.411	-12.025	-11.634	-12.054
1159	1.159	-26.707	11.416	-18.538	4.633	5.286	-16.363	-11.26	-13.217
1160	1.16	-20.896	88.19	-21.846	-19.178	8.036	-18.029	-3.917	-14.387
1161	1.161	-22.664	-28.327	-12.552	-41.072	-4.679	-13.137	-4.899	-10.143
1162	1.162	-1.979	77.235	-9.821	-21.305	-39.653	-11.275	-5.881	-13.056
1163	1.163	17.748	-57.62	-7.299	-8.502	-54.679	-7.298	-6.665	-12.685
1164	1.164	25.277	-285.197	-23.586	-1.52	-50.187	-10.827	-8.996	-15.03
1165	1.165	-9.775	-130.117	-21.47	0.605	-21.155	-11.285	-13.839	-8.478
1166	1.166	-24.894	123.616	-19.57	6.38	-9.942	-5.509	-14.418	-13.335
1167	1.167	-2.073	157.678	-14.398	4.62	-6.669	-7.867	-6.679	-12.568
1168	1.168	1.994	2.451	-19.06	-6.403	-3.612	-7.339	-14.032	-14.892
1169	1.169	-16.758	-81.812	-20.46	-16.443	-0.94	-10.66	-13.067	-12.966
1170	1.17	-47.708	-107.004	-24.182	-17.579	1.553	-8.933	-10.557	-16.268
1171	1.171	-43.629	-37.355	-15.876	-16.397	-19.519	-12.558	-9.785	-12.226
1172	1.172	-47.3	-100.637	-10.653	-0.327	-45.023	-11.268	-9.212	-12.634
1173	1.173	-23.484	72.597	-9.696	6.652	-34.879	-8.358	-8.639	-12.274
1174	1.174	-14.169	-44.37	-12.211	-12.476	-37.87	-7.967	-9.232	-10.176
1175	1.175	-5.804	18.553	-9.921	-14.951	-40.456	-4.447	-5.761	-10.577
1176	1.176	-8.262	-0.281	-5.127	-7.954	-37.818	-5.648	-7.123	-9.423
1177	1.177	3.377	122.826	-15.236	-22.842	-11.973	-6.934	-9.255	-10.984
1178	1.178	-15.779	202.382	-19.544	-40.269	25.869	-8.987	-7.325	-6.553
1179	1.179	-3.019	-14.312	-13.217	-33.301	71.431	-12.557	-12.35	-11.206
1180	1.18	-14.634	202.839	-12.157	-1.364	65.482	-13.868	-11.776	-7.156
1181	1.181	0.292	-106.756	-2.578	12.16	70.954	-10.985	-13.516	-8.534
1182	1.182	29.391	-147.55	-1.535	16.243	86.12	-9.858	-14.881	-6.238
1183	1.183	50.122	-34.544	-7.647	19.954	63.39	-9.553	-16.24	-10.31
1184	1.184	16.045	136.084	-21.696	-3.824	9.35	-7.406	-17.398	-10.711
1185	1.185	-15.908	167.192	-19.838	-19.497	-12.561	-11.837	-11.4	-12.091
1186	1.186	-28.282	195.567	-18.157	-5.34	-32.351	-11.258	-5.404	-10.943
1187	1.187	-16.996	170.278	-29.231	-7.825	-62.633	-8.391	-4.633	-12.903
1188	1.188	-33.925	-85.633	-10.503	-28.91	-57.103	-5.921	-4.057	-10.983
1189	1.189	-62.075	-256.156	-18.102	-26.243	-41.861	-9.283	-7.347	-11.78
1190	1.19	-50.743	-286.806	-11.174	-23.766	-37.325	-8.171	-4.438	-7.348
1191	1.191	-33.599	-89.103	-9.081	-16.816	-16.559	-5.424	-10.249	-10.657
1192	1.192	-30.393	-11.741	-7.183	-18.965	-12.83	-11.307	-6.183	-16.104
1193	1.193	-44.456	-81.276	-2.009	2.29	-2.719	-5.729	-9.676	-11.299
1194	1.194	-26.657	-60.09	-16.391	-6.055	0.428	-9.358	-14.334	-9.386
1195	1.195	-28.988	-40.876	-6.759	-13.626	-2.239	-10.068	-14.934	-11.152
1196	1.196	2.96	-58.203	-5.05	-20.603	5.328	-9.488	-13.596	-6.337
1197	1.197	16.563	-42.405	-3.539	-14.221	-10.952	-10.929	-16.907	-9.663
1198	1.198	12.552	-56.676	-13.635	-12.323	-30.115	-16.458	-14.025	-16.289
1199	1.199	8.929	-96.18	-22.593	-10.69	-32.613	-9.987	-13.649	-12.068
1200	1.2	-35.752	-60.608	-28.664	-12.405	-16.354	-9.291	-12.521	-4.748
1201	1.201	-17.541	-6.198	-38.42	-8.3	-1.442	-10.075	-7.717	-9.629
1202	1.202	-12.113	-15.737	-58.044	-2.032	12.098	0.804	-7.164	-8.892
1203	1.203	-7.035	11.332	-60.809	1.437	13.819	-10.167	-7.762	-9.701
1204	1.204	-2.535	19.529	-53.304	-10.347	-0.517	-31.807	-8.345	-16.302
1205	1.205	-6.526	41.542	-18.323	-24.673	-2.454	-28.726	-7.009	-12.063
1206	1.206	-10.147	61.456	27.111	4.316	-14.655	-31.44	-10.323	-11.31
1207	1.207	-13.407	104.221	82.021	8.341	-38.489	-28.934	-6.288	-10.758
1208	1.208	-35.305	21.037	74.592	-33.266	-41.777	-31.276	-4.973	-16.786
1209	1.209	-38.022	-86.301	13.933	-16.787	-32.483	-20.673	-9.472	-14.493
1210	1.21	-14.794	101.981	-10.537	-1.64	-18.375	-7.193	-5.45	-13.937
1211	1.211	-17.885	127.863	-32.696	-33.562	-0.626	19.074	-7.997	-14.543
1212	1.212	-20.605	58.215	-26.203	-29.526	-12.344	22.74	-10.349	-9.148
1213	1.213	-18.086	-89.943	4.102	-18.323	-6.082	12.701	-11.545	-7.249
1214	1.214	-15.729	-109.056	-12.419	-8.262	-8.154	21.982	-13.521	-2.636
1215	1.215	-13.565	-21.678	2.594	7.442	-10.013	2.226	-18.589	-11.59
1216	1.216	-11.626	26.038	6.985	-0.84	-17.995	4.697	-11.283	-23.439
1217	1.217	-20.349	127.36	-22.101	-24.032	-25.129	30.393	-12.3	-21.936
1218	1.218	-18.781	-69.747	-10.913	-27.111	-21.465	-21.116	-13.119	-17.713
1219	1.219	-11.631	-266.844	-14.257	-18.787	-8.364	-58.075	-10.842	-11.357
1220	1.22	-15.345	66.432	-36.167	-21.321	-17.189	42.688	-11.472	-5.38
1221	1.221	-11.92	-69.595	-44.525	-9.737	-15.796	-29.519	-8.223	-8.508
1222	1.222	-12.916	54.175	-26.745	-16.152	-20.19	-68.97	-10.011	-7.566
1223	1.223	-11.973	392.121	-24.431	-25.818	-19.135	-57.146	-6.575	-5.076
1224	1.224	-16.232	-16.433	7.476	-34.483	-20.345	-67.961	-8.95	-17.292
1225	1.225	-16.996	-620.951	20.998	-13.746	-27.724	1.15	-11.134	-22.544
1226	1.226	-15.052	-379.71	0.245	6.022	-22.896	63.709	-15.638	-17.925
1227	1.227	-15.623	132.446	-18.571	23.852	-11.491	39.388	-11.626	-13.692
1228	1.228	-6.711	66.216	-35.64	2.737	-16.149	2.435	-17.493	-20.116
1229	1.229	-8.487	-52.455	5.152	-0.064	-8.997	-98.443	-10.198	-14.146
1230	1.23	-14.895	7.846	10.541	7.275	2.409	-27.271	-15.09	-6.824
1231	1.231	-28.089	-47.047	5.484	-18.708	11.32	-13.001	-9.143	-5.896
1232	1.232	-29.882	2.688	-11.566	-13.807	5.293	26.426	-13.26	-19.092
1233	1.233	-21.974	47.815	-16.042	-10.519	4.25	-57.04	-15.248	-13.303
1234	1.234	-11.925	88.976	-28.449	-1.277	3.163	-46.302	-12.971	-3.478
1235	1.235	-15.675	-23.588	-32.155	-21.101	0.422	-16.739	-11.084	-12.247
1236	1.236	-21.761	-57.568	-28.883	-33.922	-3.875	9.945	-9.378	-7.659
1237	1.237	-20.889	-88.495	-25.798	-26.873	-6.067	18.011	-10.761	-11.94
1238	1.238	-8.201	-4.178	-11.687	5.138	-11.015	25.325	-8.458	-8.296
1239	1.239	0.418	-81.3	-24.46	0.722	-7.219	5.331	-13.317	-9.482
1240	1.24	-10.72	34.642	-22.143	-3.313	-10.935	-61.913	-3.287	-12.62
1241	1.241	-15.061	-29.12	-20.005	0.382	-7.839	36.537	-7.581	-5.881
1242	1.242	-13.972	66.994	-14.198	3.694	-1.413	-2.98	-3.947	-8.433
1243	1.243	3.955	-55.536	-15.929	-11.932	7.356	80.397	-2.82	-14.082
1244	1.244	-3.663	87.511	-17.458	-9.168	6.076	47.857	0.238	-12.184
1245	1.245	-6.03	106.528	-18.814	-21.886	-1.378	-60.743	-4.631	-14.14
1246	1.246	-25.232	89.121	-9.899	-33.438	3.324	11.414	-2.143	-5.267
1247	1.247	-17.714	9.703	-6.385	-5.708	16.311	24.552	-4.491	1.096
1248	1.248	-6.121	24.111	-5.347	51.05	14.228	12.726	-15.355	-7.253
1249	1.249	-3.998	37.105	-6.244	75.487	1.899	-19.815	2.047	-10.382
1250	1.25	-5.963	1.301	-8.719	38.574	-22.01	-69.191	-4.933	-5.572
1251	1.251	-11.272	-52.972	-11.002	-8.209	-12.059	-95.92	-11.33	-13.53
1252	1.252	-28.779	-62.739	-10.422	-75.277	-2.86	-87.814	-21.003	-12.582
1253	1.253	-26.556	-35.894	-11.1	-84.121	-11.244	-50.86	-26.226	-19.37
1254	1.254	-37.273	-43.969	-4.599	-59.684	-24.096	-4.041	-15.195	-21.908
1255	1.255	-27.657	-80.909	-0.323	-22.734	-21.892	-10.072	-10.941	-16.313
1256	1.256	-1.389	-33.993	0.547	-16.296	-24.133	-4.666	-7.265	-8.395
1257	1.257	24.866	-15.656	-10.16	-22.556	-41.657	0.36	-1.269	-9.375
1258	1.258	-6.173	-31.984	-11.552	-39.297	-25.487	13.901	-0.301	-10.35
1259	1.259	-18.641	-107.664	-10.097	-44.609	2.116	26.279	-7.065	-14.621
1260	1.26	-15.037	-31.886	-1.243	-21.854	20.832	7.521	-13.057	-13.854
1261	1.261	-5.022	116.201	-2.484	-1.17	37.822	-23.423	-15.36	-11.923
1262	1.262	-8.169	95.16	-7.792	10.169	15.95	-44.092	-13.404	-4.563
1263	1.263	-27.961	-1.048	-12.667	0.158	13.249	-9.996	-10.091	-9.393
1264	1.264	-30.518	-18.62	-11.877	-21.733	0.491	-5.531	-15.485	3.777
1265	1.265	-32.87	-34.621	-24.071	-30.002	-34.509	15.194	-8.884	-2.014
1266	1.266	-26.512	-20.34	-18.823	-17.128	-79.929	11.503	-8.092	-7.238
1267	1.267	-36.214	-33.505	-26.734	-10.101	-37.268	-5.536	-7.298	-15.176
1268	1.268	-9.925	-21.644	-10.866	-7.968	1.504	-33.778	-12.111	-19.429
1269	1.269	-6.273	-10.904	-17.242	1.73	36.766	22.887	-7.445	-23.093
1270	1.27	-9.585	-20.983	-19.169	6.952	50.385	-17.805	-12.83	-14.75
1271	1.271	-25.284	-29.802	-17.434	5.407	4.606	-54.72	-7.958	-15.69
1272	1.272	-22.594	-21.708	-22.063	-16.158	-37.887	-34.802	-7.329	-14.695
1273	1.273	-20.094	-14.276	-6.152	-37.914	-65.479	-28.851	-4.375	-15.444
1274	1.274	-22.438	-20.542	-8.224	-35.163	-70.433	-23.446	-3.939	-11.347
1275	1.275	-16.078	-14.637	9.276	-27.589	-65.921	-38.55	-6.213	-13.261
1276	1.276	-21.899	-20.582	7.032	-15.942	-45.212	-42.942	-9.068	-12.66
1277	1.277	-16.681	-15.685	-7.839	11.784	-18.849	3.038	-3.8	-3.735
1278	1.278	0.721	-10.868	-5.857	53.438	-1.75	45.682	-5.688	-10.098
1279	1.279	-6.256	-6.54	-11.026	136.689	14.018	29.259	-14.346	-11.231
1280	1.28	-8.417	-2.756	-12.476	148.526	-28.417	24.173	-13.12	-3.842
1281	1.281	8.977	-26.457	-11.054	29.146	-10.109	19.739	-12.087	-10.576
1282	1.282	-2.657	-54.601	-7.377	-82.138	17.692	15.713	-11.053	-23.698
1283	1.283	-13.325	-28.177	-15.723	-38.989	12.774	42.11	-15.25	-2.379
1284	1.284	-3.674	-24.743	-16.739	-25.842	44.833	-9.359	-11.13	5.981
1285	1.285	-19.546	-46.488	-19.67	-61.451	24.265	-31.392	-14.547	-1.521
1286	1.286	-17.408	-26.745	-18.901	-137.338	28.074	2.152	-13.896	-27.218
1287	1.287	-15.464	-3.533	-18.119	-107.773	45.225	-15.96	-20.412	-17.114
1288	1.288	-20.682	-6.69	-13.252	-63.104	23.459	0.57	-16.092	-20.171
1289	1.289	-16.028	-20.762	-12.628	-38.714	9.402	15.738	-7.126	-6.003
1290	1.29	-17.363	-38.556	-18.007	-16.648	-13.76	-16.141	-3.591	-8.479
1291	1.291	-8.434	-22.204	-8.485	-10.06	-23.003	-28.529	-2.569	-10.765
1292	1.292	-4.93	9.762	-14.817	-28.256	-31.265	-32.124	-7.361	-12.845
1293	1.293	-12.269	69.428	-18.245	-11.832	-28.671	-28.794	-6.538	-6.997
1294	1.294	-17.08	61.272	-10.832	-16.903	-35.544	-25.59	-13.842	-19.156
1295	1.295	-17.834	-49.724	-13.672	-21.392	-3.52	-22.822	-12.836	-11.185
1296	1.296	-7.175	-129.177	-26.78	-17.376	28.465	-25.37	-10.287	-12.503
1297	1.297	-14.335	-56.952	-51.874	-6.206	-9.018	-23.009	-9.482	-11.3
1298	1.298	-33.861	140.388	-48.508	-2.963	-24.028	-16.567	-12.939	-10.092
1299	1.299	-19.703	112.269	-20.17	0.122	-37.445	-10.739	-10.974	-9.088
1300	1.3	-6.896	35.385	-16.425	-2.581	-8.252	-12.478	-10.345	-8.083
1301	1.301	9.391	-81.026	14.593	-25.846	-11.744	-10.976	-15.148	-14.04
1302	1.302	15.795	-102.248	77.157	2.308	-21.643	-12.4	-11.833	-16.33
1303	1.303	-9.35	-6.2	50.508	5.814	-5.854	-16.102	-8.91	-9.716
1304	1.304	-19.389	11.114	-22.781	43.395	13.921	-12.577	-5.401	-15.682
1305	1.305	-28.661	-36.603	-52.332	118.91	6.299	-17.728	-6.722	-10.041
1306	1.306	-20.307	-79.894	-43.369	194.577	-5.323	-18.639	-6.304	-11.933
1307	1.307	-12.701	-40.508	-35.178	164.736	-28.753	-8.888	-5.878	-13.82
1308	1.308	-19.592	-4.961	-13.066	83.792	-25.682	-5.117	-11.655	-10.87
1309	1.309	-21.68	-15.863	47.555	-79.174	-17.368	-11.038	-12.431	-12.186
1310	1.31	-19.709	13.629	39.465	-102.485	-9.826	-5.745	-15.93	-10.798
1311	1.311	-17.928	-13.088	17.45	-208.405	-21.403	-6.708	-16.53	-17.344
1312	1.312	-16.34	-21.105	-15.993	-112.295	-31.939	-7.505	-17.11	-12.469
1313	1.313	-20.572	-13.664	-34.163	-24.811	-22.181	-5.206	-14.579	-11.653
1314	1.314	-24.222	-20.254	-28.721	-72.335	-27.366	-7.146	-10.103	-12.39
1315	1.315	-20.716	-14.27	-33.728	-86.61	-41.7	-1.106	-7.198	-7.506
1316	1.316	-19.726	-8.871	-29.264	-47.114	-51.387	-6.652	-2.361	-9.402
1317	1.317	-18.725	-3.844	-25.171	-11.428	-25.123	-11.435	-7.003	-11.108
1318	1.318	-17.916	-26.683	-21.474	-22.22	8.889	-6.755	-2.949	-11.467
1319	1.319	-13.79	-30.741	-18.146	7.388	-4.702	-14.484	-10.913	-11.826
1320	1.32	-14.305	-4.402	-15.02	-1.402	-17.103	-19.661	-9.783	-12.189
1321	1.321	-13.663	-7.697	-29.114	-74.629	-5.887	-18.652	-17.17	-13.317
1322	1.322	-16.511	-10.829	-26.558	-64.726	-2.6	-7.165	-18.155	-10.579
1323	1.323	-9.49	-13.608	-28.828	-2.353	6.74	-11.675	-12.161	-14.817
1324	1.324	-8.464	-16.187	-22.362	5.45	20.903	-10.134	-11.382	-11.901
1325	1.325	-16.338	-18.596	-12.607	12.431	59.456	-8.825	-11.949	-11.486
1326	1.326	-19.373	-42.096	6.818	5.466	20.781	-17.072	-8.652	-8.157
1327	1.327	-10.405	-51.452	-21.419	11.014	5.695	-9.736	-8.071	-4.045
1328	1.328	-9.167	-37.423	-32.646	-5.924	-17.135	-8.809	-13.874	-11.909
1329	1.329	4.85	1.009	-29.362	-11.31	-46.124	-4.594	-16.211	-10.702
1330	1.33	-8.628	39.687	-1.112	-6.811	-12.029	-0.51	-18.178	-9.691
1331	1.331	-17.271	-15.754	40.498	-2.389	-16.51	-5.3	-12.217	-8.678
1332	1.332	-12.556	21.273	35.076	1.4	-12.485	-14.017	-9.932	-12.906
1333	1.333	-2.44	1.396	40.092	4.843	-23.697	-15.248	-6.479	-12.117
1334	1.334	-14.205	19.653	8.154	-4.181	-33.772	-12.265	-12.509	-11.499
1335	1.335	-25.186	14.331	-12.556	-1.129	-24.477	-13.342	-13.3	-14.743
1336	1.336	-23.799	-0.725	-16.222	6.658	-16.182	-9.227	-6.746	-10.649
1337	1.337	-17.38	22.164	-26.254	4.555	-3.42	-10.112	-7.549	-11.998
1338	1.338	-9.018	-15.299	-23.119	-10.111	17.72	-6.737	-8.354	-10.631
1339	1.339	-14.208	-30.309	-25.771	-15.674	20.493	-11.435	-3.532	-11.775
1340	1.34	-26.944	-16.696	-18.166	-24.129	23.074	-9.693	-1.586	-10.592
1341	1.341	-21.69	-20.712	-25.098	-12.887	6.848	-7.234	-2.145	-16.387
1342	1.342	-13.708	13.393	-18.71	3.158	-8.056	-8.687	-5.609	-12.312
1343	1.343	-12.3	-18.47	-20.697	-3.042	-17.771	-14.583	-8.899	-8.816
1344	1.344	-13.426	-22.43	-22.486	-4.777	-19.55	-13.854	-2.325	-10.734
1345	1.345	-12.23	-33.601	-11.459	-6.44	4.208	-15.748	-5.257	-11.303
1346	1.346	-13.164	-30.335	-15.691	-7.967	-5.908	-15.163	-6.074	-9.935
1347	1.347	-19.899	-21.14	-22.05	4.989	-21.615	-22.914	-8.427	-11.285
1348	1.348	-17.352	-18.472	-25.574	3.231	-58.619	-6.859	-19.29	-10.894
1349	1.349	-18.104	-20.834	-13.81	-14.136	-83.813	-13.785	-20.867	-14.56
1350	1.35	-17.481	-13.744	-5.903	-16.413	-97.413	1.155	-16.623	-14.932
1351	1.351	-8.725	-24.355	-10.149	-5.626	-51.567	14.752	-12.949	-12.025
1352	1.352	-16.998	-10.871	-13.76	8.039	3.392	-1.063	-14.117	-12.412
1353	1.353	-17.916	-9.232	-14.795	2.747	55.085	-15.898	-19.344	-14.353
1354	1.354	-13.053	-4.593	-11.591	26.157	115.695	-6.218	-14.506	-9.515
1355	1.355	-13.806	-0.317	-12.537	77.414	42.408	-1.041	-8.502	-16.096
1356	1.356	-14.568	6.106	-15.086	84.841	32.58	-15.408	-14.115	-13.573
1357	1.357	-15.135	-7.037	-14.408	65.059	23.696	-29.038	-4.643	-12.792
1358	1.358	-13.174	-15.706	-12.606	10.088	15.571	-9.758	14.895	-7.948
1359	1.359	-17.212	-14.074	-5.323	-86.501	22.92	-2.305	12.163	-7.361
1360	1.36	-14.668	-32.739	-10.175	-73.742	-10.591	23.406	4.578	-7.935
1361	1.361	-7.296	-35.175	-5.938	-38.464	-65.554	13.387	-16.556	-9.282
1362	1.362	-2.05	-51.406	-0.4	-93.01	-58.202	-2.216	-24.91	-10.63
1363	1.363	-16.742	-44.957	-8.415	-142.514	-24.709	6.122	-27.454	-11.004
1364	1.364	-10.334	-42.995	-9.454	-97.785	5.693	-32.377	-11.223	-11.384
1365	1.365	-8.378	-37.774	-8.536	-57.174	-21.954	-37.791	-4.861	-13.309
1366	1.366	-10.093	-26.692	-16.525	-79.288	-6.82	-32.775	-10.675	-15.434
1367	1.367	-14.713	-27.982	-11.336	-32.333	25.134	-28.343	-1.973	-14.078
1368	1.368	-16.038	-16.158	-14.256	10.541	37.55	-24.286	5.953	-14.856
1369	1.369	-17.166	-14.627	-11.741	-72.521	18.873	-13.057	4.588	-11.182
1370	1.37	-18.295	1.233	-15.802	-60.717	1.944	-36.844	-1.811	-11.578
1371	1.371	-21.366	20.394	-17.727	15.08	-44.991	-71.235	-14.972	-8.293
1372	1.372	-16.506	48.622	-27.781	123.559	-105.491	-84.736	-23.691	-1.711
1373	1.373	-15.708	37.329	-34.917	224.431	-81.036	-97.077	-28.35	1.197
1374	1.374	-18	40.534	-31.212	211.356	-58.897	-40.348	-32.621	-10.222
1375	1.375	-13.13	31.186	-13.198	175.816	-25.332	16.593	-26.25	-21.253
1376	1.376	-20.468	5.54	20.303	186.548	17.34	83.393	-20.262	-25.511
1377	1.377	-23.365	29.225	15.867	176.404	33.831	110.092	-17.17	-34.422
1378	1.378	-17.365	7.246	11.775	41.679	8.72	101.957	-4.405	-16.428
1379	1.379	-13.288	-35.402	0.53	-247.268	13.198	5.594	0.812	-13.923
1380	1.38	-15.185	-126.955	-9.542	-453.284	25.585	-33.866	5.444	-11.609
1381	1.381	-10.532	-87.44	-6.433	-265.361	36.87	1.814	1.175	-5.232
1382	1.382	-9.957	-75.614	1.922	-299.333	-0.83	34.366	-5.209	-3.299
1383	1.383	-11.317	-43.097	-15.857	-268.417	4.241	63.95	-8.692	-8.539
1384	1.384	-13.639	-52.973	-18.181	-240.465	-0.176	1.394	-16.048	-13.195
1385	1.385	-12.484	-8.216	-28.833	-112.448	-4.224	9.472	-9.282	-8.949
1386	1.386	-11.341	-0.068	-38.537	-89.21	-22.968	2.089	-6.78	-7.806
1387	1.387	-16.381	-7.443	-36.843	-25.661	-60.683	-17.858	-9.112	-4.342
1388	1.388	-15.819	-14.083	-41.503	32.136	-85.834	-48.196	-15.704	-11.709
1389	1.389	-12.929	-8.183	-34.348	49.42	-81.36	-75.784	-28.888	-4.944
1390	1.39	-8.115	-2.833	-14.849	96.822	-52.325	-40.541	-30.844	-2.443
1391	1.391	-18.214	12.206	16.26	110.995	-18.26	-8.618	-25.646	-6.527
1392	1.392	-22.505	7.727	45.26	71.518	13.678	-12.707	-11.352	-11.393
1393	1.393	-13.624	3.677	26.462	60.061	17.729	-39.054	-5.565	-12.009
1394	1.394	-17.129	14.919	-11.298	136.569	21.366	-90.548	6.612	-16.101
1395	1.395	-16.19	-8.915	-36.464	146.967	45.13	-38.87	14.526	-11.295
1396	1.396	-13.317	6.665	-40.913	138.512	35.839	-18.948	1.543	-6.671
1397	1.397	-14.128	26.362	4.95	114.473	4.667	-12.93	-3.694	-7.277
1398	1.398	-18.236	-12.187	10.947	33.23	-7.764	-40.623	-5.26	-13.114
1399	1.399	-21.762	-39.917	16.4	22.32	3.382	-25.551	-15.354	-17.209
1400	1.4	-15.805	-35.003	-18.771	-66.644	-0.011	-30.025	-21.775	-7.776
1401	1.401	-10.23	-30.719	-41.519	-54.883	-15.779	-25.965	-18.312	-11.497
1402	1.402	-13.742	6.626	-53.796	107.891	-35.535	-29.652	-17.353	-8.062
1403	1.403	-15.725	1.421	-64.914	317.398	-27.959	21.79	-14.455	-9.083
1404	1.404	-19.837	-12.27	-41.037	120.13	-30.226	58.701	-15.247	-13.973
1405	1.405	-16.395	-58.253	-6.61	-110.469	-19.522	38.728	-11.198	-16.541
1406	1.406	-9.089	-52.341	52.909	-141.374	-5.986	56.876	-3.277	-17.374
1407	1.407	-14.354	-24.719	77.184	-56.978	-7.737	40.379	-6.383	-16.846
1408	1.408	-19.232	-29.749	25.432	19.555	6.554	45.36	-1.535	-14.975
1409	1.409	-20.051	-52.526	5.456	42.611	31.675	-23.375	8.164	-15.619
1410	1.41	-9.462	-6.579	-12.75	-21.225	7.822	-72.758	4.495	-15.3
1411	1.411	-10.863	11.659	3.672	-40.654	-1.578	-81.68	-3.838	-18.658
1412	1.412	-7.231	-27.024	-21.489	-93.144	-15.854	-24.801	-6.965	-18.332
1413	1.413	-15.599	8.26	-35.052	-140.564	-8.44	-17.466	-7.965	-12.393
1414	1.414	-16.63	21.923	-39.149	-96.988	-15.503	-10.924	-5.472	-14.974
1415	1.415	-17.655	-23.799	-27.966	-57.091	-26.197	7.194	-17.663	-7.691
1416	1.416	-15.192	-29.633	-31.283	-139.92	-8.873	1.7	-15.919	-8.726
1417	1.417	-17.568	9.223	-34.407	-214.996	7.309	-13.456	-17.484	-8.02
1418	1.418	-19.556	14.381	-37.15	-66.217	-24.655	-17.956	-13.227	-10.395
1419	1.419	-16.321	0.966	-29.634	82.643	-38.227	-30.379	-16.889	-6.969
1420	1.42	-12.303	5.178	-27.329	102.284	-34.207	-56.721	-22.879	-11.673
1421	1.421	-10.989	16.558	-29.485	50.367	-7.951	-32.961	-17.652	-18.309
1422	1.422	-16.444	33.73	-31.448	98.456	-4.768	-17.354	-10.899	-17.59
1423	1.423	-18.414	30.749	-26.254	-59.931	-7.995	-3.277	-6.659	-15.32
1424	1.424	-20.191	-5.346	-5.594	-38.318	-10.79	-16.062	-4.35	-13.432
1425	1.425	-14.229	20.283	-2.962	96.768	-4.643	-5.138	-9.191	-12.899
1426	1.426	-8.641	10.264	9.756	184.458	-2.13	20.724	-12.471	-5.221
1427	1.427	-2.082	-5.406	17.324	240.551	-23.195	17.582	-9.546	-8.388
1428	1.428	-15.264	-25.129	1.105	1.979	-20.449	-4.171	-13.005	-11.368
1429	1.429	-28.835	-42.945	-5.234	-373.525	-12.904	-6.831	-9.675	-12.96
1430	1.43	-16.673	-59.245	-3.259	-224.295	-29.158	-45.42	-10.023	-12.213
1431	1.431	-12.057	-82.769	-1.492	-89.004	-9.991	-17.863	-15.798	-17.852
1432	1.432	-10.726	-35.817	-12.568	34.06	-7.473	27.561	-11.703	-9.958
1433	1.433	-11.92	-42.512	0.168	71.108	-9.825	33.53	-8.203	-13.112
1434	1.434	-17.937	-72.958	-26.374	36.79	0.795	28.167	-7.609	-12.201
1435	1.435	-14.844	-45.312	-22.838	-56.326	-1.168	3.071	-4.694	-9.724
1436	1.436	-19.667	-20.101	-5.943	-84.467	7.509	-10.405	-4.3	-7.424
1437	1.437	-6.503	21.111	-34.282	-110.249	21.789	-56.264	-5.675	-14.023
1438	1.438	-8.477	15.74	-30.653	99.158	12.052	-74.443	0.876	-16.548
1439	1.439	-6.785	-19.47	7.039	127.033	13.725	-13.565	-2.038	-12.502
1440	1.44	-8.372	-15.074	12.063	49.969	2.656	10.683	0.479	-7.677
1441	1.441	-7.021	-35.899	-10.732	-66.503	-19.007	18.003	-5.122	-7.113
1442	1.442	-13.412	-39.741	-6.596	-299.592	-15.861	11.351	-15.944	0.605
1443	1.443	-14.579	-56.963	-10.227	-454.94	-1.664	-6.927	-20.548	-6.781
1444	1.444	-11.486	-10.122	-20.299	-258.057	-4.12	-23.377	-10.438	-7.774
1445	1.445	-12.468	36.598	-17.296	-130.312	-20.323	-8.39	-16.764	-17.461
1446	1.446	-9.956	-6.025	-14.719	-14.244	-18.133	-31.268	-20.179	-13.775
1447	1.447	-10.727	-0.608	-17.357	91.524	-4.542	-2.281	-14.912	-10.273
1448	1.448	-12.651	14.576	-43.165	303.09	0.696	8.908	-10.058	-11.231
1449	1.449	-13.212	55.781	-39.909	274.69	11.726	-1.234	-5.805	-0.387
1450	1.45	-18.634	83.305	-55.588	146.226	4.569	-10.629	-11.414	-7.551
1451	1.451	-19.209	78.141	-63.95	76.04	-14.977	-2.446	-16.243	-3.863
1452	1.452	-11.835	46.062	-51.209	138.98	-12.276	-0.005	-16.799	-2.689
1453	1.453	-12.782	8.58	-16.239	81.087	-9.783	-2.354	-7.859	-7.889
1454	1.454	-15.284	-16.466	59.354	-41.658	1.829	-8.73	-4.137	-6.895
1455	1.455	-12.942	-39.232	91.861	5.589	-17.33	-6.664	-2.915	-7.648
1456	1.456	-20.848	-59.854	82.028	19.7	-35.119	-15.315	-10.195	-11.687
1457	1.457	-19.844	-101.422	37.405	217.24	-28.117	-19.876	-18.998	-3.724
1458	1.458	-14.983	-129.066	-3.135	20.161	-30.214	-18.461	-15.419	-4.655
1459	1.459	-10.704	-113.958	-25.162	96.808	-16.625	-12.016	-10.095	-3.651
1460	1.46	-16.298	-72.755	-18.588	27.296	6.267	-10.873	-3.23	-7.872
1461	1.461	-12.781	-33.993	-36.818	-120.832	3.201	-24.886	-3.96	-16.732
1462	1.462	-12.18	-59.073	-20.391	-294.144	5.927	-34.695	-6.25	-17.851
1463	1.463	-10.405	-72.564	-15.367	-410.534	3.417	-11.899	-11.061	-14.712
1464	1.464	-11.731	-68.399	-10.907	-262.322	-12.827	-8.815	-15.681	-9.817
1465	1.465	-16.133	-57.071	-23.272	-281.544	2.088	-6.104	-10.272	-14.027
1466	1.466	-16.65	-19.309	-26.913	-369.075	-3.706	-8.61	0.487	-14.745
1467	1.467	-20.076	5.862	-16.822	-194.216	-19.545	-10.913	-7.529	-24.172
1468	1.468	-17.699	10.318	-19.887	-31.555	-21.631	-13.028	-17.634	-17.727
1469	1.469	-22.498	-2.147	-28.174	31.949	-23.559	-14.992	-13.958	-11.686
1470	1.47	-24.393	1.409	-20.569	12.838	-18.336	-9.813	-12.821	-14.744
1471	1.471	-24.917	18.312	-18.162	100.371	-10.387	-5.207	-3.221	-11.809
1472	1.472	-19.051	40.067	-20.181	116.131	-14.601	-15.275	-9.684	-11.013
1473	1.473	-14.925	25.805	-6.526	101.378	-10.873	-34.785	-10.868	-15.033
1474	1.474	-12.937	18.131	19.897	113.793	-11.993	-54.483	-16.104	-21.561
1475	1.475	-17.548	24.918	8.764	148.589	-12.926	-36.635	-15.136	-13.573
1476	1.476	-22.929	22.631	-35.887	115.337	-9.988	-20.352	-15.889	-6.161
1477	1.477	-19.405	16.639	-54.043	124.541	-10.727	-1.188	-11.779	-3.216
1478	1.478	-9.309	11.265	-59.449	204.738	-3.354	16.613	-13.633	-14.585
1479	1.479	-2.116	3.236	-54.428	214.702	-8.166	28.203	-10.28	-22.465
1480	1.48	-5.775	1.745	-40.897	243.461	-8.914	26.074	-3.68	-18.15
1481	1.481	-6.901	21.23	21.576	251.72	-4.83	-3.01	-9.719	-1.066
1482	1.482	-1.636	63.741	155.819	129.356	-9.635	-7.085	-4.159	10.602
1483	1.483	-16.306	33.343	98.042	-27.817	-10.176	-63.798	-6.121	0.022
1484	1.484	-26.927	-5.381	10.461	-5.889	-9.563	-104.421	-9.399	-17.338
1485	1.485	-36.587	-40.7	-5.53	-24.458	-8.164	-82.327	-0.476	-24.25
1486	1.486	-20.693	9.58	-48.757	98.412	-9.484	-21.736	19.103	-22.066
1487	1.487	11.263	-50.925	-61.882	51.313	-9.062	-29.817	16.445	-23.95
1488	1.488	15.758	-26.431	-50.055	37.361	-3.803	36.963	-6.74	-18.682
1489	1.489	3.414	25.362	-60.851	24.668	-7.268	63.663	-22.425	-13.989
1490	1.49	-22.872	58.956	-70.638	-58.309	-11.897	6.825	-25.263	-9.676
1491	1.491	-26.139	77.183	-61.664	-155.579	-11.318	58.609	-17.805	-5.947
1492	1.492	-23.018	60.735	-20.97	-10.388	-6.499	52.165	-24.793	-2.415
1493	1.493	-14.674	25.604	1.165	-67.831	-1.864	-39.288	-22.653	-7.595
1494	1.494	-7.101	-43.034	34.707	-15.308	-2.443	26.561	-24.511	-18.399
1495	1.495	-14.041	-112.017	40.737	-158.215	-3.799	14.758	-26.127	-25.52
1496	1.496	-16.145	-120.786	24.319	-292.499	-7.1	25.522	-14.97	-24.335
1497	1.497	-21.927	-161.4	9.243	-239.587	-10.011	15.565	0.994	-13.474
1498	1.498	-27.127	-79.918	-22.66	-127.876	-8.075	24.534	11.7	-12.076
1499	1.499	-6.394	17.849	-43.361	-112.909	-3.805	48.98	-5.682	-3.143
1500	1.5	-9.071	4.744	-32.131	-20.311	-6.299	56.526	-12.601	-6.601
1501	1.501	-16.598	16.591	-42.208	15.387	-8.624	-3.95	-19.009	-9.678
1502	1.502	-18.901	-124.494	-13.96	-125.758	-6.518	-44.49	-24.85	-14.484
1503	1.503	-12.492	-143.718	4.832	8.927	-12.536	-37.07	-23.153	-13.683
1504	1.504	-18.287	-91.348	-26.079	-78.676	-8.286	-110.899	-31.121	-9.613
1505	1.505	-20.012	-107.321	-30.037	-317.324	-9.044	-61.436	-32.451	-11.529
1506	1.506	-18.448	-35.28	-26.24	-487.601	-12.54	-70.247	-41.301	-10.933
1507	1.507	-11.277	4.037	-36.207	-270.33	-10.624	-62.1	-32.916	-13.813
1508	1.508	-12.427	15.716	-26.875	96.405	-10.05	-54.806	-27.571	-7.966
1509	1.509	-8.923	26.428	-7.138	-153.51	-8.689	-34.967	-12.759	-7.153
1510	1.51	-14.131	-3.301	5.607	-108.636	-10.991	-4.593	19.266	-9.054
1511	1.511	-5.213	-12.282	3.258	97.116	-8.067	45.272	14.936	-9.624
1512	1.512	-16.029	-20.436	-24.455	59.032	-8.44	11.797	10.967	-6.71
1513	1.513	-17.372	-27.856	-35.695	24.496	-7.257	-6.35	7.316	-12.507
1514	1.514	-31.691	-21.348	-32.412	116.946	-11.49	-11.653	31.038	-5.138
1515	1.515	-37.491	9.025	-23.132	144.963	-13.215	-6.406	65.378	-8.024
1516	1.516	-25.3	14.477	-9.032	119.5	-11.84	-19.764	51.681	-8.791
1517	1.517	-20.659	39.732	-6.532	96.391	-11.444	-23.68	5.605	-11.114
1518	1.518	-7.695	90.118	-4.221	118.05	-4.868	10.448	-24.984	-0.271
1519	1.519	-5.956	83.531	-10.615	176.278	-1.947	14.918	-8.658	1.309
1520	1.52	-16.992	65.359	-24.158	124.496	-7.915	-5.736	26.562	-0.015
1521	1.521	-18.343	37.721	-36.33	172.866	-10.203	-9.373	22.183	1.178
1522	1.522	-22.012	42.806	-25.282	390.292	-13.659	-26.505	-23.553	-16.803
1523	1.523	-13.675	10.972	-9.416	421.689	-8.994	-17.236	-29.425	-19.316
1524	1.524	0.274	15.077	14.002	393.751	-6.084	-25.515	-34.79	-16.993
1525	1.525	-1.646	3.909	35.876	317.18	-4.748	-2.361	-49.898	-19.124
1526	1.526	-3.37	7.198	44.19	200.982	-5.136	25.846	-63.501	-1.704
1527	1.527	1.288	-39.872	46.671	10.623	-8.016	14.667	-75.923	-13.296
1528	1.528	-11.666	-86.648	35.02	87.741	-9.889	4.778	-49.589	-19.669
1529	1.529	-9.911	-44.022	20.084	-168.069	-4.009	-16.831	-4.875	-21.608
1530	1.53	-14.534	-93.975	25.869	-133.86	-9.556	3.12	37.741	-16.396
1531	1.531	-15.876	-74.083	34.582	-288.741	-6.039	-9.37	32.367	-21.031
1532	1.532	-14.705	-55.885	42.588	-598.768	-10.654	16.495	7.216	-19.636
1533	1.533	-6.379	-39.386	32.692	-805.157	-8.877	-14.465	-24.727	-15.922
1534	1.534	-7.358	16.098	13.222	-467.542	-12.33	-35.172	-28.817	-12.415
1535	1.535	-14.151	-6.001	-29.373	-240.733	-9.013	-38.974	-32.493	-11.449
1536	1.536	-16.69	-66.655	-96.557	-282.061	-6.897	-62.949	-42.513	-8.561
1537	1.537	-24.038	-58.613	-87.721	-94.518	-4.217	-47.45	-26.814	-7.811
1538	1.538	-24.974	-66.029	-79.672	7.383	-6.191	-22.128	15.736	-15.189
1539	1.539	-17.019	-72.663	-72.401	38.048	-8.304	-19.002	95.058	-16.169
1540	1.54	-11.781	6.684	-52.545	-46.593	-7.471	-40.964	40.845	-11.904
1541	1.541	-14.703	17.515	-46.602	-72.4	-9.347	-49.361	-28.228	-9.568
1542	1.542	-18.968	-51.58	-52.052	-2.97	-11.618	-10.872	-54.902	-6.082
1543	1.543	-21.299	-24.936	-36.945	102.817	-10.789	5.577	-95.487	-5.509
1544	1.544	-19.367	-16.912	-14.083	121.81	-10.55	30.792	-102.778	-14.425
1545	1.545	-18.787	-9.68	-9.974	139.113	-12.833	90.611	-82.793	-8.049
1546	1.546	-15.886	36.95	1.298	154.729	-10.866	66.356	-40.139	-6.912
1547	1.547	-18.405	42.785	-8.746	197.389	-6.577	-44.613	-1.299	-20.858
1548	1.548	-19.771	14.928	-5.651	78.596	-13.132	-28.728	23.984	-11.197
1549	1.549	-24.62	9.772	2.639	94.43	-15.634	-129.774	10.502	-2.503
1550	1.55	-15.907	14.167	10.144	224.579	-3.417	-37.664	56.375	-7.161
1551	1.551	-14.753	18.204	3.154	207.404	-1.666	-25.773	50.405	-17.255
1552	1.552	-11.673	21.883	-3.258	128.142	-3.196	6.83	45.029	-13.598
1553	1.553	-4.912	-9.145	-5.183	113.991	-10.329	-22.751	29.892	-2.757
1554	1.554	-12.852	-5.073	-6.897	-83.142	-19.211	-31.697	-20.494	-15.717
1555	1.555	-11.898	13.738	-17.936	-223.988	-8.353	-7.392	-40.454	-13.969
1556	1.556	-12.871	17.091	-28.005	-249.656	-9.698	44.25	-46.475	-21.9
1557	1.557	-12.102	-29.812	-29.157	6.21	-8.532	91.018	-85.17	-29.061
1558	1.558	-16.17	-23.126	-23.149	40.345	-14.531	96.945	-49.913	-25.399
1559	1.559	-11.332	7.415	-13.458	319.864	-11.424	13.662	-27.062	-19.4
1560	1.56	-14.621	12.983	-7.039	282.423	3.275	49.237	-39.43	-3.343
1561	1.561	-17.526	-2.048	-5.838	112.139	1.091	-26.607	-13.047	-10.317
1562	1.562	-9.593	11.574	-8.898	-42.339	-8.637	-56.164	38.478	-8.209
1563	1.563	-3.601	7.604	-9.857	-69.94	-13.88	-82.873	105.228	-10.158
1564	1.564	-10.956	-33.895	-3.854	-197.799	-18.526	-139.817	96.266	-8.437
1565	1.565	-10.007	-50.194	1.777	-220.548	-8.458	-88.203	104.358	-3.81
1566	1.566	-9.255	-65.124	-9.037	-199.005	-4.808	-41.419	126.369	0.423
1567	1.567	-13.324	-23.776	-4.349	-333.372	-6.011	25.688	79.423	-11.402
1568	1.568	-11.391	26.294	-8.566	-140.558	-19.998	52.374	-12.257	-25.746
1569	1.569	-13.315	-20.406	-20.332	-165.964	-25.832	11.786	-104.502	-16.098
1570	1.57	-19.881	-38.522	-21.852	-235.494	-17.121	19.188	-140.194	-17.871
1571	1.571	-20.655	-43.919	-14.675	-87.236	-2.8	120.035	-151.072	-3.584
1572	1.572	-19.885	-69.12	2.371	85.952	-0.856	19.041	-121.498	6.06
1573	1.573	-16.406	-37.224	4.721	248.798	11.331	-46.712	-40.855	0.79
1574	1.574	-15.825	-57.961	11.159	58.277	25.637	36.709	13.27	-3.916
1575	1.575	-21.231	-8.822	1.543	135.077	4.332	25.797	42.82	-2.612
1576	1.576	-19.297	11.045	-10.58	-74.761	-15.441	-43.42	16.039	-14.467
1577	1.577	-14.667	-80.567	-12.065	-103.269	-43.707	-124.293	-24.666	-9.855
1578	1.578	-9.268	-67.484	-10.668	-27.035	-40.007	-157.082	-17.34	-5.631
1579	1.579	-14.136	-7.996	-9.495	-4.343	-29.907	-88.246	-37.256	-4.522
1580	1.58	-13.586	2.799	-12.993	-26.132	-1.62	-133.126	-31.194	-20.265
1581	1.581	-15.357	-26.901	-24.816	30.919	2.08	-11.048	-3.406	-30.983
1582	1.582	-9.58	-35.859	-29.484	-22.195	-7.963	76.484	11.775	-21.375
1583	1.583	-10.375	20.995	-25.258	24.625	-4.875	29.072	16.246	-19.683
1584	1.584	-10.962	-30.701	-21.624	-19.294	-2.203	101.373	-12.813	-11.769
1585	1.585	-12.916	-10.754	-22.861	-85.355	26.019	140.852	-39.162	-4.604
1586	1.586	-21.855	31.839	-15.607	69.883	29.663	152.534	-8.216	4.294
1587	1.587	-20.732	-29.118	-1.039	91.038	26.36	141.559	20.768	0.8
1588	1.588	-14.758	-4.705	18.014	72.137	-20.669	92.22	-5.574	-6.559
1589	1.589	-22.144	-12.053	10.391	19.994	-54.154	11.514	-15.619	-19.347
1590	1.59	-15.402	7.867	-5.918	-27.326	-48.169	-64.368	-43.793	-21.114
1591	1.591	-23.362	1.925	-8.074	-70.295	-31.751	-74.322	-40.083	-10.11
1592	1.592	-16.036	18.445	-10.022	-56.929	-26.77	-101.143	-50.176	-2.969
1593	1.593	-13.17	13.438	-8.284	2.974	-13.289	-190.829	-40.942	-6.686
1594	1.594	-10.689	-18.415	-9.828	14.21	-9.304	-226.516	-21.308	-17.593
1595	1.595	-16.338	19.208	-19.857	44.183	-5.692	-128.897	-34.211	-10.518
1596	1.596	-15.794	4.156	-18.673	178.767	-9.034	-89.375	-59.988	-16.956
1597	1.597	-12.535	17.705	-17.48	121.303	-5.971	-5.893	-28.984	-6.123
1598	1.598	-14.316	46.746	-16.489	-36.047	2.333	26.595	25.239	-7.503
1599	1.599	-10.877	50.409	-15.502	-99.505	-5.235	16.694	47.303	-6.358
1600	1.6	-7.625	-1.08	-16.259	-118.675	1.677	-64.11	13.808	-0.403
1601	1.601	-7.279	-23.165	-15.467	-101.127	-9.044	-96.6	-4.417	-14.387
1602	1.602	-12.544	-56.67	-18.944	-85.182	-14.912	-47.264	56.472	-35.742
1603	1.603	-14.507	-87.068	-20.889	-42.169	-13.218	33.435	64.526	-33.103
1604	1.604	-12.586	-37.194	-13.163	75.992	-8.606	22.595	12.799	-25.582
1605	1.605	-19.197	-43.823	-14.149	59.831	-1.461	32.488	6.157	-23.289
1606	1.606	-16.718	-25.687	-19.017	45.081	-2.632	59.224	-24.252	-16.938
1607	1.607	-12.692	12.937	-19.833	57.788	0.818	67.394	-29.687	-7.287
1608	1.608	-17.566	-32.621	-12.513	-1.967	-8.909	60.059	-4.537	-16.047
1609	1.609	-17.02	-26.632	-13.506	73.822	5.356	40.115	-0.021	-11.443
1610	1.61	-18.801	12.062	-12.754	4.842	34.32	9.661	-20.654	-12.842
1611	1.611	-13.042	-13.108	-16.847	-129.388	21.912	4.176	-16.922	-3.97
1612	1.612	-17.156	-35.97	-13.397	-110.282	-12.2	9.071	20.83	-10.007
1613	1.613	-22.034	-48.382	-14.018	12.004	-25.787	22.487	35.889	-9.071
1614	1.614	-14.721	-67.172	-18.125	-131.458	-29.881	18.295	13.09	-8.139
1615	1.615	-11.863	-50.199	-12.359	-112.638	-3.589	6.936	25.523	-7.387
1616	1.616	-14.422	-15.805	-18.012	-60.45	6.423	-10.109	36.78	-13.036
1617	1.617	-12.14	-20.32	-14.582	-44.755	9.42	-31.936	5.8	-12.503
1618	1.618	-15.668	0.373	-14.059	27.216	-10.466	-62.971	-31.841	-2.5
1619	1.619	-18.609	13.552	-12.385	14.074	-33.808	-50.417	-47.12	-3.903
1620	1.62	-15.357	17.195	-11.116	25.908	-33.057	-37.678	-51.771	-7.598
1621	1.621	-13.652	27.226	-16.618	36.757	-36.163	-41.222	-56.001	-11.121
1622	1.622	-15.035	5.337	-14.559	20.5	-22.005	-58.119	-59.804	-14.247
1623	1.623	-13.701	-31.656	-21.196	-67.992	-9.197	-11.084	-42.874	-1.51
1624	1.624	-16.624	-36.664	-15.258	-55.75	-6.828	49.445	-35.91	-8.509
1625	1.625	-10.648	-4.728	-16.099	-1.364	3.871	90.155	-20.145	-10.28
1626	1.626	-6.41	-0.613	-16.766	28.479	-17.438	112.147	-22.758	-11.889
1627	1.627	-4.106	-26.868	-10.862	1.802	-43.018	145.492	-40.54	-19.177
1628	1.628	-10.707	-9.853	-6.892	9.945	-46.338	78.179	-38.291	-7.464
1629	1.629	-11.492	-25.522	-5.059	-12.035	-30.696	-20.386	-31.949	3.526
1630	1.63	-17.131	-5.731	-7.094	7.998	-22.472	-112.525	-41.672	10.6
1631	1.631	-17.732	-3.146	-5.449	2.107	-14.983	-172.155	-25.811	-1.289
1632	1.632	-22.398	8.511	-4.2	-3.155	6.089	-226.364	6.168	-15.695
1633	1.633	-27.827	6.421	-11.654	1.959	25.838	-137.573	19.804	-33.188
1634	1.634	-17.002	8.442	-4.396	-11.461	13.092	-30.179	15.855	-44.847
1635	1.635	-9.083	-17.848	-13.392	-7.32	10.801	70.943	4.713	-30.01
1636	1.636	-10.46	-44.137	-12.323	-11.009	-8.291	57.997	21.819	-20.382
1637	1.637	-24.802	-40.763	-11.436	-7.554	-15.774	-49.212	12.653	-22.17
1638	1.638	-15.14	-12.485	-12.471	20.85	-13.416	-5.888	4.481	-17.54
1639	1.639	-9.926	6.32	-10.009	24.61	-7.029	7.312	-8.165	-7.454
1640	1.64	-11.486	3.054	-4.458	21.317	6.473	42.771	-24.305	-3.816
1641	1.641	-12.847	-12.576	-6.465	-19.545	15.106	53.5	-22.081	-9.859
1642	1.642	-9.173	-26.684	-11.181	-47.27	19.692	43.62	-8.418	6.199
1643	1.643	-12.649	-44.451	-2.355	-72.45	23.903	34.648	18.045	22.47
1644	1.644	-9.538	-32.811	-11.331	-58.862	4.321	58.876	44.518	20.368
1645	1.645	-10.492	-0.878	-3.081	-12.954	-9.844	-52.356	-6.803	-8.611
1646	1.646	-13.003	49.461	-8.383	5.285	-22.605	-99.918	-28.719	-46.137
1647	1.647	-8.932	15.976	-15.227	-0.021	-29.568	-85.584	4.914	-31.076
1648	1.648	-6.989	-2.212	-12.774	5.027	-27.423	-45.936	35.523	-26.623
1649	1.649	-15.689	-18.653	-10.507	9.353	1.65	-33.882	19.347	2.447
1650	1.65	-7.357	-13.625	-14.045	-53.324	22.395	-44.53	44.781	-1.207
1651	1.651	-10.439	-18.13	-16.031	-62.366	3.647	4.971	40.566	2.117
1652	1.652	-19.333	-30.575	-12.007	27.14	-13.364	13.979	11.754	5.233
1653	1.653	-25.321	-19.425	-13.406	86.683	-29.033	-10.236	-29.637	-25.929
1654	1.654	-17.957	-22.797	-15.763	-54.412	-43.161	-32.054	-57.214	-29.984
1655	1.655	-13.112	-7.147	-15.396	3.343	-30.398	-11.906	-82.38	-18.7
1656	1.656	-13.883	6.973	-12.702	55.85	-9.327	6.452	-68.846	-28.746
1657	1.657	-16.195	-31.521	-16.979	8.266	4.761	34.292	-72.965	-6.834
1658	1.658	-19.664	-70.174	-18.344	-34.88	2.209	29.425	-76.646	-9.471
1659	1.659	-12.303	-34.94	-13.892	-21.777	9.139	-2.332	-45.798	-1.835
1660	1.66	-9.387	-30.451	-7.303	-81.376	-18.533	10.194	-25.228	-4.061
1661	1.661	-10.146	-26.33	-8.065	-113.946	0.266	6.601	31.362	-6.112
1662	1.662	-14.186	-15.111	-8.828	-64.767	-16.79	-10.376	88.204	-11.835
1663	1.663	-10.676	-25.232	-12.288	-20.175	-26.157	-13.428	36.569	-10.021
1664	1.664	-15.294	-15.992	-12.844	4.228	-23.563	-21.709	-10.224	-20.998
1665	1.665	-15.846	-18.724	-13.404	-17.935	4.571	-49.973	-16.233	-5.07
1666	1.666	-18.323	-5.862	-14.73	-11.404	38.52	-38.757	11.41	1.375
1667	1.667	-16.936	-7.956	-10.255	-5.395	61.275	-48.827	16.434	-0.501
1668	1.668	-19.807	-1.36	-8.477	0.075	15.335	-64.515	11.97	-19.797
1669	1.669	-19.386	4.611	-4.956	5.213	-64.045	-78.697	-25.628	-32.5
1670	1.67	-22.843	-7.511	-9.361	9.75	-53.203	-40.208	-40.766	-11.342
1671	1.671	-24.936	-12.298	-14.727	-2.547	-63.072	20.764	-36.345	-8.561
1672	1.672	-24.512	-10.971	-15.263	-6.143	-54.154	28.906	1.103	-0.955
1673	1.673	-19.445	-19.694	-14.633	-16.173	-45.995	21.546	-4.014	-12.513
1674	1.674	-13.407	-8.706	-10.521	-0.523	-38.602	-11.899	-36.004	-18.843
1675	1.675	-17.437	-7.26	-6.983	-3.231	8.265	79.716	-23.659	6.378
1676	1.676	-13.921	-8.374	-11.371	-0.687	2.298	66.654	10.382	44.188
1677	1.677	-7.885	-4.931	-13.048	6.359	-14.168	31.131	51.588	9.035
1678	1.678	-11.911	-1.857	-6.006	12.781	0.9	-44.67	23.879	-32.139
1679	1.679	-3.946	5.047	-8.83	7	60.521	4.658	8.788	6.645
1680	1.68	-9.136	-8.031	-13.009	-19.333	36.203	-4.365	-13.997	-8.364
1681	1.681	-10.076	-13.746	-12.15	-22.988	-0.705	85.048	-34.627	-12.735
1682	1.682	-14.301	-11.764	-15.559	-5.934	-34.121	120.461	-53.31	-8.597
1683	1.683	-13.5	-13.201	-10.847	-15.214	-40.04	22.53	-63.307	-27.329
1684	1.684	-11.542	-9.005	-7.884	-12.506	-34.547	-43.336	-47.603	-3.503
1685	1.685	-6.855	2.673	-7.429	15.735	-39.548	-126.711	-44.957	-12.797
1686	1.686	-14.549	-21.388	-9.687	-25.87	-35.085	-115.749	-47.554	-10.094
1687	1.687	-15.472	-18.419	-10.782	-20.45	-14.356	-105.773	-40.578	-38.322
1688	1.688	-12.539	-9.58	-12.65	-5.354	-17.988	-43.266	-34.181	-64.593
1689	1.689	-15.015	-12.578	-16.833	8.231	5.877	46.388	-24.487	-13.046
1690	1.69	-12.649	-19.965	-19.271	-12.451	40.396	-36.965	-15.752	-5.667
1691	1.691	-19.181	-8.324	-18.801	-16.124	36.053	-91.096	-17.261	-25.65
1692	1.692	-18.375	-18.982	-13.879	-19.457	23.78	-22.011	-33.117	-31.652
1693	1.693	-20.663	-20.975	-11.86	-22.617	20.199	22.67	-18.317	-37.058
1694	1.694	-15.798	-22.825	-12.352	-19.977	16.996	30.818	-1.106	-52.109
1695	1.695	-12.477	-14.937	-11.888	-12.469	-23.779	-20.732	1.06	-10.862
1696	1.696	-13.037	-10.729	-11.418	-0.843	-18.346	53.165	-14.001	27.833
1697	1.697	-10.509	-14.386	-12.501	-2.947	-23.429	-16.021	-39.305	2.7
1698	1.698	-12.808	-8.366	-13.593	-12.598	-37.012	-60.854	-36.117	-29.231
1699	1.699	-12.391	-9.284	-9.267	-7.346	-32.946	-20.283	-26.897	-8.538
1700	1.7	-13.519	-14.145	-9.583	-18.366	-14.12	-42.466	-24.265	-12.261
1701	1.701	-9.985	-22.114	-13.969	-14.148	-17.354	-9.084	-21.815	-8.979
1702	1.702	-16.52	-23.139	-8.482	-10.515	-8.026	-15.052	13.111	0.273
1703	1.703	-15.502	-20.283	-13.245	-9.311	0.316	-20.415	88.622	-2.521
1704	1.704	-11.204	-16.076	-15.106	-12.327	7.901	-15.408	99.284	-30.886
1705	1.705	-11.944	-26.756	-14.455	-23.199	19.569	16.347	69.496	10.557
1706	1.706	-15.362	-25.437	-10.893	-16.024	21.782	12.037	60.422	-5.985
1707	1.707	-14.715	-24.261	-14.101	-9.572	12.196	-6.777	3.395	-21.194
1708	1.708	-10.605	-20.749	-12.857	-6.065	0.105	-37.727	99.66	-34.853
1709	1.709	-15.415	-30.437	-16.459	-13.447	-23.603	-33.744	86.403	-30.846
1710	1.71	-15.963	-16.13	-15.025	-18.285	-26.806	-15.121	26.742	-12.091
1711	1.711	-17.672	12.862	-12.044	-5.179	1.486	1.833	-27.492	-8.818
1712	1.712	-20.14	33.502	-15.647	-11.056	12.773	4.969	-76.834	-5.648
1713	1.713	-21.457	14.663	-13.255	-19.762	29.862	7.673	-67.878	8.484
1714	1.714	-14.867	-16.31	-9.121	-11.783	26.853	30.854	-43.503	0.86
1715	1.715	-19.734	-78.784	-8.667	-13.078	29.659	8.965	-21.495	-1.544
1716	1.716	-15.524	-141.219	-6.283	-6.663	1.512	-10.814	-41.473	-8.017
1717	1.717	-13.238	-100.502	-12.02	-22.295	-9.594	-18.442	-59.682	-6.065
1718	1.718	-16.776	-33.724	-9.639	-15.87	-54.195	2.501	-43.254	-11.336
1719	1.719	-12.198	46.956	-13.045	-17.749	-84.542	-5.816	-48.335	-9.864
1720	1.72	-16.298	187.978	-14.904	-19.421	-56.87	-18.534	-43.958	-19.93
1721	1.721	-14.979	53.113	-9.42	-14.711	-51.813	-16.154	18.444	-11.046
1722	1.722	-14.634	-139.592	-9.929	1.2	-38.229	-5.327	9.418	-9.748
1723	1.723	-15.859	-114.077	-10.447	-13.674	-25.801	-3.477	1.248	-4.532
1724	1.724	-13.987	-44.532	-8.643	-15.584	-14.529	-5.325	-6.129	-17.305
1725	1.725	-9.017	18.762	-14.386	3.813	-4.395	-16.266	-12.757	-26.038
1726	1.726	-12.375	76.303	-13.552	-24.401	17.59	-17.54	-18.789	-21.38
1727	1.727	-14.18	23.67	-15.437	-13.135	9.37	-5.654	-13.388	-8.318
1728	1.728	-14.622	-87.827	-14.822	-3.022	-18.822	-13.459	-38.524	-24.135
1729	1.729	-19.132	-44.731	-13.034	6.313	-37.52	-9.233	-61.447	-22.025
1730	1.73	-16.267	-31.533	-18.803	-13.398	-13.595	-2.991	-73.943	-16.158
1731	1.731	-19.795	-138.854	-8.129	-20.945	-10.408	-9.031	-55.264	-21.367
1732	1.732	-15.385	-8.651	-3.844	-13.981	-7.658	-1.596	-10.64	-3.921
1733	1.733	-13.694	114.003	-4.981	-3.32	5.127	-8.222	19.638	-1.552
1734	1.734	-20.693	129.836	-8.442	-5.238	21.386	-2.172	69.445	13.401
1735	1.735	-17.805	172.855	-11.514	-17.404	23.529	-14.417	49.429	23.133
1736	1.736	-17.039	159.502	-12.452	-15.806	-5.487	-26.743	-29.948	-3.144
1737	1.737	-14.728	218.826	-11.654	-11.537	-26.162	-18.936	-40.784	-21.892
1738	1.738	-15.31	55.998	-17.239	-23.312	-29.792	-26.165	-50.63	-31.95
1739	1.739	-14.729	-293.144	-16.626	-15.344	-26.46	-25.134	-59.49	8.845
1740	1.74	-20.155	-143.447	-16.022	-5.245	-42.082	-7.246	-67.565	58.816
1741	1.741	-9.322	-98.289	-18.907	1.15	-33.687	31.177	-30.535	-1.65
1742	1.742	-10.878	-57.065	-19.277	2.321	-15.835	14.613	70.327	-9.737
1743	1.743	-9.504	-19.387	-16.935	-0.777	-8.855	-40.926	142.506	-31.755
1744	1.744	-13.137	-53.326	-12.845	-3.688	-2.464	-107.664	76.702	-25.093
1745	1.745	-7.09	-22.297	-12.436	-9.681	22.691	-45.057	17.146	-19.11
1746	1.746	-6.063	-50.288	-12.806	-7.335	60.371	-4.443	-15.309	-69.049
1747	1.747	-14.924	-75.731	-9.886	-15.236	35.15	47.293	-25.113	-22.126
1748	1.748	-20.873	-98.824	-7.935	-14.233	3.155	27.305	-33.942	-3.841
1749	1.749	-28.184	-35.23	-8.304	-3.38	-17.598	69.937	-41.969	34.947
1750	1.75	-32.996	-16.126	-7.503	-4.725	-6.411	31.167	-34.511	-10.53
1751	1.751	-28.718	1.018	-10.767	1.654	-9.705	-44.675	-14.446	7.688
1752	1.752	-34.319	-15.186	-13.657	-6.678	-6.601	-55.43	3.898	35.449
1753	1.753	-24.845	-1.21	-13.258	-11.906	-26.334	-6.082	-12.415	20.491
1754	1.754	-10.546	-14.678	-11.309	-24.669	-39.099	92.263	-17.385	52.518
1755	1.755	-31.872	-3.027	-16.135	-15.931	-36.784	131.578	-21.773	-9.946
1756	1.756	-29.206	-35.312	-16.703	-26.931	-17.633	-47.48	-25.796	-0.972
1757	1.757	-11.444	-64.538	-18.62	-31.162	-15.107	-72.919	-22.126	7.262
1758	1.758	0.145	-37.582	-10.866	-14.115	-12.799	-3.274	-18.927	-44.344
1759	1.759	-1.986	3.235	-11.821	-21.077	-2.198	17.717	-15.876	-64.184
1760	1.76	-3.93	25.535	-6.975	-6.186	15.144	-40.004	-1.794	-58.14
1761	1.761	-19.809	45.721	-7.745	3.477	3.475	-127.521	-9.448	-119.018
1762	1.762	-13.435	40.059	-6.959	-5.222	-7.224	-79.899	-21.202	-45.562
1763	1.763	7.853	-20.614	-11.792	-3.658	-32.44	-36.839	-19.233	23.605
1764	1.764	27.589	-44.861	-11.202	-2.316	-29.198	-50.101	-17.415	14.751
1765	1.765	30.095	-66.812	-8.288	1.362	-13.57	-38.328	-22.707	22.946
1766	1.766	8.988	-46.851	-16.215	-9.461	-5.283	15.882	-21.182	-58.455
1767	1.767	17.302	8.068	-5.371	-5.196	7.423	65.188	-14.049	-4.244
1768	1.768	14.78	30.145	-21.243	-19.522	14.303	-69.149	2.945	5.658
1769	1.769	-15.615	50.197	-19.116	-29.192	-9.238	-88.384	-4.029	-56.825
1770	1.77	-19.695	105.38	-13.312	-23.969	-12.465	-36.001	19.395	-16.151
1771	1.771	-16.06	53.993	-22.021	-16.022	-15.258	-83.762	35.095	-127.217
1772	1.772	0.941	-46.669	-14.083	-8.847	-2.567	132.875	-7.401	16.014
1773	1.773	-2.196	25.54	-12.729	-15.225	4.334	101.868	-25.528	-3.132
1774	1.774	-4.946	64.95	-11.579	-18.732	-6.373	-95.415	-20.056	14.307
1775	1.775	-7.502	5.428	-8.097	-19.734	-12.242	-18.674	-14.98	-1.545
1776	1.776	-14.512	38.093	-7.143	-18.79	-10.56	-41.975	-1.406	-44.724
1777	1.777	-20.941	48.162	1.755	-21.346	3.716	-105.519	-13.744	-31.582
1778	1.778	-22.906	-86.091	-6.573	-15.748	-2.146	-9.368	43.05	4.001
1779	1.779	-35.137	-143.86	-5.623	-10.915	-10.93	113.09	35.009	-28.559
1780	1.78	-33.622	-161.337	-6.607	-7.595	-18.935	1.772	-1.852	1.01
1781	1.781	-35.005	-177.31	-5.861	-4.728	-11.814	-41.419	-21.665	-7.926
1782	1.782	-28.64	-134.356	-8.215	-8.265	-13.024	-80.946	-3.323	-16.083
1783	1.783	-39.488	36.705	-6.318	-15.65	-4.755	-69.207	13.302	-23.465
1784	1.784	-46.654	106.535	-9.644	-18.764	-7.876	-15.072	-1.657	-3.531
1785	1.785	-42.984	127.7	-15.099	-17.824	-6.919	14.507	-33.43	2.454
1786	1.786	-39.508	146.873	-14.54	-15.342	-16.626	41.174	-45.729	18.892
1787	1.787	-40.477	-45.641	-19.229	-20.998	-13.008	16.73	-42.08	13.797
1788	1.788	-33.706	-71.145	-23.344	-10.2	-11.92	113.074	-38.81	36.575
1789	1.789	-24.026	-1.537	-17.593	-5.601	-8.904	126.183	-29.486	7.481
1790	1.79	-20.344	19.195	-13.56	-1.377	-11.887	18.742	-26.838	-41.657
1791	1.791	-19.179	-77.215	-11.675	-5.084	-7.715	4.406	1.218	5.259
1792	1.792	-35.216	-164.814	-11.158	0.891	-2.165	-35.092	19.826	-0.797
1793	1.793	-46.791	-117.295	-15.275	3.983	-8.783	-23.356	23.173	-28.685
1794	1.794	-36.108	-45.117	-12.813	-6.874	-13.079	-77.66	-17.552	46.775
1795	1.795	-34.138	-32.031	-10.54	-14.078	-0.915	-8.715	-22.926	57.442
1796	1.796	-14.743	-43.953	-11.741	-15.298	4.297	-35.488	-38.054	-11.807
1797	1.797	-17.213	-55.097	-12.94	-18.831	-0.343	5.101	-51.637	-38.587
1798	1.798	-10.204	-25.711	-15.692	-9.201	-22.053	-106.017	-55.744	-46.556
1799	1.799	4.731	108.523	-19.988	-2.828	-19.025	37.11	-37.022	35.006
1800	1.8	6.7	243.158	-19.448	0.663	-27.428	94.74	-47.14	2.498
1801	1.801	11.971	225.889	-11.554	3.733	-35.043	-97.882	-50.285	-47.091
1802	1.802	19.957	178.356	-8.121	-3.069	-23.493	-21.106	-7.746	-73.997
1803	1.803	24.265	105.89	-15.532	-14.542	-17.158	95.322	83.802	-33.409
1804	1.804	30.721	-39.257	-14.626	-32.008	-3.673	74.39	44.292	-11.313
1805	1.805	24.801	-328.074	-13.914	-34.343	-2	-21.651	8.641	-4.671
1806	1.806	13.052	-368.956	-16.303	-19.452	-22.759	-144.121	19.425	-47.238
1807	1.807	-7.591	-180.861	-14.432	-5.932	-14.472	-33.04	29.245	-19.568
1808	1.808	-21.633	-78.355	-12.562	2.738	-1.73	9.871	38.095	-44.726
1809	1.809	-19.029	-109.096	-12.04	4.268	5.207	-29.775	-2.591	5.497
1810	1.81	-16.623	-81.014	-8.614	-0.034	-9.703	-18.085	-9.972	-14.694
1811	1.811	-14.419	-106.461	-13.126	-11.879	7.718	-50.608	-16.601	-33.228
1812	1.812	-24.041	-36.484	-11.441	-22.943	10.029	38.255	-22.651	-5.851
1813	1.813	-18.756	69.785	-12.854	-4.19	3.625	26.407	-28.137	19.33
1814	1.814	-8.62	53.513	-12.538	-11.73	-9.972	-27.797	-33.24	-12.449
1815	1.815	-10.091	72.498	-11.45	-23.336	-24.13	-86.677	-37.769	-24.76
1816	1.816	-11.385	89.52	-11.138	-12.71	-18.926	-37.304	-33.787	9.301
1817	1.817	-12.512	73.38	-10.055	-14.477	-7.918	-45.842	-22.639	-4.288
1818	1.818	-11.322	30.274	-9.728	-16.431	-3.655	11.396	-19.414	-8.362
1819	1.819	-6.074	-8.999	-14.06	-11.239	-4.79	-10.515	-22.355	-15.746
1820	1.82	8.628	2.936	-17.034	-22.316	-8.268	50.199	-19.307	-12.092
1821	1.821	-6.278	-29.52	-14.579	-18.094	3.544	9.55	-16.631	-8.756
1822	1.822	-0.476	-39.447	-13.286	-3.794	5.101	-42.343	-14.171	-5.734
1823	1.823	-5.685	77.047	-6.758	5.87	12.285	-9.217	-11.941	-14.04
1824	1.824	-7.229	-2.275	-15.71	7.589	15.986	-3.62	-9.924	-21.622
1825	1.825	-5.873	-16.432	-9.753	6.01	12.525	-20.502	-0.343	4.168
1826	1.826	-12.258	-29.487	-17.141	-6.974	5.194	-25.693	-19.782	1.023
1827	1.827	-25.427	30.206	-16.209	-19.186	-1.553	-39.313	-43.076	10.381
1828	1.828	-16.728	62.789	-6.558	-20.766	-9.46	-26.98	-46.25	7.761
1829	1.829	-24.673	52.828	-7.756	-42.474	-23.392	-22.986	-54.614	0.382
1830	1.83	-23.343	79.4	-4.302	-1.66	-25.339	-19.037	-52.166	-6.435
1831	1.831	-29.752	71.164	3.021	3.74	-13.167	-9.379	-40.666	-16.933
1832	1.832	-30.932	4.294	3.962	-11.371	-8.524	10.642	-17.396	-7.14
1833	1.833	-29.973	-76.437	-3.991	-15.853	-24.386	-6.744	29.505	-33.358
1834	1.834	-29.02	-22.082	-11.366	-11.825	-26.499	-17.938	22.829	-14.495
1835	1.835	-23.039	7.874	-26.099	-15.531	-12.936	-15.629	40.901	-17.688
1836	1.836	-23.82	-72.406	-6.968	-5.487	-14.651	-1.957	57.22	-1.935
1837	1.837	-18.987	-61.261	-4.476	-8.599	-13.077	-13.932	31.946	-21.573
1838	1.838	-22.282	-110.595	-6.819	-11.342	-5.896	0.593	-18.473	-18.987
1839	1.839	-20.537	-65.844	-25.997	-13.882	0.508	-8.997	55.36	-53.93
1840	1.84	-20.913	-8.817	-8.206	-11.585	-2.928	-7.215	144.121	-68.932
1841	1.841	-28.257	-30.693	-1.248	-13.722	-10.234	16.553	108.462	-0.188
1842	1.842	-33.471	-10.654	-11.9	-31.153	-13.078	33.529	-32.648	108.417
1843	1.843	-30.57	-41.044	-9.969	-19.558	-7.012	24.156	-51.813	65.27
1844	1.844	-24.581	-2.346	-11.719	-4.693	-12.576	10.052	-69.241	25.769
1845	1.845	-23.805	53.305	-19.662	1.052	-10.596	2.522	-53.42	14.01
1846	1.846	-23.224	164.506	-21.025	-7.718	-9.963	18.862	-67.782	-83.698
1847	1.847	-22.627	53.329	-14.645	-15.708	-8.165	25.37	-54.672	-202.168
1848	1.848	-16.045	-76.562	-18.128	-37.442	-8.509	31.224	-42.923	-90.938
1849	1.849	-16.816	-23.932	-17.161	-40.587	-11.777	4.663	-32.13	10.033
1850	1.85	-22.422	-166.869	-16.19	-9.467	-11.352	-21.642	-22.264	154.81
1851	1.851	-17.594	-70.375	-11.921	-5.443	-14.988	-73.071	-13.358	97.094
1852	1.852	-14.32	192.451	-9.581	5.744	-17.273	-184.566	-37.737	-25.523
1853	1.853	-17.245	230.101	-6.076	-4.361	-16.056	-137.099	-15.622	-105.191
1854	1.854	-13.797	-77.017	-6.638	-38.875	-10.763	-36.113	-8.919	-90.927
1855	1.855	-7.459	-365.901	-8.359	-25.404	-12.618	56.196	-2.848	-77.771
1856	1.856	-10.047	-328.712	-9.694	-13.079	-6.538	91.921	-8.23	-42.18
1857	1.857	-12.461	-226.804	-11.031	-1.895	-4.156	102.807	-3.155	-31.349
1858	1.858	-9.088	-71.813	-10.617	-5.209	-2.16	73.319	-7.568	18.064
1859	1.859	-11.147	125.489	-12.53	10.446	-10.804	28.486	-19.909	134.593
1860	1.86	-9.527	48.741	-8.247	13.149	-9.586	-93.967	6.408	182.254
1861	1.861	-4.807	-113.892	-14.022	5.584	-8.597	-146.477	-3.669	81.317
1862	1.862	-6.858	-177.261	-13.219	-15.535	-9.529	-3.216	-0.582	-116.07
1863	1.863	-6.395	-3.87	-6.611	-35.294	1.913	16.141	2.12	-144.145
1864	1.864	-6.113	252.407	-5.809	-27.746	-6.014	33.662	4.632	-67.317
1865	1.865	-3.888	354.783	-5.006	-6.65	1.137	-13.705	2.326	2.396
1866	1.866	-6.89	199.95	-8.461	-9.354	7.52	-230.349	-4.033	-18.62
1867	1.867	-4.278	-53.602	-15.787	-11.847	-10.465	-137.522	-9.78	0.631
1868	1.868	-10.181	-155.678	-14.789	-9.499	-23.223	-53.349	-21.898	18.106
1869	1.869	-12.597	-62.741	-12.242	-3.08	-20.88	-27.866	-20.273	-29.546
1870	1.87	-14.619	21.64	-14.539	-4.972	-18.736	134.86	-18.836	-43.975
1871	1.871	-11.406	47.208	-17.997	-10.159	-16.779	240.902	0.797	-4.594
1872	1.872	-16.911	-69.098	-16.029	-11.663	-15.015	414.251	-7.43	30.95
1873	1.873	-12.16	-174.964	-15.415	-7.343	-10.352	298.087	-4.817	41.784
1874	1.874	-14.19	-78.697	-17.892	-3.585	-14.595	107.579	-11.683	-27.337
1875	1.875	-17.178	-61.29	-20.185	-14.344	-15.752	-71.706	-13.7	-108.05
1876	1.876	-13.773	-13.727	-16.093	-10.008	-12.275	-141.28	-15.524	-53.838
1877	1.877	-16.173	0.488	-17.422	-1.026	-2.615	-162.257	-17.168	-43.961
1878	1.878	-15.09	39.9	-14.11	2.534	11.673	-335.382	-9.147	-70.682
1879	1.879	-9.147	51.652	-18.143	-7.068	13.57	-451.625	-4.797	-62.595
1880	1.88	-6.694	40.761	-14.63	-8.162	11.777	-218.538	-1.029	-25.663
1881	1.881	-9.06	50.563	-16.925	-11.539	0.7	-125.554	12.225	-5.764
1882	1.882	-11.033	41.582	-21.733	-4.066	-6.493	-209.81	7.106	0.198
1883	1.883	-11.64	0.831	-15.707	-6.866	-7.679	-132.832	-10.187	5.611
1884	1.884	-9.917	-110.407	-11.624	-14.702	-8.87	123.315	-3.062	10.608
1885	1.885	-13.405	-158.095	-9.681	-19.817	-16.256	157.467	-13.562	24.141
1886	1.886	-10.108	-57.174	-10.262	-18.75	-19.185	64.657	-23.084	3.425
1887	1.887	-8.934	34.773	-13.138	-5.477	-7.802	36.668	-17.719	14.651
1888	1.888	-11.615	-0.99	-11.769	-7.304	-3.193	164.829	-9.679	4.54
1889	1.889	-11.974	-12.029	-7.303	-5.459	-24.903	141.711	-16.792	-29.921
1890	1.89	-12.714	-41.795	-6.721	-19.688	-21.847	78.322	-20.37	-16.384
1891	1.891	-16.547	-32.96	-5.348	-17.658	-24.613	59.244	-14.228	21.18
1892	1.892	-19.02	23.878	-6.676	-12.346	-22.158	41.944	-19.378	26.285
1893	1.893	-17.622	75.489	-6.275	2.054	-10.59	-37.501	-14.588	21.973
1894	1.894	-18.727	28.574	-3.551	7.94	-8.473	-51.754	-12.12	9.623
1895	1.895	-15.954	22.507	-2.376	-0.673	-6.569	-38.626	-14.479	13.241
1896	1.896	-17.827	17.002	-5.269	-8.521	-8.341	-74.18	-7.898	-3.805
1897	1.897	-13.492	-38.534	-11.261	-7.084	-3.732	23.639	-1.903	-7.047
1898	1.898	-15.15	-31.244	-10.472	-8.168	-2.413	168.331	-2.644	-4.627
1899	1.899	-15.442	-24.84	-14.525	-14.113	-11.342	33.684	-12.081	-7.243
1900	1.9	-10.893	-6.747	-16.444	-10.952	-14.854	16.35	-15.718	9.053
1901	1.901	-13.698	-1.494	-13.138	-13.768	-11.795	223.225	-7.365	24.124
1902	1.902	-14.955	-6.552	-13.699	-16.203	-12.795	25.933	-10.41	18.415
1903	1.903	-12.526	-19.915	-14.068	-3.924	-15.341	0.212	-11.311	-7.892
1904	1.904	-12.032	-7.366	-13.665	-5.596	-14.593	-209.523	-13.729	-34.24
1905	1.905	-9.985	3.759	-11.519	-13.49	-15.199	-181.487	-15.948	-17.187
1906	1.906	-13.349	-13.555	-9.572	-14.789	-11.93	-155.879	-13.923	-51.619
1907	1.907	-17.304	-22.977	-14.594	-15.894	-5.36	-86.103	-7.854	-74.503
1908	1.908	-16.817	-25.696	-8.587	-12.361	-2.857	146.907	-13.429	-45.609
1909	1.909	-14.395	-23.074	-10.901	-24.133	2.742	239.804	-5.504	-26.903
1910	1.91	-15.461	-25.127	-12.834	-16.159	13.557	-13.876	-0.329	-64.593
1911	1.911	-14.98	-18.576	-14.761	-17.484	5.597	-116.114	-5.168	-9.013
1912	1.912	-18.369	-24.336	-11.855	-23.865	6.93	-147.159	-5.914	27.905
1913	1.913	-20.409	-12.139	-13.199	-20.401	5.746	-62.653	-6.706	21.141
1914	1.914	-18.384	-16.652	-12.796	-21.413	2.25	-190.74	-17.493	-46.165
1915	1.915	-16.369	-23.486	-11.619	-26.285	-13.828	-74.46	-18.973	-72.939
1916	1.916	-17.066	-24.314	-11.222	-23.78	-20.802	115.872	-28.97	-48.598
1917	1.917	-15.644	-18.187	-13.143	-21.479	-14.421	192.466	-22.578	-26.529
1918	1.918	-16.348	-17.331	-13.916	-20.933	-16.375	76.234	-14.267	47.385
1919	1.919	-15.704	-22.347	-11.976	-20.388	-14.658	12.938	-15.327	77.019
1920	1.92	-14.095	-33.826	-13.322	-16.362	-22.611	-121.545	-10.535	50.309
1921	1.921	-17.133	-41.75	-16.022	-12.93	-15.467	-103.792	-11.318	9.618
1922	1.922	-10.5	-31.668	-15.632	-13.374	-14.31	-119.398	-8.963	-42.047
1923	1.923	-7.542	-28.072	-14.854	-20.018	-10.826	-46.922	-8.371	-22.023
1924	1.924	-15.418	-19.897	-12.909	-15.236	-5.594	-33.837	-14.384	-40.208
1925	1.925	-16.337	-3.857	-8.644	-16.071	-6.555	-22.16	-7.093	-45.652
1926	1.926	-17.262	31.188	-12.7	-23.497	-9.062	-33.362	-10.006	-30.62
1927	1.927	-19.739	26.219	-7.848	-22.599	-3.44	-4.026	-10.76	-7.761
1928	1.928	-22.027	12.754	-11.131	-12.986	-6.904	22.477	-9.98	4.666
1929	1.929	-14.055	-16.184	-11.697	-14.214	-4.946	14.026	-6.471	-14.097
1930	1.93	-21.371	-4.896	-10.337	-10.814	-8.984	6.308	0.857	-17.347
1931	1.931	-20.368	-21.884	-10.709	-16.124	-8.573	-13.647	1.752	-20.325
1932	1.932	-19.565	-50.096	-11.081	-11.367	-10.878	-19.526	2.465	-34.286
1933	1.933	-15.479	-53.724	-13.781	-8.917	-15.707	-3.001	-1.622	-21.386
1934	1.934	-17.398	-50.443	-11.049	-11.302	-11.055	2.2	-8.233	-18.957
1935	1.935	-14.093	-3.532	-13.927	-3.435	-4.469	7.019	-16.181	-20.977
1936	1.936	-13.504	2.913	-19.888	-6.601	1.521	19.732	-8.824	-15.068
1937	1.937	-16.013	8.902	-8.439	-5.689	0.736	23.594	-13.671	11.287
1938	1.938	-12.717	25.432	-13.041	-3.211	1.313	-20.977	-7.692	-15.012
1939	1.939	-10.585	30.515	-14.335	2.366	5.975	-14.77	-5.395	-32.047
1940	1.94	-10.198	-1.387	-13.094	0.401	10.056	-9.214	-4.852	-47.766
1941	1.941	-13.683	-22.085	-16.512	2.303	2.142	-24.263	-9.5	-28.011
1942	1.942	-11.556	-3.297	-13.366	-3.138	-15.833	-1.429	-18.428	-15.153
1943	1.943	-12.718	-6.553	-12.35	3.431	-33.606	2.602	-19.633	15.283
1944	1.944	-10.015	9.164	-13.083	-2.564	-17.303	59.213	-25.68	44.386
1945	1.945	-5.763	46.116	-13.801	3.069	-15.131	-30.506	-26.725	-12.309
1946	1.946	-14.672	10.875	-10.237	-6.391	-9.288	-42.386	-15.936	28.359
1947	1.947	-15.838	-39.486	-10.761	-10.057	-7.514	76.94	-23.112	80.075
1948	1.948	-17.009	-32.989	-8.994	-6.551	-15.403	-34.321	-14.202	19.546
1949	1.949	-17.988	-39.047	-11.512	-13.881	-14.005	-77.368	3.815	-21.077
1950	1.95	-18.965	-55.549	-10.164	-9.024	-5.086	-11.623	16.592	-43.127
1951	1.951	-12.976	-60.62	-9.768	-6.486	-11.083	23.884	0.333	-49.724
1952	1.952	-17.048	-47.105	-7.825	-10.53	-12.034	34.752	-27.337	-67.965
1953	1.953	-17.647	-43.084	-6.652	-9.916	-11.047	64.208	-31.013	-62.599
1954	1.954	-18.246	-54.361	-9.53	-13.167	-6.77	37.328	-27.722	-57.635
1955	1.955	-20.008	-44.358	-8.344	-13.712	-10.813	12.623	-12.049	-16.485
1956	1.956	-14.222	-47.492	-9.48	-7.877	-14.267	-24.586	-3.711	66.691
1957	1.957	-10.183	-4.967	-10.23	-0.492	-9.575	35.817	19.545	126.217
1958	1.958	-9.627	37.555	-10.03	0.513	-7.793	-21.174	41.447	71.893
1959	1.959	-10.232	21.048	-8.092	-3.703	-7.371	-87.827	49.785	22.344
1960	1.96	-10.833	15.955	-10.782	-5.995	-4.039	-78.753	11.298	13.288
1961	1.961	-12.219	-6.972	-11.161	-2.475	-6.127	-54.374	-27.376	-27.478
1962	1.962	-12.634	5.317	-16.003	-5.723	-6.487	-91.464	7.871	-49.488
1963	1.963	-15.57	31.485	-15.419	-1.616	-6.84	9.161	-51.717	-56.019
1964	1.964	-11.146	7.537	-14.841	-6.42	-11.652	52.189	-59.832	-37.734
1965	1.965	-11.747	-8.228	-10.759	-13.745	-12.222	196.876	-52.466	0.933
1966	1.966	-10.411	-22.482	-16.552	-12.752	-10.283	-14.655	-5.613	-54.757
1967	1.967	-14.89	-24.981	-10.924	-8.453	-12.016	-155.408	0.424	-17.888
1968	1.968	-16.656	-17.94	-11.486	-10.737	-11.606	-129.689	50.376	-37.724
1969	1.969	-18.036	-20.016	-12.044	-10.118	-10.233	-106.412	3.577	-43.616
1970	1.97	-18.457	-14.19	-13.765	-6.793	-6.153	-85.533	-26.745	-4.952
1971	1.971	-13.649	-12.44	-8.904	-12.166	-10.987	10.463	-43.092	-20.054
1972	1.972	-19.693	-13.987	-8.302	-10.183	-10.396	27.757	-27.902	-61.312
1973	1.973	-20.508	-9.776	-11.195	-17.513	-9.809	138.945	-4.955	10.816
1974	1.974	-13.965	-16.155	-10.793	-14.59	-10.18	-19.926	24.197	-18.804
1975	1.975	-13.247	-22.147	-11.165	-15.363	-9.775	43.61	-24.877	-27.728
1976	1.976	-10.976	-21.17	-11.531	-16.141	-5.693	-52.571	-44.824	-35.984
1977	1.977	-10.439	-27.908	-7.066	-16.734	-7.039	-69.926	-26.63	-28.707
1978	1.978	-15.13	-14.739	-9.955	-14.815	-2.567	-22.233	-32.022	-8.881
1979	1.979	-14.594	-1.202	-6.458	-10.755	-9.141	20.972	13.512	-15.039
1980	1.98	-14.245	-9.972	-11.882	-13.291	-11.645	-18.518	43.901	-43.005
1981	1.981	-13.898	-17.971	-12.468	-17.758	-15.709	-30.333	27.378	-58.477
1982	1.982	-13.544	-39.696	-10.533	-24.365	-12.208	-19.491	-18.161	-17.545
1983	1.983	-12.418	-24.082	-15.953	-26.906	-8.908	-9.611	-24.186	-1.227
1984	1.984	-13.606	-4.372	-14.027	-24.618	-7.177	-0.689	-29.622	-6.382
1985	1.985	-13.439	3.136	-22.749	-21.17	0.747	7.467	-44.735	-2.06
1986	1.986	-12.695	-8.49	-16.762	-25.861	1.891	14.846	-31.205	26.956
1987	1.987	-15.238	-19.128	-26.453	-25.34	2.836	8.292	-10.51	30.759
1988	1.988	-17.397	-28.801	-35.357	-24.033	-11.899	2.289	0.693	27.553
1989	1.989	-16.063	-20.059	-41.369	-23.699	-22.574	-3.194	3.973	24.469
1990	1.99	-17.44	-21.572	-25.331	-24.943	-16.782	-8.268	-24.303	-18.104
1991	1.991	-20.756	-14.425	-9.099	-23.868	-15.057	-3.882	1.997	-48.568
1992	1.992	-21.942	5.134	-11.273	-22.798	-13.534	-8.022	12.046	-20.993
1993	1.993	-15.967	13.494	-5.51	-19.416	-14.947	-19.291	15.12	-46.243
1994	1.994	-16.766	0.749	-17.739	-26.875	-8.63	-2.283	34.837	-5.015
1995	1.995	-14.473	-10.769	-35.204	-30.061	-2.685	-17.921	1.326	-21.403
1996	1.996	-17.978	-4.339	-14.159	-19.319	-1.759	-26.291	-21.545	-46.618
1997	1.997	-12.002	-14.188	5.53	-20.776	-10.715	-28.894	-33.958	-42.225
1998	1.998	-12.806	-22.989	23.278	-17.205	-9.609	-21.925	-37.655	-13.208
[truncated: 6,255 more rows]
