# Supplementary material for: Associations between lower-limb muscle activation and knee flexion in post-stroke individuals: A study on the stance-to-swing phases of gait
Source: PLoS One. 2017 Sep 8;12(9):e0183865. doi: 10.1371/journal.pone.0183865 (PMC5590852; doi:10.1371/journal.pone.0183865)
Supplement: S1 Dataset — (ZIP) [file pone.0183865.s001.zip › S1_Dataset/Healthy group/1/4/emg.csv]

Frame	Time	EMG Signal 1	EMG Signal 2	EMG Signal 3	EMG Signal 4	EMG Signal 5	EMG Signal 6	EMG Signal 7	EMG Signal 8
0	0	59	54.541	48.105	38.595	24.48	33.293	55.499	38.876
1	0.001	54.236	52.875	43.73	44.234	31.723	32.754	41.978	45.837
2	0.002	55.859	47.735	43.815	40.008	31.804	40.736	35.623	49.893
3	0.003	49.927	44.154	41.388	31.716	26.088	37.9	26.758	48.944
4	0.004	42.073	44.254	40.52	39.496	31.021	30.236	23.908	48.011
5	0.005	44.486	37.205	35.015	39.356	28.409	33.781	21.063	41.851
6	0.006	42.66	39.653	37.478	29.551	23.881	33.073	24.62	52.157
7	0.007	49.185	46.377	34.919	26.342	19.552	35.676	23.933	38.099
8	0.008	43.145	43.058	32.577	25.658	22.402	21.847	23.075	15.547
9	0.009	34.807	34.924	29.282	24.986	25.07	21.979	23.778	22.046
10	0.01	37.709	38.049	26.977	22.207	12.861	31.419	21.6	17.727
11	0.011	28.651	33.072	23.926	35.134	19.441	19.785	20.605	18.274
12	0.012	25.621	26.779	27.876	22.748	19.462	24.617	17.319	14.399
13	0.013	24.179	28.833	21.987	11.368	14.472	19.611	22.764	14.636
14	0.014	28.579	22.019	19.617	4.452	14.344	25.476	20.305	39.287
15	0.015	23.934	14.087	15.929	-8.234	9.985	17.217	16.325	41.312
16	0.016	17.783	21.098	17.113	3.089	13.592	13.269	14.127	15.893
17	0.017	13.816	6.094	14.08	-0.256	9.87	9.565	19.318	-1.323
18	0.018	15.118	30.622	10.128	21.993	9.461	6.279	22.229	5.501
19	0.019	9.117	2.552	9.695	71.958	10.25	6.888	18.589	11.564
20	0.02	8.591	-9.211	10.08	33.52	7.201	2.692	20.796	7.801
21	0.021	10.058	-26.536	11.288	-14.749	7.863	-3.403	10.846	12.804
22	0.022	7.127	14.44	4.995	-22.138	8.172	-2.685	6.166	17.269
23	0.023	6.582	18.894	1.652	37.466	-0.19	5.044	8.109	21.191
24	0.024	4.545	11.988	7.65	11.771	4.06	10.301	15.905	5.622
25	0.025	0.049	15.582	3.438	17.86	2.154	8.056	8.842	-1.391
26	0.026	-4.185	-8.634	2.954	23.214	0.476	12.238	6.858	-11.252
27	0.027	0.153	2.426	2.516	-8.348	5.22	0.4	6.852	-17.035
28	0.028	2.812	4.837	3.298	-4.059	-3.54	-1.911	1.665	-10.945
29	0.029	-0.457	-6.431	-5.159	-0.117	0.895	-3.981	-8.119	-10.784
30	0.03	-2.316	-10.683	-5.238	-5.607	3.046	-6.008	-5.472	6.271
31	0.031	-1.205	-4.23	-3.708	-18.989	-1.932	-1.607	-1.039	12.911
32	0.032	-8.933	3.048	-6.976	-8.714	-1.835	-1.423	-4.685	0.439
33	0.033	-9.238	-5.482	-3.021	7.422	1.011	5.771	-9.644	14.531
34	0.034	-7.928	-13.373	-5.791	9.671	-4.233	-6.732	-6.235	-7.52
35	0.035	-10.82	-16.372	-9.862	5.98	-0.734	-5.834	-4.91	-16.55
36	0.036	-11.142	-11.382	-7.69	-25.925	-0.868	-7.794	-11.471	-19.721
37	0.037	-6.559	-10.39	-5.852	-22.564	-4.646	-9.517	-9.675	5.418
38	0.038	-7.91	-3.149	-13.832	-41.989	-1.033	-6.563	-12.091	-18.954
39	0.039	-1.271	3.364	-13.439	-11.629	-0.093	-3.955	-6.523	-41.371
40	0.04	-4.823	9.157	-9.136	0.203	-4.919	-1.507	-10.984	-33.543
41	0.041	-4.643	0.289	-7.097	3.357	-11.838	-7.913	-7.852	-10.744
42	0.042	-17.371	-16.258	-8.296	-28.09	-7.883	0.62	-8.748	10.742
43	0.043	-16.118	-19.022	-12.155	-16.148	-5.834	-5.704	-8.443	13.117
44	0.044	-15.001	-8.767	-3.784	-5.317	-8.013	-13.347	-8.3	10.32
45	0.045	-11.124	-7.174	-2.917	-8.959	-3.582	-6.832	-10.827	-1.549
46	0.046	-12.616	-19.676	-4.139	6.417	-7.835	-9.578	-8.098	-3.93
47	0.047	-16.381	-2.532	-3.39	-7.994	-11.481	-17.121	-10.17	-6.056
48	0.048	-9.265	-14.368	-16.725	-10.779	-12.969	-18.245	-7.568	-18.399
49	0.049	-14.296	-12.414	-7.184	-17.984	-10.169	-19.16	-12.483	-13.882
50	0.05	-16.959	-10.618	4.906	-11.78	-8.317	-8.629	-10.595	-3.926
51	0.051	-14.642	-15.859	-3.01	-13.806	-6.387	-9.995	-11.115	-0.217
52	0.052	-3.812	-17.43	-4.356	-8.674	-10.644	-21.801	-10.488	-18.187
53	0.053	-8.457	-13.212	-8.015	-10.299	-8.896	-20.254	-15.287	-20.704
54	0.054	-7.099	-12.076	-6.837	-14.633	-5.415	1.422	-9.254	-9.098
55	0.055	-10.778	-10.925	-22.88	-13.544	-12.761	4.508	-11.538	-11.211
56	0.056	-19.1	-11.906	-15.903	-14.782	-7.532	-3.821	-9.567	-13.117
57	0.057	-11.742	-10.95	-18.008	-7.497	-10.429	-6.342	-12.815	-14.813
58	0.058	-10.763	-11.746	-12.182	-2.727	-7.91	-13.315	-6.192	-13.248
59	0.059	-2.827	-17.388	-10.421	-5.313	-13.513	-11.219	-6.918	-9.026
60	0.06	-10.183	-13.93	-11.954	-11.008	-10.013	-9.299	-6.096	-10.184
61	0.061	-7.27	-18.602	-16.195	-21.908	-9.429	-4.077	-10.886	-11.336
62	0.062	-11.517	-10.885	-15.012	-26.576	-8.84	-8.741	-6.194	-23.172
63	0.063	-9.182	-9.949	-16.151	-10.762	-7.468	-13.008	-7.894	-18.536
64	0.064	-17.096	-12.883	-15.159	-12.981	-8.813	6.54	-4.36	-2.645
65	0.065	-16.104	-13.691	-12.232	4.367	-11.704	-13.197	-11.668	-4.742
66	0.066	-20.919	-16.043	-12.978	-2.67	-8.986	-25.988	-10.652	-33.736
67	0.067	-16.636	-20.887	-18.558	-13.343	-3.159	-19.032	-15.445	-29.646
68	0.068	-15.835	-14.927	-10.595	-15.313	-8.756	-8.401	-7.469	-3.316
69	0.069	-17.741	-15.724	-11.537	-13.62	-9.314	-6.474	-10.521	-6.62
70	0.07	-19.654	-15.181	-12.474	-12.087	-9.875	-4.726	-5.641	-15.886
71	0.071	-16.727	-13.284	-13.217	-13.49	-9.275	-6.271	-9.858	-13.176
72	0.072	-20.169	-13.898	-10.865	-4.628	-11.771	-10.526	-10.602	-5.603
73	0.073	-16.838	-17.397	-12.768	-8.158	-8.464	-11.683	-14.063	-12.544
74	0.074	-13.896	-11.963	-10.805	-9.131	-8.067	-15.161	-12.099	-6.125
75	0.075	-19.859	-13.883	-10.185	-4.305	-7.667	-12.056	-13.813	-11.921
76	0.076	-13.822	-11.93	-6.671	-6.838	-5.72	-11.079	-11.277	14.413
77	0.077	-14.563	-13.672	-12.053	-9.16	-9.971	-11.836	-10.875	-4.355
78	0.078	-21.098	-17.149	-11.436	-4.347	-8.213	-14.162	-11.249	-21.378
79	0.079	-13.116	-9.788	-13.335	-9.023	-8.592	-12.233	-11.629	-24.463
80	0.08	-16.168	-12.877	-18.721	-4.98	-3.163	-10.301	-9.689	-10.322
81	0.081	-15.154	-8.027	-7.849	-6.34	-7.993	-7.394	-13.166	-7.762
82	0.082	-19.366	-12.272	-15.755	-13.7	-9.923	-7.77	-8.704	-10.034
83	0.083	-20.097	-13.051	-11.465	-12.756	-9.339	-7.372	-10.431	-7.894
84	0.084	-13.475	-11.131	-12.591	-21.677	-6.816	-11.432	-10.812	-13.67
85	0.085	-7.431	-10.565	-11.404	-15.665	-12.231	-12.811	-13.12	-15.393
86	0.086	-13.003	-19.459	-12.344	-12.564	-8.748	-12.433	-6.529	-20.033
87	0.087	-16.445	-18.29	-13.279	-15.489	-9.324	-5.873	-9.42	-7.065
88	0.088	-13.114	-12.294	-14.019	-18.035	-9.906	-6.857	-15.407	12.307
89	0.089	-18.485	-13.237	-6.64	-20.39	-12.42	-2.616	-8.047	-0.463
90	0.09	-14.951	-10.306	-15.515	-9.531	-13.777	-11.531	-12.872	-21.561
91	0.091	-16.847	-19.96	-18.972	-7.951	-13.395	-10.373	-10.351	-18.85
92	0.092	-10.223	-13.571	-19.91	-6.553	-10.697	-15.605	-11.115	-21.329
93	0.093	-14.445	-17.07	-13.111	-15.445	-7.996	-14.644	-6.269	-28.241
94	0.094	-13.632	-16.118	-12.313	-16.574	-8.197	-10.401	-10.907	-13.295
95	0.095	-13.012	-7.221	-11.509	-26.229	-3.754	-6.353	-6.836	11.88
96	0.096	-13.55	-3.734	-8	-6.636	-3.177	-12.936	-11.668	-11.909
97	0.097	-11.764	-11.086	-12.619	7.532	-6.088	-13.718	-8.375	-14.993
98	0.098	-13.08	-19.969	-14.34	5.046	-9.582	-1.542	-10.108	-6.668
99	0.099	-15.352	-16.479	-11.813	-16.019	-5.146	-3.303	-9.722	0.877
100	0.1	-16.475	-13.379	-16.25	-7.668	-9.224	-14.356	-11.079	-29.492
101	0.101	-15.276	-8.535	-8.487	-0.108	-5.75	-18.623	-9.918	-17.102
102	0.102	-16.397	1.151	-13.701	-16.34	-9.048	-9.736	-7.209	9.23
103	0.103	-19.254	-13.177	-10.792	-18.425	-4.999	-13.237	-8.369	5.954
104	0.104	-15.538	-22.85	-11.563	-12.595	-8.492	-8.025	-10.503	-15.927
105	0.105	-11.048	-21.117	-5.953	-7.337	-7.147	-7.043	-7.217	-30.054
106	0.106	-12.754	-16.481	-12.546	-18.34	-10.066	-9.555	-8.381	-32.577
107	0.107	-12.347	-3.509	-10.035	-16.943	-9.692	-7.241	-7.993	-16.308
108	0.108	-7.869	-1.757	-9.265	-10.518	-10.092	3.59	-11.482	11.385
109	0.109	-9.583	-12.784	-7.331	0.376	-12.23	-10.756	-10.317	-14.908
110	0.11	-14.394	-8.528	-7.911	-15.458	-8.955	-12.715	-10.71	-18.177
111	0.111	-19.012	-14.922	-13.329	-34.575	-6.841	-7.509	-10.32	16.277
112	0.112	-17.252	-11.44	-8.496	-11.28	-12.848	-12.162	-8.196	-6.586
113	0.113	-19.749	-10.461	-13.146	10.625	-8.605	-22.236	-11.481	-27.303
114	0.114	-15.284	-11.42	-12.571	-9.094	-9.387	-15.861	-10.323	-16.059
115	0.115	-15.859	-17.42	-16.059	-11.572	-8.82	-5.014	-14.773	-19.309
116	0.116	-17.202	-28.058	-14.708	-27.783	-14.837	-12.174	-13.036	-28.545
117	0.117	-16.799	-6.376	-11.807	-17.11	-10.791	-11.03	-7.234	-20.209
118	0.118	-14.654	-3.289	-10.653	11.962	-14.28	-14.522	-9.567	8.07
119	0.119	-9.409	-11.61	-13.356	7.924	-11.005	-21.87	-13.054	-18.203
120	0.12	-8.814	-14.117	-11.226	-3.277	-10.435	-17.023	-11.133	-1.138
121	0.121	-18.859	-21.074	-8.517	-40.996	-10.06	-16.236	-11.724	-16.78
122	0.122	-17.483	-1.906	-14.329	-25.883	-7.755	-12.177	-9.22	-14.052
123	0.123	-13.786	-25.118	-10.264	-12.306	-6.611	-5.607	-12.523	-16.555
124	0.124	-10.276	-28.201	-15.104	-24.656	-5.468	-4.837	-6.729	-9.609
125	0.125	-13.348	-25.476	-10.464	-13.389	-6.645	-8.909	-9.063	-15.997
126	0.126	-10.418	-22.943	-14.532	-23.429	-4.526	-12.388	-7.141	-10.186
127	0.127	-14.64	-15.961	-14.151	-20.319	-8.409	-5.028	-7.729	-11.896
128	0.128	-13.835	-13.815	-12.801	-6.162	-8.813	-4.055	-7.156	-7.243
129	0.129	-13.238	-19.61	-14.933	-8.67	-7.468	-8.331	-12	-5.906
130	0.13	-15.164	-21.331	-13.776	-20.28	-4.574	-13.953	-10.064	-17.715
131	0.131	-13.403	-13.371	-7.981	-22.399	-8.259	-14.548	-9.489	-19.258
132	0.132	-15.896	5.425	-13.591	6.638	-5.946	-12.619	-15.299	2.418
133	0.133	-13.552	2.929	-11.659	10.696	-8.86	-3.723	-9.688	-6.866
134	0.134	-13.919	-4.017	-7.011	-15.639	-10.039	8.058	-13.18	-15.203
135	0.135	-11.186	-23.164	-12.432	-12.364	-5.025	-6.29	-8.542	-7.665
136	0.136	-13.089	-15.608	-14.366	-9.259	-11.043	-0.506	-13.964	-5.392
137	0.137	-9.58	-3.989	-13.785	4.875	-8.738	-5.748	-10.477	-3.299
138	0.138	-16.92	-23.133	-12.043	-2.673	-9.335	-4.21	-7.198	-9.111
139	0.139	-15.935	-20.601	-12.428	-18.918	-7.419	-8.461	-8.961	-14.341
140	0.14	-11.084	-13.615	-9.133	-16.787	-9.18	-14.826	-6.456	-6.41
141	0.141	-17.063	-7.203	-12.042	-22.591	-9.587	-16.002	-8.795	-16.517
142	0.142	-19.373	-5.262	-10.89	-13.882	-7.287	-10.798	-9.203	-17.716
143	0.143	-18.78	-6.998	-12.834	-18.549	-8.47	-9.852	-8.047	-11.748
144	0.144	-16.839	-8.531	-13.025	0.177	-8.884	-14.136	-9.227	2.114
145	0.145	-16.251	-15.676	-11.662	-23.064	-10.844	-18.213	-11.38	-11.449
146	0.146	-18.76	-22.053	-15.336	-7.406	-10.09	-14.736	-6.958	-13.178
147	0.147	-16.437	-20.869	-12.037	-10.129	-10.312	-11.467	-14.341	-8.559
148	0.148	-20.493	-17.76	-14.939	-12.63	-6.662	-8.59	-5.439	-12.862
149	0.149	-14.688	-12.917	-10.485	-14.912	-6.292	-5.126	-8.932	-21.83
150	0.15	-15.463	-12.126	-11.062	4.22	-9.219	-8.432	-9.917	-6.222
151	0.151	-16.048	-19.466	-12.412	-8.568	-8.862	-6.326	-10.9	-12.656
152	0.152	-14.119	-4.748	-11.049	-20.184	-7.728	-12.33	-11.679	-26.225
153	0.153	-14.702	-11.111	-13.173	-5.294	-10.659	-11.588	-9.37	-3.431
154	0.154	-15.095	-1.436	-9.49	-14.961	-8.748	-18.975	-7.453	-6.552
155	0.155	-16.45	-3.185	-11.812	-9.752	-8.388	-10.032	-10.757	-3.881
156	0.156	-9.867	-17.501	-11.414	-20.812	-8.222	-8.885	-12.508	-21.764
157	0.157	-10.831	-19.431	-12.575	-10.741	-10.19	-14.138	-9.042	-24.152
158	0.158	-13.35	-14.196	-10.636	-22.55	-10.991	-3.307	-13.501	-26.334
159	0.159	-9.295	-12.644	-11.406	-8.243	-9.858	-4.652	-6.935	-16.688
160	0.16	-17.246	-5.487	-13.335	-17.9	-7.761	-8.336	-14.876	-4.556
161	0.161	-9.917	-14.383	-10.82	-44.257	-12.043	-14.373	-11.79	16.078
162	0.162	-14.777	-17.881	-10.052	-10.221	-6.643	-15.351	-16.639	-9.488
163	0.163	-10.54	-14.771	-9.859	12.597	-11.504	-16.337	-10.651	-26.555
164	0.164	-11.33	-9.949	-10.634	-8.092	-8.232	-18.872	-12.988	-29.711
165	0.165	-14.83	-15.965	-9.084	-4.418	-6.506	-24.491	-12.412	-38.081
166	0.166	-20.845	-16.761	-11.607	-1.137	-5.164	-13.652	-11.845	-20.346
167	0.167	-15.251	-5.934	-11.418	-23.037	-12.539	-12.104	-8.955	-18.098
168	0.168	-17.202	-10.564	-15.87	-8.934	-9.455	-13.464	-9.35	-16.022
169	0.169	-13.928	-17.716	-12.578	-6.401	-12.374	-14.625	-2.973	-10.236
170	0.17	-16.851	-16.574	-12	-4.054	-11.611	-15.79	-5.503	-15.504
171	0.171	-16.487	-13.103	-8.519	-6.19	-6.011	-1.858	-7.836	-1.227
172	0.172	-16.128	-16.21	-12.977	-12.041	-7.958	-3.796	-8.435	4.521
173	0.173	-18.269	-19.113	-12.398	-20.764	-6.034	-9.015	-11.732	20.359
174	0.174	-13.834	-14.874	-9.88	-25.429	-7.78	-7.449	-10.007	1.162
175	0.175	-19.264	-17.209	-10.267	-6.682	-12.625	-14.59	-8.666	-11.654
176	0.176	-21.215	-13.732	-8.138	-4.161	-9.34	-13.419	-11.001	-18.667
177	0.177	-16.589	-17.038	-14.144	-20.425	-8.771	-12.445	-11.4	-16.572
178	0.178	-8.862	-12.977	-14.919	-1.26	-12.845	5.566	-11.803	-6.927
179	0.179	0.8	-15.495	-14.142	-3.774	-13.246	-1.965	-16.077	-19.151
180	0.18	-13.532	-20.918	-12.206	-10.728	-9.967	0.363	-9.128	-14.542
181	0.181	-15.483	-16.084	-14.147	-12.835	-12.1	-6.022	-12.045	-10.132
182	0.182	-17.241	-15.502	-14.724	-7.027	-10.952	-7.95	-11.087	-17.325
183	0.183	-15.72	-16.082	-16.078	-1.772	-5.154	4.255	-6.845	-0.313
184	0.184	-14.394	-8.134	-11.631	-9.682	-4.388	-0.372	-9.184	-11.951
185	0.185	-18.098	-6.984	-13.377	-22.619	-7.879	-7.514	-12.685	15.692
186	0.186	-16.963	-12.242	-12.998	-17.365	-5.952	-11.183	-13.286	-3.109
187	0.187	-11.757	-17.117	-13.405	-12.696	-7.702	-12.33	-4.404	-20.165
188	0.188	-12.734	-12.873	-13.796	-22.705	-6.352	-26.257	-0.741	-10.893
189	0.189	-13.534	-15.238	-11.106	-13.762	-7.712	-32.054	-6.753	-25.05
190	0.19	-17.613	-18.756	-9.191	-5.43	-7.329	-5.725	-5.803	-7.267
191	0.191	-12.786	-8.705	-9.021	-6.38	-4.627	-2.05	-2.913	-9.603
192	0.192	-9.511	-4.47	-8.248	8.34	-4.247	-5.332	-16.086	-16.012
193	0.193	-10.112	-16.301	-12.523	14.759	0.594	-2.225	-2.556	12.999
194	0.194	-12.653	-14.787	-16.597	-14.245	-4.245	-10.539	-4.305	-24.555
195	0.195	-13.054	-4.764	-10.81	-18.273	-6.179	-13.047	0.329	-29.585
196	0.196	-10.927	-16.602	-13.149	-7.015	-2.109	-6.072	-6.842	-16.045
197	0.197	-16.933	-15.095	-11.235	-24.001	-7.918	-3.927	-26.398	-3.668
198	0.198	-12.683	-13.79	-13.188	-45.842	-18.56	-1.976	-18.095	15.107
199	0.199	-15.007	-20.21	-12.634	-3.237	-8.492	-10.666	-10.555	11.816
200	0.2	-13.068	-14.244	-15.164	-9.204	-7.322	-12.193	-12.889	-29.029
201	0.201	-12.497	-9.053	-11.891	-14.583	-8.488	-28.048	-19.283	-34.447
202	0.202	-16.57	-15.873	-13.069	-19.572	-9.451	3.904	-9.619	0.774
203	0.203	-16.186	-7.967	-11.934	-33.065	-10.413	-0.531	-7.89	-22.063
204	0.204	-17.55	-11.112	-8.471	-3.996	-11.181	-54.699	-12.545	-26.103
205	0.205	-17.167	-17.915	-15.069	7.253	-8.854	-3.01	-13.91	0.228
206	0.206	-19.877	-13.686	-10.247	-30.407	-6.92	3.592	-7.532	-9.812
207	0.207	-14.069	-9.674	-12.778	-15.253	-11.555	-14.583	-15.867	-6.701
208	0.208	-8.463	-7.8	-12.023	-1.639	-9.809	-19.98	-12.781	-9.393
209	0.209	-7.907	-12.489	-13.981	-22.324	-7.288	-14.924	-15.697	-6.854
210	0.21	-7.341	-17.952	-9.349	11.763	-10.569	7.931	-11.451	0.135
211	0.211	-13.949	-7.137	-9.95	-11.022	-12.692	-12.764	-10.689	-23.253
212	0.212	-14.748	-27.891	-11.321	1.405	-12.294	-9.074	-8.762	-26.306
213	0.213	-18.835	-2.391	-14.628	-17.304	-11.899	-12.354	-8.187	-17.96
214	0.214	-15.378	-5.734	-15.8	-13.948	-13.444	-15.439	-14.767	-15.437
215	0.215	-15.981	-8.88	-9.816	-10.809	-13.243	-12.718	-8.767	0.832
216	0.216	-14.267	-23.07	-10.606	-2.448	-8.979	-15.223	-7.996	-1.28
217	0.217	-16.822	-25.647	-11.402	0.092	-10.712	-8.226	-7.419	-10.917
218	0.218	-15.507	-18.725	-13.358	-16.119	-9.355	-14.59	-9.35	-19.579
219	0.219	-8.975	-3.867	-11.448	-26.706	-8.961	-12.632	-7.605	-17.978
220	0.22	-9.984	-13.601	-10.889	-9.221	-7.794	-7.383	-8.946	-4.959
221	0.221	-14.285	-18.878	-6.064	-2.233	-6.626	-5.819	-3.519	-6.649
222	0.222	-24.974	-14.272	-16.143	-12.873	-6.23	-10.042	-11.45	-24.014
223	0.223	-17.859	-15.669	-14.804	4.539	-11.059	-13.689	-6.226	-16.981
224	0.224	-19.056	-19.39	-15.978	-2.421	-7.566	-14.838	-5.263	-6.288
225	0.225	-17.926	-18.273	-12.504	-17.262	-10.85	-9.597	-9.517	-8.177
226	0.226	-13.321	-6.512	-9.417	-11.373	-4.266	-8.609	-8.735	-13.366
227	0.227	-20.711	-13.913	-14.26	-16.553	-8.512	-9.364	-8.15	-14.888
228	0.228	-17.835	-12.987	-15.044	-2.219	-6.177	-11.665	-7.567	-10.599
229	0.229	-20.375	-15.537	-14.282	-15.725	-6.75	-6.794	-10.465	-6.878
230	0.23	-16.33	-16.346	-8.29	-27.501	-11.387	-7.37	-11.82	-10.329
231	0.231	-14.426	-14.441	-11.781	-8.097	-5.957	-11.423	-14.133	-15.517
232	0.232	-7.107	-4.413	-15.077	-10.57	-9.434	-12.777	-12.004	-10.642
233	0.233	-6.174	-23.211	-8.501	-8.202	-10.004	-9.49	-6.768	-11.378
234	0.234	-10.462	-10.469	-7.726	-31.579	-10.57	-5.419	-8.694	-12.118
235	0.235	-9.718	-8.176	-10.048	-22.293	-5.714	-10.258	-4.039	-7.243
236	0.236	-17.688	-1.811	-3.468	-13.972	-10.342	-10.849	-8.095	-9.119
237	0.237	-22.943	-15.38	-16.627	-26.703	-9.75	-10.263	-10.604	-14.491
238	0.238	-14.067	-6.696	-3.073	-19.689	-9.354	-10.672	-10.204	-7.894
239	0.239	-20.097	-11.354	-4.812	-4.758	-7.982	-13.025	-8.058	-15.787
240	0.24	-19.154	-24.334	-3.258	-6.656	-5.845	-7.256	-10.758	-14.779
241	0.241	-18.215	-12.168	-24.925	-4.875	-6.991	-14.614	-12.683	-11.832
242	0.242	-13.982	-10.636	-9.236	-12.77	-12.79	-9.783	-9.763	-12.59
243	0.243	-8.385	-9.293	-17.548	-8.479	-8.714	-7.272	-15.754	-11.808
244	0.244	-16.344	-8.15	-9.993	-4.771	-10.639	-9.606	-13.223	-11.225
245	0.245	-23.725	-21.323	-12.308	-17.918	-13.927	-10.215	-13.982	-13.194
246	0.246	-18.903	-16.103	-10.172	-12.693	-5.02	-12.174	-10.485	-10.316
247	0.247	-14.669	-8.186	-12.095	-1.662	-8.692	-8.122	-8.545	-15.144
248	0.248	-20.302	-18.258	-6.855	-5.931	-7.529	-9.489	-10.296	-11.829
249	0.249	-18.388	-14.594	-14.773	-9.633	-10.627	-9.109	-9.898	-7.712
250	0.25	-8.341	-13.443	-13.403	-3.616	-1.716	-6.225	-13.179	-4.188
251	0.251	-9.714	-10.352	-14.549	-17.541	-10.029	-10.694	-9.104	-7.479
252	0.252	-13.402	-15.188	-6.21	-31.083	-9.053	-12.461	-8.708	-14.063
253	0.253	-9.934	-5.518	-13.545	-4.775	-10.016	-12.858	-9.082	-15.02
254	0.254	-15.174	-17.32	-12.556	-1.111	-7.499	-13.255	-7.907	-7.082
255	0.255	-18.089	-21.965	-16.788	-38.842	-3.436	-10.398	-11.574	-14.415
256	0.256	-15.581	-11.907	-15.997	-23.734	-11.365	-5.175	-8.276	-17.272
257	0.257	-9.975	-5.52	-12.492	-19.298	-8.262	-13.11	-7.871	-16.46
258	0.258	-0.496	-16.357	-9.183	9.721	-9.225	-7.9	-8.244	-15.666
259	0.259	-9.394	-14.998	-18.066	13.403	-9.993	-6.957	-5.521	-4.811
260	0.26	-5.906	-26.806	-11.665	-17.578	-5.918	-6.2	-10.35	-3.241
261	0.261	-6.875	-12.487	-12.804	-21.638	-12.491	-11.805	-10.909	-4.569
262	0.262	-13.649	-14.414	-11.82	-10.43	-6.487	-8.332	-14.18	-10.951
263	0.263	-9.385	-5.711	-16.639	-0.37	-5.701	-10.271	-12.419	-7.459
264	0.264	-14.99	-7.245	-12.363	-3.49	-7.625	-10.865	-12.782	-10.532
265	0.265	-14.399	-2.979	-11.573	-0.801	-5.682	-11.273	-8.313	-13.414
266	0.266	-9.744	-6.644	-8.061	6.717	-8.577	-17.671	-7.71	-14.169
267	0.267	-6.832	-12.644	-9.974	-28.342	-8.176	-9.745	-11.176	-16.477
268	0.268	-3.333	-17.871	-8.216	-23.342	-9.511	-10.713	-10.768	-17.043
269	0.269	-9.7	-11.084	-9.555	-27.851	-9.882	-11.687	-14.814	-12.405
270	0.27	-12.191	-13.578	-14.954	9.64	-9.475	-7.434	-12.282	-14.147
271	0.271	-11.388	-20.924	-10.098	14.654	-6.755	-13.039	-9.947	-6.178
272	0.272	-11.949	-18.008	-13.367	10.185	-10.218	-13.623	-7.022	-16.984
273	0.273	-22.004	-15.481	-13.938	-10.564	-8.846	-4.922	-6.632	1.806
274	0.274	-20.621	-11.404	-13.538	-52.224	-7.676	-8.422	-11.654	-15.985
275	0.275	-16.914	-11.969	-13.144	-46.903	-9.598	-18.099	-13.583	-18.276
276	0.276	-20.373	-7.302	-15.266	-11.751	-13.07	-14.422	-10.68	-11.895
277	0.277	-21.308	-13.851	-13.323	1.722	-11.892	-15.601	-9.326	-13.843
278	0.278	-18.382	-16.338	-10.612	-10.736	-9.943	-12.515	-10.675	-15.583
279	0.279	-17.57	-15.532	-12.732	-7.116	-8.765	0.262	-7.769	-14.035
280	0.28	-19.853	-20.34	-10.012	-30.972	-9.524	-8.444	-9.7	-12.662
281	0.281	-16.319	-10.253	-11.933	-21.732	-6.804	-6.886	-5.442	-8.973
282	0.282	-16.857	-17.389	-12.697	-19.089	-8.726	-8.223	-12.408	-14.954
283	0.283	-18.547	-10.965	-15.4	-11.62	-7.942	-9.378	-7.573	-0.997
284	0.284	-15.975	-7.47	-9.584	14.052	-11.798	-10.548	-11.83	-14.54
285	0.285	-13.607	-14.79	-10.34	-3.088	-13.139	-9.57	-11.053	-16.29
286	0.286	-16.458	-17.662	-10.917	-31.427	-7.706	-24.269	-9.115	-20.924
287	0.287	-15.252	-16.845	-14.191	-27.792	-7.12	-0.853	-8.531	-7.953
288	0.288	-11.736	-20.888	-10.128	-17.768	-13.113	-3.953	-10.273	-20.135
289	0.289	-18.268	-18.936	-10.507	-14.742	-7.489	-1.234	-9.886	-24.764
290	0.29	-15.335	-8.849	-10.891	-12.124	-12.319	-8.778	-11.234	-11.792
291	0.291	-14.522	-10.175	-14.951	-14.717	-3.599	-6.463	-14.129	7.561
292	0.292	-18.539	-11.296	-11.482	-3.193	-9.591	-12.856	-15.29	5.037
293	0.293	-11.909	-14.742	-11.866	-5.382	-6.493	-7.058	-9.475	21.275
294	0.294	-12.634	-15.678	-13.998	-15.127	-5.517	-1.841	-11.793	14.875
295	0.295	-19.95	-14.672	-7.99	-6.48	-9.764	-9.783	-8.306	1.324
296	0.296	-11.011	-12.131	-13.992	-1.875	-7.436	-14.039	-7.72	-18.022
297	0.297	-16.97	-16.177	-13.218	-6.186	-9.361	-12.854	-8.292	-20.509
298	0.298	-11.702	-9.563	-15.154	-7.4	-12.649	-16.345	-15.248	-32.123
299	0.299	-16.506	-15.532	-13.218	-10.951	-12.061	-13.254	-6.338	-25.752
300	0.3	-12.214	-13.176	-12.636	-12.015	-9.543	-14.225	-9.817	-19.922
301	0.301	-16.234	-13.724	-11.282	-13.055	-9.147	-14.987	-10.784	-14.671
302	0.302	-14.253	-11.761	-13.604	-3.433	-7.018	-4.337	-5.938	-0.33
303	0.303	-12.28	-13.477	-13.215	-12.412	-5.081	-11.487	-6.704	-13.864
304	0.304	-13.985	-12.076	-14.378	-8.974	-3.151	-15.147	-7.476	-26.079
305	0.305	-14.343	-11.656	-10.893	-10.008	-7.99	-9.123	-6.891	-24.518
306	0.306	-15.666	-12.8	-10.515	-16.871	-7.414	-8.143	-10.177	-23.179
307	0.307	-10.805	-9.103	-11.682	-8.998	-9.353	-11.044	-13.077	-6.157
308	0.308	-14.063	-12.364	-10.526	-14.275	-7.612	-5.027	-9.598	-8.475
309	0.309	-13.45	-9.44	-8.396	-13.33	-10.136	-7.341	-7.272	-10.594
310	0.31	-8.586	-13.868	-11.689	-9.09	-8.789	-12.169	-13.85	-12.517
311	0.311	-14.563	-13.278	-8.789	-13.218	-7.632	-14.081	-10.944	-10.738
312	0.312	-18.606	-14.617	-12.461	-18.135	-12.089	-15.836	-10.169	-12.284
313	0.313	-19.177	-11.304	-13.815	-16.274	-10.347	-8.88	-14.235	-16.554
314	0.314	-15.876	-10.883	-11.682	-15.729	-6.865	-4.047	-12.296	-10.176
315	0.315	-14.129	-16.856	-17.678	-7.847	-6.479	-10.042	-11.711	0.659
316	0.316	-10.638	-14.311	-11.671	-4.42	-8.608	-12.363	-7.641	-3.6
317	0.317	-16.043	-11.964	-9.343	-7.549	-13.071	-12.949	-11.121	-12.5
318	0.318	-15.453	-16.78	-9.918	-0.845	-9.008	-12.359	-11.503	-1.662
319	0.319	-14.867	-12.123	-13.203	-14.067	-11.529	-10.614	-8.597	-5.914
320	0.32	-17.775	-9.209	-11.459	-27.678	-4.174	-15.444	-7.442	-25.451
321	0.321	-11.972	-16.168	-11.075	-22.497	-11.53	-5.373	-13.24	-22.739
322	0.322	-9.657	-9.393	-10.682	-11.503	-8.625	-6.724	-4.335	-20.212
323	0.323	-17.599	-11.9	-11.842	4.331	-6.115	-3.044	-7.813	-8.601
324	0.324	-16.641	-15.954	-7.384	27.697	-8.443	-16.189	-6.831	-14.968
325	0.325	-9.882	-17.881	-6.797	-13.217	-9.026	-10.957	-5.858	10.199
326	0.326	-12.405	-15.935	-7.178	-7.847	-8.447	3.363	-6.629	6.913
327	0.327	-10.091	-18.813	-7.559	-12.906	-10.195	-6.312	-12.237	-8.755
328	0.328	-18.034	-18.413	-14.134	-17.359	-11.551	-18.503	-10.294	-6.041
329	0.329	-19.003	-18.019	-15.095	-29.773	-10.201	-13.87	-13.578	-18.809
330	0.33	-21.907	-11.433	-14.317	-33.459	-9.815	-18.121	-10.662	-16.482
331	0.331	-12.233	-10.456	-13.538	-2.512	-7.887	-24.512	-12.01	-22.863
332	0.332	-15.908	-14.699	-12.954	1.546	-9.055	-13.684	-6.583	-20.918
333	0.333	-19.385	-7.337	-12.369	-9.663	-11.966	2.169	-7.168	-5.056
334	0.334	-14.156	-16.222	-18.949	7.374	-10.818	-12.74	-11.813	1.322
335	0.335	-18.987	-12.724	-9.264	-8.286	-8.128	-14.696	-8.92	-12.244
336	0.336	-18.212	-20.07	-15.644	-33.834	-5.255	-6.006	-13.759	-10.533
337	0.337	-9.306	-11.159	-12.161	-37.153	-6.439	-4.481	-11.825	-18.5
338	0.338	-15.304	-2.829	-11.194	-2.739	-9.945	-14.551	-11.249	-17.164
339	0.339	-5.621	-14.632	-10.224	20.096	-7.075	-10.883	-14.74	-13.526
340	0.34	-12.007	-25.655	-12.739	-0.612	-9.035	2.272	-16.104	-7.575
341	0.341	-18.005	-21.377	-11.966	3.077	-7.894	-6.45	-10.31	-0.248
342	0.342	-17.037	-17.677	-13.907	-27.873	-7.133	-1.812	-14.387	4.598
343	0.343	-12.199	-11.664	-14.488	-15.463	-10.452	-3.177	-12.469	-3.342
344	0.344	-11.422	-16.889	-17.392	-19.106	-12.6	-6.87	-9.194	-13.026
345	0.345	-15.484	-13.996	-9.457	-42.903	-9.91	-15.221	-9.803	-21.947
346	0.346	-13.558	-4.322	-10.618	-21.023	-7.223	-31.314	-10.218	-35.172
347	0.347	-12.97	-13.211	-11.583	-12.71	-5.114	-0.949	-9.857	-8.929
348	0.348	-11.233	-16.694	-10.612	-5.17	-9.588	-5.034	-9.502	2.225
349	0.349	-10.846	-15.715	-16.607	11.07	-7.676	-8.719	-6.826	-28.801
350	0.35	-14.142	-12.805	-12.543	-8.081	-8.272	-18.783	-6.478	-24.817
351	0.351	-18.205	-8.544	-13.125	-31.29	-8.676	-15.71	-9.994	-21.213
352	0.352	-15.686	-10.86	-8.477	-15.6	-9.076	-18.432	-9.647	-18.005
353	0.353	-14.332	-21.693	-12.539	-18.286	-5.027	-20.948	-6.778	10.176
354	0.354	-13.94	-17.043	-12.924	-0.462	-7.556	-23.279	-8.751	-16.21
355	0.355	-17.617	-6.982	-7.502	-7.405	-4.279	-8.386	-11.498	0.742
356	0.356	-10.272	-3.304	-9.435	-13.781	-10.878	1.288	-8.059	-8.617
357	0.357	-15.506	-9.305	-7.495	-15.713	-11.86	-18.07	-3.653	-17.032
358	0.358	-12.609	-12.406	-11.561	-17.434	-5.879	-5.302	-12.61	-19.621
359	0.359	-16.865	-13.373	-14.079	-22.045	-8.218	-7.629	-8.985	-12.725
360	0.36	-14.537	-9.11	-8.657	-6.141	-8.815	-18.277	-15.041	-31.974
361	0.361	-16.466	-5.053	-16.586	4.548	-12.122	6.875	-12.012	-3.797
362	0.362	-13.192	-14.542	-11.353	6.504	-12.716	3.578	-11.107	-0.172
363	0.363	-13.787	-18.226	-16.194	-19.823	-10.216	-5.725	-13.686	-3.54
364	0.364	-14.188	-14.736	-11.942	-8.6	-12.547	-14.072	-12.983	-12.921
365	0.365	-16.511	-15.705	-14.269	-5.272	-11.392	-11.576	-11.115	-15.697
366	0.366	-18.642	-16.672	-10.797	-20.941	-5.404	-9.267	-9.237	-18.285
367	0.367	-14.189	-19.191	-12.738	-12.555	-13.348	-15.662	-13.367	-16.034
368	0.368	-11.288	-13.584	-11.002	-9.994	-10.263	-9.86	-10.925	-18.28
369	0.369	-10.902	-8.75	-11.393	-7.627	-15.112	-15.088	-6.544	-16.435
370	0.37	-15.344	-9.334	-11.015	3.018	-10.859	-10.438	-15.494	-11.281
371	0.371	-12.449	-9.923	-13.922	-6.654	-11.639	-11.788	-9.167	-12.908
372	0.372	-13.807	-13.422	-11.995	-15.358	-7.975	-10.806	-10.395	-11.632
373	0.373	-19.222	-13.031	-16.262	-16.869	-6.041	-14.485	-17.794	-15.39
374	0.374	-11.293	-8.954	-14.912	-15.449	-9.33	-10.996	-13.01	-18.932
375	0.375	-14.399	-13.796	-12.593	-24.288	-11.073	-10.041	-12.285	-15.931
376	0.376	-15.37	-22.507	-12.979	-8.589	-8.558	-9.08	-10.212	-12.523
377	0.377	-14.596	-16.507	-10.272	-19.207	-10.884	-9.833	-12.593	-11.631
378	0.378	-16.926	-13.429	-10.659	-5.628	-6.041	2.38	-12.072	-12.479
379	0.379	-15.009	-12.475	-9.897	-17.803	-7.976	-6.324	-15.415	-11.782
380	0.38	-15.615	-16.754	-9.132	-22.424	-5.069	-7.864	-11.409	-11.284
381	0.381	-15.054	-14.436	-10.491	-18.15	-3.712	-3.598	-11.074	-13.298
382	0.382	-18.553	-13.866	-11.666	-26.996	-6.029	-2.427	-6.671	-4.477
383	0.383	-16.253	-17.178	-10.137	-8.95	-3.121	-13.248	-7.295	1.842
384	0.384	-16.664	-13.129	-13.263	-1.365	-1.951	-3.154	-4.824	-4.208
385	0.385	-10.686	-13.523	-12.14	-3.626	3.86	-6.813	-12.228	0.967
386	0.386	-14.965	-16.822	-8.49	-1.452	-0.193	-12.803	-11.3	-3.927
387	0.387	-12.668	-13.931	-10.849	8.246	-3.667	-9.689	-8.447	-8.24
388	0.388	-14.619	-11.232	-10.497	-11.081	-1.72	-12.578	-9.262	-2.682
389	0.389	-15.225	-13.944	-10.908	-8.506	-5.777	-15.079	-8.53	-0.798
390	0.39	-13.503	-17.444	-10.55	-15.393	-13.697	-14.297	-9.146	-10.909
391	0.391	-12.181	-19.793	-10.391	-17.479	-12.529	-17.76	-9.76	-29.716
392	0.392	-15.503	-13.238	-11.78	-15.525	-5.161	-17.166	-8.046	-22.198
393	0.393	-12.636	-6.483	-12.592	-24.272	-11.922	-8.243	-6.724	-15.256
394	0.394	-14.613	-0.5	-14.951	-6.853	-11.14	3.574	-0.362	-17.415
395	0.395	-11.175	-9.418	-11.116	-4.49	-11.903	-4.348	-1.152	3.846
396	0.396	-17.794	-20.281	-16.957	10.462	-12.472	-17.31	-6.782	-4.499
397	0.397	-12.984	-13.136	-16.218	0.833	-10.527	-12.094	-4.858	-12.078
398	0.398	-13.795	-16.834	-16.838	2.627	-12.252	-23.11	-10.869	-23.692
399	0.399	-13.057	-18.007	-10.878	-21.15	-15.723	-21.743	-1.977	-0.265
400	0.4	-16.57	-12.791	-10.14	-24.473	-11.254	-2.181	-12.82	-3.367
401	0.401	-19.9	-15.693	-13.667	-21.409	-12.982	-10.481	-8.563	4.962
402	0.402	-15.887	-13.177	-14.292	-18.721	-9.489	-12.991	-12.242	2.455
403	0.403	-18.446	-15.51	-13.753	-21.223	-9.862	-10.67	-11.085	-18.624
404	0.404	-15.203	-8.954	-14.19	-18.878	-9.459	-12.791	-14.175	-15.874
405	0.405	-9.432	-13.22	-11.919	-8.225	-8.287	-10.845	-9.341	-18.36
406	0.406	-11.788	-12.448	-13.123	-6.264	-10.983	-9.081	-11.855	2.773
407	0.407	-11.238	-8.972	-10.47	-14.955	-8.845	-10.598	-7.785	-5.514
408	0.408	-21.33	-16.344	-10.145	-25.98	-8.644	-6.33	-8.354	-13.026
409	0.409	-22.707	-19.263	-13.692	-21.722	-9.403	-9.992	-5.055	-1.374
410	0.41	-19.06	-11.348	-19.183	-22.883	-7.838	-11.141	-3.296	-16.231
411	0.411	-5.933	-12.328	-17.308	-4.867	-9.954	-10.161	-6.767	-33.61
412	0.412	-11.19	-13.302	-11.374	12.957	-9.172	-5.299	-8.095	-12.45
413	0.413	-12.767	-21.255	-10.647	6.015	-12.837	7.882	-5.168	-4.054
414	0.414	-19.952	-13.925	-10.139	-25.924	-10.307	2.079	-8.816	-21.796
415	0.415	-16.306	-18.783	-9.632	6.01	-5.845	-10.121	-16.14	-10.136
416	0.416	-17.493	-12.797	-10.289	-39.856	-8.735	-14.764	-6.429	-16.467
417	0.417	-18.487	-10.489	-10.72	-21.673	-9.099	-16.108	-5.225	12.618
418	0.418	-17.549	-13.985	-13.095	-16.272	-5.795	-14.94	-8.676	-8.027
419	0.419	-23.573	-12.055	-11.987	8.879	-11.588	-18.42	-24.696	-26.732
420	0.42	-11.4	-6.638	-15.719	-4.677	-4.228	-17.449	-13.041	-29.951
421	0.421	-11.421	-8.381	-11.319	-0.62	-5.181	-16.47	-10.871	-20.581
422	0.422	-16.666	-19.22	-11.954	-19.398	-11.165	-3.297	-20.504	-12.183
423	0.423	-15.142	-27.158	-16.846	-29.48	-10.371	-9.097	-15.23	-19.64
424	0.424	-10.913	-14.188	-14.964	-13.82	-9.776	-3.87	-16.738	6.165
425	0.425	-12.098	-15.931	-18.887	-14.628	-9.184	-5.413	-9.528	2.947
426	0.426	-18.117	-14.381	-16.034	-11.941	-6.267	-18.372	-8.32	-6.252
427	0.427	-10.782	-1.437	-18.595	-19.503	-13.225	-23.586	-11.755	-20.302
428	0.428	-9.829	-6.671	-13.218	-7.934	-8.383	-15.65	-12.679	-12.692
429	0.429	-5.589	-2.031	-15.199	-18.608	-9.145	-11.383	-9.728	-14.936
430	0.43	-12.958	-12.105	-17.172	-8.948	-6.812	-12.549	-10.459	-12.726
431	0.431	-10.068	-8.434	-8.308	-17.691	-7.386	-13.713	-12.73	-10.702
432	0.432	-9.304	-4.944	-4.669	-9.784	-7.961	-8.492	-10.743	-15.85
433	0.433	-11.643	-8.046	1.291	-11.169	-12.02	-9.469	-8.751	-14.213
434	0.434	-11.068	-22.757	0.289	-20.11	-6.215	-10.256	-8.116	-9.851
435	0.435	-15.719	-16.371	-4.579	-18.973	-8.537	-4.644	-11.542	-13.433
436	0.436	-11.654	-18.316	-3.832	-13.739	-6.603	-5.227	-5.105	-9.861
437	0.437	-15.136	-13.1	-6.174	-12.772	-8.543	-3.297	-9.315	-12.899
438	0.438	-12.811	-14.649	-15.68	-13.544	-7.969	-12.194	-6.946	-9.963
439	0.439	-12.423	-13.276	-12.025	-17.655	-11.46	-3.293	-11.738	-7.378
440	0.44	-10.479	-12.097	-10.881	-6.863	-5.09	-6.78	-11.115	-11.354
441	0.441	-16.274	-8.6	-11.861	10.473	-11.109	-9.882	-9.33	-9.342
442	0.442	-12.203	-11.691	-10.902	26.688	-8.8	-12.795	-5.803	-9.861
443	0.443	-5.616	-10.712	-13.429	-1.044	-6.87	-8.537	-9.046	-10.398
444	0.444	-6.378	-14.952	-15.752	-35.138	-10.169	-12.605	-11.906	-17.305
445	0.445	-17.011	-6.026	-10.91	-48.714	-7.278	-10.656	-9.152	-20.154
446	0.446	-24.154	-9.483	-14.191	-19.718	-4.775	-7.372	-12.589	-14.076
447	0.447	-15.248	-14.698	-11.281	-16.051	-10.198	-5.649	-9.652	-11.69
448	0.448	-16.394	-23.593	-12.628	7.747	-9.62	-8.18	-8.456	-12.225
449	0.449	-21.615	-22.438	-18.999	54.743	-11.558	-14.571	-9.593	-16.822
450	0.45	-14.843	-25.568	-9.305	21.199	-8.659	-24.237	-12.455	-16.195
451	0.451	-8.83	-20.724	-10.444	-9.254	-6.152	-4.661	-11.273	-8.182
452	0.452	-14.438	-12.778	-11.58	-25.754	-9.448	-1.962	-6.991	-6.94
453	0.453	-10.943	-9.683	-8.458	-30.788	-9.057	-9.52	-12.777	-7.847
454	0.454	-20.994	-18.586	-9.39	-7.985	-7.121	-11.85	-3.851	-16.692
455	0.455	-22.33	-15.085	-13.62	-28.727	-8.284	-9.72	-9.828	-8.32
456	0.456	-18.63	-9.848	-6.223	-25.08	-9.057	-11.656	-8.842	-11.42
457	0.457	-22.098	-8.87	-3.282	-14.997	-8.284	-9.91	-9.781	-14.3
458	0.458	-23.049	-13.125	-7.497	-11.913	-9.641	-5.265	-12.266	-15.035
459	0.459	-18.202	-10.799	-5.13	-14.608	-13.319	-6.609	-13.015	-9.409
460	0.46	-12.196	-14.26	-11.669	-17.109	-9.833	-15.505	-11.064	-12.891
461	0.461	-14.505	-17.532	-14.143	-14.77	-7.511	-7.174	-17.043	-10.971
462	0.462	-13.899	-13.458	-23.002	-21.131	-10.408	-12.364	-11.415	-15.056
463	0.463	-17.175	-10.931	-4.951	-15.282	-10.018	-7.495	-13.337	-7.112
464	0.464	-10.578	-10.549	-2.383	-13.511	-8.084	-4.962	-11.38	-3.58
465	0.465	-16.567	-16.349	-4.649	-11.97	-8.279	-12.306	-10.789	-8.788
466	0.466	-15.779	-14.016	-28.007	-16.21	-12.724	-17.151	-14.269	-9.73
467	0.467	-9.18	-15.928	-18.661	-1.88	-10.788	-16.392	-6.901	-10.493
468	0.468	-11.669	-15.33	-15.891	-11.523	-6.719	-9.047	-12.118	-12.788
469	0.469	-15.709	-14.746	-13.322	-9.733	-5.357	-11.964	-7.271	-12.226
470	0.47	-16.273	-15.127	-15.585	-8.107	-8.643	-14.491	-11.529	-14.176
471	0.471	-14.312	-15.515	-13.396	-18.111	-9.797	-15.262	-7.458	-11.278
472	0.472	-11.379	-15.129	-11.398	-14.388	-10.954	-8.69	-12.285	-19.208
473	0.473	-10.972	-18.808	-13.081	-15.523	-5.918	-7.904	-7.632	-1.189
474	0.474	-8.624	-11.464	-11.476	0.563	-7.853	-8.666	-10.523	-8.726
475	0.475	-15.179	-16.7	-10.057	-15.656	-10.749	-10.589	-7.025	-20.308
476	0.476	-14.186	-1.989	-13.677	-9.215	-5.908	-12.51	-7.398	-5.374
477	0.477	-16.687	-8.373	-12.456	4.398	-3.963	-5.934	-5.256	4.317
478	0.478	-14.34	-10.298	-9.299	-0.759	-9.381	-6.724	-7.96	-11.558
479	0.479	-13.736	-5.069	-14.074	-21.39	-9.956	-4.406	-7.564	-13.693
480	0.48	-14.297	-13.004	-11.5	-7.202	-6.667	-9.233	-10.459	-19.501
481	0.481	-14.86	-20.168	-12.213	-9.646	-6.085	-7.287	-10.071	-10.775
482	0.482	-11.353	-8.368	-10.217	-11.891	-9.565	-4.365	-12.003	-15.399
483	0.483	-16.753	-13.021	-12.088	7.352	-5.113	-11.329	-11.229	-25.468
484	0.484	-14.801	-11.682	-16.089	-5.341	-6.854	-14.237	-13.16	-21.811
485	0.485	-15.365	-5.314	-14.68	-35.637	-5.499	-14.999	-13.352	-13.492
486	0.486	-18.255	-8.811	-15.013	-23.165	-8.791	-15.753	-9.683	2.56
487	0.487	-15.727	-14.044	-12.066	-19.402	-11.695	-19.234	-7.17	14.159
488	0.488	-14.364	-26.825	-10.863	4.51	-9.754	-14.582	-9.499	-17.786
489	0.489	-20.155	-25.107	-12.771	1.517	-7.043	-11.688	-7.378	-31.346
490	0.49	-17.82	-20.482	-14.867	21.347	-9.946	-8.198	-10.094	-27.294
491	0.491	-12.966	-13.338	-14.058	-17.06	-11.875	-5.875	-12.039	-23.631
492	0.492	-14.894	-12.184	-10.93	-0.523	-12.264	-12.459	-13.598	0.156
493	0.493	-15.458	-13.348	-16.896	-25.576	-13.032	-1.635	-9.732	-9.156
494	0.494	-15.052	-16.454	-17.645	-11.921	-8.576	-11.704	-10.129	-6.458
495	0.495	-16.393	-25.376	-15.296	-7.794	-7.99	-2.817	-14.591	-14.028
496	0.496	-9.808	-17.061	-14.694	-18.945	-13.402	-3.977	-9.176	-11.722
497	0.497	-14.645	-7.396	-10.027	-28.903	-11.457	-3.015	-11.124	-5.349
498	0.498	-6.697	-1.028	-12.909	-6.925	-10.871	-17.732	-7.84	-15.04
499	0.499	-3.583	16.947	-8.051	1.53	-10.288	-24.121	-15.591	0.811
500	0.5	-18.273	-16.55	-9.981	4.201	-2.35	-22.198	-8.248	-31.14
501	0.501	-11.866	-21.022	-12.865	-7.301	-5.823	4.102	-9.231	-26.702
502	0.502	-13.782	-8.654	-11.499	-39.157	-11.036	0.425	-8.469	-14.323
503	0.503	-15.504	-12.335	-15.942	-7.155	-8.127	-2.861	-10.797	-25.554
504	0.504	-17.026	-22.399	-7.029	-3.028	-5.606	-12.157	-12.739	-15.5
505	0.505	-15.656	-19.315	-15.929	0.737	-7.92	-9.457	-5.384	25.323
506	0.506	-11.956	-16.61	-9.924	-36.925	-8.494	-11.989	-16.227	8.86
507	0.507	-13.092	-9.058	-10.881	-11.688	-5.193	-9.678	-14.881	-16.324
508	0.508	-14.044	-16.022	-11.84	-34.436	-6.922	-16.074	-11.213	-2.792
509	0.509	-11.122	-30.931	-9.323	-21.956	-10.397	-14.147	-2.897	9.574
510	0.51	-13.612	-17.388	-11.644	-18.181	-7.099	-15.896	-8.129	5.884
511	0.511	-14.359	-12.167	-9.713	-8.025	-13.67	-33.321	-9.098	-4.184
512	0.512	-10.851	-13.723	-11.657	-11.028	-8.816	-21.709	-9.872	-13.472
513	0.513	-15.483	-6.561	-9.93	-8.225	-8.031	-2.554	-15.484	-39.021
514	0.514	-14.875	-10.235	-13.42	-0.581	-5.693	-5.073	-8.899	-21.995
515	0.515	-14.464	-18.558	-13.809	1.844	-9.162	-2.752	-8.125	-18.911
516	0.516	-17.729	-21.661	-11.693	-21.474	-7.208	-0.636	-10.448	-10.596
517	0.517	-24.289	-14.889	-15.4	-18.282	-11.26	-6.466	-6.961	-8.114
518	0.518	-17.481	-6.955	-9.995	-20.882	-9.892	-1.256	-11.594	8.113
519	0.519	-14.943	-10.048	-13.488	-23.301	-11.234	-5.894	-13.326	-11.057
520	0.52	-12.607	-3.274	-15.426	-16.237	-8.312	-15.953	-8.473	-18.62
521	0.521	-17.429	-7.521	-13.687	-1.244	-7.915	-4.146	-10.396	-16.311
522	0.522	-12.767	-16.42	-10.206	0.776	-11.386	-12.079	-14.449	-22.709
523	0.523	-16.818	-12.933	-12.53	-0.887	-7.317	-16.332	-10.966	-16.917
524	0.524	-13.326	-3.257	-15.438	0.739	-10.798	-12.659	-13.285	-15.179
525	0.525	-15.647	-17.573	-11.765	-12.136	-7.503	-16.146	-6.704	-23.119
526	0.526	-11.589	-15.625	-10.419	-17.29	-10.403	-8.8	-7.664	-15.978
527	0.527	-15.069	-13.854	-13.33	-18.764	-8.465	-2.045	-5.143	-9.593
528	0.528	-14.666	-15.384	-10.628	-14.422	-7.304	-4.575	-9.208	-3.592
529	0.529	-10.576	-11.116	-9.465	-5.448	-3.823	-15.234	-7.277	-10.971
530	0.53	-16.362	-17.485	-12.952	-6.556	-5.185	-13.893	-3.988	-23.771
531	0.531	-18.662	-13.974	-8.496	-16.175	-8.105	-20.293	-9.412	-22.058
532	0.532	-15.159	-10.831	-11.399	-12.442	-6.952	-2.306	-5.941	-4.662
533	0.533	-15.728	-9.831	-11.011	-8.91	-9.677	0.198	-9.245	6.923
534	0.534	-15.144	-17.813	-8.692	-18.522	-4.851	-16.085	-8.68	-8.027
535	0.535	-15.539	-14.79	-15.275	-12.092	-6.806	-18.235	-5.21	-6.12
536	0.536	-12.254	-19.708	-10.441	-6.065	-6.246	-4.705	-6.578	-4.392
537	0.537	-11.872	-13.856	-12.954	-22.08	-14.015	-9.958	-8.722	-9.039
538	0.538	-16.32	-3.272	-8.88	-15.067	-8.822	-5.332	-8.349	-7.708
539	0.539	-13.409	-7.512	-12.353	-4.353	-9.808	-12.506	-13.402	-8.912
540	0.54	-15.917	-11.162	-14.275	-10.098	-10.599	-11.346	-10.138	-12.432
541	0.541	-12.615	-17.125	-12.523	12.803	-8.301	-10.188	-9.587	-9.354
542	0.542	-16.67	-22.306	-15.023	-2.849	-11.812	-4.981	-12.137	-6.481
543	0.543	-15.321	-15.464	-10.551	-28.357	-9.903	-9.825	-11.784	-17.894
544	0.544	-12.03	-9.415	-14.605	-11.318	-11.662	-5.549	-12.973	-13.25
545	0.545	-14.147	-15.002	-7.629	-20.581	-10.325	-17.745	-15.711	-17.512
546	0.546	-14.517	-14.446	-12.453	-17.846	-11.702	-9.038	-9.935	-13.837
547	0.547	-15.673	-12.511	-9.922	-15.305	-10.562	-7.502	-14.028	-10.357
548	0.548	-18.592	-13.082	-12.232	-17.619	-7.873	-14.667	-9.223	-9.396
549	0.549	-20.534	-15.595	-5.647	-11.208	-9.054	-11.034	-9.839	-12.335
550	0.55	-14.746	-11.131	-11.637	-9.242	-11.982	-9.927	-9.304	-14.876
551	0.551	-10.725	-9.419	-9.309	-7.474	-11.613	-10.941	-10.694	-14.133
552	0.552	-15.586	-14.299	-8.733	-12.108	-8.151	-13.838	-13.056	-13.563
553	0.553	-17.534	-14.885	-12.02	-4.959	-7.789	-11.297	-15.228	-12.992
554	0.554	-15.803	-11.977	-7.95	-8.626	-8.2	-10.431	-14.886	-17.076
555	0.555	-19.283	-15.426	-15.866	-12.101	-9.378	-3.769	-13	-9.153
556	0.556	-15.993	-17.709	-14.695	-6.858	-12.302	-9.705	-9.561	-3.133
557	0.557	-9.417	-16.542	-13.707	-7.848	-11.935	-10.414	-10.969	-14.952
558	0.558	-12.33	-10.439	-12.721	-10.36	-9.246	-8.437	-13.921	-10.34
559	0.559	-13.113	-12.902	-13.475	-15.984	-10.037	-11.743	-12.03	-11.707
560	0.56	-10.782	-15.26	-14.233	-11.136	-8.116	-17.21	-14.004	-20.615
561	0.561	-11.358	-13.393	-12.275	-10.546	-11.807	-15.334	-16.957	-21.789
562	0.562	-3.999	-16.7	-12.843	-14.579	-9.509	-13.494	-11.007	-18.711
563	0.563	-18.707	-16.154	-6.251	-11.071	-11.653	-10.674	-15.323	-9.838
564	0.564	-12.328	-12.701	-12.233	-15.504	-9.733	-11.069	-8.025	-3.877
565	0.565	-18.153	-12.336	-8.158	-11.426	-12.455	-7.735	-7.11	-13.57
566	0.566	-12.939	-13.51	-10.084	-12.767	-8.985	-1.148	-13.169	5.958
567	0.567	-20.878	-15.462	-14.713	-15.094	-8.608	-8.345	-14.014	-2.38
568	0.568	-13.725	-17.412	-14.128	-12.965	-5.328	-19.226	-14.662	-20.195
569	0.569	-10.043	-12.555	-16.633	-13.353	-11.139	-17.896	-14.154	-13.227
570	0.57	-13.522	-20.475	-17.003	-9.873	-5.533	-14.258	-14.802	-15.378
571	0.571	-14.489	-13.12	-14.091	-11.996	-10.374	-13.154	-9.825	-13.664
572	0.572	-9.67	-12.17	-12.924	-5.975	-4.376	-10.114	-5.043	-15.613
573	0.573	-8.92	-11.436	-10.983	-8.476	-0.313	-3.384	-5.681	-10.411
574	0.574	-4.884	-10.687	-11.167	-10.793	-6.892	-5.952	-7.479	-15.066
575	0.575	-6.839	-20.193	-7.295	-8.85	-7.67	-5.229	-11.023	-10.814
576	0.576	-16.924	-21.408	-10.768	-9.437	-5.354	-0.405	-9.724	-14.504
577	0.577	-27.005	-17.963	-10.384	-12.363	-3.435	-0.967	-5.718	-11.022
578	0.578	-30.698	-12.769	-16.197	-9.871	-8.088	-5.03	-7.125	-3.667
579	0.579	-22.38	-15.711	-13.871	-12.205	-5.18	-6.388	-10.472	-4.634
580	0.58	-23.337	-28.901	-17.355	-6.406	1.805	-11.82	-10.133	-7.153
581	0.581	-20.442	-42.483	-12.72	-10.481	-7.086	-12.425	-4.173	-6.385
582	0.582	-10.782	-16.195	-12.136	-8.569	-5.917	-10.496	-6.737	-6.967
583	0.583	-9.627	40.495	-9.643	-11.878	-6.879	-5.065	-6.013	3.11
584	0.584	-1.309	48.595	-11.991	-8.987	-3.971	-11.65	-9.542	-9.84
585	0.585	-6.542	41.207	-9.888	-16.943	-4.739	-14.203	-10.173	-15.056
586	0.586	-11.386	74.654	-13.586	-20.442	-3.965	-5.364	-7.314	-13.504
587	0.587	-15.649	-16.902	-16.881	-13.109	-4.538	-13.784	-7.745	5.269
588	0.588	-19.725	-82.721	-14.768	-17.972	-14.584	-12.945	-6.428	-7.503
589	0.589	-21.667	-70.932	-16.719	-15.47	-13.208	-19.833	-3.559	-19.114
590	0.59	-21.087	-60.123	-14.027	-11.422	-9.51	-13.958	-5.534	-25.5
591	0.591	-14.502	-50.289	-16.947	-9.506	-8.326	-1.842	-5.956	-8.081
592	0.592	-4.818	-59.231	-15.805	-11.447	-9.272	-17.663	-7.537	-19.677
593	0.593	-13.717	-34.889	-10.022	-6.047	-16.021	-28.241	-12.016	-21.791
594	0.594	-22.035	-12.855	-9.264	-10.926	-11.729	-14.684	-12.616	-15.985
595	0.595	-25.125	20.611	-9.872	-9.011	-7.642	-9.449	-14.382	-21.207
596	0.596	-10.422	2.395	-10.475	-16.779	-12.455	-4.811	-11.882	-16.565
597	0.597	0.225	-3.045	-5.085	-7.13	-10.501	-11.952	-10.534	-9.392
598	0.598	-5.597	1.967	-3.173	-5.987	-9.889	7.612	-7.635	4.946
599	0.599	-0.39	-2.508	-6.494	-9.496	-5.011	10.329	-7.246	3.027
600	0.6	4.244	1.536	-5.942	-8.546	-6.899	2.787	-11.504	-16.316
601	0.601	-11.641	5.199	-2.484	-7.589	-8.587	-22.952	-10.139	-23.854
602	0.602	-22.292	-18.62	-9.866	-11.862	-8.915	-39.991	-8.772	-12.233
603	0.603	-24.235	-27.926	-15.115	-4.528	-8.471	-87.038	-9.924	-10.087
604	0.604	-32.951	-53.485	-18.047	-5.506	-12.477	-67.106	-9.53	-8.137
605	0.605	-25.01	-43.431	-17.298	-13.456	-9.915	-36.718	-9.129	-9.863
606	0.606	-17.855	-8.989	-19.655	-8.253	-11.23	-31.294	-11.237	-1.906
607	0.607	-14.188	-77.699	-17.744	-9.242	-8.316	-6.131	-12.565	-9.036
608	0.608	-15.355	-28.353	-18.353	-11.779	-11.987	35.098	-13.896	-15.405
609	0.609	-27.151	34.163	-12.958	-17.413	-15.272	51.555	-13.296	-14.226
610	0.61	-22.487	58.553	-19.565	-12.599	-11.186	46.531	-9.781	-15.175
611	0.611	-21.098	6.886	-9.914	-22.676	-6.317	50.984	-11.088	-18.063
612	0.612	-14.673	13.469	-11.093	-18.433	-9.587	38.607	-6.207	-13.792
613	0.613	-11.151	7.472	-14.594	-12.061	-7.823	-18.055	-12.155	-19.388
614	0.614	-1.461	-8.983	-11.513	-6.071	-7.43	-58.633	-9.784	-17.431
615	0.615	-10.36	-24.088	-10.569	-9.186	-9.736	-21.611	-4.886	-10.051
616	0.616	-18.137	-20.211	-14.843	-12.098	-10.106	11.939	-0.18	-5.2
617	0.617	-17.032	-15.751	-7.515	-12.878	-11.252	6.002	-3.021	-9.425
618	0.618	-20.175	-36.435	-10.46	-12.115	-11.621	-10.429	-4.319	-8.619
619	0.619	-15.336	-32.723	-18.417	-10.187	-10.049	-5.41	-10.642	-6.662
620	0.62	-11.078	-15.614	-11.457	-12.324	-9.252	-0.963	-16.571	-6.065
621	0.621	-0.441	-6.242	-8.37	-15.611	-8.469	3.117	-15.733	-14.953
622	0.622	3.814	2.181	-7.402	-11.545	-10.002	-15.653	-15.082	-8.547
623	0.623	0.145	-10.488	-13.407	-8.061	-7.468	-12.375	-11.719	-12.012
624	0.624	-8.162	-8.054	-9.343	-13.481	-5.328	-9.291	-8.747	-12.956
625	0.625	-9.121	2.667	-14.171	-11.552	-0.872	-40.465	-8.287	-10.034
626	0.626	-12.006	-10.914	-4.095	-2.843	3.769	-52.854	-7.84	-12.537
627	0.627	-16.241	-16.182	-5.449	-4.008	-2.805	-26.53	-10.676	-8.445
628	0.628	-25.129	-11.533	-14.337	-11.374	-12.466	-23.236	-9.45	-6.473
629	0.629	-31.133	-15.777	-10.849	-10.408	-18.842	-20.14	-14.418	-9.732
630	0.63	-17.211	-16.944	-7.745	-9.632	-12.826	-6.011	-17.64	-15.147
631	0.631	-11.442	-15.777	-16.654	-7.306	-9.708	-23.807	-12.152	-13.233
632	0.632	-16.697	-27.593	1.346	-9.236	-6.795	-21.495	-7.239	-12.647
633	0.633	-18.235	-13.236	-1.176	-12.524	-7.571	-6.655	-11.811	-8.575
634	0.634	-13.938	-15.1	-3.485	-11.942	-5.254	6.814	-6.323	-16.492
635	0.635	-15.032	-13.277	-14.113	-11.555	-1.784	22.603	-8.203	-10.491
636	0.636	-13.851	-27.53	-23.754	-4.205	-7.807	50.239	-8.714	-7.393
637	0.637	-8.644	-17.774	-15.031	-13.89	-20.021	53.983	-14.072	-12.243
638	0.638	-17.571	-12.56	-13.479	-15.045	-14.815	30.275	-13.426	-11.466
639	0.639	-18.727	-7.971	-14.826	-6.729	-13.29	21.054	-8.717	-12.239
640	0.64	-23.94	-6.634	-15.978	-9.822	-11.958	-21.476	-8.077	-14.173
641	0.641	-21.005	-7.771	-12.472	-8.843	-8.303	-112.943	-7.633	-21.537
642	0.642	-18.455	-8.863	-11.474	-13.093	-11.8	-99.715	-10.871	-16.692
643	0.643	-16.107	-14.001	-14.347	-12.31	-14.913	-40.041	-13.726	-10.69
644	0.644	-15.493	-20.664	-8.32	-14.238	-6.029	-29.156	-7.68	-8.364
645	0.645	-8.118	-14.548	-9.064	-13.653	-4.879	-19.269	-11.893	-6.414
646	0.646	-14.877	-15.214	-8.453	-9.578	-1.784	-28.152	-12.626	-13.768
647	0.647	-1.691	-14.569	-13.075	-13.056	-10.693	-19.983	-13.164	-14.73
648	0.648	-3.584	-9.883	-8.984	-8.583	-14.191	-12.592	-11.184	-12.181
649	0.649	-12.268	-15.26	-8.569	-10.309	-19.425	-5.985	-7.078	-8.102
650	0.65	-4.313	-14.659	-15.892	-13.782	-22.333	0.036	-12.845	-10.045
651	0.651	-11.465	-12.698	-12.778	-10.482	-21.559	5.515	-12.035	-8.145
652	0.652	-15.137	-14.408	-15.662	-9.308	-14.207	10.715	-8.52	-13.588
653	0.653	-16.29	-14.772	-13.128	-13.754	-13.241	-2.652	-5.2	-10.122
654	0.654	-23.634	-15.138	-13.888	-11.995	-3.552	-6.576	-8.077	-13.445
655	0.655	-14.745	-17.253	-10.386	-9.47	0.133	-2.713	-9.403	-11.724
656	0.656	-8.747	-14.514	-17.722	-7.144	18.145	-5.956	-8.994	-14.234
657	0.657	-9.682	-14.863	-10.932	-9.263	15.649	-9.166	-6.844	-12.86
658	0.658	-24.369	-15.668	-13.423	-11.194	13.348	-6.532	-3.149	-8.788
659	0.659	-30.753	-16.404	-11.084	-11.572	-5.792	-9.073	-10.48	-11.295
660	0.66	-36.572	-14.381	-11.645	-16.416	-13.336	-6.831	-22.268	-12.649
661	0.661	-34.857	-10.595	-14.928	-12.931	-6.387	-9.122	-14.316	-9.747
662	0.662	-26.968	-10.891	-14.347	-14.876	-8.514	-30.435	-12.944	-9.348
663	0.663	-14.019	-3.372	-10.853	-14.292	1.168	-38.729	-11.759	-6.62
664	0.664	-1.842	1.961	-9.477	-9.441	-7.548	-26.033	-12.909	-8.741
665	0.665	21.953	-12.775	-11.584	-12.725	-12.207	-28.517	-11.928	-7.367
666	0.666	32.04	-14.838	-5.57	-14.467	-7.981	-13.881	-14.827	-11.609
667	0.667	10.214	-24.351	2.39	-10.97	-11.667	14.921	-8.817	-20.491
668	0.668	-26.71	-29.275	-13.642	-10.564	-15.146	27.15	-12.866	-21.641
669	0.669	-21.665	-52.855	-25.223	-9.378	-18.231	15.878	-14.79	-10.778
670	0.67	-17.263	-49.414	-18.821	-15.354	-3.524	-1.116	-7.437	-9.405
671	0.671	-21.398	-46.129	-20.749	-14.571	-14.131	8.431	-8.403	-13.077
672	0.672	-25.131	-37.539	-12.053	-8.948	-12.134	16.934	-7.625	-11.922
673	0.673	-28.449	-34.908	-13.606	-9.522	-6.813	14.654	-6.845	-12.898
674	0.674	-19.131	-0.032	-20.77	-7.578	-8.282	7.774	-11.674	-11.947
675	0.675	-27.412	75.44	-17.075	-11.651	-3.969	-7.171	-4.308	-4.021
676	0.676	-34.913	64.364	-8.728	-9.131	-12.844	-13.195	-9.133	-20.074
677	0.677	-27.908	14.871	-18.373	-4.672	-18.832	-15.096	-6.608	-22.382
678	0.678	-8.738	5.908	-11.962	-11.245	-17.867	-16.696	-7.38	-11.729
679	0.679	3.989	13.955	-10.794	-15.491	-18.865	-17.852	-13.962	5.697
680	0.68	20.18	-8.219	-1.12	-11.414	-18.089	-26.668	-14.739	17.288
681	0.681	9.508	-1.816	-4.813	-14.891	-13.996	-8.902	-13.966	-10.407
682	0.682	-19.555	-20.193	1.171	-10.244	-4.482	29.249	-14.547	-14.09
683	0.683	-40.302	-15.062	-14.891	-11.984	-3.28	34.352	-11.262	-17.393
684	0.684	-51.526	-30.431	-17.227	-8.504	2.728	19.086	-4.705	-14.291
685	0.685	-13.759	-35.25	-27.883	-9.865	5.844	-22.003	-16.14	-16.967
686	0.686	11.443	-31.566	-10.469	-6.982	1.021	-93.863	-8.223	-4.125
687	0.687	7.044	-28.172	-3.5	-12.988	-4.998	-103.642	-12.483	-6.395
688	0.688	-21.922	-25.138	-5.619	-5.06	-9.117	-58.798	-11.331	-17.025
689	0.689	-25.563	-28.31	-7.544	-10.284	-7.291	-34.487	-7.865	-22.834
690	0.69	-35.643	-36.496	-16.254	-13.158	-5.534	-41.915	-8.845	-14.121
691	0.691	-26.439	-49.196	-20.918	-8.904	-12.261	-22.001	-7.867	-12.549
692	0.692	-12.409	-51.374	-16.684	-11.246	-9.777	-27.851	-7.053	-16.789
693	0.693	-25.237	-36.497	-10.329	-7.795	-12.145	-11.287	-11.091	-15.599
694	0.694	-18.292	-19.192	-11.515	-9.772	-12.821	24.024	-9.145	-16.734
695	0.695	-11.889	6.56	-12.492	-13.853	-16.158	19.658	-8.545	-7.039
696	0.696	-9.903	16.692	-7.652	-14.222	-13.254	-0.848	-7.943	-8.186
697	0.697	-18.572	19.909	-8.411	-18.657	-5.317	-4.324	-10.437	-23.856
698	0.698	-10.615	11.896	-10.73	-13.207	-8.806	12.882	-7.139	-0.439
699	0.699	-6.344	14.508	-17.305	-11.266	-7.868	9.991	-6.751	8.839
700	0.7	0.051	2.953	-5.904	-10.647	-14.74	-32.322	-9.457	11.551
701	0.701	-13.122	-7.523	-7.462	-12.368	-12.29	-123.589	-6.781	-6.244
702	0.702	-21.845	-21.116	-14.638	-9.854	-11.539	-110.2	-6.601	-3.923
703	0.703	-20.315	-22.97	-13.498	-14.329	-21.008	-74.413	-6.372	6.727
704	0.704	-4.493	-27.799	-17.001	-10.311	-17.296	-63.376	-10.01	-6.823
705	0.705	-6.634	-23.647	-13.937	-10.732	-16.095	84.822	-6.683	-29.662
706	0.706	-27.888	-4.255	-12.989	-12.111	-19.167	190.878	-9.562	-32.779
707	0.707	-13.717	3.907	-15.507	-9.238	-14.314	133.286	-9.164	-24.515
708	0.708	-0.932	-13.988	-8.147	-14.464	-13.549	80.743	-14.189	-27.056
709	0.709	1.346	-16.387	-7.181	-4.985	-1.382	96.163	-9.543	-15.465
710	0.71	11.964	-31.35	-2.93	-8.677	17.939	110.102	-7.793	-13.345
711	0.711	21.629	-60.535	5.957	-5.207	0.135	-34.942	-11.258	-23.007
712	0.712	-4.7	-106.536	-7.23	-12.58	-6.84	-92.642	-13.551	-21.229
713	0.713	-8.353	-51.66	-19.441	-13.58	3.768	-40.137	-8.698	-13.213
714	0.714	-11.589	44.693	-17.889	-5.665	5.675	7.282	-10.615	-17.399
715	0.715	-46.024	-47.543	-10.729	-4.709	14.366	108.07	-1.697	-8.453
716	0.716	-59.607	-107.219	-22.548	-19.43	-9.491	68.427	-8.074	-9.561
717	0.717	-47.288	-183.023	-21.018	-21.569	-19.548	-14.924	-16.401	-6.443
718	0.718	-21.011	-94.344	-22.4	-23.523	-22.641	-112.617	-15.417	-17.281
719	0.719	30.455	-11.275	-13.541	-18.321	-8.54	-152.057	-10.557	-10.128
720	0.72	37.824	-22.56	-2.732	-7.31	-36.844	-283.345	-16.548	-1.233
721	0.721	17.951	-72.217	10.234	-11.575	-48.044	-160.921	-14.204	-0.077
722	0.722	-12.42	61.848	-1.955	-5.199	-65.057	-176.884	-14.751	3.002
723	0.723	-62.36	235.075	-9.881	-6.367	-36.766	-17.971	-12.803	3.955
724	0.724	-68.972	212.102	-25.76	0.972	-10.387	88.076	-13.363	-5.714
725	0.725	-63.008	191.353	-32.163	-9.873	13.465	184.36	-13.763	-20.028
726	0.726	-46.572	57.119	-26.374	-8.514	22.782	96.914	-9.322	-21.96
727	0.727	-21.424	-29.81	-21.153	-12.186	20.097	17.234	-7.606	-13.261
728	0.728	19.77	-13.563	-13.223	-20.508	27.642	-170.921	-4.15	-11.732
729	0.729	25.208	0.866	-3.161	-19.555	-7.45	-43.07	-7.474	7.037
730	0.73	0.054	40.311	5.758	-12.799	-22.621	212.641	-10.405	-0.472
731	0.731	4.508	28.361	-5.068	-8.546	-18.268	246.373	-6.745	-12.032
732	0.732	0.444	82.311	-9.326	-10.885	-22.481	153.046	-1.344	-5.656
733	0.733	-33.649	52.53	-2.94	-8.967	3.747	11.909	6.556	-19.213
734	0.734	-47.207	97.229	-11.277	-7.057	-6.347	-218.76	1.294	-42.068
735	0.735	-51.271	72.86	-25.214	1.83	-3.245	-311.865	-3.566	-57.746
736	0.736	-47.551	-38.078	-31.035	-7.092	16.521	-58.227	-16.75	-32.198
737	0.737	-44.21	-53.813	-25.81	-15.415	29.318	-92.278	-14.834	-1.237
738	0.738	-22.307	-183.674	-21.155	-20.656	64.325	62.69	-6.153	11.149
739	0.739	20.262	-306.177	-11.092	-33.432	99.475	34.389	-7.719	-0.069
740	0.74	62.82	-194.824	3.224	-7.129	49.072	-42.569	-26.505	-17.106
741	0.741	57.387	-208.76	5.128	4.072	-51.825	-205.289	-44.323	-14.009
742	0.742	11.916	-37.349	6.839	7.332	-37.528	-99.366	-28.08	-16.718
743	0.743	-18.472	32.595	-4.199	10.405	1.961	-3.178	-13.193	-9.189
744	0.744	-46.209	-72.778	-14.266	-15.139	-33.619	14.191	-15.159	-2.245
745	0.745	-61.313	-91.402	-23.179	-38.967	-66.067	-65.453	-16.938	-0.132
746	0.746	-47.713	-108.35	-31.526	-29.725	-56.14	-51.086	-15.425	-2.082
747	0.747	-18.641	-219.369	-21.86	-38.084	-47.155	-11.541	-2.491	-0.348
748	0.748	-14.969	-2.553	-18.182	-9.823	-22.631	-23.284	2.699	7.561
749	0.749	-18.279	28.357	-0.195	-36.115	29.147	-55.81	1.112	-5.428
750	0.75	3.58	-56.295	-12.982	-19.062	-4.324	-45.986	22.743	-14.163
751	0.751	-4.76	122.952	-6.006	2.841	-34.798	-1.249	0.825	-6.269
752	0.752	-7.272	146.185	-3.879	17.006	-51.353	39.303	-36.193	-16.389
753	0.753	13.84	166.987	-5.823	24.558	-56.454	2.308	-31.206	-7.526
754	0.754	-23.1	70.623	2.892	8.284	-42.988	35.669	-26.797	-11.033
755	0.755	-48.265	87.997	-8.133	-2.376	-22.424	-7.131	-14.457	2.88
756	0.756	-43.863	71.939	-26.9	-0.459	-3.753	76.157	-3.286	24.134
757	0.757	-14.883	-0.421	-24.385	-26.799	6.295	183.772	-0.051	-7.066
758	0.758	19.154	-13.441	-17.417	-23.133	9.431	400.506	3.012	-11.149
759	0.759	-3.665	-25.481	-11.02	-13.069	-4.648	245.144	-11.152	-22.401
760	0.76	-16.025	49.717	-5.2	-16.152	-32.858	103.795	-23.954	-39.46
761	0.761	-12.306	19.851	0.043	-7.792	-14.087	-127.307	-21.665	-48.776
762	0.762	-29.301	-24.982	-7.876	-0.179	7.375	-188.069	-6.8	-74.362
763	0.763	-38.596	-65.963	-23.74	-11.739	4.08	28.252	-8.769	-50.596
764	0.764	3.94	15.554	-17.357	-13.833	-11.583	55.865	-7.052	-22.366
765	0.765	46.472	-38.757	-7.691	-15.755	13.984	-21.235	-2.437	-26.074
766	0.766	51.827	-127.75	-2.476	-17.48	-30.695	-184.141	5.085	-1.52
767	0.767	-3.757	51.322	5.441	-6.459	-24.694	-120.788	-10.812	8.52
768	0.768	-55.468	179.575	1.166	-5.117	2.986	-101.882	-17.235	11.576
769	0.769	-62.027	203.002	-18.381	-8.799	18.108	-14.79	-7.591	14.228
770	0.77	-80.166	54.906	-32.488	-21.951	-32.145	-30.92	-12.848	6.638
771	0.771	-30.176	-2.587	-29.94	-16.712	-25.475	-16.893	-23.906	8.932
772	0.772	-10.202	-194.771	-22.944	-15.159	-31.384	-109.171	-5.152	2.506
773	0.773	7.965	-322.466	-8.034	-7.995	-36.743	-216.728	-12.718	-18.836
774	0.774	13.28	-299.064	-6.113	-14.372	-21.637	-115.804	8.348	-16.201
775	0.775	-11.999	-277.984	-4.407	-25.22	1.127	-50.001	5.589	-8.72
776	0.776	-16.544	-297.149	-9.107	-20.987	-2.972	81.024	8.089	-11.119
777	0.777	4.07	-139.76	-16.313	-12.075	15.836	133.189	5.773	-4.826
778	0.778	-22.329	92.8	-12.665	-6.005	60.573	117.103	3.664	-10.716
779	0.779	-5.311	185.309	-25.852	-6.93	54.589	131.14	-9.868	-33.596
780	0.78	-2.14	212.991	-13.662	-13.7	59.994	91.749	-18.564	-36.684
781	0.781	-16.244	238.366	-9.008	-5.778	85.115	151.743	-17.006	-5.509
782	0.782	-13.73	122.191	-7.657	-2.693	25.519	-10.661	-4.02	-9.565
783	0.783	-39.487	-25.999	-8.822	0.206	-31.337	-220.273	-2.255	-5.865
784	0.784	-42.814	-45.519	-19.672	-7.719	-53.314	-23.192	-13.252	-15.95
785	0.785	-39.746	-133.44	-12.535	-6.746	-59.811	-151.704	-20.375	-19.097
786	0.786	-25.691	-86.235	-11.403	-19.513	-53.768	-221.757	-16.668	-5.03
787	0.787	-18.234	-100.859	-14.933	-10.813	-15.055	-115.733	-13.163	-12.593
788	0.788	-6.682	70.152	-9.733	-15.446	20.16	96.308	-20.496	-24.197
789	0.789	-0.321	0.601	-8.785	-8.251	24.649	12.301	-19.499	-13.545
790	0.79	-9.997	-232.714	4.365	-4.577	3.999	-115.473	-20.249	-11.616
791	0.791	-18.685	-139.879	-1.442	1.418	-37.652	-91.965	-17.912	-9.893
792	0.792	2.01	-55.294	-17.312	-8.268	-54.225	-28.305	-15.978	1.124
793	0.793	33.095	-183.38	-15.191	-25.304	-59.318	29.685	-5.892	2.467
794	0.794	-12.851	-160.048	-9.413	-4.177	-72.867	82.585	-1.581	-6.432
795	0.795	-55.513	-54.143	-0.73	9.959	-52.2	-60.235	-5.2	-2.946
796	0.796	-39.165	119.146	-11.783	-2.821	-55.924	-79.053	-8.642	-12.631
797	0.797	-4.007	235.416	-21.887	-37.864	-79.733	-61.378	-9.57	-8.96
798	0.798	9.513	256.34	-13.017	-42.926	-38.856	18.419	-4.672	1.887
799	0.799	-2.903	352.485	-14.205	-29.39	44.455	33.022	-3.831	3.239
800	0.8	0.737	159.934	-23.887	-33.488	104.254	-58.82	-2.988	6.896
801	0.801	-30.233	-19.318	-15.009	-29.828	93.544	1.104	-0.971	-1.452
802	0.802	-42.627	190.549	-13.866	1.14	44.273	-9.509	-9.622	-17.537
803	0.803	-38.952	49.894	-23.56	13.541	35.376	99.396	-13.08	-24.511
804	0.804	-1.217	-77.984	-22.425	9.866	75.966	172.072	-12.094	-35.13
805	0.805	23.878	38.847	-16.452	6.56	24.283	1.399	-3.177	-33.192
806	0.806	0.999	18.541	-9.132	3.448	-49.592	-68.085	-6.605	-21.003
807	0.807	-11.405	-231.236	-12.081	-4.874	-79.145	37.96	-22.597	-25.643
808	0.808	-37.731	76.148	-14.638	-17.69	-70.141	211.554	-20.206	-15.608
809	0.809	-41.034	364.65	-16.994	-20.043	-45.661	235.294	-18.005	-3.815
810	0.81	-44.205	-48.762	-16.443	-39.225	6.077	129.657	-12.141	-5.363
811	0.811	-32.884	-162.234	-10.475	-52	-0.477	110.521	-10.372	-1.109
812	0.812	-18.819	2.464	-14.574	-35.724	-18.606	92.824	-11.876	-2.297
813	0.813	4.357	-247.706	-14.031	-16.554	-23.958	-18.579	-13.166	-8.328
814	0.814	1.22	-20.969	-5.361	6.635	-28.984	-119.473	-9.428	-7.344
815	0.815	-7.145	-62.207	-1.313	0.609	-24.539	-132.498	-5.888	-8.259
816	0.816	-24.954	-250.087	-4.813	9.899	-20.43	-168.009	-8.934	-10.723
817	0.817	-8.699	-284.402	-3.863	7.205	-24.12	-92.199	-5.984	1.534
818	0.818	-32.159	-191.769	-16.644	-0.333	-34.167	-23.077	-6.726	3.347
819	0.819	-22.967	-50.919	-25.368	-7.311	-43.41	-103.684	-2.634	-7.615
820	0.82	-31.413	-76.213	-23.846	-5.198	-68.897	-92.644	-9.172	-14.705
821	0.821	-34.024	-238.856	-13.826	-3.278	-51.845	-43.112	-11.656	-8.264
822	0.822	-3.684	-132.996	-10.186	-1.532	-17.35	-16.217	-9.313	0.103
823	0.823	25.325	155.687	0.625	-9.467	51.409	73.515	1.566	9.826
824	0.824	36.538	196.757	4.875	6.403	120.549	38.052	15.92	-9.705
825	0.825	19.502	83.95	13.774	4.273	75.905	201.072	-13.063	-12.395
826	0.826	28.809	49.714	7.774	-24.768	2.622	131.706	-25.412	0.403
827	0.827	26.094	204.551	-4.026	-70.653	-7.22	-16.125	-29.06	-1.894
828	0.828	-12.421	120.397	-2.49	-40.277	1.723	-73.481	-18.977	-33.797
829	0.829	-84.626	95.392	-18.377	-1.58	-6.301	-230.996	-15.871	-56.623
830	0.83	-55.021	-66.787	-24.783	13.508	1.181	-251.836	-13.166	-60.705
831	0.831	-28.312	-299.197	-22.855	9.04	-32.176	-193.657	-15.696	-49.478
832	0.832	-20.17	-143.873	-24.596	-3.342	-50.275	34.828	-13.388	-46.109
833	0.833	-27.51	166.021	-13.558	-14.526	-55.719	4.259	-15.527	-11.596
834	0.834	-34.098	207.109	-12.193	-11.19	-50.821	88.454	-21.342	2.017
835	0.835	8.476	94.33	-15.872	-8.094	-9.753	62.802	-16.129	6.114
836	0.836	24.923	-76.253	-2.707	-5.38	28.796	-146.907	-14.598	-5.095
837	0.837	-0.203	-231.612	-14.899	-28.593	33.711	-231.417	-7.446	-1.779
838	0.838	-13.713	-373.045	-13.352	-44.25	1.749	-103.384	-6.287	1.343
839	0.839	-9.62	11.199	-14.694	-13.078	-10.642	-80.076	-2.806	-1.355
840	0.84	-13.245	-43.785	-13.533	7.656	15.675	-58.855	-5.903	-3.834
841	0.841	-9.91	-193.685	-17	11.345	5.558	-39.505	0.867	-6.115
842	0.842	-6.781	124.108	-13.889	1.312	-22.76	-21.91	-1.646	-8.22
843	0.843	-26.5	82.903	-9.051	-33.111	-34.062	-37.606	-13.839	-13.995
844	0.844	-34.011	45.17	-18.733	-28.658	-17.095	34.819	-15.57	-8.742
845	0.845	-17.78	10.997	-25.137	-24.576	-20.28	21.992	-1.241	-0.787
846	0.846	-28.454	104.049	-9.462	-5.793	-28.683	105.728	0.699	-7.925
847	0.847	-30.363	132.022	-7.319	4.258	-41.489	116.915	-8.006	-19.705
848	0.848	-21.609	157.615	-9.245	7.318	-48.472	67.794	-12.655	-5.358
849	0.849	-16.907	87.952	-14.451	4.599	-80.375	41.256	-16.917	-3.392
850	0.85	-26.914	-102.647	-9.801	2.084	-39.083	17.124	-15.763	-5.106
851	0.851	-30.552	-76.95	-11.141	-4.857	-11.287	113.56	-14.608	-3.534
852	0.852	-34.036	-53.511	-12.277	-11.201	44.342	21.465	-11.513	-22.29
853	0.853	-17.983	-74.509	-8.766	-5.322	81.318	-133.867	3.179	-35.062
854	0.854	3.139	-363.217	-5.655	-10.466	47.842	-27.944	9.54	-13.978
855	0.855	-27.974	-487.045	-10.459	-21.452	5.292	107.019	-15.636	0.134
856	0.856	-31.961	-149.034	-12.927	-31.502	10.664	124.462	-18.933	2.636
857	0.857	-13.12	-13.298	-12.115	-11.907	-24.68	-18.694	-15.849	0.31
858	0.858	10.731	357.54	-10.137	-14.567	-20.344	-37.749	-18.59	-14.601
859	0.859	32.611	406.983	-9.517	-12.049	-8.041	14.99	-16.099	-28.148
860	0.86	29.913	89.071	-5.415	-28.324	3.123	31.077	0.135	-26.39
861	0.861	-3.546	130.035	-2.859	-34.733	-13.905	103.264	-10.525	-2.565
862	0.862	-26.33	167.258	-9.198	-17.331	-4.607	-41.625	-16.339	-5.815
863	0.863	-30.318	64.922	-18.818	8.426	32.351	-60.933	-14.599	-15.075
864	0.864	3.839	-90.299	-27.664	-1.596	17.244	-43.738	-9.96	-17.757
865	0.865	-9.637	-5.988	-16.765	-23.413	-14.697	-60.074	-5.709	-15.217
866	0.866	-22.007	19.738	-12.449	-31.711	-2.329	-17.476	-2.038	-8.244
867	0.867	-33.213	135.946	-16.086	-13.864	-21.112	-4.809	-5.541	-10.384
868	0.868	-16.103	-12.676	-14.893	2.423	-24.411	-16.977	-8.656	-12.326
869	0.869	12.199	-263.158	-17.958	0.287	-27.497	-28.069	-13.505	-17.55
870	0.87	-14.091	-228.875	-9.023	-9.402	-30.194	-18.432	-9.26	-12.904
871	0.871	-10.752	-135.386	-7.83	-18.093	-37.74	-9.735	-8.49	-8.647
872	0.872	-13.811	-162.885	-6.818	-10.151	-40.032	-17.96	-11.984	-17.544
873	0.873	-11.044	-85.87	-11.612	-5.898	-29.323	-69.486	-12.564	-6.707
874	0.874	-18.524	30.917	-14.08	-9.573	-19.527	-49.303	-10.819	-8.053
875	0.875	-53.505	94.743	-14.811	-6.09	-7.181	-18.839	-10.421	-6.914
876	0.876	-28.294	113.839	-21.347	3.569	13.606	-24.169	-8.12	-10.417
877	0.877	-14.681	-78.87	-9.895	-0.153	5.289	51.494	-6.983	-9.458
878	0.878	-18.673	-155.414	-1.933	0.939	-28.206	214.116	-5.851	-0.568
879	0.879	-14.974	-131.737	-9.056	-4.306	-60.136	-42.072	-7.794	5.391
880	0.88	-18.332	-152.602	-7.87	-3.306	-56.068	-280.913	-6.25	-10.723
881	0.881	-34.031	58.905	-11.349	-16.451	-21.998	-498.001	-5.475	-45.786
882	0.882	-25.69	256.152	-14.446	-41.644	19.197	-131.485	-1.216	-30.699
883	0.883	-18.118	76.863	-17.353	-38.38	57.865	218.411	-5.281	-26.244
884	0.884	-15.748	53.642	-13.076	-3.939	52.809	263.799	-13.214	-5.499
885	0.885	-5.056	-52.469	-10.72	-8.384	48.349	140.334	-12.055	5.765
886	0.886	-18.51	197.384	-5.853	-20.806	19.357	102.936	-15.144	2.511
887	0.887	-13.191	299.151	-7.757	-17.175	-22.187	136.928	-16.1	-6.757
888	0.888	1.178	143.996	-14.32	-13.915	-16.711	105.826	-18.599	-4.016
889	0.889	-16.231	-166.106	-2.885	-17.028	-21.727	-35.044	-16.258	-16.764
890	0.89	-18.538	-206.891	-10.817	-2.883	1.114	-163.134	-11.398	-19.078
891	0.891	-12.148	-169.288	-15.077	-15.63	-19.566	-93.433	-13.317	-4.177
892	0.892	9.137	-67.438	-13.921	-17.964	-8.335	-29.91	-7.882	-6.112
893	0.893	6.456	25.879	-5.599	-7.367	-11.639	-48.968	-11.362	-7.859
894	0.894	14.051	-1.709	6.22	-5.457	10.213	-101.36	-8.073	-12.512
895	0.895	-11.682	-129.807	-4.786	6.717	24.338	-180.84	-10.979	-13.885
896	0.896	-35.457	172.746	-26.442	8.235	-14.171	-166.408	-13.488	-22.783
897	0.897	-19.753	49.127	-23.325	1.08	-30.627	-21.533	-8.067	-19.282
898	0.898	-22.425	11.547	-20.597	-18.472	-25.606	74.927	-6.136	-16.19
899	0.899	-29.957	-22.738	-7.811	-10.165	-2.78	-12.336	-6.722	-15.209
900	0.9	-13.69	-302.063	-19.418	-28	-23.508	67.176	-9.636	-12.676
901	0.901	-3.053	-414.961	-17.288	-30.358	-27.157	110.22	-13.128	-14.994
902	0.902	-1.092	-107.793	-15.374	-28.264	-17.038	175.8	-8.682	-13.08
903	0.903	-23.838	-148.895	-10.172	-26.351	-26.233	44.229	-4.621	-7.12
904	0.904	-8.048	-36.501	-21.195	-3.552	-23.423	-113.677	-10.416	-6.38
905	0.905	-22.082	-138.965	-22.523	12.091	-10.604	-50.542	-12.728	-2.888
906	0.906	-34.848	201.825	-8.197	-24.899	1.004	-108.196	-10.808	-2.263
907	0.907	-23.25	337.817	-14.004	-29.948	-9.639	-55.842	-6.178	-0.484
908	0.908	-8.306	296.766	-12.282	1.968	-11.606	-103.814	-7.929	-2.977
909	0.909	-6.309	109.593	-10.746	14.32	0.566	-60.941	-6.582	-10.323
910	0.91	-11.434	-128.495	-12.099	3.052	-10.471	4.868	-7.946	-17.662
911	0.911	-22.369	-97.353	-13.258	-7.069	-20.54	64.521	-12.778	-30.412
912	0.912	-26.605	-69.362	-21.574	-16.408	-16.888	32.013	-17.429	-21.665
913	0.913	-25.511	-146.424	-18.479	-19.12	-10.902	2.118	-13.371	-23.156
914	0.914	-9.912	-30.566	-15.607	-11.571	-9.928	136.101	-8.531	-18.863
915	0.915	22.03	-221.567	-11.379	0.025	4.767	193.433	-7.943	-4.543
916	0.916	-0.802	-42.044	-2.493	-14.929	2.589	105.803	-1.354	5.078
917	0.917	-38.304	213.953	1	-13.007	0.613	58.138	-2.123	3.342
918	0.918	-23.2	180.113	-10.796	6.338	-18.792	14.993	-11.035	-7.678
919	0.919	-0.369	-98.676	-15.429	-1.199	-16.328	-50.836	-7.551	-17.724
920	0.92	-21.059	-361.571	-11.171	-26.903	-14.06	-39.021	-19.379	-18.894
921	0.921	-9.803	-328.019	-12.33	-16.809	-11.983	-71.54	-14.758	-17.747
922	0.922	-6.455	136.638	-11.166	-7.519	-10.101	-219.621	-19.037	-8.068
923	0.923	-3.307	69.871	-8.062	-21.633	-11.896	-198.512	-12.659	-11.744
924	0.924	5.036	130.361	-7.086	-8.891	-13.478	-63.807	-11.501	-3.418
925	0.925	-23.189	295.438	-7.873	-1.988	-9.245	23.663	-8.41	-8.637
926	0.926	-34.45	245.478	-10.209	-4.151	-10.416	7.812	-11.32	-9.604
927	0.927	-44.533	-72.234	-16.817	-9.906	-2.099	-6.505	-5.327	-10.395
928	0.928	-28.89	-278.701	-24.766	-18.544	-9.467	-19.635	-12.688	-8.089
929	0.929	2.263	-91.154	-21.667	-29.542	-16.29	-31.346	-9.785	-8.673
930	0.93	-1.788	147.379	-6.958	-7.884	-12.101	-42.402	-10.566	-13.331
931	0.931	-12.997	-193.652	-0.57	20.357	-3.255	-32.877	-11.354	-16.258
932	0.932	-9.726	-57.651	1.35	-5.984	0.21	-24.371	-6.529	-13.754
933	0.933	-31.62	231.321	-10.856	-29.835	-4.998	16.249	-9.825	-14.13
934	0.934	-28.915	344.103	-21.894	-32.978	-3.993	-20.533	-8.1	-7.538
935	0.935	-31.432	241.942	-17.642	3.962	-8.239	-13.816	-11.614	-8.457
936	0.936	-24.472	86.882	-11.248	8.95	-7.468	16.597	-11.251	-9.232
937	0.937	-9.592	-222.806	-10.088	-23.019	-8.092	44.259	-10.885	-18.214
938	0.938	7.813	-263.583	-9.119	-35.417	-3.532	29.313	-12.067	-12.238
939	0.939	0.858	-300.875	-0.208	-31.718	-5.349	42.92	-12.473	-4.897
940	0.94	2.971	6.009	0.979	-21.651	-7.933	46.835	-11.717	-3.943
941	0.941	4.883	211.951	-2.104	6.606	-3.534	35.519	-8.442	-9.943
942	0.942	-21.478	-201.164	-6.923	17.833	-7.667	-9.192	-2.649	-9.142
943	0.943	-47.8	-256.161	-16.588	-26.875	-8.123	8.981	-10.008	-11.069
944	0.944	-10.043	93.618	-30.892	-20.898	-4.897	36.616	-9.051	-1.02
945	0.945	-15.083	139.029	-25.067	-4.473	-10.746	-39.109	-6.549	-16.903
946	0.946	-19.564	15.385	-12.87	-19.574	-5.173	-6.769	-5.786	-31.802
947	0.947	-23.662	53.289	-11.338	-6.005	-7.185	-155.052	-9.294	-18.271
948	0.948	2.589	155.695	-9.978	-1.936	-5.329	-134.103	-11.247	-20.008
949	0.949	5.81	63.024	-8.805	1.694	-9.461	39.157	-8.357	-21.556
950	0.95	8.864	-77.835	-5.311	-1.614	-9.895	62.302	-8.756	-11.495
951	0.951	-22.313	-257.345	8.635	-10.931	-11.309	168.144	-10.128	8.047
952	0.952	-68.192	-234.252	2.841	-25.059	-12.524	149.022	-9.761	5.333
953	0.953	-62.211	83.574	-23.461	-7.268	-9.862	26.589	-11.708	-7.446
954	0.954	-23.476	-52.342	-34.66	-14.231	-9.526	74.249	-10.559	-23.702
955	0.955	22	-93.314	-17.596	-24.876	-8.8	-142.431	-9.027	-38.598
956	0.956	27.914	94.584	-14.462	-30.666	-13.285	-49.509	-10.973	-28.907
957	0.957	-10.913	-6.88	-0.301	-11.35	-11.952	52.375	-11.755	-16.711
958	0.958	-16.06	-99.187	-7.824	1.415	-15.275	-32.119	-11.958	-15.165
959	0.959	-38.954	-126.95	-19.43	8.402	-15.883	-211.788	-8.487	-25.233
960	0.96	-43.07	-101.506	-17.288	6.295	-8.936	-188.535	-9.856	-21.562
961	0.961	-9.06	107.94	-19.234	-3.379	-8.008	-82.443	-8.904	-14.212
962	0.962	41.204	192.31	-17.485	-26.229	-10.57	52.458	-12.985	-29.902
963	0.963	34.592	218.042	-0.056	-10.564	-6.541	69.952	-16.487	-15.01
964	0.964	-20.329	8.767	-6.997	-7.831	-10.052	85.955	-16.114	14.021
965	0.965	-27.597	-301.009	-9.083	4.971	-6.786	-72.711	-13.217	51.566
966	0.966	-61.01	-94.951	-26.452	-30.051	-5.058	-93.595	-9.548	-3.965
967	0.967	-30.62	-207.36	-24.093	-15.001	-8.561	-112.676	-2.201	-11.307
968	0.968	-3.01	-308.8	-21.939	-19.49	-8.968	-60.188	-14.01	-17.878
969	0.969	-8.135	-91.661	-12.266	-40.174	-4.935	-76.069	0.294	0.31
970	0.97	-40.207	331.012	-7.053	-36.471	-6.316	-32.984	2.215	5.71
971	0.971	-52.727	270.144	-8.627	-12.648	-4.978	6.438	-3.029	-9.405
972	0.972	-41.564	215.281	-12.893	-15.686	-2.855	-29.256	-17.372	-13.874
973	0.973	-10.605	-133.486	-16.554	21.287	-6.536	-40.257	-19.326	-9.813
974	0.974	-22.993	-87.694	-0.853	36.387	-6.922	9.041	-14.114	-13.494
975	0.975	11.073	118.851	-2.969	4.444	-9.819	17.996	-12.569	-10.202
976	0.976	15.504	6.55	2.812	-58.088	-5.356	26.275	-11.221	-0.923
977	0.977	27.822	40.935	-2.454	-67.003	-9.405	48.49	-10.066	-3.653
978	0.978	-6.292	9.764	-13.527	-26.365	-5.895	68.521	-16.074	-11.215
979	0.979	-19.865	-18.562	-17.816	10.571	-7.229	98.977	-10.86	-4.258
980	0.98	-23.93	-43.914	-16.664	3.969	-5.078	49.15	-6.027	-10.647
981	0.981	-5.181	119.172	-5.787	-2.017	-7.758	15.801	-6.806	-39.698
982	0.982	4.868	-29.116	-10.012	3.415	-11.209	34.098	-12.423	-35.651
983	0.983	-10.813	-125.283	-16.389	8.425	-13.304	84.134	-7.584	-24.438
984	0.984	-13.545	-37.412	-12.953	12.836	-12.105	64.315	-2.946	-34.507
985	0.985	-6.012	-52.878	-20.404	16.905	-16.334	-2.856	-8.372	12.522
986	0.986	-8.353	-182.749	-9.636	-1.889	-12.824	-29.593	-11.873	59.364
987	0.987	-14.74	-200.225	-13.962	-18.924	-10.481	-151.693	-11.318	-7.792
988	0.988	-28.279	-152.952	-22.936	-40.803	-9.301	-99.207	-11.922	-16.708
989	0.989	-19.567	63.63	-26.486	-21.068	-15.277	-19.547	-9.424	-24.849
990	0.99	-14.936	156.361	-19.202	-8.305	-9.252	-120.546	-8.086	-32.216
991	0.991	0.941	15.498	-24.108	-19.931	-10	-81.107	-10.999	-38.8
992	0.992	-22.439	41.203	-12.719	-13.556	0.862	2.313	-12.942	-20.612
993	0.993	-44.281	17.761	-11.191	7.722	-7.055	13.249	-10.238	-4.146
994	0.994	-18.767	-45.878	-6.958	4.985	-8.387	3.546	-6.757	-9.165
995	0.995	-22.088	-26.573	-5.847	-7.809	-7.199	66.103	-11.209	-22.712
996	0.996	-31.416	-78.83	-4.769	-33.567	-6.014	139.501	-2.297	-10.339
997	0.997	11.09	-62.776	-16.669	-23.506	-11.204	149.324	-5.957	-21.576
998	0.998	5.045	-76.912	-15.311	4.783	-10.204	14.666	-9.427	-11.516
999	0.999	-22.624	68.129	-5.48	-13.962	-7.654	33.732	-12.501	-8.421
1000	1	-27.635	10.522	-14.554	-17.243	-9.942	16.553	-9.569	-5.708
1001	1.001	-23.164	27.721	-11.161	-32.925	-10.478	-30.805	-10.304	-8.213
1002	1.002	-19.1	138.608	-14.344	-13.222	-4.428	-44.985	-12.588	-5.867
1003	1.003	-68.29	37.333	-15.412	-20.816	-5.151	-137.064	-10.617	-7.969
1004	1.004	-21.455	24.276	-26.96	0.242	-1.615	-220.608	-11.159	-13.767
1005	1.005	33.532	12.357	-25.499	-8.144	-2.15	-79.59	-16.538	-18.999
1006	1.006	43.666	-194.42	-9.643	4.562	-6.168	16.595	-14.555	-11.081
1007	1.007	36.369	-31.403	-7.492	-21.225	-4.78	69.033	-9.87	-6.835
1008	1.008	-10.421	84.955	6.083	-17.953	-10.16	148.51	-9.253	-10.509
1009	1.009	-16.39	190.512	-2.63	-14.853	-6.648	-68.322	-6.701	-13.992
1010	1.01	-21.788	16.903	10.637	-11.214	-0.627	-161.295	-8.018	-19.214
1011	1.011	-26.799	-52.886	-10.246	-8.589	-1.367	-76.87	-10.893	-14.364
1012	1.012	-40.298	-158.649	-18.848	-16.194	-6.168	0.104	-10.476	-8.353
1013	1.013	-86.091	-254.742	-26.653	-42.002	-6.716	-69.385	-9.285	-15.714
1014	1.014	-92.073	-62.165	-33.761	-32.013	-8.42	-47.963	-11.389	-8.914
1015	1.015	-42.175	219.751	-31.844	-3.828	-7.031	-28.65	-10.007	-8.061
1016	1.016	-8.707	-43.458	-14.64	22.444	-7.386	-11.262	-6.305	-5.635
1017	1.017	21.67	-282.266	-7.865	12.267	-9.484	-27.485	-11.698	-9.117
1018	1.018	49.347	120.668	2.635	-28.658	-12.168	-13.646	-8.184	-8.568
1019	1.019	84.557	175.752	0.556	-34.11	-11.756	-0.52	-7.586	-4.528
1020	1.02	43.36	225.443	9.15	-39.151	-13.274	11.321	-10.463	-4.898
1021	1.021	-17.563	-183.378	-11.692	-52.752	-17.694	22.078	-3.48	-5.292
1022	1.022	-58.164	-458.259	-31.537	1.358	-14.363	12.191	-8.304	-10.151
1023	1.023	-50.784	-108.545	-34.195	-6.06	-16.061	-14.528	-7.529	-13.463
1024	1.024	-44.166	117.8	-22.737	13.839	-17.376	26.141	-13.138	-12.898
1025	1.025	-38.129	76.116	4.818	19.81	-15.986	4.037	-8.292	-8.075
1026	1.026	0.643	-36.525	8.423	3.299	-14.804	-15.997	-10.216	-2.09
1027	1.027	-14.386	134.064	-1.653	-11.924	-16.721	14.566	-4.785	-9.448
1028	1.028	-18.768	40.922	-17.294	1.459	-13.993	20.172	-8.265	-12.357
1029	1.029	-14.653	-156.517	-31.347	-11.044	-16.886	-14.938	-11.556	-18.365
1030	1.03	-3.406	-79.772	-54.48	-22.295	-14.177	-37.681	-10.97	-6.186
1031	1.031	-20.423	-10.104	-38.728	-5.288	-8.375	-0.134	-11.346	-11.421
1032	1.032	-23.498	53.059	-18.989	-2.241	-7.606	4.835	-11.727	-13.01
1033	1.033	-20.778	-81.952	14.244	-5.02	-14.19	18.298	-7.667	-17.294
1034	1.034	-18.264	-64.862	36.733	-38.567	-4.518	80.905	-7.282	-16.146
1035	1.035	-11.277	-17.755	7.508	11.689	-5.677	72.112	-1.864	-22.169
1036	1.036	-17.622	24.683	3.75	-8.327	0.317	31.533	2.966	-12.48
1037	1.037	-11.799	36.892	0.427	-26.641	-0.643	9.532	-1.683	-8.766
1038	1.038	0.394	-70.925	-8.904	-32.199	-1.602	-77.977	-7.114	-5.319
1039	1.039	1.916	-27.794	-6.208	-17.258	-5.846	5.491	-9.068	-2.256
1040	1.04	-19.773	64.508	-13.769	-3.832	-8.161	38.125	-13.724	-11.184
1041	1.041	-41.631	52.785	-48.803	8.469	-3.295	-30.915	-11.987	-17.225
1042	1.042	-44.314	41.702	-53.879	4.719	-2.685	-129.468	-10.643	-29.083
1043	1.043	-5.793	-7.839	-49.475	-19.131	-6.709	-142.791	-18.004	-24.477
1044	1.044	21.867	0.89	-28.83	-16.095	-7.062	-11.749	-17.047	-5.735
1045	1.045	16.841	-39.918	5.175	-7.833	-9.344	-64.269	-21.891	-8.267
1046	1.046	30.387	-136.278	18.692	-31.132	-13.359	47.306	-24.422	-15.211
1047	1.047	1.343	-96.798	81.203	-46.894	-10.794	177.694	-20.367	-8.797
1048	1.048	-24.963	-108.711	90.095	-32.83	-9.408	-15.201	-25.217	-10.736
1049	1.049	-35.011	-11.111	16.771	-15.046	-12.284	-143.61	-23.305	-12.498
1050	1.05	-31.915	107.349	-52.267	-8.136	-18.261	-120.448	-27.389	-10.968
1051	1.051	-34.596	123.261	-43.312	6.706	-20.773	28.137	-22.569	-9.614
1052	1.052	-27.015	50.968	-35.119	0.836	-16.72	47.347	-16.592	-18.506
1053	1.053	-33.94	-15.097	-27.707	2.546	-13.252	64.781	-15.834	-12.497
1054	1.054	-14.784	44.313	-61.104	13.531	-5.918	16.97	-13.912	-11.536
1055	1.055	-22.281	-9.932	-91.422	3.434	-4.988	-171.252	-15.866	-8.661
1056	1.056	-15.231	-158.117	-96.79	-16.158	0.946	-43.168	-8.142	-2.684
1057	1.057	-34.312	-52.624	-71.523	-24.512	-3.187	73.423	-5.06	-4.983
1058	1.058	-21.493	158.866	-39.455	-32.117	1.608	10.343	-4.101	-3.008
1059	1.059	-23.833	186.748	23.229	2.848	6.206	-85.461	-3.336	-13.062
1060	1.06	-17.466	-44.071	85.895	27.963	-2.738	-102.842	2.268	-14.412
1061	1.061	-11.689	-75.082	142.94	-13.294	-6.423	-55.472	-1.229	-8.053
1062	1.062	-3.024	-46.613	91.372	-18.734	-5.263	16.55	-4.527	-4.579
1063	1.063	20.714	-20.987	-9.349	-3.681	-8.361	-101.907	-2.788	-20.631
1064	1.064	10.567	-137.342	33.89	-8.194	-9.32	41.554	-4.15	-41.705
1065	1.065	-11.337	-31.336	20.792	-20.611	-6.796	61.1	-0.867	-38.982
1066	1.066	-31.055	-11.75	-14.727	5.739	-6.013	288.937	-1.253	-0.458
1067	1.067	-7.783	-64.461	-47.131	-4.309	-6.592	320.304	-2.414	15.988
1068	1.068	20.545	-303.779	-37.153	-51.354	-8.517	-45.993	-3.575	0.887
1069	1.069	-20.992	207.619	-45.91	-71.34	-11.4	-95.836	-3.382	-21.947
1070	1.07	-48.6	280.329	-21.36	-16.428	-13.903	40.239	0.49	-1.234
1071	1.071	-43.568	80.919	-43.248	20.509	-20.302	-0.976	-6.48	-4.919
1072	1.072	-11.708	-100.466	-9.61	0.523	-21.105	-38.379	-7.445	-8.225
1073	1.073	0.58	174.182	-3.464	-5.485	-18.769	-72.345	-9.965	-11.345
1074	1.074	-10.698	24.654	-19.778	-10.892	-13.881	20.671	-9.189	-14.075
1075	1.075	-14.02	-201.967	-54.868	-15.92	-5.16	48.909	-11.133	-11.564
1076	1.076	-17.128	-325.309	-86.647	-2.361	-1.655	-181.706	-11.716	-13.853
1077	1.077	-19.812	12.723	-107.232	26.664	-6.837	-150.813	-5.136	-15.965
1078	1.078	-32.592	-32.853	-118.334	15.438	-0.02	-66.447	-7.655	-17.899
1079	1.079	-16.333	-157.124	-101.179	-36.009	4.243	-40.926	-9.986	-9.18
1080	1.08	-9.939	-195.215	-60.22	-43.372	3.449	-17.817	-11.927	-17.12
1081	1.081	-4.126	179.992	23.104	-23.467	-1.446	3.173	-11.36	-7.06
1082	1.082	4.56	30.33	202.211	-5.249	-7.49	22.217	-8.466	-10.75
1083	1.083	-3.427	-14.887	227.814	-10.649	-8.291	-100.416	-8.087	-9.605
1084	1.084	-25.15	191.538	65.185	-15.688	-13.148	-116.554	-9.445	-4.377
1085	1.085	-34.46	304.343	-40.501	-2.226	-9.86	-102.57	-9.832	-3.411
1086	1.086	-14.747	338.299	-59.526	10.139	-16.44	-89.604	-15.831	-2.638
1087	1.087	-7.217	-126.708	-41.987	6.444	-13.922	-54.078	-9.82	-1.856
1088	1.088	4.387	-326.049	-57.733	3.117	-16.26	-43.349	-5.756	-12.671
1089	1.089	-1.976	-265.905	-43.314	-6.204	-14.343	-13.802	-12.344	-20.581
1090	1.09	-19.391	-101.361	-30.051	-25.982	-24.406	-4.958	-16.614	-7.595
1091	1.091	-21.74	48.259	5.69	-38.766	-23.059	117.072	-14.306	1.108
1092	1.092	-23.921	3.02	16.648	-45.727	-21.897	239.454	-17.803	2.654
1093	1.093	-14.272	-37.807	26.651	-13.77	-20.718	191.613	-11.812	4
1094	1.094	-9.04	-75.117	17.848	-18.214	-23.781	61.265	-14.146	-15.549
1095	1.095	-7.458	-177.197	-6.506	-14.15	-26.619	-201.554	-10.667	-52.494
1096	1.096	-3.173	-146.176	-28.523	-17.856	-20.538	-164.232	-10.098	-37.383
1097	1.097	-1.983	-5.174	-21.843	-21.237	-8.277	347.406	-11.843	-14.53
1098	1.098	-15.15	20.621	-39.855	-30.615	-2.995	127.941	-6.997	6.199
1099	1.099	-23.897	-2.205	-45.137	-10.921	1.704	-71.651	-11.626	2.529
1100	1.1	-44.655	-65.142	-40.091	-8.39	11.826	-374.083	-11.029	-14.493
1101	1.101	-36.372	69.893	-35.656	-10.654	18.239	-99.548	-8.5	-23.775
1102	1.102	-33.89	227.47	-23.262	-17.008	19.404	-49.75	-14.865	-21.054
1103	1.103	-22.289	36.764	-34.455	-7.311	14.186	86.163	-14.06	-8.279
1104	1.104	-24.419	-91.362	-17.395	-2.085	23.082	127.246	-9.966	3.335
1105	1.105	-14.721	-21.567	4.477	-0.516	33.925	14.409	-13.416	-7.298
1106	1.106	-16.45	42.223	-26.666	-4.751	20.977	-156.436	-12.808	-36.32
1107	1.107	-8.503	61.24	-39.012	-3.556	-5.321	-187.612	-12.192	-40.37
1108	1.108	1.539	78.544	-50.155	4.777	-9.013	-103.357	-10.804	-14.046
1109	1.109	-4.876	62.423	-33.02	-9.176	-12.344	24.556	-10.386	-10.754
1110	1.11	-1.396	-154.221	-11.026	-11.106	-34.251	187.035	-7.456	11.112
1111	1.111	5.985	-495.264	8.846	-19.82	-37.036	165.693	-13.424	-3.019
1112	1.112	12.781	-177.587	1.452	-5.543	-34.616	69.336	-15.914	-15.788
1113	1.113	-0.363	-53.916	17.801	-3.673	-37.048	-193.431	-10.282	-27.392
1114	1.114	-29.383	-16.365	28.445	-15.892	-30.764	-231.205	-10.85	-12.495
1115	1.115	-25.302	-50.449	7.147	-39.707	-25.026	-60.81	-15.482	-10.577
1116	1.116	-21.592	290.7	4.395	-8.754	-16.339	-153.804	-10.059	1.612
1117	1.117	-24.879	426.835	6.876	3.643	-21	-12.853	-13.545	-3.002
1118	1.118	-15.592	303.182	-18.909	-0.04	-25.289	115.265	-8.911	-10.122
1119	1.119	-7.285	340.35	-35.977	-3.361	-13.515	138.133	-9.515	-11.267
1120	1.12	-4.801	-34.682	-32.92	-19.064	7.159	116.679	-8.181	-2.948
1121	1.121	2.138	-184.05	-30.235	0.683	15.454	-18.238	-7.806	0.163
1122	1.122	-4.264	-319.958	-27.745	3.214	-18.055	-1.075	-6.668	-0.792
1123	1.123	-25.522	-278.814	-11.484	-22.538	-40.927	-48.955	-10.366	-6.783
1124	1.124	-28.184	-165.998	3.429	-5.519	-3.414	-63.552	-4.974	-18.974
1125	1.125	-30.663	-131.882	1.502	-14.813	-8.5	2.081	-6.933	-41.815
1126	1.126	-28.31	-39.156	20.839	-17.533	-22.088	85.345	-10.251	-19.943
1127	1.127	-13.394	383.521	3.008	-30.311	-18.063	30.842	-3.695	-11.618
1128	1.128	-23.056	444.077	-13.276	-41.9	15.933	20.738	-2.943	-19.163
1129	1.129	-21.297	169.389	-19.675	-14.222	29.404	47.331	-8.582	-7.546
1130	1.13	-13.319	-180.294	-13.837	-3.037	50.067	6.618	-2.025	-1.147
1131	1.131	-3.2	-225.532	12.565	-34.041	31.272	28.656	-6.311	0.794
1132	1.132	16.422	-101.481	46.776	-21.688	7.482	22.07	-7.104	-0.936
1133	1.133	8.167	-213.903	-3.275	-2.95	-8.166	113.628	-9.059	-18.345
1134	1.134	-15.036	-179.686	-36.537	34.767	-16.463	153.03	-11.01	-11.364
1135	1.135	-5.823	99.696	-30.517	9.585	-19	-26.031	-8.13	-13.478
1136	1.136	-20.005	-12.589	-25.196	-13.268	-16.687	-154.149	-16.091	-11.532
1137	1.137	-22.56	21.782	-30.328	-9.189	-6.09	-130.887	-10.116	-20.229
1138	1.138	-38.869	114.539	-16.851	-12.859	-8.122	-194.273	-9.167	-18.674
1139	1.139	-19.672	198.661	-20.987	4.166	-27.584	-97.966	-6.277	-11.512
1140	1.14	-12.048	70.358	-47.337	-11.526	-20.142	-45.364	-8.812	0.292
1141	1.141	-5.014	-139.233	-50.633	-19.896	-22.565	-61.065	-6.511	-7.631
1142	1.142	-19.864	-392.819	-47.5	-37.739	-33.29	-17.651	-10.006	-8.972
1143	1.143	-17.916	-222.132	-4.872	-35.458	-43.033	48.46	-10.6	-7.795
1144	1.144	-23.111	-67.107	62.325	-20.574	-58.985	60.471	-13.505	-11.266
1145	1.145	-27.729	-39.228	53.442	8.441	-61.183	28.018	-8.672	-12.241
1146	1.146	-23.454	-116.187	-3.472	37.484	-39.929	-41.214	-13.316	-17.107
1147	1.147	-19.768	-139.186	-40.469	18.724	-20.202	-14.556	-16.222	-14.598
1148	1.148	-11.389	-202.373	-20.568	-5.087	-12.677	26.459	-21.056	-5.677
1149	1.149	-3.946	-182.925	9.785	-39.538	-15.013	4.517	-15.052	-9.128
1150	1.15	-6.795	80.207	-17.902	-62.349	8.383	-2.119	-10.988	-8.131
1151	1.151	-9.306	268.245	-22.941	-24.773	24.046	-8.376	-11.574	-11.023
1152	1.152	-18.219	234.333	-27.4	-19.724	18.008	-6.574	-13.509	-10.243
1153	1.153	-24.215	79.533	-15.006	-6.187	26.249	-11.869	-10.609	-6.159
1154	1.154	-23.181	-4.702	-11.324	-18.576	13.366	-6.6	-11.955	-14.067
1155	1.155	-18.293	-184.044	-28.316	-29.789	-2.955	-10.813	-8.657	-8.81
1156	1.156	-10.305	118.708	-31.36	-46.789	-5.125	-6.625	-10.586	-12.46
1157	1.157	3.673	160.023	-28.632	-24.903	16.115	-2.95	-9.422	-7.614
1158	1.158	17.262	347.839	-15.841	0.654	30.144	0.354	-9.033	-8.378
1159	1.159	-9.01	-27.323	5.263	3.958	17.265	-2.618	-8.64	-12.4
1160	1.16	-27.761	-77.222	19.416	19.621	28.787	-22.114	-11.539	-12.941
1161	1.161	-17.688	-32.081	1.655	11.257	30.831	-29.315	-13.466	-13.467
1162	1.162	-8.391	-73.65	-19.405	18.751	28.803	5.99	-12.296	-15.178
1163	1.163	5.745	-36.099	-27.698	-7.033	9.359	-8.957	-7.449	-15.544
1164	1.164	-17.494	-70.018	5.81	-24.126	-24.203	-4.577	-10.925	-14.173
1165	1.165	-45.776	-100.825	10.28	-27.288	-56.213	-8.688	-4.915	-16.276
1166	1.166	-27.032	-16.272	-27.246	-24.63	-52.209	-19.768	-4.138	-14.315
1167	1.167	-3.25	9.685	-32.289	-17.086	-33.493	-16.393	-2.192	-13.891
1168	1.168	18.583	172.84	-18.755	-24.028	-30.261	-13.075	2.463	-10.376
1169	1.169	-6.991	24.777	-14.733	-26.108	-27.202	-21.09	-4.1	-11.705
1170	1.17	-24.047	-148.306	-3.567	-4.78	-29.924	-18.295	-12.023	-10.521
1171	1.171	-20.976	-78.915	-13.688	9.375	-27.412	-15.76	-8.906	-13.209
1172	1.172	-29.305	-15.811	-10.642	6.866	-15.784	-13.563	-13.724	-12.803
1173	1.173	-31.849	-35.421	-13.398	-4.775	-13.644	-11.549	-9.453	-9.883
1174	1.174	-29.558	-53.12	-20.986	-15.474	7.649	-16.735	-11.764	-6.198
1175	1.175	-23.231	-5.591	-18.694	-13.559	-0.636	-12.054	-9.815	-11.619
1176	1.176	-9.778	-19.906	-16.607	-8.349	-3.124	-13.312	-13.099	-12.222
1177	1.177	-11.59	-32.981	-10.833	-16.265	8.509	-9.483	-9.032	-11.638
1178	1.178	-19.576	-20.79	-9.144	-14.929	14.932	-12.885	-8.633	-13.369
1179	1.179	-23.892	-9.609	-13.852	-16.146	-14.022	-9.728	-13.081	-12.007
1180	1.18	-27.612	-19.461	-12.564	-12.684	-34.635	-18.563	-9.012	-11.61
1181	1.181	-35.959	-28.571	-11.463	1.245	-60.858	-10.227	-15.971	-9.463
1182	1.182	-22.042	-20.749	-12.663	10.944	-64.091	-13.302	-11.131	-9.833
1183	1.183	6.991	-13.703	-11.729	-8.367	-48.389	-8.459	-13.647	-14.079
1184	1.184	61.158	-20.555	-5.043	-10.794	-5.794	-14.393	-8.036	-10.602
1185	1.185	24.122	-26.492	8.012	-8.362	-11.781	-10.269	-6.105	-8.28
1186	1.186	17.435	-42.543	2.103	-27.439	15.886	-8.452	-10.747	-11.189
1187	1.187	23.265	-27.415	-3.228	-24.87	51.131	-8.075	-10.165	-8.48
1188	1.188	-49.043	-14.034	-4.888	-17.854	46.719	-13.641	-11.513	-12.745
1189	1.189	-78.742	40.17	-20.837	-15.7	34.351	-11.876	-10.151	-13.139
1190	1.19	-69.892	33.008	-23.033	-2.112	15.57	-13.851	-9.756	-13.529
1191	1.191	-45.57	26.268	-28.922	-14.247	-1.449	-12.069	-14.203	-9.458
1192	1.192	-8.684	-65.611	-34.227	-9.558	-10.698	-10.685	-12.449	-12.953
1193	1.193	-15.351	52.548	-23.262	-2.365	3.473	-8.281	-13.807	-11.62
1194	1.194	-9.406	163.777	-16.128	-8.726	-9.241	-8.565	-11.487	-9.513
1195	1.195	-4.032	33.895	-7.189	-26.688	-34.913	-11.184	-12.65	-13.208
1196	1.196	0.947	-193.544	-8.353	-24.094	-38.113	-12.295	-7.416	-10.903
1197	1.197	-40.319	-100.755	-1.077	-7.729	-16.098	-8.84	-13.997	-11.319
1198	1.198	-68.033	-72.577	-12.021	-14.033	-18.643	-12.128	-9.739	-9.409
1199	1.199	-32.858	-251.894	-22.172	-19.794	-10.93	-11.709	-8.965	-12.916
1200	1.2	-0.986	-89.138	-13.335	-21.538	-13.114	-5.706	-4.117	-11.778
1201	1.201	18.68	134.173	-5.11	-10.503	6.204	-9.952	-7.395	-11.415
1202	1.202	6.219	113.444	-6.163	5.409	29.577	-7.608	-9.125	-17.26
1203	1.203	-35.452	-20.985	-11.085	3.3	32.8	-9.518	-16.08	-11.685
1204	1.204	-19.058	-38.262	-22.577	-10.213	-9.662	-6.233	-11.229	-9.799
1205	1.205	-14.076	9.391	-18.575	-25.662	-27.78	-11.686	-10.439	-15.836
1206	1.206	-9.678	23.545	-14.004	-16.927	-33.126	-13.647	-6.358	-16.632
1207	1.207	-5.68	10.432	-18.335	-12.269	-7.883	-9.04	-5.765	-14.735
1208	1.208	-9.422	-1.198	-12.009	-10.861	-3.337	-7.31	-7.687	-16.702
1209	1.209	0.589	9.857	-8.572	-1.882	-15.61	-8.721	-5.935	-11.303
1210	1.21	3.639	-0.149	-9.559	16.173	-26.724	-7.481	-9.408	-11.933
1211	1.211	0.879	-9.328	5.147	13.724	-9.594	-11.635	-12.686	-5.984
1212	1.212	-6.712	-1.392	-5.517	11.462	-0.212	-6.936	-13.067	-10.088
1213	1.213	-4.432	-9.04	-3.625	17.889	-2.866	-3.703	-7.064	-12.041
1214	1.214	-19.368	-2.744	-1.926	4.349	4.705	-5.383	-9.569	-7.428
1215	1.215	-13.621	-45.639	-25.754	-21.985	-2.309	-11.189	-7.243	-8.052
1216	1.216	-15.449	-29.375	-8.765	-33.207	4.013	-10.355	-9.178	-11.569
1217	1.217	-7.541	-14.202	-11.938	-43.234	2.07	-9.78	-11.115	-13.914
1218	1.218	-8.919	-18.825	-9.283	-58.915	-13.787	-9.179	-12.858	-15.105
1219	1.219	-10.093	-23.106	-6.795	-44.795	-20.159	-9.765	-9.365	-13.21
1220	1.22	-13.604	2.986	-4.504	-37.252	-10.48	-8.432	-14.786	-7.443
1221	1.221	-27.579	-0.182	-6.652	-2.191	-22.7	-6.228	-14.214	-8.241
1222	1.222	-17.939	21.676	-8.612	23.038	-37.004	-6.69	-8.224	-10.201
1223	1.223	-30.159	-20.992	-3.421	18.641	-35.035	-9.327	-10.558	-10.811
1224	1.224	-6.385	-51.544	-8.082	-2.037	-22.825	-10.495	-8.628	-10.267
1225	1.225	17.396	-57.41	-6.742	-13.254	-14.856	-12.188	-5.336	-7.781
1226	1.226	-4.483	-32.416	-10.427	-37.053	-13.498	-14.313	-7.077	-10.139
1227	1.227	-12.795	-19.015	-13.914	-8.795	-17.226	-15.88	-10.563	-9.785
1228	1.228	-15.321	-39.99	-19.162	17.521	-20.734	-15.888	-5.147	-13.496
1229	1.229	-26.921	-36.492	-20.151	7.437	-28.066	-14.372	-11.732	-8.115
1230	1.23	-33.304	-88.049	-19.388	-1.87	-19.143	-11.199	-10.97	-12.973
1231	1.231	-31.374	22.997	-20.142	-44.478	-5.973	-9.191	-10.202	-14.936
1232	1.232	-36.597	134.233	-9.249	-38.515	-0.735	-10.382	-9.636	-14.379
1233	1.233	-25.543	33.27	-10.724	-54.997	-5.361	-13.142	-10.234	-13.038
1234	1.234	-3.823	-164.13	-17.799	-39.959	-1.065	-13.068	-9.667	-12.68
1235	1.235	24.5	-192.277	-8.787	-35.601	16.007	-11.734	-13.158	-9.804
1236	1.236	50.849	38.368	-0.37	-23.309	-5.064	-11.651	-15.489	-14.28
1237	1.237	-0.613	193.387	0.607	-12.18	-7.733	-8.152	-13.371	-13.723
1238	1.238	-37.537	52.494	-14.124	4.772	10.1	-0.369	-12.991	-12.38
1239	1.239	-44.155	-75.699	-24.799	1.567	17.084	-8.748	-10.285	-10.078
1240	1.24	-26.006	87.066	-22.892	-24.11	6.443	-24.869	-10.1	-12.231
1241	1.241	-9.572	65.836	-17.675	-14.195	-14.853	-17.99	-14.554	-7.027
1242	1.242	-14.586	-107.444	-16.113	-11.314	-17.577	-24.473	-4.499	-2.202
1243	1.243	-37.36	-84.506	-14.747	2.589	-25.144	-3.249	-5.867	-5.514
1244	1.244	-41.369	-105.553	-26.519	4.93	-27.472	-6.044	-9.555	-13.278
1245	1.245	-30.083	-47.706	-15.423	-11.388	-29.611	-13.687	-13.041	-14.267
1246	1.246	-26.73	109.929	-2.383	-22.068	-43.194	-2.168	-7.818	-9.447
1247	1.247	-23.573	-80.506	-4.063	-20.021	-31.034	-8.655	-10.721	-10.242
1248	1.248	-9.419	-54.8	-2.44	-7.658	-20.025	-10.696	-11.499	-7.928
1249	1.249	3.369	61.246	-1.048	6.686	1.612	-12.531	-12.28	-12.772
1250	1.25	5.747	82.103	0.159	-6.916	-1.545	-26.96	-10.347	-12.207
1251	1.251	-0.554	-13.828	-10.625	-5.108	6.706	-36.747	-10.928	-4.472
1252	1.252	-17.879	-31.188	-11.923	15.817	9.19	-35.083	-11.515	-7.569
1253	1.253	-24.78	-78.909	-8.189	7.626	11.513	-11.342	-9.01	1.329
1254	1.254	-22.621	-64.755	-14.13	-5.103	22.18	12.399	-13.474	-16.658
1255	1.255	-12.895	1.152	-13.094	-7.418	0.856	-3.343	-10.575	-24.194
1256	1.256	3.031	36.908	-10.108	-5.288	-13.326	4.899	-9.23	-12.582
1257	1.257	5.216	-82.354	-14.259	-18.816	-10.857	-18.399	-9.623	-14.705
1258	1.258	-4.406	-34.632	-11.824	-20.711	-22.49	15.985	-7.495	-24.37
1259	1.259	-30.675	-48.807	-19.651	-6.658	-33.173	47.854	-8.667	-1.523
1260	1.26	-34.296	43.404	-24.782	-12.771	-19.694	1.924	-12.933	-4.6
1261	1.261	-24.174	7.904	-23.745	-21.626	-18.003	32.249	-8.104	-12.897
1262	1.262	-14.835	62.131	-15.747	-7.391	2.66	-17.742	-6.18	-30.676
1263	1.263	-12.089	72.062	-16.629	-5.519	5.34	-118.626	-9.092	-14.395
1264	1.264	-9.54	63.23	-5.699	-3.853	33.558	-46.489	-7.744	-3.733
1265	1.265	-2.561	-58.827	7.367	-18.365	22.32	-86.018	-2.327	-13.395
1266	1.266	-30.212	-181.321	5.713	-39.749	-15.451	-26.446	-4.263	-18.603
1267	1.267	-11.421	57.34	-11.617	2.866	-10.435	-37.306	-6.201	-10.646
1268	1.268	-8.103	159.51	-18.563	-3.129	-6.008	-7.729	-15.112	-0.566
1269	1.269	-17.36	4.471	-7.884	-8.648	6.332	1.136	-11.446	-4.227
1270	1.27	-14.623	-362.081	-9.753	-23.838	25.049	74.46	-12.611	-17.375
1271	1.271	-12.087	-112.184	-11.421	-46.586	-12.743	25.094	-9.522	-15.617
1272	1.272	-19.045	23.995	-0.339	-33.972	-17.863	-91.418	-10.498	-10.953
1273	1.273	-12.636	65.345	-16.169	-22.514	-4.387	-11.882	-13.018	-3.778
1274	1.274	-10.69	253.118	-18.244	-12.247	-8.469	89.14	-18.628	-7.439
1275	1.275	-12.397	14.591	-16.267	-8.89	2.757	102.3	-13.789	-8.585
1276	1.276	-16.993	-16.314	-14.462	-5.841	33.734	90.502	-13.207	-11.663
1277	1.277	-1.108	68.136	6.328	-8.139	4.711	58	-9.14	-8.742
1278	1.278	-24.515	-8.577	3.711	3.673	-36.895	-90.027	-7.778	-7.952
1279	1.279	-15.221	-78.121	-8.995	-2.55	-53.319	-153.482	-5.452	-20.134
1280	1.28	-6.902	-99.042	-30.039	7.314	-48.276	19.755	-8.351	-11.413
1281	1.281	-14.455	-79.709	-49.754	12.763	-52.712	-49.877	-6.409	-12.949
1282	1.282	-16.778	-131.883	-52.27	5.1	-40.271	-28.733	-1.366	-20.102
1283	1.283	-14.651	-52.047	-49.949	4.072	-28.978	28.989	-7.353	-8.287
1284	1.284	-4.958	20.291	-52.056	23.839	2.018	-58.436	-9.667	-6.728
1285	1.285	-13.635	-19.209	-22.981	15.706	6.079	21.162	-7.723	-8.073
1286	1.286	-15.14	-54.832	39.581	-2.058	2.366	64.391	-11.011	-11.741
1287	1.287	-33.856	-22.132	48.53	-13.88	19.383	24.982	-12.751	-17.731
1288	1.288	-16.053	47.234	40.449	13.346	3.695	-58.352	-16.23	-12.489
1289	1.289	-18.403	2.632	18.416	24.063	-10.458	-47.431	-9.839	-7.631
1290	1.29	-16.304	92.26	-1.499	33.734	-23.243	-17.741	-14.096	-10.127
1291	1.291	-14.373	9.016	-19.671	61.735	-30.205	-8.764	-11.763	-12.439
1292	1.292	-19.587	106.841	-14.251	50.586	-28.079	-33.067	-5.177	-7.59
1293	1.293	-18.028	-90.644	-19.283	-0.525	-26.133	-10.923	-9.418	-5.646
1294	1.294	-16.68	-118.746	-32.815	-96.531	-27.862	-4.242	-13.464	-6.216
1295	1.295	-15.524	-144.306	-28.744	-109.34	-16.821	-10.136	-12.874	-11.055
1296	1.296	-12.031	-307.031	-17.504	-192.517	-12.556	-4.62	-10.932	-7.766
1297	1.297	-12.977	-116.218	-20.761	-181.449	-0.748	0.524	-12.663	-16.66
1298	1.298	-13.916	268.349	1.143	-33.109	10.303	-12.919	-5.692	-15.496
1299	1.299	-13.099	103.526	-12.948	30.681	29.121	-0.434	-10.526	-9.494
1300	1.3	-15.374	-146.185	-10.393	-65.173	26.668	3.346	-9.745	-14.716
1301	1.301	-13.392	171.692	-8.029	-152.415	1.003	-27.531	-7.416	-17.612
1302	1.302	-8.706	212.914	-10.133	-40.921	-15.957	-31.513	-6.826	-15.09
1303	1.303	-10.428	100.257	-15.929	31.508	-37.772	-27.745	-10.108	-20.696
1304	1.304	-12.93	-138.432	-28.099	44.848	-18.001	-17.577	-13	-17.202
1305	1.305	-16.21	-107.515	-29.627	33.123	-10.419	-8.179	-7.19	-9.851
1306	1.306	-13.286	-79.43	-39.68	22.345	-12.756	-10.788	-7.957	-12.758
1307	1.307	-12.867	-53.832	-38.504	150.697	-10.683	-13.2	-12.793	-13.525
1308	1.308	-14.773	-77.136	-22.816	203.156	6.67	-10.793	-6.803	-12.749
1309	1.309	-14.951	-13.665	-7.899	187.322	18.188	-8.551	-9.139	-13.35
1310	1.31	-18.826	-32.866	9.529	28.403	-5.31	-10.363	-11.098	-16.637
1311	1.311	-17.476	19.625	16.508	-35.267	3.974	-8.54	-10.54	-12.569
1312	1.312	-15.146	3.722	-15.416	-54.882	-4.273	-6.906	-12.287	-13.933
1313	1.313	-12.222	-10.629	-19.857	-38.045	-1.667	-8.24	-8.807	-8.536
1314	1.314	-8.531	2.466	-23.919	40.907	-17.84	-7.146	-15.204	-3.693
1315	1.315	-13.941	14.138	-27.592	-60.653	-7.105	-20.287	-12.703	-8.328
1316	1.316	-11.982	3.077	-10.546	-153.411	-16.722	-22.02	-11.938	-14.911
1317	1.317	-15.262	52.196	36.494	-94.263	-11.536	-7.622	-8.466	-10.658
1318	1.318	-20.654	43.305	16.563	3.606	-3.654	-1.744	-6.544	-9.879
1319	1.319	-18.691	19.007	-13.827	17.104	0.533	-10.363	-10.627	-5.028
1320	1.32	-14.025	-18.046	-19.247	-113.696	6.848	-11.817	-10.264	-5.605
1321	1.321	-14.58	-78.965	-4.158	-165.796	22.44	-13.033	-7.969	-11.035
1322	1.322	-15.905	-54.666	0.282	-117.932	-1.073	-11.8	-7.606	-9.102
1323	1.323	-13.575	-17.625	-12.105	-74.601	-35.61	-12.99	-13.629	-11.039
1324	1.324	-15.679	-64.347	-8.443	-113.915	-31.243	-9.846	-11.143	-10.45
1325	1.325	-14.485	-21.527	-25.49	-149.284	-27.276	-12.625	-8.86	-11.8
1326	1.326	-8.652	-5.084	-41.176	-29.649	-16.142	-11.756	-12.383	-13.155
1327	1.327	-12.706	-30.297	-43.889	18.17	-12.901	-15.766	-17.062	-12.001
1328	1.328	-10.759	-43.822	-20.655	61.44	-28.71	-9.184	-9.355	-10.068
1329	1.329	-12.696	-64.603	-4.972	22.097	-14.737	-8.541	-14.624	-8.134
1330	1.33	-12.095	-75.952	14.756	-13.365	-7.32	-9.47	-13.694	-12.407
1331	1.331	-10.7	-59.041	27.488	-67.428	-28.47	-12.938	-16.234	-9.505
1332	1.332	-11.068	-12.077	25.129	-77.208	-31.219	-11.052	-13.924	-10.861
1333	1.333	-15.122	7.78	-2.564	21.382	-2.987	-8.171	-10.447	-10.484
1334	1.334	-12.58	13.783	-28.895	60.91	23.33	-11.635	-9.878	-9.319
1335	1.335	-10.22	19.246	-25.608	168.272	47.163	-17.115	-5.83	-8.926
1336	1.336	-14.265	24.309	-16.315	327.04	0.196	-12.268	-7.207	-12.411
1337	1.337	-14.626	19.861	-18.999	432.817	-6.359	-10.304	-7.617	-17.251
1338	1.338	-16.935	15.857	-16.455	375.12	11.856	-9.741	-7.252	-17.839
1339	1.339	-14.009	-18.144	-14.112	182.396	-4.594	-11.169	-2.832	-14.935
1340	1.34	-15.921	-22.571	-12.002	2.688	-29.762	-13.508	-11.757	-9.128
1341	1.341	-15.497	-1.759	5.405	-253.705	-34.252	-9.393	-10.617	-6.809
1342	1.342	-18.941	17.022	3.049	-424.524	-38.392	-8.967	-11.803	-6.229
1343	1.343	-17.557	6.979	-11.888	-331.972	-34.81	-7.618	-14.931	-12.222
1344	1.344	-14.625	-15.052	-13.858	-247.918	-24.821	-13.457	-10.147	-9.886
1345	1.345	-14.216	-1.047	-12.194	-120.299	-15.595	-11.195	-10.976	-10.463
1346	1.346	-18.448	-29.382	-20.23	-97.623	-12.889	-13.293	-10.241	-15.115
1347	1.347	-19.768	-40.786	-24.529	-119.173	-11.728	-12.058	-6.777	-11.056
1348	1.348	-19.351	-37.458	-25.709	-100.343	-19.295	-8.797	-8.722	-10.672
1349	1.349	-16.419	-15.241	-26.857	-83.063	-16.947	-11.751	-11.621	-15.123
1350	1.35	-18.327	-0.958	-27.824	-3.611	-27.545	-8.319	-10.267	-16.862
1351	1.351	-21.018	-3.523	-21.077	10.611	-17.862	-6.059	-12.793	-10.667
1352	1.352	-16.158	-0.992	-9.705	-2.65	-5.731	-7.302	-11.451	-14.157
1353	1.353	-14.198	5.578	-17.678	32.902	8.51	-1.392	-11.853	-12.8
1354	1.354	-8.185	3.69	-19.063	86.971	2.629	4.551	-9.944	-14.933
1355	1.355	-10.498	-8.699	-10.201	76.902	18.476	-7.673	-10.354	-16.095
1356	1.356	-11.074	-19.876	-11.396	67.788	33.39	-9.483	-6.888	-14.919
1357	1.357	-11.644	1.712	-12.395	59.447	31.474	-14.225	0.452	-10.063
1358	1.358	-12.222	-20.215	-13.386	22.38	36.721	-15.66	1.412	0.784
1359	1.359	-13.582	-0.531	-14.13	68.993	12.94	-12.047	4.315	-3.855
1360	1.36	-12.24	-13.303	-16.404	160.374	-38.551	-20.396	-3.626	-11.004
1361	1.361	-11.868	7.77	-8.431	304.88	-90.296	-8.569	-15.445	-7.321
1362	1.362	-14.596	21.861	-5.307	323.936	-70.415	2.498	-17.013	-8.476
1363	1.363	-8.815	24.368	-0.47	236.313	-52.288	9.68	-12.77	-15.822
1364	1.364	-4.774	40.55	1.995	124.814	-35.865	0.776	-9.105	-12.912
1365	1.365	-15.629	8.579	-5.455	139.099	-20.78	-10.079	-12.599	-10.387
1366	1.366	-23.592	-51.105	-10.379	-58.363	29.553	-17.295	-13.563	-12.707
1367	1.367	-19.371	-59.237	-16.444	-481.431	36.149	-18.52	-14.517	-13.282
1368	1.368	-18.245	-66.479	-14.118	-542.206	42.17	-12.569	-15.279	-13.847
1369	1.369	-19.444	-46.442	-10.615	-487.552	36.776	-15.675	-7.913	-10.929
1370	1.37	-18.514	-52.403	-8.696	-337.693	41.837	-14.642	-6.932	-9.569
1371	1.371	-19.523	-24.72	-8.162	-201.57	9.933	-13.747	-7.696	-14.012
1372	1.372	-6.411	-49.908	-10.687	-77.724	-2.412	-12.87	-10.007	-9.948
1373	1.373	-16.147	-54.348	-12.107	-39.703	1.277	-10.891	-8.058	-14.784
1374	1.374	-21.435	-58.343	-11.096	-73.152	4.543	-16.876	-3.414	-15.354
1375	1.375	-16.848	-47.123	-14.903	-41.669	1.432	-11.282	-1.67	-11.28
1376	1.376	-6.833	-23.284	-16.364	-13.263	-18.313	-13.296	-6.504	-8.756
1377	1.377	-0.482	-26.353	-15.3	64.012	20.218	-14.004	-5.922	-11.079
1378	1.378	-8.847	-6.586	-17.306	41.125	3.801	-10.08	0.663	-12.241
1379	1.379	-20.691	-4.014	-11.534	20.323	-21.326	-10.567	-7.262	-8.564
1380	1.38	-28.667	-1.641	-2.639	39.792	-62.493	-11.948	-21.188	-13.01
1381	1.381	-15.747	-12.252	-15.789	57.736	-57.009	-9.779	-26.985	-12.432
1382	1.382	-10.564	-14.131	-21.007	42.584	-41.864	-11.733	-25.235	-9.919
1383	1.383	-21.641	-1.842	-16.365	57.547	-37.351	-8.253	-23.673	-12.242
1384	1.384	-23.042	15.669	-15.047	123.908	-33.193	-7.095	-19.395	-12.632
1385	1.385	-14.181	-9.955	4.448	136.204	-51.861	-6.686	-10.48	-8.954
1386	1.386	-20.227	-6.593	18.529	60.94	-20.809	-7.84	-11.643	-11.272
1387	1.387	-19.328	-22.239	0.689	-7.611	-8.394	-12.694	-12.614	-10.882
1388	1.388	-12.619	20.37	-15.584	109.229	-4.739	-23.53	-5.846	-12.041
1389	1.389	-13.434	2.202	-9.202	188.924	-8.028	-47.314	-8.357	-9.33
1390	1.39	-22.381	-14.267	-34.352	174.47	7.672	-64.334	-10.658	-9.136
1391	1.391	-21.267	-9.294	-24.27	108.223	33.272	-36.09	-5.802	-11.84
1392	1.392	-16.083	31.894	-14.96	72.123	43.387	-9.743	2.937	-14.547
1393	1.393	-13.23	26.492	-17.662	-4.152	21.59	28.022	13.806	-19.378
1394	1.394	-7.281	-8.774	10.614	64.694	7.54	43.137	6.674	-9.897
1395	1.395	-11.389	-31.592	29.411	91.127	-30.896	102.764	-7.619	-6.221
1396	1.396	-17.245	-14.531	-15.298	-31.035	-25.4	45.887	-21.143	-7.378
1397	1.397	-15.355	-10.437	-33.486	-83.401	-0.167	-35.564	-26.345	-14.733
1398	1.398	-15.994	-14.084	-38.913	-99.205	-32.015	-24.695	-27.867	-13.758
1399	1.399	-15.459	-24.123	-33.952	-84.521	-36.005	-14.784	-23.578	-11.237
1400	1.4	-10.659	-33.367	-6.777	-127.962	-9.605	-5.821	-11.745	-13.557
1401	1.401	-13.992	-19.188	6.71	-140.802	21.44	-13.908	-7.075	-6.984
1402	1.402	-14.618	-16.616	-5.705	-56.949	17.466	-6.523	-5.697	-11.247
1403	1.403	-9.816	-23.557	-16.996	41.189	-1.204	-26.456	0.71	-8.923
1404	1.404	-10.432	8.429	-13.8	80.799	-24.895	-32.442	-5.262	-8.333
1405	1.405	-12.198	12.87	-16.969	45.491	-40.458	6.321	-6.205	-15.654
1406	1.406	-15.706	0.425	-19.716	13.342	-37.641	21.366	-9.086	-18.54
1407	1.407	-11.273	3.994	-17.196	-15.889	-29.981	-1.584	-16.994	-10.594
1408	1.408	-8.387	-6.176	-42.928	64.905	-13.642	-13.945	-16	-7.473
1409	1.409	-5.883	-3.186	-39.605	-54.46	18.367	-40.204	-11.139	-12.281
1410	1.41	-9.18	-0.507	-17.694	-101.932	41.262	-71.108	-5.119	-9.747
1411	1.411	-8.023	37.956	-9.314	-231.654	20.569	-66.994	-1.043	-7.412
1412	1.412	-4.349	-11.997	-11.759	-143.617	16.857	-40.621	-5.879	-10.886
1413	1.413	-8.808	21.477	23.33	-31.859	-14.083	-16.736	-6.452	-6.237
1414	1.414	-14.234	-8.921	48.524	-103.781	-34.751	-1.011	-10.498	-7.981
1415	1.415	-12.306	18.659	25.708	-117.026	-38.372	18.751	-18.404	-8.358
1416	1.416	-7.679	-57.098	13.334	-9.837	-35.021	21.309	-21.86	-15.703
1417	1.417	-14.272	-111.39	-20.773	206.5	-25.63	14.371	-14.472	-18.79
1418	1.418	-16.802	-101.659	-52.777	174.922	-17.213	-17.538	-11.532	-17.821
1419	1.419	-16.043	-57.223	-40.434	-135.709	-14.625	-77.143	-14.014	-6.402
1420	1.42	-11.213	-49.236	-14.122	-177.386	-7.609	-101.51	-9.925	-11.048
1421	1.421	-9.281	-41.971	-31.142	-215.28	-9.678	-64.521	-7.964	-9.693
1422	1.422	-3.852	-35.395	15.897	-317.85	-3.851	-3.913	-9.881	-10.845
1423	1.423	-4.405	-41.324	62.747	-287.225	4.861	20.501	-2.127	-19.155
1424	1.424	-14.451	-2.438	32.373	-146.498	6.412	42.588	-3.083	-16.054
1425	1.425	-21.608	2.775	-6.322	33.038	5.075	76.092	-4.03	-15.084
1426	1.426	-27.981	16.597	-21.385	56.916	-3.82	94.324	-4.784	-7.142
1427	1.427	-24.475	-3.829	-34.922	163.534	-9.853	77.911	-10.387	-8.101
1428	1.428	-25.423	-29.914	-39.021	183.362	-15.136	32.472	-6.905	-7.13
1429	1.429	-24.444	-26.476	-42.773	96.434	-16.204	-34.646	-10.2	-11.385
1430	1.43	-18.436	-4.49	-39.52	-109.846	-15.551	-79.314	-8.483	-9.056
1431	1.431	-20.756	-1.609	-30.235	-250.281	-13.335	-22.376	-8.897	-7.119
1432	1.432	-18.807	1.104	-27.523	-121.97	-16.914	-29.691	-10.268	-11.758
1433	1.433	-19.375	8.262	-19.964	41.069	-17.535	-23.056	-12.398	-8.853
1434	1.434	-21.107	-15.006	-22.258	105.028	-8.65	-41.189	-6.379	-12.336
1435	1.435	-14.129	13.37	-15.863	47.877	10.888	-24.694	6.812	-14.656
1436	1.436	-1.341	32.227	-13.967	135.748	13.592	0.544	1.043	-15.044
1437	1.437	-6.548	8.486	-26.18	247.028	41.877	-12.841	-0.662	-16.214
1438	1.438	-27.242	-0.75	-27.755	203.613	23.146	-24.989	-11.651	-13.508
1439	1.439	-18.9	2.066	-29.116	190.22	-14.564	-13.561	-21.679	-8.691
1440	1.44	-16.359	25.324	-27.941	249.561	-49.76	3.603	-22.797	-9.292
1441	1.441	-18.654	9.655	-14.809	86.231	-36.179	-24.678	-28.763	-7.353
1442	1.442	-12.236	-27.279	-6.107	-30.79	-40.197	-21.142	-25.626	-11.383
1443	1.443	-10.257	7.98	-26.782	-10.284	-28.925	-11.237	-20.751	-9.998
1444	1.444	-11.938	-60.743	-24.037	123.821	-11.888	-14.352	-14.71	-8.618
1445	1.445	-7.238	-50.908	4.331	35.968	-2.609	-11.754	-9.067	-13.425
1446	1.446	-14.358	-59.867	-6.736	-43.949	0.052	-14.415	-8.472	-12.832
1447	1.447	-2.523	-51.82	3.451	-30.179	-7.535	-16.79	-9.051	-14.571
1448	1.448	-13.528	-29.784	50.565	-228.431	-5.229	-18.956	-14.468	-12.064
1449	1.449	-14.859	-23.283	70.508	-257.352	-7.407	-32.575	-12.532	-12.46
1450	1.45	-11.151	-17.321	15.464	-27.297	-13.25	-9.813	-7.885	-5.882
1451	1.451	-9.95	-22.802	-6.604	-120.606	-11.519	-0.564	-8.452	-2.983
1452	1.452	-13.018	2.299	26.941	-92.848	-13.06	19.12	-4.952	-12.658
1453	1.453	-12.027	-20.577	33.062	137.987	-14.426	6.286	-11.322	-16.332
1454	1.454	-16.262	25.275	5.563	-16.996	-20.856	-28.832	-7.049	-34.328
1455	1.455	-17.015	43.502	-19.409	-101.4	-10.089	46.732	-6.274	-16.525
1456	1.456	-21.837	59.95	-51.212	-126.865	-11.511	79.157	-8.213	-9.566
1457	1.457	-21.242	54.808	-47.109	82.798	0.23	-49.23	-4.927	-15.964
1458	1.458	-21.796	22.81	-58.347	54.737	-4.464	-66.744	-5.517	-14.032
1459	1.459	-24.287	-31.33	-55.102	-21.899	-14.546	-50.855	-5.908	-8.808
1460	1.46	-21.946	-23.882	-58.182	-138.034	-13.371	-36.59	-7.261	-10.376
1461	1.461	-19.025	-30.383	-49.799	-243.796	2.328	-23.506	-8.414	-6.135
1462	1.462	-14.551	-36.328	-31.937	-186.219	-16.839	-35.317	-12.082	-4.993
1463	1.463	-10.47	-30.939	-6.206	-98.602	-4.095	-2.797	-15.372	-6.18
1464	1.464	-7.946	34.648	3.894	76.651	-1.846	7.101	-19.444	-13.547
1465	1.465	-8.318	-10.123	0.864	146.725	4.46	-19.571	-18.102	-10.652
1466	1.466	-14.872	-34.592	37.877	126.056	-1.406	-11.484	-20.439	-13.185
1467	1.467	-8.056	2.235	42.933	30.316	-6.665	-4.209	-20.058	-5.858
1468	1.468	-5.506	102.85	10.97	83.179	1.248	15.706	-14.055	-6.848
1469	1.469	-11.086	1.637	-18.119	99.161	-0.115	-2.494	-0.904	-4.353
1470	1.47	-12.987	-38.004	-29.377	171.07	-19.664	-7.94	-2.836	-6.695
1471	1.471	-21.653	-73.724	-26.099	289.25	-16.958	-12.93	-1.066	-17.549
1472	1.472	-22.775	-127.997	-29.234	273.357	-14.452	-8.408	0.505	-16.015
1473	1.473	-19.65	-177.323	-20.909	85.178	-12.137	-4.242	-0.814	-11.76
1474	1.474	-8.774	-132.59	-18.342	-196.898	-22.781	-7.823	-7.155	-10.602
1475	1.475	-12.997	-156.987	-34.6	-534.525	-16.975	-17.821	-8.278	-11.758
1476	1.476	-11.796	-105.299	-11.216	-488.88	2.371	-14.708	-5.129	-10.8
1477	1.477	-8.26	-44.645	23.203	-282.427	40.873	-17.402	1.701	-9.838
1478	1.478	-9.176	44.979	46.018	-169.516	46.279	-9.844	4.253	-10.623
1479	1.479	-15.905	56.689	8.453	-203.579	31.167	-12.181	8.342	-11.394
1480	1.48	-11.618	2.38	-16.726	-48.68	-10.073	-14.396	-2.466	-11.968
1481	1.481	-10.825	-27.318	-30.3	148.447	-4.668	-12.583	-13.505	-13.904
1482	1.482	-5.997	-18.443	-34.387	20.07	-29.84	-24.872	-20.733	-9.83
1483	1.483	-13.382	22.103	-38.092	-143.256	-34.304	-23.443	-29.706	-10.208
1484	1.484	-12.437	43.996	-14.324	-122.408	-30.245	-10.57	-28.591	-12.526
1485	1.485	-9.921	37.318	32.672	-26.558	-33.923	-36.942	-23.399	-8.46
1486	1.486	-15.534	43.331	12.722	200.391	-30.622	-93.678	-20.489	-4.979
1487	1.487	-10.672	26.971	-5.49	292.805	-27.517	-134.301	-22.998	-10.403
1488	1.488	-12.603	1.837	-33.189	264.865	-13.366	-82.607	-10.802	0.436
1489	1.489	-16.694	33.789	-38.236	239.693	-15.884	-22.024	-19.502	-1.107
1490	1.49	-23.679	29.727	-15.417	356.392	-13.601	100.116	-11.566	-22.77
1491	1.491	-22.729	3.402	-19.496	293.079	-11.532	187.599	-12.94	-44.634
1492	1.492	-25.259	13.414	-38.265	81.477	-17.372	171.697	-6.563	-36.312
1493	1.493	-34.171	35.205	-34.963	-2.972	-8.7	41.613	-7.728	-28.76
1494	1.494	-23.333	4.041	-69.408	-131.235	-10.262	94.026	-8.731	-21.787
1495	1.495	-13.272	-0.052	-82.95	-108.381	-5.993	109.857	-7.84	-2.619
1496	1.496	-9.611	26.188	-70.535	-45.566	-4.815	-49.049	-7.08	-0.095
1497	1.497	-6.159	-25.335	-36.456	165.292	-5.961	-112.571	-7.796	2.235
1498	1.498	-7.157	11.618	32.272	136.701	-0.728	-54.936	-4.251	0.114
1499	1.499	-13.95	-35.185	101.418	-43.097	-9.63	-37.524	-0.919	-5.685
1500	1.5	-18.231	-16.937	38.967	-205.899	-8.472	-53.361	-2.635	-7.422
1501	1.501	-12.641	-11.471	-17.935	-226.815	-5.365	-38.886	-3.951	-8.971
1502	1.502	-9.177	-26.571	-69.634	-438.369	-0.526	-25.494	-6.225	-13.231
1503	1.503	-8.626	-49.447	-103.114	-184.389	5.476	-13.477	-4.047	-12.104
1504	1.504	-10.396	-61.935	-84.929	-81.981	7.799	-2.526	-1.284	-8.634
1505	1.505	-10.047	-27.883	-24.016	-175.011	-3.053	7.3	-1.682	-9.615
1506	1.506	-13.378	40.816	49.27	-147.155	1.596	-1.632	-6.593	-8.628
1507	1.507	-20.002	-8.536	78.804	-70.53	-2.666	-9.673	-8.673	-9.395
1508	1.508	-17.137	-107.061	69.865	-140.224	-14.466	-106.102	-12.085	-10.177
1509	1.509	-12.913	-120.273	12.931	-161.393	-19.107	-40.483	-12.732	-0.712
1510	1.51	-17.015	-84.704	-9.153	-65.412	-17.757	-28.786	-14.061	-4.4
1511	1.511	-20.524	-30.548	-2.584	56.891	-14.09	-61.476	-13.698	-3.225
1512	1.512	-14.542	-0.993	39.977	-22.879	-5.766	-32.05	-10.83	-4.194
1513	1.513	-12.243	7.805	12.283	-37.463	6.019	-23.241	-6.404	-13.095
1514	1.514	-23.103	15.809	-12.885	-130.003	-1.926	-15.022	-8.099	-19.094
1515	1.515	-27.772	37.819	-26.427	-94.419	-14.897	51.853	-10.558	-11.724
1516	1.516	-34.969	17.748	-22.376	3.427	-23.613	60.886	-17.806	-8.81
1517	1.517	-28.629	47.988	-3.591	148.292	-18.989	-12.305	-16.743	-14.827
1518	1.518	-25.194	42.415	-0.289	283.12	-17.677	-41.704	-3.954	-12.525
1519	1.519	-22.147	47.412	-9.61	300.646	-16.57	-50.388	-16.23	-5.975
1520	1.52	-23.161	6.115	-6.952	221.011	-8.302	-90.92	-30.72	-13.93
1521	1.521	-17.2	-10.345	0.542	4.368	-5.254	-53.9	-21.23	-14.916
1522	1.522	-6.604	-86.041	-6.472	159.897	-4.303	-20.449	-30.045	-23.843
1523	1.523	-16.709	-75.192	-25.665	76.098	-6.841	-2.298	-28.604	-25.034
1524	1.524	-20.421	-6.103	-18.132	-103.012	-9.2	25.396	-21.578	-24.086
1525	1.525	-26.437	-32.828	-25.109	-33.453	-7.307	60.658	-30.569	-9.398
1526	1.526	-33.81	-73.494	-35.769	114.21	-11.979	37.843	-29.509	-7.3
1527	1.527	-22.982	-36.377	-41.558	17.711	-13.733	0.349	-13.49	-5.402
1528	1.528	-12.929	37.744	-32.815	175.38	-11.205	-24.829	-1.855	-17.632
1529	1.529	1.385	47.868	-24.825	112.179	-8.879	-11.358	-8.149	-22.311
1530	1.53	11.049	21.345	-8.946	-99.214	-8.512	0.969	20.97	-12.291
1531	1.531	26.909	-35.412	-2.574	-14.42	-6.64	27.286	58.556	-18.724
1532	1.532	33.284	16.456	3.203	319.518	-7.082	37.379	43.463	-19.935
1533	1.533	15.868	63.496	11.887	93.038	-12.012	15.53	11.494	-12.621
1534	1.534	-9.876	-27.914	0.84	134.518	-7.274	-27.056	-0.987	-11.703
1535	1.535	-6.589	-93.58	-9.222	247.529	-5.429	-21.08	-27.473	-9.236
1536	1.536	-22.268	-129.076	-8.028	77.411	-7.251	-37.587	-30.944	-6.948
1537	1.537	-13.95	-74.755	-14.025	-387.197	-7.7	-42.716	-28.062	-11.83
1538	1.538	-6.404	-64.767	-21.395	-586.353	-9.099	-29.311	-36.612	-12.466
1539	1.539	-8.717	-37.979	-16.594	-525.846	-7.959	-25.34	-29.269	-13.091
1540	1.54	-10.837	-13.423	-15.843	-251.156	-9.146	0.98	-8.38	-8.288
1541	1.541	-16.642	8.751	-19.895	-301.2	-11.116	11.172	-16.891	-5.063
1542	1.542	-18.379	2.288	-21.831	-165.55	-4.574	11.933	-14.516	-11.715
1543	1.543	-26.307	-27.939	-27.84	-42.288	-9.435	15.209	15.793	-12.55
1544	1.544	-24.95	-44.314	-22.222	220.441	-14.277	12.566	44.799	-13.374
1545	1.545	-13.125	21.277	-21.677	322.818	-12.335	-5.169	-11.907	-15.351
1546	1.546	-8.449	-5.397	-22.308	354.006	-9.413	11.153	-66.512	-13.842
1547	1.547	-7.062	-13.517	-22.896	44.146	-10.748	0.44	-58.435	-13.303
1548	1.548	-26.588	-20.957	-21.503	-162.065	-3.388	-24.828	-36.396	-10.443
1549	1.549	-23.855	-27.534	-24.704	-349.896	-4.351	-55.86	-16.476	-9.128
1550	1.55	-21.325	-9.373	-21.682	-247.987	-19.065	-118.437	-22.48	-1.819
1551	1.551	-23.614	29.224	-18.934	-217.258	-8.431	-145.303	-27.92	-2.853
1552	1.552	-17.209	64.359	-18.566	-189.281	-10.384	-88.65	-22.892	11.771
1553	1.553	-19.128	77.851	-13.787	41.119	-8.644	-7.437	-27.395	-11.772
1554	1.554	-13.887	15.349	-4.372	196.024	-0.719	90.146	26.733	-21.136
1555	1.555	-12.326	6.482	-10.802	167.675	-7.875	103.388	63.64	-29.448
1556	1.556	-13.664	-1.634	-11.935	141.856	-4.185	-4.048	97.088	-11.669
1557	1.557	-17.338	-8.866	-27.923	118.696	-5.331	10.269	54.473	-4.728
1558	1.558	-18.506	-15.412	-20.878	97.901	-10.56	102.415	-6.512	1.628
1559	1.559	-15.411	-58.053	-14.454	117.237	-11.554	42.763	-79.901	-4.196
1560	1.56	-22.176	-41.663	-12.551	30.157	-5.59	97.06	-30.569	-27.044
1561	1.561	-22.94	-16.523	6.741	14.676	-7.941	87.366	-21.628	-11.4
1562	1.562	-14.026	24.83	24.487	116.109	-4.474	-11.141	-29.703	-14.147
1563	1.563	-12.848	41.317	26.781	287.539	-5.047	-129.579	-81.307	-16.687
1564	1.564	-11.865	16.232	11.816	31.816	-11.594	-113.737	-74.653	-32.977
1565	1.565	-5.086	39.117	13.662	-70.238	-7.323	-128.034	-92.795	-22.363
1566	1.566	-4.312	18.469	4.844	-101.072	-4.993	-114.712	-65.081	-1.089
1567	1.567	-1.998	44.877	-6.286	-185.249	5.823	-126.405	10.654	1.594
1568	1.568	-3.933	-6.551	-5.031	-108.102	13.7	-93.867	86.538	4.09
1569	1.569	-13.985	-58.189	-11.52	55.014	3.585	-5.049	135.905	-7.546
1570	1.57	-21.118	-118.712	-15.115	-92.949	-15.973	30.533	109.218	-13.942
1571	1.571	-17.416	-94.325	-14.255	-343.101	-35.673	84.678	19.601	-15.889
1572	1.572	-20.867	-116.421	-21.122	-377.336	-22.831	74.796	7.805	-10.684
1573	1.573	-19.867	-83.023	-25.487	-222.41	-6.526	12.349	18.636	-15.353
1574	1.574	-24.681	8.472	-23.268	-25.375	-8.635	-11.966	-30.686	-14.02
1575	1.575	-23.884	21.64	-22.803	204.952	-14.435	-4.551	-21.741	-7.656
1576	1.576	-26.189	-61.803	-27.556	111.74	-12.693	-24.424	-62.347	-4.184
1577	1.577	-21.342	-29.358	-18.775	-29.347	-11.122	30.504	-99.235	-5.143
1578	1.578	-21.908	-19.552	-27.766	-4.112	-12.447	67.367	-132.592	-11.901
1579	1.579	-20.142	25.146	-21.855	-27.542	-13.576	33.802	-102.05	-5.909
1580	1.58	-16.632	0.751	-18.83	35.641	-10.058	-21.116	-51.942	-6.694
1581	1.581	-13.307	-66.064	-12.107	-61.074	-10.986	-42.908	-18.254	-7.279
1582	1.582	-19.851	-57.245	-12.935	-44.066	3.791	-36.206	12.357	-13.295
1583	1.583	-16.921	32.31	-15.301	67.068	10.265	-5.716	51.306	-7.692
1584	1.584	-16.156	20.502	-8.762	-5.532	8.384	10.678	96.99	-11.152
1585	1.585	-12.125	9.58	-6.296	59.885	-0.28	15.463	91.165	-21.145
1586	1.586	-14.108	-20.18	-5.578	119.188	-8.187	10.742	96.697	-11
1587	1.587	-10.872	-29.233	-7.565	281.439	-15.323	31.268	81.722	-7.241
1588	1.588	-19.815	-21.187	-9.563	164.3	-18.968	34.613	49.96	-10.678
1589	1.589	-18.685	-72.929	-18.531	226.92	-12.922	-3.544	29.392	-22.452
1590	1.59	-12.714	-26.139	-24.974	168.591	-3.207	-39.005	10.716	-11.408
1591	1.591	-11.588	-49.183	-14.181	220.741	0.499	-52.607	-33.91	-15.643
1592	1.592	-10.669	-67.372	-15.58	-18.129	-15.144	-98.463	-76.469	-11.949
1593	1.593	-9.75	15.817	-19.297	-325.339	-21.506	-104.447	-104.136	-10.765
1594	1.594	-12.323	51.361	-1.338	-531.578	-27.285	-65.72	-99.039	-9.758
1595	1.595	-13.139	-2.888	10.434	-390.407	-29.007	-60.715	-57.713	-0.83
1596	1.596	-11.233	26.712	-7.403	-202.376	-24.32	-56.358	-29.989	-1.97
1597	1.597	-1.196	53.378	-14.391	36.478	-11.302	-35.751	-45.085	-5.022
1598	1.598	-8.386	-3.577	-12.277	129.275	-6	-1.789	-40.624	-13.903
1599	1.599	-7.273	-11.016	-10.348	100.935	-4.368	20.882	-36.524	-15.047
1600	1.6	-25.303	62.838	-12.09	-27.558	-0.031	83.212	-17.706	-1.082
1601	1.601	-7.518	33.161	-13.633	-97.416	6.415	145.568	-27.714	8.645
1602	1.602	-5.211	-11.576	-12.26	8.377	-6.707	137.27	13.176	31.5
1603	1.603	-7.345	-68.494	-13.403	104.58	2.037	26.103	18.643	-15.491
1604	1.604	-9.296	-75.849	-5.056	297.366	-12.221	-148.836	13.69	-76.044
1605	1.605	-14.527	-15.352	-14.695	169.579	-25.692	-32.433	-9.005	-35.361
1606	1.606	-6.599	-56.081	-10.982	-86.213	-20.436	-53.523	-4.782	-27.983
1607	1.607	-5.255	-19.197	-14.437	-188.228	-6.095	-72.79	-15.859	-21.389
1608	1.608	-8.943	0.634	-11.321	-95.225	3.637	-55.452	1.257	-27.37
1609	1.609	-14.944	6.535	-10.317	-236.048	8.946	-103.071	-14.375	-21.916
1610	1.61	-20.164	11.834	-7.764	-107.861	4.378	-117.469	-51.351	-6.79
1611	1.611	-21.132	-63.945	-10.044	-38.22	-2.689	27.237	-46.311	-2.329
1612	1.612	-20.354	33.727	-11.922	-59.358	-14.383	46.316	-41.91	-14.692
1613	1.613	-16.279	-5.777	-13.792	-40.156	-25.292	63.555	-29.571	-10.991
1614	1.614	-16.842	6	-13.154	47.451	-12.245	15.684	-3.321	-14.252
1615	1.615	-13.536	-4.903	-5.179	63.187	-13.947	-56.643	6.74	-17.33
1616	1.616	-9.446	-54.278	-8.628	48.663	6.753	-17.313	-15.145	-3.19
1617	1.617	-10.779	-9.614	3.206	9.016	37.89	-5.632	27.448	-10.702
1618	1.618	-16.173	-17.791	1.676	-2.973	25.525	5.111	33.546	-3.675
1619	1.619	-25.642	-39.945	-2.555	-13.88	-8.498	15.028	17.246	-9.987
1620	1.62	-21.954	-33.509	-6.214	15.814	-40.388	6.204	32.484	-11.877
1621	1.621	-23.11	-15.458	-14.513	24.675	-52.728	14.427	19.022	-3.149
1622	1.622	-15.748	-20.964	-9.253	32.619	-26.372	-22.371	23.082	-4.649
1623	1.623	-18.642	-26.066	-23.933	-4.454	-2.543	-15.656	-3.276	-3.241
1624	1.624	-19.403	-12.532	-4.743	15.614	6.78	2.574	-6.611	0.478
1625	1.625	-18.619	-0.072	-12.257	34.145	9.506	8.003	-3.607	1.681
1626	1.626	-13.769	3.688	-5.248	18.204	-13.715	43.26	-29.242	-14.331
1627	1.627	-10.464	27.51	-28.626	13.526	-16.838	47.741	-46.389	-16.608
1628	1.628	-13.351	18.277	-12.904	9.294	-14.138	1.961	-55.791	-5.92
1629	1.629	-9.849	4.234	-15.57	-2.843	-11.605	-89.491	-64.21	-3.959
1630	1.63	-17.172	-3.202	-18.03	31.471	-13.923	-234.202	-56.703	-2.196
1631	1.631	-16.176	-19.357	-11.005	-0.168	-33.098	-60.98	-45.073	2.468
1632	1.632	-15.177	-12.919	-17.327	-12.347	-40.672	-37.751	-68.447	-4.677
1633	1.633	-9.151	-30.27	-15.328	-0.897	-10.275	68.14	-52.685	-24.241
1634	1.634	-13.19	-32.448	-17.005	-17.635	2.101	164.394	-27.076	-55.438
1635	1.635	-2.334	-13.157	-18.483	-33.095	13.335	147.103	10.685	-51.383
1636	1.636	-10.243	-15.559	-17.062	-13.069	10.067	35.994	5.664	-40.116
1637	1.637	-14.479	-13.161	-10.613	-30.576	0.788	137.162	-26.263	-9.079
1638	1.638	-18.128	-6.712	-9.39	-18.581	-13.353	176.745	2.735	3.284
1639	1.639	-21.587	-4.686	-10.303	0.784	-5.854	-2.305	44.289	14.486
1640	1.64	-16.337	-13.34	-15.094	-6.549	1.06	-130.475	60.682	4.455
1641	1.641	-9.538	-17.865	-14.283	-18.061	-5.351	-153.751	85.771	7.537
1642	1.642	-10.286	-4.797	-13.457	-7.316	4.318	-132.56	72.128	-6.532
1643	1.643	-7.936	-2.944	-12.837	-17.122	-4.461	-113.318	26.135	-19.261
1644	1.644	-17.394	-17.089	-8.158	-33.327	-3.048	-60.919	-4.391	-7.63
1645	1.645	-16.213	-14.968	-5.204	-44.363	-19.07	-13.253	-9.969	-5.491
1646	1.646	-15.03	-16.583	-12.114	-34.804	-21.314	1.246	-5.089	-22.872
1647	1.647	-11.911	-11.818	-13.039	-29.445	-38.84	-11.797	-0.755	-1.75
1648	1.648	-10.912	1.239	-13.78	-8.396	-31.955	23.935	-4.905	0.962
1649	1.649	-18.823	-14.57	-16.061	0.321	-25.619	13.289	-1.268	-11.814
1650	1.65	-21.901	-8.091	-14.094	-12.122	-15.984	-35.812	-18.318	-23.394
1651	1.651	-22.861	-17.598	-17.355	-33.012	10.317	-8.769	-21.401	0.038
1652	1.652	-22.069	-15.795	-13.27	-35.56	6.621	-16.701	-13.05	-9.257
1653	1.653	-11.403	-39.622	-12.864	-22.545	-17.23	-23.903	-41.246	-17.535
1654	1.654	-15.648	-29.567	-15.18	-29.215	-20.367	-30.398	-52.411	-35.32
1655	1.655	-11.96	-26.44	-16.345	-26.699	10.722	24.494	-49.064	-19.106
1656	1.656	-10.788	-34.587	-10.351	-16.812	14.662	17.291	-33.372	4.334
1657	1.657	-11.738	-16.462	-11.12	-15.102	-19.534	-2.604	-30.639	1.265
1658	1.658	-18.5	-18.425	-15.179	-16.72	-42.45	-8.623	-43.398	-12.854
1659	1.659	-19.269	-20.421	-8.592	-26.747	-30.131	-13.95	-36.386	-15.349
1660	1.66	-16.942	-2.93	-11.107	-14.972	-33.893	-8.755	-4.4	-12.989
1661	1.661	-16.366	-19.109	-10.341	-13.309	-44.035	-12.993	45.967	-10.842
1662	1.662	-14.428	-17.022	-9.775	-17.408	-40.985	-8.652	26.096	-12.751
1663	1.663	-17.33	-7.302	-10.358	-5.457	-4.062	-4.681	7.988	-17.937
1664	1.664	-14.804	-2.075	-13.262	-0.622	21.031	-55.923	-30.595	-16.401
1665	1.665	-17.12	-22.769	-10.755	-1.733	52.922	-18.842	-15.346	-0.565
1666	1.666	-14.978	-25.565	-15.217	-21.071	48.805	1.216	-10.748	-6.919
1667	1.667	-16.118	-2.52	-13.499	-18.202	7.145	-4.534	-23.048	-28.147
1668	1.668	-10.299	-5.81	-18.358	-10.545	-9.359	-65.292	-26.58	-36.436
1669	1.669	-15.9	8.195	-12.394	-3.487	-24.545	-8.153	-16.332	-18.566
1670	1.67	-13.964	-15.072	-16.498	2.979	-38.212	-0.628	-19.284	-2.235
1671	1.671	-10.66	-12.158	-20.018	-2.743	-34.265	-33.972	-27.527	-25.605
1672	1.672	-12.39	-15.124	-15.422	-0.927	-8.046	-27.898	-9.688	-22.499
1673	1.673	-13.718	-12.779	-13.73	-18.281	-4.816	-0.29	-2.735	-14.199
1674	1.674	-11.366	-10.591	-10.308	-15.951	4.433	4.779	-0.771	-11.691
1675	1.675	-10.174	-12.857	-12.681	-13.806	7.101	-8.593	4.913	-13.963
1676	1.676	-12.85	-14.736	-8.669	3.639	24.856	-12.411	3.059	-7.528
1677	1.677	-7.781	-12.872	-6.196	-3.324	3.687	-15.9	-11.359	-9.432
1678	1.678	-9.673	-23.834	-7.616	-9.74	-21.928	1.212	-21.096	-0.724
1679	1.679	-17.382	-13.801	-11.73	-27.207	-11.925	-1.934	-19.415	3.906
1680	1.68	-12.112	-25.712	-9.269	-15.666	3.67	-10.397	-14.831	-0.357
1681	1.681	-13.048	-24.308	-9.706	-13.594	6.331	-8.278	-7.687	-1.546
1682	1.682	-13.794	-14.307	-10.908	-7.872	-21.956	-10.583	-24.687	16.422
1683	1.683	-9.699	-13.32	-13.668	7.872	-3.235	-12.541	10.367	29.153
1684	1.684	-6.191	-19.579	-13.321	1.398	-27.069	-41.475	45.612	-5.954
1685	1.685	-10.825	-16.594	-11.226	-19.976	-42.754	-62.089	13.737	-51.536
1686	1.686	-11.384	-7.799	-9.318	-11.749	-34.431	-35.668	-6.86	-57.622
1687	1.687	-16.213	-1.882	-13.588	-14.363	-16.634	15.929	-10.436	25.567
1688	1.688	-19.492	-17.919	-10.688	-7.52	9.111	112.379	-27.422	13.815
1689	1.689	-16.587	-15.584	-12.048	-13.997	12.416	72.889	-43.036	-40.365
1690	1.69	-14.078	-26.273	-7.59	-4.403	-9.401	37.051	-40.23	8.969
1691	1.691	-15.424	-20.471	-13.012	-9.729	-23.481	-82.587	-37.602	-53.522
1692	1.692	-16.562	-29.183	-5.088	-8.276	15.098	-66.862	-21.258	-29.048
1693	1.693	-15.352	-18.287	-6.065	-12.605	53.872	63.109	-2.065	-6.957
1694	1.694	-14.91	-14.252	-10.911	-6.308	48.899	10.507	36.404	-0.359
1695	1.695	-17.024	-15.67	-13.421	-19.568	7.769	-69.079	63.983	-18.54
1696	1.696	-17.206	2.196	-19.028	-21.415	2.433	3.159	48.811	-13.072
1697	1.697	-19.145	25.438	-17.093	-7.181	-12.586	16.407	7.546	2.034
1698	1.698	-18.954	-8.932	-21.739	-13.062	-35.359	-19.1	-20.184	-2.367
1699	1.699	-15.869	-40.786	-12.837	-14.858	-39.359	-51.506	-25.295	-31.368
1700	1.7	-18.578	-53.156	-13.991	-19.551	-50.541	-81.079	-29.863	-4.998
1701	1.701	-12.778	3.511	-10.492	-23.884	-40.481	53.252	-42.419	12.07
1702	1.702	-16.855	27.835	-9.516	-9.646	-24.777	34.154	-31.34	-22.301
1703	1.703	-13.373	-23.817	-2.73	-7.774	-22.019	-18.224	-28.156	-35.792
1704	1.704	-13.934	-43.743	5.228	0.915	-9.176	-2.306	-31.363	-15.082
1705	1.705	-17.992	-98.701	-6.554	-10.139	25.963	-74.481	-11.742	-26.391
1706	1.706	-17.593	-209.653	-14.454	-8.814	31.164	17.696	-14.325	-16.372
1707	1.707	-13.125	-162.024	-18.67	-20.634	-9.923	53.335	-12.053	5.513
1708	1.708	-12.553	54.748	-17.466	-9.614	-15.252	-22.524	-22.747	-8.526
1709	1.709	-16.064	85.672	-13.938	-22.588	-0.097	-91.607	-36.357	-15.993
1710	1.71	-11.657	57.468	-6.527	-13.884	-13.55	-100.533	-45.089	9.793
1711	1.711	-15.763	82.888	-7.435	6.838	-42.456	-27.2	-34.055	-0.227
1712	1.712	-12.293	59.663	-20.521	-1.472	-46.026	-37.114	-32.662	-22.138
1713	1.713	-15.582	38.553	-22.383	-24.675	-22.09	7.558	-41.562	20.339
1714	1.714	-12.672	19.324	-13.614	-15.355	-25.025	48.189	-38.081	26.217
1715	1.715	-14.605	71.708	-8.921	-1.204	-10.744	-18.609	-22.082	-34.882
1716	1.716	-18.862	87.468	-4.613	1.337	2.188	-81.158	12.872	-43.152
1717	1.717	-13.048	101.777	-3.405	-5.621	18.574	-24.284	-12.341	-21.144
1718	1.718	-15.357	9.779	0.125	-11.972	25.038	-46.364	-44.326	-41.091
1719	1.719	-11.85	-73.546	-5.044	-17.725	15.432	14.137	-23.667	-47.106
1720	1.72	-17.838	45.942	-13.897	-8.975	-7.319	22.273	32.998	-19.487
1721	1.721	-13.748	93.524	-10.371	-10.494	-16.536	59.184	41.102	15.598
1722	1.722	-18.563	-7.544	-7.212	-11.826	-19.17	119.656	63.125	28.972
1723	1.723	-21.824	-47.097	-8.078	-5.416	-11.514	13.761	137.025	8.171
1724	1.724	-20.066	-35.345	-3.711	-8.895	-4.422	-87.181	67.907	-41.031
1725	1.725	-18.694	-176.398	-10.969	-18.545	2.107	-126.594	41.178	-34.498
1726	1.726	-17.327	-195.434	-13.786	-22.182	4.194	-43.169	0.531	-28.553
1727	1.727	-18.484	-107.727	-11.191	-6.45	-0.894	32.698	-36.439	-0.934
1728	1.728	-12.478	-28.048	-10.335	-4.264	-2.363	82.04	-29.893	14.097
1729	1.729	-20.422	15.108	-8.325	-2.294	16.43	73.119	-23.959	0.483
1730	1.73	-13.088	28.164	-12.904	-0.543	-11.835	178.967	-40.479	12.793
1731	1.731	-10.204	-55.454	-13.413	-11.558	-30.602	-37.828	-55.642	9.037
1732	1.732	-12.737	42.035	-9.868	10.145	-6.783	-130.752	-51.25	5.68
1733	1.733	-3.862	81.269	-15.231	-18.056	2.542	10.096	-22.259	14.934
1734	1.734	-0.396	-50.037	-18.661	-29.208	-5.731	35.59	-25.933	12.184
1735	1.735	-5.629	-32.521	-20.543	-25.865	-8.21	-34.116	-42.951	4.551
1736	1.736	-6.598	-48.266	-27.073	-3.974	-5.847	-140.031	-39.881	-30.657
1737	1.737	-12.606	-120.333	-24.499	4.389	-22.435	-32.435	-14.378	-66.037
1738	1.738	-8.554	-80.816	-18.834	-13.382	-33.028	25.303	-11.125	-15.767
1739	1.739	-5.087	-21.331	-25.357	-6.377	-46.511	42.796	-20.463	4.051
1740	1.74	-15.148	-53.975	-15.629	0.039	-27.098	-36.783	-34.655	-38.676
1741	1.741	-22.302	-44.006	-6.678	-13.483	-39.832	-79.936	-14.579	-87.305
1742	1.742	-41.844	72.982	-5.485	-22.17	-23.545	-66.905	-1.842	-37.521
1743	1.743	-39.154	121.142	-6.42	-11.102	-17.094	40.448	9.751	-31.053
1744	1.744	-10.917	107.123	-13.164	-9.687	-34.429	-2.724	20.401	-12.971
1745	1.745	-7.264	-11.235	-8.877	-5.933	-27.415	-42.409	-4.719	-40.75
1746	1.746	2.761	-122.328	-9.62	-7.065	-12.52	-54.41	-28.486	-15.661
1747	1.747	-0.372	-136.577	-7.667	-8.036	-2.863	-65.225	-12.802	-29.269
1748	1.748	2.288	-97.082	-7.068	-8.997	9.294	-35.668	1.299	-8.609
1749	1.749	-15.569	-37.506	-13.651	-9.764	33.049	8.97	29.508	-34.993
1750	1.75	-13.288	16.559	-14.424	2.432	70.743	-15.478	48.229	-24.998
1751	1.751	-6.95	26.171	-8.82	-6.293	45.547	-22.912	17.225	-34.338
1752	1.752	-16.681	-36.588	-6.898	-17.33	13.583	-29.46	-11.842	-20.24
1753	1.753	-25.463	-28.411	-14.262	-36.082	-23.981	-11.254	-23.08	18.212
1754	1.754	-17.602	-6.184	-13.304	-28.504	-49.154	16.38	-13.012	68.084
1755	1.755	-19.027	-93.68	-19.313	-12.219	-62.699	11.336	-41.267	34.563
1756	1.756	-22.777	13.883	-17.011	-14.344	-25.128	15.718	-30.039	-8.06
1757	1.757	-4.848	28.39	-15.12	-12.428	-10.02	11.667	-20.004	-69.056
1758	1.758	2.634	68.103	-17.116	-14.204	3.499	0.484	-10.708	-60.945
1759	1.759	9.542	128.148	-18.93	-18.862	-8.924	17.48	-30.478	-24
1760	1.76	3.094	95.905	-20.342	-20.232	-27.736	8.106	-22.978	-17.451
1761	1.761	-22.117	-32.331	-26.762	-13.832	-10.764	22.173	-20.69	49.689
1762	1.762	-32.228	-14.961	-20.841	-19.807	-20.127	9.417	-14.286	76.367
1763	1.763	-35.359	32.594	-8.729	-16.706	-11.863	-11.679	-27.799	68.199
1764	1.764	-27.073	18.161	-0.11	-7.817	5.914	-25.749	-1.472	60.854
1765	1.765	-24.58	31.229	-1.74	-11.323	8.209	12.876	17.336	54.286
1766	1.766	-26.916	-52.15	-3.173	-10.375	10.317	7.471	0.389	-37.313
1767	1.767	-29.057	-128.058	-2.096	-25.095	8.361	-7.661	-8.798	-76.835
1768	1.768	-31	-78.736	-13.005	-27.262	-3.85	-3.162	-11.429	-65.045
1769	1.769	-22.306	-52.117	-3.03	-9.897	-24.578	-23.809	-8.852	-10.849
1770	1.77	-30.253	21.014	-1.971	1.653	-16.305	25.475	-20.365	58.233
1771	1.771	-23.109	30.861	-20.081	-0.536	-8.826	32.133	-9.597	49.354
1772	1.772	-26.794	39.837	-43.424	-2.528	-15.864	-22.762	-3.697	-23.91
1773	1.773	-15.956	15.403	-40.419	-0.855	-26.578	-89.454	-1.912	-53.429
1774	1.774	-14.614	-51.449	-20.791	-15.239	-32.446	-62.818	-9.752	-44.503
1775	1.775	-10.953	-114.014	-13.358	-21.108	-37.739	-22.264	-19.778	-36.388
1776	1.776	-7.486	-171.071	-6.519	-19.435	-13.998	-15.01	-20.921	-29.03
1777	1.777	-8.472	-60.214	-8.784	-24.145	9.726	-8.367	-7.793	-22.407
1778	1.778	0.405	50.823	-6.983	-8.319	31.508	9.976	11.474	-16.339
1779	1.779	-0.769	122.934	-5.38	2.279	51.16	-6.403	13.905	-10.89
1780	1.78	-1.758	162.441	-10.159	4.162	33.284	8.809	11.507	-15.87
1781	1.781	-6.602	150.71	-6.039	-4.608	12.101	-4.604	5.057	-29.374
1782	1.782	-2.351	118.282	-5.014	-22.096	-30.573	-0.544	-24.02	-41.644
1783	1.783	-9.715	-29.662	-8.635	-24.461	-24.652	2.891	-28.085	-30.328
1784	1.784	-18.606	-177.958	-9.74	-13.881	-30.147	-28.118	-16.793	-20.192
1785	1.785	-26.92	-159.086	-8.905	-4.293	-35.268	-15.85	-13.428	26.892
1786	1.786	-19.557	-118.204	-16.969	-13.074	-30.906	-27.12	-16.445	7.013
1787	1.787	-18.579	-30.815	-16.126	-8.473	-10.285	-44.276	-19.057	-23.334
1788	1.788	-15.678	80.485	-19.152	-7.144	-6.708	2.844	-16.439	15.385
1789	1.789	-27.094	66.333	-16.749	-6.009	-10.101	36.476	-4.794	0.367
1790	1.79	-25.546	-130.966	-13.574	1.699	-13.294	-42.708	-6.9	-40.776
1791	1.791	-21.283	-384.554	-6.316	-4.334	-16.079	-10.215	-8.725	-2.033
1792	1.792	-1.734	-350.353	-7.362	-16.186	-18.683	-39.93	-6.881	-7.053
1793	1.793	-4.448	-71.117	-9.957	-36.955	-16.422	22.626	-11.425	6.549
1794	1.794	-1.931	116.702	-17.395	-39.73	-5.831	112.323	-15.517	2.609
1795	1.795	5.071	14.476	-22.314	-6.313	-3.957	28.902	-6.467	-38.894
1796	1.796	-1.277	107.273	-14.457	16.454	-2.259	-90.548	-7.611	-33.352
1797	1.797	4.569	135.202	-15.5	12.328	-3.824	-11.166	-14.943	-28.171
1798	1.798	2.861	109.597	-2.794	1.033	-8.089	-25.587	-15.843	-14.432
1799	1.799	-8.137	132.821	-4.595	-2.33	-9.259	-38.841	-7.892	-26.681
1800	1.8	-6.767	196.242	-3.109	6.904	-15.257	-26.972	-13.133	-15.334
1801	1.801	-0.365	177.135	-1.808	-7.259	-5.558	-16.026	-14.048	-18.454
1802	1.802	5.666	-85.484	-10.752	-20.076	-1.904	-25.786	-14.754	-15.197
1803	1.803	2.592	-198.41	-11.951	-27.079	-5.468	-16.801	-18.778	-17.777
1804	1.804	-6.291	-28.166	-12.955	-20.753	-10.807	-24.832	-9.264	-10.071
1805	1.805	-9.747	-183.264	-17.823	-11.144	-11.869	-17.365	5.08	-7.595
1806	1.806	-14.944	-211.295	-8.174	4.688	-7.712	-10.667	26.38	-5.352
1807	1.807	-15.883	-133.936	-1.806	2.512	-10.102	-16.576	-4.709	-3.349
1808	1.808	-21.834	-110.203	4.181	-11.073	-8.209	-11.105	16.071	-12.038
1809	1.809	-22.565	38.62	-11.888	-19.833	1.828	-6.068	19.806	-4.105
1810	1.81	-26.003	135.54	-28.147	-34.186	3.156	-10.475	2.823	0.19
1811	1.811	-30.619	188.502	3.788	-28.387	-5.774	-6.376	-25.357	1.406
1812	1.812	-34.688	108.954	-9.75	-19.673	-14.101	4.855	-28.937	-4.56
1813	1.813	-32.182	94.526	-5.667	-21.235	-17.215	-12.104	-5.034	-14.144
1814	1.814	-35.488	28.637	-9.306	-5.376	-16.257	-33.92	-20.634	-15.259
1815	1.815	-39.548	-54.902	-12.549	-3.251	-10.246	-2.767	-40.285	0.459
1816	1.816	-36.057	-0.851	-9.406	-12.927	-4.632	1.487	-27.381	-10.264
1817	1.817	-28.698	-30.926	-23.489	-0.734	-2.694	-17.326	-24.9	-8.475
1818	1.818	-21.328	-58.357	-10.672	0.799	-7.335	-34.677	-26.86	-31.38
1819	1.819	-18.415	-1.937	-8.319	-0.586	-0.764	-37.829	-32.517	-9.495
1820	1.82	-15.881	-68.833	-10.405	0.56	-6.784	4.718	-13.026	-6.754
1821	1.821	-18.179	-113.328	-4.552	-7.746	-10.849	22.888	4.882	-29.896
1822	1.822	-24.73	-72.44	-27.348	-2.497	-12.781	28.316	39.966	-26.725
1823	1.823	-11.542	-50.265	-11.633	-7.321	-10.849	43.412	14.791	10.265
1824	1.824	-5.7	-43.686	-8.867	-13.308	-3.116	-16.316	-17.137	5.231
1825	1.825	-3.922	-25.579	-6.267	-15.644	-6.219	-8.298	-29.474	0.781
1826	1.826	-2.335	57.361	-3.857	-19.153	4.621	-59.97	-18.182	-19.926
1827	1.827	1.962	140.471	-5.886	-23.815	0.394	-66.559	5.687	-16.245
1828	1.828	-6.908	42.657	-3.852	-19.769	-3.23	24.999	15.046	21.534
1829	1.829	-5.716	-23.162	-8.976	-14.93	-9.162	-40.744	12.398	-13.63
1830	1.83	-13.049	-58.748	-10.423	-8.915	-16.443	-5.103	-5.323	-0.02
1831	1.831	-10.131	-112.873	-11.678	-11.23	-17.374	-59.258	-16.838	-62.49
1832	1.832	-10.905	-43.787	-7.902	-20.71	-11.362	88.799	-35.922	-35.757
1833	1.833	-21.551	90.535	-11.289	-21.882	-7.323	25.343	-53.697	-11.342
1834	1.834	-17.307	148.001	-16.423	-6.211	-3.845	83.075	-46.771	-3.966
1835	1.835	-21	165.049	-15.36	-12.592	-5.779	-39.348	-44.698	-10.514
1836	1.836	-22.19	-73.901	-19.522	-18.39	-6.345	-23.453	-38.922	-16.489
1837	1.837	-14.858	-176.302	-12.083	-27.102	-5.936	-95.753	-12.588	-11.011
1838	1.838	-13.913	-207.303	-12.961	-35.027	-6.281	-82.834	44.123	-15.999
1839	1.839	-9.675	-66.43	-12.101	-19.151	-12.809	-71.168	36.012	-2.42
1840	1.84	-20.348	-92.085	-16.077	-12.75	-7.931	26.604	-45.442	1.677
1841	1.841	-19.02	-69.084	-20.823	-10.808	-1.891	66.039	-12.905	-1.977
1842	1.842	-20.206	-5.934	-16.087	-2.091	-7.472	-41.348	-3.018	8.16
1843	1.843	-14.216	51.559	-11.93	8.953	-6.855	1.759	-47.7	-38.868
1844	1.844	-17.331	104.128	-16.68	4.688	-10.091	41.3	-23.299	-5.36
1845	1.845	-16.384	24.807	-11.953	8.369	-12.938	29.645	58.201	-35.646
1846	1.846	-12.147	-18.296	-12.46	-2.431	-20.817	105.565	25.715	-30.202
1847	1.847	-12.955	-57.628	-14.892	1.871	-19.588	36.378	-3.866	-65.412
1848	1.848	-12.408	-45.662	-17.137	0.738	-9.853	45.305	40.866	3.354
1849	1.849	-11.869	52.143	-14.921	-14.913	-8.642	-60.567	65.284	-6.439
1850	1.85	-10.181	-13.663	-16.779	-21.286	-12.089	-103.749	-1.445	-33.079
1851	1.851	-18.166	21.988	-17.093	-19.332	-6.828	-90.589	-46.124	-24.902
1852	1.852	-17.053	184.739	-14.893	-28.04	7.942	-54.975	-37.98	12.074
1853	1.853	-16.127	114.818	-15.61	-13.713	5.888	-44.148	-30.619	5.503
1854	1.854	-15.209	-33.72	-14.783	3.716	-19.199	-34.275	-10.692	23.645
1855	1.855	-14.493	-168.502	-14.541	-7.858	-9.071	-43.146	-16.682	7.147
1856	1.856	-15.325	-431.345	-14.308	-1.434	0.257	-18.735	-44.331	2.132
1857	1.857	-17.322	-318.97	-11.164	-7.18	-8.023	3.289	-29.218	-2.315
1858	1.858	-10.026	-285.04	-12.279	1.574	-10.485	23.231	-6.396	26.748
1859	1.859	-12.989	-316.084	-10.3	-15.81	-17.4	-7.131	-10.486	15.542
1860	1.86	-8.786	-118.825	-9.891	-32.034	-23.73	-12.482	-21.741	-1.435
1861	1.861	-1.485	214.552	-13.369	-29.889	-21.744	12.712	-31.87	45.616
1862	1.862	-4.434	259.968	-10.052	-12.443	-12.999	-55.956	-22.677	-14.945
1863	1.863	-0.221	218.801	-12.942	-10.077	-8.32	-46.062	-8.625	-6.82
1864	1.864	-9.151	181.314	-11.774	-7.899	-12.548	-1.359	-1.135	-28.939
1865	1.865	-10.335	147.289	-11.387	-13.646	-3.591	-123.473	-26.939	44.945
1866	1.866	-9.384	302.24	-9.841	-11.832	-7.013	69.18	-57.977	15.374
1867	1.867	-18.293	386.617	-7.919	-7.123	-10.06	248.632	-62.103	-65.278
1868	1.868	-12.288	155.834	-3.681	5.919	-9.047	-7.439	-35.834	-97.815
1869	1.869	-13.243	-123.383	-5.431	4.243	-9.776	-41.568	-18.85	-48.621
1870	1.87	-22.124	-311.133	-8.918	-16.391	-13.801	-10.659	2.98	-39.842
1871	1.871	-18.613	-277.093	-13.373	-24.643	-7.187	-38.728	45.533	-47.969
1872	1.872	-19.553	-122.229	-19.952	-17.021	-4.633	-64.286	88.105	-55.349
1873	1.873	-18.551	-38.015	-20.749	-14.63	-3.814	5.387	49.405	-35.445
1874	1.874	-19.283	-12.437	-19.974	-3.928	-3.19	26.488	-6.172	-17.264
1875	1.875	-20.004	103.91	-13.389	1.94	-7.799	-31.212	-28.296	-0.792
1876	1.876	-20.533	82.857	-15.897	-3.228	-8.372	-13.803	-21.794	4.225
1877	1.877	-18.55	-13.239	-15.116	-4.719	-9.722	-29.716	-15.861	-18.68
1878	1.878	-15.594	4.322	-14.536	-8.92	-11.065	-44.076	0.551	-22.803
1879	1.879	-13.041	-11.465	-12.599	-15.25	-10.641	-30.883	-24.644	-19.151
1880	1.88	-15.324	-54.602	-14.343	-9.191	-4.619	-19.113	-38.22	-2.156
1881	1.881	-10.455	-41.446	-10.867	-14.352	-5.394	-8.246	-25.884	0.928
1882	1.882	-11	-101.087	-8.554	-13.326	-3.078	-18.127	-7.174	-7.441
1883	1.883	-11.544	-25.16	-8.168	-15.794	-7.91	-44.696	44.235	10.379
1884	1.884	-17.322	24.357	-12.632	-13.422	-11.181	-69.065	51.524	8.044
1885	1.885	-11.675	33.455	-12.072	-8.517	-16.588	-2.292	17.983	35.718
1886	1.886	-12.227	-6.988	-8.608	-6.534	-9.998	96.143	-24.64	-21.002
1887	1.887	-12.774	-73.757	-11.909	-13.07	-7.471	161.886	-19.25	-29.182
1888	1.888	-13.308	-11.294	-9.783	-10.521	-11.522	78.374	-24.272	7.735
1889	1.889	-14.615	29.323	-9.411	-16.104	-3.589	-62.804	-19.767	-12.292
1890	1.89	-14.179	-22.221	-10.586	-5.214	-4.569	-43.694	-23.788	-30.526
1891	1.891	-12.013	-55.59	-7.706	-13.092	0.253	-61.124	-20.126	-36.012
1892	1.892	-13.133	-61.404	-12.178	-23.102	-4.023	-13.492	-23.412	19.483
1893	1.893	-11.926	-55.735	-11.61	-14.155	-14.683	-56.727	-20.346	-2.592
1894	1.894	-13.424	-9.95	-14.144	-17.588	-7.542	-69.879	-28.735	-63.15
1895	1.895	-13.182	20.756	-9.728	-16.573	-6.408	-58.108	-21.264	-22.478
1896	1.896	-11.199	-17.753	-12.659	-7.639	-17.286	-3.959	-23.63	-0.417
1897	1.897	-12.696	-42.745	-10.166	-4.129	-10.167	-33.575	-25.862	-33.953
1898	1.898	-12.451	-19.773	-11.539	-13.791	-6.529	-6.938	-27.909	-28.088
1899	1.899	-13.373	26.253	-10.404	-7.401	1.768	1.109	-22.722	-22.75
1900	1.9	-15.459	-16.134	-9.254	-8.567	-3.497	-6.397	-14.826	2.336
1901	1.901	-14.638	-32.441	-12.75	-5.488	-18.245	0.002	-7.79	25.045
1902	1.902	-18.28	-27.216	-10.635	-16.343	-24.676	5.853	-1.569	20.894
1903	1.903	-15.73	-31.413	-11.8	-20.613	-22.768	0.371	4.294	54.985
1904	1.904	-16.084	-43.711	-10.64	-29.525	-17.564	-24.828	-5.508	41.432
1905	1.905	-17.218	-9.708	-8.509	-16.357	3.093	-11.303	-12.004	-21.105
1906	1.906	-16.026	40.48	-11.795	-21.591	0.317	42.85	1.037	-12.22
1907	1.907	-15.611	20.336	-10.627	-10.567	-12.541	-8.841	-4.33	-36.574
1908	1.908	-14.812	14.41	-10.234	-11.94	-10.285	-15.414	12.978	-29.22
1909	1.909	-14.98	9.145	-9.067	-13.113	-8.192	-45.783	5.933	-49.215
1910	1.91	-14.184	-5.765	-8.286	-4.832	-6.312	-18.135	12.253	-18.982
1911	1.911	-16.867	-18.928	-6.92	-5.857	-4.648	-13.12	10.259	-13.683
1912	1.912	-13.36	-47.337	-10.014	-8.804	-9.357	0.442	-9.17	-8.756
1913	1.913	-19.146	-73.084	-7.297	-11.357	-8.061	4.494	-6.718	23.01
1914	1.914	-16.811	-96.446	-8.453	-7.327	-25.156	-14.257	-13.741	2.176
1915	1.915	-17.395	-49.102	-11.924	-18.198	-22.903	-58.913	-15.932	-54.661
1916	1.916	-15.467	-42.297	-4.56	-16.694	-8.058	-16.38	-10.22	-62.853
1917	1.917	-13.73	25.143	-11.896	-15.381	-6.173	33.676	-15.556	3.863
1918	1.918	-11.232	52.105	-12.847	-9.027	-11.456	40.488	-17.201	84.536
1919	1.919	-14.545	-4.834	-17.083	-17.373	-3.587	22.288	-21.522	51.952
1920	1.92	-15.721	-42.09	-19.393	-14.308	-7.914	5.775	-17.877	-56.707
1921	1.921	-16.136	58.346	-19.954	-23.261	-14.367	10.758	-21.364	-42.503
1922	1.922	-21.959	101.219	-16.656	-12.478	-20.437	-12.126	-11.669	-29.461
1923	1.923	-16.366	-43.632	-22.069	-8.266	-15.273	-16.233	-7.964	-17.793
1924	1.924	-21.24	-24.479	-22.64	-14.693	-4.492	-34.998	-11.492	-50.483
1925	1.925	-17.989	-7.05	-22.05	-11.239	11.316	-38.291	-4.243	-20.999
1926	1.926	-15.115	8.917	-20.286	-10.298	13.37	-35.245	-5.33	5.686
1927	1.927	-18.626	-5.369	-15.428	-11.297	-4.125	-26.949	-13.364	-2.5
1928	1.928	-12.268	-44.912	-17.336	-5.33	-29.938	-14.172	-12.472	-9.974
1929	1.929	-14.808	-33.162	-17.896	-4.597	-19.954	-7.191	-25.3	-30.005
1930	1.93	-12.5	-22.405	-13.02	-6.583	-4.357	-30.582	-20.171	-35.934
1931	1.931	-14.463	-12.651	-12.385	-4.682	-1.719	-27.455	-15.648	-41.114
1932	1.932	-15.068	-21.652	-16.382	-4.135	-9.138	-43.488	-17.101	-56.054
1933	1.933	-14.516	-13.663	-8.388	-6.681	-16.753	-0.896	-23.593	-5.769
1934	1.934	-14.165	-21.074	-4.862	-11.154	-9.851	29.509	-10.501	-12.358
1935	1.935	-9.753	-41.026	-5.831	-2.271	-12.046	-9.184	-12.288	-6.359
1936	1.936	-13.851	-47.049	-14.746	-5.962	-14.046	-4.082	-15.281	15.495
1937	1.937	-17.372	-41.692	-13.569	-4.813	-15.841	-8.397	-23.346	9.934
1938	1.938	-16.07	-26.722	-3.887	-5.793	-4.863	12.486	-22.115	34.902
1939	1.939	-13.998	-13.227	-5.04	-12.574	-3.566	-6.181	-28.604	-6.244
1940	1.94	-12.887	-0.89	-1.557	-13.359	0.062	31.48	-34.704	10.33
1941	1.941	-13.328	-27.303	-6.799	-11.036	1.176	6.245	-18.735	-14.779
1942	1.942	-16.866	-24.135	-9.755	-3.112	-8.545	1.679	16.221	-37.639
1943	1.943	-15.567	-33.533	-1.856	-8.36	-7.434	-35.872	11.115	-83.455
1944	1.944	-16.014	-25.318	5.503	-15.147	-6.327	19.604	33.89	-53.069
1945	1.945	-14.14	2.882	0.69	-7.226	0.985	-2.553	46.213	-36.69
1946	1.946	-14.585	-8.409	-7.222	-16.919	-5.823	3.967	42.483	18.84
1947	1.947	-16.772	-5.213	-12.437	-8.016	-6.634	-14.188	11.475	55.785
1948	1.948	-12.389	-8.422	-7.616	-6.869	-12.276	-8.775	-26.108	49.166
1949	1.949	-11.879	28.461	-17.346	-14.238	-1.469	-23.858	-21.11	18.795
1950	1.95	-16.016	3.265	-16.261	-9.409	-6.135	-10.226	-7.581	35.256
1951	1.951	-12.602	-19.637	-12.837	-8.639	-1.902	-6.122	-3.53	0.027
1952	1.952	-13.06	17.844	-18.104	-17.531	-10.84	-32.423	-14.752	-68.666
1953	1.953	-11.968	53.017	-19.095	-9.226	-21.72	-29.11	-11.435	-39.054
1954	1.954	-9.33	39.431	-18.366	-14.468	-14.581	-26.008	-8.267	-12.304
1955	1.955	-13.661	10.338	-17.636	-13.525	4.958	-11.88	-5.446	-36.713
1956	1.956	-14.128	-46.458	-17.119	-12.769	19.097	-4.349	-2.785	-73.875
1957	1.957	-14.586	-103.416	-13.895	-12.032	-9.154	-11.27	-14.232	-40.629
1958	1.958	-12.528	-66.497	-13.39	-13.99	-35.477	-9.135	-20.493	26.225
1959	1.959	-14.524	-46.627	-13.858	-5.297	-18.443	-3.3	-30.142	70.781
1960	1.96	-18.068	-28.502	-16.237	-4.135	-2.754	-15.503	-38.975	13.855
1961	1.961	-14.061	-12.164	-10.491	-11.497	-11.057	-23.442	-21.68	21.127
1962	1.962	-17.602	-17.327	-12.862	-4.729	-8.519	-42.212	-19.455	14.455
1963	1.963	-13.208	-13.007	-13.48	-9.011	-1.534	-44.764	-13.167	-15.881
1964	1.964	-11.531	-0.737	-16.81	-11.359	-3.646	-23.686	-3.541	-21.037
1965	1.965	-12.945	-4.502	-13.946	-7.901	-9.436	-20.987	1.661	-25.78
1966	1.966	-16.292	-7.845	-18.836	-11.231	-18.12	-13.507	-2.969	-57.57
1967	1.967	-14.214	-11.01	-15.588	-16.682	-13.435	-11.219	-7.181	-111.601
1968	1.968	-8.269	-2.674	-16.226	-17.296	-6.231	-26.081	-8.291	-59.658
1969	1.969	-17.994	-5.154	-11.448	-15.387	-5.024	3.01	-19.066	14.531
1970	1.97	-14.373	-7.487	-20.207	-15.999	-10.966	15.435	-26.156	44.309
1971	1.971	-20.43	-5.392	-11.929	-15.643	-3.56	-3.341	-19.683	35.459
1972	1.972	-19.514	-11.139	-12.95	-15.295	-10.28	-13.401	-13.601	43.673
1973	1.973	-4.856	-9.326	-13.959	-14.939	-14.483	2.28	-1.708	80.777
1974	1.974	-7.022	-7.867	-11.492	-16.899	-10.355	16.41	-0.067	34.137
1975	1.975	-16.742	-15.13	-15.6	-15.77	-3.703	8.839	-4.234	-45.079
1976	1.976	-18.521	-8.833	-13.706	-17.352	-2.846	1.831	-10.524	-12.374
1977	1.977	-17.008	-12.36	-18.38	-16.617	-8.386	-30.146	-21.253	17.394
1978	1.978	-18.409	-11.388	-10.659	-12.395	-3.492	-34.613	-22.512	-9.184
1979	1.979	-24.839	-6.469	-22.489	-8.362	-4.034	-22.217	-2.861	-131.214
1980	1.98	-16.556	-7.115	-33.539	-16.322	-6.876	-10.971	11.363	-218.616
1981	1.981	-16.595	-7.785	-34.91	-17.509	-12.601	-0.92	3.924	-107.247
1982	1.982	-15.663	-6.985	-23.111	-16.568	-8.453	2.164	20.288	51.718
1983	1.983	-12.784	-11.91	-8.798	-21.431	-13.218	-17.628	14.007	30.671
1984	1.984	-15.314	-13.914	20.23	-17.212	-12.558	-15.139	-14.913	11.523
1985	1.985	-17.647	-16.781	22.17	-16.098	-13.047	-8.166	-10.733	28.939
1986	1.986	-15.713	-21.712	-6.86	-13.807	-14.32	-6.041	-6.947	76.546
1987	1.987	-5.653	-11.679	-3.191	-15.787	-9.798	-23.41	-3.547	90.733
1988	1.988	-7.023	-21.69	-6.496	-15.256	-6.819	-49.037	-19.116	-106.85
1989	1.989	-15.955	-2.047	-3.415	-13.56	-7.124	2.514	-10.677	-135.153
1990	1.99	-12.496	-10.231	4.895	-13.221	-8.393	24.584	-13.091	-58.621
1991	1.991	-13.481	-7.625	28.109	-7.845	-7.14	44.577	-19.96	10.646
1992	1.992	-14.469	-14.654	-0.151	-3.034	-5.115	-10.378	-13.45	-10.764
1993	1.993	-11.966	-4.078	-34.223	-3.632	-7.743	11.689	-15.236	8.22
1994	1.994	-12.746	-13.839	-47.776	-4.239	-9.794	31.604	-13.353	25.665
1995	1.995	-17.595	8.826	-35.382	-1.763	-11.655	13.49	-8.572	10.079
1996	1.996	-15.672	-6.843	-24.167	-9.15	-14.095	-25.181	-12.703	24.531
1997	1.997	-10.264	-9.472	-0.369	2.634	-9.198	-10.092	-11.437	11.482
1998	1.998	-9.68	-16.942	21.494	-5.293	-4.296	-5.636	-10.203	-23.874
[truncated: 6,372 more rows]
