# Supplementary material for: Associations between lower-limb muscle activation and knee flexion in post-stroke individuals: A study on the stance-to-swing phases of gait
Source: PLoS One. 2017 Sep 8;12(9):e0183865. doi: 10.1371/journal.pone.0183865 (PMC5590852; doi:10.1371/journal.pone.0183865)
Supplement: S1 Dataset — (ZIP) [file pone.0183865.s001.zip › S1_Dataset/Healthy group/1/5/emg.csv]

Frame	Time	EMG Signal 1	EMG Signal 2	EMG Signal 3	EMG Signal 4	EMG Signal 5	EMG Signal 6	EMG Signal 7	EMG Signal 8
0	0	53.913	59.04	50.132	42.883	30.793	39.482	31.289	46.029
1	0.001	53.374	50.96	48.686	44.462	33.362	35.194	34.221	37.682
2	0.002	52.63	49.465	41.824	40.626	35.353	34.2	31.141	34.573
3	0.003	51.515	47.785	40.389	41.628	30.573	33.02	25.725	35.715
4	0.004	46.726	39.535	38.963	31.829	27.92	31.837	29.988	40.504
5	0.005	45.435	39.614	38.321	26.475	21.211	28.344	27.284	42.797
6	0.006	42.616	40.872	35.954	31.969	27.671	26.229	30.408	33.522
7	0.007	38.273	40.599	33.604	33.022	23.113	25.869	36.636	24.834
8	0.008	37.443	31.836	31.275	30.411	18.766	25.33	27.603	28.926
9	0.009	35.861	35.676	28.191	22.988	23.336	26.36	23.04	26.283
10	0.01	29.858	37.609	26.108	23.121	19.603	21.992	20.638	22.502
11	0.011	33.954	26.027	27.531	31.42	20.144	21.131	16.717	18.739
12	0.012	27.446	15.054	26.856	25.427	12.775	23.978	15.719	25.856
13	0.013	24.454	26.185	23.113	14.802	13.753	20.456	17.452	32.998
14	0.014	22.859	22.453	23.283	31.111	10.5	15.996	13.003	13.267
15	0.015	21.307	18.952	18.651	11.651	12.493	10.991	8.95	19.111
16	0.016	13.808	18.398	18.894	21.634	11.809	14.926	11.89	19.789
17	0.017	12.348	15.373	15.309	9.405	9.217	10.001	13.331	7.54
18	0.018	8.43	10.073	10.218	9.799	7.622	9.179	10.549	0.176
19	0.019	10.557	13.527	14.072	6.551	5.287	4.906	1.8	3.892
20	0.02	13.517	8.903	7.712	3.53	6.083	7.058	-15.614	26.224
21	0.021	10.142	8.586	9.524	3.452	3.813	10.211	-9.943	28.076
22	0.022	5.08	6.196	1.517	-1.618	6.222	12.25	3.695	-1.577
23	0.023	11.107	6.963	6.136	0.516	6.733	2.127	12.152	0.726
24	0.024	4.229	6.043	2.483	2.318	5.92	-0.205	16.2	2.704
25	0.025	3.607	-0.049	0.621	-4.345	0.69	7.001	38.873	-1.651
26	0.026	4.596	7.465	2.872	3.347	0.338	0.699	48.817	-9.25
27	0.027	0.81	9.822	1.114	10.519	-4.034	-13.097	10.041	-7.697
28	0.028	4.25	2.546	-6.592	-2.381	2.466	5.288	4.014	-1.238
29	0.029	3.502	6.559	3.753	-11.384	0.679	17.132	-1.403	0.03
30	0.03	-1.835	6.38	-5.199	-11.064	-1.066	4.628	-23.035	9.655
31	0.031	-1.682	9.546	3.896	7.5	0.716	1.651	2.423	2.881
32	0.032	-0.504	9.287	4.149	9.264	-0.753	-1.079	18.64	-6.713
33	0.033	0.552	-2.527	-2.708	26.168	-0.833	-7.054	-4.02	-2.913
34	0.034	-4.911	-8.086	1.709	4.24	-3.388	3.273	-2.036	3.441
35	0.035	-5.276	-7.577	-0.019	-22.083	-1.068	-1.649	-10.265	1.527
36	0.036	-4.813	-9.537	1.789	-19.505	-2.968	-1.103	-8.576	4.294
37	0.037	-3.315	-13.757	-4.479	-10.883	-5.794	-0.515	-15.563	-3.713
38	0.038	-1.947	-4.772	-9.925	14.036	-3.361	-0.072	-10.293	0.543
39	0.039	-7.87	-14.308	-12.418	30.484	-4.952	-7.324	-9.049	-9.654
40	0.04	-6.573	-18.361	-11.184	8.051	-2.64	-6.987	-11.069	-1.236
41	0.041	-13.155	-21.966	-10.283	-12.169	1.844	-6.606	-12.835	-2.844
42	0.042	-9.616	-21.463	-13.022	-30.399	-3.318	-8.895	-12.062	-6.339
43	0.043	-10.663	-12.199	-9.327	-33.136	-1.671	-7.273	-13.582	-1.841
44	0.044	-6.432	-11.401	-13.132	-27.111	-8.504	-5.8	-12.945	-10.06
45	0.045	-10.863	-10.56	-13.028	-25.49	-7.945	1.905	-10.327	-11.268
46	0.046	-8.663	-9.874	-15.394	-30.992	-4.074	-1.772	-14.826	-0.647
47	0.047	-10.283	-9.136	-13.659	-7.446	-7.719	-2.898	-20.65	-2.188
48	0.048	-11.661	-15.329	-15.762	2.391	-11.137	-4.001	-21.399	-8.746
49	0.049	-13.771	-19.538	-11.055	-7.092	-10.661	-10.123	-11.472	-17.234
50	0.05	-19.716	-11.723	-11.735	-4.526	-8.223	-14.251	-12.93	-24.685
51	0.051	-7.527	-12.672	-11.142	-7.06	-8.616	-14.793	-1.119	-29.479
52	0.052	-16.228	-13.617	-11.709	-4.767	-8.233	-16.698	9.945	-16.29
53	0.053	-11.572	-12.822	-12.081	-28.22	-2.996	-7.76	8.636	12.767
54	0.054	-12.911	-8.733	-10.713	-12.555	-4.92	-11.394	9.844	0.43
55	0.055	-16.578	-10.648	-11.865	-9.853	-5.493	-19.659	-3.278	-25.843
56	0.056	-20.042	-10.051	-10.686	-7.352	-8.392	-16.539	-1.498	-15.749
57	0.057	-23.117	-12.932	-12.614	-5.051	-10.894	-13.601	-12.48	-6.42
58	0.058	-18.26	-11.553	-9.699	-11.44	-10.499	-14.334	-13.814	-20.515
59	0.059	-19.015	-11.918	-15.688	-1.75	-10.876	-13.512	-22.713	-17.95
60	0.06	-19.763	-14.029	-11.422	-13.919	-8.92	-12.877	-26.181	-10.929
61	0.061	-21.677	-10.329	-12.182	-15.459	-11.609	-16.137	-18.792	-21.529
62	0.062	-17.003	-14.766	-8.689	-2.493	-13.713	-7.205	-13.921	-15.682
63	0.063	-16.39	-15.34	-16.034	-7.708	-13.892	-8.327	-0.722	-10.398
64	0.064	-16.744	-12.79	-15.057	-9.256	-9.615	-11.774	12.873	-5.692
65	0.065	-20.006	-13.144	-12.534	-4.95	-12.493	-14.839	11.149	-24.424
66	0.066	-13.387	-14.289	-14.851	-11.325	-11.112	-19.636	-6.278	-21.857
67	0.067	-18.192	-13.88	-14.262	-17.298	-9.724	-18.823	-8.588	-24.126
68	0.068	-12.156	-11.143	-12.32	-12.057	-11.821	-13.174	-6.426	-26.211
69	0.069	-16.186	-11.9	-10.577	-7.201	-12.177	-11.2	-12.19	-16.492
70	0.07	-12.659	-9.936	-9.213	-6.396	-9.442	-5.162	-24.333	-7.736
71	0.071	-10.679	-13.006	-12.498	-5.584	-8.636	-10.733	-16.357	-3.023
72	0.072	-10.051	-17.437	-10.362	-6.126	-9.959	-1.205	-17.661	12.911
73	0.073	-12.516	-15.675	-10.743	-14.819	-5.668	-7.55	-16.459	-1.956
74	0.074	-13.816	-13.142	-10.343	-18.264	-3.892	-15.84	-17.564	-7.72
75	0.075	-14.164	-14.478	-8.789	-6.406	-7.339	-10.581	-16.551	-5.941
76	0.076	-14.505	-21.039	-11.488	-17.382	-11.763	-15.376	-19.39	-10.542
77	0.077	-15.621	-8.24	-11.089	-21.56	-7.662	-21.341	-15.064	-23.462
78	0.078	-19.836	-13.442	-11.854	-1.936	-5.114	-12.419	-2.837	-7.56
79	0.079	-10.884	-18.071	-13.781	6.429	-8.367	-4.061	-1.066	3.124
80	0.08	-17.225	-13.801	-10.671	-1.081	-11.237	-3.042	-15.35	1.246
81	0.081	-11.188	-12.624	-16.664	5.942	-10.813	-9.782	-17.267	-25.011
82	0.082	-16.373	-11.446	-14.132	3.883	-7.294	-8.979	2.136	-13.737
83	0.083	-13.424	-14.529	-11.787	-13.463	-8.423	-8.183	-15.607	-3.635
84	0.084	-15.893	-21.304	-8.295	-20.342	-7.235	-3.325	-13.242	-6.688
85	0.085	-8.503	-11.633	-10.221	-30.926	-6.816	-7.941	-15.327	1.679
86	0.086	-13.299	-15.309	-11.963	-25.086	-10.266	-6.174	-5.616	-11.052
87	0.087	-15.78	-6.994	-10.605	-16.332	-6.948	-9.639	-21.436	-27.271
88	0.088	-16.523	-10.098	-11.96	-14.732	-9.83	-11.945	-15.016	-33.634
89	0.089	-15.909	-18.991	-14.097	7.027	-7.089	-10.768	-1.426	-20.055
90	0.09	-13.942	-22.479	-17.782	-27.328	-12.865	-11.921	-17.246	-11.328
91	0.091	-14.489	-15.131	-10.432	-31.712	-8.773	-10.753	-2.295	-12.847
92	0.092	-16.984	-16.108	-13.534	-2.638	-10.672	-10.553	3.562	-22.89
93	0.093	-15.6	-15.34	-16.443	-13.826	-11.225	-15.001	8.84	-29.256
94	0.094	-11.501	-11.271	-12.188	-17.078	-15.263	-15.579	-2.139	-25.755
95	0.095	-11.858	-6.425	-16.252	-13.932	-7.316	-13.831	-9.242	-9.687
96	0.096	-14.157	-13.775	-14.319	0.25	-8.463	-12.464	-5.508	-2.711
97	0.097	-15.298	-8.925	-9.677	2.827	-11.538	-5.103	-13.773	12.2
98	0.098	-13.342	-16.852	-11.417	0.582	-8.621	8.831	-12.746	29.619
99	0.099	-7.521	-5.047	-8.9	-14.235	-7.834	-16.325	-13.649	-5.415
100	0.1	-9.828	-12.987	-7.54	-27.71	-2.209	-19.613	-26.737	-30.58
101	0.101	-16.396	-20.144	-10.439	-11.765	-0.258	-10.328	-36.341	-17.04
102	0.102	-15.601	-16.467	-14.114	-5.313	-10.31	-13.042	-38.006	-12.978
103	0.103	-16.361	-17.628	-12.754	-22.669	-11.65	-15.56	-29.984	-24.191
104	0.104	-12.862	-16.662	-7.911	-24.945	-7.957	-22.522	-11.14	-14.101
105	0.105	-17.494	-9.888	-15.262	-14.244	-6.78	5.15	-8.56	1.583
106	0.106	-18.06	-12.405	-6.359	-0.637	-7.734	-6.08	-10.831	-12.556
107	0.107	-14.567	-13.188	-12.353	-12.768	-4.821	-9.368	16.894	-10.047
108	0.108	-13.204	-15.131	-11.381	-23.743	-7.329	-12.451	20.609	-17.007
109	0.109	-16.094	-7.786	-10.406	-27.949	-11.385	-15.149	3.612	-19.127
110	0.11	-13.366	-10.699	-14.663	-8.344	-10.793	2.666	-12.033	-9.423
111	0.111	-15.287	-11.481	-9.049	5.828	-11.359	0.357	-9.292	-7.654
112	0.112	-18.756	-10.712	-9.626	-6.9	-5.931	-6.027	-11.768	-15.571
113	0.113	-17.379	-21.562	-11.555	-4.529	-7.855	-7.951	-14.049	-11.312
114	0.114	-11.554	-20.025	-9.82	-27.906	-11.131	-6.196	9.423	-7.648
115	0.115	-18.891	-7.069	-11.174	-6.004	-9.378	-17.212	25.154	-11.123
116	0.116	-15.979	-12.303	-13.496	-8.679	-12.848	-10.04	5.462	-12.109
117	0.117	-15.184	-16.962	-12.331	-6.137	-10.513	-11.191	-12.307	-11.15
118	0.118	-12.844	-9.814	-11.167	-3.79	-9.341	-12.352	-19.243	-11.955
119	0.119	-16.302	-16.208	-13.868	-14.413	-5.654	-13.295	-25.606	-9.627
120	0.12	-12.995	-15.056	-13.663	-16.324	-7.961	-12.301	-23.652	-11.525
121	0.121	-15.882	-9.84	-12.297	-11.071	-9.108	-13.045	-18.416	-10.898
122	0.122	-20.698	-10.822	-14.808	6.376	-7.159	-8.959	2.313	-9.127
123	0.123	-16.034	-8.327	-15.573	-9.858	-7.535	-9.516	-5.982	-11.619
124	0.124	-8.28	-10.668	-11.115	-16.235	-9.652	-11.438	1.588	-5.217
125	0.125	-13.493	-15.525	-14.392	-18.175	-6.352	-14.327	-5.354	-13.147
126	0.126	-12.517	-14.96	-12.641	-26.871	-12.923	-10.833	-11.723	-18.372
127	0.127	-13.286	-12.065	-11.282	-15.838	-10.015	-7.524	-17.501	-3.648
128	0.128	-15.599	-13.422	-14.566	2.943	-9.235	-8.679	-15.732	-5.81
129	0.129	-13.665	-8.979	-10.5	0.454	-6.905	-14.663	-23.632	-19.375
130	0.13	-11.715	-14.414	-10.886	-11.131	-11.737	-12.105	-16.433	-17.6
131	0.131	-13.45	-15.012	-13.202	-8.996	-8.447	-11.296	-20.091	-12.942
132	0.132	-18.28	-14.441	-18.036	-10.933	-7.864	-9.338	-16.586	-11.575
133	0.133	-17.698	-12.709	-12.029	-16.153	-5.345	-11.249	-17.519	-12.722
134	0.134	-13.63	-14.081	-9.694	-11.527	-10.761	-11.811	-14.606	-11.571
135	0.135	-18.463	-17.392	-4.838	-7.288	-11.339	-14.3	-10.327	-12.536
136	0.136	-12.458	-10.824	-9.468	-10.966	-8.048	-7.894	-17.671	-9.638
137	0.137	-10.135	-13.745	-12.361	-7.472	-5.144	-8.652	-6.811	-7.124
138	0.138	-13.617	-19.757	-9.834	-17.125	-13.071	-9.404	-8.164	-12.758
139	0.139	-16.911	-14.155	-11.178	-18.291	-11.912	-9.973	-11.829	-10.856
140	0.14	-17.496	-13.592	-11.561	-17.147	-8.817	-8.029	-10.645	-14.14
141	0.141	-11.693	-11.67	-9.622	-11.929	-13.66	-8.593	-11.606	-10.055
142	0.142	-17.308	-12.252	-11.543	-14.83	-11.142	-8.189	-10.623	-13.506
143	0.143	-20.795	-13.615	-10.765	-10.558	-8.821	-7.788	-9.834	-10.194
144	0.144	-14.801	-15.948	-15.217	-11.335	-3.981	-10.681	-12.152	-7.269
145	0.145	-12.48	-13.046	-11.921	-9.421	-5.917	-11.052	-8.681	-11.699
146	0.146	-10.548	-19.042	-12.501	-15.394	-9.976	-11.423	-10.633	-6.237
147	0.147	-13.846	-14.787	-13.851	-9.746	-7.457	-7.934	-14.709	-5.628
148	0.148	-10.952	-14.023	-13.454	-11.659	-8.813	-12.366	-16.085	-7.528
149	0.149	-14.442	-12.107	-12.285	-11.09	-7.652	-15.234	-11.653	-12.9
150	0.15	-14.828	-14.042	-11.89	-14.03	-8.037	-11.753	-12.247	-14.829
151	0.151	-13.669	-12.305	-10.723	-9.222	-6.091	-9.431	-8.793	-18.119
152	0.152	-14.841	-13.669	-13.62	-7.299	-9.565	-11.539	-13.273	-15.208
153	0.153	-13.688	-12.325	-13.233	-11.36	-7.245	-9.598	-5.555	-9.398
154	0.154	-12.924	-12.72	-10.521	-8.858	-10.149	-6.114	-4.601	-8.621
155	0.155	-17.378	-14.661	-10.327	-10.234	-8.989	-9.016	-7.501	-12.082
156	0.156	-14.101	-8.859	-13.038	-12.365	-9.379	-10.147	-8.27	-6.049
157	0.157	-14.692	-12.92	-14.191	-8.687	-8.601	-15.941	-7.505	-11.657
158	0.158	-13.343	-12.343	-13.418	-11.978	-8.791	-11.871	-4.024	-22.476
159	0.159	-17.802	-12.93	-11.483	-13.153	-10.151	-9.93	-8.663	-30.398
160	0.16	-13.749	-15.832	-9.547	-12.007	-11.707	-10.508	-8.101	-20.32
161	0.161	-14.143	-15.449	-12.261	-13.937	-8.23	-2.751	-8.517	-16.619
162	0.162	-16.475	-13.13	-11.867	-9.09	-10.557	-5.839	-5.259	1.404
163	0.163	-13.577	-14.297	-7.026	-8.506	-10.946	-8.743	-10.13	14.195
164	0.164	-12.42	-13.149	-11.868	-7.932	-5.724	-13.002	-5.522	-6.879
165	0.165	-9.705	-14.313	-9.937	-8.539	-9.21	-10.682	-7.281	1.466
166	0.166	-14.546	-11.412	-14.005	-8.916	-7.276	-11.277	-14.258	-6.064
167	0.167	-16.488	-12.581	-11.493	-13.361	-5.538	-1.22	-11.39	10.211
168	0.168	-18.422	-14.53	-14.79	-6.766	-6.896	-17.097	-5.438	-21.699
169	0.169	-14.353	-14.339	-15.177	-9.275	-11.343	-14.971	-7.816	-35.231
170	0.17	-12.996	-13.571	-14.795	-13.349	-8.439	-13.047	-8.448	-31.162
171	0.171	-17.446	-12.224	-10.543	-16.843	-7.081	-11.309	-10.424	-12.391
172	0.172	-15.704	-9.515	-13.067	-12.218	-7.469	-6.663	-14.518	-2.313
173	0.173	-13.2	-10.693	-11.723	-9.299	-6.307	-5.305	-8.724	-11.583
174	0.174	-15.531	-9.156	-16.571	-1.383	-5.93	-11.699	-11.065	-8.864
175	0.175	-12.636	-13.619	-11.936	-9.747	-8.661	-5.688	-4.496	-6.334
176	0.176	-12.269	-22.339	-10.202	-10.722	-8.866	-15.373	-14.186	-22.591
177	0.177	-16.552	-16.33	-11.563	-17.5	-7.537	-6.486	-10.534	9.336
178	0.178	-11.738	-15.368	-9.249	-18.265	-8.914	-7.661	-9.419	4.879
179	0.179	-17.765	-10.544	-10.434	-14.225	-10.483	-23.731	-14.693	-32.668
180	0.18	-17.008	-8.033	-12.395	-7.69	-7.394	-16.783	-9.903	-17.594
181	0.181	-13.542	-13.648	-14.353	-1.715	-9.344	-10.419	-12.459	-31.152
182	0.182	-12.976	-13.071	-13.605	-13.892	-7.422	-12.375	-11.726	-18.782
183	0.183	-13.577	-9.784	-15.573	-8.669	-9.568	-7.179	-6.922	7.526
184	0.184	-17.079	-11.539	-16.384	-13.33	-8.805	-11.855	-14.3	-9.529
185	0.185	-12.642	-11.94	-15.262	-29.182	-8.047	-10.531	-7.553	-0.265
186	0.186	-14.4	-9.629	-11.815	-27.051	-11.356	-6.878	-11.849	-14.415
187	0.187	-16.928	-10.78	-12.243	-25.12	-13.494	-15.218	-7.819	-6.891
188	0.188	-12.482	-15.212	-12.68	1.209	-7.506	-7.886	-11.337	0.059
189	0.189	-13.078	-15.798	-8.281	19.975	-6.753	-4.996	-11.947	-19.121
190	0.19	-12.704	-19.292	-11.231	-17.743	-9.089	-12.95	-11.388	-21.658
191	0.191	-15.046	-20.656	-13.811	-22.775	-11.035	-12.003	-10.059	-28.647
192	0.192	-15.44	-14.096	-8.455	-9.279	-9.114	-9.123	-9.695	-22.289
193	0.193	-12.741	-11.215	-6.581	-5.258	-12.026	-8.37	-3.122	-20.408
194	0.194	-14.684	-17.23	-9.936	5.955	-10.674	-14.001	-4.108	-11.732
195	0.195	-14.495	-16.481	-9.422	-31.789	-9.324	-10.534	-8.414	-16.427
196	0.196	-13.14	-17.085	-12.008	-26.766	-9.717	-1.853	-12.517	-0.626
197	0.197	-13.914	-8.408	-12.468	-13.273	-7.792	-10.198	-10.63	-2.785
198	0.198	-14.503	-7.28	-13.69	7.412	-6.637	-15.432	-12.58	-8.637
199	0.199	-17.99	-16.987	-12.598	11.087	-8.772	-4.625	-16.705	-6.907
200	0.2	-17.612	-18.172	-11.5	-5.947	-13.228	-8.908	-10.967	-17.983
201	0.201	-14.719	-17.03	-15.047	-9.034	-11.305	-17.829	-13.349	-10.863
202	0.202	-16.662	-11.819	-12.795	-17.353	-9.571	-7.014	-13.985	-4.513
203	0.203	-14.735	-14.753	-14.027	-14.847	-10.937	-5.682	-10.753	-10.546
204	0.204	-17.649	-14.019	-9.647	-7.904	-7.652	-9.379	-10.185	-17.937
205	0.205	-12.432	-11.725	-15.139	-14.318	-6.505	-15.413	-11.562	-15.119
206	0.206	-14.379	-18.327	-15.795	-8.511	-12.514	-10.213	-4.244	-3.753
207	0.207	-14.968	-14.104	-13.937	-17.231	-10.008	-9.269	3.068	-14.863
208	0.208	-13.234	-11.831	-13.433	-12.663	-5.958	-11.827	-11.686	-13.607
209	0.209	-12.848	-13.789	-14.867	-11.434	-6.548	-11.077	-9.606	-14.839
210	0.21	-14.214	-13.233	-13.586	-12.719	-7.142	-10.515	-15.512	-13.744
211	0.211	-13.834	-13.835	-18.495	-9.269	-8.895	-9.962	-10.406	-14.768
212	0.212	-19.066	-12.494	-15.273	-16.694	-7.545	-8.255	-12.072	-13.855
213	0.213	-17.14	-13.865	-12.437	-7.849	-8.902	-11.767	-10.818	-13.107
214	0.214	-20.443	-17.93	-11.151	-9.08	-11.032	-10.434	-12.068	-12.338
215	0.215	-17.544	-10.008	-14.521	-20.969	-9.867	-9.304	-13.31	-11.812
216	0.216	-10.969	-10.414	-14.978	-19.501	-9.48	-9.702	-12.42	-13.783
217	0.217	-16.785	-9.268	-12.341	-23.815	-7.743	-10.481	-15.393	-15.564
218	0.218	-17.571	-14.518	-17.441	-14.995	-12.581	-14.757	-11.2	-9.831
219	0.219	-17	-15.509	-14.235	-9.066	-7.742	-7.821	-15.327	-2.567
220	0.22	-13.714	-13.012	-13.923	-9.133	-11.034	-12.669	-17.327	-1.656
221	0.221	-15.459	-15.348	-11.099	0.468	-8.132	-16.934	-17.193	-16.226
222	0.222	-7.531	-4.522	-11.557	-19.148	-8.514	-14.621	-16.676	-18.809
223	0.223	-8.693	-9.184	-12.983	-5.079	-1.162	-6.694	-16.161	-13.248
224	0.224	-5.594	-13.465	-10.139	7.629	4.06	-22.761	-17.588	-12.709
225	0.225	-2.691	-17.165	-15.425	-22.819	-4.846	-6.52	-18.995	-8.111
226	0.226	-1.912	-30.344	-14.9	-26.944	1.148	-0.135	-12.473	-8.727
227	0.227	-7.521	-14.492	-13.014	-23.337	-1.948	-2.079	2.184	-0.821
228	0.228	-8.096	-8.116	-4.164	14.343	-4.852	-10.779	4.274	-9.135
229	0.229	-16.794	-13.941	-3.046	19.302	-14.528	-6.125	-1.577	-6.019
230	0.23	-15.633	-19.177	-9.091	-12.731	-10.851	-1.874	-3.366	-12.819
231	0.231	-18.725	-17.638	-10.095	-41.832	-9.693	-5.565	-4.979	-6.867
232	0.232	-17.751	-16.292	-9.168	-23.108	-6.601	0.418	-6.456	-10.985
233	0.233	-16.974	-7.403	-3.203	-13.111	-11.438	-2.69	-15.473	-3.088
234	0.234	-17.742	-8.576	-4.014	-35.049	-10.665	-5.587	-9.548	-6.137
235	0.235	-18.319	-13.81	-7.528	-15.379	-8.34	-13.524	2.194	-10.96
236	0.236	-16.371	-24.661	-10.842	-12.935	-13.169	-14.492	-8.885	-10.198
237	0.237	-20.428	-31.826	-7.957	-19.962	-9.876	-11.574	-1.765	-15.83
238	0.238	-14.613	-12.285	-7.589	-13.628	-8.133	-19.503	-10.703	-17.787
239	0.239	-18.667	-3.969	-14.959	-31.074	-11.604	-14.266	-19.06	-15.854
240	0.24	-12.076	-6.49	-3.161	-9.99	-11.199	-11.348	-13.862	-17.619
241	0.241	-18.067	0.47	-7.81	32.532	-10.801	-10.559	-16.794	-9.692
242	0.242	-18.834	-1.654	-12.068	14.293	-12.73	-12.869	-26.504	5.982
243	0.243	-20.757	-11.325	-10.898	-13.412	-13.882	-14.796	-14.72	-13.177
244	0.244	-17.46	-6.086	-14.375	-18.476	-9.032	-16.723	5.977	-0.417
245	0.245	-18.028	-7.632	-9.14	-14.056	-9.599	-7.816	-2.354	6.532
246	0.246	-16.657	-6.263	-10.098	14.924	-9.007	-11.472	0.158	-25.392
247	0.247	-12.19	-5.097	-21.506	-11.434	-10.738	-19.761	-30.229	-11.819
248	0.248	-15.077	-8.563	-13.56	-28.486	-11.113	-3.687	7.316	-40.828
249	0.249	-12.546	-13.77	-17.804	-25.395	-10.707	-10.641	12.354	-14.489
250	0.25	-12.143	-20.535	-16.624	-33.717	-4.891	-12.745	-1.194	-17.759
251	0.251	-13.285	-21.297	-10.606	-20.956	-7.206	-6.922	-5.249	-20.859
252	0.252	-13.648	-9.085	-13.677	-9.366	-7.774	-8.655	-8.907	-18.139
253	0.253	-10.919	-3.836	-12.677	-3.024	-11.052	-10.178	-39.841	-10.569
254	0.254	-13.022	-14.835	-10.126	-1.098	-5.618	2.808	-27.406	24.476
255	0.255	-12.807	-21.967	-9.314	-27.419	-7.535	-9.371	-16.137	-10.737
256	0.256	-12.972	-7.611	-11.212	-16.2	-8.097	-10.908	-12.802	12.112
257	0.257	-14.491	-1.771	-11.754	35.277	-4.018	-0.824	-9.646	16.203
258	0.258	-17.949	-24.57	-9.961	57.331	-8.84	-12.614	-6.89	-17.835
259	0.259	-11.537	-21.434	-12.431	37.411	-5.538	-14.143	26.613	-22.275
260	0.26	-12.286	-24.101	-14.697	-41.929	-8.427	-6.968	31.106	-18.2
261	0.261	-13.035	-26.576	-17.547	-9.395	-10.929	1.957	18.768	-14.497
262	0.262	-12.426	-19.567	-16.33	-19.224	-13.242	-8.849	0.045	-24.531
263	0.263	-7.759	-30.169	-10.46	-10.285	-12.068	-15.979	-16.934	-33.791
264	0.264	-15.48	-16.584	-6.327	-2.111	-11.672	-9.565	-19.972	-8.227
265	0.265	-12.362	-11.327	-12.842	-9.413	-9.727	-22.7	-22.621	-18.268
266	0.266	-13.307	-12.829	-13.553	-29.294	-4.878	-24.416	-30.107	-21.341
267	0.267	-12.505	-5.635	-12.716	-11.041	-8.356	-3.688	-27.712	15.658
268	0.268	-14.806	-9.27	-1.808	-16.412	-10.278	-6.37	-21.261	0.6
269	0.269	-15.365	-12.726	-9.679	-21.415	-9.695	-19.121	-19.246	-31.297
270	0.27	-14.756	-15.794	-5.352	-16.916	-7.17	-16.768	-20.916	-18.879
271	0.271	-15.309	-14.789	-8.958	-20.907	-11.614	-10.366	-16.2	7.469
272	0.272	-16.64	-8.754	-10.04	-24.478	-5.021	-8.412	-14.763	-2.581
273	0.273	-16.991	-6.387	-17.321	-14.318	-4.239	-10.134	-2.876	-18.248
274	0.274	-15.803	-6.935	-16.278	-11.147	-4.997	-5.466	-20.195	-9.912
275	0.275	-16.162	-14.252	-13.685	-19.38	-6.919	-12.611	-8.496	-17.433
276	0.276	-14.978	-19.055	-15.935	-11.789	-10.21	-11.424	-19.076	-29.011
277	0.277	-19.207	-16.517	-12.382	-23.325	-8.464	-17.397	-20.944	-31.102
278	0.278	-17.445	-7.574	-15.599	-8.34	-9.817	-16.409	-12.153	-40.734
279	0.279	-12.582	-11.011	-12.616	16.914	-9.431	-11.558	-10.531	-21.352
280	0.28	-14.506	-11.947	-18.336	-6.827	-4.604	1.622	8.318	12.162
281	0.281	-12.754	-14.816	-12.651	-22.464	-5.191	7.441	46.905	7.723
282	0.282	-10.231	-10.521	-14.517	-14.107	-9.261	-1.246	30.529	3.68
283	0.283	-13.51	-9.71	-9.804	-6.488	-7.915	-12.262	-4.617	-45.468
284	0.284	-13.887	-13.155	-12.635	-8.722	-10.241	-7.993	-18.103	-25.503
285	0.285	-16.586	-9.833	-13.924	-15.041	-14.314	-9.142	-22.096	4.922
286	0.286	-13.862	-15.226	-12.51	-16.905	-9.479	-17.449	-25.685	-0.453
287	0.287	-15.398	-14.631	-9.549	-15.084	-8.908	-14.357	-22.308	4.606
288	0.288	-13.445	-15.193	-10.649	-13.429	-11.812	-11.478	-19.118	-8.953
289	0.289	-13.625	-14.59	-11.755	-17.562	-15.297	-12.28	-21.746	-4.885
290	0.29	-12.065	-13.209	-14.614	-8.608	-9.884	-16.333	-14.136	-16.085
291	0.291	-13.21	-20.531	-15.714	-14.554	-6.402	-11.47	-7.099	-19.374
292	0.292	-16.29	-13.139	-16.048	-13.452	-6.983	-5.456	-13.434	-10.057
293	0.293	-10.47	-16.011	-11.159	-8.527	-11.05	-6.192	-15.35	4.158
294	0.294	-16.076	-9.986	-13.041	-2.463	-10.668	-6.758	-13.584	11.753
295	0.295	-17.998	-17.312	-11.059	-13.027	-6.211	-16.84	-18.17	-13.942
296	0.296	-16.054	-8.401	-10.428	-11.577	-6.795	-18.172	-16.768	-17.189
297	0.297	-15.455	-11.862	-9.993	-10.287	-7.189	-6.34	-13.043	-14.084
298	0.298	-15.049	-12.818	-9.571	-9.042	-11.645	-11.006	-14.182	-16.794
299	0.299	-17.359	-11.847	-10.687	-12.08	-6.234	-12.357	-6.764	-14.295
300	0.3	-16.962	-12.619	-7.946	-14.939	-6.826	-8.66	-7.667	-2.65
301	0.301	-18.11	-16.681	-13.723	-6.981	-10.113	-7.482	-13.652	-9.006
302	0.302	-13.84	-14.752	-14.457	7.027	-7.21	-12.688	-17.689	-14.759
303	0.303	-17.313	-22.102	-13.846	-18.054	-10.692	-7.836	-24.25	-12.98
304	0.304	-14.019	-15.326	-10.529	-14.688	-10.316	-5.305	-14.576	-11.37
305	0.305	-16.135	-17.848	-12.239	-11.516	-10.706	-9.34	-10.888	-9.946
306	0.306	-17.293	-18.634	-10.858	-8.759	-11.101	-11.266	-14.346	-13.571
307	0.307	-13.809	-16.697	-17.221	-6.19	-9.173	-6.622	1.743	-17.006
308	0.308	-12.649	-14.758	-9.265	-17.71	-4.342	-12.019	8.745	-5.14
309	0.309	-12.263	-17.68	-16.6	-6.984	-7.836	-7.17	-6.127	-6.656
310	0.31	-14.195	-14.207	-9.807	-16.608	-8.435	-13.164	-11.884	-16.708
311	0.311	-15.743	-13.833	-14.043	-25.325	-7.879	-18.758	-6.625	-17.851
312	0.312	-14.388	-13.458	-14.804	-20.656	-9.254	-15.255	-8.161	-14.338
313	0.313	-10.132	-9.79	-14.212	-16.392	-7.919	-13.309	-9.529	-4.635
314	0.314	-14.195	-8.453	-9.546	-17.546	-10.067	-10.407	-10.716	-8.296
315	0.315	-11.693	-14.255	-10.105	-21.022	-9.695	-9.046	-9.577	-9.414
316	0.316	-12.087	-5.348	-8.736	-20.052	-6.225	-6.725	-14.825	-19.044
317	0.317	-11.711	-13.665	-12.019	-5.336	-11.066	-12.524	-8.072	-20.166
318	0.318	-13.658	-6.305	-9.879	18.094	-6.436	-10.183	-14.076	-11.774
319	0.319	-17.152	-9.211	-11.802	2.423	-8.185	-12.098	-8.446	-6.497
320	0.32	-15.037	-15.216	-11.408	-17.336	-9.551	-3.392	-7.854	-5.526
321	0.321	-13.112	-14.448	-16.241	-35.157	-12.85	-9.384	-13.862	-6.277
322	0.322	-18.149	-15.039	-11.398	-32.837	-8.024	-8.389	-9.796	-3.921
323	0.323	-13.519	-10.4	-13.334	-0.894	-11.319	-5.461	-20.628	-5.834
324	0.324	-14.119	-18.143	-13.921	-5.324	-7.256	-11.437	-9.585	-15.874
325	0.325	-11.619	-17.182	-12.574	7.072	-5.907	-7.352	9.193	-17.198
326	0.326	-18.016	-14.294	-10.253	-19.232	-7.271	-6.76	6.692	-20.853
327	0.327	-17.253	-15.083	-12.389	-15.93	-10.184	-6.168	-0.262	-19.674
328	0.328	-21.331	-15.875	-12.777	-0.268	-10.582	-9.053	1.866	-12.289
329	0.329	-16.507	-9.302	-18.589	19.498	-9.429	-11.548	-11.669	-15.173
330	0.33	-13.229	-15.307	-12.981	6.784	-8.663	-6.103	-13.4	-1.973
331	0.331	-12.657	-16.097	-12.416	-9.446	-8.475	-16.911	-14.912	-7.718
332	0.332	-14.019	-14.187	-11.84	-20.108	-4.802	-8.95	-19.118	-2.461
333	0.333	-12.675	-10.91	-12.43	-22.098	-12.161	-10.298	-12.721	-16.749
334	0.334	-13.074	-9.177	-11.076	-16.875	-6.943	-13.97	-16.217	-26.417
335	0.335	-16.761	-10.551	-10.694	-2.553	-9.854	-19.963	-21.454	-28.125
336	0.336	-12.322	-9.224	-12.833	-8.399	-7.347	-3.894	-28.245	-10.673
337	0.337	-18.917	-15.833	-15.552	-34.733	-11.412	12.356	-25.731	15.09
338	0.338	-10.999	-5.019	-10.526	-38.44	-9.474	5.971	-20.129	-1.917
339	0.339	-11.981	-6.38	-8.603	12.99	-8.894	-23.063	-9.305	-17.584
340	0.34	-12.96	-18.185	-16.356	20.331	-10.634	-27.13	-10.892	2.167
341	0.341	-17.225	-19.73	-13.269	-26.537	-10.24	-15.913	2.028	-15.636
342	0.342	-14.909	-18.377	-16.19	-8.361	-8.881	-32.939	17.889	-50.668
343	0.343	-10.082	-22.051	-16.973	-13.788	-7.714	-11.054	15.775	-25.507
344	0.344	-13.382	-20.894	-12.921	-28.896	-12.158	14.511	-5.509	-11.93
345	0.345	-10.489	-6.958	-13.513	-33.361	-4.412	-16.447	-8.223	-7.866
346	0.346	-18.44	-20.502	-12.94	-37.446	-3.428	-20.516	-10.725	-4.224
347	0.347	-14.971	-11.786	-10.042	-18.702	-6.318	13.539	-13.005	12.792
348	0.348	-14.014	-10.24	-12.565	-8.678	-5.534	0	-19.353	3.497
349	0.349	-11.122	-14.498	-5.221	6.947	-3.204	-20.711	-21.296	-16.265
350	0.35	-15.392	-18.178	-4.263	15.238	-12.67	-17.045	4.978	-13.78
351	0.351	-16.181	-9.861	-11.044	-18.286	-11.493	-13.758	-13.797	-30.059
352	0.352	-15.613	-10.838	-6.799	-13.864	-12.641	-10.666	-10.558	-10.926
353	0.353	-10.979	-7.938	-6.039	-9.828	-5.27	-13.385	-13.741	-23.721
354	0.354	-19.889	-12.204	-10.891	-13.55	-8.16	-15.909	-11.052	-7.489
355	0.355	-13.508	-11.432	-8.965	-10.292	-7.366	-8.953	-13.562	-22.409
356	0.356	-12.356	-13.376	-9.556	-7.219	-8.129	-2.584	-11.192	-5.009
357	0.357	-13.336	-12.803	-10.914	-9.944	-7.53	-16.159	-17.53	-16.642
358	0.358	-16.24	-11.065	-10.54	-2.405	-8.091	-14.434	-11.659	-18.787
359	0.359	-15.472	-14.552	-13.446	-9.39	-1.49	-9.803	-9.848	-1.392
360	0.36	-14.702	-13.202	-17.902	-20.056	-0.703	-14.083	-5.179	-3.752
361	0.361	-16.641	-12.82	-12.486	-18.115	-8.041	-10.423	-6.548	-10.165
362	0.362	-14.718	-9.146	-10.562	-9.432	-8.992	-11.609	-5.484	-12.159
363	0.363	-15.309	-9.531	-15.213	-4.857	-8.195	-6.398	-9.04	-6.983
364	0.364	-9.51	-16.093	-14.638	-3.57	-10.497	-7.378	-12.216	-8.554
365	0.365	-15.132	-13.171	-14.249	-7.296	-9.893	-9.909	-11.315	-18.642
366	0.366	-13.207	-15.682	-9.802	-25.334	-14.519	-13.992	-13.864	-12.275
367	0.367	-12.637	-13.351	-13.862	-12.638	-7.916	-7.428	-19.512	-13.456
368	0.368	-16.718	-11.423	-9.024	-10.344	-13.898	-11.703	-27.467	-12.493
369	0.369	-13.259	-13.358	-13.666	4.55	-9.823	-2.83	-15.703	2.194
370	0.37	-16.579	-15.088	-10.767	2.583	-9.241	-8.869	1.672	-4.231
371	0.371	-20.668	-11.603	-15.604	-13.32	-9.818	-18.573	-5.322	1.519
372	0.372	-12.748	-12.965	-12.324	-24.01	-10.399	-14.92	-7.497	-3.756
373	0.373	-9.293	-15.882	-12.894	-22.171	-12.921	-13.793	-5.627	-18.134
374	0.374	-12.414	-13.951	-11.544	-10.012	-9.629	-8.604	-14.404	-16.238
375	0.375	-17.283	-13.573	-13.87	-21.044	-8.47	-7.685	-12.912	-14.534
376	0.376	-14.795	-15.715	-10.972	-10.987	-9.622	-6.941	-17.213	-16.113
377	0.377	-15.61	-11.283	-13.683	0.797	-6.921	-15.87	-5.451	-23.327
378	0.378	-13.71	-14.589	-11.758	-23.072	-9.835	-14.746	-10.133	-14.465
379	0.379	-11.813	-18.683	-10.989	-33.189	-8.691	-13.813	-8.811	-13.321
380	0.38	-17.262	-10.78	-6.527	-23.981	-7.549	-9.01	-17.765	-10.265
381	0.381	-16.711	-7.334	-12.526	1.494	-9.677	-6.534	-11.821	2.481
382	0.382	-13.45	-14.717	-10.206	32.372	-11.039	-0.968	-2.196	-9.731
383	0.383	-15.225	-17.634	-15.035	-13.596	-6.789	-10.486	-14.061	-24.068
384	0.384	-16.611	-11.653	-13.096	-19.669	-8.538	-9.364	-22.046	-22.193
385	0.385	-17.038	-4.292	-10.19	7.947	-8.935	-10.563	-14.933	-2.898
386	0.386	-12.242	-9.152	-10.575	-17.256	-10.295	-5.379	-23.886	-5.45
387	0.387	-12.865	-13.436	-11.927	-3.747	-11.461	-10.259	-8.254	-7.793
388	0.388	-13.491	-25.659	-9.029	8.542	-9.535	-4.274	-1.914	-9.911
389	0.389	-16.045	-27.455	-11.741	-25.57	-11.485	-6.612	15.474	-11.873
390	0.39	-19.377	-25.953	-15.211	-2.774	-9.949	-7.214	22.426	-13.66
391	0.391	-19.032	-21.752	-8.64	-23.521	-5.505	-13.245	-9.526	-12.123
392	0.392	-17.149	-18.131	-15.418	-27.298	-7.454	-18.884	-32.374	-10.777
393	0.393	-12.936	-12.185	-9.416	-17.309	-10.369	-20.864	-19.988	-25.144
394	0.394	-17.821	-13.223	-11.747	-14.263	-7.867	-10.817	-8.78	-0.006
395	0.395	-13.227	-18.115	-13.688	-17.018	-13.304	-9.438	-25.852	3.313
396	0.396	-12.693	-13.911	-15.629	-9.517	-9.835	-8.274	-41.559	-18.54
397	0.397	-15.267	-9.911	-12.734	-2.596	-7.913	-11.784	-27.465	-21.28
398	0.398	-14.937	-11.906	-11.389	3.742	-8.515	-6.562	11.022	-8.501
399	0.399	-14.605	-10.033	-12.763	-17.578	-11.051	-3.661	38.664	-1.526
400	0.4	-12.718	-9.522	-12.384	-9.269	-10.69	-9.682	-6.84	-3.656
401	0.401	-14.696	-9.207	-13.568	-16.841	-10.336	-8.926	23.553	-9.48
402	0.402	-13.181	-12.568	-10.895	-9.909	-9.975	-9.509	39.99	-18.206
403	0.403	-17.674	-13.024	-11.12	-16.312	-8.842	-8.928	-25.626	-13.553
404	0.404	-17.136	-11.94	-12.511	-22.144	-13.118	-7.193	-34.536	-17.82
405	0.405	-14.281	-8.547	-12.739	-23.916	-5.403	-6.807	-58.923	-16.649
406	0.406	-13.941	-10.754	-16.447	-25.492	-10.656	-1.382	-51.571	-15.492
407	0.407	-19.397	-11.985	-11.644	-26.865	-9.711	-10.859	-44.975	-20.703
408	0.408	-14.601	-11.683	-13.611	-23.19	-7.219	-17.243	-38.954	-5.993
409	0.409	-16.586	-12.545	-16.553	-10.042	-4.922	-6.406	-11.233	0.393
410	0.41	-18.375	-10.701	-11.752	-36.382	-8.426	-16.467	13.973	-17.01
411	0.411	-12.035	-13.705	-8.497	-10.081	-9.03	-12.79	73.618	8.738
412	0.412	-13.423	-18.062	-12.597	27.642	-14.088	-16.458	33.012	-1.323
413	0.413	-14.821	-27.062	-12.243	22.608	-10.049	-15.288	25.656	-16.997
414	0.414	-16.024	-26.007	-13.636	-0.235	-13.56	-10.044	5.713	-19.7
415	0.415	-14.122	-17.79	-9.992	-10.109	-9.137	-7.126	-24.685	-22.226
416	0.416	-15.324	-14.797	-16.61	18.919	-9.738	-9.63	-23.556	-25.532
417	0.417	-10.523	-10.07	-13.732	-15.173	-8.407	-13.678	-29.022	-32.488
418	0.418	-8.624	-12.691	-14.538	-19.636	-1.073	-2.827	-13.932	-9.079
419	0.419	-8.082	-24.996	-10.499	-15.569	2.005	1.836	-9.431	6.597
420	0.42	-12.182	-19.88	-14.014	-26.776	-2.848	-5.298	-21.73	14.937
421	0.421	-20.154	-12.049	-8.045	-23.468	-3.639	-14.191	-10.407	2.182
422	0.422	-11.874	-7.888	-20.275	23.542	1.962	-5.868	6.719	4.522
423	0.423	-12.884	-14.37	-8.119	-9.973	-8.887	-4.901	-2.481	-14.654
424	0.424	-10.023	-15.619	-9.707	-40.371	-4.256	-1.997	-5.138	-22.239
425	0.425	-12.58	-12.612	-8.389	-23.92	-14.328	-15.134	-7.679	-24.598
426	0.426	-8.565	-5.923	-9.586	-28.96	-2.529	-17.048	-14.715	-5.46
427	0.427	-13.441	-12.005	-6.133	12.27	-4.082	-8.31	-25.416	-12.997
428	0.428	-14.046	-3.173	-11.392	6.875	-2.726	-12.924	-27.378	-24.599
429	0.429	-16.973	-2.091	-26.132	32.049	-1.562	-14.25	-18.691	-5.434
430	0.43	-15.639	-5.275	-11.256	0.114	-19.554	-5.327	-14.041	-7.939
431	0.431	-17.026	-16.187	-9.344	-3.955	-12.003	-8.785	-15.402	-19.538
432	0.432	-14.912	-26.307	-18.083	-0.262	-9.673	-11.861	-9.01	-17.389
433	0.433	-16.861	-19.976	-13.466	-24.013	-16.056	-8.939	-10.143	7.774
434	0.434	-11.069	-38.031	-12.144	-27.069	-10.242	-11.437	-13.221	-2.293
435	0.435	-13.408	-14.86	-11.012	-24.359	-15.459	-10.645	-10.296	-17.974
436	0.436	-11.487	-11.804	-14.52	-31.879	-13.902	0.213	-16.269	-15.222
437	0.437	-14.783	-14.554	-9.317	3.171	-12.541	-14.09	-7.347	-22.747
438	0.438	-15.363	8.616	-8.367	-32.029	-6.144	-19.893	-13.305	-6.483
439	0.439	-14.982	-7.103	-21.545	-0.063	-9.613	-32.074	-14.226	-4.333
440	0.44	-16.338	-9.846	-8.022	-4.101	-14.824	-17.751	-11.271	-17.888
441	0.441	-11.503	-12.393	-9.783	7.121	-8.033	-8.065	-8.702	-30.09
442	0.442	-16.149	-14.735	-17.733	-2.994	-8.782	-2.849	-11.002	-15.777
443	0.443	-13.237	-4.089	-7.688	-24.889	-7.986	-7.509	-4.417	-9.971
444	0.444	-12.843	-17.635	-8.86	-33.197	-7.388	-23.372	-3.612	-36.275
445	0.445	-16.127	-8.921	-10.029	-25.634	-6.786	-25.466	-12.453	-17.461
446	0.446	-12.047	-13.549	-9.067	-18.657	-8.511	-0.286	-11.241	20.305
447	0.447	-11.641	-12.173	-8.101	0.544	-5.972	2.999	-16.419	-4.866
448	0.448	-12.982	-10.989	-3.84	-6.955	-7.301	-12.671	-9.567	-18.421
449	0.449	-17.806	-12.125	-11.192	-13.878	-3.211	-9.922	-13.711	-22.495
450	0.45	-23.789	-13.077	-2.285	-3.235	-6.674	-7.388	-19.211	-3.728
451	0.451	-29.382	-10.137	-1.119	-20.645	-9.941	-14.363	-12.58	-13.797
452	0.452	-18.523	-16.092	-6.337	-27.592	-8.756	-12.228	-9.962	-16.911
453	0.453	-13.857	-8.695	-5.356	-12.653	-11.437	-6.415	-10.663	-8.593
454	0.454	-15.191	-5.741	-13.279	-10.674	-7.153	-11.619	-10.08	-11.083
455	0.455	-11.492	-17.108	-16.365	-8.887	-5.776	-10.058	-9.535	-8.761
456	0.456	-17.47	-24.984	-13.447	-13.474	-11.17	-5.78	-18.483	-10.89
457	0.457	-14.345	-11.958	-17.694	-26.381	-9.212	-12.147	-22.186	-8.965
458	0.458	-9.486	-10.168	-12.057	-10.472	-8.609	-6.139	-30.487	-7.242
459	0.459	-11.976	-11.678	-15.522	-8.354	-7.999	-5.167	-23.104	-8.784
460	0.46	-11.18	-4.456	-18.793	-14.117	-6.617	-6.103	-8.335	-7.407
461	0.461	-21.989	-8.055	-13.343	-12.333	-11.047	-10.34	-6.125	-8.556
462	0.462	-10.924	-9.138	-13.881	-13.789	-10.443	-9.548	23.019	-9.692
463	0.463	-12.246	-5.964	-13.269	-6.521	-7.907	-13.036	19.018	-10.645
464	0.464	-15.891	-12.663	-16.142	-7.647	-7.5	-11.104	15.385	0.186
465	0.465	-12.377	-11.803	-10.3	-13.592	-12.322	-9.357	25.471	-4.081
466	0.466	-13.312	-7.641	-17.615	0.426	-10.37	-14.184	28.568	-21.11
467	0.467	-14.244	-12.377	-14.675	-5.325	-7.453	-6.824	-14.007	-4.864
468	0.468	-13.439	-4.924	-15.406	-14.022	-10.918	-13.606	-56.582	-11.267
469	0.469	-12.621	-11.592	-13.039	-15.527	-9.54	-12.833	-61.985	-17.04
470	0.47	-13.169	-15.76	-11.062	-16.822	-5.448	-3.921	-46.87	-22.221
471	0.471	-11.199	-17.982	-9.077	0.249	-10.269	-5.086	-42.417	-17.525
472	0.472	-4.588	-18.449	-7.288	7.271	-9.675	0.121	-30.016	4.138
473	0.473	-5.327	-22.983	-6.858	-7.53	-6.76	-2.8	4.078	7.205
474	0.474	-9.364	-17.453	-8.163	-9.408	-8.115	-15.97	54.415	4.458
475	0.475	-7.397	-17.921	-11.014	-7.634	-7.718	-14.032	74.371	-8.331
476	0.476	-14.723	-17.238	-12.902	-12.222	-9.851	-19.263	44.006	-34.088
477	0.477	-23.589	-21.187	-11.691	-16.433	-10.229	-23.924	16.345	-30.812
478	0.478	-20.074	-13.146	-10.867	-22.729	-12.935	-16.769	1.257	-15.138
479	0.479	-19.074	-7.04	-15.273	-9.481	-12.738	-7.872	-21.567	-17.849
480	0.48	-12.274	-10.027	-13.303	2.807	-8.289	-9.044	-17.478	-15.333
481	0.481	-23.663	-20.759	-11.509	1.318	-11.592	-3.818	-21.122	-13.004
482	0.482	-18.99	-22.023	-11.076	-14.499	-7.532	-2.848	-31.15	-10.873
483	0.483	-17.606	-18.262	-9.677	-37.862	-7.151	-10.786	-28.016	-12.809
484	0.484	-13.903	-12.171	-10.794	-3.38	-8.513	-9.825	-30.696	-7.566
485	0.485	-15.031	-15.186	-11.137	-7.795	-8.126	-12.736	-23.13	-31.357
486	0.486	-15.963	-16.054	-13.027	-20.144	-6.199	-8.484	-20.774	-14.329
487	0.487	-20.769	-6.283	-15.887	-8.881	-8.919	-1.126	-22.88	-5.035
488	0.488	-12.803	-17.994	-12.166	-12.1	-10.471	-5.973	-20.91	-19.168
489	0.489	-18.001	-19.433	-8.833	-27.729	-9.116	-3.469	-15.656	4.069
490	0.49	-15.064	-12.188	-13.641	14.923	-9.888	-12.393	-17.179	0.986
491	0.491	-14.261	-13.266	-10.311	33.182	-12.215	-1.559	-15.791	-1.723
492	0.492	-18.283	-21.512	-12.021	5.579	-9.507	-2.903	-14.596	-9.278
493	0.493	-11.67	-11.762	-11.603	-19.526	-7.577	-19.925	-20.571	-30.371
494	0.494	-14.15	-12.845	-14.856	-15.036	-8.354	-31.532	-32.343	-27.645
495	0.495	-16.443	-21.109	-15.213	-10.938	-8.163	-16.637	-27.674	-14.879
496	0.496	-16.992	-15.819	-17.119	-29.663	-8.943	4.645	-26.303	1.396
497	0.497	-13.664	-10.924	-15.153	-26.324	-9.528	-9.469	-29.967	-4.944
498	0.498	-13.045	-11.644	-11.648	-16.967	-9.724	-32.678	-26.471	4.748
499	0.499	-12.622	-0.949	-12.979	2.833	-6.633	-10.808	-10.396	-0.471
500	0.5	-13.94	-16.768	-10.836	0.365	-8.772	3.322	1.213	-5.113
501	0.501	-15.075	-18.858	-11.983	-15.834	-7.616	-9.449	-22.206	-3.735
502	0.502	-13.886	-16.879	-13.127	-22.18	-11.108	-11.782	6.051	-20.756
503	0.503	-15.009	-18.587	-10.988	-27.955	-8.205	-22.424	9.725	-37.005
504	0.504	-14.19	-13.907	-9.044	-26.165	-7.826	-12.749	33.524	-13.576
505	0.505	-10.278	-15.236	-12.141	-30.77	-4.347	-17.981	24.234	-10.468
506	0.506	-16.042	-14.062	-9.435	-23.575	-8.413	-13.341	15.912	-2.128
507	0.507	-11.939	-3.212	-15.244	-3.992	-7.066	-11.978	-12.356	0.4
508	0.508	-12.476	3.99	-9.634	38.61	-11.52	-10.819	-8.694	-11.206
509	0.509	-10.496	-15.495	-11.571	-3.923	-8.618	-23.975	-12.001	-21.842
510	0.51	-15.875	-23.781	-14.865	-20.336	-7.26	-18.752	-15.106	-23.771
511	0.511	-15.26	-21.212	-20.293	-35.407	-10.547	-10.838	-12.386	-15.056
512	0.512	-14.652	-18.805	-12.355	-21.834	-10.161	4.999	-14.9	-16.609
513	0.513	-15.192	-16.623	-9.256	24.058	-7.456	2.853	-12.549	-9.461
514	0.514	-13.8	-18.553	-14.093	-18.485	-7.063	-2.941	-14.668	-8.3
515	0.515	-14.159	-16.801	-13.328	-46.14	-4.155	-8.121	-16.605	-16.622
516	0.516	-16.253	-15.242	-14.103	-0.649	-5.321	-6.484	-11.382	-4.817
517	0.517	-10.223	-8.099	-14.7	5.366	-8.806	0.733	-9.845	-3.282
518	0.518	-19.87	-14.544	-14.128	-22.31	-9.187	-0.376	-8.545	-24.953
519	0.519	-10.942	-8.546	-8.715	-27.359	-13.634	-11.168	-7.468	-21.863
520	0.52	-16.923	-11.542	-16.657	-13.822	-9.562	-6.887	-1.541	-24.586
521	0.521	-17.874	-14.249	-9.308	-17.878	-9.169	-3.187	-4.684	13.908
522	0.522	-14.957	-9.845	-14.154	-21.527	-6.842	0.363	-9.561	19.317
523	0.523	-8.938	-15.464	-9.909	-11.448	-6.448	-9.162	-8.802	4.222
524	0.524	-12.978	-16.202	-13.979	-8.365	-12.435	-17.942	-14.405	-18.622
525	0.525	-12.377	-6.221	-9.159	-11.095	-8.173	-18.986	-13.785	-14.572
526	0.526	-17.006	-13.339	-12.463	-3.561	-10.483	-9.053	-13.174	-3.385
527	0.527	-16.404	-12.181	-11.897	-10.535	-8.54	-10.075	-12.604	-20.468
528	0.528	-16.782	-8.758	-11.522	-16.954	-9.109	-13.607	-14.001	-23.592
529	0.529	-13.469	-14.067	-12.888	-11.184	-6.194	-8.487	-13.676	-9.465
530	0.53	-14.609	-15.062	-14.062	-9.458	-9.666	-11.558	-14.917	-16.974
531	0.531	-14.205	-12.567	-8.072	-7.91	-9.262	-16.065	-15.372	-19.247
532	0.532	-12.271	-13.36	-14.078	-9.286	-6.335	-12.176	-11.96	-12.828
533	0.533	-12.083	-13.791	-10.03	-8.171	-9.013	-7.39	-7.197	-10.865
534	0.534	-14.019	-15.505	-9.467	-9.4	-10.14	-8.136	-1.258	-16.082
535	0.535	-18.266	-11.313	-11.422	-4.213	-6.613	-10.122	-13.503	-14.541
536	0.536	-14.18	-7.668	-12.023	-7.169	-3.282	-11.638	-8.321	-15.919
537	0.537	-15.511	-11.918	-10.683	-9.749	-8.08	-11.274	-12.999	-9.54
538	0.538	-12.202	-12.343	-11.091	-13.849	-7.47	-11.711	-11.678	-13.04
539	0.539	-17.99	-9.746	-10.712	-13.286	-11.529	-8.271	-10.553	-12.094
540	0.54	-13.922	-13.057	-10.337	-11.41	-9.04	-10.732	-14.067	-11.114
541	0.541	-20.49	-12.05	-6.864	-9.699	-6.754	-13.667	-13.131	-10.311
542	0.542	-16.214	-14.216	-13.453	-7.198	-5.62	-10.008	-8.328	-4.666
543	0.543	-15.415	-13.16	-12.497	-10.532	-8.315	-11.457	-12.608	-14.114
544	0.544	-10.558	-9.594	-9.987	-9.433	-8.648	-12.567	-6.995	-10.424
545	0.545	-15.199	-11.94	-12.32	-10.624	-5.686	-10.523	-8.94	-13.893
546	0.546	-16.94	-11.892	-14.273	-7.172	-10.073	-9.364	-6.992	-12.909
547	0.547	-17.335	-11.792	-8.3	-10.142	-9.435	-10.279	-11.052	-9.992
548	0.548	-15.974	-11.701	-10.641	-12.893	-9.006	-13.07	-6.21	-12.487
549	0.549	-20.032	-15.355	-11.233	-9.441	-3.548	-11.182	-0.186	-10.147
550	0.55	-12.086	-9.947	-7.953	-12.37	-11.475	-9.634	-5.77	-13.62
551	0.551	-15.548	-14.748	-13.373	-11.234	-10.524	-5.663	-6.317	-10.317
552	0.552	-14.573	-12.708	-13.956	-7.792	-15.393	-13.522	-3.018	-9.712
553	0.553	-15.563	-11.989	-14.541	-11.895	-9.414	-7.6	-5.893	-8.364
554	0.554	-14.798	-6.146	-12.802	-4.97	-8.642	-8.601	-10.697	-10.684
555	0.555	-12.466	-8.429	-13.186	-4.03	-10.565	-9.444	-12.577	-15.494
556	0.556	-15.923	-14.907	-11.829	-11.993	-8.611	-17.281	-9.637	-10.83
557	0.557	-16.489	-27.976	-14.728	-12.99	-10.338	-12.022	-9.999	-6.747
558	0.558	-14.735	-41.455	-11.05	-15.908	-9.937	-12.928	-12.322	-8.081
559	0.559	-13.385	-18.556	-12.397	-11.637	-13.219	-8.554	-11.164	-10.387
560	0.56	-11.072	-27.786	-10.266	-7.601	-10.302	3.748	-16.394	-9.997
561	0.561	-13.227	-53.26	-16.265	-11.126	-9.13	5.502	-9.822	-4.009
562	0.562	-15.979	-22.22	-15.5	-14.468	-5.62	-8.894	-15.825	-1.507
563	0.563	-14.887	15.381	-13.182	-16.251	-11.391	-34.135	-11.766	-13.694
564	0.564	-12.05	0.354	-8.346	-9.279	-9.047	-51.301	-12.355	-8.44
565	0.565	-14.798	-4.004	-11.638	-10.281	-4.183	-73.242	-11.783	-13.044
566	0.566	-14.417	16.813	-5.06	-7.82	-6.13	-36.152	-10.056	-14.379
567	0.567	-13.639	35.672	-11.063	-3.767	-9.07	-20.921	-9.688	-15.533
568	0.568	-11.698	-15.72	-13.4	-1.847	-9.496	-16.381	-10.111	-12.031
569	0.569	-7.427	-97.121	-11.475	-11.949	-9.899	4.348	-11.297	-8.928
570	0.57	-9.168	-151.237	-12.052	-27.861	-5.852	8.102	-10.945	-7.949
571	0.571	-7.846	-82.069	-10.32	-30.016	-8.415	-29.563	-6.704	-10.454
572	0.572	-12.324	52.326	-7.806	-16.488	-8.845	-85.276	-12.535	-4.802
573	0.573	-18.905	148.575	-15.181	-7.799	-10.974	-48.567	-8.496	-2.837
574	0.574	-19.683	61.13	-7.833	-6.269	-4.94	-42.223	-7.922	-4.756
575	0.575	-15.651	-50.166	-14.63	-13.442	-10.914	-133.905	-5.98	0.666
576	0.576	-25.174	-7.043	-15.434	-22.358	-8.577	-15.489	-10.045	-5.888
577	0.577	-18.823	32.41	-16.245	-4.38	-10.51	127.751	-12.562	-19.038
578	0.578	-24.832	44.21	-15.701	-6.924	-11.098	146.901	-9.273	-24.845
579	0.579	-19.609	-9.984	-16.307	-13.918	-8.224	164.298	-9.664	-51.162
580	0.58	-10.711	-19.85	-16.925	-20.337	-9.596	180.177	-11.603	-47.464
581	0.581	-4.733	-28.747	-15.605	-6.822	-15.964	79.158	-7.347	-23.696
582	0.582	0.471	-150.879	-8.282	-1.633	-16.697	-39.286	-6.961	-14.46
583	0.583	-6.312	-168.291	-7.359	-0.109	-15.832	40.274	-10.246	-0.4
584	0.584	-14.274	-57.002	-8.385	-1.484	-22.336	83.453	-12.363	12.285
585	0.585	-23.996	-71.315	-9.222	2.14	-16.26	-8.672	-8.674	5.259
586	0.586	-25.177	-84.46	-14.911	-1.385	-12.132	-116.116	-10.994	3.087
587	0.587	-21.722	-24.825	-11.507	-17.484	-4.158	-72.976	-8.863	12.736
588	0.588	-14.403	29.372	-17.588	-33.799	11.925	71.708	-2.862	0.52
589	0.589	-7.686	98.463	-12.058	-6.187	33.006	-24.617	-2.089	-13.831
590	0.59	-13.705	179.132	-16.98	-2.571	30.264	-112.212	-2.869	-31.291
591	0.591	-19.308	189.946	-13.763	-12.672	12.4	-96.39	0.611	-33.635
592	0.592	-25.893	41.864	-13.251	-15.81	-22.708	-24.236	-9.464	-35.794
593	0.593	-14.476	-106.415	-16.806	-18.569	-47.969	-142.516	-28.242	-26.14
594	0.594	-6.552	-10.282	-13.588	-36.43	-43.647	-158.046	-20.711	-17.47
595	0.595	-7.927	217.274	-7.08	-24.883	-39.708	-27.876	-27.696	-6.477
596	0.596	-4.265	124.298	-2.317	-5.796	-28.604	94.555	-12.811	3.536
597	0.597	-15.115	96.146	-8.407	-18.631	-11.66	14.869	-10.885	-10.858
598	0.598	-16.463	-32.111	-12.558	-16.371	-8.642	-28.309	-19.605	-5.117
599	0.599	-20.118	-148.629	-14.57	-5.772	16.832	-41.468	-8.588	-6.932
600	0.6	-28.443	-169.962	-19.287	-11.638	26.801	-101.157	-7.244	-14.946
601	0.601	-16.613	-189.413	-17.609	-9.97	29.829	-68.616	-6.101	-22.163
602	0.602	7.221	-172.276	-15.165	-14.669	10.024	59.804	-2.627	-7.871
603	0.603	-9.782	-61.191	-14.846	-10.475	-7.877	7.253	-12.311	-21.443
604	0.604	-25.436	-46.952	-17.822	-16.932	-19.594	-104.122	-18.708	-19.729
605	0.605	-33.742	-86.499	-18.276	-13.521	-21.783	-60.944	-17.555	-8.721
606	0.606	-25.406	-57.748	-17.177	-3.916	-19.896	4.759	-18.536	-4.505
607	0.607	-17.826	-22.225	-17.044	-2.854	-16.468	-14.019	-17.579	-8.244
608	0.608	-6.175	-11.434	-16.914	-4.098	-14.783	-49.555	-9.656	-14.304
609	0.609	-4.019	-21.402	-13.292	-9.405	-16.389	-38.602	-10.64	-9.155
610	0.61	1.781	-30.504	-14.128	-9.291	-12.192	50.324	-7.752	1.611
611	0.611	10.42	-22.585	-8.763	-8.398	-26.597	110.037	-8.554	7.173
612	0.612	24.64	-0.713	-6.901	-4.192	-28.578	99.274	-7.816	-11.641
613	0.613	11.039	-7.41	-8.921	-13.166	-12.718	109.063	-2.23	-24.465
614	0.614	-15.293	-25.612	-13.065	-14.4	-14.864	28.25	-4.175	-31.519
615	0.615	-41.61	-30.892	-12.728	-11.35	14.119	-134.457	-0.891	-16.695
616	0.616	-44.869	-5.719	-11.411	-12.351	26.457	-111.247	5.68	0.681
617	0.617	-35.543	-1.432	-4.846	-8.148	15.165	-47.76	15.353	-10.983
618	0.618	-43.823	2.529	-9.699	-10.535	-8.709	9.912	1.024	-17.435
619	0.619	-20.602	6.117	-17.644	-8.663	-11.884	-42.559	6.822	-15.567
620	0.62	1.257	-4.063	-12.437	-10.663	13.589	-26.697	-9.061	-13.887
621	0.621	-7.036	-13.364	-13.427	-18.482	3.457	161.308	-6.942	-12.404
622	0.622	-24.799	6.397	-3.771	-17.58	-31.042	186.935	-12.763	-8.214
623	0.623	-17.794	24.269	-15.578	-10.851	-53.911	117.129	-24.978	-14.639
624	0.624	1.381	50.106	-4.555	-13.408	-41.554	11.008	-36.019	-20.658
625	0.625	3.901	53.36	-0.306	-15.776	-22.787	-85.257	-23.062	-32.485
626	0.626	-7.716	24.916	-1.476	-6.348	-12.722	-102.609	-17.837	-8.674
627	0.627	-26.904	-1.485	-4.963	-7.551	-3.416	-54.86	-16.293	-11.974
628	0.628	-29.439	-4.754	-16.776	-13.569	10.717	-40.661	-12.05	-15.115
629	0.629	-22.485	-20.444	-8.851	-6.221	-2.047	-53.877	-10.897	-17.883
630	0.63	-7.613	-23.352	-13.11	-7.216	-32.381	-42.043	-12.062	20.557
631	0.631	-9.564	-5.759	-14.273	-6.487	-44.691	-31.348	-11.092	25.918
632	0.632	-18.275	-27.108	-8.266	-18.704	-70.948	-41.557	-12.054	30.934
633	0.633	-3.928	-30.136	1.429	-20.455	-47.113	-33.029	-14.561	35.388
634	0.634	5.774	-27.828	0.3	3.344	-37.782	-8.856	-10.499	-2.147
635	0.635	-20.539	-30.214	3.82	-6.717	-18.029	13.248	-12.434	-17.223
636	0.636	-9.315	-36.739	0.752	-16.016	5.186	-6.523	-7.788	-30.746
637	0.637	-6.041	-23.305	-2.131	-1.908	14.428	35.911	-10.692	-26.657
638	0.638	9.593	-18.088	-6.36	-4.464	34.128	74.433	-7.212	-22.95
639	0.639	-27.419	5.747	-8.659	-6.824	36.655	39.278	-3.912	-12.881
640	0.64	-42.53	-11.32	-19.469	-25.983	48.341	-29.459	-9.71	-28.557
641	0.641	-28.961	-8.298	-20.974	-18.413	50.548	-39.434	-2.343	-20.256
642	0.642	-24.853	-11.148	-22.265	-11.431	52.556	-173.636	-5.237	-22.788
643	0.643	-13.59	-3.826	-21.029	-9.281	54.324	-269.724	-0.981	-15.84
644	0.644	-3.492	-20.36	-17.471	-3.452	33.632	-42.18	-0.23	-13.715
645	0.645	-12.731	11.291	-16.436	-1.683	19.495	112.839	-5.082	-7.895
646	0.646	-15.41	6.732	-5.521	-9.575	-19.048	141.063	-11.102	8.014
647	0.647	-28.16	35.673	-6.803	-13.779	-24.477	13.5	-13.439	-2.588
648	0.648	-35.108	69.601	-18.553	-28.056	-29.464	-9.06	-8.61	-0.634
649	0.649	-11.686	65.101	-20.054	-10.61	-6.574	54.962	-9.192	1.12
650	0.65	-27.405	85.781	-24.269	-3.616	-35.556	-40.717	-9.755	-22.655
651	0.651	-30.194	43.977	-17.857	-18.505	-31.872	-92.932	-17.676	-39.621
652	0.652	-22.704	-39.194	-18.994	-8.805	-8.069	82.086	-16.499	-36.456
653	0.653	-15.744	-122.466	-13.743	-7.04	1.247	58.865	-15.51	-28.067
654	0.654	-9.366	-111.586	-14.672	-2.368	-35.605	-47.249	-20.333	-30.535
655	0.655	-7.445	-81.505	-17.119	-6.579	-40.517	48.433	-14.312	-14.245
656	0.656	-23.323	-72.23	-14.724	7.824	-26.857	-39.346	-11.965	4.967
657	0.657	-25.411	-96.303	-12.705	-9.517	-22.732	-86.938	-11.363	2.487
658	0.658	-11.822	-44.588	-14.545	-11.756	-19.037	-101.403	-8.052	9.478
659	0.659	14.538	56.269	-7.873	-9.567	-15.781	-62.089	-8.609	-1.164
660	0.66	56.173	42.02	-12.053	-11.45	5.909	-50.497	-0.666	-18.544
661	0.661	61.61	2.811	0.206	-30.768	-25.388	-18.198	7.64	-20.793
662	0.662	6.055	-32.342	8.991	-12.907	-46.104	90.542	-6.296	-10.054
663	0.663	-30.915	-86.196	4.428	-10.493	-34.807	76.453	-15.946	7.428
664	0.664	-37.555	-194.818	-17.166	-25.315	-3.751	-68.282	-17.634	0.501
665	0.665	-55.828	-64.863	-26.397	-31.047	0.364	-10.346	-12.935	-31.395
666	0.666	-50.47	92.549	-34.661	-8.14	11.652	7.257	-14.25	-17.799
667	0.667	-45.471	29.137	-32.073	1.191	8.413	23.262	-10.543	-5.348
668	0.668	-4.253	-28.192	-29.664	-1.482	11.555	37.666	-9.348	-1.656
669	0.669	1.188	-45.099	-14.684	-9	3.243	24.614	-6.232	-4.92
670	0.67	-34.01	-124.353	-8.817	-6.639	0.722	-58.766	-9.102	-1.776
671	0.671	-38.41	-52.004	-7.015	-12.995	-15.512	-69.539	-3.088	-4.423
672	0.672	-34.295	14.048	-17.982	-14.902	-26.138	78.83	-2.305	-22.162
673	0.673	-15.49	25.96	-13.652	-9.623	-24.203	184.808	-10.24	-33.726
674	0.674	-5.385	36.914	-4.691	-4.912	-32.927	11.512	-11.212	-27.309
675	0.675	3.949	66.766	-8.113	-3.486	-34.443	-151.509	-16.052	-40.819
676	0.676	12.299	4.21	-9.027	-17.746	-35.783	-88.352	-15.266	-24.913
677	0.677	4.724	-52.718	-4.139	-19.608	-18.75	200.302	-6.356	-1.424
678	0.678	-6.938	-15.743	0.158	-28.25	-16.42	76.739	-9.831	7.922
679	0.679	7.938	84.866	-5.43	-10.778	-39.794	-35.812	-12.899	5.279
680	0.68	-1.745	70.506	-3.463	0.904	-49.014	66.628	-17.705	2.826
681	0.681	-13.936	83.798	-8.078	-5.433	-29.234	97.859	-15.153	-8.706
682	0.682	-34.629	48.285	-10.953	-15.093	4.255	13.744	-15.899	-15.026
683	0.683	-37.325	-27.566	-18.857	-16.82	-0.185	-62.854	-7.935	-9.159
684	0.684	-24.546	-37.343	-19.985	-21.445	20.558	-225.516	-11.005	-10.845
685	0.685	-22.189	25.263	-10.289	-8.414	39.377	-331.395	-8.073	-21.848
686	0.686	-7.284	0.928	-6.598	-3.123	63.242	-81.238	-7.279	-23.201
687	0.687	14.03	-35.929	-10.077	1.596	47.638	20.885	-4.933	-19.549
688	0.688	16.762	-29.088	-6.975	-8.365	5.122	-72.096	-11.49	-8.724
689	0.689	-11.498	50.33	-6.004	-14.685	-37.372	-44.071	-10.692	-12.994
690	0.69	-45.62	82.748	-19.172	-27.811	-42.698	-18.684	-14.745	-4.077
691	0.691	-59.291	73.054	-28.87	-22.59	-47.595	-135.162	-9.904	-2.92
692	0.692	-46.991	-7.581	-30.645	-24.129	-24.567	-29.308	-9.301	2.293
693	0.693	-28.271	-61.669	-26.038	-19.848	-20.348	28.267	-2.695	-0.642
694	0.694	-31.541	27.306	-13.092	-26.21	13.771	10.395	-1.893	-6.665
695	0.695	-15.763	15.612	-14.833	-20.159	36.527	-5.905	0.446	-18.86
696	0.696	-7.379	-103.87	-6.876	-10.42	23.919	-222.753	5.281	-13.578
697	0.697	-14.86	-88.161	0.321	-9.196	-10.438	-315.334	-0.726	-5.556
698	0.698	-3.223	-218.385	1.509	6.514	-15.072	-174.253	-12.909	1.655
699	0.699	28.692	-235.661	2.68	12.912	5.56	-97.572	-18.121	-15.366
700	0.7	42.243	-28.478	10.021	14.876	31.906	111.642	-13.47	-45.753
701	0.701	21.525	-169.227	9.032	2.718	21.783	252.118	-14.825	-41.714
702	0.702	-12.511	-143.618	4.778	-1.918	-25.337	328.742	-16.005	-22.955
703	0.703	-26.013	66.012	-7.397	-3.251	-99.352	398.41	-17.169	-12.899
704	0.704	-30.005	-243.837	-33.698	-22.755	-89.583	419.584	-22.392	2.787
705	0.705	-33.62	-119.789	-29.994	-42.444	-63.003	208.18	-19.491	-5.511
706	0.706	-57.388	-6.829	-33.262	-24.605	-6.177	-45.204	-13.48	7.303
707	0.707	-41.681	231.852	-36.344	-26.916	30.73	57.006	-9.381	9.653
708	0.708	-27.527	201.047	-27.999	-7.757	64.195	26.016	-5.875	16.046
709	0.709	-14.707	116.758	-10.177	-5.219	155.725	54.105	4.204	-12.974
710	0.71	-7.665	-62.472	-3.181	6.416	89.923	79.85	20.089	-33.682
711	0.711	15.842	-178.777	-9.548	-12.751	-41.275	-222.663	0.959	-44.923
712	0.712	6.621	-30.786	-15.329	-35.997	-93.749	-263.752	-22.238	-27.902
713	0.713	26.369	257.777	-17.048	-26.712	-77.959	-75.794	-37.904	-12.228
714	0.714	13.552	216.362	-2.712	-18.345	-34.867	-314.286	-35.197	-9.514
715	0.715	-21.511	178.689	-4.657	-10.762	-21.694	-283.36	-17.398	-6.998
716	0.716	-36.635	8.273	-16.865	10.355	-9.864	-142.372	-5.783	-9.354
717	0.717	-41.095	-208.622	-24.81	13.105	-20.659	-14.126	-7.912	18.302
718	0.718	-53.467	-293.124	-20.555	10.631	-10.741	9.223	-9.843	-0.481
719	0.719	-27.092	-62.468	-11.649	-0.97	-1.822	30.431	-18.549	-17.511
720	0.72	-30.319	30.414	-8.145	1.159	-9.969	11.346	-13.913	-26.799
721	0.721	-33.403	-53.994	-13.349	-4.646	-17.348	-76.143	-6.76	-24.092
722	0.722	-25.107	74.126	-14.307	-23.991	-23.959	67.061	-3.071	-6.294
723	0.723	-22.582	50.906	-13.532	-26.488	-17.971	124.834	-6.54	0.635
724	0.724	-10.924	-54.949	-9.47	-28.807	-34.402	142.402	-11.762	-10.074
725	0.725	-0.27	156.874	-4.625	-18.162	0.83	94.76	-6.929	-15.911
726	0.726	28.781	72.52	-7.918	-20.088	14.396	-93.357	1.001	-24.66
727	0.727	24.75	-4.348	-6.171	-14.873	10.353	-170.296	0.032	-13.648
728	0.728	-1.536	158.191	-5.762	-10.238	-15.919	-100.493	-12.731	-23.708
729	0.729	-11.583	-32.559	-8.067	-17.408	-46.827	-206.352	-14.463	-20.02
730	0.73	-8.438	-160.496	-12.128	-3.085	-34.42	-148.719	-16.011	-9.182
731	0.731	-22.504	-90.672	-11.734	18.237	-8.077	-96.185	-8.856	-4.923
732	0.732	-25.004	-27.044	-11.33	4.156	-18.097	-48.522	-10.015	-8.606
733	0.733	-8.763	-84.552	-10.164	-3.367	-8.7	81.481	-8.85	-12.1
734	0.734	-27.931	-67.227	-4.957	-24.442	-5.911	168.791	-7.881	-21.788
735	0.735	-20.404	-19.814	-4.394	-32.752	-3.29	184.406	-3.046	-10
736	0.736	-27.362	-63.055	-4.983	-40.291	-0.884	111.952	-5.553	4.299
737	0.737	-20.933	-155.321	-12.726	-47.253	5.582	125.145	-7.862	-1.527
738	0.738	8.152	23.57	-15.811	-15.313	-11.782	65.669	-8.442	0.197
739	0.739	20.595	151.81	-9.018	7.536	-28.011	98.26	1.623	-14.129
740	0.74	54.685	-104.139	-6.49	19.933	-59.972	29.285	0.277	-8.344
741	0.741	22.717	-1.867	0.866	8.7	-101.229	-104.882	-14.045	3.853
742	0.742	-6.361	-32.784	1.82	-1.344	-62.534	-85.676	-19.851	14.893
743	0.743	-55.524	-60.987	-11.35	-4.449	13.161	177.057	-18.099	7.747
744	0.744	-102.298	-35.744	-24.9	-24.182	89.041	289.833	-10.152	-11.793
745	0.745	-59.682	126.768	-37.068	-31.731	158.184	51.288	-0.073	-54.387
746	0.746	-54.189	147.822	-35.509	-34.052	149.347	-289.687	-3.737	-60.434
747	0.747	-18.896	128.359	-25.424	-10.638	27.267	-244.528	-19.405	-32.781
748	0.748	13.032	-134.376	-16.505	-1.336	-60.207	44.119	-17.28	2.435
749	0.749	8.947	-247.275	1.504	-3.998	-107.815	231.993	-11.488	6.89
750	0.75	5.261	-76.918	4.019	-6.458	-35.605	130.058	-6.269	2.808
751	0.751	-25.658	-45.893	-12.229	0.536	3.923	-86.437	1.66	-16.005
752	0.752	-29.693	-74.05	-22.852	-5.835	15.75	-114.055	-11.317	-12.75
753	0.753	-40.888	-202.234	-17.038	-23.255	26.549	-190.491	-13.076	-15.846
754	0.754	-23.851	-271.779	-22.264	-25.586	16.61	-399.753	-11.531	-24.16
755	0.755	-1.992	-123.737	-17.638	-14.961	-28.102	-258.631	-15.796	-21.62
756	0.756	-10.371	126.472	-7.593	10.178	-19.942	-27.977	-30.116	-0.525
757	0.757	-7.956	24.466	-13.997	0.112	-41.949	2.643	-16.558	7.818
758	0.758	-14.998	117.843	-10.526	-21.754	-35.319	-25.673	-7.835	0.277
759	0.759	-21.438	90.259	-15.753	-19.037	-29.3	-102.721	-9.364	-6.681
760	0.76	-15.656	167.385	-10.898	4.189	-23.771	-33.295	-16.505	-8.816
761	0.761	-10.423	283.751	-8.361	1.108	-8.657	29.935	-10.089	-14.625
762	0.762	-11.923	135.434	-6.032	-1.611	23.146	10.42	-8.932	-12.889
763	0.763	3.999	77.729	-7.96	-40.142	18.956	62.712	-5.864	-8.244
764	0.764	-6.616	-44.757	-6.02	-34.734	-22.733	78.441	-4.925	-15.397
765	0.765	-16.311	-92.435	-6.588	-19.654	-28.183	5.771	-7.466	-9.027
766	0.766	-18.081	37.649	-13.548	-15.207	-33.233	-7.705	-6.703	-10.196
767	0.767	-22.785	89.997	-12.58	-11.111	-37.684	4.032	-7.289	-9.235
768	0.768	-21.485	-53.171	-11.815	7.736	-8.684	14.896	-6.722	-18.141
769	0.769	-25.199	-72.614	-12.593	4.471	10.078	24.612	2.166	-21.645
770	0.77	-7.201	-90.348	-10.651	1.348	6.772	33.285	-4.23	-16.44
771	0.771	21.006	-42.697	-1.942	-12.82	-2.549	25.023	-17.396	-15.488
772	0.772	-5.361	0.664	-5.438	-20.395	-22.353	32.381	-19.139	-2.333
773	0.773	-22.416	-12.498	-2.363	-4.201	-35.183	25.803	-14.489	11.207
774	0.774	11.99	-96.231	-7.22	-2.133	-23.613	19.735	-7.335	-11.645
775	0.775	-1.579	-20.827	-4.722	-11.886	-21.536	47.316	-11.024	-8.582
776	0.776	-13.96	-30.776	-15.372	-6.688	-15.737	32.198	-12.193	-11.338
777	0.777	-25.157	67.718	-25.451	-8.266	-17.488	18.42	-13.167	-13.904
778	0.778	-21.889	2.103	-19.094	-12.542	-19.062	-2.558	-16.082	-16.271
779	0.779	-37.637	-176.604	-13.13	-8.852	-0.341	-51.968	-8.17	-14.209
780	0.78	-51.833	-151.23	-16.253	-26.876	-2.929	-72.208	-7.231	-20.067
781	0.781	-18.402	-128.319	-27.119	-39.68	-0.664	-29.839	-10.162	-21.836
782	0.782	-4.948	-149.786	-17.082	-23.422	-28.388	-13.332	-10.948	-20.33
783	0.783	-9.114	23.106	-2.799	-17.048	-9.648	32.269	-3.61	-13.195
784	0.784	9.559	92.489	-4.775	-11.258	-19.746	14.101	-4.602	-9.541
785	0.785	-14.349	28.7	-6.559	0.916	2.092	9.124	-12.559	-13.067
786	0.786	-30.078	47.534	-11.24	2.439	4.774	-15.726	-15.675	-12.121
787	0.787	-27.425	-5.224	-24.226	-1.818	-2.798	-20.189	-4.86	-9.231
788	0.788	-29.977	-180.33	-25.988	-16.134	-19.083	-40.996	-12.042	-11.778
789	0.789	-27.655	-63.752	-18.077	-18.063	0.038	-37.403	-15.742	-2.903
790	0.79	4.284	-42.647	-16.734	-9.327	7.536	-34.152	-9.764	-18.633
791	0.791	8.72	-23.543	-7.839	-23.623	-8.794	-25.141	-6.696	-20.804
792	0.792	-12.066	63.844	-9.02	1.528	-15.268	5.698	-15.636	-22.788
793	0.793	-46.214	143.212	-8.061	-8.558	-1.741	9.509	-12.199	-17.602
794	0.794	-23.505	128.821	-18.925	-5.504	-10.409	28.322	-15.325	-3.327
795	0.795	-36.045	-68.395	-8.908	-2.85	-11.872	38.547	-12.448	10.149
796	0.796	-24.922	72.903	-12.644	4.669	-7.519	10.298	-8.206	-9.316
797	0.797	26.479	-55.061	-6.707	-11.612	-6.311	-31.608	-5.906	-16.963
798	0.798	33.782	14.832	-5.784	-30.784	-7.569	-81.805	-7.868	-19.368
799	0.799	27.155	-48.807	-0.996	-33.325	-12.968	-75.189	-15.254	-13.031
800	0.8	-27.869	-30.034	-10.71	-12.249	-17.985	-93.226	-10.437	-11.15
801	0.801	-37.779	13.298	-25.071	-14.998	-10.139	-32.288	-6.197	-5.981
802	0.802	-59.89	30.753	-19.308	-7.478	3.739	-16.677	-2.146	-17.075
803	0.803	-40.024	15.093	-21.083	-5.2	-12.365	-8.739	-13.01	-12.887
804	0.804	-21.915	58.59	-19.572	-11.643	-33.5	-16.332	-11.492	-16.646
805	0.805	16.73	19.459	-10.904	-19.412	-25.234	-23.32	-12.873	-5.919
806	0.806	31.785	-63.736	-9.575	-13.615	2.93	31.55	-14.639	-18.028
807	0.807	18.135	-161.335	-10.76	-15.33	21.62	24.433	-13.512	-8.052
808	0.808	5.596	-200.939	-9.642	-4.3	45.33	-35.971	-14.689	-11.816
809	0.809	-13.298	-117.838	-10.659	-2.993	-1.767	4.94	-9.47	-22.724
810	0.81	-37.196	-42.278	-11.665	-9.447	-8.398	12.304	-12.385	-32.849
811	0.811	-52.907	6.888	-7.424	-6.025	9.756	-88.439	-2.718	-26.515
812	0.812	-61.252	87.903	-13.04	-13.419	-17.936	-189.605	-1.56	-10.915
813	0.813	-27.778	185.901	-11.117	-8.633	-22.962	7.498	-9.886	-4.616
814	0.814	-4.984	119.911	-9.187	0.953	-18.515	148.488	-4.666	12.733
815	0.815	-25.754	-59.234	-9.781	-5.519	-14.49	71.956	-1.762	1.058
816	0.816	-7.046	-84.733	-14.64	-23.58	-18.196	2.867	-0.992	-5.373
817	0.817	-10.407	-294.534	-10.024	-57.116	-1.194	24.385	-0.223	4.243
818	0.818	-26.163	15.346	-10.618	-15.957	-10.502	159.233	-5.069	-4.52
819	0.819	-28.956	221.623	-13.152	11.661	-2.162	176.752	-15.139	-18.902
820	0.82	9.464	-40.91	-6.781	16.646	0.388	33.579	-13.784	-24.759
821	0.821	4.006	-211.607	-4.286	-6.245	16.67	-139.586	-12.63	-26.555
822	0.822	-11.155	67.051	-0.232	6.086	1.786	-23.309	-16.137	-9.182
823	0.823	2.27	254.686	-5.089	2.361	-7.889	40.131	-10.929	-2.251
824	0.824	-10.209	220.855	-7.056	12.381	-9.631	20.921	-11.904	-0.142
825	0.825	-29.038	4.339	-15.987	-22.128	-20.639	-101.588	-11.136	1.75
826	0.826	-32.405	-136.304	-12.327	-17.72	-13.449	-53.95	-10.368	-3.515
827	0.827	-4.256	-315.678	-4.037	-21.807	-9.736	-39.64	-8.439	-2.005
828	0.828	6.893	-245.974	-3.102	-40.62	-10.851	26.111	-11.727	5.115
829	0.829	-10.216	29.302	-15.897	-9.7	-11.772	14.215	-7.667	-6.739
830	0.83	-25.98	66.509	-17.653	2.61	-8.806	3.323	-9.012	-21.09
831	0.831	-0.526	168.253	-19.207	-16.264	2.667	-144.871	-16.355	-7.562
832	0.832	2.667	136.968	-9.16	-19.645	-21.081	-123.868	-13.255	-26.909
833	0.833	5.641	52.594	-8.012	-22.795	-10.982	49.439	-6.481	-29.412
834	0.834	-8.564	78.283	-6.857	-31.156	-14.022	-253.148	-8.988	-17.789
835	0.835	-42.083	101.655	-14.216	-23.643	-16.684	-129.423	-9.753	-24.176
836	0.836	-37.663	38.208	-28.917	-39.944	-19.134	58.258	-10.335	-22.246
837	0.837	-41.78	-134.935	-31.034	-33.611	-12.1	92.145	-13.625	-13.54
838	0.838	-45.514	-297.715	-25.241	-4.644	-18.436	-0.872	-13.042	-18.161
839	0.839	-42.356	19.934	-26.99	-8.783	-16.46	-29.068	-8.202	-8.075
840	0.84	-8.038	-116.076	-25.45	-5.208	-11.17	98.898	-6.265	-14.424
841	0.841	5.481	7.796	-9.59	4.77	-12.657	29.137	-10.323	-3.544
842	0.842	-15.213	45.446	-20.218	1.602	-22.677	8.047	-5.475	-10.67
843	0.843	-11.562	-56.841	-14.375	9.89	-13.741	-49.41	-15.535	-14.315
844	0.844	-8.324	-211.951	-5.631	2.292	-10.206	-101.842	-11.272	-10.792
845	0.845	-5.237	-240.114	-0.966	-23.516	-2.811	-149.462	-12.423	-3.382
846	0.846	-13.574	-9.34	6.22	-20.338	-7.606	-77.269	-11.248	-8.153
847	0.847	-6.057	-102.235	-0.146	-11.141	0.376	14.796	-16.46	3.315
848	0.848	5.583	38.285	8.194	2.897	3.518	2.917	-7.544	-1.293
849	0.849	3.498	165.718	5.127	-10.001	-7.28	13.674	-11.013	-2.607
850	0.85	-25.503	141.994	0.32	1.513	-11.5	43.253	-10.037	-8.948
851	0.851	-37.951	-48.504	-12.805	-9.193	-5.079	69.961	-9.054	-19.736
852	0.852	-19.265	-176.26	-26.325	-3.429	-11.039	13.127	-8.261	-9.616
853	0.853	-9.299	-292.314	-14.104	-8.684	-7.894	35.231	-5.923	-3.169
854	0.854	-12.497	-229.039	-12.541	-29.427	-6.892	82.095	-7.848	12.575
855	0.855	-15.271	59.691	-19.683	-32.158	-7.648	-9.415	-11.131	10.513
856	0.856	23.221	265.875	-13.275	-39.759	-2.001	-75.181	-9.374	0.914
857	0.857	50.917	302.948	-2.423	-23.584	-1.364	8.359	-10.717	-0.761
858	0.858	5.46	404.478	1.851	-0.242	-7.3	-89.259	-11.087	-24.482
859	0.859	-24.923	249.05	-12.444	15.384	-9.55	81.754	-8.168	-34.469
860	0.86	-63.706	108.221	-25.964	18.1	-10.108	58.459	-13.373	-37.493
861	0.861	-58.786	-276.558	-31.17	-10.15	-10.674	248.932	-12.776	-17.69
862	0.862	-63.317	-331.81	-20.122	-6.489	-7.743	274.186	-9.457	-4.854
863	0.863	-17.484	17.554	-24.37	-3.238	-6.389	-75.231	-7.691	-16.38
864	0.864	-11.448	-118.71	-15.443	-0.182	-7.74	-224.944	-12.51	-22.664
865	0.865	-16.814	-242.31	-9.411	-8.523	-11.796	-451.557	-10.555	-28.339
866	0.866	-11.768	95.724	-8.415	-11.059	-8.303	-244.915	-8.791	-12.363
867	0.867	-7.275	50.634	-19.231	-4.138	-9.643	17.882	-7.417	-14.42
868	0.868	-3.165	-155.724	-12.053	-2.028	-12.516	51.777	-8.755	-12.407
869	0.869	0.521	-343.427	-13.185	-19.429	-12.11	82.753	-9.909	-17.574
870	0.87	-30.474	100.179	-7.16	-17.101	-8.602	54.775	-8.747	-6.469
871	0.871	7.098	281.094	-10.238	-27.749	-8.957	80.375	-5.26	-10.674
872	0.872	22.221	6	-7.317	-33.564	-6.207	57.077	-9.315	-6.948
873	0.873	-18.96	-243.85	2.392	-21.376	-8.121	35.976	-11.829	-12.874
874	0.874	-24.356	-379.82	-6.451	-7.062	-11.594	-21.606	-6.405	-9.699
875	0.875	-19.32	-90.753	-14.719	-28.362	-10.227	-38.963	-9.888	-8.663
876	0.876	-5.755	97.195	-9.454	-36.724	-7.321	-23.137	-9.305	-9.381
877	0.877	-34.771	131.331	-12.312	-18.945	-13.305	-8.677	-15.882	-7.004
878	0.878	-23.507	162.215	-13.055	-16.634	-10.769	4.82	-9.873	-0.361
879	0.879	-20.18	190.406	-12.262	11.059	-9.976	-54.374	-13.934	-11.7
880	0.88	-17.04	267.434	-18.831	14.785	-5.114	21.768	-13.342	-19.566
881	0.881	14.172	151.034	-12.805	-2.202	-7.024	12.113	-8.69	-32.474
882	0.882	34.969	-124.444	-5.406	-17.894	-7.565	-122.025	-6.947	-27.174
883	0.883	-14.079	-86.834	-2.436	-20.608	-8.899	-64.208	-9.458	-12.796
884	0.884	-33.918	-52.696	-8.378	-18.071	-7.514	-46.722	-10.8	0.825
885	0.885	-52.062	-21.366	-18.955	-1.748	-7.097	32.55	-7.888	2.637
886	0.886	-35.641	-49.292	-23.166	0.468	-8.992	104.579	-9.817	1.14
887	0.887	-20.557	-24.046	-8.847	-1.415	-3.925	38.844	-4.775	-17.595
888	0.888	39.075	-47.732	-10.829	-3.092	-7.173	27.126	-9.42	-15.033
889	0.889	31.005	-69.118	-2.121	14.396	-13.72	38.067	-11.159	-17.321
890	0.89	-35.703	-165.06	-0.525	2.86	-7.686	-11.107	-9.8	-27.91
891	0.891	-62.291	-42.861	-16.33	-20.485	-6.869	-73.336	-10.183	-14.283
892	0.892	-37.786	163.976	-31.138	-29.695	-3.351	-195.185	-11.343	-8.951
893	0.893	-30.353	135.933	-25.245	-21.305	-9.336	-2.481	-8.625	-7.324
894	0.894	-36.864	59.191	-16.469	-3.43	-8.535	23.218	-13.66	-8.644
895	0.895	-30.782	-243.616	-11.82	27.03	-10.445	-0.102	-13.077	-9.781
896	0.896	-3.028	-37.36	-10.487	6.391	-10.998	21.155	-9.013	-10.897
897	0.897	-18.015	150.267	-4.096	-12.313	-9.238	1.989	-8.624	-3.522
898	0.898	-31.469	388.618	-14.926	4.769	-5.73	-15.501	-10.949	-6.399
899	0.899	-27.329	109.64	-13.527	-17.062	-8.994	-31.427	-11.333	-3.838
900	0.9	6.818	-377.985	-22.369	-25.32	-8.583	-45.818	-12.49	-6.104
901	0.901	20.43	-443.724	-21.14	-37.985	-7.402	-32.384	-11.332	-7.989
902	0.902	16.4	-262.316	-13.703	-35.587	-6.223	3.702	-7.847	-18.025
903	0.903	35.253	122.609	-0.844	-24.865	-9.118	14.901	-12.294	-16.671
904	0.904	11.553	-27.106	-2.503	-34.472	-8.723	5.503	-6.877	-15.519
905	0.905	-4.053	18.083	-0.89	-8.111	-12.202	-3.25	-14.808	-14.327
906	0.906	-35.123	224.617	3.387	18.246	-9.299	-43.914	-11.714	-13.343
907	0.907	-47.42	262.745	-2.987	8.235	-8.131	-36.719	-12.682	-16.238
908	0.908	-36.059	24.572	-11.374	-7.337	-9.287	64.207	-11.906	-11.973
909	0.909	15.526	-254.469	-14.553	-49.787	-9.487	78.424	-11.13	-14.302
910	0.91	22.934	83.743	-7.774	-43.665	-9.686	117.805	-9.182	-9.483
911	0.911	-10.547	129.137	-5.207	-15.881	-8.915	129.786	-13.817	-0.785
912	0.912	-40.915	169.971	-5.899	-0.722	-7.36	54.302	-9.745	-9.091
913	0.913	-57.341	57.443	-16.634	3.795	-10.83	-93.604	-12.25	-18.754
914	0.914	-42.149	-249.193	-21.173	-8.514	-8.491	-242.25	-9.918	-30.577
915	0.915	-19.197	-372.664	-16.821	-12.141	-5.569	-223.596	-11.077	-19.57
916	0.916	-23.143	-335.113	-13.136	-2.034	-11.559	38.127	-9.906	2.084
917	0.917	-26.709	-164.355	-7.212	-36.416	-10.781	150.378	-8.737	-0.992
918	0.918	-2.768	52.879	-16.947	-22.792	-8.463	48.725	-7.171	1.795
919	0.919	25.611	137.64	-15.803	6.3	-9.054	-43.593	-9.084	-21.37
920	0.92	-0.587	112.336	-5.002	10.045	-13.709	-127.903	-8.867	-5.679
921	0.921	-10.546	43.082	-6.337	-6.906	-13.138	-102.775	-11.17	-2.989
922	0.922	-32.282	22.508	-18.05	-3.76	-10.64	-33.136	-7.28	-10.559
923	0.923	-6.597	42.118	-41.688	-6.425	-9.307	-54.114	-5.918	-12.895
924	0.924	-3.21	-220.673	-31.48	1.184	-10.493	-34.894	-3.589	-6.521
925	0.925	-25.006	-258.569	-22.093	-1.052	-9.36	-17.498	-5.71	-0.717
926	0.926	-16.606	-156.216	-19.396	-7.358	-11.316	-97.103	-6.092	-9.431
927	0.927	-14.001	-62.975	-1.602	-16.987	-10.56	-198.209	-11.115	-17.37
928	0.928	-6.981	-90.468	5.351	-43.249	-9.231	-158.846	-9.178	-27.447
929	0.929	-26.081	89.473	-1.102	-31.99	-12.349	-27.567	-12.078	-26.289
930	0.93	-38.795	299.729	-14.821	-14.889	-9.658	24.825	-10.723	-25.156
931	0.931	-41.032	272.204	-27.223	19.671	-13.93	-22.856	-9.368	-24.219
932	0.932	-47.322	41.74	-32.064	6.229	-13.572	49.48	-10.521	-19.417
933	0.933	-29.786	-51.539	-19.295	-14.399	-10.318	220.683	-11.672	-29.12
934	0.934	0.67	-248.936	-24.638	-48.408	-11.513	243.878	-10.502	-12.121
935	0.935	38.25	-18.232	-10.371	-43.896	-17.54	222.581	-9.711	-0.534
936	0.936	23.168	260.775	18.597	-14.78	-11.569	126.239	-12.405	10.089
937	0.937	-8.712	222.951	47.566	-11.047	-9.279	73.776	-6.591	4.27
938	0.938	-29.345	-16.021	5.934	6.016	-5.818	-37.645	-8.89	5.992
939	0.939	-18.017	-171.285	-32.792	-3.227	-3.921	-109.786	-6.939	-8.361
940	0.94	-34.977	194.943	-37.85	-0.447	-6.868	-96.581	-7.499	-33.55
941	0.941	-25.669	44.62	-42.345	-2.915	-2.074	-132.08	-9.221	-43.656
942	0.942	-5.932	-0.861	-38.387	-0.569	6.589	-34.413	-11.726	-21.823
943	0.943	1.646	-124.231	-12.212	-2.698	0.559	-74.184	-10.37	9.307
944	0.944	-9.931	-11.621	39.161	-16.241	1.496	104.552	-9.98	13.35
945	0.945	-7.75	-45.928	46.466	-24.925	0.493	-126.252	-9.594	-5.433
946	0.946	-36.713	170.692	12.983	-16.955	-0.302	90.724	-9.976	4.622
947	0.947	-15.954	198.565	-5.224	4.708	-4.384	175.145	-9.776	1.507
948	0.948	2.832	-32.547	-32.927	20.355	-7.878	98.23	-7.835	-24.064
949	0.949	-14.182	-249.835	-48.05	-16.64	-16.589	74.921	-12.084	-34.17
950	0.95	-17.278	-390.779	-52.517	-41.844	-15.432	-200.675	-5.503	-31.117
951	0.951	2.511	-160.357	-64.941	-18.981	-10.213	-313.526	-9.754	-17.029
952	0.952	-20.625	-130.11	-61.308	-14.887	-7.318	-211.441	-12.069	11.207
953	0.953	-29.859	-46.147	-37.544	-11.174	-6.556	-242.353	-7.22	14.855
954	0.954	-4.276	185.118	-15.704	-1.063	-5.804	67.607	-13.218	-16.149
955	0.955	-21.326	92.523	15.404	2.066	-5.237	108.672	-10.902	-12.12
956	0.956	0.493	-104.35	19.427	-12.039	-9.897	146.084	-10.331	-15.824
957	0.957	-30.727	-27.054	76.085	-35.291	-10.492	-24.499	-13.626	-19.135
958	0.958	-43.135	275.899	67.907	-32.17	-7.007	68.258	-13.062	-22.275
959	0.959	-16.818	-177.664	-28.523	-18.024	-11.444	152.59	-17.917	-13.98
960	0.96	7.026	-117.096	-68.042	-10.499	-13.156	-129.481	-17.366	-16.538
961	0.961	3.966	48.021	-79.891	1.116	-21.043	-167.072	-13.325	-18.888
962	0.962	1.257	-301.225	-69.088	-1.006	-22.14	3.456	-11.998	-8.278
963	0.963	-21.999	-256.064	-59.25	-10.692	-21.107	158.424	-9.697	5.23
964	0.964	-31.329	-50.209	-32.576	8.678	-21.998	130.182	-7.586	3.445
965	0.965	-34.046	62.178	40.746	1.125	-13.998	309.175	-11.287	-4.523
966	0.966	-21.277	95.753	90.076	-19.989	-6.621	52.721	-8.99	-26.229
967	0.967	-37.56	2.519	45.339	-22.709	-1.796	-459.062	-15.591	-67.078
968	0.968	-22.684	-194.548	4.663	-9.983	-1.066	-385.85	-18.521	-39.432
969	0.969	-20.747	-117.405	11.973	-26.261	-1.882	79.426	-17.767	-4.234
970	0.97	-25.968	92.199	-34.922	-28.418	-2.526	381.295	-12.186	27.667
971	0.971	-21.333	63.971	-89.939	-7.173	2.059	-3.596	-10.292	15.251
972	0.972	-20.034	-115.56	-126.949	-4.511	2.574	-153.4	-2.982	3.993
973	0.973	-18.995	233.101	-80.166	-7.075	-0.029	-108.038	-5.928	-6.106
974	0.974	-1.053	282.779	-37.641	-18.716	-2.433	-66.658	-3.447	-15.407
975	0.975	-3.604	55.403	45.537	-25.121	-9.117	-28.825	-5.814	-12.679
976	0.976	-5.957	14.186	33.732	0.027	-10.154	5.34	-9.344	-15.198
977	0.977	0.435	-173.536	22.91	3.292	-9.367	36.007	-7.465	-8.277
978	0.978	2.373	-139.714	52.569	18.911	-10.072	-105.085	-4.619	-14.717
979	0.979	0.609	-232.967	115.124	-0.918	-11.921	-28.287	-6.031	-5.108
980	0.98	-20.163	-91.951	107.035	-39.455	-12.46	41.441	-5.697	-10.39
981	0.981	-11.93	36.713	70.096	-44.866	-3.547	-149.07	-9.818	-11.984
982	0.982	-24.758	292.924	50.158	-29.761	0.081	-174.342	-11.231	-13.359
983	0.983	-27.109	122.222	-29.177	-7.024	-5.972	35.533	-12.648	0.943
984	0.984	-7.956	-32.557	-83.337	-11.189	-11.253	176.655	-18.51	-1.023
985	0.985	-0.379	51.818	-73.443	-22.514	-10.371	151.343	-14.501	-9.758
986	0.986	-16.575	179.897	-64.519	1.189	-9.687	35.197	-9.718	-20.799
987	0.987	-22.952	203.091	-72.602	10.451	-13.78	56.347	-18.482	-27.961
988	0.988	-9.434	54.82	-65.223	-9.262	-4.24	-116.884	-15.061	-13.66
989	0.989	-4.251	74.042	-45.318	-21.988	-5.374	-93.791	-18.22	-15.61
990	0.99	-15.322	161.398	-27.176	-15.038	-1.862	-157.445	-15.381	-10.414
991	0.991	-11.109	-45.791	11.474	-12.952	-2.841	-22.866	-7.504	-5.81
992	0.992	-14.81	-300.149	26.537	0.516	-13.697	99.517	-2.316	-10.113
993	0.993	-11.323	-61.727	-5.421	2.187	-17.935	210.798	-3.358	-16.526
994	0.994	-27.373	31.472	-42.962	-5.768	-11.539	51.886	-5.955	-24.848
995	0.995	-29.702	-109.197	-68.074	-1.544	-22.37	-96.238	-10.1	-25.821
996	0.996	1.268	-35.443	-45.187	10.221	-20.982	-77.153	-9.599	-16.941
997	0.997	11.883	246.556	-24.489	2.24	-21.547	14.501	-10.267	-6.122
998	0.998	-5.544	208.702	-28.193	9.354	-22.707	-2.761	-14.402	1.01
999	0.999	6.079	-303.471	-31.535	-2.502	-19.219	76.822	-8.669	-0.202
1000	1	-17.345	-377.093	-13.011	-62.553	-14.013	62.505	-14.354	-8.576
1001	1.001	-45.632	87.594	-3.772	-57.985	-9.169	-29.835	-13.644	-27.58
1002	1.002	-26.87	26.948	-1.11	-45.088	-4.898	-113.485	-14.293	-22.381
1003	1.003	-9.827	-467.899	-3.647	-36.436	0.713	5.844	-9.72	-9.611
1004	1.004	5.858	-268.517	7.994	-22.151	-5.832	53.408	-2.06	-11.362
1005	1.005	8.601	-207.747	-2.596	6.854	-6.523	10.5	-7.368	-16.043
1006	1.006	-9.184	-152.646	-0.577	52.697	-4.137	-55.047	-10.347	-17.428
1007	1.007	-44.155	-2.523	-5.73	-14.499	-14.919	4.803	-2.487	-0.425
1008	1.008	-39.106	-320.131	-10.277	-23.443	-22.796	-5.966	-5.653	-12.062
1009	1.009	-34.686	-196.739	-20.298	-15.373	-29.894	23.779	3.192	-1.446
1010	1.01	-30.614	65.337	-8.568	-22.812	-36.247	-20.744	-5.195	-11.14
1011	1.011	-26.92	-105.663	-13.303	-2.941	-39.764	-94.171	-8.346	-2.45
1012	1.012	-16.85	359.372	-14.729	15.225	-30.153	-84.363	-11.296	-7.108
1013	1.013	-13.726	425.71	-18.444	-12.428	-33.874	-57.552	-17.342	-11.37
1014	1.014	-22.036	3.069	-21.929	-7.336	-15.921	64.778	-11.769	-23.167
1015	1.015	-4.215	168.186	-16.664	-2.805	22.543	117.365	-12.384	-12.132
1016	1.016	7.429	117.994	-1.851	-6.865	38.961	38.06	-15.711	-10.784
1017	1.017	1.083	-108.827	4.636	-3.238	54.084	-34.167	-11.681	-4.42
1018	1.018	-8.581	-67.43	2.716	-13.369	40.583	-100.398	-16.558	-10.472
1019	1.019	0.143	195.64	14.86	8.463	44.707	54.569	-10.597	-20.156
1020	1.02	-17.268	230.331	13.26	11.163	26.023	-51.086	-5.021	-8.325
1021	1.021	8.457	75.869	0.202	-6.65	22.83	-108.361	-6.985	-6.734
1022	1.022	39.433	273.364	-5.128	-8.964	32.218	-90.944	-7.586	-10.966
1023	1.023	-6.386	42.474	-16.264	-28.106	18.173	-138.66	-15.337	-30.498
1024	1.024	-24.508	-50.561	-12.042	-30.61	25.793	-181.847	-7.992	-44.624
1025	1.025	-40.898	-304.241	-31.565	-37.556	-9.202	15.579	-10.898	-16.373
1026	1.026	-55.958	-133.412	-34.195	-26.912	-74.81	269.362	-6.652	9.947
1027	1.027	-42.389	145.625	-41.692	-5.615	-101.544	98.955	-10.725	6.659
1028	1.028	-13.343	182.774	-30.05	2.7	-93.46	6.163	-10.151	9.766
1029	1.029	5.472	-124.667	-27.869	-35.762	-41.829	34.209	-16.159	1.455
1030	1.03	15.58	-331.656	-21.98	-41.105	-8.366	8.726	-12.096	-6.072
1031	1.031	-12.643	-69.429	-2.582	-15.935	34.214	-153.919	-10.161	-22.314
1032	1.032	-31.351	32.73	-15.358	52.767	28.803	-90.488	-8.229	-15.914
1033	1.033	-28.028	-369.999	-13.062	23.197	23.786	44.178	-14.809	-10.087
1034	1.034	-31.124	-204.793	-11.031	-3.428	37.307	-8.111	-14.035	-1.352
1035	1.035	-33.857	44.772	2.38	4.791	24.906	-23.738	-13.258	-9.255
1036	1.036	-10.682	180.51	-2.974	-32.141	-24.252	-37.89	-13.833	-13.495
1037	1.037	-7.623	56.628	20.721	-65.597	-84.844	-24.69	-3.753	-7.095
1038	1.038	-10.352	-206.894	17.34	-59.574	-44.223	-12.856	-7.99	-15.418
1039	1.039	-2.74	-105.556	1.64	-9.63	-36.872	-2.163	-6.807	-14.432
1040	1.04	-9.653	297.175	4.37	10.332	-3.395	-12.136	-12.773	-19.239
1041	1.041	-16.014	352.194	-13.397	28.613	2.587	-3.365	-28.803	-14.944
1042	1.042	-21.811	-97.511	-11.004	12.262	-25.147	-11.45	1.635	-9.29
1043	1.043	-23.557	-520.885	-13.067	-33.114	-20.242	-3.967	5.751	-9.84
1044	1.044	-15.647	-246.225	-18.86	-27.032	-15.887	2.829	2.124	-9.234
1045	1.045	-22.884	-195.98	-27.592	-21.574	-36.657	-3.15	-1.117	-12.116
1046	1.046	-11.13	122.183	-10.201	-6.439	-17.95	2.147	2.03	-10.732
1047	1.047	-9.629	328.936	-12.505	7.169	-7.941	-2.962	-12.049	-8.369
1048	1.048	-13.873	216.828	-10.318	11.278	-11.082	1.49	-9.48	-7.935
1049	1.049	-12.724	46.855	-12.195	-14.987	2.98	-2.598	-11.754	-10.597
1050	1.05	5.299	77.851	-10.393	-11.665	-14.883	1.108	-13.828	-14.032
1051	1.051	-2.245	49.78	-11.85	3.987	-12.61	-2.181	-11.842	-9.929
1052	1.052	-37.302	24.579	-18.907	-4.316	2.256	0.822	-10.046	-11.257
1053	1.053	-32.293	-91.76	-33.13	-17.042	-26.814	-2.042	1.041	-8.905
1054	1.054	-27.867	-197.771	-31.097	-19.329	-55.861	-4.595	-3.158	-11.761
1055	1.055	-23.784	-62.734	-32.752	-17.149	-29.563	-6.924	-6.769	-12.106
1056	1.056	-34.975	-324.483	-24.737	-11.283	-19.537	-9.101	-7.866	-14.779
1057	1.057	-17.944	-61.241	-17.496	-23.378	-16.484	-7.271	-13.034	-16.291
1058	1.058	16.467	450.903	2.114	0.498	-13.799	-5.576	-19.74	-11.788
1059	1.059	2.9	377.983	16.3	31.545	9.428	-13.556	-11.746	-12.331
1060	1.06	6.923	178.642	3.582	10.908	56.454	-6.421	-16.91	-11.705
1061	1.061	3.194	-123.029	-7.97	-15.382	63.039	-15.398	-15.893	-15.156
1062	1.062	-20.638	-287.647	-14.299	-53.074	32.654	-12.037	-11.585	-12.796
1063	1.063	-23.705	-337.277	-23.913	-78.158	27.214	-13.086	-13.854	-14.89
1064	1.064	-26.397	-110.204	-29.07	-64.594	22.131	-12.163	-14.379	-14.462
1065	1.065	-33.951	343.804	-30.555	-2.052	8.536	-12.879	-12.378	-11.731
1066	1.066	-22.352	-78.633	-8.812	24.733	-37.341	-13.58	-10.577	-12.468
1067	1.067	-7.435	-133.139	6.94	32.983	-43.327	-11.659	-9.161	-7.98
1068	1.068	2.25	-283.093	15.349	11.002	-48.711	-12.329	-8.714	-13.936
1069	1.069	7.478	-419.077	12.902	-22.476	-63.825	-11.894	-5.75	-13.128
1070	1.07	15.427	-129.859	6.006	-16.481	-59.409	-11.506	-6.836	-8.265
1071	1.071	-6.258	58.42	-13.094	-11.094	-47.069	-11.961	-11.018	-11.517
1072	1.072	-34.498	297.442	-15.572	-16.171	-28.347	-13.253	-12.302	-14.379
1073	1.073	-45.722	390.61	-17.863	-11.76	-18.328	-15.278	-14.552	-10.867
1074	1.074	-21.986	136.543	-24.243	-24.215	9.878	-14.155	-14.879	-12.207
1075	1.075	-6.355	-307.596	-14.55	-5.488	28.606	-12.679	-8.811	-11.807
1076	1.076	-3.691	-6.118	-12.799	4.522	38.607	-11.761	-11.265	-12.145
1077	1.077	-1.258	158.678	-14.343	13.803	41.577	-7.767	-10.424	-12.474
1078	1.078	-27.07	108.98	-21.504	-28.716	27.324	-12.143	-5.524	-15.91
1079	1.079	-30.433	336.202	-22.662	-59.075	-1.003	-10.436	-11.464	-14.506
1080	1.08	-33.581	294.574	-21.493	-20.394	-19.768	-9.1	-10.632	-11.57
1081	1.081	-47.778	-119.143	-26.703	-5.354	-16.438	-10.503	-8.639	-11.154
1082	1.082	-24.614	-284.426	-29.569	-18.922	-19.471	-11.051	-10.514	-16.179
1083	1.083	3.62	-334.516	-23.542	-31.227	6.133	-5.091	-8.712	-8.816
1084	1.084	29.961	74.147	-12.854	-34.79	-10.842	-9.271	-11.182	-15.57
1085	1.085	40.034	128.958	8.871	9.981	-20.075	-14.868	-6.689	-9.548
1086	1.086	5.571	79.456	12.013	28.2	-5.914	-18.35	-9.548	-11.856
1087	1.087	-17.259	398.133	3.71	22.742	-8.43	-8.293	-16.47	-1.009
1088	1.088	-71.461	275.422	-29.735	7.603	-15.432	10.482	-9.649	-5.632
1089	1.089	-49.407	-137.222	-34.16	-15.254	-17.529	7.966	-17.542	-15.688
1090	1.09	-29.467	-411.753	-21.771	-52.808	-3.928	5.649	-10.148	-14.522
1091	1.091	-11.272	-461.166	-18.082	-47.748	22.488	-26.283	-19.022	-13.361
1092	1.092	-5.843	-52.063	-8.028	-34.163	56.669	-21.797	-10.678	-8.122
1093	1.093	9.244	-106.951	7.631	-13.422	15.552	-50.808	-9.672	-7.143
1094	1.094	32.05	-357.176	10.317	12.884	-12.018	-32.029	-10.599	-7.896
1095	1.095	2.946	-402.487	2.739	9.603	-16.945	-14.982	-13.086	-11.942
1096	1.096	14.136	-278.921	-8.913	-6.086	-21.296	-18.072	-9.003	-11.343
1097	1.097	-37.345	-90.715	-19.577	-3.376	-25.217	-9.747	-10.915	-9.395
1098	1.098	-29.938	-124.022	-17.648	-10.913	-6.282	-7.238	-7.62	-6.475
1099	1.099	-49.814	-31.012	-15.888	-3.922	-9.416	-4.898	-8.191	-12.267
1100	1.1	-43.772	53.021	-23.83	2.475	-12.35	-11.279	-6.839	-11.485
1101	1.101	-27.264	129.578	-25.202	-18.803	-20.525	-5.499	-8.203	-13.412
1102	1.102	-12.119	339.157	-18.834	-21.512	-12.835	-0.288	-8.591	-8.752
1103	1.103	1.432	85.355	-20.016	1.673	-28.938	-1.863	-6.652	-12.797
1104	1.104	-27.645	-85.094	-6.122	-1.453	-26.701	-3.311	-7.804	-10.268
1105	1.105	-38.969	-364.397	-11.995	6.841	-13.073	-9.688	-11.286	-9.873
1106	1.106	-21.984	123.704	-13.781	-5.968	-7.739	-6.204	-6.842	-9.481
1107	1.107	-12.665	190.116	-5.865	-41.033	-28.336	-7.15	-10.916	-11.409
1108	1.108	-15.28	129.7	-7.198	-46.113	-47.977	-16.06	-7.443	-10.243
1109	1.109	8.051	404.879	-10.826	-23.3	-35.104	-12.593	-4.169	-11.013
1110	1.11	17.413	155.439	-7.29	5.744	-32.669	-5.252	-4.571	-9.648
1111	1.111	-2.277	110.018	-10.362	2.054	-17.641	-6.278	-9.036	-9.44
1112	1.112	-40.755	315.751	-15.207	-15.041	11.504	-12.363	-13.119	-13.107
1113	1.113	-24.257	353.066	-21.229	6.766	32.297	-8.313	-16.616	-20.068
1114	1.114	-9.099	-22.388	-15.631	-7.393	36.044	-7.752	-17.993	-11.164
1115	1.115	4.477	-272.08	-13.688	-40.878	19.066	-5.802	-11.43	-14.638
1116	1.116	-16.208	-317.189	-11.762	-72.742	-2.769	-12.348	-14.35	-13.662
1117	1.117	-19.847	54.057	-19.489	-26.799	-22.515	-2.633	-8.368	-14.623
1118	1.118	-23.082	-95.999	-9.784	28.219	0.703	9.188	-12.444	-12.094
1119	1.119	-26.132	-232.538	-8.595	35.563	3.798	1.279	-17.293	-11.313
1120	1.12	-17.749	-274.063	-7.434	42.079	-10.335	-20.359	-14.018	-13.242
1121	1.121	-20.179	-236.458	-6.475	23.841	-12.849	7.89	-12.295	-15.166
1122	1.122	5.599	2.306	-7.474	7.372	-15.154	4.235	-13.67	-9.746
1123	1.123	15.623	281.739	2.173	12.399	-21.518	-47.215	-9.249	-10.324
1124	1.124	-18.858	319.554	-6.772	-10.458	-19.56	-10.237	-11.015	-13.613
1125	1.125	-23.286	149.32	-12.797	-6.427	-24.734	-30.078	-8.524	-17.686
1126	1.126	5.813	-129.742	-7.581	-32.74	-3.965	-23.825	-10.868	-9.766
1127	1.127	9.548	-167.077	-4.68	-63.705	-1.208	4.138	-10.511	-8.618
1128	1.128	26.634	-132.819	1.323	-26.169	-13.939	9.386	-9.378	-13.847
1129	1.129	10.988	146.268	-1.009	-11.108	-20.889	4.961	-12.109	-10.924
1130	1.13	19.327	259.231	-5.867	11.685	-14.511	0.811	-9.226	-15.126
1131	1.131	-19.188	156.889	-11.864	-0.725	-4.861	-10.42	-11.182	-7.746
1132	1.132	-57.883	1.652	-17.491	-42.351	-10.107	-34.231	-10.045	-4.844
1133	1.133	-72.927	-308.505	-28.337	-92.275	-14.784	-25.202	-5.23	-10.87
1134	1.134	-50.016	-19.544	-29.865	-58.751	-10.524	-17.055	-3.321	-8.561
1135	1.135	-20.94	-282.244	-16.872	-16.109	-4.133	-14.505	-6.637	-10.507
1136	1.136	-17.237	-520.849	-4.651	11.636	-10.144	-12.168	-9.561	-9.931
1137	1.137	-0.193	-552.65	-9.279	-3.452	-9.193	-5.851	-7.066	-15.354
1138	1.138	-9.467	-130.345	-13.523	-7.934	-15.992	3.727	-8.452	-10.516
1139	1.139	-17.83	50.322	-12.369	21.072	-15.237	1.96	-9.63	-7.231
1140	1.14	-20.376	104.935	-20.699	-5.242	-17.585	-5.938	-6.945	-6.667
1141	1.141	-27.366	154.507	-17.601	-8.566	-28.472	-27.544	-12.764	-14.611
1142	1.142	-12.452	18.12	-8.697	-24.25	-26.99	-18.246	-5.434	-8.615
1143	1.143	4.993	142.006	-7.52	-15.955	-14.043	-4.137	-10.286	-18.296
1144	1.144	40.087	104.424	-6.518	-23.497	-5.384	-11.737	-9.525	-14.63
1145	1.145	-5.329	206.362	-3.589	2.261	-10.133	-9.429	-7.219	-15.803
1146	1.146	-23.519	-72.748	-9.572	-1.037	-23.252	-7.311	-13.814	-10.587
1147	1.147	-62.226	-185.064	-21.774	-4.161	-25.145	-5.377	-11.301	-13.501
1148	1.148	-57.226	190.643	-37.658	-18.309	-17.327	-24.712	-13.634	-10.996
1149	1.149	-34.433	340.788	-14.248	-25.854	-10.235	-17.176	-5.708	-8.687
1150	1.15	-30.467	204.869	-4.965	-18.896	-9.143	8.557	-4.745	-12.191
1151	1.151	-26.894	-83.973	-7.692	0.236	-3.204	-8.48	-11.523	-14.149
1152	1.152	-9.95	-46.138	-10.237	18.009	-2.307	0.815	-14.047	-18.233
1153	1.153	37.004	-216.056	-3.311	-3.101	12.298	43.407	-13.294	-10.316
1154	1.154	70.454	1.39	20.078	-5.798	14.289	-48.151	-12.726	-9.177
1155	1.155	15.514	-82.62	-1.791	1.735	12.206	-35.012	-9.457	-8.233
1156	1.156	-51.272	-210.837	-15.927	4.035	13.808	-46.853	-10.058	-11.161
1157	1.157	-78.022	92.228	-39.173	1.864	18.32	-14.383	-13.559	-10.421
1158	1.158	-53.667	51.518	-42.295	-3.996	11.022	-4.549	-13.196	-6.387
1159	1.159	-31.633	-135.734	-34.008	-19.905	7.229	-13.493	-7.405	-13.002
1160	1.16	-11.734	103.452	-21.284	-17.795	10.625	27.112	-11.491	-15.549
1161	1.161	-5.768	196.468	-5.079	3.482	-1.241	34.427	-6.671	-13.268
1162	1.162	-33.474	-170.134	1.265	-22.09	-15.625	-26.189	-8.629	-8.472
1163	1.163	-38.571	-120.205	-12.328	-45.92	-17.579	-18.107	-4.595	-6.586
1164	1.164	-6.698	-165.479	-28.241	-36.636	-15.838	-40.215	-9.464	-13.219
1165	1.165	-2.638	122.953	-9.124	-39.378	-17.379	-46.839	-8.908	-10.744
1166	1.166	-6.319	159.878	-11.682	-26.652	-16.049	-40.886	-8.34	-10.014
1167	1.167	-9.642	57.11	-14.038	-10.463	-14.941	-13.271	-13.197	-13.546
1168	1.168	-0.355	149.994	-11.958	17.196	-13.862	-18.351	-13.79	-13.013
1169	1.169	-14.512	-47.426	1.557	28.429	-12.983	-22.853	-9.746	-11.314
1170	1.17	-32.38	-73.288	-3.718	11.388	-6.308	14.605	-8.41	-12.717
1171	1.171	-11.416	-3.764	-2.238	-10.49	-5.622	-10.639	-11.716	-8.316
1172	1.172	31.056	-67.182	-6.564	-24.627	3.187	-15.148	-5.147	-12.442
1173	1.173	12.812	-9.192	2.275	-6.87	4.258	-2.825	-11.941	-9.019
1174	1.174	-14.891	-236.162	-15.773	-4.601	-7.643	-59.66	-11.181	-3.666
1175	1.175	-40.116	-266.798	-18.35	-23.817	-15.666	-165.607	-8.876	-1.798
1176	1.176	-26.613	-126.1	-20.748	-11.124	-11.466	-151.387	-5.411	-6.511
1177	1.177	-22.567	1.612	-22.949	-4.263	-20.395	-59.343	-7.363	-15.466
1178	1.178	-18.92	70.866	-13.353	-15.03	-21.585	95.859	-11.442	-35.066
1179	1.179	-8.903	-77.74	-4.73	-20.895	-26.847	159.309	-16.304	-54.862
1180	1.18	6.671	210.693	-19.148	-1.562	-23.964	63.099	-14.391	-21.436
1181	1.181	-13.144	-78.537	-5.691	0.967	-23.217	45.67	-8.99	1.349
1182	1.182	-26.014	-191.571	-11.006	-29.449	-14.354	220.547	-12.495	13.679
1183	1.183	-23.833	-361.903	-25.417	-58.526	-25.247	104.151	-7.879	2.402
1184	1.184	7.969	102.911	-19.713	-62.298	-38.257	-86.526	-10.809	-7.717
1185	1.185	12.345	168.945	-7.604	-24.631	-26.085	-61.01	-12.192	-10.867
1186	1.186	-16.734	712.645	-3.003	30.881	-8.687	8.623	-13.582	-13.63
1187	1.187	-35.502	493.042	-13.126	38.238	-6.385	29.689	-8.786	-11.175
1188	1.188	-18.46	160.736	-19.552	4.735	-17.044	-27.997	-14.824	-13.561
1189	1.189	-2.792	-261.819	-16.092	-37.877	-11.253	-80.453	-12.541	-11.484
1190	1.19	5.515	-316.363	-10.929	-21.444	15.072	-96.337	-14.511	-17.342
1191	1.191	-13.661	-199.758	-8.169	-26.492	33.835	-53.213	-9.894	-19.138
1192	1.192	-26.455	-249.441	-14.276	5.41	-0.253	-19.605	-10.506	-14.559
1193	1.193	-47.557	-22.431	-19.97	-7.021	-17.32	-6.495	-10.923	-10.363
1194	1.194	-33.428	19.019	-16.593	-3.337	4.538	-18.314	-8.638	-11.586
1195	1.195	-10.178	-93.359	-17.133	5.927	35.714	-7.442	-11.571	-17.626
1196	1.196	-7.107	-195.471	-7.205	2.64	23.36	-17.268	-16.636	-14.761
1197	1.197	-21.282	-102.72	-11.583	-6.682	-10.681	-26.183	-10.672	-13.837
1198	1.198	-3.535	-18.537	-15.375	-32.258	-33.497	-1.824	-9.937	-10.982
1199	1.199	26.82	212.292	-14.332	-15.246	-29.396	-9.198	-14.037	-10.254
1200	1.2	30.876	367.519	-9.201	0.396	-32.998	-15.779	-12.134	-9.519
1201	1.201	19.662	0.883	-0.387	-13.771	-22.852	-21.69	-10.222	-13.036
1202	1.202	9.627	-149.235	10.371	-26.562	11.683	-27.064	-1.359	-12.493
1203	1.203	-24.757	-285.441	-5.601	-28.875	25.3	-1.87	-7.782	-11.95
1204	1.204	-84.288	-244.701	-20.592	-9.735	29.404	-6.248	-4.339	-9.458
1205	1.205	-43.589	17.785	-18.745	-2.231	25.697	-2.195	-7.479	-9.865
1206	1.206	-6.61	-16.615	-10.158	0.057	15.553	1.5	-8.488	-4.082
1207	1.207	-13.185	-109.742	-5.636	-14.851	-0.176	-8.548	-6.015	-11.455
1208	1.208	-19.207	-137.86	-4.386	-20.666	-25.702	-11.598	-11.672	-6.639
1209	1.209	-2.755	-61.36	-0.805	-15.486	-28.941	-14.255	-5.124	-12.646
1210	1.21	-7.732	54.493	-2.044	-1.23	-38.182	-6.661	-11.143	-5.306
1211	1.211	-30.475	117.87	-16.03	0.645	-18.37	-8.902	-10.395	-6.292
1212	1.212	-26.334	137.041	-18.019	-15.273	-31.076	-10.958	-6.932	-5.526
1213	1.213	-15.087	49.253	-23.284	-17.48	-33.366	-9.003	-8.879	-7.854
1214	1.214	-46.039	1.381	-18.691	-7.89	-39.764	-10.723	-12.951	-12.691
1215	1.215	-33.614	102.093	-17.403	-16.68	-26.235	-9.165	-16.447	-12.111
1216	1.216	-22.338	88.892	-23.833	-12.109	-17.556	-4.883	-12.01	-8.046
1217	1.217	-46.056	-90.16	-15.54	-13.497	-3.276	-8.531	-11.436	-11.528
1218	1.218	-17.743	-13.473	-22.897	0.812	17.959	-2.471	-8.935	-12.881
1219	1.219	8.623	9.679	-8.203	6.632	20.656	13.644	-12.239	-8.806
1220	1.22	60.124	-96.437	2.433	-5.579	-2.545	-7.396	-11.079	-10.146
1221	1.221	23.178	-154.406	-3.376	-29.446	0.605	-10.019	-12.234	-3.739
1222	1.222	-10.255	-137.221	-12.086	-12.476	-2.011	-12.474	-6.427	-2.94
1223	1.223	-28.372	-185.067	-20.025	-9.438	0.637	8.671	-8.735	-2.141
1224	1.224	-22.903	31.57	-18.665	-23.593	-1.537	0.424	-8.144	-6.944
1225	1.225	-37.971	248.276	-12.285	-0.4	-24.858	-2.058	-6.197	-10.185
1226	1.226	-33.513	163.672	-13.449	2.662	-27.864	-13.705	-11.603	-16.721
1227	1.227	-21.104	138.082	-6.087	-0.043	-19.481	-45.647	-12.171	-15.909
1228	1.228	-2.304	114.875	-3.174	-17.829	-16.995	-22.727	-4.798	-16.658
1229	1.229	21.537	220.677	-2.376	-34.101	-28.624	-26.567	-9.621	-14.702
1230	1.23	-6.669	316.675	-14.532	-40.549	-9.43	-37.568	-12.119	-19.33
1231	1.231	-17.836	54.088	-19.734	-11.628	8.387	7.243	-9.782	-10.365
1232	1.232	-0.779	-509.29	-21.243	-24.107	15.323	1.314	-4.94	-11.441
1233	1.233	-10.051	-268.403	-14.058	-5.367	0.403	-14.931	-4.377	-14.84
1234	1.234	-24.144	97.051	-25.834	11.669	-13.163	-19.926	-6.125	-13.804
1235	1.235	-16.54	-102.169	-40.094	8.49	-7.955	-6.498	-5.741	-14.715
1236	1.236	-51.53	-283.182	-14.832	-5.799	-9.493	-10.625	-4.381	-8.658
1237	1.237	-36.421	-227.708	-31.715	-3.479	-10.789	-14.315	-7.271	-9.374
1238	1.238	-22.87	-77.769	-40.834	-1.314	-11.862	-11.023	-9.941	-14.154
1239	1.239	-18.788	-32.686	-3.69	-3.607	-22.613	-8.009	-14.149	-12.159
1240	1.24	-15.077	-74.436	52.012	-28.88	-6.668	0.17	-17.579	-9.192
1241	1.241	-11.749	112.826	15.123	-18.993	4.087	12.802	-17.138	-6.612
1242	1.242	-8.639	146.67	-4.791	-15.905	13.866	5.773	-12.246	-5.196
1243	1.243	-5.927	-8.581	13.43	-47.088	1.738	-13.392	-10.26	-11.706
1244	1.244	-8.444	-92.972	41.125	-18.247	-15.635	-51.911	-14.276	-22.477
1245	1.245	-6.11	86.467	16.052	-22.112	-27.181	-46.491	-9.385	-21.055
1246	1.246	0.308	16.762	-6.645	1.508	-20.714	9.075	-12.629	-9.197
1247	1.247	-13.212	-4.429	-18.825	-8.04	-14.85	16.464	-6.002	-7.585
1248	1.248	-18.419	-23.552	-22.282	-28.029	-16.567	-3.41	-10.199	-6.172
1249	1.249	-10.454	-40.884	-18.774	-15.353	-37.269	-9.291	-7.825	-9.795
1250	1.25	-17.559	38.957	-15.471	-3.816	-34.547	-59.119	-14.352	-15.731
1251	1.251	-23.902	-3.851	-23.637	-10.264	-26.982	-25.583	-6.365	-10.442
1252	1.252	-34.717	-95.998	-5.776	-23.845	-10.693	-7.462	-9.405	-11.338
1253	1.253	-13.027	82.902	-12.75	-18.81	21.299	-13.033	-4.507	-13.776
1254	1.254	8.812	108.361	-2.088	-1.664	62.58	-8.19	-1.935	-14.488
1255	1.255	-10.992	38.643	3.733	-8.81	79.077	-12.812	-2.651	-9.585
1256	1.256	-44.498	-109.374	-8.464	-32.35	33.636	-8.752	-3.18	-12.815
1257	1.257	-21.654	-13.032	-32.221	-29.142	-33.511	-5.036	-5.065	-8.692
1258	1.258	-9.262	144.551	-28.845	-3.279	-60.219	-1.774	-13.917	-15.607
1259	1.259	-28.035	81.185	-25.635	0.287	-52.114	-4.828	-17.553	-12.649
1260	1.26	-38.078	-53.248	-28.226	-2.48	-59.484	-7.452	-14.024	-8.349
1261	1.261	-16.195	-105.312	-10.278	0.807	-52.916	-4.875	-13.02	-12.37
1262	1.262	9.343	-89.056	-17.083	3.99	-22.523	-7.14	-19.758	-8.844
1263	1.263	12.636	-45.577	-14.819	-2.464	16.189	-0.703	-17.199	-12.102
1264	1.264	9.557	-5.879	-8.925	4.249	21.231	-2.591	-14.846	-12.654
1265	1.265	-4.582	-17.547	-10.614	-1.193	25.694	-11.263	-11.327	-10.119
1266	1.266	-38.052	-28.199	-21.608	-20.27	29.788	-3.299	-14.585	-8.739
1267	1.267	-15.201	-37.914	-37.429	-22.654	33.502	-7.513	-9.129	-9.1
1268	1.268	-2.82	-46.872	-18.192	-24.92	-4.193	-3.805	-8.505	-14.296
1269	1.269	0.878	-38.73	-10.6	2.611	-29.299	-9.778	-13.109	-12.344
1270	1.27	-9.14	-1.778	-17.457	13.454	-42.808	-10.72	-15.978	-15.614
1271	1.271	-18.353	4.748	-15.165	-10.833	-63.504	-11.681	-11.111	-13.858
1272	1.272	-15.614	-25.69	-13.008	-20.519	-74.73	-7.415	-15.726	-13.45
1273	1.273	-18.141	-64.425	-11.005	-29.13	-71.45	-19.595	-13.953	-16.733
1274	1.274	-20.497	-79.555	-12.279	-22.258	-24.429	-21.314	-11.411	-21.56
1275	1.275	-18.4	-38.07	-10.632	-29.812	-17.859	-16.654	-8.089	-14.199
1276	1.276	-16.515	-32.159	-14.056	-44.901	12.493	5.046	-5.926	-11.287
1277	1.277	-14.815	23.624	-10.451	-42.943	73.433	8.156	-11.128	-5.295
1278	1.278	-19.479	105.326	-9.435	-16.364	49.037	-11.593	-9.177	-10.917
1279	1.279	-20.844	72.943	-10.41	17.909	-2.646	-4.017	-12.45	-12.858
1280	1.28	-19.67	63.393	-6.189	59.286	17.257	-10.96	-4.698	-17.506
1281	1.281	-11.369	18.997	-6.981	31.705	47.63	-13.075	7.12	-16.932
1282	1.282	-12.367	-5.277	2.628	-43.77	31.187	-30.443	18.163	-9.968
1283	1.283	-23.221	-13.014	-9.107	-76.018	16.111	-14.145	8.111	-8.999
1284	1.284	-18.988	-6.516	-23.372	12.742	2.548	-24.75	-0.793	-8.232
1285	1.285	-7.22	-12.154	-40.729	96.107	-9.882	-30.546	-9.122	-10.548
1286	1.286	-11.895	-39.628	-61.79	128.888	-36.234	-11.196	-14.343	-12.485
1287	1.287	-16.204	-34.554	-70.106	60.24	-53.273	-13.711	-29.051	-9.191
1288	1.288	-12.549	-47.983	-62.626	16.024	-50.177	12.043	-35.435	-10.934
1289	1.289	-16.03	-51.758	-27.709	-56.788	-30.442	29.095	-29.623	-12.29
1290	1.29	-16.991	-55.081	47.957	12.875	-37.995	26.023	-24.398	-14.622
1291	1.291	-14.08	-85.7	80.51	-120.591	-21.727	0.51	-16.461	-11.719
1292	1.292	-13.298	-31.102	50.928	-61.851	-19.588	-16.487	-12.199	-12.885
1293	1.293	-20.645	-8.677	42.023	61.645	-13.77	-7.184	-8.511	-7.081
1294	1.294	-13.872	-15.114	-14.851	46.566	-15.512	-21.329	-9.655	-9.415
1295	1.295	-13.092	-21	-51.743	32.91	-10.883	-28.92	-6.549	-2.86
1296	1.296	-10.772	-4.292	-85.107	72.87	-9.555	-40.552	-9.434	-10.812
1297	1.297	-15.611	-9.125	-79.025	37.735	-10.73	-55.417	-13.671	-5.595
1298	1.298	-13.691	22.936	-62.545	-102.968	-7.254	-72.784	-6.287	-2.692
1299	1.299	-19.128	-14.508	-37.464	-83.537	-4.166	-51.656	-9.168	-12.371
1300	1.3	-17.205	-9.422	12.745	-66.028	-7.088	-9.035	-6.632	-13.542
1301	1.301	-16.643	-4.922	86.531	-81.929	-7.87	82.523	-8.941	-21.878
1302	1.302	-22.08	-17.322	115.978	48.058	-7.084	122.07	-6.984	-24.98
1303	1.303	-11.271	-74.061	53.331	100.376	-5.125	133.949	-10.248	-10.285
1304	1.304	-15.926	-0.617	28.794	20.664	-1.785	79.819	-9.647	-12.425
1305	1.305	-5.858	-10.386	36.017	-22.669	-7.136	-68.17	-8.291	-10.503
1306	1.306	-7.029	16.337	-10.948	-194.05	2.401	-89.219	-8.682	-8.769
1307	1.307	-13.067	40.7	-41.491	-310.613	-6.498	-31.502	-8.288	-10.327
1308	1.308	-12.118	-10.818	-58.106	-204.902	-5.398	-83.897	-6.347	-11.695
1309	1.309	-18.898	-57.468	-53.2	-185.596	-8.563	-99.725	-5.955	-8.034
1310	1.31	-18.14	-63.385	-66.842	-308.027	-11.515	-56.536	-5.19	-6.881
1311	1.311	-15.837	-35.703	-79.284	-292.103	-9.04	-43.335	-5.971	-9.98
1312	1.312	-17.771	-0.524	-45.278	-104.08	-11.374	-31.49	-10.224	-5.153
1313	1.313	-19.681	-5.031	-4.132	75.297	-10.768	-20.63	-3.641	-7.674
1314	1.314	-14.234	15.656	23.472	52.004	-10.132	-10.747	-11.558	-6.906
1315	1.315	-17.698	26.857	28.445	115.373	-9.498	-1.818	-10.559	-13.501
1316	1.316	-10.342	9.783	5.584	211.584	-8.097	-9.904	-11.477	-12.738
1317	1.317	-9.407	44.253	-15.105	229.052	-3.607	-2.487	-15.688	-18.368
1318	1.318	-8.644	39.838	3.705	340.504	-2.997	4.116	-11.577	-10.454
1319	1.319	-14.258	60.533	-40.93	441.664	1.831	10.143	-9.58	-11.438
1320	1.32	-16.194	11.385	-71.241	402.234	-1.491	4.763	-4.871	-10.467
1321	1.321	-18.146	-8.537	-109.889	223.254	6.211	-0.284	-7.724	-12.989
1322	1.322	-12.739	9.584	-124.956	94.951	5.206	-4.858	-7.324	-5.652
1323	1.323	-7.912	4.029	-111.396	350.667	-1.604	-0.853	-6.978	-12.43
1324	1.324	-4.632	-71.806	-98.959	179.751	-4.129	-4.553	-13.565	-14.959
1325	1.325	0.772	-126.125	-42.185	-161.667	-4.863	-14.648	-14.499	-19.043
1326	1.326	-2.72	-17.673	63.76	-298.184	-12.752	-11.587	-10.208	-9.574
1327	1.327	-12.793	-60.989	107.004	-422.326	-11.718	-8.872	-4.588	-8.426
1328	1.328	-8.547	-21.607	120.29	-310.158	-8.712	-16.438	-4.036	-11.917
1329	1.329	-17.47	-129.066	108.574	-208.405	-0.715	-9.49	-5.987	-12.894
1330	1.33	-16.332	-85.984	54.455	-115.77	-3.81	-3.121	-10.038	-11.936
1331	1.331	-17.32	-125.589	-73.792	-144.171	-10.572	-1.189	-9.615	-9.429
1332	1.332	-16.361	-42.332	-21.272	-170.256	-20.224	-2.925	-7.276	-15.055
1333	1.333	-18.892	-9.98	-5.328	131.79	-5.906	-13.948	-0.673	-10.209
1334	1.334	-16.603	-79.232	-19.584	90.145	3.748	7.738	-1.622	-20.277
1335	1.335	-16.039	-70.463	-6.384	-172.794	-5.009	23.394	-13.076	-13.123
1336	1.336	-17.984	-13.695	29.246	-275.149	-25.768	9.3	-11.585	-14.297
1337	1.337	-23.417	23.093	61.77	-244.42	-28.548	-8.399	-15.875	-10.83
1338	1.338	-28.272	16.357	71.662	-216.808	-21.076	-10.6	-19.578	-13.927
1339	1.339	-23.643	-1.941	-9.011	-191.853	-23.455	-12.5	-16.113	-7.169
1340	1.34	-20.76	-18.492	-19.78	-355.221	-21.357	-14.224	-17.07	-13.184
1341	1.341	-17.291	46.955	-49.268	-419.362	-11.709	-8.833	-16.087	-9.123
1342	1.342	-15.951	55.737	-40.257	-246.939	-9.98	-4.151	-15.321	-12.6
1343	1.343	-9.401	80.058	-48.329	-37.801	-11.545	2.937	-17.655	-10.64
1344	1.344	-18.356	28.304	-70.357	103.065	-10.218	-0.794	-12.815	-6.549
1345	1.345	-12.385	21.638	-117.206	231.347	-6.548	-9.352	-14.726	-10.022
1346	1.346	-11.451	-8.789	-86.852	208.162	-7.724	-14.821	-17.602	-9.632
1347	1.347	-12.438	18.873	-36.946	229.245	-6.776	-25.903	-17.965	-16.222
1348	1.348	-13.239	13.778	50.512	248.144	-5.831	-27.402	-13.509	-13.343
1349	1.349	-12.472	27.289	62.343	335.205	-8.357	-36.321	-9.47	-10.858
1350	1.35	-13.061	64.779	73.253	350.47	-9.137	-39.852	-9.061	-11.675
1351	1.351	-16.367	49.633	63.518	277.788	-13.996	-40.837	-9.379	-13.636
1352	1.352	-12.317	-10.013	37.014	238.013	-9.379	-26.064	-14.144	-9.005
1353	1.353	-9.816	-1.986	29.1	202.398	-11.145	-15.549	-6.682	-11.882
1354	1.354	-10.21	-24.205	7.171	148.253	-8.677	-13.671	8.156	-10.517
1355	1.355	-16.805	-30.859	0.678	177.738	-4.271	-4.98	6.174	-10.899
1356	1.356	-13.902	-98.075	6.723	61.068	-9.731	-3.628	-7.251	-12.056
1357	1.357	-9.655	-142.803	-9.773	-50.543	-6.287	-8.263	-8.928	-6.849
1358	1.358	-12	-53.162	-35.061	-267.715	-8.256	-2.096	-13.631	-10.337
1359	1.359	-16.864	-41.423	-48.771	-175.075	-6.549	-1.124	-3.707	-13.629
1360	1.36	-17.471	-74.043	-69.67	-147.23	-6.199	-12.993	-2.72	-14.226
1361	1.361	-15.756	-44.524	-43.557	-173.157	-13.599	-11.513	-11.196	-10.773
1362	1.362	-19.255	0.148	-26.723	-57.014	-14.627	-1.466	-12.292	-13.132
1363	1.363	-23.727	8.274	-23.753	-35.677	-11.788	4.986	-19.163	-13.55
1364	1.364	-23.163	30.287	-26.557	-16.061	-12.623	-12.977	-25.252	-7.574
1365	1.365	-20.652	23.626	-49.865	-138.192	-10.36	-30.764	-30.956	-8.361
1366	1.366	-13.31	-43.592	-78.24	-153.665	-9.828	-37.668	-26.201	-4.33
1367	1.367	-12.339	-52.538	-82.095	-225.425	-7.93	-5.679	-17.628	-4.933
1368	1.368	-11.359	-11.911	-72.199	-159.295	-7.384	-10.069	-26.093	-12.314
1369	1.369	-13.861	-19.311	-50.455	-51.592	-4.892	-22.41	-27.215	-25.111
1370	1.37	-9.791	0.575	-30.881	-37.055	-2.597	19.221	-12.698	-16.426
1371	1.371	-20.634	55.429	2.414	107.733	-8.448	91.469	19.052	-5.426
1372	1.372	-16.01	62.642	15.778	165.238	-4.445	22.448	50.827	-15.547
1373	1.373	-17.386	42.607	-13.418	182.325	-9.335	-22.178	13.172	-9.215
1374	1.374	-13.729	-0.11	-24.805	134.584	-8.804	-13.995	-22.171	-5.798
1375	1.375	-14.906	16.123	-28.245	119.967	-8.28	-6.592	-17.859	-6.826
1376	1.376	-11.829	41.056	-25.25	80.056	-6.972	-26.533	2.707	-5.899
1377	1.377	-8.957	9.018	-45.024	44.122	-8.371	-8.456	21.358	-8.44
1378	1.378	-6.482	-3.474	-6.512	11.206	-11.312	-25.067	4.221	-12.54
1379	1.379	-5.748	-37.623	9.96	-117.279	-6.127	-20.282	-24.122	-14.523
1380	1.38	-7.728	-24.269	14.983	-29.645	-5.58	-34.18	-35.416	-16.506
1381	1.381	-12.416	-45.062	1.374	81.894	-6.205	-38.494	-11.674	-11.133
1382	1.382	-9.554	-56.327	5.276	67.742	-6.841	-42.148	-14.845	-22.008
1383	1.383	-4.756	-52.965	1.498	-129.52	-9.428	-25.013	-23.242	-10.992
1384	1.384	-14.854	-62.143	11.469	-270.102	-2.131	-3.11	10.177	-9.672
1385	1.385	-13.529	-59.377	14.434	-141.705	-9.521	-45.638	14.619	-8.558
1386	1.386	-15.293	-28.491	11.594	-71.979	-8.573	-75.975	-14.389	-7.432
1387	1.387	-16.483	-30.86	3.918	33.959	-7.615	-73.386	-25.596	-19.27
1388	1.388	-15.345	-65.795	10.786	91.79	-10.123	-123.314	-28.913	-8.276
1389	1.389	-14.389	-50.648	4.323	39.544	-9.33	-76.494	-38.2	-9.675
1390	1.39	-19.234	8.958	2.622	119.305	-11.249	-33.952	-29.836	-21.513
1391	1.391	-16.712	-31.71	12.144	103.559	-7.951	49.246	-0.781	-24.456
1392	1.392	-4.514	-24.272	6.745	-113.019	-2.514	108.787	1.705	-35.514
1393	1.393	4.203	9.291	-1.347	-329.474	8.346	76.151	-9.986	-28.394
1394	1.394	-13.2	3.287	-11.55	-413.238	-12.332	184.679	-29.252	-14.129
1395	1.395	-10.869	-35.47	-20.592	-233.368	-3.987	141.617	-26.807	-4.504
1396	1.396	-21.499	-40.566	-33.9	-116.65	-1.439	102.2	-24.547	-2.816
1397	1.397	-19.548	0.544	-18.126	74.223	-3.732	-5.075	-9.671	8.186
1398	1.398	-31.726	-4.947	-28.814	99.899	-14.357	-106.015	15.428	9.521
1399	1.399	-30.164	-20.102	-38.46	262.997	-16.269	-40.33	-29.373	5.825
1400	1.4	-20.088	-15.695	-50.63	157.818	-7.547	-28.645	-59.805	-12.188
1401	1.401	-18.909	-19.756	-61.65	-14.659	-5.988	-39.827	-54.409	-24.986
1402	1.402	-20.056	21.769	-65.927	-130.406	-10.231	107.83	-69.531	-50.763
1403	1.403	-16.941	27.09	-57.085	-109.028	6.827	1.778	-74.003	-19.836
1404	1.404	-14.025	11.89	-39.16	-12.72	-0.116	-94.364	-69.967	-15.8
1405	1.405	-20.008	-11.056	-5.788	4.587	-10.734	-41.991	-35.962	-12.135
1406	1.406	-12.644	-23.523	26.023	52.077	-8.76	100.958	14.228	4.903
1407	1.407	-9.727	-57.737	63.461	95.153	-20.923	4.75	101.5	-10.768
1408	1.408	-7.188	-7.593	68.371	81.782	-19.351	-47.439	136.918	-13.477
1409	1.409	-12.778	-1.08	81.8	93.19	-17.987	-126.665	125.942	-0.712
1410	1.41	-12.175	-7.114	69.326	168.866	-11.607	-54.363	76.511	6.231
1411	1.411	-18.154	-23.602	42.917	40.476	1.564	-67.437	31.742	4.081
1412	1.412	-14.067	-18.568	5.138	-117.142	-0.164	-102.981	-8.932	-1.738
1413	1.413	-17.528	13.385	0.094	-138.222	-4.79	-48.748	-16.326	-13.945
1414	1.414	-20.796	42.424	-4.346	-80.549	-6.117	-19.125	-22.929	-21.894
1415	1.415	-16.706	16.131	8.055	-63.108	-14.982	-45.821	-28.943	-8.939
1416	1.416	-21.515	-21.592	19.285	-47.282	-20.954	-37.772	9.757	-17.665
1417	1.417	-27.473	-26.672	-18.469	-4.178	-17.842	-30.585	4.738	-16.13
1418	1.418	-25.107	-13.174	-43.619	35.214	-24.598	-10.769	9.211	-11.885
1419	1.419	-20.221	-9.122	-39.116	70.834	-16.62	7.358	29.924	-13.058
1420	1.42	-10.117	-5.47	-34.961	81.788	-4.744	-31.318	11.177	-7.072
1421	1.421	-0.005	4.592	-46.074	32.56	9.639	-36.137	-19.743	8.978
1422	1.422	1.197	-17.248	-42.641	41.683	-3.857	-40.333	-57.215	6.653
1423	1.423	0.085	8.295	-14.232	17.477	-12.525	-11.328	-42.074	4.508
1424	1.424	-5.092	18.332	-2.884	-19.346	-7.869	-7.767	-28.524	-5.186
1425	1.425	-4.076	2.6	0.512	-120.11	-15.015	29.811	-24.473	-24.535
1426	1.426	-1.51	-5.755	3.709	-192.271	-18.659	105.492	-35.698	-27.039
1427	1.427	-5.522	-29.012	-27.334	-73.878	-17.449	116.521	-38.964	-15.403
1428	1.428	-4.895	-7.199	-64.774	-58.109	-10.031	146.186	-48.183	-9
1429	1.429	-9.489	12.467	-69.66	-159.262	-7.052	190.914	-56.432	-10.909
1430	1.43	-10.015	-26.135	-73.95	-93.711	-0.968	68.804	-53.864	-12.623
1431	1.431	-12.49	-64.912	-69.737	13.565	3.159	-158.812	-32.719	-17.241
1432	1.432	-11.097	-70.026	-58.381	56.669	9.773	-189.873	-24.333	-35.98
1433	1.433	-17.636	-65.658	-41.222	122.375	7.31	-105.903	-26.784	-12.738
1434	1.434	-16.638	-53.332	-12.845	62.531	-4.834	-80.883	-61.74	-9.602
1435	1.435	-20.876	-72.138	-1.498	51.414	-24.142	-58.013	-76.764	-12.263
1436	1.436	-15.236	-41.198	15.645	1.965	-36.895	-79.239	-53.917	-14.722
1437	1.437	-20.049	21.323	0.077	10.846	-39.179	-21.567	-8.063	-7.707
1438	1.438	-27.375	30.256	-25.379	35.29	-28.468	-4.192	-26.239	-5.545
1439	1.439	-22.511	38.4	-21.999	57.407	-18.717	11.744	-42.642	-11.305
1440	1.44	-25.008	31.073	-18.821	50.817	-2.789	-2.55	-17.438	-9.515
1441	1.441	-19.37	-29.397	-10.421	20.467	-0.648	36.935	32.908	-17.413
1442	1.442	-17.414	-37.437	-2.791	-62.711	-2.571	72.585	66.433	-7.314
1443	1.443	-16.81	29.407	-9.694	-3.203	-7.796	-3.154	72.481	4.519
1444	1.444	-17.363	2.801	-7.513	159.311	0.108	-111.63	33.812	-0.092
1445	1.445	-16.001	-5.211	-9.405	182.34	-4.224	-68.214	18.738	-4.303
1446	1.446	-15.601	2.182	-4.144	161.24	-3.118	-107.536	-13.16	-23.784
1447	1.447	-15.215	-17.709	3.813	142.186	5.184	-47.827	15.9	-32.042
1448	1.448	-14.048	-35.791	2.497	-120.103	-0.025	114.966	42.269	-24.413
1449	1.449	-12.115	-41.135	1.368	-382.544	4.846	91.7	-2.364	-22.016
1450	1.45	-16.377	-56.19	2.555	-416.141	4.104	239.942	-20.502	-11.313
1451	1.451	-14.625	-5.84	3.553	-322.983	-3.186	220.801	-15.031	-1.593
1452	1.452	-14.229	-39.296	6.487	-125.749	-9.91	28.255	-19.971	0.192
1453	1.453	-8.798	-21.035	4.005	-49.085	-7.367	-151.033	-6.329	-10.811
1454	1.454	-12.268	-26.339	12.965	67.14	-6.569	-34.728	22.786	-20.819
1455	1.455	-11.671	-41.308	16.532	46.071	-14.487	113.427	64.49	-32.578
1456	1.456	-13.411	-9.324	6.968	-88.548	-9.215	-98.341	92.323	-24.63
1457	1.457	-16.874	3.097	8.259	-35.929	-2.389	-295.506	57.322	-14.53
1458	1.458	-16.474	-0.545	-7.276	11.853	5.569	-270.098	-2.023	-8.084
1459	1.459	-19.365	-10.512	-26.313	-31.119	15.259	-60.592	-42.397	2.832
1460	1.46	-15.684	-19.702	-18.655	-44.068	-4.267	-32.647	-49.526	-1.345
1461	1.461	-14.329	-16.965	-20.904	-8.293	-12.568	-7.114	-69.265	-4.951
1462	1.462	-14.725	0.851	-18.749	24.203	-15.066	16.175	-50.931	-6.041
1463	1.463	-15.889	7.851	-24.573	53.706	-17.35	37.465	-56.301	-5.005
1464	1.464	-14.738	-2.718	-19.37	44.685	-23.731	18.504	-51.253	-3.995
1465	1.465	-13.201	-8.415	-14.747	20.27	-10.198	71.101	-46.803	-1.453
1466	1.466	-17.671	-6.562	-1.789	42.344	-1.528	118.852	-42.756	-3.718
1467	1.467	-17.109	-4.964	-7.018	48.936	-3.114	75.866	-31.52	-7.152
1468	1.468	-20.034	-3.62	-18.083	42.862	-24.81	10.263	-14.503	-11.74
1469	1.469	-14.249	0.077	-19.482	37.376	-40.494	-72.898	-23.814	-17.093
1470	1.47	-18.324	-8.219	-13.128	32.273	-26.375	-170.401	-21.099	-6.195
1471	1.471	-17.745	-5.06	-14.307	27.922	-18.817	-130.75	-18.655	-7.675
1472	1.472	-19.679	5.9	-17.42	48.721	-7.203	48.41	16.24	-3.356
1473	1.473	-17.947	-6.979	-16.448	30.095	11.951	74.058	11.056	0.364
1474	1.474	-14.475	-19.046	-8.481	6.317	4.396	97.386	-2.589	-15.274
1475	1.475	-15.851	-26.855	-5.342	-9.333	-11.866	-50.737	-6.696	-21.63
1476	1.476	-15.495	-13.778	-14.197	-6.628	-22.543	-185.308	-10.375	-27.414
1477	1.477	-10.3	-22.388	-15.317	-4.172	-32.261	-27.556	-34.161	-18.68
1478	1.478	-13.821	-14.31	-18.4	-10.998	-37.528	-6.238	-43.399	-26.563
1479	1.479	-18.514	-18.389	-23.245	4.173	-32.884	13.11	-35.027	-22.258
1480	1.48	-9.669	-14.583	-15.306	-13.215	-11.198	30.698	-27.431	-18.541
1481	1.481	-13.409	-10.994	-16.259	-5.986	10.656	78.311	-11.119	-15.027
1482	1.482	-14.641	-5.714	-15.251	-3.501	-9.106	294.857	-8.95	-7.627
1483	1.483	-5.03	-10.519	-17.709	-20.498	-6.602	325.659	-14.718	-14.362
1484	1.484	-6.257	-23.63	-15.315	-36.401	0.356	128.453	11.687	-18.562
1485	1.485	-14.634	-13.886	-11.725	-38.286	10.928	-102.28	53.369	-20.837
1486	1.486	-13.72	-12.084	-17.615	-24.514	-6.594	-195.243	36.926	-9.96
1487	1.487	-16.667	-22.986	-13.436	-12.175	-27.776	-110.872	1.741	-5.283
1488	1.488	-14.194	-24.144	-12.756	11.689	-30.565	-187.522	-20.981	-6.605
1489	1.489	-8.63	-9.644	-15.976	1.682	-12.811	-71.044	-16.795	-10.255
1490	1.49	-18.152	-26.887	-17.648	-1.291	22.196	-7.425	9.634	-6.741
1491	1.491	-11.808	-38.35	-17.196	-43.738	17.165	11.816	13.028	-5.772
1492	1.492	-8.346	-14.894	-9.777	-74.193	21.6	-40.491	3.88	-2.855
1493	1.493	-11.466	-11.779	-10.679	-46.578	42.3	-56.173	1.346	-0.291
1494	1.494	-10.515	-31.442	-11.589	-51.557	45.929	-128.316	-1.036	-1.015
1495	1.495	-16.537	7.063	-10.764	-1.083	22.052	-88.912	-7.993	-11.774
1496	1.496	-12.491	1.641	-6.652	18.853	-12.49	-77.091	-1.688	-10.175
1497	1.497	-15.997	-23.501	-6.026	-36.123	-44.534	-87.987	-7.611	-20.254
1498	1.498	-16.603	-0.628	-7.917	-73.127	-57.014	-58.362	-12.899	-16.598
1499	1.499	-11.2	11.794	-6.135	-66.698	-45.922	-13.576	-30.341	-10.596
1500	1.5	-14.699	15.554	-13.079	-24.51	-56.096	-5.355	-37.348	-11.54
1501	1.501	-14.133	12.384	-12.098	25.194	-34.297	2.205	-48.011	-18.285
1502	1.502	-17.054	-3.123	-7.835	99.271	-14.634	22.11	-42.206	-15.75
1503	1.503	-16.682	-45.595	-11.9	50.149	-1.957	27.996	-19.364	-10.11
1504	1.504	-18.042	-63.664	-15.395	23.733	-4.353	33.188	-10.018	0.746
1505	1.505	-11.475	-13.602	-14.83	-16.55	-36.286	48.181	-29.647	24.527
1506	1.506	-22.322	-6.9	-14.278	-67.938	-31.826	61.705	-42.275	7.482
1507	1.507	-15.173	-24.985	-12.968	-47.873	-11.106	107.342	-25.88	-26.952
1508	1.508	-16.353	-30.292	-14.371	-78.067	0.117	15.545	-32.227	-40.46
1509	1.509	-15.206	-25.169	-16.57	-94.322	-3.195	2.232	-34.262	-28.029
1510	1.51	-14.255	25.235	-15.497	-18.504	-0.171	-9.518	-60.715	-16.763
1511	1.511	-13.3	18.724	-9.768	14.118	7.98	-63.643	-49.601	-20.028
1512	1.512	-15.819	0.594	-9.067	-15.306	-15.387	-152.381	1.766	-23.108
1513	1.513	-13.504	-15.81	-11.067	11.587	6.364	-68.858	23.768	-8.967
1514	1.514	-15.44	-30.853	-14.428	3.61	14.646	7.133	30.332	-1.409
1515	1.515	-8.078	-53.65	-16.239	-3.628	22.156	-2.629	36.347	-17.66
1516	1.516	-12.901	-24.611	-13.788	16.361	10.523	-11.395	30.95	-15.536
1517	1.517	-13.663	24.554	-16.166	107.935	-4.391	-19.411	36.037	-17.492
1518	1.518	-12.87	4.622	-15.843	94.801	-18.001	-41.427	31.642	-19.244
1519	1.519	-17.688	-1.378	-12.233	82.992	-9.325	-7.979	10.959	-14.611
1520	1.52	-18.248	-29.054	-12.689	-79.795	-17.299	10.108	45.075	-16.002
1521	1.521	-16.485	-64.286	-11.59	-103.081	-4.351	26.408	58.738	-1.729
1522	1.522	-11.619	-41.487	-16.111	-124.267	-13.058	51.515	38.2	4.024
1523	1.523	-16.23	-45.588	-13.281	-28.176	-17.679	56.037	4.325	-1.262
1524	1.524	-15.609	-34.399	-11.996	-45.728	-16.238	27.05	-27.487	-5.947
1525	1.525	-10.736	-31.135	-14.374	-61.765	0.823	30.767	-48.19	-13.125
1526	1.526	-12.629	-21.859	-8.63	-18.795	3.139	-20.814	-59.48	-14.345
1527	1.527	-13.172	-64.466	-7.918	-58.467	1.031	-43.005	-69.66	-22.747
1528	1.528	-7.322	-58.578	-9.925	-118.284	-28.009	-22.964	-54.105	-13.109
1529	1.529	-6.506	2.292	-9.42	44.256	-32.089	-16.821	-40.039	-9.507
1530	1.53	-5.884	-5.881	-7.753	-72.231	-5.783	-0.304	-27.285	-3.586
1531	1.531	-3.891	16.184	-12.645	-51.331	-2.446	14.972	7.725	-19.692
1532	1.532	-10.419	36.126	-9.411	-70.68	-11.637	-7.623	12.78	-22.077
1533	1.533	-14.625	30.186	-2.888	16.596	-19.822	-44.641	-28.388	-15.774
1534	1.534	-20.182	24.74	-12.621	32.256	18.823	31.485	-33.756	-6.135
1535	1.535	-22.062	19.653	-11.511	17.722	24.382	64.086	21.843	-4.438
1536	1.536	-22.599	-12.344	-12.709	30.682	-0.632	-5.497	14.594	-2.923
1537	1.537	-23.135	-24.742	-17.974	90.102	-4.958	-104.452	-18.8	-1.552
1538	1.538	-18.264	-13.523	-15.108	79.108	-17.268	-65.502	-36.952	-0.426
1539	1.539	-18.794	-16.759	-12.626	9.867	-28.466	-30.673	-31.556	-11.312
1540	1.54	-13.331	-13.583	-8.594	-17	-31.731	1.36	-6.411	10.364
1541	1.541	-22.782	23.342	-6.69	104.939	-15.954	-28.387	-10.851	-11.485
1542	1.542	-16.362	28.196	-8.663	17.245	-24.198	-55.157	-31.534	-31.255
1543	1.543	-19.81	14.44	-12.765	-30.599	4.135	1.869	-12.763	-23.763
1544	1.544	-12.42	43.434	-11.469	-16.452	23.026	24.024	38.713	-49.573
1545	1.545	-13.351	17.036	-14.808	75.505	26.422	-9.519	75.65	-25.82
1546	1.546	-9.058	-6.957	-13.687	15.773	29.603	32.98	55.675	14.957
1547	1.547	-6.686	-41.512	-14.109	-16.839	9.928	16.676	13.046	9.477
1548	1.548	-13.229	-45.888	-17.627	-105.816	27.778	52.119	-14.697	-5.685
1549	1.549	-12.416	-74.92	-11.076	-22.552	2.09	-16.342	-39.934	-19.27
1550	1.55	-14.693	-93.703	-10.143	-76.888	-35.631	-45.655	-62.86	-15.221
1551	1.551	-9.82	-76.75	-9.406	-205.303	-30.652	70.888	-58.893	-4.03
1552	1.552	-11.721	-36.119	-10.206	-47.858	-17.146	-40.35	-55.313	-14.14
1553	1.553	-15.768	-31.094	-10.81	-26.796	-29.539	-54.239	-72.413	-17.326
1554	1.554	-12.287	-36.498	-8.898	-7.701	-78.69	-40.531	-81.718	8.036
1555	1.555	-13.664	-32.225	-4.869	9.629	-72.105	-4.351	-73.401	-9.12
1556	1.556	-12.537	5.586	-8.388	25.367	-53.937	7.083	-50.196	-24.867
1557	1.557	-8.915	0.781	-11.711	10.908	-26.24	-61.727	-3.205	-33.234
1558	1.558	-11.274	5.381	-8.84	23.954	-0.981	-52.907	57.37	-30.774
1559	1.559	-10.924	-6.852	-9.257	12.042	40.357	-28.677	49.258	-19.201
1560	1.56	-10.581	-3.241	-11.998	22.794	90.403	-7.075	27.215	-12.827
1561	1.561	-16.435	-0.036	-14.925	-26.561	43.68	-13.997	20.625	-10.801
1562	1.562	-12.417	15.659	-18.624	-17.659	13.402	-20.421	2.436	-12.449
1563	1.563	-17.274	1.558	-15.362	6.702	-47.496	-26.354	-25.183	-10.823
1564	1.564	-21.936	-5.894	-10.55	-0.643	-39.292	-31.669	-30.155	-9.465
1565	1.565	-23.707	5.666	-11.158	5.96	-31.857	-27.167	-16.584	-3.092
1566	1.566	-20.235	-0.817	-11.767	11.963	-25.224	1.831	-28.965	2.854
1567	1.567	-22.551	-2.854	-10.43	-4.483	17.399	-1.831	-10.192	-13.31
1568	1.568	-21.381	-8.218	-16.837	-9.462	-21.282	1.591	27.532	-15.747
1569	1.569	-15.379	-12.825	-14.346	-13.902	-16.237	4.832	-7.715	-0.894
1570	1.57	-16.169	-17.002	-13.584	-9.844	-11.757	-3.234	-48.993	12.716
1571	1.571	-18.505	2.474	-8.756	-6.274	-15.805	-20.829	-76.702	7.562
1572	1.572	-22.023	-0.252	-8.19	-9.657	-19.467	14.129	-51.581	9.2
1573	1.573	-21.482	-18.056	-11.109	-6.641	-50.434	29.441	-1.332	-12.378
1574	1.574	-12.633	-34.28	-15.957	-9.33	-4.594	16.173	72.487	-40.56
1575	1.575	-19.04	-44.8	-9.962	-11.847	13.55	12.207	101.956	-6.453
1576	1.576	-13.102	-15.593	-17.328	-9.509	-14.162	-36.821	110.703	7.144
1577	1.577	-14.123	38.725	-8.432	1.191	10.969	-83.655	69.913	-21.824
1578	1.578	-15.145	16.694	-7.275	-4.582	15.39	-77.705	3.013	4.536
1579	1.579	-17.699	-30.056	-10.384	-30.885	19.409	5.395	-23.786	7.829
1580	1.58	-21.788	-60.26	-19.291	-27.037	-14.693	-78.185	-15.729	-20.401
1581	1.581	-19.089	-52.957	-15.812	-23.669	-37.561	-89.071	-37.849	-1.576
1582	1.582	-18.539	-80.508	-12.724	-14.274	-73.005	-178.859	-57.804	15.489
1583	1.583	-13.927	-4.746	-13.696	-16.886	-52.362	-129.465	-51.827	-31.489
1584	1.584	-16.873	6.123	-14.47	-19.229	-41.204	4.733	-35.437	-24.837
1585	1.585	-13.427	15.978	-21.248	-22.927	-31.192	293.397	-50.591	-30.761
1586	1.586	-13.077	-28.774	-20.479	-15.803	-21.964	169.659	-52.338	-56.245
1587	1.587	-6.527	-36.932	-15.645	-26.291	9.122	282.08	-38.806	-6.252
1588	1.588	-19.327	-73.831	-16.227	-12.57	46.59	383.989	-1.304	0.37
1589	1.589	-10.638	-67.227	-17.962	-14.172	51.52	166.816	-6.39	-42.196
1590	1.59	-9.107	24.297	-15.44	-3.074	1.089	-87.07	-10.888	-47.617
1591	1.591	-7.768	116.41	-8.077	4.132	7.589	-121.229	-23.297	-2.119
1592	1.592	-8.955	128.242	-2.844	5.439	1.548	-276.317	-12.085	16.096
1593	1.593	-14.956	-34.547	9.937	-12.511	-26.178	-192.073	-15.394	21.539
1594	1.594	-15.93	-11.381	-2.251	-15.018	-21.18	-64.061	0.286	-3.593
1595	1.595	-18.841	94.464	-10.175	-3.377	-25.67	5.49	3.023	-8.035
1596	1.596	-26.766	-1.733	-11.523	-13.92	-29.777	-142.966	10.614	-3.929
1597	1.597	-17.081	-159.29	-12.673	-11.946	-26.148	-162.3	12.958	-7.533
1598	1.598	-18.254	-53.439	-18.661	-24.123	-22.937	-110.04	10.796	-24.511
1599	1.599	-19.434	-34.269	-11.296	-0.37	24.027	-94.271	4.933	-33.765
1600	1.6	-14.243	18.269	-14.186	2.965	70.768	122.376	6.617	-14.009
1601	1.601	-13.285	97.975	-20.174	18.651	64.663	91.282	1.909	-6.445
1602	1.602	-3.616	199.092	-16.1	4.473	36.898	-218.828	-11.096	28.614
1603	1.603	8.175	106.976	-18.021	-23.651	21.73	-260.218	-33.953	94.235
1604	1.604	16.096	-72.111	-7.944	-27.168	8.099	-222.857	-30.861	31.73
1605	1.605	20.333	-354.248	-6.572	-16.93	3.92	-188.946	-28.147	-8.88
1606	1.606	19.138	-241.748	-7.712	-32.436	-30.22	90.018	-15.345	-45.83
1607	1.607	1.095	-139.663	-6.537	-18.139	-71.5	352.731	-26.899	-52.401
1608	1.608	-6.506	-108.824	-9.618	-25.553	-66.111	250.392	-37.445	-58.384
1609	1.609	-4.249	88.309	-8.632	-27.735	-61.085	405.28	-31.496	-52.939
1610	1.61	-6.463	113.832	-12.875	-21.225	-47.517	207.975	-15.497	-108.425
1611	1.611	-12.364	-2.483	-8.795	0.198	-35.11	182.349	-9.025	-86.322
1612	1.612	-38.795	-23.635	-5.304	-2.426	-16.365	159.05	-14.762	-52.804
1613	1.613	-35.221	-81.368	-8.586	-9.881	-13.121	10.73	-9.483	26.557
1614	1.614	-25.248	41.059	-10.311	-26.036	-16.312	-201.067	11.253	37.367
1615	1.615	-34.615	56.82	-9.902	-11.05	3.374	-116.752	13.997	47.198
1616	1.616	-48.82	71.063	-15.293	2.576	-9.432	-142.352	-3.76	73.849
1617	1.617	-46.373	110.494	-13.342	11.361	-7.14	-212.031	-1.395	65.688
1618	1.618	-34.81	-68.537	-8.671	9.879	-9.256	-190.955	-7.716	-1.111
1619	1.619	-19.944	-94.092	-15.234	-5.925	-15.087	-210.118	-5.689	-81.807
1620	1.62	-21.9	22.202	-15.989	-33.538	-9.884	-122.641	-7.38	-70.926
1621	1.621	-2.557	-41.29	-10.356	-29.804	-1.97	115.966	-8.911	-60.988
1622	1.622	-0.052	-22.168	-12.262	-19.687	2.256	-122.693	-10.258	-52.026
1623	1.623	2.267	-39.694	-14.17	-10.35	14.037	-153.642	-6.537	-27.637
1624	1.624	-25.419	-87.397	-15.885	3.826	25.033	-12.686	-0.445	-5.584
1625	1.625	8.645	-101.703	-11.027	-8.896	17.887	-38.206	2.794	-12.2
1626	1.626	-4.905	-35.739	-11.58	-1.891	0.877	31.503	0.029	-18.241
1627	1.627	-8.954	24.231	-13.305	-3.981	-6.108	52.621	-7.797	-1.854
1628	1.628	-20.16	-7.981	-8.446	-13.628	-16.739	110.36	-15.108	33.319
1629	1.629	-30.208	-37.457	-14.425	-15.345	-18.669	127.848	-10.293	10.445
1630	1.63	-39.482	-10.633	-13.628	-19.981	-6.471	16.838	-6.08	-10.312
1631	1.631	-19.726	13.626	-14.194	-12.787	-11.158	-26.293	-10.183	-6.76
1632	1.632	-22.219	35.312	-13.588	-9.084	7.555	-66.027	-9.658	-16.898
1633	1.633	-15.226	54.898	-12.981	-5.581	-0.054	41.268	-7.777	-26.168
1634	1.634	-21.579	60.675	-16.442	-6.553	6.891	55.365	-7.232	-17.815
1635	1.635	-19.602	55.155	-13.133	-13.338	4.761	42.14	-10.73	-4.963
1636	1.636	-21.301	-0.436	-14.272	-12.576	-12.636	78.27	-13.064	-7.225
1637	1.637	-19.696	-82.094	-16.942	-3.663	-14.929	46.093	-13.444	7.77
1638	1.638	-18.281	-27.985	-18.834	-7.131	-4.234	36.581	-11.486	25.332
1639	1.639	-17.072	1.777	-13.956	-10.173	-2.231	10.312	-5.621	18.468
1640	1.64	-13.53	-6.642	-11.984	-13.025	-28.499	-30.06	-4.799	7.799
1641	1.641	-10.379	-14.481	-10.013	-17.238	-39.726	-66.876	-15.593	-17.543
1642	1.642	-23.104	22.479	-12.895	-14.907	-29.655	-20.225	-20.199	-27.744
1643	1.643	-17.834	15.862	-11.529	-14.325	-20.374	-2.253	-18.791	-18.501
1644	1.644	-9.866	-14.717	-14.798	-13.763	-6.275	13.861	-4.412	-15.745
1645	1.645	-22.796	-42.638	-11.893	-13.222	-8.802	48.963	-6.268	-18.159
1646	1.646	-17.529	-47.77	-13.841	-14.612	-11.139	25.99	-18.379	-15.749
1647	1.647	-0.073	-70.586	-11.917	-16.97	-4.778	5.092	-10.372	-9.311
1648	1.648	-2.344	-66.487	-12.696	-10.417	-10.605	-51.637	-8.976	-11.29
1649	1.649	8.352	-123.172	-8.235	-13.374	-8.872	-91.995	-17.865	-6.204
1650	1.65	-16.756	-147.624	-7.631	-12.623	-19.873	-69.522	-14.376	-4.817
1651	1.651	-13.409	-36.599	-5.871	-21.545	-18.464	-21.898	-15.33	-12.008
1652	1.652	-10.249	74.754	-11.657	-27.562	-14.754	-27.279	-12.389	-8.217
1653	1.653	-12.892	118.09	-10.844	-26.627	-8.749	-10.669	-22.021	-4.613
1654	1.654	-5.28	157.657	-12.746	-21.855	-5.678	-15.483	-15.609	-11.833
1655	1.655	1.751	97.918	-13.28	-8.757	-12.488	-19.712	-12.102	-14.766
1656	1.656	8.196	65.048	-10.327	-6.869	-2.864	-15.285	-6.895	-20.965
1657	1.657	10.173	55.011	-13.76	1.784	0.739	-10.924	-4.073	-26.858
1658	1.658	11.944	-7.519	-13.324	-6.189	-2.831	-13.715	-8.4	-26.465
1659	1.659	19.895	-64.394	-10.384	-10.487	-1.917	-10.53	-19.078	-36.635
1660	1.66	18.557	-71.553	-13.072	-19.433	12.764	-7.578	-9.018	-15.058
1661	1.661	17.416	-24.498	-7.254	-15.993	-2.14	-14.916	-7.863	-12.043
1662	1.662	6.59	-18.42	-9.568	-12.922	-15.668	-12.187	-13.848	2.046
1663	1.663	-12.178	-23.773	-13.037	-6.173	-13.887	-9.677	-10.737	30.353
1664	1.664	-24.934	-8.604	-12.45	-3.692	-28.178	-15.649	-13.614	26.824
1665	1.665	-22.578	-31.3	-17.856	-1.413	-26.221	-10.714	-11.068	30.21
1666	1.666	-24.676	-60.113	-7.006	-3.378	-13.99	-21.63	-11.812	2.057
1667	1.667	-38.196	-78.692	-14.929	-13.464	-15.51	-11.774	-13.747	-16.594
1668	1.668	-39.895	-75.339	-10.658	-17.73	-11.222	-18.271	-11.788	-47.524
1669	1.669	-41.386	-59.81	-9.478	-16.601	-4.8	-17.2	-7.705	-59.94
1670	1.67	-42.665	-51.568	-10.63	-10.66	-1.277	-7.725	-6.346	-63.653
1671	1.671	-36.204	-13.049	-13.715	-7.634	6.116	4.132	-6.743	-53.607
1672	1.672	-37.272	36.835	-12.732	-8.665	-2.753	-12.871	-7.152	-6.598
1673	1.673	-23.249	3.309	-13.487	-9.485	-8.709	-42.934	-8.342	-13.197
1674	1.674	-25.092	-88.337	-11.152	-15.145	-11.761	-13.498	-9.536	-7.199
1675	1.675	-19.806	-180.601	-13.074	-8.6	-4.937	-24.244	-8.77	20.46
1676	1.676	-27.656	-264.022	-8.412	-9.407	3.032	-33.938	-6.845	35.513
1677	1.677	-26.238	-123.038	-6.661	1.217	-6.612	-74.366	-6.091	-5.719
1678	1.678	-19.791	11.463	-7.999	-5.977	-2.908	-35.315	-8.837	-0.308
1679	1.679	-18.591	-6.009	-13.403	-12.408	-6.383	-110.652	-7.712	4.792
1680	1.68	-17.599	168.951	-11.462	-25.602	5.447	52.41	-2.903	36.778
1681	1.681	-16.61	331.678	-17.458	-13.455	3.935	262.149	-0.985	-0.76
1682	1.682	-15.8	225.981	-13.389	-2.452	-8.988	65.043	-7.005	-66.376
1683	1.683	-16.538	129.894	-11.449	10.494	-14.148	193.225	-6.251	-93.108
1684	1.684	-21.34	7.398	-9.508	8.723	-12.545	123.666	-4.333	-101.276
1685	1.685	-16.667	-40.206	-14.921	0.765	-16.756	-193.998	-10.36	-64.331
1686	1.686	-24.374	31.906	-25.743	-15.127	-13.047	-148.676	-15.999	-84.269
1687	1.687	-19.116	-60.344	-21.085	-25.793	-9.559	-107.357	-11.191	-66.082
1688	1.688	-16.178	-239.457	-16.818	-43.23	-6.481	-144.928	-11.797	-16.134
1689	1.689	-15.382	-418.813	-13.125	-36.283	-5.492	-179.122	-8.913	57.812
1690	1.69	-9.75	-116.064	-9.62	-21.397	-6.228	-210.248	-10.283	166.376
1691	1.691	-4.89	172.733	4.328	7.621	-13.555	99.509	-14.736	123.204
1692	1.692	-4.291	135.104	10.153	3.542	-6.757	57.93	-17.648	31.039
1693	1.693	-1.393	100.948	1.455	-0.157	-9.231	245.366	-21.139	-52.424
1694	1.694	-4.877	131.877	-0.079	9.882	-14.798	143.013	-26.569	-106.65
1695	1.695	-11.263	47.415	1.289	6.764	-11.231	173.951	-25.975	-77.076
1696	1.696	-10.509	-132.011	-5.086	-7.385	-1.085	89.544	-15.902	-32.401
1697	1.697	-12.848	-201.583	-13.404	-14.953	0.348	-38.691	5.772	40.931
1698	1.698	-12.275	-53.219	-27.333	-3.359	-5.966	-201.485	15.065	90.266
1699	1.699	-10.357	43.012	-29.263	-14.007	-7.068	-222.668	6.751	81.351
1700	1.7	-12.122	60.3	-24.028	-19.803	-7.962	-319.04	-6.022	-24.526
1701	1.701	-15.659	-19.495	-25.571	-14.546	-12.732	-161.699	-31.746	-125.572
1702	1.702	-12.416	-63.099	-32.72	-19.186	-20.601	28.895	-41.796	-86.106
1703	1.703	-6.651	-76.503	-23.809	-12.032	-10.853	3.382	-32.49	-50.54
1704	1.704	-7.476	-16.862	-24.96	-15.708	-14.44	73.087	-18.355	25.25
1705	1.705	-9.463	15.823	-23.985	-16.844	-3.517	9.515	20.171	114.029
1706	1.706	-4.869	5.953	-23.007	-17.792	-7.7	-48.481	70.122	125.816
1707	1.707	-13.826	-2.946	-18.736	-18.744	-14.021	213.837	36.656	28.055
1708	1.708	-10.212	5.153	-11.369	-17.95	-17.445	325.996	-5.916	-37.805
1709	1.709	-11.437	-2.299	1.418	-13.872	-18.379	155.008	-22.356	-26.031
1710	1.71	-16.73	-35.929	3.174	-5.917	-15.425	-62.3	-7.266	-58.549
1711	1.711	-13.91	-17.836	4.736	-9	-12.835	-259.862	-20.802	-48.669
1712	1.712	-21.938	-23.305	-2.406	-13.818	-10.458	-234.578	-24.853	-75.406
1713	1.713	-21.083	-58.533	-1.233	-13.033	0.408	114.623	-28.528	-83.567
1714	1.714	-22.178	-17.317	-9.546	-15.331	5.078	64.816	-18.459	-31.826
1715	1.715	-19.796	-78.27	-10.502	-13.37	0.85	-161.864	-21.555	-38.299
1716	1.716	-19.154	-53.898	-13.404	-11.4	-2.797	126.918	-13.214	-44.284
1717	1.717	-21.213	57.153	-12.623	-20.277	-3.923	14.062	-30.994	5.614
1718	1.718	-18.048	72.981	-13.397	-5.948	-11.259	47.717	-28.639	-1.006
1719	1.719	-18.742	0.81	-9.912	-0.129	-16.054	140.258	-13.698	-43.56
1720	1.72	-18.466	14.034	-11.847	-8.821	-10.012	-1.074	-3.977	-27.035
1721	1.721	-20.882	2.333	-11.264	-7.246	-1.085	-129.574	1.285	-1.791
1722	1.722	-18.064	13.28	-14.753	-11.462	-9.387	-199.486	2.856	11.821
1723	1.723	-23.358	43.062	-10.306	-2.526	-6.269	-220.804	4.231	16.026
1724	1.724	-18.574	34.321	-12.044	-5.983	-9.155	-124.824	-15.286	34.863
1725	1.725	-15.33	-71.431	-11.652	-17.759	-8.371	-37.632	-12.546	38.245
1726	1.726	-12.468	58.641	-6.23	-22.375	-20.581	-22.041	-10.013	-2.529
1727	1.727	-17.35	146.066	-14.169	-12.275	-18.829	20.893	-3.036	2.875
1728	1.728	-8.68	-28.723	-8.95	-8.544	-7.773	33.862	-9.396	-42.683
1729	1.729	-5.224	-98.145	-7.991	-16.823	-17.808	21.914	-11.298	-48.69
1730	1.73	-8.342	-34.452	-5.493	-7.104	-14.113	32.56	-16.495	-20.936
1731	1.731	-7.397	-168.807	-9.573	-13.461	-20.102	22.612	-14.924	-5.81
1732	1.732	-11.67	-80.911	-9.01	-14.574	-21.081	13.785	-13.547	-1.329
1733	1.733	-9.364	-1.134	-9.6	-4.845	-16.259	38.069	-12.365	2.732
1734	1.734	-11.307	-15.355	-13.674	-11.17	-4.869	15.917	-4.032	-8.498
1735	1.735	-17.326	24.04	-17.166	-14.607	3.029	35.644	-7.122	-11.832
1736	1.736	-18.117	12.141	-15.821	-11.471	10.148	-19.762	-6.153	-14.937
1737	1.737	-20.076	-63.719	-13.718	-6.623	24.418	31.608	-8.665	-23.241
1738	1.738	-10.026	-113.103	-18.188	-9.128	-4.662	78.254	-10.991	-15.586
1739	1.739	-11.372	-86.55	-17.616	-13.209	-17.103	47.714	-9.06	-8.442
1740	1.74	-15.048	-62.391	-9.689	-16.682	-20.836	86.255	-19.119	-14.578
1741	1.741	-13.873	48.764	-13.17	-12.005	-17.588	101.181	-17.77	-8.536
1742	1.742	-8.622	64.89	-10.066	-3.06	-14.538	50.963	-16.617	-6.73
1743	1.743	-11.507	-7.117	-12.966	0.648	-6.269	-49.83	-8.307	-8.29
1744	1.744	-12.252	6.164	-13.744	-2.811	-24.147	-150.658	-15.677	-6.961
1745	1.745	-8.172	-53.353	-11.431	-1.815	-21.902	-111.152	-12.806	-10.785
1746	1.746	-11.639	-129.192	-6.603	-4.697	-15.585	-51.499	-10.326	-19.183
1747	1.747	-12.205	-119.438	-8.557	-7.214	-5.96	-127.372	-6.284	-11.829
1748	1.748	-12.766	-21.078	-10.324	-12.841	-0.772	-97.893	-8.229	-14.686
1749	1.749	-9.267	97.363	-12.875	-23.685	-11.854	-17.447	-7.653	-6.68
1750	1.75	-9.633	176.992	-9.623	-34.73	-13.263	14.823	-14.261	-1.43
1751	1.751	-16.189	365.008	-16.234	-13.077	-6.946	-74.276	-10.051	-16.197
1752	1.752	-21.008	185.685	-17.24	-3.796	-8.179	-109.994	-9.357	11.359
1753	1.753	-16.726	-70.397	-18.05	-6.507	-17.933	-77.358	-5.951	30.059
1754	1.754	-14.367	-172.701	-15.756	-19.29	-11.612	31.447	-5.436	-0.963
1755	1.755	-14.91	-79.828	-17.719	-3.052	-8.218	190.58	-8.398	-29.986
1756	1.756	-14.291	-107.91	-17.157	-0.937	3.486	127.235	-0.505	-18.684
1757	1.757	-12.509	-82.383	-17.744	-2.889	4.962	223.52	5.487	5.145
1758	1.758	-17.314	-59.189	-17.364	-8.145	14.967	171.24	-6.367	-16.835
1759	1.759	-15.34	-38.118	-14.072	-16.104	-4.662	28.242	-1.814	-36.698
1760	1.76	-12.395	-57.339	-15.227	-14.769	-18.876	9.114	-9.085	-24.036
1761	1.761	-11.004	-39.998	-14.837	-15.947	-16.44	-78.516	-10.337	10.874
1762	1.762	-9.608	-55.894	-12.123	-5.135	-4.901	-317.398	-6.948	15.791
1763	1.763	-12.473	-41.58	-11.363	-12.32	-2.831	-283.511	-8.009	-53.054
1764	1.764	-14.368	-28.445	-12.731	-13.496	-16.437	-376.263	-7.138	-82.795
1765	1.765	-9.289	-16.65	-8.499	-19.517	-11.272	-66.15	-20.38	-2.166
1766	1.766	-13.888	-5.925	-5.623	-14.315	-6.686	140.036	-22.392	8.582
1767	1.767	-16.736	3.878	-8.178	-7.582	3.313	252.818	-27.695	-1.338
1768	1.768	-18.038	-22.761	-6.855	-13.621	-16.296	150.668	-26.239	-63.831
1769	1.769	-12.563	-30.833	-7.274	-14.416	-13.66	181.649	-24.968	-88.219
1770	1.77	-19.096	-38.236	-10.983	-16.369	-0.952	97.353	-16.135	-66.197
1771	1.771	-13.048	-4.786	-7.734	-25.111	1.317	-30.82	-5.359	-19.401
1772	1.772	-20.35	-23.018	-9.904	-16.818	-13.637	-54.19	-6.773	-37.591
1773	1.773	-15.457	-39.514	-15.939	-11.627	-15.619	-75.439	-15.734	23.369
1774	1.774	-19.668	-44.598	-15.194	-16.502	-13.924	20.635	-16.956	-1.01
1775	1.775	-15.552	-3.496	-14.459	-10.548	9.835	3.236	-5.233	35.964
1776	1.776	-14.334	36.755	-6.558	-17.945	-14.002	-44.279	-0.675	82.819
1777	1.777	-13.704	-2.045	-5.619	-22.837	-34.363	-77.86	-16.624	76.807
1778	1.778	-15.592	23.069	-8.551	-18.621	-31.306	-63.464	-23.078	4.585
1779	1.779	-16.115	18.46	-6.062	-20.978	-23.001	-50.257	-17.349	-64.623
1780	1.78	-12.578	5.891	-7.826	-15.212	-10.263	-14.591	-8.708	-2.254
1781	1.781	-15.821	-13.05	-11.907	-18.728	1.327	-25.317	-10.328	-34.623
1782	1.782	-12.881	-9.973	-15.413	-12.774	-9.344	-54.875	-15.03	-42.795
1783	1.783	-18.845	-13.156	-13.503	-13.591	-3.558	7.642	-7.923	-35.456
1784	1.784	-9.135	29.382	-12.944	-7.044	1.656	15.816	-4.289	11.362
1785	1.785	-7.945	-1.047	-16.454	-11.351	0.107	-6.252	-7.817	17.347
1786	1.786	-6.766	-28.741	-9.133	0.792	7.268	-39.68	-13.09	-10.372
1787	1.787	-9.845	-53.944	-10.131	-7.959	3.607	-57.885	-4.248	-55.915
1788	1.788	-24.536	-40.498	-14.995	6.322	4.788	-63.291	-5.465	-61.96
1789	1.789	-13.867	-28.218	-12.505	-7.266	-0.445	-28.014	-12.869	-67.408
1790	1.79	-19.646	5.793	-18.14	-12.537	-15.175	3.926	-6.126	-1.808
1791	1.791	-24.853	37.706	-14.664	-1.543	-17.321	16.324	-8.679	60.668
1792	1.792	-16.906	17.056	-11.381	-2.926	-7.656	12.688	-7.94	19.971
1793	1.793	-24.043	-1.659	-16.804	-6.624	4.524	-18.315	-7.389	-31.739
1794	1.794	-15.134	8.4	-14.868	-7.805	-0.127	2.27	2.651	42.126
1795	1.795	-18.613	-26.045	-15.442	-10.924	-7.296	-24.219	3.983	12.466
1796	1.796	-15.512	-30.541	-14.855	-6.11	-16.194	-55.292	-2.413	-14.278
1797	1.797	-18.412	-18.254	-14.459	-3.624	-27	-34.633	-3.582	-6.184
1798	1.798	-12.408	-7.075	-13.093	-4.426	-19.807	-8.396	-8.826	-13.546
1799	1.799	-14.73	-17.078	-9.015	-9.292	-16.12	22.514	-4.007	-6.946
1800	1.8	-16.666	-32.61	-7.646	-6.038	-5.275	34.926	-3.258	-25.106
1801	1.801	-13.377	-75.023	-1.239	-14.982	-6.613	61.267	2.343	-30.519
1802	1.802	-12.808	4.582	-7.23	-21.382	-7.747	9.688	-5.594	-15.511
1803	1.803	-18.626	58.801	-4.896	-8.225	-8.871	-101.46	-6.551	7.301
1804	1.804	-17.858	9.237	-5.468	-6.486	7.195	-53.78	-1.701	3.315
1805	1.805	-18.443	17.877	-11.455	-11.135	18.791	-10.428	2.569	-15.327
1806	1.806	-15.165	-6.658	-18.792	-9.766	-13.135	-23.348	-8.076	1.762
1807	1.807	-14.595	-14.183	-13.937	-0.849	-26.634	84.186	-15.205	17.496
1808	1.808	-14.99	-20.935	-14.689	-6.838	-5.869	41.159	-16.316	-25.14
1809	1.809	-17.32	-2.876	-12.33	-9.925	-2.119	1.707	-12.788	-19.226
1810	1.81	-13.261	-19.357	-12.854	-8.951	-5.378	-10.174	-15.845	-24.706
1811	1.811	-13.651	-44.464	-16.103	-8.156	-8.463	-21.116	-20.66	-9.647
1812	1.812	-14.044	-57.939	-10.677	-13.747	-16.746	-11.427	-19.853	3.904
1813	1.813	-12.886	-53.817	-12.616	-21.653	-9.146	-2.849	-14.195	-0.205
1814	1.814	-15.605	-27.414	-10.669	-16.396	-6.764	-11.177	-14.723	-3.985
1815	1.815	-10.585	17.395	-11.265	-13.456	-13.115	-3.978	-17.961	6.016
1816	1.816	-15.237	-0.666	-4.293	-0.258	-11.144	-10.354	-9.021	-28.357
1817	1.817	-13.508	-39.257	-11.055	-9.893	-12.845	-15.969	-7.819	-41.798
1818	1.818	-12.163	-34.098	-11.818	-15.068	-8.151	12.107	-8.943	-29.346
1819	1.819	-4.821	-11.162	-9.461	-16.561	-15.281	-2.745	-7.932	-25.666
1820	1.82	-7.924	-23.516	-4.58	-12.247	-16.408	-6.99	-8.845	-8.61
1821	1.821	-12.772	-27.133	-6.479	-15.867	-8.03	-10.978	-9.544	-24.29
1822	1.822	-11.998	-16.942	-14.214	-14.649	-17.657	-14.705	-11.791	-15.883
1823	1.823	-9.687	-1.159	-15.167	-7.227	-11.239	-18.08	-11.137	-23.33
1824	1.824	-11.627	30.092	-8.398	-6.184	-12.378	-15.101	-9.14	-20.809
1825	1.825	-13.57	9.475	-12.692	-17.538	-17.566	-1.062	-2.498	-35.531
1826	1.826	-8.148	13.251	-13.538	-9.531	-14.604	6.412	-6.684	-37.24
1827	1.827	-12.982	3.319	-18.414	-10.824	-8.567	36.679	-12.212	-10.685
1828	1.828	-16.269	-43.649	-15.14	-14.441	-14.155	40.697	-8.656	23.563
1829	1.829	-14.529	-50.137	-16.897	-15.533	-3.291	-0.85	-15.943	37.15
1830	1.83	-14.14	4.926	-19.431	-12.354	-7.909	-50.703	-12.973	-17.119
1831	1.831	-9.681	-32.005	-16.149	-7.426	-3.611	-17.122	-18.898	-9.779
1832	1.832	-15.095	-38.559	-12.098	-9.858	-7.23	1.185	-16.505	-29.674
1833	1.833	-14.508	-8.104	-15.59	-10.558	-6.015	-26.405	-19.914	-23.618
1834	1.834	-13.927	-13.443	-12.299	-3.906	-4.985	-11.201	-9.771	-29.043
1835	1.835	-12.173	-8.309	-7.458	-6.351	-2.021	-52.323	-8.336	-3.94
1836	1.836	-13.517	-3.791	-8.036	-10.344	-11.641	-35.755	3.541	9.585
1837	1.837	-15.829	-7.839	-9.767	-8.331	-7.915	-20.642	-4.331	-11.218
1838	1.838	-15.431	-19.095	-11.107	-10.208	-9.026	-34.2	-8.524	-15.008
1839	1.839	-20.657	-22.424	-10.707	-8.407	-3.757	-30.105	-20.264	-25.17
1840	1.84	-17.163	-13.143	-16.499	-16.306	-6.622	-18.788	-15.566	-3.369
1841	1.841	-12.519	0.991	-17.258	-17.435	-4.084	-49.675	-11.248	16.37
1842	1.842	-20.259	-6.486	-15.303	-14.301	-0.011	-28.799	-10.032	-1.324
1843	1.843	-10.572	-18.014	-18.565	-13.304	1.944	-25.018	-6.497	14.977
1844	1.844	-11.722	-15.833	-21.45	-14.063	-8.091	-28.37	-9.553	0.019
1845	1.845	-12.87	-13.867	-15.625	-11.729	-12.327	-12.756	-14.348	-13.522
1846	1.846	-15.951	-5.175	-13.275	-8.238	-24.103	1.398	-10.058	-18.714
1847	1.847	-18.84	-16.276	-15.167	-11.523	-13.046	-6.2	2.159	-29.787
1848	1.848	-16.31	-17.681	-17.051	-13.263	8.636	14.806	0.443	-45.798
1849	1.849	-15.513	-14	-16.413	-9.785	-0.643	12.215	5.104	-39.514
1850	1.85	-16.077	-7.953	-16.735	-7.474	-8.952	30.154	-10.748	-10.498
1851	1.851	-14.127	-17.624	-9.32	-10.385	-11.448	56.018	-12.864	52.034
1852	1.852	-15.843	-21.361	-10.236	-10.784	-18.392	4.706	-18.65	7.427
1853	1.853	-17.17	-13.001	-7.309	-11.968	5.042	-61.912	-13.417	-65.798
1854	1.854	-16.76	-11.946	-6.513	-16.819	20.73	-70.823	-11.865	-114.931
1855	1.855	-10.932	-3.042	-10.552	-16.248	1.003	-13.886	-1.803	-52.275
1856	1.856	-13.236	14.951	-8.614	-14.34	-27.228	-6.529	-21.35	-27.873
1857	1.857	-15.157	48.415	-11.911	-11.466	-30.918	13.45	-29.684	83.073
1858	1.858	-18.431	34.841	-20.825	-12.822	-34.23	7.588	-27.187	66.916
1859	1.859	-17.841	-27.684	-29.751	-13.226	-12.361	-31.051	-15.592	23.333
1860	1.86	-16.48	-90.193	-14.085	-19.041	-4.04	-15.881	-4.957	9.722
1861	1.861	-14.155	-65.815	13.583	-14.992	-21.848	-2.327	-10.766	-2.598
1862	1.862	-16.277	-43.774	17.266	-10.164	-19.536	-6.334	-15.995	29.556
1863	1.863	-13.553	-37.21	0.256	-16.174	-21.679	-9.941	-17.545	19.78
1864	1.864	-13.147	-31.193	15.956	-16.966	-8.143	-33.68	-13.294	-24.686
1865	1.865	-13.341	-36.565	-3.753	-16.393	-2.925	-49.355	-6.906	-65.167
1866	1.866	-13.538	-11.338	-11.271	-11.748	-4.483	-52.044	-5.752	-72.453
1867	1.867	-17.218	-15.729	-13.569	-11.152	-5.851	-28.774	-2.637	-38.951
1868	1.868	-13.94	-11.672	-32.702	-16.953	-4.704	-19.445	-1.676	-20.767
1869	1.869	-14.335	37.465	-35.188	-14.618	-5.877	-5.271	-7.691	-37.153
1870	1.87	-15.481	4.004	-28.168	-12.673	-13.248	7.536	-13.307	18.597
1871	1.871	-17.418	-26.381	-0.432	-14.594	-8.426	9.921	-5.387	-18.196
1872	1.872	-12.589	-20.989	-11.616	-12.845	-4.171	29.144	-6.359	-38.038
1873	1.873	-13.164	-15.927	-1.513	-12.449	1.435	46.98	-3.454	-68.4
1874	1.874	-12.567	-11.424	20.372	-5.072	-9.397	82.012	-4.225	-63.006
1875	1.875	-16.622	9.411	40.099	-8.136	-10.947	36.565	-5.015	-68.056
1876	1.876	-16.242	-1.758	6.595	-3.27	-12.299	30.58	-14.511	-45.288
1877	1.877	-13.954	15.253	-16.258	-5.76	-11.127	-41.578	-15.666	-24.688
1878	1.878	-11.16	-6.693	-20.339	-8.067	-5.117	-90.874	-12.182	32.027
1879	1.879	-13.964	-26.525	-16.688	-18.899	2.248	-64.128	-6.953	72.81
1880	1.88	-15.938	11.977	-26.771	-17.35	-0.636	-39.74	-7.928	50.898
1881	1.881	-15.157	-4.411	-23.681	-13.086	-10.302	-47.152	-7.171	-22.952
1882	1.882	-13.207	-39.601	-26.375	-1.275	-16.673	-27.228	-14.555	-32.666
1883	1.883	-12.433	-44.079	-28.858	-2.829	-17.818	3.17	-13.603	29.98
1884	1.884	-14.77	-31.632	-26.507	-1.479	-14.703	8.582	-12.848	87.012
1885	1.885	-14.001	-27.899	-24.34	-7.853	-13.723	-26.641	-10.531	35.479
1886	1.886	-13.78	-4.139	-22.353	-9	-5.776	32.922	-8.603	55.527
1887	1.887	-17.018	17.812	-24.051	-3.765	-13.123	41.044	-6.666	25.27
1888	1.888	-15.806	32.012	-22.456	-0.854	-10.209	4.074	-10.733	8.822
1889	1.889	-15.367	8.739	-18.15	1.655	-10.972	-15.906	-9.383	-16.525
1890	1.89	-9.538	11.749	-19.257	-3.964	-8.633	14.463	-11.722	-21.174
1891	1.891	-13.595	-30.854	-18.061	-5.924	0.868	-57.707	-10.574	-75.653
1892	1.892	-13.029	-61.274	-18.996	-5.37	-2.791	-8.365	-10.195	-53.818
1893	1.893	-17.707	-44.964	-12.201	-2.499	-3.932	90.13	-4.388	-7.133
1894	1.894	-11.166	-19.932	-9.657	-6.008	-7.013	76.935	-3.611	-13.302
1895	1.895	-15.43	-6.457	-15.253	-8.36	-17.839	-30.563	-1.659	-63.666
1896	1.896	-11.355	31.113	-24.708	-6.254	-19.189	12.501	-6.287	-17.507
1897	1.897	-13.247	16.086	-25.828	-7.425	-7.391	51.908	-11.666	60.794
1898	1.898	-16.48	-25.113	-24.618	-7.836	-2.741	-103.359	-9.663	5.479
1899	1.899	-13.519	-63.859	-23.601	-9.413	-1.369	-82.231	-10.186	-64.436
1900	1.9	-13.096	-28.669	-16.793	-13.899	-2.523	-62.998	-9.57	-91.402
1901	1.901	-19.465	3.243	-3.609	-18.577	-8.526	-80.345	-14.412	-132.584
1902	1.902	-20.219	-17.47	9.966	-13.198	-5.44	-96.188	-12.507	-111.237
1903	1.903	-19.412	-28.704	8.245	-12.654	-4.488	-24.076	-11.958	-145.332
1904	1.904	-15.904	-4.889	0.338	-15.98	1.511	-10.994	-6.156	-66.354
1905	1.905	-12.603	-1.77	10.439	-7.114	-7.383	48.631	-8.476	31.008
1906	1.906	-8.536	-15.867	9.31	-8.299	-3.916	-5.509	-9.058	149.371
1907	1.907	-9.886	-13.329	12.822	-26.323	-4.923	-15.343	-9.628	228.74
1908	1.908	-7.554	-24.914	15.933	-18.795	-7.865	-6.411	-11.354	243.656
1909	1.909	-8.716	-22.809	1.21	-25.775	-7.127	-47.059	-13.853	204.854
1910	1.91	-5.033	-24.815	-5.206	-19.397	-9.459	4.575	-19.248	193.468
1911	1.911	-11.409	-23.155	-18.767	-21.343	-7.523	-42.263	-18.663	31.002
1912	1.912	-19.338	-24.736	-23.977	-23.084	-9.47	-36.262	-15.371	-317.714
1913	1.913	-22.414	-34.822	-25.515	-18.433	-6.575	-19.833	-6.422	-367.188
1914	1.914	-7.667	-28.428	-26.879	-19.78	-10.06	25.632	-12.747	-230.791
1915	1.915	-5.511	-12.778	-23.177	-20.916	-11.406	7.449	-6.678	-106.937
1916	1.916	-11.306	-23.503	-12.305	-22.058	-7.319	-20.263	-20.535	-69.275
1917	1.917	-6.088	5.504	-19.416	-18.935	-7.695	-15.256	0.777	-35.309
1918	1.918	-10.762	17.848	-20.523	-25.68	-7.305	-1.726	3.478	-66.356
1919	1.919	-26.652	-0.941	-33.625	-19.659	-8.462	-5.796	-9.311	-150.826
1920	1.92	-16.02	2.383	-31.808	-15.571	-8.85	-32.09	-2.359	-74.126
1921	1.921	-14.088	18.049	-14.324	-10.707	-13.888	-28.798	-13.05	-4.51
1922	1.922	-26.277	-24.559	-16.624	-10.095	-15.829	-0.49	-18.858	58.812
1923	1.923	-30.92	-30.576	2.415	-14.131	-17.579	18.38	-17.102	77.964
1924	1.924	-23.755	-69.286	25.531	-19.907	-11.769	-5.392	0.341	60.666
1925	1.925	-11.936	-23.806	22.382	-20.651	-15.845	16.439	-1.947	76.783
1926	1.926	11.885	31.157	8.32	-9.791	-17.792	2.144	-21.083	91.391
1927	1.927	56.611	53.215	0.881	-1.834	-11.808	-5.631	-18.548	-0.417
1928	1.928	26.237	19.738	7.956	2.436	-14.149	-3.513	-16.207	-83.523
1929	1.929	-23.687	-47.438	-2.604	3.602	-12.231	-10.05	-9.799	-72.49
1930	1.93	-57.173	-56.358	-16.091	0.113	-8.958	7.226	-0.112	-42.807
1931	1.931	-51.172	-48.173	-28.266	1.083	-10.73	-4.507	5.122	-87.469
1932	1.932	-34.722	3.597	-36.154	5.926	-14.255	-11.001	-5.892	-63.134
1933	1.933	-19.628	-43.231	-28.978	-0.058	-14.693	-13.198	-4.535	-41.321
1934	1.934	-24.093	-37.309	-30.189	-10.686	-8.159	-4.637	-8.217	-34.823
1935	1.935	-44.823	45.869	-33.68	-14.943	-7.235	3.253	-7.06	8.054
1936	1.936	-56.06	-61.613	-23.992	-13.773	-9.777	-9.667	-8.064	2.761
1937	1.937	-46.008	-47.392	-25.106	-10.299	-10.592	2.525	-12.971	78.227
1938	1.938	-36.731	44.624	-23.949	-0.647	-10.052	23.256	-13.8	197.096
1939	1.939	-11.189	56.376	-25.023	-1.834	-10.676	-2.308	-11.506	148.93
1940	1.94	5.853	2.107	-10.462	4.139	-13.595	-19.317	-8.011	191.673
1941	1.941	21.53	11.895	-8.507	3.135	-11.1	-16.11	-8.568	99.342
1942	1.942	24.228	74.323	1.015	5.999	-10.728	3.61	-15.125	-8.137
1943	1.943	26.716	33.612	-7.804	-1.974	-6.692	21.441	-12.608	6.635
1944	1.944	-8.336	-18.111	0.043	-1.053	-11.563	51.944	-24.836	178.318
1945	1.945	-23.437	-92.024	-7.2	-7.896	-6.954	47.962	-23.144	294.996
1946	1.946	-46.293	-101.867	-16.272	-17.646	-4.093	21.597	-34.21	485.671
1947	1.947	-50.393	-57.122	-22.48	-8.801	-3.747	-9.381	-41.403	408.787
1948	1.948	-39.205	-0.243	-21.694	-7.697	-1.441	-71.853	-29.623	59.663
1949	1.949	-15.438	-7.717	-7.076	-2.537	-4.356	-98.638	-5.837	-390.158
1950	1.95	0.199	-14.418	-0.698	-5.497	-2.428	-74.302	11.182	-88.103
1951	1.951	-2.533	-32.616	-2.595	-6.333	-0.501	-22.647	26.847	76.759
1952	1.952	-15.329	-27.22	-0.826	-10.443	-1.289	10.825	18.472	-72.922
1953	1.953	-8.394	-32.266	-8.714	-13.959	0.058	-31.757	-4.791	-299.661
1954	1.954	2.2	-36.833	-18.782	-15.938	-2.459	-92.675	-7.901	-258.045
1955	1.955	7.963	-33.08	-17.753	-24.909	-3.233	-51.982	0.412	-370.226
1956	1.956	-0.796	-14.772	-14.509	-18.595	-4.01	-29.863	-22.815	-199.395
1957	1.957	-8.769	-5.251	-7.429	-19.818	-3.817	-9.928	-25.924	-664.43
1958	1.958	-4.556	10.054	7.031	-25.097	-4.979	8.294	-17.603	-598.18
1959	1.959	-10.962	-3.966	9.002	-26.082	-8.464	2.949	-10.055	-296.437
1960	1.96	-14.445	-26.908	3.102	-23.615	-10.781	-12.144	11.039	-131.934
1961	1.961	-9.232	-29.939	-9.125	-25.991	-13.68	-7.641	2.726	-182.67
1962	1.962	-24.002	-10.269	-10.645	-24.117	-11.743	4.77	-35.782	-138.141
1963	1.963	-34.755	-23.165	-14.863	-26.145	-16.003	-6.461	-41.196	-15.315
1964	1.964	-21.303	11.874	-34.337	-35.127	-12.517	-37.443	-36.152	96.754
1965	1.965	-9.172	47.002	-53.952	-23.411	-19.871	0.177	-31.692	130.537
1966	1.966	1.831	5.818	-61.33	-21.944	-12.521	-4.794	14.195	285.445
1967	1.967	11.879	11.324	-54.246	-20.677	-7.687	8.783	32.389	257.821
1968	1.968	0.068	-13.66	-56.373	-17.086	-10.199	4.731	26.987	232.726
1969	1.969	-10.976	-27.081	-54.569	-13.705	-7.87	-14.029	11.905	209.889
1970	1.97	-21.087	-22.981	-28.415	-12.821	-9.798	9.835	25.451	146.584
1971	1.971	-26.731	-25.939	28.162	-17.748	-6.503	-37.153	-12.087	165.9
1972	1.972	-20.369	-30.041	117.697	-11.828	-4.759	-57.858	-27.191	8.296
1973	1.973	-23.88	-33.861	82.041	-12.681	-12.494	2.76	-31.658	-97.557
1974	1.974	-29.119	-31.36	27.895	-7.921	-9.39	59.802	-35.731	-155.521
1975	1.975	-32.018	-17.575	-67.61	-5.677	-10.341	96.865	-24.491	-138.201
1976	1.976	-31.239	-24.666	-116.861	-5.167	-7.816	103.512	-24.074	-97.367
1977	1.977	-19.049	-22.423	-107.832	-2.338	-5.483	12.031	-20.768	-49.73
1978	1.978	-13.815	-20.662	-67.025	-2.031	-3.526	-53.748	-17.659	80.457
1979	1.979	-9.188	-34.422	-29.904	-2.527	-2.927	-18.095	-3.539	168.099
1980	1.98	-16.389	-60.938	3.653	-9.239	1.163	-7.195	-6.105	120.918
1981	1.981	-15.308	-95.102	-14.51	-8.399	-0.164	-16.989	-13.089	106.864
1982	1.982	-14.225	-26.384	13.263	-11.009	1.217	117.34	-6.696	225.298
1983	1.983	-4.606	42.88	58.93	-15.145	-5.336	21.159	-0.89	82.209
1984	1.984	-3.471	16.32	16.515	-4.407	-4.343	-66.294	-2.636	-206.556
1985	1.985	-14.33	40.569	0.11	-18.851	-17.466	-145.819	21.166	-82.847
1986	1.986	-15.716	62.492	-25.155	-5.425	-0.012	-44.768	38.184	180.053
1987	1.987	-16.916	55.678	15.939	6.646	-6.94	-57.934	16.305	350.586
1988	1.988	-22.948	0.59	87.963	1.896	-4.776	-46.097	-14.871	257.965
1989	1.989	-32.641	-6.852	97.639	-2.461	-26.034	-78.577	-43.916	60.977
1990	1.99	-18.326	-13.635	88.535	-3.737	-17.681	-108.245	-47.602	-118.331
1991	1.991	-12.505	-44.459	47.722	-7.336	-15.136	-27.623	-37.552	-234.547
1992	1.992	-0.27	-61.392	-4.031	-10.556	-8.137	-16.866	-15.691	-552.328
1993	1.993	-11.3	-46.69	-23.93	-5.823	-5.974	-26.7	15.459	-507.015
1994	1.994	-21.363	-69.866	-29.836	5.493	-7.869	-17.755	19.516	-218.383
1995	1.995	-12.493	-57.779	31.273	0.755	-9.578	6.654	0.73	44.357
1996	1.996	0.626	-39.074	39.547	-15.201	-7.986	13.999	-9.343	146.642
1997	1.997	-4.672	-8.189	2.702	-17.407	-18.005	-5.943	-18.644	115.872
1998	1.998	-9.384	37.405	-71.135	-11.667	-16.802	-12.007	-21.361	87.738
[truncated: 5,632 more rows]
