# Supplementary material for: Associations between lower-limb muscle activation and knee flexion in post-stroke individuals: A study on the stance-to-swing phases of gait
Source: PLoS One. 2017 Sep 8;12(9):e0183865. doi: 10.1371/journal.pone.0183865 (PMC5590852; doi:10.1371/journal.pone.0183865)
Supplement: S1 Dataset — (ZIP) [file pone.0183865.s001.zip › S1_Dataset/Healthy group/10/1/emg.csv]

Frame	Time	EMG Signal 1	EMG Signal 2	EMG Signal 3	EMG Signal 4	EMG Signal 5	EMG Signal 6	EMG Signal 7	EMG Signal 8
0	0	43.584	57.27	53.21	55.374	25.988	53.421	42.671	49.816
1	0.001	58.965	51.534	52.312	41.314	11.671	62.751	37.48	43.651
2	0.002	54.213	50.236	42.904	40.98	35.868	71.127	45.462	40.979
3	0.003	53.917	33.233	41.835	40.471	37.636	65.77	24.229	37.151
4	0.004	45.704	11.8	45.808	37.442	33.032	55.758	14.218	38.558
5	0.005	45.045	48.055	43.027	29.587	23.209	50.974	25.319	37.256
6	0.006	47.313	40.427	30.2	30.855	14.171	50.26	30.624	31.886
7	0.007	31.989	43.271	45.653	24.21	15.012	35.439	35.363	31.385
8	0.008	20.927	45.553	36.728	32.09	19.943	8.627	35.667	28.388
9	0.009	23.202	39.338	36.93	33.991	24.307	-3.061	28.836	22.908
10	0.01	22.218	33.548	29.227	31.076	28.117	4.604	31.89	19.769
11	0.011	26.314	28.177	29.104	17.526	15.704	17.127	28.973	24.591
12	0.012	37.209	23.039	25.711	20.472	33.128	7.987	33.824	25.755
13	0.013	40.23	23.735	16.732	20.156	34.316	18.037	38.314	21.525
14	0.014	30.136	19.221	23.852	24.907	39.975	1.625	29.483	19.067
15	0.015	41.019	24.255	18.637	17.304	23.789	-5.629	13.321	18.01
16	0.016	33.769	37.271	0.885	18.845	20.589	-1.815	18.288	11.751
17	0.017	14.366	25.746	20.329	26.213	3.469	4.74	18.856	14.235
18	0.018	5.468	15.24	27.039	13.896	8.624	7.631	1.646	12.325
19	0.019	18.48	15.048	22.957	13.808	9.367	7.451	15.247	10.45
20	0.02	22.445	6.198	0.346	11.254	13.453	9.617	4.311	10.158
21	0.021	18.931	3.39	-9.437	3.894	-5.059	-7.726	-2.158	10.68
22	0.022	12.573	10.129	6.958	5.689	-13.106	2.665	1.303	7.393
23	0.023	15.169	20.413	12.571	9.26	5.003	16.364	-1.184	8.964
24	0.024	7.186	11.007	13.396	0.111	-8.764	13.26	4.114	13.693
25	0.025	-5.207	8.244	17.949	-0.093	20.702	20.851	16.227	2.797
26	0.026	-5.359	15.799	8.034	-2.19	40.557	27.706	13.492	5.301
27	0.027	-3.123	20.512	2.237	2.732	28.5	19.503	-4.878	0.691
28	0.028	-5.658	3.217	-20.529	-10.493	-3.254	-1.018	-8.096	2.712
29	0.029	0.395	4.363	0.297	0.716	-24.708	-27.502	-11.087	-3.154
30	0.03	-7.63	1.117	7.644	-4.861	-21.756	-18.335	-13.845	-1.618
31	0.031	-16.749	-9.617	4.209	-1.494	-12.393	-22.305	1.244	-6.615
32	0.032	-12.642	-19.337	-8.271	-3.492	2.634	-37.271	-10.138	-6.92
33	0.033	-12.721	-18.718	-6.971	-0.808	-17.708	-25.305	-8.887	-4.466
34	0.034	-9.462	-15.362	-1.949	-0.584	-20.769	-14.467	-7.788	-5.83
35	0.035	-1.504	-19.865	-11.387	-8.047	-5.024	-17.32	-3.749	-7.921
36	0.036	10.787	-9.801	-16.703	-6.172	-11.902	-12.218	-5.669	-10.935
37	0.037	1.269	-17.69	-15.977	-4.445	-2.69	-0.695	0.2	-5.003
38	0.038	-7.418	-17.21	-17.717	-8.483	-1.367	3.333	-1.431	-10.433
39	0.039	-9.457	-2.124	-9.929	-0.284	15.679	9.936	-2.827	-10.212
40	0.04	1.697	-4.813	-13.513	-13.902	-5.719	8.236	-6.113	-8.396
41	0.041	-9.93	8.209	-12.98	-5.61	-20.101	-3.107	-3.938	-5.373
42	0.042	-29.25	9.493	-3.688	-1.336	-17.842	-7.84	-1.914	-6.38
43	0.043	-22.173	-1.95	-12.919	-11.741	-6.462	-11.957	-0.245	-8.501
44	0.044	-24.909	-0.958	-9.714	-20.948	3.987	-8.851	-10.54	-14.632
45	0.045	-18.878	-4.949	-0.274	-20.041	-5.861	-10.144	-23.703	-7.566
46	0.046	-9.515	-8.698	3.203	-17.162	-7.751	-11.4	-8.009	-8.788
47	0.047	2.393	-18.593	-12.626	-6.506	3.169	-5.653	-10.268	-8.229
48	0.048	-2.491	-30.571	-10.606	-2.398	13.181	-6.653	-4.556	-7.635
49	0.049	-24.358	-35.35	-12.62	-11.409	-3.89	-6.279	-16.819	-8.358
50	0.05	-21.398	-42.585	-7.445	-17.494	3.058	-5.872	-15.312	-14.467
51	0.051	-13.106	-23.016	-8.927	-1.417	0.991	-14.865	-19.517	-18.53
52	0.052	-10.602	8.152	-16.027	-13.028	-12.51	-16.113	-18.302	-16.602
53	0.053	-17.567	-4.213	-14.826	-2.375	-17.663	-0.517	-7.409	-16.027
54	0.054	-11.186	-7.877	-18.263	-4.294	-12.943	1.516	-11.63	-7.13
55	0.055	-17.008	-31.69	-17.251	-16.486	-11.521	3.338	-7.928	4.669
56	0.056	-15.276	-28.58	-20.118	-18.034	-7.803	-5.499	-6.736	-9.658
57	0.057	-0.967	-20.247	-6.932	-10.87	-16.086	-0.999	-5.735	-11.598
58	0.058	28.028	-12.642	-12.696	-9.695	-10.806	-11.217	-10.532	-20.31
59	0.059	15.612	-19.562	-14.399	-8.514	-15.565	2.92	-4.479	-15.67
60	0.06	-3.156	-17.384	-15.903	3.301	-23.407	0.817	-8.498	-14.329
61	0.061	0.159	-19.287	-5.804	-14.102	-26.417	5.906	-9.042	-7.954
62	0.062	-21.701	-10.573	-2.09	-11.774	-19.577	-2.157	-7.073	-4.478
63	0.063	-24.394	6.838	-3.212	-13.897	-11.564	-23.977	-9.943	-5.444
64	0.064	-47.603	-14.254	-14.984	-11.957	-6.272	-45.977	-2.944	-16.274
65	0.065	-50.672	-16.954	-16.492	-20.667	0.558	-43.416	-5.83	-6.208
66	0.066	-36.513	-9.397	-12.191	-6.351	12.023	-36.002	-18.992	-5.038
67	0.067	-33.97	-11.71	-8.487	-19.903	16.693	-15.022	-9.308	-20.717
68	0.068	-22.345	-18.107	-9.597	-14.674	6.642	-6.795	-11.045	-14.326
69	0.069	-15.958	-16.193	-12.644	-19.334	-10.376	0.696	-12.616	-8.514
70	0.07	-25.63	-7.496	-17.434	-9.287	-17.338	-1.69	6.165	-6.773
71	0.071	-23.869	-15.418	-18.177	-21.104	1.848	-20.928	-11.642	-21.09
72	0.072	-15.916	-19.669	-20.471	-10.083	4.393	-3.225	-18.616	0.198
73	0.073	-20.164	-13.294	-16.95	-14.352	-11.841	-0.976	-16.486	-13.92
74	0.074	-3.13	-16.78	-14.959	-10.683	-39.487	-11.655	-14.547	-16.429
75	0.075	3.85	-17.752	-9.493	-7.205	-50.692	-9.768	-19.759	-14.096
76	0.076	-2.525	-18.724	-10.032	-10.303	-26.846	-8.057	-15.1	-11.972
77	0.077	-8.335	-12.724	-15.999	-7.403	-23.709	-28.778	-22.251	-13.906
78	0.078	-17.049	-10.393	-10.369	-8.183	-20.977	-20.465	-10.444	-12.167
79	0.079	-6.017	-9.825	-21.203	-10.51	-3.164	-18.001	-5.806	-10.614
80	0.08	-10.265	-10.413	-19.633	-5.667	8.442	-1.806	-4.462	-9.268
81	0.081	-13.941	-1.506	-15.353	-10.312	-2.198	0.268	-3.311	-8.108
82	0.082	-19.935	-21.062	-3.523	-2.567	-7.988	6.011	-11.623	-9.279
83	0.083	-8.114	4.464	1.144	-9.916	-20.155	7.687	-8.515	-12.38
84	0.084	-3.458	-12.601	-3.092	-14.752	-12.22	-3.411	-3.663	-11.411
85	0.085	-16.421	-9.527	-9.445	-15.511	3.644	9.513	-2.883	-8.889
86	0.086	-14.664	-1.228	-3.412	-13.196	10.05	7.718	-8.482	-6.563
87	0.087	-13.092	1.272	-4.354	-9.717	0.386	-6.626	-13.312	-14.496
88	0.088	-20.26	-29.138	-3.358	-9.175	-8.301	-24.067	-12.723	-9.267
89	0.089	-0.733	-8.45	-4.107	-15.761	-32.091	-7.838	-15.621	-10.231
90	0.09	-3.466	2.772	-9.685	-13.237	-35.344	-5.723	-16.006	-12.74
91	0.091	-0.938	-14.254	-14.485	-15.567	-0.879	-3.769	-18.335	-5.383
92	0.092	-22.016	-11.155	-21.799	-6.087	3.58	-5.47	-11.755	-10.213
93	0.093	-24.704	-13.856	-24.66	-4.93	-0.495	-29.244	-10.796	-21.625
94	0.094	-27.19	-16.356	-22.125	-15.779	3.182	-39.307	-10.033	-16.979
95	0.095	-20.194	-18.666	-16.493	-14.437	6.473	-36.219	-1.147	-12.727
96	0.096	-5.279	-20.791	-21.307	-13.293	-2.829	-33.516	-11.994	-13.883
97	0.097	-7.206	-22.734	-24.575	-12.137	-28.385	-25.979	-16.253	-12.725
98	0.098	-12.416	-21.013	-16.827	-17.353	-11.337	-14.363	-9.892	-15.818
99	0.099	-23.428	-35.357	-11.599	-10.565	-8.259	-16.499	-11.086	-14.854
100	0.1	-7.562	-6.352	-10.63	-0.878	-11.03	0.9	-8.022	-14.084
101	0.101	-9.698	-2.307	-6.367	-2.049	-3.502	-1.442	-12.871	-10.03
102	0.102	-23.245	-13.527	0.991	-10.361	-5.827	-7.857	-8.614	-11.975
103	0.103	-14.517	-16.785	-5.789	-15.581	-7.984	-5.937	-7.836	-12.559
104	0.104	-9.856	-7.487	-3.269	-4.738	-6.071	-4.182	-2.976	-8.496
105	0.105	-14.095	0.839	-0.932	-8.989	6.143	0.493	1.689	-8.879
106	0.106	-10.38	-6.73	-4.39	-10.163	1.512	7.701	-0.035	-12.155
107	0.107	-2.021	-41.763	-7.658	-21.005	-11.426	1.364	-5.821	-10.991
108	0.108	-11.67	-26.667	-13.045	-16.745	-23.606	7.429	-17.996	-10.602
109	0.109	-31.196	-31.114	-17.872	-7.851	-28.238	-8.568	-16.248	-4.802
110	0.11	-39.535	-18.725	-15.916	-13.85	-18.179	-20.098	-8.303	-7.127
111	0.111	-16.339	0.035	-15.313	-14.805	-9.278	-9.376	-9.65	-6.543
112	0.112	-13.267	3.33	-17.805	-9.968	-8.108	0.387	-8.48	-12.536
113	0.113	-10.606	-5.949	-17.42	-9.181	-2.86	-1.272	-9.64	-18.144
114	0.114	-28.442	-14.246	-14.527	-1.827	2.014	3.448	-6.544	-13.299
115	0.115	-21.516	-11.734	-20.536	-6.668	-7.645	-9.459	-5.577	-16.588
116	0.116	-23.684	-4.768	-14.546	-5.918	4.181	-14.636	-9.847	-8.84
117	0.117	-21.764	-2.631	-16.872	-9.971	-0.43	-19.222	-9.095	-11.941
118	0.118	-13.064	-4.57	-12.038	-5.135	0.94	-40.802	1.731	-12.935
119	0.119	-5.125	-13.294	-15.343	-5.708	4.596	-25.02	-15.69	-6.946
120	0.12	-15.184	-37.109	-15.939	-12.29	-13.427	-5.166	-13.377	-11.011
121	0.121	-16.351	-27.044	-14.61	-16.533	-26.218	2.499	-11.238	-6.168
122	0.122	-12.861	-5.175	-8.25	-12.459	-19.235	-9.016	-13.185	-16.231
123	0.123	-5.5	-7.893	-17.954	-11.858	-8.584	-28.06	-14.935	-11.953
124	0.124	-20.188	-15.449	-11.581	-19.201	-10.528	-15.176	-16.481	-10.787
125	0.125	-22.247	-17.781	-5.596	-18.228	-8.811	-22.044	-9.32	-7.3
126	0.126	-4.771	-15.657	-8.692	-15.698	-0.915	-28.326	-10.477	-10.389
127	0.127	-2.429	-21.468	-1.928	-8.337	-5.166	-34.034	-16.467	-9.411
128	0.128	-8.828	-16.246	-6.191	-17.232	-19.484	-7.635	-9.107	-13.662
129	0.129	-10.763	-17.796	-5.419	-13.738	-17.545	-11.216	-6.188	-6.302
130	0.13	-9.009	-27.861	-3.502	-12.764	-15.771	-1.046	-6.939	-11.134
131	0.131	-16.968	-18.964	-10.874	-11.787	-14.178	8.381	-10.987	-6.865
132	0.132	-18.338	-12.959	-17.658	-14.299	-9.901	5.809	-20.461	-10.917
133	0.133	-11.985	3.082	-15.141	-8.674	-3.486	18.71	-16.779	-12.848
134	0.134	-3.654	-3.877	-19.2	-19.505	0.03	7.216	-8.457	-16.142
135	0.135	-8.88	-6.032	-24.05	-5.188	-9.621	13.698	-11.553	-14.395
136	0.136	-11.8	-4.121	-16.715	-7.134	-8.447	-7.486	-8.649	-13.034
137	0.137	1.339	-2.395	-15.742	19.171	-9.577	0.931	-6.137	-9.736
138	0.138	-0.628	-7.04	-11.499	-14.913	-4.343	3.544	-6.927	-12.649
139	0.139	-2.402	-11.343	-12.288	-19.383	-15.185	-7.972	-7.526	-14.584
140	0.14	-26.227	-20.257	-17.151	-15.339	-16.589	-35.555	-4.255	-9.57
141	0.141	-36.324	-11.947	-16.615	-11.674	-15.473	-54.238	-10.871	-11.527
142	0.142	-45.653	-19.331	-11.238	-8.396	2.498	-37.117	-2.976	-12.119
143	0.143	-37.382	-34.061	-1.805	-11.508	-0.057	-8.783	-3.964	-9.623
144	0.144	-29.889	-27.691	-3.03	-14.229	2.234	2.514	-8.827	-8.291
145	0.145	-8.862	-21.892	-4.231	-6.705	0.087	-0.72	-22.011	-12.362
146	0.146	-0.582	-13.196	-5.228	-13.707	-5.723	2.43	-12.341	-7.525
147	0.147	-3.092	-8.572	-8.165	-15.861	-21.63	-5.834	3.497	-13.522
148	0.148	-14.698	-12.845	-5.692	-17.84	10.273	1.761	9.848	-7.912
149	0.149	-12.573	-9.173	-8.047	-19.627	23.794	8.784	-3.727	-9.855
150	0.15	-6.785	-12.651	-10.018	-5.343	-13.755	6.712	-19.629	-9.288
151	0.151	-8.545	-13.605	-11.995	-11.188	-28.861	4.835	-26.052	-12.206
152	0.152	-22.923	-14.555	-10.297	-16.438	-15.357	-7.314	-24.151	-14.731
153	0.153	-24.922	-8.57	-18.264	-8.569	-19.49	-18.31	-25.915	-13.385
154	0.154	-19.737	-9.362	-26.643	-12.872	-45.897	-28.34	-24.39	-12.234
155	0.155	-37.196	-5.88	-29.796	-6.533	-28.942	-37.209	-17.247	-13.397
156	0.156	-30.281	-14.575	-25.02	-12.606	-32.082	-38.355	-16.099	-16.885
157	0.157	-11.17	-11.083	-20.826	-11.702	-17.98	-39.307	-12.633	-15.739
158	0.158	6.631	-8.009	-8.699	-2.86	-10.459	-38.323	-7.44	-13.81
159	0.159	13.561	-12.85	-17.483	-11.231	1.103	-32.277	-6.511	-11.113
160	0.16	-1.408	0.306	-19.121	-14.385	-5.342	-24.866	-9.068	-14.021
161	0.161	-7.271	-17.103	-12.047	-15.392	-11.207	-23.866	-9.869	-11.327
162	0.162	-5.548	-14.755	7.417	-23.371	-12.986	-21.319	-3.317	-8.636
163	0.163	-19.869	-16.857	4.62	-11.613	-14.563	-23.597	-5.861	-13.5
164	0.164	-21.814	-11.048	-8.225	-7.013	4.176	-12.714	-1.827	-15.457
165	0.165	-16.629	-16.268	-10.616	2.994	1.641	8.037	1.627	-12.184
166	0.166	-18.205	-17.81	-12.814	-16.607	-5.356	10.772	-1.69	-3.297
167	0.167	-16.883	-10.641	-10.938	-13.959	5.258	-1.989	-4.622	0.368
168	0.168	-15.749	-6.952	-5.761	-16.537	18.757	-4.308	-12.584	-7.978
169	0.169	-12.27	-10.42	-10.454	-9.631	2.847	-6.447	-9.116	-13.214
170	0.17	-11.297	-15.64	-6.25	-16.086	-7.836	-12.243	-12.249	-16.123
171	0.171	-18.081	-20.488	-7.47	-18.095	-21.447	-6.993	-9.382	-20.4
172	0.172	-13.842	-14.485	-8.696	-16.425	-12.815	-8.518	-15.411	-19.641
173	0.173	-26.063	-10.39	-18.426	-11.851	-11.327	-4.249	-19.503	-16.177
174	0.174	-52.397	-12.312	-14.814	-4.77	-12.737	-3.094	-12.938	-14.267
175	0.175	-33.647	-16.958	-23.194	-11.237	-0.975	-6.568	-17.212	-14.867
176	0.176	-9.099	-15.792	-15.892	-10.155	-15.339	-1.329	-14.904	-13.523
177	0.177	7.927	-12.873	-22.728	-9.248	-5.692	-0.36	-14.345	-11.22
178	0.178	-13.946	-13.247	-19.495	-14.131	-3.985	-6.359	-12.432	-9.112
179	0.179	-16.671	-14.586	-13.556	-13.217	-14.264	-12.136	-14.178	-8.746
180	0.18	6.527	-13.403	-11.293	-12.498	-18.908	-24.303	-9.335	-12.254
181	0.181	-9.166	-17.83	-14.834	-13.33	-8.845	-22.522	-4.293	-12.273
182	0.182	-0.855	-8.898	-16.829	-15.318	-20.658	-11.45	-8.941	-8.22
183	0.183	-29.128	-17.767	-18.627	-17.305	-28.599	-7.164	-4.885	-4.75
184	0.184	-17.906	-4.568	-10.742	-10.766	-12.724	-0.743	-3.532	-12.111
185	0.185	-14.611	-6.284	-11.954	-6.574	6.443	-4.208	-6.809	-11.154
186	0.186	-11.519	-10.906	-28.062	-2.566	-11.366	-5.154	-9.711	-12.13
187	0.187	-3.211	-23.84	-11.835	2.221	-4.393	-19.857	-3.713	-4.215
188	0.188	-10.764	-7.943	-13.988	-5.163	-2.26	-26.233	-2.939	-9.44
189	0.189	-8.454	-18.569	-8.204	-10.077	15.159	-8.796	-5.259	1.391
190	0.19	-6.343	-12.762	0.491	-16.148	8.192	-6.466	5.567	0.032
191	0.191	-4.451	-11.015	-7.459	-16.98	14.583	-8.6	4.012	-6.355
192	0.192	-13.203	-15.64	-6.124	-7.548	16.524	-2.804	-8.961	-5.189
193	0.193	-11.7	-19.88	2.764	-13.975	-2.804	-14.981	-7.223	-12.538
194	0.194	-1.668	-26.255	-15.241	-12.853	-15.565	-3.912	-8.766	-19.31
195	0.195	-18.711	-17.921	-17.772	-3.198	-27.166	3.295	-18.822	-18.535
196	0.196	-44.434	-10.556	-15.462	-12.11	-7.985	2.173	-7.02	-20.859
197	0.197	-41.105	-13.441	-9.092	1.044	-31.184	13.043	-8.557	-14.287
198	0.198	-31.765	-17.676	-11.057	-4.204	-15.489	8.818	-9.895	-11.778
199	0.199	-23.427	-29.852	-5.853	-8.873	-29.582	-0.04	-8.714	-6.171
200	0.2	-10.621	-10.476	-4.328	-4.653	-22.01	3.496	-5.218	-5.591
201	0.201	15.157	-12.963	-2.997	-21.713	8.374	4.524	-12.572	-8.886
202	0.202	5.114	3.303	-11.914	4.021	20.769	-2.198	-19.345	-12.949
203	0.203	-10.578	1.183	-1.08	-19.801	24.501	-6.414	-16.825	-11.588
204	0.204	-7.879	-8.48	-5.339	-10.516	7.512	-10.441	-17.598	-16.034
205	0.205	-5.335	-17.181	-4.164	3.617	-14.336	0.427	-19.527	-14.281
206	0.206	-7.641	-18.717	-10.14	-9.15	-34.031	-4.182	-17.576	-8.453
207	0.207	-39.537	-14.465	-13.208	-20.762	-36.5	-17.104	-9.806	-15.793
208	0.208	-16.654	-13.302	-10.271	-22.925	-20.176	-39.887	-12.874	-10.936
209	0.209	-4.205	-12.114	-2.289	-9.377	-9.488	-55.489	-8.02	-13.429
210	0.21	-15.382	-11.116	-5.341	-28.732	0.202	-35.668	-12.264	-7.793
211	0.211	-25.422	-12.047	-10.131	-21.173	-11.986	-22.798	-13.025	-8.355
212	0.212	-34.684	-14.565	-7.573	-14.194	-16.611	-25.018	-11.052	-7.755
213	0.213	-20.547	-5.674	-19.703	-16.32	-9.377	-27.04	-9.067	-14.306
214	0.214	-7.769	-14.01	-17.9	-2.766	-18.173	-21.132	-8.452	-13.512
215	0.215	-10.06	-13.034	-19.411	-11.451	-14.574	-15.804	-10.94	-15.811
216	0.216	-7.89	-10.13	-20.721	-6.77	-7.134	-7.756	-11.297	-12.306
217	0.217	-9.763	-14.389	-27.068	-11.014	1.831	-3.395	-10.889	-4.924
218	0.218	-21.904	-19.994	-21.025	-9.835	-6.429	-4.48	-13.584	-17.671
219	0.219	-23.409	-16.502	-15.758	-6.332	-7.336	-5.567	-7.763	-15.904
220	0.22	-16.219	-17.078	-10.886	-7.264	-0.522	-4.546	-5.421	-7.953
221	0.221	-9.823	-14.186	-4.846	-12.082	2.017	-1.592	-8.893	-9.29
222	0.222	-1.483	-19.989	-10.406	-9.533	-3.576	-4.053	-9.454	-12.951
223	0.223	-11.111	-7.799	-8.403	-2.144	-0.041	-3.21	-18.342	-4.612
224	0.224	-14.733	-2.571	-8.931	-6.94	-10.043	-6.587	-14.65	-9.813
225	0.225	-8.712	-10.504	-10.617	-6.117	-8.637	-12.504	-8.627	-14.626
226	0.226	-18.357	-17.668	-5.718	-18.269	-12.25	-5.083	-3.38	-10.344
227	0.227	-17.147	-16.507	-7.573	-23.449	-11.046	-4.044	-6.263	-7.993
228	0.228	-13.59	-13.017	-10.4	-18.761	-27.065	-8.242	-14.174	-11.445
229	0.229	-8.312	-18.236	-10.695	-11.559	-33.98	-8.97	-17.247	-4.06
230	0.23	-15.019	-23.067	-11.954	-7.838	-23.297	-13.763	-20.13	-12.94
231	0.231	-24.609	-17.056	-14.769	-11.271	-9.73	-11.799	-8.693	-16.393
232	0.232	-15.646	-14.728	-19.91	-12.187	-4.493	-7.694	-10.211	-15.399
233	0.233	-21.603	-9.888	-17.892	-15.035	-9.127	-8.973	-8.832	-20.207
234	0.234	-20.632	-7.97	-15.879	-1.822	-7.754	-8.505	-12.489	-15.922
235	0.235	-15.782	-10.875	-18.702	0.183	-4.035	-10.571	-4.153	-13.579
236	0.236	-9.771	-18.812	-19.985	-8.463	-9.978	-14.203	-1.047	-2.715
237	0.237	-8.982	-15.335	-19.548	-9.941	-6.845	-10.889	-2.009	-17.02
238	0.238	-8.374	-12.246	-13.672	0.198	-0.043	-16.677	-6.258	-11.184
239	0.239	-7.762	-3.344	-17.681	-6.12	-6.012	-14.331	2.65	-12.91
240	0.24	-4.84	-14.195	-15.682	-12.063	-6.751	-16.219	-0.833	-11.343
241	0.241	-8.294	-18.466	-8.241	-12.974	-4.793	-14.251	-8.177	-15.586
242	0.242	-6.891	-19.626	-7.193	-17.76	-6.714	-11.32	-5.276	-14.413
243	0.243	-7.227	-20.788	-6.341	-16.926	-0.136	-4.326	-14.96	-8.404
244	0.244	-13.181	-11.104	-2.205	-29.068	0.626	-5.276	-18.635	-7.429
245	0.245	-19.137	-4.711	-6.989	-27.266	-11.583	-4.476	-15.16	-8.394
246	0.246	-31.302	-5.86	-4.996	-28.744	-16.859	1.175	-16.149	-0.454
247	0.247	-39.995	-8.933	2.797	-9.916	-18.464	-8.275	-9.391	-7.801
248	0.248	-16.171	-9.882	-4.504	-7.338	-5.564	-11.935	-10.178	-4.881
249	0.249	-26.207	-14.137	-5.415	4.326	6.606	-15.412	-15.81	-10.867
250	0.25	-23.085	-21.492	-6.14	6.497	-4.459	-22.771	-13.891	-6.783
251	0.251	-8.932	-6.748	-13.451	-18.606	-17.427	-16.003	-13.324	-14.7
252	0.252	8.905	-8.868	-18.247	-8.51	-36.747	-15.245	-10.429	-17.784
253	0.253	1.949	-10.79	-20.729	-11.549	-18.923	-14.501	-5.601	-12.936
254	0.254	-25.722	-9.055	-31.343	-19.84	-11.925	-9.699	-5.019	-15.449
255	0.255	-22.042	-13.708	-29.967	-12.247	-9.774	-13.03	-6.766	-22.804
256	0.256	-25.329	-6.581	-21.051	-9.863	-7.837	-11.318	-14.711	-13.899
257	0.257	-16.042	-13.01	-15.036	17.867	-9.609	-10.973	-11.23	-15.068
258	0.258	-18.776	-31.022	-14.056	-8.415	14.147	-17.407	2.703	-14.112
259	0.259	-5.993	-33.555	-15.008	-11.671	37.915	-11.469	0.76	-11.212
260	0.26	-3.647	-26.594	-14.218	-20.907	28.607	-13.864	-4.466	-8.697
261	0.261	-14.294	-7.442	-2.02	-18.145	3.065	-13.325	-25.17	-7.916
262	0.262	-0.761	0.088	-7.239	-10.558	-41.646	-11.423	-27.875	-12.756
263	0.263	-9.487	-2.229	-11.873	-3.536	-59.858	-7.382	-15.096	-9.47
264	0.264	-30.188	-17.144	-1.802	-14.129	-43.43	-0.438	-8.128	-12.373
265	0.265	-27.455	-15.246	-10.697	-16	-18.29	0.52	-10.261	-7.537
266	0.266	-40.231	-13.526	-7.207	-10.718	-4.765	1.283	-8.323	-8.112
267	0.267	-23.977	-15.057	-8.172	-9.117	-0.715	6.905	-6.583	-6.361
268	0.268	-13.333	-13.706	-3.335	-10.423	2.967	-1.034	-14.518	-14.286
269	0.269	0.2	-14.858	-2.546	-16.755	-0.332	8.64	-13.161	-10.801
270	0.27	12.37	-6.521	-6.591	-5.862	2.767	-0.269	-9.475	-11.774
271	0.271	-5.059	-20.429	-17.407	-15.867	-5.558	-3.76	-12.954	-12.748
272	0.272	-26.167	-10.763	-28.416	-12.161	-23.358	-19.834	-11.982	-10.229
273	0.273	-34.492	-12.505	-18.334	-13.301	-25.691	-45.583	-12.958	-12.557
274	0.274	-16.689	-14.092	-14.643	-12.281	-15.058	-21.798	-13.738	-10.621
275	0.275	-5.09	-12.753	-20.634	-9.335	-17.024	-12.529	-12.966	-10.044
276	0.276	-2.964	-13.913	-25.863	-11.812	-8.346	-15.27	-8.118	-12.957
277	0.277	-16.519	-17.404	-21.028	-9.458	-3.719	-7.744	-11.388	-12.577
278	0.278	-18.274	-16.435	-27.029	-10.011	-10.88	-5.441	-8.466	-12.189
279	0.279	-29.304	-17.399	-19.689	-10.555	-7.217	-11.858	-7.108	-5.613
280	0.28	-27.945	-18.176	-10.804	-14.572	3.605	-6.084	-4.784	-16.452
281	0.281	-19.052	-15.861	-9.66	-13.164	13.655	-14.831	-11.364	-12.202
282	0.282	-1.075	-6.382	-8.71	-15.454	1.841	-32.282	-12.331	-13.384
283	0.283	6.456	-0.001	-5.83	-13.289	-9.188	-29.992	-6.332	-9.933
284	0.284	4.118	-6	-3.325	-19.268	-16.348	-10.86	-4.009	-10.917
285	0.285	1.984	-11.213	-1.011	-9.569	-15.197	-3.333	-5.944	-15.77
286	0.286	-3.836	-12.182	3.822	-13.203	-14.043	8.258	-6.501	-7.837
287	0.287	-12.544	-20.119	-3.538	-16.672	-4.368	-2.408	-7.071	-15.181
288	0.288	-23.574	-12.764	3.229	-15.691	-8.052	-12.106	-7.457	-8.41
289	0.289	-13.518	-9.866	-4.713	-8.911	-4.577	-17.348	-7.852	-5.891
290	0.29	-22.447	-7.351	-20.773	-13.166	-7.669	-6.325	-9.97	-8.213
291	0.291	-35.632	-18	-23.086	-7.556	-2.822	-7.688	-6.292	-13.05
292	0.292	-40.859	-19.363	-20.953	-6.969	3.171	-6.528	-13.663	-12.472
293	0.293	-29.829	-25.757	-11.278	-5.031	-9.049	-10.007	-18.904	-15.38
294	0.294	-19.779	-24.605	-13.026	-12.764	-14.287	-10.969	-10.01	-14.994
295	0.295	-18.641	-19.394	-17.685	-13.737	6.403	-19.872	-6.53	-13.639
296	0.296	-22.154	-20.379	-10.545	-8.899	20.525	-18.716	-3.435	-14.81
297	0.297	-14.861	-17.887	-9.405	-6.38	7.731	-2.659	-8.275	-15.97
298	0.298	-10.083	-7.249	-15.416	-5.569	-18.013	-5	-4.015	-10.173
299	0.299	-2.18	-11.487	-8.084	-3.603	-14.697	-7.147	-8.076	-12.49
300	0.3	3.029	-25.808	-7.13	-13.634	-30.344	-9.096	-8.662	-11.917
301	0.301	5.94	-4.531	-9.663	-6.446	-33.035	-3.887	-18.729	-11.339
302	0.302	3.431	-1.811	-12.008	-10.119	-15.228	-2.345	-17.376	-11.921
303	0.303	-8.738	5.739	-5.449	-6.626	-26.856	-3.701	-21.051	-6.115
304	0.304	-10.468	-5.874	-6.253	-11.837	-33.251	-4.863	-12.724	-6.892
305	0.305	-12.03	4.755	-3.955	-16.677	-27.434	-8.34	-7.489	-8.824
306	0.306	-13.378	6.669	-13.445	-20.934	-8.073	-5.242	-10.392	1.239
307	0.307	-17.055	-16.173	-14.6	-12.025	9.72	-10.072	-6.142	-3.014
308	0.308	-25.351	-13.1	-15.744	-8.503	12.024	-10.838	-3.811	-9.395
309	0.309	-26.288	-21.477	-12.639	-13.72	1.409	-5.225	-7.282	-12.866
310	0.31	-13.474	-19.017	-9.73	-24.576	-12.091	-8.698	-14.628	-15.937
311	0.311	-11.7	-12.072	-15.727	-2.927	-13.807	-4.036	-13.659	-9.146
312	0.312	-13.242	-31.207	-18.041	-12.256	-2.78	-12.925	-12.901	-9.913
313	0.313	-20.382	-7.959	-22.881	-9.561	1.443	-11.747	-7.296	-17.276
314	0.314	-24.044	1.338	-18.244	-12.086	-7.51	-15.214	-3.812	-14.373
315	0.315	-6.044	-12.793	-16.505	-14.412	-1.527	-9.972	-12.514	-20.366
316	0.316	-8.559	-41.049	-13.029	-8.024	-4.608	-20.787	-9.018	-18.04
317	0.317	-15.524	-22.287	-11.682	-9.951	-15.429	-7.818	-9.978	-13.221
318	0.318	-13.376	-32.371	-18.276	-15.176	-11.143	-13.039	-12.881	-15.162
319	0.319	-7.557	-29.277	-15.381	-13.635	-20.015	-11.486	-13.663	-7.425
320	0.32	-12.771	-31.981	-14.618	-17.907	-9.149	-12.805	-9.597	-2.196
321	0.321	-8.123	1.518	-12.314	1.629	-16.275	-9.107	-11.507	-13.036
322	0.322	-15.274	-12.01	-14.287	4.321	-7.343	-15.106	-2.786	-8.78
323	0.323	-24.179	25.571	-11.044	-18.91	-6.174	-7.769	-11.089	-9.938
324	0.324	-18.196	0.436	-8.173	-15.827	1.195	-10.686	-10.103	-11.095
325	0.325	-21.286	-22.381	-2.381	-13.124	0.24	-6.383	-14.932	-10.12
326	0.326	-22.237	-18.301	-3.169	-15.649	-12.925	-10.406	-19.185	-9.144
327	0.327	-16.234	-21.974	-9.756	-13.333	-22.613	-12.315	-18.407	-15.138
328	0.328	-23.603	-18.688	-3.758	-15.468	-17.397	-7.639	-10.469	-12.811
329	0.329	-20.705	-15.597	-4.534	-17.406	-12.787	-7.042	-9.497	-10.864
330	0.33	-14.745	-12.895	-8.023	-19.156	-2.743	-5.719	-8.516	-12.786
331	0.331	-10.725	-10.374	-11.317	-4.851	3.66	-9.067	-0.547	-3.881
332	0.332	-7.28	-8.051	-9.574	-10.672	-4.589	-6.243	-3.618	5.025
333	0.333	-13.278	-10.17	-17.51	-1.985	-7.618	-12.328	-4.57	-12.981
334	0.334	-18.89	-19.835	-16.357	2.646	1.324	-16.681	-8.809	-10.466
335	0.335	-8.023	-11.131	-19.474	-19.044	-2.144	-15.941	-20.993	-17.45
336	0.336	-15.93	-15.798	-16.595	-3.374	-11.827	-15.284	-8.772	-19.6
337	0.337	-17.254	-14.457	-14.099	-6.095	-5.443	-10.577	-4.121	-17.684
338	0.338	-10.856	-8.106	-8.511	1.432	-1.962	-17.106	-2.772	-15.971
339	0.339	2.316	-6.969	-19.374	-5.55	-18.04	-17.839	-14.581	-14.44
340	0.34	-2.905	-14.356	-20.954	-7.678	-20.364	-15.479	-9.945	-13.1
341	0.341	-26.718	-13.409	-10.94	-17.377	-5.461	-16.014	-2.792	-11.962
342	0.342	-23.472	-14.211	-7.302	-15.654	8.094	-15.411	-3.953	-8.515
343	0.343	-14.221	-11.923	-6.165	-17.227	-4.1	-9.978	-17.129	-7.58
344	0.344	-11.537	-1.108	-0.967	-12.986	-2.57	-6.479	-18.879	-10.519
345	0.345	-9.031	0.446	-3.882	-11.821	-21.353	-3.182	-14.255	-4.567
346	0.346	7.252	-0.903	-6.41	-12.992	-8.59	-1.448	-12.903	-10.214
347	0.347	0.902	-20.446	-12.035	-24.811	-20.217	-0.107	-9.23	-9.671
348	0.348	-4.878	-40.188	-11.475	-16.88	-30.87	-4.559	-10.413	-19.787
349	0.349	-24.213	-22.41	-20.191	-12.645	-21.191	-9.983	-7.337	-12.667
350	0.35	-36.945	-15.449	-16.713	-11.491	-19.453	-10.579	-6.403	-13.874
351	0.351	-20.648	-21.858	-17.69	-12.675	-11.565	-10.033	-7.212	-19.922
352	0.352	-22.76	-16.068	-18.672	-9.593	-4.466	-11.796	-8.013	-19.001
353	0.353	-20.816	-14.338	-10.749	-16.386	4.4	-9.297	-8.62	-10.16
354	0.354	-19.06	-3.302	-18.127	-8.464	-6.499	-11.661	-13.288	-16.22
355	0.355	-26.999	-4.649	-24.932	-5.382	-2.292	-8.811	-6.72	-15.328
356	0.356	-19.872	-13.551	-22.435	-10.235	12.009	-11.587	-7.502	-10.564
357	0.357	-28.793	-5.257	-23.222	-19.927	10.064	-11.279	-16.415	-11.406
358	0.358	-29.962	6.491	-12.399	-16.26	-16.235	-8.475	-10.442	-15.534
359	0.359	-24.734	4.899	-10.88	1.738	-19.91	-11.269	-11.43	-22.184
360	0.36	-15.844	-16.824	-6.642	-0.793	-16.606	-17.134	-10.478	-12.58
361	0.361	-2.687	-38.74	-5.5	10.818	-13.52	-11.573	-9.706	-3.745
362	0.362	-7.902	-30.462	-4.358	-8.34	-16.223	-12.188	-13.792	2.188
363	0.363	-12.538	-17.756	-5.344	-10.85	-3.441	-8.96	-8.979	-5.248
364	0.364	-13.886	-20.124	-4.399	-22.464	-10.409	-6.113	-8.41	-14.209
365	0.365	-7.506	-18.037	-10.415	-24.6	-12.536	-13.145	-15.003	-8.273
366	0.366	-13.504	-8.416	-9.649	-22.668	-2.866	-0.463	-9.033	5.601
367	0.367	-12.549	-3.252	-6.175	-13.962	-11.583	-2.315	-3.446	-8.002
368	0.368	0.193	-17.605	-10.817	-9.325	-13.141	-13.449	-4.043	-16.762
369	0.369	5.385	-23.439	-10.233	-7.972	-14.493	-32.327	-11.424	-18.364
370	0.37	10.014	-25.204	-8.871	-4.298	-18.189	-24.879	-26.163	-14.148
371	0.371	-16.304	-32.575	-2.487	-7.78	-19.361	-8.718	-15.551	-15.359
372	0.372	-20.548	-34.116	-3.26	-12.991	-9.71	-6.701	-17.512	-16.565
373	0.373	-11.663	-21.174	-6.74	-9.12	-13.388	-20.377	-15.793	-17.581
374	0.374	-15.182	-15.955	-18.929	-13.968	-0.617	-42.365	-7.887	-18.595
375	0.375	-16.164	-11.323	-20.665	-9.715	10.221	-23.118	-3.653	-17.872
376	0.376	-7.274	-4.213	-25.307	-13.775	17.367	-10.45	-1.747	-15.798
377	0.377	-6.131	-0.599	-21.05	-11.831	10.953	-8.235	-5.46	-15.074
378	0.378	-15.808	-1.823	-19.887	-15.117	19.25	2.29	-6.651	-18.614
379	0.379	3.728	-2.866	-9.059	-11.049	3.167	31.195	-14.029	-15.367
380	0.38	6.416	-13.755	-4.81	-7.564	-22.587	43.463	-28.763	-13.664
381	0.381	3.884	-9.537	-11.204	-7.169	-60.338	39.669	-22.396	-11.182
382	0.382	-21.863	-10.731	-10.043	-4.25	-55.306	22.528	-12.728	-3.859
383	0.383	-18.56	-11.925	-4.811	-10.232	-32.451	25.539	-11.003	-9.099
384	0.384	-46.813	-6.731	1.963	-12.73	-11.747	-17.109	-3.093	1.698
385	0.385	-43.134	-0.001	-0.546	-11.936	7.012	-96.529	-21.891	-2.601
386	0.386	-46.421	-11.452	-6.161	-9.999	3.698	-64.089	-4.129	-1.47
387	0.387	-30.751	-0.45	-12.724	-5.344	6.755	-54.289	2.812	-2.662
388	0.388	-33.473	-7.636	-10.19	-9.402	9.433	-45.465	-3.601	-10.043
389	0.389	-15.697	-1.269	-14.233	-17.33	-3.336	-37.422	-1.69	-12.958
390	0.39	-8.748	-14.447	-10.746	-1.657	-10.291	-30.157	-6.939	-10.45
391	0.391	10.378	-16.211	-18.094	-3.786	-12.403	-10.315	-11.591	-4.845
392	0.392	2.794	-11.572	-24.864	-1.86	-2.697	-4.408	-4.429	-9.687
393	0.393	0.413	-24.527	-11.702	-10.581	-0.93	-9.9	-13.347	-10.271
394	0.394	-6.04	-40.381	-25.248	-31.294	-11.972	-4.899	2.295	-2.526
395	0.395	-35.141	-29.72	-23.489	-17.167	0.934	-0.499	-12.638	-14.334
396	0.396	-39.237	-23.905	-15.538	-9.605	6.088	3.566	-10.71	-12.778
397	0.397	-20.45	-15.197	-8.38	-16.565	-14.646	-0.066	-2.005	-2.712
398	0.398	-10.416	8.587	-22.714	-1.665	-40.211	-3.374	-3.533	-11.611
399	0.399	-26.122	-15.245	-16.916	-15.215	-23.165	-0.334	0.739	-10.455
400	0.4	-23.473	-12.134	-11.709	-9.983	5.143	7.953	-2.917	-9.483
401	0.401	-5.722	-3.743	-10.168	-11.525	16.444	-4.822	-16.064	-12.373
402	0.402	-8.064	-11.203	-14.428	-10.17	6.456	-11.808	-14.31	-2.667
403	0.403	-22.962	-22.741	-0.112	-13.845	15.819	3.117	-15.861	-3.786
404	0.404	-9.434	-33.346	1.841	-15.004	1.762	5.069	-17.22	2.261
405	0.405	9.919	-19.785	-10.333	-15.96	-15.99	6.855	-16.071	-5.049
406	0.406	-7.898	-0.459	-21.351	-14.982	-8.995	11.552	-14.892	-7.906
407	0.407	-19.541	1.937	-17.06	-10.72	-23.87	15.856	-0.965	-17.535
408	0.408	-30.216	-9.813	-5.206	-14.79	-10.3	-3.691	-6.79	-18.649
409	0.409	-12.805	-12.066	-9.799	-6.858	-29.65	-23.428	-15.501	-17.446
410	0.41	-10.462	-10.191	-8.397	-22.907	-16.853	-30.958	-29.793	-22.628
411	0.411	-21.096	-8.492	-12.025	-6.641	-28.434	-37.906	-8.463	-15.802
412	0.412	-19.13	-3.887	-13.149	-17.278	-17.744	-18.714	-5.722	-4.331
413	0.413	-20.842	-5.245	-10.019	-7.61	-8.031	-21.201	-13.247	-28.082
414	0.414	-9.769	-6.353	-9.024	-5.874	-16.695	-14.214	-10.892	-17.973
415	0.415	-5.439	-9.772	-13.259	-10.539	-5.622	9.242	-4.474	-21.034
416	0.416	1.008	-21.513	-9.179	-6.304	-6.947	12.37	-6.383	-18.276
417	0.417	4.58	-26.077	-17.116	-5.157	-13.307	9.679	-15.066	-15.699
418	0.418	3.691	-30.245	-20.212	-13.477	-16.761	2.143	-7.105	-13.336
419	0.419	-10.968	-23.837	-17.324	-10.377	-2.789	-4.842	-5.725	-15.431
420	0.42	-30.101	-24.991	-7.671	-15.202	-0.838	-11.23	-2.033	-5.714
421	0.421	-32.643	-17.659	-8.836	-10.937	4.406	2.411	-10.347	-17.86
422	0.422	-11.591	-4.916	-12.309	-2.035	-9.92	7.85	-7.233	-9.874
423	0.423	-3.312	0.28	-9.206	-12.886	-7.95	0.094	-10.104	-11.178
424	0.424	-16.086	-20.447	-10.163	-11.546	-6.141	-15.674	-12.593	-7.45
425	0.425	-18.385	-6.314	-5.915	-15.243	1.876	-13.587	-10.238	-3.923
426	0.426	-12.015	6.438	-6.695	-18.735	0.57	-15.589	-6.728	-6.972
427	0.427	-21.746	-0.55	-14.628	-11.391	-8.28	-6.858	-9.997	-5.944
428	0.428	-16.53	10.109	-2.801	-10.433	-4.753	-2.158	-8.243	-13.82
429	0.429	-5.477	-11.136	-7.437	-9.666	-5.681	-9.244	-6.868	-12.788
430	0.43	-6.822	-19.359	-11.678	-13.739	-0.828	-10.323	-11.29	-15.624
431	0.431	-13.22	-21.799	-20.559	-10.259	-10.5	-18.556	-15.341	-9.563
432	0.432	-28.889	-19.425	-21.722	-14.909	-30.123	-34.417	-11.86	-16.863
433	0.433	-22.531	-21.447	-18.637	-10.849	-10.477	-41.262	-6.442	-7.915
434	0.434	-24.546	-15.512	-19.589	-10.47	2.278	-34.858	-9.901	-4.402
435	0.435	-15.898	-17.131	-11.613	-12.807	4.627	-25.202	-3.857	-16.166
436	0.436	-14.352	-21.719	-21.258	-7.983	6.838	-20.101	-7.893	-11.481
437	0.437	-10.076	-20.362	-17.562	-8.578	1.126	-5.887	-5.921	-10.079
438	0.438	4.268	-19.151	-14.074	-5.686	-25.122	-3.984	-7.818	-16.421
439	0.439	-1.534	-18.001	-6.698	-7.051	-36.288	1.212	-16.7	-15.216
440	0.44	0.232	-19.018	-7.646	-11.51	-32.98	5.786	-23.061	-9.944
441	0.441	-17.119	-27.997	0.322	-10.907	-23.717	4.459	-21.888	-10.865
442	0.442	4.078	-36.305	1.316	-6.052	-9.644	-9.681	-7.962	-6.558
443	0.443	12.487	-30.976	-1.574	-12.044	8.153	-34.744	-2.135	-10.588
444	0.444	10.049	-20.063	-14.712	-11.276	43.191	-10.924	-3.867	-7.092
445	0.445	-24.939	-12.833	-16.638	-22.135	28.064	-45.41	-18.169	-10.367
446	0.446	-50.076	-6.482	-4.426	-14.205	-3.891	-68.345	-16.239	-8.61
447	0.447	-18.108	-5.348	-2.845	-12.842	-16.287	-5.98	-28.44	-8.214
448	0.448	-22.146	-8.432	-7.074	-3.944	-42.663	20.635	-20.508	-6.839
449	0.449	-10.925	-23.1	-5.894	-9.933	-52.81	-3.875	-19.165	-7.215
450	0.45	-20.98	-54.978	-11.864	-8.968	-55.972	-26.19	-10.26	-13.19
451	0.451	-30.247	-59.4	-14.928	-6.067	-36.262	-6.479	-9.077	-26.327
452	0.452	-44.353	-30.26	-11.998	-6.846	-23.528	-37.141	2.766	-28.24
453	0.453	-16.057	3.951	-23.404	-12.453	-11.927	-20.877	1.246	-19.495
454	0.454	-27.256	26.818	-24.925	-14.377	-5.537	-35.953	2.603	-17.917
455	0.455	-17.165	47.371	-20.648	-12.438	15.715	-31.464	-16.936	-13.635
456	0.456	4.739	96.315	-29.561	-11.853	18.381	-18.928	2.818	-9.926
457	0.457	-3.58	89.503	-35.573	-9.338	10.804	23	5.348	-8.715
458	0.458	-21.415	58.926	-23.799	-8.935	3.807	17.855	-6.23	-5.583
459	0.459	-33.109	-13.339	-15.87	-11.825	-15.358	2.989	-29.625	-10.408
460	0.46	-14.068	-43.005	-14.504	-12.964	-12.864	-1.346	-32.709	-7.889
461	0.461	-21.691	-51.933	-5.573	-7.148	-19.837	-5.301	-18.586	-3.824
462	0.462	-24.022	-59.946	-4.384	-11.175	-9.184	-1.487	-11.021	-3.229
463	0.463	-34.625	-81.89	-3.38	-15.994	-7.245	8.733	-13.313	-5.14
464	0.464	-52.017	-75.172	-2.378	-9.964	-8.973	-6.762	-11.168	-5.704
465	0.465	-30.884	-56.821	-4.865	-7.617	-1.053	-3.864	-9.217	-11.487
466	0.466	-50.584	-51.223	7.348	-11.086	6.097	14.121	-3.967	-13.793
467	0.467	-32.752	-46.02	2.147	-15.722	-5.712	11.944	-2.402	-8.933
468	0.468	2.297	4.427	6.81	-12.81	-13.656	22.687	-3.756	-9.485
469	0.469	17.402	11.139	8.18	-20.741	5.102	-6.243	-2.589	-13.52
470	0.47	49.346	29.458	-11.359	-12.417	-2.431	-68.664	-6.064	-13.885
471	0.471	28.635	24.18	-19.666	-9.326	13.81	-131.107	-5.09	-17.144
472	0.472	17.408	19.308	-17.131	-4.485	-13.895	-74.151	-15.928	-14.998
473	0.473	-13.532	15.028	-24.091	-1.951	-40.265	-7.32	-8.77	-13.04
474	0.474	-34.184	-5.541	-13.452	-4.258	-36.993	91.233	-7.607	-7.212
475	0.475	-0.12	13.37	-15.397	-10.832	-2.525	104.399	-1.603	-9.513
476	0.476	31.791	10.264	-20.629	-13.347	-6.936	20.96	-0.625	-17.422
477	0.477	-14.129	-24.006	-28.57	-11.021	-10.991	-11.565	0.355	-14.314
478	0.478	-44.596	-46.706	-12.708	-14.505	-7.325	-21.428	-11.069	-19.138
479	0.479	-16.98	-84.101	-10.578	-9.849	-4.068	-12.529	-22.114	-16.618
480	0.48	-1.93	-58.848	-12.519	-12.742	-13.376	-20.64	-14.96	-11.004
481	0.481	-24.793	-26.818	-0.326	-11.379	29.216	-117.017	4.591	-4.423
482	0.482	-12.406	-64.288	4.304	-10.989	47.436	-51.205	7.317	3.52
483	0.483	29.205	-69.268	-17.381	-13.118	-2.491	32.23	-15.896	6.622
484	0.484	-9.508	-46.353	-33.061	-9.438	-22.406	21.389	-25.177	-2.268
485	0.485	-44.745	16.291	-24.732	-9.047	-52.796	51	-22.473	-10.572
486	0.486	-49.176	43.056	-17.167	-7.886	-58.263	59.916	-14.913	-17.926
487	0.487	-28.455	2.402	-10.193	-9.043	-33.119	3.038	-12.596	-18.886
488	0.488	-9.666	39.377	-20.821	-12.534	-19.577	10.438	-6.211	-23.133
489	0.489	-12.929	59.333	-18.855	-19.125	1.135	43.972	-12.014	-25.457
490	0.49	-41.172	53.372	-24.055	-29.971	27.504	-35.321	-6.796	-20.622
491	0.491	-52.413	-29.852	-19.405	-22.818	37.651	-133.016	4.223	-18.692
492	0.492	-42.4	-89.411	-9.333	-13.92	-3.089	-40.884	-17.467	-9.794
493	0.493	-33.135	-56.862	-5.632	-7.914	-19.469	18.694	-14.359	4.528
494	0.494	-7.582	-46.99	-4.46	-8.892	5.738	51.129	-11.644	2.59
495	0.495	-10.884	51.542	-9.695	-7.928	1.329	80.634	-4.098	-9.613
496	0.496	-20.246	38.46	-12.612	-12.195	-11.058	89.384	-1.786	-4.985
497	0.497	5.241	2.931	-4.677	-6.59	7.704	15.864	-3.927	-9.259
498	0.498	29.035	-7.841	-7.77	-8.538	10.985	25.654	-1.989	-10.436
499	0.499	0.785	-37.44	-10.669	-7.951	7.883	106.319	-14.167	-21.287
500	0.5	-10.396	-10.726	-9.892	-5.057	-6.264	52.03	-31.592	-17.046
501	0.501	-0.302	-67.699	-5.851	-5.445	1.239	61.837	-47.84	-18.231
502	0.502	-22.145	-89.871	0.698	-12.806	-33.767	-36.734	-28.668	-21.756
503	0.503	-19.439	10.834	-5.309	-18.05	-38.778	-181.605	-5.416	-16.57
504	0.504	-11.895	140.716	-2.998	-11.305	-15.882	-162.55	-8.495	-9.818
505	0.505	-9.581	158.002	7.836	-10.558	-19.874	-215.135	-11.177	-22.991
506	0.506	-3.188	141.986	-3.18	-4.957	-23.475	-294.819	-8.65	-36.546
507	0.507	10.382	69.636	12.703	-15.8	-26.736	-193.855	-15.593	-24.364
508	0.508	36.707	-49.023	-6.459	-14.26	-29.83	-128.035	-9.177	-3.665
509	0.509	63.004	-65.121	-24.26	-15.62	-21.493	-20.657	-7.234	4.658
510	0.51	11.483	-79.688	-35.85	-14.47	-18.959	-6.331	-2.017	2.139
511	0.511	-55.284	-172.008	-33.689	-22.798	-30.524	-19.392	-3.566	-4.831
512	0.512	-81.974	-136.474	-35.599	-13.126	-11.348	-7.509	-13.625	-6.969
513	0.513	-57.58	-125.536	-26.866	-14.296	-8.836	-18.368	-7.235	-16.661
514	0.514	-50.223	-115.664	-18.909	-8.298	7.431	-8.567	-6.063	-11.451
515	0.515	-43.65	-106.809	-14.627	-5.206	9.578	18.024	-9.145	-6.827
516	0.516	-25.443	-82.49	-13.441	-0.391	-0.071	42.291	-6.223	-8.213
517	0.517	-20.01	-30.862	-14.564	-2.93	-1.785	64.247	-0.205	-11.921
518	0.518	-14.944	-24.292	-11.436	-6.997	-0.196	44.222	-0.962	-10.789
519	0.519	-28.419	-6.007	-2.5	-5.036	-13.111	38.186	-5.788	-7.724
520	0.52	-24.283	-11.459	-3.645	-3.094	9.784	43.547	-3.851	-8.717
521	0.521	-20.526	-16.592	-11.02	-8.51	19.105	48.496	-6.759	-7.971
522	0.522	-23.784	-12.272	-4.275	-16.443	16.414	34.772	-4.243	-8.785
523	0.523	-39.439	16.6	3.648	-21.655	-11.832	30.503	-11.612	-10.755
524	0.524	-2.486	-2.234	2.682	-10.792	-38.188	41.68	-14.719	-8.835
525	0.525	12.577	-26.132	-2.15	-9.432	-41.52	58.811	-15.693	-12.899
526	0.526	35.39	-10.52	-6.414	-13.119	-13.273	30.697	-14.927	-5.932
527	0.527	39.43	14.947	-13.765	-4.832	-2.091	12.068	-2.754	-10.756
528	0.528	13.058	4.74	-12.801	-14.54	14.876	15.434	2.441	-9.985
529	0.529	2.943	26.483	-12.021	-13.417	-0.866	-12.884	-5.543	-7.705
530	0.53	-18.934	12.229	-20.921	-14.601	-26.464	-1.885	-18.561	-11.238
531	0.531	-44.473	24.912	-12.581	-7.268	-36.55	-19.174	-27.306	-13.222
532	0.532	-47.785	36.448	-15.68	-10.205	-20.855	-35.085	-16.299	-16.165
533	0.533	-25.932	4.423	-14.716	-9.473	-12.512	-9.658	-9.163	-14.848
534	0.534	-17.597	-36.963	-22.682	-11.856	15.712	-6.306	-2.83	-18.159
535	0.535	-35.422	23.835	-21.765	-9.964	41.976	-9.325	-13.729	-12.376
536	0.536	-23.885	64.213	-16.926	-11.912	4.153	-12.008	-3.738	-14.739
537	0.537	-21.784	26.992	-19.433	-4.183	-11.017	-24.82	-7.485	-16.745
538	0.538	-19.84	6.918	-25.034	-3.212	-33.941	-31.862	-13.55	-10.81
539	0.539	-14.597	-11.304	-14.197	-10.02	-63.035	-29.874	-10.492	-8.548
540	0.54	6.103	16.338	0.132	-14.313	-66.717	-16.509	-9.57	-5.127
541	0.541	14.415	-39.264	-1.809	-16.672	-49.704	-4.56	-3.601	-8.472
542	0.542	1.639	-32.011	-17.659	-21.541	-8.852	9.474	-15.822	-12.575
543	0.543	-24.102	1.373	-11.252	-11.512	18.777	22.899	-7.175	-12.96
544	0.544	-14.029	-16.858	-5.42	-15.8	33.798	49.305	-5.673	-6.558
545	0.545	7.872	-55.509	-3.656	-16.999	38.189	45.791	-9.96	-7.341
546	0.546	-17.662	-50.405	-8.274	-11.046	9.085	35.848	-6.321	-8.172
547	0.547	-27.731	-36.865	-12.509	-5.85	-2.258	-4.946	-24.35	-10.163
548	0.548	-37	0.596	-16.152	-16.736	-19.392	-32.669	-21.873	-13.514
549	0.549	-51.085	-14.594	-14.955	-9.628	-3.797	-7.508	-0.81	-12.98
550	0.55	-38.289	26.414	1.145	-16.074	21.647	-57.637	-9.179	-11.677
551	0.551	-31.304	42.636	3.49	-10.135	-16.189	-37.653	-11.747	-6.319
552	0.552	-7.881	57.503	-15.647	-2.855	-1.189	-19.44	-18.777	-8.314
553	0.553	13.942	89.198	-18.155	-1.96	-24.171	-14.093	-12.419	-14.356
554	0.554	5.592	34.861	-20.466	-6.286	-28.353	0.927	-22.097	-18.446
555	0.555	-1.985	27.324	-26.844	-18.538	-17.192	5.34	-20.369	-17.893
556	0.556	-4.329	33.663	-24.892	-20.356	13.715	-57.217	-15.742	-13.29
557	0.557	-2.211	27.418	-9.007	-15.789	17.739	-83.851	-20.013	-15.082
558	0.558	3.633	-22.714	-2.604	-17.234	-8.617	-42.968	-11.13	-20.923
559	0.559	8.914	-69.641	-12.282	-13.627	-25.668	-79.669	-12.321	-20.172
560	0.56	-14.846	-112.262	-17.535	-17.176	-41.377	-139.861	-15.452	-18.248
561	0.561	-31.902	-184.488	-6.541	-14.174	-15.923	-98.84	-4.627	-10.907
562	0.562	-22.706	-273.413	-7.921	-13.298	7.814	-2.156	-0.381	-8.027
563	0.563	-20.094	-142.162	-9.101	-21.295	-7.871	37.668	-9.31	-12.325
564	0.564	-17.649	-54.613	-12.579	-11.691	-16.202	49.734	-10.49	-10.07
565	0.565	-15.368	-6.876	-15.664	2.568	-18.731	39.032	-13.598	-6.653
566	0.566	-22.164	-10.956	-20.484	-3.32	-16.408	29.216	-10.721	-10.006
567	0.567	-20.046	-25.125	-19.694	-22.759	-35.591	2.57	-9.971	-8.309
568	0.568	-25.84	-64.456	-19.685	-39.862	-43.181	-37.931	-9.212	-8.716
569	0.569	-20.589	42.995	-7.477	-22.131	-29.491	-37.005	-2.645	-16.064
570	0.57	-15.924	86.207	4.728	-10.575	-13.255	-44.031	-3.435	-12.956
571	0.571	-5.832	73.073	3.195	-8.504	5.903	16.862	-10.021	-5.624
572	0.572	-14.706	61.265	-9.765	-14.385	-11.923	90.451	-5.97	-8.566
573	0.573	-15.844	-36.53	-21.954	-23.189	9.164	1.93	-5.403	-21.753
574	0.574	-10.603	-23.427	-14.022	-8.958	17.442	-57.327	-10.064	-27.583
575	0.575	4.135	-35.259	-3.968	-3.219	9.849	-89.525	-6.017	-25.866
576	0.576	14.814	-24.474	-15.791	12.599	26.067	-138.558	-1.199	-36.92
577	0.577	-6.449	5.116	-11.159	6.159	28.168	-75.808	3.42	-15.264
578	0.578	-26.174	-21.569	-6.919	4.17	22.333	46.515	5.142	12.965
579	0.579	-33.724	-29.664	-3.276	-8.077	2.949	169.177	-2.802	16.619
580	0.58	-31.447	-22.266	-18.981	-12.769	-30.558	153.446	-11.133	13.312
581	0.581	-20.871	-2.311	4.415	-2.753	-35.03	52.581	-8.046	4
582	0.582	-15.125	-8.259	1.327	0.869	-30.95	13.206	-10.962	1.276
583	0.583	-13.404	52.769	4.032	9.145	-27.244	-70.13	-6.707	-16.549
584	0.584	-18.07	60.936	6.546	-6.968	-17.152	-80.87	-5.915	-23.538
585	0.585	3.571	157.296	-28.477	-32.74	-7.803	-11.666	4.939	-12.915
586	0.586	-30.915	117.789	-23.444	-29.482	-10.406	33.12	6.496	4.486
587	0.587	-35.351	-37.408	-19.01	-38.79	23.133	8.778	-0.646	-2.496
588	0.588	-22.965	-101.022	-14.964	-7.653	9.616	60.472	-20.18	-8.895
589	0.589	-4.183	-82.062	-18.656	-11.752	-27.92	93.96	-17.454	-6.948
590	0.59	-21.182	-64.757	-8.594	-15.461	-2.768	63.623	-24.982	-8.67
591	0.591	-24.239	-80.661	-24.247	-12.202	-34.681	36.078	-17.989	-19.675
592	0.592	-10.088	-95.129	-15.918	-2.941	-13.924	-19.425	-7.323	-41.338
593	0.593	-7.576	-82.088	-18.43	-5.672	-2.593	-130.549	-16.978	-38.244
594	0.594	-9.914	-117.824	-16.123	-3.152	0.826	-146.446	-25.658	-18.51
595	0.595	0.71	-42.052	-22.537	-0.81	4.059	-74.267	-11.305	9.748
596	0.596	2.637	7.199	-20.647	-19.93	23.911	-8.478	-17.085	6.084
597	0.597	-6.093	33.702	-22.409	-2.093	16.408	3.334	-11.828	2.808
598	0.598	-17.12	25.387	-23.976	-4.376	-9.294	-29.255	-16.462	-12.857
599	0.599	-27.178	92.127	-25.356	-2.208	0.783	-118.246	-12.195	-15.565
600	0.6	-30.875	101.022	-11.054	-4.095	-14.867	-34.939	-15.849	-2.77
601	0.601	-12.889	44.079	-9.127	1.162	-12.143	-2.541	-9.831	-5.072
602	0.602	10.349	36.762	3.05	-9.829	5.672	7.236	-17.156	-19.935
603	0.603	-5.275	30.307	-8.011	-16.94	-15.37	-55.364	-18.066	-25.711
604	0.604	-2.51	109.809	-6.677	-18.046	-35.076	-14.888	-10.081	-16.976
605	0.605	-10.007	99.11	-10.369	-4.839	-32.515	6.964	-9.069	-12.304
606	0.606	-16.933	30.109	-18.675	-3.07	-39.413	-80.664	-9.982	-10.918
607	0.607	-48.812	-86.353	-11.316	-4.589	-32.956	-69.014	-9.153	-9.723
608	0.608	-44.323	-229.516	-12.269	-20.411	-34.812	6.724	3.084	-6.196
609	0.609	-23.595	-210.362	-2.593	-22.488	-8.435	-3.161	4.88	-13.52
610	0.61	-12.344	-158.007	-1.477	2.73	40.767	5.687	-12.481	-16.382
611	0.611	-2.301	-110.518	-4.999	-7.278	7.33	46.219	-14.753	-15.565
612	0.612	-5.45	-124.918	-8.134	-22.896	-22.992	9.239	-8.305	-3.328
613	0.613	2.793	-85.598	-17.06	-14.515	-17.504	56.165	-10.177	8.923
614	0.614	-10.051	-73.786	-13.583	-16.965	-2.349	135.609	-15.347	7.426
615	0.615	-12.418	-62.785	-14.564	-0.619	-15.83	168.176	-4.267	3.218
616	0.616	-6.062	6.563	-11.683	1.611	-3.374	118.834	-5.577	-16.277
617	0.617	-19.642	51.467	-7.462	-15.719	7.922	20.329	-9.213	-35.96
618	0.618	-24.884	125.035	-11.546	-17.968	11.252	-177.123	-12.658	-48.681
619	0.619	-26.429	95.705	-4.99	-28.541	-23.182	-149.194	-13.591	-41.669
620	0.62	-25.061	87.209	-12.936	-22.625	-18.703	-123.76	-18.385	-9.695
621	0.621	-18.67	79.418	-11.968	-10.31	2.057	-54.254	-12.354	3.895
622	0.622	-15.17	101.737	-7.134	0.837	-16.666	-117.831	-10.003	-8.434
623	0.623	-16.13	82.004	-1.149	-6.219	-6.553	-137.04	-10.55	-12.052
624	0.624	-1.424	14.861	-3.485	-15.018	-15.753	-84.762	-9.947	-8.716
625	0.625	-3.553	5.966	-5.418	-23.23	-12.941	-69.132	-4.508	-11.763
626	0.626	6.129	-18.359	-15.457	-20.038	4.95	-26.228	0.357	-9.006
627	0.627	0.923	-40.323	-16.804	-11.035	12.001	-13.351	3.665	-6.45
628	0.628	-16.473	-60.102	-2.492	-14.432	18.461	22.094	-5.234	-8.71
629	0.629	4.625	-53.94	-8.303	-15.314	-2.792	11.233	-11.623	-10.759
630	0.63	1.919	-48.305	-20.509	-12.336	-22.549	1.398	-17.622	-8.747
631	0.631	-21.308	-63.191	-34.858	0.874	-45.797	28.048	-14.522	-13.904
632	0.632	-43.17	-67.513	-21.308	-8.752	-30.188	36.012	-9.672	-9.21
633	0.633	-17.6	-63.42	-19.577	-3.467	-16.125	28.457	-19.334	-4.916
634	0.634	-0.522	-37.162	-27.537	-17.727	-18.643	8.256	-10.4	-6.054
635	0.635	-9.8	14.197	-17.508	-11.858	-39.717	26.184	-11.535	-4.878
636	0.636	-40.982	-7.956	1.987	-20.525	-25.546	42.454	-10.532	-7.949
637	0.637	-20.256	65.918	-0.754	-9.448	-7.701	37.244	-7.595	-8.885
638	0.638	-23.894	75.691	-8.335	3.564	-0.656	32.545	-13.582	-22.018
639	0.639	-33.928	-23.038	-10.691	-5.073	1.508	-5.156	-11.267	-23.934
640	0.64	-24.64	-62.649	-21.371	-6.546	-8.182	-60.816	-13.211	-22.171
641	0.641	-10.533	-3.044	-11.725	-7.836	-6.408	20.515	-5.846	-11.122
642	0.642	-3.055	-13.866	-20.456	-11.435	-17.433	74.593	-12.605	-1.043
643	0.643	-14.676	15.721	0.257	-19.676	-16.068	44.831	-10.079	0.127
644	0.644	-4.036	-28.977	8.588	-29.286	-17.216	17.823	-10.85	-3.339
645	0.645	-2.087	-36.968	16.151	-35.606	-1.528	-6.847	-8.926	-12.985
646	0.646	-14.233	59.545	-14.217	-17.54	21.883	-43.911	-9.499	-14.092
647	0.647	-37.977	46.525	-18.257	-14.99	12.616	-10.381	-4.082	-10.564
648	0.648	-34.645	-60.69	-14.564	-17.285	15.343	32.214	0.771	-5.295
649	0.649	-12.763	-74.844	-17.839	-15.124	12.817	-6.552	2.726	-19.98
650	0.65	-4.48	-8.797	-14.721	-1.548	29.07	-31.691	-2.671	-13.575
651	0.651	-17.268	-68.132	-11.986	-3.255	-2.891	-27.191	-13.496	-23.22
652	0.652	-28.896	-122.166	-14.473	-4.741	-25.761	-14.802	-37.283	-14.49
653	0.653	-18.233	-112.287	-21.416	-8.967	-21.697	41.979	-20.25	-12.936
654	0.654	-24.035	-121.277	-23.537	-5.273	-25.382	66.383	-17.137	-14.289
655	0.655	-22.277	-64.297	-44.821	3.062	-28.679	-0.332	-19.829	-13.114
656	0.656	-33.255	-12.517	-25.074	2.129	-6.84	-44.907	-12.266	-9.618
657	0.657	-17.33	-19.147	-17.52	-8.685	-15.198	-69.25	-5.285	-16.959
658	0.658	-2.406	-1.123	-1.254	-10.024	-17.726	-106.108	-7.402	-6.103
659	0.659	-8.183	48.63	22.174	-11.18	-15.435	-72.428	-9.331	-13.243
660	0.66	7.732	55.047	6.5	-7.68	-17.588	-41.785	-7.579	-9.543
661	0.661	18.391	-0.085	9.208	-6.676	-7.914	-57.982	-9.141	-6.047
662	0.662	39.686	51.423	-8.602	-5.706	0.772	-62.791	-10.514	-15.714
663	0.663	25.554	44.747	-24.857	-15.405	-7.204	-39.822	-11.677	-12.015
664	0.664	-2.69	-10.211	-18.473	-24.314	-17.291	-10.561	-8.192	-8.5
665	0.665	-13.893	-47.142	-12.643	-20.828	-18.458	0.933	-7.233	-9.437
666	0.666	-17.166	-0.316	-3.918	-13.456	-14.993	-15.888	-4.328	-16.195
667	0.667	-26.416	-30.578	-14.934	-14.401	1.051	-0.174	-3.556	-10.193
668	0.668	-40.519	-91.286	-10.654	-18.664	17.284	30.967	-2.798	-6.132
669	0.669	-37.998	-99.146	-11.792	-29.327	15.12	10.116	-9.393	-9.629
670	0.67	-21.711	-17.327	-15.255	-25.084	1.521	44.185	-3.411	-7.7
671	0.671	-23.823	15.459	-16.217	-16.193	10.197	21.379	-9.036	-15.413
672	0.672	-21.866	25.382	-17.187	-10.176	-10.515	9.043	-10.991	-18.478
673	0.673	-13.126	87.887	-23.195	-13.242	-30.286	20.259	-5.002	-15.552
674	0.674	-11.564	79.654	-25.51	-8.401	-37.852	30.351	-9.079	-18.059
675	0.675	-10.194	12.7	-32.082	4.744	-30.91	21.221	-12.57	-10.693
676	0.676	-19.083	-14.066	-22.402	2.803	-20.283	24.132	-5.224	-9.715
677	0.677	-37.041	-38.455	-2.871	1.073	-18.35	-14.235	3.67	-8.945
678	0.678	-29.463	-60.561	-5.613	-6.848	0.989	-41.73	2.5	-8.164
679	0.679	-27.164	-94.16	1.907	-11.095	18.784	-26.404	-11.452	-10.091
680	0.68	-12.26	-63.831	-0.452	3.228	-2.348	-3.347	-21.147	-13.374
681	0.681	-10.337	19.342	-11.135	5.162	28.751	-15.584	-22.918	-9.313
682	0.682	-19.105	78.922	-5.372	-7.023	24.621	-19.102	-24.488	-5.835
683	0.683	-33.513	154.812	3.318	-8.585	-24.583	-15.698	-31.669	-9.126
684	0.684	-4.537	145.102	4.87	-24.453	-31.2	-6.292	-22.803	-6.994
685	0.685	33.008	118.454	-8.082	-22.344	-37.252	-14.525	-21.676	-8.149
686	0.686	-32.571	-3.725	-16.775	-16.584	-31.895	13.825	-20.737	-3.893
687	0.687	-41.452	-91.306	-8.817	-18.391	-36.948	40.18	-7.981	-10.877
688	0.688	-17.026	-11.877	-4.544	-13.779	-14.086	-11.279	-6.251	-9.922
689	0.689	19.975	-55.116	-5.699	-20.933	-1.673	-33.331	-1.636	-12.455
690	0.69	13.412	-121.166	-4.531	-14.551	-20.427	-40.015	-20.446	-11.71
691	0.691	43.797	-109.658	-20.608	-22.903	-17.153	-82.77	-12.937	-16.574
692	0.692	-6.142	-55.676	-32.227	-17.701	-1.526	-66.426	-1.358	-21.226
693	0.693	-12.761	-45.91	-30.135	-10.939	1.127	9.26	-3.514	-18.319
694	0.694	-31.036	-144.573	-28.208	-11.746	-1.423	20.09	2.268	-10.38
695	0.695	-47.555	-52.675	-26.463	-14.109	10.17	-49.074	-2.984	-11.551
696	0.696	-52.621	-17.081	-24.911	-3.281	-8.99	-93.916	-1.458	-12.547
697	0.697	-39.026	-49.397	-14.864	11.061	-16.517	-37.177	-11.559	-17.402
698	0.698	-18.281	-39.323	-11.221	-2.466	-14.21	14.445	-17.967	-13.151
699	0.699	15.785	-65.988	-14.734	-4.207	-12.123	-86.435	-14.505	-10.842
700	0.7	-7.031	-90.408	-5.087	-15.231	-2.512	-14.326	-9.29	-12.796
701	0.701	5.373	-38.72	-8.78	-33.995	2.679	51.459	-8.33	-8.159
702	0.702	-13.385	62.139	-0.49	-16.169	-14.775	-8.194	-2.339	-7.605
703	0.703	-16.707	105.37	0.449	-9.193	-21.777	2.56	-14.55	-7.233
704	0.704	-26.076	-12.945	-0.556	-7.05	-28.174	12.362	-9.324	-9.566
705	0.705	-57.331	-60.341	-8.517	-16.713	0.848	-32.379	-7.77	-6.678
706	0.706	-53.3	12.043	-13.773	-8.011	4.896	-8.106	-9.119	-7.071
707	0.707	-34.536	25.377	-10.877	-6.476	-6.32	-30.259	-7.948	-12.87
708	0.708	-24.466	-34.034	-13.391	-10.752	10.715	-36.96	0.391	-13.637
709	0.709	-15.129	20.397	-1.178	-19.673	19.996	-79.71	-6.952	-20.21
710	0.71	16.04	89.753	-2.903	-16.202	22.7	-52.205	-4.035	-12.282
711	0.711	20.09	116.743	-7.552	-0.14	-0.535	3.151	-3.25	-9.198
712	0.712	16.389	43.453	-17.628	6.817	-9.816	39.921	-13.885	-12.103
713	0.713	-0.661	-5.85	-18.825	-3.834	-18.132	-20.821	-18.129	-14.626
714	0.714	-22.586	-14.668	-34.568	-13.54	-20.647	-12.783	-11.733	-18.692
715	0.715	-19.987	25.894	-23.972	-15.324	-18.332	24.248	-12.886	-12.113
716	0.716	-32.858	-41.055	-18.179	-20.004	-7.687	84.87	-11.911	-16.38
717	0.717	-25.932	-121.908	-19.926	-9.959	-1.878	27.97	-5.125	-20.462
718	0.718	-11.041	-89.604	-21.491	-1.063	3.356	5.93	-9.376	-12.543
719	0.719	-28.493	-178.679	-14.35	-11.912	-10.961	-54.625	-8.596	-5.199
720	0.72	-12.258	-119.243	-7.994	-7.681	-20.639	-14.051	-15.171	-10.044
721	0.721	-10.14	43.428	-2.032	-22.026	-25.889	37.552	-3.746	-5.783
722	0.722	-15.978	66.611	3.151	-23.978	-14.866	44.039	-11.679	-11.407
723	0.723	-3.821	87.811	-9.68	-8.114	-16.241	13.567	-10.333	-4.853
724	0.724	0.753	68.933	-14.943	-1.728	-15.133	-36.356	-14.01	-7.392
725	0.725	-6.463	-53.28	-13.409	-15.291	-16.341	-42.948	-10.541	-9.729
726	0.726	-26.016	-100.697	-6.254	-24.008	-15.4	36.348	-9.587	1.085
727	0.727	-23.292	-57.474	5.541	-16.093	-4.578	3.75	-10.568	-9.958
728	0.728	4.944	8.253	7.081	-14.761	-8.857	-26.012	-11.355	-14.227
729	0.729	-6.301	-27.51	2.799	-8.397	-5.187	-35.067	-15.431	-15.383
730	0.73	-3.044	-16.982	-6.132	-4.942	-1.704	5.498	-8.878	-7.057
731	0.731	12.595	-27.047	-12.15	-5.919	-6.956	-1.848	-11.422	-10.162
732	0.732	15.282	-53.784	-17.398	0.853	-4.049	18.088	-9.131	-11.143
733	0.733	2.504	-127.02	-32.13	-12.329	-1.555	-12.268	-2.577	-13.689
734	0.734	-32.554	1.466	-38.529	-6.573	9.028	-17.692	1.649	-17.786
735	0.735	-57.706	124.239	-25.024	16.201	1.809	-22.72	-7.273	-11.236
736	0.736	-62.171	108.619	-16.372	19.289	-17.796	18.467	-15.614	-3.335
737	0.737	-49.837	123.022	-14.888	-6.242	-37.587	1.995	-16.596	-10.711
738	0.738	-38.636	57.106	-13.572	-30.054	-30.086	-13.095	-5.766	-15.57
739	0.739	-21.593	92.609	-17.287	-26.962	-18.491	37.224	1.385	-4.166
740	0.74	0.348	81.637	-6.475	-7.247	0.655	43.714	-2.301	-5.733
741	0.741	14.57	32.198	-5.153	-14.809	23.849	25.46	-3.488	-12.917
742	0.742	32.482	-66.297	9.121	-26.428	14.545	-57.899	-15.315	-16.62
743	0.743	44.144	-0.288	-4.478	-11.529	-5.209	-69.839	-13.783	-17.811
744	0.744	25.03	11.659	-13.229	-9.608	-17.994	-37.329	-12.456	-10.485
745	0.745	-13.462	-151.094	-14.826	-32.467	-20.334	-7.734	-13.641	-3.72
746	0.746	-85.655	-220.582	-22.021	-35.583	-22.481	-16.686	-2.844	-15.151
747	0.747	-75.832	-199.33	-7.717	-27.283	-5.099	-73.628	-12.95	-19.794
748	0.748	-31.159	-103.114	-9.661	-9.49	11.112	-36.709	-11.835	-9.737
749	0.749	-23.048	-15.754	-11.421	-11.846	17.448	-43.25	-20.192	-16.121
750	0.75	-15.692	-0.133	-19.369	-5.515	-7.764	-98.174	-25.459	-17.274
751	0.751	-22.304	-43.416	-3.495	-19.107	-31.618	-46.294	-28.394	-7.606
752	0.752	8.1	-82.916	-9.874	-10.426	-40.947	0.825	-27.651	-8.77
753	0.753	46.829	-70.94	-7.93	-18.382	-43.709	19.34	-22.076	-12.28
754	0.754	41.859	-103.284	-16.634	-14.14	-36.211	-8.073	-18.656	-9.218
755	0.755	-17.707	-14.463	-21.278	5.415	-20.012	-2.873	-15.42	-16.024
756	0.756	-42.067	45.152	-19.941	2.68	-17.91	-43.984	-10.042	-22.041
757	0.757	-34.691	12.774	-18.793	-4.864	-16.003	-16.168	-10.666	-24.36
758	0.758	-54.599	-16.757	-22.282	-7.182	-3.844	19.189	-7.423	-13.515
759	0.759	-24.152	-7.784	-6.232	-13.561	-2.323	51.242	-11.524	-8.888
760	0.76	3.585	-32.077	-8.54	-19.358	1.91	80.417	-6.731	-1.754
761	0.761	6.783	97.207	-6.409	-10.655	-7.022	61.886	-7.366	-10.679
762	0.762	1.853	104.516	-4.499	-12.214	-1.08	31.205	-11.486	-14.176
763	0.763	6.354	30.567	7.453	-1.96	-4.238	-14.4	-8.063	-13.222
764	0.764	18.757	99.571	-4.76	2.299	-4.298	-111.016	-4.819	-12.272
765	0.765	-7.546	126.275	-28.581	-1.422	-9.189	-68.264	-4.469	-6.301
766	0.766	-52.184	101.895	-25.293	-9.79	-6.728	-29.356	-8.755	-6.142
767	0.767	-70.35	94.544	-22.177	-19.495	-1.159	-34.196	-5.097	-3.852
768	0.768	-42.655	60.897	-13.827	-15.822	6.74	-11.288	-6.458	-8.718
769	0.769	-37.558	-6.475	-6.27	-7.483	1.485	34.584	-10.53	-14.735
770	0.77	-23.997	-15.83	-3.94	-4.377	4.349	40.575	-9.182	-20.343
771	0.771	-3.339	-40.588	-1.791	-3.401	-8.856	24.226	-9.593	-12.407
772	0.772	0.255	-151.941	7.922	-11.338	-14.704	-0.8	-3.046	-2.726
773	0.773	31.185	-231.546	-14.881	-16.558	1.134	-69.387	-7.944	-3.906
774	0.774	10.541	-217.03	-30.525	-1.838	-5.275	-39.599	-0.077	-12.246
775	0.775	-31.003	-150.977	-33.205	-3.952	-11.097	-12.772	-5.346	-0.463
776	0.776	-47.421	-43.379	-15.378	-2.018	-9.362	11.668	-2.468	-11.523
777	0.777	-22.255	57.801	-3.756	-7.236	-1.43	33.882	-1.711	-12.895
778	0.778	-8.682	97.425	2.65	-15.16	-2.782	14.017	-7.341	-24.724
779	0.779	3.765	180.953	4.621	-13.803	-1.621	-28.568	-7.932	-23.198
780	0.78	15.069	83.328	-11.239	-20.184	-2.783	-67.181	-12.582	-13.147
781	0.781	-1.937	-8.57	-17.61	-26.16	-12.459	-51.964	-8.534	-6.762
782	0.782	-23.783	-91.788	-11.79	-16.43	-3.552	-56.376	-11.087	6.392
783	0.783	-9.603	-102.67	-16.999	3.155	-9.545	-10.458	-8.792	1.146
784	0.784	-17.102	-191.522	3.718	0.469	-12.626	-4.434	-9.956	-3.505
785	0.785	17.918	-179.535	1.038	-38.015	-9.693	23.147	-7.242	-4.849
786	0.786	-7.293	-103.429	-1.418	-43.405	-7.151	28.122	-10.73	-13.741
787	0.787	-30.174	25.043	-17.61	-18.234	-9.47	14.679	-7.837	-19.726
788	0.788	-34.252	77.644	-15.432	-13.809	-14.309	-22.783	-7.466	-22.807
789	0.789	-53.002	61.905	-25.073	-1.449	-9.655	42.85	-9.39	-17.946
790	0.79	-70.011	-10.304	-16.355	-5.141	-10.209	16.13	-10.127	-11.927
791	0.791	-54.358	-49.988	-14.801	-15.184	-18.097	56.745	-9.307	-12.705
792	0.792	-40.208	-133.696	-13.436	-12.074	-7.197	64.017	-7.344	-10.77
793	0.793	-32.586	-36.301	-14.583	2.025	-11.413	3.284	-5.016	-8.845
794	0.794	-16.274	29.357	-3.748	4.504	-10.223	11.254	-8.294	-17.747
795	0.795	2.896	-30.271	-10.911	-2.494	-6.714	-10.929	-4.183	-14.06
796	0.796	36.343	23.938	-19.795	3.869	-9.785	-30.956	-5.478	-24.884
797	0.797	31.829	93.229	-16.284	-1.92	-6.854	23.885	-12.742	-17.749
798	0.798	27.757	191.868	-4.447	-0.135	-0.803	-13.288	-24.471	-18.932
799	0.799	24.112	231.267	-12.389	10.963	0.025	-74.002	-13.4	-20.098
800	0.8	20.85	75.761	-19.561	-10.652	0.663	-131.029	-17.646	-6.153
801	0.801	-19.981	12.02	-23.275	-32.484	-8.011	-123.759	-16.475	-8.05
802	0.802	-36.459	-84.178	-17.268	-18.337	-11.472	-170.565	-8.143	7.878
803	0.803	-61.608	-66.544	-14.154	-15.783	-16.676	-79.031	1.568	10.055
804	0.804	-38.709	-18.677	-13.178	-31.982	-9.871	13.08	-4.772	0.418
805	0.805	-34.585	-61.658	-5.256	-8.533	-12.33	24.904	-15.561	-11.752
806	0.806	-15.856	-101.038	-12.615	-24.17	-11.489	14.153	-14.136	-29.164
807	0.807	1.103	-41.415	-15.514	-21.401	-16.259	4.213	-10.391	-31.48
808	0.808	-20.848	-74.096	-9.49	-23.859	-10.187	12.917	-13.817	-8.029
809	0.809	-12.601	-44.73	-21.649	-26.156	-10.876	-27.844	-12.818	-4.865
810	0.81	-25.394	53.651	-12.9	-7.003	-10.22	-64.848	-3.865	-2.079
811	0.811	-27.709	66.942	4.565	5.755	-8.203	-44.937	-4.979	-9.567
812	0.812	4.242	-40.233	11.584	-1.208	-9.868	-2.551	-10.218	-11.879
813	0.813	8.726	-25.78	-11.795	-16.1	-14.627	35.807	-21.05	-9.746
814	0.814	-11.957	-91.555	-21.042	12.941	-15.128	10.35	-19.627	-3.918
815	0.815	-46.005	-55.907	-18.315	8.923	-7.311	5.536	-23.218	4.789
816	0.816	-14.123	-88.304	-25.874	-9.767	-6.271	34.341	-24.291	-3.13
817	0.817	-1.864	20.22	-28.217	-19.793	-7.164	60.507	-25.189	-10.261
818	0.818	-28.306	92.342	-9.06	-29.082	-9.608	70.361	-22.189	-11.354
819	0.819	2.592	210.688	-1.501	-26.353	-10.305	23.184	-17.833	-24.457
820	0.82	56.777	163.024	-8.45	-18.772	-8.307	-37.485	-5.566	-22.669
821	0.821	64.16	148.797	-19.071	-16.399	-8.83	-29.503	10.376	-21.062
822	0.822	3.666	-48.634	-13.228	-18.515	-4.719	-22.35	21.07	-5.122
823	0.823	-69.579	-246.035	-21.897	-8.866	-9.519	-96.467	23.076	-2.932
824	0.824	-59.588	-271.902	-20.309	-7.121	-10.05	-66.986	-3.144	-4.818
825	0.825	-32.787	-248.897	-10.193	-5.565	-14.069	-4.549	-14.298	-3.063
826	0.826	-24.606	-185.462	4.173	-15.632	-11.517	-29.04	-17.552	-7.697
827	0.827	-31.954	-89.317	-1.566	-9.229	-6.062	7.809	-14.412	-11.986
828	0.828	-38.549	-1.756	-17.395	-0.917	-5.446	41.306	-17.042	-15.667
829	0.829	-56.765	-17.481	-2.497	0.051	-2.126	-50.166	-19.474	-21.64
830	0.83	-6.895	-89.382	-16.061	-14.656	-1.519	-37.092	-3.124	-20.653
831	0.831	-0.411	-49.731	-17.803	-38.113	-8.467	22.348	11.853	-17.704
832	0.832	-30.872	129.323	-19.33	-16.309	-7.488	11.382	2.247	-4.484
833	0.833	-36.371	52.521	-17.949	-13.661	-11.727	1.405	-13.543	-17.918
834	0.834	-11.33	-17.115	-29.744	-11.139	-15.775	81.963	-15.571	-30.046
835	0.835	11.373	3.921	-34.349	0.503	-16.347	27.687	-13.52	-18.993
836	0.836	7.268	23.105	-24.263	6.889	-8.983	-80.918	-11.671	-14.715
837	0.837	-3.989	5.744	-7.226	12.684	-11.881	-66.551	-3.667	-18.402
838	0.838	-21.129	-41.856	4.378	-6.682	-5.875	-26.857	-16.649	-24.397
839	0.839	-5.555	88.323	19.282	-9.168	-6.65	32.925	-28.871	-10.466
840	0.84	36.95	175.847	21.234	-20.73	-8.571	22.174	-33.538	6.974
841	0.841	-5.7	159.871	9.059	-18.565	-7.978	32.127	-14.776	-4.62
842	0.842	-44.452	87.46	7.535	10.453	-2.55	23.367	-1.997	1.77
843	0.843	-29.384	-31.148	3.303	22.819	-9.11	15.323	-4.29	-7.875
844	0.844	-15.832	-110.661	-8.493	11.612	-11.617	7.974	-27.698	-9.594
845	0.845	-11.776	-211.574	-25.911	-12.153	-9.283	1.383	-30.773	-8.08
846	0.846	-30.575	-303.679	-32.879	-40.419	-7.335	7.425	-39.063	13.546
847	0.847	-47.618	-124.651	-22.216	-44.104	-11.97	35.185	-26.251	4.191
848	0.848	-31.955	157.439	6.844	-40.816	-3.066	0.027	8.809	-4.206
849	0.849	-17.854	345.29	2.799	-31.544	-6.733	-13.503	23.927	-22.127
850	0.85	5.307	243.243	14.016	-6.045	-7.888	-75.987	19.518	-38.46
851	0.851	20.944	-35.716	-16.958	-2.83	-10.972	-102.75	15.494	-40.588
852	0.852	1.163	-223.446	-29.333	-12.217	-8.081	-29.418	-3.235	-27.024
853	0.853	-27.124	-189.595	-18.077	-32.001	-10.598	-19.485	-6.475	-18.284
854	0.854	-38.401	-97.03	-7.965	-3.803	-16.219	-63.968	-3.322	-0.853
855	0.855	-0.688	43.52	-17.217	-0.235	-6.736	-104.338	-17.393	6.188
856	0.856	4.323	120.058	-19.889	-24.093	-5.578	6.953	-9.806	-0.141
857	0.857	17.863	189.477	-32.648	-27.164	-6.742	118.377	-2.794	-21.441
858	0.858	-2.827	168.298	-34.963	-1.581	-9.845	46.341	16.402	-35.586
859	0.859	-21.633	33.615	-24.325	15.471	-3.07	-19.388	-6.787	-33.075
860	0.86	-24.94	-194.037	-30.127	12.374	-9.066	-31.09	-3.661	-11.963
861	0.861	-34.268	-163.152	-28.363	-1.782	-13.13	66.754	38.95	19.236
862	0.862	-48.449	-78.744	-14.016	-9.333	-12.553	132.757	8.58	15.218
863	0.863	-35.706	-53.31	-12.052	-7.02	-15.844	25.573	-41.329	-3.494
864	0.864	-19.485	-30.223	-3.348	-34.711	-14.11	11.577	-47.873	13.57
865	0.865	8.135	-93.876	1.301	-60.991	-13.723	-53.931	-41.826	-2.092
866	0.866	34.41	2.161	11.387	-23.256	-14.107	-65.477	-25.332	-16.219
867	0.867	17.343	-15.245	-2.921	1.863	-9.269	-10.892	-40.392	-44.444
868	0.868	-4.559	-30.944	-8.727	-11.712	-11.207	-40.3	-35.911	-33.199
869	0.869	-47.172	-102.946	-10.45	-15.811	-7.14	-49.136	-15.177	-23.13
870	0.87	-53.158	-194.95	-15.048	-27.126	-4.621	-8.437	-11.469	-32.43
871	0.871	-69.577	-63.747	-25.092	3.697	-7.91	13.521	5.603	-29.715
872	0.872	-74.567	23.877	-21.407	24.346	-5.794	-20.068	-10.032	-11.913
873	0.873	-61.063	103.391	-34.589	-9.791	-6.191	-99.436	-35.536	-4.941
874	0.874	-48.833	60.029	-46.831	-5.374	-9.692	-88.706	-4.552	14.209
875	0.875	-37.776	-5.726	-29.411	-1.28	-7.582	-19.562	16.133	16.726
876	0.876	-0.109	77.764	-27.029	-20.059	-6.445	7.325	4.872	32.973
877	0.877	35.11	23.523	4.96	-3.068	-3.767	-82.045	-26.132	1.002
878	0.878	39.558	-25.761	36.895	-18.733	-3.99	-117.571	-30.237	-30.964
879	0.879	60.283	-106.241	32.766	-16.055	-3.827	1.832	-33.962	-18.618
880	0.88	71.508	-95.239	-1.333	12.171	-3.077	49.232	-16.974	-29.877
881	0.881	20.079	-45.768	-24.169	23.425	-5.814	34.845	-7.694	-33.19
882	0.882	-1.918	-72.342	-20.091	20.114	-7.023	21.818	-16.023	-61.468
883	0.883	31.59	-47.681	-8.853	-26.968	-11.904	81.498	-28.814	-19.891
884	0.884	25.596	4.217	-18.902	-47.02	-7.105	27.398	-35.801	7.733
885	0.885	-35.343	-15.658	-9.643	-41.198	-7.72	-2.072	-20.912	2.643
886	0.886	-59.708	39.408	-1.362	-24.958	-3.695	-64.543	8.106	16.173
887	0.887	-8.022	150.61	-3.908	-0.003	-8.564	-186.724	70.601	-4.558
888	0.888	-14.596	39.344	-10.873	-32.095	-6.657	-134.43	61.693	-0.929
889	0.889	-44.962	53.545	-25.765	-36.243	-15.576	8.661	37.29	-17.996
890	0.89	-39.518	93.001	-16.061	-24.988	-14.427	-10.437	15.201	-8.721
891	0.891	-34.427	128.685	-17.771	6.053	-15.601	-27.696	-4.749	-0.416
892	0.892	-29.969	9.316	-16.22	10.159	-14.641	19.932	-22.935	-23.676
893	0.893	-42.425	-70.322	-3.282	-16.1	-9.809	34.277	-6.472	-14.421
894	0.894	-16.172	-84.807	8.84	-33.135	-10.588	47.557	-21.553	22.497
895	0.895	7.56	-45.484	-2.274	1.256	-9.822	-12.008	-26.002	27.494
896	0.896	4.418	-10.028	-24.012	-3.207	-10.406	-44.425	-30.062	23
897	0.897	-15.321	-64.361	-27.165	-15.605	-3.062	24.802	-26.382	27.032
898	0.898	-17.827	-34.754	-7.48	-4.472	-7.912	33.872	-23.075	45.764
899	0.899	-1.552	-61.186	5.294	19.229	-8.694	-6.626	-26.131	1.008
900	0.9	-33.467	-166.638	-1.662	16.017	-14.307	45.142	-23.375	-54.036
901	0.901	-56.26	-94.298	-20.814	13.209	-3.472	38.659	-20.833	-61.477
902	0.902	-60.279	23.98	-28.422	-20.337	-14.511	-28.35	-18.495	-54.984
903	0.903	-41.468	134.974	-35.528	-6.826	-10.258	-54.94	-16.38	-36.867
904	0.904	-31.37	148.992	-20.728	22.084	-11.419	-14.272	-22.202	-86.841
905	0.905	-22.063	56.724	-14.951	-11.973	-10.254	37.348	-13.516	-66.919
906	0.906	-13.698	-2.814	-2.738	-80.527	-9.27	57.354	-15.11	-11.975
907	0.907	-21.224	-78.51	-1.106	-70.679	-8.285	27.036	-5.084	-4.66
908	0.908	4.525	-147.383	9.074	-44.068	-10.789	76.804	-6.282	1.874
909	0.909	-5.556	-30.825	-10.399	-19.791	-11.561	2.566	-2.823	-16.379
910	0.91	3.677	48.605	-18.7	17.168	-8.058	-27.41	-3.837	-32.879
911	0.911	11.975	-52.633	-11.277	-2.669	-4.75	-72.315	6.952	-37.923
912	0.912	9.473	-13.344	-13.738	-8.617	-8.801	-47.97	-6.033	-42.367
913	0.913	7.154	22.241	-7.424	-13.921	-6.279	-99.617	-25.438	-13.355
914	0.914	0.79	11.462	-20.977	-38.917	-12.656	-79.784	-28.046	5.373
915	0.915	-28.189	21.37	-29.699	-6.85	-8.372	-49.434	-21.156	15.42
916	0.916	-7.434	-113.075	-21.765	5.699	-6.005	-132.726	-10.571	-19.057
917	0.917	-3.693	-132.286	-8.83	-12.874	-6.534	46.23	-4.801	-14.654
918	0.918	-20.711	-79.954	-10.682	-9.415	-12.495	122.962	0.37	-2.337
919	0.919	-36.389	31.247	-28.226	37.741	-13.249	53.186	-1.209	1.281
920	0.92	-16.689	45.5	-12.035	71.337	-8.399	116.663	-5.478	-8.82
921	0.921	-34.513	-125.57	-9.942	-7.835	0.318	97.53	0.905	0.424
922	0.922	-13.42	-102.143	15.213	3.167	-0.856	10.175	-2.569	3.096
923	0.923	29.177	-38.308	25.233	-26.295	-1.867	26.088	4.765	10.619
924	0.924	47.44	-172.752	-21.9	-70.936	-2.891	-74.98	9.566	-5.647
925	0.925	-13.45	-85.234	-55.492	-30.314	-2.158	-114.53	7.027	0.723
926	0.926	-54.054	121.613	-37.353	-8.277	3.421	-150.272	2.962	14.258
927	0.927	-46.662	93.618	1.325	-41.806	1.461	12.313	2.364	2.068
928	0.928	-53.234	16.752	36.547	0.731	-0.466	81.769	2.898	0.496
929	0.929	-35.041	39.818	13.727	-4.675	-7.036	144.889	-6.046	-9.62
930	0.93	-29.556	18.355	-32.133	-60.216	-6.26	10.066	-23.129	-16.048
931	0.931	-34.521	37.164	-38.129	-23.179	1.08	-112.345	-16.198	-12.629
932	0.932	-20.932	19.56	-32.709	23.746	-3.774	-64.9	-18.356	1.225
933	0.933	-0.202	-28.201	-27.7	66.366	-11.709	-79.404	-28.079	3.077
934	0.934	3.541	44.037	4.169	94	-16.921	-66.195	-29.874	-2.156
935	0.935	13.646	4.67	8.116	98.992	-10.12	-30.431	-25.297	-25.954
936	0.936	4.317	-7.031	4.359	67.023	-10.88	-19.481	-18.189	-15.897
937	0.937	-4.059	47.276	-12.759	12.792	-14.942	69.489	-19.376	-0.202
938	0.938	-27.302	96.848	-15.941	-68.722	-18.448	57.918	-15.889	-14.346
939	0.939	-18.057	70.275	-24.346	-144.65	-20.417	-61.331	-14.944	-21.936
940	0.94	-20.835	-3.012	-31.976	-154.597	-18.737	-140.716	-19.846	-10.368
941	0.941	-13.326	-32.5	-20.422	-92.191	-20.164	-10.511	-19.16	-8.258
942	0.942	21.711	-5.689	-1.274	-67.853	-15.77	-27.879	-15.202	-10.225
943	0.943	26.792	-46.393	21.951	-1.246	-19.837	-107.332	-18.808	-12.029
944	0.944	31.296	-83.449	12.692	25.314	-15.03	-35.009	-20.853	-23.108
945	0.945	2.339	-103.429	-18.435	-31.719	-14.52	-74.384	-19.236	-15.958
946	0.946	-46.777	-97.45	-22.484	-39.149	-6.88	-86.174	-15.868	-12.291
947	0.947	-53.372	-25.232	-11.257	34.686	-7.947	-75.414	-11.533	-18.333
948	0.948	-35.224	-54.89	-35.066	44.44	-5.134	-65.671	-7.565	-17.426
949	0.949	-18.801	-81.654	-44.364	53.313	-13.218	-21.075	-9.015	-4.696
950	0.95	-23.798	-8.363	-30.275	45.178	-12.402	-45.447	-4.651	-9.982
951	0.951	-19.328	21.121	3.152	8.182	-7.731	-67.248	-6.488	-5.437
952	0.952	-31.704	12.111	53.4	-25.357	-8.643	33.649	-0.766	-4.186
953	0.953	-42.9	85.402	19.836	29.463	-12.829	105.694	-4.921	-21.322
954	0.954	-25.812	36.108	-35.244	-52.186	-16.417	118.811	-0.171	-33.013
955	0.955	-16.449	-44.534	-72.314	-150.122	-17.072	-12.475	5.744	-22.472
956	0.956	1.043	-83.211	-105.876	-5.632	-15.368	74.974	1.614	-12.853
957	0.957	9.443	-94.053	-111.892	51.755	-9.603	281.842	0.964	-21.569
958	0.958	6.995	-5.296	-51.336	63.734	-4.031	253.739	-1.03	-13.629
959	0.959	18.683	6.41	9.609	-23.911	-12.994	181.204	-6.511	-14.988
960	0.96	-13.212	-47.786	115.4	-103.599	-15.011	1.761	-4.631	-26.827
961	0.961	-45.07	1.611	100.964	-60.467	-11.818	-68.124	-7.205	-20.676
962	0.962	-32.591	-43.118	35.05	-99.985	-4.142	-89.465	-9.195	-9.686
963	0.963	-28.84	-67.517	-24.657	-111.895	-7.291	-70.518	-11.003	-5.465
964	0.964	-32.059	-15.831	-13.945	-79.565	-18.176	-123.133	-19.011	-19.779
965	0.965	-10.187	85.072	-23.941	-89.62	-28.276	-107.471	-17.925	-21.705
966	0.966	-12.938	70.807	2.659	-62.992	-27.106	-93.115	-18.953	-12.979
967	0.967	4.854	83.779	43.216	-6.1	-9.092	-1.009	-8.16	-11.462
968	0.968	-6.772	23.916	35.789	15.856	3.669	-12.777	-18.26	-4.324
969	0.969	-4.724	-30.411	-24.861	22.319	10.641	-88.649	-14.617	-10.735
970	0.97	-18.384	-119.191	-49.313	-32.687	8.523	-59.047	-18.136	-7.268
971	0.971	-30.623	-130.846	-71.425	4.239	18.219	-103.663	-17.207	-8.264
972	0.972	-35.323	-163.389	-24.628	24.07	34.127	-46.805	-6.401	-5.382
973	0.973	-48.319	-15.344	17.914	54.301	32.032	-9.958	-10.695	-13.338
974	0.974	-25.474	90.575	12.498	104.054	6.942	36.817	1.085	0.569
975	0.975	15.418	71.371	-22.759	83.953	-3.044	128.155	-9.965	-9.149
976	0.976	31.871	18.994	-36.373	65.667	-12.254	141.063	-11.339	-17.9
977	0.977	57.009	35.028	-32.354	49.176	-37.737	81.182	-10.204	-22.57
978	0.978	34.167	78.218	-28.707	-16.499	-34.38	156.947	-13.715	-18.355
979	0.979	-28.349	170.368	-31.997	-7.575	-25.055	28.601	-4.064	-12.018
980	0.98	-37.249	134.84	-53.904	-48.235	-10.907	-128.923	-5.261	1.081
981	0.981	-61.617	15.535	-56.666	-55.679	-13.426	61.627	-6.467	13.198
982	0.982	-54.247	-32.091	-23.173	-22.28	-25.073	35.909	-1.268	-1.187
983	0.983	-60.773	-162.22	18.133	8.069	-35.771	-126.907	-6.132	-26.386
984	0.984	-42.53	-144.889	45.819	-8.382	-37.801	-232.816	1.78	-16.349
985	0.985	-14.858	-129.036	10.529	-3.409	-22.007	-175.149	-1.327	-13.267
986	0.986	-9.847	-85.868	14.872	10.016	-7.107	-192.557	-8.107	-27.442
987	0.987	3.684	-99.025	2.354	13.948	6.456	-272.133	-2.098	-14.71
988	0.988	16.041	-110.76	-8.985	2.55	11.692	-84.186	-9.442	6.375
989	0.989	12.327	-34.755	-19.123	5.626	22.713	43.945	-8.45	-7.777
990	0.99	-4.697	-64.312	-28.482	27.148	24.067	20.621	-14.415	-20.566
991	0.991	-32.934	-37.731	-59.699	-9.93	4.532	83.902	-15.168	-4.314
992	0.992	-51.728	2.766	-55.684	65.9	-38.075	64.668	-13.211	2.055
993	0.993	-48.46	-19.408	-59.367	11.899	-7.731	12.132	-9.884	-3.782
994	0.994	-32.816	-39.45	-42.341	-17.589	19.909	27.921	-6.941	-12.505
995	0.995	9.756	-9.223	-33.098	-44.125	34.982	42.211	-13.862	-17.166
996	0.996	40.121	-14.786	-30.451	-35.886	21.434	81.662	-10.913	-1.294
997	0.997	34.684	20.407	-17.694	-28.392	9.058	141.294	-18.798	5.102
998	0.998	9.515	52.32	3.39	-88.768	43.155	87.146	-11.383	-8.447
999	0.999	-31.708	31.603	28.888	-80.486	29.67	-60.87	-16.158	-31.271
1000	1	-37.145	27.862	25.548	-58.296	25.652	-209.042	-2.932	-28.146
1001	1.001	-32.132	79.313	16.241	-38.25	-0.621	-35.78	-8.667	-13.989
1002	1.002	-36.593	101.473	18.995	4.452	-24.381	80.568	0.108	3.858
1003	1.003	-32.526	41.045	36.884	32.245	-33.628	-25.218	-1.368	1.578
1004	1.004	-28.865	0.575	29.951	57.531	-53.31	32.543	-8.468	-4.774
1005	1.005	-18.841	-66.114	6.542	62.085	-71.059	15.166	-14.791	-14.419
1006	1.006	-15.747	-75.096	-40.49	16.249	-54.756	-0.772	-11.237	-9.145
1007	1.007	-13.005	-50.813	-33.92	-26.152	-44.049	-15.134	-12.141	-17.018
1008	1.008	-5.397	-43.551	-27.93	-31.374	-22.684	-54.514	-11.112	-6.896
1009	1.009	10.907	-10.036	-0.196	-26.163	-2.863	-42.694	-13.571	-0.442
1010	1.01	-20.973	-4.025	25.1	-94.76	9.985	76.646	-12.749	-6.375
1011	1.011	-34.498	-20.557	20.872	-84.845	-15.68	60.557	-9.21	-7.279
1012	1.012	-22.129	4.568	0.317	-22.183	-25.669	46.024	-11.094	-10.115
1013	1.013	-25.808	0.134	19.105	34.851	-22.5	-19.939	-15.114	-23.195
1014	1.014	18.921	-62.314	1.997	12.904	-30.746	39.517	-9.266	-13.452
1015	1.015	24.946	-35.618	-19.859	-47.527	-53.904	-123.505	-11.556	-18.638
1016	1.016	8.548	70.35	-28.13	-88.001	-44.565	-100.491	-13.454	-7.564
1017	1.017	3.589	113.38	-25.562	-6.322	-13.354	5.209	-13.999	-11.746
1018	1.018	35.6	47.212	-23.146	4.737	-25.661	62.771	-12.21	-5.285
1019	1.019	39.7	-36.471	-37.975	-24.637	-21.911	-24.921	-11.787	-13.538
1020	1.02	-9.475	-112.447	-32.192	-15.477	-18.543	-72.693	-11.356	-14.395
1021	1.021	-16.19	-63.15	-37.482	-23.409	-21.575	-0.569	-12.479	-15.233
1022	1.022	-22.333	-36.508	-20.063	28.491	-13.185	-13.71	-9.727	-15.928
1023	1.023	-27.784	-28.585	-45.729	22.131	-36.332	-49.119	-13.159	-10.279
1024	1.024	-62.981	-21.321	-42.33	-8.041	-33.174	5.258	-16.019	-13.708
1025	1.025	-58.48	-27.826	-26.539	-24.274	-24.831	35.081	-16.354	-10.351
1026	1.026	-54.367	27.036	-18.133	-39.207	-1.595	44.235	-12.049	-18.069
1027	1.027	-43.133	63.971	-0.247	-25.561	-4.671	20.055	-10.651	-14.939
1028	1.028	-33.05	-23.411	-7.122	-54.522	20.888	-1.912	-10.994	-11.973
1029	1.029	-17.385	-59.004	-0.636	-12.891	24.2	-21.69	-6.889	-9.324
1030	1.03	-20.133	-91.607	-21.812	14.791	39.918	-64.25	-6.453	-1.852
1031	1.031	-17.622	16.79	-64.286	39.93	59.71	-47.906	-11.824	-8.555
1032	1.032	-33.906	30.848	-94.55	26.346	57.251	-72.955	-6.943	-16.412
1033	1.033	-14.756	-8.819	-11.209	13.95	68.892	-59.351	-10.188	-26.023
1034	1.034	23.736	-20.666	72.337	55.599	36.987	-55.36	-13.057	-34.863
1035	1.035	29.169	-75.019	83.343	72.035	-22.592	-21.414	-5.085	-16.807
1036	1.036	4.059	-65.351	73.616	26.531	-30.678	28.901	-8.537	-9.182
1037	1.037	-0.343	-74.307	29.027	8.358	-23.279	22.374	-5.418	-20.695
1038	1.038	-12.686	-98.695	-11.509	-8.044	-3.287	4.256	-10.229	-14.234
1039	1.039	-38.965	-47.02	-18.731	67.628	-9.227	9.943	-14.467	-19.956
1040	1.04	-42.217	40.574	-25.151	-95.153	-14.589	45.521	-2.252	-14.66
1041	1.041	-1.36	28.865	-18.976	-211.492	20.688	41.38	-0.499	-0.266
1042	1.042	15.092	18.148	-35.311	-148.059	25.168	29.326	-8.424	9.476
1043	1.043	10.034	-11.319	-20.139	-13.332	12.782	-27.087	-9.762	-6.333
1044	1.044	-21.917	15.461	2.778	-30.799	1.573	-2.496	-13.42	-8.426
1045	1.045	-34.288	7.483	-9.546	-15.002	-15.422	-24.349	-7.403	-14.215
1046	1.046	-60.56	-59.16	-43.534	-29.414	-18.481	-57.632	-6.428	-12.429
1047	1.047	-50.45	3.477	-29.885	-16.326	-38.212	-39.241	-11.252	-4.419
1048	1.048	-28.549	-20.81	-9.067	19.224	-50.98	-11.344	-10.472	-11.512
1049	1.049	2.581	16.14	-5.285	29.954	-34.703	-6.18	-12.778	-12.625
1050	1.05	-1.576	36.028	-15.247	19.997	-28.304	-10.635	-13.354	-13.758
1051	1.051	-5.347	-55.459	-37.039	-24.773	-18.637	-6.659	-11.4	-18.928
1052	1.052	-22.444	-95.032	-34.252	-32.945	-16.953	27.507	-13.129	-14.047
1053	1.053	-6.788	-59.448	-21.385	4.027	-28.055	32.149	-8.272	-16.557
1054	1.054	24.36	-27.068	-32.907	-29.385	-23.863	36.291	-8.837	-14.254
1055	1.055	-4.661	41.654	-30.725	-11.158	-12.137	2.343	-12.898	-13.702
1056	1.056	-23.423	32.486	-24.9	-5.69	-20.149	25.256	-13.285	-13.146
1057	1.057	-40.462	24.405	-2.086	9.423	-24.469	4.606	-12.9	-12.525
1058	1.058	-31.194	-12.533	1.002	13.841	-20.82	-14.141	-11.74	-9.994
1059	1.059	-28.495	7.368	-18.741	1.425	-19.645	-45.134	-9.806	-8.64
1060	1.06	-25.972	37.869	-26.263	5.076	-16.517	-57.555	-14.07	-11.503
1061	1.061	-9.735	21.547	-5.143	-32.766	-11.648	-83.798	-12.721	-5.443
1062	1.062	-7.636	-54.004	37.446	-27.844	-5.649	-93.781	-8.268	-7.921
1063	1.063	-21.201	-86.376	55.625	4.052	-11.261	-46.708	-7.689	4.292
1064	1.064	-19.475	22.278	-16.552	16.485	-9.32	40.745	-5.178	13.006
1065	1.065	-20.996	-20.902	-46.174	-2.221	-0.602	28.939	-7.503	5.082
1066	1.066	-36.821	123.877	-19.475	-5.501	-1.776	17.966	-5.379	-16.583
1067	1.067	-26.137	258.688	-27.628	16.339	-9.125	47.481	-8.097	-13.455
1068	1.068	-0.952	66.102	-20.29	2.222	1.758	109.989	-6.168	-5.114
1069	1.069	36.815	-113.426	13.194	-25.996	-5.373	4.19	-10.43	-43.627
1070	1.07	102.458	-183.281	31.364	-22.282	-1.656	-38.977	-7.529	-49.058
1071	1.071	75.769	-120.073	-29.635	-25.534	-5.104	-104.858	-10.044	-3.604
1072	1.072	-30.116	14.494	-37.78	-16.243	-10.284	-164.476	-10.433	26.749
1073	1.073	-73.335	31.986	-30.413	-7.856	-9.263	-88.591	-8.307	-0.975
1074	1.074	-60.266	-47.502	-37.023	-5.278	-1.28	-58.969	-10.243	-6.029
1075	1.075	-24.823	53.624	-31.059	-7.606	-4.315	-32.209	-16.06	16.791
1076	1.076	7.502	-64.822	-25.626	3.01	-17.027	-7.81	-13.743	-3.942
1077	1.077	-2.494	-144.382	-20.565	-6.703	-22.203	14.226	-13.168	-30.308
1078	1.078	-11.395	-43.43	-16.065	-26.052	-17.51	-5.743	-13.745	-75.043
1079	1.079	-35.698	74.867	-20.082	-8.264	-18.817	0.224	-13.168	-44.652
1080	1.08	-57.649	58.878	-16.362	-15.229	-12.394	5.591	-15.687	5.297
1081	1.081	-37.619	15.765	-19.636	-0.29	-15.831	-19.65	-12.397	-1.262
1082	1.082	-31.515	-76.197	8.583	1.706	0.255	3.097	-12.789	-7.263
1083	1.083	-14.99	-231.284	19.76	-24.572	-2.082	7.024	-9.111	-23.729
1084	1.084	-19.949	-40.625	-4	1.742	0.032	10.605	-8.733	-8.666
1085	1.085	-24.399	36.369	-19.583	5.102	1.891	7.237	-9.906	-22.253
1086	1.086	-20.352	-33.123	0.231	-29.295	7.005	-8.457	-9.52	-42.967
1087	1.087	-9.184	-54.022	-7.288	-52.178	-1.044	-28.155	-11.463	-8.931
1088	1.088	-6.034	-34.73	-37.716	-23.18	-5.393	-10.317	-11.281	-4.51
1089	1.089	-15.461	-52.024	-58.49	-4.454	-4.348	5.931	-12.647	-8.579
1090	1.09	-18.232	-36.003	-62.201	5.659	-10.444	8.025	-8.401	-19.808
1091	1.091	-20.721	-21.477	-17.528	-16.32	-9.57	9.914	-6.667	-2.777
1092	1.092	-4.331	-8.08	25.02	-30.639	-14.489	1.139	-11.511	0.331
1093	1.093	-2.038	27.688	19.54	-12.927	-3.174	12.05	-10.952	8.654
1094	1.094	-15.434	-48.181	44.641	-15.205	-4.827	4.661	-8.061	11.141
1095	1.095	-13.621	1.158	31.035	-13.071	-6.287	5.662	-6.729	-19.28
1096	1.096	-2.624	-7.567	1.902	-14.952	-2.723	6.682	-10.028	-31.721
1097	1.097	-9.951	33.111	-1.892	-13.173	-13.672	-5.256	-8.879	-20.547
1098	1.098	9.474	114.646	8.108	-5.14	-9.542	-3.797	-10.831	-17.312
1099	1.099	23.562	82.239	11.17	-0.754	-21.476	-8.123	-5.812	-14.266
1100	1.1	16.002	-26.163	8.425	5.737	-10.531	-17.088	-9.116	-28.408
1101	1.101	-5.091	104.003	-14.817	6.968	5.287	-25.476	-9.703	-5.209
1102	1.102	-41.996	16.502	-36.706	-9.085	-1.141	-20.303	-11.064	29.19
1103	1.103	-36.898	32.332	-28.398	-44.126	-6.983	-15.499	-11.452	33.582
1104	1.104	-41.307	162.632	-15.636	-8.875	-1.775	-9.532	-8.554	21.176
1105	1.105	-28.875	5.328	-13.332	-31.655	-3.314	-5.51	-10.49	2.423
1106	1.106	-10.096	-227.592	-15.466	-43.948	6.767	-9.073	-6.235	-49.049
1107	1.107	-0.025	-134.69	-17.4	-25.141	-7.565	0.941	-8.757	-26.979
1108	1.108	-9.341	-50.28	-15.643	-21.843	-21.143	13.812	-7.415	-7.045
1109	1.109	-17.714	-127.111	-20.278	-12.553	-19.427	25.867	-6.258	-37.429
1110	1.11	-20.265	-103.737	-10.241	12.942	-11.527	1.876	-7.429	-53.88
1111	1.111	-17.949	-82.472	-13.948	36.683	-7.316	-36.106	-10.919	-28.728
1112	1.112	-15.802	-63.272	-15.126	20.903	-13.727	-31.326	-10.534	-15.18
1113	1.113	-17.707	-10.971	-24.798	-16.104	-12.58	-27.041	-10.147	-11.134
1114	1.114	-22.919	36.342	-23.627	-51.331	-17.817	-6.455	-8.22	-7.472
1115	1.115	-37.265	21.962	-39.367	-37.773	-8.911	-10.17	-8.992	-10.761
1116	1.116	-46.955	8.768	-24.537	-17.093	-10.065	-6.845	-7.652	-20.083
1117	1.117	-34.795	116.382	-22.671	16.875	-17.416	-3.748	-10.763	-11.821
1118	1.118	-17.447	102.291	-31.455	-6.078	-12.575	-29.325	-10.391	5.926
1119	1.119	-29.117	62.779	-14.104	-26.947	-16.797	-39.355	-11.569	3.549
1120	1.12	-48.266	74.312	6.956	-15.951	-9.416	-4.985	-14.491	9.879
1121	1.121	-9.686	-1.876	-12.779	7.61	-20.22	-9.566	-11.802	7.882
1122	1.122	18.046	-130.384	-20.387	-14.489	-18.819	-47.285	-9.112	16.569
1123	1.123	33.158	-78.061	0.646	-23.003	-27.676	-52.514	-13.966	-7.243
1124	1.124	65.068	-93.949	8.926	5.017	-28.799	-39.072	-6.046	-17.344
1125	1.125	77.472	7.134	-19.371	8.436	-16.948	6.732	-11.286	-8.098
1126	1.126	20.829	46.783	-23.085	4.941	6.891	24.884	-8.408	0.193
1127	1.127	-68.74	82.408	-26.388	-16.964	-3.175	-2.8	-14.431	-12.628
1128	1.128	-104.338	49.807	-29.499	-14.38	6.1	-27.953	-8.847	-38.423
1129	1.129	-93.511	0.381	-21.183	3.275	3.373	-23.519	-8.295	-41.791
1130	1.13	-63.959	-133.84	-13.666	-13.084	-9.415	-19.452	-11.614	-32.54
1131	1.131	-55.143	-114.668	2.558	-23.912	6.83	6.87	-12.229	-18.407
1132	1.132	-30.798	-62.348	0.369	-26.104	13.223	30.638	-13.607	-10.878
1133	1.133	-8.778	-14.86	-9.338	-3.421	-0.288	8.707	-8.202	-3.948
1134	1.134	65.121	-115.971	-4.149	-44.195	8.447	0.316	-8.79	-1.877
1135	1.135	55.233	-129.043	-5.761	-27.756	-12.237	-22.975	-12.09	-15.461
1136	1.136	46.331	-93.347	-1.581	7.341	-9.506	-38.698	-10.359	3.848
1137	1.137	86.967	-17.455	7.261	-24.727	-17.015	-41.439	-6.884	-3.738
1138	1.138	50.033	-7.553	-10.798	-20.832	18.052	-23.667	-11.346	-19.958
1139	1.139	-37.409	19.223	-39.134	-47.185	-7.077	-2.617	-13.1	-22.051
1140	1.14	-97.003	27.253	-35.548	-23.397	-11.49	17.051	-8.266	-20.099
1141	1.141	-129.505	-24.601	-25.557	-1.504	0.923	9.426	-11.56	-18.357
1142	1.142	-119.616	22.075	-3.719	1.183	12.171	25.645	-4.985	-7.315
1143	1.143	-92.903	113.562	4.612	-1.397	-4.847	57.579	-14.668	-0.139
1144	1.144	-36.01	100.38	17.378	14.854	-14.128	7.256	-8.289	1.038
1145	1.145	45.446	-78.842	33.655	-17.062	-16.817	-26.269	-14.293	7.047
1146	1.146	121.29	-2.192	14.494	-12.612	-14.28	-44.511	-11.203	-0.324
1147	1.147	71.921	21.008	-18.995	-50.183	-7.293	-49.978	-10.243	4.48
1148	1.148	9.387	-42.476	-23.483	-45.149	-5.155	-34.903	-12.768	-8.691
1149	1.149	1.282	-61.505	-19.451	-22.358	-18.691	-30.484	-12.002	-37.728
1150	1.15	-20.729	-8.886	-38.308	-10.062	-30.878	-26.445	-16.847	-25.338
1151	1.151	-68.541	32.651	-41.692	1.022	-22.934	-30.142	-13.572	-6.571
1152	1.152	-75.178	16.795	-32.519	10.943	-18.656	-20.103	-16.485	3.509
1153	1.153	-32.674	-171.364	-18.498	-1.846	-32.956	-23.233	-8.561	-30.912
1154	1.154	-16.256	-94.868	-15.874	-49.063	-39.509	-17.212	-12.058	-53.746
1155	1.155	-11.241	67.765	-18.463	-55.777	-25.929	-14.456	-13.035	-33.04
1156	1.156	-24.797	88.773	-16.213	-1.041	-3.056	-21.945	-8.01	-28.223
1157	1.157	-4.101	31.027	-9.913	20.886	12.658	-0.743	-3.178	-17.056
1158	1.158	22.216	13.617	-8.039	14.374	9.967	19.129	-9.188	-13.803
1159	1.159	5.203	-97.81	4.108	32.711	17.531	37.081	-3.58	-10.721
1160	1.16	-16.635	-83.83	-0.575	27.394	24.509	72.259	-10.169	-8.055
1161	1.161	-24.954	8.059	0.761	22.457	5.365	57.289	-10.957	-10.611
1162	1.162	-32.51	91.628	1.875	-27.684	-2.144	-11.322	-10.202	0.99
1163	1.163	-25.61	167.69	-6.48	-34.096	-9.077	-1.356	-3.632	3.118
1164	1.164	6.244	19.895	-7.472	-40.036	-19.679	-10.174	-11.574	-10.428
1165	1.165	-7.377	-43.465	-18.32	-23.61	-13.824	-83.435	-1.902	5.441
1166	1.166	-3.373	-139.602	3.362	21.965	-12.015	-53.77	-3.074	7.563
1167	1.167	30.678	-87.114	0.304	40.304	-16.607	-8.978	-6.565	5.622
1168	1.168	26.252	-39.434	-2.375	45.849	-32.445	-33.247	-5.598	3.888
1169	1.169	-19.594	32.9	-9.886	61.132	-26.027	-25.822	-8.503	-19.872
1170	1.17	-37.739	46.24	-35.573	56.819	-24.068	-5.788	-5.992	-9.786
1171	1.171	-65.394	10.717	-25.452	27.921	-32.745	0.354	-10.058	-6.663
1172	1.172	-100.569	43.139	-22.314	-6.052	-28.074	5.91	-13.538	-3.944
1173	1.173	-68.556	-45.835	-24.979	25.942	-15.076	11.027	-11.601	-6.452
1174	1.174	-64.401	-153.335	-22.413	30.071	-13.312	6.661	-13.34	-8.786
1175	1.175	-53.103	-139.122	-15.384	-26.613	-5.348	10.804	-7.521	-6.674
1176	1.176	-1.562	-73.389	-25.987	-148.745	16.361	-0.338	-6.745	-12.502
1177	1.177	5.784	-13.892	-16.266	-61.313	19.508	-3.534	-3.251	-21.218
1178	1.178	12.292	62.015	-17.949	-45.513	22.253	-6.534	-5.182	-22.785
1179	1.179	30.4	-6.999	-0.471	-59.857	14.739	-20.584	-4.584	-18.564
1180	1.18	35.775	19.733	1.919	5.863	12.449	-17.979	-3.22	-14.929
1181	1.181	10.614	76.595	16.886	65.357	-6.689	-6.29	-10.556	-4.113
1182	1.182	15.07	-5.053	3.413	-32.407	-19.42	25.721	-17.894	3.061
1183	1.183	11.024	-103.284	5.222	-203.433	-12.418	21.346	-18.846	4.225
1184	1.184	-7.715	-64.422	0.635	-87.099	-10.278	9.034	-14.574	-4.098
1185	1.185	-24.692	-5.139	-3.571	18.798	-8.331	-17.19	-15.331	-9.293
1186	1.186	-15.384	-15.964	-7.192	-0.155	-20.546	-40.971	-14.732	-23.994
1187	1.187	-35.107	-25.764	-15.432	17.529	-25.211	-44.068	-14.133	-51.658
1188	1.188	-32.495	-34.525	-18.443	-61.841	-18.066	-12.893	-11.207	-40.413
1189	1.189	-20.856	87.624	-15.459	-47.365	-21.72	16.177	-18.162	-23.346
1190	1.19	-18.78	140.166	-21.411	-60.391	-13.397	12.537	-13.308	-14.019
1191	1.191	-24.675	92.538	-15.753	-24.624	-8.176	-25.177	-10.768	-11.281
1192	1.192	-1.957	-8.609	-22.271	8.059	-1.39	-60.396	-13.074	-13.771
1193	1.193	1.011	-21.709	-19.678	-21.43	8.295	-37.521	-11.113	-11.409
1194	1.194	-1.762	62.052	-31.762	-30.202	-6.038	-8.446	-10.514	-9.228
1195	1.195	-4.205	51.447	-29.924	-5.675	-8	-4.827	-8.752	-11.117
1196	1.196	-1.723	-96.726	-44.149	16.532	-6.291	-8.198	-10.084	-2.346
1197	1.197	-7.933	-75.659	-18.919	-3.186	-4.778	-36.546	-8.711	-10.229
1198	1.198	-36.864	-133.492	-15.597	39.575	-3.448	-17.862	-9.853	-8.819
1199	1.199	-49.226	-186.48	25.251	67.351	-7.138	-21.219	-7.903	-15.182
1200	1.2	-7.643	-43.434	19.87	92.512	-1.166	-24.39	-4.397	-14.042
1201	1.201	8.718	-24.048	14.873	69.81	-2.155	-16.146	-10.187	-13.099
1202	1.202	-6.533	98.613	-7.901	90.676	-11.062	1.556	-9.39	-2.298
1203	1.203	-29.456	146.233	-11.906	34.115	-19.383	-33.555	-7.438	7.755
1204	1.204	-33.527	16.104	-8.15	9.801	-18.419	-38.669	-7.991	-9.258
1205	1.205	-22.298	-141.43	-4.762	61.57	-21.335	-34.295	-12.031	-11.557
1206	1.206	-5.248	-247.266	4.63	-25.756	-15.327	-63.398	-9.489	-13.65
1207	1.207	-8.34	-151.049	-15.02	-156.794	-9.686	-59.8	-7.136	-7.773
1208	1.208	-33.882	76.592	-22.469	-174.129	-14.488	-49.801	-11.937	-9.441
1209	1.209	-43.908	169.493	-24.701	-94.643	-5.749	-34.177	-7.262	-4.746
1210	1.21	-15.642	84.896	-26.758	-51.702	-2.239	-25.899	-5.485	-11.85
1211	1.211	-4.421	-197.211	-1.576	-91.251	-18.282	-13.164	-4.101	-10.628
1212	1.212	40.263	-159.655	-11.622	-79.518	-15.963	-1.635	-11.425	-7.074
1213	1.213	34.234	-125.502	-20.883	-3.756	-18.095	17.369	-12.357	-6.054
1214	1.214	17.768	29.74	-23.558	45.57	-23.909	29.998	-11.351	-5.007
1215	1.215	-7.379	57.85	-36.285	-35.061	-25.664	46.107	-7.056	-4.168
1216	1.216	-48.594	32.21	-38.577	-45.657	-11.349	13.969	-9.343	-13.004
1217	1.217	-54.006	55.293	-19.388	3.886	2.181	-9.035	-15.906	-16.435
1218	1.218	-28.82	-50.564	-21.886	-58.415	3.907	11.558	-11.634	-32.479
1219	1.219	-51.645	-108.122	-14.935	-17.6	5.405	-14.887	-9.299	-16.221
1220	1.22	-30.973	-20.437	-4.322	4.76	1.131	-18.284	-12.775	-18.382
1221	1.221	-19.787	59.21	-6.297	51.813	-2.553	-15.282	-12.18	-8.75
1222	1.222	-29.906	16.029	-11.545	45.817	-6.042	4.37	-8.112	-7.054
1223	1.223	-33.079	29.111	-0.518	29.228	-2.936	6.809	-10.625	-11.722
1224	1.224	-7.551	40.824	-7.676	74.623	-7.747	23	-12.943	-13.077
1225	1.225	-10.839	73.23	-11.344	80.527	-1.723	42.084	-7.125	-1.233
1226	1.226	-7.713	102.751	-12.474	74.958	-2.463	24.2	-11.18	-9.089
1227	1.227	-15.966	-31.539	-19.789	59.628	-4.359	-10.911	-9.235	-10.383
1228	1.228	-13.377	-89.043	-16.829	9.288	-1.023	-16.027	-13.872	-9.175
1229	1.229	-15.635	-71.491	-10.784	56.057	-8.721	-20.566	-7.289	-0.8
1230	1.23	-13.438	-87.319	-1.839	50.087	-11.791	-8.262	-15.218	-5.981
1231	1.231	-3.69	71.605	-0.65	-32.849	-18.545	2.902	-12.112	-20.646
1232	1.232	5.058	347.039	-1.552	-92.288	-12.548	6.154	-11.144	-5.696
1233	1.233	3.537	384.49	-4.378	-37.987	-6.949	-22.112	-5.147	0.158
1234	1.234	22.332	8.976	1.647	-67.456	-5.035	-48.437	-9.219	-26.12
1235	1.235	14.776	-241.112	-7.281	-165.983	3.659	-3.759	-11.154	-14.868
1236	1.236	-10.987	-195.929	-25.316	-152.83	0.171	2.191	-9.217	-4.792
1237	1.237	-62.485	-154.57	-22.832	-69.454	-9.513	-14.301	-9.794	-20.481
1238	1.238	-40.442	-41.719	-29.862	-36.8	-18.419	-19.362	-4.953	-40.248
1239	1.239	-33.877	-75.608	-15.03	-26.887	-19.566	-5.803	-9.592	-32.702
1240	1.24	-27.873	17.434	-5.423	-17.953	-16.455	6.62	-11.332	-16.436
1241	1.241	-0.184	45.572	-7.214	-9.835	-19.334	2.985	-7.842	-10.039
1242	1.242	35.058	-82.383	-5.672	27.167	-9.628	-27.96	-11.127	-11.96
1243	1.243	12.242	-245.032	-27.355	7.465	-8.434	-23.883	-11.506	-17.167
1244	1.244	-50.278	-139.059	-11.724	1.629	-2.397	10.232	-7.816	-12.509
1245	1.245	-59.186	34.223	-9.106	-25.936	0.717	-3.228	-13.216	-22.562
1246	1.246	-34.819	10.922	-11.651	-71.42	3.634	-7.195	-6.616	-18.876
1247	1.247	-27.46	116.468	-4.672	-53.375	-2.352	-10.776	-7.372	-17.685
1248	1.248	-20.847	327.877	6.017	29.591	-11.236	-13.989	-6.58	-1.57
1249	1.249	9.562	-39.04	-11.361	112.898	-7.732	-4.599	-11.408	14.72
1250	1.25	37.268	-289.325	-18.299	-6.455	-17.39	-1.795	-9.458	25.382
1251	1.251	52.388	-153.562	-33.207	-21.953	-18.527	11.078	-11.181	38.952
1252	1.252	-7.178	-30.12	-15.801	-7.088	-15.021	-5.059	-7.689	12.667
1253	1.253	-31.532	-67.643	-18.158	32.944	-15.975	-11.296	-10.964	-36.458
1254	1.254	-24.199	-33.567	-28.83	-26.382	-5.13	-13.099	-10.56	-43.005
1255	1.255	-30.823	59.141	-30.776	-58.729	-9.38	-18.192	-12.474	-24.815
1256	1.256	-24.828	30.745	-14.925	-29.098	-8.213	-19.601	-12.846	-41.259
1257	1.257	-8.355	-46.45	-17.068	51.195	-7.039	-18.126	-14.957	-26.18
1258	1.258	-23.39	-23.3	-11.304	126.489	-10.117	-21.659	-13.591	-3.354
1259	1.259	-18.883	82.789	7.998	214.86	-7.198	-24.965	-14.372	-7.432
1260	1.26	-22.927	25.338	31.193	35.526	-4.658	-19.55	-13.797	-11.13
1261	1.261	-11.646	-26.955	21.909	9.947	-5.408	-10.45	-14.389	-21.226
1262	1.262	-8.26	-42.918	2.211	-13.272	-13.332	-9.083	-17.498	0.636
1263	1.263	-11.247	-115.134	-15.561	-76.79	-12.354	-11.967	-13.455	-24.908
1264	1.264	-13.887	-75.667	-27.185	-134.394	-13.312	-14.633	-18.311	-21.617
1265	1.265	-21.37	7.816	-20.805	-221.899	-10.787	-8.415	-8.249	-12.335
1266	1.266	-19.018	-2.969	-7.252	-110.774	1.418	-4.143	1.84	-4.025
1267	1.267	-16.899	-52.474	-5.479	-96.521	-3.782	-10.53	-1.827	13.768
1268	1.268	-14.978	-79.237	12.004	-56.958	13.666	-14.621	-2.993	16.071
1269	1.269	-13.21	-87.403	9.696	-140.021	-7.399	-16.782	-3.968	18.164
1270	1.27	-17.86	9.041	-5.247	-63.713	-10.083	-8.726	-8.802	27.818
1271	1.271	-13.599	75.153	-11.068	84.699	-12.577	-9.571	-4.545	19.086
1272	1.272	-4.657	111.018	-23.271	148.651	-14.884	-14.297	-6.871	-4.735
1273	1.273	-15.451	35.257	-27.897	91.646	-17.001	-20.138	-7.454	-28.551
1274	1.274	-16.763	-14.108	-26.508	74.993	-11.191	-14.384	-14.83	-56.832
1275	1.275	-20.363	12.532	-35.385	59.841	-12.934	-7.67	-8.075	-75.635
1276	1.276	-14.299	-11.848	-43.743	45.983	-4.992	-11.799	-8.867	-51.851
1277	1.277	-17.339	-78.712	-42.815	-46.077	-15.062	-9.394	-6.558	-36.197
1278	1.278	-12.458	1.906	-28.095	13.717	-16.244	-4.519	-7.146	-33.517
1279	1.279	-13.183	12.61	-13.162	-62.003	-12.785	-13.207	-10.448	-15.747
1280	1.28	-23.789	22.28	-3.464	-190.371	-11.846	-19.188	-14.512	-8.805
1281	1.281	-22.395	31.256	-29.777	-33.034	-8.976	-20.136	-11.036	-6.704
1282	1.282	-13.455	55.859	-48.58	-54.248	-6.497	-15.296	-13.362	-4.809
1283	1.283	-19.413	107.853	-3.877	-150.466	5.664	-21.277	-7.56	-3.092
1284	1.284	-9.701	101.57	26.527	112.097	0.404	-9.083	-9.868	-1.575
1285	1.285	-8.487	9.937	21.101	149.576	-7.573	-3.863	-10.425	2.647
1286	1.286	-4.983	-187.747	6	115.353	-11.861	-14.866	-10.983	11.533
1287	1.287	-16.795	-216.05	19.507	-39.775	-13.036	-10.576	-8.048	3.199
1288	1.288	-12.204	-139.403	15.446	-11.65	-16.536	-9.365	-9.379	-4.176
1289	1.289	-16.46	-23.184	11.772	14.014	-15.596	-5.766	-10.708	0.64
1290	1.29	-20.116	40.148	-12.024	37.42	-12.741	-10.849	-9.548	3.134
1291	1.291	-23.569	-94.686	-40.303	16.545	-12.002	-11.757	-7.596	-2.484
1292	1.292	-7.459	-112.19	-36.666	-117.946	-9.713	-15.982	-11.054	-10.421
1293	1.293	13.696	-96.379	1.056	-65.249	-9.152	-15.194	-13.941	-7.312
1294	1.294	-0.412	4.477	26.193	-17.436	-5.888	-10.326	-17.62	-6.349
1295	1.295	2.058	96.565	-24.116	83.775	-4.176	-10.86	-15.292	-10.613
1296	1.296	-19.118	156.32	-57.571	175.925	-4.593	-6.737	-14.91	-22.816
1297	1.297	-44.712	145.687	-51.524	187.721	-7.907	-4.193	-12.966	-45.652
1298	1.298	-48.015	136.099	-35.006	46.825	-10.047	-1.912	-7.147	-23.791
1299	1.299	-44.931	145.438	0.266	-87.665	-10.441	4.631	-11.2	-15.451
1300	1.3	-2.35	104.803	13.807	-315.022	-11.62	1.708	-11.762	-17.944
1301	1.301	-8.334	37.695	1.423	-407.879	-11.441	-4.357	-8.447	-24.89
1302	1.302	-13.735	-96.888	-2.267	-323.472	-10.105	-15.043	-13.843	-14.224
1303	1.303	11.369	-77.953	-12.333	-92.737	-8.18	-19.364	-13.25	-12.304
1304	1.304	24.848	-25.502	-21.652	0.313	-5.869	-13.015	-16.536	-0.164
1305	1.305	-4.248	-9.536	-13.372	141.136	-4.512	-7.048	-12.49	-11.232
1306	1.306	-15.545	-23.712	-10.893	371.635	-5.306	-3.952	-12.895	4.629
1307	1.307	-46.569	-142.153	-3.977	340.489	-5.91	-8.766	-5.553	-1.777
1308	1.308	-50.688	-189.884	-1.885	199.299	-7.483	-18.418	4.092	-3.726
1309	1.309	-16.687	-117.852	-19.316	121.965	-8.478	-9.533	2.905	1.498
1310	1.31	-21.197	-131.149	-40.413	-88.204	-8.304	-8.471	4.058	-0.058
1311	1.311	-41.967	-95.661	-43.107	-117.021	-8.52	-7.583	0.965	-21.744
1312	1.312	-23.23	-63.167	-35.576	-40.798	-6.413	-8.625	0.011	-24.862
1313	1.313	-6.215	-13.838	-0.572	-64.485	-6.056	-21.844	-5.983	-22.144
1314	1.314	-21.916	30.728	-5.664	40.99	-9.577	-8.341	-18.147	-14.609
1315	1.315	-13.626	38.936	-19.289	59.949	-10.014	-3.139	-34.004	-12.294
1316	1.316	-6.115	150.11	-31.755	-27.807	-9.673	-26.948	-19.087	-18.668
1317	1.317	0.827	38.862	-35.504	-107.659	-7.003	-23.672	-9.387	-12.839
1318	1.318	-9.85	-62.078	9.138	-324.583	-8.988	-8.03	-4.155	-7.584
1319	1.319	3.668	-154.245	51.654	-293.68	-9.793	0.241	-12.106	-6.013
1320	1.32	12.345	-237.837	23.916	-152.993	-14.283	-7.358	-10.746	-7.351
1321	1.321	-11.501	-96.975	8.744	-178.71	-12.391	-0.416	-7.081	-6.167
1322	1.322	-21.601	-0.958	-23.259	-295.056	-14.17	-28.126	-5.913	-12.167
1323	1.323	-18.536	86.461	-27.403	-316.422	-6.276	-16.943	5.923	-4.837
1324	1.324	-26.906	102.277	-23.805	-181.907	-7.467	-6.917	-1.947	-3.912
1325	1.325	-19.409	29.983	20.819	45.549	-12.721	-3.846	-0.575	-6.484
1326	1.326	-12.499	95.689	14.735	324.267	-3.843	4.45	-9.459	-13.886
1327	1.327	-10.41	-35.487	-35.281	136.267	2.129	6.926	-12.977	-9.059
1328	1.328	-16.255	-18.095	-41.932	101.968	3.062	9.193	-12.034	-4.794
1329	1.329	-11.057	61.409	-23.789	256.814	-3.75	2.762	-16.962	-10.383
1330	1.33	-12.637	-155.481	-7.372	284.461	-4.557	4.664	-14.493	-13.821
1331	1.331	-8.429	-124.718	17.76	104.576	-6.914	16.851	-13.713	-13.193
1332	1.332	-12.148	-40.376	-14.21	-12.14	-6.363	-6.966	-11.766	-13.734
1333	1.333	-15.662	-65.737	-34.985	50.867	-1.749	-17.04	-21.819	-6.732
1334	1.334	-23.053	-42.423	-8.683	31.119	1.143	-26.319	-28.939	-21.403
1335	1.335	-10.308	-21.319	-18.747	48.037	-6.813	-17.985	-25.217	-23.503
1336	1.336	-12.075	36.425	-3.092	31.853	-24.851	-20.5	-26.386	-17.663
1337	1.337	-7.451	53.718	-34.284	-40.385	-27.406	-46.232	-16.729	-19.36
1338	1.338	-29.163	69.433	-30.256	-53.441	-20.48	-90.898	-13.098	-23.981
1339	1.339	-32.28	83.672	-19.077	-88.986	-1.35	-84.895	4.86	-11.01
1340	1.34	-29.6	123.226	11.834	-99.91	-8.917	-1.694	-12.962	-9.257
1341	1.341	-22.096	63.835	15.831	-70.444	-11.266	10.152	-15.263	-7.699
1342	1.342	-15.174	-55.46	-10.578	-79.539	-13.421	-0.663	-8.84	-20.663
1343	1.343	-8.805	-39.525	-20.695	-55.42	-7.627	-10.518	4.709	-8.48
1344	1.344	-3.011	-25.126	-29.992	-48.225	-2.415	-1.605	-0.52	-3.84
1345	1.345	23.287	-38.181	-38.317	52.441	-3.962	-26.007	1.037	-8.107
1346	1.346	10.88	-99.91	-51.155	38.053	-11.127	-4.039	-6.121	-11.797
1347	1.347	-15.472	-87.851	-53.536	-106.709	-25.446	42.704	-12.516	-3.503
1348	1.348	-12.236	-98.536	-26.12	-53.791	-31.259	24.493	-9.068	-15.344
1349	1.349	-9.189	-29.261	5.74	-35.033	-15.802	8.398	-18.761	-10.693
1350	1.35	-11.941	105.174	-7.844	16.974	-21.053	36.009	-19.944	-9.303
1351	1.351	-19.487	162.823	-3.801	0.673	-13.14	10.82	-16.056	-10.833
1352	1.352	-12.518	180.092	-0.142	-14.17	-14.518	6.377	-5.186	-7.136
1353	1.353	-18.91	-58.817	16.858	-80.452	-10.853	-22.649	-0.931	-10.594
1354	1.354	-13.091	-93.031	13.739	50.564	-12.014	-26.363	13.372	-20.239
1355	1.355	-11.326	-61.979	5.378	103.106	1.934	-50.191	7.492	-21.366
1356	1.356	-15.973	22.478	23.155	87.673	3.895	-59.441	-1.338	-15.351
1357	1.357	-8.829	48.101	2.027	189.417	2.18	-45.325	9.565	-3.53
1358	1.358	-17.768	71.247	-17.743	308.214	0.665	-6.876	2.242	1.112
1359	1.359	-14.32	92.11	-15.251	292.39	-6.469	53.98	-14.897	-0.273
1360	1.36	-13.358	-4.177	-22.243	191.424	-2.748	29.547	-21.912	-3.959
1361	1.361	-28.068	-126.5	-11.628	-5.963	-6.192	22.26	-28.369	-2.792
1362	1.362	-38.718	-110.31	-25.175	-146.877	-5.201	2.371	-18.742	-12.462
1363	1.363	-29.025	-37.743	-9.289	-223.638	1.59	-15.835	-30.937	-13.57
1364	1.364	-23.767	-155.813	-2.877	-339.939	7.601	-32.351	-16.599	-12.369
1365	1.365	-22.211	-76.073	2.943	-233.99	3.55	-37.362	-10.756	-19.708
1366	1.366	-26.449	-32.73	1.223	-60.621	2.996	-23.772	-12.488	-20.664
1367	1.367	-14.621	-98.179	-9.785	-130.216	2.446	-11.421	-4.57	-14.686
1368	1.368	-16.143	9.522	-5.508	-151.374	-6.43	-0.256	8.316	-13.923
1369	1.369	-11.862	110.787	-11.836	-55.132	-18.208	-3.626	-14.662	-11.962
1370	1.37	-8.149	176.74	-15.226	-2.505	-13.53	-19.388	-5.523	-16.533
1371	1.371	-9.277	117.151	-24.841	-18.148	-17.774	-11.146	-19.75	-9.887
1372	1.372	-10.233	-2.143	-21.116	169.723	-14.087	-8.647	-37.568	-10.613
1373	1.373	-5.397	-81.297	-19.937	-9.883	-20.071	-15.55	-58.625	-9.797
1374	1.374	-6.174	-66.486	-12.57	-79.554	-12.695	-17.557	-15.99	-9.171
1375	1.375	-3.857	-52.862	-11.584	68.978	-15.577	-11.669	-9.928	-15.145
1376	1.376	-14.701	-159.954	-10.769	-26.749	-5.895	-2.85	28.798	-14.372
1377	1.377	-16.258	-116.422	-14.833	-113.685	-7.039	8.305	13.632	-9.533
1378	1.378	-20.518	-24.114	-16.813	-97.394	-3.526	-1.665	54.73	-15.528
1379	1.379	-16.844	59.552	-16.246	61.736	-4.471	-18.604	4.731	-16.308
1380	1.38	-8.515	92.259	-15.661	40.88	-3.48	-39.62	-42.13	-12.825
1381	1.381	-11.609	-55.692	-23.565	98.817	-5.971	-25.39	-36.122	-6.823
1382	1.382	-14.502	-203.904	-5.512	116.291	-3.62	-17.744	-30.622	-4.499
1383	1.383	-11.988	-69.136	-13.045	131.965	-14.44	-33.972	-45.614	-9.347
1384	1.384	-12.766	-16.494	-10.724	204.061	-9.777	-19.064	-41.073	-4.683
1385	1.385	-14.709	-127.428	-8.557	6.77	-2.604	-5.542	4.943	-11.264
1386	1.386	-16.641	-54.996	-14.338	-246.478	-6.281	-17.802	11.069	-17.259
1387	1.387	-12.575	11.106	-9.07	-416.698	-5.124	-35.276	27.607	-9.889
1388	1.388	-20.513	46.853	-10.598	-261.742	-14.806	-0.351	12.68	-3.101
1389	1.389	-14.527	14.365	-11.911	-64.749	-18.485	14.566	-10.028	-9.109
1390	1.39	-4.862	-54.595	-18.244	11.766	-7.632	-35.907	-39.003	-9.868
1391	1.391	-6.018	-45.413	-14.674	34.891	-6.265	-16.022	-42.65	-10.419
1392	1.392	-16.847	11.601	-30.641	13.845	-15.152	-9.97	-11.597	-8.455
1393	1.393	-9.661	33.577	-32.907	-5.202	-11.639	-4.583	-7.449	-10.184
1394	1.394	-16.021	80.275	-17.963	47.054	-18.938	20.512	-18.701	-6.687
1395	1.395	-17.151	37.758	-4.381	31.003	-12.114	70.958	-8.881	-8.986
1396	1.396	-22.342	-0.851	-23.678	16.855	-16.35	51.141	0.11	-4.146
1397	1.397	-15.554	34.428	-0.418	214.382	-8.999	-16.078	19.575	-10.154
1398	1.398	-13.053	-34.283	21.473	129.916	3.785	-7.201	1.497	-22.34
1399	1.399	-8.996	-4.741	13.213	53.02	2.052	17.198	-1.047	-34.547
1400	1.4	-12.49	57.769	0.545	-63.44	-2.53	-19.794	-33.148	-17.126
1401	1.401	-18.492	82.322	-15.625	42.474	-1.09	-53.265	-37.752	-19.427
1402	1.402	-16.185	89.771	-9.187	138.465	-9.909	-47.305	-8.799	-13.036
1403	1.403	-15.617	2.496	-22.705	85.856	-15.848	-8.744	2.343	-14.982
1404	1.404	-20.279	-128.746	-10.493	-88.963	-23.132	-13.88	39.981	-9.778
1405	1.405	-23.186	-76.417	-12.017	-251.461	-27.904	-55.158	65.044	-5.156
1406	1.406	-17.386	-60.604	-4.804	-314.651	-23.571	-5.302	51.476	1.991
1407	1.407	-16.606	11.62	-3.529	-64.17	-24.281	28.182	63.888	5.673
1408	1.408	-11.763	130.066	-9.406	38.159	-16.298	46.363	7.202	18.845
1409	1.409	-7.115	82.447	-18.984	-54.664	-25.932	-3.585	-49.69	-3.986
1410	1.41	-13.686	-134.392	-22.577	-139.129	-16.997	-91.088	-27.625	-19.653
1411	1.411	-19.684	-165.576	-35.671	-62.544	-1.299	-55.586	-47.517	-33.784
1412	1.412	-18.926	-137.738	-30.378	-39.658	5.103	-1.52	-77.881	-62.04
1413	1.413	-18.356	-61.127	-6.519	23.321	7.051	27.92	-83.246	-35.739
1414	1.414	-9.644	101.417	-3.176	42.154	1.848	-34.748	-88.296	-4.786
1415	1.415	-13.118	80.133	-18.803	-10.63	-9.162	-43.011	-56.427	-0.737
1416	1.416	-12.13	-16.155	-21.448	4.988	-10.501	8.594	-10.711	18.012
1417	1.417	-13.083	-68.641	-13.845	77.091	-4.112	28.535	44.152	7.932
1418	1.418	-20.991	-84.607	-11.498	-120.494	-5.271	46.767	81.018	-20.334
1419	1.419	-21.938	-41.352	-17.856	-92.571	-10.496	41.391	60.97	-54.402
1420	1.42	-17.074	50.894	-19.772	35.486	4.205	16.222	5.802	-40.867
1421	1.421	-19.562	86.661	-21.5	244.976	6.34	-34.087	-61.238	-20.18
1422	1.422	-12.183	-76.014	-16.857	272.868	0.539	-107.994	-88.149	-16.52
1423	1.423	-9.259	-99.288	-9.704	93.499	-1.189	-117.867	-80.195	-13.256
1424	1.424	-11.75	-78.331	-6.019	-22.765	-2.733	-55.397	-72.945	2.401
1425	1.425	-4.373	-20.739	4.839	-1.609	4.448	-63.59	-26.109	16.517
1426	1.426	0.491	-38.1	23.623	56.153	-1.921	-56.322	41.043	3.741
1427	1.427	-7.43	9.458	16.077	-66.367	-10.211	-22.962	67.808	1.429
1428	1.428	-12.645	-33.672	-9.646	13.127	-7.084	-17.031	10.916	7.825
1429	1.429	-17.478	58.452	-6.338	56.226	-13.831	-11.671	-26.035	-5.729
1430	1.43	-14.953	-24.894	-15.604	-35.794	-14.588	-26.848	-46.048	-10.963
1431	1.431	-19.004	73	-18.283	-47.306	-18.631	-13.358	-88.721	-9.399
1432	1.432	-12.411	86.178	-10.711	50.709	-7.784	24.178	-83.388	-2.233
1433	1.433	-13.167	-45.146	-8.344	-14.929	-6.217	29.231	-58.349	-21.787
1434	1.434	-15.471	-132.642	-18.926	-194.032	-1.97	42.773	-90.348	-13.459
1435	1.435	-13.513	-21.296	-13.052	-424.56	-0.821	71.806	-44.485	-15.974
1436	1.436	-15.428	-35.669	-14.741	-207.603	-9.174	45.48	-1.877	-18.288
1437	1.437	-8.823	82.831	-16.241	45.863	-6.159	55.585	-51.714	-16.154
1438	1.438	-16.731	130.51	-23.346	147.589	-1.416	77.487	-4.789	1.28
1439	1.439	-15.75	0.582	-19.625	178.545	-4.068	57.787	62.432	-10.336
1440	1.44	-22.502	-121.839	-23.079	-18.605	-9.802	19.385	53.548	-20.983
1441	1.441	-16.481	-42.297	-30.392	-95.24	-13.335	-63.774	-3.333	-19.048
1442	1.442	-23.819	29.939	-15.64	-118.347	-23.367	-4.128	4.065	-13.807
1443	1.443	-18.977	69.535	-9.228	157.134	-36.296	6.734	91.622	-5.86
1444	1.444	-19.739	-85.541	-7.263	119.474	-24.068	-141.386	222.918	-13.017
1445	1.445	-9.093	-106.462	-23.1	-119.177	-0.257	-120.414	205.591	-1.213
1446	1.446	-10.457	-87.165	-8.148	-88.21	9.805	52.648	126.157	0.345
1447	1.447	-9.296	0.417	9.302	-3.705	-12.058	29.251	83.111	-9.693
1448	1.448	-12.778	48.122	-2.254	22.325	-9.314	-34.35	17.423	-3.292
1449	1.449	-9.675	33.738	-17.106	92.403	-37.534	-15.195	-42.109	-16.449
1450	1.45	-18.566	-32.131	-15.139	-55.711	-48.749	-32.513	-52.867	-28.631
1451	1.451	-12.559	27.519	11.203	117.368	-31.73	-16.621	-102.133	-14.278
1452	1.452	-9.464	-91.789	22.43	47.672	-9.882	55.64	-75.311	-0.715
1453	1.453	-10.426	-75.817	25.728	-227.619	-12.638	-10.162	-50.781	1.045
1454	1.454	-16.423	-3.712	3.85	-190.076	-10.164	-45.884	-43.268	-6.861
1455	1.455	-14.092	-17.046	-33.121	-156.052	-7.877	-35.217	-103.673	-13.981
1456	1.456	-24.918	-28.996	-68.343	-125.214	-1.534	-84.706	-127.895	-22.839
1457	1.457	-16.967	3.423	-81.882	15.459	4.251	-39.949	-90.812	-19.305
1458	1.458	-21.214	13.313	-61.174	92.28	2.508	0.853	-70.735	-11.91
1459	1.459	-20.049	58.112	-34.872	115.568	0.967	37.882	-64.643	-18.663
1460	1.46	-11.725	66.271	-17.874	94.471	8.139	57.782	-81.035	-12.684
1461	1.461	-6.511	-15.378	-8.609	-1.77	4.486	39.532	-45.731	-15.015
1462	1.462	-15.434	16.908	-5.93	50.777	3.366	44.963	-50.125	-7.083
1463	1.463	-14.282	66.178	6.84	-92.158	-3.94	9.905	12.427	-14.457
1464	1.464	-13.326	-32.324	9.183	-72.652	-4.875	-21.824	57.228	-9.592
1465	1.465	-18.162	-18.991	-5.688	14.975	-7.369	-67.526	114.203	-7.02
1466	1.466	-13.913	-30.76	-3.761	30.89	-1.747	-97.746	47.599	-12.582
1467	1.467	-14.691	-19.93	8.418	74.102	-6.598	-92.157	38.965	-10.612
1468	1.468	-11.212	-88.977	3.782	34.778	-12.596	-66.902	47.47	-12.544
1469	1.469	-13.157	-44.277	2.429	46.539	-13.376	-16.514	84.83	-7.154
1470	1.47	-13.739	-52.343	1.255	100.872	-18.215	-36.36	118.6	-3.693
1471	1.471	-14.12	-59.577	4.725	111.086	-16.251	-30.184	27.202	-3.106
1472	1.472	-13.732	-39.424	9.942	30.959	-17.979	-2.333	-12.315	-0.215
1473	1.473	-14.893	-9.004	-4.781	-131.366	-10.06	22.968	-71.994	-7.158
1474	1.474	-16.051	-25.461	-11.193	-154.44	-16.074	36.545	-104.527	-13.909
1475	1.475	-18.757	-101.148	-5.417	-48.521	-12.986	49.002	-74.932	-23.557
1476	1.476	-17.191	-46.924	-0.208	-29.318	-15.885	67.851	-83.75	-29.914
1477	1.477	-13.875	-37.035	-17.635	-46.694	-15.11	16.504	-42.955	-21.565
1478	1.478	-12.702	61.524	-19.959	0.849	-9.496	-5.22	-20.715	-9.727
1479	1.479	-12.313	48.386	-22.109	-13.36	-2.899	1.671	12.871	-8.148
1480	1.48	-11.149	-34.944	-24.081	-184.328	-8.89	-28.4	-5.257	-24.003
1481	1.481	-14.634	-24.135	-22.376	-114.611	-1.54	-44.514	0.219	-9.102
1482	1.482	-20.063	5.513	-23.956	-8.634	-10.435	-49.265	35.471	0.581
1483	1.483	-18.132	50.241	-39.855	164.636	5.269	-26.169	-14.811	-15.269
1484	1.484	-21.417	9.477	-37.745	-44.997	7.399	-13.646	-48.291	-8.879
1485	1.485	-19.676	31.406	-20.353	-73.229	20.952	5.316	-30.107	-18.548
1486	1.486	-22.183	-2.131	-18.054	3.239	47.27	-39.104	-68.743	-16.8
1487	1.487	-18.885	28.156	-20.216	119.516	43.576	-32.956	-43.448	-18.344
1488	1.488	-12.3	-10.574	-10.569	-70.81	53.589	-5.17	-29.799	3.341
1489	1.489	-13.264	-15.548	-1.884	57.622	25.295	-50.547	-0.629	-5.934
1490	1.49	-9	-2.033	-16.217	-11.855	-31.471	-32.362	-11.672	-8.654
1491	1.491	-8.218	-31.11	-14.306	51.697	-88.422	6.289	-21.618	-21.456
1492	1.492	-8.778	-42.374	-9.105	32.601	-81.094	21.283	-18.506	-14.52
1493	1.493	-10.692	-45.645	-10.679	155.091	-61.193	89.972	-10.159	-8.15
1494	1.494	-8.925	-54.905	-0.656	75.828	-30.842	119.549	-17.651	-2.341
1495	1.495	-1.943	-63.34	-9.591	3.882	-14.373	128.281	-15.215	-14.521
1496	1.496	-14.687	-60.939	-10.791	-114.505	-19.358	87.502	-8.79	-22.459
1497	1.497	-9.427	-26.023	-13.933	-257.64	-32.86	-23.621	4.707	-15.359
1498	1.498	-14.052	49.628	-1.189	-238.341	-20.467	-103.247	16.802	-11.748
1499	1.499	-15.405	60.464	-2.955	-45.68	-1.681	-146.496	8.728	-20.085
1500	1.5	-16.573	-8.671	-10.929	82.555	8.391	-80.696	-13.153	-19.133
1501	1.501	-13.106	-53.508	-9.584	59.344	11.484	-116.353	-29.054	-4.435
1502	1.502	-16.223	-61.71	-10.744	-4.053	19.803	-18.714	-21.008	-2.328
1503	1.503	-13.341	19.572	-7.264	15.158	7.06	99.666	-18.763	-12.022
1504	1.504	-21.299	8.62	-2.072	-72.54	-4.546	115.384	-2.739	-17.253
1505	1.505	-22.295	38.129	-11.029	-56.827	1.803	43.009	7.702	-15.702
1506	1.506	-19.42	11.259	-14.608	44.138	-11.837	-75.574	17.172	-17.086
1507	1.507	-13.447	-29.556	-9.499	83.719	-24.068	-123.401	-9.288	-8.25
1508	1.508	-6.115	-22.336	-2.825	72.09	-19.394	-22.575	-12.993	9.69
1509	1.509	-5.173	-28.975	-0.377	39.754	-23.629	16.768	-16.231	17.185
1510	1.51	-2.681	-10.772	-11.047	30.045	-22.451	-18.96	-6.92	-8.597
1511	1.511	-3.468	39.141	-12.4	-32.443	-21.257	-29.92	7.187	-18.694
1512	1.512	-12.958	-34.824	-26.717	-138.32	-22.199	-99.157	9.693	-15.62
1513	1.513	-11.812	-24.966	-24.76	-123.877	-9.419	-90.402	-20.681	-23.971
1514	1.514	-17.822	-51.708	-29.982	47.122	-7.694	-82.471	8.449	-21.493
1515	1.515	-12.599	21.544	-9.29	70.367	-6.183	-60.581	-25.521	-14.539
1516	1.516	-17.447	-27.862	-6.623	49.426	9.636	-13.928	-66.655	4.593
1517	1.517	-18.226	-90.476	-19.413	-8.12	-1.049	53.051	-105.361	12.104
1518	1.518	-19.006	-33.702	-12.46	9.366	0.841	61.84	-90.325	9.767
1519	1.519	-23.85	-41.228	-6.115	-101.966	-7.956	21.2	-21.688	-17.94
1520	1.52	-23.285	-21.374	-8.098	-145.125	-22.371	-75.098	47.343	-21.658
1521	1.521	-19.236	-88.616	-13.344	-184.595	-8.951	-88.2	128.012	9.275
1522	1.522	-12.279	-43.958	-5.43	-77.249	6.79	-76.339	117.055	-19.811
1523	1.523	-15.198	-3.37	4.621	-5.306	0.307	43.089	67.549	-16.189
1524	1.524	-17.73	33.54	3.418	-18.861	-9.43	58.918	58.425	-12.951
1525	1.525	-25.103	26.908	-7.461	16.369	-14.711	44.607	1.319	-9.88
1526	1.526	-28.016	20.869	-8.86	48.72	-16.3	5.12	-20.924	-24.074
1527	1.527	-22.031	15.417	-28.461	38.696	-20.596	-126.115	-40.995	-31.685
1528	1.528	-16.431	0.309	-31.245	-42.185	-27.007	-73.705	-35.055	-24.766
1529	1.529	-19.928	4.814	-13.506	-9.828	-18.716	-57.921	-29.666	-22.669
1530	1.53	-12.586	17.194	-20.517	-19.757	-4.847	-72.378	-34.718	-13.069
1531	1.531	-7.755	13.442	-22.693	-64.675	-14.608	-6.746	-30.331	-18.375
1532	1.532	-8.539	3.342	-16.914	57.468	-19.893	28.698	-18.019	-23.041
1533	1.533	-17.455	12.592	-22.186	74.97	3.837	104.425	31.082	-21.689
1534	1.534	-13.984	-29.995	-20.691	59.249	0.477	35.219	11.061	-15.282
1535	1.535	-19.226	0.302	-16.494	102.364	3.511	-45.572	-19.4	-14.162
1536	1.536	-18.275	16.679	-7.66	36.478	6.166	30.266	-47.133	-13.283
1537	1.537	-10.349	21.621	-11.198	-46.962	29.323	40.054	-52.246	-14.381
1538	1.538	-15.571	-47.12	-18.585	-14.458	13.561	31.068	-47.826	-6.588
1539	1.539	-16.526	-76.796	-21.501	54.475	21.806	71.602	-43.772	0.649
1540	1.54	-19.022	-121.57	-10.098	-26.18	3.908	49.447	-17.41	5.37
1541	1.541	-22.106	-36.077	-11.664	-58.767	-22.003	15.991	6.409	6.067
1542	1.542	-24.417	-28.026	1.303	10.285	-18.935	-14.275	-9.252	-6.189
1543	1.543	-19.568	-20.73	13.3	-43.122	-22.214	2.278	4.929	-18.47
1544	1.544	-9.487	-14.196	1.076	-69.775	-45.558	12.244	2.481	-29.658
1545	1.545	-13.731	-8.224	-6.866	-77.972	-42.93	17.29	-9.053	-8.144
1546	1.546	-20.103	19.408	6.073	-41.158	-30.214	49.183	-35.103	31.863
1547	1.547	-6.945	4.301	-2.662	-21.453	-14.009	36.704	-45.676	16.164
1548	1.548	1.779	8.806	-20.107	20.871	-16.2	-20.2	-59.167	-26.458
1549	1.549	6.422	12.973	-17.788	26.094	-25.917	-77.347	-32.816	-32.441
1550	1.55	2.166	24.293	-36.938	-9.133	-13.78	-40.604	-6.484	-37.842
1551	1.551	5.843	7.274	-24.164	41.273	3.577	6.068	17.297	-12.735
1552	1.552	2.362	16.541	-17.192	-19.26	-8.108	11.923	45.528	-8.336
1553	1.553	-2.872	-26.063	1.995	21.347	6.725	17.337	34.292	-20.812
1554	1.554	-5.777	16.563	-5.526	28.684	35.644	12.434	17.271	-32.1
1555	1.555	-8.292	44.249	1.447	-4.878	64.552	-19.332	-10.918	-8.301
1556	1.556	-17.185	29.161	-0.708	-84.281	7.77	9.752	-52.451	13.571
1557	1.557	-13.696	6.262	-10.416	-30.067	-49.18	20.996	-80.044	5.228
1558	1.558	-14.652	-56.324	-8.724	-0.419	-41.891	-9.868	-95.112	2.628
1559	1.559	-15.594	-83.089	-16.71	-9.309	-35.375	-13.813	-35.484	-13.664
1560	1.56	-18.07	-58.745	-23.917	47.586	-41.418	-17.344	5.154	-15.823
1561	1.561	-20.356	-95.76	-17.568	-19.226	-36.05	-27.409	27.213	-25.566
1562	1.562	-20.905	-75.857	-30.756	-100.013	-21.001	-36.678	7.288	-13.427
1563	1.563	-22.828	-20.994	-7.953	-24.311	-7.491	-28.407	-23.073	-11.972
1564	1.564	-26.882	-43.101	1.321	-73.781	4.858	-66.967	4.587	-27.893
1565	1.565	-22.053	-49.69	4.034	-100.452	8.49	-72.486	19.709	-13.055
1566	1.566	-21.476	-7.035	-19.165	-59.769	-1.612	-67.612	15.283	-11.223
1567	1.567	-19.736	20.65	-16.045	7.006	-4.719	-81.172	35.994	-27.112
1568	1.568	-17.228	15.581	-1.915	51.663	20.791	-118.51	24.786	-12.234
1569	1.569	-10.844	-16.305	-4.414	-5.264	17.466	-113.181	21.546	-2.615
1570	1.57	-13.362	-3.844	-30.139	1.993	33.104	-81.027	-6.616	-11.401
1571	1.571	-17.432	-30.064	-26.832	35.385	24.74	-51.931	-17.725	5.93
1572	1.572	-12.586	0.912	-29.91	90.275	-8.741	4.951	-14.291	-1.062
1573	1.573	-13.14	21.661	-15.746	82.971	-31.568	61.998	7.696	-11.719
1574	1.574	-12.537	2.994	-18.223	63.15	-35.627	10.733	-6.39	-36.887
1575	1.575	-20.443	-48.35	-11.226	-28.284	-39.295	17.624	11.416	-5.945
1576	1.576	-14.422	3.355	-0.574	-14.969	-36.002	23.791	-14.382	-10.009
1577	1.577	-13.443	-3.287	1.355	-2.998	-39.092	-14.855	-31.488	-13.692
1578	1.578	-12.455	2.658	-7.392	7.97	-24.956	10.189	-28.452	-17.021
1579	1.579	-13.205	19.081	-21.74	-80.81	8.512	51.419	-8.743	17.384
1580	1.58	-17.257	3.962	-15.923	-45.126	12.957	46.148	9.065	3.806
1581	1.581	-17.812	-18.939	-24.639	-142.799	-7.744	31.23	16.035	-33.708
1582	1.582	-15.848	1.718	-3.944	-76.966	-4.086	8.439	13.888	-38.739
1583	1.583	-14.072	-1.994	-6.624	-17.225	-0.789	12.394	-3.572	-61.595
1584	1.584	-11.533	14.965	6.199	-27.949	-10.037	1.108	-29.302	0.902
1585	1.585	-10.153	5.566	22.523	1.737	-12.685	-36.48	-19.239	27.639
1586	1.586	-16.716	-14.253	7.702	10.725	5.187	-11.267	-16.183	52.046
1587	1.587	-21.54	-37.546	-13.501	51.379	2.916	2.372	-24.555	44.732
1588	1.588	-22.282	-40.654	-21.76	14.363	-11.928	40.136	-22.045	24.864
1589	1.589	-26.327	-32.397	-14.151	-59.591	-25.434	-5.218	-38.3	6.713
1590	1.59	-15.473	-34.968	-21.064	-10.203	0.937	-72.455	-19.118	-32.008
1591	1.591	-13.911	-23.342	-31.645	-1.329	12.218	-99.295	-21.581	-47.092
1592	1.592	-15.257	-33.89	-21.923	-58.288	2.167	-58.778	-42.612	-15.12
1593	1.593	-21.633	-31.85	0.972	-21.306	-19.683	-7.197	-39.872	39.078
1594	1.594	-15.618	-36.951	-14.633	-1.407	-16.934	53.374	-42.348	31.704
1595	1.595	-12.493	-13.008	-6.263	4.555	-19.414	61.503	-30.709	-69.16
1596	1.596	-9.572	-22.932	-8.729	-0.89	-21.697	39.321	-15.793	-83.497
1597	1.597	-19.248	-38.468	-11.001	-36.086	-15.258	32.5	5.489	-43.96
1598	1.598	-7.426	-24.161	-21.597	-4.101	-17.125	26.142	25.221	-79.496
1599	1.599	-12.045	-21.383	-31.251	8.381	9.263	-1.813	22.692	-68.578
1600	1.6	-10.673	-9.54	-25.989	12.148	13.003	23.093	25.042	0.544
1601	1.601	-9.503	-7.184	-24.419	8.913	16.371	0.173	10.205	9.456
1602	1.602	-3.498	2.601	-37.34	12.091	7.177	-28.967	4.507	33.885
1603	1.603	-8.723	-2.605	-28.577	3.775	21.399	-55.33	-11.258	-3.023
1604	1.604	-15.501	11.678	-4.701	-3.74	13.956	-86.472	-43.117	-49.83
1605	1.605	-19.769	21.337	12.391	-1.383	-20.955	-49.191	-38.614	-43.805
1606	1.606	-12.418	40.739	9.349	0.751	-45.974	-84.674	-34.531	-16.078
1607	1.607	-11.453	12.465	23.526	-1.23	-32.35	-135.399	-8.223	39.515
1608	1.608	-19.389	1.147	21.056	-9.923	-19.928	-34.707	-4.96	2.65
1609	1.609	-29.075	-16.025	9.486	-33.678	-31.108	-20.483	10.718	-3.836
1610	1.61	-22.695	5.7	-9.633	-9.829	-14.02	71.616	13.502	2.243
1611	1.611	-19.223	14.013	-17.155	-19.031	-10.854	35.843	6.066	-14.157
1612	1.612	-9.551	6.534	-19.448	-10.673	-13.48	46.484	-10.092	21.115
1613	1.613	-8.399	-28.344	-25.805	-3.15	-0.602	56.121	-3.668	-20.049
1614	1.614	2.414	-63.363	-35.429	-0.783	6.485	100.623	-17.22	-3.514
1615	1.615	-1.889	-67.684	-30.153	-7.152	0.227	141.059	-36.586	31.753
1616	1.616	-8.308	-38.527	-22.182	-9.06	-13.194	29.711	-34.05	-27.775
1617	1.617	-4.853	-27.199	-12.118	-10.729	-0.889	-113.694	-45.654	-19.543
1618	1.618	-10.097	-37.292	-15.817	-12.153	-2.34	-171.575	-34.983	2.6
1619	1.619	-13.014	-53.078	-7.566	-24.988	-6.495	-119.159	-5.944	-3.906
1620	1.62	-8.763	-44.9	-12.858	-30.145	-10.061	-39.654	14.748	2.149
1621	1.621	-16.126	-6.454	-15.834	-28.529	-27.932	-111.779	18.382	-25.445
1622	1.622	-25.037	9.933	-21.905	-21.282	-20.275	-45.96	-5.486	-50.504
1623	1.623	-21.564	-15.284	-16.335	-12.252	-17.893	-153.393	-2.449	-36.893
1624	1.624	-26.812	-19.71	-11.494	-18.177	-24.256	-52.365	5.838	-16.151
1625	1.625	-21.993	42.798	-2.781	-34.207	-14.56	39.825	3.264	-27.345
1626	1.626	-12.359	87.476	5.555	-27.299	-12.802	75.498	0.907	-23.935
1627	1.627	-13.556	46.856	15.241	-16.67	-11.22	108.134	-18.299	4.403
1628	1.628	-12.426	-4.886	3.454	-10.868	7.586	39.136	-25.88	15.684
1629	1.629	-7.229	-11.534	-13.947	-5.625	10.168	-59.192	-37.514	5.663
1630	1.63	-14.032	18.922	-2.328	-1.035	7.95	-72.104	-26.9	-35.089
1631	1.631	-14.841	-8.541	-0.167	-8.189	18.691	83.264	2.128	-7.358
1632	1.632	-22.216	-33.395	-29.159	-7.09	-6.383	189.166	31.163	7.775
1633	1.633	-19.313	-1.081	-41.492	1.24	-16.366	131.433	12.404	3.36
1634	1.634	-18.541	-4.855	-45.122	-1.8	-31.956	-131.239	-4.642	-25.63
1635	1.635	-14.482	-8.256	-41.783	-2.734	-29.163	-93.727	4.626	-14.334
1636	1.636	-12.557	-11.2	-32.438	-10.594	-11.275	-59.783	-3.744	-24.257
1637	1.637	-21.285	-57.912	-12.659	-15.734	-4.223	-152.776	-32.054	-39.786
1638	1.638	-15.314	-51.083	-15.159	-6.71	-6.28	-68.429	-20.876	-8.52
1639	1.639	-14.384	-57.007	-8.176	-14.943	-12.044	111.053	-24.18	37.381
1640	1.64	-13.457	-107.012	-6.035	-20.153	-27.894	87.994	-21.118	6.981
1641	1.641	-12.701	-73.694	3.652	-5.385	-4.421	24.635	-12.812	-20.748
1642	1.642	-15.052	-55.623	-1.57	-15.982	-1.274	-32.894	-0.035	-5.72
1643	1.643	-14.498	-50.29	-9.498	-6.31	-15.367	-85.26	-2.342	7.807
1644	1.644	-19.175	-45.356	-5.219	-11.508	-17.883	-69.409	-0.189	11.865
1645	1.645	-15.138	-31.988	-14.105	-9.929	-6.285	31.581	-2.085	8.185
1646	1.646	-7.218	-11.498	-8.082	-14.172	0.108	123.736	-3.767	-29.576
1647	1.647	-13.224	-53.32	-15.427	-15.33	2.043	159.375	-5.236	-54.708
1648	1.648	-18.47	-103.499	-6.511	-21.34	0.324	18.517	-3.787	-77.49
1649	1.649	-13.642	-56.902	-14.835	-18.211	-1.192	-38.993	-12.598	-23.262
1650	1.65	-14.438	-38.825	-11.741	-17.206	-2.493	-126.393	-23.35	-1.117
1651	1.651	-15.24	44.441	-16.575	-7.51	-6.131	-46.933	-42.07	-7.611
1652	1.652	-17.206	104.196	-15.798	4.289	-14.432	-90.161	-24.249	-13.501
1653	1.653	-20.523	93.552	-16.58	5.843	-13.454	28.143	-17.279	3.006
1654	1.654	-17.648	83.874	-14.645	-1.311	-8.599	75.749	-19.381	-2.065
1655	1.655	-25.617	21.628	-7.274	-7.658	-18.272	32.618	-13.546	-6.538
1656	1.656	-29.138	46.21	-8.215	-13.623	-14.619	151.13	-11.759	5.954
1657	1.657	-23.935	68.391	-14.199	-12.636	-15.839	-87.478	-7.078	-43.061
1658	1.658	-15.059	48.442	-10.111	-15.544	-6.2	-121.56	-22.94	-36.353
1659	1.659	-16.251	30.238	-14.945	-18.061	-5.057	-152.586	-25.034	-30.332
1660	1.66	-13.186	-52.984	-6.249	-17.307	-11.084	-11.61	-23.066	-2.767
1661	1.661	-18.051	-112.506	-5.121	-25.24	-12.056	14.114	-3.734	-7.758
1662	1.662	-12.062	-123.291	-12.509	-17.894	-13.036	37.531	19.468	-3.201
1663	1.663	0.121	-93.773	-13.509	-7.064	-13.801	16.702	22.55	-23.824
1664	1.664	12.307	-31.395	-9.281	-11.354	-13.031	-2.291	36.68	2.484
1665	1.665	1.28	-23.391	-0.413	-20.28	-12.445	50.23	3.195	-14.533
1666	1.666	-2.972	28.105	5.571	-12.005	-11.884	2.603	-1.268	-30.157
1667	1.667	-11.885	128.752	21.624	-4.697	-3.028	16.837	-13.622	-16.016
1668	1.668	-13.045	142.915	56.652	6.095	3.325	-128.175	-17.288	1.773
1669	1.669	-16.145	103.236	31.492	1.81	-14.699	-70.672	-7.212	18.068
1670	1.67	-17.116	19.647	8.658	0.625	-22.267	-88.153	-10.265	-13.819
1671	1.671	-19.633	-13.193	4.599	-2.888	-19.965	-8.48	-1.872	-18.248
1672	1.672	-14.024	-3.73	-21.733	-16.86	-5.088	63.757	-4.333	2.448
1673	1.673	-6.096	-66.572	-45.552	-3.368	8.445	50.726	-11.278	13.671
1674	1.674	-11.313	-58.753	-42.471	-5.127	10.176	-56.645	-4.873	-3.377
1675	1.675	-0.465	-66.326	-39.782	-3.605	11.694	-42.14	-14.532	-50.383
1676	1.676	-4.704	-59.837	-27.019	-25.33	1.606	-81.484	-23.253	-16.897
1677	1.677	-11.067	7.283	-33.997	-22.264	0.417	-69.536	-37.575	1.311
1678	1.678	-14.524	-1.547	-36.131	-30.557	-12.779	-101.802	-31.791	6.762
1679	1.679	-15.462	-107.267	-34.225	-22.984	-21.54	-111.547	-5.484	-8.316
1680	1.68	-14.461	-208.149	-42.979	-29.922	-16.939	-30.762	-16.721	-3.847
1681	1.681	-25.849	-247.497	-44.557	-19.259	-24.138	45.083	-20.015	-16.315
1682	1.682	-36.847	-235.604	-34.521	-5.716	-17.796	94.513	-29.284	-12.754
1683	1.683	-29.657	-116.031	-28.189	2.99	-21.346	67.99	-15.122	-22.895
1684	1.684	-23.237	-68.142	-19.921	10.896	-24.513	27.417	-22.66	-1.106
1685	1.685	-17.196	-111.03	-16.871	-7.916	-23.614	64.177	12.354	-43.697
1686	1.686	-14.055	-71.375	-17.876	-15.518	-12.259	57.499	17.364	-37.758
1687	1.687	-9.169	-11.761	-13.639	-27.21	-7.661	2.498	3.785	-21.365
1688	1.688	-3.122	129.207	-15.961	-33.65	2.36	-64.369	-16.976	13.829
1689	1.689	-3.847	225.232	-5.128	-20.139	8.711	-145.01	-5.791	27.398
1690	1.69	-14.625	242.49	-6.672	-14.961	-7.01	-112.324	-2.541	23.372
1691	1.691	-6.635	162.793	-5.319	-0.685	-0.681	-102.25	-18.252	19.728
1692	1.692	-10.84	90.536	1.069	1.236	-2.657	14.331	-32.399	2.675
1693	1.693	-11.964	77.305	2.225	2.945	6.026	125.491	-24.857	18.289
1694	1.694	-10.762	112.869	-7.47	7.556	13.944	139.695	-27.195	-7.284
1695	1.695	-20.413	123.728	-8.659	14.68	-7.753	47.341	-25.094	-58.801
1696	1.696	-24.057	74.499	-0.37	8.242	-4.693	11.554	-23.188	-80.907
1697	1.697	-18.032	65.81	-7.76	-9.799	-18.843	-151.26	-17.984	-47.443
1698	1.698	-17.051	41.59	-2.972	-22.635	-26.426	-81.461	-6.994	-41.532
1699	1.699	-12.194	-69.344	-7.275	-20.355	-24.134	-17.88	-11.283	-47.038
1700	1.7	-7.907	-180.514	-6.553	-9.749	-13.527	116.842	8.218	8.483
1701	1.701	-7.112	-223.635	-3.108	-0.11	-3.893	64.176	16.479	-13.59
1702	1.702	-9.028	-210.45	-2.565	-15.999	-9.159	79.934	13.901	33.289
1703	1.703	-15.006	-174.732	-0.859	-26.654	-10.751	-50.172	-21.174	63.681
1704	1.704	-14.215	-185.536	-1.285	-55.708	-12.151	-67.549	-36.31	2.719
1705	1.705	-13.613	-96.675	-4.591	-43.392	-15.882	-51.632	-31.899	-86.947
1706	1.706	-19.599	-13.282	-5.776	-24.71	-0.265	-8.547	-11.224	-75.192
1707	1.707	-13.977	62.58	-11.793	-7.754	-2.454	4.583	30.336	-21.047
1708	1.708	-15.9	32.889	-7.578	-17.122	-8.332	111.598	2.593	28.208
1709	1.709	-17.815	5.992	-9.938	-14.501	-6.669	-18.913	7.555	108.886
1710	1.71	-13.732	-51.144	-10.559	-12.082	-11.385	-36.676	39.422	-32.192
1711	1.711	-21.649	-14.475	-15.245	-9.849	-4.308	-84.527	18.648	-89.896
1712	1.712	-13.324	86.1	-15.868	-3.569	-23.942	-127.643	-7.726	-37.507
1713	1.713	-16.416	71.586	-19.393	17.655	-4.318	-35.47	-17.811	10.064
1714	1.714	-17.377	32.01	-17.112	3.472	-11.996	47.962	-20.936	-4.339
1715	1.715	-23.368	67.601	-21.985	10.976	-0.481	102.213	-23.665	-17.502
1716	1.716	-14.479	78.366	-17.361	3.897	5.85	33.168	-46.943	-29.346
1717	1.717	-20.504	48.689	-15.642	-2.534	0.015	59.742	-25.135	3.076
1718	1.718	-19.576	57.528	-17	-19.94	-12.191	-29.975	-11.087	-26.611
1719	1.719	-18.656	16.709	-14.664	-26.879	-20.139	-41.947	-13.695	-35.591
1720	1.72	-16.191	127.45	-20.486	-20.493	-21.526	-117.786	-25.368	-11.231
1721	1.721	-17.022	174.639	-8.337	-6.989	-25.244	-68.356	-14.801	-3.936
1722	1.722	-16.498	73.267	-10.119	12.355	-21.794	-59.52	-9.067	-23.978
1723	1.723	-21.197	7.338	-5.525	-15.952	-18.704	-35.288	-7.405	6.337
1724	1.724	-20.666	-76.169	-1.33	-12.322	-4.001	-57.554	-5.946	-10.14
1725	1.725	-18.212	-130.344	-7.765	-2.296	-1.917	42.958	9.832	-5.173
1726	1.726	-12.85	-140.098	-6.638	-11.653	-0.032	28.614	-9.443	-9.737
1727	1.727	-14.848	-238.452	-11.884	-48.705	5.14	-63.475	-7.046	-5.763
1728	1.728	-15.497	-277.784	-7.063	-33.692	22.504	-27.65	-18.786	5.387
1729	1.729	-13.826	-218.093	-9.583	-29.329	6.194	-60.262	-21.031	-11.773
1730	1.73	-16.411	-142.29	-15.185	-17.022	-8.767	28.722	-15.3	35.19
1731	1.731	-16.095	-93.094	-17.109	-5.88	-3.014	40.764	-13.633	68.602
1732	1.732	-15.781	-137.983	-15.156	-9.208	-8.304	-13.304	-12.16	25.939
1733	1.733	-14.695	-162.494	-18.029	12.613	-13.008	-3.275	-13.612	9.399
1734	1.734	-17.467	-110.731	-18.379	9.863	-20.232	23.634	-10.006	-66.358
1735	1.735	-15.4	-9.775	-15.05	12.402	-16.618	-16.933	-1.756	-12.245
1736	1.736	-15.643	125.412	-16.169	19.324	-13.202	-24.118	-4.9	-22.215
1737	1.737	-18.978	168.721	-16.512	-12.603	-12.291	-17.455	-7.849	-48.998
1738	1.738	-14.952	182.125	-15.111	-21.144	-19.106	-60.033	-8.667	-57.185
1739	1.739	-20.796	146.864	-17.008	-16.747	-14.511	-23.968	-9.505	-35.156
1740	1.74	-15.227	93.042	-12.117	-20.845	-12.023	-85.102	-10.137	-55.135
1741	1.741	-13.348	44.096	-11.487	-32.094	-8.005	-28.282	-16.18	-22.842
1742	1.742	-3.334	53.256	-13.37	-21.977	-18.892	82.736	-18.172	19.671
1743	1.743	-7.647	28.864	-10.408	-12.648	-33.271	35.229	-14.167	-8.06
1744	1.744	-1.319	-23.003	-2.422	-15.368	-23.651	136.623	-6.267	-3.088
1745	1.745	-7.378	-83.753	-8.376	-2.603	-0.859	123.714	-9.781	-7.599
1746	1.746	-0.089	-124.611	-3.113	-14.19	-10.221	40.435	-19.483	-53.563
1747	1.747	0.818	-87.909	-0.171	0.723	-1.976	-122.242	-5.176	1.303
1748	1.748	-12.388	-81.443	-0.913	-20.594	-9.612	-191.884	-14.864	-6.115
1749	1.749	-18.242	10.002	-4.94	-17.93	-7.383	-128.395	-9.641	-12.745
1750	1.75	-13.07	75.675	-14.397	-15.453	-5.335	44.689	-4.998	-6.759
1751	1.751	-14.665	110.992	-18.043	-22.455	-11.206	21.67	-12.145	-56.576
1752	1.752	-18.967	34.808	-16.857	-20.339	-13.013	-41.631	-8.452	-23.129
1753	1.753	-17.85	44.548	-13.739	-10.671	-8.442	-22.249	-7.279	-4.968
1754	1.754	-19.058	-0.166	-28.433	15.635	1.543	-4.794	-8.266	33.681
1755	1.755	-18.13	-24.54	-13.52	19.271	-2.207	42.945	-11.199	8.536
1756	1.756	-15.272	-31.768	-19.322	-4.555	1.2	57.067	1.949	4.025
1757	1.757	-14.54	28.99	-3.45	-1.456	8.506	149.132	15.508	8.051
1758	1.758	-15.338	69.835	-5.58	1.265	15.231	161.015	-0.327	-41.025
1759	1.759	-17.297	62.722	-7.517	3.769	3.764	41.996	-6.712	-47.482
1760	1.76	-16.735	29.523	-2.298	-3.187	5.273	57.978	-4.791	7.623
1761	1.761	-11.319	-37.468	-3.859	3.217	3.87	-158.617	-3.021	14.976
1762	1.762	-10.751	-63.955	-11.03	-25.802	20.872	-127.393	-20.448	-4.978
1763	1.763	-10.173	-88.048	-12.195	-21.717	23.159	-99.124	-18.171	13.228
1764	1.764	-11.919	-80.555	-13.368	-32.915	-8.768	-124.416	-24.597	-36.676
1765	1.765	-10.563	-19.933	-18.599	18.583	-40.717	-54.441	-22.714	-16.716
1766	1.766	-10.18	4.56	-13.766	-33.077	-53.118	51.819	-20.995	13.704
1767	1.767	-10.565	41.647	-21.7	-66.569	-49.46	32.932	-13.126	8.31
1768	1.768	-8.619	88.593	-18.593	-60.602	-39.434	-19.288	-3.101	13.401
1769	1.769	-11.311	131.269	-21.488	-32.976	-30.176	-98.75	-20.137	-27.766
1770	1.77	-9.746	81.347	-17.223	2.207	-21.89	-113.034	-8.512	-22.318
1771	1.771	-14.171	-19.465	-21.278	-29.767	-19.441	84.341	-6.368	12.983
1772	1.772	-13.568	-178.316	-26.102	-0.775	-26.436	168.828	-4.383	-9.761
1773	1.773	-15.282	-199.53	-20.092	2.897	-15.802	143.344	-2.573	-38.73
1774	1.774	-11.771	-218.897	-16.011	-7.188	13.233	120.243	2.134	-19.897
1775	1.775	-13.1	-236.532	-14.065	14.663	9.189	-112.656	12.247	-9.8
1776	1.776	-15.971	-189.058	-8.065	11.927	-2.015	-143.301	5.92	-0.433
1777	1.777	-17.865	-88.103	-8.843	9.355	-5.276	-227.462	4.802	-3.114
1778	1.778	-18.985	-22.413	-12.335	6.955	-14.534	54.487	1.761	35.427
1779	1.779	-19.716	37.104	-15.624	4.785	-11.776	-133.235	-12.904	-36.657
1780	1.78	-17.736	69.624	-12.727	2.812	-9.23	-99.095	-19.245	-26.722
1781	1.781	-21.947	99.324	-10.223	-23.522	-2.245	56.055	-17.257	-17.778
1782	1.782	-22.477	90.497	-5.785	-4.755	-0.097	28.128	-1.339	-9.567
1783	1.783	-21.072	17.249	-4.058	-8.082	1.858	-48.646	-11.934	-16.96
1784	1.784	-13.666	27.315	1.74	-55.15	0.138	21.119	-13.822	-10.396
1785	1.785	-18.839	18.729	-0.583	-8.318	4.799	-42.332	-8.54	-16.449
1786	1.786	-17.815	10.944	-5.415	-50.903	3.481	15.228	-13.12	-21.869
1787	1.787	-20.274	-25.622	-4.83	-23.258	-8.282	32.581	-26.035	-16.905
1788	1.788	-16.153	-31.88	-3.083	1.805	2.795	80.148	-20.765	-12.559
1789	1.789	-14.157	-25.692	-10.044	-2.69	-15.927	65.8	-19.172	-0.177
1790	1.79	-12.168	-97.788	-11.003	-6.776	-13.354	26.345	-20.474	-26.35
1791	1.791	-12.683	-68.111	-15.251	-56.02	-6.328	38.038	-16.745	-2.501
1792	1.792	-11.264	66.204	-19.309	-36.138	-4.138	-16.284	-17.858	-24.299
1793	1.793	-9.842	162.39	-14.464	6.484	-2.144	-164.382	-23.037	-10.145
1794	1.794	-9.395	109.899	-19.101	1.09	-10.797	-58.562	-20.087	-27.956
1795	1.795	-10.496	93.942	-13.674	-23.985	-6.082	-39.238	-14.031	-20.992
1796	1.796	-13.931	50.684	-11.735	-19.425	-1.729	-21.771	-16.305	-18.873
1797	1.797	-18.716	-94.219	-13.663	1.329	-2.812	-69.679	-9.686	-5.39
1798	1.798	-12.662	-113.457	-16.559	5.04	-1.566	30.748	-7.12	-3.683
1799	1.799	-5.277	-130.934	-11.711	1.753	-6.711	174.99	-9.407	-27.428
1800	1.8	-8.146	-19.637	-16.353	4.846	-9.533	-36.97	-8.791	-78.922
1801	1.801	-10.631	23.547	-10.936	-9.326	-3.443	-64.786	-9.328	32.22
1802	1.802	-12.923	-68.509	-10.359	-22.129	-1.036	-90.322	-11.028	48.133
1803	1.803	-13.474	-80.334	-7.073	-19.761	-0.368	-20.712	-9.622	62.61
1804	1.804	-16.736	-47.859	-8.81	-9.085	-6.276	-84.176	-5.118	-55.616
1805	1.805	-10.131	-38.068	-8.433	-7.086	-5.395	204.404	-10.488	-39.562
1806	1.806	-14.358	-11.444	-10.746	-8.702	-16.131	80.554	-9.853	-25.108
1807	1.807	-21.683	12.861	-12.871	-3.962	-17.578	-32.277	-2.447	-64.424
1808	1.808	-18.749	-53.908	-10.139	6.176	-18.832	-202.881	-1.437	-52.471
1809	1.809	-21.238	-98.594	-9.732	-13.31	-22.411	-47.952	10.01	-19.887
1810	1.81	-25.276	-25.278	-6.231	-15.988	-14.007	-76.285	-10.666	-10.018
1811	1.811	-17.316	-35.223	-12.599	-8.397	-21.284	-153.302	-2.316	-18.96
1812	1.812	-16.323	-26.438	-16.845	-15.28	-24.115	-83.992	5.253	5.301
1813	1.813	-13.395	63.02	-11.224	-8.857	-35.454	-20.718	-6.342	27.29
1814	1.814	-15.884	74.689	-13.156	-18.492	-14.67	-1.791	4.33	7.36
1815	1.815	-11.799	20.4	-15.094	-9.742	-6.301	-54.473	-16.943	-10.922
1816	1.816	-8.292	-9.24	-14.52	-1.717	1.264	-7.03	8.621	-5.572
1817	1.817	-16.983	-35.955	-19.358	5.486	8.245	35.957	5.348	-10.539
1818	1.818	-18.124	-27.819	-16.067	1.808	-6.619	75.318	-10.292	-24
1819	1.819	-12.881	9.167	-13.166	-9.032	-4.629	87.054	-24.386	-3.228
1820	1.82	-15.77	56.04	-16.646	-1.874	21.759	76.157	-26.884	-21.973
1821	1.821	-11.497	25.636	-11.216	1.829	-12.231	6.998	-38.468	-25.275
1822	1.822	-13.809	41.963	-10.624	-16.167	-16.595	51.666	-40.568	-9.596
1823	1.823	-14.376	46.777	-13.893	-23.664	-20.58	11.075	-27.001	10.109
1824	1.824	-9.724	-3.737	-8.428	-21.259	-16.813	3.766	-11.11	12.551
1825	1.825	-11.46	-77.816	-7.795	-6.286	-13.413	-97.118	-8.965	-22.532
1826	1.826	-13.976	-87.788	-5.794	7.363	-16.414	-25.206	-10.878	12.719
1827	1.827	-15.332	-61.075	-7.471	-1.25	-13.621	92.921	-16.092	8.302
1828	1.828	-15.717	-36.578	-13.219	-15.508	-16.059	76.75	-11.449	-45.878
1829	1.829	-14.56	-14.321	-10.861	-9.643	-13.671	-24.321	-10.096	-23.807
1830	1.83	-17.272	5.851	-10.293	-18.271	-11.471	-11.243	-8.957	23.022
1831	1.831	-18.044	61.058	-9.717	-16.671	-5.596	-23.276	-2.971	-7.409
1832	1.832	-15.34	9.628	-6.81	5.003	-7.267	-12.529	-2.012	42.452
1833	1.833	-15.74	-64.084	-14.73	14.314	-8.744	-42.212	-2.971	-4.433
1834	1.834	-16.522	-93.575	-18.197	-28.253	-4.423	20.228	-7.255	-22.592
1835	1.835	-17.864	-30.973	-19.136	-22.281	-13.277	77.057	-9.619	-17.16
1836	1.836	-16.507	-6.515	-16.228	-5.808	-9.744	10.224	-3.073	28.251
1837	1.837	-17.085	30.494	-15.455	19.377	-8.728	-16.353	-2.338	34.154
1838	1.838	-16.886	77.359	-13.128	-30.882	-11.601	-56.657	-4.682	-49.101
1839	1.839	-13.784	59.193	-15.062	-37.402	-9.045	-63.845	-12.638	-132.5
1840	1.84	-18.614	-12.943	-11.776	17.607	-4.96	10.119	-11.691	-34.795
1841	1.841	-16.673	-22.818	-8.881	-19.314	-3.002	59.483	-12.675	-21.666
1842	1.842	-12.605	-31.682	-10.24	-79.895	-6.264	32.822	-10.174	37.886
1843	1.843	-12.985	-23.423	-10.638	-39.228	-7.978	-40.551	-7.856	26.935
1844	1.844	-11.628	-30.608	-6.567	-76.126	-7.567	-149.223	-9.774	16.975
1845	1.845	-10.468	-50.47	-10.042	-69.494	-8.901	-77.032	-7.799	7.982
1846	1.846	-12.413	-20.058	-10.413	-14.502	-2.298	120.379	-7.182	16.055
1847	1.847	-16.683	-25.511	-10.774	7.57	-3.243	204.765	-7.541	23.423
1848	1.848	-9.727	-20.639	-15.984	14.179	-5.734	76.702	-4.222	-63.928
1849	1.849	-16.504	-16.341	-14.042	20.209	-4.938	-85.888	-3.032	-4.236
1850	1.85	-10.51	4.252	-15.949	47.918	-11.504	-318.665	-9.003	-58.269
1851	1.851	-12.846	-29.775	-14.181	22.8	-10.726	-101.681	-14.975	-68.077
1852	1.852	-14.809	-34.18	-10.673	-36.809	-11.505	-73.596	-19.021	-112.642
1853	1.853	-12.899	-21.828	-13.964	-12.471	-10.919	-99.13	-19.58	-120.685
1854	1.854	-11.184	-25.534	-9.914	-19.859	-15.566	63.724	-16.274	-53.965
1855	1.855	-16.049	-35.581	-12.446	-66.715	-14.993	84.827	-21.674	-27.466
1856	1.856	-12.773	-32.408	-10.149	-48.546	-12.474	65.988	-10.829	-52.031
1857	1.857	-14.534	-46.442	-14.235	-20.904	-9.201	13.659	0.219	-30.044
1858	1.858	-13.211	-38.818	-14.643	-5.831	-6.314	-33.888	-6.935	3.474
1859	1.859	-14.596	-13.088	-14.272	16.975	-6.714	9.192	-15.808	58.623
1860	1.86	-13.46	-9.835	-11.399	-3.78	-4.775	-56.647	-12.298	110.375
1861	1.861	-12.325	-19.073	-9.492	-30.131	-4.963	-44.942	-7.077	143.977
1862	1.862	-13.506	0.719	-12.23	-6.351	-4.189	-99.041	-15.976	52.543
1863	1.863	-17.022	-6.792	-9.357	-3.29	-7.291	-9.895	-19.462	-13.187
1864	1.864	-14.732	-9.022	-4.913	-6.031	-10.01	2.17	-9.806	22.554
1865	1.865	-17.656	-11.081	-5.501	-8.618	-4.194	13.262	-8.647	11.742
1866	1.866	-14.959	-9.127	-8.011	-6.352	-1.851	82.536	-5.182	-77.175
1867	1.867	-17.663	-0.438	-12.455	12.764	-9.752	2.035	-14.85	-88.994
1868	1.868	-16.136	4.206	-7.021	25.507	-8.738	-73.54	-5.952	-56.444
1869	1.869	-16.928	-5.796	-11.837	41.737	-7.73	-102.864	-7.136	-46.481
1870	1.87	-17.711	-14.661	-13.755	31.057	-3.436	-57.909	-8.134	-1.655
1871	1.871	-16.568	-6.323	-14.343	17.463	-14.04	64.401	-9.126	6.666
1872	1.872	-20.087	-13.703	-22.318	-8.896	-9.783	12.05	-3.156	14.223
1873	1.873	-14.692	0.979	-33.176	-35.277	-10.951	-35.373	-7.248	20.945
1874	1.874	-12.769	-1.199	-28.933	-32.044	-9.794	7.863	-3.771	15.035
1875	1.875	-9.502	-3.237	-32.641	-41.373	-8.831	21.023	-8.401	-45.787
1876	1.876	-13.625	-12.068	-24.319	-38.679	-11.744	56.674	-8.963	-37.512
1877	1.877	-16.244	-1.213	-16.916	-15.454	-12.522	24.234	-4.103	-15.338
1878	1.878	-13.037	-17.181	-2.167	-18.572	-10.2	34.352	-10.072	4.623
1879	1.879	-13.481	-19.279	29.828	-38.347	-13.677	-64.168	-5.988	-38.04
1880	1.88	-16.214	-21.098	16.395	-15.123	-10.385	106.725	-16.811	11.819
1881	1.881	-12.728	-22.785	4.079	6.745	-9.794	83.438	-15.229	31.651
1882	1.882	-6.895	-33.774	-7.138	-1.581	-12.277	20.077	-16.551	13.317
1883	1.883	-10.91	-20.844	-10.382	0.944	-8.951	-37.457	3.02	-59.042
1884	1.884	-21.69	-1.608	-19.636	-1.368	-2.333	14.974	11.365	-29.615
1885	1.885	-16.994	-4.248	-5.467	-7.779	-5.186	-32.606	3.824	32.66
1886	1.886	-15.602	2.644	-7.929	-36.814	-11.17	-133.639	1.498	40.696
1887	1.887	-19.259	-16.551	-14.883	-32.742	-7.101	-251.972	-21.939	-10.776
1888	1.888	-15.751	-14.115	-12.752	-13.951	-10.597	-45.065	-12.66	-44.11
1889	1.889	-16.713	-25.765	-14.675	-10.68	-10.058	39.398	-9.961	-1.479
1890	1.89	-13.799	-19.402	-12.933	-13.777	-9.499	13.997	-12.481	-17.909
1891	1.891	-14.57	-17.549	-17.56	-5.408	-9.124	-9.17	-10.153	17.38
1892	1.892	-16.906	-1.72	-13.255	-12.917	-10.505	12.026	-16.528	40.196
1893	1.893	-13.426	0.346	-22.112	-15.249	-7.622	-7.099	-33.937	19.336
1894	1.894	-12.836	2.219	-23.248	-13.072	-12.093	10.297	-40.889	0.479
1895	1.895	-8.75	-3.058	-22.259	-14.996	-11.52	26.087	-25.99	-23.355
1896	1.896	-11.248	-4.677	-25.161	4.376	-10.18	40.402	-16.325	-70.375
1897	1.897	-16.665	-3.343	-15.509	-3.088	-13.487	-25.296	-11.112	-130.945
1898	1.898	-17.256	-2.193	-9.125	-9.954	-11.376	-37.068	-9.587	-74.225
1899	1.899	-12.612	-20.191	-22.238	-20.49	-10.246	-4.7	-10.962	-126.159
1900	1.9	-10.877	-43.406	-20.4	-26.179	-4.463	-14.76	-9.817	-52.393
1901	1.901	-3.914	-21.511	-12.344	-3.23	4.404	-6.253	-3.846	-22.937
1902	1.902	-10.697	-18.815	6.507	18.708	-6.469	1.728	-9.1	21.716
1903	1.903	-11.467	-16.301	14.079	4.597	-2.254	-5.73	-4.291	111.184
1904	1.904	-13.779	-18.615	7.068	-2.901	-5.972	27.618	-5.083	122.831
1905	1.905	-20.349	-50.553	9.081	-5.167	-14.342	-39.556	-2.768	90.213
1906	1.906	-17.822	-37.022	-0.689	-3.013	-4.713	5.243	-10.691	1.36
1907	1.907	-12.18	-8.025	-5.99	-12.633	-5.923	-35.469	1.127	-106.026
1908	1.908	-10.22	10.657	-10.677	-3.851	-7.14	-13.54	-19.562	-178.203
1909	1.909	-16.197	7.253	-0.678	-8.429	-21.121	87.115	-11.234	-33.293
1910	1.91	-15.413	-8.477	-4.421	-24.203	-11.499	101.306	-3.695	-52.396
1911	1.911	-13.455	-16.824	-10.528	-21.989	-9.813	-96.377	-6.018	-34.977
1912	1.912	-3.371	0.996	-13.743	-16.117	-5.225	-181.01	0.353	12.619
1913	1.913	-4.713	3.42	-26.629	-14.3	-6.638	-53.189	2.263	-30.836
1914	1.914	-16.509	1.381	-24.97	9.571	-5.534	-30.059	-9.952	34.694
1915	1.915	-21.147	-15.967	-32.95	-0.424	-9.09	-9.091	-11.505	94.215
1916	1.916	-31.22	-13.615	-28.736	-9.641	-16.51	9.897	-15.777	18.482
1917	1.917	-14.207	-45.558	-32.449	-17.897	-23.35	-42.615	-9.401	-30.704
1918	1.918	-16.553	-77.467	-28.939	-25.39	-27.683	-26.876	-8.258	-75.328
1919	1.919	-18.691	-23.252	-19.182	-23.026	-20.407	-12.792	-9.234	-67.097
1920	1.92	-12.922	13.733	0.478	-8.087	-7.711	0.072	-12.145	-118.678
1921	1.921	2.899	7.195	26.125	-13.883	-2.561	11.637	-9.638	-98.73
1922	1.922	-12.082	1.288	2.354	-8.68	-1.112	-42.566	-5.582	-19.471
1923	1.923	-21.84	6.833	-7.102	-13.349	-5.458	6.71	-9.068	34.766
1924	1.924	-9.698	1.941	6.781	-20.493	-1.869	51.193	-13.726	-14.465
1925	1.925	14.103	-29.856	-21.685	-24.218	4.05	-54.812	-14.318	-41.155
1926	1.926	37.936	24.469	-55.78	-25.447	-5.706	-11.839	-17.821	15.72
1927	1.927	9.712	-12.4	-42.214	-11.569	-6.961	-77.773	-25.196	67.224
1928	1.928	-16.593	-86.268	-54.527	-9.662	-13.051	101.125	-11.269	100.454
1929	1.929	-40.407	-115.933	-80.804	-29.024	-7.917	126.602	-5.472	82.219
1930	1.93	-56.099	-35.358	-29.357	-26.455	-12.856	10.234	-21.342	109.848
1931	1.931	-64.234	7.014	22.112	-14.797	-26.102	-137.906	-14.966	84.849
1932	1.932	-66.965	17.856	-11.758	-8.332	-28.117	-118.675	-9.169	107.642
1933	1.933	-59.448	27.742	-8.256	-4.215	-26.452	3.888	-10.919	45.014
1934	1.934	-43.199	18.891	-14.58	-6.116	-29.623	8.101	-2.98	53.87
1935	1.935	-24.039	27.078	-20.294	-11.32	-5.884	55.662	1.28	-68.273
1936	1.936	-6.235	4.998	14.761	-6.694	4.115	-103.345	14.048	-252.313
1937	1.937	-8.541	51.842	19.146	0.432	13.335	-40.022	-0.279	-164.672
1938	1.938	6.363	21.48	6.743	-5.979	27.394	-97.97	-6.112	-116.974
1939	1.939	0.55	-28.434	10.407	-16.841	4.091	-115.31	-18.328	-102.539
1940	1.94	2.263	-35.034	-6.613	-12.618	-5.278	27.961	-22.989	-36.57
1941	1.941	13.284	-65.411	-28.468	-29.669	2.972	8.761	-24.359	46.914
1942	1.942	3.225	-37.75	-25.752	-18.037	-9.856	26.177	-17.977	166.438
1943	1.943	-11.093	-22.655	-8.022	-20.143	-12.228	10.334	-19.14	55.251
1944	1.944	-20.801	-27.079	-5.856	-2.73	-22.911	-4.143	-5.223	-16.936
1945	1.945	-15.596	-14.66	4.76	8.859	-17.157	8.897	0.572	-56.491
1946	1.946	-4.541	-25.816	18.315	-1.834	-11.977	44.541	-1.155	-44.658
1947	1.947	-0.25	-29	-7.959	-3.782	-13.572	98.849	3.517	96.534
1948	1.948	-6.614	-25.848	-49.535	-12.496	-6.452	89.046	-0.713	77.432
1949	1.949	-7.782	-23.107	-77.172	-20.445	-15.394	-9.542	-7.079	25.049
1950	1.95	-8.759	-20.658	-82.18	-7.537	-9.43	29.899	-3.565	-22.6
1951	1.951	-7.808	-9.139	-31.912	-2.355	-10.421	18.101	-8.763	-94.721
1952	1.952	-20.988	-15.522	14.879	-3.922	-5.592	7.344	-9.694	-28.827
1953	1.953	-22.94	-9.695	57.424	-11.117	-8.127	17.16	-17.606	6.885
1954	1.954	-21.222	2.493	96.042	-20.061	-5.813	26.004	-20.68	17.786
1955	1.955	-22.83	3.964	50.466	-18.979	-7.768	-79.884	-33.435	-31.615
1956	1.956	-32.972	19.686	19.985	-18.142	-4.501	21.163	-21.221	-76.366
1957	1.957	-26.669	51.52	-18.808	-7.37	-0.446	8.106	-16.565	-35.839
1958	1.958	-20.735	64.988	-3.781	5.536	-8.388	-3.679	-12.283	-117.448
1959	1.959	-11.126	19.142	-8.274	-10.372	-4.902	-14.478	-5.892	1.847
1960	1.96	-20.064	-11.091	20.776	-21.041	-5.877	54.741	-9.359	49.428
1961	1.961	-16.542	-49.708	17.141	-23.03	-8.775	28.12	4.595	35.12
1962	1.962	-11.264	-95.131	0.187	-10.905	-9.536	19.872	2.683	153.634
1963	1.963	-12.191	-76.898	-27.96	-6.312	-13.584	-76.697	-2.52	42.511
1964	1.964	-7.923	-49.221	-54.182	-13.515	-4.079	-37.256	-10.423	-87.426
1965	1.965	0.974	-14.045	-50.727	-19.903	-7.728	-1.647	-3.248	-244.868
1966	1.966	4.459	17.931	-53.62	-13.917	-8.861	-55.856	-6.915	-265.966
1967	1.967	3.484	-11.183	-96.017	2.095	-7.858	-65.744	-8.063	-131.311
1968	1.968	-11.207	-15.007	-114.156	8.998	-6.859	-21.035	-11.13	-78.803
1969	1.969	7.984	-18.467	-119.679	6.779	-7.592	19.549	-12.071	-31.199
1970	1.97	10.473	-40.326	-84.546	4.756	-8.306	12.103	-12.825	69.912
1971	1.971	26.708	-65.88	-15.94	6.467	2.6	-88.903	-13.58	135.713
1972	1.972	16.103	-83.165	132.032	-17.345	-5.268	-74.772	-14.143	4.502
1973	1.973	-12.874	-67.717	153.061	-62.063	-6.557	17.08	-8.126	-48.001
1974	1.974	-50.37	-53.657	95.363	5.062	-12.884	-18.679	-8.889	31.5
1975	1.975	-65.412	-46.099	-62.128	13.949	-11.663	13.939	-6.953	17.225
1976	1.976	-60.902	-11.034	-83.226	5.795	-1.941	-15.65	-7.526	135.858
1977	1.977	-40.169	24.283	-102.354	-1.583	-5.557	-60.407	-15.254	183.644
1978	1.978	-13.885	93.058	-49.861	-21.505	-4.338	-84.858	-16.218	-4.22
1979	1.979	-10.641	122.591	29.697	-76.444	0.952	-136.459	-19.095	-29.899
1980	1.98	-19.974	6.027	130.694	-39.489	-9.815	-116.579	-14.814	-146.428
1981	1.981	-5.891	-9.823	222.846	-46.072	-14	-98.393	-12.472	44.13
1982	1.982	1.631	-24.101	139.545	-27.874	-15.084	-114.961	-10.52	69.691
1983	1.983	-24.13	-37.183	63.843	-11.43	-11.517	-39.312	-7.208	-46.712
1984	1.984	-34.159	-25.218	14.693	-6.414	-14.531	14.982	-4.276	-25.858
1985	1.985	-24.798	29.107	-83.667	16.401	-15.413	44.701	-7.732	-6.768
1986	1.986	-33.04	-0.358	-149.383	4.008	-12.789	18.135	-10.026	-129.543
1987	1.987	-20.191	-26.937	-161.107	0.324	-8.609	75.037	-8.828	-82.343
1988	1.988	-8.552	-18.715	-128.537	10.385	-1.912	-36	-2.817	-96.875
1989	1.989	6.38	3.345	-118.56	13.486	-1.023	43.571	-7.068	-83.816
1990	1.99	-11.016	-16.521	-91.71	-6.254	-6.551	86.74	-7.859	-0.503
1991	1.991	-22.575	1.843	-67.197	-34.516	-17.332	21.049	-14.455	-11.411
1992	1.992	-20.384	-3.525	14.427	-38.236	-18.817	9.285	-16.983	18.172
1993	1.993	8.69	-28.69	68.797	-14.469	-20.117	128.746	-11.374	63.051
1994	1.994	-3.65	-33.131	-39.604	1.182	-8.248	81.212	-13.303	87.441
1995	1.995	-37.672	-62.215	-53.727	15.296	-9.74	-48.791	-16.577	-23.79
1996	1.996	-42.069	-81.045	-66.674	-7.927	-5.417	-101.23	-14.821	-103.529
1997	1.997	-29.646	-29.62	-30.828	-23.585	-9.023	-85.363	-8.996	-60.46
1998	1.998	-3.301	-7.547	-19.78	-20.841	-5.476	44.742	-3.369	5.388
[truncated: 5,007 more rows]
