# Supplementary material for: Associations between lower-limb muscle activation and knee flexion in post-stroke individuals: A study on the stance-to-swing phases of gait
Source: PLoS One. 2017 Sep 8;12(9):e0183865. doi: 10.1371/journal.pone.0183865 (PMC5590852; doi:10.1371/journal.pone.0183865)
Supplement: S1 Dataset — (ZIP) [file pone.0183865.s001.zip › S1_Dataset/Healthy group/10/2/emg.csv]

Frame	Time	EMG Signal 1	EMG Signal 2	EMG Signal 3	EMG Signal 4	EMG Signal 5	EMG Signal 6	EMG Signal 7	EMG Signal 8
0	0	59.045	57.961	49.311	45.313	33.02	32.874	34.305	39.754
1	0.001	58.539	52.204	50.782	39.18	37.89	31.807	34.541	38.757
2	0.002	78.936	50.311	45.481	36.524	26.709	34.809	33.811	37.369
3	0.003	60.816	43.98	52.385	36.59	23.472	38.587	30.19	44.324
4	0.004	38.667	48.692	38.584	36.671	29.946	35.017	33.936	34.068
5	0.005	38.78	49.351	35.06	35.41	32.767	32.809	37.107	29.044
6	0.006	34.092	47.896	34.453	34.934	32.487	35.249	29.452	28.098
7	0.007	46.658	41.639	31.354	30.783	27.587	35.004	23.75	28.722
8	0.008	50.154	37.532	35.435	31.876	25.232	35.745	20.193	39.049
9	0.009	60.055	33.443	28.309	27.393	22.871	27.601	27.3	31.965
10	0.01	33.99	27.263	35.334	22.933	20.712	38.831	24.565	28.585
11	0.011	7.965	28.662	25.16	24.695	24.975	49.504	28.242	36.84
12	0.012	2.682	29.908	20.236	24.356	28.491	40.07	31.556	31.387
13	0.013	14.675	27.507	21.351	16.091	19.832	37.24	24.054	26.165
14	0.014	15.099	25.149	22.117	17.353	19.513	32.115	15.225	25.429
15	0.015	15.365	25.919	16.334	11.502	5.108	31.853	14.749	18.925
16	0.016	19.726	19.171	8.079	14.004	-21.271	29.503	26.492	4.132
17	0.017	39.044	10.733	10.69	20.399	-19.172	29.116	23.175	12.218
18	0.018	39.827	9.706	14.697	19.857	20.501	28.576	20.095	15.902
19	0.019	25.204	13.568	8.3	11.609	24.787	34.639	14.149	15.951
20	0.02	11.789	13.801	6.213	16.189	8.569	24.476	14.237	10.236
21	0.021	20.669	3.444	6.492	5.909	11.922	17.248	1.204	7.661
22	0.022	17.008	5.336	6.43	-1.423	23.257	-0.003	7.943	17.127
23	0.023	-3.999	13.48	8.344	6.968	3.465	-17.407	-9.072	8.648
24	0.024	7.184	10.845	5.862	12.122	5.766	-20.646	0.472	8.541
25	0.025	-1.32	12.907	7.298	7.449	1.741	-12.029	-2.521	23.009
26	0.026	-9.179	10.578	3.356	-5.496	9.171	-25.253	5.183	-10.076
27	0.027	6.837	-5.434	5.667	-5.04	5.799	-37.284	-0.427	-15.639
28	0.028	-1.453	-8.818	4.938	3.982	-1.994	-31.076	0.002	12.332
29	0.029	-0.599	-8.089	4.246	-3.397	3.606	-30.829	0.277	22.549
30	0.03	-3.769	-0.529	2.832	-0.854	-18.422	-30.537	-1.726	4.564
31	0.031	0.301	-0.055	-3.168	-0.78	-16.429	-24.004	-7.757	0.566
32	0.032	-5.439	-2.386	-7.372	-0.666	-9.555	-13.952	-11.412	2.426
33	0.033	-10.723	-6.999	-11.132	-3.988	-7.841	-18.957	-9.592	-16.176
34	0.034	0.135	-1.877	-13.294	-2.418	-2.013	-18.507	-6.181	-9.966
35	0.035	10.287	-1.732	-6.687	0.359	-4.474	-10.854	-3.31	-4.277
36	0.036	13.718	-9.265	2.293	-2.235	7.232	-8.382	-5.817	0.884
37	0.037	-6.59	-15.975	-4.741	-11.747	-1.177	-7.995	-3.433	2.023
38	0.038	-10.008	-15.847	-11.334	-13.477	-17.475	-9.317	-3.533	-3.162
39	0.039	-18.186	-8.492	-10.921	-15.166	-7.2	-15.424	-2.627	-7.911
40	0.04	-16.424	-12.118	-8.512	0.416	6.003	-5.056	-7.096	-20.168
41	0.041	-14.809	-1.768	-8.188	6.945	-10.199	-3.944	-2.636	-25.229
42	0.042	-9.47	-12.267	-12.663	4.415	4.422	-2.995	0.323	-15.531
43	0.043	-11.637	-8.982	-8.194	-9.489	2.25	-4.522	-8.875	-12.173
44	0.044	-23.057	3.838	-11.818	-18.513	-6.685	-3.691	-15.532	-15.926
45	0.045	-19.132	1.797	-16.174	-17.246	-5.374	-3.024	-7.439	-19.258
46	0.046	-31.226	-12.775	-9.466	-7.42	1.593	-10.061	-8.595	-14.614
47	0.047	-29.925	-18.78	-16.457	-6.459	-12.877	-4.295	-13.596	-12.253
48	0.048	-20.072	-27.638	-14.121	-19.79	-18.834	4.398	-14.494	-17.984
49	0.049	-16.555	-19.827	-10.204	-7.734	0.412	-4.104	-5.676	-21.546
50	0.05	-10.67	-24.18	-6.829	-18.869	13.124	-9.483	-9.209	-11.527
51	0.051	-9.684	-12.331	-6.249	-8.803	1.534	-8.581	-8.21	-4.309
52	0.052	1.185	-16.939	-11.66	-15.193	-4.831	-4.387	-13.024	-16.06
53	0.053	-20.436	-15.551	-6.814	-18.678	-26.112	-3.677	-15.515	-17.553
54	0.054	-11.124	-11.838	-14.147	-17.711	-34.43	-1.799	-9.876	-10.33
55	0.055	-25.258	-10.636	-13.181	-14.803	-16.595	4.143	-9.26	-9.107
56	0.056	-27.752	-22.402	-17.435	-3.381	-23.529	-6.553	-11.155	-12.539
57	0.057	-25.402	-17.718	-15.105	-4.919	-29.895	-7.96	-9.383	-15.579
58	0.058	-14.76	-10.53	-11.62	-17.884	-8.615	-6.859	-10.715	-2.74
59	0.059	-12.837	-16.888	-9.695	-16.137	-0.295	-8.069	-13.985	-4.405
60	0.06	-18.048	-15.703	-9.127	-17.686	-13.052	-9.096	-15.12	-2.79
61	0.061	-13.398	-18.779	-5.646	-16.333	-15.361	-6.242	-12.386	-6.994
62	0.062	-23.477	-11.981	-13.004	0.7	-8.958	-5.507	-7.332	-10.613
63	0.063	-19.805	-14.478	-16.113	-10.907	-3.139	-6.334	-6.73	-11.72
64	0.064	-11.48	-5.553	-11.276	-21.556	-15.332	-4.46	-7.292	-12.636
65	0.065	0.33	2.788	-15.536	-15.748	-10.675	-13.234	-3.796	-7.746
66	0.066	-7.595	-4.544	-6.64	-3.563	-9.331	-9.816	-6.1	-10.224
67	0.067	-3.344	-13.43	-7.815	1.082	-8.168	-15.098	-12.653	-15.8
68	0.068	-22.879	-14.589	-10.927	2.445	-4.679	-6.259	-11.659	-13.817
69	0.069	-14.557	-11.484	-17.706	-11.872	11.42	-2.829	-9.131	-10.479
70	0.07	-1.788	-12.425	-15.214	-9.94	13.761	-1.918	-8.343	-8.69
71	0.071	9.826	-14.92	-12.906	-11.672	-1.113	-6.814	-3.482	-6.13
72	0.072	-5.059	-17.226	-8.07	-13.222	0.896	-9.391	-10.824	-10.544
73	0.073	-10.849	-17.805	-12.724	-17.478	2.692	-8.686	-13.714	-11.078
74	0.074	-5.635	-13.141	-10.991	-13.803	-17.99	-18.245	-12.935	-18.971
75	0.075	-10.271	-13.704	-4.035	-14.958	-15.258	-6.506	-18.533	-20.096
76	0.076	-17.431	-13.297	-12.953	-13.998	-12.734	-1.906	-13.683	-10.372
77	0.077	-29.231	-5.932	-16.445	-14.981	-5.761	-9.106	-9.027	-11.513
78	0.078	-14.871	1.421	-4.647	-14.221	-7.896	-7.978	-6.125	-10.335
79	0.079	2.589	-1.488	-6.189	-14.991	-13.704	-11.474	-5.735	-11.258
80	0.08	-13.638	-14.651	-13.353	-13.061	-1.491	-16.699	-1.271	-12.171
81	0.081	-11.503	-43.673	-14.524	-5.702	-6.133	-11.85	-10.166	-11.366
82	0.082	-17.32	-22.966	-18.027	-6.671	-27.808	-9.304	-19.065	-12.117
83	0.083	-29.525	-19.28	-14.961	-10.94	-30.911	-6.941	-15.562	-2.619
84	0.084	-31.064	-16.001	-21.764	-10.163	-22.595	-10.395	-12.45	-11.536
85	0.085	-21.001	-19.105	-19.273	-9.584	-20.075	-13.642	-9.525	-12.691
86	0.086	-22.171	-10.774	-16.966	-12.882	1.043	-16.478	-17.443	-7.44
87	0.087	-16.178	-18.331	-18.912	-7.464	-7.234	-10.597	-7.747	-18.251
88	0.088	-30.115	-25.31	-10.212	-5.531	-25.001	-22.714	-6.564	-16.872
89	0.089	-35.942	-18.927	-21.063	-8.837	-13.39	-10.45	-10.035	-10.468
90	0.09	-23.761	-9.259	-16.826	-9.431	5.772	-8.829	-0.339	-2.132
91	0.091	-15.84	-11.006	-10.46	-5.956	-12.011	-4.489	-9.229	-9.481
92	0.092	-5.801	-6.347	-9.321	-9.244	-18.977	-10.804	-8.056	-12.38
93	0.093	3.097	-10.606	-4.124	-11.373	0.191	-11.886	-0.694	-16.625
94	0.094	-5.232	-6.934	-7.043	-8.664	28.444	-8.701	-7.465	-10.991
95	0.095	-4.274	-10.42	-2.81	-13.707	9.649	-13.453	-13.473	-12.909
96	0.096	-3.298	-17.78	-6.895	-14.301	-7.396	-12.603	-7.87	-13.482
97	0.097	-0.792	-22.637	-8.84	-10.247	14.466	-8.476	-14.458	-12.885
98	0.098	-9.7	-9.493	-8.267	-11.601	-5.265	-8.991	-20.463	-16.348
99	0.099	-15.699	-3.713	-13.696	-12.963	-23.054	-8.333	-22.785	-15.945
100	0.1	-12.594	-12.44	-8.867	-12.585	-20.718	-8.843	-13.294	-13.028
101	0.101	-23.405	-10.913	-14.876	-11.437	-14.326	-10.135	-4.381	-8.551
102	0.102	-27.643	-9.57	-17.209	-11.826	-8.535	-5.62	-5.543	-7.95
103	0.103	-15.822	-15.972	-22.061	-11.048	-6.81	-9.62	-8.64	-9.285
104	0.104	-7.89	-14.818	-12.012	-14.34	-21.158	-12.076	-11.535	-14.686
105	0.105	-26.665	-13.852	-16.287	-12.217	-19.253	-17.436	-12.302	-8.086
106	0.106	-29.179	-14.822	-17.46	-15.884	-7.076	-12.548	-9.973	-10.583
107	0.107	5.865	-10.584	-11.47	-10.453	10.339	-6.508	-6.495	-16.187
108	0.108	10.919	-14.662	0.334	-12.385	-1.276	-15.374	-5.914	-15.598
109	0.109	-11.89	-12.725	-4.313	-9.099	-16.156	-11.857	-5.333	-13.647
110	0.11	-24.241	-13.312	-8.569	-10.838	-14.201	-10.863	-7.848	-4.724
111	0.111	-20.513	-13.902	-14.956	-11.222	-12.449	-13.731	-4.561	-5.866
112	0.112	-23.748	-9.078	-8.949	-12.571	-7.807	-11.183	-4.172	-9.353
113	0.113	-14.429	-13.732	-16.304	-9.646	-3.551	-7.088	-10.163	-12.449
114	0.114	-11.682	-13.156	-13.409	-12.351	-15.354	-9	-10.93	-13.424
115	0.115	-14.161	-14.518	-12.643	-7.324	-4.331	-8.409	-14.981	-7.432
116	0.116	2.126	-14.896	-10.322	-10.607	-25.999	-16.137	-13.029	-14.788
117	0.117	-4.256	-8.318	-5.485	-12.328	-16.702	-8.769	-16.307	-15.755
118	0.118	-2.334	-13.166	-10.126	-9.787	-8.378	-15.529	-7.404	-11.502
119	0.119	-14.567	-22.854	-1.221	-10.159	4.415	-7.575	-13.788	-12.285
120	0.12	-28.921	-16.479	-10.119	-16.749	-16.653	-12.782	-19.792	-12.87
121	0.121	-30.865	-17.672	-18.429	-13.842	-47.794	-11.805	-16.7	-9.588
122	0.122	-29.092	-3.757	-11.062	-18.106	-18.777	-11.034	-9.925	-11.334
123	0.123	-18.076	-13.446	-10.073	-5.914	-7.552	-8.711	-12.445	-13.856
124	0.124	-22.382	-15.201	-10.832	-11.144	-4.277	-6.779	-10.127	-10.575
125	0.125	-18.736	-16.757	-6.75	-3.21	4.978	-8.721	-8.189	-11.748
126	0.126	-22.217	-12.502	-16.216	-7.468	7.68	-12.782	-2.2	-12.923
127	0.127	-34.046	-13.667	-15.032	-6.3	10.179	-12.394	1.866	-10.99
128	0.128	-35.639	-10.186	-25.852	-14.623	-1.445	-11.042	-2.982	-12.543
129	0.129	-19.798	-11.146	-15.769	-11.521	-16.387	-10.66	-11.696	-17.004
130	0.13	-0.642	-14.049	-12.071	-16.355	-14.505	-7.968	-8.227	-12.37
131	0.131	12.109	-8.061	-8.574	-10.356	-5.849	-10.692	-9.217	-9.467
132	0.132	5.132	-18.737	-3.334	-2.999	5.153	-5.862	-22.021	-3.668
133	0.133	-18.306	-5.77	-6.217	-17.7	3.738	3.611	-13.336	5.229
134	0.134	-2.694	-7.503	-10.46	-11.309	-2.685	-5.291	-14.887	-7.942
135	0.135	5.585	-21.812	-12.777	-5.508	-20.662	-16.137	-7.723	-20.145
136	0.136	-1.963	-12.128	-10.821	-14.217	-28.154	-17.513	-11.388	-15.513
137	0.137	-23.047	-13.856	-18.152	-18.866	-25.746	-13.859	-12.555	-14.168
138	0.138	-8.891	-18.502	-17.165	-5.898	-2.258	-10.396	-5.191	-13.028
139	0.139	-21.641	-8.447	-9.201	-7.637	0.87	-13.507	-11.95	-14.198
140	0.14	-14.671	-14.828	-8.206	-2.994	-7.45	-12.532	-9.426	-13.237
141	0.141	-4.019	-23.13	-7.216	-10.158	-4.907	-2.865	-7.087	-12.278
142	0.142	-17.573	-17.89	-6.415	-13.835	-2.562	-11.771	-5.154	-9.778
143	0.143	-15.883	-11.093	-13.753	-22.157	-0.441	-20.097	-8.45	-13.863
144	0.144	-20.575	-8.554	-8.902	-16.933	5.4	-17.01	-4.395	-11.951
145	0.145	-27.759	-10.86	-14.881	-10.159	-3.251	-8.108	0.436	-5.961
146	0.146	-15.948	-12.78	-17.165	-5.908	-7.865	-4.638	-4.221	-10.039
147	0.147	-14.36	-18.775	-21.964	-14.814	-29.521	-5.612	-10.808	-11.985
148	0.148	-10.089	-13.18	-14.572	-15.98	-32.597	-12.392	-15.081	-11.414
149	0.149	-13.764	-11.251	-11.63	-4.178	-12.857	-14.915	-14.328	-12.003
150	0.15	-24.596	-10.682	-9.082	-8.828	-0.095	-12.598	-17.822	-13.361
151	0.151	-17.435	-10.095	-9.823	-10.188	2.199	-13.186	-7.764	-6.007
152	0.152	-8.542	-11.437	-11.73	-19.089	-4.223	-11.272	-12.016	-15.681
153	0.153	-12.057	-15.892	-8.414	-13.096	-10.048	-9.56	-18.406	-14.517
154	0.154	-6.864	-17.642	-11.309	-7.874	-8.325	-9.975	-12.421	-11.041
155	0.155	-19.673	-16.284	-13.813	-16.785	-3.693	-2.661	-11.473	-10.103
156	0.156	-28.438	-9.889	-16.129	-10.787	-16.658	-7.946	-2.598	-7.227
157	0.157	-26.936	-10.662	-19.017	-5.569	-14.924	-7.031	-8.614	-9.771
158	0.158	-19.772	-18.028	-12.992	-10.411	-16.472	-6.31	-9.598	-9.03
159	0.159	-23.456	-15.129	-13.741	-12.933	-9.321	-4.061	-12.525	-16.99
160	0.16	-36.649	-10.871	-11.401	-12.159	-10.519	-14.969	-8.293	-16.037
161	0.161	-31.46	-10.1	-14.878	-11.579	-2.214	-10.406	-10.628	-3.279
162	0.162	-14.064	-9.513	-12.939	-13.518	0.86	-11.837	-12.596	-11.996
163	0.163	-16.421	-15.496	-7.503	-9.452	-2.065	-8.236	-12.058	-7.369
164	0.164	-10.074	-8.146	-4.019	-8.092	-4.576	0.018	-16.171	-8.749
165	0.165	-0.437	-18.991	-12.734	-12.536	-13.491	-11.871	-17.571	-12.441
166	0.166	8.23	-17.644	-6.745	-14.272	-12.34	-10.416	-14.328	-15.934
167	0.167	16.154	-16.49	-11.976	-16.785	-7.151	-14.788	-9.547	-14.988
168	0.168	14.785	-15.329	-12.939	-9.421	-19.943	-13.736	-9.031	-10.172
169	0.169	8.372	-12.233	-17.205	-2.063	-14.728	-12.679	-3.664	-10.961
170	0.17	-9.668	2.46	-17.974	-12.888	-10.09	-7.529	-4.306	-8.659
171	0.171	-37.977	-12.447	-14.491	-5.736	-0.046	-4.7	-7.679	-12.164
172	0.172	-11.698	-18.254	-16.448	-12.122	-11.907	-12.695	-10.652	-14.118
173	0.173	5.301	-16.503	-13.555	-10.95	-0.904	-9.648	-11.095	-12.393
174	0.174	-10.372	-14.951	-13.185	-9.974	-2.26	-14.518	-15.602	-14.925
175	0.175	-41.536	-19.215	-7.776	-10.934	-19.309	-13.767	-6.756	-11.642
176	0.176	-20.842	-15.543	-18.627	-15.188	-7.712	-11.454	-13.201	-13.782
177	0.177	-9.621	-12.062	-13.996	-7.821	-5.592	-14.943	-0.086	-12.632
178	0.178	-12.92	-17.294	-6.853	-12.647	11.837	-13.008	-5.353	-7.61
179	0.179	-22.232	-14.382	-10.559	-11.873	14.158	-6.427	-0.759	-9.557
180	0.18	-19.511	-15.157	-9.43	-6.269	16.263	-12.419	3.442	-18.474
181	0.181	-27.053	-14.382	-10.427	-5.686	-12.807	-14.743	-0.288	-12.095
182	0.182	-20.075	-19.218	-15.277	-11.682	-0.443	-11.267	-13.512	-13.262
183	0.183	7.613	-19.804	-7.344	-13.986	-19.221	-18.615	-25.778	-3.591
184	0.184	-11.17	-16.888	-4.254	-6.054	-50.216	-13.756	-24.304	-12.502
185	0.185	-35.003	-13.395	-13.187	-11.277	-62.679	-5.807	-25.716	-11.351
186	0.186	-38.118	-12.05	-12.058	-10.302	-59.073	-6.76	-13.955	-10.405
187	0.187	-40.848	-5.467	-8.992	-11.086	-42.098	-5.774	-18.642	-9.442
188	0.188	-38.337	-4.497	-11.935	-13.434	-13.894	-18.902	-20.048	-17.381
189	0.189	-17.231	-10.493	-16.226	-11.511	20.128	-24.686	-16.418	-12.167
190	0.19	-8.922	-16.098	-7.337	-12.114	6.53	-8.786	-15.312	-7.36
191	0.191	6.941	-13.381	-8.514	-12.704	-5.917	-10.882	-8.004	-8.15
192	0.192	40.407	-18.228	-1.189	-15.246	12.804	-16.637	-5.156	-7.381
193	0.193	26.834	-20.169	-0.251	-14.891	-11.04	-11.376	-0.953	-9.327
194	0.194	-10.74	-12.427	-12.286	-14.161	-14.186	-15.995	-9.905	-15.348
195	0.195	-35.914	-15.527	-25.481	-11.29	-11.328	-8.78	-11.104	-13.034
196	0.196	-58.752	-10.703	-27.456	-12.489	-14.104	-12.973	-10.17	-14.975
197	0.197	-29.699	2.455	-25.754	-9.049	-1.407	-9.233	-8.671	-14.018
198	0.198	-25.988	0.506	-24.259	-11.217	-3.831	-10.334	-7.749	-15.954
199	0.199	-29.23	2.244	-20.036	-10.858	-6.063	-11.248	-15.735	-17.698
200	0.2	-19.913	-21.555	-16.389	-9.74	11.286	-10.23	-10.547	-16.356
201	0.201	-17.198	-24.838	-15.254	-14.641	18.232	-0.506	-13.471	-14.047
202	0.202	0.573	-9.154	-14.315	-8.129	3.334	5.932	-9.226	-13.664
203	0.203	7.521	-11.866	-1.592	-10.724	1.382	-2.338	-3.636	-7.667
204	0.204	9.649	-19.42	0.102	-8.477	-14.514	2.945	-4.233	5.489
205	0.205	7.675	-21.743	-1.504	-13.385	-20.943	11.901	-0.955	3.556
206	0.206	-4.594	-15.355	-11.63	-10.162	-3.574	5.962	-9.867	-1.669
207	0.207	-22.048	-1.807	-15.345	-9.632	-1.312	5.043	-8.708	-3.221
208	0.208	-15.073	-14.002	-9.387	-10.069	-7.771	9.931	-5.231	-10.382
209	0.209	-12.897	-15.553	-10.383	-12.45	1.835	5.723	-6.199	-16.767
210	0.21	-18.677	-14.201	-7.515	-13.678	-14.062	9.834	-20.909	-10.773
211	0.211	-23.883	-20.59	-11.807	-11.816	-7.715	-0.963	-1.738	-18.127
212	0.212	-12.823	-24.067	-19.196	-16.919	-5.816	-2.474	0.782	-13.278
213	0.213	-2.684	-10.128	-10.346	-16.41	-25.2	-9.599	-1.527	-9.021
214	0.214	-3.786	-8.184	-4.385	-18.219	-17.658	-0.662	-7.897	-17.915
215	0.215	-7.221	-9.917	-3.462	-13.439	-10.717	2.866	-9.821	-16.749
216	0.216	-23.234	-11.47	-8.35	-12.929	-4.359	10.244	-1.088	-11.517
217	0.217	-25.502	-12.83	-16.324	-19.577	-10.171	5.429	0.48	-10.546
218	0.218	-14.808	-16.509	-11.141	-11.72	-11.915	-7.705	-6.646	-13.055
219	0.219	-12.819	-10.507	-17.947	-19.137	-7.274	-25.102	-5.456	-8.985
220	0.22	-11.026	-13.599	-20.509	-4.489	-14.446	-27.399	5.414	-9.548
221	0.221	-18.931	-16.489	-8.372	-10.94	-2.649	-33.76	-4.626	-8.948
222	0.222	-20.298	-15.709	-13.655	-20.675	-1.092	-35.683	-13.502	-12.999
223	0.223	-34.597	-18.048	-9.067	-8.536	-16.969	-40.901	-14.638	-14.339
224	0.224	-24.896	-10.122	-16.294	-13.246	-2.051	-39.344	-13.648	-17.611
225	0.225	-12.685	-13.223	-12.682	-6.152	-3.997	-43.596	-10.712	-14.7
226	0.226	-20.617	-12.266	-18.727	-18.022	-12.704	-39.92	-18.604	-13.522
227	0.227	-19.24	-9.751	-13.559	-16.532	-30.109	-33.921	-19.538	-12.343
228	0.228	-4.877	-20.394	-10.705	-12.314	-27.792	-26.574	-16.595	-12.125
229	0.229	-18.377	-13.236	-1.061	-3.452	-17.141	-23.674	-17.336	-11.325
230	0.23	-2.488	-16.92	-4.77	-16.648	0.28	-10.519	-16.509	-12.076
231	0.231	-4.612	-13.452	-17.973	-11.468	-11.342	-4.721	-6.965	-12.259
232	0.232	-18.155	-14.429	-23.244	-19.445	-17.749	-9.964	-8.079	-8.754
233	0.233	-16.402	-19.287	-21.741	-12.324	-0.313	-14.623	0.276	-3.322
234	0.234	7.449	-18.518	-5.899	-11.199	25.426	-13.296	-15.74	-14.148
235	0.235	-2.594	-11.167	-8.063	-12.382	1.593	-16.991	-18.023	-12.592
236	0.236	-11.872	-14.063	-10.044	-5.053	-14.105	-13.536	-20.11	-19.733
237	0.237	-37.427	-14.833	-8.351	1.7	-11.394	-16.655	-10.376	-16.035
238	0.238	-34.185	-17.142	-13.046	-2.574	-3.805	-1.98	-8.577	-7.696
239	0.239	-18.537	-12.298	-23.155	-0.261	3.223	-8.411	-6.968	6.255
240	0.24	-15.848	-16.942	-19.524	-11.119	1.187	-6.51	-11.159	-7.264
241	0.241	-3.063	-8.042	-8.725	-6.486	-8.425	-11.776	-2.201	-15.951
242	0.242	-5.35	-6.883	-10.107	-5.153	-17.102	-3.885	-3.297	-8.002
243	0.243	-3.145	-8.045	-11.283	-4.004	-9.112	0.324	-10.588	-3.728
244	0.244	-16.638	-4.952	-10.14	-10.005	-10.426	-16.76	-15.36	-12.619
245	0.245	-28.812	-2.046	-11.131	-2.641	-1.478	-14.493	-14.522	-11.448
246	0.246	-33.427	-15.207	-12.125	0.275	-0.26	-8.148	-5.568	-10.469
247	0.247	-34.778	-9.395	-4.201	-12.871	5.029	-6.263	-11.52	-19.361
248	0.248	-35.928	-14.604	-13.89	-22.525	6.062	-4.569	-8.364	-15.865
249	0.249	-17.91	-19.238	-15.065	-3.15	-7.03	-3.08	-15.09	-6.174
250	0.25	-5.105	-20.587	-16.23	4.419	-35.993	1.124	-24.724	-7.32
251	0.251	29.965	-19.44	-15.256	2.132	-48.29	-2.608	-18.284	-10.79
252	0.252	14.884	-11.138	-0.544	0.037	-29.414	-1.499	-9.915	-18.124
253	0.253	-7.92	-12.118	-2.678	-1.855	-19.259	-6.77	-15.1	-13.271
254	0.254	21.166	-16.962	-0.725	-7.037	-3.499	-3.928	-10.219	-14.029
255	0.255	32.434	-16.204	-2.451	-18.023	4.881	-6.5	-7.664	-11.675
256	0.256	-12.251	-10.601	-23.146	-25.157	2.387	-2.484	-6.843	-6.815
257	0.257	-42.642	-10.019	-20.444	-21.44	14.025	-6.034	-7.395	-11.443
258	0.258	-59.127	-16.015	-22.964	-17.917	7.679	-6.679	-10.653	-13.177
259	0.259	-34.005	-11.953	-15.991	-12.65	-21.308	-6.157	-8.88	-11.821
260	0.26	-29.581	-10.022	-13.865	-7.767	-8.871	-9.707	-13.693	-13.178
261	0.261	-25.525	-17.372	-15.791	-10.226	-5.154	-5.327	-6.316	-12.782
262	0.262	-44.3	-16.413	0.097	-12.495	-8.394	-6.004	-13.058	-9.109
263	0.263	-27.27	-22.423	-10.54	-13.021	-30.23	-5.716	-12.252	-13.556
264	0.264	-11.603	-15.063	-4.707	-20.321	-10.468	-11.22	-6.614	-11.802
265	0.265	-8.901	-12.152	-9.902	-11.368	-12.942	-6.452	-14.528	-14.315
266	0.266	-11.421	-9.626	-14.512	-14.789	-24.472	-7.109	-4.839	-12.954
267	0.267	-9.118	-11.941	-15.836	-7.366	-17.995	-13.763	-11.212	-12.557
268	0.268	-19.767	-13.871	-22.204	-14.078	-19.85	-9.575	-5.208	-8.094
269	0.269	-25.557	-13.29	-11.339	-11.491	-3.923	-13.71	-4.246	-16.987
270	0.27	-20.334	-11.535	-4.153	-15.494	-1.744	-11.856	0.587	-15.813
271	0.271	-2.928	-18.495	-0.458	-14.834	-7.514	-3.218	-5.403	-12.319
272	0.272	-9.918	-3.776	-3.908	-20.762	-2.238	-9.282	-6.173	-13.276
273	0.273	-3.55	-10.151	3.475	-8.507	-13.206	-10.299	-4.242	-12.303
274	0.274	-13.274	-12.084	-1.333	-6.69	8.512	-13.248	-14.314	-6.298
275	0.275	-18.556	-10.354	-14.479	-8.172	-13.307	-9.012	-12.962	-10.362
276	0.276	-13.952	-15.01	-12.523	-15.258	-10.565	-9.81	-9.291	-12.288
277	0.277	-21.176	-13.658	-14.242	-21.58	7.252	-10.398	-5.822	-15.57
278	0.278	-24.898	-14.814	-22.142	-20.354	4.933	-13.678	-4.868	-12.654
279	0.279	-6.926	-8.819	-23.451	-19.318	2.831	-9.588	-19.577	-11.29
280	0.28	5.809	-3.586	-11.587	-4.533	8.687	-15.36	-21.708	-6.824
281	0.281	-1.18	-10.358	-9.99	-6.599	-7.125	-9.697	-12.036	-10.876
282	0.282	-3.321	-6.084	-14.216	-12.343	-26.247	-13.125	-10.289	-5.053
283	0.283	-16.881	-18.257	-20.557	-14.02	-18.655	-8.433	-24.609	0.575
284	0.284	-11.671	-16.515	-12.189	-15.5	-6.995	-14.965	-11.047	-5.993
285	0.285	-19.594	-21.172	-9.031	-14.091	-9.062	-3.494	-9.311	-15.667
286	0.286	-0.823	-16.907	-6.073	-12.88	-10.982	-14.47	-10.864	-14.492
287	0.287	27.418	-20.579	-3.51	-13.974	-19.663	-7.247	-12.228	-11
288	0.288	8.61	-14.572	-10.809	-17.003	-8.603	-10.859	-13.394	-16.211
289	0.289	11.871	-15.527	-11.732	-2.244	-12.828	-21.621	-12.227	-19.091
290	0.29	-16.404	-16.482	-10.92	-8.576	-3.879	-5.681	-2.549	-9.39
291	0.291	-27.657	-13.96	-19.787	1.151	9.316	-7.741	-6.23	-5.712
292	0.292	-44.697	-18.019	-23.219	-7.507	-2.872	-9.613	-5.071	-9.2
293	0.293	-41.596	-14.542	-17.944	-12.12	-10.794	-4.313	-8.164	-8.222
294	0.294	-38.897	-13.958	-20.792	-16.349	-15.032	-8.892	-14.95	-11.125
295	0.295	-56.728	-12.199	-21.52	-12.661	-18.692	-15.986	-5.288	-10.344
296	0.296	-35.674	-15.67	-27.084	-11.487	-22.155	-12.248	-4.137	-11.109
297	0.297	-10.145	-15.284	-16.204	-12.429	-12.45	-13.345	-14.968	-11.686
298	0.298	-13.434	-14.894	-8.217	-11.456	-16.122	-5.925	-4.907	-13.622
299	0.299	-22.726	-12.958	-9.532	-7.195	-14.953	-12.632	-8.577	-14.197
300	0.3	-20.019	-14.125	-13.17	-16.079	-20.154	-11.797	-14.574	-10.697
301	0.301	3.213	-9.293	-7.134	-14.903	-29.078	-9.405	-11.484	-13.97
302	0.302	-6.049	-4.46	0.26	-13.93	-27.937	-12.832	-4.711	-8.156
303	0.303	-25.783	-13.161	-10.528	-12.957	-20.568	-9.493	-5.473	-7.376
304	0.304	-18.237	-9.654	-9.129	-10.439	-7.75	-12.347	-7.796	-13.949
305	0.305	-6.629	-14.877	-10.239	1.758	18.619	-14.816	-14.375	-11.419
306	0.306	-0.22	-17.773	-1.874	-6.967	22.334	-7.412	-8.378	-13.727
307	0.307	5.556	-9.819	-7.072	-5.434	5.307	-12.584	-12.443	-8.867
308	0.308	7.252	-15.03	-9.951	-6.794	-3.979	-15.443	-10.501	-10.792
309	0.309	-3.828	-14.072	-3.917	-10.471	-6.689	-12.894	-8.566	-12.527
310	0.31	-25.527	-18.337	-12.777	-18.788	-9.239	-7.244	-17.466	-15.036
311	0.311	-28.624	-10.963	-21.062	-11.42	-11.559	3.625	-11.08	-9.608
312	0.312	-20.279	-10.007	-13.666	-14.315	3.354	2.114	-12.232	-11.538
313	0.313	-7.489	-12.524	-20.387	-10.066	-2.446	-13.72	-11.274	-14.814
314	0.314	-14.423	-14.843	-16.094	-6.019	-11.165	-15.819	-14.186	-11.898
315	0.315	-20.767	-16.768	-18.369	-12.597	-34.978	-6.118	-9.939	-13.239
316	0.316	-18.804	-16.165	-16.398	-15.121	-31.684	-4.349	-5.887	-10.914
317	0.317	-27.489	-14.389	-10.371	-11.073	-22.403	-12.254	-2.411	-12.071
318	0.318	-32.114	-13.02	-11.119	-13.005	-2.67	-16.485	-2.997	-10.904
319	0.319	-13.312	-17.461	-13.032	-8.366	4.864	-12.777	-5.892	-12.049
320	0.32	-5.739	-14.55	-5.647	-13.78	7.191	-13.909	-13.825	-10.492
321	0.321	-3.375	-18.01	-8.52	-11.838	0.822	-12.918	-17.303	-11.255
322	0.322	-9.7	-15.665	-9.269	-11.244	-12.708	-15.807	-16.337	-9.895
323	0.323	3.897	-9.056	-6.922	-11.823	-7.467	-9.799	-11.511	-10.463
324	0.324	16.134	5.666	1.03	-9.309	-2.82	-17.139	-14.038	-7.944
325	0.325	5.135	-0.7	-4.174	-12.589	4.361	-6.292	-8.449	-12.774
326	0.326	12.303	-10.363	-9.009	-12.97	10.738	-7.63	-6.536	-10.834
327	0.327	-7.225	-15.576	-15.003	-11.81	2.411	-8.771	-7.133	-12.752
328	0.328	-15.52	-14.014	-19.053	-11.424	-13.627	-9.908	-13.724	-9.829
329	0.329	-18.011	-18.263	-22.532	-13.548	-20.584	-8.919	-11.218	-14.654
330	0.33	-20.305	-14.574	-16.517	-13.344	-14.19	-9.86	-7.178	-11.369
331	0.331	-30.922	-22.885	-10.89	-9.058	-8.356	-9.079	-9.138	-15.426
332	0.332	-36.692	-23.863	-21.712	-17.941	-17.074	-6.749	-7.218	-11.939
333	0.333	-27.941	-9.142	-17.043	-14.253	-9.152	-8.672	-14.964	-6.511
334	0.334	-32.556	1.501	-15.672	-3.405	-7.831	-10.593	-9.767	-8.434
335	0.335	-28.263	-12.039	-11.969	-4.749	3.932	-12.329	-10.737	-15.786
336	0.336	-21.862	-13.767	-8.461	-16.538	-19.905	-12.704	-6.485	-14.826
337	0.337	-18.355	-15.312	-13.669	-14.967	-16.642	-15.021	-4.158	-14.054
338	0.338	-15.213	-19.561	-8.812	-7.79	-13.572	-12.112	-12.085	-14.827
339	0.339	-8.406	-15.866	-9.581	-14.161	-21.898	-12.497	-8.99	-8.256
340	0.34	-0.448	-12.366	-3.96	-20.132	-14.348	-9.792	-8.021	-2.261
341	0.341	-10.123	-7.134	-10.533	-17.013	1.914	-9.004	-5.496	-6.316
342	0.342	-24.462	-0.348	-11.311	-2.278	-12.974	-13.43	-12.839	-12.881
343	0.343	-10.972	-13.525	-16.941	-4.387	-11.04	-4.713	-6.065	-3.209
344	0.344	-9.296	-23.195	-9.009	1.433	-9.328	-17.86	-8.58	-17.525
345	0.345	-4.7	-17.974	-12.11	-0.294	-7.814	-9.141	-10.907	-15.589
346	0.346	-23.498	-16.436	-9.222	-14.604	-14.998	-7.594	-17.487	-10.36
347	0.347	-31.059	-15.102	-13.488	-8.768	4.517	-8.971	-13.236	-11.904
348	0.348	-19.417	-16.28	-11.166	-13.995	-3.815	-10.152	-17.319	-13.251
349	0.349	-4.483	-12.805	-11.734	-12.448	-27.045	-6.689	-16.754	-14.412
350	0.35	-6.426	-11.847	-9.794	-8.188	-5.168	-14.079	-12.123	-15.579
351	0.351	-4.689	-10.89	-12.707	-7.009	-7.886	-7.355	-10.397	-10.375
352	0.352	-9.328	-15.154	-12.326	-12.995	-15.475	-4.893	-12.936	-13.318
353	0.353	-22.297	-27.349	-11.934	-13.957	-27.14	-10.572	-5.615	-9.099
354	0.354	-2.949	-11.499	-18.522	-20.721	-16.539	-8.707	-4.675	-14.736
355	0.355	-26.127	-13.642	-15.639	-9.301	-3.022	-14.784	-1.8	-12.826
356	0.356	-16.811	-19.474	-16.427	-13.939	16.326	-15.643	-6.102	-14.782
357	0.357	-19.525	-14.279	-9.091	-15.304	13.784	-10.881	-13.496	-9.397
358	0.358	-17.015	0.023	-18.021	-14.162	2.129	-4.963	-10.639	-7.501
359	0.359	-10.101	-1.944	-16.877	-13.01	4.207	-10.665	-11.455	-6.967
360	0.36	-20.802	-24.804	-9.568	-16.118	-17.121	-8.811	-12.287	-11.077
361	0.361	-30.548	-2.962	-16.397	-13.23	-19.881	-12.171	-14.267	-7.641
362	0.362	-28.86	-11.304	-13.944	-1.822	-17.445	-12.82	-4.245	-13.096
363	0.363	-20.919	-18.874	-9.927	2.812	-15.194	-9.409	-5.645	-15.057
364	0.364	-13.749	-16.567	-16.558	-18.875	-0.381	-9.885	-2.005	-13.159
365	0.365	-1.953	-22.97	-12.344	-3.207	-13.997	-10.374	-8.04	-6.608
366	0.366	-3.494	-28.795	-10.074	-0.518	-8.851	-14.138	-7.095	-7.412
367	0.367	-2.177	-12.958	-9.543	-13.322	-4.261	-16.542	-13.896	-9.76
368	0.368	-19.278	-10.856	-11.535	-11.04	-0.058	-15.468	-19.926	-14.626
369	0.369	-17.029	-8.948	-9.854	-17.461	-6.475	-15.956	-14.341	-15.232
370	0.37	-23.462	-21.178	-7.406	-19.426	-17.329	-10.25	-14.967	-14.686
371	0.371	-25.416	-22.755	-5.134	-21.183	-21.602	1.834	-14.443	-6.774
372	0.372	-20.204	-15.625	-11.763	-13.274	-15.249	-3.495	-6.767	-15.125
373	0.373	-12.293	-9.259	-5.038	-0.324	-11.821	-11.524	-7.802	-5.472
374	0.374	-10.955	-17.595	-16.524	-12.534	-12.812	-10.252	-6.894	-9.179
375	0.375	3.343	-10.248	-11.943	-11.004	-6.071	-14.021	-6.172	-10.365
376	0.376	-6.371	-13.169	-13.38	-9.67	-8.631	-17.587	-8.536	-22.203
377	0.377	-18.61	-12.42	-19.862	-13.37	-20.852	-20.772	-12.055	-23.785
378	0.378	-17.123	-10.131	-16.467	-14.555	-12.196	-19.893	-12.677	-13.756
379	0.379	-7.109	-9.585	-21.787	-15.55	-13.825	-19.198	-10.965	0.531
380	0.38	-3.481	-7.683	-11.059	-18.476	-26.85	-7.062	-9.639	-9.177
381	0.381	-21.555	1.191	-12.509	-12.498	-7.548	-5.356	-9.287	-10.951
382	0.382	-29.2	-18.385	-21.511	-10.205	-15.134	-13.312	-15.895	-12.536
383	0.383	-26.968	-15.702	-18.143	-10.816	10.553	-11.967	-5.09	-13.926
384	0.384	-24.894	-18.23	-17.27	-11.415	20.576	-10.805	-15.192	-12.789
385	0.385	-11.401	-25.204	-14.44	-14.347	4.866	-9.631	-11.546	-11.654
386	0.386	-7.952	-9.929	-8.519	-16.908	-3.467	-12.709	-19.902	-14.779
387	0.387	-13.208	-16.331	-10.921	-11.525	-11.043	-9.765	-20.905	-13.827
388	0.388	-24.266	-18.286	-7.52	-12.134	-18.039	-10.489	-12.04	-9.591
389	0.389	-17.134	-16.569	-13.401	-11.959	-24.468	-12.756	-13.234	-13.681
390	0.39	-20.85	-8.646	-11.546	-13.931	-17.53	-15.403	-12.29	-17.178
391	0.391	-10.034	-12.899	-9.885	-11.087	-15.626	-26.167	-17.144	-19.122
392	0.392	11.616	6.666	-2.037	-13.642	-13.905	-11.762	-8.652	-6.946
393	0.393	20.873	-13.049	-10.439	-12.311	3.49	-13.613	-11.196	-14.709
394	0.394	6.727	-5.487	-11.49	-14.465	1.148	-15.258	-11.994	-13.754
395	0.395	-21.55	-3.154	-4.788	-8.486	-9.504	-10.521	-8.539	-14.749
396	0.396	-10.342	-1.017	-12.796	-21.671	-3.709	8.349	-3.92	-15.545
397	0.397	-27.399	-6.84	-11.904	3.453	-12.415	0.915	-4.528	-17.875
398	0.398	-30.529	-15.558	-18.744	0.13	-17.027	3.339	-1.06	-11.305
399	0.399	-4.999	-14.01	-14.549	-3.005	-24.188	5.568	-8.43	-7.057
400	0.4	-8.28	-15.366	-7.256	-22.773	-9.897	11.484	-11.541	5.129
401	0.401	-5.166	-16.526	-10.215	-15.249	11.399	9.847	-2.645	13.826
402	0.402	-13.482	-17.673	-18.206	-8.307	19.73	11.506	5.676	9.165
403	0.403	-26.26	-12.432	-17.3	-10.465	12.186	10.265	-4.001	-6.721
404	0.404	-56.661	-15.331	-8.446	-4.683	5.203	6.701	-7.674	-13.104
405	0.405	-27.642	-11.055	-16.818	-2.978	-5.444	5.655	-1.672	-15.041
406	0.406	-1.334	-10.251	-9.511	-1.457	4.239	-1.588	-2.63	-6.327
407	0.407	-4.619	-15.061	-10.518	2.784	-4.46	-4.394	-3.599	-1.681
408	0.408	23.64	-10.39	-21.968	-11.548	-9.094	-3.511	-7.866	-0.321
409	0.409	4.876	-16.948	1.799	-13.487	-22.061	-10.756	4.325	-6.699
410	0.41	-5.178	-16.184	-1.522	-15.228	-13.329	-17.427	-15.025	-7.856
411	0.411	-20.87	-16.95	-4.649	-13.694	7.393	-13.074	-12.513	-15.203
412	0.412	-57.852	-14.978	-13.011	-15.072	4.677	-13.755	-10.179	-24.103
413	0.413	-42.756	-22.307	-15.548	-11.397	7.197	-14.237	-16.535	-15.783
414	0.414	-29.177	-21.323	-17.882	-12.554	-18.523	-4.083	-18.44	-18.873
415	0.415	-41.525	-18.792	-11.498	-9.473	-21.767	-11.165	-23.63	-17.9
416	0.416	0.105	-6.584	-13.438	-2.692	-31.002	-14.762	-15.673	-18.67
417	0.417	16.579	-11.789	-4.727	3.319	-16.828	-15.855	-11.397	-16.34
418	0.418	11.573	-10.185	-6.262	-5.581	-19.325	-6.108	-15.064	-16.916
419	0.419	-1.917	-5.895	-4.894	-9.06	-26.278	-4.88	-4.222	-9.559
420	0.42	-22.573	-12.238	-16.671	-25.123	-24.127	1.182	-2.855	-18.459
421	0.421	-26.226	-13.375	-21.288	-13.504	-14.448	-3.979	0.83	-12.454
422	0.422	-22.905	-18.566	-22.61	-19.877	-5.744	-12.818	2.014	-15.539
423	0.423	-19.784	-17.571	-5.557	-17.918	-26.418	-16.248	-3.175	-10.704
424	0.424	-11.437	-15.033	-7.838	-16.147	-12.227	-10.987	-12.056	-13.21
425	0.425	-13.944	-14.232	-1.432	-14.578	0.574	-9.989	-15.523	-10.878
426	0.426	-6.948	-16.137	0.528	-13.201	-11.037	-5.703	-18.6	-7.383
427	0.427	-13.33	-11.477	-11.63	-12.022	-0.399	-6.474	-13.743	-9.313
428	0.428	-26.874	-9.714	-10.041	-8.518	9.288	-14.419	-25.142	-7.568
429	0.429	-25.108	-13.172	0.074	-13.719	-13.496	-28.372	-20.469	-13.366
430	0.43	-1.267	-12.756	-8.777	-14.663	-10.345	-38.058	-10.35	-9.282
431	0.431	8.83	-15.634	-2.722	-4.963	-12.99	-39.818	-16.689	-8.689
432	0.432	-0.437	-15.22	0.43	-11.32	-5.361	-38.286	-10.658	-6.752
433	0.433	-20.182	-14.053	-14.226	-17.281	-7.648	-36.962	-9.656	-13.325
434	0.434	-17.686	-12.497	-29.074	-1.183	-9.732	-38.154	-10.59	-12.546
435	0.435	-24.66	-16.948	-19.34	5.821	-19.338	-32.191	-8.045	-14.856
436	0.436	-18.241	-15.021	-14.041	-13.306	-17.561	-39.589	-3.951	-21.425
437	0.437	-16.274	-10.952	-15.5	-15.795	-9.599	-34.808	-3.345	-13.484
438	0.438	-11.001	-8.451	-16.774	-18.087	6.284	-25.191	-12.032	-8.25
439	0.439	0.071	-15.802	-13.006	-7.407	-8.632	-21.581	-15.485	-13.074
440	0.44	-12.862	-23.14	-9.44	6.176	1.039	-20.484	-18.544	-13.835
441	0.441	-18.053	-27.957	-10.318	-9.662	2.819	-19.588	-9.609	-9.764
442	0.442	-19.554	-25.408	-15.06	-11.755	-8.161	-14.837	-8.409	-10.331
443	0.443	-18.141	-23.024	-14.184	-13.654	-6.758	-12.392	-7.406	-10.899
444	0.444	-14.405	-21.066	-16.419	-15.36	-13.076	-11.698	-4.484	-9.144
445	0.445	-15.528	-10.996	-14.402	-13.779	-7.035	-3.854	-8.718	-9.521
446	0.446	-18.592	10.672	-9.685	-15.093	-20.991	-11.302	-9.474	-15.897
447	0.447	-13.702	1.377	-17.354	-11.387	-26.822	1.392	-12.924	-13.37
448	0.448	-16.199	-6.949	-16.317	-10.182	-3.998	3.046	-12.305	-12.58
449	0.449	-23.584	-4.439	-15.288	-15.374	5.289	-1.685	-9.368	-14.501
450	0.45	-30.354	-6.766	-14.454	-14.376	-8.872	-0.419	-10.702	-8.483
451	0.451	-17.21	-17.421	-13.613	-11.849	-11.38	0.649	-12.031	-1.109
452	0.452	-11.411	-19.364	-6.976	-11.059	-9.001	-0.609	-11.619	-3.986
453	0.453	-9.672	-14.149	-14.855	-14.523	1.729	-3.814	-8.87	-17.13
454	0.454	-1.767	-12.594	-13.821	-5.792	-0.132	-2.96	-6.917	-15.196
455	0.455	-17.676	-22.628	-10.839	-4.61	1.662	-3.857	-11.749	-16.948
456	0.456	-19.809	-21.415	-13.291	-16.4	6.319	8.209	-5.171	-12.311
457	0.457	-17.845	-13.074	-10.903	-17.925	-3.767	-0.633	-4.388	-10.954
458	0.458	-16.069	-1.247	-10.247	-19.27	-7.493	0.775	-8.449	-12.108
459	0.459	-11.353	16.193	-10.776	-18.103	-25.522	-0.72	-10.361	-8.615
460	0.46	1.665	-18.873	-2.96	-4.937	-28.068	2.82	-4.334	-13.844
461	0.461	-3.542	-24.02	0.209	3.774	-6.982	-0.795	-16.535	-7.074
462	0.462	-14.593	-19.686	-12.501	-7.246	-9.671	-8.284	-21.758	-7.858
463	0.463	-30.523	-15.704	-14.203	-11.488	-17.21	-1.647	-20.212	-15.227
464	0.464	-24.152	-12.072	-22.102	-10.308	-24.183	2.482	-18.859	-10.39
465	0.465	-2.843	-15.37	-11.999	-16.293	-34.843	-3.225	-9.958	-6.136
466	0.466	-11.129	-18.504	-13.104	-17.246	-17.446	-1.366	-6.48	-10.199
467	0.467	-13.561	-32.632	-19.046	-16.265	8.282	-8.759	-3.382	-9.617
468	0.468	-48.498	-9.443	-15.892	-13.735	11.587	-7.849	-2.413	-11.554
469	0.469	-33.341	-18.745	-22.621	-11.42	-4.082	-8.675	-3.198	-10.977
470	0.47	-10.493	-10.393	-16.588	-14.915	4.254	-9.489	-0.865	-11.356
471	0.471	-14.575	-17.878	-15.791	-16.869	6.796	-6.037	-11.685	-10.002
472	0.472	-3.381	-6.217	-9.193	-15.136	-18.895	-10.708	-16.312	-5.93
473	0.473	-0.143	0.266	-17.096	-9.345	-35.881	-7.82	-3.332	-9.406
474	0.474	9.066	-13.184	-5.259	-11.683	-1.438	-7.459	-1.586	-13.854
475	0.475	-5.106	-11.394	-3.692	-9.757	21.375	-13.868	-6.238	-15.593
476	0.476	2.432	-3.517	-10.826	-5.121	17.316	-0.732	-7.594	-15.968
477	0.477	-9.175	-10.747	-17.182	-9.189	-9.012	1.178	-11.282	-12.664
478	0.478	-24.07	-14.499	-18.32	-11.709	-32.826	2.877	-17.285	-6.852
479	0.479	-26.008	-18.042	-15.199	-10.353	-29.752	-11.467	-33.348	-9.157
480	0.48	-20.788	-15.031	-8.396	-10.747	-38.081	-1.791	-21.725	-12.623
481	0.481	-22.358	-14.096	-7.598	-8.822	-30.528	-10.495	-6.809	-5.248
482	0.482	-3.615	-11.552	-9.907	-14.623	4.513	-12.049	-12.612	-11.999
483	0.483	9.129	-12.339	-5.051	-10.564	9.586	-16.278	-3.888	-11.201
484	0.484	-2.478	-8.857	-6.977	-12.507	-13.198	-15.041	-8.509	-15.253
485	0.485	-25.897	-6.951	-15.87	-10.555	-0.755	-13.797	-7.133	-13.303
486	0.486	-22.782	-8.797	-22.246	-6.473	-4.401	-10.607	-8.281	-11.358
487	0.487	-36.854	-0.975	-13.894	-6.1	-1.099	-11.448	-4.8	-11.928
488	0.488	-34.28	-18.995	-19.095	-11.538	14.598	-12.044	-5.761	-13.268
489	0.489	-17.964	-26.571	-14.238	-10.965	0.505	-19.191	-12.536	-14.606
490	0.49	-20.058	-24.295	-16.737	-9.028	-27.73	-18.028	-8.285	-11.688
491	0.491	-22	-34.977	-19.044	-10.755	-31.389	-13.568	-15.643	-16.124
492	0.492	-16.758	-40.828	-17.1	-13.274	-21.294	-17.46	-6.742	-7.197
493	0.493	-18.357	-21.524	-11.099	-11.931	-24.384	-13.819	1.594	-13.559
494	0.494	-17.135	-3.756	-7.049	-10.794	-4.669	-8.975	-5.73	-10.061
495	0.495	-31.556	3.253	2.41	-13.521	33.826	-7.037	-0.883	-11.008
496	0.496	-33.521	-3.114	-6.496	-12.367	28.386	-11.733	-14.045	-11.963
497	0.497	-14.162	-12.721	-5.319	-7.532	3.201	-14.929	-19.837	-16.21
498	0.498	24.36	-17.933	-4.324	-6.949	-10.356	-18.873	-14.601	-8.842
499	0.499	7.896	-16.403	-1.405	-10.223	10.396	-18.321	-9.946	-11.725
500	0.5	12.919	-12.106	-5.645	-9.637	-15.894	-14.849	-17.113	-7.444
501	0.501	-0.627	-15.762	-3.296	-7.111	-39.676	-15.86	-10.73	-11.48
502	0.502	-12.985	-12.313	-9.852	-7.502	-55.345	-9.737	-19.051	-12.037
503	0.503	-1.74	-22.01	-17.757	-13.316	-47.006	-10.404	-9.367	-12.601
504	0.504	-11.811	-39.028	-20.845	-9.262	-29.182	-7.962	-5.689	-9.691
505	0.505	-14.887	-45.981	-14.067	-7.322	-3.43	-8.402	2.632	-12.197
506	0.506	-23.206	-14.033	-11.541	-16.033	27.529	-8.847	-11.305	-13.545
507	0.507	-30.781	-18.446	-20.435	-5.201	31.589	-3.287	-9.369	-14.69
508	0.508	-42.428	-14.349	-9.597	-15.261	5.276	-2.588	-28.721	-16.613
509	0.509	-40.298	27.286	-13.848	-16.425	-4.793	-8.495	-21.173	-10.791
510	0.51	-18.998	77.255	-17.522	-12.945	-14.053	-12.482	-4.909	-11.554
511	0.511	0.782	57.328	-14.029	-18.157	-22.296	-1.578	-11.283	-10.966
512	0.512	8.337	14.748	-4.355	-21.044	-14.659	3.125	-5.481	-10.372
513	0.513	-12.782	-23.96	-5.534	-18.526	-2.974	-1.078	-10.729	-12.103
514	0.514	-26.94	-49.116	-11.559	-14.46	-13.599	-18.043	-9.199	-10.742
515	0.515	-39.746	-17.173	-21.264	-12.526	-7.79	-29.582	-7.848	-11.127
516	0.516	-42.128	-37.845	-22.451	-7.882	-16.526	-48.681	-6.683	-10.736
517	0.517	-35.877	-11.464	-16.482	-8.471	-21.175	-20.345	-3.182	-4.741
518	0.518	-18.55	-28.435	-9.176	-0.538	-11.076	-9.056	2.069	-3.971
519	0.519	7.15	-56.607	-4.37	-4.024	-17.409	-12.289	-10.691	-8.039
520	0.52	10.469	-75.305	-6.891	-9.247	-18.563	-9.152	-15.909	-8.619
521	0.521	13.624	-51.45	-7.653	-8.278	-23.762	-11.858	-14.351	-10.55
522	0.522	27.813	-79.688	-18.466	-7.504	-10.953	-19.389	-13.006	-11.122
523	0.523	40.626	-60.93	-7.43	-5.18	15.336	-3.089	-9.339	-5.301
524	0.524	5.651	-9.476	-3.179	-10.009	34.078	3.311	-8.169	-7.606
525	0.525	-29.514	71.932	-9.566	-9.431	10.288	9.055	-13.389	-14.176
526	0.526	-33.911	60.983	-15.566	-12.336	7.225	14.181	-6.617	-13.406
527	0.527	-37.952	50.995	-20.782	-11.955	9.905	25.124	-7.385	-9.349
528	0.528	-34.305	24.173	-19.823	-14.275	17.392	3.38	-16.289	-17.284
529	0.529	-24.279	32.089	-17.317	-11.356	-17.731	-18.548	-17.462	-20.382
530	0.53	3.965	-19.822	-19.639	-9.413	-22.854	-15.897	-10.123	-17.484
531	0.531	7.659	-66.777	-8.792	-15.217	-27.373	1.864	-5.279	-18.267
532	0.532	-9.401	-24.223	-13.432	-12.879	-39.783	-14.472	-11.261	-15.951
533	0.533	-50.253	-29.745	-17.697	-13.464	-43.454	-37.968	-16.855	-11.126
534	0.534	-33.769	-4.671	-24.086	-22.181	-40.15	-28.777	-13.354	-11.719
535	0.535	-48.833	45.657	-13.249	-18.712	-18.275	-20.56	-5.979	-8.819
536	0.536	-62.329	39.098	-23.317	-6.912	1.485	-38.438	6.811	-12.292
537	0.537	-49.863	-40.249	-16.94	-5.366	-1.029	-59.543	-5.361	-8.991
538	0.538	-38.599	-29.405	-10.94	-15.424	-3.344	-56.869	-6.893	-7.824
539	0.539	-7.642	-19.568	-7.863	-14.269	-5.44	-28.663	-5.526	-10.536
540	0.54	13.042	-28.512	-4.984	-15.433	0.378	-25.043	-9.191	-10.927
541	0.541	-13.28	-20.447	-2.502	-14.485	-11.832	5.838	-5.698	-15.187
542	0.542	38.209	-13.065	-3.302	-7.728	-0.843	18.135	-17.493	-14.615
543	0.543	89.863	-19.529	7.504	0.183	20.753	-16.029	-28.51	-7.653
544	0.544	42.96	-74.329	9.021	-7.188	5.001	-11.726	-6.826	-12.512
545	0.545	-24.247	-37.229	-9.778	-13.99	7.668	33.984	-3.734	-6.518
546	0.546	-50.961	-57.035	-22.57	-16.557	0.124	52.027	-17.87	-10.605
547	0.547	-42.804	-14.374	-34.206	-15.819	-16.141	24.21	-15.381	-11.204
548	0.548	-20.675	2.094	-19.331	-23.786	-39.599	-21.449	-13.095	-14.519
549	0.549	-27.155	-43.377	-17.413	-16.47	-17.795	-39.779	1.785	-17.43
550	0.55	-33.073	-25.18	-22.654	-15.554	-20.559	-12.216	-4.047	-16.095
551	0.551	-38.437	13.529	-18.036	-2.448	-7.863	2.727	-9.301	-8.762
552	0.552	-23.345	-1.582	-16.715	-0.565	-14.928	7.014	-13.976	-7.84
553	0.553	-0.548	-24.397	-4.961	-2.361	-8.652	-13.877	-6.845	-10.784
554	0.554	-21.272	-20.23	-3.473	-10.35	-6.81	-32.829	-5.713	-10.048
555	0.555	-17.588	-23.834	-7.786	-6.133	5.307	-29.648	-9.235	-9.312
556	0.556	6.242	-33.92	-9.001	-12.575	0.575	-26.575	-8.31	-12.818
557	0.557	9.362	-18.381	-3.061	-18.647	-18.254	-18.277	-9.325	-9.541
558	0.558	-21.799	-4.389	-10.477	-11.361	-10.723	-0.566	-13.629	-13.63
559	0.559	-25.892	-6.93	-9.57	-8.53	-45.784	1.702	-19.301	-7.856
560	0.56	-37.159	-9.27	-12.143	-12.87	-71	3.794	-17.427	-10.206
561	0.561	-13.403	-2.869	-3.311	-12.173	-48.19	-2.069	-11.472	-10.828
562	0.562	2.204	-0.979	-4.539	-10.322	-27.507	-10.848	0.677	-11.443
563	0.563	-6.164	-2.811	-1.497	-13.706	14.094	-18.841	-1.102	-13.213
564	0.564	1.384	-7.652	-6.386	-10.883	19.511	-26.005	-12.158	-6.276
565	0.565	31.732	-29.569	-3.917	-14.443	34.59	-22.291	-10.83	-7.269
566	0.566	69.244	-45.399	-3.203	-7.172	21.032	-37.901	-19.761	-6.517
567	0.567	13.65	-42.793	3.31	-12.474	0.293	-27.212	-23.273	-8.868
568	0.568	-53.12	-35.249	-9.912	-9.656	-18.503	-21.303	-11.502	-10.829
569	0.569	-79.797	-28.23	-35.123	-12.255	5.276	-8.969	-9.986	-15.497
570	0.57	-71.619	-0.503	-38.463	-13.117	-10.423	14.93	-11.38	-17.271
571	0.571	-64.242	18.321	-41.605	-13.786	-18.779	-1.986	-5.039	-19.816
572	0.572	-30.761	42.208	-16.114	-11.952	14.661	-30.036	-8.569	-21.204
573	0.573	-36.756	39.166	-12.891	-14.957	1.093	-3.564	-13.844	-24.144
574	0.574	-31.324	47.53	-9.85	-8.078	-11.301	48.025	-10.998	-18.185
575	0.575	-36.353	65.373	-12.615	-9.152	-14.995	55.441	-10.29	-6.807
576	0.576	-4.467	53.767	-25.441	-5.001	22.715	35.512	-17.705	-5.304
577	0.577	24.511	26	-13.906	-17.294	17.699	5.155	-12.899	-9.595
578	0.578	13.223	82.622	-11.85	-29.597	22.183	-11.291	-6.932	-5.945
579	0.579	-10.658	74.47	-17.734	-18.683	18.106	-26.434	-12.577	-7.146
580	0.58	-26.393	-36.558	-19.55	-14.54	-8.282	-31.025	-16.107	-8.145
581	0.581	12.491	-108.892	-14.959	-23.551	-32.153	-10.4	-12.854	-7.205
582	0.582	9.782	-29.346	-7.841	-10.496	-29.092	-14.004	-16.948	-8.004
583	0.583	-28.773	-43.556	-11.542	-5.357	-31.841	-3.884	-9.996	-10.353
584	0.584	-34.256	-109.29	-15.058	-4.667	-39.403	-0.789	-16.789	-19.859
585	0.585	-59.452	-97.471	-18.57	-12.701	-36.887	-27.813	-12.554	-26.268
586	0.586	-63.953	-64.977	-15.482	-14.159	-20.597	-70.309	-14.897	-22.803
587	0.587	-26.451	-55.179	-16.48	-20.644	-22.681	-39.887	-9.492	-15.862
588	0.588	19.017	-28.573	-3.338	-14.754	-32.31	-23.393	-8.926	-10.664
589	0.589	37.244	-20.549	2.459	-17.949	-23.552	-18.262	-13.587	-9.714
590	0.59	9.604	1.32	4.196	-3.326	-15.568	4.73	-8.182	-8.953
591	0.591	-5.511	-72.758	-6.849	-9.822	6.149	8.961	-13.041	-8.189
592	0.592	17.288	-122.098	-2.614	-7.977	40.609	12.797	-9.765	-6.271
593	0.593	46.298	-112.992	-1.47	-13.247	27.068	43.901	-2.042	-0.285
594	0.594	19.992	-56.024	-7.48	-5.347	6.375	39.974	-1.099	-12.481
595	0.595	-31.511	-33.986	-10.576	7.556	-12.408	21.327	1.798	-0.303
596	0.596	-53.667	-0.508	-17.371	-8.393	-15.691	4.447	2.573	-8.254
597	0.597	-60.36	41.989	-14.883	-10.582	-12.587	26.446	4.884	-6.913
598	0.598	-54.411	36.532	-23.813	-8.696	-4.286	-16.05	-5.963	-15.829
599	0.599	-49.014	31.474	-22.653	-3.529	-1.805	-34.19	-1.322	-9.842
600	0.6	-23.874	26.991	-17.439	-5.13	-4.13	4.558	-5.571	-6.76
601	0.601	8.062	31.026	-10.686	-9.44	-2.021	9.67	-1.9	6.004
602	0.602	20.452	-3	-4.672	-10.629	3.738	23.332	-10.222	-2.697
603	0.603	1.699	-71.673	-3.87	-16.643	1.956	11.031	-4.988	-7.345
604	0.604	-29.246	-42.038	-10.426	-24.019	3.504	-45.651	1.806	-8.697
605	0.605	-41.655	38.732	-6.153	-11.28	25.21	-102.525	4.34	-23.017
606	0.606	-37.998	136.502	-2.076	-6.073	9.566	-80.442	-7.837	-28.819
607	0.607	-14.192	97.019	-8.636	-4.555	-32.993	-6.498	-9.561	-16.619
608	0.608	1.498	-10.447	-2.604	-11.747	-38.985	-36.087	-11.095	-11.966
609	0.609	15.637	3.834	-11.47	-5.384	-22.512	-44.952	-3.917	-10.61
610	0.61	28.418	-9.297	-3.099	-8.887	-47.658	-20.555	-7.585	-1.708
611	0.611	44.637	2.551	-6.171	-7.937	-43.209	1.528	-15.888	-10.024
612	0.612	12.692	-8.242	-11.006	-3.103	-39.131	-5.043	-16.829	-15.239
613	0.613	-46.928	41.246	-16.993	-14.523	-27.869	-47.649	-29.571	-14.259
614	0.614	-22.578	50.228	-24.334	-12.982	-17.721	-75.372	-24.32	-16.768
615	0.615	-29.946	-6.641	-17.552	-8.708	-14.552	-80.471	-19.655	-19.061
616	0.616	-9.988	-58.314	-9.606	-12.373	-0.365	-48.65	-18.276	-12.456
617	0.617	-40.282	-105.134	-8.606	-8.864	-7.896	-52.884	-11.862	-11.661
618	0.618	-45.666	-135.597	-11.46	-7.882	3.706	-56.69	-10.679	-13.964
619	0.619	-40.644	-119.251	-12.199	-10.764	-2.704	-5.313	-15.865	-10.461
620	0.62	-17.826	-94.229	-17.798	-16.743	6.991	-12.759	-12.916	-13.744
621	0.621	-5.454	-71.502	-11.198	-6.072	8.78	-73.411	-8.606	-11.991
622	0.622	-9.141	-42.545	-8.656	-7.389	0.881	-16.633	-4.486	-8.494
623	0.623	-19.228	-0.926	-10.936	-19.141	5.196	34.881	2.138	-3.058
624	0.624	-41.115	37.815	-8.976	-8.057	14.148	68.223	6.43	-7.877
625	0.625	-21.388	93.303	-16.302	-9.352	-3.852	98.507	-4.182	-8.434
626	0.626	-13.814	115.26	-1.551	-15.684	-42.402	59.68	-22.917	-16.146
627	0.627	-2.099	54.62	-7.902	-7.303	-47.824	64.562	-20.363	-17.079
628	0.628	12.918	-35.092	-2.034	-4.145	-2.334	68.804	-22.641	-10.291
629	0.629	3.328	-94.78	-3.716	-5.07	15.853	106.113	-7.703	-16.263
630	0.63	-15.985	-105.7	-21.088	-9.269	10.393	40.295	-9.598	-13.9
631	0.631	-28.736	-76.256	-18.722	-16.569	-14.806	-76.332	-11.3	-14.437
632	0.632	-7.578	-103.136	-33.575	-25.412	-10.398	-60.575	-25.568	-8.399
633	0.633	-15.849	-46.336	-23.833	-24.174	-22.825	-17.592	-19.726	-7.595
634	0.634	-18.36	20.311	-25.52	-12.286	-19.165	-57.285	-10.978	-8.153
635	0.635	-11.382	64.857	-27.021	-4.266	-22.483	-45.658	-6.3	-10.062
636	0.636	-17.785	72.872	-11.099	0.066	-13.194	-13.29	-4.907	-5.976
637	0.637	-23.606	21.153	-13.169	6.531	-15.898	-23.322	-13.773	-4.597
638	0.638	-42.917	27.709	-15.048	-11.384	-18.415	-50.187	-12.561	-11.919
639	0.639	-14.588	94.866	-13.243	-18.85	-16.077	-58.432	-11.528	-17.1
640	0.64	34.676	32.394	-5.233	2.326	-5.394	-51.163	-6.627	-18.029
641	0.641	14.808	-89.706	2	-11.712	8.184	-17.744	-9.081	-11.993
642	0.642	20.836	-212.234	-6.862	-39.882	16.937	0.373	-11.353	-12.728
643	0.643	4.439	-69.023	-7.975	-36.115	15.467	-27.386	-9.37	-14.62
644	0.644	-20.663	-11.264	-17.598	-12.229	14.165	-12.352	-4.677	-8.573
645	0.645	-16.201	6.305	-13.872	-2.844	-5.355	-7.979	-8.69	-2.932
646	0.646	-12.178	54.146	-12.674	-16.863	-13.65	4.297	-7.289	-9.476
647	0.647	-46.287	40.07	-15.742	-19.296	-0.865	7.826	-3.954	-10.224
648	0.648	-41.87	27.16	-18.626	-12.25	-3.171	-9.319	-6.045	-10.975
649	0.649	-37.817	-8.227	-5.449	-5.791	-9.539	-12.537	-5.64	-10.378
650	0.65	-49.018	2.814	0.375	-3.774	4.017	-21.037	0.183	-12.287
651	0.651	-38.882	-26.657	-22.429	-12.401	30.338	-39.01	-8.704	-17.683
652	0.652	-29.508	-35.444	-25.487	-20.253	11.571	-13.44	-17.01	-8.17
653	0.653	-9.725	-43.499	-11.329	-13.024	-19.368	17.347	-17.979	-14.543
654	0.654	8.058	-65.5	-3.751	-6.586	-40.066	-3.596	-13.125	-11.053
655	0.655	5.713	-31.924	-6.039	-14.851	-28.826	-0.144	-10.586	-12.01
656	0.656	-0.735	-1.446	-12.384	-5.09	-18.73	2.879	-11.343	-16.852
657	0.657	-14.3	48.574	-18.145	-6.163	-21.827	-0.362	-6.506	-12.585
658	0.658	-33.632	28.574	-23.335	-4.915	-24.568	-8.684	-11.15	-8.497
659	0.659	-26.024	-38.702	-27.96	-3.889	-32.167	4.105	-5.739	-3.627
660	0.66	9.075	-47.668	-6.257	-6.729	-20.596	-12.184	-9.232	-10.96
661	0.661	4.135	-39.537	15.656	-14.595	-5.746	-14.293	-8.674	-13.84
662	0.662	8.644	-106.308	1.568	-11.422	-3.863	3.208	-4.624	-14.599
663	0.663	12.672	-43.893	-0.942	-6.505	-16.084	5.621	-4.236	-10.524
664	0.664	-6.177	-3.262	-3.271	-19.601	-8.131	7.936	-8.697	-21.341
665	0.665	-23.243	4.153	-5.395	-13.732	1.981	37.145	-9.279	-16.686
666	0.666	-57.785	-15.706	-22.804	-15.412	13.843	58.046	-16.233	-12.421
667	0.667	-53.417	63.721	-29.773	-7.423	9.285	16.691	-9.439	-11.247
668	0.668	-49.385	74.583	-23.385	-8.723	2.201	-10.708	-11.928	-12.394
669	0.669	-38.169	84.394	-17.564	-7.514	-17.284	-15.482	-15.974	-5.027
670	0.67	-14.363	57.627	-15.815	-10.948	-48.394	-19.623	-19.449	-7.913
671	0.671	1.316	16.917	-14.253	-16.121	-35.959	-6.967	-14.795	-10.417
672	0.672	38.249	-49.898	-4.195	-22.846	-24.699	-3.12	-8.202	-11.171
673	0.673	23.147	-76.524	10.122	-18.54	-27.997	-6.258	-3.936	-11.731
674	0.674	18.701	-3.011	4.322	-14.423	6.436	-15.333	-1.605	-8.425
675	0.675	-18.883	26.697	-11.543	-9.533	29.267	-12.428	-6.427	-5.525
676	0.676	-54.144	-35.638	-13.661	-8.918	16.865	-19.716	-12.415	-10.368
677	0.677	-40.632	-27.408	-23.324	-16.626	-9.49	-3.252	-11.65	-0.31
678	0.678	-28.214	-20.1	-18.104	-4.784	0.549	-0.943	-2.17	-10.377
679	0.679	-9.385	-40.177	-10.155	-6.302	16.238	-29.762	-11.077	-22.185
680	0.68	-6.066	-46.353	-8.801	0.894	-9.286	-92.001	-12.232	-23.738
681	0.681	-15.376	-62.956	-9.982	-7.957	-19.338	-65.188	-19.577	-16.584
682	0.682	-12.706	-37.862	-18.322	-11.406	-10.05	-8.33	-6.797	-10.204
683	0.683	-5.212	-14.993	-13.112	-12.331	-24.179	28.6	-5.061	-6.712
684	0.684	-12.281	-10.82	-10.223	-13.267	-11.419	-4.922	-6.611	-16.387
685	0.685	-1.723	-14.324	-16.231	-10.73	-23.028	-47.561	-7.952	-12.707
686	0.686	0.19	-24.211	-18.561	-13.032	-8.136	-42.077	-9.105	-9.224
687	0.687	-15.672	-20.911	-15.063	-19.563	-2.325	-6.73	-17.418	-10.19
688	0.688	-13.553	-12.458	-13.106	-9.82	-18.192	-20.163	-27.098	-15.028
689	0.689	-38.766	-30.258	-20.84	-10.931	-24.572	-32.429	-25.94	-10.784
690	0.69	-28.708	4.661	-19.862	-7.42	-7.15	-28.575	-17.619	-10.027
691	0.691	-13.006	-10.617	-5.137	-10.481	-4.82	-11.389	-12.39	-11.98
692	0.692	-21.323	-42.761	-11.501	-13.363	-15.444	-1.913	-7.558	-15.286
693	0.693	-13.776	-72.038	-17.3	-10.833	-13.493	-4.408	-5.05	-15.877
694	0.694	-6.834	-53.314	-19.039	-16.421	-11.739	-1.687	-10.663	-10.082
695	0.695	-4.765	-84.301	-11.106	-19.878	-22.763	5.483	-8.729	-9.317
696	0.696	-10.596	-55.23	-9.753	-11.138	-9.808	20.586	-10.668	-8.743
697	0.697	-15.864	-28.721	-0.839	-9.954	-8.077	3.357	-6.617	-8.178
698	0.698	-20.586	-18.416	-6.842	-4.716	-3.44	-17.611	-3.137	-9.94
699	0.699	-33.611	-15.119	-5.883	-11.467	3.695	25.061	-2.763	-13.447
700	0.7	-45.854	21.961	-14.786	-13.961	4.827	43.322	-7.62	-9.017
701	0.701	-28.467	27.147	-13.624	-18.005	-1.211	37.951	-8.204	-9.625
702	0.702	6.56	22.757	-6.277	-7.143	-15.139	43.017	-1.63	-7.137
703	0.703	31.717	-14.787	-9.186	0.809	-5.467	65.973	-14.804	-6.758
704	0.704	-0.206	-9.822	-18.866	-9.234	-10.722	11.94	-16.764	-12.584
705	0.705	20.517	40.525	-22.539	-21.01	-12.318	19.399	-11.55	-10.274
706	0.706	-13.518	73.987	-21.373	-19.441	-2.279	-41.117	-6.918	-21.129
707	0.707	-27.051	116.441	-18.275	-18.062	-5.985	-81.706	-11.19	-19.594
708	0.708	-47.748	44.189	-3.573	-1.017	11.997	-89.017	-4.81	-20.961
709	0.709	-44.077	-5.171	-18.487	-3.327	14.507	-28.412	-1.339	-9.17
710	0.71	-54.119	-67.645	-24.294	-13.954	7.539	-36.478	3.881	-7.634
711	0.711	-19.609	-43.243	-22.545	-19.747	13.936	-58.511	-10.84	-9.012
712	0.712	21.673	23.531	1.291	-17.994	0.409	-51.922	-21.497	-10.196
713	0.713	5.268	-21.241	4.595	-13.339	-25.888	-131.256	-15.702	-16.217
714	0.714	-9.829	-78.126	-11.075	-11.975	-37.098	-98.746	-13.971	-8.871
715	0.715	31.287	-115.092	-8.384	-8.303	-33.795	-69.153	-18.634	-7.922
716	0.716	25.791	-121.625	4.36	-7.15	-43.058	-60.271	-20.008	-8.708
717	0.717	-39.898	-66.594	-2.652	-6.193	-34.699	-52.163	-16.355	-9.496
718	0.718	-48.831	14.981	-17.593	-3.282	-11.44	-15.291	-8.047	-11.44
719	0.719	-40.663	47.546	-11.796	-9.265	-8.314	-8.841	-4.97	-12.038
720	0.72	-18.546	77.116	-20.492	-16.616	-5.592	21.422	-4.023	-11.47
721	0.721	14.97	68.114	0.229	-5.769	1.94	60.002	-4.825	-17.287
722	0.722	-15.345	-21.569	-2.479	-10.026	23.039	105.386	-2.516	-14.983
723	0.723	-31.705	-57.229	-15.244	-21.838	20.353	62.69	-1.942	-8.414
724	0.724	-6.523	18.566	-12.917	-10.814	7.593	67.998	-10.66	-0.488
725	0.725	7.022	-30.714	-23.572	-0.77	-3.974	2.297	-16.672	-3.589
726	0.726	2.926	14.116	-13.921	-7.167	-14.559	-6.737	-11.458	-10.372
727	0.727	-46.236	54.8	-5.227	-6.016	-16.449	1.244	-12.446	-12.902
728	0.728	-52.843	47.448	-19.557	-2.924	-11.21	-35.84	-9.946	-8.847
729	0.729	-34.685	27.378	-9.896	-11.799	-9.647	-69.446	-7.642	-12.346
730	0.73	-6.98	9.023	-8.168	-27.471	-10.984	9.744	-12.502	-9.085
731	0.731	-1.92	-29.738	-6.624	-16.811	-19.879	42.053	-11.938	-10.852
732	0.732	20.957	-105.519	-16.676	-26.486	-13.874	51.771	-10.225	-18.8
733	0.733	41.72	-94.789	-7.766	-10.626	-10.77	78.386	-7.723	-12.803
734	0.734	15.465	-84.95	-11.242	4.27	-17.535	53.977	-13.149	-15.904
735	0.735	-35.965	-58.259	-10.264	6.199	-6.101	-42.468	-6.567	-14.949
736	0.736	-58.016	-82.65	-17.038	-20.13	-10.735	-55.727	-9.088	-14.188
737	0.737	-38.115	-60.565	-23.054	-31.378	-9.366	-44.005	-6.774	-13.415
738	0.738	-7.801	40.332	-10.887	-28.118	-13.004	-54.881	-7.371	-8.572
739	0.739	-24.297	141.568	-12.643	-12.469	-6.998	-84.56	-9.34	-9.17
740	0.74	-19.335	102.289	-14.216	-4.161	-3.914	-39.962	-11.107	-9.769
741	0.741	-23.781	19.103	-15.578	-6.68	-8.76	-31.951	-6.284	-7.266
742	0.742	-19.698	-13.343	-11.893	-18.323	-4.487	-39.426	-8.226	-12.694
743	0.743	-16.013	-42.945	-10.744	-16.229	-10.107	-46.124	-13.655	-13.305
744	0.744	-5.937	-16.453	-13.847	1.162	-12.062	-28.057	-10.172	-11.422
745	0.745	-27.78	-57.369	-10.969	-1.201	-12.657	-22.742	-13.455	-10.871
746	0.746	-8.032	-139.09	-20.669	-7.62	-16.732	-7.737	-5.714	-10.507
747	0.747	-0.502	-171.707	-8.876	-1.841	-8.799	33.413	-13.078	-8.198
748	0.748	-7.513	-122.39	-7.333	-7.096	2.044	27.95	-8.252	-7.053
749	0.749	-5.446	-59.959	-6.014	-5.577	-2.194	32.928	-5.746	-10.749
750	0.75	-22.875	-68.131	-7.208	-6.965	12.147	28.444	-16.411	-7.474
751	0.751	-29.842	-1.314	-18.083	-18.802	-12.992	16.033	-20.686	-11.541
752	0.752	-14.937	43.434	-16.759	-17.28	-23.064	-40.692	-17.033	-19.481
753	0.753	-9.138	84.101	-7.884	-13.057	-19.995	-48.858	-6.221	-13.505
754	0.754	-7.392	-12.225	-11.413	-16.786	-11.681	-26.847	-13.423	-16.632
755	0.755	-21.773	53.703	-14.565	-15.676	-14.182	6.535	-9.785	-11.819
756	0.756	-19.903	137.216	-17.526	-12.633	2.085	0.455	-8.667	-17.838
757	0.757	-25.225	83.061	-13.319	-7.849	-8.553	-5.072	-11.797	-13.8
758	0.758	-20.671	-5.722	-11.056	-8.679	-14.38	-10.21	-10.877	-8.984
759	0.759	-30.807	-89.188	-19.038	-14.33	-16.125	-33.114	-13.422	-9.583
760	0.76	-34.503	-56.813	-9.419	-14.953	-11.489	-20.739	-9.393	-6.677
761	0.761	-35.702	-27.443	-18.379	-18.318	-7.241	-9.534	-8.846	-10.162
762	0.762	-19.659	-0.953	-17.273	-14.328	-8.422	-6.265	-9.47	-11.541
763	0.763	15.404	-9.207	-14.223	-10.933	-9.61	-3.155	-10.112	-18.147
764	0.764	70.951	27.574	0.449	-9.662	-2.308	-0.504	-8.817	-15.269
765	0.765	19.247	-19.4	2.534	-3.166	-7.199	7.029	-8.489	-14.496
766	0.766	-0.664	-49.878	0.533	-4.201	-11.511	0.113	-8.945	-8.875
767	0.767	-31.071	-22.192	-8.247	-15.705	-17.179	10.88	-11.708	-12.356
768	0.768	-69.931	3.054	-25.742	-23.714	-16.637	9.074	-9.054	-6.363
769	0.769	-55.037	53.513	-32.825	-10.791	-14.724	-6.563	-9.299	-7.139
770	0.77	-13.982	47.1	-26.537	-19.546	-7.002	-8.511	-5.462	-11.983
771	0.771	-30.486	-19.907	-13.076	-14.976	-6.045	-25.756	-13.436	-8.698
772	0.772	-25.461	-82.389	-11.372	-10.779	-8.976	-4.433	-12.314	-15.275
773	0.773	6.433	-58.118	-3.507	-7.184	0.663	-18.324	-9.248	-16.044
774	0.774	10.491	-95.206	-2.228	3.575	-3.029	-35.976	-6.388	-16.811
775	0.775	-0.708	-101.844	-5.971	-3.631	-6.539	-0.767	-12.43	-10.225
776	0.776	-40.747	-59.763	-16.883	-7.343	-11.772	4.331	-10.15	-10.999
777	0.777	-3.032	-4.873	-24.114	-18.239	-6.956	-9.2	-12.114	-8.684
778	0.778	11.959	106.209	-12.368	-34.151	-2.709	-5.12	-4.779	-12.173
779	0.779	-29.349	90.233	-7.426	-14.258	-0.387	-1.473	-9.645	-8.892
780	0.78	-23.977	-10.933	-15.411	-20.72	-12.782	1.192	-13.929	-9.475
781	0.781	-39.125	28.296	-28.417	-14.99	-16.276	-8.825	-8.349	-12.952
782	0.782	-43.64	39.795	-26.738	-9.84	-8.951	-11.849	-10.505	-15.076
783	0.783	-39.591	-14.804	-18.871	-14.558	-15.755	-42.931	-15.368	-11.782
784	0.784	-28.356	-25.064	-17.579	-13.258	-9.779	-30.408	-22.743	-11.389
785	0.785	9.38	-34.259	-11.237	-9.622	-12.118	-26.661	-15.992	-6.931
786	0.786	34.486	-58.776	-0.452	-1.314	-2.63	-23.403	-13.494	-15.823
787	0.787	38.851	-80.939	6.655	-2.323	-19.661	-26.549	-11.185	-19.482
788	0.788	9.75	-168.373	-5.211	-1.421	-3.403	-6.795	-1.713	-3.785
789	0.789	6.039	-132.635	-3.709	-14.609	7.233	16.424	-5.406	-1.639
790	0.79	-45.478	-100.097	-16.715	-20.44	13.038	25.685	-6.584	-7.422
791	0.791	-38.133	28.184	-18.482	-1.12	-9.793	34.033	-9.697	-12.631
792	0.792	-31.57	45.504	-7.479	-3.659	-0.504	26.508	-4.868	1.711
793	0.793	-25.602	188.567	-17.569	-10.643	7.819	19.561	-12.816	15.277
794	0.794	-31.098	207.622	-3.291	-4.277	0.267	-3.838	-22.508	-4.058
795	0.795	-16.064	120.183	-1.401	-13.97	-11.35	-13.11	-13.613	-11.587
796	0.796	-2.54	8.898	-13.625	-12.243	-9.219	-21.392	-7.622	-18.54
797	0.797	9.893	-34.33	-15.198	-10.696	-15.03	-54.821	-4.527	-16.395
798	0.798	13.614	5.065	0.671	-9.358	-23.733	-50.249	-7.433	-14.441
799	0.799	-37.839	-30.661	-5.694	-13.042	-19.074	-29.425	-1.429	-19.647
800	0.8	-45.222	-84.929	-11.481	-16.524	-20.421	-25.674	-10.328	-24.274
801	0.801	-25.396	-74.944	-16.706	-21.753	-3.372	-35.697	-6.842	-19.994
802	0.802	4.835	-65.811	-15.189	-7.054	-1.057	-20.001	-3.746	-2.941
803	0.803	-0.661	-106.249	-5.142	7.84	-11.716	-0.281	-2.776	-0.607
804	0.804	14.39	-142.961	-6.292	-5.71	-33.009	-7.857	-7.016	-11.233
805	0.805	18.807	-68.888	-7.444	-14.424	-24.687	-14.84	-1.393	-13.146
806	0.806	6.389	0.43	-12.652	-9.777	-11.914	-25.461	-7.956	-14.863
807	0.807	-12.415	-8.241	-3.726	-8.392	4.364	-31.252	-1.934	-13.297
808	0.808	-36.273	-0.083	-7.186	-12.032	-2.019	-36.474	-14.11	-14.629
809	0.809	-64.569	21.91	-12.382	-13.174	-3.946	-15.794	-8.861	-20.988
810	0.81	-38.276	55.254	-15.265	2.919	-12.651	-1.721	-10.389	-14.969
811	0.811	-21.259	49.133	-14.455	-4.027	-4.706	-4.294	-14.613	1.119
812	0.812	-36.931	10.353	-7.078	6.645	-11.856	-11.278	-5.676	-1.175
813	0.813	-28.565	15.353	-17.873	0.881	-8.17	12.171	-2.154	-7.539
814	0.814	-10.728	-53.41	-24.98	-0.804	-9.324	21.43	-3.082	-21.07
815	0.815	-31.778	-83.019	-5.394	-15.084	0.37	1.623	-0.141	-26.278
816	0.816	-6.186	-127.645	2.975	-1.5	-0.781	-36.976	-13.257	-18.331
817	0.817	45.317	-103.19	-4.535	-13.663	-4.26	-20.648	-7.401	-11.156
818	0.818	67.365	-66.081	11.739	-37.467	0.964	-66.269	-5.611	-14.816
819	0.819	33.875	-59.26	-3.134	-34.156	-1.936	-11.457	-19.882	-11.305
820	0.82	-45.464	-28.705	-20.517	-12.212	-9.868	10.466	-14.018	-10.305
821	0.821	-56.302	43.464	-41.579	-14.881	6.209	-23.134	-15.695	-19.188
822	0.822	-46.43	73.029	-15.985	-2.077	17.831	-17.19	-20.284	-15.673
823	0.823	-73.095	46.324	-19.21	-13.66	-14.102	-0.83	-10.162	-10.43
824	0.824	-64.876	38.263	-22.235	-28.515	-18.541	-36.161	-16.499	-5.578
825	0.825	-42.722	30.885	-19.456	-26.521	-39.245	4.951	-17.619	-6.338
826	0.826	-9.202	24.306	-11.844	-10.564	-28.02	32.594	-20.668	-5.552
827	0.827	21.192	-18.265	-14.127	-21.12	-31.32	27.539	-25.447	-9.025
828	0.828	4.747	42.722	0.814	-19.118	-28.225	31.919	-12.197	-4.366
829	0.829	-10.342	34.757	-24.296	3.766	-14.098	19.473	-10.187	-12.098
830	0.83	12.485	86.597	-27.522	-5.463	-11.582	0.675	-8.384	-15.173
831	0.831	16.566	80.079	-5.601	2.902	0.022	-9.439	-9.864	-14.178
832	0.832	-17.435	98.432	-8.246	-4.589	6.401	-18.798	-8.451	-16.688
833	0.833	-30.898	82.238	-5.64	-6.84	0.589	-61.425	-9.566	-11.088
834	0.834	-43.191	6.703	-21.808	-8.923	-8.127	-31.126	-10.697	-11.67
835	0.835	-31.886	-90.866	-11.089	-30.179	-16.063	-14.75	-7.578	-12.276
836	0.836	-7.993	-103.936	-12.954	-21.798	-11.805	0.264	-12.36	-16.35
837	0.837	1.396	-163.523	-7.641	-3.9	-10.636	-31.757	-11.522	-14.999
838	0.838	-6.843	-131.105	-9.099	-24.917	-4.646	-11.151	-5.845	-7.638
839	0.839	-14.337	16.779	-13.286	-10.721	-5.605	-0.012	-6.311	-12.831
840	0.84	-30.554	-4.439	-22.13	2.079	-8.484	-3.411	-6.799	-7.974
841	0.841	-19.894	-23.607	-16.09	-9.52	-7.696	5.801	-8.462	-10.493
842	0.842	-2.456	-6.086	-10.818	-20.104	-5.377	3.094	-5.91	-12.824
843	0.843	32.58	-53.573	3.938	-10.357	-5.959	0.496	-6.262	-10.893
844	0.844	17.518	-125.571	1.838	-1.603	-5.378	12.041	-9.109	-8.936
845	0.845	-32.75	-85.867	-7.792	-6.211	-10.802	-7.135	-7.912	-6.021
846	0.846	-66.128	-50.159	-16.441	-22.031	-5.977	-9.643	-7.529	-8.541
847	0.847	-47.836	-17.62	-24.319	-2.8	-7.922	-44.666	-9.64	-8.932
848	0.848	-31.277	71.252	-34.311	-15.502	-7.354	-49.728	-10.978	-10.098
849	0.849	14.285	83.285	-25.317	-17.756	-7.753	-17.789	-6.699	-11.261
850	0.85	56.879	-79.358	-7.241	-11.31	-8.146	-5.422	-12.101	-13.21
851	0.851	73.359	-102.645	10.613	-13.189	-6.991	-9.174	-8.61	-15.367
852	0.852	7.846	-39.239	-1.013	-7.915	-5.816	-19.324	-5.301	-10.934
853	0.853	-18.716	-58.399	-15.917	-6.327	-8.515	-10.098	-9.315	-10.352
854	0.854	-26.747	-40.944	-13.935	-4.925	-5.026	-1.8	-6.739	-14.407
855	0.855	-34.03	-56.822	-19.107	-8.58	-6.391	-14.678	-9.025	-11.88
856	0.856	-27.434	-13.509	-20.596	-24.24	-12.197	-17.07	-11.121	-10.502
857	0.857	-9.279	78.8	-13.404	-22.094	-6.572	-14.903	-7.396	-10.111
858	0.858	-14.72	67.081	-12.221	-4.65	-13.124	2.557	-10.625	-11.261
859	0.859	-29.873	56.322	-8.721	-16.249	-8.85	4.957	-8.468	-6.208
860	0.86	-34.361	66.251	-11.814	-5.582	-9.613	11.51	-14.46	-10.828
861	0.861	-38.387	39.524	-5.033	-11.362	-6.128	-17.374	-13.682	-16.224
862	0.862	-49.529	15.063	-18.163	-16.571	-6.699	-54.819	-14.42	-12.714
863	0.863	-11.69	22.378	-20.062	-21.187	-7.272	0.788	-13.796	-10.761
864	0.864	3.522	-10.926	2.802	-5.28	-10.741	23.018	-10.494	-9.017
865	0.865	-46.694	-102.334	-6.46	1.137	-9.378	29.748	-13.378	-5.55
866	0.866	-40.045	-88.983	-3.709	3.067	-8.203	35.895	-16.824	-5.187
867	0.867	-21.755	-100.588	3.872	15.245	-6.252	41.431	-14.507	-11.776
868	0.868	-38.087	-133.064	-17.185	-8.55	-8.186	26.458	-11.659	-16.615
869	0.869	-22.855	-24.596	-19.847	-39.514	-6.05	-5.404	-17.67	-20.871
870	0.87	18.446	105.341	-7.04	-10.505	-10.498	-25.995	-16.913	-13.512
871	0.871	2.001	52.956	-9.34	0.731	-7.215	-82.578	-12.839	-20.279
872	0.872	-23.135	-26.505	-19.969	4.018	-3.144	-25.604	-12.264	-12.36
873	0.873	-36.652	-40.786	-18.012	-11.69	-8.939	-18.236	-2.19	-9.29
874	0.874	-32.576	25.092	-16.255	-14.414	-6.631	-24.74	4.978	-10.292
875	0.875	1.487	13.324	-14.711	-42.658	-8.58	-55.096	-6.819	-4.318
876	0.876	-2.953	45.834	-1.754	-38.982	-5.324	-49.614	-14.74	-6.648
877	0.877	26.101	55.758	-6.998	-21.941	-9.399	-14.316	-36.437	-10.137
878	0.878	22.469	-6.74	-5.455	-12.637	-8.047	-18.724	-14.633	-9.555
879	0.879	-1.34	-47.349	-15.5	-4.283	-9.395	-39.413	-6.364	-18.457
880	0.88	-17.047	-40.016	-11.85	3.317	-12.276	-13.103	-13.955	-22.116
881	0.881	-54.015	-86.838	-27.577	-3.639	-13.415	-3.099	-2.375	-6.42
882	0.882	-59.033	-141.829	-38.225	-14.285	-7.581	-18.814	3.963	4.252
883	0.883	-45.444	-60.44	-24.649	3.118	-11.613	-4.756	9.761	-5.399
884	0.884	-16.323	-71.424	-8.707	10.065	-11.009	2.667	8.048	10.491
885	0.885	2.523	-2.491	-2.25	-13.37	-12.928	14.254	-15.734	-4.39
886	0.886	-0.741	42.024	-11.85	-35.228	-11.182	20.669	-19.018	-17.91
887	0.887	2.391	115.243	-13.533	-21.104	-9.818	26.537	-15.931	-26.592
888	0.888	-5.885	105.243	-8.836	-13.537	-11.164	21.389	-47.103	-31.211
889	0.889	-3.345	96.259	-1.628	7.533	-17.731	45.305	-26.384	-18.219
890	0.89	-19.581	22.902	-0.424	10.253	-8.812	7.642	-15.127	-6.028
891	0.891	-8.908	12.979	-8.732	-17.985	-12.283	-57.971	15.853	-7.587
892	0.892	8.547	-13.779	-3.489	-29.192	-7.048	4.513	11.784	-3.354
893	0.893	-7.687	-5.736	1.371	-12.167	-6.07	-19.91	-14.516	-20.389
894	0.894	-22.532	-72.534	-6.529	-2.892	-8.576	-71.56	-4.48	-27.315
895	0.895	-47.685	-63.652	-20.444	-22.667	-10.892	-78.053	29.951	-16.613
896	0.896	-30.706	-87.963	-26.279	-35.493	-10.312	-59.844	7.116	-18.506
897	0.897	-27.684	-109.966	-35.059	-28.565	-9.727	-32.143	3.049	-13.252
898	0.898	-8.009	-197.334	-36.638	-22.197	-12.625	-37.209	-8.174	-11.697
899	0.899	4.733	-89.738	-26.604	-16.448	-9.141	13.038	-4.887	-4.532
900	0.9	-6.849	40.501	-7.051	-14.701	-6.822	59.803	-7.994	4.381
901	0.901	-38.7	57.977	35.574	-10.044	-9.734	53.743	-16.346	-1.619
902	0.902	-52.177	10.494	17.458	5.798	-6.061	37.296	-39.605	-6.847
903	0.903	-14.644	-32.516	-21.194	3.603	-10.515	12.195	-42.724	-13.619
904	0.904	10.486	7.041	-26.194	5.481	-8.783	62.566	-22.984	-23.277
905	0.905	42.366	-52.609	-30.632	0.225	-5.314	15.773	-15.449	-29.659
906	0.906	54.696	-20.285	-9.912	-1.341	-5.717	-75.741	-31.751	-11.643
907	0.907	13.032	48.713	1.322	-11.468	-7.865	-62.594	-33.913	-14.148
908	0.908	18.402	39.885	-1.95	-5.099	-5.17	-74.451	-12.647	-21.127
909	0.909	-16.905	48.022	1.127	-15.925	-5.571	-107.024	7.065	-23.273
910	0.91	-48.928	99.64	-7.258	-8.828	-4.03	-57.772	4.532	-13.629
911	0.911	-61.401	93.022	-25.125	-10.023	-5.974	-13.158	-25.875	-4.954
912	0.912	-72.708	1.44	-22.87	-15.982	-10.235	11.086	-21.843	-3.439
913	0.913	-62.693	-169.696	-20.801	-29.895	-11.985	-55.824	4.421	0.818
914	0.914	-28.235	-146.532	-22.751	-24.068	-7.15	-29.197	-5.667	4.522
915	0.915	-14.694	-167.744	-17.536	-4.698	-6.582	-37.321	-21.337	5.691
916	0.916	-18.819	-148.698	-6.531	8.089	-10.644	-29.899	4.198	-1.639
917	0.917	-7.624	43.849	-19.517	-22.303	-3.672	-9.945	41.938	-4.524
918	0.918	-24.71	172.051	-17.795	-26.369	-6.571	8.21	-3.534	-10.498
919	0.919	-15.491	148.875	-19.377	-0.096	-7.348	13.59	-9.508	-11.242
920	0.92	-12.824	0.784	-20.759	-10.276	-6.564	18.609	-25.958	-11.805
921	0.921	-25.607	20.12	-21.952	-1.056	-7.15	23.031	-10.855	-1.74
922	0.922	-14.031	37.61	-3.985	24.406	-7.731	68.853	-24.385	8.329
923	0.923	-7.671	-42.005	-1.488	-6.593	-11.795	13.865	-11.982	12.021
924	0.924	13.63	-27.802	10.146	-35.698	-12.182	21.166	-15.635	1.191
925	0.925	21.972	-14.701	12.314	-16.906	-4.836	14.515	-18.904	-17.569
926	0.926	24.515	-74.329	18.146	-13.589	-10.074	8.549	9.355	-20.068
927	0.927	12.912	-63.444	-1.174	-22.883	-12.986	14.019	35.676	-27.024
928	0.928	23.597	-33.915	-13.919	-31.155	-13.772	19.063	25.593	-20.623
929	0.929	17.795	-7.427	2.361	-28.591	-11.456	14.577	9.924	-38.022
930	0.93	-1.586	-15.758	17.264	-2.796	-9.528	26.936	-4.192	-35.698
931	0.931	-24.839	-8.534	-11.767	7.286	-7.609	-7.013	3.358	-33.584
932	0.932	-71.911	24.779	-40.802	4.213	-9.368	6.659	-31.657	-27.781
933	0.933	-105.448	30.649	-67.124	1.465	-10.734	19.13	-56.804	-15.591
934	0.934	-75.089	-30.343	-63.835	-6.112	-11.143	-37.614	-43.265	-14.083
935	0.935	-14.131	-54.775	-48.131	-41.2	-7.103	-62.043	-22.565	-18.378
936	0.936	-5.982	-76.824	-28.336	-16.089	-7.514	-69.443	-11.385	-17.242
937	0.937	-13.305	-70.226	-15.521	-20.615	-6.18	-89.398	-8.144	-13.824
938	0.938	-6.671	-39.725	-13.162	-0.015	-7.365	-83.42	-23.876	-6.532
939	0.939	-12.642	21.402	-11.02	-18.831	-12.609	-33.545	-38.099	8.124
940	0.94	-29.081	29.699	6.413	-15.461	-10.697	26.938	-20.367	14.494
941	0.941	-24.05	7.77	4.104	-24.691	-8.773	35.033	-4.165	16.454
942	0.942	-1.233	41.348	1.941	-10.501	-9.375	27.587	-23.34	-6.318
943	0.943	-13.653	-37.971	-3.932	2.337	-9.779	-33.085	15.156	-40.736
944	0.944	5.038	-70.405	1.255	18.662	-7.474	-73.869	-1.368	-45.202
945	0.945	8.266	-80.341	25.047	20.887	-7.118	-22.28	-16.53	-24.507
946	0.946	5.16	-18.12	42.117	-8.076	-8.305	-28.962	-12.114	-13.264
947	0.947	13.517	-26.64	-4.864	-12.129	-11.033	1.26	-16.205	3.782
948	0.948	-4.24	-34.365	-11.495	6.608	-7.573	28.676	-12.539	0.684
949	0.949	-25.279	-41.271	-29.854	-44.909	-6.239	43.596	-2.546	-7.627
950	0.95	-45.015	-47.573	-46.481	-37.587	-3.356	29.986	6.649	-0.077
951	0.951	-37.567	-86.398	-51.642	-4.09	-7.824	-32.48	9.275	-2.446
952	0.952	-26.096	-30.769	-38.205	26.32	-9.586	-77.218	-3.582	-4.626
953	0.953	-28.327	20.934	-25.877	9.871	-7.085	-52.905	-24.783	-18.211
954	0.954	-10.939	121.808	-7.208	-15.201	-1.691	-30.931	-10.729	-9.5
955	0.955	-8.572	194.186	-10.566	-28.605	-5.193	-24.412	12.445	-17.398
956	0.956	-2.089	102.24	-7.559	0.546	-7.145	5.891	-3.282	-10.228
957	0.957	3.751	-5.101	-10.404	-33.439	-7.74	33.469	-11.669	6.81
958	0.958	23.081	9.374	17.701	-37.874	-13.565	38.466	-9.211	4.457
959	0.959	10.273	22.749	43.905	16.317	-14.355	51.99	-16.217	15.045
960	0.96	3.245	-12.6	26.793	-5.663	-12.434	31.216	-14.097	5.296
961	0.961	-3.231	-44.733	23.645	-66.176	-14.39	34.841	-4.443	-3.507
962	0.962	-32.315	-54.291	-1.956	-41.765	-10.351	3.857	11.377	-27.394
963	0.963	-44.748	-45.31	-39.734	-34.426	-13.856	-8.532	-16.337	-44.5
964	0.964	-18.45	-21	-24.664	-14.502	-9.425	-65.296	-35.126	-22.672
965	0.965	-8.361	-72.756	-20.236	-8.446	-18.342	-105.921	-18.121	-30.941
966	0.966	-23.989	-106.499	-24.333	8.028	-17.19	-54.181	-27.439	-23.334
967	0.967	13.031	-149.376	-20.732	2.909	-13.725	-7.243	-24.74	-30.265
968	0.968	8.037	-88.426	-24.108	16.259	-8.504	-25.32	-32.262	-32.38
969	0.969	-5.501	-63.939	-27.287	45.117	-17.421	-63.961	-11.192	-18.808
970	0.97	-9.547	2.953	-13.28	18.63	-6.592	-48.841	-13.933	0.589
971	0.971	-9.705	23.312	-15.91	28.499	-7.947	-53.234	-16.501	-6.942
972	0.972	-35.989	68.031	-32.216	-18.712	-6.779	-7.29	-14.217	-9.259
973	0.973	-66.936	76.169	-55.61	1.162	-10.256	23.161	-12.137	-2.842
974	0.974	-54.539	54.067	-55.768	-73.797	-2.888	28.586	-6.364	-8.624
975	0.975	-28.178	-6.416	-33.897	-79.947	-1.711	-69.067	-4.649	-10.358
976	0.976	-18.082	-46.981	-25.653	-30.191	-4.592	-53.86	-9.302	-8.813
977	0.977	-27.338	49.343	-23.306	-50.373	-5.351	14.977	-4.239	-15.583
978	0.978	-7.6	88.805	-16.513	-32.428	-9.414	44.626	-8.439	-16.963
979	0.979	-5.097	29.121	-5.976	-27.335	-8.845	17.866	-7.241	-8.076
980	0.98	-16.722	-25.059	-0.17	7.645	-4.206	-71.647	-6.075	2.743
981	0.981	-23.147	-15.097	-8.905	-5.912	-3.623	-59.705	-9.175	1.424
982	0.982	-5.774	-59.726	-13.736	31.891	-4.974	-27.127	-6.277	2.645
983	0.983	-12.792	-51.526	-0.979	27.124	-0.517	81.549	6.853	18.36
984	0.984	-6.464	-29.43	-13.356	40.936	0.06	67.268	-2.856	16.29
985	0.985	-16.163	-22.892	-30.93	3.6	-3.424	54.11	5.842	-12.663
986	0.986	-28.323	-4.845	-24.111	8.794	-5.738	18.478	4.309	8.101
987	0.987	-42.592	-55.032	-17.788	40.849	-2.826	7.662	8.592	-3.077
988	0.988	-25.142	-115.742	3.494	-13.333	-8.807	17.427	17.522	-13.113
989	0.989	-8.861	-123.878	0.81	-94.822	-9.56	44.115	11.541	-28.755
990	0.99	-10.976	-131.16	-1.648	-62.382	-11.864	-45.447	-0.254	-48.454
991	0.991	10.326	-84.229	24.159	-72.286	-5.25	-33.572	-14.544	-71.648
992	0.992	24.494	-29.259	41.228	-63.26	-7.723	20.759	-24.176	-30.778
993	0.993	37.343	-51.31	6.771	-38.739	-6.904	30.919	2.176	-3.089
994	0.994	2.402	36.032	-25.242	-46.045	-0.276	-49.479	-1.438	-8.128
995	0.995	-53.06	214.889	-71.245	-26.044	-8.163	-16.768	-11.456	-21.694
996	0.996	-60.373	240.302	-65.358	16.609	-13.349	52.511	-39.678	-17.613
997	0.997	-53.805	170.58	17.777	55.272	-8.476	133.481	-50.862	1.194
998	0.998	-35.603	64.65	101.065	50.125	-12.721	36.021	-6.12	-8.836
999	0.999	14.297	122.267	90.122	36.398	-10.386	-29.494	12.111	0.469
1000	1	74.817	34.819	40.681	-9.564	-10.961	-88.87	-4.291	37.442
1001	1.001	66.657	-140.157	31.721	-15.534	-10.373	-34.56	-9.275	22.355
1002	1.002	15.005	-116.988	-41.64	12.159	-12.097	-24.662	-4.774	-0.491
1003	1.003	-18.425	-138.012	-31.767	-63.446	-7.251	-33.62	-25.442	-38.047
1004	1.004	-60.914	-195.628	-58.489	-95.923	-11.891	-25.525	-21.743	-63.232
1005	1.005	-77.298	-178.163	-34.104	-66.309	-10.142	-47.68	-11.647	-31.319
1006	1.006	-21.677	-34.934	17.6	-21.618	-12.644	-81.219	-8.501	-10.628
1007	1.007	-14.255	-54.282	24.267	18.997	-10.308	-87.138	-11.18	15.699
1008	1.008	-7.598	-107.011	-18.21	26.252	-10.673	-70.357	-8.639	25.775
1009	1.009	-13.524	-123.115	-45.729	-47.736	-11.824	-24.718	-20.224	28.866
1010	1.01	-8.077	-166.503	-70.728	-18.135	-6	18.106	-13.817	42.982
1011	1.011	-33.194	-100.907	-66.189	8.473	-5.197	23.691	-11.856	25.143
1012	1.012	-28.73	30.116	-62.109	32.717	-11.752	18.711	-13.566	8.839
1013	1.013	-24.669	47.422	-58.431	10.57	-10.959	14.238	-11.974	-23.168
1014	1.014	-28.349	95.007	-48.335	-36.307	-11.723	-23.42	-13.309	-91.938
1015	1.015	-31.606	225.166	-26.395	6.242	-13.651	-58.958	-19.691	-82.117
1016	1.016	-34.644	242.804	16.215	89.43	-7.661	-63.694	-13.661	-55.446
1017	1.017	-9.046	99.733	10.209	125.045	-13.299	-43.148	-21	-31.081
1018	1.018	1.085	42.009	4.853	70.815	-6.721	13.3	-16.143	-38.468
1019	1.019	-1.964	-45.599	30.109	60.842	-10.974	37.539	-11.869	-45.08
1020	1.02	-16.074	-93.207	16.646	51.887	-16.572	0.557	-2.925	-14.709
1021	1.021	-23.587	-50.03	-37.479	27.489	-18.477	-19.488	-1.734	1.734
1022	1.022	2.197	-37.028	-74.378	-68.856	-16.5	10.806	-0.733	-13.365
1023	1.023	5.5	-48.844	-67.768	-82.055	-20.513	5.465	-3.6	-8.922
1024	1.024	-10.205	-124.626	-25.177	-22.52	-16.993	-50.062	-9.565	-4.862
1025	1.025	-7.516	-75.157	35.853	9.821	-13.674	-72.152	-21.725	-8.555
1026	1.026	-15.048	5.651	92.87	59.022	-8.832	-78.861	-30.4	-11.867
1027	1.027	-3.459	-5.173	56.061	32.181	1.234	12.605	-31.918	9.985
1028	1.028	2.887	63.936	-17.724	72.605	11.303	78.473	-24.729	7.258
1029	1.029	-10.627	1.305	-86.695	-9.027	4.922	-52.627	-10.385	-0.313
1030	1.03	-8.823	-72.259	-41.872	-171.848	-1.064	-70.06	-12.303	-35.372
1031	1.031	-19.787	-42.761	64.114	-334.618	-2.007	-22.527	-3.574	-40.428
1032	1.032	-35.592	-16.122	49.908	-271.217	-4.898	-36.908	-5.107	-8.513
1033	1.033	-29.155	8.106	10.545	-213.498	1.103	28.777	-9.351	-12.598
1034	1.034	-15.559	15.342	-1.125	-125.902	-2.955	16.81	-5.654	-23.833
1035	1.035	-10.272	75.729	9.855	-78.194	-7.794	27.442	-4.485	-6.816
1036	1.036	-21.277	132.372	-39.388	-5.933	-8.37	-2.245	-1.379	2.432
1037	1.037	-11.184	21.123	-65.975	86.277	-14.949	96.175	-2.346	16.534
1038	1.038	-2.273	-58.588	-73.959	98.118	-15.733	30.42	-3.121	8.94
1039	1.039	-3.438	-73.075	-81.188	108.872	-14.968	18.595	-2.343	6.566
1040	1.04	-15.247	-86.26	-61.171	59.402	-22.889	29.428	-2.928	8.641
1041	1.041	-29.549	-26.694	-30.707	-74.929	-23.834	-39.744	-2.365	-4.969
1042	1.042	-39.211	-15.879	8.108	-55.827	-20.911	-156.275	-5.296	-10.258
1043	1.043	-51.361	33.638	53.705	31.636	-20.148	-172.116	-5.714	-14.922
1044	1.044	-27.528	24.832	84.162	15.778	-14.588	-71.146	-8.036	-1.948
1045	1.045	3.451	0.58	56.511	1.416	-6.689	-5.379	-8.429	-14.129
1046	1.046	32.443	-21.22	21.312	67.216	-3.631	-64.998	-9.607	-18.756
1047	1.047	6.087	-14.354	7.833	102.857	11.034	-32.552	-9.255	-8.659
1048	1.048	16.118	-32.398	-12.769	135.441	8.875	-22.516	-7.741	-2.226
1049	1.049	12.993	-93.311	-31.417	7.172	10.799	22.192	-8.497	-8.204
1050	1.05	-18.176	-36.311	-55.143	-80.304	5.554	78.918	-5.955	-7.22
1051	1.051	-47.185	-28.92	-70.768	-32.796	-8.772	86.117	-10.786	-0.407
1052	1.052	-50.854	-75.948	-50.976	-47.206	-2.963	105.98	-14.268	-6.387
1053	1.053	-67.902	-21.141	-12.531	-34.07	-1.206	87.794	-12.322	-7.158
1054	1.054	-27.114	30.436	-7.16	-22.247	-2.743	126.538	-9.427	-7.768
1055	1.055	-32.579	50.23	-32.347	-11.531	-12.804	70.955	-9.809	-17.862
1056	1.056	-17.527	92.737	-64.223	17.885	-13.972	-40.115	-9.411	-30.821
1057	1.057	-22.003	54.191	-59.987	44.429	-19.975	-215.038	-11.518	-22.092
1058	1.058	-9.669	8.907	-71.035	3.639	-12.601	-52.284	-11.123	-14.112
1059	1.059	9.003	3.123	-47.171	-3.818	-17.398	-115.83	-10.718	-6.908
1060	1.06	-14.867	-46.669	-0.2	42.964	-21.598	-58.243	-11.487	-3.196
1061	1.061	0.796	-66.453	46.533	24.966	-15.934	29.25	-10.703	-4.309
1062	1.062	-7.603	-108.921	28.295	-2.506	-6.416	45.104	-12.041	-1.19
1063	1.063	-10.186	-136.315	-21.689	-27.515	-2.717	88.277	-14.354	-15.909
1064	1.064	-17.211	-181.482	-28.255	-23.026	0.796	180.552	-10.475	-9.538
1065	1.065	-27.888	-248.326	14.344	-18.982	6.044	97.316	-16.271	-23.15
1066	1.066	-29.845	-131.389	42.07	-37.758	16.887	21.47	-7.362	-24.925
1067	1.067	-13.977	43.912	-13.383	-6.765	-4.772	110.3	-6.178	-13.892
1068	1.068	-7.571	160.322	-35.351	39.101	-7.838	-20.953	-7.126	-12.508
1069	1.069	2.111	54.486	-15.336	-3.557	-21.923	-143.337	-11.94	-16.152
1070	1.07	-17.234	73.607	15.083	-64.725	-24.401	-31.903	-5.908	-7.793
1071	1.071	-24.781	196.085	9.657	-89.34	-31.344	-46.052	-11.489	-19.525
1072	1.072	-13.167	52.916	24.764	-52.517	-33.457	-138.009	-12.038	-17.893
1073	1.073	6.017	-43.299	20.321	-5.785	-19.886	-54.51	-10.067	-16.466
1074	1.074	13.576	-95.781	-17.214	24.485	-7.667	-21.974	-7.141	-12.714
1075	1.075	1.939	-111.626	-32.333	8.099	9.801	-12.19	-10.605	-9.167
1076	1.076	33.831	-39.32	-45.886	33.381	2.912	-39.007	-12.913	-14.328
1077	1.077	29.317	26.679	-25.109	74.699	-3.373	-95.925	-10	-17.173
1078	1.078	-24.902	134.218	1.244	24.808	-9.031	-103.234	-11.15	-11.1
1079	1.079	-47.009	119.964	4.504	-49.061	-14.097	-15.696	-7.64	-0.397
1080	1.08	-53.623	-24.9	-4.837	-58.845	-18.594	-27.564	-12.443	-1.7
1081	1.081	-47.643	-44.282	-7.526	-14.044	-8.424	-16.747	-11.837	-13.486
1082	1.082	-19.996	8.107	-14.961	-87.395	-1.94	52.346	-10.062	-11.913
1083	1.083	-25.07	-7.727	-21.853	-136.538	-5.384	133.026	-9.649	-13.219
1084	1.084	-29.541	64.496	-36.741	-91.517	-2.22	100.546	-10.01	-16.849
1085	1.085	-8.837	104.077	-15.427	-82.987	-11.046	-47.476	-9.597	-15.652
1086	1.086	-20.074	20.878	-18.099	-75.211	-9.869	-68.498	-7.633	-12.509
1087	1.087	-10.016	-11.463	-30.924	-0.758	-0.228	-164.612	-8.771	-5.688
1088	1.088	11.869	-41.12	-0.648	49.177	-6.673	-76.986	-11.65	-8.156
1089	1.089	14.601	-121.933	19.954	22.978	-24.732	-61.073	-13.567	-13.746
1090	1.09	-13.654	-67.846	8.657	-17.214	-27.299	-46.787	-13.933	-10.256
1091	1.091	-2.446	-18.654	-8.364	20.116	-15.731	-59.98	-13.723	-13.54
1092	1.092	-26.28	-117.24	-17.564	0.369	7.64	-48.332	-14.489	-9.484
1093	1.093	-17.035	-51.452	-14.712	6.496	35.844	27.256	-18.163	-9.116
1094	1.094	-36.808	-15.823	-1.758	45.352	17.042	-42.07	-14.874	-16.494
1095	1.095	-29.259	-26.635	-27.358	20.276	6.968	-15.444	-11.973	-26.171
1096	1.096	-22.288	-75.972	-44.335	15.911	3.867	74.128	-10.818	-29.831
1097	1.097	-11.645	-49.282	-9.863	-4.611	-4.479	-81.123	-9.668	-21.507
1098	1.098	1.873	-57.418	13.012	-0.699	-22.315	-17.666	-14.521	-7.577
1099	1.099	14.071	-64.815	8.882	9.537	-10.738	78.445	-9.694	2.095
1100	1.1	9.464	-71.463	-25.364	43.92	-21.427	25.983	-7.773	0.344
1101	1.101	-12.196	20.146	-39.037	20.955	-23.42	10.173	-7.205	-4.307
1102	1.102	-40.476	33.316	6.822	-16.698	-28.725	-32.92	-10.699	-11.468
1103	1.103	-36.831	-2.352	0.882	-92.479	-17.767	-46.036	-7.42	-7.8
1104	1.104	-53.899	30.203	-26.72	26.878	-10.66	37.443	-12.262	-13.812
1105	1.105	-44.6	20.426	-61.928	106.498	-1.771	-16.674	-6.264	-10.731
1106	1.106	-7.643	-41.978	-103.174	92.272	-5.27	-26.549	-11.882	-3.99
1107	1.107	17.493	-66.277	-86.812	79.232	-21.339	17.979	-2.398	-8.284
1108	1.108	49.406	-88.427	-11.2	19.816	-32.979	91.044	-8.781	-7.529
1109	1.109	3.531	-1.04	64.628	-77.861	-39.393	120.543	-5.293	-6.96
1110	1.11	-39.027	-12.91	74.514	-222.587	-22.013	39.804	-4.323	-17.041
1111	1.111	-0.291	84.731	29.875	-164.894	-5.818	50.658	-7.222	-15.704
1112	1.112	-5.257	18.9	38.106	-77.423	0.53	1.377	-2.966	-3.918
1113	1.113	-9.645	-16.75	-13.498	2.065	-5.309	-115.064	-2.19	-21.368
1114	1.114	-30.287	-6.019	-6.917	16.271	-0.081	-130.862	-5.677	-14.461
1115	1.115	-33.93	-55.516	-12.892	29.336	10.973	-0.728	-6.256	-12.377
1116	1.116	-43.97	-28.876	-18.222	41.067	3.826	16.663	-14.003	-6.629
1117	1.117	-34.667	27.973	-33.192	51.79	-13.184	64.166	-14.974	-4.955
1118	1.118	-14.914	20.74	-28.712	41.847	-15.513	-36.879	-12.076	-9.674
1119	1.119	-22.429	1.031	17.132	104.356	-13.392	-50.19	-14.602	-11.09
1120	1.12	-24.711	-29.276	23.147	79.914	-3.74	-86.022	-7.268	-14.793
1121	1.121	-26.835	-34.584	-37.757	-31.243	1.459	-75.256	-10.189	-13.588
1122	1.122	-24.908	41.382	-45.817	-110.919	-3.21	13.495	-14.466	-16.683
1123	1.123	-12.703	30.565	-23.679	-67.905	-7.48	48.961	-8.876	-15.722
1124	1.124	1.65	-58.388	36.89	-133.884	-21.797	81.456	-10.834	-6.079
1125	1.125	11.36	-70.375	44.911	-122.345	-35.336	71.615	-14.141	-12.493
1126	1.126	16.588	-59.706	-6.871	-46.776	-44.026	-9.036	-12.415	-11.355
1127	1.127	-7.184	-10.385	-26.909	-17.356	-64.749	1.818	-9.914	-12.347
1128	1.128	2.894	70.36	-32.958	-8.58	-56.454	11.687	-13.209	-9.456
1129	1.129	-19.025	124.654	-49.46	-82.129	-43.723	2.777	-9.152	-13.731
1130	1.13	-27.384	134.591	-54.545	-151.34	-8.734	-37.799	-4.31	-11.444
1131	1.131	-24.908	0.225	-50.147	-88.931	-3.748	-15.707	-7.605	-14.978
1132	1.132	-17.99	-57.527	-37.792	-113.21	37.436	-9.068	-5.871	-10.424
1133	1.133	-24.412	-40.126	-19.037	-76.209	9.747	-14.994	-11.683	-13.415
1134	1.134	-22.493	-87.765	-36.075	-29.376	-5.357	-31.364	-10.927	-13.12
1135	1.135	-10.279	-130.911	-33.004	13.235	35.868	-66.54	-14.42	-10.864
1136	1.136	-21.288	-65.107	9.565	-14.444	63.536	-80.091	-9.792	-9.773
1137	1.137	-28.461	18.234	39.927	-9.407	58.496	-76.032	-13.872	-7.902
1138	1.138	-24.787	7.294	34.462	31.894	44.964	-41.981	-12.532	-2.134
1139	1.139	-6.785	-2.67	9.3	48.441	24.284	8.402	-14.876	0.14
1140	1.14	-4.265	41.914	-31.874	43.518	5.509	1.895	-13.741	-6.5
1141	1.141	-1.973	17.467	-59.513	75.547	2.211	44.577	-7.766	-10.831
1142	1.142	4.386	-34.261	-64.553	121.516	5.29	61.108	-8.559	-8.585
1143	1.143	-9.17	-27.926	-60.157	127.567	-14.438	36.054	-7.804	-10.592
1144	1.144	-14.369	-46.24	-14.323	122.137	-27.176	-4.997	-9.757	-20.742
1145	1.145	3.056	-51.601	16.084	66.596	-24.837	0.508	-7.826	-42.517
1146	1.146	14.671	-36.373	-0.412	-0.257	-9.914	-34.626	-6.101	-26.922
1147	1.147	4.036	-31.805	-25.621	-45.146	-0.206	-20.933	-4.768	-12.885
1148	1.148	-24.977	-10.966	43.083	-4.696	-8.896	24.915	-8.084	-10.477
1149	1.149	-53.977	-22.115	112.223	61.907	-7.341	-5.4	-7.718	-12.891
1150	1.15	-50.262	-73.439	31.554	35.07	-8.676	-43.936	-8.895	-15.071
1151	1.151	-26.426	-6.532	-66.206	43.088	-4.993	-58.995	-14.729	-17.009
1152	1.152	-10.752	20.369	-79.415	20.908	-10.985	-45.418	-15.533	-15.266
1153	1.153	-8.073	-20.092	-43.797	-26.001	-27.051	-91.273	-17.514	-13.75
1154	1.154	-10.633	-27.262	10.408	-117.612	-57.427	-73.097	-15.628	-12.413
1155	1.155	0.936	-33.677	20.257	-104.391	-53.354	-56.621	-11.628	-6.067
1156	1.156	20.067	-3.159	46.93	-92.491	-49.659	8.953	-16.523	-9.589
1157	1.157	7.299	80.151	22.46	-124.856	-25.846	-0.016	-18.516	-14.851
1158	1.158	0.355	20.646	0.376	-36.025	-16.55	8.097	-15.66	-13.935
1159	1.159	-14.503	-11.795	-19.443	-24.342	-8.221	-73.281	-13.198	-4.315
1160	1.16	-43.554	-21.529	-25.252	8.059	9.584	-40.656	-13.636	-5.54
1161	1.161	-55.982	-66.117	-30.531	-1.975	-6.673	-11.063	-7.11	-9.108
1162	1.162	-52.303	-57.787	-25.515	6.805	-4.539	-2.114	-11.998	0.489
1163	1.163	-49.013	9.113	-11.994	31.188	-29.681	6.022	-7.787	6.836
1164	1.164	-20.773	35.906	-32.755	9.16	-39.741	27.945	-8.606	-4.046
1165	1.165	-17.118	-37.368	-51.498	-10.804	-24.06	21.259	-6.73	-5.445
1166	1.166	-5.922	64.632	-61.6	7.429	-21.346	15.239	-3.497	0.881
1167	1.167	4.108	35.096	-20.881	-9.026	-13.791	-1.183	-4.141	11.687
1168	1.168	-11.607	-9.524	6.639	-44.263	-11.466	3.916	-2.845	-4.208
1169	1.169	-14.356	-1.355	-10.892	-31.574	-5.077	-0.579	-1.546	-36.175
1170	1.17	-1.631	-38.271	-26.066	-54.333	-0.43	-16.86	-1.218	-77.45
1171	1.171	0.629	-125.721	-39.645	-0.123	-2.355	-4.537	-6.498	-38.8
1172	1.172	-10.055	-18.351	-35.623	36.711	-7.572	6.637	-6.168	-24.111
1173	1.173	-15.895	24.772	21.018	83.345	-6.035	-10.383	-5.643	1.069
1174	1.174	-17.65	37.854	61.594	138.147	1.112	-13.446	-10.335	-3.367
1175	1.175	-6.587	25.969	39.531	100.965	2.241	-16.085	-14.456	-7.4
1176	1.176	-16.612	-28.341	19.629	-0.013	17.866	1.744	-15.866	-11.039
1177	1.177	-15.419	-38.229	-10.79	-43.11	15.701	-9.931	-20.362	-21.042
1178	1.178	-4.589	-29.274	5.612	-29.783	17.59	13.409	-17.506	-11.707
1179	1.179	-26.281	-37.29	0.543	-137.157	8.852	22.678	-22.395	8.092
1180	1.18	-17.039	-44.536	-13.035	-123.025	7.305	36.838	-16.445	10.661
1181	1.181	2.636	-24.546	-33.81	-215.347	5.986	13.539	-12.425	26.969
1182	1.182	10.131	-30.588	-45.201	-155.755	-11.004	35.316	-11.894	16.369
1183	1.183	-10.998	-25.222	-48.622	-101.457	-17.908	49.385	-3.227	10.616
1184	1.184	-42.181	-10.169	-33.035	-51.932	-24.268	10.841	-11.587	-15.659
1185	1.185	-21.472	3.265	-24.785	10.782	-18.464	-61.333	-6.398	-11.96
1186	1.186	-2.707	-9.239	-12.042	19.175	-13.22	-51.444	-7.405	-15.236
1187	1.187	-6	-5.606	-0.408	12.06	-24.228	-78.178	-9.954	-30.884
1188	1.188	-2.929	-22.616	-15.233	18.864	-34.291	-37.548	-7.664	-22.545
1189	1.189	-11.301	-31.959	-44.216	-23.483	-14.789	-15.482	-5.757	-14.966
1190	1.19	-8.832	-12.337	-40.167	-39.84	-6.539	-21.996	-9.067	-3.311
1191	1.191	-6.595	26.052	-13.889	-14.816	11.187	-3.76	-11.996	-5.374
1192	1.192	-38.605	109.167	17.017	7.842	-0.494	-9.092	-12.401	-7.228
1193	1.193	-52.201	49.461	-3.78	53.617	-6.972	-13.949	-14.742	1.533
1194	1.194	-39.841	-69.997	-37.926	47.476	-12.883	-0.336	-21.338	3.117
1195	1.195	-21.067	-117.681	3.313	74.987	-25.163	12.037	-6.638	-18.528
1196	1.196	-17.78	-103.415	-2.069	120.449	-33.211	8.354	-4.52	-9.22
1197	1.197	-14.713	-64.016	-17.153	77.93	-23.253	18.407	-2.59	10.563
1198	1.198	-17.474	-4.478	-40.036	39.161	-19.663	-9.813	-11.3	3.068
1199	1.199	-20.065	-58.764	-27.63	3.926	-16.27	-36.045	-12.846	-27.253
1200	1.2	-22.477	-29.282	-1.226	-0.586	-6.696	15.447	-2.785	-64.745
1201	1.201	-11.935	-2.75	8.828	-21.368	-5.621	-6.558	-3.951	-59.668
1202	1.202	-6.207	5.259	-6.941	-78.163	2.637	-26.45	2.045	-27.69
1203	1.203	9.621	-31.8	-21.145	-102.721	3.544	-8.247	3.013	-31.707
1204	1.204	-1.06	1.573	-8.393	-95.536	6.38	8.174	5.915	-12.894
1205	1.205	-3.032	7.455	-15.336	-62.169	2.028	3.118	-0.08	-9.568
1206	1.206	-4.804	-9.118	12.364	-117.039	2.719	16.658	-7.419	-6.416
1207	1.207	-9.488	-24.35	-13.926	-5.886	-8.176	-3.982	-12.236	1.953
1208	1.208	-16.686	-1.558	-58.618	41.682	-12.833	-60.647	-12.991	4.504
1209	1.209	-7.821	10.72	-64.621	-30.465	-5.661	-68.702	-13.74	6.862
1210	1.21	-21.058	6.987	-25.932	-43.629	8.686	-31.739	-11.776	13.298
1211	1.211	-26.388	-10.118	49.716	16.093	10.65	-78.563	-19.095	7.519
1212	1.212	-28.017	-19.551	38.855	5.321	-1.53	-72.46	-18.087	-18.77
1213	1.213	-18	-11.376	9.209	35.035	0.024	-11.414	-18.832	-22.414
1214	1.214	-24.428	1.246	-53.316	79.85	-4.242	-19.485	-9.888	-12.312
1215	1.215	-16.128	12.791	3.567	6.575	-3.101	17.584	-13.333	3.386
1216	1.216	-13.053	-19.212	55.216	36.166	-16.249	-15.796	-12.321	-16.331
1217	1.217	1.635	3.577	61.787	27.196	-24.923	-21.771	-15.177	-18.825
1218	1.218	12.241	15.844	19.261	51.473	-23.333	-5.352	-12.621	-11.842
1219	1.219	6.385	-18.325	13.913	-59.679	-19.03	-20.485	-10.249	3.059
1220	1.22	11.55	-22.926	-31.542	-43.798	-17.792	2.284	-8.267	1.099
1221	1.221	-12.304	22.81	-61.885	-0.573	-14.212	14.619	-8.794	-25.268
1222	1.222	-15.645	53.077	-34.159	12.719	-4.447	25.816	-11.653	-51.591
1223	1.223	-24.983	47.637	-8.922	24.57	-8.052	15.725	-12.961	-34.542
1224	1.224	-50.602	-28	-22.384	35.481	-4.489	-12.591	-5.563	-31.409
1225	1.225	-47.38	4.568	-51.35	5.968	2.958	-1.467	-8.617	-34.1
1226	1.226	-38.154	-64.561	-32.489	-92.556	-11.655	1.712	-13.41	-41.629
1227	1.227	-24.094	-73.674	-29.145	-132.156	-9.436	17.3	-9.106	-20.518
1228	1.228	-11.386	-65.805	-32.222	-1.118	-7.443	-25.4	-6.738	-23.219
1229	1.229	-4.47	-43.922	-34.956	121.364	-16.126	-68.047	-4.749	-15.656
1230	1.23	1.843	-24.142	3.504	73.663	-17.686	4.048	-6.627	-8.659
1231	1.231	-7.896	-54.646	86.688	-27.405	-19.075	33.559	-4.822	-2.25
1232	1.232	-16.652	-71.177	51.083	-119.609	-15.455	6.713	-10.563	-4.163
1233	1.233	-27.733	-46.066	18.574	-107.735	-14.356	-17.821	-16.109	1.066
1234	1.234	-40.774	-4.895	-11.024	-75.096	-7.036	-54.941	-14.104	18.469
1235	1.235	-21.51	-10.319	-37.698	-84.834	-2.218	-61.68	-10.747	20.753
1236	1.236	-29.114	-5.248	-45.805	-75.72	-2.964	-6.912	-10.096	5.817
1237	1.237	-12.901	-0.8	-67.82	-51.179	-6.96	0.242	-11.384	11.586
1238	1.238	10.466	36.659	-47.826	-28.908	3.929	20.015	-10.934	-0.644
1239	1.239	13.512	61.585	-17.365	72.097	-0.684	1.719	-15.707	-11.697
1240	1.24	33.187	65.802	-22.73	202.23	-13.594	7.019	-6.939	-33.379
1241	1.241	15.329	3.088	-17.623	184.968	-22.251	-8.166	-8.05	-42.667
1242	1.242	-15.109	-41.752	14.396	73.917	-1.481	-76.94	-7.033	-11.509
1243	1.243	-44.213	-66.051	18.54	59.797	-4.13	-7.925	-7.951	0.87
1244	1.244	-63.063	-43.819	-30.588	20.451	-21.894	18.704	-13.899	-2.816
1245	1.245	-39.33	-50.241	-24.045	-158.485	8.526	10.518	-8.24	-6.102
1246	1.246	-11.104	-7.555	-18.019	-235.196	12.624	-11.593	-10.116	-9.217
1247	1.247	-7.458	-12.865	9.695	-118.798	1.44	-31.612	-11.995	-6.518
1248	1.248	-10.766	22.498	-5.382	-97.687	-1.794	-37.691	-14.84	-14.054
1249	1.249	-13.873	27.119	-28.193	-1.472	7.558	0.909	-7.83	-7.089
1250	1.25	5.858	23.145	-24.098	-18.899	-6.515	-54.753	-6.814	-4.978
1251	1.251	3.336	19.547	-20.32	-3.108	-19.237	-32.725	-9.281	-6.957
1252	1.252	-17.753	2.617	-23.464	39.934	-21.501	14.037	-10.012	-8.723
1253	1.253	-20.459	-25.539	-26.418	0.331	-19.323	19.941	-6.488	-4.066
1254	1.254	-22.958	-21.817	-18.023	-83.256	-5.737	36.312	-7.027	-2.693
1255	1.255	-20.625	-18.46	-15.519	-181.181	-0.499	31.217	-11.052	-16.978
1256	1.256	-5.712	9.905	-8.554	-89.139	-8.466	8.341	-15.871	-15.007
1257	1.257	-23.119	-24.088	-19.132	18.28	-18.557	12.395	-11.212	-9.746
1258	1.258	-30.078	-28.471	-21.084	32.698	-24.961	-21.69	-10.618	-11.249
1259	1.259	-6.662	-90.89	-19.453	72.189	-23.801	-17.332	-9.257	-18.361
1260	1.26	-3.543	-64.06	-11.655	-11.211	-11.994	3.281	-12.542	-3.997
1261	1.261	-23.271	-23.275	-7.464	21.39	-10.429	-53.405	-9.628	-13.623
1262	1.262	-36.021	-1.118	12.11	-8.042	-3.264	-28.986	-3.616	-11.841
1263	1.263	-24.39	45.833	3.792	0.982	-6.968	-6.87	-11.544	-16.475
1264	1.264	-13.713	-21.245	-9.035	9.25	1.332	-40.21	-8.441	-15.106
1265	1.265	-11.734	-65.863	-6.798	61.101	-8.376	-46.08	-11.324	-18.751
1266	1.266	-6.461	-8.871	-13.22	94.645	-20.213	4.002	-10.537	-15.222
1267	1.267	7.903	13.282	-22.895	88.649	-15.606	24.03	-6.452	-7.843
1268	1.268	-1.715	-33.464	-17.651	16.441	-14.302	18.072	-14.373	-10.725
1269	1.269	0.094	9.186	6.109	-33.026	-31.371	23.528	-11.259	-13.213
1270	1.27	-4.476	-29.489	-17.74	-78.017	-38.367	-11.667	-16.077	-13.939
1271	1.271	-8.656	-74.941	-27.13	-70.029	-27.749	-25.118	-11.795	-11.968
1272	1.272	-20.409	-44.458	-35.555	26.454	-14.224	-20.975	-12.552	-15.247
1273	1.273	-6.035	-49.813	2.913	13.423	-15.981	-9.681	-9.055	-13.504
1274	1.274	-11.799	-54.817	30.553	1.658	-20.645	14.174	-10.978	-6.513
1275	1.275	-10.038	13.873	-24.993	34.15	-19.295	11.127	-13.859	-13.257
1276	1.276	-14.643	102.692	-17.632	24.197	-4.97	-2.956	-12.485	-15.75
1277	1.277	-15.939	114.48	-11.062	32.87	12.437	9.825	-12.082	-14.943
1278	1.278	-19.526	38.592	31.492	-73.197	28.683	-25.176	-13.225	-14.301
1279	1.279	-15.934	8.934	36.896	-58.919	39.319	-10.1	-15.144	-14.825
1280	1.28	-14.856	-17.794	1.669	-45.676	41.224	-5.714	-12.415	-11.851
1281	1.281	-15.716	-25.914	-39.492	-33.948	42.936	-1.603	-8.916	-8.286
1282	1.282	-11.358	-47.929	-33.953	-66.639	22.215	9.77	-9.288	-9.569
1283	1.283	-10.484	-27.932	-28.874	-37.27	-8.942	6.563	-6.376	-5.458
1284	1.284	-16.967	-46.023	-24.437	7.232	-21.312	-27.786	-11.596	-7.929
1285	1.285	-22.875	-62.391	-3.822	-17.214	-47.618	-41.214	-11.007	-8.258
1286	1.286	-17.159	-27.093	-15.105	19.831	-64.627	-12.075	-9.061	-8.6
1287	1.287	-15.126	41.707	-18.405	-40.706	-42.748	-46.022	-8.466	-14.569
1288	1.288	-13.077	130.581	-40.351	-16.363	-23.012	-41.447	-9.802	-17.059
1289	1.289	-8.876	95.048	-32.111	20.587	-20.505	-3.79	-5.33	-19.376
1290	1.29	-16.672	62.613	-34.735	-53.434	-8.903	-28.871	-2.407	-15.895
1291	1.291	-13.051	13.356	-18.557	-82.977	-6.818	-24.33	-5.861	-15.327
1292	1.292	-16.039	-120.98	4.842	-38.278	-16.524	-20.189	-7.195	-11.277
1293	1.293	-13.059	-217.241	20.572	34.837	-4.34	-16.505	-11.249	-3.33
1294	1.294	-1.575	-234.68	40.351	44.37	-5.886	-19.739	-10.858	-16.47
1295	1.295	-18.932	-155.13	6.865	-0.559	-10.149	-16.548	-9.504	-11.23
1296	1.296	-11.881	-82.95	-15.979	23.784	-16.508	9.063	-9.105	-9.677
1297	1.297	-18.151	-43.476	-11.944	16.42	-15.328	5.805	-11.03	-13.938
1298	1.298	-23.835	-7.88	-30.711	-44.202	-14.368	2.728	-7.539	-10.267
1299	1.299	-21.98	24.614	-20.665	-36.093	-3.533	0.025	-13.338	-16.278
1300	1.3	-20.323	54.277	-55.156	15.629	3.615	-28.171	-7.71	-11.055
1301	1.301	-18.848	45.408	-78.027	22.27	-5.315	-9.369	-7.112	-10.091
1302	1.302	-12.35	37.295	-73.96	-8.113	2.943	0.738	-5.165	-7.577
1303	1.303	-13.428	44.656	-17.252	30.632	3.864	3.896	-10.565	-11.651
1304	1.304	-18.576	38.096	56.109	55.884	18.557	1.266	-9.973	-9.721
1305	1.305	-19.46	-4.466	26.54	-12.717	37.738	-21.841	-2.605	-6.442
1306	1.306	-18.59	12.006	-18.124	-101.517	19.955	-31.064	-7.434	-7.048
1307	1.307	-17.729	-3.045	22.554	-65.76	-5.766	-28.302	-11.685	-10.554
1308	1.308	-12.821	-7.469	59.556	32.248	-22.789	-0.017	-6.062	-15.031
1309	1.309	-21.458	-28.172	66.171	-33.244	-19.7	11.172	-6.629	-10.991
1310	1.31	-17.881	-46.995	23.624	-92.59	-22.415	-40.332	-9.909	-16.824
1311	1.311	-23.017	-16.057	-15.031	-103.305	-14.866	-62.391	-16.479	-16.069
1312	1.312	-14.047	-36.735	-20.012	-53.77	-3.245	-42.498	-8.531	-9.515
1313	1.313	-12.848	4.915	-6.408	-44.812	-9.615	-48.499	-7.546	-12.055
1314	1.314	-20.154	-0.474	-27.077	-52.941	-7.667	-32.025	-12.378	-16.144
1315	1.315	-13.328	-5.542	-23.369	-16.004	-9.401	-16.929	-9.856	-15.589
1316	1.316	-5.327	-28.414	-26.64	44.722	-14.072	5.918	-15.458	-12.319
1317	1.317	-8.365	-7.625	-48.503	36.887	-6.935	43.486	-10.616	-8.279
1318	1.318	-11.223	3.636	-34.367	103.931	-13.31	48.53	-11.193	-7.905
1319	1.319	-24.332	6.886	-36.853	130.721	-14.45	34.975	-12.938	-15.282
1320	1.32	-22.361	3.713	-20.555	8.59	-13.487	-10.915	-14.293	-7.953
1321	1.321	-17.115	-27.559	-26.933	-148.974	-12.512	7.226	-8.883	-7.012
1322	1.322	-15.566	9.888	-40.501	-127.908	-11.741	12.59	-9.465	-11.289
1323	1.323	-8.419	14.829	-21.176	-31.749	-10.941	7.512	-10.051	-10.537
1324	1.324	-2.074	-17.18	-49.434	20.689	-20.416	-15.381	-12.964	-8.629
1325	1.325	-8.112	3.455	-60.641	36.675	-21.561	-3.028	-13.364	-1.3
1326	1.326	-9.107	-38.138	-15.97	79.926	-18.067	23.24	-13.764	-12.182
1327	1.327	-19.97	-21.609	2.173	40.431	-14.943	6.114	-11.654	-16.499
1328	1.328	-21.342	13.754	-3.299	5.017	-13.932	9.139	-9.73	-12.873
1329	1.329	-17.692	9.364	-8.328	-27.508	-0.721	17.33	-11.683	-18.921
1330	1.33	-11.719	-3.027	-31.137	41.574	-2.614	-21.305	-10.927	-22.068
1331	1.331	-14.824	-52.231	-27.09	32.708	-14.785	-82.372	-10.752	-11.279
1332	1.332	-19.703	-58.756	-8.41	24.658	-19.415	-41.835	-9.993	1.658
1333	1.333	-20.555	-52.802	8.455	17.392	-26.588	-64.031	-10.218	-0.103
1334	1.334	-18.3	-2.937	42.776	-56.381	-14.84	-84.104	-10.068	-8.049
1335	1.335	-10.4	-9.614	-7.664	-145.053	-16.477	-53.858	-9.538	-6.714
1336	1.336	-9.462	-27.932	-41.178	-61.65	-6.498	-4.083	-12.106	-13.134
1337	1.337	-10.442	10.778	13.737	36.089	-0.196	-10.794	-15.641	-12.005
1338	1.338	-16.43	-4.207	35.746	22.834	8.052	7.285	-15.303	-8.938
1339	1.339	-22.059	-8.466	69.135	130.122	0.65	12.608	-16.514	-13.799
1340	1.34	-14.154	-37.383	26.487	29.156	15.309	-2.624	-15.399	-18.08
1341	1.341	-13.22	4.247	-23.505	16.067	-3.888	-7.233	-9.639	-17.333
1342	1.342	-12.278	9.527	-57.048	75.639	-6.442	5.047	-0.79	-12.519
1343	1.343	-20.246	-46.207	-38.922	108.184	-18.094	16.166	0.315	-13.124
1344	1.344	-19.312	-39.101	-33.621	-39.637	-20.242	-7.73	-2.842	-14.884
1345	1.345	-12.576	-19.438	-18.666	-272.375	-22.196	1.51	-9.676	-11.432
1346	1.346	-16.881	10.803	3.999	-241.391	-13.512	4.196	-10.511	-10.092
1347	1.347	-20.984	5.4	-8.555	-44.478	-2.514	-3.388	-9.804	-7.989
1348	1.348	-17.548	20.568	-5.003	-19.042	-9.709	3.522	-10.45	-10.724
1349	1.349	-17.021	-47.997	-1.827	4.03	2.051	-15.729	-12.447	-15.019
1350	1.35	-16.497	-37.892	-5.054	-17.186	0.474	-28.6	-14.251	-13.713
1351	1.351	-16.154	-28.785	-30.776	40.617	19.213	-17.063	-10.822	-18.202
1352	1.352	-11.759	-36.731	-27.63	23.17	1.363	-2.162	-16.3	-12.819
1353	1.353	-10.065	-58.648	-30.882	-56.565	-19.773	-23.368	-8.417	-14.764
1354	1.354	-18.049	-38.619	-39.289	-99.9	-33.934	-48.836	-11.571	-11.481
1355	1.355	-24.109	-32.545	-31.759	-60.77	-26.403	-17.834	-10.655	-10.922
1356	1.356	-8.111	-27.084	-20.224	-49.392	-24.089	-30.213	-11.476	-11.319
1357	1.357	-10.48	-32.016	-26.698	-60.581	-17.732	-11.437	-10.757	-5.912
1358	1.358	-16.919	-9.116	-20.909	-70.577	-4.25	12.459	-12.76	-9.406
1359	1.359	-18.901	3.271	-12.246	-8.095	-2.587	3.282	-9.537	-12.714
1360	1.36	-17.202	14.464	-23.399	32.51	2.012	-10.737	-11.344	-8.668
1361	1.361	-15.699	-0.438	-19.303	-4.546	-5.202	-13.169	-11.794	-12.182
1362	1.362	-1.435	2.891	-13.07	69.419	-6.418	-20.01	-12.248	-11.82
1363	1.363	-3.415	31.167	-9.714	99.065	-7.627	-21.981	-9.399	-13.982
1364	1.364	-5.204	19.962	-15.422	93.873	-0.34	-23.754	-8.29	-11.308
1365	1.365	-19.572	-11.027	-5.848	-40.372	15.665	-25.338	-14.153	-17.143
1366	1.366	-13.808	-56.926	-2.266	-136.471	0.903	1.154	-8.597	-9.819
1367	1.367	-1.654	-2.05	-13.173	-118.947	-22.569	12.565	-6.719	-13.504
1368	1.368	-22.4	19.917	-23.357	-7.631	-25.715	9.488	-8.713	-8.635
1369	1.369	-14.128	66.663	-17.09	35.618	-11.642	12.788	-9.355	-9.397
1370	1.37	-11.665	48.318	-8.881	22.526	-19.237	-1.145	-6.5	-8.624
1371	1.371	-4.739	-1.701	7.154	34.156	1.826	-8.543	-10.022	-13.457
1372	1.372	-6.897	18.213	4.84	88.035	-12.318	-10.706	-8.699	-12.886
1373	1.373	18.232	-0.145	6.967	38.478	0.442	4.317	-3.891	-7.475
1374	1.374	1.181	-5.618	-2.727	-78.073	-11.187	-5.251	-5.855	-5.534
1375	1.375	-14.517	-30.726	-7.993	-30.355	-4.836	0.038	-9.95	1.832
1376	1.376	-22.862	-35.093	6.245	41.873	-10.674	17.496	-5.144	8.614
1377	1.377	-30.442	-97.497	8.184	-129.151	-15.913	-3.538	-12.537	-1.053
1378	1.378	-23.519	-88.407	-18.086	-12.821	-17.464	16.236	-9.658	-4.719
1379	1.379	-21.434	-47.659	-44.352	8.186	-13.209	13.751	-10.442	-5.873
1380	1.38	-35.007	-25.722	-34.247	-11.186	-6.818	-2.444	-9.669	-6.845
1381	1.381	-8.703	-99.928	0.254	-28.777	-12.809	-4.466	-11.598	-21.564
1382	1.382	17.582	-11.341	59.919	-44.791	-13.777	20.79	-1.522	-27.948
1383	1.383	0.52	24.228	19.367	-59.335	-2.933	10.841	5.644	-29.878
1384	1.384	-33.965	35.028	12.124	-20.104	12.958	-17.388	1.973	-21.162
1385	1.385	-38.441	45.003	-48.306	87.095	-6.16	-6.114	-1.514	-10.12
1386	1.386	-42.523	-35.544	-40.122	72.611	-8.634	-2.728	-4.613	-11.457
1387	1.387	-53.76	-67.949	-32.785	85.69	7.671	-37.066	-9.456	-17.836
1388	1.388	-22.81	-77.718	-12.85	97.387	1.334	-32.463	-11.979	-21.305
1389	1.389	-10.426	-50.94	-18.816	-43.892	3.324	30.205	-14.308	-18.194
1390	1.39	-14.097	-10.245	-24.154	-101.829	-1.857	21.421	-13.728	-9.289
1391	1.391	-17.355	71.116	-9.023	-14.742	-3.362	-19.136	-13.135	-10.458
1392	1.392	-14.222	16.875	4.479	-30.996	-10.495	-11.71	-13.68	-7.359
1393	1.393	-11.482	26.508	41.988	-132.238	-19.367	-18.204	-13.244	-8.32
1394	1.394	-3.917	71.186	47.046	-145.545	-20.5	-48.52	-12.804	-7.536
1395	1.395	-10.857	46.756	24.204	33.421	-17.375	-53.884	-12.375	-16.424
1396	1.396	-12.941	-20.075	-4.81	263.835	-14.439	-18.585	-7.903	-5.561
1397	1.397	-10.963	-29.064	-38.818	46.582	-10.148	-5.019	-11.941	-9.795
1398	1.398	-9.178	-53.529	-52.328	18.403	-1.197	15.659	-12.293	2.038
1399	1.399	-4.487	-105.442	-23.264	-7.044	-9.471	11.988	-15.556	3.613
1400	1.4	-14.5	-58.985	-4.421	-169.667	-4.192	-25.764	-16.693	-3.526
1401	1.401	-2.633	-53.272	-35.298	-21.532	-5.116	-60.995	-12.215	-7.176
1402	1.402	-7.219	-36.863	-6.211	74.667	-5.824	-102.218	-16.254	-25.156
1403	1.403	-8.51	-1.684	-17.351	57.455	-14.691	-74.529	-14.874	-27.635
1404	1.404	-4.771	-6.253	-27.328	168.724	-20.679	-29.077	-17.164	-11.368
1405	1.405	-3.569	-18.581	-11.582	125.569	-19.71	-10.947	-14.22	-17.733
1406	1.406	-17.497	-52.712	-37.078	-19.004	-20.66	-5.569	-10.504	-15.788
1407	1.407	-11.659	-29.96	-60.812	-153.645	-9.207	-61.154	-3.095	-17.522
1408	1.408	-13.352	16.007	-13.708	-136.512	-7.617	-39.123	0.056	-12.878
1409	1.409	-21.234	22.145	33.212	-152.61	-26.328	-19.214	-4.724	-8.588
1410	1.41	-14.014	-16.357	15.125	-109.471	-13.51	-25.293	-8.908	-2.163
1411	1.411	-7.572	-21.286	-23.446	-175.161	-1.837	-53.055	-8.061	-5.604
1412	1.412	-10.994	-16.84	-38.457	-91.632	0.354	-38.054	-11.483	4.091
1413	1.413	-9.95	12.117	-42.815	-58.894	10.084	-24.603	-10.829	0.436
1414	1.414	-14.721	30.983	-38.65	-68.48	1.433	4.336	-9.01	-7.869
1415	1.415	-13.888	21.124	-27.341	-41.561	-3.156	7.911	-5.461	-6.88
1416	1.416	-11.526	36.91	-37.323	-16.949	-4.449	11.093	-7.726	-21.575
1417	1.417	-16.315	45.193	3.581	20.087	-3.246	7.915	-1.873	-44.983
1418	1.418	-8.911	27.409	20.12	0.276	-2.068	5.117	-1.064	-23.12
1419	1.419	-15.66	62.446	15.135	6.578	-7.28	-7.763	-11.869	-14.788
1420	1.42	-19.906	-13.275	-35.131	90.044	-16.16	-5.563	-16.467	-12.267
1421	1.421	-22.205	-89.137	-55.009	78.392	-22.135	0.669	-15.055	-0.638
1422	1.422	-18.662	58.906	-36.747	24.273	-18.993	29.55	-13.848	-6.993
1423	1.423	-19.179	-46.808	2.023	-25.026	-10.067	25.359	-12.658	-16.639
1424	1.424	-13.688	-142.877	7.109	-105.614	0.804	36.489	-9.548	-18.356
1425	1.425	-17.156	-125.561	39.093	-29.76	-0.523	53.395	-6.64	-10.398
1426	1.426	-11.178	-141.749	1.582	-19.87	-9.406	37.635	-0.632	-17.539
1427	1.427	-8.861	-156.422	-23.506	-28.761	-12.899	29.275	-9.49	-18.671
1428	1.428	-8.27	-38.411	-27.88	27.856	-7.686	21.621	-17.746	-10.335
1429	1.429	-18.3	136.312	-15.44	94.197	-4.795	-8.859	-20.758	-2.978
1430	1.43	-19.609	206.015	-34.178	84.972	-9.057	-71.493	-21.643	-0.081
1431	1.431	-5.254	100.284	-24.081	27.793	-9.829	-80.533	-20.795	-2.599
1432	1.432	-10.988	-72.821	-27.116	64.681	-14.65	-40.01	-10.096	-0.288
1433	1.433	-5.676	-49.616	-29.723	57.937	-24.677	26.669	-8.67	-6.894
1434	1.434	-13.553	-112.859	-32.189	-33.987	-23.267	-0.15	0.288	-16.598
1435	1.435	-12.171	-131.711	2.864	-99.984	-19.52	-8.407	-0.824	-20.299
1436	1.436	-15.826	-79.166	38.056	-64.628	-13.474	13.521	0.169	-14.308
1437	1.437	-14.646	-31.713	51.586	32.845	-8.206	-33.457	-0.783	-17.427
1438	1.438	-26.453	-17.829	22.562	72.094	-9.135	-27.657	-0.017	-12.624
1439	1.439	-31.061	-5.003	-11.489	155.308	-6.633	-0.14	-5.64	-6.654
1440	1.44	-38.169	102.385	-15.934	122.741	0.676	4.802	-12.215	-1.057
1441	1.441	-34.464	59.221	13.118	73.419	-4.212	0.315	-23.639	-8.969
1442	1.442	-23.612	177.925	-13.166	-42.909	-8.53	-12.173	-25.211	-7.986
1443	1.443	-13.507	-60.548	-36.938	-90.296	-12.631	-1.042	-23.846	-10.887
1444	1.444	-17.137	-26.41	3.963	-249.031	-9.174	-18.105	-14.887	-15.148
1445	1.445	-23.098	4.572	-1.39	-143.16	-9.761	-33.864	-1.674	-19.226
1446	1.446	-19.978	32.743	-16.462	-8.427	-0.866	8.639	-6.841	-15.781
1447	1.447	-18.989	7.189	-12.025	9.356	-7.257	26.822	-11.467	-16.416
1448	1.448	-14.728	123.518	-7.993	-133.734	-10.763	-11.875	-4.383	-17.061
1449	1.449	-15.479	144.569	-34.354	-114.495	-7.702	-16.91	-3.313	-14.578
1450	1.45	-20.296	48.178	-44.422	78.195	-2.888	-30.501	-6.858	-15.976
1451	1.451	-14.271	-144.582	-28.734	1.305	-12.574	-26.509	-1.795	-9.422
1452	1.452	-13.48	-119.083	-37.052	-161.334	-3.684	-30.302	-6.789	-20.26
1453	1.453	-9.99	-49.225	-29.461	-12.972	-0.205	-13.382	-6.079	1.414
1454	1.454	0.077	-155.071	-13.189	-32.017	0.758	-4.098	-15.026	-7.84
1455	1.455	21.758	-20.413	14.492	-119.514	-4.101	-1.306	-11.596	0.509
1456	1.456	6.076	-3.032	3.275	23.344	-12.05	-13.987	-23.434	-1.995
1457	1.457	-13.698	-146.229	-6.797	273.367	-11.091	-11.581	-18.8	4.964
1458	1.458	-21.272	-126.892	-9.918	170.926	-15.923	-9.373	-20.117	-26.993
1459	1.459	-23.622	-143.889	-18.209	15.861	-2.773	15.901	-26.378	-31.475
1460	1.46	-17.262	-32.304	-46.395	-68.55	-16.345	-1.02	-22.746	-27.45
1461	1.461	-19.218	40.057	2.798	-94.069	-21.57	-3.984	-10.802	-8.718
1462	1.462	-20.993	79.46	-3.768	-117.306	-13.628	-12.234	-18.577	-12.038
1463	1.463	-16.383	-51.638	-9.751	-138.059	-17.873	-19.727	-17.07	-8.922
1464	1.464	-12.151	-138.944	-4.318	-79.904	-11.456	-12.66	-5.135	-11.631
1465	1.465	-8.5	-59.191	0.719	-167.073	-7.941	-10.464	-3.505	-9.138
1466	1.466	-12.004	41.86	5.144	-55.474	-6.95	-16.231	6.664	-2.155
1467	1.467	-6.795	28.68	-23.924	-40.835	-4.027	-10.973	13.072	4.261
1468	1.468	-3.916	40.402	2.418	-79.888	-1.494	-6.306	6.982	-9.299
1469	1.469	9.221	94.534	-0.843	3.655	0.844	-2.053	-9.23	-7.546
1470	1.47	-4.347	5.698	-3.905	58.111	-7.068	4.368	-16.225	-18.57
1471	1.471	-30.684	-30.111	-12.216	107.877	-10.14	-11.223	-9.798	-31.513
1472	1.472	-34.384	-127.94	-14.734	117.076	-5.293	-30.309	3.686	-26.258
1473	1.473	-24.342	-88.439	-12.407	-4.675	-6.083	-43.073	12.382	-15.231
1474	1.474	3.894	90.482	-23.005	12.907	-11.697	-21.915	10.879	-13.876
1475	1.475	15.108	218.338	-13.279	28.752	-2.222	-47.381	-1.974	-7.464
1476	1.476	-8.704	194.744	-36.034	72.113	12.09	-64.214	-28.232	-15.742
1477	1.477	-24.383	173.43	-39.099	164.42	6.283	-16.936	-47.122	-12.613
1478	1.478	-32.716	-0.066	-36.387	319.967	1.05	-10.114	-50.602	-7.758
1479	1.479	-35.238	-162.812	-28.838	172.156	-3.584	8.191	-41.39	-3.475
1480	1.48	-28.296	-183.663	-12.566	76.534	-7.792	2.841	-27.327	-10.808
1481	1.481	-34.705	-164.245	-10.457	-115.644	-24.772	-12.285	-9.607	-11.76
1482	1.482	-28.903	28.535	-12.401	-38.467	-36.346	-16.785	-16.68	-2.079
1483	1.483	-20.215	-150.861	-10.644	124.644	-38.448	-4.399	-1.903	-0.901
1484	1.484	-18.682	-173.995	-2.694	-23.282	-36.508	-8.076	-3.964	2.583
1485	1.485	-11.55	16.63	-1.317	73.078	-27.774	8.832	8.108	-4.791
1486	1.486	-7.894	144.853	-2.414	20.67	-23.101	17.981	6.436	1.958
1487	1.487	5.241	307.837	-10.678	-26.895	-7.215	37.658	16.42	4.475
1488	1.488	-3.482	159.816	1.138	-69.888	24.752	9.351	9.966	-4.4
1489	1.489	-11.43	-90.299	-3.541	-267.089	38.333	-1.733	-8.084	-15.186
1490	1.49	1.523	-56.18	-19.46	-294.917	25.985	-52.923	-0.642	-36.832
1491	1.491	3.247	-211.077	-17.398	-269.206	22.344	-15.816	10.879	-27.525
1492	1.492	-20.567	-126.57	-7.769	-245.747	-8.588	-9.167	-21.223	-13.394
1493	1.493	-23.849	-49.561	-16.539	-182.175	-20.952	-51.715	-53.325	-10.883
1494	1.494	-14.536	19.992	-24.512	-9.055	-32.146	-13.004	-41.015	-3.917
1495	1.495	-11.811	-85.933	-14.436	106.836	-22.051	-8.06	-37.352	6.718
1496	1.496	-14.315	-28.242	-8.039	-41.733	-18.929	-21.755	0.345	20.248
1497	1.497	-2.684	-45.63	-14.045	-22.766	0.82	-17.75	65.859	15.003
1498	1.498	-21.826	1.97	-6.706	-5.713	13.574	8.613	56.906	-8.817
1499	1.499	-19.292	103.086	-9.63	-53.831	-7.528	32.444	16.184	-5.534
1500	1.5	-30.887	116.261	-8.9	18.099	-15.849	23.232	82.744	-27.404
1501	1.501	-15.967	-15.131	-21.117	5.209	-13.316	37.368	55.776	-47.128
1502	1.502	-14.012	-172.955	-26.339	64.922	-20.276	14.177	-34.075	-49.625
1503	1.503	-15.737	17.474	-8.917	32.385	-22.387	-32.9	-46.058	-65.87
1504	1.504	-17.264	42.963	-6.59	180.633	-8.804	-52.818	-35.387	-33.911
1505	1.505	-10.079	19.623	4.068	329.063	-10.507	-34.682	-45.441	-20.348
1506	1.506	-1.142	-43.881	-1.707	40.447	-12.035	-18.277	-54.493	0.379
1507	1.507	-7.128	-140.171	0.056	-0.515	-13.377	-43.425	-79.017	11.609
1508	1.508	-10.231	-262.824	-7.88	-112.777	0.957	-38.899	-130.802	14.901
1509	1.509	-17.018	-119.68	-12.145	-78.523	-0.972	-9.763	-124.296	17.963
1510	1.51	-16.257	-23.619	-8.5	-47.545	-9.687	-28.379	-93.959	15.219
1511	1.511	-4.067	168.988	-19.404	-19.656	-8.168	9.505	-88.564	-2.618
1512	1.512	-9.295	-10.196	-26.576	-199.28	-12.449	34.838	-63.413	-37.651
1513	1.513	-17.239	-33.31	-17.686	-222.578	-21.36	2.986	-31.442	-22.554
1514	1.514	-21.507	-54.446	-2.03	-32.17	-27.375	40.495	14.51	-8.992
1515	1.515	-22.683	80.088	29.885	-6.862	-20.039	45.516	-3.588	-38.013
1516	1.516	-23.86	97.491	25.42	15.891	-17.18	31.955	57.441	-49.228
1517	1.517	-18.654	113.437	-3.627	-47.966	-11.226	19.452	130.828	-18.269
1518	1.518	-13.836	41.333	-7.338	163.493	-8.947	22.992	140.708	-14.215
1519	1.519	-19.851	1.924	-24.364	22.492	-16.919	-28.607	6.388	-3.01
1520	1.52	-23.923	85.464	-40.011	-54.332	-20.045	-65.723	-51.241	-13.071
1521	1.521	-16.017	-55.623	-31.657	15.424	-5.379	-45.942	36.38	-9.975
1522	1.522	-12.96	-36.561	-13.826	-90.377	18.022	21.028	-11.079	9.731
1523	1.523	-13.985	-19.346	-20.775	44.387	8.696	-41.709	-54.061	-3.082
1524	1.524	-16.546	60.07	-22.896	131.806	16.976	-50.148	-93.458	-24.199
1525	1.525	-18.885	161.155	-32.558	-11.622	9.376	-131.954	-33.86	-26.909
1526	1.526	-16.966	16.613	-23.855	7.276	-6.955	-164.766	107.132	-19.345
1527	1.527	-9.646	74.454	-15.981	-115.379	-4.906	-135.323	126.13	-3.101
1528	1.528	-14.539	-83.037	-14.672	-131.291	-14.65	-18.77	3.5	-5.231
1529	1.529	-6.658	-146.714	-15.874	-174.426	-41.035	-2.851	-12.479	0.589
1530	1.53	-9.826	-127.889	2.062	-29.917	-37.41	40.463	1.764	2.34
1531	1.531	-14.722	-180.581	-0.484	-49.589	-20.433	53.779	14.898	3.874
1532	1.532	-6.84	-101.158	-21.603	-32.784	-11.207	42.091	26.701	-9.109
1533	1.533	-9.975	-115.501	-18.899	-17.357	2.856	74.711	15.849	-3.901
1534	1.534	-7.102	-49.826	-21.421	25.419	-9.979	124.167	5.996	4.032
1535	1.535	-13.14	-109.487	-28.412	90.73	-7.731	97.59	-2.909	2.679
1536	1.536	-12.406	-120.219	-5.045	102.114	7.068	24.376	-43.52	-14.365
1537	1.537	-19.033	-50.947	23.143	47.315	-6.561	-24.96	-50.829	-35.477
1538	1.538	-25.078	47.827	19.396	17.076	-8.335	-159.441	-57.366	-43.828
1539	1.539	-22.816	87.45	-4.467	7.745	-9.852	-217.354	-14.756	-15.596
1540	1.54	-16.302	75.519	4.75	-0.796	-5.556	-60.112	-31.188	-4.404
1541	1.541	-15.576	-0.417	1.975	-112.329	-9.228	3.157	24.379	-1.148
1542	1.542	-17.95	9.268	-10.878	-65.068	-5.774	22.345	17.07	1.931
1543	1.543	-21.507	53.837	-41.345	64.823	-15.537	39.691	-56.856	-6.404
1544	1.544	-16.926	29.38	-45.484	222.271	-11.95	87.123	-86.483	-3.894
1545	1.545	-16.399	-22.315	-41.871	201.262	-8.585	101.317	-41.773	-1.558
1546	1.546	-17.813	-15.742	-31.86	143.592	7.345	35.533	-1.105	0.599
1547	1.547	-14.593	-9.624	-16.24	230.774	18.855	-47.982	-37.994	-5.181
1548	1.548	-12.523	-25.927	-7.963	183.067	-0.377	-58.905	-4.384	-13.882
1549	1.549	-13.758	19.725	-5.48	-33.559	-7.967	-88.499	87.271	-15.441
1550	1.55	-17.309	74.933	-21.773	-312.58	-19.624	-25.753	100.492	-28.426
1551	1.551	-14.487	23.485	-23.937	-199.781	-17.541	-33.624	64.988	-23.256
1552	1.552	-12.61	-9.925	-22.047	-165.658	-19.53	33.206	-10.822	-21.775
1553	1.553	-15.375	-52.55	-9.911	-196.536	-31.778	-11.636	-20.72	-17.56
1554	1.554	-14.669	-46.982	-5.315	-168.334	-30.309	45.015	-11.847	-16.417
1555	1.555	-14.541	-1.364	-4.02	-142.579	-17.422	22.679	-36.244	-15.226
1556	1.556	-15.162	66.646	-10.445	-119.124	-15.716	-38.11	-43.622	-7.824
1557	1.557	-15.979	-0.485	-2.156	-55.79	-14.176	-78.714	-50.223	-4.854
1558	1.558	-15.848	-27.219	-3.172	-36.813	-9.949	-85.979	-68.443	-0.554
1559	1.559	-15.354	29.622	7.635	-24.036	7.085	-92.443	-73.896	-2.846
1560	1.56	-18.531	-21.946	14.397	63.308	10.592	-80.176	-68.852	-0.878
1561	1.561	-18.217	-109.226	1.205	79.168	-1.018	-85.886	-55.231	-10.911
1562	1.562	-13.048	-1.501	-8.559	-50.881	-7.417	-2.36	-79.518	-19.231
1563	1.563	-9.625	12.966	-10.394	71.519	-5.492	81.391	-91.783	-26.422
1564	1.564	-5.04	52.566	-12.026	119.097	-0.284	49.2	-65.337	-20.058
1565	1.565	-6.845	-6.927	-13.441	220.232	17.08	39.515	-27.421	-18.918
1566	1.566	-9.415	-17.559	-12.317	180.977	10.127	102.213	7.953	-2.898
1567	1.567	-9.084	-46.992	-20.67	49.963	3.776	94.356	30.985	-0.61
1568	1.568	-15.713	-37.926	-30.408	-107.454	-5.825	57.642	35.259	-6.982
1569	1.569	-16.73	-62.249	-50.036	-128.28	-14.448	64.502	-21.279	-24.358
1570	1.57	-14.268	-25.271	-47.405	-147.303	-12.839	46.758	-94.614	-26.626
1571	1.571	-23.216	21.64	-39.891	-94.776	-34.428	41.601	-65.078	-3.188
1572	1.572	-7.573	39.777	-28.263	-110.504	-12.5	46.969	-56.163	6.115
1573	1.573	-9.738	12.064	-13.324	-96.133	-9.777	88.748	33.399	-2.18
1574	1.574	-15.573	-23.168	-23.024	48.79	-7.336	94.645	92.915	-19.991
1575	1.575	-13.868	-91.822	3.225	68.153	13.661	29.438	125.353	-26.957
1576	1.576	-21.837	-101.588	29.429	-19.275	16.249	-86.859	135.233	-7.815
1577	1.577	-14.699	-39.129	12.268	-66.842	-7.047	-198.164	72.863	-15.363
1578	1.578	-18.375	17.76	9.063	-52.537	-16.295	-155.027	48.62	-22.32
1579	1.579	-2.712	24.967	28.688	13.321	-30.318	-194.312	26.562	-15.921
1580	1.58	-9.099	-22.043	5.365	120.808	-27.722	-158.332	-6.94	-2.356
1581	1.581	-14.906	-64.742	-3.934	48.846	-25.322	-103.718	-12.962	-4.109
1582	1.582	-20.14	18.359	-23.641	-16.79	-23.064	-73.76	-7.575	0.542
1583	1.583	-18.599	-17.256	-21.1	43.004	-17.132	-46.769	-22.717	-15.317
1584	1.584	-11.454	-49.761	-4.824	10.681	2.343	-54.645	-9.237	-17.449
1585	1.585	-7.79	-20.073	10.121	20.782	30.687	-32.44	-30.042	-11.628
1586	1.586	-4.321	-11.129	12.056	119.601	11.965	68.512	-41.394	-6.391
1587	1.587	-3.358	-19.201	-0.135	80.373	-19.001	198.526	-31.471	1.531
1588	1.588	-6.266	-70.758	-8.031	-98.484	-48.063	180.913	-28.496	-14.367
1589	1.589	-12.273	-23.74	-6.691	-175.173	-44.388	164.786	-25.91	-12.275
1590	1.59	-21.175	-17.56	-26.258	-58.73	-27.319	34.594	-23.465	-21.949
1591	1.591	-20.001	-0.984	-12.102	-37.561	-5.386	-122.846	-30.518	-20.205
1592	1.592	-20.953	54.604	-4.504	-95.3	14.414	-16.804	-15.654	-9.16
1593	1.593	-27.705	62.005	-20.725	-42.873	6.951	40.985	-13.746	-13.396
1594	1.594	-25.173	55.491	-31.33	-26.883	23.248	23.538	-12.105	-22.297
1595	1.595	-17.792	-36.037	-29.376	103.323	38.15	-87.808	-20.151	-25.78
1596	1.596	-10.984	-75.54	-20.648	190.819	9.151	13.173	-27.364	-16.117
1597	1.597	-13.463	-87.344	-31.648	15.844	-3.161	-0.179	-31.067	-9.755
1598	1.598	-15.743	-54.824	-32.941	-146.886	-21.864	-60.069	-37.117	-13.255
1599	1.599	-17.631	-44.977	-29.223	-83.335	-31.848	-201.475	-25.339	-3.567
1600	1.6	-11.587	-36.085	-25.707	-102.57	-28.705	-182.571	-23.741	10.759
1601	1.601	-17.156	-11.683	-22.596	-15.367	-14.561	10.014	-13.657	8.797
1602	1.602	-17.68	-4.388	-13.636	0.362	-12.048	138.165	-12.522	-7.088
1603	1.603	-7.542	-11.071	-5.202	-71.879	9.032	161.321	-9.117	-26.243
1604	1.604	-11.731	6.987	2.262	-32.459	17.373	140.029	-6.094	-28.741
1605	1.605	-25.984	23.325	-12.354	3.156	-21.103	82.156	4.671	-26.421
1606	1.606	-16.24	18.239	-22.909	57.355	-37.519	-110.517	3.225	-24.283
1607	1.607	-7.473	4.651	-9.283	47.541	-12.332	-135.967	1.985	0.912
1608	1.608	6.91	-16.14	-28.565	-14.917	-25.845	-112.701	-8.923	4.237
1609	1.609	-6.579	-4.996	-41.278	-6.691	-38.211	-176.164	-16.157	-5.037
1610	1.61	-11.734	-1.76	-15.467	-58.222	-19.426	-157.141	-22.61	-13.353
1611	1.611	-16.309	7.425	22.386	-24.485	-2.391	-104.996	-19.162	-5.784
1612	1.612	-17.601	-12.475	17.468	-30.278	-5.449	-89.592	-9.488	-3.446
1613	1.613	-21.209	-9.993	13.113	-46.553	-2.696	-75.597	10.045	2.979
1614	1.614	-17.651	-16.983	0.844	9.217	25.589	69.007	-9.7	8.798
1615	1.615	-20.66	-6.341	-2.671	-57.323	-23.513	49.74	-12.166	3.601
1616	1.616	-15.74	-0.578	-19.562	-12.34	-30.039	-37.708	-19.059	-7.401
1617	1.617	-13.157	-12.839	-16.33	12.203	-48.202	-21.712	-8.312	-20.305
1618	1.618	-9.023	-4.985	-2.122	19.521	-42.76	-36.011	-6.265	-36.135
1619	1.619	-8.375	-6.41	-14.848	-0.579	-17.563	-180.819	-0.935	-33.98
1620	1.62	-15.665	-12.871	-49.859	-6.833	-31.069	-7.664	22.919	-12.671
1621	1.621	-16.565	-14.031	-64.982	-1.561	6.518	-31.043	5.887	-4.323
1622	1.622	-10.489	-6.632	-51.447	3.415	52.014	-137.158	2.83	-6.804
1623	1.623	-16.009	-15.465	2.769	7.747	94.61	-79.843	11.201	4.815
1624	1.624	-9.348	-14.289	39.732	11.777	89.207	7.227	-22.158	-18.597
1625	1.625	-11.782	-15.289	59.697	15.557	74.113	118.081	-35.548	-2.921
1626	1.626	-17.317	-16.332	65.8	25.682	5.41	276.556	-47.792	-11.205
1627	1.627	-28.086	-18.882	38.242	-8.653	-83.422	254.969	-58.905	-8.653
1628	1.628	-16.983	-16.489	33.315	-49.832	-119.051	119.739	-41.849	-15.595
1629	1.629	-18.266	-11.56	10.611	-55.189	-86.553	-38.163	-26.182	-17.706
1630	1.63	-19.346	-10.93	-51.758	-40.017	-56.971	-59.74	-12.093	3.602
1631	1.631	-13.278	-19.831	-78.365	1.332	-65.89	-2.545	0.624	-16.105
1632	1.632	-7.987	-23.565	-70.171	-4.045	-41.513	14.535	12.172	-28.855
1633	1.633	-5.029	-22.394	-48.072	0.973	-19.441	30.149	9.989	-12.585
1634	1.634	-5.745	-19.309	-54.63	-12.577	0.532	102.04	19.596	-23.244
1635	1.635	-9.746	-20.351	-12.02	-50.14	30.964	35.914	28.239	-21.317
1636	1.636	-16.252	-21.228	4.444	-14.924	69.743	71.234	7.443	-12.594
1637	1.637	-16.929	-9.078	-10.651	-1.308	64.739	125.271	-6.774	-11.03
1638	1.638	-14.491	-7.297	21.267	-22.013	23.495	56.171	0.722	-3.887
1639	1.639	-14.966	-5.799	0.536	-25.876	-15.295	-60.443	-6.282	-12.826
1640	1.64	-16.818	-1.531	-33.524	11.636	-30.47	-108.271	-4.181	-4.501
1641	1.641	-15.015	-10.361	-47.062	46.754	-26.095	-122.888	-6.093	-14.196
1642	1.642	-18.456	-16.212	-34.65	42.225	-38.564	-57.484	-25.416	-20.593
1643	1.643	-13.003	-15.059	-45.848	4.635	-4.545	49.721	-12.58	-9.751
1644	1.644	-14.933	-5.972	-14.877	39.873	27.358	63.912	-10.183	-8.398
1645	1.645	-18.235	-23.843	-2.485	62.722	-1.676	-2.056	-12.245	0.5
1646	1.646	-17.669	-36.611	1.221	0.315	-28	33.267	-2.505	6.508
1647	1.647	-17.311	-34.337	-8.81	-26.253	-17.967	22.247	-7.674	-9.562
1648	1.648	-16.949	-19.522	13.076	-132.18	-39.888	31.87	-2.965	-35.319
1649	1.649	-14.047	-2.14	15.818	-146.677	-14.394	-49.069	-12.963	-25.256
1650	1.65	-14.435	-4.498	13.354	-107.29	2.584	-212.074	-3.979	-3.364
1651	1.651	-20.234	1.83	-21.634	-47.775	18.225	-188.976	-12.205	-6.041
1652	1.652	-29.148	3.681	-56.833	-36.926	20.913	-40.758	-28.157	-18.817
1653	1.653	-23.152	-1.604	-33.968	-7.297	-17.621	16.925	-30.379	-21.159
1654	1.654	-17.906	-9.544	-13.239	1.579	-23.082	34.492	-15.373	-2.042
1655	1.655	-14.993	-22.492	-9.535	42.229	-8.039	-76.692	-9.45	-9.614
1656	1.656	-7.067	3.983	-6.215	34.904	-3.649	-264.42	-14.548	-25.905
1657	1.657	-10.159	-22.143	3.105	81.819	-7.751	-187.673	-12.884	-19.546
1658	1.658	-7.256	-39.069	5.862	39.288	3.501	-118.259	-8.529	-2.151
1659	1.659	-16.923	-17.173	-1.689	0.562	13.594	29.842	-2.047	0.149
1660	1.66	-15.768	-14.467	-36.748	-44.933	10.521	164.501	-10.288	-14.763
1661	1.661	-9.79	-17.008	-41.79	-14.586	-32.039	252.137	-13.317	-16.702
1662	1.662	-10.783	-28.643	-28.23	-86.758	-38.033	141.253	-8.398	-36.065
1663	1.663	-13.707	-26.579	-40.639	-37.406	-21.602	11.608	-7.541	-12.865
1664	1.664	-21.662	-20.877	-67.001	-28.538	-36.737	-75.43	-18.091	-16.01
1665	1.665	-18.578	-33.141	-36.075	-36.652	-23.177	-186.191	-5.044	-13.359
1666	1.666	-9.692	-12.438	-23.709	-14.614	-10.808	-199.997	-6.708	-26.175
1667	1.667	-13.198	-15.041	17.895	18.89	-14.495	-107.514	-8.188	-5.113
1668	1.668	-16.32	-7.352	34.366	12.936	-31.533	-71.582	-12.386	-2.47
1669	1.669	-13.436	-9.55	39.415	85.158	-34.612	-60.521	-13.482	-10.106
1670	1.67	-14.232	-32.852	71.309	-3.67	-26.252	8.706	-14.576	-12.516
1671	1.671	-26.458	-29.639	50.542	-15.466	-13.465	71.617	-11.4	-1.895
1672	1.672	-24.749	-37.89	16.411	38.729	2.828	128.941	-4.581	19.416
1673	1.673	-16.844	-14.612	39.193	-10.627	5.026	151.349	-3.781	5.291
1674	1.674	-21.127	1.055	-6.679	-19.523	14.792	118.2	-12.665	-7.482
1675	1.675	-14.755	-1.712	-49.231	4.874	20.087	27.04	-6.67	-37.878
1676	1.676	-13.613	-19.533	-43.794	-106.219	12.209	14.384	-9.783	-17.176
1677	1.677	-10.541	-40.628	-48.822	-58.621	2.114	3.182	-10.754	-13.516
1678	1.678	-13.476	-9.501	-71.674	-44.349	-9.782	-50.529	-13.275	-10.257
1679	1.679	-12.722	19.512	-59.33	-4.948	-5.215	58.347	-12.488	-7.183
1680	1.68	-10.418	15.837	-40.634	6.813	-9.489	101.59	-21.951	-9.918
1681	1.681	-13.926	32.848	-16.963	-4.043	-10.645	35.772	-13.016	-7.4
1682	1.682	-9.298	29.724	-7.803	-13.9	-18.989	0.154	-11.807	-0.44
1683	1.683	-12.219	9.965	6.23	12.81	-32.899	54.351	-4.4	5.924
1684	1.684	-13.592	33.221	3.657	-11.572	-23.159	64.229	6.476	-3.763
1685	1.685	-20.97	67.723	19.867	-18.933	-24.831	37.586	10.758	-19.632
1686	1.686	-37.057	8.201	17.747	-25.539	-7.347	-19.277	9.628	-17.496
1687	1.687	-48.701	-65.083	8.092	-19.523	8.969	-70.91	-8.376	11.567
1688	1.688	-38.086	-15.677	2.856	8.175	36.691	-37.366	-10.904	7.516
1689	1.689	-20.688	-24.516	-20.949	13.205	33.048	5.255	-8.6	-26.564
1690	1.69	-9.092	-65.104	-38.002	17.659	36.359	-44.741	-40.56	-13.059
1691	1.691	5.791	-102.009	-34.945	13.621	45.698	-51.416	-36.142	-17.128
1692	1.692	7.71	-82.03	-26.66	-43.037	8.756	-94.081	-40.26	-20.815
1693	1.693	19.88	-75.96	-19.125	-34.881	-16.433	-88.687	-36.651	-17.543
1694	1.694	27.802	-37.157	-21.467	-12.834	-30.005	-53.406	-19.666	-20.626
1695	1.695	23.541	-1.815	-32.094	-6.241	-25.914	-12.121	-16.605	-28.917
1696	1.696	27.217	21.129	-22.383	-12.221	-29.616	-6.784	-8.325	-5.669
1697	1.697	9.226	50.239	-13.64	4.176	-19.632	38.674	-10.867	3.638
1698	1.698	-19.032	31.555	-21.551	-10.987	-28.969	-3.919	-8.576	-16.102
1699	1.699	-22.707	34.932	-28.678	-6.663	-26.283	-53.858	-6.466	-28.881
1700	1.7	-25.993	50.703	-11.614	-2.697	-28.76	-73.89	-12.299	-26.561
1701	1.701	-16.697	70.494	4.668	-13.961	-21.723	17.375	-14.061	-3.132
1702	1.702	-25.018	31.991	2.534	-10.642	-15.281	56.555	-3.056	-6.191
1703	1.703	-37.8	-29.018	8.31	-19.882	13.798	-74.674	-4.456	-3.454
1704	1.704	-30.823	-37.269	-0.389	-11.473	17.867	-57.062	-13.411	-16.199
1705	1.705	-24.417	-133.823	-17.777	-3.831	-8.414	-168.256	-14.603	-4.557
1706	1.706	-26.332	-147.143	-24.707	-19.967	-32.165	-38.197	-9.4	-6.647
1707	1.707	-17.592	-63.888	-26.797	-13.494	-54.001	119.365	1.409	3.018
1708	1.708	-19.123	-9.897	2.277	-11.464	-51.26	55.996	-8.681	-2.207
1709	1.709	-20.44	19.539	14.714	-9.694	-38.442	-40.173	-2.33	-22.899
1710	1.71	-14.03	28.36	11.081	-24.011	-8.018	-127.387	3.63	-31.194
1711	1.711	-15.156	20.193	7.795	-29.846	12.693	-206.559	-6.11	-18.423
1712	1.712	-20.345	27.554	17.077	-17.639	23.866	-134.008	-2.49	-6.779
1713	1.713	-21.278	47.519	14.381	6.13	33.866	-94.383	-3.693	12.391
1714	1.714	-23.767	5.05	-8.839	2.849	-0.609	-34.528	-11.087	14.901
1715	1.715	-19.686	-44.777	-30.731	-12.803	-14.184	-45.306	-12.108	-10.827
1716	1.716	-11.743	-118.613	-50.461	-15.505	-18.28	23.449	-9.616	-27.85
1717	1.717	-8.648	-128.39	-57.979	-17.986	-21.943	67.925	2.546	-5.999
1718	1.718	-13.503	-83.665	-36.832	-10.951	-25.236	124.63	-6.204	2.321
1719	1.719	-12.756	-59.296	0.185	-4.523	-15.959	87.357	-7.803	4.848
1720	1.72	-10.458	-52.009	-4.805	-17.994	-1.845	-0.387	-9.212	-30.169
1721	1.721	-12.417	-5.334	-0.316	-12.793	5.694	-35.985	-2.88	-55.302
1722	1.722	-11.873	12.569	3.751	-1.793	-1.252	-25.059	3.077	-32.442
1723	1.723	-19.644	50.908	0.038	-14.75	-7.608	44.251	6.135	-20.056
1724	1.724	-22.764	75.739	-10.054	-20.014	-17.259	53.296	-6.687	-23.766
1725	1.725	-19.878	25.151	-7.018	-5.722	-33.133	-3.651	-5.007	-13.773
1726	1.726	-17.371	4.978	-9.817	-3.777	-14.002	-25.85	-19.388	-10.723
1727	1.727	-16.611	23.08	-27.687	-2.118	-16.545	-5.957	-17.513	3.39
1728	1.728	-14.687	6.686	-16.124	-3.69	-23.547	-12.09	-12.343	-9.426
1729	1.729	-16.639	-8.236	-9.784	-25.389	-21.451	37.65	-4.478	-7.144
1730	1.73	-10.057	5.514	-3.997	-22.287	-0.198	98.109	-8.791	-13.554
1731	1.731	-12.562	1.605	-12.696	-13.964	25.3	106.147	-17.756	-19.37
1732	1.732	-8.49	-9.508	-17.312	-11.464	8.222	69	-18.975	-10.69
1733	1.733	-9.061	-47.174	-18.627	-9.171	-7.502	48.859	-15.934	-6.076
1734	1.734	-8.474	-52.191	-19.741	-11.308	0.74	18.322	-7.084	-19.119
1735	1.735	-12.527	-65.749	-25.7	-17.145	13.432	-31.731	-17.947	-17.461
1736	1.736	-10.026	-36.688	-22.567	-18.941	24.948	-25.286	-10.8	-28.548
1737	1.737	-13.352	-17.981	-7.849	-14.346	5.713	-31.408	-19.712	-6.901
1738	1.738	-17.46	-21.39	2.786	-7.235	-27.821	-81.436	-11.43	21.327
1739	1.739	-18.855	-12.162	-3.042	-10.936	-41.378	-61.628	-12.422	24.952
1740	1.74	-15.6	-14.964	-11.789	-4.953	-62.086	-43.522	-9.546	-6.092
1741	1.741	-15.267	-12.568	-16.486	-5.924	-20.479	-27.173	1.798	-10.254
1742	1.742	-10.862	-33.807	-17.885	-8.861	18.199	-12.118	-2.898	-6.665
1743	1.743	-14.987	-48.068	-11.529	-8.178	33.225	-7.666	-12.997	-23.798
1744	1.744	-22.008	-50.725	-15.041	-12.312	1.224	-20.09	-19.423	-33.209
1745	1.745	-23.033	-43.91	-20.295	-12.942	13.554	36.46	-15.95	-19.173
1746	1.746	-25.599	-20.667	-17.428	-6.996	32.264	-4.21	-21.173	-11.694
1747	1.747	-13.451	-17.733	-16.673	-11.114	8.387	-26.327	-20.217	-9.398
1748	1.748	-15.261	-3.773	-11.072	-19.098	-26.158	-32.926	-26.237	-20.076
1749	1.749	-13.811	-1.453	-14.574	-18.185	-49.096	-14.758	-23.9	-10.46
1750	1.75	-15.264	24.088	-15.182	-9.334	-53.212	35.254	-20.423	-5.29
1751	1.751	-13.033	46.334	-14.605	-8.221	-26.982	95.885	-19.869	-29.135
1752	1.752	-9.436	69.972	-12.08	-11.374	-23.773	-26.087	-10.987	-25.879
1753	1.753	-17.844	98.108	-18.463	-20.333	-14.49	-148.456	-2.094	-22.819
1754	1.754	-18.899	101.649	-14.978	-21.944	-40.017	-37.197	-8.125	-8.743
1755	1.755	-16.081	50.03	-17.498	-20.846	-31.487	-49.263	-11.246	-21.579
1756	1.756	-18.663	42.507	-15.2	-11.229	-7.695	-150.22	-8.365	8.751
1757	1.757	-11.376	35.723	-14.652	-2.394	-10.808	-84.271	-9.147	1.542
1758	1.758	-26.138	-7.011	-20.683	1.034	-13.556	71.224	0.532	-2.538
1759	1.759	-19.806	-68.097	-19.908	-15.086	-6.035	-34.445	4.194	-13.805
1760	1.76	-25.663	-92.567	-9.058	-17.464	15.05	-53.494	12.51	-3.825
1761	1.761	-20.48	-114.768	1.971	-23.916	23.396	-35.99	0.687	-32.154
1762	1.762	-18.97	-121.594	-2.287	-22.048	25.909	11.75	-10.372	-20.986
1763	1.763	-14.75	-152.29	-1.124	-9.906	4.819	-176.011	-11.749	9.929
1764	1.764	-11.101	-113.8	7.19	-11.478	-3.482	-47.698	-8.088	-10.813
1765	1.765	-2.8	-88.857	6.188	-1.436	9.297	208.579	-21.267	-7.165
1766	1.766	6.858	-57.23	-2.757	-7.846	-21.093	106.578	-16.071	2.851
1767	1.767	10.533	5.002	0.675	-16.19	-8.721	137.724	-8.164	-0.274
1768	1.768	9.376	31.508	-2.464	-6.533	-12.399	222.336	-3.922	-14.433
1769	1.769	2.028	55.792	-5.384	-0.17	-9.115	145.726	-2.784	-22.065
1770	1.77	-4.736	92.751	0.64	0.972	-6.019	-63.711	-3.967	-33.798
1771	1.771	-5.495	166.715	-6.706	-4.276	-20.128	-91.615	-11.326	-23.272
1772	1.772	-11.1	176.746	-11.539	-7.18	-17.567	-168.259	-10.355	5.641
1773	1.773	-11.677	114.461	-10.758	-9.683	-15.217	-98.522	-2.415	9.635
1774	1.774	-21.736	41.35	-22.954	-21.893	8.221	7.508	-1.468	20.845
1775	1.775	-23.089	-7.822	-21.234	-34.129	17.502	-11.47	-0.547	-23.909
1776	1.776	-19.411	-142.118	-25.904	-23.131	-2.257	-98.764	-4.853	-29.952
1777	1.777	-20.555	-238.371	-30.187	-18.903	-9.802	-19.216	-10.52	-2.313
1778	1.778	-19.562	-255.739	-31.382	0.628	-21.429	-4.914	-1.093	-7.304
1779	1.779	-34.25	-208.147	-27.913	3.336	-15.044	8.216	-12.948	-20.761
1780	1.78	-36.36	-136.011	-24.822	5.861	-9.238	-3.588	-11.424	-33.069
1781	1.781	-34.407	-70.159	-18.051	3.592	-10.943	7.28	-7.202	-14.242
1782	1.782	-29.16	-34.528	-18.83	1.503	-15.515	-2.423	-8.408	-10.91
1783	1.783	-27.579	-2.01	-16.517	-4.281	3.298	-11.213	-7.288	23.578
1784	1.784	-28.899	27.657	-15.94	-9.495	10.872	-35.603	-23.381	10.082
1785	1.785	-11.84	1.046	-7.234	1.556	17.868	-43.055	-30.382	-27.445
1786	1.786	-4.859	25.526	3.599	-8.487	7.235	-76.742	-32.559	-42.553
1787	1.787	-2.712	18.265	2.25	-4.784	-6.345	-95.135	-19.046	-19.751
1788	1.788	3.109	11.75	1.111	-10.752	-29.224	-12.038	-27.782	-7.364
1789	1.789	8.341	29.95	-4.853	-20.368	-44.943	-0.366	-19.837	-11.032
1790	1.79	22.676	24.471	-3.856	-32.113	-42.24	-11.331	1.899	12.751
1791	1.791	13.021	29.382	-4.792	-14.643	-18.99	-41.12	-7.324	-2.965
1792	1.792	11.304	42.772	-7.279	-7.641	-15.82	-67.876	-15.601	5.357
1793	1.793	0.298	55.033	-3.19	-13.966	-29.86	5.323	-2.79	18.117
1794	1.794	-6.832	81.397	-5.098	-11.97	-37.323	133.513	-9.73	-12.273
1795	1.795	-26.351	98.529	-7.003	-6.67	-16.187	45.827	-16.095	-33.002
1796	1.796	-34.641	70.342	-12.398	-11.245	-2.033	61.513	1.356	-44.213
1797	1.797	-32.097	59.293	-11.787	-6.912	26.26	47.072	3.708	-27.141
1798	1.798	-25.094	35.803	-12.337	-15.749	22.588	7.585	-23.935	-17.748
1799	1.799	-22.93	14.296	-8.238	-14.541	-15.181	-99.907	-5.129	-26.028
1800	1.8	-24.822	6.3	-16.142	-15.459	19.998	-56.699	4.966	-28.498
1801	1.801	-23.036	-31.917	-17.265	-16.355	15.524	-43.399	-4.279	-12.217
1802	1.802	-18.342	-103.946	-18.198	-12.03	-38.642	-7.659	-6.932	-14.321
1803	1.803	-19.645	-113.617	-15.256	-12.766	-31.25	24.725	5.901	-0.778
1804	1.804	-10.687	-86.778	-21.223	-4.797	-24.627	-64.447	-10.291	-2.506
1805	1.805	-16.634	-94.876	-15.579	-3.795	-18.607	-52.885	-12.365	-4.036
1806	1.806	-13.482	-28.135	-12.069	-10.526	-23.994	1.193	-18.118	-11.157
1807	1.807	-14.393	16.541	-11.458	-12.954	-8.846	-8.967	-19.808	-30.611
1808	1.808	-13.552	24.647	-16.847	-8.785	-4.353	-0.233	-11.808	-10.757
1809	1.809	-14.279	2.454	-20.31	-9.257	-0.251	-8.468	-15.993	7.158
1810	1.81	-14.804	35.772	-15.639	-8.591	-3.88	-30.717	-4.116	-4.399
1811	1.811	-16.681	90.567	-22.174	-7.909	27.133	-77.62	-5.616	-6.457
1812	1.812	-18.362	112.376	-19.62	-9.162	14.791	1.912	-9.848	-4.51
1813	1.813	-21.789	11.253	-17.264	-14.5	-3.934	12.902	-16.216	-6.268
1814	1.814	-24.05	-32.144	-12.398	-19.268	-20.943	22.585	-17.348	-14.228
1815	1.815	-17.408	7.221	-17.015	-26.542	-17.839	49.258	-7.624	-18.538
1816	1.816	-22.188	-52.45	-14.092	-23.537	-9.504	73.653	-6.436	-38.117
1817	1.817	-21.351	-84.999	-13.696	-20.941	-17.068	21.987	-9.882	-12.54
1818	1.818	-23.618	-94.722	-10.4	-8.687	-10.087	28.677	-10.807	32.166
1819	1.819	-21.631	-121.185	-14.468	-6.899	-3.693	10.537	-11.73	50.335
1820	1.82	-21.011	-112.859	-6.541	-11.491	-9.5	-72.647	-24.856	11.721
1821	1.821	-13.242	-149.707	-3.067	-21.506	-25.368	-108.264	-22.89	-3.244
1822	1.822	-7.99	-156.137	-6.174	-20.304	-14.731	11.15	-17.647	-16.695
1823	1.823	-12.81	-113.466	-3.291	-2.269	-12.805	-36.559	3.087	-45.605
1824	1.824	-8.525	-41.248	0.942	15.568	6.529	-50.911	11.453	-11.429
1825	1.825	-4.44	47.503	3.23	13.247	4.02	-90.354	8.975	-6.84
1826	1.826	-13.901	82.92	-1.635	6.834	1.719	40.743	2.035	-10.853
1827	1.827	-17.545	-15.106	-7.668	-6.743	12.358	58.037	4.189	-59.949
1828	1.828	-9.194	24.095	-11.758	-18.941	-5.066	42.16	2.282	-93.352
1829	1.829	-8.193	35.772	-13.719	-36.368	-2.762	27.825	-13.55	-62.89
1830	1.83	-3.333	-40.078	-11.803	-57.42	-17.677	14.69	-7.133	-35.155
1831	1.831	-9.303	-10.382	-15.884	-26.226	-31.245	-116.428	-5.162	-20.028
1832	1.832	-14.879	-1.357	-13.374	-5.508	-19.062	-98.923	-6.873	-6.431
1833	1.833	-16.771	-58.045	-15.707	5.741	-17.52	-19.343	-11.484	-10.431
1834	1.834	-10.733	-65.146	-14.547	-4.282	-13.26	23.8	-1.38	8.442
1835	1.835	-3.337	-45.006	-13.395	-7.351	6.28	63.361	2.315	32.323
1836	1.836	-6.188	-2.352	-16.108	-10.048	37.441	51.427	-5.989	35.416
1837	1.837	-6.91	36.378	-16.878	-7.536	16.734	-24.649	-15.644	15.649
1838	1.838	-4.544	71.58	-19.596	-23.782	-9.601	-34.575	-35.151	18.188
1839	1.839	-11.088	112.798	-19.996	-21.65	-40.587	-7.713	-66.284	29.834
1840	1.84	-13.573	129.292	-24.856	-8.125	-61.32	49.399	-53.861	10.723
1841	1.841	-15.861	124.288	-22.944	4.04	-50.117	-46.762	-19.742	-27.743
1842	1.842	-12.36	55.61	-15.616	-19.791	-26.315	45.407	-15.242	-11.296
1843	1.843	-19.706	-92.385	-10.809	-16.525	-17.014	9.802	-11.138	-26.404
1844	1.844	-18.744	-113.477	-15.098	-25.832	-8.689	64.024	-7.408	-12.854
1845	1.845	-19.531	-55.857	-11.064	-17.548	9.113	54.388	-10.661	-25.249
1846	1.846	-15.501	-108.336	-13.036	-15.029	2.157	-43.823	-7.525	-36.52
1847	1.847	-10.706	-187.966	-9.786	-8.104	4.321	-135.668	-4.77	-74.297
1848	1.848	-12.681	-173.705	-10.405	2.49	6.303	-52.036	-7.246	-18.73
1849	1.849	-18.132	-108.044	-9.081	0.514	4.595	-127.893	-0.269	-11.351
1850	1.85	-18.733	-48.697	-14.529	-11.714	-6.452	-137.993	-6.615	8.578
1851	1.851	-20.688	70.458	-11.078	-7.119	-16.522	-75.733	-12.382	-9.602
1852	1.852	-18.961	22.591	-13.052	11.597	-20.218	46.37	-7.127	18.114
1853	1.853	-26.899	65.472	-11.348	4.004	-14.264	133.902	-5.552	3.049
1854	1.854	-20.9	104.772	-7.89	1.641	-9.043	118.154	-4.16	7.562
1855	1.855	-19.931	69.115	-6.564	-4.759	-6.136	-11.742	-5.302	-21.421
1856	1.856	-20.895	36.583	-8.714	-33.811	-5.348	75.809	-4.134	-40.177
1857	1.857	-21.662	7.036	-9.112	-37.937	-1.271	28.309	-15.933	-57.222
1858	1.858	-14.307	51.874	-6.41	-34.336	-3.182	71.445	-14.379	-47.919
1859	1.859	-15.265	27.595	-11.259	-24.32	-7.796	32.028	-13.006	-5.327
1860	1.86	-19.513	20.3	-19.205	-33.653	1.129	-75.233	6.553	-11.294
1861	1.861	-15.44	80.97	-7.403	-30.951	-0.016	-234.094	9.276	16.344
1862	1.862	-10.599	105.481	-12.057	-7.757	-10.844	-128.325	1.749	41.441
1863	1.863	-12.533	38.788	-10.7	7.886	-12.189	45.058	-9.838	54.918
1864	1.864	-11.951	-23.764	-9.541	-6.319	-8.506	21.942	-20.471	42.388
1865	1.865	-7.111	-31.992	-10.7	-19.185	-7.353	127.937	-10.781	15.926
1866	1.866	-10.387	-24.724	-11.666	-7.613	-6.386	-6.478	-12.512	-35.711
1867	1.867	-8.636	-125.684	-10.697	-1.262	-21.082	-93.795	-10.951	-13.772
1868	1.868	-14.433	-168.922	-8.18	12.218	-14.692	-14.35	-9.591	-7.174
1869	1.869	-15.204	-103.154	-10.497	3.56	-5.01	-86.601	-3.2	-98.589
1870	1.87	-13.258	-19.784	-8.564	-1.028	-6.762	-178.857	-4.351	-111.658
1871	1.871	-15.189	-30.595	-15.914	-5.317	-8.3	-143.463	-1.254	-52.022
1872	1.872	-14.6	-20.682	-11.07	-9.079	-4.045	-45.884	-10.152	-41.192
1873	1.873	-21.556	-47.322	-8.552	-10.3	4.856	-6.467	-18.46	-31.301
1874	1.874	-20.588	-22.815	-9.321	3.615	-3.469	29.139	-13.205	-40.196
1875	1.875	-19.815	29.052	-12.799	13.332	-15.267	126.806	-6.402	0.458
1876	1.876	-22.137	22.746	-8.143	18.628	-10.618	61.04	-10.636	-6.917
1877	1.877	-17.303	-19.537	-14.719	-5.138	-14.88	25.593	-16.244	-0.389
1878	1.878	-17.891	-91.544	-12.203	4.966	-11.207	36.483	-16.825	-6.482
1879	1.879	-14.986	-101.226	-11.434	-42.052	-7.738	6.834	-18.772	-1.148
1880	1.88	-17.497	-56.325	-9.491	-35.485	1.922	-55.807	-18.224	13.988
1881	1.881	-17.111	-15.514	-12.779	-17.33	-9.913	-31.472	-10.313	9.591
1882	1.882	-14.207	-52.21	-9.871	-33.749	-14.605	5.18	-13.814	-2.729
1883	1.883	-8.215	-58.567	-15.667	-48.758	-7.468	38.462	-16.934	-13.921
1884	1.884	-10.743	-3.451	-10.039	-35.127	-1.096	-53.032	-8.06	-10.604
1885	1.885	-8.425	63.503	-9.445	-14.367	-9.423	118.318	-9.248	23.903
1886	1.886	-7.843	90.406	-12.713	-10.637	-19.09	141.707	-8.298	28.43
1887	1.887	-5.915	82.444	-8.632	-20.684	-15.386	-6.555	-11.23	-0.473
1888	1.888	-1.863	30.988	-11.129	-17.581	-21.397	-102.964	-3.331	-4.092
1889	1.889	-4.387	-15.586	-11.503	-3.464	-18.341	-120.547	-6.473	-21.148
1890	1.89	-7.69	-21.31	-12.644	-5.983	-9.503	-104.893	-9.432	-5.525
1891	1.891	-10.61	-26.533	-12.237	5.685	-3.568	25.002	-11.983	14.147
1892	1.892	-11.79	-51.556	-12.601	3.619	-10.961	42.2	-11.201	16.593
1893	1.893	-14.509	-10.334	-11.019	-9.863	-10.01	58.105	-13.12	0.275
1894	1.894	-16.658	28.222	-14.852	6.055	-5.758	-42.656	-7.095	-18.91
1895	1.895	-12.22	-7.143	-12.304	-25.86	-0.143	-161.051	-14.428	-1.155
1896	1.896	-8.946	-2.751	-13.622	6.08	-10.959	-113.458	-7.633	-12.735
1897	1.897	-6.05	-48.676	-13.206	10.169	-6.289	-70.442	-6.825	-44.608
1898	1.898	-7.414	-6.189	-19.169	-8.588	-7.614	74.076	-4.481	-31.106
1899	1.899	-14.773	65.996	-14.879	-11.83	1.292	170.204	-15.289	-10.374
1900	1.9	-15.751	36.476	-17.171	-2.469	12.146	187.622	-10.622	-21.526
1901	1.901	-16.731	9.909	-9.225	0.257	7.918	-19.253	-11.961	-31.529
1902	1.902	-20.994	-14.235	-10.18	-7.268	-11.618	-47.238	-13.11	-22.164
1903	1.903	-23.32	-65.74	-14.998	-14.185	-31.34	-72.666	-14.268	-36.242
1904	1.904	-16.744	-112.427	-14.201	-29.064	-23.764	-142.157	-13.293	-23.472
1905	1.905	-22.748	-94.08	-13.411	-19.378	-21.423	-36.236	-4.379	-2.329
1906	1.906	-21.975	-77.539	-16.876	6.935	-19.266	-17.146	-7.851	11.816
1907	1.907	-17.148	-82.554	-17.445	10.599	-13.431	70.33	-8.818	-26.709
1908	1.908	-23.165	-41.364	-15.702	-13.204	-15.147	-9.26	-11.728	-10.314
1909	1.909	-22.403	-13.688	-14.337	-16.324	-7.192	-81.436	-9.219	-15.411
1910	1.91	-20.474	-18.75	-13.95	-41.902	-5.827	10.716	-3.617	25.819
1911	1.911	-15.839	-14.324	-11.046	-18.149	13.729	70.204	-13.095	31.172
1912	1.912	-15.265	23.212	-15.47	-15.111	-6.011	-92.842	-19.482	26.031
1913	1.913	-16.61	28.248	-7.722	16.007	-18.792	-23.362	-11.177	67.233
1914	1.914	-16.22	41.703	-6.744	20.08	-16.472	-44.468	-12.164	39.638
1915	1.915	-19.118	53.928	-9.638	-29.091	-14.354	-140.655	-3.3	34.694
1916	1.916	-17.178	42.534	-7.118	-22.545	-16.305	-18.009	-6.818	-15.53
1917	1.917	-14.462	-9.097	-6.335	7.806	-11.092	125.191	-5.873	-102.962
1918	1.918	-10.981	-31.379	-8.269	-75.439	-6.459	67.384	-6.858	-138.533
1919	1.919	-14.282	-11.648	-4.976	-63.673	9.398	84.768	-12.871	-84.279
1920	1.92	-7.712	-29.951	-6.723	12.137	-14.04	68.82	-12.121	-54.7
1921	1.921	-8.693	-35.388	-8.087	41.675	-10.975	-3.498	-11.573	-28.029
1922	1.922	-9.479	-20.333	-9.452	14.889	-2.714	9.5	-13.545	-52.461
1923	1.923	-7.17	-6.822	-11.584	-9.561	-0.242	-74.037	-11.823	-45.082
1924	1.924	-6.602	-2.807	-11.2	-46.606	2.074	-19.781	-10.462	-11.599
1925	1.925	-9.901	-14.058	-17.013	-66.586	-4.321	-108.485	-12.787	18.727
1926	1.926	-15.33	-24.114	-14.714	-36.26	-2.404	-96.406	-6.21	35.121
1927	1.927	-15.932	-14.829	-16.663	-41.747	-0.667	1.472	-5.256	30.106
1928	1.928	-17.875	-0.754	-13.384	-16.686	-8.593	41.049	-1.018	7.3
1929	1.929	-19.626	-13.621	-22.3	-3.24	-7.227	76.902	-0.276	-55.174
1930	1.93	-13.823	-48.746	-13.412	9.015	-6.068	-20.591	-3.797	-28.438
1931	1.931	-21.189	-94.261	-16.911	-17.427	-0.071	97.97	-9.822	-20.236
1932	1.932	-18.295	-39.29	-15.977	-41.36	-7.454	18.531	-7.511	16.812
1933	1.933	-14.046	-17.245	-18.909	-25.82	-12.344	-111.394	-8.091	10.343
1934	1.934	-16.374	-37.198	-12.949	-6.217	-14.886	-233.763	-3.445	-7.753
1935	1.935	-16.966	-18.981	-17.052	-8.872	-12.583	-90.446	-11.175	-13.164
1936	1.936	-13.694	31.014	-12.246	16.734	-12.022	44.476	-10.203	-58.575
1937	1.937	-11.965	-2.429	-12.863	19.909	-3.348	132.098	-11.16	-16.001
1938	1.938	-15.457	-32.822	-7.476	16.682	-2.219	52.534	-11.934	44.875
1939	1.939	-16.821	-38.301	-12.362	8.232	-3.232	95.577	-15.986	52.923
1940	1.94	-14.704	7.072	-11.836	-30.363	-8.111	56.083	-11.146	30.819
1941	1.941	-14.332	12.974	-10.139	-25.043	-10.659	20.525	-15.785	-2.715
1942	1.942	-17.837	40.556	-12.688	-40.241	-5.073	-120.36	-17.53	3.23
1943	1.943	-13.019	45.473	-12.334	-17.519	-7.055	-293.319	-20.048	-35.536
1944	1.944	-16.339	31.866	-10.219	3.047	-9.033	-37.089	-12.694	-0.473
1945	1.945	-12.303	11.137	-11.406	14.134	-14.492	-3.033	-15.788	-69.385
1946	1.946	-16.004	-16.987	-7.961	-3.058	-25.364	27.899	-22.57	-79.413
1947	1.947	-10.221	-20.73	-12.855	6.116	-26.96	56.067	-11.147	1.23
1948	1.948	-15.855	-44.65	-11.013	-19.543	-5.33	-20.601	-19.071	-9.653
1949	1.949	-13.947	-41.618	-10.114	-40.957	-21.057	-89.971	-8.995	-39.283
1950	1.95	-12.046	-27.495	-1.274	-3.345	-36.191	-52.258	-10.154	-12.598
1951	1.951	-17.492	-35.11	-2.495	-8.512	-22.1	-30.892	-11.304	-37.043
1952	1.952	-15.586	-28.248	-13.41	-22.185	-24.655	26.88	-1.422	3.715
1953	1.953	-17.555	-0.68	-14.846	-9.892	-22.39	9.516	-6.632	25.635
1954	1.954	-11.004	-12.046	-8.54	-6.263	-7.553	57.135	-11.463	-21.319
1955	1.955	-11.792	-15.491	-12.096	-3.053	-13.414	42.849	-12.221	-15.335
1956	1.956	-4.453	0.079	-11.197	-18.815	-11.711	29.763	-4.843	1.067
1957	1.957	-1.572	2.722	-6.416	-27.223	-7.105	17.959	-7.729	26.147
1958	1.958	-4.11	-10.088	-14.411	0.927	-5.78	-14.394	-6.938	39.625
1959	1.959	-11.486	-17.048	-11.391	12.042	-2.133	-63.689	-2.861	2.161
1960	1.96	-12.464	-36.176	-18.24	15.233	1.325	-1.174	-4.783	47.697
1961	1.961	-13.242	-18.348	-29.728	18.228	4.4	55.824	-4.184	78.08
1962	1.962	-23.886	-34.578	-15.462	9.828	-0.452	78.059	-2.439	-5.221
1963	1.963	-19.632	-19.623	-17.439	-28.745	-6.484	44.504	-10.369	-88.817
1964	1.964	-20.799	-9.888	-15.739	-23.355	2.377	1.835	-2.036	-99.795
1965	1.965	-17.315	-4.627	-14.239	-18.362	3.507	-59.153	1.072	-109.904
1966	1.966	-22.546	-9.235	-18.542	-13.98	-1.747	-34.885	-11.681	-83.473
1967	1.967	-13.647	-10.571	-12.202	-18.101	-12.616	16.823	-13.417	-43.052
1968	1.968	-12.484	-22.38	-13.419	-6.893	-5.488	-3.016	-14.956	-50.665
1969	1.969	-15.584	-17.756	-10.378	-10.26	6.295	-8.913	-1.986	-17.417
1970	1.97	-10.751	-22.03	-7.535	-7.205	7.84	-3.407	-0.249	0.709
1971	1.971	-15.012	-10.261	-13.607	-9.887	23.691	72.305	1.293	61.809
1972	1.972	-14.237	-5.654	-15.991	-27.65	4.52	104.778	-20.389	5.021
1973	1.973	-19.074	-12.827	-15.459	-16.024	-23.743	-43.308	-42.262	27.23
1974	1.974	-18.479	-11.649	-13.558	-35.187	-27.431	-64.594	-22.52	60.812
1975	1.975	-15.558	-8.154	-4.689	-22.432	-24.154	-122.429	-14.972	66.897
1976	1.976	-7.609	-15.504	-11.115	-15.484	-27.269	-70.22	-8.011	-16.225
1977	1.977	-15.924	-10.639	-19.465	-13.324	-35.596	-54.581	-5.882	-27.966
1978	1.978	-14.953	-20.251	-14.238	-7.475	-28.056	-155.698	3.79	-38.836
1979	1.979	-17.862	-5.85	-13.256	-16.108	-11.816	-142.644	5.532	-29.154
1980	1.98	-11.863	-11.599	-12.478	-11.38	-5.444	-59.231	-5.495	-55.979
1981	1.981	-14.172	-16.83	-1.822	7.483	4.229	-4.95	-9.755	-64.136
1982	1.982	-13.574	-18.428	-6.076	-0.001	16.425	5.042	-21.578	-86.063
1983	1.983	-12.968	-14.183	-4.942	-6.906	-4.283	13.9	-20.03	-65.944
1984	1.984	-12.353	-10.504	-3.8	8.083	-6.991	-26.977	-18.681	13.559
1985	1.985	-8.83	-9.301	-11.238	13.994	-14.531	-5.211	-12.294	-18.839
1986	1.986	-14.211	4.648	-12.263	-5.234	-7.552	41.531	-15.789	30.65
1987	1.987	-19.002	6.669	-14.777	-2.589	-5.402	47.599	-8.439	57.442
1988	1.988	-17.021	-9.16	-4.118	-4.777	0.431	53.127	-13.279	33.233
1989	1.989	-18.725	-11.343	-2.743	-32.321	-1.277	-22.492	-7.289	-18.123
1990	1.99	-18.304	-21.045	-14.533	-21.003	-2.792	-33.328	-12.923	2.044
1991	1.991	-15.946	-22.674	-22.442	-10.869	-7.017	-43.265	-6.348	8.152
1992	1.992	-17.068	-14.596	-21.058	-7.695	1.92	-70.078	-7.126	2.861
1993	1.993	-11.039	-24.495	-32.836	0.695	-4.034	-13.39	-9.457	58.501
1994	1.994	-13.516	-28.06	-21.796	3.305	-4.958	67.671	-7.537	65.794
1995	1.995	-12.697	-22.044	-8.79	-3.539	-9.756	13.296	-4.256	18.944
1996	1.996	-12.053	-14.682	3.457	-18.323	-7.208	-36.142	-10.851	-72.734
1997	1.997	-12.561	-1.924	27.309	-20.143	-7.951	-27.331	-15.122	-85.995
1998	1.998	-10.738	-10.657	-3.636	-21.773	-5.982	-35.471	-14.357	-74.177
[truncated: 5,413 more rows]
