# Supplementary material for: Associations between lower-limb muscle activation and knee flexion in post-stroke individuals: A study on the stance-to-swing phases of gait
Source: PLoS One. 2017 Sep 8;12(9):e0183865. doi: 10.1371/journal.pone.0183865 (PMC5590852; doi:10.1371/journal.pone.0183865)
Supplement: S1 Dataset — (ZIP) [file pone.0183865.s001.zip › S1_Dataset/Healthy group/10/4/emg.csv]

Frame	Time	EMG Signal 1	EMG Signal 2	EMG Signal 3	EMG Signal 4	EMG Signal 5	EMG Signal 6	EMG Signal 7	EMG Signal 8
0	0	34.011	54.798	37.192	44.928	39.588	38.895	33.16	54.39
1	0.001	45.113	49.038	51.032	32.193	25.671	22.446	36.108	42.387
2	0.002	55.041	49.859	55.385	46.178	27.869	1.553	38.682	39.092
3	0.003	71.362	48.562	51.424	46.418	50.211	33.294	35.855	43.546
4	0.004	65.639	50.558	44.186	46.472	70.639	54.415	28.185	42.79
5	0.005	28.801	39.411	18.392	32.4	49.447	40.335	27.482	41.853
6	0.006	12.893	33.703	33.442	6.733	40.443	27.414	30.667	38.999
7	0.007	22.92	38.86	22.182	21.934	8.64	8.675	28.26	25.706
8	0.008	9.352	35.727	34.357	29.398	3.172	28.863	15.982	28.496
9	0.009	17.097	41.513	45.201	41.728	-1.917	29.912	18.63	13.697
10	0.01	36.684	38.427	36.337	32.408	6.76	0.013	20.71	34.727
11	0.011	54.158	29.572	19.573	0.281	2.343	9.632	27.453	29.853
12	0.012	44.365	23.265	23.547	44.431	20.776	25.091	33.263	30.823
13	0.013	44.498	31.907	26.97	36.747	16.979	26.624	24.998	11.308
14	0.014	35.959	19.872	20.56	40.512	22.699	33.406	22.748	21.239
15	0.015	28.05	11.535	11.676	3.661	32.107	29.392	18.965	13.205
16	0.016	20.766	17.937	13.661	6.532	1.849	20.98	6.699	17.399
17	0.017	20.301	15.117	18.009	9.058	-28.386	25.952	-2.628	17.576
18	0.018	16.993	22.217	19.503	3.882	-10.804	7.146	17.685	14.501
19	0.019	-1.923	14.463	16.977	19.451	39.505	-1.178	25.654	8.759
20	0.02	7.851	5.402	21.457	14.94	16.329	8.145	21.656	8.478
21	0.021	20.955	10.518	20.753	27.703	-4.64	12.653	12.836	5.918
22	0.022	28.896	9.683	12.745	8.578	0.324	6.165	4.632	3.6
23	0.023	18.5	4.066	5.358	18.92	-6.111	9.598	-19.974	3.274
24	0.024	-6.963	4.518	-0.049	11.297	28.152	9.763	7.166	8.013
25	0.025	-11.848	9.087	2.154	4.325	31.695	9.783	9.77	14.166
26	0.026	-10.266	8.493	-2.36	11.892	18.438	7.525	5.468	0.241
27	0.027	2.405	-3.669	-0.629	-3.514	-1.152	5.532	7.599	-2.605
28	0.028	13.799	-3.377	6.195	-6.487	1.395	-10.155	-13.074	-2.111
29	0.029	0.893	-3.229	-0.847	-9.215	-14.984	-4.696	-1.184	-1.759
30	0.03	-2.488	-0.693	-9.203	-5.499	-18.372	4.108	-13.639	3.681
31	0.031	2.141	-0.611	-1.256	3.686	-36.863	8.489	-12.299	-0.699
32	0.032	2.749	14.428	-3.322	-8.95	-11.756	-0.248	0.494	1.547
33	0.033	9.645	-21.57	1.061	-1.802	4.672	-2.357	-16.1	-4.09
34	0.034	-7.207	2.677	-8.624	-9.698	13.374	-1.907	-1.863	-4.069
35	0.035	-10.275	-2.618	-10.521	-9.223	49.775	-13.399	-0.551	-3.994
36	0.036	-9.223	-7.468	-12.174	-6.379	14.042	-18.258	-2.869	-9.479
37	0.037	-8.289	-4.537	-17.65	-7.933	18.037	-15.148	-1.859	-6.791
38	0.038	-7.503	-8.517	-10.312	-9.442	-3.111	-7.353	-15.321	-6.763
39	0.039	7.652	-12.254	-5.634	-7.427	-37.562	1.847	-17.521	-8.621
40	0.04	-3.646	-10.113	-7.092	-15.222	-24.361	-15.595	-3.621	-7.728
41	0.041	-6.18	-8.097	-8.296	-8.845	-3.965	-13.658	13.407	-9.305
42	0.042	-1.469	-15.526	-3.057	-9.977	-23.012	-3.371	-3.211	-7.744
43	0.043	6.005	-9.552	-2.812	-7.976	-47.068	-5.628	-14.181	-12.329
44	0.044	-7.37	-15.736	-11.822	-14.836	-37.998	-7.668	-4.781	-11.261
45	0.045	-30.572	-14.32	-20.416	-5.393	4.384	0.006	3.691	-11.896
46	0.046	-40.175	-16.129	-28	-14.487	-1.785	-4.482	8.141	-12.49
47	0.047	-32.089	-14.98	-17.353	-13.485	36.804	-3.52	0.811	-7.437
48	0.048	-19.503	-13.993	-13.247	-14.578	21.604	-16.827	-8.23	-6.986
49	0.049	-17.333	-12.983	-6.987	-13.704	25.972	-15.188	-0.013	-11.725
50	0.05	-19.579	-14.053	-13.078	-14.542	13.505	-7.308	-16.173	-8.88
51	0.051	-6.043	-11.121	-5.697	-20.111	-28.103	-11.531	-23.142	-6.317
52	0.052	-7.772	-13.625	-6.624	-9.235	-33.52	-2.6	-29.518	-7.631
53	0.053	-15.689	-7.975	-10.839	-7.634	-38.535	-18.274	-15.954	-13.397
54	0.054	-37.351	-11.44	-18.154	-0.426	-15.682	-24.648	-7.227	-12.579
55	0.055	-40.449	-14.714	-11.359	-4.055	-3.281	-11.041	-11.846	-16.02
56	0.056	-20.759	-20.137	-5.362	-17.177	-22.053	8.394	-16.089	-9.981
57	0.057	-13.251	-24.962	-4.561	-4.961	-18.745	-4.328	-1.742	-10.721
58	0.058	-10.924	-14.881	-6.459	-9.569	3.127	-6.637	-7.524	-10.119
59	0.059	-17.277	-16.223	-12.415	-10.883	-5.211	-4.451	-2.288	-12.016
60	0.06	-3.705	-19.885	-16.428	-11.996	-38.73	-17.947	-0.721	-13.73
61	0.061	5.047	-16.388	-15.809	-10.796	-25.181	-23.128	-10.764	-19.491
62	0.062	-12.317	-23.744	-12.499	-11.751	-21.1	-5.656	-30.284	-15.389
63	0.063	-9.965	-14.843	-13.05	-8.794	-24.762	-3.271	-16.132	-11.867
64	0.064	-16.317	0.854	-16.493	-2.754	-7.739	-13.882	-3.33	-9.916
65	0.065	-14.329	7.241	-9.108	-13.358	7.964	-27.406	-5.614	-9.309
66	0.066	-12.562	-14.054	-10.059	-14.704	10.675	-22.123	-7.72	-15.092
67	0.067	-20.514	-16.764	-14.882	-13.528	18.223	-11.022	-5.783	-12.739
68	0.068	-30.596	-14.253	-14.086	-10.022	20.494	-6.691	-11.023	-12.132
69	0.069	-21.69	-11.915	-8.439	-13.097	-2.943	-5.483	-6.368	-10.173
70	0.07	-8.552	-9.781	-4.918	-15.964	-37.358	5.395	9.532	-9.573
71	0.071	-13.746	-7.853	-8.165	-15.163	-5.423	6.787	7.427	-12.069
72	0.072	-5.768	-9.595	-1.553	-15.9	6.951	-4.982	-2.232	-18.442
73	0.073	15.946	-20.619	-0.757	-5.045	-11.805	9.369	-28.538	-5.268
74	0.074	6.663	-16.363	-11.387	-22.445	-21.841	-0.273	-24.863	-14.928
75	0.075	-13.09	-20.035	-15.64	-1.35	-18.654	-1.993	-34.903	-13.17
76	0.076	-10.599	-6.874	-14.473	-9.667	-26.885	-25.773	-31.785	-11.604
77	0.077	-22.223	-15.592	-20.465	-7.139	-50.032	-22.467	-17.632	-10.241
78	0.078	-37.104	-7.666	-30.124	-9.453	-40.69	-25.536	-20.13	-11.395
79	0.079	-15.781	-14.837	-15.774	-15.847	-20.89	-28.216	-13.155	-14.866
80	0.08	-24.069	-16.014	-9.956	-13.923	17.64	-10.36	-19.529	-13.886
81	0.081	-6.259	-12.54	-8.214	-12.183	1.169	-7.964	-9.859	-9.038
82	0.082	-32.002	-9.448	-16.141	-7.523	6.144	-10.033	2.318	-9.805
83	0.083	-21.982	-10.405	-20.404	-8.877	19.614	-8.06	-12.02	-7.471
84	0.084	-6.382	-18.363	-14.004	-10.015	23.603	-16.769	-10.104	-10.959
85	0.085	-3.747	-17.393	-12.84	-8.844	4.794	-21.39	-11.823	-12.893
86	0.086	-16.59	-4.638	-9.745	-14.074	-12.171	-11.293	-7.148	-9.993
87	0.087	-5.013	-6.402	-2.952	-11.194	3.575	-7.584	-8.482	-11.353
88	0.088	1.348	-4.87	-5.439	-6.941	-10.495	-13.539	-4.778	-13.675
89	0.089	-4.454	-20.74	-12.752	-19.138	-18.062	-29.543	-3.608	-8.836
90	0.09	-6.174	-31.386	-23.546	-17.395	-15.777	-13.243	1.631	-10.775
91	0.091	-29.956	-17.837	-27.759	-12.753	-17.932	-2.57	6.495	-9.036
92	0.092	-26.632	-16.087	-18.812	-8.488	-8.241	-0.624	4.01	-12.521
93	0.093	-23.51	-5.05	-10.45	-9.644	-9.958	8.099	-8.177	-12.137
94	0.094	-15.16	-12.222	-0.743	-15.633	-5.3	3.473	-13.401	-10.987
95	0.095	-17.671	-26.551	-4.403	-16.604	-3.912	4.875	-18.039	-13.706
96	0.096	-38.799	-32.366	-5.556	-13.689	-23.415	3.756	-10.866	-10.233
97	0.097	-36.143	-20.175	-8.643	-11.172	-9.26	-14.228	-9.706	-16.821
98	0.098	-23.39	-5.86	-1.853	-10.387	-6.699	-21.77	-13.185	-15.856
99	0.099	-16.432	-15.534	-4.354	-8.46	9.548	-33.358	2.845	-18.374
100	0.1	-5.818	-17.268	-16.541	-10.395	7.416	-22.735	-4.143	-9.481
101	0.101	-11.654	-6.236	-14.782	-13.292	-6.112	-20.829	-10.544	-12.971
102	0.102	-6.451	-25.005	-13.216	-11.935	-14.798	-4.986	-12.491	-12.015
103	0.103	4.547	-7.2	-14.547	-8.63	-0.47	14.152	-14.262	-11.067
104	0.104	5.868	-4.864	-5.64	-10.744	5.27	-14.15	-22.225	-10.31
105	0.105	14.725	1.53	-4.474	-12.665	-7.012	-40.512	-9.261	-9.553
106	0.106	-3.291	-15.883	-14.139	-13.819	-30.863	-16.728	-14.485	-7.641
107	0.107	-26.502	-13.56	-25.926	-8.986	-34.197	5.137	-12.943	-7.076
108	0.108	-48.342	-11.43	-17.987	-5.495	-12.343	-14.639	-8.681	-15.992
109	0.109	-22.758	-9.485	-16.634	-6.073	7.379	-7.144	-9.846	-14.847
110	0.11	-19.43	-11.213	-12.959	-7.811	-15.838	-18.806	-8.677	-11.38
111	0.111	-16.301	-6.56	-9.486	-8.191	-25.163	-12.488	-7.712	-10.441
112	0.112	-7.964	-10.807	-12.59	-10.502	-5.469	-6.755	-4.83	-11.432
113	0.113	-15.522	-22.593	-17.432	-9.33	7.297	16.026	-16.276	-5.451
114	0.114	-36.638	-11.535	-13.181	-10.481	-18.391	19.094	-24.21	-7.781
115	0.115	-16.914	-10.143	-5.833	-12.404	5.46	-17.884	-11.228	-9.722
116	0.116	11.318	-8.94	-2.917	-12.211	-16.387	-32.964	-2.523	-13.011
117	0.117	7.625	-7.762	-7.164	-13.575	9.167	-28.483	5.412	-8.958
118	0.118	-16.182	-19.554	-16.058	-13.766	-0.886	-16.031	-1.749	-10.315
119	0.119	-6.911	-14.901	-19.541	-14.337	-10.158	-12.3	-16.077	-10.706
120	0.12	-38.085	-10.629	-20.5	-10.851	-7.45	-2.205	-14.144	-11.096
121	0.121	-34.03	-11.766	-11.594	-12.226	-9.986	0.912	-15.871	-7.422
122	0.122	-22.807	-17.746	-10.437	-11.853	-26.248	-1.808	-17.418	-9.742
123	0.123	-5.782	-12.507	-9.466	-6.642	-32.644	-4.332	-16.085	-10.917
124	0.124	-8.869	-17.345	-4.646	-1.81	-53.987	2.606	-12.468	-9.002
125	0.125	-0.577	-9.415	-3.919	-11.894	-45.739	-3.866	-9.039	-7.864
126	0.126	-8.176	-4.203	-9.577	-13.259	-38.238	-1.987	-16.453	-12.719
127	0.127	-24.48	-15.038	-14.458	-19.663	-26.649	-14.228	-7.602	-13.323
128	0.128	-26.639	-10.782	-17.79	-6.521	-24.564	-25.317	-13.622	-15.278
129	0.129	-32.492	-7.114	-8.937	-4.78	4.439	-32.553	-6.262	-14.735
130	0.13	-9.66	-10.603	-5.284	-9.456	33.455	-39.024	0.492	-9.94
131	0.131	-0.385	-15.824	-6.478	-16.645	44.703	-21.104	8.405	-11.921
132	0.132	25.15	-18.72	0.854	-13	68.47	-8.381	13.612	-14.872
133	0.133	42.145	-16.199	-13.899	-23.836	59.151	17.331	-1.072	-6.976
134	0.134	13.853	-16.98	-11.829	-16.676	16.579	-6.507	-24.487	-13.009
135	0.135	2.602	-6.157	-9.94	-2.391	-50.587	-22.243	-27.601	-9.959
136	0.136	-28.382	-7.722	-25.84	11.12	-77.366	-19.587	-19.313	-12.915
137	0.137	-32.45	-11.985	-32.241	-8.282	-53.104	-22.142	-21.869	-15.479
138	0.138	-51.216	-26.307	-30.327	-10.845	-1.506	-24.51	-14.926	-14.75
139	0.139	-47.93	-24.369	-25.144	-13.206	-8.129	-5.411	-17.069	-12.857
140	0.14	-51.049	-22.619	-23.655	-15.367	-2.176	-7.999	-15.168	-13.483
141	0.141	-53.752	-24.172	-22.362	-17.339	-18.666	8.202	-9.965	-15.272
142	0.142	-35.976	-22.81	-13.536	-15.637	-33.819	6.034	-5.364	-12.808
143	0.143	-29.041	-3.281	-7.6	-17.221	-29.456	-3.657	-9.658	-9.568
144	0.144	-18.42	-11.613	-4.554	-10.102	-25.464	-30.013	-8.533	-10.78
145	0.145	-1.042	-9.116	-3.645	-16.534	0.821	-18.847	-9.744	-10.453
146	0.146	10.531	-16.108	-9.703	-13.107	4.104	-1.884	-0.087	-14.003
147	0.147	-8.688	-9.745	-5.711	-18.387	7.161	1.131	-14.453	-14.452
148	0.148	-6.217	-15.555	-3.839	-3.736	26.83	-24.515	6.795	-14.91
149	0.149	10.039	-17.304	4.825	-10.181	8.958	13.146	-1.585	-13.034
150	0.15	3.692	-12.677	-13.236	-16.042	-26.102	18.094	-19.416	-12.894
151	0.151	1.789	-11.346	-10.792	-14.352	-51.269	4.484	-21.776	-9.07
152	0.152	3.538	-12.513	-17.842	-15.95	-28.462	0.347	-6.929	-5.639
153	0.153	-7.492	-18.515	-7.276	-14.658	34.023	3.993	2.681	-13.04
154	0.154	-11.719	-15.402	-13.163	-11.054	60.712	-6.094	-13.264	-12.12
155	0.155	-31.239	-14.433	-14.978	-9.974	20.049	-15.442	-19.743	-9.27
156	0.156	-33.939	-13.644	-16.597	-11.026	-2.07	-18.223	-14.001	-11.828
157	0.157	-36.482	-14.419	-6.621	-12.064	-22.073	-5.485	-12.333	-14.188
158	0.158	-38.827	-12.489	-7.879	-12.893	-3.973	1.467	-10.849	-12.303
159	0.159	-36.72	-15.778	-13.96	-15.28	-31.728	-4.944	-18.043	-12.936
160	0.16	-19.315	-11.724	-10.948	-17.28	-16.659	-3.026	-9.188	-5.246
161	0.161	-3.088	-11.341	-12.001	-17.92	6.11	-4.797	-3.243	-12.646
162	0.162	-0.38	-21.213	-14.591	-17.411	-22.976	-9.464	-10.655	-13.668
163	0.163	6.017	-17.935	-12.343	-13.996	-64.593	-31.154	-19.594	-17.975
164	0.164	-7.544	-15.828	-16.308	-11.729	-36.926	-46.822	-20.796	-17.244
165	0.165	-2.348	-17.775	-25.872	-10.435	-4.427	-67.529	-6.913	-22.132
166	0.166	-10.264	-14.306	-22.268	-3.921	0.616	-59.258	-12.756	-13.468
167	0.167	-26.108	-12.19	-23.51	-12.906	-3.848	-66.858	-11.641	-18.35
168	0.168	-15.459	-6.21	-13.922	-16.449	-16.259	-41.125	-9.932	-14.904
169	0.169	-9.639	-10.496	-17.687	-11.29	-19.993	-17.309	-11.517	-13.977
170	0.17	-7.855	-17.876	-11.778	3.363	-23.334	-1.606	-15.796	-13.049
171	0.171	-18.898	-13.051	-10.895	-3.086	-7.672	18.174	-9.409	-19.084
172	0.172	-11.783	-10.554	-13.884	-5.083	0.707	0.39	-1.084	-8.471
173	0.173	-12.956	-8.252	-0.817	-6.878	18.552	21.492	8.59	4.46
174	0.174	2.725	-1.689	8.76	-8.471	20.907	47.049	7.423	-4.278
175	0.175	0.609	0.816	-0.04	-4.254	-2.512	9.33	3.935	-8.952
176	0.176	-5.173	-6.547	-4.777	-7.981	-24.368	-15.824	0.84	-4.717
177	0.177	-28.023	-11.381	-12.051	-9.185	-16	-2.284	-13.86	-8.416
178	0.178	-18.761	-1.713	-11	-25.296	-13.424	10.088	-33.018	2.398
179	0.179	-32.909	-13.523	-19.426	-4.227	-6.393	13.732	-4.765	1.023
180	0.18	-25.361	-21.457	-9.838	-6.958	-12.676	17	-8.449	-0.149
181	0.181	-13.733	-20.103	-18.832	-4.473	16.43	-11.245	-5.172	1.005
182	0.182	-11.579	-16.434	-8.09	-30.246	4.091	-29.947	-33.427	-10.805
183	0.183	-1.862	-8.122	-1.007	-26.985	-22.175	-19.765	-22.19	-15.454
184	0.184	-3.553	-9.099	-10.011	1.241	-12.069	-3.991	-5.168	-8.291
185	0.185	-11.481	-8.134	-23.26	-2.448	16.172	-12.307	4.092	-7.134
186	0.186	-33.142	-10.654	-32.049	0.837	34.875	-14.851	6.784	-10.621
187	0.187	-30.039	-18.012	-21.104	-2.251	-2.913	-7.876	-11.021	-15.845
188	0.188	-15.909	-20.922	-8.233	-10.591	-38.154	-1.477	-17.984	-18.748
189	0.189	-8.392	-34.097	-3.101	-23.389	-33.691	-3.394	-3.077	-12.742
190	0.19	-34.171	-24.437	-11.108	-16.433	-29.653	-5.094	-12.736	-13.505
191	0.191	-17.16	-19.22	-1.098	-10.056	-10.867	-12.997	3.149	-10.013
192	0.192	-7.894	1.486	-7.535	-12.001	20.114	-31.733	-11.726	-14.642
193	0.193	-10.592	-1.233	-13.561	-10.25	-0.564	-8.479	-21.369	-14.041
194	0.194	7.248	-3.742	-3.91	-11.782	-26.862	0.831	-12.646	-6.074
195	0.195	0.337	-10.709	-12.837	-4.597	-43.901	3.536	-36.443	-4.887
196	0.196	2.521	-12.843	-6.867	-5.738	-22.02	6.062	-5.475	-7.957
197	0.197	-7.101	-18.651	-18.701	-4.569	14.983	3.753	-9.529	-6.962
198	0.198	-29.903	-6.448	-29.745	-5.502	9.967	-19.652	1.712	-14.864
199	0.199	-51.745	-7.982	-16.788	-10.299	-12.844	-16.555	-15.287	-20.05
200	0.2	-31.98	-6.626	-18.532	-16.264	-33.527	-19.234	-12.148	-17.103
201	0.201	-14.168	-15.521	-7.514	-18.551	-22.323	-6.442	-3.811	-14.543
202	0.202	-7.183	-31.185	-11.773	-7.67	-25.688	-27.523	3.744	-16.823
203	0.203	-26.3	-29.044	-10.603	0.303	-16.483	-19.175	6.094	-14.835
204	0.204	-23.759	-15.49	-11.74	1.702	-8.147	-11.622	12.52	-10.156
205	0.205	-7.487	-24.188	-14.822	-1.918	9.739	-13.959	-4.845	-17.858
206	0.206	3.145	-22.623	-9.977	-15.015	2.857	-20.374	-2.454	-18.782
207	0.207	-18.15	-15.448	-9.189	-23.669	22.079	-18.462	-8.785	-7.899
208	0.208	-26.457	-19.111	-14.767	-12.576	24.628	-23.723	-30.023	-12.109
209	0.209	-8.618	-8.261	-9.888	-13.867	-10.357	-19.114	-15.853	-10.901
210	0.21	7.682	-15.422	-6.563	-20.194	4.753	-14.863	-8.267	-12.014
211	0.211	-15.697	-14.258	-15.43	-9.296	-8.802	-11.17	-5.907	-4.601
212	0.212	-18.757	-10.772	-16.543	-13.499	-29.498	-12.349	-20.774	-9.39
213	0.213	-4.574	-9.813	-3.327	-22.339	-18.265	-15.473	-22.669	-10.116
214	0.214	-7.036	-10.781	-11.977	-16.261	-28.351	-10.666	-13.923	-7.749
215	0.215	-28.107	-8.261	-13.462	-10.957	-25.244	2.48	-12.347	-12.538
216	0.216	-13.949	-10.577	-6.244	1.882	-16.895	-3.349	0.659	-14.428
217	0.217	-6.395	-5.731	-7.338	-17.385	11.374	-29.683	-8.019	-14.956
218	0.218	-32.142	-9.013	-13.257	-9.761	22.607	-26.009	-12.642	-11.421
219	0.219	-42.179	-7.259	-12.197	-16.655	5.54	-29.272	-31.384	-10.977
220	0.22	-13.893	-15.183	-15.016	-5.926	-22.739	-26.111	-38.903	-13.049
221	0.221	20.19	-11.697	-5.251	-7.769	-71.902	-6.295	-31.904	-12.602
222	0.222	-2.638	-14.778	-1.485	-12.912	-51.927	1.326	-21.238	-9.068
223	0.223	-6.686	-11.858	2.096	-14.395	-33.714	-5.599	-11.523	-13.847
224	0.224	-17.863	-19.784	-5.136	-12.968	-6.022	-7.685	-6.265	-10.491
225	0.225	-21.119	-14.552	-5.981	-11.749	-0.978	-1.836	-7.795	-13.34
226	0.226	0.765	-21.33	3.809	-15.168	-14.546	6.876	-14.937	-14.649
227	0.227	-1.937	-17.074	-4.989	-12.007	-10.514	2.214	-0.606	-11.312
228	0.228	-9.481	-16.309	-10.891	-16.781	-6.835	9.363	-2.53	-12.432
229	0.229	-25.711	-16.898	-16.013	-15.959	-16.911	-2.437	6.174	-15.093
230	0.23	-19.311	-17.498	-11.079	-10.272	17.533	-26.25	10.831	-12.342
231	0.231	-21.228	-13.453	-8.455	-9.628	31.084	-50.055	0.776	-13.076
232	0.232	-19.458	-12.125	-19.003	-7.633	18.721	-65.767	-11.024	-12.263
233	0.233	-24.083	-9.823	-8.84	-11.656	-0.073	-23.229	-6.413	-9.718
234	0.234	-16.899	-14.677	-15.113	-15.091	3.212	31.733	-5.065	-7.566
235	0.235	-31.191	-5.978	-18.495	-7.666	0.135	39.069	-11.432	-4.253
236	0.236	-40.861	-9.473	-19.373	-10.69	-19.573	5.533	-14.888	-10.037
237	0.237	-28.711	-10.449	-8.47	-3.844	-11.967	-0.485	-13.875	-7.697
238	0.238	-4.948	-13.373	-4.118	0.472	4.366	-5.908	-7.085	-11.165
239	0.239	12.088	-7.395	-12.893	-11.666	23.535	-10.963	-15.015	-10.573
240	0.24	-3.582	-11.487	-21.085	-9.881	-9.957	-6.537	-9.782	-7.651
241	0.241	4.738	-14.984	-15.744	-8.285	-23.515	-2.497	-12.682	-12.478
242	0.242	-8.03	-6.281	-24.531	-18.299	-35.877	-6.184	-13.431	-11.883
243	0.243	-19.635	-7.433	-16.105	-19.42	-17.052	-9.495	-1.242	-17.291
244	0.244	-25.987	-10.522	-12.909	-15.888	13.926	-6.389	3.958	-10.7
245	0.245	-12.374	-7.607	-7.956	-12.75	9.856	-9.086	2.397	-9.906
246	0.246	-10.546	-15.543	-12.106	2.003	-16.475	-1.527	1.009	-12.21
247	0.247	-12.038	-20.768	-19.358	-21.369	0.573	-3.839	-16.021	-14.131
248	0.248	-7.768	-25.62	-18.315	-12.038	-2.495	-14.469	-13.723	-16.048
249	0.249	-1.426	-14.196	-15.73	-9.277	-22.232	-12.531	-28.629	-16.621
250	0.25	-0.291	-15.73	-16.423	-11.767	-9.453	-7.3	-15.088	-13.135
251	0.251	-16.374	-17.085	-19.835	-14.068	20.937	-18.307	-6.379	-8.684
252	0.252	-37.482	-18.257	-25.76	-7.66	41.689	-31.256	-11.011	-14.103
253	0.253	-29.172	-17.111	-23.37	-9.564	-7.416	-11.906	-15.266	-4.615
254	0.254	-21.656	-16.149	-13.824	-14.756	-54.226	-4.359	-34.828	-8.276
255	0.255	-10.074	-19.039	-4.854	-16.277	-84.599	-2.035	-43.166	-9.424
256	0.256	-12.208	-14.778	-8.281	-9.096	-68.128	-8.44	-19.98	-12.512
257	0.257	-25.759	-15.54	-13.455	-12.762	-42.941	8.95	-10.72	-15.411
258	0.258	-34.475	-12.039	-16.305	-13.922	-29.342	6.609	-2.432	-11.138
259	0.259	-29.834	-4.666	-12.001	-8.684	-16.93	-25.338	-4.986	-11.9
260	0.26	-8.134	-7.54	-6.338	-9.643	17.146	-38.895	1.977	-15.369
261	0.261	1.163	-8.294	-14.233	-3.632	12.715	-9.847	4.102	-12.069
262	0.262	-18.589	-7.503	-17.299	-9.227	-8.006	-6.14	-9.456	-11.474
263	0.263	-16.091	-12.314	-12.442	-17.154	-4.336	-16.174	-11.211	-11.076
264	0.264	-4.498	-14.228	-14.933	-14.056	-1.004	-31.816	-3.264	-12.422
265	0.265	-10.935	-17.109	-10.856	-3.21	8.344	-23.46	-4.623	-10.283
266	0.266	-1.315	-14.574	-10.256	-16.16	16.697	-10.634	-3.467	-9.894
267	0.267	-3.061	-14.172	-16.233	-14.392	9.185	-12.923	2.54	-11.822
268	0.268	-23.755	-14.533	-13.898	-12.838	30.344	-10.776	-7.128	-13.371
269	0.269	-21.073	-17.214	-5.955	-17.087	10.677	-20.434	-8.291	-12.009
270	0.27	-13.569	-16.029	-4.983	-13.406	-7.119	-18.665	-14.315	-13.938
271	0.271	-11.26	-20.848	-4.012	-12.226	-32.864	-7.599	-2.504	-10.259
272	0.272	-13.4	-20.245	-11.947	-2.54	-9.075	-3.286	-13.524	-10.643
273	0.273	-38.6	-11.519	-21.631	-11.438	0.25	3.151	-6.347	-10.248
274	0.274	-14.824	-8.011	-15.253	-3.116	-2.435	4.349	-2.648	-11.409
275	0.275	-5.564	-2.774	-16.43	-8.34	0.132	-2.966	-10.949	-9.474
276	0.276	-8.294	-13.593	-11.217	-13.176	-6.75	-7.771	-9.969	-10.635
277	0.277	-21.035	-12.222	-10.251	-13.954	-25.865	-5.22	-22.731	-10.833
278	0.278	-27.99	-8.528	-12.791	-11.628	-7.995	-14.093	-17.464	-11.608
279	0.279	-21.626	-9.676	-10.509	-16.469	-10.25	-5.739	-9.497	-10.84
280	0.28	-15.853	-14.886	-12.49	-10.464	-20.839	-15.4	-10.817	-14.52
281	0.281	-14.138	-5.965	-7.894	-8.137	-14.948	-9.016	-7.103	-14.907
282	0.282	-6.214	-9.434	-3.861	-11.619	7.991	-17.343	3.749	-16.264
283	0.283	-7.551	-8.44	-11.827	-11.049	-26.404	-33.413	-9.217	-14.136
284	0.284	-16.461	-15.186	-10.697	-10.483	-30.841	-2.999	-17.915	-8.134
285	0.285	-5.642	-14.394	-9.77	-17.457	-18.435	17.779	-19.452	-8.906
286	0.286	16.02	-18.436	4.896	-16.494	-29.66	-16.218	-32.404	-9.68
287	0.287	12.898	-11.838	-10.035	-10.503	-67.369	-20.646	-20.204	-11.625
288	0.288	-18.262	-12.594	-27.47	-14.572	-21.868	0.074	-12.261	-9.698
289	0.289	-14.176	-13.358	-25.162	-13.99	8.558	-3.605	-5.085	-11.454
290	0.29	-25.356	-13.922	-18.79	-10.711	14.014	-6.905	-8.761	-5.656
291	0.291	-15.27	-14.493	-13.005	-7.818	-1.084	-22.589	-17.083	-7.981
292	0.292	-12.153	-12.749	-11.274	-4.358	-5.566	-19.89	-5.278	-9.928
293	0.293	-37.721	-16.231	-12.849	-11.74	6.792	-22.416	5.752	-9.352
294	0.294	-47.81	-23.579	-20.02	-8.651	3.117	-15.444	-1.392	-12.267
295	0.295	-63.483	-16.222	-21.181	-9.631	-0.15	-13.295	-0.226	-12.662
296	0.296	-32.291	-17.182	-12.851	-12.153	-3.239	-11.36	-6.212	-13.059
297	0.297	-3.222	-9.254	-1.034	-11.38	10.866	-16.589	7.717	-15.972
298	0.298	23.108	-16.619	-5.689	-22.243	18.395	-21.245	-5.859	-12.304
299	0.299	-7.868	-23.39	-7.055	-4.832	-7.34	-14.11	-18.082	-10.962
300	0.3	4.516	-10.219	-3.384	-7.158	-17.381	-25.933	-19.657	-6.13
301	0.301	8.174	-8.284	-2.227	-9.292	-33.023	-5.238	-21.016	-5.552
302	0.302	4.859	-13.52	-5.322	-11.242	-30.259	-2.548	-9.221	-12.134
303	0.303	1.718	-15.082	-6.304	-9.519	3.278	4.977	1.799	-18.143
304	0.304	-1.029	-16.434	-14.245	-7.996	16.82	7.297	0.438	-12.533
305	0.305	-13.802	-12.75	-11.126	-9.368	12.72	17.949	-0.74	-13.115
306	0.306	-11.442	-16.237	-6.249	-13.074	-6.125	16.022	-9.083	-9.831
307	0.307	-26.296	-13.143	-12.215	-9.613	-16.245	7.315	-10.027	-11.575
308	0.308	-32.067	-16.04	-14.509	-10.596	-0.569	-0.593	-18.911	-12.941
309	0.309	-37.273	-15.259	-16.423	-9.643	-20.331	-1.945	-29.692	-14.309
310	0.31	-13.461	-12.919	-9.052	-15.66	-12.748	-21.519	-19.601	-12.19
311	0.311	-16.741	-9.438	-11.933	-11.616	3.572	-24.267	-10.663	-11.047
312	0.312	-13.629	-15.442	-5.919	-8.141	-15.541	-21.764	-16.623	-13.765
313	0.313	-5.287	-11.379	-6.677	-10.098	-38.762	-24.097	-32.668	-12.225
314	0.314	12.501	-13.334	-8.598	-10.709	-48.01	-17.739	-6.909	-13.001
315	0.315	-3.745	-10.059	-18.635	-13.26	-11.004	-23.578	-3.608	-10.489
316	0.316	-35.621	-9.508	-17.268	-14.654	-5.968	-11.399	-6.69	-15.326
317	0.317	-40.05	-17.463	-13.578	-13.537	-10.415	-16.053	-14.996	-8.749
318	0.318	-19.32	-20.968	-17.054	-9.909	-14.466	-8.925	-7.437	-13.012
319	0.319	-8.096	-15.766	-13.952	-11.313	19.614	-15.356	-0.494	-12.254
320	0.32	-11.41	-16.771	-16.851	-17.179	6.093	-14.254	-23.928	-10.317
321	0.321	4.216	-16.037	-8.916	-11.612	-14.611	-15.266	-14.673	-10.918
322	0.322	1.458	-13.759	-5.829	-12.214	-25.902	-8.523	-6.384	-12.678
323	0.323	-16.371	-15.736	-8.736	-10.304	5.005	-6.014	-3.882	-10.18
324	0.324	-23.379	-11.112	-13.025	-9.761	0.903	-11.643	-1.571	-8.839
325	0.325	-29.779	-11.717	-18.659	-11.149	-25.445	-5.1	0.545	-10.989
326	0.326	-51.045	-14.253	-22.153	-9.842	-1.674	-5.926	-5.295	-8.292
327	0.327	-31.27	-9.848	-12.082	-12.811	-17.374	-10.046	-21.204	-10.234
328	0.328	-8.043	-6.988	-4.927	-11.723	-14.686	-12.016	-14.888	-7.336
329	0.329	-11.149	-10.505	-6.098	-16.821	-12.199	-10.119	-12.99	-12.572
330	0.33	-8.422	-12.857	-2.623	-12.251	-14.557	-11.911	-14.756	-11.999
331	0.331	-21.163	-8.039	-16.567	-9.403	-25.264	-19.896	-6.834	-11.428
332	0.332	-37.415	-18.122	-22.397	-1.515	-0.15	-16.465	-5.497	-12.015
333	0.333	-14.032	-16.793	-13.723	-5.057	9.85	-9.169	-11.902	-13.376
334	0.334	1.61	-13.138	-9.113	-14.785	0.461	-8.268	-10.783	-12.025
335	0.335	-12.523	-12	-10.486	-11.154	8.678	-10.801	-18.198	-9.887
336	0.336	-4.989	-12.986	-19.418	-12.365	-29.891	-10.03	-11.487	-7.173
337	0.337	-11.976	-15.918	-18.284	-11.457	-13.488	-9.484	-10.77	-9.112
338	0.338	-14.147	-11.704	-17.356	-16.345	-18.579	-4.881	-10.02	-8.921
339	0.339	-23.88	-14.077	-22.237	-15.618	-5.051	-4.348	-5.191	-12.79
340	0.34	-18.689	-13.533	-18.009	-14.899	-1.007	-5.756	-0.553	-16.273
341	0.341	-14.079	-10.289	-18.821	-4.103	10.232	-3.467	-4.627	-11.811
342	0.342	7.572	-6.257	-8.019	-8.79	0.153	-10.054	-5.05	-15.868
343	0.343	-1.763	-14.247	-12.693	-24.709	-9.161	-24.748	-12.411	-12.379
344	0.344	-27.366	-15.469	-16.984	-14.119	-6.408	-31.093	-2.741	-11.019
345	0.345	-37.484	-18.611	-18.191	-16.116	-3.898	-13.643	-14.573	-8.885
346	0.346	-34.429	-11.876	-21.709	-10.952	-1.667	-6.681	-3.578	-10.82
347	0.347	-8.875	-12.685	-5.661	-9.457	4.638	-4.565	0.653	-12.757
348	0.348	8.172	-24.897	-3.353	-16.669	-20.533	-2.645	1.785	-10.635
349	0.349	-1.094	-19.693	-5.52	-15.571	-44.334	-7.863	-11.407	-15.092
350	0.35	7.223	-11.772	-7.479	-16.761	-35.083	-9.387	-16.68	-13.148
351	0.351	-5.549	-4.618	-12.754	-9.463	-26.839	-10.735	-5.71	-11.4
352	0.352	-3.221	-5.793	-1.776	-2.739	-19.377	-14.406	-10.028	-8.869
353	0.353	-1.088	-18.983	-6.093	-2.012	-7.839	-13.246	-16.461	-9.251
354	0.354	-26.275	-20.753	-20.458	-14.226	-10.006	-16.357	-17.659	-14.085
355	0.355	-43.355	-12.851	-26.315	-5.546	11.263	-15.417	-12.459	-10.785
356	0.356	-46.485	-11.508	-21.134	-7.135	19.582	-14.647	-27.195	-16.198
357	0.357	-36.455	-19.075	-19.622	-17.252	-3.667	-23.576	-12.341	-9.607
358	0.358	-22.384	-17.937	-12.512	-16.137	24.556	-7.941	-37.543	-5.333
359	0.359	-4.618	-21.44	-6.364	-11.147	-17.088	-5.879	-13.787	-9.386
360	0.36	6.984	-9.654	-7.563	-10.028	-18.873	-3.435	-16.935	-5.89
361	0.361	0.617	-11.208	-8.76	-17.42	-13.488	-1.609	-19.676	-11.868
362	0.362	-20.683	-15.466	-11.901	-10.697	1.586	-3.455	-12.529	-11.27
363	0.363	10.42	-6.567	-7.1	-9.969	-30.41	1.102	-15.069	-15.319
364	0.364	-10.306	-12.566	-18.555	-4.41	-26.439	-6.142	-3.491	-14.721
365	0.365	-51.929	-5.21	-4.276	3.48	7.557	-12.575	-9.897	-15.279
366	0.366	-13.285	-11.978	-6.265	-6.233	3.084	-6.591	-11.858	-12.351
367	0.367	-18.391	-11.194	-8.053	-2.592	-17.645	7.343	-6.641	-10.978
368	0.368	-13.969	-11.964	-6.535	-3.79	-13.945	13.138	10.767	-3.604
369	0.369	6.721	-4.022	-2.306	-0.736	-37.697	11.389	-0.859	-17.522
370	0.37	25.46	-3.042	-3.489	-11.617	-28.354	-2.942	5.514	-0.078
371	0.371	15.391	-5.936	-0.024	-30.439	14.236	-8.744	7.412	-2.376
372	0.372	-12.86	-8.438	-13.969	-17.712	20.236	-28.108	-18.915	-4.478
373	0.373	-16.54	-20.615	-0.44	-15.425	3.732	-15.342	-15.219	-10.26
374	0.374	-19.867	-15.372	-5.684	-13.323	-11.38	-3.722	-11.91	-5.011
375	0.375	-41.755	-16.904	-16.731	-7.556	-6.953	-1.557	-2.609	-12.92
376	0.376	-50.083	-6.823	-26.81	1.116	-19.395	-7.297	0.096	-17.156
377	0.377	-26.845	-10.482	-15.013	2.614	-30.666	-23.146	12.847	-18.298
378	0.378	-17.528	-16.461	-13.464	-4.601	-6.915	-25.265	-12.919	-12.281
379	0.379	-31.632	-21.663	-14.822	-3.486	-3.852	-7.833	-16.218	-13.234
380	0.38	-34.144	-30.543	-15.973	-16.699	10.294	-14.776	-25.482	-14.186
381	0.381	-8.375	-22.191	-2.786	-21.963	-2.442	-8.382	-17.141	-14.947
382	0.382	22.63	-19.059	2.466	-14.064	23.334	-10.324	-9.563	-14.159
383	0.383	10.256	-20.005	-8.547	-18.345	20.134	-12.055	-2.565	-12.208
384	0.384	-23.77	-22.502	-21.492	-22.049	17.113	-26.354	3.841	-18.191
385	0.385	-10.18	-21.709	-12.769	-20.913	-14.004	-24.392	1.926	-14.113
386	0.386	2.22	-13.743	-8.101	-9.13	-26.34	-22.659	-10.262	-7.517
387	0.387	5.948	2.347	-12.341	-13.805	-30.023	-14.688	-24.59	-10.018
388	0.388	-11	4.695	-21.208	-18.085	-19.955	4.145	-26.54	-12.33
389	0.389	-26.586	-10.177	-24.646	-9.209	1.946	1.685	-21.326	-11.743
390	0.39	-29.213	-4.343	-10.673	-17.547	-29.215	-19.365	-19.764	-16.379
391	0.391	-26.655	-16.51	-8.713	-14.464	-16.873	-44.872	-3.874	-13.478
392	0.392	-5.574	4.228	-13.92	-7.693	-13.185	-48.117	-18.749	-13.862
393	0.393	-13.948	1.545	-12.351	-10.223	-57.867	-57.345	-12.891	-11.542
394	0.394	-16.524	-16.246	-8.074	-2.894	-15.264	-31.745	-4.154	-13.671
395	0.395	-28.195	-13.918	-16.951	-5.798	45.725	6.029	0.508	-7.658
396	0.396	-34.594	-16.045	-25.227	-15.483	21.353	11.094	-15.348	-6.866
397	0.397	-17.153	-21.856	-15.493	-14.321	-30.324	6.68	-4.694	-4.524
398	0.398	-10.106	-23.595	-3.623	-10.84	-36.894	-14.018	-14.323	-3.918
399	0.399	-16.421	-28.221	-17.884	-24.777	-18.69	-17.731	-9.041	-13.967
400	0.4	-14.451	-20.993	3.451	-3.493	9.011	-7.707	2.037	-9.7
401	0.401	-19.622	-12.017	0.789	-11.815	4.038	7.933	0.719	-16.076
402	0.402	-24.249	-3.629	-1.683	-14.32	-0.31	10.637	-2.902	-12.587
403	0.403	-2.534	-6.663	-17.882	-30.558	-4.247	18.171	-6.349	-13.554
404	0.404	6.836	-5.614	-15.691	-19.902	-15.364	20.483	-18.131	-12.571
405	0.405	-18.683	-18.678	-17.59	-10.221	-32.371	-2.896	-16.552	-8.293
406	0.406	-15.427	-12.797	-19.295	-1.51	-22.999	6.411	-6.438	-10.601
407	0.407	-6.123	-7.522	-11.322	-6.155	-20.154	3.682	-10.084	-15.434
408	0.408	-20.252	-12.122	-15.541	-10.418	-2.278	11.237	-11.192	-10.778
409	0.409	-38.005	-10.711	-19.166	-9.256	-9.127	8.995	-10.185	-12.514
410	0.41	-35.618	-19.571	-13.106	-15.228	-6.907	19.788	-14.976	-15.985
411	0.411	-7.866	-18.418	-7.817	-1.275	-4.938	10.202	-19.192	-10.557
412	0.412	26.268	-19.422	-8.724	-3.192	14.438	-1.95	-11.816	-11.133
413	0.413	-5.618	-16.573	-11.173	-1.419	22.003	-6.531	-10.805	-10.555
414	0.414	-1.455	-17.339	-7.039	-9.321	-3.707	-28.148	-1.082	-14.623
415	0.415	17.426	-16.596	-5.053	-16.456	-7.008	-50.011	2.647	-13.278
416	0.416	0.439	-18.576	-8.297	-15.266	-3.887	-41.69	-15.296	-10.966
417	0.417	-33.969	-16.747	-16.001	-11.764	-40.806	-28.93	-17.752	-6.918
418	0.418	-20.376	-18.565	-16.931	-4.387	-55.88	-22.064	-6.088	-8.292
419	0.419	0.405	-15.108	-15.916	-5.32	-23.945	-20.154	-3.912	-15.65
420	0.42	-25.839	-11.828	-16.652	-4.517	-3.272	-26.185	-1.952	-12.551
421	0.421	-22.489	-12.958	-14.303	-3.72	-6.922	-10.531	-17.775	-13.511
422	0.422	-19.379	-11.707	-6.338	-13.2	30.923	-8.643	-28.364	-12.737
423	0.423	-5.276	-13.559	-7.296	-16.87	15.907	-18.477	-22.529	-10.406
424	0.424	-23.122	-8.698	-12.128	-6.02	11.498	-41.365	-13.796	-10.978
425	0.425	-30.13	-10.609	-12.89	-10.245	15.596	-50.687	0.554	-10.391
426	0.426	-49.31	-12.543	-16.937	1.598	19.305	-7.989	6.39	-7.493
427	0.427	-31.506	-10.884	-13.434	0.087	9.25	-1.765	-2.285	-8.855
428	0.428	-5.741	-12.434	-3.326	-7.031	-6.432	-7.044	-10.209	-5.575
429	0.429	4.346	-15.014	-16.259	-5.825	-43.412	-11.99	-31.894	-12.155
430	0.43	-17.504	-21.796	-24.941	-14.103	-48.414	1.66	-22.593	-9.258
431	0.431	-31.614	-21.045	-29.557	-13.098	-43.898	5.885	-19.872	-10.04
432	0.432	-13.757	-15.183	-19.447	-17.906	-56.22	-5.162	-17.346	-12.362
433	0.433	-11.349	-9.62	-10.505	-17.089	-29.856	-8.318	-10.366	-14.298
434	0.434	-9.172	-7.682	0.352	-22.66	-6.039	-11.308	-8.212	-9.653
435	0.435	0.507	-17.645	-9.717	-19.121	-9.111	14.322	1.48	-11.402
436	0.436	-25.804	-13.229	-8.552	-11.715	10.61	-23.338	13.661	-10.048
437	0.437	-52.103	-14.278	-19.386	-14.561	13.066	-38.366	15.202	-8.688
438	0.438	-48.769	-13.009	-20.732	-13.727	-12.744	-24.76	8.018	-7.522
439	0.439	-39.453	-13.894	-14.349	-17.739	24.967	-12.319	-11.542	-12.746
440	0.44	3.133	-10.902	3.648	-15.728	50.132	-8.602	-14.259	-6.167
441	0.441	45.719	-13.366	6.174	-15.091	-0.208	-11.879	-21.814	-8.693
442	0.442	73.39	-9.272	8.5	-8.454	-20.115	-27.578	-38.055	-7.924
443	0.443	48.24	-5.771	2.111	-9.164	-26.062	-24.895	-18.897	-8.51
444	0.444	16.324	-2.455	-7.569	-18.002	-20.622	-7.126	-1.076	-18.58
445	0.445	-29.559	-4.184	-23.443	-9.609	-5.459	9.073	-8.032	-19.952
446	0.446	-47.82	3.731	-29.858	-12.638	8.193	6.918	2.626	-21.113
447	0.447	-64.362	-7.157	-20.219	-7.749	-4.153	24.354	-26.423	-24.584
448	0.448	-39.281	-28.884	-15.015	-11.95	-23.013	50.086	-30.485	-12.758
449	0.449	-16.504	-57.197	-7.075	-7.828	-40.097	33.064	-26.813	-11.194
450	0.45	-28.938	-46.047	-11.34	-9.721	-43.207	17.356	-16.751	-9.843
451	0.451	-10.178	-29.066	-12.484	-12.943	-57.319	-13.796	-19.863	-6.164
452	0.452	-27.193	-25.975	-15.96	-13.462	-54.758	-9.694	-5.781	-2.69
453	0.453	-55.483	-45.729	-23.316	-8.578	-19.719	-13.396	1.723	-16.632
454	0.454	-21.365	-48.25	-10.55	-11.827	45.939	-51.16	-5.276	-22.457
455	0.455	19.924	-17.809	-12.293	-2.869	1.207	-26.016	-15.944	-13.757
456	0.456	-18.769	2.952	-7.661	-3.963	-39.534	5.853	-6.307	-9.123
457	0.457	6.354	-0.702	-6.345	-7.379	-2.667	-23.246	-11.548	-10.487
458	0.458	-25.653	-10.755	-12.772	-10.413	-22.667	-64.943	-13.088	-4.123
459	0.459	-21.672	-1.492	-16.285	-25.07	-28.668	-103.782	-0.06	-14.982
460	0.46	-25.501	41.056	-19.418	-14.37	21.323	-38.309	1.721	-10.741
461	0.461	-28.919	47.007	-18.475	-16.265	27.923	6.287	12.748	-11.917
462	0.462	-19.671	41.538	-24.466	-17.956	33.842	-18.23	-3.121	-5.925
463	0.463	-39.351	-14.001	-22.127	-16.353	-4.877	-10.992	-9.48	-9.033
464	0.464	-57.159	8.138	-12.642	-6.237	30.341	22.376	-7.529	-4.208
465	0.465	-22.168	14.809	-0.839	-5.048	16.776	16.292	-16.218	-4.99
466	0.466	13.036	45.209	0.718	-6.18	-12.282	21.666	-20.83	-0.933
467	0.467	-0.554	6.502	-6.449	-9.248	-8.6	87.267	-10.76	-0.359
468	0.468	-21.354	-38.968	-15.361	-18.122	8.372	149.81	1.048	-10.419
469	0.469	-10.19	-44.952	-7.046	-12.092	17.608	109.18	2.619	-26.295
470	0.47	6.804	-72.617	-3.95	-13.028	-25.006	57.461	-16.138	-15.67
471	0.471	22.427	-107.838	-8.796	-6.231	-55.406	50.838	-23.685	-13.748
472	0.472	19.661	-84.968	-4.544	1.727	-27.749	-40.688	-21.373	-22.474
473	0.473	22.139	-30.733	2.808	-1.367	-12.574	-106.489	-10.749	-24.031
474	0.474	10.47	-23.349	-11.924	-16.075	-16.981	-94.728	-12.688	-16.876
475	0.475	-21.551	-3.411	-22.584	-13.94	-12.9	-192.464	-7.456	-13.207
476	0.476	-35.16	63.71	-28.406	-8.126	-1.681	-231.93	-12.082	-12.055
477	0.477	-31.16	126.144	-33.639	-13.331	1.59	-124.478	9.607	-8.968
478	0.478	-19.97	134.108	-19.338	-21.254	23.415	-52.233	0.309	-11.883
479	0.479	-23.279	52.418	-13.545	-16.99	-19.208	-39.009	-19.437	-7.628
480	0.48	-20.193	41.366	-15.302	-18.156	-37.435	-74.625	-21.97	-6.865
481	0.481	-28.507	-27.936	-19.965	-12.163	-42.898	-63.783	-10.367	-13.461
482	0.482	-36.091	-90.566	-12.831	-13.129	-7.716	-14.466	-8.237	-10.96
483	0.483	-19.847	-114.854	-6.454	-12.157	5.769	12.14	-14.022	-10.212
484	0.484	-9.217	-166.456	1.852	-21.831	-14.962	20.144	-5.297	-8.305
485	0.485	-7.351	-172.955	-1.254	-12.941	-3.739	27.434	9.033	-10.251
486	0.486	-12.602	-93.527	-2.231	-6.944	20.053	34.048	-8.356	-10.831
487	0.487	-33.325	-60.88	-11.907	-12.163	23.173	40.05	-6	-12.181
488	0.488	-30.634	-31.2	-8.23	-7.323	-7.928	45.409	-12.367	-11.798
489	0.489	-23.078	-40.036	-11.725	-18.743	-20.286	40.251	-10.437	-9.681
490	0.49	-20.746	0.662	-10.754	-7.716	-16.567	35.696	-8.731	-6.013
491	0.491	-5.797	8.036	-5.896	-6.364	-40.382	39.673	-16.702	-8.34
492	0.492	-3.789	27.994	-8.403	-7.519	-49.757	36.032	-12.484	-8.725
493	0.493	-19.615	9.862	-7.614	-10.991	-41.511	32.732	-21.421	-7.559
494	0.494	3.828	4.477	-7.014	-11.946	-33.978	60.977	-10.566	-1.747
495	0.495	32.126	29.576	3.067	-12.908	-22.335	42.233	-11.892	-13.938
496	0.496	35.813	43.119	1.71	-6.906	5.411	-9.181	2.446	-22.651
497	0.497	25.76	30.759	-7.208	-10.971	62.208	-1.794	-11.078	-27.296
498	0.498	3.908	27.068	-22.889	-9.026	21.591	-35.216	-12.833	-20.133
499	0.499	-15.786	30.384	-20.751	-7.075	-0.491	-4.766	-11.285	-11.219
500	0.5	-44.038	8.592	-26.564	-12.476	-7.096	-32.366	4.592	-12.363
501	0.501	-62.88	-22.482	-21.358	-14.388	-37.51	-47.438	19.509	-7.127
502	0.502	-18.28	-9.994	-16.724	-4.317	-9.865	2.82	5.974	-6.154
503	0.503	-73.302	-21.13	-23.874	-11.477	-45.087	-3.77	-9.873	-0.152
504	0.504	-65.973	-65.772	-22.706	-12.629	14.55	-21.935	-24.755	-9.065
505	0.505	-32.47	-59.697	-11.845	-16.099	55.274	-5.491	-7.342	-5.584
506	0.506	10.187	-20.92	6.95	-10.857	47.936	-0.418	-18.974	-10.798
507	0.507	37.92	-5.788	9.486	-13.755	14.436	4.119	-38.134	-4.012
508	0.508	22.884	17.084	-6.752	-9.484	-28.079	33.144	-71.618	-3.238
509	0.509	54.834	13.056	-4.619	-13.542	-77.965	14.169	-39.684	-10.581
510	0.51	25.855	16.753	-10.418	-6.965	-31.087	-9.968	-2.134	-13.481
511	0.511	-30.816	13.468	-33.254	-7.754	48.332	-7.005	-7.168	-15.979
512	0.512	-87.682	-33.551	-36.365	-16.686	-5.824	-32.436	-20.72	-11.889
513	0.513	-50.718	-80.433	-22.267	-15.54	-15.671	-35.573	-8.359	-11.261
514	0.514	-17.321	-74.541	-14.745	-3.719	-24.611	-63.486	-4.715	-17.233
515	0.515	-23.363	-2.448	-21.73	-11.653	-16.472	-89.338	-14.83	-16.444
516	0.516	-17.928	7.367	-11.09	-10.29	-38.56	-85.719	-5.589	-12.947
517	0.517	-2.747	-1.552	-13.022	-9.126	-5.16	-82.402	-2.91	-18.942
518	0.518	-16.227	-9.756	-14.774	-7.963	-11.219	-39.587	-10.489	-11.576
519	0.519	-20.304	-2.519	-16.347	-13.201	5.19	15.655	-3.55	-6.743
520	0.52	-23.967	4	-9.206	-8.369	0.089	8.447	7.077	-9.293
521	0.521	-13.856	-26.463	-8.064	-10.89	-4.444	-24.948	1.226	-6.997
522	0.522	-23.083	-32.015	-6.921	-3.529	-58.699	-6.681	2.929	-13.595
523	0.523	2.483	-17.007	6.989	-6.43	-36.683	21.033	-5.043	-14.387
524	0.524	12.563	5.778	-6.594	-5.663	-16.796	-24.506	-6.429	-12.081
525	0.525	-15.711	26.464	-8.386	-13.038	1.314	-30.575	-7.612	-11.516
526	0.526	-19.417	45.236	-16.376	-15.96	6.693	-14.178	-4.122	-9.598
527	0.527	-22.755	96.782	-3.474	-13.464	11.689	-19.273	3.213	-9.054
528	0.528	-13.527	104.219	-5.277	-15.811	-1.888	-23.648	-7.629	-16.061
529	0.529	-16.28	70.811	-13.257	-7.912	-30.929	30.695	-11.908	-13.203
530	0.53	-44.573	40.351	-14.655	-13.168	-12.209	23.511	-8.266	-7.249
531	0.531	-10.563	-43.011	-8.319	-18.036	-2.236	43.574	-11.775	-9.602
532	0.532	-15.061	-198.389	-11.855	-20.566	13.338	74.117	-23.604	-3.069
533	0.533	-11.02	-135.084	-2.222	-16.511	4.939	68.826	-12.589	-3.899
534	0.534	30.607	-116.124	-3.429	-5.694	2.348	3.273	-5.446	-16.144
535	0.535	-8.079	-98.888	-14.297	-10.37	4.582	-59.11	-17.269	-24.905
536	0.536	-33.235	-114.848	-21.511	-11.764	-14.649	-50.754	-15.731	-23.412
537	0.537	-37.698	-42.63	-25.258	-10.632	-42.959	1.134	-8.592	-13.393
538	0.538	-41.784	-29.451	-14.497	-7.182	-31.795	61.938	0.292	-7.067
539	0.539	-23.032	-17.605	-18.825	-8.173	-14.848	37.799	6.25	-13.109
540	0.54	-19.743	14.93	-20.059	-9.182	32.078	15.944	0.99	-12.203
541	0.541	-16.633	5.084	-11.807	-15.215	38.56	-84.695	-1.945	-19.049
542	0.542	8.929	-21.592	-19.238	-14.469	8.077	-41.457	-15.127	-18.363
543	0.543	-14.882	2.84	-28.225	-16.436	-41.94	-28.263	-36.443	-19.215
544	0.544	-55.768	69.691	-31.806	-15.907	-61.959	-40.029	-28.158	-18.685
545	0.545	-50.39	7.236	-20.098	-7.054	-68.044	-50.766	-20.634	-11.394
546	0.546	-45.351	-17.165	-9.148	-8.27	-62.66	-21.182	-18.332	-12.455
547	0.547	-40.872	4.849	-7.881	-14.312	-7.129	-30.325	-7.698	-13.342
548	0.548	-28.51	-42.044	-14.367	-21.72	14.948	-22.58	-17.402	-11.13
549	0.549	28.146	-84.615	3.517	-18.865	8.32	-45.04	-15.684	-13.133
550	0.55	68.735	-56.85	5.909	-23.176	14.232	-11.778	-11.067	-7.163
551	0.551	90.751	-41.713	-5.818	-11.044	8.726	30.575	-9.736	-3.132
552	0.552	22.203	-18.445	-25.088	-5.887	-6.513	-8.179	-8.59	-1.23
553	0.553	-24.636	-4.789	-22.678	-10.596	-2.197	-32.993	-5.151	-4.552
554	0.554	-30.677	-8.712	-23.958	-16.849	-6.432	-19.283	4.481	-13.509
555	0.555	-47.162	17.643	-21.743	-12.654	5.255	-25.465	5.611	-17.265
556	0.556	-52.214	48.593	-15.44	-6.333	1.52	-29.458	-7.548	-13.836
557	0.557	-29.328	27.801	-13.56	-17.234	-36.252	27.369	-10.662	-5.75
558	0.558	-16.904	8.961	-8.405	-13.056	-31.286	149.607	-15.928	-13.156
559	0.559	-35.684	18.98	-13.13	-14.288	-26.93	202.084	-11.35	-14.185
560	0.56	-18.651	40.783	-8.953	3.643	-14.652	58.89	-7.092	-22.193
561	0.561	-15.578	15.198	2.765	11.144	11.616	-114.306	-3.395	-27.492
562	0.562	15.5	32.289	7.308	-5.182	8.346	-137.533	-4.541	-36.472
563	0.563	61.299	23.12	2.969	-28.668	17.553	-243.436	-5.507	-18.539
564	0.564	6.322	14.946	-0.768	-6.855	-8.109	-262.593	7.274	-5.828
565	0.565	-15.718	-23.466	-9.147	-15.216	1.848	-105.052	-4.902	-8.216
566	0.566	-49.191	-39.773	-18.894	-12.741	17.459	0.753	-22.314	-1.895
567	0.567	-43.158	-24.568	-15.289	-15.115	-2.325	19.932	-10.693	-11.616
568	0.568	6.81	-20.034	-11.866	-8.788	-9.899	2.483	-8.562	-6.438
569	0.569	-13.127	-57.476	-12.893	-10.793	11.103	50.123	-18.245	4.553
570	0.57	-31.358	-42.282	-13.929	-12.6	-14.525	35.862	-9.538	3.156
571	0.571	-36.802	-0.971	-19.964	-17.305	-38.402	22.757	-17.461	-5.793
572	0.572	-11.634	-6.304	-14.379	-10.212	-22.786	-12.873	-13.204	-11.835
573	0.573	-16.059	8.855	-3.559	-9.107	-8.765	41.313	-9.539	-12.836
574	0.574	-3.609	-13.958	-8.221	-10.32	14.439	71.005	-17.881	-8.006
575	0.575	-22.357	-17.991	-12.51	-9.417	-20.001	8.506	-33.967	-5.474
576	0.576	-12.323	-36.734	-8.882	-6.58	-15.576	32.888	-12.904	6.736
577	0.577	3.307	-26.626	-12.414	-9.154	-19.66	25.498	-10.234	4.991
578	0.578	-5.028	-42.19	-13.405	-5.156	-23.411	18.822	-7.741	0.343
579	0.579	-12.553	0.544	-12.46	-7.157	-20.149	12.78	-10.078	-0.999
580	0.58	-0.93	31.077	-9.956	-9.136	1.681	18.201	-16.486	-18.025
581	0.581	-11.558	-7.551	-12.288	-18.063	9.964	3.076	-6.822	-11.057
582	0.582	-32.783	-32.712	-15.768	-21.763	12.49	53.387	-12.057	-4.663
583	0.583	-46.853	-0.934	-12.471	-10.969	10.204	100.195	-13.603	-10.452
584	0.584	-34.017	-21.753	-21.361	-9.657	-0.438	8.68	-6.429	-12.169
585	0.585	-17.676	-55.873	-9.546	2.112	-10.109	-83.395	-5.259	-13.703
586	0.586	-11.252	-60.336	-1.614	-5.841	-11.834	-71.708	-11.249	-23.763
587	0.587	-17.057	-6.167	-8.787	-10.099	-13.372	-82.662	-12.206	-11.943
588	0.588	-11.858	1.262	-12.459	-16.473	-20.509	-92.505	2.514	-26.242
589	0.589	-19.815	7.947	-15.92	-10.468	-11.53	-65.763	-3.855	-8.798
590	0.59	-26.963	26.218	-16.852	-9.517	-10.288	-57.583	-5.775	-1.808
591	0.591	-18.044	9.828	-10.064	-16.299	-21.969	23.922	-17.973	4.613
592	0.592	-0.016	-5.227	-7.521	-15.522	-26.531	34.58	-6.941	-8.905
593	0.593	17.834	-55.545	-0.141	-3.352	-10.633	4.653	-5.587	-31.708
594	0.594	15.547	-35.562	-4.947	-8.564	-0.001	-40.388	-6.784	-16.004
595	0.595	-16.375	31.78	-14.582	-7.009	-29.015	32.669	-10.289	-1.842
596	0.596	-39.172	40.775	-13.366	-14.157	-24.907	141.049	-9.338	5.747
597	0.597	-10.107	16.429	-12.154	-10.472	-13.632	213.304	-6.453	-1.183
598	0.598	-13.782	-50.246	-11.155	-13.949	-3.45	147.527	-10.703	-28.824
599	0.599	-23.821	-112.704	-0.275	-10.852	6	-7.761	-5.076	-47.555
600	0.6	-39.418	-72.036	-10.254	-9.882	-2.187	-28.923	-0.214	-37.441
601	0.601	-42.02	-79.342	-9.003	-5.616	21.166	-163.624	-3.487	-28.084
602	0.602	-24.139	-99.328	-7.776	-4.827	30.536	-391.154	4.261	-25.32
603	0.603	-21.829	-105.439	-2.501	-15.646	27.877	-174.27	-11.783	-2.052
604	0.604	-6.985	-22.254	-9.215	-14.069	20.398	-33.308	-28.02	7.288
605	0.605	10.387	37.396	-20.566	-12.675	-14.53	-58.582	-34.369	-12.398
606	0.606	-20.059	113.338	-28.433	-11.472	-49.61	-81.602	-20.789	-25.109
607	0.607	0.623	83.745	-15.367	-0.589	-45.036	-60.352	-8.573	-8.795
608	0.608	11.866	57.022	-20.494	-7.715	-40.896	36.069	-0.612	-2.351
609	0.609	8.613	48.855	-15.746	-14.08	-44.48	18.889	-22.271	-0.37
610	0.61	-7.042	11.823	-14.296	-24.902	-34.316	3.264	-6.583	-2.067
611	0.611	-4.303	-75.715	-13.057	-6.097	-31.128	17.681	-9.281	-0.486
612	0.612	-42.789	-135.387	-23.803	-13.611	11.552	30.723	-6.745	-7.605
613	0.613	-37.323	-146.289	-22.363	-20.549	29.852	-4.97	-4.408	-8.715
614	0.614	-32.218	-57.57	-13.38	-22.653	13.506	-15.928	-10.781	-7.475
615	0.615	-18.661	-22.108	-4.988	-24.55	-11.576	33.309	-8.827	-6.427
616	0.616	-31.064	10.261	4.758	-12.339	-34.328	-11.289	-7.089	-17.196
617	0.617	-19.873	20	-6.983	-4.371	-13.56	45.884	-2.474	-15.772
618	0.618	3.919	-6.848	-8.46	2.825	35.655	24.143	-3.847	-12.037
619	0.619	25.8	1.121	-1.24	-6.042	29.113	30.991	-5.012	-5.987
620	0.62	6.027	8.288	-20.732	-7.17	11	12.994	-13.311	-4.961
621	0.621	-17.243	-11.834	-23.385	-4.05	-5.347	40.799	-10.171	-5.868
622	0.622	-32.958	6.255	-25.842	-8.871	-0.196	25.692	-3.372	-17.244
623	0.623	-41.269	44.91	-14.16	-14.835	-41.266	-34.073	-5.856	-31.529
624	0.624	-2.734	39.861	-11.966	-4.14	-35.669	-9.707	-6.602	-41.169
625	0.625	13.735	35.37	1.647	-8.337	9.953	-2.324	-3.117	-32.425
626	0.626	18.802	14.606	-3.515	-14.66	4.035	31.126	2.89	-8.59
627	0.627	-13.097	-27.146	-14.482	-3.774	42.813	61.544	-9.28	-5.257
628	0.628	-33.813	-77.275	-13.066	-5.099	-12.692	0.625	-25.114	-20.905
629	0.629	-22.657	-97.319	-24.793	-16.873	-19.987	-7.478	-18.671	-6.752
630	0.63	-39.702	-54.698	-20.062	-31.156	0.079	-0.201	-20.554	0.818
631	0.631	-42.772	-38.169	-21.335	-29.197	-30.154	-20.319	-22.247	-6.135
632	0.632	-34.437	7.363	-20.112	-6.328	-35.42	-2.306	-33.219	-8.247
633	0.633	-31.909	49.938	-14.058	-3.19	-10.147	-63.421	-26.007	-14.038
634	0.634	-20.306	33.475	-10.908	-0.431	-14.503	-120.424	-14.155	-12.281
635	0.635	-13.929	18.277	-6.038	-18.19	-18.443	-9.575	-18.754	-4.338
636	0.636	-0.383	22.56	0.027	-29.75	-22.03	5.884	-14.456	-8.6
637	0.637	18.963	1.708	-12.107	-31.831	-38.989	-66.606	-8.045	-4.921
638	0.638	11.424	-17.165	-13.791	-18.248	-54.604	-27.385	-6.864	-3.741
639	0.639	-4.803	6.545	-21.667	1.122	-28.985	-63.093	-3.741	-4.687
640	0.64	-6.894	28.387	0.067	-6.402	-25.652	-52.178	5.188	-13.553
641	0.641	-16.54	14.324	-2.988	-17.98	8.875	56.393	-5.617	-10.037
642	0.642	-14.744	11.765	-5.646	5.474	22.498	186.521	-12.759	-10.969
643	0.643	-25.709	-23.338	-13.144	-22.747	18.505	169.257	4.29	-4.174
644	0.644	-27.025	-99.058	-15.417	-11.46	-7.733	89.781	1.973	-8.437
645	0.645	-35.909	-66.519	-13.262	-8.116	-17.722	-11.245	4.113	-7.661
646	0.646	-17.936	-36.903	0.28	-4.974	-2.022	-182.129	6.037	-5.711
647	0.647	15.492	-63.677	12.479	-7.646	-10.319	-112.28	-9.851	-3.758
648	0.648	1.891	-55.558	-4.928	-5.1	-28.128	-6.236	-20.497	-10.339
649	0.649	-10.533	-48.218	-26.013	-2.756	-11.873	-25.328	-22.421	-18.29
650	0.65	-21.768	-28.326	-28.706	-9.115	-5.442	-42.894	-10.218	-25.653
651	0.651	-4.759	63.281	-15.913	-3.269	23.593	-58.921	-2.277	-10.93
652	0.652	-1.703	102.788	-13.566	-4.963	27.663	13.066	-12.345	-4.522
653	0.653	-4.422	19.345	-15.682	-15.949	8.904	-105.757	-11.166	-14.171
654	0.654	-17.19	-56.589	-17.585	-25.963	-22.035	-217.117	-19.496	-22.837
655	0.655	-10.185	-66.524	-12.329	-19.529	-42.702	-115.975	-16.426	-27.434
656	0.656	-33.57	-3.963	-29.74	-16.004	-23.927	-50.083	-17.438	-17.357
657	0.657	-42.867	-11.871	-22.767	-12.878	-6.952	-61.752	-19.959	-10.974
658	0.658	-40.122	-19.025	-20.614	1.865	-10.063	14.348	-12.586	-7.467
659	0.659	-32.507	1.071	-14.784	4.02	-7.365	4.8	-3.659	-8.414
660	0.66	-20.835	-4.815	1.119	-1.762	10.468	-3.89	-2.506	-3.571
661	0.661	-14.405	-32.421	-5.249	-3.483	12.789	53.034	-7.727	-13.227
662	0.662	-12.43	-27.393	-3.319	-14.464	-2.117	30.981	-6.752	-22.092
663	0.663	-14.179	-4.541	-8.562	-24.487	-0.162	24.351	-7.534	-25.563
664	0.664	-12.668	7.894	-7.043	-15.542	-1.88	54.653	-5.211	-15.873
665	0.665	-8.489	-26.051	-14.216	-4.668	-3.418	15.964	-0.378	-9.465
666	0.666	-14.977	-39.345	-15.387	-14.707	18.245	-39.508	6.967	-8.29
667	0.667	-18.592	-9.999	-16.527	-15.836	-3.667	-61.383	4.056	-9.251
668	0.668	-2.604	9.056	-4.679	-9.787	4.625	-27.61	-9.112	-2.48
669	0.669	13.695	5.979	-3.094	-10.683	-18.616	51.911	-34.271	-6.741
670	0.67	7.362	21.844	-7.351	-3.852	-53.085	62.885	-37.574	-14.087
671	0.671	-2.313	-20.631	-13.753	-3.027	-66.677	132.077	-21.921	-9.234
672	0.672	-25.178	-63.295	-17.246	-13.638	-62.682	176.86	-19.233	-10.008
673	0.673	-34.472	-68.794	-7.574	-23.674	-59.039	54.75	-11.7	-12.347
674	0.674	-20.348	-53.612	-13.957	-30.033	-7.627	2.23	4.545	-8.877
675	0.675	-43.523	-30.638	-15.126	-26.517	14.382	-13.696	-10.358	-5.607
676	0.676	-27.803	32.027	-14.165	-10.423	20.943	-56.909	-4.57	-12.192
677	0.677	14.812	76.9	-15.141	1.202	39.083	-70.037	-13.304	-6.177
678	0.678	45.185	-12.606	-28.326	-0.891	11.38	-58.194	-27.651	-11.757
679	0.679	-15.809	-95.99	-30.271	-10.54	-44.225	17.754	-21.891	-13.668
680	0.68	-40.242	-85.137	-21.589	-1.809	-36.964	86.761	-20.152	-18.278
681	0.681	-32.919	-75.272	-7.276	-16.118	-30.46	41.885	-18.603	-14.183
682	0.682	-39.531	-30.584	-5.349	-21.899	-0.137	33.511	-14.342	-8.367
683	0.683	-21.355	9.969	-3.625	-16.628	5.235	-3.702	-10.665	-13.955
684	0.684	-4.911	61.518	4.301	-11.954	-30.024	15.994	-4.654	-9.115
685	0.685	0.151	81.235	-17.372	-10.556	-7.22	82.955	-1.554	-1.752
686	0.686	4.646	50.687	-8.069	-14.218	5.106	2.13	3.287	-12.578
687	0.687	-16.035	45.247	-16.384	-8.205	8.716	-30.403	2.514	-16.829
688	0.688	-27.228	30.191	-18.908	1.482	-8.377	-138.968	3.301	-25.718
689	0.689	-37.268	-29.38	-21.231	-2.155	19.833	-211.131	-7.538	-19.714
690	0.69	-27.956	-86.134	-6.338	-10.431	-14.279	-92.769	-15.47	-12.351
691	0.691	-36.252	-4.614	-12.131	-17.759	-18.811	-76.811	-11.199	-13.319
692	0.692	-28.702	6.065	-10.384	-12.899	-14.75	-119.891	-4.787	-12.562
693	0.693	1.674	-43.511	-8.845	-26.016	-11.031	-53.992	3.564	-5.222
694	0.694	5.69	-70.446	1.195	-20.186	-0.965	-18.252	-6.087	1.553
695	0.695	9.349	2.574	12.975	-11.434	14.723	-115.988	5.768	-2.701
696	0.696	12.641	51.596	-1.361	-9.849	12.058	-23.952	7.368	-5.023
697	0.697	28.312	-29.346	-7.173	-2.66	35.343	-12.257	-8.467	-0.166
698	0.698	2.749	-62.133	-8.92	1.048	26.107	-1.559	-23.339	-8.872
699	0.699	-28.234	-52.392	-10.476	-4.919	-16.439	47.588	-17.514	-22.033
700	0.7	-24.148	-79.06	-23.464	-14.555	1.778	38.655	-12.278	-23.787
701	0.701	-5.363	-21.925	-25.224	-18.203	7.214	-1.996	-7.616	-15.867
702	0.702	-15.428	30.088	-14.212	-14.695	-7.857	49.77	-23.463	-14.51
703	0.703	-24.714	63.89	-27.188	-24.351	-30.692	16.456	-12.803	-10.825
704	0.704	-38.849	106.6	-28.939	-17.95	-51.427	-26.096	-6.968	-11.985
705	0.705	-21.047	23.299	-14.628	-9.632	-40.24	-9.689	5.242	-2.31
706	0.706	-14.068	-84.23	-16.588	0.037	-9.316	-44.838	-15.46	1.358
707	0.707	-33.243	-98.616	-18.336	-1.152	-30.088	-85.853	-23.782	-11.79
708	0.708	-51.066	-85.493	-19.871	-2.329	-18.902	-69.097	-21.274	-6.546
709	0.709	-44.088	-49.955	-21.227	-7.559	-42.797	6.963	-9.65	1.395
710	0.71	-37.691	-39.201	-6.946	-10.48	-1.998	126.671	-7.483	-17.386
711	0.711	-28.011	-29.4	10.426	-20.176	3.446	111.055	-13.252	-30.164
712	0.712	-12.179	-56.14	8.04	-16.524	8.536	125.578	-1.03	-13.925
713	0.713	19.694	-47.897	14.406	-20.057	4.103	86.25	-8.95	-16.079
714	0.714	51.586	-10.848	0.824	-12.763	-8.264	-21.078	-10.296	-21.901
715	0.715	63.979	-84.84	-0.947	-1.974	-11.965	-35.383	-6.614	-13.196
716	0.716	60.352	-94.758	-24.781	-0.645	-1.915	-153.823	-7.776	-14.745
717	0.717	8.909	-49.921	-48.618	-12.487	1.2	-169.758	-6.805	-4.686
718	0.718	-72.518	-9.158	-39.357	-26.857	15.341	-68.789	-15.714	-3.528
719	0.719	-61.626	12.897	-2.404	-21.078	-2.45	-29.281	-7.426	-9.522
720	0.72	-31.94	73.417	-7.44	-15.891	-4.786	-17.395	-6.505	-16.871
721	0.721	-22.978	179.185	-11.917	-1.612	-2.71	15.137	-5.57	-6.042
722	0.722	-47.315	135.919	-16.021	-3.6	-27.917	44.8	-8.105	-1.785
723	0.723	-39.93	-8.949	-12.367	-8.882	-24.662	53.788	-13.729	-13.597
724	0.724	-46.509	-66.741	-2.318	-7.404	-21.595	45.505	-21.678	-8.962
725	0.725	-28.306	-84.275	0.758	-11.75	-13.255	37.966	-5.635	-10.33
726	0.726	-22.861	-100.236	-7.57	-2.926	4.593	-22.749	1.291	-9.185
727	0.727	-7.748	-57.035	-5.087	-16.129	2.314	-14.769	-9.394	-22.366
728	0.728	-3.302	-17.495	-16.775	-10.922	-16.817	-96.431	-3.621	-24.125
729	0.729	17.418	-5.772	-10.447	-15.599	6.425	44.441	-29.966	-19.505
730	0.73	-8.929	48.299	-20.158	-14.293	3.282	102.004	-26.306	-12.365
731	0.731	-5.67	58.154	-18.432	-18.024	-27.937	119.279	-23.039	-3.479
732	0.732	-8.824	120.775	-7.414	-16.934	-32.049	103.275	-19.949	-19.173
733	0.733	-11.576	129.091	-11.688	-3.047	-13.27	31.043	-17.251	-4.289
734	0.734	-29.374	136.633	-18.11	-16.651	-16.557	-34.885	0.549	-10.108
735	0.735	-31.653	35.998	-24.149	-7.967	5.271	0.557	-1.779	-8.392
736	0.736	-8.179	-93.798	-14.53	-12.634	7.954	-75.47	0.342	-9.952
737	0.737	-5	-146.095	-13.403	-8.398	-4.838	-125.067	-5.467	-14.225
738	0.738	-13.28	-130.253	-19.432	-20.234	-21.111	-80.613	3.225	-7.835
739	0.739	-26.035	-173.611	-16.367	-12.347	10.794	-7.49	-1.441	-13.854
740	0.74	-28.363	-55.425	-17.374	-5.248	33.622	-116.291	-8.633	-12.9
741	0.741	-13.461	87.662	-14.875	-11.702	-12.303	-15.324	-28.216	1.806
742	0.742	-3.788	106.864	-7.559	-15.264	-42.766	24.19	-30.971	-4.586
743	0.743	19.036	54.462	-2.771	-20.565	-15.162	-59.162	-13.204	-14.269
744	0.744	-9.218	70.373	-5.331	-25.48	-40.394	-26.526	-34.339	-19.513
745	0.745	-27.977	84.64	-12.715	-15.845	-63.286	-36.304	-31.675	-14.881
746	0.746	-4.171	18.795	-11.764	-9.464	-50.919	-98.83	-13.903	-27.857
747	0.747	20.972	20.54	-9.271	-15.507	-39.712	23.455	-20.893	-11.989
748	0.748	-0.878	-87.257	-21.482	-16.507	-22.708	146.057	-14.546	-14.122
749	0.749	-43.447	-188.625	-22.483	-21.563	-0.886	-28.93	-4.932	-8.35
750	0.75	-37.507	-281.06	-20.8	-16.75	8.701	-45.041	0.234	-10.13
751	0.751	-9.894	-245.76	-6.548	-10.794	16.919	-114.562	-1.371	-11.713
752	0.752	-14.959	-170.096	-12.401	-10.06	24.379	-93.424	-4.319	-12.129
753	0.753	-10.558	-61.547	-14.162	-14.936	21.994	-35.831	-14.43	-13.505
754	0.754	-22.98	68.699	-12.644	-4.92	2.747	-18.518	-8.081	-14.681
755	0.755	-26.701	86.323	3.191	2.22	-4.886	-2.701	5.061	-8.696
756	0.756	-16.672	70.519	-24.504	16.535	30.062	-45.911	6.779	-16.057
757	0.757	-13.593	27.319	-28.193	3.001	14.907	-111.752	8.282	-15.085
758	0.758	-27.791	40.49	-11.179	-2.226	46.758	-100.07	-4.736	-3.679
759	0.759	-15.089	52.324	23.261	2.4	-7.463	-24.319	-20.637	4.243
760	0.76	1.173	19.863	27.711	-7.695	-44.463	5.246	-18.515	-0.021
761	0.761	33.108	-29.472	23.656	-8.88	-64.354	67.77	-16.561	-1.201
762	0.762	37.587	-127.896	-17.915	-0.573	-33.956	59.635	-4.362	-2.381
763	0.763	8.6	-61.967	-12.476	-1.544	-28.525	81.703	-2.822	-12.058
764	0.764	-32.973	69.363	-17.503	-6.398	6.677	115.108	-1.473	-13.23
765	0.765	-60.595	17.018	-21.957	-19.601	-6.902	59.99	2.196	-12.083
766	0.766	-45.42	-126.131	-17.887	-17.662	-19.31	52.504	-3.804	-8.995
767	0.767	-49.831	-68.333	-21.585	-8.943	-30.56	18.901	-2.834	-13.835
768	0.768	-37.464	54.26	-24.891	-23.256	-20.504	-23.722	3.942	-16.338
769	0.769	-41.251	70.258	-27.983	-13.56	-11.237	-18.149	-3.994	-20.381
770	0.77	-31.271	84.748	-13.839	-8.293	2.888	17.249	-13.649	-13.798
771	0.771	-28.242	45.481	-6.289	-3.618	0.411	3.793	-9.943	-16.314
772	0.772	-25.617	10.082	-22.561	-10.744	2.774	-33.757	-13.393	-12.234
773	0.773	-2.515	20.88	-20.448	-7.026	9.173	41.845	-6.015	-11.642
774	0.774	0.497	30.665	-18.512	3.84	7.262	9.141	4.843	-6.997
775	0.775	-25.076	21.757	-27.2	-3.298	-4.949	-40.419	3.508	-5.248
776	0.776	-1.246	-51.696	-3.37	-20.299	-9.584	-49.417	2.385	-8.721
777	0.777	39.641	-41.979	27.611	-31.86	3.427	-8.702	-15.571	-9.083
778	0.778	23.225	2.65	-1.417	-21.184	-19.374	28.306	-28.321	-7.901
779	0.779	-1.912	-21.742	-20.192	-15.317	-3.682	-5.185	-25.965	-13.891
780	0.78	-15.443	-73.237	-23.481	-6.564	16.077	49.741	-15.316	-18.139
781	0.781	13.554	-133.531	-14.188	-4.985	8.543	-17.028	-24.973	-12.499
782	0.782	-5.233	-125.202	-11.441	-26.626	-17.197	-97.74	-16.23	-8.983
783	0.783	-29.004	-73.302	1.385	-10.899	-13.892	-43.634	-17.74	-16.323
784	0.784	-44.647	-39.664	3.738	-30.588	-4.561	5.523	-13.441	-3.524
785	0.785	-47.36	-82.163	-2.631	-28.029	-1.817	32.014	-12.22	-12.198
786	0.786	-60.138	-21.197	-16.167	-25.66	-4.288	23.777	-15.641	-16.811
787	0.787	-34.363	100.84	-24.847	-10.718	-11.2	1.603	-8.236	-32.668
788	0.788	-17.298	188.219	-20.159	6.739	-17.556	-72.462	-9.162	-13.495
789	0.789	-1.661	140.584	-12.982	9.097	-15.592	-62.699	-9.887	-10.96
790	0.79	1.017	-18.286	-19.326	2.755	-3.366	-71.621	-12.168	-13.254
791	0.791	-1.527	-81.749	-6.118	4.754	7.702	-96.108	-1.292	-11.088
792	0.792	10.043	-62.586	2.626	3.087	0.542	-103.513	-5.913	-9.1
793	0.793	12.132	-79.968	-5.256	-4.767	1.705	-70.014	-1.629	3.118
794	0.794	-5.259	-0.368	-12.34	-26.385	-9.094	-2.945	-7.968	-1.516
795	0.795	-2.912	42.763	-18.65	-42.006	-30.752	23.662	-11.422	-11.577
796	0.796	3.518	161.336	-24.582	-4.988	-33.824	-49.769	-21.048	-20.466
797	0.797	-25.436	209.005	-29.747	-9.953	-14.014	19.171	-17.298	-14.471
798	0.798	-37.782	107.992	-14.989	-14.335	-11.433	117.686	-6.408	1.622
799	0.799	-3.751	68.376	4.207	-18.326	-9.037	-26.915	-2.096	-5.319
800	0.8	0.633	32.515	1.728	-7.037	14.473	-46.164	-0.881	-7.424
801	0.801	-11.807	-21.877	-14.482	-10.237	-1.112	6.265	-6.82	-5.47
802	0.802	-8.131	-130.376	-25.057	-7.06	-32.179	117.489	-14.116	-10.67
803	0.803	-25.137	-260.364	-19.183	-4.286	-19.693	74.365	-11.144	-12.203
804	0.804	-22.021	-207.674	-10.411	-17.022	-23.288	-17.719	-20.774	-13.546
805	0.805	-13.66	-127.716	-8.794	-19.296	-6.202	-5.958	-6.404	-12.365
806	0.806	-21.136	-84.042	-15.883	-25.611	3.129	-38.46	-4.418	-20.669
807	0.807	9.351	-96.667	-9.455	-12.003	5.906	10.892	-2.63	-15.442
808	0.808	-2.953	-60.745	-15.416	0.23	-22.323	19.768	-13.62	-10.586
809	0.809	-52.114	-28.014	-18.45	4.929	-25.956	11.6	-20.747	-11.341
810	0.81	-32.22	21.611	-13.526	-5.066	-49.755	18.901	-35.052	-13.639
811	0.811	-38.257	-22.786	-24.874	-16.855	-15.34	-14.587	-21.5	-18.459
812	0.812	-32.887	-63.404	-13.802	-18.402	-10.931	-44.851	1.344	-16.509
813	0.813	-7.729	-26.634	-0.815	-5.38	9.786	-28.29	-7.927	-7.599
814	0.814	-12.167	20.172	-9.485	20.99	6.119	-43.334	-5.204	-6.439
815	0.815	-41.219	2.166	-17.383	-13.03	-3.896	-56.92	-7.712	-5.29
816	0.816	-22.486	-36.5	-10.207	-17.465	5.425	-111.214	-10.026	-10.526
817	0.817	-19.229	39.33	-22.013	-21.505	-8.677	-118.563	-7.901	-15.365
818	0.818	2.605	28.798	-20.45	-32.713	9.154	-152.079	-9.837	-21.387
819	0.819	-0.116	-0.51	1.26	-36.013	-21.205	-97.229	-18.544	-9.209
820	0.82	12.653	-9.249	4.393	-14.13	-50.221	-0.967	-20.105	-10.966
821	0.821	28.914	31.441	12.755	-5.78	-38.966	91.053	-18.762	-15.613
822	0.822	35.304	142.455	5.245	-13.314	-21.892	126.53	-9.865	-8.464
823	0.823	6.294	30.865	-6.36	-6.329	-18.78	180.535	-8.714	-9.646
824	0.824	-39.546	-70.57	-17.016	0.087	23.797	131.022	-9.691	-10.811
825	0.825	-57.728	21.307	-18.95	-9.537	5.602	-3.45	-10.658	-13.909
826	0.826	-63.135	56.814	-17.209	-18.214	-10.867	-176.836	-8.147	-22.811
827	0.827	-27.901	24.185	-2.854	-10.275	-5.856	-107.382	-0.816	-23.973
828	0.828	-14.316	-5.404	-8.613	-26.141	-1.42	-86.41	-5.708	-10.032
829	0.829	-1.939	-139.516	-6.866	-11.224	10.939	48.28	0.246	-4.207
830	0.83	9.237	-158.608	-14.801	2.321	7.265	30.793	-5.391	-12.897
831	0.831	-7.819	-71.185	-36.467	-2.923	-2.789	14.92	-10.246	-11.329
832	0.832	-48.623	-55.324	-33.335	-13.975	-12.078	29.163	-8.339	-7.055
833	0.833	-43.168	-12.094	-13.545	-3.916	-14.825	42.178	-6.618	-5.887
834	0.834	-18.021	27.429	-5.942	-7.549	-7.305	6.459	-10.117	-19.078
835	0.835	-13.651	-8.34	-3.569	-4.046	-0.355	-47.8	-14.573	-13.893
836	0.836	-26.113	-19.185	-9.932	-3.071	-11.015	-77.451	-5.671	0.408
837	0.837	-22.529	-9.297	-19.645	-2.114	-1.363	-50.741	-4.517	-5.428
838	0.838	28.914	-18.136	-0.313	-8.113	-10.098	-10.18	-8.003	-7.189
839	0.839	6.892	-42.216	-18.092	-8.845	7.29	-17.642	-7.037	-18.213
840	0.84	0.35	69.271	-20.393	-19.63	9.586	-11.077	-11.879	-22.488
841	0.841	18.576	148.986	-5.478	-30.634	-1.077	31.455	-11.097	-23.66
842	0.842	13.197	76.743	-15.115	-31.997	-18.49	-7.355	-10.321	-5.662
843	0.843	-32.25	-15.563	-30.932	-12.477	-20.821	17.733	-12.259	-3.154
844	0.844	-50.407	43.839	-28.759	-9.774	-14.44	49.564	-10.318	-0.84
845	0.845	-66.822	-97.336	-22.915	-2.254	-24.135	20.603	-19.222	-7.238
846	0.846	-61.752	-78.291	-14.177	-9.27	-36.368	32.076	-20.377	-1.448
847	0.847	-11.425	-25.942	-3.138	-15.66	-12.595	-12.511	-7.229	-17.349
848	0.848	22.064	21.575	-1.786	-17.602	-2.544	-67.255	-5.48	-15.238
849	0.849	16.031	64.532	-2.927	-12.384	-5.647	-0.2	-0.819	-9.431
850	0.85	10.567	-1.33	-8.892	-26.735	-2.941	-62.593	-7.972	-7.687
851	0.851	-14.626	-132.695	-16.223	-13.197	-5.447	-54.331	-11.636	-15.61
852	0.852	-37.478	-10.344	-19.129	-0.996	-17.06	-76.21	-24.801	-8.447
853	0.853	-25.11	-58.217	-14.879	13.307	-10.709	-15.496	-12.626	-7.293
854	0.854	-43.93	-101.79	-17.207	3.596	-8.785	57.99	-11.075	-15.624
855	0.855	-60.974	-167.963	-9.255	-15.813	-7.047	8.673	-6.816	-10.414
856	0.856	-64.051	-180.108	-6.137	-3.086	-8.58	-18.008	-7.962	-3.68
857	0.857	-32.86	-17.589	-5.14	-5.435	4.413	-26.102	-9.104	-16.889
858	0.858	29.695	51.84	-11.111	-24.59	-0.792	10.908	-16.438	-11.095
859	0.859	56.435	-11.763	-11.846	-32.114	-15.118	71.533	-11.586	-12.815
860	0.86	48.274	-69.398	-5.209	2.911	-5.445	30.952	-1.882	-14.357
861	0.861	55.555	123.178	4.523	7.923	-3.719	-50.488	-3.01	-15.708
862	0.862	-5.117	200.129	-15.003	-33.318	-14.734	-61.237	-6.434	-12.024
863	0.863	-45.826	83.778	-23.326	-27.919	-7.553	-11.861	-5.358	-13.175
864	0.864	-38.507	-22.433	-20.817	-22.905	-13.897	50.666	-4.293	-5.803
865	0.865	-31.885	34.89	-4.569	-9.369	-12.7	26.318	-6.734	-6.765
866	0.866	-13.625	-157.888	10.341	-13.467	-15.779	-84.74	-5.962	-14.693
867	0.867	-8.083	-183.248	-7.049	-2.255	-20.592	-68.864	-10.81	-0.767
868	0.868	-13.029	-66.662	-23.319	7.785	-7.415	-25.715	-11.403	-10.463
869	0.869	-17.466	39.364	-21.201	-7.927	6.163	-12.564	-8.483	-12.203
870	0.87	-13.369	97.058	-11.5	-16.303	-2.54	-0.755	-16.449	-16.828
871	0.871	-9.645	114.36	-6.249	-3.578	-19.973	10.19	-17.632	-9.665
872	0.872	-19.692	225.65	4.801	-15.195	1.127	20.202	-14.527	-0.748
873	0.873	-10.392	239.944	17.794	-21.55	9.482	47.115	-9.653	-16.408
874	0.874	-2.093	42.541	1.946	-31.194	1.967	6.825	-12.157	-14.279
875	0.875	-25.374	-98.198	-4.425	-19.003	-0.287	-14.999	-11.369	-16.206
876	0.876	-9.742	-123.519	-17.954	-7.967	-6.631	18.483	-0.515	-17.934
877	0.877	-12.45	-193.017	-12.725	-12.219	-4.671	-24.141	7.433	-22.562
878	0.878	0.38	-256.498	-8.062	-11.066	-13.352	-84.961	-8.423	-29.721
879	0.879	2.735	-121.867	-18.116	6.887	-24.361	-44.3	-19.113	-28.544
880	0.88	-29.15	-34.551	-24.501	19.634	-17.168	-51.555	-13.373	-27.372
881	0.881	-51.926	-82.252	-35.32	12.672	-18.306	-31.549	-8.257	-15.56
882	0.882	-64.273	-96.578	-39.587	-19.279	-5.134	-13.206	-6.815	-4.524
883	0.883	-30.228	-4.513	-30.694	-42.17	-10.361	14.614	-11.131	17.17
884	0.884	20.097	174.45	-24.677	-29.847	-11.914	19.817	-14.925	26.47
885	0.885	13.561	-4.945	-8.59	-11.115	-10.552	6.29	-16.213	-4.686
886	0.886	19.614	18.239	26.49	5.926	-6.868	-39.601	-11.112	-0.6
887	0.887	-7.991	39.318	1.377	2.801	-10.353	15.3	-10.3	-19.337
888	0.888	-53.384	-133.875	-30.527	-22.744	-9.38	-6.868	-11.23	-22.618
889	0.889	-35.1	-250.085	-18.104	-32.846	-8.413	-53.717	-10.582	-0.743
890	0.89	-29.65	-144.273	-14.398	-17.166	-5.879	-11.057	-21.542	-9.029
891	0.891	-34.686	28.771	-24.414	8.366	-18.059	38.994	-7.33	-16.574
892	0.892	-21.122	145.073	-27.438	11.636	-12.832	19.098	-9.404	-9.617
893	0.893	-25.17	124.085	-24.659	-16.676	-14.401	74.167	-14.747	-3.243
894	0.894	-36.418	66.301	-22.104	-13.012	-10.163	-22.117	-13.303	-9.082
895	0.895	-33.156	83.546	-15.171	-2.969	-3.791	-140.484	-20.54	-14.296
896	0.896	-4.928	98.924	-0.309	-12.248	-7.294	-60.974	-8.816	-6.332
897	0.897	-23.705	55.552	5.498	-14.945	-4.229	-75.329	-19.92	-13.459
898	0.898	7.283	16.126	-3.127	-17.426	-7.138	-62.226	-15.692	-17.122
899	0.899	36.322	-138.975	-4.636	-1.17	-6.359	-26.643	-6.828	-23.146
900	0.9	17.56	-75.56	-3.276	-11.826	-4.035	-37.477	-12.865	-30.509
901	0.901	-13.41	-94.83	3.037	-29.321	-8.873	-27.642	-3.177	-17.752
902	0.902	-9.386	-42.508	-3.008	-3.599	-1.533	70.811	0.535	-12.549
903	0.903	1.791	37.077	0.053	6.478	-8.327	4.971	-15.122	-10.978
904	0.904	-22.033	80.197	-14.711	9.531	-12.604	16.802	-17.252	-6.708
905	0.905	-37.752	119.523	-16.902	-4.64	-13.399	27.651	-15.358	12.821
906	0.906	-46.131	59.818	-26.626	-22.505	-15.343	-2.011	-17.138	10.065
907	0.907	-28.374	49.114	-17.974	-34.178	-9.356	24.659	-15.596	-18.214
908	0.908	-26.093	-19.498	-29.075	-36.346	-8.58	16.437	-16.958	-37.038
909	0.909	-2.661	-117.653	-39.21	-11.172	-7.999	-5.613	-28.778	-20.091
910	0.91	44.403	-51.787	-27.462	-7.896	-7.442	14.412	-33.418	-17.073
911	0.911	51.028	-159.301	-3.716	-17.184	-3.397	-52.763	-34.705	-19.876
912	0.912	20.69	-29.401	20.045	-14.508	-4.774	-8.2	-48.964	-17.42
913	0.913	4.163	233.011	23.043	-7.044	-10.237	16.116	-39.2	-15.161
914	0.914	-61.567	195.183	8.851	-0.141	-10.865	-5.903	-12.769	-4.577
915	0.915	-88.344	24.473	-14.398	-10.85	-6.28	0.737	44.05	-6.523
916	0.916	-96.567	-316.658	-23.713	-28.28	-8.073	-5.309	36.027	-1.281
917	0.917	-44.955	-271.454	1.796	-16.723	-12.943	22.25	28.734	3.36
918	0.918	28.977	-147.762	-1.554	-10.405	-12.412	17.144	-4.67	-18.293
919	0.919	-0.661	-34.926	-17.29	6.964	-13.046	58.295	25.84	-21.37
920	0.92	-9.613	67.635	-20.063	13.894	-9.587	30.608	9.564	-7.21
921	0.921	14.733	-24.882	-12.586	-18.075	-9.245	35.751	-15.468	-19.952
922	0.922	7.326	59.78	-28.934	-50.047	-15.115	-32.919	-28.97	-12.967
923	0.923	0.71	-68.225	-31.131	-37.728	-9.548	-141.466	-8.216	-2.352
924	0.924	-5.319	-231.132	-29.252	-3.711	-11.509	-98.34	-11.823	-12.103
925	0.925	-21.84	-168	-27.57	-17.322	-9.619	-6.252	-15.042	-17.437
926	0.926	-47.12	-72.359	-10.236	-21.454	-9.094	-65.923	-11.869	-22.156
927	0.927	-51.611	49.574	-12.677	-2.753	-7.805	-120.181	-9.088	-6.318
928	0.928	-14.116	65.006	-10.669	14.214	-3.414	27.722	29.515	-8.403
929	0.929	-19.156	50.497	-4.984	4.888	-7.551	48.604	35.039	-2.543
930	0.93	-23.634	11.079	-24.433	-14.928	-8.02	29.256	50.219	-7.771
931	0.931	-19.662	22.941	-11.727	-2.23	-9.454	-58.326	27.481	-6.229
932	0.932	-0.993	77.089	-4.867	14.013	-5.465	-42.32	-18.315	-16.238
933	0.933	-11.223	86.951	-11.386	20.335	-5.132	-56.464	24.348	-9.806
934	0.934	-20.618	42.169	-13.409	-8.757	-10.595	35.816	19.022	-13.283
935	0.935	-23.396	33.992	-32.844	-46.402	-7.161	24.066	4.023	-22.958
936	0.936	-41.22	-3.163	-30.344	-11.293	-9.151	34.916	26.925	-21.817
937	0.937	-43.565	-23.037	-18.677	-34.22	-8.619	84.253	14.617	-6.083
938	0.938	-11.634	-89.977	-12.213	-5.278	-12.152	21.718	-19.35	-8.167
939	0.939	11.192	26.629	-17.954	-39.421	-15.488	-67.898	-23.718	-37.206
940	0.94	23.547	169.918	-30.117	-25.962	-12.636	-79.707	-36.007	-8.216
941	0.941	4.732	35.356	-34.837	-22.011	-13.072	17.997	-9.617	2.972
942	0.942	-9.446	-138.338	-33.6	11.979	-7.324	-74.11	-26.565	12.961
943	0.943	-12.767	-15.485	-14.092	-10.948	-8.142	-38.49	-35.77	22.189
944	0.944	-15.945	64.243	46.296	-4.854	-6.257	-6.055	-49.827	-20.425
945	0.945	-18.699	194.247	43.572	-25.649	-6.885	39.563	-42.215	-38.635
946	0.946	-21.304	-33.433	5.041	-29.382	-3.639	29.363	-39.831	-33.181
947	0.947	-5.144	-188.456	-55.94	-46.527	-5.434	2.377	-55.035	-25.373
948	0.948	18.158	-160.497	-15.35	-12.225	-8.965	-54.727	-35.799	9.869
949	0.949	-3.777	18.791	6.646	1.172	-11.331	-17.912	-28.177	-3.663
950	0.95	-6.489	-4.526	53.45	38.55	-9.239	-24.432	-63.128	0.454
951	0.951	-3.975	-67.886	10.92	-7.03	-3.27	6.021	-68.106	-3.179
952	0.952	-15.613	-86.922	-5.413	-25.315	-7.555	-10.205	-45.243	-34.108
953	0.953	-26.299	-34.294	9.777	24.544	-5.246	-14.973	-7.688	-21.729
954	0.954	-16.646	45.425	5.404	4.608	-4.691	35.488	27.518	-2.954
955	0.955	-11.503	-26.57	-7.001	-1.405	-14.783	29.029	23.057	20.891
956	0.956	-13.14	-171.236	-3.366	3.973	-13.458	-13.576	-5.963	-0.949
957	0.957	5.581	-267.558	-0.148	-21.272	-17.166	25.02	-2.305	7.413
958	0.958	-7.187	-75.477	-9.548	-71.672	-20.67	-40.693	0.963	30.657
959	0.959	-23.443	103.221	-23.71	-38.246	-11.021	-67.571	-8.36	14.997
960	0.96	-51.084	172.298	-21.158	-20.045	-7.367	-10.758	-45.367	17.788
961	0.961	-54.72	277.705	-28.069	7.617	-6.232	26.191	-30.323	-15.62
962	0.962	-3.242	258.177	-0.364	12.568	1.1	-34.424	-43.922	-11.094
963	0.963	4.011	135.622	-34.477	-1.021	5.91	-74.994	-48.045	-15.077
964	0.964	-29.557	-38.851	-57.331	3.048	6.656	-37.954	-36.86	-49.06
965	0.965	0.686	-61.535	-36.587	-30.987	-2.276	22.574	-19.851	-62.544
966	0.966	-15.92	-209.385	-17.756	0.952	-20.3	-1.843	20.993	-41.784
967	0.967	-61.508	-228.506	-14.424	13.357	-7.552	-9.139	4.52	-45.402
968	0.968	-31.165	-211.165	-23.735	-5.364	4.036	24.401	-30.753	-42.057
969	0.969	-14.678	-227.155	-15.439	-29.124	-15.14	-18.175	-53.686	-45.131
970	0.97	-19.672	-154.835	-2.629	-32.224	-7.605	-101.337	-7.901	-36.8
971	0.971	-6.089	-62.343	13.708	-18.099	-5.289	-17.932	59.145	-13.576
972	0.972	-26.762	116.821	-5.352	-5.34	-7.413	-7.097	50.111	27.233
973	0.973	-23.08	245.168	-12.82	-26.544	-20.957	42.199	25.594	43.679
974	0.974	14.642	175.582	-24.377	-12.555	-12.235	-2.649	18.119	58.766
975	0.975	29.721	196.619	-9.463	0.092	-7.579	5.453	11.409	17.541
976	0.976	-29.887	177.51	7.984	6.951	-6.212	27.512	17.268	-21.172
977	0.977	-21.726	20.103	10.352	-7.993	-9.875	47.353	0.679	-76.684
978	0.978	-43.738	-170.3	8.277	-29.292	-6.375	53.326	-24.611	-69.233
979	0.979	-23.764	-195.541	-20.713	13.26	-5.386	58.82	-11.171	-8.597
980	0.98	6.613	-78.884	-41.36	7.178	-0.527	-16.817	-15.348	-0.458
981	0.981	1.151	-14.887	-7.243	-53.822	-4.757	-179.576	10.859	-37.433
982	0.982	46.582	-33.481	15.668	-29.388	-12.084	-156.431	-6.326	-17.512
983	0.983	16.184	89.399	-13.254	-36.632	-22.886	-92.968	-15.811	25.028
984	0.984	10.822	137.104	-9.503	10.317	-15.68	3.246	-18.673	19.574
985	0.985	-44.644	64.581	-47.162	28.6	-9.254	20.663	4.395	4.438
986	0.986	-37.208	-133.023	-72.301	12.217	-10.366	4.804	-5.066	-55.209
987	0.987	-70.635	-217.756	-95.112	-2.75	-11.283	48.075	-19.342	-47.108
988	0.988	-76.597	-192.494	-82.634	-25.503	-12.197	8.71	-11.964	4.487
989	0.989	-26.606	-169.302	-25.736	-21.351	-6.151	-26.805	-23.773	37.844
990	0.99	-6.59	-63.192	64.074	12.754	-6.888	27.341	-9.07	19.507
991	0.991	-0.515	-43.659	76.027	-9.973	-7.429	17.343	-11.206	35.874
992	0.992	-5.864	-26.066	0.231	2.545	-12.046	-9.539	-16.596	20.73
993	0.993	29.42	53.24	-29.354	-16.064	-5.436	79.809	-12.116	-2.095
994	0.994	-11.744	154.082	-2.614	-19.245	-4.644	115.209	-8.017	-22.738
995	0.995	27.045	140.645	5.639	-34.814	-3.852	82.683	-14.557	-64.303
996	0.996	42.217	33.132	13.084	7.855	-0.338	92.67	-25.531	-69.717
997	0.997	28.765	47.247	33.049	26.142	-4.934	12.279	-26.999	-24.229
998	0.998	-0.15	7.603	27.043	20.797	-10.302	-20.037	-20.718	-18.233
999	0.999	-41.673	-99.987	-11.625	35.979	-13.732	-148.256	-19.629	-45.91
1000	1	-58.058	-172.099	-67.097	-32.64	-15.612	-130.667	-7.88	-30.822
1001	1.001	-52.949	-132.266	-103.932	-42.372	-19.617	-210.029	12.754	-7.989
1002	1.002	-30.074	-96.293	-70.359	-33.4	-20.896	-137.693	15.401	29.523
1003	1.003	-34.146	-20.284	-39.922	-73.987	-13.466	-71.799	12.863	14.368
1004	1.004	-0.141	-10.563	32.276	-51.799	-10.298	-36.198	-3.364	-17.594
1005	1.005	-4.59	69.931	42.161	-31.767	-7.346	83.223	-22.458	3.103
1006	1.006	-33.568	167.526	51.04	-1.228	-4.789	99.135	-4.596	-15.674
1007	1.007	-52.278	364.772	75.375	-6.536	-7.073	84.873	-6.893	-18.987
1008	1.008	-35.171	392.531	-6.168	-21.565	-0.462	98.101	-4.74	-22.121
1009	1.009	-38.178	161.82	-60.394	-44.41	-2.943	-9.356	-10.519	-53.306
1010	1.01	-12.524	69.124	-50.553	-15.326	-0.577	-52.609	-8.768	-32.628
1011	1.011	11.345	-71.46	-5.875	33.869	-2.461	-65.725	-10.326	-28.98
1012	1.012	52.231	-199.347	67.439	0.408	0.897	-101.305	-14.567	-25.778
1013	1.013	13.612	-408.826	18.064	-29.975	-4.439	-68.838	-20.939	-16.586
1014	1.014	8.677	-436.748	-44.468	-35.362	-2.444	19.875	-17.43	3.036
1015	1.015	13.14	-359.662	-68.812	-20.25	-2.966	8.076	-14.29	5.418
1016	1.016	-15.888	-197.013	-46.688	-33.825	-4.671	-67.634	-11.325	-1.696
1017	1.017	-19.58	35.593	27.255	-37.89	-8.121	-37.888	-10.456	0.327
1018	1.018	-29.629	190.14	17.346	-19.068	-11.349	6.957	-6.307	6.067
1019	1.019	-51.39	48.953	-45.258	32.505	-11.66	-17.392	-8.189	11.316
1020	1.02	-48.552	-79.503	-69.726	25.237	-12.004	4.543	-8.725	22.349
1021	1.021	-25.217	36.668	-62.409	5.39	-17.763	-2.168	-12.699	23.723
1022	1.022	-9.452	15.642	-42.473	60.436	-15.375	-8.142	-20.488	4.203
1023	1.023	-1.099	34.983	-12.1	82.569	-15.915	8.327	-14.373	6.965
1024	1.024	-8.627	52.808	26.56	75.957	-12.629	-26.743	-11.192	-10.805
1025	1.025	-29.644	37.105	11.424	33.331	-9.734	32.949	-6.289	-13.084
1026	1.026	-60.765	51.479	6.982	-27.64	-8.361	57.4	-7.004	-44.981
1027	1.027	-56.748	38.42	-5.351	-35.739	-7.936	-23.96	-12.556	-76.928
1028	1.028	-7.605	-45.198	5.935	-13.638	-8.301	8.676	-10.573	-39.481
1029	1.029	25.892	-99.731	-11.084	19.864	-10.186	38.346	-11.13	5.927
1030	1.03	44.132	-247.929	-20.411	-35.012	-14.392	29.53	-12.829	11.904
1031	1.031	38.787	-226.785	-23.091	-86.552	-11.834	21.414	-4.859	6.476
1032	1.032	13.735	-14.974	-40.826	-106.423	-14.116	-15.721	-5.957	11.47
1033	1.033	-54.832	182.276	-15.076	-88.151	-18.932	-49.307	-11.142	7.067
1034	1.034	-64.608	413.061	-18.355	-71.629	-14.29	42.195	-15.949	3.088
1035	1.035	-55.634	196.202	16.12	-56.446	-16.054	2.765	-13.4	-8.1
1036	1.036	-31.223	224.293	11.684	-60.819	-15.673	-80.564	-15.668	-18.17
1037	1.037	-9.138	95.982	-34.178	-23.207	-14.341	-47.949	-7.694	28.806
1038	1.038	-2.538	-160.347	-101.411	2.003	-7.786	-77.453	-6.693	48.709
1039	1.039	-8.546	-262.668	-92.561	15.554	-1.028	-14.9	0.119	30.527
1040	1.04	-3.071	-231.736	-35.636	-22.045	-0.237	58.49	0.923	-8.136
1041	1.041	-18.09	-147.373	31.228	-27.117	8.717	147.461	-3.089	-33.245
1042	1.042	-22.453	83.432	58.001	-22.698	7.588	111.891	-7.879	-74.4
1043	1.043	-18.33	114.558	49.858	6.306	12.813	79.281	-8.41	-102.049
1044	1.044	-37.038	199.087	-1.81	9.937	7.972	-68.818	-8.938	-97.016
1045	1.045	-26.965	71.181	4.866	6.556	-5.207	-132.408	-4.038	-55.817
1046	1.046	-36.235	-44.944	11.026	3.379	-18.799	-267.147	-9.982	-39.41
1047	1.047	-33.51	-150.724	-5.327	11.71	-20.621	-144.538	-12.256	-14.3
1048	1.048	5.004	-54.441	-10.39	24.596	-22.25	-64.998	-12.782	8.531
1049	1.049	-0.443	-106.788	-24.028	27.034	-20.964	-79.336	-9.434	-3.859
1050	1.05	-15.595	-313.677	-44.879	-4.763	-19.882	-66.342	-8.797	-7.557
1051	1.051	16.271	-285.677	-48.717	8.773	-25.926	-6.888	-5.248	9.488
1052	1.052	36.913	-55.058	-25.058	4.715	-24.995	25.458	-9.632	6.438
1053	1.053	55.64	223.995	15.688	-21.565	-16.117	94.686	-17.315	-7.624
1054	1.054	4.12	261.711	-0.827	-18.239	1.867	85.849	-22.487	-10.1
1055	1.055	-32.85	91.206	14.287	-65.216	-0.657	28.872	-21.485	-3.125
1056	1.056	-39.432	-1.649	27.856	-18.333	1.669	-22.766	-15.465	-9.487
1057	1.057	-33.443	82.994	31.944	-0.042	3.792	-2.786	-9.816	4.066
1058	1.058	-49.898	6.513	-9.61	27.686	-2.048	39.831	-9.196	2.323
1059	1.059	-64.964	-62.905	-26.026	2.537	-3.813	56.245	-0.457	-15.108
1060	1.06	-33.003	-126.421	-21.022	25.334	-8.481	-19.605	-6.43	-17.461
1061	1.061	-12.262	-30.441	-16.579	46.005	-21.45	12.718	-9.497	5.948
1062	1.062	-1.023	-13.293	-4.228	42.323	-26.655	22.429	-8.499	15.243
1063	1.063	-11.11	-156.92	-30.671	-9.225	-5.903	49.095	-10.985	23.588
1064	1.064	29.653	-330.696	-82.247	-1.992	-8.552	-24.056	-8.63	10.837
1065	1.065	46.07	17.947	-60.236	4.474	-0.955	-92.949	-6.665	17.827
1066	1.066	30.946	167.528	0.193	-1.582	-12.557	-83.93	-8.562	2.938
1067	1.067	-28.675	212.738	40.753	-40.349	-23.214	-75.822	-16.257	-26.076
1068	1.068	-69.342	89.352	62.858	-85.926	-25.215	35.321	-13.113	-80.231
1069	1.069	-62.073	127.39	42.996	-79.912	-9.445	114.946	-14.028	-43.244
1070	1.07	-42.25	25.516	0.509	-63.352	-7.421	42.806	-13.204	-36.638
1071	1.071	-11.951	-67.278	-27.11	-38.117	-21.103	-22.898	-17.224	-18.423
1072	1.072	15.722	-38.773	-32.165	-15.249	-1.848	-10.992	-13.702	-13
1073	1.073	20.768	-166.453	-9.419	47.348	21.265	-86.726	-14.247	2.076
1074	1.074	-11.144	-50.056	-21.749	56.376	24.251	-56.987	-10.149	-11.488
1075	1.075	17.896	13.519	-47.884	15.877	-1.388	-30.248	-13.598	-40.547
1076	1.076	29.115	-82.479	-64.778	-20.929	-18.492	-54.471	-13.942	-21.807
1077	1.077	-1.886	40.165	-61.587	-40.802	-9.218	-47.118	-16.034	15.878
1078	1.078	-39.425	24.36	-18.969	-34.837	-28.966	-0.421	-10.766	10.774
1079	1.079	-44.401	-105.984	-0.694	-51.35	-26.397	-30.881	-12.656	15.197
1080	1.08	-39.845	-123.633	-61.646	-86.611	-14.726	-25.523	-6.616	2.836
1081	1.081	-68.807	-76.227	-53.602	-54.766	-16.803	29.979	-10.644	-0.807
1082	1.082	-57.555	-33.17	13.141	-34.199	-7.079	22.616	-5.77	-52.262
1083	1.083	-47.483	6.396	-13.501	-23.047	5.149	29.079	-3.804	-44.902
1084	1.084	-31.841	18.348	-21.507	0.875	22.569	22.975	-5.528	-11.424
1085	1.085	-29.171	-13.827	-28.839	10.33	6.303	-4.712	-5.902	6.77
1086	1.086	-11.361	35.56	-22.235	-3.669	12.632	-40.023	-3.57	1.338
1087	1.087	-22.937	80.281	44.875	-6.092	6.77	-17.376	-7.622	-3.701
1088	1.088	9.078	6.753	35.931	15.116	-5.454	-5.198	-5.088	0.767
1089	1.089	-4.4	-23.271	11.512	57.801	-29.268	-31.807	-5.457	-11.591
1090	1.09	-8.445	57.112	4.211	51.912	-53.057	-69.7	-11.245	-37.907
1091	1.091	-19.674	-40.762	10.891	13.306	-31.166	6.028	-8.919	-41.226
1092	1.092	-2.702	-53.758	5.005	8.31	-5.584	81.921	-12.405	-19.422
1093	1.093	6.46	6.237	-33.575	3.915	-2.275	72.028	-10.48	-16.779
1094	1.094	9.059	-4.315	-78.833	33.023	7.014	98.772	-14.557	-9.303
1095	1.095	16.488	-33.651	-108.968	6.795	21.092	-23.386	-12.057	-11.668
1096	1.096	9.424	-42.476	-36.598	-37.905	38.867	-146.034	-12.455	3.249
1097	1.097	-5.549	-50.616	71.956	-105.014	22.563	-98.729	-13.639	5.221
1098	1.098	-11.347	-72.829	86.116	-96.15	-0.93	-84.571	-9.205	7.029
1099	1.099	-16.467	-39.562	72.874	-88.05	2.099	-18.975	-6.325	2.47
1100	1.1	-11.69	-9.28	37.327	-6.639	-29.123	16.434	-5.969	-13.354
1101	1.101	-1.534	51.572	4.953	-17.676	-33.231	5.486	1.352	-19.696
1102	1.102	-0.32	43.293	-4.801	-27.788	-36.935	-142.487	0.355	-13.835
1103	1.103	-6.269	-52.993	4.168	-36.836	-33.639	5.773	-6.455	-12.052
1104	1.104	-13.546	92.029	-20.207	-12.567	-30.525	140.467	-7.265	-10.464
1105	1.105	-24.385	73.184	-27.643	9.335	-33.208	87.947	-11.37	-11.779
1106	1.106	-34.522	-84.156	-34.407	-10.887	-20.427	40.16	-10.826	-10.573
1107	1.107	-40.982	-62.957	-52.717	19.214	0.678	-3.105	-16.852	-7.054
1108	1.108	-44.503	-43.705	-91.402	35.494	-7.619	36.316	-7.977	0.342
1109	1.109	-34.851	-26.311	-56.118	50.452	-10.108	48.125	-11.484	-4.466
1110	1.11	-15.3	21.265	-42.554	54.82	-26.339	15.621	-12.472	-3.678
1111	1.111	10.304	-21.958	19.941	42.43	-41.239	-14.108	-15.402	-11.023
1112	1.112	48.089	43.873	118.389	46.21	-50.932	-112.74	-16.211	-19.89
1113	1.113	32.965	79.441	26.165	49.531	-56.186	-231.32	-20.307	-11.522
1114	1.114	-17.448	68.375	-57.377	27.571	-35.506	-120.165	-12.415	-1.809
1115	1.115	-24.047	-20.645	18.343	-15.068	1.405	-48.108	-15.56	-0.636
1116	1.116	-54.412	39.326	-11.345	-21.101	16.467	17.522	-18.508	-13.78
1117	1.117	-37.925	-79.542	-56.04	6.494	48.371	-18.174	-17.778	-29.649
1118	1.118	7.522	-158.688	-80.411	-69.309	60.762	-7.411	-18.606	-19.04
1119	1.119	13.45	-115.392	-117.35	-102.026	49.57	2.477	-16.717	-21.039
1120	1.12	-3.069	-23.25	-70.467	-72.582	59.72	-24.141	-12.116	-15.828
1121	1.121	-48.598	-202.253	21.087	-45.981	12.786	-32.328	-10.416	-7.892
1122	1.122	-42.584	-176.864	86.793	-54.188	19.411	-54.543	-12.974	-9.236
1123	1.123	-37.123	125.624	-20.814	-76.351	13.441	-34.75	-5.659	-12.909
1124	1.124	-32.035	84.133	-93.194	-96.367	-2.989	20.049	-4.731	-16.383
1125	1.125	-27.565	-28.602	-53.886	-126.857	-18.075	-46.828	-11.541	-13.29
1126	1.126	-15.136	5.291	-18.447	-66.034	-59.318	87.413	-7.325	-14.274
1127	1.127	-33.856	36.099	13.935	23.391	-53.927	106.514	-18.006	-8.262
1128	1.128	-30.57	233.298	-15.793	58.859	-89.184	54.05	-16.687	-7.447
1129	1.129	-46.297	105.26	28.864	47.923	-75.681	38.205	-13.038	-16.904
1130	1.13	-9.387	-11.066	85.729	37.939	-54.988	-4.979	-9.587	-23.265
1131	1.131	5.665	-32.255	18.852	46.697	-36.218	-44.454	-6.52	-19.778
1132	1.132	-7.969	-13.141	-61.971	-10.292	-19.204	15.264	-5.591	-5.859
1133	1.133	-20.447	39.14	-72.895	-121.478	9.02	-17.143	-1.368	-7.856
1134	1.134	-9.264	-40.556	15.873	-105.698	20.252	-26.991	-3.722	-16.631
1135	1.135	-26.288	-26.257	27.586	-33.574	51.228	-0.269	-1.824	-12.021
1136	1.136	-23.16	-39.498	60.007	5.906	38.806	24.111	-6.503	-22.102
1137	1.137	-39.754	-6.435	10.58	17.733	12.477	61.055	-8.274	-7.792
1138	1.138	-19.975	5.298	-34.116	28.5	-4.575	94.535	-9.668	-13.591
1139	1.139	13.524	-92.653	-71.322	21.204	-20.297	15.19	-8.347	-15.294
1140	1.14	27.069	-132.294	-47.046	-8.555	-24.616	-113.292	-1.794	-16.825
1141	1.141	47.805	-239.813	-10.213	36.009	-27.415	-37.43	-4.726	-0.981
1142	1.142	81.904	-196.768	-16.963	11.479	-14.664	-47.215	-5.719	-16.688
1143	1.143	49.975	-78.408	-108.659	3.96	1.583	-127.778	-6.521	-10.322
1144	1.144	29.304	-30.918	-148.288	-16.031	29.266	-138.511	-7.316	-8.405
1145	1.145	10.589	12.089	-65.054	38.934	-4.791	-49.528	-10.826	-10.148
1146	1.146	-20.379	-1.47	97.512	-12.835	-0.333	33.928	-7.553	-8.601
1147	1.147	-74.581	57.711	167.075	47.654	20.399	44.726	-15.31	-12.847
1148	1.148	-111.589	176.953	61.199	23.152	9.182	133.587	-10.101	-14.01
1149	1.149	-118.233	33.632	-73.495	30.406	5.87	98.03	-3.345	4.012
1150	1.15	-75.698	-62.626	-125.917	90.91	-9.814	22.276	-4.13	-3.529
1151	1.151	-14.78	59.753	-78.317	99.029	-23.966	-86.147	-8.208	-5.911
1152	1.152	-6.695	43.834	-6.244	-12.102	-41.787	-13.822	-7.635	-3.849
1153	1.153	-28.841	58.003	59.37	-59.79	-34.817	25.638	-14.995	-17.458
1154	1.154	-8.979	-34.443	94.823	-16.695	-24.136	37.62	-12.099	-19.273
1155	1.155	21.319	-94.216	148.839	49.104	-10.555	48.804	-12.877	-17.81
1156	1.156	15.835	-83.281	59.903	60.9	-12.283	-59.531	-15.198	-16.508
1157	1.157	-9.358	-14.121	-71.356	-36.93	-23.307	-73.75	-10.36	-12.802
1158	1.158	-22.922	12.484	-123.901	-50.159	-27.565	-86.763	-13.646	-9.278
1159	1.159	-43.662	-28.482	-76.488	-109.853	-23.913	-74.78	-11.895	-10.212
1160	1.16	-47.366	-21.584	-33.549	-142.403	-5.933	-20.49	-13.241	-7.316
1161	1.161	-16.376	-15.592	5.805	-191.811	1.567	9.143	-9.947	-15.281
1162	1.162	46.182	51.029	41.376	-111.172	8.439	18.035	-12.073	-20.511
1163	1.163	72.914	95.424	30.578	-35.264	18.998	9.839	-6.06	-13.737
1164	1.164	16.047	-26.842	0.897	-45.052	28.633	-41.843	-1.783	-7.728
1165	1.165	-20.953	-184.55	-25.919	-53.879	9.302	-35.092	-5.816	-13.323
1166	1.166	-54.477	-205.903	-50.321	-13.258	-8.447	-65.28	-10.628	-13.899
1167	1.167	-36.332	-71.413	-28.334	8.74	-38.758	-37.392	-7.314	-5.184
1168	1.168	-19.926	15.713	-35.053	42.064	-51.054	-22.114	-11.35	-11.179
1169	1.169	-4.85	94.818	-77.758	23.645	-69.753	-35.464	-13.838	-12.144
1170	1.17	-0.456	-6.517	-72.407	-4.126	-59.682	18.934	-12.45	-13.104
1171	1.171	-29.527	59.152	3.265	0.978	-18.86	41.13	-14.53	-5.169
1172	1.172	-33.263	94.541	79.186	32.999	8.757	34.693	-11.768	2.169
1173	1.173	-43.326	61.738	69.421	45.52	23.805	4.507	-10.556	3.118
1174	1.174	-34.039	12.376	24.751	42.018	19.325	-0.749	-10.31	-2.875
1175	1.175	-31.319	93.006	0.332	18.296	15.273	-5.588	-7.546	-11.735
1176	1.176	-33.844	-4.931	-36.613	15.266	4.063	-19.021	-11.755	-17.712
1177	1.177	-12.743	-44.398	-29.958	-27.155	14.14	-31.19	-12.096	-16.722
1178	1.178	1.401	-127.661	-48.02	-45.041	4.867	-19.781	-13.421	-13.795
1179	1.179	3.963	-116.694	-42.485	-28.269	-14.911	4.054	-10.492	-16.289
1180	1.18	1.716	-27.97	-17.165	-12.856	-12.437	-11.675	-7.755	-12.221
1181	1.181	21.036	-16.366	5.864	-16.944	-0.919	-54.361	-4.235	-4.274
1182	1.182	33.942	102.897	18.356	12.4	13.917	-48.524	-6.322	-1.162
1183	1.183	-1.032	86.861	-30.775	8.93	-15.139	23.586	-8.216	11.637
1184	1.184	-26.165	-43.216	-10.81	-1.066	-11.068	13.716	-6.242	6.439
1185	1.185	-39.659	-25.922	-16.693	-48.051	7.711	4.912	-9.68	-1.481
1186	1.186	-35.52	-42.088	-21.991	-67.872	-16.047	-3.169	-12.932	-17.334
1187	1.187	-31.749	0.819	-47.02	11.549	-12.911	4.217	-8.063	-36.481
1188	1.188	6.113	39.987	-15.007	65.779	-4.584	10.835	-9.978	-54.253
1189	1.189	1.225	-43.647	5.762	75.725	-7.102	-19.517	-15.379	-37.981
1190	1.19	-30.543	-32.926	9.489	31.173	4.497	-14.188	-15.953	-14.55
1191	1.191	-42.802	-102.025	33.352	-9.295	-27.428	-19.507	-13.999	-5.244
1192	1.192	-1.083	-111.091	5.223	-1.676	-13.874	-15.275	-12.243	3.108
1193	1.193	-28.698	-21.774	-28.683	-88.956	-26.247	-11.381	-13.592	0.605
1194	1.194	-43.837	-10.068	-24.18	-100.649	-14.997	-45.603	-9.143	-10.985
1195	1.195	6.419	152.758	-11.793	-24.666	-11.647	-41.2	-13.205	-13.099
1196	1.196	-0.238	129.824	-15.351	-54.142	-20.903	-28.813	-10.686	-15.031
1197	1.197	5.71	-102.792	-18.413	-45.19	-23.577	-17.5	-8.362	-6.333
1198	1.198	11.107	-133.321	-40.033	-20.747	-15.998	-0.423	-4.297	-30.141
1199	1.199	-14.104	-104.99	-76.909	-13.381	-22.978	8.938	-6.818	-20.073
1200	1.2	-9.71	-28.185	-71.909	6.498	-25.129	0.681	-4.487	20.786
1201	1.201	-5.677	-51.445	-3.212	24.558	-23.219	-6.938	-5.643	15.4
1202	1.202	20.658	12.257	46.21	40.839	-28.458	27.97	-10.102	10.397
1203	1.203	-3.176	70.114	19.612	15.427	-39.54	-17.598	-13.016	14.849
1204	1.204	-0.076	17.896	11.626	-16.737	-20.786	-72.627	-14.382	18.895
1205	1.205	-25.55	-220.531	-39.889	3.879	2.439	-35.718	-17.684	-15.167
1206	1.206	-49.244	-254.33	-73.201	53.077	18.141	24.78	-12.854	-74.766
1207	1.207	-52.278	-37.187	-18.176	33.201	32.307	-48.748	-16.157	-66.622
1208	1.208	-26.689	160.128	48.544	39.191	34.851	-39.072	-10.744	-44.546
1209	1.209	-16.597	237.039	93.164	-10.807	18.635	23.257	-11.333	-11.056
1210	1.21	-38.509	306.693	19.847	-4.323	25.086	47.505	-5.338	7.14
1211	1.211	-35.876	158.382	-9.628	-22.518	46.45	40.067	-4.57	-20.528
1212	1.212	2.625	-14.814	-18.333	-105.778	26.769	20.11	-12.511	-25.564
1213	1.213	-24.989	-130.94	-10.049	-117.511	-11.694	-71.384	-15.61	-21.116
1214	1.214	-9.813	-109.614	-32.082	-106.501	-39.298	-84.564	-14.645	-17.043
1215	1.215	-5.337	-90.273	-38.646	-37.238	-34.169	-25.026	-10.395	-5.799
1216	1.216	-17.731	-72.801	-8.268	7.726	-38.543	7.426	-8.081	-15.853
1217	1.217	1.014	-24.865	19.389	97.546	-34.428	-2.543	-8.678	-18.942
1218	1.218	11.077	18.565	4.307	85.899	-23.161	-11.477	-6.755	-4.803
1219	1.219	32.951	-20.821	-46.013	-33.39	7.838	-19.595	-8.52	-7.314
1220	1.22	-4.018	-80.173	-39.477	-112.809	11.913	17.324	-15.509	4.296
1221	1.221	-19.157	-90.85	-9.118	-69.565	0.695	-2.591	-16.487	19.197
1222	1.222	-51.176	37.681	-14.506	-82.638	-9.306	-57.454	-13.985	13.407
1223	1.223	-30.579	20.663	-39.589	-94.355	-31.094	-5.733	-9.933	-12.89
1224	1.224	-27.091	5.012	-16.704	3.457	-67.991	0.84	-11.877	-39.195
1225	1.225	-3.419	19.516	-12.591	16.602	-62.911	6.786	-11.303	-15.391
1226	1.226	-6.588	-125.022	-23.745	4.661	-67.316	1.305	-7.239	-12.311
1227	1.227	-26.352	-182.625	-40.721	-49.625	-38.236	6.305	-2.404	-9.625
1228	1.228	-39.143	-24.983	-43.764	-39.803	3.419	56.581	0.877	-7.13
1229	1.229	-60.232	38.545	-41.002	-48.83	31.116	76.474	0.284	-0.184
1230	1.23	-85.761	19.284	-33.414	-89.518	86.673	58.254	-7.659	-10.847
1231	1.231	-41.041	-33.016	-17.164	-37.813	64.64	52.784	-11.149	-8.916
1232	1.232	13.951	14.88	-2.277	8.993	31.195	7.23	-12.12	-7.151
1233	1.233	21.338	-56.828	-0.361	51.596	13.05	-84.319	-9.221	-11.763
1234	1.234	1.394	-16.759	-2.159	90.302	7.665	-150.074	-18.909	-7.471
1235	1.235	-29.044	138.86	-3.73	75.155	-17.449	-66.625	-12.532	-6.296
1236	1.236	-34.526	75.597	0.517	107.074	-30.943	-34.086	-11.395	-9.776
1237	1.237	-59.735	133.273	-5.891	103.039	-26.864	-24.199	-6.19	-15.001
1238	1.238	-46.262	45.816	-19.109	46.411	-30.52	-15.275	-7.168	-6.129
1239	1.239	-33.958	-97.44	-20.887	-43.082	-27.214	9.107	0.76	-7.324
1240	1.24	0.008	-155.155	2.954	-78.51	-36.487	75.836	-8.925	-10.418
1241	1.241	13.445	-32.634	-20.782	-110.86	-28.127	66.922	-10.097	-11.355
1242	1.242	50.906	142.246	-42.548	-61.417	-15.371	10.058	-6.621	-10.552
1243	1.243	76.066	72.48	-5.504	1.171	-13.059	-41.556	-3.532	-12.851
1244	1.244	44.116	-33.472	29.765	-23.227	-23.74	-102.095	-10.304	-7.993
1245	1.245	23.368	-168.244	6.929	-1.195	-25.705	-45.211	-14.562	-1.978
1246	1.246	-25.783	-220.603	19.371	18.714	-20.519	-52.542	-12.24	5.39
1247	1.247	-72.633	-172.77	8.183	36.776	-3.131	-19.003	-15.716	-7.379
1248	1.248	-42.275	44.127	25.244	31.08	17.946	-0.747	-7.001	-16.07
1249	1.249	-14.625	137.147	15.91	65.925	15.25	-50.593	-15.313	-20.719
1250	1.25	10.492	52.865	-26.785	125.15	2.476	-3.67	-14.341	-33.673
1251	1.251	14.905	-75.128	-32.899	100.308	-13.786	-33.977	-7.555	-28.396
1252	1.252	43.901	-51.733	-5.236	48.222	9.623	4.784	-6.767	-4.558
1253	1.253	-12.803	-72.488	-0.121	-12.581	-6.062	9.866	-12.373	-1.255
1254	1.254	-53.482	-91.252	-13.547	-85.81	-8.781	-3.695	-8.884	-16.931
1255	1.255	-60.867	-143.443	-17.49	-135.129	-16.315	8.672	-12.165	-19.643
1256	1.256	-27.429	-32.183	-21.191	-126.07	-23.246	12.391	-10.411	-22.206
1257	1.257	-33.484	97.961	-24.651	-117.633	-16.822	22.545	-11.747	-15.322
1258	1.258	-28.098	115.523	-9.045	-50.459	-22.591	13.297	-11.339	-8.998
1259	1.259	17.379	131.518	-45.973	-41.223	-31.275	-0.79	-13.448	-7.101
1260	1.26	35.566	146.107	-81.16	-97.861	-20.237	1.822	-11.504	-8.835
1261	1.261	-3.167	54.24	-85.676	-46.015	-1.462	-28.431	-9.557	-7.232
1262	1.262	-28.356	-53.104	-23.235	-39.285	6.103	-74.2	-13.799	-11.489
1263	1.263	-41.889	-67.516	57.402	-45.392	-10.167	-19.195	-9.727	-15.191
1264	1.264	-45.972	-107.187	24.793	-40.131	-29.364	-11.888	-4.88	-18.686
1265	1.265	-42.279	-71.779	14.778	-95.767	-26.902	-5.344	-9.512	-13.46
1266	1.266	-38.964	-234.622	5.802	-14.228	-15.34	12.862	-7.755	-12.48
1267	1.267	-35.842	-25.03	-2.287	40.159	-21.773	-14.736	-9.097	-9.964
1268	1.268	-21.666	172.316	5.081	69.904	-12.127	-29.784	-4.63	-10.716
1269	1.269	-3.832	44.314	11.602	25.044	7.204	11.446	-7.516	-5.848
1270	1.27	21.934	21.094	5.506	16.602	25.012	-5.006	-15.435	-9.126
1271	1.271	25.232	-0.059	10.937	8.895	8.754	-60.516	-11.941	-18.018
1272	1.272	34.527	-134.783	5.981	15.156	6.615	-23.518	-10.962	-19.168
1273	1.273	77.101	-12.08	-7.483	8.722	16.266	-3.565	-11.91	-13.158
1274	1.274	22.172	-27.77	-53.338	58.479	14.488	26.881	-12.666	-7.915
1275	1.275	-29.468	-13.344	-83.83	105.466	0.105	21.497	-14.976	-3.092
1276	1.276	-62.923	26.342	-78.567	38.404	-17.35	-13.707	-14.375	-2.324
1277	1.277	-44.711	-33.327	-53.514	-42.228	-10.409	-9.266	-8.348	-4.654
1278	1.278	-50.133	-22.656	-49.071	12.113	-4.001	3.112	-5.995	-2.724
1279	1.279	-55.175	125.565	-20.047	-37.045	-13.622	6.823	-7.895	-7.376
1280	1.28	-50.757	-22.532	36.627	-81.651	-22.255	10.174	-7.282	-16.293
1281	1.281	-46.704	-118.79	44.75	-24.79	-17.511	0.936	-9.001	-30.631
1282	1.282	-42.962	-171.34	37.445	-46.869	-18.812	-35.981	-10.334	-32.562
1283	1.283	-32.78	-250.9	17.571	-26.87	-27.702	-20.909	-5.869	-23.852
1284	1.284	-10.795	-150.171	-0.565	3.498	-28.872	-25.468	-7.608	-12.84
1285	1.285	-8.017	47.143	-16.957	-57.618	-19.21	-21.573	0.317	-11.5
1286	1.286	-10.483	188.08	-11.857	-82.169	-4.929	-17.957	-5.678	-17.901
1287	1.287	15.311	162.456	1.76	-45.237	-6.918	-14.669	-10.898	-2.246
1288	1.288	39.143	185.582	5.841	-38.559	1.748	7.207	-13.792	-4.411
1289	1.289	29.898	79.526	-43.295	-93.303	-2.934	9.912	-14.562	-14.115
1290	1.29	10.225	21.591	-63.2	-100.455	-15.923	-7.882	-10.499	-15.868
1291	1.291	-17.943	38.911	-69.167	-53.439	6.889	-42.817	-9.916	-7.942
1292	1.292	-51.91	54.839	-63.715	-22.956	9.973	-47.824	-7.945	-0.801
1293	1.293	-47.346	97.914	-48.639	4.781	18.293	-15.952	-14.483	-4.517
1294	1.294	-26.549	58.273	1.65	30.079	15.784	4.67	-8.463	-12.893
1295	1.295	-22.829	-1.24	-31.816	80.502	18.102	-14.175	-10.793	-11.985
1296	1.296	-12.766	-164.074	-13.606	127.358	-1.056	-24.266	-14.303	-5.283
1297	1.297	-3.521	-233.911	-8.126	218.889	-13.812	-14.943	-11.039	-11.336
1298	1.298	-6.314	-170.624	37.424	258.49	-30.05	-17.606	-10.498	-9.052
1299	1.299	-13.906	-74.565	67.85	198.927	-19.374	-15.015	-8.001	-12.581
1300	1.3	-11.598	-22.075	62.453	209.868	-13.558	-12.718	-14.414	-18.595
1301	1.301	-13.724	-69.542	16.904	121.115	-8.335	-2.108	-15.209	-13.028
1302	1.302	-23.403	-141.747	-38.131	-57.935	-9.888	19.126	-11.158	-5.13
1303	1.303	-11.215	-128.679	-89.811	-340.189	-14.136	27.45	-11.748	0.079
1304	1.304	-15.927	-45.587	-83.204	-227.677	-15.314	-6.043	-12.343	-2.843
1305	1.305	-20.282	30.096	8.353	-261.789	-18.817	-19.61	-15.262	3.126
1306	1.306	-16.689	-39.027	100.431	-293.161	-13.614	-15.513	-13.929	-4.261
1307	1.307	-25.043	95.46	40.656	-321.692	-12.679	-26.733	-15.302	-3.335
1308	1.308	-19.843	191.899	-13.752	-193.574	-11.913	-9.691	-8.746	-0.862
1309	1.309	-7.102	34.61	-4.057	-123.709	-17.553	-12.795	0.126	-13.099
1310	1.31	-1.864	13.6	4.683	-17.514	-15.648	-32.574	-1.07	-39.461
1311	1.311	6.085	-5.535	-19.855	1.97	-20.306	-19.837	-6.317	-13.188
1312	1.312	-4.026	-23.036	-27.34	159.805	-17.398	1.207	-7.307	3.805
1313	1.313	-0.433	-7.266	6.105	181.02	-24.338	9.457	-9.86	-5.516
1314	1.314	-18.517	35.728	24.337	123.324	-21.429	1.895	-10.682	-13.874
1315	1.315	-21.099	-30.151	-36.644	35.82	-10.019	8.849	-8.815	-16.428
1316	1.316	-28.117	-65.86	-93.569	-43.935	-8.476	-23.088	-6.945	-14.135
1317	1.317	-30.283	-120.436	-41.979	56.971	-9.824	-9.516	-11.05	-33.32
1318	1.318	-9.024	-51.592	4.74	228.171	-3.439	11.184	-10.691	-25.799
1319	1.319	-0.714	10.925	-1.342	205.247	-2.275	7.464	-12.071	-14.228
1320	1.32	-18.515	18.996	-73.585	141.899	-1.3	-2.613	-11.712	-7.879
1321	1.321	-25.464	-3.21	-83.501	123.06	-6.111	-24.496	-12.133	-5.986
1322	1.322	-31.856	-90.809	-74.697	175.895	-1.845	-44.243	-15.652	-18.214
1323	1.323	-33.798	-79.146	-17.902	-62.434	-5.905	-31.444	-9.878	-42.061
1324	1.324	-21.585	-24.819	93.074	-232.687	-2.416	-5.708	-7.578	-25.083
1325	1.325	2.178	-93.85	108.809	-139.75	-5.715	4.419	-14.179	-9.445
1326	1.326	-1.209	40.61	36.514	-111.913	-6.328	13.77	-16.719	-6.758
1327	1.327	1.783	98.546	-55.672	-189.059	-14.306	5.479	-15.967	-9.269
1328	1.328	-0.985	-58.709	-43.922	-166.221	-10.853	-7.245	-17.916	-6.934
1329	1.329	6.495	4.962	-11.481	-60.53	-13.976	-32.972	-17.346	-0.542
1330	1.33	-19.289	139.88	-21.448	35.837	-9.155	-50.017	-14.453	-10.252
1331	1.331	-36.362	87.447	-48.246	53.664	-8.406	-53.104	-15.833	-26.182
1332	1.332	-36.964	27.173	-40.149	6.305	-10.736	-27.556	-8.494	-19.847
1333	1.333	-33.878	170.283	-32.809	78.732	-11.324	-10.535	1.174	-6.335
1334	1.334	-14.13	-3.104	-34.451	164.923	-11.92	17.729	2.348	-8.109
1335	1.335	-21.649	-26.546	-41.184	99.407	-7.687	8.438	-5.961	-9.691
1336	1.336	-23.944	-5.27	-35.315	-31.65	-1.115	-10.332	-6.928	-8.376
1337	1.337	-13.271	14.106	3.292	-154.035	-1.887	-7.039	-7.905	-1.044
1338	1.338	-11.3	-3.531	-11.927	-265.242	-4.213	8.645	-6.965	-4.693
1339	1.339	-16.477	-51.168	-16.512	-250.995	-9.041	5.962	-1.002	-20.35
1340	1.34	-11.808	-181.281	-4.286	-185.39	-7.098	-27.498	-13.241	-22.474
1341	1.341	-16.066	-164.097	-23.23	-78.211	-5.374	4.425	-39.59	-12.8
1342	1.342	-17.251	74.244	7.6	22.586	-2.862	16.764	-35.935	3.066
1343	1.343	-1.618	39.969	36.555	9.037	-8.287	-2.031	-12.145	9.456
1344	1.344	-8.025	-239.216	10.185	20.288	-4.801	-39.763	3.51	11.385
1345	1.345	-2.225	-126.609	-20.802	95.581	-8.095	-14.568	11.817	16.589
1346	1.346	-7.432	-24.673	-49.854	104.992	-13.517	-55.763	9.272	-0.864
1347	1.347	-2.763	68.114	-61.068	-11.772	-2.706	-28.063	11.585	-26.611
1348	1.348	-6.985	152.136	-23.308	35.979	-4.285	-33.078	-3.31	-23.323
1349	1.349	-10.646	23.724	-18.226	-7.231	2.832	17.244	-5.234	-45.198
1350	1.35	-11.812	-139.27	23.064	31.888	-3.573	50.736	-10.461	-19.669
1351	1.351	-12.789	-75.764	17.681	66.953	-14.415	32.57	-12.029	-16.398
1352	1.352	-3.894	20.471	-17.552	185.691	-10.159	4.908	-16.311	-13.306
1353	1.353	-2.742	177.966	-40.468	-21.947	-3.774	9.957	-15.179	-10.577
1354	1.354	-5.822	29.408	-36.508	-107.053	-4.933	-3.572	-11.713	-13.047
1355	1.355	-14.696	-105.533	12.577	174.68	-8.036	-41.122	-10.761	-10.691
1356	1.356	-25.491	-157.847	100.08	211.969	-3.209	-15.973	-11.732	-4.269
1357	1.357	-29.672	-109.992	111.994	-163.317	-16.38	-20.438	-9.202	1.557
1358	1.358	-15.285	-95.3	57.844	-213.32	-2.837	-16.423	-5.136	3.319
1359	1.359	-21.032	23.483	8.461	-258.517	-4.57	-5.248	-4.507	-1.308
1360	1.36	-19.238	39.363	-18.252	-217.138	-9.216	-8.555	-14.522	-2.657
1361	1.361	-4.89	24.91	-26.377	-104.454	-10.564	-17.821	-13.161	-11.564
1362	1.362	4.798	-41.297	-48.491	65.788	-24.862	-20.5	-4.257	-19.87
1363	1.363	-3.957	17.939	-55.157	158.615	-19.031	-17.946	4.069	-16.757
1364	1.364	-18.275	-58.056	-36.955	130.144	-17.275	-10.954	18.028	-15.768
1365	1.365	-20.237	11.129	-42.293	206.684	-12.607	-13.04	4.524	-16.524
1366	1.366	-22.003	145.49	-7.054	136.802	-11.222	-26.561	-18.289	-17.282
1367	1.367	-20.478	164.572	6.427	-54.056	-7.513	-17.849	-27.533	-13.779
1368	1.368	-21.834	41.949	-22.632	-181.957	-3.995	2.865	-24.738	-3.716
1369	1.369	-20.643	-37.598	-41.348	-65.354	1.27	5.57	-22.176	-5.057
1370	1.37	-19.462	5.644	-51.353	-213.432	-11.467	-12.252	-19.828	-6.193
1371	1.371	-7.658	-33.971	-4.338	-232.512	-13.174	-47.295	-13.438	-16.993
1372	1.372	-12.294	-93.62	-10.914	-110.033	-14.68	-32.189	-15.372	-9.799
1373	1.373	-19.458	-191.435	-16.877	-62.382	-13.277	9.036	-20.577	2.031
1374	1.374	-20.624	-99.079	-22.169	125.365	-6.852	-29.61	-18.989	-8.99
1375	1.375	-12.283	-134.433	-47.156	304.554	-3.33	-34.598	-14.701	-19.02
1376	1.376	-19.594	-166.724	-51.452	234.872	-6.405	-30.133	-13.561	-38.517
1377	1.377	-30.404	-176.302	-22.34	171.298	-11.216	-34.166	-14.763	-41.176
1378	1.378	-14.517	-59.658	4.02	-2.007	-8.676	7.464	-13.809	-28.352
1379	1.379	-25.165	19.872	41.818	-304.777	-20.838	23.938	-14.79	2.083
1380	1.38	-11.609	63.08	57.01	-428.36	-15.583	-1.198	-1.642	14.52
1381	1.381	-16.842	76.345	-11.599	-165.286	-20.203	-5.648	-11.292	-4.213
1382	1.382	-15.32	64.674	-41.143	-130.959	-15.911	-18.06	-16.51	-14.258
1383	1.383	-16.691	97.099	3.637	-99.941	-9.496	-14.391	-27.524	-4.931
1384	1.384	-15.533	205.497	28.117	-71.921	1.367	-4.325	-23.247	3.444
1385	1.385	-14.347	-11.496	-8.744	4.999	-2.864	-1.193	-6.21	6.007
1386	1.386	-17.42	19.301	-28.575	28.288	-1.667	1.512	-3.843	-15.046
1387	1.387	-8.484	272.937	1.917	91.615	-0.47	-1.014	6.86	-40.55
1388	1.388	-11.93	34.404	7.466	187.527	-7.799	-3.338	8.804	-30.444
1389	1.389	-10.933	-58.493	-7.518	204.503	-10.689	-1.159	14.043	-21.116
1390	1.39	-11.872	25.662	-2.948	188.416	0.734	4.643	-0.269	-12.774
1391	1.391	-14.363	50.848	-23.512	174.12	2.292	9.808	-6.072	-5.196
1392	1.392	-16.667	-19.128	-49.712	266.122	0.937	-7.576	-11.283	-7.484
1393	1.393	-20.142	-82.701	-39.51	325.684	-7.959	-5.277	-9.709	-5.316
1394	1.394	-10.064	-178.822	-17.476	249.74	-9.111	-15.964	-8.293	0.521
1395	1.395	-23.015	-21.45	-37.079	101.911	-12.203	-21.809	0.693	9.262
1396	1.396	-17.778	-211.98	-39.505	-88.272	-9.301	-23.521	-17.223	-11.415
1397	1.397	-19.316	18.976	-37.111	-369.623	-13.567	-6.124	-24.718	-19.732
1398	1.398	-6.335	50.353	-26.403	-181.477	-7.947	0.842	-22.337	-12.198
1399	1.399	2.385	78.899	-28.24	-10.619	-15.876	-5.527	-7.408	-5.231
1400	1.4	3.941	-100.163	-15.95	82.527	-16.836	-15.153	2.249	-7.364
1401	1.401	-3.22	-123.186	-17.382	54.729	-11.996	0.752	3.985	-13.139
1402	1.402	-9.61	-59.506	4.397	-21.898	-11.227	2.925	8.622	-25.303
1403	1.403	-20.446	190.919	1.39	-184.283	-13.547	-2.822	-4.342	-39.603
1404	1.404	-30.518	157.096	-1.249	-374.706	-4.065	-15.022	-6.057	-26.035
1405	1.405	-39.453	-121.823	-8.739	-246.521	-0.393	-19.73	-17.099	-20.786
1406	1.406	-55.165	-234.381	-20.253	-315.94	3.078	-9.695	-27.172	-12.825
1407	1.407	-40.308	-200.45	-17.967	-167.341	-2.155	9.887	-12.86	-11.43
1408	1.408	-22.94	-107.684	-0.427	-109.767	-11.082	18.156	-41.916	-7.728
1409	1.409	-6.717	33.032	-12.006	-57.545	-5.101	-15.369	-29.519	-6.55
1410	1.41	12.411	110.038	-9.899	117.4	-8.222	-56.62	4.57	-11.766
1411	1.411	19.926	273.014	19.098	327.129	-21.027	-40.242	0.088	-4.991
1412	1.412	45.648	167.169	39.787	186.312	-15.837	-25.171	-4.004	4.685
1413	1.413	-5.839	-44.663	-16.961	365.806	-7.941	-11.653	-22.782	-9.638
1414	1.414	1.502	-185.496	-57.667	109.815	-9.314	-32.344	-32.866	-11.556
1415	1.415	-5.098	-159.878	-35.662	-60.711	-5.648	-13.486	-10.999	-9.796
1416	1.416	-11.116	-43.39	11.105	-91.636	-6.808	-16.688	-25.133	-8.239
1417	1.417	-27.579	-21.978	29.269	-345.165	-9.897	-7.393	-53.444	-3.98
1418	1.418	-32.625	-40.885	-9.445	-242.893	-10.858	12.347	-11.837	-5.129
1419	1.419	-19.09	-58.152	-14.501	-150.048	-8.338	9.927	4.691	-6.264
1420	1.42	-15.03	116.849	-0.973	-121.973	-9.121	-6.232	19.857	-11.459
1421	1.421	-26.249	0.659	-5.058	-45.249	-18.625	-38.103	15.461	-8.543
1422	1.422	-16.17	-20.372	-8.73	-68.341	-19.809	-33.601	-5.183	-9.316
1423	1.423	-13.063	-232.016	-32.541	-46.946	-13.829	-54.237	-16.318	-11.636
1424	1.424	-21.378	-147.626	1.889	-65.872	-10.743	-12.567	-6.173	-12.196
1425	1.425	-23.889	-121.971	-2.609	-82.93	-1.848	15.147	28.293	-12.763
1426	1.426	-16.903	-52.123	-15.075	60.549	-7.857	0.097	32.79	-13.348
1427	1.427	-10.508	96.224	-41.467	41.348	-10.95	-4.33	3.834	-15.89
1428	1.428	-0.824	77.075	-31.418	93.666	-11.912	-16.745	0.261	-14.554
1429	1.429	-13	59.837	-28.289	45.642	-12.668	-27.89	-2.922	-11.646
1430	1.43	-20.919	75.916	-25.516	-27.091	-3.752	-10.734	-31.068	-11.223
1431	1.431	-13.729	-24.972	-12.697	-14.195	-12.061	17.568	-12.176	-5.38
1432	1.432	-17.38	93.649	-5.749	117.338	-8.951	21.292	-15.345	-14.261
1433	1.433	-20.846	205.096	-12.173	205.256	-6.045	18.066	-12.186	-17.735
1434	1.434	-26.052	75.296	-14.098	94.224	-8.555	2.491	-3.841	-14.618
1435	1.435	-26.999	-12.047	-12.325	22.294	-12.593	16.649	-42.359	-11.691
1436	1.436	-32.984	-59.695	-7.677	88.38	-9.091	-1.146	-47.795	-12.447
1437	1.437	-24.067	-160.764	-0.543	100.206	-3.083	-8.127	-2.425	-10.131
1438	1.438	-15.727	-68.633	-1.72	176.29	0.98	-40.105	-8.469	-12.091
1439	1.439	-18.801	86.469	-14.914	28.639	0.399	1.056	-3.132	-8.815
1440	1.44	-12.009	107.452	-27.171	-76.933	-4.237	17.469	-8.282	-17.716
1441	1.441	-11.216	88.217	-19.295	134.878	1.19	-38.065	-31.226	-11.315
1442	1.442	-5.583	70.645	-15.089	106.604	-5.39	13.572	-27.281	-7.813
1443	1.443	-3.628	-104.628	-24.028	80.988	-13.325	6.89	-31.031	-2.583
1444	1.444	-13.672	-81.725	-27.532	-175.05	-8.106	-23.607	-34.396	-9.353
1445	1.445	-9.39	-145.456	-11.47	-277.302	-7.144	-51.425	-25.158	-11.856
1446	1.446	-15.767	-164.742	-13.799	-370.176	-6.376	-26.369	-5.488	-7.78
1447	1.447	-16.915	-182.437	-7.406	-229.623	-12.004	-12.803	-13.067	-11.266
1448	1.448	-19.995	-166.518	-5.442	-102.107	-12.604	-25.216	-1.378	-17.283
1449	1.449	-19.003	-123.316	-3.648	-32.894	-10.679	-14.056	30.609	-21.38
1450	1.45	-12.98	-83.811	1.06	-12.015	-12.441	9.656	7.735	-24.876
1451	1.451	-12.181	-0.384	-6.017	45.417	-13.816	-24.887	3.65	-16.176
1452	1.452	-11.581	75.409	-25.484	-42.294	-14.206	-56.822	-7.553	-7.881
1453	1.453	-5.58	105.018	-22.686	-58.461	-7.608	5.753	-24.537	-6.959
1454	1.454	6.588	24.469	-4.806	13.157	-6.635	32.457	9.916	-11.863
1455	1.455	-2.15	-8.083	-7.08	52.033	-4.109	-24.432	5.388	-12.672
1456	1.456	-3.725	139.658	-13.434	-55.893	-6.426	-46.552	1.256	-20.025
1457	1.457	-2.4	160.546	-7.624	44.815	-2.929	27.313	12.548	-5.306
1458	1.458	-6.081	179.678	1.067	136.852	0.369	17.288	-18.326	-3.15
1459	1.459	-12.061	-47.857	-3.563	-41.998	-0.219	8.213	-30.716	-5.052
1460	1.46	-11.053	-78.602	-16.474	-67.299	0.155	32.518	10.962	-3.243
1461	1.461	-13.909	62.549	-28.659	95.7	-1.203	-19.191	5.609	-11.129
1462	1.462	-18.126	88.334	-14.368	159.46	-7.798	-12.581	-9.528	-15.341
1463	1.463	-22.135	-27.86	6.87	178.616	-16.709	-43.01	3.884	-24.211
1464	1.464	-25.616	-91.497	15.07	126.464	-17.874	-81.795	-8.825	-20.742
1465	1.465	-23.682	-110.908	17.467	46.987	-20.974	-66.733	-20.36	-11.061
1466	1.466	-25.433	-128.508	5.817	-169.658	-21.933	1.922	3.245	-4.682
1467	1.467	-18.475	-80.91	-9.069	-200.577	-15.921	11.773	-43.917	-10.703
1468	1.468	-17.53	-95.186	-18.723	-116.388	-10.298	-50.732	-90.813	-15.938
1469	1.469	-20.062	-55.711	-30.933	-39.527	0.537	-42.648	-60.378	-20.785
1470	1.47	-24.133	-67.553	-26.311	-16.176	-1.02	-20.71	-32.56	-7.64
1471	1.471	-20.654	-35.028	-10.444	-164.202	-2.398	-27.384	-27.345	-5.715
1472	1.472	-18.731	-64.745	-8.342	-144.815	-6.113	-21.461	-40.781	-3.958
1473	1.473	-18.141	-38.058	-6.425	-22.117	-12.156	17.174	-28.298	-11.894
1474	1.474	-14.651	-13.892	9.425	-5.995	-9.086	2.041	28.501	-16.157
1475	1.475	-19.102	-65.616	15.826	124.309	-6.178	-2.355	4.156	-7.272
1476	1.476	-13.684	8.335	6.16	212.021	-19.301	18.373	-17.919	-1.276
1477	1.477	-17.16	97.262	-20.171	132.778	-21.216	52.43	-37.983	-4.368
1478	1.478	-9.797	37.817	-39.001	176.162	-26.421	-16.362	-32.129	-11.145
1479	1.479	-16.554	48.77	-42.335	57.863	-24.883	-46.124	-26.858	-15.419
1480	1.48	-15.779	98.155	-26.669	-180.653	-14.864	-1.693	-21.951	-11.357
1481	1.481	-16.548	17.534	-29.376	-351.157	-13.767	-10.008	-26.587	-16.178
1482	1.482	-7.062	-15.04	-26.845	-320.184	-0.674	-32.078	19.121	-14.219
1483	1.483	-10.741	-84.098	-29.148	-66.307	1.028	-51.875	37.205	-15.953
1484	1.484	-11.916	50.237	-31.266	-32.03	-10.031	15.481	53.59	-14.606
1485	1.485	-6.698	-7.519	-33.188	-1	-8.71	24.52	58.528	-11.323
1486	1.486	-9.61	9.736	-17.323	196.146	-2.366	32.851	108.667	-8.435
1487	1.487	-8.847	89.046	-2.44	16.662	3.59	40.344	34.576	-8.047
1488	1.488	-16.207	-41.266	11.108	-99.673	-6.112	33.746	44.311	-5.349
1489	1.489	-13.324	-93.865	16.325	-36.096	-15.034	3.187	53.142	-9.627
1490	1.49	-15.861	-46.329	8.358	59.996	-6.715	-35.679	12.474	-13.719
1491	1.491	-18.197	25.754	-13.381	217.268	-1.498	-0.669	5.116	-12.4
1492	1.492	-18.799	91.433	-35.329	69.003	-6.303	31.04	-41.8	-5.071
1493	1.493	-18.232	31.68	-27.063	-27.433	-8.775	26.817	-35.838	-6.041
1494	1.494	-15.337	-66.412	-19.523	-80.186	-9.509	30.318	-52.283	-12.802
1495	1.495	-11.877	-27.177	-21.885	-255.561	-10.063	-14.621	-27.124	-10.291
1496	1.496	-11.527	-15.582	-24.077	-46.438	0.01	-106.443	-68.361	-15.916
1497	1.497	-14.449	-91.681	-29.966	37.458	-1.379	-41.084	-140.519	-8.002
1498	1.498	-12.528	-62.247	-31.792	114.158	-5.125	-5.803	-91.16	8.057
1499	1.499	-10.615	-35.544	-33.398	44.642	-3.996	4.692	7.448	-8.214
1500	1.5	-15.484	-141.345	-32.099	108.452	-2.988	-5.359	-5.599	-14.613
1501	1.501	-18.99	-40.224	-23.239	51.141	-13.782	-67.849	-41.158	-4.95
1502	1.502	-10.303	-26.911	-14.953	34.063	-26.718	-108.421	-51.994	0.275
1503	1.503	0.511	8.849	-7.642	145.523	-14.465	-41.594	-22.392	8.212
1504	1.504	-3.765	84.856	7.004	73.504	-9.792	-50.515	40.099	-7.665
1505	1.505	-10.174	75.072	9.05	139.472	-5.513	6.365	15.756	-31.11
1506	1.506	-13.693	-59.191	18.656	-39.27	-11.872	13.677	-95.287	-28.038
1507	1.507	-16.835	-116.729	30.781	-64.65	-13.004	87.584	-79.359	-36.381
1508	1.508	-19.794	-64.214	6.945	-180.813	-5.623	77.718	-7.103	-33.878
1509	1.509	-25.856	-80.075	-37.783	-159.644	1.172	-38.884	-46.546	-54.992
1510	1.51	-20.302	-65.952	4.753	-25.056	-10.199	-86.669	-10.929	-35.268
1511	1.511	-18.419	26.001	43.407	27.413	-8.627	-101.196	64.959	-22.519
1512	1.512	-21.766	-9.65	48.363	75.259	-7.264	-9.299	114.328	-6.303
1513	1.513	-22.405	44.515	43.874	-112.405	-6.108	26.09	212.854	17.084
1514	1.514	-15.492	34.484	6.327	-137.694	-7.271	-28.302	147.072	-4.821
1515	1.515	-16.507	25.425	-39.143	-253.948	-14.64	1.151	39.636	3.45
1516	1.516	-20.804	-15.38	-45.146	-148.148	-17.588	-25.55	-32.593	10.96
1517	1.517	-18.522	-37.588	-39.777	-52.252	-16.907	-33.549	-98.434	-0.7
1518	1.518	-22.04	-4.16	-34.797	-69.908	-4.755	18.113	-134.1	-7.153
1519	1.519	-14.714	13.957	-30.408	-22.447	0.456	64.965	-166.721	-5.27
1520	1.52	-13.773	74.848	-34.569	-36.76	8.343	10.131	-156.928	-14.026
1521	1.521	-13.02	50.449	-15.872	29.172	9.599	-26.704	-76.248	-31.493
1522	1.522	-21.932	-45.914	-25.973	40.986	10.684	-19.914	-65.424	-15.297
1523	1.523	-15.935	-6.413	-35.31	8.399	-2.51	-50.056	-55.607	-13.215
1524	1.524	-14.965	-41.973	-32.64	-1.421	-25.389	-77.596	6.872	-3.611
1525	1.525	-13.995	-52.716	-30.144	7.583	-41.094	-21.92	63.792	-15.872
1526	1.526	-14.778	-42.766	-18.547	48.429	-26.959	-14.501	130.568	-20.561
1527	1.527	-11.482	-0.596	4.826	56.058	-24.428	46.116	85.858	-13.451
1528	1.528	-13.789	-9.297	1.659	116.781	1.306	70.557	61.46	-1.704
1529	1.529	-11.832	15.198	-20.677	61.154	25.107	137.374	24.509	-12.786
1530	1.53	-20.523	-36.364	-23.45	69.219	36.344	48.677	44.501	-25.812
1531	1.531	-12.184	-2.819	-20.981	46.884	20.695	-85.418	26.394	-24.136
1532	1.532	-11.185	-8.848	-18.68	-14.075	-4.84	-181.476	-21.935	-15.506
1533	1.533	-4.376	29.761	-16.55	-38.642	-14.916	-198.909	-49.557	-4.561
1534	1.534	-14.029	-15.858	-18.489	-31.233	-11.874	-119.474	-14.344	-3.285
1535	1.535	-10.325	-21.871	-2.618	2.152	-9.25	-133.77	26.821	3.046
1536	1.536	-11.451	5.778	8.037	44.89	-6.818	-67.833	10.341	-12.662
1537	1.537	-8.331	-19.337	-9.359	-26.868	-18.47	63.614	15.377	-2.027
1538	1.538	6.389	-14.819	-7.007	-95.852	-20.602	151.462	-44.275	-0.113
1539	1.539	0.005	22.695	-0.576	-51.225	-34.135	135.937	-68.709	5.064
1540	1.54	-5.799	27.675	13.032	22.183	-28.885	150.522	-76.159	0.379
1541	1.541	-4.054	-4.274	25.293	-27.054	-52.623	84.921	-15.736	-6.829
1542	1.542	-11.992	-16.624	1.549	107.339	-55.829	49.569	-40.269	-23.9
1543	1.543	-19.155	32.618	-43.094	88.163	-46.511	38.995	-62.501	-30.917
1544	1.544	-15.484	-27.966	-12.611	0.748	-20.944	49.061	-42.657	-20.318
1545	1.545	-4.649	-68.707	15.165	16.609	-3.9	58.104	-12.355	-14.578
1546	1.546	-26.339	-17.051	20.277	30.772	30.52	180.322	-28.918	-5.923
1547	1.547	-29.449	-36.998	15.847	-87.616	43.999	57.874	-13.996	-23.401
1548	1.548	-21.139	-116.376	-13.201	-167.156	6.369	42.185	-73.751	-16.487
1549	1.549	-13.599	-83.862	-16.905	-210.188	-49.215	-87.727	-49.445	-18.644
1550	1.55	-15.93	-54.208	-27.019	-170.66	-41.879	-210.177	-12.534	-16.764
1551	1.551	-18.054	-27.536	-36.3	-87.18	-21.953	-225.969	20.832	-18.555
1552	1.552	-16.117	13.172	-38.984	-11.265	-40.209	-182.792	14.694	-13.936
1553	1.553	-17.849	5.915	-15.74	-1.521	-1.535	-38.022	9.192	-6.784
1554	1.554	-9.897	-27.454	12.543	43.128	3.49	-18.782	-16.007	2.103
1555	1.555	-11.251	-21.268	-6.189	-30.368	-0.997	-36.114	-20.422	-3.907
1556	1.556	-7.576	-4.689	-16.2	-20.691	-5.103	-51.851	-32.855	-13.61
1557	1.557	-4.095	20.428	-37.994	59.886	-1.473	-8.58	-29.311	-9.961
1558	1.558	-5.066	33.91	-35.209	135.694	1.769	57.362	-19.315	-6.506
1559	1.559	-15.905	13.181	-22.379	105.906	-20.109	93.076	2.569	-13.866
1560	1.56	-20.167	-20.868	-20.043	-28.52	-0.32	103.916	16.725	-9.044
1561	1.561	-16.479	-16.363	-5.079	-86.233	7.25	54.524	9.251	-4.76
1562	1.562	-17.622	-28.64	-22.399	-68.791	9.613	45.564	-6.875	-16.926
1563	1.563	-20.695	-2.213	-33.942	-84.631	-0.972	4.953	3.888	-15.123
1564	1.564	-23.561	-32.986	-36.046	16.277	8.742	-46.646	25.311	-0.728
1565	1.565	-22.741	-12.113	-22.524	29.278	28.105	-134.092	22.612	-6.483
1566	1.566	-18.635	-8.346	3.747	64.72	56.333	-145.877	30.05	2.272
1567	1.567	-15.116	-25.322	-7.518	32.167	7.197	-4.795	4.18	6.994
1568	1.568	-17	2.962	-4.211	42.082	-12.7	-62.446	21.135	-11.714
1569	1.569	-17.541	37.059	17.704	-20.308	17.744	-114.853	24.178	-19.201
1570	1.57	-20.974	-13.215	3.617	-93.539	45.497	-67.196	-1.478	-7.54
1571	1.571	-23.255	-6.531	-14.153	-63.841	10.347	-110.389	-4.94	-1.126
1572	1.572	-22.836	-24.688	-2.488	52.863	-30.839	-97.35	16.817	-14.674
1573	1.573	-22.423	-19.325	-8.831	37.275	-25.407	33.712	2.645	-2.453
1574	1.574	-16.574	-34.399	-14.616	-5.735	-30.416	16.161	-10.101	-10.333
1575	1.575	-9.178	-47.973	-16.322	-18.75	-53.243	63.623	-26.239	-23.236
1576	1.576	-15.904	-60.412	-1.946	-54.224	-57.284	77.87	-32.453	-14.476
1577	1.577	-23.793	-26.34	0.043	-43.242	-30.906	64.593	-34.229	-12.907
1578	1.578	-20.646	-12.759	-1.632	-13.516	-27.577	4.905	-42.843	-22.91
1579	1.579	-19.628	-16.804	-9.519	13.293	-30.617	-71.057	-66.571	-16.396
1580	1.58	-15.315	32.381	-5.221	21.421	-27.817	-80.978	-69.859	-7.977
1581	1.581	-24.178	25.797	-22.185	43.445	-9.91	-0.396	-35.477	-0.548
1582	1.582	-18.131	44.003	-29.079	-30.57	15.897	97.105	-3.644	4.392
1583	1.583	-10.731	27.555	-18.371	-1.129	39.733	136.338	42.09	-5.216
1584	1.584	-13.59	12.505	-16.36	133.024	42.857	52.662	60.166	-22.18
1585	1.585	-16.073	-28.712	-18.038	-78.753	28.763	-45.295	10.167	-33.666
1586	1.586	-8.689	-67.416	-10.03	-163.154	-9.747	-111.203	-9.781	-44.164
1587	1.587	0.246	-32.134	-5.695	-34.983	-37.44	-194.648	-40.163	-26.662
1588	1.588	-0.877	-45.647	-12.03	34.599	-52.534	-140.424	-34.756	-0.825
1589	1.589	0.133	-41.569	-25.131	-29.025	-56.968	-71.276	0.358	-10.785
1590	1.59	-4.678	-15.203	-37.247	-9.97	-69.327	-26.64	4.758	-7.627
1591	1.591	-2.152	-5.093	-38.736	77.493	-65.612	-34.9	-7.611	-10.264
1592	1.592	-4.459	-14.349	-42.924	-2.115	-14.092	-13.018	-18.741	2.523
1593	1.593	-2.516	5.396	-51.782	-132.14	-6.699	33.625	-63.413	-4.464
1594	1.594	-4.443	7.967	-33.784	-79.726	-0.064	63.809	-57.447	6.159
1595	1.595	4.467	-22.384	-10.534	-32.268	30.412	47.158	3.493	-3.544
1596	1.596	-1.911	-10.032	36.541	-18.076	58.186	21.808	27.924	-1.777
1597	1.597	-7.917	-36.368	56.491	73.909	53.278	-19.513	-23.709	-3.304
1598	1.598	-11.01	-19.345	50.51	-9.657	3.075	41.198	-17.07	-13.371
1599	1.599	-11.96	-22.472	55.926	-20.682	-16.8	97.846	37.923	-4.396
1600	1.6	-25.087	-14.107	0.376	-11.008	-22.8	45.785	60.06	-12.662
1601	1.601	-23.114	-6.483	-7.005	-55.831	15.888	38.658	40.229	-22.356
1602	1.602	-21.344	-17.99	-0.469	66.262	-19.337	19.992	-14.612	-28.74
1603	1.603	-19.775	-7.253	-6.52	48.916	-23.854	14.277	-21.863	-15.57
1604	1.604	-12.6	-28.453	-11.954	33.115	5.158	-0.841	-41.683	-27.651
1605	1.605	-16.243	-8.658	-27.032	76.345	8.862	-5.184	0.995	-22.91
1606	1.606	-17.378	24.815	-40.596	-121.04	5.614	-1.036	-4.325	-9.905
1607	1.607	-18.32	11.226	-36.555	-149.074	2.565	2.701	-29.406	-8.147
1608	1.608	-19.257	23.564	-40.26	-72.16	-22.933	-7.244	-33.787	-16.038
1609	1.609	-18.451	-10.566	-30.21	-48.826	-60.611	-22.74	-62.726	-11.76
1610	1.61	-22.499	-24.218	-33.31	14.7	-35.389	-14.182	-58.952	-20.678
1611	1.611	-23.068	-3.665	-36.033	-4.546	-39.741	-1.205	-48.795	-5.046
1612	1.612	-26.331	-37.857	-18.242	12.75	-43.703	-8.067	-20.447	-19.958
1613	1.613	-31.712	-69.897	2.826	-3.215	-17.303	-31.466	-1.585	-14.173
1614	1.614	-28.183	-57.528	5.515	39.858	6.555	-40.82	8.601	-12.458
1615	1.615	-22.15	-8.5	-7.275	0.369	28.446	-15.349	5.657	-4.539
1616	1.616	-16.534	-15.236	-9.615	12.145	-14.132	-25.523	-25.38	-26.237
1617	1.617	-24.47	-9.419	-41.546	22.977	-20.115	-47.364	-87.78	-23.106
1618	1.618	-14.813	6.933	-46.014	-46.144	-25.567	-27.448	-78.799	-20.374
1619	1.619	-16.01	1.882	-25.303	-1.452	-30.653	-19.793	-5.365	-7.611
1620	1.62	-7.741	-20.947	-14.037	6.654	-17.136	-8.185	83.549	3.981
1621	1.621	-2.556	-0.252	-10.695	-45.127	11.875	23.756	95.411	14.601
1622	1.622	-5.512	-3.782	-7.576	-105.779	23.064	37.299	41.274	1.066
1623	1.623	-15.251	-34.575	6.581	-16.157	-0.816	-8.508	-8.011	-18.296
1624	1.624	-14.159	-13.778	-0.955	-27.968	-3.991	-14.369	-34.668	-15.814
1625	1.625	-17.706	5.077	-12.565	-17.163	-18.183	-30.607	-42.75	-13.555
1626	1.626	-16.788	-32.757	-1.917	-7.335	-25.795	5.125	-5.754	9.793
1627	1.627	-17.799	-17.862	0.019	1.503	-0.114	1.053	-12.303	-18.525
1628	1.628	-18.62	-13.505	5.257	25.844	3.15	5.456	-30.454	-60.196
1629	1.629	-20.987	-9.437	-9.054	33.192	-12.544	-20.538	-2.746	-32.572
1630	1.63	-13.106	-20.602	-30.326	39.807	-20.883	-51.291	52.813	-17.504
1631	1.631	-14.114	-10.266	-27.595	33.847	-8.125	-47.124	45.489	-31.08
1632	1.632	-13.2	-6.84	-14.819	39.305	-1.146	-65.712	25.639	6.422
1633	1.633	-8.991	-20.706	-21.794	4.045	-3.23	-13.977	-4.634	11.426
1634	1.634	-9.81	-23.079	-11.143	-64.667	-5.111	37.993	-9.935	-38.907
1635	1.635	-7.936	-20.711	-9.219	-54.702	21.255	-49.304	-24.918	-45.513
1636	1.636	-12.641	-44.176	-10.981	-81.501	32.497	-37.429	-47.708	-2.999
1637	1.637	-16.754	-35.023	-6.347	-8.287	1.491	-4.906	-26.974	-8.478
1638	1.638	-13.318	-9.573	-13.507	1.603	-10.979	4.943	14.635	-13.535
1639	1.639	-10.075	-12.982	-25.313	10.567	-22.289	49.672	-35.257	18.383
1640	1.64	-6.059	-16.165	-4.604	-13.769	-19.054	57.922	-68.669	-2.354
1641	1.641	-11.917	-30.309	-12.934	-6.384	-28.396	6.432	-62.619	31.702
1642	1.642	-14.287	-12.494	-15.463	0.285	-14.321	-26.854	-12.659	36.157
1643	1.643	-19.168	-19.467	-8.504	6.304	-11.82	-32.584	34.193	23.776
1644	1.644	-14.563	-42.775	-6.381	22.682	-18.802	-26.892	40.174	27.438
1645	1.645	-9.186	-1.826	-8.292	7.606	-12.397	-31.689	1.481	-17.278
1646	1.646	-14.053	25.942	11.102	12.123	-14.3	-35.994	-3.48	-11.304
1647	1.647	-20.08	0.871	-6.628	-50.308	-9.049	-15.212	-7.858	-5.911
1648	1.648	-22.438	-21.877	-13.508	-41.253	-1.085	-26.403	-20.219	-61.487
1649	1.649	-27.315	-34.171	-11.319	-16.804	6.068	11.373	-23.853	-39.481
1650	1.65	-29.285	-22.858	-1.608	-9.397	25.585	87.146	-13.714	21.046
1651	1.651	-20.429	-19.474	7.08	-2.752	22.834	54.701	-10.538	-3.415
1652	1.652	-11.56	15.067	11.695	-20.914	51.097	-14.413	-7.775	-10.848
1653	1.653	-8.1	1.556	-4.201	-15.353	24.744	-95.17	-25.588	-84.842
1654	1.654	-19.924	-2.432	-14.867	-0.149	-19.983	-149.411	-32.568	-55.245
1655	1.655	-15.285	46.797	-5.203	-13.614	-38.174	-100.161	-26.195	-10.546
1656	1.656	-13.932	66.859	-10.457	-17.58	-43.574	-55.563	-12.629	-2.44
1657	1.657	-17.607	61.044	-18.419	-13.979	-38.549	-47.5	-0.432	-24.442
1658	1.658	-21.084	55.74	-22.694	-10.763	-43.008	-40.201	-8.376	-4.458
1659	1.659	-15.847	40.736	-16.315	-13.823	-55.398	-60.178	-1.219	13.745
1660	1.66	-14.86	36.312	-5.465	-11.041	-59.098	-29.913	2.431	30.188
1661	1.661	-22.779	7.265	1.71	-13.426	-49.055	8.644	-10.744	-5.03
1662	1.662	-30.1	-26.806	-4.651	-6.366	-27.2	64.005	-22.934	-9.456
1663	1.663	-32.973	-77.147	-17.767	-12.643	-13.076	85.865	-40.326	-5.359
1664	1.664	-19.784	-3.252	-15.968	0.983	15.198	52.236	-47.255	-8.995
1665	1.665	5.42	26.298	-4.88	13.285	34.019	33.907	-23.797	-12.261
1666	1.666	8.77	35.162	-6.192	-0.975	17.06	-49.403	-14.486	-53.054
1667	1.667	18.128	-54.468	-4.996	-18.331	7.792	-37.718	-11.777	-36.573
1668	1.668	20.902	-90.047	-22.991	-34.527	5.093	-5.362	-9.311	-21.433
1669	1.669	23.492	-79.229	-40.783	-66.464	2.587	63.584	-11.656	-16.952
1670	1.67	2.48	-89.164	-57.001	-25.198	0.272	90.128	-9.477	-4.529
1671	1.671	5.281	-187.723	-37.795	-8.699	-18.859	65.6	-7.439	-30.798
1672	1.672	7.88	-174.638	-30.207	-3.662	-11.288	28.575	-5.616	-20.68
1673	1.673	5.625	-67.325	-18.554	-8.126	0.36	48.413	-7.143	7.611
1674	1.674	-0.707	-53.071	-12.118	-20.43	-10.261	-43.261	-11.427	18.863
1675	1.675	-14.208	91.707	-14.015	-16.702	-16.043	-240.729	-7.799	8.834
1676	1.676	-26.363	149.418	-1.799	-13.368	-10.825	-99.901	-4.368	5.775
1677	1.677	-27.897	61.943	-12.801	-10.213	-9.326	-74.497	-7.488	3.112
1678	1.678	-26.527	-17.508	-14.129	-12.853	-7.974	-97.899	-0.741	-14.668
1679	1.679	-17.614	-60.634	-23	-25.544	-6.797	-34.668	5.219	-26.283
1680	1.68	-25.928	-179.141	-21.821	-23.155	-3.315	61.201	1.146	-15.629
1681	1.681	-20.701	-195.12	-14.477	-12.462	-10.687	43.518	-9.664	-2.034
1682	1.682	-19.734	-94.207	-5.59	-2.751	-21.522	27.427	-8.111	-14.197
1683	1.683	-18.943	-2.227	-6.751	-1.003	-17.278	-15.921	7.726	-31.545
1684	1.684	-10.034	57.214	9.295	-5.673	-18.448	-2.726	5.531	-29.141
1685	1.685	-16.031	89.609	11.61	-10.014	-12.448	9.035	7.39	-1.454
1686	1.686	-21.232	119.162	5.219	-6.394	3.632	19.697	2.082	-5.138
1687	1.687	-18.325	92.383	-4.472	-14.775	19.892	9.724	0.438	-15.145
1688	1.688	-22.594	84.153	-9.723	1.28	13.479	36.387	-21.314	-5.829
1689	1.689	-23.377	47.088	-17.694	-33.767	-7.846	12.024	-18.272	-3.131
1690	1.69	-25.31	0.183	-13.486	1.44	-5.183	-10.005	-4.228	-20.898
1691	1.691	-25.893	-18.064	-4.621	5.854	7.561	-29.939	-1.791	-27.842
1692	1.692	-29.967	-12.699	-5.826	-6.533	14.493	-72.577	-4.181	-17.131
1693	1.693	-29.599	-88.411	-8.98	-10.199	12.334	-44.996	-2.083	-7.379
1694	1.694	-26.339	-77.636	-13.877	-20.276	-16.75	-9.793	-15.615	-5.533
1695	1.695	-29.282	-67.831	-9.683	-11.007	-12.757	22.287	-17.329	-3.919
1696	1.696	-31.25	-41.13	-12.071	-8.339	-1.581	34.74	-9.419	-5.276
1697	1.697	-25.476	-49.216	-21.614	-10.898	-25.423	15.937	-13.717	-1.623
1698	1.698	-19.9	-27.17	-18.024	-8.669	-34.748	32.969	-22.681	6.61
1699	1.699	-19.372	-20.714	-7.282	-6.619	-26.471	-14.082	-14.437	3.419
1700	1.7	-14.784	-14.9	-11.634	-8.617	-13.712	-47.576	-17.586	16.098
1701	1.701	-16.582	-9.62	-10.561	-6.941	-25.354	7.447	-24.403	7.38
1702	1.702	-17.017	25.533	-9.48	-14.937	-14.751	0.151	-16.472	-6.951
1703	1.703	-14.726	-6.408	-16.916	-16.374	-20.571	-19.812	-15.529	-35.999
1704	1.704	-15.919	-18.798	-25.908	-15.281	-15.371	-1.769	-22.351	-40.138
1705	1.705	-17.122	-45.09	-17.7	-11.847	-26.446	-7.357	-14.463	-13.827
1706	1.706	-16.009	-62.013	-18.771	-6.695	-7.728	-42.633	-9.276	-65.266
1707	1.707	-15.29	-14.884	-15.98	0.006	-10.309	-47.037	-14.15	-43.15
1708	1.708	-15.546	5.056	-16.869	-13.24	-26.637	-59.431	-16.675	-9.644
1709	1.709	-15.422	23.087	-19.295	-15.266	-24.578	-2.657	-9.331	8.565
1710	1.71	-11.81	39.334	-15.911	-17.091	4.352	21.844	-6.437	-7.887
1711	1.711	-19.812	34.143	-19.293	-6.143	0.206	44.046	-5.665	-12.909
1712	1.712	-13.889	11.123	-17.622	-13.383	-3.51	37.524	-3.357	-26.443
1713	1.713	-10.87	-1.407	-12.878	-7.07	-0.23	-29.648	-3.957	-22.291
1714	1.714	-15.79	32.559	-14.921	-10.623	-9.476	-38.441	-5.9	-3.515
1715	1.715	-18.382	36.983	-14.446	-9.716	-17.71	-46.491	-1.841	-13.594
1716	1.716	-17.662	7.96	-11.028	-8.808	-10.078	-24.57	-9.745	-16.701
1717	1.717	-15.79	-41.204	-5.675	-9.661	-3.049	-4.866	-6.237	-19.465
1718	1.718	-13.918	5.623	-10.598	-7.432	-5.148	1.239	-9.29	-1.663
1719	1.719	-20.568	23.865	-12.628	-15.454	-3.184	17.924	-12.142	0.686
1720	1.72	-19.874	-14.637	-10.986	-16.519	-8.387	3.037	-7.843	-5.671
1721	1.721	-9.332	10.831	-6.246	-17.554	12.326	-46.917	-8.578	-7.541
1722	1.722	-3.436	10.623	-8.262	-30.792	-1.81	-13.094	-19.385	-5.754
1723	1.723	-2.183	-39.571	-10.078	-28.929	-14.591	-18.912	-20.903	-13.658
1724	1.724	1.387	-86.178	-12.849	-11.402	-16.899	-68.669	-16.605	-14.965
1725	1.725	2.442	-79.921	-12.521	0.71	-1.975	-67.956	-12.9	-13.751
1726	1.726	16.261	-63.12	-12.186	-10.379	25.726	32.813	-6.875	-5.42
1727	1.727	6.466	-108.323	-13.384	-17.592	-0.566	47.221	-11.106	-10.867
1728	1.728	4.606	-41.127	-17.881	-18.827	-17.588	86.803	-12.052	-9.951
1729	1.729	-0.143	39.564	-19.661	-12.926	-14.515	98.636	-14.929	4.616
1730	1.73	4.024	50.422	-11.769	-7.785	-6.239	22.893	-12.393	-14.63
1731	1.731	-2.452	40.523	-3.475	-14.599	-13.824	-6.558	-13.153	-7.153
1732	1.732	-20.527	49.387	-8.716	-1.496	2.409	-33.094	-6.568	-14.152
1733	1.733	-13.045	41.336	-1.95	-11.235	-8.248	-155.037	-5.775	-24.847
1734	1.734	-15.422	-10.16	-6.217	-9.555	-17.909	-32.439	-1.681	-3.595
1735	1.735	-34.624	-56.694	-11.825	-14.251	-16.16	15.321	-5.143	10.503
1736	1.736	-21.891	-50.29	-8.34	-18.552	-5.127	-27.723	-4.554	-12.712
1737	1.737	-14.966	-11.119	-0.991	-1.572	-9.397	-40.785	0.864	2.967
1738	1.738	-17.125	4.417	-3.909	5.353	-10.538	-76.265	8.786	22.689
1739	1.739	-26.825	-27.075	-4.699	-1.018	-9.373	-43.628	-5.178	-5.58
1740	1.74	-21.619	-39.111	-3.94	-6.849	-16.75	-13.96	-22.606	-16.832
1741	1.741	-23.185	-42.624	-10.529	-33.188	-13.852	-5.049	-10.991	-33.912
1742	1.742	-18.93	-32.54	-4.532	-36.943	-4.171	3.042	-0.337	-43.245
1743	1.743	-15.256	-16.898	-3.764	-13.22	15.385	-48.635	-9.998	-74.445
1744	1.744	-6.93	-25.297	-4.353	-3.986	18.117	-149.42	-25.855	-36.989
1745	1.745	-14.272	-38.205	-10.363	-6.736	0.31	-48.408	-15.207	-11.971
1746	1.746	-21.028	-54.477	-8.045	-9.297	-11.303	43.74	-5.533	10.772
1747	1.747	-23.511	-22.525	-6.12	-11.643	-9.187	31.96	6.659	56.543
1748	1.748	-11.273	46.166	-8.074	-9.54	0.425	42.835	8.209	13.929
1749	1.749	-12.963	75.849	-10.984	-3.758	-22.457	52.74	-13.462	30.377
1750	1.75	-14.446	31.383	-13.498	1.444	-0.59	25.998	-10.356	-4.816
1751	1.751	-15.73	-25.253	-17.941	-3.243	-3.258	-14.73	-35.888	-27.644
1752	1.752	-24.557	-47.037	-18.512	-1.928	-16.008	7.294	-12.08	-23.604
1753	1.753	-23.32	-53.371	-26.437	-10.869	-32.234	54.1	-2.77	-19.966
1754	1.754	-24.218	-71.389	-13.265	-16.909	-42.844	48.093	-5.461	-37.049
1755	1.755	-15.246	-87.72	-15	-9.558	-33.12	9.378	-2.934	-33.99
1756	1.756	-11.695	-62.563	-13.43	-12.448	-13.741	-25.871	4.05	-36.723
1757	1.757	-10.654	6.088	-14.765	0.726	4.069	33.62	-10.827	-24.043
1758	1.758	-9.607	114.649	-23.637	2.698	6.4	-23.412	-16.613	-2.985
1759	1.759	-12.044	100.272	-17.61	-9.472	25.555	-60.535	-11.374	16.689
1760	1.76	-11.187	34.427	-14.488	-7.928	12.791	-40.719	-15.995	3.893
1761	1.761	-11.688	22.588	-27.227	-15.098	-8.243	50.799	-14.613	-31.109
1762	1.762	-14.904	-31.607	-11.321	-13.942	-10.907	116.662	-15.741	-86.647
1763	1.763	-10.758	-80.936	-9.16	-22.268	-39.117	-14.551	-28.861	-5.143
1764	1.764	-7.186	-54.203	-7.185	-19.154	-50.285	-32.036	-23.596	5.719
1765	1.765	-11.559	-46.005	-29.988	-14.314	-33.211	111.104	-25.116	-4.14
1766	1.766	-8.576	-23.925	-26.858	-11.805	-30.076	91.87	-9.205	4.728
1767	1.767	-11.017	-70.779	-7.081	-12.581	-10.295	-170.821	-19.823	-19.721
1768	1.768	-12.3	-101.27	-9.556	-23.392	-12.766	-208.414	-21.732	-27.127
1769	1.769	-11.839	-162.35	-11.841	-24.911	-10.4	-106.299	-13.005	-20.588
1770	1.77	-14.476	-186.917	-13.925	-8.988	0.284	-199.278	-8.352	-38.76
1771	1.771	-14.019	-76.076	-4.206	10.221	-1.62	-171.337	-1.181	-33.351
1772	1.772	-16.842	35.022	1.068	2.721	3.65	-43.366	-2.334	-8.195
1773	1.773	-16.372	49.172	-0.44	5.069	-7.353	-20.223	-13.173	-3.734
1774	1.774	-20.548	35.819	0.952	-9.814	-20.3	-41.45	-6.016	-7.812
1775	1.775	-20.083	47.347	-7.921	-23.333	-22.023	16.038	-2.334	10.968
1776	1.776	-19.627	101.293	-11.369	-21.537	-14.052	33.369	-3.487	28.044
1777	1.777	-12.974	170.225	-12.303	-0.778	4.776	49.291	-4.44	31.134
1778	1.778	-15.816	107.584	-17.108	13.401	28.033	92.41	-5.404	73.705
1779	1.779	-14.992	34.145	-16.305	-9.765	37.333	52.855	-1.144	6.535
1780	1.78	-15.722	4.535	-21.891	-37.956	23.197	64.644	-3.467	-2.434
1781	1.781	-15.102	31.201	-21.274	-11.571	-0.016	10.446	-6.942	-26.883
1782	1.782	-18.363	22.935	-17.949	-1.446	-15.692	-19.207	-16.993	-19.495
1783	1.783	-18.929	0.7	-16.176	-4.46	-29.794	7.371	-15.619	-39.4
1784	1.784	-17.554	-73.396	-15.752	-18.52	-16.999	-33.61	-11.923	-33.379
1785	1.785	-18.886	-142.705	-14.363	-26.017	-5.381	3.171	-3.589	-38.64
1786	1.786	-14.036	-169.646	-15.499	-14.337	13.775	9.671	-4.554	-33.507
1787	1.787	-15.947	-161.71	-13.539	-24.917	-9.448	-33.04	0.289	-19.935
1788	1.788	-17.658	-154.507	-14.672	-53.88	-6.348	-16.586	-2.221	-15.897
1789	1.789	-14.148	-94.083	-16.773	-33.109	-3.632	8.533	-14.399	-4.781
1790	1.79	-10.833	27.854	-13.46	-6.744	-16.394	22.013	-12.663	-1.518
1791	1.791	-16.61	115.188	-10.537	38.022	-14.066	34.313	-17.324	-10.825
1792	1.792	-12.511	130.951	-7.807	19.875	-16.189	-22.442	-21.585	-2.548
1793	1.793	-10.536	87.714	-7.4	-7.744	-29.722	-30.528	-15.187	36.006
1794	1.794	-9.914	127.133	-7.189	-22.766	-24.461	36.268	-16.352	63.712
1795	1.795	-10.449	19.668	-7.943	-9.157	-16.489	9.536	-9.008	8.247
1796	1.796	-18.346	5.293	-3.671	-21.513	2.309	1.564	-4.177	1.047
1797	1.797	-17.15	18.424	-1.913	-17.803	25.549	-35.073	-8.43	-45.629
1798	1.798	-14.027	-41.174	-7.697	-14.446	3.698	-28.218	-14.031	-63.677
1799	1.799	-20.755	-160.51	-5.352	-11.259	-21.824	-9.875	-9.186	-80.022
1800	1.8	-18.199	-144.536	-13.271	3.011	-38.854	6.693	-12.491	-44.711
1801	1.801	-18.936	-130.158	-12.285	0.61	-23.165	1.751	-5.92	-21.834
1802	1.802	-16.963	-64.365	-9.368	-6.271	-14.837	-21.022	-11.944	-17.758
1803	1.803	-8.225	-28.789	-15.351	-4.063	-17.373	-49.956	-7.88	-21.374
1804	1.804	-9.355	3.649	-13.011	-29.156	-19.725	-31.041	-5.941	-24.536
1805	1.805	-8.357	72.601	-14.914	-32.391	-4.847	-20.892	-4.001	-8.747
1806	1.806	-11.224	81.382	-11.587	-23.03	24.163	26.162	-8.063	16.888
1807	1.807	-15.443	56.966	-14.451	-31.279	11.781	32.742	-8.447	-6.877
1808	1.808	-14.633	79.085	-10.933	-23.644	8.134	38.796	-5.166	40.172
1809	1.809	-16.534	45.731	-9.553	2.135	-1.899	33.366	-9.248	6.665
1810	1.81	-10.505	15.42	-12.42	5.449	-23.728	-42.318	-11.775	-48.287
1811	1.811	-12.796	-34.508	-14.313	8.592	-15.388	-96.512	-16.229	-26.246
1812	1.812	-14.703	-81.364	-8.477	0.293	-17.904	-47.078	-20.297	-46.147
1813	1.813	-17.975	-87.426	-10.752	-12.436	-24.877	-38.031	-19.91	-27.967
1814	1.814	-13.891	-92.927	-7.222	-0.781	-18.512	-29.9	-12.583	-0.287
1815	1.815	-16.387	-47.472	-7.753	5.644	-16.598	-22.557	-19.956	24.903
1816	1.816	-10.957	-41.45	-9.468	-0.071	-11.372	-2.506	-13.2	38.516
1817	1.817	-9.015	-2.679	-10.785	-22.823	-9.821	-8.42	-10.676	17.856
1818	1.818	-10.947	32.606	-13.054	-19.656	-11.15	7.877	-6.611	14.158
1819	1.819	-16.357	73.929	-19.588	-39.336	-7.446	22.85	-1.769	-37.363
1820	1.82	-12.867	68.573	-16.648	-26.497	-6.252	27.361	-3.692	-15.281
1821	1.821	-14.803	13.112	-17.388	-19.442	-5.253	6.65	-4.258	-21.841
1822	1.822	-16.545	-8.758	-13.283	-4.449	-6.198	-19.592	-4.626	-27.845
1823	1.823	-17.899	-28.389	-12.659	5.295	-8.695	18.347	-4.237	-11.358
1824	1.824	-16.55	14.422	-9.33	10.585	-7.906	23.605	-7.135	-26.394
1825	1.825	-12.493	-1.863	-14.709	-6.789	-11.387	-44.913	-8.297	-49.177
1826	1.826	-13.848	-47.164	-12.753	-13.74	-11.964	-74.286	-10.223	5.132
1827	1.827	-17.139	-77.322	-13.32	-15.853	-16.013	6.651	-5.964	-2.031
1828	1.828	-14.239	-38.355	-12.73	-17.768	-8.047	39.393	-7.707	4.668
1829	1.829	-17.921	-53.29	-10.196	-15.975	9.995	-29.45	-7.328	47.3
1830	1.83	-13.469	-21.286	-13.467	-11.291	-2.737	-91.802	-13.713	19.535
1831	1.831	-14.049	32.917	-7.64	-12.655	-0.405	-67.288	-16.229	-56.295
1832	1.832	-15.405	40.296	-11.68	-19.047	-11.071	-0.491	-17.01	-45.644
1833	1.833	-14.058	6.824	-13.595	-13.046	-16.914	98.019	-16.444	-35.934
1834	1.834	-16.966	0.824	-15.507	0.887	-8.253	58.568	-9.102	-116.868
1835	1.835	-18.907	-15.644	-13.746	-16.507	2.747	-1.032	-6.209	-41.217
1836	1.836	-16.206	-30.792	-10.25	-14.166	4.08	9.844	-10.466	7.989
1837	1.837	-14.664	-26.419	-10.615	-3.503	-4.838	-98.728	-9.688	52.571
1838	1.838	-12.731	-14.129	-15.427	-1.572	-8.363	-55.662	-14.514	109.526
1839	1.839	-16.995	-10.531	-12.101	3.615	-11.499	10.028	-9.867	-1.48
1840	1.84	-14.096	-41.527	-11.489	-17.108	-10.564	45.581	-12.773	-17.286
1841	1.841	-18.935	-53.819	-17.277	-19.811	-8.093	13.11	-13.165	-2.897
1842	1.842	-17.008	-49.927	-11.658	-22.286	-7.352	-55.794	-16.469	-68.777
1843	1.843	-16.428	-39.636	-11.043	-15.263	-15.315	-64.606	-11.65	-57.084
1844	1.844	-13.913	-36.41	-14.276	-0.346	-18.439	-56.346	-14.947	-46.297
1845	1.845	-15.269	-33.6	-13.637	17.059	-23.293	-93.192	-6.055	-75.871
1846	1.846	-16.434	-46.403	-13.212	5.453	-20.787	-140.022	-9.732	-49.257
1847	1.847	-10.438	-34.834	-16.486	-26.477	-16.725	-85.066	-8.579	-8.681
1848	1.848	-18.38	-32.72	-16.86	-40.018	-13.24	25.986	-7.628	-16.119
1849	1.849	-15.283	-42.478	-12.392	-69.049	-8.612	41.838	-8.602	3.797
1850	1.85	-14.321	-37.446	-14.141	-35.006	-2.07	27.558	-9.38	9.838
1851	1.851	-16.841	-16.855	-11.631	-12.166	-1.322	14.433	-11.706	15.286
1852	1.852	-14.531	2.843	-11.255	-8.097	9.3	2.619	-11.13	-19.882
1853	1.853	-13.965	41.383	-14.198	-4.438	5.028	-8.276	-7.824	-61.09
1854	1.854	-13.386	80.168	-13.894	-1.171	-3.864	21.227	-11.868	-44.702
1855	1.855	-11.641	55.097	-15.875	-10.495	4.456	30.013	-8.373	-9.645
1856	1.856	-12.993	4.914	-15.116	-13.235	-0.802	21.835	-7.014	31.526
1857	1.857	-12.606	-14.923	-10.667	-15.74	-13.592	14.474	-9.911	47.95
1858	1.858	-13.768	-8.904	-7.369	19.299	-15.347	21.087	-5.436	83.131
1859	1.859	-12.61	-3.46	-10.272	14.292	-13.817	2.904	-7.158	41.946
1860	1.86	-16.097	-8.519	-11.667	-8.51	-12.518	19.356	-15.08	36.461
1861	1.861	-15.716	-4.151	-9.39	3.901	-13.772	4.21	-11.589	-39.182
1862	1.862	-10.494	-8.356	-10.631	-14.858	-10.368	-18.691	-12.546	-28.282
1863	1.863	-11.081	-12.197	-9.543	-18.177	-13.494	-6.304	2.173	21.054
1864	1.864	-11.662	-22.405	-12.278	-8.92	-12.559	-2.616	0.06	-5.655
1865	1.865	-11.079	-38.189	-8.805	-45.902	-10.084	-12.624	-1.864	-46.259
1866	1.866	-7.602	-40.952	-12.123	-30.815	-6.037	-21.868	-10.566	-24.315
1867	1.867	-10.906	-53.773	-11.023	-17.283	-9.521	-2.073	-12.1	9.031
1868	1.868	-17.493	-74.866	-8.377	-13.266	-12.82	-9.568	-13.43	14.938
1869	1.869	-16.524	-43.706	-5.687	-16.975	-15.725	-44.507	-12.244	-35.007
1870	1.87	-12.27	-31.301	-6.477	-20.311	-7.781	-19.261	-11.045	-41.687
1871	1.871	-14.599	-12.544	-8.382	-11.045	-6.596	-23.672	-11.989	-11.457
1872	1.872	-16.536	-22.69	-10.843	-2.73	-3.481	-11.287	-1.133	-28.039
1873	1.873	-11.894	24.246	-12.319	-5.238	-12.366	-14.979	-14.081	-43.143
1874	1.874	-13.639	44.057	-14.962	-2.903	-11.195	2.075	-5.356	-38.699
1875	1.875	-17.122	13.588	-9.115	7.753	-10.213	-7.166	-13.281	-76.355
1876	1.876	-15.771	-14.181	-6.837	5.796	-13.104	-9.949	-9.025	-111.814
1877	1.877	-9.978	-29.397	-7.464	10.993	-13.903	-12.571	-10.198	-43.239
1878	1.878	-12.31	-25.076	-17.665	-12.847	-13.158	-19.571	-6.712	25.877
1879	1.879	-17.165	-21.086	-16.411	-22.952	-13.761	-0.479	-14.065	70.665
1880	1.88	-16.601	-2.398	-20.125	-1.103	-7.763	6.965	-15.026	95.125
1881	1.881	-14.871	0.846	-18.992	13.009	-3.722	28.006	-12.513	73.099
1882	1.882	-12.362	-2.259	-11.629	5.442	-3.172	13.923	-11.76	39.705
1883	1.883	-15.674	-16.415	-12.627	-1.546	-2.64	1.242	-11.2	70.149
1884	1.884	-12.8	-44.767	-10.134	-33.494	-5.579	-14.922	-9.278	42.46
1885	1.885	-12.444	-33.637	-4.596	-29.062	-4.243	-17.013	-12.194	-23.204
1886	1.886	-12.094	3.984	-15.482	-16.714	-0.986	11.999	-15.684	-32.068
1887	1.887	-16.977	49.341	-17.047	-5.514	-0.635	40.99	-18.984	-154.115
1888	1.888	-15.084	55.238	-24.182	4.548	-2.612	52.095	-13.175	-136.507
1889	1.889	-14.549	60.587	-20.443	1.438	-7.661	7.315	-15.504	-88.758
1890	1.89	-16.328	25.337	-7.229	-1.282	-7.105	-72.085	-10.673	-74.57
1891	1.891	-14.991	-43.408	1.503	-8.854	-12.561	-169.859	-4.692	43.62
1892	1.892	-18.307	-73.07	-22.285	-43.883	-16.083	-104.071	-2.391	59.253
1893	1.893	-17.942	-46.405	-39.307	-28.797	-20.782	-115.854	-7.252	15.994
1894	1.894	-16.805	-22.03	-36.27	-15.272	-19.113	-39.946	-3.974	-49.657
1895	1.895	-17.234	-14.685	-16.636	-19.338	-13.351	29.205	-8.054	10.096
1896	1.896	-21.537	-21.266	1.079	-23.005	-6.066	20.306	-0.121	-22.317
1897	1.897	-16.16	-39.452	-1.237	-19.729	0.625	12.164	1.037	-32.047
1898	1.898	-19.698	-22.953	-11.82	-10.496	-7.372	4.835	-12.901	-76.616
1899	1.899	-17.841	2.294	5.668	3.568	-8.391	-28.563	-10.966	-100.923
1900	1.9	-15.039	-20.486	-5.89	-9.293	-23.15	-10.338	-12.715	-34.019
1901	1.901	-9.33	-41.152	-3.71	-16.302	-8.306	17.354	-8.089	-25.025
1902	1.902	-7.088	-29.897	17.607	-5.66	-6.425	32.401	-26.871	15.654
1903	1.903	-13.738	-39.93	37.426	-3.719	-25.79	45.89	-24.368	67.27
1904	1.904	-19.811	-24.284	-1.025	-12.441	-13.047	58.233	-12.758	127.767
1905	1.905	-19.12	-27.07	-28.689	-13.992	21.94	1.543	-6.38	21.842
1906	1.906	-19.812	-14.34	-33.666	-35.701	16.88	-6.554	-12.184	7.459
1907	1.907	-20.511	6.661	-38.01	-32.633	-5.992	-43.522	-24.389	-5.66
1908	1.908	-16.576	-7.572	-25.577	-29.958	-10.103	-23.627	-16.469	-41.27
1909	1.909	-18.04	-10.097	8.541	-17.178	8.615	-29.68	-12.231	12.783
1910	1.91	-10.758	1.468	4.052	-10.223	18.627	-35.145	-8.567	-95.933
1911	1.911	-16.026	7.797	24.686	-3.87	9.291	-40.176	-12.073	-81.623
1912	1.912	-15.154	-1.92	13.395	17.395	-33.328	-35.769	-13.058	-15.998
1913	1.913	-21.237	-7.139	-31.35	3.204	-27.362	-23.426	-12.109	-4.294
1914	1.914	-18.989	-24.528	-37.334	-4.41	-10.948	-42.234	-2.442	-15.2
1915	1.915	-12.489	-22.17	-20.825	-11.44	-26.068	-18.468	-3.619	113.035
1916	1.916	-4.64	-15.675	4.373	-13.656	-30.543	-9.204	-4.802	95.571
1917	1.917	-11.504	-26.42	-0.135	-4.041	-18.177	-11.979	-12.194	16.164
1918	1.918	-21.269	-8.999	-37.825	-12.79	-21.897	-29.827	-9.342	-55.823
1919	1.919	-20.208	-11.31	-38.299	-10.495	-25.237	-18.293	-17.328	-16.202
1920	1.92	-14.321	-9.116	-63.545	-15.151	-31.864	15.826	-7.708	43.488
1921	1.921	-19.673	-7.056	-68.086	-19.411	-22.613	22.079	-6.604	10.961
1922	1.922	-18.828	-19.178	-64.094	-18.251	-19.941	8.343	-9.359	-87.714
1923	1.923	-18.164	-4.837	-45.299	-17.105	-12.423	-0.492	-8.21	-58.14
1924	1.924	-19.019	-6.742	-14.277	-16.177	-14.782	-24.381	-7.264	22.356
1925	1.925	-12.481	-15.413	48.254	-3.439	-12.681	27.06	-0.502	97.838
1926	1.926	-8.267	-20	39.294	-5.228	16.327	34.386	3.733	28.274
1927	1.927	-13.921	-18.623	96.243	-0.642	12.254	27.78	-8.477	-106.429
1928	1.928	-7.393	-22.333	44.624	0.654	8.565	58.141	-10.242	-125.697
1929	1.929	-11.699	-14.072	-15.935	-16.453	-1.516	19.399	-14.909	-73.119
1930	1.93	-14.078	-15.015	-24.131	-14.206	1.573	-56.277	-10.673	-56.952
1931	1.931	-18.982	-10.172	-46.195	-12.131	4.284	-88.745	1.111	-128.739
1932	1.932	-8.996	-0.483	-12.698	-14.11	6.808	-59.046	-0.458	-62.575
1933	1.933	-4.819	19.013	-18.697	-12.41	-9.445	3.495	-7.637	21.158
1934	1.934	-8.604	4.817	19.89	-1.419	-15.821	-4.615	-3.985	10.564
1935	1.935	-7.554	7.366	-5.399	-2.836	1.606	-11.994	-10.017	0.789
1936	1.936	-2.433	0.527	-28.316	-11.792	-0.706	7.894	-11.009	9.598
1937	1.937	-7.362	-9.94	-57.247	-22.678	-7.082	1.96	-21.875	-63.828
1938	1.938	-8.241	-23.298	-75.969	-12.645	-28.361	7.437	-14.743	5.15
1939	1.939	-20.507	-49.435	-52.073	-13.824	-20.029	32.619	-11.08	121.63
1940	1.94	-32.748	-45.611	-17.477	-17.341	-7.252	28.108	-5.093	169.319
1941	1.941	-28.14	-28.504	-12.812	-33.428	-4.925	-34.503	-4.127	126.315
1942	1.942	-26.826	-19.228	-0.187	-21.855	5.725	-97.214	-7.01	-44.562
1943	1.943	-23.207	-27.57	49.064	-2.757	11.535	-89.198	-12.976	-207.224
1944	1.944	-7.589	-14.775	68.846	-10.349	-14.778	-67.207	-12.187	-143.796
1945	1.945	-9.749	-12.396	38.355	-12.702	4.009	-20.347	-17.008	-86.236
1946	1.946	-15.557	-18.726	-44.845	-6.344	14.099	-14.248	-18.931	-68.88
1947	1.947	-3.394	-36.101	-80.352	3.306	-1.547	13.467	-16.01	-21.365
1948	1.948	4.485	-52.324	-69.382	1.539	-9.832	38.586	-18.513	21.696
1949	1.949	17.393	-20.349	-39.783	6.161	-7.296	61.399	-13.094	-17.903
1950	1.95	5.162	2.531	-30.916	-1	-0.313	32.298	-5.153	17.475
1951	1.951	-15.562	23.255	-6.585	-18.046	-6.675	51.058	-14.815	49.776
1952	1.952	-23.916	26.972	-43.735	-20.39	-35.654	27.328	-11.118	79.273
1953	1.953	-21.417	78.476	-24.007	-5.48	-23.214	-7.019	-17.118	52.629
1954	1.954	-14.457	100.548	18.31	-15.151	-19.495	-38.89	-14.009	44.765
1955	1.955	4.683	13.087	-20.568	0.732	-22.735	-51.267	-18.823	52.291
1956	1.956	2.166	1.281	-55.761	-9.9	-19.571	-32.559	-5.635	-21.536
1957	1.957	4.507	-9.503	3.893	-7.978	-16.808	-15.576	-7.553	8.164
1958	1.958	-18.87	-78.53	-4.171	-20.201	-9.241	-6.345	-2.309	106.793
1959	1.959	-47.092	-33.787	62.586	-15.614	-6.89	-31.914	-10.207	41.035
1960	1.96	-65.841	-25.633	71.351	-16.992	-8.97	-55.731	-8.815	-90.184
1961	1.961	-14.343	-32.953	46.851	-18.171	-10.85	-27.492	-9.94	-2.743
1962	1.962	-21.67	-66.417	9.785	-0.18	-12.553	-38.69	-8.741	-50.384
1963	1.963	-28.204	-72.36	-37.271	-2.688	-11.003	-28.644	-7.73	-36.165
1964	1.964	-22.18	-66.859	-67.871	-0.327	-15.247	-19.409	-6.717	-49.368
1965	1.965	-16.754	-112.278	-40.266	-6.652	-11.535	-33.592	-5.894	-84.904
1966	1.966	-11.74	-69.646	35.44	-12.42	-10.351	-0.093	-1.779	-182.51
1967	1.967	-16.177	13.597	89.667	-17.642	5.748	-4.508	6.21	-169.216
1968	1.968	-12.065	1.721	20.582	-22.259	8.12	16.244	3.158	-85.79
1969	1.969	-0.774	-9.256	11.652	-35.199	1.785	35.072	4.174	-53.242
1970	1.97	9.364	-38.995	3.503	-36.883	-0.11	45.232	3.436	35.651
1971	1.971	0.172	23.387	-18.702	-25.818	-1.806	73.6	-8.71	24.03
1972	1.972	-13.836	47.647	-92.797	-7.006	-6.39	17.001	-28.021	56.709
1973	1.973	-31.533	54.905	-102.824	5.805	-7.677	-23.568	-25.464	165.366
1974	1.974	-57.163	34.92	-58.179	-1.13	-11.274	-45.61	-23.097	266.407
1975	1.975	-46.994	-20.031	15.175	9.585	-14.682	-52.203	-16.666	253.271
1976	1.976	-37.597	-12.579	-73.628	7.694	-21.964	-46.158	-14.69	122.227
1977	1.977	-17.754	21.047	-61.911	2.489	-15.098	-40.715	-9.427	-70.387
1978	1.978	-20.191	39.314	-29.397	-5.426	-7.084	-25.624	-7.852	-198.56
1979	1.979	-13.133	-32.924	39.722	-12.53	-12.243	-30.094	-12.086	-268.252
1980	1.98	-2.408	-3.43	-22.754	-13.578	-13.171	-59.149	-10.907	-289.434
1981	1.981	7.364	-12.533	-30.807	-14.629	-13.901	-70.469	-7.39	-231.987
1982	1.982	9.157	27.788	-8.675	-24.219	-8.245	-25.849	-8.32	-179.746
1983	1.983	23.522	20.126	78.829	-27.826	-13.042	-19.794	-1.508	-68.39
1984	1.984	21.638	-80.93	67.012	-26.599	-12.446	8.008	4.518	32.902
1985	1.985	9.529	-124.181	12.906	-19.154	-10.699	23.135	-6.103	125.221
1986	1.986	-4.688	-110.98	-135.136	-10.179	-8.159	-45.558	-4.736	89.675
1987	1.987	1.202	-75.397	-71.659	-13.594	-5.821	-15.944	-5.885	35.616
1988	1.988	-21.55	-64.666	-90.823	-16.635	-8.714	10.737	-11.873	6.103
1989	1.989	-37.101	-35.221	-108.324	-7.681	-6.781	35.159	-12.816	-20.452
1990	1.99	-39.688	-8.717	-124.268	-15.945	-4.831	13.124	-15.7	-44.655
1991	1.991	-26.804	15.511	-109.937	-8.521	-7.717	46.57	-27.091	7.135
1992	1.992	-10.425	8.034	8.593	-9.425	-6.528	40.492	-31.706	81.064
1993	1.993	-8.148	1.356	183.687	-5.102	-8.43	12.686	-15.812	130.302
1994	1.994	-25.405	-4.728	114.205	-2.712	-8.213	-2.486	-13.667	103.329
1995	1.995	-41.523	0.518	8.558	-6.13	-10.937	-16.079	-11.721	78.756
1996	1.996	-13.745	5.347	-48.964	-7.987	-6.673	12.956	-9.966	56.686
1997	1.997	12.679	0.812	-66.358	-2.47	-8.019	54.628	-5.313	36.834
1998	1.998	9.522	4.814	44.864	1.105	-0.676	16.068	-6.659	18.866
[truncated: 5,773 more rows]
