# Supplementary material for: Associations between lower-limb muscle activation and knee flexion in post-stroke individuals: A study on the stance-to-swing phases of gait
Source: PLoS One. 2017 Sep 8;12(9):e0183865. doi: 10.1371/journal.pone.0183865 (PMC5590852; doi:10.1371/journal.pone.0183865)
Supplement: S1 Dataset — (ZIP) [file pone.0183865.s001.zip › S1_Dataset/Healthy group/2/1/emg.csv]

Frame	Time	EMG Signal 1	EMG Signal 2	EMG Signal 3	EMG Signal 4	EMG Signal 5	EMG Signal 6	EMG Signal 7	EMG Signal 8
0	0	56.439	50.955	44.386	44.71	34.44	40.412	34.654	55.67
1	0.001	51.103	57.012	40.242	36.478	34.132	41.995	39.743	54.905
2	0.002	54.676	47.399	42.681	38.115	30.542	36.222	38.84	34.988
3	0.003	49.934	42.241	46.088	33.162	32.951	34.138	37.937	30.557
4	0.004	48.101	45.999	36.154	34.214	28.021	32.835	32.785	26.331
5	0.005	42.41	41.451	31.074	36.61	33.933	35.218	29.194	35.084
6	0.006	41.775	38.666	33.946	25.877	25.144	39.357	26.97	39.016
7	0.007	36.9	34.538	34.505	15.742	26.624	33.646	28.83	38.906
8	0.008	39.024	38.954	33.342	27.86	25.993	32.593	26.838	35.525
9	0.009	36.137	30.808	27.948	31.884	26.922	20.915	22.346	43.779
10	0.01	35.217	29.466	27.993	31.867	17.61	15.06	20.388	24.956
11	0.011	30.649	32.219	24.394	28.587	17.225	22.39	20.775	30.16
12	0.012	27.277	28.227	28.377	25.538	20.734	14.843	20.797	22.046
13	0.013	31.098	25.625	25.811	22.718	13.429	16.421	21.234	18.415
14	0.014	29.743	27.119	23.47	19.923	14.469	15.892	17.823	15.009
15	0.015	18.747	17.814	21.164	15.21	18.049	18.69	15.223	8.737
16	0.016	22.701	14.946	26.058	28.307	6.754	14.943	16.329	17.214
17	0.017	17.606	17.94	18.42	16.113	12.715	5.617	17.083	9.282
18	0.018	18.562	13.619	12.755	4.937	7.869	13.938	13.808	25.783
19	0.019	10.667	19.217	13.128	1.742	10.212	13.776	11.726	31.869
20	0.02	9.598	22.352	8.319	11.36	6.011	18.493	14.132	14.188
21	0.021	12.645	19.926	6.266	11.315	3.972	9.895	4.968	6.435
22	0.022	11.496	7.687	6.195	13.644	5.451	7.723	7.265	3.189
23	0.023	6.92	-6.824	8.108	4.027	0.383	5.783	5.15	3.673
24	0.024	3.951	0.389	3.878	5.871	-2.518	6.981	5.01	0.899
25	0.025	-0.894	0.503	3.76	7.565	3.907	7.84	3.168	-16.145
26	0.026	1.671	-5.128	2.141	-1.53	2.052	-0.537	4.468	-10.88
27	0.027	3.719	-0.067	-0.583	-7.866	3.717	-6.366	2.912	-2.314
28	0.028	-0.944	4.671	1.578	-4.093	0.58	2.361	1.394	8.816
29	0.029	-2.641	4.435	-3.564	-9.365	-0.776	-2.22	-4.92	15.745
30	0.03	-0.205	0.392	-1.103	-6.275	-4.805	0.408	-5.192	1.825
31	0.031	-2.739	-8.627	-3.43	0.743	2.237	-10.077	-5.416	2.689
32	0.032	-5.024	-8.686	-7.256	2.981	-3.653	0.958	-2.116	0.29
33	0.033	-3.374	-4.812	-5.411	-4.613	-1.378	-1.313	-6.319	15.374
34	0.034	-7.854	-3.204	-3.513	-1.143	-4.483	-12.066	-4.675	-0.259
35	0.035	-7.621	1.555	-2.142	0.433	-7.363	-13.876	-7.439	-22.236
36	0.036	-4.812	0.178	-4.788	-6.844	-7.304	-10.99	-8.417	-20.159
37	0.037	-5.234	-5.202	-8.542	-6.708	-3.142	-8.443	-8.578	-18.246
38	0.038	-8.879	-8.786	-7.209	-12.902	-4.171	-2.175	-6.183	-11.829
39	0.039	-7.626	-9.027	-9.706	-2.602	-5.935	-8.646	-5.487	15.334
40	0.04	-12.505	-7.286	-8.092	1.542	-4.951	-6.759	-3.205	-3.906
41	0.041	-9.591	-14.389	-7.781	-6.064	-4.907	-3.665	-8.432	-14.385
42	0.042	-10.49	-17.765	-9.554	-7.633	-6.379	-2.076	-8.198	-11.663
43	0.043	-13.853	-13.931	-12.252	-14.004	-4.719	-6.454	-10.443	-9.281
44	0.044	-12.325	-11.986	-11.228	-21.687	-1.481	-8.08	-5.301	-17.11
45	0.045	-13.064	-14.257	-9.582	-11.141	-9.051	-6.962	-9.025	-15.032
46	0.046	-16.853	-11.254	-13.508	-7.139	-10.21	-12.005	-11.166	-13.11
47	0.047	-14.789	-14.401	-10.242	-3.668	-9.412	-11.597	-14.244	-7.472
48	0.048	-14.622	-13.242	-15.835	-0.351	-13.804	-11.155	-9.551	1.109
49	0.049	-15.953	-13.011	-12.494	-16.563	-9.852	-10.884	-11.601	-13.317
50	0.05	-13.381	-11.977	-13.184	-28.295	-9.359	-12.33	-7.628	-15.317
51	0.051	-14.927	-13.912	-11.442	-21.943	-12.655	-7.49	-11.109	-17.008
52	0.052	-14.728	-10.425	-7.956	-8.416	-8.597	-12.135	-6.651	-12.31
53	0.053	-11.049	-14.495	-10.273	-6.675	-13.447	-11.562	-8.382	-13.617
54	0.054	-10.66	-14.892	-14.322	7.634	-10.162	-9.049	-9.733	-12.406
55	0.055	-16.462	-19.336	-14.702	-9.821	-6.11	-11.375	-10.118	-13.519
56	0.056	-14.138	-11.582	-9.281	-12.156	-6.504	-14.274	-14.178	-16.569
57	0.057	-20.717	-16.797	-8.69	2.735	-8.838	-9.818	-14.564	-13.628
58	0.058	-14.72	-10.021	-13.322	-10.833	-5.944	-10.402	-11.271	-12.825
59	0.059	-15.49	-12.521	-9.238	-12.557	-4.795	-6.921	-8.368	-7.192
60	0.06	-13.549	-13.285	-14.069	-14.1	-9.061	-8.286	-8.755	-9.094
61	0.061	-12.967	-9.796	-17.353	-21.252	-10.431	-8.683	-6.824	-13.713
62	0.062	-8.902	-10.365	-15.606	-24.936	-10.057	-9.838	-8.95	-13.092
63	0.063	-16.832	-6.296	-12.118	-16.624	-8.909	-4.81	-4.489	-10.548
64	0.064	-10.821	-6.675	-11.723	-4.815	-6.995	-10.808	-10.476	-11.89
65	0.065	-13.914	-14.02	-12.876	15.89	-6.624	-13.127	-8.145	-13.032
66	0.066	-12.944	-23.698	-18.093	-9.657	-10.12	-11.187	-10.074	-14.968
67	0.067	-15.455	-14.802	-13.246	-19.715	-9.75	-11.763	-10.647	-18.436
68	0.068	-14.676	-15.968	-9.954	-22.819	-6.852	-7.703	-7.735	-11.845
69	0.069	-14.092	-16.937	-9.375	-20.125	-10.543	-10.218	-7.342	-6.982
70	0.07	-12.16	-15.961	-9.761	3.097	-10.168	-10.596	-10.626	-16.606
71	0.071	-16.228	-18.471	-10.146	-6.182	-9.021	-9.435	-13.522	-22.957
72	0.072	-14.87	-14.407	-10.53	-14.495	-8.643	-8.279	-11.589	-24.101
73	0.073	-14.483	-9.579	-11.688	-11.965	-9.811	-7.889	-10.422	-8.043
74	0.074	-13.321	-14.243	-9.749	-9.626	-10.016	-12.732	-8.292	-10.387
75	0.075	-10.618	-15.999	-7.616	-11.727	-12.735	-20.675	-11.58	-12.517
76	0.076	-12.559	-9.042	-12.061	-13.633	-11.581	-8.879	-13.705	16.51
77	0.077	-13.329	-13.883	-8.767	-11.881	-10.038	-7.354	-9.248	12.451
78	0.078	-14.097	-13.101	-8.187	-13.443	-10.233	-8.727	-8.66	1.233
79	0.079	-18.35	-17.159	-11.666	-6.275	-8.881	-12.412	-7.303	-2.04
80	0.08	-16.608	-13.669	-10.308	-15.176	-10.431	-13.574	-11.758	-23.883
81	0.081	-10.793	-13.092	-8.177	-21.162	-6.95	-8.346	-8.856	-4.115
82	0.082	-13.115	-16	-14.173	-11.472	-7.331	-11.253	-10.21	-16.857
83	0.083	-13.689	-13.493	-14.948	0.345	-7.716	-3.317	-8.849	-19.177
84	0.084	-18.327	-11.181	-15.719	1.911	-4.029	-2.354	-8.456	-12.8
85	0.085	-16.587	-11.577	-12.232	-2.35	-4.412	-11.272	-11.162	-18.651
86	0.086	-15.231	-16.024	-14.162	-14.152	-7.312	-14.761	-10.776	-2.831
87	0.087	-20.659	-14.29	-18.23	-22.076	-6.917	-15.733	-9.996	-9.233
88	0.088	-20.091	-12.953	-11.261	-17.808	-10.39	-8.974	-11.929	-3.456
89	0.089	-20.686	-7.551	-10.294	-11.416	-13.291	-6.465	-10.566	-5.202
90	0.09	-16.638	-14.164	-14.564	-19.747	-7.294	-12.097	-9.978	-13.119
91	0.091	-17.044	-13.411	-13.783	-14.512	-8.067	-15.607	-13.063	-11.77
92	0.092	-15.687	-12.666	-11.853	-9.641	-10.389	-10.97	-11.899	-15.474
93	0.093	-15.315	-12.105	-13.8	-12.148	-9.81	-15.057	-9.968	-18.997
94	0.094	-19.015	-8.823	-13.233	-9.824	-9.242	-14.703	-10.744	-15.945
95	0.095	-15.745	-12.898	-12.838	-9.236	-5.184	-11.445	-11.528	-15.022
96	0.096	-15.386	-12.526	-7.404	-19.313	-2.685	-11.09	-10.77	-15.819
97	0.097	-10.19	-17.95	-12.249	-20.688	-10.066	-13.035	-9.236	-19.905
98	0.098	-16.802	-17.388	-10.321	-6.372	-6.989	-7.251	-9.838	-9.093
99	0.099	-8.902	-10.044	-9.752	-4.433	-7.976	-4.947	-6.745	-17.061
100	0.1	-14.16	-12.948	-10.14	7.752	-8.772	-4.391	-9.659	-15.742
101	0.101	-17.089	-10.446	-12.476	-9.676	-8.021	-2.474	-8.508	-19.471
102	0.102	-9.183	-9.697	-11.334	-21.284	-6.106	-3.064	-12.005	-25.528
103	0.103	-12.316	-9.137	-15.801	-10.628	-9.415	-7.917	-6.214	-24.611
104	0.104	-13.321	-19.212	-14.076	10.656	-7.693	-8.511	-8.551	-19.83
105	0.105	-14.132	-23.466	-11.581	-9.093	-7.334	-12.587	-12.047	-8.484
106	0.106	-11.853	-19.796	-12.958	-16.668	-9.682	-11.244	-8.777	-0.602
107	0.107	-11.311	-13.814	-14.142	-9.727	-10.869	-8.935	-8.223	3.611
108	0.108	-13.299	-19.056	-17.84	-28.912	-8.196	-11.847	-6.894	2.414
109	0.109	-15.087	-18.108	-10.515	-11.158	-10.939	-12.247	-10.221	-5.935
110	0.11	-11.652	-12.122	-7.431	-13.532	-10.204	-13.413	-6.191	-15.645
111	0.111	-14.025	-14.46	-10.365	-2.942	-11.601	-18.264	-11.073	-22.095
112	0.112	-16.977	-10.989	-6.144	-4.935	-7.374	-13.443	-15.765	-16.218
113	0.113	-18.195	-14.291	-11.794	-17.187	-5.688	-12.878	-15.223	-4.505
114	0.114	-12.446	-13.712	-13.758	-12.587	-9.227	-13.465	-13.889	-12.518
115	0.115	-18.11	-10.235	-14.366	-13.977	-8.896	-10.96	-11.601	0.371
116	0.116	-14.685	-7.925	-11.497	-10.316	-11.83	-13.3	-10.475	-8.412
117	0.117	-18.038	-6.779	-11.917	-9.196	-15.542	-10.417	-11.671	-10.04
118	0.118	-14.045	-12.789	-12.335	-8.273	-10.172	-7.723	-11.327	-11.481
119	0.119	-12.76	-15.306	-12.752	-19.162	-8.275	-13.541	-11.174	-31.112
120	0.12	-12.442	-12.994	-15.497	-17.853	-8.917	-4.648	-10.445	-28.503
121	0.121	-15.402	-11.06	-15.146	-14.202	-13.037	-8.138	-9.137	-15.818
122	0.122	-12.753	-11.64	-13.64	-15.403	-11.745	-15.499	-12.863	0.337
123	0.123	-16.299	-13.378	-11.759	-22.81	-9.475	-8.73	-9.427	10.883
124	0.124	-12.295	-8.534	-13.751	-25.756	-11.635	-6.22	-9.083	-10.481
125	0.125	-14.866	-11.823	-14.386	-21.546	-7.23	-5.452	-12.027	-18.883
126	0.126	-19.369	-19.564	-12.9	-9.399	-10.177	-1.982	-11.679	-16.462
127	0.127	-18.842	-20.529	-9.862	6.412	-10.617	-9.331	-13.66	-9.574
128	0.128	-19.285	-15.69	-12.815	-8.541	-12.026	-10.299	-9.439	-11.789
129	0.129	-16.045	-14.914	-14.029	-6.668	-12.47	-18.231	-8.9	-17.707
130	0.13	-20.545	-11.24	-10.601	-11.943	-12.91	-17.268	-9.323	-30.005
131	0.131	-14.013	-15.298	-12.78	-7.352	-13.357	-16.307	-10.714	-28.582
132	0.132	-20.831	-10.457	-11.67	-6.048	-13.218	-10.892	-11.136	-7.012
133	0.133	-18.361	-7.167	-12.5	-17.313	-16.173	-8.379	-13.882	8.538
134	0.134	-14.345	-8.907	-12.167	2.199	-11.767	-6.055	-8.883	16.742
135	0.135	-16.338	-16.837	-12.416	-6.17	-11.235	-13.986	-8.332	-1.175
136	0.136	-6.316	-10.831	-8.596	-18.985	-13.809	-10.895	-12.818	-25.1
137	0.137	-7.714	-7.731	-15.61	-16.709	-11.548	-0.066	-9.947	-8.945
138	0.138	-11.431	-12.556	-12.759	-14.62	-5.032	-4.327	-12.5	-23.942
139	0.139	-10.308	-1.13	-4.868	2.759	-4.136	-0.646	-11.177	-22.099
140	0.14	-13.437	-12.153	-20.974	-13.532	-6.72	2.839	-13.331	-20.454
141	0.141	-28.172	-10.795	-9.407	-37.006	-7.563	-13.22	-10.649	-9.52
142	0.142	-13.3	-19.684	-7.326	-15.188	-7.061	-1.606	-4.871	0.45
143	0.143	-11.391	-23.164	-9.302	-12.535	0.215	0.526	-8.958	1.527
144	0.144	-13.155	-17.934	-25.212	-20.138	-4.702	-5.282	-1.041	-6.884
145	0.145	-8.535	-15.018	-27.382	5.559	-4.011	-7.018	-2.028	-23.035
146	0.146	-12.815	-19.266	-10.003	8.805	1.526	-27.714	-6.89	-20.787
147	0.147	-9.158	-10.36	-7.714	-6.927	-6.489	-13.584	-4.396	-14.464
148	0.148	-10.329	-16.357	-9.883	-15.298	-9.679	-16.095	-16.606	-4.847
149	0.149	-13.445	-21.576	-15.72	-17.843	-4.923	-9.118	-11.399	-17.082
150	0.15	-18.289	-10.727	-7.045	-20.184	-5.783	-15.49	-9.864	-6.108
151	0.151	-17.524	-3.557	-2.432	-22.323	-11.486	-17.415	-11.236	-4.82
152	0.152	-11.924	-7.223	-6.717	-16.542	-9.633	-15.658	-7.574	-8.544
153	0.153	-11.343	-18.048	-10.421	-4.382	-13.004	-14.108	-11.077	-7.402
154	0.154	-13.281	-28.09	-11.612	3.53	-4.194	-12.761	-14.182	2.267
155	0.155	-13.862	-19.186	-10.668	-0.736	-5.439	-13.931	-9.351	-17.286
156	0.156	-17.351	-3.525	-7.789	-7.14	-9.003	-12.785	-6.845	-25.629
157	0.157	-9.994	-9.924	-12.067	-1.168	-3.865	-11.816	-9.172	-28.2
158	0.158	-13.092	-4.106	-9.762	4.047	-6.843	-8.91	1.662	-30.553
159	0.159	-12.123	-12.804	-20.617	-0.812	-4.395	-13.168	-2.982	-19.961
160	0.16	-11.342	-11.248	-9.59	-3.333	-8.534	-7.557	1.283	1.28
161	0.161	-13.651	-12.584	-8.24	-7.415	-19.442	-5.629	0.134	38.205
162	0.162	-7.057	-13.72	-7.087	-8.026	1.196	-7.577	-10.698	2.961
163	0.163	-14.983	-19.691	-13.083	-14.048	-1.567	-12.992	-23.664	-10.609
164	0.164	-15.943	-16.571	-14.051	-14.853	-4.152	-12.402	-14.946	-14.691
165	0.165	-13.016	-15.589	-11.155	-19.704	-25.31	-7.742	-13.383	-18.38
166	0.166	-10.484	-18.1	-15.416	-20.302	-22.664	-4.814	-14.721	-15.08
167	0.167	-8.134	-12.47	-13.093	-22.048	-9.952	-8.282	-8.316	-11.975
168	0.168	-10.049	-19.032	-12.508	-15.08	-16.978	-8.645	-9.46	-9.257
169	0.169	-11.959	-11.088	-9.211	-16.05	-2.141	-12.69	-6.347	3.526
170	0.17	-20.83	-16.309	-10.945	-15.287	-8.009	-14.028	-9.234	-17.552
171	0.171	-19.638	-17.266	-8.421	-12.968	-2.852	-11.687	-9.989	-9.207
172	0.172	-16.125	-14.735	-1.056	-9.471	-13.96	-12.056	-9.191	-11.687
173	0.173	-17.057	-12.404	-4.136	-15.457	-29.895	-10.109	-12.656	-18.602
174	0.174	-19.93	-11.817	-7.021	-9.829	-15.065	-12.796	-12.05	-16.4
175	0.175	-19.121	-12.386	-2.739	-13.293	-17.054	-9.877	-14.931	-6.681
176	0.176	-18.307	-9.481	-11.613	-4.562	-8.389	-14.312	-10.066	-4.894
177	0.177	-16.336	-11.991	-17.582	-10.515	-6.903	-7.715	-13.328	-9.505
178	0.178	-19.591	-11.597	-14.449	-3.099	-5.608	-11.964	-9.237	-2.301
179	0.179	-21.298	-10.423	-15.379	-9.827	-9.343	-7.889	-12.688	-14.058
180	0.18	-17.775	-14.862	-17.862	-14.028	-5.916	-5.95	-14.01	-12.443
181	0.181	-14.448	-11.939	-15.501	-18.033	-9.062	-5.358	-11.844	-13.728
182	0.182	-14.018	-10.576	-14.881	-16.036	-11.998	-8.251	-11.424	-4.739
183	0.183	-12.813	-10.951	-15.42	-12.682	-18.033	-7.857	-11.781	-12.963
184	0.184	-6.961	-12.094	-13.642	-4.895	-12.452	-10.158	-13.295	-9.787
185	0.185	-17.561	-14.015	-13.215	-14.51	-5.89	-8.973	-9.39	-6.803
186	0.186	-13.254	-14.398	-16.462	-18.111	-6.678	-8.571	-10.707	-10.984
187	0.187	-16.874	-19.23	-13.516	-24.056	-5.916	-12.033	-5.259	-19.816
188	0.188	-15.662	-12.637	-13.091	-16.645	-3.994	-11.615	-10.064	-16.246
189	0.189	-16.584	-10.122	-11.883	-11.787	-8.64	-7.916	-13.321	-13.1
190	0.19	-15.571	-12.43	-13.378	1.427	-4.58	-13.32	-9.229	-15.932
191	0.191	-11.279	-19.006	-9.467	-0.467	1.224	-12.722	-9.584	-15.073
192	0.192	-12.025	-9.325	-11.933	4.787	-4.386	-9.423	-10.902	-20.584
193	0.193	-13.921	-10.486	-13.236	0.198	-3.803	-6.508	-12.027	-13.878
194	0.194	-13.297	-16.482	-10.284	-9.811	-1.858	-12.313	-10.06	-7.752
195	0.195	-10.351	-15.51	-11.41	-8.582	-7.271	-13.087	-5.76	-14.989
196	0.196	-11.658	-10.666	-10.986	-5.023	-3.777	-5.154	-5.344	-19.739
197	0.197	-14.912	-13.183	-9.38	-10.18	-0.474	-8.265	-8.612	-18.878
198	0.198	-11.966	-13.951	-13.775	-14.959	-9.365	-9.235	-7.419	-19.54
199	0.199	-15.603	-13.369	-10.436	-20.913	-8.194	-11.758	-8.565	-8.582
200	0.2	-15.956	-13.945	-12.134	-18.559	-4.697	-9.427	-7.382	2.531
201	0.201	-13.795	-13.351	-15.564	-17.94	-12.034	-12.899	-7.55	-13.248
202	0.202	-16.472	-14.684	-12.224	-15.962	-11.051	-4.192	-6.752	-32.299
203	0.203	-16.042	-21.041	-11.792	-12.989	-5.023	-3.028	-10.404	-29.681
204	0.204	-15.81	-11.353	-12.912	-9.436	-10.603	-3.987	-11.734	-17.965
205	0.205	-11.327	0.455	-8.619	-16.717	-12.501	-3.009	-11.329	5.55
206	0.206	-15.94	-1.087	-12.063	-11.441	-7.822	-16.158	-10.923	33.889
207	0.207	-10.49	-16.942	-13.377	-16.23	-16.684	-14.217	-9.736	7.636
208	0.208	-13.935	-19.057	-12.181	-16.926	-17.797	-12.465	-12.618	17.766
209	0.209	-18.547	-13.229	-15.826	-11.233	-11.745	-10.909	-17.042	2.179
210	0.21	-17.941	-18.461	-11.355	-0.342	-12.655	-6.649	-16.443	-11.849
211	0.211	-18.306	-23.123	-9.579	13.981	-11.631	-5.484	-11.583	-24.524
212	0.212	-13.828	-21.77	-15.351	0.425	-19.518	-13.815	-8.28	-12.793
213	0.213	-12.059	-18.099	-14.551	-1.332	-3.376	-16.917	-12.341	-6.325
214	0.214	-19.002	-9.78	-7.942	-12.355	-10.271	-19.824	-12.736	-15.93
215	0.215	-14.136	-2.406	-10.43	-8.064	-8.074	-22.344	-10.412	-21.077
216	0.216	-18.373	-13.239	-9.627	-14.418	-9.954	-13.445	-9.256	-22.574
217	0.217	-12.739	-14.586	-11.536	-15.553	-11.629	-16.934	-8.095	-18.261
218	0.218	-13.297	-13.414	-12.088	-10.31	-0.51	-9.588	-6.149	-17.042
219	0.219	-15.217	-9.927	-11.482	-9.315	-1.784	-12.503	-5.945	-27.82
220	0.22	-14.619	-15.143	-11.851	-11.799	1.989	-6.515	-6.711	-20.596
221	0.221	-14.221	-16.106	-11.445	-19.117	5.563	-10.588	-10.963	-14.167
222	0.222	-15.56	-11.855	-12.58	-16.192	-4.022	-10.018	-6.897	-12.955
223	0.223	-12.631	-12.619	-11.397	-18.698	2.448	-13.317	-10.371	-22.592
224	0.224	-13.769	-13.194	-15.637	-17.898	-13.151	-6.746	-7.082	-10.75
225	0.225	-18.004	-9.893	-16.011	-11.283	-15.188	-7.53	-12.887	-15.356
226	0.226	-15.464	-17.632	-14.639	-19.201	-1.545	-8.308	-12.108	0.564
227	0.227	-13.112	-16.661	-15.8	-20.127	-3.178	-7.741	-11.524	-1.514
228	0.228	-11.924	-15.696	-16.188	-17.201	-4.616	-11.039	-10.938	-7.281
229	0.229	-12.289	-14.928	-11.153	-21.449	-5.865	-9.312	-11.507	-23.125
230	0.23	-12.652	-17.259	-11.728	-23.786	-9.436	-12.799	-14.021	-25.234
231	0.231	-12.818	-10.698	-13.471	-18.95	-20.167	-9.522	-10.725	-27.145
232	0.232	-17.241	-11.477	-12.114	-17.02	-12.9	-2.958	-8.583	-14.922
233	0.233	-15.274	-15.551	-8.823	-8.113	-13.963	-13.816	-13.024	8.913
234	0.234	-11.184	-13.622	-9.983	-6.956	-17.347	-15.196	-8.948	5.643
235	0.235	-16.956	-11.694	-12.691	-24.953	-16.276	-11.545	-11.46	-10.016
236	0.236	-16.163	-9.965	-9.981	-12.177	-15.207	-15.057	-8.159	-18.32
237	0.237	-14.203	-14.814	-10.748	-9.849	-9.102	-14.119	-9.31	-15.797
238	0.238	-13.606	-7.481	-14.034	22.061	-11.316	-11.246	-10.459	5.292
239	0.239	-14.167	-14.264	-14.414	-0.797	-7.726	-5.274	-6.194	-8.854
240	0.24	-8.341	-15.046	-13.246	-4.881	-9.562	-7.618	-11.031	-16.422
241	0.241	-13.935	-14.287	-12.081	-8.563	-12.363	-14.224	-12.961	-18.747
242	0.242	-11.982	-16.232	-12.854	-11.864	-8.784	-8.251	-8.886	-29.396
243	0.243	-15.253	-18.18	-12.077	-8.782	-8.304	-0.923	-9.27	-27.467
244	0.244	-16.981	-12.773	-11.303	-22.932	-8.606	-7.721	-13.721	-22.27
245	0.245	-17.358	-10.853	-10.725	-10.184	-10.453	-8.519	-5.976	-7.976
246	0.246	-12.9	-8.938	-14.214	-7.893	-6.892	-10.865	-6.934	-2.186
247	0.247	-16.955	-9.542	-11.896	-14.306	-10.882	-8.949	-13.701	-18.072
248	0.248	-16.559	-10.921	-8.994	-8.53	-8.289	-5.68	-9.437	-15.983
249	0.249	-14.23	-16.365	-10.163	0.147	-5.9	-14.61	-10.21	5.278
250	0.25	-16.358	-14.45	-12.883	-7.814	-7.961	-18.312	-12.141	2.54
251	0.251	-15.202	-17.763	-9.404	-12.109	-8.281	-7.499	-11.55	-15.283
252	0.252	-19.458	-26.676	-10.77	-26.468	-14.026	-8.886	-10.969	-12.973
253	0.253	-15.978	-17.795	-11.935	-16.82	-14.74	-12.586	-12.316	-15.121
254	0.254	-12.687	-14.326	-9.232	-15.115	-8.097	-11.45	-9.023	-5.46
255	0.255	-13.081	-9.113	-13.495	-4.11	-5.525	-12.437	-6.888	-10.709
256	0.256	-16.757	-6.214	-13.88	-11.283	-11.083	-7.607	-12.111	-2.79
257	0.257	-16.375	-14.155	-12.529	-30.84	-10.445	-10.142	-10.167	-4.119
258	0.258	-15.211	-17.267	-9.627	-28.144	-13.68	-7.841	-9.581	-21.157
259	0.259	-9.219	-2.58	-7.689	-10.348	-11.89	-7.296	-7.832	-18.849
260	0.26	-8.449	3.784	-13.499	24.664	-11.445	-6.745	-11.312	-4.005
261	0.261	-15.816	-13.654	-12.725	19.611	-8.099	2.141	-6.858	-5.995
262	0.262	-12.912	-11.346	-7.88	15.157	-14.628	-6.774	-8.59	-11.286
263	0.263	-17.172	-17.748	-16.59	-13.895	-9.75	-12.784	-8.192	-15.993
264	0.264	-19.499	-31.308	-15.435	-32.69	-7.175	-11.832	-7.793	-23.181
265	0.265	-11.58	-15.439	-14.464	-29.437	-7.9	-10.879	-1.198	-3.67
266	0.266	-12.553	-17.567	-15.436	-20.181	-8.43	-8.374	-7.96	-6.424
267	0.267	-13.531	-15.641	-14.667	-11.891	-13.034	-10.692	-12.206	-8.97
268	0.268	-11.025	-13.912	-12.351	-14.429	-8.928	-10.113	-12.967	-11.315
269	0.269	-15.1	-12.378	-5.779	-16.773	-7.528	-13.396	-9.471	-9.204
270	0.27	-15.694	-13.74	-10.043	-18.921	-7.1	-15.136	-10.041	-11.164
271	0.271	-17.642	-4.851	-15.656	-5.387	-4.932	-11.644	-8.287	-12.915
272	0.272	-21.722	-18.021	-9.084	3.302	-5.287	-13.962	-14.093	-8.271
273	0.273	-18.25	-12.795	-11.608	-17.421	-7.197	-11.831	-8.472	-12.523
274	0.274	-17.876	-17.443	-12.385	-20.143	-5.623	-12.992	-9.052	-13.687
275	0.275	-16.731	-10.282	-14.323	-7.373	-8.318	-14.921	-13.687	-17.161
276	0.276	-19.461	-11.446	-8.332	-23.615	-11.017	-10.073	-8.26	-18.114
277	0.277	-13.67	-10.295	-12.395	-12.974	-10.229	-10.649	-11.734	-13.265
278	0.278	-12.909	-9.336	-12.977	0.584	-6.342	-8.71	-13.665	-1.834
279	0.279	-14.863	-8.374	-14.914	9.305	-9.814	-15.281	-8.237	-9.76
280	0.28	-14.297	-5.86	-9.491	-8.107	-8.453	-7.339	-11.715	-14.018
281	0.281	-12.573	-16.503	-11.423	-10.425	-10.579	-6.364	-14.998	-20.399
282	0.282	-16.079	-12.244	-9.485	-16.795	-6.133	-7.313	-10.922	-14.389
283	0.283	-11.656	-15.924	-11.222	-7.104	-10.194	-4.776	-12.265	-13.401
284	0.284	-15.737	-17.099	-9.858	-8.828	-8.843	-7.097	-6.836	-10.453
285	0.285	-12.277	-14.01	-10.246	-19.865	-3.426	-6.528	-10.313	-11.178
286	0.286	-14.625	-14.986	-16.835	-21.22	-10.02	-5.952	-9.726	-8.819
287	0.287	-11.748	-10.734	-12.015	-1.658	-12.542	-10.028	-9.131	-5.321
288	0.288	-13.71	-14.81	-14.55	1.051	-11.775	-11.391	-9.514	4.747
289	0.289	-15.686	-15.388	-13.8	-1.438	-9.841	-13.717	-7.191	3.422
290	0.29	-13.589	-12.097	-11.893	-8.415	-10.411	-12.555	-7.563	-16.113
291	0.291	-10.911	-19.843	-8.621	-10.552	-3.835	-11.403	-13.574	-13.428
292	0.292	-15.212	-10.181	-12.698	-8.62	-9.837	-8.711	-7.583	-15.95
293	0.293	-13.9	-13.875	-11.352	-10.38	-5.784	-9.506	-6.829	5.14
294	0.294	-11.607	-15.044	-9.058	-18.324	-10.629	-13.401	-8.773	2.435
295	0.295	-8.734	-9.819	-8.699	-11.182	-7.351	-13.04	-10.72	-15.366
296	0.296	-14.759	-4.982	-10.668	-14.866	-4.446	-10.742	-10.147	-17.671
297	0.297	-17.301	-9.234	-14.174	-16.033	-9.29	-11.948	-12.676	1.51
298	0.298	-15.005	-10.014	-11.298	-17.028	-8.722	-7.539	-7.291	-11.251
299	0.299	-13.094	-14.85	-7.645	-21.882	-10.474	-11.64	-12.158	-4.275
300	0.3	-9.828	-12.923	-15.032	-8.738	-9.131	-9.17	-15.483	-10.632
301	0.301	-15.262	-21.829	-11.97	-6.826	-10.499	-5.918	-7.781	-28.036
302	0.302	-13.348	-12.93	-14.909	-12.062	-10.129	-8.065	-13.039	-30.373
303	0.303	-18.012	-21.269	-12.431	-4.158	-8.992	-7.705	-12.103	-23.994
304	0.304	-11.45	-13.914	-14.797	-11.364	-9.408	-13.542	-14.648	-6.591
305	0.305	-15.72	-14.886	-16.779	-25.744	-10.2	-22.477	-9.071	0.372
306	0.306	-14.962	-15.664	-14.884	-19.982	-11.006	-19.016	-13.935	-23.058
307	0.307	-18.463	-19.729	-16.658	-18.288	-14.131	-11.687	-9.333	-19.969
308	0.308	-13.833	-14.886	-18.063	-19.909	-8.943	1.062	-12.284	-11.65
309	0.309	-19.267	-7.528	-12.697	-6.994	-12.467	-4.19	-10.981	6.16
310	0.31	-11.342	-14.298	-13.326	1.684	-11.922	-12.153	-7.737	-10.127
311	0.311	-23.157	-18.547	-16.648	-9.355	-7.885	-13.535	-9.916	-8.014
312	0.312	-15.241	-14.496	-13.768	-8.026	-5.397	-19.947	-8.808	-2.226
313	0.313	-13.899	-11.024	-8.964	-11.769	-10.853	-13.988	-12.35	-25.115
314	0.314	-10.238	-15.676	-12.308	-8.383	-10.302	-13.064	-13.579	-22.069
315	0.315	-16.254	-12.785	-8.296	-7.501	-10.916	-14.069	-9.201	-13.794
316	0.316	-15.296	-13.172	-8.737	-14.363	-6.882	-16.617	-8.699	-21.343
317	0.317	-12.402	-10.849	-11.114	-18.694	-10.4	-11.039	-10.135	-19.033
318	0.318	-13.188	-9.681	-10.003	-13.145	-7.146	-11.654	-8.861	-16.935
319	0.319	-13.97	-13.349	-11.208	-13.786	-9.306	-8.398	-9.324	-15.025
320	0.32	-14.56	-11.988	-17.059	-18.495	-8.951	-10.18	-12.107	-16.798
321	0.321	-12.635	-14.887	-9.761	-14.523	-6.274	-9.828	-6.376	-15.297
322	0.322	-18.06	-19.329	-10.783	-13.235	-11.145	-7.539	-10.52	-16.736
323	0.323	-14.589	-15.274	-15.092	-14.651	-9.24	-8.726	-8.664	-13.138
324	0.324	-14.011	-17.784	-17.465	-17.645	-13.918	-8.368	-13.381	-12.027
325	0.325	-13.627	-11.967	-10.935	-23.736	-9.888	-13.426	-16.361	-17.297
326	0.326	-16.53	-11.576	-16.994	-10.665	-5.083	-8.81	-15.083	-2.658
327	0.327	-16.15	-11.195	-14.731	-20.441	-11.7	-9.228	-9.737	-9.094
328	0.328	-11.7	-12.359	-13.245	-14.741	-9.799	-15.835	-13.302	-11.109
329	0.329	-17.114	-14.305	-13.891	-9.611	-8.095	-11.591	-10.09	-12.903
330	0.33	-15.177	-16.428	-14.543	-8.148	-9.486	-13.919	-13.059	-14.509
331	0.331	-11.887	-11.972	-14.02	-12.507	-9.903	-18.766	-14.289	-15.171
332	0.332	-11.296	-10.043	-15.43	-8.929	-10.324	-15.481	-11.839	-10.984
333	0.333	-19.226	-4.632	-15.871	-5.556	-5.128	-6.589	-14.225	-14.722
334	0.334	-10.897	-9.468	-9.346	10.419	-8.645	2.311	-8.487	-23.087
335	0.335	-13.986	-8.888	-6.498	-10.783	1.39	-3.691	-10.866	-22.146
336	0.336	-13.018	-11.785	-0.546	-13.608	-5.795	-0.601	-15.765	-7.496
337	0.337	-12.239	-10.431	-2.928	-0.942	-2.145	-5.446	-8.467	3.105
338	0.338	-1.594	-17.783	-4.915	-7.991	-10.49	-7.971	-7.554	-6.624
339	0.339	-11.655	-20.878	-4.387	-1.667	-17.869	-8.753	-17.281	-4.935
340	0.34	-10.488	-14.11	-13.337	-11.398	-7.048	-5.273	-0.305	15.725
341	0.341	-7	-6.166	-17.058	-20.19	-11.322	-4.688	-7.318	-4.091
342	0.342	-7.965	-7.131	-20.58	-9.256	-2.429	-0.619	3.273	-11.681
343	0.343	-22.668	-16.025	-4.56	-16.508	-8.443	1.913	-10.313	-14.035
344	0.344	-20.535	-17.188	-6.914	-17.744	-5.35	-5.423	-12.095	-7.653
345	0.345	-22.467	-14.083	-4.821	-16.654	-20.068	-10.631	-10.591	-9.614
346	0.346	-17.239	-18.919	-18.399	-15.772	-9.433	2.152	-9.277	-11.44
347	0.347	-18.788	-10.968	-13.204	-5.004	-7.497	-3.061	-0.411	-16.171
348	0.348	-17.431	-18.321	-14.785	-12.227	-9.245	-7.684	-3.928	-11.97
349	0.349	-16.26	-13.476	-10.555	-8.628	-7.697	-9.012	-2.981	-15.703
350	0.35	-22.252	-14.249	-11.733	-12.189	-9.049	-17.889	-3.968	-9.766
351	0.351	-14.887	-16.56	-10.601	-26.179	-7.878	-23.861	-11.927	-2.459
352	0.352	-17.787	-8.627	-11.59	-16.544	-6.711	-16.472	-12.904	-9.259
353	0.353	-15.263	-15.971	-8.707	2.762	-3.603	-15.475	-15.821	-6.766
354	0.354	-16.031	-9.193	-7.954	10.278	-8.433	-12.924	-9.829	-10.831
355	0.355	-12.531	-6.657	-16.868	-1.377	1.251	-20.247	-17.19	-10.259
356	0.356	-14.461	-10.708	-22.877	-7.802	-7.642	-13.451	-8.28	-12.219
357	0.357	-15.031	-21.542	-6.817	-2.019	-1.632	-15.942	-4.788	-20.039
358	0.358	-12.5	-19.993	-4.492	-17.91	-2.586	-11.842	-3.804	-36.16
359	0.359	-13.835	-9.917	-10.88	-20.054	-7.403	-11.21	-10.565	-1.175
360	0.36	-13.433	-13.569	-28.295	-18.124	-13.386	-11.731	-11.317	-6.207
361	0.361	-12.249	-10.065	-30.609	-16.37	-11.043	-8.784	-7.231	-10.656
362	0.362	-14.165	-11.011	-15.699	4.344	-7.534	-5.25	-6.625	10.067
363	0.363	-13.371	-17.762	-6.008	1.652	-10.797	-7.527	-1.948	-1.125
364	0.364	-14.12	-20.249	-7.731	-21.551	-6.709	-11.541	-1.34	-11.168
365	0.365	-12.741	-14.616	-6.166	-12.226	-11.519	-14.01	2.175	-33.046
366	0.366	-15.045	-15.175	-7.502	-14.899	-8.198	-9.514	-5.143	-24.745
367	0.367	-12.312	-17.086	-11.153	-17.392	-9.906	-11.199	-10.331	-11.973
368	0.368	-13.446	-16.479	-14.615	-19.696	-11.236	-9.782	-15.128	-18.93
369	0.369	-15.55	-12.977	-9.365	-17.567	-9.848	-6.434	-14.308	-12.523
370	0.37	-14.171	-11.608	-6.432	3.748	-9.437	-10.436	-13.488	-2.788
371	0.371	-17.248	-11.196	-12.408	-10.342	-8.251	-7.852	-8.607	20.08
372	0.372	-12.773	-6.717	-10.052	-12.798	-10.929	-15.143	-13.202	10.821
373	0.373	-16.814	-15.609	-13.497	-5.766	-10.708	-7.718	-13.729	-20.283
374	0.374	-14.276	-21.975	-14.044	-7.852	-8.741	-10.56	-11.159	-24.296
375	0.375	-13.865	-8.795	-7.43	-2.008	-11.805	-7.995	-13.433	-5.473
376	0.376	-9.778	-3.538	-4.871	-7.19	-9.056	-2.339	-11.253	-22.444
377	0.377	-11.108	-8.148	-7.153	3.902	-9.407	-5.777	-6.745	5.84
378	0.378	-15.534	-3.859	-6.532	-0.294	-4.536	-15.788	-10.744	-12.898
379	0.379	-13.765	-18.153	-3.192	-9.117	-7.99	-22.893	-15.522	-16.128
380	0.38	-12.385	-16.195	-12.05	-12.519	-11.244	-11.03	-13.529	-0.418
381	0.381	-18.739	-14.435	-15.678	-15.525	-8.302	-12.531	-16.374	-14.519
382	0.382	-16.185	-9.763	-14.466	-10.61	-8.65	-8.229	-11.473	-17.008
383	0.383	-13.824	-19.793	-13.443	-20.204	-7.26	-11.856	-8.117	-28.571
384	0.384	-17.279	-16.073	-12.425	-5.784	-10.123	-12.961	-12.117	-34.898
385	0.385	-8.531	-17.203	-18.368	-7.608	-8.152	-7.676	-9.528	-5.815
386	0.386	-14.5	-11.94	-10.95	-12.741	-10.815	-6.657	-11.787	-18.161
387	0.387	-9.245	-10.951	-11.852	-17.294	-12.906	-7.385	-10.564	-6.876
388	0.388	-14.054	-13.45	-12.567	-30.154	-8.421	-8.117	-12.427	-3.522
389	0.389	-16.532	-7.829	-13.282	-35.281	-11.687	-11.568	-6.546	-12.744
390	0.39	-14.184	-17.305	-13.806	-11.39	-9.926	-13.468	-12.097	-4.349
391	0.391	-10.681	-16.121	-14.334	-1.249	-10.286	-10.526	-8.536	-27.466
392	0.392	-16.651	-12.613	-12.541	-4.274	-8.91	-15.336	-13.124	-30.49
393	0.393	-14.309	-7.367	-18.298	-18.314	-12.944	-14.731	-8.991	-33.123
394	0.394	-12.361	-16.256	-10.879	-20.746	-9.436	-12.961	-6.429	-15.276
395	0.395	-10.415	-7.909	-13.72	0.442	-6.119	-5.004	-8.703	19.769
396	0.396	-13.305	-17.566	-14.434	-13.593	-10.943	-3.839	-9.814	14.756
397	0.397	-16.773	-8.645	-12.058	-16.003	-7.634	-11.185	-10.93	1.231
398	0.398	-20.047	-14.622	-12.585	0.363	-10.512	-10.208	-14.358	-11.128
399	0.399	-15.188	-13.644	-15.821	-1.677	-11.848	-10.972	-14.698	0.138
400	0.4	-15.747	-18.461	-9.178	-7.394	-13.182	-8.645	-8.654	-16.857
401	0.401	-12.828	-12.443	-11.634	-16.016	-9.098	-12.131	-12.871	-38.676
402	0.402	-15.322	-14.753	-12.353	-11.287	-10.435	-7.492	-8.779	-30.305
403	0.403	-15.69	-14.145	-7.454	-15.45	-4.993	-11.55	-10.68	-32.776
404	0.404	-18.569	-18.775	-14.749	-8.96	-4.39	-11.158	-8.717	-6.987
405	0.405	-12.544	-13.343	-13.722	-17.18	-6.312	-6.695	-14.104	10.088
406	0.406	-15.038	-5.393	-14.445	-18.056	-5.71	-3.785	-13.499	32
407	0.407	-19.078	-6.351	-16.72	-11.203	-9.179	-6.284	-12.886	12.305
408	0.408	-18.475	-13.127	-10.086	-11.894	-8.775	-11.691	-8.791	4.793
409	0.409	-16.519	-17.388	-7.516	-7.772	-6.627	-21.161	-12.24	-20.92
410	0.41	-15.919	-18.158	-11.527	-14.294	-7.784	-12.249	-7.76	-30.927
411	0.411	-19.389	-20.094	-10.912	-14.993	-8.169	-15.722	-9.475	-33.976
412	0.412	-12.016	-15.442	-11.448	-18.975	-7.39	-12.611	-11.955	-36.638
413	0.413	-15.093	-17.173	-10.814	-18.301	-8.154	-9.698	-8.635	-34.066
414	0.414	-12.171	-13.691	-9.397	-22.87	-10.087	-5.437	-8.995	1.006
415	0.415	-11.381	-11.362	-8.953	-17.414	-11.631	-4.656	-8.584	16.134
416	0.416	-15.434	-13.476	-13.732	-6.522	-9.112	-15.497	-6.625	-6.681
417	0.417	-16.008	-13.86	-10.389	-1.816	-4.271	-13.944	-10.095	-10.717
418	0.418	-14.067	-8.049	-12.085	17.025	-9.111	-9.682	-11.441	-14.354
419	0.419	-13.479	-8.811	-14.562	-6.128	-3.109	-10.844	-9.308	-38.126
420	0.42	-10.953	-16.738	-11.225	-15.346	-3.878	-16.841	-7.364	-9.824
421	0.421	-13.268	-19.834	-13.312	-23.578	-8.712	-11.61	-8.518	-6.099
422	0.422	-16.164	-7.065	-15.208	-21.003	-9.29	-16.449	-12.767	-23.068
423	0.423	-12.484	-12.29	-12.463	0.119	-9.862	-8.514	-11.018	-13.745
424	0.424	-13.84	-13.855	-12.239	2.862	-13.342	-1.16	-7.523	-11.027
425	0.425	-12.683	-18.124	-12.984	-4.641	-13.726	-2.13	-9.838	-18.569
426	0.426	-15.394	-19.274	-12.753	-6.914	-7.141	-2.905	-11.959	16.477
427	0.427	-15.79	-15.781	-9.043	-13.268	-10.038	-11.802	-12.336	1.394
428	0.428	-13.669	-12.691	-14.816	-19.058	-5.779	-17.798	-9.616	-21.409
429	0.429	-15.61	-11.732	-9.182	-13.807	-9.835	-14.707	-4.771	-0.691
430	0.43	-19.297	-9.223	-12.639	-18.442	-13.317	-7.951	-8.251	3
431	0.431	-20.658	-13.301	-12.045	-8.364	-12.736	-8.73	-11.536	-0.281
432	0.432	-19.51	-18.153	-14.935	-9.517	-8.662	-11.058	-10.951	-15.957
433	0.433	-15.846	-21.458	-10.081	-20.329	-10.012	-10.482	-10.562	-24.276
434	0.434	-17.218	-16.058	-9.486	-18.952	-9.62	-9.909	-13.843	-21.754
435	0.435	-13.169	-19.554	-14.886	-17.751	-11.744	-11.659	-7.253	-5.492
436	0.436	-11.825	-9.504	-12.941	-16.554	-11.35	-8.176	-10.143	-11.858
437	0.437	-12.22	-5.261	-10.986	-17.504	-7.093	-10.495	-12.652	-9.906
438	0.438	-13.394	-6.427	-13.877	-14.59	-5.745	-7.591	-14.962	-22.081
439	0.439	-13.021	-7.601	-12.512	-1.427	-7.096	-12.043	-10.114	-23.615
440	0.44	-8.779	-14.964	-14.825	-3.374	-5.936	-13.792	-12.038	-36.571
441	0.441	-15.757	-12.071	-15.205	-5.111	-5.551	-5.857	-3.13	-20.687
442	0.442	-10.926	-11.307	-12.488	-9.721	-7.479	-4.698	-9.506	-27.059
443	0.443	-15.196	-13.642	-13.635	-11.05	-9.6	-9.93	-3.505	2.005
444	0.444	-11.14	-21.595	-13.432	-17.434	-9.793	-12.837	-8.728	22.719
445	0.445	-13.08	-14.262	-11.479	-13.954	-9.017	-3.159	-9.685	11.501
446	0.446	-11.154	-15.24	-15.729	-21.3	-5.718	-1.988	-7.161	1.469
447	0.447	-12.902	-12.744	-10.3	-14.528	-9.78	-10.309	-11.225	-7.821
448	0.448	-15.43	-8.695	-10.875	-4.843	-6.294	-15.551	-10.646	-16.139
449	0.449	-15.057	-15.296	-15.517	-3.667	-8.618	-12.65	-10.06	-13.653
450	0.45	-13.907	-12.795	-12.61	-7.127	-9.776	-11.879	-9.481	-20.645
451	0.451	-13.529	-10.497	-9.119	-14.462	-8.613	-11.105	-8.123	-14.269
452	0.452	-13.924	-17.098	-14.533	-13.5	-12.091	-13.044	-13.534	-16.23
453	0.453	-16.06	-12.859	-11.051	-9.253	-9.963	-9.744	-10.047	-17.995
454	0.454	-18.006	-8.808	-11.625	-8.497	-8.018	-13.812	-9.463	-16.47
455	0.455	-13.76	-10.758	-12.203	-13.337	-9.173	-13.432	-10.044	-15.113
456	0.456	-16.674	-11.35	-11.816	-10.043	-11.294	-13.82	-9.659	-16.258
457	0.457	-17.067	-10.784	-5.434	-11.782	-9.94	-11.688	-9.273	-12.746
458	0.458	-13.788	-8.281	-7.967	-3.843	-14.198	-8.991	-13.34	-13.709
459	0.459	-14.958	-8.685	-13.586	-7.337	-5.297	-6.297	-14.69	-10.814
460	0.46	-11.283	-9.873	-10.103	-19.144	-8.976	-9.212	-13.336	-10.067
461	0.461	-16.705	-15.892	-16.111	-20.696	-7.821	-11.152	-17.405	-14.166
462	0.462	-18.647	-20.169	-10.505	-16.437	-10.922	-6.121	-12.577	-9.37
463	0.463	-18.068	-14.571	-12.452	-7.534	-6.085	-5.544	-9.301	-11.343
464	0.464	-16.325	-21.162	-11.888	3.31	-5.315	-13.282	-8.725	-11.936
465	0.465	-11.486	-21.941	-14.801	-6.742	-9.38	-5.925	-9.118	-15.394
466	0.466	-12.06	-11.308	-12.292	-15.637	-5.903	-10.767	-8.734	-10.904
467	0.467	-10.323	-15.573	-10.958	-21.64	-5.323	-11.549	-9.899	-10.329
468	0.468	-15.16	-19.256	-8.842	-22.595	-9.388	-7.489	-9.524	-8.982
469	0.469	-18.451	-13.258	-14.081	-19.663	-10.745	-9.421	-12.243	-16.361
470	0.47	-15.547	-8.05	-9.255	-18.881	-9.394	-15.421	-8.765	-11.173
471	0.471	-16.897	-7.102	-13.914	-6.697	-7.262	-8.069	-7.414	-12.141
472	0.472	-11.482	-9.635	-9.866	12.647	-13.266	-14.842	-10.327	-2.463
473	0.473	-12.065	-5.574	-10.269	5.098	-9.018	-8.848	-13.05	-8.854
474	0.474	-8.773	-15.067	-10.661	-11.135	-6.7	-9.621	-7.253	-7.707
475	0.475	-12.831	-23.978	-14.732	-13.242	-10.192	-10.195	-9.585	-4.622
476	0.476	-7.024	-17.994	-11.262	-7.43	-9.623	-12.132	-10.172	-13.536
477	0.477	-11.092	-10.659	-14.559	8.456	-5.555	-13.873	-8.246	-12.363
478	0.478	-17.678	-9.708	-7.984	-10.694	-9.044	-13.493	-8.836	-9.279
479	0.479	-13.431	-21.125	-12.839	-8.174	-6.722	-6.156	-9.232	-14.14
480	0.48	-15.768	-13.198	-10.349	-15.152	-8.859	-7.131	-8.844	-0.968
481	0.481	-15.211	-11.857	-12.687	-13.03	-14.093	-8.109	-10.013	-6.765
482	0.482	-13.297	-8.197	-14.66	-22.715	-9.265	-7.354	-4.8	-11.985
483	0.483	-9.246	-14.217	-12.743	-24.473	-8.694	-8.15	-9.657	-19.937
484	0.484	-15.052	-15.207	-15.669	-26.044	-10.448	-8.757	-12.965	-18.613
485	0.485	-12.726	-14.268	-12.215	-21.806	-10.07	-12.06	-13.564	-6.854
486	0.486	-20.656	-10.048	-14.57	-10.023	-6.797	-13.822	-10.091	-14.824
487	0.487	-13.302	-18.958	-10.53	-8.518	-2.753	-13.448	-13.397	-7.698
488	0.488	-16.202	-12.961	-10.173	-9.899	-8.581	-12.11	-12.265	-6.552
489	0.489	-16.978	-13.936	-11.564	1.87	-7.83	-9.23	-9.582	-12.572
490	0.49	-17.753	-18.779	-10.438	3.395	-5.915	-15.251	-9.213	-11.638
491	0.491	-18.329	-16.286	-12.414	-18.31	-13.292	-11.008	-11.367	-26.395
492	0.492	-17.753	-12.246	-15.921	-15.242	-12.345	-8.712	-8.086	-37.058
493	0.493	-18.338	-4.33	-16.344	-6.954	-8.111	-10.68	-5.992	-8.045
494	0.494	-18.732	-11.699	-15.997	-4.48	-7.364	-12.655	-12.023	4.35
495	0.495	-13.318	-14.623	-11.009	-2.195	-10.886	-13.254	-12.84	0.697
496	0.496	-18.163	-13.869	-12.963	-8.609	-8.984	-6.306	-7.274	10.759
497	0.497	-14.884	-11.567	-8.922	-18.317	-7.275	0.446	-7.896	-11.127
498	0.498	-14.317	-12.148	-9.347	-13.134	-6.925	-12.73	-15.295	2.968
499	0.499	-11.809	-15.44	-12.664	-24.206	-11.421	-10.824	-8.556	0.418
500	0.5	-14.139	-11.383	-11.535	-22.888	-9.721	-12.588	-9.377	-25.355
501	0.501	-12.983	-10.037	-12.728	-8.613	-10.156	-11.053	-15.039	-22.09
502	0.502	-15.701	-13.332	-9.286	-2.852	-6.918	-18.225	-8.516	-12.832
503	0.503	-12.232	-17.402	-13.397	-1.151	-11.029	-9.341	-11.086	-10.155
504	0.504	-12.632	-17.798	-16.921	-12.22	-9.724	-5.87	-7.061	-12.692
505	0.505	-9.932	-14.528	-12.518	-22.339	-13.064	-8.982	-10.582	-15.03
506	0.506	-15.745	-7.966	-10.822	-18.751	-6.545	-11.895	-10.052	-17.188
507	0.507	-13.432	-12.816	-2.934	-12.795	-9.51	-2.226	-8.369	-19.138
508	0.508	-14.024	-15.335	-8.977	-3.184	-8.802	-5.91	-11.914	-17.416
509	0.509	-17.326	-9.726	-14.241	-9.639	-8.097	-14.239	-10.604	-18.979
510	0.51	-14.43	-14.574	-11.399	-13.194	-6.221	-11.156	-5.818	-14.728
511	0.511	-13.081	-15.173	-13.973	-16.392	-9.583	-16.006	-3.923	-5.835
512	0.512	-12.706	-14.609	-11.719	-17.441	-11.397	-10.021	-5.707	-7.003
513	0.513	-17.559	-17.146	-8.278	-18.305	-10.12	-12.357	-11.551	-20.959
514	0.514	-14.282	-17.545	-14.323	-22.451	-13.49	-10.432	-12.356	-22.888
515	0.515	-18.356	-10.974	-16.691	-11.68	-9.507	-5.796	-14.321	-24.605
516	0.516	-12.554	-15.813	-10.154	2.545	-12.099	-11.222	-12.417	-7.168
517	0.517	-16.625	-16.576	-14.453	-11.088	-8.882	-11.814	-9.549	-9.504
518	0.518	-13.151	-15.8	-15.267	-16.393	-11.868	-13.762	-13.063	1.085
519	0.519	-15.098	-4.971	-17.242	-18.023	-6.728	-12.03	-14.448	-4.734
520	0.52	-15.881	-9.608	-12.642	-10.939	-14.759	-12.422	-14.093	-13.456
521	0.521	-11.825	-14.24	-13.264	-14.708	-11.757	-11.075	-10.443	-11.921
522	0.522	-14.352	-15.581	-14.662	-15.945	-7.978	-7.78	-10.866	-19.102
523	0.523	-15.709	-14.41	-19.925	-20.459	-12.914	-8.941	-13.801	-2.093
524	0.524	-19.774	-15.558	-16.673	-17.427	-10.484	-9.318	-10.157	-4.432
525	0.525	-13.97	-12.463	-11.871	-12.669	-8.24	-6.599	-14.633	-10.822
526	0.526	-11.655	-9.568	-16.559	-22.42	-14.902	-10.853	-14.084	-7.728
527	0.527	-11.074	-8.799	-14.854	-18.827	-8.98	-12.588	-12.367	-5.805
528	0.528	-6.439	-20.989	-10.053	-15.409	-11.38	-6.778	-11.037	-14.526
529	0.529	-7.037	-12.269	-0.02	0.555	-7.972	-12.391	-15.512	-25.562
530	0.53	-4.531	-7.612	-13.018	-6.489	-9.982	-4.448	-11.471	-21.314
531	0.531	-7.835	-8.955	2.827	-0.174	-8.307	-1.342	-10.139	-20.143
532	0.532	-14.426	-10.111	-16.361	1.697	-5.863	-2.306	-4.743	-11.818
533	0.533	-21.205	-11.261	-8.84	-3.597	-7.285	-1.526	-6.696	-4.464
534	0.534	-23.724	-1.579	-6.538	-5.212	-9.482	-13.714	-8.651	10.239
535	0.535	-19.667	-0.4	-8.691	-3.913	-5.868	-8.484	-11.578	8.105
536	0.536	-14.834	-18.375	-14.514	10.361	-3.605	-13.122	-9.079	-1.559
537	0.537	-18.138	-20.865	-9.302	-7.074	-2.5	-11.767	-1.741	-17.423
538	0.538	-15.239	-18.526	-7.761	-0.118	-3.714	-5.375	-6.985	-19.531
539	0.539	-16.596	-20.64	-9.124	-6.529	-9.572	-11.362	-9.904	-5.962
540	0.54	-17.958	-10.949	-7.971	-8.48	-8.841	-16.573	-7.396	-0.724
541	0.541	-15.053	-9.183	-21.132	-13.71	-12.366	-1.851	-14.757	-11.741
542	0.542	-13.127	-13.806	-8.946	-15.297	-11.834	0.294	-0.059	-15.989
543	0.543	-14.288	-18.034	-7.402	-11.069	-11.296	-1.622	-2.192	-14.829
544	0.544	-13.518	-16.85	-6.049	-19.981	-3.393	-20.954	-0.256	-18.279
545	0.545	-14.29	-10.84	-25.6	-23.485	-9.416	-13.392	-2.004	-10.883
546	0.546	-10.61	-11.782	-22.884	-22.53	-8.474	-11.049	-6.651	-9.877
547	0.547	-11.96	-24.545	-5.075	-7.818	-9.466	-21.663	-8.001	-7.318
548	0.548	-17.748	-19.309	-16.679	-5.701	-3.483	-11.96	-16.901	-11.364
549	0.549	-16.962	-17.749	-14.541	-11.494	-9.106	-13.691	-6.063	-9.401
550	0.55	-17.532	-13.487	-12.6	-9.774	-7.176	-18.332	-4.701	-19.445
551	0.551	-14.227	-14.633	-3.88	-17.704	-3.889	-16.971	-1.015	-6.473
552	0.552	-10.152	-18.1	-5.414	-19.04	-12.782	-10.567	-9.332	-8.203
553	0.553	-13.63	-10.733	-9.654	-17.857	-9.088	-11.72	-18.997	-16.117
554	0.554	-16.908	0.115	-5.961	-4.671	-7.91	-10.731	-17.823	-17.449
555	0.555	-14.767	-7.037	-9.429	14.716	-2.663	-13.616	-6.967	-3.104
556	0.556	-15.14	-13.415	-10.374	-23.778	-5.536	-14.383	-2.696	-16.63
557	0.557	-13.196	-19.397	-9.382	-7.282	-2.977	-10.312	-1.521	-7.898
558	0.558	-11.06	-16.283	-17.285	-2.193	-5.263	-8.357	-19.499	-12.522
559	0.559	-15.497	-11.431	-3.327	-6.583	-8.724	-2.351	-11.935	-16.759
560	0.56	-14.906	-7.147	-5.244	5.847	-2.7	-6.405	-18.883	-13.058
561	0.561	-13.151	-12.741	-3.475	-12.888	-5.015	-6.966	-16.731	-16.512
562	0.562	-11.783	-10.785	-20.869	-2.775	-4.424	-5.017	-14.768	-0.411
563	0.563	-13.131	-12.708	-18.515	-5.816	-2.455	-7.905	-16.479	-26.116
564	0.564	-13.507	-18.118	-16.348	-14.071	-4.155	-14.858	-14.906	-36.153
565	0.565	-16.205	-21.59	-18.249	-1.229	-12.049	-10.007	-13.52	-26.84
566	0.566	-13.488	-19.636	-16.474	-17.389	-13.154	-9.215	-9.812	4.35
567	0.567	-11.927	-14.195	-14.89	-23.687	-5.748	-8.423	-13.263	33.426
568	0.568	-13.845	-6.249	-13.496	-17.802	-8.6	-7.832	-12.258	-8.141
569	0.569	-18.091	-15.915	-12.297	-15.98	-0.609	-12.473	-11.255	-13.516
570	0.57	-15.174	-14.737	-11.1	-1.586	-3.636	-13.042	-11.993	-8.447
571	0.571	-13.805	-15.889	-12.024	-7.339	-6.47	-16.514	-3.05	-3.969
572	0.572	-16.106	-14.92	-12.946	-9.013	-5.625	-14.185	-9.008	0.118
573	0.573	-18.221	-13.938	-12.128	-16.859	-12.905	-15.336	-9.928	-11.086
574	0.574	-14.533	-9.663	-12.866	-15.424	-15.73	-14.168	-10.853	-21.12
575	0.575	-14.138	-8.874	-9.338	-19.018	-13.13	-8.355	-6.543	-17.997
576	0.576	-16.259	-6.929	-11.224	-5.758	-15.366	-10.667	-12.118	-15.27
577	0.577	-11.803	-7.495	-11.756	-10.893	-10.452	-8.731	-10.14	-12.73
578	0.578	-11.211	-15.226	-12.093	0.237	-13.655	-4.088	-9.519	-15.038
579	0.579	-13.713	-22.573	-13.392	-15.533	-10.662	-5.82	-10.052	-12.898
580	0.58	-12.343	-13.663	-15.461	-21.799	-16.383	-9.294	-8.656	-18.705
581	0.581	-13.493	-7.659	-11.741	-19.769	-12.227	-5.993	-8.998	-16.957
582	0.582	-16.194	-10.752	-13.046	-17.924	-10.202	-7.148	-9.338	-15.397
583	0.583	-15.803	-11.72	-15.139	-13.181	-6.825	-8.303	-9.672	-14.026
584	0.584	-15.615	-21.404	-10.645	-17.352	-10.803	-8.68	-7.689	-10.326
585	0.585	-15.423	-22.559	-12.342	-13.584	-10.339	-12.172	-11.902	-13.781
586	0.586	-12.323	-19.064	-14.817	-24.34	-8.899	-6.758	-7.8	-12.798
587	0.587	-14.253	-15.978	-14.399	-22.892	-6.677	-10.245	-7.371	-17.63
588	0.588	-17.735	-9.216	-11.457	-8.493	-11.038	-13.538	-6.932	-16.871
589	0.589	-11.93	-10.001	-11.808	-6.477	-13.856	-11.793	-10.953	-11.269
590	0.59	-19.278	-20.653	-14.483	-15.109	-10.294	-14.314	-9.557	-10.69
591	0.591	-8.442	-13.5	-10.191	-0.716	-6.92	-11.031	-8.159	-13.981
592	0.592	-15.6	-17.183	-11.909	-2.585	-7.999	-12.187	-9.283	-7.412
593	0.593	-11.922	-6.358	-12.257	-11.213	-9.84	-14.121	-10.399	-11.684
594	0.594	-15.407	-5.008	-6.802	-0.112	-13.224	-8.318	-9.197	-10.924
595	0.595	-12.307	-19.326	-11.607	-4.29	-9.056	-13.949	-10.708	-12.873
596	0.596	-17.151	-5.776	-9.65	-21.258	-6.455	-14.54	-10.485	-12.297
597	0.597	-23.148	-7.518	-9.046	-9.583	-8.691	-8.545	-9.111	-9.405
598	0.598	-15.793	-9.088	-10.358	-20.14	-9.76	-6.235	-10.639	-8.061
599	0.599	-12.897	-7.757	-8.978	5.082	-13.33	0.338	-9.462	-6.719
600	0.6	-18.901	-14.16	-11.848	-11.925	-8.797	-5.666	-10.397	-12.538
601	0.601	-13.291	-15.344	-13.75	-8.797	-15.325	-13.027	-9.396	-10.233
602	0.602	-11.358	-14.407	-12.548	-6.067	-14.524	-10.119	-8.78	-9.663
603	0.603	-14.651	-15.4	-12.317	-8.555	-12.188	-12.617	-10.893	-9.097
604	0.604	-15.234	-12.872	-13.06	-20.143	-10.2	-8.53	-11.27	-10.858
605	0.605	-14.852	-10.512	-12.836	-9.456	-14.773	-3.679	-9.128	-9.531
606	0.606	-14.468	-14.003	-12.23	-22.952	-15.281	-6.966	-7.162	-11.864
607	0.607	-12.341	-18.67	-12.016	-21.201	-7.281	-12.403	-11.383	-8.977
608	0.608	-18.349	-16.941	-11.418	-13.239	5.961	-5.835	-9.611	-6.279
609	0.609	-15.836	-21.772	-8.889	-3.138	4.299	-15.534	-9.983	-10.55
610	0.61	-15.072	-17.134	-13.706	0.562	18.696	-19.252	-8.607	-10.184
611	0.611	-14.501	-18.884	-10.204	-10.239	9.092	-15.823	-11.491	-11.557
612	0.612	-9.865	-10.969	-14.831	-11.593	-10.244	-10.638	-15.148	-11.194
613	0.613	-16.453	-9.811	-16.57	-17.966	-12.806	-11.608	-12.8	-13.91
614	0.614	-13.951	-12.909	-15.206	-16.787	-10.548	-9.12	-15.686	-11.234
615	0.615	-13.191	-13.888	-13.841	-26.47	-16.994	-11.523	-13.743	-16.106
616	0.616	-13.788	-19.912	-9.766	-6.92	-11.212	-15.113	-11.036	-14.189
617	0.617	-19.798	-11.012	-14.593	-9.637	-5.972	-9.241	-11.799	-13.597
618	0.618	-12.452	-9.842	-12.641	-12.15	-10.581	-5.276	-10.994	-9.505
619	0.619	-15.362	-8.869	-10.883	-5.178	-14.789	-11.982	-10.762	-12.042
620	0.62	-16.152	-9.848	-12.226	13.995	-15.878	-11.267	-12.276	-10.717
621	0.621	-18.488	-9.083	-14.532	-3.784	-12.352	-7.146	-8.748	-7.85
622	0.622	-13.658	-19.732	-11.614	-20.039	-9.215	-9.006	-13.151	-11.554
623	0.623	-13.093	-21.085	-8.89	-13.671	-14.042	-8.407	-9.051	-8.278
624	0.624	-12.524	-17.399	-11.586	-11.753	-13.286	-10.178	-13.863	-11.188
625	0.625	-9.053	-11.389	-11.767	-20.473	-12.512	-11.442	-3.79	-10.815
626	0.626	-7.707	-14.486	-14.466	-15.845	-5.941	-8.078	-8.042	-14.308
627	0.627	-14.293	-11.576	-12.523	-17.207	-10.234	-8.536	-4.351	-7.735
628	0.628	-15.268	-17.577	-14.068	-13.544	-12.583	-14.692	-10.316	-12.589
629	0.629	-17.792	-11.97	-12.126	-19.547	-4.665	-17.341	-7.189	-10.101
630	0.63	-15.477	-7.141	-9.031	-5.628	-12	-13.387	-8.133	-10.887
631	0.631	-16.068	-10.429	-6.318	-11.456	-9.051	-8.597	-8.876	-14.376
632	0.632	-18.016	-9.851	-11.35	-9.727	-4.743	-11.913	-11.164	-11.083
633	0.633	-13.965	-7.337	-11.927	-8.188	-7.05	-15.852	-9.198	-13.975
634	0.634	-16.485	-14.689	-13.665	-15.34	-2.237	-9.975	-9.76	-11.45
635	0.635	-16.108	-19.926	-12.309	-8.95	-8.306	-9.16	-6.834	-9.124
636	0.636	-13.215	-15.104	-9.98	-12.429	-13.949	-12.643	-9.338	-13.194
637	0.637	-12.833	-14.341	-12.881	-15.545	-12.042	-12.071	-13.775	-8.359
638	0.638	-9.354	-12.017	-10.165	-14.593	-10.131	-11.493	-10.855	-13.013
639	0.639	-15.94	-13.952	-12.097	-17.12	-9.588	-10.132	-12.184	-11.273
640	0.64	-11.102	-7.949	-11.898	-14.819	-13.109	-11.486	-12.552	-9.918
641	0.641	-13.62	-10.279	-13.248	-14.261	-14.506	-10.337	-12.135	-12.24
642	0.642	-11.293	-9.701	-15.179	-24.323	-21.106	-8.422	-8.431	-11.855
643	0.643	-11.882	-18.415	-13.629	-11.365	-22.064	-8.828	-9.764	-11.458
644	0.644	-16.522	-21.898	-11.109	-23.574	-17.802	-9.618	-7.616	-13.384
645	0.645	-9.946	-16.673	-14.591	-9.255	-7.158	-9.444	-5.665	-14.146
646	0.646	-15.944	-13.783	-12.274	-7.339	-8.521	-12.564	-2.949	-9.69
647	0.647	-16.725	-5.846	-14.405	-16.082	-14.915	-11.434	-7.777	-9.104
648	0.648	-14.799	-0.616	-9.183	1.311	-20.921	-7.191	-9.696	-12.004
649	0.649	-15.379	-7.388	-14.026	22.377	-4.877	-10.686	-15.687	-10.64
650	0.65	-17.116	-1.394	-13.45	8.237	16.168	-11.076	-14.91	-13.923
651	0.651	-14.598	0.925	-14.041	5.703	30.245	-17.67	-14.328	-9.864
652	0.652	-12.273	-9.917	-14.44	-5.934	22.644	-20.604	-5.621	-9.476
653	0.653	-17.109	-33.731	-13.093	-3.822	-12.419	-23.154	-6.783	-11.795
654	0.654	-16.523	-43.801	-10.975	-13.519	-27.504	-10.998	-7.756	-5.986
655	0.655	-15.935	-9.36	-11.377	-11.809	-23.011	-5.816	-14.532	-10.047
656	0.656	-17.278	-4.912	-9.45	-10.276	-18.921	8.443	-15.302	-16.625
657	0.657	-10.882	-17.299	-7.906	-14.542	-30.125	2.585	-11.234	-12.375
658	0.658	-15.129	-28.536	-11.204	-20.914	-26.824	7.765	-10.654	-14.697
659	0.659	-12.798	-11.503	-9.082	-14.884	-23.77	18.764	-8.728	-9.855
660	0.66	-13.368	-8.423	-10.248	-20.092	-15.503	17.404	-10.487	-9.27
661	0.661	-13.937	-5.714	-12.195	-7.345	22.94	-2.133	-9.161	-7.531
662	0.662	-14.507	-18.477	-12.003	-12.587	61.568	-33.312	-10.537	-11.019
663	0.663	-11.006	-20.785	-13.369	-20.525	56.476	-12.625	-3.985	-7.736
664	0.664	-12.348	-14.387	-12.605	-7.559	33.608	21.409	2.775	-10.643
665	0.665	-12.722	-4.713	-12.807	-9.309	-12.273	34.934	8.774	-12.579
666	0.666	-16.385	-20.59	-11.27	-14.006	-42.652	38.987	-3.407	-14.52
667	0.667	-16.755	-22.721	-14.374	-24.087	-48.049	4.91	-22.755	-13.748
668	0.668	-18.872	-13.04	-12.25	-17.713	-53.015	18.454	-25.263	-9.298
669	0.669	-13.632	-7.818	-8.58	-21.202	-57.397	-44.056	-18.296	-6.015
670	0.67	-13.035	-9.369	-13.041	-20.247	-28.31	-124.758	-24.68	0.557
671	0.671	-16.313	-13.617	-12.472	-5.529	-24.613	-113.925	-18.877	-7.385
672	0.672	-12.245	-17.312	-13.837	5.102	-0.821	-44.839	-13.654	-17.062
673	0.673	-15.719	-20.823	-12.485	-4.586	14.829	-0.156	-5.728	-28.875
674	0.674	-12.423	-17.746	-12.101	-9.815	-5.008	-89.78	4.313	-24.239
675	0.675	-15.322	-8.849	-9.408	-8.271	2.427	-54.196	5.449	-19.984
676	0.676	-18.033	-14.857	-9.807	-6.905	18.621	65.176	-7.729	-16.314
677	0.677	-13.003	-9.647	-8.29	-8.084	7.942	112.728	-23.618	-5.484
678	0.678	-13.588	-12.557	-12.758	-11.595	-5.583	69.506	-17.255	1.672
679	0.679	-15.345	-13.346	-8.139	-14.714	-31.845	29.949	-11.462	-10.145
680	0.68	-12.841	-14.127	-13.583	-11.805	-50.54	-29.712	-16.694	-18.094
681	0.681	-11.494	-7.557	-8.774	-16.027	-40.46	-40.588	-18.245	-19.463
682	0.682	-13.638	-11.829	-13.451	-15.254	-6.001	-149.176	-14.02	-20.648
683	0.683	-19.65	-15.914	-15.234	-23.204	25.9	-77.01	-5.161	-14.672
684	0.684	-13.66	-11.084	-10.442	-20.131	46.585	-37.558	-8.695	-7.344
685	0.685	-12.906	-6.456	-16.482	-15.308	5.003	-1.978	-3.509	-2.541
686	0.686	-14.86	-8.218	-14.199	-2.148	-0.423	8.806	-4.519	-5.087
687	0.687	-16.82	-16.176	-16.166	-4.095	-5.487	-1.124	-8.846	-4.335
688	0.688	-16.259	-10.201	-11.557	1.112	-1.088	-10.112	-16.279	-9.183
689	0.689	-15.894	-15.443	-14.496	5.736	-5.178	-2.054	-13.456	-7.269
690	0.69	-18.243	-12.554	-15.892	-4.355	-1.505	5.229	-19.528	-7.871
691	0.691	-15.369	-11.793	-11.481	-16.195	-18.528	11.742	-15.507	-9.241
692	0.692	-10.949	-12.579	-12.097	-11.575	-40.364	5.683	-10.72	-14.675
693	0.693	-17.565	-10.656	-14.648	-12.96	-32.041	0.244	-10.199	-16.643
694	0.694	-13.348	-11.264	-9.264	-16.641	-24.532	5.293	-7.362	-17.273
695	0.695	-15.712	-13.028	-8.72	-8.337	-12.944	0.799	-1.613	-11.898
696	0.696	-10.897	-15.561	-12.048	-9.305	-10.862	4.743	-7.291	-11.373
697	0.697	-12.861	-20.018	-11.499	-8.345	-12.884	-6.613	-12.204	-8.124
698	0.698	-14.632	-18.288	-12.889	-12.643	-4.29	-10.095	-6.292	-13.588
699	0.699	-16.014	-12.499	-12.532	-8.602	16.333	-13.434	-4.056	-11.691
700	0.7	-16.428	-18.127	-10.433	-18.085	13.612	-10.999	-4.715	-7.088
701	0.701	-12.389	-17.561	-10.856	-9.207	6.083	-3.66	-4.22	-11.193
702	0.702	-12.034	-11.581	-14.377	-15.23	-10.166	-1.403	-7.2	-13.746
703	0.703	-17.471	-13.921	-11.506	-14.301	-42.11	-3.634	-6.879	-12.416
704	0.704	-18.079	-12.017	-8.843	-11.446	-55.706	2.026	-10.237	-14.569
705	0.705	-20.049	-13.997	-14.685	-15.782	-35.048	14.243	-15.146	-12.655
706	0.706	-17.194	-18.07	-17.038	-28.032	-23.876	-3.128	-13.293	-6.871
707	0.707	-15.88	-11.108	-13.589	-36.808	-6.895	-14.824	-13.953	-12.503
708	0.708	-17.28	-20.036	-14.205	-35.329	40.091	-21.332	-6.099	-14.466
709	0.709	-16.167	-6.92	-13.659	-13.732	33.451	-46.515	-2.689	-17.778
710	0.71	-15.821	-15.64	-12.341	20.646	39.404	-49.676	4.587	-11.225
711	0.711	-14.712	-23.555	-16.827	-2.259	22.926	-15.041	-8.266	-10.467
712	0.712	-16.891	-19.281	-12.796	-14.692	-12.278	-10.417	-6.604	-9.712
713	0.713	-17.718	-15.604	-13.219	-18.416	-35.052	-6.288	-17.713	-13.217
714	0.714	-15.251	-7.277	-12.866	-8.419	-39.087	-9.879	-27.861	-13.822
715	0.715	-16.077	-5.141	-10.001	19.783	-50.344	-19.833	-31.616	-13.267
716	0.716	-18.263	-14.799	-10.417	0.961	-47.179	-16.66	-20.866	-12.907
717	0.717	-17.55	-13.634	-16.246	-9.147	-66.089	-21.279	-22.335	-12.538
718	0.718	-13.355	-7.634	-12.012	-15.78	-56.956	-18.628	-13.553	-5.968
719	0.719	-17.481	-10.718	-9.715	-6.554	-37.37	-21.227	-14.823	-8.871
720	0.72	-14.056	-21.538	-10.307	-14.94	1.026	-14.352	-11.835	-9.646
721	0.721	-9.655	0.161	-13.611	-12.479	28.668	-12.309	-10.193	-13.718
722	0.722	-11.444	-2.923	-16.531	-24.139	33.663	1.108	-9.314	-11.409
723	0.723	-10.134	-11.241	-14.038	-22.053	74.88	-4.101	2.021	-9.488
724	0.724	-10.568	-18.782	-6.695	-16.306	69.477	-2.417	-2.699	-16.847
725	0.725	-6.536	-11.798	-11.933	-32.239	13.94	1.914	-4.114	-12.005
726	0.726	-9.095	-9.646	0.829	-0.367	-8.116	16.292	-10.555	-14.519
727	0.727	-14.556	-15.435	-11.369	4.023	-54.941	14.499	-7.149	-12.189
728	0.728	-8.02	-13.674	-6.73	-0.11	-73.123	13.013	-21.182	-10.224
729	0.729	-14.056	-15.215	-8.094	-26.499	-67.704	-10.539	-23.195	-6.908
730	0.73	-16.414	-10.945	-4.421	-36.642	-12.197	-20.464	-25.003	-9.798
731	0.731	-11.614	-12.099	-3.265	-8.481	-4.914	-29.718	-1.271	-4.949
732	0.732	-16.293	-8.607	-4.235	2.66	28.52	-26.989	1.949	-4.363
733	0.733	-15.748	-18.28	-3.267	5.854	10.325	-19.49	4.981	-7.262
734	0.734	-10.954	-17.107	-11.203	-9.915	-28.374	-12.475	-9.204	0.686
735	0.735	-12.925	-15.922	-12.167	-18.319	-3.21	6.797	-6.746	-5.288
736	0.736	-8.894	-8.548	-17	-10.85	10.294	4.435	9.459	-17.066
737	0.737	-14.728	-9.493	-16.216	-8.587	22.654	20.842	7.277	-21.678
738	0.738	-12.44	-13.732	-13.885	-6.504	-3.675	1.837	5.28	-14.489
739	0.739	-15.951	-17.781	-11.935	-4.613	-20.7	-0.55	-6.967	-13.301
740	0.74	-12.689	-14.29	-12.499	0.567	-29.97	-7.388	-30.804	-16.757
741	0.741	-14.459	-17.563	-17.902	-10.523	-44.067	-13.67	-20.777	-17.71
742	0.742	-11.001	-15.809	-17.3	-11.949	-15.807	-42.649	-11.516	-2.986
743	0.743	-10.63	-9.99	-15.344	-23.819	18.224	-63.344	-8.831	7.671
744	0.744	-15.49	-15.591	-12.422	-19.235	4.666	-6.621	-16.405	-1.995
745	0.745	-25.563	-13.648	-12.785	-20.655	25.364	50.297	-9.464	3.248
746	0.746	-24.221	-19.631	-16.052	-14.319	44.128	43.013	-3.092	-7.758
747	0.747	-23.071	-8.981	-13.903	3.624	47.369	76.558	-1.174	-6.377
748	0.748	-21.922	-4.721	-13.493	-3.975	6.504	94.813	-6.42	-15.245
749	0.749	-20.967	-13.616	-16.95	-15.643	-43.433	89.401	-17.477	-11.741
750	0.75	-21.944	-12.437	-10.345	-13.557	-49.996	13.661	-10.338	-14.814
751	0.751	-14.017	-9.33	-9.348	-19.413	-31.739	-105.847	-16.742	-13.811
752	0.752	-23.698	-20.15	-13.574	-17.71	-26.194	-58.321	-17.908	-23.458
753	0.753	-17.311	-21.486	-1.347	-9.814	-21.06	-15.168	-16.936	-22.28
754	0.754	-11.311	-9.659	-10.024	6.025	-25.431	-133.623	-15.945	-18.781
755	0.755	-1.635	-11.186	-14.629	-13.159	-12.978	-117.826	-9.93	-19.739
756	0.756	-10.53	-12.528	-10.338	-5.633	-9.279	12.071	-12.235	-22.626
757	0.757	-4.529	-6.13	-9.151	-7.983	-19.424	29.313	-7.387	-9.445
758	0.758	-7.617	2.21	-12.599	-5.876	2.357	-50.393	-13.383	-15.234
759	0.759	-14.383	-13.845	-9.47	-7.82	-5.937	-151.491	-7.751	-6.508
760	0.76	-6.434	-34.917	-12.336	-13.034	-13.437	-164.657	-8.308	-14.432
761	0.761	-11.641	-26.578	-14.81	-20.936	-24.991	-129.108	-8.847	-10.169
762	0.762	-10.664	-19.021	-10.71	-22.277	-39.842	-31.377	-10.558	-11.338
763	0.763	-13.162	-21.333	-12.608	-10.468	-26.256	-18.235	-2.586	-5.333
764	0.764	-12.364	-14.939	-7.923	-12.009	0.091	-6.587	-6.028	-8.42
765	0.765	-10.404	-16.86	-15.63	-16.248	34.186	25.456	1.375	-7.415
766	0.766	-10.959	-15.106	-16.559	-22.597	20.675	54.906	8.197	-15.307
767	0.767	-10.36	-10.46	-15.562	-19.1	33.125	81.622	-3.157	-18.358
768	0.768	-12.853	-11.806	-11.274	-3.025	29.497	89.444	-11.024	-19.308
769	0.769	-12.434	-12.955	-18.591	-5.344	-1.387	37.381	-3.787	-15.025
770	0.77	-18.987	-18.944	-17.588	-11.713	-38.812	-9.609	-12.608	-4.365
771	0.771	-21.861	-11.601	-11.556	-5.893	-23.595	57.447	-13.678	-8.629
772	0.772	-19.304	-6.757	-7.468	-7.605	-27.946	-5.033	-12.62	-12.32
773	0.773	-18.496	-11.008	-14.021	-6.039	-31.918	-61.996	-11.57	-23.153
774	0.774	-26.393	-15.071	-11.474	-7.362	-35.465	-54.614	-17.481	-18.877
775	0.775	-16.683	-13.146	-9.118	-11.001	-25.336	6.102	-21.462	-9.967
776	0.776	-17.81	-12.567	-13.925	-9.814	-16.05	14.407	-10.556	-8.791
777	0.777	-11.774	-10.823	-11.953	-6.649	-24.411	-66.978	-2.556	-18.464
778	0.778	-16.969	-3.861	-10.186	-9.488	-21.936	-99.523	-12.547	-9.555
779	0.779	-17.897	-10.638	-11.512	-3.425	-5.66	-30.5	-13.633	-8.385
780	0.78	-11.865	-8.13	-11.874	8.815	17.822	14.053	-10.043	-11.476
781	0.781	-14.149	-5.809	-10.689	-7.012	8.648	21.981	-8.96	-4.703
782	0.782	-14.686	-7.747	-14.345	3.699	0.424	14.485	-7.865	-3.922
783	0.783	-10.009	-17.813	-12.005	-5.904	8.065	7.941	-6.969	-6.241
784	0.784	-11.711	-22.088	-10.831	-11.063	10.435	-10.196	-7.634	-11.065
785	0.785	-13.023	-15.716	-14.5	-9.456	8.306	-15.502	-9.48	-10.473
786	0.786	-17.437	-19.209	-13.142	-16.565	-12.945	-10.328	-7.454	-17.049
787	0.787	-11.973	-20.185	-11.979	-28.318	-27.028	-23.727	-4.453	-12.789
788	0.788	-15.417	-11.29	-11.588	-23.609	-29.489	-11.246	-12.293	-15.118
789	0.789	-13.441	-10.142	-13.517	-19.287	-36.454	-7.377	-23.042	-13.181
790	0.79	-12.827	-15.382	-11.383	-15.547	-34.322	9.803	-18.709	-3.123
791	0.791	-11.434	-10.555	-12.152	-11.993	-16.886	44.318	-14.982	-7.374
792	0.792	-15.844	-13.085	-10.217	-10.96	4.212	48.815	-11.428	-8.536
793	0.793	-14.062	-10.768	-10.021	-13.803	1.539	19.815	-6.127	-7.369
794	0.794	-18.864	-10.194	-9.826	-9.495	9.131	8.696	-3.148	-12.579
795	0.795	-15.542	-17.564	-9.236	-13.501	16.133	-42.545	-9.084	-13.532
796	0.796	-12.608	-10.798	-9.035	-8.602	43.873	-34.852	-9.789	-12.745
797	0.797	-12.962	-11.588	-11.159	-10.467	17.636	-41.148	-7.777	-16.81
798	0.798	-12.54	-12.371	-13.858	-7.476	0.653	1.626	2.365	-8.88
799	0.799	-14.625	-17.211	-11.717	-14.37	-8.652	51.721	-1.826	-9.861
800	0.8	-14.967	-13.933	-13.066	-11.4	-51.278	58.407	-5.447	-16.647
801	0.801	-12.21	-18.009	-14.414	-12.102	-93.883	28.046	-13.712	-14.147
802	0.802	-16.418	-14.539	-17.689	-12.81	-66.188	-44.164	-21.016	-5.255
803	0.803	-18.113	-17.845	-11.876	-14.682	-51.073	-34.241	-29.871	-4.102
804	0.804	-14.576	-15.725	-15.927	-14.033	-28.216	10.555	-18.988	-3.139
805	0.805	-18.974	-11.279	-13.989	-15.691	34.304	67.466	-17.589	-7.969
806	0.806	-10.012	-13.024	-7.986	-13.112	114.996	45.455	-5.733	-10.48
807	0.807	-13.64	-13.418	-13.597	-16.335	104.164	12.094	2.242	-11.248
808	0.808	-12.424	-12.064	-10.111	-16.66	15.361	-67.044	-4.888	-13.162
809	0.809	-15.474	-14.961	-13.4	-10.598	-20.177	-121.075	-6.024	-9.863
810	0.81	-16.401	-16.906	-15.135	-6.287	-30.958	-51.685	-14.317	-2.099
811	0.811	-8.421	-14.985	-12.619	-10.297	-40.769	-60.288	-13.327	5.269
812	0.812	-15.737	-11.499	-10.298	-9.669	-49.663	-35.629	-14.262	-9.418
813	0.813	-18.599	-7.033	-13.193	-11.556	-41.606	75.765	-20.215	-15.787
814	0.814	-16.046	-9.923	-8.734	-10.909	-34.3	283.015	-24.247	-37.06
815	0.815	-15.232	-9.519	-10.468	-8.339	-27.72	-26.664	-16.278	-34.328
816	0.816	-10.358	-9.901	-5.633	-5.957	-33.667	-150.051	-13.156	-31.789
817	0.817	-12.257	-16.471	-11.635	-11.716	-17.167	113.001	-12.157	-6.038
818	0.818	-16.284	-15.491	-13.958	-7.597	-22.147	147.309	-7.884	-9.316
819	0.819	-13.736	-18.005	-12.014	-9.462	-26.549	-69.345	-10.197	-6.201
820	0.82	-12.348	-7.371	-11.434	-11.339	2.498	-97.223	-13.669	7.944
821	0.821	-18.905	-8.752	-7.367	-17.873	28.81	-173.876	-9.022	5.461
822	0.822	-14.045	-15.152	-13.162	-11.823	18.745	-57.267	-1.284	-10.776
823	0.823	-16.531	-18.638	-13.921	-15.838	-3.127	-120.556	-0.319	-21.403
824	0.824	-14.178	-13.421	-11.98	-12.31	22.422	-178.152	-3.223	-15.596
825	0.825	-12.219	-16.334	-15.266	-8.977	19.144	-160.681	4.705	-17.323
826	0.826	-16.829	-17.116	-12.356	-16.689	22.243	-49.304	-0.537	-9.37
827	0.827	-15.051	-14.8	-13.71	-11.441	-8.958	51.804	-5.377	-10.708
828	0.828	-17.529	-15.388	-14.097	-14.32	-54.866	64.971	-16.799	-11.863
829	0.829	-16.142	-12.103	-13.704	-16.81	-60.866	100.458	-37.529	-8.369
830	0.83	-20.176	-15.018	-10.991	-12.723	-44.386	111.19	-34.843	-7.396
831	0.831	-18.792	-14.626	-11.377	-7.86	-19.173	42.021	-22.085	-12.232
832	0.832	-12.381	-13.265	-11.187	-7.273	3.702	-92.422	-15.123	-11.453
833	0.833	-16.611	-8.423	-9.836	-3.198	16.114	-73.383	-4.487	-22.094
834	0.834	-14.259	-10.361	-12.937	-10.159	19.801	-90.81	-2.565	-14.932
835	0.835	-12.296	-13.261	-10.225	-9.194	2.771	-74.898	-4.328	-13.769
836	0.836	-15.562	-9.779	-11.383	-3.186	-0.311	-60.531	-2.805	-19.763
837	0.837	-14.967	-13.075	-12.932	-12.085	-8.633	5.254	-7.083	-12.413
838	0.838	-13.594	-11.912	-12.159	-10.929	9.163	-78.13	-8.256	-11.455
839	0.839	-10.289	-13.841	-9.642	-9.961	-7.093	-23.988	-9.419	-5.466
840	0.84	-12.401	-13.472	-11.188	-12.854	-22.02	44.905	-4.217	-16.115
841	0.841	-15.096	-12.71	-10.413	-17.1	-12.359	53.639	-11.013	-8.942
842	0.842	-13.149	-17.161	-11.185	-11.476	-14.073	45.456	-8.509	-5.257
843	0.843	-9.653	-12.522	-9.641	-10.879	0.307	-21.297	-7.748	-8.735
844	0.844	-11.007	-9.616	-13.119	-10.281	-9.314	-65.959	-4.265	-18.395
845	0.845	-15.842	-15.424	-12.734	-12.005	-25.118	-90.348	-6.203	-14.718
846	0.846	-13.903	-11.384	-13.125	-13.351	-31.451	-38.784	-10.27	-11.235
847	0.847	-13.314	-10.819	-14.285	-15.664	-10.11	48.504	-13.763	-8.14
848	0.848	-16.792	-15.482	-15.453	-10.817	4.029	60.091	-10.479	-7.185
849	0.849	-16.401	-13.761	-11.982	-14.097	-3.547	70.884	-10.096	-4.672
850	0.85	-16.016	-13.39	-8.7	-15.836	-15.195	61.08	-7.395	-5.45
851	0.851	-12.339	-10.116	-15.288	-13.315	-30.138	16.44	-7.024	-8.939
852	0.852	-16.789	-15.943	-12.396	-7.889	-16.616	8.276	-7.243	-14.94
853	0.853	-16.211	-20.026	-9.89	-7.306	-7.883	15.525	-6.501	-12.623
854	0.854	-12.737	-13.462	-10.67	-11.946	0.101	8.85	-5.753	-17.466
855	0.855	-14.094	-15.988	-14.161	-11.356	21.855	14.758	-9.422	-12.83
856	0.856	-14.488	-13.659	-9.521	-9.996	6.271	53.343	-5.936	-12.254
857	0.857	-16.419	-15.559	-11.265	-10.37	-19.18	-22.538	1.425	-13.623
858	0.858	-14.487	-16.114	-12.63	-9.98	-36.159	-33.625	-3.79	-7.251
859	0.859	-16.032	-15.503	-14.957	-7.264	-26.895	-181.946	-6.694	-13.271
860	0.86	-15.258	-22.446	-12.064	-13.058	-29.71	-118.712	-5.925	-10.957
861	0.861	-15.069	-23.406	-11.685	-12.267	8.71	-22.689	-18.14	-14.441
862	0.862	-16.622	-22.62	-16.722	-11.673	58.579	29.666	-30.364	-11.147
863	0.863	-16.044	-18.512	-16.146	-17.666	38.587	-17.925	-12.97	-5.751
864	0.864	-18.378	-14.987	-13.243	-8.76	8.138	-3.425	-19.961	-16.621
865	0.865	-13.937	-6.288	-9.76	-17.076	-19.568	62.689	-9.348	-15.116
866	0.866	-15.879	-9.798	-10.153	-9.715	-34.68	74.46	-15.156	-10.888
867	0.867	-16.477	-8.862	-10.544	-12.614	-30.277	41.742	-13.373	-12.058
868	0.868	-15.141	-4.051	-14.233	-15.135	-34.356	-27.336	-14.896	-15.522
869	0.869	-15.558	1.922	-11.922	-9.527	-30.702	-0.726	-13.528	-10.286
870	0.87	-12.684	7.508	-12.321	-6.063	-27.412	-41.685	-12.358	-15.114
871	0.871	-12.333	-3.346	-14.273	-9.371	-11.684	-93.627	-8.866	-9.108
872	0.872	-16.627	-11.307	-14.671	-12.301	-8.902	-47.035	-9.817	-9.89
873	0.873	-15.312	-12.692	-11.209	-9.812	-11.374	7.957	-10.776	-5.087
874	0.874	-13.994	-13.879	-8.905	-12.168	-13.676	30.07	-9.99	-11.117
875	0.875	-15.183	-15.063	-11.058	-5.624	5.527	23.446	-4.383	-8.812
876	0.876	-16.371	-16.049	-9.146	-2.747	44.071	17.488	-9.224	-8.268
877	0.877	-14.471	-15.089	-8.778	-5.297	27.622	12.201	-4.587	-7.703
878	0.878	-14.696	-12.582	-13.06	-12.682	-7.655	87.993	-0.551	-5.976
879	0.879	-13.372	-14.91	-12.503	-7.873	-21.286	98.93	-1.946	-4.647
880	0.88	-10.302	-25.761	-11.17	-7.131	-25.441	69.478	-9.346	-6.993
881	0.881	-9.948	-24.234	-6.744	-7.941	-21.82	78.558	-16.736	-6.643
882	0.882	-15.007	-22.91	-10.836	-8.553	-18.595	21.843	-13.856	-9.401
883	0.883	-14.447	-21.778	-9.507	-14.6	-2.956	-89.155	-9.595	-12.153
884	0.884	-16.215	-25.284	-14.952	-12.327	-0.292	-136.738	-5.525	-17.04
885	0.885	-14.887	-13.511	-16.925	-20.325	-18.125	-122.443	-6.107	-19.008
886	0.886	-11.62	-11.999	-12.311	-19.423	-20.503	-56.636	-9.397	-14.394
887	0.887	-12.808	-16.293	-10.603	-16.58	-18.457	-92.181	-15.97	-6.697
888	0.888	-13.996	-12.654	-13.156	-14.138	-20.488	-16.212	-27.394	-9.842
889	0.889	-15.187	5.309	-15.513	-16.546	2.275	92.35	-13.086	-12.784
890	0.89	-14.438	-7.496	-12.652	-13.136	-0.917	49.191	-7.287	-20.76
891	0.891	-13.113	-14.497	-13.85	-11.29	-20.766	-42.859	-12.516	-19.853
892	0.892	-17.401	-12.406	-8.072	-14.283	-28.397	-102.38	-7.885	-18.927
893	0.893	-8.529	-18.269	-17.01	-16.88	-26.142	-134.799	-15.061	-24.957
894	0.894	-14.941	-13.09	-11.028	-13.688	-28.315	-85.442	-11.399	-14.345
895	0.895	-13.804	-2.101	-10.103	-9.698	-14.842	-22.963	-14.885	-13.046
896	0.896	-16.932	-6.406	-14.989	-8.428	-2.707	50.413	-9.68	-11.935
897	0.897	-15.994	-7.606	-10.772	-10.841	1.892	60.446	-10.662	-5.986
898	0.898	-15.246	-8.805	-8.488	-11.317	14.803	-55.905	-6.411	-9.134
899	0.899	-12.951	-16.218	-12.008	-11.018	9.515	-103.41	-8.742	-10.158
900	0.9	-16.456	-13.367	-12.628	-11.488	-14.33	-89.019	-6.814	-14.486
901	0.901	-15.899	-12.647	-10.938	-14.487	-38.158	-23.154	-4.9	-13.772
902	0.902	-16.492	-11.933	-14.482	-10.906	-35.089	-11.284	-4.345	-5.915
903	0.903	-13.024	-16.835	-12.213	-14.276	-26.773	-0.431	-11.333	-9.099
904	0.904	-16.328	-18.832	-14.4	-16.504	-24.297	29.098	-26.057	-8.227
905	0.905	-15.177	-27.795	-14.065	-13.917	5.952	73.675	-15.425	-16.262
906	0.906	-18.872	-47.404	-12.174	-17.531	34.819	97.893	-9.643	-11.112
907	0.907	-16.559	-33.334	-10.668	-11.082	23.417	75.667	-7.923	-12.108
908	0.908	-20.641	-30.881	-13.425	-14.099	-0.514	28.639	-6.376	-7.874
909	0.909	-19.3	-23.978	-12.309	-13.392	33.837	-14.011	-5.042	-16.81
910	0.91	-16.414	-9.537	-14.477	-15.802	10.94	-8.88	1.334	-18.021
911	0.911	-11.004	-11.746	-14.324	-16.503	-18.146	-54.65	7.324	-17.122
912	0.912	-18.947	-33.1	-13.587	-10.621	-16.794	-97.788	-2.367	-8.299
913	0.913	-13.732	-24.833	-19.236	-11.305	1.993	-128.255	-6.072	-4.892
914	0.914	-12.767	13.605	-15.6	-13.738	-15.089	-100.596	-2.592	-10.177
915	0.915	-15.29	18.952	-12.154	-13.246	-18.311	-45.146	-18.664	-13.152
916	0.916	-4.644	13.875	-11.798	-11.398	7.109	36.355	-45.958	-22.496
917	0.917	-8.908	0.265	-10.669	-9.735	-10.075	47.208	-24.875	-23.322
918	0.918	-5.226	-3.844	-13.405	-9.428	-7.089	116.244	-10.756	-17.77
919	0.919	-6.384	-7.573	-11.499	-2.154	-26.898	107.175	-8.242	-14.352
920	0.92	-3.279	-10.924	-8.04	-7.453	-44.727	50.103	-10.563	-5.703
921	0.921	-10.046	-7.881	-11.355	-6.551	-42.417	-1.833	-12.682	-2.281
922	0.922	-5.775	-10.638	-8.477	-4.103	-27.507	-103.098	-2.991	2.889
923	0.923	-13.117	-18.22	-12.18	-4.945	-25.586	-117.867	-8.211	-9.929
924	0.924	-17.95	-15.956	-6.782	-3.074	-27.365	-26.028	-0.268	-15.195
925	0.925	-18.711	-22.403	-11.644	-11.848	-22.776	-37.958	-1.606	-0.923
926	0.926	-14.636	-28.28	-12.247	-13.072	-1.126	-5.544	-5.272	-14.515
927	0.927	-16.559	-23.131	-10.535	-12.159	14.558	63.48	3.051	-16.294
928	0.928	-18.477	-24.738	-10.946	-17.048	6.216	54.658	2.093	-8.388
929	0.929	-20.209	-14.714	-13.301	-16.321	13.723	-1.994	-6.79	-9.775
930	0.93	-15.361	-11.081	-8.496	-10.75	2.091	-38.751	-7.938	-0.907
931	0.931	-18.636	-5.141	-9.105	-12.726	25.476	-99.2	-6.957	0.22
932	0.932	-18.038	-8.285	-12.036	-2.701	9.772	-91.024	-21.644	-7.166
933	0.933	-16.671	-13.183	-11.679	-4.079	12.42	5.313	-15.248	-10.101
934	0.934	-13.37	-8.971	-6.289	-2.944	-10.914	44.741	-9.438	-18.06
935	0.935	-16.266	-9.793	-11.15	-4.122	-7.912	32.865	-14.66	-17.119
936	0.936	-15.094	-10.407	-11.755	-9.363	6.14	0.249	-19.315	-10.371
937	0.937	-14.69	-13.719	-10.03	-8.416	3.639	10.05	-12.137	-2.452
938	0.938	-11.19	-16.637	-13.528	-0.489	-7.921	36.644	-8.429	-12.139
939	0.939	-13.498	-20.131	-6.187	-14.415	-5.727	61.025	-14.401	-8.474
940	0.94	-12.319	-18.775	-13.553	-4.724	-7.567	24.175	-13.414	-2.479
941	0.941	-14.24	-13.952	-20.334	-9.914	-19.699	-9.192	-10.499	-16.421
942	0.942	-13.051	-3.904	-14.339	-14.52	-30.706	-39.494	-7.975	-22.22
943	0.943	-15.154	-11.076	-26.524	-1.514	-34.964	-23.009	-8.738	-23.957
944	0.944	-17.055	-14.766	-7.175	-24.326	-15.394	-17.919	-16.661	-9.626
945	0.945	-13.925	-15.929	-4.651	-15.01	-35.127	-68.16	-4.817	-11.528
946	0.946	-14.282	-19.019	-11.615	-12.268	-37.643	-114.897	-12.713	-9.753
947	0.947	-15.433	-19.995	-13.743	-14.757	-7.233	-35.372	-19.84	-8.168
948	0.948	-15.233	-6.851	-15.675	-12.389	5.202	-2.706	-13.423	-6.775
949	0.949	-19.093	-12.666	-10.455	-18.717	-21.047	7.222	-12.225	2.16
950	0.95	-14.25	-10.935	0.559	-8.985	-38.035	-19.447	-0.395	-10.962
951	0.951	-20.243	-6.292	-0.811	-7.187	-34.968	-60.014	1.182	-2.213
952	0.952	-17.914	-10.545	-7.204	-18.15	-32.241	-22.915	-5.957	-0.625
953	0.953	-17.323	-14.225	-3.735	-2.218	6.333	51.137	-9.619	3.682
954	0.954	-15.374	-10.744	-11.094	8.489	78.598	61.139	-13.09	0.046
955	0.955	-9.94	-11.698	-19.993	10.494	88.522	70.2	-5.718	-17.899
956	0.956	-16.505	-14.578	-16.506	5.349	61.858	62.249	-6.674	-51.328
957	0.957	-10.485	-12.046	-13.392	-11.988	-11.405	10.739	-18.074	-46.828
958	0.958	-11.233	-11.245	-16.265	-46.923	-40.996	-89.982	-7.034	-26.062
959	0.959	-9.273	-4.63	-20.484	-21.671	-49.923	11.07	-17.099	-14.784
960	0.96	-15.244	-5.359	-14.826	1.265	-41.773	76.858	-15.927	2.27
961	0.961	-14.44	-17.497	-16.711	-2.709	-49.079	41.242	-17.078	5.389
962	0.962	-12.47	-22.667	-18.594	-13.868	-29.057	-12.986	-9.716	2.727
963	0.963	-17.085	-1.922	-11.961	-10.503	1.392	-101.869	-12.598	-9.963
964	0.964	-12.984	-4.577	-11.133	-19.731	29.1	-18.516	-10.074	-7.551
965	0.965	-16.436	-22.295	-13.394	-22.361	3.883	-72.697	-2.717	-18.096
966	0.966	-10.025	-10.604	-12.742	-19.707	17.362	-62.755	-3.7	-16.074
967	0.967	-17.926	-25.443	-17.306	-17.207	-11.688	-35.908	-4.505	-7.288
968	0.968	-14.803	-15.72	-14.32	-14.962	-38.029	4.853	-10.125	-5.665
969	0.969	-17.673	-6.969	-15.593	-12.922	-55.028	27.072	-10.704	-6.942
970	0.97	-13.387	-14.863	-13.188	-14.546	-45.624	60.641	-13.981	-8.009
971	0.971	-17.42	-27.794	-13.494	-12.897	-37.176	152.141	-14.556	-9.068
972	0.972	-17.977	-39.939	-10.719	-11.436	-8.786	165.196	-6.607	-16.325
973	0.973	-10.6	-16.097	-11.047	-10.176	10.096	33.794	-10.074	-15.27
974	0.974	-15.43	-12.765	-7.516	-8.929	20.218	-88.892	-15.291	-10.937
975	0.975	-12.929	-3.435	-9.791	-3.629	4.555	-104.833	-6.378	-11.643
976	0.976	-15.285	-0.688	-3.173	-8.412	-3.714	-119.179	-2.893	-16.396
977	0.977	-15.893	-13.42	-7.971	-12.609	-1.087	-211.229	-8.124	-19.609
978	0.978	-9.931	-24.984	-5.41	-16.621	-12.546	-246.704	-14.893	-12.951
979	0.979	-9.197	-18.55	-4.595	-13.031	-31.595	-170.748	-10.629	-8.615
980	0.98	-12.715	-8.817	-8.036	-9.686	-13.702	-101.617	-16.249	-10.861
981	0.981	-16.028	-13.983	-6.044	-10.188	-6.718	-20.917	-24.204	-10.199
982	0.982	-14.306	0.402	-7.727	-18.054	25.195	11.551	-8.165	-10.701
983	0.983	-12.957	-9.209	-9.029	-14.503	66.38	-37.83	-1.244	-16.06
984	0.984	-10.64	-7.412	-16.325	-15.404	38.73	-11.058	0.836	-12.522
985	0.985	-12.773	-8.897	-13.164	-14.379	3.521	62.38	6.609	-10.547
986	0.986	-16.459	-15.995	-14.074	-4.648	-65.129	92.031	-19.739	-11.101
987	0.987	-16.073	-22.328	-13.251	-8.282	-74.934	100.905	-30.979	-7.571
988	0.988	-14.912	-18.789	-13.975	-14.239	-65.99	60.246	-27.679	-7.896
989	0.989	-18.587	-15.639	-14.518	-15.165	-57.818	23.322	-5.812	-13.64
990	0.99	-14.14	-12.681	-13.891	-24.039	-20.825	-23.469	2.508	-11.259
991	0.991	-23.043	-15.142	-14.431	-17.997	-0.843	-53.845	-0.003	-17.798
992	0.992	-21.885	-14.301	-17.883	-14.872	17.437	-26.22	-2.326	-9.844
993	0.993	-20.728	-14.812	-13.396	-0.139	1.06	-31.373	-8.704	-12.921
994	0.994	-23.835	-16.679	-15.113	2.017	16.217	18.814	-26.113	-19.669
995	0.995	-17.081	-13.722	-9.27	0.079	29.838	52.172	-23.804	-13.625
996	0.996	-3.936	-5.733	-10.012	5.317	9.172	21.68	-13.158	-12.808
997	0.997	-2.018	-2.19	-8.053	-12.088	-9.599	26.981	-11.231	-7.923
998	0.998	-7.252	-9.476	-0.688	-19.047	-19.697	11.941	-12.992	-5.938
999	0.999	-2.614	-12.309	4.16	-12.656	-4.082	7.673	-5.091	-9.967
1000	1	-9.782	-14.766	-0.087	-10.723	32.859	3.689	-9.38	-12.446
1001	1.001	-10.945	-17.038	-7.426	-19.41	-22.633	7.321	-2.986	-9.134
1002	1.002	-14.425	-7.498	-4.522	-8.359	-44.611	17.274	-1.792	-10.274
1003	1.003	-15.39	-11.126	-10.522	-9.719	-37.932	7.909	-6.997	-5.799
1004	1.004	-18.284	-21.918	-17.883	-13.405	-7.452	-6.212	-19.743	-14.683
1005	1.005	-17.485	-29.024	-14.997	-16.902	20.378	-8.669	-3.861	-15.83
1006	1.006	-23.068	-25.294	-22.957	-15.946	-4.648	-6.229	-5.978	-7.508
1007	1.007	-23.63	-14.416	-28.204	-18.852	27.396	-3.951	-0.165	-14.887
1008	1.008	-21.663	-13.022	-31.126	-16.371	31.475	5.797	5.05	-6.002
1009	1.009	-22.217	-11.815	-30.368	-18.752	5.121	0.519	-9.276	9.674
1010	1.01	-18.711	-8.281	-29.619	-9.292	-39.648	-4.118	-7.359	7.558
1011	1.011	-18.312	-11.332	-24.797	10.244	-82.276	-8.321	-5.634	-13.701
1012	1.012	-18.685	-10.315	-20.165	1.903	-43.606	-14.711	-26.336	-33.425
1013	1.013	-19.823	-14.517	-19.599	9.42	1.835	-11.281	-17.975	-30.906
1014	1.014	-14.772	-13.659	-19.219	-11.703	56.816	-23.198	-10.417	-37.888
1015	1.015	-11.464	-11.647	-20.586	-54.315	49.477	-24.719	-8.085	-22.989
1016	1.016	-13.191	-8.312	-23.515	-72.534	15.97	-26.067	-10.205	-17.188
1017	1.017	-12.785	-10.018	-20.843	-11.606	-2.319	-17.187	-8.262	-11.993
1018	1.018	-17.225	-11.352	-18.17	-3.5	-41.147	-23.17	-6.525	-7.398
1019	1.019	-15.459	-14.589	-15.294	-10.884	-106.885	-7.064	-14.46	-17.503
1020	1.02	-17.947	-12.395	-9.327	-4.334	-98.09	28.094	-10.182	-16.368
1021	1.021	-17.538	-18.351	0.322	-10.366	-73.73	23.209	-19.075	-10.377
1022	1.022	-14.614	-12.333	3.968	-4.972	-22.062	18.893	-13.08	-3.02
1023	1.023	-8.601	-19.707	7.427	0.042	24.766	14.934	-12.109	-5.947
1024	1.024	4.578	-12.938	6.432	4.477	55.136	-3.839	-9.207	-5.205
1025	1.025	14.269	-13.723	5.436	8.523	16.434	-48.688	-6.696	-10.858
1026	1.026	5.567	-16.083	-0.593	-2.727	-18.809	-91.39	-5.921	-14.372
1027	1.027	7.115	-14.162	-6.234	0.531	-41.682	-86.062	-10.749	-16.333
1028	1.028	2.859	-12.194	-5.69	-46.535	-12.653	-61.002	-16.74	-9.785
1029	1.029	-6.027	-10.412	-10.366	0.269	6.139	-56.636	-11.131	-10.583
1030	1.03	-14.345	-11.715	-19.3	-17.952	43.877	-35.891	-3.185	-11.383
1031	1.031	-19.563	-12.055	-20.496	-12.564	69.039	-24.541	-2.221	-10.841
1032	1.032	-28.46	-16.854	-17.039	-7.555	46.185	-7.314	4.543	-4.868
1033	1.033	-24.97	-12.162	-20.166	-12.035	-16.293	-10.175	8.81	-5.671
1034	1.034	-21.863	-16.215	-21.16	-7.997	-25.113	-12.702	-3.368	-0.859
1035	1.035	-18.944	-16.651	-18.682	-11.696	-49.469	5.291	-12.067	6.482
1036	1.036	-23.183	-10.357	-11.359	-8.42	-42.152	26.578	-23.085	-8.257
1037	1.037	-22.393	-14.757	-12.35	-11.528	-22.38	12.605	-33.173	-18.924
1038	1.038	-20.431	-15.689	-6.371	-8.828	-28.518	-25.784	-16.175	-24.753
1039	1.039	-17.107	-16.421	-10.458	-11.364	-12.113	-20.328	-18.511	-19.549
1040	1.04	-17.649	-14.67	-12.41	-18.347	-27.234	-25.335	-20.62	-2.165
1041	1.041	-17.225	-20.225	-10.492	-11.976	-59.216	-2.561	-10.919	0.113
1042	1.042	-15.849	-15.406	-9.932	-13.912	-38.528	34.853	-16.129	-6.302
1043	1.043	-10.979	-20.027	-9.562	-8.689	-19.714	49.92	-14.576	-12.118
1044	1.044	-6.302	-11.186	-7.249	-4.034	-9.629	36.461	-1.604	-17.355
1045	1.045	-9.171	-12.391	-6.097	-11.19	6.074	-9.423	-6.839	-18.933
1046	1.046	-9.503	-18.412	-8.027	-10.027	37.272	-15.415	-5.3	-20.314
1047	1.047	-16.782	-23.677	-2.991	-11.179	74.831	-76.225	-1.041	-21.504
1048	1.048	-17.687	-14.845	-6.272	-8.094	79.868	-132.961	13.287	-10.683
1049	1.049	-18.599	-11.395	-6.835	-9.071	11.148	-21.818	7.489	-9.338
1050	1.05	-17.778	-6.171	-8.173	-22.229	-57.931	57.717	-18.826	-10.524
1051	1.051	-23.358	-10.942	-3.713	-20.294	-66.818	72	-37.598	-7.058
1052	1.052	-18.493	-10.05	-12.608	-8.097	-58.732	58.774	-27.531	-12.293
1053	1.053	-20.406	-12.231	-8.927	2.951	-21.839	23.104	-30.634	-9.407
1054	1.054	-28.128	-16.991	-10.084	4.307	-28.45	-31.097	-16.508	-13.676
1055	1.055	-25.013	-17.503	-11.052	-4.602	-22.437	-80.48	-8.974	-16.018
1056	1.056	-18.229	-9.633	-12.012	-22.598	-38.869	-107.253	-6.65	-14.104
1057	1.057	-22.498	-8.544	-12.775	-9.822	-13.696	-66.711	-0.269	-9.469
1058	1.058	-16.909	-15.203	-18.373	-12.136	9.119	-15.131	1.662	-5.419
1059	1.059	-12.083	-15.904	-13.508	-18.498	29.828	18.245	3.393	-8.911
1060	1.06	-7.447	-15.18	-16.768	-12.655	26.162	12.151	1.824	-13.366
1061	1.061	-9.196	-26.149	-19.623	-10.852	9.129	17.474	-16.956	-6.787
1062	1.062	-15.003	-30.904	-18.21	-12.325	24.762	12.348	-34.758	-4.292
1063	1.063	-14.239	-35.265	-19.499	-10.913	-6.363	7.738	-9.033	-5.1
1064	1.064	-9.427	-29.024	-14.592	-12.021	6.098	-30	-5.742	-15.963
1065	1.065	-8.871	-13.51	-5.813	-18.009	9.892	-35.231	-2.647	-20.623
1066	1.066	-9.471	1.212	0.249	-8.365	61.48	14.908	-5.349	1.062
1067	1.067	-9.108	-0.882	-7.053	-14.782	39.452	8.127	2.192	16.749
1068	1.068	-16.491	-20.487	-13.775	-6.426	19.478	14.007	-9.449	2.622
1069	1.069	-19.609	-23.142	-11.209	-5.411	-11.011	-47.032	-24.383	-15.185
1070	1.07	-10.72	-11.566	-13.483	-6.343	-61.152	-38.961	-14.743	-31.432
1071	1.071	-11.897	-0.833	-11.485	-12.295	-54.713	12.603	-2.573	-37.79
1072	1.072	-6.693	20.503	-16.07	-16.326	-24.364	5.835	-4.163	-16.482
1073	1.073	-7.689	17.832	-14.275	-15.729	-7.817	-24.671	-5.542	-8.138
1074	1.074	-8.49	15.415	-11.718	-13.755	-22.77	13.997	-6.719	-0.574
1075	1.075	-2.904	31.772	-14.011	-4.812	-18.194	8.969	-5.546	-12.183
1076	1.076	-2.362	-0.143	-11.071	-5.942	-14.071	-4.671	-12.903	-18.573
1077	1.077	-7.061	-50.517	-9.901	-4.768	-40.371	-25.49	-15.817	-12.765
1078	1.078	-16.01	-57.233	-14.166	-14.416	-57.431	-6.803	-9.849	-14.494
1079	1.079	-7.161	-51.319	-14.56	-10.739	-41.72	-10.142	-17.234	-9.835
1080	1.08	-15.532	-34.978	-14.162	-7.225	-21.923	-7.123	-8.356	-2.68
1081	1.081	-16.581	-30.006	-18.997	-14.564	1.336	-4.462	-7.226	-14.499
1082	1.082	-15.704	-25.645	-15.72	-13.573	-20.485	-22.185	-10.35	-12.966
1083	1.083	-18.315	-4.982	-18.645	-11.018	-40.192	-19.726	-11.359	-17.237
1084	1.084	-20.702	36.702	-11.696	-13.319	-22.397	-8.97	-8.882	-23.641
1085	1.085	-24.239	53.368	-12.682	-16.787	3.35	20.113	-11.239	-5.648
1086	1.086	-22.344	68.638	-16.964	-10.78	54.855	32.524	-0.422	-13.173
1087	1.087	-27.791	55.191	-16.205	-14.815	32.796	21.361	-2.015	-10.865
1088	1.088	-29.737	34.478	-11.384	-9.958	-27.855	24.655	-12.122	-13.012
1089	1.089	-31.645	45.695	-14.695	-11.87	-19.813	-16.21	-21.066	-7.21
1090	1.09	-22.685	-5.843	-10.667	-14.754	31.809	11.46	-19.952	1.464
1091	1.091	-13.72	-102.266	-7.218	-18.221	11.815	36.65	-14.778	-15.984
1092	1.092	-19.663	-115.416	-10.549	-11.813	-30.818	-31.985	-9.987	-22.974
1093	1.093	-16.525	-31.958	-10.981	-11.023	-25.46	-120.679	-16.033	-20.874
1094	1.094	-17.468	-42.715	-10.639	-6.948	-20.45	10.628	-13.756	-7.349
1095	1.095	-27.143	-52.49	-16.498	-8.86	-24.893	-6.723	-8.962	-5.629
1096	1.096	-30.834	-25.669	-14.221	-13.493	-20.816	-149.931	-8.427	-4.088
1097	1.097	-20.063	-1.207	-14.856	-9.41	-24.509	-130.816	-12.524	-11.28
1098	1.098	-18.857	-38.035	-15.493	-12.873	-7.461	-43.456	-13.937	-14.994
1099	1.099	-10.055	-57.813	-12.646	-15.187	-16.762	3.953	-6.635	-6.691
1100	1.1	-6.655	-100.316	-10.189	-9.374	2.892	18.143	-7.665	-14.06
1101	1.101	-5.749	-116.74	-14.695	-16.721	5.269	31.225	-8.727	-16.977
1102	1.102	-6.791	-101.63	-8.174	-15.766	16.77	19.378	-2.814	-11.026
1103	1.103	-7.63	-32.845	-12.5	-2.608	-6.733	-34.735	-13.531	-11.846
1104	1.104	-9.997	-22.881	-11.797	-0.681	-16.047	-24.88	-12.255	-11.301
1105	1.105	-4.438	-62.837	-12.456	-9.382	-1.96	1.669	-13.481	-9.393
1106	1.106	6.36	-35.99	-17.175	-7.841	-19.807	25.91	-10.056	-12.328
1107	1.107	10.97	-11.322	-16.674	-12.1	26.972	13.98	-9.141	-12.753
1108	1.108	-2.026	25.952	-22.175	-20.393	-3.405	21.317	-4.364	-11.45
1109	1.109	-7.24	113.532	-16.452	-26.746	-32.408	1.42	-10.431	-5.672
1110	1.11	-8.791	149.058	-23.885	-32.731	-43.66	-4.519	-19.427	-14.597
1111	1.111	-15.959	94.573	-21.066	-27.513	-19.876	-9.918	-24.944	-14.03
1112	1.112	-9.585	64.644	-18.63	-18.625	-35.571	35.568	-21.567	-12.885
1113	1.113	-1.283	73.377	-17.934	-10.321	-27.281	53.762	-22.657	-11.954
1114	1.114	-4.401	65.08	-14.52	5.723	-24.852	37.368	-11.913	-18.761
1115	1.115	-11.191	57.63	-8.586	12.675	-31.869	12.208	-16.252	-21.311
1116	1.116	-12.002	24.244	-1.281	6.281	-0.017	25.756	-7.435	-13.993
1117	1.117	-12.829	79.281	-0.357	0.474	41.17	-36.751	10.472	-1.24
1118	1.118	-23.703	-31.775	0.374	-8.238	57.513	-63.49	7.865	0.493
1119	1.119	-28.383	-111.312	-0.448	-6.684	92.569	-55.4	0.809	-16.964
1120	1.12	-27.061	-183.469	-11.328	-13.835	42.012	11.245	-9.926	-28.628
1121	1.121	-20.716	-117.631	-6.718	-7.442	-18.847	55.832	-0.342	-13.782
1122	1.122	-14.741	-82.011	-5.392	5.716	-75.976	-17.564	-12.622	-11.892
1123	1.123	-13.795	-114.513	-1.739	-13.647	-68.713	-86.695	-17.361	-10.188
1124	1.124	-10.906	-84.944	-2.922	-16.169	-35.241	-113.494	-36.225	-2.277
1125	1.125	-2.991	-4.272	-16.868	-9.206	-17.051	-40.182	-18.487	-3.643
1126	1.126	-6.095	49.916	-3.327	-7.084	-11.691	-30.329	-11.569	-12.578
1127	1.127	-18.88	99.207	-1.583	-20.647	13.339	-21.4	-0.987	-20.921
1128	1.128	-20.635	36.539	-6.217	-25.891	-18.829	-13.262	-6.859	-15.702
1129	1.129	-31.691	44.492	-27.884	-11.587	-23.094	23.673	-8.67	-1.023
1130	1.13	-10.016	-7.35	-24.773	-13.541	10.874	17.05	-0.801	1.091
1131	1.131	-6.927	12.413	-10.627	-15.284	-2.75	-74.523	-8.013	-0.85
1132	1.132	-9.634	-30.26	-3.059	-23.218	-23.522	-87.708	3.743	-2.628
1133	1.133	-27.432	-113.529	-10.001	-10.247	-34.82	-52.114	-4.243	-4.2
1134	1.134	-29.749	-197.063	-12.102	-5.027	-44.954	2.051	-20.161	-14.287
1135	1.135	-31.864	-121.188	-6.261	-3.487	-60.647	31.644	-35.109	-33.856
1136	1.136	-37.649	-32.35	-11.445	-19.369	-18.06	4.915	-17.737	-14.12
1137	1.137	-42.847	51.031	-12.95	-12.985	61.319	29.267	-20.096	-16.646
1138	1.138	-60.246	40.121	-8.648	-14.93	50.506	21.867	-5.222	-28.27
1139	1.139	-67.194	69.662	-4.916	-13.198	20.87	1.932	-3.309	3.65
1140	1.14	-56.543	42.904	-10.862	-14.751	11.913	-28.415	-1.603	8.097
1141	1.141	-39.116	-14.092	-7.703	-13.41	-12.465	-33.721	-0.084	-4.289
1142	1.142	-17.999	-36.337	-8.603	-9.745	9.588	-58.825	-7.276	-7.979
1143	1.143	1.759	-56.436	-11.058	-3.737	-10.391	-17.732	-8.459	-18.051
1144	1.144	19.594	-50.497	-6.931	-13.411	-28.679	-12.574	-2.483	-21.159
1145	1.145	21.951	-55.991	-16.35	-9.73	-23.368	2.402	-9.855	-29.469
1146	1.146	53.917	-20.883	-12.607	-15.73	11.79	34.126	-20.704	-6.211
1147	1.147	95.181	-62.191	-11.378	-16.714	-11.156	46.331	0.976	-3.087
1148	1.148	34.277	-56.849	-16.534	-5.879	-7.235	80.431	-2.111	-11.381
1149	1.149	9.957	18.691	-15.501	-7.234	-10.966	94.048	-4.82	-13.889
1150	1.15	-12.044	51.048	-21.437	-16.141	-14.275	73.372	-2.302	-16.221
1151	1.151	-5.404	41.008	-14.013	1.862	-29.907	16.679	-18.541	11.469
1152	1.152	-11.34	-21.62	-14.917	-0.652	-27.166	-105.391	-16.377	0.255
1153	1.153	-27.711	-29.775	-8.85	6.314	-39.98	-52.877	-10.519	-9.794
1154	1.154	-22.591	-37.117	-6.458	-12.84	-23.783	26.627	-8.741	-19.073
1155	1.155	-26.962	-57.022	-11.226	-10.312	-13.156	-16.547	-10.26	-16.358
1156	1.156	-22.838	-148.554	-7.867	-26.564	-11.227	-29.604	-14.48	-8.787
1157	1.157	-26.449	-135.336	-7.223	-37.196	-37.57	-65.063	-5.518	2.85
1158	1.158	-50.201	43.733	-9.672	-35.262	-33.85	-54.081	-4.288	-16.295
1159	1.159	-28.297	171.923	-8.255	-19.398	17.657	-44.078	11.846	-23.825
1160	1.16	-19.972	288.39	-7.022	4.019	-4.406	-17.273	4.944	-30.744
1161	1.161	-17.507	225.04	-10.635	7.125	-24.365	-9.036	-5.64	-20.071
1162	1.162	-15.23	51.836	-8.252	4.44	-6.176	-16.217	-3.64	-2.623
1163	1.163	-13.093	28.535	-14.774	1.948	10.278	-62.898	-8.802	-9.566
1164	1.164	-15.022	-35.078	-11.816	-4.998	-14.83	-32.385	-16.67	-15.924
1165	1.165	0.842	-169.891	-17.751	-15.614	8.07	-26.895	-12.329	-13.959
1166	1.166	7.206	-117.527	-16.915	-13.648	-4.287	8.334	-11.086	-12.184
1167	1.167	-10.232	-70.036	-21.69	-15.369	22.107	21.92	-7.511	-13.706
1168	1.168	-17.262	-55.793	-18.344	-16.906	39.266	17.8	-19.219	-3.602
1169	1.169	-19.457	-69.13	-17.712	-18.26	61.264	36.538	-23.767	-7.23
1170	1.17	-5.972	-57.582	-20.18	-17.103	53.082	33.264	-10.703	-13.205
1171	1.171	-21.908	-25.33	-19.768	-13.629	14.641	5.085	-5.389	-18.408
1172	1.172	-19.817	-15.602	-20.9	-8.404	-68.561	-13.627	-3.747	-3.65
1173	1.173	-25.631	11.041	-15.651	-11.299	-104.191	3.437	-7.921	-9.967
1174	1.174	-20.391	-13.44	-17.558	-10.529	-93.3	-18.464	-27.391	-15.688
1175	1.175	-25.019	-35.563	-19.472	-3.176	-24.107	-38.241	-35.649	-6.91
1176	1.176	-20.755	-15.621	-17.727	-0.267	38.511	-76.681	-22.788	-17.895
1177	1.177	-21.921	26.997	-19.071	-1.03	95.524	-60.058	-15.733	-22.121
1178	1.178	-15.951	32.496	-15.78	-11.679	43.986	-4.368	-4.993	-2.544
1179	1.179	-27.786	27.517	-15.393	-7.424	-29.898	3.074	-10.704	-10.809
1180	1.18	-23.185	32.079	-12.709	-19.222	-20.006	-3.412	-12.353	-13.267
1181	1.181	-27.468	-30.422	-13.116	-23.855	-11.043	-9.32	-10.719	3.047
1182	1.182	-23.819	-57.125	-9.643	-22.492	-19.071	-25.721	-9.289	-7.532
1183	1.183	-20.37	16.147	-10.037	-10.676	-26.346	-10.605	-8.042	-9.423
1184	1.184	-23.495	-72.779	-7.927	-9.105	-46.209	-6.127	-6.786	-11.117
1185	1.185	-24.496	-61.095	-10.658	-7.731	-40.132	14.671	-5.73	-12.635
1186	1.186	-22.008	-28.531	-11.846	-11.393	-23.571	18.461	-4.681	-11.253
1187	1.187	-13.157	-18.46	-8.388	-7.908	-38.518	8.464	-12.525	-7.521
1188	1.188	-9.711	-44.927	-11.707	-4.799	-33.859	-32.313	-19.79	-8.614
1189	1.189	2.047	-52.865	-9.609	-11.565	3.874	-82.252	-8.848	-11.646
1190	1.19	6.657	-45.315	-12.343	-5.554	-11.072	-102.185	-7.385	-8.665
1191	1.191	-0.529	-25.23	-11.991	-9.609	-15.446	-22.819	1.611	-11.1
1192	1.192	-4.206	-19.13	-8.549	-20.434	-11.295	74.944	-1.786	-16.648
1193	1.193	-12.52	-24.481	-8.97	-12.488	37.974	114.431	-2.684	-8.655
1194	1.194	-15.583	-9.323	-9.401	-11.119	44.597	78.846	-3.584	-15.964
1195	1.195	-20.375	22.699	-13.119	-9.949	2.033	111.377	-2.728	-30.634
1196	1.196	-24.593	18.728	-10.856	-1.625	40.753	-16.886	-14.845	-19.954
1197	1.197	-25.308	22.527	-10.508	-11.303	55.864	-139.303	-16.524	-21.813
1198	1.198	-25.828	32.693	-7.848	-14.982	-12.859	-59.732	-5.43	-5.862
1199	1.199	-15.782	35.912	-3.643	-11.483	-42.48	12.478	-1.114	13.338
1200	1.2	-14.467	21.975	-8.53	-14.573	-69.149	25.645	-12.858	-14.899
1201	1.201	-18.217	-16.339	-8.004	-15.544	-44.626	-9.988	-23.828	-11.201
1202	1.202	-31.453	-54.873	-7.472	-11.277	22.336	-42.571	-28.022	-7.87
1203	1.203	-36.767	-19.541	-13.322	-7.213	13.639	6.635	-16.154	-4.742
1204	1.204	-28.929	-23.872	-14.137	-13.786	-26.803	-2.36	-5.061	-1.998
1205	1.205	-7.331	-27.803	-13.594	-14.575	-19.315	-75.776	-9.261	-14.74
1206	1.206	-10.494	-38.911	-11.706	-18.654	-12.635	-85.758	-21.016	-17.022
1207	1.207	-2.216	-15.048	-14.652	-9.199	-30.751	-77.011	-22.522	-6.362
1208	1.208	-4.769	-11.847	-13.342	-10.388	-36.166	-52.811	-15.308	-8.283
1209	1.209	11.437	-37.136	-16.68	-16.409	-21.115	-30.907	-11.582	-27.642
1210	1.21	43.351	-19.803	-13.821	-21.637	1.794	-37.605	-10.373	-14.883
1211	1.211	20.519	8.78	-9.413	-22.59	5.967	-80.261	-11.306	-12.57
1212	1.212	-25.348	27.748	-6.552	-11.166	-5.198	-19.362	-2.375	-6.18
1213	1.213	-19.37	51.57	-6.201	-3.231	-28.941	4.981	-3.509	-8.09
1214	1.214	-13.97	4.544	-13.602	-1.878	-25.745	26.986	-6.587	-13.297
1215	1.215	-8.958	-42.331	-10.544	-5.568	5.459	46.884	-7.543	-14.848
1216	1.216	-13.441	-36.456	-11.549	-9.082	-6.858	16.475	-6.752	-1.874
1217	1.217	15.559	-31.085	-10.808	-8.138	-25.538	44.143	-2.672	-7.113
1218	1.218	4.278	-26.049	-13.164	-9.131	-22.139	8.928	-7.489	-15.077
1219	1.219	-5.833	5.899	-15.124	-4.89	-18.984	-13.877	-16.193	-7.913
1220	1.22	-2.744	-6.461	-9.142	-7.233	-10.633	-9.722	-15.043	-11.578
1221	1.221	-22.452	-17.645	-13.223	-10.742	-8.091	24.398	-11.963	-19.937
1222	1.222	-40.219	-27.622	-11.303	-10.179	-5.798	-16.849	-11.002	-31.772
1223	1.223	-51.779	0.727	-17.32	-15.617	-37.838	-0.396	-6.754	-36.387
1224	1.224	-45.342	12.067	-16.553	-17.574	-33.537	4.622	-5.989	-14.728
1225	1.225	-27.884	15.444	-13.077	-15.659	-12.892	-18.177	-9.495	0.869
1226	1.226	-20.885	12.424	-12.501	-17.415	-9.193	-80.635	-3.496	3.529
1227	1.227	-10.224	-7.207	-8.434	-12.595	-5.822	-35.902	-5.795	-4.078
1228	1.228	-12.18	-45.601	-15.398	-13.194	41.327	21.004	-10.618	-20.346
1229	1.229	-7.013	-84.217	-10.55	-9.159	47.948	28.302	-11.177	-9.725
1230	1.23	-8.588	-28.593	-11.311	-14.024	29.726	8.27	-2.266	-11.741
1231	1.231	-7.232	-6.457	-10.524	-10.765	-20.223	-22.184	-3.421	-20.501
1232	1.232	-8.387	27.012	-12.44	-16.213	-13.695	5.38	-6.891	-6.237
1233	1.233	-26.395	-3.409	-10.483	-14.3	-7.842	30.428	-22.942	-12.094
1234	1.234	-18.891	-8.782	-12.206	-8.316	-13.383	7.578	-25.268	-6.916
1235	1.235	-21.242	-54.282	-6.378	-6.005	-38.62	-4.746	-23.132	-14.911
1236	1.236	-2.077	-84.658	-15.261	-7.948	-25.11	-0.981	-13.447	-19.235
1237	1.237	-14.824	-45.922	-14.085	-11.252	-21.032	9.132	-11.706	-28.207
1238	1.238	-12.439	-20.76	-10.964	-9.522	-24.652	37.44	-13.26	-27.118
1239	1.239	-18.77	-16.296	-15.78	-10.882	-21.319	-4.165	-17.532	-13.241
1240	1.24	-9.045	-12.202	-13.242	-9.537	25.766	-42.899	-5.729	-15.232
1241	1.241	-14.244	-15.828	-7.607	-11.666	-7.663	-47.971	-4.187	-13.538
1242	1.242	-6.288	1.3	-17.068	-8.965	-13.603	-34.388	0.073	-12.051
1243	1.243	-19.215	-1.663	-10.656	-9.363	25.179	-13.581	-3.612	-7.852
1244	1.244	-24.388	-9.892	-11.792	-12.857	30.327	-9.789	-14.459	-4.216
1245	1.245	-25.898	-7.302	-4.41	-5.504	25.973	-26.763	-15.827	-7.75
1246	1.246	-30.129	-0.265	-19.099	-8.603	38.389	-42.378	-12.174	-21.75
1247	1.247	-21.213	-10.859	-8.43	-9.569	34.719	0.146	0.958	-23.732
1248	1.248	-17.726	-12.755	-10.339	-15.571	17.648	6.024	-4.295	2.563
1249	1.249	-22.948	-14.474	-12.06	-11.517	-29.43	0.586	-12.25	13.775
1250	1.25	-12.094	-9.832	-10.475	-9.585	-103.441	-14.45	-13.626	3.71
1251	1.251	-4.977	-11.233	-9.087	-10.161	-133.176	-27.942	-25.459	0.577
1252	1.252	-1.337	-12.48	-12.736	-7.254	-106.562	-40.316	-20.855	-7.794
1253	1.253	-4.835	-23.429	-11.545	-13.05	-82.152	-21.538	-13.735	-20.595
1254	1.254	-14.512	-30.624	-12.488	-10.715	-0.653	16.232	-10.076	-22.928
1255	1.255	-20.889	-21.746	-9.564	-10.13	31.818	11.216	-6.578	-25.074
1256	1.256	-29.185	-18.287	-10.317	-9.539	41.607	34.02	-5.616	0.052
1257	1.257	-28.193	-17.371	-9.517	-12.436	68.247	29.942	-10.471	3.306
1258	1.258	-23.343	-8.491	-8.914	-12.037	92.559	18.73	-7.977	0.195
1259	1.259	-24.091	9.482	-12.177	-11.636	10.961	-5.039	-2.377	-2.527
1260	1.26	-28.126	6.917	-11.584	-11.249	-43.28	-14.28	-4.333	-10.091
1261	1.261	-17.217	-0.086	-14.086	-7.578	-13.677	-22.544	-10.337	-12.41
1262	1.262	3.49	-15.014	-16.377	-10.854	-4.737	-40.342	-11.113	-18.796
1263	1.263	0.729	-24.686	-10.548	-13.743	-29.088	-47.223	-9.187	-20.726
1264	1.264	-1.807	-29.888	-12.852	-12.573	-7.031	-27.961	-9.778	-8.537
1265	1.265	14.433	-28.387	-16.328	-6.76	-13.643	-25.339	-11.528	-16.468
1266	1.266	8.013	-15.554	-14.38	-10.802	-44.007	-13.598	-10.189	-0.595
1267	1.267	9.902	-3.539	-13.799	-10.211	-38.594	-19.897	-12.538	5.816
1268	1.268	-5.979	7.334	-14.188	-17.562	6.888	-44.971	-7.721	-19.332
1269	1.269	-37.915	-2.822	-16.51	-12.727	25.099	-75.898	2.304	-29.399
1270	1.27	-51.475	0.859	-14.39	-6.724	-2.57	-46.863	12.324	5.058
1271	1.271	-55.577	-9.979	-11.672	-10.791	2.458	2.282	0.487	-8.479
1272	1.272	-51.944	-11.32	-7.413	-7.313	6.901	-31.213	-1.1	-46.032
1273	1.273	-41.93	-14.918	-10.899	-7.905	27.587	-0.858	-8.311	-10.83
1274	1.274	-20.098	-13.68	-9.554	-10.824	-21.604	-50.745	-12.042	30.381
1275	1.275	-11.809	-21.023	-10.728	-10.445	-28.237	-57.311	-30.105	2.722
1276	1.276	5.972	-29.955	-13.444	-9.101	-34.288	-39.175	-32.681	-2.266
1277	1.277	31.711	-12.017	-12.295	-12.015	-39.721	10.611	-16.471	-43.464
1278	1.278	55.55	0.691	-13.077	-11.634	-24.539	98.067	-14.391	-15.774
1279	1.279	8.546	-10.975	-12.901	-10.487	-19.988	109.891	-8.625	19.441
1280	1.28	-11.374	-13.214	-10.4	-15.344	-15.887	55.705	-10.398	-12.476
1281	1.281	-17.36	4.217	-15.264	-15.947	18.215	65.557	-15.077	-0.044
1282	1.282	-0.885	6.557	-13.348	-16.551	77.768	38.656	-13.752	-18.782
1283	1.283	24.289	-12.6	-11.437	-11.164	37.006	-35.006	-1.979	-22.04
1284	1.284	1.473	-20.206	-13.198	-13.127	-14.758	-84.544	-13.072	-12.76
1285	1.285	-27.499	-22.585	-11.853	-15.096	-34.743	-75.576	-14.486	-10.05
1286	1.286	-38.683	-11.984	-9.554	-12.225	-52.995	-34.79	-8.151	-7.55
1287	1.287	-55.67	13.164	-15.385	-10.912	-80.715	-42.123	-11.673	-5.25
1288	1.288	-39.933	-17.796	-14.648	-15.415	-45.547	-22.175	-8.616	-20.168
1289	1.289	-25.704	-30.14	-12.761	-14.882	-22.818	-16.163	-11.56	-22.106
1290	1.29	-7.823	-33.772	-14.749	-17.449	-26.951	0.236	-9.095	-23.847
1291	1.291	-14.758	-50.756	-13.056	-13.057	-30.646	5.164	-11.441	-12.821
1292	1.292	-33.921	-66.391	-13.499	-16.012	-34.006	9.535	-9.493	-17.059
1293	1.293	-46.699	-29.377	-13.177	-8.138	-31.013	-2.929	-11.438	-23.439
1294	1.294	-30.424	-4.187	-16.122	-14.197	-16.975	-6.648	-10.884	-17.447
1295	1.295	-19.759	9.347	-10.168	-11.174	0.727	-9.923	-3.975	-10.079
1296	1.296	-10.055	5.247	-14.474	-10.282	35.594	-19.214	-10.793	-14.891
1297	1.297	-1.314	1.518	-13.761	-12.875	60.641	-27.549	-11.618	-28.033
1298	1.298	-2.785	4.753	-8.981	-8.892	1.013	-25.04	-9.318	-22.218
1299	1.299	-6.973	7.828	-19.106	-10.908	9.135	-27.359	-7.385	-16.951
1300	1.3	35.863	15.827	-20.52	-18.326	31.194	-16.733	-12.041	-8.96
1301	1.301	16.366	7.534	-14.194	-15.493	24.561	-7.103	-7.993	4.021
1302	1.302	-14.781	0.011	-15.416	-14.795	-27.035	-19.1	-7.639	-11.884
1303	1.303	-27.206	-35.019	-14.707	-13.519	-33.185	0.235	-15.026	-22.567
1304	1.304	-23.61	-39.999	-11.671	-11.276	-5.72	2.749	-31.118	-12.934
1305	1.305	-20.417	-35.46	-10.769	-14.839	29.276	-4.194	-14.89	-7.723
1306	1.306	-23.582	-14.715	-13.346	-11.624	15.595	-10.552	-12.766	-5.221
1307	1.307	-9.496	-18.404	-12.631	-8.799	3.129	-8.625	-6.405	-13.164
1308	1.308	-27.316	-15.086	-14.637	-12.356	37.251	0.018	-8.371	-14.527
1309	1.309	-20.333	-11.982	-4.646	-5.082	-13.079	7.893	0.322	-20.939
1310	1.31	-39.47	-9.253	-6.082	-4.196	-33.019	-5.104	-14.008	-19.786
1311	1.311	-5.92	-1.693	-17.969	-18.981	-63.408	10.743	-15.946	-12.448
1312	1.312	-1.404	-22.825	-10.113	-8.41	-58.03	-8.381	-3.744	-9.552
1313	1.313	-22.07	-31.205	-8.829	-2.678	-32.983	-10.882	-8.385	-3.562
1314	1.314	-18.367	-13.482	-7.733	-4.487	-1.132	-8.618	-12.649	-12.481
1315	1.315	-1.337	21.456	-11.276	-21.969	-21.926	-27.884	-8.975	-11.316
1316	1.316	1.812	56.603	-3.979	-15.063	-10.788	-25.383	-0.658	-16.569
1317	1.317	-12.291	33.752	-5.005	-8.746	-27.99	-13.728	-5.891	-7.674
1318	1.318	-30.141	-20.399	-11.064	-6.865	-31.138	-11.561	0.872	-1.677
1319	1.319	-27.906	-72.049	-7.05	-12.145	-11.378	-5.76	-3.386	-6.931
1320	1.32	-4.561	-65.458	-17.933	-10.652	1.392	6.403	-12.261	-9.853
1321	1.321	-13.893	-71.457	-16.424	-12.054	3.673	20.761	-3.917	-0.176
1322	1.322	-16.651	-110.195	-12.209	-8.43	10.088	-8.174	3.445	3.518
1323	1.323	-24.264	-64.749	-11.082	-9.633	-3.422	-54.01	4.416	-4.804
1324	1.324	-12.702	2.365	-9.95	-17.028	15.983	-23.551	8.678	-7.897
1325	1.325	-2.086	29.018	-13.08	-12.231	23.503	15.182	-3.505	-20.677
1326	1.326	-15.646	37.078	-10.209	-13.039	-11.65	40.379	-12.224	-4.833
1327	1.327	-34.998	14.947	-12.761	-13.842	-87.503	-28.243	-13.781	-6.995
1328	1.328	-22.203	-18.569	-12.018	-9.033	-55.118	-18.272	-23.835	-1.212
1329	1.329	-10.566	11.811	-12.628	-4.415	-5.856	-9.238	-27.499	-13.409
1330	1.33	-12.732	-38.119	-6.66	-7.338	-32.579	-17.253	-16.635	-37.192
1331	1.331	-22.463	-18.205	-14.033	-7.749	8.106	93.854	-20.865	-27.134
1332	1.332	-13.81	12.186	-13.089	-6.407	59.846	173.421	-19.679	-11.473
1333	1.333	-28.206	28.655	-17.366	-10.478	26.449	43.364	-3.973	14.043
1334	1.334	-45.675	13.558	-26.283	-3.51	-16.097	-184.276	-6.072	3.951
1335	1.335	-24.647	-27.665	-10.614	-8.35	-21.572	-215.319	-7.978	7.046
1336	1.336	-10.564	-55.341	-17	-5.824	-16.65	-74.481	-9.701	4.351
1337	1.337	-33.866	-20.123	-7.32	-3.485	-3.195	-48.944	-8.136	-8.421
1338	1.338	-55.831	-24.578	1.393	-10.037	34.277	-25.72	-6.772	-15.399
1339	1.339	-30.375	-20.543	-3.24	-10.786	-0.965	-4.602	-3.07	-9.026
1340	1.34	14.277	-16.933	-7.48	-5.148	-14.506	14.613	-16.189	-7.079
1341	1.341	32.411	-13.69	-1.08	-15.952	-2.089	-2.739	-42.473	-26.403
1342	1.342	26.864	-10.633	-4.539	-7.972	16.726	13.179	-16.115	-13.596
1343	1.343	-8.494	-2.355	-20.575	-12.182	20.072	-1.11	-6.016	-1.96
1344	1.344	-13.017	20.836	-18.22	-5.743	17.077	-40.59	9.691	-21.113
1345	1.345	-17.094	30.136	-11.802	-2.208	42.758	-28.775	-4.411	-33.884
1346	1.346	-20.749	32.864	-13.698	-7.372	-8.572	-17.897	3.173	-31.545
1347	1.347	-44.514	15.07	-8.432	-8.278	-89.868	11.739	-13.053	-20.87
1348	1.348	-28.756	-19.953	-9.941	-14.22	-100.522	2.838	-32.164	-26.665
1349	1.349	-25.939	-85.551	-14.157	-23.055	-110.301	10.951	-24.564	-31.841
1350	1.35	-2.625	-40.847	-12.954	-16.99	-83.584	18.288	-17.555	-7.97
1351	1.351	25.738	-32.712	-11.75	-11.703	-10.222	-28.52	-6.88	23.071
1352	1.352	52.186	-10.658	-12.665	-8.727	58.903	-10.308	-1.043	10.768
1353	1.353	62.342	-57.502	-15.517	-12.909	121.365	-4.876	0.736	-0.433
1354	1.354	46.742	-75.735	-11.2	-12.06	161.954	0.204	2.314	-24.236
1355	1.355	4.246	-14.81	-13.463	-13.917	65.597	-13.296	-16.458	-21.118
1356	1.356	-26.078	25.786	-15.334	-11.903	-0.163	24.293	1.361	-6.965
1357	1.357	-42.457	-11.214	-5.209	-15.881	-107.533	49.447	-0.936	-9.403
1358	1.358	-57.503	8.689	-6.496	-9.985	-35.301	17.484	-11.559	-2.394
1359	1.359	-53.061	2.669	-2.759	-7.576	-101.084	-28.413	-13.462	-21.545
1360	1.36	-82.037	-2.758	-3.842	-10.964	-112.918	-34.424	-18.614	-19.001
1361	1.361	-55.629	22.428	-8.994	-11.449	-37.017	-73.085	-29.623	-25.955
1362	1.362	-17.769	18.004	-15.702	-11.947	32.058	-47.889	-19.545	-23.805
1363	1.363	-12.648	22.079	-14.861	-16.696	-12.628	20.828	-7.701	-14.122
1364	1.364	0.93	18.404	-18.86	-16.026	11.823	70.169	-9.221	-19.341
1365	1.365	-36.583	1.386	-19.373	-11.874	4.565	-10.534	-7.847	1.323
1366	1.366	-21.473	-39.399	-14.662	-6.963	51.431	-43.098	-4.136	-6.987
1367	1.367	28.848	-67.009	-10.535	-16.953	-40.132	-33.288	-2.945	-9.504
1368	1.368	35.457	-41.816	-16.282	-18.226	-53.343	-6.583	-8.165	-7.185
1369	1.369	-7.115	-37.381	-18.549	-9.24	-17.751	1.541	-22.867	-17.809
1370	1.37	-34.764	-25.053	-17.913	-10.318	-6.858	-20.513	-12.237	-8.123
1371	1.371	-19.641	-6.317	-10.516	-7.146	-56.115	-27.056	-10.312	-30.959
1372	1.372	3.214	-9.649	-13.374	-11.91	-47.118	3.34	-8.56	-33.982
1373	1.373	-0.813	-6.604	-17.581	-11.062	-38.892	-13.187	-13.184	-2.742
1374	1.374	-4.451	1.736	-10.169	-10.221	-1.818	-8.258	-17.426	26.299
1375	1.375	-14.475	4.343	-11.072	-13.637	72.228	-12.726	-8.505	7.562
1376	1.376	-17.499	-2.542	-8.489	-12.988	101.948	-25.052	-5.013	4.24
1377	1.377	-25.738	-17.405	-9.188	-11.181	39.517	-6.188	-4.045	-30.211
1378	1.378	-23.158	-34.823	-9.699	-9.765	15.165	10.867	-5.019	-16.653
1379	1.379	-16.148	-41.809	-6.343	-11.047	-36.424	1.572	-11.032	-12.567
1380	1.38	-18.232	-22.599	-12.855	-8.069	-69.784	9.889	-11.814	-16.236
1381	1.381	-20.136	-30.081	-10.27	-13.22	-51.501	-7.989	-11.23	0.759
1382	1.382	6.206	-37.015	-9.437	-13.741	-23.713	-14.904	-11.808	-2.369
1383	1.383	-5.007	-30.599	-9.962	-11.756	-18.527	-29.751	-2.899	-5.031
1384	1.384	-15.075	-28.607	-15.907	-7.656	13.516	-24.066	-11.783	-17.738
1385	1.385	-49.549	-23.354	-16.633	-14.577	42.595	-19.061	-3.442	-24.691
1386	1.386	-17.577	-9.064	-14.637	-13.576	16.278	-11.322	1.795	-9.771
1387	1.387	-5.129	4.438	-15.161	-17.8	-7.525	-15.667	2.762	-0.092
1388	1.388	6.123	-0.792	-16.833	-13.692	-10.567	-14.49	-10.402	-8.753
1389	1.389	-10.911	19.924	-16.382	-8.823	-7.741	-32.488	-23.95	-26.172
1390	1.39	4.769	0.235	-10.917	-13.439	-25.454	-24.882	-15.238	-33.129
1391	1.391	47.381	-12.44	-15.713	-15.154	-27.704	-8.476	-16.791	-22.438
1392	1.392	29.253	-10.011	-13.735	-14.758	-29.771	2.291	-12.551	-12.727
1393	1.393	-31.694	13.527	-15.451	-9.33	-51.002	12.091	-8.868	-0.494
1394	1.394	-56.099	-8.251	-12.92	-11.251	-53.657	-3.702	-5.366	7.51
1395	1.395	-63.451	-10.889	-11.54	-13.157	-40.822	-31.352	-10.567	-2.544
1396	1.396	-56.873	-13.362	-13.633	-10.217	-38.404	-20.081	-11.528	-16.94
1397	1.397	-75.085	-15.667	-9.149	-6.701	-27.719	-2.987	-24.682	-7.284
1398	1.398	-80.531	-17.844	-7.374	-11.136	1.319	12.759	-22.749	-30.108
1399	1.399	-55.407	-12.102	-12.181	-9.391	63.85	10.066	-10.578	-33.218
1400	1.4	-32.593	-17.517	-10.219	-9.01	54.955	-18.152	-5.94	-30.523
1401	1.401	-61.625	-16.142	-11.946	-13.465	14.282	-6.902	-4.592	-22.951
1402	1.402	-42.85	-20.529	-8.445	-11.726	36.374	-10.273	-10.974	12.127
1403	1.403	-25.834	-16.904	-13.847	-9.213	29.859	-25.992	-9.812	17.206
1404	1.404	-16.581	-15.801	-10.345	-8.833	-12.697	-23.252	4.129	3.71
1405	1.405	8.918	0.198	-12.259	-10.969	-7.238	-25.783	2.182	-0.328
1406	1.406	-1.237	7.16	-11.659	-12.909	-22.357	9.342	-6.545	-41.896
1407	1.407	26.912	-3.391	-14.163	-14.071	-35.988	24.604	-1.899	-14.187
1408	1.408	53.174	-9.116	-8.72	-12.53	9.799	20.312	-14.852	10.973
1409	1.409	1.674	-17.717	-16.635	-13.882	3.815	-0.24	-41.157	-11.811
1410	1.41	-35.252	-41.454	-13.521	-14.662	-57.221	-56.95	-7.086	0.609
1411	1.411	-28.682	-31.33	-14.476	-13.124	-16.64	-32.635	-2.645	-3.031
1412	1.412	1.681	-28.167	-8.481	-9.646	-23.96	-25.378	-15.038	7.038
1413	1.413	29.364	-19.793	-7.716	-8.297	-30.437	-5.444	-11.363	3.953
1414	1.414	24.348	-12.23	-11.213	-10.44	-24.369	-11.369	-8.041	29.563
1415	1.415	37.896	-19.202	-11.809	-10.837	14.413	16.422	-17.292	-21.867
1416	1.416	33.811	-17.134	-6.399	-5.816	59.931	21.527	-8.94	-14.428
1417	1.417	-7.811	-19.15	-6.98	-9.113	54.013	-19.663	3.859	-7.842
1418	1.418	-2.358	-17.476	-10.263	-12.034	15.307	-14.239	1.561	-25.944
1419	1.419	-17.46	-9.613	-8.53	-15.529	-30.175	-19.254	7.968	-20.436
1420	1.42	-3.963	-8.342	-7.189	-9.152	-48.335	-32.78	-5.571	-15.326
1421	1.421	-8.079	3.405	-8.552	-9.934	-42.891	-3.748	-17.745	-65.584
1422	1.422	-26.884	-1.269	-10.681	-9.164	-37.855	37.89	-22.374	-58.952
1423	1.423	-30.191	-11.344	-16.692	-7.237	-51.363	21.467	-18.1	-4.034
1424	1.424	-20.953	-20.203	-20.962	-14.594	-38.937	-23.978	-19.244	-26.12
1425	1.425	-40.788	-2.075	-23.297	-11.693	-27.632	-54.327	-20.393	20.722
1426	1.426	-53.668	21.227	-25.252	-10.928	-24.194	-59.728	-17.275	2.512
1427	1.427	-42.128	18.114	-20.621	-10.168	-27.147	-44.622	-10.477	-13.946
1428	1.428	-10.225	-1.679	-16.562	-16.762	-24.394	-3.371	-9.672	-19.029
1429	1.429	-5.756	-40.233	-16.955	-17.546	-11.644	2.119	-11.972	-14.612
1430	1.43	-1.631	-78.972	-13.664	-19.879	-4.777	47.623	-10.035	6.099
1431	1.431	-5.23	-23.433	-11.532	-9.052	5.715	5.057	-10.62	9.761
1432	1.432	4.894	-1.37	-8.816	-4.42	-4.069	21.515	-10.06	-41.701
1433	1.433	1.809	-21.26	-11.532	-0.175	-5.832	36.614	-7.579	-34.371
1434	1.434	4.45	-15.202	-10.768	-9.08	8.507	-32.151	-12.043	-0.898
1435	1.435	-34.106	1.288	-10.592	-5.594	37.58	-22.388	-7.959	-6.92
1436	1.436	-39.592	-3.712	-12.543	-8.697	33.525	22.214	0.003	-1.564
1437	1.437	-24.546	-8.116	-16.223	-17.61	-8.123	-34.751	1.204	-47.085
1438	1.438	-11.006	-20.453	-9.27	-14.136	-35.821	2.114	-3.992	-4.526
1439	1.439	1.43	-46.741	-2.507	-13.175	-40.88	-31.394	-6.888	-9.941
1440	1.44	-2.196	-70.493	-6.774	-10.27	-27.393	-86.307	-11.151	-35.069
1441	1.441	-25.941	-61.18	-7.555	-6.007	-6.77	-64.212	-13.465	-30.566
1442	1.442	-3.982	-58.459	-0.974	-3.691	4.407	-44.285	-9.982	-18.159
1443	1.443	-12.229	-19.931	-6.962	-13.182	1.082	-13.821	-11.917	-29.323
1444	1.444	-35.434	7.79	-14.316	-22.083	-14.611	2.697	-9.01	8.504
1445	1.445	-32.327	22.934	-17.218	-25.569	-28.749	-2.304	-8.627	64.099
1446	1.446	-18.18	27.434	-16.437	-24.599	-21.196	-6.787	-5.333	12.555
1447	1.447	-25.701	48.149	-14.113	-11.827	-37.452	5.567	-11.904	-7.278
1448	1.448	-4.583	21.826	-14.693	-6.601	-26.8	31.902	-7.07	10.94
1449	1.449	-12.872	73.276	-14.11	-5.059	2.243	8.115	-9.593	5.533
1450	1.45	-15.317	80.548	-5.214	-3.701	64.81	11.227	-3.97	-9.662
1451	1.451	-8.261	33.651	-8.892	-2.528	55.94	53.823	-5.895	-14.369
1452	1.452	6.705	-21.352	-10.059	-3.681	47.796	23.473	-2.594	-26.956
1453	1.453	8.714	-43.501	-15.287	-6.773	84.762	-37.475	-10.334	-38.309
1454	1.454	-14.029	-36.942	-14.33	-7.736	37.9	3.128	1.468	-28.319
1455	1.455	-17.027	-30.969	-15.124	-11.995	-17.139	-93.303	-9.559	-31.527
1456	1.456	-25.235	-80.942	-11.09	-14.325	-24.542	-106.523	-13.817	-11.98
1457	1.457	-63.656	-87.559	-14.601	-12.399	-85.152	-70.885	-25.621	11.077
1458	1.458	-79.988	-81.623	-14.054	-15.697	-77.094	-81.733	-30.258	-29.887
1459	1.459	-94.968	-42.985	-12.341	-7.958	-25.476	26.78	-23.094	-24.57
1460	1.46	-44.604	-38.039	-11.993	-8.939	-18.961	69.95	-6.098	-19.599
1461	1.461	2.242	-24.556	-4.682	-13.791	-25.049	56.698	-13.078	3.197
1462	1.462	8.263	-20.486	-7.817	-14.569	-30.538	-2.987	-6.723	-0.92
1463	1.463	2.893	5.885	-4.954	-10.515	-35.624	-13.839	-24.2	-35.022
1464	1.464	18.05	9.167	-7.508	-12.463	-22.116	-23.689	-26.576	-21.504
1465	1.465	4.548	30.943	-13.167	-9.183	-1.436	-50.402	-15.97	-33.929
1466	1.466	8.65	11.095	-16.707	-9.771	-12.66	-25.992	-10.205	22.739
1467	1.467	-2.547	-12.198	-18.688	-9.391	-15.924	10.925	-8.494	-50.573
1468	1.468	21.238	15.99	-9.839	-13.857	-12.852	17.395	-10.053	-40.717
1469	1.469	11.927	27.101	-8.742	-9.804	-10.228	11.286	-8.724	-31.963
1470	1.47	-7.848	9.94	-12.296	-12.338	2.415	5.797	-7.6	-7.758
1471	1.471	-10.396	-5.893	-13.335	-13.702	-13.956	-19.388	-4.173	-15.326
1472	1.472	-8.125	-25.769	-8.574	-14.101	-24.695	3.428	-5.209	58.451
1473	1.473	10.963	-64.395	-11.166	-16.817	-11.219	-17.273	-10.124	48.538
1474	1.474	34.118	-114.435	-7.179	-16.434	-16.511	-13.618	-7.67	21.846
1475	1.475	24.772	-53.91	-5.33	-11.61	-27.587	-3.652	-8.492	13.657
1476	1.476	-12.265	19.45	-11.422	-6.785	-23.369	-6.866	-10.46	-8.415
1477	1.477	-47.555	29.397	-20.412	-6.21	-3.868	-9.71	-15.102	-1.877
1478	1.478	-70.439	2.707	-19.335	-10.285	21.654	-33.027	-9.651	-7.988
1479	1.479	-82.837	-5.487	-22.51	-10.68	38.678	-4.78	1.21	-35.681
1480	1.48	-79.176	-12.99	-27.426	-9.335	54.371	6.482	2.775	-20.512
1481	1.481	-48.229	-19.761	-24.995	-12.247	28.851	-10.499	12.842	-34.03
1482	1.482	14.255	-50.317	-12.882	-11.095	-22.598	-13.603	16.496	-4.977
1483	1.483	58.935	-45.007	-11.229	-16.899	-44.657	28.951	-1.557	-23.749
1484	1.484	18.25	-19.902	-9.768	-17.67	-38.091	59.329	-35.098	-20.504
1485	1.485	10.859	-6.357	-11.217	-12.84	4.469	42.799	-30.714	7.687
1486	1.486	17.369	-10.421	-20.215	-8.203	9.856	7.448	-34.809	-3.619
1487	1.487	-13.09	-6.746	-9.476	-11.125	-25.378	20.914	-23.615	-20.678
1488	1.488	-51.848	-3.476	-13.823	-9.789	-20.92	-41.729	-13.591	-42.567
1489	1.489	-56.923	-12.796	-12.753	-13.095	8.069	-104.338	-10.527	-68.122
1490	1.49	-43.408	-10.121	-11.677	-17.955	11.68	-63.782	-13.276	-71.39
1491	1.491	-39.382	-12.702	-21.46	-7.909	-19.343	-12.206	-5.776	-24.357
1492	1.492	-43.118	-15.039	-25.247	-6.559	-23.419	-72.901	-3.491	-44.237
1493	1.493	-33.098	-25.66	-14.513	-10.236	-42.177	-48.587	-5.648	-50.147
1494	1.494	-30.047	-43.046	-13.266	-9.084	-32.104	-26.556	0.13	-11.357
1495	1.495	-24.302	-38.388	-17.053	-14.326	-22.82	6.88	-12.083	-76.865
1496	1.496	-10.224	-3.376	-13.684	-9.499	-8.705	12.769	-16.741	-50.04
1497	1.497	-7.743	1.628	-10.7	-8.728	-3.668	-17.302	-12.493	23.311
1498	1.498	-5.458	15.142	-12.567	-7.559	9.116	-12.028	-6.116	13.5
1499	1.499	-7.605	52.629	-9.785	-14.906	2.167	-17.104	-12.116	94.102
1500	1.5	-1.827	17.424	-14.162	-19.723	-4.181	-39.967	-9.011	191.767
1501	1.501	-0.115	-5.446	-11.948	-18.94	-6.043	-35.932	-10.734	109.774
1502	1.502	7.798	23.522	-12.636	-11.583	-14.709	-17.185	-9.759	44.033
1503	1.503	0.624	-33.306	-12.173	-10.615	-3.665	13.663	-5.492	-15.563
1504	1.504	-3.07	-25.249	-3.395	-6.361	0.608	25.861	-6.275	-4.768
1505	1.505	-6.585	-3.216	0.157	-4.044	-18.983	22.033	-8.233	44.529
1506	1.506	-5.654	-9.829	-5.96	-5.98	-33.185	-29.556	-18.377	-18.059
1507	1.507	-18.467	-3.875	-5.108	-7.908	-4.999	7.316	-19.827	-26.278
1508	1.508	-13.306	-9.364	-8.125	-11.971	13.681	27.179	-23.575	-33.764
1509	1.509	-8.719	-4.383	-9.004	-4.046	10.336	-52.237	-5.61	-80.723
1510	1.51	-10.131	-36.287	-5.041	-5.215	-11.534	1.942	1.992	-74.764
1511	1.511	-13.806	-73.755	-11.716	-12.58	8.211	11.779	13.688	-58.234
1512	1.512	-17.245	-88.773	-9.286	-5.812	-9.582	-33.041	20.127	-53.114
1513	1.513	-18.169	-20.038	-13.438	-5.042	-21.183	-41.263	10.495	-57.633
1514	1.514	-19.106	49.06	-11.583	-10.646	-19.039	-19.23	-5.361	-28.694
1515	1.515	-16.551	40.124	-7.02	-14.133	-13.18	-25.812	-11.739	-62.777
1516	1.516	-23.881	-0.535	-14.84	-10.835	-11.378	29.119	-13.662	-94.639
1517	1.517	-20.956	-7.914	-11.823	-9.09	9.358	36.454	-22.34	-31.967
1518	1.518	-16.685	25.586	-8.996	-13.92	17.712	29.905	-14.379	66.685
1519	1.519	-17.437	31.646	-6.551	-10.626	15.249	-12.657	-4.28	79.972
1520	1.52	-10.854	37.088	-8.959	-13.529	-5.79	-51.381	-3.068	91.792
1521	1.521	-2.938	11.922	-8.462	-12.169	-8.435	-26.183	-4.178	-6.052
1522	1.522	-1.992	-19.93	-14.543	-15.462	-15.927	-21.745	-1.043	-72.038
1523	1.523	-6.852	-32.21	-18.671	-16.618	-18.208	-17.66	-9.882	-60.371
1524	1.524	-9.374	-81.322	-13.898	-12.162	-16.029	8.633	-20.652	-6.351
1525	1.525	-8.585	-101.3	-9.336	-10.416	-6.315	5.313	-27.739	-16.369
1526	1.526	-16.528	-119.479	-14.878	-16.206	2.431	20.934	-47.222	-7.61
1527	1.527	-17.538	-58.378	-13.109	-10.567	-14.942	1.097	-55.495	32.848
1528	1.528	-20.509	-1.401	-15.186	-17.122	-21.835	-37.457	-37.668	-48.804
1529	1.529	-16.317	35.513	-17.026	-12.853	-28.129	-65.158	-26.051	-103.046
1530	1.53	-15.6	42.158	-9.155	-13.626	-26.094	-39.941	-11.127	-33.712
1531	1.531	-15.051	60.392	-15.257	-4.132	-20.773	-26.372	10.182	-24.822
1532	1.532	-13.109	10.518	-8.022	-13.027	-6.39	-5.679	29.948	-33.005
1533	1.533	-6.478	-50.031	-14.814	-11.854	3.299	-16.914	27.483	18.504
1534	1.534	-16.088	-74.359	-10.413	-10.875	8.511	-6.82	20.564	51.733
1535	1.535	-17.226	-52.222	-10.893	-9.902	29.221	40.208	-11.378	45.634
1536	1.536	-11.218	-45.593	-12.581	-3.902	-7.697	20.253	-6.931	-4.475
1537	1.537	-16.433	-27.354	-22.498	-11.255	-53.136	14.214	-2.858	-38.326
1538	1.538	-13.543	-21.881	-15.221	-10.284	-22.757	8.795	-14.063	-8.248
1539	1.539	-16.107	-26.872	-16.282	-4.276	4.927	-26.449	-10.746	-36.246
1540	1.54	-16.922	-3.965	-5.328	-6.59	9.994	-40.042	-7.618	-31.595
1541	1.541	-16.351	-24.57	-6.549	-16.058	-12.807	14.135	-15.909	-54.509
1542	1.542	-13.069	-35.737	-10.107	-17.192	-25.191	-7.905	-18.386	-58.508
1543	1.543	-18.492	-4.711	-13.458	-16.005	-21.507	-14.457	-16.012	-47.38
1544	1.544	-19.067	24.368	-16.373	-12.887	-18.216	3.762	-18.096	-23.315
1545	1.545	-19.628	43.206	-13.266	-15.769	-15.101	42.502	-19.954	-7.383
1546	1.546	-17.868	33.201	-12.303	-16.536	-17.765	-2.915	-18.12	35.341
1547	1.547	-18.23	30.143	0.08	-14.212	-25.267	52.046	-19.596	-31.552
1548	1.548	-17.817	10.383	-4.984	-9.371	-13.609	-29.413	-18.171	103.026
1549	1.549	-15.669	-28.152	-6.425	-19.425	-7.171	-61.916	-24.512	45.348
1550	1.55	-16.037	-0.44	-10.596	-9.352	-1.328	-51.99	-23.311	-76.888
1551	1.551	-16.394	-25.556	-14.16	-5.669	0.443	-25.287	-11.496	-60.449
1552	1.552	-14.813	-11.931	-5.699	-6.821	5.128	15.415	-9.971	-17.166
1553	1.553	-15.56	-57.632	-4.577	-7.769	9.411	22.884	0.093	22.289
1554	1.554	-19.798	-63.576	-3.413	-8.721	8.279	16.464	17.174	34.135
1555	1.555	-15.722	-35.887	-9.203	-14.698	-9.686	-74.972	47.618	45.078
1556	1.556	-15.327	-40.85	-6.63	-20.291	-12.183	-61.753	43.572	54.9
1557	1.557	-13.98	0.45	-9.874	-10.795	-19.144	-26.095	9.523	81.58
1558	1.558	-16.127	5.93	-14.302	-4.396	-21.24	-15.197	-22.415	24.613
1559	1.559	-10.137	-19.145	-13.553	-0.898	-11.523	14.516	-76.61	-42.707
1560	1.56	-10.926	-41.91	-14.783	-1.845	-6.271	41.309	-69.256	-123.782
1561	1.561	-11.714	-21.162	-15.09	-10.73	-10.911	65.757	-35.774	-91.367
1562	1.562	-13.664	20.489	-12.851	-11.889	-6.638	-15.722	-17.579	36.835
1563	1.563	-11.742	48.224	-15.436	-17.104	-7.795	-69.963	-1.122	19.682
1564	1.564	-15.824	63.462	-13.408	-8.209	-20.955	-79.849	3.901	-27.702
1565	1.565	-18.36	40.844	-16.289	-14.256	-8.757	-53.11	8.339	-99.698
1566	1.566	-17.976	12.015	-12.541	-11.209	8.662	-28.74	-4.036	-112.924
1567	1.567	-20.877	-44.561	-12.091	-14.143	1.695	-36.002	-0.35	-124.873
1568	1.568	-15.639	-52.613	-5.409	-13.357	-13.185	-15.926	-10.454	-70.899
1569	1.569	-12.132	-15.601	7.493	-5.926	-11.221	2.382	-19.802	37.491
1570	1.57	-12.694	-9.004	2.399	-12.67	-9.465	-47.5	-17.133	138.535
1571	1.571	-10.937	-88.377	1.018	-6.667	-14.124	-13.943	-4.377	151.886
1572	1.572	-10.532	-99.258	-8.846	-12.285	-6.975	-19.837	-25.484	116.513
1573	1.573	-12.864	-49.98	-7.543	-12.852	-3.308	7.897	-28.197	84.416
1574	1.574	-19.483	12.443	10.488	-10.893	2.688	12.965	-25.703	15.456
1575	1.575	-14.683	20.465	38.715	-14.931	-4.674	35.824	-14.132	-10.749
1576	1.576	-15.46	-31.287	57.493	-19.746	-5.639	56.553	-3.552	-2.204
1577	1.577	-13.139	15.481	19.796	-16.441	-15.31	-0.087	13.763	-9.435
1578	1.578	-17.968	82.666	-15.335	-8.674	-16.478	-24.437	25.311	-110.556
1579	1.579	-16.023	-33.742	-38.144	-1.312	-17.656	-61.405	10.389	-327.75
1580	1.58	-16.588	-17.751	-0.574	-10.209	-14.576	-14.523	4.538	-49.23
1581	1.581	-13.088	-31.995	14.539	-9.034	-15.545	3.772	-0.719	-11.957
1582	1.582	-5.724	-18.802	-54.198	-12.101	-13.024	-1.55	-24.501	90.374
1583	1.583	-0.517	-30.589	-162.822	-14.99	-0.811	-6.512	-34.536	121.725
1584	1.584	-9.452	-19.732	-234.995	-8.975	-2.527	25.425	-6.313	-18.462
1585	1.585	-10.662	9.844	-142.764	-1.606	-7.145	13.016	-2.658	59.187
1586	1.586	-13.8	0.965	-35.209	-0.627	-2.859	-5.708	-12.745	175.935
1587	1.587	-18.645	-7.231	8.221	-8.55	6.035	-29.446	-9.644	70.154
1588	1.588	-12.669	-0.089	21.554	-11.647	-2.325	-45.043	-6.91	51.181
1589	1.589	-11.886	-33.851	9.817	-14.543	-5.426	-42.289	-9.429	68.861
1590	1.59	-18.48	-52.303	-1.052	-20.525	-8.311	-14.012	-11.747	-169.563
1591	1.591	-10.563	-13.773	8.715	-21.285	-5.773	4.788	-13.874	-203.288
1592	1.592	-11.557	-18.801	-0.352	-17.796	-9.835	-32.894	-23.554	-47.88
1593	1.593	-8.66	-14.164	-24.891	-15.852	-13.321	2.356	-18.312	-301.046
1594	1.594	-16.595	-34.728	-32.306	-14.116	-13.899	15.861	-39.006	-198.47
1595	1.595	-9.24	-15.829	-12.458	-6.192	-22.791	11.817	-53.129	-105.369
1596	1.596	-8.257	21.944	-6.566	-0.205	-10.973	53.459	-29.914	-133.455
1597	1.597	-10.762	56.984	21.032	-3.306	-9.413	3.607	-20.622	-56.641
1598	1.598	-9.978	43.268	56.171	-10.079	-8.048	10.337	4.945	152.995
1599	1.599	-14.808	-2.755	60.538	-16.081	-6.87	-32.297	1.657	-44.071
1600	1.6	-23.516	-45.515	22.937	-13.773	-8.014	6.256	23.532	-223.054
1601	1.601	-26.98	-84.407	-2.187	-13.199	-19.798	-39.401	37.678	80.162
1602	1.602	-19.584	-119.656	-15.637	-15.134	-11.841	-57.613	9.481	121.904
1603	1.603	-22.423	-50.959	-44.599	-11.064	-7.559	-62.91	-32.065	9.312
1604	1.604	-21.59	-1.595	-40.881	-14.548	-11.207	-7.199	-37.429	-24.829
1605	1.605	-20.785	-28.221	-64.658	-11.259	-12.346	14.892	-2.174	130.232
1606	1.606	-9.943	-36.249	-48.996	-9.139	-9.251	-18.7	-6.579	45.782
1607	1.607	-11.482	-14.106	-23.501	-11.092	-8.288	-0.513	5.802	71.366
1608	1.608	-15.685	-33.95	14.205	-15.366	-5.775	-28.094	2.092	420.676
1609	1.609	-9.232	-15.588	39.38	-14.987	-3.45	-63.242	5.324	171.118
1610	1.61	-12.655	-9.931	62.222	-13.643	-5.375	5.491	2.145	-55.559
1611	1.611	-15.705	-24.773	16.346	-7.077	-3.425	54.885	-0.617	-14.191
1612	1.612	-18.567	-29.07	-1.774	-10.011	-9.995	46.033	-8.153	-276.961
1613	1.613	-14.268	-32.967	14.76	3.116	-12.501	5.408	-10.465	-174.673
1614	1.614	-11.891	-44.039	60.289	24.376	-13.264	-16.677	-21.089	-81.574
1615	1.615	-22.686	-40.591	5.341	16.04	-3.784	16.786	-42.35	115.885
1616	1.616	-27.299	-12.31	-1.996	-1.758	-2.611	-38.159	-34.004	141.638
1617	1.617	-28.627	21.796	-35.465	-36.78	-8.59	-75.083	4.524	211.435
1618	1.618	-29.74	53.703	-53.669	-82.27	-13.803	-55.146	20.994	190.457
1619	1.619	-21.365	57.746	-48.225	-27.314	-8.969	-24.729	5.905	-21.107
1620	1.62	-11.647	69.015	-73.322	-5.268	-4.708	-63.399	-16.922	-161.641
1621	1.621	-10.445	38.108	-86.805	1.288	-8.773	-48.242	-20.978	-237.87
1622	1.622	7.612	25.75	-32.6	-16.923	-13.618	2.106	-24.637	-353.912
1623	1.623	20.438	22.094	48.831	-22.374	-16.908	22.066	-14.579	-36.321
1624	1.624	8.879	5.135	81.289	-17.376	-8.006	40.309	-5.314	-263.547
1625	1.625	-23.01	-16.647	31.943	-12.943	-9.159	24.027	8.832	-140.301
1626	1.626	-27.401	-19.252	-12.754	-8.891	-5.678	-11.047	26.666	122.235
1627	1.627	-31.407	-37.002	-53.381	-12.583	-8.772	-6.512	-8.363	429.575
1628	1.628	-27.667	-43.852	-1.751	-2.536	-3.938	-2.415	-23.429	388.422
1629	1.629	-24.322	-41.549	-8.39	0.542	-4.719	-51.599	8.554	350.976
1630	1.63	-21.169	-12.386	-2.412	-7.806	-12.085	-58.228	4.512	112.075
1631	1.631	-12.805	16.808	25.284	-15.376	-9.189	-27.797	-29.539	-228.867
1632	1.632	10.436	-24.707	30.341	-8.422	-9.971	10.984	-25.081	-364.879
1633	1.633	19.734	-63.336	-38.368	-10.554	-9.203	46.272	12.468	-488.4
1634	1.634	17.013	-17.885	-107.473	-8.617	-9.782	59.908	-12.725	-450.596
1635	1.635	4.231	-36.157	-116.406	-6.868	-2.425	14.172	-35.579	-75.162
1636	1.636	-21.504	46.973	-189.665	-5.32	-5.327	-28.314	-47.969	174.929
1637	1.637	-11.445	154.211	-80.9	-3.964	-7.845	-44.741	-51.667	39.127
1638	1.638	-33.328	168.347	20.325	-10.355	-7.069	-19.563	-27.852	-2.05
1639	1.639	-13.567	102.43	86.302	-16.344	-6.494	-23.981	-24.684	35.469
1640	1.64	-11.03	19.019	122.06	-15.356	-9.794	-28.015	-16.342	-66.825
1641	1.641	-4.044	-143.498	133.029	-14.374	-11.556	-9.189	-13.85	-98.064
1642	1.642	-18.912	-259.598	83.799	-15.137	-12.92	-5.839	-25.535	-182.767
1643	1.643	-24.685	-153.697	-14.597	-2.947	-10.599	41.246	-14.953	-3.606
1644	1.644	-22.914	-96.01	-1.349	2.282	-11.001	-5.517	-5.307	158.64
1645	1.645	-30.84	-8.519	10.497	-2.35	-9.077	0.553	6.845	306.537
1646	1.646	-20.755	134.746	-21.967	-9.488	-7.943	-71.549	-1.151	248.787
1647	1.647	-17.07	77.093	-11.993	-13.137	-10.081	-81.318	-14.135	91.422
1648	1.648	-13.619	24.647	-20.748	-7.108	-5.633	35.232	5.226	70.608
1649	1.649	-6.364	8.64	-44.954	-6.112	-2.36	82.868	-2.276	-217.823
1650	1.65	-21.165	22.685	-111.513	-7.079	-5.268	97.163	-9.162	-341.571
1651	1.651	-36.161	-122.306	-138.086	-13.067	-7.806	-21.282	-28.237	-229.042
1652	1.652	-45.914	-103.298	-81.08	-18.636	-10.161	-100.872	-25.649	214.77
1653	1.653	-33.778	-120.881	-44.048	-15.074	-14.247	-115.286	-9.362	275.336
1654	1.654	-10.038	-136.673	-24.142	-15.591	-12.917	3.083	14.056	110.441
1655	1.655	13.716	-93.203	6.066	-12.635	-8.482	50.67	10.957	160.289
1656	1.656	4.392	-53.606	33.56	-9.113	-6.782	-21.524	30.733	24.266
1657	1.657	-32.59	-17.964	8.327	-3.629	-11.648	-61.037	12.918	-99.417
1658	1.658	-37.619	-72.131	-32.906	-8.383	-14.97	-25.43	5.91	-212.167
1659	1.659	-24.055	-121.571	-16.456	-7.76	-10.942	28.755	-4.758	-246.041
1660	1.66	-11.677	-112.693	-1.369	-9.468	-10.597	18.857	-10.581	-91.273
1661	1.661	-8.015	9.365	-60.981	-4.581	-10.27	9.981	-26.491	49.035
1662	1.662	-11.371	26.756	-52.93	-5.124	-7.432	-30.621	-7.363	74.24
1663	1.663	-20.691	42.65	-16.042	-14.013	-10.218	-23.26	-4.884	-42.627
1664	1.664	-12.364	28.31	17.363	-17.663	-7.595	-16.718	-11.872	-106.413
1665	1.665	-4.795	93.908	11.32	-35.633	-9.218	-10.78	-9.785	-87.622
1666	1.666	-2.475	34.039	16.629	-28.077	-7.365	-5.379	-15.636	-0.195
1667	1.667	-21.693	44.567	31.57	-11.83	-9.377	19.692	-17.397	15.604
1668	1.668	-19.299	34.447	-0.519	-13.979	-7.914	6.045	-12.758	29.813
1669	1.669	-7.764	7.586	-21.373	-0.491	-11.48	10.06	-19.943	-62.435
1670	1.67	-9.904	-0.61	-25.171	-2.253	-7.128	-46.652	-13.588	-193.95
1671	1.671	-23.455	-22.836	12.431	-3.817	-6.64	10.181	-12.45	68.183
1672	1.672	-18.237	-3.209	47.523	0.39	-7.125	2.789	-7.307	330.482
1673	1.673	-19.811	2.617	42.969	-0.838	-5.881	-3.783	7.318	227.801
1674	1.674	-15.55	29.944	-2.946	-14.098	-12.575	-95.285	-24.654	258.611
1675	1.675	-24.504	4.417	3.006	-19.464	-9.79	-55.789	-20.241	61.057
1676	1.676	-21.102	-0.376	-2.526	-18.035	-15.903	3.786	8.765	-323.687
1677	1.677	-22.115	-21.251	2.346	-10.935	-15.248	-7.123	-10.053	-158.851
1678	1.678	-17.332	-32.587	-11.39	-4.563	-11.874	22.431	-27.232	-208.646
1679	1.679	-16.58	-84.273	-49.091	3.756	-7.338	13.482	-18.068	18.342
1680	1.68	-5.966	-77.155	-44.205	-10.177	-8.032	-27.247	-15.426	-23.018
1681	1.681	12.754	-16.871	-30.754	-16.034	-7.76	-34.667	-18.01	14.204
1682	1.682	15.209	7.18	-43.226	-24.821	-7.476	-28.119	-29.674	-20.368
1683	1.683	22.127	73.502	-77.391	-26.478	-6.416	-46.324	2.268	-113.92
1684	1.684	2.914	99.633	-54.766	-22.327	-12.522	-51.74	6.719	-142.601
1685	1.685	-14.97	91.098	-34.34	-10.632	-15.149	-26.585	-5.657	-117.484
1686	1.686	-12.715	112.956	-23.359	-12.276	-9.656	14.577	-2.012	-47.853
1687	1.687	-10.603	79.473	0.22	-13.741	-10.345	-1.975	-25.864	15.767
1688	1.688	-35.78	0.164	15.852	-25.667	-13.743	-17.166	-66.718	34.951
1689	1.689	-32.538	-119.272	13.187	-30.448	-12.104	-3.712	-16.779	87.341
1690	1.69	-32.728	-287.81	5.726	-23.425	-7.368	0.266	16.738	39.734
1691	1.691	-35.828	-176.595	8.106	-14.689	-14.829	3.867	47.17	82.84
1692	1.692	-33.103	-17.863	-2.476	0.837	-23.058	-22.127	19.614	122.285
1693	1.693	-25.573	3.028	-8.928	-3.154	-12.325	-5.175	-5.438	157.81
1694	1.694	-13.985	-16.194	19.909	-9.615	-13.779	-2.09	-9.807	103.618
1695	1.695	-20.404	-33.581	15.649	-11.598	-4.976	-21.869	2.625	-44.322
1696	1.696	-10.806	14.126	-33.667	-13.397	-11.068	-14.373	-13.278	-229.387
1697	1.697	15.439	28.672	-53.756	-18.126	-14.251	-12.168	-24.521	-208.455
1698	1.698	57.042	94.657	-59.885	-19.573	-3.495	2.607	-34.601	-73.84
1699	1.699	29.402	130.459	-87.701	-0.114	-13.633	12.261	-62.823	83.642
1700	1.7	14.39	32.959	-52.622	-8.51	-1.888	17.491	-44.033	-22.669
1701	1.701	-8.364	-58.923	-48.341	-31.806	-3.495	15.952	-26.972	-80.716
1702	1.702	-20.698	-47.074	-19.452	-53.738	-7.81	37.531	-17.668	-28.484
1703	1.703	-17.042	-166.497	37.19	-28.254	-4.184	15.517	-20.347	19.273
1704	1.704	-27.15	-277.961	143.057	-18.245	-15.069	12.678	-12.753	33.748
1705	1.705	-36.41	-90.341	99.938	-2.614	3.662	5.12	-15.014	20.521
1706	1.706	-39.014	-13.806	7.927	-22.397	-9.146	-6.469	16.986	-39.122
1707	1.707	-51.725	9.208	-27.586	-35.205	-6.849	-21.416	39.891	36.548
1708	1.708	-58.742	72.464	-16.682	-0.205	-4.746	-38.91	10.898	-32.807
1709	1.709	-26.82	14.599	-6.746	4.819	-2.83	-31.97	-0.298	65.374
1710	1.71	-22.318	31.995	-15.566	-8.709	5.867	-21.318	9.775	130.904
1711	1.711	15.323	-15.11	-7.356	3.706	4.314	-7.781	-5.883	-48.174
1712	1.712	-19.829	-57.718	-29.373	14.959	2.961	-6.047	-8.605	-22.57
1713	1.713	-42.677	-17.901	-22.757	4.907	4.133	-10.715	-21.366	-92.185
1714	1.714	-46.723	113.61	-28.68	7.993	-9.011	-9.382	-9.75	56.018
1715	1.715	-27.917	131.253	-23.167	5.264	-0.28	-23.715	-16.133	-78.758
1716	1.716	16.815	147.422	2.049	-2.31	-8.194	-6.301	-21.913	-61.365
1717	1.717	59.504	75.424	-20.69	-18.582	-9.528	-13.283	-2.531	-13.683
1718	1.718	9.746	-16.48	-32.935	-7.913	-15.899	-28.171	15.294	-56.759
1719	1.719	-36.867	-99.729	-36.502	5.692	-0.201	-30.104	-0.97	-69.836
1720	1.72	-30.65	-23.707	-26.367	11.009	-6.561	-3.787	-24.421	13.586
1721	1.721	-25.035	45.563	-23.212	31.807	-8.452	-7.507	22.591	24.364
1722	1.722	0.269	-88.599	2.419	17.782	-3.176	-10.779	16.054	-5.062
1723	1.723	-22.451	46.245	5.77	30.68	-4.672	-26.447	-14.247	-13.611
1724	1.724	6.696	28.956	2.706	51.873	2.538	-6.705	-8.745	10.968
1725	1.725	3.117	-18.492	-0.035	20.773	-6.311	5.998	-13.734	18.47
1726	1.726	-27.85	-148.397	-2.562	-33.376	-2.776	3.654	9.152	65.244
1727	1.727	-15.433	-165.719	-4.862	-70.249	-14.528	-11.208	55.088	46.701
1728	1.728	-34.115	-54.443	5.854	-63.557	-12.922	-16.977	12.537	30.12
1729	1.729	-16.981	-11.306	-11.44	-57.439	-11.495	-15.175	-15.145	4.842
1730	1.73	5.002	54.454	-46.417	-18.622	-15.088	-26.155	-20.186	-63.749
1731	1.731	13.441	90.087	-31.314	-3.423	-21.004	-21.868	-52.138	-113.02
1732	1.732	11.076	122.769	-17.791	19.561	-19.944	-10.038	-81.18	3.597
1733	1.733	8.883	172.286	19.701	7.324	-13.069	-8.46	-32.033	-12.184
1734	1.734	15.379	38.074	34.744	3.805	-8.706	-9.789	-51.905	-26.475
1735	1.735	-13.651	-135.015	11.911	-13.064	2.04	-8.612	-21.392	-13.284
1736	1.736	-67.893	-204.656	-25.592	-3.61	-10.825	-5.104	-4.846	-1.382
1737	1.737	-45.898	-141.219	-60.734	-0.738	-12.462	-14.728	-19.838	-33.723
1738	1.738	-25.986	-83.614	-47.058	1.929	-13.899	4.849	-15.38	-3.892
1739	1.739	-44.237	-171.218	-42.898	-4.907	-12.43	-3.469	-27.853	-30.371
1740	1.74	-27.907	-123.802	-16.515	14.381	-8.635	-11.005	-24.18	-54.509
1741	1.741	-33.102	-109.789	-40.282	-3.298	-12	-8.69	-68.846	-61.679
1742	1.742	-10.357	-70.469	6.799	-28.897	-6.655	6.214	-50.598	-41.547
1743	1.743	-6.285	-34.842	26.775	-52.543	-7.512	-22.826	-11.851	38.008
1744	1.744	4.987	-23.957	32.822	-61.67	-4.868	-35.254	23.395	27.357
1745	1.745	35.992	5.662	5.24	-47.386	-7.064	-16.553	83.019	37.327
1746	1.746	31.943	-3.265	-19.849	-24.021	-8.866	-6.535	42.377	153.802
1747	1.747	-24.705	-27.638	-24.279	-14.615	-12.027	9.142	20.29	-84.97
1748	1.748	-49.03	-64.581	-11.9	-11.793	-10.156	6.435	-13.213	-119.096
1749	1.749	-71.045	-84.466	-15.599	-19.227	-16.982	-1.032	-7.236	36.012
1750	1.75	-64.484	-54.052	-18.929	-16.765	-15.888	-17.242	-23.735	-48.156
1751	1.751	-34.142	29.06	-28.222	-23.038	-13.239	-23.599	-18.709	-22.508
1752	1.752	26.742	112.288	-19.883	-21.02	-15.439	-21.66	-23.153	0.769
1753	1.753	51.06	231.566	-32.591	-15.73	-14.739	-16.441	-19.07	-20.214
1754	1.754	-0.669	278.985	-30.16	-17.192	-11.332	-14.94	-15.379	-0.9
1755	1.755	-47.551	264.419	-57.677	-9.939	-8.326	-13.57	-25.416	-18.16
1756	1.756	-17.275	172.305	-23.552	-8.672	-10.725	-12.36	-16.108	-2.165
1757	1.757	43.545	160.665	-19.125	-7.431	-8.308	-6.413	-7.74	-16.421
1758	1.758	2.801	63.041	-39.882	-23.436	-11.112	-11.836	-10.2	-3.131
1759	1.759	-34.212	-107.928	-28.693	-34.972	-7.346	-3.16	-3.208	-14.868
1760	1.76	-54.17	-457.097	-11.706	-32.765	-8.617	-4.486	-13.847	-25.576
1761	1.761	-23.868	-307.336	-14.859	-19.163	-8.147	-16.56	3.559	-15.53
1762	1.762	37.002	-80.391	10.669	0.249	-9.23	-27.847	-3.445	-6.608
1763	1.763	-3.71	-39.263	7.396	13.053	-11.099	-14.989	2.917	-14.688
1764	1.764	-11.043	-1.77	10.517	20.035	-8.131	-13.221	-2.922	-7.358
1765	1.765	-4.485	-35.768	24.666	13.673	-4.403	-11.486	-18.818	-13.844
1766	1.766	-71.669	-4.757	-13.822	15.594	-1.062	1.623	-20.983	-19.87
1767	1.767	-116.356	-32.815	-41.458	-3.782	4.792	-7.051	-11.344	-14.466
1768	1.768	-124.409	-7.356	-36.383	-27.041	0.77	-11.681	14.959	-9.395
1769	1.769	-87.425	-30.767	-13.513	-36.363	-2.679	-7.306	26.182	-13.838
1770	1.77	-53.982	-52.146	-1.107	-28.068	-11.342	-10.851	9.128	-17.88
1771	1.771	-11.451	-33.168	2.602	-30.626	-12.47	-14.203	-37.946	-14.09
1772	1.772	16.177	-15.863	33.612	-37.639	-9.347	-13.142	-57.882	-10.696
1773	1.773	11.124	-0.232	29.619	-10.029	-4.483	-12.152	-39.708	-19.93
1774	1.774	24.596	-14.639	33.392	16.228	-8.716	-8.017	-23.298	-11.576
1775	1.775	86.972	-27.897	9.661	26.225	-3.077	-2.537	-18.303	-14.047
1776	1.776	42.107	7.59	-24.714	-14.716	-4.995	-7.469	-13.884	-11.688
1777	1.777	-14.942	61.572	-56.601	-20.308	-5.559	-14.937	6.808	-9.504
1778	1.778	-22.372	51.539	-94.083	-15.463	-10.971	-15.998	18.045	-7.537
1779	1.779	-29.006	24.809	-38.446	-2.067	-14.446	-18.765	21.305	-9.269
1780	1.78	-23.055	-15.82	13.297	-6.231	-11.143	-27.826	24.348	-10.832
1781	1.781	-39.537	-82.53	46.819	-40.355	-15.195	-19.526	10.165	-9.564
1782	1.782	-24.488	-55.751	52.887	-35.966	-18.674	-12.056	-2.678	-13.348
1783	1.783	-10.975	33.924	25.293	-31.951	-17.313	-14.917	-37.784	-14.491
1784	1.784	51.455	-1.575	0.24	-20.788	-14.398	-1.855	-83.285	-7.149
1785	1.785	60.291	30.9	-13.198	-10.777	-12.446	11.724	-52.933	-13.953
1786	1.786	52.072	60.317	-33.817	-7.782	-7.397	9.857	-47.508	-9.7
1787	1.787	0.277	15.448	-52.549	0.417	-12.036	4.947	18.116	-7.359
1788	1.788	6.791	-8.988	-14.774	7.818	-13.776	8.897	62.823	-10.857
1789	1.789	49.345	-31.022	0.388	5.378	-13.389	5.13	22.195	-8.909
1790	1.79	65.763	-11.108	4.92	11.608	-7.97	13.461	0.132	-11.811
1791	1.791	-9.955	-5.048	-15.692	1.783	-12.805	-2.534	-6.435	-10.487
1792	1.792	-85.903	-21.392	-19.317	-7.069	-8.163	-14.005	-24.65	-17.882
1793	1.793	-95.84	-36.306	-29.299	-18.236	-12.219	18.003	-30.065	-8.216
1794	1.794	-69.147	-22.526	-44.859	-19.673	-9.694	31.599	-24.988	-9.323
1795	1.795	-44.773	-9.92	-30.639	-10.786	-10.074	-14.183	-2.083	-15.293
1796	1.796	-66.847	-13.37	-23.025	4.879	-11.232	-44.573	2.085	-14.302
1797	1.797	-46.912	-23.238	-6.731	-1.572	-12.39	-39.175	-9.096	-17.101
1798	1.798	-16.556	-19.955	8.194	-7.596	-14.328	-84.565	-12.375	-16.44
1799	1.799	-0.142	-11.454	10.168	-20.026	-9.495	-41.994	-3.109	-4.363
1800	1.8	-5.201	1.511	11.949	-9.142	-7.569	-25.689	-17.256	-6.062
1801	1.801	-0.768	-5.229	-2.349	-5.02	-4.283	-10.583	-9.743	-1.442
1802	1.802	-21.472	-32.613	-19.762	-6.309	-7.188	3.009	-12.091	-5.708
1803	1.803	-25.131	-43.496	-22.075	-5.258	-5.832	7.115	-9.991	-12.093
1804	1.804	-35.191	-26.078	-11.436	-8.443	-4.472	-49.552	-15.82	-15.585
1805	1.805	11.8	-54.004	-1.76	-15.287	-5.626	-73.87	-10.609	-10.352
1806	1.806	31.672	-110.464	-13.968	-14.58	-1.931	7.782	-15.272	-7.447
1807	1.807	-10.896	-37.019	-18.606	-9.018	-7.335	105.672	-16.632	-11.697
1808	1.808	-49.535	-7.363	-17.228	-5.584	-0.744	92.651	-20.307	-15.762
1809	1.809	-34.441	55.076	-2.923	-15.711	-1.517	33.174	-14.307	-4.926
1810	1.81	15.858	30.481	-0.984	-14.426	-0.746	109.141	1.759	-22.352
1811	1.811	35.804	7.984	-27.293	-18.154	-5.597	79.643	4.077	-33.964
1812	1.812	-19.074	1.216	-61.338	-0.191	-3.68	-54.597	-10.821	-27.57
1813	1.813	-100.429	-4.714	-47.74	-7.735	-7.771	-150.695	-12.756	-6.259
1814	1.814	-46.192	-21.043	-35.336	-23.99	-9.15	-238.134	-7.529	2.073
1815	1.815	-16.588	-25.927	-24.112	-4.82	-6.849	-158.627	-5.989	-0.433
1816	1.816	-25.481	-12.253	-14.054	-12.36	-13.452	-28.676	-7.369	11.174
1817	1.817	-49.868	-16.17	-29.779	-19.312	-10.567	-11.398	-11.072	0.517
1818	1.818	-42.5	-4.83	-21.535	-17.177	-9.803	-91.078	-14.573	-5.295
1819	1.819	-22.492	26.27	-3.795	-19.104	-10.604	-76.854	-11.472	-17.48
1820	1.82	-4.193	5.678	-1.525	-10.354	-7.156	-37.43	-8.565	-28.495
1821	1.821	1.39	-5.445	-7.955	-5.644	-6.621	-1.973	-12.844	-21.307
1822	1.822	-3.425	4.733	-9.931	-12.75	-4.925	52.095	-10.578	-9.474
1823	1.823	19.64	-16.995	-29.322	-16.424	-9.803	140.957	-15.482	-1.524
1824	1.824	73.993	-25.18	-11.587	-12.906	-9.254	129.19	-12.222	-2.881
1825	1.825	66.79	-32.606	-13.99	-13.832	-11.038	75.088	-16.296	-1.72
1826	1.826	20.137	-30.155	5.048	-0.987	-10.684	65.318	-12.817	-0.562
1827	1.827	-34.747	-32.172	-12.923	-9.669	-12.065	20.716	-10.497	-14.478
1828	1.828	-56.81	-33.967	-29.372	-20.669	-11.7	126.649	-14.549	-20.26
1829	1.829	-36.925	-17.965	-18.929	-42.299	-14.445	25.757	-13.171	-21.978
1830	1.83	-30.932	-11.492	-13.256	-32.945	-14.866	-92.408	-10.836	-7.647
1831	1.831	-14.421	-13.389	-15.083	-18.741	-10.636	-171.735	-11.988	-9.573
1832	1.832	-29.43	-11.673	-10.499	-16.18	-10.088	-70.53	-10.841	-18.271
1833	1.833	2.661	-35.449	-6.309	-18.445	-8.759	48.073	-8.155	-7.242
1834	1.834	-9.551	-25.278	-7.571	-29.016	-11.103	-63.027	-5.3	-2.981
1835	1.835	-13.024	-3.395	-13.707	0.089	-6.289	67.296	-9.05	-14.777
1836	1.836	-16.181	-28.912	-2.047	20.889	-8.25	155.044	-5.792	-25.805
1837	1.837	-31.797	-25.589	-16.53	32.247	-7.687	139.485	-3.67	-18.643
1838	1.838	-40.168	-16.363	-18.64	1.381	-8.083	-48.134	-9.622	-17.486
1839	1.839	-32.656	-8.067	-17.025	22.175	-6.736	-124.624	-5.297	-23.498
1840	1.84	2.407	-5.625	-6.101	18.579	-8.873	-147.482	-10.891	-7.451
1841	1.841	27.652	-8.037	12.564	-5.13	-6.936	-168.282	-6.058	4.137
1842	1.842	23.17	-22.955	14.966	-26.9	-12.741	-71.948	-5.494	-2.274
1843	1.843	-22.788	-28.707	-10.873	-69.328	-15.061	-54.471	-8.426	-4.244
1844	1.844	-16.884	-5.91	-0.897	-99.605	-11.592	-70.187	-8.844	-6.006
1845	1.845	-0.52	3.461	-10.289	-60.82	-11.024	31.074	-12.151	-7.57
1846	1.846	-25.728	11.809	-7.669	14.968	-12.774	44.446	-10.023	-14.74
1847	1.847	-39.31	-5.957	-0.195	134.514	-9.299	-38.85	-8.856	-18.423
1848	1.848	-35.251	-22.272	-7.233	118.734	-6.997	37.076	-9.26	-17.285
1849	1.849	-38.848	-32.945	-13.666	17.77	-7.395	125.886	-7.708	-24.694
1850	1.85	-21.756	-27.202	-4.043	4.733	-10.109	-29.246	-5.782	-27.63
1851	1.851	-6.004	-22.079	1.139	-6.966	-8.949	-50.295	-8.318	-14.515
1852	1.852	19.618	-26.789	-0.469	-17.725	-12.435	-31.034	-6.786	-4.876
1853	1.853	29.762	-22.564	-1.894	-27.516	-13.809	-13.437	-6.584	-13.629
1854	1.854	7.965	-5.635	-5.646	-36.336	-10.927	-29.133	-10.845	-12.137
1855	1.855	-6.114	-12.781	-11.7	-28.092	-16.945	-101.18	-12.583	-19.36
1856	1.856	-34.284	-10.798	-4.367	-35.395	-14.454	-61.589	-13.923	-10.513
1857	1.857	-37.875	-12.911	-19.102	-28.799	-8.857	-25.881	-12.556	-14.049
1858	1.858	-14.041	-7.725	-4.23	-22.771	-4.049	-14.866	-13.708	-4.425
1859	1.859	-23.338	-6.102	-13.929	-17.295	0.579	14.939	-10.983	-8.165
1860	1.86	-48.878	-1.757	-12.19	-22.262	3.442	6.173	-13.673	-19.067
1861	1.861	-65.892	-5.401	-23.219	-17.711	4.754	30.718	-8.802	-14.881
1862	1.862	-43.969	-8.991	-39.113	-30.029	6.059	8.69	-13.604	-18.635
1863	1.863	-12.807	-12.178	-19.983	-18.746	-0.556	55.391	-11.65	-12.706
1864	1.864	24.654	-7.404	-12.449	-21.969	-3.497	97.819	-9.894	-7.531
1865	1.865	9.477	-17.172	-10.12	-24.992	-2.777	125.37	-7.352	-0.794
1866	1.866	-22.506	-10.797	-12.223	-27.624	-8.409	130.384	-6.939	-0.069
1867	1.867	-43.227	-7.303	-10.248	-30.087	-13.292	89.203	-6.523	-2.443
1868	1.868	-62.007	-8.356	-15.444	-37.019	-5.983	28.305	-9.209	-11.99
1869	1.869	-31.114	-11.329	-10.76	-51.886	-5.056	-12.392	-8.025	-20.967
1870	1.87	-35.213	-13.834	-14.969	-46.038	-4.32	54.348	-5.87	-29.373
1871	1.871	-38.85	-8.263	-21.304	-23.17	-6.672	9.69	-10.295	-22.105
1872	1.872	-28.712	-19.162	-10.409	23.903	-8.632	-112.338	-8.337	-7.478
1873	1.873	12.161	-11.273	-3.169	17.388	-13.319	-94.71	-13.729	-1.152
1874	1.874	17.614	-15.585	-6.801	23.48	-7.951	-110.345	-13.128	0.721
1875	1.875	12.627	-32.66	-3.257	-4.098	-12.835	-95.942	-11.163	-1.072
1876	1.876	35.48	2.308	4.145	0.992	-18.88	-82.837	-9.396	-18.532
1877	1.877	39.518	-2.794	3.234	-3.44	-21.246	-47.351	-8.006	-20.903
1878	1.878	58.172	-25.669	-6.406	-7.514	-11.799	-80.102	-14.361	-18.848
1879	1.879	6.614	-21.606	-12.768	-11.209	-12.997	-169.123	-10.072	-9.247
1880	1.88	-45.126	-17.947	-16.21	-21.29	-14.195	-86.038	-12.362	-11.063
1881	1.881	-65.121	-7.901	-23.53	-11.958	-11.133	-32.273	-8.846	-12.66
1882	1.882	-95.544	-23.624	-26.399	-9.204	-15.993	-3.135	-12.103	-5.549
1883	1.883	-79.16	-26.372	-27.14	-11.666	-13.498	-12.388	-13.803	-11.988
1884	1.884	-54.046	12.075	-18.218	-0.036	-7.907	-69.462	-11.248	-13.189
1885	1.885	-0.69	6.99	-19.368	-6.443	-4.447	-47.612	-8.886	-14.197
1886	1.886	31.173	1.589	-14.126	-35.484	-7.756	-67.703	-15.434	-9.414
1887	1.887	60.123	26.759	-7.337	2.026	-17.263	-46.771	-10.563	-6.961
1888	1.888	33.725	-32.856	-13.907	10.109	-16.708	-65.2	-8.019	-4.683
1889	1.889	-11.052	-8.448	-16.423	5.004	-13.252	-71.051	-8.775	-5.291
1890	1.89	-53.676	13.668	-14.094	-8.601	-15.603	4.113	-10.684	-3.376
1891	1.891	-14.998	-46.913	-20.671	-21.095	-16.788	101.377	-5.825	-5.904
1892	1.892	-9.981	-103.838	-28.593	-62.789	-11.592	140.448	-7.738	-5.341
1893	1.893	3.533	-22.456	-33.797	-24.141	-0.784	56.708	-5.981	-12.333
1894	1.894	24.17	-98.459	-19.102	0.922	-2.366	-19.477	-8.479	-19.122
1895	1.895	12.867	-29.538	-8.487	-22.091	-6.65	-29.72	-5.176	-27.071
1896	1.896	-10.976	-38.537	-10.465	-26.302	-7.834	32.469	-9.233	-26.118
1897	1.897	-14.14	34.864	1.688	7.695	0.466	72.765	-1.289	-11.431
1898	1.898	-56.806	5.252	-9.378	21.274	-9.225	94.449	-19.276	11.967
1899	1.899	-26.473	31.897	-5.155	-41.236	-10.397	33.603	-1.462	-3.723
1900	1.9	-42.948	56.233	-14.099	-14.672	-11.572	57.835	-3.775	-1.031
1901	1.901	-37.902	4.511	-10.649	9.583	-8.486	5.92	-1.642	-8.596
1902	1.902	-51.443	-42.379	-11.652	2.076	0.405	-54.894	-22.927	-10.921
1903	1.903	-39.044	12.536	-2.804	-4.646	-0.774	-46.994	-8.801	-8.778
1904	1.904	-20.272	79.252	-8.86	-35.165	-3.893	-54.552	-16.359	-6.835
1905	1.905	-17.031	16.692	-24.996	14.569	-2.942	-34.809	-18.701	-12.063
1906	1.906	-14.029	8.49	-22.75	34.302	-10.906	32.063	-16.599	-13.615
1907	1.907	-5.859	-43.235	-16.434	15.927	-3.579	5.144	-10.829	-17.859
1908	1.908	-3.5	-103.891	-14.562	-11.931	-12.497	-51.924	-16.09	-11.452
1909	1.909	-1.288	-63.342	-16.354	-27.185	3.168	-59.452	-11.482	-5.428
1910	1.91	17.818	-41.333	-14.853	-50.208	1.031	-39.648	-10.157	-12.767
1911	1.911	-15.712	46.085	-7.735	-21.394	-0.911	15.158	-13.864	-13.734
1912	1.912	-20.213	10.475	-16.684	-2.806	-13.114	37.076	-10.41	-11.208
1913	1.913	0.478	-22.067	-5.91	-19.966	-14.666	-9.863	-7.345	-11.965
1914	1.914	42.101	-12.305	-4.596	-35.613	-1.71	-52.579	-12.212	-19.875
1915	1.915	25.692	-74.985	-8.302	-21.547	-28.043	-36.244	-11.456	-14.624
1916	1.916	-19.771	-66.932	-9.496	-8.84	-9.272	19.186	-13.793	-7.815
1917	1.917	-37.988	14.496	-8.563	-1.943	-5.988	-2.971	-10.322	-10.291
1918	1.918	22.959	3.608	-7.616	-4.148	-9.09	30.39	-10.905	-9.484
1919	1.919	-1.452	-45.832	-3.367	-13.912	-11.797	12.011	-10.335	-10.029
1920	1.92	-53.125	-19.316	-7.43	-1.775	-14.306	-26.876	-7.833	-13.283
1921	1.921	-73.07	-11.395	-18.277	-16.097	-16.618	-42.066	-7.466	-9.179
1922	1.922	-42.687	-18.921	-35.73	-37.373	-1.707	-110.941	-9.62	-16.1
1923	1.923	-26.198	-25.644	-14.659	-57.1	0.228	-81.686	-6.937	-9.279
1924	1.924	-11.022	-31.717	-11.966	-49.516	-5.001	-1.318	-11.229	-20.645
1925	1.925	-15.428	-15.352	-4.433	-14.499	-6.548	30.927	-9.899	-25.245
1926	1.926	-27.75	-0.322	-2.102	20.724	-7.906	40.605	-13.212	-18.034
1927	1.927	6.349	-23.155	-4.195	25.154	-14.301	67.106	-9.165	-6.182
1928	1.928	-34.867	-43.814	-6.101	12.734	-10.819	58.878	-10.536	-7.68
1929	1.929	-18.395	-9.766	-11.301	-6.074	-11.776	51.499	-10.163	-6.274
1930	1.93	-13.386	-5.335	-3.353	-43.819	-10.799	31.572	-9.022	-15.118
1931	1.931	-17.914	15.338	-7.602	-28.727	-16.781	25.694	-10.199	-13.889
1932	1.932	-5.606	4.114	-6.442	-33.167	-14.443	9.48	-16.022	-14.791
1933	1.933	-2.011	7.406	1.892	-4.126	-10.947	-55.771	-11.982	-13.753
1934	1.934	-5.362	4.33	0.945	14.645	-10.337	-100.043	-11.42	-9.437
1935	1.935	-2.332	-38.262	-13.723	17.941	-9.711	-42.797	-8.141	-5.315
1936	1.936	0.382	-44.329	-7.288	33.654	-7.151	-5.431	-8.735	-4.678
1937	1.937	-12.322	-16.777	-16.892	25.351	-5.76	1.512	-6.243	-10.62
1938	1.938	-19.201	-31.958	-11.599	7.634	-4.58	7.861	-4.894	-19.454
1939	1.939	-25.561	-45.586	-16.187	-3.86	-4.176	24.689	-10.707	-22.862
1940	1.94	-15.92	8.659	-8.977	19.671	-9.963	-0.085	-11.49	-13.115
1941	1.941	-14.241	16.158	-10.083	-27.282	-4.335	-31.586	-9.563	-1.24
1942	1.942	-12.713	49.682	-23.183	-60.764	-7.803	-2.058	-6.279	-2.726
1943	1.943	-16.973	67.87	-17.901	-42.582	-5.843	9.665	-11.71	-12.717
1944	1.944	-5.155	84.404	-0.427	18.38	-7.55	40.998	-9.784	-13.809
1945	1.945	-25.858	8.764	-2.665	26.494	-10.04	53.651	-7.859	-12.589
1946	1.946	-17.537	-110.54	-8.955	4.458	-10.402	50.218	-9.62	-9.446
1947	1.947	-4.783	-62.802	-10.811	-15.395	-11.542	-0.966	-10.988	-10.356
1948	1.948	-25.898	-19.467	-19.468	-33.396	-12.676	-37.572	-11.376	-9.501
1949	1.949	-40.089	-32.501	-17.896	-5.633	-9.946	-84.031	-10.223	-8.637
1950	1.95	-47.654	-20.538	-19.207	-30.781	-13.413	-114.174	-7.502	-5.078
1951	1.951	-21.937	-9.55	-15.482	-17.151	-10.103	-97.44	-10.2	-5.567
1952	1.952	-11.877	-19.353	-4.57	-29.445	-6.019	-61.997	-6.707	-12.053
1953	1.953	-2.587	-10.416	-8.73	-33.086	-2.508	-48.358	-2.259	-11.204
1954	1.954	11.587	-2.161	-2.203	18.476	-5.766	-52.278	-1.674	-0.498
1955	1.955	29.471	5.388	-5.562	25.929	0.839	-2.971	0.84	-4.688
1956	1.956	45.805	-14.451	-8.557	6.076	-0.106	-9.389	3.162	-11.015
1957	1.957	39.498	3.851	-23.173	12.227	-6.085	-3.224	1.037	-16.956
1958	1.958	10.546	9.322	-20.946	-4.131	-6.831	13.389	-2.631	-11.674
1959	1.959	-43.569	-25.908	-26.624	21.101	-8.745	-1.539	-9.017	-6.779
1960	1.96	-50.877	-21.447	-24.767	34.678	-9.29	12.309	-11.526	-2.472
1961	1.961	-44.242	-67.29	-23.114	5.64	-8.678	16.682	-9.184	-6.49
1962	1.962	-38.229	-36.799	-12.945	-43.498	-14.456	-32.176	-12.651	-13.027
1963	1.963	-32.791	24.274	-11.675	-144.307	-15.214	28.664	-13.211	-12.214
1964	1.964	-27.728	64.958	-12.721	-43.278	-13.263	20.705	-19.754	-9.852
1965	1.965	-23.211	-31.336	-7.385	-30.144	-20.585	13.41	-20.494	-13.299
1966	1.966	-10.798	-44.465	-6.31	-18.339	-17.671	-20.031	-21.223	-16.546
1967	1.967	-29.573	-32.623	-15.904	-7.557	-16.865	-38.163	-26.015	-13.61
1968	1.968	-19.529	-0.01	-24.772	2.181	-14.504	-21.653	-19.972	-21.516
1969	1.969	-10.205	69.17	-23.577	-24.589	-15.04	-36.599	-14.319	-22.652
1970	1.97	-1.863	60.354	-13.874	-48.819	-14.416	-40.867	-7.691	-23.592
1971	1.971	-9.43	19.838	5.705	-26.581	-12.629	5.128	-8.411	-16.774
1972	1.972	-30.557	-16.973	3.056	6.944	-4.647	84.554	-6.035	-5.308
1973	1.973	-33.255	-63.672	0.624	-23.491	-3.431	95.433	-4.051	-6.816
1974	1.974	-4.963	-45.356	-6.242	15.215	-2.405	46.146	-11.346	-2.527
1975	1.975	-31.232	-61.7	-21.069	-20.104	-1.385	19.579	-10.324	-11.418
1976	1.976	-0.224	-76.685	-34.55	2.706	-0.564	60.378	-12.787	-19.731
1977	1.977	12.192	-99.414	-25.784	6.815	-4.574	8.869	-11.961	-18.747
1978	1.978	-6.513	-45.144	-24.185	3.193	-6.464	-51.533	-16.745	-13.885
1979	1.979	-16.566	-23.018	-14.061	-20.588	-4.472	-92.094	-6.632	-11.344
1980	1.98	-7.255	-2.978	-7.617	-23.665	-9.835	-70.053	-10.836	-18.673
1981	1.981	-9.929	-21.077	-1.568	-21.053	-4.938	-90.108	-7.113	-15.767
1982	1.982	-12.414	-26.398	-8.899	-13.539	-5.46	-132.777	-3.583	-13.245
1983	1.983	-0.75	-31.382	-9.839	-1.863	-14.296	-160.573	-8.771	-7.631
1984	1.984	26.979	28.237	-14.062	0.285	-20.614	-85.122	-11.634	-8.224
1985	1.985	0.68	52.658	-16.36	-28.629	-14.545	-74.481	-7.341	-7.669
1986	1.986	-37.064	74.752	-25.836	-24.511	-9.254	-25.276	-3.243	-5.962
1987	1.987	-42.094	41.315	-11.505	-43.351	-0.286	19.392	-14.045	-13.922
1988	1.988	-19.258	-13.551	-5.708	-53.546	0.946	-5.026	-9.363	-17.422
1989	1.989	-6.872	-94.971	-0.478	-44.299	1.981	2.153	-7.962	-14.341
1990	1.99	-10.536	-127.457	-2.031	-13.137	1.087	21.786	-9.08	-13.409
1991	1.991	-13.792	-58.301	-9.189	41	0.379	15.503	-7.862	-9.193
1992	1.992	-23.037	-31.539	-8.035	18.824	-5.162	9.796	-4.715	-18.138
1993	1.993	-25.713	-23.344	-6.9	38.661	-7.039	24.725	-5.617	-19.336
1994	1.994	-7.895	-15.895	-14.283	56.773	-3.679	38.253	-8.077	-12.029
1995	1.995	-19.493	-9.283	-15.257	-4.274	-7.683	42.375	0.886	-5.307
1996	1.996	-21.635	-27.54	-2.108	-45.05	-7.238	31.206	-7.382	-11.351
1997	1.997	-19.719	-11.252	23.032	-96.837	-8.532	-13.465	-12.556	-17.011
1998	1.998	-7.552	3.67	26.315	3.825	-10.609	-31.788	-17.354	-10.479
[truncated: 5,352 more rows]
