# Supplementary material for: Associations between lower-limb muscle activation and knee flexion in post-stroke individuals: A study on the stance-to-swing phases of gait
Source: PLoS One. 2017 Sep 8;12(9):e0183865. doi: 10.1371/journal.pone.0183865 (PMC5590852; doi:10.1371/journal.pone.0183865)
Supplement: S1 Dataset — (ZIP) [file pone.0183865.s001.zip › S1_Dataset/Healthy group/2/2/emg.csv]

Frame	Time	EMG Signal 1	EMG Signal 2	EMG Signal 3	EMG Signal 4	EMG Signal 5	EMG Signal 6	EMG Signal 7	EMG Signal 8
0	0	57.354	43.691	42.92	32.548	35.93	40.014	43.88	51.147
1	0.001	52.979	39.841	40.277	47.065	28.567	39.049	62.886	47.077
2	0.002	50.924	50.52	37.671	40.105	29.331	34.982	63.897	39.343
3	0.003	46.946	53.456	43.374	51.723	27.198	26.675	54.651	32.191
4	0.004	44.329	52.732	38.232	45.747	28.936	27.464	36.687	31.822
5	0.005	46.18	57.637	39.103	32.601	29.133	24.964	24.345	31.223
6	0.006	39.725	38.352	32.831	20.678	28.958	23.828	28.483	30.444
7	0.007	42.198	33.799	28.508	28.126	25.124	24.058	21.62	32.016
8	0.008	36.563	33.726	25.964	51.851	20.73	26.436	18.459	24.915
9	0.009	35.991	25.773	30.011	39.951	17.31	23.427	24.016	27.895
10	0.01	35.06	25.4	25.762	3.681	17.787	29.147	31.322	16.39
11	0.011	31.065	23.103	31.8	43.086	17.125	22.313	26.262	20.972
12	0.012	29.243	35.359	35.164	13.646	13.005	21.703	8.665	20.354
13	0.013	27.452	43.004	34.29	37.105	16.269	19.765	0.217	13.385
14	0.014	25.703	35.773	21.451	-17.576	9.105	19.024	-7.617	16.509
15	0.015	23.227	25.89	20.465	49.464	13.385	13.474	0.629	10.582
16	0.016	21.373	28.221	9.838	77.396	7.243	13.955	-2.525	21.147
17	0.017	23.831	6.811	-9.849	13.287	9.262	15.832	-9.554	21.494
18	0.018	23.827	2.293	-3.957	-61.6	8.612	13.867	-15.554	18.196
19	0.019	27.355	8.068	6.053	-53.246	13.21	15.035	1.901	12.026
20	0.02	26.102	13.345	27.915	43.816	7.981	12.379	8.172	0.507
21	0.021	18.322	13.828	23.315	29.233	17.687	15.952	41.958	-4.572
22	0.022	15.824	2.543	13.544	39.634	11.949	19.377	65.915	12.072
23	0.023	9.322	-0.744	19.687	5.778	9.537	19.933	51.191	28.571
24	0.024	0.363	8.797	16.01	-5.368	9.684	10.853	21.006	11.04
25	0.025	-0.21	0.213	8.318	-33.305	0.386	1.436	31.132	11.961
26	0.026	0.822	18.392	1.261	-10.13	2.543	1.347	26.811	12.746
27	0.027	-1.372	14.369	26.387	10.779	6.493	-4.499	-8.603	16.863
28	0.028	-6.21	10.609	36.467	16.257	1.385	5.966	-41.425	23.743
29	0.029	-5.566	11.744	25.313	-2.986	-0.204	0.415	-21.584	35.715
30	0.03	-0.217	4.228	39.951	1.453	3.872	3.816	3.907	8.439
31	0.031	-5.642	-10.393	7.811	-4.519	1.211	-3.383	13.185	-3.693
32	0.032	-7.512	-9.661	-13.825	-0.959	-2.38	4.172	28.11	-21.578
33	0.033	-10.486	-5.954	-25.923	35.751	-9.991	-1.772	1.868	-25.466
34	0.034	-9.524	11.941	-43.768	19.876	-7.689	-1.487	-15.804	-17.895
35	0.035	-9.859	3.571	-60.21	-3.694	-7.473	3.881	-50.849	-21.123
36	0.036	-8.194	-13.449	-63.629	-8.446	-5.669	-4.058	-46.961	-33.375
37	0.037	-13.436	-37.574	-61.772	-27.863	0.431	-5.561	-18.486	-23.308
38	0.038	-10.103	-41.32	-27.352	-38.542	-4.269	-12.053	-0.26	-14.159
39	0.039	-13.296	-10.753	27.631	-17.235	-5.441	-16.563	2.542	11.658
40	0.04	-14.296	-15.355	19.76	13.408	-3.863	-17.553	-13.577	29.998
41	0.041	-11.953	-4.617	-0.651	-7.74	-6.118	-19.859	0.191	-15.1
42	0.042	-15.162	-1.759	4.918	-11.841	-4.662	-12.452	2.4	-9.444
43	0.043	-13.679	-5.243	-0.882	-15.525	-8.392	-9.663	-9.455	-26.195
44	0.044	-13.885	-8.279	-6.244	-6.582	-1.252	-10.889	-7.535	-11.376
45	0.045	-15.004	-11.058	-10.969	-15.203	-6.659	-15.363	-17.402	29.629
46	0.046	-12.204	-13.601	9.488	-17.994	-3.906	-19.613	-26.266	1.736
47	0.047	-13.615	-15.928	-9.507	-11.283	-6.535	-17.832	-27.963	-3.504
48	0.048	-13.432	-10.276	-6.396	-9.342	-5.847	-10.602	-9.286	-8.112
49	0.049	-10.108	-12.118	-9.618	-11.434	-13.832	-9.732	-1.81	-12.311
50	0.05	-13.514	-10.637	-18.013	-20.302	-2.053	-12.315	-13.475	-31.18
51	0.051	-8.653	-17.769	-41.185	-18.826	-0.442	-3.376	-11.305	-34.439
52	0.052	-13.28	-8.82	-19.268	-11.692	-4.643	-14.177	-5.44	-25.103
53	0.053	-9.196	-14.73	-5.08	-18.034	-0.901	-6.978	6.793	-22.338
54	0.054	-11.694	-15.611	-7.536	0.006	-1.996	-0.554	5.283	16.223
55	0.055	-10.321	-2.768	-9.807	-38.609	-7.154	0.64	-10.556	10.842
56	0.056	-15.135	-7.93	-7.631	-33.348	-11.924	1.649	-21.176	-4.243
57	0.057	-11.826	-12.536	-21.133	-28.414	-16.104	-3.148	-23.056	-17.765
58	0.058	-14.706	-34.14	-8.897	3.513	-7.13	-12.775	-10.774	-13.666
59	0.059	-13.336	-30.991	-10.401	7.652	-13.049	-11.566	0.359	-17.309
60	0.06	-12.933	-11.199	-11.703	18.862	-13.944	-12.687	1.804	-13.99
61	0.061	-19.494	-13.68	-15.33	-4.995	-14.832	-15.742	-12.436	-10.86
62	0.062	-12.702	-11.309	-4.434	-33.279	-17.274	-12.806	-29.839	-13.549
63	0.063	-13.461	-0.609	-5.726	-36.981	-13.132	-17.024	-27.555	-11.007
64	0.064	-15.771	-14.088	-14.571	0.748	-11.116	-12.922	-12.69	-17.946
65	0.065	-12.274	1.848	-11.04	35.912	-9.103	-10.957	0.856	-20.044
66	0.066	-16.902	-13.012	-7.9	-5.315	-10.764	-15.567	27.204	-18.088
67	0.067	-18.633	-18.784	-1.087	-21.707	-15.524	-7.791	0.921	-9.345
68	0.068	-15.135	-6.573	-10.739	-6.613	-6.728	-6.787	-2.348	-1.379
69	0.069	-17.44	-30.345	-11.865	-29.535	-12.644	-13.53	-5.419	-23.021
70	0.07	-14.524	-20.245	-15.297	-8.923	-9.46	-9.244	-2.662	-26.093
71	0.071	-13.35	-4.542	-18.327	9.86	-10.348	-11.534	-5.112	-23.359
72	0.072	-15.281	-12.829	-13.433	-7.152	-7.744	-4.915	6.589	-20.825
73	0.073	-14.505	-10.263	-12.609	-22.782	-11.728	-4.11	17.334	-4.528
74	0.074	-16.445	-17.186	-10.231	-20.078	-9.713	-9.703	-0.005	-19.384
75	0.075	-12.195	-15.019	-12.116	3.127	-6.348	-4.854	-21.055	-21.305
76	0.076	-13.948	-9.181	-15.365	-6.182	-14.022	-9.491	-35.138	-12.588
77	0.077	-15.299	-17.84	-11.253	-8.887	-10.861	-16.06	-52.929	-14.132
78	0.078	-15.685	-13.156	-11.585	-11.416	-5.951	-15.274	-27.207	-18.369
79	0.079	-12.787	-11.762	-11.145	-27.653	-13.825	-16.034	-17.182	-6.543
80	0.08	-13.177	-8.041	-12.272	-17.02	-8.538	-14.087	-14.072	-4.986
81	0.081	-18.977	-11.508	-11.84	-15.071	-5.569	-12.143	-5.724	-6.346
82	0.082	-13.363	-21.174	-12.985	-20.254	-8.028	-12.724	-13.256	-15.279
83	0.083	-15.296	-20.007	-15.89	-21.803	-8.752	-5.749	-20.213	-7.003
84	0.084	-12.007	-13.993	-11.445	-17.546	-9.284	-10.578	-18.115	2.642
85	0.085	-14.906	-14.948	-14.365	-13.879	-8.66	-11.346	-8.475	-16.913
86	0.086	-13.544	-12.046	-11.854	-10.44	-6.871	-15.404	17.802	-25.241
87	0.087	-13.923	-12.842	-11.464	3.471	-5.468	-13.469	36.586	-22.754
88	0.088	-11.02	-15.192	-10.287	-6.222	-9.861	-15.4	12.819	-1.665
89	0.089	-15.463	-13.267	-5.777	-7.982	-11.561	-9.983	3.594	-21.398
90	0.09	-13.724	-11.317	-0.254	-31.769	-10.164	-8.061	-33.286	-13.819
91	0.091	-17.211	-14.216	-3.652	-7.93	-7.799	-6.134	-38.25	-16.127
92	0.092	-12.757	-8.405	-8.242	1.386	-10.667	2.771	-51.728	-14.01
93	0.093	-13.342	-19.031	-13.603	-6.951	-7.942	-9.042	-39.267	-0.483
94	0.094	-16.824	-29.089	-24.404	-14.49	-6.757	-13.685	-20.443	-16.379
95	0.095	-16.437	-22.686	-6.953	-2.832	-6.921	-9.415	-17.095	15.56
96	0.096	-15.276	-4.699	0.045	7.865	-11.352	-8.25	4.818	29.14
97	0.097	-16.439	-7.214	-6.296	-21.098	-8.037	-7.092	-14.917	8.437
98	0.098	-17.603	-18.815	-19.826	-16.961	-13.433	-3.991	-7.366	12.109
99	0.099	-17.796	-12.445	-31.999	9.393	-9.932	-6.894	-0.371	2.011
100	0.1	-19.729	4.945	-36.626	12.636	-10.495	-12.889	1.797	-13.712
101	0.101	-15.479	-11.34	-26.548	-15.643	-7.571	-12.112	-3.995	-27.874
102	0.102	-16.061	-34.763	-30.238	-72.298	-10.068	-14.034	4.727	-35.43
103	0.103	-14.712	-25.455	-19.389	-47.858	-8.705	-15.968	-6.288	-28.493
104	0.104	-14.33	-11.363	-12.204	63.233	-5.794	-8.227	-13.432	-13.613
105	0.105	-16.467	-3.881	-5.797	79.091	-5.401	-13.454	-14.581	7.658
106	0.106	-13.769	-1.578	-6.935	6.84	-11.21	-12.482	-30.28	-6.485
107	0.107	-14.177	-29.262	-7.887	-58.991	-7.148	-14.996	-53.725	-14.048
108	0.108	-10.704	-10.472	-6.911	-94.527	-15.092	-10.935	-50.63	-16.406
109	0.109	-11.108	-13.745	-9.414	-18.59	-7.731	-6.112	-25.068	-10.061
110	0.11	-13.249	1.926	-8.63	-8.654	-10.632	-4.186	-8.036	-19.768
111	0.111	-15.197	-12.245	-10.56	0.358	-4.626	-3.613	38.998	-3.916
112	0.112	-12.501	-9.763	-12.495	-23.964	-8.689	-11.556	58.945	-10.317
113	0.113	-10.963	-16.761	-9.586	-16.613	-8.108	-10.404	40.772	-16.125
114	0.114	-12.911	-23.157	-10.939	-10.029	-8.688	-5.185	2.089	-14.41
115	0.115	-17.185	-9.651	-7.655	-4.003	-6.939	-14.083	-12.975	-9.795
116	0.116	-11.776	-4.443	-10.564	-42.659	-8.282	-12.922	-17.405	-14.071
117	0.117	-13.727	-9.116	-7.858	-37.634	-12.723	-11.952	-5.006	-12.911
118	0.118	-15.678	-19.216	-6.704	-5.684	-8.649	-9.049	-8.71	-18.91
119	0.119	-11.627	-15.561	-11.56	23.408	-9.023	-8.272	-12.044	-15.802
120	0.12	-15.122	-4.76	-8.088	4.655	-7.661	-13.894	-21.384	-22.59
121	0.121	-14.741	-11.947	-7.52	-19.119	-8.808	-17.382	-18.718	-16.589
122	0.122	-14.362	-31.514	-12.961	-34.724	-9.187	-10.038	-21.271	-20.654
123	0.123	-13.988	-23.22	-13.552	-14.921	-11.114	-3.265	-23.609	-15.808
124	0.124	-15.93	-10.47	-14.149	-7.34	-8.98	-7.519	-21.474	-5.7
125	0.125	-11.103	-12.82	-13.581	-18.957	-9.75	-11.592	-15.705	-4.316
126	0.126	-20.589	-14.974	-21.529	-12.558	-6.639	-13.526	0.089	-5.425
127	0.127	-16.914	-13.057	-10.707	16.47	-10.309	-16.829	-2.099	-18.544
128	0.128	-13.435	-18.308	-9.361	-12.543	-7.021	-9.112	-4.108	-16.791
129	0.129	-12.472	-22.972	-8.214	-1.331	-9.917	-12.228	-23.495	-5.782
130	0.13	-15.377	-7.121	-14.225	-18.378	-11.073	-7.412	-10.723	-18.734
131	0.131	-14.606	-13.529	-17.332	-40.242	-7.58	-6.644	0.891	-6.527
132	0.132	-15.389	-7.732	-14.448	2.352	-6.412	-8.975	7.269	-4.974
133	0.133	-13.451	-12.972	-13.694	20.551	-10.859	-15.562	13.062	-15.04
134	0.134	-15.384	-1.966	-9.649	4.093	-4.277	-11.316	0.834	-21.421
135	0.135	-17.124	-3.338	-19.148	9.115	-8.534	-9	-13.52	-20.247
136	0.136	-15.77	-2.189	-12.784	-13.729	-9.302	-10.933	-42.572	-4.176
137	0.137	-12.479	-13.037	-9.315	-26.127	-14.13	-14.225	-30.186	-11.116
138	0.138	-15.377	-23.115	-12.426	-22.439	-5.419	-12.49	-33.857	-13.228
139	0.139	-9.369	-16.739	-13.413	-25.732	-8.902	-4.567	-43.944	-15.148
140	0.14	-10.142	-10.753	-12.653	-16.453	-9.87	-8.06	-34.679	4.208
141	0.141	-14.205	-7.663	-8.607	-24.812	-6.966	-15.412	-20.6	-13.583
142	0.142	-10.722	-18.508	-12.112	8.657	6.205	-0.701	-23.165	-1.967
143	0.143	-15.366	-14.258	-3.421	-14.186	-7.336	-7.08	-11.601	-8.33
144	0.144	-13.618	-26.076	-9.436	-34.914	-9.07	-16.768	-13.757	-21.848
145	0.145	-14.97	-5.388	-12.562	-38.606	-7.514	-11.56	-7.967	-16.616
146	0.146	-12.641	-19.526	-13.543	-41.91	-11.762	-6.917	18.346	-18.119
147	0.147	-13.793	-27.067	-7.546	-32.63	-12.914	-11.179	14.671	-13.805
148	0.148	-16.496	-1.329	-9.88	4.297	-9.426	-2.285	4.593	5.759
149	0.149	-16.873	1.957	-13.386	59.808	-14.648	-8.289	-4.704	8.49
150	0.15	-12.024	-1.14	-16.704	22.847	-9.803	-9.27	3.624	-14.724
151	0.151	-15.498	-26.672	-7.823	-37.727	-9.022	-12.179	1.125	-30.408
152	0.152	-16.069	-36.739	-8.99	-29.616	-6.696	-11.41	-1.193	0.716
153	0.153	-14.313	4.076	-12.481	7.286	-6.108	-5.808	0.937	-3.369
154	0.154	-14.685	20.517	-13.446	27.22	-8.033	-3.882	-4.877	15.394
155	0.155	-13.316	-14.695	-18.272	33.283	-6.283	-11.234	7.323	-1.617
156	0.156	-9.24	-28.22	-12.255	5.637	-11.111	-12.206	-0.573	-17.258
157	0.157	-17.161	-48.918	-16.311	-70.057	-7.82	-12.985	-22.217	-8.921
158	0.158	-13.665	-52.602	-11.466	-37.665	-13.231	-10.669	-25.305	-1.364
159	0.159	-16.739	-21.634	-12.035	-27.918	-12.648	-14.154	-5.562	-12.973
160	0.16	-15.763	24.242	-10.284	-54.657	-14.577	-14.729	-13.13	-19.348
161	0.161	-18.27	6.066	-10.661	-30.293	-9.155	-14.148	-29.426	-17.414
162	0.162	-15.939	0.641	-9.3	6.611	-8.563	-10.669	-40.09	-26.114
163	0.163	-14.009	-14.478	-10.452	-0.057	-5.267	-13.969	-30.402	-2.297
164	0.164	-12.076	-0.949	-12.381	5.869	-9.328	-16.88	-21.691	-5.566
165	0.165	-16.146	-13.347	-10.44	0.411	-10.688	-10.89	-4.297	-14.835
166	0.166	-13.638	-17.016	-11.989	5.459	-11.075	-15.161	11.931	-23.11
167	0.167	-14.014	-13.708	-8.118	-26.454	-12.237	-6.28	14.031	-15.558
168	0.168	-12.856	-16.808	-8.501	-47.141	-7.794	-9.792	15.943	-17.872
169	0.169	-15.57	-19.528	-15.858	-20.753	-7.22	-4.597	10.682	-11.491
170	0.17	-17.505	-17.011	-16.834	-10.601	-10.703	-7.523	-0.356	-21.166
171	0.171	-13.253	-10.043	-10.07	-32.391	-6.252	-5.032	-10.445	-12.469
172	0.172	-11.523	-12.186	-16.076	-35.093	-5.673	-9.136	-22.294	-14.003
173	0.173	-16.372	-14.126	-10.477	-17.302	-7.044	-13.995	-33.375	-29.863
174	0.174	-13.09	-15.854	-12.419	17.641	-4.74	-8.001	-11.773	-23.482
175	0.175	-15.989	-14.313	-13.009	12.515	-11.339	-13.631	3.815	-36.999
176	0.176	-18.513	-15.687	-13.594	8.054	-10.391	-5.723	-16.004	-14.145
177	0.177	-15.234	-14.557	-16.116	-12.605	-0.725	-2.659	-8.497	7.727
178	0.178	-14.85	-15.709	-11.658	6.237	-7.129	-5.598	-15.465	27.45
179	0.179	-15.243	-14.726	-13.395	-3.682	-10.632	-4.857	-30.357	-0.813
180	0.18	-13.312	-9.875	-14.745	-12.963	-9.7	-15.532	-24.552	-4.477
181	0.181	-13.518	-23.06	-7.388	-21.324	-6.828	-11.299	-8.705	-1.183
182	0.182	-16.819	-21.143	-8.359	-13.774	-7.635	-12.491	-10.841	-4.26
183	0.183	-17.994	-8.976	-11.261	-2.096	-6.901	-4.217	2.695	-6.959
184	0.184	-13.545	-10.542	-10.482	0.096	-7.523	-13.94	0.947	-9.475
185	0.185	-14.149	-14.784	-8.159	-1.776	-10.858	-20.379	-3.677	-21.119
186	0.186	-13.781	-13.632	-13.001	0.02	-13.805	-16.939	-7.943	-36.013
187	0.187	-17.087	-10.164	-12.42	-14.28	-5.922	-9.633	-9.152	-18.6
188	0.188	-17.481	-15.406	-8.347	-12.317	-9.453	-6.781	-10.357	-2.312
189	0.189	-13.794	-10.616	-10.86	-10.5	-8.524	-6.061	-20.066	-8.693
190	0.19	-12.453	-14.889	-6.407	-5.779	-9.54	-14.996	-21.25	-10.607
191	0.191	-13.628	-15.666	-9.314	-9.968	-15.593	-13.877	-15.274	-5.375
192	0.192	-10.934	-10.859	-17.241	-11.089	-11.583	-12.955	-16.274	-19.772
193	0.193	-15.982	-14.2	-20.727	-9.855	-11.062	-8.152	-13.403	-13.995
194	0.194	-15.426	-12.505	-13.369	-19.505	-10.548	-7.418	-5.457	-8.788
195	0.195	-17.184	-12.927	-12.404	-13.108	-12.364	-16.368	-8.538	-19.869
196	0.196	-16.817	-13.304	-16.671	-11.909	-13.794	-12.921	-3.672	-24.157
197	0.197	-14.515	-10.418	-14.355	-12.827	-7.486	-9.863	-6.16	-12.365
198	0.198	-16.678	-16.473	-13.775	-11.78	-10.087	-10.862	-8.464	-17.04
199	0.199	-16.325	-13.972	-13.195	-23.049	-9.392	-8.368	-16.391	-15.69
200	0.2	-15.198	-14.766	-14.942	-21.343	-10.064	-17.302	-23.772	-12.032
201	0.201	-11.751	-14.211	-15.339	-25.491	-5.507	-16.178	-17.016	1.088
202	0.202	-16.241	-14.85	-10.888	-19.061	-11.012	-10.993	-9.104	-11.145
203	0.203	-14.535	-13.17	-9.147	-36.999	-13.037	-11.998	-12.226	-9.573
204	0.204	-14.97	-16.678	-11.668	-8.647	-8.477	-14.551	-26.965	-19.641
205	0.205	-13.659	-21.14	-12.063	10.229	-11.463	-12.263	-46.152	-15.949
206	0.206	-13.318	-10.927	-7.235	-13.488	-8.061	-10.378	-38.621	-12.509
207	0.207	-14.513	-16.413	-9.176	21.014	-11.444	-9.84	-22.406	-11.62
208	0.208	-19.784	-9.908	-13.243	7.452	-11.734	-10.651	-3.301	-6.846
209	0.209	-8.993	-17.906	-14.402	-3.536	-9.706	-13.583	35.16	-9.415
210	0.21	-13.687	-12.701	-14.016	-7.538	-9.416	-8.774	51.587	-5.405
211	0.211	-15.082	-7.855	-12.658	26.552	-12.225	-6.87	46.516	-3.508
212	0.212	-3.335	5.282	-15.563	22.159	-11.541	-8.63	8.344	-13.599
213	0.213	-8.031	-8.3	-11.111	9.87	-8.922	-9.997	-14.547	-22.349
214	0.214	-9.413	-17.074	-11.692	-16.387	-3.987	-6.715	-26.961	-16.353
215	0.215	-13.127	-21.766	-5.884	-54.059	-8.737	-10.799	-30.661	-32.457
216	0.216	-24.002	-26.071	-9.94	-69.105	-10.589	-2.874	-27.361	2.536
217	0.217	-13.985	-11.784	-11.874	-46.208	-8.181	0.615	-18.054	-2.521
218	0.218	-15.192	-13.757	-7.229	-50.226	-7.9	1.59	-9.712	1.914
219	0.219	-16.397	-19.037	-7.813	-38.979	-13.795	-7.317	-32.918	-2.169
220	0.22	-15.478	-11.152	-6.465	-42.222	-13.109	-10.795	-17.247	1.511
221	0.221	-10.688	-6.947	-9.758	4.854	-12.622	-1.116	2.451	-15.537
222	0.222	-13.25	-26.535	-9.364	11.462	-2.637	-12.919	4.913	-12.438
223	0.223	-15.615	-29.293	-14.588	78.649	-4.073	-20.861	21.129	1.674
224	0.224	-26.502	-1.092	-12.649	69.79	-5.311	-13.701	27.462	-21.575
225	0.225	-12.234	2.528	-14.579	-19.745	-6.551	-10.012	17.732	-12.285
226	0.226	-18.098	5.773	-17.477	-55.299	-13.989	-6.529	-8.616	-3.978
227	0.227	-19.897	-28.696	-17.081	-44.434	-11.159	-7.495	-42.697	-1.447
228	0.228	-15.293	-33.184	-14.753	-113.509	-8.707	-4.588	-47.166	-8.38
229	0.229	-16.692	-29.152	-13.582	20.831	0.132	-10.592	-43.133	-18.969
230	0.23	-13.062	12.425	-15.506	40	-8.253	-12.908	-9.097	-20.892
231	0.231	-14.249	-4.059	-11.24	-12.437	-5.215	-8.068	-13.533	-22.633
232	0.232	-13.322	0.931	-11.619	-28.329	-2.361	0.655	-9.458	-14.683
233	0.233	-22.264	-12.652	-13.949	-14.046	-8.404	-7.655	-13.146	-13.321
234	0.234	-6.63	-33.381	-8.165	-27.278	-2.832	-0.278	-44.101	6.255
235	0.235	-13.051	-14.634	-10.489	-15.535	-9.446	-9.153	-23.344	-24.913
236	0.236	-15.022	-11.382	-9.874	-4.719	-6.968	-7.967	-4.512	-4.246
237	0.237	-20.284	-20.707	-14.485	-14.651	-14.356	-8.909	5.626	-38.335
238	0.238	-34.639	-0.996	-11.545	-41.375	-15.35	-5.971	-3.58	-15.473
239	0.239	-9.518	-24.236	-11.896	-33.297	-11.108	-19.097	-11.828	-27.835
240	0.24	-12.85	-27.358	-6.449	-11.326	-8.804	-13.256	0.991	-1.484
241	0.241	-15.976	-1.858	-14.354	8.591	-8.239	-14.975	17.25	43.257
242	0.242	-13.297	1.396	-9.099	2.501	0.454	-13.395	10.815	0.695
243	0.243	-10.817	-1.741	-10.043	18.88	-7.871	-14.716	-18.24	-15.734
244	0.244	-17.822	-21.523	-10.796	13.767	-4.772	-13.527	-22.312	-0.597
245	0.245	-15.725	-39.366	-8.445	-9.155	-5.734	-16.983	-25.961	-14.123
246	0.246	-13.827	-23.135	-11.901	-13.307	-8.237	-11.736	-8.909	-26.511
247	0.247	-5.15	4.507	-12.459	-24.628	-4.158	-18.474	-11.969	-7.758
248	0.248	-9.823	-14.287	-14.171	-48.504	-8.976	-19.204	-14.653	-17.826
249	0.249	-11.208	-11.023	-12.787	-20.346	-2.957	-13.551	3.171	-8.53
250	0.25	-7.559	-14.16	-10.436	-16.783	-5.247	-8.671	-3.78	-11.228
251	0.251	-11.071	-5.874	-12.536	-6.784	-7.142	-8.062	-5.859	-18.754
252	0.252	-14.193	-8.412	-13.67	-9.945	-5.164	-8.607	-7.741	-44.472
253	0.253	-5.316	-10.765	-11.707	-12.735	-10.543	-5.078	-5.936	-20.655
254	0.254	-11.345	-17.188	-10.133	-10.33	-13.985	-7.356	-13.844	-23.737
255	0.255	-10.399	-19.158	-10.883	-3.507	-14.513	-0.732	-15.202	7.427
256	0.256	-19.307	-6.984	-10.662	-5.764	-7.878	-7.466	-3.385	19.847
257	0.257	-15.826	-11.62	-14.297	-0.104	-3.558	-11.681	-7.982	8.662
258	0.258	-12.743	-15.869	-13.879	-16.073	-5.821	-13.949	-9.277	-1.384
259	0.259	-13.737	-22.265	-11.532	-18.25	-7.693	-13.327	-15.624	-10.659
260	0.26	-19.742	-16.288	-13.643	-4.759	-7.043	-9.993	-7.271	-24.802
261	0.261	-7.561	-11.068	-9.168	-6.591	-9.872	-16.53	-10.32	-27.311
262	0.262	-12.801	-10.128	-12.048	-14.58	-9.412	-15.712	-5.434	-15.677
263	0.263	-30.226	-0.473	-11.64	1.222	-2.955	-17.993	-13.353	-26.316
264	0.264	-18.615	-9.395	-14.906	-5.265	-0.353	-7.124	-8.086	2.678
265	0.265	-20.756	-20.244	-17.013	-3.422	0.512	-8.633	-20.779	-9.748
266	0.266	-11.094	-30.325	-10.985	-15.717	-2.882	-21.573	-15.488	-21.004
267	0.267	-12.853	-21.445	-8.445	-26.872	-6.082	-12.828	-20.1	-17.714
268	0.268	-14.411	-8.286	-7.648	-16.91	-14.889	-4.853	-18.707	-14.61
269	0.269	-13.059	-13.518	-9.563	-13.324	-13.641	-9.082	-6.863	-22.932
270	0.27	-14.227	-8.899	-12.829	-9.916	-10.069	-7.891	10.579	-10.163
271	0.271	-13.077	-13.162	-14.553	-10.952	-17.335	-6.711	8.314	-17.141
272	0.272	-16.179	-9.49	-13.185	-13.866	-12.408	-1.456	-10.765	-2.265
273	0.273	-13.283	-8.351	-9.89	-11.362	-14.829	-10.336	-3.149	-4.207
274	0.274	-9.031	-7.4	-12.806	-13.638	-9.124	-13.8	13.195	-16.391
275	0.275	-8.277	-16.289	-11.653	-15.551	-8.448	-6.419	-1.639	-8.477
276	0.276	-11.754	-34.272	-15.149	-5.566	-12.998	-1.559	-22.902	-12.741
277	0.277	-21.813	-16.462	-12.248	-15.715	-11.176	-4.045	-14.593	-13.905
278	0.278	-17.54	-18.807	-11.058	-19.457	-14.567	0.041	-7.087	-22.248
279	0.279	-13.855	-16.703	-12.968	-13.565	-12.154	-10.77	-18.724	-10.467
280	0.28	-29.529	-10.921	-10.826	-23.189	-11.673	-12.305	-37.892	-5.843
281	0.281	-14.617	-12.649	-6.367	-3.564	-13.522	-16.55	-14.634	-15.926
282	0.282	-16.545	-14.211	3.711	10.581	-14.599	-12.864	1.066	-12.268
283	0.283	-14.8	-15.579	7.979	33.789	-11.615	-14.011	-7.225	-30.277
284	0.284	-16.355	-14.44	-11.557	11.858	-13.474	-21.356	-40.68	3.199
285	0.285	-14.992	-6.167	-37.09	-30.813	-8.359	-18.448	-45.125	16.758
286	0.286	-13.833	-9.274	-33.798	-0.455	-8.863	-12.451	-49.139	-3.98
287	0.287	-17.306	-12.168	-30.695	-50.413	-5.888	-11.676	-45.388	-30.312
288	0.288	-12.085	-25.341	-22.371	-16.909	-13.757	-8.188	-28.28	-13.313
289	0.289	-7.262	-11.802	-14.82	13.466	-5.365	-8.762	-6.378	-22.6
290	0.29	-16.933	0.358	-12.499	-47.522	-6.263	-4.706	30.601	-25.32
291	0.291	-15.761	-10.706	-14.627	9.389	-5.229	-9.541	65.846	-2.103
292	0.292	-9.751	-3.533	-12.694	-12.639	-9.417	-10.125	33.952	-17.74
293	0.293	-12.846	-7.219	-10.953	-6.049	-8.57	-1.22	13.263	-26.058
294	0.294	-15.737	-10.705	-9.406	-12.007	-6.569	-2.375	-13.065	-2.853
295	0.295	-11.481	-20.408	-8.056	-6.541	-9.799	-5.844	-9.784	6.441
296	0.296	-15.545	-14.035	-6.9	-1.482	-7.997	-13.19	-19.08	14.759
297	0.297	-14.964	-20.033	-10.393	-24.306	-4.456	-16.08	-10.746	7.181
298	0.298	-14.375	-19.034	-9.437	-3.607	-4.015	-13.563	-8.224	-9.086
299	0.299	-14.956	-4.349	-8.486	0.043	-10.547	-11.233	-10.532	-11.251
300	0.3	-12.448	-10.744	-9.271	-37.673	-13.403	-6.38	-38.186	-17.074
301	0.301	-12.828	-20.419	-8.505	-32.614	-9.103	-11.007	-26.953	-8.374
302	0.302	-15.745	-11.713	-6.582	-9.757	-6.742	-13.897	-23.649	-13.028
303	0.303	-10.537	-7.072	-6.013	2.657	-7.286	-12.532	4.627	-14.406
304	0.304	-17.132	-11.34	-7.768	44.294	-9.19	-13.873	15.858	-13.239
305	0.305	-26.804	-25.681	-12.62	27.884	-10.908	-7.29	-7.95	-31.221
306	0.306	-25.629	-35.369	-19.986	12.827	-10.494	-10.178	-23.65	-28.657
307	0.307	-14.814	-33.631	-13.232	-9.995	-8.14	-18.098	-15.351	-7.528
308	0.308	-7.67	-9.828	-10.758	-64.155	-8.494	-8.418	12.873	-4.798
309	0.309	-16.591	-6.557	-6.743	-56.78	-9.628	-12.09	31.619	13.006
310	0.31	-15.448	-15.865	-11.615	-23.28	-9.987	-8.594	7.796	-8.093
311	0.311	-12.373	3.868	-11.051	-29.245	-9.188	-9.545	-14.055	-22.232
312	0.312	-11.419	1.345	-11.624	-23.792	-4.718	-10.498	-22.352	-14.691
313	0.313	-21.108	-14.904	-11.227	-8.685	-13.415	-4.484	-55.832	11.054
314	0.314	-12.229	-25.541	-10.824	-31.489	-12.23	-10.087	-78.69	14.346
315	0.315	-13.4	-19.735	-13.716	-35.534	-13.178	-5.233	-49.676	-7.49
316	0.316	-16.509	-14.53	-14.111	-9.187	-12.198	-9.857	-8.098	-10.157
317	0.317	-13.607	-19.179	-15.271	0.901	-12.961	-12.747	-2.696	-22.904
318	0.318	-19.613	-14.907	-10.41	-2.169	-4.053	-6.924	2.333	-15.893
319	0.319	-14.022	-3.086	-15.238	0.586	-10.046	-15.808	-2.117	-18.008
320	0.32	-10.557	-14.119	-10.587	-1.894	-6.944	-9.798	-14.497	-12.236
321	0.321	-11.155	-12.752	-11.17	-13.509	-5.971	-12.881	-18.173	-13.977
322	0.322	-12.914	-11.589	-6.334	-11.303	-5.199	-15.766	-8.123	-24.995
323	0.323	-15.448	-15.047	2.372	-20.958	-5.972	-16.52	-17.434	-26.313
324	0.324	-10.034	-18.139	-3.623	-22.716	-10.814	-14.19	-3.294	-17.379
325	0.325	-19.513	-19.095	-4.588	-8.349	-11.389	-7.61	14.56	-18.521
326	0.326	-20.674	-11.128	-15.421	-17.845	-4.801	-11.854	16.946	-15.394
327	0.327	-26.671	-14.207	-37.096	-12.517	-12.737	-7.776	14.849	-0.643
328	0.328	-14.872	-11.301	-27.805	-7.818	-9.639	-11.255	1.333	-6.989
329	0.329	-10.231	-5.288	-13.672	-29.458	-6.744	-5.26	-3.906	-16.663
330	0.33	-14.489	-9.331	-11.159	-38.725	-9.255	-7.598	-11.944	-14.927
331	0.331	-13.338	-4.463	-13.476	-24.603	-6.928	-2.771	-7.799	-13.377
332	0.332	-9.849	-6.358	-11.346	-1.305	-4.991	-4.706	-11.521	-12.023
333	0.333	-8.879	-11.731	-13.273	45.799	-8.278	-8.758	-10.374	-15.704
334	0.334	-11.775	-3.768	-11.526	52.423	-11.18	-2.94	-13.473	-14.541
335	0.335	-9.255	-19.804	-6.898	-2.475	-11.572	-7.005	-28.198	-2.699
336	0.336	-21.448	-31.37	-11.192	4.903	-7.12	-8.931	-30.349	-4.217
337	0.337	-12.738	-16.433	-12.381	-41.895	-8.862	-13.56	-24.551	-11.364
338	0.338	-11.184	-6.713	-11.235	-23.714	-12.346	-12.965	1.762	-17.751
339	0.339	-9.823	-4.941	-8.148	3.989	-9.072	-10.447	5.467	-11.737
340	0.34	-18.732	-6.442	-9.133	-11.061	-6.179	-12.762	2.224	2.2
341	0.341	-19.902	-25.175	-13.441	-15.517	-9.863	-7.908	-7.011	-11.354
342	0.342	-10.237	-7.338	-11.187	-3.073	-9.485	-11.193	-4.254	-20.054
343	0.343	-19.149	-18.903	-13.177	-21.79	-12.397	-14.095	-6.778	-12.128
344	0.344	-13.157	-12.473	-11.266	-31.749	-7.179	-17.57	-9.123	-19.287
345	0.345	-14.141	-29.856	-10.684	-28.605	-10.661	-12.143	-11.274	-20.414
346	0.346	-13.18	-22.848	-10.275	-14.434	-11.247	-11.558	-13.212	-2.371
347	0.347	-15.708	-24.935	-10.585	-1.594	-8.343	-5.564	-11.475	-4.836
348	0.348	-13.406	4.138	-7.629	0.771	-7.961	-11.184	-19.42	6.793
349	0.349	-11.485	-8.21	-12.839	-14.073	-6.611	-10.609	-12.268	-3.87
350	0.35	-21.559	-19.363	-13.41	-12.111	-7.008	-10.023	-11.124	-13.543
351	0.351	-8.605	-9.258	-11.461	0.075	-8.185	-7.118	-17.163	-15.303
352	0.352	-10.354	-12.33	-13.194	-10.922	-7.033	-6.738	-24.539	-16.853
353	0.353	-8.811	-9.565	-9.697	-12.242	-9.165	-9.06	-9.833	-15.509
354	0.354	-30.483	-6.985	-10.074	-18.593	-5.883	-4.217	-7.687	-21.897
355	0.355	-33.581	-13.905	-12.974	-12.516	-9.95	-11.575	5.87	-23.054
356	0.356	-8.04	-11.738	-6.973	3.601	-9.568	-16.409	7.601	-6.989
357	0.357	-11.328	-17.522	6.188	-7.988	-9.957	-10.404	6.034	-9.315
358	0.358	-8.223	-5.296	8.129	-14.367	-8.796	-12.734	-4.022	-2.917
359	0.359	-10.924	-9.881	-7.736	-12.454	-12.473	-16.206	-15.806	-8.718
360	0.36	-13.434	-14.087	-22.628	-14.212	-10.158	-15.635	-36.499	-10.43
361	0.361	-11.113	-10.369	-36.178	-15.742	-8.037	-16.212	-39.227	-11.976
362	0.362	-17.498	-21.149	-34.443	-2.758	-4.38	-13.706	-11.005	-10.62
363	0.363	-19.441	-13.939	-32.894	-11.414	-11.75	-8.308	0.174	-11.771
364	0.364	-17.711	-15.07	-25.742	-6.71	-8.679	-6.392	-3.181	-15.248
365	0.365	-16.17	-6.732	-8.72	-13.816	-5.8	-12.412	-0.133	-31.316
366	0.366	-17.526	-22.763	-11.057	-20.165	-10.063	-13.182	-8.481	-19.735
367	0.367	-13.832	-25.054	-25.975	-23.583	-9.311	-9.718	-21.25	-26.143
368	0.368	-5.501	-14.387	-12.443	-26.617	-15.913	-5.105	-18.918	2.857
369	0.369	-8.598	-4.682	-10.716	-11.838	-11.669	-4.553	-12.532	31.863
370	0.37	-11.494	-13.351	-6.094	20.188	-9.369	-8.069	1.004	5.498
371	0.371	-12.257	-8.685	-7.465	-48.434	-7.462	-11.393	2.72	-11.558
372	0.372	-14.586	-24.533	-6.323	0.98	-5.546	-11.799	-8.356	-20.877
373	0.373	-22.516	-5.36	-9.821	27.749	-4.987	-8.155	-30.056	-18.2
374	0.374	-25.611	-12.903	-10.803	-29.121	-8.502	-5.863	-45.751	-15.716
375	0.375	-20.769	-33.988	-11.797	-125.472	-10.854	-12.47	-59.871	-18.066
376	0.376	-23.278	-25.641	-9.304	-33.35	-6.052	-9.594	-36.596	-28.735
377	0.377	-20.956	2.662	-8.582	2.27	-8.02	-7.116	-20.859	-22.95
378	0.378	-17.469	-8.52	-10.604	13.143	-3.997	0.204	21.749	3.359
379	0.379	-15.512	-11.789	-6.022	23.034	-11.969	-2.714	76.699	14.564
380	0.38	-16.078	-14.868	-11.49	31.931	-10.844	-8.73	54.595	4.468
381	0.381	-15.68	-23.178	-6.68	-24.972	-9.917	-19.402	7.694	-4.858
382	0.382	-14.318	-25.685	-8.61	-17.591	-10.915	-23.688	-10.567	-2.181
383	0.383	-15.469	-9.406	-8.044	15.925	-6.698	-20.036	-27.09	-20.022
384	0.384	-14.294	-7.284	-6.723	-26.603	-4.424	-11.75	-32.185	-22.38
385	0.385	-8.482	-16.928	-8.102	-21.125	-6.414	-14.872	-18.684	-11.768
386	0.386	-10.798	-11.715	-6.965	-6.024	-8.399	-13.937	-22.76	-17.594
387	0.387	-17.373	-19.668	-12.221	-1.565	-6.692	-11.466	-11.549	-22.841
388	0.388	-13.106	-15.41	-7.42	-5.667	-1.903	0.683	-21.634	-18.227
389	0.389	-0.904	-16.569	2.609	-2.053	-3.885	-8.064	-18.545	-14.008
390	0.39	-9.605	-3.419	24.24	-5.4	-9.357	-12.741	-4.424	-5.135
391	0.391	-8.053	-8.659	27.296	-14.72	-8.834	-8.52	8.34	-3.998
392	0.392	-6.695	-16.621	7.505	-28.875	-12.186	-7.388	10.655	-5.007
393	0.393	-13.069	-17.979	-20.793	-57.097	-13.987	-8.584	-4.259	-17.818
394	0.394	-9.586	-11.619	-39.615	-7.967	-18.881	-11.71	-25.535	-26.557
395	0.395	-14.802	-22.464	-49.726	-1.438	-14.287	-12.71	-33.855	-28.141
396	0.396	-13.83	-15.326	-84.227	-19.671	-17.257	-10.223	-31.363	-29.524
397	0.397	-7.832	-19.03	-52.338	-14.299	-9.39	-9.47	-15.131	-9.997
398	0.398	-13.449	-10.745	-14.846	-9.307	-10.618	-8.903	-13.041	4.104
399	0.399	-16.931	-26.799	-9.858	13.517	-11.649	-16.282	-7.277	-19.137
400	0.4	-13.627	-5.713	-14.368	9.415	-8.808	-9.526	-5.547	-3.498
401	0.401	-18.66	-0.702	-10.363	-16.931	-9.635	-7.029	-7.113	-11.867
402	0.402	-21.56	-20.451	-14.119	0.066	-13.753	-14.4	-17.208	-9.4
403	0.403	-22.909	-22.982	-10.929	3.126	-10.136	-15.961	-10.851	-16.413
404	0.404	-21.553	-11.39	-8.91	-13.372	-15.028	-9.205	-2.541	-18.584
405	0.405	-21.95	-13.533	-12.098	-16.133	-13.142	-11.738	-7.77	-24.429
406	0.406	-22.346	-3.884	-14.875	-8.629	-13.779	-14.085	-10.673	-12.276
407	0.407	-16.52	-9.138	-12.393	-15.621	-12.476	-9.273	-22.874	-8.236
408	0.408	-12.442	-13.832	-10.095	-22.055	-12.914	-16.645	-13.195	-3.626
409	0.409	-17.266	-6.698	-12.254	-8.556	-6.387	-1.949	-1.392	-16.613
410	0.41	-9.895	-7.885	-6.508	-6.859	-7.407	-12.601	0.15	-11.411
411	0.411	-10.858	-11.405	-4.833	-8.472	2.222	-2.93	-7.023	-19.377
412	0.412	-4.852	-12.396	-12.845	-30.186	-1.502	2.291	-0.639	-18.062
413	0.413	-10.468	-11.468	-5.749	-20.942	-2.703	0.739	-4.107	1.449
414	0.414	-8.538	-7.243	-6.968	-29.308	-3.716	-6.42	-20.151	4.136
415	0.415	-15.888	-16.184	-5.853	-11.547	-18.462	-23.449	-3.88	1.606
416	0.416	-30.585	-12.727	-6.851	-13.927	-3.599	-7.192	2.527	-10.036
417	0.417	-19.93	-9.683	-9.783	-7.591	-5.574	-0.803	-3.27	-12.183
418	0.418	-14.116	-12.625	-7.312	-21.198	-7.356	-2.734	1.961	-10.288
419	0.419	-15.846	-16.912	-6.568	-37.131	-5.847	-7.955	0.423	5.588
420	0.42	-17.39	-11.327	-10.075	-26.522	-1.622	-3.308	-0.915	-9.29
421	0.421	-4.422	-13.297	-9.516	-20.731	-10.549	-19.176	8	-7.365
422	0.422	-16.618	-8.687	-12.444	-15.597	-9.408	-8.542	-5.138	-12.618
423	0.423	-15.077	-6.997	-9.949	5.07	-4.198	-10.485	-17.316	-11.122
424	0.424	-13.728	-14.962	-8.619	2.328	-10.989	-12.227	-28.326	-6.909
425	0.425	-22.644	-28.149	-15.224	25.464	-6.747	-7.574	-49.959	-10.613
426	0.426	-14.332	-36.906	-0.534	3.457	-5.987	-3.313	-53.011	-11.787
427	0.427	-19.571	-32.297	10.092	-16.305	-6.576	-6.982	-27.41	-10.85
428	0.428	-22.482	-10.628	-3.472	-3.506	-8.522	-24.969	-3.577	-11.835
429	0.429	-12.799	-7.537	-5.233	-1.162	-7.944	-17.404	12.121	-9.304
430	0.43	-13.951	-10.275	-22.663	-7.548	-8.343	-10.42	20.54	-5.23
431	0.431	-10.463	-7.794	-48.421	-21.12	-15.701	-8.284	18.101	-10.057
432	0.432	-11.424	-24.09	-24.629	-12.499	-6.029	-14.089	11.169	-6.788
433	0.433	-16.262	-4.973	-8.965	-1.507	-4.865	-8.854	0.527	-12.198
434	0.434	-12.005	-33.249	-17.299	-23.197	-3.693	-13.483	-16.917	-14.146
435	0.435	-12.797	-6.948	-14.788	-26.35	-8.91	-12.1	-47.335	-16.079
436	0.436	-19.379	-10.266	-12.474	-23.693	-17.799	-3.167	-34.956	-17.818
437	0.437	-15.13	-13.388	-10.352	-16.188	-6.947	-9.139	-16.206	-15.298
438	0.438	-14.375	-10.716	-12.301	18.794	-11.187	-12.211	-6.146	-12.963
439	0.439	-13.806	-3.194	-3.599	23.776	-4.773	-13.146	-9.244	-15.839
440	0.44	-15.737	-5.546	-11.527	-17.484	-1.264	-10.608	-11.947	-11.363
441	0.441	-15.168	-11.959	-7.248	-22.941	-2.212	-12.909	-19.477	-9.584
442	0.442	-15.573	-17.802	-13.612	-58.216	-7.025	-9.398	-12.477	-17.505
443	0.443	-11.14	-9.131	-10.128	-17.064	-11.256	-14.015	-31.612	-16.319
444	0.444	-15.228	-20.207	-11.116	-0.699	-12.002	-12.255	-18.834	-15.34
445	0.445	-11.769	-18.879	-8.248	-5.759	-1.142	-8.747	2.255	-18.251
446	0.446	-8.507	-7.113	-16.206	7.774	-2.655	-13.18	-0.462	-12.242
447	0.447	-8.92	-2.495	-8.882	3.676	-3.974	-14.898	12.314	-9.904
448	0.448	-13.395	-21.299	-15.644	-22.678	-7.606	-7.906	5.368	-11.81
449	0.449	-22.325	-18.801	-7.655	-12.637	-8.72	-12.718	-13.768	-7.13
450	0.45	-15.974	-16.511	-8.561	-21.932	-16.023	-10.174	-6.199	-6.521
451	0.451	-10.004	-18.656	6.205	-7.825	-15.003	-9.375	0.795	-6.859
452	0.452	-15.26	-16.731	16.912	-15.413	-8.946	-11.284	-5.565	-10.115
453	0.453	-12.383	-11.534	18.908	-8.473	-14.503	-9.334	-7.485	-10.464
454	0.454	-18.401	-16.21	-3.861	-10.614	-13.861	-6.416	-12.683	-14.873
455	0.455	-16.101	-11.972	-25.664	-12.585	-10.515	-5.036	-8.005	-11.929
456	0.456	-19.606	-10.828	-45.344	-17.853	-12.196	-7.338	-3.724	-12.282
457	0.457	-17.692	-0.009	-37.732	-9.95	-10.78	-7.7	-18.028	-4.877
458	0.458	-17.131	-12.992	-30.699	-14.233	-7.424	-13.667	-19.951	-14.493
459	0.459	-20.623	-18.247	-15.727	-15.414	-9.488	-16.161	-21.671	-15.6
460	0.46	-13.287	-13.633	-17.6	0.251	-9.807	-13.797	-23.194	-9.553
461	0.461	-14.266	-20.815	-12.301	-23.182	-7.801	-11.835	-21.816	-4.282
462	0.462	-11.379	-14.45	-13.78	-7.517	-9.85	-8.517	-9.995	-7.142
463	0.463	-10.614	-13.312	-12.366	-15.873	-9.01	-7.91	-5.336	-18.506
464	0.464	-17.986	-10.238	-11.135	-13.393	-11.461	-7.507	-6.679	-23.086
465	0.465	-20.909	-15.094	-9.905	-6.445	-7.138	-9.817	-10.354	-15.866
466	0.466	-20.156	-5.448	-12.939	-17.067	-7.672	-10.979	-6.862	-12.132
467	0.467	-14.573	-17.277	-8.035	-7.371	-6.256	-9.038	-12.077	3.596
468	0.468	-12.657	-15.746	-8.751	-5.624	-8.521	-5.551	-11.102	-15.518
469	0.469	-12.087	-11.512	-12.754	-16.676	-8.851	-5.928	-8.571	-12.958
470	0.47	-13.838	-12.703	-10.762	-12.444	-10.727	-7.853	2.078	-10.573
471	0.471	-11.335	-11.573	-8.775	-0.651	-11.053	-2.034	-7.988	-8.383
472	0.472	-11.721	-8.508	-12.793	-5.294	-11.778	-4.368	-11.668	5.244
473	0.473	-18.314	-13.366	-11.394	-1.028	-7.278	-9.207	-27.359	0.114
474	0.474	-11.546	-21.322	-10.957	-2.16	-10.514	-13.852	-42.284	-10.827
475	0.475	-10.768	-16.122	-15.742	-15.303	-9.884	-13.266	-36.506	-20.824
476	0.476	-9.994	-15.182	-12.41	-27.451	-9.45	-13.66	-13.707	-9.033
477	0.477	-11.929	-19.476	-11.775	-35.374	-7.076	-13.263	20.714	-10.606
478	0.478	-22	-28.398	-10.36	-25.319	-9.16	-13.608	43.554	-17.738
479	0.479	-20.656	-10.4	-11.672	-5.773	-5.438	-14.766	-2.284	-8.801
480	0.48	-16.972	-7.884	-10.469	8.351	-8.685	-11.281	-20.44	-19.61
481	0.481	-18.111	-10.211	-10.05	10.858	-5.738	-10.874	-25.82	-0.83
482	0.482	-12.882	-8.087	-11.971	-24.181	-9.383	-16.853	-10.7	-24.038
483	0.483	-13.846	-13.898	-9.803	-19.155	-10.692	-14.339	2.861	-14.752
484	0.484	-0.678	-15.635	-14.199	-14.699	-5.814	-15.104	6.92	-23.072
485	0.485	-14.214	-14.111	-10.863	-10.647	-10.418	-17.038	-4.316	-10.297
486	0.486	-12.464	-12.754	-10.232	-6.974	-9.803	-11.03	5.715	-12.615
487	0.487	-10.897	-9.075	-6.703	-3.684	-9.39	-5.399	-3.586	-18.986
488	0.488	-15.132	-15.074	-8.972	-6.78	-11.678	-5.97	-11.906	-20.904
489	0.489	-21.475	-11.98	-12.989	-15.095	-10.484	-5.384	-14.41	-12.177
490	0.49	-15.422	-7.125	-12.546	-17.613	-7.734	-8.277	-12.075	-13.699
491	0.491	-12.259	-6.356	-16.957	-10.665	-9.63	-10.775	-18.453	5.11
492	0.492	-13.164	-11.968	-16.332	-4.294	-10.368	-10.381	-12.65	-7.625
493	0.493	-13.876	-8.489	-14.945	-6.282	-8.987	-3.789	-10.906	-5.275
494	0.494	-13.056	-18.551	-9.496	-11.534	-4.705	-12.682	-15.557	5.395
495	0.495	-14.96	-14.299	-14.311	-19.485	-8.745	-6.669	-14.2	-8.11
496	0.496	-15.519	-17.975	-17.578	-15.238	-8.322	-9.748	-15.341	-9.835
497	0.497	-13.781	-14.49	-10.984	-8.844	-7.905	-10.703	-14.155	-5.158
498	0.498	-15.16	-19.713	-13.487	-14.837	-8.266	-11.475	-13.139	-3.746
499	0.499	-11.92	-16.821	-14.263	-13.888	-10.95	-17.082	-8.261	-15.5
500	0.5	-14.089	-14.313	-12.319	-9.065	-8.219	-7.597	-12.513	-20.089
501	0.501	-16.026	-16.628	-12.882	-13.352	-11.11	-8.747	-14.832	-12.905
502	0.502	-20.252	-17.195	-12.269	-11.057	-10.705	-5.251	-11.345	-14.062
503	0.503	-22.739	-12.54	-14.75	-21.924	-10.292	-6.211	-15.999	-20.049
504	0.504	-15.352	-14.272	-11.425	-14.009	-8.146	-11.035	-15.426	-16.934
505	0.505	-14.329	-16.78	-8.513	-6.861	-8.907	-8.508	-10.593	-12.077
506	0.506	-13.296	-9.42	-13.749	-10.532	-8.697	-14.112	-8.658	-14.569
507	0.507	-8.975	-16.759	-11.844	-18.865	-9.842	-16.04	-12.722	-18.612
508	0.508	-16.264	-9.96	-13.793	-21.97	-7.308	-11.387	-11.381	-10.658
509	0.509	-11.367	-5.686	-8.37	-15.212	-6.514	-16.799	-6.933	-13.758
510	0.51	-12.105	-16.315	-14.929	-9.226	-10.37	-11.958	-7.519	-8.922
511	0.511	-11.286	-17.654	-10.657	-14.841	-11.712	-7.309	-8.876	-11.424
512	0.512	-13.195	-16.483	-9.87	-6.926	-5.311	-5.561	-5.582	-17.022
513	0.513	-12.578	-15.298	-13.344	2.749	-7.816	-3.036	-9.625	-12.169
514	0.514	-10.839	-16.247	-15.267	-14.305	-10.131	-8.441	-12.118	-8.88
515	0.515	-15.694	-11.383	-9.847	-30.579	-5.284	-9.013	-5.717	-12.949
516	0.516	-16.298	-13.868	-14.676	-24.203	-7.205	-3.003	-6.471	-17.777
517	0.517	-14.542	-16.135	-11.384	-6.812	-7.777	-0.671	-10.523	-13.125
518	0.518	-14.854	-12.571	-13.127	4.779	-9.121	-11.496	-15.354	-10.204
519	0.519	-17.109	-9.163	-9.64	-1.629	-11.437	-16.118	-9.345	-15.046
520	0.52	-14.163	-4.954	-10.038	-3.599	-10.272	-14.746	-7.011	-25.1
521	0.521	-16.137	-7.357	-7.152	-8.842	-8.338	-5.835	-3.516	-35.142
522	0.522	-13.493	-14.654	-9.123	-10.4	-7.956	-6.992	-6.8	-44.038
523	0.523	-18.311	-11.533	-12.656	-14.66	-9.508	-10.088	-8.541	-30.868
524	0.524	-21.703	-14.504	-14.812	-10.967	-10.86	-14.93	-8.938	-4.54
525	0.525	-22.177	-18.798	-11.11	-21.79	-6.601	-1.781	-10.313	52.153
526	0.526	-13.162	-11.356	-12.425	-14.61	-10.669	-15.334	-9.925	44.003
527	0.527	-9.387	-16.11	-13.549	-13.447	-7.189	-41.65	-10.293	-7.68
528	0.528	-8.129	-13.625	-12.359	-9.967	-10.483	-15.325	-12.963	-14.267
529	0.529	-15.414	-12.921	-14.275	-9.003	-8.36	-5.258	-11.364	-8.28
530	0.53	-26.152	-10.99	-17.744	-9.961	-10.299	-14.542	-13.298	8.166
531	0.531	-7.275	-11.569	-15.41	-17.872	-6.043	-11.828	-10.799	-6.951
532	0.532	-9.686	-20.465	-12.5	-12.623	-10.889	0.948	-11.592	6.588
533	0.533	-16.545	-14.041	-13.654	-13.61	-6.258	-6.015	-7.142	-5.825
534	0.534	-14.321	-8.013	-12.481	-14.397	-9.172	-3.877	-14.488	-9.522
535	0.535	-12.308	-11.087	-13.256	-18.46	-8.791	-9.666	-11.577	-12.832
536	0.536	-24.448	-13.955	-8.813	-14.973	-8.422	-11.395	-12.359	-22.118
537	0.537	-19.761	-14.696	-14.821	-7.605	-7.271	-9.838	-5.005	-19.417
538	0.538	-32.714	-10.627	-12.512	7.119	-9.987	-8.467	-7.918	-16.921
539	0.539	-34.45	-21.501	-14.474	5	-12.705	-12.128	-10.451	-23.907
540	0.54	-39.073	-7.198	-9.868	-16.292	-11.169	-15.608	-9.694	-26.045
541	0.541	-28.955	-16.922	-11.639	-19.006	-10.405	-8.246	-4.868	-24.12
542	0.542	-22.479	-15.246	-8.166	-6.235	-7.318	-9.209	-4.307	-18.885
543	0.543	-4.403	-13.72	-6.809	5.381	-10.033	-9.984	-9.742	-14.248
544	0.544	3.188	-14.959	-3.905	3.26	-10.428	-12.302	-4.916	-24.315
545	0.545	10.129	-15.998	-5.84	-10.285	-11.979	-11.723	-6.858	-4.763
546	0.546	24.973	-7.572	-7.015	-18.996	-10.05	-11.148	-15.748	-13.102
547	0.547	30.715	-8.468	-3.554	-23.629	-9.861	-3.415	-27.533	-30.928
548	0.548	35.882	-11.303	-0.302	-19.347	-12.194	-2.456	-25.984	-23.984
549	0.549	12.011	-10.445	-6.931	-12.95	-9.495	-5.359	-10.134	-21.877
550	0.55	-19.012	-19.291	-17.813	-6.949	-6.798	-11.354	-3.758	3.238
551	0.551	-39.698	-22.728	-22.129	0.396	-9.709	-12.12	-1.829	13.268
552	0.552	-35.921	-15.388	-21.005	-6.377	-11.659	-10.178	-0.099	-2.44
553	0.553	-32.492	-10.731	-24.48	-10.661	-7.407	-13.465	-4.752	-10.791
554	0.554	-48.049	-13.457	-21.374	-18.055	-3.933	-9.397	-11.923	-13.341
555	0.555	-45.22	-8.128	-18.454	-32.756	-5.31	-8.046	-10.769	-15.689
556	0.556	-37.634	-16.353	-10.507	-17.808	-6.466	-10.382	-9.612	-13.585
557	0.557	-30.622	-17.414	-11.467	-11.944	-8.387	-11.569	-8.642	-7.805
558	0.558	-19.945	-20.237	-16.304	-10.133	-8.003	-14.305	-15.418	0.871
559	0.559	-2.542	-19.108	-15.548	-11.631	-6.466	-10.839	-11.188	-3.807
560	0.56	-4.92	-14.723	-11.532	-10.232	-6.664	-9.7	-11.966	-13.907
561	0.561	5.688	-12.58	-6.746	-13.838	-7.448	-10.095	-12.57	-12.779
562	0.562	-3.931	-17.239	-7.365	-14.938	-7.269	-9.719	-15.879	-16.3
563	0.563	22.47	-11.892	-10.293	-3.082	-5.744	-13.209	-14.16	-11.12
564	0.564	18.904	-15.323	-2.377	-7.675	-8.86	-9.934	-8.36	-10.199
565	0.565	15.733	-21.24	-10.72	-9.009	-11.78	-12.856	-15.735	-16.238
566	0.566	-18.658	-31.763	-9.77	-5.331	-7.352	-12.493	-6.847	-10.678
567	0.567	-59.912	-53.375	-4.945	-4.154	-10.272	-13.673	-8.022	-11.31
568	0.568	-43.574	-68.969	-12.918	-5.085	-8.943	-17.947	-8.999	-9.428
569	0.569	-18.553	-71.57	-5.614	-4.067	-7.614	-13.898	-9.95	-18.373
570	0.57	40.888	-32.957	-2.76	-15.436	-6.484	-8.119	-3.915	-24.817
571	0.571	48.881	17	8.622	-13.846	-4.578	-2.524	-9.517	-9.213
572	0.572	-32.744	37.072	10.098	-23.869	-7.3	-4.468	-8.928	-7.154
573	0.573	-87.136	92.198	-11.668	-32.735	-10.224	-6.422	-9.535	-13.024
574	0.574	-77.401	40.665	-52.604	-29.211	-11.405	-4.705	-6.672	-7.845
575	0.575	-68.423	-60.062	-58.106	-36.504	-7.953	-8.218	-13.684	-6.33
576	0.576	-43.943	-45.63	-43.067	-21.751	-7.568	-15.584	-8.862	-7.69
577	0.577	-36.528	46.693	-29.558	-15.323	-7.976	-14.626	-6.366	-14.098
578	0.578	-16.532	58.709	-17.225	-1.732	-8.377	-11.748	-10.5	-13.013
579	0.579	-34.666	4.704	-13.578	0.052	-9.164	-12.531	-11.144	-14.061
580	0.58	-29.203	-5.038	-10.329	-4.546	-13.046	-8.46	-9.285	-7.358
581	0.581	-24.105	-13.826	-7.28	-8.746	-7.251	-7.889	-8.751	-6.632
582	0.582	-19.608	-38.1	-10.008	0.222	-6.488	-12.54	-11.296	-9.019
583	0.583	-7.225	-30.685	-12.54	-0.862	-9.989	-13.118	-10.922	-8.5
584	0.584	11.544	-23.963	-5.611	-8.147	-10.578	-17.968	-11.332	-13.219
585	0.585	14.815	-29.72	0.736	-7.126	-5.178	-13.343	-9.42	-22.203
586	0.586	17.825	-24.194	-1.249	-13.088	-11.753	-5.622	-10.601	-13.382
587	0.587	31.844	0.908	0.452	-12.261	-14.283	-8.759	-12.195	-7.472
588	0.588	24.181	23.581	5.056	-10.259	-11.972	-11.671	-12.436	-10.642
589	0.589	-1.658	2.842	6.353	-5.546	-8.498	-2.035	-11.707	-11.687
590	0.59	-25.625	21.63	-5.541	-4.913	-7.932	-11.028	-13.272	-12.519
591	0.591	-47.732	24.875	-23.052	-3.511	-10.844	-9.947	-9.812	-18.192
592	0.592	-33.847	-22.207	-30.152	-4.821	-13.369	-6.909	-7.51	-14.773
593	0.593	-5.769	-123.045	-23.871	-11.346	-10.084	-7.928	-9.663	-16.764
594	0.594	43.383	-108.681	-18.152	-10.335	-11.251	-10.475	-15.681	-19.708
595	0.595	50.011	-69.196	-9.455	-11.096	-11.641	-4.917	-27.113	-11.822
596	0.596	37.063	-32.436	-4.775	-16.715	-11.266	-6.898	-28.677	-10.688
597	0.597	18.895	-20.704	8.181	-20.215	-6.419	-8.862	-7.019	-7.626
598	0.598	13.458	-31.649	9.915	-10.152	-7.969	-16.419	8.638	-10.576
599	0.599	-1.673	-2.25	-0.155	-2.548	-7.383	-21.855	0.301	-2.675
600	0.6	-70.454	6.449	7.779	7.581	-9.32	-15.326	-7.244	-14.507
601	0.601	-119.923	46.982	-13.902	-6.667	-6.415	-14.639	-4.918	-9.871
602	0.602	-128.947	158.095	-48.367	14.687	-12.217	-10.602	-6.469	-12.971
603	0.603	-88.426	142.063	-43.941	12.045	-8.157	-12.586	-8.604	-11.64
604	0.604	-66.466	156.361	-39.896	-21.393	2.68	-10.766	-10.55	-15.35
605	0.605	7.363	116.957	-28.68	-44.216	-21.124	-2.031	-8.814	-11.893
606	0.606	-2.615	-62.17	-25.386	-48.294	-24.413	1.536	-13.442	-12.888
607	0.607	6.152	-190.578	-16.094	-51.981	-8.738	-2.014	-12.07	-9.999
608	0.608	30.394	-353.593	-1.968	-28.161	-0.413	-7.271	7.497	-4.008
609	0.609	52.353	-247.79	21.234	-12.442	-7.958	-8.159	-12.217	-6.33
610	0.61	18.839	-113.096	11.922	-26.537	-5.635	-15.959	0.588	-8.262
611	0.611	-60.545	79.301	-2.189	-18.951	-3.501	-10.519	-6.347	-7.687
612	0.612	-71.414	104.436	-14.944	-2.656	6.175	-13.186	-4.193	-7.113
613	0.613	-81.328	-12.268	-21.876	-0.478	-2.533	-7.052	-21.584	-4.605
614	0.614	-72.478	-33.376	-19.722	9.279	-7.173	-9.335	-9.942	-10.029
615	0.615	-15.685	-52.441	-17.774	11.098	-0.012	-7.389	-12.035	-5.196
616	0.616	51.001	-0.003	-22.999	3.214	-8.918	-9.315	-13.941	-9.844
617	0.617	95.573	-16.106	0.813	-3.936	-2.913	-12.175	-19.129	-6.929
618	0.618	87.196	-30.563	4.098	-10.317	-6.001	-20.026	-39.798	-14.846
619	0.619	79.582	-17.326	0.994	-16.327	-3.093	-11.578	-42.468	-6.503
620	0.62	32.453	42.312	-13.145	-13.24	-5.601	-16.668	-14.174	-3.394
621	0.621	26.175	-55.349	15.106	-16.165	-17.782	-15.558	-10.45	-10.157
622	0.622	53.587	-68.467	18.773	-13.658	-9.061	-7.577	13.395	-16.126
623	0.623	-22.403	-32.895	15.466	-17.728	-10.605	-6.625	16.526	-15.321
624	0.624	-185.417	-0.335	-6.42	-28.554	-3.441	-5.638	13.862	-7.364
625	0.625	-162.294	-10.344	-26.179	-17.488	-22.987	-11.644	-14.349	-2.109
626	0.626	-99.01	-73.046	-38.977	-7.391	-8.855	-22.413	-10.628	-10.98
627	0.627	-79.857	-65.196	-22.722	-8.497	-11.364	-21.297	27.156	-12.111
628	0.628	-62.409	-28.206	-37.567	-4.952	-13.684	-9.801	12.104	-13.058
629	0.629	-46.505	18.937	-23.955	-10.126	-11.546	-14.652	16.593	-15.936
630	0.63	-60.792	25.104	-18.64	-19.018	-13.467	-7.515	-12.397	-23.84
631	0.631	-21.318	19.801	-35.959	-27.333	-8.236	-8.646	-23.576	-20.697
632	0.632	14.313	44.903	-28.893	-28.303	-6.68	-7.348	-33.597	-13.866
633	0.633	3.502	-23.861	-9.628	-17.447	-10.921	-4.185	-17.881	-13.041
634	0.634	13.406	-92.983	-7.017	-4.457	-4.52	0.766	-20.55	-8.92
635	0.635	58.151	23.516	0.047	4.236	-22.504	-5.15	-18.002	-10.811
636	0.636	50.07	134.81	-6.246	-6.813	-4.683	7.167	3.137	-8.84
637	0.637	42.786	178.013	-11.969	-14.006	-6.992	-18.95	5.888	-15.37
638	0.638	9.352	33.378	3.977	-7.64	-9.108	7.562	-1.621	-7.384
639	0.639	51.925	-24.122	23.214	-1.66	-7.159	38.649	-27.323	-23.401
640	0.64	90.588	28.429	20.771	-15.62	-8.884	18.065	-17.215	-16.386
641	0.641	75.417	12.622	41.919	-13.676	-7.319	-0.601	-14.091	-5.696
642	0.642	6.624	-30.516	10.81	-11.916	-8.655	-10.548	-11.342	-7.592
643	0.643	-121.767	-70.086	-9.855	2.434	-9.8	-26.112	-18.852	-12.77
644	0.644	-139.228	-34.764	-66.525	15.998	-10.944	-6.271	-16.501	-11.176
645	0.645	-91.643	-24.396	-90.875	14.277	-3.572	-13.73	-14.346	-12.487
646	0.646	-77.333	24.652	-39.156	9.639	-18.259	-25.248	-16.254	-11.269
647	0.647	-37.902	33.498	-32.525	-9.153	-7.591	-31.554	-17.963	-10.051
648	0.648	-26.149	90.46	-26.462	-47.681	-13.371	-21.81	-13.27	-10.962
649	0.649	-15.417	53.491	-31.846	-42.283	-4.636	4.568	-11.861	-11.878
650	0.65	-5.731	-47.335	-26.804	-37.276	-6.165	23.393	-8.149	-7.566
651	0.651	-14.778	-148.374	-13.255	-23.752	-10.406	-28.028	-2.132	-8.295
652	0.652	-6.727	22.732	-0.907	-27.841	-4.008	-5.916	-1.139	-7.673
653	0.653	-14.153	-93.378	-4.617	-9.063	-5.155	40.926	-4.006	-5.693
654	0.654	-20.741	-156.703	-7.902	7.965	-4.169	71.294	-11.898	-12.227
655	0.655	-2.546	16.74	-10.992	17.217	-7.046	10.321	-25.79	-11.412
656	0.656	25.235	133.248	-2.607	19.88	-7.819	-30.336	-19.941	-16.98
657	0.657	30.377	69.635	-0.015	-3.401	-11.879	-52.41	-18.176	-15.002
658	0.658	-1.458	-103.941	11.666	-25.336	-9.925	-126.349	-22.832	-14.381
659	0.659	-47.202	-127.608	9.608	-17.045	-7.958	-136.22	-18.585	-19.753
660	0.66	-41.076	20.463	-19.357	-19.57	-10.848	-162.886	-14.937	-16.233
661	0.661	-35.561	193.631	-15.247	-21.903	-7.35	-138.501	-6.63	-11.562
662	0.662	-30.547	124.094	-26.456	-28.303	-7.723	-27.459	-7.615	-9.792
663	0.663	-7.81	-193.549	-16.404	-41.87	-10.6	52.057	-6.665	-6.279
664	0.664	21.093	-238.921	-0.732	-36.684	-8.655	66.36	-5.928	-4.906
665	0.665	-13.049	-115.339	1.95	-12.894	-6.717	53.114	-5.185	-9.735
666	0.666	0.554	72.493	-5.615	18.091	-10.191	17.459	-4.633	-15.725
667	0.667	63.21	-29.654	5.991	14.026	-13.474	-15.188	-6.592	-18.039
668	0.668	72.296	-184.624	-0.344	17.692	-8.628	-45.015	-8.368	-16.093
669	0.669	96.832	-100.077	5.493	7.61	-9.2	-36.402	-7.047	-11.448
670	0.67	89.62	-74.475	-3.175	4.497	-10.93	-28.682	-9.398	-10.867
671	0.671	42.861	-4.857	4.825	-9.642	-9.572	52.455	-9.009	-12.215
672	0.672	12.492	58.655	3.532	-17.224	-6.29	84.848	-3.002	-10.852
673	0.673	-70.719	1.118	-15.977	-33.53	-6.674	35.444	-12.654	-6.771
674	0.674	-154.181	88.671	-35.712	-39.976	-4.735	44.481	-8.969	-9.275
675	0.675	-35.017	41.15	-17.953	-34.22	-5.883	117.952	-12.45	-8.865
676	0.676	-146.523	113.301	-15.712	-32.526	-8.015	167.452	-9.384	-10.012
677	0.677	-132.318	-84.19	-43.462	-27.922	-4.708	176.48	-6.509	-5.567
678	0.678	-92.836	-281.472	-32.273	-9.167	-11.275	54.385	-5.727	-8.481
679	0.679	-81.008	-153.3	-42.331	19.065	-14.17	-103.09	-8.079	-11.965
680	0.68	-26.833	-83.545	-39.221	7.808	-8.161	-124.137	-11.595	-19.322
681	0.681	-36.614	64.712	-30.868	4.457	-5.831	-181.762	-8.369	-24.554
682	0.682	-27.554	45.404	-33.383	-11.27	-12.399	-94.194	-9.03	-17.783
683	0.683	-19.268	27.854	-21.762	-19.621	-11.605	-109.968	-8.742	-20.298
684	0.684	-11.781	11.605	-15.361	3.616	-10.816	-66.69	-3.395	-11.399
685	0.685	-18.234	-3.077	-9.54	0.571	-8.861	-79.766	-12.925	-7.914
686	0.686	-36.263	-16.264	-4.28	3.341	-9.443	-115.326	-11.784	-11.023
687	0.687	-8.477	-51.39	-2.7	-9.39	-10.01	-82.752	-10.613	-8.116
688	0.688	16.758	-61.904	-4.03	-11.692	-7.482	-13.62	-9.632	-7.339
689	0.689	21.267	-12.373	-5.143	-5.317	-7.854	-4.662	-14.465	-9.648
690	0.69	25.394	32.292	-1.606	-34.354	-6.677	3.516	-3.059	-9.077
691	0.691	21.755	56.646	-11.263	-38.44	-11.111	-3.845	-10.987	-7.153
692	0.692	25.053	93.594	-7.574	-42.135	-9.355	2.71	-9.63	-10.041
693	0.693	9.378	167.305	5.603	-32.095	-6.829	8.679	-5.946	-10.405
694	0.694	17.567	295.246	7.34	-29.011	-8.177	14.036	-9.429	-10.019
695	0.695	-5.812	137.417	-0.666	-14.884	-10.3	8.98	-16.759	-14.837
696	0.696	3.409	-53.351	-4.983	2.906	-12.227	13.453	-17.7	-12.909
697	0.697	-16.334	-130.351	-11.371	-4.084	-8.749	17.517	-13.422	-12.334
698	0.698	17.295	-60.932	6.633	6.508	-10.87	13.774	-11.087	-10.975
699	0.699	58.693	-39.992	9.183	8.358	-5.643	10.41	-6.23	-9.587
700	0.7	-24.378	-20.891	11.508	6.544	-5.061	7.269	-1.563	-12.436
701	0.701	-83.834	-38.575	17.905	-7.823	-1.775	9.94	-10.447	-7.147
702	0.702	-51.182	-118.504	-11.102	-21.397	-8.36	38.118	-22.243	-13.705
703	0.703	-41.192	-104.476	-31.763	-19.699	-9.133	41.74	-26.884	-12.933
704	0.704	-14.437	-170.549	-20.516	-15.103	-9.907	24.733	-25.534	-12.147
705	0.705	-38.821	-158.939	-51.476	-16.487	-6.42	21.655	-21.876	-12.743
706	0.706	-46.087	3.764	-47.432	-2.168	-8.349	7.475	-8.738	-13.339
707	0.707	-25.958	120.158	-28.682	7.535	-8.931	-5.387	17.563	-9.284
708	0.708	-31.809	98.982	-18.616	-1.191	-13.768	-21.767	21.226	-12.791
709	0.709	-26.281	2.504	-2.91	-9.161	-5.051	-53.856	11.147	-9.532
710	0.71	-31.246	19.708	-5.624	-16.353	-6.208	-22.052	1.852	-4.709
711	0.711	10.086	3.827	1.926	-7.472	-7.179	15.403	-6.456	-9.347
712	0.712	71.088	-10.417	8.882	5.681	-12.018	-9.765	-8.947	-12.233
713	0.713	79.218	55.384	-6.069	14.378	-7.762	-14.152	-6.596	-4.296
714	0.714	42.243	19.629	11.308	-9.455	-6.993	31.798	-4.426	-5.436
715	0.715	-31.694	-143.429	-0.333	-40.443	-8.919	-10.701	-10.18	-4.46
716	0.716	-61.346	-27.241	-15.275	-28.059	-13.56	50.309	-15.348	-11.232
717	0.717	-70.293	-48.266	-44.345	-24.368	-9.497	90.931	-10.65	-11.982
718	0.718	-62.133	-144.453	-23.682	-21.072	-12.988	112.953	-20.659	-11.181
719	0.719	-69.401	-22.125	-34.962	-24.167	-13.38	173.524	-19.441	-6.319
720	0.72	-49.444	89.102	-58.817	-21.472	-8.556	67.658	-18.225	-12.282
721	0.721	-6.837	-69.86	-30.623	-3.672	-6.636	-120.239	-19.137	-19.605
722	0.722	9.616	-133.349	-11.881	7.911	-8.381	-145.761	-18.115	-28.473
723	0.723	-5.489	-37.169	5.117	9.989	-9.729	-262.078	-8.389	-20.11
724	0.724	54.029	-19.741	20.721	-7.486	-12.042	-198.579	-12.036	-21.047
725	0.725	78.251	59.909	28.96	-0.571	-10.877	-179.376	-8.529	-10.176
726	0.726	41.239	45.678	11.091	-2.713	-13.583	-126.87	-7.544	-2.967
727	0.727	-32.88	32.634	-10.044	-24.021	-11.647	-15.679	-14.304	-1.772
728	0.728	-23.146	-50.837	-47.102	-15.748	-6.804	-30.179	-1.142	-12.578
729	0.729	21.495	-40.109	-32.094	-13.245	-6.22	-17.273	-3.084	-11.206
730	0.73	-68.205	9.273	-36.644	3.01	-5.633	-5.879	-1.36	-12.355
731	0.731	-79.972	107.906	-16.056	-11.91	-6.205	-38.754	3.259	-11.179
732	0.732	-47.325	68.67	-12.435	-25.482	-12.005	-29.182	13.301	-8.069
733	0.733	-37.327	176.258	-2.325	-44.862	-9.685	-38.241	1.471	-5.133
734	0.734	-28.237	75.378	-5.349	-57.65	-9.108	2.359	-19.268	-7.615
735	0.735	-36.291	-121.922	-19.435	-50.692	-4.46	24.467	-33.415	-0.224
736	0.736	-14.229	-431.865	-21.929	-35.811	-3.88	17.945	-35.963	-14.897
737	0.737	-7.634	-225.484	-19.609	-18.409	-6.399	11.963	-33.676	-17.001
738	0.738	-25.813	-187.867	-26.015	11.932	-10.852	17.345	-27.318	-18.902
739	0.739	-9.28	-17.238	-20.215	7.813	-10.278	32.476	-25.41	-10.159
740	0.74	16.023	13.989	-0.853	4.09	-11.641	46.1	-23.699	-2.196
741	0.741	2.617	-13.865	6.742	0.744	-9.321	33.602	-12.687	-18.055
742	0.742	-51.457	114.411	-28.269	3.802	-6.427	22.131	-11.363	-24.443
743	0.743	-14.41	184.254	-23.229	1.066	-5.262	32.092	-7.718	-7.038
744	0.744	19.123	120.953	-0.38	-6.511	-6.416	10.351	-20.909	-23.306
745	0.745	0.904	-13.438	-12.765	-4.222	-4.865	-32.088	-15.712	0.109
746	0.746	-26.853	39.116	-9.087	-6.363	-4.101	-14.122	-7.823	-2.989
747	0.747	-102.572	86.635	-5.797	-0.528	-8.37	35.579	-0.706	-11.313
748	0.748	-91.803	14.358	-21.488	1.212	-7.794	42.637	-1.907	-34.536
749	0.749	-42.561	-104.04	4.06	-0.317	-2.002	24.942	-3.111	-43.799
750	0.75	-33.714	7.294	0.759	-13.273	-2.798	19.834	2.072	-41.052
751	0.751	-25.657	50.475	-2.391	-15.007	-6.307	4.826	8.804	-2.516
752	0.752	-3.706	90.013	-16.537	-0.7	-8.268	0.367	9.523	13.944
753	0.753	43.076	-17.422	-3.831	12.831	-10.043	-37.128	7.136	-1.164
754	0.754	61.268	-89.708	3.057	0.644	-13.558	-21.941	8.991	12.359
755	0.755	-10.942	-50.302	13.648	-23.164	-16.886	-17.362	0.212	8.271
756	0.756	-80.118	-85.875	11.618	-46.991	-10.347	-13.222	1.298	-2.956
757	0.757	-35.5	-9.83	-14.733	-25.123	-15.222	5.46	-1.862	7.086
758	0.758	-27.393	39.764	-33.541	-22.413	-17.777	-4.604	-4.818	10.184
759	0.759	-20.025	-22.621	-9.729	-14.88	-10.478	-7.757	-9.138	-9.577
760	0.76	-39.943	-63.291	-37.937	-21.854	-7.614	-27.472	-21.402	-22.37
761	0.761	27.216	-26.242	-19.151	-28.267	-6.88	-40.067	-23.224	-24.714
762	0.762	53.962	-45.972	4.678	-22.486	-7.702	-4.821	-24.859	-9.826
763	0.763	62.126	-125.113	1.606	-10.308	-7.162	20.59	-32.11	-23.392
764	0.764	54.731	37.787	-1.105	-5.682	-17.265	7.307	-35.871	-11.217
765	0.765	34.718	14.641	1.409	-4.365	-10.145	-4.863	-34.796	-9.685
766	0.766	28.589	-6.492	-10.206	-0.728	-9.007	6.522	-27.529	-31.395
767	0.767	-10.227	-25.552	-3.838	-6.761	-5.57	-10.359	-26.657	-28.342
768	0.768	-65.851	26.939	-5.798	-7.768	-4.649	-57.36	-25.964	-20.065
769	0.769	-14.233	11.057	-11.038	-8.791	0.135	-37.374	-20.44	-22.637
770	0.77	-47.813	54.284	-12.595	-22.01	-2.434	-43.379	-21.103	-15.705
771	0.771	-66.073	41.293	-34.277	-12.402	-11.378	6.394	-16.529	-17.871
772	0.772	-71.483	53.138	-31.16	-0.242	-17.444	26.015	-7.691	-19.855
773	0.773	-46.279	-22.639	-11.379	-4.861	-18.476	-53.493	-1.364	-7.709
774	0.774	-14.345	-52.076	-13.835	-9.094	-11.763	-64.455	4.598	-12.385
775	0.775	-1.907	-78.654	-11.465	-28.672	-12.597	-34.847	3.589	-22.5
776	0.776	47.386	-54.081	-26.336	-14.556	-11.875	81.684	4.525	-10.749
777	0.777	27.502	-46.554	2.704	13.702	-12.501	97.757	10.494	-6.15
778	0.778	9.312	-93.236	6.761	-5.052	-14.495	25.957	11.235	0.976
779	0.779	48	-50.547	10.401	-1.707	-17.441	39.394	10.635	-0.222
780	0.78	-27.657	-44.981	27.411	-4.758	-12.661	3.919	7.33	-8.58
781	0.781	-103.605	-29.734	-19.632	-7.402	-8.083	-50.098	0.746	-9.596
782	0.782	-74.069	-6.7	-93.57	-20.096	-6.415	-59.905	-1.768	-18.549
783	0.783	-100.802	-2.501	-83.718	-31.603	-5.131	-122.323	-0.984	-17.436
784	0.784	5.028	8.918	-39.029	-16.628	-10.618	-114.117	-11.818	-12.251
785	0.785	48.177	-1.093	-14.685	-10.768	-5.844	-91.951	-10.277	-9.39
786	0.786	8.718	-4.311	7.335	-16.003	-5.322	-44.932	-8.929	-5.17
787	0.787	20.556	-18.747	13.898	-5.013	-7.131	46.908	-15.312	-12.575
788	0.788	-33.573	-57.307	-4.308	2.152	-3.71	33.979	-16.451	-13.583
789	0.789	-82.892	-107.195	-20.779	-4.212	-4.176	-1.631	-17.382	-11.119
790	0.79	-73.961	-19.51	-45.96	-14.954	-10.063	139.374	-18.298	1.029
791	0.791	-52.626	22.707	-23.142	-24.909	-7.824	197.129	-15.721	6.216
792	0.792	-28.18	11.065	-10.768	-25.968	-17.401	39.68	-14.867	7.711
793	0.793	-20.807	22.127	-7.139	-7.848	-17.111	-146.258	-12.851	0.498
794	0.794	39.833	-46.718	-1.148	-0.222	-13.556	-125.239	-18.758	-11.331
795	0.795	48.087	-37.671	-11.22	-7.761	-5.349	163.44	-9.77	-16.009
796	0.796	11.227	-13.24	-14.342	-28.853	-6.428	122.124	-10.839	-14.666
797	0.797	4.686	-35.242	-6.057	-9.162	-9.444	-441.035	-11.123	-15.655
798	0.798	47.181	-55.133	-8.615	-21.902	-5.301	-360.641	-7.915	-35.227
799	0.799	8.436	-24.82	-1.7	-14.858	1.928	-141.186	-6.837	-37.982
800	0.8	-47.045	24.963	25.933	-16.968	0.848	58.075	-7.504	-25.263
801	0.801	-39.638	-8.55	-8.156	-11.171	-1.792	118.371	-5.063	-9.047
802	0.802	-46.208	21.828	5.355	-16.444	-4.241	63.288	-6.88	1.594
803	0.803	-64.322	105.064	1.228	-27.495	-7.864	13.211	3.299	7.413
804	0.804	-14.241	45.356	-10.043	-11.636	-6.085	-32.288	-3.752	2.18
805	0.805	19.386	-8.969	6.915	3.241	-3.325	8.715	2.741	-18.528
806	0.806	13.443	0.81	-33.976	-6.461	-11.389	121.14	-0.648	-4.41
807	0.807	-25.249	9.573	-6.392	-4.737	-10.344	18.761	2.544	-22.24
808	0.808	-50.296	50.109	-31.654	-3.191	-3.103	49.577	1.667	-6
809	0.809	-36.684	72.089	-45.309	-16.168	-12.135	-34.921	-7.918	-8.156
810	0.81	-24.276	-28.911	-16.367	-3.954	-13.404	-111.897	-11.51	-6.258
811	0.811	-20.633	-130.093	-20.141	0.717	-10.408	-88.843	-12.588	-18.495
812	0.812	10.355	-116.934	-16.936	-3.514	-19.403	-110.12	-11.539	-16.991
813	0.813	47.965	-9.566	-7.713	0.2	-16.006	-91.113	-14.356	-12.75
814	0.814	22.86	4.598	0.529	-5.743	-15.137	-3.777	-10.014	-16.46
815	0.815	0.064	-8.59	-12.306	-21.727	-29.923	11.936	-12.244	-3.319
816	0.816	-28.939	-20.48	-10.059	-10.024	-10.857	54.92	-7.312	-5.075
817	0.817	-40.183	11.945	-20.774	0.714	-8.403	146.87	-13.201	-6.646
818	0.818	-37.002	1.954	-7.298	14.322	-6.142	87.078	-10.768	0.497
819	0.819	9.883	28.583	-16.085	12.583	-8.324	119.377	-10.074	-16.536
820	0.82	3.262	4.081	-24.103	17.178	-14.176	109.325	-14.6	-18.855
821	0.821	-27.188	-18.073	-17.012	-4.545	5.136	82.432	-15.064	-12.457
822	0.822	-43.711	-78.753	-18.262	-45.427	-2.492	-39.823	-12.428	-18.251
823	0.823	-18.655	-54.472	-21.817	-39.988	-9.561	-92.404	-19.658	-19.979
824	0.824	-23.21	-2.969	-5.82	-4.759	-11.761	-76.732	-14.309	-2.533
825	0.825	-85.771	-9.736	1.068	-18.349	-17.623	-33.772	-15.162	4.461
826	0.826	-41.048	-28.114	-5.367	-30.762	-22.913	-99.732	-12.541	-1.908
827	0.827	-49.067	-33.7	-11.241	-49.539	-8.666	-135.425	-11.678	-15.429
828	0.828	-12.068	-58.996	-9.528	-59.551	-18.408	-37.828	-9.655	-20.627
829	0.829	-5.445	-63.596	-8.016	-37.647	-6.242	80.35	-12.872	-19.05
830	0.83	12.803	-26.137	-12.329	-34.899	-1.63	32.517	-18.225	-8.956
831	0.831	7.413	-11.124	-0.564	-47.654	-0.303	75.47	-16.247	-7.773
832	0.832	2.309	-15.674	4.02	-63.853	-9.191	35.836	-14.285	-8.91
833	0.833	15.844	-19.748	2.55	-31.876	-10.321	23.923	-16.01	-14.116
834	0.834	3.457	-8.576	11.387	-9.027	-13.36	12.952	-15.623	-15.074
835	0.835	-22.808	-5.346	-4.296	53.471	-14.277	-56.231	-16.023	-14.28
836	0.836	-12.705	-14.706	-27.712	80.158	-8.256	-154.77	-14.873	-13.483
837	0.837	-28.336	-6.438	-24.607	39.527	-15.621	-88.918	-16.057	-21.397
838	0.838	-14.152	-14.056	-21.86	32.174	-4.71	90.226	-12.604	-9.572
839	0.839	-1.36	-16.48	-14.312	-41.772	-3.278	115.849	-14.771	-8.012
840	0.84	-3.711	-14.495	-7.361	-51.621	-4.339	-46.902	-13.652	-9.347
841	0.841	-31.422	-1	-13.77	-42.681	4.039	-67.896	-14.086	-8.162
842	0.842	-27.801	11.163	-11.838	-50.761	5.039	-48.634	-9.294	-11.622
843	0.843	-31.11	-6.312	-38.164	-13.727	19.758	38.815	-12.832	-18.955
844	0.844	-52.929	-17.948	-19.386	33.18	4.871	-8.864	-12.307	-19.907
845	0.845	-44.518	-49.936	-16.054	27.19	-0.943	-23.232	-8.311	-17.391
846	0.846	-5.937	-27.079	-6.752	54.822	-2.637	-88.851	-8.763	-11.785
847	0.847	44.025	1.971	-4.026	-20.858	-7.21	-100.557	-10.185	-13.724
848	0.848	24.12	20.743	-11.544	-53.372	0.02	-25.027	-9.868	-10.44
849	0.849	-18.405	-3.113	-4.551	-3.983	-8.797	4.433	-7.232	-2.711
850	0.85	-1.954	-12.444	-23.688	4.953	-2.743	-4.348	-13.116	-5.813
851	0.851	33.206	-15.207	-21.136	29.354	-5.775	4.091	-9.137	-6.773
852	0.852	-17.133	-28.106	-9.526	7.329	1.075	11.772	-9.805	-12.755
853	0.853	-50.624	-16.7	-15.904	0.768	10.841	31.947	-7.965	-10.402
854	0.854	-44.621	-27.553	5.391	-5.225	-6.1	38.133	-7.483	-9.796
855	0.855	-28.138	-21.933	-8.742	-21.67	-17.633	21.823	-6.235	-10.359
856	0.856	-33.114	4.283	9.076	-36.76	-19.69	6.907	-7.693	-7.453
857	0.857	-65.036	30.666	-7.209	-23.177	-21.564	-24.793	-7.419	-10.923
858	0.858	-10.885	27.448	-13.585	-10.759	-5.636	-53.72	-10.241	-3.566
859	0.859	25.999	36.769	-11.667	-29.539	-16.21	-27.274	-7.65	-10.906
860	0.86	45.911	-5.794	-20.406	-32.885	-18.078	-17.16	-12.618	-11.864
861	0.861	27.718	-97.416	-12.465	-29.863	-19.75	-7.829	-7.908	-9.335
862	0.862	-10.951	-58.085	-11.105	-27.196	-21.222	-4.958	-9.976	-18.242
863	0.863	-15.896	1.418	-7.41	-29.76	-8.18	-2.298	-9.52	-9.919
864	0.864	-29.329	12.237	-25.381	-41.383	-27.445	-4.529	-13.133	-10.889
865	0.865	-41.629	22.107	-12.573	-43.453	-4.129	-2.254	-8.795	-11.861
866	0.866	-15.244	-4.558	-24.147	-37.647	-25.909	-0.119	-12.981	-16.115
867	0.867	22.517	3.506	-17.7	-11.336	-17.472	-1.654	-10.577	-12.055
868	0.868	7.389	-3.978	-11.863	30.281	-19.859	-6.021	-11.082	-13.996
869	0.869	-33.857	2.411	-10.104	57.951	-17.404	-7.178	-11.576	-15.93
870	0.87	-28.377	-3.736	-21.119	32.784	-19.402	-0.603	-10.524	-14.196
871	0.871	-23.298	-20.253	-13.94	28.303	9.755	-1.641	-11.795	-13.819
872	0.872	8.663	-25.311	-17.6	-25.927	22.279	3.631	-11.704	-13.438
873	0.873	29.334	-29.666	-4.393	-18.631	-3.918	-1.263	-12.572	-14.607
874	0.874	3.05	-25.353	4.361	14.814	-7.089	2.929	-8.418	-16.551
875	0.875	-48.384	-28.747	-19.375	-15.563	2.332	3.67	-9.091	-12.278
876	0.876	-85.364	-11.563	-9.233	-21.016	10.803	14.521	-4.34	-9.745
877	0.877	-38.5	-20.817	-18.462	-46.231	3.395	38.293	-9.063	-8.378
878	0.878	-56.635	-29.097	-10.092	-41.838	-26.855	62.081	-6.236	-7.221
879	0.879	-40.114	-31.576	2.737	-37.821	-14.354	21.328	-11.137	-13.227
880	0.88	-65.243	-19.909	-4.173	-19.05	-10.558	-28.433	-3.852	-12.454
881	0.881	-14.815	7.873	-23.285	-50.001	-34.253	-88.925	-4.886	-14.763
882	0.882	-21.302	-48.727	-15.69	-37.594	-37.275	-96.99	-5.717	-15.332
883	0.883	-27.226	-8.007	-27.256	-11.283	-45.557	-74.921	-0.156	-5.264
884	0.884	11.572	-0.576	-25.093	19.646	-32.727	-55.011	-5.04	-9.516
885	0.885	36.8	-7.025	-7.621	23.669	2.361	-49.045	-9.72	-10.666
886	0.886	-13.462	-25.111	-0.612	-10.373	27.576	-54.515	-4.336	-7.164
887	0.887	-19.98	-19.574	-24.023	3.187	-41.082	-39.519	-7.846	-12.363
888	0.888	-25.946	-14.424	-8.339	15.524	-31.165	-7.646	-5.929	-7.501
889	0.889	-9.445	-0.834	-5.588	-26.135	-40.006	21.491	-7.681	-11.729
890	0.89	15.769	-4.919	-13.084	-42.689	0.702	25.281	-7.306	-9.373
891	0.891	47.672	-1.298	-6.068	-47.789	22.83	21.932	-9.638	-8.763
892	0.892	26.902	2.025	4.596	-52.318	29.483	-12.587	-6.736	-10.668
893	0.893	-29.826	-26.15	-5.055	-31.689	23.556	-81.337	-8.667	-14.707
894	0.894	-21.593	-44.785	-31.351	24.988	40.089	-31.969	-6.728	-11.201
895	0.895	-14.14	-82.412	-12.513	49.379	-5.312	-5.295	-6.528	-7.882
896	0.896	-20.671	-47.147	-15.721	-2.291	-23.445	2.82	-10.961	-9.013
897	0.897	-26.569	-33.561	-18.734	4.274	-17.98	-4.575	-12.881	-7.813
898	0.898	-21.026	4.069	-15.958	-38.455	-22.96	1.964	-11.124	-13.584
899	0.899	-15.914	19.249	-8.349	-22.185	9.023	-3.99	-11.494	-14.321
900	0.9	-2.367	51.228	-5.959	-7.194	-3.322	-9.346	-10.115	-10.792
901	0.901	-23.039	63.639	-3.779	-20.839	-14.509	-4.292	-10.476	-7.455
902	0.902	-26.671	120.378	-5.648	-8.52	-24.559	0.183	-10.059	-12.823
903	0.903	-36.772	128.561	-10.784	-4.905	-21.446	-3.887	-4.993	-9.302
904	0.904	-14.951	17.532	-9.156	5.125	-7.287	-0.209	-9.605	-11.196
905	0.905	-12.229	-93.721	-13.336	8.213	0.258	-3.541	-11.31	-14.058
906	0.906	11.053	-194.717	-6.88	-28.763	2.562	12.049	-10.878	-12.671
907	0.907	14.249	-155.172	-15.108	-23.794	4.678	20.252	-12.192	-15.924
908	0.908	28.504	-71.679	-7.692	8.018	-1.147	7.35	-11.755	-11.83
909	0.909	-9.877	-39.099	-0.861	28.637	-6.371	0.267	-11.324	-11.403
910	0.91	-15.164	-29.151	-6.804	39.762	-7.922	-31.671	-13.989	-12.724
911	0.911	-40.179	-20.253	-7.524	1.914	-9.281	-81.994	-10.468	-7.847
912	0.912	-53.6	-12.208	-14.043	-3.17	-12.958	-48.605	-14.877	-9.748
913	0.913	-49.469	9.813	-13.215	-35.149	-16.443	30.653	-10.765	-4.305
914	0.914	-45.78	3.295	-15.481	-89.383	-15.462	41.434	-18.652	-6.209
915	0.915	-42.494	-39.262	-26.296	-37.739	-18.367	-7.964	-10.285	-5.591
916	0.916	-20.614	43.974	-37.299	-17.803	-20.868	0.905	-13.336	-3.807
917	0.917	21.979	103.655	-15.597	-23.802	-26.486	-23.496	-10.385	-7.254
918	0.918	15.979	114.548	6.321	-7.297	-24.538	-30.869	-14.592	-9.535
919	0.919	-22.698	65.263	-1.943	-12.237	-21.229	-24.312	-8.929	-16.076
920	0.92	-17.607	-33.175	-9.42	1.415	-19.446	-6.16	-9.461	-13.142
921	0.921	-21.984	-72.655	-2.402	-10.94	-13.591	10.237	-11.348	-10.59
922	0.922	23.937	-180.11	-25.758	-22.155	-7.909	-4.922	-13.043	-12.875
923	0.923	-18.577	-223.285	-22.604	-25.471	-11.32	-18.54	-6.028	-10.9
924	0.924	-23.934	-157.499	-25.247	-28.596	-21.341	-14.553	-6.951	-16.868
925	0.925	-8.818	-26.301	-27.693	-3.04	-34.262	-10.97	-9.42	-16.059
926	0.926	-4.421	61.115	-16.043	7.01	-22.031	-7.804	-10.154	-16.605
927	0.927	-25.217	45.205	-9.623	-2.304	-4.602	-23.614	-8.178	-13.279
928	0.928	-6.451	30.829	-15.386	-10.649	2.311	-15.406	-14.138	-11.504
929	0.929	24.523	17.669	-13.591	-23.412	4.36	-13.041	-6.742	-12.821
930	0.93	-37.987	5.881	-8.892	-25.721	10.124	3.013	-9.607	-15.121
931	0.931	-29.109	16.732	-1.686	-32.066	29.447	26.199	-10.343	-12.202
932	0.932	-20.952	26.68	-2.826	-6.877	36.941	16.692	-9.538	-6.954
933	0.933	-28.255	17.827	0.675	37.877	11.152	13.848	-10.086	-11.765
934	0.934	-21.604	-22.743	-15.37	43.964	1.034	1.039	-13.342	-15.011
935	0.935	-27.439	-0.606	-17.672	16.417	-2.106	-33.927	-9.253	-17.883
936	0.936	-21.847	-20.494	-2.748	11.489	6.207	-38.933	-10.589	-20.374
937	0.937	-6.687	-14.501	-0.785	7.092	-6.572	2.301	-13.858	-19
938	0.938	-11.1	35.426	-23.606	-13.526	-13.615	-14.165	-12.682	-12.407
939	0.939	-7.012	68.859	-20.482	-24.646	-20.068	-29.262	-8.208	-13.356
940	0.94	49.752	74.829	-12.132	-48.353	-22.067	-15.694	-6.452	-10.829
941	0.941	41.684	-8.402	5.687	-19.999	-23.836	-11.593	-9.923	-10.043
942	0.942	4.805	-44.016	-1.262	-16.253	-25.389	-7.865	-8.558	-8.096
943	0.943	-95.95	-98.216	-16.141	-26.288	-26.752	-4.495	-8.158	-10.023
944	0.944	-81.615	-68.648	-29.679	-23.13	-35.667	-7.593	-7.763	-12.923
945	0.945	-15.804	-23.975	-34.91	-31.324	-22.535	-33.122	-11.243	-9.44
946	0.946	-27.638	0.353	-23.882	-8.004	-13.905	-43.103	-8.334	-11.758
947	0.947	-16.852	-21.73	-8.024	39.03	-21.948	-27.294	-7.179	-8.862
948	0.948	-7.008	-15.12	-10.168	32.48	-14.883	-29.93	-6.794	-7.708
949	0.949	19.693	-9.057	-12.124	2.096	-13.829	-22.277	-10.285	-11.217
950	0.95	-4.678	-3.586	-10.397	-3.267	-7.898	-1.136	-13.575	-15.292
951	0.951	2.643	-18.635	-18.327	-18.294	5.947	-3.818	-10.689	-17.836
952	0.952	22.473	-41.456	-25.51	-41.074	3.91	14.03	-13.416	-10.52
953	0.953	4.238	-29.046	-19.151	-61.717	-8.377	7.109	-9.181	-11.531
954	0.954	-34.485	-10.274	-3.496	-72.895	2.569	26.299	-10.558	-10.6
955	0.955	-49.6	-7.07	-9.893	-62.773	3.854	28.838	-15.981	-4.639
956	0.956	-72.464	-22.919	-19.602	-15.673	-2.591	26.531	-11.165	-6.986
957	0.957	-93.177	-25.8	-7.436	44.935	0.85	3.137	-17.184	-6.455
958	0.958	-36.493	-23.327	-9.013	20.583	-6.568	-25.103	-11.597	-9.805
959	0.959	-12.136	-34.929	-7.691	13.295	-11.48	-81.797	-9.679	-11.605
960	0.96	-19.543	-2.971	-11.393	19.958	-10.795	-57.436	-6.413	-16.484
961	0.961	-26.13	1.507	-10.282	-22.539	-13.201	23.992	-7.018	-9.169
962	0.962	-7.971	5.612	-5.08	-17.079	-11.346	13.085	-12.849	-8.253
963	0.963	30.678	-35.945	-6.087	-12.005	-13.35	-16.522	-10.557	-7.542
964	0.964	25.611	2.831	5.281	-25.538	-12.837	-25.369	-11.161	-14.959
965	0.965	2.709	-2.161	6.794	-37.95	-9.419	-33.442	-7.905	-17.931
966	0.966	15.013	-70.837	-3.333	-19.147	-9.086	-40.795	-11.996	-15.49
967	0.967	41.311	-41.116	-17.697	-36.121	-14.965	-34.23	-11.653	-14.786
968	0.968	-10.125	-49.879	-19.659	-32.954	-20.648	-28.28	-12.074	-12.915
969	0.969	-61.782	-41.661	-28.347	-30.143	-31.547	-11.896	-9.985	-8.344
970	0.97	-55.238	10.032	-17.335	3.434	-33.146	3.165	-9.633	-11.321
971	0.971	-24.89	29.891	-18.703	7.994	-26.01	7.592	-9.3	-12.747
972	0.972	-8.476	-0.604	-17.552	-4.302	-22.362	11.65	-10.124	-13.208
973	0.973	-3.458	-6.235	-16.421	6.982	-18.913	7.965	-9.407	-8.442
974	0.974	0.921	-1.407	-15.488	-3.028	-22.046	18.009	-8.692	-13.152
975	0.975	21.564	30.419	-8.745	-6.065	-9.299	33.646	-5.454	-10.322
976	0.976	25.172	18.085	-0.836	2.345	13.51	36.28	-6.666	-10.777
977	0.977	-5.824	14.512	-16.925	-10.374	47.94	18.404	-10.396	-10.463
978	0.978	-26.584	-36.902	-19.269	-21.938	34.398	44.063	-12.768	-14.595
979	0.979	-0.28	-44.207	-12.901	-11.206	5.381	33.909	-13.982	-8.857
980	0.98	3.027	-24.239	-14.845	-13.049	-5.82	11.954	-10.355	-4.868
981	0.981	-6.327	-54.596	-9.626	-18.259	-2.478	-30.666	-8.074	-14.416
982	0.982	-31.943	-60.023	-1.704	-13.6	-5.512	-73.306	-12.965	-18.156
983	0.983	-49.018	-34.852	-11.775	-20.699	-2.773	-101.036	-12.428	-24.214
984	0.984	-89.931	-30.39	-10.616	-29.461	-0.263	-126.194	-10.73	-16.922
985	0.985	-73.529	-9.718	-2.316	-11.332	-7.253	-57.498	-11.168	-14.082
986	0.986	-18.961	16.778	-7.559	1.504	-0.906	-27.964	-10.829	-8.148
987	0.987	-3.872	13.048	-16.473	-19.591	0.963	16.651	-10.487	-10.533
988	0.988	0.587	43.975	-15.317	-22.289	1.451	23.944	-16.532	-12.529
989	0.989	-20.118	23.22	-17.084	-41.225	-7.326	15.742	-12.321	-11.999
990	0.99	-8.879	-3.221	-11.88	-38.665	-8.921	-6.4	-11.587	-12.633
991	0.991	-18.887	-13.424	-12.85	-3.609	-19.009	-26.414	-12.207	-14.037
992	0.992	-34.55	-10.636	-13.62	31.655	-20.189	-69.084	-13.413	-13.891
993	0.993	-26.299	-8.274	-12.852	18.152	-28.507	-30.472	-11.512	-13.544
994	0.994	-13.668	-26.391	-19.46	-2.529	-12.43	4.663	-8.65	-9.523
995	0.995	21.252	-19.527	-6.326	23.83	-10.096	-27.314	-11.198	-13.055
996	0.996	26.233	-12.952	-4.419	40.9	0.574	-56.405	-6.78	-6.709
997	0.997	-5.736	-37.846	-6.176	12.703	-5.2	-7.298	-12.233	-9.265
998	0.998	-18.138	-34.515	-1.525	1.608	0.041	-27.245	-7.426	-1.945
999	0.999	-29.372	-18.812	-5.782	-29.243	-10.984	15.315	-13.451	-16.692
1000	1	15.326	-4.679	-22.816	-25.139	-6.722	20.71	-1.289	-1.825
1001	1.001	45.681	8.132	-1.738	-21.438	-5.569	5.605	-3.06	3.944
1002	1.002	-15.273	10.456	-4.468	-18.135	-16.39	1.136	-1.535	-1.319
1003	1.003	-39.646	-0.177	-17.242	-2.439	-17.687	5.241	-2.917	-9.28
1004	1.004	-17.629	-29.195	-24.196	-10.749	-16.481	8.952	-22.481	-10.668
1005	1.005	-11.126	-25.081	-9.279	-23.516	-19.91	5.66	-8.376	-25.016
1006	1.006	-17.205	-59.106	-11.215	-16.554	-29.534	2.468	-10.909	-3.746
1007	1.007	-11.862	-81.902	-16.437	-10.104	-9.944	5.037	-8.599	-1.058
1008	1.008	-6.923	-27.654	-8.479	-15.785	-7.2	-7.88	-15.003	-3.588
1009	1.009	-20.486	-5.533	-12.72	-20.908	0.378	8.258	-9.206	-19.86
1010	1.01	-58.008	1.089	-0.898	-19.246	-6.534	1.724	-10.949	-22.005
1011	1.011	-42.852	-4.827	-24.686	-20.525	-8.603	-8.006	-9.403	-8.475
1012	1.012	-19.965	-10.172	-14.606	-24.176	-18.217	-30.734	-8.04	-3.258
1013	1.013	-23.991	-15.141	-5.294	-18.114	-16.411	-14.964	-11.722	-4.809
1014	1.014	10.129	-1.562	-19.409	-10.727	-11.707	-17.625	-8.235	-6.167
1015	1.015	23.72	-22.196	-1.577	-7.811	-18.811	-15.07	-9.197	-5.017
1016	1.016	-13.829	-33.393	-22.649	-12.044	0.791	1.198	1.658	-11.021
1017	1.017	-38.974	-30.104	-14.324	-24.17	-1.885	7.595	-8.395	-20.697
1018	1.018	-25.413	-8.193	-37.56	-32.808	-4.37	13.433	-7.213	-14.307
1019	1.019	-13.059	-10.855	-9.314	-28.081	-6.66	-9.363	-8.354	-17.78
1020	1.02	-9.46	-8.281	-20.553	-26.634	-21.54	-6.203	3.474	-16.791
1021	1.021	-12.794	3.427	-17.266	-17.602	-7.951	-14.461	-4.433	-11.94
1022	1.022	-3.514	31.216	-14.164	0.502	0.814	-27.161	-3.05	-14.436
1023	1.023	4.787	27.605	-5.842	3.126	-0.677	-24.77	0.654	-18.485
1024	1.024	-7.977	24.387	-8.346	-3.755	-13.568	-5.554	-10.147	-13.621
1025	1.025	3.634	-3.796	-10.658	-10.134	-15.241	22.77	-14.376	-15.532
1026	1.026	-28.276	-0.031	-0.001	18.941	-7.231	11.621	-13.178	-10.083
1027	1.027	-23.781	-3.267	-1.912	6.56	-11.395	1.613	-14.3	-10.637
1028	1.028	-36.178	-18.888	-10.607	-35.065	-12.431	10.929	-15.236	-10.022
1029	1.029	-39.901	-27.193	-15.234	-40.501	-20.656	2.656	-12.296	-4.578
1030	1.03	-16.103	-34.703	-13.866	25.107	-36.659	-25.566	-20.197	-14.029
1031	1.031	-0.428	-4.272	-4.946	16.206	-29.644	0.763	-10.478	-12.837
1032	1.032	-14.536	-24.97	-13.23	-8.16	-1.922	-23.064	-16.82	-11.644
1033	1.033	8.685	-36.153	-16.29	-45.093	1.807	-70.131	-15.616	-12.583
1034	1.034	-13.181	-26.018	-11.425	-38.495	5.16	-63.591	-10.349	-11.584
1035	1.035	-44.357	-22.857	-13.903	-8.107	14.511	-21.061	-9.339	-10.772
1036	1.036	-31.946	-8.621	-8.248	30.65	34.298	-4.575	-11.808	-11.509
1037	1.037	-28.208	-16.049	-14.799	5.561	36.867	0.537	-12.535	-9.526
1038	1.038	-24.85	19.084	-12.265	-26.278	6.538	-3.793	-9	-11.415
1039	1.039	-27.871	74.748	-9.918	-38.587	-14.114	-7.738	-10.885	-8.472
1040	1.04	-25.101	52.763	-17.829	-27.326	-25.301	3.588	-9.094	-9.781
1041	1.041	-7.245	99.665	-10.446	-10.304	-21.977	13.752	-7.684	-10.122
1042	1.042	23.137	81.487	-9.451	-7.203	-31.226	10.749	-14.019	-14.915
1043	1.043	10.754	9.317	-3.436	1.163	-28.462	2.478	-7.967	-11.575
1044	1.044	7.118	-118.95	-12.317	-6.328	-20.866	-35.952	-13.525	-8.627
1045	1.045	10.458	-276.436	-8.812	-8.632	-13.829	-30.416	-12.888	-12.057
1046	1.046	-11.333	-255.314	-7.808	-6.485	-7.368	-35.353	-8.189	-11.622
1047	1.047	-19.587	-43.567	-12.619	-35.512	2.397	-39.747	-9.871	-13.696
1048	1.048	-17.042	-15.487	-10.072	-31.45	14.658	-27.273	-12.334	-8.423
1049	1.049	-5.405	10.08	-9.275	2.58	13.171	-8.426	-8.988	-13.209
1050	1.05	-11.775	-13.083	1.579	7.014	23.287	-5.031	-11.07	-11.235
1051	1.051	-36.892	8.09	-3.064	2.967	3.804	-1.862	-10.623	-10.602
1052	1.052	-26.769	-11.012	-21.822	-15.824	-33.098	-38.743	-7.082	-11.899
1053	1.053	1.486	6.476	-24.324	-12.54	-28.015	-33.657	-9.934	-5.469
1054	1.054	-2.203	-9.34	-12.715	-3.275	-23.508	7.596	-5.432	-9.694
1055	1.055	-5.472	5.007	-6.33	22.237	-19.39	68.542	-11.982	-11.985
1056	1.056	-14.747	-8.116	-15.993	-1.643	-15.661	76.696	-9.424	-10.03
1057	1.057	-0.605	-19.902	-21.21	-17.363	-5.546	39.739	-7.057	-15.989
1058	1.058	-13.36	-9.05	-16.561	-25.695	-8.567	-7.087	-7.594	-13.633
1059	1.059	-24.944	0.892	-15.195	-43.515	-28.225	-13.02	-10.851	-13.024
1060	1.06	-56.847	-7.926	-16.35	-8.512	-25.617	-51.641	-6.748	-12.424
1061	1.061	-43.29	0.277	-15.178	-3.493	-23.21	-107.158	-14.642	-11.828
1062	1.062	-14.211	7.691	-16.15	-26.322	-16.748	-85.103	-6.284	-13.151
1063	1.063	-10.473	1.16	-9.369	2.683	-10.895	-51.615	-9.347	-11.769
1064	1.064	-13.721	-4.798	-15.359	6.336	-5.626	-33.36	-10.28	-8.842
1065	1.065	2.02	22.911	-13.042	-10.701	-0.947	-5.641	-14.51	-12.495
1066	1.066	-12.06	-2.214	-8.189	-26.345	14.95	-0.539	-10.416	-12.081
1067	1.067	-4.517	-6.617	-4.905	-34.636	8.603	-4.882	-15.213	-10.902
1068	1.068	-11.509	-10.629	-8.961	-32.104	2.842	-0.764	-11.893	-12.825
1069	1.069	-5.123	-6.875	-7.612	-29.793	4.638	-4.419	-10.122	-16.287
1070	1.07	-18.644	-3.523	-7.208	-31.9	-9.634	5.589	-11.457	-9.694
1071	1.071	-16.872	-12.765	-13.792	-10.571	-11.522	-3.815	-11.044	-14.52
1072	1.072	3.861	-4.391	-7.017	-24.637	-6.221	-1.222	-8.119	-8.504
1073	1.073	-21.642	-17.102	-14.937	-1.317	-17.175	1.181	-14.103	-12.548
1074	1.074	-11.549	-14.748	-11.818	45.802	-9.952	-5.89	-6.149	-13.115
1075	1.075	-20.807	-12.597	-8.9	-0.953	-6.246	-8.034	-9.243	-13.669
1076	1.076	-40.517	-2.926	-14.89	29.479	-9.746	1.812	-12.145	-9.568
1077	1.077	-17.297	-15.118	-17.202	24.117	-19.452	3.773	-7.887	-15.337
1078	1.078	-1.637	-19.761	-19.137	9.061	-15.83	-4.037	-11.955	-7.953
1079	1.079	-15.795	-32.745	-9.077	-4.49	-12.378	-8.231	-7.125	-8.898
1080	1.08	-18.332	-16.905	-13.344	-8.545	-11.429	-6.997	-11.784	-6.365
1081	1.081	-39.404	-2.033	-25.161	-27.246	-8.551	-8.117	-10.06	-13.707
1082	1.082	-31.043	-23.322	-17.236	-30.473	-14.55	-11.157	-10.449	-10.782
1083	1.083	-33.524	-20.627	-15.9	-21.147	-20.147	-8.228	-8.134	-15.021
1084	1.084	-26.497	-7.878	-22.312	-12.816	-15.298	4.937	-6.978	-10.94
1085	1.085	-28.585	-28.973	-18.862	-35.987	-7.939	3.019	-10.66	-7.445
1086	1.086	-7.298	-20.646	-11.556	-38.983	-8.899	-5.603	-10.278	-12.076
1087	1.087	-4.587	-18.112	-8.684	-64.407	-9.661	-10.15	-12.41	-12.64
1088	1.088	-12.127	-20.42	-12.961	-40.503	-10.437	-11.413	-13.58	-9.14
1089	1.089	-14.405	-9.74	-10.64	-12.21	-2.544	-10.175	-8.552	-12.416
1090	1.09	0.541	-27.105	-11.202	29.424	-1.627	-28.098	-11.848	-13.564
1091	1.091	29.619	7.905	-10.604	34.851	-12.527	-30.538	-8.951	-12.396
1092	1.092	8.967	2.911	-1.677	9.721	-19.74	-14.212	-10.314	-15.1
1093	1.093	-17.281	-19.922	-8.044	-22.14	-13.406	-3.516	-9.941	-10.258
1094	1.094	-13.937	-32.383	-11.515	-9.735	-14.594	-9.284	-10.341	-13.734
1095	1.095	-16.998	-6.26	-14.612	1.463	-13.639	-14.497	-10.746	-11.784
1096	1.096	-14.261	-3.216	-7.829	11.545	-16.551	-0.159	-11.927	-13.519
1097	1.097	-11.745	-12.641	-13.824	-16.666	-5.132	9.554	-11.164	-10.987
1098	1.098	-18.723	-9.832	-6.469	-5.36	2.799	0.888	-10.405	-10.59
1099	1.099	-16.61	-27.545	-7.441	-36.222	-1.465	-0.607	-8.49	-10.969
1100	1.1	-6.94	-29.779	-8.223	-48.506	-7.895	15.33	-11.794	-12.904
1101	1.101	-12.158	-6.302	-4.159	-6.847	-6.818	-16.529	-12.973	-14.832
1102	1.102	-13.685	-21.87	-10.739	-12.252	-5.932	-2.912	-8.543	-10.569
1103	1.103	-17.91	-19.076	-6.495	12.977	-8.938	9.504	-12.624	-8.822
1104	1.104	-24.258	-16.469	-12.114	8.643	-4.76	35.873	-9.166	-10.165
1105	1.105	-11.07	-18.732	-12.694	29.502	-5.608	-15.528	-8.796	-9.77
1106	1.106	-16.276	-20.817	-10.753	3.261	-9.155	-8.074	-12.884	-10.927
1107	1.107	-14.731	-18.834	-11.343	-20.658	-12.498	-14.593	-11.546	-7.245
1108	1.108	-18.978	-17.006	-11.741	-17.714	-16.601	-69.559	-8.273	-7.636
1109	1.109	-27.878	-12.263	-12.133	-9.494	-19.165	-62.235	-8.682	-12.478
1110	1.11	-29.048	-5.035	-9.227	-17.084	-17.865	-15.415	-13.16	-9.188
1111	1.111	-36.418	-3.838	-14.441	-28.718	-11.331	2.701	-9.114	-12.084
1112	1.112	-21.707	-4.96	-15.013	-1.082	3.341	-25.089	-7.785	-7.234
1113	1.113	-6.771	-5.866	-10.363	2.571	5.443	-50.313	-13.224	-9.167
1114	1.114	-4.799	3.101	-9.769	-7.477	11.221	-27.498	-5.315	-12.061
1115	1.115	7.419	-14.865	-14.603	-35.788	5.973	-39.874	-10.568	-14.565
1116	1.116	12.099	-32.647	-12.657	-32.207	4.407	-51.077	-13.497	-12.24
1117	1.117	7.849	-25.67	-16.708	-22.328	-8.57	0.384	-14.291	-13.395
1118	1.118	-3.935	-27.782	-18.045	-0.783	-20.784	22.403	-13.545	-14.547
1119	1.119	-18.24	-18.054	-13.588	-20.794	-19.263	55.863	-6.989	-8.742
1120	1.12	-20.157	-5.802	-4.679	-28.441	-26.447	86.208	-7.779	-7.971
1121	1.121	-18.416	-7.302	-8.342	-30.649	-35.386	58.468	-13.412	-8.55
1122	1.122	-26.35	-5.966	-16.661	-41.328	-27.105	33.197	-8.594	-13.195
1123	1.123	-13.371	2.851	-17.622	-31.721	-17.461	19.56	-11.899	-10.281
1124	1.124	-25.567	-5.552	-14.716	-23.032	-0.467	-43.055	-7.859	-17.243
1125	1.125	-17.637	-10.76	-12.201	-2.329	29.883	-159.647	-10.389	-24.014
1126	1.126	-13.376	-15.585	-8.135	5.916	33.924	-175.549	-8.083	-18.013
1127	1.127	0.926	-19.83	-6.207	3.321	37.569	-74.579	-6.934	-12.391
1128	1.128	2.863	-14.2	-12.21	5.523	6.575	-8.821	-4.234	-7.551
1129	1.129	-5.84	-7.587	-11.431	-5.255	-14.16	-20.596	1.555	-1.542
1130	1.13	-23.257	-10.121	-7.946	-11.201	-17.854	-9.775	-4.075	-7.148
1131	1.131	-25.592	-9.361	-6.009	-16.469	-27.934	0.027	-10.673	-15.082
1132	1.132	-32.003	-14.188	-7.763	-14.942	-18.654	8.864	-11.46	-11.993
1133	1.133	-33.947	-9.561	-5.247	-13.662	-15.957	0.675	-10.695	-11.029
1134	1.134	-32.201	-17.278	2.104	-33.206	-13.454	7.971	-8.765	-6.778
1135	1.135	-14.768	-16.275	7.324	-41.634	-15.785	-12.003	-9.349	-9.1
1136	1.136	-3.146	-15.333	-7.394	-29.063	-13.651	-6.053	-13.424	-13.936
1137	1.137	-5.25	-17.852	-22.304	-31.564	-11.71	-0.696	-9.954	-12.002
1138	1.138	-30.404	-12.237	-31.98	0.184	-9.957	4.276	-12.287	-12.59
1139	1.139	-27.12	-1.403	-40.683	4.582	-17.886	-0.229	-11.908	-10.083
1140	1.14	-24.032	19.32	-39.121	25.231	-13.624	3.774	-11.521	-7.766
1141	1.141	-15.713	-17.654	-31.958	13.936	-14.765	7.376	-10.364	-8.94
1142	1.142	-13.189	-22.674	-23.059	-23.902	-15.937	10.571	-11.136	-10.883
1143	1.143	-15.53	-18.215	-12.228	21.469	-27.771	7.351	-7.847	-12.055
1144	1.144	-9.19	2.474	-7.993	39.554	-26.253	-1.106	-9.011	-16.326
1145	1.145	-7.305	-23.899	-14.409	-10.475	-19.091	1.256	-7.855	-12.281
1146	1.146	-5.615	-33.977	-8.447	-30.487	-20.282	-15.171	-12.89	-18.11
1147	1.147	-4.11	-37.068	-9.435	-73.107	-9.469	-17.436	-10.966	-14.065
1148	1.148	0.092	-5.899	-4.626	-67.665	-2.314	-11.734	-9.243	-9.249
1149	1.149	-3.641	6.482	-2.133	-32.321	17.227	-10.038	-11.776	-7.335
1150	1.15	-21.691	2.757	-4.483	8.917	42.768	-14.704	-11.414	-11.421
1151	1.151	-44.965	-28.233	-11.096	25.276	11.789	-13.385	-8.529	-11.061
1152	1.152	-35.712	-24.17	-11.91	-40.406	-0.602	-7.094	-11.247	-11.483
1153	1.153	-16.016	-20.555	-16.017	-67.283	-11.828	-15.487	-6.221	-13.656
1154	1.154	-13.555	-10.593	-11.22	-75.689	-8.551	-10.288	-12.227	-14.085
1155	1.155	-11.298	5.056	-10.678	5.619	-11.651	-1.402	-11.457	-12.201
1156	1.156	-0.703	-14.67	-5.31	124.878	-14.367	11.662	-14.941	-11.479
1157	1.157	-6.569	-53.192	-7.292	108.887	-16.892	13.322	-13.016	-8.238
1158	1.158	-11.856	-47.831	-7.918	36.455	-9.944	-10.563	-8.957	-7.9
1159	1.159	-10.363	-12.624	-13.382	-29.586	-16.354	-27.756	-8.574	-10.658
1160	1.16	-20.492	0.924	-18.267	-17.977	-14.437	0.309	-13.025	-15.752
1161	1.161	-16.875	-3.138	-13.669	-7.361	-16.192	3.909	-11.285	-17.743
1162	1.162	-18.098	-21.914	-10.823	-37.164	-14.657	-6.253	-9.926	-10.057
1163	1.163	-17.18	-32.004	-12.229	-46.165	-7.499	-9.515	-7.605	-15.341
1164	1.164	-12.373	-10.161	-8.987	10.593	-8.671	-17.886	-7.998	-14.423
1165	1.165	-11.636	9.584	-13.105	17.921	-9.839	-10.321	-10.704	-10.214
1166	1.166	-4.313	-8.243	-11.808	64.695	-8.885	15.395	-12.642	-12.596
1167	1.167	-13.25	-19.892	-14.196	143.884	-7.94	18.548	-7.801	-14.589
1168	1.168	-16.777	-47.621	-9.421	67.888	-10.488	-9.673	-8.382	-7.288
1169	1.169	-15.872	-44.044	-10.069	-80.261	-12.848	-5.918	-13.021	-8.303
1170	1.17	-11.103	-27.147	-17.88	-228.605	-12.308	11.171	-8.95	-9.12
1171	1.171	-11.952	19.77	-12.711	-55.535	-7.705	26.899	-9.326	-11.49
1172	1.172	-9.699	66.542	-11.791	-32.462	-9.491	-4.237	-10.682	-16.377
1173	1.173	-17.703	36.146	-14.368	-53.706	-10.869	-0.194	-7.77	-14.491
1174	1.174	-10.404	-47.112	-8.811	-34.617	-6.423	-26.563	-9.696	-11.632
1175	1.175	-23.238	-35.282	-10.795	-17.221	-10.482	-71.422	-10.843	-12.075
1176	1.176	-14.579	-24.455	-8.911	-1.329	-5.618	-41.328	-15.098	-15.419
1177	1.177	-13.072	-34.373	-13.018	12.971	-11.604	-46.965	-12.188	-12.573
1178	1.178	-8.835	-43.351	-20.027	-0.15	-7.539	-102.559	-8.697	-14.557
1179	1.179	-17.759	-2.734	-9.236	-11.988	-11.058	-50.878	-5.397	-12.665
1180	1.18	-9.459	4.575	-13.542	-87.814	-7.826	-4.028	-8.284	-7.863
1181	1.181	-13.95	-9.38	-9.906	-97.666	-10.78	-9.942	-10.984	-8.49
1182	1.182	-17.102	-2.82	-13.435	-35.019	-10.451	-15.201	-12.917	-10.477
1183	1.183	-26.064	-33.219	-10.382	-75.582	-10.881	-14.822	-13.692	-12.26
1184	1.184	-24.983	-27.865	-12.744	28.539	-7.623	-19.731	-13.495	-13.655
1185	1.185	-19.843	7.27	-6.013	80.158	-11.716	-15.176	-9.234	-14.078
1186	1.186	-16.973	-6.38	-5.273	46.663	-12.131	-11.075	-6.327	-15.275
1187	1.187	-3.842	-10.538	-12.668	28.461	-14.469	-14.727	-10.193	-10.28
1188	1.188	-5.807	-6.958	-21.62	-54.726	-9.641	-17.993	-11.542	-8.38
1189	1.189	-11.107	-17.081	-25.151	-19.079	-2.295	-8.695	-12.888	-14.217
1190	1.19	-9.636	-7.866	-15.527	13.462	-17.012	-5.963	-10.751	-8.63
1191	1.191	-8.331	-5.237	-11.884	23.371	2.142	11.953	-12.677	-13.496
1192	1.192	-12.014	-12.887	-5.901	-3.325	9.691	42.425	-10.73	-12.945
1193	1.193	-13.185	-10.652	-2.802	-27.734	12.011	46.548	-7.814	-7.558
1194	1.194	-10.124	8.467	-3.759	-20.294	-15.664	42.912	-6.635	-7.007
1195	1.195	-13.063	-9.384	-2.967	-26.738	10.661	39.64	-7.784	-5.098
1196	1.196	-19.091	-25.748	-15.147	-44.792	0.614	11.39	-2.926	-10.53
1197	1.197	-8.474	-36.526	-13.389	-105.643	-8.656	-14.937	1.925	-8.604
1198	1.198	-15.653	-19.203	-14.926	-146.186	-5.915	-66.405	-1.352	-10.536
1199	1.199	-16.832	1.834	-13.553	-49.735	-13.422	-73.748	4.081	-11.113
1200	1.2	-13.369	-17.971	-12.375	42.368	-11.047	-40.273	-6.738	-10.721
1201	1.201	-29.463	-20.578	-6.365	54.027	-17.374	-9.908	-14.657	-6.273
1202	1.202	-22.543	14.332	-11.579	108.026	-19.289	-15.345	-13.283	1.466
1203	1.203	-16.184	39.396	-12.532	176.884	-10.574	-40.565	-14.428	-3.761
1204	1.204	-10.378	-29.337	-18.52	42.443	-15.222	-27.074	-13.252	-0.86
1205	1.205	-15.601	-58.897	-9.598	23.257	-13.863	1.97	-14.203	-5.115
1206	1.206	-10.956	-32.122	-13.061	-28.833	-12.693	-1.667	-9.344	-10.716
1207	1.207	-9.589	8.572	-14.004	51.022	-6.695	-4.929	-11.848	-10.13
1208	1.208	-18.489	-28.426	-14.942	36.663	-5.72	29.555	-9.513	-13.408
1209	1.209	-15.022	-35.054	-14.141	-2.936	-10.544	61.53	-14.335	-6.821
1210	1.21	-15.984	-29.063	-11.802	8.699	-11.309	-0.988	-13.737	-12.814
1211	1.211	-16.959	-23.638	-8.298	-24.103	-5.681	25.73	-14.31	-15.127
1212	1.212	-12.701	-8.571	-12.919	-73.677	-6.246	50.167	-9.454	-10.276
1213	1.213	-18.313	-13.083	-12.318	-28.84	-2.933	-60.872	-8.861	-20.318
1214	1.214	-13.482	-33.819	-7.452	-118.404	-6.966	-76.695	-10.589	-21.654
1215	1.215	-15.412	-22.522	-9.356	-82.517	-10.418	-33.521	-10.197	-12.727
1216	1.216	-13.665	-19.137	-1.589	15.61	-7.097	58.603	-15.61	-11.533
1217	1.217	-16.165	2.754	-8.912	2.667	-9.962	-48.783	-10.772	-16.731
1218	1.218	-11.717	33.918	-5.977	-8.977	-11.861	-63.067	-14.062	-19.602
1219	1.219	-17.135	54.603	-1.686	-19.792	-6.023	-23.593	-9.993	-17.049
1220	1.22	-12.293	28.307	-9.005	9.415	-6.765	-11.823	-13.459	-12.95
1221	1.221	-12.865	-23.142	-19.815	17.858	-6.151	-22.631	-7.038	-12.331
1222	1.222	-16.918	-60.044	-12.617	9.779	-12.115	-12.675	-11.256	-14.232
1223	1.223	-15.556	-26.472	-16.258	-41.536	-16.141	-3.761	-13.545	-14.782
1224	1.224	-17.877	-81.353	-17.383	-61.261	-11.265	36.845	-12.919	-8.941
1225	1.225	-16.711	-44.387	-12.116	-67.198	-11.805	73.736	-5.492	-12.966
1226	1.226	-19.424	-10.858	-14.975	-17.387	-7.707	26.808	-8.281	-3.446
1227	1.227	-25.225	7.351	-14.161	-64.078	-5.145	-15.824	-7.405	-7.083
1228	1.228	-22.899	-31.385	-13.338	3.281	-4.725	-10.439	-9.667	-8.209
1229	1.229	-27.726	-6.247	-11.358	-58.981	-2.551	-25.55	-11.595	-11.269
1230	1.23	-20.353	-29.068	-13.244	-34.431	-7.737	-66.612	-10.999	-8.322
1231	1.231	-5.63	-25.012	-9.135	-115.881	-5.759	-105.123	-10.436	-9.046
1232	1.232	-3.484	-28.652	-11.601	-40.076	-6.295	-99.945	-6.907	-14.612
1233	1.233	13.951	16.128	-12.913	29.273	-10.311	-40.198	-9.062	-12.64
1234	1.234	16.279	22.18	-7.063	56.131	-8.915	-15.677	-7.749	-12.023
1235	1.235	-15.633	27.647	-12.641	15.566	-8.49	21.414	-8.062	-13.718
1236	1.236	-11.156	12.612	-17.433	23.077	-13.296	28.119	-10.787	-14.056
1237	1.237	-15.2	8.198	-16.806	-10.118	-13.852	22.239	-8.709	-11.692
1238	1.238	3.603	-20.807	-18.505	8.282	-10.928	27.704	-11.534	-12.813
1239	1.239	6.906	-2.086	-11.504	13.591	-13.409	2.524	-9.029	-14.709
1240	1.24	-14.948	7.885	-16.317	8.542	-8.913	-66.247	-9.942	-8.869
1241	1.241	-40.48	-7.801	-17.051	13.07	-12.944	-36.722	-10.185	-8.058
1242	1.242	-30.407	-21.901	-19.343	9.22	-7.086	-10.036	-10.995	-7.443
1243	1.243	-8.537	-50.14	-14.464	-47.347	-12.652	-1.797	-11.617	-9.344
1244	1.244	-5.813	-23.809	-14.997	-71.625	-10.674	5.725	-8.183	-12.204
1245	1.245	-13.364	7.212	-13.207	-93.584	-10.08	12.405	-13.684	-17.004
1246	1.246	-15.688	19.619	-10.655	-59.863	-9.461	6.458	-10.323	-20.251
1247	1.247	-22.08	-14.439	-7.34	-53.649	-9.821	-9.956	-8.476	-21.951
1248	1.248	-20.144	-18.985	-10.215	-3.659	-12.124	-4.99	-7.996	-13.985
1249	1.249	-21.862	-6.657	-8.26	97.118	-9.971	8.477	-13.906	-12.804
1250	1.25	-23.339	4.551	-7.071	198.319	-5.506	12.458	-9.902	-7.555
1251	1.251	-18.996	1.275	-11.874	185.265	-4.912	8.743	-10.553	-6.561
1252	1.252	-20.103	-14.428	-13.759	125.7	-4.506	39.734	-10.037	-7.31
1253	1.253	-23.529	-56.944	-11.789	6.506	-4.883	19.074	-6.062	-6.51
1254	1.254	-20.375	-99.51	-12.33	-72.724	-7.018	-37.624	-13.074	-9.977
1255	1.255	-15.478	-83.17	-11.914	-289.316	-11.475	-45.769	-14.035	-13.252
1256	1.256	-17.928	-68.154	-11.494	-134.252	-2.553	-23.68	-8.001	-6.664
1257	1.257	-15.53	-8.587	-15.532	119.482	-8.904	-30.217	-7.187	-9.178
1258	1.258	-4.622	15.844	-12.987	85.488	-7.708	-48.362	-7.756	-5.105
1259	1.259	-21.973	8.59	-7.54	54.48	-6.707	-9.629	-9.699	-7.028
1260	1.26	-14.916	2.111	-12.352	138.651	-7.648	-4.52	-5.671	-11.658
1261	1.261	-16.952	20.413	-9.03	61.773	-6.853	-36.408	-13.69	-13.395
1262	1.262	-14.947	25.928	-4.936	-240.952	-9.154	-32.296	-7.784	-12.038
1263	1.263	-6.171	-9.181	-11.89	-117.383	-9.74	-28.615	-8.85	-12.419
1264	1.264	-14.041	-68.758	-10.919	-230.081	-10.34	-4.905	-4.159	-14.546
1265	1.265	-12.643	-60.567	-10.13	-264.248	-9.78	10.684	-8.52	-15.706
1266	1.266	-16.276	-8.894	-12.44	-47.407	-13.271	7.955	-6.219	-11.429
1267	1.267	-7.936	-2.235	-13.006	36.997	-9.977	-9.801	-5.661	-14.9
1268	1.268	-13.154	3.828	-11.073	62.564	-7.849	1.822	-11.612	-11.593
1269	1.269	-14.114	-23.693	-11.658	272.179	-8.245	25.29	-23.762	-11.971
1270	1.27	-13.316	-8.459	-11.263	187.992	-7.866	-21.689	-32.503	-13.897
1271	1.271	-15.581	-3.874	-13.581	-93.693	-5.751	-55.203	-31.06	-11.166
1272	1.272	-10.678	-7.863	-11.45	-281.266	-10.217	-12.621	-24.054	-10.958
1273	1.273	-11.203	-34.189	-12.597	-110.698	-9.646	26.108	-27.887	-11.721
1274	1.274	-9.41	-24.109	-12.204	44.315	-9.069	31.158	-45.935	-11.911
1275	1.275	-10.71	-39.774	-15.683	185.075	-6.546	17.662	-69.182	-10.354
1276	1.276	-10.268	2.897	-11.221	-45.752	-13.896	13.67	-47.269	-13.836
1277	1.277	-8.087	33.436	-20.117	-76.86	-6.538	-5.065	-4.643	-7.433
1278	1.278	-13.27	17.122	-18.944	-105.095	-13.307	-42.792	37.913	-9.934
1279	1.279	-24.063	12.144	-12.937	-28.422	-10.777	-118.455	21.382	-13.991
1280	1.28	-12.992	25.723	-11.966	41.066	-9.992	-85.983	36.412	-15.925
1281	1.281	-17.199	-28.44	-12.93	104.378	-13.482	-36.733	-23.236	-12.628
1282	1.282	-18.306	-50.488	-10.405	-107.464	-15.442	-27.93	-112.834	-7.198
1283	1.283	-12.253	-43.903	-9.628	-23.295	-7.711	-19.809	-77.181	-9.136
1284	1.284	-19.542	-25.698	-4.789	104.514	-4.621	-12.395	-1.325	-17.846
1285	1.285	-16.584	-9.194	-12.138	34.797	-3.681	-5.825	67.768	-19.006
1286	1.286	-8.624	-3.982	-13.107	-113.214	0.536	0.16	76.653	-11.647
1287	1.287	-9.569	0.636	-15.629	-55.516	-0.257	50.107	101.037	-6.807
1288	1.288	-0.641	54.883	-13.308	136.718	-9.746	83.654	138.08	-7.581
1289	1.289	-8.928	62.155	-6.726	59.744	-13.433	101.905	50.752	-8.358
1290	1.29	-9.866	-11.766	-10.977	-10.118	-14.6	85.465	-32.539	-8.949
1291	1.291	-6.953	-41.304	-2.078	-116.155	-15.57	19.791	-43.277	-10.888
1292	1.292	-6.183	-32.35	-10.399	-58.496	-8.821	-78.742	-33.335	-11.47
1293	1.293	-18.369	-24.183	-15.632	-41.279	-9.62	-118.273	-24.324	-14.957
1294	1.294	-2.472	-46.269	-18.537	-25.641	-7.338	-58.755	0.271	-11.674
1295	1.295	-8.839	-26.362	-10.607	-126.932	-10.86	-26.302	22.486	-16.521
1296	1.296	-10.762	-20.336	-11.573	-87.378	-12.823	-36.14	-10.919	-18.475
1297	1.297	-9.008	51.884	-12.539	20.076	-12.273	26.39	-4.905	-9.586
1298	1.298	-32.81	22.25	-8.274	92.319	-14.811	2.058	-10.361	-3.209
1299	1.299	-63.773	-4.497	-13.891	-25.942	-9.413	9.503	-45.662	-9.198
1300	1.3	-59.705	-45.159	-18.731	85.287	-7.483	2.883	-41.291	-12.284
1301	1.301	-33.385	-8.261	-26.092	99.426	-14.831	-27.673	-45.347	-9.382
1302	1.302	-23.315	-55.166	-15.262	-45.364	-5.938	-44.283	-19.071	-8.614
1303	1.303	-14.024	-0.319	-19.529	-103.281	12.041	-19.39	-49.876	-7.84
1304	1.304	-11.31	36.477	-13.147	-86.294	4.479	12.353	-78.423	-8.423
1305	1.305	-18.853	-10.493	-9.678	-7.062	-16.629	-8.415	-81.479	-9.008
1306	1.306	-21.174	-16.526	-8.722	-21.9	-24.969	-27.292	-63.879	-9.595
1307	1.307	-14.784	-55.267	-11.631	-8.988	-17.451	-30.575	-29.052	-15.403
1308	1.308	-16.714	-110.742	-12.417	50.627	-15.161	4.146	-6.083	-19.479
1309	1.309	-28.891	-88.532	-10.106	126.262	-13.043	-27.649	14.606	-16.025
1310	1.31	-27.341	-68.527	-13.588	-22.17	-7.231	-48.281	48.417	-11.423
1311	1.311	-5.663	-38.161	-10.314	-43.531	-5.47	-29.447	43.687	-10.858
1312	1.312	-2.561	-32.732	-2.582	-24.861	11.96	15.274	39.364	-10.48
1313	1.313	-5.265	32.803	2.634	-8.275	18.932	9.276	65.567	-13.809
1314	1.314	12.546	-11.988	-8.22	-24.612	8.29	3.839	14.085	-11.737
1315	1.315	5.577	44.757	-9.588	18.14	-9.111	-11.251	-52.599	-17.773
1316	1.316	20.483	-22.087	-8.441	-21.714	-16.068	-6.684	-43.662	-11.763
1317	1.317	18.547	4.64	-4.981	-33.739	-13.92	-52.471	-84.32	-17.356
1318	1.318	13.325	-52.198	-4.03	-44.53	-8.095	-70.664	-62.298	-10.755
1319	1.319	-10.493	-30.049	-14.886	-172.824	-6.348	-20.653	11.558	-8.201
1320	1.32	-34.311	-49.974	-19.165	-190.136	-4.794	53.367	60.861	-15.523
1321	1.321	-37.422	-31.804	-22.856	-46.97	-6.142	4.041	87.561	-8.724
1322	1.322	-29.116	18.073	-24.037	10.387	-15.052	-4.905	63.226	-7.939
1323	1.323	-21.582	24.54	-16.712	27.438	-21.067	3.22	-33.085	-3.877
1324	1.324	-23.92	-5.95	-15.776	106.851	-22.045	-4.082	-46.192	-5.822
1325	1.325	-21.798	-33.722	-15.029	92.612	-17.214	-10.626	-81.756	-5.246
1326	1.326	-19.874	-48.841	-12.734	105.961	-12.955	-28.826	-70.863	-12.991
1327	1.327	-14.656	-16.822	-16.241	70.265	-12.196	-34.289	-1.65	-16.084
1328	1.328	-13.12	20.841	-11.626	81.029	-18.766	-19.255	43.214	-11.253
1329	1.329	-11.787	46.009	-7.594	31.752	-14.496	12.597	19.023	-10.477
1330	1.33	-15.495	23.127	-10.136	23.023	-3.823	33.194	-2.928	-12.796
1331	1.331	-9.508	27.099	-12.488	-66.503	9.177	14.421	-36.309	-17.635
1332	1.332	-12.636	23.345	-9.615	64.79	-6.663	-36.983	-54.455	-10.273
1333	1.333	-15.584	33.331	-10.803	152.265	-13.035	-29.615	-4.609	-9.299
1334	1.334	-14.836	-13.705	-10.444	-86.183	4.418	44.244	-11.125	-11.818
1335	1.335	-17.194	-114.55	-11.235	-324.752	11.412	53.97	7.226	-15.892
1336	1.336	-12.388	-100.264	-10.485	-107.898	-11.977	9.11	-9.079	-12.424
1337	1.337	-19.767	-8.159	-13.026	145.726	-21.242	-47.933	-64.54	-9.135
1338	1.338	-14.958	75.258	-16.549	-24.764	-12.884	-40.597	-101.385	-8.551
1339	1.339	-14.207	-0.575	-13.301	6.291	-15.365	-20.55	-54.534	-5.056
1340	1.34	-16.562	-49.935	-9.282	-21.768	-13.023	-2.307	-24.275	-7.389
1341	1.341	-20.085	-41.097	-12.815	-149.939	1.896	-7.718	3.232	-11.458
1342	1.342	-15.483	-33.066	-7.432	12.703	3.826	27.359	-22.096	-10.125
1343	1.343	-17.259	3.836	-9.411	-8.415	9.037	49.95	-90.968	-10.506
1344	1.344	-10.343	23.734	-8.893	10.799	4.382	12.219	-22.164	-11.646
1345	1.345	-13.278	-6.668	-13.007	-251.686	-5.678	-63.545	40.155	-7.201
1346	1.346	-15.836	-12.103	-12.665	-139.083	-4.525	-52.799	80.53	-12.636
1347	1.347	-11.812	2.928	-15.998	-104.945	-12.863	-82.497	102.405	-14.568
1348	1.348	-9.931	7.383	-9.468	-135.566	-13.84	-91.424	108.978	-23.292
1349	1.349	-13.285	-5.008	-12.417	118.559	-22.736	30.634	78.603	-19.828
1350	1.35	-10.469	28.948	-9.948	220.978	-26.213	118.073	-4.611	-5.929
1351	1.351	-14.019	15.358	-14.057	4.285	-10.144	70.43	31.111	-4.036
1352	1.352	-10.755	27.793	-13.529	88.816	-3.18	142.557	-131.527	-12.828
1353	1.353	-15.597	31.439	-16.863	114.427	-9.564	24.055	-341.037	-11.374
1354	1.354	-13.656	-20.024	-9.168	-48.208	-11.469	-119.18	-369.12	-12.768
1355	1.355	-9.589	-71.664	-12.306	15.339	-9.696	-61.488	-241.239	-13.92
1356	1.356	-14.426	-38.267	-17.185	-42.237	4.614	-113.926	-32.234	-12.729
1357	1.357	-15.008	-68.729	-14.722	-59.606	-1.229	-288.879	164.323	-7.498
1358	1.358	-17.906	-107.492	-12.454	83.65	-17.128	-126.133	240.828	7.196
1359	1.359	-20.419	-41.901	-20.438	141.349	-27.821	-20.281	356.85	9.318
1360	1.36	-15.972	20.611	-8.677	54.054	-33.686	-1.165	293.221	-19.727
1361	1.361	-20.034	-3.753	-13.353	133.773	-21.538	16.231	196.866	-23.808
1362	1.362	-17.496	47.97	-12.029	177.036	-13.672	32.112	39.1	2.469
1363	1.363	-15.149	14.516	-13.223	-20.237	-9.476	46.51	-66.906	12.495
1364	1.364	-15.515	20.589	-14.413	-104.509	-18.427	33.437	-124.663	-9.422
1365	1.365	-20.712	-29.318	-13.48	-78.886	-10.159	-49.886	-72.296	-46.441
1366	1.366	-18.771	-62.728	-8.678	-9.067	-17.587	-17.339	-24.695	-41.486
1367	1.367	-16.826	-80.916	-14.726	-157.205	-10.874	32.013	-10.373	-37.079
1368	1.368	-7.926	-86.3	-12.437	-99.444	2.197	-30.503	2.701	-41.162
1369	1.369	-11.62	-30.774	-10.535	-46.92	0.18	-22.352	-33.082	-29.964
1370	1.37	-12.821	6.181	-16.588	-30.999	-1.688	-0.212	-65.769	-19.942
1371	1.371	-13.845	26.098	-12.582	-16.575	9.178	33.394	-95.568	-4.315
1372	1.372	-12.934	56.499	-4.705	-55.838	7.66	27.489	-86.806	3.966
1373	1.373	-13.761	17.888	-5.746	-67.344	1.158	-0.132	-62.46	6.426
1374	1.374	-21.161	12.915	-10.646	-99.641	-2.411	4.92	-55.145	-0.609
1375	1.375	-18.297	-55.799	-13.228	-89.564	-9.848	18.482	-61.702	-2.803
1376	1.376	-21.231	-101.104	-12.537	-26.837	-1.038	30.872	-79.924	-12.531
1377	1.377	-15.249	-91.25	-14.555	-34.785	-16.82	19.642	-63.525	-0.415
1378	1.378	-12.944	-10.513	-9.988	-131.078	-21.978	5.724	-58.419	-11.535
1379	1.379	-12.372	22.057	-10.435	-107.439	-28.497	-11.283	-8.042	-15.87
1380	1.38	-18.376	51.731	-8.752	37.226	-26.666	-52.089	-1.44	-12.283
1381	1.381	-6.195	-10.761	-10.163	56.355	-21.529	-57.491	-7.383	-15.889
1382	1.382	2.509	-18.884	-12.536	-31.149	-7.282	8.069	40.089	-10.611
1383	1.383	-11.813	-55.845	-12.967	-78.495	-17.058	70.446	-42.921	-5.48
1384	1.384	-9.887	-22.382	-19.014	109.719	-8.457	110.904	-54.164	-8.455
1385	1.385	-11.631	7.922	-18.28	135.133	-10.1	88.632	0.592	-4.273
1386	1.386	-13.185	-8.683	-17.544	18.558	-5.927	54.959	30.723	-11.72
1387	1.387	-11.836	-23.866	-6.741	-2.528	-17.84	-36.706	-13.561	-12.794
1388	1.388	-12.999	-10.344	-5.23	55.335	-22.613	-128.931	59.91	-20.84
1389	1.389	-14.163	10.387	-1.005	37.953	-9.765	-69.411	69.735	-4.881
1390	1.39	-11.066	-8.491	-4.714	22.025	-8.128	-58.638	25.005	-11.964
1391	1.391	-8.166	1.405	-13.059	7.651	9.205	10.433	16.784	-1.455
1392	1.392	-17.849	-14.363	-14.052	-5.651	16.083	19.372	24.069	-26.75
1393	1.393	-11.459	-22.688	-3.231	-41.029	5.346	-37.395	111.409	-36.907
1394	1.394	-17.454	-40.495	-16.209	-73.448	-8.267	-44.536	27.82	-8.705
1395	1.395	-14.347	-14.768	-14.483	15.406	-3.112	-10.934	82.085	-5.098
1396	1.396	-17.242	29.868	-16.048	-20.265	-1.655	-16.829	-26.327	-22.224
1397	1.397	-5.822	11.603	-11.806	-139.686	-8.922	-22.145	-156.282	-0.534
1398	1.398	-13.748	-16.089	-12.975	-123.722	-23.35	-17.032	-138.763	1.902
1399	1.399	-9.475	39.45	-16.459	-51.422	-17.647	-30.401	-122.752	4.23
1400	1.4	-13.143	-42.039	-19.557	14.448	-16.006	-34.137	-165.743	1.913
1401	1.401	-19.135	-74.588	-14.71	74.061	-14.548	-30.105	-126.131	29.618
1402	1.402	-26.487	-25.261	-12.194	19.888	-13.271	-26.55	-42.575	25.935
1403	1.403	-23.576	-16.366	-12.961	-49.17	-25.145	-29.4	33.282	-25.56
1404	1.404	-19.312	-8.275	-11.024	31.658	-33.156	-37.633	181.209	-62.581
1405	1.405	-21.623	43.285	-10.425	64.129	-11.548	-35.112	414.113	-69.271
1406	1.406	-19.673	23.206	-2.666	73.936	4.084	-28.087	383.337	-38.96
1407	1.407	-17.729	-19.446	-5.739	64.943	1.337	-13.187	73.943	-22.596
1408	1.408	-17.14	-69.459	-12.478	89.208	14.076	11.871	33.541	-27.752
1409	1.409	-18.486	-36.033	-14.956	-21.907	16.351	15.279	-78.407	-14.225
1410	1.41	-18.091	-17.805	-27.111	-133.189	1.408	-12.746	-43.862	-10.159
1411	1.411	-17.695	-12.303	-21.843	-61.059	14.899	-16.174	-12.694	8.566
1412	1.412	-20.397	12.908	-13.873	-47.919	9.65	-32.95	-97.222	-1.574
1413	1.413	-20.005	8.553	-15.19	-12.313	-7.763	-41.979	-123.155	1.543
1414	1.414	-16.507	4.542	-18.826	-1.675	-19.371	-39.045	-146.634	4.245
1415	1.415	-9.138	-6.654	-17.629	-31.513	-17.256	-0.358	-210.364	11.76
1416	1.416	-8.152	-9.952	-5.783	-22.737	-30.839	27.386	-152.916	-14.012
1417	1.417	-9.108	-19.257	-16.764	-14.691	-4.573	2.29	-65.592	-37.877
1418	1.418	-8.313	-16.544	-15.361	-7.583	-8.309	-20.446	45.573	-22.259
1419	1.419	-10.604	-3.758	-6.409	-54.572	22.638	-16.315	88.539	-8.099
1420	1.42	-11.164	-10.66	-5.191	-60.655	43.35	-5.029	101.482	-10.536
1421	1.421	-7.85	-21.21	-6.104	-21.991	24.598	-21.986	41.693	-12.735
1422	1.422	-1.247	-50.132	6.722	-47.164	-26.832	6.378	-77.881	-1.877
1423	1.423	-2.001	-20.973	1.554	21.507	-48.834	32.753	-125.601	4.054
1424	1.424	-9.34	5.426	3.156	51.1	-42.215	22.704	-139.968	-4.543
1425	1.425	-12.225	-11.532	13.264	-11.443	-23.983	19.585	-74.228	-18.809
1426	1.426	-20.142	-20.804	9.632	-3.319	-7.515	11.252	-14.599	-5.264
1427	1.427	-14.894	-34.932	-1.156	18.82	7.59	-6.59	-47.109	-0.005
1428	1.428	-19.702	-27.349	-14.077	38.841	3.134	0.284	2.152	-7.89
1429	1.429	-20.452	-24.908	-12.284	69.269	-17.573	15.092	10.945	-0.663
1430	1.43	-16.357	-14.128	-16.879	-13.812	-21.223	24.698	-29.831	19.1
1431	1.431	-16.916	-12.041	-21.08	-73.203	-24.454	43.905	-37.4	21.963
1432	1.432	-21.522	-20.665	-22.184	-192.406	-15.063	61.568	-138.516	-16.48
1433	1.433	-14.907	-6.264	-18.645	-144.673	-12.218	91.89	-326.681	-32.846
1434	1.434	-19.134	3.463	-21.686	43.346	-9.577	129.417	-250.206	-27.715
1435	1.435	-15.05	1.81	-20.661	18.052	-16.41	73.821	-134.141	-14.031
1436	1.436	-11.542	-21.888	-19.823	-4.918	-14.156	-37.381	-28.416	-1.483
1437	1.437	-18.88	2.006	-17.442	16.288	-0.484	-85.171	183.333	2.371
1438	1.438	-12.089	5.175	-19.31	-2.799	-2.137	-71.083	267.829	-7.489
1439	1.439	-14.582	36.427	-14.6	84.79	-13.105	-58.206	242.54	1.946
1440	1.44	-12.246	40.6	-16.276	37.267	-23.076	-70.236	265.982	10.33
1441	1.441	-11.649	-16.017	-14.865	23.01	-5.917	-102.881	202.526	2.854
1442	1.442	-14.92	-72.828	-16.174	-148.019	-3.425	-132.534	183.359	-32.002
1443	1.443	-15.487	-35.782	-19.032	-31.674	-22.399	-159.273	130.73	-56.868
1444	1.444	-15.86	-15.776	-12.984	31.816	-19.723	-86.048	-44.217	-33.718
1445	1.445	-14.495	2.481	-12.168	-64.364	-7.984	-96.144	-67.633	-4.548
1446	1.446	-11.577	-2.845	-11.35	23.198	7.033	-51.574	-4.356	52.314
1447	1.447	-14.269	-37.945	-16.145	-24.352	1.367	-27.346	-23.825	109.437
1448	1.448	-19.272	-42.294	-14.167	-38.7	-0.221	-79.278	-76.737	13.229
1449	1.449	-14.61	-38.159	-13.539	158.719	-4.705	-86.104	-124.859	-131.399
1450	1.45	-11.688	3.56	-16.979	186.888	-8.798	-43.772	-139.656	-112.15
1451	1.451	-11.278	-24.088	-9.582	-43.634	-2.252	-16.205	-100.877	-59.538
1452	1.452	-13.576	-29.108	-12.632	-12.479	-3.225	29.174	-65.859	-43.426
1453	1.453	-15.69	-6.21	-7.744	-96.731	0.029	47.155	-55.279	-0.08
1454	1.454	-16.828	14.579	-13.695	-71.122	-6.647	19.308	-6.076	39.464
1455	1.455	-16.413	11.004	-12.868	-1.32	-19.705	34.306	-86.699	3.951
1456	1.456	-14.838	-12.678	-17.654	-22.277	-9.909	57.055	-249.25	14.908
1457	1.457	-14.035	-15.712	-19.529	-2.984	-14.975	44.621	-225.949	44.642
1458	1.458	-14.781	-41.265	-16.572	14.54	-10.203	18.272	-78.007	-35.868
1459	1.459	-14.566	-44.598	-16.912	-1.226	-14.323	8.138	94.801	-46.539
1460	1.46	-11.062	-28.932	-9.515	-44.403	2.857	-1.279	163.874	-16.796
1461	1.461	-12.393	-20.636	-6.383	-31.34	-8.62	-4.204	269.361	10.027
1462	1.462	-7.541	-23.18	-5.373	-43.151	-19.111	-11.872	250.022	-46.72
1463	1.463	-14.881	-16.217	-9.586	-32.287	-9.293	9.149	22.185	-9.565
1464	1.464	-13.898	2.891	-3.936	-42.098	3.042	17.364	-8.993	-2.895
1465	1.465	-19.879	-4.786	-7.392	-68.741	26.967	30.062	18.858	-20.942
1466	1.466	-10.947	-11.933	-10.651	-28.055	30.374	46.302	-6.893	17.894
1467	1.467	-16.929	-22.732	-12.349	23.671	33.586	27.216	-30.213	22.991
1468	1.468	-17.881	-13.245	-10.964	17.169	2.568	-6.268	33.304	-45.621
1469	1.469	-13.028	-4.69	-13.252	11.274	-18.009	-1.82	14.263	-55.431
1470	1.47	-17.28	-3.193	-14.373	-5.102	-29.093	-5.839	-37.86	-64.334
1471	1.471	-16.502	-7.361	-8.341	-10.079	-39.034	-24.56	-53.292	-104.915
1472	1.472	-13.005	-16.116	-7.534	-14.476	-42.054	-0.754	-67.294	-8.45
1473	1.473	-11.061	-12.527	-6.72	-18.509	-22.265	-3.8	-80.292	4.886
1474	1.474	-17.64	-15.489	-4.746	-7.19	-19.71	16.069	-44.645	40.822
1475	1.475	-13.396	-14.348	-8	-3.789	-3.419	-1.7	-98.941	73.511
1476	1.476	-19.018	-13.425	-12.025	-13.025	11.555	9.95	-69.296	24.102
1477	1.477	-18.455	-15.594	-8.511	-21.286	9.733	24.939	29.452	14.95
1478	1.478	-11.112	-14.858	-10.824	-33.982	4.632	-4.059	42.863	-9.625
1479	1.479	-17.896	-10.109	-10.448	-59.635	-15.959	-41.512	78.762	-120.887
1480	1.48	-13.646	-14.185	-14.903	-8.064	-29.996	-6.145	111.595	-41.439
1481	1.481	-19.264	-11.588	-16.651	-0.702	-47.707	-10.452	121.813	30.848
1482	1.482	-12.69	-12.909	-15.302	-7.328	-49.946	-31.029	77.464	17.691
1483	1.483	-20.636	-10.061	-14.916	-13.454	-34.987	-34.546	69.602	5.882
1484	1.484	-10.968	-12.037	-18.978	-8.075	-25.326	-3.385	-41.378	-26.693
1485	1.485	-17.362	-7.034	-19.363	-23.052	-13.165	0.857	-88.876	-36.672
1486	1.486	-11.371	-10.31	-12.968	-9.424	-5.219	4.651	-189.664	-45.698
1487	1.487	-12.345	-8.588	-12.181	3.02	16.491	-26.253	-255.181	-53.845
1488	1.488	-17.201	-16.535	-11.393	-0.591	32.238	-30.315	-266.44	-2.139
1489	1.489	-11.211	-17.697	-10.792	-3.849	12.577	-11.475	-189.85	71.635
1490	1.49	-11.997	-16.708	-8.83	-6.863	-15.61	-62.878	-41.118	41.88
1491	1.491	-13.943	-11.89	-8.215	-9.567	-34.308	-70.227	-19.331	-38.957
1492	1.492	-15.886	-21.612	-9.529	-7.069	-37.517	-63.633	116.131	-136.778
1493	1.493	-11.837	-18.094	-6.193	-9.55	-21.772	-20.941	-5.761	-123.839
1494	1.494	-13.208	-19.31	-12.725	-11.701	-1.963	62.434	74.094	55.019
1495	1.495	-14.576	-20.399	-11.701	-9.727	10.837	3.159	88.251	29.367
1496	1.496	-17.488	-17.756	-12.408	-11.501	-10.246	14.211	74.551	-40.328
1497	1.497	-18.659	-22.318	-10.026	-9.893	-24.346	83.454	109.72	23.14
1498	1.498	-15.181	-18.461	-14.816	-8.537	-31.913	56.984	163.578	42.204
1499	1.499	-14.026	-16.669	-12.835	-12.246	-20.304	32.835	133.759	59.42
1500	1.5	-20.027	-10.646	-14.534	-10.979	-9.68	-77.995	267.971	-20.375
1501	1.501	-22.538	-11.335	-13.148	-5.686	-27.127	-61.781	171.809	-63.721
1502	1.502	-16.914	-10.706	-13.499	-8.744	3.236	39.576	-55.725	-24.367
1503	1.503	-17.475	-20.707	-13.849	-8.085	40.776	0.422	-86.582	35.131
1504	1.504	-16.884	-30.732	-15.741	-7.484	25.676	-58.865	-170.831	-19.134
1505	1.505	-15.144	-16.282	-16.095	-5.68	21.198	-47.751	-145.111	-29.084
1506	1.506	-13.785	5.189	-16.837	-15.809	-7.868	-57.327	-121.781	-2.464
1507	1.507	-11.452	19.458	-16.041	-17.254	10.889	-48.077	-58.305	-43.134
1508	1.508	-6.601	12.008	-15.253	-16.174	0.805	9.081	-0.536	-21.118
1509	1.509	-8.528	9.749	-12.914	-3.087	-14.905	46.2	87.147	12.191
1510	1.51	-11.427	28.957	-13.673	-4.908	-17.663	79.872	-55.716	18.109
1511	1.511	-4.456	21.529	-12.297	-6.559	-25.263	-11.463	-151.475	-9.64
1512	1.512	-9.294	5.459	-8.608	-13.79	-22.988	-50.731	-98.49	-55.224
1513	1.513	-10.057	24.735	-5.109	-10.183	-33.686	-14.904	-82.181	24.016
1514	1.514	-12.376	63.383	-1.806	-9.08	-20.199	-25.566	-38.868	-30.224
1515	1.515	-17.215	68.822	-4.696	-14.373	-11.549	-35.293	-25.671	-20.458
1516	1.516	-9.873	23.375	-9.92	-11.567	-16.241	-79.875	-13.831	6.148
1517	1.517	-12.77	29.427	-9.343	-24.779	-14.948	-22.863	-24.71	-34.542
1518	1.518	-13.537	-9.403	-11.276	-38.339	-11.336	-30.151	4.743	2.392
1519	1.519	-11.211	-85.257	-11.863	-36.613	-3.114	-50.074	-129.683	49.152
1520	1.52	-13.136	-183.086	-8.379	-12.84	12.826	-31.88	-187.398	-18.146
1521	1.521	-20.492	-196.246	-11.668	18.073	19.671	6.804	-99.995	-44.963
1522	1.522	-13.721	-136.606	-12.82	13.945	-3.867	-8.331	-20.547	-101.976
1523	1.523	-12.942	-104.104	-18.805	2.663	-7.087	-49.587	80.398	-198.36
1524	1.524	-8.869	-94.311	-18.011	-7.444	6.911	22.615	198.781	-53.57
1525	1.525	-16.792	-67.739	-17.216	-16.754	-11.015	12.749	119.3	119.723
1526	1.526	-15.789	-59.854	-16.621	-19.458	-32.212	-32.013	-10.524	236.09
1527	1.527	-16.705	-52.647	-9.251	-21.968	-29.621	8.581	-27.629	130.235
1528	1.528	-19.174	7.977	-4.394	-24.276	-27.241	-28.473	-11.462	72.552
1529	1.529	-19.907	97.583	-8.643	-22.152	-20.401	-48.55	-25.676	-14.936
1530	1.53	-16.395	14.015	-9.406	-20.258	-22.667	-30.535	-65.435	-158.147
1531	1.531	-16.949	46.177	-11.346	-11.553	-13.139	-3.085	-53.977	-61.76
1532	1.532	-14.032	95.22	-13.29	-3.595	13.004	-18.392	-21.718	-79.024
1533	1.533	-11.509	68.142	-10.421	-7.845	61.988	-32.158	27.627	-31.249
1534	1.534	-14.796	43.323	-10.071	1.061	55.266	-3.368	126.181	11.928
1535	1.535	-11.884	-8.759	-13.4	-4.938	0.165	-7.174	113.061	25.005
1536	1.536	-12.293	-2.403	-13.047	-12.299	-22.017	-31.059	124.82	-58.542
1537	1.537	-9.62	3.478	-10.368	-11.313	-42.048	9.676	5.161	-91.212
1538	1.538	-11.773	-13.077	-16.195	-7.029	-48.122	-6.9	-138.548	56.835
1539	1.539	-13.734	-18.157	-15.466	-2.941	-42.767	18.034	-158.246	35.563
1540	1.54	-13.55	4.749	-20.366	3.643	-47.885	77.463	-176.071	16.32
1541	1.541	-16.268	-24.25	-22.369	-4.294	-34.447	52.843	-287.486	-36.257
1542	1.542	-12.798	32.396	-23.029	-3.329	-22.177	-28.88	-157.507	43.132
1543	1.543	-13.231	-24.57	-23.51	-16.091	-33.508	-39.857	35.39	-28.922
1544	1.544	-15.971	42.159	-22.247	-24.782	4.129	-89.382	266.487	-42.177
1545	1.545	-17.163	140.656	-27.19	-32.695	19.145	27.06	483.709	-77.585
1546	1.546	-15.66	127.465	-17.229	-39.81	5.511	106.509	342.854	-44.838
1547	1.547	-20.141	-3.753	-10.17	-25.467	26.118	34.139	163.251	44.015
1548	1.548	-20.754	-56.206	-6.59	-4.165	-0.287	-5.508	0.134	32.318
1549	1.549	-19.028	-167.524	-5.517	4.18	2.919	-17.556	-105.855	-21.784
1550	1.55	-21.576	-153.213	-0.389	6.735	-0.238	-50.353	-163.698	-31.544
1551	1.551	-24.908	-113.757	-1.452	-0.197	-8.579	-21.145	-111.328	-22.735
1552	1.552	-29.793	-102.089	-7.55	-6.561	-26.412	5.323	-95.57	-14.589
1553	1.553	-19.761	-48.113	-11.709	-8.476	-24.106	-2.957	-81.569	-7.225
1554	1.554	-9.743	-97.681	-9.866	-6.699	-13.466	-10.588	-68.786	12.821
1555	1.555	-13.463	-124.603	-9.384	-5.124	-15.476	-30.835	-57.406	-17.58
1556	1.556	-16.974	-84.174	-5.406	-0.834	-24.29	-73.722	-46.894	-56.302
1557	1.557	-16.033	-32.643	-2.977	2.884	-22.869	-24.09	-56.999	-20.976
1558	1.558	-13.152	-12.701	-4.421	1.758	-7.082	22.474	-12.451	20.322
1559	1.559	-8.917	5.452	-6.636	-10.016	-0.743	-32.743	-20.65	-51.759
1560	1.56	-8.163	-33.302	-9.424	-17.914	8.891	-55.037	-72.201	-22.037
1561	1.561	-7.605	-68.532	-3.698	-25.031	-10.529	-61.837	-132.816	22.734
1562	1.562	-14.974	0.085	-11.114	-23.83	-13.123	-68.107	-108.538	-17.958
1563	1.563	-14.018	-9.903	-16.016	-15.481	-1.575	-18.46	-57.052	-25.281
1564	1.564	-9.771	88.425	-13.565	-8.088	0.501	1.276	16.727	21.719
1565	1.565	-5.729	48.853	-11.302	4.735	-1.475	7.071	26.597	3.54
1566	1.566	-15.239	13.169	-11.946	3.035	0.236	1.455	53.391	-12.877
1567	1.567	-18.933	132.487	-19.373	1.537	-7.702	6.251	110.389	-27.907
1568	1.568	-15.473	148.272	-12.672	-11.397	-9.029	10.542	88.418	-32.344
1569	1.569	-16.466	47.187	-20.683	-9.627	-5.296	6.321	-12.33	30.172
1570	1.57	-9.716	-45.09	-21.719	-8.058	-11.206	9.81	-26.542	3.499
1571	1.571	-9.165	-70.486	-22.754	-3.765	-12.082	-0.441	-13.373	-4.685
1572	1.572	-13.462	-35.08	-27.085	-12.625	-5.242	2.548	-25.231	-12.135
1573	1.573	-15.806	18.977	-29.478	-23.418	15.323	-48.847	-36.198	-32.175
1574	1.574	-22.401	48.498	-26.845	-29.969	7.438	-29.232	-85.699	-50.534
1575	1.575	-35.572	110.967	-23.43	-42.923	0.143	-0.996	-219.929	-11.76
1576	1.576	-45.263	5.183	-25.439	-41.188	14.894	-12.29	-200.799	-16.711
1577	1.577	-33.081	-153.488	-23.757	-42.755	17.014	18.62	-79.47	-13.036
1578	1.578	-18.771	-89.815	-15.871	-24.011	-4.285	22.666	77.849	-26.526
1579	1.579	-12.969	45.086	-17.074	-0.808	-12.578	11.344	353.105	-89.07
1580	1.58	-7.741	167.819	-7.454	8.479	-9.995	62.739	315.394	-151.738
1581	1.581	-3.079	88.487	-6.345	-11.258	6.34	25.743	144.721	-29.949
1582	1.582	4.094	102.974	11.598	-3.705	4.286	5.806	-134.514	-47.545
1583	1.583	-2.283	116.344	9.032	-6.021	-5.299	11.755	-172.103	63.617
1584	1.584	-3.447	56.811	2.024	0.354	0.051	-60.453	-206.195	106.654
1585	1.585	12.604	-106.014	-4.397	-5.474	-7.793	-90.055	-113.303	119.715
1586	1.586	19.553	-175.852	-6.379	-14.232	-20.713	-63.308	27.443	107.823
1587	1.587	0.377	-154.871	-15.128	-12.73	-25.91	-55.157	206.716	-33.389
1588	1.588	-7.197	-174.029	2.241	-14.131	-27.437	26.392	229.845	139.637
1589	1.589	-18.842	-226.495	9.138	-2.36	-26.036	-6.106	166.176	69.915
1590	1.59	-21.003	-146.89	6.942	-0.842	-24.814	3.831	31.323	48.73
1591	1.591	-19.102	-45.654	8.808	-5.14	-23.576	12.892	-21.281	-8.995
1592	1.592	3.694	-32.239	10.484	-14.115	-22.527	-60.315	-260.239	-271.65
1593	1.593	-12.028	-43.793	2.492	-20.192	-7.724	8.798	-362.59	-8.828
1594	1.594	-14.789	-54.356	1.081	-21.249	-9.767	-35.82	-145.597	-111.06
1595	1.595	-7.289	-24.225	-5.355	-34.105	3.912	-60.16	51.817	-142.099
1596	1.596	-23.591	-32.601	-11.398	-11.361	-4.672	21.473	180.228	-1.328
1597	1.597	-21.51	-24.102	-16.641	-2.157	-21.988	32.496	249.875	-27.017
1598	1.598	-31.237	12.881	-27.5	-10.522	-19.533	42.508	16.693	-3.835
1599	1.599	-15.423	-7.265	-17.446	-23.309	-21.56	33.723	-14.588	-25.077
1600	1.6	-13.352	10.597	-21.126	-16.362	-38.922	41.97	-43.058	70.991
1601	1.601	-11.472	93.541	-17.64	-1.493	-31.948	-69.009	-120.288	-51.617
1602	1.602	-20.23	129	-20.718	-3.489	-12.765	-52.99	-97.339	-3.978
1603	1.603	-9.25	96.441	-21.677	-15.756	0.014	19.355	-34.068	-47.141
1604	1.604	-13.546	66.969	-17.411	-7.896	35.082	6.301	-15.066	18.631
1605	1.605	-25.397	58.243	-26.302	-12.239	40.179	18.205	-32.504	6.697
1606	1.606	-23.899	1.568	-22.811	-24.118	26.696	7.475	-48.172	-69.299
1607	1.607	-25.309	-109.305	-17.588	-16.251	-2.284	-2.297	-33.616	-59.527
1608	1.608	-21.69	-61.434	-18.549	-9.154	-36.294	24.58	-46.647	-50.799
1609	1.609	-25.234	-46.865	-21.069	-5.555	-40.682	16.698	-130.118	-26.499
1610	1.61	-24.323	-59.738	-18.759	-13.965	-11.603	9.513	-76.138	10.414
1611	1.611	-25.35	0.093	-29.594	-13.091	-0.321	-23.79	-46.681	71.002
1612	1.612	-29.671	11.118	-21.647	-8.344	-3.584	-29.603	87.499	-34.653
1613	1.613	-28.967	60.621	-17.377	-14.427	-12.839	-57.141	68.273	-77.819
1614	1.614	-18.191	-1.814	-18.528	-21.848	-4.476	-41.842	-19.145	14.135
1615	1.615	-16.692	-26.063	-17.347	-17.066	-1.921	-37.17	-66.563	2.196
1616	1.616	-18.088	-47.973	-12.097	-19.624	-22.98	-16.15	-51.976	-8.699
1617	1.617	-14.459	-41.308	-11.102	-12.324	-37.074	-19.575	-38.596	1.074
1618	1.618	-13.342	-71.524	-8.559	-13.358	-44.608	-16.044	-2.907	27.69
1619	1.619	-12.413	-21.498	-14.131	-2.04	-51.563	6.007	-100.472	19.529
1620	1.62	-9.555	11.913	-10.612	2.516	-32.408	25.874	-8.212	26.862
1621	1.621	-7.088	17.807	-7.292	9.6	-4.163	-12.456	123.025	33.406
1622	1.622	-16.031	34.239	-9.005	-7.501	-7.834	-17.679	210.517	3.026
1623	1.623	-19.558	39.331	-6.46	-9.897	-4.536	-22.503	226.53	8.391
1624	1.624	-18.622	16.542	-9.717	-7.83	-1.42	-45.194	38.682	-57.271
1625	1.625	-19.618	-45.891	-3.099	-2.058	1.285	-7.472	12.913	41.252
1626	1.626	-18.869	-126.545	-11.958	3.134	29.537	-42.528	35.887	-24.538
1627	1.627	-16.575	-72.399	-13.08	4.682	33.21	-28.801	14.748	-36.269
1628	1.628	-21.43	-23.218	-14	-5.368	2.238	17.224	-42.857	-25.389
1629	1.629	-23.344	3.521	-5.052	-19.672	-18.508	-0.854	-25.222	4.253
1630	1.63	-27.377	-53.34	-8.491	-21.579	-22.215	-17.18	-40.677	48.962
1631	1.631	-19.404	-1.661	-7.46	-16.317	-5.206	-11.995	-26.047	8.338
1632	1.632	-13.361	-21.674	-10.298	-14.746	-2.129	19.964	-91.72	-43.247
1633	1.633	-1.506	45.48	-14.482	-7.551	-4.866	-9.056	-56.23	3.63
1634	1.634	0.081	108.023	-16.731	1.376	2.667	-5.324	-23.824	9.76
1635	1.635	4.377	116.169	-5.831	9.742	-8.959	-29.108	45.179	-6.439
1636	1.636	-1.959	49.33	-10.421	-6.283	-6.892	-19.824	0.536	-31.407
1637	1.637	4.091	-49.327	-0.309	-8.583	-8.91	-22.503	-121.389	0.725
1638	1.638	3.161	-36.303	11.541	-19.199	-21.165	16.064	-103.662	-3.3
1639	1.639	-3.566	-96.053	6.956	-21.107	-16.576	-11.502	-87.533	-6.753
1640	1.64	-4.3	-172.05	2.757	-12.348	-20.914	-46.672	-44.216	-58.067
1641	1.641	-5.022	-182.014	-0.86	2.024	-6.689	-51.06	74.239	-94.953
1642	1.642	-0.119	-101.28	-6.803	0.126	-4.799	-5.129	58.354	-61.474
1643	1.643	-0.611	-133.689	-5.785	-5.07	-3.072	-47.703	15.015	-55.656
1644	1.644	-9.43	-242.194	-8.653	-16.072	-14.104	-19.967	1.674	-27.85
1645	1.645	-13.016	-141.255	-14.622	-11.766	-4.043	-14.92	-10.041	-2.632
1646	1.646	-11.753	-22.816	-23.503	-18.104	-2.889	7.902	44.417	47.738
1647	1.647	-12.618	152.297	-12.65	-36.019	-20.92	-21.074	-24.331	14.409
1648	1.648	-9.599	268.827	-19.794	-38.464	-18.45	-24.695	-32.9	69.496
1649	1.649	-6.971	247.935	-23.457	-26.794	16.549	-21.339	-8.414	-11.798
1650	1.65	-12.462	190.432	-22.277	-16.111	41.685	-18.195	-15.693	-22.417
1651	1.651	-18.917	103.124	-34.059	-2.518	9.725	-15.458	-35.568	-110.993
1652	1.652	-18.019	23.718	-26.099	-0.718	5.652	2.276	-41.56	-51.238
1653	1.653	-18.671	-77.207	-24.715	-5.301	-20.644	37.28	-36.081	-18.535
1654	1.654	-7.702	-116.601	-21.008	1.925	-30.671	32.28	-101.553	70.468
1655	1.655	-9.123	-128.309	-14.973	-9.808	-27.498	9.427	-217.866	35.119
1656	1.656	-10.354	-52.395	-3.134	-14.397	-19.121	-2.926	-169.995	-18.785
1657	1.657	-9.054	-42.473	-11.038	-15.705	-16.584	-14.203	-39.735	70.222
1658	1.658	-7.754	-15.823	-3.838	-6.757	-14.299	-38.031	152.913	10.719
1659	1.659	-10.711	-40.181	-0.128	-7.871	-3.714	-9.753	229.649	-65.083
1660	1.66	-11.534	-18.093	-15.769	-8.774	-9.56	-20.987	113.298	-74.814
1661	1.661	-10.627	-11.594	-17.862	-11.611	-4.316	-17.722	49.894	-173.197
1662	1.662	-12.812	55.53	-19.777	-12.318	-15.309	29.246	30.854	-2.012
1663	1.663	-19.271	82.175	-18.004	-16.308	-13.915	9.249	-21.356	114.37
1664	1.664	-25.151	57.746	-19.513	-15.654	-15.073	3.177	-68.794	93.377
1665	1.665	-27.352	-23.731	-18.124	-17.527	-16.21	-69.031	-111.862	-2.648
1666	1.666	-26.649	-13.101	-16.922	-8.565	-15.228	-19.697	-46.025	14.896
1667	1.667	-27.122	-23.202	-18.041	-2.116	-8.461	-10.796	85.255	-0.893
1668	1.668	-24.1	3.327	-18.969	13.636	-9.246	29.839	-37.177	-43.985
1669	1.669	-16.055	27.738	-16.027	3.064	2.908	51.91	-84.678	-4.349
1670	1.67	-7.628	-23.91	-8.058	-6.548	-2.362	-8.647	16.359	-16.021
1671	1.671	-14.875	-97.854	-4.926	-8.222	-16.674	-33.046	29.627	-48.408
1672	1.672	-13.805	-107.77	-5.85	-9.702	-14.69	-40.459	-77.578	1.054
1673	1.673	-21.644	-45.333	-6.592	-22.633	-12.898	-20.579	-5.175	-7.868
1674	1.674	-24.645	-53.451	-5.79	-38.46	-4.913	-26.584	192.378	-64.82
1675	1.675	-27.462	-1.612	-5.193	-32.033	-14.927	1.102	107.939	-13.196
1676	1.676	-19.446	-21.353	-3.242	-41.666	-8.488	-23.962	-20.267	-60.009
1677	1.677	-12.016	-15.338	-7.302	-36.389	-9.555	8.029	2.873	-17.393
1678	1.678	-26.653	-98.576	-0.332	-12.535	-4.239	28.779	-18.328	-11.961
1679	1.679	-24.468	8.782	-3.239	-2.422	-16.961	-5.192	-37.645	-17.012
1680	1.68	-22.485	80.975	-12.908	-5.473	-18.688	-9.588	-55.191	-39.839
1681	1.681	-20.699	41.495	-16.59	-8.137	-7.655	44.645	-71.197	14.392
1682	1.682	-19.107	-41.887	-13.112	-10.612	-6.288	22.639	-56.993	36.44
1683	1.683	-14.806	-74.317	-20.481	-3.607	-23.341	-24.127	-43.995	29.807
1684	1.684	-13.601	-103.796	-19.528	-14.195	-16.433	-42.269	-32.294	-61.735
1685	1.685	-12.397	-112.569	-18.774	-12.208	15.453	-25.776	-43.204	-22.238
1686	1.686	-11.39	-39.012	-14.731	-3.451	19.878	-20.711	-33.333	-57.848
1687	1.687	-16.215	10.474	-18.23	-4.963	-0.837	-25.138	-24.471	-25.405
1688	1.688	-24.139	37.214	-17.66	-3.587	-4.526	-12.729	-16.478	-55.055
1689	1.689	-21.046	29.146	-14.769	-12.484	19.274	-1.462	-23.924	-63.976
1690	1.69	-23.973	80.757	-20.592	-11.313	28.566	-11.51	-17.391	-7.068
1691	1.691	-23.233	47.213	-18.297	-3.931	-14.007	-14.599	-23.39	15.026
1692	1.692	-20.959	-7.788	-14.846	-2.916	-32.183	-17.291	-17.877	8.441
1693	1.693	-22.941	14.258	-11.596	-5.378	-26.747	-14.699	-12.792	-21.907
1694	1.694	-23.58	114.993	-9.887	-17.531	-21.693	-12.327	-17.236	-16.51
1695	1.695	-20.743	42.704	-9.542	-19.251	-8.134	-1.611	-13.193	-1.501
1696	1.696	-24.307	-102.015	-9.202	-23.883	4.258	-3.466	-9.553	30.41
1697	1.697	-24.778	-121.084	-12.149	-5.111	0.583	-12.102	-6.263	26.35
1698	1.698	-18.284	-68.41	-13.343	-2.607	-9.524	-26.392	-15.62	-7.701
1699	1.699	-7.538	-52.179	-7.576	4.362	-12.649	-28.294	-12.974	-48.79
1700	1.7	-6.271	-37.499	-11.676	2.252	-15.332	-16.072	-10.48	-10.12
1701	1.701	-2.687	28.524	-8.222	0.348	-17.812	-14.478	-3.512	-15.183
1702	1.702	-6.272	40.382	-12.903	-8.319	-24.783	-27.392	-5.671	-10.862
1703	1.703	-5.403	-13.821	-11.18	-19.31	-22.661	-18.649	-7.641	-23.351
1704	1.704	-4.534	-63.29	-10.808	-17.918	-32.367	5.178	-33.985	-42.219
1705	1.705	-8.884	-36.738	-13.139	-6.069	-16.532	-32.566	-90.745	-66.043
1706	1.706	-16.337	-77.463	-6.558	-7.585	-5.93	22.924	-33.971	-19.038
1707	1.707	-13.539	-40.53	-9.452	-0.401	15.328	-14.078	77.085	54.873
1708	1.708	-9.385	-47.133	-5.187	0.776	7	-34.009	188.468	84.541
1709	1.709	-13.548	-16.755	-9.232	-14.866	-5.762	-15.769	58.669	21.949
1710	1.71	-2.816	66.383	-8.631	-21.235	-26.829	-10.313	6.488	46.196
1711	1.711	-7.561	54.534	-3.981	-19.293	-29.508	-5.269	-9.272	68.204
1712	1.712	2.412	65.282	-6.877	-21.018	-26.953	-0.804	-23.566	-5.868
1713	1.713	1.158	55.404	-11.704	-22.562	-1.18	-4.837	-10.415	-55.159
1714	1.714	2.23	-43.039	-9.752	-15.408	-11.229	-23.514	-22.28	-28.309
1715	1.715	-3.078	101.673	-15.151	-9.029	-1.947	-13.387	-11.538	-20.194
1716	1.716	1.677	82.469	-13.19	-12.517	0.74	-4.163	-21.516	1.785
1717	1.717	-11.562	30.049	-13.735	-17.732	-1.795	-1.487	-12.635	8.389
1718	1.718	-9.707	-144.89	-13.113	-14.794	19.301	-9.12	-20.681	-58.781
1719	1.719	-11.524	-75.243	-15.588	-3.35	22.035	-2.205	-13.35	-50.002
1720	1.72	-16.222	-11.781	-15.153	-7.986	-6.173	29.723	-19.969	-41.977
1721	1.721	-17.63	7.268	-21.673	-9.348	-17.33	25.226	-25.907	-34.721
1722	1.722	-24.08	24.408	-14.836	-0.459	-20.58	12.756	-20.433	39.144
1723	1.723	-27.634	-55.357	-12.257	-11.311	-17.468	-28.931	-15.436	48.977
1724	1.724	-20.348	-185.543	-8.129	-9.984	-14.738	-45.443	-10.951	-13.587
1725	1.725	-21.39	-203.093	-7.487	-11.185	-17.257	-70.684	-14.829	-5.549
1726	1.726	-18.946	-59.967	-8.015	-17.219	-33.5	-47.866	-11.073	-72.305
1727	1.727	-18.23	36.173	-10.864	-18.228	-31.356	-10.364	-14.407	-45.638
1728	1.728	-13.445	88.597	-7.343	-25.013	-21.663	-15.457	-11.328	-5.016
1729	1.729	-12.926	40.922	-13.69	-29.268	-5.763	-1.977	-14.06	-12.4
1730	1.73	-17.044	-2.241	-9.396	-23.633	4.919	-6.149	-11.587	-18.988
1731	1.731	-14.582	10.938	-10.142	-12.795	6.878	-9.975	-9.309	-13.006
1732	1.732	-15.983	-48.719	-8.174	-8.159	29.74	-0.071	-7.218	-18.389
1733	1.733	-16.411	-38.019	-12.792	-18.236	45.479	-9.507	-13.028	-23.357
1734	1.734	-22.446	-8.514	-11.03	-9.34	25.769	-1.314	-7.787	-36.897
1735	1.735	-24.995	-89.267	-4.037	-5.873	-7.687	-8.891	-22.075	-32.835
1736	1.736	-16.123	-78.505	-14.856	-11.121	-21.191	7.298	-23.974	8.841
1737	1.737	-17.312	-48.893	-13.475	-2.235	-17.095	5.015	-18.704	3.347
1738	1.738	-16.373	-39.967	-9.786	1.236	-28.32	10.726	-13.999	-21.767
1739	1.739	-11.573	33.432	-13.249	-4.015	-25.064	5.411	-18.184	-44.623
1740	1.74	-12.383	3.835	-12.239	-12.96	-21.975	-12.075	-11.732	-82.107
1741	1.741	-8.365	12.812	-13.187	-18.993	-19.261	-14.482	-10.497	-46.712
1742	1.742	-13.228	69.755	-12.396	-26.378	-16.776	-25.221	-7.326	-33.126
1743	1.743	-12.659	106.723	-17.988	-17.519	-19.148	-27.243	-12.097	29.416
1744	1.744	-18.103	46.144	-11.381	-9.248	-17.053	-18.688	-2.356	91.98
1745	1.745	-11.545	21.833	-10.583	0.379	-3.559	-20.354	-1.147	35.127
1746	1.746	-12.335	58.729	-16.146	3.992	-1.886	-1.632	0.065	27.879
1747	1.747	-14.649	25.031	-14.179	0.451	18.768	5.848	-0.847	-18.802
1748	1.748	-11.152	-66.702	-12.226	-9.277	4.589	-1.138	-5.636	-85.905
1749	1.749	-15.792	-132.639	-12.783	-10.47	-18.685	0.96	-18.746	-5.21
1750	1.75	-18.679	-97.13	-13.146	-11.667	-15.628	-12.643	-36.135	-16.062
1751	1.751	-16.156	-42.998	-10.808	-12.667	-12.959	-17.956	-15.021	13.601
1752	1.752	-17.492	-52.863	-13.698	-13.682	-15.519	5.775	-6.68	40.37
1753	1.753	-17.101	-26.13	-11.76	-16.266	-13.249	22.703	-4.151	48.525
1754	1.754	-15.166	-1.77	-11.37	-18.662	-11.166	19.546	-11.104	26.467
1755	1.755	-12.452	-38.815	-12.146	-18.154	2.327	22.2	-4.719	-20.374
1756	1.756	-10.334	-5.417	-10.793	-13.577	0.546	-11.348	-6.697	-62.979
1757	1.757	-13.05	0.442	-15.043	-8.22	-16.905	-52.609	-4.914	-57.492
1758	1.758	-15.767	5.737	-19.106	-17.746	-23.884	-91.419	-9.376	8.221
1759	1.759	-14.227	40.88	-16.588	-5.985	-26.029	-46.021	-16.319	-0.579
1760	1.76	-18.11	18.126	-14.265	-1.419	-27.986	-27.907	-15.187	-57.407
1761	1.761	-22.959	47.305	-14.652	-14.467	-26.278	-22.58	-14.229	-20.416
1762	1.762	-21.043	5.75	-15.81	-5.833	-24.755	-7.564	-7.012	-40.352
1763	1.763	-23.962	-55.247	-14.65	-1.259	-3.105	-76.362	-6.188	-34.373
1764	1.764	-26.501	1.615	-14.855	-2.675	12.567	-46.855	-0.31	48.874
1765	1.765	-21.101	-65.27	-15.634	-9.115	20.855	15.511	-2.752	13.387
1766	1.766	-16.885	-97.604	-18.744	-15.167	13.234	23.533	-9.453	-62.456
1767	1.767	-10.343	-70.949	-19.918	-31.292	-3.068	60.432	-7.057	-32.913
1768	1.768	-9.62	-14.099	-16.451	-15.09	-22.459	39.265	-16.06	29.486
1769	1.769	-18.565	-6.923	-16.467	-12.431	-28.875	-7.651	-22.154	37.506
1770	1.77	-10.271	26.511	-17.643	-10.329	-46.317	-25.92	-21.276	15.456
1771	1.771	-7.212	105.934	-18.04	-8.427	-25.269	-9.535	-12.471	-31.32
1772	1.772	-0.483	51.82	-16.897	-10.209	0.222	-14.598	-11.207	-9.119
1773	1.773	-8.47	22.245	-16.71	-8.698	-3.116	-10.192	-7.809	-3.033
1774	1.774	-3.299	13.268	-13.424	-7.386	18.705	2.08	-13.104	-8.42
1775	1.775	-6.247	4.983	-6.837	-3.749	-6.891	-32.105	-22.074	-43.696
1776	1.776	-8.806	-46.792	-7.799	-2.625	-3.643	-27.771	-18.662	-20.959
1777	1.777	-8.057	-53.312	0.137	-18.738	-6.782	9.717	-17.764	-0.303
1778	1.778	-10.011	-59.189	-0.831	-11.814	-15.144	14.683	-22.662	10.962
1779	1.779	-11.962	-20.341	-3.734	-22.501	-27.949	10.195	-9.565	-12.817
1780	1.78	-9.069	-5.17	-6.255	-8.996	-11.699	30.901	-7.689	-15.96
1781	1.781	-12.566	-0.683	-11.866	-7.278	-5.304	57.227	-9.487	-18.7
1782	1.782	-13.917	3.426	-3.929	-8.837	-34.334	5.678	-11.085	-31.427
1783	1.783	-13.527	-38.194	-4.891	-13.1	-13.614	-46.055	-6.88	3.645
1784	1.784	-15.456	-76.878	-7.795	-14.272	-2.369	-120.094	-5.777	-51.909
1785	1.785	-15.841	-31.35	-1.796	-8.274	0.907	-51.014	-9.304	-59.229
1786	1.786	-17.382	-25.353	-5.853	-11.367	3.947	29.695	-4.135	41.63
1787	1.787	-18.141	-8.867	0.723	-18.149	6.604	-24.499	-7.082	-30.412
1788	1.788	-13.873	-23.88	-7.208	-8.469	24.374	-14.647	-11.365	9.074
1789	1.789	-12.121	-10.231	-23.264	-4.789	8.085	-23.553	-9.059	-50.713
1790	1.79	-5.141	-39.114	-7.009	-13.101	-6.838	-15.442	-11.019	-83.335
1791	1.791	-19.833	-50.263	-4.877	-12.125	-12.656	-8.145	-14.317	44.88
1792	1.792	-26.197	-53.496	-6.81	-5.343	-7.434	-14.793	-5.419	27.453
1793	1.793	-12.637	-25.167	-12.028	-4.577	-12.085	40.113	-1.738	-20.158
1794	1.794	-14.367	-28.769	-10.474	-16.773	9.593	3.063	4.267	-5.776
1795	1.795	-15.903	15.931	-32.141	-4.572	25.281	-43.811	-0.94	-45.124
1796	1.796	-34.655	34.101	-16.451	-12.489	11.18	-25.617	-7.692	-56.933
1797	1.797	-32.126	17.644	-8.127	-5.307	-1.564	-64.307	-5.158	18.852
1798	1.798	-15.855	22.639	-15.667	-22.32	-13.128	-49.189	-15.787	28.646
1799	1.799	-17.969	8.989	-13.333	-15.344	-23.736	-17.248	0.09	1.937
1800	1.8	-12.154	-11.829	-11.198	-21.726	-21.776	20.297	2.221	-22.394
1801	1.801	-20.855	-15.581	-9.253	-12.048	-16.524	5.175	0.284	-29.735
1802	1.802	-12.91	-32.596	-7.495	-3.332	-11.856	18.675	-4.916	3.685
1803	1.803	-11.546	-29.473	-9.033	-7.961	-13.201	-10.345	-12.812	9.684
1804	1.804	-17.921	-9.698	-7.662	-6.585	-9.513	0.943	-19.934	4.313
1805	1.805	-9.582	18.594	-11.33	-2.885	-8.366	-16.048	-16.223	9.34
1806	1.806	-19.239	37.358	-17.317	-11.186	-7.371	-0.386	-34.175	-31.857
1807	1.807	-15.542	47.434	-14.201	-20.838	-14.105	19.28	-72.64	-15.378
1808	1.808	-12.038	0.397	-15.158	-19.649	-20.061	-14.212	-44.913	-10.395
1809	1.809	-12.98	-100.45	-17.663	-1.629	-25.63	-0.78	30.805	-42.371
1810	1.81	-8.114	-86.123	-16.872	-4.113	-25.001	11.549	106.71	3.471
1811	1.811	-8.874	-20.338	-17.429	-6.399	-25.528	0.318	17.936	21.603
1812	1.812	-8.071	39.266	-16.831	-8.5	-16.558	10.437	6.211	-28.309
1813	1.813	-7.467	6.737	-12.747	-14.262	-12.824	7.432	-4.523	-88.883
1814	1.814	-14.804	-3.187	-16.217	-12.485	2.919	21.55	-14.318	-113.327
1815	1.815	-3.948	5.748	-12.909	-7.793	34.913	-6.683	-5.42	-2.158
1816	1.816	-8.186	-2.424	-11.722	-3.507	3.01	-32.891	-13.493	77.489
1817	1.817	-9.323	-54.198	-8.987	-12.387	-9.336	-22.761	-20.788	91.819
1818	1.818	-15.295	-47.705	-10.127	-11.202	-5.627	-19.568	-27.294	26.005
1819	1.819	-27.079	-65.906	-11.647	-20.833	-15.67	-16.794	-21.233	-57.404
1820	1.82	-19.131	-93.585	-15.492	-17.109	-18.742	-9.184	-15.744	-68.269
1821	1.821	-11.94	-58.321	-10.634	-11.06	-16.017	-44.135	-20.705	40.294
1822	1.822	-8.236	-7.847	-13.903	-7.908	-18.501	-39.076	-16.178	-31.88
1823	1.823	-7.047	25.742	-13.297	-10.761	-11.479	-7.159	-20.158	7.557
1824	1.824	-7.992	19.811	-19.084	-11.487	-5.047	-3.107	-16.398	19.353
1825	1.825	-8.939	3.364	-16.745	-12.215	-10.804	-14.335	-13.024	51.86
1826	1.826	-20.337	-1.683	-13.237	-4.223	-16.005	-31.379	-9.854	-36.948
1827	1.827	-21.877	11.816	-13.804	-9.392	-8.049	9.473	-18.099	-72.521
1828	1.828	-17.607	7.705	-10.883	-10.325	-3.768	-18.097	-10.471	-18.213
1829	1.829	-21.273	3.984	-11.254	-9.506	-12.667	-33.161	-12.718	31.293
1830	1.83	-17.781	-6.077	-13.568	-15.079	-16.158	-37.561	-10.501	4.75
1831	1.831	-27.45	-9.162	-13.174	-14.447	-8.775	24.937	-12.339	-52.047
1832	1.832	-23.769	-6.447	-14.339	-13.818	-7.745	16.067	-7.016	-44.733
1833	1.833	-22.604	-19.212	-10.855	-14.346	-11.981	40.415	-5.374	2.123
1834	1.834	-19.504	-16.907	-9.699	-12.945	-6.333	-41.053	-12.443	-40.494
1835	1.835	-20.466	-23.326	-11.644	-13.284	1.638	-51.897	-8.674	-24.047
1836	1.836	-16.194	-29.102	-9.717	-6.658	-8.014	-22.179	-14.596	-79.633
1837	1.837	-12.116	-30.815	-13.213	-11.451	-14.405	-13.165	-19.747	31.575
1838	1.838	-10.162	-32.312	-12.836	-8.911	-15.536	-21.266	-16.766	142.998
1839	1.839	-9.558	-16.394	-7.046	-19.533	-14.507	-13.89	-8.767	42.172
1840	1.84	-12.443	7.085	-9.401	-20.879	-11.577	6.02	-13.915	2.715
1841	1.841	-15.899	16.41	-10.005	-19.707	-10.784	12.087	-12.879	-32.916
1842	1.842	-11.434	19.165	-11.965	-6.5	-1.888	-4.375	-13.589	-22.097
1843	1.843	-9.681	11.671	-12.572	-1.168	-7.913	20.784	-14.301	-32.107
1844	1.844	-14.496	4.783	-9.126	-5.764	-8.905	-11.082	-14.813	-58.815
1845	1.845	-15.058	-14.298	-12.454	-7.091	-9.881	-39.959	-14.16	-1.939
1846	1.846	-9.618	-11.673	-6.698	-10.723	-9.102	-28.678	-8.684	35.061
1847	1.847	-13.098	-23.18	-9.06	-11.856	-11.443	-25.346	-6.7	-11.862
1848	1.848	-11.144	-29.495	-11.025	-10.85	-13.417	-16.024	-3.358	-103.311
1849	1.849	-10.528	-42.976	-6.409	-7.929	-18.098	-7.629	-5.062	-63.847
1850	1.85	-10.877	-16.609	-10.497	-5.396	-10.41	5.268	-8.493	-28.321
1851	1.851	-10.446	-35.352	-13.998	-9.445	-3.103	17.008	-8.055	47.514
1852	1.852	-10.796	-38.615	-10.729	-15.998	7.705	-14.827	-10.147	-1.775
1853	1.853	-12.689	-16.723	-13.652	-18.486	6.326	-46.667	-7.4	-46.382
1854	1.854	-15.356	-2.561	-7.674	-16.141	25.844	-25.845	-6.21	-21.775
1855	1.855	-15.128	5.052	-11.961	-11.278	-5.343	15.874	-9.673	-73.279
1856	1.856	-14.306	7.465	-16.056	-7.973	-17.74	32.347	-10.043	-79.844
1857	1.857	-16.779	18.198	-11.256	-7.387	-28.975	-43.289	-10.42	11.685
1858	1.858	-21.572	16.333	-13.218	-8.754	-25.695	32.67	-9.279	51.047
1859	1.859	-20.954	4.133	-14.989	-7.406	-22.614	22.906	-5.778	15.351
1860	1.86	-10.855	-10.29	-17.536	-10.3	-19.93	-3.678	-12.283	4.591
1861	1.861	-23.785	-12.29	-11.182	-12.237	-22.469	-44.198	-26.873	-25.015
1862	1.862	-15.041	-38.594	-13.733	-18.052	-6.226	-51.493	-33.245	-16.131
1863	1.863	-10.362	-42.195	-8.144	-7.423	0.16	-4.623	-4.221	40.852
1864	1.864	-11.681	-59.167	-11.635	-20.408	9.838	1.428	58.272	-25.736
1865	1.865	-7.977	-30.847	-19.006	-8.235	29.204	-26.175	-4.26	-70.263
1866	1.866	-9.099	10.844	-18.054	-6.693	0.979	9.074	-12.4	-29.522
1867	1.867	-10.035	27.368	-13.818	-16.758	-10.247	-4.483	-19.773	22.198
1868	1.868	-7.098	2.241	-16.157	-17.939	-13.546	-8.537	-13.219	42.326
1869	1.869	-9.583	-2.183	-12.683	-14.478	-16.648	-42.564	-19.238	48.735
1870	1.87	-18.463	-22.913	-9.41	-13.536	-13.947	-56.097	-13.84	-0.966
1871	1.871	-14.953	-72.078	-11.186	-16.466	-6.407	6.39	-8.818	-47.699
1872	1.872	-13.955	-78.607	-13.749	-12.231	-8.724	33.049	-13.283	19.681
1873	1.873	-18.766	-60.302	-9.366	-9.927	-6.584	24.832	-9.223	-6.893
1874	1.874	-14.474	-10.239	-6.517	-8.018	-0.765	17.403	-12.912	-14.883
1875	1.875	-18.498	-3.539	-11.366	-15.408	-5.992	-2.551	-9.627	-51.737
1876	1.876	-11.886	-9.465	-6.713	-14.474	-4.451	-20.702	-6.534	-31.674
1877	1.877	-16.12	-3.984	-9.601	-8.496	-11.633	-59.376	-9.248	-74.273
1878	1.878	-16.88	1.11	-13.079	-10.856	-2.738	6.246	-6.747	-79.777
1879	1.879	-16.284	-3.296	-12.697	-12.826	-3.887	-20.498	-9.068	-84.724
1880	1.88	-14.344	0.801	-15.609	-10.929	-19.94	36.321	-15.464	-15.802
1881	1.881	-13.753	4.486	-12.924	-9.237	-41.027	-0.712	-17.398	92.891
1882	1.882	-15.105	1.201	-12.578	-14.117	-21.263	5.921	-15.66	20.642
1883	1.883	-13.742	-8.086	-11.059	-12.23	-13.693	-61.2	-11.016	86.382
1884	1.884	-16.636	-10.804	-12.432	-14.02	-6.713	-70.041	-12.375	2.661
1885	1.885	-21.083	-18.355	-12.26	-8.262	-0.323	-78.181	-6.006	34.997
1886	1.886	-20.506	-6.752	-13.432	-10.632	17.09	-11.424	-2.535	-34.249
1887	1.887	-20.89	-13.159	-14.017	0.175	-17.939	15.322	-12.226	-96.888
1888	1.888	-19.534	-18.992	-16.332	4.78	-33.054	23.432	-5.855	-88.538
1889	1.889	-12.945	-17.275	-13.022	11.912	-19.528	45.413	-16.703	22.928
1890	1.89	-15.822	-12.647	-8.158	-2.447	-23.587	-28.618	-12.452	38.908
1891	1.891	-15.025	-19.799	-8.734	-31.517	-4.784	40.483	-11.308	111.037
1892	1.892	-14.232	-18.652	-10.53	-69.101	12.302	13.773	-5.318	150.493
1893	1.893	-12.277	-12.685	-7.123	-13.574	3.065	-10.615	-12.684	-28.597
1894	1.894	-10.339	-11.748	-7.566	-6.238	0.382	-106.93	-15.599	-2.996
1895	1.895	-13.253	-8.926	-11.67	-12.846	-7.129	-41.15	-9.609	-72.659
1896	1.896	-9.785	-3.041	-6.896	-6.88	-4.765	-5.614	-11.94	33.256
1897	1.897	-16.169	-0.821	-10.27	-12.324	-2.632	-16.483	-13.885	-62.796
1898	1.898	-15.399	-4.403	-16.882	-7.32	-12.344	-26.444	-10.609	24.708
1899	1.899	-17.719	-7.792	-17.57	-2.902	-3.701	-35.47	-13.531	40.473
1900	1.9	-18.287	-11.958	-19.754	-7.005	-5.281	-11.133	-13.163	-31.765
1901	1.901	-16.348	-12.418	-14.816	-10.709	-12.45	-3.688	-7.756	-97.493
1902	1.902	-14.612	-19.854	-14.182	-7.439	-11.271	2.928	-14.351	-85.586
1903	1.903	-14.225	-20.872	-13.55	-10.561	-7.767	-39.648	-13.597	-161.509
1904	1.904	-12.875	-27.663	-7.658	-13.302	-4.658	-23.198	-11.293	-92.702
1905	1.905	-17.713	-30.197	-9.926	-5.776	-17.412	32.342	-4.728	41.606
1906	1.906	-19.656	-21.299	-7.967	-8.129	-15.687	25.034	-10.746	22.281
1907	1.907	-16.76	-10.475	-13.96	-1.774	-17.241	-21.711	-5.158	109.618
1908	1.908	-8.841	8.283	-11.613	-7.596	-12.979	-52.171	-7.117	61.904
1909	1.909	-10.013	15.781	-11.033	-9.341	-4.066	-46.73	-3.836	-97.197
1910	1.91	-9.054	8.77	-7.736	-7.792	-2.896	-31.515	-7.876	8.571
1911	1.911	-11.964	-6.197	-5.976	-6.445	-8.114	9.713	-5.366	27.651
1912	1.912	-12.767	-19.818	-13.894	-7.608	-9.07	26.066	-5.062	-95.132
1913	1.913	-15.11	-35.795	-22.19	-11.105	-6.515	0.865	-7.972	-174.764
1914	1.914	-14.543	-46.549	-14.751	-10.131	-7.249	-12.648	-10.69	-131.441
1915	1.915	-17.848	-48.595	-11.716	-19.039	-5.282	-0.184	-13.377	39.78
1916	1.916	-16.121	-43.448	-5.588	-20.183	-8.532	11.033	-12.64	109.744
1917	1.917	-19.624	-35.574	-9.537	-12.815	-12.583	1.019	-9.968	-38.342
1918	1.918	-20.046	-13.972	-16.03	-9.904	-11.224	-14.683	-15.82	-249.907
1919	1.919	-18.949	20.376	-9.949	-14.153	-13.551	5.039	-6.948	-109.185
1920	1.92	-14.572	-2.57	0.763	-10.074	-12.415	33.266	-10.472	18.733
1921	1.921	-11.738	-15.068	10.888	-9.488	-16.867	22.031	-9.531	-4.842
1922	1.922	-9.269	-26.417	19.855	-12.771	-18.612	53.016	-12.448	15.905
1923	1.923	-16.666	-23.242	1.926	-9.857	-10.676	48.954	-8.212	35.109
1924	1.924	-21.924	-26.423	-36.519	-4.042	4.976	-7.733	-9.007	52.636
1925	1.925	-17.115	-6.699	-41.895	-9.638	2.832	-64.635	-8.454	36.606
1926	1.926	-17.924	-9.217	-36.842	-14.468	8.627	-57.372	-6.549	79.268
1927	1.927	-9.039	-6.891	-23.249	-7.111	-0.101	-10.67	-4.833	91.984
1928	1.928	-7.89	-4.76	-10.81	-11.958	-14.463	7.427	-12.807	-15.58
1929	1.929	-2.681	-6.667	-7.081	-9.458	-16.422	23.92	-6.846	-87.732
1930	1.93	-7.535	-1.441	3.093	-5.403	-14.702	8.871	-14.248	-21.868
1931	1.931	-8.34	-6.144	12.464	-11.967	-19.364	-50.652	-11.393	85.855
1932	1.932	-10.709	-7.631	-1.568	-5.952	-15.139	-42.522	-10.657	71.749
1933	1.933	-10.189	-11.499	-8.965	-8.263	-8.75	-49.848	-8.379	269.132
1934	1.934	-5.613	-15.18	-6.504	-7.669	2.111	-43.292	-4.928	71.967
1935	1.935	-3.932	-16.313	-17.062	-9.584	9.29	-37.37	-8.252	46.563
1936	1.936	-8.829	-9.616	-18.987	-18.447	-5.012	-42.856	-11.178	-23.032
1937	1.937	-8.31	-5.395	-27.718	-14.741	4.67	12.8	-12.559	-213.798
1938	1.938	-17.273	-9.497	-32.437	-20.688	2.885	49.862	-13.944	-239.271
1939	1.939	-31.664	-6.148	-28.263	-17.559	-17.879	56.433	-9.915	-76.711
1940	1.94	-29.813	-16.191	-8.848	-12.699	-32.061	-35.113	-6.466	28.967
1941	1.941	-28.148	-0.288	33.573	-10.184	-44.911	-22.009	-12.885	-28.734
1942	1.942	-23.585	1.875	39.399	-19.118	-28.716	-33.809	-10.399	23.825
1943	1.943	-10.699	-15.5	11.6	-13.179	-9.594	-66.322	-11.192	-87.638
1944	1.944	-5.537	10.258	-3.594	-10.099	-17.163	-16.965	-13.154	-44.937
1945	1.945	-7.138	13.562	9.839	-7.194	-19.551	9.608	-12.604	-32.237
1946	1.946	-20.16	-2.081	22.07	-16.852	12.296	-14.81	-8.556	-68.452
1947	1.947	-18.463	-16.177	-27.241	-13.16	35.044	36.95	-5.094	-14.375
1948	1.948	-23.147	-18.711	-114.794	-7.166	47.348	56.97	-2.797	34.888
1949	1.949	-30.334	-21.076	-126.61	-1.949	5.649	-10.251	-7.653	26.342
1950	1.95	-21.454	-23.217	-72.437	-10.858	-10.883	-108.871	-17.739	-47.121
1951	1.951	-15.488	-25.113	-23.131	-19.203	-26.069	-43.125	-13.498	-17.619
1952	1.952	-20.77	-44.392	-14.246	-16.134	-21.713	-31.401	-12.34	62.872
1953	1.953	-17.899	-46.8	-38.657	-9.398	-17.742	-42.285	-11.19	182.165
1954	1.954	-23.936	-30.478	-1.777	-13.695	-14.162	-12.651	-14.292	-56.533
1955	1.955	-15.099	-36.874	18.08	-1.546	-10.958	-21.505	-13.334	45.745
1956	1.956	-16.324	-27.248	24.002	0.166	-26.728	-45.819	-9.076	14.984
1957	1.957	-11.149	-22.053	7.467	-14.183	-35.136	35.729	-9.862	43.107
1958	1.958	-17.922	-1.425	22.473	-23.876	-27.691	3.202	-20.71	120.255
1959	1.959	-17.163	-21.201	8.893	-22.161	-16.172	-85.611	-41.433	-42.401
1960	1.96	-11.57	-13.592	-3.448	-14.275	-9.867	-2.219	-15.891	-63.633
1961	1.961	-4.25	-8.259	0.296	-18.58	-11.866	51.927	35.576	71.034
1962	1.962	-6.209	3.483	-9.729	-9.72	-20.646	2.64	-31.201	-86.395
1963	1.963	-12.253	5.747	-50.599	-15.763	-16.072	-21.123	-4.51	-234.801
1964	1.964	-13.098	-0.062	-79.556	-12.517	-5.121	-47.83	3.606	-215.656
1965	1.965	-13.7	-1.882	-63.31	-19.911	-6.555	8.988	-3.762	-303.132
1966	1.966	-13.129	9.033	-38.419	-13.185	-10.304	-13.154	-10.36	-96.274
1967	1.967	-4.264	16.183	-6.757	-14.019	-11.534	33.609	-7.277	-39.822
1968	1.968	15.249	7.326	-2.897	-11.748	-6.392	15.422	-13.285	213.957
1969	1.969	12.526	3.785	8.248	-12.367	8.237	-0.983	-7.873	179.784
1970	1.97	-5.292	-12.318	11.541	-2.35	-11	-16.061	-12.9	210.857
1971	1.971	-21.578	-28.585	2.21	-6.648	-3.529	6.734	-17.353	126.688
1972	1.972	-23.741	-22.093	-6.215	-5.533	-10.571	27.358	-13.289	-155.196
1973	1.973	-33.443	-20.121	-3.76	-4.425	8.536	-6.758	-9.612	-192.563
1974	1.974	-28.224	-32.375	12.488	-9.706	0.93	-2.344	-6.317	46.049
1975	1.975	-23.58	-37.114	18.824	-8.794	-10.729	43.375	-3.216	263.021
1976	1.976	-30.694	-41.484	-6.419	-4.586	-4.403	49.228	-5.923	178.637
1977	1.977	-34.297	-32.643	-16.558	7.551	5.249	-11.834	1.635	-103.361
1978	1.978	-25.887	-45.861	-19.648	5.757	-6.996	-68.781	-0.677	-216.003
1979	1.979	-22.721	-23.119	-62.146	-5.322	-11.691	-76.158	1.453	-182.047
1980	1.98	-7.965	23.771	-31.764	-24.133	-24.706	-56.287	-4.352	-274.859
1981	1.981	2.658	70.523	-37.256	-21.667	-19.516	-13.849	-13.064	-77.754
1982	1.982	8.417	88.693	-72.493	-19.417	-27.493	-30.402	-5.123	50.535
1983	1.983	10.132	61.143	-49.676	-17.384	-31.773	-25.432	-12.28	27.442
1984	1.984	-4.203	15.736	-3.797	-23.283	-19.986	24.825	-11.11	-120.556
1985	1.985	-10.017	-63.743	51.18	-32.073	-15.341	18.196	-14.588	-24.237
1986	1.986	-8.281	-74.77	58.558	-21.108	3.424	-73.406	-11.488	98.325
1987	1.987	-9.825	-65.089	78.519	-31.207	10.956	-33.999	-14.39	-108.613
1988	1.988	-2.634	15.577	60.352	-11.675	8.63	49.409	-6.457	144.808
1989	1.989	9.208	-103.692	76.783	-3.362	15.016	38.531	-13.81	178.575
1990	1.99	-5.096	-87.692	71.729	-0.876	24.678	8.936	-10.9	23.522
1991	1.991	-3.15	-73.226	58.166	1.401	15.95	-0.021	-11.67	-60.714
1992	1.992	-8.348	-60.062	-4.324	3.47	-1.484	-24.504	-15.737	169.899
1993	1.993	-22.641	-24.431	-30.979	9.217	-27.216	-46.613	-13.799	200.877
1994	1.994	-28.408	-13.658	-22.836	-6.713	3.78	13.928	-10.509	172.831
1995	1.995	-26.632	-23.739	-0.767	-25.93	7.872	-10.462	-15.924	198.4
1996	1.996	-31.269	-15.048	-7.332	-18.427	4.222	-77.175	-12.434	-150.596
1997	1.997	-35.512	25.41	-74.432	-6.87	-5.786	-68.272	-9.138	-200.316
1998	1.998	-39.156	32.627	-119.162	-4.78	-8.811	53.87	-12.035	-427.207
[truncated: 5,428 more rows]
