# Supplementary material for: Associations between lower-limb muscle activation and knee flexion in post-stroke individuals: A study on the stance-to-swing phases of gait
Source: PLoS One. 2017 Sep 8;12(9):e0183865. doi: 10.1371/journal.pone.0183865 (PMC5590852; doi:10.1371/journal.pone.0183865)
Supplement: S1 Dataset — (ZIP) [file pone.0183865.s001.zip › S1_Dataset/Healthy group/2/2/point.csv]

Frame	Time	sacrum.X	sacrum.Y	sacrum.Z	r asis.X	r asis.Y	r asis.Z	r thigh.X	r thigh.Y	r thigh.Z	r bar 1.X	r bar 1.Y	r bar 1.Z	r knee 1.X	r knee 1.Y	r knee 1.Z	r knee 2.X	r knee 2.Y	r knee 2.Z	r bar 2.X	r bar 2.Y	r bar 2.Z	r mall.X	r mall.Y	r mall.Z	r met.X	r met.Y	r met.Z	l asis.X	l asis.Y	l asis.Z	l thigh.X	l thigh.Y	l thigh.Z	l bar 1.X	l bar 1.Y	l bar 1.Z	l knee 1.X	l knee 1.Y	l knee 1.Z	l knee 2.X	l knee 2.Y	l knee 2.Z	l bar 2.X	l bar 2.Y	l bar 2.Z	l mall.X	l mall.Y	l mall.Z
0	0	-1.22	0.95	0.42	NaN	NaN	NaN	NaN	NaN	NaN	-1.14	0.66	0.6	-1.14	0.5	0.53	-1.17	0.41	0.52	-1.2	0.27	0.57	-1.21	0.08	0.48	-1.14	0.04	0.53	NaN	NaN	NaN	NaN	NaN	NaN	NaN	NaN	NaN	-1.13	0.5	0.21	-1.16	0.43	0.2	-1.15	0.27	0.14	-1.16	0.09	0.2
1	0.005	-1.22	0.95	0.42	NaN	NaN	NaN	NaN	NaN	NaN	-1.14	0.66	0.6	-1.14	0.5	0.53	-1.17	0.41	0.52	-1.2	0.27	0.57	-1.21	0.08	0.48	-1.14	0.04	0.53	NaN	NaN	NaN	NaN	NaN	NaN	NaN	NaN	NaN	-1.13	0.5	0.21	-1.16	0.43	0.2	-1.15	0.27	0.14	-1.16	0.09	0.2
2	0.01	-1.22	0.95	0.42	NaN	NaN	NaN	NaN	NaN	NaN	-1.14	0.66	0.6	-1.14	0.5	0.53	-1.17	0.41	0.52	-1.2	0.27	0.57	-1.21	0.08	0.48	-1.14	0.04	0.53	NaN	NaN	NaN	NaN	NaN	NaN	NaN	NaN	NaN	-1.13	0.5	0.21	-1.16	0.43	0.2	-1.15	0.27	0.14	-1.16	0.09	0.2
3	0.015	-1.22	0.95	0.42	NaN	NaN	NaN	NaN	NaN	NaN	-1.14	0.66	0.6	-1.14	0.5	0.53	-1.17	0.41	0.52	-1.2	0.27	0.57	-1.21	0.08	0.48	-1.14	0.04	0.53	NaN	NaN	NaN	NaN	NaN	NaN	NaN	NaN	NaN	-1.13	0.5	0.21	-1.16	0.43	0.2	-1.15	0.27	0.14	-1.16	0.09	0.2
4	0.02	-1.22	0.95	0.42	NaN	NaN	NaN	NaN	NaN	NaN	-1.14	0.66	0.6	-1.14	0.5	0.53	-1.17	0.41	0.52	-1.2	0.27	0.57	-1.21	0.08	0.48	-1.14	0.04	0.53	NaN	NaN	NaN	NaN	NaN	NaN	NaN	NaN	NaN	-1.13	0.5	0.21	-1.16	0.43	0.2	-1.15	0.27	0.14	-1.16	0.09	0.2
5	0.025	-1.22	0.95	0.42	NaN	NaN	NaN	NaN	NaN	NaN	-1.14	0.66	0.6	-1.14	0.5	0.53	-1.17	0.41	0.52	-1.2	0.27	0.57	-1.21	0.08	0.48	-1.14	0.04	0.53	NaN	NaN	NaN	NaN	NaN	NaN	NaN	NaN	NaN	-1.13	0.5	0.21	-1.16	0.43	0.2	-1.15	0.27	0.14	-1.16	0.09	0.2
6	0.03	-1.22	0.95	0.42	NaN	NaN	NaN	NaN	NaN	NaN	-1.14	0.66	0.6	-1.14	0.5	0.53	-1.17	0.41	0.52	-1.2	0.27	0.57	-1.21	0.08	0.48	-1.14	0.04	0.53	NaN	NaN	NaN	NaN	NaN	NaN	NaN	NaN	NaN	-1.13	0.5	0.21	-1.16	0.43	0.2	-1.15	0.27	0.14	-1.16	0.09	0.2
7	0.035	-1.22	0.95	0.42	NaN	NaN	NaN	NaN	NaN	NaN	-1.14	0.66	0.6	-1.14	0.5	0.53	-1.17	0.41	0.52	-1.2	0.27	0.57	-1.21	0.08	0.48	-1.14	0.04	0.53	NaN	NaN	NaN	NaN	NaN	NaN	NaN	NaN	NaN	-1.14	0.5	0.21	-1.16	0.43	0.2	-1.15	0.27	0.14	-1.16	0.09	0.2
8	0.04	-1.22	0.95	0.42	NaN	NaN	NaN	NaN	NaN	NaN	-1.14	0.66	0.6	-1.14	0.5	0.53	-1.17	0.41	0.52	-1.2	0.27	0.57	-1.21	0.08	0.48	-1.14	0.04	0.53	NaN	NaN	NaN	NaN	NaN	NaN	NaN	NaN	NaN	-1.14	0.5	0.21	-1.16	0.43	0.2	-1.15	0.27	0.14	-1.16	0.09	0.2
9	0.045	-1.22	0.95	0.42	NaN	NaN	NaN	NaN	NaN	NaN	-1.14	0.66	0.6	-1.14	0.5	0.53	-1.17	0.41	0.52	-1.2	0.27	0.57	-1.21	0.08	0.48	-1.14	0.04	0.53	NaN	NaN	NaN	NaN	NaN	NaN	NaN	NaN	NaN	-1.14	0.5	0.21	-1.16	0.43	0.2	-1.15	0.27	0.14	-1.16	0.09	0.2
10	0.05	-1.22	0.95	0.42	NaN	NaN	NaN	NaN	NaN	NaN	-1.14	0.66	0.6	-1.14	0.5	0.53	-1.17	0.41	0.52	-1.2	0.27	0.57	-1.21	0.08	0.48	-1.14	0.04	0.53	NaN	NaN	NaN	NaN	NaN	NaN	NaN	NaN	NaN	-1.14	0.5	0.21	-1.16	0.43	0.2	-1.15	0.27	0.14	-1.16	0.09	0.2
11	0.055	-1.22	0.95	0.42	NaN	NaN	NaN	NaN	NaN	NaN	-1.14	0.66	0.6	-1.14	0.5	0.53	-1.17	0.41	0.52	-1.2	0.27	0.57	-1.21	0.08	0.48	-1.14	0.04	0.53	NaN	NaN	NaN	NaN	NaN	NaN	NaN	NaN	NaN	-1.14	0.5	0.21	-1.16	0.43	0.2	-1.15	0.27	0.14	-1.16	0.09	0.2
12	0.06	-1.22	0.95	0.42	NaN	NaN	NaN	NaN	NaN	NaN	-1.14	0.66	0.6	-1.14	0.5	0.53	-1.17	0.41	0.52	-1.2	0.27	0.57	-1.21	0.08	0.48	-1.14	0.04	0.53	NaN	NaN	NaN	NaN	NaN	NaN	NaN	NaN	NaN	-1.14	0.5	0.21	-1.16	0.43	0.2	-1.15	0.27	0.14	-1.16	0.09	0.2
13	0.065	-1.22	0.95	0.42	NaN	NaN	NaN	NaN	NaN	NaN	-1.14	0.66	0.6	-1.14	0.5	0.53	-1.17	0.41	0.52	-1.2	0.27	0.57	-1.21	0.08	0.48	-1.14	0.04	0.53	NaN	NaN	NaN	NaN	NaN	NaN	NaN	NaN	NaN	-1.14	0.5	0.21	-1.16	0.43	0.2	-1.15	0.27	0.14	-1.16	0.09	0.2
14	0.07	-1.22	0.95	0.42	NaN	NaN	NaN	NaN	NaN	NaN	-1.14	0.66	0.6	-1.14	0.5	0.53	-1.17	0.41	0.52	-1.2	0.27	0.57	-1.21	0.08	0.48	-1.14	0.04	0.53	NaN	NaN	NaN	NaN	NaN	NaN	NaN	NaN	NaN	-1.14	0.5	0.21	-1.16	0.43	0.2	-1.15	0.27	0.14	-1.16	0.09	0.2
15	0.075	-1.22	0.95	0.42	NaN	NaN	NaN	NaN	NaN	NaN	-1.14	0.66	0.6	-1.14	0.5	0.53	-1.17	0.41	0.52	-1.2	0.27	0.57	-1.21	0.08	0.48	-1.14	0.04	0.53	NaN	NaN	NaN	NaN	NaN	NaN	NaN	NaN	NaN	-1.14	0.5	0.21	-1.16	0.43	0.2	-1.15	0.27	0.14	-1.16	0.09	0.2
16	0.08	-1.22	0.95	0.42	NaN	NaN	NaN	NaN	NaN	NaN	-1.14	0.66	0.6	-1.14	0.5	0.53	-1.17	0.41	0.52	-1.2	0.27	0.57	-1.21	0.08	0.48	-1.14	0.04	0.53	NaN	NaN	NaN	NaN	NaN	NaN	NaN	NaN	NaN	-1.14	0.5	0.21	-1.16	0.43	0.2	-1.15	0.27	0.14	-1.16	0.09	0.2
17	0.085	-1.22	0.95	0.42	NaN	NaN	NaN	NaN	NaN	NaN	-1.14	0.66	0.6	-1.14	0.5	0.53	-1.17	0.41	0.52	-1.2	0.27	0.57	-1.21	0.08	0.48	-1.14	0.04	0.53	NaN	NaN	NaN	NaN	NaN	NaN	NaN	NaN	NaN	-1.14	0.5	0.21	-1.16	0.43	0.2	-1.15	0.27	0.14	-1.16	0.09	0.2
18	0.09	-1.22	0.95	0.42	NaN	NaN	NaN	NaN	NaN	NaN	-1.14	0.66	0.6	-1.14	0.5	0.53	-1.17	0.41	0.52	-1.2	0.27	0.57	-1.21	0.08	0.48	-1.14	0.04	0.53	NaN	NaN	NaN	NaN	NaN	NaN	NaN	NaN	NaN	-1.14	0.5	0.21	-1.16	0.43	0.2	-1.15	0.27	0.14	-1.16	0.09	0.2
19	0.095	-1.22	0.95	0.42	NaN	NaN	NaN	NaN	NaN	NaN	-1.14	0.66	0.6	-1.14	0.5	0.53	-1.17	0.41	0.52	-1.2	0.27	0.57	-1.21	0.08	0.48	-1.14	0.04	0.53	NaN	NaN	NaN	NaN	NaN	NaN	NaN	NaN	NaN	-1.14	0.5	0.21	-1.16	0.43	0.2	-1.15	0.27	0.14	-1.16	0.09	0.2
20	0.1	-1.22	0.95	0.42	NaN	NaN	NaN	NaN	NaN	NaN	-1.14	0.66	0.6	-1.14	0.5	0.53	-1.17	0.41	0.52	-1.2	0.27	0.57	-1.21	0.08	0.48	-1.14	0.04	0.53	NaN	NaN	NaN	NaN	NaN	NaN	NaN	NaN	NaN	-1.14	0.5	0.21	-1.16	0.43	0.2	-1.15	0.27	0.14	-1.16	0.09	0.2
21	0.105	-1.22	0.95	0.42	NaN	NaN	NaN	NaN	NaN	NaN	-1.15	0.66	0.6	-1.14	0.5	0.53	-1.17	0.41	0.52	-1.2	0.27	0.57	-1.21	0.08	0.48	-1.14	0.04	0.53	NaN	NaN	NaN	NaN	NaN	NaN	NaN	NaN	NaN	-1.14	0.5	0.21	-1.16	0.43	0.2	-1.15	0.27	0.14	-1.16	0.09	0.2
22	0.11	-1.22	0.95	0.42	NaN	NaN	NaN	NaN	NaN	NaN	-1.15	0.66	0.6	-1.14	0.5	0.53	-1.17	0.41	0.52	-1.2	0.27	0.57	-1.21	0.08	0.48	-1.14	0.04	0.53	NaN	NaN	NaN	NaN	NaN	NaN	NaN	NaN	NaN	-1.14	0.5	0.21	-1.16	0.43	0.2	-1.15	0.27	0.14	-1.16	0.09	0.2
23	0.115	-1.22	0.95	0.42	NaN	NaN	NaN	NaN	NaN	NaN	-1.15	0.66	0.6	-1.14	0.5	0.53	-1.17	0.41	0.52	-1.2	0.27	0.57	-1.21	0.08	0.48	-1.14	0.04	0.53	NaN	NaN	NaN	NaN	NaN	NaN	NaN	NaN	NaN	-1.14	0.5	0.21	-1.16	0.43	0.2	-1.15	0.27	0.14	-1.16	0.09	0.2
24	0.12	-1.22	0.95	0.42	NaN	NaN	NaN	NaN	NaN	NaN	-1.15	0.66	0.6	-1.14	0.5	0.53	-1.17	0.41	0.52	-1.2	0.27	0.57	-1.21	0.08	0.48	-1.14	0.04	0.53	NaN	NaN	NaN	NaN	NaN	NaN	NaN	NaN	NaN	-1.14	0.5	0.21	-1.16	0.43	0.2	-1.15	0.27	0.14	-1.16	0.09	0.2
25	0.125	-1.22	0.95	0.42	NaN	NaN	NaN	NaN	NaN	NaN	-1.15	0.66	0.6	-1.14	0.5	0.53	-1.17	0.41	0.52	-1.2	0.27	0.57	-1.21	0.08	0.48	-1.14	0.04	0.53	NaN	NaN	NaN	NaN	NaN	NaN	NaN	NaN	NaN	-1.14	0.5	0.21	-1.16	0.43	0.2	-1.15	0.27	0.14	-1.16	0.09	0.2
26	0.13	-1.22	0.95	0.42	NaN	NaN	NaN	NaN	NaN	NaN	-1.15	0.66	0.6	-1.14	0.5	0.53	-1.17	0.41	0.52	-1.2	0.27	0.57	-1.21	0.08	0.48	-1.14	0.04	0.53	NaN	NaN	NaN	NaN	NaN	NaN	NaN	NaN	NaN	-1.14	0.5	0.21	-1.16	0.43	0.2	-1.15	0.27	0.14	-1.16	0.09	0.2
27	0.135	-1.22	0.95	0.42	NaN	NaN	NaN	NaN	NaN	NaN	-1.15	0.66	0.6	-1.14	0.5	0.53	-1.17	0.41	0.52	-1.2	0.27	0.57	-1.21	0.08	0.48	-1.14	0.04	0.53	NaN	NaN	NaN	NaN	NaN	NaN	NaN	NaN	NaN	-1.14	0.5	0.21	-1.16	0.43	0.2	-1.15	0.27	0.14	-1.16	0.09	0.2
28	0.14	-1.22	0.95	0.42	NaN	NaN	NaN	NaN	NaN	NaN	-1.15	0.66	0.6	-1.14	0.5	0.53	-1.17	0.41	0.52	-1.2	0.27	0.57	-1.21	0.08	0.48	-1.14	0.04	0.53	NaN	NaN	NaN	NaN	NaN	NaN	NaN	NaN	NaN	-1.14	0.5	0.21	-1.16	0.43	0.2	-1.15	0.27	0.14	-1.16	0.09	0.2
29	0.145	-1.23	0.95	0.42	NaN	NaN	NaN	NaN	NaN	NaN	-1.15	0.66	0.6	-1.14	0.5	0.53	-1.17	0.41	0.52	-1.2	0.27	0.57	-1.21	0.08	0.48	-1.14	0.04	0.53	NaN	NaN	NaN	NaN	NaN	NaN	NaN	NaN	NaN	-1.14	0.5	0.21	-1.16	0.43	0.2	-1.15	0.27	0.14	-1.16	0.09	0.2
30	0.15	-1.23	0.95	0.42	NaN	NaN	NaN	NaN	NaN	NaN	-1.15	0.66	0.6	-1.14	0.5	0.53	-1.17	0.41	0.52	-1.2	0.27	0.57	-1.21	0.08	0.48	-1.14	0.04	0.53	NaN	NaN	NaN	NaN	NaN	NaN	NaN	NaN	NaN	-1.14	0.5	0.21	-1.16	0.43	0.2	-1.15	0.27	0.14	-1.16	0.09	0.2
31	0.155	-1.23	0.95	0.42	NaN	NaN	NaN	NaN	NaN	NaN	-1.15	0.66	0.6	-1.14	0.5	0.53	-1.17	0.41	0.52	-1.2	0.27	0.57	-1.21	0.08	0.48	-1.14	0.04	0.53	NaN	NaN	NaN	NaN	NaN	NaN	NaN	NaN	NaN	-1.14	0.5	0.21	-1.16	0.43	0.2	-1.15	0.27	0.14	-1.16	0.09	0.2
32	0.16	-1.23	0.95	0.42	NaN	NaN	NaN	NaN	NaN	NaN	-1.15	0.66	0.6	-1.14	0.5	0.53	-1.17	0.41	0.52	-1.2	0.27	0.57	-1.21	0.08	0.48	-1.14	0.04	0.53	NaN	NaN	NaN	NaN	NaN	NaN	NaN	NaN	NaN	-1.14	0.5	0.21	-1.16	0.43	0.2	-1.15	0.27	0.14	-1.16	0.09	0.2
33	0.165	-1.23	0.95	0.42	NaN	NaN	NaN	NaN	NaN	NaN	-1.15	0.66	0.6	-1.14	0.5	0.53	-1.17	0.41	0.52	-1.2	0.27	0.57	-1.21	0.08	0.48	-1.14	0.04	0.53	NaN	NaN	NaN	NaN	NaN	NaN	NaN	NaN	NaN	-1.14	0.5	0.21	-1.16	0.43	0.2	-1.15	0.27	0.14	-1.16	0.09	0.2
34	0.17	-1.23	0.95	0.42	NaN	NaN	NaN	NaN	NaN	NaN	-1.15	0.66	0.6	-1.14	0.5	0.53	-1.17	0.41	0.52	-1.2	0.27	0.57	-1.21	0.08	0.48	-1.14	0.04	0.53	NaN	NaN	NaN	NaN	NaN	NaN	NaN	NaN	NaN	-1.14	0.5	0.21	-1.16	0.43	0.2	-1.15	0.27	0.14	-1.16	0.09	0.2
35	0.175	-1.23	0.95	0.42	NaN	NaN	NaN	NaN	NaN	NaN	-1.15	0.66	0.6	-1.14	0.5	0.53	-1.17	0.41	0.52	-1.2	0.27	0.57	-1.21	0.08	0.48	-1.14	0.04	0.53	NaN	NaN	NaN	NaN	NaN	NaN	NaN	NaN	NaN	-1.14	0.5	0.21	-1.16	0.43	0.2	-1.15	0.27	0.14	-1.16	0.09	0.2
36	0.18	-1.23	0.95	0.42	NaN	NaN	NaN	NaN	NaN	NaN	-1.15	0.66	0.6	-1.14	0.5	0.53	-1.17	0.41	0.52	-1.2	0.27	0.57	-1.21	0.08	0.48	-1.14	0.04	0.53	NaN	NaN	NaN	NaN	NaN	NaN	NaN	NaN	NaN	-1.14	0.5	0.21	-1.16	0.43	0.2	-1.15	0.27	0.14	-1.16	0.09	0.2
37	0.185	-1.23	0.95	0.42	NaN	NaN	NaN	NaN	NaN	NaN	-1.15	0.66	0.6	-1.14	0.5	0.53	-1.17	0.41	0.52	-1.2	0.27	0.57	-1.21	0.08	0.48	-1.14	0.04	0.53	NaN	NaN	NaN	NaN	NaN	NaN	NaN	NaN	NaN	-1.14	0.5	0.21	-1.16	0.43	0.2	-1.15	0.27	0.14	-1.16	0.09	0.2
38	0.19	-1.23	0.95	0.42	NaN	NaN	NaN	NaN	NaN	NaN	-1.15	0.66	0.6	-1.14	0.5	0.53	-1.17	0.41	0.52	-1.2	0.27	0.57	-1.21	0.08	0.48	-1.14	0.04	0.53	NaN	NaN	NaN	NaN	NaN	NaN	NaN	NaN	NaN	-1.14	0.5	0.21	-1.16	0.43	0.2	-1.15	0.27	0.14	-1.16	0.09	0.2
39	0.195	-1.23	0.95	0.42	NaN	NaN	NaN	NaN	NaN	NaN	-1.15	0.66	0.6	-1.14	0.5	0.53	-1.17	0.41	0.52	-1.2	0.27	0.57	-1.21	0.08	0.48	-1.14	0.04	0.53	NaN	NaN	NaN	NaN	NaN	NaN	NaN	NaN	NaN	-1.14	0.5	0.21	-1.16	0.43	0.2	-1.15	0.27	0.14	-1.16	0.09	0.2
40	0.2	-1.23	0.95	0.42	NaN	NaN	NaN	NaN	NaN	NaN	-1.15	0.66	0.6	-1.14	0.5	0.53	-1.17	0.41	0.52	-1.2	0.27	0.57	-1.21	0.08	0.48	-1.14	0.04	0.53	NaN	NaN	NaN	NaN	NaN	NaN	NaN	NaN	NaN	-1.14	0.5	0.21	-1.16	0.43	0.2	-1.15	0.27	0.14	-1.16	0.09	0.2
41	0.205	-1.23	0.95	0.42	NaN	NaN	NaN	NaN	NaN	NaN	-1.15	0.66	0.6	-1.14	0.5	0.53	-1.17	0.41	0.52	-1.2	0.27	0.57	-1.21	0.08	0.48	-1.14	0.04	0.53	NaN	NaN	NaN	NaN	NaN	NaN	NaN	NaN	NaN	-1.14	0.5	0.21	-1.16	0.43	0.2	-1.15	0.27	0.14	-1.16	0.09	0.2
42	0.21	-1.23	0.95	0.42	NaN	NaN	NaN	NaN	NaN	NaN	-1.15	0.66	0.6	-1.14	0.5	0.53	-1.17	0.41	0.52	-1.2	0.27	0.57	-1.21	0.08	0.48	-1.14	0.04	0.53	NaN	NaN	NaN	NaN	NaN	NaN	NaN	NaN	NaN	-1.14	0.5	0.21	-1.16	0.43	0.2	-1.15	0.27	0.14	-1.16	0.09	0.2
43	0.215	-1.23	0.95	0.42	NaN	NaN	NaN	NaN	NaN	NaN	-1.15	0.66	0.6	-1.14	0.5	0.53	-1.17	0.41	0.52	-1.2	0.27	0.57	-1.21	0.08	0.48	-1.14	0.04	0.53	NaN	NaN	NaN	NaN	NaN	NaN	NaN	NaN	NaN	-1.14	0.5	0.21	-1.16	0.43	0.2	-1.15	0.27	0.14	-1.16	0.09	0.2
44	0.22	-1.23	0.95	0.42	NaN	NaN	NaN	NaN	NaN	NaN	-1.15	0.66	0.6	-1.14	0.5	0.53	-1.17	0.41	0.52	-1.2	0.27	0.57	-1.21	0.08	0.48	-1.14	0.04	0.53	NaN	NaN	NaN	NaN	NaN	NaN	NaN	NaN	NaN	-1.14	0.5	0.21	-1.16	0.43	0.2	-1.15	0.27	0.14	-1.16	0.09	0.2
45	0.225	-1.23	0.95	0.42	NaN	NaN	NaN	NaN	NaN	NaN	-1.15	0.66	0.6	-1.14	0.5	0.53	-1.17	0.41	0.52	-1.2	0.27	0.57	-1.21	0.08	0.48	-1.14	0.04	0.53	NaN	NaN	NaN	NaN	NaN	NaN	NaN	NaN	NaN	-1.14	0.5	0.21	-1.16	0.43	0.2	-1.15	0.27	0.14	-1.16	0.09	0.2
46	0.23	-1.23	0.95	0.42	NaN	NaN	NaN	NaN	NaN	NaN	-1.15	0.66	0.6	-1.14	0.5	0.53	-1.17	0.41	0.52	-1.2	0.27	0.57	-1.21	0.08	0.48	-1.14	0.04	0.53	NaN	NaN	NaN	NaN	NaN	NaN	NaN	NaN	NaN	-1.14	0.5	0.21	-1.16	0.43	0.2	-1.15	0.27	0.14	-1.16	0.09	0.2
47	0.235	-1.23	0.95	0.42	NaN	NaN	NaN	NaN	NaN	NaN	-1.15	0.66	0.6	-1.14	0.5	0.53	-1.17	0.41	0.52	-1.2	0.27	0.57	-1.21	0.08	0.48	-1.14	0.04	0.53	NaN	NaN	NaN	NaN	NaN	NaN	NaN	NaN	NaN	-1.14	0.5	0.21	-1.16	0.43	0.2	-1.15	0.27	0.14	-1.16	0.09	0.2
48	0.24	-1.23	0.95	0.42	NaN	NaN	NaN	NaN	NaN	NaN	-1.15	0.66	0.6	-1.14	0.5	0.53	-1.17	0.41	0.52	-1.2	0.27	0.57	-1.21	0.08	0.48	-1.14	0.04	0.53	NaN	NaN	NaN	NaN	NaN	NaN	NaN	NaN	NaN	-1.14	0.5	0.21	-1.16	0.43	0.2	-1.15	0.27	0.14	-1.16	0.09	0.2
49	0.245	-1.23	0.95	0.42	NaN	NaN	NaN	NaN	NaN	NaN	-1.15	0.66	0.6	-1.14	0.5	0.53	-1.17	0.41	0.52	-1.2	0.27	0.57	-1.21	0.08	0.48	-1.14	0.04	0.53	NaN	NaN	NaN	NaN	NaN	NaN	NaN	NaN	NaN	-1.14	0.5	0.21	-1.16	0.43	0.2	-1.15	0.27	0.14	-1.16	0.09	0.2
50	0.25	-1.23	0.95	0.42	NaN	NaN	NaN	NaN	NaN	NaN	-1.15	0.66	0.6	-1.14	0.5	0.53	-1.17	0.41	0.52	-1.2	0.27	0.57	-1.21	0.08	0.48	-1.14	0.04	0.53	NaN	NaN	NaN	NaN	NaN	NaN	NaN	NaN	NaN	-1.14	0.5	0.21	-1.16	0.43	0.2	-1.15	0.27	0.14	-1.16	0.09	0.2
51	0.255	-1.23	0.95	0.42	NaN	NaN	NaN	NaN	NaN	NaN	-1.15	0.66	0.6	-1.14	0.5	0.53	-1.17	0.41	0.52	-1.2	0.27	0.57	-1.21	0.08	0.48	-1.14	0.04	0.53	NaN	NaN	NaN	NaN	NaN	NaN	NaN	NaN	NaN	-1.14	0.5	0.21	-1.16	0.43	0.2	-1.15	0.27	0.14	-1.16	0.09	0.2
52	0.26	-1.23	0.95	0.42	NaN	NaN	NaN	NaN	NaN	NaN	-1.15	0.66	0.6	-1.14	0.5	0.53	-1.17	0.41	0.52	-1.2	0.27	0.57	-1.21	0.08	0.48	-1.14	0.04	0.53	NaN	NaN	NaN	NaN	NaN	NaN	NaN	NaN	NaN	-1.14	0.5	0.21	-1.16	0.43	0.2	-1.15	0.27	0.14	-1.16	0.09	0.2
53	0.265	-1.23	0.95	0.42	NaN	NaN	NaN	NaN	NaN	NaN	-1.15	0.66	0.6	-1.14	0.5	0.53	-1.17	0.41	0.52	-1.2	0.27	0.57	-1.21	0.08	0.48	-1.14	0.04	0.53	NaN	NaN	NaN	NaN	NaN	NaN	NaN	NaN	NaN	-1.14	0.5	0.21	-1.16	0.43	0.2	-1.15	0.27	0.14	-1.16	0.09	0.2
54	0.27	-1.23	0.95	0.42	NaN	NaN	NaN	NaN	NaN	NaN	-1.15	0.66	0.6	-1.14	0.5	0.53	-1.17	0.41	0.52	-1.2	0.27	0.57	-1.21	0.08	0.48	-1.14	0.04	0.53	NaN	NaN	NaN	NaN	NaN	NaN	NaN	NaN	NaN	-1.14	0.5	0.21	-1.16	0.43	0.2	-1.15	0.27	0.14	-1.16	0.09	0.2
55	0.275	-1.23	0.95	0.42	NaN	NaN	NaN	NaN	NaN	NaN	-1.15	0.66	0.6	-1.14	0.5	0.53	-1.17	0.41	0.52	-1.2	0.27	0.57	-1.21	0.08	0.48	-1.14	0.04	0.53	NaN	NaN	NaN	NaN	NaN	NaN	NaN	NaN	NaN	-1.14	0.5	0.21	-1.16	0.43	0.2	-1.15	0.27	0.14	-1.16	0.09	0.2
56	0.28	-1.23	0.95	0.42	NaN	NaN	NaN	NaN	NaN	NaN	-1.15	0.66	0.6	-1.14	0.5	0.53	-1.17	0.41	0.52	-1.2	0.27	0.57	-1.21	0.08	0.48	-1.14	0.04	0.53	NaN	NaN	NaN	NaN	NaN	NaN	NaN	NaN	NaN	-1.14	0.5	0.21	-1.16	0.43	0.2	-1.15	0.27	0.14	-1.16	0.09	0.2
57	0.285	-1.23	0.95	0.42	NaN	NaN	NaN	NaN	NaN	NaN	-1.15	0.66	0.6	-1.14	0.5	0.53	-1.17	0.41	0.52	-1.2	0.27	0.57	-1.21	0.08	0.48	-1.14	0.04	0.53	NaN	NaN	NaN	NaN	NaN	NaN	NaN	NaN	NaN	-1.13	0.5	0.21	-1.16	0.43	0.2	-1.15	0.27	0.14	-1.16	0.09	0.2
58	0.29	-1.23	0.95	0.42	NaN	NaN	NaN	NaN	NaN	NaN	-1.15	0.66	0.6	-1.14	0.5	0.53	-1.17	0.41	0.52	-1.2	0.27	0.57	-1.21	0.08	0.48	-1.14	0.04	0.53	NaN	NaN	NaN	NaN	NaN	NaN	NaN	NaN	NaN	-1.13	0.5	0.21	-1.16	0.43	0.2	-1.15	0.27	0.14	-1.16	0.09	0.2
59	0.295	-1.23	0.95	0.42	NaN	NaN	NaN	NaN	NaN	NaN	-1.15	0.66	0.6	-1.14	0.5	0.53	-1.17	0.41	0.52	-1.2	0.27	0.57	-1.21	0.08	0.48	-1.14	0.04	0.53	NaN	NaN	NaN	NaN	NaN	NaN	NaN	NaN	NaN	-1.14	0.5	0.21	-1.16	0.43	0.2	-1.15	0.27	0.14	-1.16	0.09	0.2
60	0.3	-1.23	0.95	0.42	NaN	NaN	NaN	NaN	NaN	NaN	-1.15	0.66	0.6	-1.14	0.5	0.53	-1.17	0.41	0.52	-1.2	0.27	0.57	-1.21	0.08	0.48	-1.14	0.04	0.53	NaN	NaN	NaN	NaN	NaN	NaN	NaN	NaN	NaN	-1.14	0.5	0.21	-1.16	0.43	0.2	-1.15	0.27	0.14	-1.16	0.09	0.2
61	0.305	-1.23	0.95	0.42	NaN	NaN	NaN	NaN	NaN	NaN	-1.15	0.66	0.6	-1.14	0.5	0.53	-1.17	0.41	0.52	-1.2	0.27	0.57	-1.21	0.08	0.48	-1.14	0.04	0.53	NaN	NaN	NaN	NaN	NaN	NaN	NaN	NaN	NaN	-1.14	0.5	0.21	-1.16	0.43	0.2	-1.15	0.27	0.14	-1.16	0.09	0.2
62	0.31	-1.23	0.95	0.42	NaN	NaN	NaN	NaN	NaN	NaN	-1.15	0.66	0.6	-1.14	0.5	0.53	-1.17	0.41	0.52	-1.2	0.27	0.57	-1.21	0.08	0.48	-1.14	0.04	0.53	NaN	NaN	NaN	NaN	NaN	NaN	NaN	NaN	NaN	-1.14	0.5	0.21	-1.16	0.43	0.2	-1.15	0.27	0.14	-1.16	0.09	0.2
63	0.315	-1.23	0.95	0.42	NaN	NaN	NaN	NaN	NaN	NaN	-1.15	0.66	0.6	-1.14	0.5	0.53	-1.17	0.41	0.52	-1.2	0.27	0.57	-1.21	0.08	0.48	-1.14	0.04	0.53	NaN	NaN	NaN	NaN	NaN	NaN	NaN	NaN	NaN	-1.14	0.5	0.21	-1.16	0.43	0.2	-1.15	0.27	0.14	-1.16	0.09	0.2
64	0.32	-1.23	0.95	0.42	NaN	NaN	NaN	NaN	NaN	NaN	-1.15	0.66	0.6	-1.14	0.5	0.53	-1.17	0.41	0.52	-1.2	0.27	0.57	-1.21	0.08	0.48	-1.14	0.04	0.53	NaN	NaN	NaN	NaN	NaN	NaN	NaN	NaN	NaN	-1.14	0.5	0.21	-1.16	0.43	0.2	-1.15	0.27	0.14	-1.16	0.09	0.2
65	0.325	-1.23	0.95	0.42	NaN	NaN	NaN	NaN	NaN	NaN	-1.15	0.66	0.6	-1.14	0.5	0.53	-1.17	0.41	0.52	-1.2	0.27	0.57	-1.21	0.08	0.48	-1.14	0.04	0.53	NaN	NaN	NaN	NaN	NaN	NaN	NaN	NaN	NaN	-1.14	0.5	0.21	-1.16	0.43	0.2	-1.15	0.27	0.14	-1.16	0.09	0.2
66	0.33	-1.23	0.95	0.43	NaN	NaN	NaN	NaN	NaN	NaN	-1.15	0.66	0.6	-1.14	0.5	0.53	-1.17	0.41	0.52	-1.2	0.27	0.57	-1.21	0.08	0.48	-1.14	0.04	0.53	NaN	NaN	NaN	NaN	NaN	NaN	NaN	NaN	NaN	-1.14	0.5	0.21	-1.16	0.43	0.2	-1.15	0.27	0.14	-1.16	0.09	0.2
67	0.335	-1.23	0.95	0.43	NaN	NaN	NaN	NaN	NaN	NaN	-1.15	0.66	0.6	-1.15	0.5	0.53	-1.17	0.41	0.52	-1.2	0.27	0.57	-1.21	0.08	0.48	-1.14	0.04	0.53	NaN	NaN	NaN	NaN	NaN	NaN	NaN	NaN	NaN	-1.14	0.5	0.21	-1.16	0.43	0.2	-1.15	0.27	0.14	-1.16	0.09	0.2
68	0.34	-1.23	0.95	0.43	NaN	NaN	NaN	NaN	NaN	NaN	-1.15	0.66	0.6	-1.14	0.5	0.53	-1.17	0.41	0.52	-1.2	0.27	0.57	-1.21	0.08	0.48	-1.14	0.04	0.53	NaN	NaN	NaN	NaN	NaN	NaN	NaN	NaN	NaN	-1.14	0.5	0.21	-1.16	0.43	0.2	-1.15	0.27	0.14	-1.16	0.09	0.2
69	0.345	-1.23	0.95	0.43	NaN	NaN	NaN	NaN	NaN	NaN	-1.15	0.66	0.6	-1.14	0.5	0.53	-1.17	0.41	0.52	-1.2	0.27	0.57	-1.21	0.08	0.48	-1.14	0.04	0.53	NaN	NaN	NaN	NaN	NaN	NaN	NaN	NaN	NaN	-1.14	0.5	0.21	-1.16	0.43	0.2	-1.15	0.27	0.14	-1.16	0.09	0.2
70	0.35	-1.23	0.95	0.43	NaN	NaN	NaN	NaN	NaN	NaN	-1.15	0.66	0.6	-1.14	0.5	0.53	-1.17	0.41	0.52	-1.2	0.27	0.57	-1.21	0.08	0.48	-1.14	0.04	0.53	NaN	NaN	NaN	NaN	NaN	NaN	NaN	NaN	NaN	-1.14	0.5	0.21	-1.16	0.43	0.2	-1.15	0.27	0.14	-1.16	0.09	0.2
71	0.355	-1.23	0.95	0.43	NaN	NaN	NaN	NaN	NaN	NaN	-1.15	0.66	0.6	-1.14	0.5	0.53	-1.17	0.41	0.52	-1.2	0.27	0.57	-1.21	0.08	0.48	-1.14	0.04	0.53	NaN	NaN	NaN	NaN	NaN	NaN	NaN	NaN	NaN	-1.14	0.5	0.21	-1.16	0.43	0.2	-1.15	0.27	0.14	-1.16	0.09	0.2
72	0.36	-1.23	0.95	0.43	NaN	NaN	NaN	NaN	NaN	NaN	-1.15	0.66	0.6	-1.14	0.5	0.53	-1.17	0.41	0.52	-1.2	0.27	0.57	-1.21	0.08	0.48	-1.14	0.04	0.53	NaN	NaN	NaN	NaN	NaN	NaN	NaN	NaN	NaN	-1.14	0.5	0.21	-1.16	0.43	0.2	-1.15	0.27	0.14	-1.16	0.09	0.2
73	0.365	-1.23	0.95	0.43	NaN	NaN	NaN	NaN	NaN	NaN	-1.15	0.66	0.6	-1.14	0.5	0.53	-1.17	0.41	0.52	-1.2	0.27	0.57	-1.21	0.08	0.48	-1.14	0.04	0.53	NaN	NaN	NaN	NaN	NaN	NaN	NaN	NaN	NaN	-1.14	0.5	0.21	-1.16	0.43	0.2	-1.15	0.27	0.14	-1.16	0.09	0.2
74	0.37	-1.23	0.95	0.43	NaN	NaN	NaN	NaN	NaN	NaN	-1.15	0.66	0.6	-1.14	0.5	0.53	-1.17	0.41	0.52	-1.2	0.27	0.57	-1.21	0.08	0.48	-1.14	0.04	0.53	NaN	NaN	NaN	NaN	NaN	NaN	NaN	NaN	NaN	-1.14	0.5	0.21	-1.16	0.43	0.2	-1.15	0.27	0.14	-1.16	0.09	0.2
75	0.375	-1.23	0.95	0.43	NaN	NaN	NaN	NaN	NaN	NaN	-1.15	0.66	0.6	-1.14	0.5	0.53	-1.17	0.41	0.52	-1.2	0.27	0.57	-1.21	0.08	0.48	-1.14	0.04	0.53	NaN	NaN	NaN	NaN	NaN	NaN	NaN	NaN	NaN	-1.14	0.5	0.21	-1.16	0.43	0.2	-1.15	0.27	0.14	-1.16	0.09	0.2
76	0.38	-1.23	0.95	0.43	NaN	NaN	NaN	NaN	NaN	NaN	-1.15	0.66	0.6	-1.14	0.5	0.53	-1.17	0.41	0.52	-1.2	0.27	0.57	-1.21	0.08	0.48	-1.14	0.04	0.53	NaN	NaN	NaN	NaN	NaN	NaN	NaN	NaN	NaN	-1.14	0.5	0.21	-1.16	0.43	0.2	-1.15	0.27	0.14	-1.16	0.09	0.2
77	0.385	-1.23	0.95	0.43	NaN	NaN	NaN	NaN	NaN	NaN	-1.15	0.66	0.6	-1.14	0.5	0.53	-1.17	0.41	0.52	-1.2	0.27	0.57	-1.21	0.08	0.48	-1.14	0.04	0.53	NaN	NaN	NaN	NaN	NaN	NaN	NaN	NaN	NaN	-1.14	0.5	0.21	-1.16	0.43	0.2	-1.15	0.27	0.14	-1.16	0.09	0.2
78	0.39	-1.23	0.95	0.43	NaN	NaN	NaN	NaN	NaN	NaN	-1.15	0.66	0.6	-1.14	0.5	0.53	-1.17	0.41	0.52	-1.2	0.27	0.57	-1.21	0.08	0.48	-1.14	0.04	0.53	NaN	NaN	NaN	NaN	NaN	NaN	NaN	NaN	NaN	-1.14	0.5	0.21	-1.16	0.43	0.2	-1.15	0.27	0.14	-1.16	0.09	0.2
79	0.395	-1.23	0.95	0.43	NaN	NaN	NaN	NaN	NaN	NaN	-1.15	0.66	0.6	-1.14	0.5	0.53	-1.17	0.41	0.52	-1.2	0.27	0.57	-1.21	0.08	0.48	-1.14	0.04	0.53	NaN	NaN	NaN	NaN	NaN	NaN	NaN	NaN	NaN	-1.14	0.5	0.21	-1.16	0.43	0.2	-1.15	0.27	0.14	-1.16	0.09	0.2
80	0.4	-1.23	0.95	0.43	NaN	NaN	NaN	NaN	NaN	NaN	-1.15	0.66	0.6	-1.14	0.5	0.53	-1.17	0.41	0.52	-1.2	0.27	0.57	-1.21	0.08	0.48	-1.14	0.04	0.53	NaN	NaN	NaN	NaN	NaN	NaN	NaN	NaN	NaN	-1.14	0.5	0.21	-1.16	0.43	0.2	-1.15	0.27	0.14	-1.16	0.09	0.2
81	0.405	-1.23	0.95	0.43	NaN	NaN	NaN	NaN	NaN	NaN	-1.15	0.66	0.6	-1.14	0.5	0.53	-1.17	0.41	0.52	-1.2	0.27	0.57	-1.21	0.08	0.48	-1.14	0.04	0.53	NaN	NaN	NaN	NaN	NaN	NaN	NaN	NaN	NaN	-1.14	0.5	0.21	-1.16	0.43	0.2	-1.15	0.27	0.14	-1.16	0.09	0.2
82	0.41	-1.23	0.95	0.43	NaN	NaN	NaN	NaN	NaN	NaN	-1.15	0.66	0.6	-1.14	0.5	0.53	-1.17	0.41	0.52	-1.2	0.27	0.57	-1.21	0.08	0.48	-1.14	0.04	0.53	NaN	NaN	NaN	NaN	NaN	NaN	NaN	NaN	NaN	-1.14	0.5	0.21	-1.16	0.43	0.2	-1.15	0.27	0.14	-1.16	0.09	0.2
83	0.415	-1.23	0.95	0.43	NaN	NaN	NaN	NaN	NaN	NaN	-1.15	0.66	0.6	-1.14	0.5	0.53	-1.17	0.41	0.52	-1.2	0.27	0.57	-1.21	0.08	0.48	-1.14	0.04	0.53	NaN	NaN	NaN	NaN	NaN	NaN	NaN	NaN	NaN	-1.14	0.5	0.21	-1.16	0.43	0.2	-1.15	0.27	0.14	-1.16	0.09	0.2
84	0.42	-1.23	0.95	0.43	NaN	NaN	NaN	NaN	NaN	NaN	-1.15	0.66	0.6	-1.14	0.5	0.53	-1.17	0.41	0.52	-1.2	0.27	0.57	-1.21	0.08	0.48	-1.14	0.04	0.53	NaN	NaN	NaN	NaN	NaN	NaN	NaN	NaN	NaN	-1.14	0.5	0.21	-1.16	0.43	0.2	-1.15	0.27	0.14	-1.16	0.09	0.2
85	0.425	-1.23	0.95	0.43	NaN	NaN	NaN	NaN	NaN	NaN	-1.15	0.66	0.6	-1.14	0.5	0.53	-1.17	0.41	0.52	-1.2	0.27	0.57	-1.21	0.08	0.48	-1.14	0.04	0.53	NaN	NaN	NaN	NaN	NaN	NaN	NaN	NaN	NaN	-1.14	0.5	0.21	-1.16	0.43	0.2	-1.15	0.27	0.14	-1.16	0.09	0.2
86	0.43	-1.23	0.95	0.43	NaN	NaN	NaN	NaN	NaN	NaN	-1.15	0.66	0.6	-1.14	0.5	0.53	-1.17	0.41	0.52	-1.2	0.27	0.57	-1.21	0.08	0.48	-1.14	0.04	0.53	NaN	NaN	NaN	NaN	NaN	NaN	NaN	NaN	NaN	-1.14	0.5	0.21	-1.16	0.43	0.2	-1.15	0.27	0.14	-1.16	0.09	0.2
87	0.435	-1.23	0.95	0.43	NaN	NaN	NaN	NaN	NaN	NaN	-1.15	0.66	0.6	-1.14	0.5	0.53	-1.17	0.41	0.52	-1.2	0.27	0.57	-1.21	0.08	0.48	-1.14	0.04	0.53	NaN	NaN	NaN	NaN	NaN	NaN	NaN	NaN	NaN	-1.14	0.5	0.21	-1.16	0.43	0.2	-1.15	0.27	0.14	-1.16	0.09	0.2
88	0.44	-1.23	0.95	0.43	NaN	NaN	NaN	NaN	NaN	NaN	-1.15	0.66	0.6	-1.15	0.5	0.54	-1.17	0.41	0.52	-1.2	0.27	0.57	-1.21	0.08	0.48	-1.14	0.04	0.53	NaN	NaN	NaN	NaN	NaN	NaN	NaN	NaN	NaN	-1.14	0.5	0.21	-1.16	0.43	0.2	-1.15	0.27	0.14	-1.16	0.09	0.2
89	0.445	-1.23	0.95	0.43	NaN	NaN	NaN	NaN	NaN	NaN	-1.15	0.66	0.6	-1.15	0.5	0.54	-1.17	0.41	0.52	-1.2	0.27	0.57	-1.21	0.08	0.48	-1.14	0.04	0.53	NaN	NaN	NaN	NaN	NaN	NaN	NaN	NaN	NaN	-1.14	0.5	0.21	-1.16	0.43	0.2	-1.15	0.27	0.14	-1.16	0.09	0.2
90	0.45	-1.23	0.95	0.43	NaN	NaN	NaN	NaN	NaN	NaN	-1.15	0.66	0.6	-1.15	0.5	0.54	-1.17	0.41	0.52	-1.2	0.27	0.57	-1.21	0.08	0.48	-1.14	0.04	0.53	NaN	NaN	NaN	NaN	NaN	NaN	NaN	NaN	NaN	-1.14	0.5	0.21	-1.16	0.43	0.2	-1.15	0.27	0.14	-1.16	0.09	0.2
91	0.455	-1.23	0.95	0.43	NaN	NaN	NaN	NaN	NaN	NaN	-1.15	0.66	0.6	-1.15	0.5	0.54	-1.17	0.41	0.52	-1.2	0.27	0.57	-1.21	0.08	0.48	-1.14	0.04	0.53	NaN	NaN	NaN	NaN	NaN	NaN	NaN	NaN	NaN	-1.14	0.5	0.21	-1.16	0.43	0.2	-1.15	0.27	0.14	-1.16	0.09	0.2
92	0.46	-1.23	0.95	0.43	NaN	NaN	NaN	NaN	NaN	NaN	-1.15	0.66	0.6	-1.15	0.5	0.54	-1.17	0.41	0.52	-1.2	0.27	0.57	-1.21	0.08	0.48	-1.14	0.04	0.53	NaN	NaN	NaN	NaN	NaN	NaN	NaN	NaN	NaN	-1.14	0.5	0.21	-1.16	0.43	0.2	-1.15	0.27	0.14	-1.16	0.09	0.2
93	0.465	-1.23	0.95	0.43	NaN	NaN	NaN	NaN	NaN	NaN	-1.15	0.66	0.6	-1.15	0.5	0.54	-1.17	0.41	0.52	-1.2	0.27	0.57	-1.21	0.08	0.48	-1.14	0.04	0.53	NaN	NaN	NaN	NaN	NaN	NaN	NaN	NaN	NaN	-1.14	0.5	0.21	-1.16	0.43	0.2	-1.15	0.27	0.14	-1.16	0.09	0.2
94	0.47	-1.23	0.95	0.43	NaN	NaN	NaN	NaN	NaN	NaN	-1.15	0.66	0.6	-1.15	0.5	0.54	-1.17	0.41	0.52	-1.2	0.27	0.57	-1.21	0.08	0.48	-1.14	0.04	0.53	NaN	NaN	NaN	NaN	NaN	NaN	NaN	NaN	NaN	-1.14	0.5	0.21	-1.16	0.43	0.2	-1.15	0.27	0.14	-1.16	0.09	0.2
95	0.475	-1.23	0.95	0.43	NaN	NaN	NaN	NaN	NaN	NaN	-1.15	0.66	0.6	-1.15	0.5	0.54	-1.17	0.41	0.52	-1.2	0.27	0.57	-1.21	0.08	0.48	-1.14	0.04	0.53	NaN	NaN	NaN	NaN	NaN	NaN	NaN	NaN	NaN	-1.14	0.5	0.21	-1.16	0.43	0.2	-1.15	0.27	0.14	-1.16	0.09	0.2
96	0.48	-1.23	0.95	0.43	NaN	NaN	NaN	NaN	NaN	NaN	-1.15	0.66	0.6	-1.15	0.5	0.54	-1.17	0.41	0.52	-1.2	0.27	0.57	-1.21	0.08	0.48	-1.14	0.04	0.53	NaN	NaN	NaN	NaN	NaN	NaN	NaN	NaN	NaN	-1.14	0.5	0.21	-1.16	0.43	0.2	-1.15	0.27	0.14	-1.16	0.09	0.2
97	0.485	-1.23	0.95	0.43	NaN	NaN	NaN	NaN	NaN	NaN	-1.15	0.66	0.6	-1.15	0.5	0.54	-1.17	0.41	0.52	-1.2	0.27	0.57	-1.21	0.08	0.48	-1.14	0.04	0.53	NaN	NaN	NaN	NaN	NaN	NaN	NaN	NaN	NaN	-1.14	0.5	0.21	-1.16	0.43	0.2	-1.15	0.27	0.14	-1.16	0.09	0.2
98	0.49	-1.23	0.95	0.43	NaN	NaN	NaN	NaN	NaN	NaN	-1.15	0.66	0.6	-1.15	0.5	0.54	-1.17	0.41	0.52	-1.2	0.27	0.57	-1.21	0.08	0.48	-1.14	0.04	0.53	NaN	NaN	NaN	NaN	NaN	NaN	NaN	NaN	NaN	-1.14	0.5	0.21	-1.16	0.43	0.2	-1.15	0.27	0.14	-1.16	0.09	0.2
99	0.495	-1.23	0.95	0.43	NaN	NaN	NaN	NaN	NaN	NaN	-1.15	0.66	0.6	-1.15	0.5	0.54	-1.17	0.41	0.52	-1.2	0.27	0.57	-1.21	0.08	0.48	-1.14	0.04	0.53	NaN	NaN	NaN	NaN	NaN	NaN	NaN	NaN	NaN	-1.14	0.5	0.21	-1.16	0.43	0.2	-1.15	0.27	0.14	-1.16	0.09	0.2
100	0.5	-1.23	0.95	0.43	NaN	NaN	NaN	NaN	NaN	NaN	-1.15	0.66	0.6	-1.15	0.5	0.54	-1.17	0.41	0.52	-1.2	0.27	0.57	-1.21	0.08	0.48	-1.14	0.04	0.53	NaN	NaN	NaN	NaN	NaN	NaN	NaN	NaN	NaN	-1.14	0.5	0.21	-1.16	0.43	0.2	-1.15	0.27	0.14	-1.16	0.09	0.2
101	0.505	-1.23	0.95	0.43	NaN	NaN	NaN	NaN	NaN	NaN	-1.15	0.66	0.6	-1.15	0.5	0.54	-1.17	0.41	0.52	-1.2	0.27	0.57	-1.21	0.08	0.48	-1.14	0.04	0.53	NaN	NaN	NaN	NaN	NaN	NaN	NaN	NaN	NaN	-1.14	0.5	0.21	-1.16	0.43	0.2	-1.15	0.27	0.14	-1.16	0.09	0.2
102	0.51	-1.23	0.95	0.43	NaN	NaN	NaN	NaN	NaN	NaN	-1.15	0.66	0.6	-1.15	0.5	0.54	-1.17	0.41	0.53	-1.2	0.27	0.57	-1.21	0.08	0.48	-1.14	0.04	0.53	NaN	NaN	NaN	NaN	NaN	NaN	NaN	NaN	NaN	-1.14	0.5	0.21	-1.16	0.43	0.2	-1.15	0.27	0.14	-1.16	0.09	0.2
103	0.515	-1.23	0.95	0.43	NaN	NaN	NaN	NaN	NaN	NaN	-1.15	0.66	0.6	-1.15	0.5	0.54	-1.17	0.41	0.53	-1.2	0.27	0.57	-1.21	0.08	0.48	-1.14	0.04	0.53	NaN	NaN	NaN	NaN	NaN	NaN	NaN	NaN	NaN	-1.14	0.5	0.21	-1.16	0.43	0.2	-1.15	0.27	0.14	-1.16	0.09	0.2
104	0.52	-1.23	0.95	0.43	NaN	NaN	NaN	NaN	NaN	NaN	-1.15	0.66	0.6	-1.15	0.5	0.54	-1.17	0.41	0.53	-1.2	0.27	0.57	-1.21	0.08	0.48	-1.14	0.04	0.53	NaN	NaN	NaN	NaN	NaN	NaN	NaN	NaN	NaN	-1.14	0.5	0.21	-1.16	0.43	0.2	-1.15	0.27	0.14	-1.16	0.09	0.2
105	0.525	-1.23	0.95	0.43	NaN	NaN	NaN	NaN	NaN	NaN	-1.15	0.66	0.6	-1.15	0.5	0.54	-1.17	0.41	0.53	-1.2	0.27	0.57	-1.21	0.08	0.48	-1.14	0.04	0.53	NaN	NaN	NaN	NaN	NaN	NaN	NaN	NaN	NaN	-1.14	0.5	0.21	-1.16	0.43	0.2	-1.15	0.27	0.14	-1.16	0.09	0.2
106	0.53	-1.23	0.95	0.43	NaN	NaN	NaN	NaN	NaN	NaN	-1.15	0.66	0.6	-1.15	0.5	0.54	-1.17	0.41	0.53	-1.2	0.27	0.57	-1.21	0.08	0.48	-1.14	0.04	0.53	NaN	NaN	NaN	NaN	NaN	NaN	NaN	NaN	NaN	-1.14	0.5	0.21	-1.16	0.43	0.2	-1.15	0.27	0.14	-1.16	0.09	0.2
107	0.535	-1.23	0.95	0.43	NaN	NaN	NaN	NaN	NaN	NaN	-1.15	0.66	0.6	-1.15	0.5	0.54	-1.17	0.41	0.53	-1.2	0.27	0.57	-1.21	0.08	0.48	-1.14	0.04	0.53	NaN	NaN	NaN	NaN	NaN	NaN	NaN	NaN	NaN	-1.14	0.5	0.21	-1.16	0.43	0.2	-1.15	0.27	0.14	-1.16	0.09	0.2
108	0.54	-1.23	0.95	0.43	NaN	NaN	NaN	NaN	NaN	NaN	-1.15	0.66	0.6	-1.15	0.5	0.54	-1.17	0.41	0.53	-1.2	0.27	0.57	-1.21	0.08	0.48	-1.14	0.04	0.53	NaN	NaN	NaN	NaN	NaN	NaN	NaN	NaN	NaN	-1.14	0.5	0.21	-1.16	0.43	0.2	-1.15	0.27	0.14	-1.16	0.09	0.2
109	0.545	-1.23	0.95	0.43	NaN	NaN	NaN	NaN	NaN	NaN	-1.15	0.66	0.6	-1.15	0.5	0.54	-1.17	0.41	0.53	-1.2	0.27	0.57	-1.21	0.08	0.48	-1.14	0.04	0.53	NaN	NaN	NaN	NaN	NaN	NaN	NaN	NaN	NaN	-1.14	0.5	0.21	-1.16	0.43	0.2	-1.15	0.27	0.14	-1.16	0.09	0.2
110	0.55	-1.23	0.95	0.43	NaN	NaN	NaN	NaN	NaN	NaN	-1.15	0.66	0.6	-1.15	0.5	0.54	-1.17	0.41	0.53	-1.2	0.27	0.57	-1.21	0.08	0.48	-1.14	0.04	0.53	NaN	NaN	NaN	NaN	NaN	NaN	NaN	NaN	NaN	-1.14	0.5	0.21	-1.16	0.43	0.2	-1.15	0.27	0.14	-1.16	0.09	0.2
111	0.555	-1.23	0.95	0.43	NaN	NaN	NaN	NaN	NaN	NaN	-1.15	0.66	0.6	-1.15	0.5	0.54	-1.17	0.41	0.53	-1.2	0.27	0.57	-1.21	0.08	0.48	-1.14	0.04	0.53	NaN	NaN	NaN	NaN	NaN	NaN	NaN	NaN	NaN	-1.14	0.5	0.21	-1.16	0.43	0.2	-1.15	0.27	0.14	-1.16	0.09	0.2
112	0.56	-1.23	0.95	0.43	NaN	NaN	NaN	NaN	NaN	NaN	-1.15	0.66	0.6	-1.15	0.5	0.54	-1.17	0.41	0.53	-1.2	0.27	0.57	-1.21	0.08	0.48	-1.14	0.04	0.53	NaN	NaN	NaN	NaN	NaN	NaN	NaN	NaN	NaN	-1.14	0.5	0.21	-1.16	0.43	0.2	-1.15	0.27	0.14	-1.16	0.09	0.2
113	0.565	-1.23	0.95	0.43	NaN	NaN	NaN	NaN	NaN	NaN	-1.15	0.66	0.6	-1.15	0.5	0.54	-1.17	0.41	0.53	-1.2	0.27	0.57	-1.21	0.08	0.48	-1.14	0.04	0.53	NaN	NaN	NaN	NaN	NaN	NaN	NaN	NaN	NaN	-1.14	0.5	0.21	-1.16	0.43	0.2	-1.15	0.27	0.14	-1.16	0.09	0.2
114	0.57	-1.23	0.95	0.43	NaN	NaN	NaN	NaN	NaN	NaN	-1.15	0.66	0.6	-1.15	0.5	0.54	-1.17	0.41	0.53	-1.2	0.27	0.57	-1.21	0.08	0.48	-1.14	0.04	0.53	NaN	NaN	NaN	NaN	NaN	NaN	NaN	NaN	NaN	-1.14	0.5	0.21	-1.16	0.43	0.2	-1.15	0.27	0.14	-1.16	0.09	0.2
115	0.575	-1.23	0.95	0.43	NaN	NaN	NaN	NaN	NaN	NaN	-1.15	0.66	0.6	-1.15	0.5	0.54	-1.17	0.41	0.53	-1.2	0.27	0.57	-1.21	0.08	0.48	-1.14	0.04	0.53	NaN	NaN	NaN	NaN	NaN	NaN	NaN	NaN	NaN	-1.14	0.5	0.21	-1.16	0.43	0.2	-1.15	0.27	0.14	-1.16	0.09	0.2
116	0.58	-1.23	0.95	0.43	NaN	NaN	NaN	NaN	NaN	NaN	-1.15	0.66	0.6	-1.15	0.5	0.54	-1.17	0.41	0.53	-1.2	0.27	0.57	-1.21	0.08	0.48	-1.14	0.04	0.53	NaN	NaN	NaN	NaN	NaN	NaN	NaN	NaN	NaN	-1.14	0.5	0.21	-1.16	0.43	0.2	-1.15	0.27	0.14	-1.16	0.09	0.2
117	0.585	-1.23	0.95	0.43	NaN	NaN	NaN	NaN	NaN	NaN	-1.15	0.66	0.6	-1.15	0.5	0.54	-1.17	0.41	0.53	-1.2	0.27	0.57	-1.21	0.08	0.48	-1.14	0.04	0.53	NaN	NaN	NaN	NaN	NaN	NaN	NaN	NaN	NaN	-1.14	0.5	0.21	-1.16	0.43	0.2	-1.15	0.27	0.14	-1.16	0.09	0.2
118	0.59	-1.23	0.95	0.43	NaN	NaN	NaN	NaN	NaN	NaN	-1.15	0.66	0.6	-1.15	0.5	0.54	-1.17	0.41	0.53	-1.2	0.27	0.57	-1.21	0.08	0.48	-1.14	0.04	0.53	NaN	NaN	NaN	NaN	NaN	NaN	NaN	NaN	NaN	-1.14	0.5	0.21	-1.16	0.43	0.2	-1.15	0.27	0.14	-1.16	0.09	0.2
119	0.595	-1.23	0.95	0.43	NaN	NaN	NaN	NaN	NaN	NaN	-1.15	0.66	0.6	-1.15	0.5	0.54	-1.17	0.41	0.53	-1.2	0.27	0.57	-1.21	0.08	0.48	-1.14	0.04	0.53	NaN	NaN	NaN	NaN	NaN	NaN	NaN	NaN	NaN	-1.14	0.5	0.21	-1.16	0.43	0.2	-1.15	0.27	0.14	-1.16	0.09	0.2
120	0.6	-1.23	0.95	0.43	NaN	NaN	NaN	NaN	NaN	NaN	-1.15	0.66	0.6	-1.15	0.5	0.54	-1.17	0.41	0.53	-1.2	0.27	0.57	-1.21	0.08	0.48	-1.14	0.04	0.53	NaN	NaN	NaN	NaN	NaN	NaN	NaN	NaN	NaN	-1.14	0.5	0.21	-1.16	0.43	0.2	-1.15	0.27	0.14	-1.16	0.09	0.2
121	0.605	-1.23	0.95	0.43	NaN	NaN	NaN	NaN	NaN	NaN	-1.15	0.66	0.6	-1.15	0.5	0.54	-1.17	0.41	0.53	-1.2	0.27	0.57	-1.21	0.08	0.48	-1.14	0.04	0.53	NaN	NaN	NaN	NaN	NaN	NaN	NaN	NaN	NaN	-1.14	0.5	0.22	-1.16	0.43	0.2	-1.15	0.27	0.14	-1.16	0.09	0.2
122	0.61	-1.23	0.95	0.43	NaN	NaN	NaN	NaN	NaN	NaN	-1.15	0.66	0.6	-1.15	0.5	0.54	-1.17	0.41	0.53	-1.2	0.27	0.57	-1.21	0.08	0.48	-1.14	0.04	0.53	NaN	NaN	NaN	NaN	NaN	NaN	NaN	NaN	NaN	-1.14	0.5	0.22	-1.16	0.43	0.2	-1.15	0.27	0.14	-1.16	0.09	0.2
123	0.615	-1.23	0.95	0.43	NaN	NaN	NaN	NaN	NaN	NaN	-1.15	0.66	0.61	-1.15	0.5	0.54	-1.17	0.41	0.53	-1.2	0.27	0.57	-1.21	0.08	0.48	-1.14	0.04	0.53	NaN	NaN	NaN	NaN	NaN	NaN	NaN	NaN	NaN	-1.14	0.5	0.22	-1.16	0.43	0.2	-1.15	0.27	0.14	-1.16	0.09	0.2
124	0.62	-1.23	0.95	0.43	NaN	NaN	NaN	NaN	NaN	NaN	-1.15	0.66	0.61	-1.15	0.5	0.54	-1.17	0.41	0.53	-1.2	0.27	0.57	-1.21	0.08	0.48	-1.14	0.04	0.53	NaN	NaN	NaN	NaN	NaN	NaN	NaN	NaN	NaN	-1.14	0.5	0.22	-1.16	0.43	0.2	-1.15	0.27	0.14	-1.16	0.09	0.2
125	0.625	-1.23	0.95	0.43	NaN	NaN	NaN	NaN	NaN	NaN	-1.15	0.66	0.61	-1.15	0.5	0.54	-1.17	0.41	0.53	-1.2	0.27	0.57	-1.21	0.08	0.48	-1.14	0.04	0.53	NaN	NaN	NaN	NaN	NaN	NaN	NaN	NaN	NaN	-1.14	0.5	0.22	-1.16	0.43	0.2	-1.15	0.27	0.14	-1.16	0.09	0.2
126	0.63	-1.23	0.95	0.43	NaN	NaN	NaN	NaN	NaN	NaN	-1.15	0.66	0.61	-1.15	0.5	0.54	-1.17	0.41	0.53	-1.2	0.27	0.57	-1.21	0.08	0.48	-1.14	0.04	0.53	NaN	NaN	NaN	NaN	NaN	NaN	NaN	NaN	NaN	-1.14	0.5	0.22	-1.16	0.43	0.2	-1.15	0.27	0.14	-1.16	0.09	0.2
127	0.635	-1.23	0.95	0.43	NaN	NaN	NaN	NaN	NaN	NaN	-1.15	0.66	0.61	-1.15	0.5	0.54	-1.17	0.41	0.53	-1.2	0.27	0.57	-1.21	0.08	0.48	-1.14	0.04	0.53	NaN	NaN	NaN	NaN	NaN	NaN	NaN	NaN	NaN	-1.14	0.5	0.22	-1.16	0.43	0.2	-1.15	0.27	0.14	-1.16	0.09	0.2
128	0.64	-1.23	0.95	0.43	NaN	NaN	NaN	NaN	NaN	NaN	-1.15	0.66	0.61	-1.15	0.5	0.54	-1.17	0.41	0.53	-1.2	0.27	0.57	-1.21	0.08	0.48	-1.14	0.04	0.53	NaN	NaN	NaN	NaN	NaN	NaN	NaN	NaN	NaN	-1.14	0.5	0.22	-1.16	0.43	0.2	-1.16	0.27	0.14	-1.16	0.09	0.2
129	0.645	-1.23	0.95	0.43	NaN	NaN	NaN	NaN	NaN	NaN	-1.15	0.66	0.61	-1.14	0.5	0.54	-1.17	0.41	0.53	-1.2	0.27	0.57	-1.21	0.08	0.48	-1.14	0.04	0.53	NaN	NaN	NaN	NaN	NaN	NaN	NaN	NaN	NaN	-1.14	0.5	0.22	-1.16	0.43	0.2	-1.16	0.27	0.14	-1.16	0.09	0.2
130	0.65	-1.23	0.95	0.43	NaN	NaN	NaN	NaN	NaN	NaN	-1.15	0.66	0.61	-1.14	0.5	0.54	-1.17	0.41	0.53	-1.2	0.26	0.57	-1.21	0.08	0.48	-1.14	0.04	0.53	NaN	NaN	NaN	NaN	NaN	NaN	NaN	NaN	NaN	-1.14	0.5	0.22	-1.16	0.43	0.2	-1.16	0.27	0.14	-1.16	0.09	0.2
131	0.655	-1.23	0.95	0.43	NaN	NaN	NaN	NaN	NaN	NaN	-1.15	0.66	0.61	-1.14	0.5	0.54	-1.17	0.41	0.53	-1.2	0.26	0.57	-1.21	0.08	0.48	-1.14	0.04	0.53	NaN	NaN	NaN	NaN	NaN	NaN	NaN	NaN	NaN	-1.14	0.5	0.22	-1.16	0.43	0.2	-1.16	0.27	0.14	-1.16	0.09	0.2
132	0.66	-1.23	0.95	0.43	NaN	NaN	NaN	NaN	NaN	NaN	-1.15	0.66	0.61	-1.14	0.5	0.54	-1.17	0.41	0.53	-1.2	0.26	0.57	-1.21	0.08	0.48	-1.14	0.04	0.53	NaN	NaN	NaN	NaN	NaN	NaN	NaN	NaN	NaN	-1.14	0.5	0.22	-1.16	0.43	0.21	-1.16	0.27	0.14	-1.16	0.09	0.2
133	0.665	-1.23	0.95	0.43	NaN	NaN	NaN	NaN	NaN	NaN	-1.15	0.66	0.61	-1.14	0.5	0.54	-1.17	0.41	0.53	-1.2	0.26	0.57	-1.21	0.08	0.48	-1.14	0.04	0.53	NaN	NaN	NaN	NaN	NaN	NaN	NaN	NaN	NaN	-1.14	0.5	0.22	-1.16	0.43	0.21	-1.16	0.27	0.14	-1.16	0.09	0.2
134	0.67	-1.23	0.95	0.43	NaN	NaN	NaN	NaN	NaN	NaN	-1.15	0.65	0.61	-1.14	0.5	0.54	-1.17	0.41	0.53	-1.2	0.26	0.57	-1.21	0.08	0.48	-1.14	0.04	0.53	NaN	NaN	NaN	NaN	NaN	NaN	NaN	NaN	NaN	-1.14	0.5	0.22	-1.16	0.43	0.21	-1.16	0.27	0.14	-1.16	0.09	0.2
135	0.675	-1.23	0.95	0.43	NaN	NaN	NaN	NaN	NaN	NaN	-1.15	0.65	0.61	-1.14	0.5	0.54	-1.17	0.41	0.53	-1.2	0.26	0.57	-1.21	0.08	0.48	-1.14	0.04	0.53	NaN	NaN	NaN	NaN	NaN	NaN	NaN	NaN	NaN	-1.14	0.5	0.22	-1.16	0.43	0.21	-1.16	0.27	0.14	-1.16	0.09	0.2
136	0.68	-1.23	0.95	0.43	NaN	NaN	NaN	NaN	NaN	NaN	-1.15	0.65	0.61	-1.14	0.5	0.54	-1.17	0.41	0.53	-1.2	0.26	0.57	-1.21	0.08	0.48	-1.14	0.04	0.53	NaN	NaN	NaN	NaN	NaN	NaN	NaN	NaN	NaN	-1.14	0.5	0.22	-1.16	0.43	0.21	-1.16	0.27	0.14	-1.16	0.09	0.2
137	0.685	-1.23	0.95	0.43	NaN	NaN	NaN	NaN	NaN	NaN	-1.15	0.65	0.61	-1.14	0.5	0.54	-1.16	0.41	0.53	-1.2	0.26	0.57	-1.21	0.08	0.48	-1.14	0.04	0.53	NaN	NaN	NaN	NaN	NaN	NaN	NaN	NaN	NaN	-1.14	0.5	0.22	-1.16	0.43	0.21	-1.16	0.27	0.14	-1.16	0.08	0.2
138	0.69	-1.23	0.95	0.43	NaN	NaN	NaN	NaN	NaN	NaN	-1.15	0.65	0.61	-1.14	0.5	0.54	-1.16	0.41	0.53	-1.2	0.26	0.57	-1.21	0.08	0.48	-1.14	0.04	0.53	NaN	NaN	NaN	NaN	NaN	NaN	NaN	NaN	NaN	-1.14	0.5	0.22	-1.16	0.43	0.21	-1.16	0.27	0.14	-1.16	0.08	0.2
139	0.695	-1.23	0.95	0.43	NaN	NaN	NaN	NaN	NaN	NaN	-1.15	0.65	0.61	-1.14	0.5	0.54	-1.16	0.41	0.53	-1.19	0.26	0.57	-1.21	0.08	0.48	-1.14	0.04	0.53	NaN	NaN	NaN	NaN	NaN	NaN	NaN	NaN	NaN	-1.14	0.5	0.22	-1.16	0.43	0.21	-1.16	0.27	0.14	-1.16	0.08	0.2
140	0.7	-1.23	0.95	0.43	NaN	NaN	NaN	NaN	NaN	NaN	-1.15	0.65	0.61	-1.14	0.5	0.54	-1.16	0.41	0.53	-1.19	0.26	0.57	-1.21	0.08	0.48	-1.14	0.04	0.53	NaN	NaN	NaN	NaN	NaN	NaN	NaN	NaN	NaN	-1.14	0.5	0.22	-1.16	0.43	0.21	-1.16	0.27	0.14	-1.16	0.08	0.2
141	0.705	-1.23	0.95	0.43	NaN	NaN	NaN	NaN	NaN	NaN	-1.15	0.65	0.61	-1.14	0.5	0.54	-1.16	0.41	0.53	-1.19	0.26	0.57	-1.21	0.08	0.48	-1.14	0.04	0.53	NaN	NaN	NaN	NaN	NaN	NaN	NaN	NaN	NaN	-1.14	0.5	0.22	-1.16	0.43	0.21	-1.16	0.27	0.14	-1.16	0.08	0.2
142	0.71	-1.23	0.95	0.43	NaN	NaN	NaN	NaN	NaN	NaN	-1.15	0.65	0.61	-1.14	0.5	0.54	-1.16	0.41	0.53	-1.19	0.26	0.57	-1.21	0.08	0.48	-1.14	0.04	0.53	NaN	NaN	NaN	NaN	NaN	NaN	NaN	NaN	NaN	-1.14	0.5	0.22	-1.16	0.43	0.21	-1.16	0.27	0.14	-1.16	0.08	0.2
143	0.715	-1.23	0.95	0.43	NaN	NaN	NaN	NaN	NaN	NaN	-1.15	0.65	0.61	-1.14	0.5	0.54	-1.16	0.41	0.53	-1.19	0.26	0.57	-1.21	0.08	0.48	-1.14	0.04	0.53	NaN	NaN	NaN	NaN	NaN	NaN	NaN	NaN	NaN	-1.14	0.5	0.22	-1.16	0.43	0.21	-1.16	0.27	0.14	-1.16	0.08	0.2
144	0.72	-1.23	0.95	0.43	NaN	NaN	NaN	NaN	NaN	NaN	-1.15	0.65	0.61	-1.14	0.5	0.54	-1.16	0.41	0.53	-1.19	0.26	0.57	-1.21	0.08	0.48	-1.14	0.04	0.53	NaN	NaN	NaN	NaN	NaN	NaN	NaN	NaN	NaN	-1.14	0.5	0.22	-1.16	0.43	0.21	-1.16	0.27	0.14	-1.16	0.08	0.2
145	0.725	-1.23	0.95	0.43	NaN	NaN	NaN	NaN	NaN	NaN	-1.15	0.65	0.61	-1.14	0.5	0.54	-1.16	0.41	0.53	-1.19	0.26	0.57	-1.21	0.08	0.48	-1.14	0.04	0.53	NaN	NaN	NaN	NaN	NaN	NaN	NaN	NaN	NaN	-1.14	0.5	0.22	-1.16	0.43	0.21	-1.16	0.27	0.14	-1.16	0.08	0.2
146	0.73	-1.23	0.95	0.43	NaN	NaN	NaN	NaN	NaN	NaN	-1.15	0.65	0.61	-1.14	0.5	0.54	-1.16	0.41	0.53	-1.19	0.26	0.57	-1.21	0.08	0.48	-1.14	0.04	0.53	NaN	NaN	NaN	NaN	NaN	NaN	NaN	NaN	NaN	-1.14	0.5	0.22	-1.16	0.43	0.21	-1.16	0.27	0.14	-1.16	0.08	0.2
147	0.735	-1.23	0.95	0.43	NaN	NaN	NaN	NaN	NaN	NaN	-1.15	0.65	0.61	-1.13	0.5	0.54	-1.16	0.41	0.53	-1.19	0.26	0.57	-1.21	0.08	0.48	-1.14	0.04	0.53	NaN	NaN	NaN	NaN	NaN	NaN	NaN	NaN	NaN	-1.14	0.5	0.22	-1.16	0.42	0.21	-1.16	0.27	0.14	-1.16	0.08	0.2
148	0.74	-1.23	0.95	0.43	NaN	NaN	NaN	NaN	NaN	NaN	-1.15	0.65	0.61	-1.13	0.5	0.54	-1.15	0.41	0.53	-1.19	0.26	0.57	-1.21	0.08	0.48	-1.14	0.04	0.53	NaN	NaN	NaN	NaN	NaN	NaN	NaN	NaN	NaN	-1.14	0.5	0.22	-1.16	0.42	0.21	-1.16	0.27	0.14	-1.16	0.08	0.2
149	0.745	-1.23	0.95	0.43	NaN	NaN	NaN	NaN	NaN	NaN	-1.15	0.65	0.61	-1.13	0.5	0.54	-1.15	0.41	0.53	-1.19	0.26	0.57	-1.21	0.08	0.48	-1.14	0.04	0.53	NaN	NaN	NaN	NaN	NaN	NaN	NaN	NaN	NaN	-1.14	0.5	0.22	-1.16	0.42	0.21	-1.16	0.27	0.14	-1.16	0.08	0.2
150	0.75	-1.23	0.95	0.43	NaN	NaN	NaN	NaN	NaN	NaN	-1.15	0.65	0.61	-1.13	0.5	0.54	-1.15	0.41	0.53	-1.19	0.26	0.57	-1.21	0.08	0.48	-1.14	0.04	0.53	NaN	NaN	NaN	NaN	NaN	NaN	NaN	NaN	NaN	-1.14	0.5	0.22	-1.16	0.42	0.21	-1.16	0.27	0.14	-1.16	0.08	0.2
151	0.755	-1.23	0.95	0.43	NaN	NaN	NaN	NaN	NaN	NaN	-1.15	0.65	0.61	-1.13	0.5	0.54	-1.15	0.41	0.53	-1.19	0.26	0.57	-1.21	0.08	0.48	-1.14	0.04	0.53	NaN	NaN	NaN	NaN	NaN	NaN	NaN	NaN	NaN	-1.14	0.5	0.22	-1.16	0.42	0.21	-1.16	0.27	0.14	-1.16	0.08	0.2
152	0.76	-1.23	0.95	0.43	NaN	NaN	NaN	NaN	NaN	NaN	-1.14	0.65	0.61	-1.13	0.5	0.54	-1.15	0.41	0.53	-1.19	0.26	0.57	-1.21	0.08	0.48	-1.14	0.04	0.53	NaN	NaN	NaN	NaN	NaN	NaN	NaN	NaN	NaN	-1.13	0.5	0.22	-1.16	0.42	0.21	-1.15	0.27	0.14	-1.16	0.08	0.2
153	0.765	-1.23	0.95	0.43	NaN	NaN	NaN	NaN	NaN	NaN	-1.14	0.65	0.61	-1.13	0.5	0.54	-1.15	0.41	0.53	-1.19	0.26	0.57	-1.21	0.08	0.48	-1.14	0.04	0.53	NaN	NaN	NaN	NaN	NaN	NaN	NaN	NaN	NaN	-1.13	0.5	0.22	-1.15	0.42	0.21	-1.15	0.27	0.14	-1.16	0.08	0.2
154	0.77	-1.23	0.95	0.43	NaN	NaN	NaN	NaN	NaN	NaN	-1.14	0.65	0.62	-1.13	0.5	0.54	-1.15	0.41	0.53	-1.19	0.26	0.57	-1.21	0.08	0.48	-1.14	0.04	0.53	NaN	NaN	NaN	NaN	NaN	NaN	NaN	NaN	NaN	-1.13	0.5	0.22	-1.15	0.42	0.21	-1.15	0.27	0.14	-1.16	0.08	0.2
155	0.775	-1.23	0.95	0.43	NaN	NaN	NaN	NaN	NaN	NaN	-1.14	0.65	0.62	-1.13	0.5	0.54	-1.15	0.41	0.53	-1.19	0.26	0.58	-1.21	0.08	0.48	-1.14	0.04	0.53	NaN	NaN	NaN	NaN	NaN	NaN	NaN	NaN	NaN	-1.13	0.5	0.22	-1.15	0.42	0.21	-1.15	0.27	0.14	-1.16	0.08	0.2
156	0.78	-1.23	0.95	0.43	NaN	NaN	NaN	NaN	NaN	NaN	-1.14	0.65	0.62	-1.13	0.5	0.54	-1.15	0.41	0.53	-1.18	0.26	0.58	-1.21	0.08	0.48	-1.14	0.04	0.53	NaN	NaN	NaN	NaN	NaN	NaN	NaN	NaN	NaN	-1.13	0.5	0.22	-1.15	0.42	0.21	-1.15	0.27	0.14	-1.16	0.08	0.2
157	0.785	-1.23	0.95	0.43	NaN	NaN	NaN	NaN	NaN	NaN	-1.14	0.65	0.62	-1.13	0.5	0.55	-1.15	0.41	0.53	-1.18	0.26	0.58	-1.21	0.08	0.48	-1.14	0.04	0.53	NaN	NaN	NaN	NaN	NaN	NaN	NaN	NaN	NaN	-1.13	0.5	0.22	-1.15	0.42	0.21	-1.15	0.27	0.14	-1.16	0.08	0.2
158	0.79	-1.23	0.95	0.43	NaN	NaN	NaN	NaN	NaN	NaN	-1.14	0.65	0.62	-1.13	0.5	0.55	-1.15	0.41	0.53	-1.18	0.26	0.58	-1.21	0.08	0.48	-1.14	0.04	0.53	NaN	NaN	NaN	NaN	NaN	NaN	NaN	NaN	NaN	-1.13	0.5	0.22	-1.15	0.42	0.21	-1.15	0.27	0.14	-1.16	0.08	0.2
159	0.795	-1.23	0.95	0.44	NaN	NaN	NaN	NaN	NaN	NaN	-1.14	0.65	0.62	-1.13	0.5	0.55	-1.15	0.41	0.53	-1.18	0.26	0.58	-1.21	0.08	0.48	-1.14	0.04	0.53	NaN	NaN	NaN	NaN	NaN	NaN	NaN	NaN	NaN	-1.12	0.5	0.21	-1.14	0.42	0.21	-1.15	0.27	0.14	-1.16	0.08	0.2
160	0.8	-1.23	0.95	0.44	NaN	NaN	NaN	NaN	NaN	NaN	-1.14	0.65	0.62	-1.13	0.5	0.55	-1.15	0.4	0.54	-1.18	0.26	0.58	-1.21	0.08	0.49	-1.14	0.04	0.53	NaN	NaN	NaN	NaN	NaN	NaN	NaN	NaN	NaN	-1.12	0.5	0.21	-1.14	0.42	0.21	-1.15	0.27	0.14	-1.16	0.08	0.2
161	0.805	-1.23	0.95	0.44	NaN	NaN	NaN	NaN	NaN	NaN	-1.14	0.65	0.62	-1.13	0.5	0.55	-1.15	0.4	0.54	-1.18	0.26	0.58	-1.21	0.08	0.49	-1.14	0.04	0.53	NaN	NaN	NaN	NaN	NaN	NaN	NaN	NaN	NaN	-1.12	0.5	0.22	-1.14	0.42	0.2	-1.15	0.27	0.14	-1.16	0.08	0.2
162	0.81	-1.23	0.95	0.44	NaN	NaN	NaN	NaN	NaN	NaN	-1.14	0.65	0.62	-1.13	0.5	0.55	-1.15	0.4	0.54	-1.18	0.26	0.58	-1.21	0.08	0.49	-1.14	0.04	0.53	NaN	NaN	NaN	NaN	NaN	NaN	NaN	NaN	NaN	-1.11	0.5	0.22	-1.14	0.42	0.2	-1.14	0.27	0.14	-1.16	0.08	0.2
163	0.815	-1.23	0.95	0.44	NaN	NaN	NaN	NaN	NaN	NaN	-1.14	0.65	0.62	-1.13	0.5	0.55	-1.15	0.4	0.54	-1.18	0.26	0.58	-1.21	0.08	0.49	-1.14	0.04	0.53	NaN	NaN	NaN	NaN	NaN	NaN	NaN	NaN	NaN	-1.11	0.5	0.21	-1.13	0.42	0.2	-1.14	0.27	0.14	-1.16	0.08	0.2
164	0.82	-1.23	0.95	0.44	NaN	NaN	NaN	NaN	NaN	NaN	-1.14	0.65	0.62	-1.13	0.5	0.55	-1.15	0.4	0.54	-1.18	0.26	0.58	-1.21	0.08	0.49	-1.14	0.04	0.53	NaN	NaN	NaN	NaN	NaN	NaN	NaN	NaN	NaN	-1.11	0.5	0.21	-1.13	0.42	0.2	-1.14	0.27	0.14	-1.16	0.08	0.2
165	0.825	-1.23	0.95	0.44	NaN	NaN	NaN	NaN	NaN	NaN	-1.14	0.65	0.62	-1.13	0.5	0.55	-1.15	0.4	0.54	-1.18	0.26	0.58	-1.21	0.08	0.49	-1.14	0.04	0.53	NaN	NaN	NaN	NaN	NaN	NaN	NaN	NaN	NaN	-1.1	0.5	0.21	-1.13	0.42	0.2	-1.14	0.27	0.14	-1.16	0.08	0.2
166	0.83	-1.23	0.95	0.44	NaN	NaN	NaN	NaN	NaN	NaN	-1.14	0.65	0.62	-1.13	0.5	0.55	-1.15	0.4	0.54	-1.18	0.26	0.58	-1.21	0.08	0.49	-1.14	0.04	0.53	NaN	NaN	NaN	NaN	NaN	NaN	NaN	NaN	NaN	-1.1	0.5	0.21	-1.12	0.42	0.2	-1.14	0.27	0.14	-1.16	0.08	0.2
167	0.835	-1.23	0.95	0.44	NaN	NaN	NaN	NaN	NaN	NaN	-1.14	0.65	0.62	-1.13	0.5	0.55	-1.15	0.4	0.54	-1.18	0.26	0.58	-1.21	0.08	0.49	-1.14	0.04	0.53	NaN	NaN	NaN	NaN	NaN	NaN	NaN	NaN	NaN	-1.1	0.5	0.21	-1.12	0.42	0.2	-1.13	0.27	0.14	-1.16	0.09	0.2
168	0.84	-1.23	0.95	0.44	NaN	NaN	NaN	NaN	NaN	NaN	-1.14	0.65	0.62	-1.13	0.5	0.55	-1.15	0.4	0.54	-1.18	0.26	0.58	-1.21	0.08	0.49	-1.14	0.04	0.53	NaN	NaN	NaN	NaN	NaN	NaN	NaN	NaN	NaN	-1.09	0.5	0.21	-1.11	0.42	0.2	-1.13	0.27	0.14	-1.16	0.09	0.2
169	0.845	-1.23	0.95	0.44	NaN	NaN	NaN	NaN	NaN	NaN	-1.14	0.65	0.62	-1.13	0.5	0.55	-1.15	0.4	0.54	-1.18	0.26	0.58	-1.21	0.08	0.49	-1.14	0.04	0.53	NaN	NaN	NaN	NaN	NaN	NaN	NaN	NaN	NaN	-1.09	0.5	0.21	-1.11	0.42	0.2	-1.13	0.27	0.14	-1.16	0.09	0.2
170	0.85	-1.23	0.95	0.44	NaN	NaN	NaN	NaN	NaN	NaN	-1.14	0.65	0.62	-1.13	0.5	0.55	-1.15	0.4	0.54	-1.18	0.26	0.58	-1.21	0.08	0.49	-1.14	0.04	0.53	NaN	NaN	NaN	NaN	NaN	NaN	NaN	NaN	NaN	-1.08	0.5	0.21	-1.11	0.42	0.2	-1.13	0.27	0.14	-1.16	0.09	0.2
171	0.855	-1.23	0.95	0.44	NaN	NaN	NaN	NaN	NaN	NaN	-1.14	0.65	0.62	-1.13	0.5	0.55	-1.15	0.4	0.54	-1.18	0.25	0.58	-1.21	0.08	0.49	-1.14	0.04	0.53	NaN	NaN	NaN	NaN	NaN	NaN	NaN	NaN	NaN	-1.08	0.5	0.21	-1.1	0.42	0.2	-1.12	0.27	0.14	-1.16	0.09	0.2
172	0.86	-1.23	0.95	0.44	NaN	NaN	NaN	NaN	NaN	NaN	-1.14	0.65	0.62	-1.13	0.5	0.55	-1.15	0.4	0.54	-1.18	0.25	0.58	-1.21	0.08	0.49	-1.14	0.04	0.53	NaN	NaN	NaN	NaN	NaN	NaN	NaN	NaN	NaN	-1.08	0.5	0.21	-1.1	0.42	0.2	-1.12	0.27	0.14	-1.16	0.09	0.2
173	0.865	-1.23	0.95	0.44	NaN	NaN	NaN	NaN	NaN	NaN	-1.14	0.65	0.62	-1.13	0.5	0.55	-1.15	0.4	0.54	-1.18	0.25	0.58	-1.21	0.08	0.49	-1.14	0.04	0.53	NaN	NaN	NaN	NaN	NaN	NaN	NaN	NaN	NaN	-1.07	0.5	0.21	-1.1	0.42	0.2	-1.12	0.27	0.14	-1.16	0.09	0.2
174	0.87	-1.23	0.95	0.44	NaN	NaN	NaN	NaN	NaN	NaN	-1.14	0.65	0.62	-1.13	0.5	0.55	-1.15	0.4	0.54	-1.18	0.25	0.58	-1.21	0.08	0.49	-1.14	0.04	0.53	NaN	NaN	NaN	NaN	NaN	NaN	NaN	NaN	NaN	-1.07	0.5	0.21	-1.09	0.42	0.2	-1.12	0.27	0.14	-1.16	0.09	0.2
175	0.875	-1.23	0.94	0.44	NaN	NaN	NaN	NaN	NaN	NaN	-1.14	0.65	0.62	-1.13	0.5	0.55	-1.15	0.4	0.54	-1.18	0.25	0.58	-1.21	0.08	0.49	-1.14	0.04	0.53	NaN	NaN	NaN	NaN	NaN	NaN	NaN	NaN	NaN	-1.06	0.5	0.21	-1.09	0.42	0.2	-1.11	0.27	0.14	-1.15	0.09	0.2
176	0.88	-1.23	0.94	0.45	NaN	NaN	NaN	NaN	NaN	NaN	-1.13	0.65	0.62	-1.13	0.5	0.55	-1.15	0.4	0.54	-1.18	0.25	0.58	-1.21	0.08	0.49	-1.14	0.04	0.53	NaN	NaN	NaN	NaN	NaN	NaN	NaN	NaN	NaN	-1.06	0.5	0.21	-1.08	0.43	0.2	-1.11	0.27	0.14	-1.15	0.09	0.2
177	0.885	-1.23	0.94	0.45	NaN	NaN	NaN	NaN	NaN	NaN	-1.13	0.65	0.62	-1.13	0.5	0.55	-1.15	0.4	0.54	-1.18	0.25	0.58	-1.21	0.08	0.49	-1.14	0.04	0.53	NaN	NaN	NaN	NaN	NaN	NaN	NaN	NaN	NaN	-1.05	0.5	0.21	-1.08	0.43	0.2	-1.11	0.27	0.14	-1.15	0.09	0.2
178	0.89	-1.23	0.94	0.45	NaN	NaN	NaN	NaN	NaN	NaN	-1.13	0.65	0.62	-1.13	0.5	0.55	-1.15	0.4	0.54	-1.18	0.25	0.58	-1.21	0.08	0.49	-1.14	0.04	0.53	NaN	NaN	NaN	NaN	NaN	NaN	NaN	NaN	NaN	-1.05	0.5	0.21	-1.08	0.43	0.2	-1.11	0.27	0.14	-1.15	0.1	0.21
179	0.895	-1.23	0.94	0.45	NaN	NaN	NaN	NaN	NaN	NaN	-1.13	0.65	0.62	-1.13	0.5	0.55	-1.15	0.4	0.54	-1.18	0.25	0.58	-1.21	0.08	0.49	-1.14	0.04	0.53	NaN	NaN	NaN	NaN	NaN	NaN	NaN	NaN	NaN	-1.05	0.5	0.21	-1.07	0.43	0.2	-1.11	0.27	0.14	-1.15	0.1	0.21
180	0.9	-1.23	0.94	0.45	NaN	NaN	NaN	NaN	NaN	NaN	-1.13	0.65	0.62	-1.13	0.49	0.55	-1.15	0.4	0.54	-1.18	0.25	0.58	-1.21	0.08	0.49	-1.14	0.04	0.53	NaN	NaN	NaN	NaN	NaN	NaN	NaN	NaN	NaN	-1.04	0.5	0.21	-1.07	0.43	0.2	-1.1	0.28	0.15	-1.15	0.1	0.21
181	0.905	-1.22	0.94	0.45	NaN	NaN	NaN	NaN	NaN	NaN	-1.13	0.65	0.62	-1.13	0.49	0.55	-1.15	0.4	0.54	-1.18	0.25	0.58	-1.21	0.08	0.49	-1.14	0.04	0.53	NaN	NaN	NaN	NaN	NaN	NaN	NaN	NaN	NaN	-1.04	0.5	0.21	-1.06	0.43	0.2	-1.1	0.28	0.15	-1.15	0.1	0.21
182	0.91	-1.22	0.94	0.45	NaN	NaN	NaN	NaN	NaN	NaN	-1.13	0.65	0.62	-1.13	0.49	0.55	-1.15	0.4	0.54	-1.18	0.25	0.58	-1.21	0.08	0.49	-1.14	0.04	0.53	NaN	NaN	NaN	NaN	NaN	NaN	NaN	NaN	NaN	-1.04	0.5	0.21	-1.06	0.43	0.2	-1.1	0.28	0.15	-1.15	0.1	0.21
183	0.915	-1.22	0.94	0.45	NaN	NaN	NaN	NaN	NaN	NaN	-1.13	0.65	0.62	-1.13	0.49	0.55	-1.15	0.4	0.54	-1.18	0.25	0.58	-1.21	0.08	0.49	-1.14	0.04	0.53	NaN	NaN	NaN	NaN	NaN	NaN	NaN	NaN	NaN	-1.03	0.5	0.21	-1.06	0.43	0.2	-1.1	0.28	0.15	-1.15	0.1	0.21
184	0.92	-1.22	0.94	0.45	NaN	NaN	NaN	NaN	NaN	NaN	-1.13	0.65	0.62	-1.13	0.49	0.55	-1.15	0.4	0.54	-1.18	0.25	0.58	-1.21	0.08	0.49	-1.14	0.04	0.53	NaN	NaN	NaN	NaN	NaN	NaN	NaN	NaN	NaN	-1.03	0.5	0.21	-1.05	0.43	0.2	-1.1	0.28	0.15	-1.15	0.1	0.21
185	0.925	-1.22	0.94	0.45	NaN	NaN	NaN	NaN	NaN	NaN	-1.13	0.65	0.62	-1.13	0.49	0.55	-1.15	0.4	0.54	-1.18	0.25	0.58	-1.21	0.08	0.49	-1.14	0.04	0.53	NaN	NaN	NaN	NaN	NaN	NaN	NaN	NaN	NaN	-1.03	0.5	0.21	-1.05	0.43	0.2	-1.09	0.28	0.15	-1.14	0.1	0.21
186	0.93	-1.22	0.94	0.45	NaN	NaN	NaN	NaN	NaN	NaN	-1.13	0.65	0.62	-1.12	0.49	0.55	-1.15	0.4	0.54	-1.18	0.25	0.58	-1.21	0.08	0.49	-1.14	0.04	0.53	NaN	NaN	NaN	NaN	NaN	NaN	NaN	NaN	NaN	-1.02	0.5	0.21	-1.05	0.43	0.2	-1.09	0.28	0.15	-1.14	0.11	0.21
187	0.935	-1.22	0.94	0.45	NaN	NaN	NaN	NaN	NaN	NaN	-1.13	0.65	0.62	-1.12	0.49	0.55	-1.15	0.4	0.54	-1.18	0.25	0.58	-1.21	0.08	0.49	-1.14	0.04	0.53	NaN	NaN	NaN	NaN	NaN	NaN	NaN	NaN	NaN	-1.02	0.51	0.21	-1.04	0.43	0.2	-1.09	0.28	0.15	-1.14	0.11	0.21
188	0.94	-1.22	0.94	0.45	NaN	NaN	NaN	NaN	NaN	NaN	-1.13	0.65	0.62	-1.12	0.49	0.55	-1.15	0.4	0.54	-1.18	0.25	0.58	-1.21	0.08	0.49	-1.14	0.04	0.53	NaN	NaN	NaN	NaN	NaN	NaN	NaN	NaN	NaN	-1.02	0.51	0.21	-1.04	0.43	0.2	-1.08	0.28	0.15	-1.14	0.11	0.22
189	0.945	-1.22	0.94	0.45	NaN	NaN	NaN	NaN	NaN	NaN	-1.13	0.65	0.62	-1.12	0.49	0.55	-1.15	0.4	0.54	-1.18	0.25	0.58	-1.21	0.08	0.49	-1.14	0.04	0.53	NaN	NaN	NaN	NaN	NaN	NaN	NaN	NaN	NaN	-1.01	0.51	0.21	-1.04	0.43	0.2	-1.08	0.28	0.15	-1.13	0.11	0.22
190	0.95	-1.22	0.94	0.45	NaN	NaN	NaN	NaN	NaN	NaN	-1.13	0.65	0.62	-1.12	0.49	0.55	-1.15	0.4	0.54	-1.18	0.25	0.58	-1.21	0.08	0.49	-1.14	0.04	0.53	NaN	NaN	NaN	NaN	NaN	NaN	NaN	NaN	NaN	-1.01	0.51	0.21	-1.03	0.44	0.2	-1.08	0.28	0.15	-1.13	0.11	0.22
191	0.955	-1.22	0.94	0.45	NaN	NaN	NaN	NaN	NaN	NaN	-1.13	0.65	0.62	-1.12	0.49	0.55	-1.15	0.4	0.54	-1.18	0.25	0.58	-1.21	0.08	0.49	-1.14	0.04	0.53	NaN	NaN	NaN	NaN	NaN	NaN	NaN	NaN	NaN	-1.01	0.51	0.21	-1.03	0.44	0.2	-1.08	0.28	0.15	-1.13	0.11	0.22
192	0.96	-1.22	0.94	0.45	NaN	NaN	NaN	NaN	NaN	NaN	-1.13	0.65	0.63	-1.12	0.49	0.55	-1.15	0.4	0.54	-1.18	0.25	0.58	-1.21	0.08	0.49	-1.14	0.04	0.53	NaN	NaN	NaN	NaN	NaN	NaN	NaN	NaN	NaN	-1.01	0.51	0.21	-1.03	0.44	0.2	-1.07	0.29	0.15	-1.12	0.11	0.22
193	0.965	-1.22	0.94	0.45	NaN	NaN	NaN	NaN	NaN	NaN	-1.13	0.65	0.63	-1.12	0.49	0.55	-1.15	0.4	0.54	-1.18	0.25	0.58	-1.21	0.08	0.49	-1.14	0.04	0.53	NaN	NaN	NaN	NaN	NaN	NaN	NaN	NaN	NaN	-1	0.51	0.21	-1.02	0.44	0.2	-1.07	0.29	0.15	-1.12	0.11	0.22
194	0.97	-1.21	0.94	0.45	NaN	NaN	NaN	NaN	NaN	NaN	-1.13	0.65	0.63	-1.12	0.49	0.55	-1.15	0.4	0.54	-1.18	0.25	0.58	-1.21	0.08	0.49	-1.14	0.04	0.53	NaN	NaN	NaN	NaN	NaN	NaN	NaN	NaN	NaN	-1	0.51	0.21	-1.02	0.44	0.2	-1.07	0.29	0.15	-1.12	0.11	0.22
195	0.975	-1.21	0.94	0.45	NaN	NaN	NaN	NaN	NaN	NaN	-1.13	0.65	0.63	-1.12	0.49	0.55	-1.15	0.4	0.54	-1.18	0.26	0.58	-1.21	0.08	0.49	-1.14	0.04	0.53	NaN	NaN	NaN	NaN	NaN	NaN	NaN	NaN	NaN	-1	0.51	0.21	-1.02	0.44	0.2	-1.06	0.29	0.16	-1.11	0.11	0.22
196	0.98	-1.21	0.94	0.45	NaN	NaN	NaN	NaN	NaN	NaN	-1.12	0.65	0.63	-1.12	0.49	0.55	-1.15	0.4	0.54	-1.18	0.26	0.58	-1.21	0.08	0.49	-1.14	0.04	0.53	NaN	NaN	NaN	NaN	NaN	NaN	NaN	NaN	NaN	-0.99	0.51	0.21	-1.01	0.44	0.2	-1.06	0.29	0.16	-1.11	0.11	0.23
197	0.985	-1.21	0.94	0.45	NaN	NaN	NaN	NaN	NaN	NaN	-1.12	0.65	0.63	-1.12	0.49	0.55	-1.15	0.4	0.54	-1.18	0.26	0.58	-1.21	0.08	0.49	-1.14	0.04	0.53	NaN	NaN	NaN	NaN	NaN	NaN	NaN	NaN	NaN	-0.99	0.51	0.21	-1.01	0.44	0.2	-1.05	0.29	0.16	-1.1	0.11	0.23
198	0.99	-1.21	0.94	0.45	NaN	NaN	NaN	NaN	NaN	NaN	-1.12	0.65	0.62	-1.12	0.49	0.55	-1.15	0.4	0.54	-1.18	0.26	0.58	-1.21	0.08	0.49	-1.14	0.04	0.53	NaN	NaN	NaN	NaN	NaN	NaN	NaN	NaN	NaN	-0.99	0.51	0.21	-1.01	0.44	0.2	-1.05	0.29	0.16	-1.1	0.11	0.23
199	0.995	-1.21	0.94	0.45	NaN	NaN	NaN	NaN	NaN	NaN	-1.12	0.65	0.62	-1.12	0.49	0.55	-1.15	0.4	0.54	-1.18	0.26	0.58	-1.21	0.08	0.49	-1.14	0.04	0.53	NaN	NaN	NaN	NaN	NaN	NaN	NaN	NaN	NaN	-0.99	0.51	0.21	-1	0.44	0.2	-1.04	0.29	0.16	-1.09	0.11	0.23
200	1	-1.21	0.94	0.45	NaN	NaN	NaN	NaN	NaN	NaN	-1.12	0.65	0.62	-1.12	0.49	0.55	-1.15	0.4	0.54	-1.18	0.26	0.58	-1.21	0.08	0.49	-1.14	0.04	0.53	NaN	NaN	NaN	NaN	NaN	NaN	NaN	NaN	NaN	-0.98	0.51	0.21	-1	0.44	0.2	-1.04	0.29	0.16	-1.09	0.11	0.23
201	1.005	-1.21	0.94	0.45	NaN	NaN	NaN	NaN	NaN	NaN	-1.12	0.65	0.62	-1.12	0.49	0.55	-1.15	0.4	0.54	-1.18	0.26	0.58	-1.21	0.08	0.49	-1.14	0.04	0.53	NaN	NaN	NaN	NaN	NaN	NaN	NaN	NaN	NaN	-0.98	0.51	0.21	-1	0.44	0.2	-1.03	0.29	0.16	-1.08	0.11	0.23
202	1.01	-1.21	0.94	0.45	NaN	NaN	NaN	NaN	NaN	NaN	-1.12	0.65	0.62	-1.12	0.49	0.55	-1.15	0.4	0.54	-1.18	0.26	0.58	-1.21	0.08	0.49	-1.14	0.04	0.53	NaN	NaN	NaN	NaN	NaN	NaN	NaN	NaN	NaN	-0.98	0.51	0.22	-0.99	0.44	0.2	-1.03	0.29	0.16	-1.08	0.11	0.23
203	1.015	-1.2	0.94	0.45	NaN	NaN	NaN	NaN	NaN	NaN	-1.12	0.65	0.62	-1.12	0.49	0.55	-1.15	0.4	0.54	-1.18	0.26	0.58	-1.21	0.08	0.49	-1.14	0.04	0.53	NaN	NaN	NaN	NaN	NaN	NaN	NaN	NaN	NaN	-0.97	0.51	0.22	-0.99	0.44	0.2	-1.03	0.29	0.16	-1.07	0.11	0.23
204	1.02	-1.2	0.94	0.45	NaN	NaN	NaN	NaN	NaN	NaN	-1.12	0.64	0.62	-1.12	0.49	0.55	-1.15	0.4	0.54	-1.18	0.26	0.58	-1.21	0.08	0.49	-1.14	0.04	0.53	NaN	NaN	NaN	NaN	NaN	NaN	NaN	NaN	NaN	-0.97	0.51	0.22	-0.99	0.44	0.2	-1.02	0.29	0.16	-1.07	0.11	0.23
205	1.025	-1.2	0.94	0.45	NaN	NaN	NaN	NaN	NaN	NaN	-1.12	0.64	0.62	-1.12	0.49	0.55	-1.15	0.4	0.54	-1.18	0.26	0.58	-1.21	0.08	0.49	-1.14	0.04	0.53	NaN	NaN	NaN	NaN	NaN	NaN	NaN	NaN	NaN	-0.97	0.51	0.22	-0.98	0.44	0.21	-1.02	0.29	0.16	-1.06	0.11	0.23
206	1.03	-1.2	0.94	0.45	NaN	NaN	NaN	NaN	NaN	NaN	-1.12	0.64	0.62	-1.12	0.49	0.55	-1.15	0.4	0.54	-1.18	0.26	0.58	-1.21	0.08	0.49	-1.14	0.04	0.53	NaN	NaN	NaN	NaN	NaN	NaN	NaN	NaN	NaN	-0.96	0.51	0.22	-0.98	0.44	0.21	-1.01	0.28	0.16	-1.05	0.11	0.23
207	1.035	-1.2	0.94	0.45	NaN	NaN	NaN	NaN	NaN	NaN	-1.12	0.65	0.62	-1.12	0.49	0.55	-1.15	0.4	0.54	-1.18	0.26	0.58	-1.21	0.08	0.49	-1.14	0.04	0.53	NaN	NaN	NaN	NaN	NaN	NaN	NaN	NaN	NaN	-0.96	0.52	0.22	-0.98	0.44	0.21	-1.01	0.28	0.16	-1.05	0.11	0.24
208	1.04	-1.2	0.94	0.45	NaN	NaN	NaN	NaN	NaN	NaN	-1.12	0.65	0.62	-1.12	0.49	0.55	-1.15	0.4	0.54	-1.18	0.26	0.58	-1.21	0.08	0.49	-1.14	0.04	0.53	NaN	NaN	NaN	NaN	NaN	NaN	NaN	NaN	NaN	-0.96	0.52	0.22	-0.98	0.44	0.21	-1	0.28	0.16	-1.04	0.11	0.24
209	1.045	-1.2	0.94	0.45	NaN	NaN	NaN	NaN	NaN	NaN	-1.12	0.65	0.62	-1.12	0.49	0.55	-1.14	0.4	0.54	-1.18	0.26	0.58	-1.21	0.08	0.49	-1.14	0.04	0.53	NaN	NaN	NaN	NaN	NaN	NaN	NaN	NaN	NaN	-0.96	0.52	0.22	-0.97	0.44	0.21	-1	0.28	0.16	-1.04	0.11	0.24
210	1.05	-1.2	0.94	0.45	NaN	NaN	NaN	NaN	NaN	NaN	-1.12	0.65	0.62	-1.12	0.49	0.55	-1.14	0.4	0.54	-1.18	0.26	0.58	-1.21	0.08	0.49	-1.14	0.04	0.53	NaN	NaN	NaN	NaN	NaN	NaN	NaN	NaN	NaN	-0.96	0.52	0.22	-0.97	0.44	0.21	-0.99	0.28	0.16	-1.03	0.11	0.24
211	1.055	-1.19	0.94	0.45	NaN	NaN	NaN	NaN	NaN	NaN	-1.11	0.64	0.62	-1.12	0.49	0.55	-1.14	0.4	0.54	-1.18	0.26	0.58	-1.21	0.08	0.49	-1.14	0.04	0.53	NaN	NaN	NaN	NaN	NaN	NaN	NaN	NaN	NaN	-0.95	0.52	0.22	-0.97	0.44	0.21	-0.99	0.28	0.17	-1.02	0.11	0.24
212	1.06	-1.19	0.94	0.45	NaN	NaN	NaN	NaN	NaN	NaN	-1.11	0.64	0.62	-1.12	0.49	0.55	-1.14	0.4	0.54	-1.18	0.26	0.58	-1.21	0.08	0.49	-1.14	0.04	0.53	NaN	NaN	NaN	NaN	NaN	NaN	NaN	NaN	NaN	-0.95	0.52	0.22	-0.96	0.44	0.21	-0.98	0.28	0.17	-1.02	0.11	0.24
213	1.065	-1.19	0.94	0.45	NaN	NaN	NaN	NaN	NaN	NaN	-1.11	0.64	0.62	-1.12	0.49	0.55	-1.14	0.4	0.54	-1.18	0.26	0.58	-1.21	0.08	0.49	-1.14	0.04	0.53	NaN	NaN	NaN	NaN	NaN	NaN	NaN	NaN	NaN	-0.95	0.52	0.22	-0.96	0.44	0.21	-0.98	0.28	0.17	-1.01	0.11	0.24
214	1.07	-1.19	0.94	0.45	NaN	NaN	NaN	NaN	NaN	NaN	-1.11	0.65	0.62	-1.12	0.49	0.55	-1.14	0.4	0.54	-1.18	0.26	0.58	-1.21	0.08	0.49	-1.14	0.04	0.53	NaN	NaN	NaN	NaN	NaN	NaN	NaN	NaN	NaN	-0.94	0.52	0.22	-0.96	0.44	0.21	-0.97	0.28	0.17	-1	0.11	0.24
215	1.075	-1.19	0.94	0.45	NaN	NaN	NaN	NaN	NaN	NaN	-1.11	0.64	0.62	-1.12	0.49	0.55	-1.14	0.4	0.54	-1.18	0.26	0.58	-1.21	0.08	0.49	-1.14	0.04	0.53	NaN	NaN	NaN	NaN	NaN	NaN	NaN	NaN	NaN	-0.94	0.52	0.22	-0.95	0.44	0.21	-0.97	0.28	0.17	-1	0.11	0.24
216	1.08	-1.19	0.94	0.45	NaN	NaN	NaN	NaN	NaN	NaN	-1.11	0.64	0.62	-1.11	0.49	0.55	-1.14	0.4	0.54	-1.18	0.26	0.58	-1.21	0.08	0.49	-1.14	0.04	0.53	NaN	NaN	NaN	NaN	NaN	NaN	NaN	NaN	NaN	-0.94	0.52	0.22	-0.95	0.44	0.21	-0.96	0.28	0.17	-0.99	0.1	0.24
217	1.085	-1.19	0.94	0.45	NaN	NaN	NaN	NaN	NaN	NaN	-1.11	0.64	0.62	-1.11	0.49	0.55	-1.14	0.4	0.54	-1.18	0.26	0.58	-1.21	0.08	0.49	-1.14	0.04	0.53	NaN	NaN	NaN	NaN	NaN	NaN	NaN	NaN	NaN	-0.94	0.52	0.22	-0.95	0.44	0.21	-0.96	0.28	0.17	-0.98	0.1	0.24
218	1.09	-1.18	0.94	0.45	NaN	NaN	NaN	NaN	NaN	NaN	-1.11	0.64	0.62	-1.11	0.49	0.55	-1.14	0.4	0.54	-1.18	0.26	0.58	-1.21	0.08	0.49	-1.14	0.04	0.53	NaN	NaN	NaN	NaN	NaN	NaN	NaN	NaN	NaN	-0.93	0.52	0.23	-0.95	0.44	0.21	-0.95	0.28	0.17	-0.97	0.1	0.24
219	1.095	-1.18	0.94	0.45	NaN	NaN	NaN	NaN	NaN	NaN	-1.11	0.64	0.62	-1.11	0.49	0.55	-1.14	0.4	0.54	-1.18	0.26	0.58	-1.21	0.08	0.49	-1.14	0.04	0.53	NaN	NaN	NaN	NaN	NaN	NaN	NaN	NaN	NaN	-0.93	0.52	0.23	-0.94	0.44	0.22	-0.95	0.28	0.17	-0.97	0.1	0.24
220	1.1	-1.18	0.94	0.45	NaN	NaN	NaN	NaN	NaN	NaN	-1.11	0.64	0.62	-1.11	0.49	0.55	-1.14	0.4	0.54	-1.18	0.26	0.58	-1.21	0.08	0.49	-1.14	0.04	0.53	NaN	NaN	NaN	NaN	NaN	NaN	NaN	NaN	NaN	-0.93	0.52	0.23	-0.94	0.44	0.22	-0.94	0.28	0.17	-0.96	0.1	0.24
221	1.105	-1.18	0.94	0.45	NaN	NaN	NaN	NaN	NaN	NaN	-1.11	0.64	0.62	-1.11	0.49	0.55	-1.14	0.4	0.54	-1.18	0.26	0.58	-1.21	0.08	0.49	-1.14	0.04	0.53	NaN	NaN	NaN	NaN	NaN	NaN	NaN	NaN	NaN	-0.93	0.52	0.23	-0.94	0.44	0.22	-0.94	0.28	0.17	-0.95	0.1	0.25
222	1.11	-1.18	0.94	0.45	NaN	NaN	NaN	NaN	NaN	NaN	-1.11	0.64	0.62	-1.11	0.49	0.55	-1.14	0.4	0.54	-1.18	0.26	0.58	-1.21	0.08	0.49	-1.14	0.04	0.53	NaN	NaN	NaN	NaN	NaN	NaN	NaN	NaN	NaN	-0.93	0.52	0.23	-0.93	0.44	0.22	-0.93	0.28	0.17	-0.94	0.1	0.25
223	1.115	-1.18	0.94	0.45	NaN	NaN	NaN	NaN	NaN	NaN	-1.1	0.64	0.62	-1.11	0.49	0.55	-1.14	0.4	0.54	-1.18	0.26	0.58	-1.21	0.08	0.49	-1.14	0.04	0.53	NaN	NaN	NaN	NaN	NaN	NaN	NaN	NaN	NaN	-0.92	0.52	0.23	-0.93	0.44	0.22	-0.93	0.28	0.17	-0.94	0.1	0.25
224	1.12	-1.17	0.94	0.45	NaN	NaN	NaN	NaN	NaN	NaN	-1.1	0.64	0.62	-1.11	0.49	0.55	-1.14	0.4	0.54	-1.18	0.26	0.58	-1.21	0.08	0.49	-1.14	0.04	0.53	NaN	NaN	NaN	NaN	NaN	NaN	NaN	NaN	NaN	-0.92	0.52	0.23	-0.93	0.44	0.22	-0.93	0.28	0.18	-0.93	0.1	0.25
225	1.125	-1.17	0.94	0.45	NaN	NaN	NaN	NaN	NaN	NaN	-1.1	0.64	0.62	-1.11	0.49	0.55	-1.14	0.4	0.54	-1.18	0.26	0.58	-1.21	0.08	0.49	-1.14	0.04	0.53	NaN	NaN	NaN	NaN	NaN	NaN	NaN	NaN	NaN	-0.92	0.52	0.23	-0.93	0.44	0.22	-0.92	0.28	0.18	-0.92	0.1	0.25
226	1.13	-1.17	0.94	0.45	NaN	NaN	NaN	NaN	NaN	NaN	-1.1	0.64	0.62	-1.11	0.49	0.55	-1.14	0.4	0.54	-1.18	0.26	0.58	-1.21	0.08	0.49	-1.14	0.04	0.53	NaN	NaN	NaN	NaN	NaN	NaN	NaN	NaN	NaN	-0.92	0.52	0.23	-0.92	0.44	0.22	-0.92	0.28	0.18	-0.91	0.1	0.25
227	1.135	-1.17	0.94	0.45	NaN	NaN	NaN	NaN	NaN	NaN	-1.1	0.64	0.62	-1.11	0.49	0.55	-1.14	0.4	0.54	-1.18	0.26	0.58	-1.21	0.08	0.49	-1.14	0.04	0.53	NaN	NaN	NaN	NaN	NaN	NaN	NaN	NaN	NaN	-0.92	0.52	0.23	-0.92	0.44	0.22	-0.91	0.28	0.18	-0.91	0.1	0.25
228	1.14	-1.17	0.94	0.45	NaN	NaN	NaN	NaN	NaN	NaN	-1.1	0.64	0.62	-1.11	0.49	0.55	-1.14	0.4	0.54	-1.18	0.26	0.58	-1.21	0.08	0.49	-1.14	0.04	0.53	NaN	NaN	NaN	NaN	NaN	NaN	NaN	NaN	NaN	-0.91	0.52	0.23	-0.92	0.44	0.22	-0.91	0.28	0.18	-0.9	0.1	0.25
229	1.145	-1.17	0.94	0.45	NaN	NaN	NaN	NaN	NaN	NaN	-1.1	0.64	0.62	-1.11	0.49	0.55	-1.14	0.4	0.54	-1.18	0.26	0.58	-1.21	0.08	0.49	-1.14	0.04	0.53	NaN	NaN	NaN	NaN	NaN	NaN	NaN	NaN	NaN	-0.91	0.52	0.23	-0.92	0.44	0.22	-0.9	0.28	0.18	-0.89	0.1	0.25
230	1.15	-1.16	0.94	0.45	NaN	NaN	NaN	NaN	NaN	NaN	-1.1	0.64	0.62	-1.1	0.49	0.55	-1.13	0.4	0.54	-1.18	0.26	0.58	-1.21	0.08	0.49	-1.14	0.04	0.53	NaN	NaN	NaN	NaN	NaN	NaN	NaN	NaN	NaN	-0.91	0.52	0.23	-0.91	0.44	0.22	-0.9	0.28	0.18	-0.89	0.1	0.25
231	1.155	-1.16	0.94	0.45	-1.07	0.83	0.61	NaN	NaN	NaN	-1.1	0.64	0.62	-1.1	0.49	0.55	-1.13	0.4	0.53	-1.18	0.26	0.58	-1.21	0.08	0.49	-1.14	0.04	0.53	NaN	NaN	NaN	NaN	NaN	NaN	NaN	NaN	NaN	-0.91	0.52	0.23	-0.91	0.44	0.23	-0.89	0.28	0.18	-0.88	0.1	0.25
232	1.16	-1.16	0.94	0.45	-1.07	0.83	0.61	NaN	NaN	NaN	-1.09	0.64	0.62	-1.1	0.49	0.55	-1.13	0.4	0.53	-1.18	0.26	0.58	-1.21	0.08	0.49	-1.14	0.04	0.53	NaN	NaN	NaN	NaN	NaN	NaN	NaN	NaN	NaN	-0.9	0.52	0.23	-0.91	0.44	0.23	-0.89	0.28	0.18	-0.87	0.1	0.25
233	1.165	-1.16	0.94	0.45	-1.06	0.83	0.61	NaN	NaN	NaN	-1.09	0.64	0.62	-1.1	0.49	0.55	-1.13	0.4	0.53	-1.18	0.26	0.58	-1.21	0.08	0.49	-1.14	0.04	0.53	NaN	NaN	NaN	NaN	NaN	NaN	NaN	NaN	NaN	-0.9	0.52	0.23	-0.91	0.44	0.23	-0.88	0.28	0.18	-0.86	0.1	0.25
234	1.17	-1.16	0.94	0.45	-1.06	0.83	0.61	NaN	NaN	NaN	-1.09	0.64	0.62	-1.1	0.49	0.55	-1.13	0.4	0.53	-1.18	0.26	0.58	-1.21	0.08	0.49	-1.14	0.04	0.53	NaN	NaN	NaN	NaN	NaN	NaN	NaN	NaN	NaN	-0.9	0.52	0.23	-0.9	0.44	0.23	-0.88	0.28	0.18	-0.86	0.1	0.25
235	1.175	-1.15	0.94	0.45	-1.06	0.83	0.61	NaN	NaN	NaN	-1.09	0.64	0.62	-1.1	0.49	0.55	-1.13	0.4	0.53	-1.18	0.26	0.58	-1.21	0.08	0.49	-1.14	0.04	0.53	NaN	NaN	NaN	NaN	NaN	NaN	NaN	NaN	NaN	-0.9	0.52	0.23	-0.9	0.43	0.23	-0.88	0.28	0.18	-0.85	0.1	0.26
236	1.18	-1.15	0.94	0.45	-1.06	0.83	0.61	NaN	NaN	NaN	-1.09	0.64	0.62	-1.1	0.49	0.55	-1.13	0.4	0.53	-1.18	0.26	0.58	-1.21	0.08	0.49	-1.14	0.04	0.53	NaN	NaN	NaN	NaN	NaN	NaN	NaN	NaN	NaN	-0.9	0.52	0.24	-0.9	0.43	0.23	-0.87	0.28	0.18	-0.84	0.1	0.26
237	1.185	-1.15	0.94	0.45	-1.05	0.83	0.61	NaN	NaN	NaN	-1.09	0.64	0.62	-1.1	0.49	0.55	-1.13	0.4	0.53	-1.18	0.26	0.58	-1.21	0.08	0.49	-1.14	0.04	0.53	NaN	NaN	NaN	NaN	NaN	NaN	NaN	NaN	NaN	-0.9	0.52	0.24	-0.9	0.43	0.23	-0.87	0.28	0.19	-0.84	0.1	0.26
238	1.19	-1.15	0.94	0.45	-1.05	0.83	0.61	NaN	NaN	NaN	-1.09	0.64	0.62	-1.1	0.49	0.55	-1.13	0.4	0.53	-1.18	0.26	0.58	-1.21	0.08	0.49	-1.14	0.04	0.53	NaN	NaN	NaN	NaN	NaN	NaN	NaN	NaN	NaN	-0.89	0.52	0.24	-0.89	0.43	0.23	-0.86	0.28	0.19	-0.83	0.1	0.26
239	1.195	-1.15	0.94	0.45	-1.05	0.82	0.61	NaN	NaN	NaN	-1.08	0.64	0.62	-1.1	0.49	0.55	-1.13	0.4	0.53	-1.18	0.26	0.58	-1.21	0.08	0.49	-1.14	0.04	0.53	NaN	NaN	NaN	NaN	NaN	NaN	NaN	NaN	NaN	-0.89	0.51	0.24	-0.89	0.43	0.23	-0.86	0.28	0.19	-0.82	0.1	0.26
240	1.2	-1.14	0.94	0.45	-1.05	0.82	0.6	NaN	NaN	NaN	-1.08	0.64	0.62	-1.09	0.49	0.55	-1.13	0.4	0.53	-1.18	0.26	0.58	-1.21	0.08	0.49	-1.14	0.04	0.53	NaN	NaN	NaN	NaN	NaN	NaN	NaN	NaN	NaN	-0.89	0.51	0.24	-0.89	0.43	0.23	-0.85	0.28	0.19	-0.81	0.1	0.26
241	1.205	-1.14	0.94	0.45	-1.05	0.82	0.6	NaN	NaN	NaN	-1.08	0.64	0.62	-1.09	0.49	0.55	-1.13	0.4	0.53	-1.17	0.26	0.58	-1.21	0.08	0.49	-1.14	0.04	0.53	NaN	NaN	NaN	NaN	NaN	NaN	NaN	NaN	NaN	-0.89	0.51	0.24	-0.89	0.43	0.23	-0.85	0.28	0.19	-0.81	0.1	0.26
242	1.21	-1.14	0.94	0.45	-1.04	0.82	0.6	NaN	NaN	NaN	-1.08	0.64	0.62	-1.09	0.49	0.55	-1.13	0.4	0.53	-1.17	0.26	0.58	-1.21	0.08	0.48	-1.14	0.04	0.53	NaN	NaN	NaN	NaN	NaN	NaN	NaN	NaN	NaN	-0.89	0.51	0.24	-0.88	0.43	0.23	-0.84	0.28	0.19	-0.8	0.1	0.26
243	1.215	-1.14	0.94	0.45	-1.04	0.82	0.6	NaN	NaN	NaN	-1.08	0.64	0.62	-1.09	0.49	0.55	-1.13	0.4	0.53	-1.17	0.26	0.58	-1.21	0.08	0.48	-1.14	0.04	0.53	NaN	NaN	NaN	NaN	NaN	NaN	NaN	NaN	NaN	-0.88	0.51	0.24	-0.88	0.43	0.23	-0.84	0.28	0.19	-0.79	0.1	0.26
244	1.22	-1.13	0.94	0.45	-1.04	0.82	0.6	NaN	NaN	NaN	-1.08	0.64	0.62	-1.09	0.49	0.55	-1.12	0.4	0.53	-1.17	0.26	0.58	-1.21	0.08	0.48	-1.14	0.04	0.53	NaN	NaN	NaN	NaN	NaN	NaN	NaN	NaN	NaN	-0.88	0.51	0.24	-0.88	0.43	0.24	-0.84	0.28	0.19	-0.79	0.1	0.26
245	1.225	-1.13	0.94	0.45	-1.04	0.82	0.6	NaN	NaN	NaN	-1.07	0.64	0.62	-1.09	0.49	0.55	-1.12	0.4	0.53	-1.17	0.26	0.58	-1.21	0.08	0.48	-1.14	0.04	0.53	NaN	NaN	NaN	NaN	NaN	NaN	NaN	NaN	NaN	-0.88	0.51	0.24	-0.88	0.43	0.24	-0.83	0.28	0.19	-0.78	0.1	0.26
246	1.23	-1.13	0.94	0.45	-1.04	0.82	0.6	NaN	NaN	NaN	-1.07	0.64	0.62	-1.09	0.49	0.55	-1.12	0.4	0.53	-1.17	0.26	0.58	-1.21	0.08	0.48	-1.14	0.04	0.53	NaN	NaN	NaN	NaN	NaN	NaN	NaN	NaN	NaN	-0.88	0.51	0.24	-0.87	0.43	0.24	-0.83	0.28	0.19	-0.78	0.1	0.26
247	1.235	-1.13	0.94	0.45	-1.03	0.82	0.6	NaN	NaN	NaN	-1.07	0.64	0.62	-1.09	0.49	0.55	-1.12	0.4	0.53	-1.17	0.26	0.58	-1.21	0.08	0.48	-1.14	0.04	0.53	NaN	NaN	NaN	NaN	NaN	NaN	NaN	NaN	NaN	-0.87	0.51	0.24	-0.87	0.43	0.24	-0.82	0.28	0.19	-0.77	0.1	0.26
248	1.24	-1.12	0.94	0.45	-1.03	0.82	0.6	NaN	NaN	NaN	-1.07	0.64	0.62	-1.08	0.49	0.54	-1.12	0.4	0.53	-1.17	0.26	0.58	-1.21	0.08	0.48	-1.14	0.04	0.53	NaN	NaN	NaN	NaN	NaN	NaN	NaN	NaN	NaN	-0.87	0.51	0.24	-0.87	0.43	0.24	-0.82	0.28	0.19	-0.76	0.11	0.26
249	1.245	-1.12	0.94	0.45	-1.03	0.82	0.6	NaN	NaN	NaN	-1.07	0.64	0.62	-1.08	0.49	0.54	-1.12	0.4	0.53	-1.17	0.26	0.58	-1.21	0.08	0.48	-1.14	0.04	0.53	NaN	NaN	NaN	NaN	NaN	NaN	NaN	NaN	NaN	-0.87	0.51	0.24	-0.86	0.43	0.24	-0.81	0.28	0.19	-0.76	0.11	0.26
250	1.25	-1.12	0.94	0.45	-1.03	0.82	0.6	NaN	NaN	NaN	-1.07	0.64	0.62	-1.08	0.49	0.54	-1.12	0.4	0.53	-1.17	0.26	0.58	-1.21	0.08	0.48	-1.14	0.04	0.53	NaN	NaN	NaN	NaN	NaN	NaN	NaN	NaN	NaN	-0.87	0.51	0.24	-0.86	0.43	0.24	-0.81	0.28	0.19	-0.75	0.11	0.27
251	1.255	-1.12	0.94	0.45	-1.03	0.82	0.6	NaN	NaN	NaN	-1.06	0.64	0.62	-1.08	0.49	0.54	-1.12	0.4	0.53	-1.17	0.26	0.58	-1.21	0.08	0.48	-1.14	0.04	0.53	NaN	NaN	NaN	NaN	NaN	NaN	NaN	NaN	NaN	-0.87	0.51	0.24	-0.86	0.43	0.24	-0.81	0.28	0.19	-0.75	0.11	0.27
252	1.26	-1.11	0.94	0.45	-1.02	0.82	0.6	NaN	NaN	NaN	-1.06	0.64	0.62	-1.08	0.49	0.54	-1.11	0.4	0.53	-1.17	0.26	0.58	-1.2	0.08	0.48	-1.14	0.04	0.53	NaN	NaN	NaN	NaN	NaN	NaN	NaN	NaN	NaN	-0.86	0.51	0.25	-0.86	0.43	0.24	-0.8	0.28	0.2	-0.74	0.11	0.27
253	1.265	-1.11	0.94	0.45	-1.02	0.82	0.6	NaN	NaN	NaN	-1.06	0.64	0.62	-1.08	0.49	0.54	-1.11	0.4	0.53	-1.17	0.26	0.57	-1.2	0.08	0.48	-1.14	0.04	0.53	NaN	NaN	NaN	NaN	NaN	NaN	NaN	NaN	NaN	-0.86	0.51	0.25	-0.85	0.43	0.24	-0.8	0.28	0.2	-0.74	0.11	0.27
254	1.27	-1.11	0.94	0.44	-1.02	0.82	0.6	NaN	NaN	NaN	-1.06	0.64	0.61	-1.08	0.49	0.54	-1.11	0.4	0.53	-1.17	0.26	0.57	-1.2	0.08	0.48	-1.14	0.04	0.53	NaN	NaN	NaN	NaN	NaN	NaN	NaN	NaN	NaN	-0.86	0.5	0.25	-0.85	0.42	0.24	-0.8	0.28	0.2	-0.73	0.11	0.27
255	1.275	-1.11	0.94	0.44	-1.02	0.82	0.6	NaN	NaN	NaN	-1.06	0.64	0.61	-1.07	0.49	0.54	-1.11	0.4	0.53	-1.16	0.26	0.57	-1.2	0.08	0.48	-1.14	0.04	0.53	NaN	NaN	NaN	NaN	NaN	NaN	NaN	NaN	NaN	-0.86	0.5	0.25	-0.85	0.42	0.24	-0.79	0.28	0.2	-0.73	0.11	0.27
256	1.28	-1.1	0.94	0.44	-1.01	0.82	0.6	NaN	NaN	NaN	-1.05	0.64	0.61	-1.07	0.49	0.54	-1.11	0.4	0.53	-1.16	0.26	0.57	-1.2	0.08	0.48	-1.14	0.04	0.53	NaN	NaN	NaN	NaN	NaN	NaN	NaN	NaN	NaN	-0.86	0.5	0.25	-0.85	0.42	0.24	-0.79	0.28	0.2	-0.72	0.11	0.27
257	1.285	-1.1	0.94	0.44	-1.01	0.82	0.6	NaN	NaN	NaN	-1.05	0.64	0.61	-1.07	0.49	0.54	-1.11	0.4	0.53	-1.16	0.26	0.57	-1.2	0.08	0.48	-1.14	0.04	0.53	NaN	NaN	NaN	NaN	NaN	NaN	NaN	NaN	NaN	-0.85	0.5	0.25	-0.84	0.42	0.24	-0.78	0.28	0.2	-0.72	0.11	0.27
258	1.29	-1.1	0.94	0.44	-1.01	0.82	0.6	NaN	NaN	NaN	-1.05	0.64	0.61	-1.07	0.49	0.54	-1.11	0.4	0.53	-1.16	0.26	0.57	-1.2	0.08	0.48	-1.14	0.04	0.53	NaN	NaN	NaN	NaN	NaN	NaN	NaN	NaN	NaN	-0.85	0.5	0.25	-0.84	0.42	0.24	-0.78	0.27	0.2	-0.71	0.11	0.27
259	1.295	-1.09	0.94	0.44	-1.01	0.82	0.6	NaN	NaN	NaN	-1.05	0.64	0.61	-1.07	0.49	0.54	-1.11	0.4	0.53	-1.16	0.26	0.57	-1.2	0.09	0.48	-1.14	0.04	0.53	NaN	NaN	NaN	NaN	NaN	NaN	NaN	NaN	NaN	-0.85	0.5	0.25	-0.84	0.42	0.25	-0.78	0.27	0.2	-0.71	0.11	0.27
260	1.3	-1.09	0.94	0.44	-1	0.82	0.6	NaN	NaN	NaN	-1.05	0.64	0.61	-1.07	0.49	0.54	-1.1	0.4	0.53	-1.16	0.26	0.57	-1.2	0.09	0.48	-1.14	0.04	0.53	NaN	NaN	NaN	NaN	NaN	NaN	NaN	NaN	NaN	-0.85	0.5	0.25	-0.84	0.42	0.25	-0.77	0.27	0.2	-0.7	0.11	0.27
261	1.305	-1.09	0.94	0.44	-1	0.82	0.6	NaN	NaN	NaN	-1.04	0.64	0.61	-1.06	0.49	0.54	-1.1	0.4	0.53	-1.16	0.26	0.57	-1.2	0.09	0.48	-1.14	0.04	0.53	NaN	NaN	NaN	NaN	NaN	NaN	NaN	NaN	NaN	-0.84	0.5	0.25	-0.83	0.42	0.25	-0.77	0.27	0.2	-0.7	0.11	0.27
262	1.31	-1.09	0.94	0.44	-1	0.82	0.6	NaN	NaN	NaN	-1.04	0.64	0.61	-1.06	0.49	0.54	-1.1	0.4	0.53	-1.16	0.26	0.57	-1.2	0.09	0.48	-1.14	0.04	0.53	NaN	NaN	NaN	NaN	NaN	NaN	NaN	NaN	NaN	-0.84	0.5	0.25	-0.83	0.42	0.25	-0.77	0.27	0.2	-0.69	0.11	0.27
263	1.315	-1.08	0.94	0.44	-1	0.82	0.6	NaN	NaN	NaN	-1.04	0.64	0.61	-1.06	0.49	0.54	-1.1	0.4	0.53	-1.16	0.26	0.57	-1.2	0.09	0.48	-1.14	0.04	0.53	NaN	NaN	NaN	NaN	NaN	NaN	NaN	NaN	NaN	-0.84	0.49	0.25	-0.83	0.42	0.25	-0.76	0.27	0.2	-0.69	0.11	0.27
264	1.32	-1.08	0.94	0.44	-0.99	0.82	0.6	NaN	NaN	NaN	-1.04	0.64	0.61	-1.06	0.49	0.54	-1.1	0.4	0.53	-1.16	0.27	0.57	-1.2	0.09	0.48	-1.14	0.04	0.53	NaN	NaN	NaN	NaN	NaN	NaN	NaN	NaN	NaN	-0.84	0.49	0.25	-0.83	0.42	0.25	-0.76	0.27	0.2	-0.69	0.11	0.27
265	1.325	-1.08	0.94	0.44	-0.99	0.82	0.6	NaN	NaN	NaN	-1.04	0.64	0.61	-1.06	0.49	0.54	-1.1	0.4	0.53	-1.16	0.27	0.57	-1.2	0.09	0.48	-1.14	0.04	0.53	NaN	NaN	NaN	NaN	NaN	NaN	NaN	NaN	NaN	-0.83	0.49	0.25	-0.82	0.42	0.25	-0.76	0.27	0.2	-0.68	0.11	0.27
266	1.33	-1.07	0.94	0.44	-0.99	0.82	0.6	NaN	NaN	NaN	-1.03	0.64	0.61	-1.05	0.49	0.54	-1.1	0.4	0.53	-1.16	0.27	0.57	-1.2	0.09	0.48	-1.14	0.04	0.53	NaN	NaN	NaN	NaN	NaN	NaN	NaN	NaN	NaN	-0.83	0.49	0.25	-0.82	0.41	0.25	-0.75	0.27	0.2	-0.68	0.11	0.28
267	1.335	-1.07	0.94	0.44	-0.98	0.82	0.6	NaN	NaN	NaN	-1.03	0.64	0.61	-1.05	0.49	0.54	-1.09	0.4	0.53	-1.16	0.27	0.57	-1.2	0.09	0.49	-1.14	0.04	0.53	NaN	NaN	NaN	NaN	NaN	NaN	NaN	NaN	NaN	-0.83	0.49	0.25	-0.82	0.41	0.25	-0.75	0.27	0.2	-0.68	0.1	0.28
268	1.34	-1.07	0.94	0.44	-0.98	0.82	0.6	NaN	NaN	NaN	-1.03	0.64	0.61	-1.05	0.49	0.54	-1.09	0.4	0.53	-1.15	0.27	0.57	-1.2	0.09	0.49	-1.14	0.04	0.53	NaN	NaN	NaN	NaN	NaN	NaN	NaN	NaN	NaN	-0.83	0.49	0.25	-0.82	0.41	0.25	-0.75	0.27	0.2	-0.67	0.1	0.28
269	1.345	-1.06	0.94	0.44	-0.98	0.82	0.6	NaN	NaN	NaN	-1.03	0.64	0.61	-1.05	0.49	0.54	-1.09	0.4	0.53	-1.15	0.27	0.57	-1.2	0.09	0.49	-1.14	0.04	0.53	NaN	NaN	NaN	NaN	NaN	NaN	NaN	NaN	NaN	-0.82	0.49	0.25	-0.81	0.41	0.25	-0.75	0.27	0.2	-0.67	0.1	0.28
270	1.35	-1.06	0.94	0.44	-0.98	0.82	0.6	NaN	NaN	NaN	-1.02	0.64	0.61	-1.05	0.49	0.54	-1.09	0.41	0.53	-1.15	0.27	0.57	-1.2	0.09	0.49	-1.14	0.04	0.53	NaN	NaN	NaN	NaN	NaN	NaN	NaN	NaN	NaN	-0.82	0.49	0.25	-0.81	0.41	0.25	-0.74	0.27	0.21	-0.67	0.1	0.28
271	1.355	-1.05	0.94	0.43	-0.97	0.82	0.59	NaN	NaN	NaN	-1.02	0.64	0.61	-1.04	0.49	0.54	-1.09	0.41	0.53	-1.15	0.27	0.57	-1.2	0.09	0.49	-1.14	0.04	0.53	NaN	NaN	NaN	NaN	NaN	NaN	NaN	NaN	NaN	-0.82	0.49	0.25	-0.81	0.41	0.25	-0.74	0.27	0.21	-0.67	0.1	0.28
272	1.36	-1.05	0.94	0.43	-0.97	0.82	0.59	NaN	NaN	NaN	-1.02	0.64	0.61	-1.04	0.49	0.54	-1.09	0.4	0.53	-1.15	0.27	0.57	-1.2	0.09	0.49	-1.14	0.04	0.53	NaN	NaN	NaN	NaN	NaN	NaN	NaN	NaN	NaN	-0.82	0.49	0.25	-0.81	0.41	0.25	-0.74	0.26	0.21	-0.67	0.1	0.28
273	1.365	-1.05	0.94	0.43	-0.97	0.82	0.59	NaN	NaN	NaN	-1.02	0.64	0.61	-1.04	0.49	0.54	-1.08	0.4	0.53	-1.15	0.27	0.57	-1.2	0.09	0.49	-1.14	0.04	0.53	NaN	NaN	NaN	NaN	NaN	NaN	NaN	NaN	NaN	-0.81	0.48	0.25	-0.8	0.41	0.25	-0.74	0.26	0.21	-0.67	0.1	0.28
274	1.37	-1.04	0.94	0.43	-0.96	0.82	0.59	NaN	NaN	NaN	-1.01	0.64	0.61	-1.04	0.49	0.54	-1.08	0.4	0.53	-1.15	0.27	0.57	-1.2	0.09	0.49	-1.14	0.04	0.53	NaN	NaN	NaN	NaN	NaN	NaN	NaN	NaN	NaN	-0.81	0.48	0.25	-0.8	0.41	0.25	-0.74	0.26	0.21	-0.67	0.1	0.28
275	1.375	-1.04	0.94	0.43	-0.96	0.82	0.59	NaN	NaN	NaN	-1.01	0.64	0.61	-1.04	0.49	0.54	-1.08	0.41	0.53	-1.14	0.27	0.57	-1.2	0.09	0.49	-1.14	0.04	0.53	NaN	NaN	NaN	NaN	NaN	NaN	NaN	NaN	NaN	-0.81	0.48	0.25	-0.8	0.41	0.25	-0.73	0.26	0.21	-0.67	0.09	0.28
276	1.38	-1.04	0.94	0.43	-0.96	0.82	0.59	NaN	NaN	NaN	-1.01	0.64	0.61	-1.03	0.49	0.54	-1.08	0.41	0.53	-1.14	0.27	0.57	-1.2	0.09	0.49	-1.14	0.04	0.53	NaN	NaN	NaN	NaN	NaN	NaN	NaN	NaN	NaN	-0.81	0.48	0.25	-0.8	0.41	0.25	-0.73	0.26	0.21	-0.67	0.09	0.28
277	1.385	-1.03	0.94	0.43	-0.95	0.82	0.59	NaN	NaN	NaN	-1.01	0.64	0.61	-1.03	0.49	0.54	-1.08	0.41	0.53	-1.14	0.27	0.57	-1.2	0.1	0.49	-1.14	0.04	0.53	NaN	NaN	NaN	NaN	NaN	NaN	NaN	NaN	NaN	-0.8	0.48	0.25	-0.79	0.4	0.25	-0.73	0.26	0.21	-0.67	0.09	0.28
278	1.39	-1.03	0.93	0.43	-0.95	0.82	0.59	NaN	NaN	NaN	-1	0.64	0.61	-1.03	0.49	0.54	-1.07	0.41	0.53	-1.14	0.27	0.57	-1.2	0.1	0.49	-1.14	0.04	0.53	NaN	NaN	NaN	NaN	NaN	NaN	NaN	NaN	NaN	-0.8	0.48	0.25	-0.79	0.4	0.25	-0.73	0.26	0.21	-0.67	0.09	0.29
279	1.395	-1.02	0.93	0.43	-0.94	0.82	0.59	NaN	NaN	NaN	-1	0.64	0.61	-1.03	0.49	0.54	-1.07	0.41	0.53	-1.14	0.28	0.58	-1.2	0.1	0.49	-1.14	0.04	0.53	NaN	NaN	NaN	NaN	NaN	NaN	NaN	NaN	NaN	-0.8	0.48	0.25	-0.79	0.4	0.25	-0.73	0.25	0.21	-0.67	0.09	0.29
280	1.4	-1.02	0.93	0.43	-0.94	0.82	0.59	NaN	NaN	NaN	-1	0.64	0.61	-1.02	0.49	0.54	-1.07	0.41	0.53	-1.14	0.28	0.58	-1.2	0.1	0.49	-1.14	0.04	0.53	NaN	NaN	NaN	NaN	NaN	NaN	NaN	NaN	NaN	-0.79	0.48	0.25	-0.79	0.4	0.25	-0.73	0.25	0.21	-0.66	0.09	0.29
281	1.405	-1.02	0.93	0.43	-0.94	0.82	0.59	NaN	NaN	NaN	-0.99	0.64	0.61	-1.02	0.49	0.54	-1.07	0.41	0.53	-1.14	0.28	0.58	-1.2	0.1	0.49	-1.14	0.04	0.53	NaN	NaN	NaN	NaN	NaN	NaN	NaN	NaN	NaN	-0.79	0.48	0.25	-0.78	0.4	0.25	-0.73	0.25	0.21	-0.66	0.09	0.29
282	1.41	-1.01	0.93	0.43	-0.93	0.82	0.59	NaN	NaN	NaN	-0.99	0.64	0.61	-1.02	0.49	0.54	-1.06	0.41	0.53	-1.13	0.28	0.58	-1.2	0.1	0.49	-1.14	0.04	0.53	NaN	NaN	NaN	NaN	NaN	NaN	-0.83	0.66	0.2	-0.79	0.48	0.25	-0.78	0.4	0.25	-0.72	0.25	0.21	-0.66	0.09	0.29
283	1.415	-1.01	0.93	0.42	-0.93	0.82	0.59	NaN	NaN	NaN	-0.99	0.64	0.61	-1.01	0.49	0.54	-1.06	0.41	0.53	-1.13	0.28	0.58	-1.19	0.1	0.49	-1.14	0.04	0.53	NaN	NaN	NaN	NaN	NaN	NaN	-0.83	0.66	0.2	-0.79	0.48	0.25	-0.78	0.4	0.25	-0.72	0.25	0.21	-0.66	0.08	0.29
284	1.42	-1	0.93	0.42	-0.93	0.82	0.59	NaN	NaN	NaN	-0.98	0.64	0.61	-1.01	0.49	0.54	-1.06	0.41	0.53	-1.13	0.28	0.58	-1.19	0.1	0.49	-1.14	0.04	0.53	NaN	NaN	NaN	-0.88	0.83	0.23	-0.82	0.66	0.19	-0.78	0.48	0.25	-0.78	0.4	0.25	-0.72	0.25	0.21	-0.66	0.08	0.29
285	1.425	-1	0.93	0.42	-0.92	0.82	0.59	NaN	NaN	NaN	-0.98	0.64	0.61	-1.01	0.49	0.54	-1.06	0.41	0.53	-1.13	0.28	0.58	-1.19	0.11	0.49	-1.14	0.04	0.53	NaN	NaN	NaN	-0.88	0.83	0.23	-0.82	0.66	0.19	-0.78	0.48	0.25	-0.77	0.4	0.25	-0.72	0.25	0.21	-0.65	0.08	0.29
286	1.43	-0.99	0.94	0.42	-0.92	0.82	0.59	NaN	NaN	NaN	-0.97	0.64	0.61	-1	0.49	0.54	-1.05	0.41	0.53	-1.13	0.28	0.58	-1.19	0.11	0.49	-1.14	0.04	0.53	NaN	NaN	NaN	-0.87	0.83	0.23	-0.82	0.66	0.19	-0.78	0.48	0.25	-0.77	0.4	0.25	-0.71	0.25	0.21	-0.65	0.08	0.29
287	1.435	-0.99	0.94	0.42	-0.91	0.82	0.59	NaN	NaN	NaN	-0.97	0.64	0.61	-1	0.49	0.54	-1.05	0.41	0.53	-1.12	0.29	0.58	-1.19	0.11	0.49	-1.14	0.04	0.53	NaN	NaN	NaN	-0.87	0.83	0.23	-0.81	0.66	0.19	-0.77	0.48	0.25	-0.77	0.4	0.25	-0.71	0.25	0.21	-0.65	0.08	0.29
288	1.44	-0.99	0.94	0.42	-0.91	0.82	0.58	NaN	NaN	NaN	-0.97	0.65	0.61	-1	0.49	0.54	-1.05	0.41	0.53	-1.12	0.29	0.58	-1.19	0.11	0.49	-1.14	0.04	0.53	NaN	NaN	NaN	-0.87	0.84	0.23	-0.81	0.66	0.19	-0.77	0.48	0.25	-0.76	0.4	0.25	-0.71	0.25	0.21	-0.65	0.08	0.29
289	1.445	-0.98	0.94	0.42	-0.9	0.82	0.58	NaN	NaN	NaN	-0.96	0.65	0.61	-0.99	0.49	0.54	-1.04	0.41	0.53	-1.12	0.29	0.58	-1.19	0.11	0.49	-1.14	0.04	0.53	NaN	NaN	NaN	-0.86	0.84	0.23	-0.8	0.66	0.19	-0.77	0.48	0.25	-0.76	0.4	0.25	-0.7	0.25	0.21	-0.65	0.08	0.29
290	1.45	-0.98	0.94	0.42	-0.9	0.82	0.58	NaN	NaN	NaN	-0.96	0.65	0.61	-0.99	0.49	0.54	-1.04	0.42	0.53	-1.12	0.29	0.58	-1.19	0.11	0.49	-1.14	0.04	0.53	NaN	NaN	NaN	-0.86	0.84	0.23	-0.8	0.66	0.19	-0.76	0.48	0.25	-0.75	0.4	0.25	-0.7	0.25	0.21	-0.65	0.08	0.29
291	1.455	-0.97	0.94	0.42	-0.9	0.82	0.58	NaN	NaN	NaN	-0.95	0.65	0.61	-0.98	0.49	0.54	-1.04	0.42	0.53	-1.11	0.29	0.58	-1.19	0.12	0.49	-1.14	0.04	0.53	NaN	NaN	NaN	-0.85	0.84	0.23	-0.8	0.66	0.19	-0.76	0.48	0.25	-0.75	0.4	0.25	-0.7	0.25	0.21	-0.65	0.08	0.29
292	1.46	-0.97	0.94	0.42	-0.89	0.82	0.58	NaN	NaN	NaN	-0.95	0.65	0.61	-0.98	0.49	0.54	-1.03	0.42	0.53	-1.11	0.29	0.58	-1.18	0.12	0.49	-1.14	0.04	0.53	NaN	NaN	NaN	-0.85	0.84	0.23	-0.79	0.66	0.19	-0.75	0.48	0.25	-0.75	0.4	0.24	-0.69	0.25	0.21	-0.65	0.08	0.29
293	1.465	-0.96	0.94	0.42	-0.89	0.82	0.58	NaN	NaN	NaN	-0.94	0.65	0.6	-0.98	0.5	0.54	-1.03	0.42	0.53	-1.11	0.29	0.58	-1.18	0.12	0.49	-1.14	0.04	0.53	NaN	NaN	NaN	-0.84	0.84	0.23	-0.79	0.66	0.19	-0.75	0.48	0.25	-0.74	0.4	0.24	-0.69	0.25	0.21	-0.65	0.08	0.29
294	1.47	-0.96	0.94	0.42	-0.88	0.82	0.58	NaN	NaN	NaN	-0.94	0.65	0.6	-0.97	0.5	0.54	-1.02	0.42	0.54	-1.1	0.3	0.58	-1.18	0.12	0.5	-1.14	0.04	0.53	-0.73	0.86	0.29	-0.84	0.84	0.23	-0.79	0.67	0.19	-0.74	0.48	0.24	-0.74	0.4	0.24	-0.69	0.25	0.21	-0.64	0.08	0.29
295	1.475	-0.95	0.94	0.42	-0.88	0.82	0.58	NaN	NaN	NaN	-0.93	0.65	0.6	-0.96	0.5	0.54	-1.02	0.42	0.54	-1.1	0.3	0.58	-1.18	0.12	0.5	-1.14	0.04	0.53	-0.73	0.86	0.29	-0.84	0.84	0.23	-0.78	0.67	0.19	-0.73	0.48	0.24	-0.73	0.4	0.24	-0.69	0.25	0.21	-0.64	0.08	0.29
296	1.48	-0.95	0.94	0.42	-0.87	0.82	0.58	NaN	NaN	NaN	-0.93	0.65	0.6	-0.96	0.5	0.54	-1.01	0.42	0.54	-1.1	0.3	0.58	-1.18	0.13	0.5	-1.14	0.04	0.53	-0.73	0.86	0.29	-0.83	0.84	0.23	-0.78	0.67	0.19	-0.73	0.48	0.24	-0.73	0.4	0.24	-0.68	0.25	0.21	-0.64	0.08	0.28
297	1.485	-0.94	0.94	0.41	-0.87	0.82	0.58	NaN	NaN	NaN	-0.93	0.65	0.6	-0.95	0.5	0.54	-1.01	0.42	0.54	-1.09	0.3	0.58	-1.18	0.13	0.5	-1.14	0.04	0.53	-0.72	0.86	0.29	-0.83	0.84	0.22	-0.77	0.67	0.18	-0.73	0.48	0.24	-0.72	0.4	0.24	-0.68	0.25	0.2	-0.64	0.08	0.28
298	1.49	-0.94	0.94	0.41	-0.86	0.82	0.58	NaN	NaN	NaN	-0.92	0.65	0.6	-0.95	0.5	0.55	-1	0.42	0.54	-1.09	0.3	0.58	-1.17	0.13	0.5	-1.14	0.04	0.53	-0.72	0.86	0.28	-0.82	0.84	0.22	-0.77	0.67	0.18	-0.72	0.48	0.24	-0.72	0.4	0.24	-0.68	0.25	0.2	-0.64	0.08	0.28
299	1.495	-0.94	0.94	0.41	-0.86	0.82	0.58	NaN	NaN	NaN	-0.92	0.65	0.6	-0.94	0.5	0.55	-1	0.42	0.54	-1.09	0.3	0.58	-1.17	0.13	0.5	-1.14	0.04	0.53	NaN	NaN	NaN	-0.82	0.84	0.22	-0.76	0.67	0.18	-0.72	0.49	0.24	-0.72	0.41	0.24	-0.67	0.25	0.2	-0.64	0.08	0.28
300	1.5	-0.93	0.94	0.41	-0.85	0.82	0.58	NaN	NaN	NaN	-0.91	0.65	0.6	-0.94	0.5	0.55	-0.99	0.42	0.54	-1.08	0.3	0.59	-1.17	0.13	0.5	-1.13	0.04	0.53	-0.71	0.86	0.28	-0.81	0.84	0.22	-0.76	0.67	0.18	-0.71	0.49	0.24	-0.71	0.41	0.24	-0.67	0.25	0.2	-0.64	0.08	0.28
301	1.505	-0.93	0.94	0.41	-0.85	0.82	0.58	NaN	NaN	NaN	-0.9	0.65	0.6	-0.93	0.5	0.55	-0.99	0.42	0.54	-1.08	0.31	0.59	-1.17	0.14	0.5	-1.13	0.04	0.53	NaN	NaN	NaN	-0.81	0.84	0.22	-0.75	0.67	0.18	-0.71	0.49	0.24	-0.71	0.4	0.24	-0.67	0.25	0.2	-0.64	0.08	0.29
302	1.51	-0.92	0.94	0.41	-0.84	0.82	0.58	NaN	NaN	NaN	-0.9	0.66	0.6	-0.92	0.5	0.55	-0.98	0.42	0.54	-1.07	0.31	0.59	-1.16	0.14	0.5	-1.13	0.04	0.53	-0.7	0.86	0.28	-0.8	0.84	0.22	-0.75	0.67	0.18	-0.7	0.49	0.24	-0.71	0.41	0.24	-0.66	0.25	0.2	-0.64	0.08	0.29
303	1.515	-0.92	0.94	0.41	-0.84	0.83	0.58	NaN	NaN	NaN	-0.89	0.66	0.6	-0.92	0.5	0.55	-0.97	0.42	0.54	-1.07	0.31	0.59	-1.16	0.14	0.5	-1.13	0.05	0.53	-0.69	0.86	0.28	-0.8	0.84	0.22	-0.74	0.67	0.18	-0.7	0.49	0.24	-0.7	0.41	0.24	-0.66	0.25	0.2	-0.64	0.07	0.29
304	1.52	-0.91	0.94	0.41	-0.84	0.83	0.57	NaN	NaN	NaN	-0.89	0.66	0.6	-0.91	0.5	0.55	-0.97	0.42	0.55	-1.06	0.31	0.59	-1.16	0.15	0.5	-1.13	0.05	0.53	-0.69	0.87	0.28	-0.79	0.84	0.22	-0.74	0.67	0.18	-0.7	0.49	0.24	-0.7	0.41	0.24	-0.66	0.25	0.2	-0.64	0.07	0.29
305	1.525	-0.91	0.94	0.41	-0.83	0.83	0.57	NaN	NaN	NaN	-0.88	0.66	0.6	-0.9	0.5	0.55	-0.96	0.42	0.55	-1.06	0.31	0.59	-1.15	0.15	0.5	-1.13	0.05	0.53	-0.68	0.87	0.28	-0.79	0.84	0.22	-0.73	0.67	0.18	-0.69	0.49	0.24	-0.69	0.41	0.24	-0.65	0.25	0.2	-0.64	0.07	0.29
306	1.53	-0.9	0.95	0.41	-0.83	0.83	0.57	NaN	NaN	NaN	-0.88	0.66	0.6	-0.9	0.5	0.55	-0.95	0.42	0.55	-1.05	0.31	0.59	-1.15	0.15	0.51	-1.13	0.05	0.53	-0.68	0.87	0.28	-0.78	0.84	0.22	-0.73	0.67	0.18	-0.69	0.49	0.24	-0.69	0.41	0.24	-0.65	0.25	0.21	-0.63	0.07	0.29
307	1.535	-0.9	0.95	0.41	-0.82	0.83	0.57	NaN	NaN	NaN	-0.87	0.66	0.6	-0.89	0.5	0.55	-0.95	0.42	0.55	-1.05	0.32	0.59	-1.15	0.15	0.51	-1.13	0.05	0.53	-0.67	0.87	0.28	-0.78	0.84	0.22	-0.73	0.67	0.18	-0.69	0.49	0.24	-0.69	0.41	0.24	-0.65	0.25	0.21	-0.63	0.07	0.29
308	1.54	-0.89	0.95	0.41	-0.81	0.83	0.57	NaN	NaN	NaN	-0.86	0.66	0.6	-0.88	0.5	0.55	-0.94	0.42	0.55	-1.04	0.32	0.59	-1.14	0.16	0.51	-1.13	0.05	0.53	-0.67	0.87	0.28	-0.77	0.84	0.22	-0.72	0.67	0.18	-0.68	0.49	0.24	-0.69	0.41	0.24	-0.65	0.25	0.21	-0.63	0.07	0.29
309	1.545	-0.89	0.95	0.4	-0.81	0.83	0.57	NaN	NaN	NaN	-0.86	0.66	0.6	-0.87	0.5	0.56	-0.93	0.42	0.55	-1.03	0.32	0.59	-1.14	0.16	0.51	-1.13	0.06	0.53	-0.66	0.87	0.27	-0.77	0.84	0.22	-0.72	0.67	0.18	-0.68	0.49	0.24	-0.68	0.4	0.24	-0.65	0.25	0.21	-0.63	0.07	0.29
310	1.55	-0.88	0.95	0.4	-0.8	0.83	0.57	NaN	NaN	NaN	-0.85	0.66	0.6	-0.86	0.49	0.56	-0.92	0.42	0.55	-1.03	0.32	0.6	-1.13	0.16	0.51	-1.13	0.06	0.53	-0.66	0.87	0.27	-0.76	0.85	0.21	-0.72	0.67	0.18	-0.68	0.49	0.24	-0.68	0.4	0.24	-0.65	0.24	0.21	-0.63	0.07	0.29
311	1.555	-0.88	0.95	0.4	-0.8	0.83	0.57	NaN	NaN	NaN	-0.84	0.66	0.6	-0.86	0.49	0.56	-0.91	0.42	0.55	-1.02	0.32	0.6	-1.13	0.17	0.51	-1.12	0.06	0.53	-0.65	0.87	0.27	-0.76	0.85	0.21	-0.71	0.67	0.18	-0.68	0.49	0.24	-0.68	0.4	0.24	-0.65	0.24	0.21	-0.63	0.07	0.29
312	1.56	-0.88	0.95	0.4	-0.8	0.83	0.57	NaN	NaN	NaN	-0.84	0.66	0.6	-0.85	0.49	0.56	-0.9	0.42	0.55	-1.01	0.32	0.6	-1.13	0.17	0.51	-1.12	0.06	0.53	-0.65	0.87	0.27	-0.75	0.85	0.21	-0.71	0.67	0.18	-0.67	0.49	0.24	-0.68	0.4	0.24	-0.65	0.24	0.21	-0.63	0.07	0.29
313	1.565	-0.87	0.95	0.4	-0.79	0.83	0.57	NaN	NaN	NaN	-0.83	0.66	0.6	-0.84	0.49	0.56	-0.89	0.42	0.56	-1	0.32	0.6	-1.12	0.17	0.51	-1.12	0.07	0.53	-0.64	0.87	0.27	-0.75	0.85	0.21	-0.7	0.67	0.18	-0.67	0.49	0.24	-0.67	0.4	0.24	-0.65	0.24	0.21	-0.63	0.07	0.29
314	1.57	-0.87	0.95	0.4	-0.78	0.83	0.57	NaN	NaN	NaN	-0.82	0.66	0.6	-0.83	0.49	0.56	-0.89	0.42	0.56	-1	0.32	0.6	-1.12	0.18	0.51	-1.12	0.07	0.53	-0.64	0.87	0.27	-0.75	0.85	0.21	-0.7	0.67	0.18	-0.67	0.49	0.24	-0.67	0.4	0.24	-0.65	0.24	0.21	-0.63	0.07	0.29
315	1.575	-0.86	0.95	0.4	-0.78	0.83	0.57	NaN	NaN	NaN	-0.82	0.66	0.61	-0.82	0.49	0.56	-0.88	0.42	0.56	-0.99	0.33	0.6	-1.11	0.18	0.51	-1.11	0.07	0.53	-0.63	0.87	0.27	-0.74	0.85	0.21	-0.7	0.67	0.18	-0.66	0.49	0.24	-0.67	0.4	0.24	-0.64	0.24	0.21	-0.63	0.07	0.29
316	1.58	-0.86	0.95	0.4	-0.77	0.83	0.57	NaN	NaN	NaN	-0.81	0.66	0.61	-0.81	0.49	0.56	-0.87	0.42	0.56	-0.98	0.33	0.6	-1.1	0.18	0.51	-1.11	0.08	0.53	-0.63	0.87	0.27	-0.74	0.85	0.21	-0.69	0.67	0.18	-0.66	0.49	0.24	-0.67	0.41	0.24	-0.64	0.24	0.21	-0.63	0.07	0.29
317	1.585	-0.85	0.95	0.4	-0.77	0.83	0.57	NaN	NaN	NaN	-0.8	0.66	0.61	-0.8	0.49	0.56	-0.86	0.42	0.56	-0.97	0.33	0.6	-1.1	0.19	0.51	-1.1	0.08	0.53	-0.62	0.87	0.27	-0.73	0.85	0.21	-0.69	0.67	0.18	-0.66	0.49	0.24	-0.66	0.41	0.24	-0.64	0.24	0.21	-0.63	0.07	0.29
318	1.59	-0.85	0.95	0.4	-0.76	0.83	0.57	NaN	NaN	NaN	-0.79	0.66	0.61	-0.8	0.49	0.56	-0.85	0.42	0.56	-0.96	0.33	0.6	-1.09	0.19	0.51	-1.1	0.09	0.53	-0.62	0.87	0.27	-0.73	0.85	0.21	-0.69	0.67	0.18	-0.65	0.49	0.24	-0.66	0.41	0.24	-0.64	0.24	0.21	-0.63	0.07	0.29
319	1.595	-0.84	0.95	0.4	-0.76	0.83	0.57	NaN	NaN	NaN	-0.79	0.66	0.61	-0.79	0.49	0.56	-0.84	0.42	0.56	-0.96	0.33	0.6	-1.09	0.19	0.52	-1.09	0.09	0.54	-0.62	0.87	0.27	-0.72	0.85	0.21	-0.68	0.67	0.18	-0.65	0.49	0.24	-0.66	0.41	0.23	-0.64	0.24	0.21	-0.63	0.07	0.29
320	1.6	-0.84	0.95	0.4	-0.75	0.83	0.57	NaN	NaN	NaN	-0.78	0.66	0.61	-0.78	0.49	0.56	-0.83	0.42	0.56	-0.95	0.33	0.61	-1.08	0.2	0.52	-1.09	0.1	0.54	-0.61	0.87	0.27	-0.72	0.85	0.21	-0.68	0.67	0.18	-0.65	0.49	0.24	-0.66	0.41	0.23	-0.63	0.24	0.21	-0.63	0.07	0.29
321	1.605	-0.83	0.95	0.4	-0.75	0.83	0.57	NaN	NaN	NaN	-0.77	0.66	0.61	-0.77	0.49	0.56	-0.82	0.42	0.56	-0.94	0.33	0.61	-1.07	0.2	0.52	-1.08	0.1	0.54	-0.61	0.87	0.27	-0.72	0.85	0.21	-0.67	0.67	0.18	-0.65	0.49	0.24	-0.65	0.41	0.23	-0.63	0.24	0.21	-0.63	0.07	0.29
322	1.61	-0.83	0.95	0.4	-0.75	0.84	0.57	NaN	NaN	NaN	-0.76	0.66	0.61	-0.76	0.49	0.56	-0.81	0.42	0.56	-0.93	0.33	0.61	-1.06	0.2	0.52	-1.07	0.1	0.54	-0.6	0.87	0.27	-0.71	0.85	0.21	-0.67	0.67	0.18	-0.64	0.49	0.24	-0.65	0.41	0.23	-0.63	0.24	0.21	-0.63	0.07	0.29
323	1.615	-0.83	0.95	0.4	-0.74	0.84	0.57	NaN	NaN	NaN	-0.76	0.66	0.61	-0.75	0.49	0.56	-0.8	0.42	0.56	-0.92	0.33	0.61	-1.06	0.21	0.52	-1.07	0.11	0.54	-0.6	0.87	0.27	-0.71	0.85	0.21	-0.67	0.67	0.18	-0.64	0.49	0.24	-0.65	0.41	0.23	-0.63	0.24	0.21	-0.63	0.07	0.29
324	1.62	-0.82	0.95	0.4	-0.74	0.84	0.57	NaN	NaN	NaN	-0.75	0.65	0.61	-0.74	0.49	0.56	-0.79	0.42	0.56	-0.91	0.33	0.61	-1.05	0.21	0.52	-1.06	0.11	0.54	-0.6	0.88	0.27	-0.71	0.85	0.21	-0.66	0.67	0.18	-0.64	0.49	0.24	-0.65	0.41	0.23	-0.63	0.24	0.21	-0.63	0.07	0.29
325	1.625	-0.82	0.95	0.4	-0.73	0.84	0.57	NaN	NaN	NaN	-0.74	0.66	0.61	-0.73	0.49	0.56	-0.78	0.42	0.56	-0.9	0.33	0.61	-1.04	0.21	0.52	-1.05	0.11	0.54	-0.59	0.88	0.27	-0.7	0.85	0.21	-0.66	0.68	0.18	-0.64	0.49	0.24	-0.65	0.41	0.23	-0.63	0.24	0.21	-0.63	0.07	0.29
326	1.63	-0.81	0.95	0.4	-0.73	0.84	0.56	NaN	NaN	NaN	-0.73	0.66	0.61	-0.72	0.49	0.56	-0.77	0.42	0.56	-0.89	0.33	0.61	-1.03	0.21	0.52	-1.04	0.11	0.54	-0.59	0.88	0.27	-0.7	0.85	0.21	-0.66	0.68	0.18	-0.64	0.49	0.24	-0.65	0.41	0.23	-0.63	0.24	0.21	-0.63	0.07	0.29
327	1.635	-0.81	0.95	0.4	-0.72	0.84	0.56	NaN	NaN	NaN	-0.73	0.65	0.61	-0.71	0.49	0.56	-0.76	0.42	0.56	-0.88	0.34	0.61	-1.03	0.21	0.52	-1.03	0.12	0.54	-0.58	0.88	0.27	-0.69	0.85	0.21	-0.65	0.68	0.17	-0.63	0.49	0.24	-0.65	0.41	0.23	-0.63	0.24	0.21	-0.63	0.07	0.29
328	1.64	-0.81	0.95	0.39	-0.72	0.84	0.56	NaN	NaN	NaN	-0.72	0.66	0.61	-0.7	0.49	0.56	-0.75	0.42	0.56	-0.88	0.34	0.61	-1.02	0.22	0.52	-1.02	0.12	0.54	-0.58	0.88	0.27	-0.69	0.85	0.21	-0.65	0.68	0.17	-0.63	0.49	0.23	-0.64	0.41	0.23	-0.63	0.24	0.21	-0.63	0.07	0.29
329	1.645	-0.8	0.95	0.39	-0.71	0.84	0.56	NaN	NaN	NaN	-0.71	0.66	0.61	-0.69	0.49	0.56	-0.74	0.42	0.57	-0.87	0.34	0.61	-1.01	0.22	0.52	-1.01	0.12	0.54	-0.57	0.88	0.27	-0.68	0.85	0.21	-0.65	0.68	0.17	-0.63	0.49	0.23	-0.64	0.41	0.23	-0.63	0.24	0.2	-0.63	0.07	0.29
330	1.65	-0.8	0.95	0.39	-0.7	0.84	0.57	NaN	NaN	NaN	-0.71	0.66	0.61	-0.69	0.49	0.56	-0.73	0.42	0.57	-0.86	0.34	0.61	-1	0.22	0.52	-1	0.12	0.54	-0.57	0.88	0.27	-0.68	0.85	0.21	-0.64	0.68	0.17	-0.63	0.49	0.23	-0.64	0.41	0.23	-0.62	0.24	0.2	-0.63	0.07	0.29
331	1.655	-0.79	0.95	0.39	-0.69	0.83	0.57	NaN	NaN	NaN	-0.7	0.66	0.61	-0.68	0.49	0.56	-0.73	0.42	0.57	-0.85	0.34	0.61	-0.99	0.22	0.52	-0.99	0.12	0.54	-0.57	0.88	0.27	-0.68	0.85	0.21	-0.64	0.68	0.17	-0.63	0.49	0.23	-0.64	0.41	0.23	-0.62	0.24	0.2	-0.63	0.07	0.29
332	1.66	-0.79	0.95	0.39	-0.69	0.84	0.57	NaN	NaN	NaN	-0.69	0.66	0.61	-0.67	0.49	0.56	-0.72	0.42	0.57	-0.84	0.34	0.61	-0.98	0.22	0.52	-0.98	0.12	0.54	-0.56	0.88	0.27	-0.67	0.85	0.21	-0.64	0.68	0.17	-0.63	0.49	0.23	-0.64	0.41	0.23	-0.62	0.24	0.2	-0.63	0.07	0.29
333	1.665	-0.78	0.96	0.39	-0.69	0.84	0.56	NaN	NaN	NaN	-0.69	0.66	0.61	-0.66	0.49	0.56	-0.71	0.42	0.57	-0.83	0.34	0.61	-0.97	0.22	0.52	-0.97	0.12	0.54	-0.56	0.88	0.27	-0.67	0.85	0.21	-0.64	0.68	0.17	-0.63	0.49	0.23	-0.64	0.41	0.23	-0.62	0.24	0.2	-0.63	0.07	0.29
334	1.67	-0.78	0.96	0.39	-0.68	0.84	0.56	NaN	NaN	NaN	-0.68	0.66	0.61	-0.65	0.49	0.56	-0.7	0.42	0.57	-0.82	0.34	0.61	-0.96	0.22	0.52	-0.96	0.12	0.54	-0.55	0.88	0.27	-0.67	0.85	0.21	-0.63	0.68	0.17	-0.63	0.49	0.23	-0.64	0.41	0.23	-0.62	0.24	0.2	-0.63	0.07	0.29
335	1.675	-0.78	0.96	0.39	-0.68	0.84	0.56	NaN	NaN	NaN	-0.67	0.66	0.61	-0.64	0.49	0.56	-0.69	0.42	0.57	-0.81	0.34	0.61	-0.95	0.22	0.52	-0.95	0.12	0.54	-0.55	0.88	0.27	-0.66	0.85	0.21	-0.63	0.68	0.17	-0.62	0.49	0.23	-0.64	0.41	0.23	-0.62	0.24	0.2	-0.63	0.07	0.29
336	1.68	-0.77	0.96	0.39	-0.68	0.84	0.56	NaN	NaN	NaN	-0.66	0.66	0.61	-0.63	0.5	0.56	-0.68	0.42	0.57	-0.8	0.34	0.61	-0.94	0.22	0.52	-0.94	0.12	0.54	-0.55	0.88	0.26	-0.66	0.85	0.21	-0.63	0.68	0.17	-0.62	0.49	0.23	-0.64	0.41	0.23	-0.62	0.24	0.2	-0.63	0.07	0.29
337	1.685	-0.77	0.96	0.39	-0.67	0.85	0.56	NaN	NaN	NaN	-0.66	0.66	0.61	-0.62	0.5	0.57	-0.67	0.42	0.57	-0.79	0.34	0.61	-0.93	0.22	0.52	-0.93	0.12	0.54	-0.54	0.88	0.26	-0.65	0.85	0.21	-0.63	0.68	0.17	-0.62	0.49	0.23	-0.64	0.41	0.23	-0.62	0.24	0.2	-0.63	0.07	0.29
338	1.69	-0.76	0.96	0.39	-0.66	0.84	0.56	NaN	NaN	NaN	-0.65	0.66	0.61	-0.61	0.5	0.57	-0.66	0.42	0.57	-0.78	0.34	0.61	-0.92	0.22	0.52	-0.92	0.12	0.54	-0.54	0.88	0.26	-0.65	0.85	0.21	-0.63	0.68	0.17	-0.62	0.49	0.23	-0.64	0.41	0.23	-0.62	0.24	0.2	-0.63	0.07	0.29
339	1.695	-0.76	0.96	0.39	-0.65	0.84	0.57	NaN	NaN	NaN	-0.64	0.66	0.61	-0.61	0.5	0.57	-0.65	0.43	0.57	-0.77	0.34	0.61	-0.91	0.22	0.52	-0.91	0.12	0.54	-0.53	0.88	0.26	-0.65	0.85	0.21	-0.63	0.68	0.17	-0.62	0.49	0.23	-0.63	0.41	0.23	-0.62	0.24	0.2	-0.63	0.07	0.29
340	1.7	-0.76	0.96	0.39	-0.66	0.85	0.56	NaN	NaN	NaN	-0.64	0.66	0.61	-0.6	0.5	0.57	-0.64	0.43	0.57	-0.76	0.34	0.61	-0.9	0.22	0.52	-0.89	0.12	0.54	-0.53	0.88	0.26	-0.64	0.85	0.21	-0.62	0.68	0.17	-0.62	0.49	0.23	-0.63	0.41	0.23	-0.62	0.24	0.2	-0.63	0.07	0.29
341	1.705	-0.75	0.96	0.39	-0.65	0.85	0.56	NaN	NaN	NaN	-0.63	0.66	0.61	-0.59	0.5	0.57	-0.63	0.43	0.57	-0.75	0.34	0.61	-0.89	0.22	0.52	-0.88	0.12	0.55	-0.53	0.88	0.26	-0.64	0.85	0.21	-0.62	0.68	0.17	-0.62	0.49	0.23	-0.63	0.41	0.23	-0.62	0.24	0.2	-0.63	0.07	0.29
342	1.71	-0.75	0.96	0.39	-0.65	0.85	0.56	NaN	NaN	NaN	-0.62	0.66	0.61	-0.58	0.5	0.57	-0.62	0.43	0.57	-0.74	0.34	0.61	-0.88	0.22	0.52	-0.87	0.12	0.55	NaN	NaN	NaN	-0.64	0.85	0.21	-0.62	0.68	0.17	-0.62	0.49	0.23	-0.63	0.41	0.23	-0.62	0.24	0.2	-0.63	0.07	0.29
343	1.715	-0.74	0.96	0.39	-0.65	0.85	0.56	NaN	NaN	NaN	-0.62	0.66	0.61	-0.57	0.5	0.57	-0.61	0.43	0.57	-0.73	0.34	0.61	-0.87	0.22	0.52	-0.86	0.12	0.55	NaN	NaN	NaN	-0.63	0.85	0.21	-0.62	0.68	0.17	-0.61	0.49	0.23	-0.63	0.41	0.23	-0.62	0.24	0.2	-0.63	0.07	0.29
344	1.72	-0.74	0.96	0.39	-0.64	0.85	0.56	NaN	NaN	NaN	-0.61	0.66	0.61	-0.56	0.5	0.57	-0.6	0.43	0.57	-0.72	0.34	0.61	-0.86	0.22	0.52	-0.85	0.12	0.55	NaN	NaN	NaN	-0.63	0.85	0.21	-0.61	0.68	0.17	-0.61	0.49	0.23	-0.63	0.41	0.23	-0.62	0.24	0.2	-0.63	0.07	0.29
345	1.725	-0.74	0.96	0.39	-0.63	0.84	0.57	NaN	NaN	NaN	-0.61	0.66	0.61	-0.56	0.5	0.57	-0.6	0.43	0.57	-0.71	0.34	0.61	-0.85	0.21	0.52	-0.83	0.12	0.55	NaN	NaN	NaN	-0.63	0.85	0.21	-0.61	0.68	0.17	-0.61	0.49	0.23	-0.63	0.41	0.23	-0.62	0.24	0.2	-0.63	0.07	0.29
346	1.73	-0.73	0.96	0.39	NaN	NaN	NaN	NaN	NaN	NaN	-0.6	0.66	0.61	-0.55	0.5	0.57	-0.59	0.43	0.57	-0.7	0.34	0.61	-0.84	0.21	0.52	-0.82	0.12	0.55	NaN	NaN	NaN	-0.62	0.85	0.21	-0.61	0.68	0.17	-0.61	0.49	0.23	-0.63	0.41	0.23	-0.62	0.24	0.2	-0.63	0.07	0.29
347	1.735	-0.73	0.96	0.39	-0.61	0.84	0.57	NaN	NaN	NaN	-0.59	0.66	0.61	-0.54	0.5	0.57	-0.58	0.43	0.57	-0.69	0.34	0.62	-0.82	0.21	0.52	-0.81	0.12	0.55	NaN	NaN	NaN	-0.62	0.85	0.21	-0.61	0.68	0.17	-0.61	0.49	0.23	-0.63	0.41	0.23	-0.62	0.24	0.2	-0.63	0.07	0.29
348	1.74	-0.72	0.96	0.39	-0.61	0.84	0.57	NaN	NaN	NaN	-0.59	0.66	0.61	-0.53	0.51	0.57	-0.57	0.43	0.57	-0.68	0.33	0.61	-0.81	0.21	0.52	-0.79	0.11	0.55	NaN	NaN	NaN	-0.61	0.85	0.21	-0.6	0.68	0.17	-0.61	0.49	0.23	-0.63	0.41	0.23	-0.62	0.24	0.2	-0.63	0.07	0.29
349	1.745	-0.72	0.96	0.39	-0.61	0.84	0.57	NaN	NaN	NaN	-0.58	0.66	0.61	-0.52	0.51	0.57	-0.56	0.43	0.57	-0.67	0.33	0.62	-0.8	0.2	0.52	-0.78	0.11	0.55	NaN	NaN	NaN	-0.61	0.85	0.21	-0.6	0.68	0.17	-0.61	0.49	0.23	-0.63	0.41	0.23	-0.62	0.24	0.2	-0.63	0.07	0.29
350	1.75	-0.72	0.96	0.39	-0.6	0.84	0.57	NaN	NaN	NaN	-0.57	0.66	0.61	-0.52	0.51	0.57	-0.55	0.43	0.57	-0.66	0.33	0.62	-0.79	0.2	0.52	-0.77	0.11	0.55	-0.49	0.88	0.26	-0.61	0.85	0.21	-0.6	0.68	0.17	-0.61	0.49	0.23	-0.63	0.41	0.23	-0.62	0.24	0.2	-0.63	0.07	0.29
351	1.755	-0.71	0.96	0.39	NaN	NaN	NaN	NaN	NaN	NaN	-0.57	0.66	0.61	-0.51	0.51	0.57	-0.54	0.43	0.57	-0.65	0.33	0.62	-0.78	0.2	0.52	-0.75	0.11	0.55	-0.49	0.88	0.26	-0.6	0.85	0.21	-0.59	0.68	0.17	-0.6	0.49	0.23	-0.63	0.41	0.23	-0.62	0.24	0.2	-0.63	0.07	0.29
352	1.76	-0.71	0.96	0.39	-0.6	0.84	0.57	NaN	NaN	NaN	-0.56	0.66	0.61	-0.5	0.51	0.57	-0.53	0.43	0.57	-0.64	0.33	0.62	-0.76	0.19	0.52	-0.74	0.1	0.55	-0.48	0.88	0.26	-0.6	0.85	0.21	-0.59	0.68	0.17	-0.6	0.49	0.23	-0.62	0.41	0.23	-0.62	0.24	0.2	-0.63	0.07	0.29
353	1.765	-0.7	0.96	0.39	NaN	NaN	NaN	NaN	NaN	NaN	-0.56	0.67	0.61	-0.49	0.51	0.57	-0.52	0.43	0.57	-0.63	0.33	0.62	-0.75	0.19	0.52	-0.72	0.1	0.55	-0.48	0.88	0.26	-0.6	0.85	0.21	-0.59	0.68	0.17	-0.6	0.49	0.23	-0.62	0.41	0.23	-0.62	0.24	0.2	-0.63	0.07	0.29
354	1.77	-0.7	0.96	0.39	-0.59	0.84	0.57	NaN	NaN	NaN	-0.55	0.67	0.61	-0.49	0.51	0.57	-0.52	0.43	0.57	-0.62	0.33	0.62	-0.74	0.19	0.52	-0.71	0.1	0.55	-0.47	0.88	0.26	-0.59	0.85	0.21	-0.59	0.68	0.17	-0.6	0.49	0.23	-0.62	0.41	0.23	-0.62	0.24	0.2	-0.63	0.07	0.29
355	1.775	-0.7	0.96	0.39	-0.58	0.84	0.57	NaN	NaN	NaN	-0.55	0.67	0.61	-0.48	0.51	0.57	-0.51	0.43	0.58	-0.61	0.33	0.62	-0.73	0.18	0.52	-0.69	0.1	0.55	-0.47	0.88	0.26	-0.59	0.85	0.21	-0.58	0.68	0.17	-0.6	0.49	0.23	-0.62	0.41	0.23	-0.62	0.24	0.2	-0.63	0.07	0.29
356	1.78	-0.69	0.96	0.39	-0.58	0.84	0.57	NaN	NaN	NaN	-0.54	0.67	0.61	-0.47	0.51	0.57	-0.5	0.43	0.58	-0.6	0.33	0.62	-0.71	0.18	0.52	-0.68	0.09	0.55	-0.46	0.88	0.26	-0.58	0.85	0.21	-0.58	0.68	0.17	-0.6	0.49	0.23	-0.62	0.41	0.23	-0.61	0.24	0.2	-0.63	0.07	0.29
357	1.785	-0.69	0.95	0.39	NaN	NaN	NaN	NaN	NaN	NaN	-0.53	0.67	0.61	-0.46	0.52	0.57	-0.49	0.44	0.58	-0.59	0.33	0.62	-0.7	0.18	0.52	-0.67	0.09	0.55	-0.46	0.88	0.26	-0.58	0.85	0.21	-0.58	0.68	0.17	-0.6	0.49	0.23	-0.62	0.41	0.23	-0.61	0.24	0.2	-0.63	0.07	0.29
358	1.79	-0.69	0.95	0.39	-0.57	0.84	0.57	NaN	NaN	NaN	-0.53	0.67	0.62	-0.46	0.52	0.57	-0.49	0.44	0.58	-0.58	0.32	0.62	-0.69	0.17	0.52	-0.65	0.09	0.55	-0.46	0.88	0.26	-0.58	0.85	0.21	-0.58	0.68	0.17	-0.59	0.49	0.23	-0.62	0.41	0.23	-0.61	0.24	0.2	-0.63	0.07	0.29
359	1.795	-0.68	0.95	0.39	-0.57	0.84	0.57	NaN	NaN	NaN	-0.52	0.67	0.62	-0.45	0.52	0.58	-0.48	0.44	0.58	-0.57	0.32	0.62	-0.67	0.17	0.52	-0.64	0.09	0.55	-0.45	0.88	0.26	-0.57	0.85	0.21	-0.57	0.68	0.17	-0.59	0.49	0.23	-0.62	0.41	0.23	-0.61	0.24	0.2	-0.63	0.07	0.29
360	1.8	-0.68	0.95	0.39	-0.56	0.84	0.57	NaN	NaN	NaN	-0.52	0.67	0.62	-0.44	0.52	0.58	-0.47	0.44	0.58	-0.56	0.32	0.62	-0.66	0.17	0.52	-0.62	0.08	0.55	-0.45	0.88	0.26	-0.57	0.85	0.21	-0.57	0.68	0.17	-0.59	0.49	0.23	-0.62	0.41	0.23	-0.61	0.24	0.2	-0.63	0.07	0.29
361	1.805	-0.67	0.95	0.39	NaN	NaN	NaN	NaN	NaN	NaN	-0.51	0.67	0.62	-0.44	0.52	0.58	-0.46	0.44	0.58	-0.55	0.32	0.62	-0.65	0.16	0.52	-0.61	0.08	0.55	-0.45	0.88	0.26	-0.57	0.85	0.21	-0.57	0.68	0.17	-0.59	0.49	0.23	-0.62	0.41	0.23	-0.61	0.24	0.2	-0.63	0.07	0.29
362	1.81	-0.67	0.95	0.39	-0.56	0.85	0.57	NaN	NaN	NaN	-0.51	0.67	0.62	-0.43	0.52	0.58	-0.45	0.44	0.58	-0.54	0.32	0.62	-0.63	0.16	0.52	-0.59	0.08	0.55	-0.45	0.88	0.26	-0.56	0.85	0.21	-0.56	0.68	0.17	-0.59	0.49	0.23	-0.61	0.41	0.23	-0.61	0.24	0.2	-0.63	0.07	0.29
363	1.815	-0.67	0.95	0.39	NaN	NaN	NaN	NaN	NaN	NaN	-0.5	0.67	0.62	-0.42	0.52	0.58	-0.45	0.44	0.58	-0.53	0.31	0.62	-0.62	0.16	0.52	-0.57	0.08	0.55	-0.44	0.88	0.26	-0.56	0.85	0.21	-0.56	0.68	0.17	-0.59	0.49	0.23	-0.61	0.41	0.23	-0.61	0.24	0.2	-0.63	0.07	0.29
364	1.82	-0.66	0.95	0.39	NaN	NaN	NaN	NaN	NaN	NaN	-0.5	0.67	0.62	-0.42	0.52	0.58	-0.44	0.44	0.58	-0.52	0.31	0.62	-0.61	0.15	0.52	-0.56	0.07	0.55	-0.44	0.88	0.26	-0.56	0.85	0.21	-0.56	0.68	0.17	-0.58	0.49	0.23	-0.61	0.41	0.23	-0.61	0.24	0.2	-0.63	0.07	0.29
365	1.825	-0.66	0.95	0.39	-0.55	0.85	0.57	NaN	NaN	NaN	-0.49	0.67	0.62	-0.41	0.52	0.58	-0.43	0.44	0.58	-0.51	0.31	0.62	-0.59	0.15	0.52	-0.54	0.07	0.55	-0.43	0.88	0.26	-0.55	0.85	0.21	-0.55	0.68	0.17	-0.58	0.49	0.23	-0.61	0.41	0.23	-0.61	0.24	0.2	-0.63	0.07	0.29
366	1.83	-0.65	0.95	0.39	NaN	NaN	NaN	NaN	NaN	NaN	-0.49	0.67	0.62	-0.41	0.52	0.58	-0.43	0.44	0.58	-0.5	0.31	0.62	-0.58	0.14	0.52	-0.53	0.07	0.55	-0.43	0.88	0.26	-0.55	0.85	0.21	-0.55	0.68	0.18	-0.58	0.49	0.23	-0.61	0.41	0.23	-0.61	0.24	0.2	-0.63	0.07	0.29
367	1.835	-0.65	0.95	0.39	NaN	NaN	NaN	NaN	NaN	NaN	-0.48	0.67	0.62	-0.4	0.52	0.58	-0.42	0.44	0.58	-0.49	0.31	0.62	-0.56	0.14	0.52	-0.51	0.06	0.55	-0.43	0.88	0.26	-0.55	0.85	0.21	-0.55	0.67	0.18	-0.58	0.49	0.23	-0.61	0.41	0.23	-0.61	0.24	0.2	-0.63	0.07	0.29
368	1.84	-0.65	0.95	0.39	NaN	NaN	NaN	NaN	NaN	NaN	-0.48	0.67	0.62	-0.4	0.52	0.58	-0.41	0.44	0.58	-0.48	0.31	0.62	-0.55	0.14	0.53	-0.49	0.06	0.55	-0.42	0.88	0.26	-0.54	0.85	0.21	-0.54	0.67	0.18	-0.58	0.49	0.23	-0.6	0.41	0.23	-0.61	0.24	0.2	-0.63	0.07	0.29
369	1.845	-0.64	0.95	0.39	NaN	NaN	NaN	NaN	NaN	NaN	-0.48	0.67	0.62	-0.39	0.52	0.58	-0.4	0.44	0.58	-0.47	0.3	0.62	-0.53	0.13	0.53	-0.48	0.06	0.55	-0.42	0.88	0.26	-0.54	0.85	0.21	-0.54	0.67	0.18	-0.57	0.49	0.23	-0.6	0.41	0.23	-0.61	0.24	0.2	-0.63	0.07	0.29
370	1.85	-0.64	0.95	0.39	NaN	NaN	NaN	NaN	NaN	NaN	-0.47	0.67	0.62	-0.38	0.52	0.58	-0.4	0.44	0.58	-0.46	0.3	0.62	-0.52	0.13	0.53	-0.46	0.06	0.55	-0.41	0.88	0.26	-0.53	0.85	0.21	-0.54	0.67	0.18	-0.57	0.49	0.23	-0.6	0.41	0.23	-0.61	0.24	0.2	-0.63	0.07	0.29
371	1.855	-0.63	0.95	0.39	NaN	NaN	NaN	NaN	NaN	NaN	-0.47	0.67	0.62	-0.38	0.52	0.58	-0.39	0.44	0.58	-0.45	0.3	0.62	-0.5	0.13	0.53	-0.45	0.06	0.55	-0.41	0.88	0.26	-0.53	0.85	0.21	-0.53	0.67	0.18	-0.57	0.48	0.23	-0.6	0.41	0.24	-0.6	0.24	0.21	-0.63	0.07	0.29
372	1.86	-0.63	0.95	0.4	NaN	NaN	NaN	NaN	NaN	NaN	-0.46	0.67	0.62	-0.37	0.52	0.58	-0.38	0.44	0.58	-0.44	0.3	0.62	-0.49	0.12	0.53	-0.43	0.05	0.55	-0.41	0.87	0.26	-0.53	0.85	0.21	-0.53	0.67	0.18	-0.57	0.48	0.23	-0.6	0.41	0.24	-0.6	0.24	0.21	-0.63	0.07	0.29
373	1.865	-0.63	0.95	0.4	-0.52	0.84	0.57	NaN	NaN	NaN	-0.46	0.67	0.62	-0.37	0.52	0.58	-0.38	0.44	0.58	-0.43	0.3	0.62	-0.48	0.12	0.53	-0.41	0.05	0.56	-0.4	0.87	0.26	-0.52	0.84	0.21	-0.53	0.67	0.18	-0.57	0.48	0.23	-0.6	0.41	0.24	-0.6	0.24	0.21	-0.63	0.07	0.29
374	1.87	-0.62	0.95	0.4	-0.51	0.84	0.57	NaN	NaN	NaN	-0.45	0.67	0.62	-0.37	0.52	0.58	-0.37	0.44	0.58	-0.42	0.29	0.62	-0.46	0.12	0.53	-0.4	0.05	0.56	-0.4	0.87	0.26	-0.52	0.84	0.21	-0.53	0.67	0.18	-0.56	0.48	0.23	-0.59	0.41	0.24	-0.6	0.24	0.21	-0.63	0.07	0.29
375	1.875	-0.62	0.95	0.4	NaN	NaN	NaN	NaN	NaN	NaN	-0.45	0.66	0.62	-0.36	0.52	0.58	-0.37	0.43	0.58	-0.41	0.29	0.62	-0.45	0.12	0.53	-0.38	0.05	0.56	-0.39	0.87	0.26	-0.51	0.84	0.21	-0.52	0.67	0.18	-0.56	0.48	0.24	-0.59	0.41	0.24	-0.6	0.24	0.21	-0.63	0.07	0.29
376	1.88	-0.61	0.95	0.4	-0.5	0.84	0.57	NaN	NaN	NaN	-0.45	0.66	0.62	-0.36	0.52	0.58	-0.36	0.43	0.58	-0.4	0.29	0.62	-0.43	0.11	0.53	-0.36	0.05	0.56	-0.39	0.87	0.26	-0.51	0.84	0.21	-0.52	0.67	0.18	-0.56	0.48	0.24	-0.59	0.41	0.24	-0.6	0.24	0.21	-0.63	0.07	0.29
377	1.885	-0.61	0.95	0.4	NaN	NaN	NaN	NaN	NaN	NaN	-0.44	0.66	0.62	-0.35	0.52	0.58	-0.35	0.43	0.58	-0.39	0.29	0.62	-0.42	0.11	0.53	-0.35	0.05	0.56	-0.39	0.87	0.26	-0.51	0.84	0.22	-0.51	0.67	0.18	-0.56	0.48	0.24	-0.59	0.41	0.24	-0.6	0.24	0.21	-0.63	0.07	0.29
378	1.89	-0.6	0.95	0.4	-0.5	0.84	0.58	NaN	NaN	NaN	-0.44	0.66	0.62	-0.35	0.52	0.58	-0.35	0.43	0.58	-0.38	0.29	0.62	-0.4	0.11	0.53	-0.33	0.05	0.56	-0.38	0.87	0.27	-0.5	0.84	0.22	-0.51	0.67	0.18	-0.56	0.48	0.24	-0.59	0.41	0.24	-0.6	0.24	0.21	-0.63	0.07	0.29
379	1.895	-0.6	0.94	0.4	-0.49	0.84	0.58	NaN	NaN	NaN	-0.44	0.66	0.62	-0.34	0.52	0.58	-0.34	0.43	0.58	-0.37	0.29	0.62	-0.39	0.1	0.53	-0.31	0.04	0.56	-0.38	0.87	0.27	-0.5	0.84	0.22	-0.51	0.67	0.18	-0.55	0.48	0.24	-0.59	0.41	0.24	-0.6	0.24	0.21	-0.63	0.07	0.29
380	1.9	-0.6	0.94	0.4	NaN	NaN	NaN	NaN	NaN	NaN	-0.43	0.66	0.62	-0.34	0.52	0.58	-0.34	0.43	0.58	-0.36	0.29	0.62	-0.37	0.1	0.53	-0.3	0.04	0.56	-0.37	0.87	0.27	-0.49	0.84	0.22	-0.5	0.67	0.18	-0.55	0.48	0.24	-0.58	0.41	0.24	-0.6	0.24	0.21	-0.63	0.07	0.29
381	1.905	-0.59	0.94	0.4	-0.49	0.84	0.58	NaN	NaN	NaN	-0.43	0.66	0.62	-0.33	0.52	0.58	-0.33	0.43	0.58	-0.35	0.29	0.62	-0.36	0.1	0.54	-0.28	0.04	0.57	-0.37	0.87	0.27	-0.49	0.84	0.22	-0.5	0.67	0.18	-0.55	0.48	0.24	-0.58	0.41	0.24	-0.59	0.24	0.21	-0.63	0.07	0.29
382	1.91	-0.59	0.94	0.4	NaN	NaN	NaN	NaN	NaN	NaN	-0.42	0.66	0.62	-0.33	0.52	0.58	-0.33	0.43	0.58	-0.34	0.28	0.62	-0.34	0.1	0.54	-0.27	0.04	0.57	-0.37	0.87	0.27	-0.49	0.84	0.22	-0.5	0.67	0.18	-0.55	0.48	0.24	-0.58	0.41	0.24	-0.59	0.24	0.21	-0.63	0.07	0.29
383	1.915	-0.58	0.94	0.4	-0.48	0.84	0.58	NaN	NaN	NaN	-0.42	0.66	0.62	-0.33	0.52	0.58	-0.32	0.43	0.58	-0.33	0.28	0.62	-0.33	0.1	0.54	-0.25	0.04	0.57	-0.36	0.87	0.27	-0.48	0.84	0.22	-0.49	0.67	0.18	-0.54	0.48	0.24	-0.58	0.41	0.24	-0.59	0.24	0.21	-0.63	0.08	0.29
384	1.92	-0.58	0.94	0.4	NaN	NaN	NaN	NaN	NaN	NaN	-0.42	0.65	0.62	-0.32	0.52	0.58	-0.32	0.43	0.58	-0.32	0.28	0.62	-0.31	0.1	0.54	-0.24	0.04	0.57	-0.36	0.87	0.27	-0.48	0.84	0.22	-0.49	0.67	0.18	-0.54	0.48	0.24	-0.58	0.41	0.24	-0.59	0.24	0.21	-0.63	0.08	0.29
385	1.925	-0.57	0.94	0.4	NaN	NaN	NaN	NaN	NaN	NaN	-0.41	0.65	0.62	-0.32	0.52	0.58	-0.31	0.43	0.58	-0.32	0.28	0.62	-0.3	0.09	0.54	-0.22	0.04	0.57	-0.35	0.87	0.27	-0.47	0.84	0.22	-0.49	0.67	0.18	-0.54	0.48	0.24	-0.57	0.41	0.24	-0.59	0.24	0.21	-0.63	0.08	0.29
386	1.93	-0.57	0.94	0.4	-0.46	0.83	0.58	NaN	NaN	NaN	-0.41	0.65	0.62	-0.31	0.51	0.58	-0.31	0.43	0.58	-0.31	0.28	0.62	-0.28	0.09	0.54	-0.21	0.05	0.58	-0.35	0.87	0.27	-0.47	0.84	0.22	-0.48	0.67	0.18	-0.54	0.48	0.24	-0.57	0.41	0.24	-0.59	0.24	0.21	-0.63	0.08	0.29
387	1.935	-0.57	0.94	0.4	NaN	NaN	NaN	NaN	NaN	NaN	-0.4	0.65	0.62	-0.31	0.51	0.58	-0.3	0.43	0.58	-0.3	0.28	0.62	-0.27	0.09	0.54	-0.19	0.05	0.58	-0.34	0.86	0.27	-0.47	0.84	0.22	-0.48	0.67	0.18	-0.53	0.48	0.24	-0.57	0.41	0.24	-0.59	0.24	0.21	-0.63	0.08	0.29
388	1.94	-0.56	0.94	0.4	-0.36	0.86	0.53	NaN	NaN	NaN	-0.4	0.65	0.62	-0.31	0.51	0.58	-0.3	0.43	0.58	-0.29	0.28	0.62	-0.25	0.09	0.54	-0.18	0.05	0.58	-0.34	0.86	0.27	-0.46	0.84	0.22	-0.48	0.67	0.18	-0.53	0.48	0.24	-0.57	0.41	0.24	-0.59	0.24	0.21	-0.63	0.08	0.29
389	1.945	-0.56	0.94	0.4	NaN	NaN	NaN	NaN	NaN	NaN	-0.4	0.65	0.63	-0.3	0.51	0.57	-0.29	0.42	0.57	-0.28	0.28	0.62	-0.24	0.09	0.55	-0.16	0.05	0.58	-0.34	0.86	0.27	-0.46	0.84	0.22	-0.47	0.67	0.18	-0.53	0.48	0.24	-0.57	0.41	0.24	-0.59	0.24	0.21	-0.63	0.08	0.29
390	1.95	-0.55	0.94	0.4	-0.35	0.86	0.53	NaN	NaN	NaN	-0.39	0.65	0.63	-0.3	0.51	0.57	-0.29	0.42	0.57	-0.28	0.28	0.62	-0.23	0.09	0.55	-0.15	0.05	0.58	-0.33	0.86	0.27	-0.45	0.84	0.22	-0.47	0.67	0.18	-0.53	0.48	0.24	-0.56	0.41	0.24	-0.58	0.25	0.21	-0.63	0.08	0.29
391	1.955	-0.55	0.94	0.4	NaN	NaN	NaN	-0.44	0.83	0.58	-0.39	0.65	0.63	-0.3	0.51	0.57	-0.28	0.42	0.57	-0.27	0.28	0.62	-0.22	0.09	0.55	-0.13	0.05	0.59	-0.33	0.86	0.27	-0.45	0.83	0.22	-0.47	0.67	0.19	-0.52	0.48	0.24	-0.56	0.41	0.24	-0.58	0.25	0.21	-0.63	0.08	0.29
392	1.96	-0.54	0.94	0.41	-0.34	0.85	0.53	-0.43	0.83	0.58	-0.38	0.64	0.63	-0.29	0.5	0.57	-0.28	0.42	0.57	-0.26	0.28	0.62	-0.2	0.09	0.55	-0.12	0.05	0.59	-0.32	0.86	0.27	-0.45	0.83	0.22	-0.46	0.67	0.19	-0.52	0.48	0.24	-0.56	0.41	0.24	-0.58	0.25	0.21	-0.63	0.08	0.29
393	1.965	-0.54	0.94	0.41	-0.33	0.85	0.53	-0.43	0.83	0.58	-0.38	0.64	0.63	-0.29	0.5	0.57	-0.27	0.42	0.57	-0.26	0.28	0.62	-0.19	0.09	0.55	-0.11	0.05	0.59	-0.32	0.86	0.27	-0.44	0.83	0.22	-0.46	0.67	0.19	-0.52	0.48	0.24	-0.56	0.41	0.24	-0.58	0.25	0.21	-0.62	0.08	0.29
394	1.97	-0.53	0.93	0.41	-0.33	0.85	0.53	-0.42	0.83	0.58	-0.37	0.64	0.63	-0.28	0.5	0.57	-0.27	0.42	0.57	-0.25	0.27	0.62	-0.18	0.09	0.55	-0.1	0.06	0.59	-0.31	0.86	0.27	-0.44	0.83	0.22	-0.46	0.67	0.19	-0.52	0.48	0.24	-0.56	0.41	0.24	-0.58	0.25	0.21	-0.62	0.08	0.29
395	1.975	-0.53	0.93	0.41	-0.32	0.85	0.53	-0.42	0.83	0.58	-0.37	0.64	0.63	-0.28	0.5	0.57	-0.26	0.42	0.57	-0.24	0.27	0.62	-0.17	0.09	0.56	-0.08	0.06	0.59	-0.31	0.86	0.27	-0.43	0.83	0.22	-0.45	0.67	0.19	-0.51	0.48	0.24	-0.55	0.41	0.24	-0.58	0.25	0.21	-0.62	0.08	0.29
396	1.98	-0.52	0.93	0.41	-0.32	0.85	0.53	-0.41	0.82	0.58	-0.37	0.64	0.63	-0.28	0.5	0.57	-0.26	0.42	0.57	-0.23	0.27	0.62	-0.16	0.09	0.56	-0.07	0.06	0.6	-0.3	0.86	0.27	-0.43	0.83	0.23	-0.45	0.67	0.19	-0.51	0.48	0.24	-0.55	0.41	0.24	-0.58	0.25	0.21	-0.62	0.08	0.29
397	1.985	-0.52	0.93	0.41	-0.31	0.85	0.53	-0.41	0.82	0.58	-0.36	0.64	0.63	-0.27	0.5	0.57	-0.25	0.41	0.57	-0.23	0.27	0.62	-0.15	0.09	0.56	-0.06	0.06	0.6	-0.3	0.86	0.27	-0.42	0.83	0.23	-0.45	0.67	0.19	-0.51	0.48	0.24	-0.55	0.41	0.24	-0.58	0.25	0.21	-0.62	0.08	0.29
398	1.99	-0.51	0.93	0.41	-0.31	0.85	0.53	-0.4	0.82	0.58	-0.36	0.64	0.63	-0.27	0.49	0.57	-0.25	0.41	0.57	-0.22	0.27	0.62	-0.14	0.1	0.56	-0.05	0.06	0.6	-0.3	0.86	0.27	-0.42	0.83	0.23	-0.44	0.67	0.19	-0.5	0.48	0.24	-0.55	0.41	0.24	-0.57	0.25	0.21	-0.62	0.08	0.29
399	1.995	-0.51	0.93	0.41	-0.3	0.85	0.53	NaN	NaN	NaN	-0.35	0.64	0.63	-0.27	0.49	0.57	-0.25	0.41	0.57	-0.21	0.27	0.62	-0.12	0.1	0.56	-0.04	0.07	0.6	-0.29	0.86	0.27	-0.42	0.83	0.23	-0.44	0.66	0.19	-0.5	0.48	0.24	-0.54	0.41	0.24	-0.57	0.25	0.21	-0.62	0.08	0.29
400	2	-0.5	0.93	0.41	-0.3	0.85	0.53	-0.39	0.82	0.59	-0.35	0.63	0.63	-0.26	0.49	0.57	-0.24	0.41	0.57	-0.21	0.27	0.63	-0.11	0.1	0.56	-0.03	0.07	0.6	-0.29	0.86	0.27	-0.41	0.83	0.23	-0.43	0.66	0.19	-0.5	0.48	0.24	-0.54	0.41	0.24	-0.57	0.25	0.21	-0.62	0.08	0.29
401	2.005	-0.5	0.93	0.41	-0.29	0.85	0.53	-0.38	0.82	0.59	-0.34	0.63	0.63	-0.26	0.49	0.57	-0.24	0.41	0.57	-0.2	0.27	0.63	-0.11	0.1	0.56	-0.02	0.07	0.6	-0.28	0.85	0.27	-0.41	0.83	0.23	-0.43	0.66	0.19	-0.49	0.48	0.24	-0.54	0.41	0.24	-0.57	0.25	0.21	-0.62	0.08	0.29
402	2.01	-0.49	0.93	0.41	-0.28	0.85	0.53	-0.38	0.82	0.59	-0.33	0.63	0.63	-0.25	0.49	0.57	-0.23	0.41	0.57	-0.19	0.27	0.63	-0.1	0.1	0.56	-0.01	0.07	0.6	-0.28	0.85	0.28	-0.4	0.83	0.23	-0.42	0.66	0.19	-0.49	0.48	0.24	-0.53	0.41	0.24	-0.57	0.25	0.21	-0.62	0.08	0.29
403	2.015	-0.49	0.93	0.42	-0.28	0.84	0.53	-0.37	0.82	0.59	-0.33	0.63	0.63	-0.25	0.49	0.57	-0.23	0.41	0.57	-0.19	0.27	0.63	-0.09	0.1	0.56	0	0.07	0.6	-0.27	0.85	0.28	-0.4	0.83	0.23	-0.42	0.66	0.19	-0.49	0.48	0.24	-0.53	0.41	0.24	-0.57	0.25	0.21	-0.62	0.08	0.29
404	2.02	-0.48	0.93	0.42	-0.27	0.84	0.53	-0.37	0.82	0.59	-0.32	0.63	0.63	-0.24	0.49	0.57	-0.22	0.41	0.57	-0.18	0.27	0.63	-0.08	0.1	0.56	0.01	0.07	0.6	-0.27	0.85	0.28	-0.39	0.83	0.23	-0.42	0.66	0.19	-0.48	0.48	0.24	-0.53	0.41	0.24	-0.56	0.25	0.21	-0.62	0.09	0.29
405	2.025	-0.48	0.92	0.42	-0.27	0.84	0.54	-0.36	0.82	0.59	-0.32	0.63	0.63	-0.23	0.49	0.57	-0.21	0.41	0.57	-0.17	0.27	0.63	-0.08	0.1	0.56	0.01	0.07	0.6	-0.26	0.85	0.28	-0.39	0.83	0.23	-0.41	0.66	0.19	-0.48	0.48	0.24	-0.52	0.41	0.24	-0.56	0.25	0.21	-0.62	0.09	0.29
406	2.03	-0.47	0.92	0.42	-0.26	0.84	0.54	-0.36	0.82	0.59	-0.31	0.63	0.63	-0.23	0.49	0.57	-0.21	0.41	0.57	-0.16	0.27	0.63	-0.07	0.1	0.56	0.02	0.07	0.6	-0.26	0.85	0.28	-0.38	0.83	0.23	-0.41	0.66	0.19	-0.48	0.48	0.24	-0.52	0.41	0.24	-0.56	0.25	0.21	-0.62	0.09	0.29
407	2.035	-0.47	0.92	0.42	-0.26	0.84	0.54	-0.35	0.81	0.59	-0.31	0.63	0.63	-0.22	0.48	0.57	-0.2	0.41	0.57	-0.16	0.27	0.63	-0.07	0.09	0.56	0.02	0.07	0.6	-0.25	0.85	0.28	-0.38	0.83	0.23	-0.4	0.66	0.19	-0.47	0.48	0.24	-0.52	0.41	0.24	-0.56	0.25	0.21	-0.62	0.09	0.29
408	2.04	-0.46	0.92	0.42	-0.25	0.84	0.54	-0.34	0.81	0.59	-0.3	0.63	0.63	-0.22	0.48	0.57	-0.2	0.41	0.57	-0.15	0.27	0.63	-0.06	0.09	0.56	0.03	0.07	0.6	-0.25	0.85	0.28	-0.37	0.83	0.23	-0.4	0.66	0.19	-0.47	0.48	0.24	-0.51	0.41	0.24	-0.55	0.25	0.21	-0.62	0.09	0.29
409	2.045	-0.46	0.92	0.42	-0.24	0.84	0.54	-0.34	0.81	0.59	-0.29	0.63	0.63	-0.21	0.48	0.57	-0.19	0.41	0.57	-0.15	0.27	0.63	-0.06	0.09	0.56	0.03	0.07	0.6	-0.24	0.85	0.28	-0.37	0.83	0.23	-0.39	0.66	0.19	-0.46	0.48	0.24	-0.51	0.41	0.24	-0.55	0.26	0.21	-0.61	0.09	0.29
410	2.05	-0.45	0.92	0.42	-0.24	0.84	0.54	-0.33	0.81	0.59	-0.29	0.63	0.63	-0.2	0.48	0.57	-0.18	0.4	0.57	-0.14	0.27	0.63	-0.06	0.09	0.56	0.04	0.06	0.59	-0.23	0.85	0.28	-0.36	0.83	0.23	-0.39	0.66	0.19	-0.46	0.48	0.24	-0.51	0.42	0.24	-0.55	0.26	0.21	-0.61	0.09	0.29
411	2.055	-0.44	0.92	0.42	-0.23	0.84	0.54	-0.32	0.81	0.59	-0.28	0.63	0.63	-0.2	0.48	0.57	-0.18	0.4	0.57	-0.14	0.27	0.63	-0.05	0.09	0.56	0.04	0.06	0.59	-0.23	0.85	0.28	-0.36	0.82	0.24	-0.38	0.66	0.19	-0.46	0.48	0.24	-0.5	0.42	0.24	-0.55	0.26	0.21	-0.61	0.09	0.29
412	2.06	-0.44	0.92	0.43	-0.23	0.84	0.54	-0.32	0.81	0.59	-0.27	0.63	0.63	-0.19	0.48	0.57	-0.17	0.4	0.57	-0.13	0.27	0.63	-0.05	0.09	0.56	0.04	0.06	0.59	-0.22	0.85	0.28	-0.35	0.82	0.24	-0.38	0.66	0.19	-0.45	0.48	0.24	-0.5	0.42	0.24	-0.54	0.26	0.21	-0.61	0.1	0.29
413	2.065	-0.43	0.92	0.43	-0.22	0.84	0.54	-0.31	0.81	0.59	-0.27	0.62	0.63	-0.18	0.48	0.57	-0.16	0.4	0.57	-0.13	0.26	0.63	-0.05	0.08	0.56	0.04	0.06	0.59	-0.22	0.85	0.28	-0.35	0.82	0.24	-0.37	0.66	0.19	-0.45	0.48	0.24	-0.49	0.42	0.24	-0.54	0.26	0.21	-0.61	0.1	0.29
414	2.07	-0.43	0.92	0.43	-0.21	0.84	0.54	-0.31	0.81	0.59	-0.26	0.62	0.63	-0.18	0.48	0.57	-0.16	0.4	0.57	-0.12	0.26	0.63	-0.05	0.08	0.56	0.04	0.05	0.59	-0.21	0.85	0.28	-0.34	0.82	0.24	-0.37	0.66	0.19	-0.44	0.48	0.24	-0.49	0.42	0.24	-0.54	0.26	0.21	-0.61	0.1	0.29
415	2.075	-0.42	0.92	0.43	-0.21	0.84	0.54	-0.3	0.81	0.59	-0.25	0.62	0.63	-0.17	0.48	0.57	-0.15	0.4	0.57	-0.12	0.26	0.63	-0.05	0.08	0.56	0.05	0.05	0.58	-0.21	0.85	0.28	-0.33	0.82	0.24	-0.36	0.66	0.2	-0.44	0.49	0.24	-0.49	0.42	0.24	-0.54	0.26	0.21	-0.61	0.1	0.29
416	2.08	-0.41	0.92	0.43	-0.2	0.84	0.54	-0.29	0.81	0.6	-0.24	0.62	0.63	-0.16	0.48	0.57	-0.15	0.4	0.57	-0.11	0.26	0.63	-0.04	0.08	0.56	0.05	0.05	0.58	-0.2	0.85	0.28	-0.33	0.82	0.24	-0.35	0.66	0.2	-0.43	0.49	0.24	-0.48	0.42	0.24	-0.53	0.26	0.21	-0.61	0.1	0.29
417	2.085	-0.41	0.92	0.43	-0.2	0.84	0.54	-0.29	0.81	0.6	-0.24	0.62	0.63	-0.16	0.48	0.57	-0.14	0.4	0.57	-0.11	0.26	0.62	-0.04	0.08	0.56	0.05	0.05	0.58	-0.2	0.85	0.28	-0.32	0.82	0.24	-0.35	0.66	0.2	-0.43	0.49	0.24	-0.48	0.42	0.24	-0.53	0.26	0.21	-0.6	0.1	0.29
418	2.09	-0.4	0.92	0.43	-0.19	0.84	0.55	-0.28	0.81	0.6	-0.23	0.62	0.63	-0.15	0.48	0.57	-0.14	0.4	0.57	-0.1	0.26	0.62	-0.04	0.08	0.56	0.05	0.05	0.58	-0.19	0.85	0.29	-0.32	0.82	0.24	-0.34	0.66	0.2	-0.42	0.49	0.24	-0.47	0.42	0.24	-0.52	0.26	0.21	-0.6	0.1	0.29
419	2.095	-0.4	0.91	0.43	-0.18	0.84	0.55	-0.27	0.81	0.6	-0.22	0.62	0.63	-0.14	0.48	0.57	-0.13	0.4	0.57	-0.1	0.26	0.62	-0.03	0.08	0.56	0.06	0.04	0.58	-0.18	0.85	0.29	-0.31	0.82	0.24	-0.34	0.66	0.2	-0.41	0.49	0.24	-0.46	0.42	0.24	-0.52	0.26	0.2	-0.6	0.11	0.28
420	2.1	-0.39	0.91	0.43	-0.18	0.84	0.55	-0.27	0.81	0.6	-0.22	0.62	0.63	-0.14	0.48	0.57	-0.12	0.4	0.57	-0.09	0.25	0.62	-0.03	0.08	0.56	0.06	0.04	0.58	-0.18	0.85	0.29	-0.3	0.82	0.24	-0.33	0.66	0.2	-0.41	0.49	0.24	-0.46	0.42	0.24	-0.52	0.27	0.2	-0.6	0.11	0.28
421	2.105	-0.38	0.91	0.44	-0.17	0.84	0.55	-0.26	0.81	0.6	-0.21	0.62	0.63	-0.13	0.48	0.57	-0.12	0.4	0.57	-0.09	0.25	0.62	-0.03	0.08	0.56	0.06	0.04	0.58	-0.17	0.85	0.29	-0.3	0.82	0.24	-0.33	0.66	0.2	-0.4	0.49	0.24	-0.45	0.42	0.24	-0.51	0.27	0.2	-0.59	0.11	0.28
422	2.11	-0.38	0.91	0.44	-0.16	0.84	0.55	-0.25	0.81	0.6	-0.2	0.63	0.63	-0.13	0.49	0.57	-0.11	0.4	0.57	-0.08	0.26	0.62	-0.02	0.08	0.56	0.06	0.04	0.58	-0.16	0.85	0.29	-0.29	0.82	0.24	-0.32	0.66	0.2	-0.4	0.49	0.24	-0.45	0.42	0.24	-0.51	0.27	0.2	-0.59	0.11	0.28
423	2.115	-0.37	0.91	0.44	-0.16	0.84	0.55	-0.25	0.81	0.6	-0.2	0.63	0.63	-0.12	0.49	0.57	-0.11	0.4	0.57	-0.08	0.26	0.62	-0.02	0.08	0.56	0.06	0.04	0.58	-0.16	0.85	0.29	-0.29	0.82	0.24	-0.31	0.66	0.2	-0.39	0.49	0.24	-0.44	0.42	0.24	-0.5	0.27	0.2	-0.59	0.11	0.28
424	2.12	-0.36	0.91	0.44	-0.15	0.84	0.55	-0.24	0.81	0.6	-0.19	0.63	0.63	-0.11	0.49	0.57	-0.1	0.4	0.57	-0.07	0.26	0.62	-0.02	0.07	0.56	0.06	0.03	0.58	-0.15	0.85	0.29	-0.28	0.82	0.24	-0.31	0.66	0.2	-0.38	0.49	0.24	-0.43	0.42	0.24	-0.5	0.27	0.2	-0.59	0.12	0.28
425	2.125	-0.36	0.91	0.44	-0.14	0.84	0.55	-0.23	0.81	0.6	-0.18	0.63	0.63	-0.11	0.49	0.57	-0.09	0.4	0.57	-0.07	0.26	0.63	-0.02	0.07	0.56	0.06	0.03	0.58	-0.15	0.85	0.29	-0.27	0.82	0.24	-0.3	0.66	0.2	-0.37	0.49	0.24	-0.43	0.42	0.24	-0.49	0.27	0.2	-0.59	0.12	0.28
426	2.13	-0.35	0.92	0.44	-0.14	0.84	0.55	-0.23	0.81	0.6	-0.18	0.63	0.63	-0.1	0.49	0.57	-0.09	0.4	0.57	-0.06	0.26	0.63	-0.02	0.07	0.56	0.06	0.03	0.58	-0.14	0.85	0.29	-0.27	0.82	0.24	-0.3	0.66	0.2	-0.37	0.49	0.24	-0.42	0.42	0.24	-0.49	0.27	0.2	-0.58	0.12	0.28
427	2.135	-0.35	0.92	0.44	-0.13	0.84	0.55	-0.22	0.81	0.6	-0.17	0.63	0.63	-0.09	0.49	0.57	-0.08	0.4	0.58	-0.06	0.26	0.63	-0.02	0.07	0.56	0.06	0.03	0.58	-0.13	0.85	0.29	-0.26	0.82	0.25	-0.29	0.66	0.2	-0.36	0.49	0.24	-0.41	0.42	0.24	-0.48	0.27	0.2	-0.58	0.12	0.28
428	2.14	-0.34	0.92	0.44	-0.13	0.84	0.55	-0.21	0.81	0.61	-0.17	0.63	0.64	-0.09	0.49	0.57	-0.08	0.4	0.58	-0.06	0.26	0.63	-0.02	0.07	0.56	0.06	0.03	0.58	-0.13	0.85	0.3	-0.26	0.82	0.25	-0.28	0.67	0.2	-0.35	0.49	0.24	-0.4	0.42	0.24	-0.47	0.27	0.2	-0.58	0.13	0.28
429	2.145	-0.34	0.92	0.44	-0.12	0.84	0.55	-0.21	0.81	0.61	-0.16	0.63	0.64	-0.08	0.49	0.57	-0.07	0.4	0.58	-0.05	0.26	0.63	-0.01	0.07	0.56	0.07	0.03	0.58	-0.12	0.85	0.3	-0.25	0.82	0.25	-0.28	0.67	0.2	-0.34	0.48	0.24	-0.39	0.42	0.24	-0.47	0.27	0.2	-0.57	0.13	0.28
430	2.15	-0.33	0.92	0.44	-0.11	0.84	0.55	-0.2	0.82	0.61	-0.15	0.63	0.64	-0.08	0.49	0.57	-0.07	0.4	0.58	-0.05	0.26	0.63	-0.01	0.07	0.56	0.07	0.03	0.58	-0.12	0.86	0.3	-0.24	0.82	0.25	-0.27	0.67	0.2	-0.33	0.48	0.24	-0.38	0.42	0.24	-0.46	0.27	0.2	-0.57	0.13	0.28
431	2.155	-0.32	0.92	0.44	-0.11	0.84	0.55	-0.2	0.82	0.61	-0.15	0.63	0.64	-0.07	0.49	0.57	-0.07	0.4	0.58	-0.05	0.26	0.63	-0.02	0.07	0.56	0.07	0.03	0.58	-0.11	0.86	0.3	-0.24	0.82	0.25	-0.26	0.67	0.2	-0.32	0.48	0.24	-0.38	0.42	0.24	-0.46	0.28	0.2	-0.56	0.14	0.28
432	2.16	-0.32	0.92	0.45	-0.1	0.85	0.56	-0.19	0.82	0.61	-0.14	0.64	0.64	-0.07	0.49	0.58	-0.06	0.4	0.58	-0.04	0.26	0.63	-0.02	0.07	0.56	0.07	0.03	0.58	-0.1	0.86	0.3	-0.23	0.83	0.25	-0.25	0.67	0.21	-0.31	0.48	0.24	-0.37	0.42	0.24	-0.45	0.28	0.2	-0.56	0.14	0.28
433	2.165	-0.31	0.92	0.45	-0.1	0.85	0.56	-0.19	0.82	0.61	-0.14	0.64	0.64	-0.06	0.49	0.58	-0.06	0.4	0.58	-0.04	0.26	0.63	-0.02	0.07	0.56	0.07	0.03	0.58	-0.1	0.86	0.3	-0.23	0.83	0.25	-0.25	0.67	0.21	-0.3	0.48	0.24	-0.36	0.42	0.24	-0.44	0.28	0.2	-0.55	0.14	0.27
434	2.17	-0.31	0.92	0.45	-0.09	0.85	0.56	-0.18	0.82	0.61	-0.13	0.64	0.64	-0.06	0.5	0.58	-0.05	0.4	0.58	-0.04	0.26	0.63	-0.02	0.07	0.56	0.07	0.03	0.58	-0.09	0.86	0.3	-0.22	0.83	0.25	-0.24	0.67	0.21	-0.29	0.48	0.24	-0.34	0.42	0.24	-0.43	0.28	0.2	-0.55	0.15	0.27
435	2.175	-0.3	0.92	0.45	-0.08	0.85	0.56	-0.17	0.82	0.61	-0.13	0.64	0.64	-0.05	0.5	0.58	-0.05	0.4	0.58	-0.04	0.26	0.63	-0.02	0.07	0.56	0.07	0.03	0.58	-0.09	0.86	0.3	-0.22	0.83	0.25	-0.23	0.67	0.21	-0.28	0.48	0.24	-0.33	0.42	0.24	-0.42	0.28	0.2	-0.54	0.15	0.27
436	2.18	-0.3	0.92	0.45	-0.08	0.85	0.56	-0.17	0.82	0.61	-0.12	0.64	0.64	-0.05	0.5	0.58	-0.05	0.4	0.58	-0.03	0.26	0.63	-0.02	0.07	0.56	0.07	0.03	0.58	-0.08	0.86	0.3	-0.21	0.83	0.25	-0.23	0.67	0.21	-0.27	0.48	0.24	-0.32	0.42	0.24	-0.41	0.28	0.2	-0.53	0.15	0.27
437	2.185	-0.29	0.93	0.45	-0.07	0.85	0.56	-0.16	0.82	0.61	-0.12	0.64	0.64	-0.05	0.5	0.58	-0.05	0.4	0.58	-0.03	0.26	0.63	-0.02	0.07	0.56	0.07	0.03	0.58	-0.08	0.86	0.3	-0.2	0.83	0.25	-0.22	0.67	0.21	-0.26	0.48	0.24	-0.31	0.42	0.24	-0.4	0.28	0.2	-0.53	0.16	0.27
438	2.19	-0.29	0.93	0.45	-0.07	0.85	0.56	-0.16	0.83	0.61	-0.11	0.64	0.64	-0.05	0.5	0.58	-0.04	0.4	0.58	-0.03	0.26	0.63	-0.02	0.07	0.56	0.07	0.03	0.58	-0.07	0.87	0.3	-0.2	0.83	0.25	-0.21	0.67	0.21	-0.25	0.48	0.24	-0.3	0.42	0.23	-0.39	0.28	0.2	-0.52	0.16	0.27
439	2.195	-0.28	0.93	0.45	-0.06	0.86	0.56	-0.15	0.83	0.61	-0.11	0.64	0.64	-0.04	0.5	0.58	-0.04	0.4	0.58	-0.03	0.26	0.63	-0.02	0.07	0.56	0.07	0.03	0.58	-0.07	0.87	0.3	-0.19	0.83	0.25	-0.2	0.67	0.21	-0.24	0.48	0.24	-0.29	0.42	0.23	-0.38	0.29	0.2	-0.52	0.17	0.27
440	2.2	-0.27	0.93	0.45	-0.06	0.86	0.56	-0.15	0.83	0.61	-0.1	0.64	0.64	-0.04	0.5	0.58	-0.04	0.4	0.58	-0.03	0.26	0.63	-0.02	0.07	0.56	0.07	0.03	0.58	-0.06	0.87	0.3	-0.19	0.83	0.26	-0.19	0.67	0.21	-0.23	0.48	0.24	-0.28	0.42	0.23	-0.37	0.29	0.2	-0.51	0.17	0.27
441	2.205	-0.27	0.93	0.45	-0.05	0.86	0.56	-0.14	0.83	0.61	-0.1	0.64	0.64	-0.04	0.5	0.58	-0.04	0.4	0.58	-0.02	0.26	0.63	-0.01	0.07	0.56	0.07	0.03	0.58	-0.06	0.87	0.3	-0.18	0.83	0.26	-0.18	0.67	0.21	-0.22	0.48	0.24	-0.27	0.41	0.23	-0.36	0.29	0.2	-0.5	0.17	0.27
442	2.21	-0.26	0.93	0.46	-0.04	0.86	0.56	-0.13	0.83	0.62	-0.1	0.64	0.64	-0.04	0.49	0.58	-0.03	0.4	0.58	-0.02	0.26	0.63	-0.01	0.07	0.56	0.07	0.03	0.58	-0.05	0.87	0.3	-0.18	0.84	0.26	-0.18	0.67	0.21	-0.21	0.48	0.24	-0.25	0.41	0.23	-0.35	0.29	0.2	-0.49	0.18	0.27
443	2.215	-0.26	0.93	0.46	-0.04	0.86	0.56	-0.13	0.83	0.62	-0.09	0.64	0.64	-0.03	0.5	0.58	-0.03	0.41	0.58	-0.02	0.26	0.63	-0.01	0.07	0.56	0.07	0.03	0.58	-0.05	0.87	0.3	-0.17	0.84	0.26	-0.17	0.67	0.21	-0.2	0.48	0.24	-0.24	0.41	0.23	-0.35	0.29	0.2	-0.49	0.18	0.27
444	2.22	-0.25	0.93	0.46	-0.03	0.86	0.56	-0.12	0.83	0.62	-0.09	0.64	0.64	-0.03	0.5	0.58	-0.03	0.4	0.58	-0.02	0.26	0.63	-0.02	0.07	0.56	0.07	0.03	0.58	-0.04	0.87	0.3	-0.17	0.84	0.26	-0.16	0.67	0.21	-0.19	0.48	0.24	-0.23	0.41	0.23	-0.34	0.29	0.2	-0.48	0.19	0.27
445	2.225	-0.25	0.93	0.46	-0.03	0.86	0.56	-0.12	0.83	0.62	-0.09	0.64	0.64	-0.03	0.5	0.58	-0.03	0.41	0.58	-0.02	0.26	0.63	-0.02	0.07	0.56	0.07	0.03	0.58	-0.04	0.87	0.3	-0.16	0.84	0.26	-0.15	0.67	0.21	-0.18	0.48	0.24	-0.22	0.41	0.23	-0.33	0.29	0.2	-0.47	0.19	0.27
446	2.23	-0.24	0.94	0.46	-0.02	0.86	0.56	-0.11	0.83	0.62	-0.08	0.64	0.64	-0.02	0.5	0.58	-0.03	0.41	0.58	-0.02	0.26	0.63	-0.02	0.07	0.56	0.07	0.03	0.58	-0.04	0.88	0.3	-0.16	0.84	0.26	-0.15	0.67	0.21	-0.17	0.48	0.24	-0.21	0.42	0.23	-0.32	0.29	0.2	-0.46	0.19	0.27
447	2.235	-0.24	0.94	0.46	-0.02	0.86	0.56	-0.11	0.83	0.62	-0.08	0.65	0.64	-0.02	0.5	0.58	-0.02	0.41	0.58	-0.02	0.26	0.63	-0.02	0.07	0.56	0.07	0.03	0.58	-0.03	0.88	0.3	-0.15	0.84	0.26	-0.14	0.67	0.21	-0.15	0.48	0.24	-0.2	0.42	0.23	-0.31	0.3	0.2	-0.45	0.2	0.28
448	2.24	-0.23	0.94	0.46	-0.01	0.86	0.56	-0.1	0.84	0.62	-0.08	0.65	0.65	-0.02	0.5	0.58	-0.02	0.41	0.58	-0.02	0.26	0.63	-0.02	0.07	0.56	0.07	0.03	0.58	-0.03	0.88	0.3	-0.15	0.84	0.26	-0.13	0.67	0.21	-0.14	0.48	0.24	-0.19	0.42	0.23	-0.3	0.3	0.2	-0.44	0.2	0.28
449	2.245	-0.23	0.94	0.46	-0.01	0.87	0.56	-0.1	0.84	0.62	-0.07	0.65	0.65	-0.02	0.5	0.58	-0.02	0.41	0.58	-0.02	0.26	0.63	-0.02	0.07	0.56	0.07	0.03	0.58	-0.02	0.88	0.3	-0.14	0.84	0.26	-0.12	0.67	0.21	-0.13	0.48	0.24	-0.18	0.42	0.23	-0.29	0.3	0.2	-0.43	0.2	0.28
450	2.25	-0.22	0.94	0.46	0	0.87	0.56	-0.09	0.84	0.62	-0.07	0.65	0.65	-0.01	0.5	0.58	-0.02	0.41	0.58	-0.02	0.26	0.63	-0.02	0.07	0.56	0.07	0.03	0.58	-0.02	0.88	0.3	-0.14	0.84	0.26	-0.12	0.67	0.21	-0.12	0.48	0.24	-0.17	0.42	0.23	-0.28	0.3	0.2	-0.42	0.21	0.28
451	2.255	-0.22	0.94	0.46	0	0.87	0.56	-0.09	0.84	0.62	-0.07	0.65	0.65	-0.01	0.5	0.58	-0.02	0.41	0.58	-0.02	0.26	0.63	-0.02	0.07	0.56	0.07	0.03	0.58	-0.01	0.88	0.3	-0.13	0.84	0.26	-0.11	0.67	0.21	-0.11	0.48	0.24	-0.16	0.42	0.23	-0.27	0.31	0.2	-0.41	0.21	0.28
452	2.26	-0.21	0.94	0.46	0.01	0.87	0.56	-0.08	0.84	0.62	-0.06	0.65	0.65	-0.01	0.5	0.58	-0.02	0.41	0.58	-0.02	0.26	0.63	-0.02	0.07	0.56	0.07	0.03	0.58	-0.01	0.88	0.3	-0.13	0.85	0.27	-0.1	0.67	0.21	-0.1	0.48	0.24	-0.15	0.42	0.23	-0.26	0.31	0.2	-0.4	0.21	0.28
453	2.265	-0.21	0.94	0.46	0.01	0.87	0.56	-0.08	0.84	0.62	-0.06	0.65	0.65	-0.01	0.5	0.58	-0.02	0.41	0.58	-0.02	0.26	0.63	-0.01	0.07	0.56	0.07	0.03	0.58	0	0.88	0.3	-0.12	0.85	0.27	-0.1	0.68	0.21	-0.09	0.48	0.24	-0.14	0.42	0.23	-0.25	0.31	0.2	-0.39	0.21	0.28
454	2.27	-0.2	0.94	0.46	0.02	0.87	0.56	-0.08	0.84	0.62	-0.06	0.65	0.65	-0.01	0.5	0.58	-0.02	0.41	0.58	-0.01	0.26	0.63	-0.01	0.07	0.56	0.07	0.03	0.58	0	0.88	0.3	-0.12	0.85	0.27	-0.09	0.68	0.21	-0.08	0.49	0.24	-0.13	0.43	0.23	-0.24	0.32	0.2	-0.38	0.22	0.28
455	2.275	-0.2	0.94	0.47	0.02	0.87	0.56	-0.07	0.84	0.62	-0.05	0.65	0.65	-0.01	0.5	0.58	-0.02	0.41	0.58	-0.01	0.26	0.63	-0.02	0.07	0.56	0.07	0.03	0.58	0.01	0.88	0.31	-0.11	0.85	0.27	-0.08	0.68	0.21	-0.07	0.49	0.24	-0.12	0.43	0.23	-0.23	0.32	0.2	-0.37	0.22	0.28
456	2.28	-0.19	0.94	0.47	0.03	0.87	0.56	-0.07	0.84	0.62	-0.05	0.65	0.65	-0.01	0.5	0.58	-0.01	0.41	0.58	-0.01	0.26	0.63	-0.02	0.07	0.56	0.07	0.03	0.58	0.01	0.89	0.31	-0.11	0.85	0.27	-0.08	0.68	0.21	-0.06	0.49	0.24	-0.11	0.43	0.23	-0.22	0.32	0.2	-0.36	0.22	0.28
457	2.285	-0.19	0.95	0.47	0.03	0.87	0.56	-0.06	0.84	0.62	-0.05	0.65	0.65	0	0.5	0.58	-0.01	0.41	0.58	-0.01	0.26	0.63	-0.02	0.07	0.56	0.07	0.03	0.58	0.02	0.89	0.31	-0.1	0.85	0.27	-0.07	0.68	0.21	-0.06	0.49	0.24	-0.1	0.43	0.23	-0.21	0.32	0.2	-0.35	0.22	0.29
458	2.29	-0.18	0.95	0.47	0.03	0.87	0.57	-0.06	0.84	0.62	-0.04	0.65	0.65	0	0.5	0.58	-0.01	0.41	0.58	-0.01	0.26	0.63	-0.02	0.07	0.56	0.07	0.03	0.58	0.02	0.89	0.31	-0.1	0.85	0.27	-0.06	0.68	0.21	-0.05	0.49	0.24	-0.09	0.43	0.23	-0.2	0.32	0.2	-0.34	0.22	0.29
459	2.295	-0.18	0.95	0.47	0.04	0.87	0.57	-0.06	0.84	0.62	-0.04	0.65	0.65	0	0.5	0.58	-0.01	0.41	0.58	-0.01	0.26	0.63	-0.02	0.07	0.56	0.07	0.03	0.58	0.03	0.89	0.31	-0.09	0.85	0.27	-0.06	0.68	0.21	-0.04	0.49	0.24	-0.08	0.43	0.23	-0.19	0.33	0.2	-0.33	0.22	0.29
460	2.3	-0.18	0.95	0.47	0.04	0.87	0.57	-0.05	0.84	0.62	-0.04	0.65	0.65	0	0.5	0.58	-0.01	0.41	0.58	-0.01	0.26	0.63	-0.02	0.07	0.56	0.07	0.03	0.58	0.03	0.89	0.31	-0.09	0.85	0.27	-0.05	0.68	0.21	-0.03	0.49	0.24	-0.07	0.44	0.23	-0.18	0.33	0.2	-0.32	0.22	0.29
461	2.305	-0.17	0.95	0.47	0.05	0.87	0.57	-0.05	0.84	0.62	-0.03	0.65	0.65	0	0.5	0.58	-0.01	0.41	0.58	-0.01	0.26	0.63	-0.02	0.07	0.56	0.07	0.03	0.58	0.04	0.89	0.31	-0.08	0.86	0.27	-0.04	0.68	0.21	-0.02	0.49	0.24	-0.06	0.44	0.23	-0.17	0.33	0.21	-0.31	0.22	0.29
462	2.31	-0.17	0.95	0.47	0.05	0.87	0.57	-0.04	0.84	0.62	-0.03	0.65	0.65	0	0.5	0.58	-0.01	0.41	0.58	-0.01	0.26	0.63	-0.01	0.07	0.56	0.07	0.03	0.58	0.04	0.89	0.31	-0.08	0.86	0.27	-0.04	0.69	0.21	-0.01	0.5	0.24	-0.05	0.44	0.24	-0.16	0.33	0.21	-0.29	0.22	0.29
463	2.315	-0.16	0.95	0.47	0.06	0.87	0.57	-0.04	0.84	0.62	-0.03	0.65	0.65	0	0.5	0.58	-0.01	0.41	0.58	-0.01	0.26	0.63	-0.01	0.07	0.56	0.07	0.03	0.58	0.05	0.89	0.31	-0.07	0.86	0.27	-0.03	0.69	0.21	0	0.5	0.24	-0.04	0.44	0.24	-0.15	0.33	0.21	-0.28	0.22	0.29
464	2.32	-0.16	0.95	0.47	0.06	0.87	0.57	-0.04	0.84	0.62	-0.03	0.65	0.65	0.01	0.5	0.58	-0.01	0.41	0.58	-0.01	0.26	0.63	-0.01	0.07	0.56	0.07	0.03	0.58	0.05	0.89	0.31	-0.07	0.86	0.26	-0.02	0.69	0.21	0.01	0.5	0.24	-0.03	0.44	0.23	-0.14	0.33	0.21	-0.27	0.22	0.29
465	2.325	-0.15	0.95	0.47	0.06	0.87	0.57	-0.03	0.84	0.62	-0.02	0.65	0.65	0.01	0.5	0.58	0	0.41	0.58	-0.01	0.26	0.63	-0.01	0.07	0.55	0.07	0.03	0.58	0.06	0.89	0.31	-0.06	0.86	0.26	-0.02	0.69	0.21	0.02	0.5	0.24	-0.02	0.44	0.24	-0.13	0.33	0.21	-0.26	0.21	0.3
466	2.33	-0.15	0.95	0.47	0.07	0.87	0.57	-0.03	0.84	0.62	-0.02	0.65	0.65	0.01	0.5	0.58	0	0.41	0.58	-0.01	0.26	0.63	-0.01	0.07	0.55	0.07	0.03	0.58	0.06	0.89	0.31	-0.06	0.86	0.26	-0.01	0.69	0.21	0.02	0.5	0.24	-0.01	0.44	0.24	-0.12	0.33	0.21	-0.25	0.21	0.3
467	2.335	-0.14	0.95	0.47	0.07	0.87	0.57	-0.02	0.84	0.62	-0.02	0.65	0.65	0.01	0.5	0.58	0	0.41	0.58	-0.01	0.26	0.63	-0.01	0.07	0.55	0.07	0.03	0.58	0.07	0.89	0.31	-0.05	0.86	0.26	0	0.69	0.21	0.03	0.5	0.24	0	0.44	0.24	-0.11	0.33	0.21	-0.23	0.21	0.3
468	2.34	-0.14	0.95	0.47	0.08	0.87	0.57	-0.02	0.84	0.62	-0.02	0.65	0.65	0.01	0.5	0.58	0	0.41	0.58	-0.01	0.26	0.63	-0.01	0.07	0.55	0.07	0.03	0.58	0.07	0.89	0.31	-0.05	0.86	0.26	0	0.69	0.21	0.04	0.5	0.24	0.01	0.44	0.24	-0.1	0.33	0.21	-0.22	0.21	0.3
469	2.345	-0.14	0.95	0.47	0.08	0.87	0.57	-0.01	0.84	0.62	-0.01	0.65	0.65	0.01	0.5	0.58	0	0.41	0.58	-0.01	0.26	0.63	-0.01	0.07	0.55	0.07	0.03	0.58	0.07	0.89	0.31	-0.04	0.86	0.26	0.01	0.69	0.21	0.05	0.5	0.24	0.02	0.44	0.24	-0.09	0.32	0.21	-0.21	0.21	0.3
470	2.35	-0.13	0.95	0.47	0.09	0.87	0.57	-0.01	0.84	0.62	-0.01	0.65	0.65	0.02	0.5	0.58	0	0.41	0.58	-0.01	0.26	0.63	-0.01	0.07	0.55	0.07	0.03	0.58	0.08	0.89	0.31	-0.04	0.86	0.26	0.01	0.69	0.21	0.06	0.5	0.24	0.03	0.44	0.24	-0.08	0.32	0.21	-0.2	0.2	0.3
471	2.355	-0.13	0.95	0.47	0.09	0.87	0.57	-0.01	0.84	0.62	-0.01	0.65	0.65	0.02	0.5	0.58	0	0.41	0.58	0	0.26	0.63	-0.01	0.07	0.55	0.07	0.03	0.58	0.08	0.89	0.31	-0.03	0.86	0.26	0.02	0.69	0.21	0.07	0.51	0.24	0.04	0.44	0.24	-0.06	0.32	0.21	-0.18	0.2	0.3
472	2.36	-0.12	0.95	0.47	0.1	0.87	0.57	0	0.84	0.62	0	0.65	0.65	0.02	0.5	0.58	0	0.41	0.58	0	0.26	0.63	-0.01	0.07	0.55	0.07	0.03	0.58	0.09	0.89	0.31	-0.03	0.86	0.26	0.03	0.69	0.21	0.08	0.51	0.24	0.05	0.44	0.24	-0.05	0.32	0.21	-0.17	0.2	0.3
473	2.365	-0.12	0.95	0.47	0.1	0.87	0.57	0	0.84	0.62	0	0.65	0.65	0.02	0.5	0.58	0	0.41	0.58	0	0.26	0.63	-0.01	0.07	0.55	0.07	0.03	0.58	0.09	0.89	0.31	-0.02	0.86	0.26	0.03	0.69	0.21	0.09	0.51	0.24	0.06	0.44	0.24	-0.04	0.32	0.21	-0.16	0.19	0.3
474	2.37	-0.11	0.95	0.47	0.1	0.87	0.57	0.01	0.84	0.62	0	0.65	0.65	0.02	0.5	0.58	0	0.41	0.58	0	0.26	0.63	-0.01	0.07	0.55	0.07	0.03	0.58	0.1	0.89	0.31	-0.02	0.86	0.26	0.04	0.69	0.21	0.09	0.51	0.24	0.06	0.44	0.24	-0.03	0.32	0.21	-0.14	0.19	0.31
475	2.375	-0.11	0.95	0.47	0.11	0.87	0.57	0.01	0.84	0.62	0	0.65	0.65	0.02	0.5	0.58	0.01	0.41	0.58	0	0.26	0.63	-0.01	0.07	0.55	0.07	0.03	0.58	0.1	0.89	0.31	-0.01	0.86	0.26	0.05	0.69	0.21	0.1	0.51	0.24	0.07	0.45	0.24	-0.02	0.31	0.21	-0.13	0.19	0.31
476	2.38	-0.1	0.95	0.47	0.11	0.87	0.57	0.01	0.84	0.62	0.01	0.65	0.65	0.03	0.5	0.58	0.01	0.41	0.58	0	0.26	0.63	-0.01	0.07	0.55	0.07	0.03	0.58	0.1	0.89	0.31	-0.01	0.86	0.26	0.05	0.7	0.21	0.11	0.51	0.24	0.08	0.45	0.24	-0.01	0.31	0.21	-0.11	0.18	0.31
477	2.385	-0.1	0.95	0.47	0.12	0.87	0.57	0.02	0.84	0.62	0.01	0.65	0.65	0.03	0.5	0.58	0.01	0.41	0.58	0	0.26	0.63	-0.01	0.07	0.55	0.07	0.03	0.58	0.11	0.89	0.31	-0.01	0.86	0.26	0.06	0.7	0.21	0.12	0.51	0.24	0.09	0.45	0.24	0	0.31	0.21	-0.1	0.18	0.31
478	2.39	-0.1	0.95	0.47	0.12	0.87	0.57	0.02	0.84	0.62	0.01	0.65	0.65	0.03	0.5	0.58	0.01	0.41	0.58	0	0.26	0.63	-0.01	0.07	0.55	0.07	0.03	0.58	0.11	0.89	0.31	0	0.86	0.26	0.06	0.7	0.21	0.13	0.51	0.24	0.1	0.45	0.24	0.02	0.31	0.21	-0.09	0.18	0.31
479	2.395	-0.09	0.95	0.47	0.13	0.87	0.57	0.03	0.84	0.62	0.02	0.65	0.65	0.03	0.5	0.58	0.01	0.41	0.58	0	0.26	0.63	-0.01	0.07	0.55	0.07	0.03	0.58	0.12	0.89	0.31	0	0.86	0.26	0.07	0.7	0.21	0.13	0.51	0.24	0.11	0.45	0.24	0.03	0.31	0.21	-0.07	0.17	0.31
480	2.4	-0.09	0.95	0.47	0.13	0.87	0.57	0.03	0.84	0.62	0.02	0.65	0.65	0.03	0.5	0.58	0.01	0.41	0.58	0	0.26	0.63	-0.01	0.07	0.55	0.07	0.03	0.58	0.12	0.89	0.31	0.01	0.86	0.26	0.08	0.7	0.21	0.14	0.52	0.24	0.12	0.45	0.24	0.04	0.31	0.22	-0.06	0.17	0.31
481	2.405	-0.08	0.95	0.47	0.13	0.87	0.57	0.03	0.84	0.62	0.02	0.65	0.65	0.04	0.5	0.58	0.02	0.41	0.58	0	0.26	0.63	-0.01	0.07	0.55	0.07	0.03	0.58	0.12	0.89	0.31	0.01	0.86	0.26	0.08	0.7	0.21	0.15	0.52	0.24	0.13	0.45	0.24	0.05	0.3	0.22	-0.04	0.16	0.31
482	2.41	-0.08	0.95	0.47	0.14	0.87	0.57	0.04	0.84	0.62	0.03	0.65	0.65	0.04	0.5	0.58	0.02	0.41	0.58	0.01	0.26	0.63	-0.01	0.07	0.55	0.07	0.03	0.58	0.13	0.89	0.31	0.02	0.86	0.26	0.09	0.7	0.21	0.16	0.52	0.24	0.13	0.45	0.24	0.06	0.3	0.22	-0.03	0.16	0.31
483	2.415	-0.07	0.95	0.47	0.14	0.87	0.57	0.04	0.84	0.62	0.03	0.65	0.65	0.04	0.5	0.58	0.02	0.41	0.58	0.01	0.26	0.63	-0.01	0.07	0.55	0.07	0.03	0.58	0.13	0.89	0.31	0.02	0.86	0.26	0.09	0.7	0.21	0.16	0.52	0.24	0.14	0.45	0.24	0.07	0.3	0.22	-0.01	0.16	0.31
484	2.42	-0.07	0.95	0.47	0.15	0.87	0.57	0.05	0.84	0.62	0.03	0.65	0.65	0.04	0.5	0.58	0.02	0.41	0.58	0.01	0.26	0.63	-0.01	0.07	0.55	0.07	0.03	0.58	0.14	0.89	0.31	0.02	0.86	0.26	0.1	0.7	0.21	0.17	0.52	0.24	0.15	0.45	0.24	0.08	0.3	0.22	0	0.15	0.31
485	2.425	-0.07	0.95	0.47	0.15	0.87	0.57	0.05	0.84	0.62	0.04	0.65	0.65	0.05	0.5	0.58	0.02	0.41	0.58	0.01	0.26	0.63	-0.01	0.07	0.55	0.07	0.03	0.58	0.14	0.89	0.31	0.03	0.86	0.26	0.11	0.7	0.21	0.18	0.52	0.24	0.16	0.45	0.24	0.09	0.3	0.22	0.02	0.15	0.31
486	2.43	-0.06	0.95	0.47	0.16	0.87	0.57	0.06	0.84	0.62	0.04	0.65	0.65	0.05	0.49	0.58	0.03	0.41	0.58	0.01	0.26	0.63	-0.01	0.07	0.55	0.07	0.03	0.58	0.15	0.89	0.31	0.03	0.86	0.26	0.11	0.7	0.21	0.18	0.52	0.24	0.16	0.45	0.24	0.1	0.3	0.22	0.03	0.15	0.31
487	2.435	-0.06	0.95	0.47	0.16	0.87	0.57	0.06	0.84	0.62	0.05	0.65	0.65	0.05	0.49	0.58	0.03	0.41	0.58	0.01	0.26	0.63	-0.01	0.07	0.55	0.07	0.03	0.58	0.15	0.89	0.31	0.04	0.86	0.26	0.12	0.7	0.21	0.19	0.52	0.24	0.17	0.45	0.24	0.11	0.3	0.22	0.05	0.14	0.31
488	2.44	-0.05	0.95	0.47	0.16	0.87	0.57	0.06	0.84	0.62	0.05	0.65	0.65	0.05	0.49	0.58	0.03	0.41	0.58	0.01	0.26	0.63	-0.01	0.07	0.55	0.07	0.03	0.58	0.15	0.89	0.31	0.04	0.86	0.26	0.12	0.7	0.21	0.2	0.52	0.24	0.18	0.45	0.24	0.13	0.3	0.22	0.06	0.14	0.31
489	2.445	-0.05	0.95	0.47	0.17	0.87	0.57	0.07	0.84	0.62	0.05	0.65	0.65	0.06	0.49	0.58	0.03	0.41	0.58	0.01	0.26	0.63	-0.01	0.08	0.55	0.07	0.03	0.58	0.16	0.89	0.31	0.05	0.86	0.26	0.13	0.7	0.21	0.2	0.52	0.24	0.19	0.45	0.24	0.14	0.29	0.22	0.08	0.13	0.31
490	2.45	-0.04	0.95	0.47	0.17	0.87	0.57	0.07	0.84	0.62	0.06	0.65	0.65	0.06	0.49	0.58	0.03	0.41	0.58	0.02	0.26	0.63	-0.01	0.08	0.55	0.07	0.03	0.58	0.16	0.89	0.31	0.05	0.86	0.26	0.13	0.7	0.21	0.21	0.52	0.24	0.19	0.45	0.24	0.15	0.29	0.22	0.09	0.13	0.31
491	2.455	-0.04	0.95	0.47	0.18	0.87	0.57	0.08	0.84	0.62	0.06	0.65	0.65	0.06	0.49	0.58	0.04	0.41	0.58	0.02	0.26	0.63	-0.01	0.08	0.55	0.07	0.03	0.58	0.17	0.89	0.31	0.05	0.86	0.26	0.14	0.7	0.21	0.22	0.52	0.24	0.2	0.45	0.24	0.16	0.29	0.22	0.11	0.13	0.31
492	2.46	-0.04	0.95	0.47	0.18	0.87	0.57	0.08	0.84	0.62	0.07	0.65	0.65	0.07	0.49	0.58	0.04	0.41	0.58	0.02	0.26	0.63	-0.01	0.08	0.55	0.07	0.03	0.58	0.17	0.89	0.31	0.06	0.86	0.26	0.14	0.7	0.21	0.22	0.52	0.24	0.21	0.45	0.24	0.17	0.29	0.22	0.13	0.12	0.31
493	2.465	-0.03	0.95	0.47	0.19	0.86	0.57	0.09	0.84	0.62	0.07	0.65	0.65	0.07	0.49	0.58	0.04	0.41	0.58	0.02	0.26	0.63	-0.01	0.08	0.55	0.07	0.03	0.58	0.17	0.89	0.31	0.06	0.86	0.26	0.15	0.7	0.21	0.23	0.52	0.24	0.21	0.45	0.24	0.18	0.29	0.22	0.14	0.12	0.31
494	2.47	-0.03	0.95	0.47	0.19	0.86	0.57	0.09	0.84	0.62	0.07	0.65	0.65	0.07	0.49	0.58	0.04	0.41	0.58	0.02	0.26	0.63	-0.01	0.08	0.55	0.07	0.03	0.58	0.18	0.89	0.31	0.07	0.86	0.26	0.15	0.7	0.21	0.23	0.52	0.24	0.22	0.45	0.24	0.18	0.29	0.22	0.16	0.12	0.31
495	2.475	-0.02	0.95	0.47	0.19	0.86	0.57	0.09	0.84	0.62	0.08	0.65	0.65	0.07	0.49	0.58	0.04	0.41	0.58	0.02	0.26	0.63	-0.01	0.08	0.55	0.07	0.03	0.58	0.18	0.88	0.31	0.07	0.86	0.26	0.16	0.7	0.21	0.24	0.52	0.24	0.22	0.44	0.24	0.19	0.29	0.22	0.17	0.12	0.31
496	2.48	-0.02	0.94	0.47	0.2	0.86	0.57	0.1	0.84	0.62	0.08	0.65	0.65	0.08	0.49	0.58	0.04	0.41	0.58	0.02	0.26	0.63	-0.01	0.08	0.55	0.07	0.03	0.58	0.19	0.88	0.31	0.08	0.86	0.26	0.16	0.7	0.21	0.24	0.52	0.24	0.23	0.44	0.24	0.2	0.28	0.22	0.19	0.11	0.3
497	2.485	-0.01	0.94	0.47	0.2	0.86	0.57	0.1	0.83	0.62	0.09	0.65	0.65	0.08	0.49	0.58	0.05	0.41	0.58	0.02	0.26	0.63	-0.01	0.08	0.55	0.07	0.03	0.58	0.19	0.88	0.31	0.08	0.86	0.26	0.17	0.7	0.21	0.25	0.52	0.24	0.24	0.44	0.24	0.21	0.28	0.22	0.2	0.11	0.3
498	2.49	-0.01	0.94	0.47	0.21	0.86	0.57	0.11	0.83	0.62	0.09	0.65	0.64	0.08	0.49	0.58	0.05	0.41	0.58	0.03	0.26	0.63	-0.01	0.08	0.55	0.07	0.03	0.58	0.2	0.88	0.31	0.08	0.86	0.26	0.17	0.7	0.21	0.25	0.52	0.24	0.24	0.44	0.24	0.22	0.28	0.22	0.22	0.11	0.3
499	2.495	0	0.94	0.47	0.21	0.86	0.57	0.11	0.83	0.62	0.09	0.65	0.64	0.08	0.49	0.58	0.05	0.41	0.58	0.03	0.26	0.63	-0.01	0.08	0.55	0.07	0.03	0.58	0.2	0.88	0.31	0.09	0.86	0.26	0.18	0.7	0.21	0.26	0.52	0.24	0.25	0.44	0.24	0.23	0.28	0.22	0.23	0.11	0.3
500	2.5	0	0.94	0.47	0.22	0.86	0.57	0.12	0.83	0.62	0.1	0.65	0.64	0.09	0.49	0.58	0.05	0.41	0.58	0.03	0.26	0.63	-0.01	0.08	0.55	0.07	0.03	0.58	0.2	0.88	0.31	0.09	0.85	0.26	0.18	0.7	0.21	0.26	0.52	0.24	0.25	0.44	0.24	0.24	0.28	0.21	0.25	0.1	0.3
501	2.505	0	0.94	0.47	0.22	0.86	0.57	0.12	0.83	0.62	0.1	0.65	0.64	0.09	0.49	0.58	0.06	0.41	0.58	0.03	0.26	0.63	-0.01	0.08	0.55	0.07	0.03	0.58	0.21	0.88	0.31	0.1	0.85	0.26	0.18	0.69	0.21	0.26	0.52	0.24	0.26	0.44	0.25	0.25	0.28	0.21	0.26	0.1	0.3
502	2.51	0.01	0.94	0.46	0.23	0.86	0.56	0.13	0.83	0.62	0.1	0.65	0.64	0.09	0.49	0.58	0.06	0.41	0.58	0.03	0.26	0.63	-0.01	0.08	0.55	0.07	0.03	0.58	0.21	0.88	0.31	0.1	0.85	0.26	0.19	0.69	0.2	0.27	0.51	0.24	0.26	0.44	0.25	0.26	0.27	0.21	0.28	0.1	0.3
503	2.515	0.01	0.94	0.46	0.23	0.86	0.56	0.13	0.83	0.62	0.11	0.65	0.64	0.09	0.49	0.58	0.06	0.4	0.58	0.03	0.26	0.63	-0.01	0.08	0.55	0.07	0.03	0.58	0.22	0.88	0.31	0.11	0.85	0.26	0.19	0.69	0.2	0.27	0.51	0.24	0.27	0.43	0.25	0.28	0.27	0.21	0.3	0.1	0.3
504	2.52	0.02	0.94	0.46	0.24	0.86	0.56	0.13	0.83	0.62	0.11	0.65	0.64	0.1	0.49	0.58	0.06	0.41	0.58	0.03	0.26	0.63	-0.01	0.08	0.55	0.07	0.03	0.58	0.22	0.88	0.31	0.11	0.85	0.26	0.2	0.69	0.2	0.27	0.51	0.25	0.27	0.43	0.25	0.29	0.27	0.21	0.31	0.1	0.29
505	2.525	0.02	0.94	0.46	0.24	0.86	0.56	0.14	0.83	0.62	0.11	0.65	0.64	0.1	0.49	0.58	0.06	0.41	0.58	0.03	0.26	0.63	-0.01	0.08	0.55	0.07	0.03	0.58	0.23	0.88	0.31	0.12	0.85	0.26	0.2	0.69	0.2	0.28	0.51	0.25	0.28	0.43	0.25	0.3	0.27	0.21	0.33	0.1	0.29
506	2.53	0.03	0.94	0.46	0.24	0.86	0.56	0.14	0.83	0.62	0.12	0.65	0.64	0.1	0.49	0.58	0.07	0.41	0.58	0.04	0.26	0.63	-0.01	0.08	0.55	0.07	0.03	0.58	0.23	0.88	0.3	0.12	0.85	0.26	0.2	0.69	0.2	0.28	0.51	0.25	0.28	0.43	0.25	0.31	0.27	0.21	0.34	0.1	0.29
507	2.535	0.03	0.94	0.46	0.25	0.86	0.56	0.15	0.83	0.62	0.12	0.65	0.64	0.1	0.49	0.58	0.07	0.41	0.58	0.04	0.26	0.63	-0.01	0.08	0.55	0.07	0.03	0.58	0.24	0.88	0.3	0.13	0.85	0.26	0.21	0.69	0.2	0.28	0.51	0.25	0.29	0.43	0.25	0.32	0.27	0.21	0.36	0.1	0.29
508	2.54	0.04	0.94	0.46	0.25	0.86	0.56	0.15	0.83	0.62	0.13	0.65	0.64	0.11	0.49	0.58	0.07	0.41	0.58	0.04	0.26	0.63	-0.01	0.08	0.55	0.07	0.03	0.58	0.24	0.87	0.3	0.13	0.85	0.26	0.21	0.68	0.2	0.29	0.5	0.25	0.29	0.43	0.25	0.32	0.27	0.21	0.37	0.1	0.29
509	2.545	0.04	0.94	0.46	0.26	0.85	0.56	0.16	0.83	0.62	0.13	0.65	0.64	0.11	0.49	0.58	0.07	0.41	0.58	0.04	0.26	0.63	-0.01	0.08	0.55	0.07	0.03	0.58	0.25	0.87	0.3	0.13	0.85	0.25	0.21	0.68	0.2	0.29	0.5	0.25	0.3	0.42	0.25	0.33	0.27	0.21	0.39	0.1	0.29
510	2.55	0.05	0.94	0.46	0.26	0.85	0.56	0.16	0.83	0.62	0.13	0.65	0.64	0.11	0.49	0.58	0.08	0.4	0.58	0.04	0.26	0.63	-0.01	0.08	0.55	0.07	0.03	0.58	0.25	0.87	0.3	0.14	0.85	0.25	0.22	0.68	0.2	0.29	0.5	0.25	0.3	0.42	0.25	0.34	0.27	0.21	0.4	0.1	0.28
511	2.555	0.05	0.94	0.46	0.27	0.85	0.56	0.16	0.83	0.61	0.14	0.65	0.64	0.12	0.49	0.58	0.08	0.4	0.57	0.04	0.26	0.63	-0.01	0.08	0.55	0.07	0.03	0.58	0.26	0.87	0.3	0.14	0.85	0.25	0.22	0.68	0.2	0.29	0.5	0.25	0.3	0.42	0.25	0.35	0.27	0.21	0.41	0.1	0.28
512	2.56	0.06	0.93	0.46	0.27	0.85	0.56	0.17	0.83	0.61	0.14	0.65	0.64	0.12	0.49	0.58	0.08	0.4	0.57	0.04	0.26	0.63	-0.01	0.08	0.55	0.07	0.03	0.58	0.26	0.87	0.3	0.15	0.84	0.25	0.22	0.68	0.2	0.3	0.5	0.25	0.31	0.42	0.25	0.36	0.27	0.21	0.43	0.1	0.28
513	2.565	0.06	0.93	0.46	0.28	0.85	0.56	0.17	0.83	0.61	0.14	0.65	0.64	0.12	0.49	0.58	0.08	0.4	0.57	0.04	0.26	0.63	-0.01	0.08	0.55	0.07	0.03	0.58	0.27	0.87	0.3	0.15	0.84	0.25	0.23	0.67	0.2	0.3	0.49	0.25	0.31	0.42	0.25	0.37	0.27	0.21	0.44	0.1	0.28
514	2.57	0.07	0.93	0.46	0.28	0.85	0.56	0.18	0.83	0.61	0.15	0.65	0.64	0.13	0.49	0.58	0.08	0.4	0.57	0.05	0.26	0.63	-0.01	0.08	0.55	0.07	0.03	0.58	0.27	0.87	0.3	0.16	0.84	0.25	0.23	0.67	0.2	0.3	0.49	0.25	0.32	0.42	0.25	0.38	0.27	0.21	0.45	0.1	0.28
515	2.575	0.07	0.93	0.46	0.28	0.85	0.56	0.18	0.83	0.61	0.15	0.65	0.64	0.13	0.49	0.58	0.09	0.4	0.57	0.05	0.26	0.63	-0.01	0.08	0.55	0.07	0.03	0.58	0.28	0.87	0.3	0.16	0.84	0.25	0.23	0.67	0.21	0.31	0.49	0.25	0.32	0.42	0.25	0.39	0.27	0.21	0.46	0.1	0.28
516	2.58	0.08	0.93	0.45	0.29	0.85	0.56	0.19	0.83	0.61	0.15	0.65	0.64	0.13	0.49	0.57	0.09	0.4	0.57	0.05	0.26	0.63	-0.01	0.08	0.55	0.07	0.03	0.58	0.28	0.87	0.3	0.17	0.84	0.25	0.24	0.67	0.21	0.31	0.49	0.25	0.33	0.41	0.25	0.4	0.27	0.21	0.47	0.1	0.27
517	2.585	0.08	0.93	0.45	0.29	0.85	0.56	0.19	0.83	0.61	0.16	0.65	0.64	0.14	0.49	0.57	0.09	0.4	0.57	0.05	0.26	0.63	-0.01	0.08	0.55	0.07	0.03	0.58	0.29	0.87	0.3	0.18	0.84	0.25	0.24	0.67	0.21	0.31	0.49	0.25	0.33	0.41	0.25	0.4	0.27	0.21	0.48	0.1	0.27
518	2.59	0.09	0.93	0.45	0.29	0.84	0.56	0.19	0.82	0.61	0.16	0.65	0.64	0.14	0.49	0.57	0.1	0.4	0.57	0.05	0.26	0.63	-0.01	0.08	0.55	0.07	0.03	0.58	0.29	0.87	0.3	0.18	0.84	0.25	0.24	0.66	0.21	0.32	0.49	0.25	0.34	0.41	0.25	0.41	0.27	0.21	0.49	0.11	0.27
519	2.595	0.09	0.93	0.45	0.3	0.84	0.56	0.2	0.82	0.61	0.16	0.65	0.64	0.14	0.49	0.57	0.1	0.4	0.57	0.05	0.26	0.63	-0.01	0.08	0.55	0.07	0.03	0.58	0.3	0.86	0.3	0.19	0.83	0.25	0.25	0.66	0.21	0.32	0.48	0.25	0.34	0.41	0.25	0.42	0.27	0.2	0.5	0.11	0.27
520	2.6	0.1	0.93	0.45	0.31	0.85	0.56	0.2	0.82	0.61	0.17	0.64	0.64	0.15	0.49	0.57	0.1	0.4	0.57	0.06	0.27	0.63	0	0.09	0.55	0.07	0.03	0.58	0.3	0.86	0.3	0.19	0.83	0.25	0.25	0.66	0.2	0.33	0.48	0.25	0.35	0.41	0.25	0.42	0.27	0.2	0.51	0.11	0.27
521	2.605	0.1	0.93	0.45	0.31	0.85	0.56	0.21	0.82	0.61	0.17	0.64	0.64	0.15	0.49	0.57	0.1	0.4	0.57	0.06	0.27	0.63	0	0.09	0.55	0.07	0.03	0.58	0.31	0.86	0.3	0.2	0.83	0.25	0.26	0.66	0.2	0.33	0.48	0.25	0.35	0.41	0.25	0.43	0.27	0.2	0.51	0.11	0.27
522	2.61	0.11	0.93	0.45	0.32	0.85	0.56	0.21	0.82	0.61	0.17	0.64	0.64	0.15	0.49	0.57	0.11	0.4	0.57	0.06	0.27	0.63	0	0.09	0.55	0.07	0.03	0.58	0.32	0.86	0.3	0.2	0.83	0.25	0.26	0.66	0.2	0.34	0.48	0.25	0.36	0.41	0.25	0.43	0.27	0.2	0.52	0.11	0.27
523	2.615	0.11	0.93	0.45	0.32	0.85	0.56	0.22	0.82	0.61	0.18	0.64	0.64	0.16	0.49	0.57	0.11	0.4	0.57	0.06	0.27	0.63	0	0.09	0.55	0.06	0.03	0.58	0.32	0.86	0.3	0.21	0.83	0.25	0.27	0.66	0.2	0.34	0.48	0.25	0.36	0.41	0.25	0.44	0.27	0.2	0.53	0.1	0.27
524	2.62	0.12	0.92	0.44	0.33	0.84	0.56	0.22	0.82	0.61	0.18	0.64	0.64	0.16	0.49	0.57	0.11	0.4	0.57	0.06	0.27	0.63	0	0.09	0.55	0.06	0.03	0.58	0.33	0.86	0.3	0.21	0.83	0.25	0.27	0.66	0.2	0.35	0.48	0.25	0.37	0.41	0.25	0.44	0.26	0.2	0.53	0.1	0.27
525	2.625	0.12	0.92	0.44	0.33	0.84	0.56	0.23	0.82	0.61	0.19	0.64	0.63	0.16	0.49	0.57	0.12	0.4	0.57	0.07	0.27	0.63	0	0.09	0.55	0.07	0.03	0.58	0.33	0.86	0.3	0.22	0.83	0.25	0.28	0.66	0.2	0.36	0.48	0.25	0.37	0.4	0.25	0.45	0.26	0.2	0.53	0.1	0.27
526	2.63	0.13	0.92	0.44	0.34	0.84	0.56	0.23	0.82	0.6	0.19	0.64	0.63	0.17	0.49	0.57	0.12	0.4	0.57	0.07	0.27	0.63	0	0.09	0.55	0.07	0.03	0.58	0.34	0.86	0.3	0.23	0.83	0.25	0.29	0.66	0.2	0.36	0.48	0.25	0.38	0.4	0.25	0.45	0.26	0.2	0.54	0.1	0.27
527	2.635	0.13	0.92	0.44	0.34	0.84	0.56	0.24	0.82	0.6	0.19	0.64	0.63	0.17	0.49	0.57	0.13	0.4	0.57	0.07	0.27	0.63	0	0.09	0.55	0.07	0.03	0.58	0.34	0.86	0.3	0.23	0.83	0.24	0.3	0.66	0.2	0.37	0.48	0.25	0.38	0.4	0.25	0.46	0.26	0.2	0.54	0.1	0.27
528	2.64	0.14	0.92	0.44	0.35	0.84	0.56	0.24	0.82	0.6	0.2	0.64	0.63	0.18	0.49	0.57	0.13	0.4	0.57	0.07	0.27	0.63	0	0.09	0.55	0.07	0.03	0.58	0.35	0.85	0.3	0.24	0.82	0.24	0.3	0.66	0.2	0.38	0.48	0.25	0.39	0.4	0.25	0.46	0.26	0.2	0.54	0.09	0.27
529	2.645	0.14	0.92	0.44	0.35	0.84	0.56	0.25	0.82	0.6	0.2	0.64	0.63	0.18	0.48	0.57	0.13	0.4	0.57	0.08	0.27	0.63	0	0.09	0.55	0.07	0.03	0.58	0.36	0.85	0.29	0.24	0.82	0.24	0.31	0.66	0.2	0.38	0.48	0.25	0.4	0.4	0.25	0.46	0.25	0.2	0.54	0.09	0.27
530	2.65	0.15	0.92	0.44	0.36	0.84	0.55	0.25	0.82	0.6	0.21	0.64	0.63	0.19	0.48	0.57	0.14	0.4	0.57	0.08	0.27	0.63	0	0.1	0.55	0.07	0.03	0.58	0.36	0.85	0.29	0.25	0.82	0.24	0.32	0.66	0.2	0.39	0.48	0.25	0.4	0.4	0.25	0.47	0.25	0.2	0.54	0.09	0.27
531	2.655	0.16	0.92	0.44	0.37	0.84	0.55	0.26	0.82	0.6	0.21	0.64	0.63	0.19	0.48	0.57	0.14	0.4	0.57	0.08	0.27	0.63	0	0.1	0.55	0.07	0.03	0.58	0.37	0.85	0.29	0.26	0.82	0.24	0.33	0.66	0.2	0.4	0.48	0.25	0.41	0.4	0.25	0.47	0.25	0.2	0.55	0.08	0.27
532	2.66	0.16	0.92	0.44	0.37	0.84	0.55	0.26	0.82	0.6	0.22	0.64	0.63	0.2	0.48	0.57	0.15	0.4	0.57	0.09	0.27	0.63	0	0.1	0.55	0.07	0.03	0.58	0.37	0.85	0.29	0.26	0.82	0.24	0.33	0.66	0.2	0.4	0.48	0.25	0.41	0.4	0.25	0.48	0.25	0.2	0.55	0.08	0.27
533	2.665	0.17	0.92	0.43	0.38	0.84	0.55	0.27	0.82	0.6	0.22	0.64	0.63	0.2	0.48	0.57	0.15	0.4	0.57	0.09	0.27	0.63	0.01	0.1	0.55	0.07	0.03	0.58	0.38	0.85	0.29	0.27	0.82	0.24	0.34	0.66	0.19	0.41	0.47	0.25	0.42	0.4	0.25	0.48	0.25	0.2	0.55	0.08	0.27
534	2.67	0.17	0.92	0.43	0.38	0.84	0.55	0.27	0.82	0.6	0.23	0.64	0.63	0.21	0.48	0.57	0.16	0.4	0.57	0.09	0.27	0.63	0.01	0.1	0.55	0.07	0.03	0.58	0.39	0.85	0.29	0.28	0.82	0.24	0.35	0.66	0.19	0.41	0.47	0.25	0.42	0.39	0.24	0.48	0.24	0.2	0.56	0.08	0.27
535	2.675	0.18	0.92	0.43	0.39	0.84	0.55	0.28	0.82	0.6	0.23	0.64	0.63	0.21	0.48	0.57	0.16	0.4	0.57	0.1	0.27	0.63	0.01	0.1	0.55	0.07	0.03	0.58	0.39	0.85	0.29	0.28	0.82	0.24	0.36	0.66	0.19	0.42	0.47	0.25	0.43	0.39	0.24	0.49	0.24	0.2	0.56	0.08	0.27
536	2.68	0.18	0.91	0.43	0.39	0.84	0.55	0.28	0.82	0.6	0.24	0.64	0.63	0.22	0.48	0.57	0.17	0.4	0.57	0.1	0.27	0.63	0.01	0.1	0.55	0.07	0.03	0.58	0.4	0.85	0.29	0.29	0.82	0.24	0.36	0.66	0.19	0.43	0.47	0.25	0.43	0.39	0.24	0.49	0.24	0.2	0.56	0.08	0.27
537	2.685	0.19	0.91	0.43	0.4	0.84	0.55	0.29	0.82	0.59	0.25	0.64	0.63	0.22	0.48	0.57	0.17	0.4	0.57	0.1	0.27	0.63	0.01	0.11	0.55	0.07	0.03	0.58	0.41	0.85	0.29	0.3	0.82	0.23	0.37	0.66	0.19	0.43	0.47	0.25	0.44	0.39	0.24	0.5	0.24	0.2	0.57	0.08	0.27
538	2.69	0.2	0.91	0.43	0.4	0.84	0.55	0.29	0.82	0.59	0.25	0.64	0.63	0.23	0.48	0.57	0.18	0.4	0.57	0.11	0.27	0.63	0.01	0.11	0.55	0.07	0.03	0.58	0.41	0.85	0.29	0.3	0.82	0.23	0.38	0.66	0.19	0.43	0.47	0.25	0.44	0.39	0.24	0.5	0.24	0.2	0.57	0.08	0.27
539	2.695	0.2	0.91	0.42	0.41	0.84	0.55	0.3	0.82	0.59	0.26	0.64	0.63	0.24	0.48	0.57	0.18	0.4	0.57	0.11	0.28	0.63	0.02	0.11	0.56	0.07	0.03	0.58	0.42	0.85	0.29	0.31	0.82	0.23	0.38	0.66	0.19	0.44	0.47	0.24	0.45	0.39	0.24	0.51	0.24	0.2	0.57	0.07	0.27
540	2.7	0.21	0.91	0.42	0.42	0.84	0.55	0.31	0.82	0.59	0.26	0.64	0.63	0.24	0.48	0.57	0.19	0.4	0.57	0.12	0.28	0.63	0.02	0.11	0.56	0.07	0.03	0.58	0.43	0.85	0.29	0.32	0.82	0.23	0.39	0.66	0.19	0.44	0.47	0.24	0.45	0.39	0.24	0.51	0.24	0.2	0.58	0.07	0.27
541	2.705	0.21	0.91	0.42	0.42	0.84	0.54	0.31	0.81	0.59	0.27	0.64	0.63	0.25	0.48	0.57	0.2	0.4	0.57	0.12	0.28	0.63	0.02	0.11	0.56	0.07	0.03	0.58	0.43	0.85	0.28	0.32	0.82	0.23	0.39	0.66	0.19	0.45	0.47	0.24	0.46	0.39	0.24	0.52	0.25	0.2	0.58	0.07	0.27
542	2.71	0.22	0.91	0.42	0.43	0.84	0.54	0.32	0.81	0.59	0.28	0.64	0.63	0.26	0.48	0.57	0.2	0.4	0.58	0.13	0.28	0.63	0.02	0.12	0.56	0.07	0.04	0.58	0.44	0.85	0.28	0.33	0.82	0.23	0.4	0.66	0.19	0.45	0.47	0.24	0.46	0.39	0.24	0.52	0.25	0.2	0.58	0.07	0.27
543	2.715	0.23	0.91	0.42	0.43	0.84	0.54	0.32	0.82	0.59	0.28	0.64	0.62	0.26	0.48	0.57	0.21	0.4	0.58	0.13	0.28	0.63	0.03	0.12	0.56	0.07	0.04	0.58	0.44	0.85	0.28	0.34	0.82	0.23	0.4	0.65	0.19	0.46	0.47	0.24	0.47	0.39	0.24	0.53	0.25	0.19	0.58	0.07	0.27
544	2.72	0.23	0.91	0.42	0.44	0.84	0.54	0.33	0.82	0.59	0.29	0.64	0.62	0.27	0.48	0.57	0.22	0.4	0.58	0.14	0.28	0.63	0.03	0.12	0.56	0.07	0.04	0.58	0.45	0.85	0.28	0.34	0.82	0.23	0.41	0.65	0.19	0.47	0.47	0.24	0.47	0.39	0.23	0.53	0.24	0.19	0.58	0.07	0.27
545	2.725	0.24	0.91	0.42	0.44	0.84	0.54	0.33	0.82	0.59	0.29	0.64	0.62	0.28	0.48	0.58	0.23	0.4	0.58	0.14	0.28	0.63	0.03	0.13	0.56	0.07	0.04	0.58	0.46	0.85	0.28	0.35	0.82	0.23	0.41	0.65	0.19	0.47	0.47	0.24	0.48	0.39	0.23	0.54	0.24	0.19	0.59	0.07	0.27
546	2.73	0.24	0.92	0.41	0.45	0.84	0.54	0.34	0.82	0.58	0.3	0.64	0.62	0.29	0.48	0.58	0.23	0.4	0.58	0.15	0.28	0.63	0.03	0.13	0.56	0.07	0.04	0.58	0.46	0.85	0.28	0.35	0.82	0.22	0.42	0.65	0.19	0.48	0.47	0.24	0.48	0.39	0.23	0.54	0.24	0.2	0.59	0.07	0.27
547	2.735	0.25	0.92	0.41	0.45	0.84	0.54	0.34	0.82	0.58	0.31	0.64	0.62	0.3	0.48	0.58	0.24	0.4	0.58	0.15	0.29	0.63	0.04	0.13	0.56	0.07	0.04	0.58	0.47	0.85	0.28	0.36	0.82	0.22	0.42	0.66	0.18	0.48	0.47	0.24	0.49	0.39	0.23	0.55	0.24	0.2	0.59	0.07	0.27
548	2.74	0.25	0.92	0.41	0.46	0.84	0.54	0.35	0.82	0.58	0.31	0.64	0.62	0.3	0.48	0.58	0.25	0.4	0.58	0.16	0.29	0.63	0.04	0.14	0.56	0.07	0.04	0.58	0.47	0.85	0.28	0.36	0.82	0.22	0.43	0.66	0.18	0.49	0.47	0.24	0.49	0.39	0.23	0.55	0.24	0.2	0.59	0.07	0.27
549	2.745	0.26	0.92	0.41	0.46	0.84	0.54	0.36	0.82	0.58	0.32	0.64	0.62	0.31	0.48	0.58	0.26	0.4	0.58	0.16	0.29	0.63	0.05	0.14	0.56	0.07	0.04	0.58	0.48	0.85	0.28	0.37	0.82	0.22	0.43	0.66	0.18	0.49	0.47	0.24	0.49	0.39	0.23	0.55	0.23	0.2	0.59	0.07	0.27
550	2.75	0.26	0.92	0.41	0.47	0.84	0.53	0.36	0.82	0.58	0.33	0.64	0.62	0.32	0.48	0.58	0.27	0.4	0.58	0.17	0.29	0.63	0.05	0.14	0.56	0.08	0.05	0.58	0.49	0.85	0.27	0.37	0.82	0.22	0.44	0.66	0.18	0.5	0.48	0.24	0.5	0.39	0.23	0.55	0.23	0.2	0.59	0.07	0.27
551	2.755	0.27	0.92	0.41	0.48	0.85	0.53	0.37	0.82	0.58	0.34	0.64	0.62	0.33	0.48	0.58	0.28	0.4	0.59	0.18	0.29	0.64	0.06	0.15	0.56	0.08	0.05	0.58	0.49	0.85	0.27	0.38	0.83	0.22	0.44	0.66	0.18	0.5	0.48	0.23	0.5	0.4	0.23	0.55	0.23	0.19	0.59	0.07	0.27
552	2.76	0.27	0.92	0.41	0.48	0.85	0.53	0.37	0.82	0.58	0.34	0.64	0.62	0.34	0.48	0.58	0.29	0.4	0.59	0.19	0.3	0.64	0.06	0.15	0.56	0.08	0.05	0.58	0.49	0.86	0.27	0.38	0.83	0.22	0.45	0.66	0.18	0.5	0.48	0.23	0.51	0.4	0.23	0.56	0.24	0.19	0.59	0.07	0.27
553	2.765	0.28	0.92	0.41	0.49	0.85	0.53	0.38	0.82	0.58	0.35	0.64	0.62	0.35	0.48	0.58	0.3	0.4	0.59	0.19	0.3	0.64	0.07	0.16	0.56	0.08	0.06	0.58	0.5	0.86	0.27	0.39	0.83	0.22	0.45	0.66	0.18	0.51	0.48	0.23	0.51	0.4	0.23	0.56	0.24	0.19	0.59	0.07	0.27
554	2.77	0.28	0.92	0.41	0.49	0.85	0.53	0.38	0.82	0.57	0.36	0.64	0.62	0.36	0.48	0.58	0.31	0.4	0.59	0.2	0.3	0.64	0.08	0.16	0.56	0.09	0.06	0.58	0.5	0.86	0.27	0.39	0.83	0.22	0.45	0.66	0.17	0.51	0.48	0.23	0.51	0.4	0.23	0.56	0.24	0.19	0.59	0.07	0.27
555	2.775	0.29	0.92	0.4	0.49	0.85	0.53	0.39	0.82	0.57	0.37	0.64	0.62	0.37	0.48	0.58	0.32	0.4	0.59	0.21	0.3	0.64	0.08	0.16	0.56	0.09	0.06	0.58	0.51	0.86	0.27	0.4	0.83	0.21	0.46	0.67	0.17	0.51	0.48	0.23	0.51	0.4	0.23	0.56	0.24	0.19	0.59	0.07	0.27
556	2.78	0.29	0.93	0.4	0.5	0.85	0.52	0.39	0.82	0.57	0.37	0.64	0.62	0.38	0.48	0.58	0.33	0.4	0.59	0.22	0.31	0.64	0.09	0.17	0.56	0.09	0.07	0.58	0.51	0.86	0.27	0.4	0.83	0.21	0.46	0.67	0.17	0.51	0.48	0.23	0.51	0.4	0.22	0.56	0.24	0.19	0.59	0.07	0.27
557	2.785	0.3	0.93	0.4	0.5	0.85	0.52	0.4	0.82	0.57	0.38	0.64	0.62	0.39	0.48	0.58	0.34	0.4	0.59	0.23	0.31	0.64	0.1	0.17	0.56	0.1	0.07	0.58	0.52	0.86	0.26	0.41	0.83	0.21	0.47	0.67	0.17	0.52	0.48	0.23	0.52	0.4	0.22	0.56	0.24	0.19	0.59	0.07	0.27
558	2.79	0.3	0.93	0.4	0.51	0.85	0.52	0.4	0.82	0.57	0.39	0.65	0.62	0.4	0.48	0.58	0.35	0.4	0.59	0.24	0.31	0.64	0.1	0.18	0.56	0.1	0.08	0.58	0.52	0.86	0.26	0.41	0.84	0.21	0.47	0.67	0.17	0.52	0.48	0.23	0.52	0.4	0.22	0.56	0.24	0.19	0.59	0.07	0.27
559	2.795	0.31	0.93	0.4	0.51	0.85	0.52	0.41	0.82	0.57	0.39	0.65	0.62	0.41	0.48	0.58	0.36	0.41	0.59	0.25	0.31	0.64	0.11	0.18	0.56	0.11	0.08	0.58	0.53	0.87	0.26	0.42	0.84	0.21	0.47	0.67	0.17	0.52	0.48	0.23	0.52	0.4	0.22	0.56	0.24	0.19	0.59	0.07	0.27
560	2.8	0.31	0.93	0.4	0.52	0.85	0.52	0.41	0.82	0.57	0.4	0.65	0.62	0.42	0.48	0.58	0.37	0.41	0.59	0.26	0.31	0.64	0.12	0.19	0.56	0.11	0.09	0.58	0.53	0.87	0.26	0.42	0.84	0.21	0.48	0.67	0.17	0.52	0.48	0.22	0.52	0.4	0.22	0.56	0.24	0.19	0.59	0.07	0.27
561	2.805	0.32	0.93	0.4	0.52	0.85	0.52	0.42	0.82	0.57	0.41	0.65	0.62	0.43	0.48	0.58	0.38	0.41	0.59	0.27	0.32	0.64	0.12	0.19	0.56	0.12	0.09	0.58	0.54	0.87	0.26	0.43	0.84	0.21	0.48	0.67	0.17	0.52	0.48	0.22	0.52	0.4	0.22	0.56	0.24	0.19	0.59	0.07	0.27
562	2.81	0.32	0.93	0.4	0.53	0.86	0.52	0.42	0.83	0.56	0.41	0.65	0.61	0.44	0.48	0.58	0.39	0.41	0.59	0.27	0.32	0.64	0.13	0.19	0.56	0.13	0.1	0.58	0.54	0.87	0.26	0.43	0.84	0.21	0.48	0.67	0.17	0.52	0.48	0.22	0.52	0.4	0.22	0.56	0.24	0.19	0.59	0.07	0.27
563	2.815	0.33	0.93	0.4	0.53	0.86	0.52	0.43	0.83	0.56	0.42	0.65	0.61	0.44	0.48	0.58	0.4	0.41	0.59	0.28	0.32	0.64	0.14	0.2	0.56	0.14	0.1	0.58	0.55	0.87	0.26	0.44	0.84	0.21	0.49	0.67	0.17	0.52	0.48	0.22	0.52	0.4	0.22	0.56	0.24	0.19	0.59	0.07	0.27
564	2.82	0.33	0.93	0.4	0.54	0.86	0.52	0.43	0.83	0.56	0.43	0.65	0.61	0.45	0.48	0.58	0.41	0.41	0.59	0.29	0.32	0.64	0.15	0.2	0.56	0.14	0.1	0.58	0.55	0.87	0.26	0.44	0.84	0.21	0.49	0.67	0.17	0.53	0.48	0.22	0.52	0.4	0.22	0.56	0.24	0.19	0.59	0.07	0.27
565	2.825	0.34	0.93	0.39	0.54	0.86	0.52	0.44	0.83	0.56	0.43	0.65	0.61	0.46	0.49	0.58	0.42	0.41	0.59	0.3	0.33	0.64	0.16	0.2	0.56	0.15	0.11	0.58	0.56	0.87	0.26	0.45	0.84	0.2	0.49	0.67	0.17	0.53	0.48	0.22	0.52	0.4	0.22	0.56	0.24	0.19	0.59	0.07	0.27
566	2.83	0.34	0.94	0.39	0.55	0.86	0.52	0.44	0.83	0.56	0.44	0.65	0.61	0.47	0.49	0.58	0.43	0.41	0.59	0.31	0.33	0.64	0.17	0.21	0.55	0.16	0.11	0.58	0.56	0.87	0.26	0.45	0.84	0.2	0.49	0.67	0.16	0.53	0.48	0.22	0.52	0.4	0.22	0.56	0.24	0.19	0.59	0.07	0.27
567	2.835	0.35	0.94	0.39	0.55	0.86	0.52	0.45	0.83	0.56	0.45	0.65	0.61	0.48	0.49	0.58	0.44	0.42	0.59	0.32	0.33	0.64	0.18	0.21	0.55	0.17	0.11	0.58	0.57	0.87	0.26	0.45	0.84	0.2	0.5	0.67	0.16	0.53	0.48	0.22	0.53	0.4	0.22	0.56	0.24	0.19	0.59	0.07	0.27
568	2.84	0.35	0.94	0.39	0.56	0.86	0.52	0.45	0.83	0.56	0.45	0.65	0.61	0.49	0.49	0.58	0.44	0.42	0.59	0.33	0.33	0.64	0.18	0.21	0.55	0.18	0.12	0.58	0.57	0.87	0.26	0.46	0.84	0.2	0.5	0.67	0.16	0.53	0.48	0.22	0.53	0.4	0.22	0.56	0.24	0.19	0.59	0.07	0.27
569	2.845	0.35	0.94	0.39	0.56	0.86	0.52	0.46	0.83	0.56	0.46	0.65	0.61	0.5	0.49	0.58	0.45	0.42	0.59	0.34	0.33	0.64	0.19	0.21	0.55	0.19	0.12	0.58	0.58	0.87	0.26	0.46	0.85	0.2	0.5	0.67	0.16	0.53	0.48	0.22	0.53	0.4	0.22	0.57	0.24	0.19	0.59	0.07	0.27
570	2.85	0.36	0.94	0.39	0.56	0.86	0.51	0.46	0.83	0.56	0.47	0.66	0.61	0.51	0.49	0.58	0.46	0.42	0.59	0.35	0.34	0.64	0.2	0.22	0.55	0.2	0.12	0.58	0.58	0.87	0.26	0.47	0.85	0.2	0.51	0.67	0.16	0.54	0.48	0.22	0.53	0.4	0.22	0.57	0.24	0.19	0.59	0.07	0.27
571	2.855	0.36	0.94	0.39	0.57	0.86	0.51	0.47	0.83	0.56	0.47	0.66	0.61	0.51	0.49	0.58	0.47	0.42	0.59	0.36	0.34	0.64	0.21	0.22	0.55	0.21	0.12	0.58	0.58	0.87	0.25	0.47	0.85	0.2	0.51	0.67	0.16	0.54	0.48	0.22	0.53	0.4	0.22	0.57	0.24	0.19	0.59	0.07	0.27
572	2.86	0.37	0.94	0.39	0.57	0.86	0.51	0.47	0.84	0.56	0.48	0.66	0.61	0.52	0.5	0.58	0.48	0.42	0.59	0.37	0.34	0.64	0.22	0.22	0.55	0.22	0.12	0.58	0.59	0.88	0.25	0.48	0.85	0.2	0.51	0.67	0.16	0.54	0.48	0.22	0.53	0.4	0.22	0.57	0.24	0.19	0.59	0.07	0.27
573	2.865	0.37	0.94	0.39	0.58	0.86	0.51	0.48	0.84	0.56	0.49	0.66	0.61	0.53	0.5	0.58	0.49	0.42	0.59	0.37	0.34	0.63	0.23	0.22	0.55	0.23	0.13	0.58	0.59	0.88	0.25	0.48	0.85	0.2	0.51	0.67	0.16	0.54	0.48	0.22	0.53	0.4	0.22	0.57	0.24	0.19	0.59	0.07	0.27
574	2.87	0.38	0.94	0.39	0.58	0.87	0.51	0.48	0.84	0.55	0.49	0.66	0.61	0.54	0.5	0.58	0.5	0.43	0.59	0.38	0.34	0.63	0.24	0.22	0.55	0.24	0.13	0.57	0.6	0.88	0.25	0.48	0.85	0.2	0.52	0.67	0.16	0.54	0.48	0.22	0.53	0.4	0.22	0.57	0.24	0.19	0.59	0.07	0.27
575	2.875	0.38	0.94	0.39	0.59	0.87	0.51	0.49	0.84	0.55	0.5	0.66	0.61	0.55	0.5	0.58	0.51	0.43	0.59	0.39	0.34	0.63	0.25	0.22	0.55	0.25	0.13	0.57	0.6	0.88	0.25	0.49	0.85	0.2	0.52	0.67	0.16	0.54	0.48	0.22	0.53	0.4	0.22	0.57	0.24	0.19	0.59	0.07	0.27
576	2.88	0.39	0.94	0.38	0.59	0.87	0.51	0.49	0.84	0.55	0.51	0.66	0.61	0.56	0.5	0.58	0.52	0.43	0.59	0.4	0.35	0.63	0.26	0.22	0.55	0.26	0.13	0.57	0.61	0.88	0.25	0.49	0.85	0.2	0.52	0.67	0.16	0.54	0.48	0.22	0.53	0.4	0.22	0.57	0.24	0.19	0.59	0.07	0.27
577	2.885	0.39	0.94	0.38	0.6	0.87	0.51	0.5	0.84	0.55	0.51	0.66	0.6	0.57	0.5	0.58	0.53	0.43	0.59	0.41	0.35	0.63	0.27	0.22	0.55	0.28	0.13	0.57	0.61	0.88	0.25	0.5	0.85	0.2	0.52	0.67	0.16	0.54	0.48	0.22	0.53	0.4	0.22	0.57	0.24	0.19	0.59	0.07	0.27
578	2.89	0.4	0.95	0.38	0.6	0.87	0.51	0.5	0.84	0.55	0.52	0.66	0.6	0.57	0.5	0.58	0.54	0.43	0.59	0.42	0.35	0.63	0.28	0.22	0.55	0.29	0.13	0.57	0.61	0.88	0.25	0.5	0.85	0.2	0.53	0.67	0.16	0.55	0.48	0.22	0.53	0.4	0.22	0.57	0.24	0.19	0.59	0.07	0.27
579	2.895	0.4	0.95	0.38	0.61	0.87	0.51	0.51	0.84	0.55	0.53	0.66	0.6	0.58	0.5	0.58	0.55	0.43	0.59	0.43	0.35	0.63	0.29	0.22	0.55	0.3	0.13	0.57	0.62	0.88	0.25	0.5	0.85	0.2	0.53	0.67	0.16	0.55	0.48	0.22	0.54	0.4	0.22	0.57	0.24	0.19	0.59	0.07	0.27
580	2.9	0.4	0.95	0.38	0.61	0.87	0.51	0.51	0.84	0.55	0.54	0.66	0.6	0.59	0.51	0.58	0.56	0.43	0.59	0.44	0.35	0.63	0.3	0.22	0.55	0.31	0.13	0.57	0.62	0.88	0.25	0.51	0.85	0.2	0.53	0.67	0.16	0.55	0.48	0.22	0.54	0.4	0.22	0.57	0.24	0.19	0.59	0.07	0.27
581	2.905	0.41	0.95	0.38	0.62	0.87	0.51	0.52	0.84	0.55	0.54	0.66	0.6	0.6	0.51	0.58	0.56	0.43	0.59	0.45	0.35	0.63	0.31	0.22	0.55	0.32	0.13	0.57	0.63	0.88	0.25	0.51	0.85	0.2	0.54	0.67	0.16	0.55	0.48	0.22	0.54	0.4	0.22	0.57	0.24	0.19	0.59	0.07	0.27
582	2.91	0.41	0.95	0.38	0.62	0.87	0.5	0.52	0.84	0.55	0.55	0.66	0.6	0.61	0.51	0.58	0.57	0.43	0.59	0.46	0.35	0.63	0.32	0.22	0.55	0.33	0.13	0.57	0.63	0.88	0.25	0.51	0.85	0.2	0.54	0.67	0.16	0.55	0.48	0.22	0.54	0.4	0.22	0.57	0.24	0.19	0.59	0.07	0.27
583	2.915	0.42	0.95	0.38	0.63	0.87	0.5	0.53	0.84	0.55	0.56	0.66	0.6	0.62	0.51	0.58	0.58	0.43	0.58	0.47	0.34	0.63	0.33	0.22	0.55	0.35	0.12	0.57	0.64	0.88	0.25	0.52	0.85	0.2	0.54	0.67	0.16	0.55	0.48	0.22	0.54	0.4	0.22	0.57	0.24	0.19	0.59	0.07	0.27
584	2.92	0.42	0.95	0.38	0.63	0.87	0.5	0.53	0.84	0.55	0.56	0.66	0.6	0.63	0.51	0.58	0.59	0.43	0.58	0.48	0.34	0.63	0.34	0.21	0.55	0.36	0.12	0.57	0.64	0.88	0.25	0.52	0.85	0.2	0.55	0.67	0.16	0.56	0.48	0.22	0.54	0.4	0.22	0.57	0.24	0.19	0.59	0.07	0.27
585	2.925	0.43	0.95	0.38	0.63	0.87	0.5	0.54	0.84	0.55	0.57	0.66	0.6	0.63	0.51	0.58	0.6	0.44	0.58	0.49	0.34	0.63	0.35	0.21	0.55	0.37	0.12	0.57	0.64	0.88	0.24	0.53	0.85	0.2	0.55	0.67	0.16	0.56	0.48	0.22	0.54	0.4	0.22	0.57	0.24	0.19	0.59	0.07	0.27
586	2.93	0.43	0.95	0.38	0.64	0.87	0.5	0.54	0.84	0.55	0.58	0.67	0.6	0.64	0.51	0.57	0.61	0.44	0.58	0.5	0.34	0.63	0.37	0.21	0.55	0.38	0.12	0.57	0.65	0.88	0.24	0.53	0.85	0.2	0.55	0.67	0.16	0.56	0.48	0.22	0.55	0.4	0.22	0.57	0.24	0.19	0.59	0.07	0.27
587	2.935	0.44	0.95	0.38	0.64	0.87	0.5	0.55	0.85	0.55	0.58	0.67	0.6	0.65	0.51	0.57	0.62	0.44	0.58	0.51	0.34	0.63	0.38	0.21	0.54	0.4	0.12	0.57	0.65	0.88	0.24	0.53	0.85	0.2	0.55	0.67	0.16	0.56	0.48	0.22	0.55	0.4	0.22	0.57	0.24	0.19	0.59	0.07	0.27
588	2.94	0.44	0.95	0.38	0.65	0.87	0.5	0.55	0.85	0.55	0.59	0.67	0.6	0.66	0.51	0.57	0.63	0.44	0.58	0.52	0.34	0.63	0.39	0.21	0.54	0.41	0.12	0.57	0.66	0.88	0.24	0.54	0.85	0.2	0.56	0.67	0.16	0.56	0.48	0.22	0.55	0.4	0.22	0.57	0.24	0.19	0.59	0.07	0.27
589	2.945	0.44	0.95	0.38	0.65	0.87	0.5	0.56	0.85	0.55	0.6	0.67	0.6	0.67	0.51	0.57	0.63	0.44	0.58	0.53	0.34	0.63	0.4	0.2	0.54	0.42	0.11	0.57	0.66	0.88	0.24	0.54	0.85	0.2	0.56	0.67	0.16	0.57	0.48	0.22	0.55	0.4	0.22	0.58	0.24	0.19	0.59	0.07	0.27
590	2.95	0.45	0.95	0.38	0.66	0.87	0.5	0.56	0.85	0.55	0.6	0.67	0.6	0.67	0.52	0.57	0.64	0.44	0.58	0.54	0.34	0.63	0.41	0.2	0.54	0.44	0.11	0.56	0.66	0.88	0.24	0.54	0.85	0.2	0.56	0.67	0.16	0.57	0.48	0.22	0.55	0.4	0.22	0.58	0.24	0.19	0.59	0.07	0.27
591	2.955	0.45	0.95	0.38	0.66	0.87	0.5	0.57	0.85	0.55	0.61	0.67	0.6	0.68	0.52	0.57	0.65	0.44	0.58	0.55	0.33	0.63	0.42	0.2	0.54	0.45	0.11	0.56	0.67	0.88	0.24	0.55	0.85	0.2	0.56	0.67	0.16	0.57	0.48	0.22	0.56	0.4	0.22	0.58	0.24	0.19	0.59	0.07	0.27
592	2.96	0.46	0.95	0.38	0.66	0.87	0.5	0.57	0.85	0.55	0.62	0.67	0.61	0.69	0.52	0.57	0.66	0.44	0.58	0.56	0.33	0.63	0.43	0.19	0.54	0.46	0.11	0.56	0.67	0.88	0.24	0.55	0.85	0.2	0.57	0.67	0.16	0.57	0.48	0.22	0.56	0.4	0.22	0.58	0.24	0.19	0.59	0.07	0.27
593	2.965	0.46	0.95	0.38	0.67	0.87	0.5	0.58	0.85	0.55	0.62	0.67	0.61	0.7	0.52	0.57	0.67	0.44	0.58	0.57	0.33	0.63	0.45	0.19	0.54	0.48	0.1	0.56	0.68	0.88	0.24	0.56	0.85	0.2	0.57	0.67	0.16	0.58	0.48	0.22	0.56	0.4	0.22	0.58	0.24	0.19	0.59	0.07	0.27
594	2.97	0.47	0.95	0.38	0.67	0.87	0.5	0.58	0.85	0.55	0.63	0.67	0.61	0.7	0.52	0.57	0.68	0.44	0.58	0.58	0.33	0.62	0.46	0.19	0.54	0.49	0.1	0.56	0.68	0.88	0.24	0.56	0.85	0.2	0.57	0.67	0.16	0.58	0.48	0.22	0.56	0.4	0.22	0.58	0.24	0.19	0.59	0.07	0.27
595	2.975	0.47	0.95	0.38	0.68	0.87	0.5	0.59	0.85	0.55	0.64	0.67	0.61	0.71	0.52	0.57	0.68	0.44	0.58	0.59	0.33	0.62	0.47	0.18	0.54	0.5	0.1	0.56	0.68	0.88	0.24	0.56	0.85	0.2	0.58	0.67	0.16	0.58	0.48	0.22	0.56	0.4	0.22	0.58	0.24	0.19	0.59	0.07	0.27
596	2.98	0.47	0.95	0.38	0.68	0.87	0.5	0.59	0.85	0.55	0.64	0.67	0.61	0.72	0.52	0.57	0.69	0.44	0.58	0.6	0.33	0.62	0.48	0.18	0.54	0.52	0.09	0.56	0.69	0.88	0.24	0.57	0.85	0.2	0.58	0.67	0.16	0.58	0.48	0.22	0.56	0.4	0.22	0.58	0.24	0.19	0.59	0.07	0.27
597	2.985	0.48	0.95	0.38	0.69	0.87	0.5	0.59	0.85	0.55	0.65	0.67	0.61	0.72	0.52	0.57	0.7	0.44	0.58	0.61	0.32	0.62	0.5	0.18	0.54	0.53	0.09	0.56	0.69	0.88	0.24	0.57	0.85	0.2	0.58	0.67	0.16	0.58	0.48	0.22	0.57	0.4	0.22	0.58	0.24	0.19	0.59	0.07	0.27
598	2.99	0.48	0.95	0.38	0.69	0.87	0.5	0.6	0.85	0.55	0.65	0.67	0.61	0.73	0.52	0.57	0.71	0.44	0.58	0.62	0.32	0.62	0.51	0.17	0.54	0.55	0.09	0.56	0.69	0.88	0.24	0.57	0.85	0.2	0.59	0.68	0.16	0.59	0.48	0.22	0.57	0.4	0.22	0.58	0.24	0.19	0.59	0.07	0.27
599	2.995	0.48	0.95	0.38	0.69	0.87	0.5	0.6	0.85	0.55	0.66	0.67	0.61	0.74	0.52	0.57	0.71	0.44	0.58	0.63	0.32	0.62	0.52	0.17	0.54	0.56	0.09	0.56	0.7	0.88	0.24	0.58	0.85	0.2	0.59	0.68	0.16	0.59	0.48	0.22	0.57	0.4	0.22	0.58	0.24	0.19	0.59	0.07	0.27
600	3	0.49	0.95	0.38	0.7	0.87	0.5	0.61	0.85	0.55	0.66	0.67	0.61	0.74	0.52	0.57	0.72	0.44	0.58	0.64	0.32	0.62	0.53	0.17	0.54	0.58	0.08	0.56	0.7	0.88	0.24	0.58	0.85	0.19	0.59	0.68	0.16	0.59	0.48	0.22	0.57	0.4	0.22	0.59	0.24	0.19	0.59	0.07	0.27
601	3.005	0.49	0.95	0.38	0.7	0.87	0.5	0.61	0.85	0.55	0.67	0.67	0.61	0.75	0.52	0.57	0.73	0.44	0.58	0.65	0.32	0.62	0.55	0.16	0.53	0.59	0.08	0.56	0.71	0.88	0.24	0.59	0.85	0.19	0.6	0.68	0.16	0.59	0.48	0.22	0.57	0.4	0.22	0.59	0.24	0.19	0.59	0.07	0.27
602	3.01	0.5	0.95	0.38	0.71	0.87	0.5	0.61	0.85	0.55	0.68	0.67	0.61	0.75	0.53	0.57	0.73	0.44	0.57	0.66	0.32	0.62	0.56	0.16	0.53	0.61	0.08	0.55	0.71	0.88	0.24	0.59	0.85	0.19	0.6	0.68	0.16	0.59	0.48	0.22	0.57	0.4	0.22	0.59	0.24	0.19	0.59	0.07	0.27
603	3.015	0.5	0.95	0.38	0.71	0.87	0.5	0.62	0.85	0.55	0.68	0.68	0.61	0.76	0.53	0.57	0.74	0.44	0.57	0.67	0.31	0.62	0.57	0.15	0.53	0.62	0.08	0.55	0.72	0.88	0.24	0.6	0.85	0.19	0.6	0.67	0.16	0.6	0.48	0.22	0.58	0.4	0.22	0.59	0.24	0.19	0.59	0.07	0.27
604	3.02	0.51	0.95	0.38	0.71	0.87	0.5	0.62	0.85	0.55	0.69	0.68	0.61	0.77	0.53	0.57	0.75	0.44	0.57	0.68	0.31	0.62	0.59	0.15	0.53	0.64	0.07	0.55	0.72	0.88	0.24	0.6	0.85	0.19	0.61	0.67	0.16	0.6	0.48	0.22	0.58	0.4	0.22	0.59	0.24	0.19	0.59	0.07	0.27
605	3.025	0.51	0.95	0.38	0.72	0.87	0.5	0.63	0.85	0.55	0.69	0.68	0.61	0.77	0.53	0.57	0.75	0.44	0.57	0.69	0.31	0.62	0.6	0.15	0.53	0.65	0.07	0.55	0.72	0.88	0.24	0.6	0.85	0.19	0.61	0.68	0.16	0.6	0.48	0.22	0.58	0.4	0.22	0.59	0.24	0.19	0.59	0.07	0.27
606	3.03	0.51	0.95	0.38	0.72	0.87	0.5	0.63	0.85	0.55	0.69	0.68	0.61	0.78	0.53	0.57	0.76	0.44	0.57	0.7	0.31	0.62	0.61	0.14	0.53	0.67	0.07	0.55	0.73	0.88	0.24	0.61	0.85	0.19	0.61	0.68	0.16	0.6	0.48	0.22	0.58	0.4	0.22	0.59	0.24	0.19	0.59	0.07	0.27
607	3.035	0.52	0.95	0.38	0.73	0.87	0.5	0.63	0.85	0.55	0.7	0.68	0.61	0.78	0.53	0.57	0.77	0.44	0.57	0.7	0.31	0.62	0.63	0.14	0.53	0.68	0.06	0.55	0.73	0.88	0.24	0.61	0.85	0.19	0.62	0.68	0.16	0.61	0.48	0.22	0.58	0.4	0.22	0.59	0.24	0.19	0.59	0.07	0.27
608	3.04	0.52	0.95	0.38	0.73	0.87	0.5	0.64	0.85	0.55	0.7	0.67	0.61	0.79	0.53	0.57	0.77	0.44	0.57	0.71	0.31	0.62	0.64	0.14	0.53	0.7	0.06	0.55	0.74	0.88	0.24	0.62	0.85	0.19	0.62	0.67	0.16	0.61	0.48	0.21	0.59	0.4	0.22	0.59	0.24	0.19	0.59	0.07	0.27
609	3.045	0.53	0.95	0.38	0.73	0.87	0.5	0.64	0.85	0.55	0.71	0.67	0.61	0.79	0.53	0.57	0.78	0.44	0.57	0.72	0.3	0.62	0.65	0.13	0.53	0.71	0.06	0.55	0.74	0.88	0.24	0.62	0.85	0.19	0.63	0.67	0.16	0.61	0.48	0.21	0.59	0.4	0.22	0.6	0.24	0.19	0.59	0.07	0.27
610	3.05	0.53	0.95	0.38	0.74	0.87	0.5	0.65	0.85	0.55	0.71	0.67	0.61	0.8	0.53	0.57	0.79	0.44	0.57	0.73	0.3	0.62	0.67	0.13	0.53	0.73	0.06	0.55	0.75	0.88	0.24	0.63	0.85	0.19	0.63	0.67	0.16	0.61	0.48	0.21	0.59	0.4	0.22	0.6	0.24	0.19	0.59	0.07	0.27
611	3.055	0.54	0.95	0.38	0.74	0.87	0.5	0.65	0.85	0.55	0.72	0.67	0.61	0.8	0.53	0.57	0.79	0.44	0.57	0.74	0.3	0.62	0.68	0.12	0.53	0.74	0.06	0.55	0.75	0.88	0.24	0.63	0.85	0.19	0.63	0.67	0.16	0.61	0.48	0.21	0.59	0.4	0.22	0.6	0.24	0.19	0.59	0.07	0.27
612	3.06	0.54	0.95	0.38	0.75	0.87	0.5	0.65	0.85	0.55	0.72	0.67	0.61	0.81	0.53	0.57	0.8	0.44	0.57	0.75	0.3	0.61	0.7	0.12	0.53	0.76	0.05	0.55	0.75	0.88	0.24	0.63	0.85	0.19	0.64	0.67	0.16	0.62	0.48	0.21	0.59	0.4	0.22	0.6	0.24	0.19	0.59	0.07	0.27
613	3.065	0.54	0.95	0.38	0.75	0.87	0.5	0.66	0.84	0.55	0.72	0.67	0.61	0.81	0.53	0.57	0.8	0.44	0.57	0.76	0.3	0.61	0.71	0.12	0.53	0.78	0.05	0.55	0.76	0.87	0.24	0.64	0.85	0.19	0.64	0.67	0.16	0.62	0.48	0.21	0.6	0.4	0.22	0.6	0.24	0.19	0.59	0.07	0.27
614	3.07	0.55	0.95	0.38	0.76	0.87	0.5	0.66	0.84	0.55	0.73	0.67	0.61	0.81	0.53	0.56	0.81	0.44	0.57	0.77	0.3	0.61	0.72	0.11	0.53	0.79	0.05	0.55	0.76	0.87	0.24	0.64	0.85	0.19	0.64	0.67	0.16	0.62	0.48	0.21	0.6	0.4	0.22	0.6	0.24	0.19	0.59	0.07	0.27
615	3.075	0.55	0.94	0.38	0.76	0.87	0.5	0.67	0.84	0.55	0.73	0.67	0.61	0.82	0.53	0.56	0.81	0.44	0.57	0.78	0.29	0.61	0.74	0.11	0.53	0.81	0.05	0.55	0.77	0.87	0.24	0.65	0.85	0.19	0.65	0.67	0.16	0.62	0.48	0.22	0.6	0.4	0.22	0.6	0.24	0.19	0.59	0.07	0.27
616	3.08	0.56	0.94	0.38	0.76	0.87	0.5	0.67	0.84	0.55	0.73	0.67	0.61	0.82	0.53	0.56	0.82	0.44	0.57	0.79	0.29	0.61	0.75	0.11	0.53	0.82	0.05	0.55	0.77	0.87	0.24	0.65	0.85	0.19	0.65	0.67	0.16	0.63	0.48	0.22	0.6	0.4	0.22	0.6	0.24	0.19	0.59	0.07	0.27
617	3.085	0.56	0.94	0.38	0.77	0.87	0.5	0.67	0.84	0.55	0.74	0.67	0.61	0.83	0.52	0.56	0.82	0.44	0.57	0.8	0.29	0.61	0.77	0.11	0.53	0.84	0.05	0.55	0.78	0.87	0.24	0.66	0.85	0.19	0.65	0.67	0.16	0.63	0.48	0.22	0.6	0.4	0.22	0.6	0.24	0.19	0.59	0.07	0.27
618	3.09	0.57	0.94	0.38	0.77	0.87	0.5	0.68	0.84	0.55	0.74	0.67	0.61	0.83	0.52	0.56	0.83	0.43	0.57	0.8	0.29	0.61	0.78	0.1	0.53	0.85	0.05	0.55	0.78	0.87	0.24	0.66	0.85	0.19	0.66	0.67	0.16	0.63	0.48	0.22	0.6	0.4	0.22	0.61	0.24	0.19	0.59	0.07	0.27
619	3.095	0.57	0.94	0.38	0.78	0.87	0.5	0.68	0.84	0.55	0.74	0.66	0.61	0.83	0.52	0.56	0.83	0.43	0.57	0.81	0.29	0.61	0.79	0.1	0.53	0.87	0.04	0.55	0.79	0.87	0.24	0.66	0.84	0.19	0.66	0.67	0.16	0.63	0.48	0.22	0.61	0.4	0.22	0.61	0.24	0.19	0.59	0.07	0.27
620	3.1	0.57	0.94	0.38	0.78	0.87	0.5	0.69	0.84	0.55	0.74	0.66	0.61	0.84	0.52	0.56	0.84	0.43	0.57	0.82	0.29	0.61	0.81	0.1	0.53	0.88	0.04	0.55	0.79	0.87	0.24	0.67	0.84	0.19	0.67	0.67	0.16	0.64	0.48	0.22	0.61	0.4	0.22	0.61	0.24	0.19	0.59	0.07	0.27
621	3.105	0.58	0.94	0.38	0.78	0.86	0.5	0.69	0.84	0.55	0.75	0.66	0.6	0.84	0.52	0.56	0.84	0.43	0.56	0.83	0.29	0.61	0.82	0.1	0.53	0.9	0.04	0.55	0.79	0.87	0.24	0.67	0.84	0.2	0.67	0.67	0.16	0.64	0.48	0.22	0.61	0.4	0.22	0.61	0.24	0.19	0.59	0.07	0.27
622	3.11	0.58	0.94	0.38	0.79	0.86	0.5	0.69	0.84	0.56	0.75	0.66	0.6	0.84	0.52	0.56	0.85	0.43	0.56	0.84	0.28	0.61	0.84	0.1	0.53	0.91	0.04	0.55	0.8	0.87	0.24	0.68	0.84	0.2	0.67	0.67	0.16	0.64	0.48	0.22	0.61	0.4	0.22	0.61	0.24	0.19	0.59	0.07	0.27
623	3.115	0.59	0.94	0.38	0.79	0.86	0.5	0.7	0.84	0.56	0.75	0.66	0.6	0.85	0.52	0.56	0.85	0.43	0.56	0.84	0.28	0.61	0.85	0.1	0.53	0.93	0.04	0.56	0.8	0.87	0.24	0.68	0.84	0.2	0.68	0.67	0.16	0.64	0.48	0.22	0.61	0.4	0.22	0.61	0.24	0.19	0.59	0.07	0.27
624	3.12	0.59	0.94	0.38	0.8	0.86	0.5	0.7	0.84	0.56	0.76	0.66	0.6	0.85	0.52	0.56	0.86	0.43	0.56	0.85	0.28	0.61	0.86	0.09	0.53	0.94	0.04	0.56	0.81	0.87	0.24	0.69	0.84	0.2	0.68	0.67	0.16	0.65	0.48	0.22	0.62	0.4	0.22	0.61	0.24	0.19	0.59	0.07	0.27
625	3.125	0.6	0.94	0.38	0.8	0.86	0.5	0.71	0.84	0.56	0.76	0.65	0.6	0.85	0.51	0.56	0.86	0.43	0.56	0.86	0.28	0.61	0.88	0.09	0.53	0.96	0.04	0.56	0.81	0.87	0.24	0.69	0.84	0.2	0.69	0.67	0.16	0.65	0.48	0.22	0.62	0.4	0.22	0.61	0.24	0.19	0.59	0.07	0.27
626	3.13	0.6	0.94	0.38	0.81	0.86	0.5	0.71	0.84	0.56	0.76	0.65	0.6	0.86	0.51	0.56	0.87	0.43	0.56	0.86	0.28	0.61	0.89	0.09	0.53	0.97	0.04	0.56	0.82	0.87	0.24	0.69	0.84	0.2	0.69	0.67	0.16	0.65	0.48	0.22	0.62	0.4	0.22	0.61	0.24	0.19	0.59	0.07	0.27
627	3.135	0.61	0.94	0.38	0.81	0.86	0.5	0.72	0.83	0.56	0.77	0.65	0.6	0.86	0.51	0.56	0.87	0.42	0.56	0.87	0.28	0.61	0.9	0.09	0.53	0.98	0.04	0.56	0.82	0.87	0.25	0.7	0.84	0.2	0.69	0.67	0.16	0.65	0.48	0.22	0.62	0.4	0.22	0.62	0.24	0.19	0.59	0.07	0.27
628	3.14	0.61	0.94	0.38	0.82	0.86	0.5	0.72	0.83	0.56	0.77	0.65	0.6	0.86	0.51	0.56	0.87	0.42	0.56	0.88	0.28	0.61	0.92	0.09	0.53	1	0.04	0.56	0.83	0.87	0.25	0.7	0.84	0.2	0.7	0.67	0.16	0.66	0.48	0.22	0.63	0.4	0.22	0.62	0.24	0.19	0.59	0.07	0.27
629	3.145	0.62	0.94	0.38	0.82	0.86	0.5	0.72	0.83	0.56	0.77	0.65	0.6	0.86	0.51	0.56	0.88	0.42	0.56	0.88	0.28	0.61	0.93	0.09	0.53	1.01	0.04	0.56	0.83	0.87	0.25	0.71	0.84	0.2	0.7	0.67	0.16	0.66	0.48	0.22	0.63	0.4	0.22	0.62	0.24	0.19	0.59	0.07	0.27
630	3.15	0.62	0.94	0.38	0.83	0.86	0.5	0.73	0.83	0.56	0.77	0.65	0.6	0.87	0.51	0.55	0.88	0.42	0.55	0.89	0.28	0.6	0.94	0.09	0.53	1.02	0.04	0.56	0.83	0.87	0.25	0.71	0.84	0.2	0.7	0.67	0.16	0.66	0.48	0.22	0.63	0.4	0.22	0.62	0.24	0.19	0.6	0.07	0.27
631	3.155	0.62	0.94	0.38	0.83	0.86	0.51	0.73	0.83	0.56	0.78	0.65	0.6	0.87	0.5	0.55	0.89	0.42	0.55	0.9	0.27	0.6	0.95	0.09	0.53	1.03	0.05	0.56	0.84	0.86	0.25	0.72	0.84	0.2	0.71	0.67	0.16	0.67	0.48	0.22	0.63	0.4	0.22	0.62	0.24	0.19	0.6	0.07	0.27
632	3.16	0.63	0.94	0.39	0.84	0.85	0.51	0.74	0.83	0.56	0.78	0.64	0.6	0.87	0.5	0.55	0.89	0.42	0.55	0.9	0.27	0.6	0.97	0.09	0.53	1.05	0.05	0.57	0.84	0.86	0.25	0.72	0.84	0.2	0.71	0.67	0.16	0.67	0.48	0.22	0.63	0.41	0.22	0.62	0.24	0.19	0.6	0.07	0.28
633	3.165	0.63	0.93	0.39	0.84	0.85	0.51	0.74	0.83	0.56	0.78	0.64	0.6	0.88	0.5	0.55	0.89	0.42	0.55	0.91	0.27	0.6	0.98	0.09	0.53	1.06	0.05	0.57	0.85	0.86	0.25	0.73	0.84	0.2	0.72	0.67	0.16	0.67	0.48	0.22	0.64	0.4	0.22	0.62	0.24	0.19	0.6	0.07	0.28
634	3.17	0.64	0.93	0.39	0.85	0.85	0.51	0.75	0.83	0.56	0.79	0.64	0.6	0.88	0.5	0.55	0.9	0.41	0.55	0.92	0.27	0.6	0.99	0.09	0.53	1.07	0.05	0.57	0.85	0.86	0.25	0.73	0.84	0.2	0.72	0.67	0.16	0.67	0.48	0.22	0.64	0.4	0.22	0.62	0.24	0.19	0.6	0.07	0.28
635	3.175	0.64	0.93	0.39	0.85	0.85	0.51	0.75	0.83	0.56	0.79	0.64	0.6	0.88	0.5	0.55	0.9	0.41	0.55	0.92	0.27	0.6	1	0.09	0.53	1.08	0.05	0.57	0.86	0.86	0.25	0.74	0.84	0.2	0.72	0.67	0.16	0.68	0.48	0.22	0.64	0.41	0.22	0.62	0.24	0.19	0.6	0.07	0.28
636	3.18	0.65	0.93	0.39	0.86	0.85	0.51	0.76	0.82	0.56	0.8	0.64	0.6	0.89	0.5	0.55	0.9	0.41	0.55	0.93	0.27	0.6	1.01	0.09	0.53	1.1	0.05	0.57	0.86	0.86	0.25	0.74	0.84	0.2	0.73	0.67	0.16	0.68	0.48	0.22	0.64	0.41	0.22	0.63	0.24	0.19	0.6	0.07	0.28
637	3.185	0.65	0.93	0.39	0.86	0.85	0.51	0.76	0.82	0.56	0.8	0.64	0.6	0.89	0.49	0.55	0.91	0.41	0.54	0.93	0.27	0.6	1.02	0.09	0.53	1.11	0.05	0.57	0.87	0.86	0.25	0.74	0.84	0.2	0.73	0.67	0.17	0.68	0.48	0.22	0.65	0.4	0.22	0.63	0.24	0.19	0.6	0.07	0.28
638	3.19	0.66	0.93	0.39	0.86	0.85	0.51	0.77	0.82	0.56	0.81	0.63	0.6	0.89	0.49	0.55	0.91	0.41	0.54	0.94	0.26	0.59	1.03	0.09	0.53	1.12	0.05	0.57	0.87	0.86	0.25	0.75	0.83	0.2	0.74	0.67	0.17	0.69	0.48	0.22	0.65	0.41	0.22	0.63	0.24	0.19	0.6	0.07	0.28
639	3.195	0.66	0.93	0.39	0.87	0.85	0.51	0.77	0.82	0.56	0.81	0.63	0.6	0.9	0.49	0.54	0.92	0.41	0.54	0.94	0.26	0.59	1.04	0.09	0.53	1.13	0.06	0.57	0.88	0.86	0.25	0.75	0.83	0.2	0.74	0.66	0.17	0.69	0.48	0.22	0.65	0.41	0.22	0.63	0.24	0.19	0.6	0.07	0.28
640	3.2	0.67	0.93	0.39	0.88	0.85	0.51	0.78	0.82	0.56	0.82	0.63	0.6	0.9	0.49	0.54	0.92	0.41	0.54	0.95	0.26	0.59	1.05	0.09	0.53	1.14	0.06	0.57	0.88	0.86	0.25	0.76	0.83	0.2	0.74	0.66	0.17	0.69	0.48	0.22	0.65	0.41	0.22	0.63	0.24	0.19	0.6	0.07	0.28
641	3.205	0.67	0.93	0.39	0.88	0.84	0.51	0.78	0.82	0.56	0.82	0.63	0.6	0.91	0.48	0.54	0.93	0.4	0.54	0.96	0.26	0.59	1.06	0.09	0.53	1.15	0.06	0.57	0.89	0.86	0.25	0.76	0.83	0.2	0.75	0.66	0.17	0.69	0.48	0.22	0.66	0.41	0.22	0.63	0.24	0.19	0.6	0.07	0.28
642	3.21	0.68	0.93	0.39	0.89	0.84	0.51	0.79	0.82	0.56	0.83	0.63	0.6	0.91	0.48	0.54	0.93	0.4	0.54	0.96	0.26	0.59	1.07	0.09	0.53	1.16	0.06	0.57	0.89	0.86	0.25	0.77	0.83	0.2	0.75	0.66	0.17	0.7	0.48	0.22	0.66	0.41	0.22	0.63	0.24	0.19	0.6	0.07	0.27
643	3.215	0.68	0.93	0.39	0.89	0.84	0.51	0.79	0.82	0.56	0.83	0.63	0.6	0.92	0.48	0.54	0.94	0.4	0.54	0.97	0.26	0.59	1.08	0.09	0.53	1.17	0.06	0.58	0.9	0.86	0.25	0.77	0.83	0.21	0.76	0.66	0.17	0.7	0.48	0.22	0.66	0.41	0.22	0.64	0.24	0.19	0.6	0.07	0.27
644	3.22	0.69	0.92	0.39	0.9	0.84	0.51	0.8	0.82	0.56	0.84	0.63	0.6	0.92	0.48	0.54	0.94	0.4	0.54	0.98	0.26	0.59	1.09	0.09	0.53	1.17	0.06	0.58	0.9	0.85	0.25	0.78	0.83	0.21	0.76	0.66	0.17	0.71	0.48	0.22	0.67	0.41	0.22	0.64	0.24	0.19	0.6	0.07	0.27
645	3.225	0.69	0.92	0.4	0.9	0.84	0.51	0.8	0.81	0.56	0.84	0.63	0.6	0.93	0.48	0.54	0.95	0.4	0.54	0.98	0.26	0.59	1.09	0.09	0.53	1.18	0.06	0.58	0.91	0.85	0.25	0.78	0.83	0.21	0.76	0.66	0.17	0.71	0.48	0.22	0.67	0.41	0.22	0.64	0.24	0.19	0.6	0.07	0.27
646	3.23	0.7	0.92	0.4	0.91	0.84	0.51	0.81	0.81	0.56	0.85	0.62	0.6	0.93	0.48	0.54	0.95	0.4	0.53	0.99	0.26	0.59	1.1	0.09	0.53	1.19	0.07	0.58	0.91	0.85	0.25	0.79	0.83	0.21	0.77	0.66	0.17	0.71	0.48	0.22	0.67	0.41	0.22	0.64	0.24	0.19	0.6	0.07	0.27
647	3.235	0.7	0.92	0.4	0.91	0.84	0.51	0.82	0.81	0.56	0.85	0.62	0.6	0.94	0.48	0.54	0.96	0.4	0.53	1	0.26	0.59	1.11	0.09	0.53	1.19	0.07	0.57	0.92	0.85	0.25	0.79	0.83	0.21	0.77	0.66	0.17	0.72	0.48	0.22	0.68	0.41	0.22	0.64	0.24	0.19	0.6	0.08	0.27
648	3.24	0.71	0.92	0.4	0.92	0.84	0.51	0.82	0.81	0.56	0.86	0.62	0.6	0.94	0.48	0.54	0.96	0.4	0.53	1	0.26	0.59	1.11	0.09	0.53	1.2	0.07	0.57	0.92	0.85	0.25	0.8	0.83	0.21	0.78	0.66	0.17	0.72	0.48	0.22	0.68	0.41	0.22	0.65	0.24	0.19	0.6	0.08	0.27
649	3.245	0.71	0.92	0.4	0.92	0.84	0.51	0.83	0.81	0.57	0.87	0.62	0.6	0.95	0.48	0.54	0.97	0.4	0.53	1.01	0.26	0.59	1.12	0.09	0.53	1.2	0.06	0.57	0.93	0.85	0.25	0.8	0.83	0.21	0.78	0.66	0.17	0.72	0.48	0.22	0.68	0.41	0.22	0.65	0.24	0.19	0.6	0.08	0.27
650	3.25	0.72	0.92	0.4	0.93	0.84	0.51	0.83	0.81	0.57	0.87	0.62	0.6	0.96	0.48	0.54	0.98	0.4	0.53	1.02	0.26	0.59	1.12	0.09	0.53	1.21	0.06	0.57	0.93	0.85	0.26	0.81	0.83	0.21	0.79	0.66	0.17	0.73	0.48	0.22	0.69	0.41	0.22	0.65	0.24	0.19	0.6	0.08	0.27
651	3.255	0.73	0.92	0.4	0.93	0.83	0.51	0.84	0.81	0.57	0.88	0.62	0.6	0.96	0.48	0.54	0.98	0.4	0.53	1.02	0.26	0.59	1.12	0.09	0.53	1.21	0.06	0.57	0.94	0.85	0.26	0.81	0.83	0.21	0.79	0.66	0.17	0.73	0.48	0.22	0.69	0.41	0.22	0.65	0.24	0.19	0.6	0.08	0.27
652	3.26	0.73	0.92	0.4	0.94	0.83	0.51	0.84	0.81	0.57	0.89	0.62	0.6	0.97	0.48	0.54	0.99	0.4	0.53	1.03	0.26	0.59	1.13	0.09	0.53	1.22	0.06	0.57	0.94	0.85	0.26	0.82	0.83	0.21	0.8	0.66	0.17	0.74	0.48	0.22	0.69	0.41	0.22	0.66	0.24	0.19	0.6	0.08	0.27
653	3.265	0.74	0.92	0.4	0.95	0.83	0.52	0.85	0.81	0.57	0.89	0.62	0.6	0.98	0.48	0.54	1	0.4	0.54	1.03	0.26	0.59	1.13	0.08	0.53	1.22	0.06	0.57	0.95	0.85	0.26	0.82	0.82	0.21	0.8	0.66	0.17	0.74	0.48	0.22	0.7	0.4	0.22	0.66	0.24	0.19	0.6	0.08	0.27
654	3.27	0.74	0.92	0.4	0.95	0.83	0.52	0.86	0.8	0.57	0.9	0.62	0.6	0.98	0.48	0.54	1	0.39	0.54	1.04	0.25	0.59	1.13	0.08	0.53	1.22	0.05	0.56	0.95	0.85	0.26	0.83	0.82	0.21	0.8	0.66	0.17	0.75	0.47	0.22	0.7	0.41	0.22	0.66	0.25	0.19	0.61	0.08	0.27
655	3.275	0.75	0.91	0.4	0.96	0.83	0.52	0.86	0.8	0.57	0.91	0.62	0.6	0.99	0.48	0.54	1.01	0.39	0.54	1.04	0.25	0.59	1.14	0.08	0.52	1.22	0.05	0.56	0.96	0.85	0.26	0.83	0.82	0.21	0.81	0.66	0.17	0.75	0.47	0.22	0.7	0.41	0.22	0.66	0.25	0.19	0.61	0.08	0.27
656	3.28	0.75	0.91	0.4	0.96	0.83	0.52	0.87	0.8	0.57	0.92	0.62	0.6	1	0.48	0.54	1.01	0.39	0.54	1.05	0.25	0.59	1.14	0.08	0.52	1.23	0.05	0.56	0.96	0.85	0.26	0.84	0.82	0.21	0.81	0.66	0.17	0.75	0.47	0.22	0.71	0.41	0.22	0.67	0.25	0.19	0.61	0.08	0.27
657	3.285	0.76	0.91	0.41	0.97	0.83	0.52	0.87	0.8	0.57	0.92	0.62	0.6	1	0.48	0.54	1.02	0.39	0.54	1.05	0.25	0.59	1.14	0.07	0.52	1.23	0.05	0.56	0.97	0.85	0.26	0.84	0.82	0.21	0.82	0.66	0.17	0.76	0.47	0.22	0.71	0.4	0.22	0.67	0.25	0.19	0.61	0.08	0.27
658	3.29	0.76	0.91	0.41	0.98	0.83	0.52	0.88	0.8	0.57	0.93	0.61	0.6	1.01	0.47	0.54	1.03	0.39	0.54	1.06	0.25	0.59	1.14	0.07	0.52	1.23	0.04	0.55	0.97	0.85	0.26	0.85	0.82	0.22	0.82	0.66	0.17	0.76	0.47	0.22	0.72	0.41	0.22	0.67	0.25	0.19	0.61	0.09	0.27
659	3.295	0.77	0.91	0.41	0.98	0.83	0.52	0.89	0.8	0.57	0.94	0.61	0.6	1.02	0.47	0.54	1.03	0.39	0.54	1.06	0.25	0.59	1.15	0.07	0.52	1.23	0.04	0.55	0.98	0.84	0.26	0.85	0.82	0.22	0.83	0.66	0.17	0.77	0.47	0.22	0.72	0.41	0.22	0.67	0.25	0.19	0.61	0.09	0.27
660	3.3	0.78	0.91	0.41	0.99	0.83	0.52	0.89	0.8	0.57	0.94	0.61	0.6	1.02	0.47	0.54	1.04	0.39	0.54	1.07	0.25	0.59	1.15	0.07	0.52	1.24	0.04	0.55	0.99	0.84	0.26	0.86	0.82	0.22	0.84	0.66	0.17	0.77	0.47	0.22	0.73	0.41	0.22	0.68	0.25	0.19	0.61	0.09	0.27
661	3.305	0.78	0.91	0.41	1	0.83	0.52	0.9	0.8	0.57	0.95	0.61	0.6	1.03	0.47	0.54	1.04	0.39	0.54	1.07	0.25	0.59	1.15	0.07	0.52	1.24	0.04	0.55	0.99	0.84	0.26	0.87	0.82	0.22	0.84	0.66	0.17	0.78	0.47	0.22	0.73	0.41	0.22	0.68	0.25	0.19	0.61	0.09	0.27
662	3.31	0.79	0.91	0.41	1	0.83	0.52	0.91	0.8	0.57	0.96	0.62	0.6	1.03	0.47	0.54	1.05	0.39	0.54	1.08	0.24	0.59	1.16	0.07	0.52	1.24	0.04	0.55	1	0.84	0.26	0.87	0.82	0.22	0.85	0.66	0.17	0.78	0.47	0.22	0.74	0.41	0.22	0.68	0.25	0.19	0.61	0.09	0.27
663	3.315	0.79	0.91	0.41	1.01	0.83	0.52	0.91	0.8	0.57	0.96	0.62	0.6	1.04	0.47	0.54	1.05	0.39	0.54	1.08	0.24	0.59	1.16	0.07	0.52	1.24	0.03	0.55	1	0.84	0.26	0.88	0.82	0.22	0.85	0.66	0.17	0.79	0.47	0.22	0.74	0.41	0.22	0.69	0.25	0.19	0.61	0.09	0.27
664	3.32	0.8	0.91	0.41	1.01	0.83	0.52	0.92	0.8	0.57	0.97	0.62	0.6	1.05	0.47	0.54	1.06	0.39	0.54	1.09	0.24	0.59	1.16	0.07	0.52	1.25	0.03	0.55	1.01	0.84	0.26	0.88	0.82	0.22	0.86	0.66	0.17	0.8	0.47	0.22	0.75	0.41	0.22	0.69	0.25	0.18	0.62	0.09	0.27
665	3.325	0.81	0.91	0.41	1.02	0.83	0.52	0.93	0.8	0.58	0.98	0.62	0.6	1.05	0.48	0.54	1.07	0.39	0.54	1.09	0.25	0.59	1.16	0.07	0.52	1.25	0.03	0.55	1.02	0.84	0.26	0.89	0.82	0.22	0.86	0.66	0.17	0.8	0.47	0.22	0.75	0.41	0.22	0.69	0.25	0.18	0.62	0.1	0.27
666	3.33	0.81	0.91	0.41	1.02	0.83	0.52	0.93	0.8	0.58	0.98	0.62	0.6	1.06	0.48	0.54	1.07	0.39	0.54	1.1	0.25	0.59	1.16	0.07	0.52	1.25	0.03	0.55	1.02	0.84	0.27	0.89	0.82	0.22	0.87	0.66	0.17	0.81	0.47	0.22	0.76	0.41	0.22	0.7	0.25	0.18	0.62	0.1	0.27
667	3.335	0.82	0.91	0.41	1.03	0.83	0.52	0.94	0.8	0.58	0.99	0.62	0.6	1.06	0.48	0.54	1.08	0.39	0.54	1.11	0.25	0.59	1.17	0.07	0.52	1.25	0.03	0.55	1.03	0.84	0.27	0.9	0.82	0.22	0.88	0.66	0.17	0.81	0.47	0.22	0.77	0.41	0.22	0.7	0.25	0.18	0.62	0.1	0.27
668	3.34	0.82	0.91	0.42	1.04	0.83	0.52	0.94	0.8	0.58	0.99	0.62	0.61	1.07	0.48	0.54	1.08	0.39	0.54	1.11	0.25	0.59	1.17	0.07	0.52	1.25	0.03	0.55	1.03	0.84	0.27	0.91	0.82	0.22	0.88	0.66	0.18	0.82	0.47	0.22	0.77	0.41	0.22	0.71	0.25	0.18	0.62	0.1	0.27
669	3.345	0.83	0.91	0.42	1.04	0.83	0.53	0.95	0.8	0.58	1	0.62	0.61	1.08	0.48	0.54	1.09	0.39	0.54	1.12	0.25	0.59	1.17	0.07	0.52	1.25	0.03	0.55	1.04	0.84	0.27	0.91	0.82	0.22	0.89	0.66	0.18	0.83	0.47	0.22	0.78	0.41	0.22	0.71	0.26	0.18	0.63	0.1	0.27
670	3.35	0.83	0.91	0.42	1.05	0.83	0.53	0.95	0.81	0.58	1.01	0.62	0.61	1.09	0.48	0.54	1.1	0.39	0.55	1.12	0.25	0.59	1.17	0.07	0.52	1.25	0.03	0.55	1.05	0.84	0.27	0.92	0.82	0.22	0.89	0.66	0.18	0.84	0.47	0.22	0.79	0.41	0.22	0.72	0.26	0.18	0.63	0.11	0.26
671	3.355	0.84	0.91	0.42	1.05	0.83	0.53	0.96	0.81	0.58	1.01	0.62	0.61	1.09	0.48	0.54	1.1	0.39	0.55	1.13	0.25	0.6	1.17	0.07	0.52	1.25	0.03	0.55	1.05	0.85	0.27	0.92	0.82	0.22	0.9	0.66	0.18	0.84	0.47	0.22	0.79	0.41	0.22	0.72	0.26	0.18	0.63	0.11	0.26
672	3.36	0.84	0.91	0.42	1.06	0.83	0.53	0.96	0.81	0.58	1.02	0.62	0.61	1.1	0.48	0.55	1.11	0.39	0.55	1.13	0.25	0.6	1.17	0.07	0.52	1.25	0.03	0.55	1.06	0.85	0.27	0.93	0.82	0.22	0.91	0.66	0.18	0.85	0.47	0.22	0.8	0.41	0.22	0.73	0.26	0.18	0.63	0.11	0.26
673	3.365	0.85	0.91	0.42	1.06	0.84	0.53	0.97	0.81	0.58	1.02	0.63	0.61	1.11	0.49	0.55	1.11	0.4	0.55	1.13	0.25	0.6	1.17	0.07	0.52	1.25	0.03	0.55	1.06	0.85	0.27	0.94	0.82	0.22	0.91	0.66	0.18	0.86	0.47	0.22	0.81	0.41	0.21	0.73	0.26	0.18	0.64	0.12	0.26
674	3.37	0.85	0.91	0.42	1.07	0.84	0.53	0.98	0.81	0.58	1.03	0.63	0.61	1.11	0.49	0.55	1.12	0.4	0.55	1.14	0.25	0.6	1.17	0.07	0.52	1.25	0.03	0.55	1.07	0.85	0.27	0.94	0.82	0.22	0.92	0.66	0.18	0.87	0.47	0.22	0.82	0.41	0.21	0.74	0.26	0.18	0.64	0.12	0.26
675	3.375	0.86	0.91	0.42	1.07	0.84	0.53	0.98	0.81	0.58	1.04	0.63	0.61	1.12	0.49	0.55	1.12	0.4	0.55	1.14	0.25	0.6	1.17	0.07	0.52	1.25	0.03	0.55	1.07	0.85	0.27	0.95	0.82	0.22	0.93	0.66	0.18	0.88	0.47	0.22	0.83	0.41	0.21	0.75	0.26	0.18	0.65	0.12	0.26
676	3.38	0.86	0.91	0.42	1.08	0.84	0.53	0.99	0.81	0.58	1.04	0.63	0.61	1.12	0.49	0.55	1.13	0.4	0.55	1.14	0.25	0.6	1.17	0.07	0.52	1.25	0.03	0.55	1.08	0.85	0.27	0.95	0.82	0.22	0.94	0.66	0.18	0.89	0.47	0.22	0.84	0.41	0.21	0.75	0.27	0.18	0.65	0.13	0.26
677	3.385	0.87	0.92	0.42	1.09	0.84	0.53	0.99	0.81	0.59	1.05	0.63	0.62	1.12	0.49	0.55	1.13	0.4	0.55	1.15	0.25	0.6	1.17	0.07	0.52	1.25	0.03	0.55	1.09	0.85	0.28	0.96	0.82	0.23	0.94	0.66	0.18	0.9	0.47	0.22	0.85	0.41	0.21	0.76	0.27	0.18	0.65	0.13	0.26
678	3.39	0.88	0.92	0.42	1.09	0.84	0.53	1	0.81	0.59	1.05	0.63	0.62	1.13	0.49	0.55	1.13	0.4	0.55	1.15	0.25	0.6	1.17	0.07	0.52	1.25	0.03	0.55	1.09	0.85	0.28	0.97	0.82	0.23	0.95	0.66	0.18	0.91	0.47	0.22	0.86	0.41	0.21	0.77	0.27	0.18	0.66	0.13	0.25
679	3.395	0.88	0.92	0.42	1.1	0.84	0.53	1	0.82	0.59	1.06	0.63	0.62	1.13	0.49	0.55	1.14	0.4	0.55	1.15	0.25	0.6	1.17	0.07	0.52	1.25	0.03	0.55	1.1	0.85	0.28	0.97	0.82	0.23	0.96	0.66	0.18	0.92	0.47	0.22	0.87	0.41	0.21	0.78	0.27	0.17	0.66	0.14	0.25
680	3.4	0.89	0.92	0.42	1.1	0.85	0.54	1.01	0.82	0.59	1.06	0.63	0.62	1.13	0.49	0.55	1.14	0.4	0.55	1.15	0.25	0.6	1.17	0.07	0.52	1.25	0.03	0.55	1.1	0.85	0.28	0.98	0.82	0.23	0.96	0.66	0.18	0.92	0.47	0.21	0.88	0.41	0.21	0.78	0.27	0.17	0.67	0.14	0.25
681	3.405	0.89	0.92	0.42	1.11	0.85	0.54	1.01	0.82	0.59	1.06	0.63	0.62	1.14	0.49	0.55	1.14	0.4	0.56	1.15	0.25	0.6	1.17	0.07	0.52	1.25	0.03	0.55	1.11	0.86	0.28	0.98	0.82	0.23	0.97	0.66	0.18	0.93	0.47	0.21	0.89	0.41	0.21	0.79	0.28	0.17	0.68	0.15	0.25
682	3.41	0.9	0.92	0.42	1.11	0.85	0.54	1.02	0.82	0.59	1.07	0.63	0.62	1.14	0.49	0.55	1.14	0.4	0.56	1.16	0.25	0.6	1.17	0.07	0.52	1.25	0.03	0.55	1.11	0.86	0.28	0.99	0.82	0.23	0.98	0.66	0.18	0.95	0.47	0.21	0.9	0.41	0.21	0.8	0.28	0.17	0.68	0.15	0.25
683	3.415	0.9	0.92	0.42	1.12	0.85	0.54	1.02	0.82	0.59	1.07	0.63	0.62	1.14	0.49	0.55	1.15	0.4	0.56	1.16	0.25	0.6	1.17	0.07	0.52	1.25	0.03	0.55	1.12	0.86	0.28	0.99	0.83	0.23	0.99	0.66	0.18	0.96	0.47	0.21	0.91	0.41	0.21	0.81	0.28	0.17	0.69	0.16	0.25
684	3.42	0.91	0.92	0.43	1.12	0.85	0.54	1.03	0.82	0.59	1.07	0.63	0.62	1.14	0.49	0.56	1.15	0.4	0.56	1.16	0.25	0.6	1.17	0.07	0.52	1.25	0.03	0.55	1.12	0.86	0.28	1	0.83	0.23	1	0.66	0.18	0.97	0.47	0.21	0.92	0.41	0.21	0.82	0.28	0.17	0.69	0.16	0.25
685	3.425	0.91	0.92	0.43	1.13	0.85	0.54	1.03	0.82	0.59	1.07	0.63	0.62	1.14	0.49	0.56	1.15	0.4	0.56	1.16	0.25	0.6	1.18	0.07	0.52	1.25	0.03	0.55	1.13	0.86	0.28	1	0.83	0.23	1	0.66	0.18	0.98	0.47	0.21	0.93	0.41	0.21	0.83	0.28	0.17	0.7	0.16	0.25
686	3.43	0.92	0.92	0.43	1.13	0.85	0.54	1.04	0.82	0.59	1.08	0.63	0.62	1.15	0.49	0.56	1.15	0.4	0.56	1.16	0.25	0.6	1.18	0.07	0.52	1.25	0.03	0.55	1.13	0.86	0.28	1.01	0.83	0.23	1.01	0.66	0.18	0.99	0.47	0.21	0.94	0.41	0.21	0.84	0.28	0.17	0.7	0.17	0.25
687	3.435	0.92	0.92	0.43	1.14	0.85	0.54	1.04	0.82	0.59	1.08	0.63	0.62	1.15	0.49	0.56	1.15	0.4	0.56	1.16	0.25	0.6	1.18	0.07	0.52	1.25	0.03	0.55	1.14	0.86	0.28	1.01	0.83	0.24	1.02	0.66	0.18	1	0.47	0.21	0.95	0.41	0.21	0.85	0.28	0.17	0.71	0.17	0.25
688	3.44	0.93	0.93	0.43	1.14	0.85	0.54	1.05	0.82	0.59	1.08	0.63	0.62	1.15	0.49	0.56	1.16	0.4	0.56	1.16	0.25	0.6	1.18	0.07	0.52	1.25	0.03	0.55	1.14	0.86	0.28	1.02	0.83	0.24	1.03	0.66	0.18	1.01	0.47	0.21	0.96	0.41	0.21	0.86	0.28	0.17	0.73	0.17	0.25
689	3.445	0.93	0.93	0.43	1.15	0.85	0.54	1.05	0.82	0.59	1.09	0.63	0.62	1.16	0.49	0.56	1.16	0.4	0.56	1.16	0.25	0.6	1.18	0.07	0.52	1.25	0.03	0.55	1.15	0.86	0.28	1.03	0.83	0.24	1.03	0.66	0.18	1.02	0.47	0.21	0.97	0.41	0.21	0.87	0.29	0.17	0.73	0.17	0.25
690	3.45	0.94	0.93	0.43	1.15	0.85	0.54	1.06	0.82	0.59	1.09	0.64	0.62	1.16	0.49	0.56	1.16	0.4	0.56	1.17	0.25	0.6	1.18	0.07	0.52	1.25	0.03	0.55	1.15	0.87	0.29	1.03	0.83	0.24	1.04	0.66	0.18	1.03	0.47	0.21	0.98	0.41	0.21	0.88	0.29	0.17	0.74	0.18	0.25
691	3.455	0.94	0.93	0.43	1.16	0.85	0.54	1.06	0.83	0.6	1.09	0.64	0.62	1.16	0.49	0.56	1.16	0.4	0.56	1.17	0.25	0.6	1.18	0.07	0.52	1.25	0.03	0.55	1.16	0.87	0.29	1.03	0.83	0.24	1.05	0.66	0.18	1.04	0.47	0.21	0.99	0.41	0.21	0.89	0.29	0.17	0.75	0.18	0.25
692	3.46	0.95	0.93	0.43	1.16	0.85	0.54	1.07	0.83	0.6	1.1	0.64	0.62	1.17	0.49	0.56	1.17	0.4	0.56	1.17	0.25	0.6	1.18	0.07	0.52	1.25	0.03	0.55	1.16	0.87	0.29	1.04	0.83	0.24	1.06	0.66	0.18	1.05	0.47	0.21	1	0.41	0.21	0.9	0.29	0.17	0.75	0.19	0.25
693	3.465	0.95	0.93	0.43	1.17	0.85	0.54	1.07	0.83	0.6	1.1	0.64	0.62	1.17	0.49	0.56	1.17	0.4	0.56	1.17	0.25	0.6	1.18	0.07	0.52	1.25	0.03	0.55	1.17	0.87	0.29	1.05	0.83	0.24	1.06	0.66	0.19	1.06	0.47	0.21	1.01	0.41	0.21	0.91	0.29	0.17	0.76	0.19	0.25
694	3.47	0.96	0.93	0.43	1.17	0.86	0.54	1.07	0.83	0.6	1.1	0.64	0.62	1.17	0.49	0.56	1.17	0.4	0.56	1.17	0.25	0.6	1.18	0.07	0.52	1.25	0.03	0.55	1.17	0.87	0.29	1.05	0.83	0.24	1.07	0.66	0.19	1.07	0.47	0.21	1.02	0.41	0.21	0.92	0.29	0.17	0.77	0.19	0.25
695	3.475	0.96	0.93	0.43	1.17	0.86	0.55	1.08	0.83	0.6	1.11	0.64	0.62	1.17	0.49	0.56	1.17	0.4	0.56	1.17	0.25	0.6	1.18	0.07	0.52	1.25	0.03	0.55	1.18	0.87	0.29	1.06	0.84	0.24	1.08	0.66	0.19	1.08	0.47	0.21	1.03	0.41	0.21	0.93	0.3	0.17	0.78	0.19	0.25
696	3.48	0.97	0.93	0.43	1.18	0.86	0.55	1.08	0.83	0.6	1.11	0.64	0.62	1.18	0.49	0.56	1.17	0.4	0.56	1.17	0.25	0.6	1.18	0.07	0.52	1.25	0.03	0.55	1.18	0.87	0.29	1.06	0.84	0.24	1.09	0.67	0.19	1.09	0.47	0.21	1.04	0.41	0.21	0.94	0.3	0.17	0.79	0.2	0.25
697	3.485	0.97	0.93	0.43	1.18	0.86	0.55	1.09	0.83	0.6	1.12	0.64	0.62	1.18	0.49	0.56	1.17	0.4	0.56	1.17	0.25	0.6	1.18	0.07	0.52	1.25	0.03	0.55	1.19	0.87	0.29	1.07	0.84	0.24	1.09	0.67	0.19	1.1	0.47	0.21	1.05	0.42	0.21	0.94	0.3	0.17	0.8	0.2	0.25
698	3.49	0.98	0.93	0.43	1.19	0.86	0.55	1.09	0.83	0.6	1.12	0.64	0.62	1.18	0.49	0.56	1.18	0.4	0.56	1.18	0.25	0.6	1.18	0.07	0.52	1.25	0.03	0.55	1.19	0.87	0.29	1.07	0.84	0.24	1.1	0.67	0.19	1.11	0.47	0.21	1.06	0.42	0.21	0.95	0.3	0.17	0.81	0.2	0.25
699	3.495	0.98	0.93	0.43	1.19	0.86	0.55	1.09	0.83	0.6	1.12	0.64	0.62	1.18	0.49	0.56	1.18	0.4	0.56	1.18	0.25	0.6	1.18	0.07	0.52	1.25	0.03	0.55	1.2	0.87	0.29	1.08	0.84	0.24	1.11	0.67	0.19	1.11	0.48	0.21	1.07	0.42	0.21	0.96	0.3	0.17	0.82	0.2	0.25
700	3.5	0.98	0.93	0.43	1.2	0.86	0.55	1.1	0.83	0.6	1.13	0.64	0.62	1.18	0.49	0.56	1.18	0.4	0.56	1.18	0.25	0.6	1.18	0.07	0.52	1.25	0.03	0.55	1.2	0.87	0.29	1.08	0.84	0.24	1.11	0.67	0.19	1.12	0.48	0.22	1.08	0.42	0.21	0.97	0.31	0.17	0.83	0.2	0.25
701	3.505	0.99	0.94	0.43	1.2	0.86	0.55	1.1	0.83	0.6	1.13	0.64	0.62	1.19	0.49	0.56	1.18	0.4	0.56	1.18	0.25	0.6	1.18	0.07	0.52	1.25	0.03	0.55	1.21	0.87	0.29	1.09	0.84	0.24	1.12	0.67	0.19	1.13	0.48	0.22	1.09	0.42	0.21	0.98	0.31	0.17	0.84	0.21	0.25
702	3.51	0.99	0.94	0.43	1.2	0.86	0.55	1.11	0.83	0.6	1.13	0.64	0.62	1.19	0.49	0.56	1.18	0.4	0.56	1.18	0.25	0.6	1.18	0.07	0.52	1.25	0.03	0.55	1.21	0.88	0.29	1.09	0.84	0.24	1.13	0.67	0.19	1.14	0.48	0.22	1.1	0.42	0.21	0.99	0.31	0.17	0.85	0.21	0.25
703	3.515	1	0.94	0.43	1.21	0.86	0.55	1.11	0.83	0.6	1.14	0.64	0.62	1.19	0.49	0.56	1.19	0.4	0.56	1.18	0.25	0.61	1.18	0.07	0.52	1.25	0.03	0.55	1.22	0.88	0.29	1.1	0.84	0.24	1.14	0.67	0.19	1.15	0.48	0.22	1.11	0.42	0.21	1	0.31	0.17	0.86	0.21	0.25
704	3.52	1	0.94	0.43	1.21	0.86	0.55	1.11	0.83	0.6	1.14	0.64	0.62	1.19	0.49	0.56	1.19	0.4	0.56	1.18	0.25	0.61	1.18	0.07	0.52	1.25	0.03	0.55	1.22	0.88	0.29	1.1	0.84	0.24	1.14	0.67	0.19	1.16	0.48	0.22	1.12	0.42	0.21	1.01	0.31	0.17	0.87	0.21	0.25
705	3.525	1.01	0.94	0.43	1.22	0.86	0.55	1.12	0.83	0.6	1.14	0.64	0.62	1.19	0.49	0.56	1.19	0.4	0.56	1.18	0.25	0.61	1.18	0.07	0.52	1.25	0.03	0.55	1.23	0.88	0.29	1.11	0.84	0.24	1.15	0.67	0.19	1.17	0.48	0.22	1.13	0.42	0.21	1.02	0.31	0.17	0.88	0.21	0.25
706	3.53	1.01	0.94	0.43	1.22	0.86	0.55	1.12	0.83	0.6	1.14	0.64	0.62	1.2	0.49	0.56	1.19	0.4	0.56	1.18	0.25	0.61	1.18	0.07	0.52	1.25	0.03	0.55	1.23	0.88	0.29	1.11	0.85	0.24	1.16	0.68	0.19	1.18	0.48	0.22	1.14	0.43	0.21	1.03	0.31	0.17	0.89	0.21	0.25
707	3.535	1.02	0.94	0.43	1.22	0.86	0.55	1.13	0.83	0.6	1.15	0.64	0.62	1.2	0.49	0.56	1.19	0.4	0.56	1.18	0.25	0.61	1.18	0.07	0.52	1.25	0.03	0.55	1.23	0.88	0.29	1.12	0.85	0.24	1.16	0.68	0.19	1.19	0.48	0.22	1.15	0.43	0.21	1.04	0.31	0.17	0.9	0.2	0.25
708	3.54	1.02	0.94	0.43	1.23	0.86	0.55	1.13	0.83	0.6	1.15	0.64	0.62	1.2	0.49	0.56	1.19	0.4	0.56	1.18	0.25	0.61	1.18	0.07	0.52	1.25	0.03	0.55	1.24	0.88	0.29	1.13	0.85	0.24	1.17	0.68	0.19	1.19	0.49	0.22	1.16	0.43	0.21	1.05	0.31	0.17	0.91	0.2	0.25
709	3.545	1.02	0.94	0.43	1.23	0.86	0.55	1.13	0.83	0.6	1.15	0.64	0.62	1.2	0.49	0.56	1.19	0.4	0.56	1.19	0.25	0.61	1.18	0.07	0.52	1.25	0.03	0.55	1.24	0.88	0.29	1.13	0.85	0.24	1.18	0.68	0.19	1.2	0.49	0.22	1.17	0.43	0.21	1.06	0.31	0.17	0.92	0.2	0.25
710	3.55	1.03	0.94	0.43	1.24	0.86	0.55	1.14	0.83	0.6	1.15	0.64	0.62	1.2	0.49	0.56	1.2	0.4	0.56	1.19	0.25	0.61	1.18	0.07	0.52	1.25	0.03	0.55	1.25	0.88	0.29	1.13	0.85	0.24	1.18	0.68	0.19	1.21	0.49	0.22	1.18	0.43	0.21	1.07	0.31	0.17	0.93	0.2	0.25
711	3.555	1.03	0.94	0.43	1.24	0.86	0.55	1.14	0.83	0.6	1.16	0.64	0.62	1.21	0.49	0.56	1.2	0.4	0.56	1.19	0.25	0.61	1.18	0.07	0.52	1.25	0.03	0.55	1.25	0.88	0.3	1.14	0.85	0.24	1.19	0.68	0.19	1.22	0.49	0.22	1.18	0.43	0.21	1.08	0.31	0.17	0.94	0.2	0.25
712	3.56	1.04	0.94	0.43	1.25	0.86	0.55	1.14	0.83	0.6	1.16	0.64	0.62	1.21	0.49	0.56	1.2	0.4	0.56	1.19	0.25	0.61	1.18	0.07	0.52	1.25	0.03	0.55	1.26	0.88	0.3	1.15	0.85	0.24	1.2	0.68	0.19	1.23	0.49	0.22	1.19	0.43	0.21	1.09	0.31	0.17	0.95	0.2	0.25
713	3.565	1.04	0.94	0.43	1.25	0.86	0.55	1.15	0.83	0.6	1.16	0.64	0.62	1.21	0.49	0.56	1.2	0.4	0.56	1.19	0.25	0.61	1.18	0.07	0.52	1.25	0.03	0.55	1.26	0.88	0.3	1.15	0.85	0.24	1.2	0.68	0.19	1.24	0.49	0.22	1.2	0.43	0.21	1.1	0.31	0.17	0.97	0.2	0.25
714	3.57	1.04	0.94	0.43	1.25	0.86	0.56	1.15	0.84	0.6	1.16	0.64	0.62	1.21	0.49	0.56	1.2	0.4	0.56	1.19	0.25	0.61	1.18	0.07	0.52	1.25	0.03	0.55	1.27	0.88	0.3	1.15	0.85	0.24	1.21	0.68	0.19	1.24	0.49	0.22	1.21	0.43	0.21	1.11	0.31	0.17	0.98	0.19	0.25
715	3.575	1.05	0.94	0.43	1.26	0.87	0.56	1.15	0.84	0.6	1.17	0.65	0.62	1.21	0.49	0.56	1.2	0.4	0.56	1.19	0.25	0.61	1.18	0.07	0.52	1.25	0.03	0.55	1.27	0.89	0.3	1.16	0.85	0.24	1.21	0.68	0.19	1.25	0.49	0.22	1.22	0.43	0.21	1.12	0.31	0.17	0.99	0.19	0.25
716	3.58	1.05	0.94	0.43	1.26	0.87	0.56	1.16	0.84	0.6	1.17	0.65	0.62	1.22	0.49	0.56	1.2	0.4	0.56	1.19	0.25	0.61	1.18	0.07	0.52	1.25	0.03	0.55	1.28	0.89	0.3	1.16	0.85	0.24	1.22	0.68	0.19	1.26	0.5	0.22	1.23	0.43	0.21	1.13	0.31	0.17	1	0.19	0.25
717	3.585	1.06	0.94	0.43	1.26	0.87	0.56	1.16	0.84	0.6	1.17	0.65	0.62	1.22	0.49	0.56	1.2	0.4	0.56	1.19	0.25	0.61	1.18	0.07	0.52	1.25	0.03	0.55	1.28	0.89	0.3	1.17	0.85	0.24	1.23	0.68	0.19	1.27	0.5	0.22	1.24	0.43	0.21	1.14	0.31	0.17	1.01	0.19	0.25
718	3.59	1.06	0.94	0.43	1.27	0.87	0.56	1.17	0.84	0.6	1.17	0.65	0.62	1.22	0.49	0.56	1.21	0.4	0.56	1.19	0.25	0.61	1.18	0.07	0.52	1.25	0.03	0.55	1.28	0.89	0.3	1.17	0.85	0.24	1.23	0.69	0.19	1.28	0.5	0.22	1.24	0.43	0.21	1.15	0.31	0.17	1.02	0.18	0.25
719	3.595	1.07	0.94	0.43	1.27	0.87	0.56	1.17	0.84	0.6	1.18	0.65	0.62	1.22	0.49	0.56	1.21	0.4	0.56	1.19	0.25	0.61	1.18	0.07	0.52	1.25	0.03	0.55	1.29	0.89	0.3	1.18	0.85	0.24	1.24	0.69	0.19	1.28	0.5	0.22	1.25	0.44	0.21	1.16	0.31	0.17	1.03	0.18	0.25
720	3.6	1.07	0.94	0.43	1.28	0.87	0.56	1.17	0.84	0.6	1.18	0.65	0.62	1.22	0.49	0.56	1.21	0.4	0.56	1.19	0.25	0.6	1.18	0.07	0.52	1.25	0.03	0.55	1.29	0.89	0.3	1.18	0.85	0.24	1.24	0.69	0.19	1.29	0.5	0.22	1.26	0.44	0.21	1.17	0.31	0.17	1.05	0.18	0.25
721	3.605	1.07	0.94	0.43	1.28	0.87	0.56	1.18	0.84	0.6	1.18	0.65	0.62	1.22	0.49	0.56	1.21	0.4	0.56	1.19	0.25	0.61	1.18	0.07	0.52	1.25	0.03	0.55	1.3	0.89	0.3	1.19	0.85	0.24	1.25	0.69	0.19	1.3	0.5	0.22	1.27	0.44	0.21	1.18	0.31	0.17	1.06	0.17	0.25
722	3.61	1.08	0.94	0.43	1.28	0.87	0.56	1.18	0.84	0.6	1.18	0.65	0.62	1.22	0.49	0.56	1.21	0.4	0.56	1.19	0.25	0.61	1.18	0.07	0.52	1.25	0.03	0.55	1.3	0.89	0.3	1.19	0.85	0.24	1.26	0.69	0.19	1.31	0.5	0.22	1.28	0.44	0.21	1.19	0.31	0.17	1.07	0.17	0.25
723	3.615	1.08	0.94	0.43	1.29	0.87	0.56	1.18	0.84	0.6	1.19	0.65	0.62	1.23	0.49	0.56	1.21	0.4	0.56	1.2	0.25	0.61	1.18	0.07	0.52	1.25	0.03	0.55	1.31	0.89	0.3	1.2	0.86	0.24	1.26	0.69	0.19	1.31	0.5	0.22	1.28	0.44	0.21	1.2	0.3	0.17	1.09	0.17	0.25
724	3.62	1.09	0.94	0.43	1.29	0.87	0.56	1.19	0.84	0.6	1.19	0.65	0.62	1.23	0.49	0.56	1.21	0.4	0.56	1.2	0.25	0.61	1.18	0.07	0.52	1.25	0.03	0.55	1.31	0.89	0.3	1.2	0.86	0.24	1.27	0.69	0.19	1.32	0.5	0.22	1.29	0.44	0.21	1.21	0.3	0.17	1.1	0.16	0.25
725	3.625	1.09	0.94	0.43	1.3	0.87	0.56	1.19	0.84	0.6	1.19	0.65	0.62	1.23	0.49	0.56	1.21	0.4	0.56	1.2	0.25	0.61	1.18	0.07	0.52	1.25	0.03	0.55	1.32	0.89	0.3	1.2	0.86	0.24	1.27	0.69	0.19	1.33	0.5	0.22	1.3	0.44	0.21	1.22	0.3	0.17	1.11	0.16	0.25
726	3.63	1.09	0.94	0.43	1.3	0.87	0.56	1.19	0.84	0.6	1.19	0.65	0.62	1.23	0.49	0.56	1.22	0.4	0.56	1.2	0.25	0.6	1.18	0.07	0.52	1.25	0.03	0.55	1.32	0.89	0.3	1.21	0.86	0.24	1.28	0.69	0.19	1.33	0.51	0.22	1.31	0.44	0.21	1.23	0.3	0.17	1.12	0.16	0.25
727	3.635	1.1	0.94	0.43	1.3	0.87	0.56	1.2	0.84	0.6	1.2	0.65	0.62	1.23	0.49	0.56	1.22	0.4	0.56	1.2	0.25	0.6	1.18	0.07	0.52	1.25	0.03	0.55	1.32	0.89	0.3	1.21	0.86	0.24	1.28	0.69	0.19	1.34	0.51	0.22	1.31	0.44	0.21	1.24	0.3	0.17	1.14	0.15	0.25
728	3.64	1.1	0.94	0.43	1.31	0.87	0.56	1.2	0.84	0.6	1.2	0.65	0.62	1.23	0.49	0.56	1.22	0.4	0.56	1.2	0.25	0.6	1.18	0.07	0.52	1.25	0.03	0.55	1.33	0.89	0.3	1.22	0.86	0.24	1.29	0.69	0.19	1.35	0.51	0.22	1.32	0.44	0.21	1.25	0.3	0.17	1.15	0.15	0.25
729	3.645	1.11	0.94	0.43	1.31	0.87	0.56	1.21	0.84	0.6	1.2	0.65	0.62	1.24	0.49	0.56	1.22	0.4	0.56	1.2	0.25	0.6	1.18	0.07	0.52	1.25	0.03	0.55	1.33	0.89	0.3	1.22	0.86	0.24	1.29	0.69	0.19	1.35	0.51	0.22	1.33	0.44	0.21	1.26	0.3	0.17	1.16	0.15	0.25
730	3.65	1.11	0.94	0.43	1.31	0.87	0.56	1.21	0.84	0.6	1.2	0.65	0.62	1.24	0.49	0.56	1.22	0.4	0.56	1.2	0.26	0.6	1.18	0.07	0.52	1.25	0.03	0.55	1.34	0.89	0.3	1.23	0.86	0.24	1.3	0.69	0.19	1.36	0.51	0.22	1.33	0.44	0.22	1.27	0.3	0.17	1.18	0.14	0.25
731	3.655	1.11	0.94	0.43	1.32	0.87	0.56	1.21	0.84	0.6	1.21	0.65	0.62	1.24	0.49	0.56	1.22	0.4	0.56	1.2	0.26	0.6	1.18	0.07	0.52	1.25	0.03	0.55	1.34	0.89	0.3	1.23	0.86	0.24	1.3	0.69	0.19	1.37	0.51	0.22	1.34	0.44	0.22	1.28	0.3	0.17	1.19	0.14	0.25
732	3.66	1.12	0.94	0.43	1.32	0.87	0.56	1.22	0.84	0.6	1.21	0.65	0.62	1.24	0.49	0.56	1.22	0.4	0.56	1.2	0.26	0.6	1.18	0.07	0.52	1.25	0.03	0.55	1.34	0.89	0.3	1.23	0.86	0.24	1.31	0.69	0.19	1.37	0.51	0.22	1.35	0.44	0.22	1.29	0.29	0.17	1.2	0.14	0.25
733	3.665	1.12	0.94	0.43	1.32	0.87	0.56	1.22	0.84	0.6	1.21	0.65	0.62	1.24	0.49	0.56	1.22	0.4	0.56	1.2	0.26	0.6	1.18	0.07	0.52	1.25	0.03	0.55	1.35	0.89	0.3	1.24	0.86	0.24	1.32	0.69	0.19	1.38	0.51	0.22	1.35	0.44	0.22	1.29	0.29	0.17	1.22	0.13	0.25
734	3.67	1.13	0.94	0.43	1.33	0.87	0.56	1.22	0.84	0.6	1.22	0.65	0.62	1.25	0.49	0.56	1.23	0.4	0.56	1.2	0.26	0.6	1.18	0.07	0.52	1.25	0.03	0.55	1.35	0.89	0.3	1.24	0.85	0.24	1.32	0.7	0.19	1.38	0.51	0.22	1.36	0.44	0.22	1.3	0.29	0.17	1.23	0.13	0.25
735	3.675	1.13	0.94	0.43	1.33	0.87	0.56	1.23	0.84	0.6	1.22	0.65	0.62	1.25	0.49	0.56	1.23	0.4	0.56	1.2	0.26	0.6	1.18	0.07	0.52	1.25	0.03	0.55	1.36	0.89	0.3	1.25	0.85	0.24	1.32	0.7	0.19	1.39	0.51	0.22	1.37	0.44	0.22	1.31	0.29	0.17	1.24	0.13	0.25
736	3.68	1.13	0.94	0.43	1.34	0.87	0.56	1.23	0.84	0.6	1.22	0.65	0.62	1.25	0.49	0.56	1.23	0.4	0.56	1.2	0.26	0.6	1.18	0.07	0.52	1.25	0.03	0.55	1.36	0.89	0.3	1.25	0.85	0.24	1.33	0.7	0.19	1.39	0.51	0.22	1.37	0.44	0.22	1.32	0.29	0.17	1.26	0.12	0.25
737	3.685	1.14	0.94	0.43	1.34	0.87	0.56	1.23	0.84	0.6	1.22	0.65	0.62	1.25	0.49	0.56	1.23	0.4	0.56	1.2	0.26	0.6	1.18	0.07	0.52	1.25	0.03	0.55	1.37	0.89	0.3	1.26	0.85	0.24	1.33	0.7	0.19	1.4	0.51	0.22	1.38	0.44	0.22	1.33	0.29	0.17	1.27	0.12	0.25
738	3.69	1.14	0.94	0.43	1.34	0.87	0.56	1.24	0.84	0.6	1.23	0.65	0.62	1.25	0.49	0.56	1.23	0.4	0.56	1.2	0.26	0.6	1.18	0.07	0.52	1.25	0.03	0.55	1.37	0.88	0.3	1.26	0.85	0.24	1.34	0.7	0.19	1.4	0.51	0.22	1.38	0.44	0.22	1.34	0.29	0.17	1.29	0.12	0.25
739	3.695	1.15	0.94	0.43	1.35	0.87	0.56	1.24	0.84	0.6	1.23	0.65	0.62	1.25	0.49	0.56	1.23	0.4	0.56	1.21	0.26	0.6	1.18	0.07	0.52	1.25	0.03	0.55	1.37	0.88	0.3	1.26	0.85	0.24	1.34	0.7	0.19	1.41	0.51	0.22	1.39	0.44	0.22	1.35	0.29	0.17	1.3	0.12	0.25
740	3.7	1.15	0.94	0.43	1.35	0.87	0.56	1.24	0.84	0.6	1.23	0.65	0.62	1.26	0.49	0.56	1.23	0.4	0.56	1.21	0.26	0.6	1.18	0.07	0.52	1.25	0.03	0.55	1.38	0.88	0.3	1.27	0.85	0.24	1.35	0.7	0.19	1.41	0.51	0.22	1.4	0.44	0.22	1.36	0.28	0.17	1.31	0.11	0.25
741	3.705	1.15	0.94	0.43	1.35	0.87	0.56	1.25	0.84	0.6	1.24	0.65	0.62	1.26	0.49	0.56	1.23	0.4	0.56	1.21	0.26	0.6	1.18	0.07	0.52	1.25	0.03	0.55	1.38	0.88	0.3	1.27	0.85	0.24	1.35	0.7	0.19	1.42	0.51	0.22	1.4	0.44	0.22	1.37	0.28	0.17	1.33	0.11	0.25
742	3.71	1.16	0.94	0.43	1.36	0.86	0.56	1.25	0.84	0.6	1.24	0.65	0.62	1.26	0.49	0.56	1.24	0.4	0.56	1.21	0.26	0.6	1.18	0.07	0.52	1.25	0.03	0.55	1.39	0.88	0.3	1.28	0.85	0.24	1.36	0.7	0.19	1.42	0.51	0.22	1.41	0.44	0.22	1.38	0.28	0.17	1.34	0.11	0.25
743	3.715	1.16	0.94	0.43	1.36	0.86	0.56	1.25	0.84	0.6	1.24	0.65	0.62	1.26	0.49	0.56	1.24	0.4	0.56	1.21	0.26	0.6	1.18	0.07	0.52	1.25	0.03	0.55	1.39	0.88	0.3	1.28	0.85	0.24	1.36	0.7	0.19	1.43	0.51	0.22	1.41	0.44	0.22	1.39	0.28	0.17	1.35	0.1	0.25
744	3.72	1.17	0.94	0.43	1.37	0.86	0.56	1.26	0.84	0.6	1.24	0.65	0.62	1.26	0.49	0.56	1.24	0.4	0.56	1.21	0.26	0.6	1.18	0.07	0.52	1.25	0.03	0.55	1.39	0.88	0.3	1.28	0.85	0.24	1.36	0.69	0.19	1.43	0.51	0.22	1.42	0.44	0.22	1.4	0.28	0.17	1.37	0.1	0.24
745	3.725	1.17	0.94	0.43	1.37	0.86	0.56	1.26	0.84	0.6	1.25	0.65	0.62	1.27	0.49	0.56	1.24	0.4	0.56	1.21	0.26	0.6	1.18	0.07	0.52	1.25	0.03	0.55	1.4	0.88	0.3	1.29	0.85	0.24	1.37	0.69	0.19	1.44	0.51	0.22	1.42	0.43	0.22	1.4	0.28	0.17	1.38	0.1	0.24
746	3.73	1.17	0.94	0.43	1.37	0.86	0.56	1.26	0.84	0.6	1.25	0.65	0.62	1.27	0.49	0.56	1.24	0.4	0.56	1.21	0.26	0.6	1.18	0.07	0.52	1.25	0.03	0.55	1.4	0.88	0.3	1.29	0.85	0.24	1.37	0.69	0.19	1.44	0.51	0.22	1.43	0.43	0.22	1.41	0.28	0.17	1.4	0.1	0.24
747	3.735	1.18	0.94	0.42	1.38	0.86	0.56	1.27	0.84	0.6	1.25	0.65	0.62	1.27	0.49	0.56	1.24	0.4	0.55	1.21	0.26	0.6	1.18	0.07	0.52	1.25	0.03	0.55	1.41	0.88	0.3	1.3	0.85	0.24	1.38	0.69	0.19	1.44	0.51	0.23	1.43	0.43	0.22	1.42	0.28	0.17	1.41	0.1	0.24
748	3.74	1.18	0.94	0.42	1.38	0.86	0.56	1.27	0.84	0.6	1.26	0.65	0.62	1.27	0.49	0.56	1.24	0.4	0.55	1.21	0.26	0.6	1.18	0.07	0.52	1.25	0.03	0.55	1.41	0.88	0.3	1.3	0.85	0.24	1.38	0.69	0.19	1.45	0.51	0.23	1.44	0.43	0.22	1.43	0.27	0.17	1.42	0.09	0.24
749	3.745	1.18	0.94	0.42	1.38	0.86	0.56	1.27	0.84	0.6	1.26	0.65	0.62	1.27	0.49	0.56	1.25	0.4	0.55	1.21	0.26	0.6	1.18	0.07	0.52	1.25	0.03	0.55	1.41	0.88	0.3	1.31	0.85	0.24	1.38	0.69	0.19	1.45	0.51	0.23	1.44	0.43	0.22	1.44	0.27	0.17	1.44	0.09	0.24
750	3.75	1.19	0.94	0.42	1.39	0.86	0.56	1.28	0.83	0.6	1.26	0.65	0.62	1.27	0.49	0.56	1.25	0.4	0.55	1.21	0.26	0.6	1.18	0.07	0.52	1.25	0.03	0.55	1.42	0.88	0.3	1.31	0.85	0.24	1.39	0.69	0.19	1.45	0.51	0.23	1.45	0.43	0.22	1.45	0.27	0.17	1.45	0.09	0.24
751	3.755	1.19	0.94	0.42	1.39	0.86	0.56	1.28	0.83	0.59	1.26	0.65	0.62	1.28	0.49	0.56	1.25	0.4	0.55	1.21	0.26	0.6	1.18	0.07	0.52	1.25	0.03	0.55	1.42	0.88	0.3	1.31	0.85	0.24	1.39	0.69	0.19	1.46	0.5	0.23	1.45	0.43	0.22	1.46	0.27	0.17	1.46	0.09	0.24
752	3.76	1.2	0.94	0.42	1.39	0.86	0.56	1.28	0.83	0.59	1.27	0.65	0.62	1.28	0.49	0.56	1.25	0.4	0.55	1.22	0.26	0.6	1.18	0.07	0.52	1.25	0.03	0.55	1.43	0.88	0.3	1.32	0.85	0.24	1.4	0.69	0.19	1.46	0.5	0.23	1.46	0.43	0.22	1.47	0.27	0.17	1.48	0.09	0.24
753	3.765	1.2	0.94	0.42	1.4	0.86	0.56	1.29	0.83	0.59	1.27	0.65	0.62	1.28	0.49	0.56	1.25	0.4	0.55	1.22	0.26	0.6	1.18	0.08	0.52	1.25	0.03	0.55	1.43	0.88	0.3	1.32	0.85	0.24	1.4	0.69	0.19	1.46	0.5	0.23	1.46	0.43	0.22	1.48	0.27	0.17	1.49	0.09	0.24
754	3.77	1.21	0.94	0.42	1.4	0.86	0.56	1.29	0.83	0.59	1.27	0.65	0.62	1.28	0.49	0.56	1.25	0.4	0.55	1.22	0.26	0.6	1.18	0.08	0.52	1.25	0.03	0.55	1.44	0.88	0.3	1.33	0.85	0.24	1.4	0.69	0.19	1.47	0.5	0.23	1.47	0.43	0.22	1.49	0.27	0.17	1.5	0.09	0.24
755	3.775	1.21	0.94	0.42	1.41	0.86	0.56	1.29	0.83	0.59	1.28	0.65	0.62	1.28	0.49	0.56	1.25	0.4	0.55	1.22	0.26	0.6	1.18	0.08	0.52	1.25	0.03	0.55	1.44	0.88	0.3	1.33	0.85	0.24	1.41	0.68	0.19	1.47	0.5	0.23	1.47	0.42	0.22	1.5	0.27	0.17	1.52	0.09	0.24
756	3.78	1.21	0.94	0.42	1.41	0.86	0.56	1.3	0.83	0.59	1.28	0.65	0.62	1.29	0.49	0.56	1.26	0.4	0.55	1.22	0.26	0.6	1.18	0.08	0.52	1.25	0.03	0.55	1.45	0.88	0.3	1.34	0.84	0.24	1.41	0.68	0.19	1.47	0.5	0.23	1.47	0.42	0.22	1.51	0.27	0.17	1.53	0.09	0.23
757	3.785	1.22	0.94	0.42	1.41	0.86	0.56	1.3	0.83	0.59	1.28	0.65	0.62	1.29	0.49	0.56	1.26	0.4	0.55	1.22	0.26	0.6	1.18	0.08	0.52	1.25	0.03	0.55	1.45	0.87	0.3	1.34	0.84	0.24	1.41	0.68	0.19	1.48	0.5	0.23	1.48	0.42	0.22	1.52	0.27	0.17	1.54	0.09	0.23
758	3.79	1.22	0.94	0.41	1.41	0.86	0.56	1.3	0.83	0.59	1.28	0.65	0.62	1.29	0.49	0.56	1.26	0.4	0.55	1.22	0.26	0.6	1.18	0.08	0.52	1.25	0.03	0.55	1.46	0.87	0.3	1.35	0.84	0.23	1.42	0.68	0.19	1.48	0.5	0.23	1.48	0.42	0.22	1.53	0.27	0.17	1.56	0.09	0.23
759	3.795	1.23	0.94	0.41	1.42	0.86	0.56	1.31	0.83	0.59	1.29	0.65	0.62	1.29	0.49	0.56	1.26	0.4	0.55	1.22	0.26	0.6	1.18	0.08	0.52	1.25	0.03	0.55	1.46	0.87	0.3	1.35	0.84	0.23	1.42	0.68	0.19	1.48	0.49	0.23	1.49	0.42	0.22	1.53	0.27	0.17	1.57	0.09	0.23
760	3.8	1.23	0.94	0.41	1.42	0.86	0.56	1.31	0.83	0.59	1.29	0.65	0.62	1.3	0.49	0.56	1.26	0.4	0.55	1.22	0.26	0.6	1.18	0.08	0.52	1.25	0.03	0.55	1.46	0.87	0.3	1.36	0.84	0.23	1.42	0.68	0.19	1.49	0.49	0.23	1.49	0.42	0.22	1.54	0.27	0.17	1.58	0.09	0.23
761	3.805	1.23	0.93	0.41	1.43	0.86	0.56	1.32	0.83	0.59	1.29	0.65	0.62	1.3	0.49	0.55	1.26	0.4	0.55	1.22	0.26	0.6	1.18	0.08	0.52	1.25	0.03	0.55	1.47	0.87	0.3	1.36	0.84	0.23	1.43	0.68	0.19	1.49	0.49	0.23	1.5	0.42	0.22	1.55	0.27	0.17	1.59	0.09	0.23
762	3.81	1.24	0.93	0.41	1.43	0.86	0.56	1.32	0.83	0.59	1.3	0.65	0.62	1.3	0.49	0.55	1.27	0.4	0.55	1.22	0.26	0.6	1.18	0.08	0.52	1.25	0.03	0.55	1.47	0.87	0.3	1.37	0.84	0.23	1.43	0.67	0.19	1.49	0.49	0.23	1.5	0.42	0.22	1.56	0.27	0.17	1.6	0.09	0.23
763	3.815	1.24	0.93	0.41	1.43	0.86	0.56	1.32	0.83	0.59	1.3	0.65	0.62	1.3	0.49	0.55	1.27	0.4	0.55	1.23	0.26	0.6	1.18	0.08	0.52	1.25	0.03	0.55	1.48	0.87	0.3	1.37	0.84	0.23	1.44	0.67	0.19	1.5	0.49	0.23	1.51	0.42	0.22	1.57	0.27	0.17	1.61	0.09	0.23
764	3.82	1.25	0.93	0.41	1.44	0.86	0.56	1.33	0.83	0.59	1.3	0.65	0.62	1.3	0.49	0.55	1.27	0.4	0.55	1.23	0.26	0.6	1.19	0.08	0.52	1.25	0.03	0.55	1.48	0.87	0.3	1.38	0.84	0.23	1.44	0.67	0.19	1.5	0.49	0.23	1.51	0.42	0.22	1.58	0.27	0.17	1.62	0.09	0.23
765	3.825	1.25	0.93	0.41	1.44	0.86	0.56	1.33	0.83	0.59	1.3	0.65	0.62	1.31	0.49	0.55	1.27	0.4	0.55	1.23	0.26	0.6	1.19	0.08	0.52	1.25	0.03	0.55	1.49	0.87	0.3	1.38	0.84	0.23	1.45	0.67	0.19	1.5	0.49	0.23	1.52	0.42	0.22	1.58	0.27	0.17	1.63	0.09	0.23
766	3.83	1.26	0.93	0.41	1.44	0.86	0.56	1.33	0.83	0.59	1.31	0.65	0.62	1.31	0.49	0.55	1.27	0.4	0.55	1.23	0.26	0.6	1.19	0.08	0.52	1.25	0.03	0.55	1.49	0.87	0.3	1.39	0.84	0.23	1.45	0.67	0.19	1.51	0.49	0.23	1.52	0.41	0.22	1.59	0.27	0.17	1.63	0.09	0.24
767	3.835	1.26	0.93	0.4	1.45	0.86	0.56	1.34	0.83	0.59	1.31	0.65	0.62	1.31	0.49	0.55	1.28	0.4	0.55	1.23	0.26	0.6	1.19	0.08	0.52	1.25	0.03	0.55	1.5	0.87	0.3	1.39	0.84	0.23	1.46	0.67	0.19	1.51	0.49	0.23	1.52	0.41	0.22	1.6	0.27	0.17	1.64	0.09	0.24
768	3.84	1.27	0.93	0.4	1.45	0.85	0.56	1.34	0.83	0.59	1.31	0.65	0.61	1.31	0.49	0.55	1.28	0.4	0.55	1.23	0.26	0.6	1.19	0.08	0.52	1.25	0.03	0.55	1.5	0.87	0.3	1.4	0.83	0.23	1.46	0.67	0.19	1.52	0.48	0.23	1.53	0.41	0.22	1.6	0.27	0.17	1.65	0.09	0.24
769	3.845	1.27	0.93	0.4	1.46	0.85	0.56	1.34	0.83	0.58	1.32	0.65	0.61	1.32	0.49	0.55	1.28	0.4	0.55	1.23	0.26	0.6	1.19	0.08	0.52	1.25	0.03	0.55	1.51	0.87	0.3	1.41	0.83	0.23	1.47	0.67	0.19	1.52	0.48	0.23	1.53	0.41	0.22	1.61	0.27	0.17	1.65	0.09	0.24
770	3.85	1.28	0.93	0.4	1.46	0.85	0.56	1.35	0.83	0.58	1.32	0.65	0.61	1.32	0.49	0.55	1.28	0.4	0.55	1.23	0.26	0.6	1.19	0.08	0.52	1.25	0.03	0.55	1.51	0.86	0.3	1.41	0.83	0.23	1.47	0.67	0.19	1.53	0.48	0.23	1.54	0.41	0.22	1.61	0.27	0.17	1.66	0.09	0.24
771	3.855	1.28	0.93	0.4	1.46	0.85	0.56	1.35	0.83	0.58	1.32	0.65	0.61	1.32	0.49	0.55	1.29	0.4	0.55	1.24	0.26	0.6	1.19	0.08	0.52	1.25	0.03	0.55	1.52	0.86	0.3	1.42	0.83	0.23	1.48	0.67	0.19	1.53	0.48	0.23	1.54	0.41	0.22	1.61	0.27	0.17	1.66	0.09	0.24
772	3.86	1.29	0.93	0.4	1.47	0.85	0.56	1.36	0.83	0.58	1.33	0.65	0.61	1.33	0.49	0.55	1.29	0.4	0.55	1.24	0.26	0.6	1.19	0.08	0.52	1.25	0.03	0.55	1.53	0.86	0.3	1.42	0.83	0.23	1.48	0.67	0.19	1.54	0.48	0.23	1.55	0.41	0.22	1.62	0.26	0.17	1.66	0.09	0.24
773	3.865	1.29	0.93	0.4	1.47	0.85	0.56	1.36	0.83	0.58	1.33	0.65	0.61	1.33	0.49	0.55	1.29	0.4	0.55	1.24	0.26	0.6	1.19	0.08	0.52	1.25	0.03	0.55	1.53	0.86	0.3	1.43	0.83	0.23	1.49	0.67	0.19	1.54	0.48	0.23	1.55	0.41	0.22	1.62	0.26	0.17	1.67	0.08	0.24
774	3.87	1.29	0.93	0.4	1.48	0.85	0.55	1.36	0.83	0.58	1.33	0.65	0.61	1.33	0.49	0.55	1.29	0.4	0.55	1.24	0.26	0.6	1.19	0.09	0.52	1.25	0.03	0.55	1.54	0.86	0.3	1.43	0.83	0.23	1.5	0.67	0.19	1.55	0.48	0.23	1.56	0.41	0.22	1.63	0.26	0.17	1.67	0.08	0.24
775	3.875	1.3	0.93	0.39	1.48	0.85	0.55	1.37	0.83	0.58	1.34	0.65	0.61	1.34	0.49	0.55	1.3	0.4	0.55	1.24	0.26	0.6	1.19	0.09	0.52	1.25	0.03	0.55	1.54	0.86	0.3	1.44	0.83	0.23	1.5	0.67	0.19	1.56	0.48	0.23	1.56	0.41	0.22	1.63	0.26	0.17	1.67	0.08	0.24
776	3.88	1.3	0.92	0.39	1.48	0.85	0.55	1.37	0.83	0.58	1.34	0.65	0.61	1.34	0.49	0.55	1.3	0.4	0.55	1.25	0.27	0.6	1.19	0.09	0.51	1.25	0.03	0.55	1.55	0.86	0.3	1.45	0.83	0.23	1.51	0.67	0.19	1.56	0.48	0.23	1.57	0.4	0.22	1.63	0.26	0.17	1.67	0.08	0.24
777	3.885	1.31	0.92	0.39	1.49	0.85	0.55	1.38	0.83	0.58	1.35	0.65	0.61	1.34	0.49	0.55	1.3	0.4	0.55	1.25	0.27	0.6	1.19	0.09	0.52	1.25	0.03	0.55	1.55	0.86	0.3	1.45	0.83	0.23	1.52	0.67	0.19	1.57	0.48	0.23	1.57	0.4	0.22	1.63	0.25	0.18	1.67	0.08	0.24
778	3.89	1.31	0.92	0.39	1.49	0.85	0.55	1.38	0.83	0.58	1.35	0.65	0.61	1.35	0.49	0.55	1.31	0.4	0.55	1.25	0.27	0.6	1.19	0.09	0.52	1.25	0.03	0.55	1.56	0.86	0.3	1.46	0.83	0.23	1.52	0.67	0.19	1.57	0.48	0.23	1.58	0.4	0.22	1.64	0.25	0.18	1.68	0.07	0.24
779	3.895	1.32	0.92	0.39	1.5	0.85	0.55	1.38	0.83	0.58	1.35	0.65	0.61	1.35	0.49	0.55	1.31	0.4	0.55	1.25	0.27	0.6	1.19	0.09	0.52	1.25	0.03	0.55	1.56	0.86	0.3	1.46	0.83	0.23	1.53	0.67	0.19	1.58	0.48	0.23	1.58	0.4	0.22	1.64	0.25	0.18	1.68	0.07	0.24
780	3.9	1.32	0.92	0.39	1.5	0.85	0.55	1.39	0.83	0.57	1.36	0.65	0.61	1.36	0.49	0.55	1.32	0.4	0.55	1.26	0.27	0.6	1.19	0.09	0.52	1.25	0.03	0.55	1.57	0.86	0.3	1.47	0.82	0.22	1.54	0.67	0.19	1.58	0.48	0.23	1.59	0.4	0.22	1.64	0.25	0.18	1.68	0.07	0.24
781	3.905	1.33	0.92	0.38	1.5	0.85	0.55	1.39	0.83	0.57	1.36	0.65	0.61	1.36	0.49	0.55	1.32	0.4	0.55	1.26	0.27	0.6	1.19	0.09	0.52	1.25	0.03	0.55	1.57	0.86	0.3	1.47	0.82	0.22	1.54	0.67	0.19	1.59	0.48	0.23	1.59	0.4	0.22	1.65	0.25	0.18	1.68	0.07	0.24
782	3.91	1.33	0.92	0.38	1.51	0.85	0.55	1.4	0.82	0.57	1.37	0.65	0.61	1.36	0.48	0.55	1.32	0.4	0.55	1.26	0.27	0.6	1.19	0.09	0.51	1.25	0.03	0.55	1.58	0.86	0.3	1.48	0.82	0.22	1.55	0.67	0.19	1.59	0.48	0.23	1.6	0.4	0.22	1.65	0.25	0.18	1.69	0.07	0.24
783	3.915	1.34	0.92	0.38	1.51	0.85	0.55	1.4	0.82	0.57	1.37	0.65	0.61	1.37	0.48	0.55	1.33	0.4	0.55	1.26	0.27	0.6	1.19	0.09	0.51	1.25	0.03	0.55	1.58	0.86	0.3	1.48	0.82	0.22	1.55	0.67	0.19	1.6	0.48	0.23	1.6	0.4	0.22	1.66	0.25	0.18	1.69	0.07	0.24
784	3.92	1.34	0.92	0.38	1.52	0.85	0.55	1.4	0.82	0.57	1.37	0.65	0.61	1.37	0.48	0.55	1.33	0.4	0.55	1.27	0.27	0.6	1.19	0.1	0.51	1.25	0.03	0.55	1.59	0.86	0.3	1.49	0.82	0.22	1.56	0.67	0.19	1.6	0.48	0.23	1.61	0.4	0.22	1.66	0.25	0.18	1.69	0.07	0.24
785	3.925	1.35	0.92	0.38	1.52	0.85	0.55	1.41	0.82	0.57	1.38	0.65	0.6	1.38	0.48	0.55	1.34	0.4	0.55	1.27	0.27	0.6	1.2	0.1	0.51	1.25	0.03	0.55	1.59	0.86	0.3	1.5	0.82	0.22	1.56	0.67	0.19	1.6	0.48	0.23	1.61	0.4	0.22	1.66	0.25	0.18	1.69	0.07	0.24
786	3.93	1.35	0.92	0.38	1.52	0.85	0.55	1.41	0.82	0.57	1.38	0.64	0.6	1.39	0.48	0.55	1.35	0.4	0.55	1.27	0.27	0.6	1.2	0.1	0.51	1.25	0.03	0.55	1.6	0.86	0.3	1.5	0.83	0.22	1.57	0.67	0.19	1.61	0.48	0.23	1.61	0.4	0.22	1.67	0.25	0.18	1.69	0.07	0.24
787	3.935	1.36	0.92	0.38	1.53	0.85	0.55	1.41	0.82	0.57	1.39	0.64	0.6	1.39	0.48	0.55	1.35	0.4	0.55	1.28	0.27	0.6	1.2	0.1	0.51	1.25	0.03	0.55	1.6	0.86	0.3	1.51	0.83	0.22	1.57	0.67	0.19	1.61	0.48	0.23	1.62	0.4	0.22	1.67	0.25	0.18	1.69	0.07	0.24
788	3.94	1.36	0.92	0.38	1.53	0.85	0.55	1.42	0.82	0.57	1.39	0.64	0.6	1.4	0.48	0.56	1.36	0.4	0.55	1.28	0.27	0.6	1.2	0.1	0.51	1.25	0.03	0.55	1.61	0.86	0.3	1.51	0.83	0.22	1.58	0.67	0.19	1.62	0.48	0.23	1.62	0.4	0.22	1.68	0.25	0.18	1.69	0.07	0.24
789	3.945	1.36	0.92	0.37	1.54	0.85	0.55	1.42	0.82	0.57	1.39	0.64	0.6	1.4	0.48	0.56	1.36	0.4	0.55	1.28	0.27	0.6	1.2	0.11	0.51	1.25	0.03	0.55	1.61	0.86	0.3	1.52	0.83	0.22	1.58	0.67	0.18	1.62	0.48	0.23	1.63	0.4	0.22	1.68	0.25	0.18	1.69	0.07	0.24
790	3.95	1.37	0.92	0.37	1.54	0.85	0.54	1.42	0.82	0.56	1.4	0.64	0.6	1.41	0.48	0.56	1.37	0.4	0.56	1.29	0.27	0.6	1.2	0.11	0.51	1.25	0.03	0.54	1.62	0.86	0.3	1.52	0.83	0.22	1.59	0.67	0.18	1.63	0.48	0.23	1.63	0.4	0.22	1.68	0.25	0.18	1.69	0.07	0.25
791	3.955	1.37	0.92	0.37	1.54	0.85	0.54	1.43	0.82	0.56	1.4	0.64	0.6	1.42	0.48	0.56	1.37	0.4	0.56	1.29	0.27	0.6	1.21	0.11	0.51	1.25	0.04	0.54	1.62	0.86	0.3	1.53	0.83	0.22	1.59	0.67	0.18	1.63	0.48	0.23	1.64	0.4	0.22	1.68	0.24	0.18	1.69	0.07	0.25
792	3.96	1.38	0.92	0.37	1.54	0.85	0.54	1.43	0.82	0.56	1.41	0.64	0.6	1.42	0.48	0.56	1.38	0.4	0.56	1.3	0.28	0.6	1.21	0.11	0.51	1.25	0.04	0.54	1.63	0.86	0.3	1.53	0.83	0.22	1.59	0.67	0.18	1.64	0.48	0.23	1.64	0.4	0.22	1.69	0.24	0.18	1.69	0.07	0.25
793	3.965	1.38	0.92	0.37	1.55	0.85	0.54	1.43	0.82	0.56	1.41	0.64	0.6	1.43	0.48	0.56	1.39	0.4	0.56	1.3	0.28	0.6	1.21	0.12	0.51	1.25	0.04	0.54	1.63	0.86	0.3	1.54	0.83	0.22	1.6	0.67	0.18	1.64	0.48	0.23	1.64	0.4	0.22	1.69	0.24	0.18	1.69	0.07	0.25
794	3.97	1.38	0.93	0.37	1.55	0.85	0.54	1.44	0.82	0.56	1.41	0.65	0.6	1.44	0.48	0.56	1.39	0.4	0.56	1.3	0.28	0.6	1.21	0.12	0.51	1.25	0.04	0.54	1.64	0.86	0.3	1.54	0.83	0.22	1.6	0.67	0.18	1.65	0.48	0.23	1.65	0.4	0.22	1.69	0.25	0.18	1.69	0.07	0.25
795	3.975	1.39	0.93	0.37	1.55	0.85	0.54	1.44	0.83	0.56	1.42	0.65	0.6	1.44	0.48	0.57	1.4	0.4	0.57	1.31	0.28	0.6	1.22	0.12	0.51	1.25	0.04	0.54	1.64	0.86	0.3	1.54	0.83	0.22	1.61	0.67	0.18	1.65	0.48	0.23	1.65	0.4	0.22	1.69	0.25	0.18	1.69	0.07	0.25
796	3.98	1.39	0.93	0.36	1.56	0.86	0.54	1.44	0.83	0.56	1.42	0.65	0.6	1.45	0.48	0.57	1.4	0.4	0.57	1.31	0.28	0.6	1.22	0.13	0.51	1.26	0.04	0.54	1.64	0.86	0.3	1.55	0.83	0.22	1.61	0.67	0.18	1.65	0.48	0.23	1.65	0.4	0.22	1.7	0.25	0.18	1.69	0.07	0.25
797	3.985	1.4	0.93	0.36	1.56	0.86	0.54	1.45	0.83	0.56	1.43	0.65	0.6	1.45	0.48	0.57	1.41	0.4	0.57	1.32	0.28	0.6	1.22	0.13	0.51	1.26	0.05	0.54	1.65	0.86	0.3	1.55	0.83	0.22	1.61	0.67	0.18	1.65	0.48	0.23	1.65	0.4	0.22	1.7	0.25	0.18	1.69	0.07	0.25
798	3.99	1.4	0.93	0.36	1.56	0.86	0.54	1.45	0.83	0.56	1.43	0.65	0.6	1.46	0.48	0.57	1.42	0.4	0.57	1.32	0.29	0.6	1.23	0.13	0.51	1.26	0.05	0.54	1.65	0.86	0.3	1.56	0.83	0.22	1.62	0.67	0.18	1.65	0.48	0.23	1.66	0.4	0.22	1.7	0.25	0.18	1.69	0.07	0.25
799	3.995	1.4	0.93	0.36	1.57	0.86	0.54	1.45	0.83	0.55	1.43	0.65	0.6	1.46	0.48	0.57	1.42	0.4	0.57	1.33	0.29	0.6	1.23	0.13	0.5	1.26	0.05	0.54	1.66	0.87	0.3	1.56	0.83	0.22	1.62	0.67	0.18	1.66	0.48	0.23	1.66	0.4	0.22	1.7	0.25	0.18	1.69	0.06	0.25
800	4	1.41	0.93	0.36	1.57	0.86	0.54	1.45	0.83	0.55	1.44	0.65	0.6	1.47	0.48	0.57	1.43	0.4	0.57	1.33	0.29	0.6	1.24	0.14	0.5	1.26	0.05	0.54	1.66	0.87	0.3	1.57	0.83	0.22	1.63	0.67	0.18	1.66	0.48	0.23	1.66	0.4	0.22	1.7	0.25	0.18	1.69	0.06	0.25
801	4.005	1.41	0.93	0.36	1.57	0.86	0.54	1.46	0.83	0.55	1.44	0.65	0.6	1.48	0.48	0.58	1.43	0.4	0.57	1.34	0.29	0.6	1.24	0.14	0.5	1.27	0.06	0.54	1.67	0.87	0.3	1.57	0.83	0.22	1.63	0.67	0.18	1.66	0.48	0.23	1.66	0.4	0.22	1.7	0.24	0.18	1.69	0.06	0.25
802	4.01	1.41	0.93	0.36	1.57	0.86	0.54	1.46	0.83	0.55	1.44	0.65	0.6	1.48	0.48	0.58	1.44	0.4	0.58	1.34	0.29	0.6	1.24	0.14	0.5	1.27	0.06	0.54	1.67	0.87	0.3	1.58	0.84	0.22	1.63	0.67	0.18	1.66	0.48	0.23	1.66	0.4	0.22	1.7	0.24	0.18	1.69	0.06	0.25
803	4.015	1.42	0.93	0.36	1.58	0.86	0.54	1.46	0.83	0.55	1.45	0.65	0.6	1.49	0.48	0.58	1.45	0.4	0.58	1.34	0.3	0.6	1.25	0.15	0.5	1.27	0.06	0.54	1.68	0.87	0.3	1.58	0.84	0.21	1.64	0.67	0.18	1.67	0.48	0.23	1.66	0.4	0.22	1.7	0.24	0.18	1.69	0.06	0.25
804	4.02	1.43	0.93	0.35	1.58	0.86	0.54	1.46	0.83	0.55	1.45	0.65	0.6	1.49	0.49	0.58	1.45	0.41	0.58	1.35	0.3	0.6	1.25	0.15	0.5	1.28	0.07	0.54	1.68	0.87	0.3	1.59	0.84	0.21	1.64	0.67	0.18	1.67	0.48	0.23	1.67	0.4	0.22	1.7	0.24	0.18	1.69	0.06	0.25
805	4.025	1.43	0.93	0.35	1.58	0.86	0.54	1.47	0.83	0.55	1.45	0.65	0.6	1.5	0.49	0.58	1.46	0.41	0.58	1.35	0.3	0.6	1.26	0.15	0.5	1.28	0.07	0.53	1.68	0.87	0.3	1.6	0.84	0.21	1.65	0.68	0.18	1.67	0.48	0.23	1.67	0.4	0.22	1.7	0.24	0.18	1.69	0.06	0.25
806	4.03	1.43	0.93	0.35	1.58	0.86	0.54	1.47	0.83	0.55	1.46	0.65	0.6	1.5	0.49	0.58	1.46	0.41	0.58	1.35	0.3	0.6	1.26	0.15	0.49	1.28	0.07	0.53	1.69	0.87	0.3	1.6	0.84	0.21	1.65	0.68	0.18	1.67	0.48	0.23	1.67	0.4	0.22	1.71	0.24	0.18	1.69	0.06	0.25
807	4.035	1.44	0.93	0.35	1.59	0.86	0.54	1.47	0.83	0.55	1.46	0.65	0.6	1.5	0.49	0.58	1.47	0.41	0.58	1.36	0.31	0.6	1.27	0.16	0.49	1.29	0.07	0.53	1.69	0.87	0.3	1.6	0.84	0.21	1.65	0.68	0.18	1.68	0.48	0.23	1.67	0.4	0.22	1.71	0.24	0.18	1.69	0.06	0.25
808	4.04	1.44	0.93	0.35	1.59	0.86	0.54	1.47	0.83	0.55	1.46	0.65	0.6	1.51	0.49	0.58	1.47	0.41	0.58	1.36	0.31	0.6	1.28	0.16	0.49	1.29	0.08	0.53	1.7	0.87	0.3	1.61	0.84	0.21	1.66	0.68	0.19	1.68	0.48	0.23	1.67	0.4	0.22	1.71	0.24	0.18	1.69	0.06	0.25
809	4.045	1.44	0.94	0.35	1.59	0.86	0.54	1.48	0.83	0.55	1.46	0.65	0.6	1.51	0.49	0.59	1.48	0.41	0.58	1.37	0.31	0.6	1.28	0.16	0.49	1.3	0.08	0.53	1.7	0.87	0.31	1.61	0.84	0.21	1.66	0.68	0.19	1.68	0.48	0.23	1.67	0.4	0.22	1.71	0.24	0.18	1.69	0.06	0.25
810	4.05	1.45	0.94	0.35	1.59	0.87	0.54	1.48	0.84	0.55	1.47	0.66	0.6	1.52	0.49	0.59	1.48	0.42	0.58	1.37	0.31	0.6	1.29	0.16	0.49	1.31	0.08	0.53	1.7	0.87	0.31	1.62	0.84	0.21	1.67	0.68	0.19	1.68	0.48	0.23	1.67	0.4	0.22	1.71	0.24	0.18	1.69	0.06	0.25
811	4.055	1.45	0.94	0.35	1.6	0.87	0.54	1.48	0.84	0.55	1.47	0.66	0.6	1.52	0.5	0.59	1.48	0.42	0.59	1.37	0.32	0.6	1.3	0.16	0.49	1.31	0.08	0.53	1.71	0.87	0.31	1.62	0.84	0.22	1.67	0.68	0.19	1.68	0.48	0.23	1.68	0.4	0.22	1.71	0.24	0.18	1.69	0.06	0.25
812	4.06	1.45	0.94	0.35	1.6	0.87	0.54	1.49	0.84	0.54	1.47	0.66	0.6	1.52	0.5	0.59	1.49	0.42	0.59	1.38	0.32	0.6	1.3	0.16	0.49	1.32	0.08	0.53	1.71	0.87	0.31	1.63	0.84	0.22	1.67	0.68	0.19	1.69	0.48	0.23	1.68	0.4	0.22	1.71	0.24	0.18	1.7	0.06	0.25
813	4.065	1.46	0.94	0.34	1.6	0.87	0.54	1.49	0.84	0.54	1.48	0.66	0.59	1.53	0.5	0.59	1.49	0.42	0.59	1.38	0.32	0.6	1.31	0.16	0.48	1.33	0.08	0.53	1.71	0.87	0.31	1.63	0.84	0.22	1.68	0.68	0.19	1.69	0.48	0.23	1.68	0.4	0.22	1.71	0.24	0.19	1.7	0.06	0.25
814	4.07	1.46	0.94	0.34	1.6	0.87	0.54	1.49	0.84	0.54	1.48	0.66	0.59	1.53	0.5	0.59	1.5	0.42	0.59	1.39	0.32	0.59	1.32	0.16	0.48	1.34	0.08	0.53	1.72	0.87	0.31	1.63	0.84	0.22	1.68	0.68	0.19	1.69	0.48	0.23	1.68	0.4	0.22	1.71	0.24	0.19	1.7	0.06	0.25
815	4.075	1.47	0.94	0.34	1.6	0.87	0.54	1.49	0.84	0.54	1.48	0.66	0.59	1.54	0.5	0.59	1.5	0.42	0.59	1.39	0.32	0.59	1.33	0.16	0.48	1.34	0.08	0.53	1.72	0.87	0.31	1.64	0.84	0.22	1.68	0.68	0.19	1.69	0.48	0.23	1.68	0.4	0.22	1.71	0.24	0.19	1.7	0.06	0.25
816	4.08	1.47	0.94	0.34	1.61	0.87	0.54	1.49	0.84	0.54	1.49	0.66	0.59	1.54	0.5	0.59	1.51	0.42	0.59	1.4	0.32	0.59	1.33	0.16	0.48	1.35	0.08	0.53	1.73	0.87	0.31	1.64	0.84	0.22	1.69	0.68	0.19	1.69	0.48	0.23	1.68	0.4	0.22	1.71	0.24	0.19	1.7	0.06	0.25
817	4.085	1.47	0.94	0.34	1.61	0.87	0.54	1.5	0.84	0.54	1.49	0.66	0.6	1.54	0.5	0.59	1.51	0.42	0.59	1.4	0.32	0.59	1.34	0.16	0.48	1.36	0.08	0.53	1.73	0.87	0.31	1.65	0.84	0.22	1.69	0.68	0.19	1.69	0.48	0.23	1.68	0.4	0.22	1.72	0.24	0.19	1.7	0.07	0.25
818	4.09	1.47	0.94	0.34	1.61	0.87	0.54	1.5	0.84	0.54	1.49	0.66	0.6	1.55	0.5	0.6	1.52	0.42	0.59	1.41	0.32	0.59	1.35	0.16	0.48	1.37	0.08	0.53	1.73	0.87	0.31	1.65	0.84	0.22	1.69	0.68	0.19	1.69	0.48	0.23	1.69	0.4	0.22	1.72	0.24	0.19	1.7	0.07	0.25
819	4.095	1.48	0.94	0.34	1.61	0.87	0.54	1.5	0.84	0.54	1.49	0.66	0.6	1.55	0.51	0.6	1.52	0.43	0.59	1.41	0.32	0.59	1.36	0.16	0.48	1.38	0.08	0.53	1.74	0.87	0.31	1.65	0.84	0.22	1.7	0.68	0.19	1.7	0.48	0.23	1.69	0.4	0.22	1.72	0.24	0.19	1.7	0.07	0.25
820	4.1	1.48	0.94	0.34	1.61	0.87	0.54	1.5	0.84	0.54	1.5	0.66	0.6	1.55	0.51	0.6	1.52	0.43	0.59	1.42	0.32	0.59	1.37	0.15	0.48	1.39	0.08	0.53	1.74	0.87	0.31	1.66	0.84	0.22	1.7	0.68	0.19	1.7	0.48	0.23	1.69	0.4	0.22	1.72	0.24	0.19	1.7	0.07	0.25
821	4.105	1.48	0.94	0.34	1.62	0.87	0.54	1.5	0.84	0.54	1.5	0.66	0.6	1.56	0.51	0.6	1.53	0.43	0.59	1.42	0.31	0.59	1.38	0.15	0.48	1.39	0.08	0.53	1.74	0.88	0.32	1.66	0.84	0.22	1.7	0.68	0.19	1.7	0.48	0.23	1.69	0.4	0.22	1.72	0.24	0.19	1.7	0.07	0.25
822	4.11	1.49	0.94	0.34	1.62	0.87	0.54	1.51	0.85	0.54	1.5	0.66	0.6	1.56	0.51	0.6	1.53	0.43	0.59	1.43	0.31	0.59	1.39	0.15	0.48	1.4	0.08	0.53	1.75	0.88	0.32	1.66	0.84	0.22	1.71	0.68	0.19	1.7	0.48	0.23	1.69	0.4	0.22	1.72	0.24	0.19	1.7	0.07	0.25
823	4.115	1.49	0.94	0.34	1.62	0.87	0.54	1.51	0.85	0.54	1.5	0.67	0.6	1.57	0.51	0.6	1.54	0.43	0.59	1.44	0.31	0.59	1.39	0.15	0.48	1.41	0.07	0.53	1.75	0.88	0.32	1.67	0.84	0.22	1.71	0.68	0.19	1.7	0.48	0.23	1.69	0.4	0.22	1.72	0.24	0.19	1.7	0.07	0.25
824	4.12	1.49	0.95	0.34	1.62	0.87	0.54	1.51	0.85	0.54	1.51	0.67	0.6	1.57	0.51	0.6	1.54	0.43	0.59	1.44	0.31	0.59	1.4	0.15	0.48	1.42	0.07	0.53	1.75	0.88	0.32	1.67	0.85	0.22	1.71	0.68	0.19	1.7	0.48	0.23	1.69	0.4	0.22	1.72	0.24	0.19	1.7	0.07	0.25
825	4.125	1.49	0.95	0.34	1.62	0.87	0.54	1.51	0.85	0.54	1.51	0.67	0.6	1.57	0.51	0.6	1.55	0.43	0.59	1.45	0.31	0.59	1.41	0.14	0.48	1.43	0.07	0.53	1.76	0.88	0.32	1.68	0.85	0.22	1.71	0.68	0.19	1.7	0.48	0.23	1.69	0.4	0.22	1.72	0.24	0.19	1.7	0.07	0.25
826	4.13	1.5	0.95	0.34	1.62	0.87	0.54	1.51	0.85	0.54	1.51	0.66	0.59	1.58	0.51	0.6	1.55	0.43	0.59	1.45	0.31	0.59	1.42	0.14	0.48	1.44	0.07	0.53	1.76	0.88	0.32	1.68	0.85	0.22	1.72	0.68	0.19	1.7	0.48	0.23	1.69	0.4	0.22	1.72	0.24	0.19	1.7	0.07	0.25
827	4.135	1.5	0.95	0.34	1.63	0.87	0.54	1.52	0.85	0.54	1.51	0.66	0.59	1.58	0.51	0.6	1.55	0.43	0.59	1.46	0.3	0.59	1.43	0.14	0.48	1.46	0.07	0.53	1.76	0.88	0.32	1.68	0.85	0.22	1.72	0.68	0.19	1.71	0.48	0.23	1.69	0.4	0.22	1.72	0.24	0.19	1.7	0.07	0.25
828	4.14	1.5	0.95	0.33	1.63	0.87	0.54	1.52	0.85	0.54	1.51	0.66	0.59	1.58	0.51	0.6	1.56	0.43	0.59	1.47	0.3	0.59	1.44	0.14	0.48	1.47	0.06	0.53	1.77	0.88	0.32	1.69	0.85	0.22	1.72	0.68	0.19	1.71	0.48	0.23	1.69	0.4	0.22	1.72	0.24	0.19	1.7	0.07	0.25
829	4.145	1.51	0.95	0.33	1.63	0.87	0.54	1.52	0.85	0.54	1.52	0.67	0.6	1.58	0.51	0.6	1.56	0.43	0.6	1.47	0.3	0.59	1.45	0.13	0.48	1.48	0.06	0.53	1.77	0.88	0.32	1.69	0.85	0.22	1.72	0.68	0.19	1.71	0.48	0.23	1.69	0.4	0.22	1.72	0.24	0.19	1.7	0.07	0.25
830	4.15	1.51	0.95	0.33	1.63	0.87	0.54	1.52	0.85	0.54	1.52	0.67	0.6	1.59	0.51	0.6	1.57	0.43	0.6	1.48	0.3	0.59	1.46	0.13	0.48	1.49	0.06	0.53	1.77	0.88	0.32	1.69	0.85	0.22	1.73	0.68	0.19	1.71	0.48	0.23	1.69	0.4	0.22	1.72	0.24	0.19	1.7	0.07	0.25
831	4.155	NaN	NaN	NaN	1.63	0.87	0.54	1.52	0.85	0.54	1.52	0.67	0.6	1.59	0.51	0.6	1.57	0.43	0.59	1.48	0.3	0.59	1.47	0.13	0.48	1.5	0.06	0.53	1.78	0.88	0.33	1.7	0.85	0.22	1.73	0.68	0.19	1.71	0.48	0.23	1.7	0.4	0.22	1.72	0.24	0.19	1.7	0.07	0.25
832	4.16	NaN	NaN	NaN	1.63	0.87	0.54	1.52	0.85	0.54	1.52	0.67	0.59	1.59	0.51	0.6	1.57	0.42	0.59	1.49	0.3	0.59	1.48	0.13	0.48	1.51	0.06	0.53	1.78	0.88	0.33	1.7	0.85	0.22	1.73	0.68	0.2	1.71	0.48	0.23	1.7	0.4	0.22	1.72	0.24	0.19	1.7	0.07	0.25
833	4.165	1.52	0.95	0.33	1.63	0.87	0.54	1.53	0.85	0.54	1.52	0.67	0.59	1.6	0.51	0.6	1.58	0.42	0.59	1.5	0.29	0.59	1.49	0.12	0.48	1.52	0.05	0.54	1.78	0.88	0.33	1.7	0.85	0.22	1.73	0.68	0.2	1.71	0.48	0.24	1.7	0.4	0.22	1.72	0.24	0.19	1.7	0.07	0.25
834	4.17	1.53	0.95	0.33	1.64	0.87	0.54	1.53	0.85	0.53	1.52	0.67	0.59	1.6	0.51	0.6	1.58	0.42	0.59	1.5	0.29	0.59	1.5	0.12	0.48	1.53	0.05	0.54	1.78	0.88	0.33	1.71	0.85	0.23	1.74	0.68	0.2	1.71	0.48	0.24	1.7	0.4	0.22	1.72	0.24	0.19	1.7	0.07	0.25
835	4.175	1.53	0.95	0.33	1.64	0.87	0.54	1.53	0.85	0.53	1.53	0.67	0.59	1.6	0.51	0.6	1.59	0.42	0.59	1.51	0.29	0.59	1.51	0.12	0.48	1.54	0.05	0.54	1.79	0.88	0.33	1.71	0.85	0.23	1.74	0.68	0.2	1.71	0.48	0.24	1.7	0.4	0.22	1.72	0.24	0.19	1.7	0.07	0.25
836	4.18	1.53	0.95	0.33	1.64	0.87	0.54	1.53	0.85	0.53	1.53	0.67	0.59	1.61	0.51	0.6	1.59	0.42	0.59	1.51	0.29	0.59	1.52	0.11	0.48	1.55	0.05	0.54	1.79	0.88	0.33	1.72	0.85	0.23	1.74	0.68	0.2	1.72	0.48	0.24	1.7	0.4	0.22	1.72	0.24	0.19	1.7	0.07	0.25
837	4.185	1.53	0.95	0.33	1.64	0.87	0.54	1.53	0.85	0.53	1.53	0.67	0.59	1.61	0.51	0.6	1.59	0.42	0.59	1.52	0.29	0.59	1.53	0.11	0.48	1.56	0.05	0.54	1.79	0.88	0.33	1.72	0.85	0.23	1.75	0.68	0.2	1.72	0.48	0.24	1.7	0.4	0.22	1.72	0.24	0.19	1.7	0.07	0.25
838	4.19	1.53	0.95	0.33	1.64	0.87	0.54	1.53	0.85	0.53	1.53	0.67	0.59	1.61	0.51	0.6	1.6	0.42	0.59	1.53	0.29	0.59	1.54	0.11	0.48	1.57	0.05	0.55	1.8	0.88	0.33	1.72	0.85	0.23	1.75	0.68	0.2	1.72	0.48	0.24	1.7	0.4	0.22	1.73	0.24	0.19	1.7	0.07	0.25
839	4.195	1.54	0.95	0.33	1.64	0.87	0.54	1.53	0.85	0.53	1.53	0.67	0.59	1.61	0.51	0.6	1.6	0.42	0.59	1.53	0.28	0.59	1.55	0.11	0.48	1.58	0.05	0.55	1.8	0.88	0.34	1.73	0.85	0.23	1.75	0.68	0.2	1.72	0.48	0.24	1.7	0.4	0.22	1.73	0.24	0.19	1.7	0.07	0.25
840	4.2	1.54	0.95	0.33	1.64	0.87	0.54	1.54	0.85	0.53	1.54	0.67	0.59	1.61	0.51	0.6	1.6	0.42	0.59	1.54	0.28	0.58	1.56	0.11	0.48	1.59	0.04	0.55	1.8	0.88	0.34	1.73	0.85	0.23	1.75	0.68	0.2	1.72	0.48	0.24	1.7	0.4	0.22	1.73	0.24	0.19	1.7	0.07	0.25
841	4.205	1.54	0.95	0.33	1.64	0.87	0.54	1.54	0.85	0.53	1.54	0.66	0.59	1.62	0.51	0.6	1.61	0.42	0.59	1.54	0.28	0.58	1.57	0.1	0.49	1.6	0.04	0.55	1.8	0.88	0.34	1.73	0.85	0.23	1.76	0.68	0.2	1.72	0.49	0.24	1.7	0.4	0.23	1.73	0.24	0.19	1.7	0.07	0.25
842	4.21	NaN	NaN	NaN	1.65	0.87	0.54	1.54	0.85	0.53	1.54	0.66	0.59	1.62	0.51	0.6	1.61	0.42	0.59	1.55	0.28	0.58	1.58	0.1	0.49	1.61	0.04	0.55	1.81	0.87	0.34	1.74	0.85	0.23	1.76	0.68	0.2	1.73	0.48	0.24	1.71	0.4	0.23	1.73	0.24	0.19	1.7	0.07	0.25
843	4.215	1.55	0.95	0.33	1.65	0.87	0.55	1.54	0.85	0.53	1.54	0.66	0.59	1.62	0.51	0.6	1.61	0.42	0.59	1.55	0.28	0.58	1.59	0.1	0.49	1.62	0.04	0.56	1.81	0.87	0.34	1.74	0.85	0.23	1.76	0.68	0.21	1.73	0.48	0.24	1.71	0.4	0.23	1.73	0.24	0.19	1.7	0.07	0.25
844	4.22	1.55	0.95	0.33	1.65	0.87	0.55	1.54	0.85	0.53	1.54	0.66	0.59	1.62	0.51	0.6	1.61	0.42	0.58	1.56	0.28	0.58	1.6	0.1	0.49	1.63	0.04	0.56	1.81	0.87	0.34	1.74	0.85	0.23	1.77	0.68	0.21	1.73	0.48	0.24	1.71	0.4	0.23	1.73	0.24	0.19	1.7	0.07	0.25
845	4.225	NaN	NaN	NaN	1.65	0.87	0.55	1.54	0.84	0.53	1.54	0.66	0.59	1.62	0.51	0.6	1.62	0.42	0.58	1.56	0.27	0.58	1.61	0.09	0.49	1.64	0.04	0.56	1.81	0.87	0.34	1.74	0.85	0.23	1.77	0.68	0.21	1.73	0.48	0.24	1.71	0.4	0.23	1.73	0.24	0.19	1.7	0.07	0.25
846	4.23	NaN	NaN	NaN	1.65	0.87	0.55	1.54	0.84	0.53	1.54	0.66	0.59	1.63	0.51	0.59	1.62	0.42	0.58	1.57	0.27	0.58	1.62	0.09	0.49	1.64	0.04	0.56	1.82	0.87	0.35	1.75	0.84	0.24	1.77	0.68	0.21	1.73	0.48	0.24	1.71	0.4	0.23	1.73	0.24	0.19	1.7	0.07	0.25
847	4.235	1.56	0.95	0.32	1.65	0.87	0.55	1.54	0.84	0.53	1.55	0.66	0.59	1.63	0.51	0.59	1.62	0.41	0.58	1.57	0.27	0.57	1.63	0.09	0.49	1.65	0.03	0.56	1.82	0.87	0.35	1.75	0.84	0.24	1.77	0.68	0.21	1.73	0.48	0.24	1.71	0.4	0.23	1.73	0.24	0.19	1.7	0.07	0.25
848	4.24	1.56	0.95	0.32	1.65	0.87	0.55	1.54	0.84	0.52	1.55	0.66	0.58	1.63	0.5	0.59	1.63	0.41	0.58	1.58	0.27	0.57	1.64	0.09	0.49	1.66	0.03	0.57	1.82	0.87	0.35	1.75	0.84	0.24	1.78	0.68	0.21	1.74	0.48	0.24	1.71	0.4	0.23	1.73	0.24	0.19	1.7	0.07	0.25
849	4.245	1.56	0.95	0.32	1.65	0.87	0.55	1.54	0.84	0.52	1.55	0.65	0.58	1.63	0.5	0.59	1.63	0.41	0.58	1.58	0.27	0.57	1.65	0.09	0.49	1.67	0.03	0.57	1.82	0.87	0.35	1.76	0.84	0.24	1.78	0.68	0.21	1.74	0.48	0.24	1.72	0.4	0.23	1.74	0.24	0.19	1.7	0.07	0.25
850	4.25	1.57	0.95	0.32	1.66	0.87	0.55	1.55	0.84	0.52	1.55	0.65	0.58	1.63	0.5	0.59	1.63	0.41	0.57	1.59	0.26	0.57	1.66	0.09	0.5	1.68	0.03	0.57	1.83	0.87	0.35	1.76	0.84	0.24	1.78	0.68	0.21	1.74	0.48	0.24	1.72	0.4	0.23	1.74	0.24	0.19	1.7	0.07	0.25
851	4.255	1.57	0.95	0.32	1.66	0.86	0.55	1.55	0.84	0.52	1.55	0.65	0.58	1.63	0.5	0.58	1.63	0.41	0.57	1.59	0.26	0.56	1.67	0.08	0.5	1.69	0.03	0.57	1.83	0.87	0.35	1.76	0.84	0.24	1.79	0.68	0.21	1.74	0.48	0.24	1.72	0.4	0.23	1.74	0.24	0.19	1.7	0.07	0.25
852	4.26	1.57	0.95	0.33	1.66	0.86	0.55	1.55	0.84	0.52	1.56	0.65	0.58	1.64	0.5	0.58	1.63	0.41	0.57	1.6	0.26	0.56	1.67	0.08	0.5	1.69	0.03	0.57	1.83	0.87	0.35	1.76	0.84	0.24	1.79	0.68	0.22	1.74	0.48	0.24	1.72	0.4	0.23	1.74	0.24	0.19	1.7	0.07	0.25
853	4.265	1.58	0.95	0.32	1.66	0.86	0.55	1.55	0.84	0.52	1.55	0.65	0.58	1.64	0.5	0.58	1.63	0.41	0.56	1.6	0.26	0.56	1.68	0.08	0.5	1.7	0.03	0.57	1.83	0.87	0.36	1.77	0.84	0.24	1.79	0.68	0.22	1.75	0.48	0.24	1.72	0.4	0.23	1.74	0.24	0.19	1.7	0.07	0.25
854	4.27	1.58	0.95	0.32	1.66	0.86	0.55	1.55	0.84	0.52	NaN	NaN	NaN	1.64	0.5	0.58	1.64	0.41	0.56	1.6	0.26	0.56	1.69	0.08	0.5	1.71	0.03	0.57	1.83	0.87	0.36	1.77	0.84	0.24	1.79	0.67	0.22	1.75	0.48	0.24	1.73	0.4	0.23	1.74	0.24	0.19	1.7	0.07	0.25
855	4.275	1.58	0.95	0.32	1.66	0.86	0.55	1.55	0.84	0.52	1.55	0.64	0.57	1.64	0.5	0.57	1.64	0.41	0.56	1.61	0.26	0.55	1.7	0.08	0.5	1.71	0.03	0.57	1.84	0.87	0.36	1.77	0.84	0.25	1.8	0.68	0.22	1.75	0.48	0.24	1.73	0.4	0.23	1.74	0.24	0.19	1.7	0.07	0.25
856	4.28	NaN	NaN	NaN	1.66	0.86	0.55	1.56	0.84	0.52	1.56	0.64	0.57	1.64	0.5	0.57	1.65	0.41	0.56	1.61	0.26	0.55	1.71	0.08	0.5	1.72	0.03	0.57	1.84	0.87	0.36	1.78	0.84	0.25	1.8	0.67	0.22	1.75	0.48	0.25	1.73	0.4	0.23	1.74	0.24	0.19	1.7	0.07	0.25
857	4.285	1.59	0.94	0.33	1.66	0.86	0.55	1.56	0.84	0.52	NaN	NaN	NaN	1.64	0.49	0.57	1.65	0.4	0.55	1.62	0.25	0.54	1.71	0.08	0.5	1.72	0.03	0.57	1.84	0.87	0.36	1.78	0.84	0.25	1.8	0.67	0.22	1.76	0.48	0.25	1.73	0.4	0.23	1.75	0.24	0.19	1.7	0.07	0.25
858	4.29	1.59	0.94	0.33	1.67	0.86	0.55	1.56	0.84	0.52	1.56	0.64	0.56	1.64	0.49	0.56	1.65	0.4	0.55	1.62	0.25	0.54	1.72	0.08	0.5	1.73	0.03	0.57	1.84	0.87	0.36	1.78	0.84	0.25	1.81	0.67	0.22	1.76	0.48	0.25	1.73	0.4	0.23	1.75	0.24	0.19	1.7	0.07	0.25
859	4.295	1.59	0.94	0.33	1.67	0.86	0.55	1.56	0.83	0.52	NaN	NaN	NaN	1.64	0.49	0.56	1.65	0.4	0.55	1.63	0.25	0.54	1.72	0.08	0.5	1.73	0.03	0.57	1.85	0.87	0.37	1.79	0.84	0.25	1.81	0.67	0.22	1.76	0.48	0.25	1.74	0.4	0.23	1.75	0.24	0.19	1.7	0.07	0.25
860	4.3	1.6	0.94	0.33	1.67	0.86	0.55	1.56	0.83	0.52	1.56	0.64	0.56	1.65	0.49	0.56	1.66	0.4	0.54	1.63	0.25	0.53	1.73	0.08	0.5	1.74	0.03	0.57	1.85	0.87	0.37	1.79	0.84	0.25	1.81	0.67	0.22	1.76	0.48	0.25	1.74	0.4	0.23	1.75	0.24	0.19	1.7	0.07	0.25
861	4.305	1.6	0.94	0.33	1.67	0.86	0.55	1.56	0.83	0.52	1.56	0.64	0.56	1.65	0.49	0.55	1.66	0.4	0.54	1.63	0.25	0.53	1.74	0.08	0.5	1.74	0.03	0.57	1.85	0.87	0.37	1.79	0.84	0.25	1.81	0.67	0.22	1.76	0.48	0.25	1.74	0.4	0.23	1.75	0.24	0.19	1.7	0.07	0.25
862	4.31	1.6	0.94	0.33	1.67	0.86	0.55	1.57	0.83	0.52	1.56	0.63	0.55	1.65	0.49	0.55	1.66	0.4	0.54	1.64	0.25	0.52	1.74	0.08	0.5	1.75	0.03	0.57	1.85	0.87	0.37	1.8	0.84	0.25	1.82	0.67	0.23	1.77	0.48	0.25	1.74	0.4	0.23	1.75	0.24	0.19	1.7	0.07	0.25
863	4.315	1.6	0.94	0.33	1.67	0.86	0.55	1.57	0.83	0.52	1.56	0.63	0.55	1.65	0.49	0.55	1.66	0.4	0.53	1.64	0.25	0.52	1.75	0.08	0.5	1.75	0.03	0.57	1.86	0.87	0.37	1.8	0.84	0.26	1.82	0.67	0.23	1.77	0.48	0.25	1.74	0.4	0.24	1.75	0.24	0.2	1.7	0.07	0.25
864	4.32	1.61	0.94	0.33	1.67	0.85	0.55	1.57	0.83	0.52	1.57	0.63	0.55	1.65	0.49	0.55	1.67	0.4	0.53	1.65	0.25	0.52	1.75	0.08	0.49	1.75	0.03	0.57	1.86	0.87	0.38	1.8	0.84	0.26	1.82	0.67	0.23	1.77	0.48	0.25	1.75	0.4	0.24	1.76	0.24	0.2	1.7	0.07	0.25
865	4.325	1.61	0.94	0.33	1.68	0.85	0.56	1.57	0.83	0.52	1.57	0.63	0.55	NaN	NaN	NaN	1.67	0.4	0.53	1.65	0.25	0.51	1.75	0.08	0.49	1.75	0.03	0.57	1.86	0.87	0.38	1.81	0.84	0.26	1.83	0.67	0.23	1.78	0.48	0.25	1.75	0.4	0.24	1.76	0.24	0.2	1.7	0.07	0.25
866	4.33	1.61	0.94	0.33	1.68	0.85	0.56	1.57	0.83	0.52	1.57	0.63	0.55	1.66	0.48	0.54	1.68	0.4	0.53	1.65	0.24	0.51	1.76	0.07	0.49	1.76	0.03	0.57	1.87	0.87	0.38	1.81	0.84	0.26	1.83	0.67	0.23	1.78	0.48	0.25	1.75	0.4	0.24	1.76	0.24	0.2	1.7	0.07	0.25
867	4.335	1.61	0.94	0.33	1.68	0.85	0.56	1.58	0.83	0.52	1.57	0.63	0.55	1.66	0.48	0.54	1.68	0.39	0.53	1.66	0.24	0.51	1.76	0.07	0.49	1.76	0.03	0.57	1.87	0.87	0.38	1.81	0.84	0.26	1.83	0.67	0.23	1.78	0.48	0.25	1.76	0.4	0.24	1.76	0.24	0.2	1.7	0.07	0.25
868	4.34	1.62	0.94	0.33	1.68	0.85	0.56	1.58	0.82	0.52	1.58	0.63	0.55	1.67	0.48	0.54	1.69	0.39	0.52	1.66	0.24	0.51	1.77	0.07	0.49	1.76	0.03	0.57	1.87	0.87	0.38	1.81	0.84	0.26	1.84	0.67	0.23	1.79	0.48	0.26	1.76	0.4	0.24	1.76	0.24	0.2	1.71	0.07	0.25
869	4.345	1.62	0.94	0.33	1.68	0.85	0.56	1.58	0.82	0.52	1.58	0.62	0.55	1.67	0.48	0.54	1.69	0.39	0.52	1.66	0.24	0.51	1.77	0.07	0.49	1.76	0.03	0.57	1.87	0.87	0.38	1.82	0.84	0.26	1.84	0.67	0.24	1.79	0.48	0.26	1.76	0.4	0.24	1.77	0.24	0.2	1.71	0.07	0.25
870	4.35	1.62	0.94	0.33	1.68	0.85	0.56	1.58	0.82	0.52	1.58	0.62	0.55	1.67	0.48	0.54	1.69	0.39	0.52	1.67	0.24	0.51	1.78	0.07	0.49	1.77	0.03	0.57	1.87	0.87	0.39	1.82	0.84	0.27	1.85	0.67	0.24	1.79	0.48	0.26	1.77	0.4	0.24	1.77	0.24	0.2	1.71	0.07	0.25
871	4.355	1.62	0.94	0.33	1.69	0.85	0.56	1.58	0.82	0.52	1.58	0.62	0.54	1.68	0.48	0.54	1.69	0.39	0.52	1.67	0.24	0.51	1.78	0.07	0.49	1.77	0.03	0.57	1.88	0.87	0.39	1.82	0.84	0.27	1.85	0.67	0.24	1.8	0.48	0.26	1.77	0.4	0.24	1.77	0.24	0.2	1.71	0.07	0.25
872	4.36	1.63	0.94	0.33	1.69	0.85	0.56	1.59	0.82	0.52	1.59	0.62	0.55	1.68	0.48	0.54	1.7	0.39	0.52	1.67	0.24	0.51	1.78	0.07	0.49	1.77	0.03	0.57	1.88	0.87	0.39	1.83	0.84	0.27	1.85	0.67	0.24	1.8	0.48	0.26	1.77	0.4	0.24	1.77	0.24	0.2	1.71	0.07	0.25
873	4.365	1.63	0.94	0.33	1.69	0.85	0.56	1.59	0.82	0.52	1.59	0.62	0.55	1.68	0.48	0.54	1.7	0.39	0.52	1.67	0.24	0.51	1.78	0.07	0.49	1.77	0.03	0.57	1.88	0.87	0.39	1.83	0.84	0.27	1.86	0.67	0.24	1.81	0.48	0.26	1.78	0.4	0.25	1.78	0.24	0.2	1.71	0.07	0.25
874	4.37	1.63	0.93	0.34	1.69	0.85	0.56	1.59	0.82	0.52	1.59	0.62	0.55	1.68	0.48	0.54	1.7	0.39	0.52	1.67	0.24	0.51	1.78	0.07	0.49	1.77	0.03	0.57	1.88	0.87	0.39	1.83	0.84	0.27	1.86	0.67	0.24	1.81	0.48	0.26	1.78	0.4	0.25	1.78	0.24	0.2	1.71	0.07	0.25
875	4.375	1.63	0.93	0.34	1.69	0.84	0.56	1.59	0.82	0.52	1.6	0.62	0.55	1.68	0.48	0.54	1.7	0.39	0.52	1.68	0.23	0.51	1.78	0.07	0.49	1.77	0.03	0.57	1.88	0.87	0.39	1.84	0.84	0.27	1.86	0.67	0.25	1.82	0.48	0.27	1.79	0.4	0.25	1.78	0.24	0.2	1.71	0.07	0.25
876	4.38	1.64	0.93	0.34	1.69	0.84	0.57	1.59	0.81	0.52	1.6	0.62	0.55	1.69	0.48	0.54	1.7	0.38	0.52	1.68	0.23	0.51	1.78	0.06	0.49	1.77	0.03	0.57	1.89	0.87	0.4	1.84	0.84	0.27	1.87	0.67	0.25	1.82	0.48	0.27	1.79	0.4	0.25	1.79	0.24	0.2	1.71	0.07	0.25
877	4.385	1.64	0.93	0.34	1.7	0.84	0.57	1.6	0.81	0.52	1.6	0.62	0.55	1.69	0.47	0.54	1.7	0.38	0.52	1.68	0.23	0.51	1.78	0.06	0.49	1.77	0.03	0.57	1.89	0.87	0.4	1.84	0.84	0.28	1.87	0.67	0.25	1.82	0.48	0.27	1.79	0.4	0.25	1.79	0.24	0.21	1.71	0.07	0.25
878	4.39	1.64	0.93	0.34	1.7	0.84	0.57	1.6	0.81	0.52	1.6	0.62	0.54	1.69	0.47	0.53	1.7	0.39	0.52	1.68	0.23	0.51	1.78	0.06	0.49	1.77	0.03	0.57	1.89	0.87	0.4	1.85	0.84	0.28	1.88	0.67	0.25	1.83	0.48	0.27	1.8	0.4	0.25	1.79	0.24	0.21	1.71	0.08	0.25
879	4.395	1.64	0.93	0.34	1.7	0.84	0.57	1.6	0.81	0.53	1.6	0.62	0.54	1.69	0.47	0.53	1.7	0.39	0.52	1.68	0.23	0.51	1.78	0.06	0.49	1.77	0.03	0.57	1.89	0.87	0.4	1.85	0.84	0.28	1.88	0.67	0.25	1.83	0.48	0.28	1.8	0.4	0.26	1.8	0.24	0.21	1.71	0.08	0.25
880	4.4	1.65	0.93	0.34	1.7	0.84	0.57	1.6	0.81	0.53	1.6	0.62	0.54	1.69	0.47	0.53	1.7	0.39	0.52	1.68	0.23	0.51	1.78	0.06	0.49	1.77	0.03	0.57	1.9	0.87	0.4	1.85	0.84	0.28	1.89	0.67	0.26	1.84	0.48	0.28	1.81	0.4	0.26	1.8	0.24	0.21	1.71	0.08	0.25
881	4.405	1.65	0.93	0.34	1.7	0.84	0.57	1.6	0.81	0.53	NaN	NaN	NaN	1.69	0.48	0.53	1.71	0.39	0.52	1.68	0.23	0.51	1.78	0.06	0.49	1.77	0.03	0.57	1.9	0.87	0.41	1.86	0.84	0.28	1.89	0.67	0.26	1.84	0.48	0.28	1.81	0.4	0.26	1.8	0.24	0.21	1.72	0.08	0.25
882	4.41	1.65	0.93	0.34	1.71	0.84	0.57	1.6	0.81	0.53	1.61	0.62	0.55	1.69	0.48	0.53	1.71	0.39	0.52	1.68	0.23	0.51	1.78	0.06	0.49	1.77	0.03	0.57	1.9	0.87	0.41	1.86	0.84	0.28	1.9	0.67	0.26	1.85	0.48	0.28	1.82	0.4	0.26	1.81	0.24	0.21	1.72	0.08	0.25
883	4.415	1.65	0.93	0.34	1.71	0.84	0.57	1.61	0.81	0.53	1.61	0.62	0.55	1.7	0.48	0.54	1.71	0.39	0.52	1.68	0.24	0.51	1.78	0.06	0.49	1.77	0.03	0.57	1.9	0.87	0.41	1.86	0.85	0.29	1.9	0.67	0.26	1.86	0.48	0.29	1.82	0.4	0.26	1.81	0.24	0.21	1.72	0.08	0.25
884	4.42	1.65	0.93	0.34	1.71	0.84	0.57	1.61	0.81	0.53	1.61	0.62	0.55	1.7	0.48	0.54	1.71	0.39	0.52	1.68	0.24	0.51	1.78	0.06	0.49	1.77	0.03	0.57	1.91	0.87	0.41	1.87	0.85	0.29	1.9	0.67	0.27	1.86	0.48	0.29	1.83	0.4	0.27	1.81	0.24	0.21	1.72	0.08	0.25
885	4.425	1.66	0.93	0.34	1.71	0.84	0.57	1.61	0.81	0.53	NaN	NaN	NaN	1.7	0.48	0.54	1.71	0.39	0.52	1.68	0.24	0.51	1.78	0.06	0.49	1.77	0.03	0.57	1.91	0.87	0.41	1.87	0.85	0.29	1.91	0.67	0.27	1.87	0.48	0.29	1.84	0.4	0.27	1.82	0.25	0.22	1.72	0.09	0.25
886	4.43	1.66	0.93	0.34	1.71	0.84	0.57	1.61	0.81	0.53	1.61	0.62	0.55	1.7	0.48	0.54	1.71	0.39	0.52	1.68	0.24	0.51	1.78	0.06	0.49	1.77	0.03	0.57	1.91	0.87	0.42	1.87	0.85	0.29	1.91	0.67	0.27	1.87	0.48	0.29	1.84	0.4	0.27	1.82	0.25	0.22	1.72	0.09	0.25
887	4.435	1.66	0.93	0.35	1.71	0.84	0.57	1.61	0.82	0.53	1.61	0.62	0.55	1.7	0.48	0.54	1.7	0.39	0.52	1.68	0.24	0.51	1.78	0.06	0.49	1.77	0.03	0.57	1.91	0.88	0.42	1.88	0.85	0.29	1.92	0.67	0.27	1.88	0.48	0.3	1.85	0.4	0.28	1.82	0.25	0.22	1.72	0.09	0.25
888	4.44	1.67	0.93	0.35	1.71	0.84	0.57	1.61	0.82	0.53	1.61	0.62	0.55	1.7	0.48	0.54	1.7	0.39	0.52	1.68	0.24	0.51	1.78	0.06	0.49	1.77	0.03	0.57	1.91	0.88	0.42	1.88	0.85	0.29	1.92	0.67	0.28	1.88	0.48	0.3	1.85	0.41	0.28	1.83	0.25	0.22	1.73	0.09	0.25
889	4.445	1.67	0.93	0.35	1.71	0.84	0.57	1.61	0.82	0.53	1.61	0.62	0.55	1.7	0.48	0.54	1.7	0.39	0.52	1.68	0.24	0.51	1.78	0.06	0.49	1.77	0.03	0.57	1.92	0.88	0.42	1.88	0.85	0.3	1.93	0.67	0.28	1.89	0.48	0.3	1.86	0.41	0.28	1.83	0.25	0.22	1.73	0.1	0.25
890	4.45	1.67	0.94	0.34	1.71	0.84	0.57	1.61	0.82	0.53	1.61	0.62	0.55	NaN	NaN	NaN	1.7	0.39	0.52	1.68	0.24	0.52	1.78	0.06	0.49	1.77	0.03	0.57	1.92	0.88	0.42	1.88	0.85	0.3	1.93	0.67	0.28	1.9	0.48	0.31	1.87	0.41	0.28	1.84	0.26	0.22	1.73	0.1	0.25
891	4.455	1.67	0.94	0.34	1.71	0.84	0.57	1.61	0.82	0.53	1.61	0.62	0.55	1.7	0.48	0.54	1.71	0.39	0.52	1.68	0.24	0.52	1.78	0.06	0.49	1.77	0.03	0.57	1.92	0.88	0.43	1.89	0.85	0.3	1.93	0.67	0.28	1.9	0.48	0.31	1.87	0.41	0.29	1.84	0.26	0.23	1.73	0.1	0.25
892	4.46	1.67	0.94	0.35	1.7	0.85	0.58	1.61	0.82	0.53	1.61	0.62	0.55	1.7	0.48	0.54	1.71	0.39	0.52	1.68	0.24	0.52	1.78	0.06	0.49	1.77	0.03	0.57	1.92	0.88	0.43	1.89	0.85	0.3	1.94	0.67	0.29	1.91	0.48	0.31	1.88	0.41	0.29	1.85	0.26	0.23	1.74	0.11	0.25
893	4.465	1.68	0.94	0.35	1.69	0.85	0.58	NaN	NaN	NaN	1.61	0.62	0.55	1.7	0.48	0.54	1.71	0.39	0.52	1.68	0.24	0.52	1.78	0.06	0.49	1.77	0.03	0.57	1.92	0.88	0.43	1.89	0.85	0.31	1.94	0.68	0.29	1.92	0.48	0.32	1.89	0.41	0.29	1.85	0.26	0.23	1.74	0.11	0.25
894	4.47	1.68	0.94	0.35	1.71	0.85	0.58	1.62	0.82	0.53	1.62	0.62	0.55	1.7	0.48	0.53	1.71	0.39	0.52	1.68	0.24	0.52	1.78	0.06	0.49	1.77	0.03	0.57	1.92	0.88	0.43	1.9	0.85	0.31	1.95	0.68	0.29	1.92	0.48	0.32	1.89	0.41	0.3	1.86	0.26	0.23	1.74	0.11	0.25
895	4.475	1.68	0.94	0.35	1.71	0.85	0.58	1.62	0.82	0.53	NaN	NaN	NaN	1.7	0.48	0.53	1.71	0.39	0.52	1.69	0.24	0.52	1.78	0.06	0.49	1.77	0.03	0.57	1.93	0.88	0.44	1.9	0.85	0.31	1.95	0.68	0.3	1.93	0.48	0.32	1.9	0.41	0.3	1.86	0.26	0.24	1.75	0.12	0.25
896	4.48	1.68	0.94	0.35	1.71	0.85	0.58	1.62	0.82	0.53	1.62	0.62	0.54	1.7	0.48	0.53	1.71	0.39	0.52	1.69	0.24	0.52	1.78	0.06	0.49	1.77	0.03	0.57	1.93	0.88	0.44	1.9	0.85	0.31	1.96	0.68	0.3	1.93	0.48	0.33	1.91	0.41	0.31	1.87	0.27	0.24	1.75	0.12	0.25
897	4.485	1.68	0.94	0.35	1.71	0.85	0.58	1.62	0.82	0.52	1.62	0.62	0.54	1.7	0.48	0.53	1.71	0.39	0.52	1.69	0.24	0.52	1.78	0.06	0.49	1.77	0.03	0.57	1.93	0.88	0.44	1.9	0.85	0.31	1.96	0.68	0.3	1.94	0.48	0.33	1.91	0.41	0.31	1.87	0.27	0.24	1.75	0.12	0.25
898	4.49	1.69	0.94	0.35	NaN	NaN	NaN	1.62	0.82	0.52	1.62	0.62	0.54	1.7	0.48	0.53	1.72	0.39	0.52	1.69	0.24	0.52	1.78	0.06	0.49	1.77	0.03	0.57	1.93	0.88	0.44	1.91	0.85	0.32	1.96	0.68	0.31	1.95	0.48	0.34	1.92	0.41	0.32	1.88	0.27	0.24	1.76	0.12	0.26
899	4.495	1.69	0.94	0.35	1.71	0.85	0.58	1.62	0.82	0.52	1.62	0.62	0.54	1.7	0.48	0.53	1.72	0.39	0.52	1.69	0.24	0.52	1.78	0.06	0.49	1.77	0.03	0.57	1.93	0.88	0.45	1.91	0.85	0.32	1.97	0.68	0.31	1.95	0.48	0.34	1.92	0.41	0.32	1.89	0.27	0.25	1.76	0.13	0.26
900	4.5	1.69	0.94	0.35	1.71	0.85	0.58	1.62	0.82	0.52	1.62	0.62	0.53	1.7	0.48	0.53	1.72	0.39	0.52	1.69	0.24	0.52	1.78	0.06	0.49	1.77	0.03	0.57	1.93	0.88	0.45	1.91	0.85	0.32	1.97	0.68	0.31	1.96	0.48	0.35	1.93	0.41	0.33	1.89	0.27	0.25	1.77	0.13	0.26
901	4.505	1.69	0.94	0.35	1.71	0.85	0.58	1.62	0.82	0.52	NaN	NaN	NaN	1.71	0.48	0.53	1.72	0.39	0.52	1.69	0.24	0.52	1.78	0.06	0.49	1.77	0.03	0.57	1.93	0.88	0.45	1.91	0.85	0.32	1.98	0.68	0.32	1.96	0.48	0.36	1.94	0.42	0.33	1.9	0.28	0.26	1.77	0.13	0.26
902	4.51	1.7	0.94	0.35	1.71	0.85	0.58	1.62	0.82	0.52	1.62	0.62	0.53	1.71	0.48	0.54	1.72	0.39	0.52	1.69	0.24	0.52	1.78	0.06	0.49	1.77	0.03	0.57	1.93	0.88	0.45	1.92	0.85	0.33	1.98	0.68	0.32	1.97	0.48	0.36	1.94	0.42	0.34	1.9	0.28	0.26	1.78	0.14	0.26
903	4.515	1.7	0.94	0.35	1.71	0.85	0.58	NaN	NaN	NaN	1.62	0.62	0.53	1.71	0.48	0.53	1.72	0.39	0.52	1.69	0.24	0.52	1.78	0.06	0.49	1.77	0.03	0.57	1.94	0.88	0.46	1.92	0.85	0.33	1.98	0.68	0.33	1.97	0.48	0.37	1.95	0.42	0.34	1.91	0.28	0.26	1.78	0.14	0.26
904	4.52	1.7	0.94	0.35	1.71	0.85	0.58	NaN	NaN	NaN	1.62	0.62	0.53	1.71	0.48	0.53	1.72	0.39	0.52	1.69	0.24	0.52	1.78	0.06	0.49	1.77	0.03	0.57	1.94	0.88	0.46	1.92	0.85	0.33	1.99	0.68	0.33	1.97	0.48	0.37	1.95	0.42	0.35	1.92	0.28	0.27	1.79	0.14	0.26
905	4.525	1.7	0.94	0.35	1.71	0.85	0.58	NaN	NaN	NaN	1.62	0.62	0.53	1.71	0.48	0.53	1.72	0.39	0.52	1.69	0.24	0.52	1.78	0.06	0.49	1.77	0.03	0.57	1.94	0.88	0.46	1.92	0.85	0.33	1.99	0.68	0.33	1.98	0.49	0.38	1.96	0.42	0.35	1.92	0.28	0.27	1.79	0.14	0.26
906	4.53	1.7	0.94	0.35	1.71	0.85	0.59	NaN	NaN	NaN	1.62	0.62	0.53	1.71	0.48	0.53	1.72	0.39	0.52	1.69	0.24	0.52	1.78	0.06	0.49	1.77	0.03	0.57	1.94	0.88	0.46	1.93	0.85	0.33	1.99	0.68	0.34	1.98	0.49	0.38	1.96	0.42	0.36	1.93	0.28	0.28	1.8	0.14	0.26
907	4.535	1.71	0.94	0.35	1.71	0.85	0.59	NaN	NaN	NaN	1.62	0.63	0.53	1.7	0.48	0.53	1.72	0.39	0.52	1.69	0.24	0.52	1.78	0.06	0.49	1.77	0.03	0.57	1.94	0.88	0.46	1.93	0.85	0.34	2	0.68	0.34	1.99	0.49	0.39	1.96	0.42	0.36	1.93	0.28	0.28	1.8	0.15	0.26
908	4.54	1.71	0.94	0.35	1.71	0.85	0.59	NaN	NaN	NaN	1.62	0.63	0.53	1.7	0.48	0.53	1.72	0.39	0.52	1.69	0.24	0.52	1.78	0.06	0.49	1.77	0.03	0.57	1.94	0.88	0.47	1.93	0.85	0.34	2	0.68	0.35	1.99	0.49	0.4	1.97	0.42	0.37	1.94	0.28	0.29	1.81	0.15	0.26
909	4.545	1.71	0.94	0.35	1.71	0.85	0.59	NaN	NaN	NaN	1.62	0.63	0.53	1.7	0.48	0.53	1.72	0.39	0.52	1.69	0.24	0.52	1.78	0.06	0.49	1.77	0.03	0.57	1.94	0.88	0.47	1.93	0.85	0.34	2.01	0.68	0.36	1.99	0.49	0.4	1.97	0.42	0.37	1.94	0.29	0.29	1.81	0.15	0.27
910	4.55	1.71	0.94	0.35	1.71	0.85	0.59	NaN	NaN	NaN	1.62	0.63	0.53	1.7	0.48	0.53	1.72	0.39	0.52	1.69	0.24	0.52	1.78	0.06	0.49	1.77	0.03	0.57	1.94	0.88	0.47	1.94	0.85	0.34	2.02	0.69	0.37	2	0.49	0.41	1.98	0.42	0.38	1.95	0.29	0.3	1.82	0.15	0.27
911	4.555	1.72	0.94	0.35	1.71	0.85	0.59	NaN	NaN	NaN	1.62	0.63	0.53	1.71	0.48	0.53	1.72	0.39	0.52	1.69	0.24	0.52	1.78	0.06	0.49	1.77	0.03	0.57	1.95	0.88	0.47	1.94	0.85	0.35	2.01	0.68	0.37	2	0.49	0.41	1.98	0.42	0.39	1.95	0.29	0.3	1.82	0.15	0.27
912	4.56	1.72	0.94	0.35	1.71	0.85	0.58	NaN	NaN	NaN	1.63	0.63	0.53	1.71	0.48	0.53	1.72	0.39	0.52	1.69	0.24	0.52	1.78	0.06	0.49	1.77	0.03	0.57	1.95	0.88	0.48	1.94	0.85	0.35	2.02	0.68	0.37	2	0.49	0.42	1.99	0.42	0.39	1.96	0.29	0.31	1.83	0.15	0.27
913	4.565	1.72	0.94	0.35	1.71	0.85	0.58	NaN	NaN	NaN	1.63	0.63	0.53	1.71	0.48	0.53	1.72	0.39	0.52	1.69	0.24	0.52	1.78	0.06	0.49	1.77	0.03	0.57	1.95	0.88	0.48	1.95	0.85	0.35	2.02	0.68	0.37	2.01	0.49	0.43	1.99	0.42	0.4	1.96	0.29	0.31	1.84	0.15	0.27
914	4.57	1.73	0.94	0.35	1.71	0.85	0.58	NaN	NaN	NaN	1.63	0.63	0.53	1.71	0.48	0.53	1.72	0.39	0.52	1.69	0.24	0.52	1.78	0.06	0.49	1.77	0.03	0.57	1.95	0.88	0.48	1.95	0.85	0.36	2.02	0.68	0.38	2.01	0.49	0.43	1.99	0.42	0.4	1.97	0.29	0.32	1.84	0.15	0.28
915	4.575	1.73	0.94	0.35	1.71	0.85	0.58	NaN	NaN	NaN	1.63	0.63	0.53	1.71	0.48	0.53	NaN	NaN	NaN	1.69	0.24	0.52	1.78	0.06	0.49	1.77	0.03	0.57	1.95	0.88	0.49	1.95	0.85	0.36	2.03	0.68	0.38	2.01	0.49	0.44	1.99	0.42	0.41	1.97	0.29	0.32	NaN	NaN	NaN
916	4.58	1.73	0.94	0.35	1.71	0.85	0.58	NaN	NaN	NaN	1.63	0.63	0.53	1.71	0.48	0.53	NaN	NaN	NaN	1.69	0.24	0.52	1.78	0.06	0.49	1.77	0.03	0.57	1.95	0.88	0.49	1.95	0.85	0.36	2.03	0.7	0.38	2.01	0.49	0.44	2	0.42	0.42	1.98	0.29	0.33	1.86	0.15	0.28
917	4.585	1.73	0.94	0.35	1.71	0.85	0.58	NaN	NaN	NaN	1.63	0.63	0.52	1.71	0.48	0.53	NaN	NaN	NaN	1.69	0.24	0.52	1.78	0.07	0.49	1.77	0.03	0.57	1.95	0.88	0.49	1.96	0.85	0.37	2.04	0.7	0.38	2.01	0.49	0.45	2	0.43	0.42	1.98	0.29	0.34	1.86	0.15	0.28
918	4.59	1.74	0.94	0.35	1.71	0.85	0.58	NaN	NaN	NaN	1.63	0.63	0.52	1.71	0.48	0.53	NaN	NaN	NaN	1.69	0.24	0.52	1.78	0.07	0.49	1.77	0.03	0.57	1.95	0.88	0.49	1.96	0.85	0.37	NaN	NaN	NaN	2.01	0.49	0.46	2	0.43	0.43	1.99	0.29	0.34	1.87	0.15	0.29
919	4.595	1.74	0.94	0.35	1.71	0.85	0.58	NaN	NaN	NaN	1.63	0.63	0.52	1.72	0.48	0.53	1.72	0.39	0.51	1.69	0.24	0.52	1.78	0.07	0.49	1.77	0.03	0.57	1.96	0.88	0.5	1.96	0.85	0.37	NaN	NaN	NaN	2.02	0.49	0.46	2	0.43	0.43	1.99	0.29	0.35	1.87	0.15	0.29
920	4.6	1.74	0.94	0.35	1.71	0.85	0.58	NaN	NaN	NaN	1.63	0.63	0.52	1.72	0.48	0.53	NaN	NaN	NaN	1.69	0.24	0.52	1.78	0.07	0.49	1.77	0.03	0.57	1.96	0.88	0.5	1.97	0.85	0.38	2.04	0.69	0.42	2.02	0.49	0.47	2	0.43	0.44	2	0.29	0.35	1.88	0.15	0.29
921	4.605	1.74	0.94	0.35	1.71	0.85	0.58	NaN	NaN	NaN	NaN	NaN	NaN	1.72	0.48	0.53	NaN	NaN	NaN	1.69	0.24	0.52	1.78	0.07	0.49	1.77	0.03	0.57	1.96	0.88	0.5	1.97	0.85	0.38	2.04	0.68	0.42	2.02	0.49	0.47	2.01	0.43	0.44	2	0.29	0.36	1.88	0.15	0.3
922	4.61	NaN	NaN	NaN	1.71	0.85	0.58	1.63	0.82	0.5	NaN	NaN	NaN	1.72	0.48	0.53	NaN	NaN	NaN	1.69	0.24	0.52	1.78	0.07	0.49	1.77	0.03	0.57	1.96	0.88	0.51	1.97	0.85	0.38	2.04	0.68	0.43	2.02	0.49	0.48	2.01	0.43	0.45	2.01	0.29	0.36	1.89	0.15	0.3
923	4.615	1.75	0.94	0.35	1.71	0.85	0.58	NaN	NaN	NaN	NaN	NaN	NaN	1.72	0.48	0.53	1.73	0.39	0.52	1.69	0.24	0.52	1.78	0.07	0.49	1.77	0.03	0.57	1.96	0.88	0.51	1.97	0.85	0.39	2.04	0.68	0.43	2.02	0.49	0.49	2.01	0.43	0.46	2.01	0.29	0.37	NaN	NaN	NaN
924	4.62	1.75	0.94	0.35	1.71	0.85	0.58	NaN	NaN	NaN	NaN	NaN	NaN	1.72	0.48	0.53	1.73	0.39	0.52	1.69	0.24	0.52	1.78	0.07	0.49	1.77	0.03	0.57	1.96	0.88	0.51	1.98	0.86	0.39	2.05	0.68	0.44	2.02	0.49	0.49	2.01	0.43	0.46	2.01	0.29	0.38	1.9	0.15	0.31
925	4.625	1.76	0.94	0.35	1.71	0.85	0.58	NaN	NaN	NaN	NaN	NaN	NaN	1.72	0.48	0.53	1.73	0.39	0.52	1.7	0.24	0.52	1.78	0.07	0.49	1.77	0.03	0.57	1.96	0.88	0.52	1.98	0.86	0.39	2.05	0.68	0.44	2.02	0.49	0.5	2.01	0.43	0.47	2.02	0.29	0.38	NaN	NaN	NaN
926	4.63	NaN	NaN	NaN	1.71	0.85	0.58	NaN	NaN	NaN	NaN	NaN	NaN	NaN	NaN	NaN	1.73	0.39	0.52	1.7	0.24	0.52	1.78	0.07	0.49	1.77	0.03	0.57	1.96	0.88	0.52	1.98	0.86	0.4	2.05	0.68	0.45	2.02	0.49	0.5	2.01	0.43	0.47	2.02	0.29	0.39	1.91	0.15	0.32
927	4.635	NaN	NaN	NaN	1.71	0.85	0.58	NaN	NaN	NaN	NaN	NaN	NaN	NaN	NaN	NaN	1.73	0.39	0.52	1.7	0.24	0.52	1.78	0.07	0.49	1.77	0.03	0.57	1.96	0.88	0.52	1.98	0.86	0.4	2.05	0.68	0.45	2.02	0.5	0.51	2.01	0.43	0.48	2.02	0.29	0.39	1.92	0.14	0.32
928	4.64	1.77	0.94	0.35	1.71	0.85	0.58	NaN	NaN	NaN	NaN	NaN	NaN	1.71	0.49	0.52	1.73	0.39	0.51	1.7	0.24	0.52	1.78	0.07	0.49	1.77	0.03	0.57	1.96	0.88	0.52	1.99	0.86	0.4	2.05	0.68	0.46	2.02	0.5	0.51	2.01	0.43	0.48	2.03	0.29	0.4	NaN	NaN	NaN
929	4.645	1.77	0.94	0.36	1.71	0.85	0.58	NaN	NaN	NaN	NaN	NaN	NaN	1.71	0.49	0.52	1.73	0.39	0.51	1.7	0.24	0.52	1.78	0.07	0.49	1.77	0.03	0.57	1.96	0.88	0.53	1.99	0.85	0.41	2.05	0.68	0.46	2.02	0.5	0.52	2.01	0.43	0.49	2.03	0.29	0.4	NaN	NaN	NaN
930	4.65	1.77	0.94	0.36	1.71	0.85	0.58	NaN	NaN	NaN	NaN	NaN	NaN	1.72	0.49	0.52	NaN	NaN	NaN	1.7	0.24	0.51	1.78	0.07	0.49	1.77	0.03	0.57	1.96	0.88	0.53	1.99	0.85	0.41	2.05	0.68	0.47	2.02	0.5	0.52	2.01	0.43	0.49	NaN	NaN	NaN	1.93	0.14	0.34
931	4.655	1.78	0.94	0.35	1.71	0.85	0.58	NaN	NaN	NaN	NaN	NaN	NaN	1.72	0.48	0.52	1.73	0.39	0.51	1.7	0.24	0.51	1.78	0.07	0.49	1.77	0.03	0.57	1.96	0.88	0.53	1.99	0.85	0.41	2.05	0.68	0.47	2.02	0.5	0.53	2.01	0.43	0.5	NaN	NaN	NaN	1.94	0.14	0.35
932	4.66	1.78	0.94	0.35	1.71	0.85	0.58	NaN	NaN	NaN	NaN	NaN	NaN	NaN	NaN	NaN	1.73	0.39	0.51	1.7	0.24	0.51	1.78	0.07	0.49	1.77	0.03	0.57	1.96	0.88	0.54	1.99	0.85	0.42	2.05	0.68	0.48	2.02	0.5	0.53	2.01	0.43	0.5	NaN	NaN	NaN	1.94	0.14	0.35
933	4.665	1.78	0.94	0.36	1.71	0.85	0.58	NaN	NaN	NaN	NaN	NaN	NaN	NaN	NaN	NaN	NaN	NaN	NaN	1.7	0.24	0.51	1.78	0.07	0.49	1.77	0.03	0.57	1.96	0.88	0.54	2	0.85	0.42	2.06	0.68	0.48	2.02	0.5	0.53	2.01	0.43	0.51	NaN	NaN	NaN	NaN	NaN	NaN
934	4.67	1.78	0.94	0.36	1.71	0.85	0.58	NaN	NaN	NaN	NaN	NaN	NaN	NaN	NaN	NaN	NaN	NaN	NaN	1.7	0.24	0.51	1.78	0.07	0.49	1.77	0.03	0.57	1.96	0.88	0.54	2	0.85	0.42	2.06	0.68	0.49	2.02	0.5	0.54	2.01	0.43	0.51	NaN	NaN	NaN	NaN	NaN	NaN
935	4.675	1.79	0.94	0.36	1.71	0.85	0.58	NaN	NaN	NaN	NaN	NaN	NaN	NaN	NaN	NaN	NaN	NaN	NaN	1.7	0.24	0.51	1.78	0.07	0.49	1.77	0.03	0.57	1.96	0.88	0.54	2	0.85	0.43	2.06	0.68	0.49	2.02	0.5	0.54	2.01	0.43	0.51	NaN	NaN	NaN	NaN	NaN	NaN
936	4.68	1.79	0.94	0.36	1.71	0.85	0.57	NaN	NaN	NaN	NaN	NaN	NaN	1.73	0.48	0.52	1.73	0.39	0.51	1.7	0.24	0.51	1.78	0.07	0.49	1.77	0.03	0.57	1.96	0.88	0.55	2	0.85	0.43	2.06	0.68	0.49	2.02	0.5	0.55	2.01	0.43	0.52	NaN	NaN	NaN	NaN	NaN	NaN
937	4.685	1.79	0.94	0.36	1.71	0.85	0.57	NaN	NaN	NaN	NaN	NaN	NaN	1.73	0.48	0.52	1.73	0.39	0.51	1.7	0.24	0.51	1.78	0.07	0.49	1.77	0.03	0.57	1.96	0.88	0.55	2	0.85	0.43	2.06	0.68	0.5	2.01	0.5	0.55	2.01	0.43	0.52	NaN	NaN	NaN	NaN	NaN	NaN
938	4.69	1.8	0.94	0.36	1.71	0.85	0.57	NaN	NaN	NaN	NaN	NaN	NaN	1.73	0.48	0.52	1.73	0.39	0.51	1.7	0.24	0.51	1.78	0.07	0.49	1.77	0.03	0.57	1.96	0.88	0.55	2	0.85	0.44	2.06	0.68	0.5	2.01	0.5	0.56	2.01	0.43	0.53	NaN	NaN	NaN	NaN	NaN	NaN
939	4.695	1.8	0.94	0.36	1.71	0.85	0.57	NaN	NaN	NaN	NaN	NaN	NaN	NaN	NaN	NaN	1.73	0.39	0.51	1.7	0.24	0.51	1.78	0.07	0.49	1.77	0.03	0.57	1.97	0.88	0.56	2.01	0.85	0.44	2.06	0.68	0.51	2.01	0.5	0.56	2.01	0.43	0.53	NaN	NaN	NaN	NaN	NaN	NaN
940	4.7	1.8	0.94	0.36	1.71	0.85	0.57	NaN	NaN	NaN	NaN	NaN	NaN	NaN	NaN	NaN	1.73	0.39	0.51	1.7	0.24	0.51	1.78	0.07	0.49	1.77	0.03	0.57	1.97	0.88	0.56	2.01	0.85	0.44	2.06	0.68	0.51	2.01	0.5	0.56	2.01	0.43	0.54	NaN	NaN	NaN	NaN	NaN	NaN
941	4.705	1.8	0.94	0.36	1.71	0.85	0.57	NaN	NaN	NaN	NaN	NaN	NaN	NaN	NaN	NaN	1.73	0.39	0.51	1.7	0.24	0.51	1.78	0.07	0.49	1.77	0.03	0.57	1.97	0.88	0.56	2.01	0.85	0.45	2.06	0.68	0.52	2.01	0.5	0.57	2.01	0.43	0.54	2.22	0.43	0.68	NaN	NaN	NaN
942	4.71	1.81	0.94	0.36	1.71	0.85	0.57	NaN	NaN	NaN	NaN	NaN	NaN	NaN	NaN	NaN	1.73	0.39	0.51	1.7	0.24	0.51	1.78	0.07	0.49	1.77	0.03	0.57	1.97	0.88	0.56	2.01	0.85	0.45	2.06	0.68	0.52	2.01	0.5	0.57	2.01	0.43	0.55	2.22	0.43	0.68	NaN	NaN	NaN
943	4.715	1.81	0.94	0.36	1.71	0.85	0.57	1.65	0.63	0.48	NaN	NaN	NaN	1.72	0.49	0.51	1.73	0.39	0.51	1.7	0.24	0.51	1.78	0.07	0.49	1.77	0.03	0.57	1.97	0.88	0.56	2.01	0.85	0.45	2.06	0.68	0.52	2.01	0.5	0.58	2.01	0.43	0.55	NaN	NaN	NaN	NaN	NaN	NaN
944	4.72	1.81	0.94	0.36	1.71	0.85	0.57	1.65	0.63	0.48	NaN	NaN	NaN	1.72	0.49	0.51	1.73	0.39	0.51	1.7	0.24	0.51	1.78	0.07	0.49	1.77	0.03	0.57	1.96	0.88	0.57	2.01	0.85	0.46	2.06	0.68	0.53	2.01	0.5	0.58	NaN	NaN	NaN	NaN	NaN	NaN	NaN	NaN	NaN
945	4.725	1.82	0.94	0.36	1.71	0.85	0.56	1.65	0.63	0.48	NaN	NaN	NaN	NaN	NaN	NaN	1.73	0.39	0.51	1.7	0.24	0.51	1.78	0.07	0.49	1.77	0.03	0.57	1.96	0.88	0.57	2.02	0.85	0.46	2.06	0.68	0.53	NaN	NaN	NaN	1.94	0.41	0.59	NaN	NaN	NaN	NaN	NaN	NaN
946	4.73	1.82	0.94	0.36	1.71	0.85	0.56	NaN	NaN	NaN	NaN	NaN	NaN	1.73	0.49	0.51	NaN	NaN	NaN	1.7	0.24	0.51	1.78	0.07	0.49	1.77	0.03	0.57	1.96	0.88	0.57	2.02	0.85	0.46	2.06	0.68	0.54	2	0.5	0.59	NaN	NaN	NaN	NaN	NaN	NaN	2.15	0.23	0.65
947	4.735	NaN	NaN	NaN	1.71	0.85	0.56	NaN	NaN	NaN	NaN	NaN	NaN	NaN	NaN	NaN	NaN	NaN	NaN	1.7	0.24	0.51	1.78	0.07	0.49	1.77	0.03	0.57	1.96	0.88	0.57	2.02	0.85	0.47	2.06	0.68	0.54	2	0.5	0.59	1.92	0.32	0.57	NaN	NaN	NaN	NaN	NaN	NaN
948	4.74	1.83	0.95	0.36	1.71	0.85	0.56	1.66	0.63	0.48	NaN	NaN	NaN	NaN	NaN	NaN	1.73	0.4	0.51	1.7	0.24	0.51	1.78	0.07	0.49	1.77	0.03	0.57	1.96	0.88	0.58	2.02	0.85	0.47	2.06	0.68	0.55	2	0.5	0.59	NaN	NaN	NaN	NaN	NaN	NaN	NaN	NaN	NaN
949	4.745	1.83	0.95	0.36	1.7	0.85	0.56	NaN	NaN	NaN	NaN	NaN	NaN	NaN	NaN	NaN	1.74	0.4	0.5	1.7	0.24	0.51	1.78	0.07	0.49	1.77	0.03	0.57	1.96	0.88	0.58	2.02	0.85	0.47	2.06	0.68	0.55	2	0.5	0.6	NaN	NaN	NaN	NaN	NaN	NaN	NaN	NaN	NaN
950	4.75	1.83	0.94	0.36	1.7	0.85	0.56	NaN	NaN	NaN	NaN	NaN	NaN	NaN	NaN	NaN	1.74	0.4	0.5	1.7	0.25	0.51	1.78	0.07	0.49	1.77	0.03	0.57	1.96	0.88	0.58	2.02	0.85	0.48	2.06	0.68	0.55	2	0.5	0.6	NaN	NaN	NaN	NaN	NaN	NaN	NaN	NaN	NaN
951	4.755	1.83	0.94	0.36	1.7	0.85	0.56	NaN	NaN	NaN	NaN	NaN	NaN	NaN	NaN	NaN	1.74	0.4	0.5	1.7	0.25	0.5	1.78	0.07	0.49	1.77	0.03	0.57	1.96	0.88	0.58	2.02	0.85	0.48	2.06	0.68	0.56	2	0.5	0.6	NaN	NaN	NaN	NaN	NaN	NaN	NaN	NaN	NaN
952	4.76	1.84	0.95	0.36	1.7	0.85	0.56	1.67	0.82	0.45	NaN	NaN	NaN	NaN	NaN	NaN	1.74	0.4	0.5	1.7	0.25	0.5	1.78	0.07	0.49	1.77	0.03	0.57	1.96	0.88	0.59	2.03	0.85	0.48	2.06	0.68	0.56	2	0.5	0.61	NaN	NaN	NaN	NaN	NaN	NaN	NaN	NaN	NaN
953	4.765	1.84	0.95	0.36	1.7	0.85	0.55	NaN	NaN	NaN	NaN	NaN	NaN	NaN	NaN	NaN	1.74	0.4	0.5	1.7	0.25	0.5	1.78	0.07	0.49	1.77	0.03	0.57	1.96	0.88	0.59	2.03	0.85	0.49	2.06	0.68	0.57	2	0.5	0.61	NaN	NaN	NaN	NaN	NaN	NaN	NaN	NaN	NaN
954	4.77	1.84	0.95	0.36	1.7	0.85	0.55	NaN	NaN	NaN	NaN	NaN	NaN	NaN	NaN	NaN	1.74	0.4	0.5	1.7	0.25	0.5	1.78	0.07	0.49	1.77	0.03	0.57	1.96	0.88	0.59	2.03	0.85	0.49	2.06	0.68	0.57	2	0.5	0.61	NaN	NaN	NaN	NaN	NaN	NaN	NaN	NaN	NaN
955	4.775	1.85	0.95	0.36	1.7	0.85	0.55	NaN	NaN	NaN	NaN	NaN	NaN	NaN	NaN	NaN	NaN	NaN	NaN	1.7	0.25	0.5	1.78	0.07	0.49	1.77	0.03	0.57	1.96	0.88	0.59	2.03	0.85	0.49	2.06	0.68	0.57	2	0.5	0.62	NaN	NaN	NaN	NaN	NaN	NaN	NaN	NaN	NaN
956	4.78	1.85	0.95	0.36	1.71	0.85	0.55	NaN	NaN	NaN	NaN	NaN	NaN	NaN	NaN	NaN	1.74	0.4	0.5	1.7	0.25	0.5	1.78	0.07	0.49	1.77	0.03	0.57	1.96	0.88	0.59	2.03	0.86	0.5	2.06	0.68	0.58	1.99	0.5	0.62	NaN	NaN	NaN	NaN	NaN	NaN	NaN	NaN	NaN
957	4.785	1.85	0.95	0.37	1.71	0.85	0.55	NaN	NaN	NaN	NaN	NaN	NaN	1.98	0.4	0.59	NaN	NaN	NaN	1.7	0.25	0.5	1.78	0.07	0.49	1.77	0.03	0.57	1.96	0.88	0.6	2.04	0.86	0.5	2.06	0.68	0.58	1.99	0.5	0.62	NaN	NaN	NaN	NaN	NaN	NaN	NaN	NaN	NaN
958	4.79	1.85	0.95	0.37	1.71	0.85	0.55	NaN	NaN	NaN	NaN	NaN	NaN	1.98	0.4	0.59	1.74	0.4	0.5	1.7	0.25	0.5	1.78	0.07	0.49	1.77	0.03	0.57	1.96	0.88	0.6	2.04	0.86	0.5	2.06	0.68	0.58	1.99	0.5	0.62	NaN	NaN	NaN	NaN	NaN	NaN	NaN	NaN	NaN
959	4.795	1.86	0.95	0.37	1.7	0.85	0.54	NaN	NaN	NaN	NaN	NaN	NaN	NaN	NaN	NaN	1.74	0.4	0.5	1.7	0.25	0.5	1.78	0.07	0.49	1.77	0.03	0.57	1.96	0.88	0.6	2.04	0.86	0.51	2.06	0.68	0.59	1.99	0.5	0.62	NaN	NaN	NaN	NaN	NaN	NaN	NaN	NaN	NaN
960	4.8	1.86	0.95	0.37	1.7	0.85	0.54	NaN	NaN	NaN	NaN	NaN	NaN	NaN	NaN	NaN	1.75	0.4	0.5	1.7	0.25	0.5	1.78	0.07	0.49	1.77	0.03	0.57	1.96	0.88	0.6	2.04	0.86	0.51	2.06	0.68	0.59	1.99	0.5	0.63	NaN	NaN	NaN	NaN	NaN	NaN	NaN	NaN	NaN
961	4.805	1.86	0.95	0.37	1.71	0.85	0.54	NaN	NaN	NaN	NaN	NaN	NaN	NaN	NaN	NaN	1.75	0.4	0.5	1.7	0.25	0.5	1.78	0.07	0.49	1.77	0.03	0.57	1.96	0.88	0.6	2.04	0.86	0.51	2.06	0.68	0.59	1.99	0.5	0.63	NaN	NaN	NaN	NaN	NaN	NaN	NaN	NaN	NaN
962	4.81	1.87	0.95	0.37	1.71	0.85	0.54	NaN	NaN	NaN	NaN	NaN	NaN	NaN	NaN	NaN	1.75	0.4	0.5	1.7	0.25	0.5	1.78	0.07	0.49	1.77	0.03	0.57	1.96	0.87	0.6	2.04	0.86	0.51	2.06	0.68	0.6	1.99	0.5	0.63	NaN	NaN	NaN	NaN	NaN	NaN	NaN	NaN	NaN
963	4.815	1.87	0.95	0.37	1.71	0.85	0.54	NaN	NaN	NaN	NaN	NaN	NaN	NaN	NaN	NaN	1.75	0.4	0.5	1.7	0.25	0.5	1.79	0.07	0.49	1.77	0.03	0.57	1.96	0.87	0.61	2.04	0.86	0.52	2.06	0.68	0.6	1.99	0.5	0.63	NaN	NaN	NaN	NaN	NaN	NaN	NaN	NaN	NaN
964	4.82	1.87	0.95	0.37	1.71	0.85	0.54	NaN	NaN	NaN	NaN	NaN	NaN	1.92	0.33	0.55	NaN	NaN	NaN	1.71	0.25	0.5	1.79	0.07	0.49	1.77	0.03	0.57	1.96	0.87	0.61	2.04	0.86	0.52	2.05	0.68	0.6	1.99	0.5	0.63	NaN	NaN	NaN	NaN	NaN	NaN	NaN	NaN	NaN
965	4.825	1.87	0.95	0.37	1.71	0.85	0.54	NaN	NaN	NaN	NaN	NaN	NaN	1.92	0.33	0.55	NaN	NaN	NaN	1.71	0.25	0.49	1.79	0.07	0.49	1.77	0.03	0.57	1.96	0.87	0.61	2.04	0.86	0.53	2.05	0.68	0.6	1.99	0.5	0.63	NaN	NaN	NaN	NaN	NaN	NaN	NaN	NaN	NaN
966	4.83	1.88	0.95	0.37	1.71	0.85	0.53	NaN	NaN	NaN	NaN	NaN	NaN	NaN	NaN	NaN	NaN	NaN	NaN	1.71	0.25	0.49	1.79	0.07	0.49	1.77	0.03	0.57	1.96	0.87	0.61	2.05	0.86	0.53	2.05	0.68	0.61	1.99	0.5	0.64	NaN	NaN	NaN	NaN	NaN	NaN	NaN	NaN	NaN
967	4.835	1.88	0.95	0.37	1.71	0.85	0.53	NaN	NaN	NaN	NaN	NaN	NaN	2	0.42	0.64	NaN	NaN	NaN	1.71	0.25	0.49	1.79	0.07	0.48	1.77	0.03	0.57	1.96	0.87	0.61	2.05	0.86	0.53	2.05	0.68	0.61	1.99	0.5	0.64	NaN	NaN	NaN	NaN	NaN	NaN	NaN	NaN	NaN
968	4.84	1.88	0.95	0.37	1.71	0.85	0.53	NaN	NaN	NaN	NaN	NaN	NaN	NaN	NaN	NaN	1.75	0.4	0.49	1.71	0.25	0.49	1.79	0.07	0.48	1.77	0.03	0.57	1.96	0.87	0.62	NaN	NaN	NaN	2.05	0.68	0.61	1.99	0.5	0.64	NaN	NaN	NaN	NaN	NaN	NaN	NaN	NaN	NaN
969	4.845	1.89	0.95	0.37	1.71	0.85	0.53	NaN	NaN	NaN	NaN	NaN	NaN	NaN	NaN	NaN	1.75	0.4	0.49	1.71	0.25	0.49	1.79	0.07	0.48	1.77	0.03	0.57	1.96	0.87	0.62	NaN	NaN	NaN	2.05	0.68	0.62	1.99	0.5	0.64	NaN	NaN	NaN	NaN	NaN	NaN	NaN	NaN	NaN
970	4.85	1.89	0.95	0.37	1.71	0.85	0.53	NaN	NaN	NaN	NaN	NaN	NaN	NaN	NaN	NaN	1.75	0.4	0.49	1.71	0.25	0.49	1.79	0.07	0.48	1.77	0.03	0.57	1.96	0.87	0.62	NaN	NaN	NaN	2.05	0.68	0.62	1.99	0.5	0.64	NaN	NaN	NaN	NaN	NaN	NaN	NaN	NaN	NaN
971	4.855	1.89	0.95	0.37	1.71	0.85	0.53	NaN	NaN	NaN	NaN	NaN	NaN	NaN	NaN	NaN	1.75	0.4	0.49	1.71	0.25	0.49	1.79	0.07	0.48	1.77	0.03	0.57	1.96	0.87	0.62	NaN	NaN	NaN	2.05	0.68	0.62	1.99	0.5	0.64	NaN	NaN	NaN	NaN	NaN	NaN	NaN	NaN	NaN
972	4.86	1.89	0.95	0.38	1.71	0.85	0.52	NaN	NaN	NaN	NaN	NaN	NaN	NaN	NaN	NaN	1.75	0.4	0.48	1.71	0.25	0.49	1.79	0.07	0.48	1.77	0.03	0.57	1.96	0.87	0.62	NaN	NaN	NaN	2.05	0.68	0.62	1.99	0.5	0.64	NaN	NaN	NaN	NaN	NaN	NaN	NaN	NaN	NaN
973	4.865	1.9	0.95	0.38	1.71	0.85	0.52	NaN	NaN	NaN	NaN	NaN	NaN	NaN	NaN	NaN	1.75	0.4	0.48	1.71	0.25	0.49	1.79	0.07	0.48	1.77	0.03	0.57	1.96	0.87	0.62	NaN	NaN	NaN	2.05	0.68	0.63	1.99	0.5	0.64	NaN	NaN	NaN	NaN	NaN	NaN	NaN	NaN	NaN
974	4.87	1.9	0.95	0.38	1.72	0.85	0.52	NaN	NaN	NaN	NaN	NaN	NaN	NaN	NaN	NaN	1.75	0.4	0.48	1.71	0.25	0.49	1.79	0.07	0.48	1.77	0.03	0.57	1.95	0.87	0.63	NaN	NaN	NaN	2.05	0.68	0.63	1.99	0.5	0.64	NaN	NaN	NaN	NaN	NaN	NaN	NaN	NaN	NaN
975	4.875	1.9	0.95	0.38	1.72	0.85	0.52	NaN	NaN	NaN	NaN	NaN	NaN	NaN	NaN	NaN	1.76	0.4	0.48	1.71	0.25	0.48	1.79	0.07	0.48	1.77	0.03	0.56	1.95	0.87	0.63	NaN	NaN	NaN	2.05	0.68	0.63	1.99	0.5	0.65	NaN	NaN	NaN	NaN	NaN	NaN	NaN	NaN	NaN
976	4.88	1.91	0.95	0.38	1.71	0.85	0.52	NaN	NaN	NaN	NaN	NaN	NaN	NaN	NaN	NaN	1.76	0.4	0.48	1.71	0.25	0.48	1.79	0.07	0.48	1.77	0.03	0.56	1.95	0.87	0.63	NaN	NaN	NaN	2.05	0.68	0.63	1.99	0.5	0.65	NaN	NaN	NaN	NaN	NaN	NaN	NaN	NaN	NaN
977	4.885	1.91	0.95	0.38	1.72	0.85	0.52	NaN	NaN	NaN	NaN	NaN	NaN	NaN	NaN	NaN	1.76	0.4	0.48	1.71	0.25	0.48	1.79	0.07	0.48	1.77	0.03	0.56	1.95	0.87	0.63	NaN	NaN	NaN	2.05	0.68	0.64	1.99	0.5	0.65	NaN	NaN	NaN	NaN	NaN	NaN	NaN	NaN	NaN
978	4.89	1.91	0.95	0.38	1.72	0.85	0.52	NaN	NaN	NaN	NaN	NaN	NaN	NaN	NaN	NaN	1.76	0.4	0.48	1.71	0.25	0.48	1.79	0.07	0.48	1.77	0.03	0.56	1.95	0.87	0.63	NaN	NaN	NaN	2.05	0.68	0.64	1.99	0.49	0.65	NaN	NaN	NaN	NaN	NaN	NaN	NaN	NaN	NaN
979	4.895	1.91	0.95	0.38	1.72	0.85	0.51	NaN	NaN	NaN	NaN	NaN	NaN	NaN	NaN	NaN	NaN	NaN	NaN	1.71	0.25	0.48	1.79	0.07	0.48	1.77	0.03	0.56	1.95	0.87	0.63	NaN	NaN	NaN	2.05	0.68	0.64	1.99	0.49	0.65	NaN	NaN	NaN	NaN	NaN	NaN	NaN	NaN	NaN
980	4.9	1.92	0.95	0.38	1.72	0.85	0.51	NaN	NaN	NaN	NaN	NaN	NaN	NaN	NaN	NaN	NaN	NaN	NaN	1.71	0.25	0.48	1.79	0.07	0.48	1.77	0.03	0.56	1.95	0.87	0.64	NaN	NaN	NaN	2.05	0.68	0.64	1.99	0.47	0.65	NaN	NaN	NaN	NaN	NaN	NaN	NaN	NaN	NaN
981	4.905	1.92	0.95	0.39	1.72	0.85	0.51	NaN	NaN	NaN	NaN	NaN	NaN	NaN	NaN	NaN	1.76	0.4	0.48	1.71	0.25	0.48	1.79	0.07	0.48	1.77	0.03	0.56	1.95	0.87	0.64	NaN	NaN	NaN	2.05	0.68	0.64	2	0.43	0.65	NaN	NaN	NaN	NaN	NaN	NaN	NaN	NaN	NaN
982	4.91	1.92	0.95	0.39	1.72	0.85	0.51	NaN	NaN	NaN	NaN	NaN	NaN	NaN	NaN	NaN	1.76	0.4	0.48	1.72	0.25	0.48	1.79	0.07	0.48	1.77	0.03	0.56	1.95	0.87	0.64	NaN	NaN	NaN	2.05	0.68	0.65	2	0.42	0.65	NaN	NaN	NaN	NaN	NaN	NaN	NaN	NaN	NaN
983	4.915	1.93	0.95	0.39	1.72	0.85	0.51	NaN	NaN	NaN	NaN	NaN	NaN	NaN	NaN	NaN	1.76	0.4	0.48	1.72	0.25	0.48	1.79	0.07	0.48	1.77	0.03	0.56	1.95	0.87	0.64	NaN	NaN	NaN	2.05	0.68	0.65	2	0.41	0.65	NaN	NaN	NaN	NaN	NaN	NaN	NaN	NaN	NaN
984	4.92	1.93	0.95	0.39	1.72	0.86	0.51	NaN	NaN	NaN	NaN	NaN	NaN	NaN	NaN	NaN	1.76	0.4	0.48	1.72	0.26	0.48	1.79	0.07	0.48	1.77	0.03	0.56	1.94	0.87	0.64	NaN	NaN	NaN	2.05	0.68	0.65	2	0.41	0.65	NaN	NaN	NaN	NaN	NaN	NaN	NaN	NaN	NaN
985	4.925	1.93	0.95	0.39	1.72	0.86	0.51	NaN	NaN	NaN	NaN	NaN	NaN	NaN	NaN	NaN	1.76	0.4	0.48	1.72	0.26	0.48	1.79	0.07	0.48	1.77	0.03	0.56	1.94	0.87	0.64	NaN	NaN	NaN	2.05	0.68	0.65	2	0.41	0.65	NaN	NaN	NaN	NaN	NaN	NaN	NaN	NaN	NaN
986	4.93	1.93	0.95	0.39	1.72	0.86	0.51	NaN	NaN	NaN	NaN	NaN	NaN	NaN	NaN	NaN	1.77	0.4	0.48	1.72	0.26	0.47	1.79	0.07	0.48	1.76	0.03	0.56	1.94	0.87	0.64	NaN	NaN	NaN	NaN	NaN	NaN	2	0.41	0.65	NaN	NaN	NaN	NaN	NaN	NaN	NaN	NaN	NaN
987	4.935	1.94	0.95	0.39	1.73	0.86	0.5	NaN	NaN	NaN	NaN	NaN	NaN	NaN	NaN	NaN	1.77	0.4	0.48	1.72	0.26	0.47	1.79	0.07	0.48	1.76	0.03	0.56	1.94	0.87	0.64	NaN	NaN	NaN	NaN	NaN	NaN	2	0.41	0.65	NaN	NaN	NaN	NaN	NaN	NaN	NaN	NaN	NaN
988	4.94	1.94	0.95	0.4	1.73	0.86	0.5	NaN	NaN	NaN	NaN	NaN	NaN	NaN	NaN	NaN	1.77	0.4	0.47	1.72	0.26	0.47	1.79	0.07	0.48	1.76	0.03	0.56	1.94	0.87	0.64	NaN	NaN	NaN	NaN	NaN	NaN	NaN	NaN	NaN	NaN	NaN	NaN	NaN	NaN	NaN	NaN	NaN	NaN
989	4.945	1.94	0.95	0.4	1.73	0.86	0.5	NaN	NaN	NaN	NaN	NaN	NaN	NaN	NaN	NaN	1.77	0.4	0.47	1.72	0.26	0.47	1.79	0.07	0.48	1.76	0.03	0.56	1.94	0.86	0.65	NaN	NaN	NaN	NaN	NaN	NaN	NaN	NaN	NaN	NaN	NaN	NaN	NaN	NaN	NaN	NaN	NaN	NaN
990	4.95	1.94	0.95	0.4	1.73	0.86	0.5	NaN	NaN	NaN	NaN	NaN	NaN	NaN	NaN	NaN	1.77	0.4	0.47	1.72	0.26	0.47	1.79	0.07	0.48	1.76	0.03	0.56	1.94	0.86	0.65	NaN	NaN	NaN	NaN	NaN	NaN	NaN	NaN	NaN	NaN	NaN	NaN	NaN	NaN	NaN	NaN	NaN	NaN
991	4.955	1.94	0.95	0.4	1.73	0.86	0.5	NaN	NaN	NaN	NaN	NaN	NaN	NaN	NaN	NaN	1.77	0.4	0.47	1.72	0.26	0.47	1.79	0.07	0.48	1.76	0.03	0.56	1.94	0.86	0.65	NaN	NaN	NaN	NaN	NaN	NaN	NaN	NaN	NaN	NaN	NaN	NaN	NaN	NaN	NaN	NaN	NaN	NaN
992	4.96	1.95	0.95	0.4	1.73	0.86	0.5	NaN	NaN	NaN	NaN	NaN	NaN	NaN	NaN	NaN	1.77	0.4	0.47	1.72	0.26	0.47	1.79	0.07	0.48	1.75	0.03	0.55	1.94	0.86	0.65	NaN	NaN	NaN	NaN	NaN	NaN	NaN	NaN	NaN	NaN	NaN	NaN	NaN	NaN	NaN	NaN	NaN	NaN
993	4.965	1.95	0.95	0.4	1.73	0.86	0.5	NaN	NaN	NaN	NaN	NaN	NaN	NaN	NaN	NaN	1.77	0.4	0.47	1.72	0.26	0.46	1.79	0.07	0.48	1.75	0.03	0.55	1.94	0.86	0.65	NaN	NaN	NaN	NaN	NaN	NaN	NaN	NaN	NaN	NaN	NaN	NaN	NaN	NaN	NaN	NaN	NaN	NaN
994	4.97	1.95	0.95	0.4	1.74	0.86	0.5	NaN	NaN	NaN	NaN	NaN	NaN	NaN	NaN	NaN	1.77	0.4	0.47	1.72	0.26	0.46	1.79	0.07	0.47	1.75	0.03	0.55	1.94	0.86	0.65	NaN	NaN	NaN	NaN	NaN	NaN	NaN	NaN	NaN	NaN	NaN	NaN	NaN	NaN	NaN	NaN	NaN	NaN
995	4.975	1.95	0.95	0.4	1.74	0.86	0.5	NaN	NaN	NaN	NaN	NaN	NaN	NaN	NaN	NaN	1.77	0.4	0.47	1.72	0.26	0.45	1.79	0.07	0.47	1.75	0.03	0.55	1.94	0.86	0.65	NaN	NaN	NaN	NaN	NaN	NaN	NaN	NaN	NaN	NaN	NaN	NaN	NaN	NaN	NaN	NaN	NaN	NaN
996	4.98	1.95	0.95	0.4	1.73	0.86	0.5	NaN	NaN	NaN	NaN	NaN	NaN	NaN	NaN	NaN	1.77	0.4	0.47	1.72	0.26	0.45	1.79	0.07	0.47	1.74	0.03	0.54	1.94	0.86	0.65	NaN	NaN	NaN	NaN	NaN	NaN	2.01	0.41	0.65	NaN	NaN	NaN	NaN	NaN	NaN	NaN	NaN	NaN
997	4.985	1.96	0.95	0.4	1.73	0.86	0.49	NaN	NaN	NaN	NaN	NaN	NaN	NaN	NaN	NaN	1.77	0.4	0.47	1.72	0.26	0.45	1.79	0.07	0.47	1.74	0.03	0.54	1.94	0.86	0.65	NaN	NaN	NaN	NaN	NaN	NaN	2.01	0.41	0.65	NaN	NaN	NaN	NaN	NaN	NaN	NaN	NaN	NaN
998	4.99	1.96	0.95	0.41	1.74	0.86	0.49	NaN	NaN	NaN	NaN	NaN	NaN	NaN	NaN	NaN	1.77	0.4	0.46	1.73	0.26	0.44	1.79	0.07	0.47	1.74	0.03	0.54	1.94	0.86	0.65	NaN	NaN	NaN	NaN	NaN	NaN	2.01	0.41	0.65	NaN	NaN	NaN	NaN	NaN	NaN	NaN	NaN	NaN
999	4.995	1.96	0.95	0.41	1.74	0.86	0.49	NaN	NaN	NaN	NaN	NaN	NaN	NaN	NaN	NaN	1.77	0.4	0.46	1.73	0.26	0.44	1.79	0.07	0.47	1.74	0.03	0.54	1.94	0.86	0.65	NaN	NaN	NaN	NaN	NaN	NaN	2.01	0.41	0.65	NaN	NaN	NaN	NaN	NaN	NaN	NaN	NaN	NaN
1000	5	1.96	0.95	0.41	1.74	0.86	0.49	NaN	NaN	NaN	NaN	NaN	NaN	NaN	NaN	NaN	1.77	0.4	0.46	1.73	0.26	0.44	1.79	0.07	0.47	1.74	0.03	0.54	1.94	0.86	0.65	NaN	NaN	NaN	NaN	NaN	NaN	2.01	0.41	0.66	NaN	NaN	NaN	NaN	NaN	NaN	NaN	NaN	NaN
1001	5.005	1.96	0.95	0.41	1.74	0.86	0.49	NaN	NaN	NaN	NaN	NaN	NaN	NaN	NaN	NaN	1.77	0.4	0.46	1.73	0.26	0.43	1.79	0.07	0.47	1.74	0.03	0.53	1.94	0.86	0.65	NaN	NaN	NaN	NaN	NaN	NaN	2.01	0.41	0.66	NaN	NaN	NaN	NaN	NaN	NaN	NaN	NaN	NaN
1002	5.01	1.97	0.95	0.41	1.74	0.86	0.49	NaN	NaN	NaN	NaN	NaN	NaN	NaN	NaN	NaN	1.77	0.4	0.46	1.73	0.26	0.43	NaN	NaN	NaN	1.74	0.03	0.53	1.94	0.86	0.66	NaN	NaN	NaN	NaN	NaN	NaN	2.01	0.41	0.66	NaN	NaN	NaN	NaN	NaN	NaN	NaN	NaN	NaN
1003	5.015	1.97	0.95	0.41	1.74	0.86	0.49	NaN	NaN	NaN	NaN	NaN	NaN	NaN	NaN	NaN	1.77	0.4	0.46	1.73	0.26	0.43	1.79	0.07	0.46	1.74	0.03	0.53	1.94	0.86	0.66	NaN	NaN	NaN	NaN	NaN	NaN	2.01	0.41	0.66	NaN	NaN	NaN	NaN	NaN	NaN	NaN	NaN	NaN
1004	5.02	1.97	0.95	0.41	1.75	0.86	0.49	NaN	NaN	NaN	NaN	NaN	NaN	NaN	NaN	NaN	1.77	0.4	0.46	1.73	0.26	0.43	1.79	0.07	0.46	1.74	0.03	0.53	1.94	0.86	0.66	NaN	NaN	NaN	NaN	NaN	NaN	2.01	0.41	0.66	NaN	NaN	NaN	NaN	NaN	NaN	NaN	NaN	NaN
1005	5.025	1.97	0.95	0.41	1.75	0.86	0.49	NaN	NaN	NaN	NaN	NaN	NaN	NaN	NaN	NaN	1.77	0.4	0.46	1.73	0.26	0.43	1.79	0.07	0.46	1.73	0.03	0.52	1.94	0.86	0.66	NaN	NaN	NaN	NaN	NaN	NaN	2.01	0.41	0.66	NaN	NaN	NaN	NaN	NaN	NaN	NaN	NaN	NaN
1006	5.03	1.97	0.95	0.41	1.75	0.86	0.49	NaN	NaN	NaN	NaN	NaN	NaN	NaN	NaN	NaN	1.77	0.4	0.45	1.73	0.26	0.43	1.79	0.07	0.46	1.73	0.03	0.52	1.94	0.86	0.66	NaN	NaN	NaN	NaN	NaN	NaN	2.01	0.41	0.66	NaN	NaN	NaN	NaN	NaN	NaN	NaN	NaN	NaN
1007	5.035	1.98	0.95	0.42	1.75	0.86	0.48	NaN	NaN	NaN	NaN	NaN	NaN	NaN	NaN	NaN	1.77	0.4	0.45	1.73	0.26	0.43	1.79	0.07	0.46	1.73	0.03	0.52	1.94	0.86	0.66	NaN	NaN	NaN	NaN	NaN	NaN	2.01	0.4	0.66	NaN	NaN	NaN	NaN	NaN	NaN	NaN	NaN	NaN
1008	5.04	1.98	0.95	0.42	1.75	0.86	0.48	NaN	NaN	NaN	NaN	NaN	NaN	NaN	NaN	NaN	1.77	0.4	0.45	1.73	0.26	0.42	NaN	NaN	NaN	1.73	0.03	0.51	1.94	0.86	0.66	NaN	NaN	NaN	NaN	NaN	NaN	2.01	0.4	0.66	NaN	NaN	NaN	NaN	NaN	NaN	NaN	NaN	NaN
1009	5.045	1.98	0.95	0.42	1.75	0.86	0.48	NaN	NaN	NaN	NaN	NaN	NaN	NaN	NaN	NaN	1.77	0.41	0.45	1.73	0.26	0.42	NaN	NaN	NaN	1.73	0.03	0.51	1.94	0.86	0.66	NaN	NaN	NaN	NaN	NaN	NaN	2.01	0.4	0.66	NaN	NaN	NaN	NaN	NaN	NaN	NaN	NaN	NaN
1010	5.05	1.98	0.95	0.42	1.75	0.86	0.48	NaN	NaN	NaN	NaN	NaN	NaN	NaN	NaN	NaN	1.77	0.41	0.45	1.74	0.26	0.42	NaN	NaN	NaN	1.73	0.03	0.51	1.94	0.86	0.66	NaN	NaN	NaN	NaN	NaN	NaN	2.01	0.4	0.66	NaN	NaN	NaN	NaN	NaN	NaN	NaN	NaN	NaN
1011	5.055	1.98	0.95	0.42	1.75	0.86	0.48	NaN	NaN	NaN	NaN	NaN	NaN	NaN	NaN	NaN	1.77	0.41	0.45	1.74	0.26	0.42	1.8	0.07	0.46	1.73	0.03	0.51	1.94	0.86	0.66	NaN	NaN	NaN	NaN	NaN	NaN	2.01	0.4	0.66	NaN	NaN	NaN	NaN	NaN	NaN	NaN	NaN	NaN
1012	5.06	1.99	0.95	0.42	1.75	0.86	0.48	NaN	NaN	NaN	NaN	NaN	NaN	NaN	NaN	NaN	1.77	0.41	0.45	1.74	0.26	0.41	NaN	NaN	NaN	1.73	0.03	0.5	1.93	0.86	0.66	NaN	NaN	NaN	NaN	NaN	NaN	2.01	0.4	0.66	NaN	NaN	NaN	NaN	NaN	NaN	NaN	NaN	NaN
1013	5.065	1.99	0.95	0.42	1.75	0.86	0.48	NaN	NaN	NaN	NaN	NaN	NaN	NaN	NaN	NaN	1.78	0.41	0.45	1.74	0.26	0.41	NaN	NaN	NaN	1.73	0.03	0.5	1.93	0.86	0.67	NaN	NaN	NaN	NaN	NaN	NaN	2.01	0.4	0.66	NaN	NaN	NaN	NaN	NaN	NaN	NaN	NaN	NaN
1014	5.07	1.99	0.95	0.42	1.75	0.86	0.48	NaN	NaN	NaN	NaN	NaN	NaN	NaN	NaN	NaN	1.78	0.41	0.45	1.74	0.26	0.41	NaN	NaN	NaN	1.73	0.03	0.5	1.93	0.86	0.67	NaN	NaN	NaN	NaN	NaN	NaN	2.01	0.4	0.66	NaN	NaN	NaN	NaN	NaN	NaN	NaN	NaN	NaN
1015	5.075	1.99	0.95	0.42	1.76	0.86	0.48	NaN	NaN	NaN	NaN	NaN	NaN	NaN	NaN	NaN	1.78	0.41	0.45	1.75	0.26	0.41	NaN	NaN	NaN	1.73	0.03	0.49	1.93	0.86	0.67	NaN	NaN	NaN	NaN	NaN	NaN	2.01	0.4	0.66	NaN	NaN	NaN	NaN	NaN	NaN	NaN	NaN	NaN
1016	5.08	1.99	0.95	0.42	1.76	0.86	0.47	NaN	NaN	NaN	NaN	NaN	NaN	NaN	NaN	NaN	1.78	0.41	0.44	1.75	0.26	0.4	NaN	NaN	NaN	1.73	0.03	0.49	1.93	0.86	0.67	NaN	NaN	NaN	NaN	NaN	NaN	2.01	0.4	0.66	NaN	NaN	NaN	NaN	NaN	NaN	NaN	NaN	NaN
1017	5.085	1.99	0.95	0.43	1.76	0.86	0.47	NaN	NaN	NaN	NaN	NaN	NaN	NaN	NaN	NaN	1.78	0.41	0.44	1.75	0.26	0.4	NaN	NaN	NaN	1.73	0.03	0.48	1.93	0.86	0.67	NaN	NaN	NaN	NaN	NaN	NaN	2.01	0.4	0.66	NaN	NaN	NaN	NaN	NaN	NaN	NaN	NaN	NaN
1018	5.09	2	0.95	0.43	1.76	0.86	0.47	NaN	NaN	NaN	NaN	NaN	NaN	NaN	NaN	NaN	1.78	0.41	0.44	1.75	0.26	0.4	NaN	NaN	NaN	1.73	0.04	0.48	1.93	0.86	0.67	NaN	NaN	NaN	NaN	NaN	NaN	2.01	0.4	0.67	NaN	NaN	NaN	NaN	NaN	NaN	NaN	NaN	NaN
1019	5.095	2	0.95	0.43	1.76	0.86	0.47	NaN	NaN	NaN	NaN	NaN	NaN	NaN	NaN	NaN	1.78	0.41	0.44	1.76	0.26	0.39	NaN	NaN	NaN	1.73	0.04	0.48	1.93	0.86	0.67	NaN	NaN	NaN	NaN	NaN	NaN	2.01	0.4	0.67	NaN	NaN	NaN	NaN	NaN	NaN	NaN	NaN	NaN
1020	5.1	2	0.95	0.43	1.76	0.86	0.47	NaN	NaN	NaN	NaN	NaN	NaN	NaN	NaN	NaN	1.78	0.41	0.44	1.76	0.26	0.39	NaN	NaN	NaN	1.73	0.04	0.47	1.93	0.86	0.67	NaN	NaN	NaN	NaN	NaN	NaN	2.01	0.4	0.67	NaN	NaN	NaN	NaN	NaN	NaN	NaN	NaN	NaN
1021	5.105	2	0.95	0.43	NaN	NaN	NaN	NaN	NaN	NaN	NaN	NaN	NaN	NaN	NaN	NaN	1.78	0.41	0.43	1.76	0.26	0.39	NaN	NaN	NaN	1.73	0.04	0.47	1.93	0.86	0.67	NaN	NaN	NaN	NaN	NaN	NaN	2.01	0.4	0.67	NaN	NaN	NaN	NaN	NaN	NaN	NaN	NaN	NaN
1022	5.11	2	0.95	0.43	1.76	0.86	0.47	NaN	NaN	NaN	NaN	NaN	NaN	NaN	NaN	NaN	1.78	0.41	0.43	1.76	0.26	0.38	NaN	NaN	NaN	1.73	0.04	0.47	1.93	0.86	0.67	NaN	NaN	NaN	NaN	NaN	NaN	2.01	0.4	0.67	NaN	NaN	NaN	NaN	NaN	NaN	NaN	NaN	NaN
1023	5.115	2	0.95	0.43	1.76	0.86	0.47	NaN	NaN	NaN	NaN	NaN	NaN	NaN	NaN	NaN	1.78	0.41	0.43	1.77	0.26	0.38	NaN	NaN	NaN	1.73	0.04	0.46	1.93	0.86	0.67	NaN	NaN	NaN	NaN	NaN	NaN	2.01	0.4	0.67	NaN	NaN	NaN	NaN	NaN	NaN	NaN	NaN	NaN
1024	5.12	2	0.95	0.43	1.76	0.86	0.47	NaN	NaN	NaN	NaN	NaN	NaN	NaN	NaN	NaN	1.79	0.41	0.43	1.77	0.26	0.38	NaN	NaN	NaN	1.73	0.04	0.46	1.93	0.86	0.67	NaN	NaN	NaN	NaN	NaN	NaN	2.01	0.4	0.67	NaN	NaN	NaN	NaN	NaN	NaN	NaN	NaN	NaN
1025	5.125	2.01	0.95	0.43	1.76	0.86	0.47	NaN	NaN	NaN	NaN	NaN	NaN	NaN	NaN	NaN	1.79	0.41	0.43	1.77	0.26	0.38	NaN	NaN	NaN	1.73	0.04	0.45	1.93	0.86	0.67	NaN	NaN	NaN	NaN	NaN	NaN	2.01	0.4	0.67	NaN	NaN	NaN	NaN	NaN	NaN	NaN	NaN	NaN
1026	5.13	2.01	0.95	0.43	1.77	0.86	0.46	NaN	NaN	NaN	NaN	NaN	NaN	NaN	NaN	NaN	1.79	0.41	0.42	1.78	0.26	0.38	NaN	NaN	NaN	1.73	0.04	0.45	1.93	0.86	0.67	NaN	NaN	NaN	NaN	NaN	NaN	2.01	0.4	0.67	NaN	NaN	NaN	NaN	NaN	NaN	NaN	NaN	NaN
1027	5.135	2.01	0.95	0.44	1.77	0.86	0.46	NaN	NaN	NaN	NaN	NaN	NaN	NaN	NaN	NaN	1.79	0.41	0.42	1.78	0.26	0.37	NaN	NaN	NaN	1.74	0.04	0.45	1.93	0.86	0.67	NaN	NaN	NaN	NaN	NaN	NaN	2.01	0.4	0.67	NaN	NaN	NaN	NaN	NaN	NaN	NaN	NaN	NaN
1028	5.14	2.01	0.95	0.44	1.77	0.86	0.46	NaN	NaN	NaN	NaN	NaN	NaN	NaN	NaN	NaN	1.79	0.41	0.42	1.78	0.26	0.37	1.96	0.06	0.66	1.74	0.04	0.44	1.93	0.86	0.67	NaN	NaN	NaN	NaN	NaN	NaN	2.01	0.4	0.67	NaN	NaN	NaN	NaN	NaN	NaN	NaN	NaN	NaN
1029	5.145	2.01	0.95	0.44	1.77	0.86	0.46	NaN	NaN	NaN	NaN	NaN	NaN	NaN	NaN	NaN	1.79	0.41	0.42	1.79	0.26	0.37	1.96	0.06	0.66	1.74	0.04	0.44	1.92	0.86	0.67	NaN	NaN	NaN	NaN	NaN	NaN	2.01	0.4	0.67	NaN	NaN	NaN	NaN	NaN	NaN	NaN	NaN	NaN
1030	5.15	2.01	0.95	0.44	1.78	0.86	0.46	NaN	NaN	NaN	NaN	NaN	NaN	NaN	NaN	NaN	1.79	0.41	0.42	1.79	0.26	0.37	1.96	0.06	0.66	1.74	0.04	0.44	1.92	0.86	0.67	NaN	NaN	NaN	NaN	NaN	NaN	2.01	0.4	0.67	NaN	NaN	NaN	NaN	NaN	NaN	NaN	NaN	NaN
1031	5.155	2.01	0.95	0.44	1.78	0.86	0.46	NaN	NaN	NaN	NaN	NaN	NaN	NaN	NaN	NaN	1.79	0.41	0.42	1.79	0.26	0.37	1.96	0.06	0.66	1.74	0.04	0.43	1.92	0.86	0.67	NaN	NaN	NaN	NaN	NaN	NaN	2.01	0.4	0.67	NaN	NaN	NaN	NaN	NaN	NaN	NaN	NaN	NaN
1032	5.16	2.01	0.95	0.44	1.78	0.86	0.46	NaN	NaN	NaN	NaN	NaN	NaN	NaN	NaN	NaN	1.8	0.41	0.41	1.79	0.26	0.36	1.96	0.06	0.66	1.75	0.04	0.43	1.92	0.86	0.67	NaN	NaN	NaN	NaN	NaN	NaN	2.01	0.4	0.67	NaN	NaN	NaN	NaN	NaN	NaN	NaN	NaN	NaN
1033	5.165	2.02	0.95	0.44	1.78	0.86	0.46	NaN	NaN	NaN	NaN	NaN	NaN	NaN	NaN	NaN	1.8	0.41	0.41	1.8	0.26	0.36	1.96	0.06	0.66	1.75	0.04	0.43	1.92	0.86	0.67	NaN	NaN	NaN	NaN	NaN	NaN	2.01	0.4	0.67	NaN	NaN	NaN	NaN	NaN	NaN	NaN	NaN	NaN
1034	5.17	2.02	0.95	0.44	1.78	0.86	0.46	NaN	NaN	NaN	NaN	NaN	NaN	NaN	NaN	NaN	1.8	0.41	0.41	1.8	0.26	0.36	1.96	0.06	0.66	1.75	0.04	0.42	1.92	0.86	0.67	NaN	NaN	NaN	NaN	NaN	NaN	2.01	0.4	0.67	NaN	NaN	NaN	NaN	NaN	NaN	NaN	NaN	NaN
1035	5.175	2.02	0.95	0.44	1.78	0.86	0.46	NaN	NaN	NaN	NaN	NaN	NaN	NaN	NaN	NaN	1.8	0.41	0.41	1.8	0.26	0.36	1.96	0.06	0.66	1.75	0.04	0.42	1.92	0.86	0.67	NaN	NaN	NaN	NaN	NaN	NaN	2.01	0.4	0.67	NaN	NaN	NaN	NaN	NaN	NaN	NaN	NaN	NaN
1036	5.18	2.02	0.95	0.44	1.78	0.86	0.46	NaN	NaN	NaN	NaN	NaN	NaN	NaN	NaN	NaN	1.8	0.41	0.41	1.81	0.26	0.36	1.96	0.06	0.66	1.75	0.04	0.42	1.92	0.86	0.67	NaN	NaN	NaN	NaN	NaN	NaN	2.01	0.4	0.67	NaN	NaN	NaN	NaN	NaN	NaN	NaN	NaN	NaN
1037	5.185	2.02	0.95	0.44	1.78	0.86	0.46	NaN	NaN	NaN	NaN	NaN	NaN	NaN	NaN	NaN	1.8	0.41	0.41	1.81	0.26	0.35	1.96	0.06	0.66	1.75	0.04	0.41	1.92	0.86	0.67	NaN	NaN	NaN	NaN	NaN	NaN	2.01	0.4	0.67	NaN	NaN	NaN	NaN	NaN	NaN	NaN	NaN	NaN
1038	5.19	2.02	0.95	0.44	1.78	0.86	0.45	NaN	NaN	NaN	NaN	NaN	NaN	NaN	NaN	NaN	1.8	0.41	0.4	1.81	0.26	0.35	1.96	0.06	0.66	1.76	0.04	0.41	1.92	0.86	0.67	NaN	NaN	NaN	NaN	NaN	NaN	2.01	0.4	0.67	NaN	NaN	NaN	NaN	NaN	NaN	NaN	NaN	NaN
1039	5.195	2.02	0.95	0.44	1.78	0.86	0.45	NaN	NaN	NaN	NaN	NaN	NaN	NaN	NaN	NaN	1.8	0.41	0.4	1.81	0.27	0.35	1.96	0.06	0.66	1.76	0.04	0.41	1.92	0.86	0.67	NaN	NaN	NaN	NaN	NaN	NaN	2.01	0.4	0.67	NaN	NaN	NaN	NaN	NaN	NaN	NaN	NaN	NaN
1040	5.2	2.02	0.95	0.44	1.78	0.86	0.45	NaN	NaN	NaN	NaN	NaN	NaN	NaN	NaN	NaN	1.81	0.41	0.4	1.82	0.27	0.35	1.96	0.06	0.66	1.76	0.04	0.4	1.92	0.86	0.67	NaN	NaN	NaN	NaN	NaN	NaN	2.01	0.4	0.67	NaN	NaN	NaN	NaN	NaN	NaN	NaN	NaN	NaN
1041	5.205	2.02	0.95	0.44	1.78	0.86	0.45	NaN	NaN	NaN	NaN	NaN	NaN	NaN	NaN	NaN	1.81	0.41	0.4	1.82	0.27	0.35	1.96	0.06	0.66	1.76	0.04	0.4	1.92	0.86	0.67	NaN	NaN	NaN	NaN	NaN	NaN	2.01	0.4	0.67	NaN	NaN	NaN	NaN	NaN	NaN	NaN	NaN	NaN
1042	5.21	2.02	0.95	0.44	1.78	0.86	0.45	NaN	NaN	NaN	NaN	NaN	NaN	NaN	NaN	NaN	1.81	0.41	0.4	1.82	0.27	0.34	1.96	0.06	0.66	1.77	0.04	0.4	1.92	0.86	0.67	NaN	NaN	NaN	NaN	NaN	NaN	2.01	0.4	0.67	NaN	NaN	NaN	NaN	NaN	NaN	NaN	NaN	NaN
1043	5.215	2.02	0.95	0.45	1.79	0.86	0.45	NaN	NaN	NaN	NaN	NaN	NaN	NaN	NaN	NaN	1.81	0.41	0.4	1.82	0.27	0.34	1.96	0.06	0.66	1.77	0.04	0.4	1.92	0.86	0.67	NaN	NaN	NaN	NaN	NaN	NaN	2.01	0.4	0.67	NaN	NaN	NaN	NaN	NaN	NaN	NaN	NaN	NaN
1044	5.22	2.02	0.95	0.45	NaN	NaN	NaN	NaN	NaN	NaN	NaN	NaN	NaN	NaN	NaN	NaN	1.81	0.41	0.39	1.83	0.27	0.34	1.96	0.06	0.66	1.77	0.04	0.39	1.92	0.86	0.67	NaN	NaN	NaN	NaN	NaN	NaN	2.01	0.4	0.67	NaN	NaN	NaN	NaN	NaN	NaN	NaN	NaN	NaN
1045	5.225	2.03	0.95	0.45	1.78	0.86	0.45	NaN	NaN	NaN	NaN	NaN	NaN	NaN	NaN	NaN	1.81	0.41	0.39	1.83	0.27	0.34	1.96	0.06	0.66	1.77	0.04	0.39	1.92	0.86	0.67	NaN	NaN	NaN	NaN	NaN	NaN	2.01	0.4	0.67	NaN	NaN	NaN	NaN	NaN	NaN	NaN	NaN	NaN
1046	5.23	2.03	0.95	0.45	1.79	0.86	0.45	NaN	NaN	NaN	NaN	NaN	NaN	NaN	NaN	NaN	1.81	0.41	0.39	1.83	0.27	0.34	1.96	0.06	0.66	1.78	0.04	0.39	1.92	0.86	0.67	NaN	NaN	NaN	NaN	NaN	NaN	2.01	0.4	0.67	NaN	NaN	NaN	NaN	NaN	NaN	NaN	NaN	NaN
1047	5.235	2.03	0.95	0.45	1.79	0.86	0.45	NaN	NaN	NaN	NaN	NaN	NaN	NaN	NaN	NaN	1.81	0.41	0.39	1.83	0.27	0.34	1.96	0.06	0.66	1.78	0.04	0.38	1.92	0.86	0.67	NaN	NaN	NaN	NaN	NaN	NaN	2.01	0.4	0.67	NaN	NaN	NaN	NaN	NaN	NaN	NaN	NaN	NaN
1048	5.24	2.03	0.95	0.45	1.79	0.86	0.45	NaN	NaN	NaN	NaN	NaN	NaN	NaN	NaN	NaN	1.82	0.41	0.39	1.83	0.27	0.33	1.96	0.06	0.66	1.78	0.04	0.38	1.91	0.86	0.67	NaN	NaN	NaN	NaN	NaN	NaN	2.01	0.4	0.67	NaN	NaN	NaN	NaN	NaN	NaN	NaN	NaN	NaN
1049	5.245	2.03	0.95	0.45	1.79	0.86	0.45	NaN	NaN	NaN	NaN	NaN	NaN	NaN	NaN	NaN	1.82	0.41	0.39	1.83	0.27	0.33	1.96	0.06	0.66	1.78	0.04	0.38	1.91	0.86	0.67	NaN	NaN	NaN	NaN	NaN	NaN	2.01	0.4	0.67	NaN	NaN	NaN	NaN	NaN	NaN	NaN	NaN	NaN
1050	5.25	2.03	0.95	0.45	NaN	NaN	NaN	NaN	NaN	NaN	NaN	NaN	NaN	NaN	NaN	NaN	1.82	0.41	0.38	1.84	0.27	0.33	1.96	0.06	0.66	1.79	0.04	0.38	1.91	0.86	0.67	NaN	NaN	NaN	NaN	NaN	NaN	2.01	0.4	0.67	NaN	NaN	NaN	NaN	NaN	NaN	NaN	NaN	NaN
1051	5.255	2.03	0.95	0.45	1.79	0.86	0.44	NaN	NaN	NaN	NaN	NaN	NaN	NaN	NaN	NaN	1.82	0.41	0.38	1.84	0.27	0.33	1.96	0.06	0.66	1.79	0.04	0.38	1.91	0.86	0.67	NaN	NaN	NaN	NaN	NaN	NaN	2.01	0.4	0.67	NaN	NaN	NaN	NaN	NaN	NaN	NaN	NaN	NaN
1052	5.26	2.03	0.95	0.45	1.79	0.86	0.44	NaN	NaN	NaN	NaN	NaN	NaN	NaN	NaN	NaN	1.82	0.41	0.38	1.84	0.27	0.33	1.96	0.06	0.66	1.79	0.04	0.37	1.91	0.86	0.67	NaN	NaN	NaN	NaN	NaN	NaN	2.01	0.4	0.67	NaN	NaN	NaN	NaN	NaN	NaN	NaN	NaN	NaN
1053	5.265	2.03	0.95	0.45	1.79	0.86	0.44	NaN	NaN	NaN	NaN	NaN	NaN	NaN	NaN	NaN	1.82	0.41	0.38	1.84	0.27	0.33	1.96	0.06	0.66	1.79	0.04	0.37	1.91	0.86	0.67	NaN	NaN	NaN	NaN	NaN	NaN	2.01	0.4	0.67	NaN	NaN	NaN	NaN	NaN	NaN	NaN	NaN	NaN
1054	5.27	2.03	0.95	0.45	1.79	0.86	0.44	NaN	NaN	NaN	NaN	NaN	NaN	NaN	NaN	NaN	1.82	0.41	0.38	1.85	0.27	0.32	1.96	0.06	0.66	1.8	0.04	0.37	1.91	0.86	0.67	NaN	NaN	NaN	NaN	NaN	NaN	2.01	0.4	0.67	NaN	NaN	NaN	NaN	NaN	NaN	NaN	NaN	NaN
1055	5.275	2.03	0.95	0.45	1.79	0.86	0.44	NaN	NaN	NaN	NaN	NaN	NaN	NaN	NaN	NaN	1.83	0.41	0.38	1.85	0.27	0.32	1.96	0.06	0.66	1.8	0.04	0.37	1.91	0.86	0.67	NaN	NaN	NaN	NaN	NaN	NaN	2.01	0.4	0.67	NaN	NaN	NaN	NaN	NaN	NaN	NaN	NaN	NaN
1056	5.28	2.03	0.95	0.45	1.79	0.86	0.44	NaN	NaN	NaN	NaN	NaN	NaN	NaN	NaN	NaN	1.83	0.41	0.37	1.85	0.27	0.32	1.96	0.06	0.66	1.8	0.04	0.36	1.91	0.86	0.67	NaN	NaN	NaN	NaN	NaN	NaN	2.01	0.4	0.67	NaN	NaN	NaN	NaN	NaN	NaN	NaN	NaN	NaN
1057	5.285	2.03	0.95	0.45	1.79	0.86	0.44	NaN	NaN	NaN	NaN	NaN	NaN	NaN	NaN	NaN	1.83	0.41	0.37	1.85	0.27	0.32	1.96	0.06	0.66	1.8	0.04	0.36	1.91	0.86	0.67	NaN	NaN	NaN	NaN	NaN	NaN	2.01	0.4	0.67	NaN	NaN	NaN	NaN	NaN	NaN	NaN	NaN	NaN
1058	5.29	2.03	0.95	0.45	1.8	0.86	0.44	NaN	NaN	NaN	NaN	NaN	NaN	NaN	NaN	NaN	1.83	0.41	0.37	1.86	0.27	0.32	1.96	0.06	0.66	1.81	0.04	0.36	1.91	0.86	0.67	NaN	NaN	NaN	NaN	NaN	NaN	2	0.4	0.67	NaN	NaN	NaN	NaN	NaN	NaN	NaN	NaN	NaN
1059	5.295	2.03	0.95	0.45	1.8	0.86	0.44	NaN	NaN	NaN	NaN	NaN	NaN	NaN	NaN	NaN	1.83	0.41	0.37	1.86	0.27	0.32	1.96	0.06	0.66	1.81	0.04	0.36	1.91	0.86	0.67	NaN	NaN	NaN	NaN	NaN	NaN	2	0.4	0.67	NaN	NaN	NaN	NaN	NaN	NaN	NaN	NaN	NaN
1060	5.3	2.03	0.95	0.45	1.79	0.86	0.44	NaN	NaN	NaN	NaN	NaN	NaN	NaN	NaN	NaN	1.84	0.41	0.37	1.86	0.27	0.32	1.96	0.06	0.66	1.81	0.04	0.36	1.91	0.86	0.67	NaN	NaN	NaN	NaN	NaN	NaN	2	0.4	0.67	NaN	NaN	NaN	NaN	NaN	NaN	NaN	NaN	NaN
1061	5.305	2.03	0.95	0.45	1.79	0.86	0.44	NaN	NaN	NaN	NaN	NaN	NaN	NaN	NaN	NaN	1.84	0.41	0.37	1.86	0.27	0.31	1.96	0.06	0.66	1.82	0.04	0.35	1.91	0.86	0.67	NaN	NaN	NaN	NaN	NaN	NaN	2	0.4	0.67	NaN	NaN	NaN	NaN	NaN	NaN	NaN	NaN	NaN
1062	5.31	2.03	0.95	0.45	1.79	0.86	0.44	NaN	NaN	NaN	NaN	NaN	NaN	NaN	NaN	NaN	1.84	0.41	0.37	1.87	0.27	0.31	1.96	0.06	0.66	1.82	0.04	0.35	1.91	0.86	0.67	NaN	NaN	NaN	NaN	NaN	NaN	2	0.4	0.67	NaN	NaN	NaN	NaN	NaN	NaN	NaN	NaN	NaN
1063	5.315	2.03	0.95	0.45	1.79	0.86	0.43	NaN	NaN	NaN	NaN	NaN	NaN	NaN	NaN	NaN	1.84	0.41	0.37	1.87	0.27	0.31	1.96	0.06	0.66	1.82	0.04	0.35	1.9	0.86	0.67	NaN	NaN	NaN	NaN	NaN	NaN	2	0.4	0.67	NaN	NaN	NaN	NaN	NaN	NaN	NaN	NaN	NaN
1064	5.32	2.03	0.95	0.45	1.79	0.86	0.43	NaN	NaN	NaN	NaN	NaN	NaN	NaN	NaN	NaN	1.84	0.41	0.37	1.87	0.26	0.31	1.96	0.06	0.66	1.82	0.03	0.35	1.9	0.86	0.67	NaN	NaN	NaN	NaN	NaN	NaN	2	0.4	0.67	NaN	NaN	NaN	NaN	NaN	NaN	NaN	NaN	NaN
1065	5.325	2.03	0.95	0.45	1.79	0.86	0.43	NaN	NaN	NaN	NaN	NaN	NaN	NaN	NaN	NaN	1.85	0.41	0.36	1.87	0.26	0.31	1.96	0.06	0.66	1.82	0.03	0.35	1.9	0.86	0.67	NaN	NaN	NaN	NaN	NaN	NaN	2	0.4	0.67	NaN	NaN	NaN	NaN	NaN	NaN	NaN	NaN	NaN
1066	5.33	2.03	0.95	0.45	1.79	0.86	0.43	NaN	NaN	NaN	NaN	NaN	NaN	NaN	NaN	NaN	1.85	0.4	0.36	1.88	0.26	0.31	1.96	0.06	0.66	1.83	0.03	0.35	1.9	0.86	0.67	NaN	NaN	NaN	NaN	NaN	NaN	2	0.4	0.67	NaN	NaN	NaN	NaN	NaN	NaN	NaN	NaN	NaN
1067	5.335	2.03	0.95	0.45	1.79	0.86	0.43	NaN	NaN	NaN	NaN	NaN	NaN	NaN	NaN	NaN	1.85	0.4	0.36	1.88	0.26	0.31	1.96	0.06	0.66	1.83	0.03	0.35	1.9	0.86	0.66	NaN	NaN	NaN	NaN	NaN	NaN	2	0.4	0.67	NaN	NaN	NaN	NaN	NaN	NaN	NaN	NaN	NaN
1068	5.34	2.03	0.95	0.45	1.79	0.86	0.43	NaN	NaN	NaN	NaN	NaN	NaN	NaN	NaN	NaN	1.85	0.4	0.36	1.88	0.26	0.31	1.96	0.06	0.66	1.83	0.03	0.34	1.9	0.86	0.66	NaN	NaN	NaN	NaN	NaN	NaN	2	0.4	0.67	NaN	NaN	NaN	NaN	NaN	NaN	NaN	NaN	NaN
1069	5.345	2.03	0.95	0.45	1.79	0.86	0.43	NaN	NaN	NaN	NaN	NaN	NaN	NaN	NaN	NaN	1.86	0.4	0.36	1.88	0.26	0.31	1.96	0.06	0.66	1.83	0.03	0.34	1.9	0.86	0.66	NaN	NaN	NaN	NaN	NaN	NaN	2	0.4	0.67	NaN	NaN	NaN	NaN	NaN	NaN	NaN	NaN	NaN
1070	5.35	2.03	0.95	0.45	1.79	0.86	0.43	NaN	NaN	NaN	NaN	NaN	NaN	NaN	NaN	NaN	1.86	0.4	0.36	1.89	0.26	0.31	1.96	0.06	0.66	1.83	0.03	0.34	1.9	0.86	0.66	NaN	NaN	NaN	NaN	NaN	NaN	2	0.4	0.67	NaN	NaN	NaN	NaN	NaN	NaN	NaN	NaN	NaN
1071	5.355	2.03	0.95	0.45	1.8	0.86	0.43	NaN	NaN	NaN	NaN	NaN	NaN	NaN	NaN	NaN	1.86	0.4	0.36	1.89	0.26	0.3	1.96	0.06	0.66	1.83	0.03	0.34	1.9	0.86	0.66	NaN	NaN	NaN	NaN	NaN	NaN	2	0.4	0.67	NaN	NaN	NaN	NaN	NaN	NaN	NaN	NaN	NaN
1072	5.36	2.03	0.95	0.45	1.8	0.86	0.43	NaN	NaN	NaN	NaN	NaN	NaN	NaN	NaN	NaN	1.86	0.4	0.36	1.89	0.26	0.3	1.96	0.06	0.66	1.83	0.03	0.34	1.9	0.86	0.66	NaN	NaN	NaN	NaN	NaN	NaN	2	0.4	0.67	NaN	NaN	NaN	NaN	NaN	NaN	NaN	NaN	NaN
1073	5.365	2.03	0.95	0.45	1.79	0.86	0.42	NaN	NaN	NaN	NaN	NaN	NaN	NaN	NaN	NaN	1.87	0.4	0.36	1.89	0.26	0.3	1.96	0.06	0.66	1.83	0.03	0.34	1.9	0.86	0.66	NaN	NaN	NaN	NaN	NaN	NaN	2	0.4	0.67	NaN	NaN	NaN	NaN	NaN	NaN	NaN	NaN	NaN
1074	5.37	2.03	0.95	0.45	1.79	0.86	0.42	NaN	NaN	NaN	NaN	NaN	NaN	NaN	NaN	NaN	1.87	0.4	0.36	1.89	0.26	0.3	1.96	0.06	0.66	1.83	0.03	0.34	1.9	0.86	0.66	NaN	NaN	NaN	NaN	NaN	NaN	2	0.4	0.67	NaN	NaN	NaN	NaN	NaN	NaN	NaN	NaN	NaN
1075	5.375	2.03	0.95	0.45	1.79	0.86	0.42	NaN	NaN	NaN	NaN	NaN	NaN	NaN	NaN	NaN	1.87	0.4	0.36	1.89	0.26	0.3	1.96	0.06	0.66	1.83	0.03	0.34	1.89	0.86	0.66	NaN	NaN	NaN	NaN	NaN	NaN	2	0.4	0.67	NaN	NaN	NaN	NaN	NaN	NaN	NaN	NaN	NaN
1076	5.38	2.03	0.95	0.45	1.79	0.86	0.42	NaN	NaN	NaN	NaN	NaN	NaN	NaN	NaN	NaN	1.87	0.4	0.36	1.89	0.26	0.3	1.96	0.06	0.66	1.83	0.03	0.34	1.89	0.86	0.66	NaN	NaN	NaN	NaN	NaN	NaN	2	0.4	0.67	NaN	NaN	NaN	NaN	NaN	NaN	NaN	NaN	NaN
1077	5.385	2.03	0.95	0.45	1.79	0.86	0.42	NaN	NaN	NaN	NaN	NaN	NaN	NaN	NaN	NaN	1.87	0.4	0.36	1.89	0.26	0.3	1.96	0.06	0.66	1.83	0.03	0.34	1.89	0.86	0.66	NaN	NaN	NaN	NaN	NaN	NaN	2	0.4	0.67	NaN	NaN	NaN	NaN	NaN	NaN	NaN	NaN	NaN
1078	5.39	2.03	0.95	0.45	1.79	0.86	0.42	NaN	NaN	NaN	NaN	NaN	NaN	NaN	NaN	NaN	1.87	0.4	0.36	1.89	0.26	0.3	1.96	0.06	0.66	1.83	0.03	0.34	1.89	0.86	0.66	NaN	NaN	NaN	NaN	NaN	NaN	2	0.4	0.67	NaN	NaN	NaN	NaN	NaN	NaN	NaN	NaN	NaN
1079	5.395	2.03	0.95	0.45	NaN	NaN	NaN	NaN	NaN	NaN	NaN	NaN	NaN	NaN	NaN	NaN	1.87	0.4	0.36	1.89	0.26	0.3	1.96	0.06	0.66	1.83	0.03	0.34	1.89	0.86	0.66	NaN	NaN	NaN	NaN	NaN	NaN	2	0.4	0.67	NaN	NaN	NaN	NaN	NaN	NaN	NaN	NaN	NaN
1080	5.4	2.03	0.95	0.45	NaN	NaN	NaN	NaN	NaN	NaN	NaN	NaN	NaN	NaN	NaN	NaN	1.87	0.4	0.36	1.89	0.26	0.3	1.96	0.06	0.66	1.83	0.03	0.34	1.89	0.86	0.66	NaN	NaN	NaN	NaN	NaN	NaN	2	0.4	0.67	NaN	NaN	NaN	NaN	NaN	NaN	NaN	NaN	NaN
1081	5.405	2.03	0.95	0.45	1.79	0.86	0.41	NaN	NaN	NaN	NaN	NaN	NaN	NaN	NaN	NaN	1.87	0.4	0.36	1.89	0.26	0.3	1.96	0.06	0.66	1.83	0.03	0.34	1.89	0.86	0.65	NaN	NaN	NaN	NaN	NaN	NaN	2	0.4	0.67	NaN	NaN	NaN	NaN	NaN	NaN	NaN	NaN	NaN
1082	5.41	2.03	0.95	0.45	1.79	0.86	0.41	NaN	NaN	NaN	NaN	NaN	NaN	NaN	NaN	NaN	1.87	0.4	0.36	1.89	0.26	0.3	1.96	0.06	0.66	1.83	0.03	0.34	1.89	0.86	0.65	NaN	NaN	NaN	NaN	NaN	NaN	2	0.4	0.67	NaN	NaN	NaN	NaN	NaN	NaN	NaN	NaN	NaN
1083	5.415	2.03	0.95	0.45	1.8	0.86	0.41	NaN	NaN	NaN	NaN	NaN	NaN	NaN	NaN	NaN	1.87	0.4	0.36	1.9	0.26	0.3	1.96	0.07	0.66	1.83	0.03	0.34	1.89	0.86	0.65	NaN	NaN	NaN	NaN	NaN	NaN	2	0.4	0.67	NaN	NaN	NaN	NaN	NaN	NaN	NaN	NaN	NaN
1084	5.42	2.03	0.95	0.45	NaN	NaN	NaN	NaN	NaN	NaN	NaN	NaN	NaN	NaN	NaN	NaN	1.88	0.4	0.35	1.9	0.26	0.3	1.96	0.07	0.66	1.83	0.03	0.34	1.89	0.86	0.65	NaN	NaN	NaN	NaN	NaN	NaN	2	0.4	0.67	NaN	NaN	NaN	NaN	NaN	NaN	NaN	NaN	NaN
1085	5.425	2.03	0.95	0.44	NaN	NaN	NaN	NaN	NaN	NaN	NaN	NaN	NaN	NaN	NaN	NaN	1.88	0.4	0.35	1.9	0.26	0.3	1.96	0.07	0.66	1.83	0.03	0.34	1.89	0.86	0.65	NaN	NaN	NaN	NaN	NaN	NaN	2	0.4	0.67	NaN	NaN	NaN	NaN	NaN	NaN	NaN	NaN	NaN
1086	5.43	2.03	0.95	0.44	1.79	0.86	0.41	NaN	NaN	NaN	NaN	NaN	NaN	NaN	NaN	NaN	1.88	0.4	0.35	1.9	0.26	0.3	1.96	0.07	0.66	1.83	0.03	0.34	1.88	0.86	0.65	NaN	NaN	NaN	NaN	NaN	NaN	1.99	0.4	0.67	NaN	NaN	NaN	NaN	NaN	NaN	NaN	NaN	NaN
1087	5.435	2.03	0.95	0.44	NaN	NaN	NaN	NaN	NaN	NaN	NaN	NaN	NaN	NaN	NaN	NaN	1.88	0.4	0.35	1.9	0.26	0.3	1.96	0.07	0.66	1.83	0.03	0.34	1.88	0.86	0.65	NaN	NaN	NaN	NaN	NaN	NaN	1.99	0.4	0.67	NaN	NaN	NaN	NaN	NaN	NaN	NaN	NaN	NaN
1088	5.44	2.03	0.95	0.44	1.72	0.88	0.38	NaN	NaN	NaN	NaN	NaN	NaN	NaN	NaN	NaN	1.88	0.4	0.35	1.9	0.26	0.3	1.96	0.07	0.66	1.83	0.03	0.34	1.88	0.86	0.65	NaN	NaN	NaN	NaN	NaN	NaN	1.99	0.4	0.67	NaN	NaN	NaN	NaN	NaN	NaN	NaN	NaN	NaN
1089	5.445	2.03	0.95	0.44	1.72	0.88	0.38	NaN	NaN	NaN	NaN	NaN	NaN	NaN	NaN	NaN	1.88	0.4	0.35	1.9	0.26	0.3	1.96	0.07	0.66	1.83	0.03	0.34	1.88	0.86	0.65	NaN	NaN	NaN	NaN	NaN	NaN	1.99	0.4	0.67	NaN	NaN	NaN	NaN	NaN	NaN	NaN	NaN	NaN
1090	5.45	2.03	0.95	0.44	NaN	NaN	NaN	NaN	NaN	NaN	NaN	NaN	NaN	NaN	NaN	NaN	1.88	0.4	0.35	1.9	0.26	0.3	1.96	0.07	0.66	1.83	0.03	0.34	1.88	0.87	0.65	NaN	NaN	NaN	NaN	NaN	NaN	1.99	0.4	0.67	NaN	NaN	NaN	NaN	NaN	NaN	NaN	NaN	NaN
1091	5.455	2.03	0.95	0.44	NaN	NaN	NaN	NaN	NaN	NaN	NaN	NaN	NaN	NaN	NaN	NaN	1.88	0.4	0.35	1.9	0.26	0.3	1.96	0.07	0.66	1.83	0.03	0.34	1.88	0.87	0.65	NaN	NaN	NaN	NaN	NaN	NaN	1.99	0.4	0.67	NaN	NaN	NaN	NaN	NaN	NaN	NaN	NaN	NaN
1092	5.46	2.03	0.95	0.44	NaN	NaN	NaN	NaN	NaN	NaN	NaN	NaN	NaN	NaN	NaN	NaN	1.88	0.4	0.35	1.9	0.26	0.3	1.96	0.07	0.66	1.83	0.03	0.34	1.88	0.87	0.65	NaN	NaN	NaN	NaN	NaN	NaN	1.99	0.4	0.67	NaN	NaN	NaN	NaN	NaN	NaN	NaN	NaN	NaN
1093	5.465	2.03	0.95	0.44	NaN	NaN	NaN	NaN	NaN	NaN	NaN	NaN	NaN	NaN	NaN	NaN	1.88	0.4	0.35	1.9	0.26	0.3	1.96	0.07	0.66	1.83	0.03	0.34	1.88	0.87	0.64	NaN	NaN	NaN	NaN	NaN	NaN	1.99	0.4	0.67	NaN	NaN	NaN	NaN	NaN	NaN	NaN	NaN	NaN
1094	5.47	2.03	0.95	0.44	NaN	NaN	NaN	NaN	NaN	NaN	NaN	NaN	NaN	NaN	NaN	NaN	1.88	0.4	0.35	1.9	0.26	0.3	1.96	0.07	0.66	1.83	0.03	0.34	1.88	0.87	0.64	NaN	NaN	NaN	NaN	NaN	NaN	1.99	0.4	0.67	NaN	NaN	NaN	NaN	NaN	NaN	NaN	NaN	NaN
1095	5.475	2.03	0.95	0.44	NaN	NaN	NaN	NaN	NaN	NaN	NaN	NaN	NaN	NaN	NaN	NaN	1.88	0.4	0.35	1.9	0.26	0.3	1.96	0.07	0.66	1.83	0.03	0.34	1.88	0.87	0.64	NaN	NaN	NaN	NaN	NaN	NaN	1.99	0.4	0.66	NaN	NaN	NaN	NaN	NaN	NaN	NaN	NaN	NaN
1096	5.48	2.03	0.95	0.44	NaN	NaN	NaN	NaN	NaN	NaN	NaN	NaN	NaN	NaN	NaN	NaN	1.89	0.4	0.35	1.9	0.26	0.3	1.96	0.07	0.66	1.83	0.03	0.34	1.87	0.87	0.64	NaN	NaN	NaN	NaN	NaN	NaN	1.99	0.4	0.66	NaN	NaN	NaN	NaN	NaN	NaN	NaN	NaN	NaN
1097	5.485	2.03	0.95	0.44	NaN	NaN	NaN	NaN	NaN	NaN	NaN	NaN	NaN	NaN	NaN	NaN	1.89	0.4	0.35	1.9	0.26	0.3	1.96	0.07	0.66	1.83	0.03	0.34	1.87	0.87	0.64	NaN	NaN	NaN	NaN	NaN	NaN	1.99	0.4	0.66	NaN	NaN	NaN	NaN	NaN	NaN	NaN	NaN	NaN
1098	5.49	2.03	0.95	0.44	NaN	NaN	NaN	NaN	NaN	NaN	NaN	NaN	NaN	NaN	NaN	NaN	1.89	0.4	0.35	1.9	0.26	0.3	1.96	0.07	0.66	1.83	0.03	0.34	1.87	0.87	0.64	NaN	NaN	NaN	NaN	NaN	NaN	1.99	0.4	0.66	NaN	NaN	NaN	NaN	NaN	NaN	NaN	NaN	NaN
1099	5.495	2.03	0.95	0.44	NaN	NaN	NaN	NaN	NaN	NaN	NaN	NaN	NaN	NaN	NaN	NaN	1.89	0.4	0.35	1.9	0.25	0.3	1.96	0.07	0.66	1.83	0.03	0.34	1.87	0.87	0.64	NaN	NaN	NaN	NaN	NaN	NaN	1.99	0.4	0.66	NaN	NaN	NaN	NaN	NaN	NaN	NaN	NaN	NaN
1100	5.5	2.03	0.95	0.44	NaN	NaN	NaN	NaN	NaN	NaN	NaN	NaN	NaN	NaN	NaN	NaN	1.89	0.4	0.35	1.9	0.25	0.3	1.96	0.07	0.66	1.83	0.03	0.34	1.87	0.87	0.64	NaN	NaN	NaN	NaN	NaN	NaN	1.98	0.4	0.66	NaN	NaN	NaN	NaN	NaN	NaN	NaN	NaN	NaN
1101	5.505	2.03	0.95	0.44	NaN	NaN	NaN	NaN	NaN	NaN	NaN	NaN	NaN	NaN	NaN	NaN	1.89	0.4	0.35	1.9	0.25	0.3	1.96	0.07	0.66	1.83	0.03	0.34	1.87	0.87	0.64	NaN	NaN	NaN	NaN	NaN	NaN	1.98	0.4	0.66	NaN	NaN	NaN	NaN	NaN	NaN	NaN	NaN	NaN
1102	5.51	2.03	0.95	0.44	NaN	NaN	NaN	NaN	NaN	NaN	NaN	NaN	NaN	NaN	NaN	NaN	1.89	0.4	0.35	1.9	0.25	0.3	1.96	0.07	0.66	1.83	0.03	0.34	1.87	0.87	0.64	NaN	NaN	NaN	NaN	NaN	NaN	1.98	0.4	0.66	NaN	NaN	NaN	NaN	NaN	NaN	NaN	NaN	NaN
1103	5.515	2.03	0.95	0.44	NaN	NaN	NaN	NaN	NaN	NaN	NaN	NaN	NaN	NaN	NaN	NaN	1.89	0.4	0.35	1.91	0.25	0.3	1.96	0.07	0.66	1.83	0.03	0.34	1.87	0.87	0.63	NaN	NaN	NaN	NaN	NaN	NaN	1.98	0.4	0.66	NaN	NaN	NaN	NaN	NaN	NaN	NaN	NaN	NaN
1104	5.52	2.03	0.95	0.44	NaN	NaN	NaN	NaN	NaN	NaN	NaN	NaN	NaN	NaN	NaN	NaN	1.89	0.4	0.35	1.91	0.25	0.3	1.96	0.07	0.66	1.83	0.03	0.34	1.87	0.87	0.63	NaN	NaN	NaN	NaN	NaN	NaN	1.98	0.4	0.67	NaN	NaN	NaN	NaN	NaN	NaN	NaN	NaN	NaN
1105	5.525	2.03	0.95	0.44	NaN	NaN	NaN	NaN	NaN	NaN	NaN	NaN	NaN	NaN	NaN	NaN	1.89	0.4	0.35	1.91	0.25	0.3	1.96	0.07	0.66	1.83	0.03	0.34	1.87	0.87	0.63	NaN	NaN	NaN	NaN	NaN	NaN	1.98	0.41	0.67	NaN	NaN	NaN	NaN	NaN	NaN	NaN	NaN	NaN
1106	5.53	2.03	0.95	0.44	NaN	NaN	NaN	NaN	NaN	NaN	NaN	NaN	NaN	NaN	NaN	NaN	1.89	0.4	0.35	1.91	0.25	0.3	1.96	0.07	0.66	1.83	0.03	0.34	1.87	0.87	0.63	NaN	NaN	NaN	NaN	NaN	NaN	1.98	0.41	0.67	NaN	NaN	NaN	NaN	NaN	NaN	NaN	NaN	NaN
1107	5.535	2.03	0.95	0.44	NaN	NaN	NaN	NaN	NaN	NaN	NaN	NaN	NaN	NaN	NaN	NaN	1.89	0.4	0.35	1.91	0.25	0.3	1.96	0.07	0.66	1.83	0.03	0.34	1.86	0.87	0.63	NaN	NaN	NaN	NaN	NaN	NaN	1.98	0.41	0.67	NaN	NaN	NaN	NaN	NaN	NaN	NaN	NaN	NaN
1108	5.54	2.03	0.95	0.44	NaN	NaN	NaN	NaN	NaN	NaN	NaN	NaN	NaN	NaN	NaN	NaN	1.9	0.4	0.35	1.91	0.25	0.3	1.95	0.07	0.66	1.83	0.03	0.34	1.86	0.87	0.63	NaN	NaN	NaN	NaN	NaN	NaN	1.97	0.41	0.67	NaN	NaN	NaN	NaN	NaN	NaN	NaN	NaN	NaN
1109	5.545	2.03	0.95	0.44	NaN	NaN	NaN	NaN	NaN	NaN	NaN	NaN	NaN	NaN	NaN	NaN	1.9	0.4	0.35	1.91	0.25	0.3	1.95	0.07	0.66	1.83	0.03	0.34	1.86	0.87	0.63	NaN	NaN	NaN	NaN	NaN	NaN	1.97	0.41	0.67	NaN	NaN	NaN	NaN	NaN	NaN	NaN	NaN	NaN
1110	5.55	2.03	0.95	0.44	NaN	NaN	NaN	NaN	NaN	NaN	NaN	NaN	NaN	NaN	NaN	NaN	1.9	0.4	0.35	1.91	0.25	0.3	1.95	0.07	0.66	1.83	0.03	0.34	1.86	0.87	0.63	NaN	NaN	NaN	NaN	NaN	NaN	1.97	0.41	0.67	NaN	NaN	NaN	NaN	NaN	NaN	NaN	NaN	NaN
1111	5.555	2.03	0.95	0.44	NaN	NaN	NaN	NaN	NaN	NaN	NaN	NaN	NaN	NaN	NaN	NaN	1.9	0.4	0.35	1.91	0.25	0.3	1.95	0.07	0.66	1.83	0.03	0.34	1.86	0.87	0.63	NaN	NaN	NaN	NaN	NaN	NaN	1.97	0.41	0.67	NaN	NaN	NaN	NaN	NaN	NaN	NaN	NaN	NaN
1112	5.56	2.03	0.95	0.43	NaN	NaN	NaN	NaN	NaN	NaN	NaN	NaN	NaN	NaN	NaN	NaN	1.9	0.4	0.35	1.91	0.25	0.3	1.95	0.07	0.66	1.83	0.03	0.34	1.86	0.87	0.63	NaN	NaN	NaN	NaN	NaN	NaN	1.97	0.41	0.67	NaN	NaN	NaN	NaN	NaN	NaN	NaN	NaN	NaN
1113	5.565	2.03	0.95	0.43	NaN	NaN	NaN	NaN	NaN	NaN	NaN	NaN	NaN	NaN	NaN	NaN	1.9	0.4	0.35	1.91	0.25	0.3	1.95	0.07	0.66	1.83	0.03	0.34	1.86	0.87	0.63	NaN	NaN	NaN	NaN	NaN	NaN	1.97	0.41	0.67	NaN	NaN	NaN	NaN	NaN	NaN	NaN	NaN	NaN
1114	5.57	2.03	0.95	0.43	NaN	NaN	NaN	NaN	NaN	NaN	NaN	NaN	NaN	NaN	NaN	NaN	1.9	0.4	0.35	1.91	0.25	0.3	1.95	0.07	0.66	1.83	0.03	0.34	1.86	0.87	0.63	NaN	NaN	NaN	NaN	NaN	NaN	1.97	0.41	0.67	NaN	NaN	NaN	NaN	NaN	NaN	NaN	NaN	NaN
1115	5.575	2.03	0.95	0.43	NaN	NaN	NaN	NaN	NaN	NaN	NaN	NaN	NaN	NaN	NaN	NaN	1.9	0.4	0.35	1.91	0.25	0.3	1.95	0.07	0.66	1.83	0.03	0.34	1.86	0.87	0.63	NaN	NaN	NaN	NaN	NaN	NaN	1.96	0.41	0.67	NaN	NaN	NaN	NaN	NaN	NaN	NaN	NaN	NaN
1116	5.58	2.03	0.95	0.43	NaN	NaN	NaN	NaN	NaN	NaN	NaN	NaN	NaN	NaN	NaN	NaN	1.9	0.4	0.35	1.91	0.25	0.3	1.95	0.07	0.66	1.83	0.03	0.34	1.86	0.87	0.63	NaN	NaN	NaN	NaN	NaN	NaN	1.96	0.41	0.67	NaN	NaN	NaN	NaN	NaN	NaN	NaN	NaN	NaN
1117	5.585	2.03	0.95	0.43	NaN	NaN	NaN	NaN	NaN	NaN	NaN	NaN	NaN	NaN	NaN	NaN	1.9	0.4	0.35	1.91	0.25	0.3	1.95	0.07	0.66	1.83	0.03	0.34	1.86	0.87	0.62	NaN	NaN	NaN	NaN	NaN	NaN	1.96	0.41	0.67	NaN	NaN	NaN	NaN	NaN	NaN	NaN	NaN	NaN
1118	5.59	2.02	0.95	0.43	NaN	NaN	NaN	NaN	NaN	NaN	NaN	NaN	NaN	NaN	NaN	NaN	1.9	0.4	0.35	1.91	0.25	0.3	1.95	0.07	0.66	1.83	0.03	0.34	1.86	0.87	0.62	NaN	NaN	NaN	NaN	NaN	NaN	1.96	0.41	0.67	NaN	NaN	NaN	NaN	NaN	NaN	NaN	NaN	NaN
1119	5.595	2.02	0.95	0.43	NaN	NaN	NaN	NaN	NaN	NaN	NaN	NaN	NaN	NaN	NaN	NaN	1.9	0.4	0.35	1.91	0.25	0.3	1.95	0.07	0.66	1.83	0.03	0.34	1.86	0.87	0.62	NaN	NaN	NaN	NaN	NaN	NaN	1.96	0.41	0.67	NaN	NaN	NaN	NaN	NaN	NaN	NaN	NaN	NaN
1120	5.6	2.02	0.95	0.43	NaN	NaN	NaN	NaN	NaN	NaN	NaN	NaN	NaN	NaN	NaN	NaN	1.9	0.4	0.35	1.91	0.25	0.3	1.95	0.07	0.66	1.83	0.03	0.34	1.86	0.87	0.62	NaN	NaN	NaN	NaN	NaN	NaN	1.95	0.41	0.67	NaN	NaN	NaN	NaN	NaN	NaN	NaN	NaN	NaN
1121	5.605	2.02	0.95	0.43	NaN	NaN	NaN	NaN	NaN	NaN	NaN	NaN	NaN	NaN	NaN	NaN	1.9	0.4	0.35	1.91	0.25	0.3	1.95	0.07	0.66	1.83	0.03	0.34	1.85	0.87	0.62	NaN	NaN	NaN	NaN	NaN	NaN	1.95	0.41	0.67	NaN	NaN	NaN	NaN	NaN	NaN	NaN	NaN	NaN
1122	5.61	2.02	0.95	0.43	NaN	NaN	NaN	NaN	NaN	NaN	NaN	NaN	NaN	NaN	NaN	NaN	1.9	0.4	0.35	1.91	0.25	0.3	1.95	0.07	0.66	1.83	0.03	0.34	1.85	0.87	0.62	NaN	NaN	NaN	NaN	NaN	NaN	1.95	0.41	0.67	NaN	NaN	NaN	NaN	NaN	NaN	NaN	NaN	NaN
1123	5.615	2.02	0.95	0.43	NaN	NaN	NaN	NaN	NaN	NaN	NaN	NaN	NaN	NaN	NaN	NaN	1.91	0.4	0.35	1.91	0.25	0.3	1.94	0.07	0.66	1.83	0.03	0.34	1.85	0.87	0.62	NaN	NaN	NaN	NaN	NaN	NaN	1.95	0.41	0.67	NaN	NaN	NaN	NaN	NaN	NaN	NaN	NaN	NaN
1124	5.62	2.02	0.95	0.43	NaN	NaN	NaN	NaN	NaN	NaN	NaN	NaN	NaN	NaN	NaN	NaN	1.91	0.4	0.35	1.91	0.25	0.3	1.94	0.07	0.66	1.83	0.03	0.34	1.85	0.87	0.62	NaN	NaN	NaN	NaN	NaN	NaN	1.95	0.41	0.67	NaN	NaN	NaN	NaN	NaN	NaN	NaN	NaN	NaN
1125	5.625	2.02	0.95	0.43	NaN	NaN	NaN	NaN	NaN	NaN	NaN	NaN	NaN	NaN	NaN	NaN	1.91	0.4	0.35	1.91	0.25	0.3	1.94	0.07	0.66	1.83	0.03	0.34	1.85	0.87	0.62	NaN	NaN	NaN	NaN	NaN	NaN	1.94	0.41	0.67	NaN	NaN	NaN	NaN	NaN	NaN	NaN	NaN	NaN
1126	5.63	2.02	0.95	0.43	NaN	NaN	NaN	NaN	NaN	NaN	NaN	NaN	NaN	NaN	NaN	NaN	1.91	0.4	0.35	1.91	0.25	0.3	1.94	0.07	0.66	1.83	0.03	0.34	1.85	0.87	0.62	NaN	NaN	NaN	NaN	NaN	NaN	1.94	0.41	0.67	NaN	NaN	NaN	NaN	NaN	NaN	NaN	NaN	NaN
1127	5.635	2.02	0.95	0.43	NaN	NaN	NaN	NaN	NaN	NaN	NaN	NaN	NaN	NaN	NaN	NaN	1.91	0.4	0.35	1.91	0.25	0.3	1.94	0.07	0.66	1.83	0.03	0.34	1.85	0.87	0.62	NaN	NaN	NaN	NaN	NaN	NaN	1.94	0.41	0.67	NaN	NaN	NaN	NaN	NaN	NaN	NaN	NaN	NaN
1128	5.64	2.02	0.95	0.43	NaN	NaN	NaN	NaN	NaN	NaN	NaN	NaN	NaN	NaN	NaN	NaN	1.91	0.4	0.35	1.91	0.25	0.3	1.94	0.07	0.65	1.83	0.03	0.34	1.85	0.87	0.62	NaN	NaN	NaN	NaN	NaN	NaN	1.94	0.41	0.67	NaN	NaN	NaN	NaN	NaN	NaN	NaN	NaN	NaN
1129	5.645	2.02	0.95	0.43	NaN	NaN	NaN	NaN	NaN	NaN	NaN	NaN	NaN	NaN	NaN	NaN	1.91	0.4	0.35	1.92	0.25	0.3	1.94	0.07	0.65	1.83	0.03	0.34	1.85	0.87	0.62	NaN	NaN	NaN	NaN	NaN	NaN	1.94	0.41	0.67	NaN	NaN	NaN	NaN	NaN	NaN	NaN	NaN	NaN
1130	5.65	2.02	0.95	0.43	NaN	NaN	NaN	NaN	NaN	NaN	NaN	NaN	NaN	NaN	NaN	NaN	1.91	0.4	0.35	1.92	0.25	0.3	1.93	0.07	0.65	1.83	0.03	0.34	1.85	0.87	0.62	NaN	NaN	NaN	NaN	NaN	NaN	1.93	0.41	0.67	NaN	NaN	NaN	NaN	NaN	NaN	NaN	NaN	NaN
1131	5.655	2.02	0.95	0.43	NaN	NaN	NaN	NaN	NaN	NaN	NaN	NaN	NaN	NaN	NaN	NaN	1.91	0.4	0.35	1.92	0.25	0.3	1.93	0.07	0.65	1.83	0.03	0.34	1.85	0.87	0.62	NaN	NaN	NaN	NaN	NaN	NaN	1.93	0.41	0.67	NaN	NaN	NaN	NaN	NaN	NaN	NaN	NaN	NaN
1132	5.66	2.02	0.95	0.43	NaN	NaN	NaN	NaN	NaN	NaN	NaN	NaN	NaN	NaN	NaN	NaN	1.91	0.4	0.35	1.92	0.25	0.3	1.93	0.07	0.65	1.83	0.03	0.34	1.85	0.87	0.62	NaN	NaN	NaN	NaN	NaN	NaN	1.93	0.41	0.67	NaN	NaN	NaN	NaN	NaN	NaN	NaN	NaN	NaN
1133	5.665	2.02	0.95	0.43	NaN	NaN	NaN	NaN	NaN	NaN	NaN	NaN	NaN	NaN	NaN	NaN	1.91	0.4	0.35	1.92	0.25	0.3	1.93	0.07	0.65	1.83	0.03	0.34	1.85	0.88	0.62	NaN	NaN	NaN	NaN	NaN	NaN	1.93	0.41	0.67	NaN	NaN	NaN	NaN	NaN	NaN	NaN	NaN	NaN
1134	5.67	2.02	0.95	0.43	NaN	NaN	NaN	NaN	NaN	NaN	NaN	NaN	NaN	NaN	NaN	NaN	1.91	0.4	0.35	1.92	0.25	0.3	1.93	0.07	0.65	1.83	0.03	0.34	1.85	0.88	0.62	NaN	NaN	NaN	NaN	NaN	NaN	1.93	0.41	0.67	NaN	NaN	NaN	NaN	NaN	NaN	NaN	NaN	NaN
1135	5.675	2.02	0.95	0.43	NaN	NaN	NaN	NaN	NaN	NaN	NaN	NaN	NaN	NaN	NaN	NaN	1.91	0.4	0.35	1.92	0.25	0.3	1.93	0.07	0.65	1.83	0.03	0.34	1.84	0.88	0.62	NaN	NaN	NaN	NaN	NaN	NaN	1.92	0.41	0.67	NaN	NaN	NaN	NaN	NaN	NaN	NaN	NaN	NaN
1136	5.68	2.02	0.95	0.43	NaN	NaN	NaN	NaN	NaN	NaN	NaN	NaN	NaN	NaN	NaN	NaN	1.91	0.4	0.35	1.92	0.25	0.3	1.93	0.07	0.65	1.83	0.03	0.34	1.84	0.88	0.62	NaN	NaN	NaN	NaN	NaN	NaN	1.92	0.41	0.67	NaN	NaN	NaN	NaN	NaN	NaN	NaN	NaN	NaN
[truncated: 27 more columns]
