# Supplementary material for: Associations between lower-limb muscle activation and knee flexion in post-stroke individuals: A study on the stance-to-swing phases of gait
Source: PLoS One. 2017 Sep 8;12(9):e0183865. doi: 10.1371/journal.pone.0183865 (PMC5590852; doi:10.1371/journal.pone.0183865)
Supplement: S1 Dataset — (ZIP) [file pone.0183865.s001.zip › S1_Dataset/Healthy group/2/3/emg.csv]

Frame	Time	EMG Signal 1	EMG Signal 2	EMG Signal 3	EMG Signal 4	EMG Signal 5	EMG Signal 6	EMG Signal 7	EMG Signal 8
0	0	56.931	51.555	47.518	35.592	32.349	36.252	19.143	45.693
1	0.001	52.574	50.65	42.596	52.575	30.504	35.131	22.43	46.263
2	0.002	53.633	49.584	43.098	40.684	32.722	32.847	43.518	37.362
3	0.003	47.927	43.865	43.42	16.943	31.658	35.99	45.848	37.575
4	0.004	48.428	42.588	42.01	17.774	29.051	34.884	25.345	33.732
5	0.005	44.877	43.232	38.093	39.093	27.229	38.622	13.583	40.544
6	0.006	40.569	41.779	36.706	46.522	24.636	29.016	21.198	40.205
7	0.007	41.121	37.274	38.243	30.57	26.122	30.456	16.821	42.599
8	0.008	36.079	35.679	28.961	31.275	22.784	23.985	32.965	28.94
9	0.009	31.84	27.525	30.155	22.511	22.561	23.151	0.983	28.681
10	0.01	34.404	23.084	27.314	18.588	16.352	19.231	-21.284	22.65
11	0.011	34.092	20.413	26.24	26.529	16.938	22.495	11.23	24.539
12	0.012	29.948	28.416	23.651	19.594	20.256	19.011	23.232	21.635
13	0.013	29.512	27.748	25.346	13.268	19.532	20.388	25.716	18.937
14	0.014	23.891	16.859	21.664	24.582	16.896	19.27	12.953	18.186
15	0.015	22.183	32.896	19.369	17.734	14.279	16.451	14.785	14.014
16	0.016	18.973	23.439	16.342	5.099	14.207	17.925	16.423	13.183
17	0.017	18.908	23.893	13.353	7.795	8.557	18.464	23.311	15.106
18	0.018	15.793	7.172	14.666	5.141	9.128	12.076	19.41	13.007
19	0.019	18.734	18.957	12.727	19.373	9.351	10.164	11.109	4.943
20	0.02	14.958	5.047	8.523	24.315	7.864	10.62	11.941	9.501
21	0.021	9.881	4.923	9.196	1.614	5.639	6.853	1.023	7.333
22	0.022	8.731	4.646	9.144	-8.077	4.213	5.255	5.039	13.924
23	0.023	9.57	9.473	6.431	18.887	5.144	5.246	-0.767	5.278
24	0.024	2.534	6.824	1.439	6.407	4.367	1.405	2.372	1.118
25	0.025	7.552	2.286	2.69	8.502	2.661	1.483	7.676	0.689
26	0.026	1.794	-2.012	2.824	10.476	0.986	1.226	3.18	5.15
27	0.027	4.422	4.587	-0.47	-4.773	-1.42	-4.219	5.324	10.616
28	0.028	-7.791	8.535	4.421	-8.358	0.269	-0.53	3.45	-0.118
29	0.029	-1.169	6.343	-0.892	-2.407	-2.066	3.976	-10.585	2.526
30	0.03	-3.771	-0.819	0.426	20.05	-1.462	-0.373	-40.48	-6.743
31	0.031	-3.8	-2.695	-2.465	-2.723	-3.53	-3.132	-103.823	-0.287
32	0.032	-8.409	-7.227	-8.015	-23.322	-0.527	-5.659	11.911	-5.976
33	0.033	-2.118	-6.273	-7.127	-11.361	-2.52	0.573	249.834	-18.197
34	0.034	-7.957	-5.461	-4.439	-0.5	0.167	-1.088	147.006	-17.398
35	0.035	-8.125	-0.521	-5.574	17.948	-6.199	-5.994	53.497	-22.357
36	0.036	-13.065	0.993	-6.655	-21.216	-7.498	-5.82	-31.449	-19.329
37	0.037	-10.395	-10.6	-6.915	-5.37	-6.054	-8.314	-57.514	-1.933
38	0.038	-13.094	-19.229	-7.12	39.556	-7.085	-6.898	-34.773	-30.745
39	0.039	-10.893	-1.105	-2.83	8.637	-4.6	-7.96	-14.121	-4.932
40	0.04	-6.696	-9.249	-8.168	-8.286	-2.473	-4.909	4.639	11.634
41	0.041	-7.859	-21.403	-10.556	-13.735	-5.153	-12.663	-13.131	-10.647
42	0.042	-11.297	-11.248	-8.063	-9.659	-10.313	-7.794	2.443	31.559
43	0.043	-9.258	-5.888	-5.912	-14.062	-7.317	-12.957	-12.146	13.035
44	0.044	-16.071	-1.057	-9.527	-40.666	-3.513	-8.99	0.783	-14.929
45	0.045	-12.191	-9.337	-12.713	-44.205	-11.677	-11.574	-11.207	9.983
46	0.046	-6.907	3.333	-9.278	2.593	-8.397	-5.216	-43.859	23.317
47	0.047	-15.118	-2.149	-11.808	49.25	-7.609	-6.179	-14.37	-5.884
48	0.048	-16.321	-26.177	-13.139	30.906	-8.726	-0.721	-23.357	5.2
49	0.049	-9.739	-36.433	-10.566	-19.153	-14.847	-5.687	-31.532	-11.933
50	0.05	-19.565	-20.898	-9.501	-93.178	-12.627	-15.844	-24.223	-8.909
51	0.051	-13.19	-40.65	-11.621	-43.824	-7.812	-11.589	-17.643	-17.201
52	0.052	-14.368	-22.852	-16.063	0.884	-11.12	-12.751	-23.603	-24.721
53	0.053	-17.473	-6.585	-15.477	9.011	-9.397	-13.915	-18.086	-22.377
54	0.054	-14.58	12.578	-12.562	31.081	-10.762	-8.683	-33.102	-20.217
55	0.055	-15.366	-5.234	-11.195	-2.358	-5.357	-7.71	-37.476	-14.361
56	0.056	-16.149	-26.331	-14.478	-20.474	-7.31	-8.482	-25.02	-19.521
57	0.057	-11.324	-12.215	-12.347	-14.981	-7.904	-14.102	-13.713	-11.518
58	0.058	-14.623	-9.721	-14.276	-9.918	-9.654	-17.592	-44.597	-30.25
59	0.059	-14.052	-16.707	-16.22	3.683	-6.179	-7.527	-48.586	-32.797
60	0.06	-10.576	-14.588	-13.314	-25.357	-8.511	-8.883	-29.782	2.208
61	0.061	-13.869	-12.665	-16.023	-21.749	-8.917	-10.054	-5.946	-12.893
62	0.062	-9.031	-14.408	-10.223	-18.494	-8.539	-6.576	41.139	0.653
63	0.063	-10.971	-12.845	-15.837	-15.41	-8.157	-1.354	21.286	13.018
64	0.064	-11.557	-2.766	-12.354	-12.713	-3.336	-12.202	-21.214	-13.316
65	0.065	-12.917	-11.664	-14.298	0.064	-5.284	-13.563	6.531	-23.384
66	0.066	-14.281	-10.494	-12.559	-6.911	-11.296	-12.417	11.632	-26.474
67	0.067	-13.129	-13.61	-13.925	-30.363	-8.982	-15.902	-1.849	-23.759
68	0.068	-16.817	-20.405	-9.498	-33.45	-15.577	-6.227	-14.197	-16.234
69	0.069	-19.156	-14.419	-18.422	3.524	-13.081	-12.621	-10.484	-13.939
70	0.07	-18.004	-10.343	-12.061	8.565	-15.429	-9.156	-20.509	-16.076
71	0.071	-17.625	-2.413	-13.249	4.11	-5.967	-10.122	-11.165	-18.001
72	0.072	-13.381	-18.486	-12.305	-24.951	-7.154	-9.174	-13.837	-19.747
73	0.073	-14.747	-30.108	-7.492	-13.747	-6.022	-8.418	-11.323	-8.735
74	0.074	-11.461	-19.468	-8.297	-23.864	-9.143	-12.499	-4.291	-13.057
75	0.075	-12.629	-9.805	-4.27	-39.659	-4.328	-19.096	-23.384	-14.242
76	0.076	-15.334	-11.576	-9.139	2.812	-10.362	-13.114	-30.865	-3.375
77	0.077	-14.172	-13.144	-13.815	-3.261	-4.789	-7.514	-23.858	-10.564
78	0.078	-14.942	-8.907	-13.269	-8.728	-8.31	-6.95	-8.942	8.923
79	0.079	-16.884	-12.581	-12.911	-13.753	-7.772	-10.256	20.07	-22.324
80	0.08	-12.624	-13.737	-9.66	-18.246	-7.224	-8.521	24.099	-18.305
81	0.081	-14.369	-10.676	-8.535	-14.214	-9.769	-5.048	5.29	-14.673
82	0.082	-13.98	-17.476	-9.743	-10.603	-7.475	-10.49	-18.618	-11.414
83	0.083	-14.368	-11.54	-15.597	-20.773	-7.11	-8.574	-21.662	-14.561
84	0.084	-13.204	-17.177	-11.584	-11.562	-12.36	-10.52	-7.348	-11.906
85	0.085	-16.883	-16.599	-15.113	-19.962	-10.452	-14.604	-9.854	-14.466
86	0.086	-17.269	-13.353	-11.875	-17.486	-8.541	-13.282	-12.282	-12.237
87	0.087	-10.687	-17.461	-15.989	-19.909	-12.632	-10.028	-6.102	-10.185
88	0.088	-13.588	-10.535	-12.565	3.445	-10.144	-8.904	-4.361	-12.169
89	0.089	-16.106	-9.619	-13.978	-12.3	-5.715	-14.939	-6.197	-10.495
90	0.09	-18.427	-12.176	-13.65	-20.707	-5.149	-8.976	-10.77	-15.167
91	0.091	-11.842	-14.538	-12.548	-18.307	-8.657	-13.071	-23.726	-13.822
92	0.092	-16.103	-9.751	-13.002	-11.459	-6.367	-8.263	-11.762	-10.184
93	0.093	-15.338	-13.086	-11.511	-22.224	-9.306	-7.703	-10.571	-11.354
94	0.094	-13.409	-14.874	-12.348	-16.541	-9.72	-3.671	-17.95	-14.452
95	0.095	-15.357	-17.432	-13.774	-0.833	-7.808	-9.499	-24.532	-9.628
96	0.096	-18.263	-14.192	-10.557	-15.885	-5.709	-10.308	-9.046	-13.872
97	0.097	-14.774	-7.657	-12.768	-6.294	-9.029	-12.268	-11.368	-9.83
98	0.098	-15.17	-2.87	-11.687	-1.147	-11.185	-10.362	-17.311	-13.404
99	0.099	-15.567	-16.096	-17.573	-2.797	-6.764	-14.451	5.371	-11.527
100	0.1	-17.501	-18.09	-12.045	-7.169	-7.375	-13.131	27.07	-8.718
101	0.101	-14.029	-19.88	-14.063	4.505	-12.24	-12.785	-4.231	-6.272
102	0.102	-16.163	-30.966	-9.509	-3.556	-7.622	-9.912	-33.404	-7.686
103	0.103	-17.33	-23.854	-15.022	-25.307	-15.388	-14.398	-14.765	-14.328
104	0.104	-12.305	-12.087	-15.691	-41.063	-12.314	-12.678	-24.938	-29.084
105	0.105	-15.597	-13.653	-13.84	-43.852	-9.436	-6.899	-21.964	-31.254
106	0.106	-12.703	-6.531	-9.855	-31.19	-13.715	-6.152	-19.359	-29.352
107	0.107	-14.061	-2.91	-13.431	-5.571	-14.511	-6.757	-16.932	-3.062
108	0.108	-14.451	-6.44	-8.101	-22.72	-13.949	-16.852	-0.738	38.532
109	0.109	-16.196	-18.859	-16.137	24.2	-12.035	-12.626	9.821	22.062
110	0.11	-15.041	-15.809	-15.262	57.589	-6.633	-6.262	-3.805	-3.11
111	0.111	-16.203	-22.626	-10.51	21.869	-13.425	-8.027	1.365	-7.552
112	0.112	-13.5	-25.182	-15.425	-8.619	-11.505	-11.534	-12.992	4.842
113	0.113	-12.725	-22.902	-14.723	-14.136	-2.813	-4.2	-11.053	-6.371
114	0.114	-14.663	-18.099	-10.736	-19.264	-8.831	-9.05	-18.047	-15.826
115	0.115	-10.413	-9.416	-17.391	-14.881	-9.812	-4.81	-16.365	-25.883
116	0.116	-12.165	3.712	-11.467	-2.556	-12.729	-15.476	-14.852	-22.781
117	0.117	-9.658	1.933	-4.177	-36.694	-8.484	-14.147	6.794	2.774
118	0.118	-6.375	-18.811	-7.147	-32.329	-4.433	-13.009	-2.54	-0.499
119	0.119	-11.224	-27.165	-6.437	-20.024	0.385	-4.704	-16.721	-22.333
120	0.12	-14.527	-19.643	-10.568	-8.842	-5.63	-20.784	-29.546	-30.623
121	0.121	-12.793	-12.701	-12.562	-5.586	-3.322	-4.542	-22.649	-17.821
122	0.122	-14.154	-10.586	-12.034	-21.305	-2.755	-6.686	9.225	-1.531
123	0.123	-17.446	-12.549	-10.347	21.212	-6.053	-8.634	-50.424	21.921
124	0.124	-18.618	-7.354	-10.012	51.541	-7.803	-10.384	-42.347	-18.867
125	0.125	-21.324	0.564	-14.51	23.819	-0.853	-8.85	-35.054	-57.538
126	0.126	-19.388	-12.41	-13.971	-11.442	0.112	-13.131	-15.171	-1.955
127	0.127	-18.619	-7.199	-13.63	-43.376	-4.155	-11.976	2.993	20.165
128	0.128	-15.328	-24.623	-15.035	-80.938	-0.095	-8.496	19.444	26.796
129	0.129	-15.712	-26.936	-12.176	-25.426	-10.941	-13.718	14.471	-15.71
130	0.13	-12.034	0.747	-14.152	-18.092	-12.493	-12.742	-8.246	-21.1
131	0.131	-14.35	-10.474	-8.375	-11.517	-13.849	-4.806	12.565	-26.104
132	0.132	-14.73	13.354	-12.471	6.676	-15.014	-10.021	-28.998	-12.51
133	0.133	-12.792	-21.084	-9.016	-9.757	-13.857	-12.926	-1.313	-16.521
134	0.134	-12.398	-34.615	-13.691	-4.729	-8.63	-6.925	13.8	-20.152
135	0.135	-14.521	2.93	-9.652	-27.586	-15.399	-1.304	9.365	17.64
136	0.136	-17.222	-2.089	-13.159	-6.876	-12.879	-0.722	21.767	2.596
137	0.137	-14.505	-15.617	-7.75	-25.626	-8.808	-4.014	-4.527	-10.905
138	0.138	-11.012	-11.535	-9.697	5.372	-13.642	-5.745	-55.944	-14.924
139	0.139	-13.332	-7.832	-9.123	-15.319	-15.574	-7.088	-152.247	-26.128
140	0.14	-12.937	-17.878	-14.544	-4.079	-6.659	-10.376	-60.064	-29.372
141	0.141	-9.252	-14.755	-11.058	-7.345	-2.969	-16.176	118.998	-20.036
142	0.142	-8.853	-12.024	-17.051	-4.221	-4.122	-18.491	195.83	-17.281
143	0.143	-10.972	-9.483	-11.432	-6.864	-9.331	-10.547	33.062	-40.459
144	0.144	-11.348	-11.776	-9.479	5.974	-10.284	-15.761	11.985	-43.533
145	0.145	-17.142	-13.871	-11.399	-0.896	-9.492	-6.843	-7.16	-40.791
146	0.146	-19.457	-11.9	-2.478	-19.972	-7.15	-10.315	-24.574	-2.235
147	0.147	-14.61	-13.604	-8.838	-2.09	-7.707	-9.338	-40.38	25.486
148	0.148	-14.018	-18.196	-9.978	-9.003	-7.109	-10.297	-25.997	0.351
149	0.149	-18.071	-25.311	-6.853	-36.592	-9.99	-7.764	-12.793	13.917
150	0.15	-14.571	-16.373	-9.724	-55.259	-9.582	-10.07	-24.529	-6.804
151	0.151	-14.175	-19.813	-5.429	-3.691	-6.271	-14.884	-13.615	-18.016
152	0.152	-15.318	-7.974	-7.717	-10.955	-9.152	-10.218	-23.446	-14.689
153	0.153	-16.463	-6.39	-12.512	-4.309	-9.513	-19.096	-32.321	-17.726
154	0.154	-16.831	-13.499	-13.052	1.745	-7.563	-10.182	-24.146	-14.984
155	0.155	-11.969	-14.599	-15.91	-3.62	-7.736	-9.004	-31.455	-12.5
156	0.156	-16.787	-13.38	-7.926	-8.584	-8.488	-12.072	-24.831	-14.855
157	0.157	-13.477	-10.221	-9.033	-4.038	-10.981	-9.145	-30.786	-16.998
158	0.158	-16.363	-19.058	-1.627	-7.975	-9.41	-9.896	-25.312	-18.922
159	0.159	-12.866	-13.002	-10.468	-11.54	-10.162	-9.107	-20.228	-17.126
160	0.16	-16.144	-11.984	-13.901	-14.682	-9.94	-9.673	-15.73	-6.095
161	0.161	-13.224	-12.902	-21.197	-11.432	-11.074	-10.228	-11.632	-16.188
162	0.162	-16.876	-12.081	-18.227	-8.595	-9.504	-9.621	-15.261	-7.311
163	0.163	-15.496	-16.103	-15.649	-6.009	-6.765	-14.433	-11.94	-13.323
164	0.164	-12.572	-15.476	-13.261	-22.199	-7.889	-14.983	-14.978	-14.328
165	0.165	-12.163	-17.356	-12.616	-15.754	-9.406	-10.89	-12.214	-15.332
166	0.166	-14.074	-10.714	-18.547	-5.999	-13.245	-5.06	-14.682	-12.855
167	0.167	-14.83	-13.152	-14.419	-11.119	-9.738	-9.114	-12.305	-12.114
168	0.168	-14.035	-18.695	-12.402	-9.48	-6.411	-7.164	-10.126	-15.62
169	0.169	-12.079	-16.716	-14.27	-10.734	-6.764	-10.434	-4.282	-8.281
170	0.17	-15.741	-12.038	-13.616	-14.298	-7.887	-9.826	4.457	-5.407
171	0.171	-14.37	-14.888	-17.037	-10.699	-2.054	-8.458	2.944	-7.942
172	0.172	-13.965	-14.45	-11.554	-13.688	-7.638	-9.781	-10.002	-8.72
173	0.173	-9.115	-15.762	-9.561	-4.705	-7.033	-11.884	2.21	-8.142
174	0.174	-17.811	-13.583	-14.142	-12.894	-2.364	-9.15	13.204	-2.152
175	0.175	-16.636	-12.361	-13.494	-22.441	-11.248	-4.863	-8.481	-7.809
176	0.176	-13.533	-8.055	-12.083	-13.474	-10.058	-12.77	-24.161	-14.427
177	0.177	-16.419	-14.978	-10.671	-5.129	-8.873	-9.266	-32.446	-13.618
178	0.178	-17.172	-21.715	-11.775	2.219	-7.882	-14.478	-55.589	-15.887
179	0.179	-16.38	-20.907	-12.102	-8.615	-10.761	-19.296	-71.181	-5.048
180	0.18	-15.78	-13.529	-16.3	-18.611	-11.522	-9.604	-45.587	-0.424
181	0.181	-17.693	-26.271	-10.44	-14.898	-9.186	-13.261	-7.828	-13.419
182	0.182	-12.258	-14.06	-12.701	-20.86	-7.234	-7.241	7.297	-15.169
183	0.183	-15.722	-12.465	-12.064	-4.7	-10.508	-8.194	2.862	-10.569
184	0.184	-13.772	-2.391	-10.072	16.485	-14.554	-14.953	15.318	-14.92
185	0.185	-16.657	-11.266	-11.763	-8.968	-11.053	-8.932	11.726	-13.824
186	0.186	-15.287	-12.358	-16.549	-18.91	-9.682	-4.846	1.727	-7.873
187	0.187	-11.986	-11.358	-13.212	-21.934	-8.499	-11.413	-20.106	-6.954
188	0.188	-9.063	-12.322	-12.58	9.265	-5.769	-10.628	-22.861	7.704
189	0.189	-15.054	-4.372	-12.924	-3.072	-9.226	-6.557	-10.168	-15.751
190	0.19	-15.822	-14.007	-13.263	-14.269	-8.816	-4.616	1.29	-18.901
191	0.191	-13.491	-10.318	-12.067	-10.923	-7.625	-9.27	28.91	-16.252
192	0.192	-14.061	-9.132	-10.088	-32.702	-11.83	-7.52	40.228	-13.769
193	0.193	-14.631	-14.35	-15.081	-29.962	-11.41	-8.875	9.378	2.465
194	0.194	-12.886	-17.23	-10.396	-42.724	-11.771	-10.217	5.265	-12.462
195	0.195	-11.529	-17.99	-12.098	-12.291	-10.587	-10.603	8.925	-18.284
196	0.196	-13.852	-13.909	-13.41	-16.325	-10.95	-9.431	-28.81	-23.502
197	0.197	-12.7	-20.48	-7.948	10.014	-8.214	-9.809	-23.817	-2.759
198	0.198	-13.856	-10.799	-11.394	-13.763	-11.677	-14.639	-10.338	-5.419
199	0.199	-16.572	-11.957	-16.001	-29.448	-6.231	-14.046	-14.466	17.839
200	0.2	-11.738	-17.963	-11.901	-15.334	-6.788	-17.322	-10.755	-10.394
201	0.201	-16.577	-8.265	-9.361	-7.833	-10.058	-11.895	-7.311	-29.184
202	0.202	-15.998	-14.633	-11.656	3.779	-9.455	-11.312	-16.49	-46.224
203	0.203	-17.745	-18.098	-11.243	-2.604	-3.627	-3.944	-13.852	-24.35
204	0.204	-17.366	-14.988	-13.157	-8.422	-5.927	-6.843	-16.666	18.234
205	0.205	-16.021	-12.074	-12.753	-13.644	-5.325	-12.83	-9.878	12.239
206	0.206	-13.124	-12.84	-11.964	-18.286	-8.592	-8.755	-7.846	-4.197
207	0.207	-12.744	-13.611	-11.17	-22.57	-6.825	-9.322	-13.725	-9.213
208	0.208	-10.822	-11.664	-14.247	-18.931	-5.452	-9.89	-1.551	-22.743
209	0.209	-11.607	-14.957	-9.767	-15.507	-8.719	-5.814	3.078	-2.006
210	0.21	-14.908	-10.89	-13.821	-8.186	-4.635	-10.644	-4.099	-5.647
211	0.211	-21.503	-13.393	-15.168	-22.846	-5	-13.924	-15.927	-15.674
212	0.212	-18.611	-8.93	-13.809	0.655	-10.402	-14.498	-14.41	-18.737
213	0.213	-14.369	-9.502	-13.408	-2.429	-10.962	-13.139	-33.232	-10.373
214	0.214	-16.703	-12.989	-8.945	0.282	-10.358	-14.49	-30.736	-17.89
215	0.215	-14.776	-13.38	-15.508	-12.491	-10.925	-7.903	-19.115	-20.189
216	0.216	-12.853	-19.965	-7.557	-24.104	-6.075	-4.992	-21.214	-18.019
217	0.217	-14.606	-17.054	-17.219	-30.474	-13.42	-7.493	-3.782	-8.316
218	0.218	-13.267	-12.79	-8.3	-24.664	-8.567	-11.543	-6.088	-20.485
219	0.219	-13.667	-8.728	-14.275	-19.425	-11.07	-10.954	-12.446	-21.999
220	0.22	-17.738	-18.201	-9.029	-11.483	-6.991	-10.367	-22.102	-29.125
221	0.221	-17.364	-11.81	-11.915	-4.311	-7.563	-13.263	-2.728	-25.415
222	0.222	-12.924	-5.811	-7.641	4.614	-6.967	-10.74	15.097	-12.222
223	0.223	-15.839	-15.484	-11.69	-13.366	-9.865	-12.088	12.789	3.677
224	0.224	-16.233	-21.862	-15.153	-0.57	-6.377	-16.147	-2.082	-2.68
225	0.225	-10.832	-8.687	-9.137	15.716	-11.793	-12.662	-0.112	-27.805
226	0.226	-17.432	-17.383	-9.888	13.603	-8.316	-9.363	-19.444	-37.847
227	0.227	-18.217	-9.435	-10.448	11.676	-12.964	-3.556	-42.67	-34.734
228	0.228	-12.612	-19.491	-13.712	-14.622	-10.065	-7.617	-33.404	7.86
229	0.229	-14.558	-10.592	-11.95	-18.277	-9.68	-8.203	-13.698	-10.313
230	0.23	-15.145	0.245	-9.416	12.699	-10.073	-11.502	-11.217	-4.865
231	0.231	-12.253	-4.004	-12.691	8.641	-11.238	-6.077	-8.887	-19.932
232	0.232	-15.749	-15.811	-12.282	-32.946	-9.304	-8.009	-27.977	21.303
233	0.233	-11.304	-14.253	-11.876	-38.355	-8.922	-9.935	-45.717	48.988
234	0.234	-15.375	-33.012	-11.469	-33.307	-4.095	-11.666	-43.328	13.782
235	0.235	-15	-35.515	-11.251	-65.193	-8.941	-10.31	-28.356	18.248
236	0.236	-13.656	-9.768	-11.421	-2.659	-9.529	-4.883	0.732	-2.45
237	0.237	-18.504	0.303	-12.173	6.251	-5.473	-8.361	38.307	-13.66
238	0.238	-8.449	-8.986	-8.473	14.39	-13.412	-8.936	23.21	-23.707
239	0.239	-9.809	-28.724	-15.418	7.062	-9.934	-9.517	27.66	-14.392
240	0.24	-13.499	-10.92	-8.625	-12.852	-8.972	-1.581	23.612	-6.075
241	0.241	-14.671	-17.897	-14.607	-43.246	-23.689	-19.584	12.415	-18.859
242	0.242	-15.651	-3.002	-15.366	6.696	-8.794	-12.038	2.394	-21.192
243	0.243	-12.754	-16.55	-11.867	13.241	-6.874	-14.367	-13.243	-27.578
244	0.244	-13.54	-11.327	-12.439	-17.157	-5.138	-7.982	-55.82	-25.606
245	0.245	-15.873	-15.977	-16.487	-11.747	-6.703	-9.92	-74.034	-30.8
246	0.246	-11.045	-8.817	-12.992	-16.753	-8.067	-11.673	-35.353	-19.739
247	0.247	-18.41	-7.659	-14.331	-12.282	-4.4	-10.134	-10.247	-15.491
248	0.248	-9.523	-11.151	-15.476	8.456	-10.404	-14.399	3.275	-24.406
249	0.249	-15.531	-8.052	-13.526	-10.299	-9.439	-13.246	-59.216	-6.429
250	0.25	-14.574	-22.752	-7.712	6.736	-6.536	-9.772	-139.888	6.326
251	0.251	-15.548	-20.63	-10.018	3.632	-7.311	-8.815	-64.014	-9.964
252	0.252	-13.043	-10.952	-11.943	-10.478	-9.637	-13.653	84.038	-16.407
253	0.253	-12.274	-9.214	-12.512	2.28	-10.225	-11.14	232.246	-18.4
254	0.254	-11.701	-13.868	-10.76	-13.975	-8.294	-10.368	97.514	-9.722
255	0.255	-13.639	-12.516	-10.359	-20.299	-10.049	-8.437	10.018	-14.355
256	0.256	-15.376	-8.835	-9.967	-2.859	-12.57	-13.093	-5.857	-15.737
257	0.257	-9.57	-14.839	-12.082	4.12	-8.128	-10.188	-49.01	-14.61
258	0.258	-15.172	-9.62	-15.745	10.473	-11.035	-9.809	-35.825	-22.977
259	0.259	-13.233	-10.586	-8.381	-18.553	-8.523	-7.494	-23.998	-22.058
260	0.26	-12.644	-18.513	-9.339	-81.063	-10.856	-10.403	-13.137	-11.242
261	0.261	-15.545	-17.543	-12.232	-89.994	-6.02	-8.481	-3.253	-15.517
262	0.262	-14.195	-14.649	-14.743	-16.656	-9.321	-6.561	5.627	-14.37
263	0.263	-16.512	-8.658	-10.687	-6.802	-9.925	-10.064	-18.77	-8.398
264	0.264	-16.9	-7.903	-12.631	-15.719	-4.137	-12.4	-40.878	-3.193
265	0.265	-14.199	-9.861	-12.063	-7.597	-4.938	-9.523	-47.454	-17.932
266	0.266	-17.688	-15.879	-13.822	-14.974	-6.899	-12.25	-29.233	-3.08
267	0.267	-13.632	-16.666	-11.315	-8.408	-8.859	-14.197	-23.784	-1.198
268	0.268	-16.155	-13.181	-16.755	-14.464	-5.991	-9.375	-28.76	-13.423
269	0.269	-19.459	-20.54	-13.279	-9.094	-9.499	-9.975	-15.15	-8.85
270	0.27	-16.567	-11.637	-10.009	-14.156	-7.214	-10.582	-11.054	-7.541
271	0.271	-16.966	-10.5	-11.771	-18.647	-9.369	-10.031	-14.719	-11.261
272	0.272	-15.045	-13.623	-6.958	-14.629	-7.463	-11.417	-17.994	-10.122
273	0.273	-15.843	-18.47	-11.628	-10.989	-7.104	-11.065	-21.06	-11.122
274	0.274	-13.931	-20.989	-12.242	-21.13	-5.589	-6.256	-18.325	-12.102
275	0.275	-11.448	-16.939	-17.109	-11.893	-5.431	-10.931	-20.832	-7.863
276	0.276	-16.31	-14.999	-12.492	2.172	-8.559	-11.537	-9.184	-10.216
277	0.277	-19.821	-14.417	-16.595	-5.451	-8.204	-9.042	5.731	-9.668
278	0.278	-16.571	-10.35	-11.795	-3.21	-9.4	-7.705	3.773	-12.986
279	0.279	-18.342	-10.745	-11.261	-5.466	-9.245	-6.564	1.976	-13.558
280	0.28	-12.565	-13.071	-11.887	-7.526	-11.213	-12.584	-6.014	-12.219
281	0.281	-13.373	-12.68	-13.284	-16.322	-11.053	-11.833	-24.839	-10.87
282	0.282	-13.992	-12.289	-11.981	-8.483	-7.409	-12.625	-12.079	-10.498
283	0.283	-15.969	-14.227	-13.197	-1.424	-6.083	-14.583	-19.055	-11.642
284	0.284	-10.592	-9.397	-15.184	-15.878	-11.539	-11.32	-16.971	-14.325
285	0.285	-14.121	-14.256	-15.623	-17.965	-9.645	-11.925	-15.079	-9.501
286	0.286	-13.584	-14.857	-17.221	-9.418	-7.752	-8.467	-2.911	-10.099
287	0.287	-13.056	-9.426	-13.4	-11.021	-10.708	-13.912	5.052	-13.425
288	0.288	-14.469	-12.891	-13.071	-3.912	-9.4	-7.355	0.82	-12.887
289	0.289	-13.161	-6.888	-10.809	-10.374	-11.768	-8.16	-5.551	-8.098
290	0.29	-16.122	-9.226	-9.713	2.713	-9.677	-4.118	-9.035	-4.84
291	0.291	-12.498	-11.16	-7.837	-13.261	-10.881	-12.072	-8.086	-5.443
292	0.292	-17.976	-15.807	-9.066	10.016	-7.449	-6.877	-9.089	-13.417
293	0.293	-13.176	-18.701	-8.367	-5.752	-14.064	-13.672	-6.619	-31.451
294	0.294	-13.811	-16.192	-12.303	-14.166	-5.202	-12.916	2.222	-33.999
295	0.295	-13.289	-19.489	-11.018	-16.8	-11.239	-7.322	0.971	-31.695
296	0.296	-15.863	-12.92	-15.54	-14.544	-10.313	-7.92	-4.34	0.213
297	0.297	-11.442	-11.953	-12.71	-8.195	-13.258	-11.225	-19.071	13.75
298	0.298	-18.062	-14.475	-15.294	-17.929	-15.82	-12.979	-38.22	9.684
299	0.299	-17.326	-20.097	-13.051	-16.239	-13.547	-10.482	-40.713	13.35
300	0.3	-16.602	-10.614	-16.037	4.377	-13.007	-10.883	-15.014	-3.671
301	0.301	-16.073	-11.787	-10.894	-15.412	-12.467	-14.959	-5.064	-0.553
302	0.302	-19.414	-12.958	-14.459	12.754	-8.441	-11.489	16.781	-8.87
303	0.303	-16.557	-9.866	-13.959	-13.676	-8.092	-7.053	14.167	-11.39
304	0.304	-19.709	-13.935	-18.099	-65.283	-4.842	-9.963	-3.458	-18.358
305	0.305	-22.277	-16.842	-10.24	-28.46	-11.464	-9.583	-10.414	0.815
306	0.306	-14.973	-10.846	-17.862	-20.449	-11.309	-16.557	-16.892	-11.947
307	0.307	-22.39	-10.075	-16.768	12.963	-14.25	-9.208	-34.425	-9.612
308	0.308	-15.669	-16.665	-15.871	-17.466	-11.768	-10.178	-18.286	-15.984
309	0.309	-19.99	-22.67	-13.04	-12.114	-9.485	-9.216	-16.437	-22.555
310	0.31	-15.981	-13.766	-15.62	12.959	-13.003	-8.44	-14.384	-28.349
311	0.311	-14.107	-7.763	-13.359	-19.1	-7.033	-9.217	6.826	-33.55
312	0.312	-18.816	-6.798	-2.589	1.494	-1.452	-5.732	-1.542	-19.209
313	0.313	-9.974	-1.961	-4.201	-9.788	-8.053	-10.376	11.203	-17.255
314	0.314	-6.356	-4.485	-2.905	-19.902	-0.141	-1.473	-23.894	-12.001
315	0.315	-9.899	-10.099	-6.64	-16.823	-3.252	-5.152	-29.015	2.36
316	0.316	-8.976	-19.59	-10.182	-30.937	-2.304	-11.15	-24.648	4.315
317	0.317	-11.921	-25.995	-9.27	2.534	-1.55	-10.184	-28.768	-7.855
318	0.318	-7.702	-15.162	-16.091	-1.961	-7.183	-11.153	-32.48	12.874
319	0.319	-13.353	-16.515	-11.883	-14.385	-0.615	-5.148	-8.706	-12.664
320	0.32	-15.333	-4.702	-9.606	-3.167	-8.565	-4.366	0.587	-15.946
321	0.321	-13.43	-0.052	-10.226	0.121	-7.606	-6.291	8.901	-25.225
322	0.322	-4.558	-13.01	-9.684	-9.181	-8.588	-2.989	1.336	-5.475
323	0.323	-10.969	-25.197	-9.14	4.946	-7.821	-10.715	-5.658	-13.017
324	0.324	-4.995	-17.262	-17.107	-12.849	-5.503	-11.669	-7.801	-15.335
325	0.325	-12.368	-21.517	-13.653	-1.207	-12.083	-12.621	-29.074	-21.72
326	0.326	-15.289	-22.674	-8.462	-3.29	-9.564	-13.382	-20.727	-19.782
327	0.327	-7.377	-16.667	-11.39	-9.044	-10.337	-12.591	-2.905	-14.551
328	0.328	-14.749	-13.563	-8.903	3.195	-5.495	-14.504	32.191	-12.99
329	0.329	-17.671	-10.655	-11.244	-4.714	-10.132	-13.908	37.299	-8.717
330	0.33	-15.167	-11.421	-13.2	-17.655	-10.702	-14.474	23.812	-15.095
331	0.331	-11.105	-17.025	-9.929	-19.346	-10.306	-13.104	-13.696	-16.239
332	0.332	-13.042	-18.955	-9.363	-40	-12.611	-11.736	-28.787	-15.254
333	0.333	-12.464	-11.6	-12.856	-8.81	-6.014	-8.815	-5.946	-12.342
334	0.334	-14.21	-12.573	-14.21	11.937	-1.151	-12.472	-1.883	-13.113
335	0.335	-16.725	-10.053	-16.347	0.707	-5.386	-9.156	-5.538	-12.324
336	0.336	-10.336	-15.663	-16.735	-37.024	0.254	-6.227	-29.291	-14.236
337	0.337	-11.11	-15.071	-10.926	-31.939	-4.553	-12.197	-7.365	-13.66
338	0.338	-15.174	-11.762	-8.595	-9.061	-11.88	-6.181	-21.436	-11.943
339	0.339	-10.333	-10.007	-10.517	-21.383	-14.747	-13.515	-13.844	-14.463
340	0.34	-19.04	-9.597	-12.428	-10.09	-8.708	-10.591	-11.484	-13.107
341	0.341	-15.555	-11.907	-10.661	0.028	-10.989	-13.079	-13.583	-6.534
342	0.342	-31.608	-11.52	-5.794	-3.064	-11.529	-12.287	-15.491	-7.5
343	0.343	-15.34	-10.364	-13.118	-5.727	-6.839	-14.193	-13.717	-10.014
344	0.344	-13.2	-6.887	-10.186	-8.195	-8.536	-8.173	-15.228	-14.093
345	0.345	-15.124	-9.01	-12.673	-43.182	-7.131	-10.478	-16.541	-7.529
346	0.346	-34.463	-13.455	-8.573	-58.238	-8.434	-12.382	-28.306	-6.755
347	0.347	-26.903	-9.384	-13.379	-26.238	-4.321	-11.772	-29.818	-9.048
348	0.348	-19.921	-10.732	-5.984	-13.785	-6.79	-7.688	-28.438	-5.52
349	0.349	-13.522	-18.081	-3.048	5.027	-12.158	-10.19	-14.102	-8.774
350	0.35	-11.567	-17.105	-2.226	-18.708	-10.173	-7.842	7.199	-11.661
351	0.351	-13.29	-14.174	-7.796	9.634	-12.062	-6.659	4.537	-10.308
352	0.352	-14.814	-11.643	-11.228	13.353	-12.59	-7.807	2.071	-7.002
353	0.353	-7.629	-10.86	-15.823	30.472	-10.011	-11.264	-4.835	-9.905
354	0.354	-11.28	-15.688	-14.027	21.252	-6.659	-10.071	-6.906	-13.58
355	0.355	-14.739	-15.099	-14.364	-4.253	-9.498	-8.882	-1.072	-13.219
356	0.356	-5.036	-13.345	-18.754	-27.966	-9.833	-12.342	4.181	-14.418
357	0.357	-11.388	-11.981	-15.795	-37.179	-9.391	-10.194	-19.603	-11.747
358	0.358	-7.874	-12.36	-15.35	-11.537	-5.081	-7.46	-22.891	-12.143
359	0.359	-13.06	-18.935	-14.903	-14.744	-7.925	-11.7	-13.576	-10.021
360	0.36	-8.188	-23.777	-16.965	-11.568	-11.353	-9.167	0.578	-10.791
361	0.361	-8.922	-15.831	-11.683	-8.766	-5.883	-10.507	-17.201	-10.598
362	0.362	-11.201	-12.717	-15.1	9.079	-15.308	-8.358	-24.121	-8.298
363	0.363	-13.101	-3.79	-14.45	6.829	-11.574	-11.049	-4.93	-12.762
364	0.364	-12.475	-12.087	-13.799	-25.047	-12.686	-9.102	2.661	-18.777
365	0.365	-21.324	-8.974	-11.209	-38.536	-7.408	-8.892	0.362	-11.429
366	0.366	-22.444	-6.062	-12.498	-17.762	-8.328	-8.688	-1.756	-4.633
367	0.367	-18.915	-17.493	-15.344	16.355	-7.505	-8.491	-11.399	-7.131
368	0.368	-17.905	-19.046	-14.122	2.917	-11.523	-9.645	-13.098	-6.362
369	0.369	-13.025	-26.183	-11.358	-17.681	-9.554	-11.769	-24.075	-5.758
370	0.37	-18.988	-14.354	-12.851	-21.296	-10.096	-12.538	-8.14	-9.05
371	0.371	-18.179	-15.886	-12.019	-11.183	-6.005	-12.338	-1.666	-11.935
372	0.372	-17.557	-14.519	-9.442	-14.21	-9.46	-14.851	4.221	-9.413
373	0.373	-15.58	-13.359	-14.221	-16.858	-9.051	-11.362	-7.917	-9.783
374	0.374	-17.288	-14.538	-13.582	-34.559	-10.188	-9.04	-25.312	-8.608
375	0.375	-14.728	-11.444	-10.24	-32.19	-10.552	-9.432	-27.625	-8.955
376	0.376	-13.34	-12.399	-11.924	-21.511	-9.374	-13.109	-8.505	-14.72
377	0.377	-16.208	-11.616	-8.384	-19.548	-9.157	-13.5	-36.799	-18.76
378	0.378	-10.94	-7.54	-11.622	-0.186	-9.908	-6.926	-40.488	-22.254
379	0.379	-15.743	-12.362	-6.732	-2.669	-10.663	-5.961	-23.423	-14.879
380	0.38	-17.644	-14.288	-8.615	-23.757	-7.355	-11.969	-7.718	-19.688
381	0.381	-15.868	-11.37	-10.306	-26.473	-11.401	-7.91	6.412	-17.162
382	0.382	-14.473	-8.846	-11.615	1.781	-6.543	-11.396	13.922	-9.797
383	0.383	-12.114	-5.553	-17.955	-1.916	-9.826	-13.337	11.555	-6.886
384	0.384	-12.459	-12.128	-8.239	21.909	-10.392	-13.92	-7.635	-18.3
385	0.385	-15.128	-15.019	-11.881	6.281	-9.985	-12.562	-25.467	-19.839
386	0.386	-11.608	-21.004	-13.001	-24.854	-9.591	-12.167	-18.526	1.852
387	0.387	-10.406	-21.776	-11.996	-12.473	-6.676	-5.587	-12.185	11.143
388	0.388	-13.068	-18.299	-12.926	-23.693	-10.349	-4.624	-6.397	-8.577
389	0.389	-11.093	-20.236	-17.146	-26.954	-12.671	-7.137	-8.166	-11.066
390	0.39	-11.246	-13.647	-14.791	-5.067	-9.776	-11.21	-3.542	-4.065
391	0.391	-15.085	-5.7	-14.183	20.507	-7.841	-9.274	-2.206	-14.676
392	0.392	-18.526	-6.66	-13.576	-3.266	-8.231	-15.273	-8.613	-20.439
393	0.393	-12.105	-7.626	-11.807	-18.916	-10.365	-11.213	-9.794	-15.168
394	0.394	-12.824	-15.561	-12.174	-16.184	-6.495	-7.735	-8.845	-10.503
395	0.395	-13.55	-16.527	-14.477	-13.643	-12.305	-15.091	-9.833	-17.668
396	0.396	-12.922	-11.69	-12.329	-29.913	-6.698	-14.129	-12.368	-16.482
397	0.397	-10.95	-10.923	-14.248	-19.284	-6.123	-8.128	-11.615	-22.461
398	0.398	-13.805	-11.701	-8.432	-1.847	-9.417	-4.07	-11.047	-21.473
399	0.399	-17.234	-18.283	-15.77	-22.913	-5.359	-13.557	-5.052	-6.739
400	0.4	-13.884	-24.296	-10.92	-20.156	-1.886	-9.888	-10.658	-8.861
401	0.401	-16.718	-13.667	-13.424	3.092	-7.313	-6.409	-7.151	-22.387
402	0.402	-16.267	-9.415	-12.648	-18.735	-12.16	-13.768	-5.199	-13.662
403	0.403	-14.27	-10.583	-13.234	-21.405	-10.237	-14.742	-11.77	-15.194
404	0.404	-13.436	-11.745	-11.308	-23.877	-10.825	-13.973	-3.84	3.589
405	0.405	-15.317	-16.981	-13.057	-26.181	-5.995	-9.91	-11.2	21.402
406	0.406	-14.489	-10.214	-12.672	-2.769	-7.939	-10.49	-8.297	5.155
407	0.407	-15.01	-9.449	-11.322	0.3	-8.528	-9.916	-4.039	-18.257
408	0.408	-16.504	-13.52	-10.942	-13.855	-11.049	-5.853	-9.671	-21.334
409	0.409	-13.35	-8.691	-12.88	-6.311	-7.766	-6.24	-7.748	-29.639
410	0.41	-14.462	-14.705	-7.079	-3.991	-6.607	-5.857	-7.172	-22.068
411	0.411	-15.57	-15.497	-12.696	10.91	-9.331	-12.445	-11.227	-0.958
412	0.412	-12.037	-22.081	-9.214	-6.506	-6.623	-9.548	-9.884	1.769
413	0.413	-14.115	-17.826	-13.865	-4.166	-7.413	-8.777	-14.347	4.318
414	0.414	-19.301	-15.508	-16.772	-14.802	-8.196	-8.005	-23.241	-2.621
415	0.415	-12.694	-13.584	-13.296	-16.753	-8.979	-8.588	-11.423	-17.518
416	0.416	-16.931	-3.525	-10.012	-15.031	-11.301	-9.174	-22.448	-15.592
417	0.417	-16.131	-13.592	-12.919	-32.45	-11.115	-10.92	-26.701	-6.872
418	0.418	-14.166	-25.411	-12.541	-34.745	-6.862	-10.53	-30.385	-17.894
419	0.419	-13.554	-23.881	-10.612	-2.807	-8.615	-8.198	-17.231	-16.53
420	0.42	-14.098	-8.031	-11.387	10.729	-7.272	-10.323	-29.44	-30.84
421	0.421	-17.547	-5.908	-15.843	-9.987	-8.631	-9.94	-18.405	-21.158
422	0.422	-12.084	-7.852	-13.916	-13.663	-6.504	-11.878	-5.435	-12.441
423	0.423	-12.615	-2.631	-13.337	-37.472	-9.218	-12.653	10.44	-13.988
424	0.424	-17.211	-10.574	-13.735	-3.028	-8.061	-9.363	12.568	-32.776
425	0.425	-14.257	-23.548	-15.101	10.507	-8.841	-14.196	29.979	-30.27
426	0.426	-16.728	-18.321	-11.039	6.441	-13.298	-9.548	27.648	-9.174
427	0.427	-17.062	-13.678	-10.668	10.127	-12.719	-7.797	8.5	21.979
428	0.428	-16.615	-15.036	-11.062	-6.887	-7.304	-11.269	-14.736	-7.053
429	0.429	-15.388	-8.653	-13.963	2.431	-10.789	-5.837	-17.842	-10.735
430	0.43	-12.63	-14.663	-14.35	-0.25	-11.376	-9.307	-15.122	-0.653
431	0.431	-14.728	-13.703	-9.324	-7.793	-11.959	-9.879	-12.577	-3.736
432	0.432	-12.776	-10.808	-11.263	-5.46	-4.031	-6.964	-14.866	-0.979
433	0.433	-16.432	-8.295	-9.522	-16.072	-7.516	-8.31	-8.443	1.573
434	0.434	-16.024	-15.652	-8.178	-25.727	-10.615	-15.653	-10.351	-5.39
435	0.435	-13.113	-16.635	-15.528	-16.976	-5.775	-16.61	-15.574	-11.794
436	0.436	-12.708	-10.642	-12.443	-18.509	-8.29	-7.698	-14.041	-2.174
437	0.437	-17.74	-5.044	-9.556	-17.167	-7.52	-8.857	-18.304	-18.058
438	0.438	-14.465	-8.532	-10.339	-18.315	-11.004	-11.936	-17.135	-20.192
439	0.439	-11.556	-18.586	-9.579	-17.152	-6.363	-7.088	-13.651	-26.04
440	0.44	-10.191	-19.935	-9.009	-16.189	-8.11	-13.074	-12.683	-20.837
441	0.441	-16.556	-18.759	-9.592	-13.273	-8.494	-13.849	-11.698	-22.398
442	0.442	-17.32	-12.731	-10.184	-14.011	-7.142	-9.007	-12.46	-23.785
443	0.443	-19.657	-11.732	-11.54	-14.775	-8.303	-8.416	-10.138	-4.271
444	0.444	-11.746	-12.661	-10.175	-19.615	-7.917	-7.826	-8.199	9.832
445	0.445	-12.743	-13.387	-14.229	-9.553	-7.522	-7.42	-10.132	-13.408
446	0.446	-15.67	-12.574	-9.387	-10.913	-9.073	-14.763	-13.031	-10.32
447	0.447	-14.926	-13.118	-11.324	-9.757	-8.294	-7.396	-16.514	-13.043
448	0.448	-14.204	-16.388	-11.91	-8.577	-9.646	-6.403	-15.158	-15.575
449	0.449	-13.717	-12.347	-10.564	-13.767	-9.831	-7.156	-11.092	-3.972
450	0.45	-19.814	-8.892	-12.896	-14.723	-9.633	-9.462	-11.473	-18.872
451	0.451	-17.543	-15.313	-11.727	-10.46	-10.59	-8.865	-11.859	-13.069
452	0.452	-16.975	-12.826	-9.776	-12.76	-7.685	-9.426	-9.728	-11.333
453	0.453	-10.925	-16.928	-10.913	-12.174	-8.844	-13.482	-6.048	-9.778
454	0.454	-11.616	-12.11	-11.668	-7.524	-6.906	-14.831	-7.405	-11.131
455	0.455	-15.032	-15.414	-16.106	-11.586	-9.038	-13.464	-10.31	-12.268
456	0.456	-14.419	-11.372	-15.515	-9.071	-8.84	-10.547	-9.153	-8.752
457	0.457	-16.154	-12.742	-11.457	-11.367	-11.935	-11.699	-10.316	-18.43
458	0.458	-17.523	-11.405	-13.995	-8.455	-6.716	-11.309	-13.801	-14.774
459	0.459	-15.273	-12.598	-11.7	-12.134	-13.311	-9.753	-11.48	-18.278
460	0.46	-16.501	-11.461	-13.864	-10.76	-5.392	-5.3	-11.1	-10.943
461	0.461	-14.644	-15.768	-11.941	-11.149	-12.758	-8.594	-7.436	-13.866
462	0.462	-18.966	-14.473	-11.543	-13.847	-6.002	-10.346	-9.789	-23.545
463	0.463	-12.042	-9.154	-12.301	-11.144	-8.528	-11.703	-10.98	-19.871
464	0.464	-3.128	-11.153	-10.344	-14.056	-9.307	-10.352	-10.626	-4.201
465	0.465	-6.583	-15.831	-10.135	-13.678	-11.245	-7.466	-8.733	10.682
466	0.466	-11.764	-15.307	-13.417	-9.439	-6.605	-8.641	-10.303	-6.774
467	0.467	-12.712	-14.935	-11.28	-10.808	-8.357	-14.466	-8.403	-9.126
468	0.468	-13.475	-11.634	-13.217	-7.523	-5.849	-18.545	-8.627	-11.294
469	0.469	-15.799	-13.809	-15.172	-9.676	-4.499	-13.719	-6.339	-13.275
470	0.47	-17.741	-15.076	-13.646	-11.61	-11.088	-6.364	-9.646	-11.575
471	0.471	-23.755	-13.304	-9.806	-10.448	-10.133	-7.349	-6.773	-16.267
472	0.472	-26.06	-16.379	-14.69	-6.979	-9.371	-9.891	-6.406	-9.134
473	0.473	-21.189	-12.096	-10.082	-9.312	-10.156	-7.597	-12.23	2.652
474	0.474	-23.146	-13.955	-10.717	-11.471	-8.234	-9.532	-16.304	-5.312
475	0.475	-15.446	-18.895	-15.599	-11.848	-8.829	-8.966	-11.484	-15.416
476	0.476	-20.712	-16.961	-5.585	-9.896	-10.582	-15.553	-10.919	-14.278
477	0.477	-27.503	-15.14	-12.795	-13.392	-8.079	-14.789	-9.202	-17.766
478	0.478	-26.764	-12.591	-21.756	-8.962	-10.413	-10.731	-7.901	-14.654
479	0.479	-14.618	-12.281	-15.836	-13.072	-6.358	-11.324	-7.594	-25.512
480	0.48	-2.511	-15.317	-12.821	-9.627	-7.726	-10.753	-10.586	-21.294
481	0.481	5.328	-14.301	-15.789	-12.953	-7.356	-10.184	-7.961	-40.878
482	0.482	-1.883	-16.385	-18.343	-10.09	-7.758	-9.807	-10.754	-21.181
483	0.483	-5.527	-15.733	-12.757	-7.416	-10.476	-12.138	-11.039	7.035
484	0.484	0.509	-11.931	-16.284	-13.279	-12.428	-10.996	-7.248	10.678
485	0.485	-13.379	-19.813	-6.26	-9.281	-10.896	-8.309	-5.975	34.427
486	0.486	0.188	-16.319	-4.944	-8.76	-6.457	-2.526	-7.417	6.104
487	0.487	5.413	-21.611	-11.372	-18.895	-7.055	-11.443	-13.31	-5.178
488	0.488	-18.416	-26.503	-7.939	-14.696	-8.814	-5.454	-4.495	4.806
489	0.489	-21.741	-20.527	-13.228	-8.367	-7.477	-12.822	-8.062	-17.144
490	0.49	-31.076	-21.336	-16.201	-7.267	-11.941	-3.933	-19.955	-19.929
491	0.491	-22.769	-24.878	-8.328	-12.553	-6.541	-7.439	-15.396	-12.46
492	0.492	-4.95	-26.861	-15.75	-13.575	-8.493	-17.138	-11.218	-14.852
493	0.493	2.035	-30.957	-22.6	-14.406	-10.448	-10.758	-14.977	-17.052
494	0.494	-0.09	-38.929	-20.169	-10.394	-13.368	-16.764	-13.9	-19.044
495	0.495	-9.733	-25.785	-14.643	-5.617	-8.549	-13.684	-14.949	-27.793
496	0.496	-7.948	-17.057	-8.145	-15.732	-10.501	-12.735	-14.062	-19.903
497	0.497	6.4	-2.708	-7.474	-22.962	-8.775	-17.027	-13.366	-18.618
498	0.498	27.677	26.357	-1.986	-21.871	-15.755	-11.436	-12.667	-19.857
499	0.499	17.747	16.656	-10.017	-15.945	-8.997	-13.389	-13.325	-16.436
500	0.5	-24.945	12.537	-19.795	-6.345	-11.526	-10.112	-12.818	-15.531
501	0.501	-55.431	8.768	-25.499	-6.403	-9.606	-11.291	-12.317	-20.442
502	0.502	-94.199	11.998	-29.269	-10.13	-11.942	-7.24	-12.006	-21.28
503	0.503	-99.317	-9.897	-21.05	-11.362	-10.016	-5.907	-13.422	-15.72
504	0.504	-67.484	-18.321	-13.804	-8.348	-5.376	-11.349	-8.838	-21.953
505	0.505	-30.046	-15.889	-12.92	-7.449	-8.283	-9.436	-13.741	-18.504
506	0.506	-4.925	-18.263	0.147	-13.514	-8.678	-6.169	-13.246	-8.472
507	0.507	8.582	-16.255	9.737	-1.382	-2.3	-3.28	-11.583	-9.86
508	0.508	46.08	-10.478	7.92	-6.666	0.207	-6.765	-16.506	-11.056
509	0.509	30.911	-15.738	6.284	-21.044	0.982	-4.438	-10.593	-14.59
510	0.51	26.378	-1.381	-12.581	-3.689	-3.861	-3.284	-6.607	-4.963
511	0.511	5.558	0.6	-35.901	-10.727	-3.272	-5.217	2.792	-6.165
512	0.512	-13.314	23.532	-32.907	-12.932	-8.69	-11.028	-0.951	-7.371
513	0.513	-58.134	-10.819	-35.692	-11.058	-13.521	-10.261	-4.519	-8.384
514	0.514	-64.219	-33.65	-28.22	-19.825	-15.454	-0.789	-3.631	-7.447
515	0.515	-58.818	-12.928	-16.675	-11.947	-13.711	-7.192	-12.614	-3.209
516	0.516	-33.627	-39.253	-14.612	-13.361	-8.875	-6.039	-9.208	-8.83
517	0.517	-20.064	-63.08	-8.868	-30.447	-10.802	-11.256	-14.508	1.99
518	0.518	-7.68	-16.096	3.262	-9.403	-10.219	-14.163	-9.733	-2.682
519	0.519	-4.061	30.717	1.655	-6.749	-7.7	-22.104	-14.057	-6.961
520	0.52	-0.845	73.256	2.961	-4.281	-5.372	-8.168	-10.056	-10.661
521	0.521	-29.173	56.731	6.583	-11.309	-7.497	-2.353	-9.535	-16.68
522	0.522	-32.984	31.476	-4.322	-17.758	-7.876	-4.086	-4.948	-15.723
523	0.523	11.523	-18.937	5.685	-15.875	-8.253	-27.887	-6.748	-8.958
524	0.524	17.319	-38.901	-8.684	-21.145	-6.692	-10.852	-6.423	-11.466
525	0.525	11.72	-118.246	-6.809	-19.648	-11.133	-20.132	-7.835	-20.367
526	0.526	-13.593	-150.812	-8.61	-3.826	-11.699	-11.806	-11.945	-16.888
527	0.527	-0.121	-81.783	-4.005	-1.743	-9.941	-14.321	-10.639	-15.918
528	0.528	3.893	16.77	6.01	0.146	-8.568	-11.994	-8.356	-11.073
529	0.529	30.196	56.177	-0.421	-5.113	-8.163	-9.859	-3.559	-1.384
530	0.53	26.912	44.149	-18.436	-13.084	-5.241	-11.784	-6.884	-0.216
531	0.531	-20.051	33.129	-36.244	-17.369	-7.156	-13.515	-6.339	-3.677
532	0.532	-80.574	3.39	-43.218	-18.549	-8.296	-11.956	-2.889	-8.889
533	0.533	-72.427	-41.497	-24.05	-7.727	-4.793	-4.779	-10.272	-15.624
534	0.534	-65.087	-131.155	-26.544	-6.382	-8.069	-8.44	-11.264	-5.881
535	0.535	-31.61	-71.641	-28.854	-5.241	-9.212	-7.263	-10.312	-2.136
536	0.536	-13.438	4.108	-22.436	3.062	-6.485	-8.209	-9.552	-8.059
537	0.537	3.032	-5.824	-12.724	-8.746	-7.615	-13.025	-11.884	-2.786
538	0.538	8.089	-32.601	-3.978	-10.29	-9.713	-12.232	-12.477	-3.716
539	0.539	12.527	-24.47	-2.402	-6.018	-9.487	-8.147	-6.472	-11.602
540	0.54	-16.51	-2.336	-12.443	-7.151	-6.937	-6.196	-8.79	-4.216
541	0.541	-42.818	-8.819	-8.75	-10.611	-9.036	-6.756	-13.626	-10.954
542	0.542	-39.548	-14.799	-5.234	-9.63	-6.296	-15.646	-11.687	-10.136
543	0.543	-23.918	-9.336	-2.088	-14.457	-8.977	-14.476	-8.769	-7.766
544	0.544	-38.014	-24.334	-3.005	-10.171	-8.177	-6.139	-10.11	-15.652
545	0.545	-40.462	-47.016	-12.612	-10.91	-8.932	-5.161	-13.381	-29.531
546	0.546	-24.121	-42.739	7.006	-0.04	-10.85	1.628	-16.257	-4.322
547	0.547	7.885	-38.894	15.402	-1.559	-11.416	-6.291	-18.941	-0.972
548	0.548	39.904	12.791	-12.778	-2.883	-9.858	-9.375	-13.099	-16.588
549	0.549	69.017	35.041	-9.018	-6.518	-10.824	-14.2	-12.276	-8.198
550	0.55	35.017	55.078	-19.007	-22.143	-7.91	-11.669	-7.39	-10.645
551	0.551	-6.186	12.538	-15.824	-24.207	-9.059	-13.97	-10.629	-12.899
552	0.552	10.26	-15.126	-7.427	-6.729	-10.205	-7.372	-19.475	-19.217
553	0.553	15.254	40.394	-4.843	0.307	-13.1	-8.118	-15.737	-24.95
554	0.554	10.794	18.363	-25.857	-10.258	-11.151	-8.868	-12.194	-26.613
555	0.555	-51.694	-14.935	-17.44	-15.988	-8.425	-6.916	1.801	-24.991
556	0.556	-42.706	40.271	-19.859	-17.656	-7.639	-11.547	-3.948	-17.755
557	0.557	-34.429	-40.975	-22.065	-19.147	-8.401	-20.43	-2.141	-18.83
558	0.558	-12.188	-30.033	-11.295	-17.703	-12.059	-21.57	-3.614	-0.748
559	0.559	-5.411	-79.343	-5.371	-13.937	-9.715	-8.399	-7.8	-3.179
560	0.56	12.953	-70.371	-3.515	-5.547	-13.766	-13.61	-4.041	-5.419
561	0.561	-3.353	-94.701	1.212	-2.364	-11.247	-8.954	-14.794	-3.207
562	0.562	1.741	-72.617	-20.405	-16.997	-9.886	-7.595	-1.74	-8.94
563	0.563	-21.102	14.916	-17.233	-14.798	-6.988	-6.43	-6.891	-14.091
564	0.564	-66.992	3.242	-19.864	-16.653	-5.833	-0.431	-5.274	-9.373
565	0.565	-97.329	14.163	-17.256	-11.343	-4.679	-7.77	-6.55	-10.657
566	0.566	-69.594	24.071	-19.457	-9.708	-8.937	-20.545	-10.161	-16.97
567	0.567	-44.335	32.915	-12.951	-13.877	-6.033	-11.83	-16.091	-8.588
568	0.568	6.076	8.397	-14.768	-7.404	-4.679	-10.286	-10.803	-13.746
569	0.569	12.779	15.617	-19.861	-13.304	-6.995	-11.643	-11.695	-10.789
570	0.57	6.91	35.476	-8.706	-3.534	-9.891	-10.49	-14.132	-9.968
571	0.571	45.766	41.364	4.377	-2.274	-11.82	-11.654	-11.736	-17.278
572	0.572	81.093	24.754	-7.713	-8.179	-9.879	-8.548	-9.71	-10.467
573	0.573	67.638	-30.905	-9.162	-15.444	-12.006	-7.581	-9.031	-14.688
574	0.574	30.223	-52.993	0.992	-8.585	-7.557	-13.595	-11.844	-13.874
575	0.575	5.16	-6.302	-2.627	-11.02	-10.848	-7.98	-14.281	-13.26
576	0.576	-63.505	-0.583	-10.912	-8.608	-11.428	-8.562	-8.781	-13.815
577	0.577	-73.394	-84.047	-7.765	-9.09	-10.071	-10.5	-12.187	-15.531
578	0.578	-82.272	23.294	-12.537	-13.652	-10.457	-7.589	-7.469	-12.986
579	0.579	-74.092	124.339	-25.622	-11.816	-7.549	-11.07	-10.287	-11.601
580	0.58	-96.081	58.625	-27.5	-14.248	-9.477	-9.71	-9.814	-14.467
581	0.581	-62.546	-0.894	-18.761	-19.581	-9.853	-10.098	-7.416	-14.052
582	0.582	-32.136	31.773	-26.677	-14.654	-8.298	-12.804	-11.404	-12.873
583	0.583	-4.497	-76.661	-25.298	-15.165	-5.006	-13.961	-10.943	-13.638
584	0.584	-9.609	-33.441	-13.436	-7.376	-9.838	-11.047	-13.195	-14.408
585	0.585	-5.243	-20.364	-18.024	-4.246	-6.547	-12.981	-10.219	-10.139
586	0.586	-25.956	-56.142	-16.606	-15.038	-14.29	-10.27	-12.859	-11.87
587	0.587	-22.199	-45.551	-17.707	-22.139	-13.323	-13.75	-10.851	-11.486
588	0.588	-5.058	-95.175	-4.47	-20.914	-14.292	-10.465	-15.614	-12.84
589	0.589	-8.058	-122.045	-2.65	-21.987	-13.522	-11.628	-13.61	-12.458
590	0.59	-22.125	-113.904	2.056	-12.214	-11.198	-8.921	-15.465	-12.857
591	0.591	16.439	-32.063	-5.072	-5.768	-7.713	-6.218	-7.648	-9.378
592	0.592	44.145	-42.732	-22.067	-2.261	-7.13	-9.706	-10.679	-12.297
593	0.593	-21.446	-72.179	-19.715	-14.058	-6.543	-9.332	-7.717	-10.378
594	0.594	-48.152	-98.792	-26.065	-12.49	-3.055	-8.965	-8.432	-13.108
595	0.595	-56.272	-106.738	-16.333	-5.325	0.239	-10.134	-12.433	-11.001
596	0.596	-34.151	-39.858	-11.054	-8.969	-0.149	-8.979	-5.795	-8.327
597	0.597	-27.453	-48.65	-9.444	-10.083	1.785	-9.173	-11.733	-4.854
598	0.598	-9.119	-8.097	-10.737	-13.131	0.623	-5.314	-17.278	-11.446
599	0.599	-3.569	43.4	-9.538	-12.128	-3.625	-8.813	-12.375	-6.635
600	0.6	1.588	76.667	-22.682	-12.883	-7.682	-12.122	-10.365	-5.875
601	0.601	6.066	70.504	-10.488	-8.83	-9.027	-10.01	-12.019	-8.216
602	0.602	18.418	75.688	-2.556	-16.765	-5.728	-16.021	-12.328	-11.723
603	0.603	7.151	-0.029	-3.907	-21.974	-10.561	-11.768	-8.972	-9.811
604	0.604	17.15	-119.247	-10.286	-13.056	-9.981	-9.455	-4.842	-10.42
605	0.605	-4.754	-135.047	-9.15	-9.563	-9.401	-7.535	-5.158	-7.921
606	0.606	-36.025	-91.792	-16.494	0.112	-10.75	-10.841	-9.545	-10.265
607	0.607	-48.478	26.803	-19.382	-16.92	-13.056	-11.436	-13.555	-12.4
608	0.608	-37.262	74.366	-16.873	-19.253	-15.176	-7.969	-12.146	-14.343
609	0.609	-33.988	31.201	-16.076	-8.612	-9.166	-10.311	-12.471	-15.496
610	0.61	-18.335	44.423	-5.193	-10.532	-6.637	-9.15	-11.248	-10.658
611	0.611	24.296	56.432	-0.517	-5.296	-10.69	-6.45	-7.514	-7.177
612	0.612	54.681	24.026	-7.652	-3.744	-7.195	-12.26	-2.061	-11.821
613	0.613	26.913	-64.777	-8.809	-10.929	-9.118	-8.197	-2.588	-14.737
614	0.614	-28.724	-29.202	-9.968	-17.327	-8.525	-14.782	-11.258	-13.394
615	0.615	-21.518	24.87	-23.896	-11.343	-12	-6.841	-7.729	-15.723
616	0.616	-28.19	74.094	-18.076	-12.328	-9.668	-14.198	-6.721	-10.893
617	0.617	-10.034	100.746	-12.838	-19.11	-8.499	-9.374	-5.72	-12.835
618	0.618	-26.525	108.97	-17.461	-11.186	-14.489	-11.895	-11.707	-9.94
619	0.619	-31.469	57.313	-16.084	-5.961	-11.967	-11.126	-15.78	-10.335
620	0.62	-44.83	77.331	-12.387	-10.814	-9.637	-4.546	-7.896	-12.661
621	0.621	-24.011	59.311	-4.045	-13.333	-11.573	-12.487	-19.768	-13.051
622	0.622	-12.703	-23.689	-13.703	-12.568	-8.284	-7.269	-21.372	-11.123
623	0.623	-15.89	-130.91	-4.813	-7.738	-6.537	-12.113	-14.24	-11.513
624	0.624	6.016	-29.819	5.994	-7.172	-6.922	-11.342	-5.334	-9.971
625	0.625	31.534	35.985	16.016	-13.763	-11.366	-13.674	-8.77	-10.75
626	0.626	41.472	0.387	-3.568	-9.523	-11.94	-5.74	-9.648	-9.394
627	0.627	0.312	-75.487	-17.702	-0.649	-9.414	-15.412	-4.738	-12.106
628	0.628	-27.573	-65.681	-20.183	-13.826	-10.76	-9.028	-14.375	-11.729
629	0.629	-32.713	-92.373	-13.216	-12.072	-11.139	-10.199	-10.701	-12.502
630	0.63	-28.317	-100.314	-6.841	-19.989	-12.296	-7.117	-7.212	-9.791
631	0.631	-40.762	-151.748	-8.798	-24.236	-10.357	-11.98	-8.159	-7.855
632	0.632	-22.04	-131.641	-14.022	-7.211	-6.876	-11.24	-7.186	-8.629
633	0.633	29.492	-76.49	-21.962	13.881	-8.223	-12.055	-9.709	-11.336
634	0.634	36.978	5.069	-20.61	16.591	-7.045	-8.601	-13.752	-12.497
635	0.635	-9.744	124.569	-24.261	-1.209	-5.878	-9.17	-8.896	-12.306
636	0.636	-64.609	204.232	-13.426	-12.812	-5.489	-12.082	-12.174	-7.853
637	0.637	-71.905	161.088	-20.592	-27.737	-6.269	-9.597	-15.058	-11.143
638	0.638	-51.933	16.283	-16.921	-45.189	-6.075	-10.985	-9.244	-10.563
639	0.639	-21.508	-118.421	-6.086	-42.885	-10.336	-8.137	-14.862	-11.911
640	0.64	-37.921	-346.014	3.961	-10.959	-7.424	-5.488	-12.926	-14.224
641	0.641	-32.905	-129.01	-2.44	11.888	-9.924	-9.817	-8.29	-11.312
642	0.642	-10.074	-100.817	-1.315	15.968	-11.27	-9.511	-2.876	-10.919
643	0.643	10.573	-23.878	-11.038	-2.791	-10.098	-3.178	-3.457	-8.203
644	0.644	-8.36	-93.458	-30.613	7.265	-8.934	-9.189	-9.466	-13.035
645	0.645	-46.145	-29.917	-33.337	-21.02	-5.444	-11.529	-8.694	-9.545
646	0.646	-71.249	-10.686	-25.8	-24.7	-6.607	-13.472	-13.521	-11.471
647	0.647	-57.681	147.014	-23.478	-27.966	-6.997	-11.575	-18.127	-10.884
648	0.648	-28.649	210.668	-25.62	-18.651	-12.808	-11.048	-10.328	-10.49
649	0.649	-17.415	191.712	-4.341	-10.337	-10.498	-11.494	-17.647	-14.946
650	0.65	20.341	104.463	-1.647	2.432	-9.938	-10.212	-24.411	-13.206
651	0.651	25.327	88.792	0.856	-9.172	-9.382	-16.068	-16.491	-10.691
652	0.652	29.757	-98.966	-1.467	-11.284	-6.498	-15.329	-11.236	-13.989
653	0.653	33.819	-226.967	-7.867	-9.339	-4.001	-11.823	-8.351	-11.093
654	0.654	-7.789	-110.646	1.786	-14.551	-2.686	-8.495	-10.883	-17.097
655	0.655	8.661	-131.827	-21.087	-9.903	-6.78	-6.749	1.318	-9.171
656	0.656	-16.546	-112.75	-24.213	-11.251	-14.744	-12.563	-0.422	-14.411
657	0.657	-48.497	9.712	-4.533	-4.871	-8.785	-14.903	-5.075	-11.524
658	0.658	-19.484	-6.095	-22.395	-10.883	-11.914	-10.088	-15.131	-12.329
659	0.659	-8.322	-78.201	-34.063	-22.705	-10.994	-14.75	-18.783	-10.046
660	0.66	-59.931	-143.975	-19.223	-11.686	-11.792	-10.711	-12.748	-12.021
661	0.661	-23.042	-36.54	-13.468	-7.432	-7.763	-11.12	-3.051	-13.988
662	0.662	50.907	64.496	-11.781	1.443	-8.382	-12.5	-11.95	-7.443
663	0.663	21.326	156.578	-7.19	-9.448	-6.485	-9.633	-5.945	-13.469
664	0.664	30.232	168.276	-11.509	-8.15	-4.78	-15.658	-13.317	-12.722
665	0.665	-26.73	135.702	-15.252	-4.514	-6.151	-13.178	-10.441	-12.152
666	0.666	-34.187	46.84	-14.192	-12.853	-9.475	-12.431	-9.678	-16.812
667	0.667	-0.813	-84.419	-15.263	-13.825	-8.352	-10.556	2.484	-7.923
668	0.668	-68.057	-32.073	-16.316	-18.664	-7.224	-10.028	18.319	-11.614
669	0.669	-130.592	-79.799	-15.631	-10.73	-10.743	-14.144	41.701	-12.782
670	0.67	-57.22	-123.132	-8.356	-13.822	-5.942	-8.394	38.576	-11.836
671	0.671	-7.859	-136.412	-1.625	-10.932	-7.911	-7.662	18.8	-12.869
672	0.672	-16.74	-101.026	8.019	-16.954	-12.01	-8.282	-9.52	-10.413
673	0.673	7.677	-25.568	14.341	-16.212	-9.522	-10.257	-35.924	-9.69
674	0.674	15.012	23.157	20.28	-12.76	-10.906	-9.714	-66.991	-10.302
675	0.675	61.829	49.307	4.16	-9.498	-12.096	-13.237	-87.776	-13.61
676	0.676	153.349	57.038	-30.927	-0.624	-14.836	-16.575	-53.736	-10.74
677	0.677	34.892	34.711	-56.187	-12.459	-11.383	-11.787	-21.808	-4.962
678	0.678	-44.701	41.074	-24.335	-36.289	-11.025	-4.484	15.739	-12.325
679	0.679	-59.034	-50.396	-20.351	-33.051	-5.825	-5.504	0.639	-11.355
680	0.68	-45.879	-142.604	-9.212	-23.824	-7.788	2.381	-12.923	-12.15
681	0.681	-10.278	-107.193	-19.351	-9.749	-4.527	5.431	-0.593	-11.403
682	0.682	-64.465	-74.917	-16.354	-7.285	-12.303	4.405	3.05	-10.82
683	0.683	-94.131	-45.466	-13.717	-9.657	-17.545	-8.812	-20.795	-10.27
684	0.684	-67.44	-0.923	-26.569	-7.582	-10.79	-37.906	-17.738	-8.58
685	0.685	-43.055	-9.133	-5.55	-9.547	-6.555	-17.266	-9.491	-9.925
686	0.686	-21.034	57.727	-2.933	6.247	-5.804	1.436	-17.105	-10.282
687	0.687	-1.157	102.534	-5.528	8.299	-10.664	-1.921	-5.549	-10.722
688	0.688	4.81	29.185	-3.277	-5.341	-7.396	13.689	0.77	-16.829
689	0.689	-0.639	19.149	3.038	-14.141	-16.321	10.926	-5.13	-17.719
690	0.69	24.54	-7.811	-2.844	-18.869	-17.505	13.408	0.005	-17.004
691	0.691	29.023	-0.051	2.32	-17.568	-9.204	15.679	-1.646	-10.477
692	0.692	66.621	7.212	-5.675	-13.932	-10.187	-16.306	-8.868	-14.774
693	0.693	71.741	0.571	-18.703	-5.665	-5.368	-48.311	-2.502	-12.512
694	0.694	-48.38	8.516	-30.97	10.302	-7.9	-35.999	-10.879	-14.486
695	0.695	-117.066	2.466	-23.131	-10.876	-2.299	-39.738	-24.89	-15.087
696	0.696	-47.954	-25.188	-26.916	-34.795	-5.218	-9.981	-38.52	-11.025
697	0.697	-21.282	-40.227	-14.045	-32.188	-5.815	0.037	-50.808	-10.66
698	0.698	-13.153	-35.598	-19.366	-4.048	-5.247	3.087	-27.101	-7.383
699	0.699	-20.461	-31.395	-14.824	-7.804	-3.522	5.761	0.291	-8.196
700	0.7	26.41	-12.551	-24.955	-17.973	-6.049	-17.5	17.221	-11.081
701	0.701	-3.901	-15.876	-23.855	-21.176	-12.45	-26.831	-23.718	-9.103
702	0.702	-20.348	-6.672	-8.238	-18.579	-9.943	-69.457	14.894	-12.583
703	0.703	-35.378	1.408	-6.164	-21.175	2.242	-63.505	9.773	-13.793
704	0.704	-30.807	-6.425	-4.256	-4.977	-6.468	-24.857	-13.153	-11.921
705	0.705	-10.061	-4.227	-12.997	-7.154	-8.019	-9.793	-9.198	-6.139
706	0.706	-51.663	2.052	4.363	6.322	-0.861	-5.343	-5.622	-8.53
707	0.707	-46.294	-7.668	-2.676	-5.945	-9.772	-1.259	-22.756	-0.619
708	0.708	9.156	-16.293	-4.87	-4.46	1.067	-4.925	-32.141	2.482
709	0.709	60.79	-27.26	-2.989	-3.193	-14.805	-1.636	-34.941	-2.395
710	0.71	13.969	-37.324	-8.258	-15.116	-4.161	-4.743	-17.2	-6.715
711	0.711	-40.972	-36.19	-6.741	5.489	-6.094	-2.062	-0.98	-6.021
712	0.712	-33.513	-32.622	-16.841	19.535	-4.344	0.424	-3.127	-16.911
713	0.713	-39.934	-39.803	-13.212	6.695	-8.977	-6.544	10.395	-18.514
714	0.714	-21.674	-44.418	-12.116	-14.478	-24.833	-4.415	5.148	-28.693
715	0.715	17.01	-31.074	3.904	-28.688	-9.912	-6.331	-9.207	-22.442
716	0.716	11.895	-1.935	6.216	-36.316	-4.087	13.033	4.301	-19.057
717	0.717	7.442	27.096	-8.68	-38.732	-9.295	5.512	2.497	-18.16
718	0.718	-55.019	8.21	-10.612	-28.173	-10.824	-1.412	-5.498	-21.02
719	0.719	-81.805	-8.873	-19.321	-26.348	-6.544	0.737	-15.608	-7.749
720	0.72	-57.549	-55.982	-43.128	-14.239	-7.681	-8.943	-3.827	21.339
721	0.721	-35.513	4.513	-39.828	-9.662	-8.82	-17.651	7.208	9.019
722	0.722	-28.892	77.826	-17.956	-2.541	-11.892	-12.986	17.277	-2.177
723	0.723	13.69	166.695	-15.21	-3.754	-8.976	-17.213	29.05	-19.142
724	0.724	19.131	154.994	-12.67	-9.799	-9.726	-13.501	5.13	-28.344
725	0.725	24.251	35.715	-10.341	-15.071	-12.028	-7.445	-46.561	-14.14
726	0.726	10.879	-107.36	4.55	-12.202	-10.072	-2.172	-54.063	-16.595
727	0.727	-1.288	-164.917	-24.518	-11.46	-9.468	-8.919	-47.553	-32.79
728	0.728	-50.381	-322.371	-20.501	-2.6	-12.341	-4.626	-41.597	-34.844
729	0.729	-43.848	-131.673	-9.28	3.342	-8.824	-8.647	-25.17	-13.469
730	0.73	-25.682	-3.569	-12.592	-12.763	-8.397	-10.528	9.96	-5.067
731	0.731	-31.141	19.596	3.101	-15.094	-1.779	-4.465	-12.939	-28.21
732	0.732	34.395	-1.494	-22.427	-4.435	-14.512	-6.718	-8.892	0.107
733	0.733	25.401	56.228	-19.141	5.282	-12.744	-1.825	-12.573	11.411
734	0.734	0.928	38.909	-16.029	-20.986	-8.071	0.165	11.196	-39.983
735	0.735	-6.5	-40.488	-1.884	-2.127	-6.683	-1.541	1.922	-47.233
736	0.736	-26.421	-26.042	-4.331	-12.108	-7.808	-7.283	-12.143	26.782
737	0.737	-32.265	-12.728	-15.866	-8.943	-8.929	-7.979	-4.541	56.477
738	0.738	-4.373	-0.793	-9.409	-17.278	-7.926	-18.748	16.598	47.666
739	0.739	-19.289	-11.597	0.337	-14.866	-10.786	-29.686	2.52	-9.13
740	0.74	-32.713	-21.433	-8.315	-12.61	-8.241	-10.831	10.066	-16.405
741	0.741	-36.672	-30.307	-16.202	-10.534	-13.821	-13.269	-24.933	-22.919
742	0.742	-40.31	-5.876	-14.787	-4.795	-8.943	3.086	-50.058	-4.665
743	0.743	-2.546	1.517	-11.062	7.351	-9.485	5.274	-18.124	-21.053
744	0.744	12.544	8.136	-5.007	-3.718	-10.019	-12.116	-5.74	-36.08
745	0.745	-19.466	2.146	6.841	-2.415	-4.179	-23.672	-2.073	-40.448
746	0.746	17.962	-14.304	2.238	-14.246	-4.913	-21.467	1.198	-19.665
747	0.747	2.847	-19.357	3.651	-3.216	-8.363	-15.563	-1.916	-23.252
748	0.748	-10.758	12.569	7.415	-24.849	-7.753	-20.666	-4.635	0.65
749	0.749	1.587	0.19	-8.178	3.476	-9.467	-15.881	-2.096	-46.259
750	0.75	-9.655	-11.012	-14.482	7.249	-4.598	-8.573	-4.373	-52.75
751	0.751	35.06	-0.899	-16.353	-2.731	-7.863	-4.786	-6.459	-10.125
752	0.752	-32.128	-3.933	-21.499	-30.911	-7.262	-3.512	-8.358	28.688
753	0.753	-76.82	-17.979	-45.219	-42.051	-9.749	6.25	-6.547	33.781
754	0.754	-36.154	-20.418	-28.112	-45.243	-7.389	-13.212	4.542	-7.379
755	0.755	0.85	-18.049	-18.734	-16.863	-10.267	-32.854	0.319	31.345
756	0.756	20.835	-24.386	-4.533	-13.075	-9.081	-45.54	-3.313	-14.149
757	0.757	26.813	-26.273	3.106	-16.266	-10.995	-29.173	-16.425	-32.346
758	0.758	-0.865	-21.009	-17.919	-0.537	-8.077	-9.905	-25.1	6.339
759	0.759	-36.06	-9.948	-26.191	13.646	-7.671	-2.266	-42.482	21.426
760	0.76	-67.976	-11.27	-18.596	6.205	-8.055	14.07	-49.393	25.876
761	0.761	-88.752	-7.55	-6.925	-9.908	-9.585	12.024	-47.19	-3.103
762	0.762	-70.153	-15.816	3.782	-16.155	-10.924	-13.04	-37.42	0.611
763	0.763	-18.786	-18.847	17.381	-14.114	-10.137	-9.661	-28.623	38.329
764	0.764	47.914	-17.834	-8.886	-8.796	-11.688	-25.284	-17.491	43.343
765	0.765	38.975	-15.269	-35.149	-7.173	-12.287	-11.101	-7.341	2.075
766	0.766	-34.419	-11.131	-38.373	-2.854	-10.936	-18.588	12.295	-25.606
767	0.767	-44.281	-4.459	-29.015	-9.139	-10.74	-25.474	15.115	-101.262
768	0.768	18.228	-3.576	-20.656	8.956	-10.162	-1.992	7.674	-133.785
769	0.769	26.287	-1.18	-13.075	-8.717	-12.291	13.703	-3.847	-64.713
770	0.77	4.159	-11.96	-15.353	-20.227	-6.479	10.999	-35.717	-55.802
771	0.771	-15.789	-26.257	-4.713	-35.055	-8.793	-6.779	-49.217	-15.134
772	0.772	2.43	-31.981	-25.995	-21.369	-2.202	-13.732	-28.449	-37.204
773	0.773	-3.033	-15.964	-11.83	-19.468	-8.201	-15.827	28.31	-43.801
774	0.774	-58.558	-5.152	1.021	-11.421	-5.88	-29.336	85.265	-25.64
775	0.775	-95.428	-6.988	-1.208	-15.569	-6.462	-17.11	18.529	-9.227
776	0.776	-75.4	-1.811	-3.269	-9.122	-8.401	0.338	-8.193	-4.22
777	0.777	-45.035	-3.521	-5.148	-7.844	-10.147	-1.964	-0.075	-8.715
778	0.778	-6.418	-7.941	-10.337	-6.731	-11.506	-4.079	7.291	-21.154
779	0.779	-21.649	-6.983	10.422	-9.498	-11.906	-13.757	40.797	-9.967
780	0.78	10.134	-15.235	-15.072	-22.481	-10.755	-15.497	-1.73	-6.674
781	0.781	55.861	-15.989	-18.319	-24.277	-10.381	-17.075	-29.321	8.979
782	0.782	25.387	-12.915	3.604	-36.334	-4.585	-7.056	-34.287	-5.189
783	0.783	8.903	-22.439	-10.487	-37.752	-8.674	-15.996	-20.661	-7.699
784	0.784	23.983	-25.935	-18.001	-53.492	-6.755	-14.863	-49.612	-19.311
785	0.785	-26.304	-19.782	-39.061	-38.493	-7.349	-15.891	-68.271	-4.479
786	0.786	-113.813	-7.904	-36.303	-9.357	-10.261	-11.124	-51.139	-2.627
787	0.787	-125.671	15.982	-28.719	53.239	-9.886	-6.902	-22.786	-7.877
788	0.788	-71.461	12.79	-21.729	98.05	-13.19	-17.558	-19.002	-18.927
789	0.789	-22.085	-8.97	-6.792	41.24	-7.396	-13.304	18.86	2.72
790	0.79	4.622	-28.629	-4.828	19.251	-9.732	-9.705	-6.197	11.919
791	0.791	45.256	-36.104	-13.496	25.891	-9.167	-27.736	-10.547	14.547
792	0.792	52.631	-24.424	-8.812	7.753	-8.605	-15.008	10.224	6.924
793	0.793	46.056	-30.733	-21.755	2.397	-12.675	-3.456	13.949	-0.107
794	0.794	3.472	-1.627	-13.041	17.557	-4.752	-9.906	10.741	-15.086
795	0.795	-1.989	-5.617	-1.998	-23.614	-8.253	-19.646	7.729	-9.353
796	0.796	-17.156	-9.231	-14.934	-51.242	-7.292	-10.99	-0.512	-18.145
797	0.797	33.177	-26.223	-23.632	-66.328	-6.337	-22.07	-7.984	-22.851
798	0.798	13.233	-23.098	-18.992	-52.782	-7.125	-32.199	-10.243	-35.872
799	0.799	-17.184	-25.766	-11.847	-65.19	-9.462	-33.437	-8.057	-9.583
800	0.8	-11.782	-28.265	-2.979	-46.387	-8.898	-15.519	1.67	16.657
801	0.801	-6.785	-35.208	-11.323	-29.289	-9.496	-18.117	-24.604	-34.89
802	0.802	-57.085	-37.288	-4.001	-26.145	-14.929	-15.902	-20.889	2.048
803	0.803	-63.712	-23.705	0.804	-28.846	-13.007	3.183	-17.569	-4.531
804	0.804	-57.799	-4.348	-12.386	-31.377	-11.089	20.887	-14.44	25.835
805	0.805	-41.352	-6.867	-6.588	-15.123	-11.688	32.398	-17.114	42.217
806	0.806	-6.143	-4.53	-11.813	4.08	-5.904	4.642	-14.571	17.015
807	0.807	-10.566	-6.673	-3.867	27.33	-8.245	0.874	-12.233	21.389
808	0.808	1.839	-4.746	6.221	18.105	-6.322	4.104	-14.351	0.62
809	0.809	28.154	-13.444	2.557	-24.406	-5.752	7.114	-24.023	-18.152
810	0.81	38.202	-21.349	-15.439	-54.731	-11.174	-7.067	-18.8	-62.841
811	0.811	66.4	-22.703	-17.947	-27.076	-11.755	-19.791	-20.348	-44.636
812	0.812	9.635	-19.061	-15.608	8.067	-8.476	-17.205	-16.076	-5.958
813	0.813	-31.015	-1.088	-13.467	3.55	-0.745	2.068	-17.21	-11.032
814	0.814	-38.34	-3.648	-15.374	-0.57	0.213	-5.463	-11.163	2.483
815	0.815	-4.763	-10.639	-13.637	3.014	-2.706	-17.094	-22.914	-26.582
816	0.816	-59.676	-4.238	-18.292	-28.054	-5.24	-23.514	-27.495	-37.875
817	0.817	-52.3	-6.153	-5.338	-15.713	-7.573	-21.572	-23.165	-14.147
818	0.818	-32.345	-0.902	-7.075	-26.959	-11.069	4.734	-14.199	-11.164
819	0.819	-38.291	-5.539	-21.381	3.998	-13.019	8.399	3.847	-25.402
820	0.82	-43.604	-9.807	3.794	32.951	-15.934	-22.534	21.684	-22.917
821	0.821	-48.596	-10.983	0.522	-23.865	-17.296	-18.539	10.069	-11.315
822	0.822	20.093	-24.166	-8.756	-32.104	-9.952	-29.908	12.189	-17.666
823	0.823	-9.554	-8.318	-39.907	4.791	-6.857	-33.412	6.399	-19.585
824	0.824	-72.062	-1.911	-43.966	-1.846	-7.834	-24.446	1.231	-17.809
825	0.825	-63.985	7.78	-17.625	28.466	-8.621	-16.506	2.87	-16.184
826	0.826	17.415	2.535	-0.575	-21.546	-6.305	-9.377	1.525	-3.126
827	0.827	49.904	-8.507	-9.837	-41.538	-6.903	-12.051	-4.878	-8.254
828	0.828	40.091	-30.189	-18.156	-23.398	-3.621	-1.559	-6.051	-19.2
829	0.829	49.056	-58.453	-10.619	-51.139	-4.206	-11.195	-9.156	-32.102
830	0.83	40.939	-62.147	-8.285	-26.072	-4.6	8.223	-13.985	-5.72
831	0.831	-10.656	-10.708	-10.392	-21.76	-4.212	15.813	-18.282	-9.336
832	0.832	-17.057	-18.099	-16.175	-9.52	-3.815	-0.537	-23.958	-26.29
833	0.833	-47.313	-11.548	-10.925	-5.949	-9.799	-11.239	-23.432	-16.945
834	0.834	-97.151	-17.574	-9.368	-2.751	-9.023	9.972	-33.534	2.841
835	0.835	-36.494	-12.182	-13.619	0.274	-13.074	7.133	-29.34	10.428
836	0.836	-28.379	-7.176	-9.964	2.923	-11.135	-31.534	-33.078	8.169
837	0.837	-80.18	-11.639	-8.796	-14.916	-10.554	-48.069	-29.631	6.105
838	0.838	-46.798	-15.688	-16.143	-7.93	-11.145	-53.104	-26.543	-11.264
839	0.839	-28.665	-4.469	-7.223	2.817	-12.508	6.605	-19.772	-8.9
840	0.84	-23.251	-7.804	-25.197	8.666	-8.08	-17.661	-15.487	-19.494
841	0.841	-38.282	-10.969	-27.686	6.965	-9.857	-10.244	-8.13	-25.243
842	0.842	-15.277	-2.721	-11.411	-4.157	-15.644	9.737	-7.168	-16.475
843	0.843	22.497	-5.283	3.49	-5.631	-9.994	3.8	-6.382	-14.878
844	0.844	47.785	-7.632	-2.291	-9.451	-6.5	-12.604	-0.77	-21.996
845	0.845	34.313	-9.755	-14.464	-10.765	-11.15	-27.691	1.16	-7.647
846	0.846	-19.842	-7.854	-6.485	5.067	-8.248	-23.217	1.722	-5.69
847	0.847	-12.459	-6.162	0.685	11.751	-9.573	-2.54	3.43	-10.896
848	0.848	-5.779	-1.571	4.359	5.117	-9.154	1.025	0.874	-12.431
849	0.849	-11.748	-0.244	0.887	-24.023	-7.96	4.16	3.156	-2.369
850	0.85	-6.321	-19.802	-15.169	-53.126	-5.262	7.12	0.214	-8.728
851	0.851	-21.412	-33.914	-8.196	-41.972	-11.092	21.062	-0.218	-7.531
852	0.852	-17.036	-26.379	-10.317	-24.965	-10.308	-12.602	0.874	-6.572
853	0.853	-4.798	-10.124	-23.827	-9.359	-8.369	10.101	-4.03	0.214
854	0.854	-31.215	-7.991	-22.058	-17.714	-6.443	-10.594	-3.517	4.466
855	0.855	6.443	-21.505	-17.396	-30.5	-5.903	-36.774	-5.516	3.703
856	0.856	-18.724	-2.133	-16.036	-14.261	-7.272	-26.541	-3.845	-7.119
857	0.857	-14.252	-9.665	-22.428	-46.221	-13.655	-29.438	-11.844	-27.836
858	0.858	-18.333	-21.258	-25.921	-32.669	-11.142	7.697	-10.745	-41.961
859	0.859	-29.578	-27.639	-18.574	-20.288	-15.229	-17.373	-13.907	-39.477
860	0.86	-5.76	-6.359	-13.73	28.834	-15.818	-86.059	-13.019	-32.562
861	0.861	-2.651	19.168	-11.241	48.713	-7.107	-234.189	-15.611	-17.739
862	0.862	-16.735	-4.669	-3.913	18.328	-8.258	-86.13	-13.363	-0.364
863	0.863	-4.014	4.608	-12.859	1.918	-7.288	9.794	-20.016	11.24
864	0.864	-20.374	-15.129	-9.425	27.103	-2.447	26.922	-15.826	4.837
865	0.865	-1.308	-43.39	-19.158	22.664	-1.685	42.485	-18.213	-4.842
866	0.866	-34.848	-39.716	-12.829	-31.536	-7.311	-0.917	-14.803	-13.577
867	0.867	-30.479	-36.443	-14.056	-53.651	-5.38	12.215	-14.311	-18.251
868	0.868	-9.834	-20.805	-13.126	-47.093	-3.463	24.001	-13.814	-13.996
869	0.869	-51.479	-6.75	-8.295	-4.557	-7.555	-8.447	-13.507	-5.084
870	0.87	-12.848	-14.379	-10.846	11.916	-7.199	60.773	-8.158	-3.936
871	0.871	12.236	-16.772	-0.225	-3.128	-7.604	87.555	-8.798	-7.042
872	0.872	35.023	-18.933	-13.233	-25.926	-10.516	111.935	-10.808	-4.141
873	0.873	-10.828	-36.37	-1.098	-29.97	-8.58	163.538	-9.159	-17.308
874	0.874	-4.84	-20.147	-9.134	-11.199	-4.319	156.977	-15.076	-30.861
875	0.875	0.466	3.227	-13.462	-7.898	-11.287	151.04	-12.877	-25.633
876	0.876	-14.693	-6.089	-22.404	-23.536	-4.515	67.798	-14.933	-24.086
877	0.877	-46.653	-14.443	-4.449	-26.292	-12.442	-111.228	-14.48	-16.913
878	0.878	-17.643	-16.996	-1.986	-13.549	-15.544	-239.299	-15.187	-8.007
879	0.879	8.66	-10.082	-8.995	2.668	-10.704	-216.024	-12.817	0.318
880	0.88	-29.108	0.48	-36.732	26.038	-14.966	-152.51	-11.602	-0.658
881	0.881	-84.702	-5.4	-33.101	22.935	-19.031	-17.768	-9.628	-7.421
882	0.882	-62.738	-10.646	-16.122	-19.637	-17.096	-35.128	-15.784	-6.644
883	0.883	-42.893	-18.627	-13.093	-25.617	-8.37	-19.21	-13.429	-4.335
884	0.884	-24.822	-17.319	-15.87	-42.034	-14.346	23.983	-7.978	-9.171
885	0.885	13.728	-10.984	-3.154	-26.87	-6.966	37.206	-12.97	-19.218
886	0.886	48.878	-14.494	-19.479	-22.361	-5.959	-22.359	-9.826	-20.561
887	0.887	26.001	-21.85	-8.904	-26.405	2.017	-76.542	-8.225	-11.658
888	0.888	38.312	-12.986	-10.926	-75.566	-3.163	-145.647	-10.886	-15.143
889	0.889	21.842	-0.05	-5.786	-68.986	11.598	-118.93	-12.377	-7.808
890	0.89	-27.336	3.391	-10.527	-74.985	13.779	-45.536	-15.416	-12.665
891	0.891	-87.988	2.4	-11.403	40.163	-30.677	-31.826	-12.837	-18.696
892	0.892	-128.758	-10.401	4.392	34.735	-40.28	-22.004	-16.441	-19.506
893	0.893	-47.37	-26.307	-27.607	39.779	-13.861	4.729	-9.965	-21.468
894	0.894	-36.57	-28.471	-14.134	44.209	5.021	29.183	-14.139	-18.973
895	0.895	-6.989	0.529	-26.595	64.883	-4.943	7.214	-11.348	-8.933
896	0.896	-15.897	4.545	-7.92	76.074	-26.732	54.141	-8.939	-13.197
897	0.897	-40.248	-6.726	-4.698	31.339	-23.983	96.812	-11.368	-9.527
898	0.898	-3.245	-23.802	-14.044	-60.201	-21.408	102.274	-13.406	-3.544
899	0.899	-9.806	-33.121	-5.784	-73.357	13.671	67.011	-12.94	-8.779
900	0.9	-3.789	-47.304	-3.314	-37.813	18.713	98.925	-4.149	-2.007
901	0.901	57.165	-19.159	-15.002	-48.756	-13.217	69.886	-5.418	-6.28
902	0.902	65.284	-22.997	-34.237	0.467	-9.15	13.192	-4.363	1.051
903	0.903	13.592	-13.107	-21.543	-26.29	2.081	-92.672	-1.368	3.928
904	0.904	7.02	-22.517	-23.921	-34.365	25.888	-164.796	-4.372	1.385
905	0.905	-35.581	-14.235	-9.065	-12.248	-2.368	-151.586	-1.952	-4.246
906	0.906	-30.149	-11.744	-7.182	7.719	-13.574	-163.351	-7.656	-13.755
907	0.907	-5.004	-18.735	-2.014	-10.521	-10.245	-109.111	-9.677	-25.597
908	0.908	-0.574	-8.123	-3.626	-16.041	5.51	-20.231	-9.179	-14.61
909	0.909	-21.304	-6.231	-22.458	-21.16	-8.503	39.46	-5.192	-10.406
910	0.91	-25.015	-4.536	-9.732	-16.738	-21.16	93.694	-4.88	-14.12
911	0.911	-42.076	3.355	-12.067	-29.108	-23.362	143.023	-8.23	-17.627
912	0.912	-13.862	-12.576	2.805	-32.796	-12.587	169.62	-7.9	-14.537
913	0.913	-2.718	-14.771	4.722	-22.765	-6.683	161.543	-13.941	-11.629
914	0.914	-12.849	-12.903	2.951	-13.52	2.11	124.725	-13.206	-14.134
915	0.915	-16.005	-21.646	1.37	6.215	-2.476	37.388	-14.007	-14.907
916	0.916	-30.147	-7.39	-0.019	13.73	-12.523	-141.491	-4.545	-14.338
917	0.917	-27.681	2.22	-17.077	-2.598	-3.623	-115.859	-5.709	-14.939
918	0.918	-25.37	25.006	-42.846	3.717	-0.139	-138.986	-4.545	-21.541
919	0.919	6.603	15.692	-25.839	-25.363	0.812	-159.966	-5.494	-10.136
920	0.92	2.128	-4.061	-16.548	-29.445	-11.975	-102.177	-10.31	-8.597
921	0.921	-18.553	-37.555	-8.229	-55.781	-17.181	-14.559	-14.531	-7.256
922	0.922	-22.151	-51.126	-5.702	-32	-15.609	33.191	-5.59	-8.43
923	0.923	-25.344	-22.124	5.906	14.971	-14.247	-38.882	-2.063	-9.61
924	0.924	15.525	-10.935	-17.507	-5.021	-10.569	-51.913	-2.972	-14.863
925	0.925	-12.126	-21.013	-20.619	-11.043	-9.412	31.566	-9.687	-10.063
926	0.926	13.003	-24.117	-6.516	16.617	-14.631	20.722	-8.848	-12.606
927	0.927	8.429	-26.836	-9.055	-8.568	-3.77	-28.73	-16.134	-11.855
928	0.928	-20.731	-24.354	-25.321	14.245	-8.018	-20.081	-3.285	-18.448
929	0.929	-17.082	-12.762	-1.898	1.834	-4.323	-12.258	-11.913	-14.188
930	0.93	-20.344	-10.658	-17.555	-9.413	-7.759	-5.079	-3.887	-10.121
931	0.931	-23.446	-12.612	-14.847	-12.683	-8.67	-11.675	-5.151	-8.196
932	0.932	-31.813	-0.451	-7.296	-15.755	-21.414	-17.569	-3.891	-7.63
933	0.933	-19.052	1.06	-4.95	-24.089	-26.589	-12.052	-2.629	-13.062
934	0.934	-12.074	-3.239	-15.566	-47.338	-21.885	-17	-12.2	-12.491
935	0.935	-22.708	-22.823	-9.731	-31.71	-29.008	-3.344	-10.925	-7.867
936	0.936	-36.158	-36.982	-7.948	-0.596	-22.588	0.851	-11.968	-7.312
937	0.937	-30.801	-8.758	3.11	3.412	-19.091	12.147	-2.174	-13.141
938	0.938	-35.375	-20.028	-6.917	-0.296	-20.083	-4.851	-5.722	-12.378
939	0.939	-13.62	-3.024	4.917	2.951	-15.25	10.828	0.402	-11.81
940	0.94	33.436	-24.913	-6.085	-0.166	-10.968	47.85	-2.568	-8.526
941	0.941	53.334	-22.243	-27.741	-2.902	-23.135	53.023	-7.283	-6.798
942	0.942	22.844	-9.512	-18.427	-31.075	-39.02	-6.43	-20.312	-8.167
943	0.943	-4.934	-16.531	-4.258	-4.679	-32.645	-46.907	-14.381	-11.471
944	0.944	-9.963	-22.98	-11.787	-1.305	-15.213	-68.781	-9.022	-12.641
945	0.945	-51.171	-9.49	-4.779	-4.351	1.065	-62.001	-13.534	-15.359
946	0.946	-112.073	-11.273	-23.91	-1.603	33.002	-43.649	-14.756	-14.968
947	0.947	-87.641	-12.87	-26.373	-24.792	10.153	17.502	-15.786	-10.708
948	0.948	-50.632	-22.99	-19.341	-34.092	14.193	74.593	-9.659	-17.279
949	0.949	-43.957	-3.509	-34.193	2.79	40.481	37.79	-10.503	-16.499
950	0.95	-13.496	21.971	-16.727	17.832	37.161	17.956	-15.213	-10.882
951	0.951	-18.842	45.72	-9.709	40.654	21.457	-0.139	-14.307	-4.291
952	0.952	-3.634	48.777	-7.536	-13.576	13.084	-16.55	-16.507	-5.063
953	0.953	-17.098	6.152	-32.665	-80.307	10.513	-51.792	-15.811	-2.734
954	0.954	-4.687	-61.032	-29.322	-71.391	8.149	-47.438	-16.273	-10.661
955	0.955	-8.356	-69.942	-13.598	-46.955	-11.043	-43.5	-15.583	-9.689
956	0.956	-5.116	-45.538	-5.211	34.538	-28.908	-32.343	-15.084	-10.655
957	0.957	4.168	-38.176	-2.632	45.353	-59.363	-22.313	-16.337	-16.661
958	0.958	1.484	-31.61	-4.898	35.488	-71.816	-19.161	-14.111	-12.614
959	0.959	4.026	-25.602	-6.978	-9.178	-60.646	-4.893	-10.342	-16.102
960	0.96	15.645	-9.132	-28.24	-17.284	-50.658	8.058	-14.698	-15.517
961	0.961	17.762	16.044	-8.45	4.897	-41.445	5.934	-11.704	-13.774
962	0.962	31.289	-6.778	-10.915	-14.89	-10.369	8.266	-15.098	-12.423
963	0.963	19.128	-2.72	-8.537	-20.812	1.95	-1.223	-13.665	-12.028
964	0.964	-4.667	-44.348	-2.1	-37.234	20.649	4.127	-11.468	-13.181
965	0.965	-28.518	-27.907	-7.855	-22.101	44.39	-0.478	-10.236	-12.015
966	0.966	-19.298	-12.82	-6.088	-26.564	41.218	-4.802	-14.43	-11.619
967	0.967	-39.119	-17.266	-4.503	-30.614	27.003	-11.4	-10.874	-11.407
968	0.968	-56.96	-21.31	-8.71	-26.874	29.448	-24.706	-16.228	-14.102
969	0.969	-21.944	-17.595	-23.017	-16.772	13.127	-51.156	-11.33	-10.606
970	0.97	-26.952	-20.871	-17.171	-7.461	-18.869	-24.928	-13.212	-7.683
971	0.971	-49.742	-11.581	-18.844	-15.751	-23.395	-21.658	-9.1	-12.111
972	0.972	-45.634	-8.897	-14.136	-2.966	-11.082	-5.917	-9.446	-6.672
973	0.973	-26.836	-11.439	-9.817	-0.594	-7.476	-14.138	-14.818	-8.579
974	0.974	-9.795	-13.754	-0.843	-15.397	-4.245	-6.55	-11.297	-7.976
975	0.975	31.081	-3.09	2.685	-17.259	-19.981	14.577	-9.324	-9.699
976	0.976	81.016	-12.751	-4.628	-15.454	-28.381	6.356	-7.562	-8.313
977	0.977	47.565	-0.545	-1.669	-13.815	-20.928	8.955	-8.891	-10.613
978	0.978	-19.572	-14.846	-14.779	-0.788	-27.984	2.02	-7.524	-15.425
979	0.979	-46.286	-5.143	-28.285	4.52	-42.975	-29.875	-9.629	-12.113
980	0.98	-38.142	-6.84	-22.992	-19.226	-44.985	-61.761	-4.393	-4.346
981	0.981	-30.774	-5.242	-15.009	-29.24	-18.741	-32.685	-6.319	-9.538
982	0.982	-24.182	-6.549	-13.607	-26.092	-30.032	-28.973	-9.601	-10.476
983	0.983	-18.179	-10.163	-12.395	-11.91	-26.816	2.027	-7.858	-12.958
984	0.984	-1.735	-11.268	-13.501	0.918	-11.21	6.119	-8.238	-8.867
985	0.985	-47.222	-12.195	-12.489	12.562	-2.935	-12.631	-12.702	-10.767
986	0.986	-53.198	-15.068	-11.474	23.268	9.777	-9.316	-7.298	-11.31
987	0.987	-25.509	-7.108	-10.648	-1.791	35.461	-6.198	-13.891	-14.171
988	0.988	-30.519	-16.731	-4.986	-18.722	4.446	-8.884	-9.642	-12.786
989	0.989	-7.664	-13	-4.364	-15.539	-16.306	-6.364	-10.435	-13.14
990	0.99	4.766	0.221	-1.024	-1.347	-20.019	-8.687	-8.521	-9.04
991	0.991	23.64	-4.957	-7.557	-8.85	-16.754	-6.545	-10.475	-12.491
992	0.992	6.706	-9.534	-11.79	-20.397	-19.883	-8.482	-7.599	-11.103
993	0.993	-8.93	-10.819	-15.816	-30.986	-17.214	-13.767	-8.993	-13.976
994	0.994	-6.221	-14.432	-19.254	-9.626	-9.693	-15.409	-11.351	-9.492
995	0.995	-24.051	-6.054	-14.572	-1.226	-7.372	-8.338	-8.477	-12.362
996	0.996	-21.759	-2.885	-18.594	-8.741	-9.492	-12.061	-6.577	-13.681
997	0.997	-32.454	-9.569	-24.378	-15.665	4.088	-8.61	-7.767	-15
998	0.998	-42.143	-13.742	-15.447	-17.76	9.312	-7.618	-7.016	-9.155
999	0.999	-29.892	-16.003	-9.4	-31.254	23.632	-6.602	-11.492	-13.179
1000	1	-21.857	-26.751	-10.33	-18.965	10.084	-4.102	-9.578	-13.719
1001	1.001	-20.382	-12.314	-13.187	4.921	-2.129	-1.823	-6.7	-10.388
1002	1.002	-8.475	-6.385	-12.366	-18.782	-0.623	-5.386	-5.362	-10.923
1003	1.003	-13.026	-14.975	-16.379	-15.684	-7.84	-10.12	-9.837	-12.236
1004	1.004	-8.667	-35.63	-11.512	-41.304	-6.737	-7.32	-8.11	-12.579
1005	1.005	5.756	-43.984	-13.404	10.18	-10.285	-10.891	-13.937	-15.447
1006	1.006	-23.207	-26.174	-11.61	47.212	-11.327	-13.279	-11.623	-14.249
1007	1.007	-27.2	-9.861	-4.588	0.53	-12.374	-19.133	-12.212	-9.96
1008	1.008	-23.478	-20.434	-3.559	-29.719	-11.691	-13.566	-10.287	-9.546
1009	1.009	-20.134	-26.167	-0.99	-13.161	-7.699	-11.676	-13.203	-11.836
1010	1.01	-4.407	-20.849	-13.143	-78.731	-15.692	-12.297	-12.816	-11.416
1011	1.011	-7.076	-12.815	-14.868	-87.634	-8.36	-14.072	-16.11	-6.932
1012	1.012	-24.839	-8.458	-10.174	-14.254	-11.27	-22.039	-9.53	-13.484
1013	1.013	0.973	0.512	-8.789	35.119	-3.317	-16.069	-8.562	-9.197
1014	1.014	32.007	-7.745	-15.141	26.231	-8.527	-6.433	-12.818	-8.384
1015	1.015	36.096	-12.909	0.569	66.877	-5.592	-2.797	-8.753	-10.284
1016	1.016	24.863	-11.851	-14.304	29.933	-4.773	0.636	-12.225	-16.252
1017	1.017	-12.882	-17.745	-35.563	-30.623	-12.096	-4.66	-11.639	-10.614
1018	1.018	-27.996	-18.427	-15.796	-6.183	-16.935	-5.704	-9.88	-11.165
1019	1.019	-32.471	-11.754	-18.293	-13.473	-16.161	-17.204	-9.488	-7.851
1020	1.02	-53.15	-15.943	-29.905	-19.958	-15.411	-6.28	-12.769	-10.73
1021	1.021	-56.8	-13.573	-14.996	-13.876	-17.391	-4.996	-11.595	-7.224
1022	1.022	-32.994	-12.92	-13.051	-19.222	-12.789	-8.738	-11.965	-14.558
1023	1.023	-17.307	-10.892	-14.777	-24.22	-19.396	-14.78	-6.142	-11.446
1024	1.024	-14.542	-11.403	-10.121	-19.77	-11.485	-11.728	-11.739	-10.456
1025	1.025	-6.931	-11.718	-8.745	-15.746	4.548	-10.784	-6.879	-16.442
1026	1.026	-13.81	-9.321	-9.888	-19.427	11.476	-15.044	-12.857	-9.081
1027	1.027	-11.578	-12.145	-8.723	-16.123	9.322	-12.727	-8.775	-11.983
1028	1.028	-13.477	-11.675	-11.816	-19.24	3.504	-9.264	-10.685	-11.205
1029	1.029	-25.692	-15.092	-16.656	-10.932	-8.705	-12.585	-10.079	-10.436
1030	1.03	-21.121	-15.421	-10.667	-13.498	-10.265	-10.905	-5.989	-12.374
1031	1.031	-16.907	-14.211	-8.349	-15.873	-17.434	-9.627	-9.441	-9.081
1032	1.032	-10.544	-17.652	-6.414	-18.044	-16.249	-16.051	-7.092	-11.993
1033	1.033	7.458	-11.029	-11.062	-20.004	-17.39	-8.137	-13.651	-10.649
1034	1.034	9.992	-4.229	-10.492	-11.286	-24.708	-9.096	-6.852	-16.081
1035	1.035	-25.004	-10.191	-9.152	-15.91	-11.894	-6.188	-6.053	-14.162
1036	1.036	-19.976	-10.926	-12.448	-23.024	-6.613	-6.971	-10.1	-16.115
1037	1.037	-15.536	-10.329	-5.866	-19.313	-4.994	-7.755	-8.138	-10.715
1038	1.038	-11.48	-17.661	-10.717	-13.323	-9.164	-11.246	-6.181	-11.324
1039	1.039	-15.2	-10.87	-11.506	2.714	-10.271	-2.538	-3.254	-13.285
1040	1.04	-32.278	-13.364	-18.873	9.662	-13.717	-1.381	-11.163	-7.896
1041	1.041	-23.037	-23.984	-14.041	-13.75	-12.712	-4.486	-9.974	-8.501
1042	1.042	-8.924	-13.916	-14.825	-23.033	-11.703	-9.324	-8.98	-9.11
1043	1.043	-1.377	-12.757	-10.794	-14.707	-10.9	-8.55	-6.05	-13.206
1044	1.044	10.226	-9.282	-10.225	-17.199	-14.923	-17.466	-8.536	-14.594
1045	1.045	-13.218	-12.389	-10.834	13.206	-11.386	-33.165	-7.735	-15.979
1046	1.046	-22.544	-27.107	-7.965	0.814	-13.259	-18.29	-12.548	-14.858
1047	1.047	-14.248	-20.726	-12.839	-10.453	-7.789	-20.277	-15.807	-12.965
1048	1.048	-32.1	-7.196	-20.209	-27.505	-9.675	-11.634	-9.208	-17.269
1049	1.049	-48.403	-15.912	-17.312	-30.611	0.44	-3.756	-11.709	-14.804
1050	1.05	-33.54	-23.86	-9.391	-10.901	1.85	-5.166	-10.934	-10.407
1051	1.051	-20.017	-19.644	-6.313	-18.444	-1.773	3.669	-15.766	-11.043
1052	1.052	-4.197	-26.07	-11.172	16.554	-0.577	-2.389	-8.39	-9.745
1053	1.053	-23.4	-8.111	-10.421	31.511	-5.769	-12.101	-13.213	-13.087
1054	1.054	-15.898	15.06	-16.059	-18.9	-4.772	-10.906	-7.201	-11.983
1055	1.055	5.133	-13.244	-11.245	-38.859	-9	-16.899	-14.535	-13.204
1056	1.056	-3.243	-24.508	-9.345	-44.814	-11.296	-15.89	-11.618	-9.784
1057	1.057	14.481	-21.242	-17.125	-28.346	-11.852	-6.94	-9.089	-11.007
1058	1.058	-6.682	-11.965	-14.06	-23.336	-19.189	-3.448	-5.013	-12.232
1059	1.059	-9.466	-20.305	-7.325	-0.533	-4.476	-0.339	-11.576	-14.243
1060	1.06	-1.996	-12.786	-6.586	20.137	-15.112	-3.219	-10.785	-12.78
1061	1.061	-13.668	-1.198	-18.826	1.272	-9.304	-11.133	-9.996	-8.412
1062	1.062	-37.148	0.911	-6.682	-8.853	-4.065	-16.351	-11.915	-9.077
1063	1.063	-46.51	-1.035	-11.368	-5.734	3.875	-15.378	-9.959	-18.058
1064	1.064	-26.817	-27.366	-10.058	-8.386	-3.267	-12.845	-7.03	-14.467
1065	1.065	-14.054	-31.062	-13.789	-5.815	-6.929	-10.517	-13.983	-11.069
1066	1.066	-7.071	-27.804	-15.003	-8.081	-10.397	0.341	-11.058	-8.055
1067	1.067	-9.227	-18.564	-14.101	-35.743	-3.032	-1.178	-15.299	-12.99
1068	1.068	-11.261	-21.354	-13.216	-32.102	-9.797	-5.416	-7.926	-10.562
1069	1.069	-23.571	1.82	-9.014	-42.116	-7.276	0.976	-6.94	-9.882
1070	1.07	-22.137	11.122	-9.833	-20.275	-11.331	-5.023	-11.177	-9.38
1071	1.071	-12.195	-8.604	-14.722	-17.611	-10.743	-5.983	-10.386	-12.756
1072	1.072	-11.144	-26.374	-15.346	20.868	-10.15	-12.78	-9.781	-7.426
1073	1.073	-29.228	-10.112	-9.97	37.268	-7.227	-17.112	-11.701	-17.016
1074	1.074	-21.747	-16.515	-14.847	42.216	0.722	-26.097	-13.423	-10.726
1075	1.075	-19.48	-14.614	-14.302	0.945	-2.741	-27.284	-9.924	-9.656
1076	1.076	-13.129	-26.861	-11.434	-15.589	-14.514	-30.335	-6.616	-6.659
1077	1.077	-3.509	-22.259	-11.853	9.477	-12.928	-15.559	-13.182	-13.517
1078	1.078	-12.28	-20.935	-19.236	4.993	-8.642	-13.395	-12.195	-11.083
1079	1.079	11.465	-9.13	-18.297	25.697	-15.015	-7.582	-12.958	-11.941
1080	1.08	-5.628	-7.582	-15.424	-0.632	-9.006	-9.354	-13.723	-12.603
1081	1.081	-14.976	-6.224	-12.939	-17.677	-9.971	-10.922	-10.227	-10.743
1082	1.082	-29.178	-12.616	-8.91	-26.917	-10.937	-15.153	-8.285	-11.397
1083	1.083	-31.771	-6.632	-5.459	-41.051	-15.193	-13.959	-11.177	-12.829
1084	1.084	-30.076	-18.449	-4.916	-38.57	-6.288	-10.444	-9.818	-9.609
1085	1.085	-27.82	-21.541	-13.852	-50.241	-12.28	-13.502	-7.482	-12.583
1086	1.086	-17.264	-6.839	-19.3	-32.891	-17.681	-7.656	-10.376	-13.03
1087	1.087	3.929	-8.977	-7.517	-18.035	-18.633	-8.603	-9.987	-9.609
1088	1.088	23.603	-14.779	-5.978	-16.124	-17.643	-14.589	-8.825	-11.794
1089	1.089	31.093	-16.527	-10.256	-17.875	-16.855	-8.965	-9.982	-10.688
1090	1.09	24.072	-11.866	-16.661	-25.788	-14.516	-7.002	-10.75	-13.448
1091	1.091	-7.942	-4.7	-20.172	-30.082	-11.019	-12.984	-9.976	-14.654
1092	1.092	-39.931	-8.382	-4.124	-31.321	-0.938	-12.196	-9.206	-12.567
1093	1.093	-44.033	-7.219	-25.237	-44.517	-8.079	-4.25	-11.531	-13.963
1094	1.094	-25.288	-10.309	-11.131	-18.2	-11.74	3.118	-11.342	-13.809
1095	1.095	-28.606	-9.334	-3.6	8.09	-15.213	7.962	-7.094	-10.175
1096	1.096	-31.75	-13.592	-5.926	25.097	-7.843	21.119	-11.167	-10.602
1097	1.097	-17.672	-12.837	-25.093	-3.23	1.072	26.945	-3.247	-9.277
1098	1.098	-20.22	-23.673	-22.586	-14.504	-2.392	11.089	-2.099	-4.464
1099	1.099	-13.306	-18.996	-10.992	-4.532	-3.342	4.721	3.123	-7.777
1100	1.1	-19.739	-3.079	-8.857	-20.289	-18.025	10.555	-1.728	-9.536
1101	1.101	1.526	3.367	-10.786	22.177	-11.618	-1.612	-14.889	-8.192
1102	1.102	-1.17	1.476	-9.037	77.088	-9.675	-25.376	-9.094	-14.584
1103	1.103	-8.69	-0.263	-10.583	25.385	-11.408	-76.826	-10.838	-12.069
1104	1.104	2.94	-17.65	-9.22	-48.58	-9.864	-39.842	-15.492	-11.294
1105	1.105	-3.43	-24.579	-2.835	-58.562	-8.505	-59.755	-14.139	-11.866
1106	1.106	-9.227	-18.146	-1.663	-13.996	-7.349	-53.736	-10.478	-12.441
1107	1.107	-21.422	-16.195	-6.879	-22.29	-1.349	-15.012	-9.329	-9.526
1108	1.108	-13.498	-17.921	-3.964	-29.836	8.329	-9.96	-12.433	-1.578
1109	1.109	-9.267	-13.258	-9.95	-10.017	4.65	-14.391	-13.409	-0.397
1110	1.11	-15.675	-11.9	-10.703	-4.127	1.178	-10.317	-10.911	-5.596
1111	1.111	-19.173	-10.744	-11.265	-20.668	-4.047	0.917	-13.248	-4.6
1112	1.112	-24.422	-16.71	-14.541	-25.803	-1.14	-2.358	-11.333	-15.987
1113	1.113	-25.429	-13.536	-10.457	-21.416	-9.065	-5.432	-14.644	-8.012
1114	1.114	-38.618	-16.373	-9.085	-33.858	-10.019	8.703	-8.083	-9.337
1115	1.115	-59.907	-10.34	-1.706	-15.109	-9.043	-4.051	-12.363	-15.684
1116	1.116	-34.344	1.878	-4.783	-18.497	-6.523	-11.014	-10.07	-7.32
1117	1.117	-3.367	17.776	-5.733	-21.764	-10.588	-8.851	-12.028	-12.497
1118	1.118	0.712	-14.112	-11.717	-64.466	-10.002	0.869	-10.121	-7.609
1119	1.119	-2.952	-55.272	-20.596	2.563	-10.587	-4.317	-11.88	-18.973
1120	1.12	-6.256	-49.791	-19.406	11.267	-7.685	-2.723	-11.511	-14.275
1121	1.121	-9.363	-54.793	-12.014	3.028	-12.526	18.981	-15.989	-9.956
1122	1.122	-6.639	-22.858	-11.016	10.266	-13.106	47.272	-8.27	-0.99
1123	1.123	-9.132	-2.175	-15.247	30.02	-11.364	36.074	-9.267	-9.248
1124	1.124	-16.093	9.043	-14.437	-0.504	-10.009	-15.38	-10.262	-12.282
1125	1.125	-26.707	19.137	-13.813	27.11	-9.618	-67.032	-9.522	-9.312
1126	1.126	-13.13	3.521	-17.073	21.973	-13.683	-73.598	-11.868	-15.245
1127	1.127	-7.877	-10.579	-17.62	-28.369	-11.176	-31.006	-12.475	-17.496
1128	1.128	-12.486	-33.748	-18.939	-48.173	-7.895	-3.293	-7.863	-13.941
1129	1.129	-16.705	-30.604	-18.512	-29.999	-13.7	21.887	-7.309	-13.289
1130	1.13	-12.965	-27.858	-11.892	-24.658	-9.64	8.333	-8.691	-17.285
1131	1.131	2.754	-15.038	-7.014	-70.378	-11.573	-29.236	-8.332	-13.737
1132	1.132	4.917	-8.004	-9.489	-15.591	-8.285	-34.298	-11.26	-11.341
1133	1.133	-12.479	-5.845	-8.671	6.389	-8.867	-20.781	-10.122	-14.168
1134	1.134	-0.841	-15.494	-12.11	26.308	-14.67	-24.838	-14.407	-13.703
1135	1.135	-11.456	-10.269	-14.003	20.281	-10.596	-21.081	-9.598	-17.885
1136	1.136	-1.739	-8.709	-20.551	-7.388	-5.755	-3.965	-9.043	-12.97
1137	1.137	-21.048	-18.769	-23.04	-22.475	-11.756	-0.785	-7.327	-10.963
1138	1.138	-23.494	-12.349	-15.651	-26.902	-7.688	-3.438	-9.87	-10.303
1139	1.139	-25.74	-23.173	-14.644	-39.289	-11.162	-10.938	-12.222	-12.749
1140	1.14	-10.763	-13.104	-10.357	9.746	-10.572	-3.923	-12.639	-10.35
1141	1.141	-20.38	-9.414	-14.393	16.187	-11.138	-6.009	-8.218	-12.409
1142	1.142	-22.093	-5.878	-9.524	-26.542	-11.502	-7.902	-9.989	-10.402
1143	1.143	-23.639	-8.954	-3.487	-43.02	-7.028	-9.596	-7.503	-12.265
1144	1.144	-16.473	-7.917	-7.533	-17.711	-5.267	-7.998	-7.146	-7.353
1145	1.145	-17.611	-3.603	-18.335	-3.819	-7.771	-9.302	-8.339	-7.864
1146	1.146	-18.749	0.47	-10.354	17.271	-6.41	-12.94	-7.98	-12.435
1147	1.147	-21.812	-10.376	-11.669	-16.624	-8.526	-6.91	-11.492	-10.619
1148	1.148	-12.852	-24.733	-7.972	6.223	-9.67	-3.785	-13.644	-11.898
1149	1.149	-21.116	-38.305	-21.101	-6.081	-9.273	-8.612	-8.443	-10.472
1150	1.15	-20.093	-43.55	-12.352	28.099	-7.131	-9.388	-16.398	-10.797
1151	1.151	-32.815	-19.742	-10.769	-31.431	-2.686	-16.736	-11.202	-11.901
1152	1.152	-27.525	11.232	-9.379	-23.283	-5.971	-11.91	-12.205	-12.998
1153	1.153	-29.007	-1.164	-13.029	-15.88	-1.903	-12.714	-9.713	-12.745
1154	1.154	-15.986	2.484	-7.008	4.088	-9.829	-10.45	-12.064	-14.624
1155	1.155	3.433	-28.508	-12.207	10.116	-6.341	-12.403	-5.509	-10.308
1156	1.156	0.973	-7.834	-9.282	26.588	-11.56	-9.14	-8.047	-9.669
1157	1.157	12.638	-4.198	-15.263	51.837	-12.518	-3.733	-10.382	-10.006
1158	1.158	2.036	-0.952	-11.18	-16.756	-11.74	-4.286	-8.459	-13.248
1159	1.159	-7.594	2.097	-11.733	-6.752	-10.958	1.744	-6.535	-16.092
1160	1.16	-9.285	10.404	-9.785	-15.472	-9.02	-3.845	-9.449	-13.329
1161	1.161	-10.786	-17.884	-12.669	-23.48	-7.083	-14.663	-5.97	-9.028
1162	1.162	-12.104	-51.975	-7.81	-60.436	-8.833	-22.568	-7.33	-15.961
1163	1.163	-18.45	-38.445	-9.726	-53.835	-9.229	-6.68	-8.493	-9.156
1164	1.164	-19.551	-26.052	-13.768	-72.028	-10.603	-13.054	-5.786	-11.639
1165	1.165	-20.472	-14.848	-11.241	0.119	-11.007	0.505	-6.942	-9.288
1166	1.166	-11.534	-11.55	-8.903	49.393	-8.31	-18.852	-10.425	-11.202
1167	1.167	-14.959	-14.671	-5.99	-13.146	-7.94	-26.405	-9.062	-13.107
1168	1.168	-15.841	-28.814	-11.204	-5.141	-6.412	-24.088	-13.117	-12.506
1169	1.169	-1.045	-11.032	-13.141	46.492	-7.209	-21.946	-11.749	-9.968
1170	1.17	-3.1	14.662	-19.142	-14.037	-8.586	-12.273	-9.412	-14.41
1171	1.171	-16.582	11.362	-15.07	-5.838	-9.767	-17.527	-12.299	-16.137
1172	1.172	-21.75	14.433	-10.227	61.048	-8.239	-12.942	-6.288	-10.316
1173	1.173	-17.055	6.149	-13.514	16.406	-6.324	-11.675	-10.527	-14.361
1174	1.174	-27.06	-32.333	-21.249	-56.88	-5.764	-10.67	-6.44	-10.863
1175	1.175	-20.621	-48.744	-7.306	-46.888	-6.357	-2.537	-12.994	-8.92
1176	1.176	-12.255	-23.542	-9.233	-109.196	-8.309	-3.69	-8.709	-10.658
1177	1.177	-13.168	-37.101	-10.966	-182.31	-6.777	-8.685	-9.464	-15.505
1178	1.178	-22.01	-24.755	-18.885	-34.161	-10.278	4.376	-12.918	-10.862
1179	1.179	-25.438	-5.989	-14.617	29.222	-9.902	25.611	-12.308	-7.965
1180	1.18	-22.291	-16.02	-10.926	125.481	-9.531	28.375	-10.531	-6.614
1181	1.181	-19.34	-31.682	-9.744	38.213	-6.829	20.83	-10.89	-12.037
1182	1.182	-15.025	-6.139	-10.687	-41.137	-8.001	9.128	-11.241	-13.979
1183	1.183	-15.75	-2.847	-9.706	-84.114	-12.842	-22.766	-10.05	-14.561
1184	1.184	-12.237	6.402	-10.463	-44.518	-10.915	-73.017	-7.312	-10.498
1185	1.185	-15.495	-7.763	-9.677	-56.419	-8.993	-66.36	-9.99	-13.985
1186	1.186	-8.898	4.999	-9.089	-23.997	-8.421	-48.163	-11.501	-8.579
1187	1.187	-16.821	-25.357	-8.502	-14.217	-10.941	-20.402	-10.106	-13.425
1188	1.188	-13.719	-12.929	-12.554	12.476	-12.312	-15.279	-7.545	-7.437
1189	1.189	-16.621	-9.223	-10.02	102.211	-9.421	-10.739	-8.282	-13.062
1190	1.19	-15.844	-12.475	-13.293	90.546	-10.595	-6.593	-9.014	-9.588
1191	1.191	-18.146	-40.699	-16.175	79.905	-14.092	-10.183	-9.164	-12.886
1192	1.192	-13.298	-14.347	-10.158	-28.554	-7.521	-13.406	-8.534	-11.147
1193	1.193	-11.359	-52.033	-10.908	-158.692	-10.437	-10.237	-9.07	-13.667
1194	1.194	-7.285	-36.9	-13.202	-246.319	-7.934	-7.542	-7.67	-10.382
1195	1.195	-7.662	4.323	-18.018	-198.587	-5.618	0.009	-8.201	-12.518
1196	1.196	-15.012	9.765	-16.073	18.284	-6.215	6.956	-10.283	-13.686
1197	1.197	-20.228	24.878	-11.998	111.136	-6.812	0.561	-9.074	-14.865
1198	1.198	-19.251	1.976	-16.836	26.895	-6.247	-5.247	-8.835	-10.039
1199	1.199	-11.298	-2.174	-14.89	1.627	-11.104	-3.521	-10.145	-8.126
1200	1.2	-12.259	-13.499	-9.47	24.909	-6.476	-11.479	-8.161	-7.567
1201	1.201	-9.347	-16.845	-12.949	88.29	-10.558	-7.246	-11.801	-15.326
1202	1.202	-17.29	-7.552	-6.933	69.087	-8.055	-8.438	-14.274	-16.319
1203	1.203	-14.188	0.85	-6.148	16.395	-13.489	-11.957	-9.782	-11.504
1204	1.204	-17.093	-16.891	-10.989	-31.485	-8.667	-6.76	-13.806	-14.046
1205	1.205	-16.305	-14.565	-6.34	-17.127	-9.273	-5.809	-12.41	-14.843
1206	1.206	-18.591	-3.957	-6.928	-30.174	-12.195	-5.015	-13.716	-10.023
1207	1.207	-16.633	-1.981	-13.903	-41.776	-4.282	-5.772	-11.544	-8.112
1208	1.208	-13.32	-3.663	-20.681	-52.058	-5.468	-7.687	-12.667	-14.716
1209	1.209	-13.889	-27.402	-12.749	-61.731	-8.584	-7.021	-9.917	-12.23
1210	1.21	-15.237	-10.345	-17.976	0.517	-13.441	-2.893	-12.008	-11.476
1211	1.211	-8.854	-13.444	-18.949	73.842	-9.204	-8.69	-10.041	-6.659
1212	1.212	-14.855	-27.591	-18.184	44.132	-8.446	-6.379	-9.81	-14.031
1213	1.213	-27.055	-40.416	-15.868	52.939	-6.529	-8.356	-9.196	-11.155
1214	1.214	-18.369	-14.671	-6.394	61.025	-9.832	-3.742	-8.971	-10.404
1215	1.215	-16.852	-31.692	-7.56	82.992	-11.59	-5.536	-7.583	-9.654
1216	1.216	-9.707	2.793	-8.726	22.334	-5.8	-13.509	-10.453	-13.16
1217	1.217	-10.868	-1.619	-11.827	79.19	-6.594	-12.417	-10.043	-9.893
1218	1.218	-14.364	-22.343	-6.995	-31.987	-4.671	-22.179	-11.177	-10.498
1219	1.219	-11.291	-26.02	-13.009	-47.984	-6.617	-13.334	-10.962	-9.157
1220	1.22	-10.333	-36.047	-17.084	-62.387	-6.048	4.678	-10.166	-10.518
1221	1.221	-9.567	-14.152	-7.621	-101.998	-9.549	33.02	-8.206	-9.374
1222	1.222	-7.266	-33.886	-6.481	-42.404	-9.175	51.874	-6.629	-9.009
1223	1.223	-18.135	-10.662	-12.489	-31.574	-6.284	68.986	-10.08	-14.832
1224	1.224	-19.719	-13.781	-13.466	-100.658	-12.285	34.613	-12.379	-12.534
1225	1.225	-18.407	-16.523	-12.517	-127.38	-8.035	-6.542	-11.194	-7.706
1226	1.226	-17.266	11.706	-13.29	-135.52	-10.359	-22.932	-5.184	-4.429
1227	1.227	-18.408	15.379	-17.358	-39.1	-6.872	-27.956	-13.115	-13.338
1228	1.228	-19.353	-29.383	-12.526	105.646	-10.157	-41.532	-7.882	-6.964
1229	1.229	-18.381	-47.605	-13.125	-29.066	-9.582	-104.035	-12.705	-10.451
1230	1.23	-14.122	-19.84	-12.554	-116.71	-12.097	-59.345	-6.698	-13.549
1231	1.231	-13.356	5.401	-13.927	-100.857	-10.743	-2.52	-12.306	-8.722
1232	1.232	-11.429	1.011	-6.585	-28.629	-13.644	-99.001	-8.815	-12.994
1233	1.233	-12.036	30.172	-11.814	37.217	-8.42	-85.978	-6.855	-15.335
1234	1.234	-9.135	11.482	-10.855	192.579	-9.004	-74.329	-10.898	-13.42
1235	1.235	-9.508	-12.342	-8.353	129.092	-8.431	1.373	-10.498	-8.781
1236	1.236	-2.152	-40.669	-12.428	71.367	-9.011	-48.046	-11.851	-10.53
1237	1.237	-13.961	-51.998	-15.931	-16.177	-4.172	-39.141	-13.981	-7.048
1238	1.238	-12.43	-28.273	-14.023	-127.51	-6.112	-31.041	-8.755	-8.413
1239	1.239	-13.811	-37.629	-12.309	-113.157	-7.859	-23.719	-13.598	-15.001
1240	1.24	-17.526	-18.013	-11.955	-100.035	-7.487	-17.157	-13.035	-14.056
1241	1.241	-16.391	-15.655	-13.339	-16.803	-10.785	0.975	-13.618	-20.082
1242	1.242	-11.173	-27.348	-14.535	102.276	-7.892	-4.509	-10.122	-16.047
1243	1.243	-17.945	-16.7	-15.73	117.94	-5.186	61.104	-8.742	-16.658
1244	1.244	-11.947	12.337	-14.618	-98.729	-10.223	34.407	-11.618	-12.04
1245	1.245	-9.625	-8.332	-11.763	-67.657	-5.588	42.586	-11.208	-13.804
1246	1.246	-16.188	-4.549	-8.133	73.39	-6.168	20.642	-10.811	-8.986
1247	1.247	-16.974	46.95	-1.795	-105.961	-8.68	14.121	-11.587	-12.295
1248	1.248	-19.309	39.604	-11.513	-175.707	-7.331	20.096	-10.801	-6.904
1249	1.249	-14.485	33.012	-12.726	14.717	-9.471	14.624	-10.015	-7.497
1250	1.25	-16.43	-9.573	-9.293	142.579	-7.539	9.496	-6.352	-12.166
1251	1.251	-9.866	-37.32	-19.024	26.085	-8.697	4.91	-6.76	-6.777
1252	1.252	-15.879	-72.58	-12.699	174.321	-10.818	8.861	-7.181	-11.648
1253	1.253	-10.292	-59.035	-6.76	155.279	-8.101	-2.442	-5.092	-8.372
1254	1.254	-13.794	-4.862	-9.924	-107.489	-7.718	-12.637	-9.572	-12.444
1255	1.255	-22.533	2.529	-7.089	-145.129	-9.847	-41.016	-11.375	-13.818
1256	1.256	-16.54	-44.221	-6.382	-179.281	-11.214	-29.885	-10.107	-8.416
1257	1.257	-15.595	-50.226	-15.36	-396.112	-7.55	-26.615	-8.852	-10.361
1258	1.258	-18.523	-44.906	-14.282	-86.191	-10.839	-73.591	-10.082	-8.447
1259	1.259	-24.538	-9.7	-15.346	285.305	-9.674	-40.099	-8.165	-17.376
1260	1.26	-17.202	13.028	-12.532	35.286	-6.964	2.479	-7.807	-13.727
1261	1.261	-20.133	0.547	-11.849	80.403	-8.903	7.905	-10.771	-12.576
1262	1.262	-15.894	4.099	-12.716	39.06	-8.715	23.019	-10.355	-9.486
1263	1.263	-8.564	-26.964	-13.388	1.658	-12.586	18.566	-10.575	-8.551
1264	1.264	-3.764	-14.638	-19.486	35.68	-9.098	22.564	-11.892	-11.092
1265	1.265	-16.949	-25.952	-17.251	66.639	-9.481	11.272	-12.454	-10.34
1266	1.266	-22.793	-22.781	-15.421	38.696	-4.646	14.49	-8.09	-12.301
1267	1.267	-14.115	17.946	-13.587	13.07	-10.639	17.536	-11.058	-11.739
1268	1.268	-6.222	-9.824	-11.953	36.096	-9.852	-7.997	-9.877	-19.489
1269	1.269	-10.524	-25.069	-16.886	14.636	-10.411	-59.496	-9.741	-20.483
1270	1.27	-16.963	-2.424	-12.341	-4.855	-5.748	-96.457	-11.121	-13.744
1271	1.271	-15.85	1.471	-8.373	-92.66	-11.16	-76.546	-16.59	-9.532
1272	1.272	-10.679	-2.296	-16.4	-45.18	-9.234	-58.406	-14.922	-8.795
1273	1.273	-3.961	0.922	-17.652	-88.451	-15.244	-41.971	-11.836	-6.888
1274	1.274	-6.545	-20.99	-14.65	-101.779	-9.622	-26.89	-10.303	-15.631
1275	1.275	-18.803	-29.34	-19.58	-66.415	-14.463	-13.449	-5.701	-12.184
1276	1.276	-41.698	-21.828	-17.152	-120.925	-17.738	23.922	0.104	-17.433
1277	1.277	-38.669	13.191	-16.47	-71.966	-14.817	38.841	-7.373	-14.563
1278	1.278	-24.601	-1.903	-11.726	62.298	-7.836	6.756	-16.364	-17.113
1279	1.279	-20.035	-83.33	-15.103	197.036	-10.725	27.369	-10.482	-14.825
1280	1.28	-7.348	-69.789	-6.277	74.562	-8.205	53.488	-7.548	-6.936
1281	1.281	-5.099	-49.112	-12.356	-68.859	-8.011	48.147	-12.552	-10.085
1282	1.282	9.756	-75.453	-21.327	-116.138	-5.685	44.808	-25.828	-7.224
1283	1.283	-15.44	-24.034	-15.395	-188.026	-7.614	22.826	-20.072	-6.491
1284	1.284	-25.554	57.381	-12.373	9.793	-1.608	-8.399	-11.227	-15.821
1285	1.285	-16.302	68.112	-15.352	38.404	-7.207	-62.566	-6.026	-15.095
1286	1.286	-8.035	77.867	-9.421	64.122	-6.607	-84.525	-7.589	-15.704
1287	1.287	-5.567	15.241	-5.427	40.917	-4.655	-23.939	-8.944	-11.086
1288	1.288	1.333	7.04	-10.337	-22.623	-4.055	-15.775	-5.315	-9.356
1289	1.289	3.394	43.962	-5.76	73.502	3.908	-23.07	0.537	-2.399
1290	1.29	-10.225	50.444	-13.557	126.172	-4.385	10.489	-15.654	0.499
1291	1.291	-26.166	-41.154	-10.511	174.126	-5.34	4.574	-27.389	-2.03
1292	1.292	-28.373	-80.683	-9.594	-42.16	-6.297	-56.218	-33.872	-2.819
1293	1.293	-22.638	-92.512	0.034	-320.901	-7.046	-47.972	-31.974	-9.411
1294	1.294	-20.976	-81.72	-6.397	-283.325	-2.943	-69.94	-23.278	-11.939
1295	1.295	-35.373	-91.632	-12.433	-181.207	-10.844	-103.407	-12.273	-14.268
1296	1.296	-14.154	-11.005	-9.368	97.901	-13.902	-36.275	-5.135	-16.213
1297	1.297	-16.944	-0.234	-14.23	210.704	-7.102	26.216	-16.945	-8.854
1298	1.298	-14.506	-10.126	-9.988	176.67	-2.819	34.325	-15.452	-17.756
1299	1.299	-12.264	-19.077	-10.783	145.675	-13.442	56.423	3.221	-6.923
1300	1.3	-10.213	21.449	-5.964	61.418	-14.77	63.03	5.619	-5.578
1301	1.301	-12.227	-15.654	-6.552	-66.417	-18.44	32.592	7.776	-9.278
1302	1.302	-10.551	-35.734	-5.988	-182.698	-14.94	-6.24	5.547	-24.967
1303	1.303	-15.258	-17.683	-4.644	7.948	-7.557	28.843	-4.115	-22.852
1304	1.304	-8.151	-67.697	-11.995	-68.758	-6.548	15.187	15.23	-13.174
1305	1.305	-27.746	-87.629	-11.016	-45.55	1.425	-13.974	28.019	-14.908
1306	1.306	-13.669	3.875	-8.103	-193.75	-1.639	-70.814	25.744	-16.461
1307	1.307	-11.199	69.644	-10.599	17.986	-8.385	-111.529	-6.178	-6.421
1308	1.308	-18.204	-13.801	-4.97	-10.178	-12.617	-59.894	-47.303	-7.602
1309	1.309	-16.115	40.286	-6.888	66.662	-11.823	-40.007	-30.68	-6.432
1310	1.31	-10.348	30.397	-11.512	90.168	-9.891	-34.062	-5.352	-20.347
1311	1.311	-15.603	39.219	-9.741	69.181	-5.257	-39.469	-73.911	-18.385
1312	1.312	-17.18	-1.547	-12.223	-180.857	-9.317	-14.217	-162.648	-2.483
1313	1.313	-12.954	-38.649	-4.833	-10.282	-11.815	36.233	-174.402	-8.843
1314	1.314	-16.644	8.006	-10.02	-41.539	-13.15	29.793	-120.229	-10.763
1315	1.315	-5.815	13.8	-1.075	-126.41	-6.536	23.899	-11.678	-9.012
1316	1.316	-10.09	19.081	-9.344	1.311	-11.345	-3.694	118.355	-16.936
1317	1.317	-6.434	-6.108	-8.323	117.677	-15.573	-49.092	170.836	-21.188
1318	1.318	-9.929	16.899	-17.162	138.613	-19.624	-18.638	186.761	-6.86
1319	1.319	-4.705	37.751	-18.258	80.579	-16.137	-24.013	114.642	-1.059
1320	1.32	-11.481	3.748	-21.287	62.925	-6.07	11.143	101.532	4.165
1321	1.321	-8.964	-46.454	-16.379	-112.339	3.987	42.971	89.809	-6.851
1322	1.322	-11.281	-66.319	-17.074	-42.783	2.818	5.353	14.025	-13.997
1323	1.323	-10.686	-60.287	-17.775	20.748	-12.858	0.253	4.327	-12.815
1324	1.324	-15.313	-65.71	-18.282	39.781	-6.47	32.144	13.516	-9.317
1325	1.325	-19.361	-50.657	-18.778	92.091	-16.127	44.572	-26.692	-16.658
1326	1.326	-11.423	-46.254	-13.277	139.587	-17.851	25.933	-78	-7.736
1327	1.327	-19.747	-50.322	-12.605	-77.404	-9.907	2.279	-97.622	-13.711
1328	1.328	-3.67	-106.976	-13.092	-46.543	-11.254	-44.576	-54.814	-8.465
1329	1.329	-1.319	-50.035	-19.576	-130.828	-2.334	16.074	-15.934	-3.608
1330	1.33	-11.921	1.579	-13.483	-258.884	-1.142	-8.235	-10.724	-2.832
1331	1.331	-33.153	8.168	-20.733	-282.089	-4.214	-15.499	-51.899	-8.426
1332	1.332	-35.808	26.412	-13.867	-134.002	-7.106	-21.939	-90.687	-13.218
1333	1.333	-22.967	31.873	-9.517	-153.424	-4.586	-27.79	-65.526	-13.73
1334	1.334	-29.879	36.955	-7.097	-136.258	-10.198	-66.474	-79.114	-5.975
1335	1.335	-14.933	14.243	-10.477	102.221	-13.674	-61.539	-66.819	-17.806
1336	1.336	-16.807	-6.352	-9.792	136.315	-10.368	-11.369	-63.185	-19.333
1337	1.337	-11.519	-40.347	-9.111	105.43	-9.771	-18.108	-11.763	-26.447
1338	1.338	-9.903	-35.925	-8.618	21.048	-17.693	-24.162	69.763	-25.208
1339	1.339	-8.477	9.928	-13.941	-158.513	-16.534	-29.56	37.291	-28.607
1340	1.34	-12.079	-8.263	-14.419	-181.894	-2.599	-24.412	27.389	-16.739
1341	1.341	-6.015	-13.66	-12.397	-161.091	-4.54	-74.544	0.663	-15.142
1342	1.342	-9.062	-38.806	-11.719	50.517	-13.266	-27.62	-39.863	-10.856
1343	1.343	-8.041	-6.929	-11.236	247.503	-21.237	27.342	-46.974	-9.677
1344	1.344	-7.203	5.411	-13.458	118.968	-17.025	49.463	-26.858	-8.493
1345	1.345	-12.742	9.068	-12.208	48.986	-15.909	56.113	-20.715	-7.482
1346	1.346	-7.845	-0.98	-12.517	27.924	-5.122	13.594	-25.954	-14.219
1347	1.347	-11.049	-10.16	-12.831	8.891	-6.514	-2.729	19.658	-11.656
1348	1.348	-10.392	-7.385	-12.571	26.461	-2.855	-48.058	49.982	-4.246
1349	1.349	-7.791	26.121	-11.732	42.572	-8.884	-41.912	55.324	-1.289
1350	1.35	-9.054	3.323	-14.76	-29.474	7.143	19.187	80.497	3.035
1351	1.351	-15.546	-8.968	-10.246	62.646	-4.51	59.923	11.813	-2.517
1352	1.352	-20.296	-27.686	-7.278	121.984	-15.203	52.628	-76.992	-7.31
1353	1.353	-20.985	-44.671	-10.698	-41.111	-21.05	5.813	-41.245	-17.343
1354	1.354	-24.968	-60.285	-17.993	-110.884	-15.852	11.834	-52.01	-21.57
1355	1.355	-24.298	-17.685	-10.584	-132.091	-11.214	-4.618	-61.684	-9.728
1356	1.356	-18.228	-48.057	-15.37	-74.473	-6.95	-39.847	-16.734	7.72
1357	1.357	-20.465	-31.521	-14.545	-57.182	-3.263	-53.454	-73.539	0.765
1358	1.358	-16.901	34.203	-10.431	117.848	-2.093	-57.627	-110.73	-22.61
1359	1.359	-17.407	-10.458	-9.803	94.671	13.954	-8.539	-77.919	-31.84
1360	1.36	-15.589	46.538	-11.698	-11.071	16.268	-28.526	-35.916	-29.072
1361	1.361	-14.156	53.972	-11.088	-68.675	-2.892	-83.55	13.566	-26.509
1362	1.362	-6.727	47.454	-10.67	-16.2	-15.657	-90.972	46.598	-14.854
1363	1.363	-16.333	41.47	-9.284	222.286	-18.014	-84.405	88.745	-4.138
1364	1.364	-15.103	57.913	-14.093	324.525	-24.462	-41.79	71.918	-2.148
1365	1.365	-16.196	-17.728	-16.003	169.587	-18.734	-25.23	56.553	-3.844
1366	1.366	-13.028	-93.556	-10.556	-253.237	-13.588	-20.017	6.103	-2.244
1367	1.367	-11.991	-202.093	-14.024	-71.994	-5.727	-6.363	-13.839	-3.568
1368	1.368	-12.697	-158.932	-12.067	93.125	1.387	-2.284	-19.724	0.145
1369	1.369	-14.955	-66.798	-13.793	-56.455	-2.311	54.443	-2.865	-3.277
1370	1.37	-18.376	-78.579	-10.296	-11.026	5.999	62.525	-27.561	-10.559
1371	1.371	-17.737	-24.398	-12.604	-217.233	-1.347	55.143	-22.741	-7.575
1372	1.372	-18.256	5.166	-12.199	-254.818	-8.124	61.642	-85.059	-13.518
1373	1.373	-13.361	31.827	-11.024	-84.275	-14.126	43.261	-147.504	-6.139
1374	1.374	-13.889	39.935	-14.491	-53.209	-23.027	-17.882	-221.138	-12.902
1375	1.375	-10.933	32.566	-13.305	-24.953	-21.86	-74.915	-113.463	-13.648
1376	1.376	-15.723	-0.884	-15.992	52.038	-14.536	-52.946	-41.885	-19.245
1377	1.377	-17.606	-19.04	-14.793	-17.428	-9.716	-59.64	23.397	-11.283
1378	1.378	-12.146	-24.424	-11.281	-80.919	-12.212	-4.794	58.642	-10.311
1379	1.379	-16.927	10.812	-11.645	15.292	-24.366	2.45	47.45	4.367
1380	1.38	-16.291	-21.04	-12.794	-72.193	-15.619	-4.086	136.01	-6.315
1381	1.381	-13.346	-24.97	-9.092	-24.643	-4.546	-59.111	195.496	-31.463
1382	1.382	-15.842	-21.171	-14.495	47.563	-0.26	-66.601	75.936	-41.495
1383	1.383	-22.208	16.702	-12.547	8.324	-1.395	20.772	91.779	5.527
1384	1.384	-16.18	1.724	-14.47	68.138	-7.381	80.294	106.279	25.432
1385	1.385	-18.473	-2.623	-17.354	-72.7	-19.19	69.343	40.844	-17.168
1386	1.386	-11.851	18.167	-9.402	-91.47	-17.639	59.416	29.401	-33.638
1387	1.387	-14.328	29.445	-12.864	-38.65	-13.374	14.767	-67.945	-48.748
1388	1.388	-13.516	-1.487	-9.756	41.183	-1.582	-42.063	-54.446	-44.35
1389	1.389	-16.96	2.626	-14.583	84.589	-3.136	-108.767	5.352	-15.381
1390	1.39	-17.505	-23.61	-8.58	176.962	-7.391	-117.625	-27.39	-4.221
1391	1.391	-13.414	-75.024	-15.93	-1.847	-0.997	-28.004	-136.37	5.793
1392	1.392	-13.004	-23.305	-14.963	-78.5	9.871	7.605	-208.504	8.818
1393	1.393	-14.336	-16.689	-14.192	-54.901	11.256	-24.78	-116.082	-5.435
1394	1.394	-16.461	-10.615	-11.873	-33.367	7.614	-34.488	-56.173	-23.34
1395	1.395	-10.458	-26.986	-9.945	-167.803	1.646	-25.451	-66.694	-16.405
1396	1.396	-14.72	-31.942	-5.305	-10.108	-12.277	-17.207	-17.174	-22.828
1397	1.397	-9.115	9.341	-7.052	11.137	-21.926	4.915	117.118	-20.939
1398	1.398	-13.966	25.855	-5.701	-123.343	-9.713	-1.631	97.876	-22.767
1399	1.399	-17.269	0.756	-11.116	-70.696	-11.262	4.358	10.317	-21.331
1400	1.4	-13.215	-22	-7.64	-22.961	-7.005	20.792	-5.477	-14.258
1401	1.401	-15.748	-17.887	-12.288	107.127	-3.311	5.791	-19.599	-5.359
1402	1.402	-12.476	-21.533	-14.029	89.796	-6.79	1.453	-111.303	-4.227
1403	1.403	-13.655	-18.221	-12.676	42.31	-12.036	13.907	-51.223	-1.167
1404	1.404	-15.607	-15.104	-15.974	-0.933	-26.798	10.222	-126.617	-0.265
1405	1.405	-13.687	-6.765	-13.861	-14.186	-28.966	-13.603	-136.085	0.381
1406	1.406	-14.48	0.842	-12.701	-25.975	-30.933	-4.379	-1.46	10.919
1407	1.407	-10.622	3.205	-15.421	-15.128	-29.196	21.078	210.514	-10.819
1408	1.408	-11.989	-11.639	-11.171	-5.211	-8.464	31.108	464.398	-26.561
1409	1.409	-13.351	-25.08	-9.428	-13.942	-11.173	28.072	294.045	-23.953
1410	1.41	-12.198	-26.76	-6.908	26.821	-13.682	30.862	139.178	-21.48
1411	1.411	-14.916	-15.62	-10.196	19.467	-15.999	23.34	55.04	-14.542
1412	1.412	-12.991	-14.17	-13.096	-14.05	15.902	-11.69	-21.514	-25.142
1413	1.413	-10.874	-20.477	-9.422	-20.057	29.394	-26.78	-44.317	-15.43
1414	1.414	-15.35	-14.431	-11.747	-47.562	33.412	-95.504	-64.942	-10.163
1415	1.415	-12.088	-19.597	-10.59	-42.364	29.719	-144.778	-83.882	-14.771
1416	1.416	-17.533	-18.642	-10.2	17.203	12.683	-82.167	-101.554	-4.69
1417	1.417	-15.617	-14.451	-15.228	-23.832	-15.579	-25.127	-181.703	-11.044
1418	1.418	-17.582	-8.97	-17.161	-16.659	-34.344	-2.923	-398.908	-21.867
1419	1.419	-15.853	-10.932	-14.26	-23.281	-31.049	44.024	-430.198	-26.104
1420	1.42	-18.391	-15.517	-15.619	-5.272	-34.147	38.143	-289.293	-29.754
1421	1.421	-21.707	-14.873	-13.289	-10.804	-14.419	76.945	-109.704	-16.56
1422	1.422	-19.601	-15.125	-10.38	-6.041	-16.971	102.186	-39.802	2.834
1423	1.423	-15.948	-18.255	-13.092	-1.814	-28.624	61.03	235.892	10.385
1424	1.424	-21.388	-11.501	-18.899	-64.357	-22.302	22.332	649.207	-5.948
1425	1.425	-19.475	-26.042	-14.85	-1.841	2.785	-23.223	264.481	-3.914
1426	1.426	-16.211	-15.262	-22.798	-26.183	-7.346	-29.328	114.674	-9.76
1427	1.427	-14.503	-9.371	-13.132	-4.019	-29.261	-45.853	-21.315	2.394
1428	1.428	-17.045	-17.998	-9.46	2.581	-37.611	-71.085	19.941	26.229
1429	1.429	-17.455	-16.357	-5.978	-3.444	-24.844	-130.704	-17.645	22.892
1430	1.43	-16.321	-20.49	-13.337	-8.803	-22.532	-41.078	-119.851	-23.952
1431	1.431	-12.68	-11.51	-10.449	-23.91	-11.882	18.562	-88.934	-43.778
1432	1.432	-11.352	-17.452	-4.457	-46.7	-9.936	-13.995	-173.372	-13.386
1433	1.433	-8.487	-10.06	-3.692	-0.745	2.258	-23.952	-250.36	3.029
1434	1.434	-13.755	-9.068	-10.281	5.297	10.209	-15.078	-320.238	-1.972
1435	1.435	-13.215	-17.038	-14.545	44.101	0.13	-39.43	-214.599	-15.429
1436	1.436	-13.83	-11.869	-16.884	28.946	-1.071	-76.385	-157.132	-19.368
1437	1.437	-12.121	-16.728	-10.312	24.419	14.591	-69.842	-34.78	7.064
1438	1.438	-15.64	-19.271	-11.099	-29.779	-0.273	-51.692	139.986	10.424
1439	1.439	-14.321	-13.737	-10.341	-140.789	-6.037	-24.159	395.858	7.41
1440	1.44	-12.235	-14.413	-10.94	-61.159	-0.771	10.885	429.796	-0.777
1441	1.441	-9.572	-4.503	-7.662	11.147	-21.44	-2.813	-35.584	12.154
1442	1.442	-15.421	-11.883	-7.107	-2.064	-24.123	-57.065	-235.32	47.27
1443	1.443	-3.272	-18.505	-8.488	33.443	-26.618	-35.034	-175.195	12.157
1444	1.444	-8.533	-15.264	-8.126	22.533	-14.988	-1.623	-120.318	-47.328
1445	1.445	-10.117	-14.56	-11.059	12.619	4.156	4.325	29.427	-39.119
1446	1.446	-8.793	-13.814	-12.257	-14.249	-3.4	9.72	165.351	-31.688
1447	1.447	-9.987	-23.568	-14.234	-87.598	-1.075	14.731	206.435	1.901
1448	1.448	-13.496	-17.26	-19.122	-57.978	13.845	19.179	168.94	20.202
1449	1.449	-16.632	-13.894	-9.69	4.434	4.206	31.557	-1.484	-7.368
1450	1.45	-13.767	-10.961	-16.13	12.549	-4.467	-17.623	-94.362	-72.861
1451	1.451	-19.807	-8.133	-15.024	19.926	-5.977	-11.057	-291.575	-46.027
1452	1.452	-22.173	-12.391	-11.999	0.124	4.125	7.083	-317.192	-37.779
1453	1.453	-21.634	-16.379	-11.097	30.586	23.689	23.467	-201.159	-15.623
1454	1.454	-22.249	-15.751	-10.4	-8.093	9.57	28.44	-95.725	31.317
1455	1.455	-16.869	-12.456	-16.092	-83.792	2.036	41.943	0.141	13.205
1456	1.456	-16.323	-14.24	-12.677	-7.984	-19.048	29.511	87.515	-14.453
1457	1.457	-16.943	-11.737	-13.318	-17.921	-38.775	-19.696	103.47	-19.553
1458	1.458	-18.722	-9.417	-17.447	-9.07	-15.528	-80.303	89.442	-6.018
1459	1.459	-17.407	-12.352	-18.864	-17.236	-12.38	-39.677	103.128	-51.872
1460	1.46	-16.096	-18.37	-17.571	-9.927	-15.019	-2.76	43.827	-45.811
1461	1.461	-14.006	-15.882	-17.245	-16.514	-2.174	-9.395	33.104	-84.48
1462	1.462	-10.38	-21.557	-11.308	1.668	4.867	-3.462	-75.379	-49.296
1463	1.463	-9.078	-10.756	-12.135	-3.798	-5.672	35.155	-89.765	-35.781
1464	1.464	-7.972	-21.81	-14.517	1.176	-30.71	-10.414	81.135	-23.379
1465	1.465	-12.477	-20.52	-19.419	-3.369	-27.312	-16.558	383.541	-4.542
1466	1.466	-16.592	-16.859	-14.845	-7.503	-17.926	-44.37	506.672	-14.461
1467	1.467	-9.667	-8.555	-15.496	-11.204	-20.558	-29.297	243.42	1.367
1468	1.468	-24.439	-22.52	-9.764	-7.978	-12.944	-6.394	72.681	-1.31
1469	1.469	-18.103	-5.166	-10.618	-4.936	-10.566	14.386	-206.61	-8.822
1470	1.47	-16.19	-7.609	-17.278	-19.098	0.13	10.795	-319.372	-15.67
1471	1.471	-17.978	-22.741	-16.582	-11.567	9.827	-6.151	-285.159	-13.548
1472	1.472	-16.473	-24.913	-9.307	-18.563	4.62	-9.152	-315.814	15.454
1473	1.473	-15.167	-26.786	-10.362	-12.21	15.651	5.095	-287.435	78.122
1474	1.474	-15.216	-28.026	-2.517	-10.32	11.384	17.927	-4.974	69.275
1475	1.475	-11.586	-20.208	-5.715	-15.627	7.737	1.645	108.384	12.431
1476	1.476	-10.461	-13.161	-11.415	-16.217	-5.927	0.036	74.738	5.065
1477	1.477	-17.843	-25.139	-14.41	-8.295	-16.702	-2.12	106.083	-41.783
1478	1.478	-16.899	-36.34	-15.261	-9.641	-32.547	-11.861	134.437	25.301
1479	1.479	-16.157	-35.045	-13.015	-8.48	-30.394	-38.229	53.529	-144.585
1480	1.48	-8.835	-20.814	-6.51	-11.98	-28.424	-49.483	79.265	-63.848
1481	1.481	-15.645	-7.401	-12.584	-19.359	-19.689	-18.496	56.209	11.921
1482	1.482	-9.678	8.353	-14.984	-8.545	-8.619	19.144	-7.134	41.446
1483	1.483	-10.492	31.635	-14.473	-12.842	-21.542	24.263	11.971	14.69
1484	1.484	-8.589	47.19	-17.838	-27.16	1.351	-7.561	-5.842	-25.903
1485	1.485	-15.986	38.735	-10.176	-1.992	10.694	-19.836	-85.834	-77.529
1486	1.486	-13.136	5.041	-13.359	8.097	-9.002	-8.538	-129.051	-57.557
1487	1.487	-13.972	0.477	-12.474	-1.189	-42.436	-46.197	-142.075	-15.019
1488	1.488	-14.807	4.416	-10.033	-20.922	-28.842	-0.632	-106.171	-9.612
1489	1.489	-11.387	7.986	-12.428	-18.441	-24.751	-6.548	-73.271	-24.715
1490	1.49	-10.867	24.961	-14.434	-11.592	-21.064	-11.819	75.33	-29.174
1491	1.491	-11.518	34.249	-9.859	-22.26	-4.038	-6.606	54.661	33.291
1492	1.492	-12.941	71.147	-10.497	-24.162	5.196	-10.927	-80.053	6.517
1493	1.493	-20.379	55.97	-10.937	-15.432	2.411	-6.836	-97.595	-17.889
1494	1.494	-21.423	51.421	-7.7	-13.843	20.148	-25.567	-50.014	4.128
1495	1.495	-20.541	-11.151	-4.849	4.939	3.869	-35.512	22.216	10.585
1496	1.496	-21.406	-127.799	-1.213	2.408	-15.292	-26.064	61.859	-19.857
1497	1.497	-22.263	-80.408	-2.608	0.055	-28.082	-23.217	-21.326	-14.509
1498	1.498	-14.416	-37.515	-5.55	-2.157	-25.771	-25.592	-75.271	-9.534
1499	1.499	-17.6	-24.596	-10.807	-15.722	-19.391	-9.206	-84.969	-13.987
1500	1.5	-12.847	-108.239	-10.255	-6.972	-13.617	-11.259	-58.268	-18.121
1501	1.501	-12.154	-141.024	-4.283	-17.955	-8.424	2.309	-1.449	-6.925
1502	1.502	-13.012	-170.816	-11.661	-13.653	5.874	4.14	109.411	10.094
1503	1.503	-19.673	-108.377	-4.905	-25.447	7.799	-0.405	252.426	-5.604
1504	1.504	-17.239	-51.479	-7.434	-14.402	-4.401	-19.04	79.172	8.58
1505	1.505	-18.088	0.198	-16.342	-4.356	0.222	-31.662	-83.462	47.05
1506	1.506	-14.668	-19.753	-22.354	-3.264	1.545	-15.325	-104.354	96.869
1507	1.507	-14.151	-25.715	-19.268	-6.738	-2.189	-13.131	-123.253	9.441
1508	1.508	-14.795	-9.125	-18.3	-11.96	-8.265	-22.763	-175.517	-26.072
1509	1.509	-12.35	-24.021	-17.534	-12.911	-24.377	-3.409	-159.505	-58.575
1510	1.51	-16.876	-10.298	-16.764	-17.16	-22.096	-0.846	-116.189	-28.966
1511	1.511	-9.193	27.387	-18.698	-26.046	-20.012	-3.092	-129.331	33.544
1512	1.512	-8.286	2.439	-27.398	-17.722	-21.98	-9.443	-21.914	9.123
1513	1.513	-7.382	-10.989	-16.546	-10.349	-27.23	-11.341	79.011	-27.889
1514	1.514	-13.448	26.459	-15.174	4.38	-19.339	0.913	144.693	-61.368
1515	1.515	-14.289	-19.083	-8.769	-6.247	-18.051	-10.104	323.702	-116.248
1516	1.516	-25.195	-13.147	-9.91	-0.434	-16.946	-28.866	195.741	-94.118
1517	1.517	-4.554	3.192	-10.843	-2.188	-25.301	-41.664	-13.721	6.732
1518	1.518	-18.736	28.281	-7.904	-3.75	-20.118	-20.569	-98.326	-7.423
1519	1.519	-36.602	60.262	-5.343	-22.527	-5.439	-0.801	-73.24	-73.174
1520	1.52	-15.556	122.869	-9.354	-20.006	22.213	-13.551	-97.122	34.143
1521	1.521	-18.307	96.222	-7.376	-13.043	33.42	-6.602	-34.295	48.442
1522	1.522	-10.796	-9.567	0.03	-6.646	36.701	-25.786	22.85	-96.277
1523	1.523	-8.5	-52.713	-2.811	3.054	27.398	-18.257	39.863	0.066
1524	1.524	-14.91	-13.266	-0.227	-9.108	-3.758	16.745	23.79	-17.234
1525	1.525	-20.737	-25.056	-9.053	-17.009	-24.473	11.7	-106.223	30.448
1526	1.526	-22.489	29.143	-10.136	-29.939	-20.809	-11.152	-193.597	16.336
1527	1.527	-24.045	19.255	-15.288	-24.685	-3.804	17.857	-177.707	55.921
1528	1.528	-16.896	-79.299	-12.318	-13.614	-6.928	-0.94	-18.806	-27.38
1529	1.529	-15.747	-39.897	-11.485	-6.411	-4.253	-31.924	-39.905	-38.189
1530	1.53	-12.285	-4.371	-17.039	-5.214	3.263	13.895	-59.174	30.844
1531	1.531	-13.272	-15.246	-12.145	-16.025	-3.725	-4.352	28.236	4.236
1532	1.532	-8.451	-5.405	-14.029	-11.731	-10.121	-20.824	139.404	-3.762
1533	1.533	-14.461	-14.306	-9.918	-10.528	-15.92	-35.938	356.065	-70.401
1534	1.534	-12.148	-6.141	-12.385	-13.963	-14.181	-22.402	325.194	-61.482
1535	1.535	-5.58	45.559	-7.882	-6.558	-18.805	-1.733	71.52	-53.33
1536	1.536	-1.329	-41.896	-11.886	-11.319	-23.029	-20.567	-30.795	13.41
1537	1.537	-5.395	-30.099	-11.445	-22.654	-16.623	-3.598	-62.043	4.557
1538	1.538	-8.875	-40.919	-12.745	-24.133	-15.462	18.184	-34.445	-3.466
1539	1.539	-12.149	-70.511	-13.075	-14.013	-8.091	-13.015	-60.254	-10.662
1540	1.54	-5.541	-97.226	-12.633	-10.271	2.773	-17.135	-37.188	9.44
1541	1.541	-8.038	-23.87	-17.61	-1.878	21.57	9.136	-58.248	27.705
1542	1.542	-3.952	-14.001	-19.479	-7.039	29.133	46.836	-77.383	0.191
1543	1.543	-5.873	-5.111	-16.513	-4.064	12.9	41.757	-60.068	-14.905
1544	1.544	-6.439	-29.541	-15.09	2.02	-19.004	-8.594	-44.343	7.928
1545	1.545	-8.164	37.175	-22.38	6.163	-23.406	-42.144	-30.025	-29.604
1546	1.546	-16.073	81.785	-19.212	-4.584	-19.328	-24.011	-16.775	-4.493
1547	1.547	-14.872	89.784	-16.241	-6.044	-23.024	-29.469	-52.272	8.99
1548	1.548	-17.919	52.821	-20.433	-21.819	-19.754	-24.477	-63.077	-28.547
1549	1.549	-20.755	32.917	-11.473	-19.608	-10.483	16.704	-53.234	6.7
1550	1.55	-21.446	51.137	-12.584	-21.479	-18.805	11.248	-44.399	-61.989
1551	1.551	-20.577	-32.095	-11.566	-16.176	-26.333	-44.331	-20.04	-32.392
1552	1.552	-21.062	-115.524	-10.551	-8.186	-28.627	-37	2.051	-5.7
1553	1.553	-17.681	-148.062	-11.288	4.853	-17.944	-56.965	8.755	-46.373
1554	1.554	-19.342	-118.376	-13.565	-3.792	-19.845	-63.006	-33.592	64.644
1555	1.555	-22.741	-73.558	-8.69	-8.353	-18.077	-2.086	-28.158	80.47
1556	1.556	-19.363	-97.796	-5.366	-9.597	-10.124	-10.263	-33.307	-78.416
1557	1.557	-17.142	-149.344	-11.911	-10.663	-2.948	-32.357	7.829	-99.472
1558	1.558	-11.05	-155.779	-5.872	-14.059	-4.1	-25.802	-8.707	-3.362
1559	1.559	-6.702	-100.609	-6.613	-10.883	-7.584	-19.841	-44.021	-20.929
1560	1.56	-18.798	-48.727	-7.159	-11.77	-4.509	-14.456	6.268	-5.194
1561	1.561	-13.482	-81.98	-10.411	-3.755	-5.496	10.673	-13.622	9.035
1562	1.562	-8.732	9.772	-8.633	-6.778	-9.773	6.209	-7.565	48.472
1563	1.563	-7.277	180.996	-9.955	-13.445	-2.433	2.124	9.058	12.786
1564	1.564	-8.344	111.476	-10.304	-9.073	0.459	-1.614	24.391	-41.498
1565	1.565	-11.741	90.549	-12.395	-6.641	-2.052	-4.945	38.19	-12.002
1566	1.566	-14.744	109.79	-17.578	4.264	-10.944	4.307	26.139	14.537
1567	1.567	-17.565	57.413	-15.61	-0.315	-2.604	-4.061	29.956	-91.386
1568	1.568	-19.984	-53.735	-16.164	-7.418	-5.681	-11.642	53.688	9.708
1569	1.569	-20.69	-67.921	-20.206	-13.748	-8.55	-0.022	25.3	101.843
1570	1.57	-21.235	-28.32	-13.212	-14.858	-5.993	19.146	-1.116	18.304
1571	1.571	-21.758	-39.991	-16.088	-17.893	-8.252	1.295	-4.497	-35.897
1572	1.572	-24.601	14.285	-16.827	-28.687	-11.682	-10.322	-51.546	-105.001
1573	1.573	-21.031	43.917	-20.84	-24.383	-17.656	0.242	-112.096	-24.412
1574	1.574	-18.619	-0.748	-18.854	-20.644	-15.366	-9.51	-55.162	-13.662
1575	1.575	-21.453	7.537	-20.738	-21.761	-13.513	-25.341	-33.081	-161.787
1576	1.576	-19.458	29.761	-18.954	-12.041	-11.643	-23.267	-13.224	-55.998
1577	1.577	-17.464	36.516	-11.94	-13.184	-14.6	-21.36	-7.338	-75.225
1578	1.578	-12.562	42.648	-5.125	-14.333	-12.118	-30.059	-1.985	47.262
1579	1.579	-1.661	37.311	-2.568	-6.945	-4.806	-19.043	3.138	-0.529
1580	1.58	-0.048	2.144	1.547	-2.055	-5.82	-11.945	-28.707	-43.876
1581	1.581	-7.133	-2.237	-1.891	-13.429	-4.891	-10.781	-16.251	-4.505
1582	1.582	-8.228	-22.887	-1.265	-8.744	-7.458	7.182	-72.805	7.145
1583	1.583	-9.329	-41.573	-4.125	-15.862	-6.74	-5.62	-178.455	61.188
1584	1.584	-6.183	-31.408	-9.882	-22.2	-8.719	-12.661	-105.934	11.598
1585	1.585	-15.038	-40.628	-10.607	-21.014	-13.41	-2.074	12.737	20.396
1586	1.586	-13.827	-43.292	-8.616	-17.912	-16.361	3.715	124.023	-20.364
1587	1.587	-16.879	-61.145	-9.149	-13.085	-16.024	-1.53	253.936	-27.785
1588	1.588	-23.627	-49.491	-10.836	-15.629	-11.611	-6.127	96.229	-61.33
1589	1.589	-26.126	-21.631	-11.172	-14.897	-11.067	-1.847	32.553	-67.41
1590	1.59	-13.931	-25.197	-13.439	-11.424	-3.145	-13.65	-25.218	15.736
1591	1.591	-15.659	-14.995	-18.215	-10.814	14.842	-18.296	-42.457	-19.934
1592	1.592	-7.716	7.06	-16.215	-13.671	7.298	-14.009	-26.564	77.722
1593	1.593	-11.959	4.45	-20.218	-14.046	-4.316	-20.342	16.439	38.142
1594	1.594	-10.789	-8.171	-14.352	-6.693	-14.987	-2.312	-49.897	26.232
1595	1.595	-14.26	-19.62	-18.357	-3.612	-1.487	-15.104	-62.171	58.669
1596	1.596	-21.61	-51.408	-14.822	-8.475	7.181	-17.462	-51.519	28.95
1597	1.597	-24.528	-83.203	-15.357	-16.452	-0.786	-11.081	-41.782	-33.634
1598	1.598	-27.056	-45.587	-12.399	-9.14	0.536	-9.142	-15.273	-41.838
1599	1.599	-35.972	-20.477	-11	-4.351	-8.382	-0.424	25.203	-34.574
1600	1.6	-34.816	-25.036	-11.337	-8.643	-19.229	-5.013	17.741	-14.689
1601	1.601	-27.476	-12.715	-6.451	0.222	-20.599	-9.234	11.049	-8.798
1602	1.602	-20.717	5.927	-5.818	-10.662	-19.456	-5.567	-7.199	7.59
1603	1.603	-12.79	-4.249	-9.828	-9.355	-15.99	-4.398	-34.929	12.58
1604	1.604	-11.823	17.556	-7.261	-15.784	-19.094	-18.319	-19.863	-10.316
1605	1.605	-12.807	20.211	-11.659	-28.983	-10.189	-16.36	-24.393	-30.978
1606	1.606	-12.047	12.662	-15.675	-13.161	-9.016	-14.541	-36.824	-42.172
1607	1.607	-11.285	-13.107	-14.277	-11.112	-9.982	-16.022	-18.103	-25.245
1608	1.608	-9.357	-50.861	-6.883	-9.261	-7.085	-8.8	-14.807	9.124
1609	1.609	-12.647	-55.776	-7.81	-11.092	-1.08	0.198	-17.921	-22.794
1610	1.61	-10.905	-50.976	-10.677	-12.713	-0.282	-5.699	-15.261	-26.866
1611	1.611	-17.89	-12.985	-9.874	-11.429	0.331	-21.667	-12.732	-23.188
1612	1.612	-13.063	12.478	-12.17	-28.527	-5.64	-19.243	-19.688	-19.903
1613	1.613	-8.807	-10.076	-7.304	-26.279	-9.686	12.789	-13.265	-29.146
1614	1.614	-9.58	-5.695	-7.867	-11.462	-14.495	-0.645	-11.277	-26.406
1615	1.615	-16.146	20.857	-8.428	9.757	-16.402	-12.923	-12.956	-3.201
1616	1.616	-13.609	24.362	-4.925	6.966	-19.277	-16.501	-11.356	-50.266
1617	1.617	-11.267	-22.361	-3.558	4.375	-22.743	-26.494	-10.026	-70.183
1618	1.618	-0.413	-15.57	-2.385	-2.674	-25.042	-35.734	-8.929	-27.65
1619	1.619	10.631	2.679	-8.382	-13.403	-18.434	-16.001	-0.625	44.577
1620	1.62	3.48	8.035	-14.384	-19.286	-19.384	17.468	-5.886	15.042
1621	1.621	-5.416	-7.143	-19.99	0.014	-11.428	-14.417	-4.972	6.143
1622	1.622	-23.413	-39.17	-27.927	-2.564	2.522	31.571	-4.243	-18.259
1623	1.623	-25.93	-68.291	-28.897	-14.263	27.697	25.694	-13.222	33.328
1624	1.624	-14.306	-109.969	-26.004	-12.215	31	-46.431	-19.353	-0.18
1625	1.625	-12.168	-93.657	-23.494	-18.1	-3.422	22.696	-24.597	18.058
1626	1.626	-14.117	-48.317	-24.278	-5.973	-7.834	-21.954	-21.679	-9.635
1627	1.627	-19.339	-17.98	-20.801	1.91	-11.855	-30.027	-8.493	-34.708
1628	1.628	-14.694	-34.438	-14.813	-11.118	-8.147	-22.674	-6.521	34.056
1629	1.629	-16.03	31.101	-20.419	-23.36	-4.836	-2.717	-18.666	24.389
1630	1.63	-24.907	39.857	-16.943	-18.757	-7.907	-20.87	-13.971	-2.212
1631	1.631	-18.88	31.564	-10.962	-23.044	-5.176	-4.384	-18.225	5.963
1632	1.632	-13.607	9.375	-10.215	-21.934	-7.674	-19.428	-14.516	-15.994
1633	1.633	-12.606	-10.721	-10.804	-25.47	-19.267	12.55	-22.847	17.644
1634	1.634	-13.342	19.453	-12.755	-9.461	-12.87	8.506	-38.977	-73.66
1635	1.635	-14.087	57.89	-13.372	6.75	-10.929	-10.309	-73.969	-34.077
1636	1.636	-12.126	52.539	-9.931	8.833	-9.175	-20.419	-18.275	-22.292
1637	1.637	-6.101	-16.45	-14.418	6.849	-10.701	-54.838	4.013	-33.141
1638	1.638	-8.4	-125.365	-11.56	12.02	-9.321	-13.604	51.129	-23.314
1639	1.639	-3.544	-53.469	-14.119	-11.826	-21.103	-19.003	-40.319	-32.258
1640	1.64	-13.598	-66.844	-17.455	-42.843	-13.165	-13.935	-211.381	-24.16
1641	1.641	-14.927	-31.428	-19.627	-46.96	-14.507	-18.363	-48.669	-2.136
1642	1.642	-21.292	44.345	-14.455	-20.682	-10.806	-14.282	99.531	-8.807
1643	1.643	-20.109	-4.966	-9.667	-10.661	-7.308	-10.603	388.252	-14.786
1644	1.644	-25.314	-31.647	-6.444	-1.405	-12.526	-7.324	264.601	-20.258
1645	1.645	-20.44	25.211	-5.923	1.291	-15.428	-10.399	1.751	-15.249
1646	1.646	-10.749	32.452	0.988	-1.245	-12.9	-13.104	-32.33	-19.678
1647	1.647	-14.417	52.218	-5.843	-8.244	-8.821	-15.621	-1.36	-7.373
1648	1.648	-15.568	82.424	-1.645	-14.674	-15.391	-8.655	-29.401	-18.731
1649	1.649	-22.894	76.878	-2.486	-24.392	-9.387	-15.048	-54.899	-22.164
1650	1.65	-13.95	21.304	-4.486	-19.195	-7.072	-5.405	-31.601	-12.934
1651	1.651	-12.765	-0.75	-10.556	-8.205	-5.165	-3.703	-52.636	-15.617
1652	1.652	-17.954	-61.345	-12.942	-3.976	-3.257	-5.287	-33.413	-8.038
1653	1.653	-18.873	-85.755	-12.429	-5.18	-0.384	-12.438	-50.744	-14.932
1654	1.654	-7.396	-34.113	-17.14	-18.372	-8.327	-11.241	-34.711	-21.32
1655	1.655	-11.984	-27.567	-10.61	-16.661	-11.811	-5.248	-48.95	-11.785
1656	1.656	-10.579	-9.424	-8.16	7.104	4.251	-4.286	-35.934	-13.597
1657	1.657	-14.177	-37.161	-12.298	3.799	11.219	-13.205	-47.911	-24.687
1658	1.658	-15.273	-112.935	-11.788	0.689	-3.684	-28.903	-37.131	-14.591
1659	1.659	-14.242	-210.78	-12.435	-13.455	-21.1	-22.522	-27.304	-5.667
1660	1.66	-9.346	-197.713	-9.578	-16.002	-23.421	-8.964	-36.239	0.363
1661	1.661	-11.801	-66.609	-13.123	-13.719	-17.028	-0.272	-44.381	12.184
1662	1.662	-17.351	20.757	-14.539	-11.624	-11.216	-8.243	-51.766	-11.69
1663	1.663	-19.227	68.29	-10.53	-9.712	-12.966	-24.138	-45.209	-28.788
1664	1.664	-29.24	25.022	-14.073	-18.417	-11.427	-21.997	-39.244	-19.549
1665	1.665	-33.438	-14.567	-17.431	-7.381	-12.808	-16.23	-22.816	23.011
1666	1.666	-29.716	-98.073	-15.362	-8.738	-9.162	10.048	22.623	-7.338
1667	1.667	-23.668	-65.689	-13.488	-9.896	-8.012	13.674	40.784	-23.791
1668	1.668	-18.394	-16.495	-7.74	-13.379	-13.244	44.59	2.035	-8.721
1669	1.669	-12.729	73.982	-8.576	-23.071	-6.476	40.462	-13.118	14.145
1670	1.67	-7.824	100.724	-12.121	-37.42	-7.246	-8.737	-17.62	-6.467
1671	1.671	-3.522	76.278	-9.67	-23.705	-4.925	-82.089	-21.738	-25.184
1672	1.672	-2.727	83.577	-11.675	-6.294	-7.242	-75.554	-18.125	-1.343
1673	1.673	-10.662	50.011	-10.005	-3.986	-7.818	-8.408	5.616	20.546
1674	1.674	-5.444	43.933	-12.588	-1.882	-13.806	0.471	-26.009	-32.598
1675	1.675	9.276	27.466	-12.27	-11.568	-19.402	-24.003	-22.993	-58.102
1676	1.676	-5.619	-48.215	-13.482	-13.311	-17.495	-16.677	-8.955	-34.252
1677	1.677	-3.698	-80.705	-7.531	-5.359	-7.463	30.093	-11.552	-12.358
1678	1.678	-15.91	-31.347	-20.731	-15.401	2.574	-0.359	-13.949	-37.896
1679	1.679	-14.388	13.264	-11.088	-14.231	1.39	-5.837	-11.901	-0.091
1680	1.68	-18.675	-11.137	-5.895	-20.238	0.211	-0.846	5.427	15.045
1681	1.681	-38.263	-48.053	-7.472	-8.428	1.161	-14.451	-6.274	-7.784
1682	1.682	-24.157	-28.055	-26.266	-3.783	-5.629	-2.114	-4.236	-45.316
1683	1.683	-26.699	2.323	-23.776	-8.028	0.353	1.499	-6.267	-70.452
1684	1.684	-15.116	52.235	-12.186	-16.923	-0.451	39.199	-8.106	-1.681
1685	1.685	-17.275	72.182	-10.075	-10.889	-11.31	34.131	-9.763	87.18
1686	1.686	-15.368	29.636	-15.906	-3.494	-19.263	-34.648	-11.24	27.617
1687	1.687	-13.656	57.311	-10.697	3.317	-17.926	-24.875	-12.47	38.467
1688	1.688	-12.138	11.746	-15.357	-9.813	-11.566	-33.883	-11.356	8.918
1689	1.689	-5.015	-31.089	-14.011	-0.104	4.096	-42.077	-10.408	0.071
1690	1.69	-8.729	-47.831	-17.701	1.637	-2.305	-34.782	-1.611	57.072
1691	1.691	-7.616	-113.74	-11.712	-9.414	-4.252	-28.224	-7.834	49.919
1692	1.692	-4.573	-176.544	-12.688	-10.769	-9.483	-10.034	-4.783	3.227
1693	1.693	-9.466	-136.051	-1.86	-17.116	-14.137	-4.613	-5.681	9.233
1694	1.694	-20.928	-69.337	-6.111	-25.397	-15.496	-19.712	-7.94	-40.671
1695	1.695	-6.657	-6.772	-12.491	-15.668	-14.345	-15.268	-18.532	-60.485
1696	1.696	-8.632	17.943	-9.002	-9.228	-13.194	-11.233	-17.392	-5.461
1697	1.697	-10.413	10.894	-8.025	-5.689	-16.297	-7.582	-11.234	-12.777
1698	1.698	-24.764	4.546	-3.191	-2.547	-11.453	-4.343	-10.271	-6.171
1699	1.699	-34.477	-50.236	-5.711	-11.401	-8.945	17.453	-7.39	-61.099
1700	1.7	-11.684	-72.181	-4.938	-5.363	-0.044	9.039	-8.579	-97.989
1701	1.701	-14.818	-25.333	-9.779	-10.544	-1.204	-3.794	-21.913	-77.977
1702	1.702	-17.565	-7.168	-9.207	-7.59	1.892	-38.825	-51.106	-83.907
1703	1.703	-20.133	-12.679	-14.635	-15.472	-12.813	-53.907	-113.744	-11.653
1704	1.704	-17.865	2.251	-25.475	-18.522	-19.203	-21.903	-15.361	77.254
1705	1.705	-15.78	6.604	-14.448	-15.583	-9.534	-17.801	155.631	-6.124
1706	1.706	-37.123	2.463	-10.191	-19.794	-11.283	-6.513	132.321	-16.901
1707	1.707	-23.047	13.641	-11.346	-15.667	-9.728	-3.153	26.407	-66.19
1708	1.708	-20.583	-3.426	-10.18	-10.77	-11.076	-12.441	7.204	-21.447
1709	1.709	-18.305	-12.778	-26.228	-0.659	-7.411	-20.746	-10.237	-45.783
1710	1.71	-20.473	12.7	-14.602	3.636	-13.437	-2.902	-26.099	-23.681
1711	1.711	-26.307	36.555	-12.453	-2.712	-14.43	-0.515	-11.743	50.285
1712	1.712	-17.625	14.945	-18.241	-20.668	-7.668	-6.846	-24.811	40.461
1713	1.713	-9.71	17.952	-9.514	-33.399	-10.192	-16.481	-12.891	13.78
1714	1.714	-19.794	10.676	-4.843	-17.099	0.445	9.862	-23.66	-10.556
1715	1.715	-13.43	8.591	-11.979	2.089	1.787	-1.341	-13.886	-32.588
1716	1.716	-14.614	23.715	-8.275	-10.665	-15.252	1.978	-22.778	-25.952
1717	1.717	-15.598	2.591	-11.729	-12.991	-17.579	-7.24	-14.594	-7.725
1718	1.718	-12.708	-39.796	-8.595	-6.608	-15.455	1.139	-7.126	-13.151
1719	1.719	-22.389	-118.909	-13.392	-4.655	-13.53	-1.307	-13.649	-18.147
1720	1.72	-13.491	-20.894	-12.582	-9.8	-8.31	-12.88	-19.588	-13.692
1721	1.721	-5.17	-33.777	-10.226	-11.329	-6.759	-6.498	-14.122	-9.677
1722	1.722	-4.206	-21.797	-9.612	-7.043	0.411	-8.473	-19.092	-13.39
1723	1.723	-1.299	-32.512	-8.996	-8.155	4.093	-10.228	-14.555	-23.456
1724	1.724	-10.984	-81.783	-2.382	-16.435	-9.061	-8.654	-18.518	-20.334
1725	1.725	-7.31	-37.037	-12.021	-23.744	-3.85	-7.269	-14.753	-12.009
1726	1.726	3.542	-12.638	-10.821	-24.683	-5.434	-13.632	-17.95	-14.512
1727	1.727	-0.708	24.318	-11.945	-20.394	-12.613	-10.115	-14.752	-12.189
1728	1.728	2.978	84.897	-10.932	-16.299	-11.465	-9.049	-11.932	-10.063
1729	1.729	-0.508	44.303	-13.802	-8.349	-12.627	-8.03	-14.343	-4.263
1730	1.73	-1.475	-22.37	-11.246	-11.428	-13.591	-7.24	-11.904	0.984
1731	1.731	-16.185	-49.019	-11.978	-6.588	-12.628	-3.159	-13.906	-0.52
1732	1.732	-9.804	-8.363	-8.454	-12.578	-11.855	-2.567	-7.989	-22.157
1733	1.733	-11.736	-15.667	-11.72	-6.954	-7.802	-4.48	-13.098	-31.456
1734	1.734	-13.463	-22.174	-15.749	-14.879	-8.391	-13.37	-11.43	-51.245
1735	1.735	-18.077	-16.113	-8.735	-9.655	-7.82	3.673	-15.572	-12.752
1736	1.736	-16.695	-10.675	-13.527	-8.693	-7.252	10.614	-11.783	25.992
1737	1.737	-15.501	4.34	-16.003	-7.917	-0.303	-4.367	-15.158	-19.509
1738	1.738	-14.304	72.97	-16.724	-10.228	-11.148	-2.461	-14.074	-1.327
1739	1.739	-15.233	141.97	-13.193	-2.287	-15.416	-11.179	-12.99	-40.076
1740	1.74	-16.158	115.196	-15.08	-5.383	-9.019	-35.001	-12.105	-95.655
1741	1.741	-13.605	107.121	-15.613	-16.229	-12.502	-45.069	-12.756	-14.177
1742	1.742	-17.629	10.75	-8.59	-20.508	-5.154	-35.792	-10.71	83.527
1743	1.743	-24.162	-107.744	-17.442	-11.625	-8.065	-21.674	-16.597	43.942
1744	1.744	-19.858	-187.265	-13.899	-15.134	-5.562	-14.136	-14.16	-39.546
1745	1.745	-22.147	-317.289	-12.884	-14.188	-7.883	2.123	-12.124	14.561
1746	1.746	-15.52	-229.729	-11.874	-19.041	-7.312	-4.241	-13.963	24.325
1747	1.747	-25.157	-118.352	-7.579	-14.798	-14.671	13.204	-6.126	33.228
1748	1.748	-18.738	-46.049	-6.767	-18.882	-5.773	29.484	-2.929	8.836
1749	1.749	-17.553	-6.489	-11.561	-14.066	-6.934	31.649	-1.863	-28.178
1750	1.75	-14.435	29.169	-12.1	-10.799	-7.898	2.676	-7.757	-21.716
1751	1.751	-13.421	40.027	-11.479	-7.922	-6.921	-43.151	-15.013	-15.803
1752	1.752	-7.38	49.956	-11.061	-7.563	-9.423	-49.128	-12.028	-10.476
1753	1.753	-6.571	94.742	-14.322	-5.272	-3.795	-87.848	-12.735	-25.626
1754	1.754	-8.477	70.402	-13.911	-7.42	-8.626	-42.383	-13.484	6.349
1755	1.755	-6.509	48.369	-10.219	-13.439	-10.562	-48.373	-9.878	-14.262
1756	1.756	-10.538	28.485	-12.516	-10.954	-11.139	-42.93	-11.567	-17.927
1757	1.757	-13.998	-1.829	-13.641	-13.312	-9.793	12.65	-13.13	-7.846
1758	1.758	-20.341	-18.207	-18.831	-9.859	-7.48	-9.38	-7.267	-10.96
1759	1.759	-21.069	-43.325	-15.312	-11.823	-7.872	-15.941	-14.59	-2.594
1760	1.76	-25.079	-75.244	-15.87	-13.587	-6.707	-21.926	-29.29	-5.079
1761	1.761	-24.443	-104.261	-14.094	-13.982	-10.965	-5.44	-61.221	-11.977
1762	1.762	-30.389	-55.057	-12.7	-10.71	-7.484	-0.387	-56.748	-18.238
1763	1.763	-24.712	-8.189	-14.991	-11.129	-9.797	4.104	5.768	-47.197
1764	1.764	-24.058	-26.403	-12.819	-5.175	-3.209	8.166	140.097	-18.151
1765	1.765	-19.351	-42.918	-14.709	7.962	-8.031	4.529	43.929	-14.447
1766	1.766	-15.223	-37.978	-11.96	17.631	-8.781	-12.462	26.537	-24.481
1767	1.767	-9.363	-15.26	-15.401	8.907	-8.003	-3.132	-21.052	-2.579
1768	1.768	-10.089	-11.274	-12.077	-14.91	-7.413	-0.43	-6.699	-28.074
1769	1.769	-6.561	-0.101	-7.975	-66.4	-6.814	7.105	-19.815	9.682
1770	1.77	-7.109	-3.529	-9.3	-14.734	-14.538	0.118	-7.977	24.806
1771	1.771	-5.326	30.858	-6.943	-8.171	-17.623	-14.78	-18.792	-7.049
1772	1.772	-13.224	44.341	-9.807	-14.186	-14.701	-12.803	-28.629	-19.325
1773	1.773	-9.714	23.592	-7.833	-8.778	-13.898	10.059	-19.701	-30.512
1774	1.774	-10.665	27.26	-12.051	-13.816	-1.677	6.922	-27.795	-47.529
1775	1.775	-17.433	17.186	-11.625	-9.376	10.528	-7.247	-20.404	-56.818
1776	1.776	-23.428	-23.609	-10.238	-13.45	-3.775	-9.785	-13.787	-14.235
1777	1.777	-21.1	-39.967	-13.106	-9.776	-1.83	-30.903	-19.752	3.943
1778	1.778	-17.618	-24.814	-10.364	-6.483	-7.047	-16.789	-14.29	-12.507
1779	1.779	-15.683	-29.186	-8.402	-9.577	-14.974	6.429	-19.277	-7.459
1780	1.78	-13.951	-16.793	-7.606	-1.245	-10.705	3.336	-14.79	-20.954
1781	1.781	-18.796	-5.624	-9.51	-3.754	-14.369	-4.984	-10.689	-33.3
1782	1.782	-8.756	-15.755	-8.708	-6.06	-10.863	-7.519	-14.329	-14.495
1783	1.783	-15.932	-12.694	-12.356	-12.431	-9.88	-0.526	-17.574	9.327
1784	1.784	-17.107	18.411	-12.717	-10.476	-10.821	14.415	-14.446	31.207
1785	1.785	-13.633	39.05	-10.375	-5.241	-15.058	24.139	-11.694	22.944
1786	1.786	-14.618	57.781	-10.739	-9.879	-12.712	8.316	-9.145	5.243
1787	1.787	-13.66	40.737	-16.725	-17.028	-16.176	-23.578	-16.073	-10.929
1788	1.788	-14.442	-0.082	-14.193	-23.4	-6.084	-37.122	-13.911	-13.061
1789	1.789	-12.136	-49.955	-13.403	-12.549	-13.233	-24.747	-8.073	-26.704
1790	1.79	-11.571	-137.35	-13.963	-8.276	-9.536	-21.122	-13.265	-21.576
1791	1.791	-13.515	-101.715	-15.873	-9.423	-6.033	-4.147	-8.59	-13.684
1792	1.792	-17.59	-47.52	-11.79	-12.897	-9.111	5.12	-9.912	8.08
1793	1.793	-20.118	-37.74	-13.122	-11.927	-6.18	2.479	-13.557	-13.627
1794	1.794	-14.709	24.612	-8.657	-18.683	-15.829	-20.667	-5.202	-39.164
1795	1.795	-14.133	16.314	-10.388	-14.406	-3.99	-29.903	-10.395	-15.426
1796	1.796	-10.842	8.767	-5.539	-10.326	-5.517	-27.1	-7.468	-49.862
1797	1.797	-6.776	-24.771	-8.822	-5.468	-6.849	-19.437	-8.215	-36.387
1798	1.798	-10.263	-6.509	-11.709	-4.867	-5.665	-26.311	-7.411	9.396
1799	1.799	-11.614	-22.822	-14.209	-13.745	-6.793	-28.382	-12.218	27.505
1800	1.8	-13.73	-7.577	-14.59	-7.338	-5.795	-22.54	-8.902	-11.312
1801	1.801	-12.556	-2.957	-10.519	-10.794	-12.545	-17.315	-7.139	23.765
1802	1.802	-9.054	-15.169	-10.128	-7.663	-11.751	-9.393	-10.603	0.829
1803	1.803	-6.126	3.78	-10.509	-22.335	-14.045	-10.769	-7.292	-19.953
1804	1.804	-9.775	14.039	-10.125	-20.171	-9.182	-1.874	-6.887	-8.829
1805	1.805	-10.138	-14.044	-9.743	-6.597	-4.523	-10.122	-8.801	-12.107
1806	1.806	-14.95	-40.228	-15.549	-4.836	4.398	-13.162	-9.167	-21.444
1807	1.807	-18.222	-36.846	-16.33	-6.358	3.251	-8.247	-9.348	-18.852
1808	1.808	-16.465	-27.506	-14.403	-4.973	-2.727	-5.595	-7.977	-26.509
1809	1.809	-21.301	-13.353	-14.997	-6.091	-7.93	-7.847	-3.704	-24.298
1810	1.81	-21.875	-0.604	-13.272	-16.898	-8.879	-12.676	-9.112	-30.82
1811	1.811	-21.296	-26.405	-15.806	-15.515	-6.352	-2.558	-12.593	-25.1
1812	1.812	-22.645	-36.535	-12.53	-14.327	-10.4	-24.16	-6.609	1.141
1813	1.813	-23.998	4.317	-15.447	-8.294	-10.969	4.127	-8.93	12.23
1814	1.814	-21.087	20.83	-15.08	-11.356	-10.377	-14.618	-10.811	-18.783
1815	1.815	-17.398	25.913	-16.259	-10.353	-16.942	-24.593	-10.09	-31.247
1816	1.816	-11.971	39.504	-15.505	-14.57	-10.929	-21.379	-9.482	-20.051
1817	1.817	-10.017	-22.942	-11.656	-15.305	-14.98	9.843	-12	-16.877
1818	1.818	-8.057	-67.557	-13.035	-11.801	-15.555	13.955	-16.498	4.85
1819	1.819	-8.615	-26.818	-10.736	-13.731	-10.906	10.315	-9.941	-9.406
1820	1.82	-11.11	-4.647	-13.665	-8.347	-1.989	-20.609	-5.634	-42.946
1821	1.821	-6.648	-11.161	-16.402	-10.262	-8.371	-41.268	-9.632	-56.554
1822	1.822	-3.734	-17.107	-14.5	-10.813	-11.852	-22.466	-6.11	5.889
1823	1.823	-1.226	-44.76	-16.09	-14.866	-10.892	29.041	-9.44	14.715
1824	1.824	-6.647	-59.859	-11.679	-13.497	-7.98	21.727	-13.507	22.746
1825	1.825	-8.586	-46.297	-13.657	-15.81	-8.753	1.818	-8.687	15.284
1826	1.826	-8.008	-58.612	-15.452	-16.185	-4.687	-4.195	-9.271	21.789
1827	1.827	-12.085	-1.891	-12.99	-13.475	-8.192	-9.588	-12.163	3.613
1828	1.828	-15.582	6.245	-8.608	-7.672	-6.278	-14.613	-11.762	-12.866
1829	1.829	-15.979	13.59	-8.088	-6.889	-9.209	-19.068	-6.33	-38.104
1830	1.83	-21.803	7.006	-13.951	-7.468	-9.637	-15	-6.908	-24.592
1831	1.831	-19.493	1.024	-11.671	-12.124	-15.088	3.759	-8.832	-20.544
1832	1.832	-21.445	6.463	-11.153	-13.882	-7.202	-34.023	-11.706	-24.241
1833	1.833	-23.392	11.5	-11.795	-12.548	-12.473	-39.16	-5.866	-21.055
1834	1.834	-26.31	15.962	-10.116	-9.291	-7.676	-43.715	-14.738	-61.947
1835	1.835	-20.518	-4.706	-8.827	-2.742	-10.238	-23.048	-8.707	-56.539
1836	1.836	-22.846	-23.436	-5.603	-7.603	-6.218	-11.816	-11.763	-11.047
1837	1.837	-20.924	-33.47	-11.453	-10.151	-9.738	5.184	-8.821	19.231
1838	1.838	-12.228	-24.189	-10.745	-10.972	-5.135	14.413	-8.021	91.354
1839	1.839	-13.405	-15.911	-12.746	-7.541	-14.072	34.099	-8.76	41.958
1840	1.84	-18.641	-18.5	-17.454	-10.87	-7.728	16.215	-6.781	-38.756
1841	1.841	-13.814	-30.238	-12.1	-13.809	-8.934	-14.215	-10.043	-71.224
1842	1.842	-14.603	-23.915	-11.587	-8.04	-12.068	-68.459	-9.431	-61.424
1843	1.843	-18.684	-33.591	-11.086	-13.696	-13.077	-46.447	-14.231	19.236
1844	1.844	-16.771	-35.319	-7.093	-15.681	-15.635	-13.03	-10.907	8.31
1845	1.845	-20.075	-39.912	-8.526	-9.733	-6.791	-31.289	-4.287	-21.363
1846	1.846	-13.511	-18.227	-7.253	-15.391	-8	-47.82	-8.512	41.126
1847	1.847	-14.302	-2.568	-13.911	-10.596	-13.284	-12.703	-7.711	32.914
1848	1.848	-13.545	5.703	-14.969	-15.286	-14.31	19.096	-9.623	-4.157
1849	1.849	-18.403	18.439	-12.542	-7.589	-11.864	23.033	-7.667	-10.785
1850	1.85	-15.133	11.442	-14.957	-10.738	-7.866	19.252	-10.551	19.583
1851	1.851	-18.061	-3.456	-13.122	-15.632	-4.446	-4.629	-14.015	-19.128
1852	1.852	-18.478	-16.989	-15.15	-16.471	-14.578	4.602	-12.64	-34.237
1853	1.853	-20.821	-22.198	-11.179	-14.209	-7.487	-21.042	-10.498	-20.752
1854	1.854	-17.943	-39.572	-10.885	-10.805	-3.877	-38.218	-13.194	-83.28
1855	1.855	-18.36	-37.214	-13.289	-8.941	-9.928	-16.472	-10.469	-38.578
1856	1.856	-14.134	-22.307	-12.219	-13.068	-6.885	-19.279	-5.623	18.348
1857	1.857	-14.556	-12.665	-11.936	-17.968	-11.767	-26.898	-10.458	10.951
1858	1.858	-7.237	-3.986	-13.198	-24.043	-11.054	8.015	-7.17	4.319
1859	1.859	-10.367	19.796	-8.456	-13.467	-8.812	43.14	-8.909	22.5
1860	1.86	-5.563	29.868	-9.132	-12.162	-4.064	-7.257	-10.257	-27.439
1861	1.861	-9.851	20.594	-13.866	-11.083	-11.512	-13.898	-11.616	-33.967
1862	1.862	-9.104	-4.957	-13.374	-14.643	-6.768	16.449	-11.234	8.71
1863	1.863	-8.55	-8.262	-12.101	-15.69	-9.377	11.003	-6.793	-74.366
1864	1.864	-10.699	-15.207	-13.541	-12.853	-8.703	-44.53	-3.905	-14.684
1865	1.865	-4.714	-18.28	-14.782	-10.409	-12.284	-66.646	-6.436	-47.216
1866	1.866	-12.073	-26.578	-12.545	-9.702	-12.962	-28.853	-6.066	21.868
1867	1.867	-14.982	-29.078	-14.556	-7.456	-7.04	-9.014	-7.249	48.499
1868	1.868	-15.757	-31.436	-14.242	-14.11	-7.893	-3.078	-13.271	7.808
1869	1.869	-13.435	-33.626	-10.822	-11.682	-15.904	-8.557	-74.264	-23.474
1870	1.87	-9.96	-4.617	-14.171	-12.542	-12.883	-23.697	-61.135	-15.975
1871	1.871	-11.908	16.092	-10.159	-16.102	-11.984	-19.351	-32.131	-35.918
1872	1.872	-5.335	27.313	-8.862	-6.121	-0.644	-15.399	30.358	-30.043
1873	1.873	-11.343	10.275	-12.219	-7.548	-15.037	-11.794	3.629	-13.556
1874	1.874	-13.674	-18.008	-14.443	-8.787	-1.559	-8.549	11.739	-8.577
1875	1.875	-20.277	-74.737	-8.531	-10.042	0.124	7.111	4.357	-31.251
1876	1.876	-14.301	-50.363	-9.375	-4.908	1.61	-29.851	-2.252	-60.202
1877	1.877	-11.992	-43.029	-2.069	-4.044	-2.701	-24.811	-8.288	-3.506
1878	1.878	-12.585	-9.519	-11.002	-13.819	-3.913	-2.01	-2.911	20.808
1879	1.879	-6.604	-15.483	-14.512	-12.741	-2.797	2.029	2.081	-16.131
1880	1.88	-12.232	-20.875	-26.344	0.353	-8.073	5.653	-2.405	-36.068
1881	1.881	-14.186	-15.841	-12.057	-4.953	0.782	15.613	-14.824	-30.07
1882	1.882	-12.266	-11.394	-14.025	-6.579	-2.749	49.966	-18.536	53.136
1883	1.883	-17.7	-15.46	-15.798	-5.316	-8.004	36.299	-15.282	17.531
1884	1.884	-18.292	-19.124	-14.275	-9.074	-7.07	-17.948	-12.22	-14.891
1885	1.885	-22.939	-15.804	-12.944	-15.159	-13.101	-54.986	-14.974	-44.315
1886	1.886	-17.505	-6.537	-29.994	-12.159	-17.202	-35.044	-12.493	36.623
1887	1.887	-16.911	-3.89	-13.758	-7.414	-13.75	-29.034	-5.564	-17.322
1888	1.888	-16.319	-11.507	-11.644	-8.26	-13.201	-34.441	-11.987	-27.044
1889	1.889	-19.198	-18.515	-13.591	-12.394	-12.644	0.829	-13.955	-53.626
1890	1.89	-18.784	-16.431	-11.863	-13.041	-9.193	-21.991	-5.28	-78.061
1891	1.891	-17.415	-14.52	-10.32	-16.399	-13.666	-1.273	-6.864	32.775
1892	1.892	-18.556	-12.824	-0.256	-13.566	-14.259	-4.971	-14.06	16.589
1893	1.893	-14.862	-11.311	-9.148	-10.151	-11.755	-1.753	-12.938	30.645
1894	1.894	-17.176	-1.276	-3.144	-14.668	-6.341	-17.455	-11.818	-9.037
1895	1.895	-15.036	13.021	-4.107	-15.314	-8.288	-9.09	-10.887	-20.938
1896	1.896	-13.871	14.908	-7.009	-15.748	-3.64	14.185	-6.079	11.661
1897	1.897	-11.938	9.655	-2.742	-12.51	-7.701	36.092	-5.334	41.372
1898	1.898	-14.832	4.979	-8.347	-15.457	0.233	16.424	-6.139	14.751
1899	1.899	-16.743	-16.723	-7.742	-15.886	-8.089	-6.683	-9.656	-9.676
1900	1.9	-14.022	-32.419	-3.049	-10.116	-11.17	-22.243	-9.111	-46.708
1901	1.901	-10.522	-35.144	-8.414	-7.837	-12.115	-30.491	-10.885	-13.372
1902	1.902	-15.927	-42.706	-8.927	-11.358	-9.565	8.095	-8.402	4.63
1903	1.903	-12.422	-45.04	-10.81	-6.748	-13.608	35.83	-8.044	-45.28
1904	1.904	-12.984	-30.13	-19.668	-12.2	-20.158	10.667	-12.138	-38.594
1905	1.905	-12.386	-24.344	-10.738	-10.291	-14.118	-21.295	-8.678	-56.833
1906	1.906	-13.73	-5.016	-4.725	-12.252	-16.411	-42.016	-7.339	4.001
1907	1.907	-15.07	-2.518	-7.805	-5.691	-5.54	-0.392	-6.184	11.948
1908	1.908	-13.887	-0.209	-10.662	-13.646	2.425	-16.805	-10.647	-25.374
1909	1.909	-15.036	-15.117	-11.383	-29.724	3.818	-31.876	-12.393	-19.218
1910	1.91	-16.182	-13.173	-13.658	-8.628	2.7	-45.33	-9.886	-62.069
1911	1.911	-15.966	-14.902	-14.179	-11.341	1.577	-49.37	-12.214	-78.494
1912	1.912	-14.611	-10.274	-16.059	-8.821	-3.605	-60.569	-5.641	-73.423
1913	1.913	-17.712	-11.693	-13.101	-15.787	1.289	-57.136	-6.615	-4.541
1914	1.914	-17.313	-8.068	-15.536	-13.671	-2.91	-9.965	-9.142	45.034
1915	1.915	-19.224	-14.11	-10.023	-15.622	-6.912	50.668	-8.371	18.508
1916	1.916	-14.361	-8.933	-14.755	-10.398	-16.334	10.099	-6.443	75.502
1917	1.917	-16.279	-15.718	-12.709	-11.933	-15.111	2.783	-9.742	38.556
1918	1.918	-15.686	-18.227	-19.177	1.042	-13.879	-3.739	-5.684	-48.825
1919	1.919	-10.255	-12.596	-18.312	-4.188	-8.583	-21.889	-3.183	-108.514
1920	1.92	-10.824	-13.184	-22.286	-8.844	-7.559	5.819	-7.686	10.729
1921	1.921	-12.735	-15.113	-15.632	-7.485	-4.991	0.844	-16.609	90.182
1922	1.922	-10.966	-14.521	-4.15	-16.346	-10.542	-12.681	-12.917	-10.934
1923	1.923	-12.284	-14.148	16.623	-12.773	-11.054	-0.285	-18.852	54.895
1924	1.924	-5.875	-16.496	8.378	1.189	-14.29	-34.338	-13.592	-123.844
1925	1.925	-10.115	-9.961	-9.34	-4.581	-10.164	-57.108	-8.719	-46.863
1926	1.926	-17.451	-3.257	-25.497	4.156	-12.617	-52.954	-4.434	22.784
1927	1.927	-20.333	-4.071	-31.813	-0.467	-14.876	-11.321	-5.19	43.75
1928	1.928	-16.063	-9.704	-25.923	-10.504	-15.205	-16.716	-7.106	-52.521
1929	1.929	-15.272	-6.201	-20.629	-24.801	-9.144	8.529	-9.026	-34.919
1930	1.93	-14.675	-0.203	-15.955	-11.221	-9.855	49.777	-13.074	-18.908
1931	1.931	-12.745	-7.595	-11.682	-16.394	-10.57	44.4	-12.672	-4.621
1932	1.932	-12.182	-12.518	-10.498	-5.308	-15.344	29.402	-13.056	-17.925
1933	1.933	-13.558	-25.763	-13.936	-12.417	-11.996	-20.841	-10.934	-77.436
1934	1.934	-19.965	-39.401	-10.784	-5.979	-6.52	-0.867	-8.999	-153.383
1935	1.935	-24.229	-13.139	-11.638	4.914	-2.982	-43.476	-11.711	-143.682
1936	1.936	-20.159	5.623	-7.288	-5.091	-3.513	-27.095	-11.902	-81.137
1937	1.937	-13.557	2.431	-14.563	-24.574	-4.049	-12.002	-9.956	25.233
1938	1.938	-16.046	-13.155	-13.49	-21.814	-6.514	-34.882	-12.47	68.612
1939	1.939	-18.341	-4.694	-10.866	-19.27	-4.137	2.588	-11.696	134.529
1940	1.94	-10.404	-22.387	-16.382	-16.921	-6.213	-12.545	-8.979	194.121
1941	1.941	-11.373	-10.629	-12.795	-14.754	-12.159	-8.072	-11.663	182.972
1942	1.942	-10.412	-12.667	-17.311	-8.91	-11.337	4.377	-6.8	113.478
1943	1.943	-6.163	-22.192	-8.309	-14.092	-13.611	-6.716	-8.718	86.628
1944	1.944	-8.491	-20.328	-4.582	-12.472	-5.627	-30.369	-9.291	-35.601
1945	1.945	-4.99	0.398	-3.416	-19.516	-8.669	-39.603	-9.889	-192.845
1946	1.946	1.035	-2.388	-8.636	-15.744	-7.653	-25.482	-13.393	-128.809
1947	1.947	-11.137	5.021	-9.582	-14.515	-6.824	-17.979	-10.13	-109.527
1948	1.948	-23.315	-2.158	-21.02	-15.408	-4.457	-29.59	-8.983	-22.152
1949	1.949	-15.372	-8.71	-32.088	-12.437	-12.345	-27.468	-6.29	-6.249
1950	1.95	-16.745	-26.154	-30.749	-6.381	-13.27	1.538	-10.573	66.277
1951	1.951	-15.597	-37.759	-31.854	-11.94	-16.136	-19.162	-10.211	53.448
1952	1.952	-21.609	-44.135	-13.718	-11.3	-10.099	-0.447	-10.622	-125.52
1953	1.953	-18.511	-53.759	-0.807	-7.927	-9.286	30.556	-7.743	-150.981
1954	1.954	-13.658	-30.82	10.94	-9.592	-12.736	34.638	-12.99	-34.685
1955	1.955	-9.38	-15.044	17.45	-6.055	-6.71	30.905	-14.958	71.19
1956	1.956	-11.691	-6.642	11.77	-13.341	-5.899	-0.103	-16.916	128.888
1957	1.957	-18.252	-4.035	-14.417	-12.304	-6.443	-20.871	-14.03	216.539
1958	1.958	-6.824	-6.357	-18.023	-15.112	-9.69	13.115	-15.39	200.64
1959	1.959	-14.764	-8.493	-7.961	-15.791	-10.232	-28.158	-10.929	41.677
1960	1.96	-19.028	-14.304	-17.316	-8.364	-2.257	-11.777	-12.664	-233.74
1961	1.961	-7.227	-5.597	-14.671	-11.172	-10.541	-16.841	-10.138	-196.479
1962	1.962	-5.659	8.74	-12.225	-8.568	-15.732	-85.579	-8.772	-230.578
1963	1.963	-21.519	-8.635	-28.506	2.167	-16.678	-75.794	-2.185	-261.264
1964	1.964	-32.196	-20.283	-34.785	6.509	-15.882	-31.161	-7.014	-120.296
1965	1.965	-26.425	-14.021	-36.569	-5.205	-13.543	-39.263	-6.237	-43.314
1966	1.966	-24.713	-43.124	-31.067	-16.16	-11.595	27.587	-5.456	72.991
1967	1.967	-20.055	-47.092	-26.174	-8.941	-12.18	18.732	-8.93	9.627
1968	1.968	-18.678	-43.32	-4.313	-2.51	-11.597	26.899	-5.645	105.77
1969	1.969	-14.947	-12.26	-1.114	3.564	-3.659	19.588	-11.09	123.013
1970	1.97	-23.2	0.226	7.222	-10.294	2.348	-13.871	-11.682	43.318
1971	1.971	-24.119	4	14.744	-39.25	-4.988	16.6	-11.134	28.868
1972	1.972	-25.067	21.12	7.635	-59.879	-4.009	22.061	-9.434	-63.055
1973	1.973	-17.137	5.496	-7.42	-3.105	-3.23	17.015	-11.982	-218.254
1974	1.974	-14.059	-2.791	-17.21	-11.165	-2.447	-33.309	-9.696	-69.824
1975	1.975	-16.951	-15.497	-22.568	-3.736	-4.376	-39.902	-12.626	64.919
1976	1.976	-12.675	-8.444	1.156	2.926	-7.66	-9.495	-12.265	117.444
1977	1.977	-5.328	-10.443	-8.965	-2.991	-8.234	-4.107	-17.311	101.588
1978	1.978	-10.18	-16.14	-5.934	-8.341	-13.07	-39.359	-9.98	-115.344
1979	1.979	-7.695	-3.864	19.593	-13.324	-13.64	10.917	-9.042	-84.356
1980	1.98	2.94	19.984	16.332	-17.734	-13.044	-9.009	-13.328	56.854
1981	1.981	7.215	50.964	13.263	-21.746	-11.677	-51.503	-11.033	133.877
1982	1.982	6.094	38.603	-12.295	-18.038	-10.311	-12.69	-4.474	-28.77
1983	1.983	-2.188	27.371	-22.391	-14.711	-13.208	-7.554	-7.006	77.304
1984	1.984	-16.08	-10.48	-63.273	-17.788	-9.516	5.979	-2.956	96.56
1985	1.985	-25.704	-45.844	-35.679	-20.479	-9.889	10.087	-9.548	-95.844
1986	1.986	-30.88	-114.661	-30.704	-17.92	-6.967	-23.991	-13.823	-377.782
1987	1.987	-29.294	-85.147	-35.177	-1.589	-8.115	17.226	-1.643	-114.85
1988	1.988	-25.038	-111.86	-31.124	13.363	-10.045	33.676	-6.878	-12.445
1989	1.989	-5.512	-71.023	-19.854	7.581	-7.905	18.585	-14.825	80.697
1990	1.99	-2.831	-78.201	-23.095	-4.601	-5.966	-50.068	-22.001	278.146
1991	1.991	-0.31	-17.501	-38.737	-6.129	-5.771	-59.893	-20.85	355.294
1992	1.992	-2.637	-58.05	-7.495	-7.469	-6.352	-104.551	-17.384	52.889
1993	1.993	-4.807	-20.967	21.676	-26.981	-6.158	-96.369	-7.717	11.718
1994	1.994	-26.159	66.577	48.148	-58.107	-8.1	-14.811	11.819	-326.288
1995	1.995	-28.894	126.169	31.231	-29.04	-6.552	39.428	9.093	-462.481
1996	1.996	-21.349	136.971	3.018	-2.696	-10.038	69.089	11.593	-8.589
1997	1.997	-14.372	146.787	29.331	-5.97	-6.746	24.471	-4.684	172.533
1998	1.998	-12.221	66.023	25.966	-2.868	-6.362	0.155	-6.827	7.642
[truncated: 4,745 more rows]
