# Supplementary material for: Associations between lower-limb muscle activation and knee flexion in post-stroke individuals: A study on the stance-to-swing phases of gait
Source: PLoS One. 2017 Sep 8;12(9):e0183865. doi: 10.1371/journal.pone.0183865 (PMC5590852; doi:10.1371/journal.pone.0183865)
Supplement: S1 Dataset — (ZIP) [file pone.0183865.s001.zip › S1_Dataset/Healthy group/2/3/point.csv]

Frame	Time	sacrum.X	sacrum.Y	sacrum.Z	r asis.X	r asis.Y	r asis.Z	r thigh.X	r thigh.Y	r thigh.Z	r bar 1.X	r bar 1.Y	r bar 1.Z	r knee 1.X	r knee 1.Y	r knee 1.Z	r knee 2.X	r knee 2.Y	r knee 2.Z	r bar 2.X	r bar 2.Y	r bar 2.Z	r mall.X	r mall.Y	r mall.Z	r met.X	r met.Y	r met.Z	l asis.X	l asis.Y	l asis.Z	l thigh.X	l thigh.Y	l thigh.Z	l bar 1.X	l bar 1.Y	l bar 1.Z	l knee 1.X	l knee 1.Y	l knee 1.Z	l knee 2.X	l knee 2.Y	l knee 2.Z	l bar 2.X	l bar 2.Y	l bar 2.Z	l mall.X	l mall.Y	l mall.Z
0	0	1.95	0.94	0.39	1.72	0.86	0.3	1.82	0.83	0.24	1.84	0.65	0.22	1.84	0.49	0.28	1.87	0.4	0.29	1.88	0.26	0.23	NaN	NaN	NaN	1.83	0.03	0.29	1.74	0.88	0.55	1.87	0.84	0.58	1.88	0.68	0.64	1.89	0.49	0.6	1.91	0.41	0.61	1.92	0.26	0.67	1.91	0.07	0.61
1	0.005	1.95	0.94	0.39	1.72	0.86	0.3	1.82	0.83	0.24	1.84	0.65	0.22	1.84	0.49	0.28	1.87	0.4	0.29	1.88	0.26	0.23	NaN	NaN	NaN	1.83	0.03	0.29	1.74	0.88	0.55	1.87	0.84	0.59	1.88	0.68	0.64	1.89	0.49	0.6	1.91	0.41	0.61	1.92	0.26	0.67	1.91	0.07	0.61
2	0.01	1.95	0.94	0.39	1.72	0.86	0.3	1.82	0.83	0.24	1.84	0.65	0.22	1.84	0.49	0.28	1.87	0.4	0.29	1.88	0.26	0.23	NaN	NaN	NaN	1.83	0.03	0.29	1.74	0.88	0.55	1.87	0.84	0.59	1.88	0.68	0.64	1.89	0.49	0.6	1.91	0.41	0.61	1.92	0.26	0.67	1.91	0.07	0.61
3	0.015	1.95	0.94	0.39	1.72	0.86	0.3	1.82	0.83	0.24	1.84	0.65	0.22	1.84	0.49	0.28	1.87	0.4	0.29	1.89	0.26	0.23	NaN	NaN	NaN	1.83	0.03	0.29	1.74	0.88	0.55	1.87	0.84	0.59	1.88	0.68	0.64	1.89	0.49	0.6	1.91	0.41	0.61	1.91	0.26	0.67	1.91	0.07	0.61
4	0.02	1.95	0.94	0.39	1.72	0.86	0.3	1.82	0.83	0.24	1.84	0.65	0.22	1.84	0.49	0.28	1.87	0.4	0.29	1.89	0.26	0.23	NaN	NaN	NaN	1.83	0.03	0.29	1.74	0.88	0.55	1.87	0.84	0.59	1.88	0.68	0.64	1.89	0.49	0.6	1.91	0.41	0.61	1.91	0.26	0.67	1.91	0.07	0.61
5	0.025	1.95	0.94	0.39	1.72	0.86	0.3	1.82	0.83	0.24	1.84	0.65	0.22	1.84	0.49	0.28	1.87	0.4	0.29	1.89	0.26	0.23	NaN	NaN	NaN	1.83	0.03	0.29	1.74	0.88	0.55	1.87	0.84	0.59	1.88	0.68	0.64	1.89	0.49	0.6	1.91	0.41	0.61	1.91	0.26	0.67	1.91	0.07	0.61
6	0.03	1.95	0.94	0.39	1.73	0.86	0.3	1.82	0.83	0.24	1.84	0.65	0.22	1.84	0.49	0.28	1.87	0.4	0.29	1.89	0.26	0.23	NaN	NaN	NaN	1.83	0.03	0.29	1.74	0.88	0.55	1.87	0.84	0.59	1.88	0.68	0.64	1.89	0.49	0.6	1.91	0.41	0.61	1.91	0.26	0.67	1.91	0.07	0.61
7	0.035	1.95	0.94	0.39	1.73	0.86	0.3	1.82	0.83	0.24	1.84	0.65	0.22	1.84	0.49	0.28	1.87	0.4	0.29	1.89	0.26	0.23	NaN	NaN	NaN	1.83	0.03	0.29	1.74	0.88	0.55	1.87	0.84	0.59	1.88	0.68	0.64	1.89	0.49	0.6	1.91	0.41	0.61	1.91	0.26	0.67	1.91	0.07	0.61
8	0.04	1.95	0.94	0.39	1.73	0.86	0.3	1.82	0.83	0.24	1.84	0.65	0.22	1.84	0.49	0.28	1.87	0.4	0.29	1.89	0.26	0.23	NaN	NaN	NaN	1.83	0.03	0.29	1.74	0.88	0.55	1.87	0.84	0.59	1.88	0.68	0.64	1.89	0.49	0.6	1.91	0.41	0.61	1.91	0.26	0.67	1.91	0.07	0.61
9	0.045	1.95	0.94	0.39	1.73	0.86	0.3	1.82	0.83	0.24	1.84	0.65	0.22	1.84	0.49	0.28	1.87	0.4	0.29	1.89	0.26	0.23	NaN	NaN	NaN	1.83	0.03	0.29	1.74	0.88	0.55	1.87	0.84	0.59	1.88	0.68	0.64	1.89	0.49	0.6	1.91	0.41	0.61	1.91	0.26	0.67	1.91	0.07	0.61
10	0.05	1.95	0.94	0.39	1.73	0.86	0.3	1.82	0.83	0.24	1.84	0.65	0.22	1.84	0.49	0.28	1.87	0.4	0.29	1.89	0.26	0.23	NaN	NaN	NaN	1.83	0.03	0.29	1.74	0.88	0.55	1.87	0.84	0.59	1.88	0.68	0.64	1.89	0.49	0.6	1.91	0.41	0.61	1.91	0.26	0.67	1.91	0.07	0.61
11	0.055	1.95	0.94	0.39	1.73	0.86	0.3	1.82	0.83	0.24	1.84	0.65	0.22	1.84	0.49	0.29	1.87	0.4	0.29	1.89	0.26	0.23	NaN	NaN	NaN	1.83	0.03	0.29	1.74	0.88	0.55	1.87	0.84	0.59	1.88	0.68	0.64	1.89	0.49	0.6	1.91	0.41	0.61	1.91	0.26	0.67	1.91	0.07	0.61
12	0.06	1.95	0.94	0.39	1.73	0.86	0.3	1.82	0.83	0.24	1.84	0.65	0.22	1.84	0.49	0.29	1.87	0.4	0.29	1.89	0.26	0.23	NaN	NaN	NaN	1.83	0.03	0.29	1.74	0.88	0.55	1.87	0.84	0.59	1.88	0.68	0.64	1.89	0.49	0.6	1.91	0.41	0.61	1.91	0.26	0.67	1.91	0.07	0.61
13	0.065	1.95	0.94	0.39	1.73	0.86	0.3	1.82	0.83	0.24	1.84	0.65	0.22	1.84	0.49	0.29	1.87	0.4	0.29	1.89	0.26	0.23	NaN	NaN	NaN	1.83	0.03	0.29	1.74	0.88	0.55	1.87	0.84	0.59	1.88	0.68	0.64	1.89	0.49	0.6	1.91	0.41	0.61	1.91	0.26	0.67	1.91	0.07	0.61
14	0.07	1.95	0.94	0.39	1.73	0.86	0.3	1.82	0.83	0.24	1.84	0.65	0.22	1.84	0.49	0.29	1.87	0.4	0.29	1.89	0.26	0.23	NaN	NaN	NaN	1.83	0.03	0.29	1.74	0.88	0.55	1.87	0.84	0.59	1.88	0.68	0.64	1.89	0.49	0.6	1.91	0.41	0.61	1.91	0.26	0.67	1.91	0.07	0.61
15	0.075	1.95	0.94	0.39	1.73	0.86	0.3	1.82	0.83	0.24	1.84	0.65	0.22	1.84	0.49	0.29	1.87	0.4	0.29	1.89	0.26	0.23	NaN	NaN	NaN	1.83	0.03	0.29	1.74	0.88	0.55	1.87	0.84	0.59	1.88	0.68	0.64	1.89	0.49	0.6	1.91	0.41	0.61	1.91	0.26	0.67	1.91	0.07	0.61
16	0.08	1.95	0.94	0.39	1.73	0.86	0.3	1.82	0.83	0.24	1.84	0.65	0.22	1.84	0.49	0.29	1.87	0.4	0.29	1.89	0.26	0.23	NaN	NaN	NaN	1.83	0.03	0.29	1.74	0.88	0.55	1.87	0.84	0.59	1.88	0.68	0.64	1.89	0.49	0.6	1.91	0.41	0.61	1.91	0.26	0.67	1.91	0.07	0.61
17	0.085	1.95	0.94	0.39	1.73	0.86	0.3	1.82	0.83	0.24	1.84	0.65	0.22	1.84	0.49	0.29	1.87	0.4	0.29	1.89	0.26	0.23	NaN	NaN	NaN	1.83	0.03	0.29	1.74	0.88	0.55	1.87	0.84	0.59	1.88	0.68	0.64	1.89	0.49	0.6	1.91	0.41	0.61	1.91	0.26	0.67	1.91	0.07	0.61
18	0.09	1.95	0.94	0.39	1.73	0.86	0.3	1.82	0.83	0.24	1.84	0.65	0.22	1.84	0.49	0.29	1.87	0.4	0.29	1.89	0.26	0.23	NaN	NaN	NaN	1.83	0.03	0.29	1.74	0.88	0.55	1.87	0.84	0.59	1.88	0.68	0.64	1.89	0.48	0.6	1.91	0.41	0.61	1.91	0.26	0.67	1.91	0.07	0.61
19	0.095	1.95	0.94	0.39	1.73	0.86	0.3	1.82	0.83	0.24	1.84	0.65	0.22	1.84	0.49	0.29	1.87	0.4	0.29	1.89	0.26	0.23	NaN	NaN	NaN	1.83	0.03	0.29	1.74	0.88	0.55	1.87	0.84	0.59	1.88	0.68	0.64	1.89	0.48	0.6	1.91	0.41	0.61	1.91	0.26	0.67	1.91	0.07	0.61
20	0.1	1.95	0.94	0.39	1.73	0.86	0.3	1.82	0.83	0.24	1.84	0.65	0.22	1.84	0.49	0.29	1.87	0.4	0.29	1.89	0.26	0.23	NaN	NaN	NaN	1.83	0.03	0.29	1.74	0.88	0.56	1.87	0.84	0.59	1.88	0.68	0.64	1.89	0.48	0.6	1.91	0.41	0.61	1.91	0.25	0.67	1.91	0.07	0.61
21	0.105	1.95	0.94	0.39	1.73	0.86	0.3	1.82	0.83	0.24	1.84	0.65	0.22	1.84	0.49	0.29	1.87	0.4	0.29	1.89	0.26	0.23	NaN	NaN	NaN	1.83	0.03	0.29	1.74	0.88	0.56	1.87	0.84	0.59	1.88	0.68	0.64	1.88	0.48	0.6	1.91	0.41	0.61	1.91	0.25	0.67	1.91	0.07	0.61
22	0.11	1.95	0.94	0.39	1.73	0.86	0.3	1.82	0.83	0.24	1.84	0.65	0.22	1.84	0.49	0.29	1.87	0.4	0.29	1.89	0.26	0.23	NaN	NaN	NaN	1.83	0.03	0.29	1.74	0.88	0.56	1.87	0.84	0.59	1.88	0.68	0.64	1.88	0.48	0.6	1.91	0.41	0.61	1.91	0.25	0.67	1.91	0.07	0.61
23	0.115	1.95	0.94	0.39	1.73	0.86	0.3	1.83	0.83	0.24	1.84	0.65	0.22	1.84	0.49	0.29	1.87	0.4	0.29	1.89	0.26	0.23	NaN	NaN	NaN	1.83	0.03	0.29	1.74	0.88	0.56	1.87	0.84	0.59	1.88	0.68	0.64	1.88	0.48	0.6	1.91	0.41	0.61	1.91	0.25	0.67	1.91	0.07	0.61
24	0.12	1.95	0.94	0.39	1.73	0.86	0.3	1.83	0.83	0.24	1.84	0.65	0.22	1.84	0.49	0.29	1.87	0.4	0.29	1.89	0.26	0.23	NaN	NaN	NaN	1.83	0.03	0.29	1.74	0.88	0.56	1.87	0.84	0.59	1.88	0.68	0.64	1.88	0.48	0.6	1.91	0.41	0.61	1.91	0.25	0.67	1.91	0.07	0.61
25	0.125	1.95	0.94	0.39	1.73	0.86	0.3	1.83	0.83	0.24	1.84	0.65	0.22	1.84	0.49	0.29	1.87	0.4	0.29	1.89	0.26	0.23	NaN	NaN	NaN	1.83	0.03	0.29	1.74	0.88	0.56	1.87	0.84	0.59	1.88	0.68	0.64	1.89	0.48	0.6	1.91	0.41	0.61	1.91	0.25	0.67	1.91	0.07	0.61
26	0.13	1.95	0.94	0.39	1.73	0.86	0.3	1.83	0.83	0.24	1.84	0.65	0.22	1.84	0.49	0.29	1.87	0.4	0.29	1.89	0.26	0.23	NaN	NaN	NaN	1.83	0.03	0.29	1.74	0.88	0.56	1.87	0.84	0.59	1.88	0.68	0.64	1.89	0.48	0.6	1.91	0.41	0.61	1.91	0.25	0.67	1.91	0.07	0.61
27	0.135	1.95	0.94	0.39	1.73	0.86	0.3	1.83	0.83	0.24	1.84	0.65	0.22	1.84	0.49	0.29	1.87	0.4	0.29	1.89	0.26	0.23	NaN	NaN	NaN	1.83	0.03	0.29	1.74	0.88	0.56	1.87	0.84	0.59	1.88	0.68	0.64	1.89	0.48	0.6	1.91	0.41	0.61	1.91	0.25	0.67	1.91	0.07	0.61
28	0.14	1.95	0.94	0.39	1.73	0.86	0.3	1.83	0.83	0.25	1.84	0.65	0.22	1.84	0.49	0.29	1.87	0.4	0.29	1.89	0.26	0.23	NaN	NaN	NaN	1.83	0.03	0.29	1.74	0.88	0.56	1.87	0.84	0.59	1.88	0.68	0.64	1.89	0.48	0.6	1.91	0.41	0.61	1.91	0.25	0.67	1.91	0.07	0.61
29	0.145	1.95	0.94	0.39	1.73	0.86	0.3	1.83	0.83	0.25	1.84	0.65	0.22	1.84	0.49	0.29	1.87	0.4	0.29	1.89	0.26	0.23	NaN	NaN	NaN	1.83	0.03	0.29	1.74	0.88	0.56	1.87	0.84	0.59	1.88	0.68	0.64	1.89	0.48	0.6	1.91	0.41	0.61	1.91	0.25	0.67	1.91	0.07	0.61
30	0.15	1.95	0.94	0.39	1.73	0.86	0.3	1.83	0.83	0.25	1.84	0.65	0.22	1.85	0.49	0.29	1.87	0.4	0.29	1.89	0.26	0.23	NaN	NaN	NaN	1.83	0.03	0.29	1.74	0.88	0.56	1.87	0.84	0.59	1.88	0.68	0.64	1.89	0.48	0.61	1.91	0.41	0.61	1.91	0.25	0.67	1.91	0.07	0.61
31	0.155	1.95	0.94	0.39	1.73	0.86	0.3	1.83	0.83	0.25	1.84	0.65	0.22	1.85	0.49	0.29	1.87	0.4	0.29	1.89	0.26	0.23	NaN	NaN	NaN	1.83	0.03	0.29	1.74	0.88	0.56	1.87	0.84	0.59	1.88	0.68	0.64	1.89	0.48	0.61	1.91	0.41	0.61	1.91	0.25	0.67	1.91	0.07	0.61
32	0.16	1.95	0.94	0.39	1.73	0.86	0.3	1.83	0.83	0.25	1.84	0.65	0.22	1.85	0.49	0.29	1.87	0.4	0.29	1.89	0.26	0.23	NaN	NaN	NaN	1.83	0.03	0.29	1.74	0.88	0.56	1.87	0.84	0.59	1.88	0.68	0.64	1.89	0.48	0.61	1.91	0.41	0.61	1.91	0.25	0.67	1.91	0.07	0.61
33	0.165	1.95	0.94	0.39	1.73	0.86	0.3	1.83	0.83	0.25	1.84	0.65	0.22	1.85	0.49	0.29	1.87	0.4	0.29	1.89	0.26	0.23	NaN	NaN	NaN	1.83	0.03	0.29	1.74	0.88	0.56	1.87	0.84	0.59	1.88	0.68	0.64	1.89	0.48	0.61	1.91	0.41	0.61	1.91	0.25	0.67	1.91	0.07	0.61
34	0.17	1.95	0.94	0.39	1.73	0.86	0.3	1.83	0.83	0.25	1.84	0.65	0.22	1.85	0.49	0.29	1.87	0.4	0.29	1.89	0.26	0.23	NaN	NaN	NaN	1.83	0.03	0.29	1.74	0.88	0.56	1.87	0.84	0.59	1.88	0.68	0.64	1.89	0.48	0.61	1.91	0.41	0.61	1.91	0.25	0.67	1.91	0.07	0.61
35	0.175	1.95	0.94	0.39	1.73	0.86	0.3	1.83	0.83	0.25	1.84	0.65	0.22	1.85	0.49	0.29	1.87	0.4	0.29	1.89	0.26	0.23	NaN	NaN	NaN	1.83	0.03	0.29	1.74	0.88	0.56	1.87	0.84	0.59	1.88	0.68	0.64	1.89	0.48	0.61	1.91	0.41	0.61	1.91	0.25	0.67	1.91	0.07	0.61
36	0.18	1.95	0.94	0.39	1.73	0.86	0.3	1.83	0.83	0.25	1.85	0.65	0.22	1.85	0.49	0.29	1.87	0.4	0.29	1.89	0.26	0.23	NaN	NaN	NaN	1.83	0.03	0.29	1.74	0.88	0.56	1.87	0.84	0.59	1.88	0.68	0.64	1.89	0.48	0.61	1.91	0.41	0.61	1.91	0.25	0.67	1.91	0.07	0.61
37	0.185	1.95	0.94	0.39	1.73	0.86	0.3	1.83	0.83	0.25	1.85	0.65	0.22	1.85	0.49	0.29	1.87	0.4	0.29	1.89	0.26	0.23	NaN	NaN	NaN	1.83	0.03	0.29	1.74	0.88	0.56	1.87	0.84	0.59	1.88	0.68	0.64	1.89	0.48	0.61	1.91	0.41	0.61	1.91	0.25	0.67	1.91	0.07	0.61
38	0.19	1.95	0.94	0.39	1.73	0.86	0.3	1.83	0.83	0.25	1.85	0.65	0.22	1.85	0.49	0.29	1.87	0.4	0.29	1.89	0.26	0.23	NaN	NaN	NaN	1.83	0.03	0.29	1.74	0.88	0.56	1.87	0.84	0.59	1.88	0.68	0.64	1.89	0.48	0.61	1.91	0.41	0.61	1.91	0.25	0.67	1.91	0.07	0.61
39	0.195	1.95	0.94	0.39	1.73	0.86	0.3	1.83	0.83	0.25	1.85	0.65	0.22	1.85	0.49	0.29	1.87	0.4	0.29	1.89	0.26	0.23	NaN	NaN	NaN	1.83	0.03	0.29	1.74	0.88	0.56	1.87	0.84	0.59	1.88	0.68	0.64	1.89	0.48	0.61	1.91	0.41	0.61	1.91	0.25	0.67	1.91	0.07	0.61
40	0.2	1.95	0.94	0.39	1.73	0.86	0.3	1.83	0.83	0.25	1.85	0.65	0.22	1.85	0.49	0.29	1.87	0.4	0.29	1.89	0.26	0.23	NaN	NaN	NaN	1.83	0.03	0.29	1.74	0.88	0.56	1.87	0.84	0.59	1.88	0.68	0.64	1.89	0.48	0.61	1.91	0.41	0.61	1.91	0.25	0.67	1.91	0.07	0.61
41	0.205	1.95	0.94	0.39	1.73	0.86	0.3	1.83	0.83	0.25	1.85	0.65	0.22	1.85	0.49	0.29	1.87	0.4	0.29	1.89	0.26	0.23	NaN	NaN	NaN	1.83	0.03	0.29	1.74	0.88	0.56	1.87	0.84	0.59	1.88	0.68	0.64	1.89	0.48	0.61	1.91	0.41	0.61	1.91	0.25	0.67	1.91	0.07	0.61
42	0.21	1.95	0.94	0.39	1.73	0.86	0.3	1.83	0.83	0.25	1.85	0.65	0.22	1.85	0.49	0.29	1.87	0.4	0.29	1.89	0.26	0.23	NaN	NaN	NaN	1.83	0.03	0.29	1.74	0.88	0.56	1.87	0.84	0.59	1.88	0.68	0.64	1.89	0.49	0.61	1.91	0.41	0.61	1.91	0.25	0.67	1.91	0.07	0.61
43	0.215	1.95	0.94	0.39	1.73	0.86	0.3	1.83	0.83	0.25	1.85	0.65	0.22	1.85	0.49	0.29	1.87	0.4	0.29	1.89	0.26	0.23	NaN	NaN	NaN	1.83	0.03	0.29	1.75	0.88	0.56	1.87	0.84	0.59	1.88	0.68	0.64	1.89	0.49	0.61	1.91	0.41	0.61	1.91	0.25	0.67	1.91	0.07	0.61
44	0.22	1.95	0.94	0.39	1.73	0.86	0.3	1.83	0.83	0.25	1.85	0.65	0.22	1.85	0.49	0.29	1.87	0.4	0.29	1.89	0.26	0.23	NaN	NaN	NaN	1.83	0.03	0.29	1.75	0.88	0.56	1.87	0.84	0.59	1.88	0.68	0.64	1.89	0.48	0.61	1.91	0.41	0.61	1.91	0.25	0.67	1.91	0.07	0.61
45	0.225	1.95	0.94	0.4	1.73	0.86	0.3	1.83	0.83	0.25	1.85	0.65	0.22	1.85	0.49	0.29	1.87	0.4	0.29	1.89	0.26	0.24	NaN	NaN	NaN	1.83	0.03	0.29	1.75	0.88	0.56	1.87	0.84	0.59	1.88	0.68	0.64	1.89	0.49	0.61	1.91	0.41	0.61	1.91	0.25	0.67	1.91	0.07	0.61
46	0.23	1.95	0.94	0.4	1.73	0.86	0.3	1.83	0.83	0.25	1.85	0.65	0.22	1.85	0.49	0.29	1.87	0.4	0.29	1.89	0.26	0.24	NaN	NaN	NaN	1.83	0.03	0.29	1.75	0.88	0.56	1.87	0.84	0.59	1.88	0.68	0.64	1.89	0.48	0.61	1.91	0.41	0.61	1.91	0.25	0.67	1.91	0.07	0.61
47	0.235	1.95	0.94	0.4	1.73	0.86	0.3	1.83	0.83	0.25	1.85	0.65	0.22	1.85	0.49	0.29	1.87	0.4	0.29	1.89	0.26	0.24	NaN	NaN	NaN	1.83	0.03	0.29	1.75	0.88	0.56	1.87	0.84	0.59	1.88	0.68	0.64	1.89	0.48	0.61	1.91	0.41	0.61	1.91	0.25	0.67	1.91	0.07	0.61
48	0.24	1.95	0.94	0.4	1.73	0.86	0.3	1.83	0.83	0.25	1.85	0.65	0.22	1.85	0.49	0.29	1.87	0.4	0.29	1.89	0.26	0.24	NaN	NaN	NaN	1.83	0.03	0.29	1.75	0.88	0.56	1.87	0.84	0.59	1.88	0.68	0.64	1.89	0.48	0.61	1.91	0.41	0.61	1.91	0.25	0.67	1.91	0.07	0.61
49	0.245	1.95	0.94	0.4	1.73	0.86	0.3	1.83	0.83	0.25	1.85	0.65	0.22	1.85	0.49	0.29	1.87	0.4	0.29	1.89	0.26	0.24	NaN	NaN	NaN	1.83	0.03	0.29	1.75	0.88	0.56	1.87	0.84	0.59	1.88	0.68	0.64	1.89	0.49	0.61	1.91	0.41	0.61	1.91	0.25	0.67	1.91	0.07	0.61
50	0.25	1.95	0.94	0.4	1.73	0.86	0.3	1.83	0.83	0.25	1.85	0.65	0.22	1.85	0.49	0.29	1.87	0.4	0.29	1.89	0.26	0.24	NaN	NaN	NaN	1.83	0.03	0.29	1.75	0.88	0.56	1.87	0.84	0.59	1.88	0.68	0.64	1.89	0.49	0.61	1.91	0.41	0.61	1.91	0.25	0.67	1.91	0.07	0.61
51	0.255	1.95	0.94	0.4	1.73	0.86	0.3	1.83	0.83	0.25	1.85	0.65	0.22	1.85	0.49	0.29	1.87	0.4	0.29	1.89	0.26	0.24	NaN	NaN	NaN	1.83	0.03	0.29	1.75	0.88	0.56	1.87	0.84	0.59	1.88	0.68	0.64	1.89	0.49	0.61	1.91	0.41	0.61	1.91	0.25	0.67	1.92	0.07	0.61
52	0.26	1.95	0.94	0.4	1.73	0.86	0.3	1.83	0.83	0.25	1.85	0.65	0.22	1.85	0.49	0.29	1.87	0.4	0.29	1.89	0.26	0.24	NaN	NaN	NaN	1.83	0.03	0.29	1.75	0.88	0.56	1.87	0.84	0.59	1.88	0.68	0.64	1.89	0.48	0.61	1.91	0.41	0.61	1.91	0.25	0.67	1.91	0.07	0.61
53	0.265	1.95	0.94	0.4	1.73	0.86	0.3	1.83	0.83	0.25	1.85	0.65	0.22	1.85	0.49	0.29	1.87	0.4	0.29	1.89	0.26	0.24	NaN	NaN	NaN	1.83	0.03	0.29	1.75	0.88	0.56	1.87	0.84	0.59	1.88	0.68	0.64	1.89	0.48	0.61	1.91	0.41	0.61	1.91	0.25	0.67	1.92	0.07	0.61
54	0.27	1.95	0.94	0.4	1.73	0.86	0.3	1.83	0.83	0.25	1.85	0.65	0.22	1.85	0.49	0.29	1.87	0.4	0.29	1.89	0.26	0.24	NaN	NaN	NaN	1.83	0.03	0.29	1.75	0.88	0.56	1.87	0.84	0.59	1.88	0.68	0.64	1.89	0.49	0.61	1.91	0.41	0.61	1.91	0.25	0.67	1.91	0.07	0.61
55	0.275	1.95	0.94	0.4	1.73	0.86	0.3	1.83	0.83	0.25	1.85	0.65	0.22	1.85	0.49	0.29	1.87	0.4	0.29	1.89	0.26	0.24	NaN	NaN	NaN	1.83	0.03	0.29	1.75	0.88	0.56	1.87	0.84	0.59	1.88	0.68	0.64	1.89	0.49	0.61	1.91	0.41	0.61	1.91	0.25	0.67	1.91	0.07	0.61
56	0.28	1.95	0.94	0.4	1.73	0.86	0.3	1.83	0.83	0.25	1.85	0.65	0.22	1.85	0.49	0.29	1.87	0.4	0.29	1.89	0.26	0.24	NaN	NaN	NaN	1.83	0.03	0.29	1.75	0.88	0.56	1.87	0.84	0.59	1.88	0.68	0.64	1.89	0.49	0.61	1.91	0.41	0.61	1.91	0.25	0.67	1.91	0.07	0.61
57	0.285	1.95	0.94	0.4	1.73	0.86	0.3	1.83	0.83	0.25	1.85	0.65	0.22	1.85	0.49	0.29	1.87	0.4	0.29	1.89	0.26	0.24	NaN	NaN	NaN	1.83	0.03	0.29	1.75	0.88	0.56	1.87	0.84	0.59	1.88	0.68	0.64	1.89	0.49	0.61	1.91	0.41	0.61	1.91	0.25	0.67	1.91	0.07	0.61
58	0.29	1.95	0.94	0.4	1.74	0.86	0.3	1.83	0.83	0.25	1.85	0.65	0.22	1.85	0.49	0.29	1.87	0.4	0.29	1.89	0.26	0.24	NaN	NaN	NaN	1.83	0.03	0.29	1.75	0.88	0.56	1.87	0.84	0.59	1.88	0.68	0.64	1.89	0.49	0.61	1.91	0.41	0.61	1.91	0.25	0.67	1.91	0.07	0.61
59	0.295	1.95	0.94	0.4	1.74	0.86	0.3	1.83	0.83	0.25	1.85	0.65	0.22	1.85	0.49	0.29	1.87	0.4	0.29	1.89	0.26	0.24	NaN	NaN	NaN	1.83	0.03	0.29	1.75	0.88	0.56	1.87	0.84	0.59	1.88	0.68	0.64	1.89	0.49	0.61	1.91	0.41	0.61	1.91	0.25	0.67	1.92	0.07	0.61
60	0.3	1.95	0.94	0.4	1.74	0.86	0.3	1.83	0.83	0.25	1.85	0.65	0.22	1.85	0.49	0.29	1.87	0.4	0.29	1.89	0.26	0.24	NaN	NaN	NaN	1.83	0.03	0.29	1.75	0.88	0.56	1.87	0.84	0.59	1.88	0.68	0.64	1.89	0.49	0.61	1.91	0.41	0.61	1.91	0.25	0.67	1.92	0.07	0.61
61	0.305	1.95	0.94	0.4	1.74	0.86	0.3	1.83	0.83	0.25	1.85	0.65	0.22	1.85	0.49	0.29	1.87	0.4	0.29	1.89	0.26	0.24	NaN	NaN	NaN	1.83	0.03	0.29	1.75	0.88	0.56	1.87	0.84	0.59	1.88	0.68	0.64	1.89	0.49	0.61	1.91	0.41	0.61	1.91	0.25	0.67	1.91	0.07	0.61
62	0.31	1.96	0.94	0.4	1.74	0.86	0.3	1.83	0.83	0.25	1.85	0.65	0.22	1.85	0.49	0.29	1.87	0.4	0.29	1.89	0.26	0.24	NaN	NaN	NaN	1.83	0.03	0.29	1.75	0.88	0.56	1.87	0.84	0.59	1.88	0.68	0.64	1.89	0.49	0.61	1.91	0.41	0.61	1.91	0.25	0.67	1.91	0.07	0.61
63	0.315	1.96	0.94	0.4	1.74	0.86	0.3	1.83	0.83	0.25	1.85	0.65	0.22	1.85	0.49	0.29	1.87	0.4	0.29	1.89	0.26	0.24	NaN	NaN	NaN	1.83	0.03	0.29	1.75	0.88	0.56	1.87	0.84	0.59	1.88	0.68	0.64	1.89	0.49	0.61	1.91	0.41	0.61	1.91	0.25	0.67	1.91	0.07	0.61
64	0.32	1.96	0.94	0.4	1.74	0.86	0.3	1.84	0.83	0.25	1.85	0.65	0.22	1.85	0.49	0.29	1.87	0.4	0.29	1.89	0.26	0.24	NaN	NaN	NaN	1.83	0.03	0.29	1.75	0.88	0.56	1.87	0.84	0.59	1.88	0.68	0.64	1.89	0.49	0.61	1.91	0.41	0.61	1.91	0.25	0.67	1.91	0.07	0.61
65	0.325	1.96	0.94	0.4	1.74	0.86	0.3	1.84	0.83	0.25	1.85	0.65	0.22	1.85	0.49	0.29	1.87	0.4	0.29	1.89	0.26	0.24	NaN	NaN	NaN	1.83	0.03	0.29	1.75	0.88	0.56	1.87	0.84	0.59	1.88	0.68	0.64	1.89	0.49	0.61	1.91	0.41	0.61	1.91	0.25	0.67	1.91	0.07	0.61
66	0.33	1.96	0.94	0.4	1.74	0.86	0.3	1.84	0.83	0.25	1.85	0.65	0.22	1.85	0.49	0.29	1.87	0.4	0.29	1.89	0.26	0.24	NaN	NaN	NaN	1.83	0.03	0.29	1.75	0.88	0.56	1.87	0.84	0.59	1.88	0.68	0.64	1.89	0.49	0.61	1.91	0.41	0.61	1.91	0.25	0.67	1.91	0.07	0.61
67	0.335	1.96	0.94	0.4	1.74	0.86	0.3	1.84	0.83	0.25	1.85	0.65	0.22	1.85	0.49	0.29	1.87	0.4	0.29	1.89	0.26	0.24	NaN	NaN	NaN	1.83	0.03	0.29	1.75	0.88	0.56	1.87	0.84	0.59	1.88	0.68	0.64	1.89	0.49	0.61	1.91	0.41	0.61	1.91	0.25	0.67	1.91	0.07	0.61
68	0.34	1.96	0.94	0.4	1.74	0.86	0.3	1.84	0.83	0.25	1.85	0.65	0.22	1.85	0.49	0.29	1.87	0.4	0.29	1.89	0.26	0.24	NaN	NaN	NaN	1.83	0.03	0.29	1.75	0.88	0.56	1.87	0.84	0.59	1.88	0.68	0.64	1.89	0.49	0.61	1.91	0.41	0.61	1.91	0.25	0.67	1.91	0.07	0.61
69	0.345	1.96	0.94	0.4	1.74	0.86	0.3	1.84	0.83	0.25	1.85	0.65	0.22	1.85	0.49	0.29	1.87	0.4	0.29	1.89	0.26	0.24	NaN	NaN	NaN	1.83	0.03	0.29	1.75	0.88	0.56	1.87	0.84	0.59	1.88	0.68	0.64	1.89	0.49	0.61	1.91	0.41	0.61	1.91	0.25	0.67	1.91	0.07	0.61
70	0.35	1.96	0.94	0.4	1.74	0.86	0.3	1.84	0.83	0.25	1.85	0.65	0.22	1.85	0.49	0.29	1.87	0.4	0.29	1.89	0.26	0.24	NaN	NaN	NaN	1.83	0.03	0.29	1.75	0.88	0.56	1.87	0.84	0.59	1.88	0.68	0.64	1.89	0.49	0.61	1.91	0.41	0.61	1.91	0.25	0.67	1.91	0.07	0.61
71	0.355	1.96	0.94	0.4	1.74	0.86	0.3	1.84	0.83	0.25	1.85	0.65	0.22	1.85	0.49	0.29	1.87	0.4	0.29	1.89	0.26	0.24	NaN	NaN	NaN	1.83	0.03	0.29	1.75	0.88	0.56	1.87	0.84	0.59	1.88	0.68	0.64	1.89	0.49	0.61	1.91	0.41	0.61	1.91	0.25	0.67	1.91	0.07	0.61
72	0.36	1.96	0.94	0.4	1.74	0.86	0.3	1.84	0.83	0.25	1.85	0.65	0.22	1.85	0.49	0.29	1.87	0.4	0.29	1.89	0.26	0.24	NaN	NaN	NaN	1.83	0.03	0.29	1.75	0.88	0.56	1.87	0.84	0.59	1.88	0.68	0.64	1.89	0.49	0.61	1.91	0.41	0.61	1.91	0.25	0.67	1.91	0.07	0.61
73	0.365	1.96	0.94	0.4	1.74	0.86	0.3	1.84	0.83	0.25	1.85	0.65	0.22	1.85	0.49	0.29	1.87	0.4	0.29	1.89	0.26	0.24	NaN	NaN	NaN	1.83	0.03	0.29	1.75	0.88	0.56	1.87	0.84	0.59	1.88	0.68	0.64	1.89	0.49	0.61	1.91	0.41	0.61	1.91	0.25	0.67	1.91	0.07	0.61
74	0.37	1.96	0.94	0.4	1.74	0.86	0.3	1.84	0.83	0.25	1.85	0.65	0.22	1.85	0.49	0.29	1.87	0.4	0.29	1.89	0.26	0.24	NaN	NaN	NaN	1.83	0.03	0.29	1.75	0.88	0.56	1.87	0.84	0.59	1.88	0.68	0.64	1.89	0.49	0.61	1.91	0.41	0.61	1.91	0.25	0.67	1.91	0.07	0.61
75	0.375	1.96	0.94	0.4	1.74	0.86	0.3	1.84	0.83	0.25	1.85	0.65	0.22	1.85	0.49	0.29	1.87	0.4	0.29	1.89	0.26	0.24	NaN	NaN	NaN	1.83	0.03	0.29	1.75	0.88	0.56	1.87	0.84	0.59	1.88	0.68	0.64	1.89	0.49	0.61	1.91	0.41	0.61	1.91	0.25	0.67	1.91	0.07	0.61
76	0.38	1.96	0.94	0.4	1.74	0.86	0.3	1.84	0.83	0.25	1.85	0.65	0.22	1.85	0.49	0.29	1.87	0.4	0.29	1.89	0.26	0.24	NaN	NaN	NaN	1.83	0.03	0.29	1.75	0.88	0.56	1.87	0.84	0.59	1.88	0.68	0.64	1.89	0.49	0.61	1.91	0.41	0.61	1.91	0.25	0.67	1.91	0.07	0.61
77	0.385	1.96	0.94	0.4	1.74	0.86	0.3	1.84	0.83	0.25	1.85	0.65	0.22	1.85	0.49	0.29	1.87	0.4	0.29	1.89	0.26	0.24	NaN	NaN	NaN	1.83	0.03	0.29	1.75	0.88	0.56	1.87	0.84	0.59	1.88	0.68	0.64	1.89	0.49	0.61	1.91	0.41	0.61	1.91	0.25	0.67	1.91	0.07	0.61
78	0.39	1.96	0.94	0.4	1.74	0.86	0.3	1.84	0.83	0.25	1.85	0.65	0.22	1.85	0.49	0.29	1.87	0.4	0.29	1.89	0.26	0.24	NaN	NaN	NaN	1.83	0.03	0.29	1.75	0.88	0.56	1.87	0.84	0.59	1.88	0.68	0.64	1.89	0.49	0.61	1.91	0.41	0.61	1.91	0.25	0.67	1.91	0.07	0.61
79	0.395	1.96	0.94	0.4	1.74	0.86	0.3	1.84	0.83	0.25	1.85	0.65	0.22	1.85	0.49	0.29	1.87	0.4	0.29	1.89	0.26	0.24	NaN	NaN	NaN	1.83	0.03	0.29	1.75	0.88	0.56	1.87	0.84	0.59	1.88	0.68	0.64	1.89	0.49	0.61	1.91	0.41	0.61	1.91	0.25	0.67	1.91	0.07	0.61
80	0.4	1.96	0.94	0.4	1.74	0.86	0.3	1.84	0.83	0.25	1.85	0.65	0.22	1.85	0.49	0.29	1.87	0.4	0.29	1.89	0.26	0.24	NaN	NaN	NaN	1.83	0.03	0.29	1.75	0.88	0.56	1.87	0.84	0.59	1.88	0.68	0.64	1.89	0.49	0.61	1.91	0.41	0.61	1.91	0.25	0.67	1.91	0.07	0.61
81	0.405	1.96	0.94	0.4	1.74	0.86	0.3	1.84	0.83	0.25	1.85	0.65	0.22	1.85	0.49	0.29	1.87	0.4	0.29	1.89	0.26	0.24	NaN	NaN	NaN	1.83	0.03	0.29	1.75	0.88	0.56	1.87	0.84	0.59	1.88	0.68	0.64	1.89	0.49	0.61	1.91	0.41	0.61	1.91	0.25	0.67	1.91	0.07	0.61
82	0.41	1.96	0.94	0.4	1.74	0.86	0.3	1.84	0.83	0.25	1.85	0.65	0.22	1.85	0.49	0.29	1.87	0.4	0.29	1.89	0.26	0.24	NaN	NaN	NaN	1.83	0.03	0.29	1.75	0.88	0.56	1.87	0.84	0.59	1.88	0.68	0.64	1.89	0.49	0.61	1.91	0.41	0.61	1.91	0.25	0.67	1.91	0.07	0.61
83	0.415	1.96	0.94	0.4	1.74	0.86	0.3	1.84	0.83	0.25	1.85	0.65	0.22	1.85	0.49	0.29	1.87	0.4	0.29	1.89	0.26	0.24	NaN	NaN	NaN	1.83	0.03	0.29	1.75	0.88	0.56	1.87	0.84	0.59	1.88	0.68	0.64	1.89	0.49	0.61	1.91	0.41	0.61	1.91	0.25	0.67	1.91	0.07	0.61
84	0.42	1.96	0.94	0.4	1.74	0.86	0.3	1.84	0.83	0.25	1.85	0.65	0.22	1.85	0.49	0.29	1.87	0.4	0.29	1.89	0.26	0.24	NaN	NaN	NaN	1.83	0.03	0.29	1.75	0.88	0.56	1.87	0.84	0.59	1.88	0.68	0.64	1.89	0.49	0.61	1.91	0.41	0.61	1.91	0.25	0.67	1.91	0.07	0.61
85	0.425	1.96	0.94	0.4	1.74	0.86	0.3	1.84	0.83	0.25	1.85	0.65	0.22	1.85	0.49	0.29	1.87	0.4	0.29	1.89	0.26	0.24	NaN	NaN	NaN	1.83	0.03	0.29	1.75	0.88	0.56	1.87	0.84	0.59	1.88	0.68	0.64	1.89	0.49	0.61	1.91	0.41	0.61	1.91	0.25	0.67	1.91	0.07	0.61
86	0.43	1.96	0.94	0.4	1.74	0.86	0.3	1.84	0.83	0.25	1.85	0.65	0.22	1.85	0.49	0.29	1.87	0.4	0.29	1.89	0.26	0.24	NaN	NaN	NaN	1.83	0.03	0.29	1.75	0.88	0.56	1.87	0.84	0.59	1.88	0.68	0.64	1.89	0.49	0.61	1.91	0.41	0.61	1.91	0.25	0.67	1.91	0.07	0.61
87	0.435	1.96	0.94	0.4	1.74	0.86	0.3	1.84	0.83	0.25	1.85	0.65	0.22	1.85	0.49	0.29	1.87	0.4	0.29	1.89	0.26	0.24	NaN	NaN	NaN	1.83	0.03	0.29	1.75	0.88	0.56	1.87	0.84	0.59	1.88	0.68	0.64	1.89	0.49	0.61	1.91	0.41	0.61	1.91	0.25	0.67	1.91	0.07	0.61
88	0.44	1.96	0.94	0.4	1.74	0.86	0.3	1.84	0.83	0.25	1.85	0.65	0.22	1.85	0.49	0.29	1.87	0.4	0.29	1.89	0.26	0.24	NaN	NaN	NaN	1.83	0.03	0.29	1.75	0.88	0.56	1.87	0.84	0.59	1.88	0.68	0.64	1.89	0.49	0.61	1.91	0.41	0.61	1.91	0.25	0.67	1.91	0.07	0.61
89	0.445	1.96	0.94	0.4	1.74	0.86	0.3	1.84	0.83	0.25	1.85	0.65	0.22	1.85	0.49	0.29	1.87	0.4	0.29	1.89	0.26	0.24	NaN	NaN	NaN	1.83	0.03	0.29	1.75	0.88	0.56	1.87	0.84	0.59	1.88	0.68	0.64	1.89	0.49	0.61	1.91	0.41	0.61	1.91	0.25	0.67	1.91	0.07	0.61
90	0.45	1.96	0.94	0.4	1.74	0.86	0.3	1.84	0.83	0.25	1.85	0.65	0.22	1.85	0.49	0.29	1.87	0.4	0.29	1.89	0.26	0.24	NaN	NaN	NaN	1.83	0.03	0.29	1.75	0.88	0.56	1.87	0.84	0.59	1.88	0.68	0.64	1.89	0.49	0.61	1.91	0.41	0.61	1.91	0.25	0.67	1.91	0.07	0.61
91	0.455	1.96	0.94	0.4	1.74	0.86	0.3	1.84	0.83	0.25	1.85	0.65	0.22	1.85	0.49	0.29	1.87	0.4	0.29	1.89	0.26	0.24	NaN	NaN	NaN	1.83	0.03	0.29	1.75	0.88	0.56	1.87	0.84	0.59	1.88	0.68	0.64	1.89	0.49	0.61	1.91	0.41	0.61	1.91	0.25	0.67	1.91	0.07	0.61
92	0.46	1.96	0.94	0.4	1.74	0.86	0.3	1.84	0.83	0.25	1.85	0.65	0.22	1.85	0.49	0.29	1.88	0.4	0.29	1.89	0.26	0.24	NaN	NaN	NaN	1.83	0.03	0.29	1.75	0.88	0.56	1.87	0.84	0.59	1.88	0.68	0.64	1.89	0.49	0.61	1.91	0.41	0.61	1.91	0.25	0.67	1.91	0.07	0.61
93	0.465	1.96	0.94	0.4	1.74	0.86	0.3	1.84	0.83	0.25	1.85	0.65	0.22	1.85	0.49	0.29	1.88	0.4	0.29	1.89	0.26	0.24	NaN	NaN	NaN	1.83	0.03	0.29	1.75	0.88	0.56	1.87	0.84	0.59	1.88	0.68	0.64	1.89	0.49	0.61	1.91	0.41	0.61	1.91	0.25	0.67	1.91	0.07	0.61
94	0.47	1.96	0.94	0.4	1.74	0.86	0.3	1.84	0.83	0.25	1.85	0.65	0.22	1.85	0.49	0.29	1.88	0.4	0.29	1.89	0.26	0.24	NaN	NaN	NaN	1.83	0.03	0.29	1.75	0.88	0.56	1.87	0.84	0.59	1.88	0.68	0.64	1.89	0.49	0.61	1.91	0.41	0.61	1.91	0.25	0.67	1.91	0.07	0.61
95	0.475	1.96	0.94	0.4	1.74	0.86	0.3	1.84	0.83	0.25	1.85	0.65	0.22	1.85	0.49	0.29	1.88	0.4	0.29	1.89	0.26	0.24	NaN	NaN	NaN	1.83	0.03	0.29	1.75	0.88	0.56	1.87	0.84	0.59	1.88	0.68	0.64	1.89	0.49	0.61	1.91	0.41	0.61	1.91	0.25	0.67	1.91	0.07	0.61
96	0.48	1.96	0.94	0.4	1.74	0.86	0.3	1.84	0.83	0.25	1.85	0.65	0.22	1.85	0.49	0.29	1.88	0.4	0.29	1.89	0.26	0.24	NaN	NaN	NaN	1.83	0.03	0.29	1.75	0.88	0.56	1.87	0.84	0.59	1.88	0.68	0.64	1.89	0.49	0.61	1.91	0.41	0.61	1.91	0.25	0.67	1.91	0.07	0.61
97	0.485	1.96	0.94	0.4	1.74	0.86	0.3	1.84	0.83	0.25	1.85	0.65	0.22	1.85	0.49	0.29	1.88	0.4	0.29	1.89	0.26	0.24	NaN	NaN	NaN	1.83	0.03	0.29	1.75	0.88	0.56	1.87	0.84	0.59	1.88	0.68	0.64	1.89	0.49	0.61	1.91	0.41	0.61	1.91	0.25	0.67	1.91	0.07	0.61
98	0.49	1.96	0.94	0.4	1.74	0.86	0.3	1.84	0.83	0.25	1.85	0.65	0.22	1.85	0.49	0.29	1.88	0.4	0.29	1.89	0.26	0.24	NaN	NaN	NaN	1.83	0.03	0.29	1.75	0.88	0.56	1.87	0.84	0.59	1.88	0.68	0.64	1.89	0.49	0.61	1.91	0.41	0.61	1.91	0.25	0.67	1.91	0.07	0.61
99	0.495	1.96	0.94	0.4	1.74	0.86	0.3	1.84	0.83	0.25	1.85	0.65	0.22	1.85	0.49	0.29	1.88	0.4	0.29	1.89	0.26	0.24	NaN	NaN	NaN	1.83	0.03	0.29	1.75	0.88	0.56	1.87	0.84	0.6	1.88	0.68	0.64	1.89	0.49	0.61	1.91	0.41	0.61	1.91	0.25	0.67	1.91	0.07	0.61
100	0.5	1.96	0.94	0.4	1.74	0.86	0.3	1.84	0.83	0.25	1.85	0.65	0.22	1.85	0.49	0.29	1.88	0.4	0.29	1.89	0.26	0.24	NaN	NaN	NaN	1.83	0.03	0.29	1.75	0.88	0.56	1.87	0.84	0.6	1.88	0.68	0.64	1.89	0.49	0.61	1.91	0.41	0.61	1.91	0.25	0.67	1.91	0.07	0.61
101	0.505	1.96	0.94	0.4	1.74	0.86	0.3	1.84	0.83	0.25	1.85	0.65	0.22	1.85	0.49	0.29	1.88	0.4	0.29	1.89	0.26	0.24	NaN	NaN	NaN	1.83	0.03	0.29	1.75	0.88	0.56	1.87	0.84	0.6	1.88	0.68	0.64	1.89	0.49	0.61	1.91	0.41	0.61	1.91	0.25	0.67	1.91	0.07	0.61
102	0.51	1.96	0.94	0.4	1.74	0.86	0.3	1.84	0.83	0.25	1.85	0.65	0.22	1.85	0.49	0.29	1.88	0.4	0.29	1.89	0.26	0.24	NaN	NaN	NaN	1.83	0.03	0.29	1.75	0.88	0.56	1.87	0.84	0.6	1.88	0.68	0.64	1.89	0.49	0.61	1.91	0.41	0.61	1.91	0.25	0.67	1.91	0.07	0.61
103	0.515	1.96	0.94	0.4	1.74	0.86	0.3	1.84	0.83	0.25	1.85	0.65	0.22	1.85	0.49	0.29	1.88	0.4	0.29	1.89	0.26	0.24	NaN	NaN	NaN	1.83	0.03	0.29	1.75	0.88	0.56	1.87	0.84	0.6	1.88	0.68	0.64	1.89	0.49	0.61	1.91	0.41	0.61	1.91	0.25	0.67	1.91	0.07	0.61
104	0.52	1.96	0.94	0.4	1.74	0.86	0.3	1.84	0.83	0.25	1.85	0.65	0.22	1.85	0.49	0.29	1.88	0.4	0.29	1.89	0.26	0.24	NaN	NaN	NaN	1.83	0.03	0.29	1.75	0.88	0.56	1.87	0.84	0.6	1.88	0.68	0.64	1.89	0.49	0.61	1.91	0.41	0.61	1.91	0.25	0.67	1.91	0.07	0.61
105	0.525	1.96	0.94	0.4	1.74	0.86	0.3	1.84	0.83	0.25	1.85	0.65	0.22	1.85	0.49	0.29	1.88	0.4	0.29	1.89	0.26	0.24	NaN	NaN	NaN	1.83	0.03	0.29	1.75	0.88	0.56	1.87	0.84	0.6	1.88	0.68	0.64	1.89	0.49	0.61	1.91	0.41	0.61	1.91	0.25	0.67	1.91	0.07	0.61
106	0.53	1.96	0.94	0.4	1.74	0.86	0.3	1.84	0.83	0.25	1.85	0.65	0.22	1.85	0.49	0.29	1.88	0.4	0.29	1.89	0.26	0.24	NaN	NaN	NaN	1.83	0.03	0.29	1.74	0.88	0.56	1.87	0.84	0.6	1.88	0.68	0.64	1.89	0.49	0.61	1.91	0.41	0.61	1.91	0.25	0.67	1.91	0.07	0.61
107	0.535	1.96	0.94	0.4	1.74	0.86	0.3	1.84	0.83	0.25	1.85	0.65	0.22	1.85	0.49	0.29	1.88	0.4	0.29	1.89	0.26	0.24	NaN	NaN	NaN	1.83	0.03	0.29	1.74	0.88	0.56	1.87	0.84	0.6	1.88	0.68	0.64	1.89	0.49	0.61	1.91	0.41	0.61	1.91	0.25	0.67	1.91	0.07	0.61
108	0.54	1.96	0.94	0.4	1.74	0.86	0.3	1.84	0.83	0.25	1.85	0.65	0.22	1.85	0.49	0.29	1.88	0.4	0.29	1.89	0.26	0.24	NaN	NaN	NaN	1.83	0.03	0.29	1.74	0.88	0.56	1.87	0.84	0.6	1.88	0.68	0.64	1.89	0.49	0.61	1.91	0.41	0.61	1.91	0.25	0.67	1.91	0.07	0.61
109	0.545	1.96	0.94	0.4	1.74	0.86	0.3	1.84	0.83	0.25	1.85	0.65	0.22	1.85	0.49	0.29	1.88	0.4	0.29	1.89	0.26	0.24	NaN	NaN	NaN	1.83	0.03	0.29	1.74	0.88	0.56	1.87	0.84	0.6	1.88	0.68	0.64	1.89	0.49	0.61	1.91	0.41	0.61	1.91	0.25	0.67	1.91	0.07	0.61
110	0.55	1.96	0.94	0.4	1.74	0.86	0.3	1.84	0.83	0.25	1.85	0.64	0.22	1.85	0.49	0.29	1.88	0.4	0.29	1.89	0.26	0.24	NaN	NaN	NaN	1.83	0.03	0.29	1.74	0.88	0.56	1.87	0.84	0.6	1.88	0.68	0.64	1.89	0.49	0.61	1.91	0.41	0.61	1.91	0.25	0.67	1.91	0.07	0.61
111	0.555	1.96	0.94	0.4	1.74	0.86	0.3	1.84	0.83	0.25	1.85	0.64	0.22	1.85	0.49	0.29	1.87	0.4	0.29	1.89	0.26	0.24	NaN	NaN	NaN	1.83	0.03	0.29	1.74	0.88	0.56	1.87	0.84	0.6	1.88	0.68	0.64	1.89	0.49	0.61	1.91	0.41	0.61	1.91	0.25	0.67	1.91	0.07	0.61
112	0.56	1.96	0.94	0.4	1.74	0.86	0.3	1.84	0.83	0.25	1.85	0.64	0.22	1.85	0.49	0.29	1.87	0.4	0.29	1.89	0.26	0.24	NaN	NaN	NaN	1.83	0.03	0.29	1.74	0.88	0.56	1.87	0.84	0.6	1.88	0.68	0.64	1.89	0.49	0.61	1.91	0.41	0.61	1.91	0.25	0.67	1.91	0.07	0.61
113	0.565	1.96	0.94	0.4	1.74	0.86	0.3	1.84	0.83	0.25	1.85	0.64	0.22	1.85	0.49	0.29	1.87	0.4	0.29	1.89	0.26	0.24	NaN	NaN	NaN	1.83	0.03	0.29	1.74	0.88	0.56	1.87	0.84	0.59	1.88	0.68	0.64	1.89	0.49	0.61	1.91	0.41	0.61	1.91	0.25	0.67	1.91	0.07	0.61
114	0.57	1.96	0.94	0.4	1.74	0.86	0.3	1.84	0.83	0.25	1.85	0.64	0.22	1.85	0.49	0.29	1.87	0.4	0.29	1.89	0.26	0.24	NaN	NaN	NaN	1.83	0.03	0.29	1.74	0.88	0.56	1.87	0.84	0.59	1.88	0.68	0.64	1.89	0.49	0.61	1.91	0.41	0.61	1.91	0.25	0.67	1.91	0.07	0.61
115	0.575	1.96	0.94	0.4	1.74	0.86	0.3	1.84	0.83	0.25	1.85	0.64	0.22	1.85	0.49	0.29	1.87	0.4	0.29	1.89	0.26	0.24	NaN	NaN	NaN	1.83	0.03	0.29	1.74	0.88	0.56	1.87	0.84	0.59	1.88	0.68	0.64	1.89	0.48	0.61	1.91	0.41	0.61	1.91	0.25	0.67	1.91	0.07	0.61
116	0.58	1.96	0.94	0.4	1.74	0.86	0.3	1.84	0.83	0.25	1.85	0.64	0.22	1.85	0.49	0.29	1.87	0.4	0.29	1.89	0.26	0.24	NaN	NaN	NaN	1.83	0.03	0.29	1.74	0.88	0.56	1.87	0.84	0.59	1.88	0.68	0.64	1.89	0.48	0.61	1.91	0.41	0.61	1.91	0.25	0.67	1.91	0.07	0.61
117	0.585	1.96	0.94	0.4	1.74	0.86	0.3	1.84	0.83	0.25	1.85	0.64	0.22	1.85	0.49	0.29	1.87	0.4	0.29	1.89	0.26	0.24	NaN	NaN	NaN	1.83	0.03	0.29	1.74	0.88	0.56	1.87	0.84	0.59	1.88	0.68	0.64	1.89	0.48	0.61	1.91	0.41	0.61	1.91	0.25	0.67	1.91	0.07	0.61
118	0.59	1.96	0.94	0.4	1.74	0.86	0.3	1.84	0.83	0.25	1.85	0.64	0.22	1.85	0.49	0.29	1.87	0.4	0.29	1.89	0.26	0.24	NaN	NaN	NaN	1.83	0.03	0.29	1.74	0.88	0.56	1.87	0.84	0.59	1.88	0.68	0.64	1.89	0.48	0.61	1.91	0.41	0.61	1.92	0.25	0.67	1.91	0.07	0.61
119	0.595	1.96	0.94	0.4	1.74	0.86	0.3	1.84	0.83	0.25	1.85	0.64	0.22	1.85	0.49	0.29	1.87	0.4	0.29	1.89	0.26	0.24	NaN	NaN	NaN	1.83	0.03	0.29	1.74	0.88	0.56	1.87	0.84	0.59	1.88	0.68	0.64	1.89	0.48	0.61	1.91	0.41	0.61	1.92	0.25	0.67	1.91	0.07	0.61
120	0.6	1.96	0.94	0.4	1.74	0.86	0.3	1.84	0.83	0.25	1.85	0.64	0.22	1.85	0.49	0.29	1.87	0.4	0.29	1.89	0.26	0.24	NaN	NaN	NaN	1.83	0.03	0.29	1.74	0.88	0.56	1.87	0.84	0.59	1.88	0.68	0.64	1.89	0.48	0.61	1.91	0.41	0.61	1.92	0.25	0.67	1.92	0.07	0.61
121	0.605	1.96	0.94	0.4	1.74	0.86	0.3	1.84	0.83	0.25	1.85	0.64	0.22	1.85	0.49	0.29	1.87	0.4	0.29	1.89	0.25	0.24	NaN	NaN	NaN	1.83	0.03	0.29	1.74	0.88	0.56	1.87	0.84	0.59	1.88	0.68	0.64	1.89	0.48	0.61	1.91	0.41	0.61	1.92	0.25	0.67	1.92	0.07	0.61
122	0.61	1.96	0.94	0.4	1.74	0.86	0.3	1.84	0.83	0.25	1.85	0.64	0.22	1.84	0.49	0.29	1.87	0.4	0.29	1.89	0.25	0.24	NaN	NaN	NaN	1.83	0.03	0.29	1.74	0.88	0.56	1.87	0.84	0.59	1.88	0.68	0.64	1.89	0.48	0.61	1.91	0.41	0.61	1.92	0.25	0.67	1.92	0.07	0.61
123	0.615	1.96	0.94	0.4	1.74	0.86	0.3	1.84	0.83	0.25	1.85	0.64	0.22	1.84	0.49	0.29	1.87	0.4	0.29	1.89	0.25	0.24	NaN	NaN	NaN	1.83	0.03	0.29	1.74	0.88	0.56	1.87	0.84	0.59	1.88	0.68	0.64	1.89	0.48	0.61	1.91	0.41	0.61	1.92	0.25	0.67	1.92	0.07	0.61
124	0.62	1.96	0.94	0.4	1.74	0.86	0.3	1.84	0.83	0.25	1.85	0.64	0.22	1.84	0.49	0.29	1.87	0.4	0.29	1.89	0.25	0.24	NaN	NaN	NaN	1.83	0.03	0.29	1.74	0.88	0.56	1.87	0.84	0.59	1.88	0.68	0.64	1.89	0.48	0.61	1.91	0.41	0.61	1.92	0.25	0.67	1.92	0.07	0.61
125	0.625	1.96	0.94	0.4	1.74	0.86	0.3	1.84	0.83	0.25	1.85	0.64	0.22	1.84	0.49	0.29	1.87	0.4	0.29	1.89	0.25	0.24	NaN	NaN	NaN	1.83	0.03	0.29	1.74	0.88	0.56	1.87	0.84	0.59	1.88	0.68	0.64	1.89	0.48	0.61	1.91	0.41	0.61	1.92	0.25	0.67	1.92	0.07	0.61
126	0.63	1.96	0.94	0.4	1.74	0.86	0.3	1.84	0.83	0.25	1.85	0.64	0.22	1.84	0.49	0.29	1.87	0.4	0.29	1.88	0.25	0.24	NaN	NaN	NaN	1.83	0.03	0.29	1.74	0.88	0.55	1.87	0.84	0.59	1.88	0.68	0.64	1.89	0.48	0.61	1.91	0.41	0.61	1.92	0.25	0.67	1.92	0.07	0.61
127	0.635	1.96	0.94	0.4	1.74	0.86	0.3	1.84	0.83	0.25	1.85	0.64	0.22	1.84	0.49	0.29	1.86	0.4	0.29	1.88	0.25	0.24	NaN	NaN	NaN	1.83	0.03	0.29	1.74	0.88	0.55	1.87	0.84	0.59	1.88	0.68	0.64	1.89	0.48	0.61	1.91	0.41	0.61	1.92	0.25	0.67	1.92	0.07	0.61
128	0.64	1.96	0.94	0.4	1.74	0.86	0.3	1.84	0.83	0.25	1.85	0.64	0.22	1.84	0.49	0.29	1.86	0.4	0.29	1.88	0.25	0.24	NaN	NaN	NaN	1.83	0.03	0.29	1.74	0.88	0.55	1.87	0.84	0.59	1.88	0.68	0.64	1.89	0.48	0.61	1.91	0.41	0.61	1.92	0.25	0.67	1.92	0.07	0.61
129	0.645	1.96	0.94	0.4	1.74	0.86	0.3	1.84	0.83	0.25	1.85	0.64	0.22	1.84	0.49	0.29	1.86	0.4	0.29	1.88	0.25	0.24	NaN	NaN	NaN	1.83	0.03	0.29	1.74	0.88	0.55	1.87	0.84	0.59	1.88	0.68	0.64	1.89	0.48	0.61	1.91	0.41	0.61	1.92	0.25	0.67	1.92	0.07	0.61
130	0.65	1.96	0.94	0.4	1.74	0.86	0.3	1.84	0.83	0.25	1.85	0.64	0.22	1.84	0.49	0.29	1.86	0.4	0.29	1.88	0.25	0.24	NaN	NaN	NaN	1.83	0.03	0.29	1.74	0.88	0.55	1.87	0.84	0.59	1.88	0.68	0.64	1.89	0.48	0.61	1.91	0.41	0.61	1.92	0.25	0.67	1.92	0.07	0.61
131	0.655	1.96	0.93	0.4	1.74	0.86	0.3	1.84	0.83	0.25	1.85	0.64	0.22	1.84	0.49	0.29	1.86	0.4	0.29	1.88	0.25	0.24	NaN	NaN	NaN	1.83	0.03	0.29	1.74	0.88	0.55	1.87	0.84	0.59	1.88	0.68	0.64	1.89	0.48	0.61	1.91	0.41	0.61	1.92	0.25	0.67	1.92	0.07	0.61
132	0.66	1.96	0.93	0.4	1.74	0.86	0.3	1.84	0.83	0.25	1.85	0.64	0.22	1.84	0.49	0.29	1.86	0.4	0.29	1.88	0.25	0.24	NaN	NaN	NaN	1.83	0.03	0.29	1.74	0.88	0.55	1.87	0.84	0.59	1.87	0.68	0.64	1.89	0.48	0.61	1.91	0.41	0.61	1.92	0.25	0.67	1.92	0.07	0.61
133	0.665	1.96	0.93	0.4	1.74	0.86	0.3	1.84	0.83	0.25	1.85	0.64	0.22	1.83	0.48	0.29	1.86	0.4	0.29	1.88	0.25	0.24	NaN	NaN	NaN	1.83	0.03	0.29	1.74	0.88	0.55	1.87	0.84	0.59	1.87	0.68	0.64	1.89	0.48	0.61	1.91	0.41	0.61	1.92	0.25	0.67	1.92	0.07	0.61
134	0.67	1.96	0.93	0.4	1.74	0.86	0.3	1.84	0.83	0.25	1.85	0.64	0.22	1.84	0.48	0.29	1.86	0.4	0.29	1.88	0.25	0.24	NaN	NaN	NaN	1.83	0.03	0.29	1.74	0.88	0.55	1.87	0.84	0.59	1.87	0.68	0.64	1.89	0.48	0.61	1.91	0.41	0.61	1.92	0.25	0.67	1.92	0.07	0.61
135	0.675	1.96	0.93	0.4	1.74	0.86	0.3	1.84	0.83	0.25	1.85	0.64	0.22	1.83	0.48	0.29	1.86	0.4	0.29	1.88	0.25	0.24	NaN	NaN	NaN	1.83	0.03	0.29	1.74	0.88	0.55	1.87	0.84	0.59	1.87	0.68	0.64	1.89	0.48	0.61	1.91	0.41	0.61	1.92	0.25	0.67	1.92	0.07	0.61
136	0.68	1.96	0.93	0.4	1.74	0.86	0.3	1.85	0.83	0.25	1.85	0.64	0.22	1.83	0.48	0.28	1.86	0.4	0.29	1.88	0.25	0.24	NaN	NaN	NaN	1.83	0.03	0.29	1.74	0.88	0.55	1.87	0.84	0.59	1.87	0.68	0.64	1.89	0.48	0.61	1.91	0.41	0.61	1.92	0.25	0.67	1.92	0.07	0.61
137	0.685	1.96	0.93	0.4	1.74	0.86	0.3	1.84	0.83	0.24	1.85	0.64	0.22	1.83	0.48	0.28	1.86	0.4	0.29	1.88	0.25	0.24	NaN	NaN	NaN	1.83	0.03	0.29	1.74	0.88	0.55	1.87	0.84	0.59	1.87	0.68	0.64	1.89	0.48	0.61	1.91	0.41	0.61	1.92	0.25	0.67	1.92	0.07	0.61
138	0.69	1.96	0.93	0.4	1.74	0.86	0.29	1.84	0.83	0.24	1.85	0.64	0.22	1.83	0.48	0.28	1.86	0.4	0.29	1.88	0.25	0.23	NaN	NaN	NaN	1.83	0.03	0.29	1.74	0.88	0.55	1.87	0.84	0.59	1.87	0.68	0.64	1.89	0.48	0.61	1.91	0.41	0.61	1.92	0.25	0.67	1.92	0.07	0.61
139	0.695	1.96	0.93	0.4	1.74	0.86	0.29	1.84	0.83	0.24	1.85	0.64	0.22	1.83	0.48	0.28	1.85	0.4	0.29	1.88	0.25	0.23	NaN	NaN	NaN	1.83	0.03	0.29	1.74	0.88	0.55	1.87	0.84	0.59	1.87	0.68	0.64	1.89	0.48	0.6	1.91	0.41	0.61	1.92	0.25	0.67	1.92	0.07	0.61
140	0.7	1.96	0.93	0.4	1.74	0.86	0.29	1.84	0.83	0.24	1.85	0.64	0.22	1.83	0.48	0.28	1.85	0.4	0.29	1.88	0.25	0.23	NaN	NaN	NaN	1.83	0.03	0.29	1.74	0.88	0.55	1.87	0.84	0.59	1.87	0.68	0.64	1.89	0.48	0.6	1.91	0.41	0.61	1.92	0.25	0.67	1.92	0.07	0.61
141	0.705	1.96	0.93	0.4	1.74	0.86	0.29	1.84	0.83	0.24	1.85	0.64	0.22	1.83	0.48	0.28	1.85	0.4	0.29	1.88	0.25	0.23	NaN	NaN	NaN	1.83	0.03	0.29	1.74	0.87	0.55	1.87	0.84	0.59	1.87	0.68	0.64	1.89	0.48	0.6	1.91	0.41	0.61	1.92	0.25	0.67	1.92	0.07	0.61
142	0.71	1.96	0.93	0.4	1.74	0.86	0.29	1.84	0.83	0.24	1.85	0.64	0.22	1.83	0.48	0.28	1.85	0.4	0.29	1.88	0.25	0.23	NaN	NaN	NaN	1.83	0.03	0.29	1.74	0.87	0.55	1.87	0.84	0.59	1.87	0.68	0.64	1.89	0.48	0.6	1.91	0.41	0.61	1.92	0.25	0.67	1.92	0.07	0.61
143	0.715	1.96	0.93	0.4	1.74	0.86	0.29	1.84	0.83	0.24	1.85	0.64	0.21	1.83	0.48	0.28	1.85	0.39	0.29	1.88	0.25	0.23	NaN	NaN	NaN	1.83	0.03	0.29	1.74	0.87	0.55	1.87	0.84	0.59	1.87	0.68	0.64	1.89	0.48	0.6	1.91	0.41	0.61	1.92	0.25	0.67	1.92	0.07	0.61
144	0.72	1.96	0.93	0.4	NaN	NaN	NaN	1.84	0.83	0.24	1.84	0.64	0.21	1.83	0.48	0.28	1.85	0.39	0.29	1.88	0.25	0.23	NaN	NaN	NaN	1.83	0.03	0.29	1.74	0.87	0.55	1.87	0.84	0.59	1.87	0.68	0.64	1.89	0.48	0.6	1.91	0.41	0.61	1.92	0.25	0.67	1.92	0.07	0.61
145	0.725	1.96	0.93	0.4	1.74	0.86	0.29	1.84	0.83	0.24	1.84	0.64	0.21	1.83	0.48	0.28	1.85	0.39	0.29	1.88	0.25	0.23	NaN	NaN	NaN	1.83	0.03	0.29	1.74	0.87	0.55	1.87	0.84	0.59	1.87	0.68	0.64	1.89	0.48	0.6	1.91	0.41	0.61	1.92	0.25	0.67	1.92	0.07	0.61
146	0.73	1.96	0.93	0.4	1.74	0.86	0.29	1.84	0.83	0.24	1.84	0.64	0.21	1.83	0.48	0.28	1.85	0.39	0.28	1.88	0.25	0.23	NaN	NaN	NaN	1.83	0.03	0.29	1.74	0.88	0.55	1.87	0.84	0.59	1.87	0.68	0.64	1.88	0.48	0.6	1.91	0.41	0.61	1.92	0.25	0.67	1.92	0.07	0.61
147	0.735	1.95	0.93	0.4	1.74	0.86	0.29	1.84	0.83	0.24	1.84	0.64	0.21	1.83	0.48	0.28	1.85	0.39	0.28	1.88	0.25	0.23	NaN	NaN	NaN	1.83	0.03	0.29	1.74	0.88	0.55	1.87	0.84	0.59	1.87	0.68	0.64	1.88	0.48	0.6	1.91	0.41	0.61	1.92	0.25	0.67	1.92	0.07	0.61
148	0.74	1.95	0.93	0.4	1.74	0.86	0.29	1.84	0.83	0.24	1.84	0.64	0.21	1.83	0.48	0.28	1.85	0.39	0.28	1.88	0.25	0.23	NaN	NaN	NaN	1.83	0.03	0.29	1.74	0.88	0.55	1.87	0.84	0.59	1.87	0.68	0.64	1.88	0.48	0.6	1.91	0.41	0.61	1.92	0.25	0.67	1.92	0.07	0.61
149	0.745	1.95	0.93	0.4	1.74	0.86	0.29	1.84	0.83	0.24	1.84	0.64	0.21	1.83	0.48	0.28	1.85	0.39	0.28	1.87	0.25	0.23	NaN	NaN	NaN	1.83	0.03	0.29	1.73	0.88	0.55	1.86	0.84	0.59	1.87	0.68	0.64	1.88	0.48	0.6	1.91	0.41	0.61	1.91	0.25	0.67	1.92	0.07	0.61
150	0.75	1.95	0.93	0.4	1.74	0.86	0.29	1.83	0.83	0.24	1.84	0.64	0.21	1.83	0.48	0.28	1.85	0.39	0.28	1.87	0.25	0.23	NaN	NaN	NaN	1.83	0.03	0.29	1.73	0.88	0.55	1.86	0.84	0.59	1.87	0.68	0.64	1.88	0.48	0.6	1.91	0.41	0.61	1.91	0.25	0.67	1.92	0.07	0.61
151	0.755	1.95	0.93	0.39	1.74	0.86	0.29	1.83	0.83	0.24	NaN	NaN	NaN	1.83	0.48	0.28	1.85	0.39	0.28	1.87	0.25	0.23	NaN	NaN	NaN	1.83	0.03	0.29	1.73	0.88	0.55	1.86	0.84	0.59	1.87	0.68	0.64	1.88	0.48	0.6	1.91	0.41	0.61	1.91	0.25	0.67	1.92	0.07	0.61
152	0.76	1.95	0.93	0.39	1.74	0.86	0.29	1.83	0.83	0.24	NaN	NaN	NaN	1.83	0.48	0.28	1.85	0.39	0.28	1.87	0.25	0.23	NaN	NaN	NaN	1.83	0.03	0.28	1.73	0.88	0.55	1.86	0.84	0.59	1.87	0.68	0.64	1.88	0.49	0.6	1.9	0.41	0.61	1.91	0.25	0.67	1.92	0.07	0.61
153	0.765	1.95	0.93	0.39	1.74	0.86	0.29	1.83	0.83	0.24	NaN	NaN	NaN	1.83	0.48	0.28	1.85	0.39	0.28	1.87	0.25	0.23	NaN	NaN	NaN	1.83	0.03	0.29	1.74	0.87	0.54	1.86	0.84	0.59	1.86	0.68	0.64	1.88	0.48	0.6	1.9	0.41	0.61	1.91	0.25	0.67	1.92	0.07	0.61
154	0.77	1.95	0.93	0.39	1.74	0.86	0.29	1.83	0.83	0.24	1.84	0.64	0.21	1.83	0.48	0.28	1.85	0.39	0.28	1.87	0.25	0.23	NaN	NaN	NaN	1.83	0.03	0.29	1.74	0.87	0.54	1.86	0.84	0.59	1.86	0.68	0.63	1.88	0.48	0.6	1.9	0.41	0.61	1.91	0.25	0.67	1.92	0.07	0.61
155	0.775	1.95	0.93	0.39	1.74	0.86	0.29	1.83	0.83	0.24	1.84	0.64	0.21	1.83	0.48	0.28	1.85	0.39	0.28	1.87	0.25	0.23	NaN	NaN	NaN	1.83	0.03	0.29	1.74	0.87	0.54	1.86	0.84	0.59	1.86	0.68	0.63	1.87	0.48	0.6	1.9	0.41	0.61	1.91	0.25	0.67	1.92	0.07	0.61
156	0.78	1.95	0.93	0.39	1.74	0.86	0.29	1.83	0.83	0.23	1.84	0.64	0.21	1.83	0.48	0.28	1.85	0.39	0.28	1.87	0.25	0.23	NaN	NaN	NaN	1.83	0.03	0.28	1.74	0.87	0.54	1.86	0.84	0.59	1.86	0.68	0.63	1.87	0.48	0.6	1.9	0.41	0.61	1.91	0.25	0.67	1.92	0.07	0.61
157	0.785	1.95	0.93	0.39	1.73	0.86	0.29	1.83	0.83	0.23	1.84	0.64	0.21	1.83	0.48	0.28	1.85	0.39	0.28	1.87	0.25	0.23	NaN	NaN	NaN	1.83	0.03	0.28	1.73	0.87	0.54	1.86	0.84	0.58	1.86	0.68	0.63	1.87	0.48	0.6	1.9	0.41	0.61	1.91	0.25	0.67	1.92	0.07	0.61
158	0.79	1.95	0.93	0.39	1.73	0.86	0.28	1.83	0.83	0.23	1.84	0.64	0.21	1.83	0.48	0.28	1.85	0.39	0.28	1.87	0.25	0.23	NaN	NaN	NaN	1.83	0.03	0.28	1.73	0.87	0.54	1.86	0.84	0.58	1.86	0.68	0.63	1.87	0.48	0.61	1.89	0.41	0.61	1.91	0.25	0.67	1.91	0.07	0.61
159	0.795	1.95	0.93	0.39	1.73	0.86	0.28	1.83	0.82	0.23	1.84	0.64	0.21	1.83	0.48	0.28	1.85	0.39	0.28	1.87	0.25	0.23	NaN	NaN	NaN	1.83	0.03	0.28	1.73	0.87	0.54	1.86	0.84	0.58	1.86	0.68	0.63	1.87	0.48	0.61	1.89	0.41	0.61	1.9	0.25	0.67	1.91	0.07	0.61
160	0.8	1.95	0.93	0.39	1.73	0.86	0.28	1.83	0.82	0.23	1.84	0.64	0.21	1.83	0.48	0.28	1.85	0.39	0.28	1.87	0.25	0.23	NaN	NaN	NaN	1.83	0.03	0.28	1.73	0.87	0.54	1.86	0.84	0.58	1.86	0.68	0.63	1.87	0.48	0.61	1.89	0.41	0.61	1.9	0.25	0.67	1.91	0.07	0.61
161	0.805	1.95	0.93	0.39	1.73	0.86	0.28	1.83	0.82	0.23	1.84	0.64	0.21	1.82	0.48	0.28	1.85	0.39	0.28	1.87	0.25	0.23	NaN	NaN	NaN	1.83	0.03	0.28	1.73	0.87	0.54	1.86	0.84	0.58	1.85	0.68	0.63	1.86	0.48	0.61	1.89	0.41	0.61	1.9	0.25	0.67	1.91	0.07	0.61
162	0.81	1.95	0.93	0.39	1.73	0.86	0.28	1.83	0.82	0.23	1.84	0.64	0.21	1.82	0.48	0.28	1.85	0.39	0.28	1.87	0.25	0.23	NaN	NaN	NaN	1.83	0.03	0.28	1.74	0.87	0.54	1.86	0.84	0.58	1.85	0.68	0.63	1.86	0.48	0.61	1.88	0.41	0.61	1.9	0.25	0.67	1.91	0.07	0.61
163	0.815	1.95	0.93	0.39	1.73	0.86	0.28	1.83	0.83	0.23	1.83	0.64	0.21	1.82	0.48	0.28	1.85	0.39	0.28	1.87	0.25	0.23	NaN	NaN	NaN	1.83	0.03	0.28	1.74	0.87	0.54	1.86	0.84	0.58	1.85	0.68	0.63	1.86	0.48	0.61	1.88	0.41	0.61	1.9	0.25	0.67	1.91	0.07	0.61
164	0.82	1.95	0.93	0.39	1.73	0.86	0.28	1.83	0.83	0.23	1.83	0.64	0.21	1.82	0.48	0.28	1.85	0.39	0.28	1.87	0.25	0.23	NaN	NaN	NaN	1.83	0.03	0.28	1.73	0.87	0.54	1.86	0.84	0.58	1.85	0.68	0.63	1.85	0.48	0.61	1.88	0.41	0.61	1.9	0.25	0.67	1.91	0.07	0.61
165	0.825	1.95	0.93	0.39	1.73	0.86	0.28	1.83	0.82	0.23	1.83	0.64	0.2	1.82	0.48	0.28	1.85	0.39	0.28	1.87	0.25	0.23	1.91	0.07	0.31	1.83	0.03	0.28	1.73	0.87	0.54	1.86	0.84	0.58	1.85	0.68	0.63	1.85	0.48	0.61	1.87	0.41	0.61	1.89	0.25	0.67	1.91	0.07	0.61
166	0.83	1.95	0.93	0.38	1.73	0.86	0.28	1.83	0.82	0.23	1.83	0.64	0.2	1.82	0.48	0.28	1.85	0.39	0.28	1.87	0.25	0.23	1.91	0.07	0.31	1.83	0.03	0.28	1.73	0.87	0.54	1.86	0.84	0.58	1.85	0.68	0.63	1.85	0.48	0.61	1.87	0.41	0.61	1.89	0.25	0.67	1.91	0.07	0.61
167	0.835	1.95	0.93	0.38	1.73	0.86	0.28	1.83	0.82	0.23	1.83	0.64	0.2	1.82	0.48	0.28	1.85	0.39	0.28	1.87	0.25	0.23	1.91	0.07	0.31	1.83	0.03	0.28	1.73	0.88	0.54	1.86	0.84	0.58	1.84	0.68	0.63	1.84	0.48	0.61	1.87	0.41	0.61	1.89	0.25	0.67	1.91	0.07	0.61
168	0.84	1.95	0.93	0.38	1.73	0.86	0.28	1.83	0.82	0.23	1.83	0.64	0.2	1.82	0.48	0.28	1.85	0.39	0.28	1.87	0.25	0.23	1.91	0.07	0.31	1.83	0.03	0.28	1.73	0.87	0.54	1.86	0.84	0.58	1.84	0.68	0.63	1.84	0.48	0.61	1.86	0.41	0.61	1.89	0.25	0.67	1.91	0.07	0.61
169	0.845	1.95	0.93	0.38	1.73	0.86	0.28	1.82	0.82	0.23	1.83	0.63	0.2	1.82	0.48	0.28	1.85	0.39	0.28	1.87	0.25	0.23	1.91	0.07	0.31	1.83	0.03	0.28	1.73	0.87	0.53	1.86	0.84	0.58	1.84	0.68	0.63	1.84	0.48	0.61	1.86	0.41	0.61	1.88	0.25	0.67	1.91	0.07	0.61
170	0.85	1.94	0.93	0.38	1.73	0.86	0.28	1.82	0.82	0.23	1.83	0.63	0.2	1.82	0.48	0.28	1.85	0.39	0.28	1.87	0.25	0.23	1.91	0.07	0.31	1.83	0.03	0.28	1.73	0.87	0.53	1.86	0.84	0.58	1.84	0.68	0.63	1.83	0.48	0.61	1.86	0.41	0.62	1.88	0.25	0.67	1.91	0.07	0.61
171	0.855	1.94	0.93	0.38	1.73	0.86	0.28	1.82	0.82	0.22	1.83	0.63	0.2	1.82	0.48	0.27	1.85	0.39	0.28	1.87	0.25	0.23	NaN	NaN	NaN	1.83	0.03	0.28	1.73	0.87	0.53	1.86	0.84	0.58	1.83	0.68	0.63	1.83	0.48	0.61	1.85	0.41	0.62	1.88	0.25	0.67	1.91	0.07	0.61
172	0.86	1.94	0.93	0.38	1.73	0.85	0.28	1.82	0.82	0.22	1.83	0.63	0.2	1.82	0.48	0.27	1.85	0.39	0.28	1.87	0.25	0.23	1.91	0.07	0.31	1.83	0.03	0.28	1.73	0.87	0.53	1.85	0.84	0.58	1.83	0.68	0.63	1.82	0.48	0.61	1.85	0.41	0.62	1.88	0.25	0.67	1.91	0.07	0.61
173	0.865	1.94	0.93	0.38	1.73	0.85	0.28	1.82	0.82	0.22	1.83	0.63	0.2	1.82	0.48	0.27	1.85	0.39	0.28	1.87	0.25	0.23	1.91	0.07	0.31	1.83	0.03	0.28	1.73	0.87	0.53	1.85	0.84	0.58	1.83	0.68	0.63	1.82	0.48	0.61	1.84	0.41	0.62	1.88	0.25	0.67	1.91	0.07	0.61
174	0.87	1.94	0.93	0.38	1.73	0.85	0.28	1.82	0.82	0.22	1.83	0.63	0.2	1.82	0.48	0.27	1.85	0.39	0.28	1.87	0.25	0.23	1.91	0.07	0.31	1.83	0.03	0.28	1.73	0.87	0.53	1.85	0.84	0.58	1.83	0.68	0.63	1.82	0.48	0.61	1.84	0.41	0.62	1.87	0.25	0.67	1.91	0.07	0.61
175	0.875	1.94	0.93	0.38	1.72	0.85	0.28	1.82	0.82	0.22	1.83	0.63	0.2	1.82	0.48	0.27	1.85	0.39	0.28	1.87	0.24	0.23	1.91	0.07	0.31	1.83	0.03	0.28	1.73	0.87	0.53	1.85	0.84	0.58	1.83	0.68	0.63	1.81	0.48	0.61	1.84	0.41	0.62	1.87	0.25	0.67	1.91	0.08	0.61
176	0.88	1.94	0.93	0.38	1.72	0.85	0.27	1.82	0.82	0.22	NaN	NaN	NaN	1.82	0.48	0.27	1.84	0.39	0.28	1.87	0.24	0.23	1.91	0.07	0.31	1.83	0.03	0.28	1.73	0.87	0.53	1.85	0.84	0.57	1.82	0.68	0.63	1.81	0.48	0.61	1.83	0.41	0.62	1.87	0.26	0.67	1.9	0.08	0.61
177	0.885	1.94	0.93	0.37	1.72	0.85	0.27	1.82	0.82	0.22	NaN	NaN	NaN	1.82	0.48	0.27	1.84	0.39	0.27	1.87	0.24	0.23	1.91	0.07	0.31	1.83	0.03	0.28	1.73	0.87	0.53	1.85	0.84	0.57	1.82	0.68	0.63	1.8	0.48	0.62	1.83	0.41	0.62	1.86	0.26	0.67	1.9	0.08	0.61
178	0.89	1.94	0.93	0.37	1.72	0.85	0.27	1.82	0.82	0.22	1.82	0.63	0.2	1.82	0.48	0.27	1.84	0.39	0.27	1.87	0.24	0.23	1.91	0.07	0.31	1.83	0.03	0.28	1.73	0.87	0.53	1.85	0.84	0.57	1.82	0.68	0.63	1.8	0.48	0.62	1.82	0.41	0.62	1.86	0.26	0.67	1.9	0.08	0.61
179	0.895	1.94	0.93	0.37	1.72	0.85	0.27	1.82	0.82	0.22	1.82	0.63	0.2	1.82	0.48	0.27	1.84	0.39	0.27	1.87	0.24	0.23	NaN	NaN	NaN	1.83	0.03	0.28	1.73	0.87	0.53	1.85	0.84	0.57	1.82	0.68	0.63	1.79	0.48	0.62	1.82	0.41	0.62	1.86	0.26	0.67	1.9	0.08	0.61
180	0.9	1.94	0.93	0.37	1.72	0.85	0.27	1.82	0.82	0.22	1.82	0.63	0.2	1.82	0.48	0.27	1.84	0.39	0.27	1.87	0.24	0.23	1.91	0.07	0.31	1.83	0.03	0.28	1.73	0.87	0.53	1.85	0.84	0.57	1.81	0.68	0.63	1.79	0.48	0.62	1.81	0.41	0.62	1.86	0.26	0.67	1.9	0.09	0.61
181	0.905	1.94	0.93	0.37	1.72	0.85	0.27	1.82	0.82	0.22	1.82	0.63	0.2	1.82	0.48	0.27	1.84	0.39	0.27	1.87	0.24	0.23	1.91	0.07	0.31	1.83	0.03	0.28	1.73	0.87	0.53	1.85	0.84	0.57	1.81	0.68	0.63	1.78	0.49	0.62	1.81	0.41	0.62	1.86	0.26	0.67	1.9	0.09	0.61
182	0.91	1.94	0.93	0.37	1.72	0.85	0.27	1.82	0.82	0.22	NaN	NaN	NaN	1.82	0.48	0.27	1.84	0.39	0.27	1.87	0.24	0.23	NaN	NaN	NaN	1.83	0.03	0.28	1.73	0.87	0.53	1.85	0.84	0.57	1.81	0.68	0.63	1.78	0.49	0.62	1.81	0.41	0.63	1.85	0.26	0.67	1.9	0.09	0.61
183	0.915	1.94	0.93	0.37	1.72	0.85	0.27	1.81	0.82	0.22	NaN	NaN	NaN	1.82	0.48	0.27	1.84	0.39	0.27	1.87	0.24	0.22	1.91	0.07	0.31	1.83	0.03	0.28	1.73	0.87	0.53	1.85	0.84	0.57	1.81	0.68	0.63	1.77	0.49	0.62	1.8	0.42	0.63	1.85	0.26	0.67	1.9	0.09	0.61
184	0.92	1.94	0.93	0.37	1.72	0.85	0.27	1.81	0.82	0.22	NaN	NaN	NaN	1.82	0.48	0.27	1.84	0.39	0.27	1.87	0.24	0.22	1.91	0.07	0.31	1.83	0.03	0.28	1.73	0.87	0.53	1.85	0.84	0.57	1.8	0.68	0.63	1.77	0.49	0.62	1.8	0.42	0.63	1.85	0.27	0.67	1.9	0.09	0.61
185	0.925	1.94	0.93	0.37	1.72	0.85	0.27	1.81	0.82	0.22	NaN	NaN	NaN	1.82	0.48	0.27	1.84	0.39	0.27	1.87	0.24	0.22	1.91	0.07	0.31	1.83	0.03	0.28	1.73	0.87	0.53	1.85	0.84	0.57	1.8	0.68	0.63	1.77	0.49	0.62	1.79	0.42	0.63	1.84	0.27	0.67	1.89	0.1	0.61
186	0.93	1.94	0.93	0.37	1.72	0.85	0.27	1.81	0.82	0.22	1.82	0.63	0.19	1.82	0.48	0.27	1.84	0.39	0.27	1.87	0.24	0.22	1.91	0.07	0.31	1.83	0.03	0.28	1.73	0.87	0.53	1.85	0.84	0.57	1.8	0.68	0.63	1.76	0.49	0.62	1.79	0.42	0.63	1.84	0.27	0.67	1.89	0.1	0.61
187	0.935	1.94	0.93	0.37	1.72	0.85	0.27	1.81	0.82	0.22	1.82	0.63	0.19	1.82	0.48	0.27	1.84	0.39	0.27	1.87	0.24	0.22	1.91	0.07	0.31	1.83	0.03	0.28	1.73	0.87	0.53	1.85	0.84	0.57	1.8	0.68	0.63	1.76	0.49	0.62	1.78	0.42	0.63	1.83	0.27	0.67	1.89	0.1	0.61
188	0.94	1.94	0.93	0.37	1.72	0.85	0.27	1.81	0.82	0.21	1.82	0.63	0.19	1.82	0.48	0.27	1.84	0.39	0.27	1.87	0.24	0.22	NaN	NaN	NaN	1.83	0.03	0.28	1.72	0.87	0.53	1.85	0.84	0.57	1.8	0.68	0.63	1.75	0.49	0.62	1.78	0.42	0.63	1.83	0.27	0.67	1.89	0.1	0.6
189	0.945	1.93	0.93	0.36	1.72	0.85	0.27	1.81	0.82	0.21	1.82	0.63	0.19	1.82	0.48	0.27	1.84	0.39	0.27	1.87	0.24	0.22	1.91	0.06	0.31	1.83	0.03	0.28	1.72	0.87	0.53	1.85	0.84	0.57	1.8	0.68	0.63	1.75	0.49	0.62	1.77	0.42	0.63	1.83	0.27	0.67	1.89	0.1	0.6
190	0.95	1.93	0.93	0.36	1.71	0.85	0.27	1.81	0.82	0.21	1.82	0.63	0.19	1.82	0.48	0.27	1.84	0.39	0.27	1.87	0.24	0.22	NaN	NaN	NaN	1.83	0.03	0.28	1.72	0.87	0.53	1.85	0.84	0.57	1.79	0.68	0.63	1.75	0.49	0.62	1.77	0.42	0.63	1.82	0.28	0.67	1.88	0.11	0.6
191	0.955	1.93	0.93	0.36	1.71	0.85	0.27	1.81	0.82	0.21	1.82	0.63	0.19	1.82	0.48	0.27	1.84	0.39	0.27	1.87	0.24	0.22	1.91	0.06	0.31	1.83	0.03	0.28	1.72	0.87	0.53	1.85	0.84	0.57	1.79	0.68	0.63	1.74	0.49	0.62	1.76	0.42	0.63	1.82	0.28	0.67	1.88	0.11	0.6
192	0.96	1.93	0.93	0.36	1.71	0.85	0.27	1.81	0.82	0.21	NaN	NaN	NaN	1.82	0.48	0.27	1.84	0.39	0.27	1.87	0.24	0.22	1.91	0.06	0.31	1.83	0.03	0.28	1.72	0.87	0.52	1.85	0.84	0.57	1.79	0.68	0.63	1.74	0.5	0.62	1.76	0.42	0.63	1.82	0.28	0.67	1.88	0.11	0.6
193	0.965	1.93	0.92	0.36	1.71	0.85	0.27	1.81	0.82	0.21	NaN	NaN	NaN	1.82	0.48	0.27	1.84	0.39	0.27	1.87	0.24	0.22	NaN	NaN	NaN	1.83	0.03	0.28	1.72	0.87	0.52	1.85	0.84	0.57	1.79	0.68	0.63	1.73	0.5	0.62	1.76	0.43	0.63	1.81	0.28	0.67	1.88	0.11	0.6
194	0.97	1.93	0.92	0.36	1.71	0.85	0.27	1.8	0.82	0.21	1.81	0.63	0.19	1.81	0.48	0.27	1.84	0.39	0.27	1.87	0.24	0.22	NaN	NaN	NaN	1.83	0.03	0.28	1.72	0.87	0.52	1.85	0.84	0.57	1.79	0.69	0.63	1.73	0.5	0.62	1.75	0.43	0.63	1.81	0.28	0.67	1.87	0.11	0.6
195	0.975	1.93	0.92	0.36	1.71	0.85	0.27	1.8	0.82	0.21	1.81	0.63	0.19	1.81	0.48	0.27	1.84	0.39	0.27	1.87	0.24	0.22	NaN	NaN	NaN	1.83	0.03	0.28	1.72	0.87	0.52	1.84	0.84	0.57	1.78	0.69	0.63	1.73	0.5	0.62	1.75	0.43	0.63	1.81	0.28	0.67	1.87	0.12	0.6
196	0.98	1.93	0.92	0.36	1.71	0.85	0.27	1.8	0.82	0.21	1.81	0.63	0.19	1.81	0.48	0.27	1.84	0.39	0.27	1.87	0.24	0.22	NaN	NaN	NaN	1.83	0.03	0.28	1.72	0.87	0.52	1.84	0.84	0.57	1.78	0.69	0.63	1.72	0.5	0.62	1.74	0.43	0.63	1.8	0.28	0.67	1.87	0.12	0.6
197	0.985	1.93	0.93	0.36	1.71	0.85	0.27	1.8	0.82	0.21	1.81	0.63	0.19	1.81	0.48	0.27	1.84	0.39	0.27	1.87	0.24	0.22	NaN	NaN	NaN	1.83	0.03	0.28	1.72	0.87	0.52	1.84	0.84	0.57	1.78	0.69	0.63	1.72	0.5	0.62	1.74	0.43	0.63	1.8	0.28	0.67	1.87	0.12	0.6
198	0.99	1.93	0.93	0.36	1.71	0.85	0.27	1.8	0.82	0.21	1.81	0.63	0.19	1.81	0.48	0.27	1.84	0.39	0.27	1.87	0.24	0.22	NaN	NaN	NaN	1.83	0.03	0.28	1.72	0.87	0.52	1.84	0.84	0.57	1.78	0.69	0.63	1.72	0.5	0.62	1.74	0.43	0.63	1.79	0.28	0.67	1.86	0.12	0.6
199	0.995	1.93	0.93	0.36	1.71	0.85	0.27	1.8	0.82	0.21	1.81	0.63	0.19	1.81	0.48	0.27	1.84	0.39	0.27	1.87	0.24	0.22	NaN	NaN	NaN	1.83	0.03	0.28	1.72	0.87	0.52	1.84	0.84	0.57	NaN	NaN	NaN	1.71	0.5	0.62	1.73	0.43	0.63	1.79	0.29	0.67	1.86	0.12	0.6
200	1	1.93	0.93	0.36	1.71	0.85	0.27	1.8	0.82	0.21	1.81	0.63	0.19	1.81	0.48	0.27	1.84	0.39	0.27	1.87	0.24	0.22	NaN	NaN	NaN	1.83	0.03	0.28	1.72	0.87	0.52	1.84	0.84	0.57	NaN	NaN	NaN	1.71	0.5	0.62	1.73	0.43	0.63	1.79	0.29	0.67	1.85	0.12	0.6
201	1.005	1.92	0.93	0.36	1.71	0.85	0.27	1.8	0.82	0.21	1.81	0.63	0.19	1.81	0.47	0.27	1.84	0.39	0.27	1.87	0.24	0.22	NaN	NaN	NaN	1.83	0.03	0.28	1.72	0.87	0.52	1.84	0.84	0.57	NaN	NaN	NaN	1.71	0.5	0.62	1.73	0.43	0.63	1.78	0.29	0.67	1.85	0.12	0.6
202	1.01	1.92	0.93	0.36	1.7	0.85	0.27	1.8	0.82	0.21	1.81	0.63	0.19	1.81	0.47	0.27	1.84	0.39	0.27	1.87	0.24	0.22	NaN	NaN	NaN	1.83	0.03	0.28	1.72	0.87	0.52	1.84	0.84	0.57	1.77	0.69	0.63	1.7	0.5	0.62	1.72	0.43	0.62	1.78	0.29	0.67	1.84	0.12	0.6
203	1.015	1.92	0.93	0.36	1.7	0.85	0.27	1.8	0.82	0.21	1.81	0.63	0.19	1.81	0.47	0.27	1.84	0.39	0.27	1.87	0.24	0.22	1.91	0.06	0.31	1.83	0.03	0.28	1.72	0.87	0.52	1.84	0.84	0.57	1.76	0.69	0.63	1.7	0.5	0.62	1.72	0.43	0.62	1.78	0.29	0.67	1.84	0.12	0.6
204	1.02	1.92	0.93	0.36	1.7	0.85	0.26	1.8	0.82	0.21	1.81	0.63	0.19	1.81	0.47	0.27	1.84	0.39	0.27	1.87	0.24	0.22	NaN	NaN	NaN	1.83	0.03	0.28	1.72	0.87	0.52	1.84	0.84	0.57	1.76	0.69	0.63	1.7	0.5	0.61	1.72	0.43	0.62	1.77	0.29	0.67	1.84	0.12	0.6
205	1.025	1.92	0.93	0.36	1.7	0.85	0.27	1.8	0.82	0.21	1.81	0.63	0.19	1.81	0.47	0.27	1.84	0.39	0.27	1.87	0.24	0.22	NaN	NaN	NaN	1.83	0.03	0.28	1.71	0.87	0.52	1.84	0.84	0.57	1.76	0.69	0.63	1.69	0.51	0.61	1.71	0.43	0.62	1.77	0.29	0.67	1.83	0.12	0.6
206	1.03	1.92	0.93	0.36	1.7	0.85	0.27	1.8	0.82	0.21	1.81	0.63	0.19	1.81	0.47	0.27	1.84	0.39	0.27	1.87	0.24	0.22	NaN	NaN	NaN	1.83	0.03	0.28	1.71	0.87	0.52	1.84	0.84	0.57	1.76	0.69	0.63	1.69	0.51	0.61	1.71	0.43	0.62	1.76	0.29	0.67	1.83	0.12	0.6
207	1.035	1.92	0.93	0.36	1.7	0.85	0.27	1.79	0.82	0.21	1.81	0.63	0.19	1.81	0.47	0.27	1.84	0.39	0.27	1.87	0.24	0.22	NaN	NaN	NaN	1.83	0.03	0.28	1.71	0.87	0.52	1.83	0.84	0.57	1.76	0.69	0.63	1.69	0.51	0.61	1.71	0.44	0.62	1.76	0.29	0.67	1.82	0.12	0.6
208	1.04	1.92	0.93	0.36	1.7	0.85	0.27	1.79	0.82	0.21	1.81	0.63	0.19	1.81	0.47	0.27	1.84	0.39	0.27	1.87	0.24	0.22	NaN	NaN	NaN	1.83	0.03	0.28	1.71	0.87	0.52	1.83	0.84	0.57	1.75	0.69	0.63	1.69	0.51	0.61	1.7	0.44	0.62	1.75	0.29	0.67	1.82	0.12	0.6
209	1.045	1.92	0.93	0.36	1.7	0.85	0.27	1.79	0.82	0.21	1.81	0.63	0.19	1.81	0.47	0.27	1.84	0.39	0.27	1.87	0.24	0.22	NaN	NaN	NaN	1.83	0.03	0.28	1.71	0.87	0.52	1.83	0.84	0.57	NaN	NaN	NaN	1.68	0.51	0.61	1.7	0.44	0.62	1.75	0.29	0.67	1.81	0.12	0.59
210	1.05	1.91	0.93	0.36	1.7	0.85	0.27	1.79	0.82	0.21	1.81	0.63	0.19	1.81	0.47	0.27	1.84	0.39	0.27	1.87	0.24	0.22	NaN	NaN	NaN	1.83	0.03	0.28	1.71	0.87	0.52	1.83	0.84	0.57	1.74	0.69	0.63	1.68	0.51	0.61	1.7	0.44	0.62	1.75	0.29	0.66	1.8	0.12	0.59
211	1.055	1.91	0.93	0.36	1.69	0.85	0.27	1.79	0.82	0.21	1.81	0.63	0.19	1.81	0.47	0.27	1.84	0.39	0.27	1.87	0.24	0.22	NaN	NaN	NaN	1.83	0.03	0.28	1.71	0.87	0.52	1.82	0.84	0.57	1.74	0.69	0.63	1.68	0.51	0.61	1.69	0.44	0.62	1.74	0.29	0.66	1.8	0.12	0.59
212	1.06	1.91	0.93	0.36	1.69	0.85	0.26	1.79	0.82	0.21	1.81	0.63	0.19	1.81	0.47	0.27	1.84	0.39	0.27	1.87	0.24	0.22	1.91	0.06	0.31	1.83	0.03	0.28	1.71	0.87	0.52	1.82	0.84	0.57	1.74	0.69	0.63	1.67	0.51	0.61	1.69	0.44	0.62	1.74	0.29	0.66	1.79	0.12	0.59
213	1.065	1.91	0.93	0.36	1.69	0.85	0.26	1.79	0.82	0.21	1.81	0.63	0.19	1.81	0.47	0.27	1.84	0.39	0.27	1.87	0.24	0.22	NaN	NaN	NaN	1.83	0.03	0.28	1.7	0.87	0.52	1.82	0.84	0.57	1.74	0.69	0.62	1.67	0.51	0.61	1.69	0.44	0.62	1.73	0.28	0.66	1.78	0.12	0.59
214	1.07	1.91	0.93	0.36	1.69	0.85	0.26	1.79	0.82	0.21	1.81	0.63	0.19	1.81	0.47	0.27	1.84	0.39	0.27	1.87	0.24	0.22	NaN	NaN	NaN	1.83	0.03	0.28	1.7	0.87	0.52	1.82	0.84	0.57	1.74	0.69	0.62	1.67	0.51	0.61	1.69	0.44	0.62	1.73	0.28	0.66	1.78	0.12	0.59
215	1.075	1.91	0.93	0.36	1.69	0.85	0.26	1.79	0.82	0.21	1.81	0.63	0.19	1.81	0.47	0.27	1.84	0.39	0.27	1.87	0.24	0.22	NaN	NaN	NaN	1.83	0.03	0.28	1.7	0.87	0.52	1.82	0.84	0.57	1.74	0.69	0.62	1.67	0.51	0.61	1.68	0.44	0.62	1.72	0.28	0.66	1.77	0.11	0.59
216	1.08	1.91	0.93	0.36	1.69	0.85	0.26	1.79	0.82	0.21	1.81	0.63	0.19	1.81	0.47	0.27	1.84	0.39	0.27	1.87	0.24	0.22	1.91	0.07	0.31	1.83	0.03	0.28	1.7	0.87	0.52	1.82	0.84	0.57	1.73	0.69	0.62	1.67	0.51	0.61	1.68	0.44	0.62	1.71	0.28	0.66	1.76	0.11	0.59
217	1.085	1.91	0.93	0.36	1.69	0.85	0.26	1.79	0.81	0.21	1.81	0.63	0.19	1.81	0.47	0.27	1.84	0.39	0.27	1.87	0.24	0.22	NaN	NaN	NaN	1.83	0.03	0.28	1.7	0.87	0.52	1.81	0.84	0.57	1.73	0.69	0.62	1.66	0.51	0.61	1.68	0.44	0.62	1.71	0.28	0.66	1.76	0.11	0.59
218	1.09	1.9	0.93	0.36	1.69	0.84	0.27	1.79	0.81	0.21	1.81	0.63	0.19	1.81	0.47	0.26	1.84	0.39	0.27	1.87	0.24	0.22	NaN	NaN	NaN	1.83	0.03	0.28	1.7	0.87	0.52	1.81	0.84	0.57	NaN	NaN	NaN	1.66	0.51	0.6	1.67	0.44	0.62	1.7	0.28	0.66	1.75	0.11	0.59
219	1.095	1.9	0.93	0.36	1.68	0.84	0.27	1.78	0.81	0.21	1.81	0.63	0.19	1.81	0.47	0.26	1.84	0.39	0.27	1.87	0.24	0.22	1.91	0.07	0.31	1.83	0.03	0.28	1.7	0.87	0.52	1.81	0.85	0.57	NaN	NaN	NaN	1.66	0.51	0.6	1.67	0.44	0.62	1.7	0.28	0.66	1.74	0.11	0.59
220	1.1	1.9	0.93	0.36	1.68	0.84	0.27	1.78	0.81	0.21	1.81	0.63	0.19	1.81	0.47	0.26	1.84	0.39	0.27	1.87	0.24	0.22	1.91	0.07	0.31	1.83	0.03	0.28	1.69	0.87	0.52	1.81	0.85	0.57	1.72	0.69	0.62	1.66	0.51	0.6	1.67	0.44	0.61	1.7	0.28	0.66	1.74	0.11	0.59
221	1.105	1.9	0.93	0.36	1.68	0.84	0.26	1.78	0.81	0.21	1.8	0.63	0.19	1.81	0.47	0.27	1.84	0.39	0.27	1.87	0.24	0.22	1.91	0.07	0.31	1.83	0.03	0.28	1.69	0.87	0.52	1.81	0.85	0.57	1.72	0.69	0.62	1.65	0.51	0.6	1.67	0.43	0.61	1.69	0.28	0.66	1.73	0.1	0.59
222	1.11	1.9	0.93	0.36	1.68	0.84	0.26	1.78	0.81	0.21	1.8	0.63	0.19	1.81	0.47	0.27	1.84	0.39	0.27	1.87	0.24	0.22	1.91	0.07	0.31	1.83	0.03	0.28	1.69	0.87	0.52	1.81	0.85	0.57	1.72	0.69	0.62	1.65	0.51	0.6	1.66	0.43	0.61	1.69	0.28	0.66	1.72	0.1	0.59
223	1.115	1.9	0.93	0.36	1.68	0.84	0.26	1.78	0.81	0.21	1.8	0.63	0.19	1.81	0.47	0.27	1.84	0.39	0.27	1.87	0.24	0.22	NaN	NaN	NaN	1.83	0.03	0.28	1.69	0.87	0.52	1.81	0.85	0.57	1.72	0.69	0.62	1.65	0.51	0.6	1.66	0.43	0.61	1.68	0.28	0.66	1.71	0.1	0.59
224	1.12	1.9	0.93	0.36	1.68	0.84	0.26	1.78	0.81	0.21	1.8	0.63	0.19	1.8	0.47	0.27	1.84	0.39	0.27	1.87	0.24	0.22	1.91	0.07	0.31	1.83	0.03	0.28	1.69	0.87	0.52	1.8	0.85	0.57	1.72	0.69	0.62	1.65	0.51	0.6	1.66	0.43	0.61	1.68	0.28	0.66	1.71	0.1	0.59
225	1.125	1.89	0.93	0.36	1.68	0.84	0.26	1.78	0.81	0.21	1.8	0.63	0.19	1.8	0.47	0.27	1.84	0.39	0.27	1.87	0.24	0.22	NaN	NaN	NaN	1.83	0.03	0.28	1.69	0.87	0.52	1.8	0.85	0.57	NaN	NaN	NaN	1.65	0.51	0.6	1.66	0.43	0.61	1.67	0.28	0.66	1.7	0.1	0.59
226	1.13	1.89	0.93	0.36	NaN	NaN	NaN	1.78	0.81	0.21	1.8	0.63	0.19	1.8	0.47	0.27	1.84	0.39	0.27	1.87	0.24	0.22	1.91	0.07	0.31	1.83	0.03	0.28	1.68	0.87	0.52	1.8	0.85	0.57	NaN	NaN	NaN	1.65	0.51	0.6	1.65	0.43	0.61	1.67	0.28	0.65	1.69	0.1	0.59
227	1.135	1.89	0.93	0.36	NaN	NaN	NaN	1.78	0.81	0.21	1.8	0.63	0.19	1.8	0.47	0.26	1.84	0.39	0.27	1.87	0.24	0.22	1.91	0.07	0.31	1.83	0.03	0.28	1.68	0.87	0.52	1.8	0.85	0.57	NaN	NaN	NaN	1.64	0.51	0.6	1.65	0.43	0.61	1.66	0.27	0.65	1.68	0.1	0.58
228	1.14	1.89	0.93	0.36	1.67	0.84	0.26	1.77	0.81	0.21	1.8	0.63	0.19	1.8	0.47	0.26	1.84	0.39	0.27	1.87	0.24	0.22	1.91	0.07	0.31	1.83	0.03	0.28	1.68	0.87	0.52	1.8	0.84	0.57	1.71	0.69	0.62	1.64	0.51	0.6	1.65	0.43	0.61	1.66	0.27	0.65	1.68	0.1	0.58
229	1.145	1.89	0.93	0.36	1.67	0.84	0.26	1.77	0.81	0.21	1.8	0.63	0.19	1.8	0.47	0.26	1.83	0.39	0.27	1.87	0.24	0.22	1.91	0.07	0.31	1.83	0.03	0.28	1.68	0.87	0.52	1.79	0.84	0.57	NaN	NaN	NaN	1.64	0.51	0.6	1.65	0.43	0.61	1.65	0.27	0.65	1.67	0.09	0.58
230	1.15	1.89	0.93	0.36	1.67	0.84	0.26	1.77	0.81	0.21	1.8	0.63	0.19	1.8	0.47	0.26	1.83	0.39	0.27	1.87	0.24	0.22	1.91	0.07	0.31	1.83	0.03	0.28	1.68	0.87	0.52	1.79	0.84	0.57	NaN	NaN	NaN	1.64	0.51	0.6	1.65	0.43	0.61	1.65	0.27	0.65	1.66	0.09	0.58
231	1.155	1.88	0.93	0.36	1.66	0.84	0.26	1.77	0.81	0.21	1.8	0.63	0.19	1.8	0.47	0.26	1.83	0.39	0.27	1.87	0.24	0.22	1.91	0.07	0.31	1.83	0.03	0.28	1.67	0.87	0.52	1.79	0.84	0.57	NaN	NaN	NaN	1.64	0.51	0.6	1.64	0.43	0.61	1.64	0.27	0.65	1.65	0.09	0.58
232	1.16	1.88	0.93	0.36	1.66	0.84	0.26	1.77	0.81	0.21	1.79	0.63	0.19	1.8	0.47	0.26	1.83	0.39	0.27	1.87	0.24	0.22	1.91	0.07	0.31	1.83	0.03	0.28	1.67	0.87	0.52	1.79	0.84	0.57	NaN	NaN	NaN	1.64	0.51	0.6	1.64	0.43	0.6	1.64	0.27	0.65	1.64	0.09	0.58
233	1.165	1.88	0.93	0.36	NaN	NaN	NaN	1.77	0.81	0.21	1.79	0.63	0.19	1.8	0.47	0.26	1.83	0.39	0.27	1.87	0.24	0.22	1.91	0.07	0.31	1.83	0.03	0.28	1.67	0.87	0.52	1.79	0.84	0.57	1.7	0.69	0.62	1.63	0.51	0.59	1.64	0.43	0.6	1.64	0.27	0.65	1.63	0.09	0.58
234	1.17	1.88	0.93	0.36	1.65	0.84	0.26	1.76	0.81	0.21	1.79	0.63	0.19	1.8	0.47	0.27	1.83	0.39	0.27	1.87	0.24	0.22	1.91	0.07	0.31	1.83	0.03	0.28	1.67	0.87	0.52	1.79	0.84	0.57	1.7	0.69	0.62	1.63	0.51	0.59	1.64	0.43	0.6	1.63	0.27	0.65	1.63	0.09	0.58
235	1.175	1.88	0.93	0.36	1.66	0.84	0.26	1.76	0.81	0.21	1.79	0.63	0.2	1.8	0.47	0.27	1.83	0.39	0.27	1.87	0.24	0.22	1.91	0.07	0.31	1.83	0.03	0.28	1.67	0.87	0.52	1.78	0.84	0.57	1.7	0.69	0.62	1.63	0.51	0.59	1.64	0.43	0.6	1.63	0.27	0.65	1.62	0.09	0.58
236	1.18	1.87	0.93	0.36	1.66	0.84	0.26	1.76	0.81	0.21	1.79	0.63	0.2	1.8	0.47	0.27	1.83	0.39	0.27	1.86	0.24	0.22	1.91	0.07	0.31	1.83	0.03	0.28	1.67	0.87	0.52	1.78	0.84	0.57	1.7	0.69	0.62	1.63	0.5	0.59	1.63	0.43	0.6	1.62	0.27	0.65	1.61	0.09	0.58
237	1.185	1.87	0.93	0.36	1.65	0.84	0.26	1.76	0.81	0.21	1.79	0.63	0.2	1.8	0.47	0.27	1.83	0.39	0.27	1.86	0.24	0.22	1.91	0.07	0.31	1.83	0.03	0.28	1.66	0.87	0.52	1.78	0.84	0.57	NaN	NaN	NaN	1.63	0.5	0.59	1.63	0.42	0.6	1.62	0.27	0.65	1.6	0.09	0.58
238	1.19	1.87	0.93	0.36	NaN	NaN	NaN	1.77	0.81	0.22	1.79	0.63	0.2	1.8	0.47	0.27	1.83	0.39	0.27	1.86	0.24	0.22	1.91	0.07	0.31	1.83	0.03	0.28	1.66	0.87	0.52	1.78	0.84	0.57	NaN	NaN	NaN	1.63	0.5	0.59	1.63	0.42	0.6	1.61	0.27	0.65	1.59	0.09	0.58
239	1.195	1.87	0.93	0.36	1.65	0.84	0.26	1.76	0.81	0.21	1.79	0.63	0.2	1.8	0.47	0.27	1.83	0.39	0.27	1.86	0.24	0.22	1.91	0.07	0.31	1.83	0.03	0.28	1.66	0.86	0.52	1.78	0.84	0.57	1.69	0.69	0.62	1.63	0.5	0.59	1.63	0.42	0.6	1.61	0.27	0.65	1.59	0.09	0.58
240	1.2	1.87	0.93	0.36	NaN	NaN	NaN	1.75	0.81	0.21	1.78	0.63	0.2	1.79	0.47	0.27	1.83	0.39	0.27	1.86	0.24	0.22	1.91	0.07	0.31	1.83	0.03	0.28	1.66	0.86	0.52	1.77	0.84	0.57	1.69	0.69	0.62	1.62	0.5	0.59	1.63	0.42	0.6	1.6	0.26	0.65	1.58	0.09	0.58
241	1.205	1.86	0.93	0.36	NaN	NaN	NaN	1.75	0.81	0.21	1.78	0.63	0.2	1.79	0.47	0.27	1.83	0.39	0.27	1.86	0.24	0.22	1.91	0.07	0.31	1.83	0.03	0.28	1.66	0.86	0.52	1.77	0.84	0.57	1.69	0.69	0.62	1.62	0.5	0.59	1.62	0.42	0.6	1.6	0.26	0.64	1.57	0.09	0.58
242	1.21	1.86	0.93	0.36	NaN	NaN	NaN	1.75	0.81	0.21	1.78	0.63	0.2	1.79	0.47	0.27	1.83	0.39	0.27	1.86	0.24	0.22	1.91	0.07	0.31	1.83	0.03	0.28	1.66	0.86	0.52	1.77	0.84	0.57	1.69	0.69	0.62	1.62	0.5	0.59	1.62	0.42	0.6	1.59	0.26	0.64	1.56	0.09	0.58
243	1.215	1.86	0.93	0.36	1.64	0.83	0.27	1.75	0.81	0.21	1.78	0.63	0.2	1.79	0.47	0.27	1.83	0.39	0.27	1.86	0.24	0.22	1.91	0.07	0.31	1.83	0.03	0.28	1.65	0.86	0.52	1.77	0.84	0.57	1.68	0.69	0.62	1.62	0.5	0.59	1.62	0.42	0.6	1.59	0.26	0.64	1.56	0.09	0.58
244	1.22	1.86	0.93	0.36	1.64	0.83	0.27	1.74	0.81	0.21	1.78	0.63	0.2	1.79	0.47	0.27	1.83	0.39	0.27	1.86	0.24	0.22	1.91	0.07	0.31	1.83	0.03	0.28	1.65	0.86	0.52	1.77	0.84	0.57	1.68	0.69	0.62	1.62	0.5	0.59	1.62	0.42	0.6	1.59	0.26	0.64	1.55	0.09	0.58
245	1.225	1.86	0.93	0.36	1.64	0.83	0.27	1.74	0.81	0.21	1.78	0.63	0.2	1.79	0.47	0.27	1.82	0.39	0.27	1.86	0.24	0.22	1.91	0.07	0.31	1.83	0.03	0.28	1.65	0.86	0.52	1.76	0.84	0.57	1.68	0.69	0.62	1.62	0.5	0.59	1.62	0.42	0.6	1.58	0.26	0.64	1.54	0.09	0.57
246	1.23	1.85	0.93	0.36	1.64	0.83	0.27	1.74	0.81	0.21	1.77	0.63	0.2	1.79	0.47	0.27	1.82	0.39	0.27	1.86	0.24	0.22	1.91	0.07	0.31	1.83	0.03	0.28	1.65	0.86	0.52	1.76	0.84	0.57	1.68	0.68	0.62	1.62	0.5	0.59	1.61	0.42	0.59	1.58	0.26	0.64	1.53	0.09	0.57
247	1.235	1.85	0.93	0.36	1.64	0.83	0.27	1.74	0.81	0.22	1.77	0.63	0.2	1.79	0.47	0.27	1.82	0.39	0.27	1.86	0.24	0.22	1.91	0.07	0.31	1.83	0.03	0.28	1.65	0.86	0.52	1.76	0.84	0.57	1.68	0.68	0.62	1.61	0.5	0.59	1.61	0.42	0.59	1.57	0.26	0.64	1.53	0.09	0.57
248	1.24	1.85	0.93	0.36	NaN	NaN	NaN	1.74	0.81	0.22	1.77	0.63	0.2	1.79	0.47	0.27	1.82	0.39	0.27	1.86	0.24	0.22	1.91	0.07	0.31	1.83	0.03	0.28	1.64	0.86	0.52	1.76	0.84	0.57	1.68	0.68	0.62	1.61	0.5	0.59	1.61	0.42	0.59	1.57	0.26	0.64	1.52	0.09	0.57
249	1.245	1.85	0.93	0.36	1.63	0.83	0.27	1.74	0.81	0.22	1.77	0.63	0.2	1.78	0.47	0.27	1.82	0.39	0.27	1.86	0.24	0.22	1.91	0.07	0.31	1.83	0.03	0.28	1.64	0.86	0.52	1.76	0.84	0.57	1.67	0.68	0.62	1.61	0.49	0.59	1.61	0.41	0.59	1.56	0.26	0.64	1.51	0.09	0.57
250	1.25	1.84	0.93	0.36	1.63	0.83	0.27	1.73	0.81	0.22	1.77	0.63	0.2	1.78	0.47	0.27	1.82	0.39	0.27	1.86	0.24	0.22	1.91	0.07	0.31	1.83	0.03	0.28	1.64	0.86	0.52	1.75	0.84	0.57	1.67	0.68	0.62	1.61	0.49	0.59	1.61	0.41	0.59	1.56	0.26	0.64	1.5	0.09	0.57
251	1.255	1.84	0.93	0.36	1.62	0.83	0.27	1.73	0.81	0.22	1.76	0.63	0.2	1.78	0.47	0.27	1.82	0.39	0.27	1.86	0.24	0.22	1.91	0.07	0.31	1.83	0.03	0.28	1.63	0.86	0.52	1.75	0.84	0.57	NaN	NaN	NaN	1.61	0.49	0.59	1.6	0.41	0.59	1.56	0.26	0.64	1.5	0.09	0.57
252	1.26	1.84	0.93	0.37	1.62	0.83	0.27	1.73	0.8	0.22	1.76	0.63	0.2	1.78	0.47	0.27	1.82	0.39	0.27	1.86	0.24	0.22	1.91	0.07	0.31	1.83	0.03	0.28	1.63	0.86	0.52	1.75	0.84	0.57	1.67	0.68	0.62	1.61	0.49	0.59	1.6	0.41	0.59	1.55	0.26	0.64	1.49	0.09	0.57
253	1.265	1.84	0.93	0.37	NaN	NaN	NaN	1.73	0.8	0.22	1.76	0.62	0.2	1.78	0.47	0.27	1.82	0.39	0.27	1.86	0.24	0.23	1.91	0.07	0.31	1.83	0.03	0.28	1.63	0.86	0.52	1.75	0.84	0.57	1.67	0.68	0.62	1.6	0.49	0.58	1.6	0.41	0.59	1.55	0.26	0.64	1.49	0.09	0.57
254	1.27	1.83	0.93	0.37	NaN	NaN	NaN	1.72	0.8	0.22	1.76	0.62	0.2	1.78	0.47	0.27	1.81	0.39	0.27	1.86	0.24	0.23	1.91	0.07	0.31	1.83	0.03	0.28	1.63	0.86	0.52	1.74	0.84	0.57	1.67	0.68	0.62	1.6	0.49	0.58	1.6	0.41	0.59	1.54	0.26	0.64	1.48	0.09	0.57
255	1.275	1.83	0.93	0.37	1.61	0.83	0.27	1.72	0.8	0.22	1.76	0.62	0.2	1.78	0.47	0.27	1.81	0.39	0.27	1.86	0.24	0.23	1.91	0.07	0.31	1.83	0.03	0.28	1.62	0.86	0.53	1.74	0.84	0.58	1.67	0.68	0.62	1.6	0.49	0.58	1.59	0.41	0.59	1.54	0.26	0.64	1.47	0.09	0.57
256	1.28	1.83	0.93	0.37	1.61	0.83	0.27	1.72	0.8	0.22	1.75	0.62	0.2	1.77	0.47	0.27	1.81	0.39	0.27	1.85	0.24	0.23	1.91	0.07	0.31	1.83	0.03	0.28	1.62	0.86	0.53	1.74	0.84	0.58	1.66	0.67	0.62	1.6	0.49	0.58	1.59	0.41	0.59	1.54	0.26	0.64	1.47	0.09	0.57
257	1.285	1.83	0.93	0.37	1.61	0.83	0.27	1.72	0.8	0.22	1.75	0.62	0.2	1.77	0.47	0.27	1.81	0.39	0.27	1.85	0.24	0.23	1.9	0.07	0.31	1.83	0.03	0.28	1.62	0.86	0.53	1.74	0.84	0.58	NaN	NaN	NaN	1.6	0.49	0.58	1.59	0.41	0.59	1.53	0.26	0.64	1.46	0.09	0.57
258	1.29	1.82	0.92	0.37	1.6	0.83	0.27	1.71	0.8	0.22	1.75	0.62	0.2	1.77	0.47	0.27	1.81	0.39	0.28	1.85	0.24	0.23	1.9	0.07	0.31	1.83	0.03	0.28	1.62	0.85	0.53	1.73	0.83	0.58	1.66	0.67	0.62	1.6	0.49	0.58	1.59	0.41	0.59	1.53	0.26	0.64	1.46	0.09	0.57
259	1.295	1.82	0.92	0.37	1.6	0.83	0.27	1.71	0.8	0.22	1.75	0.62	0.2	1.77	0.47	0.27	1.81	0.39	0.28	1.85	0.24	0.23	1.9	0.07	0.31	1.83	0.03	0.28	1.61	0.85	0.53	1.73	0.83	0.58	1.66	0.67	0.62	1.59	0.49	0.58	1.59	0.41	0.58	1.52	0.26	0.64	1.45	0.09	0.57
260	1.3	1.82	0.92	0.37	1.6	0.83	0.27	1.71	0.8	0.22	1.75	0.62	0.2	1.77	0.47	0.27	1.81	0.39	0.28	1.85	0.24	0.23	1.9	0.07	0.31	1.83	0.03	0.28	1.61	0.85	0.53	1.73	0.83	0.58	1.65	0.67	0.62	1.59	0.48	0.58	1.58	0.41	0.58	1.52	0.26	0.64	1.44	0.09	0.57
261	1.305	1.81	0.92	0.37	1.6	0.83	0.27	1.71	0.8	0.22	1.74	0.62	0.2	1.77	0.47	0.27	1.81	0.39	0.28	1.85	0.24	0.23	1.9	0.07	0.31	1.83	0.03	0.28	1.61	0.85	0.53	1.72	0.83	0.58	1.65	0.67	0.62	1.59	0.48	0.58	1.58	0.4	0.58	1.52	0.26	0.63	1.44	0.09	0.57
262	1.31	1.81	0.92	0.37	1.6	0.82	0.27	1.7	0.8	0.22	1.74	0.62	0.2	1.76	0.47	0.27	1.8	0.39	0.28	1.85	0.24	0.23	1.9	0.07	0.31	1.83	0.03	0.28	1.61	0.85	0.53	1.72	0.83	0.58	1.65	0.67	0.62	1.59	0.48	0.58	1.58	0.4	0.58	1.51	0.26	0.63	1.43	0.09	0.57
263	1.315	1.81	0.92	0.37	1.59	0.82	0.27	1.7	0.8	0.22	1.74	0.62	0.2	1.76	0.47	0.27	1.8	0.39	0.28	1.85	0.25	0.23	1.9	0.07	0.31	1.83	0.03	0.28	1.6	0.85	0.53	1.72	0.83	0.58	1.65	0.67	0.62	1.59	0.48	0.58	1.58	0.4	0.58	1.51	0.26	0.63	1.43	0.09	0.57
264	1.32	1.8	0.92	0.37	1.59	0.82	0.27	1.7	0.8	0.22	1.74	0.62	0.2	1.76	0.47	0.27	1.8	0.39	0.28	1.85	0.25	0.23	1.9	0.07	0.31	1.83	0.03	0.28	1.6	0.85	0.53	1.71	0.83	0.58	1.64	0.66	0.62	1.59	0.48	0.58	1.57	0.4	0.58	1.51	0.26	0.63	1.43	0.09	0.57
265	1.325	1.8	0.92	0.37	NaN	NaN	NaN	1.7	0.8	0.22	1.74	0.62	0.2	1.76	0.47	0.27	1.8	0.39	0.28	1.85	0.25	0.23	1.9	0.07	0.31	1.83	0.03	0.28	1.6	0.85	0.53	1.71	0.83	0.58	1.64	0.66	0.62	1.58	0.48	0.58	1.57	0.4	0.58	1.5	0.26	0.63	1.42	0.09	0.57
266	1.33	1.8	0.92	0.37	1.58	0.82	0.28	1.69	0.8	0.22	1.73	0.62	0.2	1.76	0.47	0.27	1.8	0.39	0.28	1.85	0.25	0.23	1.9	0.07	0.31	1.83	0.03	0.28	1.59	0.85	0.53	1.71	0.83	0.58	1.64	0.66	0.63	1.58	0.48	0.58	1.57	0.4	0.58	1.5	0.26	0.63	1.42	0.09	0.57
267	1.335	1.8	0.92	0.37	1.58	0.82	0.28	1.69	0.8	0.22	1.73	0.62	0.2	1.76	0.47	0.27	1.8	0.39	0.28	1.84	0.25	0.23	NaN	NaN	NaN	1.83	0.03	0.28	1.59	0.85	0.53	1.71	0.83	0.58	1.64	0.66	0.63	1.58	0.48	0.58	1.57	0.4	0.58	1.5	0.26	0.63	1.41	0.09	0.57
268	1.34	1.79	0.92	0.37	1.58	0.82	0.28	1.69	0.8	0.23	1.73	0.62	0.2	1.75	0.47	0.27	1.8	0.39	0.28	1.84	0.25	0.23	NaN	NaN	NaN	1.83	0.03	0.28	1.59	0.85	0.53	1.7	0.83	0.58	1.63	0.66	0.63	1.58	0.47	0.58	1.56	0.4	0.58	1.49	0.26	0.63	1.41	0.09	0.57
269	1.345	1.79	0.92	0.38	1.58	0.82	0.28	1.68	0.8	0.23	1.73	0.62	0.2	1.75	0.47	0.27	1.79	0.39	0.28	1.84	0.25	0.23	NaN	NaN	NaN	1.83	0.03	0.28	1.58	0.85	0.53	1.7	0.83	0.58	1.63	0.66	0.63	1.57	0.47	0.58	1.56	0.4	0.58	1.49	0.25	0.63	1.41	0.09	0.57
270	1.35	1.79	0.92	0.38	1.57	0.82	0.27	1.68	0.8	0.23	1.72	0.62	0.2	1.75	0.47	0.27	1.79	0.39	0.28	1.84	0.25	0.23	1.9	0.07	0.31	1.83	0.03	0.28	1.58	0.85	0.53	1.69	0.83	0.58	1.63	0.66	0.63	1.57	0.47	0.58	1.56	0.4	0.58	1.49	0.25	0.63	1.41	0.09	0.56
271	1.355	1.78	0.92	0.38	1.56	0.82	0.28	1.68	0.8	0.23	1.72	0.62	0.21	1.75	0.47	0.27	1.79	0.39	0.28	1.84	0.25	0.23	1.9	0.07	0.31	1.83	0.03	0.28	1.58	0.85	0.53	1.69	0.83	0.58	1.62	0.66	0.63	1.57	0.47	0.58	1.56	0.39	0.58	1.49	0.25	0.63	1.4	0.09	0.56
272	1.36	1.78	0.92	0.38	1.57	0.82	0.28	1.68	0.8	0.23	1.72	0.62	0.21	1.75	0.47	0.27	1.79	0.39	0.28	1.84	0.25	0.23	NaN	NaN	NaN	1.83	0.03	0.28	1.57	0.84	0.53	1.69	0.83	0.58	1.62	0.66	0.63	1.56	0.47	0.58	1.55	0.39	0.58	1.48	0.25	0.63	1.4	0.09	0.56
273	1.365	1.78	0.92	0.38	1.56	0.82	0.28	1.67	0.8	0.23	1.72	0.62	0.21	1.75	0.47	0.27	1.79	0.39	0.28	1.84	0.25	0.23	1.9	0.08	0.31	1.83	0.03	0.28	1.57	0.84	0.53	1.68	0.83	0.58	1.61	0.65	0.63	1.56	0.47	0.58	1.55	0.39	0.58	1.48	0.25	0.63	1.4	0.09	0.56
274	1.37	1.77	0.92	0.38	1.56	0.82	0.28	1.67	0.8	0.23	1.71	0.62	0.21	1.74	0.47	0.27	1.79	0.39	0.28	1.84	0.25	0.23	1.9	0.08	0.31	1.83	0.03	0.28	1.57	0.84	0.53	1.68	0.82	0.59	1.61	0.65	0.63	1.56	0.47	0.58	1.55	0.39	0.58	1.48	0.25	0.63	1.4	0.08	0.56
275	1.375	1.77	0.92	0.38	1.55	0.82	0.28	1.67	0.8	0.23	1.71	0.62	0.21	1.74	0.47	0.27	1.78	0.39	0.28	1.84	0.25	0.23	NaN	NaN	NaN	1.83	0.03	0.28	1.56	0.84	0.54	1.67	0.82	0.59	1.61	0.65	0.63	1.55	0.47	0.58	1.54	0.39	0.58	1.48	0.25	0.63	1.4	0.08	0.56
276	1.38	1.76	0.92	0.38	1.55	0.82	0.28	1.66	0.8	0.23	1.71	0.62	0.21	1.74	0.47	0.28	1.78	0.39	0.28	1.84	0.25	0.23	NaN	NaN	NaN	1.83	0.03	0.28	1.56	0.84	0.54	1.67	0.82	0.59	1.6	0.65	0.63	1.55	0.47	0.58	1.54	0.39	0.58	1.48	0.25	0.63	1.4	0.08	0.56
277	1.385	1.76	0.92	0.38	1.55	0.82	0.28	1.66	0.8	0.23	1.71	0.62	0.21	1.74	0.47	0.28	1.78	0.39	0.28	1.83	0.25	0.23	NaN	NaN	NaN	1.83	0.03	0.28	1.55	0.84	0.54	1.67	0.82	0.59	1.6	0.65	0.63	1.55	0.47	0.58	1.54	0.39	0.58	1.47	0.24	0.63	1.4	0.08	0.56
278	1.39	1.76	0.92	0.38	1.55	0.82	0.28	1.66	0.8	0.23	1.7	0.62	0.21	1.73	0.47	0.28	1.78	0.39	0.28	1.83	0.25	0.23	1.9	0.08	0.31	1.83	0.03	0.28	1.55	0.84	0.54	1.66	0.82	0.59	1.6	0.65	0.63	1.54	0.47	0.58	1.53	0.39	0.58	1.47	0.24	0.63	1.4	0.08	0.56
279	1.395	1.75	0.92	0.39	1.54	0.82	0.28	1.65	0.8	0.23	1.7	0.62	0.21	1.73	0.47	0.28	1.78	0.39	0.28	1.83	0.25	0.23	1.9	0.08	0.31	1.83	0.03	0.28	1.54	0.84	0.54	1.66	0.82	0.59	1.59	0.65	0.63	1.54	0.47	0.58	1.53	0.39	0.58	1.47	0.24	0.63	1.4	0.08	0.56
280	1.4	1.75	0.92	0.39	1.54	0.82	0.28	1.65	0.8	0.23	1.7	0.62	0.21	1.73	0.47	0.28	1.78	0.39	0.28	1.83	0.25	0.23	1.9	0.08	0.31	1.83	0.03	0.28	1.54	0.84	0.54	1.65	0.82	0.59	1.59	0.65	0.63	1.54	0.46	0.58	1.53	0.39	0.58	1.47	0.24	0.63	1.39	0.08	0.56
281	1.405	1.74	0.92	0.39	1.53	0.82	0.28	1.65	0.8	0.23	1.69	0.62	0.21	1.73	0.47	0.28	1.77	0.39	0.28	1.83	0.26	0.23	1.9	0.08	0.31	1.83	0.03	0.28	1.54	0.84	0.54	1.65	0.82	0.59	1.58	0.65	0.64	1.53	0.46	0.58	1.53	0.39	0.58	1.47	0.24	0.63	1.39	0.08	0.56
282	1.41	1.74	0.92	0.39	1.53	0.82	0.28	1.64	0.8	0.23	1.69	0.62	0.21	1.72	0.47	0.28	1.77	0.39	0.28	1.83	0.26	0.23	1.9	0.08	0.31	1.83	0.03	0.28	1.53	0.84	0.54	1.65	0.82	0.59	1.58	0.65	0.64	1.53	0.46	0.58	1.52	0.39	0.58	1.46	0.24	0.63	1.39	0.07	0.56
283	1.415	1.74	0.92	0.39	1.53	0.82	0.28	1.64	0.8	0.24	1.69	0.62	0.21	1.72	0.47	0.28	1.77	0.39	0.28	1.82	0.26	0.23	1.9	0.08	0.31	1.83	0.03	0.28	1.53	0.84	0.54	1.64	0.82	0.59	1.57	0.65	0.64	1.53	0.46	0.58	1.52	0.39	0.59	1.46	0.24	0.63	1.39	0.07	0.56
284	1.42	1.73	0.92	0.39	1.52	0.82	0.28	1.63	0.8	0.24	1.68	0.62	0.21	1.72	0.47	0.28	1.77	0.39	0.28	1.82	0.26	0.23	1.9	0.08	0.31	1.83	0.03	0.28	1.52	0.84	0.54	1.64	0.82	0.59	1.57	0.65	0.64	1.52	0.46	0.58	1.52	0.39	0.59	1.46	0.24	0.63	1.38	0.07	0.56
285	1.425	1.73	0.92	0.39	1.52	0.82	0.28	1.63	0.8	0.24	1.68	0.62	0.21	1.71	0.47	0.28	1.76	0.39	0.28	1.82	0.26	0.23	1.9	0.09	0.31	1.83	0.03	0.28	1.52	0.84	0.54	1.63	0.82	0.59	1.57	0.65	0.64	1.52	0.46	0.58	1.51	0.39	0.59	1.46	0.24	0.63	1.38	0.07	0.56
286	1.43	1.72	0.92	0.39	1.52	0.82	0.28	1.63	0.8	0.24	1.68	0.62	0.21	1.71	0.47	0.28	1.76	0.39	0.28	1.82	0.26	0.23	1.9	0.09	0.31	1.83	0.03	0.28	1.52	0.84	0.54	1.63	0.82	0.59	1.56	0.65	0.64	1.52	0.46	0.59	1.51	0.39	0.59	1.45	0.24	0.63	1.38	0.07	0.56
287	1.435	1.72	0.92	0.39	1.51	0.82	0.29	1.62	0.8	0.24	1.67	0.62	0.21	1.71	0.47	0.28	1.76	0.39	0.28	1.82	0.26	0.23	1.9	0.09	0.31	1.83	0.03	0.28	1.51	0.84	0.54	1.62	0.82	0.6	1.56	0.65	0.64	1.52	0.46	0.59	1.51	0.39	0.59	1.45	0.24	0.63	1.38	0.07	0.56
288	1.44	1.72	0.92	0.39	1.51	0.82	0.29	1.62	0.8	0.24	1.67	0.62	0.21	1.7	0.47	0.28	1.75	0.39	0.28	1.81	0.26	0.23	1.89	0.09	0.31	1.83	0.03	0.28	1.51	0.84	0.54	1.62	0.82	0.6	1.56	0.65	0.64	1.51	0.46	0.59	1.5	0.39	0.59	1.44	0.24	0.63	1.38	0.07	0.56
289	1.445	1.71	0.92	0.4	1.5	0.82	0.29	1.61	0.8	0.24	1.67	0.63	0.21	1.7	0.47	0.28	1.75	0.39	0.28	1.81	0.26	0.23	1.89	0.09	0.31	1.83	0.03	0.28	1.5	0.84	0.54	1.61	0.82	0.6	1.55	0.65	0.64	1.51	0.47	0.59	1.5	0.39	0.59	1.44	0.24	0.63	1.38	0.07	0.56
290	1.45	1.71	0.92	0.4	1.5	0.82	0.29	1.61	0.8	0.24	1.66	0.63	0.21	1.7	0.47	0.28	1.75	0.4	0.28	1.81	0.27	0.23	1.89	0.09	0.31	1.83	0.03	0.28	1.5	0.84	0.55	1.61	0.82	0.6	1.55	0.65	0.64	1.5	0.47	0.59	1.49	0.39	0.59	1.44	0.24	0.63	1.38	0.07	0.56
291	1.455	1.7	0.92	0.4	1.49	0.82	0.29	1.61	0.8	0.24	1.66	0.63	0.22	1.69	0.47	0.28	1.74	0.4	0.28	1.81	0.27	0.23	1.89	0.1	0.31	1.83	0.03	0.28	1.49	0.84	0.55	1.61	0.82	0.6	1.55	0.65	0.64	1.5	0.47	0.59	1.49	0.39	0.59	1.44	0.24	0.64	1.38	0.07	0.56
292	1.46	1.7	0.92	0.4	1.49	0.82	0.29	1.6	0.8	0.24	1.65	0.63	0.22	1.69	0.47	0.28	1.74	0.4	0.28	1.8	0.27	0.23	1.89	0.1	0.31	1.83	0.03	0.28	1.49	0.84	0.55	1.6	0.82	0.6	1.54	0.65	0.64	1.49	0.47	0.59	1.49	0.39	0.59	1.43	0.24	0.64	1.38	0.07	0.56
293	1.465	1.7	0.92	0.4	1.49	0.82	0.29	1.6	0.8	0.24	1.65	0.63	0.22	1.68	0.47	0.28	1.74	0.4	0.28	1.8	0.27	0.23	1.89	0.1	0.31	1.83	0.03	0.28	1.48	0.84	0.55	1.6	0.83	0.6	1.54	0.66	0.65	1.49	0.47	0.59	1.48	0.39	0.6	1.43	0.24	0.64	1.38	0.07	0.56
294	1.47	1.69	0.92	0.4	1.48	0.82	0.29	1.59	0.8	0.25	1.64	0.63	0.22	1.68	0.48	0.28	1.73	0.4	0.28	1.8	0.27	0.23	1.89	0.1	0.31	1.83	0.03	0.28	1.48	0.84	0.55	1.59	0.83	0.6	1.54	0.66	0.65	1.48	0.47	0.59	1.48	0.39	0.6	1.43	0.24	0.64	1.37	0.07	0.56
295	1.475	1.69	0.92	0.4	1.47	0.82	0.29	1.59	0.8	0.25	1.64	0.63	0.22	1.67	0.48	0.28	1.73	0.4	0.28	1.8	0.27	0.23	NaN	NaN	NaN	1.83	0.03	0.28	1.48	0.84	0.55	1.59	0.83	0.6	1.53	0.66	0.65	1.48	0.47	0.6	1.48	0.39	0.6	1.43	0.24	0.64	1.37	0.07	0.56
296	1.48	1.68	0.92	0.4	1.47	0.82	0.29	1.58	0.8	0.25	1.64	0.63	0.22	1.67	0.48	0.28	1.72	0.4	0.28	1.79	0.27	0.23	1.88	0.11	0.3	1.83	0.03	0.28	1.47	0.85	0.55	1.59	0.83	0.6	1.53	0.66	0.65	1.48	0.47	0.6	1.47	0.39	0.6	1.42	0.24	0.64	1.37	0.07	0.56
297	1.485	1.68	0.92	0.4	1.47	0.82	0.3	1.58	0.8	0.25	1.63	0.63	0.22	1.66	0.48	0.28	1.72	0.4	0.28	1.79	0.28	0.23	1.88	0.11	0.3	1.83	0.03	0.28	1.47	0.85	0.55	1.58	0.83	0.6	1.52	0.66	0.65	1.47	0.47	0.6	1.47	0.39	0.6	1.42	0.24	0.64	1.37	0.07	0.56
298	1.49	1.67	0.93	0.4	1.46	0.82	0.3	1.58	0.8	0.25	1.63	0.63	0.22	1.66	0.48	0.28	1.71	0.4	0.28	1.78	0.28	0.23	1.88	0.11	0.3	1.83	0.03	0.28	1.46	0.85	0.55	1.58	0.83	0.6	1.52	0.66	0.65	1.47	0.47	0.6	1.47	0.39	0.6	1.42	0.24	0.64	1.37	0.07	0.56
299	1.495	1.67	0.93	0.4	1.46	0.82	0.3	1.57	0.8	0.25	1.62	0.63	0.22	1.65	0.48	0.28	1.71	0.4	0.28	1.78	0.28	0.23	1.88	0.11	0.3	1.83	0.03	0.28	1.46	0.85	0.56	1.57	0.83	0.61	1.51	0.66	0.65	1.46	0.47	0.6	1.46	0.39	0.6	1.42	0.24	0.64	1.37	0.07	0.56
300	1.5	1.66	0.93	0.41	1.46	0.82	0.3	1.57	0.81	0.25	1.62	0.63	0.22	1.65	0.48	0.28	1.7	0.4	0.28	1.78	0.28	0.23	1.87	0.11	0.3	1.83	0.03	0.28	1.46	0.85	0.56	1.57	0.83	0.61	1.51	0.66	0.65	1.46	0.48	0.6	1.46	0.39	0.6	1.41	0.24	0.64	1.37	0.07	0.56
301	1.505	1.66	0.93	0.41	1.45	0.83	0.3	1.56	0.81	0.25	1.61	0.64	0.22	1.64	0.48	0.28	1.69	0.4	0.28	1.77	0.28	0.23	1.87	0.12	0.3	1.83	0.03	0.29	1.45	0.85	0.56	1.56	0.83	0.61	1.51	0.66	0.65	1.46	0.48	0.6	1.46	0.39	0.6	1.41	0.24	0.64	1.37	0.07	0.56
302	1.51	1.66	0.93	0.41	1.45	0.83	0.3	1.56	0.81	0.25	1.61	0.64	0.22	1.63	0.48	0.28	1.69	0.4	0.28	1.77	0.28	0.22	1.87	0.12	0.3	1.83	0.03	0.29	1.45	0.85	0.56	1.56	0.83	0.61	1.5	0.66	0.65	1.45	0.48	0.6	1.45	0.4	0.6	1.41	0.24	0.64	1.37	0.07	0.56
303	1.515	1.65	0.93	0.41	1.45	0.83	0.3	1.55	0.81	0.25	1.6	0.64	0.22	1.63	0.48	0.28	1.68	0.4	0.28	1.76	0.28	0.22	1.87	0.12	0.3	1.83	0.03	0.29	1.44	0.85	0.56	1.55	0.83	0.61	1.5	0.66	0.65	1.45	0.48	0.6	1.45	0.4	0.6	1.4	0.24	0.64	1.37	0.07	0.56
304	1.52	1.65	0.93	0.41	1.44	0.83	0.3	1.55	0.81	0.25	1.6	0.64	0.22	1.62	0.48	0.28	1.68	0.4	0.28	1.76	0.29	0.22	1.86	0.13	0.3	1.83	0.03	0.29	1.44	0.85	0.56	1.55	0.84	0.61	1.49	0.66	0.66	1.45	0.48	0.6	1.45	0.4	0.6	1.4	0.24	0.64	1.37	0.07	0.56
305	1.525	1.64	0.93	0.41	1.43	0.83	0.31	1.55	0.81	0.26	1.59	0.64	0.23	1.61	0.48	0.28	1.67	0.4	0.28	1.75	0.29	0.22	1.86	0.13	0.3	1.82	0.03	0.29	1.43	0.85	0.56	1.54	0.84	0.61	1.49	0.66	0.66	1.44	0.48	0.6	1.44	0.4	0.61	1.4	0.24	0.64	1.37	0.07	0.56
306	1.53	1.64	0.93	0.41	1.43	0.83	0.31	1.54	0.81	0.26	1.59	0.64	0.23	1.61	0.48	0.28	1.66	0.4	0.28	1.75	0.29	0.22	1.86	0.13	0.3	1.82	0.03	0.29	1.43	0.86	0.56	1.54	0.84	0.61	1.48	0.66	0.66	1.44	0.48	0.6	1.44	0.4	0.61	1.4	0.24	0.64	1.37	0.07	0.56
307	1.535	1.63	0.93	0.41	1.43	0.83	0.31	1.54	0.81	0.26	1.58	0.64	0.23	1.6	0.48	0.28	1.66	0.4	0.28	1.74	0.29	0.22	1.85	0.13	0.3	1.82	0.04	0.29	1.42	0.86	0.56	1.53	0.84	0.61	1.48	0.66	0.66	1.44	0.48	0.6	1.44	0.4	0.61	1.4	0.24	0.64	1.37	0.06	0.56
308	1.54	1.63	0.93	0.42	1.42	0.83	0.31	1.53	0.81	0.26	1.58	0.64	0.23	1.59	0.48	0.28	1.65	0.4	0.28	1.74	0.29	0.22	1.85	0.14	0.3	1.82	0.04	0.29	1.42	0.86	0.56	1.53	0.84	0.61	1.48	0.66	0.66	1.44	0.48	0.6	1.44	0.4	0.61	1.4	0.24	0.64	1.37	0.06	0.56
309	1.545	1.62	0.93	0.42	1.42	0.84	0.31	1.53	0.81	0.26	1.57	0.64	0.23	1.59	0.48	0.28	1.64	0.4	0.28	1.73	0.29	0.22	1.85	0.14	0.3	1.82	0.04	0.29	1.41	0.86	0.57	1.52	0.84	0.62	1.47	0.66	0.66	1.43	0.48	0.6	1.44	0.4	0.61	1.4	0.24	0.64	1.37	0.06	0.56
310	1.55	1.62	0.94	0.42	1.41	0.84	0.31	1.52	0.81	0.26	1.57	0.64	0.23	1.58	0.48	0.28	1.63	0.4	0.27	1.73	0.29	0.22	1.84	0.14	0.3	1.82	0.04	0.29	1.41	0.86	0.57	1.52	0.84	0.62	1.47	0.66	0.66	1.43	0.48	0.6	1.43	0.4	0.61	1.4	0.24	0.64	1.37	0.06	0.56
311	1.555	1.62	0.94	0.42	1.41	0.84	0.31	1.52	0.82	0.26	1.56	0.64	0.23	1.57	0.48	0.28	1.63	0.4	0.27	1.72	0.3	0.22	1.84	0.14	0.3	1.82	0.04	0.29	1.4	0.86	0.57	1.51	0.84	0.62	1.47	0.67	0.66	1.43	0.48	0.6	1.43	0.4	0.61	1.4	0.24	0.64	1.37	0.06	0.56
312	1.56	1.61	0.94	0.42	1.4	0.84	0.31	1.52	0.82	0.26	1.56	0.64	0.23	1.56	0.48	0.28	1.62	0.4	0.27	1.71	0.3	0.22	1.83	0.15	0.3	1.81	0.05	0.29	1.4	0.86	0.57	1.51	0.84	0.62	1.46	0.67	0.66	1.43	0.48	0.6	1.43	0.4	0.61	1.4	0.24	0.64	1.37	0.06	0.56
313	1.565	1.61	0.94	0.42	1.4	0.84	0.31	1.51	0.82	0.26	1.55	0.64	0.23	1.56	0.48	0.28	1.61	0.4	0.27	1.71	0.3	0.22	1.83	0.15	0.3	1.81	0.05	0.29	1.39	0.86	0.57	1.51	0.84	0.62	1.46	0.67	0.66	1.42	0.48	0.6	1.43	0.4	0.61	1.39	0.24	0.64	1.37	0.06	0.56
314	1.57	1.6	0.94	0.42	1.4	0.84	0.31	1.51	0.82	0.26	1.54	0.64	0.23	1.55	0.48	0.28	1.6	0.4	0.27	1.7	0.3	0.22	1.83	0.15	0.3	1.81	0.05	0.29	1.39	0.86	0.57	1.5	0.84	0.62	1.46	0.67	0.66	1.42	0.48	0.6	1.43	0.4	0.61	1.39	0.24	0.64	1.37	0.06	0.56
315	1.575	1.6	0.94	0.43	1.39	0.84	0.31	1.51	0.82	0.27	1.54	0.64	0.23	1.54	0.48	0.28	1.59	0.4	0.27	1.69	0.3	0.22	1.82	0.16	0.3	1.81	0.06	0.29	1.38	0.86	0.57	1.5	0.84	0.62	1.45	0.67	0.66	1.42	0.48	0.6	1.42	0.4	0.61	1.39	0.24	0.64	1.37	0.06	0.56
316	1.58	1.6	0.94	0.43	1.39	0.84	0.31	1.5	0.82	0.27	1.53	0.64	0.23	1.53	0.48	0.28	1.58	0.4	0.27	1.69	0.3	0.22	1.82	0.16	0.3	1.8	0.06	0.29	1.37	0.86	0.57	1.49	0.84	0.62	1.45	0.67	0.66	1.42	0.48	0.6	1.42	0.4	0.61	1.39	0.24	0.64	1.37	0.06	0.56
317	1.585	1.59	0.94	0.43	1.39	0.84	0.31	1.5	0.82	0.27	1.52	0.64	0.23	1.52	0.48	0.28	1.58	0.4	0.27	1.68	0.3	0.22	1.81	0.16	0.3	1.8	0.06	0.29	1.37	0.86	0.57	1.49	0.84	0.62	1.45	0.67	0.66	1.41	0.48	0.61	1.42	0.4	0.61	1.39	0.24	0.64	1.37	0.06	0.56
318	1.59	1.59	0.94	0.43	1.38	0.85	0.31	1.49	0.82	0.27	1.52	0.64	0.23	1.52	0.48	0.28	1.57	0.4	0.27	1.67	0.3	0.22	1.8	0.17	0.3	1.8	0.07	0.29	1.37	0.86	0.57	1.48	0.84	0.62	1.44	0.67	0.66	1.41	0.48	0.61	1.42	0.4	0.61	1.39	0.24	0.64	1.37	0.06	0.56
319	1.595	1.58	0.94	0.43	1.37	0.85	0.31	1.49	0.82	0.27	1.51	0.64	0.23	1.51	0.48	0.28	1.56	0.4	0.27	1.67	0.31	0.22	1.8	0.17	0.3	1.79	0.07	0.29	1.36	0.86	0.57	1.48	0.84	0.62	1.44	0.67	0.66	1.41	0.48	0.61	1.42	0.4	0.61	1.39	0.24	0.64	1.37	0.06	0.56
320	1.6	1.58	0.94	0.43	1.37	0.85	0.31	1.48	0.82	0.27	1.51	0.64	0.23	1.5	0.48	0.28	1.55	0.4	0.27	1.66	0.31	0.22	1.79	0.17	0.3	1.79	0.07	0.29	1.36	0.86	0.57	1.47	0.84	0.62	1.44	0.67	0.66	1.41	0.48	0.61	1.41	0.4	0.61	1.39	0.24	0.64	1.37	0.06	0.56
321	1.605	1.57	0.94	0.43	1.37	0.85	0.31	1.48	0.82	0.27	1.5	0.64	0.23	1.49	0.48	0.27	1.54	0.4	0.27	1.65	0.31	0.22	1.79	0.18	0.3	1.78	0.08	0.29	1.36	0.86	0.57	1.47	0.84	0.62	1.43	0.67	0.66	1.41	0.48	0.61	1.41	0.4	0.61	1.38	0.24	0.64	1.37	0.06	0.56
322	1.61	1.57	0.94	0.43	1.36	0.85	0.31	1.47	0.82	0.27	1.49	0.64	0.23	1.48	0.48	0.27	1.53	0.4	0.27	1.64	0.31	0.22	1.78	0.18	0.3	1.78	0.08	0.29	1.35	0.86	0.57	1.46	0.84	0.62	1.43	0.67	0.66	1.4	0.48	0.61	1.41	0.4	0.61	1.38	0.23	0.64	1.37	0.06	0.56
323	1.615	1.57	0.94	0.43	1.36	0.85	0.31	1.47	0.82	0.27	1.49	0.64	0.23	1.48	0.48	0.27	1.53	0.4	0.27	1.64	0.31	0.22	1.77	0.18	0.3	1.77	0.08	0.29	1.35	0.86	0.57	1.46	0.84	0.62	1.43	0.67	0.66	1.4	0.48	0.61	1.41	0.4	0.61	1.38	0.23	0.64	1.37	0.06	0.56
324	1.62	1.56	0.94	0.43	1.36	0.85	0.31	1.47	0.82	0.27	1.48	0.64	0.23	1.47	0.48	0.27	1.52	0.41	0.27	1.63	0.31	0.22	1.77	0.19	0.3	1.76	0.09	0.29	1.34	0.86	0.57	1.46	0.84	0.62	1.42	0.67	0.66	1.4	0.48	0.61	1.41	0.4	0.61	1.38	0.23	0.64	1.37	0.06	0.56
325	1.625	1.56	0.94	0.43	1.35	0.85	0.31	1.46	0.82	0.27	1.47	0.64	0.23	1.46	0.48	0.27	1.51	0.41	0.27	1.62	0.31	0.22	1.76	0.19	0.3	1.76	0.09	0.29	1.34	0.86	0.57	1.45	0.85	0.62	1.42	0.67	0.66	1.4	0.48	0.61	1.41	0.4	0.61	1.38	0.23	0.64	1.37	0.06	0.56
326	1.63	1.55	0.94	0.44	1.35	0.85	0.31	1.46	0.82	0.27	1.47	0.64	0.23	1.45	0.48	0.27	1.5	0.41	0.27	1.61	0.32	0.22	1.75	0.19	0.3	1.75	0.09	0.29	1.34	0.87	0.57	1.45	0.85	0.62	1.42	0.67	0.66	1.4	0.48	0.61	1.41	0.4	0.61	1.38	0.24	0.64	1.37	0.06	0.56
327	1.635	1.55	0.94	0.44	1.34	0.85	0.31	1.45	0.83	0.27	1.46	0.64	0.23	1.44	0.48	0.27	1.49	0.41	0.27	1.61	0.32	0.22	1.75	0.19	0.3	1.74	0.1	0.29	1.33	0.87	0.57	1.45	0.85	0.63	1.41	0.67	0.67	1.39	0.48	0.61	1.4	0.4	0.61	1.38	0.24	0.64	1.37	0.06	0.56
328	1.64	1.55	0.94	0.44	1.34	0.85	0.31	1.45	0.83	0.27	1.46	0.64	0.23	1.44	0.48	0.27	1.48	0.41	0.27	1.6	0.32	0.22	1.74	0.2	0.31	1.74	0.1	0.29	1.33	0.87	0.57	1.44	0.85	0.63	1.41	0.67	0.67	1.39	0.48	0.61	1.4	0.4	0.61	1.38	0.24	0.65	1.37	0.06	0.56
329	1.645	1.54	0.94	0.44	1.34	0.85	0.31	1.44	0.83	0.27	1.45	0.65	0.23	1.43	0.48	0.27	1.48	0.41	0.27	1.59	0.32	0.22	1.73	0.2	0.31	1.73	0.1	0.29	1.32	0.87	0.57	1.44	0.85	0.63	1.4	0.67	0.67	1.39	0.48	0.61	1.4	0.4	0.61	1.38	0.24	0.65	1.36	0.06	0.56
330	1.65	1.54	0.94	0.44	1.33	0.85	0.31	1.44	0.83	0.27	1.44	0.65	0.23	1.42	0.48	0.27	1.47	0.41	0.27	1.58	0.32	0.22	1.72	0.2	0.31	1.72	0.1	0.29	1.32	0.87	0.57	1.43	0.85	0.63	1.4	0.67	0.67	1.39	0.48	0.61	1.4	0.4	0.61	1.38	0.23	0.65	1.36	0.06	0.56
331	1.655	1.54	0.94	0.44	1.33	0.85	0.32	1.43	0.83	0.27	1.44	0.65	0.23	1.41	0.48	0.27	1.46	0.41	0.26	1.58	0.32	0.22	1.72	0.2	0.31	1.71	0.1	0.29	1.32	0.87	0.57	1.43	0.85	0.63	1.4	0.67	0.67	1.39	0.48	0.61	1.4	0.4	0.61	1.38	0.23	0.65	1.36	0.06	0.56
332	1.66	1.53	0.94	0.44	1.32	0.85	0.32	1.43	0.83	0.27	1.43	0.65	0.23	1.4	0.48	0.27	1.45	0.41	0.26	1.57	0.32	0.22	1.71	0.2	0.31	1.7	0.1	0.29	1.31	0.87	0.57	1.43	0.85	0.63	1.4	0.67	0.67	1.38	0.48	0.61	1.4	0.4	0.61	1.37	0.23	0.65	1.36	0.06	0.56
333	1.665	1.53	0.94	0.44	1.32	0.85	0.32	1.43	0.83	0.27	1.42	0.65	0.23	1.4	0.49	0.27	1.44	0.41	0.26	1.56	0.32	0.22	1.7	0.2	0.31	1.69	0.11	0.29	1.31	0.87	0.57	1.42	0.85	0.63	1.39	0.67	0.67	1.38	0.48	0.61	1.39	0.4	0.61	1.37	0.24	0.65	1.36	0.06	0.56
334	1.67	1.52	0.95	0.44	1.32	0.86	0.32	1.42	0.83	0.27	1.42	0.65	0.23	1.39	0.49	0.27	1.43	0.41	0.26	1.55	0.33	0.22	1.69	0.2	0.31	1.68	0.11	0.29	1.3	0.87	0.57	1.42	0.85	0.63	1.39	0.67	0.67	1.38	0.48	0.61	1.39	0.4	0.61	1.37	0.24	0.65	1.36	0.06	0.56
335	1.675	1.52	0.95	0.44	1.32	0.86	0.32	1.42	0.83	0.27	1.41	0.65	0.23	1.38	0.49	0.27	1.42	0.41	0.26	1.54	0.33	0.22	1.68	0.21	0.31	1.67	0.11	0.29	1.3	0.87	0.57	1.42	0.85	0.63	1.39	0.67	0.67	1.38	0.48	0.61	1.39	0.4	0.61	1.37	0.24	0.65	1.36	0.06	0.56
336	1.68	1.52	0.95	0.44	1.31	0.86	0.32	1.41	0.83	0.27	1.41	0.65	0.23	1.37	0.49	0.27	1.42	0.41	0.26	1.53	0.33	0.22	1.67	0.21	0.31	1.66	0.11	0.29	1.3	0.87	0.57	1.41	0.85	0.63	1.39	0.67	0.67	1.38	0.48	0.61	1.39	0.4	0.61	1.37	0.24	0.65	1.36	0.06	0.56
337	1.685	1.51	0.95	0.44	1.31	0.86	0.32	1.41	0.83	0.27	1.4	0.65	0.23	1.36	0.49	0.27	1.41	0.41	0.26	1.52	0.33	0.22	1.66	0.21	0.31	1.65	0.11	0.29	1.29	0.87	0.58	1.41	0.85	0.63	1.38	0.67	0.67	1.38	0.48	0.61	1.39	0.4	0.61	1.37	0.24	0.65	1.36	0.06	0.56
338	1.69	1.51	0.95	0.44	1.3	0.86	0.32	1.4	0.83	0.27	1.39	0.65	0.23	1.36	0.49	0.26	1.4	0.42	0.26	1.52	0.33	0.22	1.65	0.21	0.31	1.64	0.11	0.29	1.29	0.87	0.58	1.4	0.85	0.63	1.38	0.67	0.67	1.37	0.48	0.61	1.39	0.4	0.61	1.37	0.24	0.65	1.36	0.06	0.56
339	1.695	1.51	0.95	0.44	1.3	0.86	0.32	1.4	0.83	0.27	1.39	0.65	0.23	1.35	0.49	0.26	1.39	0.42	0.26	1.51	0.33	0.22	1.64	0.21	0.31	1.63	0.11	0.29	1.28	0.87	0.58	1.4	0.85	0.63	1.38	0.67	0.67	1.37	0.48	0.61	1.39	0.4	0.61	1.37	0.24	0.65	1.36	0.06	0.56
340	1.7	1.5	0.95	0.44	1.3	0.86	0.32	1.4	0.83	0.27	1.38	0.65	0.23	1.34	0.49	0.26	1.38	0.42	0.26	1.5	0.33	0.22	1.63	0.2	0.31	1.62	0.11	0.3	1.28	0.87	0.58	1.4	0.85	0.63	1.38	0.67	0.67	1.37	0.48	0.61	1.39	0.4	0.61	1.37	0.24	0.65	1.36	0.06	0.56
341	1.705	1.5	0.95	0.44	1.29	0.86	0.32	1.39	0.83	0.27	1.38	0.65	0.23	1.33	0.49	0.26	1.37	0.42	0.26	1.49	0.33	0.22	1.62	0.2	0.31	1.61	0.11	0.3	1.28	0.87	0.58	1.39	0.85	0.63	1.38	0.67	0.67	1.37	0.48	0.61	1.39	0.4	0.61	1.37	0.24	0.65	1.36	0.06	0.56
342	1.71	1.49	0.95	0.44	1.29	0.86	0.32	1.39	0.83	0.27	1.37	0.65	0.23	1.33	0.49	0.26	1.36	0.42	0.26	1.48	0.33	0.22	1.61	0.2	0.31	1.6	0.11	0.3	1.28	0.87	0.58	1.39	0.85	0.63	1.37	0.67	0.67	1.37	0.48	0.61	1.38	0.4	0.61	1.37	0.24	0.65	1.36	0.06	0.56
343	1.715	1.49	0.95	0.44	1.28	0.86	0.32	1.38	0.83	0.27	1.36	0.65	0.23	1.32	0.49	0.26	1.36	0.42	0.26	1.47	0.32	0.22	1.6	0.2	0.31	1.59	0.11	0.3	1.27	0.87	0.58	1.39	0.85	0.63	1.37	0.67	0.67	1.37	0.48	0.61	1.38	0.4	0.61	1.37	0.24	0.65	1.36	0.06	0.56
344	1.72	1.49	0.95	0.44	1.28	0.86	0.32	1.38	0.84	0.27	1.36	0.65	0.23	1.31	0.5	0.26	1.35	0.42	0.26	1.46	0.32	0.22	1.59	0.2	0.31	1.58	0.11	0.3	1.27	0.87	0.58	1.38	0.85	0.63	1.37	0.67	0.67	1.37	0.48	0.61	1.38	0.4	0.61	1.37	0.24	0.65	1.36	0.06	0.56
345	1.725	1.48	0.95	0.44	1.28	0.86	0.32	1.38	0.84	0.27	1.35	0.65	0.23	1.3	0.5	0.26	1.34	0.42	0.26	1.45	0.32	0.22	1.58	0.2	0.31	1.57	0.11	0.3	1.26	0.87	0.58	1.38	0.85	0.63	1.37	0.67	0.67	1.37	0.48	0.61	1.38	0.4	0.61	1.37	0.24	0.65	1.36	0.06	0.56
346	1.73	1.48	0.95	0.44	1.27	0.86	0.32	1.37	0.84	0.27	1.35	0.65	0.23	1.29	0.5	0.26	1.33	0.42	0.26	1.44	0.32	0.22	1.57	0.2	0.31	1.55	0.1	0.3	1.26	0.87	0.58	1.38	0.85	0.63	1.36	0.67	0.67	1.36	0.48	0.61	1.38	0.4	0.61	1.37	0.24	0.65	1.36	0.06	0.56
347	1.735	1.48	0.95	0.44	1.27	0.86	0.32	1.37	0.84	0.27	1.34	0.66	0.23	1.29	0.5	0.26	1.32	0.42	0.26	1.43	0.32	0.22	1.56	0.2	0.31	1.54	0.1	0.3	1.26	0.87	0.58	1.37	0.85	0.63	1.36	0.67	0.67	1.36	0.48	0.61	1.38	0.4	0.61	1.37	0.24	0.65	1.36	0.06	0.56
348	1.74	1.47	0.95	0.44	1.27	0.86	0.32	1.37	0.84	0.27	1.34	0.66	0.22	1.28	0.5	0.26	1.31	0.42	0.26	1.42	0.32	0.22	1.55	0.2	0.32	1.53	0.1	0.3	1.25	0.87	0.58	1.37	0.85	0.63	1.36	0.67	0.67	1.36	0.48	0.61	1.38	0.4	0.61	1.37	0.24	0.65	1.36	0.06	0.56
349	1.745	1.47	0.95	0.44	1.26	0.86	0.32	1.36	0.84	0.27	1.33	0.66	0.22	1.27	0.5	0.26	1.31	0.42	0.26	1.41	0.32	0.22	1.54	0.19	0.32	1.52	0.1	0.3	1.25	0.87	0.58	1.37	0.85	0.63	1.36	0.67	0.67	1.36	0.48	0.61	1.38	0.4	0.61	1.36	0.24	0.65	1.36	0.06	0.56
350	1.75	1.47	0.95	0.44	1.26	0.86	0.32	1.36	0.84	0.27	1.32	0.66	0.22	1.26	0.5	0.26	1.3	0.42	0.26	1.4	0.32	0.22	1.53	0.19	0.32	1.5	0.1	0.3	1.25	0.87	0.58	1.36	0.85	0.63	1.35	0.67	0.67	1.36	0.48	0.61	1.38	0.4	0.61	1.36	0.24	0.65	1.36	0.06	0.56
351	1.755	1.46	0.95	0.44	1.26	0.86	0.32	1.36	0.84	0.27	1.32	0.66	0.22	1.26	0.5	0.26	1.29	0.42	0.25	1.39	0.32	0.22	1.52	0.19	0.32	1.49	0.1	0.3	1.24	0.87	0.58	1.36	0.85	0.63	1.35	0.67	0.67	1.36	0.48	0.61	1.38	0.4	0.61	1.36	0.24	0.65	1.36	0.06	0.56
352	1.76	1.46	0.95	0.44	1.25	0.86	0.32	1.35	0.84	0.27	1.31	0.66	0.22	1.25	0.5	0.26	1.28	0.42	0.25	1.38	0.32	0.22	1.51	0.19	0.32	1.48	0.1	0.3	1.24	0.87	0.58	1.36	0.85	0.63	1.35	0.67	0.67	1.36	0.48	0.61	1.38	0.4	0.61	1.36	0.24	0.65	1.36	0.06	0.56
353	1.765	1.45	0.95	0.44	1.25	0.86	0.32	1.35	0.84	0.27	1.31	0.66	0.22	1.24	0.51	0.26	1.27	0.42	0.25	1.38	0.32	0.22	1.5	0.18	0.32	1.47	0.09	0.3	1.23	0.87	0.58	1.35	0.85	0.63	1.35	0.67	0.67	1.35	0.48	0.61	1.37	0.4	0.61	1.36	0.24	0.65	1.36	0.06	0.56
354	1.77	1.45	0.95	0.44	1.25	0.86	0.32	1.34	0.84	0.27	1.3	0.66	0.22	1.24	0.51	0.26	1.26	0.43	0.25	1.37	0.32	0.22	1.48	0.18	0.32	1.45	0.09	0.3	1.23	0.87	0.58	1.35	0.85	0.63	1.34	0.67	0.67	1.35	0.48	0.61	1.37	0.4	0.61	1.36	0.24	0.64	1.36	0.06	0.56
355	1.775	1.45	0.95	0.44	1.24	0.86	0.32	1.34	0.84	0.27	1.3	0.66	0.22	1.23	0.51	0.26	1.26	0.43	0.25	1.36	0.32	0.22	1.47	0.18	0.31	1.44	0.09	0.29	1.23	0.87	0.58	1.35	0.85	0.63	1.34	0.67	0.67	1.35	0.48	0.61	1.37	0.4	0.61	1.36	0.24	0.64	1.36	0.06	0.56
356	1.78	1.44	0.95	0.44	1.24	0.86	0.32	1.34	0.84	0.27	1.29	0.66	0.22	1.22	0.51	0.26	1.25	0.43	0.25	1.35	0.32	0.22	1.46	0.18	0.31	1.43	0.09	0.29	1.23	0.87	0.58	1.34	0.85	0.63	1.34	0.67	0.67	1.35	0.48	0.61	1.37	0.4	0.61	1.36	0.24	0.64	1.36	0.06	0.56
357	1.785	1.44	0.95	0.44	1.24	0.86	0.32	1.33	0.84	0.27	1.29	0.66	0.22	1.22	0.51	0.25	1.24	0.43	0.25	1.34	0.32	0.22	1.45	0.17	0.31	1.41	0.09	0.29	1.22	0.87	0.58	1.34	0.85	0.63	1.33	0.67	0.67	1.35	0.48	0.61	1.37	0.4	0.61	1.36	0.24	0.64	1.36	0.06	0.56
358	1.79	1.44	0.95	0.44	1.23	0.86	0.32	1.33	0.84	0.27	1.28	0.66	0.22	1.21	0.51	0.25	1.23	0.43	0.25	1.33	0.31	0.22	1.44	0.17	0.31	1.4	0.08	0.29	1.22	0.87	0.58	1.34	0.85	0.63	1.33	0.67	0.67	1.35	0.48	0.61	1.37	0.4	0.61	1.36	0.24	0.64	1.36	0.06	0.56
359	1.795	1.43	0.94	0.44	1.23	0.86	0.32	1.33	0.84	0.27	1.28	0.66	0.22	1.2	0.51	0.25	1.23	0.43	0.25	1.32	0.31	0.22	1.42	0.17	0.31	1.38	0.08	0.29	1.21	0.87	0.58	1.33	0.85	0.63	1.33	0.67	0.67	1.34	0.48	0.61	1.37	0.4	0.61	1.36	0.24	0.64	1.36	0.06	0.56
360	1.8	1.43	0.94	0.44	1.23	0.86	0.32	1.32	0.84	0.27	1.27	0.66	0.22	1.2	0.51	0.25	1.22	0.43	0.25	1.31	0.31	0.22	1.41	0.16	0.31	1.37	0.08	0.29	1.21	0.87	0.58	1.33	0.85	0.63	1.33	0.67	0.67	1.34	0.48	0.61	1.36	0.4	0.61	1.36	0.24	0.64	1.36	0.06	0.56
361	1.805	1.43	0.94	0.44	1.22	0.86	0.32	1.32	0.84	0.27	1.27	0.66	0.22	1.19	0.51	0.25	1.21	0.43	0.25	1.3	0.31	0.22	1.4	0.16	0.31	1.36	0.08	0.29	1.21	0.87	0.58	1.33	0.84	0.63	1.32	0.67	0.66	1.34	0.48	0.61	1.36	0.4	0.61	1.36	0.24	0.64	1.36	0.06	0.56
362	1.81	1.42	0.94	0.44	1.22	0.86	0.32	1.32	0.84	0.27	1.26	0.66	0.22	1.18	0.52	0.25	1.2	0.43	0.25	1.29	0.31	0.22	1.39	0.16	0.31	1.34	0.07	0.29	1.2	0.87	0.58	1.32	0.84	0.63	1.32	0.67	0.66	1.34	0.48	0.61	1.36	0.4	0.61	1.36	0.24	0.64	1.36	0.06	0.56
363	1.815	1.42	0.94	0.44	1.22	0.86	0.32	1.31	0.84	0.27	1.26	0.66	0.22	1.18	0.52	0.25	1.2	0.43	0.25	1.28	0.31	0.21	1.37	0.15	0.31	1.33	0.07	0.29	1.2	0.87	0.58	1.32	0.84	0.63	1.32	0.67	0.66	1.34	0.48	0.61	1.36	0.4	0.61	1.36	0.24	0.64	1.36	0.06	0.56
364	1.82	1.42	0.94	0.44	1.21	0.86	0.32	1.31	0.84	0.27	1.25	0.66	0.22	1.17	0.52	0.25	1.19	0.43	0.25	1.27	0.31	0.21	1.36	0.15	0.31	1.31	0.07	0.29	1.2	0.87	0.58	1.32	0.84	0.63	1.31	0.67	0.66	1.34	0.48	0.61	1.36	0.4	0.61	1.35	0.24	0.64	1.36	0.06	0.56
365	1.825	1.41	0.94	0.44	1.21	0.86	0.32	1.31	0.84	0.27	1.25	0.66	0.22	1.17	0.52	0.25	1.18	0.43	0.25	1.26	0.31	0.21	1.35	0.15	0.31	1.3	0.07	0.29	1.19	0.87	0.58	1.31	0.84	0.63	1.31	0.67	0.66	1.33	0.48	0.61	1.36	0.4	0.61	1.35	0.24	0.64	1.36	0.06	0.56
366	1.83	1.41	0.94	0.44	1.2	0.86	0.32	1.3	0.84	0.27	1.25	0.66	0.22	1.16	0.52	0.25	1.18	0.43	0.25	1.25	0.31	0.21	1.33	0.14	0.31	1.28	0.07	0.29	1.19	0.87	0.58	1.31	0.84	0.63	1.31	0.67	0.66	1.33	0.48	0.61	1.36	0.4	0.61	1.35	0.24	0.64	1.36	0.06	0.56
367	1.835	1.41	0.94	0.44	1.2	0.86	0.32	1.3	0.84	0.27	1.24	0.66	0.22	1.15	0.52	0.25	1.17	0.43	0.25	1.24	0.3	0.21	1.32	0.14	0.31	1.27	0.06	0.28	1.19	0.87	0.58	1.31	0.84	0.63	1.31	0.67	0.66	1.33	0.48	0.61	1.36	0.4	0.61	1.35	0.24	0.64	1.36	0.06	0.56
368	1.84	1.4	0.94	0.44	1.2	0.86	0.32	1.29	0.84	0.27	1.24	0.66	0.21	1.15	0.52	0.25	1.16	0.43	0.25	1.23	0.3	0.21	1.31	0.14	0.31	1.25	0.06	0.28	1.18	0.87	0.58	1.3	0.84	0.63	1.3	0.67	0.66	1.33	0.48	0.61	1.35	0.4	0.61	1.35	0.24	0.64	1.36	0.06	0.56
369	1.845	1.4	0.94	0.44	1.19	0.86	0.32	1.29	0.84	0.26	1.23	0.66	0.21	1.14	0.52	0.25	1.16	0.43	0.25	1.22	0.3	0.21	1.29	0.13	0.31	1.24	0.06	0.28	1.18	0.87	0.58	1.3	0.84	0.63	1.3	0.67	0.66	1.33	0.48	0.61	1.35	0.4	0.61	1.35	0.24	0.64	1.36	0.06	0.56
370	1.85	1.4	0.94	0.44	1.19	0.86	0.32	1.29	0.84	0.26	1.23	0.66	0.21	1.14	0.52	0.25	1.15	0.43	0.25	1.21	0.3	0.21	1.28	0.13	0.31	1.22	0.06	0.28	1.18	0.87	0.58	1.3	0.84	0.62	1.3	0.67	0.66	1.32	0.48	0.61	1.35	0.4	0.61	1.35	0.24	0.64	1.36	0.06	0.56
371	1.855	1.39	0.94	0.44	1.19	0.86	0.32	1.28	0.84	0.26	1.22	0.66	0.21	1.13	0.52	0.25	1.14	0.43	0.25	1.21	0.3	0.21	1.27	0.13	0.31	1.21	0.05	0.28	1.17	0.87	0.57	1.29	0.84	0.62	1.29	0.67	0.66	1.32	0.48	0.61	1.35	0.4	0.61	1.35	0.24	0.64	1.36	0.06	0.56
372	1.86	1.39	0.94	0.44	1.18	0.86	0.32	1.28	0.84	0.26	1.22	0.66	0.21	1.13	0.52	0.25	1.14	0.43	0.25	1.2	0.3	0.21	1.25	0.12	0.3	1.19	0.05	0.28	1.17	0.87	0.57	1.29	0.84	0.62	1.29	0.67	0.66	1.32	0.48	0.61	1.35	0.4	0.61	1.35	0.24	0.64	1.36	0.06	0.56
373	1.865	1.38	0.94	0.44	1.18	0.86	0.32	1.28	0.84	0.26	1.22	0.66	0.21	1.12	0.52	0.25	1.13	0.43	0.25	1.19	0.3	0.21	1.24	0.12	0.3	1.18	0.05	0.28	1.17	0.87	0.57	1.29	0.84	0.62	1.29	0.67	0.66	1.32	0.48	0.61	1.35	0.4	0.61	1.35	0.24	0.64	1.36	0.06	0.56
374	1.87	1.38	0.94	0.44	1.18	0.86	0.32	1.27	0.84	0.26	1.21	0.66	0.21	1.12	0.52	0.25	1.13	0.43	0.25	1.18	0.29	0.21	1.22	0.12	0.3	1.16	0.05	0.28	1.16	0.87	0.57	1.28	0.84	0.62	1.29	0.67	0.66	1.32	0.48	0.61	1.35	0.4	0.61	1.35	0.24	0.64	1.36	0.06	0.56
375	1.875	1.38	0.94	0.44	1.17	0.86	0.32	1.27	0.84	0.26	1.21	0.66	0.21	1.11	0.52	0.25	1.12	0.43	0.25	1.17	0.29	0.21	1.21	0.12	0.3	1.14	0.05	0.28	1.16	0.87	0.57	1.28	0.84	0.62	1.28	0.67	0.66	1.32	0.48	0.61	1.34	0.4	0.61	1.35	0.24	0.64	1.36	0.06	0.56
376	1.88	1.37	0.94	0.44	1.17	0.86	0.31	1.26	0.84	0.26	1.21	0.66	0.21	1.11	0.52	0.25	1.11	0.43	0.25	1.16	0.29	0.21	1.2	0.11	0.3	1.13	0.05	0.27	1.15	0.86	0.57	1.28	0.84	0.62	1.28	0.67	0.66	1.31	0.48	0.61	1.34	0.4	0.6	1.35	0.24	0.64	1.36	0.06	0.56
377	1.885	1.37	0.94	0.44	1.16	0.86	0.31	1.26	0.83	0.26	1.2	0.66	0.21	1.11	0.52	0.25	1.11	0.43	0.25	1.15	0.29	0.21	1.18	0.11	0.3	1.11	0.05	0.27	1.15	0.86	0.57	1.27	0.84	0.62	1.28	0.67	0.66	1.31	0.48	0.61	1.34	0.4	0.6	1.34	0.24	0.64	1.36	0.06	0.56
378	1.89	1.37	0.94	0.44	1.16	0.86	0.31	1.26	0.83	0.26	1.2	0.66	0.21	1.1	0.52	0.25	1.1	0.43	0.25	1.14	0.29	0.21	1.17	0.11	0.3	1.1	0.05	0.27	1.15	0.86	0.57	1.27	0.84	0.62	1.27	0.67	0.66	1.31	0.48	0.61	1.34	0.4	0.6	1.34	0.24	0.64	1.36	0.06	0.56
379	1.895	1.36	0.94	0.44	1.16	0.86	0.31	1.25	0.83	0.26	1.19	0.66	0.21	1.1	0.52	0.25	1.1	0.43	0.25	1.13	0.29	0.21	1.15	0.11	0.29	1.08	0.04	0.27	1.14	0.86	0.57	1.26	0.84	0.62	1.27	0.67	0.66	1.31	0.48	0.61	1.34	0.4	0.6	1.34	0.24	0.64	1.36	0.06	0.56
380	1.9	1.36	0.94	0.44	1.15	0.86	0.31	1.25	0.83	0.26	1.19	0.66	0.21	1.09	0.52	0.25	1.09	0.43	0.25	1.12	0.29	0.21	1.14	0.1	0.29	1.07	0.04	0.27	1.14	0.86	0.57	1.26	0.84	0.62	1.27	0.67	0.66	1.31	0.48	0.6	1.34	0.4	0.6	1.34	0.24	0.64	1.36	0.06	0.56
381	1.905	1.36	0.94	0.43	1.15	0.86	0.31	1.25	0.83	0.26	1.19	0.66	0.21	1.09	0.52	0.25	1.09	0.43	0.25	1.11	0.29	0.21	1.12	0.1	0.29	1.05	0.04	0.26	1.14	0.86	0.57	1.26	0.84	0.62	1.27	0.67	0.66	1.3	0.48	0.6	1.33	0.4	0.6	1.34	0.24	0.64	1.36	0.06	0.56
382	1.91	1.35	0.94	0.43	1.15	0.86	0.31	1.24	0.83	0.26	1.18	0.66	0.21	1.09	0.52	0.25	1.08	0.43	0.25	1.1	0.29	0.2	1.11	0.1	0.29	1.04	0.04	0.26	1.13	0.86	0.57	1.25	0.84	0.62	1.26	0.67	0.66	1.3	0.48	0.6	1.33	0.4	0.6	1.34	0.24	0.64	1.36	0.06	0.56
383	1.915	1.35	0.94	0.43	1.14	0.86	0.31	1.24	0.83	0.26	1.18	0.66	0.21	1.08	0.52	0.25	1.08	0.43	0.25	1.09	0.28	0.2	1.1	0.1	0.29	1.02	0.04	0.26	1.13	0.86	0.57	1.25	0.84	0.62	1.26	0.67	0.66	1.3	0.48	0.6	1.33	0.4	0.6	1.34	0.24	0.64	1.36	0.07	0.56
384	1.92	1.34	0.94	0.43	1.14	0.85	0.31	1.23	0.83	0.26	1.17	0.65	0.21	1.08	0.52	0.25	1.07	0.43	0.25	1.08	0.28	0.2	1.08	0.1	0.29	1.01	0.04	0.26	1.13	0.86	0.57	1.25	0.84	0.62	1.26	0.67	0.65	1.3	0.48	0.6	1.33	0.4	0.6	1.34	0.24	0.64	1.36	0.07	0.56
385	1.925	1.34	0.94	0.43	1.13	0.85	0.31	1.23	0.83	0.26	1.17	0.65	0.21	1.07	0.52	0.25	1.07	0.43	0.25	1.08	0.28	0.2	1.07	0.09	0.28	0.99	0.04	0.25	1.12	0.86	0.57	1.24	0.84	0.62	1.25	0.67	0.65	1.3	0.48	0.6	1.33	0.4	0.6	1.34	0.24	0.64	1.36	0.07	0.56
386	1.93	1.34	0.94	0.43	1.13	0.85	0.31	1.23	0.83	0.26	1.17	0.65	0.21	1.07	0.52	0.25	1.06	0.43	0.25	1.07	0.28	0.2	1.05	0.09	0.28	0.98	0.04	0.25	1.12	0.86	0.57	1.24	0.84	0.62	1.25	0.67	0.65	1.29	0.48	0.6	1.33	0.4	0.6	1.34	0.24	0.64	1.36	0.07	0.56
387	1.935	1.33	0.93	0.43	1.12	0.85	0.31	1.22	0.83	0.26	1.16	0.65	0.21	1.07	0.51	0.25	1.06	0.43	0.25	1.06	0.28	0.2	1.04	0.09	0.28	0.96	0.05	0.25	1.11	0.86	0.57	1.24	0.83	0.62	1.25	0.67	0.65	1.29	0.48	0.6	1.32	0.4	0.6	1.34	0.24	0.64	1.36	0.07	0.55
388	1.94	1.33	0.93	0.43	1.12	0.85	0.31	1.22	0.83	0.25	1.16	0.65	0.21	1.06	0.51	0.26	1.05	0.43	0.25	1.05	0.28	0.2	1.03	0.09	0.28	0.95	0.05	0.25	1.11	0.86	0.57	1.23	0.83	0.61	1.24	0.67	0.65	1.29	0.48	0.6	1.32	0.4	0.6	1.33	0.24	0.64	1.36	0.07	0.55
389	1.945	1.32	0.93	0.43	1.12	0.85	0.31	1.21	0.83	0.25	1.16	0.65	0.21	1.06	0.51	0.26	1.05	0.43	0.25	1.04	0.28	0.2	1.01	0.09	0.28	0.93	0.05	0.25	1.11	0.86	0.57	1.23	0.83	0.61	1.24	0.66	0.65	1.29	0.48	0.6	1.32	0.4	0.6	1.33	0.24	0.64	1.36	0.07	0.55
390	1.95	1.32	0.93	0.43	1.11	0.85	0.31	1.21	0.83	0.25	1.15	0.65	0.21	1.06	0.51	0.26	1.04	0.42	0.25	1.04	0.28	0.2	1	0.09	0.27	0.92	0.05	0.24	1.1	0.86	0.56	1.22	0.83	0.61	1.24	0.66	0.65	1.28	0.48	0.6	1.32	0.4	0.6	1.33	0.24	0.64	1.36	0.07	0.55
391	1.955	1.32	0.93	0.43	1.11	0.85	0.31	1.21	0.83	0.25	1.15	0.65	0.21	1.05	0.51	0.26	1.04	0.42	0.25	1.03	0.28	0.2	0.99	0.09	0.27	0.9	0.05	0.24	1.1	0.86	0.56	1.22	0.83	0.61	1.23	0.66	0.65	1.28	0.48	0.6	1.32	0.4	0.6	1.33	0.24	0.64	1.36	0.07	0.55
392	1.96	1.31	0.93	0.43	1.1	0.85	0.31	1.2	0.82	0.25	1.15	0.64	0.21	1.05	0.51	0.26	1.04	0.42	0.25	1.02	0.28	0.2	0.98	0.09	0.27	0.89	0.05	0.24	1.1	0.86	0.56	1.22	0.83	0.61	1.23	0.66	0.65	1.28	0.48	0.6	1.32	0.4	0.6	1.33	0.24	0.64	1.36	0.07	0.55
393	1.965	1.31	0.93	0.42	1.1	0.85	0.3	1.2	0.82	0.25	1.14	0.64	0.21	1.05	0.51	0.26	1.03	0.42	0.25	1.01	0.28	0.2	0.96	0.09	0.27	0.88	0.05	0.24	1.09	0.85	0.56	1.21	0.83	0.61	1.23	0.66	0.65	1.28	0.48	0.6	1.31	0.4	0.6	1.33	0.24	0.63	1.36	0.07	0.55
394	1.97	1.3	0.93	0.42	1.1	0.85	0.3	1.19	0.82	0.25	1.14	0.64	0.21	1.04	0.5	0.26	1.03	0.42	0.25	1.01	0.28	0.2	0.95	0.09	0.27	0.86	0.06	0.23	1.09	0.85	0.56	1.21	0.83	0.61	1.22	0.66	0.65	1.27	0.48	0.6	1.31	0.4	0.6	1.33	0.24	0.63	1.36	0.07	0.55
395	1.975	1.3	0.93	0.42	1.09	0.85	0.3	1.19	0.82	0.25	1.13	0.64	0.21	1.04	0.5	0.26	1.02	0.42	0.25	1	0.28	0.2	0.94	0.09	0.27	0.85	0.06	0.23	1.08	0.85	0.56	1.21	0.83	0.61	1.22	0.66	0.65	1.27	0.48	0.6	1.31	0.4	0.6	1.33	0.24	0.63	1.36	0.07	0.55
396	1.98	1.29	0.93	0.42	1.09	0.84	0.3	1.18	0.82	0.25	1.13	0.64	0.21	1.04	0.5	0.26	1.02	0.42	0.25	0.99	0.28	0.2	0.93	0.09	0.26	0.84	0.06	0.23	1.08	0.85	0.56	1.2	0.83	0.61	1.22	0.66	0.65	1.27	0.48	0.6	1.31	0.4	0.59	1.33	0.24	0.63	1.36	0.07	0.55
397	1.985	1.29	0.93	0.42	1.08	0.84	0.3	1.18	0.82	0.25	1.13	0.64	0.2	1.03	0.5	0.26	1.01	0.42	0.25	0.99	0.28	0.2	0.92	0.09	0.26	0.83	0.06	0.23	1.08	0.85	0.56	1.2	0.83	0.61	1.21	0.66	0.65	1.27	0.48	0.6	1.3	0.4	0.59	1.32	0.24	0.63	1.36	0.07	0.55
398	1.99	1.28	0.93	0.42	1.08	0.84	0.3	1.17	0.82	0.25	1.12	0.64	0.2	1.03	0.5	0.26	1.01	0.41	0.26	0.98	0.27	0.2	0.91	0.09	0.26	0.82	0.06	0.22	1.07	0.85	0.56	1.19	0.83	0.61	1.21	0.66	0.64	1.26	0.48	0.6	1.3	0.4	0.59	1.32	0.24	0.63	1.36	0.07	0.55
399	1.995	1.28	0.93	0.42	1.07	0.84	0.3	1.17	0.82	0.25	1.12	0.64	0.2	1.03	0.49	0.26	1.01	0.41	0.26	0.98	0.27	0.2	0.9	0.09	0.26	0.81	0.07	0.22	1.07	0.85	0.56	1.19	0.83	0.61	1.2	0.66	0.64	1.26	0.48	0.59	1.3	0.4	0.59	1.32	0.24	0.63	1.36	0.07	0.55
400	2	1.28	0.92	0.42	1.07	0.84	0.3	1.16	0.82	0.25	1.11	0.63	0.2	1.02	0.49	0.26	1	0.41	0.26	0.97	0.27	0.2	0.89	0.09	0.26	0.8	0.07	0.22	1.06	0.85	0.56	1.19	0.83	0.6	1.2	0.66	0.64	1.26	0.48	0.59	1.3	0.4	0.59	1.32	0.24	0.63	1.36	0.07	0.55
401	2.005	1.27	0.92	0.42	1.06	0.84	0.3	1.16	0.81	0.25	1.11	0.63	0.2	1.02	0.49	0.26	1	0.41	0.26	0.96	0.27	0.2	0.88	0.09	0.26	0.79	0.07	0.22	1.06	0.85	0.56	1.18	0.83	0.6	1.2	0.66	0.64	1.26	0.48	0.59	1.29	0.4	0.59	1.32	0.24	0.63	1.36	0.07	0.55
402	2.01	1.27	0.92	0.41	1.06	0.84	0.3	1.15	0.81	0.25	1.1	0.63	0.2	1.02	0.49	0.26	0.99	0.41	0.26	0.96	0.27	0.19	0.87	0.09	0.26	0.78	0.07	0.22	1.05	0.85	0.56	1.18	0.83	0.6	1.19	0.66	0.64	1.25	0.48	0.59	1.29	0.4	0.59	1.32	0.24	0.63	1.36	0.07	0.55
403	2.015	1.26	0.92	0.41	1.05	0.84	0.3	1.15	0.81	0.24	1.1	0.63	0.2	1.01	0.49	0.26	0.99	0.41	0.26	0.95	0.27	0.19	0.86	0.1	0.25	0.77	0.07	0.22	1.05	0.85	0.56	1.17	0.82	0.6	1.19	0.66	0.64	1.25	0.48	0.59	1.29	0.4	0.59	1.32	0.24	0.63	1.36	0.07	0.55
404	2.02	1.26	0.92	0.41	1.05	0.84	0.3	1.14	0.81	0.24	1.09	0.63	0.2	1.01	0.48	0.26	0.98	0.41	0.26	0.94	0.27	0.19	0.85	0.1	0.25	0.76	0.08	0.22	1.05	0.85	0.56	1.17	0.82	0.6	1.18	0.66	0.64	1.25	0.48	0.59	1.29	0.4	0.59	1.31	0.24	0.63	1.36	0.07	0.55
405	2.025	1.25	0.92	0.41	1.04	0.84	0.3	1.14	0.81	0.24	1.09	0.63	0.2	1	0.48	0.26	0.98	0.41	0.26	0.94	0.27	0.19	0.85	0.1	0.25	0.75	0.08	0.22	1.04	0.84	0.56	1.17	0.82	0.6	1.18	0.66	0.64	1.24	0.47	0.59	1.28	0.4	0.59	1.31	0.24	0.63	1.36	0.07	0.55
406	2.03	1.25	0.92	0.41	1.04	0.83	0.3	1.13	0.81	0.24	1.08	0.63	0.2	1	0.48	0.26	0.98	0.41	0.25	0.93	0.27	0.19	0.84	0.1	0.25	0.75	0.08	0.22	1.04	0.84	0.56	1.16	0.82	0.6	1.18	0.66	0.64	1.24	0.47	0.59	1.28	0.4	0.59	1.31	0.24	0.63	1.36	0.07	0.55
407	2.035	1.24	0.92	0.41	1.03	0.83	0.3	1.13	0.81	0.24	1.08	0.63	0.2	0.99	0.48	0.26	0.97	0.4	0.25	0.93	0.27	0.19	0.83	0.09	0.25	0.74	0.08	0.22	1.03	0.84	0.55	1.16	0.82	0.6	1.17	0.66	0.64	1.24	0.47	0.59	1.28	0.4	0.59	1.31	0.24	0.63	1.36	0.07	0.55
408	2.04	1.24	0.92	0.41	1.03	0.83	0.3	1.12	0.81	0.24	1.07	0.62	0.2	0.99	0.48	0.25	0.97	0.4	0.25	0.92	0.27	0.19	0.83	0.09	0.25	0.74	0.08	0.22	1.03	0.84	0.55	1.15	0.82	0.6	1.17	0.66	0.64	1.23	0.48	0.59	1.28	0.4	0.59	1.31	0.24	0.63	1.35	0.07	0.55
409	2.045	1.23	0.92	0.41	1.02	0.83	0.29	1.11	0.81	0.24	1.07	0.62	0.2	0.98	0.48	0.25	0.96	0.4	0.25	0.92	0.27	0.19	0.83	0.09	0.25	0.73	0.07	0.22	1.02	0.84	0.55	1.15	0.82	0.6	1.16	0.66	0.64	1.23	0.47	0.59	1.27	0.4	0.59	1.31	0.24	0.63	1.35	0.07	0.55
410	2.05	1.23	0.91	0.4	1.02	0.83	0.29	1.11	0.8	0.24	1.06	0.62	0.2	0.98	0.48	0.25	0.95	0.4	0.25	0.91	0.27	0.19	0.82	0.09	0.25	0.73	0.07	0.22	1.02	0.84	0.55	1.14	0.82	0.6	1.16	0.66	0.64	1.22	0.47	0.59	1.27	0.4	0.59	1.3	0.24	0.63	1.35	0.07	0.55
411	2.055	1.22	0.91	0.4	1.01	0.83	0.29	1.1	0.8	0.24	1.05	0.62	0.2	0.97	0.48	0.25	0.95	0.4	0.25	0.91	0.27	0.19	0.82	0.09	0.25	0.73	0.07	0.22	1.01	0.84	0.55	1.14	0.82	0.59	1.15	0.66	0.64	1.22	0.47	0.59	1.26	0.4	0.59	1.3	0.24	0.63	1.35	0.08	0.55
412	2.06	1.22	0.91	0.4	1	0.83	0.29	1.1	0.8	0.24	1.05	0.62	0.2	0.96	0.48	0.25	0.94	0.4	0.25	0.9	0.27	0.19	0.82	0.09	0.25	0.73	0.07	0.22	1.01	0.84	0.55	1.13	0.82	0.59	1.15	0.66	0.64	1.22	0.47	0.59	1.26	0.4	0.59	1.3	0.25	0.63	1.35	0.08	0.55
413	2.065	1.21	0.91	0.4	1	0.83	0.29	1.09	0.8	0.24	1.04	0.62	0.2	0.96	0.48	0.25	0.94	0.4	0.25	0.9	0.26	0.19	0.81	0.08	0.25	0.72	0.06	0.22	1	0.84	0.55	1.13	0.82	0.59	1.14	0.66	0.63	1.21	0.47	0.59	1.26	0.4	0.59	1.3	0.25	0.63	1.35	0.08	0.55
414	2.07	1.21	0.91	0.4	0.99	0.83	0.29	1.09	0.8	0.23	1.04	0.62	0.2	0.95	0.48	0.25	0.93	0.4	0.25	0.89	0.26	0.19	0.81	0.08	0.25	0.72	0.06	0.22	1	0.84	0.55	1.12	0.82	0.59	1.14	0.66	0.63	1.21	0.47	0.59	1.25	0.4	0.59	1.29	0.25	0.63	1.35	0.08	0.55
415	2.075	1.2	0.91	0.4	0.99	0.83	0.29	1.08	0.8	0.23	1.03	0.62	0.2	0.95	0.48	0.25	0.93	0.4	0.25	0.89	0.26	0.19	0.81	0.08	0.25	0.72	0.06	0.22	0.99	0.84	0.55	1.12	0.82	0.59	1.14	0.66	0.63	1.2	0.47	0.59	1.25	0.41	0.59	1.29	0.25	0.63	1.35	0.08	0.55
416	2.08	1.2	0.91	0.4	0.98	0.83	0.29	1.08	0.8	0.23	1.02	0.62	0.2	0.94	0.48	0.25	0.92	0.4	0.25	0.88	0.26	0.19	0.81	0.08	0.25	0.72	0.05	0.22	0.99	0.84	0.55	1.11	0.82	0.59	1.13	0.66	0.63	1.2	0.47	0.59	1.25	0.41	0.59	1.29	0.25	0.63	1.35	0.08	0.55
417	2.085	1.19	0.91	0.39	0.98	0.83	0.29	1.07	0.8	0.23	1.02	0.62	0.19	0.93	0.48	0.25	0.92	0.4	0.25	0.88	0.26	0.19	0.81	0.08	0.25	0.72	0.05	0.23	0.98	0.84	0.55	1.11	0.82	0.59	1.13	0.66	0.63	1.19	0.47	0.59	1.24	0.41	0.59	1.29	0.25	0.63	1.35	0.08	0.55
418	2.09	1.19	0.91	0.39	0.97	0.83	0.29	1.06	0.8	0.23	1.01	0.62	0.19	0.93	0.48	0.25	0.91	0.4	0.25	0.88	0.26	0.19	0.8	0.08	0.25	0.71	0.05	0.23	0.98	0.84	0.54	1.1	0.82	0.59	1.12	0.66	0.63	1.19	0.47	0.59	1.24	0.41	0.59	1.28	0.25	0.63	1.35	0.08	0.55
419	2.095	1.18	0.91	0.39	0.96	0.83	0.28	1.06	0.8	0.23	1.01	0.62	0.19	0.92	0.48	0.25	0.91	0.39	0.25	0.87	0.26	0.19	0.8	0.08	0.25	0.71	0.05	0.23	0.97	0.84	0.54	1.1	0.82	0.59	1.12	0.66	0.63	1.18	0.47	0.59	1.23	0.41	0.59	1.28	0.25	0.63	1.34	0.09	0.56
420	2.1	1.18	0.91	0.39	0.96	0.83	0.28	1.05	0.8	0.23	1	0.62	0.19	0.92	0.48	0.25	0.9	0.39	0.25	0.87	0.26	0.19	0.8	0.08	0.25	0.71	0.05	0.23	0.97	0.84	0.54	1.09	0.82	0.59	1.11	0.66	0.63	1.18	0.47	0.59	1.23	0.41	0.59	1.28	0.25	0.63	1.34	0.09	0.56
421	2.105	1.17	0.91	0.39	0.95	0.83	0.28	1.05	0.8	0.23	0.99	0.62	0.19	0.91	0.48	0.25	0.9	0.39	0.25	0.86	0.26	0.19	0.79	0.08	0.25	0.71	0.04	0.23	0.96	0.84	0.54	1.09	0.81	0.58	1.1	0.66	0.63	1.17	0.48	0.59	1.22	0.41	0.59	1.27	0.25	0.63	1.34	0.09	0.56
422	2.11	1.16	0.91	0.39	0.95	0.83	0.28	1.04	0.8	0.23	0.99	0.62	0.19	0.91	0.48	0.25	0.89	0.4	0.25	0.86	0.25	0.19	0.79	0.07	0.25	0.7	0.04	0.23	0.95	0.84	0.54	1.08	0.81	0.58	1.1	0.66	0.63	1.17	0.48	0.59	1.22	0.41	0.59	1.27	0.25	0.63	1.34	0.09	0.56
423	2.115	1.16	0.91	0.39	0.94	0.83	0.28	1.04	0.8	0.22	0.98	0.62	0.19	0.9	0.48	0.25	0.89	0.4	0.25	0.85	0.26	0.19	0.79	0.07	0.25	0.7	0.04	0.23	0.95	0.84	0.54	1.07	0.81	0.58	1.09	0.66	0.63	1.16	0.48	0.59	1.21	0.41	0.59	1.26	0.25	0.63	1.34	0.09	0.56
424	2.12	1.15	0.91	0.39	0.94	0.83	0.28	1.03	0.8	0.22	0.98	0.62	0.19	0.9	0.48	0.25	0.88	0.4	0.24	0.85	0.26	0.19	0.79	0.07	0.25	0.7	0.04	0.23	0.94	0.84	0.54	1.07	0.81	0.58	1.09	0.66	0.63	1.16	0.48	0.59	1.2	0.41	0.59	1.26	0.26	0.63	1.34	0.09	0.56
425	2.125	1.15	0.91	0.38	0.93	0.83	0.28	1.02	0.8	0.22	0.97	0.62	0.19	0.89	0.48	0.25	0.87	0.4	0.24	0.84	0.26	0.19	0.79	0.07	0.25	0.7	0.04	0.23	0.94	0.84	0.53	1.06	0.82	0.58	1.08	0.66	0.63	1.15	0.48	0.59	1.2	0.41	0.59	1.26	0.26	0.63	1.33	0.1	0.56
426	2.13	1.14	0.91	0.38	0.93	0.83	0.28	1.02	0.8	0.22	0.97	0.62	0.19	0.88	0.48	0.25	0.87	0.4	0.24	0.84	0.26	0.19	0.79	0.07	0.25	0.7	0.03	0.23	0.93	0.84	0.53	1.06	0.82	0.58	1.08	0.66	0.63	1.14	0.48	0.59	1.19	0.41	0.59	1.25	0.26	0.63	1.33	0.1	0.56
427	2.135	1.14	0.91	0.38	0.92	0.83	0.27	1.01	0.8	0.22	0.96	0.62	0.19	0.88	0.49	0.25	0.86	0.4	0.24	0.83	0.26	0.19	0.78	0.07	0.25	0.7	0.03	0.23	0.93	0.84	0.53	1.05	0.82	0.58	1.07	0.66	0.62	1.14	0.48	0.59	1.19	0.41	0.59	1.25	0.26	0.63	1.33	0.1	0.56
428	2.14	1.13	0.91	0.38	0.92	0.83	0.27	1.01	0.8	0.22	0.96	0.62	0.19	0.87	0.49	0.25	0.86	0.4	0.24	0.83	0.26	0.19	0.78	0.07	0.25	0.7	0.03	0.23	0.92	0.84	0.53	1.05	0.82	0.58	1.06	0.66	0.62	1.13	0.48	0.59	1.18	0.41	0.59	1.24	0.26	0.63	1.33	0.1	0.56
429	2.145	1.13	0.91	0.38	0.91	0.83	0.27	1	0.8	0.22	0.95	0.62	0.19	0.86	0.49	0.25	0.85	0.4	0.24	0.83	0.26	0.18	0.78	0.07	0.25	0.7	0.03	0.23	0.91	0.84	0.53	1.04	0.82	0.58	1.06	0.66	0.62	1.12	0.48	0.59	1.17	0.41	0.59	1.24	0.26	0.64	1.32	0.11	0.56
430	2.15	1.12	0.91	0.38	0.9	0.84	0.27	1	0.81	0.22	0.94	0.63	0.19	0.86	0.49	0.25	0.85	0.4	0.24	0.82	0.26	0.18	0.78	0.07	0.25	0.7	0.03	0.23	0.91	0.84	0.53	1.03	0.82	0.58	1.05	0.66	0.62	1.11	0.48	0.59	1.16	0.41	0.59	1.23	0.26	0.64	1.32	0.11	0.56
431	2.155	1.12	0.91	0.38	0.9	0.84	0.27	0.99	0.81	0.22	0.94	0.63	0.18	0.85	0.49	0.24	0.84	0.4	0.24	0.82	0.26	0.18	0.78	0.07	0.25	0.7	0.03	0.23	0.9	0.85	0.53	1.03	0.82	0.58	1.05	0.66	0.62	1.11	0.48	0.59	1.16	0.41	0.6	1.23	0.26	0.64	1.32	0.11	0.56
432	2.16	1.11	0.91	0.38	0.9	0.84	0.27	0.99	0.81	0.21	0.93	0.63	0.18	0.85	0.49	0.24	0.84	0.4	0.24	0.82	0.26	0.18	0.78	0.07	0.25	0.7	0.03	0.23	0.9	0.85	0.53	1.02	0.82	0.57	1.04	0.66	0.62	1.1	0.48	0.59	1.15	0.41	0.6	1.22	0.26	0.64	1.31	0.12	0.56
433	2.165	1.11	0.91	0.38	0.89	0.84	0.27	0.98	0.81	0.21	0.93	0.63	0.18	0.84	0.49	0.24	0.83	0.4	0.24	0.81	0.26	0.18	0.78	0.07	0.25	0.7	0.03	0.23	0.89	0.85	0.52	1.02	0.82	0.57	1.03	0.66	0.62	1.09	0.48	0.59	1.14	0.41	0.6	1.21	0.27	0.64	1.31	0.12	0.56
434	2.17	1.1	0.91	0.38	0.88	0.84	0.27	0.98	0.81	0.21	0.92	0.63	0.18	0.84	0.49	0.24	0.83	0.4	0.23	0.81	0.26	0.18	0.78	0.07	0.25	0.7	0.03	0.23	0.89	0.85	0.52	1.01	0.82	0.57	1.03	0.67	0.62	1.08	0.48	0.59	1.13	0.41	0.6	1.21	0.27	0.64	1.31	0.12	0.56
435	2.175	1.1	0.91	0.37	0.88	0.84	0.26	0.97	0.81	0.21	0.92	0.63	0.18	0.84	0.49	0.24	0.83	0.4	0.23	0.81	0.26	0.18	0.78	0.07	0.25	0.7	0.03	0.23	0.88	0.85	0.52	1.01	0.82	0.57	1.02	0.67	0.62	1.07	0.48	0.59	1.12	0.41	0.6	1.2	0.27	0.64	1.3	0.13	0.56
436	2.18	1.09	0.92	0.37	0.88	0.84	0.26	0.97	0.81	0.21	0.91	0.63	0.18	0.83	0.49	0.24	0.82	0.4	0.23	0.81	0.26	0.18	0.78	0.07	0.25	0.7	0.03	0.23	0.88	0.85	0.52	1	0.82	0.57	1.01	0.67	0.62	1.06	0.48	0.59	1.11	0.41	0.6	1.19	0.27	0.64	1.3	0.13	0.56
437	2.185	1.09	0.92	0.37	0.87	0.84	0.26	0.96	0.81	0.21	0.91	0.63	0.18	0.83	0.49	0.24	0.82	0.4	0.23	0.8	0.26	0.18	0.78	0.07	0.25	0.7	0.03	0.23	0.87	0.85	0.52	1	0.83	0.57	1.01	0.67	0.62	1.05	0.48	0.59	1.1	0.41	0.6	1.19	0.27	0.64	1.29	0.13	0.56
438	2.19	1.08	0.92	0.37	0.86	0.84	0.26	0.96	0.81	0.21	0.9	0.63	0.18	0.83	0.49	0.24	0.82	0.4	0.23	0.8	0.26	0.18	0.78	0.07	0.25	0.7	0.03	0.23	0.87	0.86	0.52	0.99	0.83	0.57	1	0.67	0.62	1.04	0.48	0.59	1.09	0.41	0.6	1.18	0.28	0.64	1.29	0.14	0.57
439	2.195	1.07	0.92	0.37	0.86	0.84	0.26	0.95	0.82	0.21	0.9	0.63	0.18	0.83	0.49	0.23	0.82	0.4	0.23	0.8	0.26	0.18	0.78	0.07	0.25	0.7	0.03	0.23	0.86	0.86	0.52	0.99	0.83	0.57	0.99	0.67	0.62	1.03	0.48	0.59	1.08	0.41	0.6	1.17	0.28	0.64	1.28	0.14	0.57
440	2.2	1.07	0.92	0.37	0.85	0.85	0.26	0.95	0.82	0.21	0.9	0.63	0.17	0.82	0.49	0.23	0.81	0.4	0.23	0.8	0.26	0.18	0.78	0.07	0.25	0.7	0.03	0.23	0.86	0.86	0.51	0.98	0.83	0.57	0.99	0.67	0.62	1.02	0.48	0.59	1.07	0.41	0.6	1.16	0.28	0.64	1.28	0.15	0.56
441	2.205	1.06	0.92	0.37	0.85	0.85	0.26	0.94	0.82	0.2	0.89	0.63	0.17	0.82	0.49	0.23	0.81	0.4	0.23	0.8	0.26	0.18	0.78	0.07	0.25	0.7	0.03	0.23	0.85	0.86	0.51	0.98	0.83	0.57	0.98	0.67	0.62	1.01	0.48	0.59	1.06	0.42	0.6	1.15	0.28	0.64	1.27	0.15	0.56
442	2.21	1.06	0.92	0.36	0.84	0.85	0.26	0.94	0.82	0.2	0.89	0.64	0.17	0.82	0.49	0.23	0.81	0.4	0.23	0.79	0.26	0.18	0.78	0.07	0.25	0.7	0.03	0.23	0.85	0.86	0.51	0.97	0.83	0.56	0.97	0.67	0.62	1	0.48	0.59	1.05	0.42	0.6	1.14	0.28	0.64	1.26	0.15	0.56
443	2.215	1.05	0.92	0.36	0.84	0.85	0.26	0.93	0.82	0.2	0.89	0.64	0.17	0.81	0.49	0.23	0.81	0.4	0.23	0.79	0.26	0.18	0.78	0.07	0.25	0.7	0.03	0.23	0.84	0.86	0.51	0.97	0.83	0.56	0.96	0.67	0.62	0.99	0.48	0.59	1.04	0.42	0.6	1.13	0.29	0.64	1.26	0.16	0.57
444	2.22	1.05	0.92	0.36	0.83	0.85	0.25	0.92	0.82	0.2	0.88	0.64	0.17	0.81	0.49	0.23	0.81	0.4	0.23	0.79	0.26	0.18	0.78	0.07	0.25	0.7	0.03	0.23	0.84	0.87	0.51	0.96	0.83	0.56	0.96	0.67	0.62	0.98	0.48	0.59	1.03	0.42	0.6	1.13	0.29	0.64	1.25	0.16	0.57
445	2.225	1.05	0.93	0.36	0.83	0.85	0.25	0.92	0.82	0.2	0.88	0.64	0.17	0.81	0.49	0.23	0.8	0.4	0.23	0.79	0.26	0.18	0.78	0.07	0.25	0.7	0.03	0.23	0.83	0.87	0.51	0.96	0.84	0.56	0.95	0.67	0.61	0.97	0.48	0.59	1.02	0.42	0.6	1.12	0.29	0.64	1.24	0.17	0.56
446	2.23	1.04	0.93	0.36	0.82	0.85	0.25	0.91	0.82	0.2	0.88	0.64	0.17	0.81	0.49	0.23	0.8	0.4	0.23	0.79	0.26	0.18	0.78	0.07	0.25	0.7	0.03	0.23	0.83	0.87	0.51	0.95	0.84	0.56	0.94	0.67	0.61	0.96	0.48	0.59	1.01	0.42	0.6	1.11	0.29	0.64	1.24	0.17	0.56
447	2.235	1.04	0.93	0.36	0.82	0.85	0.25	0.91	0.82	0.2	0.88	0.64	0.17	0.8	0.49	0.23	0.8	0.4	0.23	0.79	0.26	0.18	0.78	0.07	0.25	0.7	0.03	0.23	0.82	0.87	0.51	0.95	0.84	0.56	0.93	0.67	0.61	0.95	0.48	0.59	1	0.42	0.6	1.1	0.29	0.64	1.23	0.17	0.56
448	2.24	1.03	0.93	0.36	0.81	0.85	0.25	0.91	0.82	0.2	0.87	0.64	0.17	0.8	0.49	0.23	0.8	0.4	0.23	0.79	0.26	0.18	0.78	0.07	0.25	0.7	0.03	0.23	0.82	0.87	0.51	0.94	0.84	0.56	0.93	0.67	0.61	0.94	0.48	0.59	0.99	0.42	0.6	1.09	0.29	0.64	1.22	0.18	0.56
449	2.245	1.03	0.93	0.36	0.81	0.86	0.25	0.9	0.83	0.2	0.87	0.64	0.17	0.8	0.49	0.23	0.8	0.4	0.23	0.79	0.26	0.18	0.78	0.07	0.25	0.7	0.03	0.23	0.82	0.87	0.51	0.94	0.84	0.56	0.92	0.67	0.61	0.93	0.48	0.59	0.98	0.42	0.6	1.08	0.29	0.64	1.22	0.18	0.56
450	2.25	1.02	0.93	0.35	0.8	0.86	0.25	0.9	0.83	0.2	0.87	0.64	0.17	0.8	0.49	0.23	0.8	0.4	0.23	0.79	0.26	0.17	0.78	0.07	0.25	0.7	0.03	0.23	0.81	0.87	0.51	0.94	0.84	0.56	0.91	0.67	0.61	0.92	0.48	0.59	0.97	0.42	0.6	1.07	0.3	0.64	1.21	0.19	0.56
451	2.255	1.02	0.93	0.35	0.8	0.86	0.25	0.89	0.83	0.2	0.86	0.64	0.17	0.79	0.49	0.23	0.79	0.4	0.23	0.79	0.26	0.17	0.78	0.07	0.25	0.7	0.03	0.23	0.81	0.87	0.51	0.93	0.84	0.55	0.91	0.67	0.61	0.92	0.48	0.59	0.96	0.42	0.6	1.06	0.3	0.64	1.2	0.19	0.56
452	2.26	1.01	0.93	0.35	0.8	0.86	0.25	0.89	0.83	0.19	0.86	0.64	0.17	0.79	0.49	0.23	0.79	0.4	0.23	0.79	0.26	0.17	0.78	0.07	0.25	0.7	0.03	0.23	0.8	0.88	0.51	0.93	0.84	0.55	0.9	0.67	0.61	0.91	0.48	0.59	0.95	0.42	0.6	1.05	0.3	0.64	1.19	0.19	0.56
453	2.265	1.01	0.93	0.35	0.79	0.86	0.25	0.88	0.83	0.19	0.85	0.64	0.17	0.79	0.49	0.23	0.79	0.4	0.23	0.79	0.26	0.17	0.78	0.07	0.25	0.7	0.03	0.23	0.8	0.88	0.5	0.92	0.84	0.55	0.89	0.68	0.61	0.9	0.48	0.59	0.94	0.42	0.6	1.04	0.3	0.64	1.18	0.2	0.56
454	2.27	1	0.94	0.35	0.79	0.86	0.25	0.88	0.83	0.19	0.85	0.64	0.17	0.79	0.49	0.23	0.79	0.4	0.23	0.79	0.26	0.17	0.78	0.07	0.25	0.7	0.03	0.23	0.8	0.88	0.5	0.92	0.84	0.55	0.89	0.68	0.61	0.89	0.48	0.59	0.93	0.42	0.6	1.04	0.31	0.64	1.18	0.2	0.56
455	2.275	1	0.94	0.35	0.78	0.86	0.25	0.88	0.83	0.19	0.85	0.64	0.17	0.79	0.49	0.23	0.79	0.4	0.23	0.79	0.26	0.17	0.78	0.07	0.25	0.7	0.03	0.23	0.79	0.88	0.5	0.91	0.85	0.55	0.88	0.68	0.61	0.88	0.48	0.59	0.92	0.43	0.6	1.03	0.31	0.64	1.17	0.2	0.56
456	2.28	1	0.94	0.35	0.78	0.86	0.25	0.87	0.83	0.19	0.84	0.64	0.17	0.79	0.49	0.23	0.79	0.4	0.23	0.79	0.26	0.17	0.78	0.07	0.25	0.7	0.03	0.23	0.79	0.88	0.5	0.91	0.85	0.55	0.87	0.68	0.61	0.87	0.49	0.59	0.91	0.43	0.6	1.02	0.31	0.64	1.16	0.2	0.56
457	2.285	0.99	0.94	0.35	0.77	0.86	0.25	0.87	0.83	0.19	0.84	0.64	0.17	0.78	0.49	0.23	0.79	0.4	0.23	0.79	0.26	0.17	0.78	0.07	0.25	0.7	0.03	0.23	0.78	0.88	0.5	0.9	0.85	0.55	0.87	0.68	0.61	0.86	0.49	0.59	0.9	0.43	0.6	1.01	0.32	0.64	1.15	0.21	0.56
458	2.29	0.99	0.94	0.35	0.77	0.86	0.25	0.86	0.83	0.19	0.84	0.64	0.17	0.78	0.49	0.23	0.79	0.4	0.22	0.79	0.26	0.17	0.78	0.07	0.25	0.7	0.03	0.23	0.78	0.88	0.5	0.9	0.85	0.55	0.86	0.68	0.61	0.85	0.49	0.59	0.89	0.43	0.6	1	0.32	0.63	1.14	0.21	0.56
459	2.295	0.98	0.94	0.35	0.76	0.86	0.25	0.86	0.83	0.19	0.83	0.65	0.16	0.78	0.49	0.23	0.79	0.4	0.22	0.79	0.26	0.17	0.78	0.07	0.25	0.7	0.03	0.23	0.77	0.88	0.5	0.89	0.85	0.55	0.86	0.68	0.61	0.84	0.49	0.59	0.88	0.43	0.6	0.99	0.32	0.63	1.13	0.21	0.56
460	2.3	0.98	0.94	0.35	0.76	0.86	0.25	0.86	0.83	0.19	0.83	0.65	0.16	0.78	0.49	0.23	0.79	0.4	0.22	0.79	0.26	0.17	0.78	0.07	0.25	0.7	0.03	0.22	0.77	0.88	0.5	0.89	0.85	0.55	0.85	0.68	0.61	0.83	0.49	0.59	0.87	0.43	0.6	0.98	0.32	0.63	1.12	0.21	0.56
461	2.305	0.97	0.94	0.34	0.76	0.86	0.24	0.85	0.83	0.19	0.83	0.65	0.16	0.78	0.49	0.23	0.78	0.4	0.23	0.78	0.26	0.17	0.78	0.07	0.25	0.7	0.03	0.22	0.77	0.88	0.5	0.89	0.85	0.55	0.85	0.69	0.6	0.82	0.49	0.59	0.86	0.44	0.6	0.97	0.32	0.63	1.11	0.21	0.56
462	2.31	0.97	0.94	0.34	0.75	0.86	0.24	0.85	0.83	0.19	0.83	0.65	0.16	0.78	0.49	0.23	0.78	0.4	0.23	0.78	0.26	0.17	0.78	0.07	0.25	0.7	0.03	0.22	0.76	0.88	0.5	0.88	0.85	0.55	0.84	0.69	0.6	0.82	0.5	0.59	0.86	0.44	0.6	0.97	0.33	0.63	1.1	0.21	0.56
463	2.315	0.97	0.94	0.34	0.75	0.86	0.24	0.84	0.83	0.19	0.82	0.65	0.16	0.78	0.49	0.23	0.78	0.4	0.23	0.78	0.26	0.17	0.78	0.07	0.25	0.7	0.03	0.22	0.76	0.89	0.5	0.88	0.85	0.55	0.83	0.69	0.6	0.81	0.5	0.59	0.85	0.44	0.59	0.96	0.33	0.63	1.09	0.21	0.56
464	2.32	0.96	0.94	0.34	0.74	0.86	0.24	0.84	0.83	0.19	0.82	0.65	0.16	0.77	0.49	0.23	0.78	0.4	0.23	0.78	0.26	0.17	0.78	0.07	0.25	0.7	0.03	0.22	0.75	0.89	0.5	0.87	0.86	0.55	0.83	0.69	0.6	0.8	0.5	0.59	0.84	0.44	0.59	0.95	0.33	0.63	1.08	0.21	0.55
465	2.325	0.96	0.94	0.34	0.74	0.87	0.24	0.84	0.83	0.19	0.82	0.65	0.16	0.77	0.49	0.23	0.78	0.4	0.23	0.78	0.26	0.17	0.78	0.07	0.25	0.7	0.03	0.22	0.75	0.89	0.5	0.87	0.86	0.55	0.82	0.69	0.6	0.79	0.5	0.59	0.83	0.44	0.59	0.94	0.33	0.63	1.07	0.21	0.55
466	2.33	0.95	0.94	0.34	0.73	0.87	0.24	0.83	0.83	0.19	0.82	0.65	0.16	0.77	0.49	0.23	0.78	0.4	0.23	0.78	0.26	0.17	0.78	0.07	0.25	0.7	0.03	0.22	0.74	0.89	0.5	0.86	0.86	0.55	0.82	0.69	0.6	0.78	0.5	0.59	0.82	0.44	0.59	0.93	0.33	0.63	1.06	0.21	0.55
467	2.335	0.95	0.95	0.34	0.73	0.87	0.24	0.83	0.83	0.19	0.81	0.65	0.16	0.77	0.49	0.23	0.78	0.4	0.23	0.78	0.26	0.17	0.78	0.07	0.25	0.7	0.03	0.22	0.74	0.89	0.5	0.86	0.86	0.55	0.81	0.69	0.6	0.78	0.5	0.59	0.81	0.44	0.59	0.92	0.33	0.63	1.05	0.21	0.55
468	2.34	0.95	0.95	0.34	0.73	0.87	0.24	0.82	0.84	0.19	0.81	0.65	0.16	0.77	0.49	0.23	0.78	0.4	0.23	0.78	0.26	0.17	0.78	0.07	0.25	0.7	0.03	0.22	0.74	0.89	0.5	0.85	0.86	0.55	0.8	0.69	0.6	0.77	0.5	0.58	0.8	0.45	0.59	0.91	0.33	0.63	1.04	0.21	0.55
469	2.345	0.94	0.95	0.34	0.72	0.87	0.24	0.82	0.84	0.19	0.81	0.65	0.16	0.77	0.49	0.23	0.78	0.4	0.23	0.78	0.26	0.17	0.78	0.07	0.25	0.7	0.03	0.22	0.73	0.89	0.5	0.85	0.86	0.55	0.8	0.69	0.6	0.76	0.51	0.58	0.79	0.45	0.59	0.9	0.33	0.63	1.03	0.21	0.55
470	2.35	0.94	0.95	0.34	0.72	0.87	0.24	0.82	0.84	0.19	0.81	0.65	0.16	0.77	0.49	0.23	0.78	0.4	0.23	0.78	0.26	0.17	0.78	0.07	0.25	0.7	0.03	0.22	0.73	0.89	0.5	0.85	0.86	0.55	0.79	0.69	0.6	0.75	0.51	0.58	0.79	0.45	0.59	0.89	0.33	0.63	1.01	0.21	0.55
471	2.355	0.93	0.95	0.34	0.71	0.87	0.24	0.81	0.84	0.19	0.81	0.65	0.16	0.77	0.49	0.23	0.78	0.4	0.23	0.78	0.26	0.17	0.78	0.07	0.25	0.7	0.03	0.22	0.72	0.89	0.5	0.84	0.86	0.54	0.79	0.7	0.6	0.75	0.51	0.58	0.78	0.45	0.59	0.88	0.33	0.63	1	0.2	0.55
472	2.36	0.93	0.95	0.34	0.71	0.87	0.24	0.81	0.84	0.19	0.8	0.65	0.16	0.77	0.49	0.23	0.78	0.4	0.23	0.78	0.26	0.17	0.78	0.07	0.25	0.7	0.03	0.22	0.72	0.89	0.5	0.84	0.86	0.54	0.78	0.7	0.6	0.74	0.51	0.58	0.77	0.45	0.59	0.87	0.33	0.63	0.99	0.2	0.55
473	2.365	0.93	0.95	0.34	0.71	0.87	0.24	0.8	0.84	0.19	0.8	0.65	0.16	0.76	0.49	0.23	0.78	0.41	0.23	0.78	0.26	0.17	0.78	0.07	0.25	0.7	0.03	0.22	0.72	0.89	0.5	0.83	0.86	0.54	0.78	0.7	0.6	0.73	0.51	0.58	0.76	0.45	0.59	0.86	0.33	0.63	0.98	0.2	0.55
474	2.37	0.92	0.95	0.34	0.7	0.87	0.24	0.8	0.84	0.19	0.8	0.65	0.16	0.76	0.49	0.23	0.77	0.41	0.23	0.78	0.26	0.17	0.78	0.07	0.25	0.7	0.03	0.22	0.71	0.89	0.5	0.83	0.86	0.54	0.77	0.7	0.6	0.72	0.51	0.58	0.75	0.45	0.59	0.85	0.33	0.63	0.97	0.2	0.54
475	2.375	0.92	0.95	0.34	0.7	0.87	0.24	0.8	0.84	0.19	0.8	0.65	0.16	0.76	0.49	0.23	0.77	0.41	0.23	0.78	0.26	0.17	0.78	0.07	0.25	0.7	0.03	0.22	0.71	0.9	0.5	0.82	0.87	0.54	0.77	0.7	0.6	0.71	0.51	0.58	0.74	0.45	0.59	0.84	0.32	0.62	0.96	0.2	0.54
476	2.38	0.91	0.95	0.34	0.69	0.87	0.24	0.79	0.84	0.19	0.79	0.65	0.16	0.76	0.49	0.23	0.77	0.41	0.23	0.78	0.26	0.17	0.78	0.07	0.25	0.7	0.03	0.22	0.7	0.9	0.5	0.82	0.87	0.54	0.76	0.7	0.6	0.71	0.51	0.58	0.74	0.45	0.59	0.83	0.32	0.62	0.95	0.19	0.54
477	2.385	0.91	0.95	0.34	0.69	0.87	0.24	0.79	0.84	0.19	0.79	0.65	0.16	0.76	0.49	0.23	0.77	0.41	0.23	0.78	0.26	0.17	0.78	0.07	0.25	0.7	0.03	0.22	0.7	0.9	0.49	0.82	0.87	0.54	0.76	0.7	0.6	0.7	0.52	0.58	0.73	0.45	0.59	0.82	0.32	0.62	0.93	0.19	0.54
478	2.39	0.9	0.95	0.34	0.68	0.87	0.24	0.78	0.84	0.19	0.79	0.65	0.16	0.76	0.49	0.23	0.77	0.41	0.23	0.78	0.26	0.17	0.78	0.07	0.25	0.7	0.03	0.22	0.7	0.9	0.49	0.81	0.87	0.54	0.75	0.7	0.6	0.69	0.52	0.58	0.72	0.45	0.59	0.81	0.32	0.62	0.92	0.19	0.54
479	2.395	0.9	0.95	0.34	0.68	0.87	0.24	0.78	0.84	0.19	0.79	0.65	0.16	0.76	0.49	0.23	0.77	0.41	0.23	0.78	0.26	0.17	0.78	0.07	0.25	0.7	0.03	0.22	0.69	0.9	0.49	0.81	0.87	0.54	0.75	0.7	0.6	0.69	0.52	0.58	0.71	0.45	0.59	0.8	0.32	0.62	0.91	0.18	0.54
480	2.4	0.9	0.95	0.34	0.68	0.87	0.24	0.78	0.84	0.19	0.78	0.65	0.16	0.76	0.5	0.23	0.77	0.41	0.23	0.78	0.26	0.17	0.78	0.07	0.25	0.7	0.03	0.22	0.69	0.9	0.49	0.8	0.87	0.54	0.74	0.7	0.6	0.68	0.52	0.58	0.7	0.45	0.59	0.79	0.32	0.62	0.9	0.18	0.54
481	2.405	0.89	0.95	0.34	0.67	0.87	0.24	0.77	0.84	0.18	0.78	0.65	0.16	0.75	0.5	0.23	0.77	0.41	0.23	0.78	0.26	0.17	0.78	0.07	0.25	0.7	0.03	0.22	0.69	0.9	0.49	0.8	0.87	0.54	0.74	0.71	0.6	0.67	0.52	0.58	0.7	0.45	0.58	0.78	0.32	0.62	0.88	0.18	0.54
482	2.41	0.89	0.95	0.34	0.67	0.87	0.24	0.77	0.84	0.18	0.78	0.65	0.16	0.75	0.49	0.23	0.77	0.41	0.23	0.78	0.26	0.17	0.78	0.07	0.25	0.7	0.03	0.22	0.68	0.9	0.49	0.8	0.87	0.54	0.73	0.71	0.6	0.67	0.52	0.58	0.69	0.45	0.58	0.77	0.31	0.62	0.87	0.17	0.54
483	2.415	0.88	0.95	0.33	0.67	0.87	0.24	0.76	0.84	0.18	0.77	0.65	0.16	0.75	0.49	0.23	0.77	0.41	0.23	0.78	0.26	0.17	0.78	0.07	0.25	0.7	0.03	0.22	0.68	0.9	0.49	0.79	0.87	0.54	0.73	0.71	0.6	0.66	0.52	0.58	0.68	0.45	0.58	0.76	0.31	0.62	0.86	0.17	0.54
484	2.42	0.88	0.95	0.33	0.66	0.87	0.24	0.76	0.84	0.18	0.77	0.65	0.16	0.75	0.49	0.23	0.77	0.41	0.23	0.78	0.26	0.17	0.78	0.07	0.25	0.7	0.03	0.22	0.67	0.9	0.49	0.79	0.87	0.54	0.72	0.71	0.6	0.65	0.52	0.58	0.68	0.45	0.58	0.75	0.31	0.62	0.84	0.16	0.53
485	2.425	0.88	0.95	0.33	0.66	0.87	0.24	0.76	0.84	0.18	0.77	0.65	0.16	0.75	0.5	0.23	0.77	0.41	0.23	0.78	0.26	0.17	0.78	0.07	0.25	0.7	0.03	0.22	0.67	0.9	0.49	0.79	0.87	0.54	0.72	0.71	0.6	0.65	0.52	0.58	0.67	0.45	0.58	0.74	0.31	0.62	0.83	0.16	0.53
486	2.43	0.87	0.95	0.33	0.65	0.87	0.24	0.75	0.84	0.18	0.77	0.65	0.16	0.75	0.5	0.23	0.77	0.41	0.23	0.78	0.26	0.17	0.78	0.07	0.25	0.7	0.03	0.22	0.67	0.9	0.49	0.78	0.87	0.54	0.71	0.71	0.6	0.64	0.52	0.58	0.66	0.45	0.58	0.73	0.31	0.62	0.82	0.16	0.53
487	2.435	0.87	0.95	0.33	0.65	0.87	0.24	0.75	0.84	0.18	0.76	0.65	0.16	0.75	0.5	0.23	0.76	0.41	0.23	0.77	0.26	0.17	0.78	0.07	0.25	0.7	0.03	0.22	0.66	0.9	0.49	0.78	0.87	0.54	0.71	0.71	0.6	0.63	0.52	0.58	0.66	0.45	0.58	0.72	0.31	0.62	0.8	0.15	0.53
488	2.44	0.86	0.95	0.33	0.65	0.87	0.24	0.75	0.84	0.18	0.76	0.65	0.16	0.74	0.49	0.23	0.76	0.41	0.23	0.77	0.26	0.17	0.78	0.07	0.25	0.7	0.03	0.22	0.66	0.9	0.49	0.77	0.87	0.54	0.7	0.71	0.6	0.63	0.52	0.58	0.65	0.45	0.58	0.71	0.3	0.61	0.79	0.15	0.53
489	2.445	0.86	0.95	0.33	0.64	0.87	0.24	0.74	0.84	0.18	0.76	0.65	0.16	0.74	0.49	0.23	0.76	0.41	0.23	0.77	0.26	0.17	0.78	0.07	0.25	0.7	0.03	0.22	0.65	0.9	0.49	0.77	0.87	0.54	0.7	0.71	0.6	0.62	0.52	0.58	0.64	0.45	0.58	0.7	0.3	0.61	0.78	0.15	0.53
490	2.45	0.86	0.95	0.33	0.64	0.87	0.23	0.74	0.84	0.18	0.75	0.65	0.16	0.74	0.49	0.22	0.76	0.41	0.23	0.77	0.26	0.17	0.78	0.07	0.25	0.7	0.03	0.22	0.65	0.9	0.49	0.77	0.87	0.54	0.69	0.71	0.6	0.62	0.52	0.58	0.64	0.45	0.58	0.69	0.3	0.61	0.76	0.14	0.53
491	2.455	0.85	0.95	0.33	0.63	0.87	0.24	0.73	0.84	0.18	0.75	0.65	0.16	0.74	0.49	0.22	0.76	0.41	0.23	0.77	0.26	0.17	0.78	0.07	0.25	0.7	0.03	0.22	0.65	0.9	0.49	0.76	0.87	0.54	0.69	0.71	0.6	0.61	0.52	0.57	0.63	0.45	0.58	0.69	0.3	0.61	0.75	0.14	0.53
492	2.46	0.85	0.95	0.33	0.63	0.87	0.24	0.73	0.84	0.18	0.75	0.65	0.16	0.74	0.49	0.22	0.76	0.41	0.23	0.77	0.26	0.17	0.78	0.07	0.25	0.7	0.03	0.22	0.64	0.89	0.49	0.76	0.87	0.54	0.68	0.71	0.6	0.61	0.52	0.57	0.63	0.45	0.58	0.68	0.3	0.61	0.74	0.14	0.53
493	2.465	0.84	0.95	0.33	0.63	0.87	0.23	0.73	0.84	0.18	0.74	0.65	0.16	0.73	0.49	0.22	0.76	0.41	0.23	0.77	0.26	0.17	0.78	0.07	0.25	0.7	0.03	0.22	0.64	0.89	0.49	0.75	0.87	0.54	0.68	0.71	0.6	0.6	0.52	0.57	0.62	0.45	0.58	0.67	0.3	0.61	0.72	0.13	0.53
494	2.47	0.84	0.95	0.33	0.62	0.87	0.23	0.72	0.84	0.18	0.74	0.65	0.16	0.73	0.49	0.22	0.75	0.41	0.23	0.77	0.26	0.17	0.78	0.07	0.25	0.7	0.03	0.22	0.63	0.89	0.49	0.75	0.87	0.54	0.68	0.71	0.6	0.6	0.52	0.57	0.62	0.45	0.58	0.66	0.3	0.61	0.71	0.13	0.53
495	2.475	0.84	0.95	0.33	0.62	0.87	0.24	0.72	0.84	0.18	0.74	0.65	0.16	0.73	0.49	0.22	0.75	0.41	0.23	0.77	0.26	0.17	0.78	0.07	0.25	0.7	0.03	0.22	0.63	0.89	0.49	0.75	0.87	0.54	0.67	0.71	0.6	0.59	0.52	0.57	0.61	0.45	0.58	0.65	0.3	0.61	0.7	0.13	0.53
496	2.48	0.83	0.95	0.33	0.61	0.86	0.24	0.71	0.84	0.18	0.73	0.65	0.16	0.73	0.49	0.22	0.75	0.41	0.23	0.77	0.26	0.17	0.78	0.07	0.25	0.7	0.03	0.22	0.63	0.89	0.49	0.74	0.86	0.54	0.67	0.71	0.6	0.59	0.52	0.57	0.61	0.45	0.58	0.64	0.29	0.61	0.68	0.12	0.53
497	2.485	0.83	0.95	0.33	0.61	0.86	0.24	0.71	0.83	0.18	0.73	0.65	0.16	0.72	0.49	0.22	0.75	0.41	0.23	0.76	0.26	0.17	0.78	0.07	0.25	0.7	0.03	0.22	0.62	0.89	0.49	0.74	0.86	0.54	0.66	0.71	0.6	0.58	0.52	0.57	0.6	0.45	0.58	0.64	0.29	0.61	0.67	0.12	0.53
498	2.49	0.82	0.95	0.33	0.61	0.86	0.24	0.71	0.83	0.18	0.72	0.65	0.16	0.72	0.49	0.22	0.75	0.41	0.23	0.76	0.26	0.17	0.78	0.07	0.25	0.7	0.03	0.22	0.62	0.89	0.49	0.74	0.86	0.54	0.66	0.71	0.6	0.58	0.52	0.57	0.6	0.45	0.57	0.63	0.29	0.61	0.65	0.12	0.53
499	2.495	0.82	0.95	0.33	0.6	0.86	0.24	0.7	0.83	0.18	0.72	0.65	0.16	0.72	0.49	0.22	0.74	0.41	0.23	0.76	0.26	0.17	0.78	0.07	0.25	0.7	0.03	0.22	0.62	0.89	0.49	0.73	0.86	0.54	0.65	0.71	0.6	0.58	0.52	0.57	0.59	0.45	0.57	0.62	0.29	0.61	0.64	0.11	0.53
500	2.5	0.82	0.95	0.33	0.6	0.86	0.24	0.7	0.83	0.18	0.72	0.65	0.16	0.71	0.49	0.22	0.74	0.41	0.23	0.76	0.26	0.17	0.78	0.07	0.25	0.7	0.03	0.22	0.61	0.89	0.49	0.73	0.86	0.54	0.65	0.71	0.6	0.57	0.52	0.57	0.59	0.45	0.57	0.61	0.29	0.61	0.63	0.11	0.53
501	2.505	0.81	0.95	0.33	0.59	0.86	0.24	0.69	0.83	0.18	0.71	0.65	0.16	0.71	0.49	0.22	0.74	0.4	0.23	0.76	0.26	0.17	0.78	0.07	0.25	0.7	0.03	0.22	0.61	0.89	0.49	0.72	0.86	0.54	0.64	0.71	0.6	0.57	0.52	0.57	0.58	0.44	0.57	0.6	0.28	0.61	0.61	0.11	0.53
502	2.51	0.81	0.95	0.33	0.59	0.86	0.24	0.69	0.83	0.18	0.71	0.65	0.16	0.71	0.49	0.22	0.74	0.4	0.23	0.76	0.26	0.17	0.78	0.07	0.25	0.7	0.03	0.22	0.6	0.89	0.49	0.72	0.86	0.54	0.64	0.71	0.6	0.56	0.52	0.57	0.58	0.44	0.57	0.59	0.28	0.61	0.6	0.11	0.53
503	2.515	0.8	0.94	0.33	0.58	0.86	0.24	0.68	0.83	0.18	0.7	0.65	0.16	0.71	0.49	0.22	0.74	0.4	0.23	0.76	0.26	0.17	0.78	0.07	0.25	0.7	0.03	0.22	0.6	0.89	0.49	0.72	0.86	0.54	0.64	0.7	0.6	0.56	0.52	0.57	0.57	0.44	0.57	0.59	0.28	0.61	0.59	0.1	0.53
504	2.52	0.8	0.94	0.33	0.58	0.86	0.24	0.68	0.83	0.18	0.7	0.65	0.16	0.7	0.49	0.22	0.73	0.4	0.23	0.76	0.26	0.17	0.78	0.07	0.25	0.7	0.03	0.22	0.6	0.89	0.49	0.71	0.86	0.54	0.63	0.7	0.6	0.56	0.52	0.57	0.57	0.44	0.57	0.58	0.28	0.61	0.57	0.1	0.53
505	2.525	0.79	0.94	0.33	0.58	0.86	0.24	0.68	0.83	0.18	0.7	0.65	0.16	0.7	0.49	0.22	0.73	0.4	0.23	0.75	0.26	0.17	0.78	0.07	0.25	0.7	0.03	0.22	0.59	0.89	0.49	0.71	0.86	0.54	0.63	0.7	0.6	0.55	0.52	0.57	0.56	0.44	0.57	0.57	0.28	0.61	0.56	0.1	0.53
506	2.53	0.79	0.94	0.33	0.57	0.86	0.24	0.67	0.83	0.18	0.69	0.65	0.16	0.7	0.49	0.22	0.73	0.4	0.23	0.75	0.26	0.17	0.78	0.07	0.25	0.7	0.03	0.22	0.59	0.89	0.49	0.7	0.86	0.54	0.63	0.7	0.6	0.55	0.52	0.57	0.56	0.44	0.57	0.56	0.28	0.61	0.54	0.1	0.53
507	2.535	0.79	0.94	0.33	0.57	0.86	0.24	0.67	0.83	0.18	0.69	0.65	0.16	0.7	0.49	0.22	0.73	0.4	0.23	0.75	0.26	0.17	0.77	0.07	0.25	0.7	0.03	0.22	0.58	0.89	0.49	0.7	0.86	0.54	0.62	0.7	0.6	0.55	0.51	0.57	0.55	0.44	0.57	0.55	0.27	0.61	0.53	0.1	0.53
508	2.54	0.78	0.94	0.33	0.56	0.86	0.24	0.66	0.83	0.18	0.69	0.65	0.16	0.69	0.49	0.22	0.72	0.4	0.23	0.75	0.26	0.17	0.77	0.07	0.25	0.7	0.03	0.22	0.58	0.88	0.49	0.7	0.86	0.54	0.62	0.7	0.6	0.54	0.51	0.57	0.55	0.43	0.57	0.54	0.27	0.61	0.52	0.1	0.53
509	2.545	0.78	0.94	0.33	0.56	0.86	0.24	0.66	0.83	0.18	0.68	0.65	0.16	0.69	0.49	0.22	0.72	0.4	0.23	0.75	0.26	0.17	0.77	0.07	0.25	0.7	0.03	0.22	0.57	0.88	0.49	0.69	0.86	0.54	0.62	0.7	0.6	0.54	0.51	0.57	0.54	0.43	0.57	0.53	0.27	0.61	0.5	0.1	0.53
510	2.55	0.77	0.94	0.33	0.56	0.86	0.24	0.65	0.83	0.18	0.68	0.65	0.16	0.69	0.49	0.22	0.72	0.4	0.23	0.75	0.26	0.17	0.77	0.07	0.25	0.7	0.03	0.22	0.57	0.88	0.49	0.69	0.86	0.54	0.61	0.69	0.6	0.54	0.51	0.57	0.54	0.43	0.57	0.52	0.27	0.61	0.49	0.1	0.53
511	2.555	0.77	0.94	0.33	0.55	0.86	0.24	0.65	0.83	0.18	0.67	0.65	0.16	0.68	0.49	0.22	0.72	0.4	0.23	0.75	0.26	0.17	0.77	0.07	0.25	0.7	0.03	0.22	0.57	0.88	0.49	0.68	0.85	0.54	0.61	0.69	0.6	0.54	0.51	0.57	0.53	0.43	0.57	0.51	0.27	0.61	0.48	0.1	0.54
512	2.56	0.76	0.94	0.33	0.55	0.86	0.24	0.65	0.83	0.18	0.67	0.65	0.16	0.68	0.49	0.22	0.72	0.4	0.23	0.74	0.26	0.17	0.77	0.07	0.25	0.7	0.03	0.22	0.56	0.88	0.5	0.68	0.85	0.54	0.61	0.69	0.6	0.53	0.51	0.56	0.53	0.43	0.56	0.51	0.27	0.61	0.46	0.09	0.54
513	2.565	0.76	0.94	0.33	0.54	0.86	0.24	0.64	0.83	0.18	0.67	0.65	0.16	0.68	0.49	0.22	0.71	0.4	0.23	0.74	0.26	0.17	0.77	0.07	0.25	0.7	0.03	0.22	0.56	0.88	0.5	0.67	0.85	0.54	0.6	0.69	0.6	0.53	0.5	0.56	0.53	0.43	0.56	0.5	0.27	0.61	0.45	0.09	0.54
514	2.57	0.75	0.94	0.33	0.54	0.86	0.24	0.64	0.83	0.18	0.66	0.65	0.16	0.68	0.49	0.22	0.71	0.4	0.23	0.74	0.26	0.17	0.77	0.07	0.25	0.7	0.03	0.22	0.55	0.88	0.5	0.67	0.85	0.54	0.6	0.69	0.6	0.53	0.5	0.56	0.52	0.43	0.56	0.49	0.27	0.61	0.44	0.09	0.54
515	2.575	0.75	0.94	0.33	0.53	0.86	0.24	0.63	0.83	0.18	0.66	0.65	0.16	0.67	0.49	0.22	0.71	0.4	0.23	0.74	0.26	0.17	0.77	0.07	0.25	0.7	0.03	0.22	0.55	0.88	0.5	0.67	0.85	0.54	0.6	0.68	0.6	0.52	0.5	0.56	0.52	0.42	0.56	0.48	0.27	0.61	0.43	0.09	0.54
516	2.58	0.75	0.94	0.34	0.53	0.85	0.24	0.63	0.83	0.18	0.66	0.65	0.16	0.67	0.49	0.22	0.71	0.4	0.23	0.74	0.26	0.17	0.77	0.07	0.25	0.7	0.03	0.22	0.54	0.88	0.5	0.66	0.85	0.54	0.59	0.68	0.6	0.52	0.5	0.56	0.51	0.42	0.56	0.47	0.27	0.61	0.41	0.1	0.54
517	2.585	0.74	0.94	0.34	0.53	0.85	0.24	0.63	0.83	0.18	0.65	0.65	0.16	0.67	0.49	0.22	0.7	0.4	0.23	0.74	0.26	0.17	0.77	0.07	0.25	0.7	0.03	0.22	0.54	0.88	0.5	0.66	0.85	0.54	0.59	0.68	0.6	0.52	0.5	0.56	0.51	0.42	0.56	0.47	0.27	0.61	0.4	0.1	0.54
518	2.59	0.74	0.94	0.34	0.52	0.85	0.24	0.62	0.83	0.19	0.65	0.65	0.16	0.66	0.49	0.22	0.7	0.4	0.23	0.74	0.26	0.17	0.77	0.07	0.25	0.7	0.03	0.22	0.53	0.88	0.5	0.65	0.85	0.54	0.59	0.68	0.6	0.51	0.5	0.56	0.5	0.42	0.56	0.46	0.27	0.61	0.39	0.1	0.54
519	2.595	0.73	0.94	0.34	0.52	0.85	0.24	0.62	0.83	0.19	0.64	0.65	0.16	0.66	0.49	0.22	0.7	0.4	0.23	0.73	0.26	0.17	0.77	0.07	0.25	0.7	0.03	0.22	0.53	0.88	0.5	0.65	0.85	0.54	0.59	0.68	0.6	0.51	0.49	0.56	0.5	0.42	0.56	0.45	0.27	0.61	0.38	0.1	0.55
520	2.6	0.73	0.94	0.34	0.51	0.85	0.24	0.61	0.83	0.19	0.64	0.65	0.16	0.66	0.49	0.22	0.7	0.4	0.23	0.73	0.26	0.17	0.77	0.08	0.25	0.7	0.03	0.22	0.52	0.88	0.5	0.64	0.85	0.54	0.58	0.68	0.6	0.51	0.49	0.56	0.5	0.42	0.56	0.44	0.27	0.61	0.37	0.1	0.55
521	2.605	0.72	0.94	0.34	0.51	0.85	0.24	0.61	0.83	0.19	0.64	0.65	0.16	0.66	0.49	0.22	0.69	0.4	0.23	0.73	0.26	0.17	0.77	0.08	0.25	0.7	0.03	0.22	0.52	0.87	0.5	0.64	0.85	0.54	0.58	0.67	0.6	0.5	0.49	0.56	0.49	0.42	0.56	0.44	0.27	0.61	0.36	0.1	0.55
522	2.61	0.72	0.94	0.34	0.5	0.85	0.24	0.6	0.83	0.19	0.63	0.65	0.16	0.65	0.49	0.22	0.69	0.4	0.23	0.73	0.26	0.17	0.77	0.08	0.25	0.7	0.03	0.22	0.51	0.87	0.5	0.63	0.85	0.54	0.57	0.67	0.6	0.5	0.49	0.56	0.49	0.42	0.56	0.43	0.27	0.61	0.35	0.1	0.55
523	2.615	0.71	0.93	0.34	0.5	0.85	0.24	0.6	0.82	0.19	0.63	0.65	0.16	0.65	0.49	0.22	0.69	0.4	0.23	0.73	0.26	0.17	0.77	0.08	0.25	0.7	0.03	0.22	0.51	0.87	0.5	0.63	0.84	0.54	0.57	0.67	0.6	0.5	0.49	0.55	0.48	0.41	0.56	0.42	0.27	0.61	0.34	0.1	0.55
524	2.62	0.71	0.93	0.34	0.49	0.85	0.24	0.6	0.82	0.19	0.63	0.64	0.16	0.65	0.49	0.23	0.68	0.4	0.23	0.73	0.26	0.17	0.77	0.08	0.25	0.7	0.03	0.22	0.5	0.87	0.5	0.62	0.84	0.54	0.57	0.67	0.6	0.49	0.49	0.55	0.48	0.41	0.56	0.41	0.27	0.61	0.33	0.1	0.55
525	2.625	0.7	0.93	0.34	0.49	0.85	0.24	0.59	0.82	0.19	0.62	0.64	0.16	0.64	0.49	0.23	0.68	0.4	0.23	0.73	0.26	0.17	0.77	0.08	0.25	0.7	0.03	0.22	0.5	0.87	0.5	0.62	0.84	0.55	0.56	0.67	0.6	0.49	0.49	0.55	0.47	0.41	0.56	0.41	0.27	0.61	0.32	0.11	0.55
526	2.63	0.7	0.93	0.34	0.48	0.85	0.24	0.59	0.82	0.19	0.62	0.64	0.16	0.64	0.49	0.23	0.68	0.4	0.23	0.72	0.26	0.17	0.77	0.08	0.25	0.7	0.03	0.22	0.49	0.87	0.5	0.61	0.84	0.55	0.56	0.67	0.6	0.48	0.49	0.55	0.47	0.41	0.56	0.4	0.27	0.61	0.31	0.11	0.55
527	2.635	0.69	0.93	0.34	0.48	0.85	0.24	0.58	0.82	0.19	0.62	0.64	0.16	0.64	0.49	0.23	0.68	0.4	0.23	0.72	0.26	0.17	0.77	0.08	0.25	0.7	0.03	0.22	0.49	0.87	0.5	0.61	0.84	0.55	0.55	0.66	0.6	0.48	0.48	0.55	0.46	0.41	0.56	0.4	0.27	0.61	0.3	0.11	0.55
528	2.64	0.69	0.93	0.34	0.48	0.85	0.24	0.58	0.82	0.19	0.61	0.64	0.16	0.63	0.49	0.23	0.67	0.4	0.23	0.72	0.26	0.17	0.77	0.08	0.25	0.7	0.03	0.22	0.48	0.87	0.5	0.6	0.84	0.55	0.55	0.66	0.6	0.47	0.48	0.55	0.46	0.41	0.56	0.39	0.27	0.61	0.29	0.11	0.55
529	2.645	0.68	0.93	0.35	0.47	0.85	0.24	0.57	0.82	0.19	0.61	0.64	0.16	0.63	0.49	0.23	0.67	0.4	0.23	0.72	0.26	0.17	0.77	0.08	0.25	0.7	0.03	0.22	0.48	0.87	0.5	0.6	0.84	0.55	0.54	0.66	0.6	0.47	0.48	0.55	0.45	0.41	0.56	0.38	0.27	0.61	0.29	0.11	0.55
530	2.65	0.68	0.93	0.35	0.47	0.85	0.24	0.57	0.82	0.19	0.61	0.64	0.16	0.63	0.49	0.23	0.67	0.4	0.23	0.72	0.26	0.17	0.77	0.08	0.25	0.7	0.03	0.22	0.47	0.87	0.5	0.59	0.84	0.55	0.54	0.66	0.6	0.47	0.48	0.55	0.45	0.41	0.56	0.38	0.27	0.61	0.28	0.11	0.55
531	2.655	0.67	0.93	0.35	0.46	0.84	0.24	0.56	0.82	0.19	0.6	0.64	0.16	0.62	0.49	0.23	0.66	0.4	0.23	0.71	0.26	0.17	0.77	0.08	0.25	0.7	0.03	0.22	0.47	0.86	0.5	0.59	0.84	0.55	0.53	0.66	0.6	0.46	0.48	0.55	0.44	0.41	0.56	0.37	0.27	0.61	0.27	0.11	0.55
532	2.66	0.67	0.93	0.35	0.46	0.84	0.24	0.56	0.82	0.19	0.6	0.64	0.16	0.62	0.48	0.23	0.66	0.4	0.23	0.71	0.26	0.17	0.77	0.08	0.25	0.7	0.03	0.22	0.46	0.86	0.5	0.58	0.83	0.55	0.53	0.66	0.6	0.45	0.48	0.55	0.44	0.41	0.56	0.37	0.26	0.61	0.27	0.11	0.55
533	2.665	0.66	0.93	0.35	0.45	0.84	0.24	0.56	0.82	0.19	0.59	0.64	0.17	0.61	0.48	0.23	0.66	0.4	0.23	0.71	0.26	0.17	0.77	0.08	0.25	0.7	0.03	0.22	0.46	0.86	0.5	0.57	0.83	0.55	0.52	0.66	0.6	0.45	0.48	0.56	0.43	0.41	0.56	0.36	0.26	0.61	0.26	0.1	0.55
534	2.67	0.66	0.93	0.35	0.45	0.84	0.24	0.55	0.82	0.19	0.59	0.64	0.17	0.61	0.48	0.23	0.65	0.4	0.23	0.71	0.27	0.17	0.77	0.08	0.25	0.7	0.03	0.22	0.45	0.86	0.5	0.57	0.83	0.55	0.51	0.66	0.6	0.44	0.48	0.56	0.42	0.4	0.56	0.35	0.26	0.61	0.26	0.1	0.55
535	2.675	0.65	0.93	0.35	0.44	0.84	0.24	0.55	0.82	0.19	0.59	0.64	0.17	0.61	0.48	0.23	0.65	0.4	0.23	0.7	0.27	0.17	0.77	0.08	0.25	0.7	0.03	0.22	0.45	0.86	0.5	0.56	0.83	0.55	0.5	0.66	0.6	0.43	0.48	0.56	0.42	0.4	0.56	0.35	0.26	0.61	0.25	0.1	0.55
536	2.68	0.65	0.93	0.35	0.44	0.84	0.25	0.54	0.82	0.19	0.58	0.64	0.17	0.6	0.48	0.23	0.65	0.4	0.23	0.7	0.27	0.17	0.77	0.08	0.25	0.7	0.03	0.22	0.44	0.86	0.5	0.56	0.83	0.55	0.5	0.66	0.6	0.43	0.48	0.56	0.41	0.4	0.56	0.34	0.26	0.61	0.25	0.1	0.55
537	2.685	0.64	0.92	0.35	0.43	0.84	0.25	0.54	0.82	0.2	0.58	0.64	0.17	0.6	0.48	0.23	0.64	0.4	0.23	0.7	0.27	0.17	0.77	0.09	0.25	0.7	0.03	0.22	0.44	0.86	0.51	0.55	0.83	0.55	0.49	0.66	0.61	0.42	0.48	0.56	0.4	0.4	0.56	0.34	0.26	0.61	0.25	0.1	0.55
538	2.69	0.64	0.92	0.35	0.43	0.84	0.25	0.53	0.82	0.2	0.57	0.64	0.17	0.6	0.48	0.23	0.64	0.4	0.23	0.7	0.27	0.17	0.76	0.09	0.25	0.7	0.03	0.22	0.43	0.86	0.51	0.55	0.83	0.55	0.48	0.66	0.61	0.41	0.48	0.56	0.4	0.4	0.56	0.33	0.26	0.61	0.24	0.1	0.55
539	2.695	0.63	0.92	0.36	0.42	0.84	0.25	0.53	0.82	0.2	0.57	0.64	0.17	0.59	0.48	0.23	0.64	0.4	0.23	0.69	0.27	0.17	0.76	0.09	0.25	0.7	0.03	0.22	0.42	0.86	0.51	0.54	0.83	0.56	0.47	0.66	0.61	0.4	0.48	0.56	0.39	0.4	0.56	0.32	0.26	0.61	0.24	0.09	0.55
540	2.7	0.63	0.92	0.36	0.42	0.84	0.25	0.52	0.82	0.2	0.56	0.64	0.17	0.59	0.48	0.23	0.63	0.4	0.23	0.69	0.27	0.17	0.76	0.09	0.25	0.7	0.03	0.22	0.42	0.85	0.51	0.54	0.83	0.56	0.47	0.66	0.61	0.4	0.48	0.56	0.38	0.4	0.56	0.32	0.26	0.61	0.24	0.09	0.55
541	2.705	0.62	0.92	0.36	0.41	0.84	0.25	0.52	0.82	0.2	0.56	0.64	0.17	0.58	0.48	0.23	0.63	0.4	0.23	0.69	0.27	0.17	0.76	0.09	0.25	0.7	0.03	0.22	0.41	0.85	0.51	0.53	0.83	0.56	0.46	0.66	0.61	0.39	0.48	0.56	0.38	0.4	0.56	0.31	0.25	0.61	0.23	0.09	0.55
542	2.71	0.61	0.92	0.36	0.41	0.84	0.25	0.51	0.82	0.2	0.55	0.64	0.17	0.58	0.48	0.23	0.63	0.4	0.23	0.69	0.27	0.17	0.76	0.09	0.25	0.7	0.03	0.22	0.41	0.85	0.51	0.52	0.83	0.56	0.45	0.66	0.61	0.38	0.48	0.56	0.37	0.4	0.56	0.31	0.25	0.61	0.23	0.09	0.55
543	2.715	0.61	0.92	0.36	0.4	0.84	0.25	0.51	0.81	0.2	0.55	0.64	0.17	0.57	0.48	0.23	0.62	0.4	0.23	0.68	0.27	0.17	0.76	0.09	0.25	0.7	0.03	0.22	0.4	0.85	0.51	0.52	0.82	0.56	0.44	0.66	0.61	0.38	0.48	0.56	0.37	0.4	0.56	0.3	0.25	0.61	0.23	0.08	0.55
544	2.72	0.6	0.92	0.36	0.4	0.84	0.25	0.5	0.81	0.2	0.54	0.64	0.17	0.57	0.48	0.23	0.62	0.4	0.23	0.68	0.27	0.17	0.76	0.09	0.25	0.7	0.03	0.22	0.39	0.85	0.51	0.51	0.82	0.56	0.43	0.66	0.61	0.37	0.48	0.56	0.36	0.4	0.57	0.3	0.25	0.61	0.23	0.08	0.55
545	2.725	0.6	0.92	0.36	0.39	0.84	0.25	0.5	0.81	0.2	0.54	0.64	0.17	0.56	0.48	0.23	0.61	0.4	0.23	0.68	0.27	0.17	0.76	0.1	0.25	0.7	0.03	0.22	0.39	0.85	0.51	0.5	0.82	0.56	0.43	0.66	0.61	0.36	0.48	0.56	0.36	0.4	0.57	0.29	0.25	0.61	0.22	0.08	0.55
546	2.73	0.59	0.92	0.37	0.39	0.83	0.25	0.49	0.81	0.2	0.53	0.64	0.17	0.56	0.48	0.23	0.61	0.4	0.23	0.67	0.27	0.17	0.76	0.1	0.25	0.7	0.03	0.22	0.38	0.85	0.51	0.49	0.82	0.56	0.42	0.66	0.61	0.36	0.47	0.56	0.35	0.4	0.57	0.29	0.25	0.61	0.22	0.08	0.55
547	2.735	0.59	0.92	0.37	0.38	0.83	0.25	0.49	0.81	0.21	0.53	0.64	0.17	0.55	0.48	0.23	0.6	0.4	0.23	0.67	0.27	0.17	0.76	0.1	0.25	0.7	0.03	0.22	0.37	0.85	0.51	0.49	0.82	0.56	0.41	0.66	0.61	0.35	0.47	0.56	0.35	0.4	0.57	0.29	0.24	0.61	0.22	0.08	0.55
548	2.74	0.58	0.92	0.37	0.37	0.83	0.25	0.48	0.81	0.21	0.52	0.64	0.17	0.55	0.48	0.23	0.6	0.4	0.23	0.67	0.27	0.17	0.75	0.1	0.25	0.7	0.03	0.22	0.37	0.85	0.51	0.48	0.82	0.57	0.41	0.66	0.61	0.35	0.47	0.56	0.34	0.39	0.57	0.28	0.24	0.61	0.21	0.08	0.55
549	2.745	0.57	0.91	0.37	0.37	0.83	0.25	0.47	0.81	0.21	0.52	0.64	0.17	0.54	0.48	0.23	0.59	0.4	0.23	0.66	0.28	0.17	0.75	0.1	0.25	0.7	0.03	0.22	0.36	0.85	0.52	0.47	0.82	0.57	0.4	0.66	0.61	0.34	0.47	0.56	0.34	0.39	0.57	0.28	0.24	0.61	0.21	0.08	0.55
550	2.75	0.57	0.91	0.37	0.36	0.83	0.26	0.47	0.81	0.21	0.51	0.64	0.17	0.54	0.48	0.23	0.59	0.4	0.23	0.66	0.28	0.17	0.75	0.1	0.25	0.7	0.03	0.23	0.35	0.85	0.52	0.46	0.82	0.57	0.4	0.66	0.61	0.34	0.47	0.57	0.33	0.39	0.57	0.27	0.24	0.61	0.21	0.08	0.55
551	2.755	0.56	0.91	0.37	0.35	0.83	0.26	0.46	0.81	0.21	0.51	0.64	0.18	0.53	0.48	0.23	0.58	0.4	0.23	0.66	0.28	0.17	0.75	0.11	0.25	0.7	0.03	0.23	0.35	0.85	0.52	0.46	0.82	0.57	0.39	0.66	0.61	0.33	0.47	0.57	0.33	0.39	0.57	0.27	0.24	0.61	0.2	0.08	0.55
552	2.76	0.56	0.91	0.38	0.35	0.83	0.26	0.46	0.81	0.21	0.5	0.64	0.18	0.53	0.48	0.23	0.58	0.4	0.23	0.65	0.28	0.17	0.75	0.11	0.25	0.7	0.03	0.23	0.34	0.85	0.52	0.45	0.82	0.57	0.38	0.66	0.61	0.33	0.47	0.57	0.32	0.4	0.57	0.26	0.24	0.62	0.2	0.07	0.55
553	2.765	0.55	0.91	0.38	0.34	0.83	0.26	0.45	0.81	0.21	0.49	0.64	0.18	0.52	0.48	0.23	0.57	0.4	0.23	0.65	0.28	0.17	0.75	0.11	0.25	0.7	0.03	0.23	0.33	0.85	0.52	0.44	0.82	0.57	0.38	0.66	0.61	0.32	0.47	0.57	0.31	0.4	0.57	0.26	0.25	0.62	0.2	0.07	0.55
554	2.77	0.54	0.92	0.38	0.34	0.84	0.26	0.45	0.81	0.21	0.49	0.64	0.18	0.51	0.48	0.23	0.57	0.4	0.23	0.64	0.28	0.17	0.74	0.11	0.25	0.7	0.03	0.23	0.33	0.85	0.52	0.44	0.82	0.57	0.37	0.66	0.62	0.32	0.47	0.57	0.31	0.4	0.58	0.25	0.25	0.62	0.2	0.07	0.55
555	2.775	0.54	0.92	0.38	0.33	0.84	0.26	0.44	0.81	0.22	0.48	0.64	0.18	0.5	0.48	0.23	0.56	0.4	0.23	0.64	0.28	0.17	0.74	0.12	0.25	0.7	0.03	0.23	0.32	0.85	0.52	0.43	0.82	0.58	0.37	0.66	0.62	0.31	0.48	0.57	0.3	0.4	0.58	0.25	0.25	0.62	0.2	0.07	0.55
556	2.78	0.53	0.92	0.38	0.32	0.84	0.26	0.43	0.81	0.22	0.48	0.64	0.18	0.5	0.48	0.23	0.55	0.4	0.23	0.63	0.29	0.17	0.74	0.12	0.24	0.7	0.03	0.23	0.31	0.85	0.52	0.42	0.83	0.58	0.36	0.66	0.62	0.3	0.48	0.57	0.3	0.4	0.58	0.25	0.25	0.62	0.2	0.07	0.55
557	2.785	0.53	0.92	0.38	0.32	0.84	0.26	0.43	0.81	0.22	0.47	0.64	0.18	0.49	0.48	0.23	0.54	0.4	0.23	0.63	0.29	0.17	0.73	0.12	0.24	0.69	0.03	0.23	0.31	0.85	0.52	0.42	0.83	0.58	0.36	0.66	0.62	0.3	0.48	0.57	0.29	0.4	0.58	0.24	0.25	0.62	0.19	0.07	0.55
558	2.79	0.52	0.92	0.38	0.31	0.84	0.27	0.42	0.81	0.22	0.46	0.64	0.18	0.48	0.48	0.23	0.54	0.4	0.23	0.62	0.29	0.17	0.73	0.13	0.24	0.69	0.03	0.23	0.3	0.86	0.52	0.41	0.83	0.58	0.35	0.66	0.62	0.29	0.48	0.57	0.29	0.4	0.58	0.24	0.24	0.62	0.19	0.07	0.55
559	2.795	0.51	0.92	0.39	0.31	0.84	0.27	0.42	0.81	0.22	0.46	0.64	0.18	0.47	0.48	0.23	0.53	0.4	0.23	0.62	0.29	0.17	0.73	0.13	0.24	0.69	0.04	0.23	0.3	0.86	0.53	0.41	0.83	0.58	0.35	0.66	0.62	0.29	0.48	0.57	0.28	0.4	0.58	0.23	0.24	0.62	0.19	0.07	0.55
560	2.8	0.51	0.92	0.39	0.3	0.84	0.27	0.41	0.81	0.22	0.45	0.64	0.18	0.46	0.48	0.23	0.52	0.4	0.22	0.61	0.29	0.17	0.72	0.13	0.24	0.69	0.04	0.23	0.29	0.86	0.53	0.4	0.83	0.58	0.34	0.66	0.63	0.28	0.48	0.58	0.28	0.4	0.58	0.23	0.24	0.62	0.19	0.07	0.55
561	2.805	0.5	0.92	0.39	0.29	0.84	0.27	0.4	0.81	0.22	0.44	0.64	0.19	0.45	0.48	0.23	0.51	0.4	0.22	0.6	0.3	0.17	0.72	0.14	0.24	0.69	0.04	0.23	0.29	0.86	0.53	0.4	0.83	0.58	0.34	0.66	0.63	0.28	0.48	0.58	0.28	0.4	0.58	0.22	0.24	0.62	0.19	0.07	0.55
562	2.81	0.5	0.92	0.39	0.29	0.84	0.27	0.4	0.81	0.22	0.44	0.64	0.19	0.44	0.48	0.23	0.5	0.4	0.22	0.6	0.3	0.17	0.71	0.14	0.24	0.69	0.04	0.23	0.28	0.86	0.53	0.39	0.83	0.58	0.33	0.67	0.63	0.27	0.48	0.58	0.27	0.4	0.58	0.22	0.24	0.62	0.19	0.07	0.55
563	2.815	0.49	0.92	0.39	0.28	0.84	0.27	0.39	0.81	0.23	0.43	0.64	0.19	0.44	0.48	0.23	0.49	0.41	0.22	0.59	0.3	0.17	0.71	0.14	0.24	0.69	0.04	0.23	0.28	0.86	0.53	0.39	0.83	0.58	0.32	0.67	0.63	0.27	0.48	0.58	0.27	0.4	0.58	0.22	0.24	0.62	0.19	0.07	0.55
564	2.82	0.49	0.92	0.39	0.28	0.84	0.27	0.39	0.81	0.23	0.42	0.64	0.19	0.43	0.48	0.23	0.48	0.41	0.22	0.58	0.3	0.17	0.7	0.15	0.24	0.69	0.04	0.23	0.27	0.86	0.53	0.38	0.83	0.59	0.32	0.67	0.63	0.26	0.48	0.58	0.26	0.4	0.59	0.22	0.24	0.62	0.19	0.07	0.55
565	2.825	0.48	0.92	0.39	0.27	0.84	0.28	0.38	0.81	0.23	0.41	0.64	0.19	0.42	0.48	0.23	0.47	0.41	0.22	0.57	0.3	0.17	0.7	0.15	0.24	0.69	0.05	0.23	0.26	0.86	0.53	0.38	0.84	0.59	0.31	0.67	0.63	0.26	0.48	0.58	0.26	0.4	0.59	0.22	0.24	0.62	0.19	0.07	0.55
566	2.83	0.48	0.92	0.39	0.27	0.84	0.28	0.38	0.82	0.23	0.41	0.64	0.19	0.41	0.48	0.23	0.46	0.41	0.22	0.57	0.31	0.17	0.69	0.16	0.24	0.68	0.05	0.23	0.26	0.86	0.54	0.37	0.84	0.59	0.31	0.67	0.63	0.26	0.48	0.58	0.26	0.4	0.59	0.22	0.24	0.63	0.19	0.07	0.55
567	2.835	0.47	0.93	0.39	0.26	0.85	0.28	0.37	0.82	0.23	0.4	0.64	0.19	0.4	0.48	0.23	0.45	0.41	0.22	0.56	0.31	0.17	0.68	0.16	0.24	0.68	0.06	0.23	0.26	0.87	0.54	0.37	0.84	0.59	0.31	0.67	0.63	0.25	0.48	0.58	0.25	0.4	0.59	0.22	0.24	0.63	0.19	0.07	0.55
568	2.84	0.47	0.93	0.39	0.26	0.85	0.28	0.37	0.82	0.23	0.39	0.64	0.19	0.39	0.48	0.23	0.44	0.4	0.22	0.55	0.31	0.17	0.68	0.17	0.24	0.67	0.06	0.23	0.25	0.87	0.54	0.36	0.84	0.59	0.3	0.67	0.64	0.25	0.48	0.58	0.25	0.4	0.59	0.21	0.24	0.63	0.19	0.07	0.55
569	2.845	0.46	0.93	0.39	0.25	0.85	0.28	0.36	0.82	0.23	0.38	0.64	0.19	0.38	0.48	0.23	0.43	0.4	0.22	0.54	0.31	0.16	0.67	0.17	0.24	0.67	0.07	0.23	0.24	0.87	0.54	0.36	0.84	0.59	0.3	0.67	0.64	0.25	0.48	0.58	0.25	0.4	0.59	0.21	0.24	0.63	0.19	0.07	0.55
570	2.85	0.46	0.93	0.4	0.25	0.85	0.28	0.35	0.82	0.23	0.38	0.64	0.19	0.37	0.48	0.23	0.42	0.4	0.22	0.53	0.31	0.16	0.66	0.17	0.24	0.67	0.07	0.22	0.24	0.87	0.54	0.35	0.84	0.59	0.29	0.67	0.64	0.25	0.48	0.59	0.25	0.4	0.59	0.21	0.24	0.63	0.19	0.07	0.55
571	2.855	0.45	0.93	0.4	0.24	0.85	0.28	0.35	0.82	0.23	0.37	0.65	0.19	0.36	0.48	0.23	0.41	0.4	0.22	0.52	0.31	0.16	0.66	0.18	0.24	0.66	0.08	0.22	0.23	0.87	0.54	0.35	0.84	0.59	0.29	0.67	0.64	0.24	0.48	0.59	0.25	0.4	0.59	0.21	0.24	0.63	0.19	0.07	0.55
572	2.86	0.45	0.93	0.4	0.24	0.85	0.28	0.34	0.82	0.24	0.36	0.65	0.19	0.35	0.48	0.23	0.4	0.41	0.22	0.51	0.31	0.16	0.65	0.18	0.24	0.65	0.08	0.22	0.23	0.87	0.54	0.34	0.84	0.59	0.29	0.67	0.64	0.24	0.48	0.59	0.24	0.4	0.59	0.21	0.24	0.63	0.19	0.07	0.55
573	2.865	0.44	0.93	0.4	0.23	0.85	0.28	0.34	0.82	0.24	0.36	0.65	0.19	0.34	0.48	0.23	0.39	0.41	0.22	0.5	0.32	0.16	0.64	0.19	0.24	0.65	0.09	0.22	0.22	0.87	0.54	0.34	0.84	0.59	0.28	0.67	0.64	0.24	0.48	0.59	0.24	0.4	0.59	0.21	0.24	0.63	0.19	0.07	0.55
574	2.87	0.44	0.93	0.4	0.23	0.85	0.29	0.34	0.82	0.24	0.35	0.65	0.19	0.33	0.48	0.23	0.38	0.41	0.22	0.49	0.32	0.16	0.63	0.19	0.24	0.64	0.09	0.23	0.22	0.87	0.54	0.33	0.84	0.59	0.28	0.67	0.64	0.24	0.48	0.59	0.24	0.4	0.59	0.21	0.24	0.63	0.19	0.07	0.55
575	2.875	0.43	0.93	0.4	0.22	0.85	0.29	0.33	0.82	0.24	0.34	0.65	0.19	0.32	0.48	0.23	0.37	0.41	0.22	0.48	0.32	0.16	0.63	0.19	0.24	0.63	0.09	0.23	0.21	0.87	0.54	0.32	0.85	0.6	0.28	0.67	0.64	0.23	0.48	0.59	0.24	0.4	0.59	0.21	0.24	0.63	0.19	0.07	0.55
576	2.88	0.43	0.93	0.4	0.22	0.86	0.29	0.32	0.82	0.24	0.33	0.65	0.19	0.31	0.48	0.23	0.36	0.41	0.22	0.47	0.32	0.16	0.62	0.2	0.24	0.62	0.1	0.23	0.21	0.88	0.54	0.32	0.85	0.6	0.27	0.67	0.64	0.23	0.48	0.59	0.24	0.4	0.59	0.21	0.24	0.63	0.19	0.07	0.55
577	2.885	0.42	0.93	0.4	0.21	0.86	0.29	0.32	0.82	0.24	0.33	0.65	0.19	0.3	0.48	0.23	0.35	0.41	0.22	0.46	0.32	0.16	0.61	0.2	0.24	0.62	0.1	0.23	0.2	0.88	0.54	0.31	0.85	0.6	0.27	0.67	0.64	0.23	0.48	0.59	0.24	0.4	0.59	0.21	0.24	0.63	0.19	0.07	0.55
578	2.89	0.42	0.94	0.41	0.21	0.86	0.28	0.31	0.82	0.24	0.32	0.65	0.19	0.29	0.48	0.23	0.34	0.41	0.22	0.45	0.32	0.17	0.6	0.2	0.24	0.61	0.1	0.23	0.19	0.88	0.54	0.31	0.85	0.6	0.27	0.67	0.64	0.23	0.48	0.59	0.24	0.4	0.6	0.21	0.24	0.63	0.19	0.07	0.55
579	2.895	0.41	0.94	0.41	0.2	0.86	0.28	0.31	0.83	0.24	0.31	0.65	0.2	0.28	0.48	0.23	0.33	0.41	0.22	0.44	0.32	0.17	0.59	0.21	0.24	0.6	0.11	0.23	0.19	0.88	0.55	0.3	0.85	0.6	0.26	0.67	0.64	0.23	0.48	0.59	0.23	0.4	0.6	0.21	0.24	0.63	0.19	0.07	0.55
580	2.9	0.41	0.94	0.41	0.2	0.86	0.28	0.3	0.83	0.24	0.31	0.65	0.2	0.27	0.49	0.23	0.32	0.41	0.22	0.43	0.33	0.17	0.58	0.21	0.24	0.59	0.11	0.23	0.18	0.88	0.54	0.3	0.85	0.6	0.26	0.68	0.64	0.22	0.48	0.59	0.23	0.4	0.6	0.21	0.24	0.63	0.19	0.07	0.55
581	2.905	0.4	0.94	0.41	0.19	0.86	0.28	0.3	0.83	0.24	0.3	0.65	0.2	0.26	0.49	0.23	0.31	0.41	0.22	0.42	0.33	0.17	0.57	0.21	0.25	0.58	0.11	0.23	0.18	0.88	0.54	0.29	0.85	0.6	0.26	0.68	0.64	0.22	0.48	0.59	0.23	0.4	0.6	0.21	0.24	0.63	0.19	0.07	0.55
582	2.91	0.4	0.94	0.41	0.19	0.86	0.28	0.29	0.83	0.24	0.29	0.65	0.2	0.25	0.49	0.23	0.3	0.42	0.22	0.41	0.33	0.17	0.56	0.21	0.25	0.57	0.11	0.23	0.18	0.88	0.54	0.29	0.85	0.6	0.25	0.68	0.64	0.22	0.48	0.59	0.23	0.4	0.6	0.21	0.24	0.63	0.19	0.07	0.55
583	2.915	0.39	0.94	0.41	0.18	0.86	0.29	0.29	0.83	0.24	0.28	0.65	0.2	0.25	0.49	0.23	0.29	0.42	0.22	0.4	0.33	0.17	0.55	0.22	0.25	0.56	0.12	0.23	0.17	0.88	0.54	0.29	0.85	0.6	0.25	0.68	0.64	0.22	0.49	0.59	0.23	0.4	0.6	0.21	0.24	0.63	0.19	0.07	0.55
584	2.92	0.39	0.94	0.41	0.18	0.86	0.29	0.28	0.83	0.24	0.28	0.65	0.2	0.24	0.49	0.23	0.28	0.42	0.22	0.39	0.33	0.17	0.54	0.22	0.25	0.55	0.12	0.23	0.17	0.88	0.54	0.28	0.85	0.6	0.25	0.68	0.64	0.22	0.49	0.59	0.23	0.4	0.6	0.21	0.24	0.63	0.19	0.07	0.55
585	2.925	0.38	0.94	0.41	0.17	0.86	0.29	0.28	0.83	0.24	0.27	0.65	0.2	0.23	0.49	0.23	0.27	0.42	0.22	0.38	0.34	0.17	0.53	0.22	0.25	0.54	0.12	0.23	0.16	0.88	0.54	0.28	0.85	0.6	0.24	0.68	0.64	0.22	0.49	0.59	0.23	0.4	0.6	0.21	0.24	0.63	0.19	0.07	0.55
586	2.93	0.38	0.94	0.41	0.17	0.86	0.29	0.27	0.83	0.24	0.26	0.66	0.2	0.22	0.5	0.23	0.26	0.42	0.22	0.38	0.34	0.17	0.52	0.22	0.25	0.52	0.12	0.23	0.16	0.88	0.54	0.27	0.85	0.6	0.24	0.68	0.64	0.22	0.49	0.59	0.23	0.4	0.6	0.21	0.24	0.63	0.19	0.07	0.55
587	2.935	0.37	0.94	0.41	0.16	0.87	0.29	0.27	0.84	0.24	0.25	0.66	0.2	0.21	0.5	0.23	0.25	0.42	0.22	0.37	0.34	0.17	0.51	0.22	0.25	0.51	0.12	0.24	0.15	0.88	0.54	0.27	0.85	0.6	0.24	0.68	0.64	0.22	0.49	0.59	0.23	0.4	0.6	0.21	0.24	0.63	0.19	0.07	0.55
588	2.94	0.37	0.94	0.41	0.16	0.87	0.29	0.26	0.84	0.24	0.25	0.66	0.2	0.2	0.5	0.23	0.24	0.42	0.22	0.36	0.34	0.17	0.5	0.22	0.25	0.5	0.12	0.24	0.15	0.88	0.55	0.26	0.85	0.6	0.23	0.68	0.64	0.21	0.49	0.59	0.23	0.4	0.6	0.2	0.24	0.63	0.19	0.07	0.55
589	2.945	0.36	0.94	0.41	0.15	0.87	0.29	0.26	0.84	0.24	0.24	0.66	0.2	0.19	0.5	0.23	0.23	0.43	0.22	0.35	0.34	0.17	0.49	0.22	0.26	0.49	0.12	0.24	0.14	0.88	0.55	0.26	0.85	0.6	0.23	0.68	0.64	0.21	0.49	0.59	0.23	0.4	0.6	0.2	0.24	0.63	0.19	0.07	0.55
590	2.95	0.36	0.94	0.41	0.15	0.87	0.29	0.25	0.84	0.24	0.23	0.66	0.2	0.18	0.5	0.23	0.22	0.43	0.22	0.34	0.34	0.17	0.48	0.22	0.26	0.48	0.12	0.24	0.14	0.88	0.55	0.26	0.85	0.6	0.23	0.68	0.64	0.21	0.49	0.59	0.22	0.4	0.6	0.2	0.24	0.63	0.19	0.07	0.55
591	2.955	0.35	0.94	0.41	0.14	0.87	0.29	0.24	0.84	0.24	0.23	0.66	0.2	0.17	0.5	0.23	0.21	0.43	0.22	0.33	0.34	0.17	0.47	0.22	0.26	0.46	0.12	0.24	0.13	0.88	0.55	0.25	0.85	0.6	0.22	0.68	0.64	0.21	0.49	0.59	0.22	0.4	0.6	0.2	0.24	0.63	0.19	0.07	0.55
592	2.96	0.35	0.94	0.41	0.14	0.87	0.29	0.24	0.84	0.24	0.22	0.66	0.2	0.17	0.5	0.23	0.2	0.43	0.22	0.32	0.34	0.17	0.46	0.22	0.26	0.45	0.12	0.24	0.13	0.88	0.55	0.25	0.85	0.6	0.22	0.68	0.64	0.21	0.49	0.59	0.22	0.4	0.6	0.2	0.24	0.63	0.19	0.07	0.55
593	2.965	0.34	0.95	0.41	0.13	0.87	0.29	0.23	0.84	0.24	0.21	0.66	0.2	0.16	0.5	0.23	0.19	0.43	0.22	0.31	0.34	0.17	0.45	0.22	0.26	0.44	0.12	0.24	0.12	0.89	0.55	0.24	0.85	0.6	0.22	0.68	0.64	0.21	0.49	0.59	0.22	0.4	0.59	0.2	0.24	0.63	0.19	0.07	0.55
594	2.97	0.34	0.95	0.41	0.13	0.87	0.29	0.23	0.84	0.24	0.2	0.66	0.2	0.15	0.5	0.23	0.18	0.43	0.22	0.3	0.34	0.17	0.44	0.22	0.26	0.43	0.12	0.24	0.12	0.89	0.55	0.24	0.85	0.6	0.22	0.68	0.64	0.21	0.49	0.59	0.22	0.41	0.59	0.2	0.24	0.63	0.19	0.07	0.55
595	2.975	0.33	0.95	0.41	0.13	0.87	0.29	0.22	0.84	0.24	0.2	0.66	0.2	0.14	0.51	0.22	0.17	0.43	0.22	0.29	0.34	0.18	0.43	0.22	0.26	0.42	0.12	0.25	0.11	0.89	0.55	0.23	0.85	0.6	0.21	0.68	0.64	0.2	0.49	0.59	0.22	0.41	0.59	0.2	0.24	0.63	0.19	0.07	0.55
596	2.98	0.33	0.95	0.41	0.12	0.87	0.29	0.22	0.84	0.24	0.19	0.66	0.2	0.13	0.51	0.22	0.17	0.43	0.22	0.28	0.34	0.18	0.42	0.22	0.27	0.4	0.12	0.25	0.11	0.89	0.55	0.23	0.86	0.6	0.21	0.68	0.64	0.2	0.49	0.59	0.22	0.41	0.59	0.2	0.24	0.63	0.19	0.07	0.55
597	2.985	0.32	0.95	0.41	0.12	0.87	0.29	0.21	0.84	0.24	0.18	0.66	0.2	0.12	0.51	0.22	0.16	0.43	0.22	0.27	0.34	0.18	0.4	0.21	0.27	0.39	0.12	0.25	0.11	0.89	0.55	0.23	0.86	0.6	0.21	0.68	0.64	0.2	0.49	0.59	0.22	0.41	0.59	0.2	0.24	0.63	0.19	0.07	0.55
598	2.99	0.32	0.95	0.41	0.11	0.87	0.29	0.21	0.84	0.24	0.18	0.66	0.2	0.11	0.51	0.22	0.15	0.43	0.22	0.26	0.34	0.18	0.39	0.21	0.27	0.38	0.12	0.25	0.1	0.89	0.55	0.22	0.86	0.6	0.21	0.68	0.64	0.2	0.49	0.59	0.22	0.41	0.59	0.2	0.24	0.63	0.19	0.07	0.55
599	2.995	0.32	0.95	0.41	0.11	0.87	0.29	0.21	0.84	0.24	0.17	0.66	0.2	0.11	0.51	0.22	0.14	0.43	0.22	0.25	0.34	0.18	0.38	0.21	0.27	0.36	0.12	0.25	0.1	0.89	0.55	0.22	0.85	0.6	0.2	0.68	0.64	0.2	0.49	0.59	0.21	0.41	0.59	0.2	0.24	0.63	0.19	0.07	0.55
600	3	0.31	0.95	0.41	0.1	0.87	0.3	0.2	0.84	0.24	0.16	0.67	0.2	0.1	0.51	0.22	0.13	0.43	0.22	0.24	0.34	0.18	0.37	0.21	0.27	0.35	0.11	0.25	0.09	0.89	0.55	0.21	0.85	0.6	0.2	0.68	0.64	0.2	0.49	0.59	0.21	0.41	0.59	0.2	0.24	0.63	0.19	0.07	0.55
601	3.005	0.31	0.95	0.41	0.1	0.87	0.3	0.2	0.84	0.24	0.16	0.67	0.19	0.09	0.51	0.22	0.12	0.43	0.22	0.23	0.33	0.18	0.36	0.2	0.27	0.33	0.11	0.25	0.09	0.89	0.55	0.21	0.85	0.6	0.2	0.68	0.64	0.19	0.49	0.59	0.21	0.41	0.59	0.2	0.24	0.63	0.19	0.07	0.55
602	3.01	0.3	0.95	0.41	0.09	0.87	0.3	0.19	0.85	0.24	0.15	0.67	0.19	0.08	0.51	0.22	0.11	0.43	0.22	0.21	0.33	0.18	0.34	0.2	0.27	0.32	0.11	0.25	0.08	0.89	0.55	0.21	0.85	0.6	0.19	0.68	0.64	0.19	0.49	0.59	0.21	0.41	0.59	0.2	0.24	0.63	0.19	0.07	0.55
603	3.015	0.3	0.95	0.41	0.09	0.87	0.3	0.19	0.85	0.24	0.14	0.67	0.19	0.07	0.52	0.22	0.1	0.43	0.22	0.2	0.33	0.18	0.33	0.2	0.27	0.31	0.11	0.26	0.08	0.89	0.55	0.2	0.85	0.6	0.19	0.68	0.64	0.19	0.49	0.59	0.21	0.41	0.59	0.2	0.24	0.63	0.19	0.07	0.55
604	3.02	0.29	0.95	0.41	0.09	0.87	0.3	0.18	0.85	0.24	0.14	0.67	0.19	0.07	0.52	0.22	0.09	0.44	0.22	0.19	0.33	0.18	0.32	0.2	0.28	0.29	0.1	0.26	0.07	0.89	0.55	0.2	0.85	0.6	0.19	0.68	0.64	0.19	0.49	0.59	0.21	0.41	0.59	0.19	0.24	0.63	0.19	0.07	0.55
605	3.025	0.29	0.95	0.41	0.08	0.87	0.3	0.18	0.85	0.24	0.13	0.67	0.19	0.06	0.52	0.22	0.08	0.44	0.22	0.18	0.33	0.18	0.3	0.19	0.28	0.28	0.1	0.26	0.07	0.89	0.55	0.19	0.85	0.6	0.18	0.68	0.64	0.19	0.49	0.59	0.21	0.41	0.59	0.19	0.24	0.63	0.19	0.07	0.55
606	3.03	0.29	0.95	0.41	0.08	0.87	0.3	0.17	0.85	0.24	0.13	0.67	0.19	0.05	0.52	0.22	0.08	0.44	0.22	0.17	0.33	0.18	0.29	0.19	0.28	0.26	0.1	0.26	0.06	0.88	0.55	0.19	0.85	0.6	0.18	0.68	0.64	0.19	0.49	0.59	0.2	0.41	0.59	0.19	0.24	0.63	0.19	0.07	0.55
607	3.035	0.28	0.95	0.41	0.07	0.87	0.3	0.17	0.85	0.24	0.12	0.67	0.19	0.04	0.52	0.22	0.07	0.44	0.22	0.16	0.33	0.18	0.28	0.19	0.28	0.25	0.1	0.26	0.06	0.88	0.55	0.18	0.85	0.6	0.18	0.68	0.64	0.18	0.49	0.59	0.2	0.41	0.59	0.19	0.24	0.63	0.19	0.07	0.55
608	3.04	0.28	0.95	0.41	0.07	0.87	0.3	0.17	0.85	0.24	0.11	0.67	0.19	0.04	0.52	0.22	0.06	0.44	0.22	0.15	0.32	0.18	0.26	0.18	0.28	0.23	0.09	0.26	0.06	0.88	0.55	0.18	0.85	0.6	0.17	0.68	0.64	0.18	0.49	0.59	0.2	0.41	0.59	0.19	0.24	0.63	0.19	0.07	0.55
609	3.045	0.27	0.95	0.41	0.07	0.87	0.29	0.16	0.85	0.24	0.11	0.67	0.19	0.03	0.52	0.22	0.05	0.44	0.22	0.14	0.32	0.18	0.25	0.18	0.28	0.21	0.09	0.26	0.05	0.88	0.55	0.18	0.85	0.6	0.17	0.68	0.64	0.18	0.49	0.59	0.2	0.41	0.59	0.19	0.24	0.63	0.19	0.07	0.55
610	3.05	0.27	0.95	0.41	0.06	0.87	0.29	0.16	0.85	0.24	0.1	0.67	0.19	0.02	0.52	0.22	0.04	0.44	0.22	0.13	0.32	0.18	0.24	0.17	0.28	0.2	0.09	0.26	0.05	0.88	0.55	0.17	0.85	0.6	0.17	0.68	0.64	0.18	0.49	0.59	0.2	0.41	0.59	0.19	0.24	0.63	0.19	0.07	0.55
611	3.055	0.26	0.95	0.41	0.06	0.87	0.29	0.15	0.84	0.24	0.1	0.67	0.19	0.01	0.52	0.22	0.03	0.44	0.22	0.12	0.32	0.18	0.22	0.17	0.28	0.18	0.08	0.26	0.04	0.88	0.55	0.17	0.85	0.6	0.16	0.68	0.64	0.17	0.49	0.59	0.2	0.41	0.59	0.19	0.24	0.63	0.19	0.07	0.55
612	3.06	0.26	0.95	0.41	0.05	0.87	0.29	0.15	0.85	0.24	0.09	0.67	0.19	0.01	0.52	0.22	0.03	0.44	0.22	0.11	0.32	0.19	0.21	0.17	0.28	0.17	0.08	0.26	0.04	0.88	0.55	0.16	0.85	0.6	0.16	0.68	0.64	0.17	0.49	0.59	0.2	0.41	0.59	0.19	0.24	0.63	0.19	0.07	0.55
613	3.065	0.26	0.95	0.41	0.05	0.87	0.29	0.14	0.84	0.24	0.08	0.67	0.19	0	0.53	0.22	0.02	0.44	0.22	0.1	0.32	0.19	0.19	0.16	0.28	0.15	0.08	0.26	0.04	0.88	0.55	0.16	0.85	0.6	0.15	0.68	0.64	0.17	0.49	0.59	0.19	0.41	0.59	0.19	0.24	0.63	0.19	0.07	0.55
614	3.07	0.25	0.95	0.41	0.04	0.87	0.29	0.14	0.84	0.24	0.08	0.67	0.19	-0.01	0.53	0.22	0.01	0.44	0.22	0.09	0.31	0.19	0.18	0.16	0.28	0.13	0.08	0.26	0.03	0.88	0.55	0.15	0.85	0.6	0.15	0.68	0.64	0.17	0.49	0.59	0.19	0.41	0.59	0.19	0.24	0.63	0.19	0.07	0.55
615	3.075	0.25	0.95	0.41	0.04	0.87	0.29	0.14	0.84	0.24	0.07	0.67	0.19	-0.01	0.53	0.22	0	0.44	0.22	0.08	0.31	0.19	0.16	0.15	0.28	0.12	0.07	0.27	0.03	0.88	0.55	0.15	0.85	0.6	0.15	0.68	0.64	0.17	0.49	0.59	0.19	0.41	0.59	0.18	0.24	0.63	0.19	0.07	0.55
616	3.08	0.24	0.95	0.41	0.04	0.87	0.29	0.13	0.84	0.24	0.07	0.67	0.19	-0.02	0.53	0.22	0	0.44	0.22	0.07	0.31	0.19	0.15	0.15	0.29	0.1	0.07	0.27	0.02	0.88	0.55	0.15	0.85	0.6	0.14	0.68	0.64	0.16	0.49	0.59	0.19	0.41	0.59	0.18	0.24	0.63	0.19	0.07	0.55
617	3.085	0.24	0.95	0.41	0.03	0.87	0.29	0.13	0.84	0.24	0.06	0.67	0.19	-0.02	0.53	0.22	-0.01	0.44	0.22	0.06	0.31	0.19	0.13	0.14	0.29	0.08	0.07	0.27	0.02	0.88	0.55	0.14	0.85	0.6	0.14	0.68	0.64	0.16	0.49	0.59	0.19	0.41	0.59	0.18	0.24	0.63	0.19	0.07	0.54
618	3.09	0.23	0.95	0.41	0.03	0.87	0.29	0.12	0.84	0.24	0.06	0.67	0.19	-0.03	0.53	0.22	-0.02	0.44	0.22	0.05	0.31	0.19	0.12	0.14	0.29	0.07	0.06	0.27	0.01	0.88	0.55	0.14	0.85	0.6	0.14	0.68	0.64	0.16	0.49	0.59	0.18	0.41	0.59	0.18	0.24	0.63	0.19	0.07	0.54
619	3.095	0.23	0.94	0.41	0.02	0.87	0.29	0.12	0.84	0.24	0.05	0.67	0.19	-0.04	0.53	0.22	-0.03	0.44	0.22	0.04	0.3	0.19	0.1	0.14	0.29	0.05	0.06	0.27	0.01	0.88	0.55	0.13	0.85	0.6	0.13	0.68	0.64	0.16	0.49	0.59	0.18	0.41	0.59	0.18	0.24	0.63	0.19	0.07	0.54
620	3.1	0.22	0.94	0.41	0.02	0.87	0.29	0.12	0.84	0.24	0.05	0.67	0.19	-0.04	0.53	0.23	-0.03	0.44	0.22	0.03	0.3	0.19	0.09	0.13	0.29	0.03	0.06	0.26	0	0.88	0.55	0.13	0.85	0.6	0.13	0.68	0.64	0.15	0.49	0.59	0.18	0.41	0.59	0.18	0.24	0.63	0.19	0.07	0.54
621	3.105	0.22	0.94	0.41	0.01	0.87	0.29	0.11	0.84	0.24	0.04	0.67	0.19	-0.05	0.53	0.23	-0.04	0.44	0.22	0.02	0.3	0.19	0.07	0.13	0.29	0.01	0.06	0.26	0	0.88	0.55	0.12	0.85	0.6	0.12	0.68	0.64	0.15	0.49	0.59	0.18	0.41	0.59	0.18	0.24	0.63	0.19	0.07	0.54
622	3.11	0.22	0.94	0.41	0.01	0.87	0.29	0.11	0.84	0.24	0.04	0.67	0.19	-0.05	0.53	0.23	-0.05	0.44	0.22	0.01	0.3	0.19	0.06	0.13	0.29	0	0.05	0.26	0	0.87	0.55	0.12	0.85	0.6	0.12	0.68	0.64	0.15	0.49	0.59	0.18	0.41	0.59	0.18	0.24	0.63	0.19	0.07	0.54
623	3.115	0.21	0.94	0.41	0.01	0.86	0.29	0.1	0.84	0.24	0.04	0.67	0.19	-0.06	0.53	0.23	-0.05	0.44	0.23	0	0.3	0.19	0.04	0.12	0.29	-0.02	0.05	0.26	-0.01	0.87	0.55	0.12	0.85	0.6	0.12	0.68	0.64	0.15	0.49	0.59	0.17	0.41	0.59	0.18	0.24	0.63	0.19	0.07	0.54
624	3.12	0.21	0.94	0.41	0	0.86	0.29	0.1	0.84	0.24	0.03	0.67	0.19	-0.06	0.53	0.23	-0.06	0.44	0.23	-0.01	0.29	0.19	0.03	0.12	0.29	-0.04	0.05	0.26	-0.01	0.87	0.55	0.11	0.85	0.6	0.11	0.68	0.64	0.14	0.49	0.59	0.17	0.41	0.59	0.17	0.24	0.63	0.19	0.07	0.54
625	3.125	0.2	0.94	0.41	0	0.86	0.29	0.09	0.84	0.24	0.03	0.67	0.19	-0.07	0.53	0.23	-0.06	0.44	0.23	-0.02	0.29	0.19	0.01	0.11	0.28	-0.06	0.05	0.26	-0.02	0.87	0.55	0.11	0.85	0.6	0.11	0.68	0.64	0.14	0.49	0.59	0.17	0.41	0.59	0.17	0.24	0.63	0.19	0.07	0.54
626	3.13	0.2	0.94	0.41	-0.01	0.86	0.29	0.09	0.84	0.24	0.02	0.67	0.19	-0.07	0.53	0.23	-0.07	0.43	0.23	-0.03	0.29	0.19	-0.01	0.11	0.28	-0.07	0.05	0.26	-0.02	0.87	0.55	0.1	0.85	0.6	0.1	0.68	0.64	0.14	0.48	0.59	0.17	0.41	0.59	0.17	0.24	0.62	0.19	0.07	0.54
627	3.135	0.19	0.94	0.41	-0.01	0.86	0.29	0.09	0.84	0.24	0.02	0.67	0.19	-0.08	0.53	0.23	-0.07	0.43	0.23	-0.04	0.29	0.19	-0.02	0.11	0.28	-0.09	0.04	0.26	-0.03	0.87	0.55	0.1	0.85	0.6	0.1	0.68	0.64	0.14	0.48	0.59	0.17	0.41	0.59	0.17	0.24	0.62	0.19	0.07	0.54
628	3.14	0.19	0.94	0.41	-0.02	0.86	0.29	0.08	0.84	0.24	0.01	0.67	0.19	-0.08	0.52	0.23	-0.08	0.43	0.23	-0.05	0.29	0.19	-0.04	0.1	0.28	-0.11	0.04	0.26	-0.03	0.87	0.55	0.09	0.85	0.6	0.1	0.68	0.64	0.13	0.48	0.59	0.16	0.41	0.59	0.17	0.24	0.62	0.19	0.07	0.54
629	3.145	0.18	0.94	0.41	-0.02	0.86	0.29	0.08	0.84	0.23	0.01	0.67	0.19	-0.08	0.52	0.23	-0.08	0.43	0.23	-0.06	0.28	0.19	-0.05	0.1	0.28	-0.12	0.04	0.26	-0.04	0.87	0.54	0.09	0.84	0.6	0.09	0.67	0.63	0.13	0.48	0.59	0.16	0.41	0.58	0.17	0.24	0.62	0.19	0.07	0.54
630	3.15	0.18	0.94	0.41	-0.03	0.86	0.29	0.07	0.84	0.23	0.01	0.66	0.19	-0.09	0.52	0.23	-0.09	0.43	0.23	-0.07	0.28	0.19	-0.07	0.1	0.28	-0.14	0.04	0.25	-0.04	0.87	0.54	0.08	0.84	0.6	0.09	0.67	0.63	0.13	0.48	0.59	0.16	0.41	0.58	0.17	0.24	0.62	0.19	0.07	0.54
631	3.155	0.17	0.94	0.41	-0.03	0.86	0.29	0.07	0.83	0.23	0	0.66	0.19	-0.09	0.52	0.23	-0.09	0.43	0.23	-0.08	0.28	0.19	-0.08	0.1	0.28	-0.16	0.04	0.25	-0.05	0.87	0.54	0.08	0.84	0.59	0.09	0.67	0.63	0.13	0.48	0.59	0.16	0.41	0.58	0.17	0.25	0.62	0.19	0.07	0.54
632	3.16	0.17	0.94	0.41	-0.03	0.86	0.29	0.06	0.83	0.23	0	0.66	0.19	-0.1	0.52	0.23	-0.1	0.43	0.23	-0.09	0.28	0.19	-0.1	0.09	0.28	-0.18	0.04	0.25	-0.05	0.87	0.54	0.07	0.84	0.59	0.08	0.67	0.63	0.12	0.48	0.59	0.16	0.41	0.58	0.17	0.25	0.62	0.19	0.07	0.54
633	3.165	0.16	0.94	0.41	-0.04	0.86	0.29	0.06	0.83	0.23	0	0.66	0.19	-0.1	0.52	0.23	-0.1	0.43	0.23	-0.1	0.28	0.19	-0.12	0.09	0.28	-0.19	0.04	0.25	-0.05	0.87	0.54	0.07	0.84	0.59	0.08	0.67	0.63	0.12	0.48	0.58	0.15	0.41	0.58	0.16	0.25	0.62	0.19	0.07	0.54
634	3.17	0.16	0.94	0.41	-0.04	0.86	0.29	0.05	0.83	0.23	-0.01	0.66	0.19	-0.1	0.52	0.23	-0.11	0.42	0.23	-0.1	0.27	0.19	-0.13	0.09	0.28	-0.21	0.04	0.25	-0.06	0.87	0.54	0.07	0.84	0.59	0.07	0.67	0.63	0.12	0.48	0.58	0.15	0.41	0.58	0.16	0.25	0.62	0.19	0.07	0.54
635	3.175	0.16	0.94	0.41	-0.05	0.86	0.28	0.05	0.83	0.23	-0.01	0.65	0.19	-0.1	0.51	0.23	-0.11	0.42	0.23	-0.11	0.27	0.19	-0.15	0.09	0.28	-0.23	0.04	0.24	-0.06	0.87	0.54	0.06	0.84	0.59	0.07	0.67	0.63	0.11	0.48	0.58	0.15	0.41	0.58	0.16	0.25	0.62	0.19	0.07	0.54
636	3.18	0.15	0.94	0.41	-0.05	0.85	0.28	0.05	0.83	0.23	-0.01	0.65	0.19	-0.11	0.51	0.24	-0.12	0.42	0.24	-0.12	0.27	0.19	-0.16	0.09	0.27	-0.25	0.04	0.24	-0.07	0.86	0.54	0.06	0.84	0.59	0.07	0.67	0.63	0.11	0.48	0.58	0.15	0.41	0.58	0.16	0.25	0.62	0.18	0.07	0.54
637	3.185	0.15	0.94	0.41	-0.06	0.85	0.28	0.04	0.83	0.23	-0.02	0.65	0.19	-0.11	0.51	0.24	-0.12	0.42	0.24	-0.13	0.27	0.19	-0.18	0.09	0.27	-0.26	0.04	0.24	-0.07	0.86	0.54	0.05	0.84	0.59	0.06	0.67	0.63	0.11	0.48	0.58	0.14	0.41	0.58	0.16	0.25	0.62	0.18	0.07	0.54
638	3.19	0.14	0.93	0.4	-0.06	0.85	0.28	0.04	0.83	0.23	-0.02	0.65	0.19	-0.11	0.51	0.24	-0.12	0.42	0.24	-0.14	0.27	0.19	-0.19	0.09	0.27	-0.28	0.04	0.24	-0.08	0.86	0.54	0.05	0.84	0.59	0.06	0.67	0.63	0.11	0.48	0.58	0.14	0.41	0.58	0.16	0.25	0.62	0.18	0.07	0.54
639	3.195	0.14	0.93	0.4	-0.07	0.85	0.28	0.03	0.83	0.23	-0.02	0.65	0.19	-0.11	0.5	0.24	-0.13	0.41	0.24	-0.14	0.27	0.19	-0.21	0.09	0.27	-0.29	0.05	0.24	-0.08	0.86	0.54	0.04	0.84	0.59	0.05	0.67	0.63	0.1	0.48	0.58	0.14	0.41	0.58	0.16	0.25	0.62	0.18	0.07	0.54
640	3.2	0.13	0.93	0.4	-0.07	0.85	0.28	0.03	0.83	0.23	-0.03	0.64	0.19	-0.11	0.5	0.24	-0.13	0.41	0.24	-0.15	0.27	0.19	-0.22	0.09	0.27	-0.31	0.05	0.23	-0.09	0.86	0.54	0.04	0.84	0.59	0.05	0.67	0.63	0.1	0.48	0.58	0.14	0.41	0.58	0.16	0.25	0.62	0.18	0.07	0.54
641	3.205	0.13	0.93	0.4	-0.08	0.85	0.28	0.02	0.82	0.23	-0.03	0.64	0.19	-0.12	0.5	0.24	-0.13	0.41	0.24	-0.16	0.26	0.19	-0.23	0.09	0.27	-0.32	0.05	0.23	-0.09	0.86	0.54	0.03	0.84	0.59	0.05	0.67	0.63	0.1	0.48	0.58	0.13	0.41	0.58	0.15	0.25	0.62	0.18	0.07	0.54
642	3.21	0.12	0.93	0.4	-0.08	0.85	0.28	0.01	0.82	0.23	-0.03	0.64	0.19	-0.12	0.49	0.24	-0.14	0.41	0.24	-0.16	0.26	0.19	-0.25	0.09	0.26	-0.34	0.05	0.23	-0.1	0.86	0.54	0.03	0.84	0.59	0.04	0.67	0.63	0.09	0.48	0.58	0.13	0.41	0.58	0.15	0.25	0.62	0.18	0.07	0.54
643	3.215	0.12	0.93	0.4	-0.09	0.85	0.28	0.01	0.82	0.23	-0.04	0.64	0.19	-0.12	0.49	0.25	-0.14	0.41	0.25	-0.17	0.26	0.19	-0.26	0.09	0.26	-0.35	0.06	0.23	-0.1	0.86	0.54	0.02	0.84	0.59	0.04	0.67	0.63	0.09	0.48	0.58	0.13	0.41	0.58	0.15	0.25	0.62	0.18	0.07	0.54
644	3.22	0.11	0.93	0.4	-0.1	0.85	0.28	0	0.82	0.23	-0.04	0.63	0.19	-0.12	0.49	0.25	-0.14	0.41	0.25	-0.18	0.26	0.19	-0.27	0.09	0.26	-0.36	0.06	0.23	-0.11	0.86	0.54	0.02	0.84	0.59	0.03	0.67	0.63	0.09	0.48	0.58	0.13	0.41	0.58	0.15	0.25	0.62	0.18	0.08	0.54
645	3.225	0.1	0.93	0.4	-0.1	0.84	0.28	0	0.82	0.23	-0.04	0.63	0.19	-0.13	0.49	0.25	-0.15	0.4	0.25	-0.18	0.26	0.19	-0.28	0.09	0.26	-0.37	0.06	0.22	-0.11	0.86	0.53	0.01	0.84	0.59	0.03	0.67	0.63	0.08	0.48	0.58	0.12	0.41	0.58	0.15	0.25	0.62	0.18	0.08	0.54
646	3.23	0.1	0.93	0.4	-0.11	0.84	0.28	-0.01	0.82	0.23	-0.05	0.63	0.19	-0.13	0.48	0.25	-0.15	0.4	0.25	-0.19	0.26	0.2	-0.29	0.09	0.26	-0.38	0.07	0.22	-0.12	0.86	0.53	0.01	0.83	0.58	0.02	0.67	0.63	0.08	0.48	0.58	0.12	0.41	0.58	0.15	0.25	0.62	0.18	0.08	0.54
647	3.235	0.09	0.93	0.4	-0.11	0.84	0.28	-0.01	0.81	0.23	-0.05	0.63	0.19	-0.13	0.48	0.25	-0.16	0.4	0.25	-0.2	0.26	0.2	-0.3	0.09	0.26	-0.39	0.07	0.22	-0.12	0.86	0.53	0	0.83	0.58	0.02	0.67	0.62	0.08	0.48	0.58	0.12	0.41	0.58	0.14	0.25	0.62	0.18	0.08	0.54
648	3.24	0.09	0.93	0.39	-0.12	0.84	0.28	-0.02	0.81	0.23	-0.06	0.63	0.19	-0.14	0.48	0.25	-0.16	0.4	0.25	-0.2	0.26	0.19	-0.31	0.09	0.26	-0.4	0.07	0.22	-0.13	0.86	0.53	0	0.83	0.58	0.01	0.67	0.62	0.07	0.48	0.58	0.11	0.41	0.58	0.14	0.25	0.62	0.18	0.08	0.54
649	3.245	0.08	0.92	0.39	-0.13	0.84	0.28	-0.03	0.81	0.23	-0.06	0.62	0.19	-0.15	0.48	0.25	-0.17	0.4	0.25	-0.21	0.26	0.19	-0.32	0.09	0.26	-0.41	0.07	0.22	-0.13	0.85	0.53	-0.01	0.83	0.58	0.01	0.67	0.62	0.07	0.48	0.58	0.11	0.41	0.58	0.14	0.25	0.62	0.18	0.08	0.54
650	3.25	0.08	0.92	0.39	-0.13	0.84	0.27	-0.03	0.81	0.23	-0.07	0.62	0.19	-0.15	0.48	0.25	-0.18	0.4	0.25	-0.22	0.26	0.19	-0.32	0.09	0.26	-0.41	0.07	0.22	-0.14	0.85	0.53	-0.01	0.83	0.58	0.01	0.67	0.62	0.07	0.48	0.58	0.11	0.41	0.58	0.14	0.25	0.62	0.18	0.08	0.54
651	3.255	0.07	0.92	0.39	-0.14	0.84	0.27	-0.04	0.81	0.23	-0.07	0.62	0.19	-0.16	0.48	0.25	-0.18	0.4	0.25	-0.22	0.26	0.19	-0.33	0.09	0.26	-0.42	0.07	0.22	-0.14	0.85	0.53	-0.02	0.83	0.58	0	0.67	0.62	0.06	0.48	0.58	0.1	0.41	0.58	0.14	0.25	0.62	0.18	0.08	0.54
652	3.26	0.07	0.92	0.39	-0.14	0.84	0.27	-0.05	0.81	0.22	-0.08	0.62	0.19	-0.17	0.48	0.25	-0.19	0.4	0.25	-0.23	0.26	0.19	-0.33	0.09	0.26	-0.42	0.07	0.22	-0.15	0.85	0.53	-0.02	0.83	0.58	0	0.67	0.62	0.06	0.48	0.58	0.1	0.41	0.58	0.13	0.25	0.62	0.18	0.08	0.54
653	3.265	0.06	0.92	0.39	-0.15	0.83	0.27	-0.05	0.81	0.22	-0.09	0.62	0.19	-0.17	0.48	0.25	-0.2	0.4	0.25	-0.24	0.26	0.19	-0.34	0.09	0.26	-0.43	0.07	0.22	-0.15	0.85	0.53	-0.03	0.83	0.58	-0.01	0.67	0.62	0.05	0.48	0.58	0.1	0.41	0.58	0.13	0.25	0.62	0.18	0.08	0.54
654	3.27	0.06	0.92	0.39	-0.15	0.83	0.27	-0.06	0.81	0.22	-0.09	0.62	0.19	-0.18	0.48	0.25	-0.2	0.4	0.25	-0.25	0.26	0.19	-0.34	0.09	0.26	-0.43	0.07	0.22	-0.16	0.85	0.53	-0.03	0.83	0.58	-0.01	0.67	0.62	0.05	0.48	0.58	0.09	0.41	0.58	0.13	0.25	0.62	0.18	0.08	0.54
655	3.275	0.05	0.92	0.39	-0.16	0.83	0.27	-0.06	0.8	0.22	-0.1	0.62	0.19	-0.19	0.48	0.25	-0.21	0.4	0.25	-0.25	0.26	0.19	-0.34	0.08	0.26	-0.43	0.06	0.22	-0.17	0.85	0.53	-0.04	0.83	0.58	-0.02	0.66	0.62	0.04	0.48	0.58	0.09	0.41	0.58	0.13	0.25	0.62	0.18	0.08	0.54
656	3.28	0.04	0.92	0.38	-0.17	0.83	0.27	-0.07	0.8	0.22	-0.11	0.62	0.19	-0.2	0.48	0.25	-0.22	0.4	0.25	-0.26	0.26	0.19	-0.35	0.08	0.26	-0.44	0.06	0.22	-0.17	0.85	0.53	-0.04	0.83	0.58	-0.03	0.66	0.62	0.04	0.48	0.58	0.08	0.41	0.58	0.12	0.25	0.62	0.18	0.08	0.54
657	3.285	0.04	0.91	0.38	-0.17	0.83	0.27	-0.08	0.8	0.22	-0.12	0.62	0.19	-0.21	0.48	0.25	-0.22	0.39	0.25	-0.26	0.26	0.19	-0.35	0.08	0.26	-0.44	0.06	0.23	-0.18	0.85	0.53	-0.05	0.83	0.58	-0.03	0.66	0.62	0.03	0.48	0.58	0.08	0.41	0.58	0.12	0.25	0.62	0.17	0.08	0.54
658	3.29	0.03	0.91	0.38	-0.18	0.83	0.27	-0.08	0.8	0.22	-0.13	0.62	0.19	-0.22	0.48	0.25	-0.23	0.39	0.25	-0.27	0.25	0.19	-0.35	0.08	0.26	-0.44	0.05	0.23	-0.18	0.85	0.53	-0.05	0.83	0.58	-0.04	0.66	0.62	0.03	0.48	0.58	0.07	0.41	0.58	0.12	0.25	0.62	0.17	0.09	0.54
659	3.295	0.03	0.91	0.38	-0.19	0.83	0.27	-0.09	0.8	0.22	-0.14	0.62	0.19	-0.22	0.48	0.25	-0.24	0.39	0.25	-0.27	0.25	0.19	-0.36	0.08	0.26	-0.45	0.05	0.23	-0.19	0.85	0.53	-0.06	0.83	0.57	-0.04	0.66	0.62	0.02	0.48	0.58	0.07	0.41	0.58	0.11	0.25	0.62	0.17	0.09	0.54
660	3.3	0.02	0.91	0.38	-0.19	0.83	0.27	-0.1	0.8	0.22	-0.14	0.62	0.19	-0.23	0.48	0.25	-0.24	0.39	0.25	-0.28	0.25	0.19	-0.36	0.08	0.26	-0.45	0.05	0.23	-0.19	0.85	0.53	-0.07	0.82	0.57	-0.05	0.66	0.62	0.02	0.48	0.58	0.06	0.41	0.58	0.11	0.25	0.62	0.17	0.09	0.54
661	3.305	0.01	0.91	0.38	-0.2	0.83	0.27	-0.1	0.8	0.22	-0.15	0.62	0.18	-0.24	0.48	0.25	-0.25	0.39	0.25	-0.28	0.25	0.19	-0.37	0.08	0.26	-0.45	0.04	0.23	-0.2	0.85	0.52	-0.07	0.82	0.57	-0.05	0.66	0.62	0.01	0.48	0.58	0.06	0.41	0.58	0.11	0.25	0.62	0.17	0.09	0.54
662	3.31	0.01	0.91	0.38	-0.21	0.83	0.27	-0.11	0.8	0.22	-0.16	0.62	0.18	-0.25	0.48	0.24	-0.26	0.39	0.24	-0.29	0.25	0.19	-0.37	0.08	0.26	-0.45	0.04	0.23	-0.21	0.85	0.52	-0.08	0.82	0.57	-0.06	0.66	0.62	0.01	0.48	0.58	0.05	0.41	0.58	0.1	0.25	0.62	0.17	0.09	0.55
663	3.315	0	0.91	0.38	-0.21	0.83	0.27	-0.12	0.8	0.21	-0.17	0.62	0.18	-0.25	0.48	0.24	-0.26	0.39	0.24	-0.29	0.25	0.19	-0.37	0.08	0.26	-0.46	0.04	0.23	-0.21	0.85	0.52	-0.08	0.82	0.57	-0.07	0.66	0.62	0	0.48	0.58	0.05	0.41	0.58	0.1	0.26	0.62	0.17	0.09	0.55
664	3.32	0	0.91	0.37	-0.22	0.83	0.27	-0.12	0.8	0.21	-0.18	0.62	0.18	-0.26	0.48	0.24	-0.27	0.39	0.24	-0.3	0.25	0.19	-0.37	0.08	0.26	-0.46	0.04	0.23	-0.22	0.85	0.52	-0.09	0.82	0.57	-0.07	0.66	0.62	-0.01	0.48	0.58	0.04	0.41	0.58	0.1	0.26	0.62	0.17	0.1	0.55
665	3.325	-0.01	0.91	0.37	-0.23	0.83	0.26	-0.13	0.8	0.21	-0.19	0.62	0.18	-0.26	0.48	0.24	-0.28	0.39	0.24	-0.31	0.25	0.19	-0.38	0.08	0.26	-0.46	0.04	0.23	-0.22	0.85	0.52	-0.1	0.82	0.57	-0.08	0.66	0.62	-0.01	0.48	0.58	0.03	0.41	0.58	0.09	0.26	0.62	0.16	0.1	0.55
666	3.33	-0.02	0.91	0.37	-0.23	0.83	0.26	-0.14	0.8	0.21	-0.19	0.62	0.18	-0.27	0.48	0.24	-0.28	0.39	0.24	-0.31	0.25	0.19	-0.38	0.08	0.26	-0.46	0.04	0.23	-0.23	0.85	0.52	-0.1	0.82	0.57	-0.08	0.66	0.62	-0.02	0.48	0.58	0.03	0.41	0.58	0.09	0.26	0.62	0.16	0.1	0.55
667	3.335	-0.02	0.91	0.37	-0.24	0.83	0.26	-0.14	0.8	0.21	-0.2	0.63	0.18	-0.28	0.48	0.24	-0.29	0.39	0.24	-0.32	0.25	0.19	-0.38	0.07	0.26	-0.46	0.03	0.23	-0.23	0.85	0.52	-0.11	0.82	0.57	-0.09	0.66	0.62	-0.03	0.48	0.58	0.02	0.41	0.58	0.08	0.26	0.62	0.16	0.1	0.55
668	3.34	-0.03	0.91	0.37	-0.24	0.83	0.26	-0.15	0.8	0.21	-0.21	0.63	0.18	-0.28	0.48	0.24	-0.3	0.4	0.24	-0.33	0.26	0.19	-0.38	0.07	0.26	-0.46	0.03	0.23	-0.24	0.85	0.52	-0.11	0.82	0.57	-0.1	0.66	0.61	-0.03	0.48	0.58	0.01	0.41	0.58	0.08	0.26	0.62	0.16	0.1	0.55
669	3.345	-0.03	0.91	0.37	-0.25	0.83	0.26	-0.15	0.8	0.21	-0.21	0.63	0.18	-0.29	0.49	0.24	-0.3	0.4	0.24	-0.33	0.26	0.19	-0.38	0.07	0.26	-0.46	0.03	0.23	-0.25	0.85	0.51	-0.12	0.82	0.57	-0.1	0.66	0.61	-0.04	0.48	0.58	0.01	0.41	0.58	0.07	0.26	0.62	0.16	0.11	0.55
670	3.35	-0.04	0.91	0.37	-0.25	0.83	0.26	-0.16	0.8	0.21	-0.22	0.63	0.18	-0.3	0.49	0.24	-0.31	0.4	0.24	-0.34	0.26	0.18	-0.38	0.07	0.26	-0.46	0.03	0.23	-0.25	0.85	0.51	-0.12	0.82	0.57	-0.11	0.66	0.61	-0.05	0.48	0.58	0	0.41	0.58	0.07	0.26	0.63	0.15	0.11	0.55
671	3.355	-0.04	0.91	0.37	-0.26	0.84	0.26	-0.17	0.81	0.21	-0.22	0.63	0.18	-0.3	0.49	0.24	-0.31	0.4	0.24	-0.34	0.26	0.18	-0.38	0.07	0.26	-0.46	0.03	0.23	-0.26	0.85	0.51	-0.13	0.82	0.56	-0.11	0.66	0.61	-0.06	0.48	0.58	-0.01	0.41	0.59	0.06	0.26	0.63	0.15	0.11	0.55
672	3.36	NaN	NaN	NaN	-0.27	0.84	0.26	-0.17	0.81	0.2	-0.22	0.63	0.17	-0.31	0.49	0.24	-0.32	0.4	0.23	-0.34	0.25	0.18	-0.38	0.07	0.26	-0.46	0.03	0.23	-0.26	0.85	0.51	-0.14	0.82	0.56	-0.12	0.66	0.61	-0.07	0.48	0.58	-0.02	0.41	0.59	0.05	0.26	0.63	0.15	0.12	0.55
673	3.365	-0.06	0.91	0.36	-0.27	0.84	0.26	-0.18	0.81	0.2	-0.23	0.63	0.17	-0.32	0.49	0.23	-0.32	0.4	0.23	-0.35	0.25	0.18	-0.38	0.07	0.26	-0.46	0.03	0.23	-0.27	0.85	0.51	-0.14	0.82	0.56	-0.13	0.67	0.61	-0.08	0.48	0.58	-0.03	0.41	0.59	0.05	0.27	0.63	0.14	0.12	0.55
674	3.37	-0.06	0.91	0.36	-0.28	0.84	0.26	-0.18	0.81	0.2	-0.23	0.63	0.17	-0.32	0.49	0.23	-0.33	0.4	0.23	-0.35	0.25	0.18	-0.38	0.07	0.26	-0.46	0.03	0.23	-0.27	0.85	0.51	-0.15	0.82	0.56	-0.13	0.67	0.61	-0.09	0.48	0.58	-0.04	0.41	0.59	0.04	0.27	0.63	0.14	0.12	0.55
675	3.375	-0.07	0.91	0.36	-0.28	0.84	0.25	-0.19	0.81	0.2	-0.24	0.63	0.17	-0.32	0.49	0.23	-0.33	0.4	0.23	-0.35	0.25	0.18	-0.38	0.07	0.26	-0.46	0.03	0.23	-0.28	0.85	0.51	-0.15	0.82	0.56	-0.14	0.67	0.61	-0.1	0.48	0.58	-0.05	0.41	0.59	0.03	0.27	0.63	0.13	0.13	0.55
676	3.38	-0.07	0.91	0.36	-0.29	0.84	0.25	-0.19	0.81	0.2	-0.24	0.63	0.17	-0.33	0.49	0.23	-0.34	0.4	0.23	-0.35	0.25	0.18	-0.38	0.07	0.26	-0.46	0.03	0.23	-0.28	0.86	0.51	-0.16	0.83	0.56	-0.15	0.67	0.61	-0.11	0.48	0.58	-0.06	0.41	0.59	0.03	0.27	0.63	0.13	0.13	0.55
677	3.385	-0.08	0.92	0.36	-0.29	0.84	0.25	-0.2	0.81	0.2	-0.25	0.63	0.17	-0.33	0.49	0.23	-0.34	0.4	0.23	-0.35	0.25	0.18	-0.38	0.07	0.26	-0.46	0.03	0.23	-0.29	0.86	0.51	-0.16	0.83	0.56	-0.15	0.67	0.61	-0.12	0.48	0.58	-0.07	0.41	0.59	0.02	0.27	0.62	0.12	0.14	0.55
678	3.39	-0.08	0.92	0.36	-0.3	0.84	0.25	-0.2	0.82	0.2	-0.25	0.63	0.17	-0.33	0.49	0.23	-0.34	0.4	0.23	-0.35	0.26	0.18	-0.38	0.07	0.26	-0.46	0.03	0.23	-0.29	0.86	0.51	-0.17	0.83	0.56	-0.16	0.67	0.61	-0.13	0.48	0.58	-0.08	0.41	0.59	0.01	0.27	0.63	0.12	0.14	0.55
679	3.395	NaN	NaN	NaN	-0.31	0.84	0.25	-0.21	0.82	0.2	-0.25	0.63	0.17	-0.33	0.49	0.23	-0.34	0.4	0.23	-0.35	0.26	0.18	-0.38	0.07	0.26	-0.46	0.03	0.23	-0.3	0.86	0.5	-0.17	0.83	0.56	-0.17	0.67	0.61	-0.14	0.48	0.58	-0.09	0.41	0.59	0	0.28	0.63	0.11	0.14	0.55
680	3.4	-0.09	0.92	0.36	-0.31	0.85	0.25	-0.21	0.82	0.2	-0.26	0.63	0.17	-0.34	0.49	0.22	-0.34	0.4	0.22	-0.35	0.26	0.18	-0.38	0.07	0.26	-0.46	0.03	0.23	-0.3	0.86	0.5	-0.18	0.83	0.55	-0.18	0.67	0.61	-0.15	0.48	0.58	-0.1	0.41	0.59	-0.01	0.28	0.63	0.11	0.15	0.55
681	3.405	-0.09	0.92	0.36	-0.32	0.85	0.25	-0.22	0.82	0.2	-0.26	0.63	0.16	-0.34	0.49	0.22	-0.34	0.4	0.22	-0.35	0.26	0.18	-0.38	0.07	0.26	-0.46	0.03	0.23	-0.31	0.86	0.5	-0.18	0.83	0.55	-0.18	0.67	0.61	-0.16	0.48	0.58	-0.11	0.41	0.59	-0.02	0.28	0.63	0.1	0.15	0.55
682	3.41	NaN	NaN	NaN	-0.32	0.85	0.25	-0.22	0.82	0.19	-0.26	0.64	0.16	-0.34	0.49	0.22	-0.35	0.4	0.22	-0.35	0.26	0.18	-0.38	0.07	0.26	-0.46	0.03	0.23	-0.31	0.86	0.5	-0.19	0.83	0.55	-0.19	0.67	0.6	-0.17	0.48	0.58	-0.12	0.41	0.59	-0.03	0.28	0.63	0.1	0.16	0.55
683	3.415	-0.11	0.92	0.35	-0.33	0.85	0.25	-0.23	0.82	0.19	-0.27	0.64	0.16	-0.34	0.49	0.22	-0.35	0.4	0.22	-0.35	0.26	0.18	-0.38	0.07	0.26	-0.46	0.03	0.23	-0.32	0.87	0.5	-0.19	0.83	0.55	-0.2	0.67	0.6	-0.18	0.48	0.58	-0.13	0.41	0.59	-0.03	0.29	0.62	0.09	0.16	0.55
684	3.42	-0.11	0.93	0.35	-0.33	0.85	0.25	-0.23	0.82	0.19	-0.27	0.64	0.16	-0.34	0.49	0.22	-0.35	0.4	0.22	-0.36	0.26	0.18	-0.38	0.07	0.26	-0.46	0.03	0.23	-0.32	0.87	0.5	-0.2	0.83	0.55	-0.21	0.67	0.6	-0.19	0.47	0.58	-0.14	0.41	0.59	-0.04	0.29	0.62	0.08	0.17	0.55
685	3.425	NaN	NaN	NaN	-0.34	0.85	0.24	-0.24	0.82	0.19	-0.27	0.64	0.16	-0.34	0.49	0.22	-0.35	0.4	0.22	-0.36	0.26	0.18	-0.38	0.07	0.26	-0.46	0.03	0.23	-0.33	0.87	0.5	-0.2	0.83	0.55	-0.21	0.67	0.6	-0.2	0.47	0.58	-0.15	0.41	0.59	-0.05	0.29	0.62	0.08	0.17	0.55
686	3.43	-0.12	0.93	0.35	-0.34	0.85	0.24	-0.24	0.83	0.19	-0.27	0.64	0.16	-0.35	0.49	0.22	-0.35	0.4	0.22	-0.36	0.26	0.18	-0.38	0.07	0.26	-0.46	0.03	0.23	-0.33	0.87	0.5	-0.21	0.84	0.55	-0.22	0.67	0.6	-0.21	0.48	0.58	-0.16	0.41	0.59	-0.06	0.29	0.62	0.07	0.17	0.55
687	3.435	-0.13	0.93	0.35	-0.35	0.86	0.24	-0.25	0.83	0.19	-0.27	0.64	0.16	-0.35	0.49	0.22	-0.35	0.4	0.22	-0.36	0.26	0.18	-0.38	0.07	0.26	-0.46	0.03	0.23	-0.34	0.87	0.5	-0.21	0.84	0.55	-0.23	0.67	0.6	-0.22	0.48	0.58	-0.17	0.42	0.59	-0.07	0.29	0.62	0.06	0.18	0.55
688	3.44	NaN	NaN	NaN	-0.35	0.86	0.24	-0.25	0.83	0.19	-0.28	0.64	0.16	-0.35	0.49	0.22	-0.36	0.4	0.22	-0.36	0.26	0.18	-0.38	0.07	0.26	-0.46	0.03	0.23	-0.34	0.87	0.5	-0.22	0.84	0.54	-0.24	0.67	0.6	-0.23	0.48	0.58	-0.18	0.42	0.59	-0.08	0.29	0.62	0.06	0.19	0.55
689	3.445	-0.13	0.93	0.34	-0.36	0.86	0.24	-0.25	0.83	0.19	-0.28	0.64	0.16	-0.35	0.49	0.22	-0.36	0.4	0.22	-0.36	0.26	0.18	-0.38	0.07	0.26	-0.46	0.03	0.23	-0.35	0.87	0.5	-0.22	0.84	0.54	-0.24	0.67	0.6	-0.23	0.48	0.58	-0.19	0.42	0.59	-0.09	0.3	0.62	0.05	0.19	0.55
690	3.45	NaN	NaN	NaN	-0.36	0.86	0.24	-0.26	0.83	0.19	-0.28	0.64	0.16	-0.36	0.49	0.22	-0.36	0.4	0.22	-0.37	0.26	0.17	-0.38	0.07	0.26	-0.46	0.03	0.23	-0.35	0.87	0.5	-0.22	0.84	0.54	-0.25	0.67	0.6	-0.24	0.48	0.58	-0.2	0.42	0.59	-0.1	0.3	0.62	0.04	0.19	0.55
691	3.455	-0.14	0.93	0.34	-0.36	0.86	0.24	-0.26	0.83	0.19	-0.29	0.64	0.16	-0.36	0.49	0.22	-0.36	0.4	0.22	-0.37	0.26	0.17	-0.38	0.07	0.26	-0.46	0.03	0.23	-0.35	0.87	0.5	-0.23	0.84	0.54	-0.26	0.67	0.6	-0.25	0.48	0.58	-0.21	0.42	0.59	-0.11	0.3	0.62	0.03	0.19	0.54
692	3.46	-0.15	0.94	0.34	-0.37	0.86	0.24	-0.27	0.83	0.19	-0.29	0.64	0.16	-0.36	0.49	0.22	-0.36	0.4	0.22	-0.37	0.26	0.17	-0.38	0.07	0.26	-0.46	0.03	0.23	-0.36	0.87	0.49	-0.23	0.84	0.54	-0.26	0.67	0.6	-0.26	0.48	0.58	-0.22	0.42	0.58	-0.12	0.3	0.62	0.02	0.19	0.54
693	3.465	NaN	NaN	NaN	-0.37	0.86	0.24	-0.27	0.83	0.18	-0.29	0.64	0.16	-0.36	0.49	0.22	-0.36	0.4	0.22	-0.37	0.26	0.17	-0.38	0.07	0.26	-0.46	0.03	0.23	-0.36	0.88	0.49	-0.24	0.84	0.54	-0.27	0.68	0.6	-0.27	0.48	0.58	-0.23	0.42	0.58	-0.13	0.31	0.62	0.01	0.2	0.54
694	3.47	-0.16	0.94	0.34	-0.38	0.86	0.24	-0.28	0.83	0.18	-0.3	0.64	0.16	-0.37	0.5	0.22	-0.36	0.4	0.22	-0.37	0.26	0.17	-0.38	0.07	0.26	-0.46	0.03	0.23	-0.37	0.88	0.49	-0.24	0.84	0.54	-0.27	0.68	0.6	-0.28	0.48	0.58	-0.24	0.43	0.58	-0.13	0.31	0.62	0	0.2	0.54
695	3.475	-0.16	0.94	0.34	-0.38	0.86	0.24	-0.28	0.83	0.18	-0.3	0.64	0.16	-0.37	0.5	0.22	-0.36	0.4	0.22	-0.37	0.26	0.17	-0.38	0.07	0.26	-0.46	0.03	0.23	-0.37	0.88	0.49	-0.25	0.84	0.54	-0.28	0.68	0.59	-0.29	0.49	0.57	-0.25	0.43	0.58	-0.14	0.31	0.62	-0.01	0.2	0.54
696	3.48	-0.16	0.94	0.34	-0.38	0.86	0.24	-0.28	0.83	0.18	-0.3	0.64	0.16	-0.37	0.5	0.22	-0.37	0.4	0.22	-0.37	0.26	0.17	-0.38	0.07	0.26	-0.46	0.03	0.23	-0.38	0.88	0.49	-0.25	0.85	0.54	-0.29	0.68	0.59	-0.3	0.49	0.57	-0.26	0.43	0.58	-0.15	0.32	0.62	-0.02	0.2	0.54
697	3.485	NaN	NaN	NaN	-0.39	0.86	0.23	-0.29	0.84	0.18	-0.31	0.65	0.16	-0.37	0.5	0.22	-0.37	0.4	0.22	-0.37	0.26	0.17	-0.38	0.07	0.26	-0.46	0.03	0.23	-0.38	0.88	0.49	-0.26	0.85	0.54	-0.29	0.68	0.59	-0.31	0.49	0.57	-0.27	0.43	0.58	-0.16	0.32	0.62	-0.02	0.21	0.54
698	3.49	-0.17	0.94	0.34	-0.39	0.86	0.23	-0.29	0.84	0.18	-0.31	0.65	0.15	-0.37	0.5	0.22	-0.37	0.4	0.22	-0.37	0.26	0.17	-0.38	0.07	0.26	-0.46	0.03	0.23	-0.38	0.88	0.49	-0.26	0.85	0.54	-0.3	0.68	0.59	-0.32	0.49	0.57	-0.28	0.43	0.58	-0.17	0.32	0.62	-0.03	0.21	0.54
699	3.495	-0.18	0.94	0.34	-0.4	0.86	0.23	-0.29	0.84	0.18	-0.31	0.65	0.15	-0.37	0.5	0.22	-0.37	0.4	0.22	-0.37	0.26	0.17	-0.38	0.07	0.26	-0.46	0.03	0.23	-0.39	0.88	0.49	-0.27	0.85	0.54	-0.3	0.68	0.59	-0.33	0.49	0.57	-0.29	0.43	0.58	-0.18	0.32	0.62	-0.04	0.21	0.54
700	3.5	-0.18	0.94	0.34	-0.4	0.86	0.23	-0.3	0.84	0.18	-0.32	0.65	0.15	-0.37	0.5	0.22	-0.37	0.4	0.22	-0.37	0.26	0.17	-0.38	0.07	0.26	-0.46	0.03	0.23	-0.39	0.88	0.49	-0.27	0.85	0.54	-0.31	0.68	0.59	-0.34	0.49	0.57	-0.3	0.43	0.58	-0.19	0.32	0.61	-0.05	0.21	0.54
701	3.505	NaN	NaN	NaN	-0.4	0.86	0.23	-0.3	0.84	0.18	-0.32	0.65	0.15	-0.37	0.5	0.22	-0.37	0.4	0.22	-0.37	0.26	0.17	-0.38	0.07	0.26	-0.46	0.03	0.23	-0.4	0.88	0.49	-0.28	0.85	0.54	-0.32	0.68	0.59	-0.34	0.49	0.57	-0.31	0.43	0.58	-0.2	0.32	0.61	-0.06	0.21	0.54
702	3.51	-0.19	0.94	0.33	-0.41	0.86	0.23	-0.31	0.84	0.18	-0.32	0.65	0.15	-0.38	0.5	0.22	-0.37	0.4	0.22	-0.37	0.26	0.17	-0.38	0.07	0.26	-0.46	0.03	0.23	-0.4	0.88	0.49	-0.28	0.85	0.53	-0.32	0.68	0.59	-0.35	0.49	0.57	-0.32	0.44	0.58	-0.21	0.32	0.61	-0.07	0.21	0.53
703	3.515	-0.19	0.94	0.33	-0.41	0.87	0.23	-0.31	0.84	0.18	-0.33	0.65	0.15	-0.38	0.5	0.22	-0.37	0.4	0.22	-0.37	0.26	0.17	-0.38	0.07	0.26	-0.46	0.03	0.23	-0.41	0.88	0.49	-0.29	0.85	0.53	-0.33	0.68	0.59	-0.36	0.5	0.57	-0.33	0.44	0.57	-0.22	0.32	0.61	-0.08	0.21	0.53
704	3.52	-0.2	0.94	0.33	-0.41	0.87	0.23	-0.31	0.84	0.18	-0.33	0.65	0.15	-0.38	0.5	0.22	-0.37	0.41	0.22	-0.37	0.26	0.17	-0.38	0.07	0.26	-0.46	0.03	0.23	-0.41	0.88	0.49	-0.29	0.85	0.53	-0.33	0.68	0.59	-0.37	0.5	0.57	-0.33	0.44	0.57	-0.23	0.32	0.61	-0.09	0.21	0.53
705	3.525	NaN	NaN	NaN	-0.42	0.87	0.23	-0.32	0.84	0.18	-0.33	0.65	0.15	-0.38	0.5	0.22	-0.37	0.41	0.22	-0.37	0.26	0.17	-0.38	0.07	0.26	-0.46	0.03	0.23	-0.41	0.89	0.49	-0.29	0.85	0.53	-0.34	0.69	0.59	-0.38	0.5	0.57	-0.34	0.44	0.57	-0.24	0.32	0.61	-0.1	0.21	0.53
706	3.53	-0.21	0.95	0.33	-0.42	0.87	0.23	-0.32	0.84	0.18	-0.33	0.65	0.15	-0.38	0.5	0.22	-0.38	0.41	0.22	-0.37	0.26	0.17	-0.38	0.07	0.26	-0.46	0.03	0.23	-0.42	0.89	0.49	-0.3	0.85	0.53	-0.35	0.69	0.59	-0.39	0.5	0.57	-0.35	0.44	0.57	-0.25	0.32	0.61	-0.11	0.21	0.53
707	3.535	-0.21	0.95	0.33	-0.43	0.87	0.23	-0.32	0.84	0.18	-0.34	0.65	0.15	-0.38	0.5	0.22	-0.38	0.41	0.22	-0.37	0.26	0.17	-0.38	0.07	0.26	-0.46	0.03	0.23	-0.42	0.89	0.48	-0.3	0.86	0.53	-0.35	0.69	0.59	-0.39	0.5	0.56	-0.36	0.44	0.57	-0.26	0.32	0.61	-0.12	0.21	0.53
708	3.54	-0.21	0.95	0.33	-0.43	0.87	0.23	-0.33	0.84	0.18	-0.34	0.65	0.15	-0.39	0.5	0.22	-0.38	0.41	0.22	-0.37	0.26	0.17	-0.38	0.07	0.26	-0.46	0.03	0.23	-0.43	0.89	0.48	-0.31	0.86	0.53	-0.36	0.69	0.59	-0.4	0.5	0.56	-0.37	0.44	0.57	-0.27	0.32	0.6	-0.13	0.21	0.53
709	3.545	-0.22	0.95	0.33	-0.44	0.87	0.23	-0.33	0.84	0.18	-0.34	0.65	0.15	-0.39	0.5	0.22	-0.38	0.41	0.22	-0.37	0.26	0.17	-0.38	0.07	0.26	-0.46	0.03	0.23	-0.43	0.89	0.48	-0.31	0.86	0.53	-0.36	0.69	0.59	-0.41	0.5	0.56	-0.38	0.44	0.57	-0.28	0.32	0.6	-0.15	0.2	0.52
710	3.55	NaN	NaN	NaN	-0.44	0.87	0.23	-0.34	0.84	0.18	-0.34	0.65	0.15	-0.39	0.5	0.22	-0.38	0.41	0.22	-0.38	0.26	0.17	-0.38	0.07	0.26	-0.46	0.03	0.23	-0.43	0.89	0.48	-0.32	0.86	0.53	-0.37	0.69	0.59	-0.42	0.5	0.56	-0.39	0.44	0.57	-0.29	0.32	0.6	-0.16	0.2	0.52
711	3.555	-0.22	0.95	0.33	-0.44	0.87	0.23	-0.34	0.84	0.18	-0.35	0.65	0.15	-0.39	0.5	0.22	-0.38	0.41	0.22	-0.38	0.26	0.17	-0.38	0.07	0.26	-0.46	0.03	0.23	-0.44	0.89	0.48	-0.32	0.86	0.53	-0.38	0.69	0.58	-0.43	0.5	0.56	-0.4	0.44	0.57	-0.3	0.32	0.6	-0.17	0.2	0.52
712	3.56	-0.23	0.95	0.33	-0.45	0.87	0.23	-0.34	0.84	0.18	-0.35	0.65	0.15	-0.39	0.5	0.22	-0.38	0.41	0.22	-0.38	0.26	0.17	-0.38	0.07	0.26	-0.46	0.03	0.23	-0.44	0.89	0.48	-0.32	0.86	0.53	-0.38	0.69	0.58	-0.43	0.5	0.56	-0.4	0.44	0.56	-0.31	0.32	0.6	-0.18	0.19	0.52
713	3.565	-0.23	0.95	0.33	-0.45	0.87	0.22	-0.35	0.84	0.17	-0.35	0.65	0.15	-0.4	0.5	0.22	-0.38	0.41	0.22	-0.38	0.26	0.18	-0.38	0.07	0.26	-0.46	0.03	0.23	-0.45	0.89	0.48	-0.33	0.86	0.53	-0.39	0.69	0.58	-0.44	0.51	0.56	-0.41	0.44	0.56	-0.32	0.32	0.6	-0.2	0.19	0.52
714	3.57	-0.24	0.95	0.33	-0.46	0.87	0.22	-0.35	0.84	0.17	-0.35	0.65	0.15	-0.4	0.5	0.22	-0.39	0.41	0.22	-0.38	0.26	0.18	-0.38	0.07	0.26	-0.46	0.03	0.23	-0.45	0.89	0.48	-0.33	0.86	0.53	-0.39	0.69	0.58	-0.45	0.51	0.56	-0.42	0.44	0.56	-0.33	0.31	0.6	-0.21	0.19	0.52
715	3.575	NaN	NaN	NaN	-0.46	0.87	0.22	-0.36	0.84	0.17	-0.36	0.65	0.15	-0.4	0.5	0.22	-0.39	0.41	0.22	-0.38	0.26	0.18	-0.38	0.07	0.26	-0.46	0.03	0.23	-0.45	0.89	0.48	-0.34	0.86	0.53	-0.4	0.69	0.58	-0.46	0.51	0.56	-0.43	0.44	0.56	-0.34	0.31	0.59	-0.22	0.19	0.51
716	3.58	NaN	NaN	NaN	-0.46	0.87	0.22	-0.36	0.84	0.17	-0.36	0.65	0.15	-0.4	0.5	0.22	-0.39	0.41	0.22	-0.38	0.26	0.18	-0.38	0.08	0.26	-0.46	0.03	0.23	-0.46	0.89	0.48	-0.34	0.86	0.53	-0.4	0.69	0.58	-0.46	0.51	0.55	-0.44	0.44	0.56	-0.35	0.31	0.59	-0.23	0.18	0.51
717	3.585	-0.25	0.95	0.33	-0.47	0.87	0.22	-0.36	0.84	0.17	-0.36	0.65	0.15	-0.4	0.5	0.22	-0.39	0.41	0.22	-0.38	0.26	0.18	-0.39	0.08	0.26	-0.46	0.03	0.23	-0.46	0.89	0.48	-0.34	0.86	0.53	-0.41	0.69	0.58	-0.47	0.51	0.55	-0.44	0.44	0.56	-0.36	0.31	0.59	-0.24	0.18	0.51
718	3.59	-0.25	0.95	0.33	-0.47	0.87	0.22	-0.37	0.84	0.17	-0.36	0.65	0.15	-0.4	0.5	0.22	-0.39	0.41	0.22	-0.38	0.26	0.18	-0.39	0.08	0.26	-0.46	0.03	0.23	-0.46	0.89	0.48	-0.35	0.86	0.53	-0.41	0.69	0.58	-0.48	0.51	0.55	-0.45	0.44	0.56	-0.37	0.31	0.59	-0.26	0.18	0.51
719	3.595	-0.26	0.95	0.33	-0.48	0.87	0.22	-0.37	0.84	0.17	-0.37	0.65	0.15	-0.41	0.5	0.22	-0.39	0.41	0.22	-0.38	0.26	0.18	-0.39	0.08	0.26	-0.46	0.03	0.23	-0.47	0.89	0.48	-0.35	0.86	0.53	-0.42	0.69	0.58	-0.48	0.51	0.55	-0.46	0.44	0.56	-0.38	0.31	0.59	-0.27	0.17	0.51
720	3.6	-0.26	0.95	0.33	-0.48	0.87	0.22	-0.37	0.84	0.17	-0.37	0.65	0.15	-0.41	0.5	0.22	-0.4	0.41	0.22	-0.38	0.26	0.18	-0.39	0.08	0.26	-0.46	0.03	0.23	-0.47	0.89	0.48	-0.35	0.86	0.53	-0.42	0.69	0.58	-0.49	0.51	0.55	-0.47	0.44	0.55	-0.39	0.31	0.59	-0.28	0.17	0.51
721	3.605	-0.26	0.95	0.33	-0.48	0.87	0.22	-0.38	0.84	0.17	-0.37	0.65	0.15	-0.41	0.5	0.22	-0.4	0.41	0.22	-0.38	0.26	0.17	-0.39	0.08	0.26	-0.46	0.03	0.23	-0.47	0.89	0.48	-0.36	0.86	0.53	-0.43	0.69	0.58	-0.5	0.51	0.55	-0.47	0.44	0.55	-0.4	0.31	0.59	-0.29	0.17	0.5
722	3.61	NaN	NaN	NaN	-0.49	0.87	0.22	-0.38	0.84	0.17	-0.38	0.65	0.15	-0.41	0.5	0.22	-0.4	0.41	0.22	-0.39	0.26	0.17	-0.39	0.08	0.26	-0.46	0.03	0.23	-0.48	0.89	0.48	-0.36	0.86	0.53	-0.43	0.69	0.58	-0.5	0.51	0.55	-0.48	0.44	0.55	-0.41	0.3	0.58	-0.31	0.16	0.5
723	3.615	NaN	NaN	NaN	-0.49	0.87	0.22	-0.39	0.84	0.17	-0.38	0.65	0.15	-0.41	0.5	0.22	-0.4	0.41	0.22	-0.39	0.26	0.17	-0.39	0.08	0.26	-0.46	0.03	0.23	-0.48	0.89	0.48	-0.37	0.86	0.53	-0.44	0.69	0.58	-0.51	0.51	0.55	-0.49	0.44	0.55	-0.41	0.3	0.58	-0.32	0.16	0.5
724	3.62	NaN	NaN	NaN	-0.5	0.87	0.22	-0.39	0.84	0.17	-0.38	0.65	0.15	-0.42	0.5	0.22	-0.4	0.41	0.22	-0.39	0.26	0.17	-0.39	0.08	0.26	-0.46	0.03	0.23	-0.49	0.89	0.48	-0.37	0.86	0.53	-0.44	0.69	0.58	-0.51	0.51	0.55	-0.49	0.44	0.55	-0.42	0.3	0.58	-0.33	0.16	0.5
725	3.625	NaN	NaN	NaN	-0.5	0.87	0.22	-0.39	0.84	0.17	-0.39	0.65	0.15	-0.42	0.5	0.21	-0.4	0.41	0.22	-0.39	0.26	0.17	-0.39	0.08	0.26	-0.46	0.03	0.23	-0.49	0.89	0.48	-0.37	0.86	0.53	-0.45	0.69	0.58	-0.52	0.51	0.55	-0.5	0.44	0.55	-0.43	0.3	0.58	-0.34	0.15	0.5
726	3.63	NaN	NaN	NaN	-0.5	0.87	0.22	-0.4	0.84	0.17	-0.39	0.65	0.15	-0.42	0.5	0.21	-0.4	0.41	0.22	-0.39	0.26	0.17	-0.39	0.08	0.26	-0.46	0.03	0.23	-0.49	0.89	0.48	-0.38	0.86	0.53	-0.45	0.69	0.58	-0.53	0.51	0.54	-0.5	0.44	0.55	-0.44	0.3	0.58	-0.36	0.15	0.49
727	3.635	NaN	NaN	NaN	-0.51	0.87	0.22	-0.4	0.84	0.17	-0.39	0.65	0.15	-0.42	0.5	0.21	-0.41	0.41	0.22	-0.39	0.26	0.17	-0.39	0.08	0.26	-0.46	0.03	0.23	-0.5	0.89	0.48	-0.38	0.86	0.53	-0.46	0.69	0.58	-0.53	0.51	0.54	-0.51	0.44	0.55	-0.45	0.3	0.58	-0.37	0.14	0.49
728	3.64	-0.29	0.95	0.32	-0.51	0.87	0.22	-0.41	0.84	0.17	-0.4	0.65	0.15	-0.43	0.5	0.21	-0.41	0.41	0.22	-0.39	0.26	0.17	-0.39	0.08	0.26	-0.46	0.03	0.23	-0.5	0.89	0.48	-0.38	0.86	0.53	-0.46	0.69	0.58	-0.54	0.52	0.54	-0.52	0.44	0.55	-0.46	0.3	0.58	-0.38	0.14	0.49
729	3.645	-0.29	0.95	0.32	-0.51	0.87	0.22	-0.41	0.84	0.17	-0.4	0.65	0.15	-0.43	0.5	0.21	-0.41	0.41	0.22	-0.39	0.26	0.17	-0.39	0.08	0.26	-0.46	0.03	0.23	-0.5	0.89	0.48	-0.39	0.86	0.53	-0.46	0.69	0.58	-0.54	0.52	0.54	-0.52	0.44	0.54	-0.47	0.29	0.58	-0.4	0.14	0.49
730	3.65	NaN	NaN	NaN	-0.52	0.87	0.22	-0.41	0.84	0.17	-0.4	0.65	0.15	-0.43	0.5	0.21	-0.41	0.41	0.22	-0.39	0.26	0.17	-0.39	0.08	0.26	-0.46	0.03	0.23	-0.51	0.89	0.48	-0.39	0.86	0.53	-0.47	0.7	0.58	-0.55	0.52	0.54	-0.53	0.44	0.54	-0.47	0.29	0.57	-0.41	0.13	0.49
731	3.655	NaN	NaN	NaN	-0.52	0.87	0.22	-0.42	0.84	0.17	-0.41	0.65	0.15	-0.43	0.5	0.21	-0.41	0.41	0.22	-0.4	0.26	0.17	-0.39	0.08	0.26	-0.46	0.03	0.23	-0.51	0.89	0.48	-0.39	0.86	0.53	-0.47	0.7	0.58	-0.55	0.52	0.54	-0.53	0.44	0.54	-0.48	0.29	0.57	-0.42	0.13	0.49
732	3.66	-0.31	0.95	0.32	-0.53	0.87	0.22	-0.42	0.84	0.17	-0.41	0.65	0.15	-0.44	0.5	0.21	-0.42	0.41	0.22	-0.4	0.26	0.17	-0.39	0.08	0.26	-0.46	0.03	0.23	-0.51	0.89	0.48	-0.4	0.86	0.53	-0.48	0.7	0.58	-0.55	0.52	0.54	-0.54	0.44	0.54	-0.49	0.29	0.57	-0.44	0.12	0.48
733	3.665	-0.31	0.95	0.32	-0.53	0.87	0.22	-0.43	0.84	0.17	-0.41	0.65	0.15	-0.44	0.5	0.21	-0.42	0.41	0.22	-0.4	0.26	0.17	-0.39	0.08	0.26	-0.46	0.03	0.23	-0.52	0.89	0.48	-0.4	0.86	0.53	-0.48	0.7	0.58	-0.56	0.52	0.54	-0.54	0.44	0.54	-0.5	0.29	0.57	-0.45	0.12	0.48
734	3.67	NaN	NaN	NaN	-0.54	0.87	0.22	-0.43	0.84	0.17	-0.42	0.65	0.15	-0.44	0.5	0.21	-0.42	0.41	0.22	-0.4	0.26	0.17	-0.39	0.08	0.26	-0.46	0.03	0.23	-0.52	0.89	0.48	-0.4	0.86	0.53	-0.48	0.7	0.58	-0.56	0.51	0.54	-0.54	0.44	0.54	-0.51	0.28	0.57	-0.46	0.12	0.48
735	3.675	NaN	NaN	NaN	-0.54	0.87	0.22	-0.44	0.84	0.17	-0.42	0.65	0.15	-0.44	0.5	0.21	-0.42	0.41	0.22	-0.4	0.26	0.17	-0.39	0.08	0.26	-0.46	0.03	0.23	-0.52	0.88	0.48	-0.41	0.85	0.52	-0.49	0.7	0.57	-0.57	0.51	0.54	-0.55	0.44	0.54	-0.51	0.28	0.57	-0.48	0.11	0.48
736	3.68	NaN	NaN	NaN	-0.54	0.87	0.22	-0.44	0.84	0.17	-0.43	0.65	0.15	-0.45	0.5	0.21	-0.43	0.41	0.22	-0.4	0.26	0.17	-0.39	0.08	0.26	-0.46	0.03	0.23	-0.53	0.88	0.48	-0.41	0.85	0.52	-0.49	0.69	0.57	-0.57	0.51	0.54	-0.55	0.44	0.54	-0.52	0.28	0.56	-0.49	0.11	0.48
737	3.685	NaN	NaN	NaN	-0.55	0.87	0.22	-0.44	0.84	0.17	-0.43	0.65	0.15	-0.45	0.5	0.21	-0.43	0.41	0.22	-0.41	0.26	0.17	-0.39	0.08	0.26	-0.46	0.03	0.23	-0.53	0.88	0.48	-0.41	0.85	0.52	-0.49	0.69	0.57	-0.57	0.51	0.54	-0.56	0.44	0.53	-0.53	0.28	0.56	-0.51	0.11	0.47
738	3.69	NaN	NaN	NaN	-0.55	0.87	0.22	-0.45	0.84	0.17	-0.43	0.65	0.15	-0.45	0.5	0.21	-0.43	0.41	0.22	-0.41	0.26	0.17	-0.39	0.08	0.26	-0.46	0.03	0.23	-0.53	0.88	0.48	-0.42	0.85	0.52	-0.5	0.69	0.57	-0.57	0.51	0.53	-0.56	0.43	0.53	-0.54	0.27	0.56	-0.52	0.1	0.47
739	3.695	NaN	NaN	NaN	-0.56	0.87	0.22	-0.45	0.84	0.17	-0.44	0.65	0.15	-0.45	0.49	0.21	-0.43	0.41	0.22	-0.41	0.26	0.17	-0.39	0.08	0.26	-0.46	0.03	0.23	-0.54	0.88	0.48	-0.42	0.85	0.52	-0.5	0.69	0.57	-0.58	0.51	0.53	-0.56	0.43	0.53	-0.55	0.27	0.56	-0.54	0.1	0.47
740	3.7	NaN	NaN	NaN	-0.56	0.87	0.22	-0.46	0.84	0.17	-0.44	0.65	0.15	-0.46	0.49	0.21	-0.43	0.41	0.22	-0.41	0.26	0.17	-0.39	0.08	0.26	-0.46	0.03	0.23	-0.54	0.88	0.48	-0.42	0.85	0.52	-0.5	0.69	0.57	-0.58	0.51	0.53	-0.57	0.43	0.53	-0.56	0.27	0.56	-0.55	0.1	0.47
741	3.705	NaN	NaN	NaN	-0.57	0.87	0.22	-0.46	0.84	0.17	-0.45	0.65	0.15	-0.46	0.49	0.21	-0.44	0.41	0.22	-0.41	0.26	0.17	-0.39	0.08	0.26	-0.46	0.03	0.23	-0.54	0.88	0.48	-0.43	0.85	0.52	-0.51	0.69	0.57	-0.58	0.51	0.53	-0.57	0.43	0.53	-0.56	0.26	0.56	-0.56	0.09	0.47
742	3.71	NaN	NaN	NaN	-0.57	0.87	0.22	-0.47	0.84	0.17	-0.45	0.65	0.15	-0.46	0.49	0.21	-0.44	0.4	0.22	-0.41	0.26	0.17	-0.39	0.08	0.26	-0.46	0.03	0.23	-0.55	0.88	0.48	-0.43	0.85	0.52	-0.51	0.69	0.57	-0.58	0.51	0.53	-0.57	0.43	0.53	-0.57	0.26	0.56	-0.58	0.09	0.47
743	3.715	NaN	NaN	NaN	-0.57	0.87	0.22	-0.47	0.84	0.17	-0.45	0.65	0.15	-0.47	0.49	0.21	-0.44	0.4	0.22	-0.41	0.26	0.17	-0.39	0.08	0.26	-0.46	0.03	0.23	-0.55	0.88	0.48	-0.43	0.85	0.52	-0.51	0.69	0.57	-0.58	0.5	0.53	-0.58	0.42	0.53	-0.58	0.26	0.55	-0.59	0.09	0.47
744	3.72	NaN	NaN	NaN	-0.58	0.87	0.22	-0.47	0.84	0.17	-0.46	0.65	0.15	-0.47	0.49	0.21	-0.44	0.4	0.22	-0.41	0.26	0.17	-0.39	0.08	0.26	-0.46	0.03	0.23	-0.56	0.88	0.48	-0.44	0.85	0.52	-0.51	0.69	0.57	-0.58	0.5	0.53	-0.58	0.42	0.52	-0.59	0.26	0.55	-0.61	0.09	0.46
745	3.725	NaN	NaN	NaN	-0.58	0.86	0.22	-0.48	0.84	0.17	-0.46	0.65	0.15	-0.47	0.49	0.21	-0.45	0.4	0.22	-0.42	0.26	0.17	-0.39	0.08	0.26	-0.46	0.03	0.23	-0.56	0.88	0.48	-0.44	0.85	0.52	-0.52	0.68	0.57	-0.59	0.5	0.53	-0.58	0.42	0.52	-0.59	0.26	0.55	-0.62	0.08	0.46
746	3.73	-0.36	0.94	0.31	-0.59	0.86	0.22	-0.48	0.84	0.17	-0.46	0.65	0.14	-0.47	0.49	0.21	-0.45	0.4	0.22	-0.42	0.26	0.17	-0.39	0.08	0.26	-0.46	0.03	0.23	-0.56	0.88	0.48	-0.44	0.85	0.52	-0.52	0.68	0.57	-0.59	0.5	0.52	-0.58	0.42	0.52	-0.6	0.25	0.55	-0.63	0.08	0.46
747	3.735	-0.36	0.94	0.31	-0.59	0.86	0.22	-0.49	0.84	0.17	-0.47	0.65	0.14	-0.48	0.49	0.21	-0.45	0.4	0.22	-0.42	0.26	0.17	-0.39	0.08	0.26	-0.46	0.03	0.23	-0.57	0.88	0.48	-0.45	0.85	0.52	-0.52	0.68	0.57	-0.59	0.49	0.52	-0.59	0.42	0.52	-0.61	0.25	0.55	-0.65	0.08	0.46
748	3.74	NaN	NaN	NaN	-0.6	0.86	0.22	-0.49	0.84	0.17	-0.47	0.65	0.15	-0.48	0.49	0.21	-0.45	0.4	0.22	-0.42	0.26	0.17	-0.39	0.08	0.26	-0.46	0.03	0.23	-0.57	0.88	0.48	-0.45	0.85	0.52	-0.52	0.68	0.57	-0.59	0.49	0.52	-0.59	0.41	0.52	-0.61	0.25	0.55	-0.66	0.08	0.46
749	3.745	-0.38	0.94	0.31	-0.6	0.86	0.23	-0.5	0.84	0.17	-0.48	0.65	0.15	-0.48	0.49	0.21	-0.45	0.4	0.22	-0.42	0.26	0.17	-0.39	0.08	0.26	-0.46	0.03	0.23	-0.57	0.88	0.48	-0.45	0.85	0.52	-0.52	0.67	0.57	-0.59	0.49	0.52	-0.59	0.41	0.51	-0.62	0.25	0.54	-0.67	0.08	0.46
750	3.75	NaN	NaN	NaN	-0.6	0.86	0.23	-0.5	0.84	0.17	-0.48	0.65	0.15	-0.49	0.49	0.21	-0.46	0.4	0.22	-0.42	0.26	0.17	-0.39	0.08	0.26	-0.46	0.03	0.23	-0.58	0.88	0.48	-0.46	0.84	0.52	-0.53	0.67	0.57	-0.59	0.49	0.52	-0.59	0.41	0.51	-0.63	0.25	0.54	-0.69	0.08	0.46
751	3.755	NaN	NaN	NaN	-0.61	0.86	0.23	-0.51	0.84	0.17	-0.48	0.65	0.15	-0.49	0.49	0.21	-0.46	0.4	0.22	-0.42	0.26	0.17	-0.39	0.08	0.26	-0.46	0.03	0.23	-0.58	0.88	0.48	-0.46	0.84	0.52	-0.53	0.67	0.57	-0.59	0.49	0.51	-0.59	0.41	0.51	-0.63	0.25	0.54	-0.7	0.08	0.46
752	3.76	NaN	NaN	NaN	-0.61	0.86	0.23	-0.51	0.84	0.17	-0.49	0.65	0.15	-0.49	0.49	0.21	-0.46	0.4	0.22	-0.43	0.26	0.17	-0.39	0.08	0.26	-0.46	0.03	0.23	-0.59	0.87	0.48	-0.46	0.84	0.52	-0.53	0.67	0.56	-0.59	0.48	0.51	-0.59	0.4	0.5	-0.64	0.25	0.54	-0.71	0.09	0.46
753	3.765	NaN	NaN	NaN	-0.62	0.86	0.23	-0.51	0.84	0.17	-0.49	0.65	0.15	-0.49	0.49	0.21	-0.46	0.4	0.22	-0.43	0.26	0.17	-0.39	0.08	0.26	-0.46	0.03	0.23	-0.59	0.87	0.48	-0.47	0.84	0.52	-0.53	0.66	0.56	-0.59	0.48	0.51	-0.6	0.4	0.5	-0.64	0.25	0.54	-0.72	0.09	0.46
754	3.77	NaN	NaN	NaN	-0.62	0.86	0.23	-0.52	0.84	0.17	-0.5	0.65	0.15	-0.5	0.49	0.21	-0.47	0.4	0.22	-0.43	0.26	0.17	-0.39	0.08	0.26	-0.46	0.03	0.23	-0.59	0.87	0.48	-0.47	0.84	0.52	-0.53	0.66	0.56	-0.59	0.48	0.5	-0.6	0.4	0.5	-0.65	0.25	0.54	-0.73	0.09	0.46
755	3.775	NaN	NaN	NaN	-0.63	0.86	0.23	-0.52	0.84	0.17	-0.5	0.65	0.15	-0.5	0.49	0.21	-0.47	0.4	0.22	-0.43	0.26	0.17	-0.39	0.08	0.26	-0.46	0.03	0.23	-0.6	0.87	0.49	-0.48	0.84	0.52	-0.53	0.66	0.56	-0.59	0.48	0.5	-0.6	0.4	0.49	-0.65	0.24	0.53	-0.74	0.09	0.46
756	3.78	NaN	NaN	NaN	-0.63	0.86	0.23	-0.53	0.84	0.17	-0.51	0.65	0.15	-0.5	0.49	0.21	-0.47	0.4	0.22	-0.43	0.26	0.17	-0.39	0.08	0.26	-0.46	0.03	0.23	-0.6	0.87	0.49	-0.48	0.84	0.52	-0.53	0.66	0.56	-0.59	0.48	0.5	-0.6	0.4	0.49	-0.66	0.24	0.53	-0.75	0.09	0.46
757	3.785	NaN	NaN	NaN	-0.64	0.86	0.23	-0.53	0.83	0.17	-0.51	0.65	0.15	-0.51	0.49	0.21	-0.47	0.4	0.22	-0.43	0.26	0.17	-0.39	0.08	0.26	-0.46	0.03	0.23	-0.61	0.87	0.49	-0.49	0.84	0.52	-0.53	0.66	0.56	-0.58	0.46	0.49	-0.62	0.41	0.5	-0.66	0.25	0.53	-0.76	0.09	0.46
758	3.79	NaN	NaN	NaN	-0.64	0.86	0.23	-0.54	0.83	0.17	-0.51	0.65	0.15	-0.51	0.49	0.21	-0.48	0.4	0.22	-0.44	0.26	0.17	-0.39	0.08	0.26	-0.46	0.03	0.23	-0.61	0.87	0.49	-0.49	0.84	0.52	-0.53	0.65	0.56	-0.57	0.45	0.47	-0.64	0.42	0.51	-0.67	0.25	0.53	-0.76	0.09	0.46
759	3.795	NaN	NaN	NaN	-0.65	0.86	0.23	-0.54	0.83	0.17	-0.52	0.65	0.15	-0.51	0.49	0.21	-0.48	0.4	0.22	-0.44	0.26	0.17	-0.39	0.08	0.26	-0.46	0.03	0.23	-0.61	0.87	0.49	-0.49	0.84	0.52	-0.54	0.65	0.56	-0.59	0.46	0.49	-0.62	0.4	0.49	-0.67	0.24	0.53	-0.77	0.09	0.46
760	3.8	NaN	NaN	NaN	-0.65	0.86	0.23	-0.55	0.83	0.17	-0.52	0.65	0.15	-0.52	0.49	0.21	-0.48	0.4	0.22	-0.44	0.26	0.17	-0.39	0.08	0.26	-0.46	0.03	0.23	-0.62	0.87	0.49	-0.5	0.83	0.52	-0.54	0.65	0.56	-0.6	0.47	0.49	-0.62	0.4	0.48	-0.67	0.24	0.53	-0.77	0.09	0.46
761	3.805	NaN	NaN	NaN	-0.66	0.86	0.23	-0.55	0.83	0.17	-0.53	0.65	0.15	-0.52	0.49	0.21	-0.49	0.4	0.22	-0.44	0.26	0.17	-0.39	0.08	0.26	-0.46	0.03	0.23	-0.62	0.87	0.49	-0.5	0.83	0.52	-0.54	0.65	0.56	-0.61	0.47	0.49	-0.62	0.39	0.48	-0.68	0.24	0.52	-0.78	0.09	0.45
762	3.81	NaN	NaN	NaN	-0.66	0.86	0.23	-0.56	0.83	0.17	-0.53	0.65	0.15	-0.53	0.49	0.21	-0.49	0.4	0.22	-0.44	0.26	0.17	-0.39	0.08	0.26	-0.46	0.03	0.23	-0.63	0.87	0.49	-0.5	0.83	0.52	-0.54	0.65	0.56	-0.61	0.47	0.49	-0.63	0.39	0.48	-0.68	0.24	0.52	-0.78	0.09	0.45
763	3.815	-0.43	0.93	0.32	-0.67	0.86	0.23	-0.56	0.83	0.17	-0.54	0.65	0.15	-0.53	0.49	0.21	-0.49	0.4	0.22	-0.45	0.26	0.17	-0.39	0.08	0.26	-0.46	0.03	0.23	-0.63	0.87	0.49	-0.51	0.83	0.52	-0.55	0.65	0.56	-0.62	0.47	0.49	-0.63	0.39	0.48	-0.68	0.24	0.52	-0.79	0.09	0.45
764	3.82	NaN	NaN	NaN	-0.67	0.86	0.23	-0.57	0.83	0.17	-0.54	0.65	0.15	-0.53	0.49	0.21	-0.5	0.4	0.22	-0.45	0.26	0.17	-0.39	0.08	0.26	-0.46	0.03	0.23	-0.63	0.87	0.49	-0.51	0.83	0.52	-0.55	0.65	0.56	-0.62	0.47	0.49	-0.63	0.39	0.48	-0.69	0.24	0.51	-0.79	0.09	0.45
765	3.825	NaN	NaN	NaN	-0.68	0.86	0.23	-0.57	0.83	0.17	-0.55	0.65	0.15	-0.54	0.49	0.21	-0.5	0.4	0.22	-0.45	0.26	0.17	-0.4	0.08	0.26	-0.46	0.03	0.23	-0.64	0.86	0.49	-0.52	0.83	0.52	-0.56	0.65	0.56	-0.64	0.46	0.49	-0.62	0.4	0.47	-0.69	0.24	0.51	-0.79	0.08	0.44
766	3.83	-0.45	0.93	0.31	-0.68	0.86	0.23	-0.58	0.83	0.17	-0.55	0.65	0.15	-0.54	0.49	0.21	-0.5	0.4	0.22	-0.45	0.26	0.17	-0.4	0.09	0.26	-0.46	0.03	0.23	-0.64	0.86	0.49	-0.52	0.83	0.52	-0.56	0.64	0.56	-0.68	0.44	0.51	-0.59	0.41	0.45	-0.69	0.23	0.51	-0.79	0.08	0.44
767	3.835	NaN	NaN	NaN	-0.69	0.86	0.24	-0.58	0.83	0.17	-0.56	0.65	0.15	-0.55	0.49	0.21	-0.51	0.4	0.22	-0.45	0.26	0.17	-0.4	0.09	0.26	-0.46	0.03	0.23	-0.65	0.86	0.49	-0.53	0.83	0.52	-0.57	0.64	0.56	-0.7	0.44	0.51	-0.59	0.42	0.45	-0.69	0.23	0.51	-0.79	0.08	0.44
768	3.84	NaN	NaN	NaN	-0.69	0.86	0.24	-0.59	0.83	0.17	-0.56	0.64	0.15	-0.55	0.49	0.21	-0.51	0.4	0.22	-0.46	0.26	0.17	-0.4	0.09	0.26	-0.46	0.03	0.23	-0.65	0.86	0.49	-0.53	0.83	0.52	-0.57	0.64	0.56	-0.69	0.44	0.51	-0.6	0.41	0.45	-0.7	0.23	0.51	-0.8	0.08	0.44
769	3.845	-0.46	0.93	0.32	-0.7	0.86	0.24	-0.59	0.83	0.17	-0.57	0.64	0.15	-0.55	0.49	0.21	-0.51	0.4	0.22	-0.46	0.26	0.17	-0.4	0.09	0.26	-0.46	0.03	0.23	-0.65	0.86	0.49	-0.53	0.83	0.52	-0.58	0.64	0.56	-0.66	0.46	0.49	-0.64	0.39	0.47	-0.7	0.23	0.5	-0.8	0.08	0.44
770	3.85	NaN	NaN	NaN	-0.7	0.86	0.24	-0.6	0.83	0.17	-0.57	0.64	0.15	-0.56	0.49	0.21	-0.52	0.4	0.22	-0.46	0.26	0.17	-0.4	0.09	0.26	-0.46	0.03	0.23	-0.66	0.86	0.49	-0.54	0.82	0.52	-0.59	0.64	0.56	-0.66	0.46	0.49	-0.66	0.39	0.47	-0.7	0.23	0.5	-0.8	0.08	0.43
771	3.855	NaN	NaN	NaN	-0.71	0.86	0.24	-0.6	0.83	0.17	-0.58	0.64	0.15	-0.56	0.49	0.21	-0.52	0.4	0.22	-0.47	0.26	0.17	-0.4	0.09	0.26	-0.46	0.03	0.23	-0.66	0.86	0.49	-0.54	0.82	0.52	-0.59	0.64	0.56	-0.66	0.46	0.49	-0.67	0.39	0.47	-0.71	0.23	0.5	-0.8	0.08	0.43
772	3.86	-0.47	0.93	0.32	-0.71	0.86	0.24	-0.61	0.83	0.17	-0.58	0.64	0.15	-0.57	0.49	0.21	-0.53	0.4	0.22	-0.47	0.26	0.17	-0.4	0.09	0.25	-0.46	0.03	0.23	-0.67	0.86	0.5	-0.54	0.82	0.52	-0.6	0.64	0.56	-0.67	0.46	0.49	-0.67	0.39	0.48	-0.71	0.22	0.5	-0.8	0.08	0.43
773	3.865	NaN	NaN	NaN	-0.72	0.86	0.24	-0.61	0.83	0.17	-0.59	0.64	0.15	-0.57	0.49	0.21	-0.53	0.4	0.22	-0.47	0.26	0.17	-0.4	0.09	0.25	-0.46	0.03	0.23	-0.67	0.86	0.5	-0.55	0.82	0.52	-0.61	0.64	0.56	-0.67	0.46	0.49	-0.68	0.39	0.48	-0.71	0.22	0.5	-0.8	0.08	0.43
774	3.87	-0.49	0.93	0.32	-0.72	0.85	0.24	-0.62	0.83	0.17	-0.59	0.64	0.15	-0.58	0.48	0.21	-0.54	0.4	0.22	-0.47	0.27	0.17	-0.4	0.09	0.25	-0.46	0.03	0.23	-0.68	0.86	0.5	-0.56	0.82	0.52	-0.61	0.64	0.56	-0.68	0.47	0.49	-0.68	0.39	0.48	-0.72	0.22	0.5	-0.81	0.07	0.43
775	3.875	NaN	NaN	NaN	-0.73	0.85	0.24	-0.62	0.83	0.18	-0.6	0.64	0.15	-0.58	0.48	0.21	-0.54	0.4	0.21	-0.48	0.27	0.17	-0.4	0.1	0.25	-0.46	0.03	0.23	-0.68	0.86	0.5	-0.56	0.82	0.52	-0.62	0.64	0.56	-0.68	0.47	0.49	-0.68	0.39	0.48	-0.72	0.22	0.5	-0.81	0.07	0.43
776	3.88	NaN	NaN	NaN	-0.73	0.85	0.24	-0.63	0.83	0.18	-0.61	0.64	0.15	-0.59	0.48	0.21	-0.55	0.4	0.21	-0.48	0.27	0.17	-0.4	0.1	0.25	-0.46	0.03	0.23	-0.69	0.86	0.5	-0.57	0.82	0.52	-0.62	0.64	0.56	-0.69	0.47	0.49	-0.69	0.39	0.48	-0.72	0.23	0.51	-0.81	0.07	0.43
777	3.885	NaN	NaN	NaN	-0.74	0.85	0.24	-0.63	0.83	0.18	-0.61	0.64	0.15	-0.6	0.48	0.21	-0.55	0.4	0.21	-0.49	0.27	0.17	-0.41	0.1	0.25	-0.46	0.03	0.23	-0.69	0.86	0.5	-0.57	0.82	0.52	-0.63	0.65	0.56	-0.69	0.47	0.49	-0.69	0.39	0.48	-0.73	0.23	0.51	-0.81	0.07	0.43
778	3.89	NaN	NaN	NaN	-0.74	0.85	0.24	-0.64	0.83	0.18	-0.62	0.64	0.15	-0.6	0.48	0.21	-0.56	0.4	0.21	-0.49	0.27	0.17	-0.41	0.1	0.25	-0.46	0.03	0.23	-0.69	0.86	0.5	-0.57	0.82	0.52	-0.64	0.65	0.56	-0.7	0.47	0.49	-0.7	0.39	0.48	-0.74	0.23	0.51	-0.82	0.07	0.43
779	3.895	NaN	NaN	NaN	-0.74	0.85	0.24	-0.64	0.83	0.18	-0.62	0.64	0.15	-0.61	0.48	0.21	-0.57	0.4	0.21	-0.5	0.27	0.16	-0.41	0.1	0.25	-0.46	0.03	0.23	-0.7	0.86	0.5	-0.58	0.82	0.52	-0.64	0.65	0.56	-0.7	0.47	0.5	-0.7	0.39	0.49	-0.74	0.23	0.51	-0.82	0.07	0.43
780	3.9	NaN	NaN	NaN	-0.75	0.86	0.25	-0.65	0.83	0.18	-0.63	0.64	0.15	-0.62	0.48	0.21	-0.57	0.4	0.21	-0.5	0.27	0.16	-0.41	0.11	0.25	-0.46	0.03	0.23	-0.7	0.86	0.5	-0.58	0.82	0.52	-0.65	0.65	0.56	-0.71	0.47	0.5	-0.71	0.39	0.49	-0.75	0.23	0.52	-0.82	0.07	0.43
781	3.905	NaN	NaN	NaN	-0.75	0.86	0.25	-0.65	0.83	0.18	-0.63	0.64	0.15	-0.63	0.48	0.21	-0.58	0.4	0.21	-0.5	0.27	0.16	-0.41	0.11	0.25	-0.46	0.03	0.23	-0.71	0.86	0.5	-0.59	0.82	0.53	-0.65	0.65	0.56	-0.71	0.47	0.5	-0.72	0.39	0.49	-0.76	0.23	0.52	-0.82	0.07	0.43
782	3.91	NaN	NaN	NaN	-0.76	0.86	0.25	-0.66	0.83	0.18	-0.64	0.64	0.15	-0.63	0.48	0.21	-0.59	0.4	0.21	-0.51	0.27	0.16	-0.41	0.11	0.25	-0.46	0.03	0.23	-0.71	0.86	0.5	-0.59	0.82	0.53	-0.66	0.65	0.56	-0.72	0.47	0.5	-0.72	0.39	0.49	-0.76	0.23	0.52	-0.82	0.07	0.43
783	3.915	NaN	NaN	NaN	-0.76	0.86	0.25	-0.66	0.83	0.18	-0.65	0.64	0.15	-0.64	0.48	0.21	-0.6	0.4	0.21	-0.51	0.28	0.16	-0.42	0.11	0.25	-0.46	0.04	0.23	-0.72	0.86	0.5	-0.6	0.82	0.53	-0.66	0.65	0.56	-0.73	0.47	0.5	-0.73	0.39	0.5	-0.76	0.23	0.52	-0.82	0.07	0.43
784	3.92	NaN	NaN	NaN	-0.77	0.86	0.25	-0.67	0.83	0.18	-0.66	0.64	0.15	-0.65	0.48	0.21	-0.6	0.4	0.21	-0.52	0.28	0.16	-0.42	0.12	0.25	-0.46	0.04	0.23	-0.72	0.86	0.5	-0.6	0.82	0.53	-0.67	0.65	0.56	-0.73	0.47	0.5	-0.73	0.39	0.5	-0.77	0.23	0.52	-0.82	0.07	0.43
785	3.925	NaN	NaN	NaN	-0.77	0.86	0.25	-0.67	0.83	0.18	-0.66	0.64	0.15	-0.66	0.48	0.21	-0.61	0.4	0.21	-0.52	0.28	0.16	-0.43	0.12	0.25	-0.47	0.04	0.23	-0.72	0.86	0.5	-0.61	0.82	0.53	-0.67	0.65	0.57	-0.74	0.47	0.51	-0.73	0.39	0.5	-0.77	0.23	0.52	-0.82	0.07	0.43
786	3.93	NaN	NaN	NaN	-0.78	0.86	0.25	-0.68	0.83	0.18	-0.67	0.64	0.15	-0.67	0.48	0.21	-0.62	0.4	0.21	-0.53	0.28	0.16	-0.43	0.13	0.25	-0.47	0.04	0.23	-0.73	0.86	0.5	-0.61	0.83	0.53	-0.67	0.65	0.57	-0.74	0.47	0.51	-0.74	0.39	0.5	-0.77	0.23	0.52	-0.82	0.07	0.43
787	3.935	NaN	NaN	NaN	-0.78	0.86	0.25	-0.68	0.83	0.18	-0.68	0.64	0.15	-0.68	0.48	0.21	-0.63	0.4	0.21	-0.54	0.28	0.16	-0.43	0.13	0.24	-0.47	0.04	0.23	-0.73	0.86	0.5	-0.61	0.83	0.53	-0.68	0.65	0.57	-0.75	0.47	0.51	-0.74	0.39	0.5	-0.77	0.23	0.52	-0.82	0.07	0.44
788	3.94	NaN	NaN	NaN	-0.79	0.86	0.25	-0.69	0.83	0.19	-0.69	0.64	0.15	-0.69	0.48	0.21	-0.64	0.4	0.2	-0.54	0.29	0.16	-0.44	0.13	0.24	-0.47	0.04	0.23	-0.74	0.86	0.51	-0.62	0.83	0.53	-0.68	0.65	0.57	-0.75	0.48	0.51	-0.75	0.39	0.5	-0.78	0.23	0.53	-0.82	0.07	0.44
789	3.945	NaN	NaN	NaN	-0.79	0.86	0.25	-0.69	0.83	0.19	-0.69	0.64	0.15	-0.7	0.48	0.2	-0.65	0.4	0.2	-0.55	0.29	0.16	-0.44	0.14	0.24	-0.47	0.04	0.23	-0.74	0.86	0.51	-0.62	0.83	0.53	-0.68	0.65	0.57	-0.75	0.48	0.51	-0.75	0.39	0.5	-0.78	0.23	0.53	-0.82	0.07	0.44
790	3.95	NaN	NaN	NaN	-0.8	0.86	0.26	-0.7	0.83	0.19	-0.7	0.64	0.15	-0.7	0.48	0.2	-0.65	0.4	0.2	-0.56	0.29	0.15	-0.45	0.14	0.24	-0.47	0.04	0.23	-0.74	0.86	0.51	-0.62	0.83	0.53	-0.68	0.65	0.57	-0.75	0.48	0.51	-0.75	0.39	0.5	-0.78	0.23	0.53	-0.82	0.07	0.44
791	3.955	NaN	NaN	NaN	-0.8	0.86	0.26	-0.7	0.83	0.19	-0.71	0.64	0.15	-0.71	0.48	0.2	-0.66	0.4	0.2	-0.57	0.29	0.15	-0.45	0.14	0.24	-0.47	0.05	0.23	-0.75	0.86	0.51	-0.63	0.83	0.53	-0.69	0.65	0.57	-0.75	0.48	0.51	-0.75	0.39	0.51	-0.78	0.23	0.53	-0.82	0.07	0.44
792	3.96	NaN	NaN	NaN	-0.81	0.86	0.26	-0.71	0.83	0.19	-0.72	0.64	0.15	-0.72	0.48	0.21	-0.67	0.4	0.2	-0.58	0.3	0.15	-0.46	0.15	0.24	-0.48	0.05	0.23	-0.75	0.87	0.51	-0.63	0.83	0.53	-0.69	0.66	0.57	-0.75	0.47	0.51	-0.75	0.39	0.51	-0.78	0.23	0.53	-0.82	0.07	0.44
793	3.965	NaN	NaN	NaN	-0.81	0.86	0.26	-0.72	0.83	0.19	-0.73	0.64	0.15	-0.73	0.48	0.21	-0.68	0.4	0.2	-0.58	0.3	0.15	-0.46	0.15	0.23	-0.48	0.05	0.22	-0.75	0.87	0.51	-0.63	0.83	0.53	-0.69	0.66	0.57	-0.76	0.48	0.51	-0.76	0.39	0.51	-0.78	0.23	0.53	-0.82	0.07	0.44
794	3.97	NaN	NaN	NaN	-0.82	0.86	0.26	-0.72	0.83	0.19	-0.73	0.64	0.15	-0.74	0.48	0.21	-0.69	0.4	0.2	-0.59	0.3	0.15	-0.47	0.16	0.23	-0.48	0.05	0.22	-0.76	0.87	0.51	-0.63	0.83	0.53	-0.69	0.66	0.57	-0.76	0.48	0.51	-0.76	0.4	0.51	-0.78	0.23	0.53	-0.82	0.07	0.44
795	3.975	NaN	NaN	NaN	-0.82	0.86	0.26	-0.73	0.83	0.19	-0.74	0.64	0.15	-0.75	0.48	0.21	-0.7	0.4	0.2	-0.6	0.3	0.15	-0.47	0.16	0.23	-0.48	0.06	0.22	-0.76	0.87	0.51	-0.64	0.83	0.54	-0.69	0.66	0.57	-0.76	0.48	0.51	-0.76	0.4	0.51	-0.78	0.23	0.53	-0.82	0.07	0.44
796	3.98	NaN	NaN	NaN	-0.83	0.86	0.26	-0.73	0.83	0.19	-0.75	0.64	0.15	-0.76	0.48	0.21	-0.71	0.4	0.2	-0.61	0.3	0.15	-0.48	0.17	0.23	-0.49	0.06	0.22	-0.76	0.87	0.52	-0.64	0.83	0.54	-0.69	0.66	0.58	-0.76	0.48	0.51	-0.76	0.4	0.51	-0.78	0.23	0.53	-0.82	0.07	0.44
797	3.985	NaN	NaN	NaN	-0.83	0.86	0.27	-0.74	0.83	0.19	-0.76	0.64	0.16	-0.77	0.48	0.21	-0.72	0.41	0.2	-0.62	0.3	0.15	-0.48	0.17	0.23	-0.49	0.07	0.22	-0.76	0.87	0.52	-0.64	0.83	0.53	-0.7	0.66	0.58	-0.76	0.48	0.51	-0.76	0.4	0.51	-0.78	0.23	0.53	-0.82	0.07	0.44
798	3.99	NaN	NaN	NaN	-0.84	0.86	0.27	-0.74	0.83	0.19	-0.76	0.64	0.16	-0.77	0.48	0.21	-0.73	0.41	0.2	-0.63	0.31	0.15	NaN	NaN	NaN	-0.5	0.07	0.22	-0.77	0.87	0.52	-0.64	0.83	0.53	-0.7	0.66	0.58	-0.76	0.48	0.52	-0.76	0.39	0.51	-0.78	0.23	0.53	-0.82	0.07	0.44
799	3.995	NaN	NaN	NaN	-0.84	0.86	0.27	-0.75	0.83	0.2	-0.77	0.65	0.16	-0.78	0.48	0.21	-0.74	0.41	0.2	-0.64	0.31	0.15	NaN	NaN	NaN	-0.5	0.07	0.22	-0.77	0.87	0.52	-0.65	0.83	0.53	-0.7	0.66	0.58	-0.76	0.48	0.52	-0.76	0.4	0.51	-0.78	0.23	0.53	-0.82	0.07	0.44
800	4	NaN	NaN	NaN	-0.85	0.86	0.27	-0.76	0.83	0.2	-0.78	0.65	0.16	-0.79	0.48	0.21	-0.75	0.41	0.2	-0.65	0.31	0.15	NaN	NaN	NaN	-0.51	0.08	0.22	-0.77	0.87	0.52	-0.65	0.83	0.53	-0.7	0.66	0.58	-0.77	0.48	0.52	-0.76	0.4	0.51	-0.78	0.23	0.53	-0.82	0.07	0.44
801	4.005	NaN	NaN	NaN	-0.85	0.86	0.27	-0.76	0.83	0.2	-0.79	0.65	0.16	-0.8	0.48	0.21	-0.76	0.41	0.21	-0.65	0.31	0.15	NaN	NaN	NaN	-0.52	0.08	0.21	-0.78	0.87	0.52	-0.65	0.83	0.53	-0.7	0.66	0.58	-0.77	0.48	0.52	-0.77	0.4	0.51	-0.78	0.23	0.53	-0.82	0.07	0.44
802	4.01	NaN	NaN	NaN	-0.86	0.86	0.28	-0.77	0.83	0.2	-0.79	0.65	0.16	-0.81	0.48	0.22	-0.77	0.41	0.21	-0.66	0.31	0.15	NaN	NaN	NaN	-0.52	0.08	0.21	-0.78	0.87	0.52	-0.65	0.83	0.53	-0.7	0.66	0.57	-0.77	0.48	0.52	-0.77	0.4	0.51	-0.79	0.23	0.53	-0.82	0.07	0.44
803	4.015	NaN	NaN	NaN	-0.86	0.86	0.28	-0.78	0.83	0.2	-0.8	0.65	0.16	-0.82	0.49	0.22	-0.77	0.41	0.21	-0.68	0.31	0.15	-0.53	0.19	0.22	-0.53	0.09	0.21	-0.78	0.87	0.52	-0.65	0.84	0.53	-0.7	0.66	0.57	-0.77	0.48	0.52	-0.77	0.4	0.51	-0.79	0.23	0.53	-0.82	0.07	0.44
804	4.02	NaN	NaN	NaN	-0.87	0.87	0.28	-0.78	0.83	0.2	-0.81	0.65	0.16	-0.83	0.49	0.22	-0.78	0.41	0.21	-0.69	0.31	0.15	-0.54	0.19	0.22	-0.54	0.09	0.21	-0.78	0.87	0.52	-0.66	0.84	0.53	-0.7	0.66	0.57	-0.77	0.48	0.52	-0.77	0.4	0.51	-0.79	0.23	0.53	-0.82	0.07	0.44
805	4.025	NaN	NaN	NaN	-0.87	0.87	0.28	-0.79	0.84	0.2	-0.82	0.65	0.17	-0.84	0.49	0.22	-0.79	0.41	0.21	-0.69	0.31	0.15	-0.54	0.19	0.22	-0.55	0.09	0.21	-0.78	0.87	0.52	-0.66	0.84	0.53	-0.7	0.66	0.57	-0.78	0.48	0.52	-0.77	0.4	0.51	-0.79	0.23	0.53	-0.82	0.07	0.44
806	4.03	NaN	NaN	NaN	-0.88	0.87	0.28	-0.8	0.84	0.2	-0.82	0.65	0.17	-0.84	0.49	0.22	-0.8	0.41	0.21	-0.7	0.32	0.15	-0.55	0.19	0.22	-0.55	0.09	0.21	-0.79	0.87	0.53	-0.66	0.84	0.53	-0.71	0.66	0.57	-0.78	0.48	0.52	-0.77	0.4	0.51	-0.79	0.23	0.53	-0.82	0.07	0.44
807	4.035	NaN	NaN	NaN	-0.88	0.87	0.28	-0.81	0.84	0.2	-0.83	0.65	0.17	-0.85	0.49	0.23	-0.81	0.41	0.22	-0.71	0.32	0.15	-0.56	0.2	0.22	-0.56	0.09	0.21	-0.79	0.87	0.53	-0.66	0.84	0.53	-0.71	0.66	0.57	-0.78	0.48	0.52	-0.77	0.4	0.51	-0.79	0.23	0.53	-0.82	0.07	0.44
808	4.04	NaN	NaN	NaN	-0.88	0.87	0.29	-0.81	0.84	0.2	-0.84	0.65	0.17	-0.86	0.49	0.23	-0.82	0.41	0.22	-0.72	0.32	0.15	-0.57	0.2	0.21	-0.57	0.1	0.21	-0.79	0.87	0.53	-0.66	0.84	0.53	-0.71	0.66	0.57	-0.78	0.48	0.52	-0.78	0.4	0.51	-0.79	0.23	0.53	-0.82	0.07	0.44
809	4.045	NaN	NaN	NaN	-0.89	0.87	0.29	-0.82	0.84	0.2	-0.85	0.65	0.17	-0.87	0.49	0.23	-0.83	0.41	0.22	-0.73	0.32	0.15	-0.58	0.2	0.21	-0.58	0.1	0.2	-0.79	0.87	0.53	-0.67	0.84	0.53	-0.71	0.66	0.57	-0.78	0.48	0.52	-0.78	0.4	0.51	-0.79	0.23	0.53	-0.82	0.07	0.44
810	4.05	NaN	NaN	NaN	-0.89	0.87	0.29	-0.82	0.84	0.21	-0.85	0.65	0.18	-0.88	0.49	0.24	-0.84	0.42	0.22	-0.74	0.32	0.16	-0.58	0.2	0.21	-0.59	0.1	0.2	-0.79	0.87	0.53	-0.67	0.84	0.53	-0.71	0.66	0.57	-0.78	0.48	0.52	-0.78	0.4	0.51	-0.79	0.23	0.53	-0.82	0.07	0.44
811	4.055	NaN	NaN	NaN	-0.9	0.87	0.29	-0.83	0.84	0.21	-0.86	0.65	0.18	-0.89	0.49	0.24	-0.85	0.42	0.23	-0.75	0.32	0.16	-0.59	0.2	0.21	-0.6	0.1	0.2	-0.8	0.87	0.53	-0.67	0.84	0.53	-0.71	0.66	0.57	-0.78	0.48	0.52	-0.78	0.4	0.51	-0.79	0.23	0.53	-0.82	0.07	0.44
812	4.06	NaN	NaN	NaN	-0.9	0.87	0.29	-0.83	0.84	0.21	-0.87	0.65	0.18	-0.89	0.49	0.24	-0.86	0.42	0.23	-0.76	0.32	0.16	-0.6	0.2	0.21	-0.61	0.1	0.2	-0.8	0.87	0.53	-0.67	0.84	0.53	-0.71	0.66	0.57	-0.78	0.48	0.52	-0.78	0.4	0.51	-0.79	0.23	0.53	-0.82	0.07	0.44
813	4.065	NaN	NaN	NaN	-0.91	0.87	0.3	-0.84	0.84	0.21	-0.88	0.65	0.18	-0.9	0.5	0.24	-0.86	0.42	0.23	-0.77	0.32	0.16	-0.61	0.2	0.21	-0.62	0.1	0.2	-0.8	0.88	0.53	-0.67	0.84	0.53	-0.71	0.66	0.57	-0.78	0.48	0.52	-0.78	0.4	0.51	-0.79	0.23	0.53	-0.82	0.07	0.44
814	4.07	NaN	NaN	NaN	-0.91	0.87	0.3	-0.85	0.84	0.21	-0.88	0.65	0.19	-0.91	0.5	0.25	-0.87	0.42	0.23	-0.78	0.32	0.16	-0.62	0.2	0.21	-0.63	0.1	0.2	-0.8	0.88	0.53	-0.67	0.84	0.53	-0.72	0.66	0.57	-0.79	0.48	0.52	-0.78	0.4	0.51	-0.79	0.23	0.53	-0.82	0.07	0.44
815	4.075	NaN	NaN	NaN	-0.92	0.87	0.3	-0.85	0.84	0.21	-0.89	0.65	0.19	-0.92	0.5	0.25	-0.88	0.42	0.24	-0.79	0.33	0.16	-0.63	0.2	0.21	-0.64	0.1	0.2	-0.8	0.88	0.53	-0.68	0.84	0.53	-0.72	0.66	0.57	-0.79	0.48	0.52	-0.78	0.4	0.51	-0.79	0.23	0.53	-0.82	0.07	0.44
816	4.08	NaN	NaN	NaN	-0.92	0.87	0.3	-0.86	0.84	0.21	-0.9	0.66	0.19	-0.93	0.5	0.25	-0.89	0.42	0.24	-0.8	0.33	0.16	-0.64	0.2	0.21	-0.65	0.11	0.19	-0.8	0.88	0.53	-0.68	0.84	0.52	-0.72	0.66	0.57	-0.79	0.48	0.52	-0.78	0.4	0.51	-0.79	0.23	0.53	-0.82	0.07	0.44
817	4.085	NaN	NaN	NaN	-0.93	0.87	0.31	-0.86	0.84	0.22	-0.91	0.66	0.19	-0.93	0.5	0.26	-0.9	0.42	0.24	-0.81	0.33	0.17	-0.65	0.2	0.21	-0.67	0.1	0.19	-0.8	0.88	0.53	-0.68	0.84	0.52	-0.72	0.66	0.57	-0.79	0.48	0.52	-0.78	0.4	0.51	-0.79	0.23	0.53	-0.82	0.07	0.44
818	4.09	NaN	NaN	NaN	-0.93	0.87	0.31	-0.87	0.84	0.22	-0.91	0.66	0.2	-0.94	0.5	0.26	-0.9	0.42	0.25	-0.82	0.33	0.17	-0.66	0.2	0.2	-0.68	0.1	0.19	-0.81	0.88	0.54	-0.68	0.84	0.52	-0.72	0.66	0.57	-0.79	0.48	0.52	-0.78	0.4	0.51	-0.79	0.23	0.53	-0.82	0.07	0.44
819	4.095	NaN	NaN	NaN	-0.93	0.87	0.31	-0.87	0.85	0.22	-0.92	0.66	0.2	-0.95	0.5	0.26	-0.91	0.43	0.25	-0.83	0.33	0.17	-0.67	0.2	0.2	-0.69	0.1	0.19	-0.81	0.88	0.54	-0.68	0.84	0.52	-0.72	0.66	0.57	-0.79	0.48	0.52	-0.78	0.4	0.51	-0.79	0.23	0.53	-0.82	0.07	0.44
820	4.1	NaN	NaN	NaN	-0.94	0.87	0.31	-0.88	0.85	0.22	-0.93	0.66	0.2	-0.96	0.5	0.27	-0.92	0.43	0.25	-0.84	0.33	0.17	-0.68	0.2	0.2	-0.7	0.1	0.19	-0.81	0.88	0.54	-0.68	0.84	0.52	-0.72	0.66	0.57	-0.79	0.48	0.52	-0.78	0.4	0.51	-0.79	0.23	0.53	-0.82	0.07	0.44
821	4.105	NaN	NaN	NaN	-0.94	0.88	0.32	-0.89	0.85	0.22	-0.94	0.66	0.2	-0.96	0.5	0.27	-0.93	0.43	0.26	-0.85	0.33	0.17	-0.69	0.2	0.2	-0.71	0.1	0.19	-0.81	0.88	0.54	-0.69	0.84	0.52	-0.72	0.66	0.57	-0.79	0.48	0.52	-0.78	0.4	0.51	-0.79	0.23	0.53	-0.82	0.07	0.44
822	4.11	NaN	NaN	NaN	-0.95	0.88	0.32	-0.89	0.85	0.22	-0.94	0.66	0.21	-0.97	0.51	0.28	-0.94	0.43	0.26	-0.86	0.33	0.17	-0.7	0.2	0.2	-0.73	0.1	0.19	-0.81	0.88	0.54	-0.69	0.84	0.52	-0.72	0.66	0.57	-0.79	0.48	0.52	-0.78	0.4	0.51	-0.79	0.23	0.53	-0.82	0.07	0.44
823	4.115	NaN	NaN	NaN	-0.95	0.88	0.32	-0.9	0.85	0.22	-0.95	0.66	0.21	-0.98	0.51	0.28	-0.94	0.43	0.26	-0.87	0.33	0.18	-0.71	0.2	0.2	-0.74	0.1	0.19	-0.81	0.88	0.54	-0.69	0.84	0.52	-0.72	0.66	0.57	-0.79	0.48	0.52	-0.79	0.4	0.51	-0.79	0.24	0.53	-0.82	0.07	0.44
824	4.12	NaN	NaN	NaN	-0.95	0.88	0.32	-0.9	0.85	0.23	-0.96	0.66	0.21	-0.98	0.51	0.28	-0.95	0.43	0.27	-0.88	0.33	0.18	-0.72	0.2	0.2	-0.75	0.1	0.19	-0.81	0.88	0.54	-0.69	0.84	0.52	-0.73	0.66	0.56	-0.79	0.48	0.52	-0.79	0.4	0.51	-0.79	0.24	0.53	-0.82	0.07	0.44
825	4.125	NaN	NaN	NaN	-0.96	0.88	0.32	-0.91	0.85	0.23	-0.96	0.66	0.22	-0.99	0.51	0.29	-0.96	0.43	0.27	-0.89	0.33	0.18	-0.73	0.19	0.2	-0.76	0.1	0.19	-0.81	0.88	0.54	-0.69	0.84	0.52	-0.73	0.66	0.56	-0.79	0.48	0.52	-0.79	0.4	0.51	-0.79	0.24	0.53	-0.82	0.07	0.44
826	4.13	NaN	NaN	NaN	-0.96	0.88	0.33	-0.91	0.85	0.23	-0.97	0.66	0.22	-0.99	0.51	0.29	-0.97	0.43	0.27	-0.9	0.33	0.18	-0.74	0.19	0.2	-0.78	0.1	0.19	-0.82	0.88	0.54	-0.69	0.84	0.51	-0.73	0.66	0.56	-0.79	0.48	0.52	-0.79	0.4	0.51	-0.79	0.24	0.53	-0.82	0.07	0.44
827	4.135	NaN	NaN	NaN	-0.97	0.88	0.33	-0.92	0.85	0.23	-0.98	0.67	0.22	-1	0.51	0.29	-0.97	0.43	0.28	-0.9	0.33	0.19	-0.75	0.19	0.2	-0.79	0.1	0.19	-0.82	0.88	0.54	-0.69	0.84	0.51	-0.73	0.67	0.56	-0.79	0.48	0.52	-0.79	0.4	0.51	-0.79	0.24	0.53	-0.82	0.07	0.44
828	4.14	NaN	NaN	NaN	-0.97	0.88	0.33	-0.92	0.85	0.23	-0.98	0.67	0.22	-1	0.51	0.3	-0.98	0.44	0.28	-0.91	0.33	0.19	-0.77	0.19	0.2	-0.8	0.1	0.19	-0.82	0.88	0.54	-0.69	0.85	0.51	-0.73	0.67	0.56	-0.79	0.48	0.52	-0.79	0.4	0.51	-0.79	0.24	0.53	-0.82	0.07	0.44
829	4.145	NaN	NaN	NaN	-0.97	0.88	0.33	-0.93	0.85	0.23	-0.99	0.67	0.23	-1.01	0.51	0.3	-0.98	0.44	0.28	-0.92	0.33	0.19	-0.78	0.18	0.2	-0.82	0.1	0.19	-0.82	0.88	0.54	-0.7	0.85	0.51	-0.73	0.67	0.56	-0.79	0.48	0.52	-0.79	0.4	0.51	-0.79	0.24	0.53	-0.82	0.07	0.44
830	4.15	NaN	NaN	NaN	-0.98	0.88	0.34	-0.93	0.85	0.24	-1	0.67	0.23	-1.02	0.51	0.31	-0.99	0.44	0.29	-0.93	0.33	0.19	-0.79	0.18	0.2	-0.83	0.09	0.2	-0.82	0.88	0.54	-0.7	0.85	0.51	-0.73	0.67	0.56	-0.79	0.48	0.52	-0.79	0.4	0.51	-0.79	0.24	0.53	-0.82	0.07	0.44
831	4.155	NaN	NaN	NaN	-0.98	0.88	0.34	-0.94	0.85	0.24	-1	0.67	0.23	-1.02	0.52	0.31	-1	0.44	0.29	-0.94	0.33	0.2	-0.8	0.18	0.2	-0.84	0.09	0.2	-0.82	0.88	0.54	-0.7	0.85	0.51	-0.73	0.67	0.56	-0.8	0.48	0.51	-0.79	0.4	0.51	-0.79	0.24	0.53	-0.82	0.07	0.44
832	4.16	NaN	NaN	NaN	-0.98	0.88	0.34	-0.94	0.85	0.24	-1.01	0.67	0.24	-1.03	0.52	0.32	-1	0.44	0.3	-0.95	0.33	0.2	-0.81	0.18	0.21	-0.86	0.09	0.2	-0.82	0.88	0.54	-0.7	0.85	0.5	-0.73	0.67	0.55	-0.8	0.48	0.51	-0.79	0.4	0.51	-0.79	0.24	0.53	-0.82	0.07	0.44
833	4.165	NaN	NaN	NaN	-0.99	0.88	0.34	-0.95	0.85	0.24	-1.01	0.67	0.24	-1.03	0.52	0.32	-1.01	0.44	0.3	-0.96	0.33	0.2	-0.83	0.17	0.21	-0.87	0.09	0.2	-0.82	0.88	0.54	-0.7	0.85	0.5	-0.73	0.67	0.55	-0.8	0.48	0.51	-0.79	0.4	0.51	-0.79	0.24	0.53	-0.82	0.07	0.44
834	4.17	NaN	NaN	NaN	-0.99	0.88	0.34	-0.95	0.85	0.24	-1.02	0.67	0.24	-1.04	0.52	0.32	-1.01	0.44	0.3	-0.97	0.33	0.21	-0.84	0.17	0.21	-0.88	0.09	0.21	-0.82	0.88	0.54	-0.7	0.85	0.5	-0.73	0.67	0.55	-0.8	0.48	0.51	-0.79	0.4	0.51	-0.79	0.24	0.53	-0.82	0.07	0.44
835	4.175	NaN	NaN	NaN	-1	0.88	0.35	-0.96	0.85	0.25	-1.02	0.67	0.25	-1.04	0.52	0.33	-1.02	0.44	0.31	-0.98	0.33	0.21	-0.85	0.17	0.21	-0.9	0.08	0.21	-0.82	0.88	0.54	-0.7	0.85	0.5	-0.73	0.67	0.55	-0.8	0.48	0.51	-0.79	0.4	0.51	-0.79	0.24	0.53	-0.82	0.07	0.44
836	4.18	NaN	NaN	NaN	-1	0.88	0.35	-0.96	0.85	0.25	-1.03	0.67	0.25	-1.05	0.52	0.33	-1.03	0.44	0.31	-0.99	0.33	0.21	-0.86	0.17	0.21	-0.91	0.08	0.21	-0.82	0.88	0.54	-0.7	0.85	0.5	-0.73	0.67	0.55	-0.8	0.49	0.51	-0.79	0.4	0.51	-0.79	0.24	0.53	-0.82	0.07	0.44
837	4.185	NaN	NaN	NaN	-1	0.88	0.35	-0.97	0.85	0.25	-1.03	0.67	0.25	-1.05	0.52	0.34	-1.03	0.44	0.32	-1	0.33	0.22	-0.87	0.16	0.21	-0.92	0.08	0.22	-0.83	0.88	0.54	-0.7	0.85	0.5	-0.73	0.67	0.55	-0.8	0.49	0.51	-0.79	0.4	0.5	-0.79	0.24	0.53	-0.82	0.07	0.44
838	4.19	NaN	NaN	NaN	-1.01	0.88	0.35	-0.97	0.85	0.25	-1.04	0.67	0.26	-1.05	0.52	0.34	-1.04	0.44	0.32	-1.01	0.33	0.22	-0.89	0.16	0.21	-0.94	0.08	0.22	-0.83	0.88	0.54	-0.71	0.85	0.49	-0.73	0.67	0.55	-0.8	0.49	0.51	-0.79	0.4	0.5	-0.79	0.24	0.53	-0.82	0.07	0.44
839	4.195	NaN	NaN	NaN	-1.01	0.88	0.36	-0.98	0.85	0.25	-1.04	0.67	0.26	-1.06	0.52	0.34	-1.04	0.44	0.32	-1.02	0.33	0.23	-0.9	0.16	0.22	-0.95	0.08	0.22	-0.83	0.88	0.54	-0.71	0.85	0.49	-0.73	0.67	0.54	-0.8	0.49	0.51	-0.79	0.4	0.5	-0.79	0.24	0.53	-0.82	0.07	0.44
840	4.2	NaN	NaN	NaN	-1.01	0.88	0.36	-0.98	0.85	0.25	-1.05	0.67	0.26	-1.06	0.52	0.35	-1.05	0.44	0.33	-1.03	0.32	0.23	-0.91	0.15	0.22	-0.96	0.07	0.23	-0.83	0.89	0.54	-0.71	0.85	0.49	-0.73	0.67	0.54	-0.8	0.49	0.51	-0.79	0.41	0.5	-0.79	0.24	0.53	-0.82	0.07	0.44
841	4.205	NaN	NaN	NaN	-1.01	0.88	0.36	-0.99	0.85	0.26	-1.05	0.67	0.27	-1.07	0.52	0.35	-1.05	0.44	0.33	-1.04	0.32	0.23	-0.92	0.15	0.22	-0.98	0.07	0.24	-0.83	0.89	0.54	-0.71	0.85	0.49	-0.73	0.67	0.54	-0.8	0.49	0.51	-0.79	0.41	0.5	-0.79	0.24	0.53	-0.82	0.07	0.44
842	4.21	NaN	NaN	NaN	-1.02	0.88	0.36	-0.99	0.85	0.26	-1.06	0.67	0.27	-1.07	0.52	0.36	-1.06	0.44	0.33	-1.05	0.32	0.24	-0.93	0.15	0.23	-0.99	0.07	0.24	NaN	NaN	NaN	-0.71	0.85	0.49	-0.73	0.67	0.54	-0.8	0.49	0.51	-0.79	0.41	0.5	-0.79	0.24	0.53	-0.82	0.07	0.44
843	4.215	NaN	NaN	NaN	-1.02	0.88	0.37	-1	0.85	0.26	-1.06	0.67	0.27	-1.07	0.52	0.36	-1.06	0.44	0.34	-1.05	0.32	0.24	-0.95	0.15	0.23	-1	0.07	0.25	NaN	NaN	NaN	-0.71	0.85	0.48	-0.74	0.67	0.54	-0.8	0.49	0.51	-0.79	0.41	0.5	-0.79	0.24	0.53	-0.82	0.07	0.44
844	4.22	NaN	NaN	NaN	-1.02	0.88	0.37	-1	0.85	0.26	-1.07	0.67	0.28	-1.08	0.52	0.36	-1.07	0.44	0.34	-1.06	0.32	0.25	-0.96	0.14	0.23	-1.01	0.07	0.25	NaN	NaN	NaN	-0.71	0.85	0.48	-0.74	0.67	0.54	-0.8	0.49	0.51	-0.79	0.41	0.5	-0.79	0.24	0.53	-0.82	0.07	0.44
845	4.225	NaN	NaN	NaN	-1.03	0.88	0.37	-1.01	0.85	0.26	-1.07	0.67	0.28	-1.08	0.52	0.37	-1.07	0.44	0.35	-1.07	0.32	0.26	-0.97	0.14	0.24	-1.03	0.06	0.26	NaN	NaN	NaN	-0.71	0.85	0.48	-0.74	0.67	0.54	-0.8	0.49	0.51	-0.79	0.41	0.5	-0.79	0.24	0.52	-0.82	0.07	0.44
846	4.23	NaN	NaN	NaN	-1.03	0.88	0.37	-1.01	0.86	0.27	-1.08	0.67	0.28	-1.08	0.52	0.37	-1.08	0.44	0.35	-1.08	0.32	0.26	-0.98	0.14	0.24	-1.04	0.06	0.27	NaN	NaN	NaN	-0.71	0.85	0.48	-0.74	0.67	0.53	-0.8	0.49	0.5	-0.79	0.41	0.5	-0.79	0.24	0.52	-0.82	0.07	0.44
847	4.235	NaN	NaN	NaN	-1.03	0.88	0.37	-1.02	0.86	0.27	-1.08	0.67	0.29	-1.08	0.52	0.37	-1.08	0.44	0.35	-1.09	0.31	0.27	-1	0.13	0.24	-1.05	0.06	0.28	NaN	NaN	NaN	-0.72	0.85	0.47	-0.74	0.67	0.53	-0.8	0.49	0.5	-0.79	0.41	0.5	-0.79	0.24	0.52	-0.83	0.07	0.44
848	4.24	NaN	NaN	NaN	-1.04	0.88	0.38	-1.02	0.86	0.27	-1.09	0.67	0.29	-1.09	0.52	0.38	-1.08	0.44	0.36	-1.1	0.31	0.27	-1.01	0.13	0.25	-1.06	0.06	0.28	NaN	NaN	NaN	-0.72	0.85	0.47	-0.74	0.67	0.53	-0.8	0.49	0.5	-0.79	0.41	0.5	-0.79	0.24	0.52	-0.83	0.07	0.44
849	4.245	NaN	NaN	NaN	-1.04	0.88	0.38	-1.03	0.86	0.27	-1.09	0.67	0.29	-1.09	0.52	0.38	-1.09	0.44	0.36	-1.11	0.31	0.28	-1.02	0.13	0.25	-1.07	0.05	0.29	NaN	NaN	NaN	-0.72	0.85	0.47	-0.74	0.68	0.53	-0.8	0.49	0.5	-0.79	0.41	0.5	-0.79	0.24	0.52	-0.83	0.07	0.44
850	4.25	NaN	NaN	NaN	-1.04	0.88	0.38	-1.03	0.86	0.28	-1.09	0.67	0.3	-1.09	0.52	0.38	-1.09	0.44	0.36	-1.12	0.31	0.28	-1.03	0.13	0.26	-1.08	0.05	0.3	NaN	NaN	NaN	-0.72	0.85	0.47	-0.74	0.68	0.53	-0.8	0.49	0.5	-0.79	0.41	0.5	-0.79	0.24	0.52	-0.83	0.07	0.44
851	4.255	NaN	NaN	NaN	-1.04	0.88	0.38	-1.04	0.86	0.28	-1.1	0.67	0.3	-1.09	0.52	0.39	-1.09	0.44	0.37	-1.12	0.31	0.29	-1.04	0.12	0.26	-1.09	0.05	0.31	-0.83	0.88	0.53	-0.73	0.85	0.47	-0.74	0.68	0.52	-0.8	0.49	0.5	-0.79	0.41	0.49	-0.79	0.24	0.52	-0.83	0.07	0.44
852	4.26	NaN	NaN	NaN	-1.05	0.88	0.39	-1.04	0.86	0.28	-1.1	0.67	0.3	-1.09	0.52	0.39	-1.1	0.44	0.37	-1.13	0.31	0.3	-1.05	0.12	0.27	-1.1	0.05	0.32	NaN	NaN	NaN	-0.76	0.84	0.48	-0.74	0.68	0.52	-0.8	0.49	0.5	-0.79	0.41	0.49	-0.79	0.25	0.52	-0.83	0.07	0.44
853	4.265	NaN	NaN	NaN	-1.05	0.88	0.39	-1.05	0.86	0.28	-1.1	0.67	0.3	-1.09	0.52	0.39	-1.1	0.44	0.37	-1.14	0.31	0.3	-1.07	0.12	0.28	-1.11	0.05	0.33	NaN	NaN	NaN	-0.76	0.84	0.47	-0.74	0.68	0.52	-0.8	0.49	0.5	-0.8	0.41	0.49	-0.79	0.25	0.52	-0.83	0.07	0.44
854	4.27	NaN	NaN	NaN	-1.05	0.88	0.39	-1.05	0.86	0.29	-1.11	0.67	0.31	-1.1	0.52	0.39	-1.1	0.44	0.38	-1.15	0.31	0.31	-1.08	0.12	0.28	-1.12	0.05	0.34	NaN	NaN	NaN	-0.77	0.84	0.47	-0.74	0.68	0.52	-0.8	0.49	0.5	-0.8	0.41	0.49	-0.79	0.25	0.52	-0.83	0.08	0.43
855	4.275	NaN	NaN	NaN	-1.06	0.88	0.39	-1.05	0.86	0.29	-1.11	0.67	0.31	-1.1	0.52	0.39	-1.11	0.44	0.38	-1.15	0.31	0.32	-1.09	0.11	0.29	-1.13	0.04	0.35	NaN	NaN	NaN	-0.77	0.84	0.47	-0.74	0.68	0.52	-0.81	0.49	0.5	-0.8	0.41	0.49	-0.79	0.25	0.52	-0.83	0.08	0.43
856	4.28	NaN	NaN	NaN	-1.06	0.88	0.4	-1.06	0.86	0.29	-1.11	0.67	0.31	-1.1	0.52	0.4	-1.11	0.44	0.38	-1.16	0.31	0.32	-1.1	0.11	0.3	-1.14	0.04	0.36	NaN	NaN	NaN	-0.77	0.84	0.47	-0.74	0.68	0.51	-0.81	0.49	0.49	-0.8	0.41	0.49	-0.79	0.25	0.52	-0.83	0.08	0.43
857	4.285	NaN	NaN	NaN	-1.06	0.88	0.4	-1.06	0.86	0.29	-1.12	0.67	0.32	-1.1	0.52	0.4	-1.11	0.44	0.38	-1.17	0.31	0.33	-1.11	0.11	0.3	-1.14	0.04	0.37	NaN	NaN	NaN	NaN	NaN	NaN	-0.75	0.68	0.51	-0.81	0.49	0.49	-0.8	0.41	0.49	-0.79	0.25	0.52	-0.83	0.08	0.43
858	4.29	NaN	NaN	NaN	-1.06	0.88	0.4	-1.07	0.86	0.3	-1.12	0.67	0.32	-1.1	0.52	0.4	-1.11	0.44	0.39	-1.17	0.31	0.34	-1.12	0.11	0.31	-1.15	0.04	0.38	NaN	NaN	NaN	NaN	NaN	NaN	-0.75	0.68	0.51	-0.81	0.49	0.49	-0.8	0.41	0.49	-0.79	0.25	0.51	-0.83	0.08	0.43
859	4.295	NaN	NaN	NaN	-1.07	0.88	0.41	-1.07	0.86	0.3	-1.12	0.67	0.32	-1.1	0.52	0.4	-1.12	0.44	0.39	-1.18	0.31	0.35	-1.13	0.11	0.32	-1.16	0.04	0.39	NaN	NaN	NaN	NaN	NaN	NaN	-0.75	0.68	0.51	-0.8	0.49	0.49	-0.8	0.41	0.49	-0.79	0.25	0.51	-0.83	0.08	0.43
860	4.3	NaN	NaN	NaN	-1.07	0.88	0.41	-1.07	0.86	0.3	-1.12	0.67	0.32	-1.1	0.52	0.4	-1.12	0.44	0.39	-1.19	0.31	0.35	-1.13	0.11	0.32	-1.16	0.04	0.4	NaN	NaN	NaN	NaN	NaN	NaN	-0.75	0.68	0.5	-0.81	0.49	0.49	-0.8	0.41	0.48	-0.79	0.25	0.51	-0.83	0.08	0.43
861	4.305	NaN	NaN	NaN	-1.07	0.88	0.41	-1.08	0.86	0.31	-1.13	0.67	0.33	-1.1	0.52	0.4	-1.12	0.44	0.4	-1.19	0.31	0.36	-1.14	0.11	0.33	-1.17	0.04	0.4	NaN	NaN	NaN	NaN	NaN	NaN	-0.75	0.68	0.5	-0.81	0.49	0.49	-0.8	0.41	0.48	-0.79	0.25	0.51	-0.83	0.08	0.43
862	4.31	NaN	NaN	NaN	-1.07	0.88	0.41	-1.08	0.86	0.31	-1.13	0.67	0.33	-1.1	0.52	0.41	-1.12	0.44	0.4	-1.2	0.31	0.37	-1.15	0.1	0.34	-1.17	0.04	0.41	NaN	NaN	NaN	NaN	NaN	NaN	-0.75	0.68	0.5	-0.81	0.49	0.49	-0.8	0.41	0.48	-0.79	0.25	0.51	-0.83	0.08	0.43
863	4.315	NaN	NaN	NaN	-1.07	0.88	0.42	-1.09	0.86	0.31	-1.14	0.67	0.33	-1.11	0.52	0.41	-1.12	0.44	0.4	-1.2	0.31	0.38	-1.16	0.1	0.34	-1.17	0.04	0.42	NaN	NaN	NaN	NaN	NaN	NaN	-0.75	0.68	0.5	-0.81	0.5	0.48	-0.8	0.41	0.48	-0.79	0.25	0.51	-0.83	0.08	0.43
864	4.32	NaN	NaN	NaN	-1.08	0.88	0.42	-1.09	0.86	0.31	-1.14	0.67	0.34	-1.11	0.52	0.41	-1.13	0.44	0.4	-1.2	0.31	0.38	-1.16	0.1	0.35	-1.17	0.04	0.43	NaN	NaN	NaN	NaN	NaN	NaN	-0.75	0.68	0.49	-0.81	0.5	0.48	-0.8	0.42	0.48	-0.79	0.25	0.51	-0.82	0.08	0.43
865	4.325	NaN	NaN	NaN	-1.08	0.88	0.42	-1.09	0.86	0.32	-1.14	0.67	0.34	-1.11	0.52	0.41	-1.13	0.44	0.41	-1.21	0.3	0.39	-1.17	0.1	0.36	-1.18	0.04	0.44	NaN	NaN	NaN	NaN	NaN	NaN	-0.75	0.69	0.49	-0.81	0.5	0.48	-0.8	0.42	0.48	-0.79	0.25	0.51	-0.83	0.08	0.43
866	4.33	NaN	NaN	NaN	-1.08	0.88	0.42	-1.1	0.86	0.32	-1.15	0.67	0.34	-1.11	0.52	0.41	-1.13	0.44	0.41	-1.21	0.3	0.4	-1.17	0.1	0.36	-1.18	0.04	0.45	NaN	NaN	NaN	NaN	NaN	NaN	-0.75	0.69	0.49	NaN	NaN	NaN	-0.8	0.42	0.47	-0.79	0.25	0.5	-0.83	0.08	0.43
867	4.335	NaN	NaN	NaN	-1.08	0.88	0.43	-1.1	0.86	0.32	-1.15	0.67	0.35	-1.12	0.52	0.41	-1.13	0.44	0.41	-1.21	0.3	0.4	-1.17	0.1	0.37	-1.18	0.04	0.45	NaN	NaN	NaN	NaN	NaN	NaN	-0.75	0.69	0.49	-0.81	0.5	0.48	-0.8	0.42	0.47	-0.79	0.25	0.5	-0.83	0.08	0.43
868	4.34	NaN	NaN	NaN	-1.08	0.88	0.43	-1.11	0.86	0.33	-1.16	0.67	0.35	-1.12	0.52	0.41	-1.13	0.44	0.41	-1.21	0.3	0.41	-1.18	0.1	0.38	-1.18	0.04	0.46	NaN	NaN	NaN	NaN	NaN	NaN	-0.75	0.69	0.48	-0.81	0.5	0.47	-0.8	0.42	0.47	-0.79	0.25	0.5	-0.83	0.08	0.43
869	4.345	NaN	NaN	NaN	-1.09	0.88	0.43	-1.11	0.86	0.33	-1.16	0.68	0.36	-1.12	0.52	0.42	-1.14	0.43	0.41	-1.22	0.3	0.41	-1.18	0.1	0.38	-1.18	0.04	0.46	NaN	NaN	NaN	NaN	NaN	NaN	-0.75	0.69	0.48	-0.81	0.5	0.47	-0.8	0.42	0.47	-0.79	0.25	0.5	-0.83	0.08	0.42
870	4.35	NaN	NaN	NaN	-1.09	0.88	0.43	-1.11	0.86	0.33	-1.16	0.68	0.36	-1.12	0.52	0.42	-1.14	0.43	0.41	-1.22	0.3	0.42	-1.18	0.1	0.38	-1.18	0.04	0.47	NaN	NaN	NaN	NaN	NaN	NaN	-0.75	0.69	0.48	-0.81	0.5	0.47	-0.8	0.42	0.47	-0.79	0.25	0.5	-0.83	0.08	0.42
871	4.355	NaN	NaN	NaN	-1.09	0.88	0.44	-1.12	0.86	0.34	-1.17	0.68	0.37	-1.13	0.52	0.42	-1.14	0.43	0.41	-1.22	0.3	0.42	-1.18	0.1	0.39	-1.17	0.04	0.47	NaN	NaN	NaN	NaN	NaN	NaN	-0.75	0.69	0.47	-0.81	0.5	0.47	-0.8	0.42	0.47	-0.79	0.25	0.5	-0.83	0.08	0.42
872	4.36	NaN	NaN	NaN	-1.09	0.88	0.44	-1.12	0.86	0.34	-1.17	0.68	0.37	-1.13	0.52	0.42	-1.14	0.43	0.42	-1.22	0.3	0.42	-1.18	0.1	0.39	-1.18	0.04	0.47	NaN	NaN	NaN	NaN	NaN	NaN	-0.75	0.69	0.47	-0.81	0.5	0.47	-0.8	0.42	0.46	-0.78	0.25	0.49	-0.83	0.08	0.42
873	4.365	NaN	NaN	NaN	-1.09	0.88	0.44	-1.12	0.86	0.34	-1.17	0.68	0.37	-1.13	0.52	0.42	-1.15	0.43	0.42	-1.22	0.3	0.42	-1.19	0.1	0.39	-1.18	0.04	0.47	NaN	NaN	NaN	NaN	NaN	NaN	-0.75	0.69	0.47	-0.81	0.5	0.47	-0.8	0.42	0.46	-0.78	0.25	0.49	-0.83	0.08	0.42
874	4.37	NaN	NaN	NaN	-1.09	0.88	0.44	-1.13	0.86	0.34	-1.18	0.68	0.38	-1.13	0.52	0.42	-1.15	0.43	0.42	-1.23	0.3	0.42	-1.19	0.1	0.39	-1.18	0.04	0.48	NaN	NaN	NaN	NaN	NaN	NaN	-0.76	0.69	0.46	-0.81	0.5	0.46	-0.8	0.42	0.46	-0.78	0.26	0.49	-0.83	0.08	0.42
875	4.375	NaN	NaN	NaN	-1.1	0.88	0.45	-1.13	0.86	0.35	-1.18	0.68	0.38	-1.13	0.52	0.43	-1.15	0.43	0.42	-1.23	0.3	0.42	-1.19	0.1	0.39	-1.18	0.04	0.48	NaN	NaN	NaN	-0.75	0.83	0.42	-0.76	0.69	0.46	-0.81	0.5	0.46	-0.8	0.42	0.46	-0.78	0.26	0.49	-0.83	0.08	0.42
876	4.38	NaN	NaN	NaN	-1.1	0.88	0.45	-1.13	0.86	0.35	-1.18	0.68	0.38	-1.14	0.52	0.43	-1.15	0.43	0.42	-1.23	0.3	0.42	-1.19	0.1	0.39	-1.18	0.04	0.48	NaN	NaN	NaN	-0.76	0.83	0.42	-0.76	0.69	0.45	-0.81	0.5	0.46	-0.8	0.42	0.45	-0.78	0.26	0.48	-0.83	0.08	0.41
877	4.385	NaN	NaN	NaN	-1.1	0.88	0.45	-1.14	0.86	0.35	-1.18	0.68	0.39	-1.14	0.52	0.43	-1.15	0.43	0.42	-1.23	0.3	0.42	-1.19	0.09	0.39	-1.18	0.04	0.48	NaN	NaN	NaN	-0.76	0.83	0.42	-0.76	0.69	0.45	-0.81	0.5	0.46	-0.8	0.42	0.45	-0.78	0.26	0.48	-0.83	0.08	0.41
878	4.39	NaN	NaN	NaN	-1.1	0.88	0.45	-1.14	0.86	0.35	-1.19	0.68	0.39	-1.14	0.52	0.43	-1.16	0.43	0.42	-1.23	0.3	0.42	-1.19	0.09	0.39	-1.18	0.04	0.48	NaN	NaN	NaN	NaN	NaN	NaN	-0.76	0.69	0.45	-0.81	0.5	0.46	-0.8	0.42	0.45	-0.78	0.26	0.48	-0.83	0.08	0.41
879	4.395	NaN	NaN	NaN	-1.1	0.88	0.46	-1.14	0.85	0.36	-1.19	0.68	0.39	-1.14	0.52	0.43	-1.16	0.43	0.42	-1.23	0.3	0.42	-1.19	0.09	0.39	-1.18	0.04	0.48	NaN	NaN	NaN	NaN	NaN	NaN	-0.76	0.69	0.44	-0.82	0.5	0.45	-0.81	0.42	0.45	-0.78	0.26	0.47	-0.83	0.08	0.41
880	4.4	NaN	NaN	NaN	-1.1	0.87	0.46	-1.15	0.85	0.36	-1.19	0.68	0.39	-1.14	0.51	0.43	-1.16	0.43	0.42	-1.24	0.3	0.42	-1.19	0.09	0.39	-1.18	0.04	0.48	NaN	NaN	NaN	NaN	NaN	NaN	-0.76	0.69	0.44	-0.82	0.5	0.45	-0.81	0.42	0.44	-0.78	0.26	0.47	-0.83	0.08	0.4
881	4.405	NaN	NaN	NaN	-1.1	0.87	0.46	-1.15	0.85	0.36	-1.19	0.68	0.39	-1.14	0.51	0.43	-1.16	0.43	0.41	-1.24	0.29	0.42	-1.19	0.09	0.39	-1.18	0.04	0.48	NaN	NaN	NaN	NaN	NaN	NaN	-0.76	0.69	0.44	NaN	NaN	NaN	-0.81	0.42	0.44	-0.78	0.26	0.47	-0.83	0.08	0.4
882	4.41	NaN	NaN	NaN	-1.11	0.87	0.46	-1.15	0.85	0.36	-1.19	0.68	0.4	-1.15	0.51	0.43	-1.16	0.43	0.41	-1.24	0.29	0.41	-1.19	0.09	0.39	-1.18	0.04	0.48	NaN	NaN	NaN	NaN	NaN	NaN	-0.77	0.69	0.43	NaN	NaN	NaN	-0.81	0.42	0.44	-0.78	0.26	0.46	-0.83	0.08	0.4
883	4.415	NaN	NaN	NaN	-1.11	0.87	0.46	-1.15	0.85	0.37	-1.19	0.68	0.4	-1.15	0.51	0.42	-1.16	0.43	0.41	-1.24	0.29	0.41	-1.19	0.09	0.39	-1.18	0.04	0.48	NaN	NaN	NaN	NaN	NaN	NaN	-0.77	0.69	0.43	NaN	NaN	NaN	-0.81	0.42	0.43	-0.79	0.26	0.46	-0.84	0.08	0.39
884	4.42	NaN	NaN	NaN	-1.11	0.87	0.47	-1.16	0.85	0.37	-1.2	0.67	0.4	-1.15	0.51	0.42	-1.16	0.43	0.41	-1.24	0.29	0.41	-1.19	0.09	0.39	-1.18	0.04	0.48	NaN	NaN	NaN	NaN	NaN	NaN	-0.77	0.69	0.43	NaN	NaN	NaN	-0.81	0.42	0.43	-0.79	0.26	0.45	-0.84	0.09	0.39
885	4.425	NaN	NaN	NaN	-1.11	0.87	0.47	-1.16	0.85	0.37	-1.2	0.67	0.4	-1.15	0.51	0.42	-1.16	0.42	0.41	-1.24	0.29	0.42	-1.19	0.09	0.39	-1.18	0.04	0.48	NaN	NaN	NaN	NaN	NaN	NaN	-0.77	0.69	0.42	NaN	NaN	NaN	-0.81	0.42	0.43	-0.79	0.26	0.45	-0.84	0.09	0.39
886	4.43	NaN	NaN	NaN	-1.11	0.87	0.47	-1.16	0.85	0.37	-1.2	0.67	0.4	-1.15	0.51	0.42	-1.17	0.42	0.41	-1.24	0.29	0.42	-1.19	0.09	0.39	-1.18	0.04	0.48	NaN	NaN	NaN	NaN	NaN	NaN	-0.77	0.69	0.42	NaN	NaN	NaN	-0.82	0.42	0.42	-0.79	0.26	0.44	-0.84	0.09	0.38
887	4.435	NaN	NaN	NaN	-1.11	0.87	0.47	-1.16	0.85	0.38	-1.2	0.67	0.4	-1.15	0.51	0.42	-1.17	0.42	0.41	-1.24	0.29	0.42	-1.19	0.09	0.39	-1.18	0.04	0.48	NaN	NaN	NaN	NaN	NaN	NaN	-0.77	0.69	0.41	NaN	NaN	NaN	-0.82	0.42	0.42	-0.79	0.26	0.44	-0.84	0.09	0.38
888	4.44	NaN	NaN	NaN	-1.11	0.87	0.47	-1.17	0.85	0.38	-1.2	0.67	0.4	-1.15	0.51	0.42	-1.17	0.42	0.41	-1.24	0.29	0.42	-1.19	0.09	0.39	-1.18	0.04	0.48	NaN	NaN	NaN	NaN	NaN	NaN	-0.77	0.69	0.41	NaN	NaN	NaN	-0.82	0.42	0.42	-0.79	0.26	0.43	-0.85	0.09	0.38
889	4.445	NaN	NaN	NaN	-1.11	0.87	0.48	-1.17	0.85	0.38	-1.2	0.67	0.4	-1.15	0.51	0.42	-1.17	0.42	0.41	-1.24	0.29	0.42	-1.19	0.09	0.39	-1.18	0.04	0.48	NaN	NaN	NaN	NaN	NaN	NaN	-0.78	0.69	0.41	NaN	NaN	NaN	-0.82	0.42	0.41	-0.79	0.26	0.43	-0.85	0.09	0.37
890	4.45	NaN	NaN	NaN	-1.12	0.87	0.48	-1.17	0.85	0.38	-1.21	0.67	0.4	-1.15	0.51	0.42	-1.17	0.42	0.41	-1.24	0.28	0.42	-1.19	0.09	0.39	-1.18	0.04	0.48	NaN	NaN	NaN	NaN	NaN	NaN	-0.78	0.69	0.4	NaN	NaN	NaN	-0.82	0.42	0.41	-0.79	0.26	0.42	-0.85	0.09	0.37
891	4.455	NaN	NaN	NaN	-1.12	0.87	0.48	-1.17	0.85	0.38	-1.21	0.67	0.39	-1.16	0.51	0.42	-1.17	0.42	0.41	-1.24	0.28	0.42	-1.19	0.09	0.39	-1.18	0.04	0.48	NaN	NaN	NaN	NaN	NaN	NaN	-0.78	0.69	0.4	NaN	NaN	NaN	NaN	NaN	NaN	-0.79	0.26	0.42	-0.85	0.09	0.37
892	4.46	NaN	NaN	NaN	-1.12	0.87	0.48	-1.17	0.85	0.39	-1.21	0.67	0.39	-1.16	0.51	0.42	-1.17	0.42	0.41	-1.24	0.28	0.42	-1.19	0.08	0.39	-1.18	0.04	0.48	NaN	NaN	NaN	NaN	NaN	NaN	-0.78	0.69	0.39	NaN	NaN	NaN	NaN	NaN	NaN	-0.79	0.26	0.41	-0.86	0.09	0.36
893	4.465	NaN	NaN	NaN	-1.12	0.87	0.48	-1.18	0.85	0.39	-1.21	0.67	0.39	-1.16	0.51	0.42	-1.17	0.42	0.41	-1.24	0.28	0.42	-1.19	0.08	0.39	-1.18	0.04	0.48	NaN	NaN	NaN	-1.04	0.98	0.27	-0.78	0.69	0.39	NaN	NaN	NaN	NaN	NaN	NaN	-0.8	0.26	0.41	-0.86	0.09	0.36
894	4.47	NaN	NaN	NaN	-1.12	0.87	0.48	-1.18	0.85	0.39	-1.21	0.67	0.39	-1.16	0.51	0.42	-1.17	0.42	0.41	-1.24	0.28	0.42	-1.19	0.08	0.39	-1.18	0.04	0.48	NaN	NaN	NaN	-1.04	0.98	0.27	-0.78	0.69	0.38	NaN	NaN	NaN	NaN	NaN	NaN	-0.8	0.26	0.4	-0.86	0.09	0.35
895	4.475	NaN	NaN	NaN	-1.12	0.87	0.48	-1.18	0.85	0.39	-1.22	0.67	0.39	-1.16	0.51	0.42	-1.17	0.42	0.41	-1.24	0.28	0.42	-1.19	0.08	0.39	-1.18	0.04	0.48	NaN	NaN	NaN	-1.04	0.98	0.27	-0.78	0.69	0.38	NaN	NaN	NaN	NaN	NaN	NaN	-0.8	0.26	0.39	-0.87	0.09	0.35
896	4.48	NaN	NaN	NaN	-1.12	0.87	0.49	-1.18	0.85	0.39	-1.22	0.67	0.4	-1.16	0.51	0.43	-1.17	0.42	0.41	-1.24	0.28	0.42	-1.19	0.08	0.39	-1.18	0.04	0.48	NaN	NaN	NaN	-1.05	0.97	0.27	NaN	NaN	NaN	NaN	NaN	NaN	NaN	NaN	NaN	-0.8	0.26	0.39	-0.87	0.09	0.35
897	4.485	NaN	NaN	NaN	-1.12	0.87	0.49	-1.18	0.85	0.4	-1.22	0.67	0.4	-1.16	0.51	0.43	-1.18	0.42	0.41	-1.24	0.28	0.42	-1.19	0.08	0.39	-1.18	0.04	0.48	NaN	NaN	NaN	-1.05	0.97	0.27	NaN	NaN	NaN	NaN	NaN	NaN	NaN	NaN	NaN	-0.8	0.26	0.38	-0.87	0.09	0.34
898	4.49	NaN	NaN	NaN	-1.12	0.87	0.49	-1.19	0.85	0.4	-1.22	0.67	0.4	-1.16	0.51	0.43	-1.18	0.42	0.41	-1.24	0.28	0.42	-1.19	0.08	0.39	-1.18	0.04	0.48	NaN	NaN	NaN	-1.05	0.97	0.27	NaN	NaN	NaN	NaN	NaN	NaN	NaN	NaN	NaN	-0.81	0.26	0.38	-0.88	0.09	0.34
899	4.495	NaN	NaN	NaN	-1.12	0.87	0.49	-1.19	0.85	0.4	-1.22	0.67	0.4	-1.16	0.51	0.43	-1.18	0.42	0.41	-1.24	0.28	0.42	-1.19	0.08	0.39	-1.18	0.04	0.48	NaN	NaN	NaN	-1.06	0.98	0.27	NaN	NaN	NaN	NaN	NaN	NaN	NaN	NaN	NaN	-0.81	0.26	0.37	-0.88	0.09	0.34
900	4.5	NaN	NaN	NaN	-1.12	0.87	0.49	-1.19	0.85	0.4	-1.22	0.67	0.41	-1.17	0.51	0.43	-1.18	0.42	0.41	-1.25	0.28	0.42	-1.19	0.08	0.39	-1.18	0.04	0.48	NaN	NaN	NaN	-1.06	0.98	0.27	NaN	NaN	NaN	NaN	NaN	NaN	NaN	NaN	NaN	-0.81	0.26	0.36	-0.89	0.09	0.33
901	4.505	NaN	NaN	NaN	-1.13	0.87	0.49	-1.19	0.85	0.4	-1.23	0.67	0.41	-1.17	0.51	0.43	-1.18	0.42	0.41	-1.25	0.28	0.42	-1.19	0.08	0.39	-1.18	0.04	0.48	NaN	NaN	NaN	-1.07	0.98	0.27	NaN	NaN	NaN	NaN	NaN	NaN	NaN	NaN	NaN	-0.81	0.26	0.36	-0.89	0.09	0.33
902	4.51	NaN	NaN	NaN	-1.13	0.87	0.49	-1.2	0.85	0.41	-1.23	0.67	0.41	-1.17	0.51	0.43	-1.18	0.42	0.41	-1.25	0.28	0.42	-1.19	0.07	0.41	-1.16	0.02	0.46	NaN	NaN	NaN	-1.07	0.98	0.27	NaN	NaN	NaN	NaN	NaN	NaN	NaN	NaN	NaN	-0.82	0.26	0.35	-0.89	0.09	0.33
903	4.515	NaN	NaN	NaN	-1.13	0.87	0.49	-1.2	0.85	0.41	-1.23	0.67	0.42	-1.17	0.51	0.43	-1.18	0.42	0.41	-1.25	0.28	0.42	-1.18	0.06	0.44	-1.14	0	0.44	NaN	NaN	NaN	-1.07	0.98	0.27	NaN	NaN	NaN	NaN	NaN	NaN	NaN	NaN	NaN	-0.82	0.26	0.35	NaN	NaN	NaN
904	4.52	NaN	NaN	NaN	-1.13	0.87	0.49	-1.2	0.85	0.41	-1.23	0.67	0.42	-1.17	0.51	0.43	-1.18	0.42	0.41	-1.25	0.28	0.42	-1.19	0.07	0.41	-1.17	0.03	0.47	NaN	NaN	NaN	-1.08	0.98	0.27	-0.81	0.69	0.34	NaN	NaN	NaN	-0.86	0.42	0.34	-0.82	0.26	0.34	-0.9	0.09	0.32
905	4.525	NaN	NaN	NaN	-1.13	0.87	0.5	-1.2	0.85	0.41	-1.23	0.67	0.42	-1.17	0.51	0.43	-1.19	0.42	0.41	-1.25	0.28	0.42	NaN	NaN	NaN	-1.18	0.04	0.47	NaN	NaN	NaN	-1.08	0.98	0.27	-0.81	0.69	0.33	NaN	NaN	NaN	NaN	NaN	NaN	-0.81	0.24	0.31	-0.9	0.09	0.32
906	4.53	NaN	NaN	NaN	-1.13	0.87	0.5	-1.2	0.85	0.41	-1.23	0.67	0.42	-1.18	0.51	0.43	-1.19	0.42	0.41	-1.25	0.28	0.42	-1.19	0.08	0.39	-1.18	0.04	0.48	NaN	NaN	NaN	-1.08	0.98	0.27	-0.81	0.69	0.33	NaN	NaN	NaN	-0.86	0.42	0.33	-0.76	0.19	0.27	NaN	NaN	NaN
907	4.535	NaN	NaN	NaN	-1.13	0.87	0.5	-1.2	0.85	0.41	-1.24	0.67	0.42	-1.18	0.51	0.43	-1.19	0.42	0.41	-1.25	0.28	0.42	-1.19	0.08	0.39	-1.18	0.04	0.48	NaN	NaN	NaN	-1.09	0.98	0.28	-0.82	0.69	0.32	NaN	NaN	NaN	-0.87	0.43	0.33	-0.75	0.18	0.25	NaN	NaN	NaN
908	4.54	NaN	NaN	NaN	-1.13	0.87	0.5	-1.21	0.85	0.42	-1.24	0.67	0.42	-1.18	0.51	0.43	-1.19	0.42	0.41	-1.25	0.28	0.42	-1.19	0.08	0.39	-1.18	0.04	0.48	NaN	NaN	NaN	-1.09	0.98	0.28	-0.82	0.69	0.32	NaN	NaN	NaN	-0.87	0.43	0.32	NaN	NaN	NaN	NaN	NaN	NaN
909	4.545	NaN	NaN	NaN	-1.13	0.87	0.5	-1.21	0.85	0.42	-1.24	0.67	0.43	-1.18	0.51	0.43	-1.19	0.42	0.41	-1.25	0.28	0.42	-1.19	0.08	0.39	-1.18	0.04	0.48	NaN	NaN	NaN	-1.09	0.98	0.28	-0.82	0.69	0.31	NaN	NaN	NaN	-0.88	0.43	0.32	NaN	NaN	NaN	NaN	NaN	NaN
910	4.55	NaN	NaN	NaN	-1.13	0.87	0.5	-1.21	0.85	0.42	-1.24	0.67	0.43	-1.18	0.51	0.43	-1.19	0.42	0.41	-1.25	0.28	0.42	-1.19	0.08	0.39	-1.18	0.04	0.48	NaN	NaN	NaN	-1.1	0.98	0.28	-0.83	0.69	0.31	NaN	NaN	NaN	-0.88	0.43	0.31	NaN	NaN	NaN	NaN	NaN	NaN
911	4.555	NaN	NaN	NaN	-1.13	0.87	0.5	-1.21	0.85	0.42	-1.24	0.67	0.43	-1.18	0.51	0.43	-1.19	0.42	0.41	-1.25	0.28	0.42	-1.19	0.08	0.39	-1.18	0.04	0.48	NaN	NaN	NaN	-1.1	0.98	0.28	-0.83	0.69	0.3	NaN	NaN	NaN	-0.88	0.43	0.31	NaN	NaN	NaN	NaN	NaN	NaN
912	4.56	NaN	NaN	NaN	-1.13	0.87	0.5	-1.21	0.85	0.42	-1.24	0.67	0.43	-1.18	0.51	0.43	-1.19	0.42	0.41	-1.25	0.28	0.42	-1.19	0.08	0.39	-1.18	0.04	0.48	NaN	NaN	NaN	-1.1	0.98	0.28	-0.83	0.69	0.3	NaN	NaN	NaN	-0.89	0.43	0.3	NaN	NaN	NaN	NaN	NaN	NaN
913	4.565	NaN	NaN	NaN	-1.13	0.87	0.5	-1.21	0.85	0.43	-1.24	0.67	0.43	-1.18	0.51	0.43	-1.19	0.42	0.41	-1.25	0.28	0.42	-1.19	0.08	0.39	-1.18	0.04	0.48	NaN	NaN	NaN	-1.11	0.98	0.28	-0.84	0.69	0.29	NaN	NaN	NaN	-0.89	0.43	0.3	NaN	NaN	NaN	NaN	NaN	NaN
914	4.57	NaN	NaN	NaN	-1.13	0.87	0.51	-1.22	0.85	0.43	-1.25	0.67	0.43	-1.18	0.51	0.43	-1.19	0.42	0.41	-1.25	0.28	0.42	-1.19	0.08	0.39	-1.18	0.04	0.48	NaN	NaN	NaN	-1.11	0.98	0.28	-0.84	0.7	0.29	NaN	NaN	NaN	-0.89	0.43	0.3	NaN	NaN	NaN	-1.03	0.2	0.21
915	4.575	NaN	NaN	NaN	-1.14	0.87	0.51	-1.22	0.85	0.43	-1.25	0.67	0.43	-1.18	0.51	0.43	-1.2	0.42	0.41	-1.25	0.28	0.42	-1.19	0.08	0.39	-1.18	0.04	0.48	NaN	NaN	NaN	-1.11	0.98	0.28	-0.84	0.7	0.29	NaN	NaN	NaN	NaN	NaN	NaN	NaN	NaN	NaN	-1.03	0.2	0.21
916	4.58	NaN	NaN	NaN	-1.14	0.87	0.51	-1.22	0.85	0.43	-1.25	0.67	0.43	-1.19	0.51	0.43	-1.2	0.42	0.41	-1.26	0.28	0.42	-1.19	0.08	0.39	-1.18	0.04	0.48	NaN	NaN	NaN	-1.12	0.98	0.28	-0.85	0.7	0.28	NaN	NaN	NaN	-0.91	0.43	0.29	NaN	NaN	NaN	NaN	NaN	NaN
917	4.585	NaN	NaN	NaN	-1.14	0.87	0.51	-1.22	0.85	0.43	-1.25	0.67	0.43	-1.19	0.51	0.43	-1.2	0.42	0.41	-1.26	0.28	0.42	-1.18	0.06	0.38	-1.18	0.04	0.48	NaN	NaN	NaN	-1.12	0.98	0.28	-0.85	0.7	0.28	NaN	NaN	NaN	-0.91	0.43	0.28	NaN	NaN	NaN	NaN	NaN	NaN
918	4.59	NaN	NaN	NaN	-1.14	0.86	0.51	-1.22	0.85	0.43	-1.25	0.67	0.43	-1.19	0.51	0.43	-1.2	0.42	0.41	-1.26	0.28	0.42	-1.14	0	0.33	-1.18	0.04	0.48	NaN	NaN	NaN	-1.12	0.98	0.28	-0.85	0.7	0.27	NaN	NaN	NaN	-0.91	0.43	0.28	NaN	NaN	NaN	NaN	NaN	NaN
919	4.595	NaN	NaN	NaN	-1.14	0.87	0.51	-1.22	0.85	0.44	-1.25	0.67	0.43	-1.19	0.51	0.43	-1.2	0.42	0.41	-1.26	0.28	0.42	NaN	NaN	NaN	-1.18	0.04	0.48	NaN	NaN	NaN	-1.13	0.98	0.28	-0.86	0.7	0.27	NaN	NaN	NaN	-0.92	0.43	0.28	NaN	NaN	NaN	NaN	NaN	NaN
920	4.6	NaN	NaN	NaN	-1.14	0.87	0.51	-1.22	0.85	0.44	-1.25	0.67	0.43	-1.19	0.51	0.43	-1.2	0.42	0.41	-1.26	0.27	0.42	NaN	NaN	NaN	-1.18	0.04	0.48	NaN	NaN	NaN	-1.13	0.98	0.29	-0.86	0.7	0.27	NaN	NaN	NaN	-0.92	0.43	0.27	NaN	NaN	NaN	NaN	NaN	NaN
921	4.605	NaN	NaN	NaN	-1.14	0.87	0.51	-1.22	0.85	0.44	-1.25	0.67	0.43	-1.19	0.51	0.43	-1.2	0.42	0.41	-1.26	0.27	0.42	NaN	NaN	NaN	-1.18	0.04	0.48	NaN	NaN	NaN	-1.13	0.98	0.29	-0.86	0.7	0.26	NaN	NaN	NaN	-0.92	0.43	0.27	NaN	NaN	NaN	NaN	NaN	NaN
922	4.61	NaN	NaN	NaN	-1.14	0.86	0.51	-1.23	0.85	0.44	-1.25	0.67	0.44	-1.19	0.51	0.43	-1.2	0.42	0.41	-1.26	0.27	0.42	NaN	NaN	NaN	-1.18	0.04	0.48	NaN	NaN	NaN	-1.14	0.98	0.29	-0.87	0.7	0.26	NaN	NaN	NaN	-0.93	0.43	0.27	NaN	NaN	NaN	NaN	NaN	NaN
923	4.615	NaN	NaN	NaN	-1.14	0.86	0.51	-1.23	0.85	0.44	-1.26	0.67	0.44	-1.19	0.51	0.43	-1.2	0.42	0.41	-1.26	0.27	0.42	NaN	NaN	NaN	-1.18	0.04	0.48	NaN	NaN	NaN	-1.14	0.98	0.29	-0.87	0.7	0.26	NaN	NaN	NaN	-0.93	0.43	0.26	NaN	NaN	NaN	NaN	NaN	NaN
924	4.62	NaN	NaN	NaN	-1.14	0.86	0.51	-1.23	0.85	0.44	-1.26	0.67	0.44	-1.19	0.51	0.43	-1.2	0.42	0.41	-1.26	0.27	0.42	NaN	NaN	NaN	-1.18	0.04	0.48	NaN	NaN	NaN	-1.14	0.98	0.29	NaN	NaN	NaN	NaN	NaN	NaN	-0.93	0.43	0.26	NaN	NaN	NaN	NaN	NaN	NaN
925	4.625	NaN	NaN	NaN	-1.14	0.86	0.51	-1.23	0.85	0.45	-1.26	0.67	0.44	-1.2	0.51	0.43	-1.2	0.42	0.41	-1.26	0.28	0.42	NaN	NaN	NaN	-1.18	0.04	0.48	NaN	NaN	NaN	-1.14	0.98	0.29	-0.88	0.7	0.25	NaN	NaN	NaN	-0.94	0.43	0.25	NaN	NaN	NaN	NaN	NaN	NaN
926	4.63	NaN	NaN	NaN	-1.14	0.86	0.51	-1.23	0.85	0.45	-1.26	0.67	0.44	-1.2	0.51	0.43	-1.21	0.42	0.41	-1.26	0.28	0.42	NaN	NaN	NaN	-1.18	0.04	0.48	NaN	NaN	NaN	-1.15	0.98	0.29	-0.88	0.7	0.25	NaN	NaN	NaN	-0.94	0.43	0.25	NaN	NaN	NaN	NaN	NaN	NaN
927	4.635	NaN	NaN	NaN	-1.14	0.86	0.52	-1.23	0.85	0.45	-1.26	0.67	0.44	-1.2	0.51	0.43	-1.21	0.42	0.41	-1.26	0.28	0.42	NaN	NaN	NaN	-1.18	0.04	0.48	NaN	NaN	NaN	-1.15	0.98	0.29	-0.88	0.7	0.25	NaN	NaN	NaN	-0.95	0.43	0.25	NaN	NaN	NaN	NaN	NaN	NaN
928	4.64	NaN	NaN	NaN	-1.14	0.86	0.52	-1.23	0.85	0.45	-1.26	0.67	0.44	-1.2	0.51	0.43	-1.21	0.42	0.41	-1.26	0.28	0.42	NaN	NaN	NaN	-1.18	0.04	0.48	NaN	NaN	NaN	-1.15	0.98	0.29	NaN	NaN	NaN	NaN	NaN	NaN	-0.95	0.43	0.25	NaN	NaN	NaN	NaN	NaN	NaN
929	4.645	NaN	NaN	NaN	-1.14	0.86	0.52	-1.23	0.85	0.45	-1.26	0.67	0.44	-1.2	0.51	0.43	-1.21	0.42	0.41	-1.26	0.28	0.42	NaN	NaN	NaN	-1.18	0.04	0.48	NaN	NaN	NaN	-1.16	0.98	0.29	-0.89	0.7	0.24	NaN	NaN	NaN	-0.95	0.43	0.24	NaN	NaN	NaN	NaN	NaN	NaN
930	4.65	NaN	NaN	NaN	-1.14	0.86	0.52	-1.23	0.85	0.45	-1.26	0.67	0.44	-1.2	0.51	0.43	-1.21	0.42	0.41	-1.27	0.27	0.43	NaN	NaN	NaN	-1.18	0.04	0.48	NaN	NaN	NaN	-1.16	0.98	0.29	-0.9	0.7	0.24	NaN	NaN	NaN	-0.96	0.43	0.24	NaN	NaN	NaN	NaN	NaN	NaN
931	4.655	NaN	NaN	NaN	-1.14	0.86	0.52	-1.23	0.85	0.46	-1.26	0.67	0.45	-1.2	0.51	0.43	-1.21	0.42	0.42	-1.27	0.27	0.43	NaN	NaN	NaN	-1.18	0.04	0.48	NaN	NaN	NaN	-1.16	0.98	0.29	-0.9	0.7	0.23	NaN	NaN	NaN	-0.96	0.43	0.24	NaN	NaN	NaN	NaN	NaN	NaN
932	4.66	NaN	NaN	NaN	-1.14	0.86	0.52	-1.23	0.85	0.46	-1.27	0.67	0.45	-1.2	0.51	0.43	-1.21	0.42	0.42	-1.27	0.27	0.43	NaN	NaN	NaN	-1.18	0.04	0.48	NaN	NaN	NaN	-1.16	0.98	0.3	-0.9	0.7	0.23	NaN	NaN	NaN	-0.97	0.43	0.23	NaN	NaN	NaN	NaN	NaN	NaN
933	4.665	NaN	NaN	NaN	-1.14	0.86	0.52	-1.23	0.85	0.46	-1.27	0.67	0.45	-1.2	0.51	0.43	-1.21	0.42	0.42	-1.27	0.27	0.43	NaN	NaN	NaN	-1.18	0.04	0.48	NaN	NaN	NaN	-1.17	0.98	0.3	-0.91	0.7	0.23	NaN	NaN	NaN	-0.97	0.43	0.23	NaN	NaN	NaN	NaN	NaN	NaN
934	4.67	NaN	NaN	NaN	-1.14	0.86	0.52	-1.24	0.85	0.46	-1.27	0.67	0.45	-1.2	0.51	0.44	-1.21	0.42	0.42	-1.27	0.27	0.43	NaN	NaN	NaN	-1.18	0.04	0.48	NaN	NaN	NaN	-1.17	0.98	0.3	-0.91	0.7	0.23	NaN	NaN	NaN	-0.97	0.43	0.23	NaN	NaN	NaN	NaN	NaN	NaN
935	4.675	NaN	NaN	NaN	-1.14	0.87	0.52	-1.24	0.85	0.46	-1.27	0.67	0.45	-1.2	0.51	0.44	-1.21	0.42	0.42	-1.27	0.27	0.43	NaN	NaN	NaN	-1.18	0.04	0.48	NaN	NaN	NaN	-1.17	0.98	0.3	-0.91	0.7	0.23	NaN	NaN	NaN	-0.98	0.44	0.23	NaN	NaN	NaN	NaN	NaN	NaN
936	4.68	NaN	NaN	NaN	-1.14	0.87	0.52	-1.24	0.85	0.46	-1.27	0.67	0.46	-1.2	0.51	0.44	-1.21	0.42	0.42	-1.27	0.27	0.43	NaN	NaN	NaN	-1.18	0.04	0.48	NaN	NaN	NaN	-1.18	0.98	0.3	-0.91	0.7	0.22	NaN	NaN	NaN	-0.98	0.44	0.22	NaN	NaN	NaN	NaN	NaN	NaN
937	4.685	NaN	NaN	NaN	-1.14	0.87	0.52	-1.24	0.85	0.46	-1.27	0.67	0.46	-1.2	0.51	0.44	-1.21	0.42	0.42	-1.27	0.27	0.43	NaN	NaN	NaN	-1.18	0.04	0.48	NaN	NaN	NaN	-1.18	0.98	0.3	NaN	NaN	NaN	NaN	NaN	NaN	-0.98	0.44	0.22	NaN	NaN	NaN	NaN	NaN	NaN
938	4.69	NaN	NaN	NaN	-1.14	0.87	0.52	-1.24	0.85	0.47	-1.27	0.67	0.46	-1.2	0.51	0.44	-1.21	0.42	0.43	-1.27	0.27	0.44	NaN	NaN	NaN	-1.18	0.04	0.48	NaN	NaN	NaN	-1.18	0.98	0.3	-0.92	0.7	0.22	NaN	NaN	NaN	-0.99	0.44	0.22	NaN	NaN	NaN	NaN	NaN	NaN
939	4.695	NaN	NaN	NaN	NaN	NaN	NaN	-1.24	0.85	0.47	-1.27	0.67	0.46	-1.2	0.51	0.44	-1.21	0.42	0.43	-1.27	0.27	0.44	NaN	NaN	NaN	-1.18	0.04	0.48	NaN	NaN	NaN	-1.18	0.98	0.3	-0.93	0.71	0.22	NaN	NaN	NaN	-0.99	0.44	0.22	NaN	NaN	NaN	NaN	NaN	NaN
940	4.7	NaN	NaN	NaN	NaN	NaN	NaN	-1.24	0.85	0.47	-1.27	0.67	0.47	-1.2	0.51	0.45	-1.21	0.42	0.43	-1.27	0.27	0.44	NaN	NaN	NaN	-1.18	0.04	0.48	NaN	NaN	NaN	-1.18	0.98	0.3	-0.93	0.71	0.21	NaN	NaN	NaN	-0.99	0.44	0.21	NaN	NaN	NaN	NaN	NaN	NaN
941	4.705	NaN	NaN	NaN	NaN	NaN	NaN	-1.24	0.85	0.47	-1.27	0.67	0.47	-1.2	0.51	0.45	-1.21	0.42	0.43	-1.27	0.27	0.44	NaN	NaN	NaN	-1.18	0.04	0.48	NaN	NaN	NaN	-1.19	0.98	0.3	-0.94	0.71	0.21	NaN	NaN	NaN	-1	0.44	0.21	NaN	NaN	NaN	NaN	NaN	NaN
942	4.71	NaN	NaN	NaN	NaN	NaN	NaN	-1.24	0.85	0.47	-1.27	0.67	0.47	-1.2	0.51	0.45	-1.21	0.42	0.43	-1.27	0.27	0.44	NaN	NaN	NaN	-1.18	0.04	0.48	NaN	NaN	NaN	-1.19	0.98	0.3	-0.94	0.71	0.21	NaN	NaN	NaN	-1	0.44	0.21	NaN	NaN	NaN	NaN	NaN	NaN
943	4.715	NaN	NaN	NaN	NaN	NaN	NaN	-1.24	0.85	0.47	-1.27	0.67	0.47	-1.2	0.51	0.45	-1.21	0.42	0.44	-1.27	0.27	0.45	NaN	NaN	NaN	-1.18	0.04	0.48	NaN	NaN	NaN	-1.19	0.98	0.3	-0.94	0.71	0.21	NaN	NaN	NaN	-1.01	0.44	0.21	NaN	NaN	NaN	NaN	NaN	NaN
944	4.72	NaN	NaN	NaN	NaN	NaN	NaN	-1.24	0.85	0.47	-1.27	0.67	0.48	-1.2	0.51	0.45	-1.21	0.42	0.44	-1.27	0.27	0.45	NaN	NaN	NaN	-1.18	0.04	0.48	NaN	NaN	NaN	-1.19	0.98	0.3	-0.94	0.71	0.21	NaN	NaN	NaN	-1.01	0.44	0.2	NaN	NaN	NaN	NaN	NaN	NaN
945	4.725	NaN	NaN	NaN	NaN	NaN	NaN	-1.24	0.85	0.48	-1.27	0.67	0.48	-1.2	0.51	0.45	-1.21	0.42	0.44	-1.27	0.27	0.45	NaN	NaN	NaN	-1.17	0.04	0.48	NaN	NaN	NaN	-1.2	0.98	0.31	-0.95	0.71	0.2	NaN	NaN	NaN	-1.01	0.44	0.2	NaN	NaN	NaN	NaN	NaN	NaN
946	4.73	NaN	NaN	NaN	NaN	NaN	NaN	-1.24	0.85	0.48	-1.27	0.67	0.48	-1.2	0.51	0.46	-1.21	0.42	0.44	-1.27	0.27	0.45	NaN	NaN	NaN	-1.17	0.04	0.48	NaN	NaN	NaN	-1.2	0.98	0.31	-0.95	0.71	0.2	NaN	NaN	NaN	-1.02	0.44	0.2	NaN	NaN	NaN	NaN	NaN	NaN
947	4.735	NaN	NaN	NaN	NaN	NaN	NaN	-1.24	0.85	0.48	-1.27	0.67	0.48	-1.2	0.51	0.46	-1.22	0.42	0.44	-1.27	0.27	0.46	NaN	NaN	NaN	-1.17	0.04	0.48	NaN	NaN	NaN	-1.2	0.98	0.31	-0.95	0.71	0.2	NaN	NaN	NaN	-1.02	0.44	0.2	NaN	NaN	NaN	NaN	NaN	NaN
948	4.74	NaN	NaN	NaN	NaN	NaN	NaN	-1.24	0.85	0.48	-1.27	0.67	0.48	-1.2	0.51	0.46	-1.22	0.42	0.44	-1.27	0.28	0.46	NaN	NaN	NaN	-1.17	0.04	0.48	NaN	NaN	NaN	-1.2	0.98	0.31	-0.96	0.71	0.2	NaN	NaN	NaN	-1.02	0.44	0.2	NaN	NaN	NaN	NaN	NaN	NaN
949	4.745	NaN	NaN	NaN	NaN	NaN	NaN	-1.24	0.85	0.48	-1.27	0.67	0.49	-1.2	0.51	0.46	-1.22	0.42	0.45	-1.27	0.28	0.46	NaN	NaN	NaN	-1.17	0.04	0.48	NaN	NaN	NaN	-1.2	0.98	0.31	-0.96	0.71	0.19	NaN	NaN	NaN	-1.03	0.44	0.19	NaN	NaN	NaN	NaN	NaN	NaN
950	4.75	NaN	NaN	NaN	NaN	NaN	NaN	-1.24	0.85	0.48	-1.27	0.67	0.49	-1.2	0.51	0.46	-1.22	0.42	0.45	-1.27	0.28	0.46	NaN	NaN	NaN	-1.16	0.02	0.47	NaN	NaN	NaN	-1.2	0.98	0.31	-0.96	0.71	0.19	NaN	NaN	NaN	-1.03	0.44	0.19	NaN	NaN	NaN	NaN	NaN	NaN
951	4.755	NaN	NaN	NaN	NaN	NaN	NaN	-1.24	0.85	0.48	-1.27	0.67	0.49	-1.21	0.51	0.46	-1.22	0.42	0.45	-1.27	0.27	0.47	NaN	NaN	NaN	-1.14	-0.01	0.45	NaN	NaN	NaN	-1.21	0.98	0.31	-0.97	0.71	0.19	NaN	NaN	NaN	-1.03	0.44	0.19	NaN	NaN	NaN	NaN	NaN	NaN
952	4.76	NaN	NaN	NaN	NaN	NaN	NaN	-1.24	0.85	0.48	-1.27	0.67	0.49	-1.21	0.51	0.46	-1.22	0.42	0.45	-1.27	0.27	0.47	NaN	NaN	NaN	-1.17	0.03	0.48	NaN	NaN	NaN	-1.21	0.98	0.31	-0.97	0.71	0.19	NaN	NaN	NaN	-1.03	0.44	0.19	NaN	NaN	NaN	NaN	NaN	NaN
953	4.765	NaN	NaN	NaN	NaN	NaN	NaN	-1.24	0.85	0.48	-1.27	0.67	0.49	-1.21	0.51	0.46	-1.22	0.42	0.45	-1.27	0.28	0.47	NaN	NaN	NaN	-1.17	0.03	0.48	NaN	NaN	NaN	-1.21	0.98	0.31	-0.98	0.71	0.18	NaN	NaN	NaN	-1.04	0.44	0.19	NaN	NaN	NaN	NaN	NaN	NaN
954	4.77	NaN	NaN	NaN	NaN	NaN	NaN	-1.24	0.85	0.49	-1.27	0.67	0.49	-1.21	0.51	0.47	-1.22	0.42	0.45	-1.27	0.28	0.48	NaN	NaN	NaN	-1.17	0.04	0.49	NaN	NaN	NaN	-1.21	0.98	0.31	-0.98	0.71	0.18	NaN	NaN	NaN	-1.04	0.44	0.19	NaN	NaN	NaN	NaN	NaN	NaN
955	4.775	NaN	NaN	NaN	NaN	NaN	NaN	-1.24	0.85	0.49	-1.27	0.67	0.49	-1.21	0.51	0.47	-1.22	0.42	0.46	-1.27	0.28	0.48	NaN	NaN	NaN	-1.17	0.04	0.49	NaN	NaN	NaN	-1.21	0.98	0.31	-0.98	0.71	0.18	NaN	NaN	NaN	-1.04	0.44	0.19	NaN	NaN	NaN	NaN	NaN	NaN
956	4.78	NaN	NaN	NaN	NaN	NaN	NaN	-1.24	0.85	0.49	-1.27	0.67	0.5	-1.21	0.51	0.47	-1.22	0.42	0.46	-1.27	0.28	0.48	NaN	NaN	NaN	-1.17	0.04	0.49	NaN	NaN	NaN	-1.22	0.99	0.31	-0.99	0.71	0.18	NaN	NaN	NaN	-1.05	0.44	0.18	NaN	NaN	NaN	NaN	NaN	NaN
957	4.785	NaN	NaN	NaN	NaN	NaN	NaN	-1.24	0.85	0.49	-1.27	0.67	0.5	-1.21	0.51	0.47	-1.22	0.42	0.46	-1.27	0.28	0.49	NaN	NaN	NaN	-1.17	0.04	0.49	NaN	NaN	NaN	-1.22	0.99	0.31	-0.99	0.71	0.18	NaN	NaN	NaN	-1.05	0.44	0.18	NaN	NaN	NaN	NaN	NaN	NaN
958	4.79	NaN	NaN	NaN	NaN	NaN	NaN	-1.24	0.85	0.49	-1.27	0.67	0.5	-1.21	0.51	0.47	-1.22	0.42	0.46	-1.27	0.28	0.49	NaN	NaN	NaN	-1.17	0.04	0.49	NaN	NaN	NaN	-1.22	0.98	0.31	-0.99	0.71	0.17	NaN	NaN	NaN	-1.05	0.44	0.18	NaN	NaN	NaN	NaN	NaN	NaN
959	4.795	NaN	NaN	NaN	NaN	NaN	NaN	-1.24	0.85	0.49	-1.27	0.67	0.5	-1.21	0.51	0.47	-1.22	0.42	0.46	-1.27	0.28	0.49	NaN	NaN	NaN	-1.17	0.04	0.49	NaN	NaN	NaN	-1.22	0.98	0.31	-1	0.71	0.17	NaN	NaN	NaN	-1.06	0.44	0.18	NaN	NaN	NaN	NaN	NaN	NaN
960	4.8	NaN	NaN	NaN	NaN	NaN	NaN	-1.24	0.85	0.49	-1.27	0.67	0.5	-1.21	0.51	0.47	-1.22	0.42	0.46	-1.27	0.28	0.49	NaN	NaN	NaN	-1.17	0.04	0.49	NaN	NaN	NaN	-1.22	0.98	0.31	-1	0.71	0.17	NaN	NaN	NaN	-1.06	0.44	0.18	NaN	NaN	NaN	NaN	NaN	NaN
961	4.805	NaN	NaN	NaN	NaN	NaN	NaN	-1.24	0.85	0.49	-1.27	0.67	0.5	-1.21	0.51	0.47	-1.22	0.42	0.46	-1.27	0.28	0.5	NaN	NaN	NaN	-1.17	0.04	0.49	NaN	NaN	NaN	-1.22	0.98	0.31	-1	0.71	0.17	NaN	NaN	NaN	-1.06	0.44	0.18	NaN	NaN	NaN	NaN	NaN	NaN
962	4.81	NaN	NaN	NaN	NaN	NaN	NaN	-1.24	0.85	0.49	-1.27	0.67	0.51	-1.21	0.51	0.48	-1.22	0.42	0.47	-1.27	0.28	0.5	NaN	NaN	NaN	-1.17	0.04	0.49	NaN	NaN	NaN	-1.23	0.98	0.31	-1.01	0.71	0.17	NaN	NaN	NaN	-1.06	0.44	0.18	NaN	NaN	NaN	NaN	NaN	NaN
963	4.815	NaN	NaN	NaN	NaN	NaN	NaN	-1.24	0.85	0.49	-1.27	0.67	0.51	-1.21	0.51	0.48	-1.22	0.42	0.47	-1.27	0.28	0.5	NaN	NaN	NaN	-1.17	0.04	0.49	NaN	NaN	NaN	-1.23	0.98	0.32	-1.01	0.71	0.17	NaN	NaN	NaN	-1.07	0.44	0.17	NaN	NaN	NaN	NaN	NaN	NaN
964	4.82	NaN	NaN	NaN	NaN	NaN	NaN	-1.24	0.85	0.49	-1.27	0.67	0.51	-1.21	0.51	0.48	-1.22	0.42	0.47	-1.27	0.28	0.5	NaN	NaN	NaN	-1.17	0.04	0.49	NaN	NaN	NaN	-1.23	0.98	0.32	-1.01	0.71	0.16	NaN	NaN	NaN	-1.07	0.44	0.17	NaN	NaN	NaN	NaN	NaN	NaN
965	4.825	NaN	NaN	NaN	NaN	NaN	NaN	-1.24	0.85	0.5	-1.27	0.67	0.51	-1.21	0.51	0.48	-1.22	0.42	0.47	-1.27	0.28	0.51	NaN	NaN	NaN	-1.17	0.04	0.49	NaN	NaN	NaN	-1.23	0.98	0.32	-1.02	0.71	0.16	NaN	NaN	NaN	-1.07	0.44	0.17	NaN	NaN	NaN	NaN	NaN	NaN
966	4.83	NaN	NaN	NaN	NaN	NaN	NaN	-1.24	0.85	0.5	-1.27	0.67	0.51	-1.21	0.51	0.48	-1.22	0.42	0.47	-1.27	0.28	0.51	NaN	NaN	NaN	-1.17	0.04	0.49	NaN	NaN	NaN	-1.23	0.98	0.32	-1.02	0.71	0.16	NaN	NaN	NaN	-1.07	0.44	0.17	NaN	NaN	NaN	NaN	NaN	NaN
967	4.835	NaN	NaN	NaN	NaN	NaN	NaN	-1.24	0.85	0.5	-1.26	0.67	0.52	-1.21	0.51	0.48	-1.22	0.42	0.47	-1.27	0.28	0.51	NaN	NaN	NaN	-1.17	0.04	0.49	NaN	NaN	NaN	-1.23	0.98	0.32	-1.02	0.71	0.16	NaN	NaN	NaN	-1.08	0.44	0.17	NaN	NaN	NaN	NaN	NaN	NaN
968	4.84	NaN	NaN	NaN	NaN	NaN	NaN	-1.24	0.85	0.5	-1.26	0.67	0.52	-1.21	0.51	0.48	-1.22	0.42	0.47	-1.27	0.28	0.51	NaN	NaN	NaN	-1.17	0.04	0.49	NaN	NaN	NaN	-1.24	0.98	0.32	-1.02	0.71	0.16	NaN	NaN	NaN	-1.08	0.44	0.17	NaN	NaN	NaN	NaN	NaN	NaN
969	4.845	NaN	NaN	NaN	NaN	NaN	NaN	-1.24	0.85	0.5	-1.26	0.67	0.52	-1.21	0.51	0.48	-1.22	0.42	0.47	-1.27	0.28	0.51	NaN	NaN	NaN	-1.17	0.04	0.49	NaN	NaN	NaN	-1.24	0.98	0.32	-1.03	0.71	0.16	NaN	NaN	NaN	-1.08	0.44	0.17	NaN	NaN	NaN	NaN	NaN	NaN
970	4.85	NaN	NaN	NaN	NaN	NaN	NaN	-1.24	0.85	0.5	-1.26	0.67	0.52	-1.21	0.51	0.48	-1.22	0.42	0.47	-1.27	0.28	0.51	NaN	NaN	NaN	-1.17	0.04	0.49	NaN	NaN	NaN	-1.24	0.98	0.32	-1.03	0.71	0.16	NaN	NaN	NaN	-1.08	0.44	0.17	NaN	NaN	NaN	NaN	NaN	NaN
971	4.855	NaN	NaN	NaN	NaN	NaN	NaN	-1.24	0.85	0.5	-1.26	0.67	0.52	-1.21	0.51	0.48	-1.22	0.42	0.47	-1.27	0.28	0.51	NaN	NaN	NaN	-1.17	0.04	0.49	NaN	NaN	NaN	-1.24	0.98	0.32	-1.03	0.71	0.15	NaN	NaN	NaN	-1.09	0.44	0.17	NaN	NaN	NaN	NaN	NaN	NaN
972	4.86	NaN	NaN	NaN	NaN	NaN	NaN	-1.24	0.85	0.5	-1.26	0.67	0.52	-1.21	0.51	0.48	-1.22	0.42	0.47	-1.27	0.27	0.51	NaN	NaN	NaN	-1.17	0.04	0.49	NaN	NaN	NaN	-1.24	0.98	0.32	-1.04	0.71	0.15	NaN	NaN	NaN	-1.09	0.44	0.17	NaN	NaN	NaN	NaN	NaN	NaN
973	4.865	NaN	NaN	NaN	NaN	NaN	NaN	-1.24	0.85	0.5	-1.26	0.67	0.52	-1.21	0.51	0.48	-1.22	0.42	0.47	-1.26	0.27	0.51	NaN	NaN	NaN	-1.17	0.04	0.49	NaN	NaN	NaN	-1.24	0.98	0.32	-1.04	0.71	0.15	NaN	NaN	NaN	-1.09	0.44	0.17	NaN	NaN	NaN	NaN	NaN	NaN
974	4.87	NaN	NaN	NaN	NaN	NaN	NaN	-1.24	0.85	0.5	-1.26	0.67	0.52	-1.21	0.51	0.49	-1.22	0.42	0.47	-1.26	0.27	0.51	NaN	NaN	NaN	-1.17	0.04	0.49	NaN	NaN	NaN	-1.24	0.98	0.32	-1.04	0.71	0.15	NaN	NaN	NaN	-1.1	0.44	0.17	NaN	NaN	NaN	NaN	NaN	NaN
975	4.875	NaN	NaN	NaN	NaN	NaN	NaN	-1.24	0.85	0.5	-1.26	0.67	0.52	NaN	NaN	NaN	-1.22	0.42	0.47	-1.26	0.27	0.51	NaN	NaN	NaN	-1.17	0.04	0.49	NaN	NaN	NaN	-1.25	0.98	0.32	-1.05	0.71	0.15	NaN	NaN	NaN	-1.1	0.44	0.16	NaN	NaN	NaN	NaN	NaN	NaN
976	4.88	NaN	NaN	NaN	NaN	NaN	NaN	-1.24	0.85	0.5	-1.26	0.67	0.52	NaN	NaN	NaN	-1.22	0.42	0.47	-1.26	0.27	0.51	NaN	NaN	NaN	-1.17	0.04	0.49	NaN	NaN	NaN	-1.25	0.98	0.32	-1.05	0.71	0.15	NaN	NaN	NaN	-1.1	0.44	0.16	NaN	NaN	NaN	NaN	NaN	NaN
977	4.885	NaN	NaN	NaN	NaN	NaN	NaN	-1.24	0.85	0.5	-1.26	0.67	0.52	NaN	NaN	NaN	-1.22	0.42	0.47	-1.26	0.27	0.51	NaN	NaN	NaN	-1.17	0.04	0.49	NaN	NaN	NaN	-1.25	0.98	0.32	-1.05	0.71	0.15	NaN	NaN	NaN	-1.1	0.44	0.16	NaN	NaN	NaN	NaN	NaN	NaN
978	4.89	NaN	NaN	NaN	NaN	NaN	NaN	-1.24	0.85	0.5	-1.26	0.66	0.52	NaN	NaN	NaN	-1.22	0.42	0.47	-1.26	0.27	0.51	NaN	NaN	NaN	-1.17	0.04	0.49	NaN	NaN	NaN	-1.25	0.98	0.32	-1.06	0.71	0.15	NaN	NaN	NaN	-1.11	0.43	0.16	NaN	NaN	NaN	NaN	NaN	NaN
979	4.895	NaN	NaN	NaN	NaN	NaN	NaN	-1.24	0.85	0.5	-1.26	0.66	0.52	NaN	NaN	NaN	-1.22	0.42	0.47	-1.26	0.27	0.51	NaN	NaN	NaN	-1.17	0.04	0.49	NaN	NaN	NaN	-1.25	0.98	0.32	-1.06	0.71	0.14	NaN	NaN	NaN	-1.11	0.43	0.16	NaN	NaN	NaN	NaN	NaN	NaN
980	4.9	NaN	NaN	NaN	NaN	NaN	NaN	-1.24	0.85	0.5	-1.26	0.66	0.52	NaN	NaN	NaN	-1.22	0.42	0.47	-1.26	0.27	0.51	NaN	NaN	NaN	-1.17	0.04	0.49	NaN	NaN	NaN	-1.25	0.98	0.32	-1.06	0.71	0.14	NaN	NaN	NaN	-1.11	0.43	0.16	NaN	NaN	NaN	NaN	NaN	NaN
981	4.905	NaN	NaN	NaN	NaN	NaN	NaN	-1.24	0.85	0.5	-1.26	0.66	0.52	NaN	NaN	NaN	-1.22	0.42	0.47	-1.26	0.27	0.51	NaN	NaN	NaN	-1.17	0.04	0.49	NaN	NaN	NaN	-1.25	0.98	0.32	-1.06	0.71	0.14	NaN	NaN	NaN	-1.11	0.43	0.16	NaN	NaN	NaN	NaN	NaN	NaN
982	4.91	NaN	NaN	NaN	NaN	NaN	NaN	-1.24	0.85	0.5	-1.26	0.66	0.52	NaN	NaN	NaN	-1.22	0.42	0.47	-1.26	0.27	0.51	NaN	NaN	NaN	-1.17	0.04	0.49	NaN	NaN	NaN	-1.26	0.98	0.32	-1.07	0.7	0.14	NaN	NaN	NaN	-1.12	0.43	0.16	NaN	NaN	NaN	NaN	NaN	NaN
983	4.915	NaN	NaN	NaN	NaN	NaN	NaN	-1.24	0.85	0.5	-1.26	0.66	0.52	NaN	NaN	NaN	-1.22	0.42	0.47	-1.26	0.27	0.51	NaN	NaN	NaN	-1.17	0.04	0.49	NaN	NaN	NaN	-1.26	0.98	0.32	-1.07	0.7	0.14	NaN	NaN	NaN	-1.12	0.43	0.16	NaN	NaN	NaN	NaN	NaN	NaN
984	4.92	NaN	NaN	NaN	NaN	NaN	NaN	-1.24	0.85	0.5	-1.26	0.66	0.52	NaN	NaN	NaN	-1.22	0.42	0.47	-1.26	0.27	0.51	NaN	NaN	NaN	-1.17	0.04	0.49	NaN	NaN	NaN	-1.26	0.98	0.32	-1.07	0.7	0.14	NaN	NaN	NaN	-1.12	0.43	0.16	NaN	NaN	NaN	NaN	NaN	NaN
985	4.925	NaN	NaN	NaN	NaN	NaN	NaN	-1.24	0.85	0.5	-1.26	0.66	0.52	NaN	NaN	NaN	-1.22	0.42	0.47	-1.26	0.27	0.51	NaN	NaN	NaN	-1.17	0.04	0.49	NaN	NaN	NaN	-1.26	0.98	0.32	-1.07	0.7	0.14	NaN	NaN	NaN	-1.12	0.43	0.16	NaN	NaN	NaN	NaN	NaN	NaN
986	4.93	NaN	NaN	NaN	NaN	NaN	NaN	-1.24	0.85	0.5	-1.26	0.66	0.52	NaN	NaN	NaN	-1.22	0.42	0.47	-1.26	0.27	0.51	NaN	NaN	NaN	-1.17	0.04	0.49	NaN	NaN	NaN	-1.26	0.98	0.32	-1.08	0.7	0.14	NaN	NaN	NaN	-1.13	0.43	0.16	NaN	NaN	NaN	NaN	NaN	NaN
987	4.935	NaN	NaN	NaN	NaN	NaN	NaN	-1.24	0.85	0.5	-1.26	0.66	0.52	NaN	NaN	NaN	-1.22	0.42	0.47	-1.26	0.27	0.51	NaN	NaN	NaN	-1.17	0.04	0.49	NaN	NaN	NaN	-1.26	0.97	0.32	-1.08	0.7	0.14	NaN	NaN	NaN	-1.13	0.43	0.16	NaN	NaN	NaN	NaN	NaN	NaN
988	4.94	NaN	NaN	NaN	NaN	NaN	NaN	-1.24	0.85	0.5	-1.26	0.66	0.52	NaN	NaN	NaN	-1.22	0.42	0.47	-1.26	0.27	0.51	NaN	NaN	NaN	-1.17	0.04	0.49	NaN	NaN	NaN	-1.26	0.97	0.32	-1.08	0.7	0.14	NaN	NaN	NaN	-1.13	0.43	0.16	NaN	NaN	NaN	NaN	NaN	NaN
989	4.945	NaN	NaN	NaN	NaN	NaN	NaN	-1.24	0.85	0.5	-1.26	0.66	0.52	NaN	NaN	NaN	-1.22	0.42	0.47	-1.26	0.27	0.51	NaN	NaN	NaN	-1.17	0.04	0.49	NaN	NaN	NaN	-1.26	0.97	0.32	NaN	NaN	NaN	NaN	NaN	NaN	-1.13	0.43	0.16	NaN	NaN	NaN	NaN	NaN	NaN
990	4.95	NaN	NaN	NaN	NaN	NaN	NaN	-1.24	0.85	0.5	-1.26	0.66	0.52	NaN	NaN	NaN	-1.22	0.42	0.47	-1.26	0.27	0.51	NaN	NaN	NaN	-1.17	0.04	0.49	NaN	NaN	NaN	-1.26	0.97	0.32	-1.09	0.7	0.13	NaN	NaN	NaN	-1.14	0.43	0.16	NaN	NaN	NaN	NaN	NaN	NaN
[truncated: 27 more columns]
