# Supplementary material for: Associations between lower-limb muscle activation and knee flexion in post-stroke individuals: A study on the stance-to-swing phases of gait
Source: PLoS One. 2017 Sep 8;12(9):e0183865. doi: 10.1371/journal.pone.0183865 (PMC5590852; doi:10.1371/journal.pone.0183865)
Supplement: S1 Dataset — (ZIP) [file pone.0183865.s001.zip › S1_Dataset/Healthy group/2/4/emg.csv]

Frame	Time	EMG Signal 1	EMG Signal 2	EMG Signal 3	EMG Signal 4	EMG Signal 5	EMG Signal 6	EMG Signal 7	EMG Signal 8
0	0	54.592	57.698	46.938	49.26	34.448	38.116	30.367	54.041
1	0.001	49.781	50.529	42.983	37.288	32.372	41.035	36.104	48.963
2	0.002	52.129	38.144	44.262	41.774	32.818	44.737	50.562	38.651
3	0.003	46.368	42.988	42.84	41.059	27.267	33.549	46.644	44.221
4	0.004	44.699	44.745	39.49	33.976	33.723	30.689	42.932	35.279
5	0.005	43.99	43.618	38.864	29.225	26.258	27.842	32.433	31.194
6	0.006	45.035	42.497	37.29	26.626	29.251	28.291	26.017	54.407
7	0.007	42.226	32.87	33.791	17.841	26.841	29.733	11.272	28.677
8	0.008	38.699	25.801	29.928	26.675	26.384	25.192	4.307	17.481
9	0.009	38.287	31.534	29.19	32.065	20.711	26.091	-14.818	12.874
10	0.01	40.217	45.419	25.769	49.877	21.637	22.174	25.117	9.274
11	0.011	38.314	36.298	24.694	28.412	13.684	21.184	30.431	30.665
12	0.012	28.709	27.802	24.234	29.2	25.492	24.282	30.933	25.771
13	0.013	31.713	27.672	26.128	29.829	14.491	31.661	15.789	43.719
14	0.014	28.574	20.421	23.024	34.553	-2.68	26.497	-1.648	3.447
15	0.015	27.209	26.367	21.698	19.411	15.199	23.877	-9.573	7.149
16	0.016	17.771	23.064	14.218	16.119	16.465	21.491	14.076	0.432
17	0.017	16.702	30.051	19.939	16.13	17.564	11.198	29.606	21.624
18	0.018	20.714	17.358	9.446	18.857	5.733	11.007	12.479	49.051
19	0.019	13.168	8.398	11.384	8.492	6.519	14.921	19.375	21.177
20	0.02	13.222	2.973	15.108	-3.791	7.14	6.875	20.528	22.956
21	0.021	9.461	4.764	8.815	1.99	4.502	3.129	12.253	24.602
22	0.022	11.77	12.804	8.179	9.554	7.706	4.266	8.894	14.874
23	0.023	2.125	7.553	9.146	9.412	7.845	6.605	13.505	-4.309
24	0.024	6.475	2.558	5.893	-3.625	10.347	4.921	17.553	1.31
25	0.025	7.985	6.321	4.047	19.024	8.441	4.447	2.104	10.635
26	0.026	5.49	11.696	1.093	0.893	2.697	0.913	2.895	-0.281
27	0.027	4.819	6.111	4.773	-3.248	4.348	-1.416	-14.096	-10.153
28	0.028	1.11	-7.365	-0.983	21.285	-2.088	-6.41	-0.211	-15.908
29	0.029	-3.7	-3.342	0.86	16.99	0.609	0.635	16.265	-9.833
30	0.03	-15.029	-6.031	-0.54	0.32	-6.135	-8.53	3.776	-22.67
31	0.031	-3.268	-2.866	-4.793	-14.751	-4.521	-1.97	0.819	0.163
32	0.032	-6.152	-7.564	-6.866	-8.063	-5.774	-3.689	9.686	2.517
33	0.033	-5.685	-0.187	-5.013	-15.787	0.954	1.61	3.651	10.923
34	0.034	-5.345	-4.171	-5.427	-10.134	-2.529	-1.371	13.913	7.393
35	0.035	-2.617	-9.842	-6.954	-12.758	-2.302	-3.925	-8.412	-21.638
36	0.036	-9.504	-2.692	-5.722	-18.603	-5.129	-5.068	-56.045	-18.662
37	0.037	-7.221	-6.508	-8.895	-17.66	-2.114	-5.007	-36.699	-9.289
38	0.038	-8.944	-4.271	-12.981	-16.862	-3.133	-13.425	-19.04	-0.664
39	0.039	-17.577	-9.129	-6.183	-10.992	-7.588	-10.39	-14.117	-9.595
40	0.04	-8.54	-4.062	-9.79	-17.403	-7.556	-9.836	10.547	-22.91
41	0.041	-12.799	-5.138	-7.352	-1.705	-6.524	-3.427	42.053	-16.471
42	0.042	-9.837	-15.629	-6.995	14.216	-8.945	-8.011	45.763	2.185
43	0.043	-11.273	-8.852	-9.694	16.049	-10.361	-12.369	56.673	-11.032
44	0.044	-8.784	-5.514	-6.546	9.97	-9.424	-6.037	11.692	-9.099
45	0.045	-15.147	-9.292	-15.549	-16.603	-11.745	-8.77	-31.084	-7.303
46	0.046	-11.393	-2.175	-12.326	-73.545	-8.036	-6.635	-36.724	-9.531
47	0.047	-12.24	-9.135	-9.448	-33.08	-6.807	-4.858	-31.891	-11.517
48	0.048	-14.392	-18.951	-12.534	3.763	-8.258	-15.043	-27.585	-10.168
49	0.049	-10.498	-15.384	-15.195	-2.888	-7.164	-7.975	-15.255	-8.991
50	0.05	-15.46	-16.615	-7.955	3.074	-7.598	-9.198	-4.08	-15.533
51	0.051	-10.801	-19.645	-12.798	-2.319	-10.269	-12.647	-14.117	-4.728
52	0.052	-19.692	-16.675	-13.579	-17.397	-8.1	-15.706	-17.195	-11.915
53	0.053	-31.48	-14.092	-11.262	-21.809	-8.834	-12.763	-19.849	-8.247
54	0.054	-10.761	-18.087	-13.208	-17.688	-11.894	-13.509	-1.976	-14.236
55	0.055	-8.035	-8.534	-16.509	-21.337	-8.179	-6.131	-8.895	-11.139
56	0.056	-5.499	-2.077	-9.937	-11.244	-10.467	-15.014	6.067	-14.069
57	0.057	-31.211	-17.679	-12.461	-1.895	-11.585	-11.516	-15.16	-13.308
58	0.058	-21.117	-19.739	-16.532	-15.956	-5.548	-12.463	-23.421	-4.422
59	0.059	-11.8	-13.869	-15.965	-23.468	-6.281	-11.477	-30.909	-17.663
60	0.06	-14.479	-8.576	-12.687	-7.237	-8.573	-10.681	-23.893	-15.949
61	0.061	-16.958	-16.424	-15.599	16.205	-7.954	-8.341	-21.66	-20.591
62	0.062	-9.959	-20.605	-14.255	6.964	-9.861	-4.835	-19.628	1.094
63	0.063	-16.318	-19.378	-12.913	4.301	-8.079	-10.816	-17.784	-1.985
64	0.064	-6.608	-13.299	-12.536	-23.946	-4.562	-8.469	-13.035	-10.266
65	0.065	-15.281	-10.124	-13.711	-27.624	-5.893	-13.303	-8.682	-7.764
66	0.066	-13.694	-1.146	-13.345	-3.808	-4.69	-7.301	10.96	-10.077
67	0.067	-12.312	-11.903	-13.169	18.086	-9.106	-9.619	-3.039	-12.207
68	0.068	-13.44	-16.088	-14.539	-7.442	-13.131	-11.549	4.645	-17.996
69	0.069	-12.24	-14.867	-13.202	9.607	-8.266	-10.967	-16.336	-16.216
70	0.07	-11.232	-15.973	-13.024	-12.261	-6.302	-12.706	-24.533	-27.234
71	0.071	-22.029	-14.949	-10.522	-9.556	-6.855	-15.222	-47.638	-22.948
72	0.072	-9.027	-19.719	-15.381	-2.002	-4.31	-11.929	-31.846	-5.887
73	0.073	-10.725	-20.425	-5.919	-23.09	-7.57	-10.77	-6.18	5.73
74	0.074	-12.231	-11.46	-9.615	-42.818	-12.375	-14.445	-9.337	16.357
75	0.075	-10.827	-14.882	-10.793	-40.311	-7.703	-7.086	37.824	-12.671
76	0.076	-25.103	-22.176	-13.907	-37.967	-9.42	-8.055	44.513	-33.359
77	0.077	-19.25	-7.401	-9.09	-18.794	-10.754	-7.086	-10.343	-29.66
78	0.078	-13.974	-22.245	-9.883	14.702	-9.375	-4.568	-32.305	-5.832
79	0.079	-12.379	-20.265	-5.844	37.569	-10.519	-6.887	-38.756	-8.907
80	0.08	-8.078	-8.029	-6.446	25.201	-8.573	-10.361	-32.606	-17.213
81	0.081	-9.201	-15.92	-7.043	-8.87	-5.087	-8.428	-4.805	-4.436
82	0.082	-7.984	-25.941	-11.127	-50.108	-11.662	-13.85	30.524	-6.73
83	0.083	-11.026	-19.513	-14.636	-22.433	-16.496	-10.365	26.18	-17.354
84	0.084	-13.877	-13.465	-11.366	-17.403	-10.48	-8.422	-36.232	-11.495
85	0.085	-13.048	-3.739	-11.773	-30.959	-12.797	-17.315	-27.232	-30.775
86	0.086	-21.895	-10.09	-9.077	-1.936	-10.855	-16.151	-2.787	2.751
87	0.087	-18.363	-6.56	-14.902	-5.611	-4.859	-10.142	-10.097	16.337
88	0.088	-15.217	-13.873	-12.598	-2.315	-13.765	-4.915	-3.437	3.951
89	0.089	-14.202	-12.867	-12.042	-49.348	-12.605	-2.01	27.053	-14.818
90	0.09	-14.932	-8.573	-11.473	-42.755	-9.511	-11.685	-0.518	9.005
91	0.091	-17.201	-20.737	-14.394	-24.545	-6.604	-10.52	-25.542	18.32
92	0.092	-15.218	-12.001	-11.89	-19.075	-9.114	-7.025	-20.912	-1.389
93	0.093	-15.754	-7.347	-11.51	-3.918	-8.335	-14.377	-16.717	-14.08
94	0.094	-13.961	-5.986	-11.91	9.688	-8.919	-11.475	-42.934	-25.618
95	0.095	-16.425	-14.87	-8.242	22.1	-9.504	-7.211	8.618	-23.442
96	0.096	-13.093	-18.335	-11.542	-4.23	-13.568	-6.433	16.004	-29.237
97	0.097	-15.944	-19.279	-11.935	-21.311	-13.179	-11.271	-3.891	-30.965
98	0.098	-16.284	-8.426	-14.647	-30.622	-14.536	-10.689	-46.429	-16.609
99	0.099	-18.943	-9.778	-12.718	-27.95	-8.734	-12.44	-18.705	-6.885
100	0.1	-19.091	-13.449	-11.175	10.553	-9.514	-13.801	-3.567	-12.056
101	0.101	-15.756	-16.936	-11.947	5.128	-11.453	-12.451	10.024	-19.959
102	0.102	-14.551	-20.035	-11.177	-9.992	-8.162	-12.845	-10.638	-35.821
103	0.103	-10.835	-13.267	-7.503	-23.502	-7.58	-10.139	-21.823	-37.936
104	0.104	-13.124	-10.753	-10.983	-2.691	-4.1	-8.204	-4.769	-28.229
105	0.105	-13.463	-9.974	-13.305	-6.38	-5.46	-6.078	-20.399	-1.881
106	0.106	-16.119	-13.428	-13.698	-30.225	-10.297	-1.629	-17.683	1.852
107	0.107	-18.009	-13.993	-15.629	-33.307	-7.013	-7.645	-20.197	-15.145
108	0.108	-15.084	-11.088	-12.144	3.768	-9.923	-8.429	-13.219	31.9
109	0.109	-15.436	-8.584	-12.532	49.319	-4.121	-11.912	-6.745	-14.928
110	0.11	-16.556	-14.971	-16.208	6.778	-9.742	-9.975	-16.306	-33.101
111	0.111	-13.033	-14.202	-13.884	-31.915	-6.274	-14.037	-3.998	-16.626
112	0.112	-14.35	-11.893	-10.977	-26.826	-6.873	-8.222	-8.576	-21.638
113	0.113	-14.697	-21.392	-12.133	5.159	-9.792	-10.544	-18.597	-26.053
114	0.114	-17.373	-22.556	-10.967	9.282	-10.19	-1.066	-17.406	-5.314
115	0.115	-17.722	-14.232	-6.706	-17.024	-9.81	-4.743	-13.877	-16.501
116	0.116	-12.85	-19.454	-14.444	-27.066	-3.238	-10.745	-16.908	-6.397
117	0.117	-14.755	-8.614	-11.34	-17.738	-8.091	-18.096	-12.011	-3.267
118	0.118	-14.142	-9.972	-16.172	-14.942	-7.338	-13.26	-5.947	-5.949
119	0.119	-18.177	-11.144	-13.652	-7.334	-6.583	-10.746	-9.947	-8.44
120	0.12	-15.635	-14.641	-11.322	-9.594	-6.015	-13.074	-5.068	-20.017
121	0.121	-11.156	-19.872	-10.733	-11.725	-9.319	-16.557	-11.052	-17.847
122	0.122	-14.044	-13.106	-10.139	-5.92	-7.594	-9.205	-15.146	-4.248
123	0.123	-17.498	-12.348	-10.709	-11.165	-11.088	-10.179	-20.008	1.049
124	0.124	-17.09	-14.686	-14.174	-3.275	-5.684	-12.698	-16.709	-6.795
125	0.125	-10.489	-11.213	-13.774	-13.336	-7.64	-8.647	-7.773	-13.844
126	0.126	-13.375	-14.511	-11.638	-19.653	-9.588	-12.137	-4.034	-20.142
127	0.127	-15.885	-12.787	-9.695	-20.8	-11.345	-12.728	-9.985	-21.242
128	0.128	-13.553	-11.439	-9.291	-15.53	-10.006	-15.64	-19.659	-15.989
129	0.129	-12.955	-8.162	-10.056	-10.61	-3.629	-12.162	-23.373	-1.231
130	0.13	-13.518	-11.073	-14.494	-2.61	-2.862	-8.882	-12.572	0.944
131	0.131	-16.407	-9.134	-13.903	-7.689	-5.19	-3.093	0.364	-0.952
132	0.132	-16.001	-12.624	-8.476	-14.403	-5.774	-8.723	2.1	4.325
133	0.133	-12.697	-14.777	-10.411	-13.608	-13.14	-10.678	0.585	-19.448
134	0.134	-13.849	-19.242	-10.987	-1.349	-6.376	-13.981	1.956	-36.441
135	0.135	-12.684	-12.662	-16.4	-6.527	-8.898	-11.083	10.817	-27.107
136	0.136	-12.289	-16.914	-8.466	-14.417	-4.842	-15.936	-7.213	-12.925
137	0.137	-11.524	-16.147	-11.555	-13.036	-4.267	-8.595	-14.769	25.691
138	0.138	-11.713	-14.217	-8.654	-1.132	-8.913	-13.443	-17.103	20.383
139	0.139	-14.224	-17.528	-12.909	-12.067	-12.986	-9.194	-10.724	-4.704
140	0.14	-14.995	-8.644	-10.586	-19.195	-16.48	-9.968	-20.387	-18.239
141	0.141	-13.635	-12.331	-12.514	-30.983	-16.096	-11.907	-39.759	-14.115
142	0.142	-9.375	-6.352	-15.799	-26.317	-15.715	-7.268	-6.324	-40.368
143	0.143	-17.112	-3.26	-12.896	-24.921	-9.72	-7.857	7.171	-37.02
144	0.144	-16.139	-14.108	-12.504	-5.306	-7.21	-10.394	-13.585	-8.718
145	0.145	-13.231	-18.374	-16.953	3.098	-12.831	-10.019	-9.971	17.641
146	0.146	-19.226	-19.547	-15.205	0.672	-10.902	-5.965	-13.254	7.629
147	0.147	-15.156	-18.394	-13.848	12.34	-7.623	-7.331	-3.926	-14.189
148	0.148	-19.988	-15.313	-12.491	44.299	-8.208	-6.957	-6.565	-22.462
149	0.149	-12.635	-14.352	-13.657	3.101	-6.861	-4.841	6.238	-24.905
150	0.15	-17.476	-8.364	-13.272	-2.319	-10.154	-8.528	8.552	-8.563
151	0.151	-13.222	-12.442	-11.33	2.762	-14.988	-9.899	-6.36	14.961
152	0.152	-15.539	-7.631	-12.1	-56.808	-13.055	-12.814	-4.424	-0.603
153	0.153	-17.469	-10.937	-14.033	-97.427	-8.991	-12.443	4.249	-14.645
154	0.154	-14.169	-19.838	-11.506	13.658	-10.343	-10.52	-6.824	-17.057
155	0.155	-17.072	-31.641	-8.59	29.562	-11.697	-5.687	14.843	-33.218
156	0.156	-12.238	-14.232	-11.296	-13.579	-7.63	-2.202	17.928	-13.96
157	0.157	-11.669	-16.562	-10.907	-79.387	-7.241	-6.847	-13.228	-1.077
158	0.158	-13.435	-5.926	-10.128	-43.779	-5.887	-15.763	-75.725	10.574
159	0.159	-13.068	-11.744	-11.477	-11.25	-4.736	-14.634	-84.594	-12.731
160	0.16	-15.407	-6.53	-8.374	18.404	-2.814	-13.501	-60.181	-15.733
161	0.161	-15.815	-8.099	-12.046	-8.322	-1.664	-16.628	-8.51	-12.931
162	0.162	-14.674	-9.47	-10.685	-16.505	-6.516	-7.763	11.417	-10.348
163	0.163	-14.309	-18.389	-10.294	-23.89	-10.027	-8.956	17.402	-12.578
164	0.164	-13.566	-17.243	-8.347	-3.974	-10.63	-12.064	0.958	-23.147
165	0.165	-18.048	-16.299	-9.501	-10.005	-11.232	-13.042	-14.103	-21.192
166	0.166	-14.792	-11.473	-12.981	-4.627	-6.421	-12.286	-0.539	-15.969
167	0.167	-16.564	-15.741	-11.624	-29.846	-4.514	-9.984	-21.241	-11.255
168	0.168	-15.24	-13.429	-10.462	-25.446	-9.966	-11.946	-17.6	-12.529
169	0.169	-13.919	-9.959	-12.4	-13.117	-10.566	-8.679	-14.372	-16.138
170	0.17	-16.077	-17.325	-12.011	20.882	-8.66	-14.119	1.236	-24.385
171	0.171	-13.395	-14.456	-15.491	16.361	-6.943	-12.201	20.932	-23.358
172	0.172	-16.903	-10.223	-15.104	28.674	-10.463	-6.224	23.413	-22.347
173	0.173	-12.864	-11.023	-14.714	24.938	-10.118	-8.563	7.106	-28.317
174	0.174	-15.408	-9.113	-12.775	-26.632	-8.029	-3.734	-20.623	-37.179
175	0.175	-13.115	-15.133	-10.069	-63.691	-10.763	-5.684	-16.989	-33.664
176	0.176	-14.305	-11.086	-12.974	-3.215	-9.632	-6.272	-13.701	-17.565
177	0.177	-13.169	-10.523	-16.654	-11.463	-8.891	-7.638	-23.015	17.5
178	0.178	-15.903	-16.54	-11.236	-18.926	-12.22	-10.943	-3.31	12.495
179	0.179	-15.162	-17.326	-11.819	0.938	-13.417	-10.571	-5.911	8.071
180	0.18	-12.481	-16.766	-12.399	-78.474	-12.285	-8.646	-3.691	4.054
181	0.181	-18.318	-14.865	-11.826	-24.372	-10.38	-7.494	-5.898	0.406
182	0.182	-16.026	-7.153	-9.316	-14.61	-8.289	-10.401	-19.479	10.492
183	0.183	-15.474	-10.286	-14.736	-23.628	-11.618	-12.346	-17.732	-5.144
184	0.184	-13.567	-17.095	-12.804	0.683	-8.759	-18.163	-16.124	-7.799
185	0.185	-17.676	-16.362	-8.165	-6.747	-7.636	-14.12	-11.815	-25.575
186	0.186	-9.786	-12.332	-13.592	26.648	-7.291	-12.208	-12.988	-37.17
187	0.187	-18.147	-12.94	-10.102	-40.592	-8.1	-10.288	-16.586	-30.784
188	0.188	-15.088	-6.964	-12.043	-31.831	-7.36	-8.559	-15.728	-9.459
189	0.189	-14.168	-11.065	-10.302	-7.565	-5.455	-15.533	-14.855	21.74
190	0.19	-16.737	-15.952	-15.139	14.4	-9.168	-18.444	-12.406	-7.291
191	0.191	-16.023	-15.396	-14.56	20.888	-5.727	-14.189	-8.426	-10.999
192	0.192	-15.502	-20.839	-7.991	2.622	-9.056	-8.584	2.307	-21.066
193	0.193	-17.495	-12.941	-12.26	-13.956	-7.925	-5.106	0.675	-17.979
194	0.194	-15.808	-16.064	-11.5	-19.107	-6.78	-9.746	-3.622	-15.256
195	0.195	-17.217	-19.011	-12.097	-23.547	-9.505	-9.164	-23.24	-17.72
196	0.196	-15.921	-21.576	-11.54	-19.46	-8.752	-8.789	-43.002	-15.347
197	0.197	-18.12	-14.263	-12.142	-8.328	-12.639	-11.116	-76.527	-8.977
198	0.198	-12.179	-13.342	-8.684	-11.769	-9.175	-10.737	-53.75	-14.868
199	0.199	-13.406	-12.211	-10.059	9.96	-8.806	-13.458	8.68	-16.688
200	0.2	-12.693	-13.015	-15.875	-9.943	-15.396	-8.428	17.519	-34.177
201	0.201	-18.359	-5.689	-13.566	-12.572	-10.571	-9.989	9.36	-36.536
202	0.202	-16.48	-16.562	-11.843	-15.011	-9.624	-6.709	16.639	-17.415
203	0.203	-18.476	-23.754	-16.706	-8.194	-12.147	-8.461	9.98	-25.04
204	0.204	-13.121	-20.112	-20.021	-23.244	-8.088	-13.31	-8.276	-4.007
205	0.205	-11.24	-11.833	-12.308	-13.61	-12.932	-16.607	-15.872	9.471
206	0.206	-9.37	-14.985	-11.375	-11.907	-14.866	-12.55	-21.326	-4.732
207	0.207	-2.848	-14.05	-14.312	-16.679	-9.445	-6.744	-26.388	33.712
208	0.208	-7.163	-9.823	-11.838	-6.751	-4.603	5.443	-30.901	-5.044
209	0.209	-12.839	-10.611	-12.656	-10.494	0.045	-3.278	-18.654	-30.252
210	0.21	-10.961	-8.703	-13.283	-2.203	-8.852	-1.737	-0.029	-34.773
211	0.211	-11.601	-12.02	-11.388	-5.316	-5.171	-0.385	9.974	2.703
212	0.212	-13.391	-11.468	-8.525	-20.079	3.154	-4.068	6.866	-22.523
213	0.213	-8.609	-18.462	-16.501	-9.491	-6.519	-22.062	-18.683	-9.052
214	0.214	-13.315	-9.595	-10.544	-3.717	-7.674	-14.509	-35.699	45.059
215	0.215	-11.632	-13.109	-7.487	-19.61	-4.191	-12.181	-13.882	37.623
216	0.216	-13.029	-18.37	-12.371	-8.981	-1.094	-14.308	-5.626	-23.036
217	0.217	-16.361	-9.485	-9.901	-10.908	-3.985	-12.374	27.788	-31.241
218	0.218	-15.238	-10.687	-10.718	-5.702	-15.391	-10.624	41.272	-23.966
219	0.219	-21.283	-13.816	-12.697	-1.07	-7.448	-9.075	28.852	-30.619
220	0.22	-20.541	-1.082	-12.162	-2.421	-11.695	-13.326	2.495	-24.7
221	0.221	-19.803	-13.283	-10.463	-6.06	-5.296	-9.644	-14.562	-8.33
222	0.222	-21.764	-8.643	-13.023	-16.869	-1.796	-8.472	-5.275	6.684
223	0.223	-21.207	-10.018	-14.419	1.934	-7.005	-15.805	-7.993	-6.954
224	0.224	-18.328	-16.423	-11.561	4.484	-15.887	-10.95	-15.564	-11.11
225	0.225	-14.867	-17.613	-11.988	-7.146	-12.384	-13.446	-41.348	-22.431
226	0.226	-20.302	-18.613	-10.868	3.468	-11.396	-12.659	-17.581	-25.8
227	0.227	-22.252	-17.666	-11.683	-10.046	-6.525	-7.807	-14.506	-16.556
228	0.228	-13.554	-20.211	-11.916	-36.336	-9.017	-9.736	16.634	-13.875
229	0.229	-17.058	-11.336	-15.049	-32.633	-9.764	-10.303	20.694	-21.475
230	0.23	-16.099	-5.365	-12.377	-8.77	-10.317	-8.93	1.928	-9.925
231	0.231	-19.012	-10.625	-12.798	0.518	-5.641	-9.299	-29.019	-12.124
232	0.232	-18.252	-9.688	-13.607	-2.129	-7.352	-10.447	-58.042	-25.747
233	0.233	-15.935	-12.225	-14.417	-35.538	-7.702	-10.042	-92.092	-52.149
234	0.234	-5.098	-11.477	-12.517	-21.924	-8.056	-4.22	-69.236	-33.458
235	0.235	-6.64	-13.446	-14.871	-17.763	-6.861	-1.89	-6.708	-9.726
236	0.236	-13.802	-20.817	-19.348	-21.362	-9.531	-11.363	55.814	12.072
237	0.237	-14.948	-21.802	-12.028	23.446	-10.655	-7.672	31.435	-2.147
238	0.238	-8.936	-8.656	-14.958	5.298	-15.457	-15.968	9.39	-20.068
239	0.239	-7.954	-2.853	-19.243	-22.322	-11.933	-10.715	-10.511	-8.542
240	0.24	-5.033	-18.731	-13.656	-27.272	-5.894	-15.539	-4.475	2.03
241	0.241	-7.531	-20.877	-8.839	-40.726	-6.634	-11.27	0.988	-19.361
242	0.242	-8.289	-7.344	-10.798	13.559	-11.43	-8.937	6.07	-27.772
243	0.243	-17.751	-16.068	-6.753	6.285	-16.04	-18.404	-25.798	-35.403
244	0.244	-16.566	-11.431	-6.383	-81.12	-11.937	-14.706	-13.349	-37.803
245	0.245	-10.54	-10.086	-6.013	-69.249	-10.543	-3.843	-47.353	-18.723
246	0.246	-7.414	-16.483	-7.193	28.549	-10.115	-8.074	-24.476	19.714
247	0.247	-14.157	-10.487	-4.499	68.091	-4.271	-6.89	-3.734	47.326
248	0.248	-11.608	-20.162	-10.316	56.354	-6.557	-5.704	7.513	22.123
249	0.249	-10.795	-18.993	-19.229	23.909	-11.358	-13.033	-2.483	8.538
250	0.25	-20.235	-15.496	-15.751	-25.359	-9.38	-6.238	-30.604	-12.206
251	0.251	-13.804	-12.389	-10.541	-16.384	-5.288	-10.467	-4.146	-1.048
252	0.252	-12.603	-13.339	-7.646	-24.449	-12.219	-11.219	-0.719	8.927
253	0.253	-11.589	-14.102	-10.169	-31.743	-9.286	-9.265	-9.852	-19.364
254	0.254	-16.38	-13.322	-7.855	-25.095	-8.483	-9.828	-29.465	-15.699
255	0.255	-10.331	-8.473	-3.026	-19.029	-12.51	-6.915	-21.824	-18.996
256	0.256	-12.599	-13.1	-9.023	19.772	-8.986	-11.741	-24.07	-9.682
257	0.257	-13.127	-15.987	-4.95	-15.316	-9.531	-11.146	-17.654	-18.006
258	0.258	-11.133	-21.773	-5.526	-28.76	-6.586	-10.547	11.364	-15.452
259	0.259	-15.145	-14.399	-7.452	-24.63	-7.895	-11.872	23.723	-17.779
260	0.26	-15.48	-11.476	-12.862	-13.332	-5.524	-12.24	-17.878	-19.931
261	0.261	-22.784	-12.236	-16.33	-3.188	-5.874	-10.099	-12.398	-18.02
262	0.262	-13.055	-16.299	-14.378	-6.284	-9.512	-11.247	-7.281	-9.281
263	0.263	-9.326	-14.348	-13.776	-26.026	-11.791	-11.622	-20.716	-10.788
264	0.264	-10.43	-14.895	-16.278	-13.233	-5.186	-13.173	16.912	-15.035
265	0.265	-26.442	-9.444	-11.805	-20.209	-6.132	-9.299	11.886	-8.64
266	0.266	-19.418	-20.258	-14.687	-30.868	-10.368	-5.808	16.346	-12.095
267	0.267	-21.487	-2.818	-16.018	-17.315	-8.021	-11.227	-4.33	-6.904
268	0.268	-11.759	-9.751	-13.666	-12.061	-8.583	-6.39	-23.026	-13.682
269	0.269	-20.408	-3.329	-14.034	-10.483	-9.161	-8.319	-12.88	-11.157
270	0.27	-15.715	-32.34	-15.172	-14.723	-7.41	-11.213	-9.684	-15.201
271	0.271	-19.921	-28.247	-15.531	-13.563	-8.753	-12.569	-17.917	-10.339
272	0.272	-21.029	-9.454	-14.73	-10.079	-10.093	-15.859	-15.356	-1.608
273	0.273	-14.972	-12.706	-11.413	-19.747	-11.236	-13.725	-17.614	-5.04
274	0.274	-15.879	-3.393	-12.555	-10.828	-7.549	-11.79	-15.421	-5.945
275	0.275	-16.784	-6.078	-10.592	-14.312	-8.901	-7.528	-13.444	-12.628
276	0.276	-15.941	-13.614	-11.726	-13.38	-15.474	-10.037	-18.648	-25.706
277	0.277	-16.65	-6.621	-15.177	-12.467	-6.565	-5.588	-20.121	-15.933
278	0.278	-8.654	-12.975	-11.857	-10	-10.034	-14.488	-12.9	-7.14
279	0.279	-15.934	-11.012	-11.438	-18.913	-9.048	-15.649	-19.235	-8.652
280	0.28	-11.03	-5.742	-13.341	-15.446	-10.004	-12.166	-22.712	-9.979
281	0.281	-10.194	-7.246	-11.375	-14.458	-5.735	-6.928	-10.901	-11.104
282	0.282	-14.199	-11.467	-9.217	-9.594	-9.787	-13.696	-18.858	-2.688
283	0.283	-14.721	-10.278	-13.059	-8.84	-7.845	-11.18	-17.516	-18.687
284	0.284	-16.59	-9.076	-12.642	-14.45	-5.906	-7.117	-8.641	-25.613
285	0.285	-11.101	-20.841	-13.971	-3.607	-9.969	-5.178	2.205	-31.897
286	0.286	-17.608	-16.158	-9.876	-5.161	-7.45	-7.116	6.527	-14.382
287	0.287	-18.326	-17.485	-12.365	-6.554	-7.842	-14.871	-5.139	16.132
288	0.288	-14.21	-21.119	-12.717	-2.906	-10.751	-13.909	-12.991	3.867
289	0.289	-14.733	-17.59	-11.523	-6.42	-8.054	-7.15	-11.593	7.636
290	0.29	-14.096	-12.328	-16.715	-3.352	-7.676	-6.384	-12.731	4.446
291	0.291	-9.979	-13.26	-11.841	-10.164	-11.158	-2.329	-11.561	-11.113
292	0.292	-12.445	-13.992	-9.866	-14.469	-7.872	-4.279	-14.661	-19.332
293	0.293	-13.753	-13.174	-13.895	-16.781	-10.78	-7.58	-13.674	-16.725
294	0.294	-13.329	-12.558	-11.336	-13.301	-9.628	-16.497	-11.137	-9.658
295	0.295	-14.46	-11.927	-9.948	-13.957	-12.334	-15.341	-8.809	-11.678
296	0.296	-12.485	-17.309	-11.07	-5.108	-9.433	-11.853	-10.777	-17.364
297	0.297	-14.575	-13.794	-13.746	-3.907	-9.826	-14.954	-11.372	-22.434
298	0.298	-12.608	-17.043	-10.233	-7.336	-7.898	-13.991	-16.773	-26.914
299	0.299	-16.836	-18.753	-14.279	-8.295	-12.156	-11.476	-21.58	-22.521
300	0.3	-16.231	-15.228	-9.429	-17.232	-4.425	-13.809	-20.989	-2.866
301	0.301	-13.697	-15.57	-11.348	-11.336	-7.531	-8.977	-27.586	16.958
302	0.302	-16.002	-16.689	-9.589	-10.425	-2.699	-5.693	-37.254	-11.201
303	0.303	-16.365	-14.716	-10.925	-13.378	-5.227	-7.438	-17.692	-29.876
304	0.304	-12.668	-12.744	-9.548	-21.365	-9.297	-6.089	-3.565	-12.777
305	0.305	-14.974	-11.166	-12.431	-33.213	-15.883	-10.546	3.965	-28.375
306	0.306	-12.824	-12.481	-15.115	-57.061	-11.636	-8.809	34.338	-14.174
307	0.307	-13.965	-13.216	-12.393	-26.088	-12.416	-8.428	55.037	-21.638
308	0.308	-13.562	-10.851	-12.179	11.415	-11.846	-12.887	51.361	-14.592
309	0.309	-17.029	-11.594	-11.389	-3.726	-12.438	-12.314	20.418	-12.389
310	0.31	-13.728	-7.3	-15.635	-8.211	-10.703	-7.479	-17.106	-6.51
311	0.311	-16.62	-0.68	-13.886	45.949	-10.322	-10.771	-32.217	-18.626
312	0.312	-15.452	-13.797	-14.269	23.879	-9.941	-13.675	-55.064	-39.256
313	0.313	-16.597	-31.178	-11.939	3.943	-4.152	-13.296	-42.686	3.407
314	0.314	-14.452	-19.533	-13.097	22.114	-4.942	-10.011	14.004	33.873
315	0.315	-17.149	-13.115	-9.416	5.651	-4.374	-11.17	22.14	-4.765
316	0.316	-19.088	-15.01	-14.828	-9.445	-7.673	-6.72	0.08	0.342
317	0.317	-14.246	-16.721	-16.752	-32.273	-7.111	-4.978	-19.859	-22.424
318	0.318	-17.724	-18.231	-8.037	-28.175	-3.642	-10.785	-25.884	-18.28
319	0.319	-11.709	-5.235	-11.506	-16.931	-4.04	-11.558	-53.601	-21.898
320	0.32	-12.477	-6.943	-14.59	-6.871	-10.633	-6.724	-58.664	-11.771
321	0.321	-11.885	-11.583	-11.67	-16.141	-9.676	-6.152	-26.755	3.964
322	0.322	-15.167	-21.634	-12.429	-30.242	-10.459	-11.571	-30.85	-10.098
323	0.323	-15.744	-9.803	-6.804	-22.657	-9.696	-10.99	-27.198	-27.828
324	0.324	-14.374	-14.427	-11.626	-11.036	-9.132	-11.569	-10.186	-44.03
325	0.325	-16.687	-4.336	-11.03	3.885	-9.722	-14.468	-7.103	-33.358
326	0.326	-16.294	-16.115	-13.918	17.455	-9.157	-6.534	-26.851	-35.267
327	0.327	-13.578	-17.636	-12.544	-5.327	-11.688	-7.69	-9.053	-8.923
328	0.328	-17.83	-13.351	-12.921	-52.296	-16.153	-8.65	16.678	32.721
329	0.329	-12.985	-19.726	-15.037	-32.306	-10.752	-9.616	40.481	27.344
330	0.33	-11.049	-13.719	-10.573	-38.273	-10.181	-19.293	12.222	22.353
331	0.331	-11.631	-12.742	-9.984	-32.821	-8.258	-12.909	8.545	-27.923
332	0.332	-11.241	-5.956	-9.586	2.426	-6.527	-9.423	-15.246	-7.96
333	0.333	-16.665	-19.12	-11.9	-38.758	-6.151	-8.457	-12.146	-1.949
334	0.334	-14.738	-17.18	-7.057	-22.263	-5.773	-9.414	-9.442	-29.637
335	0.335	-20.75	-15.425	-13.052	-7.143	-6.944	-5.146	-6.932	-4.501
336	0.336	-13.402	-10.79	-12.272	15.729	-5.02	-5.9	-32.66	-18.076
337	0.337	-12.453	-20.853	-12.846	28.151	-5.412	-10.728	-15.603	-22.141
338	0.338	-14.981	-11.952	-13.421	1.874	-3.869	-8.792	-6.281	-10.913
339	0.339	-15.767	-3.632	-15.154	-21.901	-5.81	-10.534	-8.973	-7.624
340	0.34	-13.847	-15.43	-11.666	-12.584	-10.077	-11.878	3.805	-16.909
341	0.341	-15.793	-20.074	-13.023	-9.837	-8.336	-4.512	10.77	-19.629
342	0.342	-16.388	-10.001	-11.856	-17.355	-10.853	-7.591	-12.673	-12.098
343	0.343	-16.021	-11.155	-16.303	-15.022	-9.493	-10.48	-34.562	-19.092
344	0.344	-10.622	-19.466	-9.721	-12.894	-16.076	-14.728	-9.019	-21.264
345	0.345	-15.476	-7.658	-15.714	-7.083	-9.303	-13.959	1.058	-11.608
346	0.346	-14.918	-9.208	-13.392	-12.302	-6.792	-10.475	4.18	-16.889
347	0.347	-15.526	-13.468	-9.906	-10.726	-2.733	-9.891	-9.939	-15.394
348	0.348	-13.032	-12.306	-6.618	-0.624	-12.221	-12.798	-17.516	-19.699
349	0.349	-10.732	-18.309	-9.513	-1.748	-8.551	-10.274	-10.564	-13.351
350	0.35	-13.658	-17.342	-9.901	13.937	-7.39	-8.909	-8.449	-9.893
351	0.351	-10.017	-12.508	-8.544	-17.983	-8.352	-12.962	-10.4	-12.99
352	0.352	-15.466	-9.988	-9.704	-22.397	-9.321	-14.304	-15.613	-10.081
353	0.353	-13.569	-10.75	-15.703	-18.343	-11.844	-9.847	-10.942	-9.336
354	0.354	-15.544	-7.27	-13.196	-14.707	-11.08	-10.425	-9.534	-13.446
355	0.355	-16.16	-13.253	-15.537	-4.684	-9.171	-9.056	-8.332	-10.011
356	0.356	-17.559	-17.316	-10.727	-20.397	-11.136	-11.385	-9.495	-11.986
357	0.357	-15.274	-20.803	-15.399	-6.239	-7.093	-9.262	-12.507	-13.761
358	0.358	-15.695	-14.822	-13.681	-8.686	-5.76	-8.872	-11.456	-7.986
359	0.359	-14.563	-12.504	-12.342	-10.951	-11.195	-12.354	-8.9	-8.774
360	0.36	-15.755	-14.462	-13.721	-4.555	-10.643	-11.969	-12.974	-12.274
361	0.361	-17.333	-17.763	-12.584	-14.226	-11.264	-10.805	-12.482	-11.72
362	0.362	-16.004	-16.031	-12.983	-19.389	-5.876	-5.785	-10.662	-13.517
363	0.363	-15.258	-11.22	-8.754	-14.721	-7.845	-9.088	-14.858	-12.231
364	0.364	-14.706	-11.841	-11.295	-7.57	-7.296	-14.521	-7.972	-4.938
365	0.365	-13.57	-15.932	-9.977	-19.383	-11.391	-7.958	-12.827	-10.192
366	0.366	-13.019	-15.556	-16.57	-27.333	-6.572	-7.211	-8.582	-11.218
367	0.367	-14.787	-11.13	-11.733	-28.733	-8.537	-11.293	-10.945	-17.271
368	0.368	-16.94	-11.737	-16.017	-9.264	-11.475	-9.391	-9.063	-6.699
369	0.369	-15.607	-13.122	-13.72	10.39	-10.154	-7.492	-8.546	-11.04
370	0.37	-16.207	-10.825	-17.238	-12.905	-10.577	-5.791	-12.694	-12.272
371	0.371	-16.031	-12.004	-13.985	-16.052	-12.751	-13.766	-9.284	-15.805
372	0.372	-12.955	-9.319	-11.11	-18.802	-10.081	-14.963	-10.679	-18.954
373	0.373	-17.811	-10.521	-12.502	-1.047	-6.636	-11.919	-14.783	-8.169
374	0.374	-14.534	-12.681	-12.143	-3.409	-9.58	-10.998	-14.422	7.632
375	0.375	-12.799	-17.174	-11.797	-9.828	-5.944	-5.041	-14.822	-3.068
376	0.376	-14.169	-23.21	-15.531	-31.158	-10.438	-12.449	-16.004	-12.775
377	0.377	-13.796	-17.64	-11.132	-28.477	-5.063	-11.533	-12.377	-14.556
378	0.378	-11.677	-11.092	-10.603	-20.976	-4.521	-12.36	-10.087	-16.113
379	0.379	-13.628	-8.612	-11.04	-4.818	-11.913	-10.097	-11.267	-17.469
380	0.38	-10.156	-9.433	-10.709	-2.75	-9.048	-5.308	-13.97	-21.145
381	0.381	-15.97	-16.051	-11.159	3.013	-8.314	-7.293	-13.626	-12.83
382	0.382	-13.65	-8.15	-9.281	-5.727	-10.668	-9.097	-8.829	3.186
383	0.383	-13.079	-15.527	-10.511	-13.667	-10.117	-17.098	-0.969	5.448
384	0.384	-11.155	-22.338	-11.351	-0.749	-9.561	-13.686	4.179	3.252
385	0.385	-15.228	-10.953	-13.352	-6.012	-10.172	-18.982	-6.735	1.246
386	0.386	-10.396	-15.63	-12.077	-10.668	-13.691	-12.242	-19.773	-10.979
387	0.387	-16.398	-14.298	-13.311	-17.819	-12.367	-9.782	-32.046	0.015
388	0.388	-14.075	-15.497	-16.469	-6.002	-13.565	-7.515	-21.07	-15.892
389	0.389	-13.492	-19.017	-12.082	-10.665	-7.594	-12.409	-8.168	-22.297
390	0.39	-16.785	-9.373	-11.58	-17.887	-13.633	-13.051	-3.042	-16.506
391	0.391	-12.718	-18.312	-14.172	-16.777	-14.447	-16.018	14.264	-25.231
392	0.392	-11.356	-17.189	-11.923	-3.659	-16.414	-14.72	2.563	-20.59
393	0.393	-14.647	-18.183	-14.126	1.526	-9.091	-13.422	-12.441	-4.722
394	0.394	-17.929	-12.019	-16.133	-3.146	-10.092	-6.897	-22.207	-19.619
395	0.395	-13.085	-9.152	-10.391	-7.436	-7.612	-9.864	-27.5	5.548
396	0.396	-9.789	-13.433	-14.514	-19.254	-5.311	-10.117	-13.204	-4.497
397	0.397	-16.367	-14.227	-13.809	-28.391	-6.104	-5.927	15.791	-13.789
398	0.398	-15.587	-12.32	-18.721	-26.881	-4.182	-14.891	-4.969	-22.132
399	0.399	-17.904	-15.649	-14.148	-5.226	-12.916	-13.791	-8.702	-24.659
400	0.4	-7.059	-10.27	-13.618	-14.555	-11.771	-14.816	-6.051	-28.332
401	0.401	-11.694	-18.232	-15.03	-28.707	-8.69	-11.97	-29.919	-21.355
402	0.402	-7.425	-23.473	-13.739	9.753	-1.93	-6.03	-39.282	-14.959
403	0.403	-8.579	-8.771	-8	26.148	-4.453	-6.859	-36.65	-13.01
404	0.404	-12.047	-23.688	-2.467	10.988	2.9	-17.746	-13.477	2.895
405	0.405	-6.812	-10.171	-0.608	-2.591	-0.006	-3.473	20.923	-16.246
406	0.406	-13.574	-8.46	-6.683	-65.117	-6.007	-5.45	-38.725	-8.699
407	0.407	-17.819	-0.546	-9.08	-56.226	-6.778	-14.2	-30.638	-15.645
408	0.408	-20.124	-13.521	-17.082	-15.579	-10.259	-15.782	-8.632	-21.999
409	0.409	-20.691	-1.339	-9.783	6.462	-1.541	-11.563	-2.126	-16.147
410	0.41	-17.393	-12.373	-14.669	-0.171	6.786	-12.765	28.188	-3.92
411	0.411	-21.443	-11.028	-22.657	-18.398	-5.006	-4.474	33.543	7.136
412	0.412	-16.586	-9.877	-8.77	-13.003	-3.445	-7.601	28.457	2.886
413	0.413	-15.993	-11.047	-10.745	-7.985	-4.774	-6.66	-3.496	22.464
414	0.414	-16.561	-12.02	-5.557	-3.535	-8.431	-4.172	-15.876	2.748
415	0.415	-14.034	-20.933	-23.014	-15.932	-19.248	-0.139	-19.561	-9.986
416	0.416	-16.342	-10.105	-34.658	-4.712	-12.066	-8.093	-16.28	-12.282
417	0.417	-14.196	-11.462	-11.276	5.35	-8.359	1.576	-19.382	-14.434
418	0.418	-16.892	-10.291	-8.208	14.633	-9.493	-4.832	-11.073	-0.879
419	0.419	-14.173	-6.798	-5.524	6.352	-8.502	-3.687	-8.578	-13.048
420	0.42	-16.292	-18.592	-8.063	-6.368	-7.503	-4.666	-10.924	-20.97
421	0.421	-12.985	-17.035	-15.055	-22.637	-11.724	-11.443	-8.804	-7.987
422	0.422	-17.034	-9.862	-8.686	-20.508	-12.458	-3.52	-10.729	-20.17
423	0.423	-19.538	-11.003	-14.51	-18.58	-8.931	-10.882	-15.937	-15.496
424	0.424	-20.876	-7.504	-9.298	-13.333	-9.468	-15.716	-14.37	-28.431
425	0.425	-14.287	-8.464	1.728	1.011	-7.686	-7.774	-7.192	-30.133
426	0.426	-13.31	-13.288	-8.335	-8.633	-7.254	-6.797	-0.788	-15.793
427	0.427	-14.073	-22.958	-9.497	-13.833	-13.596	-9.69	-4.262	-17.723
428	0.428	-11.742	-14.045	-12.978	-2.773	-14.325	-7.152	-5.226	1.655
429	0.429	-11.153	-10.54	-9.874	-12.817	-8.664	-17.777	-19.951	-16.137
430	0.43	-13.079	-13.608	-3.094	-24.625	-6.689	-22.004	-9.308	-18.449
431	0.431	-17.139	-16.484	-11.013	-23.049	-11.284	-4.941	-18.943	-20.556
432	0.432	-11.336	-20.708	-3.651	-15.833	-11.814	-2.595	-10.166	8.498
433	0.433	-13.651	-16.618	-10.412	-9.4	-15.256	-0.443	-5.43	12.602
434	0.434	-13.067	-17.177	-9.637	-3.38	-8.826	-6.227	-6.709	-6.118
435	0.435	-17.708	-15.213	-5.564	-15.168	-6.261	-32.503	-10.316	-16.155
436	0.436	-13.647	-19.233	-12.123	-19.779	-8.541	-13.7	-18.564	-19.241
437	0.437	-15.006	-12.234	-21.776	-18.377	-5.018	-16.94	-21.625	-16.539
438	0.438	-17.335	-7.364	-18.077	-17.163	-10.978	-13.793	-6.912	-19.044
439	0.439	-12.499	-6.555	-7.212	0.874	-3.581	-11.024	16.562	-16.711
440	0.44	-14.434	-13.868	-8.532	-1.604	-6.43	-8.452	25.917	-18.843
441	0.441	-18.505	-14.783	-12.175	-8.533	-10.64	-10.71	0.424	-24.617
442	0.442	-10.576	-15.513	-10.978	-14.901	-11.363	-12.779	-9.554	-15.877
443	0.443	-16.578	-14.694	-16.164	-20.691	-6.476	-14.648	-31.346	-20.467
444	0.444	-11.358	-12.718	-17.09	-11.957	-7.004	-9.364	-22.971	-19.086
445	0.445	-14.27	-14.605	-23.046	-22.961	-12.374	-10.831	-46.144	-15.436
446	0.446	-10.018	-18.617	-10.807	-1.252	-10.386	-0.689	-30.432	0.268
447	0.447	-14.083	-13.731	-5.532	-4.316	-10.916	-7	-22.06	15.141
448	0.448	-12.154	-3.623	-7.031	-12.592	-6.807	-8.088	-19.465	1.549
449	0.449	-11.577	-7.838	-25.757	0.238	-10.246	-8.989	-7.79	-7.217
450	0.45	-17	-16.711	-18.151	-6.662	-7.891	-7.958	-1.336	-8.808
451	0.451	-15.063	-20.155	-11.128	-8.728	-8.24	-8.665	4.544	-10.19
452	0.452	-15.649	-23.209	-8.945	-6.768	-12.656	-10.917	2.854	-11.351
453	0.453	-19.72	-14.266	-3.085	5.427	-15.521	-10.261	-14.519	-27.025
454	0.454	-14.884	-1.057	-4.764	-18.325	-10.649	-10.772	-12.135	-12.109
455	0.455	-15.474	-6.236	-6.242	-21.579	-7.325	-12.45	-14.177	5.347
456	0.456	-17.222	-17.213	-4.826	-30.856	-10.203	-13.735	-12.133	-15.734
457	0.457	-16.846	-24.324	-13.67	-28.165	-5.345	-14.049	0.118	-24.035
458	0.458	-13.571	-15.371	-19.607	-4.93	-8.618	-9.15	14.512	-26.548
459	0.459	-8.748	-16.493	-20.526	16.991	-8.021	-7.154	8.803	-14.946
460	0.46	-14.759	-11.218	-13.702	2.919	-11.486	-13.676	0.19	-8.584
461	0.461	-18.829	-12.148	-16.167	-14.846	-9.138	-9.364	-7.631	4.964
462	0.462	-12.253	-9.596	-18.438	-21.789	-13.193	-8.526	-29.201	-17.859
463	0.463	-11.476	-8.79	-14.898	-23.886	-8.344	-7.885	-44.789	-8.561
464	0.464	-10.701	-5.272	-12.902	-6.43	-6.404	-8.407	-19.196	-16.87
465	0.465	-14.175	-9.882	-15.75	-17.998	-9.309	-10.087	-15.864	-9.332
466	0.466	-16.099	-13.915	-14.347	-20.098	-9.706	-16.994	-12.724	25.677
467	0.467	-14.354	-18.72	-12.958	-10.385	-8.352	-6.103	-4.36	-9.564
468	0.468	-12.992	-16.756	-15.802	-29.699	-5.45	-7.403	3.232	-14.035
469	0.469	-12.604	-17.312	-12.064	-22.114	-9.908	-8.517	5.608	-9.986
470	0.47	-19.175	-12.44	-9.679	12.942	-11.655	-11.956	-9.239	-13.682
471	0.471	-16.26	-15.716	-10.785	-2.144	-13.013	-8.825	-18.866	-10.409
472	0.472	-11.99	-17.442	-7.053	2.304	-11.672	-9.757	-20.558	-26.096
473	0.473	-19.343	-13.933	-10.291	-10.077	-7.615	-13.968	-18.96	-17.785
474	0.474	-10.431	-8.496	-14.305	-13.733	-6.262	-11.612	-11.758	-15.264
475	0.475	-11.585	-15.059	-15.61	-23.77	-6.653	-8.105	-8.036	-8.298
476	0.476	-14.667	-10.789	-14.199	-26.826	-9.563	-11.364	0.341	-6.161
477	0.477	-13.677	-8.451	-10.091	-18.478	-5.89	-16.755	7.745	-23.565
478	0.478	-12.883	-11.924	-12.557	-0.644	-9.189	-11.895	22.499	-11.941
479	0.479	-16.917	-15.2	-10.2	25.12	-6.297	-15.16	3.388	-9.79
480	0.48	-10.312	-14.605	-14.996	-5.857	-11.535	-11.08	-30.06	-19.453
481	0.481	-11.065	-22.533	-7.601	-26.583	-10.956	-4.095	-43.567	-14.212
482	0.482	-18.401	-9.376	-8.532	-22.902	-4.966	-5.033	-47.599	-15.765
483	0.483	-15.474	-11.12	-0.559	-5.868	-5.747	-7.527	-21.236	-25.81
484	0.484	-14.681	-19.052	-7.886	3.4	-10.596	-19.699	-11.138	-8.759
485	0.485	-12.338	-20.4	-16.76	-16.326	-4.601	-7.494	-20.391	-1.781
486	0.486	-10.389	-11.491	-15.569	-29.089	-5.374	-15.431	5.188	0.35
487	0.487	-13.67	-10.33	-12.444	-31.408	-4.801	-11.162	22.236	-9.33
488	0.488	-16.574	-13.416	-15.329	-7.988	-8.093	-14.833	-12.199	-21.532
489	0.489	-16.953	-18.239	-16.075	-11.082	-13.527	-13.659	-7.716	-10.501
490	0.49	-14.621	-19.005	-11.98	-13.78	-11.6	-16.732	4.718	-32.197
491	0.491	-11.703	-16.684	-13.885	4.017	-13.545	-11.879	-14.01	-29.125
492	0.492	-15.375	-14.751	-11.922	10.974	-11.819	-12.645	-17.288	-37.456
493	0.493	-15.743	-10.107	-14.799	0.32	-8.347	-3.735	-7.99	1.053
494	0.494	-14.547	-11.846	-13.42	-9.372	-7.966	-16.891	-10.714	28.723
495	0.495	-14.106	-14.365	-11.076	-18.078	-10.105	-15.145	2.054	-6.475
496	0.496	-16.001	-13.013	-15.126	-22.724	-8.181	-10.499	-0.285	25.48
497	0.497	-15.774	-11.855	-11.614	-32.784	-7.031	-6.232	-6.67	21.457
498	0.498	-17.1	-9.147	-11.192	-31.629	-7.816	-7.389	-12.466	17.813
499	0.499	-16.892	-3.33	-15.225	-18.484	-5.887	-3.9	-17.676	0.803
500	0.5	-14.185	-8.937	-11.732	-20.227	-10.155	-6.998	-19.204	-14.872
501	0.501	-13.042	-18.426	-10.357	3.569	-7.263	-7.966	-14.922	-29
502	0.502	-10.16	-17.272	-8.203	41.301	-6.885	-8.732	-8.509	-21.427
503	0.503	-16.189	-13.793	-11.853	-4.187	-9.218	-6.404	-14.495	-28.35
504	0.504	-13.704	-21.149	-15.114	-10.188	-7.1	-9.892	-13.528	-34.714
505	0.505	-12.945	-16.309	-8.507	-4.801	-5.942	-5.253	-10.623	-25.026
506	0.506	-14.896	-12.056	-13.323	-19.931	-9.426	-11.849	-13.133	-23.3
507	0.507	-14.336	-11.296	-17.554	-24.415	-9.819	-9.347	-13.903	-12.311
508	0.508	-13.771	-13.246	-10.18	-20.367	-11.753	-10.138	-14.474	-5.185
509	0.509	-15.134	-15.185	-7.258	-9.136	-9.814	-5.305	-11.17	9.118
510	0.51	-15.537	-14.612	-11.493	-5.832	-11.942	-4.73	-10.582	-8.296
511	0.511	-17.705	-13.257	-15.532	-8.934	-10.014	-10.157	-10.205	-15.255
512	0.512	-18.126	-10.936	-8.93	-11.667	-11.369	-10.742	-9.835	-17.357
513	0.513	-14.647	-15.002	-14.913	-14.207	-8.665	-11.336	-5.805	-11.546
514	0.514	-20.443	-16.361	-7.542	-16.553	-7.51	-14.256	-10.686	-13.278
515	0.515	-18.114	-18.685	-14.295	-14.434	-8.282	-11.752	-12.639	-14.822
516	0.516	-11.536	-12.115	-8.28	-12.517	-9.052	-14.087	-7.231	-16.173
517	0.517	-14.038	-11.157	-10.583	-10.793	-7.696	-11.205	-10.722	-14.983
518	0.518	-9.96	-8.65	-11.138	-9.258	-4.018	-11.61	-11.302	-8.991
519	0.519	-14.799	-16.011	-13.052	-13.538	-6.532	-11.248	-10.722	-14.221
520	0.52	-18.099	-9.249	-11.287	-9.873	-8.848	-7.01	-8.205	-19.05
521	0.521	-15.226	-10.02	-16.105	-11.019	-4.01	-13.595	-8.616	-11.104
522	0.522	-8.312	-14.086	-10.08	-14.122	-10.005	-17.849	-10.766	-18.438
523	0.523	-17.278	-10.608	-14.12	-23.031	-12.32	-12.239	-8.08	-23.267
524	0.524	-13.836	-10.03	-10.626	-19.565	-10.373	-7.411	-10.042	-20.74
525	0.525	-14.846	-9.438	-11.206	-20.551	-7.069	-9.357	-13.534	-21.493
526	0.526	-19.728	-17.373	-11.796	-15.736	-9.956	-7.618	-6.196	-10.618
527	0.527	-17.219	-18.535	-17.599	-20.021	-10.334	-7.235	-9.298	-9.032
528	0.528	-22.804	-13.309	-8.68	-7.834	-8.004	-9.557	-14.135	-4.762
529	0.529	-17.948	-12.339	-14.661	11.522	-3.928	-10.715	-11.615	-11.116
530	0.53	-14.657	-9.821	-9.412	3.99	-11.85	-13.427	-9.31	-12.241
531	0.531	-15.232	-5.758	-14.234	-12.282	-8.358	-10.716	-9.934	3.833
532	0.532	-15.623	-10.603	-11.695	-5.924	-11.449	-5.872	-11.921	1.533
533	0.533	-13.32	-12.534	-9.358	15.344	-8.53	-6.452	-4.219	-4.832
534	0.534	-14.502	-15.428	-11.276	-15.819	-9.287	-8.399	-9.452	-14.495
535	0.535	-11.83	-14.074	-11.849	-19.887	-11.603	-13.833	-10.417	-12.752
536	0.536	-6.053	-11.749	-15.911	-16.226	-6.749	-8.989	-4.427	-8.091
537	0.537	-2.004	-16.581	-12.432	-12.961	-10.024	-7.057	-3.638	-0.909
538	0.538	-12.878	-17.153	-16.895	-9.886	-3.43	-11.118	-10.193	-9.799
539	0.539	-11.34	-13.081	-10.334	-7.173	-5.934	-16.914	-10.98	8.215
540	0.54	-18.5	-11.724	-12.859	0.377	-8.25	-9.556	-10.216	5.736
541	0.541	-12.063	-13.079	-13.612	-6.587	-6.301	-6.637	-8.286	-10.502
542	0.542	-17.988	-15.21	-11.662	-12.962	-10.941	-9.135	-14.306	-8.346
543	0.543	-33.977	-17.142	-13.589	-11.014	-10.355	-8.351	-8.712	-10.27
544	0.544	-40.878	-11.326	-11.844	-19.726	-7.83	-6.39	-8.143	-29.595
545	0.545	-25.937	-13.642	-8.352	-21.283	-10.144	-6.961	-10.093	-21.99
546	0.546	-16.285	-15.583	-10.672	-8.33	-8.008	-8.69	-8.352	-24.291
547	0.547	-14.557	-13.651	-14.731	-6.606	-8.386	-12.157	-7.968	-9.343
548	0.548	-3.525	-17.708	-13.369	-8.177	-9.542	-15.446	-9.332	-15.124
549	0.549	6.513	-17.328	-8.918	-12.459	-7.408	-9.654	-7.222	-6.397
550	0.55	10.135	-14.038	-10.663	-13.631	-6.629	-11.988	-9.174	-7.949
551	0.551	6.615	-14.436	-10.3	-17.134	-7.981	-18.583	-11.129	-29.643
552	0.552	7.544	-17.162	-11.681	-14.036	-9.139	-17.824	-6.895	-38.968
553	0.553	0.76	-11.346	-11.312	-13.046	-9.72	-7.194	-10.973	-24.877
554	0.554	-12.392	-7.274	-13.27	-7.078	-11.08	-8.548	-12.33	-1.687
555	0.555	-14.307	-9.201	-12.903	-6.335	-9.729	-2.169	-15.635	26.529
556	0.556	-12.54	-11.121	-15.828	-11.204	-7.609	-5.665	-12.747	22.825
557	0.557	-17.172	-15.165	-17.028	-18.616	-9.555	-4.719	-10.068	5.768
558	0.558	-21.416	-14.768	-18.237	-17.711	-13.828	-11.512	-8.912	-9.926
559	0.559	-12.501	-12.439	-18.071	-11.76	-9.782	-10.751	-13.748	-18.252
560	0.56	-1.673	-15.336	-13.65	-11.027	-4.963	-13.093	-8.912	-15.731
561	0.561	-11.778	-14.945	-11.753	-10.481	-9.626	-12.521	-10.858	-22.704
562	0.562	-31.412	-12.254	-7.738	-12.458	-6.75	-5.192	-10.294	-20.599
563	0.563	-39.8	-12.075	-7.372	-11.904	-3.291	-4.25	-8.954	-14.81
564	0.564	-32.274	-12.868	-8.753	-9.4	-9.703	-10.272	-6.649	-16.563
565	0.565	-25.312	-11.534	-8.394	-11.76	-12.247	-11.078	-9.566	-8.663
566	0.566	-35.945	-14.265	-11.141	-10.638	-9.958	-9.164	-9.969	-10.067
567	0.567	-30.109	-17.77	-15.406	-7.97	-8.048	-4.547	-11.923	-11.27
568	0.568	-14.208	-14.881	-12.891	-12.267	-7.498	-1.666	-8.455	-14.795
569	0.569	-7.791	-11.209	-12.52	-12.703	-14.105	-9.626	-11.765	-22.177
570	0.57	1.879	-18.561	-9.642	-10.434	-8.155	-22.804	-5.199	-23.18
571	0.571	17.702	-15.457	-15.672	-9.325	-12.269	-24.575	-14.122	-24.018
572	0.572	19.798	-12.552	-13.213	-8.995	-11.737	-16.671	-10.66	-21.736
573	0.573	-9.303	-11.784	-5.914	-10.979	-11.207	-12.446	-5.472	-12.297
574	0.574	-5.36	-19.149	-3.074	-12.591	-11.829	-8.786	-14.408	-16
575	0.575	-9.109	-14.334	1.115	-13.998	-13.221	-12.287	-6.128	-22.02
576	0.576	-40.104	-10.096	-11.125	-9.798	-8.808	-13.27	-11.402	-18.973
577	0.577	-60.866	-10.913	-19.872	-17.589	-5.943	-18.122	-14.34	-8.185
578	0.578	-42.154	-15.79	-21.463	-12.421	-11.788	-13.89	-11.861	-15.386
579	0.579	-25.153	-16.397	-22.847	-9.571	-9.509	-9.852	-12.674	-14.245
580	0.58	-22.094	-12.337	-19.204	-12.125	-10.125	-9.293	-13.295	-1.122
581	0.581	-13.823	-12.689	-18.073	-14.502	-6.881	-8.743	-8.686	-6.381
582	0.582	-6.324	-11.306	-12.892	-13.989	-10.977	-7.029	-12.791	-7.948
583	0.583	-4.056	-16.135	-11.973	-13.474	-12.386	-0.085	-14.189	-6.624
584	0.584	6.529	-14.224	-11.258	-9.457	-7.017	-6.874	-12.873	12.864
585	0.585	-3.225	-14.84	-13.65	-15.337	-10.55	-14.828	-8.081	-1.313
586	0.586	-15.494	-11.391	-7.123	-13.092	-11.18	-11.756	-11.413	-8.899
587	0.587	-1.256	-12.774	-1.176	-12.581	-10.639	-12.743	-13.191	-11.265
588	0.588	-26.475	-14.947	-0.453	-14.588	-11.068	-18.766	-9.739	-21.964
589	0.589	-31.21	-13.27	-11.343	-15.24	-9.755	-9.89	-8.424	-27.836
590	0.59	-62.264	-10.599	-32.108	-16.663	-12.699	-20.745	-7.305	-22.641
591	0.591	-66.448	-7.143	-23.851	-12.28	-5.582	-15.349	-8.511	-21.13
592	0.592	-55.343	-11.194	-16.36	-11.969	-5.237	-8.208	-12.034	-8.23
593	0.593	-38.419	-14.66	-13.89	-11.472	-6.446	-14.615	-9.956	3.895
594	0.594	-10.319	-13.273	-16.267	-14.069	-6.304	-11.157	-9.607	-10.474
595	0.595	38.678	-6.694	-9.954	-15.503	-9.058	-10.203	-12.746	-12.856
596	0.596	18.64	-9.647	-15.85	-12.669	-8.715	-9.251	-13.95	-14.834
597	0.597	0.35	-17.651	-14.181	-10.791	-5.853	3.893	-13.795	-9.646
598	0.598	16.708	-5.943	-9.611	-5.031	-8.598	9.677	-9.376	-14.321
599	0.599	31.747	-10.67	-11.043	-5.863	-8.243	4.425	-12.701	-13.006
600	0.6	8.852	-9.393	5.922	-1.087	-9.825	-0.23	-8.677	-11.89
601	0.601	4.712	-13.088	3.523	-4.44	-9.078	-4.498	-1.742	-5.922
602	0.602	-21.688	-31.123	-7.202	-6.242	-7.755	-8.19	-6.62	1.393
603	0.603	-38.798	-23.604	-9.229	-3.784	-6.242	-19.031	-19.811	-5.415
604	0.604	-42.009	-26.012	-14.538	-11.19	-7.823	-14.774	-6.293	-2.918
605	0.605	-39.486	-23.988	-9.998	-10.269	-5.14	-8.385	-4.578	-5.234
606	0.606	-26.908	-22.135	-2.934	0.506	-7.099	-7.222	3.328	-3.274
607	0.607	-24.741	-13.463	-1.86	-0.926	-5.574	-8.19	-18.372	-5.2
608	0.608	-22.834	-11.874	-15.108	-9.919	-6.37	-14.962	-21.49	-14.112
609	0.609	-5.6	-13.17	-13.465	-8.84	-5.615	-7.026	-13.184	-15.296
610	0.61	15.429	-11.932	-12.024	-14.115	-8.331	-16.703	-5.656	-21.31
611	0.611	40.892	6.058	-7.851	-13.18	-2.532	-7.797	-3.347	-11.649
612	0.612	9.775	-1.484	-27.495	-26.354	-6.603	-8.953	-5.488	-18.05
613	0.613	-27.874	-3.755	-24.874	-36.047	-6.017	-12.042	-3.563	-16.889
614	0.614	-43.074	-5.904	-17.388	-13.233	-5.425	-7.191	-12.278	-0.827
615	0.615	-47.595	-8.011	-15.127	-10.178	-4.834	-13.186	-10.731	6.146
616	0.616	-51.735	-6.385	-34.373	-7.525	-12.76	-9.125	-6.479	-4.481
617	0.617	-48.105	-14.442	-36.992	-10.091	-9.266	-12.603	-12.869	-6.397
618	0.618	-38.04	-21.728	-20.826	-3.171	-10.217	-9.301	-9.393	-15.086
619	0.619	-9.8	-30.607	-14.511	-5.34	2.569	-14.709	-14.622	-13.518
620	0.62	16.496	-26.966	-8.786	-7.326	-2.648	-3.861	-7.851	5.271
621	0.621	-0.533	-21.557	7.003	-5.64	-4.183	-8.509	-8.619	-12.507
622	0.622	27.733	-16.536	4.808	-16.724	-8.424	-9.858	0.286	-14.799
623	0.623	46.529	-10.394	2.798	-9.614	-17.308	-16.226	-3.192	-29.665
624	0.624	-4.933	-2.919	4.478	-16.043	-18.44	-12.727	-2.215	-27.684
625	0.625	-41.903	-7.753	-16.27	-10.064	-13.186	-15.798	-1.241	-1.315
626	0.626	-21.98	1.867	-24.635	-13.177	-16.052	-14.813	-9.162	2.408
627	0.627	-16.016	-4.648	-22.168	-10.289	-13.505	-5.116	-12.244	-7.608
628	0.628	-43.719	-13.211	-24.554	-6.056	-7.857	-8.772	-13.196	-23.225
629	0.629	-28.615	-29.546	-22.482	-10.129	-12.66	-12.227	-10.662	-14.852
630	0.63	-15.038	-55.514	-20.61	-8.189	-9.331	-6.975	-12.959	-17.311
631	0.631	-19.06	-38.546	-11.95	-12.835	-17.035	-7.913	-9.448	-19.569
632	0.632	-15.324	-22.779	-7.365	-11.105	-0.927	-8.655	-9.998	-13.12
633	0.633	-11.974	2.881	-0.257	-14.604	-3.209	-15.98	-9.383	0.486
634	0.634	-2.587	6.206	3.379	-17.906	-5.301	-13.044	-7.994	-15.329
635	0.635	-5.218	3.1	-14.647	-15.011	-7.188	-12.243	-13.377	-21.649
636	0.636	-2.639	-5.249	-17.205	-16.178	-12.367	-11.448	-13.916	-11.921
637	0.637	-23.668	2.29	-14.907	-10.386	-10.771	-6.586	-17.164	0.311
638	0.638	-9.456	13.941	-17.053	-9.612	-6.47	-8.503	-15.383	-1.196
639	0.639	-11.921	-9.411	-7.401	-10.186	-10.097	-17.388	-11.855	-19.935
640	0.64	4.339	-18.496	-5.695	-8.236	-8.884	-5.555	-8.521	-17.392
641	0.641	2.124	-49.513	-13.68	-8.806	-7.866	-7.084	-11.374	-5.747
642	0.642	-15.355	-45.327	-20.87	-7.434	-6.845	-8.411	-6.87	-3.583
643	0.643	10.348	-48.914	-14.492	-8.771	-2.53	-4.704	-12.238	-20.955
644	0.644	7.077	-11.074	1.173	-15.349	-6.545	-13.002	-7.352	-18.584
645	0.645	-27.239	24.224	11.803	-20.177	-8.431	-12.009	-9.237	-20.675
646	0.646	-22.618	28.704	-9.476	-17.639	-7.805	-11.012	-10.93	-18.708
647	0.647	-26.588	41.199	-12.187	-23.195	-11.822	-8.47	-14.363	-9.973
648	0.648	-45.213	15.108	-9.659	-12.293	-13.129	-6.118	-11.993	-5.296
649	0.649	-35.004	5.209	-16.606	-10.699	-8.635	-14.019	-6.132	4.793
650	0.65	-19.194	-41.78	-10.182	-9.312	-11.497	-13.033	-13.44	-9.498
651	0.651	-21.833	-21.845	-8.2	-12.959	-7.974	-12.049	-6.613	-15.275
652	0.652	-24.297	-27.857	-2.933	-9.443	-4.646	-16.301	-10.809	-16.983
653	0.653	-3.171	21.98	-10.844	-12.469	-5.768	-8.947	-13.079	-12.304
654	0.654	39.454	28.534	2.149	-11.449	-10.952	-11.852	-13.618	-13.634
655	0.655	33.507	-1.733	-6.525	1.735	-8.974	-7.593	-11.623	-12.447
656	0.656	-5.138	-40.316	-17.522	7.559	-6.995	-8.358	-9.823	-8.946
657	0.657	40.424	-95.734	-16.13	9.326	-7.536	-10.291	-8.411	-9.892
658	0.658	-2.049	-88.214	-7.194	1.436	-10.982	-13.575	-10.702	-10.845
659	0.659	-85.12	-81.625	-1.167	-20.176	-14.241	-9.507	-9.505	-18.774
660	0.66	-49.349	-2.365	-17.201	-29.396	-8.4	-12.982	-9.07	-11.421
661	0.661	4.96	-13.139	-5.545	-37.687	-10.694	-11.624	-10.175	-12.392
662	0.662	-44.306	-42.799	-11.881	-30.114	-15.504	-6.777	-9.346	-16.642
663	0.663	-35.367	19.644	-33.156	-18.483	-14.894	-11.41	-10.07	-7.728
664	0.664	-43.483	125.386	-30.397	0.725	-15.453	-8.5	-10.799	-11.199
665	0.665	-21.404	53.065	-7.115	8.357	-11.946	-2.684	-8.435	-12.142
666	0.666	-41.315	39.97	2.237	1.479	-8.644	-8.287	-9.169	-13.089
667	0.667	-59.453	28.226	-11.836	-0.572	-9.803	-10.209	-5.444	-12.309
668	0.668	-20.663	-91.191	-24.551	-10.169	-4.571	-8.269	-5.013	-11.532
669	0.669	-5.483	-170.871	-12.851	-1.395	-3.987	-13.669	-7.875	-10.959
670	0.67	-18.923	-156.651	-10.631	3.317	-3.393	-8.822	-9.001	-14.254
671	0.671	-14.738	-117.298	-24.069	-0.881	-7.451	-13.45	-11.669	-13.664
672	0.672	-25.869	-57.885	-11.755	-4.484	-6.093	-14.016	-8.728	-11.163
673	0.673	-35.821	-25.468	-16.287	-12.745	-12.472	-6.07	-7.529	-9.818
674	0.674	-7.446	63.347	-29.144	-28.753	-9.963	-12.066	-10.204	-13.907
675	0.675	-3.679	99.063	-20.323	-26.362	-14.032	-6.838	-8.624	-12.57
676	0.676	-0.325	131.679	-21.779	-19.901	-4.552	-9.741	-11.301	-8.115
677	0.677	-9.546	181.087	-11.633	-14.025	-5.719	-12.251	-12.441	-9.846
678	0.678	-12.183	154.302	-12.716	-19.175	-9.195	-13.012	-9.515	-9.465
679	0.679	-9.604	80.947	-4.318	-23.732	-8.235	-8.176	-13.944	-11.801
680	0.68	-11.868	-67.275	-9.474	-16.488	-7.274	-10.115	-13.345	-8.905
681	0.681	-13.946	-173.247	1.44	-7.474	-9.788	-11.85	-9.841	-14.143
682	0.682	-8.11	-154.201	0.17	-1.382	-9.025	-9.328	-14.27	-12.213
683	0.683	-34.449	-66.639	-8.652	-4.39	-5.538	-8.937	-12.517	-8.934
684	0.684	-8.126	-18.863	-16.88	-5.28	-10.183	-10.097	-9.972	-8.351
685	0.685	-4.789	-4.499	-4.954	-9.482	-10.764	-11.258	-9.568	-11.842
686	0.686	-14.017	-17.726	-12.785	-0.519	-11.154	-10.094	-11.689	-8.566
687	0.687	-16.68	-53.493	-14.035	-11.298	-6.712	-6.603	-8.961	-12.636
688	0.688	-3.895	-64.538	-7.554	-15.479	-10.782	-9.886	-9.329	-12.239
689	0.689	31.19	-153.404	-6.303	-19.045	-11.177	-11.041	-7.763	-8.948
690	0.69	76.75	-69.847	-5.257	-12.923	-10.801	-10.66	-12.191	-7.803
691	0.691	46.423	-37.165	-11.95	-11.845	-7.899	-12.589	-14.105	-7.422
692	0.692	29.968	-7.471	-17.884	-10.761	-11.577	-9.102	-13.511	-7.807
693	0.693	-5.238	-16.27	-10.451	2.509	-7.137	-9.489	-7.689	-7.033
694	0.694	-73.83	8.073	-7.451	-7.094	-7.719	-8.317	-10.005	-11.499
695	0.695	-63.87	44.942	-18.761	-15.748	-8.113	-12.001	-9.419	-9.568
696	0.696	-19.121	-29.029	-10.72	-36.387	-9.481	-8.71	-11.35	-7.828
697	0.697	-75.953	-117.836	-17.812	-33.597	-8.331	-6.583	-7.277	-11.303
698	0.698	-53.794	-34.283	-16.582	-10.299	-7.185	-10.256	-9.795	-9.938
699	0.699	-33.767	63.602	-27.345	-0.922	-7.587	-6.957	-5.34	-13.985
700	0.7	-3.291	76.978	-20.115	1.879	-7.399	-11.792	-9.398	-13.577
701	0.701	2.238	65.383	-16.376	-5.581	-7.606	-8.505	-11.92	-13.964
702	0.702	-2.696	98.09	-7.998	-35.888	-8.39	-7.921	-9.597	-12.805
703	0.703	-25.448	29.122	-11.027	-15.093	-9.943	-13.741	-9.217	-13.185
704	0.704	-21.347	-87.177	-17.744	3.753	-13.435	-11.442	-13.682	-14.34
705	0.705	-17.651	-71.202	-9.747	7.128	-13.059	-12.035	-11.955	-12.203
706	0.706	-20.911	-56.983	-6.595	4.122	-10.937	-7.404	-8.477	-16.065
707	0.707	-30.173	-70.307	-3.647	-15.54	-9.782	-11.497	-4.03	-13.534
708	0.708	-55.654	60.677	-7.869	-33.275	-6.3	-14.018	-9.459	-13.137
709	0.709	-45.577	113.068	-5.502	-30.892	-11.138	-11.697	-11.409	-8.285
710	0.71	1.395	-30.152	-14.939	1.085	-7.854	-12.873	-13.362	-10.218
711	0.711	34.88	66.075	-13.745	5.575	-6.111	-10.969	-11.634	-11.949
712	0.712	28.951	48.704	4.297	1.555	-11.922	-13.715	-11.273	-19.866
713	0.713	12.513	64.652	-18.877	-24.713	-6.307	-11.615	-8.002	-16.373
714	0.714	-2.551	50.492	-15.757	-27.949	-9.79	-10.875	-12.862	-15.385
715	0.715	-6.975	-120.358	-13.021	-24.799	-1.07	-14.009	-9.581	-10.532
716	0.716	-27.634	-97.057	-15.486	-10.608	-2.221	-13.642	-13.648	-9.74
717	0.717	-38.823	-33.545	-13.115	-13.066	-5.306	-7.852	-15.013	-10.502
718	0.718	-21.745	62.584	-19.471	3.231	-4.331	-16.759	-9.608	-8.55
719	0.719	-18.588	9.954	-13.647	-3.131	-6.833	-10.768	-9.036	-10.465
720	0.72	-15.781	25.61	-22.321	-1.165	-7.595	-9.819	-9.634	-9.869
721	0.721	-13.205	68.636	-20.724	-13.323	-9.518	-12.73	-9.069	-6.373
722	0.722	-15.486	-23.482	-16.449	-8.649	-15.509	-10.238	-5.604	-11.782
723	0.723	-21.857	-82.939	-17.594	1.422	-9.884	-7.933	-8.911	-8.282
724	0.724	-39.255	-158.639	-18.727	-15.612	-9.295	-4.476	-8.544	-8.85
725	0.725	-36.865	-128.81	-15.611	-13.296	-7.348	-5.089	-11.272	-8.254
726	0.726	-17.62	-65.988	-10.744	-11.159	-6.759	-9.178	-9.358	-14.042
727	0.727	-14.991	40.062	-2.774	-13.078	-14.678	-8.813	-12.857	-9.957
728	0.728	-21.83	-32.079	-1.752	-18.297	1.014	-1.489	-12.492	-13.425
729	0.729	-2.574	86.421	5.069	-16.76	-5.364	-4.618	-7.668	-11.465
730	0.73	10.271	6.852	-0.888	-35.55	-11.158	-11.425	-10.976	-7.386
731	0.731	17.288	20.938	-3.183	-17.746	-5.92	-12.238	-10.413	-13.176
732	0.732	49.206	-123.96	-1.212	-10.766	-7.462	-11.513	-3.455	-4.262
733	0.733	17.222	-143.148	-11.259	-4.348	-8.802	-13.49	-18.183	-7.732
734	0.734	-20.348	-20.646	-32.933	9.223	-12.471	-10.242	-7.563	-12.946
735	0.735	-35.416	59.077	-29.842	4.018	-11.304	-10.865	-5.655	-10.03
736	0.736	-21.833	102.367	-27.119	2.478	-10.321	-14.386	-14.379	-9.249
737	0.737	-9.445	115.535	-14.335	-10.498	-11.274	-11.118	-15.928	-14.854
738	0.738	-35.76	-39.756	-12.012	-36.842	-6.998	-12.304	-11.661	-10.01
739	0.739	-52.771	-188.151	2.899	-40.542	-7.754	-7.899	-12.819	-10.583
740	0.74	-18.273	-169.089	-2.909	-23.531	-14.321	-10.895	-9.33	-14.64
741	0.741	22.977	-81.485	-1.16	-26.643	-13.532	-10.57	-6.244	-12.114
742	0.742	-15.727	-65.477	-18.585	-18.335	-4.615	-10.211	-7.217	-10.752
743	0.743	-71.291	64.669	-25.562	9.912	-10.616	-16.774	-4.694	-10.36
744	0.744	-49.3	117.088	-23.44	13.582	-9.651	-7.845	-3.904	-14.801
745	0.745	-29.485	69.45	-17.641	-3.481	-6.751	-13.831	-5.815	-15.381
746	0.746	-35.596	-2.792	-5.481	-12.838	-7.531	-10.735	-13.145	-18.865
747	0.747	-52.125	-95.086	-10.146	-10.224	-8.317	-13.628	-6.361	-11.516
748	0.748	-47.204	-107.197	-14.417	-12.804	-7.75	-16.15	-10.631	-14.625
749	0.749	-24.456	-139.928	-15.597	-15.156	-11.04	-15.377	-9.875	-11.74
750	0.75	-20.438	-130.215	-4.793	-13.056	-6.983	-8.806	-6.409	-7.509
751	0.751	-9.236	-67.902	-3.457	-7.284	-6.608	-13.082	-8.346	-9.856
752	0.752	0.811	5.283	-12.359	-16.056	-9.91	-0.912	-7.785	-16.468
753	0.753	47.843	-24.365	-11.198	-8.198	-7.79	7.784	-4.339	-10.495
754	0.754	67.77	56.329	-10.235	-18.316	-8.967	-6.547	-6.714	-12.841
755	0.755	25.193	175.666	-15.087	-14.693	-10.149	-4.609	-12.584	-10.916
756	0.756	-13.513	159.677	-14.325	-6.425	-9.38	4.099	-13.417	-12.881
757	0.757	-18.567	145.158	-5.439	-5.527	-12.101	-19.705	-8.611	-10.016
758	0.758	-14.162	0.179	-8.945	-10.453	-14.819	-22.998	-8.027	-13.535
759	0.759	-10.142	-19.086	-9.945	-14.81	-9.994	-7.321	-6.301	-9.094
760	0.76	-21.435	-1.808	-12.877	-14.132	-9.429	0.992	-11.172	-9.674
761	0.761	-31.591	-17.867	-13.701	-19.046	-6.148	3.481	-3.85	-15.494
762	0.762	-15.991	-61.028	-24.397	-15.827	-13.901	-3.541	-10.643	-9.912
763	0.763	-18.809	-74.152	-14.368	-7.007	-8.694	-5.742	-9.907	-13.432
764	0.764	-16.353	-62.329	-10.746	1.789	-15.483	-3.918	-20.611	-10.178
765	0.765	-14.067	-8.195	-14.268	-9.15	-9.498	-16.223	-22.036	-14.268
766	0.766	-16.214	1.428	-9.074	-16.415	-7.181	-24.239	-15.721	-8.482
767	0.767	-29.79	45.893	-8.116	-7.61	-5.258	-31.402	-9.802	-12.571
768	0.768	-7.02	53.853	-8.903	-6.55	-7.215	-22.473	-15.107	-14.535
769	0.769	-28.959	31.714	-13.003	-9.723	-6.658	-16.486	-10.321	-9.911
770	0.77	-9.296	-1.832	-23.892	-14.624	-8.033	-19.573	-12.876	-9.368
771	0.771	3.378	-56.747	-6.542	-17.229	-8.451	-8.676	-12.149	-8.053
772	0.772	10.284	-108.252	0.369	-5.151	-10.61	-12.805	-10.273	-11.384
773	0.773	-4.648	-74.802	-14.586	-6.98	-11.025	-0.924	-8.378	-8.527
774	0.774	-25.934	-56.78	-16.575	-15.017	-10.661	-2.395	-11.307	-14.572
775	0.775	-40.09	-118.062	-14.892	-22.301	-9.126	-6.596	-8.819	-13.848
776	0.776	-57.91	-12.516	-19.583	-21.243	-7.788	-12.954	-14.264	-14.672
777	0.777	-69.539	88.347	-26.785	-8.191	-10.902	-6.945	-9.443	-11.231
778	0.778	-37.639	-3.811	-20.437	0.411	-5.702	-5.967	-12.748	-18.624
779	0.779	-14.877	-15.748	-12.165	-1.258	-9.195	-3.062	-11.032	-11.896
780	0.78	-2.565	38.426	-7.003	-11.442	-8.63	-2.264	-10.686	-11.163
781	0.781	38.958	-89.93	-9.98	-17.963	-5.748	1.872	-14.031	-11.972
782	0.782	55.315	-107.346	-2.105	-31.237	-12.729	-4.616	-7.513	-12.589
783	0.783	-0.273	-27.752	-1.22	-26.111	-3.841	-5.301	-2.721	-7.974
784	0.784	-26.467	-124.109	-6.14	-24.657	-7.344	-7.543	-0.248	-12.085
785	0.785	-33.878	-51.764	-15.923	-17.591	-14.723	-12.319	-10.908	-9.598
786	0.786	-14.035	40.617	-19.693	-0.663	-12.612	-22.896	-23.891	-10.017
787	0.787	-20.138	76.513	-12.63	-1.739	-11.667	-15.471	-25.681	-12.207
788	0.788	-25.664	109.245	-16.199	-8.828	-14.2	-0.708	-17.815	-13.451
789	0.789	-30.825	0.742	-8.918	-15.343	-8.601	31.286	-16.521	-11.576
790	0.79	0.955	-100.339	-17.891	-13.504	-9.198	-0.584	-6.714	-14.152
791	0.791	-19.88	-60.887	-11.988	-15.323	-7.283	-29.548	-10.428	-12.66
792	0.792	-23.622	-1.219	-15.188	-20.058	1.606	-55.81	-18.766	-12.504
793	0.793	-13.612	74.766	-12.384	-12.979	2.763	-52.457	-19.717	-16.791
794	0.794	-16.742	65.112	-11.715	-4.137	-0.726	-30.537	-24.543	-12.763
795	0.795	-2.598	74.229	-1.174	13.795	-1.702	-16.355	-20.302	-10.29
796	0.796	4.986	82.495	-8.421	16.231	-0.736	-18.82	-8.144	-7.999
797	0.797	-6.597	104.651	-20.303	-9.59	-1.511	-2.506	11.161	-5.916
798	0.798	-0.19	71.177	-12.448	-19.724	-13.708	-8.848	8.603	-3.243
799	0.799	-17.569	53.029	-8.264	-16.707	-8.481	0.87	6.236	-2.122
800	0.8	-15.209	47.661	-14.731	-14.083	-6.937	2.648	-12.961	-5.617
801	0.801	-21.567	-27.944	-25.641	-1.383	-8.287	7.335	-0.238	-2.31
802	0.802	-42.852	-125.536	-18.564	-13.058	-11.958	-2.69	11.326	-8.868
803	0.803	-45.546	-191.119	-17.479	-15.248	-8.476	-9.032	17.67	-11.76
804	0.804	-37.964	-179.158	-14.071	-5.627	-7.509	-14.995	15.687	-23.163
805	0.805	-30.991	-81.256	-11.052	-10.903	-18.344	-9.744	6.936	-5.765
806	0.806	-11.879	11.094	-8.219	-6.294	-11.185	-6.82	-16.917	-3.493
807	0.807	0.837	23.093	-5.774	-10.566	-12.344	-6.018	-40.744	-5.67
808	0.808	-15.429	12.426	-5.064	-11.734	-6.342	-10.077	-25.09	-27.007
809	0.809	16.49	42.046	-9.966	-10.589	-9.43	0.762	-10.977	-29.763
810	0.81	57.691	-38.582	-2.68	-5.393	-12.317	11.814	-13.486	-17.019
811	0.811	41.244	-114.32	-3.727	-12.189	-9.784	30.611	-20.444	-5.421
812	0.812	36.184	-143.861	-9.795	-11.424	-8.988	33.15	-5.517	-7.574
813	0.813	-32.597	-99.148	-12.191	-12.187	-8.395	54.256	11.899	-5.648
814	0.814	-62.27	-42.245	-23.089	-15.659	-11.662	40.133	9.598	-14.357
815	0.815	-71.268	9.437	-24.69	-8.294	-13.385	1.627	7.51	-15.89
816	0.816	-63.239	42.967	-40.622	-5.387	-9.874	-59.337	5.647	-11.615
817	0.817	-26.382	36.983	-30.017	-6.139	-6.561	-67.468	0.496	-10.434
818	0.818	-6.531	20.597	-12.642	-18.314	-5.376	-30.509	-20.161	-16.436
819	0.819	-0.538	-34.875	3.575	-34.156	-11.357	-37.088	-28.479	-4.637
820	0.82	15.906	-101.586	5.667	-10.713	-3.404	-67.472	-20.959	-6.186
821	0.821	-19.337	-146.264	-4.047	-1.399	-6.48	-106.185	-9.378	-4.809
822	0.822	-42.188	-24.183	-5.819	-21.103	-11.294	-40.571	-24.281	-8.449
823	0.823	-62.848	63.241	-7.395	-3.248	-10.5	-31.66	-33.956	-7.239
824	0.824	-36.488	142.761	-6.079	-0.877	-16.09	-7.259	-28.757	-6.249
825	0.825	-33.227	157.055	-15.006	-15.756	-11.225	14.81	-27.235	-9.129
826	0.826	-11.384	64.882	-16.199	-9.93	-9.264	21.389	-28.608	-18.785
827	0.827	2.689	29.335	-15.251	-11.623	-7.501	15.374	-27.44	-17.625
828	0.828	25.777	40.339	-8.515	-3.599	-8.84	20.784	-14.251	-14.133
829	0.829	28.851	10.796	1.134	-2.123	-10.172	-4.38	1.621	-15.088
830	0.83	31.651	-33.865	-2.531	-3.168	-8.987	-45.616	7.986	-16.027
831	0.831	24.307	-58.194	-20.46	-4.242	-10.127	-51.047	9.938	-18.514
832	0.832	-10.505	-169.335	-2.577	-11.512	-9.717	-35.963	-2.205	-16.143
833	0.833	-25.446	-89.83	-14.126	-12.39	-6.213	-22.439	-16.511	-5.253
834	0.834	-57.335	-75.471	-7.696	-4.372	-3.864	-1.746	-26.148	-22.621
835	0.835	-28.321	-88.668	-13.466	-7.384	-7.906	-5.443	-20.825	-15.608
836	0.836	-2.04	-76.825	-4.724	-6.327	-3.058	-8.772	-0.049	7.861
837	0.837	7.982	-22.528	-6.242	-6.974	-7.687	6.859	14.101	17.203
838	0.838	4.861	-12.552	-16.276	-15.754	-7.091	-1.503	6.546	-2.479
839	0.839	13.168	14.247	-9.866	-33.644	-5.727	0.991	4.235	-4.936
840	0.84	15.739	38.627	1.001	-25.991	-6.094	-5.982	-14.901	-11.859
841	0.841	-14.52	45.9	2.416	-9.624	-10.128	0.371	-27.575	-22.471
842	0.842	-51.965	12.39	-17.052	-7.382	-9.711	-5.489	-48.569	-24.374
843	0.843	-87.114	18.387	-14.264	-5.321	-11.998	-0.327	-34.38	-15.61
844	0.844	-82.582	23.828	-11.662	-3.454	-7.133	1.172	-6.1	-10.901
845	0.845	-61.799	18.784	-18.558	-7.972	-10.4	-3.114	5.149	-17.991
846	0.846	-42.98	-13.182	-16.353	-12.093	-10.959	-6.804	8.456	-6.129
847	0.847	-32.882	-0.812	-18.223	-15.65	-7.456	-0.827	5.385	-7.617
848	0.848	-29.76	-19.551	-23.366	-7.242	-10.735	-1.799	2.723	-6.186
849	0.849	-4.189	-22.882	-15.361	-1.941	-7.831	1.086	-4.764	-25.671
850	0.85	5.906	-1.166	-13.931	-8.628	-10.529	-3.186	6.917	-39.732
851	0.851	27.835	-4.091	-4.938	-11.04	-10.897	-5.522	0.565	-37.137
852	0.852	13.822	-17.133	-18.006	-14.988	-6.623	-6.117	-5.184	-25.443
853	0.853	16.465	3.649	-16.151	-10.048	-4.869	-0.142	0.111	-18.975
854	0.854	28.198	28.93	-11.4	-17.276	-8.336	-7.521	-7.754	10.143
855	0.855	17.636	18.733	-18.466	-20.063	-5.035	-6.581	-6.331	30.946
856	0.856	-11.311	-15.726	-14.67	-25.973	-7.158	-10.853	-25.814	19.819
857	0.857	-48.768	-47.609	-11.085	-25.102	-8.308	-11.632	-17.48	16.583
858	0.858	-33.622	-35.195	-14.067	-15.537	-13.334	-9.711	-19.985	7.343
859	0.859	-20.064	-91.891	-9.127	-3.645	-12.734	-15.73	-31.567	-6.777
860	0.86	-40.775	-99.99	-1.115	-5.101	-12.141	-14.98	-29.389	-19.558
861	0.861	-14.434	-48.365	-10.718	-15.052	-12.515	-15.583	-31.249	-12.582
862	0.862	37.08	-14.973	-9.469	-21.332	-8.046	-15.009	-8.337	-18.957
863	0.863	15.058	-9.05	-10.533	-10.404	-12.089	-13.278	-23.931	-24.777
864	0.864	35.027	7.393	-11.381	-3.147	-10.709	-14.644	-37.976	-29.981
865	0.865	29.03	12.485	-4.503	-4.221	-12.045	-17.018	-50.682	-28.428
866	0.866	23.623	35.424	-17.565	-19.828	-5.442	-20.021	-34.37	-21.248
867	0.867	-11.625	6.505	-11.671	-4.855	-6.393	-18.22	-2.405	-4.189
868	0.868	-52.865	-12.193	-13.318	-10.594	-3.862	-12.534	29.552	-1.85
869	0.869	-58.292	-29.163	-14.747	-8.772	-4.622	-6.986	50.267	-3.992
870	0.87	-23.084	-32.248	-15.976	-7.148	-8.103	-3.545	39.043	-21.382
871	0.871	-18.617	-12.533	-6.964	-14.21	-11.383	-10.947	8.086	-28.308
872	0.872	-64.502	-20.127	-3.392	-12.988	-8.464	-15.843	4.042	-34.661
873	0.873	-58.478	-3.773	-6.41	-9.478	-9.811	-15.067	22.837	-5.612
874	0.874	-8.544	19.8	-15.231	6.622	-12.12	-10.995	12.792	-9.638
875	0.875	-15.134	4.307	-4.335	4.365	-9.209	-11.523	3.514	-5.908
876	0.876	3.07	-9.682	-14.358	-14.749	-4.746	-5.445	-22.042	11.195
877	0.877	64.093	-37.92	0.029	-32.501	-3.005	-9.431	-32.119	1.963
878	0.878	-9.152	-34.25	-1.854	-44.083	-6.487	-14.218	-10.266	-6.309
879	0.879	-78.1	-24.221	-24.595	-33.398	-10.939	-6.809	9.47	-13.835
880	0.88	-140.53	-2.421	-58.93	-12.076	-8.033	-11.624	-24	-11.5
881	0.881	-99.847	-5.234	-54.391	-9.344	-7.647	-12.383	-46.816	-26.427
882	0.882	-33.107	-18.11	-25.301	-16.891	-10.942	-10.054	-9.249	-24.544
883	0.883	11.577	-11.314	-6.458	-0.642	-9.786	-17.986	-24.346	-15.868
884	0.884	35.918	-9.254	-3.106	1.471	-8.634	-14.88	-65.586	-14.331
885	0.885	43.212	-7.349	-6.141	3.412	-4.373	-4.011	-37.928	-15.695
886	0.886	49.768	-9.11	-3.387	-15.898	-7.864	-5.325	-2.715	-14.539
887	0.887	19.309	-4.462	4.193	-13.36	-6.51	-4.135	20.136	-18.021
888	0.888	2.878	-3.054	6.544	-6.395	-3.614	-10.085	7.775	-17.051
889	0.889	-52.575	-22.532	4.459	-8.531	-9.622	-6.972	-3.441	-2.345
890	0.89	-74.587	-25.167	-24.532	-10.5	-17.558	-13.748	-54.931	4.03
891	0.891	-54.659	-22.558	-28.563	-12.295	-14.466	-14.508	-47.624	2.076
892	0.892	-24.347	-1.381	-24.857	-23.336	-13.507	-16.798	-14.194	-17.31
893	0.893	-18.948	12.791	-21.569	-13.25	-7.517	-13.258	16.133	-24.905
894	0.894	-13.953	5.28	-5.884	-9.538	-9.848	-7.2	10.682	-22.599
895	0.895	17.898	2.98	-3.172	-8.374	-10.435	-7.933	15.72	-7.684
896	0.896	21.973	-28.947	-0.648	-1.048	-9.867	-1.324	11.309	-9.613
897	0.897	10.834	-70.202	-21.72	1.829	-5.817	-7.323	-1.049	-21.791
898	0.898	7.618	-42.559	-1.95	1.044	-6.215	-3.264	-19.824	-7.472
899	0.899	-14.216	23.009	-4.435	-7.85	-11.65	-2.651	-29.901	-13.293
900	0.9	-33.955	49.674	-20.673	-18.668	-15.144	-7.251	-14.254	-25.491
901	0.901	-72.413	25.278	-22.806	-20.052	-11.863	-7.817	-22.59	-23.969
902	0.902	-77.835	3.216	-28.609	-16.433	-11.292	-10.316	-25.133	-25.345
903	0.903	-52.663	-43.619	-16.445	-34.497	-9.947	-14.786	-22.838	-29.001
904	0.904	-2.352	-86.17	-2.119	-16.712	-5.506	-14.232	-24.991	-35.007
905	0.905	4.276	-69.687	-19.5	-0.458	-8.423	-20.034	-26.931	-18.973
906	0.906	10.336	-34.463	-3.201	-6.846	-5.92	-22.381	-0.618	16.067
907	0.907	38.047	-11.664	-13.821	-1.087	-3.611	-11.571	-11.862	11.04
908	0.908	43.041	-7.657	-4.121	-9.823	-10.21	-10.039	-8.584	24.576
909	0.909	56.579	-11.37	8.074	-14.478	-7.323	-0.013	-11.709	28.608
910	0.91	35.872	-8.156	9.634	-27.44	-9.858	1.13	-31.524	17.34
911	0.911	-13.345	-11.314	-9.127	-25.72	-10.639	-7.195	-29.069	13.999
912	0.912	-33.33	-14.013	-21.915	-11.437	-12.585	-10.293	-17.527	23.251
913	0.913	-75.973	-11.447	-38.2	-17.244	-14.528	-5.468	-6.936	-13.743
914	0.914	-48.344	-13.711	-27.582	-11.985	-10.48	4.195	-1.183	-8.742
915	0.915	-43.28	-11.53	-17.907	5.488	-13.012	7.855	0.506	-22.33
916	0.916	7.074	-5.701	-16.163	-1.419	-5.683	-3.01	11.498	-26.466
917	0.917	27.071	3.034	-8.249	-3.541	-2.608	-7.279	7.229	-15.296
918	0.918	21.083	-11.284	-15.407	-24.841	-3.599	-13.666	3.553	1.704
919	0.919	15.609	-13.198	-11.743	-27.521	-1.098	-26.819	2.434	-26.57
920	0.92	-9.683	-18.426	-3.476	-24.992	-3.432	-28.533	3.442	-37.812
921	0.921	-14.234	-7.406	-0.44	10.03	-12.922	-23.847	-1.383	-27.76
922	0.922	-60.134	-23.272	0.481	15.075	-9.252	-7.964	-14.566	-18.48
923	0.923	-41.998	-16.869	-9.216	10.635	-12.746	-1.584	-12.658	-32.639
924	0.924	-3.317	-11.048	5.111	-18.385	-11.787	-18.973	-0.482	-40.172
925	0.925	-18.374	-5.797	7.056	-14.719	-8.904	-25.936	16.901	-51.779
926	0.926	-41.224	-4.243	-19.286	-18.081	0.754	-23.802	14.533	-36.891
927	0.927	-61.971	-23.017	-8.117	-2.447	-2.931	-10.252	12.345	-23.346
928	0.928	-73.179	0.182	-39.126	-10.819	-4.105	-15.47	6.467	2.978
929	0.929	-21.851	-2.935	-43.251	-8.333	-9.338	-10.84	-2.286	6.631
930	0.93	0.018	-5.647	-24.56	-6.012	-6.446	-26.731	-13.349	30.417
931	0.931	33.414	-13.189	-14.56	4.65	-5.686	-11.86	-20.572	39.709
932	0.932	-9.186	-10.874	-11.475	-1.127	-6.468	9.437	-14.253	14.163
933	0.933	-3.687	-8.761	-14.184	0.624	-2.988	12.148	-13.113	-2.871
934	0.934	-8.569	-14.585	-11.653	-16.776	-13.052	4.572	-20.503	-18.55
935	0.935	-12.856	-16.355	-4.663	-47.139	-8.788	-11.717	-19.586	-15.861
936	0.936	41.46	-11.752	5.991	-26.408	-12.457	-5.357	-23.856	-8.327
937	0.937	-39.903	-7.528	0.199	-7.591	-11.296	-15.066	-26.165	-10.65
938	0.938	-94.048	-16.426	-22.614	-10.807	-10.337	0.8	-21.307	-25.561
939	0.939	-44.624	-8.113	-13.338	-1.464	-15.179	11.442	-11.236	-19.749
940	0.94	0.113	-17.848	-5.007	18.316	-12.667	-13.733	1.719	-17.999
941	0.941	24.471	-19.05	-7.56	-9.905	-11.903	-23.822	-7.046	-13.361
942	0.942	-42.255	-22.566	-0.643	-36.178	-9.984	-45.713	-11.746	-0.41
943	0.943	-33.326	-17.352	-11.339	-39.421	-11.932	-37.392	-16.029	-19.78
944	0.944	23.548	-10.598	-5.569	-11.129	-10.201	-19.582	-24.945	-37.607
945	0.945	-28.133	-9.868	-17.777	7.644	-7.703	-12.638	-42.966	-30.67
946	0.946	-61.643	-5.84	-25.73	-2.384	-6.379	6.499	-30.215	-24.268
947	0.947	-31.342	-2.428	-30.027	-18.015	-7.572	8.967	-9.156	-10.749
948	0.948	7.302	-12.593	-28.922	-26.296	-6.443	-26.129	-6.491	-2.101
949	0.949	42.469	-11.278	-10.969	-28.792	-9.181	-31.208	-4.02	-22.873
950	0.95	-7.905	-20.133	6.798	6.257	-12.108	-8.389	-11.035	-8.812
951	0.951	38.899	-30.955	-0.224	21.358	-10.974	-12.495	-8.932	-6.358
952	0.952	-3.772	-35.272	10.354	16.854	-8.292	13.803	-14.755	-27.517
953	0.953	1.57	-36.508	-18.768	-20.745	-7.547	17.062	-13.02	3.6
954	0.954	-44.03	-25.783	-39.532	-35.886	-7.763	-17.409	-33.721	32.599
955	0.955	-62.304	-12.95	-43.26	-31.46	-7.012	5.391	-25.382	-1.528
956	0.956	-56.916	-7.822	-19.507	6.073	-9.361	1.26	-22.842	-15.113
957	0.957	-11.409	-9.451	-16.414	-9.018	-6.099	-9.984	-15.829	-11.048
958	0.958	-17.328	-10.86	-2.313	-13.435	-11.942	7.022	-0.887	-7.366
959	0.959	-11.888	-7.222	-9.878	-17.452	-7.922	-14.877	28.183	-10.682
960	0.96	23.329	-6.13	-7.586	1.33	-15.898	-23.252	15.83	-13.83
961	0.961	27.766	-15.834	3.025	4.53	-10.715	-20.805	19.518	-16.585
962	0.962	56.67	-19.545	8.792	-30.035	-9.782	-9.318	16.242	-24.184
963	0.963	-0.172	-23.092	0.025	-43.674	-5.562	-7.274	0.595	-21.936
964	0.964	-57.213	-9.208	-23.849	-47.796	-4.831	-5.402	-7.697	-11.396
965	0.965	-64.666	8.183	-20.602	-44.066	-0.026	-0.329	-20.435	17.511
966	0.966	-84.65	5.799	-11.36	-6.168	-0.646	-14.866	-22.732	4.985
967	0.967	-54.255	-9.158	-25.535	19.009	-2.416	-20.897	-7.804	-6.373
968	0.968	-15.558	-38.235	-12.774	-22.314	-10.383	-19.29	-25.209	-16.563
969	0.969	50.01	-25.909	17.573	-5.989	-13.904	-30.377	-18.245	-19.765
970	0.97	41.06	-14.749	13.48	8.98	-19.172	-34.719	-16.121	-34.023
971	0.971	-15.883	-11.547	2.245	-14.014	-18.253	-15.226	-14.195	-31.636
972	0.972	-23.274	-27.281	-21.571	-10.054	-12.302	-1.161	-15.948	-10.651
973	0.973	-29.933	-13.228	-43.466	-6.453	-13.111	-29.529	-14.43	-24.88
974	0.974	-36.026	-10.775	-46.221	17.247	-5.219	-3.195	-10.192	-17.421
975	0.975	2.624	-13.162	-7.745	51.57	-4.288	-6.446	-11.356	-1.24
976	0.976	27.737	-19.602	8.681	1.118	-11.087	-3.331	-14.828	-3.45
977	0.977	4.825	-17.732	3.612	-5.592	-6.84	-11.595	-5.144	-20.925
978	0.978	67.214	-12.59	8.033	-23.877	-14.2	1.26	-8.829	-4.712
979	0.979	40.615	-16.326	3.898	-29.401	-13.243	8.385	-5.363	-15.388
980	0.98	-75.884	-8.459	-30.234	-24.476	-7.254	6.465	-4.427	-28.993
981	0.981	-60.02	-4.278	-53.123	-29.066	-12.494	-27.715	-9.304	-30.79
982	0.982	-74.333	-10.737	-27.428	-15.287	-16.59	-17.77	-13.609	-19.819
983	0.983	-87.519	-4.805	-23.394	-11.37	-16.021	1.828	-9.582	-9.834
984	0.984	-75.74	0.335	-27.1	-15.204	-17.96	4.514	-16.198	4.423
985	0.985	-43.292	5.101	-17.074	-18.657	-15.039	2.214	-15.264	-5.123
986	0.986	-33.486	-8.136	-20.182	-47.093	-9.217	-0.07	-7.362	-14.861
987	0.987	-6.789	-37.262	-22.899	-58.453	-1.878	-25.494	-2.167	-9.704
988	0.988	-47.478	-24.926	5.34	-27.61	-4.79	-29.04	-7.032	-20.813
989	0.989	-40.241	1.362	-21.002	-15.343	-10.844	-13.498	-2.79	-10.829
990	0.99	6.59	-15.724	-3.98	-11.771	-8.596	-10.825	-0.471	0.919
991	0.991	-23.813	-18.877	5.311	-21.914	-0.686	-13.421	10.376	-0.698
992	0.992	14.856	-21.633	8.016	-25.147	-3.78	-29.707	8.829	-16.627
993	0.993	49.977	-8.908	-4.765	-5.567	-0.918	-27.483	13.091	-14.54
994	0.994	27.081	-1.983	-11.743	22.536	-0.159	1.716	4.185	-4.909
995	0.995	47.781	-16.944	-9.628	-11.626	7.202	-2.212	-1.821	-31.27
996	0.996	66.526	-11.225	3.9	-16.172	4.286	16.61	-2.805	2.751
997	0.997	15.07	-9.575	-1.354	-12.221	3.484	19.85	-9.575	16.268
998	0.998	-6.954	-30.346	0.166	-1.108	-3.937	-1.942	-22.707	20.321
999	0.999	-26.808	-50.095	-12.809	-11.302	-12.871	-27.414	-20.745	9.096
1000	1	-57.089	-11.584	-11.053	-8.372	-11.703	-10.471	-22.457	-7.944
1001	1.001	-18.376	16.088	-3.074	34.076	-8.577	-26.31	-30.374	-4.851
1002	1.002	-23.421	0.915	12.808	27.954	-7.61	-18.141	-31.701	-24.596
1003	1.003	36.2	-3.588	-10.602	0.208	-11.944	-25.758	-32.848	-32.167
1004	1.004	28.06	-7.688	-7.525	-4.868	-9.682	-9.677	-33.984	-1.758
1005	1.005	-23.674	-11.393	-21.665	-9.374	-10.303	9.416	-30.877	-14.084
1006	1.006	-70.528	5.614	-44.872	-30.162	-8.402	-28.83	-24.073	-25.29
1007	1.007	-88.777	-3.691	-29.163	-48.981	-1.885	-11.997	-24.805	-35.354
1008	1.008	-38.857	-17.819	-26.438	-59.096	-4.475	-6.839	-19.142	-7.098
1009	1.009	-18.924	-0.007	-8.592	-24.739	-6.851	15.835	-12.494	4.138
1010	1.01	-37.025	-35.015	-10.859	43.872	-8.807	19.782	-6.417	-19.657
1011	1.011	13.029	-29.942	-21.465	53.689	-16.232	46.062	-2.296	-22.733
1012	1.012	6.485	-7.105	-11.761	26.927	-13.353	1.489	-5.726	-2.962
1013	1.013	-11.627	-19.474	-9.979	-13.793	-9.106	-16.304	0.321	-10.485
1014	1.014	-17.011	-38.251	-17.883	-95.359	-14.712	56.174	-3.711	5.819
1015	1.015	-42.204	-7.266	-4.893	-149.606	-9.864	85.993	1.148	8.001
1016	1.016	-46.692	-11.275	-3.12	-21.341	-14.502	59.537	0.577	-1.598
1017	1.017	-17.729	-14.917	-26.895	66.106	-9.094	-29.785	1.17	0.201
1018	1.018	-6.514	-18.203	-9.859	50.254	-8.553	-89.259	4.684	-7.689
1019	1.019	-9.757	-15.148	-12.933	35.929	-3.951	-56.646	-0.718	-9.02
1020	1.02	-31.538	-1.033	-21.212	49.097	-4.589	-66.376	-2.625	-12.666
1021	1.021	-34.181	-18.839	-18.649	13.528	-12.62	-39.437	-7.235	-16.123
1022	1.022	-21.406	-16.482	-7.001	-18.936	-18.663	17.642	-3.135	-12.977
1023	1.023	13.614	-18.588	-0.594	-9.006	-13.464	-78.564	-11.032	-27.612
1024	1.024	8.546	-12.763	-2.52	-17.86	-14.462	-91.572	-14.475	-33.919
1025	1.025	-14.298	-17.939	-14.694	-9.695	-20.475	-55.726	-17.53	-24.157
1026	1.026	-1.86	-9.94	-22.579	-16.954	-22.816	-66.433	-18.453	-22.323
1027	1.027	24.536	-8.541	-15.366	-36.821	-26.34	-56.436	-10.477	-17.603
1028	1.028	-6.438	-12.171	-1.006	-30.754	-20.362	-101.025	-9.461	-7.473
1029	1.029	-35.434	-10.958	0.957	-25.265	-21.158	-109.053	-6.509	9.646
1030	1.03	-9.055	-7.803	2.728	-0.034	-11.714	-131.042	-7.236	12.041
1031	1.031	-5.823	-16.639	1.203	13.548	2.576	-84.133	-3.127	5.716
1032	1.032	-15.161	-17.732	-8.866	-7.167	-14.875	-29.168	-5.021	-7.763
1033	1.033	-12.472	-1.603	-12.516	-3.474	-17.216	37.567	-4.399	-33.998
1034	1.034	10.794	-17.796	-4.163	-13.48	-36.372	136.034	-8.423	-37.582
1035	1.035	1.561	-11.342	-20.197	-16.539	-23.551	228.089	-5.868	-27.415
1036	1.036	-12.504	6.143	-17.805	-30.628	2.233	263.615	-8.153	-11.649
1037	1.037	-40.666	-28.836	-15.625	-23.049	-0.991	187.699	-7.727	-3.245
1038	1.038	-6.522	-43.894	-25.253	-25.325	33.546	59.359	-9.628	-10.708
1039	1.039	-47.668	-11.901	-23.438	-27.365	38.106	-28.119	-10.756	-17.601
1040	1.04	2.356	-15.885	-21.85	-33.039	-7.649	-12.276	-11.497	-2.619
1041	1.041	22.413	-19.493	-17.532	-6.578	-25.759	-55.453	-12.234	-4.467
1042	1.042	16.503	-16.141	-8.568	-2.763	13.046	-147.611	-16.454	-9.611
1043	1.043	-11.04	-12.997	-14.502	-5.922	-12.042	-159.515	-9.843	-17.477
1044	1.044	-15.965	6.801	-7.095	-21.442	-25.547	-83.776	-10.59	-24.558
1045	1.045	-38.746	24.674	-9.965	-12.959	-4.822	4.918	-9.803	-10.155
1046	1.046	-84.525	22.428	-5.692	-5.299	6.415	88.158	-9.211	-8.162
1047	1.047	-54.043	-5.157	-4.902	-16.799	30.209	-31.421	-12.496	-9.824
1048	1.048	-48.597	-54.238	-15.715	-1.786	-4.247	-47.463	-9.596	-11.291
1049	1.049	-43.591	-47.605	-17.264	27.358	-36.175	82.402	-10.966	-15.478
1050	1.05	-2.382	-41.562	-27.339	15.093	-48.571	134.682	-7.685	-6.518
1051	1.051	36.3	19.483	-7.794	11.532	-14.509	86.936	-13.494	-2.998
1052	1.052	-29.282	-4.794	0.529	-39.794	45.117	14.653	-6.146	-1.992
1053	1.053	-2.553	-12.061	-1.968	-76.639	20.747	80.366	-12.917	-16.678
1054	1.054	5.672	-5.409	-18.22	-56.62	-1.302	-50.971	-12.136	-27.3
1055	1.055	-31.172	0.65	-33.113	-13.972	-7.856	-278.671	-17.739	-17.577
1056	1.056	15.681	-4.723	-19.58	-8.52	10.38	-309.732	-19.661	-8.833
1057	1.057	9.644	-19.761	-0.253	-13.533	15.859	-56.159	-17.703	-4.161
1058	1.058	-6.82	-24.155	-13.026	18.457	-9.224	182.341	-19.422	-8.397
1059	1.059	-72.372	-28.168	-29.289	14.468	-31.974	89.327	-11.455	-7.188
1060	1.06	-63.37	-39.328	-10.1	-4.223	5.647	4.841	-10.26	-15.453
1061	1.061	10.051	-8.32	2.694	-0.78	-29.491	-123.405	-11.197	-20.65
1062	1.062	-19.408	-20.669	-8.907	-3.712	-33.861	-286.28	-14.065	-13.848
1063	1.063	-28.169	-1.849	-10.985	4.725	-37.824	-138.251	-14.81	-23.476
1064	1.064	-3.729	-11.872	-20.614	-12.995	-34.028	-42.315	-10.716	-14.531
1065	1.065	3.633	-27.512	-18.853	-10.674	-23.828	-59.956	-8.759	-13.318
1066	1.066	23.51	-13.318	-7.797	8.462	-8.016	-76.024	-8.161	-8.047
1067	1.067	5.266	-0.474	2.28	-14.66	11.827	53.83	-11.051	-7.054
1068	1.068	-11.169	15.843	-4.104	-23.763	4.325	71.025	-8.524	4.395
1069	1.069	-6.086	0.999	-2.917	-15.294	11.346	23.224	-9.878	-3.524
1070	1.07	-10.469	-0.874	-16.83	-27.958	34.831	-49.069	-11.039	-4.862
1071	1.071	-6.356	-27.129	-18.748	-44.108	-12.118	16.616	-9.111	-16.654
1072	1.072	-2.639	-23.406	-20.489	-37.667	-18.634	28.319	-9.507	-15.097
1073	1.073	14.441	-6.317	-18.902	-16.363	-12.573	17.412	-9.322	-25.152
1074	1.074	-13.707	-28.135	-17.516	9.211	-17.892	-32.062	-6.634	-18.77
1075	1.075	-32.347	-36.387	-11.099	-21.73	-12.741	48.539	-10.143	-10.455
1076	1.076	-35.487	-18.524	-5.077	-34.061	0.926	37.694	-9.007	-0.767
1077	1.077	11.669	-16.163	-4.093	-30.327	-11.38	27.827	-7.874	-7.137
1078	1.078	5.162	-14.036	2.709	-33.614	-14.961	36.75	-11.38	-13.115
1079	1.079	-49.758	-19.839	-8.654	-24.308	2.168	44.879	-8.5	-7.862
1080	1.08	-27.654	-18.092	-26.03	18.308	-0.824	22.834	-8.135	-6.856
1081	1.081	-7.644	-16.541	-9.739	48.715	-3.405	42.797	-9.32	-9.338
1082	1.082	-25.747	-17.876	-11.856	32.33	-16.04	61.089	-12.254	-13.386
1083	1.083	-64.391	-11.515	-9.917	-2.867	-27.534	55.819	-7.834	-11.447
1084	1.084	-39.175	-12.68	-8.179	10.709	-55.101	50.992	-11.927	-13.402
1085	1.085	-7.189	-11.721	-31.966	6.647	-36.253	37.707	-8.48	-11.685
1086	1.086	-19.558	-8.808	-14.933	-4.595	-39.417	-7.873	-5.224	-13.045
1087	1.087	6.748	-16.731	-11.845	-14.691	-42.367	-50.228	-0.424	-11.678
1088	1.088	-17.099	-19.82	-14.564	-17.812	-50.563	-66.636	-7.809	-12.053
1089	1.089	-20.205	-14.963	-7.034	-37.546	-42.864	-31.515	-6.88	-9.343
1090	1.09	-11.878	-17.463	-14.006	-35.025	-7.707	-36.136	-11.169	-9.734
1091	1.091	-9.299	-11.871	-11.866	-32.712	-12.651	-23.868	-8.886	-11.275
1092	1.092	-20.853	-1.091	-17.655	-22.033	10.256	10.104	-9.503	-13.983
1093	1.093	11.102	-2.684	-19.388	-23.943	31.061	23.628	-8.958	-19.791
1094	1.094	15.563	-9.91	-8.339	-11.727	42.342	36.023	-8.403	-15.729
1095	1.095	-13.444	-26.942	4.653	-0.689	39.096	39.72	-14.234	-13.8
1096	1.096	-24.661	-29.231	6.414	-4.958	42.233	29.718	-10.191	-7.802
1097	1.097	-14.626	-14.307	-10.991	-3.784	28.157	8.001	-9.632	-7.035
1098	1.098	7.245	-8.524	5.267	-2.601	4.975	-11.691	-7.725	-5.108
1099	1.099	-18.282	-10.331	-1.119	-18.639	8.077	-50.121	-9.486	-11.115
1100	1.1	-21.553	-11.931	-10.769	-11.651	-0.267	-55.351	-12.025	-10.356
1101	1.101	-24.607	-16.199	-9.028	-18.025	-13.063	-90.393	-11.658	-10.94
1102	1.102	-21.835	-14.983	-16.955	-4.484	-6.088	-76.712	-14.583	-12.879
1103	1.103	-39.666	-8.972	-24.116	-6.285	-8.168	-39.112	-13.434	-14.628
1104	1.104	-65.417	-5.872	-22.952	-1.687	-13.968	-33.996	-10.746	-11.168
1105	1.105	-13.94	-1.08	-12.115	19.933	-26.183	-29.586	-8.636	-13.524
1106	1.106	8.104	-3.61	-13.486	10.621	-30.858	-17.389	-8.849	-13.153
1107	1.107	-11.813	-15.789	-17.17	-31.944	-32.235	-21.204	-8.091	-11.998
1108	1.108	-17.808	-21.026	-6.316	-37.921	-35.944	-17.77	-11.774	-12.391
1109	1.109	-34.234	-19.494	-22.183	-10.209	-22.848	-14.342	-9.268	-14.538
1110	1.11	-19.141	-23.761	-15.802	-25.281	-24.671	-0.024	-4.818	-10.677
1111	1.111	-42.018	-9.424	-13.846	-38.822	-20.068	-2.441	-10.236	-12.054
1112	1.112	-37.922	-3.613	-36.665	-26.444	-27.309	32.585	-12.168	-14.401
1113	1.113	18.793	-8.854	-27.377	-30.133	-31.061	37.513	-11.58	-17.322
1114	1.114	43.174	-16.787	-7.66	-6.334	-39.46	51.124	-12.157	-14.633
1115	1.115	65.211	-18.148	-5.156	-3.268	-25.601	22.247	-8.66	-12.71
1116	1.116	45.235	-24.54	1.792	-0.604	3.36	-19.221	-10.001	-7.886
1117	1.117	2.685	-18.545	-8.85	-18.431	49.162	-57.77	-12.113	-14.474
1118	1.118	-24.973	-17.586	-14.645	-16.134	30.918	-92.71	-6.103	-10.222
1119	1.119	-40.108	-18.54	-12.902	-9.784	14.408	-96.886	-14.019	-12.543
1120	1.12	-35.689	-12.529	-14.477	-11.741	-0.748	-59.14	-10.911	-13.139
1121	1.121	-23.363	-11.743	1.358	-6.537	3.647	-23.796	-15.734	-11.222
1122	1.122	-19.744	-21.228	-22.087	-1.885	-0.52	-0.795	-13.204	-8.345
1123	1.123	-43.616	-14.839	-12.809	-6.096	-26.951	-13.035	-9.124	-7.014
1124	1.124	-65.576	-25.676	-15.527	-9.701	-37.111	-16.595	-8.522	-7.427
1125	1.125	-85.457	-18.528	-18.032	-27.621	-34.118	-40.335	-10.44	-12.284
1126	1.126	-47.128	1.006	-15.704	-30.077	2.739	-30.925	-7.523	-12.873
1127	1.127	13.675	26.552	-17.836	4.972	-12.441	-16.718	-6.155	-12.295
1128	1.128	5.404	9.54	-27.519	-0.094	-8.083	-9.121	-7.493	-11.916
1129	1.129	-16.792	0.279	-15.333	-13.674	-12.246	-2.123	-7.089	-11.54
1130	1.13	-23.487	-2.413	-10.684	15.336	-23.554	0.018	-8.228	-11.935
1131	1.131	-29.494	-25.63	2.297	-18.744	-20.35	-1.939	-2.399	-8.272
1132	1.132	-12.977	8.83	-2.94	-5.209	-17.339	6.74	-6.448	-11.575
1133	1.133	-7.947	-4.705	-1.402	-9.28	-9.117	2.052	-9.92	-9.466
1134	1.134	5.507	-17.097	-14.384	1.89	3.548	0.625	-7.97	-3.477
1135	1.135	17.84	-28.307	-12.643	11.907	-26.959	-0.637	-9.697	-9.489
1136	1.136	21.485	-18.234	-1.624	8.769	-23.002	17.22	-8.319	-11.823
1137	1.137	18.156	-40.089	-0.285	6.01	-11.88	50.516	-13.722	-8.365
1138	1.138	8.855	-48.395	-1.486	-22.305	-15.261	36.744	-8.865	-7.812
1139	1.139	-33.762	-14.878	-9.846	-18.691	-6.067	24.133	-14.867	-9.589
1140	1.14	-39.812	7.967	-19.557	-8.713	-14.461	-2.367	-7.508	-10.007
1141	1.141	-23.438	28.651	-18.433	-24.464	-11.985	-40.288	-10.416	-10.428
1142	1.142	-8.433	9.855	-5.327	-16.2	-9.702	-116.118	-11.188	-13.372
1143	1.143	-22.066	19.916	-17.577	-18.756	0.924	-83.741	-13.516	-17.859
1144	1.144	-34.496	-27.101	-19.201	-16.448	-1.015	4.97	-12.954	-17.324
1145	1.145	-30.864	-47.02	-15.002	2.72	11.165	40.454	-13.557	-9.419
1146	1.146	-20.87	-41.054	-8.664	-15.103	0.099	7.801	-11.841	-5.97
1147	1.147	-11.633	-24.624	-2.7	-31.391	13.035	-2.231	-7.029	-9.093
1148	1.148	-14.411	-19.585	-12.448	-20.778	4.271	-29.118	-11.702	-12.028
1149	1.149	-6.957	-15.125	-32.045	-3.389	-0.479	-21.181	-8.815	-9.543
1150	1.15	-0.124	-35.844	-12.376	-15.031	-4.841	0.674	-8.449	-13.649
1151	1.151	-2.365	-39.548	-4.905	-8.661	-6.113	-19.449	-9.833	-13.116
1152	1.152	11.108	-22.577	1.984	-2.862	-7.393	-13.646	-11.977	-12.583
1153	1.153	9.308	-19.518	-8.731	-29.179	-4.398	2.644	-8.321	-10.887
1154	1.154	-5.068	23.009	-18.484	4.851	-5.468	7.567	-8.729	-8.428
1155	1.155	-22.521	-7.405	-13.335	9.228	-9.827	3.018	-9.907	-13.89
1156	1.156	-20.129	-35.065	-8.767	-19.837	-7.598	6.992	-11.858	-15.866
1157	1.157	-22.224	-19.993	-16.003	-31.133	-5.75	-4.304	-14.588	-13.973
1158	1.158	-51.266	-15.605	-14.9	-21.182	-3.899	-7.662	-9.767	-8.591
1159	1.159	-63.64	-19.736	-18.449	-18.199	-6.88	1.566	-9.209	-16.554
1160	1.16	-6.974	-38.545	-23.763	-20.975	-13.898	-1.203	-9.812	-11.367
1161	1.161	-15.152	-0.848	-13.013	-8.304	-9.109	-3.76	-11.575	-12.363
1162	1.162	-22.575	4.132	-8.841	-10.726	-13.403	3.163	-15.085	-11.624
1163	1.163	-16.002	-0.349	2.861	-12.949	-9.385	9.541	-10.654	-15.721
1164	1.164	14.403	-4.446	-14.644	-7.223	-5.941	11.451	-13.575	-13.819
1165	1.165	19.856	-15.723	-7.742	4.941	-4.04	2.718	-12.243	-10.554
1166	1.166	-35.658	-5.716	-18.447	-6.116	0.013	-21.14	-12.651	-13.483
1167	1.167	-43.015	3.519	-20.429	-22.017	-3.454	-38.258	-9.767	-14.857
1168	1.168	-9.589	-10.662	-18.752	-15.686	-10.763	-41.451	-14.241	-14.503
1169	1.169	-15.682	-23.489	1.888	-17.7	-11.713	-33.243	-7.682	-9.693
1170	1.17	0.66	-25.845	-6.505	-22.984	-8.813	-25.778	-11.961	-10.308
1171	1.171	-4.444	-28.001	-14.122	-46.827	-11.357	-18.845	-9.66	-13.239
1172	1.172	-0.057	-22.227	-25.793	-56.935	-9.044	-12.433	-10.267	-12.879
1173	1.173	20.587	-6.404	-23.731	-47.696	-15.637	-14.328	-14.933	-15.228
1174	1.174	26.115	-10.156	-33.47	-28.046	-13.149	-16.047	-8.379	-13.123
1175	1.175	37.243	-12.331	-21.364	-30.688	-5.822	-17.567	-9.179	-14.321
1176	1.176	6.18	-6.543	-10.414	-0.402	-15.126	-11.552	-8.424	-13.962
1177	1.177	18.523	-18.759	-9.717	45.404	-18.004	-12.868	-10.373	-14.762
1178	1.178	-7.766	-23.407	-8.432	32.976	-13.741	-9.135	-13.68	-15.553
1179	1.179	-59.246	-16.287	-28.055	21.672	-14.497	-7.912	-14.278	-14.221
1180	1.18	-110.94	-4.566	-42.248	38.579	-15.064	-13.067	-13.906	-8.829
1181	1.181	-130.908	-9.35	-3.799	29.191	-16.984	-8.158	-8.118	-12.532
1182	1.182	-63.795	-10.855	-9.263	-7.915	-11.542	-3.838	-7.352	-10.038
1183	1.183	-1.32	6.118	-4.278	-2.96	-9.578	-6.089	-7.946	-15.483
1184	1.184	-9.461	-15.056	-17.874	-7.422	-8.957	-5.444	-11.247	-13.57
1185	1.185	-2.121	-12.443	-21.997	-19.829	-0.009	1.973	-15.32	-11.651
1186	1.186	-8.723	-15.069	-3.282	-23.517	-1.139	-4.744	-7.393	-2.772
1187	1.187	-14.763	-22.128	13.71	-20.24	-7.098	-0.414	-8.557	-1.638
1188	1.188	-9.385	-37.141	4.374	-17.159	-1.82	-2.647	1.11	1.825
1189	1.189	-4.375	-8.228	1.627	-8.893	-8.546	-7.418	-7.797	-3.417
1190	1.19	18.404	12.389	-5.969	-11.459	-7.71	-4.079	-4.316	-4.403
1191	1.191	22.407	8.64	5.586	-18.493	-11.718	-9.479	-9.537	-1.907
1192	1.192	3.567	-8.441	-0.848	-20.701	-15.137	-7.548	-4.694	-9.277
1193	1.193	-13.523	-24.205	8.807	-38.24	-18.37	-17.666	3.249	-6.391
1194	1.194	-16.725	-32.56	-3.411	-40.665	-11.721	-10.494	2.296	-16.084
1195	1.195	-19.546	-4.423	-8.077	-8.846	-7.403	-6.726	-2.53	-9.71
1196	1.196	-37.474	-15.781	-23.97	-4.486	-17.974	-5.471	-1.74	-13.201
1197	1.197	-11.826	-25.96	-9.099	-8.588	-13.659	-10.679	-2.491	-10.107
1198	1.198	19.072	-22.953	-18.806	-12.334	5.95	-13.567	-13.303	-11.08
1199	1.199	23.069	-8.892	-10.118	-22.44	3.295	-17.836	-11.732	-8.573
1200	1.2	-3.314	-1.388	-14.798	-25.511	0.831	-20.154	-7.439	-4.514
1201	1.201	-34.335	14.805	-13.442	-33.874	-1.449	-18.169	-19.211	-8.006
1202	1.202	-38.446	-8.678	-25.218	-26.372	-7.793	-16.17	-14.531	-11.299
1203	1.203	-42.175	0.557	-20.555	-0.667	-5.818	-14.291	-13.146	-4.722
1204	1.204	-59.267	-19.242	-16.29	30.265	-7.517	-10.675	-14.274	-14.394
1205	1.205	-87.592	-52.725	-7.382	1.262	-15.409	-6.114	-13.079	-18.066
1206	1.206	-30.975	-20.843	-10.852	12.515	-14.021	-7.768	-9.946	-14.574
1207	1.207	-6.676	-0.229	-26.887	9.231	-7.591	-9.04	-12.819	-17.675
1208	1.208	-28.832	-3.997	-10.615	6.059	-6.39	-8.589	-12.015	-22.508
1209	1.209	4.555	-27.856	-4.202	-13.718	-11.569	-4.47	-9.654	-14.562
1210	1.21	22.643	-24.811	-2.234	4.083	-6.685	-9.254	-9.03	-17.645
1211	1.211	17.174	-5.128	-3.948	-7.519	-9.158	-8.623	-9.572	-12.795
1212	1.212	-28.373	-23.011	-5.456	-1.113	-0.204	-15.149	-16.111	-15.292
1213	1.213	-10.255	-25.447	-9.664	-14.598	-3.636	-5.418	-15.298	-14.502
1214	1.214	-15.732	-14.921	-13.282	-37.323	-6.682	-6.521	-11.193	-17.967
1215	1.215	-10.75	-13.022	-16.722	-34.107	-9.525	-9.959	-9.213	-13.298
1216	1.216	-15.274	-18.296	-24.033	-25.706	-8.7	-10.887	-12.458	-15.012
1217	1.217	-11.307	-13.697	-17.215	-18.17	-6.323	-17.64	-9.509	-8.015
1218	1.218	-0.165	-12.366	-17.938	2.895	-8.206	-7.979	-8.107	-8.957
1219	1.219	3.084	-29.458	-12.277	-11.219	-7.583	-11.683	-12.516	-6.415
1220	1.22	-18.83	-27.195	-14.137	-29.023	-0.962	-5.695	-8.405	-11.992
1221	1.221	-10.554	-20.871	-12.125	-17.395	-14.072	-19.615	-7.979	-11.378
1222	1.222	-8.069	-15.131	-20.948	-10.969	-12.093	-9.876	-9.292	-9.413
1223	1.223	-5.807	11.154	-14.484	14.273	-13.791	-4.556	-2.667	-11.118
1224	1.224	-3.725	-22.929	3.586	31.415	-12.203	-9.112	-3.597	-3.148
1225	1.225	-5.69	-36.503	-3.893	-9.296	-10.805	-10.437	-11.489	-13.94
1226	1.226	-14.389	-15.828	-6.125	-36.833	-11.924	-14.084	-12.415	-15.257
1227	1.227	-31.834	-19.567	-12.41	-21.633	-5.886	-12.916	-9.468	-18.894
1228	1.228	-15.611	-9.579	-10.368	1.22	-11.081	-9.79	-10.205	-12.85
1229	1.229	-17.798	12.228	-8.52	22.045	-8.139	-12.671	-10.947	-7.58
1230	1.23	-12.086	43.366	-6.877	10.982	-12.36	-11.874	-8.981	-8.505
1231	1.231	-10.473	22.659	-13.958	14.476	-11.548	-7.792	-13.593	-9.23
1232	1.232	-5.933	-34.08	-17.522	-32.363	-9.578	-11.241	-10.652	-8.406
1233	1.233	-24.728	-25.985	-13.935	-79.136	-10.115	-10.619	-14.102	-10.29
1234	1.234	-17.161	-18.628	-14.801	-48.765	-6.008	-12.335	-12.721	-10.83
1235	1.235	-10.201	-12.022	-11.803	-43.347	-13.896	-9.791	-13.086	-10.207
1236	1.236	-3.827	-18.022	-17.709	-38.399	-12.683	-12.078	-13.46	-7.642
1237	1.237	-17.391	-12.582	-10.256	-33.919	-11.676	-10.9	-9.187	-10.874
1238	1.238	-43.713	-7.574	-19.044	-13.192	-6.798	-13.594	-8.787	-13.718
1239	1.239	-39.976	-3.151	-12.948	-9.509	-11.02	-13.201	-12.06	-11.732
1240	1.24	-29.861	-7.221	-9.753	14.351	-11.767	-10.312	-9.928	-9.748
1241	1.241	-7.925	-18.424	-12.579	11.416	-13.677	-12.25	-11.088	-13.182
1242	1.242	-5.181	-8.352	-20.431	48.5	-4.948	-8	-12.257	-11.787
1243	1.243	18.022	-49.183	-21.325	23.393	-8.414	-14.976	-16.518	-12.913
1244	1.244	8.726	-10.504	-18.346	27.937	-5.304	-8.217	-9.945	-13.265
1245	1.245	17.046	-5.461	-8.601	15.747	-10.12	4.926	-10.726	-8.987
1246	1.246	-6.2	-9.94	3.258	-40.735	-7.581	30.075	-13.063	-10.307
1247	1.247	-21.892	-14.021	4.853	-16.179	-6.795	13.039	-9.6	-10.668
1248	1.248	-24.609	-25.227	-10.961	-23.413	-10.26	9.934	-9.047	-8.508
1249	1.249	-22.078	-35.283	-8.79	-56.792	-12.168	1.611	-15.669	-9.636
1250	1.25	-24.352	-25.977	-18.414	-1.722	-8.081	-21.625	-11.447	-9.216
1251	1.251	-34.987	-17.696	-30.561	5.743	-9.42	-43.511	-12.258	-11.311
1252	1.252	-21.416	-10.17	-13.099	-0.834	-7.089	-86.099	-7.468	-9.339
1253	1.253	-19.63	-3.192	-10.738	-18.996	-7.472	-55.73	-6.934	-13.572
1254	1.254	-24.249	-22.302	-12.821	-35.268	-8.631	-28.073	-7.554	-10.627
1255	1.255	-19.949	-9.443	-10.83	-30.2	-4.378	-12.996	-10.118	-15.443
1256	1.256	-16.281	6.849	-15.988	-25.655	-10.196	-8.551	-5.711	-5.351
1257	1.257	-7.902	13.311	-8.001	37.273	-6.137	-4.494	-6.33	-9.582
1258	1.258	-23.907	-15.633	-12.219	10.733	-10.977	-0.823	-9.86	-10.72
1259	1.259	-12.249	-19.64	-15.849	-13.697	-11.562	2.459	-12.227	-16.697
1260	1.26	-10.045	-23.255	-9.799	-21.2	-13.312	-0.647	-8.212	-9.31
1261	1.261	-4.165	21.584	-8.784	-14.64	-13.71	-8.985	-10.776	-14.12
1262	1.262	-5.848	39.923	-11.649	-44.919	-15.07	-6.479	-11.213	-9.82
1263	1.263	-13.768	23.568	-10.842	-72.38	-8.495	-8.821	-8.367	-13.852
1264	1.264	-3.658	-52.051	-10.042	-57.12	-13.342	-2.446	-12.875	-14.398
1265	1.265	8.186	-41.119	-3.448	-6.7	-5.422	-8.258	-11.19	-13.791
1266	1.266	-15.567	-31.146	-11.363	54.315	-6.404	-10.002	-11.631	-15.499
1267	1.267	-25.596	-39.973	-14.437	46.496	-9.316	10.706	-10.336	-10.626
1268	1.268	-28.662	-15.537	-7.647	9.594	-6.818	19.022	-10.003	-10.003
1269	1.269	-25.949	-22.896	-13.632	16.254	-6.06	11.478	-8.901	-12.869
1270	1.27	-13.172	-16.265	-20.972	-1.868	-10.912	-4.772	-7.024	-11.48
1271	1.271	-29.424	-10.197	-23.861	-29.476	-6.284	-36.697	-9.219	-10.095
1272	1.272	-1.734	-26.558	-24.623	-54.656	-5.732	-50.249	-13.159	-14.134
1273	1.273	-5.405	-21.461	-12.424	-50.387	-7.107	-37.855	-10.708	-12.75
1274	1.274	-22.423	-16.958	-10.671	-29.749	-7.521	11.317	-10.375	-18.148
1275	1.275	-50.663	-12.788	-15.297	-33.418	-2.705	4.75	-11.591	-10.185
1276	1.276	-39.434	13.655	-13.931	17.998	-7.374	22.949	-14.369	-11.136
1277	1.277	-22.406	10.56	-17.607	99.606	-1.976	-4.721	-10.951	-14.018
1278	1.278	-19.323	-4.975	-14.128	-19.515	-6.836	0.322	-10.632	-13.231
1279	1.279	-16.603	-30.395	-17.233	-67.12	-6.276	-4.109	-10.31	-9.139
1280	1.28	-3.835	-33.607	-8.34	-81.396	-8.04	-8.149	-11.538	-11.045
1281	1.281	-10.831	-5.299	-7.198	-68.262	-6.707	-19.354	-13.723	-14.313
1282	1.282	-8.729	-8.955	-6.254	15.058	-10.018	-22.637	-10.487	-12.557
1283	1.283	4.792	-25.946	-5.311	69.198	-9.646	-13.349	-8.404	-7.702
1284	1.284	13.487	-54.086	-11.327	39.335	-13.339	-16.046	-8.842	-8.267
1285	1.285	15.037	-19.85	-12.104	83.878	-12.969	-18.545	-6.963	-12.318
1286	1.286	4.964	-33.298	-5.527	-22.127	-6.414	-11.532	-5.483	-14.822
1287	1.287	-14.585	4.298	-11.553	-7.881	-13.208	-9.342	-8.261	-15.196
1288	1.288	-57.181	-0.753	-10.793	5.191	-8.97	-7.374	-8.692	-8.609
1289	1.289	-39.03	3.716	-18.746	-30.727	-8.212	1.35	-8.528	-13.444
1290	1.29	-33.639	-8.609	-9.089	-106.741	-8.816	-9.674	-7.784	-15.954
1291	1.291	-8.497	-4.887	-10.263	-57.396	-8.254	-11.028	-7.611	-7.049
1292	1.292	14.344	-14.873	-11.445	5.251	-8.852	-9.862	-10.923	-10.532
1293	1.293	-14.671	0.824	-12.436	-35.199	-8.479	-13.321	-6.884	-9.564
1294	1.294	-18.327	-30.344	-17.292	-101.908	-9.851	-5.939	-12.726	-4.729
1295	1.295	-1.294	23.892	-11.308	-75.263	-9.475	-10.711	-13.523	-12.663
1296	1.296	-16.963	1.856	-15.38	-18.546	-9.105	-14.887	-11.594	-7.438
1297	1.297	-2.852	-31.514	-11.901	18.237	-10.276	-15.58	-8.313	-10.342
1298	1.298	-5.387	-13.267	-8.612	24.431	-6.803	-22.096	-7.747	-12.858
1299	1.299	-35.784	-7.811	-11.542	5.939	-10.108	-12.373	-12.594	-10.54
1300	1.3	-23.413	37.777	-10.204	0.31	-9.732	-8.661	-9.307	-9.965
1301	1.301	-49.749	19.693	-9.839	75.799	-8.584	-9.804	-8.729	-15.97
1302	1.302	-53.058	-30.137	-12.778	43.362	-12.082	-4.576	-7.373	-8.627
1303	1.303	-24.798	-49.984	-13.959	-64.84	-9.193	-1.706	-12.8	-17.541
1304	1.304	-36.008	-80.36	-18.998	65.339	-7.269	-0.926	-6.244	-9.232
1305	1.305	1.751	-41.653	-20.942	-21.928	-6.901	-9.776	-10.522	-14.469
1306	1.306	-3.262	-36.513	-12.047	-260.481	-11.751	-10.878	-12.845	-9.645
1307	1.307	10.298	-22.849	-13.216	-21.585	-9.832	-13.917	-9.314	-8.878
1308	1.308	-2.068	-2.085	-7.224	133.57	-7.908	-10.945	-9.852	-9.663
1309	1.309	-5.727	-20.847	-10.331	161.64	-9.667	-8.348	-6.935	-11.614
1310	1.31	-2.405	-65.588	-9.377	33.341	-4.844	-7.478	-8.281	-9.7
1311	1.311	-5.469	-47.46	-8.601	-83.141	-12.212	-12.227	-9.619	-17.447
1312	1.312	-8.139	-8.722	-9.375	-146.71	-7.389	-7.513	-8.416	-10.112
1313	1.313	-20.874	26.587	-9.96	-89.191	-9.921	-8.033	-7.97	-11.094
1314	1.314	-18.512	-5.244	-5.319	-36.953	-7.607	-13.785	-5.141	-6.849
1315	1.315	-24.854	-9.279	-14.228	-275.59	-11.105	-17.802	-8.454	-10.926
1316	1.316	-15.127	9.465	-20.608	-105.018	-14.399	-18.346	-6.915	-12.869
1317	1.317	-9.884	26.464	-9.781	111.852	-5.507	-13.665	-9.655	-14.813
1318	1.318	13.922	60.9	-8.441	83.801	-9.189	-13.039	-5.846	-11.92
1319	1.319	3.874	-7.762	-7.283	58.095	-10.36	-15.514	-10.216	-10.575
1320	1.32	-17.963	-17.5	-10.764	34.848	-5.14	-10.065	-2.439	-11.94
1321	1.321	-20.631	-26.336	-9.803	98.312	-6.118	-8.128	-1.446	-9.044
1322	1.322	-13.048	-1.758	-12.711	194.419	-10.381	-10.086	-8.198	-12.721
1323	1.323	-19.951	20.406	-11.942	71.531	-4.778	-11.857	-14.278	-8.276
1324	1.324	-22.03	-53.48	-9.613	-8.18	-8.271	-11.485	-13.558	-11.181
1325	1.325	-16.176	-63.247	-13.088	6.101	-5.003	-7	-8.699	-10.796
1326	1.326	-17.902	-89.877	-9.788	-165.029	-9.077	-6.392	-10.672	-15.249
1327	1.327	-19.407	-32.878	-12.678	-234.724	-4.252	-9.836	-6.702	-11.186
1328	1.328	-23.614	-10.736	-9.186	41.126	-10.27	-13.132	-9.273	-18.158
1329	1.329	-11.76	36.165	-10.532	3.849	-6.225	-15.26	-7.931	-15.262
1330	1.33	9.005	54.309	-3.948	37.606	-9.725	-9.286	-14.492	-11.003
1331	1.331	0.75	37.754	-8.772	68.279	-9.168	3.847	-17.36	-6.947
1332	1.332	-1.705	-27.889	-11.28	-16.493	-12.094	5.748	-18.114	-11.798
1333	1.333	-27.385	-72.584	-15.343	111.56	-10.768	-6.482	-12.48	-12.391
1334	1.334	-30.592	-96.946	-26.182	41.796	-7.5	-11.148	-5.866	-11.831
1335	1.335	-14.852	-15.452	-21.538	20.71	-6.361	-29.94	3.868	-11.463
1336	1.336	-17.509	17.101	-5.675	-36.96	-8.324	-37.516	2.804	-11.875
1337	1.337	-14.945	66.519	-12.061	-19.863	-7.968	-7.156	-15.053	-10.743
1338	1.338	-12.612	21.968	-14.003	154.948	-7.821	5.207	-22.433	-10.381
1339	1.339	-14.749	-18.513	-8.787	-8.12	-5.922	8.863	-19.921	-11.565
1340	1.34	-12.801	-11.044	-13.445	-114.393	-10.219	12.131	-21.829	-8.678
1341	1.341	-14.516	-44.481	-9.19	-210.805	-10.85	2.807	-15.81	-10.645
1342	1.342	-22.403	10.493	-12.873	-193.494	-7.439	-11.354	-10.417	-10.288
1343	1.343	-15.191	3.133	-16.37	-82.129	-8.873	-18.93	-2.428	-8.782
1344	1.344	-14.012	-16.815	-13.283	18.906	-11.832	-40.065	-6.667	-13.253
1345	1.345	-17.466	1.312	-12.335	84.796	-9.932	-37.39	-18.443	-9.967
1346	1.346	-18.398	-70.95	-9.829	25.46	-13.443	-19.624	-13.853	-11.734
1347	1.347	-25.146	-21.698	-15.444	188.506	-12.299	-21.986	-4.034	-13.117
1348	1.348	-25.888	-12.983	-7.53	72.457	-10.378	-11.391	-7.879	-9.864
1349	1.349	-16.962	-70.154	-14.904	-33.409	-13.882	-9.503	-14.031	-10.29
1350	1.35	-13.48	-48.263	-15.9	-14.446	-7.343	-11.277	-9.081	-11.487
1351	1.351	-14.435	-28.335	-9.917	-207.097	-8.365	-6.671	-10.294	-10.335
1352	1.352	-19.276	-10.021	-9.148	-386.325	-7.662	3.358	0.976	-8.248
1353	1.353	-21.796	50.948	-17.109	-130.229	-10.072	4.496	11.872	-12.742
1354	1.354	-25.832	26.446	-16.161	-164.065	-5.314	-8.695	4.621	-10.864
1355	1.355	-14.978	-55.262	-15.225	-8.816	-8.674	-3.501	-14.984	-12.656
1356	1.356	-6.986	-44.622	-16.024	-149.685	-10.466	-1.992	-46.173	-11.363
1357	1.357	-8.291	4.563	-10.439	29.64	-10.896	-12.096	-33.834	-13.739
1358	1.358	-17.144	13.402	-11.049	99.467	-9.591	-21.04	-7.596	-9.716
1359	1.359	-18.263	37.709	-10.498	205.484	-10.017	-31.929	-4.375	-11.13
1360	1.36	-15.138	44.881	-18.251	147.943	-11.976	-27.718	-7.524	-16.612
1361	1.361	-18.011	-15.829	-15.173	60.376	-9.296	-15.941	-27.349	-10.12
1362	1.362	-17.211	-56.483	-12.304	76.214	-8.57	-8.053	-35.036	-10.975
1363	1.363	-22.791	-78.605	-11.565	90.36	-9.981	-6.772	-70.261	-15.113
1364	1.364	-17.938	-58.722	-9.273	-54.538	-7.524	-0.498	-95.598	-14.608
1365	1.365	-15.989	8.33	-15.884	-73.741	-11.096	-1.795	-82.156	-16.601
1366	1.366	-7.08	17.105	-7.992	83.427	-7.912	-5.002	-44.582	-16.079
1367	1.367	-0.674	-7.327	-7.073	-22.63	-14.576	-4.106	-9.131	-10.345
1368	1.368	-11.484	-29.391	-11.971	73.73	-7.84	-3.322	32.332	-11.217
1369	1.369	-18.604	-98.194	-19.953	-48.34	-12.104	-8.873	60.184	-13.251
1370	1.37	-14.323	-24.317	-14.785	-64.282	-11.307	-2.319	55.24	-15.294
1371	1.371	-18.008	-113.208	-13.875	-21.206	-11.875	-5.87	41.684	-18.308
1372	1.372	-19.183	-29.947	-11.224	199.526	-8.39	-5.213	104.064	-14.927
1373	1.373	-11.824	24.04	-10.5	1.873	-10.355	-3.044	59.218	-16.381
1374	1.374	-20.725	-25.494	-11.328	-82.915	-1.502	-11.194	-14.37	-18.61
1375	1.375	-7.565	0.994	-14.872	-57.457	-10.442	-16.634	26.572	-11.543
1376	1.376	-16.262	-7.297	-15.525	-34.312	-11.637	-19.646	55.965	-12.786
1377	1.377	-5.228	-0.081	-12.688	-352.189	-4.319	-8.281	11.116	-11.697
1378	1.378	-3.872	-6.763	-10.243	-216.436	-9.193	-12.919	-29.603	-10.22
1379	1.379	-10.253	60.305	-8.955	237.876	-11.726	0.009	-51.673	-14.168
1380	1.38	-11.397	86.891	-11.156	177.702	-7.661	-5.177	-58.155	-8.436
1381	1.381	-14.466	29.828	-7.548	232.832	-7.071	-9.806	-39.713	-7.732
1382	1.382	-13.482	-22.04	-4.323	-16.774	-6.492	-8.508	-34.011	-8.383
1383	1.383	-26.623	-42.242	-6.527	28.613	-11.913	-14.895	-38.833	-1.112
1384	1.384	-9.215	-48.466	-12.606	-95.034	-12.487	-18.346	-52.301	-6.026
1385	1.385	-6.902	-32.151	-10.184	-57.663	-6.494	-10.913	-73.046	-6.872
1386	1.386	-17.544	-57.347	-12.588	112.703	-0.891	-9.842	-91.989	-7.702
1387	1.387	-4	-89.318	-13.222	-42.368	3.946	-10.545	-95.573	-11.248
1388	1.388	-16.184	-85.261	-11.349	98.52	-3.414	-12.643	-92.776	-10.729
1389	1.389	-11.518	-36.196	-13.148	124.305	-2.45	-8.957	-95.738	-19.697
1390	1.39	-15.762	10.503	-15.718	-85.219	3.565	-9.457	-67.547	-7.961
1391	1.391	-14.586	28.563	-14.419	-113.302	15.761	-12.386	-18.407	-6.477
1392	1.392	-6.243	22.981	-10.408	-190.29	14.054	-15.995	69.11	-2.277
1393	1.393	-7.198	27.937	-15.303	-120.856	-9.699	-8.874	80.969	-21.864
1394	1.394	-19.949	32.323	-10.714	-184.461	-26.696	-9.981	48.612	-30.205
1395	1.395	-14.7	61.23	-14.825	-242.122	-29.74	-11.019	98.093	-17.462
1396	1.396	-19.32	34.781	-22.806	-154.574	-32.39	-13.731	214.535	-10.522
1397	1.397	-15.042	65.586	-4.852	-75.003	-29.847	-6.533	103.151	-8.445
1398	1.398	-13.863	119.731	-7.417	141.843	-18.202	-11.597	59.895	-10.431
1399	1.399	-15.003	8.57	-5.132	234.615	-3.262	-16.12	125.638	-12.212
1400	1.4	-14.009	-102.8	-15.822	93.574	6.456	-9.056	65.941	-32.93
1401	1.401	-16.876	-203.852	-25.542	-85.897	15.223	-14.117	-31.909	-7.384
1402	1.402	-10.837	-111.693	-9.708	-16.365	19.938	-20.188	-45.116	-4.08
1403	1.403	-13.13	-4.223	-16.129	-207.144	9.948	-12.726	-80.65	-0.961
1404	1.404	-11.162	68.05	-10.363	-78.924	-1.79	-13.428	-91.449	-3.651
1405	1.405	-18.484	54.926	-15.626	37.45	-19.127	-14.054	-101.184	-1.13
1406	1.406	-21.348	19.282	-7.719	-25.868	-26.028	-12.953	-74.358	-8.106
1407	1.407	-15.298	-56.559	-9.097	-6.563	-15.316	-12.082	-33.556	-18.756
1408	1.408	-24.153	-26.885	-7.943	81.219	-21.048	-1.874	-40.66	-5.227
1409	1.409	-18.116	35.711	-25.952	65.596	-29.671	-6.162	-47.051	-6.978
1410	1.41	-19.041	-37.548	-18.413	109.009	-18.555	-20.669	-16.479	10.44
1411	1.411	-19.957	-106.576	-6.817	-35.539	-5.524	-7.34	22.405	-5.801
1412	1.412	-27.848	-25.894	-8.948	60.624	3.203	15.522	57.718	-7.895
1413	1.413	-20.446	-15.088	-14.748	78.064	1.679	37.554	25.82	-9.789
1414	1.414	-15.576	-5.215	-13.001	30.528	23.422	40.501	-36.658	-21.914
1415	1.415	-13.023	3.726	-11.44	131.562	26.613	7.136	-135.162	-23.406
1416	1.416	-15.306	-53.048	-10.078	118.26	1.186	-24.896	-253.422	-13.305
1417	1.417	-18.745	-74.991	4.249	-60.752	-29.675	-79.261	-205.405	6.285
1418	1.418	-15.41	-121.722	-9.307	-291.527	-50.294	-101.634	-103.989	3.618
1419	1.419	-13.634	-42.316	-4.085	111.596	-61.427	-14.522	-11.51	6.186
1420	1.42	-5.676	-31.48	-8.739	56.583	-37.539	20.793	72.118	3.909
1421	1.421	-4.489	37.685	-10.091	206.462	-21.798	53.111	147.953	-6.68
1422	1.422	-14.139	82.417	-18.988	161.213	3.796	63.003	118.08	-12.424
1423	1.423	-15.267	58.155	-15.49	120.149	20.878	89.871	162.607	-10.618
1424	1.424	-14.07	21.359	-8.112	-217.781	5.274	65.691	154.479	-18.486
1425	1.425	-17.133	-25.352	-3.245	-172.566	2.646	-30.395	72.977	-25.555
1426	1.426	-10.32	-43.401	-9.216	-213.792	0.226	-69.671	-2.911	-31.834
1427	1.427	-9.508	-15.598	-8.418	-26.041	2.672	-105.142	-52.306	-25.739
1428	1.428	-15.082	-10.452	-10.323	-264.861	-16.377	-50.766	-97.147	-20.413
1429	1.429	-14.46	39.971	-8.358	-171.995	-23.828	-99.961	-154.069	-17.41
1430	1.43	-11.142	60.051	-8.898	-87.227	-26.065	-54.87	-235.41	-14.808
1431	1.431	-12.857	42.017	-16.797	-112.507	-11.106	18.662	-202.77	-10.655
1432	1.432	-18.642	36.71	-10.758	-42.673	-9.161	-30.61	-94.163	-3.993
1433	1.433	-13.014	-28.817	-9.746	105.497	-10.916	-57.105	35.796	-9.904
1434	1.434	-11.072	-91.265	-4.863	163.089	3.416	-81.298	123.095	-12.114
1435	1.435	-7.766	-83.072	-9.083	75.445	5.388	-88.534	202.218	-21.477
1436	1.436	-6.008	-46.009	-21.227	-35.953	-3.262	-41.564	245.038	-12.453
1437	1.437	-13.942	-39.331	-15.963	-50.207	1.453	-120.804	178.967	-11.179
1438	1.438	-22.247	-8.884	-20.575	-116.139	0.17	-66.583	95.338	-5.868
1439	1.439	-14.887	-3.383	-16.283	-80.535	-14.107	42.004	-67.57	-2.892
1440	1.44	-13.911	1.797	-17.406	-48.087	-4.385	114.23	-90.944	-5.358
1441	1.441	-19.902	6.445	-13.883	40.556	-27.138	153.685	-112.136	-10.915
1442	1.442	-15.822	-22.396	-12.87	147.919	-30.142	189.064	-93.041	-21.682
1443	1.443	-16.375	-33.455	-13.788	133.615	-10.338	69.325	-145.506	-32.636
1444	1.444	-15.779	4.442	-16.26	67.81	-23.127	-10.56	-97.952	-19.59
1445	1.445	-17.513	19.667	-13.878	32.164	-20.836	90.219	60.808	-14.288
1446	1.446	-12.655	-3.03	-11.885	-0.401	6.822	50.721	81.812	6.512
1447	1.447	-13.226	-48.808	-11.259	29.338	3.147	86.375	62.639	3.905
1448	1.448	-13.788	-6.133	-12.938	74.29	-0.127	97.396	10.048	-3.55
1449	1.449	-10.292	-22.457	-10.364	1.325	-3.233	87.798	25.682	-24.55
1450	1.45	-15.703	-37.549	-9.917	-47.609	-11.585	7.364	39.782	-27.187
1451	1.451	-19.179	-60.473	-11.997	-92.086	-19.186	-111.921	-26.301	-29.659
1452	1.452	-13.177	-48.215	-10.019	-116.415	-16.872	-223.21	-110.05	-27.283
1453	1.453	-15.486	-21.892	-10.347	-64.628	-10.476	-295.354	-56.261	-20.839
1454	1.454	-16.056	-4.749	-9.522	-17.834	-16.244	-150.523	-125.797	-3.342
1455	1.455	-12.764	-1.502	-13.916	24.852	-3.979	-246.654	-99.481	8.316
1456	1.456	-16.841	-26.918	-14.454	-58.17	-5.452	-159.072	-124.192	6.237
1457	1.457	-17.244	-16.765	-20.999	-46.249	-9.708	-15.759	-146.479	12.096
1458	1.458	-15.893	-26.041	-14.975	29.766	-16.171	119.093	-45.722	6.894
1459	1.459	-18.808	-11.861	-14.172	39.886	-12.752	206.763	-31.372	-4.124
1460	1.46	-22.49	6.04	-10.671	-22.48	3.196	191.037	-18.151	-17.084
1461	1.461	-16.101	22.322	-16.648	67.274	38.071	-25.613	41.487	-22.293
1462	1.462	-18.618	7.404	-17.39	7.677	22.849	-118.472	74.008	-23.832
1463	1.463	-7.974	-21.556	-12.52	-46.421	-18.41	-146.592	44.417	-39.705
1464	1.464	-9.325	-17.413	-15.787	-95.685	-34.855	-18.702	53.261	-20.549
1465	1.465	-10.467	-28.557	-12.863	38.642	-49.982	143.687	-68.962	-2.777
1466	1.466	-11.613	-18.404	-4.906	19.569	-27.221	164.297	-191.625	-5.148
1467	1.467	-10.626	-21.453	5.961	2.184	-14.957	221.579	-112.245	1.223
1468	1.468	-13.516	4.144	-4.065	-13.815	-11.389	203.599	-40.077	-8.396
1469	1.469	-10.982	14.254	-5.207	-57.256	-8.188	91.606	78.512	-3.115
1470	1.47	-10.195	11.287	-8.666	-149.285	7.435	-10.002	222.02	-10.992
1471	1.471	-15.009	-2.7	-9.615	-41.865	15.743	-181.774	318.579	-15.195
1472	1.472	-20.98	-10.055	-14.434	1.404	8.181	-251.883	196.464	-11.446
1473	1.473	-16.897	-12.182	-18.688	-11.738	-12.908	-230.555	-41.736	-12.51
1474	1.474	-20.355	-14.187	-21.006	-23.59	-15.593	-249.219	-75.233	-28.488
1475	1.475	-15.679	-12.203	-19.064	-34.752	-33.373	-126.335	-43.762	-30.779
1476	1.476	-21.066	-10.471	-13.042	-25.111	-49.605	-46.929	-15.338	-15.924
1477	1.477	-14.446	0.554	-13.791	-16.413	-26.171	-61.615	10.421	-17.916
1478	1.478	-18.668	-3.693	-10.265	7.976	-16.87	-22.48	-105.776	-12.711
1479	1.479	-13.025	-2.509	-17.588	-14.254	-8.558	-177.811	-211.616	-4.74
1480	1.48	-14.935	-15.624	-12.722	-7.698	14.664	12.631	-154.05	-3.333
1481	1.481	-12.969	-34.916	-13.473	59.536	42.917	89.391	-31.709	0.373
1482	1.482	-8.882	-42.434	-14.228	32.908	46.613	-26.773	79.432	-7.923
1483	1.483	-11.38	-30.808	-16.139	57.433	8.887	-5.651	122.423	-23.942
1484	1.484	-6.917	-24.485	-12.819	35.624	-16.283	51.94	267.215	-30.886
1485	1.485	-9.816	-30.393	-18.203	29.296	-29.852	34.535	132.803	-28.761
1486	1.486	-6.327	-35.69	-10.246	-13.144	-33.951	50.418	45.601	-19.091
1487	1.487	-13.674	-11.907	-5.009	25.582	-30.368	93.57	-1.795	0.256
1488	1.488	-14.649	-8.618	-5.965	10.502	-13.423	80.369	-44.782	7.788
1489	1.489	-13.693	-17.877	-10.219	42.41	-16.546	44.759	-31.523	14.751
1490	1.49	-17.958	-26.187	-12.534	-20.069	-42.095	77.247	-43.28	12.601
1491	1.491	-22.032	-13.408	-14.463	-118.506	-38.757	205.546	-32.456	-4.864
1492	1.492	-23.972	-11.083	-13.864	-157.856	-16.848	223.068	-22.666	-11.879
1493	1.493	-15.269	-13.238	-12.105	-26.46	25.783	175.652	-13.787	-26.816
1494	1.494	-18.755	0.291	-20.019	-8.917	19.882	45.62	-5.682	-24.926
1495	1.495	-21.861	-4.907	-18.838	6.989	3.48	-147.036	-27.678	-23.219
1496	1.496	-15.095	-0.232	-11.459	-36.186	-11.581	-172.607	-47.413	-24.808
1497	1.497	-17.613	-4.479	-12.4	-49.401	-15.953	-242.28	-53.233	-14.772
1498	1.498	-12.005	-13.407	-11.6	-13.83	13.131	-263.355	-25.39	-18.469
1499	1.499	-10.082	-9.905	-12.353	-24.681	31.859	-205.765	-10.19	-2.84
1500	1.5	-9.504	-6.793	-11.754	-14.905	41.81	-48.395	-23.632	3.456
1501	1.501	-8.937	-11.608	-11.156	-6.14	-5.337	57.167	-44.223	9.153
1502	1.502	-14.757	-17.607	-12.889	1.831	-25.323	-1	12.575	0.313
1503	1.503	-13.995	-19.951	-10.369	9.03	-55.746	-18.908	36.991	-20.496
1504	1.504	-7.42	-10.572	-11.719	2.365	-83.443	-3.345	0.128	-0.771
1505	1.505	-3.168	-22.544	-5.127	8.329	-78.382	-46.686	-33.311	-8.341
1506	1.506	-3.945	-24.292	3.787	13.736	-9.614	-33.717	-63.598	-19.997
1507	1.507	-10.52	-14.388	4.96	-11.505	59.529	-69.315	-124.48	-5.178
1508	1.508	-11.296	-18.132	-2.381	-43.492	32.825	-79.958	-165.032	8.322
1509	1.509	-12.072	-12.003	-9.138	10.72	57.213	-30.237	-142.766	3.05
1510	1.51	-18.656	-10.698	-6.602	3.42	79.289	-3.291	-55.109	-1.614
1511	1.511	-14.402	-13.29	-8.888	-3.225	45.842	53.684	4.648	-14.575
1512	1.512	-20.009	-12.16	-13.681	-9.234	-33.441	120.309	15.667	-9.345
1513	1.513	-15.168	-12.688	-11.698	-14.728	-65.915	218.61	45.458	-14.028
1514	1.514	-22.508	-9.095	-9.909	-9.795	-16.566	257.934	36.712	-1.129
1515	1.515	-17.662	-15.078	-12.381	-14.364	10.146	246.295	28.716	7.569
1516	1.516	-21.906	-19.215	-17.754	-10.298	18.247	83.838	-8.218	-16.206
1517	1.517	-17.832	-25.819	-17.122	-13.994	-18.698	153.956	-28.234	-60.893
1518	1.518	-18.406	-33.761	-13.769	-10.748	-38.594	217.735	-46.424	-54.917
1519	1.519	-13.753	-26.318	-16.616	-7.704	-56.745	121.603	-74.037	-49.516
1520	1.52	-17.804	-23.355	-16.175	-5.089	-51.307	173.915	-68.874	-44.457
1521	1.521	-22.636	-20.869	-17.477	-12.8	-26.127	-64.988	-36.759	-57.992
1522	1.522	-20.697	-12.027	-10.855	-10.523	-21.618	-577.174	-99.089	-70.39
1523	1.523	-24.766	5.872	-7.908	-16.916	-25.64	-650.734	-179.764	-44.084
1524	1.524	-26.118	18.527	-7.09	-14.996	-36.834	-451.541	-125.691	0.646
1525	1.525	-24.762	20.775	-19.249	-9.8	-33.488	-28.566	-56.691	55.636
1526	1.526	-24.375	1.615	-24.444	-11.376	-24.199	136.591	23.836	48.296
1527	1.527	-18.368	4.089	-35.44	-18.555	-15.894	86.749	77.724	14.836
1528	1.528	-17.584	-7.548	-22.44	-14.891	-8.373	-49.47	126.538	-27.724
1529	1.529	-11.959	-1.183	-17.177	-16.055	-15.389	-8.336	188.409	-33.134
1530	1.53	-13.88	-18.628	-12.494	-15.115	-9.012	-45.874	179.743	-7.988
1531	1.531	-9.233	-20.98	-13.803	-16.107	-10.888	-147.829	186.662	-3.545
1532	1.532	-9.813	-23.113	-12.594	-6.399	-2.109	-54.618	260.347	-15.944
1533	1.533	-1.876	-9.538	-16.03	-10.085	15.334	30.065	131.852	-4.73
1534	1.534	1.602	-11.244	-15.023	-8.943	26.918	-46.376	-60.874	12.286
1535	1.535	-1.486	-12.731	-8.217	-14.223	29.008	-22.699	-35.446	2.996
1536	1.536	-6.326	-16.938	-7.417	-9.449	57.997	41.225	-12.501	5.716
1537	1.537	-3.817	-20.618	-3.308	-12.075	37.298	22.457	-76.407	8.249
1538	1.538	-7.914	-21.793	0.212	-12.927	-19.382	40.247	-96.03	-3.336
1539	1.539	-7.362	-5.732	-0.344	-16.511	-43.729	119.923	-148.955	7.324
1540	1.54	-6.811	-3.451	-2.068	-16.013	-65.763	105.73	-69.853	17.031
1541	1.541	-15.748	-5.648	-9.994	-8.399	-59.218	-12.513	1.87	4.879
1542	1.542	-12.109	-7.65	-8.833	-7.616	-53.27	-91.718	-11.721	-15.819
1543	1.543	-15.634	-19.84	-11.937	-10.71	-58.711	-48.319	-23.907	-13.106
1544	1.544	-10.439	-27.736	-12.913	-15.02	-13.192	-8.71	-35.126	-10.609
1545	1.545	-13.383	-23.494	-13.704	-11.005	5.069	3.17	-25.614	-3.656
1546	1.546	-15.951	-27.211	-12.945	-11.619	-11.317	-51.087	-17.082	-5.777
1547	1.547	-15.219	-23.855	-12.379	-9.75	3.813	-41.284	-41.843	-19.314
1548	1.548	-10.431	-23.017	-9.097	-12.7	72.529	39.346	-34.842	-7.101
1549	1.549	-17.829	-29.96	-6.22	-10.162	102.143	71.88	-28.576	10.331
1550	1.55	-13.023	-38.095	-7.61	-5.703	75.444	101.692	-34.879	17.323
1551	1.551	-15.578	-22.183	-3.194	-7.451	2.106	164.526	-62.865	27.992
1552	1.552	-13.302	12.709	-1.467	-4.937	-7.798	91.494	-48.08	-1.005
1553	1.553	-21.282	88.333	-4.969	-7.27	-16.74	-56.364	-43.862	-63.497
1554	1.554	-20.364	120.835	-12.357	-9.408	-57.445	7.267	-23.346	-36.795
1555	1.555	-19.449	111.024	-15.49	-3.429	-64.852	-11.701	-27.242	-12.406
1556	1.556	-27.442	30.442	-14.564	-7.707	-44.936	-63.921	-10.448	9.651
1557	1.557	-20.154	-45.324	-18.841	-13.339	-2.322	-79.531	-13.788	-23.84
1558	1.558	-17.322	-193.296	-14.821	-24.23	-7.661	-122.479	-22.371	-29.842
1559	1.559	-16.625	-299.069	-15.456	-48.116	-12.642	22.482	0.605	-57.509
1560	1.56	-19.023	-202.812	-25.587	3.318	-17.069	80.411	22.288	-72.607
1561	1.561	-19.695	-185.317	-32.811	10.626	-21.158	63.226	13.884	-59.074
1562	1.562	-17.841	-73.986	-29.207	3.987	-17.532	47.587	1.103	-13.231
1563	1.563	-19.685	27.027	-20.96	-14.275	-14.347	4.646	-29.279	4.939
1564	1.564	-16.283	96.648	-17.939	-19.752	-23.753	-139.898	-25.191	-22.766
1565	1.565	-22.166	136.051	-15.113	-14.754	1.735	-120.604	-36.401	-37.884
1566	1.566	-19.937	76.356	-14.432	-19.247	-12.624	-224.434	-12.582	-24.362
1567	1.567	-16.542	43.737	-18.207	-15.228	-15.939	-66.975	-3.315	13.125
1568	1.568	-19.925	-25.467	-20.623	-19.337	-12.928	81.27	-0.637	-2.048
1569	1.569	-20.572	1.121	-18.781	-8.143	6.724	100.42	1.857	-34.01
1570	1.57	-14.844	57.891	-19.445	1.906	9.164	117.63	7.632	-21.047
1571	1.571	-17.237	50.444	-10.617	-1.206	-21.272	165.019	-3.973	-0.343
1572	1.572	-12.473	56.861	-14.371	-3.953	-17.222	63.592	-35.839	3.327
1573	1.573	-15.823	50.692	-15.599	-11.539	-20.91	-81.885	-104.486	-27.657
1574	1.574	-15.292	0.559	-5.995	-9.274	-37.955	-217.256	-114.317	-31.708
1575	1.575	-10.503	-60.13	-2.392	-15.701	2.83	-165.135	2.322	-12.882
1576	1.576	-20.596	-19.534	-3.634	-13.792	8.224	73.613	113.807	-2.709
1577	1.577	-16.375	-27.068	-4.687	-12.076	33.373	244.344	272.948	0.464
1578	1.578	-20.072	-33.896	-7.68	-7.467	46.922	151.466	209.727	8.812
1579	1.579	-16.603	-28.134	-13.75	-8.846	9.395	-45.631	36.79	26.595
1580	1.58	-9.256	-33.756	-16.133	-10.031	-36.069	-70.967	13.86	14.962
1581	1.581	-8.288	-59.071	-18.125	-18.376	-30.055	-94.218	-49.378	12.811
1582	1.582	-9.063	-72.796	-17.601	-17.428	-2.349	-157.78	-30.01	-0.761
1583	1.583	-8.294	-52.248	-11.072	-6.608	2.737	-176.963	-47.193	-9.517
1584	1.584	-19.137	-56.072	-5.13	-7.984	-10.737	-159.547	-31.248	-20.57
1585	1.585	-14.51	-39.228	-5.951	-14.394	-14.738	-143.85	-45.674	-21.911
1586	1.586	-10.268	7.553	-16.826	-10.932	-48.75	-71.838	-6.24	-15.538
1587	1.587	1.51	27.227	-8.925	-11.914	-44.26	-32.317	-18.055	-9.551
1588	1.588	-6.446	8.766	-4.703	-9.035	-31.881	122.993	-28.934	0.115
1589	1.589	-7.824	25.015	-5.897	-8.274	-20.753	59.618	-38.807	-14.23
1590	1.59	-9.004	29.854	-4.763	-18.929	16.866	2.139	-12.098	-27.784
1591	1.591	-10.183	25.144	-1.694	-23.195	31.882	-50.195	-20.111	-15.604
1592	1.592	-9.241	-37.579	-0.767	-11.395	18.303	-2.595	-41.979	-14.093
1593	1.593	-14.1	-64.589	-3.32	-9.854	-10.726	11.696	-21.858	-4.083
1594	1.594	-8.118	-8.037	-5.683	0.195	-44.803	-54.199	-27.679	-5.304
1595	1.595	-4.056	-1.042	-9.206	-6.21	-49.254	-42.441	-22.073	-18.518
1596	1.596	-10.644	59.19	-7.306	-9.704	-28.567	-9.885	-16.833	-16.822
1597	1.597	-8.135	34.495	-16.235	-25.781	-9.821	-0.048	-21.06	-15.325
1598	1.598	-12.204	41.566	-4.458	-46.884	13.99	-26.808	-16.784	-11.148
1599	1.599	-23.034	47.967	-2.929	-32.772	10.975	-67.453	-5.327	-10.032
1600	1.6	-18.386	-7.189	-7.206	-9.557	2.743	-15.844	-1.793	-8.905
1601	1.601	-14.114	-29.487	-26.775	-6.466	-4.755	58.072	-4.646	-16.247
1602	1.602	-20.488	-103.592	-24.082	1.855	-11.748	87.711	-18.532	-13.338
1603	1.603	-16.983	-113.606	-11.321	-0.641	-5.397	78.676	-31.019	-9.113
1604	1.604	-11.735	-140.35	-13.659	-2.949	-19.011	37.814	-28.41	-5.139
1605	1.605	-8.794	-164.743	-7.29	-5.062	-24.362	-28.994	-21.731	-5.767
1606	1.606	-7.972	-113.129	-24.723	-6.975	-10.161	-38.065	-15.641	-10.427
1607	1.607	-11.984	-66.471	-8.479	-1.744	-4.479	-13.944	-13.604	-7.516
1608	1.608	-9.983	-60.741	-10.622	-0.2	-13.233	-6.878	-11.761	-10.052
1609	1.609	-14.543	-33.413	-8.691	6.958	10.567	-13.761	-4.296	-9.679
1610	1.61	-6.719	-28.709	-13.916	-4.854	41.499	16.516	-0.299	-7.571
1611	1.611	-13.991	-6.02	-9.279	-3.255	12.43	32.931	-10.821	-11.275
1612	1.612	-1.13	39.75	-13.542	-1.844	-6.356	47.95	-9.18	-8.949
1613	1.613	-16.919	57.97	-12.38	-16.134	-9.632	52.291	-10.068	-6.754
1614	1.614	-23.222	63.492	-11.202	-29.659	-12.714	64.475	-13.313	-5.515
1615	1.615	-5.712	48.544	-1.496	-20.93	-9.992	7.429	-20.435	-3.551
1616	1.616	-12.593	44.272	-5.13	-12.966	-17.502	-17.25	-11.318	1.323
1617	1.617	-6.121	31.983	-8.575	-14.284	3.598	-54.572	-7.61	-9.423
1618	1.618	-27.325	20.766	-7.565	-20.623	-4.755	-34.882	-12.613	-33.132
1619	1.619	-13.114	23.947	-18.359	-28.896	-17.559	19.998	-5.63	-36.376
1620	1.62	-20.594	-10.505	-22.573	-21.484	-19.876	27.342	-11.432	-20.667
1621	1.621	-18.198	39.841	-18.859	-6.702	-21.978	-6.172	-18.603	-17.907
1622	1.622	-24.506	33.26	-19.973	-4.507	-16.136	-36.595	-31.207	-5.044
1623	1.623	-30.227	51.43	-12.579	5.23	-10.867	24.223	-32.808	-7.284
1624	1.624	-24.918	-31.799	-11.574	-6.903	12.993	-0.371	-28.084	-9.347
1625	1.625	-32.77	-91.417	-14.042	-14.779	-3.976	-22.633	-12.128	-26.68
1626	1.626	-19.718	6.286	-11.667	-13.365	-6.976	-16.107	7.222	-19.625
1627	1.627	-24.871	45.799	-11.038	-9.614	-9.623	75.675	25.272	-13.144
1628	1.628	-23.256	10.249	-12.926	-13.015	-17.138	-121.376	13.966	-7.251
1629	1.629	-21.839	-22.21	-14.625	-11.969	-19.493	-149.268	-0.772	-8.907
1630	1.63	-25.448	-71.517	-13.235	-8.998	-13.212	30.085	-6.614	8.595
1631	1.631	-17.049	-44.764	-12.812	-11.447	-26.875	6.852	-15.384	6.333
1632	1.632	-13.868	-52.838	-15.682	-5.774	-35.648	27.951	-26.534	8.522
1633	1.633	-7.01	-45.406	-11.199	-6.285	-37.217	47.088	-22.358	-8.851
1634	1.634	1.01	-11.785	-16.579	-4.272	-21.333	99.529	-8.123	-29.912
1635	1.635	-6.268	30.95	-17.119	-9.619	-14.94	83.712	-13.997	-15.768
1636	1.636	-3.277	25.73	-19.012	-11.483	2.486	-75.05	-8.847	-18.265
1637	1.637	-7.456	20.931	-12.405	-5.4	9.451	-138.317	-7.329	-20.563
1638	1.638	-9.693	-38.42	-13.142	-14.217	32.878	-118.887	-20.34	-18.404
1639	1.639	-11.563	-30.04	-18.711	-15.29	29.836	-135.926	-22.143	-24.163
1640	1.64	-12.086	21.886	-18.096	-14.236	-12.67	-88.057	-20.661	-15.426
1641	1.641	-10.291	-24.673	-10.702	-9.324	-30.768	-73.566	-16.446	-7.45
1642	1.642	-9.867	42.746	-11.625	-8.477	-36.092	-86.63	-12.823	-8.697
1643	1.643	-12.164	51.828	-9.067	-4.32	-10.854	20.911	-4.57	0.338
1644	1.644	-18.725	43.852	-8.249	-4.806	12.035	6.731	-9.841	-3.079
1645	1.645	-11.933	21.99	-10.145	-7.999	32.743	-58.964	-8.924	-6.154
1646	1.646	-12.697	-11.252	-13.397	-6.161	13.989	-23.205	-8.191	-3.267
1647	1.647	-10.369	-29.166	-9.289	-9.556	-9.742	9.509	-7.458	9.832
1648	1.648	-15.195	-101.087	-11.764	-6.187	-31.571	19.632	-9.443	-11.49
1649	1.649	-13.254	-71.189	-8.418	-9.021	-34.271	64.564	-6.206	-8.78
1650	1.65	-16.177	-26.197	-5.463	-9.323	-36.753	7.841	-5.665	-42.255
1651	1.651	-12.716	-50.365	-8.123	-15.03	-29.723	-14.042	-13.621	-28.683
1652	1.652	-16.028	-42.794	-10.793	-27.125	-23.259	32.981	-26.814	-16.294
1653	1.653	-18.191	-76.095	-9.2	-21.792	1.975	-9.467	-14.668	-5.096
1654	1.654	-24.228	-81.856	-11.068	-20.151	25.883	-92.65	-0.403	-8.412
1655	1.655	-25.044	-53.973	-12.359	-18.714	22.85	14.746	1.469	-11.515
1656	1.656	-25.87	-18.621	-9.576	-6.831	42.605	57.856	-0.316	-14.222
1657	1.657	-25.355	13.482	-8.356	-2.121	4.106	71.066	-8.268	-11.711
1658	1.658	-31.435	1.261	-10.407	-9.209	-34.513	59.46	-24.161	-14.04
1659	1.659	-22.614	-24.866	-11.108	-15.524	-9.28	5.445	-22.059	-16.174
1660	1.66	-19.22	-34.727	-8.517	-18.929	-4.821	-23.987	-12.406	-6.511
1661	1.661	-20.265	-12.565	-9.222	-19.84	-25.485	-14.969	-7.213	-8.264
1662	1.662	-9.506	-3.856	-6.43	-5.09	-36.699	-6.825	-15.184	-19.291
1663	1.663	-10.932	9.332	-9.851	-11.443	-26.602	30.139	-13.841	-15.021
1664	1.664	-14.69	2.8	-14.629	-9.487	-23.459	50.096	-7.458	4.533
1665	1.665	-11.29	-24.502	-20.559	-11.218	-20.771	44.113	-3.994	-9.573
1666	1.666	-8.249	-20.538	-13.122	-15.844	-3.043	49.468	-0.946	-37.803
1667	1.667	-5.405	17.425	-15.953	-17.179	22.619	84.641	-3.86	-11.433
1668	1.668	-7.973	52.785	-15.105	-15.994	19.229	34.243	-3.087	12.437
1669	1.669	2.597	-15.787	-10.969	-12.494	-2.661	-39.76	-3.858	-3.206
1670	1.67	-1.716	-5.745	-4.33	-17.714	-22.413	-29.955	-1.904	-5.876
1671	1.671	-10.679	3.374	-6.792	-12.855	-45.567	-21.165	-11.939	-23.678
1672	1.672	-14.211	11.741	-4.406	-10.315	-36.221	-29.445	-16.177	-16.774
1673	1.673	-17.355	-10.099	-4.927	-12.612	-38.908	-66.565	-9.785	-23.26
1674	1.674	-16.432	-43.3	-8.156	-9.096	-41.426	-113.534	-8.608	-33.019
1675	1.675	-17.245	-49.099	-12.155	-12.367	-29.831	-119.671	-9.548	-17.192
1676	1.676	-14.956	-43.579	-12.481	-18.938	2.098	-147.492	-2.726	-15.051
1677	1.677	-8.392	-48.49	-12.806	-19.707	34.047	-112.422	1.59	-9.201
1678	1.678	-10.918	-25.558	-13.908	-10.806	71.632	-52.848	2.439	-7.456
1679	1.679	-14.99	3.527	-11.141	-2.487	76.675	-12.302	1.922	-2.876
1680	1.68	-19.834	7.25	-13.024	-3.454	35.412	-34.507	-8.097	-1.575
1681	1.681	-27.188	-2.79	-10.843	-4.424	-3.316	-27.898	-6.701	-10.503
1682	1.682	-28.156	-11.99	-9.437	-8.688	-18.401	-9.687	-18.456	-11.709
1683	1.683	-28.932	-26.066	-10.162	-7.918	-41.218	6.814	-19.969	-10.744
1684	1.684	-28.15	-23.517	-9.535	-4.445	-37.127	11.925	-15.668	-3.977
1685	1.685	-31.606	-25.774	-12.978	-9.097	-33.393	-1.593	-14.438	-6.525
1686	1.686	-21.51	-10.775	-9.651	-15.688	-36.615	2.445	-20.374	-5.767
1687	1.687	-20.141	-16.497	-12.516	-16.484	-27.302	-8.897	-15.08	-7.741
1688	1.688	-13.749	-25.154	-15.188	-14.182	-41.422	1.121	-8.233	-16.484
1689	1.689	-12.588	-14.184	-10.897	-12.276	-33.826	22.919	-7.4	-13.053
1690	1.69	-13.55	-30.085	-15.713	-9.018	-22.16	36.897	-6.568	-29.158
1691	1.691	-4.638	-23.665	-17.633	-9.63	-15.765	49.583	-4.574	-64.196
1692	1.692	-1.145	5.344	-17.036	-15.464	-17.744	42.529	-6.441	-69.235
1693	1.693	-4.228	17.762	-19.539	-14.714	-16.024	27.512	-8.122	-0.537
1694	1.694	-5.189	21.423	-18.178	-11.254	7.748	2.339	-7.65	29.069
1695	1.695	-2.675	-9.625	-17.015	-17.284	-2.31	-21.48	-10.838	37.969
1696	1.696	-10.03	-5.699	-19.724	-13.254	-24.162	-37.115	-6.692	62.352
1697	1.697	-16.801	-24.68	-20.893	-15.218	18.393	-68.089	-3.122	25.4
1698	1.698	-17.572	-41.988	-20.708	-15.826	48.75	-55.533	0.257	-8.053
1699	1.699	-5.39	-39.186	-16.271	-11.797	10.026	-29.241	-6.238	-14.054
1700	1.7	-3.662	-19.702	-15.705	-6.034	-25.2	8.432	-20.861	-30.509
1701	1.701	-5.228	-27.448	-17.457	-6.85	-38.756	33.393	-14.402	-15.444
1702	1.702	-3.884	-29.897	-14.966	-13.477	-34.672	65.189	-12.395	7.361
1703	1.703	-2.727	-53.427	-19.449	-7.537	-45.888	85.847	-10.593	3.291
1704	1.704	-1.555	-12.7	-15.412	-5.266	-14.888	51.671	0.502	-15.472
1705	1.705	1.552	59.436	-16.797	-8.802	22.703	10.248	-9.483	-25.517
1706	1.706	4.477	69.268	-14.511	-4.211	27.722	-72.848	-23.736	-22.404
1707	1.707	5.275	95.9	-14.93	-10.83	-31.883	-155.911	-13.988	-19.675
1708	1.708	-0.307	55.145	-11.285	-13.384	-23.747	-101.383	-8.698	-22.166
1709	1.709	-3.76	47.685	-10.935	-19.042	42.982	-91.366	-7.101	-15.184
1710	1.71	-13.784	-39.89	-9.809	-12.506	16.272	-10.526	0.115	-17.296
1711	1.711	-20.907	-99.486	-15.843	-2.868	8.13	65.392	-6.206	-30.808
1712	1.712	-19.714	-88.571	-2.721	-1.73	-28.892	55.51	-24.151	-32.522
1713	1.713	-25.678	-98.426	-0.826	-5.232	-35.511	10.762	-26.604	-24.567
1714	1.714	-24.68	-53.702	-9.584	-8.361	19.441	2.62	-10.279	-31.685
1715	1.715	-33.557	-13.129	-14.287	-7.422	56.409	9.841	8.943	-30.489
1716	1.716	-32.369	8.839	-10.085	-4.949	36.477	-24.01	-14.23	-43.644
1717	1.717	-31.373	42.233	-13.807	-12.343	54.728	-18.502	-17.269	-55.861
1718	1.718	-24.562	11.83	-12.692	-11.422	-28.452	-2.607	-19.934	-32.052
1719	1.719	-25.311	-38.09	-9.649	-8.947	-40.267	21.976	-22.401	-28.696
1720	1.72	-22.955	-98.723	-6.795	-14.596	-94.467	44.372	-29.328	18.392
1721	1.721	-26.411	-74.416	-11.114	-9.799	-64.869	31.826	-18.647	65.285
1722	1.722	-26.957	-67.166	-7.114	-13.127	-20.192	5.663	-8.969	83.455
1723	1.723	-25.172	-100.752	-5.243	-17.224	4.169	22.943	-10.703	44.776
1724	1.724	-20.293	-82.691	-9.956	-18.619	26.215	-5.046	-9.147	-0.67
1725	1.725	-23.537	-21.886	-9.442	-16.331	-7.274	-16.147	-10.481	-55.673
1726	1.726	-21.739	34.841	-9.903	-13.465	-25.456	-6.035	-4.097	-63.074
1727	1.727	-25.169	56.765	-9.591	-7.504	-41.858	-46.821	-10.097	-16.221
1728	1.728	-19.693	36.678	-11.802	-11.795	-16.634	-118.806	-13.19	38.756
1729	1.729	-16.157	6.131	-10.727	-15.89	24.654	-49.44	-8.366	16.717
1730	1.73	-18.046	-10.447	-10.425	-12.438	8.248	-40.349	-9.165	-3.199
1731	1.731	-9.103	-35.713	-11.291	-13.052	-26.977	-48.378	-18.105	2.807
1732	1.732	-5.393	-3.925	-14.082	-12.496	-31.472	-55.567	-7.303	-35.898
1733	1.733	-8.841	16.663	-9.917	-11.17	-27.482	-61.897	-6.002	-40.937
1734	1.734	-20.609	5.341	-11.357	-15.653	-31.246	5.538	-12.446	-27.37
1735	1.735	-28.502	-4.729	-11.056	-17.429	-28.027	14.661	-9.024	-23.27
1736	1.736	-9.693	-13.983	-14.043	-10.495	18.937	-25.893	-8.133	-4.456
1737	1.737	-7.127	-5.588	-10.464	-9.563	25.449	-92.594	-9.185	-7.701
1738	1.738	-4.758	32.962	-10.946	-10.375	-5.001	-11.832	-4.999	7.977
1739	1.739	-11.089	5.298	-8.918	-9.63	-21.504	64.061	-2.741	-6.177
1740	1.74	-12.958	-19.852	-5.328	-10.231	-16.503	54.258	-0.872	-24.008
1741	1.741	-11.157	-15.447	-5.804	-9.664	15.43	63.299	-4.242	-17.03
1742	1.742	-12.641	-19.624	-8.782	-15.096	-5.279	71.505	3.41	-19.156
1743	1.743	-8.314	6.539	-6.924	-13.184	21.001	49.498	-12.732	-13.281
1744	1.744	-4.568	30.143	-8.161	-9.93	-2.82	16.129	-29.062	-18.445
1745	1.745	-1.015	33.075	-13.066	-10.548	-5.952	-75.301	-9.989	-20.035
1746	1.746	-6.17	46.994	-12.551	-15.404	2.288	-141.07	-12.622	-27.228
1747	1.747	-5.142	70.059	-13.191	-18.715	-15.596	-81.588	-15.034	-28.366
1748	1.748	0.906	22.934	-13.833	-9.852	-31.879	80.931	-12.989	-17.517
1749	1.749	3.279	16.295	-14.274	-6.201	-33.99	104.064	-11.155	-10.41
1750	1.75	1.402	-1.872	-19.747	-9.699	-20.485	125.109	-2.549	-9.32
1751	1.751	-4.546	-73.947	-13.216	-8.736	-29.284	28.921	-10.594	6.319
1752	1.752	-11.856	-64.016	-12.496	-5.85	-8.67	-23.423	-9.351	-4.329
1753	1.753	-24.598	-72.913	-18.162	-6.666	-11.485	-7.367	-3.076	-10.102
1754	1.754	-22.842	-97.398	-18.79	-4.378	-9.069	6.994	-9.18	-18.796
1755	1.755	-27.478	-60.472	-16.894	-2.477	25.913	-164.125	-4.049	-17.33
1756	1.756	-23.219	0.143	-18.672	-7.17	10.793	-280.338	-13.053	-18.798
1757	1.757	-22.065	40.753	-20.062	-7.787	-30.463	-216.868	-16.656	-17.728
1758	1.758	-20.922	3.749	-17.771	-9.159	-14.09	-43.711	-13.672	-9.47
1759	1.759	-16.878	-26.37	-20.699	-14.604	-19.18	-66.952	-16.674	-10.513
1760	1.76	-11.684	-114.046	-19.56	-19.486	-5.631	-3.518	-16	-17.367
1761	1.761	-6.889	-126.134	-17.647	-28.236	14.457	59.807	-5.451	-11.417
1762	1.762	-4.426	-50.547	-15.155	-16.85	-6.29	79.096	-21.418	-12.228
1763	1.763	-5.248	-40.802	-11.684	-10.879	-17.588	61.82	-23.652	-23.096
1764	1.764	-7.238	21.708	-9.374	-11.877	-20.968	141.392	-14.086	-2.397
1765	1.765	-7.879	13.57	-15.199	-3.01	-11.755	271.444	-5.666	7.404
1766	1.766	-10.84	6.193	-17.549	-9.027	-42.957	288.887	-14.456	10.051
1767	1.767	-18.824	-27.279	-16.988	-3.82	-5.471	273.039	-9.914	2.47
1768	1.768	-12.879	-33.213	-9.652	-8.691	19.598	172.061	-17.165	-32.627
1769	1.769	-16.014	-27.72	-10.633	-9.498	-3.436	-25.28	-13.579	-37.671
1770	1.77	-17.023	-2.458	0.772	-8.745	-15.994	-222.367	-12.506	-33.266
1771	1.771	-30.222	20.397	-3.88	-8.191	-12.455	-401.657	3.491	20.933
1772	1.772	-36.065	16.357	-5.247	-11.506	-2.479	-378.354	-8.144	-15.972
1773	1.773	-30.876	12.679	-6.413	-7.473	-5.61	-314.791	-6.036	-22.495
1774	1.774	-29.36	9.394	-12.414	-10.979	-8.332	-141.549	-19.615	32.453
1775	1.775	-33.638	18.713	-9.326	-11.39	-10.847	-25.292	-3.773	39.757
1776	1.776	-24.765	-0.935	-10.298	-14.304	-17.883	-4.266	-5.934	-20.936
1777	1.777	-21.296	11.957	-4.306	-16.245	-15.869	-61.932	-11.762	-12.884
1778	1.778	-18.218	33.181	-3.537	-10.435	-6.299	-44.525	-3.073	-20.272
1779	1.779	-15.325	13.556	-4.121	-6.375	-4.636	66.756	-1.544	-13.677
1780	1.78	-12.813	-9.583	-2.18	-8.322	-12.567	109.951	-5.814	-7.625
1781	1.781	-10.494	6.175	-11.082	-18.397	-11.214	44.151	-9.486	-13.038
1782	1.782	-9.906	-24.919	-2.175	-17.055	3.052	-15.474	-6.01	-7.996
1783	1.783	-10.482	-45.537	-10.496	-13.387	1.074	-26.32	-5.038	-30.881
1784	1.784	-11.067	-102.161	-9.517	-9.903	-4.197	22.999	-2.124	-34.956
1785	1.785	-8.56	-110.2	-14.345	-15.127	-2.706	103.787	7.562	-38.684
1786	1.786	-10.899	-102.76	-1.177	-16.098	1.495	93.166	3.901	-35.49
1787	1.787	-7.995	-55.89	-6.968	-11.831	7.89	63.677	-6.917	-1.115
1788	1.788	-12.448	-25.474	-5.211	-15.89	-10.098	72.585	-11.152	12.392
1789	1.789	-21.354	-8.956	-13.133	-19.367	-17.661	31.95	-12.284	8.302
1790	1.79	-17.687	26.302	-14.468	-19.936	-29.299	-34.77	-3.927	-33.344
1791	1.791	-16.538	76.597	-23.352	-18.182	-18.668	9.965	-0.792	-38.841
1792	1.792	-21.775	110.03	-17.334	-12.361	10.376	1.914	-15.465	-74.114
1793	1.793	-24.688	115.99	-16.352	-0.161	-10.338	-64.699	-21.81	-5.43
1794	1.794	-27.212	54.996	-19.237	1.592	16.004	-73.497	-12.104	83.415
1795	1.795	-24.9	46.858	-14.963	-19.102	33.03	-16.637	7.273	47.826
1796	1.796	-22.971	-4.837	-19.013	-10.766	4.759	94.279	-15.9	-6.353
1797	1.797	-16.982	-65.444	-14.161	2.023	-14.027	141.741	-18.949	-35.941
1798	1.798	-17.772	-89.844	-16.08	-9.575	-37.86	11.764	-4.77	-9.197
1799	1.799	-15.852	-126.836	-9.483	-15.935	-22.213	-5.391	-12.258	-0.97
1800	1.8	-11.219	-146.842	-11.975	-17.844	-8.095	-21.097	-14.514	-37.848
1801	1.801	-10.657	-79.75	-7.892	-9.111	-10.607	-93.24	-8.049	-44.367
1802	1.802	-2.75	-17.332	-5.925	5.236	5.661	-132.79	-6.039	-50.288
1803	1.803	5.538	55.922	-13.253	-0.549	-4.935	-1.67	-11.188	-33.824
1804	1.804	2.405	26.247	-14.196	-2.265	-22.303	15.702	-12.651	31.727
1805	1.805	3.34	-0.523	-14.937	2.417	-15.294	-127.53	-13.927	40.619
1806	1.806	2.537	40.088	-12.575	-7.615	-13.1	-69.993	-7.456	16.229
1807	1.807	3.285	32.807	-14.47	-27.129	-22.729	-52.806	-3.898	-5.833
1808	1.808	-7.569	39.514	-15.006	-18.781	-24.45	-5.437	-11.177	0.787
1809	1.809	-6.039	70.014	-15.534	-5.987	-25.963	37.501	-8.187	6.818
1810	1.81	-7.405	53.606	-14.128	-3.654	-18.763	24.212	-8.873	-20.845
1811	1.811	-6.253	8.104	-14.463	-5.773	-25.089	-11.384	-11.104	-35.846
1812	1.812	-9.732	-83.412	-14.022	-11.564	-19.027	-43.703	-14.486	-31.263
1813	1.813	-8.757	-149.086	-13.57	-13.272	-2.918	5.996	-5.688	-35.209
1814	1.814	-3.908	-65.6	-13.894	-11.689	22.862	15.111	-4.438	13.908
1815	1.815	-11.836	-11.264	-8.989	-24.624	5.876	-8.976	-3.379	7.258
1816	1.816	-14.931	-21.034	-10.864	-19.361	-9.751	-30.555	-4.245	-23.159
1817	1.817	-8.153	-47.626	-14.093	-11.396	15.838	-36.603	-13.827	4.481
1818	1.818	-16.093	-71.904	-14.615	-10.002	32.945	-30.326	-10.06	-20.686
1819	1.819	-12.998	-108.739	-11.063	-16.355	4.775	-58.085	-8.81	11.192
1820	1.82	-13.969	-48.023	-13.323	-12.843	-44.324	-33.135	-24.783	-9.53
1821	1.821	-16.489	-7.25	-11.117	-9.719	-37.711	-19.964	-40.951	-28.314
1822	1.822	-17.268	29.822	-12.983	-6.785	-31.66	-41.101	-25.948	-31.555
1823	1.823	-17.868	9.95	-14.08	-14.695	-26.18	15.273	-12.315	-15.764
1824	1.824	-22.522	15.987	-10.536	-11.566	-21.089	55.823	-10.486	-24.09
1825	1.825	-17.116	10.606	-12.806	-16.374	10.898	48.611	-5.768	-0.93
1826	1.826	-26.597	15.697	-8.684	-15.573	31.656	-11.716	-7.037	-29.23
1827	1.827	-22.91	2.188	-9.98	-17.878	12.934	-19.407	-10.641	-18.109
1828	1.828	-24.055	-18.458	-11.276	-11.278	9.693	-56.011	-9.418	-21.493
1829	1.829	-24.995	-22.071	-16.055	-6.988	-31.088	-9.09	-8.387	-68.614
1830	1.83	-25.933	-32.098	-9.998	-4.625	-36.444	33.471	-19.166	-35.215
1831	1.831	-26.67	-28.991	-12.266	-4.018	-11.228	38.917	-9.055	-29.262
1832	1.832	-22.571	-20.664	-8.731	-5.931	-15.623	23.737	-7.853	-1.585
1833	1.833	-19.059	-2.873	-13.32	-13.652	-3.159	37.599	-8.967	-26.766
1834	1.834	-22.318	-23.985	-11.534	-14.587	8.122	-16.289	-9.885	23.511
1835	1.835	-19.391	-26.753	-8.006	-9.712	11.467	-112.34	-8.871	56.965
1836	1.836	-18.011	6.7	-14.347	-13.94	-10.35	-46.309	-8.044	38.751
1837	1.837	-15.67	11.165	-10.038	-8.301	-13	13.431	-8.779	-0.004
1838	1.838	-14.494	-1.15	-7.667	-10.2	-15.457	67.836	-8.183	-5.03
1839	1.839	-15.649	-4.737	-11.105	-13.459	-13.094	58.054	-10.111	-9.442
1840	1.84	-16.031	19.169	-7.773	-14.01	-15.191	31.497	-9.53	11.27
1841	1.841	-14.461	34.962	-8.312	-13.597	-13.247	-25.403	-8.164	-7.561
1842	1.842	-17.153	15.357	-7.887	-10.28	-11.473	-92.172	-6.803	-31.402
1843	1.843	-15.21	17.992	-10.162	-10.633	-16.054	-65.522	-7.974	-47.136
1844	1.844	-12.306	1.837	-8.951	-9.43	-11.754	24.037	-9.163	-44.414
1845	1.845	-15.019	-0.241	-10.843	-10.55	-2.778	59.686	-11.106	-26.508
1846	1.846	-16.953	1.735	-8.085	-13.429	0.78	5.544	-7.624	-33.438
1847	1.847	-12.112	-14.157	-10.173	-12.233	-0.152	-102.876	-9.954	-35.586
1848	1.848	-10.168	-46.153	-10.313	-14.126	-6.925	-117.057	-11.12	-64.675
1849	1.849	-14.81	-14.276	-13.935	-10.615	-14.882	-24.916	-12.297	-35.64
1850	1.85	-11.901	-35.039	-11.558	-11.944	-9.657	58.457	-13.481	-9.319
1851	1.851	-11.508	-46.334	-14.41	-12.307	-14.483	47.52	-13.706	-12.627
1852	1.852	-11.122	-15.397	-8.354	-6.282	-24.135	17.787	-12.371	28.21
1853	1.853	-15.179	-27.715	-10.816	-12.254	-20.423	-9.044	-12.196	66.894
1854	1.854	-12.658	-23.916	-14.837	-19.582	-9.56	-17.181	-10.68	11.376
1855	1.855	-14.013	-6.828	-16.727	-12.784	-5.292	-24.533	-10.899	4.038
1856	1.856	-9.95	-41.222	-14.748	-17.016	-6.435	22.191	-7.833	-2.515
1857	1.857	-13.449	-54.675	-16.444	-11.386	-12.414	113.698	-9.016	-32.936
1858	1.858	-8.051	-66.997	-17.753	-7.898	-7.168	205.815	-14.263	-16.549
1859	1.859	-10.016	-17.786	-15.388	-3.242	-10.05	74.621	-13.71	-1.456
1860	1.86	-8.108	-11.159	-12.441	-4.967	-14.292	-12.835	-13.157	-70.108
1861	1.861	-15.889	-29.32	-11.237	-12.883	-2.073	-124.128	-12.613	-79.958
1862	1.862	-16.888	-34.752	-17	-16.353	-7.272	-225.199	-12.264	-53.263
1863	1.863	-19.826	20.723	-11.345	-11.117	-8.787	-106.845	-9.979	68.849
1864	1.864	-17.35	-1.423	-13.239	-8.2	-10.096	-122.768	-4.19	86.262
1865	1.865	-13.326	18.538	-12.621	-8.955	-3.648	-195	-8.25	38.676
1866	1.866	-16.859	-11.769	-13.161	-8.174	-16.773	-234.608	-10.205	24.315
1867	1.867	-12.268	-28.151	-9.639	-13	-11.527	-55.737	-4.274	-15.229
1868	1.868	-10.572	-43.189	-12.899	-12.402	-3.557	123.609	-9.955	-3.481
1869	1.869	-10.233	-38.695	-9.966	-9.474	-2.16	54.036	-8.018	-36.01
1870	1.87	-9.89	-9.645	-15.167	-8.106	6.758	75.165	-8.634	-26.07
1871	1.871	-16.512	16.76	-14.569	-11.377	-6.429	55.981	-10.433	-34.975
1872	1.872	-3.776	33.911	-12.615	-9.226	-8.18	73.371	-10.879	-108.362
1873	1.873	-5.557	30.958	-12.018	-12.886	-9.727	-6.259	-12.266	0.19
1874	1.874	-0.956	11.327	-10.647	-13.265	-8.357	-20.721	-11.129	72.281
1875	1.875	-13.961	-11.801	-12.957	-10.342	-7.181	-7.666	-12.307	32.718
1876	1.876	-12.252	-14.819	-15.078	-4.335	-10.621	-139.003	-7.294	20.872
1877	1.877	-13.842	-28.883	-11.397	-8.583	-7.471	-86.809	-5.385	10.019
1878	1.878	-21.035	-21.298	-12.75	-14.186	-4.543	151.566	-4.832	0.163
1879	1.879	-19.902	-18.964	-13.141	-17.656	-12.462	253.568	-6.209	-8.742
1880	1.88	-23.411	-16.824	-11.216	-7.578	-13.448	160.529	-4.874	-33.182
1881	1.881	-20.343	-3.277	-16.251	-11.816	-10.564	132.34	-7.032	-70.17
1882	1.882	-15.521	-11.986	-12.972	-8.122	-18.489	-252.298	-13.047	-36.688
1883	1.883	-19.792	-16.612	-11.234	-14.11	-4.548	-197.434	-17.305	-30.618
1884	1.884	-15.728	-9.419	-9.892	-15.079	-10.348	-147.618	-14.987	-35.995
1885	1.885	-17.665	-18.309	-14.358	-12.174	-8.6	-11.674	-16.927	-30.879
1886	1.886	-14.369	-24.295	-10.307	-9.653	-13.233	29.259	-13.641	1.154
1887	1.887	-12.623	-21.152	-13.813	-13.723	-11.891	-83.536	-5.918	-19.51
1888	1.888	-11.259	-10.266	-10.545	-11.782	-10.742	18.597	-4.988	-38.279
1889	1.889	-17.63	-11.586	-13.472	-12.36	-7.277	-74.472	-4.058	-14.453
1890	1.89	-27.292	-7.884	-12.338	-8.29	4.51	9.702	-10.092	7.404
1891	1.891	-20.881	-6.685	-14.303	-7.905	-6.534	35.049	-7.805	-12.357
1892	1.892	-14.859	0.705	-14.14	-9.265	-13.703	58	-8.421	-9.953
1893	1.893	-11.746	-13.997	-13.404	-9.643	-12.546	-5.572	0.258	-12.401
1894	1.894	-8.823	-37.416	-9.192	-12.345	-20.876	-63.152	-10.607	-31.586
1895	1.895	-11.314	-40.545	-9.817	-13.502	-15.655	-10.431	-6.379	-18.833
1896	1.896	-12.068	-26.458	-6.377	-15.626	-8.877	-26.313	-20.726	-16.452
1897	1.897	-12.635	-23.977	-13.777	-13.687	4.288	-12.238	-22.679	-1.487
1898	1.898	-10.682	-26.348	-14.792	-11.755	6.222	-25.623	-3.345	-30.5
1899	1.899	-14.73	-24.297	-10.005	-15.435	0.991	9.809	-5.878	-18.122
1900	1.9	-13.36	4.692	-10.836	-12.916	-0.571	42.28	-3.57	-21.764
1901	1.901	-10.05	33.667	-13.221	-8.467	-13.551	12.736	-9.97	-31.775
1902	1.902	-15.839	-0.459	-11.344	-3.046	-11.829	3.851	-11.912	-3.484
1903	1.903	-13.499	-4.934	-9.463	-10.976	-13.392	11.933	-6.693	-22.155
1904	1.904	-16.969	7.42	-13.583	-14.076	-12.035	4.477	-14.633	29.438
1905	1.905	-20.242	-18.945	-12.288	-13.114	-10.869	-2.194	-10.375	7.397
1906	1.906	-13.651	-29.041	-12.735	-15.629	-9.697	-8.265	-14.053	27.354
1907	1.907	-12.859	-19.805	-13.958	-16.403	-14.934	-13.709	-12.89	21.364
1908	1.908	-16.905	-17.158	-12.858	-11.556	-12.045	1.36	-13.858	-28.659
1909	1.909	-18.817	-4.449	-14.087	-6.907	-6.057	14.961	-10.961	-62.178
1910	1.91	-11.441	-20.713	-12.602	-9.793	-8.379	10.78	-6.706	-43.969
1911	1.911	-18.192	-22.85	-13.438	-8.43	-10.322	-0.663	-7.482	-16.302
1912	1.912	-17.399	-32.552	-13.686	-11.718	-9.754	2.343	-10.97	-11.301
1913	1.913	-13.316	-34.306	-13.165	-14.624	-9.201	5.129	-21.029	-6.818
1914	1.914	-11.368	-35.822	-11.671	-15.779	-9.611	-9.146	-33.995	5.654
1915	1.915	-10.778	-25.758	-12.308	-13.067	-7.304	29.205	-11.148	39.817
1916	1.916	-9.015	-22.054	-13.333	-10.161	-9.441	12.596	23.303	26.279
1917	1.917	-11.518	-23.209	-11.259	-9	-6.755	-63.221	9.758	30.284
1918	1.918	-14.775	-15.863	-12.482	-14.044	-9.499	-160.904	-44.43	-26.466
1919	1.919	-14.369	-6.992	-7.712	-8.053	-14.373	-94.912	-7.47	-67.168
1920	1.92	-15.516	-3.526	-7.192	-10.386	-10.919	-11.411	-0.887	-15.529
1921	1.921	-18.99	-4.512	-9.197	-10.984	-12.879	-0.488	-6.891	4.372
1922	1.922	-14.926	-7.388	-11.01	-6.36	-10.012	29.18	-12.327	-13.857
1923	1.923	-10.08	-6.615	-14.559	-6.963	-13.528	91.737	-7.303	58.289
1924	1.924	-14.719	-1.013	-10.172	-13.952	-6.212	51.046	-11.768	28.754
1925	1.925	-12.973	-2.999	-10.811	-7.196	-9.338	28.906	-7.719	2.146
1926	1.926	-9.499	1.603	-8.359	-7.982	-10.337	62.312	-4.057	-38.432
1927	1.927	-11.83	2.108	-10.747	-10.322	-7.857	31.76	-7.365	-45.801
1928	1.928	-13.964	1.635	-9.644	-8.42	-8.668	-51.535	-10.471	-25.88
1929	1.929	-12.816	-4.808	-10.871	-7.877	-9.283	-39.608	-13.199	-7.608
1930	1.93	-8.576	-4.081	-14.418	-13.337	-7.392	-28.64	-10.696	-2.109
1931	1.931	-16.529	-3.338	-12.351	-12.782	-9.177	-58.285	-13.038	-17.292
1932	1.932	-13.066	-14.2	-17.635	-10.888	-8.824	-67.288	-23.705	-49.328
1933	1.933	-18.305	-15.792	-14.21	-8.012	-1.513	-43.329	-17.936	-36.955
1934	1.934	-17.352	-17.201	-13.688	-11.533	1.561	-80.573	-16.232	-33.221
1935	1.935	-18.141	-18.419	-14.327	-10.225	-7.371	20.075	-14.72	-29.807
1936	1.936	-14.088	-24.475	-13.032	-6.203	-6.236	-23.141	-1.781	-7.889
1937	1.937	-16.033	-27.623	-11.729	-13.219	-9.364	-62.673	10.367	-10.653
1938	1.938	-19.333	-28.642	-11.393	-12.309	-4.555	68.419	5.644	-28.51
1939	1.939	-17.6	-24.419	-14.156	-16.611	-3.806	50.974	-1.539	-2.808
1940	1.94	-23.43	-22.127	-11.495	-11.033	-9.443	3.256	-2.691	14.155
1941	1.941	-19.401	-18.661	-13.682	-7.588	-11.394	17.558	-3.902	61.149
1942	1.942	-14.591	-16.755	-9.293	-17.691	-11.998	-153.503	-9.172	41.231
1943	1.943	-15.181	-15.063	-8.763	-16.378	-11.452	-223.165	-12.13	-50.316
1944	1.944	-16.932	-7.181	-10.575	-12.741	-10.131	-244.321	-11.403	-37.039
1945	1.945	-14.438	-6.105	-15.493	-13.953	-11.517	44.308	-15.534	-72.709
1946	1.946	-11.167	-13.532	-12.293	-14.965	-11.93	167.889	-17.542	-61.804
1947	1.947	-10.819	-14.54	-14.117	-8.244	-9.242	55.191	-17.036	-12.579
1948	1.948	-10.466	-8.567	-12.821	-10.812	-11.959	21.098	-16.525	-3.74
1949	1.949	-13.978	-12.629	-11.546	-13.179	-10.421	-9.925	-17.929	-11.947
1950	1.95	-16.154	-13.203	-6.789	-9.733	-5.993	-38.034	-16.624	-4.692
1951	1.951	-14.264	-7.187	-12.852	-14.416	-5.439	-12.541	-19.578	1.793
1952	1.952	-14.682	-14.517	-13.702	-12.715	-14.375	10.617	-15.174	-28.607
1953	1.953	-15.501	-15.5	-14.38	-11.396	-20.786	31.613	-13.481	-22.973
1954	1.954	-16.321	0.532	-15.029	-13.757	-12.492	12.348	-16.041	2.21
1955	1.955	-11.922	-2.003	-14.495	-12.645	-13.481	-5.189	-12.793	-11.297
1956	1.956	-16.639	-9.411	-11.036	-14.628	1.795	-8.976	-12.441	-7.252
1957	1.957	-18.462	-6.555	-12.58	-16.424	-3.053	38.525	-10.545	49.407
1958	1.958	-19.889	-5.801	-8.118	-10.664	-3.832	-4.737	-9.423	8.808
1959	1.959	-19.555	-13.172	-9.843	-19.61	-16.024	8.351	-10.237	-28.124
1960	1.96	-18.43	-10.288	-9.446	-13.652	-10.796	20.073	-9.695	-46.148
1961	1.961	-21.159	-11.098	-15.831	-14.662	0.237	9.17	-6.438	-12.642
1962	1.962	-19.257	-23.31	-15.039	-11.793	4.497	-0.792	-13.059	-30.815
1963	1.963	-14.448	-21.583	-14.213	-14.341	-4.394	-9.774	-8.259	7.812
1964	1.964	-9.638	-16.95	-13.599	-10.309	-12.712	14.53	-12.564	-17.462
1965	1.965	-17.015	-29.93	-11.692	-12.283	-13.671	-7.589	-10.294	5.226
1966	1.966	-12.191	-35.16	-14.703	-10.382	-10.757	-1.065	-10.905	34.038
1967	1.967	-25.371	-30.523	-6.933	-4.986	2.41	-7.133	-6.267	-15.399
1968	1.968	-11.867	-14.684	-5.847	-8.502	4.352	-12.681	-9.189	4.335
1969	1.969	-10.172	-16.848	-10.927	-6.609	-4.342	-7.835	-12.74	-38.257
1970	1.97	-8.679	4.416	-7.859	-2.578	-5.875	-12.355	-8.316	-21.905
1971	1.971	-7.377	-21.152	-6.907	-5.135	-10.111	-24.73	-0.593	-16.863
1972	1.972	-8.59	2.641	-10.784	-4.792	-13.775	-20.985	-10.288	-48.822
1973	1.973	-12.112	-6.656	-11.219	-9.655	-10.267	-10.84	-6.625	-44.763
1974	1.974	-11.179	1.698	-14.414	-14.311	-15.466	-1.429	-5.468	-18.21
1975	1.975	-12.184	-26.495	-11.43	-16.066	-12.532	1.348	-8.565	-27.957
1976	1.976	-12.976	-0.167	-10.95	-8.145	-9.988	-6.17	-3.723	19.185
1977	1.977	-18.61	-3.457	-13.194	-2.171	-7.642	-22.362	-11.654	-0.747
1978	1.978	-15.149	-19.144	-8.299	-5.303	-8.202	-24.448	-6.442	-80.247
1979	1.979	-10.532	-21.88	-10.254	-6.304	-6.248	-10.953	-13.235	-69.493
1980	1.98	-12.287	-29.461	-10.821	-12.336	-6.803	4.865	-8.993	58.548
1981	1.981	-8.794	-22.549	-15.585	-5.006	-11.607	-1.543	-9.77	41.104
1982	1.982	-12.092	-12.008	-10.831	-15.866	-8.294	0.309	-3.188	-6.582
1983	1.983	-15.009	-6.318	-10.159	-11.617	-13.689	-26.043	-7.448	-49.733
1984	1.984	-12.328	-1.191	-8.744	-5.233	-11.718	-29.694	-6.664	-88.993
1985	1.985	-17.398	-9.21	-11.032	-8.715	-11.104	-12.657	-14.578	-5.696
1986	1.986	-16.863	-16.398	-13.932	-3.476	-9.331	3.152	1.511	91.731
1987	1.987	-16.319	-9.957	-15.111	-2.488	-8.918	-22.353	27.295	51.639
1988	1.988	-17.715	-15.86	-9.312	-13.9	-10.243	-19.029	-24.122	15.594
1989	1.989	-10.4	-18.939	-14.889	-21.826	-7.314	-15.75	-46.119	47.797
1990	1.99	-9.451	-25.729	-5.365	-14.656	-7.672	-23.911	0.767	18.143
1991	1.991	-10.401	-12.628	-4.138	-13.472	-10.364	-41.615	-5.194	-43.979
1992	1.992	-21.779	4.706	-12.483	-14.599	-6.087	-25.272	0.252	-19.497
1993	1.993	-20.187	-6.993	3.506	-15.535	-4.322	-19.009	-4.765	-115.716
1994	1.994	-10.081	3.515	10.457	-8.732	-10.105	-9.409	-0.308	29.115
1995	1.995	-16.43	-6.248	12.615	-14.711	-7.753	6.396	3.783	-67.186
1996	1.996	-3.222	-18.439	2.959	-9.086	-5.788	-21.071	-7.406	90.237
1997	1.997	-11.89	-23.144	-23.323	-8.474	-9.052	-31.971	-10.652	26.707
1998	1.998	-16.494	-42.086	-4.499	-13.083	-8.445	-14.669	-13.695	7.356
[truncated: 5,031 more rows]
