# Supplementary material for: Associations between lower-limb muscle activation and knee flexion in post-stroke individuals: A study on the stance-to-swing phases of gait
Source: PLoS One. 2017 Sep 8;12(9):e0183865. doi: 10.1371/journal.pone.0183865 (PMC5590852; doi:10.1371/journal.pone.0183865)
Supplement: S1 Dataset — (ZIP) [file pone.0183865.s001.zip › S1_Dataset/Healthy group/2/5/emg.csv]

Frame	Time	EMG Signal 1	EMG Signal 2	EMG Signal 3	EMG Signal 4	EMG Signal 5	EMG Signal 6	EMG Signal 7	EMG Signal 8
0	0	58.368	57.208	87.261	61.953	40.642	33.781	66.732	39.999
1	0.001	58.822	52.387	66.946	44.939	42.06	33.998	-24.503	31.701
2	0.002	53.861	38.498	3.864	47.493	37.096	40.016	-181.416	43.345
3	0.003	57.027	55.397	-71.584	57.961	37.951	37.339	-161.824	43.188
4	0.004	55.182	45.589	-4.589	29.734	29.91	30.793	-105.631	30.265
5	0.005	44.055	45.672	91.813	24.568	37.358	28.324	155.375	32.644
6	0.006	30.821	45.562	76.557	32.003	25.08	34.002	266.24	21.873
7	0.007	44.319	56.901	62.69	38.454	25.009	25.563	230.314	18.859
8	0.008	39.838	31.893	49.816	23.829	14.699	24.689	259.579	28.823
9	0.009	39.449	32.848	-41.029	24.35	14.46	23.823	117.079	25.448
10	0.01	35.42	39.058	-7.414	20.402	14.048	18.713	-12.647	25.008
11	0.011	31.616	29.422	44.806	16.709	15.595	25.83	9.011	32.129
12	0.012	33.66	38.979	32.993	20.17	13.492	23.103	-140.743	36.372
13	0.013	27.804	26.323	4.365	13.861	14.51	20.598	-123.077	27.299
14	0.014	26.832	26.291	-5.655	10.81	15.164	20.07	-37.076	12.851
15	0.015	29.969	29.582	-0.145	26.122	13.327	16.093	9.108	16.438
16	0.016	23.092	23.05	4.623	17.573	11.517	20.271	79.923	6.883
17	0.017	20.327	14.056	21.05	18.215	10.704	14.019	144.382	18.254
18	0.018	16.066	18.647	35.792	18.622	6.245	14.575	154.901	21.916
19	0.019	16.113	10.899	29.114	15.404	7.239	11.496	12.633	21.934
20	0.02	16.219	10.176	23.056	18.604	10.59	13.678	-46.231	10.388
21	0.021	15.021	7.576	17.431	-1.56	5.455	7.004	-30.093	7.766
22	0.022	7.497	-0.005	19.583	9.856	7.907	3.853	16.27	2.891
23	0.023	8.157	4.092	14.806	10.892	5.564	5.971	0.706	-1.529
24	0.024	1.712	2.054	16.48	7.52	7.505	6.581	-13.728	3.978
25	0.025	-1.764	2.575	0.994	0.528	2.904	6.839	-26.614	3.529
26	0.026	-1.501	1.793	7.243	1.089	4.338	1.34	-16.732	4.643
27	0.027	1.919	1.858	8.305	1.517	2.332	-1.413	-7.867	-0.009
28	0.028	-8.142	5.069	17.718	7.62	1.915	-1.023	-35.516	-0.567
29	0.029	-5.946	-0.173	10.752	5.457	-0.008	1.344	-12.008	-3.395
30	0.03	-6.2	-1.66	7.908	-6.308	0.036	-6.114	-20.204	-1.887
31	0.031	-4.45	-4.063	8.422	-2.941	2.639	-7.905	-40.917	-2.442
32	0.032	-8.054	0.752	3.227	-4.959	-0.916	-2.687	-96.62	-7.406
33	0.033	-6.759	-7.523	1.212	-16.616	-2.696	-2.655	-75.265	-7.886
34	0.034	-5.789	-15.157	3.879	-16.007	0.21	1.49	-15.363	-10.09
35	0.035	-4.758	-6.282	6.199	-2.385	-3.234	-6.52	89.876	-4.308
36	0.036	-8.495	-0.645	8.386	6.647	-5.669	-4.215	74.967	-4.076
37	0.037	-5.787	-7.342	6.952	7.79	-9.613	-0.517	8.611	-2.255
38	0.038	-9.793	-11.083	0.724	-0.702	-9.653	-9.944	19.906	-11.785
39	0.039	-6.384	-12.626	-7.775	-11.265	-11.205	-4.428	-13.072	-4.033
40	0.04	-7.373	-15.672	-17.962	-10.558	-8.081	-7.964	-3.621	-9.781
41	0.041	-15.265	-12.08	-27.322	-9.798	-4.341	-3.518	-12.92	-9.261
42	0.042	-12.656	-13.082	-9.729	-11.126	-3.281	-8.136	-5.158	-13.908
43	0.043	-10.19	-8.818	2.678	-14.361	-4.896	-12.52	16.574	-10.207
44	0.044	-11.352	-15.727	-4.582	-17.15	-3.96	-13.386	-3.643	-3.969
45	0.045	-9.369	-10.007	-15.472	-16.604	-6.87	-10.344	-9.836	-8.58
46	0.046	-14.495	-7.927	-21.487	-24.727	-7.427	-13.46	-26.456	-8.096
47	0.047	-14.156	-11.609	-26.88	-8.831	-6.797	-8.8	-31.637	-0.385
48	0.048	-12.612	-12.347	-38.035	2.649	-7.685	-9.517	-18.223	-1.542
49	0.049	-13.148	-3.566	-30.961	-3.829	-6.998	-13.693	-22.407	-8.485
50	0.05	-18.68	-7.326	-19.206	-13.583	-10.35	-15.137	-56.599	-11.124
51	0.051	-16.717	-25.274	-17.56	-25.709	-10.72	-7.786	12.105	-15.192
52	0.052	-9.334	-27.742	-27.554	-1.878	-16.701	-15.132	-136.01	-14.634
53	0.053	-16.085	-16.101	-21.141	-5.132	-14.169	-8.342	-115.084	-14.056
54	0.054	-10.06	-18.171	-3.161	-20.751	-10.094	-10.846	19.491	-15.808
55	0.055	-14.101	-4.583	-0.581	-23.428	-12.023	-14.896	141.96	-13.296
56	0.056	-16.018	-13.25	-16.691	4.864	-12.589	-11.402	189.75	-13.68
57	0.057	-11.361	-21.148	-18.7	1.229	-13.167	-10.805	31.113	-8.834
58	0.058	-11.912	-22.453	-16.662	-22.528	-5.223	-1.89	-32.13	-5.536
59	0.059	-16.727	-18.755	-11.333	11.966	-6.379	1.8	-12.743	-14.409
60	0.06	-14.771	-10.408	-9.756	-19.917	-9.467	-9.024	-30.241	-5.487
61	0.061	-18.815	-9.403	-5.431	9.165	-12.363	-10.369	-46.629	-6.62
62	0.062	-13.962	-14.215	1.072	-47.484	-11.573	-11.517	-32.759	-13.961
63	0.063	-17.229	-16.699	2.33	9.46	-9.233	-19.826	-20.025	-22.856
64	0.064	-16.633	-7.778	-7.273	46.462	-7.28	-20.781	-32.178	-24
65	0.065	-17.969	-11.242	-3.514	-40.973	-6.685	-13.994	-43.238	-7.929
66	0.066	-16.594	-16.444	-9.392	-76.515	-6.085	-2.568	-33.515	-0.949
67	0.067	-16.196	-7.534	-18.952	-0.601	-6.457	-4.099	-42.482	1.19
68	0.068	-14.248	-6.37	-30.626	-10.412	-8.769	-8.35	-83.171	3.151
69	0.069	-16.953	-11.576	-19.462	-1.464	-9.928	-7.176	-31.59	-5.519
70	0.07	-12.103	-16.398	-15.088	-9.546	-5.469	-13.167	68.987	8.838
71	0.071	-14.026	-12.125	-3.175	-2.137	-9.518	-12.192	54.39	-16.295
72	0.072	-12.08	-19.477	4.861	-22.03	-14.346	-13.16	67.293	-33.299
73	0.073	-8.009	-18.508	-8.008	-15.98	-5.624	-10.643	102.823	-36.373
74	0.074	-13.808	-7.082	-16.629	-21.36	-6.771	-5.028	-38.299	-28.028
75	0.075	-13.027	-2.431	-18.083	13.9	-5.793	-9.862	-96.059	0.263
76	0.076	-12.441	-15.392	-5.042	0.393	-10.621	-3.859	-8.755	3.973
77	0.077	-14.366	-6.682	14.391	-11.944	-11.383	-7.919	-24.898	14.074
78	0.078	-14.929	-11.312	-3.336	-15.576	-13.699	-5.981	-39.559	4.819
79	0.079	-16.275	-24.266	-5.577	-32.563	-7.112	-6.559	-26.843	-20.692
80	0.08	-19.551	-15.559	-16.15	-16.84	-11.365	-15.453	-38.921	-30.72
81	0.081	-19.147	-14.012	-45.121	-2.686	-7.297	-11.771	-28.284	-21.399
82	0.082	-15.45	-21.184	-57.448	4.911	-3.801	-8.286	-18.536	-7.231
83	0.083	-14.074	-20.017	-31.084	-16.135	-7.088	-11.381	-9.639	16.027
84	0.084	-13.662	-18.842	-14.011	-13.381	-6.503	-6.532	-17.607	6.773
85	0.085	-18.859	-13.614	-17.067	-15.837	-9.982	-17.936	-10.126	-7.32
86	0.086	-16.899	-8.762	-14.319	-13.449	-11.341	-13.288	-3.468	-4.77
87	0.087	-14.94	-7.987	-6.728	-6.997	-9.215	-6.126	-9.748	-20.993
88	0.088	-16.665	-20.18	-4.372	-16.638	-8.836	-7.281	-15.46	-27.345
89	0.089	-11.811	-11.473	-6.478	-14.896	-6.132	-10.764	-20.704	-25.374
90	0.09	-17.789	-16.119	-8.404	-19.537	-8.266	-15.98	-7.382	-44.681
91	0.091	-13.707	-14.776	-10.136	-15.24	-4.976	-9.205	-3.511	-47.168
92	0.092	-11.759	-8.39	-2.204	-3.395	-7.882	-11.711	-7.422	-26.033
93	0.093	-9.816	-11.874	-23.871	-17.7	-11.563	-9.38	-17.694	-6.263
94	0.094	-9.22	-14.96	-20.771	-19.592	-6.147	-11.307	-58.699	32.287
95	0.095	-12.692	-8.186	-12.47	-17.867	-8.088	-10.723	-42.415	4.653
96	0.096	-13.062	-10.704	-9.987	-3.544	-6.171	-12.462	-27.419	-20.453
97	0.097	-12.67	-11.489	-12.334	-5.479	-10.243	-19.422	-13.976	-15.968
98	0.098	-17.11	-9.559	-10.195	-10.654	-10.639	-12.633	-1.723	-3.592
99	0.099	-13.04	-11.49	-8.219	3.737	-10.258	-6.631	24.473	-14.81
100	0.1	-16.514	-14.368	-9.92	-17.501	-4.464	-4.313	0.566	-24.848
101	0.101	-15.154	-15.702	-5.263	2.278	-6.794	-10.88	-8.771	-9.12
102	0.102	-13.022	-9.325	-9.504	-5.181	-10.291	-11.635	-6.032	-11.847
103	0.103	-13.399	-20.754	-5.813	-16.673	-5.656	-9.306	11.722	-4.336
104	0.104	-13.009	-12.816	-4.626	-14.489	-8.562	-14.12	9.457	-15.965
105	0.105	-15.902	-14.161	-3.602	-16.415	-9.913	-9.46	7.486	-13.886
106	0.106	-17.838	-10.464	-4.489	-11.163	-9.528	-10.03	-21.36	-19.727
107	0.107	-18.228	-16.446	-8.703	-9.607	-13.595	-11.366	-83.801	-14.521
108	0.108	-14.746	-11.202	-20.86	-16.775	-13.988	-9.997	-92.641	-19.202
109	0.109	-12.423	-14.08	-15.579	-15.621	-12.628	-9.584	29.633	-9.161
110	0.11	-14.559	-18.307	-7.565	-16.748	-9.723	-9.176	257.34	-12.876
111	0.111	-12.628	-15.961	-8.852	-15.782	-12.43	-5.678	164.475	5.093
112	0.112	-16.114	-14.01	-5.11	-4.909	-12.82	-7.799	23.359	7.588
113	0.113	-13.988	-13.419	-6.228	-0.685	-10.685	-8.952	-2.278	-8.706
114	0.114	-15.933	-13.992	-15.872	-4.351	-6.228	-10.889	-25.503	-10.883
115	0.115	-14.004	-14.357	-35.394	-15.15	-10.87	-7.993	-46.576	-8.992
116	0.116	-12.46	-7.961	-21.258	-7.982	-7.965	-12.433	-65.733	-10.743
117	0.117	-14.395	-10.47	-18.735	-14.449	-4.471	-8.338	-48.273	-12.305
118	0.118	-10.143	-19.358	-11.751	-3.616	-1.177	-11.803	-32.377	-19.494
119	0.119	-15.562	-20.492	-9.625	-7.886	-6.01	-10.444	-17.993	-15.836
120	0.12	-14.984	-17.373	-11.55	-14.274	-9.295	-7.545	-31.036	-14.714
121	0.121	-14.402	-6.52	-13.277	-15.408	-8.712	-6.378	-19.043	-13.776
122	0.122	-14.986	-10.752	-11.699	-12.215	-10.071	-9.85	-116.632	-10.921
123	0.123	-13.637	-11.9	-10.311	-3.295	-11.431	-7.701	-129.643	-11.752
124	0.124	-16.932	-10.727	-16.68	-6.761	-7.364	-8.843	-69.866	-15.87
125	0.125	-14.811	-9.74	-13.184	-14.111	-10.843	-9.211	6.05	-11.074
126	0.126	-15.978	-6.835	-14.141	-18.91	-10.46	-12.683	94.915	-13.021
127	0.127	-17.925	-18.252	-13.151	-12.88	-7.565	-11.319	130.652	-12.465
128	0.128	-15.806	-13.599	-12.358	-8.804	-8.729	-10.149	163.278	-11.114
129	0.129	-15.043	-6.435	-13.131	-13.639	-8.343	-12.08	15.351	-13.464
130	0.13	-16.415	-10.097	-8.295	-6.3	-8.147	-13.237	-47.987	-7.705
131	0.131	-15.845	-4.096	-11.593	-21.004	-12.603	-9.758	-105.524	-15.125
132	0.132	-18.373	-15.897	-6.204	-18.866	-7.962	-5.312	-192.85	-12.291
133	0.133	-17.611	-26.927	-9.726	-20.788	-9.706	-13.066	-240.277	-11.555
134	0.134	-18.976	-19.766	-9.133	-26.026	-8.367	-12.1	-110.036	-12.354
135	0.135	-14.729	-18.605	-9.697	-18.108	-5.098	-9.208	12.651	-7.56
136	0.136	-16.486	-5.436	-15.493	-10.96	-7.249	-6.698	251.442	-8.173
137	0.137	-8.57	-10.664	-11.411	8.566	-6.115	-9.026	149.426	-9.966
138	0.138	-12.058	-12.215	-10.816	22.682	-8.078	-10.964	56.703	-17.964
139	0.139	-15.185	-13.584	-7.507	4.858	-8.292	-12.907	28.803	-19.192
140	0.14	-14.23	-7.199	-14.08	-25.543	-9.083	-8.857	3.422	-9.579
141	0.141	-15.033	-13.205	-8.077	-21.506	-4.847	-13.716	26.818	-18.549
142	0.142	-9.445	-14.186	-4.02	-2.737	-5.445	-14.307	5.894	-12.611
143	0.143	-14.301	-19.029	3.903	-26.546	-8.944	-14.912	-13.109	-15.746
144	0.144	-13.75	-14.785	11.228	20.464	-6.638	-10.086	-30.39	-14.798
145	0.145	-16.68	-9.186	6.36	0.478	-0.071	-6.808	-77.887	-27.94
146	0.146	-11.876	-2.616	-6.825	-5.534	-10.924	-12.242	-63.426	-10.53
147	0.147	-16.563	-12.307	-35.872	-33.225	-9.581	-14.194	-23.801	24.455
148	0.148	-11.183	-21.232	-56.595	-38.275	-13.276	-4.151	-11.857	-0.744
149	0.149	-16.068	-29.57	-37.854	-24.777	-7.294	-2.815	-22.552	-23.616
150	0.15	-16.696	-26.504	-0.152	-20.756	-12.543	-17.151	-71.737	-44.37
151	0.151	-12.676	-11.838	-5.221	-62.428	-7.719	-15.235	-62.689	12.297
152	0.152	-14.086	-9.751	-9.697	-57.059	-13.739	-10.032	-70.69	20.422
153	0.153	-13.752	-11.734	-13.779	-1.57	-14.54	-17.985	-92.654	-1.662
154	0.154	-16.71	-17.013	-25.041	20.437	-15.142	-10.84	-45.701	18.258
155	0.155	-11.535	-15.497	-42.101	0.465	-10.523	-9.695	9.335	0.019
156	0.156	-12.175	-19.781	-20.273	30.821	-8.805	-13.199	90.902	-16.49
157	0.157	-11.649	-23.502	-11.994	25.374	-6.314	-7.988	-50.124	-1.467
158	0.158	-15.774	-24.719	-24.817	0.16	-9.628	-12.843	-146.332	-15.075
159	0.159	-13.314	-21.679	-36.47	-13.502	-9.263	-8.603	-58.876	-11.055
160	0.16	-14.718	-8.963	-21.624	-9.534	-11.218	-12.687	20.766	-14.758
161	0.161	-18.839	-3.797	-15.858	-20.845	-9.297	-7.879	208.96	-24.856
162	0.162	-14.06	-5.393	3.443	-3.908	-14.152	-8.491	80.964	-15.585
163	0.163	-12.186	-6.802	5.91	-0.886	-10.684	-6.781	11.241	-12.931
164	0.164	-15.149	-13.246	-1.112	-9.289	-7.41	-1.97	-9.954	-15.5
165	0.165	-17.73	-7.304	9.479	-47.878	-6.837	-12.065	9.083	-31.809
166	0.166	-19.146	-10.464	-0.273	12.993	-14.787	-19.253	-8.476	-21.212
167	0.167	-14.37	-11.491	-16.203	4.79	-8.8	-10.381	7.282	-11.587
168	0.168	-17.731	-22.97	-5.626	-2.652	-11.905	-4.41	-35.87	-20.344
169	0.169	-17.404	-21.691	-7.622	-9.308	-10.946	0.78	-22.576	-12.458
170	0.17	-16.885	-17.129	-9.418	-39.769	-6.694	-13.962	-10.739	-13.845
171	0.171	-15.595	-21.464	-13.932	-81.839	-4.385	-16.129	-0.176	-17.551
172	0.172	-13.345	-15.143	-15.537	-20.958	-7.881	-21.971	-10.332	-18.737
173	0.173	-13.805	-11.731	-14.244	-12.903	-8.475	-16.79	-19.538	-15.671
174	0.174	-16.587	-10.84	-15.479	-5.615	-10.226	-12.184	-27.881	-14.761
175	0.175	-18.597	1.847	-14.394	-12.279	-4.429	-10.291	-32.839	-17.323
176	0.176	-13.829	-10.415	-15.437	-18.375	-5.796	-6.082	-25.512	-7.693
177	0.177	-17.39	-12.033	-2.742	-13.042	-10.26	-9.801	-18.925	-22.054
178	0.178	-16.878	-13.469	-8.042	-8.06	-12.009	-6.349	-24.951	-12.412
179	0.179	-12.89	-30.587	-9.665	-3.674	-9.5	-9.484	-19.562	-14.195
180	0.18	-20.897	-9.571	-13.995	-7.802	-7.187	-8.563	-14.702	-3.211
181	0.181	-17.485	-12.35	-12.916	-4.201	-5.06	-6.096	-10.454	6.826
182	0.182	-14.468	-14.938	-7.004	-7.584	-6.232	1.215	-23.112	-10.234
183	0.183	-15.508	-12.702	-23.144	-4.556	-0.433	-13.535	-19.731	-7.929
184	0.184	-16.351	-10.648	-11.61	-1.889	1.89	-2.933	-16.68	-5.832
185	0.185	-15.652	-16.538	-9.557	-9.493	-2.951	-16.526	-1.109	-27.154
186	0.186	-12.234	-4.431	-15.446	-2.581	-1.016	-11.34	1.6	-7.448
187	0.187	-22.36	-9.136	-10.301	-9.013	-1.597	-9.834	-11.02	-9.985
188	0.188	-3.646	-10.559	-15.036	-10.981	-9.527	-8.535	-8.675	-7.694
189	0.189	-16.489	-17.015	-10.864	-12.744	-10.687	-7.421	-15.14	-5.597
190	0.19	-9.595	-15.935	-12.107	-8.133	-9.72	-6.31	-13.336	-11.44
191	0.191	-11.794	-10.785	-8.717	-24.044	-10.685	-11.586	-11.758	-9.72
192	0.192	-17.667	-15.694	-3.572	-13.427	-14.935	-2.725	-7.253	-8.196
193	0.193	-9.006	-13.239	-8.477	-15.369	-15.702	-13.611	-3.172	-9.549
194	0.194	-13.705	-17.373	-7.784	10.906	-13.762	-15.015	-9.766	-18.468
195	0.195	-12.403	-16.864	-7.093	-23.182	-11.818	-11.384	-15.98	-21.963
196	0.196	-8.773	-16.348	-15.109	-9.662	-13.542	-12.599	-8.856	-10.173
197	0.197	-14.825	-12.34	-20.44	-13.747	-11.017	-13.621	1.789	-8.628
198	0.198	-11.791	-18.216	-7.795	4.991	-10.62	-8.829	-2.61	-4.341
199	0.199	-10.879	-9.382	-6.169	1.66	-4.802	-9.647	-14.537	-5.498
200	0.2	-16.938	-5.967	-10.875	-1.455	-8.852	-7.366	-25.695	-18.672
201	0.201	-8.073	-9.127	-20.965	-4.172	-6.901	-10.906	-21.6	-30.892
202	0.202	-11.594	-4.343	-29.919	-11.749	-4.949	-15.59	-2.178	-13.445
203	0.203	-12.606	-10.384	-11.985	-18.704	-6.68	-16.203	-16.427	-15.737
204	0.204	-17.489	-22.615	-19.598	-29.284	-6.282	-17.613	6.691	3.427
205	0.205	-13.276	-27.886	-12.707	-35.043	-8.595	-10.306	-21.61	10.995
206	0.206	-18.928	-10.523	-14.919	-26.299	-8.19	-15.552	-17.93	13.336
207	0.207	-14.102	-8.239	-13.034	-2.436	-10.108	-14.606	5.929	2.694
208	0.208	-16.053	-6.154	-28.939	35.358	-11.251	-12.125	2.759	-14.708
209	0.209	-20.128	-11.993	-9.828	10.228	-9.683	-11.387	-11.502	-21.698
210	0.21	-16.658	-13.779	-17.428	-3.297	-11.02	-3.488	-34.743	-15.345
211	0.211	-13.374	-21.745	-10.497	0.796	-10.227	-2.552	-25.4	-17.303
212	0.212	-15.511	-14.598	-12.648	-10.396	-9.628	-7.424	-11.068	8.989
213	0.213	-15.12	-13.442	-10.717	-7.07	-7.096	-13.456	1.74	-9.793
214	0.214	-13.173	-14.604	-19.437	-16.323	-11.34	-11.164	-0.634	-13.085
215	0.215	-16.067	-11.534	-11.532	-13.596	-7.256	-13.129	1.438	-16.182
216	0.216	-14.123	-12.521	-10.2	-21.138	-7.625	-13.744	-27.63	-13.46
217	0.217	-10.629	-15.057	-3.846	-14.101	-8.967	-12.046	-90.188	-15.958
218	0.218	-17.185	-11.009	-5.058	-16.18	-7.784	-8.59	-152.733	-18.242
219	0.219	-20.067	-6.19	-12.444	-18.064	-13.768	-9.977	-30.67	-24.603
220	0.22	-15.773	-9.516	-7.643	-23.246	-9.495	-5.162	196.886	-22.62
221	0.221	-10.125	-13.611	-15.608	-15.312	-8.701	-8.478	165.903	-20.834
222	0.222	-10.663	-14.024	-10.403	-16.685	-8.103	-5.594	81.521	-12.858
223	0.223	-11.196	-12.676	-1.537	-15.462	-11.375	-10.466	4.675	8.86
224	0.224	-12.889	-6.104	-7.566	-4.563	-7.299	-8.551	-18.567	-6.79
225	0.225	-14.19	-20.83	-6.63	-0.237	-7.673	-5.658	-39.666	-4.041
226	0.226	-9.685	-18.707	-7.603	-11.974	-5.336	-13.608	-20.509	-11.559
227	0.227	-18.531	-16.795	-10.115	-32.603	-8.225	-19.62	-3.078	-13.849
228	0.228	-9.57	-8.09	-10.887	-12.784	-8.604	-12.285	-18.93	-7.443
229	0.229	-12.996	-12.719	-14.38	-15.2	-6.661	-5.527	-33.225	-5.475
230	0.23	-13.898	-22.779	-4.334	1.158	-11.487	-6.317	-46.354	-17.637
231	0.231	-7.066	-16.377	-5.709	3.38	-6.634	-8.657	-10.7	-19.14
232	0.232	-14.928	-12.881	-12.109	-13.944	-6.036	-8.088	-21.497	-23.355
233	0.233	-15.823	-26.795	-15.599	-30.111	-12.602	-14.094	-51.069	-9.007
234	0.234	-10.916	-9.366	-16.581	-15.117	-8.33	-8.504	-24.318	-7.044
235	0.235	-15.097	-7.036	-11.738	-5.349	-7.541	-11.995	-16.142	-5.275
236	0.236	-17.342	-17.677	-17.73	-7.013	-9.47	-8.727	-8.711	-16.298
237	0.237	-15.323	-15.712	-5.527	-5.376	-11.401	-0.999	-28.563	-9.112
238	0.238	-7.893	-13.926	-10.735	-9.554	-9.652	-10.689	-34.493	-12.772
239	0.239	-8.768	-5.974	-12.273	-15.867	-8.3	-9.543	-17.974	-6.748
240	0.24	-11.204	-7.313	-7.99	-26.633	-9.658	-6.067	-12.872	-11.964
241	0.241	-13.444	-16.2	-14.357	-25.213	-10.819	-17.88	-17.262	-14.862
242	0.242	-24.195	-22.176	-22.653	-21.473	-9.661	-9.966	-4.821	-28.004
243	0.243	-19.473	-14.785	-6.559	-3.398	-10.052	-8.619	6.462	-10.579
244	0.244	-18.032	-7.989	-4.213	14.47	-9.858	-7.474	3.227	-12.9
245	0.245	-21.625	-10.489	-14.827	-6.545	-13.144	-1.496	-6.007	-15.052
246	0.246	-10.706	-12.798	-5.114	-14.812	-11.981	-6.722	-8.667	-9.262
247	0.247	-6.364	-9.294	-6.828	-17.247	-10.043	-13.492	-11.12	-14.501
248	0.248	-7.448	-15.243	-21.123	-5.557	-12.741	-9.221	-13.364	-16.068
249	0.249	-8.539	-15.968	-38.496	-7.603	-7.895	-11.525	-11.166	-14.72
250	0.25	-24.519	-12.42	-31.482	-9.468	-11.368	-9.573	-5.295	-11.06
251	0.251	-17.473	-7.712	-12.287	-11.151	-6.716	-19.611	-13.938	-14.551
252	0.252	-11.008	-16.555	-4.693	-25.402	-6.127	-18.24	-5.928	-13.599
253	0.253	-8.992	-17.658	-6.985	-19.574	-5.73	-3.907	-15.899	-12.624
254	0.254	-10.654	-14.124	-4.805	6.798	-3.399	-5.818	-14.666	-13.412
255	0.255	-9.035	-4.408	-6.692	-4.407	-7.46	-25.152	-11.103	-25.596
256	0.256	-30.636	-18.696	-11.855	-7.676	-4.931	-22.602	-7.933	-20.359
257	0.257	-21.279	-12.846	-16.433	-16.959	-5.304	-6.322	-10.762	-15.719
258	0.258	-23.921	-18.015	-12.111	-14.21	-9.359	-8.42	-8.157	5.928
259	0.259	-16.302	-3.642	-10.894	-16.664	-6.836	-6.448	-16.985	15.175
260	0.26	-18.556	-5.537	-9.657	-14.319	-10.115	-11.641	-13.446	0.989
261	0.261	-16.355	-17.685	-14.816	-20.682	-7.202	-6.951	-29.481	-1.572
262	0.262	-18.219	-25.591	-15.71	-7.108	-8.356	-8.265	-13.176	-8.58
263	0.263	-19.901	-26.904	-11.378	-5.352	-4.085	-9.383	-2.443	-10.729
264	0.264	-15.193	-7.315	-3.948	2.584	-7.556	-8.188	-11.954	-12.704
265	0.265	-13.776	-9.992	-6.781	-10.391	-7.158	-11.254	-10.023	-28.626
266	0.266	-12.557	-12.476	-9.221	-15.625	-8.304	-6.383	-11.483	-18.04
267	0.267	-15.981	-14.762	-6.819	-7.726	-10.999	-12.352	-7.433	-23.904
268	0.268	-12.828	-16.848	-13.317	-14.882	-8.274	-4.964	-16.542	-15.245
269	0.269	-21.681	0.618	-10.718	-11.206	-7.486	-9.764	-13.231	-23.214
270	0.27	-15.636	-1.665	-16.254	6.796	-8.833	-17.659	-10.171	-18.987
271	0.271	-16.556	-8.014	-24.11	-0.771	-6.877	-20.712	-10.993	-15.341
272	0.272	-15.536	-17.653	-7.976	-12.384	-10.544	-7.898	-6.658	-14.229
273	0.273	-14.718	-12.388	-10.222	-5.989	-7.047	-13.079	-4.351	1.747
274	0.274	-16.996	-4.411	-8.015	-7.908	-10.325	-14.58	-15.304	-9.888
275	0.275	-15.024	-8.624	-25.353	-13.128	-8.179	-7.376	-10.736	-3.566
276	0.276	-11.697	-4.914	-27.602	-24.157	-9.325	-6.175	-9.473	-1.678
277	0.277	-13.4	-22.883	-12.633	-17.002	-8.918	-4.987	-3.16	-3.496
278	0.278	-9.888	-35.629	-6.757	-28.812	-9.68	-5.931	-9.222	-8.228
279	0.279	-12.171	-28.627	-1.464	-24.151	-11.022	-8.803	-4.08	-9.666
280	0.28	-10.984	-17.954	-2.949	-19.893	-11.206	-6.255	-9.018	-16.125
281	0.281	-16.96	-15.99	-7.131	-16.188	-12.745	-10.281	-1.197	-10.197
282	0.282	-12.675	-21.174	-8.218	-15.005	-11.184	-9.668	-6.512	-13.334
283	0.283	-10.336	-10.098	-11.634	-15.957	-8.079	-7.694	-5.62	-14.359
284	0.284	-15.159	-5.809	-14.662	-15.006	-9.234	-11.724	-4.931	-13.636
285	0.285	-14.558	-6.924	-13.633	-9.037	-8.066	-8.196	-17.181	-12.902
286	0.286	-16.287	-20.035	-17.819	-14.663	-6.897	-10.472	-18.935	-12.338
287	0.287	-14.92	-32.19	-15.432	-12.728	-11.733	-7.514	-17.401	-10.433
288	0.288	-14.52	-8.356	-10.518	-9.44	-8.243	-6.3	-13.15	-15.887
289	0.289	-14.115	-11.617	-17.804	-10.016	-8.815	-10.521	-16.829	-5.101
290	0.29	-11.392	-8.487	-10.963	-2.095	-10.552	-10.087	-5.978	-9.795
291	0.291	-17.185	-11.153	-11.668	-12.948	-7.065	-2.684	-1.699	-19.91
292	0.292	-13.116	-23.901	-12.375	-14.314	-8.415	-7.868	-2.833	-11.048
293	0.293	-15.045	-7.622	-8.826	-5.414	-11.312	-8.797	-1.631	-9.927
294	0.294	-15.618	-5.474	-13.397	-4.235	-10.142	-4.496	-8.947	1.862
295	0.295	-13.869	-3.505	-16.226	-11.558	-5.874	-16.646	-9.902	-9.182
296	0.296	-14.256	-8.689	-12.676	-22.386	-7.221	-18.341	-15.909	-4.935
297	0.297	-13.857	-29.372	-11.247	-21.045	-11.667	-22.938	-21.535	-3.776
298	0.298	-7.268	-26.635	-14.078	-12.167	-7.591	-18.654	-18.051	-14.63
299	0.299	-18.099	-29.131	-13.635	-8.685	-6.237	-14.941	-22.688	-10.377
300	0.3	-19.449	-22.15	-7.783	-5.592	-7.589	-18.393	-26.733	-27.409
301	0.301	-13.069	-20.005	-19.92	-20.303	-7.97	-10.994	-25.357	-25.076
302	0.302	-19.067	-14.172	-7.657	11.616	-7.575	-8.053	-22.044	-27.194
303	0.303	-18.095	-12.404	-9.128	-20.339	-9.506	-15.947	-15.429	-9.758
304	0.304	-15.191	-10.836	-10.408	0.369	-4.66	-8.547	-6.497	-16.702
305	0.305	-14.42	-6.553	-14.01	-3.293	-15.492	-13.341	-24.451	-18.81
306	0.306	-13.648	-2.844	-17.43	13.737	-13.943	-7.316	-16.851	-9.117
307	0.307	-11.728	-13.66	-12.146	-1.942	-9.686	-9.601	-14.474	-3.87
308	0.308	-16.387	-9.38	-13.059	-4.658	-8.531	-11.489	-8.025	-8.485
309	0.309	-16.979	-5.686	-12.226	-2.158	-9.701	-6.794	-6.019	-1.275
310	0.31	-16.588	-11.658	-9.848	-18.427	-8.743	-10.813	-0.733	-7.614
311	0.311	-15.241	-4.272	-9.208	-20.549	-5.857	-8.257	-8.601	-13.571
312	0.312	-8.663	-11.023	-12.449	-18.614	-10.131	-13.634	-30.22	-12.564
313	0.313	-13.504	-10.232	-11.813	-6.405	-7.827	-8.753	-77.17	-13.498
314	0.314	-12.734	-4.605	-11.371	-7.936	-9.779	-4.071	-83.662	-5.534
315	0.315	-13.511	-5.145	-10.926	-6.554	-9.216	-6.939	7.963	-4.532
316	0.316	-15.446	-11.107	-12.036	7.787	-8.65	-5.553	205.461	-3.543
317	0.317	-12.155	-18.435	-11.601	-21.243	-11.183	-6.871	121.175	-13.172
318	0.318	-13.896	-19.373	-14.262	-17.162	-7.913	-8	44.434	-24.913
319	0.319	-13.513	-9.669	-14.024	-20.824	-7.548	-10.673	21.276	-26.359
320	0.32	-13.134	-13.303	-12.63	-3.775	-13.566	-10.26	0.26	-19.102
321	0.321	-16.049	-16.755	-11.819	-13.026	-3.906	-11.008	-18.779	0.525
322	0.322	-11.612	-17.704	-12.371	-21.331	-7.6	-12.339	-36.054	31.735
323	0.323	-15.697	-18.671	-8.85	-23.861	-8.781	-16.563	-19.998	-14.109
324	0.324	-13.209	-16.146	-16.173	-7.637	-9.763	-11.123	-62.952	4.136
325	0.325	-16.526	-16.894	-10.91	-5.517	-8.819	-6.262	-49.629	-12.243
326	0.326	-16.167	-10.299	-7.996	-11.333	-11.358	-2.947	-37.75	2.935
327	0.327	-15.802	-7.792	-13.985	-23.548	-7.325	-4.656	-26.695	7.458
328	0.328	-19.296	-10.12	-11.636	-22.019	-7.933	-5.015	-16.432	3.44
329	0.329	-12.712	-10.703	-11.031	-9.078	-6.019	-3.638	-7.301	-7.76
330	0.33	-13.7	-18.049	-14.304	-21.273	-8.95	-10.218	0.812	-17.819
331	0.331	-14.491	-20.934	-14.88	-16.625	-8.6	-9.252	7.987	-39.677
332	0.332	-13.743	-20.147	-14.501	-23.779	-6.306	-13.514	-11.984	-19.93
333	0.333	-14.349	-16.077	-15.869	-4.253	-9.234	-14.282	-17.976	-12.362
334	0.334	-16.308	-15.472	-10.075	15.495	-6.556	-16.215	-12.487	-19.283
335	0.335	-14.598	-17.375	-14.157	2.746	-7.751	-19.507	-37.596	-34.173
336	0.336	-17.148	-15.608	-12.233	-13.456	-6.236	-21.245	-24.033	-24.495
337	0.337	-15.825	-8.647	-12.836	-11.326	-10.723	-13.318	-36.39	-12.312
338	0.338	-15.463	-7.673	-11.121	-21.043	-11.343	-7.332	-32.665	-1.292
339	0.339	-15.873	-8.398	-12.502	-8.85	-7.313	-14.704	-22.563	0.069
340	0.34	-17.834	-20.55	-11.185	-13.505	-7.74	-13.756	-19.446	-3.59
341	0.341	-14.372	-11.828	-14.112	-12.164	-10.103	-14.546	-22.144	-14.411
342	0.342	-21.753	-13.374	-17.82	-13.349	-10.539	-5.655	-19.613	-18.649
343	0.343	-16.548	-6.2	-11.465	-16.877	-12.518	-9.154	-7.918	-19.77
344	0.344	-15.599	-15.063	-12.282	-17.857	-12.956	-8.199	7.088	-20.923
345	0.345	-11.357	-23.339	-14.651	-16.898	-12.809	-9.181	12.978	-19.924
346	0.346	-13.692	-11.492	-14.127	-3.788	-8.385	-15.21	11.338	-18.922
347	0.347	-11.778	-13.012	-14.764	1.958	-13.077	-3.053	-2.881	-7.475
348	0.348	-12.377	-11.65	-11.914	-10.276	-4.218	-8.318	-8.596	-15.376
349	0.349	-15.291	-7.976	-13.328	-11.861	-5.417	-6.805	-13.76	-14.036
350	0.35	-16.667	-9.14	-10.096	-13.27	-11.459	-16.904	-9.086	-17.781
351	0.351	-16.3	-16.483	-8.991	-6.895	-10.53	-15.776	-13.309	-16.672
352	0.352	-14.179	-21.299	-11.768	-8.109	-7.67	-14.633	-14.469	-17.662
353	0.353	-12.258	-15.292	-14.537	-19.974	-11.974	-7.292	-13.277	-16.712
354	0.354	-11.887	-16.047	-14.401	-12.134	-9.697	-10.214	-18.475	-12.418
355	0.355	-13.44	-15.435	-10.02	-10.87	-10.316	-7.705	-17.457	-13.195
356	0.356	-17.318	-17.353	-12.028	-12.107	-8.436	-13.33	-13.17	-9.732
357	0.357	-9.392	-13.266	-12.691	-15.662	-6.749	-8.503	-17.196	-9.142
358	0.358	-12.876	-11.903	-14.122	-3.893	-8.156	-14.505	-17.74	-10.913
359	0.359	-18.106	-11.507	-11.875	-8.625	-6.847	-8.913	-10.352	-6.101
360	0.36	-11.342	-18.083	-16.016	-21.673	-5.743	-10.868	-9.355	-16.196
361	0.361	-13.866	-19.049	-12.611	-16.524	-4.629	-8.956	-6.806	-14.835
362	0.362	-14.637	-16.531	-18.113	-18.161	-6.608	-13.037	-7.555	-13.688
363	0.363	-15.209	-12.478	-14.716	-16.884	-6.459	-9.576	-6.967	-10.209
364	0.364	-12.497	-18.101	-14.221	-20.651	-10.955	-8.245	-11.632	-13.323
365	0.365	-14.431	-17.524	-13.724	-21.912	-12.937	-8.655	-17.06	-10.447
366	0.366	-16.175	-10.176	-14.778	-7.32	-11.236	-11.4	-10.408	-18.39
367	0.367	-17.529	-15.034	-15.256	-14.763	-11.661	-12.58	-4.197	-30.206
368	0.368	-12.104	-14.292	-17.663	-17.765	-7.249	-11.834	8.079	-44.566
369	0.369	-15.586	-15.094	-12.915	-15.335	-11.352	-8.572	-0.649	-34.921
370	0.37	-8.231	-10.277	-14.938	-19.526	-13.133	-13.438	-31.083	-11.729
371	0.371	-9.201	-7.001	-13.287	-8.774	-11.816	-12.309	-42.194	14.584
372	0.372	-4.942	-1.596	-9.899	5.459	-11.459	-11.187	-63.965	33.367
373	0.373	-2.617	-6.454	-9.606	18.93	-13.616	-5.413	-60.966	9.585
374	0.374	-7.456	-16.538	-16.271	-7.453	-7.639	-9.508	-24.067	-18.679
375	0.375	-8.029	-12.299	-7.471	-11.208	-6.898	-7.605	51.515	-22.339
376	0.376	-13.446	7.229	-8.727	-7.991	-2.859	-14.988	-67.969	-12.294
377	0.377	-24.279	-12.522	-11.916	-5.015	-7.715	-12.102	-179.313	3.348
378	0.378	-32.205	-20.079	-9.11	-7.824	-12.371	-9.609	-20.461	11.655
379	0.379	-13.43	-17.765	-4.937	-20.687	-8.324	2.559	170.151	19.189
380	0.38	-15.932	-15.655	-2.691	-18.428	-1.37	0.792	246.976	2.906
381	0.381	-13.602	-9.871	-2.185	-16.356	-10.288	-3.883	84.213	5.016
382	0.382	-11.459	-8.155	-4.194	4.878	-11.459	-13.977	20.741	-12.446
383	0.383	-13.383	-16.115	-13.163	-20.731	-4.12	-10.339	-36.944	-33.562
384	0.384	-11.628	-20.4	-12.065	-30.853	-5.094	-11.537	-19.547	-2.411
385	0.385	-10.072	-16.741	-18.117	-46.561	-5.869	-14.672	-3.684	1.655
386	0.386	-14.323	-1.076	-12.948	-4.02	-5.095	-7.938	-18.023	5.313
387	0.387	-17.99	-20.24	-10.094	26.322	-7.03	-3.725	-31.187	2.015
388	0.388	-19.139	-33.016	-9.365	-12.427	-8.967	-2.977	-19.381	-19.851
389	0.389	-16.026	-26.064	-8.627	-7.464	-6.063	-7.832	-8.532	-22.545
390	0.39	-16.984	-2.668	-16.601	-3.055	-7.408	-12.499	1.369	-25.038
391	0.391	-16.197	0.405	-13.534	-7.156	-0.039	-11.934	-7.48	-31.982
392	0.392	-18.505	-19.347	-16.471	4.051	-7.373	-14.471	-64.285	-38.358
393	0.393	-19.081	-26.907	-6.832	-19.763	-4.45	-16.808	-71.485	-9.315
394	0.394	-21.002	-29.233	-10.534	-22.864	-8.688	-13.921	-51.446	-21.678
395	0.395	-19.249	-22.855	-7.075	2.659	-20.865	-9.489	-57.505	-32.857
396	0.396	-12.262	-17.073	-8.063	-0.661	-4.974	-6.601	-52.21	-22.711
397	0.397	-13.217	-11.852	-12.92	-16.332	-11.335	-5.271	-37.129	-25.746
398	0.398	-15.719	-0.834	-12.163	-13.615	-13.249	-5.663	-5.214	5.495
399	0.399	-14.93	-2.184	-14.492	-0.818	-7.988	-3.527	15.447	43.053
400	0.4	-14.336	-8.566	-13.919	-35.804	-12.589	-9.527	4.216	7.826
401	0.401	-18.97	-16.89	-14.495	-10.637	-8.294	-15.539	28.006	-15.004
402	0.402	-14.896	-0.841	-12.743	12.207	-7.102	-17.871	-0.221	-19.043
403	0.403	-12.368	-12.461	-18.54	8.167	-8.228	-17.286	3.508	-45.316
404	0.404	-17.77	-23.114	-9.623	11.867	-11.285	-20.56	-13.442	-14.32
405	0.405	-12.919	-9.574	-13.093	-11.895	-4.476	-17.646	-10.259	-1.895
406	0.406	-12.323	-14.804	-7.841	-8.782	-3.665	-14.151	-12.912	-20.634
407	0.407	-16.375	-13.261	-10.714	-51.39	-2.861	-21.496	-10.338	10.359
408	0.408	-15.975	-11.897	-13.201	-8.818	-7.662	-7.543	-7.981	-1.997
409	0.409	-10.55	-8.214	-12.398	-14.207	-0.265	-5.596	-5.855	1.733
410	0.41	-11.124	-14.209	-10.425	-29.27	-9.125	-7.33	-11.648	-35.925
411	0.411	-18.469	-11.117	-8.455	-15.684	-10.236	-11.968	-13.342	-20.754
412	0.412	-17.496	-8.214	-10.147	-19.708	-11.155	-10.596	-14.854	-25.102
413	0.413	-14.98	-10.725	-11.46	-0.887	-8.206	-6.901	-16.161	-12.602
414	0.414	-12.654	-14.786	-12.761	2.476	-8.934	-5.714	-14.928	-1.271
415	0.415	-10.711	-15.356	-11.546	11.85	-11.222	-0.467	-11.381	-18.238
416	0.416	-14.004	-10.69	-8.774	-7.826	-11.761	-15.155	-14.41	-15.155
417	0.417	-15.745	-6.603	-14.52	-20.566	-11.137	-8.756	-11.43	-1
418	0.418	-12.253	-11.424	-10.391	-22.865	-8.193	-10.68	-5.366	-13.732
419	0.419	-11.855	-10.828	-12.265	9.097	-6.791	-12.398	-6.1	-11.367
420	0.42	-8.945	-19.709	-8.908	-13.696	-11.205	-7.716	-1.236	-21.959
421	0.421	-14.157	-20.849	-4.769	-17.725	-8.264	-3.441	-0.651	-19.97
422	0.422	-12.209	-14.826	-7.209	-28.896	-13.062	-9.811	-7.195	-11.164
423	0.423	-12.779	-13.835	-12.551	-32.119	-14.954	-13.281	-15.111	-22.064
424	0.424	-16.835	-12.847	-2.991	-3.789	-6.01	-5.9	-16.066	-26.218
425	0.425	-13.355	-13.606	-6.599	-7.376	-9.64	-6.84	-1.314	-6.574
426	0.426	-14.711	-14.365	-7.681	23.657	-15.589	-14.749	5.172	13.212
427	0.427	-15.881	-14.918	-8.57	-5.302	-14.572	-11.63	-8.372	-4.568
428	0.428	-13.187	-18.201	-15.267	-8.935	-7.758	-10.635	-13.654	-11.484
429	0.429	-16.688	-10.451	-19.454	-18.915	-8.49	-9.824	-11.991	-9.301
430	0.43	-11.846	-13.544	-20.148	-28.131	-7.677	-10.557	-7.486	-18.907
431	0.431	-17.84	-10.627	-16.585	-19.731	-9.57	-8.58	-13.625	-6.669
432	0.432	-13.767	-9.829	-18.442	-12.101	-3.54	-3.897	-12.416	-5.082
433	0.433	-15.694	-5.739	-17.787	-0.391	-10.862	-5.612	-7.229	-9.304
434	0.434	-12.405	-13.659	-18.107	-10.996	-11.791	-5.195	-12.157	-18.177
435	0.435	-10.653	-18.875	-14.753	-20.63	-10.978	-5.549	-14.73	-4.951
436	0.436	-15.487	-21.755	-15.078	-22.334	-8.627	-0.679	-9.152	-3.117
437	0.437	-14.908	-15.716	-15.391	-14.32	-8.023	-9.358	-15.777	-1.458
438	0.438	-17.814	-6.791	-17.255	1.658	-8.585	-12.807	-13.31	-5.645
439	0.439	-12.012	-5.626	-12.925	-8.913	-10.307	-11.797	-15.674	-11.971
440	0.44	-16.073	-12.947	-15.759	-14.656	-12.8	-14.678	-26.536	-15.444
441	0.441	-14.137	-15.807	-9.893	-23.3	-15.106	-8.652	-50.347	-10.209
442	0.442	-10.84	-14.997	-7.505	-24.783	-12.187	-7.851	-81.327	-13.09
443	0.443	-14.903	-17.294	-9.379	-23.358	-9.468	-9.759	-18.873	-17.298
444	0.444	-12.382	-19.216	-8.73	-3.766	-3.649	-6.441	115.396	-29.414
445	0.445	-16.832	-9.144	-10.408	4.591	-7.704	-10.474	134.551	-48.684
446	0.446	-12.76	-16.294	-8.989	-13.144	-5.769	-6.95	12.048	-20.368
447	0.447	-14.104	-9.877	-7.574	-10.769	-3.822	-14.265	-3.805	-23.975
448	0.448	-16.409	-22.984	-12.358	-29.876	-9.234	-26.023	10.56	27.576
449	0.449	-16.785	-17.705	-9.01	-37.376	-15.81	-14.95	-28.852	35.032
450	0.45	-15.614	-13.026	-14.379	-2.306	-11.542	-10.656	-16.963	15.219
451	0.451	-14.439	-8.745	-14.908	2.747	-4.178	-9.458	-49.409	-2.887
452	0.452	-15.21	-15.107	-12.923	-10.735	-5.134	-17.751	-59.204	-19.273
453	0.453	-17.132	-9.078	-15.779	-14.733	-11.126	-18.688	-68.066	-4.118
454	0.454	-15.188	-10.014	-10.897	-18.366	-3.769	-13.816	-59.895	-8.524
455	0.455	-17.889	-10.958	-15.491	5.49	-6.667	-11.262	-22.91	-4.387
456	0.456	-17.489	-11.7	-16.027	39.956	1.277	-11.992	-16.308	-0.63
457	0.457	-12.638	-19.027	-12.499	8.031	-6.069	-13.887	1.9	-3.86
458	0.458	-12.047	-14.16	-10.138	-12.706	-10.903	-10.558	29.595	-25.647
459	0.459	-15.325	-11.62	-13.002	-16.381	-10.133	-2.766	14.521	-39.703
460	0.46	-13.564	-9.258	-11.034	-26.438	-14.196	-3.689	-17.39	-37.125
461	0.461	-13.161	-12.716	-16.799	-17.134	-12.27	-10.422	-4.989	-48.71
462	0.462	-9.868	-13.283	-11.149	-19.814	-10.345	-12.891	-16.202	-46.538
463	0.463	-14.699	-7.856	-14.601	-32.567	-10.934	-15.17	-33.22	-29.083
464	0.464	-15.27	-18.683	-11.281	-34.851	-3.974	-8.539	-23.92	6
465	0.465	-9.842	-23.322	-15.318	-11.4	-10.756	-7.72	-26.613	61.604
466	0.466	-14.668	-16.149	-11.809	23.061	-9.991	-3.614	-24.083	9.978
467	0.467	-20.662	-14.973	-13.141	18.611	-7.676	-4.164	-7.815	-9.911
468	0.468	-18.336	-11.474	-9.055	6.224	-9.616	-12.835	15.616	-15.864
469	0.469	-16.392	-16.694	-9.419	-5.005	-4.976	-18.804	12.534	-10.404
470	0.47	-16.959	-11.85	-15.79	-1.679	-6.722	-4.848	4.223	4.725
471	0.471	-17.527	-12.629	-13.255	-10.932	-8.081	-2.885	-24.019	-18.085
472	0.472	-14.035	-10.306	-10.912	-13.625	-10.41	-1.112	-12.789	-38.759
473	0.473	-12.674	-13.78	-10.318	-16.173	-10.03	-9.022	4.237	-35.055
474	0.474	-9.765	-15.695	-8.369	-46.577	-9.651	-13.268	7.324	-45.092
475	0.475	-13.441	-11.614	-11.26	-25.862	-13.135	-9.568	4.605	1.955
476	0.476	-12.083	-10.246	-11.636	-22.181	-10.231	-10.705	-8.166	21.927
477	0.477	-13.24	-10.635	-12.983	1.642	-7.529	-11.648	-15.13	3.767
478	0.478	-14.393	-15.481	-6.394	-32.826	-13.342	-16.462	-21.533	-1.645
479	0.479	-14.773	-8.128	-13.165	-28.385	-7.721	-10.442	-15.743	-16.744
480	0.48	-18.256	-14.899	-12.394	-24.327	-7.136	-14.492	-14.016	-12.311
481	0.481	-17.864	-17.412	-13.17	-20.656	-6.55	-15.06	-9.382	-8.271
482	0.482	-14.958	-16.638	-13.744	-17.388	-9.447	-11.747	0.658	-19.513
483	0.483	-9.724	-13.162	-14.319	10.854	-9.829	-9.988	-0.528	-22.831
484	0.484	-17.657	-9.875	-10.255	-0.359	-13.12	-12.493	-8.869	-25.948
485	0.485	-12.429	-17.614	-12.761	-3.616	-6.537	-11.131	-14.118	-40.108
486	0.486	-11.452	-18.587	-17.205	-6.739	-3.628	-4.536	-13.175	-47.682
487	0.487	-12.226	-17.627	-13.133	-15.084	-4.395	-7.423	-12.419	-12.671
488	0.488	-11.452	-7.956	-13.509	-17.624	-8.453	-13.417	-5.091	-17.74
489	0.489	-14.936	-22.275	-11.177	-6.023	-10.389	-1.227	-9.947	23.441
490	0.49	-12.996	-12.582	-10.781	-8.158	-7.099	-9.934	-15.97	17.979
491	0.491	-17.061	-7.346	-12.711	-13.98	-5.355	-8.389	-13.675	2.837
492	0.492	-12.222	-15.284	-11.537	-12.254	-6.707	-9.738	-13.133	-20.044
493	0.493	-15.505	-8.136	-11.339	-10.734	-9.993	-10.889	-15.128	-16.03
494	0.494	-12.607	-4.472	-12.108	-3.595	-11.15	-9.718	-15.698	-27.307
495	0.495	-15.133	-1.002	-11.329	-15.41	-10.751	-12.809	-13.074	-10.351
496	0.496	-12.814	-14.938	-11.517	-7.488	-8.037	-9.903	-11.638	-7.34
497	0.497	-19.395	-28.492	-11.325	-20.485	-10.158	-15.897	-14.586	-10.092
498	0.498	-14.564	-19.78	-14.419	-11.797	-9.37	-11.827	-10.193	-12.653
499	0.499	-13.791	-8.761	-10.35	-0.794	-10.142	-6.992	-13.15	-10.342
500	0.5	-16.119	-7.413	-11.702	-10.882	-12.849	-12.991	-11.875	-16.755
501	0.501	-11.277	-16.325	-11.323	-25.18	-10.919	-8.924	-9.627	-14.873
502	0.502	-15.923	-10.332	-9.197	-11.615	-7.42	-10.844	-7.575	-13.196
503	0.503	-10.506	-22.147	-11.904	-2.921	-6.057	-10.263	-10.366	-14.822
504	0.504	-15.347	-20.61	-12.294	-13.986	-10.893	-14.32	-6.952	-10.637
505	0.505	-15.929	-16.364	-11.512	-6.869	-8.946	-14.696	-6.613	-9.558
506	0.506	-15.351	-15.207	-9.575	2.023	-9.522	-7.33	-5.453	-8.466
507	0.507	-15.742	-16.365	-9.376	0.903	-8.154	-10.416	-8.167	-7.567
508	0.508	-17.092	-11.157	-13.035	6.107	-5.829	-9.44	-8.921	-12.47
509	0.509	-18.247	-22	-9.539	-6.725	-6.217	-5.171	-9.663	-6.556
510	0.51	-17.085	-14.852	-15.911	-22.644	-6.605	-5.925	-9.453	-5.861
511	0.511	-11.28	-3.054	-13.384	-20.573	-6.992	-15.393	-8.884	-6.518
512	0.512	-13.601	-1.503	-11.052	-14.805	-8.54	-11.712	-10.434	-4.657
513	0.513	-14.184	-8.671	-12.974	-16.57	-8.34	-15.192	-10.25	-11.298
514	0.514	-12.256	-9.827	-12.383	-15.049	-8.139	-9.966	-13.172	-12.114
515	0.515	-15.165	-15.824	-11.787	3.698	-8.32	-7.065	-7.958	-14.441
516	0.516	-12.659	-14.871	-9.262	-9.09	-9.858	-9.603	-9.903	-10.923
517	0.517	-13.061	-13.926	-13.701	-16.034	-10.81	-11.945	-10.491	-6.308
518	0.518	-15.226	-11.413	-13.114	-13.898	-8.28	-7.117	-7.581	-15.265
519	0.519	-18.926	-12.201	-9.631	-23.584	-8.068	-3.865	-8.912	-8.939
520	0.52	-16.636	-10.285	-11.961	-39.477	-10.752	-6.781	-9.285	-12.48
521	0.521	-17.05	-14.944	-12.371	-20.337	-6.473	-9.269	-7.155	-15.619
522	0.522	-14.369	-16.696	-11.231	13.133	-9.944	-10.656	-6.802	-6.773
523	0.523	-14.785	-24.65	-15.501	-0.427	-8.569	-4.207	-9.539	-15.162
524	0.524	-14.04	-18.671	-9.711	-4.527	-7.403	-9.202	-10.339	-12.117
525	0.525	-12.716	-15.589	-13.791	-8.252	-11.854	-13.57	-11.138	-15.071
526	0.526	-15.852	-4.75	-13.212	-4.982	-7.798	-19.291	-10.394	-1.917
527	0.527	-18.599	-3.407	-15.156	-1.888	-6.42	-14.471	-6.765	-3.854
528	0.528	-15.151	-12.328	-14.588	-15.988	-12.8	-11.117	-12.619	-5.624
529	0.529	-12.292	-11.183	-12.081	-23.544	-10.297	-5.616	-11.891	2.273
530	0.53	-13.496	-14.294	-11.743	-25.862	-9.555	-7.443	-12.507	-4.945
531	0.531	-16.25	-11.421	-14.678	-2.452	-11.522	-14.751	-6.535	-6.154
532	0.532	-17.066	-7.181	-13.558	-5.544	-6.895	-7.98	-5.779	-2.712
533	0.533	-12.657	-11.25	-7.793	-19.681	-7.474	-7.241	-7.729	-16.703
534	0.534	-12.116	-22.079	-15.189	-42.882	-9.981	-6.542	-9.677	-14.834
535	0.535	-17.589	-17.441	-10.4	4.148	-11.322	-14.548	-10.283	-13.167
536	0.536	-12.8	-16.097	-11.216	-2.436	-10.139	-13.607	-11.669	-21.178
537	0.537	-13.429	-12.421	-13.583	3.56	-8.188	-12.596	-9.378	-8.294
538	0.538	-15.211	-13.58	-13.046	-1.878	-3.163	-8.22	-14.25	-13.552
539	0.539	-15.658	-25.385	-9.803	-16.994	-6.476	-10.391	-9.627	-18.212
540	0.54	-13.393	-23.847	-9.267	-12.542	-9.41	-8.342	-12.557	-16.839
541	0.541	-14.615	-13.774	-12.795	-16.621	-9.835	-11.632	-13.939	-15.668
542	0.542	-17.392	-4.859	-5.473	-5.403	-7.546	-14.658	-6.613	-14.524
543	0.543	-11.645	-8.34	-10.756	-8.69	-6.395	-15.022	-11.855	-15.529
544	0.544	-7.654	-9.308	-11.782	-5.6	-9.095	-8.635	-10.902	-4.741
545	0.545	-17.193	-12.208	-14.356	-2.918	-7.146	-11.13	-8.397	-6.148
546	0.546	-16.102	-14.725	-8.779	-5.482	-9.271	-10.398	-12.477	-17.963
547	0.547	-12.689	-17.056	-13.659	-12.474	-13.147	-15.309	-14.425	-16.448
548	0.548	-20.124	-13.591	-18.358	-18.914	-7.374	-13.38	-8.447	-12.242
549	0.549	-15.351	-13.007	-14.349	-20.897	-11.48	-5.559	-14.074	-5.912
550	0.55	-21.401	-7.58	-9.571	-29.643	-2.038	-4.501	-4.607	-9.451
551	0.551	-15.854	-9.51	-14.286	-21.757	-13.865	-15.38	-18.941	-16.866
552	0.552	-16.488	-12.808	-16.087	-5.939	-9.223	-8.37	-9.279	-17.892
553	0.553	-15.966	-8.755	-13.633	4.664	-7.884	-12.328	-11.028	-9.994
554	0.554	-16.601	-11.293	-18.144	6.542	-11.586	-11.526	-9.482	-6.935
555	0.555	-16.263	-18.669	-15.311	-9.387	-8.142	-10.976	-13.729	-15.888
556	0.556	-14.958	-23.904	-16.727	-32.846	-11.258	-10.428	-4.823	-14.773
557	0.557	-19.07	-11.116	-23.182	-11.031	-8.361	-11.491	-13.142	-20.042
558	0.558	-19.501	-16.324	-15.315	3.023	-9.122	-10.841	-10.047	-15.241
559	0.559	-17.61	-8.586	-18.485	-9.824	-8.309	-14.301	-14.887	-23.211
560	0.56	-14.361	-13.248	-13.713	-7.592	-10.206	-12.257	-15.662	-13.561
561	0.561	-17.302	-23.308	-15.528	-14.841	-8.232	-9.197	-13.342	-14.75
562	0.562	-12.885	-14.389	-13.083	-25.575	-11.098	-11.549	-12.767	-13.629
563	0.563	-13.495	-20.37	-13.924	-23.717	-10.687	-9.789	-13.362	-10.577
564	0.564	-16.039	-23.451	-14.577	-18.575	-10.289	-2.961	-7.963	-15.48
565	0.565	-9.681	-8.734	-12.706	-7.631	-12.226	8.973	-8.756	-17.269
566	0.566	-12.222	1.912	-12.174	-17.767	-15.165	4.241	-5.297	-11.308
567	0.567	-0.052	-15.502	-9.714	-14.189	-10.791	-8.789	-5.891	-7.266
568	0.568	-12.266	-3.89	-2.425	-13.126	-14.91	4.917	-7.62	-5.347
569	0.569	-4.353	-6.025	-1.515	-12.247	-15.31	-21.205	-8.938	-4.778
570	0.57	-11.537	-7.961	3.265	-13.31	-12.964	-39.782	-8.513	-7.698
571	0.571	-12.719	-13.185	-1.045	-26.567	-6.348	11.763	-1.908	-12.566
572	0.572	-11.574	-5.256	-10.007	-20.831	-13.074	78.626	1.018	-13.177
573	0.573	-12.553	-9.514	-8.902	-1.526	0.126	69.791	7.026	-14.946
574	0.574	-11.593	-15.914	-9.929	-9.138	2.106	12.908	-0.313	-14.596
575	0.575	-10.822	-24.253	-24.696	-11.529	3.896	5.521	-3.209	-13.268
576	0.576	-13.148	-12.464	-18.369	-17.987	-19.891	-68.414	-2.43	-7.486
577	0.577	-17.989	-7.811	-16.491	-23.869	-2.873	-117.76	-8.038	-5.185
578	0.578	-11.989	-14.956	-14.811	-15.23	6.398	-108.849	-12.867	-4.624
579	0.579	-16.048	-11.268	8.942	-16.841	20.528	-100.675	-14.786	-1.348
580	0.58	-16.616	-5.245	-8.129	-1.024	13.015	-33.734	-17.669	-6.776
581	0.581	-18.545	-17.035	-5.07	-7.479	-3.229	11.224	-19.01	-8.721
582	0.582	-15.635	-24.971	-7.814	5.993	-22.412	35.689	-14.542	-4.097
583	0.583	-15.238	-29.231	-10.368	-6.254	-24.979	57.804	-18.589	1.309
584	0.584	-10.767	-12.202	-3.429	-4.768	-27.349	37.934	-12.765	6.132
585	0.585	-12.487	-14.528	-14.102	-6.172	-25.253	-4.61	-10.414	-1.232
586	0.586	-14.982	-20.914	-16.062	-12.589	-15.571	-54.508	-8.449	1.658
587	0.587	-22.306	-18.977	-14.343	-6.634	0.342	-101.299	-5.128	-11.521
588	0.588	-6.211	-10.258	-12.815	-7.632	6.782	-107.241	-10.52	-28.935
589	0.589	-13.143	-11.801	-14.182	-18.508	8.803	-46.205	-9.912	-26.606
590	0.59	-10.983	-18.966	-15.355	-8.484	10.656	43.37	-13.17	-28.738
591	0.591	-9.01	-17.807	-26.202	-20.323	2.854	126.691	-7.733	-19.065
592	0.592	-14.195	-14.319	-4.53	-25.002	-18.722	-14.508	-15.655	-17.329
593	0.593	-6.223	-6.957	-7.627	-14.961	-34.377	4.489	-16.612	-3.019
594	0.594	-19.147	-9.853	-10.341	4.573	-31.718	-13.176	-15.652	-8.837
595	0.595	-10.391	-7.335	-28.15	7.266	-19.057	34.058	-7.717	-28.182
596	0.596	-8.807	-12.945	-21.181	-10.54	-7.524	48.094	-8.661	-4.937
597	0.597	-7.408	-12.359	-10.529	1.07	11.597	-17.954	-3.796	4.376
598	0.598	-16.256	-19.7	-12.46	-1.057	14.089	-77.811	-6.294	1.701
599	0.599	-27.048	-14.852	-7.233	-6.86	7.05	-67.06	-7.041	-0.771
600	0.6	-14.035	-12.327	-2.575	-8.597	-12.165	41.718	-8.938	-3.065
601	0.601	-19.215	-8.256	-12.623	-16.524	-24.925	114.101	-5.594	-5.165
602	0.602	-17.615	-3.404	-11.445	-15.143	-8.664	180.006	-10.973	-22.556
603	0.603	-16.205	-3.98	-14.911	1.939	-2.269	191.762	-15.768	-20.22
604	0.604	-22.533	-3.401	-7.532	-9.607	3.532	180.89	-21.73	-5.309
605	0.605	-18.989	-11.335	-14.279	-20.17	-12.336	131.576	-14.332	-11.105
606	0.606	-17.966	-29.341	-8.245	-6.549	-22.942	-2.658	-11.402	-12.851
607	0.607	-18.875	-26.844	-10.534	2.201	-32.587	-137.547	-10.589	-17.502
608	0.608	-16.304	-5.769	-8.57	-2.42	-44.742	-225.385	-9.787	-21.76
609	0.609	-17.025	-3.076	-13.179	-3.717	-36.795	-241.582	-10.349	-22.892
610	0.61	-16.386	-15.851	-11.402	-17.956	-29.651	-227.539	-8.404	-19.361
611	0.611	-13.04	-18.173	-10.969	-12.112	-23.293	-188.272	-5.507	-9.629
612	0.612	-17.054	-20.285	-12.275	-17.274	-10.145	-319.56	0.283	-5.931
613	0.613	-16.612	-22.202	-9.315	-12.574	2.028	-127.025	2.603	2.394
614	0.614	-13.27	-16.982	-14.488	-8.248	9.971	0.843	-2.202	-13.656
615	0.615	-15.351	-15.419	-25.275	-9.314	31.705	23.83	3.836	-20.587
616	0.616	-14.909	-14.041	-14.189	-0.875	53.664	2.393	-8.301	-26.896
617	0.617	-12.922	-10.346	-9.873	-8.125	22.588	-17.132	-27.592	-24.87
618	0.618	-13.638	-4.34	-13.491	-14.849	-14.882	-34.577	-40.327	-30.004
619	0.619	-11.66	-11.672	-9.949	-13.989	-39.963	-18.724	-33.343	-15.629
620	0.62	-10.838	-12.615	-15.111	-17.959	-44.383	82.154	-18.427	-5.919
621	0.621	-12.347	-10.073	-8.271	-19.821	-40.326	42.578	-12.613	-7.634
622	0.622	-12.895	-15.684	-8.989	-15.097	-29.084	54.4	-0.42	-2.956
623	0.623	-13.83	-9.082	-9.709	-13.262	-25.796	86.97	-8.354	-1.567
624	0.624	-15.535	-1.132	-4.819	-14.5	-22.75	96.654	-1.193	-7.917
625	0.625	-12.018	-2.096	-6.699	-13.998	2.729	51.829	-2.349	-11.359
626	0.626	-13.34	-16.81	-8.393	-7.307	26.523	27.409	-1.184	-3.972
627	0.627	-15.441	-23.188	-4.855	-12.041	23.491	19.864	-4.264	-8.771
628	0.628	-14.256	-25.111	-12.157	-25.094	-1.967	-13.847	-13.163	-14.734
629	0.629	-15.393	-30.329	-17.327	-30.786	-25.719	-105.56	-14.331	-12.382
630	0.63	-10.528	-22.388	-16.291	-11.315	-3.798	-145.277	-6.983	-17.186
631	0.631	-12.44	-6.509	-17.008	12.037	21.8	9.763	-6.026	-8.439
632	0.632	-12.999	-4.385	-11.339	-9.713	38.861	30.721	-6.815	-11.884
633	0.633	-15.873	-10.194	-13.217	-12.298	23.181	11.401	-9.145	-17.071
634	0.634	-15.461	-15.437	-15.106	-30	3.444	28.73	-18.632	-16.066
635	0.635	-16.785	-13.891	-13.31	-4.151	-30.011	12.915	-17.475	-8.087
636	0.636	-17.918	-12.539	-12.881	-0.753	-52.827	-1.328	-16.319	-7.1
637	0.637	-18.285	-16.216	-14.193	-9.942	-48.726	-14.326	-8.975	-13.84
638	0.638	-18.661	-12.722	-17.053	-7.113	-59.893	-26.156	-11.881	-16.327
639	0.639	-13.793	-11.737	-11.779	-14.533	-69.863	49.563	-11.12	-8.97
640	0.64	-15.708	-10.759	-12.321	-12.097	-72.896	79.22	-2.233	-4.133
641	0.641	-16.269	-8.239	-16.918	-9.861	-30.313	70.474	1.232	-1.618
642	0.642	-14.506	-7.458	-11.462	-7.859	36.831	78.796	4.309	4.025
643	0.643	-13.138	-12.281	-10.821	-16.492	81.557	115.969	11.042	2.123
644	0.644	-14.473	-10.329	-10.183	-8.458	105.917	176.602	1.325	-7.898
645	0.645	-11.562	-14.372	-14.198	-15.515	54.155	54.268	-18.269	-20.82
646	0.646	-16	-17.84	-12.808	-14.264	7.232	1.609	-21.004	-26.024
647	0.647	-20.052	-23.251	-10.444	-17.674	-10.985	-14.379	-13.449	-27.535
648	0.648	-15.2	-16.662	-9.227	-16.631	27.771	-144.667	-15.749	-26.153
649	0.649	-11.911	-14.134	-12.847	-11.72	2.662	-337.46	-26.396	-6.578
650	0.65	-13.657	-10.039	-9.501	-12.418	-47.682	-260.636	-28.344	-9.257
651	0.651	-13.258	-17.946	-12.347	-14.693	-41.164	-143.944	-23.109	-11.737
652	0.652	-16.547	-12.695	-11.139	-18.137	-35.218	4.644	-15.167	-0.092
653	0.653	-16.926	-5.908	-13.027	-18.67	-18.849	-14.126	-10.907	6.3
654	0.654	-17.307	-11.897	-14.535	-27.505	-23.92	-66.313	-14.593	4.338
655	0.655	-12.277	-9.561	-15.261	-26.292	-46.733	-82.141	-3.761	6.082
656	0.656	-14.205	-4.721	-12.121	-8.248	-34.333	134.479	-8.024	4.548
657	0.657	-13.618	3.958	-9.369	25.279	-30.675	227.008	-6.868	-5.488
658	0.658	-12.255	-6.911	-8.168	2.493	-6.895	142.099	1.45	-25.01
659	0.659	-14.563	-14.086	-7.932	-26.493	14.943	64.92	2.415	-39.094
660	0.66	-10.489	-20.489	-11.763	15.148	17.665	-4.779	11.318	-31.508
661	0.661	-10.087	-36.187	-14.237	-12.495	-0.092	-110.629	14.805	-1.096
662	0.662	-11.428	-25.555	-16.523	-7.431	2.267	-129.492	-1.265	11.318
663	0.663	-12.574	-8.141	-12.425	-11.849	-21.135	63.423	-31.654	0.124
664	0.664	-11.403	-24.404	-9.871	-24.206	-55.6	38.518	-27.601	-23.649
665	0.665	-14.867	-18.033	-11.197	-27.875	-69.163	109.1	-38.832	-51.894
666	0.666	-16.015	-8.371	-13.308	-17.79	-48.486	88.787	-35.547	-48.203
667	0.667	-15.616	-13.601	-12.115	29.272	-29.705	-199.442	-13.703	-38.103
668	0.668	-14.443	-18.221	-7.825	-4.181	-26.416	-157.79	0.382	-3.605
669	0.669	-15.205	-22.463	-13.603	-10.178	14.356	-44.672	-2.191	9.989
670	0.67	-15.384	-23.618	-14.341	6.262	41.923	-78.154	0.096	5.977
671	0.671	-12.272	-5.61	-12.383	-8.838	16.71	-108.489	6.465	-5.206
672	0.672	-13.422	-18.371	-16.998	-13.294	21.162	-79.676	0.664	-8.464
673	0.673	-18.448	-16.043	-12.908	-17.336	58.758	100.344	-1.058	-11.528
674	0.674	-16.502	-9.641	-16.371	-20.99	53.824	-15.533	-15.372	-14.21
675	0.675	-15.913	-7.69	-17.7	-17.683	-5.682	-78.668	-17.302	-6.642
676	0.676	-14.552	-9.421	-14.781	-14.571	-78.964	17.718	-26.035	-8.947
677	0.677	-14.938	-10.98	-9.549	-17.275	-69.177	35.306	-18.137	-6.777
678	0.678	-12.03	-12.349	-10.115	-14.752	-24.582	19.679	-11.007	-4.808
679	0.679	-18.024	-8.679	-6.818	-17.08	-16.605	92.18	-12.214	-10.023
680	0.68	-15.506	-9.851	-13.399	-14.958	-24.102	79.073	-8.754	-17.957
681	0.681	-14.722	-6.755	-10.876	-12.996	-17.572	67.308	-5.642	-19.306
682	0.682	-18.199	-13.518	-14.936	-11.208	0.605	78.277	-6.589	-15.597
683	0.683	-14.901	-2.089	-8.348	-6.546	-4.802	9.261	-12.571	-12.073
684	0.684	-16.642	-3.621	-10.857	-13.695	-19.911	-125.03	-6.941	-17.284
685	0.685	-17.022	-7.839	-10.082	-14.88	-6.427	-143.921	-4.998	-4.486
686	0.686	-12.565	-14.199	-10.657	-13.72	-10.546	-196.223	-1.69	-16.649
687	0.687	-10.822	-20.159	-10.076	-25.529	-14.288	-21.342	-8.258	-21.254
688	0.688	-15.66	-17	-12.974	-30.179	-38.123	94.803	-5.727	-8.249
689	0.689	-15.081	-14.055	-6.003	-23.02	-9.893	-11.198	-4.929	0.483
690	0.69	-13.331	-13.285	-14.896	-8.71	31.698	-30.451	-5.485	-1.044
691	0.691	-14.678	-14.094	-11.405	12.578	26.277	-13.182	-3.52	-16.914
692	0.692	-13.319	-17.619	-14.496	-1.545	-19.145	-124.753	5.408	-14.792
693	0.693	-14.481	-14.391	-15.45	-14.312	11.351	33.961	1.755	-12.856
694	0.694	-15.642	-20.998	-11.185	-7.355	61.422	224.482	5.269	-18.061
695	0.695	-12.929	-14.976	-11.953	-0.975	54.994	198.686	-10.787	-10.119
696	0.696	-12.732	-12.659	-10.009	-6.803	0.12	82.106	-36.537	-5.866
697	0.697	-14.667	-14.606	-13.293	-5.076	-51.562	103.099	-39.844	3.003
698	0.698	-10.41	-20.614	-16.183	-9.736	-45.018	45.238	-17.986	-5.35
699	0.699	-14.477	-29.52	-12.688	-19.817	9.941	-112.516	-9.681	-12.725
700	0.7	-16.988	-21.203	-12.295	-0.288	17.242	-303.444	-27.494	-19.495
701	0.701	-11.568	-15.976	-13.448	-3.007	-2.834	-175.503	-20.519	-18.712
702	0.702	-15.047	-5.131	-12.283	-10.556	27.444	-152.564	-18.377	-6.521
703	0.703	-13.114	-6.473	-10.346	-17.536	-11.297	-46.767	-8.679	19.8
704	0.704	-10.215	-12.862	-12.475	-15.43	-56.777	87.939	-13.868	1.042
705	0.705	-15.057	-9.391	-14.413	-17.396	-50.78	140.465	-5.913	-15.977
706	0.706	-13.119	2.408	-10.155	-8.7	-23.137	188.155	-4.527	-25.275
707	0.707	-14.867	3.969	-11.898	-10.246	-18.124	202.733	-5.665	-22.589
708	0.708	-17.385	2.633	-13.251	-11.582	-13.678	5.56	-6.802	-35.399
709	0.709	-14.1	-1.042	-14.603	-7.905	-34.329	-191.569	-9.869	-23.836
710	0.71	-17.007	-9.364	-15.761	-18.758	-45.45	-114.695	-10.802	-8.978
711	0.711	-14.308	-19.063	-11.313	-14.488	-21.552	-231.082	-1.104	-3.188
712	0.712	-18.578	-25.474	-10.737	-18.179	6.772	-252.461	-2.248	-4.928
713	0.713	-12.771	-19.493	-13.264	-9.887	33.155	-233.614	-1.082	-3.375
714	0.714	-18.4	-7.69	-9.998	6.129	23.127	-286.214	-10.781	-2.03
715	0.715	-14.931	-9.251	-8.857	-10.163	32.407	-111.444	-9.641	-10.965
716	0.716	-14.372	-16.404	-11.595	-16.574	-4.595	98.049	-3.67	-29.014
717	0.717	-12.656	-35.945	-10.467	-18.536	-29.747	126.042	-2.722	-31.574
718	0.718	-15.194	-21.821	-11.272	-2.666	-6.862	48.973	4.05	-24.619
719	0.719	-15.601	-19.312	-15.175	3.684	13.909	-20.849	-5.627	-13.984
720	0.72	-16.783	-21.644	-9.392	-6.045	-27.6	0.16	-6.794	-0.441
721	0.721	-14.851	-19.523	-11.749	-7.83	-55.154	-134.774	-19.96	1.286
722	0.722	-12.162	-17.58	-11.212	-25.3	-70.153	-12.641	-21.71	-0.278
723	0.723	-17.02	-19.339	-9.321	-23.014	-83.609	130.137	-17.09	-1.651
724	0.724	-16.467	-14.712	-12.264	-16.676	-62.779	149.054	-9.966	-5.352
725	0.725	-11.846	-13.365	-8.815	-14.805	-5.985	166.278	9.518	-8.854
726	0.726	-10.125	-6.98	-5.569	-2.676	116.132	118.527	12.159	-22.8
727	0.727	-15.958	-8.155	-12.188	-10.662	98.595	17.791	-0.686	-20.868
728	0.728	-15.191	-13.39	-13.189	-9.359	82.591	-74.144	1.579	-5.007
729	0.729	-13.283	-10.506	-10.708	-10.56	39.328	81.095	-17.626	1.358
730	0.73	-16.605	-11.296	-16.352	-21.458	-26.56	59.917	-40.877	-8.342
731	0.731	-16.058	-9.002	-12.908	-22.896	-38.384	78.96	-37.805	-24.239
732	0.732	-17.417	-10.969	-12.361	-16.557	-49.19	96.409	-29.515	-30.659
733	0.733	-12.973	-21.057	-12.988	-13.123	-39.249	80.356	-27.031	-9.378
734	0.734	-18.402	-39.857	-10.507	2.886	-12.43	-136.647	-20.106	-17.709
735	0.735	-16.473	-22.081	-13.835	0.508	-36.72	-44.095	-22.277	-15.189
736	0.736	-13.196	-29.072	-9.034	-1.674	-29.303	96.332	-12.656	-22.155
737	0.737	-11.46	-44.004	-15.069	-11.379	-35.943	121.397	-7.488	-24.305
738	0.738	-11.075	-18.886	-15.883	-13.156	-30.12	51.491	-15.493	-10.781
739	0.739	-16.502	18.803	-15.347	-11.682	-24.798	30.521	-14.19	-5.562
740	0.74	-15.941	33.844	-14.803	-18.869	-19.792	49.873	-10.551	11.849
741	0.741	-14.029	29.352	-15.429	-20.076	-24.187	102.392	-7.11	9.509
742	0.742	-9.973	33.382	-17.994	-18.937	-20.087	-40.926	-6.18	-1.162
743	0.743	-10.368	-8.269	-12.628	-11.646	-23.778	-98.77	-11.057	-22.468
744	0.744	-15.812	-47.042	-12.091	-8.812	-33.811	23.675	-1.426	-19.772
745	0.745	-13.899	-21.95	-16.775	-2.868	-30.703	-87.473	-2.644	-17.266
746	0.746	-15.854	-17.536	-13.931	-10.285	11.801	-246.242	0.755	3.822
747	0.747	-16.471	-21.61	-17.472	-11.291	17.704	-140.492	1.632	1.099
748	0.748	-11.666	-17.951	-15.222	-8.823	12.206	-159.674	2.521	-6.458
749	0.749	-16.349	-14.693	-14.132	-6.554	27.243	-142.381	-10.693	-13.437
750	0.75	-14.649	-17.843	-13.04	-14.56	59.096	-94.998	-20.423	-19.847
751	0.751	-18.174	-26.232	-12.723	-21.98	29.987	121.48	-15.263	-14.071
752	0.752	-14.901	-23.771	-11.24	-13.136	-19.269	28.555	-13.762	-8.871
753	0.753	-13.779	-7.569	-11.116	-4.883	-25.959	-55.722	-20.964	-19.912
754	0.754	-14.59	-6.091	-10.407	-3.997	-20.079	-132.348	-9.2	-21.247
755	0.755	-15.779	-12.548	-14.158	-16.848	-3.776	-108.853	-10.776	-6.927
756	0.756	-11.56	-26.166	-10.756	-14.982	1.175	-87.53	-9.437	-1.13
757	0.757	-15.084	-24.473	-12.184	-9.814	-3.308	-29.698	-10.616	-2.883
758	0.758	-13.767	-19.881	-13.612	-17.812	-32.365	-12.234	-11.798	-7.527
759	0.759	-15.937	-21.307	-14.842	-25.032	-51.165	-60.09	-17.045	-17.605
760	0.76	-9.973	-7.088	-12.974	-16.194	-36.553	-8.607	-4.867	-26.719
761	0.761	-10.79	-13.03	-14.209	-17.42	-26.618	92.131	-5.849	-14.918
762	0.762	-23.024	-7.951	-9.442	-1.418	-17.438	105.022	-11.857	-13.367
763	0.763	-10.872	-9.656	1.325	5.486	-9.182	92.999	-9.546	-12.016
764	0.764	-12.458	-14.065	-3.399	-13.727	8.621	60.353	-4.714	-10.857
765	0.765	-11.141	-23.083	-2.115	-21.311	29.739	10.871	-2.798	-9.681
766	0.766	-10.014	-14.821	-3.362	-9.755	10.043	-51.505	-4.553	-4.455
767	0.767	-13.539	-11.8	-6.935	-3.437	-7.766	-91.784	-3.202	-17.231
768	0.768	-14.542	-12.885	-6.057	-5.44	-14.761	-69.424	1.241	5.599
769	0.769	-15.551	-13.751	-20.857	-0.28	-16.94	-8.562	-2.827	2.512
770	0.77	-28.743	-14.605	-10.302	-1.905	-22.806	97.476	-6.326	-0.185
771	0.771	-11.375	-15.266	-4.576	-9.154	-28.143	169.789	-6.724	-12.926
772	0.772	-13.734	-5.231	-9.887	-26.264	-23.654	209.29	-2.679	-15.215
773	0.773	-11.642	-6.602	-11.514	-14.728	-30.966	126.098	-1.338	-13.051
774	0.774	-13.625	-13.031	-18.753	-4.114	-19.242	-36.251	5.044	-18.829
775	0.775	-15.408	-19.068	-12.447	-2.193	4.511	-105.559	4.269	-17.072
776	0.776	-10.803	-11.751	-13.687	-10.953	49.232	-338.223	-1.336	-25.003
777	0.777	-26.708	-18.566	-16.855	-12.563	67.522	-182.998	-9.279	-17.848
778	0.778	-7.592	-12.608	-15.964	-19.805	62.064	-42.031	-14.523	-6.041
779	0.779	-10.15	-14.979	-18.557	-2.845	36.769	86.01	-29.246	-10.66
780	0.78	-7.871	-8.437	-16.31	13.352	-32.056	62.73	-27.133	-11.991
781	0.781	-31.334	-7.679	-19.873	-18.644	-61.734	-85.586	-17.448	-5.585
782	0.782	-28.281	-19.877	-12.592	-14.249	-70.666	87.602	-19.173	-23.582
783	0.783	-20.003	-11.185	-17.501	-10.234	-95.091	64.33	-14.511	-16.032
784	0.784	-22.557	-15.856	-16.795	-13.965	-73.067	43.169	-10.231	-27.618
785	0.785	-15.628	-23.057	-17.634	-17.295	-26.219	139.237	-1.284	-12.691
786	0.786	-17.797	-21.93	-19.637	-33.007	65.365	121.864	-2.398	-2.982
787	0.787	-19.768	-15.976	-15.061	-30.335	131.216	42.432	-1.374	-4.705
788	0.788	-18.065	-6.339	-13.389	3.103	23.815	-174.282	-16.022	-9.328
789	0.789	-7.071	-2.663	-15.977	-28.871	-19.33	-267.236	-26.609	-5.029
790	0.79	-5.762	-15.809	-15.656	0.116	-58.782	-126.425	-20.753	-1.309
791	0.791	-20.134	-21.014	-9.13	-11.159	-46.947	52.895	-22.433	-7.261
792	0.792	-18.249	-16.365	-10.154	5.846	-36.124	29.605	-14.434	-12.445
793	0.793	-6.095	5.298	-18.151	-3.475	-46.008	50.526	-13.01	-13.389
794	0.794	-10.787	-4.041	-17.238	-11.816	-1.274	-7.353	-4.043	-17.643
795	0.795	-12.192	-23.848	-2.581	-4.284	39.401	-59.845	4.35	-12.01
796	0.796	-0.45	-41.685	-4.762	-30.042	2.46	19.535	-7.398	-4.053
797	0.797	-8.462	-30.101	1.002	-20.015	-44.335	-52.934	-11.974	-4.989
798	0.798	-4.277	-19.476	-4.252	-16.952	-38.257	-13.604	-10.557	-11.735
799	0.799	-8.021	-5.94	-5.839	-8.657	22.836	-25.54	-4.112	-7.455
800	0.8	-11.571	9.943	-7.228	-1.14	14.838	-58.116	-5.247	-6.675
801	0.801	-27.693	-0.698	-13.647	-12.788	7.603	-87.694	-12.594	-8.617
802	0.802	-11.495	1.22	-10.189	-10.702	27.546	-114.184	-11.603	-11.907
803	0.803	-13.67	6.441	-13.312	-4.915	-2.996	-73.433	-3.638	-19.636
804	0.804	-19.524	-4.577	-8.511	-6.646	-8.629	-21.715	-17.545	-18.655
805	0.805	-14.351	-5.937	-6.029	-14.566	-43.98	25.112	-19.423	-21.554
806	0.806	-12.848	-20.234	-11.678	-15.923	-48.386	67.745	-14.129	-20.759
807	0.807	-17.155	-18.263	-13.648	-12.238	-35.858	106.568	-12.519	-21.522
808	0.808	-16.034	-9.529	-18.319	-15.727	-24.476	152.207	-11.112	-10.679
809	0.809	-17.242	7.92	-18.916	-8.364	20.345	109.791	-17.457	3.647
810	0.81	-14.192	19.57	-13.137	-15.135	38.62	93.439	-13.944	1.706
811	0.811	-13.266	13.227	-12.377	-12.612	33.242	17.914	-10.813	-3.525
812	0.812	-17.563	11.339	-12.981	-11.823	8.149	7.268	-9.813	-1.975
813	0.813	-15.284	6.177	-8.354	-12.396	-32.983	-2.46	-12.305	-6.233
814	0.814	-18.799	-17.57	-13.784	-15.689	-60.668	6.525	-6.66	-20.557
815	0.815	-18.248	-62.216	-2.97	-12.805	-65.65	-50.368	-10.097	-14.745
816	0.816	-12.86	-43.961	-4.537	-5.833	-42.722	-87.379	-10.628	-19.952
817	0.817	-16.365	-16.211	-5.9	-6.758	-30.259	-40.627	-6.526	-12
818	0.818	-14.45	-21.177	-7.071	1.229	11.38	-107.828	-6.094	-16.254
819	0.819	-21.052	-25.556	-13.077	8.598	27.859	-63.065	-4.707	-7.326
820	0.82	-7.907	-21.421	-16.191	5.694	32.926	-6.136	-7.587	-15.638
821	0.821	-17.608	-55.404	-13.292	-7.491	46.498	-13.433	-7.959	-16.608
822	0.822	-15.871	-50.88	-17.546	-21.039	34.127	-73.899	-9.107	-19.525
823	0.823	-11.223	-21.769	-15.226	-47.3	-22.552	-130.698	-8.902	-15.272
824	0.824	-15.471	-18.01	-15.809	-43.543	-14.374	-93.767	-4.439	-7.917
825	0.825	-14.301	-14.646	-13.877	-5.762	-21.654	-87.384	1.58	-3.078
826	0.826	-17.777	-5.285	-16.775	9.384	-14.941	-32.649	8.943	-5.578
827	0.827	-14.663	-7.925	-17.153	13.888	52.393	-10.943	2.169	-7.892
828	0.828	-15.627	-5.349	-14.816	1.553	79.279	49.464	-2.104	-15.822
829	0.829	-13.089	-12.244	-13.632	-9.641	6.041	122.799	-14.328	-10.605
830	0.83	-13.84	-27.077	-11.67	-12.881	-82.741	73.543	-40.687	-15.46
831	0.831	-15.746	-28.941	-13.577	-15.902	-94.574	11.097	-29.481	-9.476
832	0.832	-15.162	-16.671	-13.343	-13.14	-62.102	19.157	-12.472	-11.798
833	0.833	-15.73	-11.962	-14.069	-5.516	-32.559	-2.838	-9.403	-12.399
834	0.834	-19.188	-7.636	-13.829	-7.761	-41.559	-103.639	-17.744	-17.055
835	0.835	-14.712	4.236	-11.455	-14.092	-66.024	-117.964	-15.244	-17.662
836	0.836	-15.268	8.942	-6.954	-15.976	-44.017	-52.119	-12.923	-9.732
837	0.837	-12.725	-3.96	-10.189	-17.675	2.872	7.485	-10.78	-10.888
838	0.838	-14.063	-12.598	-7.224	-16.07	9.024	18.245	-12.696	-16.108
839	0.839	-11.905	-1.492	-10.644	-11.74	3.638	8.125	-3.982	-13.212
840	0.84	-7.409	-5.67	-17.929	-8.029	8.72	16.768	-11.919	-8.955
841	0.841	-7.929	-6.765	-12.641	-25.967	40.69	24.829	-10.569	-11.279
842	0.842	-15.822	-0.705	-7.732	-13.135	36.634	2.847	-14.247	-7.8
843	0.843	-9.777	-5.869	-8.434	-15.372	-4.876	9.45	-13.083	-8.378
844	0.844	-12.825	-14.692	-10.697	-13.177	-10.202	-20.875	-12.112	-17.296
845	0.845	-1.949	-15.793	-11.212	-7.286	4.936	6.738	-3.213	-13.635
846	0.846	5.245	-12.666	-15.778	1.507	18.469	31.83	-14.058	-7.654
847	0.847	-3.603	-17.467	-24.608	-3.073	-19.146	36.36	-9.82	-10.759
848	0.848	-7.039	-16.642	-10.206	-7.259	-64.75	32.34	-8.674	-13.675
849	0.849	-12.208	-28.793	-12.067	-3.503	-46.661	13.627	4.481	-5.759
850	0.85	-16.996	-16.545	-10.248	-4.579	-18.985	-10.14	9.707	-0.545
851	0.851	-19.469	-2.147	-14.817	-3.543	36.55	-13.238	-1.307	-3.443
852	0.852	-23.496	-7.894	-10.49	-14.325	118.029	-15.98	-8.436	-11.376
853	0.853	-19.969	-9.585	-1.513	-30.128	128.907	-23.584	-9.577	-18.727
854	0.854	-15.276	4.78	-4.921	-27.905	40.09	-16.6	-25.225	-9.834
855	0.855	-20.656	-24.214	-5.813	-18.081	-91.134	-27.156	-31.6	-13.314
856	0.856	-12.669	-36.567	-4.764	-19.746	-143.562	-40.549	-21.916	-3.653
857	0.857	-22.292	-17.79	-12.625	-2.244	-127.616	-24.506	-13.191	-4.831
858	0.858	-13.348	-14.481	-19.905	-18.42	-84.353	-13.706	-5.243	-10.845
859	0.859	-14.461	-17.556	-8.996	-12.002	-44.768	0.033	-0.972	-9.871
860	0.86	-13.44	-9.198	-16.088	-6.164	14.94	-5.053	0.191	-14.684
861	0.861	-16.292	-16.708	-7.113	-11.336	4.158	6.118	-3.299	-10.42
862	0.862	-18.756	-23.651	-8.205	6.126	-5.761	16.215	-4.269	-8.11
863	0.863	-16.386	-17.249	-7.171	13.128	74.801	17.318	-11.052	-6.192
864	0.864	-18.273	-19.18	-4.197	6.786	20.356	23.229	-20.727	-14.913
865	0.865	-14.945	-24.421	-8.384	-18.328	-9.484	6.989	-21.875	-23.234
866	0.866	-20.319	-22.913	-18.945	-35.309	-18.554	-14.262	-13.541	-18.013
867	0.867	-20.85	-9.958	-17.511	-32.161	5.804	-56.951	-18.747	-15.111
868	0.868	-17.521	-15.173	-18.598	-0.96	-1.494	-99.685	-7.874	-17.626
869	0.869	-20.391	-13.626	-15.043	11.46	-7.968	-16.585	-6.481	-10.271
870	0.87	-16.874	-17.89	-15.944	22.732	-1.844	19.01	-5.291	-5.42
871	0.871	-16.431	-11.498	-14.909	-8.204	3.657	-13.438	-6.442	-7.931
872	0.872	-22.177	-12.685	-12.327	-62.382	-1.316	-23.269	-5.456	-16.832
873	0.873	-21.342	-13.655	-11.487	-55.031	-24.123	-14.277	-8.335	-17.977
874	0.874	-19.338	-12.648	-13.356	-8.208	-28.181	-6.116	-12.58	-18.943
875	0.875	-15.986	-13.369	-11.356	-14.212	-54.498	-13.374	-8.503	-25.719
876	0.876	-18.825	-5.968	-13.029	-19.585	-57.881	-19.812	-7.89	-19.711
877	0.877	-13.93	-4.945	-16.449	-14.489	-48.628	-1.397	-3.216	-7.512
878	0.878	-11.931	-10.9	-17.74	-0.908	-6.004	-6.6	4.549	8.357
879	0.879	-14.781	-10.088	-18.061	-4.969	12.145	-11.363	-0.652	6.231
880	0.88	-16.085	-9.482	-12.774	-16.19	17.491	-24.621	-13.407	0.436
881	0.881	-8.676	-15.463	-20.643	-19.491	12.327	-20.362	-1.225	-11.749
882	0.882	-9.591	-13.109	-17.484	-28.793	35.034	-9.054	0.329	-7.091
883	0.883	-10.507	-11.119	-14.514	-20.464	47.346	-12.288	-3.922	-8.43
884	0.884	-9.677	-13	-15.227	-2.652	50.958	-15.357	-5.062	-4.74
885	0.885	-4.01	-13.538	-9.549	-0.328	54.247	-7.092	-13.373	-10.72
886	0.886	-7.427	-13.887	-12.977	-2.463	7.309	-9.606	-27.278	-13.789
887	0.887	-0.006	-13.467	-12.335	-8.271	-53.174	-21.032	-29.177	-16.668
888	0.888	-10.774	-12.29	-10.545	3.919	-44.949	-14.483	-23.92	-10.651
889	0.889	-14.972	-16.743	-13.979	8.563	-81.86	-16.321	-19.254	-14.728
890	0.89	-26.73	-16.18	-7.548	4.308	-75.29	-21.469	-9.159	-12.813
891	0.891	-18.741	-14.865	-8.285	-7.493	-20.283	-3.933	-10.302	-16.107
892	0.892	-17.347	-12.576	-10.565	-18.54	-71.883	12.447	-6.802	-23.848
893	0.893	-10.936	-13.759	-5.678	-11.381	-51.94	-15.119	-5.834	-7.777
894	0.894	-7.426	-10.117	-8.927	-30.936	27.306	34.06	3.066	-10.077
895	0.895	-6.437	-2.845	-9.471	-22.624	81.298	0.472	6.552	-3.676
896	0.896	-17.247	-19.058	-8.081	-20.115	71.228	-54.622	1.346	-9.475
897	0.897	-18.572	-16.93	-13.466	-13.147	62.153	-62.108	-7.56	-7.726
898	0.898	-22.245	-2.225	-12.853	-15.276	37.558	-28.687	-15.905	-9.273
899	0.899	-18.77	-8.184	-17.455	-13.337	-14.381	-10.467	-14.96	-13.538
900	0.9	-15.694	-20.413	-15.675	2.537	-21.225	6.019	-27.714	-25.335
901	0.901	-18.613	-18.784	-14.283	0.406	-39.59	21.004	-39.891	-20.675
902	0.902	-10.692	-14.337	-14.636	-9.288	-56.041	34.411	-22.435	-22.009
903	0.903	-15.938	-10.448	-15.762	-28.664	-50.883	13.567	-20.075	-13.097
904	0.904	-11.116	-16.282	-12.04	-67.206	-27.919	-5.181	-13.672	-19.107
905	0.905	-17.116	-17.082	-14.318	-6.272	-65.528	-28.753	-7.869	-3.045
906	0.906	-16.357	-6.137	-12.152	-14.406	-90.872	-25.648	-9.619	-0.733
907	0.907	-9.787	-16.187	-13.282	-7.065	-77.496	-5.918	-4.973	-2.864
908	0.908	-14.055	-12.607	-12.09	26.405	-48.557	-34.218	-3.606	-12.529
909	0.909	-18.122	-16.21	-8.595	20.384	-6.972	-45.47	0.08	-17.754
910	0.91	-13.282	-15.42	-8.183	-7.311	31.76	-69.283	8.411	-6.723
911	0.911	-13.865	-16.564	-5.263	-2.29	87.379	-34.782	3.189	0.444
912	0.912	-13.295	-15.88	-4.855	2.141	109.476	33.953	6.079	1.617
913	0.913	-11.945	-15.05	-7.543	-10.269	143.007	43.826	-7.099	-9.185
914	0.914	-7.498	-15.473	-12.365	-13.974	75.957	106.317	-12.907	-27.901
915	0.915	-12.917	-19.895	-15.83	-17.294	13.45	32.91	-14.653	-15.08
916	0.916	-13.491	-19.129	-15.24	-14.255	-76.178	-16.526	-19.321	-17.348
917	0.917	-8.832	-11.018	-13.496	-11.607	-111.814	64.08	-26.508	-10.92
918	0.918	-4.758	-4.851	-13.088	-4.09	-100.966	-11.907	-25.366	-12.87
919	0.919	-12.682	-3.852	-13.471	-15.701	-91.087	-41.645	-14.558	-14.685
920	0.92	-20.991	-10.672	-15.591	-9.294	-46.37	-50.62	-1.63	-13.17
921	0.921	-30.641	-4.812	-11.913	-7.343	-21.969	-26.273	-10.387	-8.932
922	0.922	-26.95	-13.979	-14.202	-9.09	-14.612	-93.111	-15.088	-20.788
923	0.923	-28.104	-22.627	-12.036	-17.083	-34.532	-48.475	-5.077	-3.446
924	0.924	-22.871	-28.239	-10.846	-12.88	-16.339	-40.418	-3.952	3.459
925	0.925	-21.911	-19.615	-12.766	-24.693	55.852	-47.838	-17.141	-7.258
926	0.926	-17.652	-20.856	-10.626	-29.347	6.47	-54.49	-11.947	-9.284
927	0.927	-19.972	-15.65	-10.809	-7.681	-20.278	-24.176	-13.54	-7.579
928	0.928	-12.034	-10.885	-12.167	1.601	53.031	-29.646	-17.843	-15.56
929	0.929	-8.933	-10.307	-8.477	-12.518	3.682	-14.627	-19.059	-16.974
930	0.93	-15.713	-14.465	-11.96	-4.959	-5.179	-1.176	-8.291	-15.857
931	0.931	-14.945	-24.136	-11.581	-7.267	3.026	27.747	-7.018	-14.732
932	0.932	-14.177	-30.593	-16.437	-22.161	-4.25	38.864	4.707	-17.868
933	0.933	-19.024	-24.517	-11.802	-16.359	15.768	28.68	-6.399	-15.017
934	0.934	-18.452	-12.598	-15.881	-14.611	-39.117	25.445	-5.112	-21.066
935	0.935	-23.875	-4.515	-7.952	-13.05	-105.819	-17.271	-17	-23.415
936	0.936	-23.296	-5.791	-11.436	-17.292	-61.089	-96.735	-18.641	-12.634
937	0.937	-22.733	-6.93	-6.215	-16.121	-20.54	-20.974	-11.593	-8.027
938	0.938	-13.867	-3.404	-9.123	-14.956	16.24	28.31	-5.328	10.716
939	0.939	-5.011	10.595	-9.899	-13.98	49.589	19.454	-8.916	13.238
940	0.94	-11.041	16.487	-10.687	-13.004	-5.511	-21.278	-5.893	-3.017
941	0.941	-3.727	0.753	-12.649	-8.744	-12.939	-28.799	-4.952	-9.4
942	0.942	-0.826	-9.74	-15.962	-11.068	20.524	-35.488	2.943	-15.229
943	0.943	-3.331	-7.639	-11.934	-6.229	63.076	31.542	1.925	-27.453
944	0.944	-5.631	18.81	-11.589	-5.635	113.025	93.905	-4.893	-22.814
945	0.945	-7.556	60.535	-12.985	-6.229	93.165	101.933	-14.603	-12.782
946	0.946	-10.859	77.086	-15.919	-9.701	50.681	79.715	-5.739	-9.127
947	0.947	-1.952	52.053	-18.66	-15.106	34.278	-7.927	9.889	-7.968
948	0.948	-0.776	1.843	-15.994	-21.672	39.342	-91.482	3.45	-4.872
949	0.949	-0.545	-97.008	-14.483	-19.167	43.769	-102.43	-25.652	-13.79
950	0.95	-11.346	-157.579	-13.754	-13.558	-18.854	6.042	-21.656	-17.277
951	0.951	-15.585	-198.2	-14.38	-2.896	-117.43	20.269	-48.05	-24.642
952	0.952	-11.918	-176.189	-13.067	-7.709	-156.948	7.029	-44.833	-19.837
953	0.953	-13.07	-102.377	-16.788	-10.989	-145.164	-124.283	-23.013	-6.701
954	0.954	-22.735	-72.914	-20.319	-6.927	-47.427	-246.909	-14.735	-8.631
955	0.955	-13.821	-28.436	-15.908	-14.895	-26.861	-30.476	-10.315	-5.148
956	0.956	-12.688	44.664	-11.884	-8.853	-40.012	-14.741	-7.822	-6.871
957	0.957	-20.111	133.292	-18.896	0.845	-51.819	28.279	-10.166	-21.174
958	0.958	-19.194	121.379	-6.167	-5.517	-40.953	15	-3.811	-15.356
959	0.959	-23.477	132.274	-11.433	-1.979	-31.033	3.058	-5.769	-13.613
960	0.96	-17.9	102.653	-9.923	-9.295	-22.035	-51.24	-4.041	-21.538
961	0.961	-14.486	4.175	-8.612	-6.38	2.484	-21.735	0.591	-20.161
962	0.962	-20.581	-114.159	-12.331	5.065	-19.436	4.89	-0.776	-34.455
963	0.963	-18.39	-161.669	-8.892	3.546	-12.743	12.984	-20.341	-44.106
964	0.964	-21.991	-175.904	-12.038	-6.496	17.754	34.996	-23.075	-35.391
965	0.965	-24.014	-110.09	-9.19	-5.326	12.357	28.409	-5.304	-36.946
966	0.966	-30.674	-74.555	-11.762	-11.337	7.304	10.117	1.63	-15.252
967	0.967	-22.816	-42.06	-24.013	-27.398	-6.312	4.543	-9.039	31.811
968	0.968	-19.795	66.525	-8.193	-25.064	-10.468	-10.639	4.479	65.319
969	0.969	-20.831	109.693	-10.373	-31.444	-14.206	12.055	6.195	22.76
970	0.97	-26.909	149.14	-4.617	-21.774	-10.939	-0.452	7.738	6.348
971	0.971	-14.804	208.673	-30.987	-26.991	4.768	-4.256	6.395	21.466
972	0.972	-13.162	197.756	-27.354	-12.658	-9.299	-14.402	-2.502	25.917
973	0.973	-11.704	187.725	-17.337	0.903	-11.786	-5.24	-20.494	5.223
974	0.974	1.188	53.272	-8.087	-0.821	-9.487	-8.015	-28.031	8.899
975	0.975	-7.591	-120.024	-5.419	-5.44	9.706	-10.583	-21.052	12.194
976	0.976	-12.334	-143.274	-7.971	-9.686	22.614	-17.604	-10.403	-28.642
977	0.977	-11.073	-79.928	-1.034	-5.999	29.715	-19.772	-8.454	-12.191
978	0.978	-12.313	16.036	-15.969	-11.978	23.402	-6.21	0.265	2.914
979	0.979	-8.912	-71.559	-6.326	-17.173	-5.498	2.524	1.822	-19.92
980	0.98	-12.061	7.84	2.357	-26.057	-34.44	-2.042	-2.423	-32.292
981	0.981	-9.208	-93.225	0.773	-17.711	-38.075	-0.622	1.273	-35.96
982	0.982	-11.762	-185.418	-6.416	-10.337	-28.05	13.722	-7.019	-18.923
983	0.983	-15.852	-173.744	-2.769	-9.364	-18.842	15.657	-18.792	-22.007
984	0.984	-19.359	-162.998	-13.632	-3.351	-16.15	6.906	-7.732	-36.112
985	0.985	-19.961	-74.234	-15.013	-7.394	7.009	-10.486	-6.345	-12.871
986	0.986	-11.098	-14.652	-16.196	-7.95	53.933	-26.684	0.068	-28.507
987	0.987	3.174	-25.531	-15.058	-8.507	73.859	-58.649	6.109	-31.157
988	0.988	-2.677	-35.446	-18.181	-6.746	31.331	-127.239	-3.523	-48.92
989	0.989	-22.043	-44.423	-11.432	-8.083	14.97	1.216	-23.021	-37.25
990	0.99	-19.521	-68.883	-0.038	-10.377	-20.146	53.762	-48.519	-30.784
991	0.991	-40.611	-61.628	-7.997	-16.93	-15.622	6.247	-31.445	-5.511
992	0.992	-43.307	-55.145	-3.755	-23.681	-36.247	20.604	-15.732	-2.17
993	0.993	-40.797	-12.663	-0.1	-22.877	-39.835	7.45	-18.403	-11.46
994	0.994	-24.535	3.674	-8.44	-10.649	-22.674	-4.247	-20.872	8.197
995	0.995	-5.384	18.678	-20.266	-19.335	-13.17	6.757	-13.868	0.508
996	0.996	-28.621	-13.267	-18.734	-14.666	-4.682	-22.736	-11.718	-20.658
997	0.997	-31.742	7.426	-14.487	-7.485	-17.394	-31.549	-13.62	-18.019
998	0.998	-45.867	64.108	-18.166	9.568	-1.215	-23.342	-1.389	-5.319
999	0.999	-33.064	72.12	-14.675	2.62	26.339	-15.976	-2.917	-16.958
1000	1	-11.936	34.931	-13.697	-8	-15.381	-9.376	-4.271	-14.852
1001	1.001	7.84	81.539	-14.651	-17.649	-43.202	-15.247	-7.93	10.277
1002	1.002	-4.886	111.705	-13.867	-12.39	-48.467	1.339	-9.091	0.192
1003	1.003	-11.798	106.152	-11.523	-13.923	-44.222	-3.577	-8.112	-15.485
1004	1.004	-9.64	131.282	-14.989	-6.749	-48.416	-17.11	-10.962	-12.765
1005	1.005	15.548	108.478	-16.901	-18.535	-22.14	-21.21	-11.674	-15.309
1006	1.006	39.417	46.047	-11.456	-7.492	-12.044	-9.808	-12.382	-13.033
1007	1.007	17.628	-52.326	-13.358	-6.123	-8.876	-6.361	-1.48	-10.956
1008	1.008	-13.489	-170.588	-15.26	-12.483	5.344	-9.345	-9.358	-9.068
1009	1.009	-9.41	-90.931	-14.633	-11.303	-2.069	-29.032	-13.566	-17.814
1010	1.01	16.952	-105.163	-11.109	-14.386	-13.538	-31.553	-9.849	-16.297
1011	1.011	27.106	-144.656	-11.459	-21.159	1.484	-10.492	-15.813	-14.966
1012	1.012	42.869	-109.128	-11.806	-20.375	11.248	-2.19	-8.441	-13.819
1013	1.013	17.407	-76.754	-10.609	-21.138	-0.97	5.39	-13.246	-5.517
1014	1.014	-13.444	-7.813	-10.188	-10.297	-2.603	-6.091	-7.214	-6.503
1015	1.015	-25.77	54.573	-12.282	4.018	-21.389	0.466	-6.414	-15.393
1016	1.016	-29.419	-2.382	-7.795	-5.666	-34.102	6.37	-12.953	-26.204
1017	1.017	-26.108	-24.475	-13.751	-10.9	-12.91	1.394	-8.649	-10.306
1018	1.018	-29.192	-17.896	-11.398	-2.985	-4.478	-12.526	-4.557	-3.877
1019	1.019	-26.487	12.594	-11.927	-1.647	-6.905	-37.329	-11.099	-21.225
1020	1.02	-23.986	29.202	-11.3	-10.563	-4.495	-20.007	-13.586	-4.956
1021	1.021	-16.97	24.431	-12.991	-11.728	-6.534	-22.964	-12.779	14.181
1022	1.022	-19.024	65.84	-11.606	-14.837	22.596	-14.543	-13.337	-9.042
1023	1.023	-28.629	27.198	-14.866	-21.611	43.37	-11.899	-7.328	12.832
1024	1.024	-23.3	-28.337	-10.751	-20.824	1.819	-4.786	-8.109	4.497
1025	1.025	0.617	-65.432	-15.536	-13.462	-36.821	1.723	-10.061	-3.061
1026	1.026	-2.571	21.806	-16.058	-10.555	-71.97	-3.956	-10.648	-10.034
1027	1.027	-18.136	81.216	-13.101	-2.617	-30.656	-16.018	-6.575	-16.467
1028	1.028	-9.756	-16.619	-11.698	-7.839	-25.12	-20.547	-6.177	-14.564
1029	1.029	-32.97	-3.464	-13.982	-10.75	-30.054	-42.11	-8.497	-23.284
1030	1.03	-36.109	-86.946	-8.125	-9.991	1.932	-13.717	-4.43	-15.396
1031	1.031	-38.87	-54.412	-12.133	-9.231	64.472	35.541	-12.369	-11.177
1032	1.032	-41.378	-5.137	-12.665	-8.654	73.359	42.205	-6.36	-17.594
1033	1.033	-39.065	-31.933	-10.689	-9.224	16.473	48.292	-13.718	-21.063
1034	1.034	-32.689	-40.107	-11.22	-13.287	9.156	-23.788	-14.696	-17.953
1035	1.035	-15.243	-62.156	-7.701	-14.64	2.61	-73.065	-15.483	-32.661
1036	1.036	-3.635	-42.092	-9.022	-15.023	-27.764	-28.316	-24.402	-34.775
1037	1.037	-5.77	-35.904	-3.183	-8.442	-33.161	-68.936	-16.079	-13.478
1038	1.038	-23.155	-8.043	-7.206	-7.476	-38.157	-46.838	-12.99	-16.168
1039	1.039	-30.113	-2.827	-9.11	-15.415	-33.728	-13.342	-13.972	-33.965
1040	1.04	-28.031	10.901	-8.494	-12.324	-46.167	-31.411	-7.997	-68.956
1041	1.041	-26.143	-9.659	-15.03	-7.496	-49.884	18.641	-2.415	-13.351
1042	1.042	-6.863	-20.727	-10.738	-15.438	-26.084	38.612	-1.853	23.694
1043	1.043	-19.701	-3.534	-8.381	-16.42	-35.398	-3.94	-11.912	70.609
1044	1.044	-8.11	-6.415	-6.406	-7.525	-78.003	-20.35	-10.554	101.051
1045	1.045	-5.984	-48.776	-9.666	-11.004	-59.843	4.794	-4.162	28.939
1046	1.046	-0.148	-42.556	-15.062	-11.98	-9.922	-8.794	-7.64	19.123
1047	1.047	-16.006	-58.831	-19.88	-16.819	77.546	-63.062	-4.538	10.262
1048	1.048	-35.101	-13.165	-20.437	-16.039	89.337	-41.016	0.307	-30.327
1049	1.049	-32.503	17.437	-17.517	-15.253	56.82	-21.048	-5.684	-37.624
1050	1.05	-34.767	1.175	-16.138	-13.322	27.232	-14.982	-13.041	-30.987
1051	1.051	-36.788	6.34	-11.668	-11.396	36.106	-9.545	-12.076	-36.933
1052	1.052	-30.857	-7.051	-17.064	-2.512	11.632	-4.527	-9.556	-42.291
1053	1.053	-4.438	-10.949	-13.557	-6.2	-10.569	-0.109	-21.746	-37.212
1054	1.054	-8.049	-22.05	-16.822	-9.701	9.257	-4.263	-19.992	-5.236
1055	1.055	-25.064	-18.65	-12.736	-10.674	-33.38	6.83	-18.43	7.202
1056	1.056	-28.148	-15.52	-13.103	-9.721	-61.05	30.471	-14.165	3.559
1057	1.057	3.035	-12.839	-16.369	-13.987	-66.039	77.369	-10.481	-13.43
1058	1.058	23.742	-5.398	-15.182	-14.767	-70.44	83.907	-2.139	-16.496
1059	1.059	-2.643	-7.913	-13.226	-9.939	-49.689	90	-1.163	-19.164
1060	1.06	-33.669	23.962	-8.946	-6.66	-15.594	51.325	-0.196	-26.673
1061	1.061	-21.29	-8.004	-10.275	-13.252	25.631	46.238	9.479	-28.978
1062	1.062	-17.588	-28.749	-8.893	-9.007	86.662	4.905	-10.082	-26.797
1063	1.063	-34.601	-17.503	-5.963	-8.245	111.108	-78.425	-24.21	-24.8
1064	1.064	12.38	-7.381	-9.61	-10.184	44.401	-90.299	-16.66	-33.467
1065	1.065	32.222	14.593	-9.195	-9.595	-36.228	-36.208	-14.334	-34.984
1066	1.066	26.113	28.882	-15.754	-13.64	-68.735	-164.607	-16.471	-13.309
1067	1.067	31.43	26.471	-12.821	-13.248	-78.665	-252.183	-10.682	2.348
1068	1.068	36.401	0.781	-15.318	-9.961	-52.093	-172.732	-12.461	-11.764
1069	1.069	31.902	-36.897	-12.972	-12.864	-44.099	-71.805	-7.837	-9.222
1070	1.07	-30.656	-112.485	-12.365	-10.926	-36.784	46.531	-14.986	2.411
1071	1.071	-39.6	-36.537	-12.92	-5.129	-30.225	62.328	-11.309	-12.489
1072	1.072	-31.484	12.893	-6.32	-4.363	-12.071	19.1	-10.117	-18.274
1073	1.073	-53.561	4.082	-14.225	-9.213	-6.627	5.889	-9.102	-20.026
1074	1.074	-46.992	-4	-8.98	-9.805	-11.629	17.657	-4.233	-18.489
1075	1.075	-40.981	-26.069	-13.796	-12.717	-7.221	6.759	-6.736	-19.858
1076	1.076	-46.387	-32.685	-13	-16.198	-19.736	-3.184	-10.801	-10.96
1077	1.077	-0.889	-26.644	-5.624	-12.91	-38.678	5.648	-11.383	-5.001
1078	1.078	29.493	-21.166	-10.441	-8.838	-28.741	13.674	-1.312	-10.246
1079	1.079	57.14	-16.19	-14.676	-7.485	-13.124	-8.47	-5.555	4.39
1080	1.08	42.016	-20.671	-13.886	-12.904	-10.42	11.353	-6.685	-6.301
1081	1.081	-17.59	-0.045	-11.926	-13.494	28.14	17.316	-17.495	-8.254
1082	1.082	-9.44	-18.845	-13.846	-18.142	11.757	11.899	-13.229	-24.112
1083	1.083	-16.769	-1.794	-17.9	-9.247	-3.329	-13.289	-14.376	-17.753
1084	1.084	-50.233	-4.893	-14.399	-8.093	1.03	0.181	-3.518	-8.099
1085	1.085	-19.864	-13.215	-13.034	-14.099	29.988	4.116	-2.145	0.578
1086	1.086	-14.448	-10.732	-11.857	-13.138	33.625	7.644	-13.934	-4.143
1087	1.087	-39.595	-17.706	-15.519	-12.18	9.78	-23.405	-5.991	-8.479
1088	1.088	-26.033	-19.817	-9.127	-9.667	6.655	-35.838	-10.226	-4.849
1089	1.089	2.995	-17.842	-8.337	-10.446	9.357	-17.054	-13.876	-13.215
1090	1.09	-0.702	-1.925	-9.105	-9.871	-29.138	6.72	-19.85	-20.62
1091	1.091	2.617	0.25	-9.681	-15.874	-45.59	22.363	-8.012	-13.916
1092	1.092	-6.627	2.205	-9.098	-11.807	-30.51	25.07	-12.632	-13.152
1093	1.093	-37.71	-13.658	-13.156	-13.747	-16.959	-13.432	-11.249	-2.485
1094	1.094	-33.568	-11.513	-12.762	-13.167	3.77	14.238	-12.392	-6.666
1095	1.095	-44.71	-17.293	-15.077	-7.74	-7.502	29.311	-6.384	-0.23
1096	1.096	-41.345	-12.059	-9.265	-11.223	-4.244	24.825	-5.402	-8.553
1097	1.097	-75.716	-16.694	-8.494	-10.647	-7.316	-37.688	-8.294	-13.798
1098	1.098	-80.133	-18.05	-6.56	-7.747	-4.5	-64.369	-2.27	-8.996
1099	1.099	-34.262	-11.632	-9.855	-4.266	-11.975	-72.426	0.071	-17.039
1100	1.1	-52.444	-15.048	-5.79	-11.625	-5.045	-20.706	-4.757	-11.919
1101	1.101	-46.997	-20.26	-10.622	-10.654	26.831	-0.731	-14.807	-3.158
1102	1.102	-31.881	-33.024	-11.191	-11.615	58.757	17.515	-13.436	-6.766
1103	1.103	-9.02	-27.824	-11.775	-7.354	29.705	45.256	-19.813	-16.537
1104	1.104	28.579	-26.297	-11.392	-12.968	-11.945	50.367	-20.981	-20.291
1105	1.105	33.624	-7.564	-11.783	-13.568	-39.698	54.901	-13.643	-7.163
1106	1.106	20.059	-20.361	-11.394	-8.943	-54.955	17.41	-12.689	-12.406
1107	1.107	7.674	-22.727	-15.074	-11.867	-50.701	-58.259	-15.203	-4.494
1108	1.108	26.508	-7.87	-11.787	-13.249	-30.096	-155.961	-11.145	-14.584
1109	1.109	16.538	-29.203	-12.958	-10.953	-26.491	-90.128	-6.284	-18.301
1110	1.11	-17.833	-31.957	-14.12	-11.356	-9.451	-6.661	-2.967	-0.38
1111	1.111	-40.612	-24.419	-15.291	-14.087	-50.212	47.441	1.108	-28.706
1112	1.112	-28.098	-17.497	-15.491	-11.405	-33.669	37.466	-5.86	-32.429
1113	1.113	-1.604	-6.92	-17.445	-16.269	-38.61	-7.389	-12.661	-8.666
1114	1.114	8.577	6.577	-14.949	-15.715	-42.986	0.507	-8.438	-5.574
1115	1.115	11.773	-9.337	-11.488	-15.17	2.832	-7.088	0.424	8.535
1116	1.116	3.507	-15.763	-15.97	-12.31	45.212	-0.62	-0.769	11.024
1117	1.117	-24.717	9.335	-11.939	-9.834	106	-18.842	15.267	-10.047
1118	1.118	-28.334	-0.856	-14.485	-8.517	81.531	-24.152	-1.014	-18.347
1119	1.119	-18.241	-4.107	-16.843	-11.464	-14.893	-29.197	-32.975	-25.903
1120	1.12	-15.084	-7.021	-14.749	-9.57	-28.064	-33.595	-19.448	-0.164
1121	1.121	-29.165	-19.978	-12.079	-10.783	-16.295	-29.353	-40.203	-10.211
1122	1.122	-21.588	-13.046	-17.923	-10.055	-48.861	-32.907	-43.913	-7.11
1123	1.123	-23.902	-19.438	-12.354	-13.397	-39.076	-36.045	-20.151	1.217
1124	1.124	-30.32	-17.52	-10.477	-11.331	-12.402	-7.684	-4.518	-11.549
1125	1.125	-9.04	-12.339	-15.181	-14.094	28.242	3.731	3.771	-27.803
1126	1.126	-17.321	-10.84	-13.503	-8.335	35.599	-6.115	1.204	-4.367
1127	1.127	-9.741	-0.842	-11.044	-12.454	29.009	9.861	-5.84	-26.202
1128	1.128	15.995	8.014	-11.474	-9.025	-25.978	-9.595	-12.295	16.402
1129	1.129	-1.028	-7.715	-8.627	-13.724	-62.994	3.317	-25.909	-13.968
1130	1.13	-22.91	-18.412	-13.152	-6.032	-69.657	-31.584	-17.268	-30.37
1131	1.131	-31.305	-24.26	-9.164	-11.316	-39.368	-26.395	-6.31	-45.43
1132	1.132	-23.839	-22.536	-6.726	-8.474	-0.678	-3.463	-7.748	-13.47
1133	1.133	-7.633	-21.017	-13.192	-11.055	24.528	25.617	-16.741	-17.52
1134	1.134	24.29	-22.371	-9.013	-13.435	-7.343	6.865	-13.354	-6.29
1135	1.135	19.86	-2.846	-13.164	-14.068	-36.319	-3.112	-10.336	17.508
1136	1.136	7.529	-5.593	-13.813	-10.846	-47.564	-12.303	-7.519	14.418
1137	1.137	-3.65	-18.416	-5.19	-11.494	-44.296	-54.815	-11.885	0.313
1138	1.138	-6.981	-16.177	-18.445	-10.209	-47.436	-60.773	-11.215	-7.201
1139	1.139	2.244	-22.692	-13.311	-15.7	-44.79	11.396	-10.728	-14.14
1140	1.14	-34.726	-16.997	-11.852	-13.841	-21.669	1.523	-11.381	-16.262
1141	1.141	-39.768	-15.328	-16.196	-15.838	0.063	10.451	-3.725	-18.188
1142	1.142	-44.257	-13.821	-15.135	-14.178	8.241	2.324	-9.029	-23.381
1143	1.143	-48.372	-12.5	-14.079	-16.776	-9.588	-19.725	-10.081	-44.058
1144	1.144	-38.579	-25.118	-15.161	-16.465	25.436	-13.147	-2.244	-18.482
1145	1.145	-27.408	-36.94	-16.244	-12.473	30.428	17.229	-5.436	-42.273
1146	1.146	-24.16	-22.632	-12.486	-9.644	16.84	-21.5	-8.42	-32.964
1147	1.147	-2.325	-16.801	-16.84	-14.56	-3.894	-67.022	-18.197	-24.642
1148	1.148	5.877	-8.096	-11.318	-12.702	7.276	-61.124	-11.925	8.829
1149	1.149	3.248	-22.444	-13.346	-9.878	44.877	-11.309	-10.877	4.382
1150	1.15	-13.023	2.666	-16.736	-14.788	15.931	3.498	-19.697	39.988
1151	1.151	-6.619	-0.707	-16.25	-15.461	-29.613	-3.108	-18.841	19.274
1152	1.152	-4.623	8.478	-8.415	-8.969	-35.643	-9.113	-10.047	-7.045
1153	1.153	-13.203	-5.814	-7.353	-9.835	-30.261	-14.559	-6.685	-10.348
1154	1.154	10.729	-3.464	-10.548	-1.018	15.103	-19.615	2.877	-19.645
1155	1.155	14.102	-15.19	-13.549	-4.588	45.356	12.21	-0.917	-22.365
1156	1.156	-7.688	-0.343	-11.131	-5.622	50.643	57.889	-11.865	-19.883
1157	1.157	-38.805	-2.366	-13.542	-6.66	-25.185	39.456	-4.819	-26.884
1158	1.158	-51.203	-4.19	-8.79	-9.248	-36.182	11.487	-24.464	-11.992
1159	1.159	-54.889	-12.14	-16.227	-14.933	-65.88	-24.005	-27.244	17.014
1160	1.16	-51.613	-25.08	-7.401	-10.158	-74.838	44.742	-14.567	4.597
1161	1.161	-86.09	-23.254	-13.477	-12.155	-50.512	35.026	-3.045	-14.196
1162	1.162	-99.686	-18.553	-6.197	-11.638	-13.662	26.34	-1.027	-10.938
1163	1.163	-45.512	-22.779	-7.239	-12.084	-7.253	34.526	-6.96	-32.828
1164	1.164	6.18	-19.029	-11.565	-7.687	22.885	41.876	1.644	-18.686
1165	1.165	39.675	-12.977	-7.568	-4.837	72.685	-18.718	-6.376	-5.929
1166	1.166	33.702	3.116	-12.459	-12.825	25.824	-140.923	-13.588	-27.019
1167	1.167	-4.997	38.204	-14.449	-14.028	-41.3	-228.375	-12.489	-12.886
1168	1.168	10.073	23.202	-12.751	-8.837	-32.339	10.28	-11.377	-0.14
1169	1.169	-31.175	27.682	-13.181	-13.71	-40.46	44.319	-16.673	-7.145
1170	1.17	-58.853	-34.833	-10.897	-5.808	-3.557	13.371	-2.046	-13.551
1171	1.171	-33.716	-79.55	-13.837	-8.937	16.312	41.496	-12.75	-15.507
1172	1.172	-1.857	-55.177	-7.865	-7.997	46.673	-35.366	-7.021	-17.264
1173	1.173	18.761	-47.812	-5.377	-5.507	-3.358	-12.198	-8.835	-15.724
1174	1.174	7.39	-27.822	-4.618	-16.178	-36.95	-75.757	-16.807	-8.567
1175	1.175	-23.768	-33.811	-8.113	-23.365	-31.086	-94.925	-6.761	-20.423
1176	1.176	-11.542	-17.34	-15.475	-16.999	-25.715	-147.342	7.552	-22.025
1177	1.177	45.027	-22.328	-22.257	-13.527	-20.688	-99.681	-6	-11.974
1178	1.178	36.857	-8.679	-16.261	-12.568	11.206	30.416	-4.281	-5.653
1179	1.179	44.187	-4.438	-5.612	-15.469	40.095	12.892	-12.248	-23.683
1180	1.18	50.792	-15.571	-6.962	-12.951	36.269	-3.161	-10.935	-21.203
1181	1.181	-4.171	-18.784	-5.792	-10.615	-15.304	39.721	-12.127	-14.294
1182	1.182	-26.267	-21.813	-9.261	-11.189	-82.088	52.677	-3.803	-12.21
1183	1.183	-59.735	-30.094	-14.469	-10.604	-90.95	40.737	-2.821	1.353
1184	1.184	-90.067	-12.281	-5.55	-14.66	-66.528	-13.456	-13.659	13.539
1185	1.185	-73.532	-5.293	-21.2	-6.714	14.965	-23.318	-9.417	2.511
1186	1.186	-48.304	5.405	-6.268	-7.854	4.111	3.541	-3.016	-19.134
1187	1.187	11.386	22.874	-4.3	-6.857	-5.829	-4.365	-4.152	-28.382
1188	1.188	35.854	48.658	-6.005	-3.922	2.983	32.744	-18.083	-20.054
1189	1.189	-1.089	24.906	-10.616	-4.661	27.349	26.142	-35.469	-7.29
1190	1.19	-7.675	-3.285	-14.832	-16.826	20.002	7.955	-23.792	-14.274
1191	1.191	10.482	-29.504	-5.883	-4.591	13.469	24.407	-17.344	-24.926
1192	1.192	5.071	-32.695	-4.677	-3.003	-65.832	-0.526	-15.329	-19.118
1193	1.193	0.048	-35.68	-3.659	-10.112	-54.938	-23.199	-3.045	-10.392
1194	1.194	-13.489	-43.892	-4.569	-13.73	-5.467	-2.41	-7.604	-2.477
1195	1.195	-25.854	-41.308	-10.511	-7.665	-14.212	8.727	-14.677	-6.731
1196	1.196	-22.149	-57.51	-19.357	-8.57	-22.219	5.637	-0.287	-0.371
1197	1.197	29.375	-25.544	-22.783	-9.477	-0.184	2.777	5.578	0.778
1198	1.198	22.09	-2.685	-17.495	-6.899	60.337	0.202	3.887	-8.895
1199	1.199	-24.677	18.07	-14.521	-12.444	19.717	-12.433	-0.698	-9.998
1200	1.2	-55.016	36.847	-15.22	-1.534	-17.186	-23.818	-7.794	-3.936
1201	1.201	-71.422	40.143	-14.374	-6.113	-23.81	-25.722	-16.627	-6.945
1202	1.202	-96.53	68.393	-13.728	-4.685	-5.649	-0.47	-3.367	-2.046
1203	1.203	-64.555	57.168	-13.069	-8.289	22.085	2.86	-11.964	-15.187
1204	1.204	-2.016	5.691	-11.257	-11.701	-2.969	49.912	-7.213	-13.227
1205	1.205	-10.861	-31.272	-11.573	-25.551	-16.475	83.406	-5.763	13.126
1206	1.206	-2.673	-11.341	-15.959	-15.795	4.162	65.316	-2.007	1.909
1207	1.207	19.421	-17.333	-17.625	-13.973	15.415	37.781	-15.081	-15.096
1208	1.208	12.85	-56.034	-14.064	-12.343	-22.347	-37.798	-30.838	-12.021
1209	1.209	-5.334	-91.257	-17.277	-16.523	-37.447	-200.489	-3.076	-9.31
1210	1.21	-21.768	-114.099	-14.305	-15.292	-14.7	-177.195	-6.672	-6.76
1211	1.211	-16.706	-59.931	-13.06	-11.727	5.961	-156.043	10.459	-18.362
1212	1.212	-30.236	-22.972	-10.275	-12.618	62.747	-21.352	13.66	-24.756
1213	1.213	-34.279	-42.909	-12.322	-15.442	103.445	-3.93	-11.779	-30.572
1214	1.214	-22.957	-12.53	-7.793	-12.851	-7.567	11.957	-21.723	-4.271
1215	1.215	-32.879	-7.098	-15.071	-8.706	-55.048	55.176	-37.283	-15.482
1216	1.216	-23.446	-32.249	-12.089	-13.459	-69.266	-36.908	-23.06	-18.729
1217	1.217	-15.007	-36.678	-14.538	-15.312	-56.041	-48.827	-20.451	-9.416
1218	1.218	-12.423	9.238	-13.697	-11.172	-44.19	5.186	-13.392	-6.65
1219	1.219	-19.318	27.456	-14.203	-12.456	-54.96	-24.402	-19.68	-24.407
1220	1.22	-0.134	22.055	-9.486	-9.09	-45.019	-51.062	-17.649	-3.309
1221	1.221	28.135	6.913	-12.316	-11.906	-53.832	38.657	-8.821	-17.412
1222	1.222	39.402	-6.712	-12.632	-9.888	3.164	50.695	-4.074	-19.889
1223	1.223	70.44	-44.311	-13.92	-9.422	25.354	61.489	-8.234	-17.545
1224	1.224	82.901	1.136	-12.687	-5.859	58.917	12.066	-9.302	10.179
1225	1.225	48.892	-4.864	-15.333	-11.218	4.006	-14.883	-10.375	-0.995
1226	1.226	7.687	-21.311	-9.467	-10.584	-32.876	-39.36	-13.379	-18.003
1227	1.227	-64.474	-56.51	-8.646	-13.809	-12.828	-17.231	-2.44	10.305
1228	1.228	-54.538	-97.703	-13.439	-16.64	29.878	83.748	1.902	6.708
1229	1.229	-99.203	-25.468	-8.735	-15.217	13.58	127.141	3.135	-17.03
1230	1.23	-74.789	-15.547	-12.741	-16.504	-21.503	140.468	2.032	-7.739
1231	1.231	-37.818	-6.615	-11.335	-9.856	-44.245	57.117	-13.986	-21.848
1232	1.232	-57.809	17.768	-10.896	-4.951	-48.242	2.983	-20.897	-39.613
1233	1.233	-63.87	39.842	-12.014	-9.139	-21.898	-85.807	-10.168	-18.483
1234	1.234	-58.539	19.888	-13.143	-9.856	-25.207	-97.658	7.326	-15.749
1235	1.235	-43.539	1.702	-16.586	-14.621	-9.5	-195.58	-13.711	-23.278
1236	1.236	-57.15	-3.696	-15.4	-15.136	33.24	-208.968	-16.369	-34.863
1237	1.237	-53.12	-8.7	-9.362	-14.496	51.574	-125.655	1.501	-15.711
1238	1.238	3.603	-13.119	-13.579	-11.922	-9.247	37.265	-19.548	-8.236
1239	1.239	28.009	-25.452	-12.765	-7.411	-17.232	60.622	-39.244	-5.887
1240	1.24	20.631	-44.215	-12.151	-15.098	-24.406	39.577	-26.441	-12.213
1241	1.241	-12.879	-34.189	-11.541	-9.838	-4.319	-133.686	-28.734	-17.941
1242	1.242	-6.9	-37.344	-12.089	-14.629	-10.19	-64.099	-35.073	-26.552
1243	1.243	-1.511	-29.078	-14.574	-18.84	-71.104	-0.567	-21.46	-2.635
1244	1.244	3.487	-0.868	-11.256	-18.025	-62.929	134.077	-12.689	0.743
1245	1.245	7.898	2.782	-9.099	-8.505	-25.942	-93.693	1.676	10.122
1246	1.246	-4.538	26.592	-6.374	-4.796	74.902	-124.845	7.513	7.425
1247	1.247	-8.26	29.697	-12.173	-8.254	60.628	-40.638	5.826	-0.191
1248	1.248	-4.975	4.181	-12.938	-9.195	-5.076	-15.079	4.343	-21.343
1249	1.249	4.294	21.262	-16.41	-10.136	-16.723	-38.119	0.137	-29.633
1250	1.25	-9.901	24.41	-13.104	-7.598	37.561	-16.81	-8.729	-27.064
1251	1.251	-12.513	16.15	-6.502	-11.635	-11.742	79.483	-26.703	-24.688
1252	1.252	-5.647	3.43	-10.742	-6.774	-74.213	96.934	-24.171	-9.861
1253	1.253	-3.621	-17.605	-5.107	-6.174	-82.273	81.029	-12.536	-15.78
1254	1.254	-13.359	-20.286	-9.927	-11.584	14.206	66.741	2.383	-24.596
1255	1.255	-18.583	-27.854	-7.972	-12.158	106.416	1.054	8.204	-0.899
1256	1.256	-13.95	-25.58	-14.532	-12.739	-0.917	-10.662	-7.661	-11.026
1257	1.257	-15.311	-27.751	-17.034	-15.638	-15.161	0.216	-22.556	23.372
1258	1.258	-14.148	-25.888	-12.961	-12.146	-28.23	-9.738	-12.883	9.73
1259	1.259	-15.321	-27.726	-11.01	-9.819	31.418	-36.539	-4.197	-2.703
1260	1.26	-14.381	-23.173	-16.995	-14.654	-1.068	20.181	-8.837	0.982
1261	1.261	-17.324	-30.4	-14.657	-11.357	-70.133	42.043	-4.587	-2.272
1262	1.262	-13.106	-23.969	-15.224	-11.931	-7.605	8.417	-8.25	0.865
1263	1.263	-25.344	-22.717	-13.269	-9.404	-15.683	-9.814	-23.922	-7.403
1264	1.264	-23.656	-32.34	-14.99	-10.759	-37.677	-48.408	-13.298	-20.195
1265	1.265	-12.665	-20.472	-15.358	-13.655	9.14	-63.253	-3.655	-31.814
1266	1.266	-11.354	-21.929	-9.929	-16.352	-9.115	-3.524	-8.919	-25.462
1267	1.267	-10.224	-26.103	-11.852	-11.314	-36.909	20.813	-7.393	-35.17
1268	1.268	-11.398	-24.902	-16.483	-3.958	-31.978	42.873	-11.672	-15.874
1269	1.269	-6.184	-21.399	-14.724	-12.856	-27.582	23.043	-12.844	12.358
1270	1.27	-15.108	-14.032	-13.359	-16.332	-6.914	-68.393	-21.182	-13.993
1271	1.271	-16.278	-9.211	-14.698	-15.359	-3.228	-134.112	-13.833	-24.107
1272	1.272	-21.491	0.447	-8.106	-12.46	-13.257	45.019	-7.044	-8.536
1273	1.273	-16.645	-5.938	-12.93	-11.686	-16.262	70.658	-6.259	-28.307
1274	1.274	-15.85	-14.194	-8.658	-4.337	-7.86	140.417	-10.324	-20.769
1275	1.275	-13.522	-17.172	-10.972	-5.311	-20.55	-7.787	-6.849	-4.504
1276	1.276	-15.496	-18.044	-7.478	-9.581	-32.137	-142.459	-8.793	-27.912
1277	1.277	-17.513	-24.025	-10.752	-13.654	-30.03	-125.042	-9.394	-37.209
1278	1.278	-18.227	-28.108	-17.317	-10.181	-20.368	-77.418	-1.462	-17.492
1279	1.279	-16.986	-24.677	-9.381	-12.127	5.972	-34.196	-0.307	21.007
1280	1.28	-10.729	-14.608	-8.399	-11.555	24.745	31.687	7.06	4.546
1281	1.281	-8.296	7.093	-11.299	-10.208	0.905	43.578	-7.644	-10.579
1282	1.282	-20.524	-8.525	-8.779	-14.658	-2.249	32.674	-26.834	-6.175
1283	1.283	-15.337	11.331	-6.446	-5.757	40.27	62.163	-19.325	6.179
1284	1.284	-16.916	-1.326	-9.923	-22.807	22.073	106.614	-12.366	9.887
1285	1.285	-15.566	-12.879	-9.339	-11.237	-27.841	98.236	-5.975	-13.856
1286	1.286	-11.875	-14.977	-11.077	-9.159	-21.247	-13.096	-15.674	-4.515
1287	1.287	-15.352	-13.008	-14.555	-11.147	-27.217	-220.122	-3.503	38.131
1288	1.288	-10.103	-21.713	-16.866	-12.916	-21.762	-135.67	-14.532	-41.162
1289	1.289	-10.993	-13.772	-15.7	-11.33	-36.907	-58.619	-13.19	-52.019
1290	1.29	-15.17	-0.846	-15.314	-7.096	-23.412	11.219	-1.408	-61.848
1291	1.291	-14.335	-2.651	-11.827	-10.795	-11.07	32.42	-12.443	-70.606
1292	1.292	-16.24	-4.215	-12.982	-11.97	0.138	-102.322	-25.417	-62.267
1293	1.293	-20.857	-11.309	-11.819	-15.074	17.165	-14.788	-13.244	-25.072
1294	1.294	-24.89	-23.072	-14.53	-14.122	64.143	96.501	-5.332	-18.286
1295	1.295	-22.342	-37.371	-10.27	-8.142	44.163	82.273	-3.974	36.822
1296	1.296	-19.034	-35.429	-9.682	-5.839	1.586	42.668	-15.754	88.604
1297	1.297	-17.872	-19.574	-12.198	-10.69	-26.051	-112.642	-23.677	55.125
1298	1.298	-19.026	-17.477	-9.889	-10.146	-41.178	-218.374	-16.539	-36.493
1299	1.299	-13.987	-7.869	-11.065	-13.087	-27.705	-199.017	-10.145	-49.674
1300	1.3	-6.623	-13.161	-16.317	-11.771	-15.358	-76.391	-8.988	-37.925
1301	1.301	-3.736	-14.766	-11.504	-13.162	-11.65	3.095	-9.963	59.693
1302	1.302	-6.271	-13.462	-14.817	-12.047	-21.751	75.285	-7.093	72.83
1303	1.303	-3.962	-12.371	-10.792	-8.412	-31.134	9.621	-11.384	37.159
1304	1.304	-8.81	-15.928	-12.17	-10.776	-39.54	-25.912	-7.355	26.308
1305	1.305	-9.412	-15.017	-12.596	-13.725	-31.997	6.623	-0.801	-3.229
1306	1.306	-12.342	-0.39	-11.47	-8.549	-15.685	16.388	-5.099	-29.953
1307	1.307	-11.017	18.684	-8.805	-12.091	-22.119	78.786	-9.218	-5.553
1308	1.308	-12.404	11.041	-11.561	-8.866	-8.634	21.792	-2.691	-42.361
1309	1.309	-18.258	-5.332	-13.151	-10.671	-3.481	-0.367	-6.989	-75.719
1310	1.31	-19.067	-20.329	-11.83	-13.246	13.91	73.484	-2.965	-81.735
1311	1.311	-14.262	-49.423	-9.932	-10.98	25.477	63.584	-13.839	-76.326
1312	1.312	-16.239	-45.371	-13.651	-15.879	18.961	72.459	-9.244	-71.441
1313	1.313	-9.698	-19.09	-17.166	-8.606	5.287	-49.729	-10.649	-2.876
1314	1.314	-10.531	-2.111	-11.786	-13.517	-21.118	-137.334	-7.021	6.832
1315	1.315	-12.9	-24.031	-11.239	-16.113	-9.953	5.705	-10.526	15.523
1316	1.316	-13.52	-32.395	-11.855	-13.871	34.718	63.174	-9.578	7.183
1317	1.317	-22.271	6.069	-14.781	-12.009	28.645	10.657	-6.69	29.142
1318	1.318	-21.153	44.719	-16.174	-11.498	0.891	-36.963	-10.965	-4.488
1319	1.319	-15.974	39.636	-10.812	-15.629	-14.289	-51.285	-10.206	-10.636
1320	1.32	-15.037	35.131	-12.809	-12.214	-37.177	-38.151	-16.815	16.757
1321	1.321	-17.6	6.055	-12.283	-7.841	-49.597	-2.657	-24.823	41.737
1322	1.322	-16.866	-28.05	-15.228	-10.817	-45.955	8.016	-17.626	-27.083
1323	1.323	-20.395	-96.78	-14.899	-9.535	-22.183	-1.857	-10.973	-37.02
1324	1.324	-17.137	-86.958	-10.54	-7.27	-12.935	-10.756	-6.8	-28.237
1325	1.325	-20.077	-60.297	-13.525	-9.463	-15.68	-18.808	-9.184	-36.731
1326	1.326	-19.728	-3.453	-14.975	-13.201	-2.957	-11.546	-2.634	-29.594
1327	1.327	-19.377	3.829	-13.712	-14.624	3.957	-5.135	-12.325	3.81
1328	1.328	-12.836	10.332	-8.005	-15.081	-2.482	12.963	-8.643	-14.274
1329	1.329	-13.849	16.226	-15.442	-14.762	-8.324	-3.513	-26.609	-30.61
1330	1.33	-14.663	-0.362	-10.647	-15.997	-6.586	-28.696	-19.043	-5.228
1331	1.331	-13.935	-25.686	-11.468	-17.623	-1.948	12.477	-2.75	-0.773
1332	1.332	-15.908	-57.738	-17.166	-13.251	-0.631	6.971	-0.602	-21.524
1333	1.333	-15.365	-45.389	-13.808	-3.265	-20.213	52.412	-18.055	-48.046
1334	1.334	-19.461	-18.997	-13.389	9.62	-34.336	46.392	-15.767	-58.262
1335	1.335	-14.658	-15.717	-15.284	7.784	-16.552	-3.487	-9.38	-42.688
1336	1.336	-11.404	-25.108	-15.824	3.063	-5.001	-50.283	-11.3	-51.025
1337	1.337	-14.35	-5.514	-15.62	-18.679	-11.437	-117.521	-16.53	-12.478
1338	1.338	-16.908	-13.278	-13.638	-65.783	5.93	-91.043	-18.094	48.751
1339	1.339	-11.721	12.878	-9.225	-5.279	-1.077	-34.264	-16.731	-8.233
1340	1.34	-11.375	15.022	-13.187	-13.477	-11.778	-12.262	-15.571	-89.754
1341	1.341	-17.213	-16.972	-16.063	-16.632	-17.627	-5.623	-9.557	-122.261
1342	1.342	-13.183	-76.549	-12.612	-24.054	-29.844	-23.781	0.12	-112.49
1343	1.343	-15.157	-35.92	-12.27	-17.549	-25.206	59.378	11.914	-50.114
1344	1.344	-17.126	0.978	-14.426	-11.623	-6.426	47.6	-5.506	6.903
1345	1.345	-8.251	7.477	-16.373	-6.265	-9.881	35.874	-16.369	35.66
1346	1.346	-9.441	25.527	-10.602	-11.343	18.369	3.442	-4.773	102.587
1347	1.347	-20.295	19.915	-6.606	2.179	37.092	-105.103	14.379	129.379
1348	1.348	-18.955	14.675	-7.256	-1.922	6.055	-119.542	-19.115	39.568
1349	1.349	-17.805	10.115	-2.677	-5.632	-31.556	-53.923	-14.659	51.32
1350	1.35	-9.489	-10.603	-4.514	-8.963	-46.696	101.229	-18.703	84.153
1351	1.351	-10.457	-29.256	-5.972	-5.9	-23.884	80.203	-7.47	-4.903
1352	1.352	-13.356	-25.81	0.381	-8.644	-11.518	-54.424	-4.188	30.228
1353	1.353	-17.611	-34.957	-12.738	-11.197	-7.864	-36.881	5.079	-24.177
1354	1.354	-15.291	-43.183	-6.799	-13.541	2.174	-20.892	2.336	-93.499
1355	1.355	-14.719	-19.903	-11.827	-11.44	-0.94	22.347	9.855	5.066
1356	1.356	-8.718	-10.56	-10.144	-5.667	-9.262	9.291	2.855	-33.901
1357	1.357	-9.489	-2.197	-11.451	-3.938	-6.736	-2.47	-12.071	-116.71
1358	1.358	1.356	15.647	-12.638	-5.498	-4.402	-13.345	-14.041	-83.663
1359	1.359	-12.957	-5.408	-18.7	-9.758	-2.269	-43.113	-8.845	24.92
1360	1.36	-14.888	-25.162	-19.745	-16.148	-15.815	-34.344	-16.809	10.319
1361	1.361	-9.659	-63.681	-13.017	-10.151	10.53	-26.235	-3.855	102.148
1362	1.362	-11.196	-24.976	-21.038	3.78	52.184	-18.835	-9.073	65.984
1363	1.363	-4.021	-9.9	-13.731	-5.901	2.284	14.687	-20.122	54.654
1364	1.364	-12.89	-14.372	-18.55	-4.149	-31.177	20.555	-30.197	64.271
1365	1.365	-11.7	-10.314	-15.968	-8.794	-12.987	36.769	-21.288	37.323
1366	1.366	-10.724	-6.677	-21.504	-15.957	3.475	-28.93	-27.274	-52.69
1367	1.367	-11.702	-3.433	-10.614	-14.779	-11.572	-55.654	-19.917	-16.945
1368	1.368	-12.462	-6.543	0.482	-13.605	2.006	-47.543	-22.802	-5.966
1369	1.369	-23.08	-3.837	1.892	-18.81	-18.685	-40.221	-9.62	102.531
1370	1.37	-15.889	-6.368	-7	-12.012	-14.999	-20.281	19.431	-27.661
1371	1.371	-22.262	-8.703	-17.874	-14.487	-11.717	-2.04	81.948	-80.031
1372	1.372	-18.757	-19.342	-2.065	-12.117	-21.019	3.404	37.212	-95.71
1373	1.373	-23.95	-9.655	17.017	-22.911	-12.7	-1.65	-3.533	-52.754
1374	1.374	-17.135	-18.453	4.22	-11.826	-10.147	-33.679	-25.774	144.463
1375	1.375	-14.577	-13.874	6.51	-16.026	-7.77	-13.068	-45.894	3.615
1376	1.376	-16.864	-0.925	0.054	-12.296	-9.852	-24.329	-52.054	-124.633
1377	1.377	-14.903	-2.621	-1.955	-13.417	-3.99	-34.362	-57.544	-241.039
1378	1.378	-10.24	14.839	-21.37	-12.402	-9.155	-25.068	-62.58	-177.527
1379	1.379	-13.113	35.968	-44.651	-7.509	-17.045	17.575	-39.682	-196.68
1380	1.38	-5.147	50.12	-35.338	-4.942	-6.933	72.612	-43.725	-4.082
1381	1.381	-13.433	11.624	-4.069	-4.117	-5.721	79.973	-32.548	21.676
1382	1.382	-20.74	-71.542	25.069	-8.909	-11.665	6.155	5.168	137.994
1383	1.383	-19.723	-131.095	43.96	-0.142	-18.954	-3.636	10.213	74.6
1384	1.384	-17.156	-55.146	20.256	-3.563	-17.935	-48.229	-12.694	17.231
1385	1.385	-13.05	14.031	11.054	-8.702	-18.647	-56.332	-16.803	-70.18
1386	1.386	-6.43	40.761	25.202	-15.391	-16.25	-34.372	-5.611	-86.006
1387	1.387	-10.643	81.395	-13.328	-7.371	-12.672	-27.982	11.409	-215.987
1388	1.388	-11.378	14.632	-96.605	-12.539	-12.007	-9.976	-16.846	46.701
1389	1.389	-10.763	23.458	-180.073	-11.559	-3.013	17.597	-5.566	9.224
1390	1.39	-20.802	-66.239	-82.302	-15.744	0.748	-27.881	-8.795	-25.051
1391	1.391	-16.508	-125.876	-16.413	-10.067	-5.17	2.505	-5.67	67.674
1392	1.392	-12.802	-71.684	-4.545	-3.416	-12.457	-13.889	-2.982	95.697
1393	1.393	-18.768	-22.404	-15.375	-7.609	-13.378	-8.719	-0.482	-83.721
1394	1.394	-21.844	-13.535	-25.231	-14.897	-7.315	14.339	20.63	-199.684
1395	1.395	-15.052	27.135	1.494	-19.667	-6.454	-23.059	6.522	-8.882
1396	1.396	-19.277	64.143	25.864	-30.998	-6.954	-17.924	-11.262	68.103
1397	1.397	-16.92	70.755	18.499	-19.891	-4.924	-4.366	-8.896	231.075
1398	1.398	-17.466	-20.758	11.944	-18.449	-12.557	7.947	-15.212	-1.576
1399	1.399	-16.853	-86.547	30.212	-9.465	-9.392	-33.732	-20.965	-280.437
1400	1.4	-15.09	-169.96	24.907	-12.877	-12.256	-17.25	-8.731	207.84
1401	1.401	-16.437	-159.101	-30.464	-9.718	-7.972	38.502	2.326	407.326
1402	1.402	-17.794	-109.79	-81.919	-4.821	-8.689	16.572	12.416	105.482
1403	1.403	-12.95	-47.354	-128.55	-12.689	-6.689	-44.001	11.284	50.51
1404	1.404	-11.008	-6.791	-146.594	-7.395	-11.266	-35.876	5.337	-199.378
1405	1.405	-19.908	0.509	-63.258	-4.418	-10.604	-28.486	6.335	-517.219
1406	1.406	-21.064	20.442	20.29	-14.02	-2.611	18.431	-8.349	-476.24
1407	1.407	-19.884	26.462	74.659	-15.115	-6.037	97.847	-6.191	-288.972
1408	1.408	-18.903	9.988	84.633	-16.213	10.086	108.746	-8.129	153.827
1409	1.409	-15.963	35.12	75.718	-13.058	12.466	39.691	-13.363	334.247
1410	1.41	-13.427	12.259	34.982	-12.033	-2.374	-22.788	-24.412	278.825
1411	1.411	-14.178	-8.483	56.968	-7.727	-15.88	-96.133	-43.186	428.641
1412	1.412	-14.732	17.796	10.117	-6.9	-14.074	-86.332	-14.918	292.51
1413	1.413	-23.402	34.84	-44.872	-11.682	-15.535	-23.838	-18.584	86.018
1414	1.414	-17.365	25.581	-66.996	-4.276	-14.149	16.864	-28.633	48.33
1415	1.415	-1.273	28.301	-60.437	-3.266	-12.99	9.693	-31.713	150.569
1416	1.416	10.369	20.744	-30.02	-14.649	-11.809	-23.622	-17.561	-314.665
1417	1.417	-17.28	13.733	-35.407	-6.683	-8.681	-66.12	-25.081	-248.484
1418	1.418	-20.945	15.776	-20.271	-10.909	-19.502	-71.478	-27.366	-67.519
1419	1.419	-17.653	2.177	20.962	-14.539	-18.11	-86.499	-20.939	-12.83
1420	1.42	-1.992	-17.112	48.624	-20.488	-11.704	-82.012	-11.201	-162.788
1421	1.421	-10.341	-55.559	53.608	-19.485	-5.677	-19.532	15.206	-208.197
1422	1.422	-17.957	-72.007	49.109	-14.628	-0.431	25.18	72.032	80.338
1423	1.423	-24.992	-16.425	-5.058	-18.859	-9.314	65.89	112.737	42.527
1424	1.424	-18.633	-9.103	2.309	-16.5	-12.773	43.921	90.696	-128.467
1425	1.425	-12.807	-15.72	22.166	-11.615	-5.413	-16.55	43.877	26.103
1426	1.426	-4.089	-21.768	16.082	-2.864	-4.435	-57.096	-35.457	-2.189
1427	1.427	0.561	-16.349	-0.503	-8.819	-3.649	-19.95	-89.625	-79.019
1428	1.428	-6.584	-11.347	-5.703	-11.895	0.432	-53.309	-119.209	-55.805
1429	1.429	-10.243	-6.961	-74.575	-7.045	-7.496	-59.221	-74.467	-76.961
1430	1.43	-16.22	-19.426	-124.021	-6.247	-8.462	-9.243	-1.059	-173.281
1431	1.431	-23.537	-61.208	-97.282	-2.149	-9.423	-56.012	-10.862	19.206
1432	1.432	-24.483	-66.852	-89.042	-8.685	-15.423	-25.561	-37.5	-57.758
1433	1.433	-23.692	-62.005	-51.918	-6.143	-16.196	-20.145	19.5	-220.451
1434	1.434	-16.334	-30.145	-31.771	-18.314	-27.037	35.344	-2.453	12.554
1435	1.435	-11.5	24.114	23.367	-20.039	-16.004	86.919	-8.952	43.477
1436	1.436	-14	31.562	45.489	-24.669	-20.256	106.775	-27.074	15.283
1437	1.437	-13.202	25.125	65.433	-14.59	-13.867	51.752	-32.413	40.586
1438	1.438	-11.245	67.979	47.185	-2.757	-7.873	14.725	-67.544	63.486
1439	1.439	-2.512	73.639	-36.243	-4.293	-8.848	-18.748	-53.929	211.728
1440	1.44	-15.64	-1.902	-72.15	-5.643	-13.683	-0.479	-16.309	76.93
1441	1.441	-13.872	-56.093	-39.816	-12.02	-4.002	-39.19	29.242	-45.74
1442	1.442	-15.38	-26.495	9.496	-10.842	4.9	-104.779	23.311	-29.765
1443	1.443	-8.173	-17.549	0.713	-5.61	-3.434	-95.893	-4.295	-246.411
1444	1.444	-9.287	-41.825	-7.257	-4.626	-8.679	-39.065	-19.325	-29.522
1445	1.445	-17.563	-49.046	14.931	-17.773	-7.723	-17.064	-23.709	-1.53
1446	1.446	-20.616	-28.963	8.432	-11.978	-3.486	29.665	-27.723	-26.991
1447	1.447	-27.379	-34.919	-21.872	-13.749	-10.87	23.537	-31.373	-143.341
1448	1.448	-21.418	-29.457	-60.503	-15.317	-7.99	28.904	-34.638	-79.76
1449	1.449	-10.837	-24.451	-75.523	-11.048	-10.535	3.715	-12.752	-60.727
1450	1.45	2.131	-56.292	-107.356	-7.335	-4.941	-37.536	1.394	-8.556
1451	1.451	3.934	-10.227	-119.64	-6.132	-8.444	-9.868	8.968	-151.577
1452	1.452	-10.303	20.402	-77.999	-15.776	-5.165	-4.797	6.68	99.03
1453	1.453	-16.018	15.252	-28.055	-19.419	-6.925	18.067	-8.187	64.896
1454	1.454	-10.693	-9.599	5.407	-22.889	-13.912	-2.703	5.391	33.66
1455	1.455	-15.248	-32.099	-12.792	-19.769	-1.159	-13.966	10.633	230.458
1456	1.456	-22.327	-35.838	-40.384	-8.893	-9.89	-17.308	-3.667	306.715
1457	1.457	-18.568	6.037	25.378	-7.513	-11.456	-20.438	9.883	422.752
1458	1.458	-31.682	11.637	106.275	-8.661	-10.117	-6.276	11.632	316.819
1459	1.459	-26.442	-13.367	138.967	-12.135	-13.808	-19.035	19.575	105.409
1460	1.46	-28.001	-17.67	89.711	-9.009	-7.819	15.895	-2.098	-317.023
1461	1.461	-23.775	-29.957	27.235	-9.956	-10.944	71.271	-5.208	-135.523
1462	1.462	-32.716	-33.576	19.153	-5.673	-10.023	19.407	-7.956	-80.163
1463	1.463	-24.395	-30.197	41.196	-13.008	-9.286	-27.563	-15.507	-129.927
1464	1.464	-21.236	-14.439	-5.723	-6.232	-5.258	-119.162	-17.842	-265.994
1465	1.465	-20.176	5.353	-48.368	-7.019	-8.771	-79.725	-11.492	-59.717
1466	1.466	-14.047	28.633	-42.953	-9.339	-8.226	-44.143	-13.463	-97.21
1467	1.467	-3.307	50.508	-37.911	-9.928	-8.843	-33.382	-11.746	-63.559
1468	1.468	0.988	7.933	-5.906	-19.986	-16.813	-23.61	-13.318	29.086
1469	1.469	4.624	-83.554	6.562	-24.219	-15.703	21.021	-17.601	0.973
1470	1.47	15.374	-70.27	17.919	-4.636	-16.713	77.821	-18.781	-127.175
1471	1.471	37.008	-10.583	1.023	3.713	-7.85	40.776	-15.294	-57.643
1472	1.472	27.676	-43.074	-45.931	-3.822	-11.364	-19.771	-14.27	5.775
1473	1.473	-14.937	25.944	-25.987	-20.082	-8.29	-44.096	-13.226	217.78
1474	1.474	-45.305	16.89	28.936	-17.967	6.388	-66.095	-19.168	246.101
1475	1.475	-28.78	24.712	21.508	-16.042	-0.023	-32.607	-21.468	-87.053
1476	1.476	-23.669	-12.656	41.38	-14.308	-5.849	-99.812	-18.023	-313.79
1477	1.477	-28.093	6.825	47.315	3.123	-7.603	-37.389	-13.495	-272.318
1478	1.478	-24.052	36.769	19.491	5.433	-6.066	3.223	-11.908	-84.394
1479	1.479	-27.747	41.834	-56.348	-5.211	-7.436	54.841	-6.252	17.988
1480	1.48	-31.059	97.133	-132.43	-14.879	-6.288	48.223	-8.662	111.029
1481	1.481	-21.794	74.909	-142.505	-23.567	-2.814	17.856	2.172	139.226
1482	1.482	-19.083	-25.841	-133.669	-12.521	-10.178	1.374	-2.467	11.436
1483	1.483	-6.307	-126.376	-141.777	-5.366	-11.164	26.531	-12.503	-11.513
1484	1.484	0.687	-139.235	-104.803	-9.035	-13.695	22.071	-8.74	-32.496
1485	1.485	-14.183	-79.596	-3.901	-12.511	-14.478	1.398	-5.168	-13.062
1486	1.486	-16.072	-90.512	39.378	-17.739	-9.629	5.146	-8.213	74.773
1487	1.487	-17.768	-159.59	52.63	-20.667	-0.905	8.487	-11.113	59.117
1488	1.488	-19.309	-150.578	112.265	-11.03	-2.045	-38.562	-15.397	-12.759
1489	1.489	-23.557	-28.424	122.957	-4.699	-7.244	-72.097	-14.685	27.171
1490	1.49	-22.379	24.001	93.097	-13.065	-10.122	-29.575	-15.31	39.37
1491	1.491	-25.895	7.987	12.198	-14.062	-12.613	-24.197	-13.364	-123.084
1492	1.492	-24.973	22.13	-107.279	-3.265	-8.513	-9.198	-13.902	-99.588
1493	1.493	-25.996	8.889	-123.179	-16.251	-4.988	31.892	-12.509	-78.403
1494	1.494	-21.803	-2.912	-80.071	-18.003	-8.252	26.38	-6.112	-97.681
1495	1.495	-11.241	7.956	-14.314	-0.617	-2.807	21.319	-10.369	-44.963
1496	1.496	10.351	96.749	-2.559	6.303	0.704	34.883	-8.056	98.582
1497	1.497	44.743	61.116	-13.485	4.134	-7.986	-27.585	-6.118	41.214
1498	1.498	49.15	28.563	-23.484	-21.059	-9.115	-36.503	-6.681	24.008
1499	1.499	-13.417	-99.794	-32.526	-31.16	-16.452	-60.912	-12.095	-23.434
1500	1.5	-58.183	-187.302	-40.826	-34.278	-15.469	-53.603	-10.115	-37.532
1501	1.501	-66.379	-139.74	-18.994	-20.189	-17.968	-47.09	-11.974	-102.961
1502	1.502	-59.122	-67.522	-25.78	-17.711	-12.333	-53.114	-10.137	4.502
1503	1.503	-52.63	-27.974	-7.674	-6.149	-8.839	-14.431	-13.528	105.788
1504	1.504	-34.476	-16.187	-2.143	-12.615	-13.462	-19.471	-11.1	40.242
1505	1.505	-29.053	-5.395	3.045	-22.363	-9.383	3.319	-16.814	28.601
1506	1.506	-24.012	43.873	-1.291	-17.198	-8.008	15.649	-14.446	-68.836
1507	1.507	7.882	88.477	-13.641	-6.189	-13.415	-3.14	-15.036	-2.706
1508	1.508	28.535	64.038	-17.266	-4.855	-5.466	-6.443	-16.955	9.407
1509	1.509	39.686	56.595	20.524	-19.22	-10.666	15.405	-14.043	-23.05
1510	1.51	42.928	49.784	15.458	-9.61	-9.684	18.08	-6.1	-72.579
1511	1.511	33.574	43.524	1.801	-11.413	-3.669	-5.119	4.722	-64.21
1512	1.512	-9.037	15.688	5.689	-6.836	-9.273	-20.741	-2.467	-40.122
1513	1.513	-64.009	10.59	16.79	0.267	-8.68	-23.448	1.208	-62.368
1514	1.514	-71.294	6.116	-7.091	11.991	-10.601	-5.687	12.046	-69.15
1515	1.515	-77.8	-14.622	-41.719	-5.497	-2.835	-26.886	7.78	-51.251
1516	1.516	-35.196	4.133	-19.12	-7.881	-1.86	-7.171	6.623	32.011
1517	1.517	-7.566	-12.852	-65.207	-14.311	-0.881	-9.663	-1.689	20.113
1518	1.518	47.78	-59.844	-47.234	-31.781	3.382	-16.586	-2.652	30.953
1519	1.519	69.575	-120.473	-52.826	-38.812	-2.236	6.873	-3.616	60.628
1520	1.52	22.641	-79.967	-37.842	-28.22	-0.316	10.029	-16.782	51.769
1521	1.521	4.44	-43.153	3.349	-10.838	-4.979	-26.832	-41.958	-5.2
1522	1.522	-12.022	30.681	31.011	5.375	-9.059	-21.744	-24.947	-56.85
1523	1.523	-57.549	119.417	15.824	7.443	-10.435	-8.195	-3.103	-63.364
1524	1.524	-87.994	202.783	38.58	1.59	-14.906	4.17	-17.267	-32.78
1525	1.525	-71.59	213.496	26.159	-0.185	-12.005	0.469	-14.793	-38.041
1526	1.526	-16.034	183.747	7.317	-14.541	-16.857	3.786	-7.866	-33.163
1527	1.527	20.959	121.061	51.982	-1.025	-16.301	-11.92	-1.521	-29.032
1528	1.528	0.996	15.009	45.946	-16.931	-8.581	-9.165	-3.496	8.297
1529	1.529	-5.038	-86.179	29.426	-19.108	-15.958	-16.621	-1.791	43.484
1530	1.53	-10.506	-152.088	-5.881	-28.837	-16.953	-18.805	-12.858	2.361
1531	1.531	-35.704	-331.101	-74.718	-20.163	-14.459	-8.048	-25.864	-2.915
1532	1.532	-31.36	-561.793	-104.474	-9.17	-8.869	-6.034	-52.225	-17.881
1533	1.533	-43.839	-282.82	-42.073	-19.264	-8.314	2.74	-48.598	23.322
1534	1.534	-35.339	7.895	-66.538	-25.675	-17.048	-1.832	-58.722	61.977
1535	1.535	-38.993	120.379	-59.223	-14.878	-18.241	-14.736	-24.334	-13.757
1536	1.536	-35.691	18.135	-25.068	1.559	-19.239	-9.489	7.534	62.055
1537	1.537	-1.267	-74.891	21.915	17.406	-14.429	-11.021	28.162	-26.752
1538	1.538	-5.735	9.17	113.585	28.028	-11.934	-18.201	31.752	-134.177
1539	1.539	-9.807	34.3	100.576	6.726	-9.638	-37.879	28.373	-4.217
1540	1.54	16.542	57.141	17.329	-12.999	-11.792	-27.787	7.769	-64.461
1541	1.541	19.857	35.861	-58.457	-10.472	-11.247	-2.308	4.591	-116.96
1542	1.542	16.755	-21.741	-48.621	-26.724	-10.693	-5.694	-9.625	57.789
1543	1.543	19.445	-74.028	-39.834	-28.848	-5.299	-8.807	-12.255	80.864
1544	1.544	21.943	-89.663	-48.08	-11.446	-10.154	-6.027	-14.73	-67.489
1545	1.545	5.733	-17.086	-26.074	-9.171	-8.243	-23.812	-8.485	-86.754
1546	1.546	-21.831	-3.587	-6.111	-11.362	0.647	-12.216	-18.292	-69.369
1547	1.547	-32.982	8.483	-0.058	-17.193	-16.397	19.627	-27.09	-53.421
1548	1.548	-15.886	19.47	-16.449	-15.439	-0.161	15.159	-12.846	47.602
1549	1.549	-6.52	9.778	8.769	-23.359	-2.307	2.793	-26.412	8.098
1550	1.55	1.859	0.905	40.79	-7.471	-0.391	-8.494	-38.628	-75.397
1551	1.551	14.634	-23.542	20.151	-9.582	-9.112	-18.724	-46.585	87.265
1552	1.552	-11.043	-30.936	-36.475	-7.635	1.903	-15.727	-42.387	63.916
1553	1.553	-55.692	29.549	-142.265	11.737	-11.08	-12.904	-56.769	0.43
1554	1.554	-73.831	21.305	-127.855	-0.993	-9.346	0.031	-27.797	19.66
1555	1.555	-68.392	28.56	-88.268	-7.944	-4.712	-2.241	9.713	2.232
1556	1.556	-22.936	35.179	-28.57	-31.363	-6.065	-34.128	34.825	-45.419
1557	1.557	-4.751	17.232	4.047	-28.276	-9.74	-29.797	11.963	-31.203
1558	1.558	0.735	33.956	33.755	-8.503	-15.737	-9.256	7.877	8.252
1559	1.559	-14.225	109.948	78.557	4.376	-8.375	-5.772	4.173	-3.578
1560	1.56	-0.559	99.438	54.278	-2.487	-5.468	-29.635	0.854	7.209
1561	1.561	-21.191	-8.867	32.303	-0.255	-2.941	-20.091	3.92	-2.746
1562	1.562	-39.905	-80.892	-28.247	-9.859	-6.988	-22.174	-21.647	-29.522
1563	1.563	-84.614	-93.934	-52.639	2.405	-8.913	-14.147	-24.965	-21.432
1564	1.564	-66.454	-58.254	-0.938	-5.475	-14.9	-11.59	-15.714	0.58
1565	1.565	-16.55	-47.374	19.04	-15.501	-4.244	-22.104	-18.457	-86.929
1566	1.566	44.021	-77.003	13.07	-29.786	-8.488	-20.114	-21.011	20.484
1567	1.567	149.916	-50.289	18.544	-20.065	-4.802	-18.291	-14.094	-22.584
1568	1.568	164.29	-9.661	3.474	-14.804	-3.628	-3.948	-12.024	-9.361
1569	1.569	-6.718	-2.358	-37.657	-22.712	3.747	9.677	-6.269	-21.103
1570	1.57	-76.3	31.082	-87.508	-18.401	2.79	-2.401	2.395	-10.172
1571	1.571	-55.172	25.137	-94.031	-6.517	3.581	-6.862	3.891	-19.972
1572	1.572	-35.97	-2.363	-38.975	-1.785	1.27	-11.074	5.183	-11.075
1573	1.573	-53.374	2.848	-16.79	-23.373	-2.208	-2.197	11.542	-3.01
1574	1.574	-69.285	44.315	-10.153	-26.389	-10.911	-5.744	5.545	-10.419
1575	1.575	-83.684	39.143	8.1	-18.009	-9.737	-13.385	0.306	-17.018
1576	1.576	-70.529	24.234	-8.272	-15.442	-8.756	-2.903	1.266	1.171
1577	1.577	-10.902	37.891	-13.282	0.842	-13.577	-7.484	-1.257	6.627
1578	1.578	0.032	17.191	-8.779	7.257	-12.785	-16.636	-5.314	21.778
1579	1.579	10.016	-39.619	-37.766	-2.405	-10.436	-25.056	-7.253	-19.33
1580	1.58	1.188	-96.642	-18.982	-21.735	-15.254	-21.836	-9.2	-13.788
1581	1.581	58.115	-104.122	18.736	-19.223	-13.295	-22.412	-5.146	-18.744
1582	1.582	36.04	-84.404	23.729	-12.269	-15.006	-22.947	-7.675	-14.243
1583	1.583	-24.551	-66.44	19.218	-10.156	-15.353	-13.936	-9.051	-10.157
1584	1.584	-48.981	-38.721	31.596	-0.501	-10.867	-14.865	-10.209	-13.786
1585	1.585	-41.653	-33.417	-2.458	-23.345	-10.259	1.306	-7.492	-10.426
1586	1.586	-8.163	35.65	-25.252	-14.058	-8.869	3.644	-1.642	-19.722
1587	1.587	-14.129	144.41	-12.798	-11.371	-9.22	26.988	-2.344	-16.944
1588	1.588	-19.517	216.62	-9.036	-8.839	-8.018	73.833	-7.097	-14.434
1589	1.589	-44.662	230	-39.866	-25.064	-13.205	66.947	-7.595	-16.834
1590	1.59	-31.084	51.563	-10.729	-22.912	-6.576	11.611	-16.432	-18.911
1591	1.591	-2.01	-178.616	8.07	-13.237	-14.458	33.473	-10	-5.354
1592	1.592	9.277	-209.383	-2.01	-4.569	-11.311	-27.268	8.043	-7.109
1593	1.593	5.996	-237.456	13.645	3.313	-14.165	-68.12	31.298	-5.416
1594	1.594	-41.068	-314.354	10.93	24.974	-9.854	-31.314	15.649	-6.633
1595	1.595	-74.574	-198.054	-6.892	40.622	-15.415	-11.513	-4.054	-15.536
1596	1.596	-19.681	-49.809	-18.509	3.615	-10.528	43.541	-37.489	-12.034
1597	1.597	2.324	7.749	-29.116	-31.654	-11.059	-67.157	-41.89	-11.008
1598	1.598	-17.627	-44.79	-30.966	-45.255	-12.765	-82.752	-79.39	-11.894
1599	1.599	-48.025	2.752	-50.255	-41.215	-13.108	-10.549	-64.229	-0.32
1600	1.6	-20.386	45.859	-26.968	-29.988	-13.452	81.521	-50.629	1.33
1601	1.601	-55.653	85.436	-11.206	-6.19	-8.568	21.872	-13.031	-8.694
1602	1.602	-23.76	169.02	-8.443	-9.316	-1.174	-140.981	-7.949	-17.423
1603	1.603	-3.148	180.097	-10.966	-17.699	-5.974	-117.898	-12.34	-23.293
1604	1.604	38.319	131.033	-22.638	0.044	-5.166	-12.061	-24.664	-20.137
1605	1.605	65.887	-3.123	-7.736	6.945	-10.746	7.17	-13.343	-9.217
1606	1.606	40.703	-137.851	-25.091	13.275	-8.785	129.693	-23.275	-22.128
1607	1.607	-9.617	-120.586	-27.293	-15.804	-10.693	113.718	-20.032	-27.336
1608	1.608	-56.455	-168.214	-25.031	-69.976	-7.768	99.226	-11.595	-16.263
1609	1.609	-38.259	-153.771	-7.47	-62.574	-7.365	-19.449	-3.944	-14.836
1610	1.61	-10.625	-87.697	-4.988	-42.586	-10.637	-258.365	3.121	-8.398
1611	1.611	-15.744	-4.165	27.061	-12.185	-9.458	-497.249	1.086	-0.018
1612	1.612	-2.286	6.593	40.688	-6.774	-7.505	-280.648	-0.758	0.991
1613	1.613	-14.741	36.006	3.187	8.297	-7.105	-27.141	8.018	3.903
1614	1.614	-11.131	44.683	-31.998	21.812	-6.905	74.76	6.535	-4.009
1615	1.615	-21.226	68.85	-36.382	1.061	-2.453	105.398	2.352	-11.31
1616	1.616	-11.909	46.63	-32.242	-10.21	-0.508	77.079	6.098	-20.198
1617	1.617	-9.125	39.931	-28.507	-6.928	-4.576	102.464	5.01	-14.088
1618	1.618	3.792	33.836	-52.261	-9.957	-9.42	32.674	-4.59	-15
1619	1.619	-17.21	-4.897	-30.357	-29.704	-6.133	11.45	-8.194	-27.706
1620	1.62	-20.047	-30.046	6.593	-32.276	-10.185	-46.255	-9.277	-25.927
1621	1.621	-43.489	-80.384	1.507	-20.739	-8.826	41.034	-10.167	-8.469
1622	1.622	-28.006	-19.924	-12.072	-10.092	-6.497	88.564	-16.866	7.839
1623	1.623	-8.418	-28.247	17.005	-8.072	-6.115	102.805	-19.307	5.774
1624	1.624	9.226	-6.417	13.39	0.675	-12.127	247.452	-11.882	3.899
1625	1.625	-25.968	-0.048	-24.285	-0.886	-7.895	228.199	-8.919	-8.239
1626	1.626	-0.937	-6.193	0.96	3.373	-11.987	140.812	-2.871	-28.886
1627	1.627	-42.242	-0.896	-3.428	7.045	-8.532	29.662	-8.434	-31.515
1628	1.628	-69.94	4.042	-15.763	1.015	-7.993	-100.406	-0.458	-44.219
1629	1.629	-34.676	-37.269	-12.032	-8.698	-6.3	-258.133	4.806	-27.902
1630	1.63	-2.675	-42.814	-15.289	5.623	-8.86	-406.584	-4.054	-21.489
1631	1.631	9.751	-27.888	-37.1	15.276	-9.286	-194.946	-7.498	-4.029
1632	1.632	13.5	-69.353	-17.281	16.992	-12.234	-54.073	-10.56	7.62
1633	1.633	23.601	13.432	0.593	5.84	-6.271	-130.987	-15.368	9.771
1634	1.634	7.909	48.42	-20.462	-13.093	-7.079	-14.8	-12.826	3.991
1635	1.635	-23.286	15.356	-28.739	-10.643	-11.185	48.553	-8.731	2.275
1636	1.636	-35.692	44.425	-15.97	10.506	-10.647	106.193	-9.275	-11.998
1637	1.637	-9.36	88.699	0.251	-20.614	-8.754	158.651	-11.169	-17.757
1638	1.638	-6.064	-33.712	2.368	-32.957	-4.731	206.399	-14.028	-15.963
1639	1.639	-27.932	-296.489	-15.055	-44.138	-12.698	192.376	-10.506	-11.267
1640	1.64	-25.253	-184.201	-22.062	-34.017	-16.213	21.694	-12.786	-12.583
1641	1.641	-43.074	53.548	-32.724	0.551	-13.14	-1.273	-15.659	-11.4
1642	1.642	-8.004	145.621	-7.55	-3.755	-10.264	19.975	-12.917	-10.211
1643	1.643	17.209	117.3	-4.26	-32.641	-11.07	-37.567	-8.618	-7.088
1644	1.644	-5.59	40.885	5.03	-6.187	-13.433	-54.881	-15.529	-6.08
1645	1.645	6.8	64.313	13.339	4.007	-9.979	-229.617	-14.529	-19.194
1646	1.646	-27.275	127.765	-9.926	1.039	-6.72	-392.034	-20.524	-21.1
1647	1.647	-59.164	70.32	-44.426	-1.588	-9.647	-201.056	-14.931	-15.854
1648	1.648	-38.398	18.117	-30.936	-24.764	-6.179	29.847	-15.528	-7.91
1649	1.649	-12.025	-29.336	-10.279	-46.571	-9.487	61.055	-10.918	-3.647
1650	1.65	-1.93	-159.129	-14.01	-20.92	-13.57	33.312	-12.668	-10.021
1651	1.651	-4.964	-211.325	-10.757	-3.763	-14.94	59.22	-6.848	-8.843
1652	1.652	14.825	-226.971	-1.482	18.213	-7.594	82.69	-4.475	-11.93
1653	1.653	17.427	-183.605	-15.616	21.028	-14.953	-23.042	-7.91	-10.963
1654	1.654	-17.521	-64.976	-23.183	3.3	-12.05	-80.65	-8.446	-20.649
1655	1.655	-62.893	78.431	-20.893	-12.835	-4.108	-28.119	-12.477	-14.266
1656	1.656	-32.396	136.212	-14.529	-31.895	-9.327	51.509	-14.958	-13.095
1657	1.657	-15.885	-21.083	-4.899	-70.292	-8.36	94.883	-13.579	-16.186
1658	1.658	-20.925	-126.5	-3.203	-64.782	-7.584	134.681	-11.427	-11.35
1659	1.659	1.868	-183.75	-4.801	-49.623	-5.253	146.955	-13.334	-7.091
1660	1.66	39.388	-60.761	-9.086	-17.585	-5.83	71.291	-15.239	-7.872
1661	1.661	14.232	19.273	-10.274	3.254	-6.428	120.595	-13.081	-5.941
1662	1.662	-17.706	62.976	-25.958	7.092	-8.224	-13.898	-11.128	0.054
1663	1.663	-38.41	76.711	-28.081	17.326	-5.749	43.889	-9.759	-4.01
1664	1.664	-34.721	89.015	-10.705	14.375	-6.173	61.641	-8.202	-14.85
1665	1.665	-37.942	35.237	-8.458	6.202	-8.323	-17.536	-5.691	-35.572
1666	1.666	-34.794	-13.674	-6.392	-32.197	-2.34	-89.416	-10.54	-27.266
1667	1.667	-37.426	-4.448	-4.484	-70.762	-1.597	-102.447	-7.072	-14.512
1668	1.668	-19.562	-28.515	-9.729	5.037	-7.24	-66.761	-5.164	-12.203
1669	1.669	15.511	-50.26	1.261	37.625	-16.762	-120.976	-6.95	2.67
1670	1.67	40.706	-3.158	5.511	47.576	-13.11	7.409	-5.646	4.572
1671	1.671	36.305	52.072	-3.375	-14.898	-16.624	-79.969	-7.053	-14.816
1672	1.672	15.624	74.356	-19.046	-71.777	-11.428	-63.893	-11.943	-17.351
1673	1.673	11.992	81.227	-12.674	-34.781	-8.547	-20.469	-8.717	-10.387
1674	1.674	8.775	63.227	-10.734	12.075	-6.052	-33.489	-10.52	-12.524
1675	1.675	-19.359	-19.845	-22.92	6.109	-3.757	-164.471	-9.214	-22.217
1676	1.676	-30.507	-55.251	-18.303	11.564	-4.357	-146.954	-11.587	-23.997
1677	1.677	-27.133	-65.796	-14.047	36.763	1.627	-3.822	-10.471	-13.026
1678	1.678	-67.943	-75.38	-15.225	32.337	5.681	130.648	-12.46	-3.019
1679	1.679	-73.406	-66.263	-18.744	-13.529	0.839	112.897	-17.538	-9.456
1680	1.68	-48.256	-41.658	-21.877	-7.534	-9.226	1.197	-15.654	-17.809
1681	1.681	-34.713	40.025	-15.145	-2.107	-2.06	-42.419	-9.138	-14.749
1682	1.682	-30.62	202.821	-14.412	73.569	-10.96	23.19	-8.428	-0.061
1683	1.683	-26.896	319.012	-3.77	84.427	-12.116	58.76	-7.722	-2.2
1684	1.684	-16.76	213.105	-10.906	-4.366	-2.432	47.878	-12.633	-8.031
1685	1.685	-13.613	155.535	-4.513	-111.733	-3.595	-21.157	-14.632	-23.928
1686	1.686	-10.9	68.18	1.49	-68.569	-4.767	-47.766	-15.272	-26.087
1687	1.687	-8.39	-11.106	-10.292	-55.419	-7.87	-121.049	-18.816	-24.207
1688	1.688	-6.061	-111.845	-14.913	-43.719	-14.651	-190.121	-16.553	-19.035
1689	1.689	4.583	6.77	-7.737	-54.662	-17.172	-234.89	-18.742	-8.064
1690	1.69	6.486	245.213	-4.069	-84.342	-17.96	-112.982	-12.792	1.951
1691	1.691	-19.858	6.432	-22.081	-75.515	-18.552	9.063	-8.584	3.066
1692	1.692	-23.573	-396.701	-19.584	-51.188	-9.863	-7.319	-6.312	-2.987
1693	1.693	-13.501	-781.437	-12.6	-29.204	-3.878	6.53	-8.299	-16.958
1694	1.694	-16.568	-431.834	-10.462	-9.357	-11.251	-33.348	-8.936	-22.804
1695	1.695	-13.841	-23.259	-4.652	-3.437	-12.246	-93.453	-3.577	-14.144
1696	1.696	-11.288	-78.325	-6.407	1.904	-13.044	-39.834	-7.12	-6.272
1697	1.697	-8.963	-28.266	-7.994	6.848	-18.67	9.155	-5.249	0.83
1698	1.698	-19.633	17.205	-12.311	-6.766	-15.205	0.24	-7.039	-0.395
1699	1.699	-17.72	-24.077	-16.013	-27.58	-11.922	8.339	-4.576	-3.922
1700	1.7	-16.014	13.208	-7.698	-24.02	-13.666	30.338	-5.005	-11.306
1701	1.701	-24.023	46.863	-15.082	13.605	-14.062	63.74	-6.201	-16.192
1702	1.702	-22.765	77.364	-19.965	8.508	-11.743	45.509	-4.309	-13.727
1703	1.703	-3.269	48.919	-12.047	22.023	-17.542	128.661	-9.392	-9.71
1704	1.704	-6.002	-28.114	-8.969	-7.042	-21.615	164.188	-8.867	-11.694
1705	1.705	-8.582	-51.384	-8.02	11.646	-21.037	131.553	-4.845	-15.027
1706	1.706	-1.662	-199.569	-2.035	-5.471	-10.98	62.397	-6.221	-20.487
1707	1.707	8.989	-257.113	-4.378	-8.614	-12.35	-71.921	-4.903	-13.958
1708	1.708	3.171	-169.766	-0.912	-17.009	-13.529	-206.657	-7.061	-8.017
1709	1.709	4.881	-122.411	-8.29	-29.915	-7.544	-49.183	-8.247	-2.454
1710	1.71	0.214	-21.711	-11.227	-23.211	6.374	14.218	-8.656	-4.426
1711	1.711	-1.148	17.712	-10.489	-21.26	31.516	33.306	-8.48	-3.904
1712	1.712	-4.865	6.034	-22.711	-23.436	14.474	15.741	-12.36	-12.864
1713	1.713	-22.924	81.828	-17.544	2.779	5.164	31.251	-8.881	-14.07
1714	1.714	-61.53	130.967	-12.944	-1.023	-8.973	45.257	-6.559	-12.948
1715	1.715	-45.172	86.142	-20.134	2.193	-11.499	58.18	-11.392	-18.217
1716	1.716	-50.273	126.555	-37.199	-32.347	0.095	117.447	-10.802	-21.187
1717	1.717	-27.536	89.322	-30.271	-18.934	-6.306	106.122	-9.051	-18.724
1718	1.718	-6.962	55.642	-19.669	18.414	-4.383	76.029	-6.516	-6.586
1719	1.719	-18.292	49.711	-21.656	-6.83	-13.113	-58.719	-7.848	-11.86
1720	1.72	-28.413	21.906	-12.985	25.056	-11.589	-116.819	-10.728	-7.253
1721	1.721	-19.179	26.975	-11.489	37.41	-10.254	-134.399	-12.638	-8.655
1722	1.722	-16.514	13.517	-7.29	18.546	-13.943	-150.454	-8.351	-15.095
1723	1.723	-24.173	75.955	-6.216	15.107	-12.79	-49.573	-11.807	-16.298
1724	1.724	-49.954	102.488	-17.111	-0.675	-11.834	-62.748	-16.225	-15.361
1725	1.725	-32.97	28.787	-15.8	-14.906	-12.811	-27.041	-13.288	-8.606
1726	1.726	-17.386	-60.508	-17.018	-22.506	-17.068	5.407	-13.632	-6.121
1727	1.727	2.273	-49.141	-8.754	-15.573	-16.293	15.281	-13.201	-8.469
1728	1.728	40.731	4.712	-3.577	-9.204	-18.209	6.534	-13.542	-16.415
1729	1.729	30.996	-37.172	-0.745	-18.954	-16.254	-1.281	-9.046	-15.463
1730	1.73	36.404	-27.494	-0.05	-24.331	-21.657	-8.438	-8.417	-4.642
1731	1.731	1.206	106.615	-14.066	-23.33	-15.062	-14.966	-11.845	-8.913
1732	1.732	-21.614	164.055	-26.329	-40.907	-15.822	-21.045	-10.433	-12.6
1733	1.733	-42.318	111.394	-31.633	-62.081	-11.756	-59.836	-9.217	-6.604
1734	1.734	-38.647	-32.108	-27.06	-70.483	-3.823	-44.905	-12.855	-13.979
1735	1.735	-21.613	-90.109	-22.896	-32.127	0.048	-46.793	-11.855	-16.509
1736	1.736	-18.52	-177.839	-24.13	-4.63	-3.06	-5.748	-11.438	-7.63
1737	1.737	-10.18	-162.219	-11.018	40.733	-2.11	21.778	-11.792	-13.643
1738	1.738	-7.649	-148.224	-5.881	22.461	-2.908	56.882	-10.611	-6.296
1739	1.739	-0.672	-3.828	-1.326	-16.297	-2.173	88.839	-15.61	-13.058
1740	1.74	-7.031	92.177	-2.762	-1.205	-7.053	109.703	-13.65	-15.555
1741	1.741	-8.928	109.658	-4.007	3.221	2.973	98.755	-11.868	-8.19
1742	1.742	-21.116	93.593	-14.941	7.253	-1.326	47.588	-6.984	-20.949
1743	1.743	-25.766	78.65	-7.875	-11.595	-0.199	-63.241	0.419	-15.708
1744	1.744	-35.797	11.944	-1.569	-1.591	3.256	16.578	-2.435	-7.768
1745	1.745	-42.177	-48.061	9.199	-4.736	0.127	-26.345	-1.608	-6.413
1746	1.746	-33.866	-210.649	4.876	-7.411	-8.808	-223.537	-0.776	-10.071
1747	1.747	-24.201	-280.014	-4.098	-30.58	-7.67	-251.424	-8.662	-1.73
1748	1.748	-4.637	-88.961	-17.322	-14.831	-15.047	-20.504	-3.39	-13.505
1749	1.749	20.924	39.538	-15.639	-17.547	-19.901	10.823	-8.194	-21.408
1750	1.75	44.746	63.142	-1.388	0.217	-15.651	-17.002	-14.163	-11.324
1751	1.751	41.645	84.689	8.221	-30.165	-17.974	-42.218	-1.947	-7.637
1752	1.752	-0.915	27.296	-14.684	-42.526	-18.548	-18.731	3.295	-13.643
1753	1.753	-31.263	-60.137	-24.039	-38.918	-9.833	-82.006	1.759	-10.558
1754	1.754	-25.819	-76.06	-26.817	-15.167	-10.989	-62.571	-11.206	-19.457
1755	1.755	-61.047	-61.914	-24.367	-24.465	-3.626	-44.907	-27.079	-13.444
1756	1.756	-65.485	-101.489	-12.822	-61.381	-2.653	-28.905	-12.185	-3.76
1757	1.757	-27.929	-17.986	-10.733	-46.274	-1.852	14.249	-14.133	-0.076
1758	1.758	-12.823	14.623	-8.847	22.457	-5.891	27.338	-12.409	-6.061
1759	1.759	-8.371	44.365	-7.153	131.015	-5.282	15.37	-13.98	-13.402
1760	1.76	-4.315	-71.97	-11.861	58.803	-7.185	-60.432	-15.367	1.32
1761	1.761	-7.997	-151.079	-19.078	98.288	-13.718	28.425	-16.558	-0.797
1762	1.762	-18.101	37.478	-7.329	-32.929	-7.663	87.956	-15.416	-10.464
1763	1.763	-2.483	114.853	-18.392	-15.509	-14.978	77.038	-14.475	-19.173
1764	1.764	0.203	-0.96	-17.056	-63.085	-13.984	7.855	-15.467	-20.729
1765	1.765	-17.636	20.525	-13.388	-48.73	-9.716	34.372	-14.71	-10.667
1766	1.766	12.753	1.51	-9.929	-35.529	-8.933	107.527	-15.513	-11.816
1767	1.767	33.434	-50.753	-10.925	0.102	-10.849	97.548	-17.472	1.362
1768	1.768	14.702	-257.43	-9.965	-32.401	-8.897	88.662	-16.91	-3.852
1769	1.769	-9.051	-60.062	-15.963	-42.237	-11.78	47.889	-15.184	-5.377
1770	1.77	-5.906	-136.856	-7.064	-51.147	-10.404	-63.326	-13.849	-1.111
1771	1.771	-31.391	-113.67	-13.045	-42.984	-16.761	-79.293	-15.229	-12.89
1772	1.772	-0.349	34.562	-3.335	-20.884	-12.471	-64.911	-14.088	-20.8
1773	1.773	-62.798	92.157	-22.857	-14.307	-6.82	-104.148	-12.95	-22.153
1774	1.774	-53.854	179.641	-31.142	16.092	-7.361	-163.482	-12.585	-28.546
1775	1.775	-29.469	163.907	-23.578	-33.847	-14.672	-65.683	-16.099	-20.223
1776	1.776	-36.811	91.858	-16.609	-40.456	-13.663	-52.322	-14.772	-19.225
1777	1.777	-43.343	-0.349	-18.728	-34.478	-23.304	-40.368	-11.89	-18.233
1778	1.778	-49.263	-36.046	-1.266	4.215	-19.584	-72.767	-9.973	-6.795
1779	1.779	-65.572	-68.622	1.097	29.373	-18.381	-3.672	-13.469	-11.446
1780	1.78	-50.393	-19.23	-0.993	33.822	-21.433	22.921	-13.864	-18.606
1781	1.781	-18.415	61.458	-6.739	29.751	-12.486	96.112	-7.873	-14.911
1782	1.782	2.241	115.65	-1.492	3.441	-6.438	125.564	-5.359	-8.892
1783	1.783	13.341	165.012	-3.049	-6.615	-3.292	170.189	6.83	0.786
1784	1.784	9.917	30.599	4.146	-15.904	1.595	96.865	5.093	-11.014
1785	1.785	12.92	-104.315	-12.855	-52.87	7.652	47.642	3.548	-12.558
1786	1.786	-6.816	-156.959	-29.044	-37.728	8.488	3.159	-0.705	-16.804
1787	1.787	-4.268	-109.547	-5.522	-33.191	7.965	-53.603	5.687	-15.611
1788	1.788	-1.882	-95.374	-8.522	-29.006	12.664	-164.595	-5.141	-21.595
1789	1.789	-12.492	-108.719	-11.139	-55.238	9.814	-212.122	-0.874	-16.361
1790	1.79	-22.134	-120.568	-8.53	-31.402	5.031	-139.766	-9.767	-3.571
1791	1.791	-13.385	-66.383	-10.766	3.119	7.016	-47.425	-13.237	-8.786
1792	1.792	-5.428	61.897	-8.55	62.783	4.17	-11.627	-14.193	-16.705
1793	1.793	-27.095	149.329	-14.286	54.713	0.736	-22.246	-17.081	-15.34
1794	1.794	-5.212	101.643	-19.434	47.389	-3.665	-12.358	-19.574	-11.653
1795	1.795	8.934	-28.553	-17.807	-26.52	-5.355	-21.331	-20.33	-17.644
1796	1.796	6.437	-151.242	-13.488	-36.338	-12.279	51.898	-15.469	-10.277
1797	1.797	-19.262	-167.338	-19.826	-45.157	-15.146	22.107	-13.511	-15.097
1798	1.798	-22.5	-66.56	-23.28	11.767	-14.336	-94.484	-5.749	-17.578
1799	1.799	-19.343	-79.805	-13.577	19.117	-16.629	17.076	-4.753	-10.2
1800	1.8	0.464	-91.637	-7.157	-14.374	-20.087	-54.851	-3.757	-7.284
1801	1.801	-22.71	71.13	-10.588	-8.308	-21.987	11.123	-2.956	2.415
1802	1.802	-31.973	233.844	-13.6	52.671	-16.534	23.018	-2.146	6.109
1803	1.803	-6.426	212.609	-2.714	28.29	-15.923	-9.435	-1.523	-4.716
1804	1.804	10.585	193.306	-4.054	-38.425	-17.819	0.499	-0.912	-14.767
1805	1.805	-11.303	70.782	-2.877	-64.981	-8.879	27.34	0.849	-11.071
1806	1.806	-8.621	-167.75	-20.823	-40.456	-17.749	51.894	-1.651	-12.182
1807	1.807	-6.128	-133.586	-13.195	-47.766	-14.237	0.436	-1.233	-11.177
1808	1.808	-8.449	-40.659	-10.796	-14.234	-15.181	7.324	-3.333	-6.319
1809	1.809	-6.303	-12.741	-4.332	-8.141	-12.259	-34.971	-1.364	-5.519
1810	1.81	-15.948	-141.066	-10.059	-24.451	-14.756	37.416	-7.13	-7.819
1811	1.811	6.923	-257.678	-8.244	-9.26	-9.134	106.59	-17.743	-8.361
1812	1.812	10.057	-151.885	-31.965	-13.597	-13.967	62.053	-13.447	-7.742
1813	1.813	-32.488	-55.425	-28.609	-17.691	-12.025	54.223	-14.57	-2.304
1814	1.814	-38.441	32.14	-25.454	-21.398	-9.122	106.088	-18.014	-8.861
1815	1.815	-43.819	143.345	-11.263	-24.762	-7.762	72.677	-12.744	-22.01
1816	1.816	-8.58	71.12	-13.708	-27.863	-7.367	5.657	-15.6	-23.924
1817	1.817	-40.475	-20.91	-15.975	-2.263	-9.485	-128.51	-18.073	-11.719
1818	1.818	-28.042	-32.662	-9.524	1.084	-9.093	-32.265	-17.249	-13.249
1819	1.819	-31.7	43.065	-3.656	10.389	-14.891	-119.737	-15.263	-6.054
1820	1.82	-41.763	53.049	-12.313	-9.313	-15.665	-135.63	-11.922	-17.829
1821	1.821	-38.663	8.364	-20.189	-11.807	-13.727	-207.899	-15.933	-16.244
1822	1.822	-18.936	32.684	-7.169	-0.17	-17.016	-273.777	-10.08	-3.258
1823	1.823	-6.158	-18.968	-15.836	-23.524	-11.592	-142.558	-12.354	1.991
1824	1.824	10.045	-119.711	-4.789	-14.148	-11.008	50.018	-7.466	-5.927
1825	1.825	12.145	-162.698	8.19	-5.699	-7.716	-26.881	-6.836	-24.679
1826	1.826	-9.124	-17.775	-0.476	-13.171	-3.657	42.723	-12.214	-17.091
1827	1.827	-23.209	1.544	-21.122	-10.808	-6.177	63.817	-11.599	-14.729
1828	1.828	-51.402	19.093	-12.746	-12.884	-4.843	121.53	-14.85	0.198
1829	1.829	-17.296	-92.184	-10.164	-14.732	-2.728	174.027	-14.236	-5.564
1830	1.83	5.522	-20.106	-26.359	-9.424	-5.449	158.265	-10.721	-14.236
1831	1.831	43.015	45.645	-2.893	-17.272	-2.757	115.118	-18.05	-18.853
1832	1.832	68.138	33.897	12.832	-18.523	-2.952	23.066	-12.795	-5.851
1833	1.833	45.368	44.799	-24.07	-14.791	0.34	-84.317	-15.676	-7.551
1834	1.834	7.91	15.181	-8.916	-3.929	-4.502	-127.392	-14.874	-12.14
1835	1.835	-57.601	-29.709	-31.692	-8.192	-7.797	-166.84	-12.531	-19.269
1836	1.836	-66.442	-54.37	-52.358	-17.117	-8.384	-35.695	-10.584	-25.618
1837	1.837	-74.519	-32.463	-26.024	-18.254	-7.037	16.704	-12.52	-14.738
1838	1.838	-37.51	41.429	-15.92	-12.995	-9.382	32.594	-8.457	-4.649
1839	1.839	-30.875	31.535	-12.773	1.746	-11.532	-39.679	-10.986	-16.431
1840	1.84	-36.834	40.423	-10.027	-21.657	-11.173	-79.352	-9.65	-11.752
1841	1.841	-20.356	32.294	-12.494	-5.931	-11.599	-67.619	-4.843	-10.349
1842	1.842	-15.294	-4.557	-5.48	-8.559	-10.868	-121.764	-4.303	-13.982
1843	1.843	-19.717	-10.891	-7.556	-0.875	-11.688	-13.168	-7.247	-7.948
1844	1.844	-23.767	-16.598	-5.565	10.844	-12.514	116.9	-6.904	-2.694
1845	1.845	-20.085	-21.801	10.343	-21.015	-8.894	99.587	-10.237	-7.494
1846	1.846	-23.354	-67.242	8.255	-43.874	-11.466	20.092	-10.669	-15.384
1847	1.847	-20.244	-36.88	10.222	-6.363	-9.207	-22.894	-13.417	-22.683
1848	1.848	-11.933	13.143	-1.94	28.824	-8.877	-114.72	-13.845	-19.722
1849	1.849	-4.387	46.823	-6.547	24.405	-7.778	-55.143	-16.007	-13.68
1850	1.85	11.842	4.455	-13.655	-29.732	-10.533	-1.083	-15.27	-11.315
1851	1.851	9.717	32.313	-33.151	-7.656	-9.812	48.117	-11.051	-4.706
1852	1.852	-11.587	37.627	-18.974	-1.06	-5.992	74.852	-12.832	-7.193
1853	1.853	-14.32	-30.733	4.287	-31.413	-7.383	18.065	-4.943	-4.837
1854	1.854	-6.784	-119.303	1.252	-81.35	-7.03	-18.831	-6.15	-15.639
1855	1.855	-18.357	-154.709	-24.247	-61.458	-0.48	-25.536	-11.427	-33.024
1856	1.856	-11.954	-143.81	-34.264	5.666	-1.473	-43.902	-8.582	-11.892
1857	1.857	1.599	4.14	-24.947	14.589	-2.273	-82.795	-6.135	2.27
1858	1.858	-3.632	152.369	-22.2	22.709	-4.615	-47.645	-8.523	-10.48
1859	1.859	-14.687	171.581	-19.654	30.04	-8.117	2.812	-12.076	-12.78
1860	1.86	-16.067	119.183	-17.302	-16.778	-3.483	36.325	-4.798	-14.891
1861	1.861	-22.465	-119.523	-27.932	-22.771	-7.563	18.187	-9.719	-16.816
1862	1.862	-23.627	-221.823	-2.744	-6.294	-6.221	-64.903	-7.292	-8.1
1863	1.863	-22.71	-4.791	-6.033	8.819	-7.591	-5.269	-6.6	-16.016
1864	1.864	-17.951	23.457	-9.13	13.281	-11.661	27.203	-11.52	-3.037
1865	1.865	-11.968	-1.822	-11.808	-24.276	-11.278	-22.152	-11.022	-4.78
1866	1.866	-9.639	-117.809	1.026	-49.451	-13.602	4.483	-8.187	-0.151
1867	1.867	-13.128	-96.499	-10.541	-17.543	-10.701	28.739	-14.06	1.188
1868	1.868	-11.23	-38.715	-8.385	-5.138	-13.411	35.88	-11.806	-18.369
1869	1.869	-16.613	-56.086	-6.41	-23.835	-9.153	2.312	-11.287	-15.669
1870	1.87	-17.12	-8.426	-8.113	-6.787	-11.674	-28.216	-10.762	-18.189
1871	1.871	-17.649	92.658	-9.625	2.504	-13.996	-22.922	-7.914	-11.229
1872	1.872	-8.669	105.89	3.374	-11.635	-13.603	-58.356	-9.319	-17.621
1873	1.873	-2.168	46.401	5.146	-24.39	-8.37	-63.077	-10.72	-7.943
1874	1.874	-8.046	-7.66	0.512	-36.01	-10.294	-0.67	-11.153	-13.166
1875	1.875	-21.877	-57.071	-18.258	-25.37	-10.86	80.199	-7.518	-17.821
1876	1.876	-39.211	-119.66	-25.806	3.678	-10.262	26.225	-4.261	-13.585
1877	1.877	-46.191	-143.964	-18.882	-0.357	-3.282	-3.169	-8.371	0.722
1878	1.878	-22.848	-32.768	-16.808	-4.002	-6.168	-29.694	-5.893	-8.965
1879	1.879	24.121	46.853	-14.886	6.082	-6.925	-21.402	-9.226	-7.227
1880	1.88	57.572	32.528	-9.645	-9.604	-4.58	60.242	-8.105	-5.683
1881	1.881	51.569	-6.927	-17.575	-35.198	-12.501	27.87	-10.074	-9.957
1882	1.882	-31.578	4.931	-24.725	-18.242	-11.517	37.821	-5.855	-11.139
1883	1.883	-43.265	59.159	-23.565	-2.597	-6.664	-24.707	-9.367	-17.15
1884	1.884	-54.059	69.039	-20.116	11.526	-7.42	-65.45	-11.723	-7.492
1885	1.885	-24.464	42.348	-17.067	-1.188	-6.632	-28.643	-10.59	-13.907
1886	1.886	-33.438	-63.545	-4.339	-22.26	-10.109	-75.624	-9.452	-19.946
1887	1.887	-25.392	-77.904	-9.625	-19.574	-4.111	-142.781	-10.642	-3.937
1888	1.888	-32.808	-38.439	-20.699	-12.07	-8.174	-80.225	-12.801	-6.312
1889	1.889	-26.232	-26.63	-10.67	-9.84	-10.117	25.688	-8.382	-12.738
1890	1.89	-20.22	-15.794	-19.617	-16.249	-8.197	11.358	-8.993	-14.737
1891	1.891	-14.783	-45.428	-18.499	-18.24	-6.463	-1.827	-6.104	-16.547
1892	1.892	-9.714	-54.411	-19.511	-30.508	-9.957	33.747	-8.639	-15.065
1893	1.893	-14.131	-46.478	-24.404	-25.91	-9.576	22.815	-9.052	-7.967
1894	1.894	6.565	-39.326	-11.322	-15.864	-8.418	-46.288	-11.984	-14.412
1895	1.895	-4.714	7.241	-9.476	3.681	-10.356	-1.52	-10.081	-22.789
1896	1.896	-8.034	-11.169	-0.839	6.334	-7.647	-58.376	-12.049	-23.799
1897	1.897	-11.115	-72.249	-5.535	3.716	-12.491	-169.418	-9.968	-26.751
1898	1.898	-19.406	-47.902	-12.764	-12.597	-4.56	37.499	-12.73	-13.649
1899	1.899	3.839	-40.425	-16.529	-27.51	-16.365	178.338	-11.622	-7.896
1900	1.9	-11.815	-6.897	-10.629	-21.75	-8.436	101.555	-12.449	0.76
1901	1.901	-14.501	23.332	-13.836	-16.603	-7.087	-14.697	-13.853	2.259
1902	1.902	-11.968	39.598	-7.199	7.166	-10.764	-78.11	-10.78	-7.863
1903	1.903	-4.994	24.262	-20.481	3.828	-9.603	-58.881	-13.521	-19.714
1904	1.904	-36.931	1.185	-10.914	-18.127	-10.581	98.627	-10.064	-24.384
1905	1.905	-32.49	-2.924	-12.747	-32.331	-5.746	119.617	-7.96	-23.055
1906	1.906	-20.11	-29.268	-11.329	-39.917	-10.002	100.34	-4.314	-19.423
1907	1.907	-8.88	-32.66	-12.823	-9.563	-9.232	-57.416	-9.763	-8.611
1908	1.908	1.164	1.744	-6.561	27.952	-8.656	-205.949	-10.373	-7.273
1909	1.909	-1.972	24.649	-5.512	-7.314	-10.599	-110.06	-5.763	-6.129
1910	1.91	-21.738	45.355	-0.385	-11.829	-6.544	-57.77	-7.54	-4.973
1911	1.911	-14.203	18.948	-15.197	-15.994	-4.039	-73.693	-8.917	-5.959
1912	1.912	20.8	-32.817	-8.935	-12.421	-5.405	-30.414	-10.31	-16.821
1913	1.913	5.665	-25.779	-3.241	-9.258	-10.255	9.201	-9.955	-9.688
1914	1.914	-44.676	-32.474	-26.193	6.357	-8.331	-2.319	-10.375	-6.042
1915	1.915	-51.275	-26.562	-35.604	3.578	-8.926	8.666	-16.217	-4.907
1916	1.916	-8.716	-21.277	-21.588	5.966	-8.552	-1.176	-15.475	-5.902
1917	1.917	-3.32	-16.489	-8.906	-15.333	-9.92	-9.998	-13.565	-3.023
1918	1.918	-48.844	24.561	-15.981	-58.045	-10.319	-18.052	-14.175	-7.313
1919	1.919	-67.055	52.138	-13.949	-3.154	-8.391	-10.698	-14.786	-9.68
1920	1.92	-39.399	16.82	-19.857	-10.643	-11.099	-4.15	-11.334	-16.298
1921	1.921	-44.465	-42.807	-21.712	-4.208	-11.879	50.762	-14.656	-15.562
1922	1.922	-48.942	-67.125	-10.787	-22.53	-12.654	87.731	-11.774	-13.265
1923	1.923	-36.571	-104.039	-3.718	-17.244	-10.141	67.737	-12.18	-12.707
1924	1.924	-9.678	-0.139	5.104	-12.338	-10.911	-23.873	-11.034	-12.146
1925	1.925	1.531	6.341	6.187	-25.998	-9.553	-115.895	-15.881	-15.068
1926	1.926	52.976	-11.979	22.538	-36.342	-5.286	-56.132	-7.961	-13.743
1927	1.927	74.993	-28.662	6.377	-32.335	-10.694	-23.588	-13.2	-15.122
1928	1.928	28.12	-3.747	-24.081	-21.194	-10.102	6.033	-8.384	-11.063
1929	1.929	22.104	-17.428	-44.858	2.532	-13.382	-2.987	-9.194	-16.879
1930	1.93	5.672	11.576	-41.252	30.71	-8.536	-32.936	-9.998	-14.168
1931	1.931	-39.778	15.204	-24.282	34.311	-10.277	-41.084	-9.235	-11.832
1932	1.932	-70.173	-8.714	-8.67	-10.507	-8.926	-33.742	-11.177	-11.24
1933	1.933	-31.551	0.564	-11.441	-28.744	-11.253	-27.138	-7.889	-9.301
1934	1.934	-16.532	-41.984	6.309	-67.462	-10.86	15.567	-9.637	-5.242
1935	1.935	-12.152	-36.019	-14.832	-32.26	-8.142	10.154	-11.012	-3.886
1936	1.936	0.22	-41.525	-12.162	-0.361	-2.324	5.091	-3.65	3.461
1937	1.937	-11.025	-36.704	-4.639	12.027	-4.645	0.557	-4.599	6.554
1938	1.938	-21.101	-4.977	-6.982	46.021	0.196	-3.618	-1.682	-2.332
1939	1.939	-24.217	-25.783	-0.626	-13.714	2.132	-7.316	-5.919	3.675
1940	1.94	-26.947	-14.657	-6.443	-5.671	-4.447	-10.551	-18.078	6.771
1941	1.941	-24.43	9.085	-11.683	16.261	-3.667	17.737	-9.344	-0.004
1942	1.942	-17.458	56.031	-3.756	-17.353	-7.724	36.549	-4.67	-9.671
1943	1.943	14.485	36.056	6.307	-35.671	-9.654	46.603	-5.99	-10.81
1944	1.944	37.327	66.446	7.469	-41.223	-10.226	43.503	-4.781	-11.951
1945	1.945	8.312	5.498	-5.675	-16.291	-9.63	6.54	-8.21	-28
1946	1.946	-33.301	-100.336	-31.972	6.499	-6.138	-69.086	3.657	-25.644
1947	1.947	-38.733	-114.642	-20.711	-5.951	-7.475	-79.854	2.17	-19.197
1948	1.948	-23.653	-180.483	-17.393	-24.812	-11.523	-50.228	0.876	-17.206
1949	1.949	-19.226	-73.086	-14.275	-7.767	-5.69	-59.007	-2.72	-11.929
1950	1.95	-15.16	56.997	-11.532	-23.387	-7.992	-18.304	-6.074	-13.431
1951	1.951	-18.854	74.449	-3.952	-37.548	-12.806	3.728	-21.996	-3.315
1952	1.952	-28.929	90.41	-6.243	-19.924	-9.495	-3.01	-14.917	-17.584
1953	1.953	-19.651	18.294	-4.067	-8.399	-4.059	15.101	-12.698	-31.093
1954	1.954	-11.33	-179.076	-25.321	-40.415	-10.631	42.759	-14.63	-32.811
1955	1.955	-24.126	-150.983	-11.148	-36.124	-11.402	37.733	-13.012	-21.761
1956	1.956	-26.461	-22.834	-8.588	9.796	-9.071	97.268	-11.506	-17.47
1957	1.957	1.213	46.88	-10.867	4.27	-10.997	105.293	-10.123	-13.752
1958	1.958	4.901	25.833	-17.205	9.873	-10.409	112.424	-8.925	-22.021
1959	1.959	-18.884	45.06	-22.966	14.962	-12.138	11.262	-10.06	-29.326
1960	1.96	-28.157	27.683	-14.21	1.477	-7.286	-61.149	-15.243	-14.563
1961	1.961	-19.842	11.873	-3.121	-2.481	-10.561	-206.046	-6.286	-8.128
1962	1.962	-7.08	-2.454	1.179	23.907	-9.968	-225.302	-9.721	1.599
1963	1.963	-18.664	10.682	-2.448	-27.543	-10.345	-242.703	-8.712	-3.598
1964	1.964	-16.523	-1.121	-3.545	-20.055	-9.952	-67.72	-9.628	1.082
1965	1.965	-14.616	9.743	-15.306	0.004	-8.786	1.919	-12.114	-3.14
1966	1.966	-9.424	19.64	-23.201	42.549	-9.951	-19.294	-14.434	-4.255
1967	1.967	1.619	-7.025	-15.979	3.749	-7.243	-0.327	-12.482	-0.715
1968	1.968	-20.043	-15.103	-22.278	-41.754	-12.075	51.959	-9.158	-5.887
1969	1.969	-23.172	-22.374	-13.879	0.78	-13.998	35.917	-7.375	-6.821
1970	1.97	-9.083	-42.198	-6.45	17.385	-7.98	21.407	-5.961	-7.563
1971	1.971	-16.629	-48.132	-13.169	2.369	-12.038	-18.267	-12.274	-11.607
1972	1.972	-18.941	-42.708	-15.622	-11.069	-8.566	17.284	-14.724	-15.066
1973	1.973	-21.057	-37.675	-22.897	-23.302	-9.156	28.261	-15.435	-9.038
1974	1.974	-19.095	-14.848	-25.715	-34.504	-9.722	-60.438	-18.85	-11.332
1975	1.975	-13.823	-18.842	-17.696	-37.888	-13.205	-48.557	-8.73	-4.729
1976	1.976	-12.23	37.875	-16.647	-34.919	-11.841	5.678	-7.366	-5.467
1977	1.977	-16.407	46.032	-23.326	-15.402	-7.771	-4.213	-3.69	-11.047
1978	1.978	-12.645	38.787	-17.256	-23.073	-9.128	76.379	7.156	-14.501
1979	1.979	-11.468	-7.795	-9.864	-16.18	-7.775	87.13	-2.866	-20.47
1980	1.98	-10.499	-13.659	-10.807	-26.623	-1.19	17.899	-17.16	-26.071
1981	1.981	0.323	2.899	-9.994	-8.82	-4.098	-26.982	-19.033	-22.572
1982	1.982	-6.905	-72.653	-10.714	-43.836	-3.335	-51.443	-17.165	-12.486
1983	1.983	-15.893	-61.709	-10.062	-49.346	-8.966	-162.474	-12.279	-8.208
1984	1.984	-17.099	-12.318	-8.064	-26.737	-10.925	-51.172	-1.912	-4.51
1985	1.985	-33.19	-3.437	-7.407	-22.908	-12.895	21.022	-21.022	-3.329
1986	1.986	-26.25	20.932	-8.703	-57.05	-6.347	34.188	-23.3	-8.527
1987	1.987	-19.886	13.601	-13.092	11.651	-3.858	22.414	-15.386	-11.403
1988	1.988	-14.099	-33.114	-8.96	60.985	-6.216	11.599	-17.37	-7.126
1989	1.989	-5.4	-14.699	-13.74	16.534	-8.187	21.485	-19.063	-4.792
1990	1.99	-16.434	-30.967	-11.746	40.839	-10.148	12.591	-9.11	-5.354
1991	1.991	-15.083	-25.793	-12.278	33.358	-9.586	-11.821	-7.344	-14.046
1992	1.992	-16.251	-48.386	-13.583	13.416	-10.962	39.833	-12.116	-20.049
1993	1.993	-15.106	-60.446	-12.178	19.423	-11.36	6.339	-19.41	-10.391
1994	1.994	-9.886	-41.441	-10.948	91.589	-15.423	-48.631	-20.913	-9.248
1995	1.995	-6.972	-10.333	-12.827	-56.371	-9.62	-41.248	-20.138	-27.261
1996	1.996	-6.214	-14.379	-15.51	-35.21	-13.688	-88.03	-15.083	-40.062
1997	1.997	-8.577	-3.284	-10.659	-16.078	-14.288	-82.059	-10.205	-28.473
1998	1.998	-8.047	-0.134	-8.699	-103.491	-14.881	1.075	-23.261	-9.327
[truncated: 4,806 more rows]
