# Supplementary material for: Associations between lower-limb muscle activation and knee flexion in post-stroke individuals: A study on the stance-to-swing phases of gait
Source: PLoS One. 2017 Sep 8;12(9):e0183865. doi: 10.1371/journal.pone.0183865 (PMC5590852; doi:10.1371/journal.pone.0183865)
Supplement: S1 Dataset — (ZIP) [file pone.0183865.s001.zip › S1_Dataset/Healthy group/2/5/point.csv]

Frame	Time	sacrum.X	sacrum.Y	sacrum.Z	r asis.X	r asis.Y	r asis.Z	r thigh.X	r thigh.Y	r thigh.Z	r bar 1.X	r bar 1.Y	r bar 1.Z	r knee 1.X	r knee 1.Y	r knee 1.Z	r knee 2.X	r knee 2.Y	r knee 2.Z	r bar 2.X	r bar 2.Y	r bar 2.Z	r mall.X	r mall.Y	r mall.Z	r met.X	r met.Y	r met.Z	l asis.X	l asis.Y	l asis.Z	l thigh.X	l thigh.Y	l thigh.Z	l bar 1.X	l bar 1.Y	l bar 1.Z	l knee 1.X	l knee 1.Y	l knee 1.Z	l knee 2.X	l knee 2.Y	l knee 2.Z	l bar 2.X	l bar 2.Y	l bar 2.Z	l mall.X	l mall.Y	l mall.Z
0	0	2.19	0.95	0.44	NaN	NaN	NaN	NaN	NaN	NaN	NaN	NaN	NaN	2.06	0.49	0.32	2.08	0.4	0.33	2.08	0.26	0.27	NaN	NaN	NaN	2	0.03	0.33	1.99	0.86	0.6	2.12	0.84	0.63	2.11	0.67	0.67	2.11	0.48	0.61	2.13	0.4	0.61	2.13	0.24	0.65	2.11	0.06	0.57
1	0.005	2.19	0.95	0.44	NaN	NaN	NaN	NaN	NaN	NaN	NaN	NaN	NaN	2.07	0.49	0.32	2.08	0.4	0.33	2.08	0.26	0.27	NaN	NaN	NaN	2	0.03	0.33	1.99	0.86	0.6	2.12	0.84	0.63	2.11	0.67	0.67	2.11	0.48	0.61	2.13	0.4	0.61	2.13	0.24	0.65	2.11	0.06	0.57
2	0.01	2.19	0.95	0.44	NaN	NaN	NaN	NaN	NaN	NaN	NaN	NaN	NaN	2.06	0.49	0.32	2.08	0.4	0.33	2.08	0.26	0.27	NaN	NaN	NaN	2	0.03	0.33	1.99	0.86	0.6	2.12	0.84	0.63	2.11	0.67	0.67	2.11	0.48	0.61	2.13	0.4	0.61	2.13	0.24	0.65	2.11	0.06	0.57
3	0.015	2.19	0.95	0.44	NaN	NaN	NaN	NaN	NaN	NaN	NaN	NaN	NaN	2.06	0.49	0.33	2.08	0.4	0.33	2.08	0.26	0.27	NaN	NaN	NaN	2	0.03	0.33	1.99	0.86	0.6	2.12	0.84	0.63	2.11	0.67	0.67	2.11	0.48	0.61	2.13	0.4	0.61	2.13	0.24	0.65	2.11	0.06	0.57
4	0.02	2.19	0.95	0.44	NaN	NaN	NaN	NaN	NaN	NaN	NaN	NaN	NaN	2.06	0.49	0.33	2.08	0.4	0.33	2.08	0.26	0.27	NaN	NaN	NaN	2	0.03	0.33	1.99	0.86	0.6	2.12	0.84	0.63	2.11	0.67	0.67	2.11	0.48	0.61	2.13	0.4	0.61	2.13	0.24	0.65	2.11	0.06	0.57
5	0.025	2.19	0.95	0.44	NaN	NaN	NaN	NaN	NaN	NaN	NaN	NaN	NaN	2.06	0.49	0.33	2.08	0.4	0.33	2.07	0.26	0.27	NaN	NaN	NaN	2	0.03	0.33	1.99	0.86	0.6	2.12	0.84	0.63	2.11	0.67	0.67	2.11	0.48	0.61	2.13	0.4	0.61	2.13	0.24	0.65	2.11	0.06	0.57
6	0.03	2.19	0.95	0.44	NaN	NaN	NaN	NaN	NaN	NaN	NaN	NaN	NaN	2.06	0.49	0.33	2.08	0.4	0.33	2.07	0.26	0.27	NaN	NaN	NaN	2	0.03	0.33	1.99	0.86	0.6	2.12	0.84	0.63	2.11	0.67	0.67	2.11	0.48	0.61	2.13	0.4	0.61	2.13	0.24	0.65	2.11	0.06	0.57
7	0.035	2.19	0.95	0.44	NaN	NaN	NaN	NaN	NaN	NaN	NaN	NaN	NaN	2.06	0.49	0.33	2.08	0.4	0.33	2.07	0.26	0.27	NaN	NaN	NaN	2	0.03	0.33	1.99	0.86	0.6	2.12	0.84	0.63	2.11	0.67	0.67	2.11	0.48	0.61	2.13	0.4	0.61	2.13	0.24	0.65	2.11	0.06	0.57
8	0.04	2.19	0.95	0.44	NaN	NaN	NaN	NaN	NaN	NaN	NaN	NaN	NaN	2.06	0.49	0.33	2.08	0.4	0.33	2.07	0.26	0.27	NaN	NaN	NaN	2	0.03	0.33	1.99	0.86	0.6	2.12	0.84	0.63	2.11	0.67	0.67	2.11	0.48	0.61	2.13	0.4	0.61	2.13	0.24	0.65	2.11	0.06	0.57
9	0.045	2.19	0.95	0.44	NaN	NaN	NaN	NaN	NaN	NaN	NaN	NaN	NaN	2.06	0.49	0.33	2.08	0.4	0.33	2.07	0.26	0.27	NaN	NaN	NaN	2	0.03	0.33	1.99	0.86	0.6	2.11	0.84	0.63	2.11	0.67	0.67	2.11	0.48	0.61	2.13	0.4	0.61	2.13	0.24	0.65	2.11	0.06	0.57
10	0.05	2.19	0.95	0.44	NaN	NaN	NaN	NaN	NaN	NaN	NaN	NaN	NaN	2.06	0.49	0.33	2.08	0.4	0.33	2.08	0.26	0.27	NaN	NaN	NaN	2	0.03	0.33	1.99	0.86	0.6	2.11	0.84	0.63	2.11	0.67	0.67	2.11	0.48	0.61	2.13	0.4	0.61	2.12	0.24	0.65	2.11	0.06	0.57
11	0.055	2.19	0.95	0.44	NaN	NaN	NaN	NaN	NaN	NaN	NaN	NaN	NaN	2.06	0.49	0.33	2.08	0.4	0.33	2.07	0.26	0.27	NaN	NaN	NaN	2	0.03	0.33	1.99	0.86	0.6	2.11	0.84	0.63	2.11	0.67	0.67	2.11	0.48	0.61	2.13	0.4	0.61	2.12	0.24	0.65	2.11	0.06	0.57
12	0.06	2.19	0.95	0.44	NaN	NaN	NaN	NaN	NaN	NaN	NaN	NaN	NaN	2.06	0.49	0.33	2.08	0.4	0.33	2.07	0.26	0.27	NaN	NaN	NaN	2	0.03	0.33	1.99	0.86	0.6	2.11	0.84	0.63	2.11	0.67	0.67	2.11	0.48	0.61	2.13	0.4	0.61	2.12	0.24	0.65	2.11	0.06	0.57
13	0.065	2.19	0.95	0.44	NaN	NaN	NaN	2.08	0.65	0.26	NaN	NaN	NaN	2.06	0.49	0.33	2.08	0.4	0.33	2.07	0.26	0.27	NaN	NaN	NaN	2	0.03	0.33	1.99	0.86	0.6	2.11	0.84	0.63	2.11	0.67	0.67	2.11	0.48	0.61	2.13	0.4	0.61	2.12	0.24	0.65	2.11	0.06	0.57
14	0.07	2.19	0.95	0.44	NaN	NaN	NaN	2.08	0.65	0.26	NaN	NaN	NaN	2.06	0.49	0.33	2.08	0.4	0.33	2.07	0.26	0.27	NaN	NaN	NaN	2	0.03	0.33	1.99	0.86	0.6	2.11	0.84	0.63	2.11	0.67	0.67	2.11	0.48	0.61	2.13	0.4	0.61	2.12	0.24	0.65	2.11	0.06	0.57
15	0.075	2.19	0.95	0.44	NaN	NaN	NaN	2.08	0.65	0.26	NaN	NaN	NaN	2.06	0.49	0.33	2.08	0.4	0.33	2.07	0.26	0.27	NaN	NaN	NaN	2	0.03	0.33	1.99	0.86	0.6	2.11	0.84	0.63	2.11	0.67	0.67	2.11	0.48	0.61	2.13	0.4	0.61	2.12	0.24	0.65	2.11	0.06	0.57
16	0.08	2.19	0.95	0.44	NaN	NaN	NaN	2.08	0.65	0.26	NaN	NaN	NaN	2.06	0.49	0.33	2.08	0.4	0.33	2.07	0.26	0.27	NaN	NaN	NaN	2	0.03	0.33	1.99	0.86	0.6	2.11	0.84	0.63	2.11	0.67	0.67	2.11	0.48	0.61	2.13	0.4	0.61	2.12	0.24	0.65	2.11	0.06	0.57
17	0.085	2.19	0.95	0.44	NaN	NaN	NaN	2.08	0.65	0.26	NaN	NaN	NaN	2.06	0.49	0.33	2.08	0.4	0.33	2.07	0.26	0.27	NaN	NaN	NaN	2	0.03	0.33	1.99	0.86	0.6	2.11	0.84	0.63	2.11	0.67	0.67	2.11	0.48	0.61	2.13	0.4	0.61	2.12	0.24	0.65	2.11	0.06	0.57
18	0.09	2.19	0.95	0.44	NaN	NaN	NaN	2.08	0.65	0.26	NaN	NaN	NaN	2.06	0.49	0.33	2.08	0.4	0.33	2.08	0.26	0.27	NaN	NaN	NaN	2	0.03	0.33	1.99	0.86	0.6	2.11	0.84	0.63	2.11	0.67	0.67	2.11	0.48	0.61	2.13	0.4	0.61	2.12	0.24	0.65	2.11	0.06	0.57
19	0.095	2.19	0.95	0.44	NaN	NaN	NaN	2.08	0.65	0.26	NaN	NaN	NaN	2.06	0.49	0.33	2.08	0.4	0.33	2.08	0.26	0.27	NaN	NaN	NaN	2	0.03	0.33	1.99	0.86	0.6	2.11	0.84	0.63	2.11	0.67	0.67	2.11	0.48	0.61	2.13	0.4	0.61	2.12	0.24	0.65	2.11	0.06	0.57
20	0.1	2.19	0.95	0.44	NaN	NaN	NaN	NaN	NaN	NaN	NaN	NaN	NaN	2.06	0.49	0.33	2.08	0.4	0.33	2.08	0.26	0.27	NaN	NaN	NaN	2	0.03	0.33	1.99	0.86	0.6	2.11	0.84	0.63	2.11	0.67	0.67	2.11	0.48	0.61	2.13	0.4	0.61	2.12	0.24	0.65	2.11	0.06	0.57
21	0.105	2.19	0.95	0.44	NaN	NaN	NaN	2.08	0.65	0.26	NaN	NaN	NaN	2.06	0.49	0.33	2.08	0.4	0.33	2.08	0.26	0.27	NaN	NaN	NaN	2	0.03	0.33	1.99	0.86	0.6	2.11	0.84	0.63	2.11	0.67	0.67	2.11	0.48	0.61	2.13	0.4	0.61	2.12	0.24	0.65	2.11	0.06	0.57
22	0.11	2.19	0.95	0.44	NaN	NaN	NaN	2.08	0.65	0.26	NaN	NaN	NaN	2.06	0.49	0.33	2.08	0.4	0.33	2.07	0.26	0.27	NaN	NaN	NaN	2	0.03	0.33	1.99	0.86	0.6	2.11	0.84	0.63	2.11	0.67	0.67	2.11	0.48	0.61	2.13	0.4	0.61	2.12	0.24	0.65	2.11	0.06	0.57
23	0.115	2.19	0.95	0.44	NaN	NaN	NaN	2.08	0.65	0.26	NaN	NaN	NaN	2.06	0.49	0.33	2.08	0.4	0.33	2.07	0.26	0.27	NaN	NaN	NaN	2	0.03	0.33	1.99	0.86	0.6	2.11	0.84	0.63	2.11	0.67	0.67	2.11	0.48	0.61	2.13	0.4	0.61	2.12	0.24	0.65	2.11	0.06	0.57
24	0.12	2.19	0.95	0.44	NaN	NaN	NaN	2.08	0.65	0.26	NaN	NaN	NaN	2.06	0.49	0.33	2.08	0.4	0.33	2.07	0.26	0.27	NaN	NaN	NaN	2	0.03	0.33	1.99	0.86	0.6	2.11	0.84	0.63	2.11	0.67	0.67	2.11	0.48	0.61	2.13	0.4	0.61	2.12	0.24	0.65	2.11	0.06	0.57
25	0.125	2.19	0.95	0.44	NaN	NaN	NaN	2.08	0.65	0.26	NaN	NaN	NaN	2.06	0.49	0.33	2.08	0.4	0.33	2.07	0.26	0.27	NaN	NaN	NaN	2	0.03	0.33	1.99	0.87	0.6	2.11	0.84	0.63	2.11	0.67	0.67	NaN	NaN	NaN	2.13	0.4	0.61	2.12	0.24	0.65	2.11	0.06	0.57
26	0.13	2.19	0.95	0.44	NaN	NaN	NaN	2.08	0.65	0.26	NaN	NaN	NaN	2.06	0.49	0.33	2.08	0.4	0.33	2.07	0.26	0.27	NaN	NaN	NaN	2	0.03	0.33	1.99	0.87	0.6	2.11	0.84	0.63	2.11	0.67	0.67	2.11	0.48	0.61	2.13	0.4	0.61	2.12	0.24	0.65	2.11	0.06	0.57
27	0.135	2.19	0.95	0.44	NaN	NaN	NaN	2.08	0.65	0.26	NaN	NaN	NaN	2.06	0.49	0.33	2.08	0.4	0.33	2.07	0.26	0.27	NaN	NaN	NaN	2	0.03	0.33	1.99	0.87	0.6	2.11	0.84	0.63	2.11	0.67	0.67	NaN	NaN	NaN	2.13	0.4	0.61	2.12	0.24	0.65	2.11	0.06	0.57
28	0.14	2.19	0.95	0.44	NaN	NaN	NaN	2.08	0.65	0.26	NaN	NaN	NaN	2.06	0.49	0.33	2.08	0.4	0.33	2.07	0.26	0.27	NaN	NaN	NaN	2	0.03	0.33	1.98	0.87	0.6	2.11	0.84	0.63	2.11	0.67	0.67	NaN	NaN	NaN	2.13	0.4	0.61	2.12	0.24	0.65	2.11	0.06	0.57
29	0.145	2.19	0.95	0.44	NaN	NaN	NaN	2.08	0.65	0.26	NaN	NaN	NaN	2.06	0.49	0.33	2.08	0.4	0.33	2.07	0.26	0.27	NaN	NaN	NaN	2	0.03	0.33	1.98	0.87	0.6	2.11	0.84	0.63	2.11	0.67	0.67	NaN	NaN	NaN	2.13	0.4	0.61	2.12	0.24	0.65	2.11	0.06	0.57
30	0.15	2.19	0.95	0.44	NaN	NaN	NaN	2.08	0.65	0.26	NaN	NaN	NaN	2.06	0.49	0.33	2.08	0.4	0.33	2.07	0.26	0.27	NaN	NaN	NaN	2	0.03	0.33	1.98	0.87	0.6	2.11	0.84	0.63	2.11	0.67	0.67	NaN	NaN	NaN	2.13	0.4	0.61	2.12	0.24	0.65	2.11	0.06	0.57
31	0.155	2.19	0.95	0.44	NaN	NaN	NaN	2.08	0.65	0.26	NaN	NaN	NaN	2.06	0.49	0.33	2.08	0.4	0.33	2.07	0.26	0.27	NaN	NaN	NaN	2	0.03	0.33	1.98	0.87	0.6	2.11	0.84	0.63	2.11	0.67	0.67	NaN	NaN	NaN	2.13	0.4	0.61	2.12	0.24	0.65	2.11	0.06	0.57
32	0.16	2.19	0.95	0.44	NaN	NaN	NaN	2.08	0.65	0.26	NaN	NaN	NaN	2.06	0.49	0.33	2.08	0.4	0.33	2.07	0.26	0.27	NaN	NaN	NaN	2	0.03	0.33	1.98	0.87	0.6	2.11	0.84	0.63	2.11	0.67	0.67	NaN	NaN	NaN	2.13	0.4	0.61	2.12	0.24	0.65	2.11	0.06	0.57
33	0.165	2.19	0.95	0.44	NaN	NaN	NaN	2.08	0.65	0.26	NaN	NaN	NaN	2.06	0.49	0.33	2.07	0.4	0.33	2.07	0.26	0.27	NaN	NaN	NaN	2	0.03	0.33	1.98	0.87	0.6	2.11	0.84	0.63	2.11	0.67	0.67	NaN	NaN	NaN	2.13	0.4	0.61	2.12	0.24	0.65	2.11	0.06	0.57
34	0.17	2.19	0.95	0.44	NaN	NaN	NaN	2.08	0.65	0.26	NaN	NaN	NaN	2.06	0.49	0.33	2.07	0.4	0.33	2.07	0.26	0.27	NaN	NaN	NaN	2	0.03	0.33	1.98	0.87	0.6	2.11	0.84	0.63	2.11	0.67	0.67	NaN	NaN	NaN	2.13	0.4	0.61	2.12	0.24	0.65	2.11	0.06	0.57
35	0.175	2.19	0.95	0.44	NaN	NaN	NaN	2.08	0.65	0.26	NaN	NaN	NaN	2.06	0.49	0.33	2.07	0.4	0.33	2.07	0.26	0.27	NaN	NaN	NaN	2	0.03	0.33	1.98	0.87	0.6	2.11	0.84	0.63	2.11	0.67	0.67	NaN	NaN	NaN	2.13	0.4	0.61	2.12	0.24	0.65	2.11	0.06	0.57
36	0.18	2.19	0.95	0.44	NaN	NaN	NaN	2.08	0.65	0.26	NaN	NaN	NaN	2.06	0.49	0.33	2.07	0.4	0.33	2.07	0.26	0.27	NaN	NaN	NaN	2	0.03	0.33	1.98	0.87	0.6	2.11	0.84	0.63	2.11	0.67	0.67	NaN	NaN	NaN	2.13	0.4	0.61	2.12	0.24	0.65	2.11	0.06	0.57
37	0.185	2.19	0.95	0.44	NaN	NaN	NaN	2.08	0.65	0.26	NaN	NaN	NaN	2.06	0.49	0.33	2.07	0.4	0.33	2.07	0.26	0.27	NaN	NaN	NaN	2	0.03	0.33	1.98	0.87	0.6	2.11	0.84	0.63	2.11	0.67	0.67	NaN	NaN	NaN	2.13	0.4	0.61	2.12	0.24	0.65	2.11	0.06	0.57
38	0.19	2.19	0.95	0.44	NaN	NaN	NaN	2.08	0.65	0.26	NaN	NaN	NaN	2.06	0.49	0.33	2.07	0.4	0.33	2.07	0.26	0.27	NaN	NaN	NaN	2	0.03	0.33	1.98	0.87	0.6	2.11	0.84	0.63	2.11	0.67	0.67	NaN	NaN	NaN	2.13	0.4	0.61	2.12	0.24	0.65	2.11	0.06	0.57
39	0.195	2.19	0.95	0.44	NaN	NaN	NaN	2.08	0.65	0.26	NaN	NaN	NaN	2.06	0.49	0.33	2.07	0.4	0.33	2.07	0.26	0.27	NaN	NaN	NaN	2	0.03	0.33	1.98	0.87	0.6	2.11	0.84	0.63	2.11	0.67	0.67	NaN	NaN	NaN	2.13	0.4	0.61	2.12	0.24	0.65	2.11	0.06	0.57
40	0.2	2.19	0.95	0.44	NaN	NaN	NaN	NaN	NaN	NaN	NaN	NaN	NaN	2.06	0.49	0.33	2.07	0.4	0.33	2.07	0.26	0.27	NaN	NaN	NaN	2	0.03	0.33	1.98	0.87	0.6	2.11	0.84	0.63	2.11	0.67	0.67	2.11	0.48	0.61	2.13	0.4	0.61	2.12	0.24	0.65	2.11	0.06	0.57
41	0.205	2.19	0.95	0.44	NaN	NaN	NaN	2.08	0.65	0.26	NaN	NaN	NaN	2.06	0.49	0.33	2.07	0.4	0.33	2.07	0.26	0.27	NaN	NaN	NaN	2	0.03	0.33	1.98	0.87	0.6	2.11	0.84	0.63	2.11	0.67	0.67	2.11	0.48	0.61	2.13	0.4	0.61	2.12	0.24	0.65	2.11	0.06	0.57
42	0.21	2.19	0.95	0.44	NaN	NaN	NaN	2.08	0.65	0.26	NaN	NaN	NaN	2.06	0.49	0.33	2.07	0.4	0.33	2.07	0.26	0.27	NaN	NaN	NaN	2	0.03	0.33	1.98	0.87	0.6	2.11	0.84	0.63	2.11	0.67	0.67	2.11	0.48	0.61	2.13	0.4	0.61	2.12	0.24	0.65	2.11	0.06	0.57
43	0.215	2.19	0.95	0.44	NaN	NaN	NaN	2.08	0.65	0.26	NaN	NaN	NaN	2.06	0.49	0.33	2.07	0.4	0.33	2.07	0.26	0.27	NaN	NaN	NaN	2	0.03	0.33	1.98	0.87	0.6	2.11	0.84	0.63	2.11	0.67	0.67	2.11	0.48	0.61	2.13	0.4	0.61	2.12	0.24	0.65	2.11	0.06	0.57
44	0.22	2.19	0.95	0.44	NaN	NaN	NaN	NaN	NaN	NaN	NaN	NaN	NaN	2.06	0.49	0.33	2.07	0.4	0.33	2.07	0.26	0.27	NaN	NaN	NaN	2	0.03	0.33	1.98	0.87	0.6	2.11	0.84	0.63	2.11	0.67	0.67	NaN	NaN	NaN	2.13	0.4	0.61	2.12	0.24	0.65	2.11	0.06	0.57
45	0.225	2.19	0.95	0.44	NaN	NaN	NaN	2.08	0.65	0.26	NaN	NaN	NaN	2.06	0.49	0.33	2.07	0.4	0.33	2.07	0.26	0.27	NaN	NaN	NaN	2	0.03	0.33	1.98	0.87	0.6	2.11	0.84	0.63	2.11	0.67	0.67	2.11	0.48	0.61	2.13	0.4	0.61	2.12	0.24	0.65	2.11	0.06	0.57
46	0.23	2.19	0.95	0.44	NaN	NaN	NaN	NaN	NaN	NaN	NaN	NaN	NaN	2.06	0.49	0.33	2.07	0.4	0.33	2.07	0.26	0.27	NaN	NaN	NaN	2	0.03	0.33	1.98	0.87	0.6	2.11	0.84	0.63	2.11	0.67	0.67	2.11	0.48	0.61	2.13	0.4	0.61	2.12	0.24	0.65	2.11	0.06	0.57
47	0.235	2.19	0.95	0.45	NaN	NaN	NaN	2.08	0.65	0.26	NaN	NaN	NaN	2.06	0.49	0.33	2.07	0.4	0.33	2.07	0.26	0.27	NaN	NaN	NaN	2	0.03	0.33	1.98	0.87	0.6	2.11	0.84	0.63	2.11	0.67	0.67	2.11	0.48	0.61	2.13	0.4	0.61	2.12	0.24	0.65	2.11	0.06	0.57
48	0.24	2.19	0.95	0.45	NaN	NaN	NaN	NaN	NaN	NaN	NaN	NaN	NaN	2.06	0.49	0.33	2.07	0.4	0.33	2.07	0.26	0.27	NaN	NaN	NaN	2	0.03	0.33	1.98	0.87	0.6	2.11	0.84	0.63	2.11	0.67	0.67	2.11	0.48	0.61	2.13	0.4	0.61	2.12	0.24	0.65	2.11	0.06	0.57
49	0.245	2.19	0.95	0.45	NaN	NaN	NaN	NaN	NaN	NaN	NaN	NaN	NaN	2.06	0.49	0.33	2.07	0.4	0.33	2.07	0.26	0.27	NaN	NaN	NaN	2	0.03	0.33	1.98	0.87	0.6	2.11	0.84	0.63	2.1	0.67	0.67	2.11	0.48	0.61	2.13	0.4	0.61	2.12	0.24	0.65	2.11	0.06	0.57
50	0.25	2.19	0.95	0.45	NaN	NaN	NaN	NaN	NaN	NaN	NaN	NaN	NaN	2.06	0.49	0.33	2.07	0.4	0.33	2.07	0.26	0.27	NaN	NaN	NaN	2	0.03	0.33	1.98	0.87	0.6	2.11	0.84	0.63	2.1	0.67	0.67	2.11	0.48	0.61	2.13	0.4	0.61	2.12	0.24	0.65	2.11	0.06	0.57
51	0.255	2.19	0.95	0.45	NaN	NaN	NaN	NaN	NaN	NaN	NaN	NaN	NaN	2.06	0.49	0.33	2.07	0.4	0.33	2.07	0.26	0.27	NaN	NaN	NaN	2	0.03	0.33	1.98	0.87	0.6	2.11	0.84	0.63	2.1	0.67	0.67	2.11	0.48	0.61	2.13	0.4	0.61	2.12	0.24	0.65	2.11	0.06	0.57
52	0.26	2.19	0.95	0.45	NaN	NaN	NaN	NaN	NaN	NaN	NaN	NaN	NaN	2.06	0.49	0.33	2.07	0.4	0.33	2.07	0.26	0.27	NaN	NaN	NaN	2	0.03	0.33	1.98	0.87	0.6	2.11	0.84	0.63	2.1	0.67	0.67	2.11	0.48	0.61	2.13	0.4	0.61	2.12	0.24	0.65	2.11	0.06	0.57
53	0.265	2.19	0.95	0.45	NaN	NaN	NaN	NaN	NaN	NaN	NaN	NaN	NaN	2.06	0.49	0.33	2.07	0.4	0.33	2.07	0.26	0.27	NaN	NaN	NaN	2	0.03	0.33	1.98	0.87	0.6	2.11	0.84	0.63	2.1	0.67	0.67	2.11	0.48	0.61	2.13	0.4	0.61	2.12	0.24	0.65	2.11	0.06	0.57
54	0.27	2.19	0.95	0.45	NaN	NaN	NaN	NaN	NaN	NaN	NaN	NaN	NaN	2.06	0.49	0.33	2.07	0.4	0.33	2.07	0.26	0.27	NaN	NaN	NaN	2	0.03	0.33	1.98	0.87	0.6	2.11	0.84	0.63	2.1	0.67	0.67	2.11	0.48	0.61	2.13	0.4	0.61	2.12	0.24	0.65	2.11	0.06	0.57
55	0.275	2.19	0.95	0.45	NaN	NaN	NaN	NaN	NaN	NaN	NaN	NaN	NaN	2.06	0.49	0.33	2.07	0.4	0.33	2.07	0.26	0.27	NaN	NaN	NaN	2	0.03	0.33	1.98	0.87	0.6	2.11	0.84	0.63	2.1	0.67	0.67	2.11	0.48	0.61	2.13	0.4	0.61	2.12	0.24	0.65	2.11	0.06	0.57
56	0.28	2.19	0.95	0.45	NaN	NaN	NaN	NaN	NaN	NaN	NaN	NaN	NaN	2.06	0.49	0.33	2.07	0.4	0.33	2.07	0.26	0.27	NaN	NaN	NaN	2	0.03	0.33	1.98	0.87	0.6	2.11	0.84	0.63	2.1	0.67	0.67	2.11	0.48	0.61	2.13	0.4	0.61	2.12	0.24	0.65	2.11	0.06	0.57
57	0.285	2.19	0.95	0.45	NaN	NaN	NaN	NaN	NaN	NaN	NaN	NaN	NaN	2.06	0.49	0.33	2.07	0.4	0.33	2.07	0.26	0.27	NaN	NaN	NaN	2	0.03	0.33	1.98	0.87	0.6	2.11	0.84	0.63	2.1	0.67	0.67	2.1	0.48	0.61	2.13	0.4	0.61	2.12	0.24	0.65	2.11	0.06	0.57
58	0.29	2.19	0.95	0.45	NaN	NaN	NaN	NaN	NaN	NaN	NaN	NaN	NaN	2.06	0.49	0.33	2.07	0.4	0.33	2.07	0.26	0.27	NaN	NaN	NaN	2	0.03	0.33	1.98	0.87	0.6	2.1	0.84	0.63	2.1	0.67	0.67	2.1	0.48	0.61	2.13	0.4	0.61	2.12	0.24	0.65	2.11	0.06	0.57
59	0.295	2.19	0.95	0.45	NaN	NaN	NaN	NaN	NaN	NaN	NaN	NaN	NaN	2.06	0.49	0.33	2.07	0.4	0.33	2.07	0.26	0.27	NaN	NaN	NaN	2	0.03	0.33	1.98	0.87	0.6	2.1	0.84	0.63	2.1	0.67	0.67	2.1	0.48	0.61	2.13	0.4	0.61	2.12	0.24	0.65	2.11	0.06	0.57
60	0.3	2.19	0.95	0.45	NaN	NaN	NaN	NaN	NaN	NaN	NaN	NaN	NaN	2.06	0.49	0.33	2.07	0.4	0.33	2.07	0.26	0.27	NaN	NaN	NaN	2	0.03	0.33	1.98	0.87	0.6	2.1	0.84	0.63	2.1	0.67	0.67	2.1	0.48	0.61	2.12	0.4	0.61	2.12	0.24	0.65	2.11	0.06	0.57
61	0.305	2.19	0.95	0.45	NaN	NaN	NaN	2.07	0.84	0.29	NaN	NaN	NaN	2.06	0.49	0.33	2.07	0.4	0.33	2.07	0.26	0.27	NaN	NaN	NaN	2	0.03	0.33	1.98	0.87	0.6	2.1	0.84	0.63	2.1	0.67	0.67	2.1	0.48	0.61	2.12	0.4	0.61	2.12	0.24	0.65	2.11	0.06	0.57
62	0.31	2.19	0.95	0.45	NaN	NaN	NaN	2.07	0.84	0.29	NaN	NaN	NaN	2.06	0.49	0.33	2.07	0.4	0.33	2.07	0.26	0.27	NaN	NaN	NaN	2	0.03	0.33	1.98	0.87	0.6	2.1	0.84	0.63	2.1	0.67	0.67	2.1	0.48	0.61	2.12	0.4	0.61	2.12	0.24	0.65	2.11	0.06	0.57
63	0.315	2.18	0.95	0.45	NaN	NaN	NaN	2.07	0.84	0.29	NaN	NaN	NaN	2.06	0.49	0.33	2.07	0.4	0.33	2.07	0.26	0.27	NaN	NaN	NaN	2	0.03	0.33	1.98	0.87	0.6	2.1	0.84	0.63	2.1	0.67	0.67	2.1	0.48	0.61	2.12	0.4	0.61	2.12	0.24	0.65	2.11	0.06	0.57
64	0.32	2.18	0.95	0.45	NaN	NaN	NaN	2.07	0.84	0.29	NaN	NaN	NaN	2.06	0.49	0.33	2.07	0.4	0.33	2.07	0.26	0.27	NaN	NaN	NaN	2	0.03	0.33	1.98	0.87	0.6	2.1	0.84	0.63	2.1	0.67	0.67	2.1	0.48	0.61	2.12	0.4	0.61	2.12	0.24	0.65	2.11	0.06	0.57
65	0.325	2.18	0.95	0.45	NaN	NaN	NaN	2.07	0.84	0.29	NaN	NaN	NaN	2.06	0.49	0.33	2.07	0.4	0.33	2.07	0.26	0.27	NaN	NaN	NaN	2	0.03	0.33	1.98	0.87	0.6	2.1	0.84	0.63	2.1	0.67	0.67	2.1	0.48	0.61	2.12	0.4	0.61	2.12	0.24	0.65	2.11	0.06	0.57
66	0.33	2.18	0.95	0.45	NaN	NaN	NaN	2.07	0.84	0.29	NaN	NaN	NaN	2.06	0.49	0.33	2.07	0.4	0.33	2.07	0.26	0.27	NaN	NaN	NaN	2	0.03	0.33	1.98	0.87	0.6	2.1	0.84	0.64	2.1	0.67	0.67	2.1	0.48	0.61	2.12	0.4	0.61	2.12	0.24	0.65	2.11	0.06	0.57
67	0.335	2.18	0.95	0.45	NaN	NaN	NaN	2.07	0.84	0.29	NaN	NaN	NaN	2.06	0.49	0.33	2.07	0.4	0.33	2.07	0.26	0.27	NaN	NaN	NaN	2	0.03	0.33	1.98	0.87	0.6	2.1	0.84	0.64	2.1	0.67	0.67	2.1	0.48	0.62	2.12	0.4	0.61	2.12	0.24	0.65	2.11	0.06	0.57
68	0.34	2.18	0.95	0.45	NaN	NaN	NaN	2.07	0.84	0.29	NaN	NaN	NaN	2.06	0.49	0.33	2.07	0.4	0.33	2.07	0.26	0.27	NaN	NaN	NaN	2	0.03	0.33	1.98	0.87	0.6	2.1	0.84	0.64	2.1	0.67	0.67	2.1	0.48	0.62	2.12	0.4	0.61	2.12	0.24	0.65	2.11	0.06	0.57
69	0.345	2.18	0.95	0.45	NaN	NaN	NaN	2.07	0.84	0.29	NaN	NaN	NaN	2.06	0.49	0.33	2.07	0.4	0.33	2.07	0.26	0.27	NaN	NaN	NaN	2	0.03	0.33	1.98	0.87	0.6	2.1	0.84	0.64	2.1	0.67	0.67	2.1	0.48	0.62	2.12	0.4	0.61	2.12	0.24	0.65	2.11	0.06	0.57
70	0.35	2.18	0.95	0.45	NaN	NaN	NaN	2.07	0.84	0.29	NaN	NaN	NaN	2.06	0.49	0.33	2.07	0.4	0.33	2.07	0.26	0.27	NaN	NaN	NaN	2	0.03	0.33	1.98	0.87	0.6	2.1	0.84	0.64	2.1	0.67	0.67	2.1	0.48	0.62	2.12	0.4	0.61	2.12	0.24	0.65	2.11	0.06	0.57
71	0.355	2.18	0.95	0.45	NaN	NaN	NaN	2.07	0.84	0.29	NaN	NaN	NaN	2.06	0.49	0.33	2.07	0.4	0.33	2.07	0.26	0.27	NaN	NaN	NaN	2	0.03	0.33	1.97	0.87	0.6	2.1	0.84	0.64	2.1	0.67	0.67	2.1	0.48	0.62	2.12	0.4	0.61	2.12	0.24	0.65	2.11	0.06	0.57
72	0.36	2.18	0.95	0.45	NaN	NaN	NaN	2.07	0.84	0.29	NaN	NaN	NaN	2.06	0.49	0.33	2.07	0.4	0.33	2.07	0.26	0.27	NaN	NaN	NaN	2	0.03	0.33	1.97	0.87	0.6	2.1	0.84	0.64	2.1	0.67	0.67	2.1	0.48	0.62	2.12	0.4	0.61	2.12	0.24	0.65	2.11	0.06	0.57
73	0.365	2.18	0.95	0.45	NaN	NaN	NaN	2.07	0.84	0.29	NaN	NaN	NaN	2.06	0.49	0.33	2.07	0.4	0.33	2.07	0.26	0.27	NaN	NaN	NaN	2	0.03	0.33	1.97	0.87	0.6	2.1	0.84	0.64	2.1	0.67	0.67	2.1	0.48	0.62	2.12	0.4	0.61	2.12	0.24	0.65	2.11	0.06	0.57
74	0.37	2.18	0.95	0.45	NaN	NaN	NaN	2.07	0.84	0.29	2.07	0.65	0.26	2.06	0.49	0.33	2.07	0.4	0.33	2.07	0.26	0.27	NaN	NaN	NaN	2	0.03	0.33	1.97	0.87	0.6	2.1	0.84	0.64	2.1	0.67	0.67	2.1	0.48	0.62	2.12	0.4	0.61	2.12	0.24	0.65	2.11	0.06	0.57
75	0.375	2.18	0.95	0.45	NaN	NaN	NaN	2.07	0.84	0.29	2.07	0.65	0.26	2.06	0.49	0.33	2.07	0.4	0.33	2.07	0.26	0.27	NaN	NaN	NaN	2	0.03	0.33	1.97	0.87	0.6	2.1	0.84	0.64	2.1	0.67	0.67	2.1	0.48	0.62	2.12	0.4	0.61	2.12	0.24	0.65	2.11	0.06	0.57
76	0.38	2.18	0.95	0.45	NaN	NaN	NaN	2.07	0.84	0.29	2.07	0.65	0.26	2.05	0.49	0.33	2.07	0.4	0.33	2.07	0.26	0.27	NaN	NaN	NaN	2	0.03	0.33	1.97	0.87	0.6	2.1	0.84	0.64	2.1	0.67	0.67	2.1	0.48	0.61	2.12	0.4	0.61	2.12	0.24	0.65	2.11	0.06	0.57
77	0.385	2.18	0.95	0.45	NaN	NaN	NaN	2.07	0.84	0.29	2.07	0.65	0.26	2.05	0.49	0.33	2.07	0.4	0.33	2.07	0.26	0.27	NaN	NaN	NaN	2	0.03	0.33	1.97	0.87	0.6	2.1	0.84	0.64	2.1	0.67	0.67	2.1	0.48	0.61	2.12	0.4	0.61	2.12	0.24	0.65	2.11	0.06	0.57
78	0.39	2.18	0.95	0.45	NaN	NaN	NaN	2.07	0.84	0.29	2.07	0.65	0.26	2.05	0.49	0.33	2.07	0.4	0.33	2.07	0.26	0.27	NaN	NaN	NaN	2	0.03	0.33	1.97	0.87	0.6	2.1	0.84	0.64	2.1	0.67	0.67	2.1	0.48	0.61	2.12	0.4	0.61	2.12	0.24	0.65	2.11	0.06	0.57
79	0.395	2.18	0.95	0.45	NaN	NaN	NaN	2.07	0.84	0.29	2.07	0.65	0.26	2.05	0.49	0.33	2.07	0.4	0.33	2.07	0.26	0.27	NaN	NaN	NaN	2	0.03	0.33	1.97	0.87	0.6	2.1	0.84	0.64	2.1	0.67	0.67	2.1	0.48	0.61	2.12	0.4	0.61	2.12	0.24	0.65	2.11	0.06	0.57
80	0.4	2.18	0.95	0.45	NaN	NaN	NaN	2.07	0.84	0.29	2.07	0.65	0.26	2.05	0.49	0.33	2.07	0.4	0.33	2.07	0.26	0.27	NaN	NaN	NaN	2	0.03	0.33	1.97	0.87	0.6	2.1	0.84	0.64	2.1	0.67	0.67	2.1	0.48	0.61	2.12	0.4	0.61	2.12	0.24	0.65	2.11	0.06	0.57
81	0.405	2.18	0.95	0.45	NaN	NaN	NaN	2.07	0.84	0.29	2.07	0.65	0.26	2.05	0.49	0.33	2.07	0.4	0.33	2.07	0.26	0.27	NaN	NaN	NaN	2	0.03	0.33	1.97	0.87	0.6	2.1	0.84	0.64	2.1	0.67	0.67	2.1	0.48	0.61	2.12	0.4	0.61	2.12	0.24	0.65	2.11	0.06	0.57
82	0.41	2.18	0.94	0.45	NaN	NaN	NaN	2.07	0.84	0.29	2.07	0.65	0.26	2.05	0.49	0.33	2.07	0.4	0.33	2.07	0.26	0.27	NaN	NaN	NaN	2	0.03	0.33	1.97	0.87	0.6	2.1	0.84	0.64	2.1	0.67	0.67	2.1	0.48	0.61	2.12	0.4	0.61	2.12	0.24	0.65	2.11	0.06	0.57
83	0.415	2.18	0.94	0.45	NaN	NaN	NaN	2.07	0.84	0.29	2.07	0.65	0.26	2.05	0.49	0.33	2.07	0.4	0.33	2.07	0.26	0.27	NaN	NaN	NaN	2	0.03	0.33	1.97	0.87	0.6	2.1	0.84	0.64	2.1	0.67	0.67	2.1	0.48	0.61	2.12	0.4	0.61	2.12	0.24	0.65	2.11	0.06	0.57
84	0.42	2.18	0.94	0.45	NaN	NaN	NaN	2.07	0.84	0.29	2.07	0.65	0.26	2.05	0.49	0.33	2.07	0.4	0.33	2.07	0.26	0.27	NaN	NaN	NaN	2	0.03	0.33	1.97	0.87	0.6	2.1	0.84	0.64	2.1	0.67	0.67	2.1	0.48	0.61	2.12	0.4	0.61	2.12	0.24	0.65	2.11	0.06	0.57
85	0.425	2.18	0.94	0.45	NaN	NaN	NaN	2.07	0.84	0.29	2.07	0.65	0.26	2.05	0.49	0.33	2.07	0.4	0.33	2.07	0.26	0.27	NaN	NaN	NaN	2	0.03	0.33	1.97	0.87	0.6	2.1	0.84	0.64	2.1	0.67	0.67	2.1	0.48	0.61	2.12	0.4	0.61	2.12	0.24	0.65	2.11	0.06	0.57
86	0.43	2.18	0.94	0.45	NaN	NaN	NaN	2.07	0.84	0.29	2.07	0.65	0.26	2.05	0.49	0.33	2.07	0.4	0.33	2.07	0.26	0.27	NaN	NaN	NaN	2	0.03	0.33	1.97	0.87	0.6	2.1	0.84	0.64	2.09	0.67	0.67	2.1	0.48	0.61	2.12	0.4	0.61	2.12	0.24	0.65	2.11	0.06	0.57
87	0.435	2.18	0.94	0.45	NaN	NaN	NaN	2.07	0.84	0.29	2.07	0.65	0.26	2.05	0.49	0.33	2.07	0.4	0.33	2.07	0.26	0.27	NaN	NaN	NaN	2	0.03	0.33	1.97	0.87	0.6	2.1	0.84	0.64	2.09	0.67	0.67	2.1	0.48	0.61	2.12	0.4	0.61	2.12	0.24	0.65	2.11	0.06	0.57
88	0.44	2.18	0.94	0.45	NaN	NaN	NaN	2.07	0.84	0.29	2.07	0.65	0.26	2.05	0.49	0.33	2.07	0.4	0.33	2.07	0.26	0.27	NaN	NaN	NaN	2	0.03	0.33	1.97	0.87	0.6	2.1	0.84	0.64	2.09	0.67	0.67	2.1	0.48	0.61	2.12	0.4	0.61	2.12	0.24	0.65	2.11	0.06	0.57
89	0.445	2.18	0.94	0.45	NaN	NaN	NaN	2.07	0.84	0.29	2.07	0.65	0.26	2.04	0.49	0.33	2.07	0.4	0.33	2.07	0.26	0.27	NaN	NaN	NaN	2	0.03	0.33	1.97	0.87	0.6	2.1	0.84	0.64	2.09	0.67	0.67	2.1	0.48	0.61	2.12	0.4	0.61	2.12	0.24	0.65	2.11	0.06	0.57
90	0.45	2.18	0.94	0.45	NaN	NaN	NaN	2.07	0.84	0.29	2.07	0.65	0.26	2.04	0.49	0.33	2.07	0.4	0.33	2.07	0.26	0.27	NaN	NaN	NaN	2	0.03	0.33	1.97	0.87	0.6	2.1	0.84	0.64	2.09	0.67	0.67	2.1	0.48	0.61	2.12	0.4	0.61	2.12	0.24	0.65	2.11	0.06	0.57
91	0.455	2.18	0.94	0.45	NaN	NaN	NaN	2.07	0.84	0.29	2.07	0.65	0.26	2.04	0.49	0.33	2.07	0.4	0.33	2.07	0.26	0.27	NaN	NaN	NaN	2	0.03	0.33	1.97	0.87	0.6	2.1	0.84	0.64	2.09	0.67	0.67	2.1	0.48	0.61	2.12	0.4	0.61	2.12	0.24	0.65	2.11	0.06	0.57
92	0.46	2.18	0.94	0.45	NaN	NaN	NaN	2.07	0.84	0.29	2.07	0.65	0.26	2.04	0.49	0.33	2.07	0.4	0.33	2.07	0.26	0.27	NaN	NaN	NaN	2	0.03	0.33	1.97	0.87	0.6	2.1	0.84	0.64	2.09	0.67	0.67	2.1	0.48	0.61	2.12	0.4	0.61	2.12	0.24	0.65	2.11	0.06	0.57
93	0.465	2.18	0.94	0.45	NaN	NaN	NaN	2.06	0.84	0.29	2.06	0.65	0.26	2.04	0.49	0.33	2.07	0.4	0.33	2.07	0.26	0.27	NaN	NaN	NaN	2	0.03	0.33	1.96	0.87	0.6	2.1	0.84	0.64	2.09	0.67	0.67	2.1	0.48	0.61	2.12	0.4	0.61	2.12	0.24	0.65	2.11	0.06	0.57
94	0.47	2.18	0.94	0.45	NaN	NaN	NaN	2.06	0.84	0.29	2.06	0.65	0.26	2.04	0.49	0.33	2.07	0.4	0.33	2.07	0.26	0.27	NaN	NaN	NaN	2	0.03	0.33	1.96	0.87	0.6	2.1	0.84	0.64	2.09	0.67	0.67	2.1	0.48	0.61	2.12	0.4	0.61	2.12	0.24	0.65	2.11	0.06	0.57
95	0.475	2.18	0.94	0.45	NaN	NaN	NaN	2.06	0.84	0.29	2.06	0.65	0.26	2.04	0.49	0.33	2.07	0.4	0.33	2.07	0.26	0.27	NaN	NaN	NaN	2	0.03	0.33	1.96	0.87	0.6	2.1	0.84	0.64	2.09	0.67	0.67	2.1	0.48	0.61	2.12	0.4	0.61	2.12	0.24	0.65	2.11	0.06	0.57
96	0.48	2.18	0.94	0.45	NaN	NaN	NaN	2.06	0.84	0.29	2.06	0.65	0.26	2.04	0.49	0.33	2.07	0.4	0.33	2.07	0.26	0.27	NaN	NaN	NaN	2	0.03	0.33	1.96	0.87	0.6	2.1	0.84	0.64	2.09	0.67	0.67	2.1	0.48	0.61	2.12	0.4	0.61	2.12	0.24	0.65	2.11	0.06	0.57
97	0.485	2.18	0.94	0.45	NaN	NaN	NaN	2.06	0.84	0.29	2.06	0.65	0.26	2.05	0.49	0.33	2.06	0.4	0.33	2.07	0.26	0.27	NaN	NaN	NaN	2	0.03	0.33	1.96	0.87	0.6	2.09	0.84	0.64	2.09	0.67	0.67	2.1	0.48	0.61	2.12	0.4	0.61	2.12	0.24	0.65	2.11	0.06	0.57
98	0.49	2.18	0.94	0.45	NaN	NaN	NaN	2.06	0.84	0.29	2.06	0.65	0.26	2.05	0.49	0.33	2.06	0.4	0.33	2.07	0.26	0.27	NaN	NaN	NaN	2	0.03	0.33	1.96	0.87	0.6	2.09	0.84	0.64	2.09	0.67	0.67	2.1	0.48	0.61	2.12	0.4	0.61	2.12	0.24	0.65	2.11	0.06	0.57
99	0.495	2.18	0.94	0.45	NaN	NaN	NaN	NaN	NaN	NaN	2.06	0.65	0.26	2.05	0.49	0.33	2.06	0.4	0.33	2.07	0.26	0.27	NaN	NaN	NaN	2	0.03	0.33	1.96	0.87	0.6	2.09	0.84	0.64	2.09	0.67	0.67	2.1	0.48	0.61	2.12	0.4	0.61	2.12	0.24	0.65	2.11	0.06	0.57
100	0.5	2.18	0.94	0.45	NaN	NaN	NaN	NaN	NaN	NaN	2.06	0.65	0.26	2.05	0.49	0.33	2.06	0.4	0.33	2.07	0.26	0.27	NaN	NaN	NaN	2	0.03	0.33	1.96	0.87	0.6	2.09	0.84	0.64	2.09	0.67	0.67	2.1	0.48	0.61	2.12	0.4	0.61	2.12	0.24	0.65	2.11	0.06	0.57
101	0.505	2.18	0.94	0.45	NaN	NaN	NaN	NaN	NaN	NaN	2.06	0.65	0.26	2.05	0.49	0.33	2.06	0.4	0.33	2.07	0.26	0.27	NaN	NaN	NaN	2	0.03	0.33	1.96	0.87	0.6	2.09	0.84	0.64	2.09	0.67	0.67	2.1	0.48	0.61	2.12	0.4	0.61	2.12	0.24	0.65	2.11	0.06	0.57
102	0.51	2.18	0.94	0.45	NaN	NaN	NaN	2.06	0.84	0.29	2.06	0.65	0.26	2.05	0.49	0.33	2.06	0.4	0.33	2.07	0.26	0.27	NaN	NaN	NaN	2	0.03	0.33	1.96	0.87	0.6	2.09	0.84	0.64	2.09	0.67	0.67	2.1	0.48	0.61	2.12	0.4	0.61	2.12	0.24	0.65	2.11	0.06	0.57
103	0.515	2.18	0.94	0.45	NaN	NaN	NaN	2.06	0.84	0.29	2.06	0.65	0.26	2.05	0.49	0.33	2.06	0.4	0.33	2.07	0.26	0.27	NaN	NaN	NaN	2	0.03	0.33	1.96	0.87	0.6	2.09	0.84	0.64	2.09	0.67	0.67	2.1	0.48	0.61	2.12	0.4	0.61	2.12	0.24	0.65	2.11	0.06	0.57
104	0.52	2.18	0.94	0.45	NaN	NaN	NaN	2.06	0.84	0.29	2.06	0.65	0.26	2.05	0.49	0.33	2.06	0.4	0.33	2.07	0.26	0.27	NaN	NaN	NaN	2	0.03	0.33	1.96	0.87	0.6	2.09	0.84	0.64	2.09	0.67	0.67	2.1	0.48	0.61	2.12	0.4	0.61	2.12	0.24	0.65	2.11	0.06	0.57
105	0.525	2.18	0.94	0.45	NaN	NaN	NaN	2.06	0.84	0.29	2.06	0.65	0.26	2.05	0.49	0.33	2.06	0.4	0.33	2.07	0.26	0.27	NaN	NaN	NaN	2	0.03	0.33	1.96	0.87	0.6	2.09	0.84	0.64	2.09	0.67	0.67	2.09	0.48	0.61	2.12	0.4	0.61	2.12	0.24	0.65	2.11	0.06	0.57
106	0.53	2.18	0.94	0.45	NaN	NaN	NaN	2.06	0.84	0.29	2.06	0.65	0.26	2.05	0.49	0.33	2.06	0.4	0.33	2.07	0.26	0.27	NaN	NaN	NaN	2	0.03	0.33	1.96	0.87	0.6	2.09	0.84	0.64	2.09	0.67	0.67	2.09	0.48	0.61	2.12	0.4	0.61	2.12	0.24	0.65	2.11	0.06	0.57
107	0.535	2.18	0.94	0.45	NaN	NaN	NaN	2.06	0.84	0.29	2.06	0.65	0.26	2.05	0.49	0.33	2.06	0.4	0.33	2.07	0.26	0.27	NaN	NaN	NaN	2	0.03	0.33	1.96	0.87	0.6	2.09	0.84	0.64	2.09	0.67	0.67	2.09	0.48	0.61	2.12	0.4	0.61	2.12	0.24	0.65	2.11	0.06	0.57
108	0.54	2.18	0.94	0.45	NaN	NaN	NaN	2.06	0.84	0.29	2.06	0.65	0.26	2.05	0.49	0.33	2.06	0.4	0.33	2.07	0.26	0.27	NaN	NaN	NaN	2	0.03	0.33	1.96	0.87	0.6	2.09	0.84	0.64	2.09	0.67	0.67	2.09	0.48	0.61	2.12	0.4	0.61	2.12	0.24	0.65	2.11	0.06	0.57
109	0.545	2.18	0.94	0.45	NaN	NaN	NaN	2.06	0.84	0.29	2.06	0.65	0.26	2.05	0.49	0.33	2.06	0.4	0.33	2.07	0.26	0.27	NaN	NaN	NaN	2	0.03	0.33	1.96	0.87	0.6	2.09	0.84	0.64	2.09	0.67	0.67	2.09	0.48	0.61	2.12	0.4	0.61	2.12	0.24	0.65	2.11	0.06	0.57
110	0.55	2.18	0.94	0.45	NaN	NaN	NaN	2.06	0.84	0.29	2.06	0.65	0.26	2.05	0.49	0.33	2.06	0.4	0.33	2.07	0.26	0.27	NaN	NaN	NaN	2	0.03	0.33	1.96	0.87	0.6	2.09	0.84	0.64	2.09	0.67	0.67	2.09	0.48	0.61	2.12	0.4	0.61	2.12	0.24	0.65	2.11	0.06	0.57
111	0.555	2.18	0.94	0.45	NaN	NaN	NaN	2.06	0.84	0.29	2.06	0.65	0.26	2.05	0.49	0.33	2.06	0.4	0.33	2.07	0.26	0.27	NaN	NaN	NaN	2	0.03	0.33	1.96	0.87	0.6	2.09	0.84	0.64	2.09	0.67	0.67	2.09	0.48	0.61	2.12	0.4	0.61	2.12	0.24	0.65	2.11	0.06	0.57
112	0.56	2.18	0.94	0.45	NaN	NaN	NaN	2.06	0.84	0.29	2.06	0.65	0.26	2.05	0.49	0.33	2.06	0.4	0.33	2.07	0.26	0.27	NaN	NaN	NaN	2	0.03	0.33	1.96	0.87	0.6	2.09	0.84	0.64	2.09	0.67	0.67	2.09	0.48	0.61	2.12	0.4	0.61	2.12	0.24	0.65	2.11	0.06	0.57
113	0.565	2.17	0.94	0.45	NaN	NaN	NaN	2.06	0.84	0.29	2.06	0.65	0.26	2.05	0.49	0.33	2.06	0.4	0.33	2.06	0.26	0.27	NaN	NaN	NaN	2	0.03	0.33	1.96	0.87	0.6	2.09	0.84	0.64	2.09	0.67	0.67	2.09	0.48	0.61	2.12	0.4	0.61	2.12	0.24	0.65	2.11	0.06	0.57
114	0.57	2.17	0.94	0.45	NaN	NaN	NaN	2.06	0.84	0.29	2.06	0.65	0.26	2.05	0.49	0.33	2.06	0.4	0.33	2.06	0.26	0.27	NaN	NaN	NaN	2	0.03	0.33	1.96	0.87	0.6	2.09	0.84	0.64	2.09	0.67	0.67	2.09	0.48	0.61	2.12	0.4	0.61	2.12	0.24	0.65	2.11	0.06	0.57
115	0.575	2.17	0.94	0.45	NaN	NaN	NaN	2.06	0.84	0.29	2.06	0.65	0.26	2.05	0.49	0.33	2.06	0.4	0.33	2.06	0.26	0.27	NaN	NaN	NaN	2	0.03	0.33	1.96	0.87	0.6	2.09	0.84	0.64	2.09	0.67	0.67	2.09	0.48	0.61	2.12	0.4	0.61	2.12	0.24	0.65	2.11	0.06	0.57
116	0.58	2.17	0.94	0.45	NaN	NaN	NaN	2.06	0.84	0.29	2.06	0.65	0.26	2.05	0.49	0.33	2.06	0.4	0.33	2.06	0.26	0.27	NaN	NaN	NaN	2	0.03	0.33	1.96	0.87	0.6	2.09	0.84	0.64	2.09	0.67	0.67	2.09	0.48	0.61	2.12	0.4	0.61	2.12	0.24	0.65	2.11	0.06	0.57
117	0.585	2.17	0.94	0.45	NaN	NaN	NaN	2.06	0.84	0.29	2.06	0.65	0.26	2.05	0.49	0.33	2.06	0.4	0.33	2.06	0.26	0.27	NaN	NaN	NaN	2	0.03	0.33	1.96	0.87	0.6	2.09	0.84	0.64	2.09	0.67	0.67	2.09	0.48	0.61	2.12	0.4	0.61	2.12	0.24	0.65	2.11	0.06	0.57
118	0.59	2.17	0.94	0.45	NaN	NaN	NaN	2.06	0.84	0.29	2.06	0.65	0.26	2.05	0.49	0.33	2.06	0.4	0.33	2.06	0.26	0.27	NaN	NaN	NaN	2	0.03	0.33	1.96	0.87	0.6	2.09	0.84	0.64	2.09	0.67	0.67	2.09	0.48	0.61	2.12	0.4	0.61	2.12	0.24	0.65	2.11	0.06	0.57
119	0.595	2.17	0.94	0.45	NaN	NaN	NaN	2.06	0.84	0.29	2.06	0.65	0.26	2.05	0.49	0.33	2.06	0.4	0.33	2.06	0.26	0.27	NaN	NaN	NaN	2	0.03	0.33	1.95	0.87	0.6	2.09	0.84	0.64	2.09	0.67	0.67	2.09	0.48	0.61	2.11	0.4	0.61	2.12	0.24	0.65	2.11	0.06	0.57
120	0.6	2.17	0.94	0.45	NaN	NaN	NaN	2.06	0.84	0.29	2.06	0.65	0.26	2.05	0.49	0.33	2.06	0.4	0.33	2.06	0.26	0.27	NaN	NaN	NaN	2	0.03	0.33	1.95	0.87	0.6	2.09	0.84	0.64	2.09	0.67	0.67	2.09	0.48	0.61	2.11	0.4	0.61	2.12	0.24	0.65	2.11	0.06	0.57
121	0.605	2.17	0.94	0.45	NaN	NaN	NaN	2.06	0.84	0.29	2.06	0.65	0.26	2.05	0.49	0.33	2.06	0.4	0.33	2.06	0.26	0.27	NaN	NaN	NaN	2	0.03	0.33	1.95	0.87	0.6	2.09	0.84	0.64	2.09	0.67	0.67	2.09	0.48	0.61	2.11	0.4	0.61	2.11	0.24	0.65	2.11	0.06	0.57
122	0.61	2.17	0.94	0.45	NaN	NaN	NaN	2.06	0.84	0.29	2.06	0.65	0.26	2.05	0.49	0.33	2.06	0.4	0.33	2.06	0.26	0.27	NaN	NaN	NaN	2	0.03	0.33	1.95	0.87	0.6	2.09	0.84	0.64	2.08	0.67	0.67	2.09	0.48	0.61	2.11	0.4	0.61	2.11	0.24	0.65	2.11	0.06	0.57
123	0.615	2.17	0.94	0.45	NaN	NaN	NaN	2.06	0.84	0.29	2.06	0.65	0.26	2.05	0.49	0.33	2.06	0.4	0.33	2.06	0.26	0.27	NaN	NaN	NaN	2	0.03	0.33	1.95	0.87	0.6	2.09	0.84	0.64	2.08	0.67	0.67	2.09	0.48	0.61	2.11	0.4	0.61	2.11	0.24	0.65	2.11	0.06	0.57
124	0.62	2.17	0.94	0.45	NaN	NaN	NaN	2.06	0.84	0.29	2.06	0.65	0.26	2.05	0.49	0.33	2.06	0.4	0.33	2.06	0.26	0.27	NaN	NaN	NaN	2	0.03	0.33	1.95	0.87	0.6	2.09	0.84	0.64	2.08	0.67	0.67	2.09	0.48	0.61	2.11	0.4	0.61	2.11	0.24	0.65	2.11	0.06	0.57
125	0.625	2.17	0.94	0.45	NaN	NaN	NaN	2.06	0.84	0.29	2.06	0.65	0.26	2.05	0.49	0.33	2.06	0.4	0.33	2.06	0.26	0.27	NaN	NaN	NaN	2	0.03	0.33	1.95	0.87	0.6	2.09	0.84	0.64	2.08	0.67	0.67	2.09	0.48	0.61	2.11	0.4	0.61	2.11	0.24	0.65	2.11	0.06	0.57
126	0.63	2.17	0.94	0.45	NaN	NaN	NaN	2.06	0.84	0.29	2.06	0.65	0.26	2.05	0.49	0.33	2.06	0.4	0.33	2.06	0.26	0.27	NaN	NaN	NaN	2	0.03	0.33	1.95	0.87	0.6	2.08	0.84	0.64	2.08	0.67	0.67	2.09	0.48	0.61	2.11	0.4	0.61	2.11	0.24	0.65	2.11	0.06	0.57
127	0.635	2.17	0.94	0.45	NaN	NaN	NaN	2.06	0.84	0.29	2.06	0.65	0.26	2.05	0.49	0.33	2.06	0.4	0.33	2.06	0.26	0.27	NaN	NaN	NaN	2	0.03	0.33	1.95	0.87	0.6	2.08	0.84	0.64	2.08	0.67	0.67	2.09	0.48	0.61	2.11	0.4	0.61	2.11	0.24	0.65	2.11	0.06	0.57
128	0.64	2.17	0.94	0.45	NaN	NaN	NaN	2.06	0.84	0.29	2.05	0.65	0.26	2.05	0.49	0.33	2.06	0.4	0.33	2.06	0.26	0.27	NaN	NaN	NaN	2	0.03	0.33	1.95	0.87	0.6	2.08	0.84	0.64	2.08	0.67	0.67	2.09	0.48	0.61	2.11	0.4	0.61	2.11	0.24	0.65	2.11	0.06	0.57
129	0.645	2.17	0.94	0.45	NaN	NaN	NaN	2.06	0.84	0.29	2.05	0.65	0.26	2.05	0.49	0.33	2.06	0.4	0.33	2.06	0.26	0.27	NaN	NaN	NaN	2	0.03	0.33	1.95	0.87	0.6	2.08	0.84	0.64	2.08	0.67	0.67	2.09	0.48	0.62	2.11	0.4	0.61	2.11	0.24	0.65	2.11	0.06	0.57
130	0.65	2.17	0.94	0.45	NaN	NaN	NaN	2.06	0.84	0.29	2.05	0.65	0.26	2.05	0.49	0.33	2.06	0.4	0.33	2.06	0.26	0.27	NaN	NaN	NaN	2	0.03	0.33	1.95	0.88	0.6	2.08	0.84	0.64	2.08	0.67	0.67	2.09	0.48	0.62	2.11	0.4	0.61	2.11	0.24	0.65	2.11	0.06	0.57
131	0.655	2.17	0.94	0.45	NaN	NaN	NaN	2.06	0.84	0.29	2.05	0.65	0.26	2.05	0.49	0.33	2.06	0.4	0.33	2.06	0.26	0.27	NaN	NaN	NaN	2	0.03	0.33	1.95	0.88	0.6	2.08	0.84	0.64	2.08	0.67	0.67	2.09	0.48	0.62	2.11	0.4	0.61	2.11	0.24	0.65	2.11	0.06	0.57
132	0.66	2.17	0.94	0.45	NaN	NaN	NaN	2.06	0.84	0.29	2.05	0.65	0.26	2.04	0.49	0.33	2.06	0.4	0.33	2.06	0.26	0.27	NaN	NaN	NaN	2	0.03	0.33	1.95	0.88	0.6	2.08	0.84	0.64	2.08	0.67	0.67	2.09	0.48	0.62	2.11	0.4	0.61	2.11	0.24	0.65	2.11	0.06	0.57
133	0.665	2.17	0.94	0.45	NaN	NaN	NaN	2.06	0.84	0.29	2.05	0.65	0.26	2.04	0.49	0.33	2.06	0.4	0.33	2.06	0.26	0.27	NaN	NaN	NaN	2	0.03	0.33	1.95	0.88	0.6	2.08	0.84	0.64	2.08	0.67	0.68	2.09	0.48	0.62	2.11	0.4	0.61	2.11	0.24	0.65	2.11	0.06	0.57
134	0.67	2.17	0.94	0.45	NaN	NaN	NaN	2.06	0.84	0.29	2.05	0.65	0.26	2.04	0.49	0.33	2.06	0.4	0.33	2.06	0.26	0.27	NaN	NaN	NaN	2	0.03	0.33	1.95	0.88	0.6	2.08	0.84	0.64	2.08	0.67	0.68	2.09	0.48	0.62	2.11	0.4	0.61	2.11	0.24	0.65	2.11	0.06	0.57
135	0.675	2.17	0.94	0.45	NaN	NaN	NaN	2.06	0.84	0.29	2.05	0.65	0.26	2.04	0.49	0.33	2.06	0.4	0.33	2.06	0.26	0.27	NaN	NaN	NaN	2	0.03	0.33	1.95	0.88	0.6	2.08	0.84	0.64	2.08	0.67	0.68	2.09	0.48	0.62	2.11	0.4	0.61	2.11	0.24	0.65	2.11	0.06	0.57
136	0.68	2.17	0.94	0.45	NaN	NaN	NaN	2.05	0.84	0.29	2.05	0.65	0.26	2.04	0.49	0.33	2.06	0.4	0.33	2.06	0.26	0.27	NaN	NaN	NaN	2	0.03	0.33	1.95	0.88	0.6	2.08	0.84	0.64	2.08	0.67	0.68	2.09	0.48	0.62	2.11	0.4	0.61	2.11	0.24	0.65	2.11	0.06	0.57
137	0.685	2.17	0.94	0.45	NaN	NaN	NaN	2.05	0.84	0.29	2.05	0.65	0.26	2.04	0.49	0.33	2.06	0.4	0.33	2.06	0.26	0.27	NaN	NaN	NaN	2	0.03	0.33	1.95	0.88	0.6	2.08	0.84	0.64	2.08	0.67	0.68	2.09	0.48	0.62	2.11	0.4	0.61	2.11	0.24	0.65	2.11	0.06	0.57
138	0.69	2.17	0.94	0.45	NaN	NaN	NaN	2.05	0.84	0.29	2.05	0.65	0.27	2.04	0.49	0.33	2.06	0.4	0.33	2.06	0.26	0.27	NaN	NaN	NaN	2	0.03	0.33	1.95	0.88	0.6	2.08	0.84	0.64	2.08	0.67	0.68	2.09	0.48	0.62	2.11	0.4	0.61	2.11	0.24	0.65	2.11	0.06	0.57
139	0.695	2.17	0.94	0.45	NaN	NaN	NaN	2.05	0.84	0.29	2.05	0.65	0.27	2.04	0.49	0.33	2.06	0.4	0.33	2.06	0.26	0.27	NaN	NaN	NaN	2	0.03	0.33	1.95	0.88	0.6	2.08	0.84	0.64	2.08	0.67	0.68	2.09	0.48	0.62	2.11	0.4	0.61	2.11	0.24	0.65	2.11	0.06	0.57
140	0.7	2.17	0.94	0.45	NaN	NaN	NaN	2.05	0.84	0.29	2.05	0.65	0.27	2.04	0.49	0.33	2.06	0.4	0.33	2.06	0.26	0.27	NaN	NaN	NaN	2	0.03	0.33	1.95	0.88	0.6	2.08	0.84	0.64	2.08	0.67	0.68	2.09	0.48	0.62	2.11	0.4	0.61	2.11	0.24	0.65	2.11	0.06	0.57
141	0.705	2.17	0.94	0.45	NaN	NaN	NaN	2.05	0.84	0.29	2.05	0.65	0.27	2.04	0.49	0.33	2.06	0.4	0.33	2.06	0.26	0.27	NaN	NaN	NaN	2	0.03	0.33	1.95	0.88	0.6	2.08	0.84	0.64	2.08	0.67	0.68	2.09	0.48	0.62	2.11	0.4	0.61	2.11	0.24	0.65	2.11	0.06	0.57
142	0.71	2.17	0.94	0.45	NaN	NaN	NaN	2.05	0.84	0.29	2.05	0.65	0.26	2.04	0.49	0.33	2.06	0.4	0.33	2.06	0.26	0.27	NaN	NaN	NaN	2	0.03	0.33	1.95	0.88	0.6	2.08	0.84	0.64	2.08	0.67	0.68	2.09	0.48	0.62	2.11	0.4	0.61	2.11	0.24	0.65	2.11	0.06	0.57
143	0.715	2.17	0.94	0.45	NaN	NaN	NaN	2.05	0.84	0.29	2.05	0.65	0.26	2.04	0.49	0.33	2.06	0.4	0.33	2.06	0.26	0.27	NaN	NaN	NaN	2	0.03	0.33	1.95	0.88	0.6	2.08	0.84	0.64	2.08	0.67	0.68	NaN	NaN	NaN	2.11	0.4	0.61	2.11	0.24	0.65	2.11	0.06	0.57
144	0.72	2.17	0.94	0.45	NaN	NaN	NaN	2.05	0.84	0.29	2.05	0.65	0.26	2.04	0.49	0.33	2.06	0.4	0.33	2.06	0.26	0.27	NaN	NaN	NaN	2	0.03	0.33	1.96	0.87	0.6	2.08	0.84	0.64	2.08	0.67	0.68	NaN	NaN	NaN	2.1	0.4	0.61	2.11	0.24	0.65	2.11	0.06	0.57
145	0.725	2.17	0.94	0.45	NaN	NaN	NaN	2.05	0.83	0.29	2.05	0.65	0.26	2.04	0.49	0.33	2.06	0.4	0.33	2.06	0.26	0.27	NaN	NaN	NaN	2	0.03	0.33	1.96	0.87	0.6	2.08	0.84	0.64	2.08	0.67	0.68	2.08	0.47	0.62	2.1	0.4	0.61	2.11	0.24	0.65	2.11	0.06	0.57
146	0.73	NaN	NaN	NaN	2.27	0.78	0.36	2.04	0.83	0.29	2.05	0.65	0.26	2.04	0.49	0.33	2.06	0.4	0.33	2.06	0.26	0.27	NaN	NaN	NaN	2	0.03	0.33	1.96	0.87	0.6	2.08	0.84	0.64	2.08	0.67	0.68	2.08	0.48	0.62	2.1	0.4	0.61	2.11	0.24	0.65	2.11	0.06	0.57
147	0.735	NaN	NaN	NaN	2.27	0.78	0.36	2.04	0.82	0.29	2.05	0.65	0.26	2.04	0.49	0.33	2.06	0.4	0.33	2.06	0.26	0.27	NaN	NaN	NaN	2	0.03	0.33	NaN	NaN	NaN	2.08	0.84	0.64	2.08	0.66	0.68	2.08	0.47	0.62	2.1	0.4	0.61	2.1	0.24	0.65	2.11	0.06	0.57
148	0.74	NaN	NaN	NaN	2.27	0.78	0.36	2.04	0.82	0.29	2.05	0.65	0.27	2.04	0.49	0.33	2.06	0.4	0.33	2.06	0.26	0.27	NaN	NaN	NaN	2	0.03	0.33	NaN	NaN	NaN	2.08	0.84	0.64	2.08	0.66	0.68	2.08	0.47	0.62	2.1	0.4	0.61	2.1	0.24	0.65	2.11	0.06	0.57
149	0.745	NaN	NaN	NaN	2.27	0.78	0.36	2.04	0.82	0.29	2.05	0.65	0.27	2.04	0.49	0.33	2.06	0.4	0.33	2.06	0.26	0.27	NaN	NaN	NaN	2	0.03	0.33	NaN	NaN	NaN	2.08	0.84	0.64	2.08	0.66	0.68	2.08	0.47	0.62	2.1	0.4	0.61	2.1	0.24	0.65	2.11	0.06	0.57
150	0.75	NaN	NaN	NaN	2.27	0.78	0.36	2.04	0.82	0.29	2.05	0.65	0.27	2.04	0.49	0.33	2.06	0.4	0.33	2.06	0.26	0.27	NaN	NaN	NaN	2	0.03	0.33	1.96	0.87	0.6	2.08	0.84	0.64	2.08	0.66	0.68	2.08	0.47	0.62	2.1	0.4	0.62	2.1	0.24	0.65	2.11	0.06	0.57
151	0.755	NaN	NaN	NaN	2.27	0.78	0.36	2.04	0.82	0.29	2.05	0.65	0.27	2.04	0.49	0.33	2.06	0.4	0.33	2.06	0.26	0.27	NaN	NaN	NaN	2	0.03	0.33	1.96	0.87	0.6	2.08	0.84	0.64	2.08	0.66	0.68	2.08	0.47	0.62	2.1	0.4	0.62	2.1	0.24	0.65	2.11	0.06	0.57
152	0.76	2.17	0.94	0.45	2.27	0.78	0.36	NaN	NaN	NaN	2.05	0.65	0.27	2.04	0.49	0.33	2.06	0.4	0.33	2.06	0.26	0.27	NaN	NaN	NaN	2	0.03	0.33	1.96	0.87	0.6	2.08	0.84	0.64	2.08	0.66	0.68	2.07	0.47	0.62	2.1	0.4	0.62	2.1	0.24	0.65	2.11	0.06	0.57
153	0.765	2.17	0.94	0.45	2.27	0.78	0.36	NaN	NaN	NaN	2.05	0.65	0.27	2.04	0.49	0.33	2.06	0.4	0.33	2.06	0.26	0.27	NaN	NaN	NaN	2	0.03	0.33	1.95	0.88	0.6	2.08	0.84	0.64	2.08	0.66	0.68	2.07	0.47	0.62	2.1	0.4	0.62	2.1	0.23	0.65	2.11	0.06	0.57
154	0.77	2.17	0.94	0.45	NaN	NaN	NaN	2.05	0.84	0.29	2.05	0.65	0.27	2.04	0.49	0.33	2.06	0.4	0.33	2.06	0.26	0.27	NaN	NaN	NaN	2	0.03	0.33	1.95	0.88	0.6	2.08	0.84	0.64	2.08	0.66	0.68	2.07	0.47	0.62	2.09	0.4	0.62	2.1	0.23	0.65	2.11	0.06	0.57
155	0.775	2.17	0.94	0.45	NaN	NaN	NaN	2.05	0.84	0.29	2.05	0.65	0.27	2.04	0.49	0.33	2.05	0.4	0.33	2.06	0.26	0.27	NaN	NaN	NaN	2	0.03	0.33	1.95	0.88	0.6	2.08	0.84	0.64	2.08	0.66	0.68	2.07	0.47	0.62	2.09	0.4	0.62	2.1	0.23	0.65	2.11	0.06	0.57
156	0.78	2.17	0.94	0.45	NaN	NaN	NaN	2.05	0.84	0.29	2.05	0.65	0.27	2.04	0.49	0.33	2.05	0.4	0.33	2.06	0.26	0.27	NaN	NaN	NaN	2	0.03	0.33	1.95	0.88	0.6	2.08	0.83	0.64	2.07	0.66	0.68	2.07	0.47	0.62	2.09	0.4	0.62	2.1	0.23	0.65	2.11	0.06	0.57
157	0.785	2.17	0.94	0.45	NaN	NaN	NaN	2.05	0.84	0.29	2.05	0.65	0.27	2.04	0.49	0.33	2.05	0.4	0.33	2.06	0.26	0.27	NaN	NaN	NaN	2	0.03	0.33	1.95	0.88	0.6	2.08	0.83	0.64	2.07	0.66	0.68	2.07	0.47	0.62	2.09	0.4	0.62	2.1	0.23	0.65	2.11	0.06	0.57
158	0.79	2.17	0.94	0.45	NaN	NaN	NaN	2.05	0.84	0.29	2.05	0.65	0.27	2.04	0.49	0.33	2.05	0.4	0.33	2.06	0.26	0.27	NaN	NaN	NaN	2	0.03	0.33	1.95	0.88	0.6	2.08	0.83	0.64	2.07	0.66	0.68	NaN	NaN	NaN	2.09	0.4	0.62	2.1	0.23	0.65	2.11	0.06	0.57
159	0.795	2.17	0.94	0.45	NaN	NaN	NaN	2.05	0.84	0.29	2.05	0.65	0.27	2.04	0.49	0.33	2.05	0.4	0.33	2.06	0.26	0.27	NaN	NaN	NaN	2	0.03	0.33	1.95	0.88	0.6	2.08	0.83	0.64	2.07	0.66	0.68	NaN	NaN	NaN	2.09	0.4	0.62	2.1	0.23	0.65	2.11	0.06	0.57
160	0.8	2.17	0.94	0.45	NaN	NaN	NaN	2.05	0.84	0.3	2.05	0.65	0.27	2.04	0.49	0.33	2.05	0.4	0.33	2.06	0.26	0.27	NaN	NaN	NaN	2	0.03	0.33	1.95	0.88	0.6	2.08	0.83	0.64	2.07	0.66	0.68	NaN	NaN	NaN	2.09	0.4	0.62	2.1	0.23	0.65	2.11	0.06	0.57
161	0.805	2.17	0.94	0.45	NaN	NaN	NaN	2.05	0.84	0.3	2.05	0.65	0.27	2.04	0.49	0.33	2.05	0.4	0.33	2.06	0.26	0.27	NaN	NaN	NaN	2	0.03	0.33	1.95	0.88	0.6	2.08	0.83	0.64	2.07	0.66	0.68	2.07	0.47	0.62	2.09	0.4	0.62	2.09	0.23	0.65	2.11	0.06	0.57
162	0.81	2.17	0.94	0.45	NaN	NaN	NaN	2.05	0.84	0.3	2.05	0.65	0.27	2.04	0.49	0.33	2.05	0.4	0.33	2.06	0.26	0.27	NaN	NaN	NaN	2	0.03	0.33	1.95	0.87	0.6	2.08	0.83	0.64	2.07	0.66	0.68	2.07	0.47	0.62	2.09	0.4	0.62	2.09	0.23	0.65	2.11	0.06	0.57
163	0.815	2.17	0.94	0.45	NaN	NaN	NaN	2.05	0.84	0.3	2.05	0.65	0.27	2.04	0.49	0.33	2.05	0.4	0.33	2.06	0.26	0.27	NaN	NaN	NaN	2	0.03	0.33	1.95	0.87	0.6	2.08	0.83	0.64	2.07	0.66	0.68	2.07	0.47	0.62	2.09	0.4	0.62	2.09	0.23	0.65	2.11	0.06	0.57
164	0.82	2.17	0.93	0.45	NaN	NaN	NaN	2.05	0.84	0.3	2.05	0.65	0.27	2.04	0.49	0.33	2.05	0.4	0.33	2.06	0.26	0.27	NaN	NaN	NaN	2	0.03	0.33	1.95	0.87	0.61	2.08	0.83	0.64	2.07	0.66	0.68	2.07	0.47	0.62	2.09	0.4	0.62	2.09	0.23	0.65	2.11	0.06	0.57
165	0.825	2.17	0.93	0.45	NaN	NaN	NaN	2.05	0.84	0.3	2.05	0.65	0.27	2.04	0.49	0.33	2.05	0.4	0.33	2.06	0.26	0.27	NaN	NaN	NaN	2	0.03	0.33	1.95	0.87	0.61	2.08	0.83	0.64	2.07	0.66	0.68	2.07	0.47	0.62	2.09	0.39	0.62	2.09	0.23	0.65	2.11	0.06	0.57
166	0.83	2.17	0.93	0.45	NaN	NaN	NaN	2.05	0.84	0.3	2.05	0.65	0.27	2.03	0.49	0.33	2.05	0.4	0.33	2.06	0.26	0.27	NaN	NaN	NaN	2	0.03	0.33	1.95	0.87	0.61	2.08	0.83	0.64	2.07	0.66	0.68	2.07	0.47	0.62	2.09	0.39	0.62	2.09	0.23	0.65	2.11	0.06	0.57
167	0.835	2.17	0.93	0.45	NaN	NaN	NaN	2.05	0.84	0.3	2.05	0.65	0.27	2.03	0.49	0.33	2.05	0.4	0.33	2.06	0.26	0.27	NaN	NaN	NaN	2	0.03	0.33	1.95	0.87	0.61	2.08	0.83	0.64	2.07	0.66	0.68	2.07	0.47	0.62	2.09	0.39	0.62	2.09	0.23	0.65	2.11	0.06	0.57
168	0.84	2.17	0.93	0.45	2.26	0.78	0.36	NaN	NaN	NaN	2.05	0.65	0.27	2.02	0.49	0.33	2.05	0.4	0.33	2.06	0.26	0.27	NaN	NaN	NaN	2	0.03	0.33	1.95	0.87	0.61	2.08	0.83	0.64	2.07	0.66	0.68	2.07	0.47	0.62	2.09	0.39	0.62	2.09	0.23	0.65	2.11	0.06	0.57
169	0.845	2.17	0.93	0.46	2.26	0.78	0.36	NaN	NaN	NaN	2.05	0.65	0.27	2.02	0.49	0.33	2.05	0.4	0.33	2.06	0.26	0.27	NaN	NaN	NaN	2	0.03	0.33	1.95	0.87	0.61	2.08	0.84	0.64	2.07	0.66	0.68	2.06	0.47	0.62	2.09	0.39	0.62	2.09	0.23	0.65	2.11	0.06	0.57
170	0.85	2.17	0.93	0.46	2.26	0.78	0.36	NaN	NaN	NaN	2.05	0.65	0.27	2.02	0.49	0.33	2.05	0.4	0.33	2.06	0.26	0.27	NaN	NaN	NaN	2	0.03	0.33	NaN	NaN	NaN	2.08	0.84	0.65	2.07	0.66	0.68	2.06	0.47	0.62	2.09	0.39	0.62	2.09	0.23	0.65	2.11	0.06	0.57
171	0.855	2.17	0.93	0.46	2.26	0.78	0.36	NaN	NaN	NaN	2.05	0.65	0.27	2.02	0.49	0.33	2.05	0.4	0.33	2.06	0.26	0.27	NaN	NaN	NaN	2	0.03	0.33	1.95	0.87	0.61	2.08	0.84	0.64	2.07	0.66	0.68	2.06	0.47	0.62	2.09	0.39	0.62	2.09	0.23	0.65	2.11	0.06	0.57
172	0.86	2.17	0.93	0.46	2.26	0.78	0.36	NaN	NaN	NaN	2.05	0.65	0.27	2.02	0.49	0.33	2.05	0.4	0.33	2.06	0.26	0.27	NaN	NaN	NaN	2	0.03	0.33	1.95	0.87	0.61	2.08	0.83	0.64	2.06	0.66	0.68	2.06	0.47	0.62	2.09	0.39	0.62	2.09	0.23	0.65	2.11	0.06	0.57
173	0.865	2.17	0.93	0.46	2.26	0.78	0.36	NaN	NaN	NaN	2.05	0.65	0.27	2.02	0.49	0.33	2.04	0.4	0.33	2.06	0.26	0.27	NaN	NaN	NaN	2	0.03	0.33	1.95	0.87	0.61	2.08	0.83	0.65	2.06	0.66	0.68	2.06	0.47	0.62	2.09	0.39	0.62	2.09	0.23	0.65	2.11	0.06	0.57
174	0.87	2.17	0.93	0.46	NaN	NaN	NaN	2.04	0.83	0.3	2.05	0.65	0.27	2.03	0.49	0.33	2.04	0.4	0.33	2.06	0.26	0.27	NaN	NaN	NaN	2	0.03	0.33	1.95	0.87	0.61	2.07	0.83	0.65	2.06	0.66	0.68	2.06	0.47	0.62	2.09	0.39	0.62	2.09	0.23	0.65	2.11	0.06	0.57
175	0.875	2.17	0.93	0.46	NaN	NaN	NaN	2.04	0.83	0.3	2.05	0.65	0.27	2.03	0.49	0.33	2.04	0.4	0.33	2.06	0.26	0.27	NaN	NaN	NaN	2	0.03	0.33	1.95	0.87	0.61	2.07	0.83	0.65	2.06	0.66	0.68	2.06	0.47	0.62	2.09	0.39	0.62	2.09	0.23	0.65	2.11	0.06	0.57
176	0.88	2.17	0.93	0.46	NaN	NaN	NaN	2.04	0.83	0.3	2.04	0.65	0.27	2.03	0.49	0.33	2.04	0.4	0.33	2.05	0.26	0.27	NaN	NaN	NaN	2	0.03	0.33	1.95	0.87	0.61	2.07	0.83	0.65	2.06	0.66	0.68	2.06	0.47	0.62	2.09	0.39	0.62	2.09	0.23	0.65	2.11	0.06	0.57
177	0.885	2.17	0.93	0.46	NaN	NaN	NaN	2.04	0.83	0.3	2.04	0.65	0.27	2.02	0.49	0.33	2.04	0.4	0.33	2.05	0.26	0.27	NaN	NaN	NaN	2	0.03	0.33	1.95	0.87	0.61	2.07	0.83	0.65	2.06	0.66	0.68	2.06	0.47	0.62	2.09	0.39	0.62	2.09	0.23	0.65	2.11	0.06	0.57
178	0.89	2.17	0.93	0.46	NaN	NaN	NaN	2.04	0.83	0.3	2.04	0.65	0.27	2.02	0.49	0.33	2.04	0.4	0.33	2.05	0.26	0.27	NaN	NaN	NaN	2	0.03	0.33	1.95	0.87	0.61	2.07	0.83	0.65	2.06	0.66	0.68	2.06	0.47	0.62	2.09	0.39	0.62	2.09	0.23	0.65	2.11	0.06	0.57
179	0.895	2.16	0.93	0.46	NaN	NaN	NaN	2.04	0.83	0.3	NaN	NaN	NaN	2.02	0.49	0.33	2.04	0.4	0.33	2.05	0.26	0.27	NaN	NaN	NaN	2	0.03	0.33	1.95	0.87	0.61	2.07	0.83	0.65	2.06	0.66	0.69	2.06	0.47	0.62	2.08	0.39	0.62	2.09	0.23	0.65	2.11	0.06	0.57
180	0.9	2.16	0.93	0.46	NaN	NaN	NaN	2.04	0.83	0.3	NaN	NaN	NaN	2.02	0.49	0.33	2.04	0.4	0.33	2.05	0.26	0.27	NaN	NaN	NaN	2	0.03	0.33	1.95	0.87	0.61	2.07	0.83	0.65	2.06	0.66	0.69	2.06	0.47	0.62	2.08	0.39	0.62	2.09	0.23	0.65	2.11	0.06	0.57
181	0.905	2.16	0.93	0.46	2.25	0.78	0.36	NaN	NaN	NaN	NaN	NaN	NaN	2.02	0.49	0.33	2.03	0.4	0.33	2.05	0.26	0.27	NaN	NaN	NaN	2	0.03	0.33	1.95	0.87	0.61	2.07	0.83	0.65	2.06	0.66	0.69	2.06	0.47	0.62	2.08	0.39	0.62	2.09	0.23	0.65	2.11	0.06	0.57
182	0.91	2.16	0.93	0.46	2.25	0.78	0.36	NaN	NaN	NaN	2.04	0.65	0.27	2.01	0.49	0.33	2.03	0.4	0.33	2.05	0.26	0.27	NaN	NaN	NaN	2	0.03	0.33	1.94	0.87	0.61	2.07	0.83	0.65	2.06	0.66	0.69	2.06	0.47	0.62	2.08	0.39	0.62	2.09	0.23	0.65	2.11	0.06	0.57
183	0.915	2.16	0.93	0.46	2.25	0.78	0.36	NaN	NaN	NaN	2.04	0.65	0.27	2.01	0.49	0.33	2.03	0.4	0.33	2.05	0.26	0.27	NaN	NaN	NaN	2	0.03	0.33	NaN	NaN	NaN	2.07	0.84	0.65	2.06	0.66	0.69	2.06	0.47	0.62	2.08	0.39	0.62	2.09	0.23	0.65	2.11	0.06	0.57
184	0.92	2.16	0.93	0.46	2.25	0.78	0.36	NaN	NaN	NaN	NaN	NaN	NaN	2.01	0.49	0.33	2.03	0.4	0.33	2.05	0.26	0.27	NaN	NaN	NaN	2	0.03	0.33	1.95	0.87	0.61	2.07	0.83	0.65	2.06	0.66	0.69	2.06	0.47	0.62	2.08	0.39	0.62	2.09	0.23	0.65	2.11	0.06	0.57
185	0.925	2.16	0.93	0.46	2.25	0.78	0.36	NaN	NaN	NaN	NaN	NaN	NaN	2.01	0.49	0.33	2.03	0.4	0.33	2.04	0.26	0.27	NaN	NaN	NaN	2	0.03	0.33	1.95	0.87	0.61	2.07	0.83	0.65	2.06	0.66	0.69	2.06	0.47	0.62	2.08	0.39	0.62	2.09	0.23	0.65	2.11	0.06	0.57
186	0.93	2.16	0.93	0.46	2.25	0.78	0.36	NaN	NaN	NaN	NaN	NaN	NaN	2.01	0.49	0.33	2.03	0.4	0.33	2.04	0.26	0.27	NaN	NaN	NaN	2	0.03	0.33	1.95	0.87	0.61	2.07	0.83	0.65	2.06	0.66	0.69	2.06	0.47	0.63	2.08	0.39	0.62	2.09	0.23	0.65	2.11	0.06	0.57
187	0.935	2.16	0.93	0.46	2.25	0.78	0.36	NaN	NaN	NaN	NaN	NaN	NaN	2.01	0.49	0.33	2.03	0.4	0.33	2.04	0.26	0.27	NaN	NaN	NaN	2	0.03	0.33	NaN	NaN	NaN	2.07	0.83	0.65	2.05	0.66	0.69	2.06	0.47	0.63	2.08	0.39	0.62	2.09	0.23	0.65	2.11	0.06	0.57
188	0.94	2.16	0.93	0.46	2.25	0.78	0.36	NaN	NaN	NaN	NaN	NaN	NaN	2.01	0.49	0.33	2.02	0.4	0.33	2.04	0.26	0.27	NaN	NaN	NaN	2	0.03	0.33	1.94	0.87	0.61	2.07	0.83	0.65	2.05	0.66	0.69	2.06	0.47	0.63	2.08	0.39	0.62	2.09	0.23	0.65	2.11	0.06	0.57
189	0.945	2.16	0.93	0.46	NaN	NaN	NaN	NaN	NaN	NaN	2.03	0.65	0.27	2	0.49	0.33	2.02	0.4	0.33	2.04	0.26	0.27	NaN	NaN	NaN	2	0.03	0.33	1.94	0.87	0.61	2.07	0.83	0.65	2.05	0.66	0.69	2.06	0.47	0.63	2.09	0.39	0.62	2.09	0.23	0.65	2.11	0.06	0.57
190	0.95	2.16	0.93	0.46	2.24	0.78	0.36	NaN	NaN	NaN	2.03	0.65	0.27	2	0.49	0.33	2.02	0.4	0.33	2.04	0.26	0.27	NaN	NaN	NaN	2	0.03	0.33	1.94	0.87	0.61	2.07	0.83	0.65	2.05	0.66	0.69	2.06	0.47	0.63	2.09	0.39	0.62	2.09	0.23	0.65	2.11	0.06	0.57
191	0.955	2.16	0.93	0.46	2.24	0.78	0.36	NaN	NaN	NaN	NaN	NaN	NaN	2	0.49	0.33	2.02	0.4	0.33	2.04	0.26	0.27	NaN	NaN	NaN	2	0.03	0.33	1.94	0.87	0.61	2.07	0.83	0.65	2.05	0.66	0.69	2.06	0.47	0.63	2.09	0.39	0.62	2.09	0.23	0.66	2.11	0.06	0.57
192	0.96	2.16	0.93	0.47	2.24	0.78	0.36	NaN	NaN	NaN	NaN	NaN	NaN	2	0.49	0.33	2.02	0.4	0.33	2.03	0.26	0.27	NaN	NaN	NaN	2	0.03	0.33	1.94	0.87	0.61	2.07	0.83	0.65	2.05	0.66	0.69	2.06	0.47	0.63	2.09	0.39	0.62	2.09	0.23	0.66	2.11	0.06	0.57
193	0.965	2.16	0.93	0.47	2.24	0.78	0.36	NaN	NaN	NaN	NaN	NaN	NaN	1.99	0.49	0.33	2.01	0.4	0.33	2.03	0.26	0.27	NaN	NaN	NaN	2	0.03	0.33	1.94	0.87	0.61	2.07	0.83	0.65	2.05	0.66	0.69	2.06	0.47	0.63	2.09	0.39	0.62	2.09	0.23	0.66	2.11	0.06	0.57
194	0.97	2.16	0.93	0.47	2.23	0.78	0.36	NaN	NaN	NaN	NaN	NaN	NaN	1.99	0.49	0.33	2.01	0.4	0.33	2.03	0.26	0.27	NaN	NaN	NaN	2	0.03	0.33	1.94	0.87	0.61	2.06	0.83	0.65	2.05	0.66	0.69	2.06	0.47	0.63	2.09	0.39	0.62	2.09	0.23	0.66	2.11	0.06	0.57
195	0.975	NaN	NaN	NaN	2.23	0.78	0.36	2.02	0.81	0.3	NaN	NaN	NaN	1.99	0.49	0.33	2.01	0.4	0.33	2.03	0.26	0.27	NaN	NaN	NaN	2	0.03	0.33	1.94	0.87	0.61	2.06	0.83	0.65	2.05	0.66	0.69	2.06	0.47	0.63	2.09	0.39	0.62	2.09	0.23	0.66	2.11	0.06	0.57
196	0.98	2.16	0.93	0.47	2.23	0.78	0.36	NaN	NaN	NaN	NaN	NaN	NaN	1.98	0.49	0.33	2	0.4	0.33	2.03	0.26	0.27	NaN	NaN	NaN	2	0.03	0.33	1.94	0.87	0.61	2.06	0.83	0.65	2.05	0.66	0.69	2.06	0.47	0.63	2.09	0.39	0.62	2.09	0.23	0.66	2.11	0.06	0.57
197	0.985	2.16	0.93	0.47	2.23	0.78	0.36	NaN	NaN	NaN	NaN	NaN	NaN	1.98	0.49	0.33	2	0.4	0.33	2.03	0.26	0.27	NaN	NaN	NaN	2	0.03	0.33	NaN	NaN	NaN	2.06	0.83	0.66	2.05	0.66	0.69	2.06	0.47	0.63	2.09	0.39	0.62	2.09	0.23	0.66	2.11	0.06	0.57
198	0.99	2.16	0.93	0.47	2.22	0.78	0.36	NaN	NaN	NaN	NaN	NaN	NaN	1.98	0.49	0.33	2	0.4	0.33	2.03	0.26	0.27	NaN	NaN	NaN	2	0.03	0.33	NaN	NaN	NaN	2.06	0.83	0.66	2.05	0.66	0.69	2.06	0.47	0.63	2.09	0.39	0.62	2.09	0.23	0.66	2.11	0.06	0.57
199	0.995	2.16	0.93	0.47	2.22	0.78	0.36	NaN	NaN	NaN	NaN	NaN	NaN	1.97	0.49	0.33	1.99	0.4	0.33	2.03	0.26	0.27	NaN	NaN	NaN	2	0.03	0.33	NaN	NaN	NaN	2.06	0.83	0.66	2.05	0.66	0.69	2.06	0.47	0.63	2.09	0.39	0.62	2.09	0.23	0.66	2.11	0.06	0.57
200	1	NaN	NaN	NaN	2.22	0.79	0.36	2.01	0.8	0.3	NaN	NaN	NaN	1.97	0.49	0.33	1.99	0.4	0.33	2.02	0.26	0.27	NaN	NaN	NaN	2	0.03	0.33	1.94	0.87	0.61	2.06	0.83	0.66	2.05	0.66	0.69	2.06	0.47	0.63	2.09	0.39	0.63	2.09	0.23	0.66	2.11	0.06	0.57
201	1.005	NaN	NaN	NaN	2.22	0.79	0.36	2.02	0.81	0.3	NaN	NaN	NaN	1.97	0.49	0.33	1.99	0.4	0.33	2.02	0.26	0.27	NaN	NaN	NaN	2	0.03	0.33	1.94	0.87	0.61	2.06	0.83	0.66	2.04	0.66	0.69	2.06	0.47	0.63	2.09	0.39	0.63	2.09	0.23	0.66	2.11	0.06	0.57
202	1.01	2.16	0.93	0.47	NaN	NaN	NaN	2.03	0.82	0.3	NaN	NaN	NaN	1.96	0.49	0.33	1.98	0.4	0.33	2.02	0.26	0.27	NaN	NaN	NaN	2	0.03	0.33	1.93	0.87	0.61	2.06	0.83	0.66	2.04	0.66	0.69	2.06	0.47	0.63	2.09	0.39	0.63	2.09	0.23	0.66	2.11	0.06	0.57
203	1.015	NaN	NaN	NaN	2.21	0.79	0.36	2.02	0.81	0.3	NaN	NaN	NaN	1.96	0.49	0.33	1.98	0.4	0.33	2.02	0.26	0.27	NaN	NaN	NaN	2	0.03	0.33	1.93	0.87	0.61	2.06	0.83	0.66	2.04	0.66	0.69	2.06	0.47	0.63	2.09	0.39	0.63	2.1	0.23	0.66	2.11	0.06	0.57
204	1.02	NaN	NaN	NaN	2.21	0.79	0.36	2.01	0.8	0.3	NaN	NaN	NaN	1.96	0.49	0.33	1.98	0.4	0.32	2.02	0.26	0.27	NaN	NaN	NaN	2	0.03	0.33	1.93	0.87	0.61	2.06	0.83	0.66	2.04	0.66	0.69	2.06	0.47	0.63	2.09	0.39	0.63	2.1	0.23	0.66	2.11	0.06	0.57
205	1.025	2.16	0.93	0.47	2.21	0.79	0.36	NaN	NaN	NaN	NaN	NaN	NaN	1.95	0.49	0.33	1.97	0.4	0.32	2.02	0.26	0.27	NaN	NaN	NaN	2	0.03	0.33	1.93	0.87	0.61	2.06	0.83	0.66	2.04	0.66	0.69	2.06	0.47	0.63	2.09	0.39	0.63	2.1	0.23	0.66	2.11	0.06	0.57
206	1.03	2.15	0.93	0.47	2.2	0.79	0.35	NaN	NaN	NaN	NaN	NaN	NaN	1.95	0.49	0.33	1.97	0.4	0.32	2.02	0.26	0.27	NaN	NaN	NaN	2	0.02	0.33	NaN	NaN	NaN	2.06	0.83	0.66	2.04	0.66	0.69	2.06	0.47	0.63	2.09	0.39	0.63	2.1	0.23	0.66	2.11	0.06	0.57
207	1.035	2.15	0.93	0.47	NaN	NaN	NaN	2.04	0.83	0.31	1.99	0.64	0.27	1.95	0.49	0.33	1.97	0.4	0.32	2.01	0.26	0.27	NaN	NaN	NaN	2	0.02	0.33	NaN	NaN	NaN	2.06	0.83	0.66	2.04	0.66	0.69	2.06	0.47	0.63	2.09	0.39	0.63	2.1	0.23	0.66	2.11	0.06	0.57
208	1.04	2.15	0.93	0.47	2.2	0.79	0.35	NaN	NaN	NaN	NaN	NaN	NaN	1.94	0.49	0.33	1.96	0.4	0.32	2.01	0.27	0.27	NaN	NaN	NaN	2	0.02	0.33	NaN	NaN	NaN	2.05	0.83	0.66	2.04	0.66	0.69	2.06	0.47	0.63	2.09	0.39	0.63	2.1	0.23	0.66	2.11	0.06	0.57
209	1.045	2.15	0.93	0.48	2.19	0.79	0.35	NaN	NaN	NaN	1.99	0.65	0.27	1.94	0.49	0.33	1.96	0.4	0.32	2	0.27	0.27	NaN	NaN	NaN	2	0.02	0.33	NaN	NaN	NaN	2.05	0.83	0.66	2.04	0.66	0.69	2.06	0.47	0.63	2.09	0.39	0.63	2.1	0.23	0.66	2.11	0.06	0.57
210	1.05	2.15	0.93	0.48	NaN	NaN	NaN	2.04	0.83	0.31	1.99	0.65	0.27	1.94	0.49	0.32	1.96	0.4	0.32	2	0.27	0.27	NaN	NaN	NaN	2	0.03	0.33	NaN	NaN	NaN	2.05	0.83	0.66	2.04	0.66	0.69	2.06	0.47	0.63	2.09	0.39	0.63	2.1	0.23	0.66	2.11	0.06	0.57
211	1.055	2.15	0.93	0.48	NaN	NaN	NaN	2.03	0.83	0.31	1.99	0.65	0.27	1.94	0.49	0.32	1.95	0.4	0.32	2	0.27	0.27	NaN	NaN	NaN	2	0.03	0.33	NaN	NaN	NaN	2.05	0.83	0.66	2.04	0.66	0.69	2.06	0.47	0.63	2.09	0.39	0.63	2.1	0.23	0.66	2.11	0.06	0.57
212	1.06	2.15	0.93	0.48	NaN	NaN	NaN	2.03	0.83	0.31	1.99	0.65	0.27	1.93	0.49	0.32	1.95	0.41	0.32	2	0.27	0.27	NaN	NaN	NaN	2	0.03	0.33	NaN	NaN	NaN	2.05	0.83	0.66	2.04	0.66	0.69	2.06	0.47	0.63	2.09	0.39	0.63	2.1	0.23	0.66	2.11	0.06	0.57
213	1.065	2.15	0.93	0.48	2.18	0.79	0.35	NaN	NaN	NaN	NaN	NaN	NaN	1.93	0.49	0.32	1.95	0.41	0.32	2	0.27	0.27	NaN	NaN	NaN	2	0.03	0.33	1.92	0.86	0.62	2.05	0.83	0.66	2.04	0.66	0.7	2.06	0.47	0.63	2.09	0.39	0.63	2.1	0.23	0.66	2.11	0.06	0.57
214	1.07	2.15	0.93	0.48	2.18	0.79	0.35	NaN	NaN	NaN	NaN	NaN	NaN	1.93	0.5	0.32	1.94	0.41	0.32	2	0.27	0.27	NaN	NaN	NaN	2	0.03	0.33	1.92	0.86	0.62	2.05	0.83	0.66	2.04	0.66	0.7	2.06	0.47	0.63	2.09	0.39	0.63	2.1	0.23	0.66	2.11	0.06	0.57
215	1.075	2.15	0.93	0.48	NaN	NaN	NaN	2.03	0.83	0.31	1.98	0.65	0.27	1.92	0.5	0.32	1.94	0.41	0.32	2	0.27	0.27	NaN	NaN	NaN	1.99	0.03	0.33	1.92	0.86	0.62	2.05	0.83	0.66	2.04	0.66	0.7	2.06	0.47	0.63	2.09	0.39	0.63	2.1	0.23	0.66	2.11	0.06	0.57
216	1.08	2.15	0.93	0.48	NaN	NaN	NaN	2.03	0.83	0.31	1.98	0.65	0.27	1.92	0.5	0.32	1.94	0.41	0.31	1.99	0.27	0.27	NaN	NaN	NaN	1.99	0.03	0.33	1.92	0.86	0.62	2.05	0.83	0.66	2.04	0.66	0.7	2.06	0.47	0.63	2.09	0.39	0.63	2.1	0.23	0.66	2.11	0.06	0.57
217	1.085	2.15	0.93	0.48	NaN	NaN	NaN	2.03	0.83	0.31	1.98	0.65	0.27	1.92	0.5	0.32	1.93	0.41	0.31	1.99	0.28	0.27	NaN	NaN	NaN	1.99	0.03	0.33	1.92	0.86	0.62	2.05	0.83	0.66	2.04	0.66	0.7	2.06	0.47	0.63	2.09	0.39	0.63	2.1	0.23	0.66	2.11	0.06	0.57
218	1.09	2.15	0.93	0.48	NaN	NaN	NaN	2.03	0.83	0.31	1.97	0.65	0.27	1.91	0.5	0.32	1.93	0.41	0.31	1.99	0.28	0.27	NaN	NaN	NaN	1.99	0.03	0.33	1.92	0.86	0.62	2.05	0.83	0.66	2.04	0.66	0.7	2.06	0.47	0.63	2.09	0.39	0.63	2.1	0.23	0.66	2.11	0.06	0.57
219	1.095	2.14	0.93	0.48	NaN	NaN	NaN	2.03	0.83	0.31	1.97	0.65	0.27	1.91	0.5	0.32	1.93	0.41	0.31	1.99	0.28	0.27	NaN	NaN	NaN	1.99	0.03	0.33	1.92	0.86	0.62	2.05	0.83	0.66	2.04	0.66	0.7	2.06	0.47	0.63	2.09	0.39	0.63	2.1	0.23	0.66	2.11	0.06	0.57
220	1.1	2.14	0.93	0.48	NaN	NaN	NaN	2.03	0.83	0.31	1.97	0.65	0.27	1.91	0.5	0.31	1.93	0.41	0.31	1.98	0.28	0.27	NaN	NaN	NaN	1.98	0.04	0.33	1.92	0.86	0.62	2.04	0.83	0.66	2.04	0.66	0.7	2.06	0.47	0.63	2.09	0.39	0.63	2.1	0.23	0.66	2.11	0.06	0.57
221	1.105	2.14	0.93	0.48	2.16	0.8	0.34	NaN	NaN	NaN	1.97	0.65	0.27	1.91	0.5	0.31	1.92	0.41	0.31	1.98	0.28	0.27	NaN	NaN	NaN	1.98	0.04	0.33	1.92	0.86	0.62	2.04	0.83	0.66	2.04	0.66	0.7	2.06	0.47	0.63	2.09	0.39	0.63	2.1	0.23	0.66	2.11	0.06	0.57
222	1.11	2.14	0.93	0.48	2.16	0.8	0.34	NaN	NaN	NaN	1.97	0.65	0.27	1.9	0.5	0.31	1.92	0.41	0.31	1.98	0.28	0.27	NaN	NaN	NaN	1.98	0.04	0.33	1.92	0.86	0.62	2.04	0.83	0.66	2.04	0.66	0.7	2.06	0.47	0.63	2.09	0.39	0.63	2.1	0.23	0.66	2.11	0.06	0.57
223	1.115	2.14	0.93	0.48	NaN	NaN	NaN	2.03	0.83	0.31	1.96	0.65	0.26	1.9	0.5	0.31	1.92	0.41	0.31	1.98	0.28	0.27	NaN	NaN	NaN	1.97	0.04	0.33	1.92	0.86	0.62	2.04	0.83	0.66	2.04	0.66	0.7	2.06	0.47	0.63	2.09	0.39	0.63	2.1	0.23	0.66	2.11	0.06	0.57
224	1.12	2.14	0.93	0.48	NaN	NaN	NaN	2.02	0.83	0.31	1.96	0.65	0.26	1.9	0.5	0.31	1.91	0.42	0.31	1.97	0.28	0.27	NaN	NaN	NaN	1.97	0.04	0.33	1.92	0.86	0.62	2.04	0.83	0.66	2.03	0.66	0.7	2.06	0.47	0.63	2.09	0.39	0.63	2.1	0.23	0.66	2.11	0.06	0.57
225	1.125	2.14	0.93	0.48	NaN	NaN	NaN	2.02	0.83	0.31	1.96	0.66	0.26	1.9	0.5	0.31	1.91	0.42	0.31	1.97	0.28	0.27	NaN	NaN	NaN	1.96	0.04	0.33	1.91	0.86	0.62	2.04	0.83	0.66	2.03	0.66	0.69	NaN	NaN	NaN	2.09	0.39	0.63	2.1	0.23	0.66	2.11	0.06	0.57
226	1.13	2.14	0.93	0.48	NaN	NaN	NaN	2.02	0.83	0.31	1.96	0.66	0.26	1.89	0.51	0.31	1.91	0.42	0.31	1.97	0.28	0.27	NaN	NaN	NaN	1.96	0.04	0.33	1.91	0.86	0.62	2.04	0.83	0.66	2.03	0.66	0.69	NaN	NaN	NaN	2.09	0.39	0.63	2.1	0.23	0.66	2.11	0.06	0.57
227	1.135	2.14	0.93	0.48	NaN	NaN	NaN	2.02	0.83	0.31	1.96	0.66	0.26	1.89	0.51	0.31	1.91	0.42	0.31	1.96	0.28	0.27	NaN	NaN	NaN	1.95	0.04	0.33	1.91	0.86	0.62	2.04	0.83	0.66	2.03	0.66	0.69	NaN	NaN	NaN	2.09	0.39	0.63	2.1	0.23	0.66	2.11	0.06	0.57
228	1.14	2.14	0.93	0.48	NaN	NaN	NaN	2.02	0.83	0.31	1.96	0.66	0.26	1.89	0.51	0.31	1.9	0.42	0.31	1.96	0.28	0.27	NaN	NaN	NaN	1.94	0.04	0.33	1.91	0.86	0.62	2.04	0.83	0.66	2.03	0.66	0.69	2.06	0.47	0.63	2.09	0.39	0.63	2.1	0.23	0.66	2.11	0.06	0.57
229	1.145	2.13	0.93	0.48	NaN	NaN	NaN	2.02	0.83	0.31	1.96	0.66	0.26	1.89	0.51	0.31	1.9	0.42	0.31	1.96	0.28	0.27	NaN	NaN	NaN	1.94	0.04	0.33	1.91	0.86	0.62	2.04	0.83	0.66	2.03	0.66	0.69	2.06	0.47	0.63	2.09	0.39	0.63	2.1	0.23	0.66	2.11	0.06	0.57
230	1.15	2.13	0.93	0.48	NaN	NaN	NaN	2.02	0.83	0.31	1.96	0.66	0.26	1.89	0.51	0.31	1.9	0.42	0.31	1.95	0.28	0.27	NaN	NaN	NaN	1.93	0.04	0.33	1.91	0.86	0.62	2.04	0.83	0.66	2.03	0.66	0.69	2.06	0.47	0.63	2.09	0.39	0.63	2.1	0.23	0.66	2.11	0.06	0.57
231	1.155	NaN	NaN	NaN	NaN	NaN	NaN	2.01	0.83	0.31	1.96	0.66	0.26	1.88	0.51	0.31	1.89	0.42	0.31	1.95	0.28	0.27	NaN	NaN	NaN	1.93	0.04	0.33	1.91	0.86	0.62	2.04	0.83	0.66	2.03	0.66	0.69	2.06	0.47	0.63	2.09	0.39	0.63	2.1	0.23	0.66	2.11	0.06	0.57
232	1.16	2.13	0.93	0.48	NaN	NaN	NaN	2.01	0.83	0.31	1.95	0.66	0.26	1.88	0.51	0.31	1.89	0.42	0.31	1.94	0.28	0.27	NaN	NaN	NaN	1.92	0.04	0.33	1.91	0.86	0.62	2.03	0.83	0.66	2.03	0.66	0.69	2.06	0.47	0.63	2.09	0.39	0.63	2.1	0.23	0.66	2.11	0.06	0.57
233	1.165	2.13	0.93	0.48	NaN	NaN	NaN	2.01	0.83	0.31	1.95	0.66	0.26	1.88	0.51	0.31	1.89	0.42	0.31	1.94	0.28	0.27	NaN	NaN	NaN	1.92	0.04	0.33	1.91	0.86	0.62	2.03	0.83	0.66	2.03	0.66	0.69	2.06	0.47	0.63	2.09	0.39	0.63	2.1	0.23	0.66	2.11	0.06	0.57
234	1.17	2.13	0.93	0.48	NaN	NaN	NaN	2.01	0.83	0.31	1.95	0.66	0.26	1.88	0.51	0.31	1.89	0.42	0.31	1.94	0.28	0.27	NaN	NaN	NaN	1.91	0.04	0.33	1.91	0.86	0.62	2.03	0.83	0.66	2.03	0.66	0.69	2.06	0.47	0.63	2.09	0.39	0.63	2.1	0.23	0.66	2.11	0.06	0.57
235	1.175	2.13	0.93	0.48	NaN	NaN	NaN	2.01	0.83	0.31	1.95	0.66	0.26	1.87	0.51	0.31	1.88	0.42	0.31	1.93	0.28	0.26	NaN	NaN	NaN	1.9	0.04	0.33	1.91	0.86	0.62	2.03	0.83	0.66	2.03	0.66	0.69	2.06	0.47	0.63	2.09	0.39	0.63	2.1	0.23	0.66	2.11	0.06	0.57
236	1.18	2.13	0.93	0.48	NaN	NaN	NaN	2.01	0.83	0.31	1.95	0.66	0.26	1.87	0.51	0.31	1.88	0.42	0.3	1.93	0.28	0.26	NaN	NaN	NaN	1.89	0.04	0.33	NaN	NaN	NaN	2.03	0.83	0.66	2.03	0.66	0.69	2.06	0.47	0.63	2.08	0.39	0.63	2.1	0.23	0.66	2.11	0.06	0.57
237	1.185	2.12	0.93	0.48	NaN	NaN	NaN	2.01	0.83	0.31	1.94	0.66	0.26	1.87	0.51	0.31	1.88	0.42	0.3	1.92	0.28	0.26	NaN	NaN	NaN	1.89	0.04	0.33	NaN	NaN	NaN	2.03	0.83	0.66	2.03	0.66	0.69	2.06	0.47	0.63	2.08	0.39	0.63	2.1	0.23	0.66	2.11	0.06	0.57
238	1.19	2.12	0.93	0.48	1.91	0.86	0.36	2.01	0.84	0.31	1.94	0.66	0.26	1.87	0.51	0.31	1.87	0.42	0.3	1.92	0.28	0.26	NaN	NaN	NaN	1.88	0.04	0.33	NaN	NaN	NaN	2.03	0.83	0.66	2.02	0.66	0.69	2.06	0.47	0.63	2.08	0.39	0.63	2.1	0.23	0.66	2.11	0.06	0.57
239	1.195	2.12	0.93	0.48	1.91	0.86	0.36	2.01	0.84	0.3	1.94	0.66	0.26	1.87	0.51	0.31	1.87	0.42	0.3	1.91	0.28	0.26	NaN	NaN	NaN	1.87	0.05	0.33	1.9	0.86	0.61	2.02	0.83	0.66	2.02	0.66	0.69	2.06	0.47	0.63	2.08	0.39	0.63	2.1	0.23	0.66	2.11	0.06	0.57
240	1.2	2.12	0.93	0.48	1.91	0.86	0.36	2.01	0.84	0.3	1.94	0.66	0.26	1.86	0.51	0.31	1.87	0.42	0.3	1.91	0.28	0.26	NaN	NaN	NaN	1.86	0.04	0.32	1.9	0.86	0.61	2.02	0.83	0.66	2.02	0.66	0.69	2.06	0.47	0.63	2.08	0.39	0.63	2.1	0.23	0.66	2.11	0.06	0.57
241	1.205	2.12	0.93	0.48	1.91	0.86	0.36	2	0.84	0.3	1.94	0.66	0.26	1.86	0.51	0.31	1.87	0.42	0.3	1.9	0.28	0.26	NaN	NaN	NaN	1.86	0.04	0.32	1.9	0.86	0.61	2.02	0.83	0.66	2.02	0.66	0.69	2.05	0.47	0.63	2.08	0.39	0.63	2.1	0.23	0.66	2.11	0.06	0.57
242	1.21	2.12	0.93	0.48	1.91	0.86	0.36	2	0.84	0.3	1.94	0.66	0.26	1.86	0.52	0.31	1.86	0.42	0.3	1.9	0.28	0.26	NaN	NaN	NaN	1.85	0.05	0.32	1.9	0.86	0.61	2.02	0.83	0.66	2.02	0.66	0.69	2.05	0.47	0.63	2.08	0.39	0.63	2.1	0.23	0.66	2.11	0.06	0.57
243	1.215	2.12	0.93	0.48	1.91	0.86	0.36	2	0.84	0.3	1.93	0.66	0.26	1.86	0.52	0.31	1.86	0.42	0.3	1.9	0.28	0.26	NaN	NaN	NaN	1.84	0.05	0.32	1.9	0.86	0.61	2.02	0.83	0.66	2.02	0.66	0.69	2.05	0.47	0.63	2.08	0.39	0.62	2.1	0.23	0.66	2.11	0.06	0.57
244	1.22	2.11	0.93	0.48	1.91	0.86	0.36	2	0.84	0.3	1.93	0.66	0.26	1.85	0.52	0.31	1.86	0.42	0.3	1.89	0.28	0.26	NaN	NaN	NaN	1.83	0.05	0.32	NaN	NaN	NaN	2.02	0.83	0.66	2.02	0.66	0.69	2.05	0.47	0.63	2.08	0.39	0.62	2.1	0.23	0.66	2.11	0.06	0.57
245	1.225	2.11	0.93	0.48	1.9	0.86	0.36	2	0.84	0.3	1.93	0.66	0.26	1.85	0.52	0.31	1.86	0.42	0.3	1.89	0.28	0.26	NaN	NaN	NaN	1.82	0.05	0.32	NaN	NaN	NaN	2.02	0.83	0.66	2.02	0.66	0.69	2.05	0.47	0.63	2.08	0.39	0.62	2.1	0.23	0.66	2.11	0.06	0.57
246	1.23	2.11	0.93	0.48	1.9	0.86	0.36	2	0.84	0.3	1.93	0.66	0.26	1.85	0.52	0.31	1.85	0.42	0.3	1.88	0.28	0.26	NaN	NaN	NaN	1.82	0.05	0.32	1.89	0.86	0.61	2.01	0.83	0.66	2.02	0.66	0.69	2.05	0.47	0.63	2.08	0.39	0.62	2.1	0.23	0.66	2.11	0.06	0.57
247	1.235	2.11	0.93	0.48	1.9	0.86	0.36	2	0.84	0.3	1.93	0.66	0.26	1.85	0.51	0.31	1.85	0.42	0.3	1.88	0.28	0.26	NaN	NaN	NaN	1.81	0.05	0.32	1.88	0.86	0.61	2.01	0.82	0.66	2.02	0.66	0.69	2.05	0.47	0.63	2.08	0.39	0.62	2.09	0.23	0.66	2.11	0.06	0.57
248	1.24	2.11	0.93	0.48	1.9	0.86	0.36	1.99	0.84	0.3	1.93	0.66	0.26	1.85	0.51	0.31	1.85	0.42	0.3	1.87	0.28	0.26	NaN	NaN	NaN	1.8	0.05	0.31	1.88	0.86	0.61	2.01	0.82	0.66	2.02	0.66	0.69	2.05	0.47	0.63	2.08	0.39	0.62	2.09	0.23	0.66	2.11	0.06	0.57
249	1.245	2.11	0.93	0.48	1.9	0.86	0.36	1.99	0.84	0.3	1.92	0.66	0.26	1.84	0.51	0.31	1.85	0.43	0.3	1.87	0.28	0.26	NaN	NaN	NaN	1.79	0.05	0.31	1.88	0.86	0.61	2.01	0.82	0.66	2.02	0.66	0.69	2.05	0.47	0.63	2.08	0.39	0.62	2.09	0.23	0.66	2.11	0.06	0.57
250	1.25	2.1	0.93	0.48	1.9	0.86	0.36	1.99	0.84	0.3	1.92	0.66	0.26	1.84	0.52	0.31	1.84	0.43	0.3	1.86	0.28	0.26	NaN	NaN	NaN	1.78	0.05	0.31	1.88	0.86	0.61	2.01	0.82	0.66	2.01	0.66	0.69	2.05	0.47	0.63	2.08	0.39	0.62	2.09	0.23	0.66	2.11	0.06	0.57
251	1.255	2.1	0.93	0.48	1.89	0.86	0.36	1.99	0.84	0.3	1.92	0.66	0.26	1.84	0.52	0.31	1.84	0.42	0.3	1.86	0.28	0.26	NaN	NaN	NaN	1.77	0.05	0.31	1.88	0.86	0.62	2.01	0.82	0.66	2.01	0.66	0.69	2.05	0.47	0.63	2.08	0.39	0.62	2.09	0.23	0.66	2.11	0.06	0.57
252	1.26	2.1	0.93	0.48	1.89	0.86	0.36	1.99	0.84	0.3	1.92	0.66	0.26	1.84	0.52	0.31	1.84	0.42	0.3	1.85	0.28	0.26	NaN	NaN	NaN	1.77	0.05	0.31	NaN	NaN	NaN	2.01	0.82	0.66	2.01	0.66	0.69	2.05	0.47	0.63	2.08	0.39	0.62	2.09	0.23	0.66	2.11	0.06	0.57
253	1.265	2.1	0.93	0.48	1.89	0.86	0.36	1.99	0.84	0.3	1.92	0.66	0.26	1.84	0.52	0.31	1.84	0.42	0.3	1.85	0.28	0.26	NaN	NaN	NaN	1.76	0.05	0.31	1.87	0.86	0.61	2.01	0.82	0.66	2.01	0.66	0.69	2.05	0.47	0.63	2.08	0.39	0.62	2.09	0.23	0.66	2.11	0.06	0.57
254	1.27	2.1	0.93	0.48	NaN	NaN	NaN	1.98	0.84	0.3	1.91	0.66	0.26	1.84	0.51	0.31	1.83	0.42	0.3	1.84	0.28	0.26	NaN	NaN	NaN	1.75	0.05	0.3	1.87	0.86	0.61	2	0.82	0.66	2.01	0.66	0.69	2.05	0.47	0.63	2.08	0.39	0.62	2.09	0.23	0.66	2.11	0.06	0.57
255	1.275	2.1	0.93	0.48	NaN	NaN	NaN	1.98	0.83	0.3	1.91	0.66	0.26	1.83	0.51	0.31	1.83	0.42	0.3	1.84	0.28	0.26	NaN	NaN	NaN	1.74	0.05	0.3	1.87	0.86	0.61	2	0.82	0.66	2.01	0.66	0.69	NaN	NaN	NaN	2.08	0.39	0.62	2.09	0.23	0.66	2.11	0.06	0.57
256	1.28	2.09	0.93	0.48	1.88	0.86	0.36	1.98	0.83	0.3	1.91	0.66	0.26	1.83	0.51	0.31	1.83	0.42	0.3	1.83	0.28	0.25	NaN	NaN	NaN	1.73	0.05	0.3	1.87	0.85	0.61	2	0.82	0.66	2.01	0.66	0.69	NaN	NaN	NaN	2.08	0.39	0.62	2.09	0.23	0.66	2.11	0.06	0.57
257	1.285	2.09	0.93	0.48	1.88	0.86	0.36	1.98	0.83	0.3	1.91	0.66	0.26	1.83	0.51	0.31	1.82	0.42	0.3	1.83	0.28	0.25	NaN	NaN	NaN	1.72	0.05	0.3	1.87	0.85	0.61	2	0.82	0.66	2	0.66	0.69	2.04	0.47	0.63	2.07	0.39	0.62	2.09	0.23	0.66	2.11	0.06	0.57
258	1.29	2.09	0.93	0.48	1.88	0.86	0.36	1.98	0.83	0.3	1.91	0.66	0.26	1.83	0.51	0.31	1.82	0.42	0.3	1.82	0.28	0.25	NaN	NaN	NaN	1.72	0.05	0.3	1.87	0.85	0.61	2	0.82	0.66	2	0.65	0.69	2.04	0.47	0.63	2.07	0.39	0.62	2.09	0.23	0.66	2.11	0.06	0.57
259	1.295	2.09	0.93	0.48	1.88	0.86	0.36	1.97	0.83	0.3	1.91	0.66	0.26	1.83	0.51	0.31	1.82	0.42	0.3	1.82	0.28	0.25	NaN	NaN	NaN	1.71	0.05	0.3	1.86	0.85	0.61	1.99	0.82	0.65	2	0.65	0.69	2.04	0.47	0.63	2.07	0.39	0.62	2.09	0.23	0.66	2.11	0.06	0.57
260	1.3	2.09	0.93	0.48	1.88	0.86	0.36	1.97	0.83	0.3	1.9	0.66	0.26	1.82	0.51	0.31	1.82	0.42	0.3	1.81	0.28	0.25	1.78	0.09	0.33	1.7	0.05	0.3	1.86	0.85	0.61	1.99	0.82	0.65	2	0.65	0.69	2.04	0.47	0.63	2.07	0.39	0.62	2.09	0.23	0.66	2.11	0.06	0.57
261	1.305	2.08	0.93	0.48	1.88	0.85	0.36	1.97	0.83	0.3	1.9	0.66	0.26	1.82	0.51	0.31	1.81	0.42	0.3	1.81	0.28	0.25	1.77	0.09	0.33	1.69	0.05	0.29	1.86	0.85	0.61	1.99	0.82	0.65	2	0.65	0.69	2.04	0.47	0.63	2.07	0.39	0.62	2.09	0.23	0.66	2.11	0.06	0.57
262	1.31	2.08	0.93	0.47	1.87	0.85	0.36	1.97	0.83	0.3	1.9	0.66	0.26	1.82	0.51	0.31	1.81	0.42	0.3	1.8	0.28	0.25	1.77	0.09	0.33	1.68	0.06	0.29	1.86	0.85	0.61	1.99	0.82	0.65	2	0.65	0.69	2.04	0.47	0.63	2.07	0.39	0.62	2.09	0.23	0.65	2.11	0.06	0.57
263	1.315	2.08	0.93	0.47	1.87	0.85	0.36	1.97	0.83	0.3	1.9	0.66	0.26	1.82	0.51	0.31	1.81	0.42	0.3	1.8	0.28	0.25	1.76	0.09	0.32	1.68	0.06	0.29	NaN	NaN	NaN	1.98	0.82	0.65	1.99	0.65	0.69	2.03	0.47	0.63	2.07	0.39	0.62	2.09	0.23	0.65	2.11	0.06	0.57
264	1.32	2.08	0.93	0.47	1.87	0.85	0.35	1.96	0.83	0.3	1.9	0.66	0.26	1.82	0.51	0.31	1.81	0.42	0.3	1.8	0.28	0.25	1.75	0.09	0.32	1.67	0.06	0.29	1.85	0.85	0.61	1.98	0.82	0.65	1.99	0.65	0.69	2.03	0.47	0.63	2.07	0.39	0.62	2.09	0.23	0.65	2.11	0.06	0.57
265	1.325	2.07	0.93	0.47	1.87	0.85	0.35	1.96	0.83	0.3	1.89	0.65	0.26	1.81	0.51	0.31	1.8	0.42	0.3	1.79	0.28	0.25	1.74	0.09	0.32	1.66	0.06	0.29	1.85	0.85	0.61	1.98	0.82	0.65	1.99	0.65	0.69	2.03	0.47	0.63	2.07	0.39	0.62	2.09	0.23	0.65	2.11	0.06	0.57
266	1.33	2.07	0.93	0.47	1.86	0.85	0.35	1.96	0.83	0.3	1.89	0.65	0.26	1.81	0.51	0.31	1.8	0.42	0.3	1.79	0.28	0.25	1.74	0.09	0.32	1.65	0.06	0.29	1.85	0.85	0.61	1.98	0.82	0.65	1.99	0.65	0.69	2.03	0.47	0.62	2.07	0.39	0.62	2.09	0.23	0.65	2.11	0.06	0.57
267	1.335	2.07	0.93	0.47	1.86	0.85	0.35	1.96	0.83	0.3	1.89	0.65	0.25	1.81	0.51	0.31	1.8	0.42	0.3	1.78	0.28	0.25	1.73	0.09	0.32	1.64	0.06	0.28	1.85	0.85	0.61	1.98	0.82	0.65	1.99	0.65	0.69	2.03	0.47	0.62	2.06	0.39	0.62	2.09	0.23	0.65	2.11	0.06	0.57
268	1.34	2.07	0.93	0.47	1.86	0.85	0.35	1.95	0.83	0.3	1.89	0.65	0.25	1.81	0.51	0.31	1.8	0.42	0.3	1.78	0.28	0.25	1.72	0.09	0.32	1.64	0.06	0.28	1.84	0.85	0.61	1.98	0.82	0.65	1.99	0.65	0.69	2.03	0.47	0.62	2.06	0.39	0.62	2.09	0.23	0.65	2.11	0.06	0.57
269	1.345	2.06	0.92	0.47	1.86	0.85	0.35	1.95	0.83	0.3	1.89	0.65	0.25	1.81	0.51	0.31	1.79	0.42	0.3	1.77	0.28	0.25	1.72	0.09	0.32	1.63	0.06	0.28	1.84	0.85	0.61	1.97	0.82	0.65	1.98	0.65	0.69	2.03	0.47	0.62	2.06	0.39	0.62	2.09	0.23	0.65	2.11	0.06	0.57
270	1.35	2.06	0.92	0.47	1.85	0.85	0.35	1.95	0.83	0.3	1.88	0.65	0.25	1.8	0.51	0.31	1.79	0.42	0.3	1.77	0.28	0.25	1.71	0.09	0.31	1.62	0.07	0.28	1.84	0.85	0.61	1.97	0.82	0.65	1.98	0.65	0.69	2.03	0.47	0.62	2.06	0.39	0.62	2.08	0.23	0.65	2.11	0.06	0.57
271	1.355	2.06	0.92	0.47	1.85	0.85	0.35	1.95	0.83	0.3	1.88	0.65	0.25	1.8	0.51	0.31	1.79	0.42	0.3	1.77	0.28	0.25	1.7	0.09	0.31	1.62	0.07	0.28	1.84	0.85	0.61	1.97	0.82	0.65	1.98	0.65	0.69	2.03	0.47	0.62	2.06	0.39	0.62	2.08	0.23	0.65	2.11	0.06	0.57
272	1.36	2.06	0.92	0.47	NaN	NaN	NaN	1.94	0.83	0.3	1.88	0.65	0.25	1.8	0.51	0.31	1.79	0.42	0.3	1.76	0.28	0.24	1.7	0.09	0.31	1.61	0.07	0.28	1.84	0.85	0.61	1.97	0.82	0.65	1.98	0.65	0.69	2.02	0.47	0.62	2.06	0.39	0.62	2.08	0.23	0.65	2.11	0.06	0.57
273	1.365	2.05	0.92	0.47	1.85	0.85	0.35	1.94	0.83	0.3	1.88	0.65	0.25	1.8	0.5	0.31	1.78	0.42	0.3	1.76	0.28	0.24	1.69	0.09	0.31	1.6	0.07	0.28	1.83	0.85	0.61	1.96	0.82	0.65	1.97	0.65	0.68	2.02	0.47	0.62	2.06	0.39	0.62	2.08	0.23	0.65	2.11	0.06	0.57
274	1.37	2.05	0.92	0.47	1.84	0.85	0.35	1.94	0.83	0.29	1.88	0.65	0.25	1.79	0.5	0.3	1.78	0.42	0.3	1.75	0.28	0.24	1.68	0.09	0.31	1.6	0.07	0.27	1.83	0.85	0.61	1.96	0.82	0.65	1.97	0.65	0.68	2.02	0.47	0.62	2.06	0.39	0.62	2.08	0.23	0.65	2.11	0.06	0.57
275	1.375	2.05	0.92	0.47	1.84	0.85	0.35	1.93	0.82	0.29	1.87	0.65	0.25	1.79	0.5	0.31	1.78	0.42	0.3	1.75	0.28	0.24	1.68	0.09	0.31	1.59	0.07	0.27	1.83	0.85	0.61	1.96	0.82	0.65	1.97	0.65	0.68	2.02	0.47	0.62	2.05	0.39	0.62	2.08	0.23	0.65	2.11	0.06	0.57
276	1.38	2.04	0.92	0.47	1.84	0.85	0.35	1.93	0.82	0.29	1.87	0.64	0.25	1.79	0.5	0.3	1.77	0.42	0.3	1.75	0.28	0.24	1.67	0.09	0.31	1.59	0.07	0.27	1.82	0.85	0.61	1.96	0.82	0.65	1.97	0.65	0.68	2.02	0.47	0.62	2.05	0.39	0.62	2.08	0.23	0.65	2.11	0.06	0.57
277	1.385	2.04	0.92	0.47	1.83	0.85	0.35	1.93	0.82	0.29	1.87	0.64	0.25	1.79	0.5	0.31	1.77	0.42	0.3	1.74	0.28	0.24	1.67	0.09	0.31	1.58	0.07	0.27	1.82	0.85	0.61	1.95	0.82	0.65	1.97	0.65	0.68	2.02	0.47	0.62	2.05	0.39	0.62	2.08	0.23	0.65	2.11	0.06	0.57
278	1.39	2.04	0.92	0.47	1.83	0.85	0.35	1.93	0.82	0.29	1.87	0.64	0.25	1.78	0.5	0.3	1.77	0.42	0.3	1.74	0.28	0.24	1.66	0.09	0.31	1.57	0.07	0.27	1.82	0.84	0.61	1.95	0.82	0.65	1.96	0.65	0.68	2.01	0.47	0.62	2.05	0.39	0.62	2.08	0.23	0.65	2.11	0.06	0.57
279	1.395	2.03	0.92	0.47	1.83	0.84	0.35	1.92	0.82	0.29	1.86	0.64	0.25	1.78	0.5	0.3	1.77	0.41	0.3	1.73	0.28	0.24	1.66	0.09	0.3	1.57	0.07	0.27	1.82	0.84	0.61	1.95	0.82	0.65	1.96	0.65	0.68	2.01	0.46	0.62	2.05	0.39	0.62	2.08	0.23	0.65	2.11	0.06	0.57
280	1.4	2.03	0.92	0.47	1.83	0.84	0.35	1.92	0.82	0.29	1.86	0.64	0.25	1.78	0.5	0.3	1.76	0.41	0.3	1.73	0.27	0.24	1.65	0.09	0.3	1.56	0.07	0.27	1.81	0.84	0.6	1.94	0.82	0.65	1.96	0.65	0.68	2.01	0.46	0.62	2.05	0.39	0.62	2.08	0.23	0.65	2.11	0.06	0.57
281	1.405	2.03	0.92	0.46	1.82	0.84	0.35	1.92	0.82	0.29	1.86	0.64	0.25	1.78	0.5	0.3	1.76	0.41	0.3	1.72	0.27	0.24	1.65	0.09	0.3	1.56	0.08	0.27	1.81	0.84	0.61	1.94	0.81	0.65	1.96	0.65	0.68	2.01	0.46	0.62	2.05	0.39	0.62	2.08	0.23	0.65	2.11	0.06	0.57
282	1.41	2.02	0.92	0.46	1.82	0.84	0.35	1.91	0.82	0.29	1.85	0.64	0.25	1.77	0.5	0.3	1.76	0.41	0.3	1.72	0.27	0.24	1.64	0.09	0.3	1.55	0.08	0.27	1.81	0.84	0.61	1.94	0.81	0.65	1.95	0.65	0.68	2.01	0.46	0.62	2.05	0.39	0.62	2.08	0.23	0.65	2.11	0.06	0.57
283	1.415	2.02	0.92	0.46	1.82	0.84	0.35	1.91	0.82	0.29	1.85	0.64	0.25	1.77	0.49	0.3	1.75	0.41	0.3	1.72	0.27	0.24	1.64	0.09	0.3	1.55	0.08	0.27	1.8	0.84	0.6	1.94	0.81	0.65	1.95	0.65	0.68	2.01	0.46	0.62	2.04	0.39	0.62	2.08	0.23	0.65	2.11	0.06	0.57
284	1.42	2.02	0.92	0.46	1.82	0.84	0.35	1.91	0.82	0.29	1.85	0.64	0.25	1.77	0.49	0.3	1.75	0.41	0.3	1.71	0.27	0.24	1.63	0.09	0.3	1.54	0.08	0.27	1.8	0.84	0.6	1.93	0.81	0.64	1.95	0.65	0.68	2	0.46	0.62	2.04	0.39	0.61	2.08	0.23	0.65	2.11	0.06	0.57
285	1.425	2.02	0.92	0.46	NaN	NaN	NaN	1.9	0.82	0.29	1.85	0.63	0.25	1.77	0.49	0.3	1.75	0.41	0.3	1.71	0.27	0.24	1.63	0.09	0.3	1.54	0.08	0.27	1.8	0.84	0.6	1.93	0.81	0.64	1.95	0.65	0.68	2	0.46	0.62	2.04	0.39	0.61	2.07	0.23	0.65	2.11	0.06	0.57
286	1.43	2.01	0.91	0.46	1.81	0.84	0.34	1.9	0.82	0.29	1.84	0.63	0.25	1.76	0.49	0.3	1.74	0.41	0.3	1.71	0.27	0.24	1.62	0.09	0.3	1.54	0.08	0.27	1.79	0.84	0.6	1.93	0.81	0.64	1.94	0.65	0.68	2	0.46	0.62	2.04	0.39	0.61	2.07	0.23	0.65	2.11	0.06	0.57
287	1.435	2.01	0.91	0.46	1.8	0.84	0.34	1.9	0.82	0.29	1.84	0.63	0.25	1.76	0.49	0.3	1.74	0.41	0.3	1.7	0.27	0.24	1.62	0.09	0.3	1.53	0.08	0.27	1.79	0.84	0.6	1.92	0.81	0.64	1.94	0.65	0.68	2	0.46	0.62	2.04	0.39	0.61	2.07	0.23	0.65	2.11	0.06	0.57
288	1.44	2.01	0.91	0.46	1.8	0.84	0.34	1.89	0.82	0.29	1.84	0.63	0.25	1.76	0.49	0.3	1.74	0.41	0.3	1.7	0.27	0.24	1.62	0.09	0.3	1.53	0.07	0.27	1.79	0.84	0.6	1.92	0.81	0.64	1.94	0.65	0.68	2	0.46	0.62	2.04	0.39	0.61	2.07	0.23	0.65	2.11	0.06	0.57
289	1.445	2	0.91	0.46	1.8	0.84	0.34	1.89	0.81	0.29	1.83	0.63	0.25	1.75	0.49	0.3	1.73	0.41	0.3	1.7	0.27	0.24	1.61	0.09	0.3	1.53	0.07	0.27	1.79	0.84	0.6	1.92	0.81	0.64	1.94	0.65	0.68	1.99	0.46	0.62	2.03	0.39	0.61	2.07	0.23	0.65	2.11	0.06	0.57
290	1.45	2	0.91	0.46	1.79	0.83	0.34	1.89	0.81	0.29	1.83	0.63	0.24	1.75	0.49	0.3	1.73	0.41	0.3	1.69	0.27	0.24	1.61	0.09	0.3	1.52	0.07	0.27	1.78	0.84	0.6	1.91	0.81	0.64	1.93	0.65	0.68	1.99	0.46	0.62	2.03	0.39	0.61	2.07	0.23	0.65	2.1	0.06	0.57
291	1.455	2	0.91	0.46	1.79	0.83	0.34	1.88	0.81	0.29	1.83	0.63	0.24	1.75	0.49	0.3	1.73	0.41	0.3	1.69	0.27	0.24	1.61	0.09	0.3	1.52	0.07	0.27	1.78	0.84	0.6	1.91	0.81	0.64	1.93	0.65	0.68	1.99	0.46	0.62	2.03	0.39	0.61	2.07	0.23	0.65	2.1	0.06	0.57
292	1.46	1.99	0.91	0.46	1.79	0.83	0.34	1.88	0.81	0.29	1.82	0.63	0.24	1.74	0.49	0.3	1.72	0.4	0.3	1.69	0.27	0.24	1.61	0.09	0.3	1.52	0.07	0.27	1.78	0.84	0.6	1.91	0.81	0.64	1.93	0.65	0.68	1.99	0.46	0.62	2.03	0.39	0.61	2.07	0.23	0.65	2.1	0.07	0.57
293	1.465	1.99	0.91	0.46	1.78	0.83	0.34	1.88	0.81	0.28	1.82	0.63	0.24	1.74	0.49	0.3	1.72	0.4	0.3	1.68	0.27	0.24	1.61	0.09	0.3	1.52	0.07	0.27	1.77	0.83	0.6	1.91	0.81	0.64	1.92	0.65	0.68	1.98	0.46	0.62	2.03	0.39	0.61	2.06	0.23	0.65	2.1	0.07	0.57
294	1.47	1.98	0.91	0.45	1.78	0.83	0.34	1.87	0.81	0.28	1.81	0.63	0.24	1.73	0.48	0.3	1.72	0.4	0.3	1.68	0.27	0.24	1.6	0.08	0.3	1.51	0.07	0.27	1.77	0.83	0.6	1.9	0.81	0.64	1.92	0.65	0.68	1.98	0.46	0.62	2.02	0.39	0.61	2.06	0.23	0.65	2.1	0.07	0.57
295	1.475	1.98	0.91	0.45	1.77	0.83	0.34	1.87	0.81	0.28	1.81	0.63	0.24	1.73	0.48	0.3	1.71	0.4	0.3	1.68	0.26	0.24	1.6	0.08	0.3	1.51	0.06	0.27	1.76	0.83	0.6	1.9	0.81	0.64	1.92	0.64	0.67	1.98	0.46	0.62	2.02	0.39	0.61	2.06	0.24	0.65	2.1	0.07	0.57
296	1.48	1.98	0.91	0.45	1.77	0.83	0.34	1.86	0.81	0.28	1.81	0.63	0.24	1.73	0.48	0.3	1.71	0.4	0.3	1.68	0.26	0.24	1.6	0.08	0.3	1.51	0.06	0.27	1.76	0.83	0.6	1.9	0.81	0.64	1.91	0.64	0.67	1.97	0.46	0.62	2.02	0.39	0.61	2.06	0.24	0.65	2.1	0.07	0.57
297	1.485	1.97	0.91	0.45	1.77	0.83	0.34	1.86	0.81	0.28	1.8	0.62	0.24	1.72	0.48	0.3	1.71	0.4	0.3	1.67	0.26	0.24	1.6	0.08	0.3	1.51	0.06	0.27	1.76	0.83	0.6	1.89	0.81	0.64	1.91	0.64	0.67	1.97	0.46	0.62	2.02	0.39	0.61	2.06	0.24	0.65	2.1	0.07	0.57
298	1.49	1.97	0.91	0.45	1.76	0.83	0.34	1.86	0.81	0.28	1.8	0.62	0.24	1.72	0.48	0.3	1.7	0.4	0.3	1.67	0.26	0.24	1.6	0.08	0.3	1.51	0.06	0.27	1.75	0.83	0.59	1.89	0.81	0.64	1.91	0.64	0.67	1.97	0.46	0.62	2.01	0.39	0.61	2.06	0.24	0.65	2.1	0.07	0.57
299	1.495	1.97	0.91	0.45	1.76	0.83	0.34	1.85	0.81	0.28	1.79	0.62	0.24	1.72	0.48	0.3	1.7	0.4	0.3	1.67	0.26	0.24	1.6	0.07	0.3	1.51	0.05	0.27	1.75	0.83	0.59	1.88	0.81	0.63	1.9	0.64	0.67	1.97	0.46	0.62	2.01	0.39	0.61	2.06	0.24	0.65	2.1	0.07	0.57
300	1.5	1.96	0.91	0.45	1.75	0.83	0.34	1.85	0.81	0.28	1.79	0.62	0.24	1.71	0.48	0.3	1.7	0.4	0.3	1.67	0.26	0.24	1.6	0.07	0.3	1.51	0.05	0.27	1.75	0.83	0.59	1.88	0.81	0.63	1.9	0.64	0.67	1.96	0.46	0.62	2.01	0.39	0.61	2.05	0.24	0.65	2.1	0.07	0.57
301	1.505	1.96	0.91	0.45	1.75	0.83	0.34	1.84	0.81	0.28	1.78	0.62	0.24	1.71	0.48	0.3	1.69	0.4	0.3	1.66	0.26	0.24	1.6	0.07	0.3	1.51	0.05	0.28	1.74	0.83	0.59	1.88	0.8	0.63	1.9	0.64	0.67	1.96	0.46	0.62	2	0.39	0.61	2.05	0.24	0.65	2.1	0.07	0.57
302	1.51	1.95	0.91	0.44	1.75	0.83	0.33	1.84	0.8	0.28	1.78	0.62	0.24	1.7	0.48	0.3	1.69	0.39	0.3	1.66	0.25	0.24	1.6	0.07	0.3	1.51	0.05	0.28	1.74	0.83	0.59	1.87	0.8	0.63	1.89	0.64	0.67	1.96	0.46	0.62	2	0.39	0.61	2.05	0.24	0.65	2.1	0.07	0.57
303	1.515	1.95	0.91	0.44	1.74	0.83	0.33	1.83	0.8	0.28	1.78	0.62	0.24	1.7	0.48	0.3	1.69	0.39	0.29	1.66	0.25	0.24	1.59	0.07	0.3	1.5	0.05	0.28	1.74	0.83	0.59	1.87	0.8	0.63	1.89	0.64	0.67	1.95	0.46	0.62	2	0.39	0.61	2.05	0.24	0.65	2.1	0.07	0.57
304	1.52	1.95	0.91	0.44	1.74	0.83	0.33	1.83	0.8	0.27	1.77	0.62	0.24	1.7	0.48	0.3	1.68	0.39	0.29	1.66	0.25	0.24	1.59	0.07	0.3	1.5	0.05	0.28	1.73	0.83	0.59	1.87	0.8	0.63	1.89	0.64	0.67	1.95	0.46	0.62	2	0.39	0.61	2.05	0.24	0.65	2.1	0.07	0.57
305	1.525	1.94	0.91	0.44	1.73	0.83	0.33	1.82	0.8	0.27	1.77	0.62	0.24	1.69	0.48	0.3	1.68	0.39	0.29	1.65	0.25	0.24	1.59	0.07	0.3	1.5	0.04	0.28	1.73	0.83	0.59	1.86	0.8	0.63	1.88	0.64	0.67	1.95	0.46	0.61	1.99	0.39	0.61	2.05	0.24	0.65	2.1	0.08	0.57
306	1.53	1.94	0.91	0.44	1.73	0.83	0.33	1.82	0.8	0.27	1.76	0.62	0.23	1.69	0.48	0.3	1.68	0.39	0.29	1.65	0.25	0.24	1.59	0.07	0.3	1.5	0.04	0.28	1.72	0.83	0.59	1.86	0.8	0.63	1.88	0.65	0.67	1.94	0.46	0.61	1.99	0.4	0.61	2.04	0.24	0.65	2.1	0.08	0.57
307	1.535	1.93	0.91	0.44	1.72	0.82	0.33	1.82	0.8	0.27	1.76	0.62	0.23	1.69	0.48	0.29	1.67	0.39	0.29	1.64	0.25	0.24	1.58	0.07	0.31	1.5	0.04	0.28	1.72	0.83	0.59	1.85	0.8	0.63	1.88	0.65	0.67	1.94	0.46	0.61	1.98	0.4	0.61	2.04	0.24	0.65	2.1	0.08	0.57
308	1.54	1.93	0.91	0.44	1.72	0.82	0.33	1.81	0.8	0.27	1.76	0.62	0.23	1.68	0.48	0.29	1.67	0.39	0.29	1.64	0.25	0.24	1.58	0.07	0.3	1.5	0.04	0.28	1.72	0.83	0.59	1.85	0.8	0.62	1.87	0.65	0.67	1.94	0.46	0.61	1.98	0.4	0.61	2.04	0.25	0.65	2.09	0.08	0.57
309	1.545	1.92	0.91	0.44	1.71	0.82	0.33	1.81	0.8	0.27	1.75	0.62	0.23	1.68	0.48	0.29	1.66	0.4	0.29	1.64	0.25	0.24	1.58	0.07	0.3	1.5	0.04	0.28	1.71	0.83	0.58	1.85	0.8	0.62	1.87	0.65	0.66	1.93	0.46	0.61	1.98	0.4	0.61	2.04	0.25	0.65	2.09	0.08	0.57
310	1.55	1.92	0.91	0.43	1.71	0.83	0.33	1.8	0.81	0.27	1.75	0.62	0.23	1.67	0.48	0.29	1.66	0.4	0.29	1.63	0.25	0.24	1.58	0.07	0.3	1.5	0.04	0.28	1.71	0.83	0.58	1.84	0.81	0.62	1.86	0.65	0.66	1.93	0.47	0.61	1.97	0.4	0.61	2.03	0.25	0.65	2.09	0.08	0.57
311	1.555	1.92	0.91	0.43	1.71	0.83	0.33	1.8	0.81	0.27	1.75	0.62	0.23	1.67	0.48	0.29	1.65	0.4	0.29	1.63	0.26	0.23	1.58	0.07	0.3	1.49	0.03	0.28	1.7	0.83	0.58	1.84	0.81	0.62	1.86	0.65	0.66	1.92	0.47	0.61	1.97	0.4	0.61	2.03	0.25	0.65	2.09	0.08	0.58
312	1.56	1.91	0.91	0.43	1.7	0.83	0.32	1.79	0.81	0.27	1.74	0.62	0.23	1.66	0.48	0.29	1.65	0.4	0.29	1.62	0.26	0.23	1.58	0.07	0.3	1.49	0.03	0.28	1.7	0.83	0.58	1.83	0.81	0.62	1.86	0.65	0.66	1.92	0.47	0.62	1.97	0.4	0.61	2.03	0.25	0.65	2.09	0.09	0.58
313	1.565	1.91	0.91	0.43	1.7	0.83	0.32	1.79	0.81	0.27	1.74	0.62	0.23	1.66	0.48	0.29	1.64	0.4	0.29	1.62	0.26	0.23	1.58	0.07	0.3	1.49	0.03	0.28	1.69	0.83	0.58	1.83	0.81	0.62	1.85	0.65	0.66	1.91	0.47	0.62	1.96	0.4	0.61	2.02	0.25	0.65	2.09	0.09	0.58
314	1.57	1.9	0.91	0.43	1.69	0.83	0.32	1.79	0.81	0.27	1.73	0.62	0.23	1.65	0.48	0.29	1.64	0.4	0.29	1.62	0.25	0.23	1.58	0.07	0.3	1.49	0.03	0.28	1.69	0.83	0.58	1.82	0.81	0.62	1.85	0.65	0.66	1.91	0.47	0.62	1.96	0.4	0.61	2.02	0.25	0.65	NaN	NaN	NaN
315	1.575	1.9	0.91	0.43	1.69	0.83	0.32	1.78	0.81	0.26	1.73	0.62	0.23	1.65	0.49	0.29	1.64	0.4	0.29	1.62	0.25	0.23	1.58	0.07	0.3	1.49	0.03	0.28	1.68	0.83	0.58	1.82	0.81	0.62	1.84	0.65	0.66	1.9	0.47	0.62	1.95	0.4	0.61	2.02	0.25	0.65	2.09	0.09	0.58
316	1.58	1.89	0.91	0.43	1.68	0.83	0.32	1.78	0.81	0.26	1.72	0.62	0.23	1.64	0.49	0.29	1.63	0.4	0.29	1.61	0.25	0.23	1.58	0.07	0.3	1.49	0.03	0.28	1.68	0.84	0.58	1.81	0.81	0.62	1.84	0.65	0.66	1.9	0.47	0.62	1.95	0.4	0.61	2.01	0.26	0.65	2.08	0.1	0.58
317	1.585	1.89	0.91	0.43	1.68	0.83	0.32	1.77	0.81	0.26	1.72	0.62	0.23	1.63	0.49	0.29	1.63	0.4	0.28	1.61	0.25	0.23	1.58	0.07	0.3	1.49	0.03	0.28	1.68	0.84	0.57	1.81	0.81	0.62	1.83	0.65	0.66	1.89	0.47	0.62	1.94	0.4	0.61	2.01	0.26	0.65	2.08	0.1	0.58
318	1.59	1.89	0.91	0.43	1.68	0.83	0.32	1.77	0.81	0.26	1.71	0.63	0.23	1.63	0.49	0.29	1.63	0.4	0.28	1.61	0.25	0.23	1.58	0.07	0.3	1.49	0.03	0.28	1.67	0.84	0.57	1.8	0.81	0.62	1.83	0.65	0.66	1.89	0.47	0.62	1.94	0.4	0.61	2.01	0.26	0.65	2.08	0.1	0.58
319	1.595	1.88	0.91	0.43	1.67	0.83	0.31	1.76	0.81	0.26	1.71	0.63	0.23	1.63	0.49	0.29	1.62	0.4	0.28	1.61	0.25	0.23	1.58	0.07	0.3	1.49	0.03	0.28	1.67	0.84	0.57	1.8	0.81	0.62	1.82	0.66	0.66	1.88	0.47	0.62	1.93	0.41	0.62	2	0.26	0.66	2.08	0.1	0.58
320	1.6	1.88	0.91	0.42	1.67	0.83	0.31	1.76	0.81	0.26	1.7	0.63	0.22	1.62	0.49	0.29	1.62	0.4	0.28	1.6	0.25	0.23	1.57	0.07	0.3	1.49	0.03	0.28	1.66	0.84	0.57	1.79	0.81	0.61	1.82	0.66	0.66	1.88	0.47	0.62	1.93	0.41	0.62	2	0.26	0.66	2.08	0.11	0.58
321	1.605	1.87	0.91	0.42	1.66	0.84	0.31	1.75	0.81	0.26	1.7	0.63	0.22	1.62	0.49	0.29	1.62	0.4	0.28	1.6	0.25	0.23	1.57	0.07	0.3	1.49	0.03	0.28	1.66	0.84	0.57	1.79	0.81	0.61	1.81	0.66	0.65	1.87	0.47	0.62	1.92	0.41	0.62	1.99	0.26	0.66	2.07	0.11	0.58
322	1.61	1.87	0.92	0.42	1.66	0.84	0.31	1.75	0.81	0.26	1.69	0.63	0.22	1.62	0.49	0.28	1.61	0.4	0.28	1.6	0.25	0.23	1.57	0.07	0.3	1.49	0.03	0.28	1.65	0.84	0.57	1.78	0.81	0.61	1.8	0.66	0.65	1.86	0.47	0.62	1.91	0.41	0.62	1.99	0.27	0.66	2.07	0.11	0.58
323	1.615	1.86	0.92	0.42	1.65	0.84	0.31	1.74	0.81	0.25	1.69	0.63	0.22	1.62	0.49	0.28	1.61	0.4	0.28	1.6	0.25	0.23	1.57	0.07	0.3	1.49	0.03	0.28	1.65	0.84	0.57	1.78	0.81	0.61	1.8	0.66	0.65	1.85	0.47	0.62	1.91	0.41	0.62	1.98	0.27	0.66	2.07	0.11	0.58
324	1.62	1.86	0.92	0.42	1.65	0.84	0.31	1.74	0.81	0.25	1.69	0.63	0.22	1.61	0.49	0.28	1.61	0.4	0.28	1.6	0.25	0.23	1.57	0.07	0.3	1.49	0.03	0.28	1.64	0.84	0.56	1.77	0.81	0.61	1.79	0.66	0.65	1.85	0.47	0.62	1.9	0.41	0.62	1.98	0.27	0.66	2.06	0.12	0.58
325	1.625	1.85	0.92	0.42	1.64	0.84	0.31	1.74	0.81	0.25	1.68	0.63	0.22	1.61	0.49	0.28	1.61	0.4	0.28	1.59	0.25	0.23	1.57	0.06	0.3	1.49	0.03	0.27	1.64	0.84	0.56	1.77	0.82	0.61	1.79	0.66	0.65	1.84	0.47	0.62	1.89	0.41	0.62	1.97	0.27	0.66	2.06	0.12	0.58
326	1.63	1.85	0.92	0.42	1.64	0.84	0.3	1.73	0.82	0.25	1.68	0.63	0.22	1.61	0.49	0.28	1.6	0.4	0.28	1.59	0.25	0.23	1.57	0.06	0.3	1.49	0.03	0.27	1.63	0.84	0.56	1.76	0.82	0.61	1.78	0.66	0.65	1.83	0.47	0.62	1.88	0.41	0.62	1.97	0.27	0.66	2.06	0.12	0.58
327	1.635	1.84	0.92	0.41	1.63	0.84	0.3	1.73	0.82	0.25	1.68	0.63	0.22	1.61	0.49	0.28	1.6	0.4	0.28	1.59	0.25	0.23	1.57	0.06	0.3	1.49	0.03	0.27	1.63	0.85	0.56	1.76	0.82	0.61	1.77	0.66	0.65	1.82	0.47	0.62	1.88	0.41	0.62	1.96	0.28	0.66	2.06	0.12	0.58
328	1.64	1.84	0.92	0.41	1.63	0.84	0.3	1.72	0.82	0.25	1.68	0.63	0.22	1.61	0.49	0.28	1.6	0.4	0.28	1.59	0.25	0.22	1.57	0.06	0.3	1.49	0.03	0.27	1.62	0.85	0.56	1.76	0.82	0.61	1.77	0.66	0.65	1.82	0.47	0.62	1.87	0.41	0.62	1.96	0.28	0.66	NaN	NaN	NaN
329	1.645	1.83	0.92	0.41	1.62	0.84	0.3	1.72	0.82	0.25	1.67	0.63	0.22	1.61	0.49	0.28	1.6	0.4	0.28	1.59	0.25	0.22	1.57	0.06	0.3	1.49	0.03	0.27	1.62	0.85	0.56	1.75	0.82	0.6	1.76	0.66	0.65	1.81	0.47	0.62	1.86	0.41	0.62	1.95	0.28	0.66	NaN	NaN	NaN
330	1.65	1.83	0.92	0.41	1.62	0.84	0.3	1.71	0.82	0.25	1.67	0.63	0.22	1.6	0.49	0.28	1.6	0.4	0.28	1.59	0.25	0.22	1.57	0.06	0.3	1.49	0.03	0.27	1.62	0.85	0.56	1.75	0.82	0.6	1.75	0.66	0.65	1.8	0.47	0.62	1.85	0.41	0.62	1.94	0.28	0.66	NaN	NaN	NaN
331	1.655	1.83	0.92	0.41	1.62	0.84	0.3	1.71	0.82	0.24	1.67	0.63	0.22	1.6	0.49	0.28	1.6	0.4	0.27	1.59	0.25	0.22	1.57	0.06	0.3	1.49	0.03	0.27	1.61	0.85	0.55	1.74	0.82	0.6	1.75	0.67	0.65	1.79	0.47	0.62	1.84	0.41	0.62	1.94	0.28	0.66	NaN	NaN	NaN
332	1.66	1.82	0.92	0.41	1.61	0.85	0.3	1.7	0.82	0.24	1.67	0.63	0.22	1.6	0.49	0.28	1.59	0.4	0.27	1.59	0.25	0.22	1.57	0.06	0.3	1.49	0.03	0.27	1.61	0.85	0.55	1.74	0.82	0.6	1.74	0.67	0.65	1.78	0.47	0.62	1.83	0.41	0.62	1.93	0.28	0.66	NaN	NaN	NaN
333	1.665	1.82	0.93	0.41	1.61	0.85	0.3	1.7	0.82	0.24	1.66	0.63	0.21	1.6	0.49	0.28	1.59	0.4	0.27	1.59	0.25	0.22	1.57	0.06	0.3	1.49	0.03	0.27	1.6	0.85	0.55	1.73	0.83	0.6	1.73	0.67	0.65	1.77	0.47	0.62	1.82	0.41	0.62	1.92	0.29	0.66	NaN	NaN	NaN
334	1.67	1.81	0.93	0.4	1.6	0.85	0.3	1.69	0.82	0.24	1.66	0.63	0.21	1.59	0.49	0.28	1.59	0.4	0.27	1.59	0.25	0.22	1.57	0.06	0.3	1.49	0.03	0.27	1.6	0.86	0.55	1.73	0.83	0.6	1.73	0.67	0.65	1.76	0.47	0.62	1.82	0.41	0.62	1.92	0.29	0.66	NaN	NaN	NaN
335	1.675	1.81	0.93	0.4	1.6	0.85	0.29	1.69	0.82	0.24	1.66	0.63	0.21	1.59	0.49	0.28	1.59	0.4	0.27	1.59	0.25	0.22	1.57	0.06	0.3	1.49	0.03	0.27	1.59	0.86	0.55	1.72	0.83	0.6	1.72	0.67	0.65	1.76	0.48	0.62	1.81	0.42	0.62	1.91	0.29	0.66	2.02	0.15	0.58
336	1.68	1.8	0.93	0.4	1.59	0.85	0.29	1.69	0.82	0.24	1.66	0.63	0.21	1.59	0.49	0.28	1.59	0.4	0.27	1.59	0.25	0.22	1.57	0.06	0.3	1.49	0.03	0.27	1.59	0.86	0.55	1.72	0.83	0.6	1.71	0.67	0.65	1.75	0.48	0.62	1.8	0.42	0.62	1.9	0.29	0.66	NaN	NaN	NaN
337	1.685	1.8	0.93	0.4	1.59	0.85	0.29	1.68	0.82	0.24	1.65	0.63	0.21	1.59	0.49	0.27	1.59	0.4	0.27	1.59	0.25	0.22	1.57	0.06	0.3	1.49	0.03	0.27	1.58	0.86	0.55	1.71	0.83	0.6	1.71	0.67	0.65	1.74	0.48	0.62	1.79	0.42	0.62	1.89	0.29	0.66	NaN	NaN	NaN
338	1.69	1.8	0.93	0.4	1.58	0.85	0.29	1.68	0.83	0.24	1.65	0.63	0.21	1.59	0.49	0.27	1.59	0.4	0.27	1.59	0.25	0.22	1.57	0.06	0.3	1.49	0.03	0.27	1.58	0.86	0.55	1.71	0.83	0.6	1.7	0.67	0.65	1.73	0.47	0.62	1.78	0.42	0.62	1.88	0.3	0.66	2	0.17	0.57
339	1.695	1.79	0.93	0.4	1.58	0.85	0.29	1.68	0.83	0.24	1.65	0.63	0.21	1.59	0.49	0.27	1.59	0.4	0.27	1.59	0.25	0.22	1.57	0.06	0.3	1.49	0.03	0.27	1.58	0.86	0.55	1.7	0.83	0.59	1.69	0.67	0.65	1.72	0.47	0.62	1.77	0.42	0.62	1.88	0.3	0.66	1.99	0.17	0.57
340	1.7	1.79	0.93	0.4	1.58	0.85	0.29	1.67	0.83	0.24	1.64	0.63	0.21	1.58	0.49	0.27	1.59	0.4	0.27	1.59	0.25	0.22	1.57	0.06	0.3	1.49	0.03	0.27	1.57	0.86	0.55	1.7	0.83	0.59	1.69	0.67	0.65	1.71	0.48	0.62	1.76	0.42	0.62	1.87	0.3	0.66	NaN	NaN	NaN
341	1.705	1.78	0.93	0.4	1.57	0.85	0.29	1.67	0.83	0.24	1.64	0.64	0.21	1.58	0.49	0.27	1.59	0.4	0.27	1.59	0.25	0.22	1.57	0.06	0.3	1.49	0.03	0.27	1.57	0.86	0.54	1.7	0.83	0.59	1.68	0.67	0.65	1.7	0.48	0.62	1.75	0.42	0.62	1.86	0.3	0.66	NaN	NaN	NaN
342	1.71	1.78	0.93	0.4	1.57	0.85	0.29	1.66	0.83	0.24	1.64	0.64	0.21	1.58	0.49	0.27	1.58	0.4	0.27	1.58	0.25	0.22	1.57	0.06	0.3	1.49	0.03	0.27	1.56	0.86	0.54	1.69	0.84	0.59	1.68	0.67	0.64	1.69	0.48	0.62	1.74	0.42	0.62	1.85	0.3	0.65	1.97	0.18	0.57
343	1.715	1.78	0.94	0.4	1.56	0.85	0.29	1.66	0.83	0.23	1.63	0.64	0.21	1.58	0.49	0.27	1.58	0.4	0.27	1.58	0.25	0.22	1.57	0.06	0.3	1.49	0.03	0.27	1.56	0.87	0.54	1.69	0.84	0.59	1.67	0.67	0.64	1.68	0.48	0.62	1.73	0.42	0.62	1.84	0.3	0.65	NaN	NaN	NaN
344	1.72	1.77	0.94	0.39	1.56	0.85	0.29	1.66	0.83	0.23	1.63	0.64	0.21	1.58	0.49	0.27	1.58	0.4	0.27	1.58	0.25	0.22	1.57	0.06	0.3	1.49	0.03	0.27	1.56	0.87	0.54	1.68	0.84	0.59	1.66	0.67	0.64	1.67	0.48	0.62	1.72	0.42	0.62	1.83	0.31	0.65	1.96	0.19	0.57
345	1.725	1.77	0.94	0.39	1.56	0.85	0.29	1.65	0.83	0.23	1.63	0.64	0.21	1.58	0.49	0.27	1.58	0.4	0.27	1.58	0.25	0.22	1.57	0.06	0.3	1.49	0.03	0.27	1.55	0.87	0.54	1.68	0.84	0.59	1.66	0.67	0.64	1.67	0.48	0.62	1.71	0.42	0.62	1.82	0.31	0.65	NaN	NaN	NaN
346	1.73	1.76	0.94	0.39	1.55	0.85	0.28	1.65	0.83	0.23	1.63	0.64	0.21	1.58	0.49	0.27	1.58	0.4	0.27	1.58	0.25	0.22	1.57	0.06	0.3	1.49	0.03	0.27	1.55	0.87	0.54	1.68	0.84	0.59	1.65	0.67	0.64	1.66	0.48	0.62	1.7	0.42	0.62	1.82	0.31	0.65	1.94	0.19	0.57
347	1.735	1.76	0.94	0.39	1.55	0.85	0.28	1.65	0.83	0.23	1.62	0.64	0.21	1.57	0.49	0.27	1.58	0.4	0.27	1.58	0.25	0.22	1.57	0.06	0.3	1.49	0.03	0.27	1.55	0.87	0.54	1.67	0.84	0.59	1.64	0.67	0.64	1.65	0.48	0.62	1.7	0.42	0.62	1.81	0.31	0.65	NaN	NaN	NaN
348	1.74	1.76	0.94	0.39	1.54	0.86	0.28	1.64	0.83	0.23	1.62	0.64	0.21	1.57	0.49	0.27	1.58	0.4	0.27	1.58	0.25	0.22	1.57	0.06	0.3	1.49	0.03	0.27	1.54	0.87	0.54	1.67	0.84	0.59	1.64	0.67	0.64	1.64	0.48	0.62	1.69	0.42	0.62	1.8	0.31	0.65	NaN	NaN	NaN
349	1.745	1.75	0.94	0.39	1.54	0.86	0.28	1.64	0.83	0.23	1.62	0.64	0.2	1.57	0.49	0.27	1.58	0.4	0.27	1.58	0.25	0.22	1.57	0.06	0.3	1.49	0.03	0.27	1.54	0.87	0.54	1.66	0.84	0.59	1.63	0.68	0.64	1.63	0.48	0.62	1.68	0.42	0.62	1.79	0.31	0.65	NaN	NaN	NaN
350	1.75	1.75	0.94	0.39	1.53	0.86	0.28	1.63	0.83	0.23	1.62	0.64	0.2	1.57	0.49	0.27	1.58	0.4	0.27	1.58	0.25	0.22	1.57	0.06	0.3	1.49	0.03	0.27	1.53	0.87	0.54	1.66	0.84	0.59	1.63	0.68	0.64	1.62	0.48	0.62	1.67	0.43	0.62	1.78	0.32	0.65	NaN	NaN	NaN
351	1.755	1.74	0.94	0.39	1.53	0.86	0.28	1.63	0.83	0.23	1.62	0.64	0.2	1.57	0.49	0.27	1.58	0.4	0.27	1.58	0.25	0.22	1.57	0.06	0.3	1.49	0.03	0.27	1.53	0.87	0.54	1.65	0.84	0.58	1.62	0.68	0.64	1.61	0.48	0.62	1.66	0.43	0.62	1.77	0.32	0.65	1.89	0.2	0.56
352	1.76	1.74	0.94	0.39	1.52	0.86	0.28	1.63	0.83	0.23	1.61	0.64	0.2	1.57	0.49	0.27	1.57	0.4	0.27	1.58	0.25	0.22	1.57	0.06	0.3	1.49	0.03	0.27	1.53	0.87	0.54	1.65	0.84	0.58	1.61	0.68	0.64	1.61	0.48	0.62	1.65	0.43	0.62	1.76	0.32	0.65	1.89	0.2	0.56
353	1.765	1.74	0.94	0.39	1.52	0.86	0.28	1.62	0.83	0.23	1.61	0.64	0.2	1.57	0.49	0.27	1.57	0.4	0.27	1.58	0.25	0.22	1.57	0.06	0.3	1.49	0.03	0.27	1.52	0.87	0.54	1.64	0.85	0.58	1.61	0.68	0.64	1.6	0.49	0.61	1.64	0.43	0.62	1.75	0.32	0.65	1.88	0.2	0.56
354	1.77	1.73	0.94	0.39	1.52	0.86	0.28	1.62	0.83	0.23	1.61	0.64	0.2	1.56	0.49	0.27	1.57	0.4	0.27	1.58	0.25	0.22	1.57	0.06	0.3	1.49	0.02	0.27	1.52	0.88	0.54	1.64	0.85	0.58	1.6	0.68	0.64	1.59	0.49	0.61	1.63	0.43	0.62	1.74	0.32	0.65	1.87	0.2	0.56
355	1.775	1.73	0.94	0.39	1.51	0.86	0.28	1.61	0.83	0.23	1.61	0.64	0.2	1.56	0.49	0.27	1.57	0.4	0.27	1.58	0.25	0.22	1.57	0.06	0.3	1.49	0.02	0.27	1.51	0.88	0.54	1.64	0.85	0.58	1.6	0.68	0.64	1.58	0.49	0.61	1.62	0.43	0.62	1.73	0.32	0.65	1.86	0.2	0.56
356	1.78	1.72	0.94	0.39	1.51	0.86	0.28	1.61	0.83	0.23	1.6	0.64	0.2	1.56	0.49	0.27	1.57	0.4	0.27	1.58	0.25	0.22	1.57	0.06	0.3	1.49	0.02	0.27	1.51	0.88	0.54	1.63	0.85	0.58	1.59	0.68	0.63	1.57	0.49	0.61	1.61	0.43	0.62	1.72	0.32	0.65	1.85	0.2	0.56
357	1.785	1.72	0.94	0.38	1.51	0.86	0.28	1.61	0.83	0.23	1.6	0.64	0.2	1.56	0.49	0.27	1.57	0.4	0.27	1.58	0.25	0.22	1.57	0.06	0.3	1.49	0.02	0.27	1.51	0.88	0.54	1.63	0.85	0.58	1.59	0.68	0.63	1.57	0.49	0.61	1.61	0.43	0.62	1.71	0.32	0.65	NaN	NaN	NaN
358	1.79	1.72	0.94	0.38	1.5	0.86	0.28	1.6	0.83	0.23	1.6	0.64	0.2	1.56	0.49	0.27	1.57	0.4	0.27	1.58	0.25	0.22	1.57	0.06	0.3	1.49	0.02	0.27	1.5	0.88	0.53	1.62	0.85	0.58	1.58	0.68	0.63	1.56	0.49	0.61	1.6	0.43	0.62	1.71	0.32	0.65	1.83	0.2	0.56
359	1.795	1.71	0.94	0.38	1.5	0.86	0.28	1.6	0.84	0.23	1.6	0.64	0.2	1.56	0.49	0.27	1.57	0.4	0.27	1.58	0.25	0.22	1.57	0.06	0.3	1.49	0.02	0.27	1.5	0.88	0.53	1.62	0.85	0.58	1.57	0.68	0.63	1.55	0.49	0.61	1.59	0.43	0.62	1.7	0.32	0.64	1.82	0.2	0.56
360	1.8	1.71	0.94	0.38	1.49	0.86	0.27	1.6	0.83	0.23	1.59	0.64	0.2	1.56	0.49	0.27	1.57	0.4	0.27	1.58	0.25	0.22	1.57	0.06	0.3	1.49	0.02	0.27	1.49	0.88	0.53	1.61	0.85	0.58	1.57	0.68	0.63	1.54	0.49	0.61	1.58	0.43	0.61	1.69	0.31	0.64	1.81	0.2	0.56
361	1.805	1.71	0.95	0.38	1.49	0.86	0.27	1.6	0.83	0.23	1.59	0.64	0.2	1.56	0.49	0.27	1.57	0.4	0.27	1.58	0.25	0.22	1.57	0.06	0.3	1.49	0.02	0.27	1.49	0.88	0.53	1.61	0.85	0.58	1.56	0.68	0.63	1.53	0.5	0.61	1.57	0.43	0.61	1.68	0.31	0.64	1.8	0.2	0.56
362	1.81	1.7	0.95	0.38	1.48	0.86	0.27	1.6	0.83	0.23	1.59	0.64	0.2	1.55	0.49	0.27	1.57	0.4	0.27	1.58	0.25	0.22	1.57	0.06	0.3	1.49	0.02	0.27	1.49	0.88	0.53	1.61	0.85	0.58	1.56	0.69	0.63	1.53	0.5	0.61	1.56	0.43	0.61	1.67	0.31	0.64	1.79	0.19	0.56
363	1.815	1.7	0.95	0.38	1.48	0.86	0.27	1.59	0.83	0.23	1.59	0.64	0.2	1.55	0.49	0.27	1.57	0.4	0.27	1.58	0.25	0.22	1.57	0.06	0.3	1.49	0.02	0.27	1.48	0.88	0.53	1.6	0.85	0.58	1.55	0.69	0.63	1.52	0.5	0.61	1.55	0.43	0.61	1.66	0.31	0.64	1.78	0.19	0.56
364	1.82	1.69	0.95	0.38	1.48	0.86	0.27	1.58	0.84	0.22	1.59	0.64	0.2	1.55	0.49	0.27	1.57	0.4	0.27	1.58	0.25	0.22	1.57	0.06	0.3	1.49	0.02	0.27	1.48	0.89	0.53	1.6	0.85	0.58	1.55	0.69	0.63	1.51	0.5	0.61	1.55	0.44	0.61	1.65	0.31	0.64	1.77	0.19	0.55
365	1.825	1.69	0.95	0.38	1.47	0.86	0.27	1.58	0.84	0.23	1.58	0.65	0.2	1.55	0.49	0.27	1.57	0.4	0.27	1.58	0.25	0.22	1.57	0.06	0.3	1.49	0.02	0.27	1.48	0.89	0.53	1.59	0.86	0.58	1.54	0.69	0.63	1.5	0.5	0.61	1.54	0.44	0.61	1.64	0.31	0.64	1.75	0.19	0.55
366	1.83	1.69	0.95	0.38	1.47	0.86	0.27	1.58	0.83	0.23	1.58	0.65	0.2	1.55	0.49	0.27	1.56	0.4	0.27	1.58	0.25	0.22	1.57	0.06	0.3	1.49	0.02	0.27	1.47	0.89	0.53	1.59	0.86	0.58	1.53	0.69	0.63	1.5	0.5	0.61	1.53	0.44	0.61	1.63	0.31	0.64	1.74	0.18	0.55
367	1.835	1.68	0.95	0.38	1.47	0.86	0.27	1.57	0.83	0.23	1.58	0.65	0.2	1.55	0.49	0.27	1.56	0.4	0.27	1.58	0.25	0.22	1.57	0.07	0.3	1.49	0.02	0.27	1.47	0.89	0.53	1.59	0.86	0.58	1.53	0.69	0.63	1.49	0.5	0.6	1.52	0.44	0.61	1.62	0.31	0.64	1.73	0.18	0.55
368	1.84	1.68	0.95	0.38	1.46	0.86	0.27	1.57	0.84	0.22	1.58	0.65	0.2	1.55	0.49	0.27	1.56	0.4	0.27	1.58	0.25	0.22	1.57	0.07	0.3	1.49	0.02	0.27	1.46	0.89	0.53	1.58	0.86	0.58	1.52	0.69	0.63	1.48	0.5	0.6	1.51	0.44	0.61	1.61	0.31	0.64	1.72	0.18	0.55
369	1.845	1.67	0.95	0.38	1.46	0.86	0.27	1.57	0.84	0.22	1.57	0.65	0.2	1.55	0.49	0.27	1.56	0.4	0.27	1.58	0.25	0.22	1.57	0.07	0.3	1.49	0.02	0.27	1.46	0.89	0.53	1.58	0.86	0.58	1.52	0.69	0.63	1.47	0.5	0.6	1.51	0.44	0.61	1.6	0.31	0.64	1.71	0.18	0.55
370	1.85	1.67	0.95	0.38	1.46	0.86	0.27	1.56	0.84	0.22	1.57	0.65	0.2	1.54	0.49	0.27	1.56	0.4	0.27	1.58	0.25	0.22	1.57	0.07	0.3	1.49	0.02	0.27	1.46	0.89	0.53	1.57	0.86	0.58	1.51	0.69	0.63	1.47	0.5	0.6	1.5	0.44	0.61	1.59	0.3	0.64	1.7	0.17	0.55
371	1.855	1.67	0.95	0.38	1.45	0.86	0.27	1.56	0.84	0.22	1.57	0.65	0.2	1.54	0.49	0.27	1.56	0.4	0.27	1.58	0.25	0.22	1.57	0.07	0.3	1.49	0.02	0.27	1.45	0.89	0.53	1.57	0.86	0.58	1.51	0.69	0.63	1.46	0.5	0.6	1.49	0.44	0.61	1.58	0.3	0.63	1.68	0.17	0.55
372	1.86	1.66	0.95	0.38	1.45	0.86	0.27	1.55	0.83	0.22	1.57	0.65	0.2	1.54	0.49	0.26	1.56	0.4	0.27	1.58	0.25	0.22	1.57	0.07	0.3	1.49	0.02	0.27	1.45	0.89	0.53	1.57	0.86	0.58	1.5	0.69	0.63	1.45	0.51	0.6	1.48	0.44	0.6	1.57	0.3	0.63	1.67	0.17	0.55
373	1.865	1.66	0.95	0.38	1.45	0.86	0.27	1.55	0.84	0.22	1.56	0.65	0.2	1.54	0.49	0.27	1.56	0.4	0.27	1.57	0.25	0.22	1.57	0.07	0.3	1.49	0.02	0.27	1.45	0.89	0.53	1.56	0.86	0.58	1.5	0.69	0.63	1.45	0.51	0.6	1.48	0.44	0.6	1.56	0.3	0.63	1.66	0.16	0.55
374	1.87	1.66	0.95	0.38	1.44	0.86	0.27	1.55	0.84	0.22	1.56	0.65	0.2	1.54	0.49	0.27	1.56	0.4	0.27	1.57	0.25	0.22	1.57	0.07	0.3	1.49	0.02	0.27	1.44	0.89	0.53	1.56	0.86	0.58	1.49	0.69	0.63	1.44	0.51	0.6	1.47	0.44	0.6	1.55	0.3	0.63	1.65	0.16	0.55
375	1.875	1.65	0.95	0.38	1.44	0.86	0.27	1.54	0.83	0.22	1.56	0.65	0.2	1.54	0.49	0.27	1.56	0.4	0.27	1.57	0.25	0.22	1.57	0.07	0.3	1.49	0.02	0.27	1.44	0.89	0.53	1.56	0.86	0.58	1.49	0.69	0.63	1.43	0.51	0.6	1.46	0.44	0.6	1.54	0.3	0.63	1.63	0.16	0.54
376	1.88	1.65	0.95	0.38	NaN	NaN	NaN	1.54	0.83	0.22	1.55	0.65	0.2	1.54	0.49	0.27	1.56	0.4	0.27	1.57	0.25	0.22	1.57	0.07	0.3	1.49	0.02	0.27	1.43	0.89	0.53	1.55	0.86	0.58	1.48	0.69	0.63	1.43	0.51	0.6	1.46	0.44	0.6	1.53	0.3	0.63	1.62	0.15	0.54
377	1.885	1.64	0.95	0.38	1.43	0.86	0.27	1.54	0.83	0.22	1.55	0.65	0.2	1.53	0.49	0.27	1.56	0.4	0.27	1.57	0.25	0.22	1.57	0.07	0.3	1.49	0.02	0.27	1.43	0.89	0.53	1.55	0.86	0.58	1.48	0.69	0.63	1.42	0.51	0.6	1.45	0.44	0.6	1.52	0.3	0.63	1.61	0.15	0.54
378	1.89	1.64	0.95	0.38	1.43	0.86	0.27	1.53	0.83	0.22	1.55	0.65	0.2	1.53	0.49	0.27	1.55	0.4	0.27	1.57	0.25	0.22	1.57	0.07	0.3	1.49	0.02	0.27	1.43	0.89	0.53	1.54	0.86	0.58	1.47	0.69	0.63	1.42	0.51	0.6	1.44	0.44	0.6	1.51	0.3	0.63	1.59	0.14	0.54
379	1.895	1.64	0.95	0.38	NaN	NaN	NaN	1.53	0.83	0.22	1.55	0.65	0.2	1.53	0.49	0.27	1.55	0.4	0.27	1.57	0.25	0.22	1.57	0.07	0.3	1.49	0.02	0.27	1.42	0.89	0.53	1.54	0.86	0.58	1.47	0.69	0.63	1.41	0.51	0.6	1.44	0.44	0.6	1.5	0.3	0.63	1.58	0.14	0.54
380	1.9	1.63	0.95	0.38	NaN	NaN	NaN	1.52	0.83	0.22	1.54	0.65	0.2	1.53	0.49	0.27	1.55	0.4	0.27	1.57	0.25	0.22	1.57	0.07	0.3	1.49	0.02	0.27	1.42	0.89	0.53	1.54	0.86	0.58	1.46	0.7	0.63	1.4	0.51	0.6	1.43	0.44	0.6	1.5	0.29	0.63	1.57	0.14	0.54
381	1.905	1.63	0.95	0.38	1.41	0.86	0.27	1.52	0.83	0.22	1.54	0.65	0.2	1.53	0.49	0.27	1.55	0.4	0.27	1.57	0.25	0.22	1.57	0.07	0.3	1.49	0.02	0.27	1.41	0.89	0.53	1.53	0.86	0.58	1.46	0.7	0.63	1.4	0.51	0.6	1.42	0.44	0.6	1.49	0.29	0.63	1.55	0.13	0.54
382	1.91	1.63	0.95	0.37	1.41	0.86	0.27	1.52	0.83	0.22	1.54	0.65	0.2	1.53	0.49	0.27	1.55	0.4	0.27	1.57	0.25	0.22	1.57	0.07	0.3	1.49	0.02	0.27	1.41	0.89	0.53	1.53	0.86	0.58	1.46	0.7	0.63	1.39	0.51	0.6	1.42	0.44	0.6	1.48	0.29	0.63	1.54	0.13	0.54
383	1.915	1.62	0.95	0.37	1.41	0.86	0.27	1.51	0.83	0.22	1.54	0.65	0.2	1.52	0.49	0.27	1.55	0.4	0.27	1.57	0.26	0.22	1.57	0.07	0.3	1.49	0.02	0.27	1.41	0.89	0.53	1.52	0.86	0.58	1.45	0.7	0.63	1.39	0.51	0.6	1.41	0.44	0.6	1.47	0.29	0.63	1.53	0.13	0.54
384	1.92	1.62	0.95	0.37	1.4	0.86	0.27	1.51	0.83	0.22	1.53	0.65	0.2	1.52	0.49	0.27	1.55	0.4	0.27	1.57	0.26	0.22	1.57	0.07	0.3	1.49	0.02	0.27	1.41	0.89	0.53	1.52	0.86	0.58	1.45	0.7	0.63	1.38	0.51	0.59	1.41	0.44	0.6	1.46	0.29	0.63	1.51	0.12	0.54
385	1.925	1.61	0.95	0.37	1.4	0.86	0.27	1.51	0.83	0.22	1.53	0.65	0.2	1.52	0.49	0.27	1.54	0.4	0.27	1.57	0.26	0.22	1.57	0.07	0.3	1.49	0.02	0.27	1.4	0.88	0.53	1.52	0.86	0.58	1.44	0.7	0.63	1.38	0.51	0.59	1.4	0.44	0.59	1.45	0.29	0.62	1.5	0.12	0.54
386	1.93	1.61	0.95	0.37	1.4	0.86	0.27	1.5	0.83	0.22	1.53	0.65	0.2	1.52	0.49	0.27	1.54	0.4	0.27	1.57	0.26	0.22	1.57	0.07	0.3	1.49	0.02	0.27	1.4	0.88	0.53	1.51	0.86	0.58	1.44	0.7	0.63	1.37	0.51	0.59	1.39	0.44	0.59	1.44	0.28	0.62	1.48	0.12	0.54
387	1.935	1.61	0.95	0.37	1.39	0.86	0.27	1.5	0.83	0.22	1.52	0.65	0.2	1.52	0.49	0.27	1.54	0.4	0.27	1.56	0.26	0.22	1.57	0.07	0.3	1.49	0.02	0.27	1.39	0.88	0.53	1.51	0.86	0.58	1.43	0.7	0.63	1.37	0.51	0.59	1.39	0.44	0.59	1.43	0.28	0.62	1.47	0.11	0.54
388	1.94	1.6	0.95	0.37	1.39	0.86	0.27	1.5	0.83	0.22	1.52	0.65	0.2	1.51	0.49	0.27	1.54	0.4	0.27	1.56	0.26	0.22	1.57	0.07	0.3	1.49	0.02	0.27	1.39	0.88	0.53	1.51	0.86	0.58	1.43	0.7	0.63	1.36	0.51	0.59	1.38	0.44	0.59	1.42	0.28	0.62	1.46	0.11	0.54
389	1.945	1.6	0.95	0.37	1.39	0.86	0.27	1.49	0.83	0.22	1.52	0.65	0.2	1.51	0.49	0.27	1.54	0.4	0.27	1.56	0.26	0.22	1.57	0.07	0.3	1.49	0.02	0.27	1.39	0.88	0.53	1.5	0.86	0.58	1.42	0.69	0.63	1.36	0.51	0.59	1.38	0.44	0.59	1.41	0.28	0.62	1.44	0.11	0.54
390	1.95	1.59	0.95	0.37	1.38	0.86	0.27	1.49	0.83	0.22	1.51	0.65	0.2	1.51	0.49	0.27	1.54	0.4	0.27	1.56	0.25	0.22	1.57	0.07	0.3	1.49	0.02	0.27	1.38	0.88	0.53	1.5	0.86	0.58	1.42	0.69	0.63	1.35	0.51	0.59	1.37	0.43	0.59	1.4	0.28	0.62	1.43	0.1	0.54
391	1.955	1.59	0.95	0.37	1.38	0.86	0.27	1.48	0.83	0.22	1.51	0.65	0.2	1.51	0.49	0.27	1.53	0.4	0.27	1.56	0.25	0.22	1.57	0.07	0.3	1.49	0.02	0.27	1.38	0.88	0.53	1.49	0.86	0.58	1.42	0.69	0.63	1.35	0.51	0.59	1.37	0.43	0.59	1.39	0.27	0.62	1.41	0.1	0.54
392	1.96	1.59	0.95	0.37	1.37	0.86	0.27	1.48	0.83	0.22	1.51	0.65	0.2	1.5	0.49	0.27	1.53	0.4	0.27	1.56	0.26	0.22	1.57	0.07	0.3	1.49	0.02	0.27	1.37	0.88	0.53	1.49	0.86	0.58	1.41	0.69	0.63	1.35	0.51	0.59	1.36	0.43	0.59	1.38	0.27	0.62	1.4	0.1	0.54
393	1.965	1.58	0.94	0.37	1.37	0.86	0.27	1.48	0.83	0.22	1.5	0.65	0.2	1.5	0.49	0.27	1.53	0.4	0.27	1.56	0.26	0.22	1.57	0.07	0.3	1.49	0.02	0.27	1.37	0.88	0.53	1.49	0.86	0.58	1.41	0.69	0.63	1.34	0.51	0.59	1.35	0.43	0.59	1.37	0.27	0.62	1.38	0.1	0.54
394	1.97	1.58	0.94	0.38	1.37	0.86	0.27	1.47	0.83	0.22	1.5	0.65	0.2	1.5	0.49	0.27	1.53	0.4	0.27	1.56	0.26	0.22	1.57	0.07	0.3	1.49	0.02	0.27	1.37	0.88	0.53	1.48	0.85	0.58	1.4	0.69	0.63	1.34	0.51	0.59	1.35	0.43	0.59	1.36	0.27	0.62	1.37	0.09	0.54
395	1.975	1.57	0.94	0.38	1.36	0.85	0.27	1.47	0.83	0.22	1.5	0.64	0.2	1.5	0.49	0.27	1.53	0.4	0.27	1.55	0.26	0.22	1.57	0.07	0.3	1.49	0.02	0.27	1.36	0.88	0.53	1.48	0.85	0.58	1.4	0.69	0.63	1.33	0.51	0.59	1.34	0.43	0.59	1.35	0.27	0.62	1.36	0.09	0.54
396	1.98	1.57	0.94	0.38	1.36	0.85	0.27	1.47	0.83	0.22	1.49	0.64	0.2	1.49	0.49	0.27	1.52	0.4	0.27	1.55	0.25	0.22	1.57	0.07	0.3	1.49	0.02	0.27	1.36	0.88	0.53	1.47	0.85	0.58	1.4	0.69	0.63	1.33	0.51	0.59	1.34	0.43	0.59	1.34	0.27	0.62	1.34	0.09	0.54
397	1.985	1.57	0.94	0.38	1.35	0.85	0.27	1.46	0.83	0.22	1.49	0.64	0.2	1.49	0.49	0.27	1.52	0.4	0.27	1.55	0.25	0.22	1.57	0.07	0.3	1.49	0.02	0.27	1.35	0.88	0.53	1.47	0.85	0.58	1.39	0.69	0.63	1.33	0.51	0.59	1.33	0.43	0.59	1.33	0.26	0.62	1.33	0.09	0.54
398	1.99	1.56	0.94	0.38	1.35	0.85	0.27	1.46	0.83	0.22	1.48	0.64	0.2	1.49	0.49	0.27	1.52	0.4	0.27	1.55	0.25	0.22	1.57	0.07	0.3	1.49	0.02	0.27	1.35	0.88	0.53	1.47	0.85	0.58	1.39	0.69	0.63	1.32	0.5	0.59	1.33	0.43	0.59	1.32	0.26	0.62	1.31	0.09	0.54
399	1.995	1.56	0.94	0.38	1.35	0.85	0.27	1.45	0.83	0.22	1.48	0.64	0.2	1.49	0.49	0.27	1.52	0.4	0.27	1.55	0.25	0.22	1.57	0.07	0.3	1.49	0.02	0.27	1.35	0.88	0.53	1.46	0.85	0.58	1.39	0.69	0.63	1.32	0.5	0.59	1.32	0.42	0.59	1.31	0.26	0.62	1.3	0.09	0.54
400	2	1.55	0.94	0.38	1.34	0.85	0.27	1.45	0.83	0.22	1.48	0.64	0.2	1.48	0.48	0.27	1.52	0.4	0.27	1.55	0.25	0.22	1.57	0.07	0.3	1.49	0.02	0.27	1.34	0.87	0.53	1.46	0.85	0.58	1.38	0.68	0.63	1.32	0.5	0.58	1.32	0.42	0.58	1.3	0.26	0.62	1.28	0.09	0.54
401	2.005	1.55	0.94	0.38	1.34	0.85	0.27	1.44	0.83	0.22	1.47	0.64	0.2	1.48	0.49	0.27	1.51	0.4	0.27	1.55	0.25	0.22	1.57	0.07	0.3	1.49	0.02	0.27	1.34	0.87	0.53	1.45	0.85	0.58	1.38	0.68	0.63	1.31	0.5	0.58	1.31	0.42	0.58	1.3	0.26	0.62	1.27	0.09	0.54
402	2.01	1.55	0.94	0.38	1.33	0.85	0.27	1.44	0.83	0.22	1.47	0.64	0.2	1.48	0.48	0.27	1.51	0.4	0.27	1.55	0.25	0.22	1.57	0.07	0.3	1.49	0.02	0.27	1.34	0.87	0.53	1.45	0.85	0.58	1.38	0.68	0.63	1.31	0.5	0.58	1.31	0.42	0.58	1.29	0.26	0.62	1.26	0.09	0.54
403	2.015	1.54	0.94	0.38	1.33	0.85	0.27	1.44	0.82	0.22	1.47	0.64	0.2	1.48	0.48	0.27	1.51	0.4	0.27	1.54	0.25	0.22	1.57	0.07	0.3	1.49	0.02	0.27	1.33	0.87	0.53	1.45	0.85	0.58	1.37	0.68	0.63	1.31	0.5	0.58	1.3	0.42	0.58	1.28	0.26	0.62	1.24	0.09	0.54
404	2.02	1.54	0.94	0.38	1.33	0.85	0.27	1.43	0.82	0.22	1.46	0.64	0.2	1.47	0.48	0.27	1.51	0.4	0.27	1.54	0.25	0.22	1.57	0.07	0.3	1.49	0.02	0.27	1.33	0.87	0.53	1.44	0.85	0.58	1.37	0.68	0.63	1.3	0.49	0.58	1.3	0.42	0.58	1.27	0.26	0.62	1.23	0.09	0.55
405	2.025	1.53	0.94	0.38	1.32	0.85	0.27	1.43	0.82	0.22	1.46	0.64	0.2	1.47	0.48	0.27	1.51	0.4	0.27	1.54	0.25	0.22	1.57	0.07	0.3	1.49	0.02	0.27	1.32	0.87	0.53	1.44	0.85	0.58	1.37	0.68	0.63	1.3	0.49	0.58	1.29	0.42	0.58	1.26	0.26	0.62	1.22	0.09	0.55
406	2.03	1.53	0.94	0.38	1.32	0.85	0.27	1.42	0.82	0.22	1.46	0.64	0.2	1.47	0.48	0.27	1.5	0.4	0.27	1.54	0.25	0.22	1.57	0.07	0.3	1.49	0.02	0.27	1.32	0.87	0.53	1.43	0.84	0.58	1.36	0.68	0.63	1.3	0.49	0.58	1.29	0.41	0.58	1.25	0.26	0.62	1.2	0.09	0.55
407	2.035	1.52	0.94	0.38	1.31	0.85	0.27	1.42	0.82	0.22	1.45	0.64	0.2	1.47	0.48	0.27	1.5	0.4	0.27	1.54	0.26	0.22	1.57	0.07	0.3	1.49	0.02	0.27	1.31	0.87	0.53	1.43	0.84	0.58	1.36	0.67	0.63	1.29	0.49	0.58	1.29	0.41	0.58	1.24	0.26	0.62	1.19	0.09	0.55
408	2.04	1.52	0.94	0.38	1.31	0.85	0.27	1.42	0.82	0.22	1.45	0.64	0.2	1.46	0.48	0.27	1.5	0.4	0.27	1.54	0.26	0.22	1.57	0.07	0.3	1.49	0.02	0.27	1.31	0.87	0.53	1.42	0.84	0.58	1.36	0.67	0.63	1.29	0.49	0.58	1.28	0.41	0.58	1.23	0.26	0.62	1.18	0.09	0.55
409	2.045	1.52	0.94	0.38	1.31	0.84	0.27	1.41	0.82	0.22	1.45	0.64	0.2	1.46	0.48	0.27	1.5	0.4	0.27	1.54	0.26	0.22	1.57	0.07	0.3	1.49	0.02	0.27	1.3	0.87	0.53	1.42	0.84	0.58	1.35	0.67	0.63	1.29	0.49	0.58	1.28	0.41	0.58	1.22	0.26	0.62	1.17	0.09	0.55
410	2.05	1.51	0.93	0.38	1.3	0.84	0.27	1.41	0.82	0.22	1.44	0.64	0.2	1.46	0.48	0.27	1.5	0.4	0.27	1.54	0.26	0.22	1.57	0.07	0.3	1.49	0.02	0.27	1.3	0.87	0.53	1.42	0.84	0.58	1.35	0.67	0.63	1.28	0.49	0.58	1.27	0.41	0.58	1.21	0.26	0.62	1.15	0.09	0.55
411	2.055	1.51	0.93	0.38	1.3	0.84	0.27	1.4	0.82	0.22	1.44	0.64	0.2	1.46	0.48	0.27	1.49	0.4	0.27	1.53	0.26	0.22	1.57	0.07	0.3	1.49	0.02	0.27	1.3	0.86	0.53	1.41	0.84	0.58	1.34	0.67	0.63	1.28	0.49	0.58	1.27	0.41	0.58	1.2	0.26	0.62	1.14	0.09	0.55
412	2.06	1.5	0.93	0.38	1.29	0.84	0.27	1.4	0.82	0.22	1.44	0.64	0.2	1.45	0.48	0.27	1.49	0.4	0.27	1.53	0.26	0.22	1.57	0.07	0.3	1.49	0.02	0.27	1.29	0.86	0.53	1.41	0.84	0.58	1.34	0.67	0.63	1.27	0.48	0.58	1.26	0.41	0.58	1.2	0.26	0.62	1.13	0.09	0.55
413	2.065	1.5	0.93	0.38	1.29	0.84	0.27	1.4	0.82	0.22	1.43	0.64	0.2	1.45	0.48	0.27	1.49	0.4	0.27	1.53	0.26	0.22	1.57	0.07	0.3	1.49	0.02	0.27	1.29	0.86	0.53	1.4	0.84	0.58	1.34	0.66	0.63	1.27	0.48	0.58	1.26	0.41	0.58	1.19	0.26	0.62	1.12	0.09	0.55
414	2.07	1.49	0.93	0.38	1.28	0.84	0.27	1.39	0.82	0.22	1.43	0.64	0.2	1.45	0.48	0.27	1.49	0.4	0.27	1.53	0.26	0.22	1.57	0.07	0.3	1.49	0.02	0.27	1.28	0.86	0.53	1.4	0.84	0.58	1.33	0.66	0.63	1.27	0.48	0.58	1.25	0.41	0.58	1.18	0.26	0.62	1.11	0.1	0.55
415	2.075	1.49	0.93	0.38	1.28	0.84	0.27	1.39	0.82	0.22	1.43	0.64	0.2	1.44	0.48	0.27	1.48	0.4	0.27	1.53	0.26	0.22	1.57	0.07	0.3	1.49	0.02	0.27	1.28	0.86	0.53	1.39	0.83	0.58	1.33	0.66	0.63	1.26	0.48	0.58	1.25	0.41	0.58	1.17	0.26	0.62	1.1	0.1	0.55
416	2.08	1.48	0.93	0.38	1.28	0.84	0.27	1.38	0.82	0.23	1.42	0.64	0.2	1.44	0.48	0.27	1.48	0.4	0.27	1.52	0.26	0.22	1.57	0.07	0.3	1.49	0.02	0.27	1.27	0.86	0.53	1.39	0.83	0.58	1.33	0.66	0.63	1.26	0.48	0.58	1.24	0.41	0.58	1.17	0.26	0.62	1.1	0.1	0.55
417	2.085	1.48	0.93	0.38	1.27	0.84	0.27	1.38	0.82	0.23	1.42	0.64	0.2	1.44	0.48	0.27	1.48	0.4	0.27	1.52	0.26	0.22	1.57	0.07	0.3	1.49	0.02	0.27	1.27	0.86	0.53	1.38	0.83	0.58	1.32	0.66	0.63	1.25	0.48	0.58	1.24	0.41	0.58	1.16	0.26	0.62	1.09	0.1	0.55
418	2.09	1.47	0.93	0.39	1.27	0.84	0.27	1.37	0.82	0.23	1.41	0.64	0.2	1.43	0.48	0.27	1.47	0.4	0.27	1.52	0.26	0.22	1.57	0.07	0.3	1.49	0.02	0.27	1.26	0.86	0.53	1.38	0.83	0.58	1.32	0.66	0.63	1.25	0.48	0.58	1.23	0.4	0.58	1.16	0.26	0.62	1.08	0.1	0.55
419	2.095	1.47	0.93	0.39	1.26	0.84	0.27	1.37	0.82	0.23	1.41	0.64	0.2	1.43	0.48	0.27	1.47	0.4	0.27	1.52	0.26	0.22	1.57	0.07	0.3	1.49	0.02	0.27	1.25	0.86	0.53	1.37	0.83	0.58	1.31	0.66	0.63	1.24	0.48	0.58	1.23	0.4	0.58	1.15	0.26	0.62	1.08	0.1	0.55
420	2.1	1.46	0.93	0.39	1.26	0.84	0.27	1.37	0.82	0.23	1.41	0.64	0.2	1.43	0.48	0.27	1.47	0.4	0.27	1.52	0.26	0.22	1.56	0.08	0.3	1.49	0.02	0.27	1.25	0.85	0.53	1.37	0.83	0.58	1.3	0.66	0.63	1.24	0.48	0.58	1.22	0.4	0.58	1.15	0.26	0.62	1.07	0.1	0.55
421	2.105	1.46	0.93	0.39	1.25	0.84	0.27	1.36	0.82	0.23	1.4	0.64	0.2	1.42	0.48	0.27	1.46	0.4	0.27	1.51	0.26	0.22	1.56	0.08	0.3	1.49	0.02	0.27	1.25	0.85	0.53	1.36	0.83	0.58	1.3	0.66	0.63	1.23	0.47	0.58	1.22	0.4	0.58	1.14	0.26	0.62	1.07	0.09	0.55
422	2.11	1.45	0.93	0.39	1.25	0.84	0.27	1.36	0.82	0.23	1.4	0.64	0.2	1.42	0.48	0.27	1.46	0.4	0.27	1.51	0.26	0.22	1.56	0.08	0.3	1.49	0.02	0.27	1.24	0.85	0.53	1.36	0.83	0.58	1.29	0.66	0.63	1.23	0.47	0.58	1.21	0.4	0.58	1.14	0.26	0.62	1.06	0.09	0.55
423	2.115	1.45	0.92	0.39	1.24	0.84	0.27	1.35	0.81	0.23	1.39	0.64	0.2	1.42	0.48	0.27	1.46	0.4	0.27	1.51	0.26	0.22	1.56	0.08	0.3	1.49	0.02	0.27	1.24	0.85	0.53	1.35	0.83	0.58	1.29	0.66	0.63	1.22	0.47	0.58	1.21	0.4	0.58	1.14	0.26	0.62	1.06	0.09	0.55
424	2.12	1.44	0.92	0.39	1.24	0.84	0.27	1.35	0.81	0.23	1.39	0.64	0.2	1.41	0.48	0.27	1.46	0.4	0.27	1.51	0.26	0.22	1.56	0.08	0.3	1.49	0.02	0.27	1.23	0.85	0.53	1.35	0.83	0.58	1.28	0.66	0.63	1.21	0.47	0.58	1.2	0.4	0.58	1.13	0.25	0.62	1.05	0.09	0.55
425	2.125	1.44	0.92	0.39	1.23	0.84	0.27	1.34	0.81	0.23	1.39	0.64	0.2	1.41	0.48	0.27	1.45	0.4	0.27	1.51	0.26	0.22	1.56	0.08	0.3	1.49	0.02	0.27	1.23	0.85	0.53	1.34	0.83	0.59	1.27	0.66	0.63	1.21	0.47	0.58	1.19	0.4	0.58	1.13	0.25	0.62	1.05	0.09	0.55
426	2.13	1.43	0.92	0.39	1.23	0.83	0.27	1.34	0.81	0.23	1.38	0.64	0.2	1.4	0.48	0.27	1.45	0.4	0.27	1.5	0.26	0.22	1.56	0.08	0.3	1.49	0.02	0.27	1.22	0.85	0.53	1.34	0.82	0.59	1.27	0.66	0.63	1.2	0.47	0.58	1.19	0.4	0.58	1.12	0.25	0.62	1.05	0.09	0.55
427	2.135	1.43	0.92	0.39	1.22	0.83	0.27	1.33	0.81	0.23	1.38	0.64	0.2	1.4	0.48	0.27	1.44	0.4	0.27	1.5	0.26	0.22	1.56	0.08	0.3	1.49	0.02	0.27	1.22	0.85	0.53	1.33	0.82	0.59	1.26	0.66	0.63	1.2	0.47	0.58	1.18	0.4	0.58	1.12	0.25	0.62	1.05	0.08	0.55
428	2.14	1.42	0.92	0.39	1.22	0.83	0.27	1.33	0.81	0.23	1.37	0.64	0.2	1.39	0.48	0.27	1.44	0.4	0.27	1.5	0.26	0.22	1.56	0.08	0.3	1.49	0.02	0.27	1.21	0.85	0.54	1.32	0.82	0.59	1.25	0.66	0.63	1.19	0.47	0.58	1.18	0.4	0.58	1.12	0.25	0.62	1.05	0.08	0.55
429	2.145	1.42	0.92	0.39	1.21	0.83	0.28	1.32	0.81	0.23	1.37	0.64	0.2	1.39	0.48	0.27	1.44	0.4	0.27	1.5	0.26	0.22	1.56	0.08	0.3	1.49	0.02	0.27	1.2	0.85	0.54	1.32	0.82	0.59	1.24	0.66	0.63	1.18	0.47	0.58	1.17	0.4	0.58	1.11	0.25	0.62	1.05	0.08	0.55
430	2.15	1.41	0.92	0.39	1.21	0.83	0.28	1.32	0.81	0.23	1.36	0.64	0.21	1.39	0.48	0.27	1.43	0.4	0.27	1.49	0.26	0.22	1.56	0.09	0.3	1.49	0.02	0.27	1.2	0.85	0.54	1.31	0.82	0.59	1.24	0.66	0.63	1.18	0.47	0.58	1.17	0.4	0.58	1.11	0.24	0.62	1.04	0.08	0.54
431	2.155	1.41	0.92	0.4	1.2	0.83	0.28	1.31	0.81	0.23	1.36	0.64	0.21	1.38	0.48	0.27	1.43	0.4	0.27	1.49	0.27	0.22	1.56	0.09	0.3	1.49	0.02	0.27	1.19	0.85	0.54	1.31	0.82	0.59	1.23	0.66	0.63	1.17	0.47	0.58	1.16	0.39	0.58	1.11	0.24	0.62	1.04	0.08	0.54
432	2.16	1.4	0.92	0.4	1.19	0.83	0.28	1.3	0.81	0.23	1.35	0.64	0.21	1.38	0.48	0.27	1.42	0.4	0.27	1.49	0.27	0.22	1.56	0.09	0.3	1.49	0.02	0.27	1.19	0.85	0.54	1.3	0.82	0.59	1.23	0.65	0.63	1.16	0.47	0.58	1.16	0.39	0.58	1.1	0.24	0.62	1.04	0.08	0.54
433	2.165	1.4	0.92	0.4	1.19	0.83	0.28	1.3	0.81	0.23	1.35	0.64	0.21	1.37	0.48	0.27	1.42	0.4	0.27	1.48	0.27	0.22	1.55	0.09	0.3	1.49	0.02	0.27	1.18	0.85	0.54	1.29	0.82	0.59	1.22	0.65	0.63	1.16	0.47	0.58	1.15	0.39	0.58	1.1	0.24	0.62	1.03	0.08	0.54
434	2.17	1.39	0.92	0.4	1.18	0.83	0.28	1.29	0.81	0.24	1.34	0.64	0.21	1.37	0.48	0.27	1.41	0.4	0.27	1.48	0.27	0.22	1.55	0.09	0.3	1.49	0.02	0.27	1.17	0.85	0.54	1.29	0.82	0.59	1.21	0.66	0.63	1.15	0.47	0.58	1.15	0.39	0.58	1.09	0.24	0.62	1.03	0.07	0.54
435	2.175	1.38	0.92	0.4	1.18	0.83	0.28	1.29	0.81	0.24	1.33	0.64	0.21	1.36	0.48	0.27	1.41	0.4	0.27	1.48	0.27	0.22	1.55	0.09	0.3	1.49	0.02	0.27	1.17	0.85	0.54	1.28	0.82	0.59	1.21	0.66	0.63	1.15	0.47	0.58	1.14	0.39	0.58	1.09	0.24	0.62	1.03	0.07	0.54
436	2.18	1.38	0.92	0.4	1.17	0.83	0.28	1.28	0.81	0.24	1.33	0.64	0.21	1.35	0.48	0.27	1.4	0.4	0.27	1.47	0.27	0.22	1.55	0.1	0.3	1.49	0.02	0.27	1.16	0.85	0.54	1.27	0.82	0.59	1.2	0.66	0.63	1.14	0.47	0.58	1.13	0.4	0.58	1.08	0.24	0.62	1.03	0.07	0.55
437	2.185	1.37	0.92	0.4	1.17	0.83	0.28	1.28	0.81	0.24	1.32	0.64	0.21	1.35	0.48	0.27	1.4	0.4	0.27	1.47	0.27	0.22	1.55	0.1	0.3	1.49	0.02	0.27	1.16	0.85	0.54	1.27	0.82	0.6	1.2	0.66	0.63	1.14	0.47	0.58	1.13	0.4	0.58	1.08	0.24	0.62	1.02	0.07	0.55
438	2.19	1.37	0.92	0.4	1.16	0.83	0.28	1.27	0.81	0.24	1.32	0.64	0.21	1.34	0.48	0.27	1.39	0.4	0.27	1.46	0.27	0.22	1.55	0.1	0.3	1.49	0.02	0.27	1.15	0.85	0.54	1.26	0.82	0.6	1.19	0.66	0.64	1.13	0.48	0.58	1.12	0.4	0.59	1.07	0.24	0.62	1.02	0.07	0.55
439	2.195	1.36	0.92	0.4	1.15	0.83	0.28	1.27	0.81	0.24	1.31	0.64	0.21	1.33	0.48	0.27	1.39	0.4	0.27	1.46	0.27	0.22	1.55	0.1	0.3	1.49	0.02	0.27	1.14	0.85	0.54	1.25	0.82	0.6	1.19	0.66	0.64	1.13	0.48	0.58	1.12	0.4	0.59	1.07	0.24	0.62	1.02	0.07	0.55
440	2.2	1.36	0.92	0.41	1.15	0.84	0.28	1.26	0.81	0.24	1.3	0.64	0.21	1.33	0.48	0.27	1.38	0.4	0.27	1.45	0.28	0.22	1.54	0.11	0.3	1.49	0.02	0.27	1.14	0.85	0.54	1.25	0.82	0.6	1.18	0.66	0.64	1.12	0.48	0.58	1.11	0.4	0.59	1.06	0.25	0.62	1.02	0.07	0.55
441	2.205	1.35	0.92	0.41	1.14	0.84	0.29	1.25	0.81	0.24	1.3	0.64	0.21	1.32	0.48	0.27	1.37	0.4	0.27	1.45	0.28	0.22	1.54	0.11	0.3	1.49	0.03	0.27	1.13	0.85	0.55	1.24	0.82	0.6	1.18	0.66	0.64	1.11	0.48	0.58	1.11	0.4	0.59	1.06	0.24	0.63	1.02	0.07	0.55
442	2.21	1.34	0.92	0.41	1.14	0.84	0.29	1.25	0.81	0.24	1.29	0.64	0.21	1.31	0.48	0.27	1.36	0.4	0.27	1.44	0.28	0.22	1.54	0.11	0.3	1.49	0.03	0.27	1.13	0.85	0.55	1.24	0.83	0.6	1.17	0.66	0.64	1.11	0.48	0.59	1.1	0.4	0.59	1.05	0.24	0.63	1.02	0.07	0.55
443	2.215	1.34	0.92	0.41	1.13	0.84	0.29	1.24	0.81	0.24	1.29	0.64	0.21	1.3	0.48	0.26	1.36	0.4	0.27	1.44	0.28	0.21	1.53	0.11	0.3	1.49	0.03	0.27	1.12	0.85	0.55	1.23	0.83	0.6	1.17	0.66	0.64	1.1	0.48	0.59	1.1	0.4	0.59	1.05	0.24	0.63	1.02	0.07	0.55
444	2.22	1.33	0.92	0.41	1.13	0.84	0.29	1.24	0.81	0.25	1.28	0.64	0.21	1.3	0.48	0.26	1.35	0.4	0.26	1.43	0.28	0.21	1.53	0.12	0.29	1.49	0.03	0.27	1.11	0.85	0.55	1.23	0.83	0.6	1.16	0.66	0.64	1.1	0.48	0.59	1.1	0.4	0.59	1.04	0.24	0.63	1.01	0.07	0.55
445	2.225	1.33	0.92	0.41	1.12	0.84	0.29	1.23	0.82	0.25	1.27	0.64	0.21	1.29	0.48	0.26	1.34	0.4	0.26	1.43	0.28	0.21	1.53	0.12	0.29	1.49	0.03	0.27	1.11	0.85	0.55	1.22	0.83	0.6	1.15	0.66	0.64	1.09	0.48	0.59	1.09	0.4	0.59	1.04	0.24	0.63	1.01	0.07	0.55
446	2.23	1.32	0.92	0.41	1.12	0.84	0.29	1.23	0.82	0.25	1.27	0.64	0.21	1.28	0.48	0.26	1.33	0.4	0.26	1.42	0.29	0.21	1.52	0.12	0.29	1.49	0.03	0.28	1.1	0.85	0.55	1.21	0.83	0.6	1.15	0.66	0.65	1.09	0.48	0.59	1.09	0.4	0.59	1.04	0.24	0.63	1.01	0.07	0.55
447	2.235	1.32	0.92	0.41	1.11	0.84	0.29	1.22	0.82	0.25	1.26	0.64	0.21	1.27	0.48	0.26	1.32	0.4	0.26	1.42	0.29	0.21	1.52	0.13	0.29	1.49	0.03	0.28	1.1	0.86	0.55	1.21	0.83	0.6	1.14	0.66	0.65	1.08	0.48	0.59	1.08	0.4	0.59	1.04	0.24	0.63	1.01	0.07	0.55
448	2.24	1.31	0.92	0.41	1.11	0.84	0.29	1.22	0.82	0.25	1.25	0.64	0.21	1.26	0.48	0.26	1.32	0.4	0.26	1.41	0.29	0.21	1.52	0.13	0.29	1.49	0.03	0.28	1.09	0.86	0.55	1.2	0.83	0.61	1.14	0.66	0.65	1.08	0.48	0.59	1.08	0.4	0.59	1.04	0.24	0.63	1.01	0.07	0.55
449	2.245	1.31	0.93	0.42	1.1	0.84	0.29	1.21	0.82	0.25	1.25	0.64	0.21	1.25	0.48	0.26	1.31	0.4	0.26	1.4	0.29	0.21	1.51	0.14	0.29	1.49	0.04	0.28	1.08	0.86	0.55	1.2	0.83	0.61	1.13	0.66	0.65	1.08	0.48	0.59	1.08	0.4	0.59	1.03	0.24	0.63	1.01	0.07	0.55
450	2.25	1.3	0.93	0.42	1.09	0.85	0.29	1.2	0.82	0.25	1.24	0.64	0.21	1.24	0.48	0.26	1.3	0.4	0.26	1.4	0.29	0.21	1.51	0.14	0.29	1.48	0.04	0.28	1.08	0.86	0.55	1.19	0.83	0.61	1.13	0.66	0.65	1.07	0.48	0.59	1.07	0.4	0.59	1.03	0.24	0.63	1.01	0.07	0.55
451	2.255	1.3	0.93	0.42	1.09	0.85	0.3	1.2	0.82	0.25	1.23	0.64	0.21	1.23	0.48	0.26	1.29	0.4	0.26	1.39	0.3	0.21	1.5	0.14	0.29	1.48	0.04	0.28	1.07	0.86	0.55	1.19	0.83	0.61	1.13	0.66	0.65	1.07	0.48	0.59	1.07	0.4	0.59	1.03	0.24	0.63	1.01	0.07	0.55
452	2.26	1.29	0.93	0.42	1.09	0.85	0.3	1.19	0.82	0.25	1.22	0.64	0.21	1.22	0.48	0.26	1.28	0.4	0.25	1.38	0.3	0.21	1.5	0.15	0.29	1.48	0.04	0.28	1.07	0.86	0.56	1.18	0.83	0.61	1.12	0.66	0.65	1.07	0.48	0.59	1.07	0.4	0.59	1.03	0.24	0.63	1.01	0.07	0.55
453	2.265	1.29	0.93	0.42	1.08	0.85	0.3	1.19	0.82	0.25	1.22	0.64	0.21	1.21	0.48	0.26	1.27	0.4	0.25	1.37	0.3	0.21	1.49	0.15	0.29	1.48	0.05	0.28	1.06	0.86	0.56	1.18	0.83	0.61	1.12	0.67	0.65	1.06	0.48	0.59	1.07	0.4	0.59	1.03	0.24	0.63	1.01	0.07	0.55
454	2.27	1.28	0.93	0.42	1.07	0.85	0.3	1.18	0.82	0.25	1.21	0.64	0.21	1.2	0.48	0.26	1.26	0.4	0.25	1.36	0.3	0.21	1.48	0.16	0.29	1.47	0.05	0.28	1.06	0.86	0.56	1.17	0.84	0.61	1.11	0.67	0.65	1.06	0.48	0.59	1.06	0.4	0.6	1.03	0.24	0.63	1.01	0.07	0.55
455	2.275	1.28	0.93	0.42	1.07	0.85	0.3	1.18	0.82	0.26	1.2	0.64	0.21	1.2	0.48	0.26	1.25	0.4	0.25	1.35	0.3	0.21	1.48	0.16	0.29	1.47	0.06	0.28	1.05	0.86	0.56	1.17	0.84	0.61	1.11	0.67	0.65	1.06	0.48	0.59	1.06	0.4	0.6	1.03	0.24	0.63	1.01	0.07	0.55
456	2.28	1.27	0.93	0.42	1.07	0.85	0.3	1.17	0.82	0.26	1.19	0.64	0.21	1.19	0.48	0.25	1.24	0.4	0.25	1.34	0.3	0.21	1.47	0.16	0.29	1.46	0.06	0.28	1.05	0.87	0.56	1.16	0.84	0.61	1.1	0.67	0.65	1.06	0.48	0.59	1.06	0.4	0.6	1.03	0.24	0.63	1.01	0.07	0.55
457	2.285	1.27	0.93	0.42	1.06	0.85	0.3	1.17	0.82	0.26	1.19	0.64	0.21	1.18	0.48	0.25	1.23	0.4	0.25	1.33	0.3	0.2	1.46	0.17	0.29	1.46	0.07	0.28	1.04	0.87	0.56	1.16	0.84	0.61	1.1	0.67	0.65	1.06	0.48	0.59	1.06	0.4	0.6	1.02	0.24	0.63	1.01	0.07	0.55
458	2.29	1.26	0.93	0.43	1.06	0.85	0.3	1.16	0.82	0.26	1.18	0.64	0.21	1.17	0.48	0.25	1.22	0.4	0.25	1.33	0.31	0.2	1.46	0.17	0.29	1.45	0.07	0.28	1.04	0.87	0.56	1.15	0.84	0.61	1.1	0.67	0.65	1.05	0.48	0.59	1.06	0.4	0.6	1.02	0.24	0.63	1.01	0.07	0.55
459	2.295	1.26	0.93	0.43	1.05	0.85	0.3	1.16	0.82	0.26	1.17	0.64	0.21	1.16	0.48	0.25	1.21	0.4	0.25	1.32	0.31	0.2	1.45	0.18	0.29	1.45	0.08	0.28	1.03	0.87	0.56	1.14	0.84	0.61	1.09	0.67	0.65	1.05	0.48	0.59	1.05	0.4	0.6	1.02	0.24	0.63	1.01	0.07	0.55
460	2.3	1.25	0.93	0.43	1.05	0.86	0.3	1.15	0.83	0.26	1.17	0.64	0.21	1.15	0.48	0.25	1.2	0.4	0.25	1.31	0.31	0.2	1.44	0.18	0.29	1.44	0.08	0.28	1.03	0.87	0.56	1.14	0.84	0.61	1.09	0.67	0.65	1.05	0.48	0.6	1.05	0.4	0.6	1.02	0.24	0.63	1.01	0.07	0.55
461	2.305	1.25	0.93	0.43	1.04	0.86	0.3	1.15	0.83	0.26	1.16	0.64	0.21	1.14	0.48	0.25	1.19	0.41	0.25	1.3	0.31	0.2	1.43	0.18	0.29	1.43	0.08	0.28	1.02	0.87	0.56	1.14	0.84	0.61	1.09	0.67	0.65	1.05	0.48	0.6	1.05	0.4	0.6	1.02	0.24	0.63	1.01	0.07	0.55
462	2.31	1.24	0.94	0.43	1.04	0.86	0.3	1.14	0.83	0.26	1.15	0.65	0.21	1.13	0.48	0.25	1.18	0.41	0.25	1.29	0.31	0.2	1.43	0.19	0.29	1.42	0.09	0.28	1.01	0.87	0.56	1.13	0.84	0.61	1.08	0.67	0.65	1.04	0.48	0.6	1.05	0.4	0.6	1.02	0.24	0.63	1.01	0.07	0.55
463	2.315	1.24	0.94	0.43	1.03	0.86	0.3	1.14	0.83	0.26	1.15	0.65	0.22	1.12	0.48	0.25	1.17	0.41	0.25	1.28	0.31	0.2	1.42	0.19	0.29	1.42	0.09	0.28	1.01	0.87	0.56	1.12	0.84	0.62	1.08	0.67	0.65	1.04	0.48	0.6	1.05	0.4	0.6	1.02	0.24	0.63	1.01	0.06	0.55
464	2.32	1.23	0.94	0.43	1.03	0.86	0.3	1.13	0.83	0.26	1.14	0.65	0.22	1.11	0.48	0.25	1.16	0.41	0.25	1.27	0.32	0.2	1.41	0.19	0.29	1.41	0.09	0.28	1	0.87	0.56	1.12	0.84	0.62	1.08	0.67	0.65	1.04	0.48	0.6	1.05	0.4	0.6	1.02	0.24	0.63	1.01	0.06	0.55
465	2.325	1.23	0.94	0.43	1.02	0.86	0.3	1.13	0.83	0.26	1.13	0.65	0.22	1.1	0.48	0.25	1.15	0.41	0.25	1.26	0.32	0.2	1.4	0.2	0.29	1.4	0.1	0.28	1	0.87	0.56	1.11	0.84	0.62	1.07	0.67	0.66	1.04	0.48	0.6	1.05	0.4	0.6	1.02	0.24	0.63	1.01	0.06	0.55
466	2.33	1.22	0.94	0.43	1.02	0.86	0.3	1.12	0.83	0.26	1.13	0.65	0.22	1.09	0.49	0.25	1.14	0.41	0.25	1.25	0.32	0.2	1.39	0.2	0.29	1.39	0.1	0.28	1	0.87	0.56	1.11	0.84	0.62	1.07	0.67	0.66	1.04	0.48	0.6	1.04	0.4	0.6	1.02	0.24	0.63	1.01	0.06	0.55
467	2.335	1.22	0.94	0.43	1.01	0.86	0.3	1.12	0.83	0.26	1.12	0.65	0.22	1.08	0.49	0.25	1.13	0.41	0.25	1.24	0.32	0.2	1.38	0.2	0.29	1.38	0.1	0.28	0.99	0.87	0.56	1.1	0.85	0.62	1.07	0.67	0.66	1.03	0.48	0.6	1.04	0.4	0.6	1.02	0.24	0.63	1.01	0.06	0.55
468	2.34	1.21	0.94	0.43	1.01	0.86	0.3	1.11	0.83	0.26	1.11	0.65	0.22	1.08	0.49	0.25	1.12	0.41	0.25	1.23	0.32	0.2	1.37	0.2	0.29	1.37	0.1	0.28	0.99	0.87	0.56	1.1	0.85	0.62	1.06	0.67	0.66	1.03	0.48	0.6	1.04	0.4	0.6	1.01	0.24	0.63	1.01	0.06	0.55
469	2.345	1.21	0.94	0.43	1	0.86	0.3	1.11	0.83	0.26	1.11	0.65	0.22	1.07	0.49	0.25	1.11	0.41	0.25	1.23	0.33	0.2	1.37	0.2	0.29	1.36	0.11	0.28	0.98	0.87	0.56	1.1	0.85	0.62	1.06	0.67	0.66	1.03	0.48	0.6	1.04	0.4	0.6	1.01	0.24	0.63	1.01	0.06	0.55
470	2.35	1.2	0.94	0.43	1	0.86	0.3	1.1	0.83	0.26	1.1	0.65	0.22	1.06	0.49	0.25	1.1	0.42	0.24	1.22	0.33	0.2	1.36	0.21	0.29	1.35	0.11	0.28	0.98	0.88	0.56	1.09	0.85	0.62	1.06	0.67	0.66	1.03	0.48	0.6	1.04	0.4	0.6	1.01	0.24	0.63	1.01	0.06	0.55
471	2.355	1.2	0.94	0.43	0.99	0.87	0.3	1.1	0.84	0.26	1.09	0.65	0.22	1.05	0.49	0.25	1.09	0.42	0.24	1.21	0.33	0.2	1.35	0.21	0.29	1.34	0.11	0.28	0.97	0.88	0.56	1.09	0.85	0.62	1.05	0.67	0.66	1.03	0.48	0.6	1.04	0.4	0.6	1.01	0.24	0.63	1.01	0.07	0.55
472	2.36	1.19	0.94	0.43	0.99	0.87	0.3	1.09	0.84	0.26	1.09	0.65	0.22	1.04	0.49	0.25	1.08	0.42	0.24	1.2	0.33	0.2	1.34	0.21	0.29	1.33	0.11	0.28	0.97	0.88	0.56	1.08	0.85	0.62	1.05	0.67	0.66	1.03	0.48	0.6	1.04	0.4	0.6	1.01	0.24	0.63	1.01	0.07	0.55
473	2.365	1.19	0.94	0.44	0.99	0.87	0.3	1.09	0.84	0.26	1.08	0.65	0.22	1.03	0.5	0.25	1.07	0.42	0.24	1.19	0.33	0.2	1.33	0.21	0.29	1.32	0.11	0.28	0.96	0.88	0.56	1.08	0.85	0.62	1.05	0.67	0.66	1.03	0.48	0.6	1.04	0.4	0.6	1.01	0.24	0.63	1.01	0.07	0.55
474	2.37	1.18	0.94	0.44	0.98	0.87	0.3	1.09	0.84	0.26	1.07	0.66	0.22	1.02	0.5	0.25	1.06	0.42	0.24	1.18	0.33	0.2	1.32	0.21	0.29	1.31	0.11	0.28	0.96	0.88	0.56	1.07	0.85	0.62	1.04	0.67	0.66	1.03	0.48	0.6	1.04	0.4	0.6	1.01	0.24	0.63	1.01	0.07	0.55
475	2.375	1.18	0.94	0.44	0.98	0.87	0.3	1.08	0.84	0.26	1.06	0.66	0.22	1.02	0.5	0.25	1.06	0.42	0.24	1.17	0.33	0.2	1.31	0.21	0.3	1.3	0.11	0.28	0.95	0.88	0.56	1.07	0.85	0.62	1.04	0.67	0.66	1.02	0.48	0.6	1.04	0.4	0.6	1.01	0.24	0.63	1.01	0.07	0.55
476	2.38	1.18	0.94	0.44	0.97	0.87	0.3	1.08	0.84	0.26	1.06	0.66	0.22	1.01	0.5	0.25	1.05	0.42	0.24	1.16	0.33	0.2	1.3	0.21	0.3	1.28	0.11	0.28	0.95	0.88	0.56	1.07	0.85	0.62	1.04	0.68	0.66	1.02	0.48	0.6	1.04	0.4	0.6	1.01	0.24	0.63	1.01	0.07	0.55
477	2.385	1.17	0.95	0.44	0.97	0.87	0.31	1.07	0.84	0.26	1.05	0.66	0.22	1	0.5	0.25	1.04	0.42	0.24	1.15	0.33	0.2	1.28	0.21	0.3	1.27	0.11	0.28	0.95	0.88	0.56	1.06	0.85	0.62	1.04	0.68	0.66	1.02	0.48	0.6	1.04	0.4	0.6	1.01	0.24	0.63	1.01	0.07	0.55
478	2.39	1.17	0.95	0.44	0.96	0.87	0.31	1.06	0.84	0.26	1.04	0.66	0.22	0.99	0.5	0.25	1.03	0.43	0.24	1.14	0.33	0.2	1.27	0.21	0.3	1.26	0.11	0.28	0.94	0.88	0.56	1.06	0.85	0.62	1.03	0.68	0.66	1.02	0.48	0.6	1.04	0.4	0.6	1.01	0.24	0.63	1.01	0.07	0.55
479	2.395	1.16	0.95	0.44	0.96	0.87	0.31	1.06	0.84	0.26	1.04	0.66	0.22	0.98	0.5	0.25	1.02	0.43	0.24	1.13	0.33	0.2	1.26	0.2	0.3	1.25	0.11	0.28	0.94	0.88	0.56	1.05	0.85	0.62	1.03	0.68	0.66	1.02	0.48	0.6	1.04	0.4	0.6	1.01	0.24	0.63	1.01	0.07	0.55
480	2.4	1.16	0.95	0.44	0.95	0.87	0.31	1.05	0.84	0.26	1.03	0.66	0.22	0.97	0.5	0.25	1.01	0.43	0.24	1.12	0.33	0.2	1.25	0.2	0.3	1.24	0.11	0.28	0.93	0.88	0.56	1.05	0.85	0.62	1.03	0.68	0.66	1.02	0.48	0.6	1.04	0.4	0.6	1.01	0.24	0.63	1.01	0.07	0.55
481	2.405	1.15	0.95	0.44	0.95	0.87	0.31	1.05	0.84	0.26	1.02	0.66	0.22	0.97	0.5	0.25	1	0.43	0.24	1.11	0.33	0.2	1.24	0.2	0.3	1.22	0.11	0.28	0.93	0.88	0.56	1.05	0.85	0.62	1.03	0.68	0.66	1.02	0.48	0.6	1.03	0.4	0.6	1.01	0.24	0.63	1.01	0.07	0.55
482	2.41	1.15	0.95	0.44	0.94	0.87	0.31	1.04	0.84	0.26	1.02	0.66	0.22	0.96	0.51	0.25	0.99	0.43	0.24	1.1	0.33	0.2	1.23	0.2	0.3	1.21	0.11	0.28	0.92	0.88	0.56	1.04	0.85	0.62	1.02	0.68	0.66	1.02	0.48	0.6	1.03	0.4	0.6	1.01	0.24	0.63	1.01	0.07	0.55
483	2.415	1.14	0.95	0.44	0.94	0.87	0.31	1.04	0.84	0.26	1.01	0.66	0.22	0.95	0.51	0.25	0.98	0.43	0.24	1.09	0.33	0.2	1.22	0.2	0.3	1.2	0.1	0.28	0.92	0.88	0.56	1.04	0.85	0.62	1.02	0.68	0.66	1.02	0.48	0.6	1.03	0.4	0.6	1.01	0.24	0.63	1.01	0.07	0.55
484	2.42	1.14	0.95	0.44	0.93	0.87	0.31	1.03	0.84	0.26	1.01	0.66	0.22	0.94	0.51	0.25	0.97	0.43	0.24	1.08	0.33	0.2	1.21	0.2	0.3	1.18	0.1	0.28	0.91	0.88	0.57	1.03	0.85	0.62	1.02	0.68	0.66	1.02	0.48	0.6	1.03	0.4	0.6	1.01	0.24	0.63	1.01	0.07	0.55
485	2.425	1.14	0.95	0.44	0.93	0.87	0.31	1.03	0.84	0.26	1	0.66	0.22	0.93	0.51	0.25	0.97	0.43	0.24	1.07	0.33	0.21	1.2	0.19	0.3	1.17	0.1	0.28	0.91	0.88	0.57	1.03	0.85	0.62	1.01	0.68	0.66	1.01	0.48	0.6	1.03	0.4	0.6	1.01	0.24	0.63	1.01	0.07	0.55
486	2.43	1.13	0.95	0.44	0.93	0.87	0.31	1.02	0.84	0.26	0.99	0.66	0.22	0.93	0.51	0.25	0.96	0.43	0.24	1.06	0.33	0.21	1.18	0.19	0.3	1.16	0.1	0.28	0.9	0.88	0.57	1.03	0.85	0.62	1.01	0.68	0.66	1.01	0.48	0.6	1.03	0.4	0.6	1.01	0.24	0.63	1.01	0.07	0.55
487	2.435	1.13	0.95	0.44	0.92	0.87	0.31	1.02	0.84	0.26	0.99	0.66	0.22	0.92	0.51	0.25	0.95	0.43	0.24	1.05	0.32	0.21	1.17	0.19	0.3	1.14	0.1	0.28	0.9	0.88	0.57	1.02	0.85	0.62	1.01	0.68	0.66	1.01	0.48	0.6	1.03	0.4	0.6	1.01	0.24	0.63	1.01	0.07	0.55
488	2.44	1.12	0.95	0.44	0.92	0.87	0.31	1.01	0.85	0.26	0.98	0.66	0.21	0.91	0.51	0.25	0.94	0.43	0.24	1.04	0.32	0.21	1.16	0.19	0.3	1.13	0.1	0.28	0.9	0.88	0.57	1.02	0.85	0.62	1.01	0.68	0.66	1.01	0.48	0.6	1.03	0.4	0.6	1.01	0.24	0.63	1.01	0.07	0.55
489	2.445	1.12	0.95	0.44	0.91	0.87	0.31	1.01	0.85	0.26	0.97	0.66	0.21	0.9	0.51	0.25	0.93	0.43	0.24	1.03	0.32	0.21	1.15	0.18	0.3	1.12	0.09	0.28	0.89	0.88	0.57	1.01	0.85	0.62	1	0.68	0.66	1.01	0.48	0.6	1.03	0.4	0.6	1.01	0.24	0.63	1.01	0.07	0.55
490	2.45	1.11	0.95	0.44	0.91	0.87	0.31	1.01	0.85	0.26	0.97	0.67	0.21	0.89	0.51	0.25	0.92	0.43	0.24	1.02	0.32	0.21	1.13	0.18	0.3	1.1	0.09	0.28	0.89	0.88	0.57	1.01	0.85	0.62	1	0.68	0.66	1.01	0.48	0.6	1.02	0.4	0.6	1.01	0.24	0.63	1.01	0.07	0.55
491	2.455	1.11	0.95	0.44	0.91	0.87	0.31	1	0.85	0.26	0.96	0.67	0.21	0.89	0.51	0.25	0.91	0.43	0.24	1.01	0.32	0.21	1.12	0.18	0.3	1.09	0.09	0.28	0.88	0.88	0.57	1	0.85	0.62	1	0.68	0.66	1	0.48	0.6	1.02	0.4	0.6	1.01	0.24	0.63	1.01	0.07	0.55
492	2.46	1.11	0.95	0.44	0.9	0.87	0.31	1	0.85	0.26	0.95	0.67	0.21	0.88	0.52	0.25	0.9	0.43	0.24	1	0.32	0.21	1.11	0.17	0.3	1.07	0.09	0.28	0.88	0.88	0.57	1	0.85	0.62	0.99	0.68	0.66	1	0.48	0.6	1.02	0.4	0.6	1.01	0.24	0.63	1.01	0.07	0.54
493	2.465	1.1	0.95	0.44	0.9	0.87	0.31	0.99	0.85	0.26	0.95	0.67	0.21	0.87	0.52	0.25	0.9	0.43	0.24	0.99	0.32	0.21	1.09	0.17	0.3	1.06	0.08	0.28	0.87	0.88	0.57	1	0.85	0.62	0.99	0.68	0.66	1	0.48	0.6	1.02	0.4	0.6	1.01	0.24	0.63	1.01	0.07	0.54
494	2.47	1.1	0.95	0.44	0.89	0.87	0.31	0.99	0.85	0.26	0.94	0.67	0.21	0.86	0.52	0.25	0.89	0.43	0.25	0.98	0.32	0.21	1.08	0.17	0.3	1.04	0.08	0.28	0.87	0.88	0.57	0.99	0.85	0.62	0.99	0.68	0.66	1	0.48	0.6	1.02	0.4	0.6	1.01	0.24	0.63	1.01	0.07	0.54
495	2.475	1.09	0.95	0.44	0.89	0.87	0.31	0.98	0.85	0.26	0.94	0.67	0.21	0.86	0.52	0.25	0.88	0.43	0.25	0.97	0.31	0.21	1.07	0.16	0.3	1.03	0.08	0.28	0.87	0.88	0.57	0.99	0.85	0.62	0.98	0.67	0.66	1	0.48	0.6	1.02	0.4	0.6	1	0.24	0.63	1.01	0.07	0.54
496	2.48	1.09	0.95	0.44	0.88	0.87	0.31	0.98	0.84	0.26	0.93	0.67	0.21	0.85	0.52	0.25	0.87	0.43	0.25	0.96	0.31	0.21	1.05	0.16	0.3	1.01	0.08	0.28	0.86	0.88	0.57	0.98	0.85	0.62	0.98	0.67	0.66	0.99	0.48	0.6	1.02	0.4	0.6	1	0.24	0.63	1.01	0.07	0.54
497	2.485	1.08	0.95	0.44	0.88	0.87	0.31	0.98	0.85	0.26	0.92	0.67	0.21	0.84	0.52	0.25	0.86	0.43	0.25	0.95	0.31	0.21	1.04	0.16	0.3	1	0.07	0.28	0.86	0.88	0.57	0.98	0.85	0.62	0.98	0.67	0.66	0.99	0.48	0.6	1.01	0.4	0.6	1	0.24	0.63	1.01	0.07	0.54
498	2.49	1.08	0.95	0.44	0.88	0.87	0.31	0.97	0.85	0.26	0.92	0.67	0.21	0.84	0.52	0.25	0.86	0.43	0.25	0.94	0.31	0.21	1.03	0.15	0.3	0.98	0.07	0.28	0.85	0.88	0.57	0.98	0.85	0.62	0.97	0.67	0.66	0.99	0.48	0.6	1.01	0.4	0.6	1	0.24	0.63	1.01	0.07	0.54
499	2.495	1.08	0.95	0.44	0.87	0.87	0.31	0.97	0.84	0.26	0.91	0.67	0.21	0.83	0.52	0.25	0.85	0.44	0.25	0.93	0.31	0.21	1.01	0.15	0.3	0.97	0.07	0.28	0.85	0.88	0.57	0.97	0.85	0.62	0.97	0.67	0.66	0.99	0.48	0.6	1.01	0.4	0.6	1	0.24	0.63	1.01	0.07	0.54
500	2.5	1.07	0.95	0.44	0.87	0.87	0.31	0.96	0.84	0.26	0.91	0.67	0.21	0.82	0.52	0.25	0.84	0.44	0.25	0.92	0.31	0.21	1	0.15	0.3	0.95	0.07	0.28	0.85	0.88	0.57	0.97	0.85	0.62	0.97	0.67	0.65	0.98	0.48	0.6	1.01	0.4	0.6	1	0.24	0.63	1.01	0.07	0.54
501	2.505	1.07	0.95	0.44	0.86	0.87	0.31	0.96	0.84	0.26	0.9	0.67	0.21	0.82	0.52	0.25	0.83	0.44	0.25	0.91	0.31	0.21	0.99	0.14	0.3	0.93	0.06	0.28	0.84	0.88	0.57	0.96	0.85	0.62	0.96	0.67	0.65	0.98	0.48	0.6	1.01	0.4	0.6	1	0.24	0.63	1.01	0.07	0.54
502	2.51	1.06	0.95	0.44	0.86	0.87	0.31	0.95	0.84	0.26	0.9	0.67	0.21	0.81	0.52	0.25	0.83	0.44	0.25	0.9	0.3	0.21	0.97	0.14	0.3	0.92	0.06	0.28	0.84	0.88	0.57	0.96	0.85	0.62	0.96	0.67	0.65	0.98	0.48	0.6	1	0.4	0.6	1	0.24	0.63	1.01	0.07	0.54
503	2.515	1.06	0.95	0.44	0.86	0.87	0.31	0.95	0.84	0.26	0.89	0.67	0.21	0.8	0.52	0.25	0.82	0.44	0.25	0.89	0.3	0.21	0.96	0.14	0.31	0.9	0.06	0.28	0.83	0.87	0.57	0.96	0.85	0.62	0.95	0.67	0.65	0.98	0.48	0.6	1	0.41	0.6	1	0.24	0.63	1.01	0.07	0.54
504	2.52	1.05	0.95	0.44	0.85	0.87	0.31	0.95	0.84	0.26	0.88	0.67	0.21	0.8	0.52	0.25	0.81	0.43	0.25	0.88	0.3	0.21	0.94	0.13	0.31	0.89	0.06	0.28	0.83	0.87	0.57	0.95	0.85	0.62	0.95	0.67	0.65	0.97	0.48	0.6	1	0.41	0.6	1	0.24	0.63	1.01	0.07	0.54
505	2.525	1.05	0.94	0.44	0.85	0.87	0.31	0.94	0.84	0.26	0.88	0.67	0.21	0.79	0.52	0.25	0.81	0.44	0.25	0.87	0.3	0.21	0.93	0.13	0.31	0.87	0.06	0.28	0.83	0.87	0.57	0.95	0.85	0.62	0.95	0.67	0.65	0.97	0.48	0.6	1	0.4	0.6	0.99	0.24	0.63	1.01	0.07	0.54
506	2.53	1.05	0.94	0.44	0.84	0.87	0.31	0.94	0.84	0.26	0.87	0.67	0.21	0.79	0.52	0.25	0.8	0.44	0.25	0.86	0.3	0.21	0.91	0.13	0.31	0.85	0.05	0.28	0.82	0.87	0.57	0.94	0.85	0.62	0.94	0.67	0.65	0.97	0.48	0.6	1	0.41	0.6	0.99	0.24	0.63	1.01	0.07	0.54
507	2.535	1.04	0.94	0.44	0.84	0.87	0.31	0.93	0.84	0.26	0.87	0.67	0.21	0.78	0.52	0.25	0.79	0.43	0.25	0.85	0.3	0.21	0.9	0.12	0.31	0.84	0.05	0.28	0.82	0.87	0.57	0.94	0.84	0.62	0.94	0.67	0.65	0.97	0.48	0.6	1	0.41	0.6	0.99	0.24	0.63	1.01	0.07	0.54
508	2.54	1.04	0.94	0.44	0.84	0.87	0.31	0.93	0.84	0.26	0.86	0.67	0.21	0.78	0.52	0.25	0.79	0.43	0.25	0.84	0.29	0.21	0.88	0.12	0.31	0.82	0.05	0.28	0.81	0.87	0.56	0.93	0.84	0.62	0.94	0.67	0.65	0.97	0.48	0.6	0.99	0.41	0.6	0.99	0.24	0.63	1.01	0.07	0.54
509	2.545	1.03	0.94	0.44	0.83	0.87	0.31	0.93	0.84	0.26	0.86	0.67	0.21	0.77	0.52	0.25	0.78	0.43	0.25	0.83	0.29	0.21	0.87	0.12	0.31	0.8	0.05	0.28	0.81	0.87	0.56	0.93	0.84	0.62	0.93	0.67	0.65	0.96	0.48	0.6	0.99	0.41	0.59	0.99	0.24	0.63	1.01	0.07	0.54
510	2.55	1.03	0.94	0.44	0.83	0.87	0.31	0.92	0.84	0.26	0.86	0.67	0.21	0.77	0.52	0.25	0.77	0.43	0.25	0.82	0.29	0.21	0.86	0.11	0.31	0.79	0.05	0.28	0.8	0.87	0.56	0.93	0.84	0.62	0.93	0.67	0.65	0.96	0.48	0.6	0.99	0.41	0.59	0.99	0.24	0.63	1	0.07	0.54
511	2.555	1.02	0.94	0.44	0.82	0.86	0.31	0.92	0.84	0.26	0.85	0.67	0.21	0.76	0.52	0.25	0.77	0.43	0.25	0.81	0.29	0.21	0.84	0.11	0.31	0.77	0.05	0.28	0.8	0.87	0.56	0.92	0.84	0.62	0.92	0.67	0.65	0.96	0.48	0.6	0.99	0.41	0.59	0.99	0.24	0.63	1	0.07	0.54
512	2.56	1.02	0.94	0.44	0.82	0.86	0.3	0.91	0.84	0.26	0.85	0.67	0.21	0.76	0.52	0.25	0.76	0.43	0.25	0.8	0.29	0.21	0.83	0.11	0.31	0.76	0.05	0.28	0.79	0.87	0.56	0.92	0.84	0.61	0.92	0.67	0.65	0.96	0.48	0.6	0.98	0.41	0.59	0.99	0.24	0.63	1	0.07	0.54
513	2.565	1.01	0.94	0.44	0.81	0.86	0.3	0.91	0.84	0.26	0.84	0.66	0.21	0.75	0.52	0.25	0.75	0.43	0.25	0.79	0.29	0.21	0.81	0.11	0.31	0.74	0.04	0.28	0.79	0.87	0.56	0.91	0.84	0.61	0.92	0.67	0.65	0.95	0.48	0.6	0.98	0.41	0.59	0.99	0.24	0.63	1	0.07	0.54
514	2.57	1.01	0.94	0.43	0.81	0.86	0.3	0.9	0.84	0.26	0.84	0.66	0.21	0.75	0.52	0.25	0.75	0.43	0.25	0.78	0.29	0.21	0.8	0.1	0.31	0.72	0.04	0.28	0.79	0.87	0.56	0.91	0.84	0.61	0.91	0.67	0.65	0.95	0.48	0.6	0.98	0.41	0.59	0.98	0.24	0.63	1	0.07	0.54
515	2.575	1.01	0.94	0.43	0.8	0.86	0.3	0.9	0.84	0.26	0.84	0.66	0.21	0.74	0.52	0.25	0.74	0.43	0.25	0.77	0.28	0.21	0.78	0.1	0.31	0.71	0.04	0.28	0.78	0.87	0.56	0.9	0.84	0.61	0.91	0.67	0.65	0.95	0.48	0.6	0.98	0.41	0.59	0.98	0.24	0.63	1	0.07	0.54
516	2.58	1	0.94	0.43	0.8	0.86	0.3	0.9	0.84	0.25	0.83	0.66	0.21	0.74	0.52	0.25	0.74	0.43	0.25	0.76	0.28	0.21	0.77	0.1	0.31	0.69	0.04	0.28	0.78	0.87	0.56	0.9	0.84	0.61	0.91	0.67	0.65	0.95	0.48	0.6	0.98	0.41	0.59	0.98	0.24	0.63	1	0.07	0.54
517	2.585	1	0.94	0.43	0.8	0.86	0.3	0.89	0.84	0.25	0.83	0.66	0.21	0.74	0.52	0.26	0.73	0.43	0.26	0.75	0.28	0.21	0.75	0.1	0.3	0.68	0.04	0.28	0.77	0.87	0.56	0.89	0.84	0.61	0.9	0.67	0.65	0.94	0.48	0.59	0.97	0.41	0.59	0.98	0.24	0.63	1	0.07	0.54
518	2.59	0.99	0.94	0.43	0.79	0.86	0.3	0.89	0.84	0.25	0.82	0.66	0.21	0.73	0.52	0.26	0.73	0.43	0.26	0.74	0.28	0.21	0.74	0.1	0.3	0.66	0.04	0.28	0.77	0.87	0.56	0.89	0.84	0.61	0.9	0.67	0.65	0.94	0.48	0.59	0.97	0.41	0.59	0.98	0.24	0.63	1	0.07	0.54
519	2.595	0.99	0.94	0.43	0.79	0.86	0.3	0.88	0.84	0.25	0.82	0.66	0.21	0.73	0.52	0.26	0.72	0.43	0.26	0.73	0.28	0.22	0.72	0.09	0.3	0.65	0.04	0.27	0.76	0.86	0.56	0.89	0.84	0.61	0.9	0.67	0.65	0.94	0.48	0.59	0.97	0.41	0.59	0.98	0.24	0.63	1	0.07	0.54
520	2.6	0.98	0.94	0.43	0.78	0.86	0.3	0.88	0.84	0.25	0.82	0.65	0.21	0.72	0.52	0.26	0.72	0.43	0.26	0.72	0.28	0.22	0.71	0.09	0.3	0.63	0.04	0.27	0.76	0.86	0.56	0.88	0.84	0.61	0.89	0.67	0.65	0.94	0.48	0.59	0.97	0.41	0.59	0.98	0.24	0.63	1	0.07	0.54
521	2.605	0.98	0.94	0.43	0.78	0.86	0.3	0.87	0.83	0.25	0.81	0.65	0.21	0.72	0.51	0.26	0.71	0.43	0.26	0.72	0.28	0.22	0.69	0.09	0.3	0.61	0.04	0.27	0.75	0.86	0.56	0.88	0.84	0.61	0.89	0.67	0.65	0.93	0.48	0.59	0.97	0.41	0.59	0.98	0.24	0.63	1	0.07	0.54
522	2.61	0.97	0.94	0.43	0.77	0.86	0.3	0.87	0.83	0.25	0.81	0.65	0.21	0.72	0.51	0.26	0.71	0.42	0.26	0.71	0.28	0.22	0.68	0.09	0.3	0.6	0.04	0.27	0.75	0.86	0.56	0.87	0.84	0.61	0.88	0.67	0.65	0.93	0.48	0.59	0.96	0.41	0.59	0.98	0.24	0.63	1	0.07	0.54
523	2.615	0.97	0.94	0.43	0.77	0.86	0.3	0.86	0.83	0.25	0.81	0.65	0.21	0.71	0.51	0.26	0.7	0.42	0.26	0.7	0.28	0.22	0.67	0.09	0.3	0.59	0.05	0.27	0.74	0.86	0.56	0.87	0.84	0.61	0.88	0.67	0.65	0.93	0.48	0.59	0.96	0.41	0.59	0.98	0.24	0.63	1	0.07	0.54
524	2.62	0.96	0.94	0.43	0.76	0.85	0.3	0.86	0.83	0.25	0.8	0.65	0.21	0.71	0.51	0.26	0.7	0.42	0.26	0.69	0.27	0.22	0.65	0.09	0.3	0.57	0.05	0.27	0.74	0.86	0.56	0.86	0.84	0.61	0.88	0.67	0.65	0.92	0.48	0.59	0.96	0.41	0.59	0.97	0.24	0.63	1	0.07	0.54
525	2.625	0.96	0.93	0.43	0.76	0.85	0.3	0.85	0.83	0.25	0.8	0.65	0.21	0.7	0.51	0.26	0.69	0.42	0.26	0.69	0.27	0.22	0.64	0.09	0.3	0.56	0.05	0.27	0.74	0.86	0.56	0.86	0.84	0.61	0.87	0.67	0.65	0.92	0.48	0.59	0.96	0.41	0.59	0.97	0.24	0.63	1	0.07	0.54
526	2.63	0.95	0.93	0.43	0.75	0.85	0.3	0.85	0.83	0.25	0.8	0.64	0.21	0.7	0.51	0.26	0.69	0.42	0.26	0.68	0.27	0.22	0.63	0.09	0.3	0.54	0.05	0.26	0.73	0.86	0.56	0.86	0.84	0.61	0.87	0.67	0.65	0.92	0.48	0.59	0.95	0.41	0.59	0.97	0.24	0.63	1	0.07	0.54
527	2.635	0.95	0.93	0.43	0.75	0.85	0.3	0.84	0.83	0.25	0.79	0.64	0.21	0.7	0.5	0.26	0.68	0.42	0.27	0.67	0.27	0.22	0.61	0.09	0.3	0.53	0.05	0.26	0.73	0.86	0.56	0.85	0.84	0.61	0.87	0.67	0.65	0.92	0.48	0.59	0.95	0.41	0.59	0.97	0.24	0.63	1	0.07	0.54
528	2.64	0.94	0.93	0.42	0.74	0.85	0.3	0.84	0.83	0.25	0.79	0.64	0.21	0.69	0.5	0.27	0.68	0.42	0.27	0.66	0.27	0.22	0.6	0.09	0.3	0.52	0.05	0.26	0.72	0.86	0.55	0.85	0.83	0.61	0.86	0.67	0.65	0.91	0.48	0.59	0.95	0.41	0.59	0.97	0.24	0.63	1	0.07	0.54
529	2.645	0.94	0.93	0.42	0.74	0.85	0.3	0.83	0.83	0.25	0.78	0.64	0.21	0.69	0.5	0.27	0.67	0.41	0.27	0.66	0.27	0.22	0.59	0.09	0.3	0.5	0.05	0.26	0.72	0.86	0.55	0.84	0.83	0.61	0.86	0.67	0.64	0.91	0.48	0.59	0.95	0.41	0.59	0.97	0.24	0.63	1	0.07	0.54
530	2.65	0.93	0.93	0.42	0.73	0.85	0.3	0.83	0.82	0.25	0.78	0.64	0.21	0.69	0.5	0.27	0.67	0.41	0.27	0.65	0.27	0.22	0.57	0.09	0.3	0.49	0.05	0.26	0.71	0.86	0.55	0.84	0.83	0.6	0.85	0.67	0.64	0.91	0.48	0.59	0.94	0.41	0.59	0.97	0.24	0.63	1	0.07	0.54
531	2.655	0.93	0.93	0.42	0.73	0.84	0.3	0.82	0.82	0.25	0.77	0.64	0.21	0.68	0.5	0.27	0.67	0.41	0.27	0.64	0.27	0.22	0.56	0.09	0.3	0.48	0.06	0.26	0.71	0.86	0.55	0.83	0.83	0.6	0.85	0.67	0.64	0.9	0.48	0.59	0.94	0.41	0.59	0.96	0.24	0.63	1	0.07	0.54
532	2.66	0.92	0.93	0.42	0.72	0.84	0.3	0.82	0.82	0.25	0.77	0.63	0.21	0.68	0.49	0.27	0.66	0.41	0.27	0.63	0.26	0.22	0.55	0.09	0.29	0.47	0.06	0.25	0.7	0.85	0.55	0.83	0.83	0.6	0.85	0.67	0.64	0.9	0.48	0.59	0.94	0.41	0.59	0.96	0.24	0.63	1	0.07	0.54
533	2.665	0.92	0.93	0.42	0.72	0.84	0.29	0.81	0.82	0.25	0.76	0.63	0.21	0.68	0.49	0.27	0.66	0.41	0.27	0.63	0.26	0.22	0.54	0.09	0.29	0.45	0.06	0.25	0.7	0.85	0.55	0.82	0.83	0.6	0.84	0.66	0.64	0.9	0.48	0.59	0.94	0.41	0.59	0.96	0.24	0.63	1	0.07	0.54
534	2.67	0.91	0.93	0.42	0.71	0.84	0.29	0.81	0.82	0.25	0.76	0.63	0.21	0.67	0.49	0.27	0.65	0.41	0.27	0.62	0.26	0.22	0.53	0.09	0.29	0.44	0.06	0.25	0.69	0.85	0.55	0.82	0.83	0.6	0.84	0.66	0.64	0.89	0.48	0.59	0.93	0.41	0.59	0.96	0.24	0.63	1	0.07	0.54
535	2.675	0.91	0.93	0.42	0.71	0.84	0.29	0.8	0.82	0.24	0.75	0.63	0.21	0.67	0.49	0.27	0.65	0.41	0.28	0.61	0.26	0.23	0.52	0.09	0.29	0.43	0.07	0.25	0.69	0.85	0.55	0.81	0.83	0.6	0.83	0.66	0.64	0.89	0.48	0.59	0.93	0.41	0.59	0.96	0.24	0.63	1	0.07	0.54
536	2.68	0.9	0.93	0.42	0.7	0.84	0.29	0.79	0.82	0.24	0.75	0.63	0.21	0.66	0.48	0.27	0.64	0.4	0.28	0.61	0.26	0.23	0.51	0.09	0.29	0.42	0.07	0.25	0.68	0.85	0.55	0.81	0.83	0.6	0.83	0.66	0.64	0.89	0.48	0.59	0.93	0.41	0.59	0.96	0.24	0.63	1	0.07	0.54
537	2.685	0.9	0.92	0.42	0.69	0.84	0.29	0.79	0.81	0.24	0.74	0.63	0.21	0.66	0.48	0.27	0.64	0.4	0.28	0.6	0.26	0.23	0.5	0.09	0.29	0.41	0.07	0.25	0.68	0.85	0.55	0.81	0.83	0.6	0.83	0.66	0.64	0.88	0.48	0.59	0.92	0.41	0.59	0.95	0.24	0.63	1	0.08	0.54
538	2.69	0.89	0.92	0.41	0.69	0.84	0.29	0.78	0.81	0.24	0.74	0.62	0.21	0.65	0.48	0.27	0.63	0.4	0.28	0.59	0.26	0.22	0.49	0.09	0.29	0.4	0.07	0.25	0.67	0.85	0.55	0.8	0.83	0.6	0.82	0.66	0.64	0.88	0.48	0.59	0.92	0.41	0.59	0.95	0.25	0.63	1	0.08	0.54
539	2.695	0.88	0.92	0.41	0.68	0.83	0.29	0.78	0.81	0.24	0.73	0.62	0.21	0.65	0.48	0.27	0.62	0.4	0.28	0.58	0.26	0.22	0.48	0.09	0.29	0.39	0.07	0.25	0.67	0.85	0.55	0.8	0.83	0.6	0.82	0.66	0.64	0.88	0.48	0.59	0.92	0.41	0.59	0.95	0.25	0.63	1	0.08	0.54
540	2.7	0.88	0.92	0.41	0.68	0.83	0.29	0.77	0.81	0.24	0.72	0.62	0.21	0.64	0.48	0.27	0.62	0.4	0.28	0.58	0.26	0.22	0.47	0.09	0.29	0.38	0.07	0.25	0.66	0.85	0.55	0.79	0.83	0.6	0.81	0.66	0.64	0.87	0.48	0.59	0.91	0.41	0.59	0.95	0.25	0.62	1	0.08	0.54
541	2.705	0.87	0.92	0.41	0.67	0.83	0.29	0.76	0.81	0.24	0.72	0.62	0.21	0.64	0.48	0.27	0.61	0.4	0.28	0.57	0.26	0.22	0.47	0.09	0.29	0.37	0.07	0.25	0.66	0.85	0.55	0.79	0.83	0.6	0.81	0.66	0.64	0.87	0.48	0.59	0.91	0.41	0.59	0.95	0.25	0.62	1	0.08	0.54
542	2.71	0.87	0.92	0.41	0.67	0.83	0.29	0.76	0.81	0.24	0.71	0.62	0.21	0.63	0.48	0.27	0.61	0.4	0.28	0.56	0.26	0.22	0.46	0.09	0.29	0.37	0.07	0.25	0.65	0.85	0.55	0.78	0.83	0.6	0.8	0.66	0.64	0.86	0.48	0.59	0.91	0.41	0.59	0.94	0.25	0.62	1	0.08	0.54
543	2.715	0.86	0.92	0.41	0.66	0.83	0.29	0.75	0.81	0.24	0.71	0.62	0.21	0.62	0.48	0.27	0.6	0.4	0.28	0.55	0.26	0.22	0.45	0.09	0.29	0.36	0.07	0.25	0.65	0.85	0.55	0.77	0.82	0.6	0.8	0.66	0.64	0.86	0.48	0.59	0.9	0.41	0.59	0.94	0.25	0.62	0.99	0.08	0.54
544	2.72	0.86	0.92	0.41	0.65	0.83	0.29	0.74	0.81	0.24	0.7	0.62	0.21	0.61	0.48	0.27	0.59	0.4	0.28	0.55	0.26	0.22	0.45	0.09	0.29	0.36	0.07	0.25	0.64	0.84	0.55	0.77	0.82	0.59	0.79	0.66	0.64	0.85	0.48	0.59	0.9	0.41	0.59	0.94	0.25	0.62	0.99	0.08	0.54
545	2.725	0.85	0.92	0.41	0.64	0.83	0.29	0.74	0.8	0.24	0.69	0.62	0.21	0.61	0.48	0.27	0.59	0.4	0.28	0.54	0.26	0.22	0.44	0.09	0.29	0.35	0.07	0.26	0.64	0.84	0.55	0.76	0.82	0.59	0.79	0.66	0.64	0.85	0.48	0.59	0.89	0.41	0.59	0.94	0.25	0.62	0.99	0.08	0.54
546	2.73	0.84	0.91	0.41	0.64	0.83	0.29	0.73	0.8	0.24	0.68	0.62	0.21	0.6	0.48	0.27	0.58	0.4	0.28	0.53	0.26	0.22	0.44	0.09	0.29	0.35	0.07	0.26	0.63	0.84	0.55	0.76	0.82	0.59	0.78	0.66	0.64	0.84	0.48	0.59	0.89	0.41	0.59	0.93	0.25	0.62	0.99	0.08	0.54
547	2.735	0.84	0.91	0.4	0.63	0.83	0.29	0.72	0.8	0.24	0.68	0.61	0.21	0.59	0.48	0.27	0.57	0.39	0.27	0.53	0.26	0.22	0.44	0.08	0.29	0.34	0.06	0.26	0.62	0.84	0.55	0.75	0.82	0.59	0.78	0.66	0.64	0.84	0.48	0.59	0.89	0.41	0.59	0.93	0.25	0.62	0.99	0.08	0.54
548	2.74	0.83	0.91	0.4	0.62	0.83	0.29	0.72	0.8	0.24	0.67	0.61	0.21	0.58	0.48	0.27	0.57	0.39	0.27	0.52	0.26	0.22	0.43	0.08	0.29	0.34	0.06	0.26	0.62	0.84	0.55	0.75	0.82	0.59	0.77	0.66	0.64	0.83	0.47	0.59	0.88	0.41	0.59	0.93	0.25	0.63	0.99	0.08	0.54
549	2.745	0.83	0.91	0.4	0.62	0.83	0.29	0.71	0.8	0.24	0.66	0.61	0.2	0.58	0.48	0.27	0.56	0.39	0.27	0.52	0.25	0.22	0.43	0.08	0.29	0.34	0.06	0.26	0.61	0.84	0.55	0.74	0.82	0.59	0.77	0.66	0.64	0.83	0.47	0.59	0.88	0.41	0.59	0.92	0.25	0.63	0.99	0.09	0.54
550	2.75	0.82	0.91	0.4	0.61	0.83	0.29	0.7	0.8	0.23	0.65	0.61	0.2	0.57	0.48	0.27	0.55	0.39	0.27	0.51	0.25	0.22	0.43	0.08	0.29	0.34	0.05	0.27	0.61	0.84	0.55	0.74	0.82	0.59	0.76	0.66	0.64	0.82	0.47	0.59	0.87	0.41	0.59	0.92	0.25	0.63	0.99	0.09	0.54
551	2.755	0.81	0.91	0.4	0.6	0.82	0.29	0.7	0.8	0.23	0.65	0.61	0.2	0.56	0.48	0.27	0.54	0.39	0.27	0.51	0.25	0.22	0.43	0.07	0.3	0.33	0.05	0.27	0.6	0.84	0.54	0.73	0.82	0.59	0.75	0.66	0.64	0.82	0.47	0.59	0.87	0.41	0.59	0.92	0.25	0.63	0.99	0.09	0.54
552	2.76	0.81	0.91	0.4	0.6	0.82	0.28	0.69	0.8	0.23	0.64	0.61	0.2	0.55	0.48	0.27	0.54	0.39	0.27	0.5	0.25	0.22	0.42	0.07	0.3	0.33	0.05	0.27	0.59	0.84	0.54	0.72	0.82	0.59	0.75	0.66	0.63	0.81	0.47	0.59	0.86	0.41	0.59	0.91	0.25	0.63	0.99	0.09	0.54
553	2.765	0.8	0.91	0.4	0.59	0.82	0.28	0.68	0.8	0.23	0.63	0.61	0.2	0.55	0.48	0.27	0.53	0.39	0.27	0.49	0.25	0.22	0.42	0.07	0.3	0.33	0.05	0.27	0.59	0.84	0.54	0.72	0.82	0.59	0.74	0.66	0.63	0.81	0.47	0.59	0.86	0.41	0.59	0.91	0.25	0.63	0.98	0.09	0.55
554	2.77	0.8	0.91	0.4	0.58	0.82	0.28	0.68	0.8	0.23	0.62	0.61	0.2	0.54	0.48	0.27	0.53	0.39	0.27	0.49	0.25	0.22	0.41	0.07	0.3	0.33	0.04	0.27	0.58	0.84	0.54	0.71	0.82	0.59	0.74	0.66	0.63	0.8	0.47	0.59	0.85	0.41	0.59	0.91	0.25	0.63	0.98	0.09	0.55
555	2.775	0.79	0.91	0.39	0.58	0.82	0.28	0.67	0.8	0.23	0.62	0.61	0.2	0.53	0.48	0.27	0.52	0.39	0.27	0.48	0.25	0.22	0.41	0.07	0.3	0.32	0.04	0.27	0.58	0.84	0.54	0.71	0.82	0.59	0.73	0.66	0.63	0.79	0.47	0.59	0.84	0.41	0.59	0.9	0.25	0.63	0.98	0.09	0.55
556	2.78	0.78	0.91	0.39	0.57	0.82	0.28	0.66	0.8	0.23	0.61	0.62	0.2	0.53	0.48	0.27	0.51	0.39	0.27	0.48	0.25	0.22	0.41	0.07	0.3	0.32	0.04	0.27	0.57	0.84	0.54	0.7	0.81	0.59	0.72	0.66	0.63	0.79	0.47	0.59	0.84	0.41	0.59	0.9	0.25	0.63	0.98	0.1	0.55
557	2.785	0.78	0.9	0.39	0.57	0.82	0.28	0.66	0.8	0.23	0.6	0.62	0.2	0.52	0.48	0.27	0.51	0.39	0.27	0.47	0.25	0.22	0.41	0.07	0.3	0.32	0.04	0.27	0.56	0.84	0.54	0.69	0.81	0.59	0.72	0.66	0.63	0.78	0.47	0.59	0.83	0.41	0.59	0.89	0.25	0.63	0.98	0.1	0.55
558	2.79	0.77	0.91	0.39	0.56	0.82	0.28	0.65	0.8	0.23	0.59	0.62	0.2	0.52	0.48	0.27	0.5	0.39	0.27	0.47	0.25	0.22	0.4	0.07	0.3	0.32	0.03	0.27	0.56	0.84	0.54	0.69	0.81	0.58	0.71	0.66	0.63	0.77	0.47	0.59	0.82	0.41	0.59	0.89	0.25	0.63	0.97	0.1	0.55
559	2.795	0.76	0.91	0.39	0.55	0.82	0.28	0.64	0.8	0.23	0.59	0.62	0.2	0.51	0.48	0.27	0.49	0.39	0.27	0.46	0.25	0.22	0.4	0.07	0.3	0.32	0.03	0.27	0.55	0.84	0.54	0.68	0.81	0.58	0.7	0.66	0.63	0.77	0.47	0.59	0.82	0.41	0.59	0.88	0.26	0.63	0.97	0.1	0.55
560	2.8	0.76	0.91	0.39	0.55	0.82	0.28	0.64	0.8	0.23	0.58	0.62	0.2	0.5	0.48	0.27	0.48	0.39	0.27	0.46	0.25	0.22	0.4	0.07	0.3	0.32	0.03	0.27	0.54	0.84	0.54	0.67	0.81	0.58	0.7	0.66	0.63	0.76	0.47	0.59	0.81	0.41	0.59	0.88	0.26	0.63	0.97	0.11	0.55
561	2.805	0.75	0.91	0.39	0.54	0.83	0.28	0.63	0.8	0.23	0.57	0.62	0.2	0.49	0.48	0.27	0.48	0.4	0.27	0.45	0.25	0.22	0.4	0.07	0.3	0.32	0.03	0.27	0.54	0.84	0.53	0.67	0.81	0.58	0.69	0.66	0.63	0.75	0.47	0.59	0.8	0.41	0.59	0.87	0.26	0.63	0.97	0.11	0.55
562	2.81	0.75	0.91	0.39	0.54	0.83	0.28	0.63	0.8	0.22	0.57	0.62	0.2	0.48	0.49	0.27	0.47	0.4	0.26	0.45	0.25	0.22	0.4	0.07	0.3	0.32	0.03	0.27	0.53	0.84	0.53	0.66	0.81	0.58	0.68	0.66	0.63	0.74	0.47	0.59	0.79	0.41	0.59	0.87	0.26	0.63	0.96	0.11	0.55
563	2.815	0.74	0.91	0.39	0.53	0.83	0.28	0.62	0.8	0.22	0.56	0.62	0.2	0.47	0.49	0.26	0.47	0.4	0.26	0.44	0.25	0.22	0.4	0.07	0.3	0.32	0.03	0.27	0.52	0.84	0.53	0.65	0.81	0.58	0.68	0.66	0.63	0.73	0.47	0.59	0.78	0.41	0.59	0.86	0.26	0.63	0.96	0.12	0.55
564	2.82	0.74	0.91	0.39	0.52	0.83	0.27	0.61	0.8	0.22	0.56	0.62	0.2	0.47	0.49	0.26	0.46	0.4	0.26	0.44	0.25	0.22	0.4	0.07	0.3	0.32	0.03	0.27	0.52	0.84	0.53	0.65	0.82	0.58	0.67	0.66	0.63	0.72	0.47	0.59	0.77	0.41	0.59	0.85	0.26	0.63	0.95	0.12	0.55
565	2.825	0.73	0.91	0.39	0.52	0.83	0.27	0.61	0.81	0.22	0.55	0.62	0.2	0.46	0.49	0.26	0.46	0.4	0.26	0.43	0.25	0.22	0.4	0.07	0.3	0.32	0.03	0.27	0.51	0.84	0.53	0.64	0.82	0.58	0.66	0.66	0.63	0.71	0.47	0.59	0.76	0.41	0.59	0.85	0.26	0.63	0.95	0.12	0.55
566	2.83	0.73	0.91	0.39	0.52	0.83	0.27	0.61	0.81	0.22	0.55	0.63	0.19	0.46	0.49	0.26	0.45	0.4	0.26	0.43	0.25	0.21	0.4	0.07	0.3	0.32	0.03	0.27	0.51	0.84	0.53	0.64	0.82	0.58	0.65	0.66	0.63	0.7	0.47	0.59	0.75	0.41	0.6	0.84	0.27	0.63	0.94	0.13	0.56
567	2.835	0.72	0.91	0.39	0.51	0.83	0.27	0.6	0.81	0.22	0.54	0.63	0.19	0.45	0.49	0.26	0.45	0.4	0.26	0.43	0.25	0.21	0.4	0.07	0.3	0.32	0.03	0.27	0.5	0.84	0.53	0.63	0.82	0.58	0.65	0.66	0.63	0.69	0.47	0.59	0.74	0.41	0.6	0.83	0.27	0.63	0.94	0.13	0.56
568	2.84	0.71	0.91	0.38	0.51	0.83	0.27	0.59	0.81	0.22	0.54	0.63	0.19	0.45	0.49	0.26	0.44	0.4	0.26	0.43	0.25	0.21	0.4	0.07	0.3	0.32	0.03	0.27	0.5	0.85	0.53	0.62	0.82	0.58	0.64	0.66	0.63	0.68	0.47	0.59	0.73	0.41	0.6	0.82	0.27	0.63	0.93	0.14	0.56
569	2.845	0.71	0.91	0.38	0.5	0.83	0.27	0.59	0.81	0.22	0.53	0.63	0.19	0.45	0.49	0.26	0.44	0.4	0.26	0.43	0.25	0.21	0.4	0.07	0.3	0.32	0.03	0.27	0.49	0.85	0.53	0.62	0.82	0.58	0.63	0.66	0.63	0.67	0.47	0.59	0.72	0.41	0.6	0.81	0.27	0.64	0.93	0.14	0.56
570	2.85	0.7	0.91	0.38	0.5	0.83	0.27	0.58	0.81	0.22	0.53	0.63	0.19	0.45	0.49	0.26	0.44	0.4	0.26	0.42	0.25	0.21	0.4	0.07	0.3	0.32	0.03	0.27	0.48	0.85	0.52	0.61	0.82	0.58	0.62	0.66	0.62	0.66	0.47	0.59	0.71	0.41	0.6	0.8	0.27	0.64	0.92	0.14	0.56
571	2.855	0.7	0.92	0.38	0.49	0.83	0.27	0.58	0.81	0.22	0.52	0.63	0.19	0.44	0.49	0.25	0.43	0.4	0.26	0.42	0.25	0.21	0.4	0.07	0.3	0.32	0.03	0.27	0.48	0.85	0.52	0.61	0.82	0.58	0.61	0.66	0.62	0.65	0.47	0.59	0.7	0.41	0.6	0.79	0.28	0.64	0.91	0.15	0.56
572	2.86	0.69	0.92	0.38	0.49	0.84	0.26	0.57	0.81	0.22	0.52	0.63	0.19	0.44	0.49	0.25	0.43	0.4	0.25	0.42	0.25	0.21	0.4	0.07	0.3	0.32	0.03	0.27	0.47	0.85	0.52	0.6	0.82	0.57	0.6	0.66	0.62	0.64	0.47	0.59	0.69	0.41	0.6	0.78	0.28	0.64	0.91	0.15	0.56
573	2.865	0.69	0.92	0.38	0.48	0.84	0.26	0.57	0.81	0.22	0.52	0.63	0.19	0.44	0.49	0.25	0.43	0.4	0.25	0.42	0.25	0.21	0.4	0.07	0.3	0.32	0.03	0.27	0.47	0.85	0.52	0.6	0.83	0.57	0.6	0.66	0.62	0.63	0.47	0.59	0.67	0.41	0.6	0.77	0.28	0.64	0.9	0.16	0.56
574	2.87	0.68	0.92	0.38	0.47	0.84	0.26	0.56	0.82	0.21	0.51	0.63	0.19	0.44	0.49	0.25	0.43	0.4	0.25	0.42	0.25	0.21	0.4	0.07	0.3	0.32	0.03	0.27	0.46	0.85	0.52	0.59	0.83	0.57	0.59	0.66	0.62	0.62	0.47	0.59	0.66	0.41	0.6	0.76	0.28	0.64	0.89	0.16	0.56
575	2.875	0.68	0.92	0.38	0.46	0.84	0.26	0.56	0.82	0.21	0.51	0.63	0.19	0.43	0.49	0.25	0.43	0.4	0.25	0.42	0.25	0.21	0.4	0.07	0.3	0.32	0.03	0.27	0.46	0.86	0.52	0.58	0.83	0.57	0.58	0.66	0.62	0.6	0.47	0.59	0.65	0.41	0.6	0.75	0.28	0.64	0.89	0.17	0.56
576	2.88	0.67	0.92	0.38	0.46	0.84	0.26	0.55	0.82	0.21	0.51	0.63	0.19	0.43	0.49	0.25	0.42	0.4	0.25	0.42	0.25	0.21	0.4	0.07	0.3	0.32	0.03	0.27	0.45	0.86	0.52	0.58	0.83	0.57	0.57	0.66	0.62	0.59	0.47	0.59	0.64	0.41	0.6	0.74	0.28	0.64	0.88	0.17	0.56
577	2.885	0.66	0.92	0.38	0.45	0.84	0.26	0.55	0.82	0.21	0.51	0.63	0.19	0.43	0.49	0.25	0.42	0.4	0.25	0.41	0.25	0.21	0.4	0.07	0.3	0.32	0.03	0.27	0.45	0.86	0.52	0.57	0.83	0.57	0.56	0.66	0.62	0.58	0.47	0.59	0.63	0.41	0.6	0.73	0.28	0.64	0.87	0.17	0.56
578	2.89	0.66	0.93	0.37	0.45	0.84	0.26	0.54	0.82	0.21	0.5	0.63	0.19	0.43	0.49	0.25	0.42	0.4	0.25	0.41	0.25	0.21	0.4	0.07	0.3	0.32	0.03	0.27	0.44	0.86	0.52	0.57	0.83	0.57	0.55	0.66	0.62	0.57	0.47	0.59	0.62	0.41	0.6	0.72	0.29	0.64	0.86	0.18	0.56
579	2.895	0.65	0.93	0.37	0.44	0.85	0.26	0.54	0.82	0.21	0.5	0.63	0.19	0.42	0.49	0.25	0.42	0.4	0.25	0.41	0.25	0.21	0.4	0.07	0.3	0.32	0.03	0.27	0.44	0.86	0.52	0.56	0.83	0.57	0.55	0.66	0.62	0.56	0.47	0.59	0.6	0.41	0.6	0.71	0.29	0.63	0.85	0.18	0.56
580	2.9	0.65	0.93	0.37	0.44	0.85	0.26	0.53	0.82	0.21	0.5	0.63	0.19	0.42	0.49	0.25	0.42	0.4	0.25	0.41	0.25	0.21	0.4	0.07	0.3	0.32	0.03	0.27	0.43	0.86	0.52	0.56	0.83	0.57	0.54	0.66	0.62	0.55	0.47	0.59	0.59	0.41	0.6	0.7	0.29	0.63	0.84	0.19	0.56
581	2.905	0.64	0.93	0.37	0.43	0.85	0.26	0.53	0.82	0.21	0.49	0.63	0.19	0.42	0.49	0.25	0.41	0.4	0.25	0.41	0.25	0.21	0.4	0.07	0.3	0.32	0.03	0.27	0.43	0.86	0.52	0.55	0.83	0.57	0.53	0.66	0.62	0.54	0.47	0.59	0.58	0.41	0.6	0.69	0.29	0.63	0.83	0.19	0.56
582	2.91	0.64	0.93	0.37	0.43	0.85	0.26	0.52	0.83	0.21	0.49	0.64	0.19	0.42	0.49	0.25	0.41	0.4	0.25	0.41	0.25	0.21	0.4	0.07	0.3	0.32	0.03	0.27	0.42	0.87	0.52	0.55	0.84	0.57	0.52	0.66	0.62	0.53	0.47	0.59	0.57	0.41	0.6	0.68	0.29	0.63	0.82	0.19	0.56
583	2.915	0.63	0.93	0.37	0.42	0.85	0.26	0.52	0.83	0.21	0.49	0.64	0.19	0.41	0.49	0.25	0.41	0.4	0.25	0.41	0.25	0.21	0.4	0.07	0.3	0.32	0.03	0.27	0.42	0.87	0.52	0.54	0.84	0.57	0.52	0.67	0.62	0.52	0.47	0.59	0.56	0.41	0.6	0.67	0.3	0.63	0.81	0.2	0.56
584	2.92	0.63	0.93	0.37	0.42	0.85	0.26	0.51	0.83	0.21	0.48	0.64	0.18	0.41	0.49	0.25	0.41	0.4	0.25	0.41	0.25	0.21	0.4	0.07	0.3	0.32	0.03	0.27	0.41	0.87	0.52	0.54	0.84	0.56	0.51	0.67	0.62	0.51	0.47	0.59	0.55	0.42	0.6	0.66	0.3	0.63	0.8	0.2	0.56
585	2.925	0.62	0.93	0.37	0.41	0.85	0.26	0.51	0.83	0.21	0.48	0.64	0.18	0.41	0.49	0.25	0.41	0.4	0.25	0.41	0.25	0.21	0.4	0.07	0.3	0.32	0.03	0.27	0.41	0.87	0.51	0.53	0.84	0.56	0.5	0.67	0.62	0.5	0.48	0.59	0.54	0.42	0.6	0.65	0.3	0.63	0.79	0.2	0.56
586	2.93	0.62	0.94	0.37	0.41	0.85	0.26	0.5	0.83	0.21	0.47	0.64	0.18	0.41	0.49	0.25	0.41	0.4	0.25	0.41	0.25	0.21	0.4	0.07	0.3	0.32	0.03	0.27	0.4	0.87	0.51	0.53	0.84	0.56	0.49	0.67	0.62	0.49	0.48	0.59	0.53	0.42	0.6	0.64	0.3	0.63	0.78	0.2	0.56
587	2.935	0.62	0.94	0.37	0.4	0.85	0.26	0.5	0.83	0.21	0.47	0.64	0.18	0.4	0.49	0.25	0.41	0.4	0.25	0.41	0.25	0.21	0.4	0.07	0.3	0.32	0.03	0.27	0.4	0.87	0.51	0.52	0.84	0.56	0.49	0.67	0.62	0.48	0.48	0.59	0.52	0.42	0.6	0.63	0.31	0.63	0.77	0.21	0.56
588	2.94	0.61	0.94	0.37	0.4	0.85	0.26	0.5	0.83	0.21	0.47	0.64	0.18	0.4	0.49	0.25	0.41	0.4	0.25	0.41	0.25	0.21	0.4	0.07	0.3	0.32	0.03	0.27	0.39	0.87	0.51	0.51	0.84	0.56	0.48	0.67	0.62	0.47	0.48	0.59	0.51	0.42	0.59	0.61	0.31	0.63	0.76	0.21	0.56
589	2.945	0.6	0.94	0.37	0.39	0.86	0.26	0.49	0.83	0.21	0.46	0.64	0.18	0.4	0.49	0.25	0.41	0.4	0.25	0.41	0.25	0.21	0.4	0.07	0.3	0.32	0.03	0.27	0.39	0.87	0.51	0.51	0.85	0.56	0.47	0.67	0.61	0.46	0.48	0.59	0.49	0.42	0.59	0.6	0.31	0.63	0.75	0.21	0.56
590	2.95	0.6	0.94	0.37	0.39	0.86	0.25	0.49	0.83	0.21	0.46	0.64	0.18	0.4	0.49	0.25	0.4	0.4	0.25	0.41	0.25	0.21	0.4	0.07	0.3	0.32	0.03	0.27	0.38	0.88	0.51	0.5	0.85	0.56	0.46	0.68	0.61	0.45	0.48	0.59	0.48	0.43	0.59	0.59	0.31	0.63	0.74	0.21	0.56
591	2.955	0.59	0.94	0.37	0.39	0.86	0.25	0.48	0.83	0.21	0.46	0.64	0.18	0.4	0.49	0.25	0.4	0.4	0.25	0.41	0.25	0.21	0.4	0.07	0.3	0.32	0.03	0.27	0.38	0.88	0.51	0.5	0.85	0.56	0.46	0.68	0.61	0.44	0.49	0.59	0.47	0.43	0.59	0.58	0.31	0.63	0.73	0.21	0.56
592	2.96	0.59	0.94	0.37	0.38	0.86	0.25	0.48	0.83	0.21	0.46	0.64	0.18	0.4	0.49	0.25	0.4	0.4	0.25	0.41	0.25	0.21	0.4	0.07	0.3	0.32	0.03	0.27	0.37	0.88	0.51	0.49	0.85	0.56	0.45	0.68	0.61	0.43	0.49	0.59	0.46	0.43	0.59	0.57	0.32	0.63	0.72	0.21	0.55
593	2.965	0.59	0.94	0.37	0.38	0.86	0.25	0.47	0.83	0.2	0.45	0.64	0.18	0.4	0.49	0.25	0.4	0.4	0.25	0.41	0.25	0.21	0.4	0.07	0.3	0.32	0.03	0.27	0.37	0.88	0.51	0.49	0.85	0.56	0.44	0.68	0.61	0.42	0.49	0.58	0.45	0.43	0.59	0.56	0.32	0.63	0.71	0.21	0.55
594	2.97	0.58	0.94	0.36	0.37	0.86	0.25	0.47	0.84	0.2	0.45	0.64	0.18	0.39	0.49	0.25	0.4	0.4	0.25	0.4	0.25	0.21	0.39	0.07	0.3	0.32	0.03	0.27	0.36	0.88	0.51	0.48	0.85	0.56	0.44	0.68	0.61	0.41	0.49	0.58	0.44	0.43	0.59	0.55	0.32	0.63	0.7	0.21	0.55
595	2.975	0.58	0.95	0.36	0.37	0.86	0.25	0.47	0.84	0.2	0.45	0.64	0.18	0.39	0.49	0.25	0.4	0.4	0.25	0.4	0.25	0.21	0.39	0.07	0.3	0.32	0.03	0.27	0.36	0.88	0.51	0.48	0.85	0.56	0.43	0.68	0.61	0.4	0.49	0.58	0.43	0.43	0.59	0.54	0.32	0.63	0.68	0.21	0.55
596	2.98	0.57	0.95	0.36	0.36	0.86	0.25	0.46	0.84	0.2	0.44	0.65	0.18	0.39	0.49	0.25	0.4	0.4	0.25	0.4	0.25	0.21	0.39	0.07	0.3	0.32	0.03	0.27	0.35	0.88	0.51	0.47	0.86	0.56	0.42	0.68	0.61	0.39	0.49	0.58	0.42	0.44	0.59	0.53	0.32	0.63	0.67	0.21	0.55
597	2.985	0.56	0.95	0.36	0.36	0.86	0.25	0.46	0.84	0.2	0.44	0.65	0.18	0.39	0.49	0.25	0.4	0.4	0.25	0.4	0.25	0.21	0.39	0.07	0.3	0.32	0.03	0.27	0.35	0.88	0.51	0.47	0.86	0.56	0.41	0.68	0.61	0.38	0.5	0.58	0.41	0.44	0.59	0.52	0.32	0.63	0.66	0.21	0.55
598	2.99	0.56	0.95	0.36	0.35	0.86	0.25	0.45	0.84	0.2	0.44	0.65	0.18	0.39	0.49	0.25	0.39	0.4	0.25	0.4	0.25	0.21	0.39	0.07	0.3	0.32	0.03	0.27	0.34	0.88	0.51	0.46	0.86	0.56	0.41	0.69	0.61	0.37	0.5	0.58	0.4	0.44	0.59	0.51	0.32	0.63	0.65	0.21	0.55
599	2.995	0.56	0.95	0.36	0.35	0.86	0.25	0.45	0.84	0.2	0.44	0.65	0.18	0.39	0.49	0.25	0.39	0.4	0.25	0.4	0.25	0.21	0.39	0.07	0.3	0.32	0.03	0.27	0.34	0.89	0.51	0.46	0.86	0.56	0.4	0.69	0.61	0.36	0.5	0.58	0.39	0.44	0.59	0.5	0.32	0.63	0.64	0.21	0.55
600	3	0.55	0.95	0.36	0.34	0.86	0.25	0.44	0.84	0.2	0.43	0.65	0.18	0.38	0.5	0.25	0.39	0.4	0.25	0.4	0.26	0.21	0.39	0.07	0.3	0.32	0.03	0.27	0.33	0.89	0.51	0.45	0.86	0.56	0.39	0.69	0.61	0.35	0.5	0.58	0.38	0.44	0.59	0.49	0.32	0.63	0.62	0.21	0.55
601	3.005	0.55	0.95	0.36	0.34	0.86	0.25	0.44	0.84	0.2	0.43	0.65	0.18	0.38	0.5	0.25	0.39	0.4	0.25	0.4	0.26	0.21	0.39	0.07	0.3	0.32	0.03	0.27	0.33	0.89	0.5	0.45	0.86	0.56	0.39	0.69	0.61	0.34	0.5	0.58	0.37	0.44	0.59	0.48	0.32	0.62	0.61	0.21	0.55
602	3.01	0.54	0.95	0.36	0.33	0.87	0.25	0.44	0.84	0.2	0.43	0.65	0.18	0.38	0.5	0.25	0.39	0.4	0.25	0.4	0.26	0.21	0.39	0.07	0.3	0.32	0.03	0.27	0.32	0.89	0.5	0.44	0.86	0.56	0.38	0.69	0.61	0.33	0.5	0.58	0.36	0.44	0.59	0.46	0.32	0.62	0.6	0.2	0.55
603	3.015	0.54	0.95	0.36	0.33	0.87	0.25	0.43	0.84	0.2	0.42	0.65	0.18	0.38	0.5	0.25	0.39	0.4	0.25	0.4	0.26	0.21	0.39	0.07	0.3	0.32	0.03	0.27	0.32	0.89	0.5	0.44	0.86	0.56	0.37	0.69	0.61	0.33	0.51	0.58	0.36	0.44	0.58	0.45	0.32	0.62	0.58	0.2	0.55
604	3.02	0.53	0.95	0.36	0.32	0.87	0.25	0.43	0.84	0.2	0.42	0.65	0.18	0.38	0.5	0.25	0.39	0.4	0.25	0.4	0.26	0.21	0.39	0.07	0.3	0.32	0.03	0.27	0.31	0.89	0.5	0.43	0.86	0.56	0.37	0.69	0.61	0.32	0.51	0.58	0.35	0.45	0.58	0.44	0.32	0.62	0.57	0.2	0.55
605	3.025	0.53	0.95	0.36	0.32	0.87	0.25	0.42	0.84	0.2	0.42	0.65	0.18	0.37	0.5	0.25	0.39	0.4	0.25	0.4	0.26	0.21	0.39	0.07	0.3	0.32	0.03	0.27	0.31	0.89	0.5	0.43	0.86	0.56	0.36	0.69	0.61	0.31	0.51	0.58	0.34	0.45	0.58	0.43	0.32	0.62	0.56	0.2	0.55
606	3.03	0.52	0.95	0.36	0.31	0.87	0.24	0.42	0.84	0.2	0.41	0.65	0.18	0.37	0.5	0.25	0.38	0.41	0.25	0.4	0.26	0.21	0.39	0.07	0.3	0.32	0.03	0.27	0.31	0.89	0.5	0.42	0.86	0.56	0.35	0.69	0.61	0.3	0.51	0.58	0.33	0.45	0.58	0.42	0.32	0.62	0.55	0.2	0.54
607	3.035	0.52	0.95	0.36	0.31	0.87	0.24	0.41	0.84	0.2	0.41	0.65	0.18	0.37	0.5	0.25	0.38	0.41	0.25	0.4	0.26	0.21	0.39	0.07	0.3	0.32	0.03	0.27	0.3	0.89	0.5	0.42	0.86	0.56	0.35	0.69	0.61	0.29	0.51	0.57	0.32	0.45	0.58	0.41	0.32	0.62	0.53	0.19	0.54
608	3.04	0.51	0.95	0.36	0.3	0.87	0.25	0.41	0.84	0.2	0.41	0.65	0.18	0.37	0.5	0.25	0.38	0.41	0.25	0.4	0.26	0.21	0.39	0.07	0.3	0.32	0.03	0.27	0.3	0.89	0.5	0.41	0.87	0.56	0.34	0.7	0.61	0.28	0.51	0.57	0.31	0.45	0.58	0.4	0.32	0.62	0.52	0.19	0.54
609	3.045	0.51	0.95	0.36	0.3	0.87	0.24	0.4	0.84	0.2	0.41	0.65	0.18	0.37	0.5	0.25	0.38	0.41	0.25	0.4	0.26	0.21	0.39	0.07	0.3	0.32	0.03	0.27	0.29	0.89	0.5	0.41	0.87	0.56	0.34	0.7	0.61	0.28	0.51	0.57	0.3	0.45	0.58	0.39	0.32	0.62	0.51	0.19	0.54
610	3.05	0.5	0.95	0.36	0.29	0.87	0.24	0.4	0.84	0.2	0.4	0.65	0.18	0.36	0.5	0.25	0.38	0.41	0.25	0.39	0.26	0.21	0.39	0.07	0.3	0.32	0.03	0.27	0.29	0.89	0.5	0.4	0.87	0.56	0.33	0.7	0.61	0.27	0.52	0.57	0.29	0.45	0.58	0.38	0.32	0.62	0.49	0.18	0.54
611	3.055	0.5	0.95	0.36	0.29	0.87	0.24	0.39	0.84	0.2	0.4	0.65	0.18	0.36	0.5	0.25	0.38	0.41	0.25	0.39	0.26	0.21	0.39	0.07	0.3	0.32	0.03	0.27	0.28	0.89	0.5	0.4	0.87	0.56	0.32	0.7	0.61	0.26	0.52	0.57	0.28	0.45	0.58	0.37	0.32	0.62	0.48	0.18	0.54
612	3.06	0.49	0.95	0.36	0.28	0.87	0.24	0.39	0.84	0.2	0.39	0.65	0.18	0.36	0.5	0.25	0.38	0.41	0.25	0.39	0.26	0.21	0.39	0.07	0.3	0.32	0.03	0.27	0.28	0.89	0.5	0.39	0.87	0.56	0.32	0.7	0.61	0.25	0.52	0.57	0.28	0.45	0.58	0.36	0.31	0.62	0.47	0.18	0.54
613	3.065	0.49	0.95	0.36	0.28	0.87	0.24	0.39	0.84	0.2	0.39	0.65	0.18	0.36	0.5	0.25	0.37	0.41	0.25	0.39	0.26	0.21	0.39	0.07	0.3	0.32	0.03	0.27	0.27	0.89	0.5	0.39	0.87	0.56	0.31	0.7	0.61	0.24	0.52	0.57	0.27	0.45	0.58	0.35	0.31	0.61	0.45	0.17	0.54
614	3.07	0.49	0.95	0.36	0.27	0.87	0.24	0.38	0.84	0.2	0.39	0.65	0.18	0.36	0.5	0.25	0.37	0.41	0.25	0.39	0.26	0.21	0.39	0.07	0.3	0.32	0.03	0.27	0.27	0.89	0.5	0.38	0.87	0.56	0.3	0.7	0.61	0.24	0.52	0.57	0.26	0.45	0.58	0.33	0.31	0.61	0.44	0.17	0.54
615	3.075	0.48	0.95	0.36	0.27	0.87	0.24	0.38	0.84	0.2	0.38	0.65	0.18	0.35	0.5	0.25	0.37	0.41	0.25	0.39	0.26	0.21	0.39	0.07	0.3	0.32	0.03	0.27	0.26	0.89	0.5	0.38	0.87	0.56	0.3	0.7	0.61	0.23	0.52	0.57	0.25	0.45	0.58	0.32	0.31	0.61	0.42	0.16	0.54
616	3.08	0.48	0.95	0.36	0.27	0.87	0.24	0.37	0.84	0.2	0.38	0.65	0.18	0.35	0.5	0.25	0.37	0.41	0.25	0.39	0.26	0.21	0.39	0.07	0.3	0.32	0.03	0.27	0.26	0.89	0.5	0.37	0.87	0.56	0.29	0.7	0.61	0.22	0.52	0.57	0.25	0.45	0.58	0.31	0.31	0.61	0.41	0.16	0.54
617	3.085	0.47	0.95	0.36	0.26	0.87	0.24	0.37	0.84	0.2	0.38	0.65	0.18	0.35	0.5	0.25	0.37	0.41	0.25	0.39	0.26	0.21	0.39	0.07	0.3	0.32	0.03	0.27	0.25	0.89	0.5	0.37	0.87	0.56	0.29	0.7	0.61	0.22	0.52	0.57	0.24	0.45	0.57	0.3	0.31	0.61	0.4	0.16	0.53
618	3.09	0.47	0.95	0.36	0.26	0.87	0.24	0.36	0.84	0.2	0.37	0.65	0.18	0.35	0.5	0.25	0.37	0.41	0.25	0.39	0.26	0.21	0.39	0.07	0.3	0.32	0.03	0.27	0.25	0.89	0.5	0.36	0.87	0.56	0.28	0.7	0.61	0.21	0.52	0.57	0.23	0.45	0.57	0.29	0.31	0.61	0.38	0.15	0.53
619	3.095	0.46	0.95	0.36	0.25	0.87	0.24	0.36	0.84	0.2	0.37	0.65	0.18	0.34	0.5	0.25	0.36	0.41	0.25	0.38	0.26	0.21	0.39	0.07	0.3	0.32	0.03	0.27	0.25	0.89	0.5	0.36	0.87	0.56	0.27	0.7	0.61	0.2	0.52	0.57	0.22	0.45	0.57	0.28	0.31	0.61	0.37	0.15	0.53
620	3.1	0.46	0.95	0.36	0.25	0.87	0.24	0.35	0.84	0.2	0.37	0.65	0.18	0.34	0.5	0.25	0.36	0.41	0.25	0.38	0.26	0.21	0.39	0.07	0.3	0.32	0.03	0.27	0.24	0.89	0.5	0.35	0.87	0.56	0.27	0.7	0.61	0.2	0.52	0.57	0.22	0.45	0.57	0.27	0.3	0.61	0.35	0.15	0.53
621	3.105	0.45	0.95	0.36	0.24	0.87	0.24	0.35	0.84	0.2	0.36	0.65	0.18	0.34	0.5	0.25	0.36	0.41	0.25	0.38	0.26	0.21	0.39	0.07	0.3	0.32	0.03	0.27	0.24	0.89	0.5	0.35	0.87	0.56	0.26	0.7	0.6	0.19	0.52	0.57	0.21	0.45	0.57	0.26	0.3	0.61	0.34	0.14	0.53
622	3.11	0.45	0.95	0.36	0.24	0.87	0.24	0.35	0.84	0.2	0.36	0.65	0.18	0.34	0.5	0.25	0.36	0.41	0.25	0.38	0.26	0.21	0.39	0.07	0.3	0.32	0.03	0.27	0.23	0.89	0.5	0.35	0.87	0.56	0.26	0.7	0.6	0.18	0.52	0.57	0.2	0.45	0.57	0.25	0.3	0.61	0.32	0.14	0.53
623	3.115	0.44	0.95	0.36	0.23	0.87	0.24	0.34	0.84	0.2	0.35	0.65	0.18	0.33	0.5	0.25	0.36	0.41	0.25	0.38	0.26	0.21	0.39	0.07	0.3	0.32	0.03	0.27	0.23	0.89	0.5	0.34	0.86	0.56	0.25	0.7	0.6	0.18	0.52	0.57	0.2	0.45	0.57	0.24	0.3	0.61	0.31	0.14	0.53
624	3.12	0.44	0.95	0.36	0.23	0.87	0.24	0.34	0.84	0.2	0.35	0.65	0.18	0.33	0.5	0.25	0.35	0.41	0.25	0.38	0.26	0.21	0.39	0.07	0.3	0.32	0.03	0.27	0.22	0.89	0.5	0.34	0.86	0.56	0.25	0.7	0.6	0.17	0.53	0.57	0.19	0.45	0.57	0.23	0.3	0.61	0.29	0.13	0.53
625	3.125	0.44	0.95	0.35	0.22	0.87	0.24	0.33	0.84	0.2	0.35	0.65	0.18	0.33	0.49	0.25	0.35	0.41	0.25	0.38	0.26	0.21	0.39	0.07	0.3	0.32	0.03	0.27	0.22	0.89	0.5	0.33	0.86	0.56	0.24	0.7	0.6	0.17	0.53	0.57	0.18	0.45	0.57	0.22	0.3	0.61	0.28	0.13	0.53
626	3.13	0.43	0.95	0.35	0.22	0.87	0.24	0.33	0.84	0.2	0.34	0.65	0.18	0.32	0.49	0.25	0.35	0.41	0.25	0.37	0.26	0.21	0.39	0.07	0.3	0.32	0.03	0.27	0.21	0.89	0.5	0.33	0.86	0.56	0.24	0.7	0.6	0.16	0.53	0.57	0.18	0.45	0.57	0.21	0.3	0.61	0.26	0.13	0.52
627	3.135	0.43	0.95	0.35	0.22	0.86	0.24	0.32	0.84	0.2	0.34	0.65	0.18	0.32	0.49	0.25	0.35	0.41	0.25	0.37	0.26	0.21	0.39	0.07	0.3	0.32	0.03	0.27	0.21	0.89	0.5	0.32	0.86	0.56	0.23	0.7	0.6	0.16	0.52	0.57	0.17	0.45	0.57	0.21	0.29	0.6	0.25	0.12	0.52
628	3.14	0.42	0.95	0.35	0.21	0.86	0.24	0.32	0.84	0.2	0.33	0.65	0.18	0.32	0.49	0.25	0.34	0.41	0.25	0.37	0.26	0.21	0.39	0.07	0.3	0.32	0.03	0.27	0.2	0.89	0.5	0.32	0.86	0.55	0.23	0.7	0.6	0.15	0.52	0.57	0.17	0.45	0.57	0.2	0.29	0.6	0.23	0.12	0.52
629	3.145	0.42	0.95	0.35	0.21	0.87	0.24	0.31	0.84	0.2	0.33	0.65	0.18	0.32	0.49	0.25	0.34	0.41	0.25	0.37	0.26	0.21	0.39	0.08	0.3	0.32	0.03	0.27	0.2	0.89	0.5	0.31	0.86	0.55	0.22	0.7	0.6	0.15	0.52	0.57	0.16	0.45	0.57	0.19	0.29	0.6	0.22	0.12	0.52
630	3.15	0.41	0.95	0.35	0.2	0.86	0.24	0.31	0.84	0.2	0.33	0.65	0.18	0.31	0.49	0.25	0.34	0.41	0.25	0.37	0.26	0.21	0.39	0.08	0.3	0.32	0.03	0.27	0.2	0.89	0.5	0.31	0.86	0.55	0.22	0.7	0.6	0.14	0.52	0.56	0.16	0.45	0.57	0.18	0.29	0.6	0.2	0.11	0.52
631	3.155	0.41	0.95	0.35	0.2	0.86	0.24	0.3	0.84	0.2	0.32	0.65	0.18	0.31	0.49	0.25	0.34	0.41	0.25	0.37	0.26	0.21	0.39	0.08	0.3	0.32	0.03	0.27	0.19	0.89	0.5	0.3	0.86	0.55	0.21	0.7	0.6	0.14	0.52	0.56	0.15	0.45	0.57	0.17	0.29	0.6	0.19	0.11	0.52
632	3.16	0.4	0.95	0.35	0.19	0.86	0.24	0.3	0.84	0.2	0.32	0.65	0.18	0.31	0.49	0.25	0.33	0.4	0.25	0.37	0.26	0.21	0.39	0.08	0.3	0.32	0.03	0.27	0.19	0.89	0.5	0.3	0.86	0.55	0.21	0.7	0.6	0.13	0.52	0.56	0.14	0.44	0.57	0.16	0.28	0.6	0.17	0.11	0.52
633	3.165	0.4	0.95	0.36	0.19	0.86	0.24	0.29	0.84	0.2	0.31	0.65	0.18	0.3	0.49	0.25	0.33	0.4	0.25	0.36	0.26	0.21	0.39	0.08	0.3	0.32	0.03	0.27	0.18	0.89	0.5	0.3	0.86	0.55	0.21	0.7	0.6	0.13	0.52	0.56	0.14	0.44	0.57	0.15	0.28	0.6	0.16	0.11	0.52
634	3.17	0.39	0.95	0.35	0.18	0.86	0.24	0.29	0.84	0.2	0.31	0.65	0.18	0.3	0.49	0.25	0.33	0.4	0.25	0.36	0.26	0.21	0.39	0.08	0.3	0.32	0.03	0.27	0.18	0.88	0.5	0.29	0.86	0.55	0.2	0.7	0.6	0.12	0.52	0.56	0.13	0.44	0.57	0.14	0.28	0.6	0.14	0.1	0.52
635	3.175	0.39	0.95	0.35	0.18	0.86	0.24	0.29	0.84	0.2	0.31	0.65	0.18	0.3	0.49	0.25	0.33	0.4	0.25	0.36	0.26	0.21	0.39	0.08	0.3	0.32	0.03	0.27	0.17	0.88	0.5	0.29	0.86	0.55	0.2	0.7	0.6	0.12	0.52	0.56	0.13	0.44	0.56	0.13	0.28	0.6	0.13	0.1	0.52
636	3.18	0.38	0.94	0.35	0.17	0.86	0.24	0.28	0.84	0.2	0.3	0.65	0.18	0.3	0.49	0.25	0.33	0.4	0.25	0.36	0.26	0.21	0.39	0.08	0.3	0.32	0.03	0.27	0.17	0.88	0.5	0.28	0.86	0.55	0.19	0.7	0.6	0.12	0.52	0.56	0.12	0.44	0.56	0.12	0.28	0.6	0.11	0.1	0.52
637	3.185	0.38	0.94	0.35	0.17	0.86	0.24	0.28	0.83	0.2	0.3	0.65	0.18	0.29	0.49	0.25	0.32	0.4	0.25	0.36	0.26	0.21	0.39	0.08	0.3	0.32	0.03	0.27	0.16	0.88	0.5	0.28	0.86	0.55	0.19	0.7	0.6	0.11	0.52	0.56	0.12	0.44	0.56	0.11	0.28	0.6	0.1	0.1	0.52
638	3.19	0.37	0.94	0.35	0.16	0.86	0.24	0.27	0.83	0.2	0.29	0.65	0.18	0.29	0.49	0.25	0.32	0.4	0.25	0.36	0.26	0.21	0.39	0.08	0.3	0.32	0.03	0.27	0.16	0.88	0.5	0.27	0.86	0.55	0.19	0.69	0.6	0.11	0.51	0.56	0.11	0.44	0.56	0.1	0.28	0.6	0.08	0.1	0.52
639	3.195	0.37	0.94	0.35	0.16	0.86	0.24	0.27	0.83	0.2	0.29	0.65	0.18	0.29	0.49	0.25	0.32	0.4	0.25	0.36	0.26	0.21	0.39	0.08	0.3	0.32	0.03	0.27	0.15	0.88	0.5	0.27	0.86	0.55	0.18	0.69	0.6	0.11	0.51	0.56	0.11	0.44	0.56	0.09	0.27	0.6	0.07	0.1	0.52
640	3.2	0.37	0.94	0.35	0.15	0.86	0.24	0.26	0.83	0.2	0.28	0.65	0.18	0.28	0.49	0.25	0.32	0.4	0.25	0.35	0.26	0.21	0.39	0.08	0.3	0.32	0.03	0.27	0.15	0.88	0.5	0.26	0.85	0.55	0.18	0.69	0.6	0.1	0.51	0.56	0.1	0.43	0.56	0.08	0.27	0.6	0.06	0.1	0.52
641	3.205	0.36	0.94	0.36	0.15	0.86	0.24	0.26	0.83	0.2	0.28	0.65	0.18	0.28	0.49	0.25	0.31	0.4	0.25	0.35	0.26	0.21	0.39	0.08	0.3	0.32	0.03	0.27	0.14	0.88	0.5	0.26	0.85	0.55	0.18	0.69	0.6	0.1	0.51	0.56	0.1	0.43	0.56	0.07	0.27	0.6	0.04	0.1	0.52
642	3.21	0.35	0.94	0.36	0.14	0.86	0.24	0.25	0.83	0.2	0.28	0.65	0.18	0.28	0.49	0.25	0.31	0.4	0.25	0.35	0.26	0.21	0.39	0.08	0.3	0.32	0.03	0.27	0.14	0.88	0.5	0.25	0.85	0.55	0.17	0.69	0.6	0.1	0.51	0.56	0.09	0.43	0.56	0.06	0.27	0.6	0.03	0.1	0.52
643	3.215	0.35	0.94	0.36	0.14	0.86	0.24	0.25	0.83	0.2	0.27	0.65	0.18	0.28	0.49	0.25	0.31	0.4	0.25	0.35	0.26	0.21	0.39	0.08	0.3	0.32	0.03	0.27	0.13	0.88	0.5	0.25	0.85	0.55	0.17	0.69	0.6	0.09	0.51	0.56	0.09	0.43	0.56	0.05	0.27	0.6	0.01	0.1	0.52
644	3.22	0.34	0.94	0.36	0.13	0.86	0.24	0.24	0.83	0.2	0.27	0.65	0.18	0.27	0.49	0.25	0.31	0.4	0.25	0.35	0.26	0.21	0.39	0.08	0.3	0.32	0.03	0.27	0.13	0.88	0.5	0.25	0.85	0.55	0.16	0.68	0.6	0.09	0.5	0.56	0.08	0.43	0.56	0.05	0.27	0.6	0	0.1	0.52
645	3.225	0.34	0.94	0.36	0.13	0.86	0.24	0.24	0.83	0.2	0.27	0.65	0.18	0.27	0.49	0.25	0.31	0.4	0.25	0.35	0.26	0.21	0.39	0.08	0.3	0.32	0.03	0.27	0.12	0.88	0.5	0.24	0.85	0.55	0.16	0.68	0.6	0.09	0.5	0.56	0.08	0.43	0.56	0.04	0.27	0.6	-0.01	0.1	0.52
646	3.23	0.33	0.94	0.36	0.12	0.86	0.24	0.23	0.83	0.2	0.26	0.65	0.18	0.27	0.49	0.25	0.3	0.4	0.25	0.35	0.26	0.21	0.39	0.08	0.3	0.32	0.03	0.27	0.12	0.87	0.5	0.24	0.85	0.55	0.16	0.68	0.6	0.08	0.5	0.56	0.07	0.42	0.56	0.03	0.27	0.6	-0.03	0.1	0.52
647	3.235	0.33	0.94	0.36	0.12	0.86	0.24	0.23	0.83	0.2	0.26	0.65	0.18	0.26	0.49	0.25	0.3	0.4	0.25	0.34	0.26	0.21	0.39	0.08	0.3	0.32	0.03	0.27	0.11	0.87	0.5	0.23	0.85	0.55	0.15	0.68	0.6	0.08	0.5	0.56	0.07	0.42	0.55	0.02	0.27	0.6	-0.04	0.1	0.52
648	3.24	0.32	0.94	0.36	0.11	0.86	0.24	0.23	0.83	0.2	0.25	0.65	0.18	0.26	0.49	0.25	0.3	0.4	0.25	0.34	0.26	0.21	0.39	0.08	0.3	0.32	0.03	0.27	0.11	0.87	0.5	0.23	0.85	0.56	0.15	0.68	0.6	0.08	0.5	0.55	0.06	0.42	0.55	0.01	0.27	0.59	-0.05	0.1	0.52
649	3.245	0.32	0.94	0.36	0.1	0.86	0.24	0.22	0.83	0.2	0.25	0.65	0.18	0.26	0.49	0.25	0.3	0.4	0.25	0.34	0.26	0.21	0.39	0.08	0.3	0.32	0.03	0.27	0.1	0.87	0.5	0.22	0.85	0.56	0.15	0.68	0.6	0.07	0.5	0.55	0.06	0.42	0.55	0	0.27	0.59	-0.07	0.1	0.52
650	3.25	0.31	0.94	0.36	0.1	0.86	0.24	0.21	0.83	0.2	0.25	0.65	0.18	0.25	0.49	0.25	0.29	0.4	0.25	0.34	0.26	0.21	0.39	0.08	0.3	0.32	0.03	0.27	0.1	0.87	0.5	0.21	0.84	0.56	0.14	0.67	0.6	0.07	0.49	0.55	0.05	0.42	0.55	-0.01	0.27	0.59	-0.08	0.1	0.52
651	3.255	0.31	0.94	0.36	0.09	0.85	0.24	0.21	0.83	0.2	0.24	0.65	0.18	0.25	0.49	0.25	0.29	0.4	0.25	0.34	0.26	0.21	0.39	0.08	0.3	0.32	0.03	0.27	0.09	0.87	0.5	0.21	0.84	0.56	0.14	0.67	0.6	0.06	0.49	0.55	0.05	0.42	0.55	-0.02	0.27	0.59	-0.09	0.11	0.52
652	3.26	0.3	0.93	0.36	0.09	0.85	0.24	0.21	0.83	0.2	0.24	0.65	0.18	0.25	0.49	0.25	0.29	0.4	0.25	0.34	0.26	0.21	0.39	0.08	0.3	0.32	0.03	0.27	0.09	0.87	0.5	0.2	0.84	0.56	0.14	0.67	0.6	0.06	0.49	0.55	0.04	0.42	0.55	-0.02	0.27	0.59	-0.1	0.11	0.52
653	3.265	0.3	0.93	0.36	0.09	0.85	0.24	0.2	0.83	0.2	0.23	0.65	0.18	0.24	0.49	0.25	0.28	0.4	0.25	0.33	0.26	0.21	0.38	0.08	0.3	0.32	0.03	0.27	0.08	0.87	0.5	0.2	0.84	0.56	0.13	0.67	0.6	0.06	0.49	0.55	0.04	0.42	0.55	-0.03	0.27	0.59	-0.11	0.11	0.52
654	3.27	0.29	0.93	0.36	0.08	0.85	0.24	0.2	0.83	0.2	0.23	0.65	0.18	0.24	0.49	0.25	0.28	0.4	0.25	0.33	0.26	0.21	0.38	0.08	0.3	0.32	0.03	0.27	0.08	0.87	0.5	0.19	0.84	0.56	0.13	0.67	0.6	0.05	0.49	0.55	0.03	0.41	0.55	-0.04	0.27	0.59	-0.12	0.11	0.52
655	3.275	0.29	0.93	0.36	0.08	0.85	0.24	0.19	0.83	0.2	0.23	0.64	0.18	0.24	0.49	0.25	0.28	0.4	0.25	0.33	0.26	0.21	0.38	0.08	0.3	0.32	0.03	0.27	0.07	0.87	0.5	0.19	0.84	0.56	0.12	0.67	0.6	0.05	0.49	0.55	0.03	0.41	0.55	-0.05	0.27	0.59	-0.13	0.11	0.52
656	3.28	0.28	0.93	0.36	0.08	0.85	0.24	0.19	0.83	0.2	0.22	0.64	0.18	0.23	0.49	0.25	0.28	0.4	0.25	0.33	0.26	0.21	0.38	0.09	0.3	0.32	0.03	0.27	0.07	0.86	0.5	0.18	0.84	0.56	0.12	0.66	0.6	0.04	0.49	0.55	0.02	0.41	0.55	-0.05	0.27	0.59	-0.14	0.11	0.52
657	3.285	0.28	0.93	0.36	0.07	0.85	0.24	0.18	0.82	0.2	0.22	0.64	0.18	0.23	0.49	0.25	0.27	0.4	0.25	0.33	0.26	0.21	0.38	0.09	0.3	0.32	0.03	0.27	0.06	0.86	0.5	0.18	0.84	0.56	0.11	0.66	0.6	0.04	0.48	0.55	0.02	0.41	0.55	-0.06	0.27	0.59	-0.15	0.11	0.52
658	3.29	0.27	0.93	0.36	0.07	0.85	0.24	0.18	0.82	0.2	0.22	0.64	0.18	0.23	0.49	0.25	0.27	0.4	0.25	0.32	0.26	0.21	0.38	0.09	0.3	0.32	0.03	0.27	0.05	0.86	0.5	0.17	0.84	0.56	0.11	0.66	0.6	0.03	0.48	0.55	0.01	0.41	0.55	-0.07	0.27	0.59	-0.16	0.11	0.52
659	3.295	0.27	0.93	0.36	0.06	0.84	0.24	0.17	0.82	0.2	0.21	0.64	0.18	0.22	0.49	0.25	0.27	0.4	0.25	0.32	0.26	0.21	0.38	0.09	0.3	0.32	0.03	0.27	0.05	0.86	0.5	0.16	0.83	0.56	0.1	0.66	0.6	0.03	0.48	0.55	0.01	0.41	0.55	-0.07	0.27	0.59	-0.17	0.11	0.52
660	3.3	0.26	0.93	0.37	0.06	0.84	0.24	0.17	0.82	0.2	0.21	0.64	0.18	0.22	0.49	0.25	0.26	0.4	0.25	0.32	0.26	0.21	0.38	0.09	0.3	0.32	0.03	0.27	0.04	0.86	0.5	0.16	0.83	0.56	0.09	0.66	0.6	0.02	0.48	0.55	0	0.41	0.55	-0.08	0.27	0.59	-0.17	0.11	0.52
661	3.305	0.25	0.93	0.37	0.05	0.84	0.24	0.16	0.82	0.2	0.2	0.64	0.18	0.22	0.49	0.25	0.26	0.4	0.25	0.32	0.26	0.21	0.38	0.09	0.3	0.32	0.03	0.27	0.04	0.86	0.5	0.15	0.83	0.56	0.09	0.66	0.6	0.02	0.48	0.55	-0.01	0.41	0.55	-0.09	0.27	0.59	-0.18	0.11	0.52
662	3.31	0.25	0.93	0.37	0.05	0.84	0.24	0.16	0.82	0.2	0.2	0.64	0.18	0.21	0.49	0.25	0.26	0.4	0.25	0.32	0.27	0.21	0.38	0.09	0.3	0.32	0.03	0.27	0.03	0.86	0.5	0.15	0.83	0.56	0.08	0.66	0.6	0.01	0.48	0.55	-0.01	0.41	0.55	-0.09	0.27	0.59	-0.19	0.11	0.52
663	3.315	0.24	0.93	0.37	0.04	0.84	0.24	0.15	0.82	0.2	0.19	0.64	0.18	0.21	0.49	0.25	0.25	0.4	0.25	0.31	0.27	0.21	0.38	0.09	0.29	0.32	0.03	0.27	0.03	0.86	0.5	0.14	0.83	0.56	0.07	0.66	0.6	0	0.48	0.55	-0.02	0.41	0.55	-0.1	0.27	0.59	-0.19	0.11	0.52
664	3.32	0.24	0.93	0.37	0.04	0.84	0.24	0.15	0.82	0.2	0.19	0.64	0.18	0.21	0.48	0.25	0.25	0.4	0.25	0.31	0.27	0.21	0.38	0.09	0.29	0.32	0.03	0.27	0.02	0.86	0.5	0.13	0.83	0.56	0.07	0.66	0.6	-0.01	0.48	0.55	-0.03	0.41	0.55	-0.1	0.26	0.59	-0.2	0.11	0.52
665	3.325	0.23	0.92	0.37	0.03	0.84	0.24	0.14	0.82	0.2	0.19	0.64	0.18	0.2	0.48	0.25	0.25	0.4	0.25	0.31	0.27	0.21	0.38	0.09	0.29	0.32	0.03	0.27	0.01	0.85	0.5	0.13	0.83	0.56	0.06	0.66	0.61	-0.01	0.48	0.55	-0.03	0.41	0.55	-0.11	0.26	0.59	-0.2	0.11	0.52
666	3.33	0.23	0.92	0.37	0.03	0.84	0.24	0.14	0.82	0.2	0.18	0.64	0.18	0.2	0.48	0.25	0.24	0.4	0.25	0.31	0.27	0.21	0.38	0.09	0.29	0.32	0.03	0.27	0.01	0.85	0.5	0.12	0.83	0.56	0.05	0.66	0.61	-0.02	0.48	0.55	-0.04	0.4	0.55	-0.11	0.26	0.59	-0.2	0.1	0.52
667	3.335	0.22	0.92	0.37	0.02	0.84	0.24	0.13	0.82	0.2	0.18	0.64	0.18	0.19	0.48	0.25	0.24	0.4	0.25	0.3	0.27	0.21	0.38	0.1	0.29	0.32	0.03	0.27	0	0.85	0.5	0.12	0.83	0.56	0.04	0.66	0.61	-0.03	0.48	0.55	-0.05	0.4	0.55	-0.12	0.26	0.59	-0.21	0.1	0.52
668	3.34	0.22	0.92	0.37	0.01	0.84	0.24	0.13	0.82	0.2	0.17	0.64	0.18	0.19	0.48	0.25	0.24	0.4	0.25	0.3	0.27	0.21	0.38	0.1	0.29	0.32	0.03	0.27	0	0.85	0.5	0.11	0.83	0.56	0.03	0.66	0.61	-0.04	0.48	0.55	-0.05	0.4	0.55	-0.12	0.26	0.59	-0.21	0.1	0.52
669	3.345	0.21	0.92	0.37	0.01	0.84	0.24	0.12	0.82	0.21	0.17	0.64	0.18	0.18	0.48	0.25	0.23	0.4	0.25	0.3	0.27	0.2	0.37	0.1	0.29	0.32	0.03	0.27	-0.01	0.85	0.51	0.1	0.82	0.56	0.03	0.66	0.61	-0.04	0.48	0.55	-0.06	0.4	0.55	-0.13	0.26	0.59	-0.21	0.1	0.52
670	3.35	0.2	0.92	0.37	0	0.84	0.25	0.11	0.82	0.21	0.16	0.64	0.18	0.18	0.48	0.25	0.23	0.4	0.25	0.3	0.27	0.2	0.37	0.1	0.29	0.32	0.03	0.27	-0.02	0.85	0.51	0.1	0.82	0.56	0.02	0.66	0.61	-0.05	0.48	0.55	-0.06	0.4	0.55	-0.13	0.25	0.59	-0.22	0.09	0.51
671	3.355	0.2	0.92	0.37	0	0.84	0.25	0.11	0.82	0.21	0.15	0.64	0.18	0.18	0.48	0.25	0.23	0.4	0.25	0.29	0.27	0.2	0.37	0.1	0.29	0.32	0.03	0.27	-0.02	0.85	0.51	0.09	0.82	0.56	0.01	0.66	0.61	-0.06	0.48	0.55	-0.07	0.4	0.55	-0.14	0.25	0.59	-0.22	0.09	0.51
672	3.36	0.19	0.92	0.37	-0.01	0.83	0.25	0.1	0.81	0.21	0.15	0.64	0.18	0.17	0.48	0.25	0.22	0.4	0.25	0.29	0.27	0.2	0.37	0.1	0.29	0.32	0.03	0.27	-0.03	0.85	0.51	0.08	0.82	0.56	0	0.66	0.61	-0.07	0.48	0.55	-0.08	0.4	0.55	-0.14	0.25	0.59	-0.22	0.09	0.51
673	3.365	0.18	0.92	0.38	-0.02	0.83	0.25	0.1	0.81	0.21	0.14	0.64	0.18	0.17	0.48	0.25	0.22	0.4	0.25	0.29	0.27	0.2	0.37	0.1	0.29	0.32	0.03	0.27	-0.04	0.85	0.51	0.08	0.82	0.56	-0.01	0.66	0.61	-0.07	0.48	0.55	-0.08	0.4	0.55	-0.15	0.25	0.59	-0.22	0.09	0.51
674	3.37	0.18	0.92	0.38	-0.02	0.83	0.25	0.09	0.81	0.21	0.14	0.64	0.18	0.16	0.48	0.25	0.21	0.4	0.25	0.28	0.27	0.2	0.37	0.1	0.29	0.32	0.03	0.27	-0.04	0.85	0.51	0.07	0.82	0.57	-0.01	0.66	0.61	-0.08	0.48	0.55	-0.09	0.4	0.55	-0.15	0.25	0.59	-0.22	0.08	0.51
675	3.375	0.17	0.91	0.38	-0.03	0.83	0.25	0.09	0.81	0.21	0.13	0.64	0.18	0.16	0.48	0.25	0.21	0.4	0.25	0.28	0.27	0.2	0.37	0.11	0.29	0.32	0.03	0.27	-0.05	0.85	0.51	0.06	0.82	0.57	-0.02	0.66	0.61	-0.09	0.48	0.55	-0.1	0.4	0.55	-0.16	0.25	0.59	-0.23	0.08	0.51
676	3.38	0.16	0.91	0.38	-0.03	0.83	0.25	0.08	0.81	0.21	0.13	0.64	0.18	0.15	0.48	0.25	0.2	0.4	0.25	0.28	0.27	0.2	0.37	0.11	0.29	0.31	0.03	0.27	-0.06	0.85	0.51	0.05	0.82	0.57	-0.03	0.65	0.61	-0.09	0.48	0.55	-0.1	0.4	0.55	-0.16	0.24	0.59	-0.23	0.08	0.51
677	3.385	0.16	0.91	0.38	-0.04	0.83	0.25	0.07	0.81	0.21	0.12	0.64	0.18	0.15	0.48	0.25	0.2	0.4	0.25	0.27	0.28	0.2	0.37	0.11	0.29	0.31	0.03	0.27	-0.06	0.85	0.51	0.05	0.82	0.57	-0.04	0.65	0.61	-0.1	0.48	0.55	-0.11	0.39	0.55	-0.17	0.24	0.59	-0.23	0.08	0.51
678	3.39	0.15	0.91	0.38	-0.05	0.83	0.25	0.07	0.81	0.21	0.12	0.64	0.18	0.14	0.48	0.25	0.19	0.4	0.25	0.27	0.28	0.2	0.36	0.11	0.29	0.31	0.03	0.27	-0.07	0.85	0.51	0.04	0.82	0.57	-0.04	0.65	0.61	-0.11	0.47	0.55	-0.12	0.39	0.55	-0.17	0.24	0.58	-0.24	0.08	0.51
679	3.395	0.15	0.91	0.38	-0.05	0.83	0.25	0.06	0.81	0.21	0.11	0.64	0.18	0.14	0.48	0.25	0.19	0.4	0.25	0.27	0.28	0.2	0.36	0.11	0.29	0.31	0.03	0.27	-0.08	0.84	0.51	0.03	0.82	0.57	-0.05	0.65	0.61	-0.11	0.47	0.55	-0.12	0.39	0.55	-0.18	0.24	0.58	-0.25	0.08	0.51
680	3.4	0.14	0.91	0.38	-0.06	0.83	0.25	0.05	0.81	0.21	0.1	0.64	0.19	0.13	0.48	0.25	0.18	0.4	0.25	0.26	0.28	0.2	0.36	0.12	0.29	0.31	0.03	0.27	-0.09	0.84	0.51	0.02	0.82	0.57	-0.06	0.65	0.61	-0.12	0.47	0.55	-0.13	0.39	0.55	-0.19	0.24	0.58	-0.25	0.08	0.51
681	3.405	0.13	0.91	0.38	-0.07	0.83	0.25	0.05	0.81	0.21	0.1	0.64	0.19	0.12	0.48	0.25	0.18	0.4	0.25	0.26	0.28	0.2	0.36	0.12	0.29	0.31	0.03	0.27	-0.09	0.84	0.51	0.01	0.82	0.57	-0.06	0.65	0.61	-0.12	0.47	0.55	-0.13	0.39	0.55	-0.19	0.24	0.59	-0.25	0.08	0.51
682	3.41	0.13	0.91	0.39	-0.07	0.83	0.25	0.04	0.81	0.21	0.09	0.64	0.19	0.12	0.48	0.25	0.17	0.4	0.25	0.25	0.28	0.2	0.35	0.12	0.29	0.31	0.03	0.27	-0.1	0.84	0.51	0.01	0.82	0.57	-0.07	0.65	0.61	-0.13	0.47	0.55	-0.14	0.39	0.55	-0.2	0.24	0.59	-0.25	0.07	0.51
683	3.415	0.12	0.91	0.39	-0.08	0.83	0.25	0.04	0.81	0.22	0.08	0.64	0.19	0.11	0.48	0.25	0.16	0.4	0.25	0.25	0.28	0.2	0.35	0.12	0.29	0.31	0.03	0.27	-0.11	0.84	0.51	0	0.82	0.57	-0.07	0.65	0.61	-0.13	0.47	0.55	-0.15	0.4	0.55	-0.21	0.25	0.59	-0.26	0.07	0.51
684	3.42	0.11	0.91	0.39	-0.08	0.83	0.26	0.03	0.81	0.22	0.08	0.64	0.19	0.1	0.48	0.25	0.16	0.4	0.25	0.24	0.28	0.2	0.35	0.12	0.29	0.31	0.03	0.27	-0.11	0.85	0.51	-0.01	0.82	0.57	-0.08	0.65	0.61	-0.14	0.48	0.55	-0.15	0.4	0.56	-0.21	0.25	0.59	-0.26	0.07	0.51
685	3.425	0.11	0.91	0.39	-0.09	0.83	0.26	0.02	0.81	0.22	0.07	0.64	0.19	0.09	0.48	0.24	0.15	0.4	0.25	0.24	0.28	0.2	0.34	0.13	0.29	0.31	0.04	0.27	-0.12	0.85	0.51	-0.01	0.82	0.58	-0.09	0.65	0.61	-0.15	0.48	0.55	-0.16	0.4	0.56	-0.22	0.25	0.59	-0.26	0.07	0.51
686	3.43	0.1	0.91	0.39	-0.1	0.83	0.26	0.02	0.81	0.22	0.07	0.64	0.19	0.08	0.48	0.24	0.14	0.4	0.25	0.23	0.29	0.2	0.34	0.13	0.29	0.31	0.04	0.27	-0.13	0.85	0.51	-0.02	0.82	0.58	-0.09	0.65	0.61	-0.16	0.48	0.55	-0.17	0.4	0.56	-0.22	0.25	0.59	-0.26	0.07	0.51
687	3.435	0.1	0.91	0.39	-0.1	0.83	0.26	0.01	0.81	0.22	0.06	0.64	0.19	0.08	0.48	0.24	0.13	0.4	0.24	0.23	0.29	0.2	0.34	0.13	0.28	0.31	0.04	0.27	-0.13	0.85	0.51	-0.02	0.82	0.58	-0.1	0.65	0.61	-0.17	0.48	0.55	-0.17	0.4	0.56	-0.23	0.24	0.59	-0.26	0.07	0.51
688	3.44	0.09	0.91	0.39	-0.11	0.83	0.26	0.01	0.81	0.22	0.05	0.64	0.19	0.07	0.48	0.24	0.12	0.4	0.24	0.22	0.29	0.2	0.33	0.14	0.28	0.31	0.04	0.27	-0.14	0.85	0.52	-0.03	0.82	0.58	-0.1	0.66	0.62	-0.17	0.48	0.56	-0.18	0.4	0.56	-0.23	0.24	0.59	-0.26	0.07	0.51
689	3.445	0.08	0.91	0.39	-0.11	0.83	0.26	0	0.81	0.22	0.05	0.64	0.19	0.06	0.48	0.24	0.12	0.4	0.24	0.21	0.29	0.2	0.33	0.14	0.28	0.31	0.04	0.27	-0.14	0.85	0.52	-0.04	0.82	0.58	-0.11	0.66	0.62	-0.18	0.48	0.56	-0.18	0.4	0.56	-0.24	0.24	0.59	-0.26	0.07	0.51
690	3.45	0.08	0.92	0.39	-0.12	0.83	0.26	0	0.81	0.22	0.04	0.64	0.19	0.05	0.47	0.24	0.11	0.4	0.24	0.2	0.29	0.19	0.32	0.15	0.28	0.31	0.04	0.27	-0.15	0.85	0.52	-0.04	0.82	0.58	-0.12	0.66	0.62	-0.18	0.48	0.56	-0.19	0.4	0.56	-0.24	0.24	0.59	-0.26	0.07	0.51
691	3.455	0.07	0.92	0.4	-0.12	0.83	0.26	-0.01	0.81	0.22	0.03	0.64	0.19	0.04	0.47	0.24	0.1	0.4	0.24	0.2	0.29	0.19	0.32	0.15	0.28	0.3	0.05	0.27	-0.16	0.85	0.52	-0.05	0.82	0.58	-0.12	0.66	0.62	-0.19	0.48	0.56	-0.19	0.4	0.56	-0.24	0.24	0.59	-0.26	0.07	0.51
692	3.46	0.07	0.92	0.4	-0.13	0.83	0.26	-0.02	0.81	0.22	0.02	0.64	0.19	0.03	0.47	0.24	0.09	0.4	0.24	0.19	0.29	0.19	0.31	0.15	0.28	0.3	0.05	0.27	-0.16	0.85	0.52	-0.05	0.83	0.58	-0.13	0.66	0.62	-0.19	0.48	0.56	-0.19	0.4	0.56	-0.24	0.24	0.59	-0.27	0.07	0.51
693	3.465	0.06	0.92	0.4	-0.14	0.84	0.26	-0.02	0.81	0.22	0.02	0.64	0.19	0.02	0.47	0.24	0.08	0.4	0.24	0.18	0.3	0.19	0.31	0.16	0.28	0.3	0.05	0.27	-0.17	0.85	0.52	-0.06	0.83	0.58	-0.13	0.66	0.62	-0.19	0.48	0.56	-0.2	0.4	0.56	-0.24	0.24	0.59	-0.27	0.07	0.51
694	3.47	0.06	0.92	0.4	-0.14	0.84	0.26	-0.03	0.81	0.23	0.01	0.64	0.19	0.01	0.47	0.24	0.07	0.4	0.24	0.17	0.3	0.19	0.3	0.16	0.28	0.3	0.06	0.27	-0.17	0.85	0.52	-0.06	0.83	0.58	-0.14	0.66	0.62	-0.2	0.48	0.56	-0.2	0.4	0.56	-0.24	0.24	0.59	-0.27	0.07	0.51
695	3.475	0.05	0.92	0.4	-0.15	0.84	0.26	-0.03	0.81	0.23	0	0.64	0.19	0	0.47	0.24	0.05	0.4	0.23	0.16	0.3	0.19	0.29	0.17	0.28	0.29	0.06	0.27	-0.18	0.85	0.52	-0.07	0.83	0.58	-0.14	0.67	0.62	-0.2	0.48	0.56	-0.2	0.4	0.56	-0.25	0.24	0.59	-0.27	0.07	0.51
696	3.48	0.05	0.92	0.4	-0.15	0.84	0.26	-0.04	0.81	0.23	-0.01	0.64	0.19	-0.01	0.47	0.24	0.04	0.4	0.23	0.15	0.3	0.19	0.29	0.17	0.28	0.29	0.07	0.27	-0.18	0.85	0.52	-0.07	0.83	0.58	-0.15	0.67	0.62	-0.2	0.48	0.56	-0.21	0.4	0.56	-0.25	0.24	0.59	-0.27	0.07	0.51
697	3.485	0.04	0.92	0.4	-0.16	0.84	0.27	-0.04	0.81	0.23	-0.01	0.64	0.19	-0.02	0.47	0.24	0.03	0.4	0.23	0.14	0.3	0.19	0.28	0.17	0.28	0.28	0.07	0.27	-0.19	0.86	0.52	-0.08	0.83	0.58	-0.15	0.67	0.62	-0.21	0.48	0.56	-0.21	0.4	0.56	-0.25	0.24	0.59	-0.27	0.07	0.51
698	3.49	0.03	0.92	0.4	-0.16	0.84	0.27	-0.05	0.81	0.23	-0.02	0.64	0.19	-0.03	0.47	0.24	0.02	0.4	0.23	0.13	0.3	0.19	0.27	0.18	0.28	0.28	0.08	0.27	-0.19	0.86	0.52	-0.08	0.83	0.58	-0.16	0.67	0.62	-0.21	0.48	0.56	-0.21	0.4	0.56	-0.25	0.24	0.59	-0.27	0.07	0.51
699	3.495	0.03	0.92	0.4	-0.17	0.84	0.27	-0.05	0.81	0.23	-0.03	0.64	0.19	-0.04	0.47	0.24	0.01	0.4	0.23	0.12	0.31	0.19	0.27	0.18	0.28	0.27	0.08	0.27	-0.2	0.86	0.53	-0.09	0.83	0.58	-0.16	0.67	0.62	-0.21	0.48	0.56	-0.21	0.4	0.56	-0.25	0.24	0.59	-0.27	0.07	0.51
700	3.5	0.02	0.93	0.4	-0.17	0.84	0.27	-0.06	0.81	0.23	-0.04	0.64	0.19	-0.05	0.47	0.23	0	0.4	0.23	0.11	0.31	0.19	0.26	0.19	0.28	0.26	0.09	0.27	-0.2	0.86	0.53	-0.1	0.83	0.58	-0.16	0.67	0.62	-0.22	0.48	0.56	-0.22	0.4	0.56	-0.25	0.24	0.59	-0.27	0.07	0.51
701	3.505	0.02	0.93	0.4	-0.18	0.84	0.27	-0.06	0.82	0.23	-0.05	0.64	0.19	-0.06	0.47	0.23	-0.01	0.4	0.23	0.1	0.31	0.19	0.25	0.19	0.28	0.26	0.09	0.26	-0.21	0.86	0.53	-0.1	0.84	0.59	-0.17	0.67	0.62	-0.22	0.48	0.56	-0.22	0.4	0.56	-0.26	0.24	0.59	-0.27	0.07	0.51
702	3.51	0.01	0.93	0.4	-0.18	0.84	0.27	-0.07	0.82	0.23	-0.05	0.64	0.19	-0.07	0.47	0.23	-0.02	0.4	0.23	0.09	0.31	0.19	0.24	0.19	0.28	0.25	0.1	0.26	-0.22	0.86	0.53	-0.11	0.84	0.59	-0.17	0.67	0.62	-0.22	0.48	0.56	-0.22	0.4	0.57	-0.26	0.24	0.59	-0.27	0.07	0.51
703	3.515	0.01	0.93	0.4	-0.19	0.85	0.27	-0.08	0.82	0.23	-0.06	0.64	0.19	-0.08	0.47	0.23	-0.03	0.4	0.23	0.08	0.31	0.19	0.23	0.2	0.28	0.24	0.1	0.26	-0.22	0.86	0.53	-0.11	0.84	0.59	-0.17	0.67	0.62	-0.22	0.48	0.56	-0.22	0.4	0.57	-0.26	0.24	0.59	-0.27	0.07	0.51
704	3.52	0	0.93	0.4	-0.19	0.85	0.27	-0.08	0.82	0.23	-0.07	0.64	0.19	-0.09	0.47	0.23	-0.04	0.4	0.23	0.07	0.31	0.19	0.22	0.2	0.28	0.23	0.1	0.26	-0.23	0.87	0.53	-0.12	0.84	0.59	-0.18	0.67	0.62	-0.23	0.48	0.56	-0.22	0.4	0.57	-0.26	0.24	0.59	-0.27	0.07	0.51
705	3.525	0	0.93	0.4	-0.2	0.85	0.27	-0.09	0.82	0.23	-0.08	0.64	0.19	-0.1	0.48	0.23	-0.05	0.4	0.23	0.07	0.32	0.19	0.21	0.2	0.28	0.22	0.11	0.26	-0.23	0.87	0.53	-0.12	0.84	0.59	-0.18	0.67	0.62	-0.23	0.48	0.56	-0.23	0.4	0.57	-0.26	0.24	0.59	-0.27	0.07	0.51
706	3.53	-0.01	0.93	0.4	-0.2	0.85	0.27	-0.09	0.82	0.23	-0.08	0.64	0.19	-0.11	0.48	0.23	-0.06	0.41	0.23	0.06	0.32	0.19	0.2	0.21	0.28	0.21	0.11	0.26	-0.24	0.87	0.53	-0.13	0.84	0.59	-0.18	0.67	0.63	-0.23	0.48	0.56	-0.23	0.4	0.57	-0.26	0.24	0.59	-0.27	0.07	0.51
707	3.535	-0.01	0.93	0.41	-0.21	0.85	0.27	-0.1	0.82	0.23	-0.09	0.64	0.19	-0.12	0.48	0.23	-0.07	0.41	0.23	0.05	0.32	0.19	0.19	0.21	0.28	0.2	0.11	0.26	-0.24	0.87	0.53	-0.13	0.84	0.59	-0.19	0.67	0.63	-0.23	0.48	0.56	-0.23	0.4	0.57	-0.26	0.24	0.6	-0.27	0.07	0.51
708	3.54	-0.02	0.93	0.41	-0.21	0.85	0.27	-0.1	0.82	0.23	-0.1	0.64	0.19	-0.13	0.48	0.23	-0.08	0.41	0.23	0.04	0.32	0.19	0.18	0.21	0.28	0.19	0.11	0.26	-0.25	0.87	0.53	-0.14	0.84	0.59	-0.19	0.67	0.63	-0.24	0.48	0.56	-0.23	0.4	0.57	-0.26	0.24	0.6	-0.27	0.07	0.51
709	3.545	-0.02	0.94	0.41	-0.22	0.85	0.27	-0.11	0.83	0.23	-0.11	0.65	0.19	-0.14	0.48	0.23	-0.09	0.41	0.23	0.03	0.32	0.19	0.17	0.21	0.28	0.18	0.12	0.26	-0.25	0.87	0.53	-0.14	0.85	0.59	-0.19	0.67	0.63	-0.24	0.48	0.56	-0.23	0.4	0.57	-0.26	0.24	0.6	-0.27	0.07	0.51
710	3.55	-0.03	0.94	0.41	-0.22	0.86	0.27	-0.12	0.83	0.24	-0.11	0.65	0.19	-0.15	0.48	0.23	-0.1	0.41	0.22	0.02	0.33	0.18	0.16	0.22	0.28	0.17	0.12	0.26	-0.26	0.87	0.53	-0.15	0.85	0.59	-0.2	0.67	0.63	-0.24	0.48	0.56	-0.23	0.4	0.57	-0.26	0.24	0.6	-0.27	0.07	0.51
711	3.555	-0.03	0.94	0.41	-0.23	0.86	0.27	-0.12	0.83	0.24	-0.12	0.65	0.19	-0.16	0.49	0.23	-0.11	0.41	0.22	0.01	0.33	0.18	0.16	0.22	0.28	0.16	0.12	0.26	-0.26	0.87	0.53	-0.15	0.85	0.59	-0.2	0.67	0.63	-0.24	0.48	0.57	-0.23	0.4	0.57	-0.26	0.24	0.6	-0.27	0.07	0.51
712	3.56	-0.04	0.94	0.41	-0.23	0.86	0.27	-0.13	0.83	0.24	-0.13	0.65	0.19	-0.17	0.49	0.23	-0.12	0.41	0.22	0	0.33	0.18	0.14	0.22	0.28	0.15	0.12	0.26	-0.27	0.88	0.53	-0.16	0.85	0.59	-0.2	0.67	0.63	-0.24	0.49	0.57	-0.23	0.4	0.57	-0.26	0.24	0.6	-0.27	0.07	0.51
713	3.565	-0.04	0.94	0.41	-0.24	0.86	0.27	-0.13	0.83	0.23	-0.14	0.65	0.19	-0.18	0.49	0.23	-0.13	0.42	0.22	-0.01	0.33	0.18	0.13	0.22	0.28	0.13	0.12	0.26	-0.27	0.88	0.53	-0.16	0.85	0.59	-0.21	0.67	0.63	-0.24	0.49	0.57	-0.23	0.4	0.57	-0.26	0.24	0.6	-0.27	0.07	0.51
714	3.57	-0.05	0.94	0.41	-0.25	0.86	0.27	-0.14	0.83	0.23	-0.14	0.65	0.19	-0.18	0.49	0.23	-0.14	0.42	0.22	-0.02	0.33	0.18	0.12	0.22	0.28	0.12	0.12	0.26	-0.28	0.88	0.53	-0.16	0.85	0.59	-0.21	0.67	0.63	-0.24	0.49	0.57	-0.23	0.4	0.57	-0.26	0.24	0.6	-0.27	0.07	0.51
715	3.575	-0.05	0.94	0.41	-0.25	0.86	0.27	-0.14	0.83	0.23	-0.15	0.65	0.19	-0.19	0.49	0.23	-0.15	0.42	0.22	-0.03	0.34	0.18	0.11	0.22	0.28	0.11	0.12	0.26	-0.28	0.88	0.53	-0.17	0.85	0.59	-0.21	0.68	0.63	-0.24	0.49	0.57	-0.23	0.4	0.57	-0.26	0.24	0.6	-0.27	0.07	0.51
716	3.58	-0.06	0.94	0.41	-0.26	0.86	0.27	-0.15	0.84	0.23	-0.16	0.65	0.19	-0.2	0.49	0.22	-0.16	0.42	0.22	-0.04	0.34	0.18	0.1	0.22	0.28	0.1	0.12	0.26	-0.29	0.88	0.53	-0.17	0.85	0.59	-0.21	0.68	0.63	-0.25	0.49	0.57	-0.24	0.4	0.57	-0.26	0.24	0.6	-0.27	0.07	0.51
717	3.585	-0.06	0.95	0.41	-0.26	0.87	0.27	-0.16	0.84	0.23	-0.17	0.65	0.19	-0.21	0.49	0.22	-0.17	0.42	0.22	-0.05	0.34	0.18	0.09	0.22	0.28	0.09	0.12	0.26	-0.29	0.88	0.53	-0.18	0.85	0.59	-0.22	0.68	0.63	-0.25	0.49	0.57	-0.24	0.41	0.57	-0.26	0.24	0.6	-0.27	0.07	0.51
718	3.59	-0.07	0.95	0.41	-0.27	0.87	0.27	-0.16	0.84	0.23	-0.17	0.66	0.19	-0.22	0.5	0.22	-0.18	0.42	0.22	-0.06	0.34	0.18	0.08	0.22	0.28	0.07	0.12	0.26	-0.29	0.88	0.53	-0.18	0.85	0.59	-0.22	0.68	0.63	-0.25	0.49	0.57	-0.24	0.41	0.57	-0.26	0.24	0.6	-0.27	0.07	0.51
719	3.595	-0.07	0.95	0.41	-0.27	0.87	0.27	-0.17	0.84	0.23	-0.18	0.66	0.19	-0.23	0.5	0.22	-0.19	0.42	0.22	-0.07	0.34	0.18	0.07	0.22	0.28	0.06	0.12	0.26	-0.3	0.88	0.53	-0.18	0.86	0.59	-0.22	0.68	0.63	-0.25	0.49	0.57	-0.24	0.41	0.57	-0.27	0.24	0.6	-0.27	0.07	0.51
720	3.6	-0.08	0.95	0.4	-0.28	0.87	0.27	-0.17	0.84	0.23	-0.19	0.66	0.19	-0.24	0.5	0.22	-0.2	0.42	0.22	-0.08	0.34	0.18	0.06	0.22	0.28	0.05	0.12	0.26	-0.3	0.88	0.53	-0.19	0.86	0.59	-0.23	0.68	0.63	-0.25	0.49	0.57	-0.24	0.41	0.57	-0.27	0.24	0.6	-0.27	0.07	0.51
721	3.605	-0.08	0.95	0.4	-0.28	0.87	0.27	-0.18	0.84	0.23	-0.2	0.66	0.19	-0.25	0.5	0.22	-0.21	0.43	0.22	-0.09	0.34	0.18	0.04	0.22	0.28	0.03	0.12	0.26	-0.31	0.89	0.53	-0.19	0.86	0.59	-0.23	0.68	0.63	-0.25	0.49	0.57	-0.24	0.41	0.57	-0.27	0.24	0.6	-0.27	0.07	0.51
722	3.61	-0.09	0.95	0.4	-0.29	0.87	0.27	-0.18	0.84	0.23	-0.2	0.66	0.19	-0.26	0.5	0.22	-0.22	0.43	0.22	-0.1	0.34	0.18	0.03	0.21	0.28	0.02	0.12	0.26	-0.31	0.89	0.53	-0.2	0.86	0.59	-0.23	0.68	0.63	-0.25	0.49	0.57	-0.24	0.41	0.57	-0.27	0.24	0.6	-0.27	0.07	0.51
723	3.615	-0.09	0.95	0.4	-0.29	0.87	0.27	-0.19	0.84	0.23	-0.21	0.66	0.19	-0.26	0.5	0.22	-0.23	0.43	0.22	-0.11	0.34	0.18	0.02	0.21	0.28	0.01	0.12	0.26	-0.32	0.89	0.53	-0.2	0.86	0.59	-0.24	0.68	0.63	-0.25	0.49	0.57	-0.24	0.41	0.57	-0.27	0.24	0.6	-0.27	0.07	0.51
724	3.62	-0.1	0.95	0.4	-0.3	0.87	0.27	-0.19	0.84	0.23	-0.22	0.66	0.19	-0.27	0.5	0.22	-0.24	0.43	0.22	-0.12	0.34	0.18	0.01	0.21	0.28	0	0.12	0.26	-0.32	0.89	0.53	-0.2	0.86	0.59	-0.24	0.68	0.63	-0.26	0.49	0.57	-0.24	0.41	0.57	-0.27	0.24	0.6	-0.27	0.07	0.51
725	3.625	-0.1	0.95	0.4	-0.3	0.87	0.28	-0.2	0.85	0.23	-0.23	0.66	0.19	-0.28	0.51	0.22	-0.25	0.43	0.22	-0.13	0.33	0.18	0	0.21	0.28	-0.02	0.11	0.26	-0.33	0.89	0.53	-0.21	0.86	0.59	-0.24	0.68	0.63	-0.26	0.49	0.57	-0.25	0.41	0.57	-0.27	0.24	0.6	-0.27	0.07	0.51
726	3.63	-0.1	0.95	0.4	-0.31	0.87	0.28	-0.21	0.85	0.23	-0.23	0.66	0.19	-0.29	0.51	0.22	-0.26	0.43	0.22	-0.14	0.33	0.18	-0.02	0.21	0.28	-0.03	0.11	0.26	-0.33	0.89	0.53	-0.21	0.86	0.59	-0.24	0.68	0.63	-0.26	0.49	0.57	-0.25	0.41	0.57	-0.27	0.24	0.6	-0.27	0.07	0.51
727	3.635	NaN	NaN	NaN	-0.31	0.87	0.28	-0.21	0.85	0.23	-0.24	0.66	0.18	-0.3	0.51	0.22	-0.26	0.43	0.22	-0.15	0.33	0.18	-0.03	0.2	0.28	-0.05	0.11	0.26	-0.33	0.89	0.53	-0.22	0.86	0.59	-0.25	0.68	0.62	-0.26	0.49	0.57	-0.25	0.41	0.57	-0.27	0.24	0.6	-0.27	0.07	0.51
728	3.64	-0.12	0.95	0.4	-0.32	0.87	0.28	-0.22	0.85	0.23	-0.25	0.67	0.18	-0.31	0.51	0.22	-0.27	0.43	0.22	-0.17	0.33	0.18	-0.04	0.2	0.28	-0.06	0.11	0.26	-0.34	0.89	0.53	-0.22	0.86	0.59	-0.25	0.68	0.62	-0.26	0.49	0.57	-0.25	0.41	0.57	-0.27	0.24	0.6	-0.27	0.07	0.51
729	3.645	-0.12	0.95	0.4	-0.32	0.88	0.28	-0.22	0.85	0.23	-0.25	0.67	0.18	-0.31	0.51	0.22	-0.28	0.43	0.22	-0.18	0.33	0.18	-0.05	0.2	0.28	-0.08	0.11	0.26	-0.34	0.89	0.53	-0.22	0.86	0.59	-0.25	0.68	0.62	-0.27	0.49	0.57	-0.25	0.41	0.57	-0.27	0.24	0.6	-0.27	0.07	0.51
730	3.65	-0.12	0.95	0.4	-0.33	0.88	0.28	-0.23	0.85	0.23	-0.26	0.67	0.18	-0.32	0.51	0.22	-0.29	0.43	0.22	-0.19	0.33	0.18	-0.07	0.2	0.28	-0.09	0.1	0.26	-0.35	0.89	0.53	-0.23	0.86	0.59	-0.25	0.68	0.62	-0.27	0.49	0.57	-0.25	0.41	0.57	-0.27	0.24	0.6	-0.27	0.07	0.51
731	3.655	-0.13	0.95	0.4	-0.33	0.88	0.28	-0.23	0.85	0.23	-0.27	0.67	0.18	-0.33	0.51	0.22	-0.3	0.43	0.22	-0.2	0.33	0.18	-0.08	0.19	0.28	-0.1	0.1	0.26	-0.35	0.89	0.53	-0.23	0.86	0.59	-0.26	0.68	0.62	-0.27	0.49	0.57	-0.25	0.41	0.57	-0.27	0.24	0.6	-0.27	0.07	0.51
732	3.66	-0.13	0.95	0.4	-0.34	0.88	0.28	-0.24	0.85	0.23	-0.27	0.67	0.18	-0.34	0.51	0.22	-0.31	0.43	0.21	-0.21	0.32	0.18	-0.09	0.19	0.28	-0.12	0.1	0.26	-0.36	0.89	0.53	-0.24	0.86	0.58	-0.26	0.68	0.62	-0.27	0.49	0.57	-0.25	0.41	0.57	-0.27	0.24	0.6	-0.27	0.07	0.51
733	3.665	-0.14	0.95	0.4	-0.34	0.88	0.28	-0.24	0.85	0.23	-0.28	0.67	0.18	-0.35	0.51	0.22	-0.32	0.43	0.21	-0.22	0.32	0.18	-0.11	0.19	0.28	-0.13	0.1	0.26	-0.36	0.89	0.53	-0.24	0.86	0.58	-0.26	0.68	0.62	-0.27	0.49	0.57	-0.26	0.41	0.56	-0.27	0.25	0.6	-0.27	0.07	0.51
734	3.67	NaN	NaN	NaN	-0.34	0.88	0.28	-0.24	0.85	0.23	-0.29	0.67	0.18	-0.35	0.52	0.22	-0.33	0.43	0.21	-0.23	0.32	0.18	-0.12	0.18	0.28	-0.15	0.09	0.26	-0.36	0.89	0.53	-0.24	0.86	0.58	-0.27	0.68	0.62	-0.27	0.49	0.57	-0.26	0.41	0.56	-0.27	0.25	0.6	-0.27	0.07	0.51
735	3.675	NaN	NaN	NaN	-0.35	0.88	0.28	-0.25	0.85	0.23	-0.29	0.67	0.18	-0.36	0.52	0.22	-0.34	0.43	0.21	-0.24	0.32	0.18	-0.13	0.18	0.28	-0.17	0.09	0.26	-0.37	0.89	0.53	-0.25	0.86	0.58	-0.27	0.68	0.62	-0.28	0.49	0.57	-0.26	0.41	0.56	-0.27	0.24	0.6	-0.27	0.07	0.51
736	3.68	NaN	NaN	NaN	-0.35	0.88	0.27	-0.25	0.85	0.23	-0.3	0.67	0.18	-0.37	0.52	0.22	-0.34	0.43	0.21	-0.25	0.32	0.18	-0.15	0.17	0.28	-0.18	0.09	0.26	-0.37	0.89	0.53	-0.25	0.86	0.58	-0.27	0.68	0.62	-0.28	0.49	0.57	-0.26	0.41	0.56	-0.28	0.24	0.6	-0.27	0.07	0.51
737	3.685	NaN	NaN	NaN	-0.36	0.88	0.27	-0.26	0.85	0.23	-0.31	0.67	0.18	-0.38	0.52	0.22	-0.35	0.44	0.21	-0.26	0.32	0.18	-0.16	0.17	0.28	-0.2	0.09	0.26	-0.38	0.89	0.53	-0.26	0.86	0.58	-0.27	0.68	0.62	-0.28	0.49	0.57	-0.26	0.41	0.56	-0.28	0.25	0.6	-0.27	0.07	0.51
738	3.69	-0.16	0.95	0.4	-0.36	0.88	0.27	-0.26	0.85	0.23	-0.31	0.67	0.18	-0.38	0.52	0.21	-0.36	0.44	0.21	-0.27	0.32	0.18	-0.17	0.17	0.28	-0.21	0.08	0.26	-0.38	0.89	0.53	-0.26	0.86	0.58	-0.28	0.68	0.62	-0.28	0.49	0.57	-0.26	0.41	0.56	-0.28	0.25	0.59	-0.27	0.07	0.51
739	3.695	-0.16	0.95	0.4	-0.37	0.88	0.27	-0.27	0.85	0.22	-0.32	0.67	0.18	-0.39	0.52	0.21	-0.37	0.44	0.21	-0.28	0.32	0.18	-0.19	0.16	0.28	-0.23	0.08	0.26	-0.39	0.89	0.53	-0.26	0.86	0.58	-0.28	0.68	0.62	-0.28	0.49	0.57	-0.26	0.41	0.56	-0.28	0.25	0.59	-0.27	0.07	0.51
740	3.7	-0.17	0.95	0.4	-0.37	0.88	0.27	-0.27	0.85	0.22	-0.32	0.67	0.18	-0.4	0.52	0.21	-0.38	0.44	0.21	-0.29	0.31	0.18	-0.2	0.16	0.28	-0.24	0.08	0.26	-0.39	0.89	0.53	-0.27	0.86	0.58	-0.28	0.68	0.62	-0.29	0.49	0.57	-0.27	0.41	0.56	-0.28	0.25	0.59	-0.27	0.07	0.51
741	3.705	-0.17	0.95	0.4	-0.38	0.88	0.27	-0.28	0.85	0.22	-0.33	0.67	0.17	-0.41	0.52	0.21	-0.39	0.44	0.21	-0.31	0.31	0.18	-0.22	0.16	0.28	-0.26	0.07	0.26	-0.39	0.89	0.53	-0.27	0.86	0.58	-0.29	0.68	0.62	-0.29	0.49	0.57	-0.27	0.41	0.56	-0.28	0.25	0.59	-0.27	0.07	0.51
742	3.71	-0.17	0.95	0.4	-0.38	0.88	0.27	-0.28	0.85	0.22	-0.33	0.67	0.17	-0.41	0.52	0.21	-0.39	0.44	0.21	-0.32	0.31	0.18	-0.23	0.15	0.28	-0.28	0.07	0.26	-0.4	0.89	0.53	-0.28	0.86	0.58	-0.29	0.68	0.62	-0.29	0.49	0.56	-0.27	0.41	0.56	-0.28	0.25	0.59	-0.27	0.07	0.51
743	3.715	NaN	NaN	NaN	-0.38	0.88	0.27	-0.28	0.85	0.22	-0.34	0.67	0.17	-0.42	0.52	0.21	-0.4	0.44	0.21	-0.33	0.31	0.18	-0.24	0.15	0.28	-0.29	0.07	0.25	-0.4	0.89	0.53	-0.28	0.86	0.58	-0.29	0.68	0.62	-0.29	0.49	0.56	-0.27	0.41	0.56	-0.28	0.25	0.59	-0.27	0.07	0.51
744	3.72	NaN	NaN	NaN	-0.39	0.88	0.27	-0.29	0.85	0.22	-0.35	0.67	0.17	-0.43	0.52	0.21	-0.41	0.44	0.21	-0.34	0.31	0.18	-0.26	0.15	0.28	-0.31	0.07	0.25	-0.4	0.89	0.53	-0.28	0.86	0.58	-0.3	0.68	0.62	-0.3	0.49	0.56	-0.27	0.41	0.56	-0.28	0.25	0.59	-0.27	0.07	0.51
745	3.725	NaN	NaN	NaN	-0.39	0.88	0.27	-0.29	0.85	0.22	-0.35	0.67	0.17	-0.43	0.53	0.21	-0.42	0.44	0.21	-0.35	0.31	0.18	-0.27	0.14	0.27	-0.32	0.06	0.25	-0.41	0.89	0.53	-0.29	0.86	0.58	-0.3	0.68	0.62	-0.3	0.49	0.56	-0.27	0.41	0.56	-0.28	0.25	0.59	-0.27	0.07	0.51
746	3.73	NaN	NaN	NaN	-0.4	0.88	0.27	-0.3	0.85	0.22	-0.36	0.67	0.17	-0.44	0.53	0.21	-0.42	0.44	0.21	-0.36	0.3	0.18	-0.29	0.14	0.27	-0.34	0.06	0.25	-0.41	0.89	0.53	-0.29	0.86	0.58	-0.3	0.68	0.62	-0.3	0.49	0.56	-0.28	0.41	0.56	-0.28	0.25	0.59	-0.27	0.07	0.51
747	3.735	NaN	NaN	NaN	-0.4	0.88	0.27	-0.3	0.85	0.22	-0.36	0.67	0.17	-0.44	0.53	0.21	-0.43	0.44	0.21	-0.37	0.3	0.18	-0.3	0.14	0.27	-0.36	0.06	0.25	-0.42	0.89	0.53	-0.3	0.86	0.58	-0.31	0.68	0.62	-0.3	0.49	0.56	-0.28	0.41	0.56	-0.28	0.25	0.59	-0.27	0.07	0.51
748	3.74	NaN	NaN	NaN	-0.41	0.88	0.27	-0.31	0.85	0.22	-0.37	0.67	0.17	-0.45	0.53	0.21	-0.44	0.44	0.21	-0.38	0.3	0.18	-0.32	0.13	0.27	-0.37	0.06	0.25	-0.42	0.88	0.53	-0.3	0.86	0.58	-0.31	0.68	0.62	-0.3	0.49	0.56	-0.28	0.41	0.56	-0.28	0.25	0.59	-0.27	0.07	0.51
749	3.745	NaN	NaN	NaN	-0.41	0.88	0.27	-0.31	0.85	0.22	-0.37	0.67	0.17	-0.46	0.53	0.21	-0.44	0.44	0.21	-0.39	0.3	0.18	-0.33	0.13	0.27	-0.39	0.06	0.25	-0.43	0.88	0.53	-0.3	0.86	0.58	-0.32	0.68	0.62	-0.3	0.49	0.56	-0.28	0.41	0.56	-0.29	0.25	0.59	-0.27	0.07	0.51
750	3.75	NaN	NaN	NaN	-0.41	0.87	0.27	-0.31	0.85	0.22	-0.38	0.67	0.17	-0.46	0.53	0.21	-0.45	0.44	0.21	-0.4	0.3	0.18	-0.35	0.12	0.27	-0.41	0.05	0.25	-0.43	0.88	0.53	-0.31	0.86	0.58	-0.32	0.68	0.62	-0.31	0.49	0.56	-0.28	0.41	0.56	-0.29	0.25	0.59	-0.27	0.07	0.51
751	3.755	NaN	NaN	NaN	-0.42	0.87	0.27	-0.32	0.85	0.22	-0.38	0.67	0.17	-0.47	0.53	0.21	-0.46	0.44	0.21	-0.41	0.3	0.18	-0.36	0.12	0.27	-0.42	0.05	0.25	-0.43	0.88	0.53	-0.31	0.86	0.58	-0.32	0.68	0.62	-0.31	0.49	0.56	-0.28	0.41	0.56	-0.29	0.25	0.59	-0.27	0.07	0.51
752	3.76	-0.22	0.95	0.39	-0.42	0.87	0.27	-0.32	0.85	0.22	-0.39	0.67	0.17	-0.47	0.53	0.21	-0.47	0.44	0.21	-0.42	0.3	0.17	-0.38	0.12	0.27	-0.44	0.05	0.25	-0.44	0.88	0.53	-0.32	0.86	0.58	-0.33	0.68	0.62	-0.31	0.49	0.56	-0.28	0.41	0.56	-0.29	0.25	0.59	-0.27	0.07	0.51
753	3.765	-0.22	0.95	0.39	-0.43	0.87	0.27	-0.33	0.85	0.22	-0.39	0.67	0.17	-0.48	0.53	0.21	-0.47	0.44	0.21	-0.43	0.29	0.17	-0.39	0.12	0.27	-0.46	0.05	0.24	-0.44	0.88	0.53	-0.32	0.85	0.58	-0.33	0.68	0.61	-0.31	0.49	0.56	-0.29	0.41	0.56	-0.29	0.25	0.59	-0.27	0.07	0.51
754	3.77	NaN	NaN	NaN	-0.43	0.87	0.27	-0.33	0.85	0.22	-0.39	0.67	0.17	-0.48	0.53	0.22	-0.48	0.44	0.22	-0.44	0.29	0.17	-0.41	0.11	0.27	-0.47	0.05	0.24	-0.45	0.88	0.53	-0.33	0.85	0.58	-0.33	0.68	0.61	-0.32	0.49	0.56	-0.29	0.41	0.56	-0.29	0.25	0.59	-0.27	0.07	0.5
755	3.775	NaN	NaN	NaN	-0.43	0.87	0.27	-0.34	0.85	0.22	-0.4	0.67	0.17	-0.49	0.52	0.22	-0.48	0.44	0.22	-0.45	0.29	0.17	-0.42	0.11	0.27	-0.49	0.05	0.24	-0.45	0.88	0.53	-0.33	0.85	0.58	-0.34	0.68	0.61	-0.32	0.49	0.56	-0.29	0.41	0.56	-0.29	0.25	0.59	-0.27	0.07	0.5
756	3.78	-0.23	0.95	0.39	-0.44	0.87	0.27	-0.34	0.84	0.22	-0.4	0.67	0.17	-0.49	0.52	0.22	-0.49	0.44	0.22	-0.46	0.29	0.17	-0.43	0.11	0.26	-0.5	0.05	0.24	-0.46	0.88	0.53	-0.33	0.85	0.57	-0.34	0.68	0.61	-0.32	0.49	0.56	-0.29	0.41	0.56	-0.29	0.25	0.59	-0.27	0.07	0.5
757	3.785	NaN	NaN	NaN	-0.44	0.87	0.27	-0.34	0.84	0.22	-0.41	0.67	0.17	-0.5	0.52	0.22	-0.5	0.43	0.22	-0.47	0.29	0.17	-0.45	0.11	0.26	-0.52	0.05	0.24	-0.46	0.88	0.52	-0.34	0.85	0.57	-0.34	0.68	0.61	-0.32	0.49	0.56	-0.29	0.41	0.56	-0.29	0.25	0.59	-0.27	0.07	0.5
758	3.79	NaN	NaN	NaN	-0.45	0.87	0.27	-0.35	0.84	0.21	-0.41	0.67	0.17	-0.5	0.52	0.22	-0.5	0.43	0.22	-0.48	0.29	0.17	-0.46	0.1	0.26	-0.54	0.04	0.24	-0.46	0.88	0.52	-0.34	0.85	0.57	-0.35	0.68	0.61	-0.32	0.49	0.56	-0.29	0.41	0.56	-0.29	0.25	0.59	-0.27	0.07	0.5
759	3.795	NaN	NaN	NaN	-0.45	0.87	0.26	-0.35	0.84	0.21	-0.41	0.66	0.17	-0.5	0.52	0.22	-0.51	0.43	0.22	-0.49	0.29	0.17	-0.48	0.1	0.26	-0.55	0.04	0.24	-0.47	0.88	0.52	-0.35	0.85	0.57	-0.35	0.68	0.61	-0.33	0.49	0.56	-0.29	0.41	0.55	-0.29	0.25	0.59	-0.27	0.07	0.5
760	3.8	-0.25	0.95	0.39	-0.46	0.87	0.26	-0.36	0.84	0.21	-0.42	0.66	0.17	-0.51	0.52	0.22	-0.51	0.43	0.22	-0.5	0.29	0.17	-0.49	0.1	0.26	-0.57	0.04	0.23	-0.47	0.88	0.52	-0.35	0.85	0.57	-0.35	0.68	0.61	-0.33	0.49	0.56	-0.3	0.41	0.55	-0.29	0.25	0.59	-0.27	0.07	0.5
761	3.805	NaN	NaN	NaN	-0.46	0.87	0.26	-0.36	0.84	0.21	-0.42	0.66	0.17	-0.51	0.52	0.22	-0.52	0.43	0.22	-0.5	0.29	0.17	-0.51	0.1	0.26	-0.59	0.04	0.23	-0.48	0.88	0.52	-0.35	0.85	0.57	-0.36	0.68	0.61	-0.33	0.49	0.56	-0.3	0.41	0.55	-0.29	0.25	0.59	-0.27	0.07	0.5
762	3.81	NaN	NaN	NaN	-0.47	0.87	0.26	-0.37	0.84	0.21	-0.42	0.66	0.17	-0.52	0.52	0.22	-0.52	0.43	0.22	-0.51	0.28	0.17	-0.52	0.1	0.26	-0.6	0.04	0.23	-0.48	0.88	0.52	-0.36	0.85	0.57	-0.36	0.68	0.61	-0.33	0.49	0.56	-0.3	0.41	0.55	-0.3	0.25	0.59	-0.27	0.07	0.5
763	3.815	NaN	NaN	NaN	-0.47	0.87	0.26	-0.37	0.84	0.21	-0.43	0.66	0.17	-0.52	0.52	0.22	-0.53	0.43	0.22	-0.52	0.28	0.17	-0.54	0.09	0.26	-0.62	0.04	0.23	-0.48	0.88	0.52	-0.36	0.85	0.57	-0.37	0.68	0.61	-0.33	0.49	0.56	-0.3	0.41	0.55	-0.3	0.25	0.59	-0.27	0.07	0.5
764	3.82	NaN	NaN	NaN	-0.48	0.87	0.26	-0.37	0.84	0.21	-0.43	0.65	0.17	-0.52	0.51	0.22	-0.53	0.43	0.22	-0.53	0.28	0.17	-0.55	0.09	0.25	-0.63	0.05	0.23	-0.49	0.88	0.52	-0.37	0.85	0.57	-0.37	0.68	0.61	-0.34	0.49	0.56	-0.3	0.41	0.55	-0.3	0.25	0.59	-0.27	0.07	0.5
765	3.825	NaN	NaN	NaN	-0.48	0.86	0.26	-0.38	0.84	0.21	-0.43	0.65	0.17	-0.53	0.51	0.22	-0.54	0.43	0.22	-0.54	0.28	0.17	-0.56	0.09	0.25	-0.65	0.05	0.22	-0.49	0.87	0.52	-0.37	0.85	0.57	-0.37	0.68	0.61	-0.34	0.49	0.56	-0.31	0.41	0.55	-0.3	0.25	0.59	-0.27	0.07	0.5
766	3.83	NaN	NaN	NaN	-0.48	0.86	0.26	-0.38	0.84	0.21	-0.44	0.65	0.17	-0.53	0.51	0.23	-0.54	0.43	0.22	-0.55	0.28	0.17	-0.58	0.09	0.25	-0.66	0.05	0.22	-0.5	0.87	0.52	-0.37	0.85	0.57	-0.38	0.68	0.61	-0.34	0.49	0.55	-0.31	0.41	0.55	-0.3	0.25	0.59	-0.27	0.07	0.5
767	3.835	NaN	NaN	NaN	-0.49	0.86	0.26	-0.39	0.83	0.21	-0.44	0.65	0.17	-0.53	0.51	0.23	-0.55	0.42	0.23	-0.55	0.28	0.17	-0.59	0.09	0.25	-0.68	0.05	0.22	-0.5	0.87	0.52	-0.38	0.85	0.57	-0.38	0.68	0.61	-0.34	0.49	0.55	-0.31	0.41	0.55	-0.3	0.25	0.59	-0.27	0.08	0.5
768	3.84	NaN	NaN	NaN	-0.49	0.86	0.26	-0.39	0.83	0.21	-0.45	0.65	0.17	-0.54	0.51	0.23	-0.55	0.42	0.23	-0.56	0.28	0.17	-0.6	0.09	0.25	-0.69	0.05	0.22	-0.51	0.87	0.52	-0.38	0.85	0.57	-0.38	0.68	0.61	-0.35	0.49	0.55	-0.31	0.41	0.55	-0.3	0.25	0.59	-0.27	0.08	0.5
769	3.845	NaN	NaN	NaN	-0.5	0.86	0.26	-0.4	0.83	0.21	-0.45	0.65	0.18	-0.54	0.51	0.23	-0.56	0.42	0.23	-0.57	0.28	0.17	-0.62	0.09	0.25	-0.7	0.05	0.22	-0.51	0.87	0.52	-0.39	0.85	0.57	-0.39	0.68	0.61	-0.35	0.49	0.55	-0.31	0.41	0.55	-0.3	0.25	0.59	-0.27	0.08	0.5
770	3.85	NaN	NaN	NaN	-0.5	0.86	0.26	-0.4	0.83	0.21	-0.45	0.64	0.18	-0.55	0.51	0.23	-0.56	0.42	0.23	-0.58	0.28	0.17	-0.63	0.09	0.25	-0.72	0.05	0.22	-0.51	0.87	0.52	-0.39	0.85	0.57	-0.39	0.68	0.61	-0.35	0.49	0.55	-0.32	0.41	0.55	-0.3	0.25	0.59	-0.27	0.08	0.5
771	3.855	NaN	NaN	NaN	-0.51	0.86	0.26	-0.41	0.83	0.21	-0.46	0.64	0.18	-0.55	0.5	0.23	-0.56	0.42	0.23	-0.58	0.28	0.17	-0.64	0.09	0.25	-0.73	0.05	0.22	-0.52	0.87	0.52	-0.39	0.85	0.57	-0.4	0.68	0.61	-0.36	0.49	0.55	-0.32	0.41	0.55	-0.31	0.25	0.59	-0.27	0.08	0.5
772	3.86	NaN	NaN	NaN	-0.51	0.86	0.26	-0.41	0.83	0.21	-0.46	0.64	0.17	-0.55	0.5	0.23	-0.57	0.42	0.23	-0.59	0.28	0.17	-0.65	0.09	0.24	-0.74	0.06	0.22	-0.52	0.87	0.52	-0.4	0.85	0.56	-0.4	0.68	0.61	-0.36	0.49	0.55	-0.32	0.41	0.55	-0.31	0.25	0.59	-0.27	0.08	0.5
773	3.865	NaN	NaN	NaN	-0.52	0.86	0.26	-0.42	0.83	0.21	-0.47	0.64	0.17	-0.56	0.5	0.23	-0.57	0.42	0.23	-0.6	0.28	0.17	-0.66	0.09	0.24	-0.75	0.06	0.21	-0.53	0.87	0.51	-0.4	0.85	0.56	-0.4	0.68	0.6	-0.36	0.49	0.55	-0.33	0.41	0.55	-0.31	0.25	0.59	-0.27	0.08	0.5
774	3.87	NaN	NaN	NaN	-0.52	0.86	0.25	-0.42	0.83	0.21	-0.47	0.64	0.17	-0.56	0.5	0.23	-0.58	0.42	0.23	-0.61	0.27	0.17	-0.68	0.09	0.24	-0.76	0.06	0.21	-0.53	0.87	0.51	-0.41	0.85	0.56	-0.41	0.68	0.6	-0.37	0.49	0.55	-0.33	0.41	0.55	-0.31	0.25	0.59	-0.28	0.08	0.5
775	3.875	NaN	NaN	NaN	-0.53	0.85	0.25	-0.43	0.82	0.21	-0.48	0.64	0.17	-0.56	0.5	0.23	-0.58	0.41	0.23	-0.61	0.27	0.17	-0.68	0.09	0.24	-0.77	0.06	0.21	-0.54	0.87	0.51	-0.41	0.84	0.56	-0.41	0.67	0.6	-0.37	0.49	0.55	-0.33	0.41	0.55	-0.31	0.25	0.58	-0.28	0.08	0.5
776	3.88	NaN	NaN	NaN	-0.54	0.85	0.25	-0.43	0.82	0.21	-0.48	0.64	0.17	-0.57	0.5	0.23	-0.59	0.41	0.23	-0.62	0.27	0.17	-0.69	0.09	0.24	-0.78	0.06	0.21	-0.54	0.87	0.51	-0.42	0.84	0.56	-0.42	0.67	0.6	-0.37	0.49	0.55	-0.33	0.41	0.55	-0.31	0.25	0.59	-0.28	0.08	0.5
777	3.885	NaN	NaN	NaN	-0.54	0.85	0.25	-0.44	0.82	0.21	-0.49	0.64	0.17	-0.57	0.49	0.23	-0.59	0.41	0.23	-0.63	0.27	0.17	-0.7	0.09	0.24	-0.79	0.06	0.21	-0.55	0.87	0.51	-0.42	0.84	0.56	-0.42	0.67	0.6	-0.38	0.49	0.55	-0.34	0.41	0.55	-0.32	0.25	0.59	-0.28	0.08	0.5
778	3.89	NaN	NaN	NaN	-0.55	0.85	0.25	-0.45	0.82	0.2	-0.49	0.64	0.17	-0.58	0.49	0.23	-0.6	0.41	0.23	-0.63	0.27	0.17	-0.71	0.09	0.24	-0.8	0.06	0.21	-0.55	0.87	0.51	-0.43	0.84	0.56	-0.43	0.67	0.6	-0.38	0.49	0.55	-0.34	0.41	0.55	-0.32	0.25	0.58	-0.28	0.08	0.5
779	3.895	NaN	NaN	NaN	-0.55	0.85	0.25	-0.45	0.82	0.2	-0.5	0.64	0.17	-0.58	0.49	0.23	-0.6	0.41	0.23	-0.64	0.27	0.17	-0.72	0.09	0.24	-0.81	0.07	0.21	-0.56	0.87	0.51	-0.43	0.84	0.56	-0.43	0.67	0.6	-0.38	0.49	0.55	-0.34	0.41	0.55	-0.32	0.25	0.58	-0.28	0.08	0.5
780	3.9	NaN	NaN	NaN	-0.56	0.85	0.25	-0.46	0.82	0.2	-0.5	0.63	0.17	-0.59	0.49	0.23	-0.61	0.41	0.23	-0.65	0.27	0.17	-0.72	0.09	0.24	-0.82	0.07	0.22	-0.56	0.87	0.51	-0.43	0.84	0.56	-0.43	0.67	0.6	-0.39	0.49	0.55	-0.35	0.41	0.55	-0.32	0.25	0.59	-0.28	0.08	0.5
781	3.905	NaN	NaN	NaN	-0.56	0.85	0.25	-0.46	0.82	0.2	-0.51	0.63	0.17	-0.59	0.49	0.23	-0.61	0.41	0.23	-0.65	0.27	0.17	-0.73	0.09	0.24	-0.82	0.06	0.22	-0.56	0.87	0.51	-0.44	0.84	0.56	-0.44	0.67	0.6	-0.39	0.49	0.55	-0.35	0.41	0.55	-0.33	0.25	0.59	-0.28	0.08	0.5
782	3.91	NaN	NaN	NaN	-0.57	0.85	0.25	-0.47	0.82	0.2	-0.52	0.63	0.17	-0.6	0.49	0.23	-0.62	0.41	0.23	-0.66	0.27	0.17	-0.74	0.09	0.24	-0.83	0.06	0.22	-0.57	0.87	0.51	-0.44	0.84	0.56	-0.44	0.67	0.6	-0.4	0.49	0.55	-0.36	0.41	0.55	-0.33	0.25	0.59	-0.28	0.08	0.5
783	3.915	NaN	NaN	NaN	-0.57	0.85	0.25	-0.47	0.82	0.2	-0.52	0.63	0.17	-0.61	0.49	0.23	-0.62	0.41	0.23	-0.67	0.27	0.17	-0.74	0.09	0.24	-0.83	0.06	0.22	-0.57	0.87	0.51	-0.45	0.84	0.56	-0.45	0.67	0.6	-0.4	0.49	0.55	-0.36	0.41	0.55	-0.33	0.25	0.59	-0.28	0.08	0.5
784	3.92	NaN	NaN	NaN	-0.58	0.85	0.25	-0.48	0.82	0.2	-0.53	0.63	0.17	-0.61	0.49	0.23	-0.63	0.41	0.23	-0.67	0.27	0.17	-0.74	0.09	0.24	-0.84	0.06	0.22	-0.58	0.87	0.51	-0.45	0.84	0.56	-0.45	0.67	0.6	-0.4	0.49	0.55	-0.36	0.41	0.55	-0.33	0.25	0.59	-0.28	0.08	0.5
785	3.925	NaN	NaN	NaN	-0.58	0.85	0.25	-0.49	0.82	0.2	-0.53	0.63	0.17	-0.62	0.49	0.23	-0.64	0.41	0.23	-0.68	0.27	0.17	-0.75	0.09	0.24	-0.84	0.06	0.22	-0.58	0.86	0.51	-0.46	0.84	0.55	-0.46	0.67	0.6	-0.41	0.49	0.55	-0.37	0.41	0.55	-0.34	0.25	0.59	-0.28	0.08	0.5
786	3.93	NaN	NaN	NaN	-0.59	0.85	0.25	-0.49	0.81	0.2	-0.54	0.63	0.17	-0.62	0.49	0.23	-0.64	0.41	0.23	-0.68	0.27	0.17	-0.75	0.09	0.24	-0.84	0.05	0.22	-0.59	0.86	0.51	-0.46	0.84	0.55	-0.46	0.67	0.6	-0.41	0.49	0.55	-0.37	0.41	0.55	-0.34	0.25	0.59	-0.28	0.08	0.5
787	3.935	NaN	NaN	NaN	-0.6	0.85	0.25	-0.5	0.81	0.2	-0.55	0.63	0.17	-0.63	0.49	0.23	-0.65	0.41	0.23	-0.69	0.27	0.17	-0.75	0.08	0.24	-0.84	0.05	0.23	-0.59	0.86	0.51	-0.47	0.84	0.55	-0.47	0.67	0.6	-0.42	0.49	0.55	-0.38	0.41	0.55	-0.34	0.25	0.59	-0.28	0.09	0.5
788	3.94	NaN	NaN	NaN	-0.6	0.85	0.25	-0.5	0.81	0.2	-0.55	0.63	0.17	-0.64	0.49	0.23	-0.65	0.4	0.23	-0.69	0.27	0.17	-0.75	0.08	0.24	-0.84	0.05	0.23	-0.6	0.86	0.51	-0.47	0.84	0.55	-0.47	0.67	0.6	-0.42	0.48	0.55	-0.38	0.41	0.55	-0.34	0.25	0.59	-0.28	0.09	0.5
789	3.945	NaN	NaN	NaN	-0.61	0.84	0.25	-0.51	0.81	0.2	-0.56	0.63	0.17	-0.64	0.49	0.23	-0.66	0.4	0.23	-0.7	0.27	0.17	-0.75	0.08	0.24	-0.85	0.05	0.23	-0.61	0.86	0.51	-0.48	0.84	0.55	-0.48	0.67	0.6	-0.43	0.48	0.55	-0.38	0.41	0.55	-0.35	0.25	0.59	-0.28	0.09	0.5
790	3.95	NaN	NaN	NaN	-0.61	0.84	0.25	-0.52	0.81	0.2	-0.57	0.63	0.17	-0.65	0.49	0.23	-0.66	0.4	0.23	-0.7	0.26	0.17	-0.76	0.08	0.24	-0.85	0.04	0.23	-0.61	0.86	0.51	-0.48	0.84	0.55	-0.48	0.67	0.6	-0.43	0.48	0.55	-0.39	0.41	0.55	-0.35	0.25	0.59	-0.29	0.09	0.5
791	3.955	NaN	NaN	NaN	-0.62	0.84	0.25	-0.52	0.81	0.19	-0.57	0.63	0.17	-0.66	0.49	0.23	-0.67	0.4	0.23	-0.7	0.26	0.17	-0.76	0.08	0.24	-0.85	0.04	0.23	-0.62	0.86	0.5	-0.49	0.84	0.55	-0.49	0.67	0.6	-0.44	0.48	0.55	-0.39	0.41	0.55	-0.35	0.25	0.59	-0.29	0.09	0.51
792	3.96	NaN	NaN	NaN	-0.62	0.84	0.25	-0.53	0.81	0.19	-0.58	0.63	0.17	-0.66	0.49	0.23	-0.68	0.4	0.23	-0.71	0.26	0.17	-0.76	0.08	0.24	-0.85	0.04	0.23	-0.62	0.86	0.5	-0.5	0.84	0.55	-0.5	0.67	0.6	-0.44	0.48	0.55	-0.4	0.41	0.55	-0.36	0.25	0.59	-0.29	0.09	0.51
793	3.965	NaN	NaN	NaN	-0.63	0.84	0.24	-0.53	0.81	0.19	-0.59	0.63	0.17	-0.67	0.49	0.23	-0.68	0.4	0.23	-0.71	0.26	0.18	-0.76	0.08	0.24	-0.85	0.04	0.23	-0.63	0.86	0.5	-0.5	0.83	0.55	-0.5	0.67	0.6	-0.45	0.48	0.55	-0.41	0.41	0.55	-0.36	0.25	0.59	-0.29	0.09	0.51
794	3.97	NaN	NaN	NaN	-0.64	0.84	0.24	-0.54	0.81	0.19	-0.59	0.63	0.17	-0.67	0.49	0.23	-0.69	0.41	0.23	-0.71	0.26	0.18	-0.76	0.08	0.24	-0.85	0.04	0.23	-0.63	0.86	0.5	-0.51	0.83	0.55	-0.51	0.67	0.6	-0.45	0.48	0.55	-0.41	0.41	0.55	-0.37	0.25	0.59	-0.29	0.09	0.51
795	3.975	NaN	NaN	NaN	-0.64	0.84	0.24	-0.54	0.81	0.19	-0.6	0.63	0.17	-0.68	0.49	0.23	-0.69	0.41	0.23	-0.72	0.26	0.17	-0.77	0.08	0.25	-0.85	0.04	0.23	-0.64	0.86	0.5	-0.51	0.83	0.55	-0.51	0.67	0.59	-0.46	0.48	0.55	-0.42	0.41	0.55	-0.37	0.25	0.59	-0.29	0.1	0.51
796	3.98	NaN	NaN	NaN	-0.65	0.84	0.24	-0.55	0.81	0.19	-0.61	0.63	0.17	-0.69	0.49	0.23	-0.7	0.41	0.22	-0.72	0.26	0.17	-0.77	0.08	0.25	-0.85	0.04	0.23	-0.64	0.86	0.5	-0.52	0.83	0.55	-0.52	0.67	0.59	-0.47	0.48	0.55	-0.42	0.41	0.55	-0.37	0.25	0.59	-0.29	0.1	0.51
797	3.985	NaN	NaN	NaN	-0.65	0.85	0.24	-0.56	0.82	0.19	-0.61	0.63	0.16	-0.69	0.49	0.23	-0.7	0.41	0.22	-0.72	0.26	0.17	-0.77	0.08	0.25	-0.85	0.04	0.23	-0.65	0.86	0.5	-0.52	0.83	0.55	-0.52	0.67	0.59	-0.47	0.48	0.55	-0.43	0.41	0.55	-0.38	0.25	0.59	-0.3	0.1	0.51
798	3.99	NaN	NaN	NaN	-0.66	0.85	0.24	-0.56	0.82	0.19	-0.62	0.64	0.16	-0.7	0.49	0.23	-0.71	0.41	0.22	-0.73	0.26	0.17	-0.77	0.08	0.25	-0.85	0.04	0.23	-0.65	0.86	0.5	-0.53	0.83	0.55	-0.53	0.67	0.59	-0.48	0.48	0.55	-0.44	0.41	0.55	-0.38	0.26	0.59	-0.3	0.1	0.51
799	3.995	NaN	NaN	NaN	-0.66	0.85	0.24	-0.57	0.82	0.19	-0.62	0.64	0.16	-0.7	0.5	0.23	-0.71	0.41	0.22	-0.73	0.26	0.17	-0.77	0.08	0.25	-0.85	0.04	0.23	-0.66	0.86	0.5	-0.53	0.83	0.55	-0.53	0.67	0.59	-0.49	0.48	0.55	-0.44	0.41	0.55	-0.39	0.26	0.59	-0.3	0.1	0.51
800	4	NaN	NaN	NaN	-0.67	0.85	0.24	-0.57	0.82	0.19	-0.63	0.64	0.16	-0.71	0.5	0.23	-0.72	0.41	0.22	-0.74	0.26	0.17	-0.77	0.08	0.25	-0.85	0.04	0.23	-0.66	0.86	0.5	-0.54	0.84	0.55	-0.54	0.67	0.59	-0.49	0.48	0.55	-0.45	0.41	0.55	-0.39	0.26	0.59	-0.3	0.11	0.51
801	4.005	NaN	NaN	NaN	-0.67	0.85	0.24	-0.58	0.82	0.19	-0.63	0.64	0.16	-0.71	0.5	0.22	-0.72	0.41	0.22	-0.74	0.26	0.17	-0.77	0.08	0.25	-0.85	0.04	0.23	-0.67	0.87	0.5	-0.54	0.84	0.54	-0.55	0.67	0.59	-0.5	0.48	0.55	-0.46	0.41	0.55	-0.4	0.26	0.59	-0.31	0.11	0.51
802	4.01	NaN	NaN	NaN	-0.68	0.85	0.24	-0.58	0.82	0.19	-0.64	0.64	0.16	-0.72	0.5	0.22	-0.72	0.41	0.22	-0.74	0.26	0.17	-0.77	0.08	0.25	-0.85	0.04	0.23	-0.67	0.87	0.5	-0.55	0.84	0.54	-0.55	0.67	0.59	-0.51	0.48	0.55	-0.46	0.41	0.55	-0.4	0.26	0.59	-0.31	0.11	0.51
803	4.015	NaN	NaN	NaN	-0.68	0.85	0.24	-0.59	0.82	0.19	-0.64	0.64	0.16	-0.72	0.5	0.22	-0.73	0.41	0.22	-0.75	0.26	0.17	-0.77	0.08	0.25	-0.85	0.04	0.23	-0.68	0.87	0.49	-0.55	0.84	0.54	-0.56	0.67	0.59	-0.52	0.48	0.55	-0.47	0.41	0.55	-0.41	0.26	0.59	-0.31	0.11	0.51
804	4.02	NaN	NaN	NaN	-0.69	0.85	0.24	-0.59	0.82	0.19	-0.65	0.64	0.16	-0.72	0.5	0.22	-0.73	0.41	0.22	-0.75	0.26	0.17	-0.77	0.08	0.25	-0.85	0.04	0.23	-0.68	0.87	0.49	-0.56	0.84	0.54	-0.56	0.67	0.59	-0.52	0.48	0.55	-0.48	0.41	0.55	-0.41	0.26	0.59	-0.32	0.12	0.51
805	4.025	NaN	NaN	NaN	-0.69	0.85	0.24	-0.6	0.82	0.18	-0.65	0.64	0.16	-0.73	0.5	0.22	-0.74	0.41	0.22	-0.75	0.26	0.17	-0.77	0.08	0.25	-0.85	0.04	0.23	-0.69	0.87	0.49	-0.56	0.84	0.54	-0.57	0.67	0.59	-0.53	0.48	0.55	-0.49	0.41	0.55	-0.42	0.26	0.59	-0.32	0.12	0.51
806	4.03	NaN	NaN	NaN	-0.7	0.85	0.23	-0.6	0.82	0.18	-0.65	0.64	0.16	-0.73	0.5	0.22	-0.74	0.41	0.22	-0.75	0.26	0.17	-0.77	0.08	0.25	-0.85	0.04	0.23	-0.69	0.87	0.49	-0.57	0.84	0.54	-0.58	0.67	0.59	-0.54	0.48	0.55	-0.5	0.41	0.55	-0.43	0.27	0.59	-0.32	0.12	0.51
807	4.035	NaN	NaN	NaN	-0.71	0.86	0.23	-0.61	0.82	0.18	-0.66	0.64	0.16	-0.73	0.5	0.22	-0.74	0.41	0.22	-0.76	0.26	0.17	-0.77	0.08	0.25	-0.85	0.04	0.22	-0.7	0.87	0.49	-0.57	0.84	0.54	-0.58	0.67	0.59	-0.55	0.48	0.55	-0.51	0.41	0.55	-0.43	0.27	0.59	-0.33	0.13	0.51
808	4.04	NaN	NaN	NaN	-0.71	0.86	0.23	-0.61	0.82	0.18	-0.66	0.64	0.15	-0.74	0.5	0.22	-0.74	0.41	0.22	-0.76	0.26	0.17	-0.77	0.08	0.25	-0.85	0.04	0.22	-0.7	0.87	0.49	-0.58	0.84	0.54	-0.59	0.67	0.59	-0.56	0.48	0.55	-0.51	0.41	0.55	-0.44	0.27	0.59	-0.33	0.13	0.51
809	4.045	NaN	NaN	NaN	-0.71	0.86	0.23	-0.62	0.82	0.18	-0.66	0.64	0.15	-0.74	0.5	0.22	-0.75	0.41	0.22	-0.76	0.26	0.17	-0.77	0.08	0.25	-0.85	0.04	0.22	-0.7	0.87	0.49	-0.58	0.84	0.54	-0.59	0.67	0.59	-0.57	0.48	0.55	-0.52	0.41	0.55	-0.45	0.27	0.59	-0.34	0.13	0.51
810	4.05	NaN	NaN	NaN	-0.72	0.86	0.23	-0.62	0.83	0.18	-0.67	0.64	0.15	-0.74	0.5	0.22	-0.75	0.41	0.21	-0.76	0.26	0.17	-0.77	0.08	0.24	-0.85	0.04	0.22	-0.71	0.87	0.49	-0.58	0.84	0.54	-0.6	0.67	0.58	-0.58	0.48	0.55	-0.53	0.41	0.55	-0.45	0.27	0.59	-0.34	0.14	0.51
811	4.055	NaN	NaN	NaN	-0.72	0.86	0.23	-0.63	0.83	0.18	-0.67	0.64	0.15	-0.74	0.5	0.22	-0.75	0.41	0.21	-0.76	0.26	0.17	-0.77	0.08	0.24	-0.85	0.04	0.22	-0.71	0.88	0.49	-0.59	0.84	0.53	-0.61	0.67	0.58	-0.58	0.48	0.55	-0.54	0.41	0.55	-0.46	0.27	0.59	-0.34	0.14	0.51
812	4.06	NaN	NaN	NaN	-0.73	0.86	0.23	-0.63	0.83	0.18	-0.67	0.64	0.15	-0.75	0.5	0.21	-0.75	0.41	0.21	-0.76	0.26	0.17	-0.77	0.08	0.24	-0.85	0.04	0.22	-0.72	0.88	0.49	-0.59	0.84	0.53	-0.61	0.67	0.58	-0.59	0.48	0.55	-0.55	0.41	0.55	-0.47	0.27	0.59	-0.35	0.14	0.51
813	4.065	NaN	NaN	NaN	-0.73	0.86	0.23	-0.64	0.83	0.18	-0.68	0.64	0.15	-0.75	0.5	0.21	-0.75	0.41	0.21	-0.76	0.26	0.16	-0.77	0.08	0.25	-0.85	0.04	0.22	-0.72	0.88	0.49	-0.6	0.84	0.53	-0.62	0.67	0.58	-0.6	0.48	0.55	-0.56	0.41	0.55	-0.47	0.28	0.59	-0.35	0.15	0.51
814	4.07	NaN	NaN	NaN	-0.74	0.86	0.23	-0.64	0.83	0.18	-0.68	0.64	0.15	-0.75	0.5	0.21	-0.75	0.41	0.21	-0.76	0.26	0.16	-0.77	0.08	0.25	-0.85	0.04	0.22	-0.72	0.88	0.49	-0.6	0.84	0.53	-0.62	0.67	0.58	-0.61	0.48	0.55	-0.57	0.41	0.55	-0.48	0.28	0.59	-0.36	0.15	0.51
815	4.075	NaN	NaN	NaN	-0.74	0.86	0.23	-0.65	0.83	0.18	-0.68	0.64	0.15	-0.75	0.5	0.21	-0.76	0.41	0.21	-0.77	0.26	0.16	-0.77	0.08	0.25	-0.85	0.04	0.22	-0.73	0.88	0.49	-0.61	0.84	0.53	-0.63	0.67	0.58	-0.62	0.48	0.55	-0.57	0.41	0.55	-0.49	0.28	0.59	-0.36	0.16	0.51
816	4.08	NaN	NaN	NaN	-0.75	0.86	0.23	-0.65	0.83	0.18	-0.68	0.64	0.15	-0.75	0.5	0.21	-0.76	0.41	0.21	-0.77	0.26	0.16	-0.77	0.08	0.25	-0.85	0.04	0.22	-0.73	0.88	0.49	-0.61	0.84	0.53	-0.64	0.67	0.58	-0.63	0.48	0.55	-0.58	0.41	0.55	-0.49	0.28	0.59	-0.37	0.16	0.51
817	4.085	NaN	NaN	NaN	-0.75	0.86	0.23	-0.65	0.83	0.18	-0.69	0.64	0.15	-0.76	0.5	0.21	-0.76	0.41	0.21	-0.77	0.26	0.16	-0.77	0.08	0.25	-0.85	0.04	0.22	-0.74	0.88	0.49	-0.61	0.84	0.53	-0.64	0.67	0.58	-0.64	0.48	0.55	-0.59	0.41	0.55	-0.5	0.28	0.59	-0.38	0.16	0.51
818	4.09	NaN	NaN	NaN	-0.76	0.86	0.23	-0.66	0.83	0.17	-0.69	0.64	0.15	-0.76	0.5	0.21	-0.76	0.41	0.21	-0.77	0.26	0.16	-0.77	0.08	0.25	-0.85	0.04	0.22	-0.74	0.88	0.49	-0.62	0.84	0.53	-0.65	0.67	0.58	-0.64	0.48	0.55	-0.6	0.42	0.55	-0.51	0.28	0.58	-0.38	0.17	0.51
819	4.095	NaN	NaN	NaN	-0.76	0.87	0.23	-0.66	0.83	0.17	-0.69	0.64	0.15	-0.76	0.5	0.21	-0.76	0.41	0.21	-0.77	0.26	0.16	-0.77	0.08	0.25	-0.85	0.04	0.22	-0.74	0.88	0.49	-0.62	0.85	0.53	-0.65	0.67	0.58	-0.65	0.48	0.55	-0.61	0.42	0.55	-0.51	0.29	0.58	-0.39	0.17	0.5
820	4.1	NaN	NaN	NaN	-0.77	0.87	0.23	-0.67	0.83	0.17	-0.7	0.65	0.15	-0.76	0.5	0.21	-0.76	0.41	0.21	-0.77	0.26	0.16	-0.77	0.08	0.25	-0.85	0.04	0.22	-0.75	0.88	0.49	-0.62	0.85	0.53	-0.66	0.67	0.58	-0.66	0.48	0.55	-0.62	0.42	0.55	-0.52	0.29	0.58	-0.39	0.17	0.5
821	4.105	NaN	NaN	NaN	-0.77	0.87	0.23	-0.67	0.83	0.17	-0.7	0.65	0.15	-0.76	0.5	0.21	-0.76	0.41	0.21	-0.77	0.26	0.16	-0.77	0.08	0.25	-0.85	0.04	0.22	-0.75	0.88	0.49	-0.63	0.85	0.53	-0.66	0.67	0.58	-0.67	0.48	0.55	-0.63	0.42	0.55	-0.53	0.29	0.58	-0.4	0.18	0.5
822	4.11	NaN	NaN	NaN	-0.77	0.87	0.23	-0.68	0.84	0.17	-0.7	0.65	0.15	-0.77	0.5	0.21	-0.77	0.41	0.21	-0.77	0.26	0.16	-0.77	0.08	0.25	-0.85	0.04	0.22	-0.75	0.88	0.49	-0.63	0.85	0.53	-0.67	0.68	0.58	-0.68	0.48	0.55	-0.63	0.42	0.55	-0.53	0.3	0.58	-0.41	0.18	0.5
823	4.115	NaN	NaN	NaN	-0.78	0.87	0.23	-0.68	0.84	0.17	-0.71	0.65	0.15	-0.77	0.5	0.21	-0.77	0.41	0.21	-0.77	0.26	0.16	-0.77	0.08	0.25	-0.85	0.04	0.22	-0.76	0.88	0.49	-0.64	0.85	0.53	-0.67	0.68	0.58	-0.68	0.49	0.55	-0.64	0.42	0.55	-0.54	0.3	0.58	-0.42	0.18	0.5
824	4.12	NaN	NaN	NaN	-0.78	0.87	0.23	-0.68	0.84	0.17	-0.71	0.65	0.15	-0.77	0.5	0.21	-0.77	0.41	0.21	-0.77	0.26	0.16	-0.77	0.08	0.25	-0.85	0.04	0.22	-0.76	0.88	0.49	-0.64	0.85	0.53	-0.68	0.68	0.58	-0.69	0.49	0.55	-0.65	0.42	0.55	-0.55	0.3	0.58	-0.42	0.18	0.5
825	4.125	NaN	NaN	NaN	-0.79	0.87	0.23	-0.69	0.84	0.17	-0.72	0.65	0.15	-0.77	0.5	0.21	-0.77	0.41	0.21	-0.77	0.26	0.16	-0.77	0.08	0.25	-0.85	0.04	0.22	-0.76	0.88	0.48	-0.64	0.85	0.52	-0.68	0.68	0.58	-0.7	0.49	0.55	-0.66	0.42	0.55	-0.56	0.3	0.58	-0.43	0.19	0.5
826	4.13	NaN	NaN	NaN	-0.79	0.87	0.23	-0.69	0.84	0.17	-0.72	0.65	0.15	-0.77	0.5	0.21	-0.77	0.41	0.21	-0.77	0.26	0.16	-0.77	0.08	0.25	-0.85	0.04	0.22	-0.77	0.88	0.48	-0.65	0.85	0.52	-0.69	0.68	0.58	-0.71	0.49	0.55	-0.67	0.43	0.55	-0.56	0.31	0.58	-0.43	0.19	0.5
827	4.135	NaN	NaN	NaN	-0.8	0.87	0.23	-0.7	0.84	0.17	-0.72	0.65	0.14	-0.78	0.5	0.21	-0.77	0.41	0.21	-0.78	0.26	0.16	-0.77	0.08	0.25	-0.85	0.04	0.22	-0.77	0.88	0.48	-0.65	0.85	0.52	-0.69	0.68	0.58	-0.71	0.49	0.55	-0.67	0.43	0.55	-0.57	0.31	0.58	-0.44	0.19	0.5
828	4.14	NaN	NaN	NaN	-0.8	0.87	0.23	-0.7	0.84	0.17	-0.72	0.65	0.14	-0.78	0.5	0.21	-0.77	0.41	0.21	-0.78	0.26	0.16	-0.77	0.08	0.25	-0.85	0.04	0.22	-0.77	0.89	0.48	-0.65	0.85	0.52	-0.7	0.68	0.57	-0.72	0.49	0.55	-0.68	0.43	0.55	-0.58	0.31	0.58	-0.45	0.19	0.5
829	4.145	NaN	NaN	NaN	-0.8	0.87	0.23	-0.7	0.84	0.17	-0.73	0.65	0.14	-0.78	0.5	0.21	-0.78	0.41	0.21	-0.78	0.26	0.16	-0.77	0.08	0.25	-0.85	0.04	0.22	-0.78	0.89	0.48	-0.66	0.85	0.52	-0.7	0.68	0.57	-0.73	0.49	0.55	-0.69	0.43	0.55	-0.59	0.31	0.58	-0.46	0.19	0.5
830	4.15	NaN	NaN	NaN	-0.81	0.87	0.23	-0.71	0.84	0.17	-0.73	0.65	0.14	-0.78	0.5	0.21	-0.78	0.41	0.21	-0.78	0.26	0.16	-0.77	0.08	0.25	-0.85	0.04	0.22	-0.78	0.89	0.48	-0.66	0.85	0.52	-0.71	0.68	0.57	-0.73	0.49	0.55	-0.7	0.43	0.55	-0.59	0.31	0.58	-0.47	0.19	0.5
831	4.155	NaN	NaN	NaN	-0.81	0.87	0.23	-0.71	0.84	0.17	-0.73	0.65	0.14	-0.78	0.5	0.21	-0.78	0.41	0.21	-0.78	0.26	0.16	-0.77	0.08	0.25	-0.85	0.04	0.22	-0.78	0.89	0.48	-0.66	0.85	0.52	-0.71	0.68	0.57	-0.74	0.49	0.54	-0.7	0.43	0.55	-0.6	0.31	0.58	-0.48	0.19	0.49
832	4.16	NaN	NaN	NaN	-0.82	0.87	0.23	-0.72	0.84	0.17	-0.74	0.65	0.14	-0.79	0.5	0.21	-0.78	0.41	0.21	-0.78	0.26	0.16	-0.77	0.08	0.25	-0.85	0.04	0.22	-0.79	0.89	0.48	-0.67	0.86	0.52	-0.71	0.68	0.57	-0.75	0.5	0.54	-0.71	0.43	0.55	-0.61	0.31	0.58	-0.48	0.19	0.49
833	4.165	NaN	NaN	NaN	-0.82	0.87	0.23	-0.72	0.84	0.17	-0.74	0.65	0.14	-0.79	0.5	0.21	-0.78	0.41	0.21	-0.78	0.26	0.16	-0.77	0.08	0.25	-0.85	0.04	0.22	-0.79	0.89	0.48	-0.67	0.86	0.52	-0.72	0.68	0.57	-0.76	0.5	0.55	-0.72	0.43	0.55	-0.62	0.31	0.58	-0.49	0.19	0.49
834	4.17	NaN	NaN	NaN	-0.82	0.87	0.23	-0.72	0.84	0.17	-0.74	0.65	0.14	-0.79	0.5	0.21	-0.78	0.41	0.21	-0.78	0.26	0.16	-0.77	0.08	0.25	-0.85	0.04	0.22	-0.79	0.89	0.48	-0.67	0.86	0.52	-0.72	0.69	0.57	-0.76	0.5	0.54	-0.73	0.44	0.55	-0.62	0.31	0.58	-0.5	0.19	0.49
835	4.175	NaN	NaN	NaN	-0.83	0.87	0.23	-0.73	0.84	0.17	-0.74	0.65	0.14	-0.79	0.5	0.21	-0.78	0.41	0.21	-0.78	0.26	0.16	-0.77	0.08	0.25	-0.85	0.04	0.22	-0.8	0.89	0.48	-0.68	0.86	0.52	-0.73	0.69	0.57	-0.77	0.5	0.54	-0.73	0.44	0.55	-0.63	0.31	0.58	-0.51	0.19	0.49
836	4.18	NaN	NaN	NaN	-0.83	0.87	0.23	-0.73	0.84	0.17	-0.75	0.65	0.14	-0.79	0.5	0.21	-0.78	0.41	0.21	-0.78	0.26	0.16	-0.77	0.08	0.25	-0.85	0.04	0.22	-0.8	0.89	0.48	-0.68	0.86	0.52	-0.73	0.69	0.57	-0.77	0.5	0.54	-0.74	0.44	0.55	-0.64	0.31	0.58	-0.52	0.19	0.49
837	4.185	NaN	NaN	NaN	-0.83	0.87	0.23	-0.74	0.84	0.17	-0.75	0.65	0.14	-0.79	0.5	0.21	-0.79	0.41	0.21	-0.78	0.26	0.16	-0.77	0.08	0.25	-0.85	0.04	0.22	-0.8	0.89	0.48	-0.68	0.86	0.52	-0.74	0.69	0.57	-0.78	0.5	0.55	-0.75	0.44	0.55	-0.65	0.31	0.58	-0.53	0.19	0.49
838	4.19	NaN	NaN	NaN	-0.84	0.87	0.23	-0.74	0.84	0.17	-0.75	0.65	0.14	-0.8	0.5	0.21	-0.79	0.41	0.21	-0.78	0.26	0.16	-0.77	0.08	0.25	-0.85	0.04	0.22	-0.8	0.89	0.48	-0.68	0.86	0.52	-0.74	0.69	0.57	-0.79	0.5	0.54	-0.76	0.44	0.55	-0.66	0.31	0.58	-0.54	0.19	0.49
839	4.195	NaN	NaN	NaN	-0.84	0.87	0.23	-0.74	0.84	0.17	-0.75	0.65	0.14	-0.8	0.5	0.21	-0.79	0.41	0.21	-0.78	0.26	0.16	-0.77	0.08	0.25	-0.85	0.04	0.22	-0.81	0.89	0.48	-0.69	0.86	0.52	-0.74	0.69	0.57	-0.79	0.5	0.54	-0.76	0.44	0.55	-0.67	0.31	0.57	-0.55	0.18	0.49
840	4.2	NaN	NaN	NaN	-0.85	0.87	0.23	-0.75	0.84	0.17	-0.76	0.65	0.14	-0.8	0.5	0.21	-0.79	0.41	0.21	-0.78	0.26	0.16	-0.77	0.08	0.25	-0.85	0.04	0.22	-0.81	0.89	0.48	-0.69	0.86	0.52	-0.75	0.69	0.57	-0.8	0.5	0.54	-0.77	0.44	0.55	-0.68	0.31	0.57	-0.57	0.18	0.49
841	4.205	NaN	NaN	NaN	-0.85	0.87	0.23	-0.75	0.84	0.17	-0.76	0.65	0.14	-0.8	0.5	0.21	-0.79	0.41	0.21	-0.79	0.26	0.16	-0.77	0.08	0.25	-0.85	0.04	0.22	-0.81	0.89	0.48	-0.69	0.86	0.52	-0.75	0.69	0.57	-0.81	0.5	0.54	-0.78	0.44	0.55	-0.68	0.31	0.57	-0.58	0.18	0.48
842	4.21	NaN	NaN	NaN	-0.85	0.87	0.23	-0.75	0.84	0.17	-0.76	0.65	0.14	-0.8	0.5	0.21	-0.79	0.41	0.21	-0.79	0.26	0.16	-0.77	0.08	0.25	-0.85	0.04	0.22	-0.81	0.89	0.48	-0.69	0.86	0.52	-0.76	0.69	0.57	-0.81	0.51	0.54	-0.78	0.44	0.55	-0.69	0.31	0.57	-0.59	0.18	0.48
843	4.215	NaN	NaN	NaN	-0.86	0.87	0.23	-0.76	0.84	0.17	-0.76	0.65	0.14	-0.8	0.5	0.21	-0.79	0.41	0.21	-0.79	0.26	0.16	-0.77	0.08	0.25	-0.85	0.04	0.22	-0.82	0.89	0.48	-0.7	0.86	0.52	-0.76	0.69	0.57	-0.82	0.51	0.54	-0.79	0.44	0.55	-0.7	0.31	0.57	-0.6	0.17	0.48
844	4.22	NaN	NaN	NaN	-0.86	0.87	0.23	-0.76	0.84	0.17	-0.77	0.65	0.14	-0.81	0.5	0.21	-0.8	0.41	0.21	-0.79	0.26	0.16	-0.77	0.08	0.25	-0.85	0.04	0.22	-0.82	0.89	0.48	-0.7	0.86	0.52	-0.76	0.69	0.57	-0.83	0.51	0.54	-0.8	0.44	0.55	-0.71	0.31	0.57	-0.61	0.17	0.48
845	4.225	NaN	NaN	NaN	-0.87	0.87	0.23	-0.77	0.85	0.16	-0.77	0.65	0.14	-0.81	0.5	0.21	-0.8	0.41	0.21	-0.79	0.26	0.16	-0.77	0.08	0.25	-0.85	0.04	0.22	-0.82	0.89	0.48	-0.7	0.86	0.52	-0.77	0.69	0.57	-0.83	0.51	0.54	-0.8	0.44	0.55	-0.72	0.3	0.57	-0.62	0.17	0.48
846	4.23	NaN	NaN	NaN	-0.87	0.87	0.23	-0.78	0.85	0.16	-0.77	0.65	0.14	-0.81	0.5	0.21	-0.8	0.41	0.21	-0.79	0.26	0.16	-0.77	0.08	0.25	-0.85	0.04	0.22	-0.83	0.89	0.48	-0.71	0.86	0.52	-0.77	0.69	0.57	-0.84	0.51	0.54	-0.81	0.44	0.54	-0.73	0.3	0.57	-0.63	0.17	0.48
847	4.235	NaN	NaN	NaN	-0.87	0.87	0.23	-0.78	0.85	0.16	-0.78	0.65	0.14	-0.81	0.5	0.21	-0.8	0.41	0.21	-0.79	0.26	0.16	-0.77	0.08	0.25	-0.85	0.04	0.22	-0.83	0.89	0.48	-0.71	0.86	0.52	-0.77	0.69	0.57	-0.84	0.51	0.54	-0.82	0.44	0.55	-0.74	0.3	0.57	-0.64	0.16	0.48
848	4.24	NaN	NaN	NaN	-0.88	0.87	0.23	-0.78	0.85	0.16	-0.78	0.66	0.14	-0.81	0.5	0.21	-0.8	0.41	0.21	-0.79	0.26	0.16	-0.77	0.08	0.25	-0.85	0.04	0.22	-0.83	0.89	0.48	-0.71	0.86	0.51	-0.78	0.69	0.57	-0.85	0.51	0.54	-0.82	0.44	0.55	-0.75	0.3	0.57	-0.65	0.16	0.48
849	4.245	NaN	NaN	NaN	-0.88	0.87	0.23	-0.79	0.85	0.16	-0.78	0.66	0.14	-0.82	0.5	0.21	-0.8	0.41	0.21	-0.79	0.26	0.16	-0.77	0.08	0.25	-0.85	0.04	0.22	-0.83	0.89	0.48	-0.71	0.86	0.51	-0.78	0.69	0.57	-0.85	0.51	0.54	-0.83	0.44	0.55	-0.75	0.3	0.57	-0.66	0.16	0.47
850	4.25	NaN	NaN	NaN	-0.89	0.87	0.23	-0.79	0.85	0.16	-0.79	0.66	0.14	-0.82	0.5	0.21	-0.8	0.41	0.21	-0.79	0.26	0.16	-0.77	0.08	0.25	-0.85	0.04	0.22	-0.84	0.89	0.48	-0.72	0.86	0.51	-0.79	0.69	0.57	-0.86	0.51	0.54	-0.83	0.44	0.55	-0.76	0.3	0.57	-0.68	0.15	0.47
851	4.255	NaN	NaN	NaN	-0.89	0.87	0.23	-0.8	0.85	0.16	-0.79	0.66	0.14	-0.82	0.5	0.21	-0.8	0.41	0.21	-0.79	0.26	0.16	-0.77	0.08	0.25	-0.85	0.04	0.22	-0.84	0.89	0.48	-0.72	0.86	0.51	-0.79	0.69	0.57	-0.86	0.51	0.54	-0.84	0.44	0.54	-0.77	0.3	0.57	-0.69	0.15	0.47
852	4.26	NaN	NaN	NaN	-0.89	0.87	0.23	-0.8	0.85	0.16	-0.79	0.66	0.14	-0.82	0.5	0.21	-0.81	0.41	0.21	-0.8	0.26	0.16	-0.77	0.08	0.25	-0.85	0.04	0.22	-0.84	0.89	0.48	-0.72	0.86	0.51	-0.79	0.69	0.57	-0.87	0.51	0.54	-0.84	0.44	0.54	-0.78	0.29	0.57	-0.7	0.15	0.47
853	4.265	NaN	NaN	NaN	-0.9	0.87	0.23	-0.81	0.85	0.16	-0.79	0.66	0.14	-0.82	0.5	0.21	-0.81	0.41	0.21	-0.8	0.26	0.16	-0.77	0.08	0.25	-0.85	0.04	0.22	-0.84	0.89	0.48	-0.72	0.86	0.51	-0.8	0.7	0.57	-0.87	0.51	0.54	-0.85	0.44	0.54	-0.78	0.29	0.56	-0.71	0.15	0.47
854	4.27	NaN	NaN	NaN	-0.9	0.87	0.23	-0.81	0.85	0.16	-0.8	0.66	0.14	-0.83	0.5	0.21	-0.81	0.41	0.21	-0.8	0.26	0.16	-0.78	0.08	0.25	-0.85	0.04	0.23	-0.85	0.89	0.48	-0.73	0.86	0.51	-0.8	0.7	0.57	-0.87	0.52	0.54	-0.85	0.44	0.54	-0.79	0.29	0.56	-0.72	0.14	0.47
855	4.275	NaN	NaN	NaN	-0.9	0.87	0.23	-0.82	0.85	0.16	-0.8	0.65	0.14	-0.83	0.5	0.21	-0.81	0.41	0.21	-0.8	0.26	0.16	-0.78	0.08	0.25	-0.85	0.04	0.23	-0.85	0.89	0.48	-0.73	0.86	0.51	-0.8	0.7	0.57	-0.88	0.52	0.54	-0.86	0.44	0.54	-0.8	0.29	0.56	-0.74	0.14	0.47
856	4.28	NaN	NaN	NaN	-0.91	0.87	0.23	NaN	NaN	NaN	-0.8	0.65	0.14	-0.83	0.5	0.21	-0.81	0.41	0.21	-0.8	0.26	0.16	-0.78	0.08	0.25	-0.85	0.04	0.23	-0.85	0.89	0.48	-0.73	0.86	0.51	-0.81	0.7	0.57	-0.88	0.52	0.54	-0.86	0.44	0.54	-0.81	0.29	0.56	-0.75	0.14	0.47
857	4.285	NaN	NaN	NaN	-0.91	0.87	0.23	NaN	NaN	NaN	-0.81	0.65	0.14	-0.83	0.5	0.21	-0.81	0.41	0.21	-0.8	0.26	0.16	-0.78	0.08	0.25	-0.85	0.04	0.23	-0.85	0.89	0.48	-0.73	0.86	0.51	-0.81	0.7	0.57	-0.89	0.52	0.54	-0.87	0.44	0.54	-0.81	0.29	0.56	-0.76	0.13	0.47
858	4.29	NaN	NaN	NaN	-0.92	0.87	0.23	NaN	NaN	NaN	-0.81	0.65	0.14	-0.83	0.5	0.21	-0.82	0.41	0.21	-0.8	0.26	0.16	-0.78	0.08	0.25	-0.85	0.04	0.23	-0.86	0.89	0.48	-0.74	0.86	0.51	-0.81	0.7	0.57	-0.89	0.52	0.54	-0.87	0.44	0.54	-0.82	0.29	0.56	-0.77	0.13	0.47
859	4.295	NaN	NaN	NaN	-0.92	0.87	0.23	NaN	NaN	NaN	-0.81	0.65	0.14	-0.84	0.5	0.21	-0.82	0.41	0.21	-0.8	0.26	0.16	-0.78	0.08	0.25	-0.85	0.04	0.23	-0.86	0.89	0.48	-0.74	0.86	0.51	-0.81	0.7	0.57	-0.89	0.52	0.54	-0.87	0.44	0.54	-0.83	0.29	0.56	-0.78	0.13	0.47
860	4.3	NaN	NaN	NaN	-0.92	0.87	0.23	NaN	NaN	NaN	-0.82	0.65	0.14	-0.84	0.5	0.21	-0.82	0.41	0.21	-0.8	0.26	0.16	-0.78	0.08	0.25	-0.85	0.04	0.23	-0.86	0.89	0.48	-0.74	0.86	0.51	-0.82	0.7	0.57	-0.89	0.52	0.54	-0.88	0.44	0.54	-0.83	0.29	0.56	-0.8	0.12	0.47
861	4.305	NaN	NaN	NaN	-0.93	0.87	0.23	NaN	NaN	NaN	-0.82	0.65	0.14	-0.84	0.5	0.21	-0.82	0.41	0.21	-0.81	0.26	0.16	-0.78	0.08	0.25	-0.85	0.04	0.23	-0.86	0.89	0.48	-0.74	0.86	0.51	-0.82	0.7	0.57	-0.9	0.51	0.54	-0.88	0.44	0.54	-0.84	0.28	0.56	-0.81	0.12	0.46
862	4.31	NaN	NaN	NaN	-0.93	0.87	0.23	NaN	NaN	NaN	-0.82	0.65	0.14	-0.84	0.5	0.21	-0.82	0.41	0.21	-0.81	0.26	0.16	-0.78	0.08	0.25	-0.85	0.04	0.23	-0.87	0.89	0.48	-0.74	0.86	0.51	-0.82	0.7	0.57	-0.9	0.51	0.54	-0.88	0.44	0.54	-0.85	0.28	0.56	-0.82	0.12	0.46
863	4.315	NaN	NaN	NaN	-0.93	0.87	0.23	NaN	NaN	NaN	-0.83	0.65	0.14	-0.84	0.5	0.21	-0.83	0.41	0.21	-0.81	0.26	0.16	-0.78	0.08	0.25	-0.85	0.04	0.23	-0.87	0.89	0.48	-0.75	0.86	0.51	-0.82	0.7	0.57	-0.9	0.51	0.54	-0.89	0.44	0.54	-0.85	0.28	0.56	-0.83	0.11	0.46
864	4.32	NaN	NaN	NaN	-0.94	0.87	0.23	NaN	NaN	NaN	-0.83	0.65	0.14	-0.85	0.5	0.21	-0.83	0.41	0.21	-0.81	0.26	0.16	-0.78	0.08	0.25	-0.85	0.04	0.23	-0.87	0.89	0.49	-0.75	0.86	0.51	-0.83	0.7	0.57	-0.91	0.51	0.54	-0.89	0.44	0.54	-0.86	0.28	0.56	-0.84	0.11	0.46
865	4.325	NaN	NaN	NaN	-0.94	0.87	0.23	NaN	NaN	NaN	-0.84	0.65	0.14	-0.85	0.5	0.21	-0.83	0.41	0.21	-0.81	0.26	0.16	-0.78	0.08	0.25	-0.85	0.04	0.23	-0.87	0.89	0.49	-0.75	0.86	0.51	-0.83	0.69	0.57	-0.91	0.51	0.54	-0.89	0.44	0.54	-0.87	0.28	0.56	-0.86	0.11	0.46
866	4.33	NaN	NaN	NaN	-0.95	0.87	0.24	NaN	NaN	NaN	-0.84	0.65	0.14	-0.85	0.5	0.21	-0.83	0.41	0.21	-0.81	0.26	0.16	-0.78	0.08	0.25	-0.85	0.04	0.23	-0.88	0.89	0.49	-0.75	0.86	0.51	-0.83	0.69	0.57	-0.91	0.51	0.54	-0.9	0.44	0.54	-0.87	0.27	0.56	-0.87	0.11	0.46
867	4.335	NaN	NaN	NaN	-0.95	0.87	0.24	NaN	NaN	NaN	-0.84	0.65	0.14	-0.86	0.5	0.21	-0.83	0.41	0.21	-0.81	0.26	0.16	-0.78	0.08	0.25	-0.85	0.04	0.23	-0.88	0.89	0.49	-0.75	0.86	0.5	-0.83	0.69	0.57	-0.91	0.51	0.54	-0.9	0.43	0.54	-0.88	0.27	0.56	-0.88	0.11	0.46
868	4.34	NaN	NaN	NaN	-0.95	0.87	0.24	NaN	NaN	NaN	-0.85	0.65	0.14	-0.86	0.5	0.21	-0.83	0.41	0.21	-0.81	0.26	0.16	-0.78	0.08	0.25	-0.85	0.04	0.23	-0.88	0.88	0.49	-0.76	0.86	0.5	-0.83	0.69	0.57	-0.91	0.51	0.54	-0.9	0.43	0.53	-0.89	0.27	0.56	-0.89	0.1	0.46
869	4.345	NaN	NaN	NaN	-0.96	0.87	0.24	NaN	NaN	NaN	-0.85	0.65	0.14	-0.86	0.5	0.21	-0.84	0.41	0.21	-0.82	0.26	0.16	-0.78	0.08	0.25	-0.85	0.04	0.23	-0.88	0.88	0.49	-0.76	0.86	0.5	-0.83	0.69	0.57	-0.92	0.51	0.54	-0.91	0.43	0.53	-0.89	0.27	0.55	-0.9	0.1	0.46
870	4.35	NaN	NaN	NaN	-0.96	0.87	0.24	NaN	NaN	NaN	-0.85	0.65	0.14	-0.86	0.5	0.21	-0.84	0.41	0.21	-0.82	0.26	0.16	-0.78	0.08	0.25	-0.85	0.04	0.23	-0.89	0.88	0.49	-0.76	0.85	0.5	-0.83	0.69	0.57	-0.92	0.51	0.54	-0.91	0.43	0.53	-0.9	0.27	0.55	-0.92	0.1	0.46
871	4.355	NaN	NaN	NaN	-0.96	0.87	0.24	NaN	NaN	NaN	-0.86	0.65	0.14	-0.86	0.5	0.21	-0.84	0.41	0.21	-0.82	0.26	0.16	-0.78	0.08	0.25	-0.85	0.04	0.23	-0.89	0.88	0.49	-0.76	0.85	0.5	-0.84	0.69	0.57	-0.92	0.51	0.54	-0.91	0.43	0.53	-0.9	0.27	0.55	-0.93	0.1	0.46
872	4.36	NaN	NaN	NaN	-0.97	0.87	0.24	NaN	NaN	NaN	-0.86	0.65	0.14	-0.87	0.49	0.21	-0.84	0.41	0.21	-0.82	0.26	0.16	-0.78	0.08	0.25	-0.85	0.04	0.23	-0.89	0.88	0.49	-0.76	0.85	0.5	-0.84	0.69	0.57	-0.92	0.51	0.54	-0.91	0.43	0.53	-0.91	0.26	0.55	-0.94	0.1	0.46
873	4.365	NaN	NaN	NaN	-0.97	0.87	0.24	NaN	NaN	NaN	-0.87	0.65	0.14	-0.87	0.49	0.21	-0.85	0.41	0.21	-0.82	0.26	0.16	-0.78	0.08	0.25	-0.85	0.04	0.23	-0.89	0.88	0.49	-0.77	0.85	0.5	-0.84	0.69	0.57	-0.92	0.5	0.54	-0.91	0.43	0.53	-0.92	0.26	0.55	-0.95	0.1	0.46
874	4.37	NaN	NaN	NaN	-0.98	0.87	0.24	NaN	NaN	NaN	-0.87	0.65	0.14	-0.87	0.49	0.21	-0.85	0.41	0.21	-0.82	0.26	0.17	-0.78	0.08	0.25	-0.85	0.04	0.23	-0.9	0.88	0.49	-0.77	0.85	0.5	-0.84	0.68	0.56	-0.92	0.5	0.53	-0.92	0.42	0.53	-0.92	0.26	0.55	-0.96	0.09	0.46
875	4.375	NaN	NaN	NaN	-0.98	0.87	0.24	NaN	NaN	NaN	-0.87	0.65	0.14	-0.88	0.49	0.21	-0.85	0.4	0.21	-0.82	0.26	0.17	-0.78	0.08	0.25	-0.85	0.04	0.23	-0.9	0.88	0.49	-0.77	0.85	0.5	-0.84	0.68	0.56	-0.92	0.5	0.53	-0.92	0.42	0.52	-0.93	0.26	0.55	-0.97	0.09	0.46
876	4.38	NaN	NaN	NaN	-0.98	0.87	0.24	NaN	NaN	NaN	-0.88	0.65	0.14	-0.88	0.49	0.21	-0.85	0.4	0.21	-0.83	0.26	0.17	-0.78	0.08	0.25	-0.85	0.04	0.23	-0.9	0.88	0.49	-0.77	0.85	0.5	-0.84	0.68	0.56	-0.92	0.5	0.53	-0.92	0.42	0.52	-0.93	0.26	0.55	-0.98	0.09	0.46
877	4.385	NaN	NaN	NaN	-0.99	0.87	0.24	NaN	NaN	NaN	-0.88	0.65	0.14	-0.88	0.49	0.21	-0.85	0.41	0.21	-0.83	0.26	0.17	-0.78	0.08	0.25	-0.85	0.04	0.23	-0.9	0.88	0.49	-0.78	0.85	0.5	-0.84	0.68	0.56	-0.92	0.5	0.53	-0.92	0.42	0.52	-0.94	0.26	0.55	-0.99	0.09	0.46
878	4.39	NaN	NaN	NaN	-0.99	0.87	0.25	NaN	NaN	NaN	-0.89	0.65	0.14	-0.88	0.49	0.21	-0.86	0.41	0.21	-0.83	0.26	0.17	-0.78	0.08	0.25	-0.85	0.04	0.23	-0.91	0.88	0.49	-0.78	0.85	0.5	-0.84	0.68	0.56	-0.92	0.5	0.52	-0.92	0.42	0.52	-0.94	0.26	0.55	-1	0.09	0.46
879	4.395	NaN	NaN	NaN	-0.99	0.87	0.25	NaN	NaN	NaN	-0.89	0.65	0.14	-0.89	0.49	0.21	-0.86	0.41	0.21	-0.83	0.26	0.17	-0.78	0.08	0.25	-0.85	0.04	0.23	-0.91	0.88	0.49	-0.78	0.85	0.5	-0.84	0.67	0.56	-0.92	0.49	0.52	-0.93	0.42	0.51	-0.95	0.25	0.54	-1.01	0.09	0.46
880	4.4	NaN	NaN	NaN	-1	0.87	0.25	NaN	NaN	NaN	-0.89	0.65	0.14	-0.89	0.49	0.21	-0.86	0.4	0.21	-0.83	0.26	0.17	-0.78	0.08	0.25	-0.85	0.04	0.23	-0.91	0.88	0.49	-0.78	0.85	0.5	-0.84	0.67	0.56	-0.92	0.49	0.52	-0.93	0.41	0.51	-0.95	0.25	0.54	-1.02	0.09	0.46
881	4.405	NaN	NaN	NaN	-1	0.87	0.25	NaN	NaN	NaN	-0.9	0.65	0.14	-0.89	0.49	0.21	-0.86	0.4	0.21	-0.83	0.26	0.17	-0.78	0.08	0.25	-0.85	0.04	0.23	-0.91	0.88	0.49	-0.79	0.85	0.5	-0.84	0.67	0.56	-0.92	0.49	0.52	-0.93	0.41	0.51	-0.95	0.25	0.54	-1.03	0.09	0.46
882	4.41	NaN	NaN	NaN	-1.01	0.86	0.25	NaN	NaN	NaN	-0.9	0.65	0.14	-0.9	0.49	0.21	-0.87	0.4	0.21	-0.83	0.26	0.17	-0.78	0.08	0.25	-0.85	0.04	0.23	-0.92	0.88	0.49	-0.79	0.85	0.5	-0.84	0.67	0.56	-0.92	0.49	0.51	-0.93	0.41	0.5	-0.96	0.25	0.54	-1.04	0.09	0.46
883	4.415	NaN	NaN	NaN	-1.01	0.86	0.25	NaN	NaN	NaN	-0.91	0.65	0.14	-0.9	0.49	0.21	-0.87	0.4	0.21	-0.84	0.26	0.16	-0.78	0.08	0.25	-0.85	0.04	0.23	-0.92	0.88	0.49	-0.79	0.84	0.5	-0.84	0.67	0.55	-0.93	0.49	0.51	-0.93	0.41	0.5	-0.96	0.25	0.53	-1.05	0.09	0.46
884	4.42	NaN	NaN	NaN	-1.01	0.86	0.25	NaN	NaN	NaN	-0.91	0.65	0.14	-0.9	0.49	0.21	-0.87	0.4	0.21	-0.84	0.26	0.17	-0.78	0.08	0.25	-0.85	0.04	0.23	-0.92	0.87	0.49	-0.79	0.84	0.5	-0.84	0.67	0.55	-0.93	0.49	0.51	-0.94	0.41	0.5	-0.96	0.25	0.53	-1.05	0.09	0.46
885	4.425	NaN	NaN	NaN	-1.02	0.86	0.25	NaN	NaN	NaN	-0.91	0.65	0.14	-0.91	0.49	0.21	-0.87	0.4	0.21	-0.84	0.26	0.17	-0.78	0.08	0.25	-0.85	0.04	0.23	-0.92	0.87	0.49	-0.8	0.84	0.5	-0.84	0.66	0.55	-0.93	0.48	0.5	-0.94	0.41	0.5	-0.97	0.25	0.53	-1.06	0.09	0.46
886	4.43	NaN	NaN	NaN	-1.02	0.86	0.25	NaN	NaN	NaN	-0.92	0.65	0.15	-0.91	0.49	0.21	-0.88	0.4	0.21	-0.84	0.26	0.16	-0.78	0.09	0.25	-0.85	0.04	0.23	-0.93	0.87	0.5	-0.8	0.84	0.5	-0.84	0.66	0.55	-0.93	0.48	0.5	-0.94	0.41	0.49	-0.97	0.24	0.53	-1.07	0.09	0.46
887	4.435	NaN	NaN	NaN	-1.03	0.86	0.25	NaN	NaN	NaN	-0.93	0.65	0.14	-0.91	0.49	0.21	-0.88	0.4	0.21	-0.84	0.26	0.16	-0.78	0.09	0.25	-0.85	0.04	0.23	-0.93	0.87	0.5	-0.8	0.84	0.5	-0.85	0.66	0.55	-0.93	0.48	0.5	-0.94	0.4	0.49	-0.97	0.24	0.52	-1.07	0.09	0.46
888	4.44	NaN	NaN	NaN	-1.03	0.86	0.26	NaN	NaN	NaN	-0.93	0.65	0.14	-0.92	0.49	0.21	-0.88	0.4	0.21	-0.85	0.26	0.16	-0.78	0.09	0.25	-0.85	0.04	0.23	-0.93	0.87	0.5	-0.8	0.84	0.5	-0.85	0.66	0.55	-0.93	0.48	0.5	-0.95	0.4	0.49	-0.97	0.24	0.52	-1.08	0.09	0.46
889	4.445	NaN	NaN	NaN	-1.04	0.86	0.26	NaN	NaN	NaN	-0.94	0.65	0.14	-0.92	0.49	0.21	-0.89	0.4	0.21	-0.85	0.26	0.16	-0.78	0.09	0.25	-0.85	0.04	0.23	-0.94	0.87	0.5	-0.81	0.84	0.5	-0.85	0.66	0.55	-0.94	0.48	0.5	-0.95	0.4	0.49	-0.98	0.24	0.52	-1.08	0.09	0.46
890	4.45	NaN	NaN	NaN	-1.04	0.86	0.26	NaN	NaN	NaN	-0.94	0.65	0.14	-0.92	0.49	0.21	-0.89	0.4	0.21	-0.85	0.26	0.16	-0.78	0.09	0.25	-0.85	0.04	0.23	-0.94	0.87	0.5	-0.81	0.84	0.5	-0.85	0.65	0.55	-0.94	0.48	0.49	NaN	NaN	NaN	-0.98	0.24	0.51	-1.09	0.09	0.46
891	4.455	NaN	NaN	NaN	-1.04	0.86	0.26	NaN	NaN	NaN	-0.95	0.65	0.15	-0.93	0.49	0.21	-0.89	0.4	0.21	-0.85	0.26	0.16	-0.78	0.09	0.25	-0.85	0.04	0.23	-0.94	0.87	0.5	-0.81	0.84	0.5	-0.85	0.65	0.55	-0.94	0.48	0.49	-0.95	0.4	0.48	-0.98	0.24	0.51	-1.09	0.09	0.46
892	4.46	NaN	NaN	NaN	-1.05	0.86	0.26	NaN	NaN	NaN	-0.95	0.65	0.15	-0.93	0.49	0.21	-0.9	0.4	0.21	-0.85	0.26	0.16	-0.79	0.09	0.25	-0.85	0.03	0.23	-0.94	0.87	0.5	-0.82	0.84	0.5	-0.86	0.65	0.55	NaN	NaN	NaN	-0.95	0.4	0.48	-0.98	0.24	0.51	-1.09	0.09	0.46
893	4.465	NaN	NaN	NaN	-1.05	0.86	0.26	NaN	NaN	NaN	-0.96	0.65	0.15	-0.93	0.49	0.21	-0.9	0.4	0.21	-0.86	0.26	0.16	-0.79	0.09	0.25	-0.85	0.03	0.23	-0.95	0.87	0.5	-0.82	0.83	0.5	-0.86	0.65	0.54	-0.97	0.46	0.5	-0.96	0.4	0.48	-0.98	0.24	0.5	-1.1	0.09	0.45
894	4.47	NaN	NaN	NaN	-1.06	0.86	0.26	NaN	NaN	NaN	-0.96	0.65	0.15	-0.94	0.49	0.22	-0.9	0.4	0.21	-0.86	0.26	0.16	-0.79	0.09	0.24	-0.85	0.03	0.23	-0.95	0.87	0.5	-0.82	0.83	0.5	-0.86	0.65	0.54	-0.98	0.46	0.5	NaN	NaN	NaN	-0.99	0.23	0.5	-1.1	0.08	0.45
895	4.475	NaN	NaN	NaN	-1.06	0.86	0.27	NaN	NaN	NaN	-0.97	0.65	0.15	-0.94	0.49	0.22	-0.91	0.4	0.22	-0.86	0.26	0.16	-0.79	0.09	0.24	-0.85	0.03	0.23	-0.95	0.87	0.5	-0.83	0.83	0.5	-0.86	0.65	0.54	-0.96	0.47	0.49	NaN	NaN	NaN	-0.99	0.23	0.5	-1.1	0.08	0.45
896	4.48	NaN	NaN	NaN	-1.07	0.86	0.27	NaN	NaN	NaN	-0.97	0.65	0.15	-0.95	0.49	0.22	-0.91	0.4	0.22	-0.86	0.26	0.16	-0.79	0.09	0.24	-0.85	0.03	0.23	-0.96	0.87	0.5	-0.83	0.83	0.5	-0.87	0.65	0.54	-0.97	0.46	0.49	-0.97	0.39	0.47	-0.99	0.23	0.5	-1.1	0.08	0.45
897	4.485	NaN	NaN	NaN	-1.07	0.86	0.27	NaN	NaN	NaN	-0.98	0.65	0.15	-0.95	0.49	0.22	-0.92	0.4	0.22	-0.87	0.27	0.16	-0.79	0.09	0.24	-0.85	0.03	0.23	-0.96	0.86	0.5	-0.83	0.83	0.5	-0.87	0.64	0.54	-1	0.45	0.51	NaN	NaN	NaN	-0.99	0.23	0.49	-1.1	0.08	0.44
898	4.49	NaN	NaN	NaN	-1.07	0.86	0.27	NaN	NaN	NaN	-0.98	0.65	0.15	-0.96	0.49	0.22	-0.92	0.4	0.22	-0.87	0.27	0.16	-0.79	0.09	0.24	-0.85	0.03	0.23	-0.96	0.86	0.51	-0.84	0.83	0.5	-0.88	0.64	0.54	NaN	NaN	NaN	-0.97	0.39	0.47	-0.99	0.23	0.49	-1.1	0.08	0.44
899	4.495	NaN	NaN	NaN	-1.08	0.86	0.27	NaN	NaN	NaN	-0.99	0.65	0.15	-0.96	0.49	0.22	-0.92	0.4	0.22	-0.87	0.27	0.16	-0.79	0.1	0.24	-0.85	0.04	0.22	-0.97	0.86	0.51	-0.84	0.83	0.5	-0.88	0.64	0.54	-0.97	0.47	0.49	-0.97	0.39	0.47	-1	0.23	0.49	-1.11	0.08	0.44
900	4.5	NaN	NaN	NaN	-1.08	0.86	0.27	NaN	NaN	NaN	-0.99	0.65	0.15	-0.97	0.49	0.22	-0.93	0.4	0.22	-0.88	0.27	0.16	-0.79	0.1	0.24	-0.85	0.04	0.22	-0.97	0.86	0.51	-0.84	0.83	0.5	-0.88	0.64	0.54	-0.97	0.47	0.49	NaN	NaN	NaN	-1	0.23	0.49	-1.11	0.08	0.44
901	4.505	NaN	NaN	NaN	-1.09	0.86	0.27	NaN	NaN	NaN	-1	0.65	0.15	-0.98	0.49	0.22	-0.94	0.4	0.22	-0.88	0.27	0.16	-0.79	0.1	0.24	-0.85	0.04	0.22	-0.97	0.86	0.51	-0.85	0.83	0.5	-0.89	0.64	0.54	-0.97	0.47	0.49	-0.98	0.39	0.47	-1	0.22	0.5	-1.11	0.08	0.44
902	4.51	NaN	NaN	NaN	-1.09	0.86	0.27	NaN	NaN	NaN	-1.01	0.65	0.15	-0.98	0.49	0.22	-0.94	0.4	0.22	-0.88	0.27	0.16	-0.79	0.1	0.24	-0.85	0.04	0.22	-0.98	0.86	0.51	-0.85	0.83	0.5	-0.89	0.64	0.54	-0.97	0.46	0.49	-0.98	0.39	0.47	-1	0.22	0.5	-1.11	0.07	0.44
903	4.515	NaN	NaN	NaN	-1.1	0.86	0.28	NaN	NaN	NaN	-1.01	0.65	0.16	-0.99	0.48	0.22	-0.95	0.4	0.22	-0.89	0.27	0.16	-0.79	0.1	0.24	-0.85	0.04	0.22	-0.98	0.86	0.51	-0.85	0.82	0.5	-0.9	0.64	0.54	NaN	NaN	NaN	-0.98	0.39	0.47	-1.01	0.22	0.5	-1.11	0.07	0.44
904	4.52	NaN	NaN	NaN	-1.1	0.86	0.28	NaN	NaN	NaN	-1.02	0.65	0.16	-1	0.48	0.22	-0.95	0.4	0.22	-0.89	0.27	0.16	-0.8	0.1	0.24	-0.85	0.04	0.22	-0.98	0.86	0.51	-0.86	0.82	0.5	-0.9	0.64	0.54	NaN	NaN	NaN	-0.99	0.39	0.47	-1.01	0.22	0.5	-1.11	0.07	0.44
905	4.525	NaN	NaN	NaN	-1.1	0.86	0.28	NaN	NaN	NaN	-1.02	0.64	0.16	-1	0.48	0.22	-0.96	0.4	0.22	-0.89	0.27	0.16	-0.8	0.1	0.24	-0.86	0.04	0.22	-0.99	0.86	0.51	-0.86	0.82	0.5	-0.9	0.64	0.54	-0.99	0.47	0.49	-0.99	0.39	0.47	-1.01	0.22	0.5	-1.11	0.07	0.44
906	4.53	NaN	NaN	NaN	-1.11	0.86	0.28	NaN	NaN	NaN	-1.03	0.64	0.16	-1.01	0.48	0.22	-0.97	0.4	0.22	-0.9	0.27	0.16	-0.8	0.11	0.24	-0.86	0.04	0.22	-0.99	0.86	0.51	-0.86	0.82	0.5	-0.91	0.64	0.54	-0.99	0.47	0.49	-0.99	0.39	0.48	-1.02	0.22	0.51	-1.11	0.07	0.44
907	4.535	NaN	NaN	NaN	-1.11	0.86	0.28	NaN	NaN	NaN	-1.04	0.64	0.16	-1.02	0.48	0.22	-0.98	0.4	0.22	-0.9	0.27	0.16	-0.8	0.11	0.24	-0.86	0.04	0.22	-0.99	0.86	0.51	-0.87	0.82	0.5	-0.91	0.64	0.54	-0.99	0.47	0.49	-0.99	0.39	0.48	-1.02	0.22	0.51	-1.11	0.07	0.44
908	4.54	NaN	NaN	NaN	-1.12	0.86	0.28	NaN	NaN	NaN	-1.04	0.64	0.16	-1.03	0.48	0.22	-0.98	0.4	0.22	-0.91	0.27	0.16	-0.8	0.11	0.24	-0.86	0.04	0.22	-1	0.86	0.51	-0.87	0.82	0.5	-0.91	0.64	0.54	-0.99	0.47	0.49	-0.99	0.39	0.48	-1.02	0.22	0.51	-1.11	0.07	0.44
909	4.545	NaN	NaN	NaN	-1.12	0.86	0.28	NaN	NaN	NaN	-1.05	0.64	0.16	-1.04	0.48	0.22	-0.99	0.4	0.22	-0.92	0.27	0.16	-0.81	0.12	0.24	-0.86	0.04	0.22	-1	0.86	0.51	-0.87	0.82	0.5	-0.91	0.65	0.55	-0.99	0.47	0.49	-1	0.39	0.48	-1.02	0.22	0.51	-1.11	0.07	0.44
910	4.55	NaN	NaN	NaN	-1.12	0.86	0.29	NaN	NaN	NaN	-1.06	0.64	0.16	-1.04	0.48	0.22	-1	0.4	0.22	-0.92	0.27	0.16	-0.81	0.12	0.23	-0.86	0.04	0.22	-1	0.86	0.51	-0.87	0.82	0.5	-0.92	0.65	0.55	-0.99	0.47	0.5	-1	0.39	0.48	-1.02	0.22	0.51	-1.11	0.07	0.44
911	4.555	NaN	NaN	NaN	-1.13	0.86	0.29	NaN	NaN	NaN	-1.07	0.64	0.16	-1.05	0.48	0.22	-1.01	0.4	0.22	-0.93	0.28	0.16	-0.81	0.12	0.23	-0.86	0.04	0.22	-1	0.86	0.51	-0.89	0.82	0.51	-0.92	0.65	0.55	-1	0.47	0.5	-1	0.39	0.48	-1.02	0.23	0.51	-1.11	0.07	0.44
912	4.56	NaN	NaN	NaN	-1.13	0.86	0.29	NaN	NaN	NaN	-1.07	0.64	0.16	-1.06	0.48	0.22	-1.01	0.4	0.22	-0.94	0.28	0.16	-0.82	0.13	0.23	-0.86	0.04	0.22	NaN	NaN	NaN	-0.91	0.81	0.51	-0.92	0.65	0.55	-1	0.47	0.5	-1	0.39	0.49	-1.02	0.23	0.51	-1.11	0.07	0.44
913	4.565	NaN	NaN	NaN	-1.13	0.86	0.29	NaN	NaN	NaN	-1.08	0.64	0.17	-1.07	0.48	0.22	-1.02	0.4	0.22	-0.94	0.28	0.16	-0.82	0.13	0.23	-0.86	0.04	0.22	-1.01	0.86	0.51	-0.89	0.82	0.5	-0.92	0.65	0.55	-1	0.47	0.5	-1	0.39	0.49	-1.02	0.23	0.51	-1.11	0.07	0.44
914	4.57	NaN	NaN	NaN	-1.14	0.86	0.29	NaN	NaN	NaN	-1.09	0.64	0.17	-1.08	0.48	0.23	-1.03	0.4	0.22	-0.95	0.28	0.16	-0.82	0.13	0.23	-0.86	0.04	0.22	-1.01	0.86	0.51	-0.88	0.83	0.5	-0.92	0.65	0.55	-1	0.47	0.5	-1	0.39	0.49	-1.02	0.23	0.51	-1.11	0.07	0.44
915	4.575	NaN	NaN	NaN	-1.14	0.86	0.29	NaN	NaN	NaN	-1.1	0.64	0.17	-1.08	0.48	0.23	-1.04	0.4	0.22	-0.95	0.28	0.16	-0.83	0.14	0.23	-0.87	0.05	0.22	-1.01	0.86	0.51	-0.88	0.83	0.5	-0.93	0.65	0.55	-1	0.47	0.5	-1	0.39	0.49	-1.02	0.23	0.52	-1.11	0.07	0.44
916	4.58	NaN	NaN	NaN	-1.15	0.86	0.3	NaN	NaN	NaN	-1.1	0.64	0.17	-1.09	0.48	0.23	-1.05	0.4	0.22	-0.96	0.29	0.16	-0.83	0.14	0.23	-0.87	0.05	0.22	-1.01	0.86	0.52	-0.88	0.83	0.5	-0.93	0.65	0.55	NaN	NaN	NaN	-1.01	0.39	0.49	-1.02	0.23	0.52	-1.11	0.07	0.44
917	4.585	NaN	NaN	NaN	-1.15	0.86	0.3	NaN	NaN	NaN	-1.11	0.64	0.17	-1.1	0.48	0.23	-1.05	0.4	0.22	-0.97	0.29	0.16	-0.84	0.14	0.22	-0.87	0.05	0.22	-1.01	0.86	0.52	-0.88	0.83	0.5	-0.93	0.65	0.55	-1.01	0.47	0.5	-1.01	0.39	0.49	-1.03	0.23	0.52	-1.11	0.07	0.44
918	4.59	NaN	NaN	NaN	-1.15	0.86	0.3	NaN	NaN	NaN	-1.12	0.65	0.17	-1.11	0.48	0.23	-1.06	0.4	0.22	-0.98	0.29	0.16	-0.84	0.15	0.22	-0.87	0.05	0.22	-1.01	0.86	0.52	-0.88	0.83	0.5	-0.92	0.65	0.55	-1.01	0.47	0.5	-1.01	0.39	0.49	-1.03	0.22	0.52	-1.11	0.07	0.44
919	4.595	NaN	NaN	NaN	-1.16	0.86	0.3	NaN	NaN	NaN	-1.12	0.65	0.18	-1.11	0.48	0.23	-1.07	0.4	0.22	-0.98	0.29	0.16	-0.85	0.15	0.22	-0.88	0.05	0.21	-1.01	0.86	0.52	-0.89	0.83	0.49	-0.92	0.65	0.55	-1.01	0.47	0.5	-1.01	0.39	0.49	-1.03	0.22	0.52	-1.11	0.07	0.44
920	4.6	NaN	NaN	NaN	-1.16	0.86	0.3	NaN	NaN	NaN	-1.13	0.65	0.18	-1.12	0.48	0.23	-1.08	0.4	0.22	-0.99	0.3	0.16	-0.85	0.15	0.22	-0.88	0.06	0.21	-1.01	0.86	0.52	-0.89	0.83	0.49	-0.92	0.65	0.55	-1.01	0.47	0.5	-1.01	0.39	0.49	-1.03	0.22	0.52	-1.11	0.07	0.44
921	4.605	NaN	NaN	NaN	-1.16	0.86	0.31	NaN	NaN	NaN	-1.14	0.65	0.18	-1.13	0.48	0.24	-1.08	0.4	0.22	-1	0.3	0.16	-0.86	0.16	0.22	-0.88	0.06	0.21	-1.01	0.86	0.52	-0.89	0.83	0.49	-0.92	0.65	0.55	-1.01	0.47	0.5	-1.01	0.39	0.49	-1.03	0.23	0.52	-1.11	0.07	0.44
922	4.61	NaN	NaN	NaN	-1.17	0.86	0.31	NaN	NaN	NaN	-1.14	0.65	0.18	-1.13	0.48	0.24	-1.09	0.4	0.23	-1.01	0.3	0.16	-0.86	0.16	0.21	-0.89	0.06	0.21	-1.02	0.86	0.52	-0.89	0.83	0.49	-0.92	0.65	0.55	-1.01	0.47	0.5	-1.01	0.39	0.49	-1.03	0.23	0.52	-1.11	0.07	0.44
923	4.615	NaN	NaN	NaN	-1.17	0.86	0.31	NaN	NaN	NaN	-1.15	0.65	0.18	-1.14	0.48	0.24	-1.1	0.4	0.23	-1.01	0.3	0.16	-0.87	0.16	0.21	-0.89	0.06	0.21	-1.02	0.86	0.52	-0.89	0.83	0.49	-0.92	0.65	0.54	-1.01	0.47	0.5	-1.01	0.39	0.49	-1.03	0.23	0.52	-1.11	0.07	0.44
924	4.62	NaN	NaN	NaN	-1.17	0.86	0.31	NaN	NaN	NaN	-1.16	0.65	0.19	-1.15	0.49	0.24	-1.11	0.41	0.23	-1.02	0.3	0.16	-0.88	0.17	0.21	-0.9	0.07	0.21	-1.02	0.86	0.52	-0.89	0.83	0.49	-0.92	0.65	0.54	-1.01	0.47	0.5	NaN	NaN	NaN	-1.03	0.23	0.52	-1.11	0.07	0.44
925	4.625	NaN	NaN	NaN	-1.17	0.86	0.32	NaN	NaN	NaN	-1.16	0.65	0.19	-1.15	0.49	0.25	-1.11	0.41	0.23	-1.03	0.3	0.16	-0.88	0.17	0.21	-0.91	0.07	0.21	-1.02	0.87	0.52	-0.89	0.83	0.49	-0.92	0.65	0.54	-1.01	0.47	0.5	NaN	NaN	NaN	-1.03	0.23	0.52	-1.11	0.07	0.44
926	4.63	NaN	NaN	NaN	-1.18	0.86	0.32	NaN	NaN	NaN	-1.17	0.65	0.19	-1.16	0.49	0.25	-1.12	0.41	0.24	-1.04	0.31	0.16	-0.89	0.17	0.21	-0.91	0.07	0.21	-1.02	0.87	0.52	-0.89	0.83	0.49	-0.92	0.65	0.54	-1.01	0.47	0.5	NaN	NaN	NaN	-1.03	0.23	0.52	-1.11	0.07	0.44
927	4.635	NaN	NaN	NaN	-1.18	0.86	0.32	NaN	NaN	NaN	-1.17	0.65	0.19	-1.17	0.49	0.25	-1.13	0.41	0.24	-1.05	0.31	0.16	-0.9	0.17	0.2	-0.92	0.07	0.2	-1.02	0.87	0.53	NaN	NaN	NaN	-0.92	0.65	0.53	-0.99	0.45	0.48	-1.01	0.39	0.49	-1.03	0.23	0.52	-1.11	0.07	0.44
928	4.64	NaN	NaN	NaN	-1.18	0.86	0.32	NaN	NaN	NaN	NaN	NaN	NaN	-1.17	0.49	0.26	-1.13	0.41	0.24	-1.06	0.31	0.16	-0.9	0.17	0.2	-0.93	0.07	0.2	-1.02	0.87	0.53	-0.89	0.83	0.48	-0.92	0.65	0.53	-0.96	0.4	0.45	-1.01	0.41	0.49	-1.03	0.23	0.52	-1.11	0.07	0.44
929	4.645	NaN	NaN	NaN	-1.19	0.86	0.33	NaN	NaN	NaN	-1.18	0.65	0.2	-1.18	0.49	0.26	-1.14	0.41	0.24	-1.06	0.31	0.16	-0.91	0.18	0.2	-0.93	0.08	0.2	-1.02	0.87	0.53	-0.9	0.83	0.48	-0.92	0.65	0.53	-1	0.4	0.48	-1.01	0.46	0.5	-1.03	0.23	0.52	-1.11	0.07	0.44
930	4.65	NaN	NaN	NaN	-1.19	0.86	0.33	NaN	NaN	NaN	-1.19	0.66	0.2	-1.19	0.49	0.26	-1.15	0.41	0.25	-1.07	0.31	0.17	-0.92	0.18	0.2	-0.94	0.08	0.2	-1.02	0.87	0.53	-0.9	0.84	0.48	-0.92	0.65	0.53	-1.01	0.39	0.49	-1.01	0.47	0.5	-1.03	0.23	0.52	-1.11	0.07	0.44
931	4.655	NaN	NaN	NaN	-1.19	0.86	0.33	NaN	NaN	NaN	-1.19	0.66	0.21	-1.19	0.49	0.27	-1.15	0.41	0.25	-1.08	0.31	0.17	-0.92	0.18	0.2	-0.95	0.08	0.2	NaN	NaN	NaN	-0.9	0.84	0.48	-0.92	0.65	0.53	-1.01	0.39	0.49	-1.01	0.47	0.5	-1.03	0.23	0.52	-1.11	0.07	0.44
932	4.66	NaN	NaN	NaN	-1.2	0.86	0.33	NaN	NaN	NaN	-1.2	0.66	0.21	-1.2	0.49	0.27	-1.16	0.41	0.25	-1.09	0.31	0.17	-0.93	0.18	0.2	-0.96	0.08	0.2	NaN	NaN	NaN	-0.9	0.84	0.48	-0.92	0.65	0.53	NaN	NaN	NaN	-1.01	0.47	0.5	-1.03	0.23	0.52	-1.11	0.07	0.44
933	4.665	NaN	NaN	NaN	-1.2	0.86	0.34	NaN	NaN	NaN	-1.2	0.66	0.21	-1.2	0.49	0.28	-1.17	0.41	0.26	-1.1	0.31	0.17	-0.94	0.18	0.19	-0.97	0.08	0.19	NaN	NaN	NaN	-0.9	0.84	0.48	-0.92	0.65	0.53	NaN	NaN	NaN	-1.01	0.48	0.5	-1.03	0.23	0.52	-1.11	0.07	0.44
934	4.67	NaN	NaN	NaN	-1.2	0.86	0.34	NaN	NaN	NaN	-1.21	0.66	0.22	-1.21	0.5	0.28	-1.17	0.42	0.26	-1.11	0.31	0.17	-0.95	0.18	0.19	-0.98	0.08	0.19	NaN	NaN	NaN	NaN	NaN	NaN	-0.92	0.66	0.52	-1.02	0.4	0.49	-1.01	0.48	0.5	-1.03	0.23	0.52	-1.11	0.07	0.44
935	4.675	NaN	NaN	NaN	-1.21	0.86	0.34	NaN	NaN	NaN	-1.22	0.66	0.22	-1.22	0.5	0.28	-1.18	0.42	0.26	-1.11	0.31	0.18	-0.95	0.18	0.19	-0.99	0.09	0.19	NaN	NaN	NaN	-0.9	0.84	0.47	-0.92	0.66	0.52	-1.02	0.4	0.49	-1.01	0.48	0.5	-1.03	0.23	0.52	-1.11	0.07	0.44
936	4.68	NaN	NaN	NaN	-1.21	0.86	0.34	NaN	NaN	NaN	-1.22	0.66	0.22	-1.22	0.5	0.29	-1.19	0.42	0.27	-1.12	0.31	0.18	-0.96	0.18	0.19	-1	0.09	0.19	NaN	NaN	NaN	-0.9	0.84	0.47	-0.93	0.66	0.52	-1.02	0.4	0.49	-1.02	0.48	0.5	-1.03	0.23	0.51	-1.11	0.07	0.44
937	4.685	NaN	NaN	NaN	-1.21	0.87	0.35	NaN	NaN	NaN	-1.23	0.66	0.23	-1.23	0.5	0.29	-1.19	0.42	0.27	-1.13	0.31	0.18	-0.97	0.18	0.19	-1	0.09	0.19	NaN	NaN	NaN	-0.91	0.84	0.47	-0.93	0.66	0.52	-1.02	0.4	0.49	-1.02	0.48	0.5	-1.03	0.23	0.51	-1.11	0.07	0.44
938	4.69	NaN	NaN	NaN	-1.22	0.87	0.35	NaN	NaN	NaN	-1.23	0.66	0.23	-1.23	0.5	0.3	-1.2	0.42	0.27	-1.14	0.31	0.18	-0.98	0.18	0.19	-1.01	0.09	0.19	NaN	NaN	NaN	-0.91	0.84	0.47	-0.93	0.66	0.52	-1.02	0.4	0.49	-1.02	0.48	0.5	-1.03	0.23	0.51	-1.11	0.07	0.44
939	4.695	NaN	NaN	NaN	-1.22	0.87	0.35	NaN	NaN	NaN	-1.24	0.66	0.23	-1.23	0.5	0.3	-1.21	0.42	0.28	-1.14	0.31	0.18	-0.99	0.18	0.19	-1.02	0.09	0.18	NaN	NaN	NaN	-0.91	0.84	0.47	-0.93	0.66	0.52	NaN	NaN	NaN	-1.02	0.48	0.5	-1.03	0.23	0.51	-1.11	0.07	0.44
940	4.7	NaN	NaN	NaN	-1.22	0.87	0.35	NaN	NaN	NaN	-1.24	0.66	0.24	-1.24	0.5	0.3	-1.21	0.42	0.28	-1.15	0.32	0.19	-1	0.18	0.18	-1.03	0.09	0.18	NaN	NaN	NaN	-0.91	0.84	0.46	-0.93	0.66	0.52	NaN	NaN	NaN	NaN	NaN	NaN	-1.03	0.23	0.51	-1.11	0.07	0.44
941	4.705	NaN	NaN	NaN	-1.22	0.87	0.36	NaN	NaN	NaN	-1.25	0.66	0.24	-1.24	0.5	0.31	-1.21	0.42	0.28	-1.16	0.32	0.19	-1.01	0.18	0.18	-1.05	0.09	0.18	NaN	NaN	NaN	NaN	NaN	NaN	-0.93	0.66	0.52	-1.02	0.4	0.48	-1.02	0.48	0.5	-1.03	0.23	0.51	-1.11	0.07	0.44
942	4.71	NaN	NaN	NaN	-1.23	0.87	0.36	NaN	NaN	NaN	-1.25	0.66	0.25	-1.25	0.5	0.31	-1.22	0.42	0.29	-1.16	0.32	0.19	-1.01	0.18	0.18	-1.06	0.09	0.18	NaN	NaN	NaN	-0.91	0.84	0.46	-0.93	0.66	0.52	-1.02	0.4	0.48	-1.02	0.48	0.5	-1.03	0.23	0.51	-1.11	0.07	0.44
943	4.715	NaN	NaN	NaN	-1.23	0.87	0.36	NaN	NaN	NaN	-1.26	0.66	0.25	-1.25	0.5	0.32	-1.22	0.43	0.29	-1.17	0.32	0.19	-1.02	0.18	0.18	-1.07	0.09	0.18	NaN	NaN	NaN	NaN	NaN	NaN	-0.93	0.66	0.51	-1.02	0.4	0.48	-1.02	0.48	0.49	-1.03	0.23	0.51	-1.11	0.07	0.44
944	4.72	NaN	NaN	NaN	-1.23	0.87	0.36	NaN	NaN	NaN	-1.27	0.66	0.25	-1.26	0.5	0.32	-1.23	0.43	0.29	-1.18	0.32	0.19	-1.03	0.18	0.18	-1.08	0.09	0.18	NaN	NaN	NaN	-0.91	0.84	0.45	-0.93	0.66	0.51	-1.02	0.4	0.48	-1.02	0.48	0.49	-1.03	0.23	0.51	-1.11	0.07	0.44
945	4.725	NaN	NaN	NaN	-1.24	0.87	0.37	NaN	NaN	NaN	-1.27	0.66	0.26	-1.26	0.5	0.33	-1.23	0.43	0.3	-1.18	0.32	0.2	-1.04	0.18	0.18	-1.09	0.09	0.18	NaN	NaN	NaN	-0.92	0.84	0.45	-0.93	0.66	0.51	-1.02	0.4	0.48	NaN	NaN	NaN	-1.03	0.23	0.51	-1.11	0.07	0.44
946	4.73	NaN	NaN	NaN	-1.24	0.87	0.37	NaN	NaN	NaN	-1.27	0.66	0.26	-1.26	0.5	0.33	-1.23	0.43	0.3	-1.19	0.32	0.2	-1.05	0.18	0.18	-1.1	0.09	0.18	NaN	NaN	NaN	-0.92	0.84	0.45	-0.93	0.66	0.51	-1.02	0.4	0.48	NaN	NaN	NaN	-1.03	0.23	0.51	-1.11	0.07	0.44
947	4.735	NaN	NaN	NaN	-1.24	0.87	0.37	NaN	NaN	NaN	-1.28	0.66	0.27	-1.27	0.5	0.33	-1.24	0.43	0.3	-1.2	0.32	0.2	-1.06	0.17	0.18	-1.11	0.09	0.18	NaN	NaN	NaN	-0.92	0.85	0.45	-0.93	0.66	0.51	-1.02	0.4	0.48	-1.02	0.48	0.49	-1.03	0.23	0.51	-1.11	0.07	0.44
948	4.74	NaN	NaN	NaN	-1.24	0.87	0.37	NaN	NaN	NaN	-1.28	0.66	0.27	-1.27	0.51	0.34	-1.24	0.43	0.31	-1.2	0.32	0.2	-1.07	0.17	0.18	-1.12	0.09	0.18	NaN	NaN	NaN	NaN	NaN	NaN	-0.94	0.66	0.5	-1.02	0.4	0.48	-1.02	0.48	0.49	-1.03	0.24	0.51	-1.11	0.07	0.44
949	4.745	NaN	NaN	NaN	-1.25	0.87	0.38	NaN	NaN	NaN	-1.29	0.66	0.27	-1.27	0.51	0.34	-1.25	0.43	0.31	-1.21	0.32	0.2	-1.08	0.17	0.18	-1.13	0.09	0.18	NaN	NaN	NaN	NaN	NaN	NaN	-0.94	0.66	0.5	-1.02	0.4	0.48	-1.02	0.48	0.49	-1.02	0.24	0.51	-1.11	0.07	0.44
950	4.75	NaN	NaN	NaN	-1.25	0.87	0.38	NaN	NaN	NaN	-1.29	0.67	0.28	-1.28	0.51	0.34	-1.25	0.43	0.31	-1.22	0.32	0.21	-1.09	0.17	0.18	-1.14	0.09	0.19	NaN	NaN	NaN	NaN	NaN	NaN	-0.94	0.66	0.5	-1.02	0.4	0.48	NaN	NaN	NaN	-1.02	0.24	0.51	-1.11	0.07	0.44
951	4.755	NaN	NaN	NaN	-1.25	0.87	0.38	NaN	NaN	NaN	-1.3	0.67	0.28	-1.28	0.51	0.35	-1.25	0.43	0.32	-1.22	0.32	0.21	-1.1	0.17	0.18	-1.15	0.09	0.19	NaN	NaN	NaN	-0.97	0.83	0.46	-0.94	0.66	0.5	-1.02	0.4	0.48	-1.02	0.48	0.49	-1.03	0.24	0.51	-1.11	0.07	0.44
952	4.76	NaN	NaN	NaN	-1.25	0.87	0.38	NaN	NaN	NaN	-1.3	0.67	0.28	-1.28	0.51	0.35	-1.26	0.43	0.32	-1.23	0.33	0.21	-1.11	0.17	0.18	-1.16	0.09	0.19	NaN	NaN	NaN	NaN	NaN	NaN	-0.94	0.67	0.5	-1.02	0.4	0.47	-1.02	0.48	0.48	-1.02	0.24	0.5	-1.11	0.07	0.44
953	4.765	NaN	NaN	NaN	-1.26	0.87	0.38	NaN	NaN	NaN	-1.31	0.67	0.29	-1.28	0.51	0.35	-1.26	0.43	0.32	-1.24	0.32	0.22	-1.12	0.16	0.19	-1.17	0.09	0.19	NaN	NaN	NaN	NaN	NaN	NaN	-0.94	0.67	0.49	-1.02	0.4	0.47	-1.02	0.48	0.48	-1.02	0.24	0.5	-1.11	0.07	0.44
954	4.77	NaN	NaN	NaN	-1.26	0.87	0.39	NaN	NaN	NaN	-1.31	0.67	0.29	-1.29	0.51	0.36	-1.27	0.43	0.33	-1.25	0.32	0.22	-1.13	0.16	0.19	-1.18	0.09	0.2	NaN	NaN	NaN	-0.93	0.85	0.43	-0.94	0.67	0.49	-1.02	0.4	0.47	NaN	NaN	NaN	-1.02	0.24	0.5	-1.11	0.07	0.44
955	4.775	NaN	NaN	NaN	-1.26	0.87	0.39	NaN	NaN	NaN	-1.31	0.67	0.3	-1.29	0.51	0.36	-1.27	0.43	0.33	-1.25	0.32	0.22	-1.14	0.16	0.19	-1.19	0.09	0.2	NaN	NaN	NaN	NaN	NaN	NaN	-0.94	0.67	0.49	NaN	NaN	NaN	-1.03	0.49	0.48	-1.02	0.24	0.5	-1.11	0.07	0.44
956	4.78	NaN	NaN	NaN	-1.26	0.87	0.39	NaN	NaN	NaN	-1.32	0.67	0.3	-1.29	0.51	0.36	-1.27	0.43	0.33	-1.26	0.32	0.23	-1.15	0.16	0.19	-1.2	0.09	0.21	NaN	NaN	NaN	NaN	NaN	NaN	-0.94	0.67	0.49	-1.02	0.4	0.47	NaN	NaN	NaN	-1.02	0.24	0.5	-1.11	0.07	0.44
957	4.785	NaN	NaN	NaN	-1.26	0.87	0.39	NaN	NaN	NaN	-1.32	0.67	0.3	-1.29	0.51	0.37	-1.28	0.43	0.34	-1.27	0.32	0.23	-1.16	0.15	0.19	-1.22	0.08	0.21	NaN	NaN	NaN	NaN	NaN	NaN	-0.94	0.67	0.48	-1.02	0.4	0.47	NaN	NaN	NaN	-1.02	0.24	0.5	-1.11	0.07	0.44
958	4.79	NaN	NaN	NaN	-1.27	0.87	0.4	NaN	NaN	NaN	-1.32	0.67	0.31	-1.3	0.51	0.37	-1.28	0.43	0.34	-1.28	0.32	0.23	-1.17	0.15	0.2	-1.22	0.08	0.21	NaN	NaN	NaN	NaN	NaN	NaN	-0.94	0.67	0.48	-1.02	0.4	0.47	NaN	NaN	NaN	-1.02	0.24	0.5	-1.11	0.07	0.44
959	4.795	NaN	NaN	NaN	-1.27	0.87	0.4	NaN	NaN	NaN	-1.33	0.67	0.31	-1.3	0.51	0.37	-1.28	0.43	0.34	-1.28	0.32	0.24	-1.18	0.15	0.2	-1.23	0.08	0.22	NaN	NaN	NaN	NaN	NaN	NaN	-0.94	0.67	0.48	-1.02	0.4	0.47	-1.02	0.48	0.47	-1.02	0.24	0.5	-1.11	0.07	0.44
960	4.8	NaN	NaN	NaN	-1.27	0.87	0.4	NaN	NaN	NaN	-1.33	0.67	0.31	-1.3	0.51	0.38	-1.29	0.43	0.35	-1.29	0.32	0.24	-1.19	0.15	0.2	-1.24	0.08	0.23	NaN	NaN	NaN	NaN	NaN	NaN	-0.94	0.67	0.47	-1.03	0.41	0.47	-1.02	0.49	0.47	-1.02	0.24	0.5	-1.11	0.07	0.44
961	4.805	NaN	NaN	NaN	-1.27	0.87	0.4	NaN	NaN	NaN	-1.33	0.67	0.31	-1.3	0.51	0.38	-1.29	0.43	0.35	-1.3	0.31	0.25	-1.2	0.14	0.2	-1.25	0.08	0.23	NaN	NaN	NaN	NaN	NaN	NaN	-0.94	0.67	0.47	-1.03	0.41	0.46	-1.03	0.49	0.47	-1.02	0.24	0.5	-1.11	0.07	0.44
962	4.81	NaN	NaN	NaN	-1.27	0.87	0.41	NaN	NaN	NaN	-1.34	0.67	0.32	-1.3	0.51	0.38	-1.29	0.43	0.35	-1.31	0.31	0.25	-1.21	0.14	0.21	-1.26	0.08	0.24	NaN	NaN	NaN	NaN	NaN	NaN	-0.94	0.67	0.47	-1.03	0.41	0.46	NaN	NaN	NaN	-1.02	0.24	0.49	-1.11	0.07	0.44
963	4.815	NaN	NaN	NaN	-1.27	0.87	0.41	NaN	NaN	NaN	-1.34	0.67	0.32	-1.31	0.51	0.39	-1.3	0.43	0.36	-1.31	0.31	0.26	-1.22	0.14	0.21	-1.27	0.07	0.24	NaN	NaN	NaN	NaN	NaN	NaN	-0.95	0.67	0.47	-1.03	0.41	0.46	-1.03	0.49	0.47	-1.02	0.24	0.49	-1.11	0.08	0.44
964	4.82	NaN	NaN	NaN	-1.28	0.87	0.41	NaN	NaN	NaN	-1.34	0.67	0.32	-1.31	0.51	0.39	-1.3	0.43	0.36	-1.32	0.31	0.27	-1.22	0.14	0.22	-1.28	0.07	0.25	NaN	NaN	NaN	NaN	NaN	NaN	-0.95	0.67	0.46	NaN	NaN	NaN	NaN	NaN	NaN	-1.02	0.24	0.49	-1.11	0.08	0.44
965	4.825	NaN	NaN	NaN	-1.28	0.87	0.41	NaN	NaN	NaN	-1.34	0.67	0.33	-1.31	0.51	0.39	-1.3	0.43	0.36	-1.33	0.31	0.27	-1.23	0.13	0.22	-1.29	0.07	0.26	NaN	NaN	NaN	NaN	NaN	NaN	-0.95	0.67	0.46	-1.03	0.41	0.46	NaN	NaN	NaN	-1.02	0.24	0.49	-1.11	0.08	0.44
966	4.83	NaN	NaN	NaN	-1.28	0.87	0.41	NaN	NaN	NaN	-1.35	0.67	0.33	-1.31	0.51	0.39	-1.31	0.43	0.37	-1.34	0.3	0.28	-1.24	0.13	0.22	-1.3	0.07	0.27	NaN	NaN	NaN	NaN	NaN	NaN	-0.95	0.67	0.46	-1.03	0.41	0.46	NaN	NaN	NaN	-1.02	0.24	0.49	-1.11	0.08	0.44
967	4.835	NaN	NaN	NaN	-1.28	0.87	0.42	NaN	NaN	NaN	-1.35	0.67	0.33	-1.31	0.51	0.4	-1.31	0.43	0.37	-1.34	0.3	0.28	-1.25	0.13	0.23	-1.31	0.07	0.27	NaN	NaN	NaN	NaN	NaN	NaN	-0.95	0.67	0.46	-1.03	0.41	0.46	NaN	NaN	NaN	-1.02	0.24	0.49	-1.11	0.08	0.44
968	4.84	NaN	NaN	NaN	-1.28	0.87	0.42	NaN	NaN	NaN	-1.35	0.67	0.33	-1.31	0.51	0.4	-1.31	0.43	0.37	-1.35	0.3	0.29	-1.26	0.13	0.23	-1.31	0.07	0.28	NaN	NaN	NaN	NaN	NaN	NaN	-0.95	0.67	0.45	NaN	NaN	NaN	NaN	NaN	NaN	-1.02	0.24	0.49	-1.11	0.08	0.44
969	4.845	NaN	NaN	NaN	-1.29	0.87	0.42	NaN	NaN	NaN	-1.35	0.67	0.34	-1.31	0.51	0.4	-1.32	0.43	0.38	-1.35	0.3	0.3	-1.27	0.12	0.24	-1.32	0.06	0.29	NaN	NaN	NaN	NaN	NaN	NaN	-0.95	0.67	0.45	-1.03	0.41	0.45	NaN	NaN	NaN	-1.02	0.24	0.49	-1.11	0.08	0.44
970	4.85	NaN	NaN	NaN	-1.29	0.87	0.42	NaN	NaN	NaN	-1.36	0.67	0.34	-1.32	0.51	0.4	-1.32	0.43	0.38	-1.36	0.3	0.3	-1.28	0.12	0.24	-1.33	0.06	0.3	NaN	NaN	NaN	NaN	NaN	NaN	-0.95	0.67	0.45	-1.03	0.41	0.45	NaN	NaN	NaN	-1.02	0.24	0.49	-1.11	0.08	0.44
971	4.855	NaN	NaN	NaN	-1.29	0.87	0.42	NaN	NaN	NaN	-1.36	0.67	0.34	-1.32	0.51	0.41	-1.32	0.43	0.38	-1.37	0.3	0.31	-1.29	0.12	0.25	-1.34	0.06	0.31	NaN	NaN	NaN	NaN	NaN	NaN	-0.95	0.67	0.45	-1.03	0.41	0.45	NaN	NaN	NaN	-1.02	0.24	0.49	-1.11	0.08	0.44
972	4.86	NaN	NaN	NaN	-1.29	0.87	0.42	NaN	NaN	NaN	-1.36	0.67	0.35	-1.32	0.51	0.41	-1.32	0.43	0.38	-1.37	0.3	0.32	-1.3	0.12	0.26	-1.34	0.06	0.31	NaN	NaN	NaN	NaN	NaN	NaN	-0.96	0.67	0.44	-1.03	0.41	0.45	NaN	NaN	NaN	-1.02	0.24	0.49	-1.11	0.08	0.44
973	4.865	NaN	NaN	NaN	-1.29	0.87	0.43	NaN	NaN	NaN	-1.36	0.67	0.35	-1.32	0.51	0.41	-1.33	0.43	0.39	-1.38	0.3	0.32	-1.31	0.12	0.26	-1.35	0.06	0.32	NaN	NaN	NaN	NaN	NaN	NaN	-0.96	0.67	0.44	-1.03	0.41	0.45	NaN	NaN	NaN	-1.02	0.25	0.48	-1.11	0.08	0.44
974	4.87	NaN	NaN	NaN	-1.29	0.87	0.43	NaN	NaN	NaN	-1.37	0.67	0.35	-1.32	0.51	0.41	-1.33	0.43	0.39	-1.38	0.3	0.33	-1.32	0.11	0.27	-1.35	0.06	0.33	NaN	NaN	NaN	NaN	NaN	NaN	-0.96	0.67	0.44	-1.03	0.41	0.45	NaN	NaN	NaN	-1.02	0.25	0.48	-1.11	0.08	0.44
975	4.875	NaN	NaN	NaN	-1.29	0.87	0.43	NaN	NaN	NaN	-1.37	0.67	0.35	-1.32	0.51	0.41	-1.33	0.43	0.39	-1.39	0.3	0.34	-1.32	0.11	0.28	-1.36	0.05	0.34	NaN	NaN	NaN	NaN	NaN	NaN	-0.96	0.67	0.43	-1.03	0.41	0.45	NaN	NaN	NaN	-1.02	0.25	0.48	-1.11	0.08	0.44
976	4.88	NaN	NaN	NaN	-1.3	0.87	0.43	NaN	NaN	NaN	-1.37	0.67	0.35	-1.32	0.51	0.41	-1.33	0.43	0.39	-1.39	0.3	0.34	-1.33	0.11	0.28	-1.36	0.05	0.35	NaN	NaN	NaN	NaN	NaN	NaN	-0.96	0.67	0.43	NaN	NaN	NaN	NaN	NaN	NaN	-1.02	0.25	0.48	-1.11	0.08	0.44
977	4.885	NaN	NaN	NaN	-1.3	0.88	0.43	NaN	NaN	NaN	-1.37	0.67	0.36	-1.32	0.51	0.41	-1.33	0.43	0.4	-1.4	0.3	0.35	-1.34	0.11	0.29	-1.37	0.05	0.36	NaN	NaN	NaN	NaN	NaN	NaN	-0.96	0.67	0.43	-1.04	0.41	0.44	NaN	NaN	NaN	-1.02	0.25	0.48	-1.11	0.08	0.44
978	4.89	NaN	NaN	NaN	-1.3	0.87	0.44	NaN	NaN	NaN	-1.37	0.67	0.36	-1.33	0.51	0.41	-1.34	0.43	0.4	-1.4	0.3	0.36	-1.34	0.11	0.3	-1.37	0.05	0.37	NaN	NaN	NaN	NaN	NaN	NaN	-0.96	0.67	0.43	-1.04	0.41	0.44	NaN	NaN	NaN	-1.02	0.25	0.48	-1.11	0.08	0.44
979	4.895	NaN	NaN	NaN	-1.3	0.87	0.44	NaN	NaN	NaN	-1.38	0.67	0.36	-1.33	0.51	0.42	-1.34	0.43	0.4	-1.41	0.29	0.36	-1.35	0.1	0.3	-1.37	0.05	0.38	NaN	NaN	NaN	NaN	NaN	NaN	-0.96	0.67	0.42	NaN	NaN	NaN	NaN	NaN	NaN	-1.02	0.25	0.48	-1.11	0.08	0.44
980	4.9	NaN	NaN	NaN	-1.3	0.87	0.44	NaN	NaN	NaN	-1.38	0.67	0.36	-1.33	0.51	0.42	-1.34	0.43	0.4	-1.41	0.29	0.37	-1.36	0.1	0.31	-1.38	0.05	0.38	NaN	NaN	NaN	NaN	NaN	NaN	-0.97	0.67	0.42	-1.04	0.41	0.44	NaN	NaN	NaN	-1.03	0.25	0.48	-1.11	0.08	0.44
981	4.905	NaN	NaN	NaN	-1.3	0.87	0.44	NaN	NaN	NaN	-1.38	0.67	0.37	-1.33	0.51	0.42	-1.34	0.43	0.41	-1.41	0.29	0.38	-1.36	0.1	0.32	-1.38	0.05	0.39	NaN	NaN	NaN	NaN	NaN	NaN	-0.97	0.68	0.42	NaN	NaN	NaN	-0.92	0.46	0.4	-1.03	0.25	0.48	-1.11	0.08	0.44
982	4.91	NaN	NaN	NaN	-1.31	0.87	0.44	NaN	NaN	NaN	NaN	NaN	NaN	-1.33	0.51	0.42	-1.34	0.43	0.41	-1.42	0.29	0.38	-1.37	0.1	0.32	-1.38	0.05	0.4	NaN	NaN	NaN	NaN	NaN	NaN	-0.97	0.68	0.42	NaN	NaN	NaN	NaN	NaN	NaN	-1.03	0.25	0.48	-1.11	0.08	0.44
983	4.915	NaN	NaN	NaN	-1.31	0.87	0.44	NaN	NaN	NaN	NaN	NaN	NaN	-1.33	0.51	0.42	-1.35	0.43	0.41	-1.42	0.29	0.39	-1.37	0.1	0.33	-1.38	0.05	0.41	NaN	NaN	NaN	NaN	NaN	NaN	-0.97	0.68	0.41	-1.04	0.41	0.44	NaN	NaN	NaN	-1.03	0.25	0.47	-1.11	0.08	0.44
984	4.92	NaN	NaN	NaN	-1.31	0.87	0.44	NaN	NaN	NaN	NaN	NaN	NaN	-1.33	0.51	0.42	-1.35	0.43	0.41	-1.42	0.29	0.4	-1.38	0.1	0.34	-1.38	0.05	0.41	NaN	NaN	NaN	NaN	NaN	NaN	-0.97	0.68	0.41	-1.04	0.41	0.44	NaN	NaN	NaN	-1.03	0.25	0.47	-1.11	0.08	0.44
985	4.925	NaN	NaN	NaN	-1.31	0.87	0.45	NaN	NaN	NaN	NaN	NaN	NaN	-1.34	0.51	0.42	-1.35	0.43	0.41	-1.42	0.29	0.4	-1.38	0.1	0.34	-1.38	0.05	0.42	NaN	NaN	NaN	NaN	NaN	NaN	-0.97	0.68	0.41	NaN	NaN	NaN	NaN	NaN	NaN	-1.03	0.25	0.47	-1.11	0.08	0.44
986	4.93	NaN	NaN	NaN	-1.31	0.87	0.45	NaN	NaN	NaN	NaN	NaN	NaN	-1.34	0.51	0.42	-1.35	0.43	0.41	-1.42	0.29	0.41	-1.38	0.1	0.35	-1.38	0.04	0.43	NaN	NaN	NaN	NaN	NaN	NaN	-0.97	0.68	0.41	NaN	NaN	NaN	NaN	NaN	NaN	-1.03	0.25	0.47	-1.11	0.08	0.44
987	4.935	NaN	NaN	NaN	-1.31	0.87	0.45	NaN	NaN	NaN	NaN	NaN	NaN	-1.34	0.51	0.42	-1.35	0.43	0.42	-1.42	0.29	0.41	-1.39	0.1	0.35	-1.38	0.04	0.43	NaN	NaN	NaN	NaN	NaN	NaN	-0.98	0.68	0.41	-1.04	0.41	0.43	NaN	NaN	NaN	-1.03	0.25	0.47	-1.11	0.08	0.44
988	4.94	NaN	NaN	NaN	-1.31	0.87	0.45	NaN	NaN	NaN	NaN	NaN	NaN	-1.34	0.51	0.42	-1.35	0.43	0.42	-1.43	0.29	0.42	-1.39	0.1	0.36	-1.38	0.04	0.43	NaN	NaN	NaN	NaN	NaN	NaN	-0.98	0.68	0.4	-1.04	0.41	0.43	NaN	NaN	NaN	-1.03	0.25	0.47	-1.11	0.08	0.44
989	4.945	NaN	NaN	NaN	-1.31	0.87	0.45	NaN	NaN	NaN	NaN	NaN	NaN	-1.34	0.51	0.42	-1.36	0.43	0.42	-1.43	0.29	0.42	-1.39	0.1	0.36	-1.38	0.04	0.44	NaN	NaN	NaN	NaN	NaN	NaN	-0.98	0.68	0.4	-1.05	0.42	0.43	NaN	NaN	NaN	-1.03	0.25	0.47	-1.11	0.08	0.44
990	4.95	NaN	NaN	NaN	-1.31	0.87	0.45	NaN	NaN	NaN	NaN	NaN	NaN	-1.35	0.51	0.42	-1.36	0.43	0.42	-1.43	0.29	0.43	-1.39	0.09	0.36	-1.38	0.04	0.44	NaN	NaN	NaN	NaN	NaN	NaN	-0.98	0.68	0.4	-1.05	0.42	0.43	NaN	NaN	NaN	-1.03	0.25	0.47	-1.11	0.08	0.44
991	4.955	NaN	NaN	NaN	-1.31	0.87	0.45	NaN	NaN	NaN	NaN	NaN	NaN	-1.35	0.51	0.43	-1.36	0.43	0.42	-1.43	0.29	0.43	-1.4	0.09	0.36	-1.38	0.04	0.44	NaN	NaN	NaN	NaN	NaN	NaN	-0.98	0.68	0.39	NaN	NaN	NaN	NaN	NaN	NaN	-1.03	0.25	0.46	-1.11	0.08	0.44
992	4.96	NaN	NaN	NaN	-1.31	0.87	0.46	NaN	NaN	NaN	NaN	NaN	NaN	-1.35	0.51	0.43	-1.36	0.43	0.42	-1.43	0.29	0.43	-1.4	0.09	0.37	-1.39	0.04	0.44	NaN	NaN	NaN	NaN	NaN	NaN	-0.99	0.68	0.39	NaN	NaN	NaN	NaN	NaN	NaN	-1.03	0.26	0.46	-1.11	0.08	0.44
993	4.965	NaN	NaN	NaN	-1.32	0.87	0.46	NaN	NaN	NaN	NaN	NaN	NaN	-1.35	0.51	0.43	-1.36	0.42	0.42	-1.43	0.29	0.43	-1.4	0.09	0.37	-1.39	0.04	0.44	NaN	NaN	NaN	NaN	NaN	NaN	-0.99	0.68	0.39	-1.05	0.42	0.42	-0.59	0.46	0.29	NaN	NaN	NaN	-1.11	0.08	0.44
994	4.97	NaN	NaN	NaN	-1.32	0.87	0.46	NaN	NaN	NaN	NaN	NaN	NaN	-1.35	0.51	0.43	-1.37	0.42	0.42	-1.44	0.29	0.43	-1.4	0.09	0.37	-1.39	0.04	0.45	NaN	NaN	NaN	NaN	NaN	NaN	-0.99	0.68	0.39	NaN	NaN	NaN	NaN	NaN	NaN	-1.03	0.26	0.46	-1.11	0.08	0.44
995	4.975	NaN	NaN	NaN	-1.32	0.87	0.46	NaN	NaN	NaN	NaN	NaN	NaN	-1.35	0.51	0.43	-1.37	0.42	0.42	-1.44	0.29	0.43	-1.4	0.09	0.36	-1.39	0.04	0.45	NaN	NaN	NaN	NaN	NaN	NaN	-0.99	0.68	0.38	-1.05	0.42	0.42	NaN	NaN	NaN	-1.03	0.26	0.46	-1.11	0.08	0.44
996	4.98	NaN	NaN	NaN	-1.32	0.87	0.46	NaN	NaN	NaN	NaN	NaN	NaN	-1.36	0.51	0.43	-1.37	0.42	0.42	-1.44	0.29	0.42	-1.4	0.09	0.36	-1.39	0.04	0.45	NaN	NaN	NaN	NaN	NaN	NaN	-0.99	0.68	0.38	-1.05	0.42	0.42	NaN	NaN	NaN	-1.03	0.26	0.46	-1.11	0.08	0.44
997	4.985	NaN	NaN	NaN	-1.32	0.87	0.46	NaN	NaN	NaN	NaN	NaN	NaN	-1.36	0.51	0.43	-1.37	0.42	0.42	-1.44	0.29	0.42	-1.4	0.09	0.36	-1.39	0.04	0.45	NaN	NaN	NaN	NaN	NaN	NaN	-0.99	0.68	0.38	NaN	NaN	NaN	NaN	NaN	NaN	-1.03	0.26	0.45	-1.11	0.08	0.43
998	4.99	NaN	NaN	NaN	-1.32	0.87	0.46	NaN	NaN	NaN	NaN	NaN	NaN	-1.36	0.51	0.43	-1.37	0.42	0.42	-1.44	0.29	0.42	-1.4	0.09	0.36	-1.39	0.04	0.45	NaN	NaN	NaN	NaN	NaN	NaN	-1	0.68	0.37	NaN	NaN	NaN	NaN	NaN	NaN	-1.03	0.26	0.45	-1.11	0.09	0.44
999	4.995	NaN	NaN	NaN	-1.32	0.87	0.46	NaN	NaN	NaN	NaN	NaN	NaN	-1.36	0.51	0.43	NaN	NaN	NaN	-1.44	0.28	0.42	-1.4	0.09	0.36	-1.39	0.04	0.45	NaN	NaN	NaN	NaN	NaN	NaN	-1	0.68	0.37	NaN	NaN	NaN	NaN	NaN	NaN	-1.03	0.26	0.45	-1.12	0.1	0.45
1000	5	NaN	NaN	NaN	-1.32	0.87	0.47	NaN	NaN	NaN	NaN	NaN	NaN	-1.36	0.51	0.42	-1.38	0.42	0.41	-1.45	0.28	0.42	-1.4	0.09	0.36	-1.39	0.04	0.45	NaN	NaN	NaN	NaN	NaN	NaN	-1	0.68	0.37	-1.05	0.42	0.41	NaN	NaN	NaN	-1.03	0.26	0.45	-1.11	0.09	0.44
1001	5.005	NaN	NaN	NaN	-1.32	0.87	0.47	NaN	NaN	NaN	NaN	NaN	NaN	NaN	NaN	NaN	-1.38	0.42	0.41	-1.45	0.28	0.42	-1.4	0.09	0.36	-1.39	0.04	0.45	NaN	NaN	NaN	NaN	NaN	NaN	-1	0.68	0.36	NaN	NaN	NaN	NaN	NaN	NaN	-1.03	0.26	0.44	-1.11	0.08	0.43
1002	5.01	NaN	NaN	NaN	-1.32	0.87	0.47	NaN	NaN	NaN	-1.57	0.48	0.58	NaN	NaN	NaN	-1.38	0.42	0.41	NaN	NaN	NaN	-1.4	0.09	0.36	-1.39	0.04	0.45	NaN	NaN	NaN	NaN	NaN	NaN	NaN	NaN	NaN	NaN	NaN	NaN	NaN	NaN	NaN	-1.03	0.26	0.44	-1.11	0.08	0.43
1003	5.015	NaN	NaN	NaN	-1.32	0.87	0.47	NaN	NaN	NaN	NaN	NaN	NaN	NaN	NaN	NaN	-1.38	0.42	0.41	-1.45	0.28	0.41	-1.4	0.09	0.36	-1.39	0.04	0.45	NaN	NaN	NaN	NaN	NaN	NaN	NaN	NaN	NaN	NaN	NaN	NaN	NaN	NaN	NaN	-1.03	0.26	0.44	-1.11	0.08	0.43
1004	5.02	NaN	NaN	NaN	-1.32	0.87	0.47	NaN	NaN	NaN	NaN	NaN	NaN	NaN	NaN	NaN	-1.38	0.42	0.4	-1.45	0.28	0.41	-1.4	0.09	0.36	-1.39	0.04	0.44	NaN	NaN	NaN	NaN	NaN	NaN	NaN	NaN	NaN	NaN	NaN	NaN	NaN	NaN	NaN	-1.03	0.26	0.44	-1.11	0.08	0.43
1005	5.025	NaN	NaN	NaN	-1.33	0.87	0.47	NaN	NaN	NaN	NaN	NaN	NaN	NaN	NaN	NaN	-1.38	0.42	0.4	-1.45	0.28	0.41	-1.4	0.09	0.36	-1.39	0.04	0.44	NaN	NaN	NaN	NaN	NaN	NaN	NaN	NaN	NaN	NaN	NaN	NaN	NaN	NaN	NaN	-1.03	0.26	0.43	-1.11	0.08	0.43
1006	5.03	NaN	NaN	NaN	-1.33	0.87	0.47	NaN	NaN	NaN	NaN	NaN	NaN	NaN	NaN	NaN	-1.38	0.42	0.4	-1.45	0.28	0.41	-1.4	0.09	0.36	-1.39	0.04	0.44	NaN	NaN	NaN	NaN	NaN	NaN	NaN	NaN	NaN	NaN	NaN	NaN	NaN	NaN	NaN	-1.03	0.26	0.43	-1.1	0.08	0.43
1007	5.035	NaN	NaN	NaN	-1.33	0.87	0.47	NaN	NaN	NaN	NaN	NaN	NaN	NaN	NaN	NaN	-1.39	0.42	0.4	-1.45	0.28	0.41	-1.4	0.09	0.36	-1.39	0.04	0.44	NaN	NaN	NaN	NaN	NaN	NaN	NaN	NaN	NaN	NaN	NaN	NaN	NaN	NaN	NaN	-1.03	0.26	0.43	-1.1	0.08	0.43
1008	5.04	NaN	NaN	NaN	-1.33	0.87	0.47	NaN	NaN	NaN	NaN	NaN	NaN	NaN	NaN	NaN	-1.39	0.42	0.4	-1.45	0.28	0.41	-1.4	0.09	0.36	-1.39	0.04	0.44	NaN	NaN	NaN	NaN	NaN	NaN	NaN	NaN	NaN	NaN	NaN	NaN	NaN	NaN	NaN	-1.03	0.26	0.42	-1.1	0.08	0.43
1009	5.045	NaN	NaN	NaN	-1.33	0.87	0.47	NaN	NaN	NaN	NaN	NaN	NaN	NaN	NaN	NaN	-1.39	0.42	0.4	-1.45	0.28	0.41	-1.4	0.09	0.36	-1.39	0.04	0.44	NaN	NaN	NaN	NaN	NaN	NaN	NaN	NaN	NaN	NaN	NaN	NaN	NaN	NaN	NaN	-1.03	0.26	0.42	-1.1	0.08	0.43
1010	5.05	NaN	NaN	NaN	-1.33	0.86	0.47	NaN	NaN	NaN	NaN	NaN	NaN	NaN	NaN	NaN	-1.39	0.42	0.4	-1.45	0.28	0.41	-1.4	0.09	0.36	-1.39	0.04	0.44	NaN	NaN	NaN	NaN	NaN	NaN	NaN	NaN	NaN	NaN	NaN	NaN	NaN	NaN	NaN	-1.03	0.26	0.41	-1.1	0.08	0.42
1011	5.055	NaN	NaN	NaN	-1.33	0.86	0.47	NaN	NaN	NaN	NaN	NaN	NaN	-1.38	0.5	0.41	-1.39	0.42	0.4	-1.45	0.28	0.41	-1.4	0.09	0.36	-1.39	0.04	0.44	NaN	NaN	NaN	NaN	NaN	NaN	NaN	NaN	NaN	NaN	NaN	NaN	NaN	NaN	NaN	-1.03	0.26	0.41	-1.1	0.08	0.42
1012	5.06	NaN	NaN	NaN	-1.33	0.86	0.47	NaN	NaN	NaN	NaN	NaN	NaN	-1.38	0.5	0.41	-1.39	0.42	0.4	-1.45	0.28	0.41	-1.4	0.08	0.36	-1.39	0.04	0.45	NaN	NaN	NaN	NaN	NaN	NaN	NaN	NaN	NaN	NaN	NaN	NaN	NaN	NaN	NaN	NaN	NaN	NaN	-1.1	0.08	0.42
1013	5.065	NaN	NaN	NaN	-1.33	0.86	0.47	NaN	NaN	NaN	NaN	NaN	NaN	-1.38	0.51	0.41	-1.39	0.42	0.4	-1.45	0.28	0.42	-1.4	0.08	0.36	-1.39	0.04	0.45	NaN	NaN	NaN	NaN	NaN	NaN	NaN	NaN	NaN	NaN	NaN	NaN	NaN	NaN	NaN	-1.03	0.26	0.4	-1.1	0.08	0.42
1014	5.07	NaN	NaN	NaN	-1.33	0.86	0.48	NaN	NaN	NaN	NaN	NaN	NaN	-1.38	0.51	0.41	-1.39	0.42	0.4	-1.45	0.28	0.42	-1.4	0.08	0.36	-1.39	0.04	0.45	NaN	NaN	NaN	NaN	NaN	NaN	NaN	NaN	NaN	NaN	NaN	NaN	NaN	NaN	NaN	-1.03	0.26	0.39	-1.1	0.08	0.42
1015	5.075	NaN	NaN	NaN	-1.34	0.86	0.48	NaN	NaN	NaN	NaN	NaN	NaN	-1.38	0.51	0.41	-1.4	0.42	0.4	-1.45	0.28	0.42	-1.4	0.08	0.36	-1.39	0.04	0.45	NaN	NaN	NaN	NaN	NaN	NaN	NaN	NaN	NaN	NaN	NaN	NaN	NaN	NaN	NaN	NaN	NaN	NaN	-1.11	0.08	0.41
1016	5.08	NaN	NaN	NaN	-1.34	0.86	0.48	NaN	NaN	NaN	NaN	NaN	NaN	-1.38	0.51	0.41	-1.4	0.42	0.4	-1.45	0.28	0.42	-1.4	0.08	0.36	-1.39	0.04	0.45	NaN	NaN	NaN	NaN	NaN	NaN	NaN	NaN	NaN	NaN	NaN	NaN	NaN	NaN	NaN	NaN	NaN	NaN	-1.11	0.08	0.41
1017	5.085	NaN	NaN	NaN	-1.34	0.86	0.48	NaN	NaN	NaN	NaN	NaN	NaN	-1.39	0.51	0.41	-1.4	0.42	0.4	-1.45	0.28	0.42	-1.4	0.08	0.36	-1.39	0.04	0.45	NaN	NaN	NaN	NaN	NaN	NaN	NaN	NaN	NaN	-1.08	0.42	0.35	NaN	NaN	NaN	NaN	NaN	NaN	-1.11	0.08	0.41
1018	5.09	NaN	NaN	NaN	-1.34	0.86	0.48	NaN	NaN	NaN	NaN	NaN	NaN	-1.39	0.51	0.42	-1.4	0.42	0.4	-1.46	0.28	0.42	-1.4	0.08	0.36	-1.39	0.04	0.45	NaN	NaN	NaN	NaN	NaN	NaN	NaN	NaN	NaN	-1.08	0.42	0.35	NaN	NaN	NaN	NaN	NaN	NaN	-1.11	0.08	0.41
[truncated: 27 more columns]
