# Supplementary material for: Associations between lower-limb muscle activation and knee flexion in post-stroke individuals: A study on the stance-to-swing phases of gait
Source: PLoS One. 2017 Sep 8;12(9):e0183865. doi: 10.1371/journal.pone.0183865 (PMC5590852; doi:10.1371/journal.pone.0183865)
Supplement: S1 Dataset — (ZIP) [file pone.0183865.s001.zip › S1_Dataset/Healthy group/3/1/emg.csv]

Frame	Time	EMG Signal 1	EMG Signal 2	EMG Signal 3	EMG Signal 4	EMG Signal 5	EMG Signal 6	EMG Signal 7	EMG Signal 8
0	0	55.849	47.002	44.5	42.509	32.944	40.876	14.896	46.335
1	0.001	53.608	42.461	39.481	37.664	29.48	36.844	16.274	48.482
2	0.002	46.731	38.118	42.081	34.97	29.506	36.297	-5.175	47.146
3	0.003	48.954	45.567	35.21	35.378	28.764	31.877	5.91	41.94
4	0.004	43.638	55.567	38.481	38.309	25.901	33.664	39.285	41.792
5	0.005	42.594	58.009	34.442	36.991	25.177	31.2	72.868	39.536
6	0.006	38.854	45.764	34.3	32.201	23.114	30.683	66.793	33.227
7	0.007	43.071	55.413	35.137	28.98	21.447	26.313	61.08	36.784
8	0.008	39.373	41.668	27.296	34.485	23.086	25.84	85.715	45.785
9	0.009	34.157	41.097	27.62	33.627	19.521	23.459	55.441	41.279
10	0.01	34.392	40.345	27.582	25.045	21.775	21.67	2.355	37.959
11	0.011	32.915	31.853	25.053	24.038	21.731	22.028	-6.578	29.044
12	0.012	28.769	38.104	22.566	26.347	24.42	24.158	-1.537	20.933
13	0.013	28.533	37.03	20.112	26.747	17.27	30.571	-33.407	15.748
14	0.014	24.662	32.135	17.886	29.894	21.563	27.916	-62.524	-1.988
15	0.015	25.094	17.004	18.416	23.596	12.343	29.545	-28.714	-10.603
16	0.016	24.406	20.908	14.535	13.079	14.179	25.212	-7.26	-14.337
17	0.017	19.502	13.811	11.664	5.118	15.854	15.883	12.108	13.126
18	0.018	17.941	10.422	10.384	0.107	12.141	7.179	37.133	32.305
19	0.019	12.561	-7.242	13.599	14.693	10.203	10.712	87.368	49.606
20	0.02	13.62	-11.124	12.61	38.999	18.56	6.923	182.531	31.155
21	0.021	16.284	-7.036	19.802	27.555	8.567	-3.211	89.235	14.096
22	0.022	9.127	-20.91	0.334	10.553	4.028	1.599	28.484	15.468
23	0.023	8.03	-30.486	11.692	11.977	6.107	5.663	16.539	11.66
24	0.024	4.483	-10.396	8.007	3.203	0.283	1.646	25.319	3.449
25	0.025	5.829	3.774	8.83	-33.005	1.86	3.089	-20.485	0.125
26	0.026	2.97	-0.418	-2.105	-29.099	0.181	-0.266	-29.644	-26.175
27	0.027	-0.8	15.991	-8.528	-16.618	7.251	-1.834	-8.539	-37.334
28	0.028	2.664	12.377	-11.217	11.396	3.33	-4.715	-15.997	-29.106
29	0.029	0.77	-3.764	-10.949	14.105	-4.223	0.961	-22.799	-15.99
30	0.03	-3.389	-6.934	-23.781	9.903	-2.448	-0.669	-39.964	-4.179
31	0.031	-4.199	-6.398	-23.205	-12.836	-3.922	2.587	-45.632	6.524
32	0.032	-7.642	13.173	-19.872	0.48	-1.098	-0.117	-50.703	7.791
33	0.033	-5.818	14.818	-3.703	7.268	-5.007	-5.491	-38.93	12.779
34	0.034	-9.544	1.018	30.519	13.535	3.322	-2.113	-28.294	13.754
35	0.035	-7.016	7.049	54.927	27.788	-3.605	0.73	-5.07	11.482
36	0.036	-4.998	4.05	22.299	44.607	-5.264	-3.153	35.188	6.554
37	0.037	-11.041	-2.56	17.599	22.962	-8.818	-8.544	40.087	-13.616
38	0.038	-8.332	-29.65	43.333	-20.12	-2.462	-8.466	54.734	-51.155
39	0.039	-13.688	-64.431	39.511	-75.534	5.095	-8.344	13.117	-26.514
40	0.04	-10.276	-23.865	-1.806	-9.175	-2.6	-16.7	-3.662	-40.532
41	0.041	-13.398	-8.024	-18.693	17.167	-3.878	-23.091	-19.046	-36.899
42	0.042	-9.499	6.504	-3.977	24.967	-6.663	-13.767	-14.852	-18.516
43	0.043	-8.257	1.543	-45.533	-42.085	-4.581	-5.178	-11.017	18.884
44	0.044	-14.505	-53.099	-51.244	-69.03	-4.208	-11.458	-7.549	23.615
45	0.045	-18.97	-60.85	-56.523	-44.841	-7.671	-10.73	-11.022	9.794
46	0.046	-14.484	-14.385	-70.273	-8.031	-10.72	-6.094	-14.265	5.463
47	0.047	-14.207	-8.731	-49.72	-1.556	-13.349	-10.528	-17.084	1.558
48	0.048	-18.529	-14.445	-31.068	-7.633	-10.138	-8.34	6.07	-8.702
49	0.049	-15.259	-9.658	-7.345	-2.262	-12.325	-10.383	-9.648	0.428
50	0.05	-14.082	3.698	33.444	-7.307	-9.644	-9.889	-40.81	-8.022
51	0.051	-17.032	-0.43	116.735	-20.763	-12.297	-8.141	-36.669	-5.492
52	0.052	-14.368	10.743	81.198	-16.612	-12.048	-2.329	-40.279	-3.107
53	0.053	-12.487	-13.119	5.407	-12.839	-11.222	-7.934	-50.289	-17.947
54	0.054	-13.302	2.511	-24.128	-9.449	-11.943	-5.997	-40.949	-23.706
55	0.055	-11.407	-5.841	-32.952	-6.248	-13.046	-5.413	-32.531	-18.446
56	0.056	-12.815	-13.429	-24.744	-8.852	-9.51	-8.32	6.116	-1.011
57	0.057	-11.317	-15.823	-32.017	-6.235	-9.06	-16.255	44.944	-7.969
58	0.058	-14.86	-9.508	-38.505	-8.461	-11.902	-19.733	9.847	-22.863
59	0.059	-17.24	0.082	-32.403	-1.966	-5.841	-10.055	5.53	-20.908
60	0.06	-14.398	15.858	-26.866	-3.79	-8.301	-6.376	1.562	-12.19
61	0.061	-18.92	5.121	-31.774	-1.952	-9.013	-9.85	-9.635	-13.727
62	0.062	-19.567	3.096	-27.208	-0.316	-13.789	-8.874	-26.696	-6.562
63	0.063	-19.233	-12.832	-23.047	-4.484	-10.432	-7.903	-29.785	-5.4
64	0.064	-20.64	-2.245	-26.637	-8.068	-14.441	-5.385	-21.456	0.608
65	0.065	-15.858	-27.472	-23.281	-9.127	-9.539	-9.446	-13.902	-6.745
66	0.066	-11.272	-17.487	-20.157	-10.002	-10.066	-11.376	-16.176	-9.648
67	0.067	-15.39	-8.271	-17.443	-14.75	-8.268	-17.379	-18.236	-8.872
68	0.068	-15.06	-11.032	-14.888	-18.93	-7.828	-21.452	-23.972	-21.029
69	0.069	-14.732	-8.576	-17.154	-16.535	-10.098	-14.898	-11.695	-26.204
70	0.07	-15.958	-1.684	-19.218	-19.928	-8.887	-14.133	-6.947	-18.218
71	0.071	-10.788	4.674	-13.342	-23.118	-7.672	-14.918	0.368	-16.838
72	0.072	-14.32	6.608	-15.012	-15.304	-8.016	-4.097	4.088	-15.666
73	0.073	-19.021	-2.12	-13.414	-20.47	-3.134	-8.755	22.084	-14.496
74	0.074	-15.004	-25.947	-14.704	-15.575	-9.67	-7.402	55.558	-15.461
75	0.075	-9.246	-2.133	-8.251	-16.308	-5.376	-6.25	23.634	-18.365
76	0.076	-6.973	-30.348	-11.671	-20.355	-6.113	-7.415	-5.438	-14.11
77	0.077	-17.856	-64.369	-12.586	-16.845	-6.654	-6.455	-31.837	-1.94
78	0.078	-16.357	-50.76	-9.643	-12.162	-9.901	-5.492	-48.958	-3.708
79	0.079	-12.14	-4.852	-12.117	-12.687	-8.116	-9.752	-70.927	-5.26
80	0.08	-11.02	13.359	-9.763	-4.696	-8.472	-12.071	-79.356	-9.5
81	0.081	-21.899	-3.066	-3.16	-10.65	-8.052	-7.226	-40.918	-8.301
82	0.082	-6.072	-18.141	-9.128	-9.656	-8.407	-5.281	-2.261	-4.773
83	0.083	-8.238	-4.549	-8.308	-16.391	-12.048	-5.85	12.781	-7.826
84	0.084	-10.213	-33.517	-10.191	-13.84	-6.6	-8.363	35.623	-4.885
85	0.085	-18.959	-37.167	-9.534	-13.04	-8.504	-12.806	56.347	-10.845
86	0.086	-23.633	-40.43	-13.513	-11.089	-10.413	-9.89	30.058	-10.041
87	0.087	-10.686	-18.532	-10.955	-7.787	-10.974	-16.846	-0.858	-11.951
88	0.088	-15.941	-15.788	-12.286	-11.874	-11.346	-17.812	-13.194	-20.651
89	0.089	-17.511	-23.306	-10.119	-8.447	-11.71	-13.55	-31.914	-19.512
90	0.09	-10.374	-16.346	-6.426	-7.185	-5.878	-6.191	-28.619	-14.283
91	0.091	-11.55	-9.911	-13.803	-1.404	-11.474	-7.154	-19.331	-13.319
92	0.092	-12.726	-15.653	-10.743	-3.737	-6.625	-9.672	-11.019	-19.308
93	0.093	-17.961	-20.811	-7.866	-8.592	-7.201	-7.34	1.764	-15.222
94	0.094	-11.191	-25.409	-8.696	-10.601	-8.935	-12.157	4.093	-4.331
95	0.095	-13.713	-9.551	-9.513	-12.433	-6.409	-15.434	-2.308	16.419
96	0.096	-16.048	5.337	-14.388	-20.424	-8.725	-8.841	-8.156	8.113
97	0.097	-16.63	-4.287	-9.767	-12.125	-13.562	-16.757	-16.898	5.597
98	0.098	-18.56	-12.945	-11.505	-9.046	-7.559	-13.645	-15.376	-1.375
99	0.099	-14.488	-23.937	-10.124	-10.041	-9.878	-6.851	-22.537	-3.521
100	0.1	-11.962	-25.244	-15.499	-9.289	-11.806	-6.052	-23.717	-32.558
101	0.101	-14.27	-28.864	-13.492	-8.547	-9.865	-8.353	-8.081	-61.597
102	0.102	-10.19	-17.977	-8.735	-15.171	-5.793	-8.91	-5.973	-50.394
103	0.103	-18.111	-16.561	-12.744	-14.439	-5.404	-6.947	7.566	-33.381
104	0.104	-19.251	-17.7	-9.295	-15.247	-10.811	-6.346	-8.298	-17.747
105	0.105	-7.427	-6.813	-12.642	-14.693	-4.224	-2.84	-23.176	-3.66
106	0.106	-12.041	9.123	-10.567	-14.139	-13.895	-7.274	-25.079	-1.181
107	0.107	-1.956	11.302	-16.608	-11.272	-10.209	-15	-37.198	1.121
108	0.108	-8.316	9.399	-28.064	-16.15	-9.039	-9.768	-32.459	-5.282
109	0.109	-9.451	11.176	-32.74	-19.495	-5.942	-10.734	-28.149	-3.37
110	0.11	-2.071	6.574	-31.399	-11.809	-8.838	-16.726	-8.571	-8.6
111	0.111	-8.818	-3.451	-19.601	-6.628	-9.61	-12.648	34.007	-10.132
112	0.112	-21.943	-22.992	-5.286	-7.608	-11.929	-7.792	3.626	-11.469
113	0.113	-19.97	-20.28	0.517	-11.849	-7.091	-3.131	-12.828	-17.833
114	0.114	-18.189	-12.73	12.718	-19.197	-11.738	-9.698	-17.883	-16.659
115	0.115	-13.508	-10.362	36.53	-16.298	-10	-12.193	-13.429	-13.535
116	0.116	-17.715	-8.196	39.833	-20.583	-10.387	-9.858	-9.363	-8.691
117	0.117	-16.501	-25.565	-0.98	-13.267	-7.096	-11.788	1.867	-11.206
118	0.118	-15.288	-13.9	-17.399	-10.41	-9.996	-3.08	-1.413	-10.442
119	0.119	-12.141	-7.447	-22.396	-14.71	-8.835	-13.916	1.688	-5.623
120	0.12	-16.922	-36.421	-26.82	-9.133	-7.671	-12.545	-6.613	-5.071
121	0.121	-19.384	-40.437	-22.732	-2.587	-8.445	-11.37	-14.143	-7.987
122	0.122	-15.268	-21.617	-19.019	-8.617	-11.155	-7.869	-30.394	-5.483
123	0.123	-21.798	-11.53	-22.273	-7.866	-9.993	-13.063	-32.541	-5.879
124	0.124	-19.237	-14.623	-25.332	-4.409	-7.087	-8.203	-34.477	-8.012
125	0.125	-13.574	-22.992	-22.588	-9.076	-6.707	-10.698	-18.582	-8.413
126	0.126	-17	-20.491	-20.029	-7.356	-10.191	-8.349	13.356	-6.476
127	0.127	-13.65	-22.835	-13.023	-6.028	-9.028	-10.269	36.176	-4.922
128	0.128	-16.506	-7.965	-15.123	-2.764	-12.704	-12.192	32.084	-9.365
129	0.129	-13.938	-2.17	-5.416	-8.593	-7.289	-11.6	28.393	-12.659
130	0.13	-15.238	-7.354	-7.129	-9.391	-7.869	-14.116	-9.375	-18.094
131	0.131	-12.277	-2.659	-11.75	-12.879	-8.45	-12.764	-24.503	-16.185
132	0.132	-15.903	-9.801	-18.88	-14.827	-10.196	-15.663	-10.948	-15.64
133	0.133	-10.425	-24.138	-12.462	-10.744	-7.683	-10.434	-39.924	-11.608
134	0.134	-12.304	-6.73	-13.595	-4.947	-5.367	-11.008	-28.631	-15.119
135	0.135	-15.54	-4.455	-16.66	2.391	-8.275	-12.936	-18.486	-13.791
136	0.136	-18.391	-10.884	-15.67	1.418	-4.6	-13.516	-9.115	-15.938
137	0.137	-12.541	-20.592	-11.395	0.631	-4.993	-7.714	-17.383	-16.349
138	0.138	-14.813	-29.304	-13.702	-8.264	-7.9	-8.499	-19.854	-11.348
139	0.139	-14.18	-11.881	-10.203	-11.738	-8.284	-7.926	-17.446	-8.093
140	0.14	-16.064	-18.838	-14.825	-12.693	-7.904	-12.581	-23.766	-7.542
141	0.141	-15.427	-16.704	-13.064	-9.788	-6.353	-7.162	-21.776	-11.051
142	0.142	-14.021	-10.891	-10.537	-9.003	-5.583	-7.741	-26.969	-5.652
143	0.143	-17.261	-2.183	-10.913	-13.062	-8.092	-11.032	-15.928	-9.155
144	0.144	-16.053	5.742	-15.738	-9.58	-10.215	-8.129	5.69	-7.24
145	0.145	-11.553	7.106	-12.435	-10.156	-10.99	-7.756	21.235	-4.347
146	0.146	-14.408	-12.412	-20.167	-10.733	-9.05	-9.124	7.035	-2.983
147	0.147	-16.876	-9.663	-14.943	-14.209	-11.75	-10.295	-0.564	-7.447
148	0.148	-18.189	-7.12	-13.973	-13.806	-8.265	-12.237	-7.581	-9.221
149	0.149	-15.245	-14.05	-9.712	-15.915	-13.097	-16.501	-5.513	-12.74
150	0.15	-14.821	-16.132	-10.487	-14.736	-8.453	-11.659	-7.529	-19.161
151	0.151	-15.17	-18.021	-7.004	-14.335	-12.521	-12.239	-12.831	-7.793
152	0.152	-10.297	-23.215	-11.647	-12.193	-6.71	-11.661	-17.516	-12.505
153	0.153	-13.75	-12.136	-5.065	-16.634	-14.053	-10.307	-24.675	-5.39
154	0.154	-11.79	-25.079	-7.584	-19.915	-9.205	-10.692	-20.985	-9.088
155	0.155	-18.344	-44.428	-11.645	-17.005	-8.43	-7.784	-14.991	-7.935
156	0.156	-10.371	-31.632	-9.714	-12.156	-9.195	-8.17	-18.131	-11.024
157	0.157	-13.439	-15.354	-11.651	-8.852	-8.623	-7.027	-15.288	-19.928
158	0.158	-14.367	-13.199	-14.566	-1.089	-3.984	-4.919	-14.589	-23.412
159	0.159	-13.57	-15.113	-15.941	-0.101	-6.889	-2.981	-4.083	-30.774
160	0.16	-11.239	-6.39	-11.514	-14.792	-6.508	-7.252	11.662	-35.614
161	0.161	-19.152	4.629	-10.946	-38.184	-8.845	-13.854	-3.338	-31.377
162	0.162	-18.188	-2.53	-6.109	-53.829	-8.471	-11.359	-9.233	-25.792
163	0.163	-15.303	-16.86	-9.391	-39.668	-5.782	-9.05	6.505	-14.983
164	0.164	-12.807	-42.044	-8.799	-26.868	-6.956	-13.91	-8.514	-22.97
165	0.165	-18.44	-45.349	-8.408	-5.76	-7.167	-10.65	-2.804	-10.056
166	0.166	-14.953	-36.096	-11.686	2.576	-9.109	-6.62	-8.09	-8.375
167	0.167	-16.898	-27.825	-15.741	5.117	-8.932	-5.293	-12.74	-0.499
168	0.168	-14.001	-35.422	-15.408	-1.831	-8.367	-9.762	-11.355	-1.901
169	0.169	-18.846	-19.177	-9.092	-3.935	-11.483	-15.186	-15.018	1.743
170	0.17	-14.205	-8.533	-8.395	-5.853	-9.573	-11.728	-9.02	-4.283
171	0.171	-10.147	-6.612	-14.078	-7.575	-7.67	-13.691	0.644	-5.278
172	0.172	-11.507	9.261	-14.694	-6.004	-10.598	-16.621	14.951	-6.271
173	0.173	-11.121	11.409	-14.15	-4.655	-9.467	-13.16	1.369	-10.557
174	0.174	-12.293	28.867	-12.454	-3.508	-6.784	-11.83	-10.859	-3.253
175	0.175	-15.008	12.619	-15.972	-4.697	-10.302	-15.919	-28.332	-18.014
176	0.176	-16.174	-6.544	-14.647	-1.64	-12.656	-7.996	-30.692	-15.944
177	0.177	-14.053	-14.09	-8.092	-0.693	-13.08	-6.859	-32.847	-10.197
178	0.178	-16.765	-11.756	-9.074	0.047	-10.411	-7.855	-42.532	-5.03
179	0.179	-15.607	-18.128	-11.602	-2.333	-11.619	-3.05	-26.677	-0.44
180	0.18	-17.734	-16.202	-7.545	-13.222	-10.885	-5.588	-11.817	0.887
181	0.181	-18.505	-7.508	-11.04	-11.689	-7.638	-7.935	-6.065	4.553
182	0.182	-14.253	6.807	-18.415	-33.36	-9.811	-9.895	-14.83	-1.476
183	0.183	-14.836	4.868	-15.537	-11.484	-7.928	-13.227	-19.515	-11.18
184	0.184	-16.192	10.075	-19.8	-3.145	-6.039	-16.164	-20.953	-12.375
185	0.185	-19.496	2.139	-12.454	-10.7	-10.344	-12.717	-17.387	-23.245
186	0.186	-15.44	-7.931	-11.495	-3.731	-8.658	-7.339	-23.502	-16.104
187	0.187	-10.612	-14.321	-8.992	-18.648	-10.065	-6.789	-39.629	-12.453
188	0.188	-17.971	-20.354	-11.332	-20.641	-14.565	-10.102	-70.048	-13.635
189	0.189	-17.013	-27.76	-16.196	-18.993	-5.714	-4.725	-49.362	-14.63
190	0.19	-16.246	-16.954	-12.923	-8.059	-9.449	-9.579	-23.055	-13.7
191	0.191	-13.935	-15.639	-11.214	-12.421	-8.349	-12.896	7.886	-16.24
192	0.192	-15.88	-14.496	-10.848	-11.316	-13.635	-13.495	28.554	-18.581
193	0.193	-16.465	-13.299	-12.22	-10.085	-12.731	-13.135	77.626	-13.759
194	0.194	-13.569	-29.383	-13.377	-15.335	-8.546	-5.815	110.96	-14.372
195	0.195	-17.057	-31.738	-12.199	-14.4	-10.944	-8.953	31.513	-18.469
196	0.196	-17.446	-29.626	-8.69	-20.417	-15.855	-8.017	-1.072	-11.529
197	0.197	-13.384	-27.704	-9.827	-16.354	-11.275	-15.991	-11.061	-2.652
198	0.198	-14.744	-39.895	-12.506	-16.942	-9.605	-12.931	-2.294	-8.682
199	0.199	-9.334	-47.867	-9.771	-13.664	-6.179	-15.878	5.72	-13.944
200	0.2	-11.271	-37.857	-14.012	-9.62	-5.866	-13.218	-1.744	-18.809
201	0.201	-11.85	-20.869	-14.587	-9.259	-11.353	-12.491	-21.786	-14.575
202	0.202	-8.947	-23.231	-12.092	-10.647	-13.369	-14.855	-52.277	-13.828
203	0.203	-11.463	-0.441	-11.76	-8.547	-11.5	-15.482	-46.953	-14.461
204	0.204	-14.95	10.18	-14.683	-7.386	-8.663	-17.455	-38.527	-10.441
205	0.205	-17.275	-3.38	-11.984	-10.108	-11.226	-12.077	-13.465	-13.781
206	0.206	-15.155	1.832	-12.391	-10.884	-3.937	-1.276	-0.014	-8.426
207	0.207	-18.833	-9.209	-9.503	-15.334	-4.968	-5.946	3.976	-11.978
208	0.208	-13.421	-13.455	-9.516	-16.09	-7.937	-21.858	53.071	-12.616
209	0.209	-5.491	-12.289	-6.825	-12.767	-3.716	-7.002	33.105	-18.068
210	0.21	-15.177	-1.447	-12.639	-13.331	-1.432	-5.134	14.898	-7.207
211	0.211	-3.371	-23.117	-11.869	-13.73	-6.313	-3.473	20.288	-5.622
212	0.212	-4.93	-26.204	-9.933	-17.054	-3.067	-8.201	15.249	-6.933
213	0.213	-3.579	-6.463	-13.219	-14.189	-7.186	-1.12	-16.697	4.932
214	0.214	-4.743	-8.986	-4.318	-8.202	-8.595	-2.354	-37.452	3.463
215	0.215	-22.735	7.234	-5.472	-5.685	-16	-3.576	-56.297	7.769
216	0.216	-15.186	13.603	-13.789	-17.863	-8.699	-8.859	-87.355	4.142
217	0.217	-17.504	-3.822	0.145	-5.65	-7.784	-17.815	-91.522	-11.489
218	0.218	-15.374	-24.898	-1.786	-10.284	-8.611	-21.349	-65.31	-22.089
219	0.219	-17.303	-27.601	-0.037	-8.934	-4.59	-11.729	-41.606	-23.977
220	0.22	-19.044	-30.087	-7.963	-7.783	-1.152	-8.107	-32.408	-22.181
221	0.221	-20.586	-37.023	-29.628	-8.963	-9.911	-9.318	-29.774	-23.684
222	0.222	-19.22	-26.352	-20.329	4.951	-8.793	-10.331	-17.048	-19.391
223	0.223	-15.535	-32.114	-11.994	6.857	-11.929	-13.275	-10.097	-2.337
224	0.224	-16.692	-5.745	-19.528	12.06	-5.199	-9.053	9.05	-4.628
225	0.225	-13.589	-2.003	-17.187	10.495	-9.488	-21.276	6.537	-2.465
226	0.226	-14.556	-5.259	-15.042	-11.2	-8.737	-9.114	13.475	-4.385
227	0.227	-17.072	-14.538	-16.956	-1.935	-6.827	-7.594	2.752	-6.114
228	0.228	-17.846	-6.192	-18.677	12.165	-6.267	-6.263	-7.012	-14.033
229	0.229	-19.785	11.648	-14.013	-5.668	-9.188	-15.194	1.637	-35.693
230	0.23	-20.365	4.733	-12.64	-36.085	-8.813	-14.058	-19.089	-44.961
231	0.231	-11.461	-5.88	-8.941	-48.512	-10.174	-10.984	-21.778	-19.4
232	0.232	-17.846	-15.501	-10.086	-44.869	-5.339	-0.171	-19.212	-16.102
233	0.233	-14.352	-13.701	-19.751	-41.632	-11.338	-4.458	1.943	-6.815
234	0.234	-6.988	-15.206	-16.056	-13.403	-9.016	-5.644	33.206	-9.536
235	0.235	-15.879	-10.903	-14.877	-17.096	-7.079	-4.509	37.353	-17.088
236	0.236	-14.706	-19.766	-9.628	-7.057	-9.013	-14.199	-4.211	-10.132
237	0.237	-15.663	-1.734	-2.827	21.176	-13.075	-15.372	-31.851	-12.265
238	0.238	-12.742	5.843	-0.278	32.369	-14.422	-2.225	-36.839	-2.588
239	0.239	-15.249	-1.099	-5.863	22.282	-8.997	-25.071	-32.363	6.114
240	0.24	-12.907	-3.211	0.744	19.157	-7.045	-15.786	-19.916	-8.219
241	0.241	-13.469	-20.596	-8.91	-23.435	-7.61	-18.496	-1.048	-14.031
242	0.242	-16.744	-55.584	-10.048	-114.989	-5.849	-10.948	30.042	-12.283
243	0.243	-16.151	-0.006	-28.028	-22.88	-3.319	-8.615	76.04	-1.233
244	0.244	-16.521	7.388	-35.555	-11.077	-2.91	-2.215	33.623	-2.569
245	0.245	-14.183	-12.526	-33.215	-21.922	-7.723	-11.865	6.118	-6.222
246	0.246	-17.08	-30.692	-31.069	-31.798	-12.338	-6.62	21.323	-9.685
247	0.247	-14.358	-36.09	-25.239	-22.899	-8.247	-11.246	16.954	-8.692
248	0.248	-11.635	-0.835	-16.504	-14.764	-16.151	-6.976	-12.006	-5.762
249	0.249	-15.107	3.652	-5.457	-7.403	-5.275	-5.79	-15.614	-15.422
250	0.25	-17.415	-8.679	1.729	-0.808	-6.588	-4.608	-18.84	-19.09
251	0.251	-14.499	-12.255	21.294	5.209	-0.159	-9.81	-21.893	-5.93
252	0.252	-11.778	-8.838	35.437	-0.186	-8.441	-6.885	-30.226	9.938
253	0.253	-11.378	-17.996	1.978	-25.329	-13.629	-12.857	-32.797	3.541
254	0.254	-12.148	-31.973	-11.547	-11.77	-22.492	-10.508	-16.544	1.594
255	0.255	-11.953	-34.321	-7.469	-15.815	-4.447	-12.411	-10.128	10.297
256	0.256	-12.72	-17.903	-11.126	-12.111	-6.92	-21.074	-27.485	5.642
257	0.257	-11.165	-19.867	-14.398	-22.149	-4.545	-5.343	-29.73	-10.229
258	0.258	-13.682	-10.052	-11.28	-25.221	-23.657	-3.161	-44.558	-29.387
259	0.259	-9.42	-11.676	-19.582	-11.064	-21.095	10.425	-42.503	-67.904
260	0.26	-17.144	-6.943	-17.048	1.741	-14.081	12.231	-16.096	-62.494
261	0.261	-11.908	-5.483	-19.357	4.094	-11.9	4.358	-42.355	-47.397
262	0.262	-16.725	-9.083	-17.221	1.986	-2.176	0.165	-32.228	-42.934
263	0.263	-14.201	-12.523	-15.279	-3.823	-0.384	-6.16	8.666	-38.861
264	0.264	-18.266	-2.796	-20.504	-2.086	-4.981	-19.247	14.109	-12.52
265	0.265	-17.686	-14.578	-15.859	-0.53	-3.582	-17.439	29.222	-2.433
266	0.266	-15.769	-9.869	-14.504	-4.772	-4.705	-15.831	24.788	0.678
267	0.267	-14.031	-19.855	-18.191	-1.105	-3.494	-17.124	20.732	3.387
268	0.268	-15.392	-10.915	-17.027	0.049	-10.797	-13.387	9.534	-4.171
269	0.269	-13.081	-14.356	-11.805	-3.039	-7.848	-16.819	-0.458	-11.154
270	0.27	-14.251	-9.101	-12.779	-2.004	-1.804	-15.803	-9.632	-9.031
271	0.271	-15.419	-6.163	-15.305	-6.173	-5.813	-16.714	-23.63	-3.239
272	0.272	-14.278	-14.103	-16.108	-0.493	-9.253	-19.175	-36.268	1.966
273	0.273	-12.16	-21.474	-14.19	-9.924	-3.206	-16.798	-43.103	-9.095
274	0.274	-14.879	-26.358	-14.784	-16.267	-10.52	-16.173	-53.607	-7.78
275	0.275	-12.944	-18.434	-13.054	-15.069	-17.248	-15.539	-24.425	-4.141
276	0.276	-12.173	-13.243	-14.407	-11.94	-12.948	-8.905	21.552	-0.697
277	0.277	-11.981	-27.955	-8.999	-10.976	-12.132	-11.355	27.646	-1.697
278	0.278	-10.632	-30.107	-9.601	-11.745	-10.16	-7.217	0.034	-0.76
279	0.279	-13.344	-39.798	-10.194	-12.506	-12.056	-6.564	-14.989	-6.765
280	0.28	-16.057	-13.479	-10.795	-14.447	-12.597	-11.152	-28.44	-4.424
281	0.281	-14.508	-24.723	-9.455	-16.402	-10.037	-9.356	-40.746	-2.491
282	0.282	-18.956	-14.688	-9.867	-12.362	-12.32	-5.809	-44.351	-3.054
283	0.283	-17.028	-5.469	-12.028	-15.859	-7.438	-10.199	-68.063	-5.945
284	0.284	-18.769	-8.216	-13.223	-17.219	-6.818	-8.406	-33.523	-12.888
285	0.285	-19.154	-10.794	-11.298	-14.284	-7.349	-13.207	7.799	-13.845
286	0.286	-14.705	-13.221	-13.423	-12.348	-5.947	-8.516	13.308	-13.057
287	0.287	-16.447	-11.211	-16.116	-13.494	-9.194	-6.733	-1.747	-12.252
288	0.288	-15.099	-9.357	-12.603	-18.284	-8.762	-10.177	2.722	-8.734
289	0.289	-21.487	-4.184	-14.712	-10.286	-9.108	-8.773	-1.322	-5.406
290	0.29	-17.234	-5.786	-8.712	-11.215	-8.67	-14.55	-4.971	-10.793
291	0.291	-13.173	-10.116	-7.939	-14.103	-9.396	-13.741	-8.222	-21.625
292	0.292	-12.597	-3.833	-5.652	-14.904	-6.636	-18.547	-5.077	-29.552
293	0.293	-17.247	-7.449	-10.581	-19.049	-10.077	-15.221	-7.721	-22.384
294	0.294	-13.186	-0.19	-8.734	-15.561	-7.895	-16.93	-15.186	-23.533
295	0.295	-8.35	-5.137	-9.372	-13.608	-11.53	-11.092	-36.253	-20.038
296	0.296	-14.347	2.678	-12.899	-16.504	-9.17	-7.007	-33.553	-16.937
297	0.297	-13.576	-4.815	-16.22	-17.86	-7.008	-6.397	-20.78	-12.093
298	0.298	-12.991	-13.873	-9.656	-15.523	-10.646	-11.02	-9.178	-9.563
299	0.299	-12.402	-27.138	-16.436	-15.892	-9.259	-6.929	1.426	-8.779
300	0.3	-15.297	-46.607	-13.92	-13.153	-9.604	-4.39	11.058	-5.284
301	0.301	-14.908	-44.215	-11.591	-17.378	-9.952	-3.019	37.334	-1.988
302	0.302	-14.515	-42.011	-15.051	-9.411	-7.974	-7.072	48.515	3.454
303	0.303	-11.605	-35.753	-14.452	-5.902	-6.392	-5.702	10.725	0.004
304	0.304	-12.755	-41.714	-10.403	-11.124	-9.075	-8.982	-4.414	-5.973
305	0.305	-18.557	-43.626	-13.92	-17.878	-7.894	-13.808	-8.884	-6.727
306	0.306	-16.226	-39.157	-12.599	-15.354	-9.983	-13.219	-12.953	-11.535
307	0.307	-11.379	-23.421	-14.761	-14.574	-6.66	-13.803	-9.284	-17.519
308	0.308	-13.309	-8.665	-13.624	-16.512	-8.751	-11.275	-19.346	-13.461
309	0.309	-18.724	12.518	-10.931	-13.224	-6.023	-17.651	-16.264	-12.916
310	0.31	-20.652	-1.688	-13.074	-10.319	-10.256	-13.378	-13.571	-13.569
311	0.311	-20.071	0.744	-8.633	-2.379	-10.612	-14.145	-16.099	-21.372
312	0.312	-12.319	21.736	-8.06	13.301	-10.186	-13.57	-18.474	-20.437
313	0.313	-7.092	18.924	-7.477	11.165	-11.301	-16.875	-12.149	-21.425
314	0.314	-11.925	26.379	-3.996	1.465	-8.549	-12.829	-14.09	-25.677
315	0.315	-11.145	-8.728	-8.455	-7.263	-8.124	-8.015	-15.772	-16.696
316	0.316	-16.751	-23.881	-9.017	3.764	-10.219	-12.68	-14.096	-10.581
317	0.317	-14.809	-10.391	-11.475	5.114	-10.961	-15.591	-12.634	-13.566
318	0.318	-8.796	-31.162	-11.024	-14.434	-6.673	-7.664	-13.709	-14.441
319	0.319	-12.852	-19.986	-11.328	-57.026	-3.747	3.17	-21.988	-18.626
320	0.32	-14.776	-23.351	-15.681	-63.036	-11.653	-3.995	-21.054	-6.37
321	0.321	-4.705	4.831	-13.857	-35.375	-8.139	-5.166	-18.305	-1.084
322	0.322	-11.854	15.987	-12.442	-10.231	-11.212	-6.339	-5.253	10
323	0.323	-10.679	25.958	-10.089	-5.794	-6.358	-1.118	-11.151	23.021
324	0.324	-18.992	3.99	-15.934	-1.758	-5.565	-7.888	-12.958	10.878
325	0.325	-13.76	12.217	-23.413	-5.47	-7.875	-15.816	10.811	6.28
326	0.326	-16.655	-26.363	-8.745	4.559	-7.289	-14.848	14.115	-6.646
327	0.327	-14.136	-20.998	-2.359	1.437	-2.635	-19.675	17.231	-11.831
328	0.328	-16.454	-26.067	-12.016	-1.293	-6.688	-17.146	-8.293	-35.59
329	0.329	-15.866	-30.545	-3.3	-3.825	-9.188	-9.773	-25.353	-59.36
330	0.33	-17.795	-26.481	-7.926	-10.81	-12.465	-6.857	-28.489	-31.077
331	0.331	-13.729	-30.11	-0.755	-8.701	-8.384	-12.849	-20.212	-19.822
332	0.332	-10.242	-6.257	0.428	-6.787	-9.726	-5.484	-33.039	-9.729
333	0.333	-14.692	-34.428	-7.88	-5.065	-11.065	-4.511	-16.809	-12.802
334	0.334	-11.788	-15.548	-23.921	-13.022	-15.885	1.49	-10.45	-4.465
335	0.335	-16.627	15.514	-30.871	8.629	-11.223	-9.155	-12.378	-12.021
336	0.336	-16.048	11.554	-32.988	-0.675	-9.462	-13.414	-10.588	-19.004
337	0.337	-11.981	-14.651	-34.905	-14.82	-12.929	-12.246	-12.085	-21.143
338	0.338	-14.497	-38.354	-22.701	-27.601	-9.627	-11.076	-13.418	-15.344
339	0.339	-14.883	-41.354	-11.649	-20.644	-12.517	-12.042	-12.237	-6.648
340	0.34	-13.724	-27.114	-7.376	-10.001	-8.053	-9.133	-11.071	1.278
341	0.341	-14.109	-14.25	9.672	-8.068	-12.106	-8.359	-7.974	-5.897
342	0.342	-16.041	-11.851	44.72	-16.781	-4.156	-7.585	-8.946	-4.761
343	0.343	-16.227	-1.116	19.584	-5.743	-12.46	-5.651	-6.429	-3.612
344	0.344	-17.004	4.767	-12.332	-9.994	-5.09	-5.063	-10.503	-6.691
345	0.345	-17.774	-7.333	-16.383	-8.818	-6.045	-6.803	-7.028	-5.7
346	0.346	-14.092	-5.708	-20.051	-7.643	-6.813	-11.634	-10.342	-9.937
347	0.347	-18.935	4.437	-23.329	-12.863	-9.123	-11.046	-10.944	-15.531
348	0.348	-18.356	-15.028	-20.228	-9.96	-8.531	-13.932	-9.581	-10.671
349	0.349	-20.098	-6.649	-17.507	-15.948	-7.94	-11.404	-7.215	-16.652
350	0.35	-15.265	-14.156	-20.02	-16.71	-8.515	-8.099	-8.319	-12.578
351	0.351	-15.855	-21.084	-22.331	-14.759	-8.119	-10.217	-7.116	-14.504
352	0.352	-14.122	-10.386	-15.933	-18.039	-8.506	-12.924	-2.818	-13.912
353	0.353	-17.615	3.239	-17.85	-16.284	-6.377	-14.09	-7.639	-12.168
354	0.354	-12.2	5.057	-12.605	-18.784	-5.996	-13.913	-12.348	-13.528
355	0.355	-17.044	6.679	-7.937	-11.414	-9.5	-11.994	-16.519	-16.831
356	0.356	-16.473	-14.901	-12.178	-8.304	-6.608	-8.917	-22.44	-10.277
357	0.357	-12.414	-5.497	-18.554	-9.264	-10.302	-10.097	-23.301	-5.476
358	0.358	-13.763	-30.935	-19.706	-10.038	-7.991	-10.501	-12.52	5.909
359	0.359	-14.157	-47.833	-22.795	-4.43	-8.394	-8.959	-1.566	13.79
360	0.36	-13.777	-32.022	-17.96	-3.863	-7.254	-7.034	14.227	15.082
361	0.361	-17.461	-12.166	-17.195	-7.154	-12.314	-7.816	24.801	6.117
362	0.362	-13.017	-14.564	-19.522	-5.403	-11.767	-7.627	34.403	2.581
363	0.363	-13.59	-21.433	-10.044	-1.905	-10.058	-11.12	8.011	-13.54
364	0.364	-16.103	-23.498	-6.374	-9.256	-11.45	-14.42	-48.769	-48.61
365	0.365	-14.756	-40.848	-22.047	-23.201	-8.193	-13.265	-89.479	-63.742
366	0.366	-12.627	-29.223	-45.459	-25.168	-9.382	-19.257	-67.49	-50.221
367	0.367	-16.313	-22.849	-42.348	-23.448	-9.035	-16.737	-47.629	-29.526
368	0.368	-13.035	-20.903	-45.054	-12.444	-8.694	-14.41	-17.306	-18.308
369	0.369	-13.424	1.961	-42.544	-19.649	-12.221	-13.818	32.554	-15.024
370	0.37	-11.498	5.118	-21.461	-16.045	-9.932	-6.452	106.387	-11.937
371	0.371	-16.544	2.481	-1.751	-17.285	-7.843	-5.484	37.217	-3.623
372	0.372	-15.97	15.327	21.434	-14.251	-6.727	-11.483	10.426	-6.153
373	0.373	-10.565	13.069	68.393	-9.461	-5.612	-13.809	-14.029	-13.129
374	0.374	-12.51	6.75	115.096	-7.012	-7.789	-13.234	-36.164	-11.014
375	0.375	-11.949	-6.788	23.447	-6.321	-5.905	-5.899	-42.828	-5.241
376	0.376	-9.054	-12.039	-16.129	-9.885	-6.738	-10.766	-12.496	-7.02
377	0.377	-11.584	-29.519	-28.004	-13.263	-7.378	-13.306	-17.967	-14.995
378	0.378	-14.889	-27.21	-17.229	-15.066	-10.917	-14.105	-2.937	-7.873
379	0.379	-16.071	-42.043	-27.158	-12.562	-9.615	-9.28	-7.491	-9.094
380	0.38	-14.148	-47.791	-18.3	-10.264	-12.575	-8.701	-11.679	-12.635
381	0.381	-13.776	-42.515	-26.478	-9.158	-7.4	-10.425	-8.125	-11.679
382	0.382	-15.331	-50.434	-19.17	-6.469	-12.285	-3.454	-25.273	-8.776
383	0.383	-13.406	-49.053	-25.797	-6.108	-10.399	-6.354	-28.489	-7.971
384	0.384	-12.064	-32.015	-19.847	-5.369	-9.866	-3.841	-20.26	4.235
385	0.385	-12.65	-29.676	-14.501	-9.871	-13.404	-7.908	-22.862	5.964
386	0.386	-12.856	-31.776	-19.597	-6.603	-10.165	-11.41	-25.271	-2.002
387	0.387	-12.677	-10.481	-15.196	-14.385	-9.824	-12.009	-14.707	-6.307
388	0.388	-12.877	-2.173	-19.295	-13.494	-11.03	-9.123	-12.852	-2.673
389	0.389	-15.015	-9.75	-15.624	-14.56	-11.461	-11.651	-7.712	-6.195
390	0.39	-14.639	6.458	-12.319	-12.135	-9.96	-9.345	-9.333	-9.318
391	0.391	-13.878	12.847	-15.4	-12.993	-13.872	-8.975	-10.735	-8.328
392	0.392	-17.757	3.17	-18.097	-19.659	-14.308	-10.152	-14.426	-21.433
393	0.393	-12.926	8.42	-15.557	-18.951	-13.956	-12.875	-8.431	-34.927
394	0.394	-16.224	-2.572	-13.259	-19.747	-9.926	-8.044	-15.796	-33.126
395	0.395	-14.489	4.595	-11.229	-14.903	-7.64	-8.636	-14.882	-22.042
396	0.396	-13.14	0.881	-17.153	-8.939	-11.16	-6.719	-8.982	-14.842
397	0.397	-15.463	-7.492	-12.015	-4.914	-9.847	-15.458	-21.333	-13.68
398	0.398	-16.827	4.47	-13.637	-12.87	-11.049	-14.323	-37.425	-10.21
399	0.399	-13.928	7.515	-12.343	-11.934	-7.406	-13.375	-37.452	-4.792
400	0.4	-12.775	-3.354	-16.08	-12.917	-10.737	-8.551	-18.488	-5.765
401	0.401	-13.942	-7.659	-14.965	-10.415	-4.187	-4.297	-5.882	-8.676
402	0.402	-13.747	-19.504	-22.356	-8.103	-5.182	-3.517	5.602	-2.692
403	0.403	-17.037	-8.518	-20.448	-10.068	-0.95	3.074	28.948	-5.013
404	0.404	-17.43	-7.233	-19.515	-14.922	4.636	-2.909	38.172	-6.925
405	0.405	-17.043	-21.606	-15.28	-16.86	-6.224	-5.22	29.792	-0.901
406	0.406	-18.209	-27.444	-9.682	-9.106	-4.705	-7.14	-3.693	1.483
407	0.407	-23.047	-8.137	-10.286	-3.883	-8.979	-9.068	-26.535	-9.259
408	0.408	-13.56	-20.946	-9.724	-2.921	-7.84	-15.646	-14.198	8.242
409	0.409	-17.236	-14.039	-0.83	3.072	-4.375	-14.877	-10.561	10.643
410	0.41	-16.077	-16.228	-2.004	-9.111	-3.419	-12.554	-13.869	4.313
411	0.411	-15.11	-22.077	-5.482	-14.324	-2.461	-14.49	-10.751	-13.058
412	0.412	-19.946	0.755	-8.569	-12.779	-4.989	-9.851	-13.447	-6.058
413	0.413	-13.945	10.044	-9.524	-11.426	-4.225	-10.427	-5.9	-20.939
414	0.414	-9.881	-4.076	-17.44	-12.59	-7.707	-10.811	-12.903	-22.864
415	0.415	-16.459	3.495	-22.645	-4.275	-13.706	-18.162	-10.858	-21.139
416	0.416	-13.939	5.854	-29.404	-9.517	-4.793	-17.186	-9.009	-25.805
417	0.417	-9.869	-8.997	-19.726	-8.55	-3.624	-18.155	-17.774	-30.057
418	0.418	-14.711	-37.979	-10.816	-11.056	-4.583	-15.64	-9.853	-26.348
419	0.419	-12.767	-50.313	-7.315	-13.352	-13.479	-10.017	3.155	-22.821
420	0.42	-11.018	-53.941	2.391	-2.503	-14.627	-8.066	-8.941	-13.096
421	0.421	-12.366	-30.096	6.121	8.544	-7.257	-11.335	-4.197	-6.656
422	0.422	-12.75	-20.755	24.192	9.9	-10.14	-9.568	-8.447	-7.76
423	0.423	-15.654	-23.42	62.795	18.817	-5.863	-6.069	-12.145	-2.476
424	0.424	-13.715	-0.156	24.205	22.327	-5.063	-2.758	-6.175	-3.397
425	0.425	-17.971	21.739	-0.819	6.285	-3.107	-2.353	-18.016	-9.348
426	0.426	-14.487	13.46	-14.331	8.63	-5.013	-6.003	-19.588	-16.657
427	0.427	-11.196	-25.05	-18.403	-23.281	-6.729	-7.341	-12.411	-19.528
428	0.428	-9.067	-85.995	-29.646	-64.479	-14.632	-13.906	-3.494	-13.505
429	0.429	-15.074	-61.589	-32.947	-48.01	-11.122	-16.794	0.026	-20.838
430	0.43	-14.306	-39.531	-29.865	-22.836	-18.444	-28.191	-0.909	-25.656
431	0.431	-16.636	-6.051	-27.173	-45.651	-15.511	-17.144	0.095	-19.645
432	0.432	-11.804	-0.029	-24.669	-33.235	-12.953	-9.967	-5.857	-31.834
433	0.433	-13.752	-5.407	-26.99	-21.978	-13.694	-6.262	-13.179	-15.971
434	0.434	-17.824	-0.304	-16.351	-11.883	-10.167	-5.083	-14.103	11.697
435	0.435	-14.345	4.249	-22.152	-21.152	-6.83	-1.964	-13.268	15.372
436	0.436	-12.029	8.425	-27.363	-12.82	-9.69	-6.792	-17.238	18.652
437	0.437	-14.934	-2.691	-31.993	4.975	-12.159	-6.003	-16.532	9.345
438	0.438	-15.328	-5.88	-36.214	11.897	-8.819	-10.066	-11.752	6.63
439	0.439	-13.397	9.909	-37.301	9.746	-6.64	-6.578	-19.385	-0.893
440	0.44	-11.27	-21.143	-28.873	7.796	-7.748	-4.639	-35.35	-35.904
441	0.441	-15.726	-8.653	-12.679	6.053	-4.211	-6.368	-51.528	-61.057
442	0.442	-16.313	-27.315	-5.552	-17.717	-9.967	-8.863	-49.379	-47.509
443	0.443	-15.74	-30.515	5.223	-41.422	-15.527	-13.29	-31.944	-43.438
444	0.444	-16.132	-2.182	34.364	-56.98	-5.987	-9.203	3.158	-32.224
445	0.445	-15.749	16.653	38.476	-14.298	-7.09	-5.701	38.529	-15.205
446	0.446	-16.135	20.007	4.315	-8.206	-3.544	-1.234	70.663	13.035
447	0.447	-12.46	4.377	-9.326	-24.58	-6.578	-5.283	99.897	16.698
448	0.448	-14.785	-3.899	-13.427	-9.402	-9.424	-12.244	73.729	6.613
449	0.449	-11.89	-16.64	-9.789	-22.876	-3.364	-13.199	36.1	3.493
450	0.45	-10.73	-9.626	-19.919	-18.734	-12.204	-17.445	0.937	6.188
451	0.451	-16.539	-20.222	-23.035	-14.974	-10.988	-24.786	-31.019	8.69
452	0.452	-14.218	-6.603	-20.311	2.14	-11.895	-25.736	-68.532	-7.581
453	0.453	-12.28	16.261	-12.713	-7.08	-6.996	-24.959	-63.363	-22.486
454	0.454	-12.861	-5.601	-14.956	-15.341	-9.452	-16.045	-58.707	-20.55
455	0.455	-13.439	-25.336	-17.03	-17.779	-5.325	-14.873	-87.561	-46.886
456	0.456	-16.921	-27.871	-11.197	-1.46	-11.861	-5.189	-68.663	-58.116
457	0.457	-16.531	-25.564	-16.429	0.714	-7.562	-1.504	-17.13	-34.323
458	0.458	-15.37	-19.168	-21.153	-1.161	-6.746	1.995	-9.823	-18.682
459	0.459	-12.652	-21.133	-14.105	-9.78	-11.549	-3.22	-16.473	1.016
460	0.46	-15.352	-15.942	-20.561	-11.219	-9.573	-2.246	-34.68	3.487
461	0.461	-18.832	-27.035	-19.459	-1.09	-8.956	-1.48	-18.205	1.133
462	0.462	-14.369	-28.495	-18.54	-2.205	-7.571	-10.391	-3.09	3.228
463	0.463	-13.779	-32.234	-13.717	-0.987	-12.96	-11.562	1.387	-2.619
464	0.464	-17.256	-38.322	-11.19	-4.031	-9.442	-12.538	5.508	-0.933
465	0.465	-17.631	-48.091	-15.242	-4.915	-12.708	-13.518	-5.68	0.566
466	0.466	-17.24	-36.37	-14.665	-14.501	-8.628	-7.538	4.417	-3.738
467	0.467	-11.236	-19.049	-8.688	-15.594	-7.248	-5.224	-4.842	-4.953
468	0.468	-19.166	-16.841	-11.024	-16.706	-3.932	-11.813	-18.952	-6.157
469	0.469	-18.197	2.18	-11.621	-7.005	-10.493	-14.335	-26.481	-9.284
470	0.47	-15.286	4.541	-11.075	-5.822	-7.581	-12.023	8.588	-12.227
471	0.471	-16.053	-11.871	-14.016	5.059	-8.346	-15.517	13.642	-11.501
472	0.472	-11.986	-1.347	-17.519	-4.968	-6.009	-10.887	9.236	-17.186
473	0.473	-12.556	-7.248	-17.131	-11.362	-9.483	-14.974	-3.101	-13.799
474	0.474	-13.135	-5.595	-21.176	-5.409	-6.181	-11.524	-6.711	-14.481
475	0.475	-12.546	-29.467	-20.82	-8.528	-10.235	-12.902	-9.928	-10.517
476	0.476	-12.93	1.449	-13.524	-11.408	-7.708	-8.06	-12.964	-4.792
477	0.477	-14.281	-19.296	-8.363	-13.805	-10.993	-8.623	-10.223	-7.168
478	0.478	-11.367	-15.704	-3.589	-9.678	-8.086	-8.048	-12.748	-3.726
479	0.479	-13.292	1.164	-4.427	-4.861	-9.255	-10.577	-10.409	-8.334
480	0.48	-11.349	-2.043	6.163	-9.508	-8.097	-6.142	-12.477	-7.743
481	0.481	-12.892	-10.439	-3.932	-14.911	-12.363	-9.07	-14.316	-2.904
482	0.482	-9.015	-23.249	-7.608	-15.501	-6.951	-13.923	-8.975	0.397
483	0.483	-12.49	-34.888	-4.113	-13.542	-11.799	-9.29	-13.524	-3.648
484	0.484	-14.811	-37.044	-7.175	-5.744	-12.391	-12.196	-14.742	-6.087
485	0.485	-15.195	-35.14	-10.031	-2.609	-9.49	-6.396	-34.174	-6.386
486	0.486	-17.898	-26.484	-12.509	12.086	-9.109	-13.746	-48.259	-12.876
487	0.487	-13.639	-2.707	-24.668	26.964	-9.508	-2.921	-35.491	-27.492
488	0.488	-16.15	-12.833	-50.945	1.801	-9.905	-4.293	-5.073	-46.586
489	0.489	-18.47	-16.015	-62.127	-8.317	-11.08	-7.987	7.355	-38.994
490	0.49	-15.564	-7.775	-65.389	-17.716	-9.157	-14.01	18.62	-27.357
491	0.491	-12.848	-15.425	-74.693	-43.42	-7.625	-19.261	56.345	-20.989
492	0.492	-14.018	-13.218	-37.765	-88.3	-8.994	-20.251	41.225	-30.716
493	0.493	-13.242	-6.92	-12.6	-82.469	-11.533	-19.497	-9.096	-18.546
494	0.494	-15.953	-8.864	37.761	-54.869	-8.07	-10.61	-69.642	-10.616
495	0.495	-17.887	-10.594	138.655	-29.614	-10.41	-9.453	-93.954	2.38
496	0.496	-13.628	-5.956	95.562	-6.646	-12.558	-8.499	-71.793	4.172
497	0.497	-14.206	-16.049	29.796	-10.668	-6.574	-7.548	-24.847	5.795
498	0.498	-11.683	-1.798	18.021	-7.004	-10.856	-11.834	5.663	4.497
499	0.499	-14.003	-19.28	28.898	-10.246	-10.109	-9.544	44.46	-4.384
500	0.5	-12.84	-30.972	-20.405	-13.31	-6.644	-7.638	110.08	-10.379
501	0.501	-14.774	-50.233	-47.061	-10.569	-8.61	-9.594	47.522	-13.47
502	0.502	-17.484	-16.834	-71.38	2.281	-11.542	-0.714	-42.191	-20.239
503	0.503	-16.718	5.967	-78.643	4.652	-9.055	-7.112	-77.929	-24.505
504	0.504	-17.494	1.854	-45.047	-14.459	-10.436	-13.12	-45.498	-12.333
505	0.505	-14.981	5.453	-14.537	-1.652	-5.624	-14.087	-15.911	-17.556
506	0.506	-15.759	-4.664	13.268	14.631	-5.065	-15.046	10.802	-12.907
507	0.507	-14.996	-13.968	58.861	-0.238	-10.516	-21.034	67.739	-2.824
508	0.508	-14.234	5.774	64.957	-25.362	-5.705	-18.702	75.175	9.014
509	0.509	-16.951	8.302	15.126	-35.391	-9.021	-12.111	14.663	4.418
510	0.51	-11.156	19.908	-4.705	-7.115	-7.308	1.058	-25.927	-17.207
511	0.511	-16.778	39.047	-22.857	4.123	-4.815	-0.875	-18.554	-26.437
512	0.512	-17.375	5.54	-50.496	-5.918	-9.292	0.875	-25.115	-12.252
513	0.513	-10.028	19.083	-65.471	-2.799	-13.384	-3.778	-43.242	-9.693
514	0.514	-12.94	-1.615	-60.846	-28.328	-8.574	-2.432	-26.723	-11.983
515	0.515	-12.173	-12.832	-39.933	-25.037	-6.667	-3.605	-21.616	-9.831
516	0.516	-11.403	-9.534	-21.014	-9.362	-9.605	-11.923	-17.106	-3.995
517	0.517	-10.835	-12.635	-17.683	4.756	-10.984	-10.956	-13.009	-12.689
518	0.518	-12.78	-15.313	-8.386	17.519	-7.718	-9.981	-9.355	-14.224
519	0.519	-16.865	-7.722	5.757	10.535	-7.351	-3.981	-19.475	-1.254
520	0.52	-15.526	-5.345	8.303	-4.372	-7.763	-4.752	-16.405	10.93
521	0.521	-14.178	-15.955	-12.764	1.431	-8.178	-6.676	-30.488	28.346
522	0.522	-20.774	-29.512	-21.121	27.75	-7.433	-0.661	-32.951	35.298
523	0.523	-14.016	-34.742	-18.693	46.505	-8.229	4.967	-44.507	28.887
524	0.524	-18.293	-33.208	-16.464	8.76	-8.445	-5.868	-38.075	15.315
525	0.525	-15.991	-37.476	-14.42	-46.802	-9.042	-29.658	-28.373	-11.023
526	0.526	-14.083	-54.537	-16.422	-113.586	-8.481	-39.715	-2.065	-37.351
527	0.527	-17.399	-38.289	-14.719	-68.903	-10.821	-17.831	31.921	-40.64
528	0.528	-15.691	-6.394	-16.267	-12.021	-6.392	-15.106	9.059	-87.662
529	0.529	-18.24	-19.957	-17.589	-4.692	-8.343	-12.574	-28.489	-54.169
530	0.53	-14.997	-24.076	-23.946	1.861	-8.936	-10.245	-53.671	-35.974
531	0.531	-17.174	-27.806	-37.072	7.831	-7.594	-8.114	-58.172	-30.562
532	0.532	-14.517	-31.146	-31.837	-8.66	-4.318	-6.173	-37.556	-35.587
533	0.533	-11.085	-34.3	-39.771	-23.8	-4.715	-11.393	-63.997	-58.42
534	0.534	-15.977	-26.017	-29.713	-1.009	-10.723	-9.84	-33.218	-37.722
535	0.535	-15.454	-8.246	-17.907	27.984	-6.479	-16.99	29.109	-34.061
536	0.536	-10.092	-29.377	-9.973	31.624	-5.71	-8.076	55.665	-30.783
537	0.537	-16.734	-9.64	-14.243	14.574	-10.552	-4.585	14.951	-15.119
538	0.538	-14.279	3.152	-7.877	42.816	-5.908	-9.801	7.591	-1.014
539	0.539	-13.569	5.478	10.087	61.543	-7.653	-3.019	1.091	6.503
540	0.54	-15.567	-5.179	48.568	71.552	-7.264	-2.245	31.563	18.102
541	0.541	-8.267	12.223	64.991	55.805	-8.619	-9.591	26.198	28.758
542	0.542	-17.212	-22.823	19.495	13.145	-7.449	-12.498	11.115	19.105
543	0.543	-13.782	-78.385	-10.866	-78.499	-13.447	-18.505	-2.484	10.409
544	0.544	-16.925	-56.34	-16.237	-197.008	-9.184	-20.829	-14.957	-7.001
545	0.545	-16.006	-22.87	-21.194	-149.423	-9.952	-9.987	-18.761	-9.315
546	0.546	-16.822	-4.692	-25.508	-48.399	-11.88	-5.339	-22.139	-11.435
547	0.547	-17.636	11.736	-29.512	-8.902	-7.232	-1.088	-31.373	-1.761
548	0.548	-15.742	-3.388	-33.209	-44.494	-8.964	-4.768	-39.543	10.425
549	0.549	-13.844	1.045	-29.964	-33.638	-12.446	-8.269	-11.112	11.959
550	0.55	-14.468	21.697	-33.106	-23.768	-9.15	-15.642	7.81	4.796
551	0.551	-17.034	-4.676	-35.908	-50.469	-8.756	-14.686	31.717	-1.541
552	0.552	-9.737	-28.52	-43.571	-9.809	-9.143	-18.966	22.403	-7.515
553	0.553	-15.019	-0.263	-46.01	-17.13	-8.759	-14.919	-3.366	-8.474
554	0.554	-16.044	3.436	-43.982	-10.525	-10.312	-13.012	-34.628	-23.19
555	0.555	-15.323	-27.529	-38.249	-4.535	-11.097	-14.977	-55.482	-33.846
556	0.556	-13.052	-48.217	-11.958	0.884	-6.857	-9.589	-44.322	-39.667
557	0.557	-12.523	-44.535	-0.752	-4.148	-8.614	-7.687	-27.353	-20.325
558	0.558	-15.868	-34.495	-4.039	-8.606	-9.021	-8.294	-5.497	-17.82
559	0.559	-11.861	-12.638	-0.966	-4.577	-10.392	-12.384	-2.8	-6.206
560	0.56	-16.756	7.094	41.547	-0.94	-12.538	-7.565	9.882	-16.855
561	0.561	-13.519	4.566	35.469	-4.242	-8.881	-13.573	16.712	-18.821
562	0.562	-17.635	-11.701	-36.799	-7.358	-5.612	-6.242	-15.334	-10.146
563	0.563	-16.338	-18.118	-66.504	-4.688	-9.705	-7.235	-19.909	-8.611
564	0.564	-20.849	-12.345	-75.493	2.823	-6.253	-4.748	-24.095	-4.361
565	0.565	-21.493	-10.661	-18.665	0.449	-2.992	-16.975	-20.506	-13.274
566	0.566	-13.615	13.074	62.772	-1.71	-9.601	-8.307	3.215	-7.273
567	0.567	-12.511	-4.051	73.589	-3.663	-8.664	-12.998	31.42	-10.372
568	0.568	-11.599	-13.446	43.947	1.56	-9.466	-11.697	35.052	-5.547
569	0.569	-14.558	-10.855	17.19	-3.084	-10.27	-12.911	-2.738	-1.301
570	0.57	-20.624	1.829	9.014	-7.373	-5.464	-16.438	-38.012	-11.96
571	0.571	-13.336	18.017	45.943	-3.775	-6.086	-19.57	-42.521	-1.896
572	0.572	-12.435	11.553	65.835	-2.689	-10.198	-12.834	-46.654	-0.721
573	0.573	-11.723	5.654	47.605	-16.65	-11.6	-4.93	-43.039	-1.875
574	0.574	-14.099	-3.156	19.902	-3.13	-13.004	-10.177	-26.062	-9.244
575	0.575	-9.301	-7.892	-5.275	-8.447	-11.888	-5.376	2.167	-16.048
576	0.576	-13.995	-6.604	-28.129	-7.018	-10.776	-9.694	43.791	-20.36
577	0.577	-9.98	-2.993	-57.18	-14.337	-8.116	-10.528	-6.088	-24.492
578	0.578	-11.387	-21.026	-75.964	-2.623	-11.085	-11.147	-25.951	-26.485
579	0.579	-5.057	17.479	-65.908	-1.105	-12.31	-5.184	-7.717	-20.566
580	0.58	-5.889	1.01	-56.633	-5.382	-11.214	-1.142	8.751	-11.695
581	0.581	-8.268	-14.085	-42.53	-1.722	-10.506	-7.74	33.904	-20.021
582	0.582	-10.259	-18.541	-35.02	-0.569	-9.796	-12.009	47.422	-14.788
583	0.583	-13.59	-39.251	-28.084	-1.574	-12.946	-7.953	76.42	-9.943
584	0.584	-14.212	-35.578	-34.505	-6.459	-7.016	-14.541	50	-7.422
585	0.585	-15.609	-25.514	-32.587	-7.256	-11.348	-12.035	-1.526	-12.998
586	0.586	-14.307	-41.173	-23.872	-16.161	-10.653	-12.834	-68.3	-16.436
587	0.587	-13.967	-38.464	-22.281	-17.332	-12.668	-8.014	-95	-14.447
588	0.588	-13.636	-30.89	-23.585	-14.277	-9.461	-9.96	-119.448	-13.804
589	0.589	-17.946	-19.262	-22.372	-15.289	-13.606	-8.23	-97.449	-15.087
590	0.59	-21.475	-12.875	-16.286	-7.432	-8.655	-18.11	-50.678	-20.438
591	0.591	-27.917	-18.692	-19.285	-12.761	-14.533	-10.191	4.241	-20.953
592	0.592	-18.285	-16.99	-16.316	-13.867	-8.995	-6.721	26.257	-13.545
593	0.593	-23.57	-16.42	-17.135	-20.014	-12.549	-9.837	6.276	1.187
594	0.594	-22.462	-24.366	-11.663	-24.289	-9.335	-8.89	-0.909	2.944
595	0.595	-26.004	-23.003	-16.625	-17.974	-12.306	-8.13	-31.301	5.072
596	0.596	-22.965	-14.078	-14.789	-13.903	-8.888	-2.523	-103.502	6.994
597	0.597	-20.108	-17.532	-14.309	-19.603	-9.339	-7.363	-113.382	1.757
598	0.598	-20.935	-16.535	-8.165	-18.471	-6.498	-1.363	-86.666	0.208
599	0.599	-16.919	-1.815	-7.779	-9.024	-10.236	-2.138	-29.77	-21.48
600	0.6	-10.364	-12.431	-7.361	-17.928	-7.975	-10.074	37.024	-62.339
601	0.601	-7.89	-29.803	-0.734	-26.186	-5.128	-4.849	63.763	-34.694
602	0.602	-10.252	-32.101	-5.541	-29.136	-6.339	-5.808	137.155	-19.634
603	0.603	-10.868	-29.976	-8.051	-22.168	-3.677	-6.563	147.081	-6.128
604	0.604	-14.2	-16.385	4.086	-8.858	-1.598	-10.586	30.65	6.213
605	0.605	-13.664	-32.223	-8.176	-10.665	2.803	-11.136	-16.905	2.482
606	0.606	-14.089	-25.833	-0.435	-5.31	-1.887	-10.531	-2.544	-0.847
607	0.607	-10.842	-8.418	0.814	-16.227	-5.992	-18.243	-15.649	2.237
608	0.608	-10.504	-6.103	7.122	-11.871	-7.384	-15.119	-27.368	-6.088
609	0.609	-12.49	-12.448	-10.936	-10.614	-10.707	-14.127	-16.463	-8.583
610	0.61	-12.926	-6.56	-13.505	-11.673	-7.836	-14.888	-6.576	-6.201
611	0.611	-17.228	-4.751	-20.511	-1.91	-8.258	-7.509	-15.453	-8.296
612	0.612	-13.2	-19.038	-18.416	1.838	-7.118	-8.466	-7.297	-14.086
613	0.613	-6.266	-9.337	-20.439	-4.088	-9.269	-10.96	-14.649	-15.821
614	0.614	-9.196	-7.592	-15.318	-11.383	-9.096	-8.617	-21.266	-14.284
615	0.615	-15.224	-6.02	-13.852	-22.161	-8.342	-6.663	-15.298	-21.441
616	0.616	-14.464	15.715	-9.618	-17.852	-12.034	-9.939	-31.78	-12.55
617	0.617	-16.406	18.891	2.237	-21.498	-14.564	-3.337	-26.794	-11.397
618	0.618	-16.987	21.634	19.702	-18.008	-11.288	-5.831	-13.246	-12.368
619	0.619	-11.573	-1.57	17.397	-1.927	-10.138	-9.871	-17.249	-1.523
620	0.62	-11.001	-17.252	-1.801	19.186	-4.15	-17.786	-5.982	-11.58
621	0.621	-10.429	-14.537	-14.615	10.876	-3.373	-16.799	-2.635	-15.254
622	0.622	-18.17	-6.967	-21.604	-17.334	-5.693	-17.744	-5.655	-14.082
623	0.623	-19.137	0.038	-23.747	-13.582	-6.272	-20.231	-13.91	-8.838
624	0.624	-29.97	-2.088	-25.706	3.481	-12.266	-14.584	-21.358	-11.724
625	0.625	-16.999	-19.533	-20.52	-12.176	-9.937	-9.714	-37.46	-12.502
626	0.626	-15.245	-21.877	-15.927	-9.453	-10.509	-10.266	-39.419	-13.301
627	0.627	-13.693	-24.02	-20.253	-11.955	-0.424	-6.18	-29.558	-15.274
628	0.628	-9.424	-18.212	-21.504	-14.276	-1.76	-5.773	-24.262	-14.747
629	0.629	-10.572	-16.482	-13.267	-16.394	-5.414	-13.109	-25.734	-14.238
630	0.63	-9.387	-30.772	-8.089	-14.448	-6.546	-14.051	-12.686	-13.905
631	0.631	-12.461	-21.078	-3.271	-19.656	-9.607	-14.984	13.631	-13.545
632	0.632	-21.34	-19.328	-2.481	-8.607	-16.344	-15.732	32.422	-11.428
633	0.633	-17.837	-14.696	-3.218	-9.958	-4.884	-16.473	63.436	-17.419
634	0.634	-18.788	-7.573	-8.017	-11.113	-6.391	-11.599	34.464	-18.132
635	0.635	-9.858	-8.781	-18.075	-12.277	-2.08	-2.871	30.804	-17.272
636	0.636	-10.99	-9.972	-39.81	-11.313	-3.194	-1.689	13.742	-16.63
637	0.637	-9.982	-17.361	-42.915	-4.542	-6.627	-6.903	22.986	-10.608
638	0.638	-10.91	-2.695	-34.567	8.617	-5.61	-9.792	3.213	-11.374
639	0.639	-16.864	3.67	-47.292	29.916	-8.458	-5.531	-9.594	-7.891
640	0.64	-9.462	-2.128	-30.972	32.634	-14.401	-3.197	-11.914	-5.968
641	0.641	-14.251	24.197	-7.486	25.102	-13.559	-11.123	-22.513	-0.559
642	0.642	-8.203	-32.502	33.425	-9.917	-14.082	-5.884	-35.954	4.271
643	0.643	-12.211	-56.876	72.22	-14.953	-12.081	-8.77	-58.671	-5.771
644	0.644	-10.217	-34.79	37.089	-19.409	-12.598	-11.274	-67.863	-9.977
645	0.645	-10.738	-14.845	5.252	-7.039	-13.885	-8.943	-48.04	-3.551
646	0.646	-19.577	-8.826	1.287	4.187	-14.21	-8.352	-40.438	-9.513
647	0.647	-13.123	-3.396	-40.226	-12.828	-9.303	-7.759	-47.396	-12.581
648	0.648	-14.211	-8.41	-67.8	-28.468	-11.167	-10.661	-28.212	0.205
649	0.649	-30.202	-21.939	-72.726	-36.723	-10.515	-12.009	-20.588	1.956
650	0.65	-13.864	-25.952	-68.166	-70.146	-10.062	-15.301	-8.842	-5.99
651	0.651	-15.904	-29.574	-39.034	-129.727	-12.314	-18.209	-6.527	-10.292
652	0.652	-13.871	-19.482	-12.619	-105.326	-11.86	-24.215	-27.639	-11.469
653	0.653	-12.036	-35.125	38.948	-53.627	-8.115	-32.165	-52.975	-10.306
654	0.654	-10.399	-20.94	46.388	-20.096	-6.684	-16.111	-42.737	-11.272
655	0.655	-14.572	-18.352	133.956	-14.027	-8.74	-9.155	-27.019	-25.98
656	0.656	-8.094	-20.607	50.622	2.476	-7.509	-7.043	-12.905	-40.891
657	0.657	-4.526	-5.631	18.195	7.551	-10.15	-5.125	-15.424	-23.489
658	0.658	-7.529	-30.688	-11.337	3.137	-10.862	-3.395	19.608	-35.123
659	0.659	-6.476	-40.666	-20.162	-0.891	-9.45	1.24	54.845	-50.049
660	0.66	-14.321	-12.342	-11.978	10.367	-6.296	-5.924	41.32	-28.763
661	0.661	-17.335	6.493	-33.988	13.69	-11.46	0.454	28.962	-9.031
662	0.662	-20.156	-3.536	-40.517	4.434	-6.565	-5.551	17.737	3.723
663	0.663	-20.846	5.774	-34.452	12.801	-8.449	-6.521	41.524	15.308
664	0.664	-19.974	-8.318	-39.782	10.312	-4.335	-5.565	25.773	0.376
665	0.665	-26.469	-36.551	-34.656	8.013	-5.642	-9.82	22.948	2.275
666	0.666	-22.127	-32.847	-39.015	14.415	-10.045	-10.588	40.671	0.51
667	0.667	-22.82	-9.012	-42.996	24.102	-5.938	-12.533	5.544	-7.428
668	0.668	-16.164	-5.879	-46.589	8.24	-7.247	-13.114	-50.082	-14.599
669	0.669	-13.571	13.9	-22.711	-2.404	-4.879	-9.058	-57.473	-10.935
670	0.67	-15.81	6.361	-25.787	-4.332	-11.414	-10.428	-77.409	-16.949
671	0.671	-13.795	-5.239	-17.517	-30.623	-8.463	-13.739	-71.36	-16.013
672	0.672	-13.134	-28.632	-20.06	-49.368	-9.193	-11.624	-43.62	-20.88
673	0.673	-13.644	-6.726	-31.69	-18.401	-9.925	-12.019	-48.621	-20.119
674	0.674	-14.928	7.445	-38.076	2.312	-7.949	-13.19	-62.144	-7.942
675	0.675	-15.251	-5.282	-36.145	-1.343	-5.978	-8.351	-41.429	4.233
676	0.676	-10.339	-12.221	-23.944	-4.636	-12.522	-7.766	-22.65	8.85
677	0.677	-13.55	-22.826	-9.603	-1.538	-6.489	-8.351	28.84	15.974
678	0.678	-14.055	-20.861	-7.654	-4.241	-8.77	-7.763	6.829	24.833
679	0.679	-17.465	-26.031	-9.385	-6.746	-12.217	-11.239	13.481	9.116
680	0.68	-16.037	-27.521	-7.822	-18.36	-12.771	-17.626	80.714	-10.077
681	0.681	-17.13	-26.122	-12.066	-16.224	-9.845	-15.102	54.076	-27.912
682	0.682	-13.389	-6.528	-13.204	-6.549	-11.174	-22.445	13.486	-34.895
683	0.683	-11.983	1.855	-0.033	-11.742	-9.806	-19.536	6.165	-66.823
684	0.684	-18.507	14.711	26.296	-10.13	-12.676	-9.847	-0.388	-71.281
685	0.685	-17.484	7.807	75.446	-11.468	-8.197	-8.673	-6.404	-42.253
686	0.686	-21.686	1.419	28.596	-17.847	-8.749	-2.652	-34.079	-8.209
687	0.687	-16.018	11.098	-1.823	-16.674	-7.372	-3.593	-39.129	5.325
688	0.688	-17.897	-1.072	-18.307	-21.89	-7.747	1.255	-25.583	9.39
689	0.689	-18.433	-15.329	-23.363	-17.008	-10.626	-8.413	-13.212	13.065
690	0.69	-17.815	-9.411	-18.926	-16.171	-13.322	-12.078	-2.036	2.997
691	0.691	-15.256	-14.568	-22.98	-13.814	-7.514	-10.906	-12.131	-0.099
692	0.692	-10.764	-16.048	-26.635	-3.002	-8.28	-11.867	-15.257	-19.821
693	0.693	-13.626	-26.079	-23.287	-7.7	-8.847	-10.892	-17.992	-32.573
694	0.694	-10.109	-17.147	-20.109	-0.577	-8.255	-8.373	-15.496	-20.944
695	0.695	-12.4	-20.584	-22.778	-9.523	-5.338	-10.692	-13.201	-18.809
696	0.696	-10.241	-6.549	-15.222	-17.856	-8.811	-10.108	-15.352	-12.998
697	0.697	-11.374	-16.117	-17.547	-33.931	-10.148	-6.817	-13.431	-7.781
698	0.698	-8.635	-14.283	-15.451	-50.217	-7.996	-9.714	-18.684	-9.349
699	0.699	-13.449	-31.611	-17.442	-26.842	-7.59	-6.226	-17.152	-8.003
700	0.7	-14.023	-38.501	-12.29	-5.009	-9.51	-10.669	-18.55	-4.326
701	0.701	-19.994	-23.531	-4.478	-2.352	-5.234	-7.761	-9.648	-0.855
702	0.702	-17.651	-21.53	-5.933	-9.977	-9.283	-2.922	-15.616	-3.951
703	0.703	-14.148	-33.651	-9.649	-21.616	-14.108	-11.638	-16.547	2.819
704	0.704	-13.547	-28.979	-10.784	-23.704	-10.801	-12.81	-15.568	5.341
705	0.705	-17.589	-30.28	-9.794	-10.083	-7.881	-7.574	-7.629	1.3
706	0.706	-12.739	-23.838	-14.518	-1.301	-12.706	-8.526	-6.616	-2.162
707	0.707	-17.371	-29.778	-10.23	-5.871	-10.76	-16.441	-21.276	-1.57
708	0.708	-11.933	-13.63	-11.004	-4.452	-7.844	-13.326	-31.846	-10.443
709	0.709	-16.764	-6.597	-9.094	-3.229	-11.316	-16.214	-22.023	-29.98
710	0.71	-12.114	-0.143	-9.728	-6.653	-10.922	-10.196	-16.601	-21.643
711	0.711	-15.024	17.363	-13.857	-3.507	-8.786	-7.856	0.989	-14.051
712	0.712	-13.676	10.504	-21.912	-14.302	-4.333	-11.323	17.363	-11.669
713	0.713	-21.045	-0.048	-37.8	-7.122	-6.065	-6.673	49.326	-9.472
714	0.714	-13.703	5.837	-31.632	-10.79	-5.671	-15.57	62.835	-3.596
715	0.715	-18.549	-2.791	-25.93	-11.95	-7.017	-16.732	25.172	-19.417
716	0.716	-14.305	1.916	-13.807	-4.595	-5.847	-5.89	20.018	-25.759
717	0.717	-11.989	-10.989	-9.204	-3.627	-10.297	-10.147	6.32	-16.039
718	0.718	-13.93	-19.612	3.722	2.371	-7.388	-6.467	-22.853	-14.273
719	0.719	-15.863	-14.901	30.001	3.123	-7.773	-5.306	-49.321	-6.321
720	0.72	-14.118	-27.785	56.298	-7.741	-7.385	-6.268	-73.255	-2.04
721	0.721	-15.466	-29.469	11.583	-18.804	-6.226	-9.172	-70.277	-8.412
722	0.722	-14.108	-30.971	-6.616	-20.225	-8.934	-13.438	-33.394	-19.233
723	0.723	-15.265	-26.695	-23.062	-16.634	-10.099	-11.12	-28.364	-12.054
724	0.724	-15.651	-27.81	-18.039	-17.845	-10.293	-13.061	-14.792	-13.192
725	0.725	-13.714	-21.765	-22.488	-10.532	-9.52	-11.133	-18.829	-4.849
726	0.726	-17.197	-24.814	-26.546	-11.536	-8.161	-5.709	-15.108	0.407
727	0.727	-14.874	-12.001	-22.839	-17.577	-9.716	-12.271	-32.086	1.423
728	0.728	-11.974	-24.14	-19.509	-19.931	-9.136	-13.04	-35.084	-2.771
729	0.729	-15.653	-19.47	-16.376	-9.145	-6.041	-10.718	-32.356	-8.337
730	0.73	-13.331	-12.328	-13.629	-13.85	-6.434	-17.297	-9.133	-11.816
731	0.731	-14.5	-3.428	-21.142	-9.632	-11.663	-16.521	19.189	-21.907
732	0.732	-11.789	-11.722	-14.14	-26.642	-6.824	-10.909	30.412	-32.03
733	0.733	-14.494	-23.485	-16.238	-47.724	-14.181	-14.396	33.589	-23.18
734	0.734	-15.263	0.368	-10.388	-5.171	-11.281	-9.753	24.148	-22.083
735	0.735	-10.815	45.125	-12.072	0.801	-10.512	-10.323	-7.159	-6.069
736	0.736	-15.453	26.963	-10.437	-4.641	-8.189	-15.15	-11.351	-8.411
737	0.737	-17.195	-0.691	-9.055	0.386	-4.706	-6.428	-22.678	-14.764
738	0.738	-11.377	-25.834	-7.901	-22.451	-14.767	-7.589	-26.013	-12.748
739	0.739	-12.143	-57.772	-21.086	-26.523	-7.609	-8.549	-4.12	-7.44
740	0.74	-14.074	-20.27	-22.852	-7.746	-3.934	-7.579	-18.217	-11.971
741	0.741	-17.349	-5.222	-14.935	23.213	-7.421	-10.092	-20.723	-21.942
742	0.742	-15.596	-18.822	-22.118	10.833	-12.648	-7.778	-23.057	-20.722
743	0.743	-14.225	-22.948	-28.529	-7.931	-7.817	-7.219	-29.457	-24.186
744	0.744	-13.822	-11.802	-32.025	-4.64	-10.348	-9.185	-12.09	-14.504
745	0.745	-15.949	-35.68	-31.067	-20.323	-8.046	-7.466	8.957	-8.107
746	0.746	-21.171	-32.669	-24.302	-12.019	-12.903	-6.144	11.63	-2.109
747	0.747	-16.324	-13.032	-23.531	-9.522	-12.347	-10.619	19.167	3.109
748	0.748	-14.392	-15.648	-11.34	-7.213	-10.629	-11.215	21.489	0.177
749	0.749	-11.485	-13.442	11.51	-13.64	-7.169	-14.714	40.64	-9.537
750	0.75	-17.3	-7.192	58.548	-11.736	-9.518	-11.438	2.116	-5.903
751	0.751	-13.25	-5.389	51.993	-13.499	-9.163	-9.33	-25.56	-19.098
752	0.752	-12.694	-3.751	9.461	-11.959	-6.488	-4.895	-40.658	-13.913
753	0.753	-13.294	19.962	-18.189	-16.246	-8.463	-4.325	-27.122	-18.609
754	0.754	-16.218	2.802	-23.221	-15.133	-8.311	-9.181	-6.419	-28.73
755	0.755	-12.753	-0.419	-55.169	-11.685	-8.538	-8.624	-25.181	-29.965
756	0.756	-10.446	-8.865	-59.293	-6.474	-6.048	-11.548	-15.091	-21.729
757	0.757	-17.028	-21.77	-55.714	-3.578	-10.917	-10.217	-36.935	-14.476
758	0.758	-12.196	-24.204	-45.719	-13.242	-10.365	-8.879	-68.08	-1.804
759	0.759	-12.97	-26.375	-17.502	-19.628	-5.749	-11.79	-80.472	-10.607
760	0.76	-10.653	-20.601	1.227	-8.799	-5.195	-17.03	-69.269	-12.235
761	0.761	-14.137	-25.865	32.148	-10.163	-6.585	-12.207	-31.543	-8.005
762	0.762	-9.504	-24.37	94.624	-6.474	-9.907	-10.27	24.017	-9.183
763	0.763	-12.41	-11.464	85.721	-0.47	-10.317	-10.864	75.732	-8.051
764	0.764	-14.946	-27.431	-20.132	-5.685	-9.965	-7.384	95.735	-7.124
765	0.765	-13.606	-29.674	-34.444	-14.586	-11.937	-14.754	65.42	-6.199
766	0.766	-14.788	-20.115	-47.581	-15.756	-9.084	-11.667	70.898	-10.522
767	0.767	-14.413	-21.988	-35.759	-14.813	-10.289	-14.571	15.394	-3.217
768	0.768	-16.356	-7.806	-24.932	-15.821	-9.179	-10.326	-21.561	-4.232
769	0.769	-15.592	-13.77	-15.108	-21.883	-8.45	-12.659	-28.161	-8.546
770	0.77	-20.052	-8.698	-24.062	-17.881	-9.855	-7.834	-34.196	-6.272
771	0.771	-15.42	-13.491	-15.972	-7.107	-11.259	-4.554	-39.656	-6.896
772	0.772	-17.167	-9.342	-23.383	0.774	-7.632	-7.474	-64.866	-12.945
773	0.773	-14.662	-18.325	-16.875	-3.506	-11.176	-7.102	-69.343	-13.781
774	0.774	-16.025	-12.407	-22.952	0.151	-8.912	-7.505	-56.973	-4.355
775	0.775	-16.426	-28.519	-17.585	-10.724	-13.032	-14.096	-38.188	-8.092
776	0.776	-12.763	-26.204	-22.641	-12.074	-8.255	-23.008	-21.134	-23.815
777	0.777	-14.132	-41.139	-18.197	-18.452	-8.892	-12.178	-24.162	-34.495
778	0.778	-15.308	-12.163	-14.107	-5.292	-10.683	-7.94	18.499	-17.112
779	0.779	-18.996	16.807	-17.78	-3.571	-9.39	-11.632	24.628	-0.896
780	0.78	-11.659	-2.023	-14.517	-27.39	-10.799	-15.119	-2.943	5.452
781	0.781	-19.022	-25.837	-17.702	-65.139	-11.256	-9.908	12.203	15.093
782	0.782	-18.064	-22.731	-15.129	-39.985	-9.389	-10.879	53.494	2.854
783	0.783	-17.298	-25.444	-17.865	-8.07	-8.298	-8.364	59.021	-5.13
784	0.784	-14.993	-22.938	-15.779	-4.056	-9.144	-10.692	33.971	-9.431
785	0.785	-19.846	-15.95	-18.07	-7.755	-9.983	-10.691	2.108	-5.797
786	0.786	-16.571	-18.018	-16.239	-24.81	-10.821	-10.114	-35.424	-23.832
787	0.787	-19.496	-12.169	-14.583	-21.751	-11.659	-2.758	-70.664	-52.118
788	0.788	-16.615	-10.021	-10.028	-13.456	-9.402	-9.531	-93.543	-48.46
789	0.789	-13.147	5.841	-11.433	-16.008	-11.415	-13.793	-67.522	-66.869
790	0.79	-20.511	7.957	-10.29	-4.432	-11.678	-16.118	-30.001	-49.868
791	0.791	-13.178	2.195	-6.792	-10.811	-8.067	-5.281	-14.912	-21.638
792	0.792	-16.098	3.997	-5.767	-4.946	-6.783	2.65	-10.453	-2.891
793	0.793	-16.893	5.61	-9.384	-4.322	-2.407	6.92	18.579	0.383
794	0.794	-4.714	4.319	-8.368	4.384	0.429	-1.958	14.88	3.471
795	0.795	-9.949	5.566	-9.092	2.822	-3.118	1.559	4.767	11.811
796	0.796	-14.604	21.331	-6.739	-4.371	-4.535	-8.088	-17.187	14.358
797	0.797	-7.459	2.27	-10.253	-16.189	-6.734	-14.458	-19.947	26.008
798	0.798	-13.86	9.932	-20.369	1.216	-7.955	-15.609	-12.403	19.664
799	0.799	-7.871	7.714	-16.12	12.84	-6.848	-14.624	-5.435	13.905
800	0.8	-6.916	-2.813	-22.55	14.978	-5.352	-11.716	-11.842	1.741
801	0.801	-4.028	-16.242	-30.882	-2.431	-3.466	-14.217	-2.234	0.205
802	0.802	-8.301	-24.818	-14.815	4.544	-5.448	-14.987	-0.58	-1.14
803	0.803	-5.99	-0.904	1.389	6.683	-8.206	-15.559	-5.364	0.039
804	0.804	-10.842	-4.076	7.691	-6.852	-13.284	-9.552	-15.527	6.057
805	0.805	-16.861	-7.084	36.637	-15.557	-16.62	-8.779	-19.27	2.981
806	0.806	-24.226	1.317	48.913	-17.094	-16.08	-8.195	-15.852	3.975
807	0.807	-21.339	-21.826	14.772	-35.851	-14.767	-18.253	-12.791	-3.909
808	0.808	-22.131	-62.58	-17.209	-23.072	-12.485	-19.605	-0.089	-19.92
809	0.809	-19.818	-57.076	-13.159	-16.106	-16.581	-13.222	19.159	-40.95
810	0.81	-19.25	-41.904	-16.809	-18.236	-8.676	-7.225	11.515	-66.444
811	0.811	-11.907	-18.971	-26.825	-31.769	-9.86	-19.036	-4.817	-56.326
812	0.812	-18.692	-22.944	-55.02	-30.016	-15.106	-8.007	-19.781	-34.4
813	0.813	-9.017	-4.063	-58.602	-25.358	-8.356	-12.262	-25.666	-20.229
814	0.814	-10.184	6.103	-41.505	-18.189	-7.599	-8.586	-27.49	-12.649
815	0.815	-9.032	-3.08	-38.438	-9.277	-0.256	-12.062	-51.325	-5.657
816	0.816	-14.258	5.353	-18.725	6.403	-7.043	-11.094	-34.347	-20.532
817	0.817	-17.162	-2.081	4.483	12.796	-6.272	-4.31	-18.702	-10.824
818	0.818	-16.39	4.995	32.747	26.357	-10.34	-5.072	-10.43	-2.063
819	0.819	-18.711	2.979	36.461	14.193	-6.85	-4.284	-7.983	-3.556
820	0.82	-13.875	-10.458	19.481	-0.097	-8.778	-9.112	-5.731	-7.774
821	0.821	-21.227	-36.69	-14.903	-17.476	-8.189	-5.813	17.628	-8.901
822	0.822	-14.45	-47.832	-19.274	-38.524	-3.343	-11.216	26.887	-5.382
823	0.823	-16.96	-30.725	-23.243	-30.167	-7.97	-7.724	18.538	-4.385
824	0.824	-12.895	-46.332	-34.366	-12.352	-9.693	-12.362	0.698	-3.382
825	0.825	-12.308	-60.394	-51.301	-38.089	-4.834	-10.609	-10.99	-9.333
826	0.826	-14.238	-26.86	-54.297	-34.834	-9.458	-9.247	-42.949	-14.89
827	0.827	-12.49	5.119	-62.52	-25.579	-16.006	-3.829	-56.535	-15.441
828	0.828	-15.002	1.112	-28.952	-5.852	-4.552	-8.653	-77.3	-14.852
829	0.829	-12.664	4.876	3.027	-3.323	-9.162	-15.988	-35.687	-17.744
830	0.83	-17.489	-25.967	48.929	-10.233	0.94	-9.202	25.278	-19.084
831	0.831	-18.059	-29.921	67.185	-12.284	-5.406	-15.187	17.153	-12.684
832	0.832	-16.309	-18.636	117.187	-10.249	-1.876	-11.1	-19.787	-11.885
833	0.833	-11.459	-15.314	97.331	5.712	-7.05	-9.15	-26.317	-4.52
834	0.834	-14.734	-18.375	18.062	12.182	-9.902	-9.716	-8.087	-1.593
835	0.835	-11.81	-21.071	-36.035	10.321	-9.071	-7.965	8.346	4.461
836	0.836	-10.449	-23.575	-45.803	8.654	-8.237	-13.759	23.362	-4.393
837	0.837	-11.786	-21.293	-36.801	-2.357	-4.697	-6.388	27.709	-17.523
838	0.838	-13.895	-10.679	-61.085	-12.371	-2.705	-5.401	65.145	-8.799
839	0.839	-19.1	-16.525	-83.045	-13.46	-4.381	-7.904	-0.528	-0.84
840	0.84	-11.142	-21.762	-89.521	-31.382	-6.828	-10.218	-27.231	-7.98
841	0.841	-16.352	-17.136	-95.431	-49.104	-6.375	-9.621	-35.285	-11.611
842	0.842	-11.493	-24.359	-78.894	-42.075	-5.92	-19.652	-27.818	-15.024
843	0.843	-17.478	-15.529	-53.644	-14.299	-9.521	-26.784	-7.788	-18.034
844	0.844	-18.238	-19.059	-40.014	-2.974	-12.732	-30.437	22.709	-26.847
845	0.845	-18.793	-28.783	-10.901	0.394	-10.524	-22.111	50.476	-27.933
846	0.846	-15.485	-19.977	45.882	-8.847	-5.992	-8.169	5.098	-24.765
847	0.847	-11.412	-11.747	54.091	-6.103	-12.494	-6.23	-37.408	-21.82
848	0.848	-13.911	-2.186	17.2	-23.894	-13.193	-11.456	-42.764	-26.041
849	0.849	-10.611	-8.697	50.746	-21.542	-10.793	-3.516	-17.53	-13.838
850	0.85	-13.502	-2.831	32.619	-15.113	-12.652	-7.767	-12.983	2.033
851	0.851	-10.783	-14.774	-6.035	-13.141	-11.995	1.147	-16.956	-4.366
852	0.852	-13.479	5.764	-0.958	-11.382	-7.854	-2.335	17.199	-6.329
853	0.853	-12.696	8.312	3.546	-12.905	-9.134	-3.314	-5.549	-8.101
854	0.854	-10.752	10.698	-0.448	-2.84	-7.703	-2.345	-17.859	-12.755
855	0.855	-15.006	8.234	3.316	-6.549	-10.537	-6.599	-29.01	-11.409
856	0.856	-10.943	-2.563	-13.613	-5.433	-6.016	-10.662	-39.003	-20.349
857	0.857	-13.461	-12.38	-22.815	1.871	-10.007	-7.174	-17.044	-12.073
858	0.858	-16.75	-14.274	-31.1	-1.07	-12.449	-2.535	-2.823	-13.092
859	0.859	-14.62	-6.485	-33.639	-5.326	-9.085	-6.601	-5.228	-8.322
860	0.86	-15.003	-16.702	-31.348	-9.395	-11.914	-6.979	-2.793	-10.919
861	0.861	-16.152	-13.147	-20.744	-7.423	-12.219	-7.348	16.453	-10.205
862	0.862	-20.394	-24.064	-18.845	-6.853	-9.429	-9.47	55.026	-0.776
863	0.863	-17.483	-8.298	-20.624	-1.459	-11.484	-7.519	60.49	5.563
864	0.864	-16.114	-23.275	-22.168	-8.044	-12.761	-12.54	-5.069	6.7
865	0.865	-20.551	-25.259	-23.482	-10.574	-8.432	-11.94	-31.724	1.466
866	0.866	-18.8	-16.632	-27.125	-11.375	-11.256	-15.985	-56.072	-9.336
867	0.867	-15.314	-15.165	-23.616	-14.863	-8.675	-17.318	-78.069	-22.254
868	0.868	-18.605	-10.994	-26.695	-23.577	-11.901	-13.999	-71.397	-23.939
869	0.869	-12.796	-17.454	-21.845	-24.726	-9.711	-11.85	-53.08	-12.857
870	0.87	-18.405	0.472	-29.803	-21.583	-8.49	-8.16	-47.569	-8.585
871	0.871	-13.562	-7.143	-26.737	-16.68	-5.722	-11.44	-52.518	-12.251
872	0.872	-15.5	-4.925	-33.56	-3.512	-9.148	-9.3	-47.937	-11.087
873	0.873	-8.912	-11.424	-23.941	10.012	-9.481	-8.137	-18.726	-16.307
874	0.874	-14.899	-9.556	-15.089	11.725	-6.535	-13.932	38.138	-19.211
875	0.875	-12.574	-14.847	-9.148	26.023	-6.876	-13.16	13.849	-27.148
876	0.876	-10.631	-10.266	-6.132	16.293	-10.315	-11.221	35.972	-13.229
877	0.877	-11.206	-29.086	8.525	-10.062	-10.663	-13.147	42.562	0.281
878	0.878	-20.103	-31.627	40.423	-21.289	-7.926	-13.711	12.097	8.965
879	0.879	-18.94	-43.265	35.971	-52.259	-7.504	-10.221	6.529	10.471
880	0.88	-10.61	-49.672	6.949	-72.972	-8.254	-13.512	-18.662	6.169
881	0.881	-13.702	-24.553	-4.271	-91.757	-10.927	-14.663	-23.068	-5.656
882	0.882	-14.667	-0.783	-7.628	-40.285	-9.741	-8.654	-18.97	-10.275
883	0.883	-15.434	-10.096	-10.776	-3.324	-7.588	-7.871	-15.287	-28.994
884	0.884	-17.749	4.031	-19.166	3.263	-10.284	-5.529	1.735	-52.158
885	0.885	-8.264	1.516	-26.839	-2.744	-11.435	-8.998	23.62	-36.432
886	0.886	-14.645	31.89	-20.033	24.887	-6.59	-12.272	15.351	-28.068
887	0.887	-18.123	11.173	-18.04	-0.329	-5.998	-10.515	2.633	-25.522
888	0.888	-15.024	7.517	-16.185	-13.958	-10.634	-10.097	-27.689	-18.542
889	0.889	-14.054	-16.268	-17.975	-18.103	-11.211	-9.684	-40.023	-16.394
890	0.89	-13.282	-19.31	-6.989	-14.478	-7.721	-16.241	-51.283	-14.442
891	0.891	-12.507	0.528	-5.662	-4.471	-5.399	-19.132	-54.649	-9.232
892	0.892	-10.575	-1.86	-12.066	-32.788	-11.208	-11.181	-26.502	-10.785
893	0.893	-11.154	-32.119	-10.917	-29.172	-10.437	-8.083	-15.363	-15.051
894	0.894	-14.064	-36.051	-14.051	-5.404	-8.517	-1.312	-5.328	-6.163
895	0.895	-13.684	-1.891	-13.238	10.247	-13.175	-5.57	-21.012	-5.018
896	0.896	-11.363	-6.265	-15.839	7.52	-11.444	-11.177	-6.885	11.037
897	0.897	-14.264	-10.216	-15.089	10.017	-10.095	-10.59	0.588	8.707
898	0.898	-14.644	-6.45	-17.004	3.034	-11.466	-13.872	-1.88	10.808
899	0.899	-12.707	-9.645	-13.726	-7.631	-9.354	-12.118	-12.739	1.077
900	0.9	-13.475	-18.874	-8.287	-9.583	-8.204	-12.481	-10.955	-4.193
901	0.901	-16.181	-4.697	-10.236	-11.334	-8.607	-5.113	-5.831	0.421
902	0.902	-17.339	-17.427	-5.649	-16.001	-7.845	4.595	-1.266	-3.871
903	0.903	-17.145	-24.316	-14.592	-0.156	-12.309	-7.166	2.965	-23.426
904	0.904	-16.372	-17.847	-28.937	10.455	-7.675	-5.581	-3.466	-20.68
905	0.905	-17.148	-11.965	-27.03	8.485	-9.421	-4.201	-2.365	-2.81
906	0.906	-18.705	-17.089	-18.347	6.706	-10.788	-7.867	-14.242	-0.418
907	0.907	-15.614	-21.66	-13.741	-17.133	-7.504	-6.708	-12.767	-6.751
908	0.908	-15.235	-43.274	7.891	-34.198	-7.128	-9.799	-17.089	-4.765
909	0.909	-14.083	-14.967	10.943	-18.564	-8.306	-12.7	-8.282	-6.464
910	0.91	-18.924	-18.577	8.193	-49.766	-10.248	-15.212	-0.031	-30.229
911	0.911	-15.448	-28.553	-4.62	-12.268	-9.493	-12.882	3.019	-13.16
912	0.912	-13.511	-6.573	-20.892	2.778	-8.732	-10.953	1.99	2.541
913	0.913	-12.934	-14.791	-44.321	-10.808	-7.389	-10.373	-4.057	-5.766
914	0.914	-15.449	-27.458	-47.423	1.547	-3.722	-14.439	-8.166	-13.291
915	0.915	-10.992	-6.28	-27.682	12.718	-8.572	-15.798	-7.694	-43.657
916	0.916	-11.568	-3.478	-4.439	-4.377	-5.29	-15.412	-12.466	-56.04
917	0.917	-11.183	-5.897	11.255	-7.539	-7.045	-15.807	-21.523	-44.824
918	0.918	-14.462	-12.767	19.608	-21.731	-9.569	-9.821	-38.731	-27.811
919	0.919	-15.615	-14.809	27.191	-60.296	-7.257	-5.571	-8.5	0.425
920	0.92	-12.89	-24.428	1.497	-76.79	-10.164	-7.9	-4.541	-3.258
921	0.921	-11.722	-5.037	-15.493	-31.35	-10.555	-7.319	-30.922	0.042
922	0.922	-16.546	2.566	-12.355	-13.18	-6.297	-5.383	-68.676	-3.044
923	0.923	-20.022	-13.648	-20.636	3.26	-4.949	-10.797	-53.554	-0.33
924	0.924	-9.948	-15.734	-18.067	8.301	-10.376	-4.212	-12.237	-2.844
925	0.925	-14.197	-13.756	-6.386	12.758	-8.448	-8.478	4.333	-0.519
926	0.926	-15.352	5.628	-25.473	0.39	-9.029	-12.545	19.512	10.129
927	0.927	-14.177	8.169	-32.948	-18.388	-6.131	-14.479	79.226	-3.404
928	0.928	-13.204	1.224	-25.901	-1.395	-5.749	-9.844	103.708	8.811
929	0.929	-18.045	-5.162	-10.906	-4.55	-4.4	-9.267	22.279	4.19
930	0.93	-17.266	-10.992	10.462	-7.321	-10.208	-11.786	-10.203	-17.465
931	0.931	-14.934	-12.763	53.091	-14.91	-9.436	-15.086	-20.074	-45.705
932	0.932	-16.861	-8.11	34.94	-17.272	-8.856	-10.267	-28.974	-56.935
933	0.933	-13.563	-21.057	-3.74	-15.079	-6.928	-16.27	-20.828	-46.891
934	0.934	-11.819	-19.307	-28.88	-5.306	-8.675	-12.212	-28.165	-31.256
935	0.935	-14.326	-8.277	-33.32	14.158	-7.327	-11.639	-48.087	-17.174
936	0.936	-14.694	-6.929	-45.697	11.743	-11.777	-13.585	-42.056	-14.679
937	0.937	-13.525	-26.467	-64.452	14.178	-8.875	-20.185	-47.468	-7.724
938	0.938	-15.455	-12.335	-81.46	-0.631	-6.361	-14.204	-22.293	-5.598
939	0.939	-15.06	-40.606	-65.76	-25.726	-12.754	-13.454	-8.749	0.216
940	0.94	-12.149	-67.022	-51.611	-28.957	-10.254	-5.531	3.652	16.1
941	0.941	-13.299	-70.414	-33.791	-25.781	-9.486	-8.657	22.437	1.206
942	0.942	-13.681	-54.798	-3.4	-11.531	-10.076	-3.854	5.456	-0.73
943	0.943	-11.544	-40.772	42.477	-8.925	-4.093	-4.653	-28.942	1.016
944	0.944	-12.313	-7.434	134.036	-11.154	-9.716	-5.453	-24.473	-3.646
945	0.945	-16.564	5.988	68.272	-17.439	-10.297	-1.996	-20.377	-7.917
946	0.946	-15.981	-14.813	32.712	-23.132	-10.886	3.976	-1.55	-4.258
947	0.947	-17.333	11.398	-21.419	-21.306	-7.985	-0.121	22.318	13.754
948	0.948	-14.043	8.001	-31.192	-25.878	-7.603	-10.998	69.408	26.521
949	0.949	-16.946	23.559	-39.949	-21.559	-10.896	-15.675	22.626	19.546
950	0.95	-15.785	26.16	-31.704	-17.835	-7.993	-11.455	-19.945	8.878
951	0.951	-14.62	13.267	-24.238	-4.638	-10.703	-20.377	-36.427	-0.827
952	0.952	-14.428	-7.926	-30.79	-2.885	-7.224	-33.579	-51.558	-27.155
953	0.953	-12.501	-16.358	-36.809	1.769	-10.13	-24.906	-47.147	-61.233
954	0.954	-12.306	-13.961	-31.518	6.076	-14.582	-13.931	-34.775	-74.806
955	0.955	-9.979	-39.795	-26.758	-0.252	-9.16	-6.798	-23.505	-62.449
956	0.956	-11.909	-22.827	-22.555	-3.698	-11.102	-0.448	-20.128	-43.71
957	0.957	-12.098	-19.795	-18.638	-2.705	-10.526	-6.491	-4.366	-26.713
958	0.958	-13.254	-11.527	-15.062	-3.677	-6.463	-3.434	26.875	-17.46
959	0.959	-16.729	-19.162	-11.844	-7.963	-11.3	-10.246	-2.082	-9.167
960	0.96	-13.434	-40.315	-2.613	-8.715	-3.945	-14.539	-20.771	-11.72
961	0.961	-20.013	-48.698	-11.012	-6.791	-8.786	-3.925	3.037	-0.179
962	0.962	-17.104	-41.211	-8.6	-14.126	-8.015	-11.112	6.056	10.417
963	0.963	-16.323	-25.008	-11.051	-16.987	-10.338	-9.964	-8.125	0.727
964	0.964	-18.637	-14.428	-13.315	-3.812	-8.408	-11.139	-10.73	-1.026
965	0.965	-18.053	-20.31	-23.07	2.01	-8.991	-12.131	-8.473	0.467
966	0.966	-10.693	-15.16	-17.912	0.283	-6.096	-9.265	6.327	-0.987
967	0.967	-17.462	-13.699	-19.476	-4.375	-8.616	-5.047	19.808	-4.732
968	0.968	-16.683	-3.718	-18.15	-17.356	-9.009	-7.412	14.56	-3.572
969	0.969	-17.457	10.532	-17.034	-19.13	-11.146	-6.861	-2.9	-6.631
970	0.97	-13.976	27.905	-13.602	-14.549	-9.992	-11.528	-23.983	-17.421
971	0.971	-15.909	-2.547	-8.509	-21.799	-11.941	-14.448	-49.477	-18.733
972	0.972	-11.842	1.479	-7.733	-18.169	-7.692	-14.853	-59.498	-12.295
973	0.973	-10.488	-9.767	-8.697	-24.205	-7.12	-14.489	-75.195	-13.374
974	0.974	-14.945	-13.111	-14.457	-21.162	-5.784	-7.938	-44.085	-14.256
975	0.975	-10.879	-10.064	-12.642	-22.194	-13.156	-10.871	-31.708	-17.105
976	0.976	-17.843	-7.396	-12.172	-14.338	-10.07	-13.422	-35.439	-12.805
977	0.977	-11.071	-20.199	-11.746	-7.088	-9.117	-6.104	-25.462	-11.998
978	0.978	-11.842	-3.972	-9.445	3.642	-6.612	-10.981	-9.781	-10.045
979	0.979	-15.905	6.623	-15.046	-9.367	-8.94	-10.24	-1.409	-11.969
980	0.98	-13.972	4.634	-20.013	-25.268	-10.113	-6.987	6.096	-14.865
981	0.981	-15.909	-11.284	-19.547	-18.915	-12.061	-1.406	3.676	-9.079
982	0.982	-15.326	-9.222	-10.716	-47.994	-4.719	-12.269	-2.821	-1.764
983	0.983	-11.46	-15.089	-7.119	-35.636	-5.699	-10.729	2.846	1.11
984	0.984	-18.426	-5.483	-8.375	-39.342	-6.48	-9.394	16.997	-6.445
985	0.985	-19.395	-14.242	-9.437	-29.339	-13.845	-10.563	8.121	-8.962
986	0.986	-15.142	-15.834	-10.497	-20.094	-7.076	-7.085	12.645	-6.615
987	0.987	-14.376	-37.537	-11.383	-22.841	-6.309	-8.061	-9.12	-11.424
988	0.988	-13.796	-28.291	-11.704	-6.243	-7.088	-5.185	-12.303	-13.34
989	0.989	-13.225	14.249	-11.11	-3.81	-0.512	-16.614	-26.49	-17.377
990	0.99	-16.13	8.215	-0.523	-15.533	-6.518	-5.586	-18.978	-9.389
991	0.991	-11.299	-19.484	0.898	-39.065	-4.199	-4.231	-35.261	-0.968
992	0.992	-13.241	5.653	-12.125	-23.505	-3.619	-7.912	-3.336	-10.582
993	0.993	-12.666	10.121	-20.838	-15.274	-8.268	-6.751	28.579	1.265
994	0.994	-16.154	-10.535	-35.136	-2.617	-14.849	-5.784	16.15	-0.246
995	0.995	-12.876	-14.137	-40.845	-5.054	-10.595	-10.623	-17.942	-1.58
996	0.996	-12.506	-10.759	-42.579	9.719	-12.928	-11.399	-13.549	-21.129
997	0.997	-12.908	-19.978	-66.421	11.531	-8.095	-7.323	-9.535	-12.811
998	0.998	-14.078	-11.569	-90.314	6.198	-11.385	-15.257	-5.882	-15.311
999	0.999	-12.54	-24.274	-49.553	4.539	-10.806	-10.044	17.955	-12.976
1000	1	-17.007	-21.858	-33.173	5.805	-9.455	-22.831	39.827	-15.116
1001	1.001	-13.727	-28.141	32.394	20.044	-7.133	-0.005	31.502	-28.685
1002	1.002	-9.671	-26.128	59.065	10.306	-8.296	-3.116	23.951	-23.492
1003	1.003	-17.609	-20.806	115.925	-16.057	-12.744	-0.422	-6.451	-25.092
1004	1.004	-18.775	-31.749	182.655	-19.785	-12.163	-23.644	-60.665	-15.09
1005	1.005	-17.81	-47.529	120.127	-9.78	-5.197	-14.344	-82.726	1.873
1006	1.006	-16.847	-41.076	14.255	-6.746	-8.094	-11.625	-76.131	-0.483
1007	1.007	-14.332	-42.93	-28.891	-4.099	-8.868	-14.128	-57.913	-6.884
1008	1.008	-16.653	-19.982	-42.018	3.374	-11.191	-16.431	-41.424	-12.68
1009	1.009	-13.179	-16.773	-53.782	-27.089	-11.764	-18.543	-36.328	-7.431
1010	1.01	-13.781	-13.939	-42.878	-14.785	-9.829	-20.474	32.423	3.628
1011	1.011	-14.36	-16.351	-32.928	-11.185	-8.075	-18.726	81.802	-3.524
1012	1.012	-14.752	-4.637	-23.958	-21.327	-10.583	-23.353	37.162	-20.549
1013	1.013	-15.151	-2.391	-32.018	-12.131	-5.158	-19.083	45.351	-27.519
1014	1.014	-13.98	-0.332	-68.909	-9.537	-7.086	-10.161	8.429	4.398
1015	1.015	-12.827	12.003	-48.906	-7.11	-7.655	0.692	28.404	17.919
1016	1.016	-14.004	16.767	-67.02	-4.848	-8.223	2.059	-14.135	-11.15
1017	1.017	-15.563	3.935	-39.259	-11.268	-9.565	3.236	-52.796	-45.244
1018	1.018	-13.621	-11.82	-24.078	-9.384	-9.166	-5.066	-37.652	-49.721
1019	1.019	-13.413	-30.9	-19.536	-7.702	-8.765	-8.144	-51.166	-29.027
1020	1.02	-14.97	-13.01	18.109	9.666	-5.075	-14.895	-71.857	-25.36
1021	1.021	-15.547	-19.913	43.374	7.295	-10.485	-12.363	-68.169	-28.675
1022	1.022	-16.53	-26.29	29.938	5.118	-6.99	-6.732	-23.453	-50.574
1023	1.023	-13.627	-8.899	-15.822	18.63	0.379	-7.296	19.138	-42.278
1024	1.024	-12.475	-11.268	-33.902	13.373	-6.374	-1.279	13.731	-14.039
1025	1.025	-18.294	-13.458	-28.38	11.806	-10.613	-3.574	49.005	-2.828
1026	1.026	-14.234	-7.691	-3.113	7.551	-8.277	-5.484	62.619	7.215
1027	1.027	-17.718	-9.419	38.211	-11.981	-8.841	-4.872	0.184	4.102
1028	1.028	-14.433	-1.502	10.642	-54.531	-13.466	-6.576	-44.434	12.411
1029	1.029	-15.02	-2.838	-24.469	-60.508	-6.865	-3.062	-36.202	4.846
1030	1.03	-14.648	-11.719	-19.915	-55.076	-11.096	-10.376	-14.032	7.138
1031	1.031	-16.018	3.945	-32.199	-39.977	-10.303	-15.568	-7.345	4.985
1032	1.032	-11.198	1.802	-43.321	-53.504	-8.349	-22.304	10.945	-4.724
1033	1.033	-14.503	-0.12	-53.273	-41.112	-11.62	-14.342	38.702	-6.495
1034	1.034	-11.614	-12.337	-56.26	-7.014	-8.695	-17.408	23.696	4.512
1035	1.035	-12.975	-7.717	-42.026	-11.422	-12.155	-16.401	-26.535	-8.482
1036	1.036	-10.659	-17.82	-18.696	-23.754	-11.756	-12.11	-33.044	-10.247
1037	1.037	-16.462	-14.183	-2.923	-20.015	-10.574	0.12	-26.974	0.763
1038	1.038	-10.849	-5.905	39.748	-2.917	-8.613	-8.55	-21.512	-9.331
1039	1.039	-17.422	-21.994	106.992	0.263	-9.751	-13.152	-26.507	-28.908
1040	1.04	-11.423	-33.618	8.574	3.07	-9.533	-8.868	-22.031	-54.494
1041	1.041	-13.743	-18.748	-30.812	5.682	-9.712	-7.674	-26.068	-30.712
1042	1.042	-15.67	-24.652	-42.528	-5.854	-6.593	-8.802	-29.733	-15.054
1043	1.043	-15.085	-29.964	-31.622	13.395	-5.414	-9.733	-26.399	-12.365
1044	1.044	-11.015	-19.029	-41.432	5.948	-7.335	-10.666	-23.241	-4.83
1045	1.045	-10.628	-20.508	-32.479	8.38	-2.49	-8.112	7.957	6.772
1046	1.046	-12.955	-21.796	-24.299	-2.167	-7.318	-16.985	12.024	4.631
1047	1.047	-17.793	-15.917	-16.895	-11.728	-9.246	-10.951	0.803	-5.068
1048	1.048	-14.509	-8.661	-23.433	-9.874	-7.486	-7.825	-22.995	-3.334
1049	1.049	-11.611	-23.487	-17.404	-20.803	-7.859	-8.764	-38.668	1.302
1050	1.05	-16.45	-34.267	-22.749	-19.35	-7.458	-6.219	-52.773	-5.864
1051	1.051	-15.877	-24.722	-7.567	-22.934	-8.6	-8.525	-45.199	-9.544
1052	1.052	-19.942	-51.182	-2.984	-33.675	-9.737	-11.973	-24.089	-10.719
1053	1.053	-16.463	-40.093	1.216	-20.637	-8.555	-13.882	1.449	-18.074
1054	1.054	-17.826	-30.169	-2.312	-11.884	-8.734	-9.793	-1.879	-9.172
1055	1.055	-14.935	-21.018	1.134	-13.388	-10.064	-3.98	1.139	-15.162
1056	1.056	-19.399	-12.865	-8.102	-14.69	-5.778	-4.745	-1.65	-7.784
1057	1.057	-19.986	-30.84	-16.482	-2.833	-5.175	-15.562	0.809	-12.605
1058	1.058	-12.051	-19.374	-14.069	-1.233	-8.637	-10.896	-1.552	-16.848
1059	1.059	-6.059	-30.123	-25.788	-2.523	-6.298	-6.621	-12.221	-14.517
1060	1.06	-22.128	-20.537	-23.763	-6.166	-11.123	-10.282	-6.43	-3.658
1061	1.061	-19.819	-15.43	-14.176	-2.626	-10.523	-11.425	-15.088	1.02
1062	1.062	-9.185	-13.993	-9.012	4.79	-8.762	-12.372	-10.378	5.3
1063	1.063	-26.604	-4.028	-10.609	19.55	-10.105	-15.251	-3.203	-1.071
1064	1.064	-10.351	-13.003	-6.41	4.714	-11.44	-10.956	-4.361	-2.216
1065	1.065	-3.976	0.093	-15.389	-16.503	-11.808	-8.595	1.594	3.051
1066	1.066	-5.921	-12.151	-11.945	-36.171	-9.078	-9.126	4.659	-11.605
1067	1.067	-25.279	2.115	-8.889	-18.296	-10.214	-9.657	3.623	-22.223
1068	1.068	-27.811	27.206	-7.928	-15.91	-10.971	-10.193	6.043	-31.898
1069	1.069	-6.723	17.069	-12.171	-17.975	-10.184	-13.656	1.914	-33.636
1070	1.07	-15.053	26.269	-11.383	-8.233	-5.91	-10.352	-7.639	-25.674
1071	1.071	-2.285	28.914	-10.756	-9.891	-8.796	-12.478	-16.615	-18.475
1072	1.072	-13.896	41.597	-6.058	-11.37	-7.432	-9.758	-13.186	-14.757
1073	1.073	-7.498	29.884	-12.613	-12.662	-11.87	-8.582	-7.965	-23.059
1074	1.074	-9.397	23.435	-8.37	-13.753	-8.95	-11.472	-6.966	-22.048
1075	1.075	-14.579	-5.69	-10.713	-24.535	-10.298	-11.078	-6.176	-15.21
1076	1.076	-22.488	-51.625	-5.888	-20.219	-7.976	-16.101	-11.748	-14.369
1077	1.077	-12.398	-33.499	-9.174	-19.018	-10.098	-14.162	-11.138	-15.08
1078	1.078	-13.547	-49.995	-13.203	-5.832	-8.933	-11.252	-13.11	-10.187
1079	1.079	-10.056	-44.959	-10.685	-7.579	-14.737	-17.054	-13.759	-1.42
1080	1.08	-9.095	-22.11	-13.04	-6.03	-7.375	-8.15	-12.455	-9.692
1081	1.081	-10.088	-34.535	-11.903	-10.277	-8.338	-9.313	-12.091	0.033
1082	1.082	-12.644	-53.325	-13.094	-11.395	-4.079	-8.351	-9.209	-1.081
1083	1.083	-11.925	-22.372	-11.186	-17.363	-8.141	-9.33	-15.216	-7.048
1084	1.084	-22.828	-18.311	-11.987	-14.213	-10.077	-15.33	-9.21	-12.247
1085	1.085	-21.335	-14.659	-15.292	-9.289	-5.429	-9.726	-11.549	-17.051
1086	1.086	-22.712	-17.995	-9.476	-4.953	-8.337	-10.308	-13.54	-16.249
1087	1.087	-19.011	-27.357	-11.763	-8.95	-11.834	-12.244	-11.664	-10.615
1088	1.088	-22.468	-30.145	-11.134	-9.463	-9.523	-12.816	-9.97	-10.014
1089	1.089	-15.096	-12.4	-11.636	-19.451	-7.401	-7.012	-10.389	-4.002
1090	1.09	-17.993	-10.099	-13.269	-23.639	-5.469	-4.687	-5.964	-12.909
1091	1.091	-18.765	17.665	-12.886	-17.202	-10.496	-6.592	-5.397	-9.448
1092	1.092	-16.445	14.202	-9.634	-11.162	-7.197	-12.601	-10.246	-14.677
1093	1.093	-17.039	11.137	-11.797	-12.102	-8.938	-10.328	-9.675	-11.768
1094	1.094	-13.774	8.202	-12.206	-11.09	-6.415	-12.332	-11.423	-16.02
1095	1.095	-8.419	0.061	-14.939	-5.059	-5.07	-9.076	-10.067	-13.693
1096	1.096	-13.35	-7.354	-10.105	-13.926	-5.465	-13.073	-8.679	-17.172
1097	1.097	-10.142	-32.97	-14.928	-15.074	-10.696	-6.009	-9.812	-17.759
1098	1.098	-11.934	-9.16	-10.25	-14.102	-8.758	-10.573	-7.853	-14.878
1099	1.099	-15.434	-6.131	-8.477	-15.061	-8.174	-5.956	-12.883	-12.388
1100	1.1	-12.112	-8.835	-8.043	-12.546	-11.071	-5.018	-10.953	-12.022
1101	1.101	-16.146	-6.213	-8.388	-10.223	-12.418	-4.377	-18.701	-9.141
1102	1.102	-10.308	-8.389	-12.39	-3.656	-11.056	-2.575	-13.466	-10.326
1103	1.103	-14.326	-1.872	-10.978	-2.912	-8.155	-4.42	-14.398	-7.632
1104	1.104	-10.775	-11.295	-11.305	-5.245	-14.154	-6.998	-13.568	-6.084
1105	1.105	-10.096	4.839	-13.386	-5.854	-11.645	-1.635	-12.743	-6.824
1106	1.106	-14.054	11.364	-16.058	-3.955	-9.328	-9.569	-10.759	-5.439
1107	1.107	-17.45	-9.862	-10.227	-5.716	-8.753	-12.733	-0.653	-9.083
1108	1.108	-12.912	-23.866	-9.436	-13.654	-6.821	-10.022	3.644	-8.682
1109	1.109	-11.112	-31.305	-11.364	-10.172	-5.081	-9.494	0.007	-14.096
1110	1.11	-7.587	-5.742	-6.72	-17.529	-8.563	-12.06	-10.803	-16.035
1111	1.111	-12.034	-16.162	-15.621	-16.569	-7.214	-11.575	-6.514	-12.744
1112	1.112	-19.792	-19.686	-14.454	-14.09	-4.316	-14.878	-15.398	-16.816
1113	1.113	-16.775	-39.677	-8.439	-16.472	-7.994	-20.307	-11.885	-16.432
1114	1.114	-10.132	-42.517	-11.517	-18.461	-10.314	-13.739	-8.756	-11.994
1115	1.115	-12.791	-40.616	-16.327	-16.59	-12.443	-16.302	-11.629	-14.924
1116	1.116	-16.986	-34.798	-17.069	-13.759	-15.152	-17.134	-14.119	-15.337
1117	1.117	-10.481	-33.105	-14.7	-13.43	-9.349	-15.24	-11.77	-14.021
1118	1.118	-16.543	-34.638	-16.585	-12.09	-5.291	-5.14	-16.589	-8.268
1119	1.119	-15.814	-26.526	-11.894	-13.254	-8.778	-3.686	-11.924	-5.997
1120	1.12	-19.328	-24.876	-14.758	-17.712	-8.206	-2.43	-10.167	-9.524
1121	1.121	-22.679	-5.07	-13.368	-11.134	-6.47	-8.38	-9.779	-11.489
1122	1.122	-29.287	3.539	-11.983	-11.924	-7.838	-9.38	-11.14	-3.772
1123	1.123	-42.46	-13.948	-16.014	-12.719	-7.464	-10.448	-11.522	-11.137
1124	1.124	-40.461	11.98	-18.498	-10.82	-6.332	-4.542	-9.58	-6.314
1125	1.125	-24.449	-11.655	-15.174	-18.204	-5.195	-10.3	-13.827	-3.802
1126	1.126	-17.86	-8.427	-9.341	-9.336	-9.477	-10.973	-10.339	-1.47
1127	1.127	-7.946	-22.416	-11.634	-12.86	-8.148	-14.288	-9.948	-4.94
1128	1.128	-2.479	-50.415	-12.201	-11.913	-9.528	-13.796	-11.105	-9.57
1129	1.129	5.65	-46.507	-8.908	-9.025	-9.923	-11.384	-10.713	-14.971
1130	1.13	15.908	-1.552	-9.494	-3.057	-10.31	-13.815	-11.87	-16.891
1131	1.131	19.744	-7.157	-9.906	-12.008	-6.806	-14.337	-7.599	-21.533
1132	1.132	25.873	-12.303	-12.248	-6.075	-6.403	-11.667	-7.007	-17.471
1133	1.133	20.763	-17.126	-10.151	-9.246	-7.545	-12.968	-6.598	-14.967
1134	1.134	6.147	-3.327	-12.124	-10.284	-9.463	-8.358	-6.975	-16.356
1135	1.135	-25.782	17.614	-13.324	-11.117	-4.611	-12.015	-11.023	-21.242
1136	1.136	-57.787	29.079	-12.594	-11.927	0.248	-10.079	-5.216	-16.647
1137	1.137	-53.847	32.612	-12.811	-10	-1.683	-10.757	-4.44	-8.954
1138	1.138	-35.217	16.965	-14.185	-8.043	-7.11	-10.49	-9.272	-12.102
1139	1.139	-25.335	-25.438	-10.523	-6.276	-10.601	-18.031	-12.556	-11.179
1140	1.14	-16.284	-104.477	-5.714	1.643	-16.611	-34.196	-13.13	-8.69
1141	1.141	-13.874	-158.362	-6.299	2.77	-18.942	1	-12.747	-1.348
1142	1.142	-6.642	-128.652	-10.365	-4.593	-9.482	26.43	-10.421	-0.347
1143	1.143	0.041	-47.938	-6.879	-11.351	-13.203	31.195	-5.59	-1.101
1144	1.144	27.454	-37.237	-7.259	-13.852	-2.463	-6.049	-6.175	-0.316
1145	1.145	38.51	11.76	-10.123	-21.216	-3.916	-81.618	-10.246	0.265
1146	1.146	14.621	20.114	-16.084	-14.48	-10.389	-92.388	-7.753	-1.667
1147	1.147	-19.877	109.217	-22.053	-15.306	-18.774	-200.934	-15.127	-2.249
1148	1.148	-42.766	144.443	-19.712	-19.434	-15.725	-215.215	-12.05	-3.606
1149	1.149	-71.814	46.78	-24.528	-17.563	-16.722	-17.717	-11.104	-9.987
1150	1.15	-60.591	-44.729	-19.875	-15.675	-15.966	66.744	-10.35	-17.916
1151	1.151	-50.506	-55.92	-21.597	-6.817	-15.195	195.003	-9.599	-18.879
1152	1.152	-53.579	-44.588	-14.635	-0.459	-7.248	125.467	-10.195	-25.649
1153	1.153	-56.229	-113.443	-15.613	-6.462	-8.204	62.113	-9.644	-38.813
1154	1.154	-68.938	-86.529	-9.636	9.599	-3.36	43.061	-10.255	-52.363
1155	1.155	-57.216	35.746	-2.287	7.256	-5.867	-9.209	-9.903	-43.655
1156	1.156	-33.699	88.092	-3.258	-11.945	-3.527	38.581	-9.54	-32.62
1157	1.157	-24.327	8.069	-4.059	-19.551	-6.987	110.869	-8.389	-16.754
1158	1.158	6.876	21.777	3.259	-21.948	-11.575	124.133	-14.404	-10.37
1159	1.159	19.265	218.668	0.315	-24.179	-10.943	88.615	-11.91	-0.697
1160	1.16	30.442	302.55	-0.521	-22.356	-8.397	-52.448	-11.159	1.034
1161	1.161	40.445	276.431	0.191	0.356	-7.995	-110.232	-7.714	5.664
1162	1.162	81.239	66.606	-7.819	15.905	-10.107	-92.935	-13.742	-1.517
1163	1.163	86.607	94.638	-13.113	7.472	-12.028	-77.165	-11.464	-2.694
1164	1.164	81.535	120.378	-19.945	-5.372	-10.081	-33.96	-12.086	3.285
1165	1.165	49.537	190.11	-27.949	-17.028	-9.307	-20.707	-7.479	0.162
1166	1.166	-13.002	-127.394	-33.231	-36.211	-4.9	-32.707	-9.263	-2.784
1167	1.167	-39.736	-444.831	-30.363	-48.974	-3.075	-87.267	-8.92	-0.314
1168	1.168	-47.877	-320.69	-24.392	-46.648	-7.262	-117.145	-11.283	-5.963
1169	1.169	-40.589	-357.958	-18.806	-36.017	-2.527	-90.295	-13.447	-9.46
1170	1.17	-20.804	-255.243	-15.341	-26.352	-4.559	-33.133	-9.799	-11.386
1171	1.171	-39.242	-223.541	-10.725	-14.212	-1.738	34.033	-9.439	-8.454
1172	1.172	-55.904	-195.124	-11.326	-9.611	-3.137	79.074	-15.271	-15.365
1173	1.173	-101.527	-67.171	-16.175	0.388	4.204	54.493	-11.233	-16.27
1174	1.174	-144.19	-44.325	-14.241	-6.084	-0.977	76.199	-14.743	-20.488
1175	1.175	-160.695	-23.562	-11.341	-9.642	-3.78	16.6	-8.769	-22.799
1176	1.176	-155.672	-42.363	-10.947	-0.041	-2.73	-44.38	-12.862	-22.213
1177	1.177	-114.424	-94.015	-3.584	-14.395	-6.921	12.341	-10.955	-20.281
1178	1.178	-52.466	-48.511	-0.49	-8.585	-19.099	19.567	-12.917	-17.395
1179	1.179	-35.978	-32.497	4.341	0.11	-27.913	12.821	-11.594	-9.678
1180	1.18	-0.708	-104.64	12.276	11.115	-32.708	30.802	-15.694	-7.186
1181	1.181	22.185	14.08	2.594	15.356	-25.718	-52.513	-13.209	0.151
1182	1.182	26.318	62.041	6.263	14.169	-22.201	30.781	-17.686	1.095
1183	1.183	37.616	48.025	6.634	0.6	-21.19	84.901	-11.137	9.996
1184	1.184	89.171	61.311	0.612	-7.749	-16.122	15.92	-10.397	11.169
1185	1.185	126.185	49.663	-2.516	-23.832	-17.234	-118.3	-1.528	3.833
1186	1.186	132.793	38.92	-17.26	-40.127	-5.865	-22.117	-5.045	0.933
1187	1.187	114.617	186.796	-23.688	-59.347	2.051	-4.708	-8.163	3.451
1188	1.188	109.201	38.233	-25.666	-51.863	0.683	42.88	-7.213	-5.449
1189	1.189	124.319	-58.669	-13.519	-16.896	1.877	-29.38	-9.747	-18.607
1190	1.19	128.809	-42.29	-34.263	-1.878	-1.54	-226.884	0.877	-34.48
1191	1.191	99.848	131.701	-31.58	-15.507	3.753	-255.216	-9.201	-62.158
1192	1.192	43.229	154.229	-29.091	-27.971	18.597	-229.937	-5.54	-43.377
1193	1.193	2.667	217.308	-31.45	-24.384	50.6	-160.544	-9.044	-26.344
1194	1.194	-78.702	313.359	-50.643	-0.651	37.021	29.801	-10.037	-17.062
1195	1.195	-132.769	365.431	-43.125	21.184	16.319	55.184	2.713	-14.362
1196	1.196	-142.508	221.502	-26.898	18.454	-9.963	78.433	-2.532	-11.851
1197	1.197	-115.701	47.725	-16.294	20.966	-26.851	57.477	-7.189	-9.544
1198	1.198	-123.757	-301.54	-14.409	13.996	-35.958	-0.117	-5.857	-11.688
1199	1.199	-116.357	-650.834	-2.263	-5.168	-38.537	17.56	-12.272	-9.781
1200	1.2	-109.716	-514.229	-13.338	-7.674	-46.049	-29.621	-8.823	-8.081
1201	1.201	-91.393	-306.932	5.402	-19.291	-48.388	-14.776	-20.655	-6.591
1202	1.202	-96.679	-43.319	2.851	-34.206	-37.823	-0.987	-3.247	-2.401
1203	1.203	-81.506	-8.977	9.791	-32.307	-24.323	11.44	-5.559	-3.637
1204	1.204	-95.007	22.152	-9.391	-16.492	-26.059	-42.384	-3.414	-7.197
1205	1.205	-66.011	219.301	-11.92	-1.623	-24.637	-32.55	-13.06	-12.483
1206	1.206	-39.779	450.378	4.321	8.032	-23.433	30.247	-21.732	-7.665
1207	1.207	-2.111	420.222	10.698	13.252	-43.083	21.92	-10.667	-11.901
1208	1.208	33.056	223.516	8.751	21.227	-29.037	28.493	-6.386	-11.07
1209	1.209	65.016	147.167	17.449	22.637	-5.866	74.757	-12.763	-9.062
1210	1.21	61.088	171.198	12.795	19.011	3.411	154.132	-9.27	-7.028
1211	1.211	27.193	-146.056	8.527	13.058	0.756	121.681	-14.481	-0.359
1212	1.212	22.879	-281.846	-0.383	-2.951	3.422	71.96	-7.691	-8.22
1213	1.213	10.618	-405.653	-8.73	-37.925	1.391	-62.261	-8.445	-5.094
1214	1.214	29.436	-218.109	-5.663	-52.997	8.097	-81.138	-9.181	1.676
1215	1.215	-8.308	-320.103	-20.41	-57.445	37.45	146.663	-8.556	9.575
1216	1.216	-13.336	-288.593	-35.354	-69.845	75.272	239.9	-9.085	6.407
1217	1.217	-17.813	-316.674	-33.446	-51.102	70.536	99.354	-9.621	-4.508
1218	1.218	19.71	-86.236	-31.711	-27.299	38.817	-233.483	-16.548	-20.428
1219	1.219	75.244	-241.325	-30.156	-24.175	18.246	-278.533	-15.549	-35.362
1220	1.22	126.933	-325.769	-20.076	7.021	-0.551	-319.78	-14.763	-48.905
1221	1.221	66.406	58.812	-23.734	3.022	-31.617	-207.219	-13.999	-61.049
1222	1.222	-6.884	443.663	-27.198	14.34	-52.435	236.358	-13.421	-49.951
1223	1.223	-56.1	493.959	-32.403	24.497	-86.582	296.806	-12.84	-28.215
1224	1.224	-64.831	358.502	-27.541	8.904	-109.434	241.792	-11.096	0.091
1225	1.225	-72.778	-260.135	-26.741	0.675	-71.912	191.612	-10.711	3.803
1226	1.226	-80.004	-525.269	-21.099	-27.491	-46.73	-35.519	-7.4	7.105
1227	1.227	-59.971	-122.722	-11.584	-53.709	3.625	-76.596	-8.522	10.227
1228	1.228	-53.861	97.205	-7.876	-29.811	91.189	-38.84	-5.757	7.529
1229	1.229	-48.353	164.085	-11.334	-14.038	103.157	-4.808	-2.978	-0.028
1230	1.23	-43.317	-16.627	-8.208	-16.661	92.537	-97.797	-7.741	-7.051
1231	1.231	-47.808	-71.281	-7.211	-14.064	63.137	-69.816	-9.592	-5.003
1232	1.232	-43.832	-20.985	-2.933	-11.67	36.622	-95.438	-4.867	-18.656
1233	1.233	-47.558	115.445	1.153	-9.484	28.687	-212.174	-4.216	-23.971
1234	1.234	-30.512	74.693	3.11	-15.253	6.811	-149.009	-5.497	-25.553
1235	1.235	-27.351	112.674	3.702	0.64	-66.949	-52.774	-9.873	-12.545
1236	1.236	-24.572	283.594	4.291	15.563	-76.682	-34.881	-13.866	-7.192
1237	1.237	3.729	315.05	1.767	13.648	-67.67	-18.56	-16.327	-2.376
1238	1.238	7.369	512.776	-0.567	8.451	-91.951	24.345	-16.656	-6.464
1239	1.239	3.993	589.821	-7.147	16.443	-99.181	37.32	-14.482	-2.666
1240	1.24	-11.783	333.866	-13.907	17.889	-79.105	144.305	-16.374	-3.788
1241	1.241	-20.227	26.903	-14.679	6.171	-109.368	129.627	-12.066	-11.149
1242	1.242	-7.62	-179.28	-10.591	4.686	-26.037	116.573	-4.096	-8.31
1243	1.243	-24.107	-291.893	-11.141	-16.931	57.484	81.482	1.939	-4.079
1244	1.244	-17.999	-53.414	-15.752	-45.131	25.093	-59.049	-3.251	-6.412
1245	1.245	-24.129	225.496	-17.476	-48.735	-4.432	-231.768	-8.063	-12.981
1246	1.246	-19.239	37.477	-11.628	-45.341	-85.099	-254.42	-12.287	-8.71
1247	1.247	-17.98	-270.404	-5.95	-35.963	-95.948	-190.51	-6.648	-11.03
1248	1.248	-5.23	-642.769	-6.458	-27.56	-26.897	-247.848	1.306	-4.438
1249	1.249	-24.773	-693.494	-11.025	-30.031	53.757	-159.984	4.416	-0.16
1250	1.25	-53.176	-921.396	-13.846	-8.949	86.229	-143.579	-2.351	5.507
1251	1.251	-26.959	-550.579	-11.264	5.147	115.795	-128.988	-15.497	9.085
1252	1.252	24.467	-1.605	-11.566	22.915	71.045	-168.165	-29.047	7.255
1253	1.253	46.499	71.149	-14.398	25.193	14.11	11.242	-27.293	-0.392
1254	1.254	93.339	270.143	-18.003	10.294	110.47	293.535	-31.934	-16.372
1255	1.255	123.726	-32.39	-10.595	-7.107	97.281	-43.972	-30.573	-32.581
1256	1.256	96.103	-307.252	-17.895	-32.809	37.638	365.257	-21.684	-47.457
1257	1.257	60.967	-57.294	-16.863	-63.723	5.095	750.467	-8.544	-53.252
1258	1.258	-7.605	-11.823	-14.289	-59.59	-24.573	401.092	0.152	-51.518
1259	1.259	-96.293	-135.648	-18.305	-40.726	-51.342	-189.184	1.695	-56.17
1260	1.26	-107.951	126.723	-18.846	-23.643	-92.031	-269.331	-2.572	-40.314
1261	1.261	-75.313	228.029	-19.392	-7.93	-143.754	96.545	-1.423	-21.162
1262	1.262	-45.63	319.494	-10.464	0.403	-217.742	-235.859	-9.766	7.092
1263	1.263	-0.864	290.201	-9.297	13.173	-188.19	-296.334	-19.461	25.846
1264	1.264	7.292	-44.292	-5.81	15.442	-143.543	-131.317	-20.648	42.865
1265	1.265	-44.37	-272.458	-4.837	17.497	-70.248	-181.12	-19.509	52.145
1266	1.266	-64.319	15.25	-15.682	15.485	-60.416	-135.631	-12.179	38.009
1267	1.267	-70.325	52.106	-22.863	-10.907	20.261	-176.758	-7.367	4.512
1268	1.268	-64.906	85.606	-21.712	-22.155	74.392	10.981	-1.392	-18.365
1269	1.269	-59.838	116.338	-20.55	-12.062	182.87	249.158	10.767	-47.442
1270	1.27	-55.308	144.264	-15.322	-21.302	197.06	279.495	26.614	-73.819
1271	1.271	-59.267	118.646	-10.471	-29.551	157.423	194.539	11.683	-70.603
1272	1.272	-108.384	-43.942	-11.24	-21.968	97.618	117.312	1.983	-55.004
1273	1.273	-128.347	-106.867	-15.305	-5.671	21.53	140.538	0.217	-35.325
1274	1.274	-110.23	28.425	-13.364	-20.538	11.418	246.352	-1.357	-17.546
1275	1.275	-27.089	81.102	-12.769	-18.582	-33.526	34.742	-17.251	3.57
1276	1.276	32.452	32.787	-13.334	-20.312	-41.87	-218.421	-32.179	-4.711
1277	1.277	64.936	-68.931	-7.503	-21.869	-79.038	-184.595	-38.009	8.099
1278	1.278	114.312	-55.757	-3.407	-17.635	-126.007	31.805	-43.258	24.375
1279	1.279	159.05	4.057	-6.859	-3.319	-144.265	59.214	-38.636	56.302
1280	1.28	167.2	36.699	-6.251	2.491	-105.636	33.04	-40.011	60.727
1281	1.281	159.842	46.651	-10.284	4.23	-60.259	-37.182	-28.232	64.751
1282	1.282	72.35	19.766	-11.614	5.79	-42.21	280.127	-17.225	30.66
1283	1.283	-11.019	-102.735	-13.914	4.459	-25.93	143.906	-12.994	-19.685
1284	1.284	-43.441	-85.584	-10.992	3.312	-0.952	-228.005	-11.851	-80.269
1285	1.285	-53.215	-101.703	-12.136	-7.516	21.681	-578.167	-3.549	-137.165
1286	1.286	-62.004	-174.084	-7.095	-14.65	42.141	-351.492	3.776	-144.504
1287	1.287	-37.503	-108.184	-6.504	-23.505	38.231	267.312	-5.155	-111.02
1288	1.288	-30.025	-0.377	-13.091	-29.458	7.067	178.463	3.127	-56.055
1289	1.289	-36.492	14.482	-12.334	-24.205	-13.826	258.391	-0.001	10.688
1290	1.29	-42.416	-51.159	-13.129	-9.472	-2.763	38.659	-2.925	37.371
1291	1.291	-47.8	79.727	-21.097	-3.07	0.413	-293.749	-2.173	61.736
1292	1.292	-42.732	96.452	-18.022	-8.868	3.398	-475.222	-2.955	39.657
1293	1.293	-29.121	175.27	-15.135	-3.625	0.663	-310.895	-7.797	33.053
1294	1.294	-33.101	131.343	-9.151	-5.185	3.226	-61.574	-3.152	14.837
1295	1.295	-29.321	143.886	-14.777	-21.1	14.847	-107.393	-4.898	9.39
1296	1.296	-32.528	274.644	-16.727	-19.014	21.216	15.588	-7.423	14.382
1297	1.297	-35.571	81.36	-12.098	-17.089	23.077	52.452	-7.046	0.793
1298	1.298	-27.206	-150.13	-15.01	-1.227	17.796	-50.086	-4.918	-11.636
1299	1.299	-24.615	-181.812	-11.529	22.208	6.786	-143.315	-6.841	-37.993
1300	1.3	-26.842	-41.622	-9.208	25.327	2.619	53.693	-11.094	-61.832
1301	1.301	-28.882	85.935	-14.054	11.254	1.565	28.006	-6.257	-58.766
1302	1.302	-26.823	62.86	-9.414	3.773	2.833	-41.761	-8.195	-39.048
1303	1.303	-24.93	0.277	-11.168	-31.184	-8.939	21.576	-6.472	-26.302
1304	1.304	-13.758	58.838	-13.699	-26.094	-4.332	-74.552	-9.965	-0.601
1305	1.305	-17.876	-167.716	-16.038	-30.52	-2.944	-126.754	-2.616	9.412
1306	1.306	-18.939	-197.926	-14.889	-34.582	-11.834	-47.319	-5.71	18.642
1307	1.307	-27.257	-338.27	-10.458	-45.838	-5.871	53.898	-4.726	21.299
1308	1.308	-17.686	-209.472	-8.737	-55.967	3.735	146.378	-10.692	13.704
1309	1.309	-14.193	-46.148	-3.909	-21.568	-0.04	134.453	-12.979	11.348
1310	1.31	-17.878	271.95	-11.277	-17.128	-3.627	166.319	-9.456	0.677
1311	1.311	-12.813	408.559	-12.255	-4.717	-8.95	234.766	-7.492	-5.132
1312	1.312	-13.861	120.584	-6.257	-8.323	-17.954	100.183	-6.879	-3.372
1313	1.313	-2.468	83.972	-11.87	8.803	-26.379	-189.085	-4.337	-11.262
1314	1.314	14.955	187.291	-12.457	18.185	-31.626	-148.354	-10.707	-12.568
1315	1.315	-1.297	32.624	-11.869	20.943	-30.589	-35.997	-9.91	-13.677
1316	1.316	-12.007	-164.976	-7.799	13.403	-29.651	65.924	-10.664	-14.796
1317	1.317	-17.906	-190.712	-10.319	-7.721	-25.397	-27.134	-14.113	-7.422
1318	1.318	-19.713	-214.188	-13.618	-27.497	-33.076	113.61	-10.788	-14.209
1319	1.319	-24.402	-320.006	-9.555	-35.083	-20.987	241.779	-18.489	-13.468
1320	1.32	-28.702	-300.24	-9.153	-28.126	-16.014	172.327	-11.094	-4.617
1321	1.321	-35.123	-142.25	-4.684	-4.729	-2.772	109.023	-13.949	-3.514
1322	1.322	-29.197	-205.644	-2.922	-7.844	9.616	51.395	-13.148	-2.577
1323	1.323	-13.263	-263.75	-10.845	-5.114	8.164	33.918	-10.807	-13.415
1324	1.324	-1.74	-106.545	-12.003	-12.615	6.823	-204.76	-10.212	-32.156
1325	1.325	0.403	211.526	-11.027	-14.918	26.384	-580.008	-9.622	-44.874
1326	1.326	-16.9	75.805	-13.928	-17.029	34.694	-30.584	-10.202	-37.836
1327	1.327	-28.355	-130.496	-13.154	-15.094	6.413	188.499	-11.567	-22.87
1328	1.328	-13.29	-92.987	-13.918	-6.395	-4.845	254.61	-11.966	-9.257
1329	1.329	8.17	9.693	-14.482	-1.767	-14.956	194.188	-12.36	-3.96
1330	1.33	33.88	-82.587	-17.765	-0.441	-24.275	29.286	-11.189	-2.328
1331	1.331	37.301	115.185	-13.699	-12.274	-26.951	-20.676	-13.891	-12.335
1332	1.332	-9.65	295.279	-12.344	-20.228	-29.372	-247.756	-9.03	-24.108
1333	1.333	-43.191	226.008	-10.996	-10.148	-26.931	-123.898	-15.578	-35.17
1334	1.334	-25.21	120.507	-13.915	-11.263	-20.39	63.856	-14.77	-36.607
1335	1.335	-30.864	63.3	-11.238	-14.718	-22.163	29.523	-9.124	-30.35
1336	1.336	-26.03	-94.064	-16.303	-24.396	-16.768	-1.908	-11.024	-12.505
1337	1.337	-12.65	-327.207	-8.978	-28.091	-15.07	82.301	-2.283	-10.109
1338	1.338	-8.692	-296.348	-6.115	-17.314	-19.208	57.111	-8.254	6.092
1339	1.339	10.019	13.997	-12.161	-13.124	-15.466	-59.022	-13.472	3.969
1340	1.34	20.044	137.584	-8.161	-9.5	-14.278	-122.26	-10.565	-5.64
1341	1.341	4.345	175.04	-17.705	-15.506	-13.263	12.491	-16.574	-14.279
1342	1.342	-15.4	73.124	-18.93	-25.177	-6.446	134.956	-12.524	-6.265
1343	1.343	-43.672	104.301	-17.817	-13.382	-8.925	23.954	-11.962	-4.865
1344	1.344	-47.38	188.876	-20.976	0.945	-9.682	-76.551	-12.579	-5.994
1345	1.345	-30.396	214.278	-18.131	2.899	-10.249	-36.489	-10.862	-2.509
1346	1.346	-2.219	236.849	-12.205	-12.961	-9.663	-0.413	-11.302	0.579
1347	1.347	1.355	87.893	-13.043	-2.286	-9.085	-162.633	-12.716	-2.332
1348	1.348	-22.513	-124.267	-19.677	-11.922	-7.738	-138.97	-16.84	-4.876
1349	1.349	-50.77	16.787	-22.254	-13.628	-9.124	-117.492	-8.967	-5.673
1350	1.35	-54.429	-60.207	-16.71	-21.537	-15.751	-98.011	-10.191	-9.204
1351	1.351	-51.147	-176.752	-14.843	-20.171	-14.84	-80.094	-15.495	-16.627
1352	1.352	-35.52	-282.83	-8.925	-16.51	-5.228	-32.069	-6.647	-15.729
1353	1.353	-21.431	-187.17	-8.227	-10.54	3.603	-46.048	-7.882	-13.262
1354	1.354	-8.633	-170.199	-8.88	-0.903	2.356	-32.536	-8.929	-12.521
1355	1.355	12.55	-154.56	-7.011	0.208	-11.669	-20.476	-8.045	-11.957
1356	1.356	32.433	-111.857	-6.491	8.479	-21.438	-9.451	-8.897	-19.322
1357	1.357	60.808	6.106	-5.193	18.127	-12.834	0.701	-11.306	-14.498
1358	1.358	49.615	117.106	-11.632	11.716	-1.896	9.976	-7.909	-13.754
1359	1.359	-1.902	189.482	-10.913	-1.468	-0.629	2.411	-12.649	-11.501
1360	1.36	-24.064	123.783	-13.281	-17.341	-12.537	10.364	-8.685	-11.005
1361	1.361	-44.124	-55.119	-18.172	-40.762	-11.104	4.085	-12.266	-10.523
1362	1.362	-50.269	-183.278	-10.88	-50.065	-15.483	-2.06	-12.742	-13.551
1363	1.363	-33.95	-393.185	-6.087	-35.965	-9.241	2.97	-9.943	-11.146
1364	1.364	-28.982	29.524	-17.537	-2.488	-12.877	7.903	-12.773	-12.588
1365	1.365	-6.195	452.622	-16.033	20.37	-13.995	4.094	-7.861	-11.478
1366	1.366	6.151	397.876	-14.716	32.77	-15.112	1.061	-12.626	-15.19
1367	1.367	-12.586	347.786	-13.583	6.448	-10.992	-1.658	-9.847	-17.528
1368	1.368	-15.807	30.062	-17.099	-3.622	-10.356	-4.55	-11.323	-15.416
1369	1.369	-6.468	-423.916	-24.497	-19.311	-5.65	4.997	-6.972	-13.513
1370	1.37	-3.718	-243.043	-19.691	-16.626	-1.707	3.775	-9.984	-13.152
1371	1.371	24.553	31.795	-17.212	-19.168	-10.527	1.02	-9.693	-17.41
1372	1.372	35.805	281.921	-9.888	-40.283	-2.298	3.356	-14.246	-16.817
1373	1.373	-2.863	93.988	-7.01	-43.023	-3.36	0.972	-13.765	-19.335
1374	1.374	-54.239	-314.463	-11.291	-25.242	-14.308	-1.216	-11.734	-21.092
1375	1.375	-61.504	-259.114	-5.704	-18.294	-18.669	-3.449	-15.304	-17.83
1376	1.376	-54.906	-9.062	-7.674	-3.413	-1.736	4.764	-12.105	-20.784
1377	1.377	-48.927	-54.485	-12.346	2.397	-8.801	3.238	-9.285	-14.828
1378	1.378	-43.499	-426.234	-17.397	7.841	-6.8	4.788	-10.53	-14.079
1379	1.379	-38.419	-375.735	-13.341	20.072	-5.01	6.272	-14.09	-13.309
1380	1.38	-42.76	-238.589	-10.824	12.171	-3.421	2.985	-7.586	-3.803
1381	1.381	-38.567	-279.486	-13.152	-3.663	-8.223	-0.257	-8.625	-0.081
1382	1.382	-12.109	-15.849	-10.25	-35.533	-9.746	-1.369	-7.927	10.796
1383	1.383	39.408	-48.814	-5.025	-58.331	-24.241	-0.929	-8.767	9.489
1384	1.384	32.004	-79.413	5.814	-37.622	-14.725	6.18	-10.77	10.701
1385	1.385	-1.526	173.836	1.177	-18.864	-13.134	20.769	-8.892	7.278
1386	1.386	-19.779	343.653	-3.061	-8.806	1.044	52.516	-8.368	2.113
1387	1.387	-36.265	312.034	0.629	19.44	2.845	65.856	-16.36	-4.586
1388	1.388	-51.312	1.545	-2.83	15.767	7.925	78.14	1.598	-3.746
1389	1.389	-55.649	290.232	6.874	5.736	12.437	21.344	-5.985	-9.298
1390	1.39	-51.425	177.737	-2.017	-22.483	-6.445	-19.45	-3.699	-5.765
1391	1.391	-47.607	-60.698	-7.997	-26.13	-9.083	-130.75	-5.856	-15.805
1392	1.392	-16.562	-29.605	-17.666	-16.069	-11.522	-369.469	-7.818	-20.07
1393	1.393	12.479	-1.171	-5.855	-25.349	-5.248	-267.32	-2.613	-26.451
1394	1.394	23.666	178.237	-7.39	-33.616	-11.136	-50.539	-13.657	-20.458
1395	1.395	47.429	480.755	-3.123	-30.986	-5.999	33.501	2.211	-21.467
1396	1.396	56.668	439.111	-14.919	-37.852	-7.634	58.819	0.082	-22.482
1397	1.397	14.072	-49.483	-19.536	-35.682	-14.88	128.454	-5.714	-18.254
1398	1.398	-28.553	-648.145	-15.25	-14.368	-11.28	64.832	-7.448	-30.459
1399	1.399	-34.015	-245.939	-8.826	5.374	-14.838	45.513	-12.083	-21.763
1400	1.4	-8.846	-26.31	-9.935	7.862	-15.875	28.012	-4.9	-10.729
1401	1.401	23.148	39.905	-4.655	10.189	-14.973	43.833	-24.417	2.239
1402	1.402	10.886	220.789	-9.44	8.112	-14.253	29.489	-10.259	3.972
1403	1.403	-38.108	55.677	-15.389	-9.247	-13.521	42.695	-7.7	-0.694
1404	1.404	-71.425	-94.374	-22.695	7.065	-10.065	30.945	-9.979	0.64
1405	1.405	-101.669	-49.426	-25.548	4.997	-10.677	41.899	-12.069	-5.741
1406	1.406	-62.827	-8.441	-24.727	-12.373	-10.136	12.423	-10.087	-4.533
1407	1.407	12.967	-196.272	-22.357	-14.633	-17.147	-14.157	-11.781	-1.387
1408	1.408	67.265	-366.64	-17.478	-12.45	-16.205	-136.161	-10.184	13.352
1409	1.409	96.932	-87.583	-22.085	1.142	-10.216	-188.499	-8.773	11.245
1410	1.41	87.985	100.261	-19.151	2.904	-6.156	50.209	-9.881	5.468
1411	1.411	79.709	202.427	-11.191	13.937	-6.741	357.43	-15.827	14.229
1412	1.412	42.576	109.312	-19.495	15.263	3.325	316.291	-3.96	-3.118
1413	1.413	-18.105	-88.091	-31.269	-1.783	1.976	-171.709	7.129	-28.783
1414	1.414	-26.245	-319	-16.9	-22.851	-1.68	-636.883	-2.862	-52.528
1415	1.415	-48.247	-349.912	-18.794	-20.095	-0.493	-697.218	-3.959	-55.606
1416	1.416	-108.748	-96.023	-20.488	-17.546	-7.814	-422.376	-2.725	-58.33
1417	1.417	-116.788	-198.108	-15.801	-29.12	-2.938	27.428	-7.879	-40.551
1418	1.418	-79.733	-105.184	-5.698	-31.239	-10.82	208.647	-22.519	-24.313
1419	1.419	-59.731	148.508	-12.062	-17.698	-9.799	153.757	-16.063	-22.187
1420	1.42	-29.255	-22.086	-6.046	-5.494	-12.642	303.589	-17.917	-31.902
1421	1.421	-34.565	-53.001	-9.119	5.545	-18.574	258.329	-12.615	-33.764
1422	1.422	-29.354	31.427	-12.002	6.897	-11.155	52.047	-10.989	-16.49
1423	1.423	-61.091	-45.326	-16.221	-2.018	-4.306	14.521	-9.556	-9.63
1424	1.424	-31.955	24.036	-12.125	-12.864	-15.652	48.589	-15.867	-7.6
1425	1.425	24.753	341.215	-2.622	-11.501	-10.932	17.627	-9.784	9.717
1426	1.426	32.892	386.02	-8.984	-31.023	-12.211	45.695	-14.928	11.957
1427	1.427	-4.092	179.103	-12.446	-39.321	-13.281	20.144	-11.943	9.747
1428	1.428	-24.086	-384.525	-17.654	-36.785	-7.194	-96.172	-14.373	0.011
1429	1.429	-54.526	-626.233	-20.55	-25.159	-6.131	-75.079	-11.969	-19.362
1430	1.43	-49.16	31.457	-12.605	-23.008	-5.063	59.62	-11.308	-32.138
1431	1.431	-54.26	-234.395	-9.5	-48.149	6.46	7.195	-6.573	-29.802
1432	1.432	-3.967	-314.568	-6.59	-24.358	11.206	23.059	-8.226	-36.164
1433	1.433	42.893	198.331	-5.8	16.441	4.15	66.19	-9.495	-34.224
1434	1.434	48.972	663.861	-11.406	21.809	3.084	79.343	-12.701	-29.031
1435	1.435	43.596	603.491	-16.229	6.681	-2.799	67.551	-6.04	-14.726
1436	1.436	18.412	328.916	-10.223	2.209	-3.651	35.05	-4.988	-8.929
1437	1.437	-41.28	-20.597	-12.547	-10.174	7.318	-14.278	-10.905	-0.257
1438	1.438	-82.056	-247.66	-11.975	-21.335	-5.519	-58.969	-16.449	10.692
1439	1.439	-89.601	-124.497	-1.916	-17.979	-17.586	-83.343	-14.434	9.272
1440	1.44	-56.277	-86.493	-6.167	-8.677	-3.137	-46.459	-13.782	15.636
1441	1.441	-13.738	-51.902	-2.488	11.016	-4.954	-26.674	-14.293	26.457
1442	1.442	25.044	-331.264	-1.341	-6.849	-3.095	-8.661	-10.744	13.47
1443	1.443	40.264	6.071	-6.581	-32.63	-26.78	-3.501	-12.038	15.203
1444	1.444	35.976	141.586	-3.687	-63.593	-16.585	62.046	-16.816	32.616
1445	1.445	48.514	264.856	-1.19	-42.857	-13.35	-0.379	-10.764	25.65
1446	1.446	29.813	227.256	-11.857	-1.219	-10.501	-122.571	-14.768	2.246
1447	1.447	39.862	-148.15	-13.245	15.213	-12.883	-105.385	-9.877	-19.611
1448	1.448	5.314	-498.405	-22.191	20.208	-10.442	-25.996	-9.258	-22.293
1449	1.449	-54.466	-363.446	-30.541	33.736	-12.452	-40.487	-9.804	-35.043
1450	1.45	-78.995	-75.655	-23.212	-3.805	-14.274	-27.445	-12.29	-32.678
1451	1.451	-101.142	-39.147	-16.458	-39.016	-15.913	-15.469	-12.65	-26.239
1452	1.452	-94.599	-74.377	-10.465	-34.535	-14.256	-25.829	-12.25	-12.624
1453	1.453	-64.292	79.995	-8.14	-22.091	-15.498	-35.568	-10.291	-10.824
1454	1.454	-25.729	164.244	-12.984	-18.382	-11.701	-62.416	-5.238	-31.473
1455	1.455	-10.833	87.404	-9.706	-8.27	-10.427	-54.214	-8.509	-56.954
1456	1.456	2.452	17.875	-11.465	-17.541	-7.218	-31.701	-7.905	-53.595
1457	1.457	14.576	-87.714	-8.003	-9.28	-10.008	-11.557	-7.493	-25.265
1458	1.458	25.619	84.824	-11.31	-11.881	-10.666	-5.705	-9.798	-13.975
1459	1.459	49.34	-32.429	-7.252	-5.005	-11.323	-0.518	-7.649	-17.209
1460	1.46	96.426	-11.96	-5.908	-2.921	-14.688	-5.592	-3.175	-32.854
1461	1.461	76.567	6.751	-5.528	6.74	-12.631	-9.887	-12.058	-41.159
1462	1.462	9.477	-80.9	-12.119	-5.465	-11.947	-13.469	-5.664	-38.61
1463	1.463	-53.028	-128.364	-22.975	-22.892	-13.202	-1.899	-13.966	-17.482
1464	1.464	-93.676	1.847	-24.349	-11.309	-13.5	14.961	-6.586	13.726
1465	1.465	-71.705	123.987	-25.504	7.796	-13.818	17.574	-9.47	34.496
1466	1.466	-65.263	11.958	-17.174	0.173	-11.053	-2.491	-10.238	30.884
1467	1.467	-71.477	-60.733	-14.072	-6.859	-13.724	-30.842	-4.618	13.935
1468	1.468	-44.021	-258.615	-3.227	-4.807	-8.861	-26.804	-6.547	-1.642
1469	1.469	-49.266	-399.771	-4.568	-30.045	-6.904	4.618	-12.552	24.01
1470	1.47	-53.892	-220.036	-8.232	-20.041	-7.449	8.837	-10.223	75.596
1471	1.471	-83.033	35.961	-4.731	-10.785	-8.001	5.405	-10.798	68.345
1472	1.472	-79.397	138.448	-16.522	-13.498	-8.365	2.05	-12.72	21.622
1473	1.473	-27.909	232.135	-11.855	-10.997	-3.887	4.753	-8.645	3.565
1474	1.474	23.759	148.201	-7.574	-8.71	-11.598	1.63	-13.476	-1.715
1475	1.475	17.197	123.053	-11.234	-15.138	-8.493	-6.36	-11.531	-16.688
1476	1.476	47.644	379.69	-12.372	-5.515	-5.57	4.697	-9.772	-21.03
1477	1.477	75.343	141.575	-15.452	-3.84	-6.316	-2.114	-11.114	-33.314
1478	1.478	60.223	-13.231	-10.592	-2.341	-8.602	-8.012	-8.776	-59.542
1479	1.479	46.646	183.768	-11.347	-9.53	-9.136	-13.515	-10.886	-62.75
1480	1.48	42.538	3.997	-10.556	-18.437	-9.675	-31.18	-14.548	-59.581
1481	1.481	0.917	-344.886	-12.471	-7.622	-7.9	-10.324	-14.142	-56.812
1482	1.482	-26.729	-594.694	-18.45	-11.923	-9.218	3.546	-11.216	-28.482
1483	1.483	-41.748	-95.265	-9.53	-8.253	-7.843	-14.612	-11.59	-2.095
1484	1.484	-28.096	104.389	-12.996	-2.219	-13.633	-26.468	-11.955	-19.065
1485	1.485	-7.32	44.618	-13.957	0.913	-8.013	-16.039	-13.49	-28.283
1486	1.486	19.076	99.972	-12.985	-13.781	-9.947	-10.831	-12.111	-8.454
1487	1.487	36.189	149.877	-8.718	-45.721	-8.005	-9.649	-7.838	19.9
1488	1.488	58.107	194.816	-17.621	-50.205	-3.92	-15.07	-6.082	1.241
1489	1.489	15.59	-424.62	-21.106	-12.699	-6.412	6.19	-8.588	-36.384
1490	1.49	-75.844	-512.897	-24.191	12.415	-13.751	27.623	-8.961	-31.25
1491	1.491	-141.512	50.206	-15.288	16.834	-12.769	-15.032	-10.11	-26.698
1492	1.492	-129.575	269.791	-18.769	4.444	-13.758	-57.914	-9.71	-30.664
1493	1.493	-118.644	203.271	-13.551	-37.178	-16.315	-63.372	-7.761	-26.924
1494	1.494	-89.02	142.815	-6.788	-53.685	-23.752	11.964	-12.003	-16.791
1495	1.495	-8.414	-21.927	-2.536	-38.683	-17.028	174.373	-9.086	-19.81
1496	1.496	45.633	-71.447	-4.853	2.453	-11.074	243.649	-8.678	-11.453
1497	1.497	55.302	-116.483	-0.019	18.871	-3.763	136.997	-5.37	-13.991
1498	1.498	63.997	6.85	-8.728	13.861	-0.928	40.095	-5.741	-11.724
1499	1.499	23.155	268.624	-7.574	0.404	-0.217	-47.558	-7.657	-13.903
1500	1.5	-14.014	438.226	-12.813	-11.931	5.339	-286.08	-3.384	-8.152
1501	1.501	-34.086	468.725	-19.583	-30.723	-1.303	-456.678	-6.853	-9.948
1502	1.502	-16.043	45.998	-27.508	-54.568	-5.633	-115.784	-6.461	-2.057
1503	1.503	0.288	-497.395	-20.148	-38.927	-11.305	111.088	-5.296	-6.36
1504	1.504	25.371	-570.04	-15.302	-36.254	-4.775	-95.386	-7.995	-10.072
1505	1.505	57.236	-503.406	-9.306	-13.071	-7.342	-358.333	-13.786	-16.137
1506	1.506	77.892	-442.952	-1.967	33.914	-9.715	-119.686	-14.549	-15.241
1507	1.507	43.778	271.465	-2.943	40.45	-17.691	159.519	-9.7	-4.457
1508	1.508	-24.974	368.65	-7.199	34.412	-16.756	122.015	-11.631	11.39
1509	1.509	-133.57	280.219	-6.425	-4.334	-13.883	-48.455	-14.53	22.019
1510	1.51	-147.876	200.104	-5.834	-29.536	-14.688	-17.481	-12.007	20.056
1511	1.511	-134.658	-18.617	1.527	-25.11	-4.087	-101.881	-7.546	4.138
1512	1.512	-99.022	-349.914	-1.375	-29.185	0.126	-76.298	-10.453	-10.814
1513	1.513	-109.898	-409.671	-7.371	-25.522	-1.077	-6.647	-10.836	-36.027
1514	1.514	-21.137	-24.575	-16.281	-15.483	4.883	14.528	-15.29	-46.126
1515	1.515	14.409	325.446	-17.445	6.388	7.956	-4.472	-7.552	-30.467
1516	1.516	46.895	280.355	-14.354	-1.914	6.972	118.189	-10.655	-27.772
1517	1.517	56.766	156.631	-11.449	0.609	12.974	70.723	-13.56	-15.032
1518	1.518	83.471	43.642	-10.671	2.931	0.796	56.527	-12.784	-3.481
1519	1.519	59.052	-263.961	-16.275	-3.449	-15.05	175.102	-15.113	-1.433
1520	1.52	21.994	-57.816	-15.687	-17.024	-12.912	95.749	-13.187	-3.43
1521	1.521	-38.76	-320.241	-16.26	-32.928	-14.854	196.961	-13.782	-8.682
1522	1.522	-63.406	-558.326	-23.989	-22.285	-13.148	210.305	-9.729	-13.386
1523	1.523	-56.221	-216.856	-24.943	-12.598	-14.73	127.071	-6.256	-12.144
1524	1.524	-36.232	-80.267	-14.08	-14.319	-7.603	116.424	-12.646	-0.468
1525	1.525	-29.987	-38.59	-12.684	-3.278	-16.535	126.479	-13.432	13.73
1526	1.526	-2.1	-0.672	-13.813	-4.635	-24.882	-7.64	-11.127	7.78
1527	1.527	3.088	33.826	-19.776	-18.943	-30.124	-296.173	-11.726	2.412
1528	1.528	-10.305	3.036	-18.773	-24.731	-31.101	-172.281	-13.679	-5.68
1529	1.529	-14.256	87.409	-15.835	-26.452	-25.11	-134.516	-8.279	-15.916
1530	1.53	-25.406	113.123	-11.55	-5.735	-17.766	-32.105	-10.239	-12.399
1531	1.531	-49.25	89.911	-9.2	-3.044	-14.86	-62.849	-10.845	-20.865
1532	1.532	-40.156	153.133	-7.249	-10.612	-3.443	21.781	-5.452	-15.768
1533	1.533	-32.13	171.938	-9.176	-17.617	-11.376	-54.786	-13.412	-6.944
1534	1.534	-9.226	119.688	-6.255	-19.784	-10.015	-77.755	-8.212	-13.003
1535	1.535	-31.291	72.458	-8.745	-17.858	-11.182	197.896	-13.083	-18.292
1536	1.536	-56.79	87.095	-8.313	-5.671	-17.187	85.536	-5.179	-25.14
1537	1.537	-60	47.947	-4.199	2.241	-22.423	188.003	-10.432	-33.124
1538	1.538	-69.136	-82.937	-4.535	-2.043	-31.341	-152.708	-9.491	-27.921
1539	1.539	-77.328	-310.217	-10.89	4.324	-27.889	-107.144	-10.296	-26.99
1540	1.54	-43.806	-155.393	-8.345	-1.661	-11.862	-313.151	-8.019	-26.277
1541	1.541	-2.662	-71.138	-9.093	-15.565	13.833	-50.026	-8.646	-24.004
1542	1.542	47.146	6.104	-4.201	-21.351	23.865	-220.257	-6.76	-13.198
1543	1.543	93.848	216.188	-8.804	-2	33.133	59.05	-9.717	-24.253
1544	1.544	136.333	75.647	-12.827	10.729	7.586	96.845	-11.125	-25.625
1545	1.545	130.872	-103.523	-20.715	22.31	4.289	63.117	-12.549	-6.077
1546	1.546	115.813	-33.772	-19.502	3.152	1.196	280.52	-11.448	13.669
1547	1.547	83.93	156.9	-20.432	-35.335	15.352	196.593	-7.065	16.197
1548	1.548	21.433	490.166	-17.492	-85.228	7.843	-187.66	-10.035	4.597
1549	1.549	-23.302	445.003	-13.215	-38.369	-3.717	-352.389	-8.756	-1.772
1550	1.55	-80.292	238.982	-17.272	-7.976	-1.535	-102.474	-10.183	0.178
1551	1.551	-58.371	-248.789	-13.79	-13.392	4.32	-57.303	-3.681	-5.019
1552	1.552	-51.926	-580.844	-6.452	-8.37	-7.838	-16.232	-4.733	2.935
1553	1.553	-46.003	-278.968	-7.434	5.144	-15.751	21.521	-10.814	-10.008
1554	1.554	-18.408	-4.751	-3.181	9.206	-11.491	-12.156	-11.673	-1.285
1555	1.555	-23.535	44.653	5.715	12.899	-10.315	-104.88	-12.345	-12.303
1556	1.556	-19.098	89.598	-5.122	2.892	-16.31	-132.945	-13.023	-16.556
1557	1.557	-23.137	48.239	-12.266	-0.122	-23.656	-4.561	-9.057	-17.713
1558	1.558	-41.886	11.261	-13.412	-2.785	-22.701	19.167	-11.664	-16.538
1559	1.559	-65.747	-226.952	-19.406	-0.259	-18.459	40.675	-13.113	-11.289
1560	1.56	-75.19	-567.809	-14.175	-16.549	-9.569	60.067	-14.379	-6.419
1561	1.561	-72.607	-613.196	-11.272	-22.964	-6.083	7.866	-10.028	-10.648
1562	1.562	-65.108	-241.766	-17.267	-28.768	-7.043	55.641	-13.035	-3.288
1563	1.563	-67.377	8.102	-13.198	-27.02	-9.935	-16.356	-14.496	-6.185
1564	1.564	-69.412	144.047	-15.139	-34.959	-21.349	-55.591	-9.177	-6.977
1565	1.565	-51.836	267.781	-9.158	-30.703	-22.7	-35.431	-9.848	-7.756
1566	1.566	-44.731	305.85	-8.408	-24.295	-30.626	-23.444	-14.587	-9.676
1567	1.567	-25.446	408.322	-7.853	-20.773	-34.87	-12.356	-15.26	-11.586
1568	1.568	30.401	298.546	-5.941	-21.677	-31.172	-2.312	-10.516	-12.131
1569	1.569	68.995	-42.596	-8.869	-6.919	-13.17	-11.076	-13.892	-16.721
1570	1.57	118.975	-270.239	-13.74	7.989	-0.418	-2.759	-7.98	-21.515
1571	1.571	138.928	-147.037	-15.713	-13.325	20.669	4.646	-12.126	-18.187
1572	1.572	47.349	-35.104	-23.494	-21.674	12.341	11.294	-14.14	-18.734
1573	1.573	-97.449	-70.011	-26.25	-23.419	9.814	5.27	-16.153	-20.056
1574	1.574	-193.638	-101.179	-31.526	-10.646	-1.798	10.52	-13.316	-25.448
1575	1.575	-141.127	-72.491	-22.668	-3.678	-3.93	5.297	-7.582	-14.574
1576	1.576	-61.443	4.673	-23.876	-10.066	-9.736	0.629	-6.882	-12.986
1577	1.577	-46.947	-18.413	-20.828	-12.039	-14.97	-12.179	-10.433	-2.9
1578	1.578	-33.596	2.897	-14.11	-13.839	-16.53	-1.672	-8.557	0.793
1579	1.579	-21.599	-16.013	-8.171	-9.262	-12.279	-5.493	-8.037	-0.363
1580	1.58	54.389	-33.446	-7.452	6.566	-21.195	-2.854	-10.608	0.609
1581	1.581	123.537	-17.726	-0.936	12.969	-12.885	-5.881	-10.273	-0.343
1582	1.582	150.198	-3.298	-0.229	18.804	-13.861	-3.607	-9.939	-13.484
1583	1.583	125.68	-16.471	-4.363	13.634	-14.81	-5.862	-11.148	-7.65
1584	1.584	14.377	-28.752	-13.924	-10.146	-6.863	-12.335	-6.163	-16.305
1585	1.585	-160.809	-39.885	-28.332	-13.457	-1.621	-10.542	-10.84	-8.325
1586	1.586	-137.791	-30.455	-26.482	-10.376	-0.629	-12.266	-12.623	-12.552
1587	1.587	-158.966	-21.994	-21.33	-24.507	3.64	-10.869	-12.261	-16.197
1588	1.588	-101.292	-14.425	-10.372	-21.988	15.845	-6.74	-9	-19.651
1589	1.589	-48.71	-22.443	-9.09	-15.032	10.621	-6.083	-2.447	-20.587
1590	1.59	-0.891	-29.818	-7.998	-12.902	9.085	-12.552	-5.374	-17.649
1591	1.591	13.647	-12.14	-21.23	-7.107	-3.863	-10.029	-6.167	-20.13
1592	1.592	53.304	26.191	-12.599	-5.386	-12.533	-13.145	-5.399	-20.869
1593	1.593	41.615	20.898	-8.033	-0.769	-26.82	-15.922	-7.335	-15.988
1594	1.594	30.959	16.382	-9.468	-16.651	-20.987	-28.035	0.019	-17.894
1595	1.595	21.26	-4.507	-13.226	-23.031	-19.247	-36.769	-8.881	-18.447
1596	1.596	30.209	-8.536	-7.303	-9.454	-30.294	-32.498	-5.39	-13.577
1597	1.597	38.324	1.303	-6.398	-14.688	-28.965	-19.963	-6.344	-12.954
1598	1.598	45.635	-2.041	-3.56	-13.185	-32.657	-4.81	-3.414	-13.495
1599	1.599	38.995	11.828	2.379	-14.622	-29.201	0.51	-11.326	-9.979
1600	1.6	32.899	13.984	1.544	-18.33	-19.558	13.299	-6.071	-15.362
1601	1.601	5.04	-16.704	3.414	-17.157	-10.692	-2.291	-7.011	-7.373
1602	1.602	-30.424	-5.131	-5.369	-7.479	-4.729	4.334	-11.229	-6.37
1603	1.603	-17.209	-32.534	-8.914	-13.835	7.028	6.058	-8.87	-3.438
1604	1.604	3.189	-9.132	-5.874	-19.785	-0.959	11.007	-8.256	-5.95
1605	1.605	-53.741	6.453	-10.752	-31.568	3.256	-3.585	-8.801	-3.622
1606	1.606	-78.239	-19.192	-22.196	-20.521	-3.168	-17.287	-8.178	-1.689
1607	1.607	-100.305	-70.747	-23.778	1.15	7.631	-33.091	-10.657	-3.619
1608	1.608	-66.745	40.263	-19.548	10.472	8.952	-34.894	-10.222	-4.183
1609	1.609	-36.285	87.767	-20.735	7.782	5.24	-32.677	-3.604	-9.974
1610	1.61	-30.772	130.648	-17.282	-15.424	-7.936	-27.24	-6.458	-15.576
1611	1.611	-45.808	-40.844	-18.272	-31.088	-6.208	-25.41	-2.15	-10.739
1612	1.612	-68.665	-343.837	-23.139	-28.377	-7.759	-21.002	-4.411	-20.818
1613	1.613	-72.818	-137.378	-18.911	-10.582	-6.416	-24.586	-10.934	-13.669
1614	1.614	-38.847	50.741	-14.868	-3.623	-5.259	-13.767	-20.551	-20.065
1615	1.615	2.255	-119.282	-11.407	-10.024	-11.271	-12.56	-8.679	-16.585
1616	1.616	18.664	-25.885	-8.12	-31.318	-18.632	-13.906	-13.254	-15.624
1617	1.617	13.645	-53.466	-9.861	-45.429	-21.54	-24.798	-11.831	-10.789
1618	1.618	27.273	75.066	-9.462	-27.605	-17.278	-34.979	-15.44	-16.791
1619	1.619	6.706	238.067	-9.836	2.83	-6.621	-28.711	-14.203	-7.899
1620	1.62	-11.907	216.892	-5.753	15.291	-13.75	-15.616	-13.163	-6.76
1621	1.621	-8.472	197.565	-7.088	4.147	-12.545	-3.407	-14.045	-7.752
1622	1.622	-17.657	180.086	-7.449	-5.863	-6.484	20.386	-9.706	-10.666
1623	1.623	-26.003	-58.484	-4.527	-2.725	-13.79	23.683	-15.231	-4.668
1624	1.624	-54.425	-570.193	-4.114	-5.399	-4.851	-4.629	-13.213	-6.988
1625	1.625	-96.278	-204.42	-5.253	2.197	-13.148	-8.338	-8.483	-3.5
1626	1.626	-79.974	-4.953	-7.344	23.355	-7.903	43.129	-10.137	-1.551
1627	1.627	-74.974	-65.033	-7.501	20.701	-4.981	94.78	-14.887	-5.602
1628	1.628	-70.511	-119.718	-4.933	18.233	-5.742	61.263	-11.516	-5.199
1629	1.629	-7.953	130.394	-9.124	-7.483	6.469	43.04	-9.684	-12.534
1630	1.63	36.803	175.912	-2.474	-38.43	8.233	4.305	-10.947	-17.75
1631	1.631	93.805	-112.585	-3.177	-42.464	3.601	-71.383	-8.536	-22.573
1632	1.632	145.624	0.345	-3.879	-61.209	-12.25	-234.153	-7.291	-21.794
1633	1.633	179.239	307.816	-4.389	-30.247	-14.36	-117.884	-11.661	-32.458
1634	1.634	161.12	19.412	0.319	7.281	-16.279	-54.485	-15.648	-25.314
1635	1.635	77.854	57.221	-8.526	2.198	-21.483	3.103	-8.599	-13.534
1636	1.636	-53.517	23.429	-20.281	-2.304	-13.52	20.488	-13.365	-15.104
1637	1.637	-106.04	54.837	-18.683	-6.391	-14.841	36.451	-10.775	-13.781
1638	1.638	-185.629	26.961	-19.984	-2.676	-8.42	79.683	-8.379	-7.428
1639	1.639	-199.872	1.53	-26.31	-12.689	-11.85	92.768	-8.886	-6.306
1640	1.64	-133.915	-68.045	-20.251	-9.562	-4.448	57.086	-9.384	-5.371
1641	1.641	-50.333	-89.056	-14.971	-12.257	-7.31	-18.806	-15.883	-2.49
1642	1.642	25.66	-108.246	-12.027	-9.743	-4.761	-67.969	-15.037	-3.272
1643	1.643	-23.6	-125.701	-14.501	-7.448	-3.965	-112.41	-14.186	-2.495
1644	1.644	-14.635	-141.707	-15.227	-18.11	-7.433	-6.304	-12.185	-3.057
1645	1.645	42.304	-98.792	-21.748	-31.678	-2.77	210.706	-12.703	4.315
1646	1.646	35.011	-112.143	-25.945	-15.831	-2.163	303.745	-12.075	-0.513
1647	1.647	1.595	43.12	-18.522	-9.449	-5.627	331.945	-15.513	-6.491
1648	1.648	-40.876	191.739	-15.553	-3.641	-5.993	255.352	-10.05	-17.117
1649	1.649	-35.363	95.685	-9.488	-1.888	-12.558	-93.584	-11.944	-27.158
1650	1.65	10.195	-166.637	-7.102	-12.915	-7.704	-643.055	-7.265	-38.95
1651	1.651	77.38	-53.778	2.439	-8.656	-6.897	-423.355	-10.132	-24.623
1652	1.652	139.883	48.518	-3.889	-28.212	-6.076	42.084	-6.616	-14.927
1653	1.653	99.2	-168.331	-9.831	-30.922	-7.959	102.523	-6.98	-6.207
1654	1.654	32.409	-140.29	-19.459	-7.719	-9.826	47.678	-5.789	-4.645
1655	1.655	-66.09	-63.509	-23.089	-4.657	-11.521	-101.886	-9.441	-8.909
1656	1.656	-131.869	-40.176	-21.891	-1.967	-11.861	-237.757	-2.055	-17.835
1657	1.657	-167.438	-61.244	-27.086	-35.441	-16.28	-278.847	-7.245	-23.862
1658	1.658	-134.87	-42.207	-22.224	-21.892	-8.49	-166.082	-0.436	-18.667
1659	1.659	-124.912	-24.825	-16.193	-17.829	-15.796	-63.752	-8.339	-9.79
1660	1.66	-62.275	-40.684	-13.837	-21.517	-8.986	-94.573	-7.332	1.026
1661	1.661	27.477	2.487	-2.972	-11.487	-13.224	-10.014	-12.142	5.273
1662	1.662	87.196	-10.791	-4.495	-2.236	-5.849	66.978	-7.86	1.59
1663	1.663	76.427	0.75	-5.827	0.444	-12.606	90.341	-8.62	-6.738
1664	1.664	86.311	11.505	-4.645	2.916	-10.073	153.954	-9.201	-14.097
1665	1.665	23.808	21.449	-12.937	0.552	-10.83	173.269	-11.15	-13.134
1666	1.666	-16.723	-5.346	-13.869	-10.111	-12.756	50.911	-11.747	-17.391
1667	1.667	-53.509	35.288	-18.672	-8.173	-14.69	98.66	-9.252	-18.162
1668	1.668	-59.931	13.164	-14.373	-30.987	-11.78	84.48	-10.612	-10.218
1669	1.669	-53.733	6.647	-18.398	-34.053	-9.25	18.818	-9.452	-4.99
1670	1.67	-25.841	-35.761	-17.787	-25.678	-10.585	-40.665	-15.456	-5.948
1671	1.671	-10.596	25.311	-18.343	-18.064	-12.702	-8.018	-12.942	-13.876
1672	1.672	3.063	33.474	-11.746	-11.042	-12.304	-17.75	-17.006	-19.1
1673	1.673	15.539	70.419	-12.507	-4.627	-8.029	27.111	-12.166	-20.061
1674	1.674	34.397	36.674	-6.876	-6.533	-8.411	2.883	-11.586	-20.81
1675	1.675	17.394	-31.124	-8.803	-15.208	-6.079	-19.037	-8.679	-16.712
1676	1.676	-4.476	-93.903	-4.151	-13.625	-8.983	-12.304	-10.033	-13.207
1677	1.677	-24.179	-69.675	-11.889	-9.333	-6.268	-6.111	-7.71	-9.897
1678	1.678	-36.921	-32.94	-14.987	7.746	-8.97	-0.495	-14.289	-12.792
1679	1.679	-25.244	-13.289	-12.086	10.093	-6.837	-5.399	-15.24	-7.973
1680	1.68	-22.978	-31.46	-11.311	3.654	-3.536	-9.773	-14.447	-15.378
1681	1.681	-32.49	-47.639	-8.983	1.565	-0.624	-13.811	-10.365	-8.667
1682	1.682	-34.055	-62.782	-9.561	17.339	-1.783	12.475	-8.399	-0.787
1683	1.683	-32.334	-58.333	-7.629	10.941	-0.636	36.145	-7.779	-1.799
1684	1.684	-25.03	4.379	-10.544	12.876	-0.454	26.865	-9.478	-2.804
1685	1.685	-39.288	-4.644	-11.908	4.095	-4.915	-15.637	-6.917	-2.046
1686	1.686	-45.133	-126.882	-6.51	-19.885	-10.924	-107.045	-11.32	0.273
1687	1.687	-40.06	100.518	-4.601	-71.574	-10.153	-67.434	-10.702	-3.207
1688	1.688	-64.045	131.365	-2.688	-64.439	-19.639	63.905	-9.328	-1.269
1689	1.689	-60.974	103.214	-4.456	-31.153	-20.793	46.617	-14.738	-7.837
1690	1.69	-26.712	77.592	-3.128	-13.135	-17.306	-0.882	-16.663	-13.838
1691	1.691	14.41	147.178	-3.535	3.162	-18.269	-159.728	-10.619	-24.491
1692	1.692	53.117	125.991	-0.644	18.19	-13.429	-180.847	-16.171	-28.75
1693	1.693	38.091	145.052	-6.649	4.659	-12.645	-123.232	-9.534	-32.437
1694	1.694	24.561	162.388	-18.077	-7.684	-5.289	-105.894	-5.217	-26.451
1695	1.695	-12.964	51.048	-22.723	-11.241	-8.2	5.408	-2.848	-16.786
1696	1.696	-17.926	-165.701	-24.089	-14.396	-5.689	19.907	-2.263	-20.47
1697	1.697	-49.806	-382.616	-20.417	-23.561	-1.629	-45.717	-5.575	-14.48
1698	1.698	-37.413	-128.731	-19.25	-26.16	3.195	14.003	-5.008	-17.596
1699	1.699	-33.774	-230.659	-16.148	-18.524	6.472	46.471	-8.515	-6.788
1700	1.7	-2.842	-137.647	-15.164	-16.114	-1.285	-22.97	-7.175	-5.458
1701	1.701	1.225	-53.332	-17.661	-5.35	-6.516	3.019	-8.328	-11.871
1702	1.702	4.942	-27.709	-24.996	-7.165	-9.427	108.526	-5.603	-5.881
1703	1.703	1.708	42.098	-18.217	1.579	-17.373	36.45	-11.387	-8.987
1704	1.704	-7.599	63.128	-15.707	6.155	-7.707	-55.526	-9.049	1.856
1705	1.705	-50.274	-71.555	-11.654	-15.718	-8.874	-19.851	-15.647	11.917
1706	1.706	-56.455	-18.989	-13.597	-25.349	-5.398	12.605	-18.242	8.212
1707	1.707	-51.241	60.743	-7.601	-6.023	-15.082	2.624	-19.063	2.179
1708	1.708	-26.278	46.654	-9.924	-3.995	-16.257	-6.348	-14.268	-7.526
1709	1.709	-21.954	7.433	-11.859	-6.882	-12.775	1.854	-16.242	-16.448
1710	1.71	-26.111	-4.085	-4.498	-9.493	-9.691	-20.021	-10.889	-27.309
1711	1.711	0.2	-36.379	-5.456	-15.668	-10.663	0.057	-6.11	-23.054
1712	1.712	24.069	-85.606	-7.959	-17.718	-8.155	18.448	-2.866	-26.728
1713	1.713	64.997	-22.938	-3.881	5.924	-8.93	13.264	1.145	-18.403
1714	1.714	81.498	-14.603	-10.451	2.668	-9.523	-1.596	2.456	-19.372
1715	1.715	5.859	-7.06	-14.694	-25.496	-7.61	3.114	9.785	-18.422
1716	1.716	-48.374	-0.199	-13.915	-51.671	-5.897	-0.761	4.562	-15.933
1717	1.717	-38.586	18.299	-21.852	-61.681	-10.762	-11.998	-10.141	-16.73
1718	1.718	-65.391	-9.029	-18.758	-39.948	-11.372	-15.297	-16.511	-13.26
1719	1.719	-89.861	-23.881	-13.911	-31.807	-8.481	0.326	-10.696	-12.672
1720	1.72	-38.267	-46.551	-7.916	-34.421	-7.143	-2.54	-12.435	-9.755
1721	1.721	-4.835	-42.384	-7.14	-32.206	-6.772	-5.285	-13.994	-7.231
1722	1.722	1.144	-45.934	-7.731	-17.273	-7.944	-12.469	-12.644	-14.598
1723	1.723	-4.299	-21.939	-13.745	-15.149	-5.239	-23.323	-13.828	-24.31
1724	1.724	20.844	0.099	-8.146	-20.313	-4.066	-37.033	-15.007	-30.722
1725	1.725	16.374	42.778	-11.648	-15.722	-3.872	-45.909	-9.795	-15.081
1726	1.726	3.944	97.819	-12.239	-5.568	-7.157	-44.542	-10.753	-12.983
1727	1.727	15.103	90.622	-10.513	-24.888	-8.326	-25.921	-14.979	-7.18
1728	1.728	-8.778	84.254	-10.925	-10.498	-8.712	-13.328	-22.292	12.163
1729	1.729	-24.544	-7.134	-18.325	28.498	-8.332	-1.909	-21.278	24.926
1730	1.73	-27.331	-204.419	-17.405	78.893	-10.464	-0.049	-18.738	22.595
1731	1.731	-19.841	-120.037	-16.476	18.548	-12.399	-2.287	-24.344	7.686
1732	1.732	-17.581	-43.232	-13.993	-55.032	-10.452	-7.751	-27.816	-1.999
1733	1.733	-15.502	-20.032	-8.413	-25.943	-12.769	-6.241	-28.382	-14.192
1734	1.734	-9.742	1.04	-10.365	54.009	-13.541	-1.89	-27.779	-22.124
1735	1.735	-18.483	20.218	-9.803	107.409	-14.317	-10.537	-19.826	-20.773
1736	1.736	-23.167	37.666	-12.716	96.812	-10.651	-9.301	-11.505	-24.454
1737	1.737	-18.937	-9.991	-12.333	69.291	-10.279	-10.371	4.541	-20.965
1738	1.738	-12.565	-52.932	-7.888	27.664	-13.584	-3.607	11.495	-21.924
1739	1.739	-9.108	-65.867	-10.798	-10.136	-11.473	-5.981	5.094	-11.07
1740	1.74	-1.757	-77.486	-9.464	-30.455	-7.814	-1.954	-23.945	-6.797
1741	1.741	-12.554	-44.778	-10.854	-96.915	-8.212	-12.921	-36.348	-13.173
1742	1.742	-19.644	-15.025	-13.793	-140.467	-13.065	-14.723	-25.148	-9.691
1743	1.743	-20.716	-6.113	-11.901	-131.74	-7.074	-10.663	-21.896	-8.733
1744	1.744	-19.487	1.978	-17.777	-168.571	-3.028	-9.669	-6.253	-13.57
1745	1.745	-29.129	9.24	-12.255	-148.831	-4.964	-10.968	24.858	-14.318
1746	1.746	-32.807	2.51	-17.187	-94.232	-6.907	-7.755	37.167	-18.338
1747	1.747	-26.817	8.204	-16.694	-57.105	-2.844	-12.437	18.305	-13.445
1748	1.748	-19.501	13.225	-12.705	-23.012	-6.325	-4.578	21.506	-12.814
1749	1.749	-16.623	18.157	-17.606	-16.322	-9.612	-18.638	5.77	-19.345
1750	1.75	-15.859	-14.033	-17.079	-43.494	-12.514	-16.743	-13.985	-18.508
1751	1.751	-13.521	-18.3	-11.704	-28.136	-9.811	-25.516	-21.527	-16.137
1752	1.752	-12.928	7.985	-8.28	31.677	-7.116	-23.957	-23.875	-6.622
1753	1.753	-13.494	25.126	-6.432	104.948	-9.267	-25.131	-17.534	-12.989
1754	1.754	-12.902	9.612	-9.392	193.57	-13.736	-18.667	7.546	-6.973
1755	1.755	-13.287	-4.358	-12.894	253.235	-11.807	-19.883	45.196	6.99
1756	1.756	-17.768	-37.779	-13.275	242.663	-10.073	-31.684	9.901	1.211
1757	1.757	-16.041	-69.622	-16.173	213.394	-6.597	-33.276	-3.679	-7.497
1758	1.758	-14.687	-57.141	-10.173	222.496	-9.905	-20.498	-7.739	-9.057
1759	1.759	-10.214	-53.421	-10.948	100.54	-5.86	-19.076	3.506	-1.917
1760	1.76	-17.928	-1.927	-11.736	-21.92	-6.651	1.088	-6.573	-13.735
1761	1.761	-14.806	94.421	-8.256	-69.493	-7.052	11.775	-22.356	-18.397
1762	1.762	-15.728	28.564	-14.237	-170.544	-7.455	13.068	-14.146	-22.666
1763	1.763	-14.122	-16.022	-13.423	-289.232	-3.396	-6.38	-21.756	-23.839
1764	1.764	-13.267	-4.248	-18.212	-273.747	4.536	-20.401	-36.299	-13.006
1765	1.765	-12.427	-80.111	-16.234	-259.603	5.703	2.929	-52.614	-4.687
1766	1.766	-14.383	-109.701	-10.802	-140.895	0.48	37.375	-46.255	-9.925
1767	1.767	-20.447	-100.787	-12.727	34.864	-0.484	32.954	-44.307	-16.71
1768	1.768	-21.262	-27.433	-18.911	48.98	-13.649	20.631	-32.092	-24.673
1769	1.769	-10.48	21.862	-8.811	-19.672	-7.839	31.872	-21	-23.728
1770	1.77	-8.986	30.652	-13.018	2.166	-9.58	35.136	-10.823	-16.967
1771	1.771	-19.051	38.613	-4.064	-93.514	-14.224	38.253	-11.846	-5.549
1772	1.772	-7.219	-28.315	1.969	-180.765	-18.496	12.749	1.467	8.764
1773	1.773	-11.839	-1.727	-3.235	-37.345	-24.908	-4.22	-0.105	-0.927
1774	1.774	-4.662	6.358	-0.312	58.929	-14.101	-26.032	-4.55	4.265
1775	1.775	-5.786	-30.559	-11.701	-63.535	-15.48	-28.693	-20.246	2.677
1776	1.776	-9.248	-117.911	-7.021	-142.928	-6.596	-41.442	-35.05	-19.027
1777	1.777	-12.339	-105.92	-8.329	-128.254	-12.625	-11.013	-33.093	-9.76
1778	1.778	-5.55	-8.087	3.519	-246.189	-7.453	1.414	-34.852	-12.487
1779	1.779	-3.044	31.446	2.003	-166.279	-10.419	50.662	-11.088	-9.973
1780	1.78	-15.261	91.013	-8.039	50.797	-11.236	57.421	5.848	-16.931
1781	1.781	-13.536	79.991	-14.41	392.102	-18.616	-9.565	2.525	-10.541
1782	1.782	-18.194	50.265	-15.573	528.345	-13.792	-143.776	-0.517	-12.484
1783	1.783	-13.948	41.303	-27.372	569.53	-11.279	-201.438	-8.46	-17.711
1784	1.784	-15.111	33.133	-25.811	456.81	-8.94	-288.954	-6.509	-13.078
1785	1.785	-13.952	-3.851	-30.059	286.263	-5.436	-114.085	8.036	-14.457
1786	1.786	-19.188	-23.755	-28.899	255.31	-7.352	2.158	13.585	-20.87
1787	1.787	-18.232	-78.688	-22.908	283.368	-5.587	-18.931	4.668	-24.372
1788	1.788	-15.711	-86.056	-19.83	103.879	-9.05	-38.022	3.036	-27.484
1789	1.789	-21.317	-92.662	-10.938	-245.466	-6.715	84.556	-7.038	-26.538
1790	1.79	-23.239	-123.078	-0.103	-995.341	-7.86	100.474	-3.355	-22.297
1791	1.791	-19.934	-39.897	-4.362	-1102.768	-3.385	86.196	5.001	-14.966
1792	1.792	-18.186	19.736	-0.687	-421.648	-5.103	46.724	8.118	-6.088
1793	1.793	-25.145	30.668	12.467	20.37	2.842	82.342	3.242	-12.105
1794	1.794	-16.231	40.627	14.202	260.805	-7.97	71.536	11.056	-21.805
1795	1.795	-17.385	-21.847	9.545	333.069	-6.596	-56.773	26.985	-22.998
1796	1.796	-12.153	-30.01	2.388	-133.19	-10.263	-74.229	24.595	-29.037
1797	1.797	-7.307	-37.394	-6.537	-436.474	-11.423	68.937	9.676	-15.151
1798	1.798	-3.029	-30.807	-14.894	-382.863	-10.448	126.561	-19.376	-13.257
1799	1.799	-10.355	60.781	-18.006	-134.533	-9.472	39.038	-56.96	-15.032
1800	1.8	-9.356	100.344	-22.856	90.952	-10.229	-8.619	-62.099	-4.044
1801	1.801	-8.547	17.073	-9.703	130.858	-9.435	-51.769	-30.316	3.089
1802	1.802	-12.575	-80.517	7.722	317.715	-4.572	-117.484	-9.777	11.978
1803	1.803	-17.374	-67.137	-13.342	351.212	-11.876	-81.865	8.861	5.975
1804	1.804	-17.919	-55.109	-38.835	71.67	-12.785	-27.678	12.099	-1.396
1805	1.805	-17.305	-65.739	-48.845	-116.332	-11.965	-37.475	-9.753	-0.439
1806	1.806	-24.237	-35.838	-39.527	-150.504	-7.86	25.208	-40.82	9.257
1807	1.807	-19.376	9.166	-25.362	4.247	-5.89	115.002	-61.352	5.61
1808	1.808	-15.088	17.484	-22.811	32.025	-5.29	174.689	-57.493	-0.398
1809	1.809	-14.289	-4.487	-11.157	108.823	-3.559	11.918	-19.689	-14.357
1810	1.81	-14.842	15.511	-13.253	85.826	-3.949	128.134	55.809	-16.261
1811	1.811	-14.243	9.581	-30.634	107.238	-4.331	-104.942	44.914	-14.495
1812	1.812	-14.8	-6.783	-42.22	242.101	-10.89	-197.754	-4.422	-12.935
1813	1.813	-18.262	8.344	-40.064	294.575	-13.768	-169.535	-31.121	-11.584
1814	1.814	-14.945	-14.519	-30.357	55.826	-18.015	-143.931	-6.752	-12.751
1815	1.815	-10.852	-26.913	-4.015	-319.61	-12.383	-27.705	-28.862	-4.43
1816	1.816	-12.183	-15.723	-0.313	-669.518	-11.78	-48.698	-62.379	-5.399
1817	1.817	-15.45	-5.695	-3.568	-624.334	-7.099	-67.588	-68.421	5.441
1818	1.818	-13.298	16.173	-19.225	-500.61	-13.637	-15.051	-84.856	-1.729
1819	1.819	-15.985	41.799	-21.913	-162.661	-7.598	32.599	-99.931	-13.546
1820	1.82	-10.146	58.991	-14.32	64.218	-6.786	-10.651	-95.432	-21.486
1821	1.821	-9.342	43.41	2.003	270.282	4.064	-23.973	-82.999	-14.327
1822	1.822	-8.739	0.94	8.432	232.41	8.704	-36.015	-71.742	-15.469
1823	1.823	-10.644	-41.59	2.674	266.093	10.044	-25.244	-74.94	-7.13
1824	1.824	-16.039	-91.473	-2.496	234.755	1.115	-15.207	-33.981	-6.167
1825	1.825	-14.072	-111.341	-10.366	93.309	-7.214	11.562	38.436	-5.196
1826	1.826	-15.981	-117.266	-17.473	-86.871	-1.987	3.562	88.162	-11.201
1827	1.827	-20.028	-56.252	-11.044	-203.816	12.764	25.714	97.42	-13.558
1828	1.828	-18.654	-31.754	-2.672	-55.809	14.922	-7.69	89.548	-17.07
1829	1.829	-15.344	-24.167	0.464	1.661	-6.343	-62.578	111.821	-24.453
1830	1.83	-19.391	-17.305	5.291	18.997	-20.463	-40.308	185.924	-27.369
1831	1.831	-12.419	25.593	16.643	34.976	-27.986	20.261	215.651	-31.619
1832	1.832	-11.452	42.294	5.546	136.571	-30.299	77.09	206.874	-40.497
1833	1.833	-15.711	37.362	1.243	150.554	-40.937	99.106	133.725	-34.464
1834	1.834	-11.647	23.921	-2.463	115.466	-35.145	105.571	84.553	-22.626
1835	1.835	-11.07	-13.501	3.543	39.905	-26.48	63.026	-13.836	-14.658
1836	1.836	-11.655	-8.395	2.586	-8.913	-21.895	-9	-53.107	-18.888
1837	1.837	-20.556	-12.75	5.473	0.872	-14.786	-58.133	-136.237	-12.489
1838	1.838	-14.171	-25.12	-2.486	42.347	-8.444	-49.065	-168.496	-6.482
1839	1.839	-17.654	-13.936	-14.321	79.91	-7.328	-24.66	-158.395	-1.251
1840	1.84	-14.561	-3.927	-15.862	86.754	-10.457	-17.25	-167.059	3.598
1841	1.841	-15.539	-19.737	-17.185	80.31	-9.518	2.683	-126.212	-2.367
1842	1.842	-19.794	-45.328	-15.982	107.63	-1.609	-3.471	-44.651	-6.39
1843	1.843	-20.564	-28.279	-14.808	183.606	-9.01	-20.254	31.105	-2.859
1844	1.844	-12.632	18.772	-13.837	260.103	-2.269	4.53	40.723	-0.888
1845	1.845	-15.724	65.647	-22.75	310.122	1.98	27.017	-4.111	3.212
1846	1.846	-14.758	35.29	-4.767	391.637	4.339	22.731	-44.832	4.616
1847	1.847	-15.529	-3.304	2.742	424.964	-0.499	11.602	-52.173	0.221
1848	1.848	-14.749	-38.355	-13.585	435.596	-6.525	8.743	-32.218	-7.44
1849	1.849	-14.171	-61.102	-20.087	302.23	-15.497	-6.731	10.432	-4.26
1850	1.85	-16.112	-115.173	-22.211	14.503	-16.732	-49.213	26.902	-15.027
1851	1.851	-15.541	-93.007	-27.699	-356.01	-15.833	-104.228	31.929	-22.137
1852	1.852	-16.903	-112.923	-42.213	-504.922	-30.575	-22.871	0.018	-20.933
1853	1.853	-13.625	-82.591	-51.971	-458.45	-32.704	-12.079	-54.111	-12.586
1854	1.854	-13.248	-66.152	-46.792	-498.3	-19.148	-61.427	-76.083	-13.553
1855	1.855	-14.42	-121.668	-22.986	-534.762	-10.431	-123.954	-95.932	-28.286
1856	1.856	-8.625	-114.308	-26.254	-363.511	-2.525	-115.938	-163.006	-38.967
1857	1.857	-14.257	-13.467	-23.123	-331.988	10.422	-4.915	-136.261	-9.954
1858	1.858	-9.433	87.572	-20.369	-472.245	26.288	74.523	-14.154	2.42
1859	1.859	-10.028	100.754	-12.765	-651.085	15.65	117.606	178.447	-39.179
1860	1.86	-10.624	112.578	-15.031	-627.267	2.136	78.144	50.435	-33.736
1861	1.861	-13.157	123.448	-4.347	-351.298	-13.652	-52.885	-19.101	-18.616
1862	1.862	-12.779	74.122	-10.13	-162.997	-15.636	-105.717	2.117	-5.041
1863	1.863	-16.86	65.208	-11.857	8.066	-1.947	-26.811	21.368	-0.961
1864	1.864	-18.234	40.806	-7.182	163.555	-7.044	73.618	38.84	2.723
1865	1.865	-13.797	3.782	-8.495	248.085	-11.58	-71.519	22.993	6.022
1866	1.866	-15.551	-2.871	-12.103	273.379	-27.374	-167.777	37.282	-3.244
1867	1.867	-19.049	-8.957	-1.201	249.635	-29.38	-10.197	-2.214	-0.518
1868	1.868	-17.707	-14.507	-8.299	228.128	-31.175	11.026	9.627	-3.011
1869	1.869	-18.11	-49.818	-20.06	285.685	-18.875	107.295	-1.123	-5.312
1870	1.87	-16.189	0.443	-37.437	338.458	1.961	124.714	8.831	-3.181
1871	1.871	-16.575	-19.521	-6.997	291.383	10.393	140.454	17.87	-12.864
1872	1.872	-15.798	-25.56	-10.995	248.797	12.986	-47.607	-22.531	-4.142
1873	1.873	-15.601	-9.22	-22.156	314.991	15.318	-227.245	-44.275	0.513
1874	1.874	-18.697	-24.433	-25.401	446.487	4.601	-111.215	-117.845	-6.624
1875	1.875	-16.765	-56.513	-22.271	429.187	-5.125	-132.536	-206.23	-5.458
1876	1.876	-13.289	-77.363	-8.117	190.472	-31.458	-75.111	-146.116	0.528
1877	1.877	-18.128	-81.159	-15.64	-116.946	-20.313	-23.086	-26.236	-0.468
1878	1.878	-14.833	-84.474	0.642	-158.528	-10.353	-7.599	21.652	-3.406
1879	1.879	-13.085	-87.552	32.596	-121.217	-1.205	-80.006	64.837	-16.595
1880	1.88	-14.427	-79.186	55.46	-87.373	-15.573	90.859	104.327	-34.032
1881	1.881	-8.03	-40.619	34.776	-242.62	-8.3	67.197	68.705	-36.364
1882	1.882	-12.271	42.661	8.485	-383.769	-1.576	-39.055	-7.126	-38.507
1883	1.883	-11.479	7.102	-15.307	-153.312	13.093	18.396	2.733	-32.71
1884	1.884	-9.527	-25.377	-37.178	-122.616	30.25	-104.423	47.256	-24.008
1885	1.885	-10.083	-15.502	-34.467	-433.007	32.363	-24.923	-26.267	-16.071
1886	1.886	-17.805	-42.253	-6.209	-639.796	13.099	18.404	-75.817	-5.997
1887	1.887	-14.692	-1.651	5.01	-452.649	0.259	31.895	-49.3	-2.305
1888	1.888	-13.724	49.984	8.294	-282.737	-6.732	115.447	-25.178	-1.129
1889	1.889	-14.488	56.525	-19.979	-128.254	-17.357	126.325	-32.836	-4.206
1890	1.89	-8.875	99.05	-31.222	124.944	-23.104	116.376	0.309	-16.953
1891	1.891	-16.807	71.335	-41.305	226.624	-21.244	161.178	91.579	-15.186
1892	1.892	-15.839	36.072	-13.067	318.964	-6.785	201.937	209.877	-13.632
1893	1.893	-14.883	13.136	-1.851	346.413	-16.361	179.985	257.461	-9.395
1894	1.894	-12.384	-15.999	1.439	371.373	-42.599	79.302	98.627	-15.821
1895	1.895	-10.072	-57.684	-7.853	161.192	-68.868	-137.324	35.21	-24.187
1896	1.896	-12.022	-118.634	0.465	-205.934	-31.101	-354.095	-60.946	-27.329
1897	1.897	-13.965	-143.013	13.247	-256.366	-5.926	-438.311	-78.35	-30.279
1898	1.898	-7.394	-46.689	34.356	-211.652	26.001	-156.232	-125.921	-27.806
1899	1.899	-13.401	-7.327	76.93	-6.124	21.952	-118.826	-82.701	-15.661
1900	1.9	-12.633	4.324	107.311	105.56	10.729	-17.029	-43.15	7.122
1901	1.901	-16.123	-6.651	35.122	206.657	-20.263	13.384	-31.316	10.141
1902	1.902	-15.549	-16.551	-53.713	-11.466	-41.048	-71.607	-42.123	18.373
1903	1.903	-20.978	-25.484	-89.333	-209.741	-44.814	-46.51	-51.973	20.797
1904	1.904	-19.048	-33.576	-121.858	-184.996	-34.778	23.011	-43.074	23.05
1905	1.905	-17.117	-11.457	-111.988	-22.95	-0.312	86.773	-51.2	20.871
1906	1.906	-13.066	8.494	-85.254	124.717	-4.757	67.938	-29.119	-0.456
1907	1.907	-13.46	26.732	-60.842	143.587	-17.138	120.803	4.356	-14.604
1908	1.908	-10.182	10.413	-53.454	160.859	-20.814	73.334	-25.969	-37.801
1909	1.909	-10.58	-14.549	-33.488	113.13	-37.877	-143.568	-42.244	-53.449
1910	1.91	-11.748	-18.845	-15.259	40.833	-66.161	-174.95	-16.768	-45.151
1911	1.911	-17.564	-22.8	-9.812	1.444	-100.191	134.625	-30.15	-37.614
1912	1.912	-11.963	-11.495	-4.738	37.528	-77.335	257.958	-42.431	-21.356
1913	1.913	-13.911	-1.395	-9.162	49.074	-48.301	220.259	-23.529	-10.71
1914	1.914	-14.506	7.887	-5.071	59.804	-22.002	49.597	21.312	-12.642
1915	1.915	-15.108	5.136	-8.722	105.455	15.73	-105.466	39.636	-17.864
1916	1.916	-14.729	17.799	-5.411	130.772	-19.507	-189.908	1.012	-13.238
1917	1.917	-18.042	48.087	-8.493	153.709	-24.004	-215.252	-34.115	-11.88
1918	1.918	-13.999	10.426	-5.764	53.631	5.021	-98.887	-66.029	-18.254
1919	1.919	-17.501	-14.851	-3.231	-46.739	-6.181	6.995	-45.319	-9.905
1920	1.92	-24.881	-37.817	-10.203	-85.621	10.82	64.799	-56.561	-6.779
1921	1.921	-23.938	-50.283	-8.098	-49.444	39.043	47.181	-101.278	-15.665
1922	1.922	-22.991	-24.057	-6.162	-38.169	80.639	94.535	-119.436	-12.174
1923	1.923	-20.495	-41.16	-0.947	-27.972	119.368	108.55	-113.905	-15.262
1924	1.924	-19.743	-31.901	0.576	-18.743	63.889	42.482	-118.885	-0.54
1925	1.925	-13.185	-23.612	-3.719	-26.522	12.317	54.222	-96.1	10.109
1926	1.926	-19.2	-21.151	-7.431	-33.649	59.233	152.076	-33.773	12.068
1927	1.927	-23.276	-32.782	-3.979	-53.622	65.293	86.722	100.34	10.384
1928	1.928	-19.811	-39.144	1.2	-47.921	70.774	-91.841	234.945	-0.578
1929	1.929	-19.242	-44.91	-5.606	-42.771	106.071	-116.95	182.526	-13.47
1930	1.93	-18.668	-39.623	-4.847	-47.965	92.626	92.943	166.775	-18.627
1931	1.931	-16.165	-15.743	-7.192	-43.589	38.574	65.475	65.831	-13.923
1932	1.932	-15.785	-5.578	-7.832	-39.674	16.659	-62.152	26.29	-18.117
1933	1.933	-16.955	-8.532	-3.282	-51.07	23.431	7.776	61.802	-9.155
1934	1.934	-18.911	-5.741	-12.308	-47.662	-18.92	-224.953	-14.099	-5.586
1935	1.935	-13.131	1.861	-11.28	-25.603	-90.899	-379.783	-63.439	-8.593
1936	1.936	-12.382	-0.409	-7.916	-5.863	-100.593	-463.916	-72.359	-15.275
1937	1.937	-4.475	-6.755	-8.972	-3.37	-109.345	-232.95	-31.793	-10.923
1938	1.938	-9.715	-12.458	-8.103	-33.467	-117.352	-77.652	19.78	-13.153
1939	1.939	-4.878	7.055	-16.133	-37.024	-124.638	63.569	80.246	-16.537
1940	1.94	-5.645	-0.352	-13.157	-62.675	-144.615	-64.241	39.49	-15.865
1941	1.941	-6.392	-11.788	-14.248	-37.994	-126.598	-40.776	-12.257	-8.034
1942	1.942	-1.539	20.253	-16.871	9.911	-65.925	-19.44	-32.157	6.004
1943	1.943	0.403	33.856	-19.273	4.171	-41.861	-38.39	-38.108	15.793
1944	1.944	-3.665	29.825	-14.512	10.918	-5.211	14.192	-43.527	10.687
1945	1.945	-5.041	-26.865	-16.519	-16.121	14.444	-1.678	-48.74	6.142
1946	1.946	-12.437	-51.27	-12.549	-81.381	20.194	12.451	-53.472	-0.935
1947	1.947	-13.427	-29.254	-13.033	-54.663	25.459	51.617	-57.971	-12.683
1948	1.948	-14.379	4.195	-12.731	51.207	0.18	230.342	-47.207	-17.282
1949	1.949	-16.84	22.46	-15.707	36.978	4.525	358.489	-16.714	-10.101
1950	1.95	-17.546	-16.134	-13.807	-54.859	25.123	381.804	20.43	-1.19
1951	1.951	-16.885	-61.489	-11.9	-137.938	59.088	318.5	4.993	2.307
1952	1.952	-14.868	-43.203	-13.551	-148.41	45.451	183.989	-18.117	3.262
1953	1.953	-16.532	-48.533	-10.457	-138.431	-8.813	-78.525	-30.716	-11.486
1954	1.954	-17.828	-33.359	-9.496	-57.794	-30.957	-416.294	-34.565	-26.466
1955	1.955	-12.371	-19.741	-11.63	-25.326	-10.1	-373.732	-38.017	-40.106
1956	1.956	-14.28	-15.593	-12.938	4.376	-3.531	-328.231	-35.106	-48.906
1957	1.957	-16.195	-4.255	-15.158	13.468	2.429	43.505	-32.541	-53.675
1958	1.958	-15.013	-4.344	-11.904	5.476	30.074	293.518	-25.084	-37.978
1959	1.959	-19.068	5.794	-13.108	12.91	4.899	429.649	-26.355	-17.817
1960	1.96	-17.739	15.13	-9.446	19.483	-54.756	305.874	-24.15	-15.803
1961	1.961	-19.088	6.846	-16.792	13.358	-46.698	42.955	-30.643	-10.051
1962	1.962	-16.902	-21.403	-13.658	7.756	-24.692	-127.384	-32.742	-1.372
1963	1.963	-17.983	-10.19	-16.519	9.305	8.782	-34.289	-27.686	-2.971
1964	1.964	-12.064	-13.484	-15.525	14.119	-9.393	-62.263	-19.886	-4.386
1965	1.965	-19.334	8.409	-16.279	18.344	-3.975	-139.195	-1.209	9.836
1966	1.966	-8.461	-11.304	-15.493	5.756	11.091	-349.016	-14.037	-19.325
1967	1.967	-12.696	1.513	-16.059	16.765	-20.934	-39.25	11.626	-23.559
1968	1.968	-13.798	-0.743	-22.052	13.225	-33.421	1.747	21.61	-34.958
1969	1.969	-7.713	-11.379	-13.139	28.525	23.249	-35.882	18.429	-31.798
1970	1.97	-8.575	-9.463	-9.636	8.306	31.351	202.741	10.042	-16.137
1971	1.971	-13.315	-11.235	-8.653	5.298	9.314	171.802	-28.55	-13.488
1972	1.972	-12.474	-25.589	-7.664	2.534	-24.064	30.904	-111.879	-6.041
1973	1.973	-11.703	-39.145	-6.868	-8.535	-54.311	-97.207	-52.36	-8.471
1974	1.974	-13.688	-37.434	-1.229	-10.883	-81.825	-120.444	1.783	-6.466
1975	1.975	-17.027	-26.446	-4.688	-9.537	-56.54	-226.404	70.889	-20.14
1976	1.976	-16.488	-48.16	-1.379	-14.561	-42.917	-361.202	133.473	-39.63
1977	1.977	-15.191	-57.478	-1.946	-7.779	-22.133	-238.743	109.226	-42.305
1978	1.978	-16.631	-43.364	-7.741	-4.485	-18.402	-159.325	13.09	-40.152
1979	1.979	-19.639	-35.825	-10.054	-10.838	-28.421	-58.576	-52.417	-33.923
1980	1.98	-14.546	-19.591	-5.212	-12.132	-56.609	-150.959	-16.621	-28.268
1981	1.981	-15.276	-0.436	-7.143	-7.603	-45.35	-67.617	37.703	-19.68
1982	1.982	-17.378	17.396	-7.721	-3.63	-62.424	51.69	-11.635	-8.756
1983	1.983	-8.636	24.37	-5.205	-3.105	-65.588	67.357	-56.381	-16.035
1984	1.984	-5.096	13.695	-12.562	-5.282	-28.66	52.906	-64.527	-7.256
1985	1.985	-8.697	15.597	-15.665	-6.082	-3.599	65.754	-86.681	-1.317
1986	1.986	-14.019	3.412	-18.581	-14.021	0.696	53.58	-53.335	1.758
1987	1.987	-20.844	-20.344	-5.431	-13.236	12.94	42.425	1.516	2.686
1988	1.988	-28.805	-37.402	-11.241	-4.509	46.881	32.527	23.527	-7.028
1989	1.989	-31.932	-28.206	-12.986	-3.54	115.487	23.74	16.932	-5.924
1990	1.99	-38.722	-42.481	-14.546	-19.782	184.51	32.085	-1.232	-14.337
1991	1.991	-29.038	-24.839	-27.523	-17.644	229.189	24.831	-39.986	-21.788
1992	1.992	-17.227	-18.163	-22.305	-11.403	204.817	31.553	-4.814	-24.781
1993	1.993	-6.176	-20.764	-14.381	-21.162	138.15	25.712	8.791	-24.069
1994	1.994	6.822	-23.321	-18.655	-16.009	57.624	31.264	-3.481	-11.955
1995	1.995	19.036	-15.299	-6.856	-11.424	3.674	36.464	15.525	-3.314
1996	1.996	-4.734	-17.558	-2.219	-12.845	-45.41	32.158	67.29	14.075
1997	1.997	-35.64	-16.755	-6.477	-9.264	-54.02	36.365	74.936	16.475
1998	1.998	-56.303	-13.097	-10.159	-10.462	-45.603	32.831	55.207	31.468
[truncated: 4,839 more rows]
