# Supplementary material for: Associations between lower-limb muscle activation and knee flexion in post-stroke individuals: A study on the stance-to-swing phases of gait
Source: PLoS One. 2017 Sep 8;12(9):e0183865. doi: 10.1371/journal.pone.0183865 (PMC5590852; doi:10.1371/journal.pone.0183865)
Supplement: S1 Dataset — (ZIP) [file pone.0183865.s001.zip › S1_Dataset/Healthy group/3/1/point.csv]

Frame	Time	sacrum.X	sacrum.Y	sacrum.Z	r asis.X	r asis.Y	r asis.Z	r thigh.X	r thigh.Y	r thigh.Z	r bar 1.X	r bar 1.Y	r bar 1.Z	r knee 1.X	r knee 1.Y	r knee 1.Z	r knee 2.X	r knee 2.Y	r knee 2.Z	r bar 2.X	r bar 2.Y	r bar 2.Z	r mall.X	r mall.Y	r mall.Z	r met.X	r met.Y	r met.Z	l asis.X	l asis.Y	l asis.Z	l thigh.X	l thigh.Y	l thigh.Z	l bar 1.X	l bar 1.Y	l bar 1.Z	l knee 1.X	l knee 1.Y	l knee 1.Z	l knee 2.X	l knee 2.Y	l knee 2.Z	l bar 2.X	l bar 2.Y	l bar 2.Z	l mall.X	l mall.Y	l mall.Z
0	0	-1.328	0.982	0.403	NaN	NaN	NaN	-1.234	0.912	0.582	-1.202	0.746	0.612	-1.244	0.521	0.541	-1.268	0.423	0.539	-1.31	0.278	0.582	-1.307	0.094	0.503	-1.213	0.033	0.593	NaN	NaN	NaN	-1.234	0.899	0.213	NaN	NaN	NaN	-1.243	0.518	0.242	-1.269	0.428	0.237	NaN	NaN	NaN	-1.279	0.096	0.255
1	0.005	-1.328	0.982	0.403	NaN	NaN	NaN	-1.234	0.912	0.582	-1.203	0.748	0.613	-1.244	0.521	0.541	-1.269	0.424	0.539	-1.309	0.277	0.582	-1.307	0.094	0.502	-1.213	0.033	0.593	NaN	NaN	NaN	-1.234	0.899	0.213	NaN	NaN	NaN	-1.243	0.518	0.242	-1.27	0.427	0.237	NaN	NaN	NaN	-1.279	0.095	0.255
2	0.01	-1.328	0.982	0.403	NaN	NaN	NaN	-1.234	0.912	0.582	-1.204	0.748	0.613	-1.244	0.521	0.541	-1.27	0.427	0.54	-1.309	0.277	0.582	-1.307	0.094	0.502	-1.213	0.033	0.593	NaN	NaN	NaN	-1.234	0.899	0.213	NaN	NaN	NaN	-1.243	0.518	0.242	-1.27	0.427	0.237	NaN	NaN	NaN	-1.278	0.095	0.255
3	0.015	-1.328	0.982	0.403	NaN	NaN	NaN	-1.234	0.912	0.582	-1.204	0.748	0.613	-1.244	0.521	0.541	-1.271	0.427	0.54	-1.309	0.277	0.582	-1.307	0.094	0.502	-1.213	0.033	0.593	NaN	NaN	NaN	-1.234	0.899	0.213	NaN	NaN	NaN	-1.243	0.518	0.243	-1.269	0.427	0.237	NaN	NaN	NaN	-1.278	0.095	0.255
4	0.02	-1.328	0.981	0.403	NaN	NaN	NaN	-1.234	0.912	0.582	-1.204	0.748	0.613	-1.244	0.521	0.541	-1.271	0.427	0.54	-1.309	0.277	0.582	-1.307	0.094	0.502	-1.213	0.033	0.593	NaN	NaN	NaN	-1.234	0.899	0.213	NaN	NaN	NaN	-1.242	0.517	0.243	-1.269	0.427	0.237	NaN	NaN	NaN	-1.278	0.095	0.255
5	0.025	-1.328	0.981	0.404	NaN	NaN	NaN	-1.234	0.912	0.582	-1.204	0.748	0.613	-1.243	0.521	0.541	-1.271	0.427	0.54	-1.309	0.277	0.582	-1.307	0.094	0.502	-1.213	0.033	0.593	NaN	NaN	NaN	-1.234	0.899	0.213	NaN	NaN	NaN	-1.243	0.518	0.243	-1.269	0.427	0.237	NaN	NaN	NaN	-1.278	0.095	0.255
6	0.03	-1.328	0.981	0.404	NaN	NaN	NaN	-1.234	0.912	0.582	-1.203	0.748	0.613	-1.243	0.521	0.541	-1.271	0.427	0.54	-1.309	0.277	0.582	-1.307	0.094	0.502	-1.213	0.033	0.593	NaN	NaN	NaN	-1.233	0.899	0.213	NaN	NaN	NaN	-1.243	0.518	0.243	-1.269	0.427	0.237	NaN	NaN	NaN	-1.278	0.095	0.255
7	0.035	-1.328	0.981	0.404	NaN	NaN	NaN	-1.234	0.912	0.582	-1.203	0.748	0.613	-1.243	0.521	0.541	-1.271	0.427	0.54	-1.309	0.277	0.582	-1.307	0.094	0.502	-1.213	0.033	0.593	NaN	NaN	NaN	-1.233	0.899	0.213	NaN	NaN	NaN	-1.243	0.518	0.243	-1.269	0.427	0.237	NaN	NaN	NaN	-1.279	0.095	0.255
8	0.04	-1.327	0.981	0.404	NaN	NaN	NaN	-1.234	0.912	0.582	-1.203	0.748	0.613	-1.243	0.521	0.541	-1.271	0.427	0.54	-1.309	0.277	0.582	-1.307	0.094	0.502	-1.213	0.033	0.593	NaN	NaN	NaN	-1.233	0.899	0.213	NaN	NaN	NaN	-1.242	0.517	0.243	-1.269	0.427	0.237	NaN	NaN	NaN	-1.279	0.096	0.255
9	0.045	-1.327	0.981	0.404	NaN	NaN	NaN	-1.234	0.912	0.582	-1.203	0.748	0.613	-1.243	0.521	0.541	-1.271	0.427	0.54	-1.309	0.277	0.582	-1.307	0.094	0.502	-1.213	0.033	0.593	NaN	NaN	NaN	-1.233	0.899	0.213	NaN	NaN	NaN	-1.241	0.516	0.243	-1.269	0.427	0.238	NaN	NaN	NaN	-1.279	0.096	0.255
10	0.05	-1.327	0.981	0.404	NaN	NaN	NaN	-1.233	0.912	0.582	-1.203	0.748	0.613	-1.243	0.521	0.541	-1.271	0.427	0.54	-1.308	0.277	0.582	-1.307	0.094	0.502	-1.213	0.033	0.593	NaN	NaN	NaN	-1.233	0.899	0.213	NaN	NaN	NaN	-1.241	0.516	0.244	-1.269	0.427	0.238	NaN	NaN	NaN	-1.278	0.095	0.255
11	0.055	-1.327	0.981	0.404	NaN	NaN	NaN	-1.233	0.912	0.583	-1.203	0.748	0.613	-1.243	0.521	0.541	-1.271	0.427	0.54	-1.308	0.277	0.582	-1.307	0.094	0.502	-1.213	0.033	0.593	NaN	NaN	NaN	-1.233	0.899	0.213	NaN	NaN	NaN	-1.241	0.516	0.244	-1.269	0.427	0.238	NaN	NaN	NaN	-1.278	0.095	0.255
12	0.06	-1.327	0.981	0.404	NaN	NaN	NaN	-1.233	0.912	0.583	-1.203	0.748	0.613	-1.243	0.521	0.541	-1.271	0.428	0.54	-1.308	0.277	0.582	-1.306	0.094	0.502	-1.213	0.033	0.593	NaN	NaN	NaN	-1.233	0.899	0.213	NaN	NaN	NaN	-1.241	0.516	0.244	-1.269	0.427	0.237	NaN	NaN	NaN	-1.278	0.095	0.255
13	0.065	-1.327	0.981	0.404	NaN	NaN	NaN	-1.233	0.911	0.583	-1.203	0.749	0.614	-1.243	0.521	0.541	-1.271	0.428	0.54	-1.308	0.277	0.582	-1.306	0.094	0.502	-1.213	0.033	0.593	NaN	NaN	NaN	-1.233	0.899	0.213	NaN	NaN	NaN	-1.241	0.516	0.244	-1.269	0.427	0.238	NaN	NaN	NaN	-1.278	0.095	0.255
14	0.07	-1.327	0.981	0.404	NaN	NaN	NaN	-1.233	0.911	0.583	-1.203	0.749	0.614	-1.243	0.521	0.541	-1.271	0.428	0.54	-1.308	0.277	0.582	-1.306	0.094	0.502	-1.213	0.033	0.593	NaN	NaN	NaN	-1.233	0.899	0.213	NaN	NaN	NaN	-1.241	0.516	0.244	-1.269	0.427	0.238	NaN	NaN	NaN	-1.278	0.095	0.255
15	0.075	-1.327	0.981	0.404	NaN	NaN	NaN	-1.233	0.911	0.583	-1.203	0.749	0.614	-1.243	0.521	0.541	-1.271	0.428	0.54	-1.308	0.277	0.582	-1.306	0.094	0.502	-1.213	0.033	0.593	NaN	NaN	NaN	-1.233	0.899	0.213	NaN	NaN	NaN	-1.241	0.516	0.244	-1.269	0.427	0.238	NaN	NaN	NaN	-1.278	0.095	0.255
16	0.08	-1.327	0.981	0.404	NaN	NaN	NaN	-1.233	0.911	0.583	-1.203	0.749	0.614	-1.243	0.521	0.541	-1.271	0.428	0.54	-1.308	0.277	0.582	-1.306	0.094	0.502	-1.213	0.033	0.593	NaN	NaN	NaN	-1.233	0.899	0.213	NaN	NaN	NaN	-1.241	0.516	0.244	-1.269	0.427	0.238	NaN	NaN	NaN	-1.278	0.095	0.255
17	0.085	-1.327	0.981	0.404	NaN	NaN	NaN	-1.233	0.911	0.583	-1.203	0.749	0.614	-1.243	0.521	0.541	-1.271	0.428	0.54	-1.308	0.277	0.582	-1.306	0.094	0.502	-1.213	0.033	0.593	NaN	NaN	NaN	-1.233	0.899	0.213	NaN	NaN	NaN	-1.241	0.516	0.244	-1.269	0.427	0.238	NaN	NaN	NaN	-1.278	0.095	0.255
18	0.09	-1.327	0.981	0.404	NaN	NaN	NaN	-1.232	0.911	0.583	-1.203	0.749	0.614	-1.243	0.521	0.541	-1.271	0.428	0.54	-1.308	0.277	0.582	-1.306	0.094	0.502	-1.213	0.033	0.593	NaN	NaN	NaN	-1.233	0.899	0.213	NaN	NaN	NaN	-1.241	0.516	0.244	-1.269	0.427	0.238	NaN	NaN	NaN	-1.278	0.095	0.255
19	0.095	-1.327	0.981	0.404	NaN	NaN	NaN	-1.232	0.911	0.583	-1.203	0.748	0.614	-1.243	0.521	0.541	-1.271	0.428	0.54	-1.308	0.277	0.582	-1.306	0.094	0.502	-1.213	0.033	0.593	NaN	NaN	NaN	-1.233	0.899	0.213	NaN	NaN	NaN	-1.241	0.516	0.244	-1.269	0.427	0.237	NaN	NaN	NaN	-1.278	0.095	0.255
20	0.1	-1.327	0.981	0.404	NaN	NaN	NaN	-1.232	0.911	0.583	-1.203	0.748	0.614	-1.243	0.521	0.541	-1.271	0.428	0.54	-1.308	0.277	0.582	-1.306	0.094	0.502	-1.213	0.033	0.593	NaN	NaN	NaN	-1.233	0.899	0.213	NaN	NaN	NaN	-1.241	0.516	0.244	-1.269	0.427	0.238	NaN	NaN	NaN	-1.278	0.095	0.255
21	0.105	-1.327	0.981	0.404	NaN	NaN	NaN	-1.232	0.911	0.583	-1.203	0.748	0.614	-1.243	0.521	0.541	-1.271	0.428	0.54	-1.308	0.277	0.582	-1.306	0.094	0.502	-1.213	0.033	0.593	NaN	NaN	NaN	-1.233	0.899	0.213	NaN	NaN	NaN	-1.241	0.516	0.244	-1.269	0.427	0.238	NaN	NaN	NaN	-1.278	0.095	0.255
22	0.11	-1.327	0.981	0.404	NaN	NaN	NaN	-1.232	0.911	0.583	-1.203	0.748	0.614	-1.243	0.521	0.541	-1.27	0.428	0.54	-1.308	0.277	0.582	-1.306	0.094	0.502	-1.213	0.033	0.593	NaN	NaN	NaN	-1.233	0.899	0.213	NaN	NaN	NaN	-1.241	0.516	0.244	-1.269	0.427	0.238	NaN	NaN	NaN	-1.278	0.095	0.255
23	0.115	-1.327	0.981	0.404	NaN	NaN	NaN	-1.232	0.911	0.583	-1.203	0.748	0.614	-1.243	0.521	0.541	-1.27	0.428	0.54	-1.308	0.277	0.582	-1.306	0.094	0.502	-1.213	0.033	0.593	NaN	NaN	NaN	-1.233	0.899	0.213	NaN	NaN	NaN	-1.241	0.516	0.244	-1.269	0.427	0.238	NaN	NaN	NaN	-1.279	0.096	0.255
24	0.12	-1.327	0.981	0.404	NaN	NaN	NaN	-1.232	0.911	0.583	-1.203	0.748	0.614	-1.243	0.521	0.541	-1.27	0.428	0.54	-1.308	0.277	0.582	-1.306	0.094	0.502	-1.213	0.033	0.593	NaN	NaN	NaN	-1.233	0.899	0.213	NaN	NaN	NaN	-1.241	0.517	0.244	-1.269	0.427	0.238	NaN	NaN	NaN	-1.279	0.096	0.255
25	0.125	-1.327	0.981	0.404	NaN	NaN	NaN	-1.232	0.911	0.583	-1.203	0.748	0.614	-1.243	0.521	0.541	-1.27	0.428	0.54	-1.308	0.277	0.582	-1.306	0.094	0.502	-1.213	0.033	0.593	NaN	NaN	NaN	-1.233	0.899	0.213	NaN	NaN	NaN	-1.241	0.516	0.244	-1.269	0.427	0.238	NaN	NaN	NaN	-1.279	0.096	0.255
26	0.13	-1.327	0.981	0.404	NaN	NaN	NaN	-1.232	0.911	0.583	-1.203	0.749	0.614	-1.243	0.521	0.541	-1.27	0.428	0.54	-1.308	0.277	0.582	-1.306	0.094	0.502	-1.213	0.033	0.593	NaN	NaN	NaN	-1.232	0.899	0.214	NaN	NaN	NaN	-1.241	0.516	0.244	-1.269	0.427	0.238	NaN	NaN	NaN	-1.279	0.096	0.255
27	0.135	-1.327	0.981	0.404	NaN	NaN	NaN	-1.232	0.911	0.583	-1.203	0.749	0.614	-1.243	0.521	0.541	-1.27	0.427	0.54	-1.308	0.277	0.582	-1.306	0.094	0.502	-1.213	0.033	0.593	NaN	NaN	NaN	-1.232	0.899	0.214	NaN	NaN	NaN	-1.241	0.516	0.244	-1.269	0.427	0.238	NaN	NaN	NaN	-1.278	0.096	0.255
28	0.14	-1.327	0.981	0.404	NaN	NaN	NaN	-1.232	0.911	0.583	-1.203	0.749	0.614	-1.243	0.521	0.541	-1.27	0.427	0.54	-1.308	0.277	0.582	-1.306	0.094	0.502	-1.213	0.033	0.593	NaN	NaN	NaN	-1.232	0.899	0.214	NaN	NaN	NaN	-1.241	0.516	0.244	-1.269	0.427	0.238	NaN	NaN	NaN	-1.279	0.096	0.255
29	0.145	-1.327	0.982	0.404	NaN	NaN	NaN	-1.232	0.911	0.583	-1.203	0.749	0.614	-1.243	0.521	0.541	-1.27	0.427	0.54	-1.308	0.277	0.582	-1.306	0.094	0.502	-1.213	0.033	0.593	NaN	NaN	NaN	-1.232	0.899	0.214	NaN	NaN	NaN	-1.241	0.516	0.244	-1.269	0.427	0.238	NaN	NaN	NaN	-1.279	0.096	0.255
30	0.15	-1.327	0.982	0.404	NaN	NaN	NaN	-1.232	0.911	0.583	-1.203	0.749	0.614	-1.242	0.521	0.541	-1.27	0.427	0.54	-1.308	0.277	0.582	-1.306	0.094	0.502	-1.213	0.033	0.593	NaN	NaN	NaN	-1.232	0.899	0.214	NaN	NaN	NaN	-1.241	0.516	0.244	-1.269	0.427	0.238	NaN	NaN	NaN	-1.279	0.096	0.255
31	0.155	-1.326	0.982	0.404	NaN	NaN	NaN	-1.232	0.911	0.583	-1.203	0.749	0.614	-1.242	0.521	0.541	-1.27	0.427	0.54	-1.308	0.277	0.582	-1.306	0.094	0.502	-1.213	0.033	0.593	NaN	NaN	NaN	-1.232	0.899	0.214	NaN	NaN	NaN	-1.241	0.516	0.244	-1.269	0.427	0.238	NaN	NaN	NaN	-1.279	0.096	0.255
32	0.16	-1.326	0.982	0.404	NaN	NaN	NaN	-1.232	0.911	0.583	-1.203	0.749	0.614	-1.242	0.521	0.541	-1.27	0.427	0.54	-1.308	0.277	0.582	-1.306	0.094	0.502	-1.213	0.033	0.593	NaN	NaN	NaN	-1.232	0.899	0.214	NaN	NaN	NaN	-1.24	0.516	0.244	-1.269	0.427	0.238	NaN	NaN	NaN	-1.279	0.096	0.255
33	0.165	-1.326	0.982	0.404	NaN	NaN	NaN	-1.232	0.911	0.583	-1.203	0.749	0.614	-1.242	0.521	0.541	-1.27	0.427	0.54	-1.308	0.277	0.582	-1.306	0.094	0.502	-1.213	0.033	0.593	NaN	NaN	NaN	-1.233	0.899	0.214	NaN	NaN	NaN	-1.24	0.516	0.244	-1.269	0.427	0.238	NaN	NaN	NaN	-1.278	0.096	0.255
34	0.17	-1.326	0.982	0.404	NaN	NaN	NaN	-1.232	0.911	0.583	-1.203	0.749	0.614	-1.242	0.521	0.541	-1.27	0.427	0.54	-1.308	0.277	0.582	-1.306	0.094	0.502	-1.213	0.033	0.593	NaN	NaN	NaN	-1.233	0.899	0.214	NaN	NaN	NaN	-1.24	0.516	0.244	-1.269	0.426	0.238	NaN	NaN	NaN	-1.279	0.096	0.255
35	0.175	-1.326	0.982	0.404	NaN	NaN	NaN	-1.232	0.911	0.583	-1.203	0.749	0.614	-1.242	0.521	0.541	-1.27	0.427	0.54	-1.308	0.277	0.582	-1.306	0.094	0.502	-1.213	0.033	0.593	NaN	NaN	NaN	-1.232	0.899	0.214	NaN	NaN	NaN	-1.24	0.516	0.244	-1.268	0.426	0.238	NaN	NaN	NaN	-1.279	0.096	0.255
36	0.18	-1.326	0.982	0.404	NaN	NaN	NaN	-1.232	0.911	0.583	-1.203	0.749	0.614	-1.242	0.521	0.541	-1.27	0.427	0.54	-1.308	0.277	0.582	-1.306	0.094	0.502	-1.213	0.033	0.593	NaN	NaN	NaN	-1.232	0.899	0.214	NaN	NaN	NaN	-1.24	0.516	0.244	-1.269	0.426	0.238	NaN	NaN	NaN	-1.279	0.096	0.255
37	0.185	-1.326	0.982	0.405	NaN	NaN	NaN	-1.232	0.911	0.583	-1.202	0.749	0.614	-1.242	0.521	0.541	-1.27	0.427	0.54	-1.308	0.277	0.582	-1.306	0.094	0.502	-1.213	0.033	0.593	NaN	NaN	NaN	-1.232	0.899	0.214	NaN	NaN	NaN	-1.24	0.516	0.244	-1.268	0.426	0.238	NaN	NaN	NaN	-1.279	0.096	0.255
38	0.19	-1.326	0.982	0.405	NaN	NaN	NaN	-1.232	0.911	0.583	-1.202	0.749	0.614	-1.242	0.521	0.541	-1.27	0.427	0.54	-1.308	0.277	0.582	-1.306	0.094	0.502	-1.213	0.033	0.593	NaN	NaN	NaN	-1.232	0.899	0.214	NaN	NaN	NaN	-1.24	0.516	0.244	-1.269	0.427	0.238	NaN	NaN	NaN	-1.278	0.095	0.255
39	0.195	-1.326	0.982	0.405	NaN	NaN	NaN	-1.232	0.911	0.583	-1.202	0.749	0.614	-1.242	0.521	0.541	-1.27	0.427	0.54	-1.308	0.277	0.582	-1.306	0.094	0.502	-1.213	0.033	0.593	NaN	NaN	NaN	-1.232	0.899	0.214	NaN	NaN	NaN	-1.24	0.516	0.244	-1.269	0.427	0.238	NaN	NaN	NaN	-1.278	0.095	0.255
40	0.2	-1.326	0.982	0.405	NaN	NaN	NaN	-1.232	0.911	0.583	-1.202	0.749	0.614	-1.242	0.521	0.541	-1.27	0.427	0.54	-1.308	0.277	0.582	-1.306	0.094	0.502	-1.213	0.033	0.593	NaN	NaN	NaN	-1.232	0.899	0.214	NaN	NaN	NaN	-1.24	0.516	0.244	-1.269	0.427	0.238	NaN	NaN	NaN	-1.278	0.095	0.255
41	0.205	-1.326	0.982	0.405	NaN	NaN	NaN	-1.232	0.911	0.583	-1.202	0.749	0.614	-1.242	0.521	0.541	-1.27	0.427	0.54	-1.308	0.277	0.582	-1.306	0.094	0.502	-1.213	0.033	0.593	NaN	NaN	NaN	-1.232	0.899	0.214	NaN	NaN	NaN	-1.24	0.516	0.244	-1.269	0.426	0.238	NaN	NaN	NaN	-1.279	0.096	0.255
42	0.21	-1.326	0.981	0.405	NaN	NaN	NaN	-1.231	0.911	0.583	-1.202	0.749	0.614	-1.242	0.521	0.541	-1.27	0.427	0.54	-1.308	0.277	0.582	-1.306	0.094	0.502	-1.213	0.033	0.593	NaN	NaN	NaN	-1.232	0.899	0.214	NaN	NaN	NaN	-1.24	0.516	0.244	-1.268	0.426	0.238	NaN	NaN	NaN	-1.279	0.096	0.255
43	0.215	-1.326	0.981	0.405	NaN	NaN	NaN	-1.231	0.911	0.583	-1.202	0.749	0.614	-1.242	0.521	0.541	-1.27	0.427	0.54	-1.308	0.277	0.582	-1.306	0.094	0.502	-1.213	0.033	0.593	NaN	NaN	NaN	-1.232	0.899	0.214	NaN	NaN	NaN	-1.24	0.516	0.244	-1.269	0.426	0.238	NaN	NaN	NaN	-1.279	0.096	0.255
44	0.22	-1.325	0.981	0.405	NaN	NaN	NaN	-1.231	0.911	0.583	-1.202	0.748	0.614	-1.242	0.521	0.541	-1.27	0.427	0.54	-1.308	0.277	0.582	-1.306	0.094	0.502	-1.213	0.033	0.593	NaN	NaN	NaN	-1.232	0.899	0.214	NaN	NaN	NaN	-1.24	0.517	0.244	-1.269	0.427	0.238	NaN	NaN	NaN	-1.279	0.096	0.255
45	0.225	-1.325	0.981	0.405	NaN	NaN	NaN	-1.231	0.911	0.583	-1.201	0.748	0.614	-1.242	0.521	0.541	-1.27	0.427	0.54	-1.308	0.277	0.582	-1.306	0.094	0.502	-1.213	0.033	0.593	NaN	NaN	NaN	-1.232	0.899	0.214	NaN	NaN	NaN	-1.24	0.516	0.244	-1.268	0.426	0.238	NaN	NaN	NaN	-1.279	0.096	0.255
46	0.23	-1.325	0.981	0.405	NaN	NaN	NaN	-1.231	0.911	0.583	-1.201	0.748	0.614	-1.242	0.521	0.542	-1.27	0.427	0.54	-1.308	0.277	0.582	-1.306	0.094	0.502	-1.213	0.033	0.593	NaN	NaN	NaN	-1.232	0.899	0.214	NaN	NaN	NaN	-1.24	0.516	0.244	-1.268	0.425	0.238	NaN	NaN	NaN	-1.278	0.096	0.255
47	0.235	-1.325	0.981	0.405	NaN	NaN	NaN	-1.231	0.911	0.583	-1.201	0.748	0.614	-1.242	0.521	0.542	-1.27	0.427	0.54	-1.308	0.277	0.582	-1.306	0.094	0.502	-1.213	0.033	0.593	NaN	NaN	NaN	-1.232	0.899	0.214	NaN	NaN	NaN	-1.24	0.517	0.244	-1.267	0.425	0.239	NaN	NaN	NaN	-1.279	0.096	0.255
48	0.24	-1.325	0.981	0.405	NaN	NaN	NaN	-1.231	0.911	0.583	-1.201	0.748	0.614	-1.242	0.521	0.542	-1.27	0.427	0.54	-1.308	0.277	0.582	-1.306	0.094	0.502	-1.213	0.033	0.593	NaN	NaN	NaN	-1.232	0.899	0.214	NaN	NaN	NaN	-1.24	0.516	0.244	-1.267	0.425	0.239	NaN	NaN	NaN	-1.279	0.096	0.256
49	0.245	-1.325	0.981	0.405	NaN	NaN	NaN	-1.231	0.911	0.583	-1.201	0.748	0.614	-1.242	0.521	0.542	-1.27	0.427	0.54	-1.308	0.277	0.582	-1.306	0.094	0.502	-1.213	0.033	0.593	NaN	NaN	NaN	-1.232	0.899	0.214	NaN	NaN	NaN	-1.24	0.517	0.245	-1.267	0.425	0.239	NaN	NaN	NaN	-1.279	0.096	0.256
50	0.25	-1.325	0.981	0.405	NaN	NaN	NaN	-1.231	0.911	0.583	-1.201	0.748	0.614	-1.242	0.521	0.542	-1.27	0.427	0.54	-1.308	0.277	0.582	-1.306	0.094	0.502	-1.213	0.033	0.593	NaN	NaN	NaN	-1.232	0.899	0.214	NaN	NaN	NaN	-1.24	0.517	0.245	-1.267	0.425	0.239	NaN	NaN	NaN	-1.279	0.096	0.256
51	0.255	-1.325	0.981	0.405	NaN	NaN	NaN	-1.231	0.911	0.583	-1.201	0.748	0.615	-1.242	0.521	0.542	-1.269	0.426	0.54	-1.308	0.277	0.582	-1.306	0.094	0.502	-1.213	0.033	0.593	NaN	NaN	NaN	-1.232	0.899	0.214	NaN	NaN	NaN	-1.24	0.517	0.245	-1.267	0.425	0.239	NaN	NaN	NaN	-1.279	0.096	0.256
52	0.26	-1.325	0.981	0.405	NaN	NaN	NaN	-1.231	0.911	0.583	-1.201	0.748	0.615	-1.242	0.521	0.542	-1.268	0.425	0.54	-1.308	0.277	0.582	-1.306	0.094	0.502	-1.213	0.033	0.593	NaN	NaN	NaN	-1.232	0.899	0.214	NaN	NaN	NaN	-1.24	0.517	0.245	-1.267	0.425	0.239	NaN	NaN	NaN	-1.279	0.096	0.255
53	0.265	-1.325	0.981	0.405	NaN	NaN	NaN	-1.231	0.911	0.583	-1.201	0.748	0.615	-1.242	0.521	0.542	-1.269	0.426	0.54	-1.308	0.277	0.582	-1.306	0.094	0.502	-1.213	0.033	0.593	NaN	NaN	NaN	-1.232	0.899	0.214	NaN	NaN	NaN	-1.24	0.517	0.245	-1.267	0.425	0.239	NaN	NaN	NaN	-1.279	0.096	0.255
54	0.27	-1.325	0.981	0.405	NaN	NaN	NaN	-1.231	0.911	0.583	-1.201	0.748	0.615	-1.242	0.521	0.542	-1.269	0.427	0.54	-1.308	0.277	0.582	-1.306	0.094	0.502	-1.213	0.033	0.593	NaN	NaN	NaN	-1.232	0.899	0.214	NaN	NaN	NaN	-1.24	0.517	0.245	-1.267	0.425	0.239	NaN	NaN	NaN	-1.279	0.096	0.256
55	0.275	-1.325	0.981	0.405	NaN	NaN	NaN	-1.23	0.911	0.584	-1.201	0.748	0.615	-1.242	0.521	0.542	-1.269	0.427	0.54	-1.308	0.277	0.582	-1.306	0.094	0.502	-1.213	0.033	0.593	NaN	NaN	NaN	-1.232	0.899	0.214	NaN	NaN	NaN	-1.24	0.516	0.245	-1.267	0.425	0.239	NaN	NaN	NaN	-1.279	0.096	0.256
56	0.28	-1.324	0.981	0.405	NaN	NaN	NaN	-1.23	0.911	0.584	-1.201	0.748	0.615	-1.242	0.521	0.542	-1.269	0.427	0.54	-1.308	0.277	0.582	-1.306	0.094	0.502	-1.213	0.033	0.593	NaN	NaN	NaN	-1.232	0.899	0.214	NaN	NaN	NaN	-1.24	0.516	0.245	-1.267	0.424	0.239	NaN	NaN	NaN	-1.279	0.096	0.256
57	0.285	-1.324	0.981	0.405	NaN	NaN	NaN	-1.23	0.911	0.584	-1.201	0.748	0.615	-1.242	0.521	0.542	-1.269	0.427	0.54	-1.308	0.277	0.582	-1.306	0.094	0.502	-1.213	0.033	0.593	NaN	NaN	NaN	-1.231	0.899	0.214	NaN	NaN	NaN	-1.24	0.516	0.245	-1.267	0.424	0.239	NaN	NaN	NaN	-1.279	0.096	0.256
58	0.29	-1.324	0.981	0.405	NaN	NaN	NaN	-1.23	0.911	0.584	-1.201	0.748	0.615	-1.241	0.521	0.542	-1.269	0.427	0.54	-1.308	0.277	0.582	-1.306	0.094	0.502	-1.213	0.033	0.593	NaN	NaN	NaN	-1.231	0.899	0.214	NaN	NaN	NaN	-1.24	0.516	0.245	-1.267	0.424	0.239	NaN	NaN	NaN	-1.279	0.096	0.256
59	0.295	-1.324	0.981	0.405	NaN	NaN	NaN	-1.23	0.911	0.584	-1.201	0.748	0.615	-1.241	0.521	0.542	-1.269	0.427	0.54	-1.308	0.277	0.582	-1.306	0.094	0.502	-1.213	0.033	0.593	NaN	NaN	NaN	-1.231	0.899	0.214	NaN	NaN	NaN	-1.24	0.516	0.245	-1.267	0.425	0.239	NaN	NaN	NaN	-1.279	0.096	0.256
60	0.3	-1.324	0.981	0.405	NaN	NaN	NaN	-1.23	0.911	0.584	-1.201	0.748	0.615	-1.241	0.521	0.542	-1.269	0.427	0.54	-1.308	0.277	0.582	-1.306	0.094	0.502	-1.213	0.033	0.593	NaN	NaN	NaN	-1.231	0.899	0.214	NaN	NaN	NaN	-1.24	0.516	0.245	-1.267	0.425	0.239	NaN	NaN	NaN	-1.279	0.096	0.256
61	0.305	-1.324	0.981	0.405	NaN	NaN	NaN	-1.23	0.911	0.584	-1.201	0.748	0.615	-1.241	0.521	0.542	-1.269	0.427	0.54	-1.308	0.277	0.582	-1.306	0.094	0.502	-1.213	0.033	0.593	NaN	NaN	NaN	-1.231	0.899	0.214	NaN	NaN	NaN	-1.24	0.516	0.245	-1.267	0.425	0.239	NaN	NaN	NaN	-1.279	0.096	0.256
62	0.31	-1.324	0.981	0.405	NaN	NaN	NaN	-1.23	0.911	0.584	-1.201	0.748	0.615	-1.241	0.521	0.542	-1.269	0.427	0.54	-1.308	0.277	0.582	-1.306	0.094	0.502	-1.213	0.033	0.593	NaN	NaN	NaN	-1.231	0.899	0.215	NaN	NaN	NaN	-1.24	0.516	0.245	-1.267	0.425	0.239	NaN	NaN	NaN	-1.279	0.096	0.255
63	0.315	-1.324	0.982	0.406	NaN	NaN	NaN	-1.23	0.911	0.584	-1.201	0.748	0.615	-1.241	0.521	0.542	-1.269	0.427	0.54	-1.308	0.277	0.582	-1.306	0.094	0.502	-1.213	0.033	0.593	NaN	NaN	NaN	-1.231	0.899	0.215	NaN	NaN	NaN	-1.24	0.516	0.245	-1.267	0.425	0.239	NaN	NaN	NaN	-1.278	0.096	0.255
64	0.32	-1.324	0.982	0.406	NaN	NaN	NaN	-1.23	0.911	0.584	-1.201	0.748	0.615	-1.241	0.521	0.542	-1.269	0.427	0.54	-1.308	0.277	0.582	-1.306	0.094	0.502	-1.213	0.033	0.593	NaN	NaN	NaN	-1.231	0.899	0.215	NaN	NaN	NaN	-1.24	0.516	0.245	-1.267	0.425	0.239	NaN	NaN	NaN	-1.279	0.096	0.255
65	0.325	-1.324	0.982	0.406	NaN	NaN	NaN	-1.23	0.911	0.584	-1.201	0.748	0.615	-1.241	0.521	0.542	-1.269	0.427	0.54	-1.308	0.277	0.582	-1.306	0.094	0.502	-1.213	0.033	0.593	NaN	NaN	NaN	-1.231	0.899	0.215	NaN	NaN	NaN	-1.24	0.516	0.245	-1.267	0.425	0.239	NaN	NaN	NaN	-1.278	0.096	0.255
66	0.33	-1.324	0.982	0.406	NaN	NaN	NaN	-1.23	0.911	0.584	-1.201	0.748	0.615	-1.241	0.521	0.542	-1.269	0.427	0.54	-1.308	0.277	0.582	-1.306	0.094	0.502	-1.213	0.033	0.593	NaN	NaN	NaN	-1.231	0.899	0.215	NaN	NaN	NaN	-1.239	0.516	0.245	-1.267	0.424	0.239	NaN	NaN	NaN	-1.279	0.096	0.255
67	0.335	-1.324	0.982	0.406	NaN	NaN	NaN	-1.23	0.911	0.584	-1.2	0.747	0.615	-1.241	0.521	0.542	-1.269	0.427	0.54	-1.308	0.277	0.582	-1.306	0.094	0.502	-1.213	0.033	0.593	NaN	NaN	NaN	-1.231	0.899	0.215	NaN	NaN	NaN	-1.239	0.516	0.245	-1.266	0.424	0.239	NaN	NaN	NaN	-1.279	0.096	0.256
68	0.34	-1.324	0.982	0.406	NaN	NaN	NaN	-1.229	0.911	0.584	-1.199	0.746	0.615	-1.241	0.521	0.542	-1.269	0.427	0.54	-1.308	0.277	0.582	-1.306	0.094	0.502	-1.213	0.033	0.593	NaN	NaN	NaN	-1.231	0.899	0.215	NaN	NaN	NaN	-1.239	0.516	0.245	-1.266	0.424	0.239	NaN	NaN	NaN	-1.279	0.096	0.256
69	0.345	-1.324	0.982	0.406	NaN	NaN	NaN	-1.229	0.911	0.584	-1.2	0.748	0.615	-1.241	0.521	0.542	-1.269	0.427	0.54	-1.308	0.277	0.582	-1.306	0.094	0.502	-1.213	0.033	0.593	NaN	NaN	NaN	-1.231	0.899	0.215	NaN	NaN	NaN	-1.239	0.516	0.245	-1.266	0.424	0.239	NaN	NaN	NaN	-1.279	0.096	0.256
70	0.35	-1.324	0.982	0.406	NaN	NaN	NaN	-1.229	0.911	0.584	-1.2	0.747	0.615	-1.241	0.521	0.542	-1.269	0.427	0.54	-1.308	0.277	0.582	-1.306	0.094	0.502	-1.213	0.033	0.593	NaN	NaN	NaN	-1.231	0.899	0.215	NaN	NaN	NaN	-1.239	0.516	0.245	-1.266	0.424	0.239	NaN	NaN	NaN	-1.279	0.096	0.256
71	0.355	-1.324	0.982	0.406	NaN	NaN	NaN	-1.229	0.911	0.584	-1.199	0.746	0.615	-1.241	0.521	0.542	-1.269	0.427	0.54	-1.308	0.277	0.582	-1.306	0.094	0.502	-1.213	0.033	0.593	NaN	NaN	NaN	-1.231	0.899	0.215	NaN	NaN	NaN	-1.239	0.516	0.245	-1.266	0.424	0.239	NaN	NaN	NaN	-1.279	0.096	0.256
72	0.36	-1.324	0.982	0.406	NaN	NaN	NaN	-1.229	0.911	0.584	-1.2	0.748	0.615	-1.241	0.521	0.542	-1.269	0.427	0.54	-1.308	0.277	0.582	-1.306	0.094	0.502	-1.213	0.033	0.593	NaN	NaN	NaN	-1.23	0.899	0.215	NaN	NaN	NaN	-1.239	0.516	0.245	-1.266	0.424	0.239	NaN	NaN	NaN	-1.279	0.096	0.256
73	0.365	-1.324	0.982	0.406	NaN	NaN	NaN	-1.229	0.911	0.584	-1.2	0.747	0.615	-1.241	0.521	0.542	-1.269	0.427	0.54	-1.308	0.277	0.582	-1.306	0.094	0.502	-1.213	0.033	0.593	NaN	NaN	NaN	-1.23	0.899	0.215	NaN	NaN	NaN	-1.239	0.516	0.245	-1.266	0.424	0.239	NaN	NaN	NaN	-1.279	0.096	0.256
74	0.37	-1.324	0.982	0.406	NaN	NaN	NaN	-1.229	0.911	0.584	-1.198	0.746	0.615	-1.241	0.521	0.542	-1.269	0.427	0.54	-1.308	0.277	0.582	-1.306	0.094	0.502	-1.213	0.033	0.593	NaN	NaN	NaN	-1.23	0.899	0.215	NaN	NaN	NaN	-1.239	0.516	0.245	-1.266	0.424	0.239	NaN	NaN	NaN	-1.279	0.096	0.256
75	0.375	-1.324	0.982	0.406	NaN	NaN	NaN	-1.229	0.911	0.584	-1.198	0.745	0.615	-1.241	0.521	0.542	-1.269	0.427	0.54	-1.308	0.277	0.582	-1.306	0.094	0.502	-1.213	0.033	0.593	NaN	NaN	NaN	-1.23	0.899	0.215	NaN	NaN	NaN	-1.239	0.516	0.246	-1.266	0.424	0.239	NaN	NaN	NaN	-1.279	0.096	0.256
76	0.38	-1.324	0.982	0.406	NaN	NaN	NaN	-1.229	0.911	0.584	-1.199	0.746	0.615	-1.241	0.521	0.542	-1.269	0.427	0.541	-1.308	0.277	0.582	-1.306	0.094	0.502	-1.213	0.033	0.593	NaN	NaN	NaN	-1.23	0.899	0.215	NaN	NaN	NaN	-1.239	0.516	0.246	-1.266	0.424	0.239	NaN	NaN	NaN	-1.279	0.096	0.256
77	0.385	-1.324	0.982	0.406	NaN	NaN	NaN	-1.229	0.911	0.584	-1.199	0.747	0.615	-1.241	0.521	0.542	-1.269	0.427	0.541	-1.308	0.277	0.582	-1.306	0.094	0.502	-1.213	0.033	0.593	NaN	NaN	NaN	-1.23	0.899	0.215	NaN	NaN	NaN	-1.239	0.517	0.245	-1.266	0.424	0.239	NaN	NaN	NaN	-1.279	0.096	0.256
78	0.39	-1.324	0.982	0.406	NaN	NaN	NaN	-1.229	0.911	0.584	-1.198	0.746	0.615	-1.241	0.521	0.542	-1.269	0.427	0.541	-1.308	0.277	0.582	-1.306	0.094	0.502	-1.213	0.033	0.593	NaN	NaN	NaN	-1.23	0.899	0.215	NaN	NaN	NaN	-1.24	0.517	0.245	-1.266	0.424	0.239	NaN	NaN	NaN	-1.279	0.096	0.256
79	0.395	-1.323	0.982	0.406	NaN	NaN	NaN	-1.229	0.911	0.584	-1.198	0.745	0.615	-1.241	0.521	0.542	-1.269	0.427	0.541	-1.308	0.277	0.582	-1.306	0.094	0.502	-1.213	0.033	0.593	NaN	NaN	NaN	-1.23	0.899	0.215	NaN	NaN	NaN	-1.239	0.516	0.245	-1.267	0.424	0.239	NaN	NaN	NaN	-1.279	0.096	0.256
80	0.4	-1.323	0.982	0.406	NaN	NaN	NaN	-1.229	0.911	0.585	-1.198	0.745	0.615	-1.241	0.521	0.542	-1.269	0.427	0.541	-1.308	0.277	0.582	-1.306	0.094	0.502	-1.213	0.033	0.593	NaN	NaN	NaN	-1.23	0.899	0.215	NaN	NaN	NaN	-1.239	0.516	0.246	-1.267	0.424	0.239	NaN	NaN	NaN	-1.279	0.096	0.256
81	0.405	-1.323	0.982	0.406	NaN	NaN	NaN	-1.229	0.911	0.585	-1.199	0.746	0.615	-1.241	0.521	0.542	-1.269	0.427	0.541	-1.308	0.277	0.582	-1.306	0.094	0.502	-1.213	0.033	0.593	NaN	NaN	NaN	-1.23	0.899	0.215	NaN	NaN	NaN	-1.239	0.516	0.246	-1.267	0.424	0.239	NaN	NaN	NaN	-1.279	0.096	0.256
82	0.41	-1.323	0.982	0.406	NaN	NaN	NaN	-1.229	0.911	0.585	-1.2	0.748	0.615	-1.241	0.521	0.542	-1.269	0.427	0.541	-1.308	0.277	0.582	-1.306	0.094	0.502	-1.213	0.033	0.593	NaN	NaN	NaN	-1.23	0.899	0.215	NaN	NaN	NaN	-1.239	0.516	0.246	-1.267	0.423	0.239	NaN	NaN	NaN	-1.279	0.096	0.256
83	0.415	-1.323	0.982	0.407	NaN	NaN	NaN	-1.229	0.911	0.585	-1.2	0.747	0.615	-1.241	0.521	0.542	-1.269	0.427	0.541	-1.308	0.277	0.582	-1.306	0.094	0.502	-1.213	0.033	0.593	NaN	NaN	NaN	-1.23	0.899	0.215	NaN	NaN	NaN	-1.239	0.516	0.246	-1.267	0.424	0.239	NaN	NaN	NaN	-1.279	0.096	0.256
84	0.42	-1.323	0.982	0.407	NaN	NaN	NaN	-1.229	0.911	0.585	-1.198	0.746	0.615	-1.241	0.521	0.542	-1.269	0.427	0.541	-1.308	0.277	0.582	-1.306	0.094	0.502	-1.213	0.033	0.593	NaN	NaN	NaN	-1.23	0.899	0.215	NaN	NaN	NaN	-1.239	0.516	0.246	-1.267	0.423	0.239	NaN	NaN	NaN	-1.279	0.096	0.256
85	0.425	-1.323	0.982	0.407	NaN	NaN	NaN	-1.229	0.911	0.585	-1.198	0.745	0.615	-1.241	0.521	0.542	-1.269	0.427	0.541	-1.308	0.277	0.582	-1.306	0.094	0.502	-1.213	0.033	0.593	NaN	NaN	NaN	-1.23	0.899	0.216	NaN	NaN	NaN	-1.239	0.517	0.246	-1.267	0.423	0.239	NaN	NaN	NaN	-1.278	0.096	0.255
86	0.43	-1.323	0.982	0.407	NaN	NaN	NaN	-1.229	0.911	0.585	-1.198	0.745	0.615	-1.241	0.521	0.542	-1.269	0.427	0.541	-1.308	0.277	0.582	-1.306	0.094	0.502	-1.213	0.033	0.593	NaN	NaN	NaN	-1.23	0.899	0.216	NaN	NaN	NaN	-1.24	0.518	0.245	-1.267	0.423	0.239	NaN	NaN	NaN	-1.279	0.096	0.256
87	0.435	-1.323	0.982	0.407	NaN	NaN	NaN	-1.229	0.911	0.585	-1.198	0.745	0.615	-1.24	0.521	0.542	-1.269	0.427	0.541	-1.308	0.277	0.582	-1.306	0.094	0.502	-1.213	0.033	0.593	NaN	NaN	NaN	-1.229	0.899	0.216	NaN	NaN	NaN	-1.24	0.518	0.245	-1.267	0.423	0.239	NaN	NaN	NaN	-1.279	0.096	0.256
88	0.44	-1.323	0.982	0.407	NaN	NaN	NaN	-1.229	0.911	0.585	-1.198	0.745	0.615	-1.24	0.521	0.542	-1.269	0.427	0.541	-1.308	0.277	0.582	-1.306	0.094	0.502	-1.213	0.033	0.593	NaN	NaN	NaN	-1.229	0.899	0.216	NaN	NaN	NaN	-1.24	0.518	0.245	-1.267	0.423	0.239	NaN	NaN	NaN	-1.279	0.096	0.256
89	0.445	-1.323	0.982	0.407	NaN	NaN	NaN	-1.228	0.911	0.585	-1.198	0.745	0.615	-1.24	0.521	0.542	-1.269	0.427	0.541	-1.308	0.277	0.582	-1.306	0.094	0.502	-1.213	0.033	0.593	NaN	NaN	NaN	-1.229	0.899	0.216	NaN	NaN	NaN	-1.24	0.518	0.245	-1.267	0.423	0.239	NaN	NaN	NaN	-1.278	0.096	0.256
90	0.45	-1.322	0.982	0.407	NaN	NaN	NaN	-1.228	0.911	0.585	-1.197	0.745	0.615	-1.24	0.521	0.542	-1.269	0.427	0.541	-1.308	0.277	0.582	-1.306	0.094	0.502	-1.213	0.033	0.593	NaN	NaN	NaN	-1.229	0.899	0.216	NaN	NaN	NaN	-1.24	0.518	0.245	-1.267	0.423	0.24	NaN	NaN	NaN	-1.278	0.096	0.255
91	0.455	-1.322	0.982	0.407	NaN	NaN	NaN	-1.228	0.911	0.585	-1.197	0.745	0.615	-1.24	0.521	0.542	-1.269	0.427	0.541	-1.308	0.277	0.582	-1.306	0.094	0.502	-1.213	0.033	0.593	NaN	NaN	NaN	-1.229	0.899	0.216	NaN	NaN	NaN	-1.24	0.518	0.245	-1.267	0.423	0.24	NaN	NaN	NaN	-1.278	0.096	0.256
92	0.46	-1.322	0.982	0.407	NaN	NaN	NaN	-1.228	0.911	0.585	-1.197	0.745	0.615	-1.24	0.521	0.542	-1.268	0.427	0.541	-1.308	0.277	0.583	-1.306	0.094	0.502	-1.213	0.033	0.593	NaN	NaN	NaN	-1.229	0.899	0.216	NaN	NaN	NaN	-1.24	0.518	0.245	-1.267	0.423	0.24	NaN	NaN	NaN	-1.278	0.096	0.255
93	0.465	-1.322	0.982	0.407	NaN	NaN	NaN	-1.228	0.911	0.585	-1.197	0.745	0.615	-1.24	0.521	0.542	-1.268	0.427	0.541	-1.308	0.277	0.583	-1.306	0.094	0.502	-1.213	0.033	0.593	NaN	NaN	NaN	-1.229	0.899	0.216	NaN	NaN	NaN	-1.239	0.517	0.246	-1.267	0.423	0.24	NaN	NaN	NaN	-1.279	0.096	0.256
94	0.47	-1.322	0.982	0.407	NaN	NaN	NaN	-1.228	0.911	0.586	-1.198	0.746	0.615	-1.24	0.521	0.542	-1.268	0.427	0.541	-1.307	0.277	0.583	-1.306	0.094	0.502	-1.213	0.033	0.593	NaN	NaN	NaN	-1.229	0.899	0.216	NaN	NaN	NaN	-1.24	0.518	0.245	-1.267	0.423	0.24	NaN	NaN	NaN	-1.279	0.096	0.256
95	0.475	-1.322	0.982	0.407	NaN	NaN	NaN	-1.228	0.911	0.586	-1.198	0.747	0.616	-1.24	0.521	0.542	-1.268	0.427	0.541	-1.307	0.277	0.583	-1.306	0.094	0.502	-1.213	0.033	0.593	NaN	NaN	NaN	-1.229	0.899	0.216	NaN	NaN	NaN	-1.24	0.518	0.245	-1.267	0.423	0.24	NaN	NaN	NaN	-1.279	0.096	0.256
96	0.48	-1.322	0.982	0.407	NaN	NaN	NaN	-1.228	0.911	0.586	-1.198	0.746	0.616	-1.24	0.521	0.542	-1.268	0.427	0.541	-1.307	0.277	0.583	-1.306	0.094	0.502	-1.213	0.033	0.593	NaN	NaN	NaN	-1.229	0.899	0.216	NaN	NaN	NaN	-1.24	0.518	0.245	-1.267	0.423	0.24	NaN	NaN	NaN	-1.279	0.096	0.256
97	0.485	-1.322	0.982	0.407	NaN	NaN	NaN	-1.228	0.911	0.586	-1.199	0.747	0.616	-1.24	0.521	0.542	-1.268	0.427	0.541	-1.307	0.277	0.583	-1.306	0.094	0.502	-1.213	0.033	0.593	NaN	NaN	NaN	-1.229	0.899	0.216	NaN	NaN	NaN	-1.24	0.518	0.245	-1.267	0.423	0.24	NaN	NaN	NaN	-1.279	0.096	0.256
98	0.49	-1.322	0.982	0.407	NaN	NaN	NaN	-1.228	0.911	0.586	-1.198	0.747	0.616	-1.24	0.521	0.542	-1.268	0.427	0.541	-1.307	0.277	0.583	-1.306	0.094	0.502	-1.213	0.033	0.593	NaN	NaN	NaN	-1.229	0.899	0.216	NaN	NaN	NaN	-1.24	0.518	0.245	-1.266	0.423	0.24	NaN	NaN	NaN	-1.279	0.096	0.256
99	0.495	-1.322	0.982	0.407	NaN	NaN	NaN	-1.228	0.911	0.586	-1.198	0.746	0.616	-1.24	0.521	0.542	-1.268	0.427	0.541	-1.307	0.277	0.583	-1.306	0.094	0.502	-1.213	0.033	0.593	NaN	NaN	NaN	-1.229	0.899	0.216	NaN	NaN	NaN	-1.24	0.518	0.245	-1.267	0.423	0.24	NaN	NaN	NaN	-1.279	0.096	0.256
100	0.5	-1.322	0.982	0.407	NaN	NaN	NaN	-1.228	0.911	0.586	-1.199	0.747	0.616	-1.24	0.521	0.542	-1.268	0.427	0.541	-1.307	0.277	0.583	-1.306	0.094	0.502	-1.213	0.033	0.593	NaN	NaN	NaN	-1.229	0.899	0.216	NaN	NaN	NaN	-1.24	0.518	0.245	-1.267	0.423	0.24	NaN	NaN	NaN	-1.279	0.096	0.256
101	0.505	-1.322	0.982	0.408	NaN	NaN	NaN	-1.228	0.911	0.586	-1.198	0.747	0.616	-1.24	0.521	0.542	-1.268	0.427	0.541	-1.307	0.277	0.583	-1.306	0.094	0.502	-1.213	0.033	0.593	NaN	NaN	NaN	-1.229	0.899	0.216	NaN	NaN	NaN	-1.24	0.518	0.245	-1.266	0.423	0.24	NaN	NaN	NaN	-1.279	0.096	0.256
102	0.51	-1.322	0.982	0.408	NaN	NaN	NaN	-1.228	0.911	0.586	-1.198	0.746	0.616	-1.24	0.521	0.542	-1.268	0.427	0.541	-1.307	0.277	0.583	-1.306	0.094	0.502	-1.213	0.033	0.593	NaN	NaN	NaN	-1.229	0.899	0.216	NaN	NaN	NaN	-1.24	0.518	0.245	-1.266	0.423	0.24	NaN	NaN	NaN	-1.279	0.096	0.256
103	0.515	-1.321	0.982	0.408	NaN	NaN	NaN	-1.228	0.911	0.586	-1.198	0.748	0.616	-1.24	0.521	0.542	-1.268	0.427	0.541	-1.307	0.277	0.583	-1.306	0.094	0.502	-1.213	0.033	0.593	NaN	NaN	NaN	-1.229	0.899	0.216	NaN	NaN	NaN	-1.24	0.518	0.245	NaN	NaN	NaN	NaN	NaN	NaN	-1.278	0.096	0.256
104	0.52	-1.321	0.982	0.408	NaN	NaN	NaN	-1.228	0.911	0.586	-1.199	0.748	0.617	-1.24	0.521	0.542	-1.268	0.427	0.541	-1.307	0.277	0.583	-1.306	0.094	0.502	-1.213	0.033	0.593	NaN	NaN	NaN	-1.229	0.899	0.216	NaN	NaN	NaN	-1.24	0.518	0.245	-1.266	0.423	0.24	NaN	NaN	NaN	-1.278	0.096	0.256
105	0.525	-1.321	0.982	0.408	NaN	NaN	NaN	-1.228	0.911	0.586	-1.199	0.748	0.617	-1.24	0.521	0.543	-1.268	0.427	0.541	-1.307	0.277	0.583	-1.306	0.094	0.502	-1.213	0.033	0.593	NaN	NaN	NaN	-1.228	0.899	0.217	NaN	NaN	NaN	-1.24	0.518	0.245	-1.266	0.423	0.24	NaN	NaN	NaN	-1.278	0.096	0.256
106	0.53	-1.321	0.982	0.408	NaN	NaN	NaN	-1.227	0.911	0.586	-1.199	0.748	0.617	-1.24	0.521	0.543	-1.268	0.427	0.541	-1.307	0.277	0.583	-1.306	0.094	0.502	-1.213	0.033	0.593	NaN	NaN	NaN	-1.228	0.899	0.217	NaN	NaN	NaN	-1.24	0.518	0.245	-1.266	0.423	0.24	NaN	NaN	NaN	-1.278	0.096	0.256
107	0.535	-1.321	0.982	0.408	NaN	NaN	NaN	-1.227	0.911	0.586	-1.199	0.748	0.617	-1.24	0.521	0.543	-1.268	0.427	0.541	-1.307	0.277	0.583	-1.306	0.094	0.502	-1.213	0.033	0.593	NaN	NaN	NaN	-1.228	0.899	0.217	NaN	NaN	NaN	-1.24	0.518	0.245	-1.266	0.423	0.24	NaN	NaN	NaN	-1.278	0.096	0.256
108	0.54	-1.321	0.982	0.408	NaN	NaN	NaN	-1.227	0.911	0.586	-1.199	0.748	0.617	-1.24	0.521	0.543	-1.268	0.427	0.541	-1.307	0.277	0.583	-1.306	0.094	0.502	-1.213	0.033	0.593	NaN	NaN	NaN	-1.228	0.899	0.217	NaN	NaN	NaN	-1.24	0.518	0.245	-1.266	0.423	0.24	NaN	NaN	NaN	-1.278	0.096	0.256
109	0.545	-1.32	0.982	0.408	NaN	NaN	NaN	-1.227	0.911	0.586	-1.199	0.748	0.617	-1.24	0.521	0.543	-1.268	0.427	0.541	-1.307	0.277	0.583	-1.306	0.094	0.502	-1.213	0.033	0.593	NaN	NaN	NaN	-1.228	0.899	0.217	NaN	NaN	NaN	-1.24	0.518	0.245	-1.266	0.423	0.24	NaN	NaN	NaN	-1.278	0.096	0.256
110	0.55	-1.32	0.982	0.408	NaN	NaN	NaN	-1.227	0.911	0.586	-1.199	0.748	0.617	-1.24	0.521	0.543	-1.268	0.427	0.541	-1.307	0.277	0.583	-1.306	0.094	0.502	-1.213	0.033	0.593	NaN	NaN	NaN	-1.228	0.899	0.217	NaN	NaN	NaN	-1.24	0.518	0.245	-1.266	0.423	0.24	NaN	NaN	NaN	-1.278	0.096	0.256
111	0.555	-1.32	0.982	0.408	NaN	NaN	NaN	-1.227	0.911	0.587	-1.199	0.748	0.617	-1.239	0.521	0.543	-1.268	0.427	0.541	-1.307	0.277	0.583	-1.306	0.094	0.502	-1.213	0.033	0.593	NaN	NaN	NaN	-1.228	0.899	0.217	NaN	NaN	NaN	-1.24	0.518	0.245	-1.266	0.423	0.24	NaN	NaN	NaN	-1.278	0.096	0.256
112	0.56	-1.32	0.982	0.408	NaN	NaN	NaN	-1.227	0.911	0.587	-1.198	0.749	0.617	-1.239	0.521	0.543	-1.268	0.427	0.541	-1.307	0.277	0.583	-1.306	0.094	0.502	-1.213	0.033	0.593	NaN	NaN	NaN	-1.228	0.899	0.217	NaN	NaN	NaN	-1.239	0.518	0.245	-1.266	0.423	0.24	NaN	NaN	NaN	-1.278	0.096	0.256
113	0.565	-1.32	0.981	0.408	NaN	NaN	NaN	-1.227	0.911	0.587	-1.198	0.749	0.617	-1.239	0.521	0.543	-1.268	0.427	0.541	-1.307	0.277	0.583	-1.306	0.094	0.502	-1.213	0.033	0.593	NaN	NaN	NaN	-1.228	0.899	0.217	NaN	NaN	NaN	-1.239	0.518	0.245	-1.266	0.423	0.24	NaN	NaN	NaN	-1.278	0.096	0.256
114	0.57	-1.32	0.981	0.408	NaN	NaN	NaN	-1.226	0.911	0.587	-1.198	0.749	0.617	-1.239	0.521	0.543	-1.268	0.427	0.541	-1.307	0.277	0.583	-1.306	0.094	0.502	-1.213	0.033	0.593	NaN	NaN	NaN	-1.228	0.899	0.217	NaN	NaN	NaN	-1.239	0.518	0.245	-1.266	0.423	0.241	NaN	NaN	NaN	-1.278	0.096	0.256
115	0.575	-1.32	0.982	0.408	NaN	NaN	NaN	-1.226	0.911	0.587	-1.198	0.749	0.617	-1.239	0.521	0.543	-1.267	0.427	0.541	-1.307	0.278	0.583	-1.306	0.094	0.502	-1.213	0.033	0.593	NaN	NaN	NaN	-1.228	0.899	0.217	NaN	NaN	NaN	-1.239	0.518	0.245	-1.265	0.423	0.241	NaN	NaN	NaN	-1.278	0.096	0.256
116	0.58	-1.32	0.982	0.408	NaN	NaN	NaN	-1.226	0.911	0.587	-1.198	0.749	0.617	-1.239	0.521	0.543	-1.267	0.427	0.541	-1.307	0.278	0.583	-1.306	0.094	0.502	-1.213	0.033	0.593	NaN	NaN	NaN	-1.228	0.899	0.217	NaN	NaN	NaN	-1.239	0.518	0.245	-1.265	0.423	0.241	NaN	NaN	NaN	-1.278	0.096	0.256
117	0.585	-1.32	0.982	0.408	NaN	NaN	NaN	-1.226	0.911	0.587	-1.198	0.749	0.617	-1.239	0.521	0.543	-1.267	0.427	0.541	-1.307	0.278	0.583	-1.306	0.094	0.502	-1.213	0.033	0.593	NaN	NaN	NaN	-1.227	0.899	0.217	NaN	NaN	NaN	-1.239	0.518	0.245	-1.265	0.423	0.241	NaN	NaN	NaN	-1.278	0.096	0.256
118	0.59	-1.32	0.982	0.408	NaN	NaN	NaN	-1.226	0.911	0.587	-1.198	0.748	0.617	-1.239	0.521	0.543	-1.267	0.427	0.542	-1.307	0.278	0.583	-1.306	0.094	0.502	-1.213	0.033	0.593	NaN	NaN	NaN	-1.227	0.899	0.217	NaN	NaN	NaN	-1.239	0.518	0.245	-1.264	0.424	0.241	NaN	NaN	NaN	-1.278	0.096	0.256
119	0.595	-1.32	0.982	0.408	NaN	NaN	NaN	-1.226	0.911	0.587	-1.198	0.748	0.617	-1.239	0.521	0.543	-1.267	0.427	0.542	-1.307	0.278	0.583	-1.306	0.094	0.502	-1.213	0.033	0.593	NaN	NaN	NaN	-1.227	0.899	0.217	NaN	NaN	NaN	-1.239	0.518	0.245	-1.264	0.424	0.241	NaN	NaN	NaN	-1.278	0.096	0.256
120	0.6	-1.32	0.982	0.409	NaN	NaN	NaN	-1.225	0.911	0.587	-1.198	0.748	0.617	-1.239	0.521	0.543	-1.267	0.427	0.542	-1.307	0.278	0.583	-1.306	0.094	0.502	-1.213	0.033	0.593	NaN	NaN	NaN	-1.227	0.899	0.217	NaN	NaN	NaN	-1.239	0.518	0.245	-1.264	0.424	0.241	NaN	NaN	NaN	-1.278	0.096	0.256
121	0.605	-1.32	0.982	0.409	NaN	NaN	NaN	-1.225	0.911	0.587	-1.197	0.748	0.617	-1.239	0.521	0.544	-1.267	0.427	0.542	-1.306	0.278	0.583	-1.306	0.094	0.502	-1.213	0.033	0.593	NaN	NaN	NaN	-1.227	0.899	0.217	NaN	NaN	NaN	-1.239	0.518	0.245	-1.264	0.424	0.241	NaN	NaN	NaN	-1.278	0.096	0.256
122	0.61	-1.32	0.982	0.409	NaN	NaN	NaN	-1.225	0.911	0.587	-1.197	0.748	0.617	-1.239	0.521	0.544	-1.267	0.427	0.542	-1.306	0.278	0.583	-1.306	0.094	0.502	-1.213	0.033	0.593	NaN	NaN	NaN	-1.227	0.899	0.217	NaN	NaN	NaN	-1.239	0.519	0.245	-1.264	0.424	0.241	NaN	NaN	NaN	-1.278	0.096	0.256
123	0.615	-1.32	0.982	0.409	NaN	NaN	NaN	-1.225	0.911	0.587	-1.197	0.748	0.617	-1.239	0.521	0.544	-1.267	0.427	0.542	-1.306	0.278	0.583	-1.306	0.094	0.502	-1.213	0.033	0.593	NaN	NaN	NaN	-1.227	0.9	0.218	NaN	NaN	NaN	-1.239	0.519	0.245	-1.264	0.424	0.241	NaN	NaN	NaN	-1.278	0.096	0.256
124	0.62	-1.32	0.982	0.409	NaN	NaN	NaN	-1.225	0.911	0.587	-1.197	0.748	0.617	-1.238	0.521	0.544	-1.267	0.427	0.542	-1.306	0.278	0.583	-1.306	0.094	0.502	-1.213	0.033	0.593	NaN	NaN	NaN	-1.227	0.9	0.218	NaN	NaN	NaN	-1.239	0.519	0.245	-1.264	0.424	0.241	NaN	NaN	NaN	-1.278	0.096	0.256
125	0.625	-1.32	0.983	0.409	NaN	NaN	NaN	-1.225	0.911	0.587	-1.197	0.748	0.617	-1.238	0.521	0.544	-1.267	0.427	0.542	-1.306	0.278	0.583	-1.306	0.094	0.502	-1.213	0.033	0.593	NaN	NaN	NaN	-1.227	0.899	0.218	NaN	NaN	NaN	-1.239	0.519	0.245	-1.264	0.424	0.241	NaN	NaN	NaN	-1.278	0.096	0.256
126	0.63	-1.319	0.983	0.409	NaN	NaN	NaN	-1.225	0.911	0.587	-1.196	0.748	0.617	-1.238	0.521	0.544	-1.267	0.427	0.542	-1.306	0.278	0.583	-1.306	0.094	0.502	-1.213	0.033	0.593	NaN	NaN	NaN	-1.227	0.899	0.218	NaN	NaN	NaN	-1.239	0.519	0.245	-1.264	0.424	0.241	NaN	NaN	NaN	-1.278	0.096	0.256
127	0.635	-1.319	0.983	0.409	NaN	NaN	NaN	-1.225	0.911	0.587	-1.196	0.748	0.617	-1.238	0.521	0.544	-1.266	0.427	0.542	-1.306	0.278	0.583	-1.306	0.094	0.502	-1.213	0.033	0.593	NaN	NaN	NaN	-1.227	0.899	0.218	NaN	NaN	NaN	-1.239	0.519	0.245	-1.264	0.424	0.241	NaN	NaN	NaN	-1.278	0.096	0.256
128	0.64	-1.319	0.983	0.409	NaN	NaN	NaN	-1.225	0.911	0.587	-1.196	0.748	0.617	-1.238	0.521	0.544	-1.266	0.427	0.542	-1.306	0.278	0.583	-1.306	0.094	0.502	-1.213	0.033	0.593	NaN	NaN	NaN	-1.227	0.899	0.218	NaN	NaN	NaN	-1.239	0.519	0.245	-1.264	0.424	0.241	NaN	NaN	NaN	-1.278	0.096	0.256
129	0.645	-1.319	0.983	0.409	NaN	NaN	NaN	-1.225	0.911	0.587	-1.195	0.747	0.617	-1.238	0.521	0.544	-1.266	0.427	0.542	-1.306	0.278	0.583	-1.306	0.094	0.502	-1.213	0.033	0.593	NaN	NaN	NaN	-1.226	0.899	0.218	NaN	NaN	NaN	-1.239	0.519	0.245	-1.264	0.424	0.241	NaN	NaN	NaN	-1.278	0.096	0.256
130	0.65	-1.319	0.983	0.409	NaN	NaN	NaN	-1.225	0.911	0.587	-1.193	0.744	0.617	-1.238	0.521	0.544	-1.266	0.427	0.542	-1.306	0.278	0.583	-1.306	0.094	0.502	-1.213	0.033	0.593	NaN	NaN	NaN	-1.226	0.899	0.218	NaN	NaN	NaN	-1.239	0.519	0.245	-1.264	0.424	0.241	NaN	NaN	NaN	-1.278	0.097	0.256
131	0.655	-1.319	0.983	0.409	NaN	NaN	NaN	-1.225	0.911	0.587	-1.192	0.744	0.617	-1.238	0.521	0.544	-1.266	0.427	0.542	-1.306	0.278	0.583	-1.306	0.094	0.502	-1.213	0.033	0.593	NaN	NaN	NaN	-1.226	0.899	0.218	NaN	NaN	NaN	-1.239	0.519	0.245	-1.265	0.424	0.241	NaN	NaN	NaN	-1.278	0.097	0.256
132	0.66	-1.319	0.983	0.409	NaN	NaN	NaN	-1.224	0.911	0.587	-1.192	0.744	0.617	-1.238	0.521	0.544	-1.266	0.427	0.542	-1.306	0.278	0.583	-1.306	0.094	0.502	-1.213	0.033	0.593	NaN	NaN	NaN	-1.226	0.899	0.218	NaN	NaN	NaN	-1.239	0.519	0.245	-1.265	0.424	0.241	NaN	NaN	NaN	-1.278	0.097	0.256
133	0.665	-1.319	0.983	0.409	NaN	NaN	NaN	-1.224	0.911	0.587	-1.192	0.744	0.617	-1.238	0.521	0.544	-1.266	0.427	0.542	-1.306	0.278	0.583	-1.306	0.094	0.502	-1.213	0.033	0.593	NaN	NaN	NaN	-1.226	0.899	0.218	NaN	NaN	NaN	-1.239	0.519	0.245	-1.264	0.424	0.241	NaN	NaN	NaN	-1.278	0.097	0.256
134	0.67	-1.319	0.983	0.409	NaN	NaN	NaN	-1.224	0.911	0.587	-1.192	0.744	0.617	-1.238	0.521	0.544	-1.266	0.427	0.542	-1.306	0.278	0.583	-1.306	0.094	0.502	-1.213	0.033	0.593	NaN	NaN	NaN	-1.226	0.899	0.218	NaN	NaN	NaN	-1.239	0.519	0.245	-1.264	0.425	0.241	NaN	NaN	NaN	-1.278	0.097	0.256
135	0.675	-1.319	0.983	0.41	NaN	NaN	NaN	-1.224	0.911	0.587	-1.192	0.744	0.617	-1.238	0.521	0.544	-1.266	0.427	0.542	-1.306	0.278	0.583	-1.306	0.094	0.502	-1.213	0.033	0.593	NaN	NaN	NaN	-1.226	0.899	0.219	NaN	NaN	NaN	-1.239	0.519	0.245	-1.264	0.424	0.241	NaN	NaN	NaN	-1.278	0.097	0.256
136	0.68	-1.318	0.983	0.41	NaN	NaN	NaN	-1.224	0.911	0.587	-1.193	0.745	0.617	-1.238	0.521	0.544	-1.266	0.427	0.542	-1.306	0.278	0.583	-1.306	0.094	0.502	-1.213	0.033	0.593	NaN	NaN	NaN	-1.226	0.899	0.219	NaN	NaN	NaN	-1.239	0.519	0.245	-1.265	0.424	0.241	NaN	NaN	NaN	-1.278	0.097	0.256
137	0.685	-1.318	0.983	0.41	NaN	NaN	NaN	-1.224	0.911	0.587	-1.194	0.746	0.617	-1.238	0.521	0.544	-1.266	0.427	0.542	-1.306	0.278	0.583	-1.306	0.094	0.502	-1.213	0.033	0.593	NaN	NaN	NaN	-1.226	0.899	0.219	NaN	NaN	NaN	-1.239	0.519	0.245	-1.265	0.424	0.241	NaN	NaN	NaN	-1.278	0.097	0.256
138	0.69	-1.318	0.983	0.41	NaN	NaN	NaN	-1.224	0.911	0.587	-1.193	0.744	0.617	-1.238	0.521	0.544	-1.266	0.427	0.542	-1.305	0.278	0.583	-1.306	0.094	0.502	-1.213	0.033	0.593	NaN	NaN	NaN	-1.226	0.899	0.219	NaN	NaN	NaN	-1.239	0.519	0.245	-1.265	0.424	0.241	NaN	NaN	NaN	-1.278	0.097	0.256
139	0.695	-1.318	0.983	0.41	NaN	NaN	NaN	-1.224	0.911	0.587	-1.192	0.744	0.617	-1.237	0.521	0.544	-1.266	0.427	0.542	-1.305	0.278	0.583	-1.306	0.094	0.502	-1.213	0.033	0.593	NaN	NaN	NaN	-1.226	0.899	0.219	NaN	NaN	NaN	-1.239	0.519	0.245	-1.265	0.424	0.241	NaN	NaN	NaN	-1.278	0.097	0.256
140	0.7	-1.318	0.983	0.41	NaN	NaN	NaN	-1.224	0.91	0.587	-1.192	0.744	0.617	-1.237	0.521	0.544	-1.266	0.427	0.542	-1.305	0.278	0.583	-1.306	0.094	0.502	-1.213	0.033	0.593	NaN	NaN	NaN	-1.226	0.899	0.219	NaN	NaN	NaN	-1.239	0.519	0.245	-1.265	0.424	0.241	NaN	NaN	NaN	-1.278	0.097	0.256
141	0.705	-1.318	0.983	0.41	NaN	NaN	NaN	-1.223	0.91	0.588	-1.192	0.744	0.617	-1.237	0.521	0.544	-1.266	0.427	0.542	-1.305	0.278	0.583	-1.306	0.094	0.502	-1.213	0.033	0.593	NaN	NaN	NaN	-1.226	0.899	0.219	NaN	NaN	NaN	-1.239	0.519	0.246	-1.265	0.424	0.242	NaN	NaN	NaN	-1.278	0.097	0.256
142	0.71	-1.318	0.983	0.41	NaN	NaN	NaN	-1.223	0.91	0.588	-1.192	0.744	0.617	-1.237	0.521	0.544	-1.266	0.427	0.542	-1.305	0.278	0.583	-1.306	0.094	0.502	-1.213	0.033	0.593	NaN	NaN	NaN	-1.225	0.899	0.219	NaN	NaN	NaN	-1.239	0.519	0.246	-1.265	0.424	0.242	NaN	NaN	NaN	-1.278	0.097	0.256
143	0.715	-1.318	0.983	0.41	NaN	NaN	NaN	-1.223	0.91	0.588	-1.192	0.744	0.617	-1.237	0.521	0.544	-1.266	0.427	0.542	-1.305	0.278	0.583	-1.306	0.094	0.502	-1.213	0.033	0.593	NaN	NaN	NaN	-1.225	0.899	0.219	NaN	NaN	NaN	-1.239	0.519	0.246	-1.265	0.424	0.242	NaN	NaN	NaN	-1.278	0.097	0.256
144	0.72	-1.318	0.983	0.41	NaN	NaN	NaN	-1.223	0.91	0.588	-1.192	0.744	0.617	-1.237	0.521	0.544	-1.266	0.427	0.542	-1.305	0.278	0.583	-1.306	0.094	0.502	-1.213	0.033	0.593	NaN	NaN	NaN	-1.225	0.899	0.219	NaN	NaN	NaN	-1.238	0.519	0.246	-1.265	0.424	0.242	NaN	NaN	NaN	-1.278	0.097	0.256
145	0.725	-1.318	0.983	0.41	NaN	NaN	NaN	-1.223	0.91	0.588	-1.192	0.744	0.617	-1.237	0.521	0.544	-1.266	0.427	0.542	-1.305	0.278	0.583	-1.306	0.094	0.502	-1.213	0.033	0.593	NaN	NaN	NaN	-1.225	0.899	0.219	NaN	NaN	NaN	-1.238	0.519	0.246	-1.265	0.424	0.242	NaN	NaN	NaN	-1.278	0.097	0.256
146	0.73	-1.318	0.983	0.41	NaN	NaN	NaN	-1.223	0.91	0.588	-1.192	0.744	0.617	-1.237	0.521	0.544	-1.266	0.427	0.542	-1.305	0.278	0.583	-1.306	0.094	0.502	-1.213	0.033	0.593	NaN	NaN	NaN	-1.225	0.899	0.219	NaN	NaN	NaN	-1.238	0.519	0.246	-1.264	0.424	0.242	NaN	NaN	NaN	-1.278	0.097	0.256
147	0.735	-1.318	0.983	0.41	NaN	NaN	NaN	-1.223	0.91	0.588	-1.192	0.744	0.617	-1.237	0.521	0.544	-1.266	0.427	0.542	-1.305	0.278	0.583	-1.306	0.094	0.502	-1.213	0.033	0.593	NaN	NaN	NaN	-1.225	0.899	0.219	NaN	NaN	NaN	-1.238	0.519	0.246	-1.264	0.425	0.242	NaN	NaN	NaN	-1.278	0.097	0.256
148	0.74	-1.318	0.983	0.41	NaN	NaN	NaN	-1.223	0.91	0.588	-1.192	0.744	0.617	-1.237	0.521	0.544	-1.266	0.427	0.542	-1.305	0.278	0.583	-1.306	0.094	0.502	-1.213	0.033	0.593	NaN	NaN	NaN	-1.225	0.899	0.219	NaN	NaN	NaN	-1.238	0.519	0.246	-1.263	0.425	0.242	NaN	NaN	NaN	-1.278	0.097	0.256
149	0.745	-1.317	0.983	0.41	NaN	NaN	NaN	-1.223	0.91	0.588	-1.192	0.744	0.617	-1.237	0.521	0.544	-1.266	0.427	0.542	-1.305	0.278	0.583	-1.306	0.094	0.502	-1.213	0.033	0.593	NaN	NaN	NaN	-1.225	0.899	0.219	NaN	NaN	NaN	-1.238	0.519	0.246	-1.263	0.425	0.242	NaN	NaN	NaN	-1.278	0.097	0.256
150	0.75	-1.317	0.983	0.41	NaN	NaN	NaN	-1.223	0.91	0.588	-1.192	0.744	0.617	-1.237	0.521	0.544	-1.266	0.427	0.542	-1.305	0.278	0.583	-1.306	0.094	0.502	-1.213	0.033	0.593	NaN	NaN	NaN	-1.225	0.899	0.219	NaN	NaN	NaN	-1.238	0.519	0.246	-1.264	0.425	0.241	NaN	NaN	NaN	-1.278	0.097	0.256
151	0.755	-1.317	0.983	0.41	NaN	NaN	NaN	-1.223	0.91	0.588	-1.192	0.744	0.617	-1.237	0.521	0.544	-1.265	0.427	0.542	-1.305	0.278	0.583	-1.306	0.094	0.502	-1.213	0.033	0.593	NaN	NaN	NaN	-1.225	0.899	0.219	NaN	NaN	NaN	-1.238	0.519	0.246	-1.263	0.425	0.241	NaN	NaN	NaN	-1.278	0.097	0.256
152	0.76	-1.317	0.983	0.41	NaN	NaN	NaN	-1.223	0.91	0.588	-1.192	0.744	0.617	-1.237	0.521	0.544	-1.265	0.427	0.542	-1.305	0.278	0.583	-1.306	0.094	0.502	-1.213	0.033	0.593	NaN	NaN	NaN	-1.225	0.899	0.219	NaN	NaN	NaN	-1.238	0.519	0.246	-1.263	0.425	0.241	NaN	NaN	NaN	-1.278	0.097	0.256
153	0.765	-1.317	0.983	0.41	NaN	NaN	NaN	-1.223	0.91	0.588	-1.192	0.744	0.617	-1.237	0.521	0.544	-1.265	0.427	0.542	-1.305	0.278	0.583	-1.306	0.094	0.502	-1.213	0.033	0.593	NaN	NaN	NaN	-1.225	0.899	0.219	NaN	NaN	NaN	-1.238	0.519	0.246	-1.263	0.425	0.241	NaN	NaN	NaN	-1.278	0.097	0.256
154	0.77	-1.317	0.983	0.41	NaN	NaN	NaN	-1.223	0.91	0.588	-1.192	0.744	0.617	-1.237	0.521	0.544	-1.265	0.427	0.542	-1.305	0.278	0.583	-1.306	0.094	0.502	-1.213	0.033	0.593	NaN	NaN	NaN	-1.224	0.899	0.219	NaN	NaN	NaN	-1.238	0.519	0.246	-1.263	0.425	0.241	NaN	NaN	NaN	-1.278	0.097	0.256
155	0.775	-1.317	0.983	0.41	NaN	NaN	NaN	-1.223	0.91	0.588	-1.192	0.744	0.617	-1.237	0.521	0.544	-1.265	0.427	0.542	-1.305	0.278	0.583	-1.306	0.094	0.502	-1.213	0.033	0.593	NaN	NaN	NaN	-1.224	0.899	0.219	NaN	NaN	NaN	-1.238	0.519	0.246	-1.263	0.425	0.242	NaN	NaN	NaN	-1.278	0.097	0.256
156	0.78	-1.317	0.983	0.41	NaN	NaN	NaN	-1.223	0.91	0.588	-1.192	0.744	0.617	-1.237	0.521	0.544	-1.265	0.427	0.542	-1.305	0.278	0.583	-1.306	0.094	0.502	-1.213	0.033	0.593	NaN	NaN	NaN	-1.224	0.899	0.219	NaN	NaN	NaN	-1.238	0.519	0.246	-1.263	0.425	0.242	NaN	NaN	NaN	-1.278	0.097	0.256
157	0.785	-1.317	0.983	0.41	NaN	NaN	NaN	-1.223	0.91	0.588	-1.192	0.744	0.617	-1.237	0.521	0.544	-1.265	0.427	0.542	-1.305	0.278	0.583	-1.306	0.094	0.502	-1.213	0.033	0.593	NaN	NaN	NaN	-1.224	0.899	0.219	NaN	NaN	NaN	-1.238	0.519	0.246	-1.264	0.426	0.241	NaN	NaN	NaN	-1.278	0.097	0.256
158	0.79	-1.317	0.983	0.41	NaN	NaN	NaN	-1.222	0.91	0.588	-1.192	0.744	0.617	-1.237	0.521	0.544	-1.265	0.427	0.542	-1.305	0.278	0.583	-1.306	0.094	0.502	-1.213	0.033	0.593	NaN	NaN	NaN	-1.224	0.899	0.219	NaN	NaN	NaN	-1.238	0.519	0.246	-1.263	0.426	0.241	NaN	NaN	NaN	-1.278	0.097	0.256
159	0.795	-1.317	0.983	0.41	NaN	NaN	NaN	-1.222	0.91	0.588	-1.192	0.744	0.617	-1.237	0.521	0.544	-1.265	0.427	0.542	-1.305	0.278	0.583	-1.306	0.094	0.502	-1.213	0.033	0.593	NaN	NaN	NaN	-1.224	0.899	0.219	NaN	NaN	NaN	-1.238	0.519	0.246	-1.263	0.425	0.242	NaN	NaN	NaN	-1.278	0.097	0.256
160	0.8	-1.317	0.983	0.41	NaN	NaN	NaN	-1.222	0.91	0.588	-1.192	0.744	0.617	-1.237	0.521	0.544	-1.265	0.427	0.542	-1.305	0.278	0.583	-1.306	0.094	0.502	-1.213	0.033	0.593	NaN	NaN	NaN	-1.224	0.899	0.219	NaN	NaN	NaN	-1.238	0.519	0.246	-1.263	0.425	0.242	NaN	NaN	NaN	-1.278	0.097	0.256
161	0.805	-1.317	0.983	0.41	NaN	NaN	NaN	-1.222	0.91	0.588	-1.192	0.744	0.617	-1.237	0.521	0.544	-1.265	0.427	0.542	-1.305	0.278	0.583	-1.306	0.094	0.502	-1.213	0.033	0.593	NaN	NaN	NaN	-1.224	0.899	0.219	NaN	NaN	NaN	-1.238	0.519	0.246	-1.264	0.426	0.241	NaN	NaN	NaN	-1.278	0.097	0.256
162	0.81	-1.316	0.983	0.41	NaN	NaN	NaN	-1.222	0.91	0.589	-1.191	0.744	0.617	-1.237	0.521	0.544	-1.265	0.427	0.542	-1.305	0.278	0.583	-1.306	0.094	0.502	-1.213	0.033	0.593	NaN	NaN	NaN	-1.224	0.899	0.219	NaN	NaN	NaN	-1.238	0.519	0.246	-1.264	0.426	0.241	NaN	NaN	NaN	-1.278	0.097	0.256
163	0.815	-1.316	0.983	0.41	NaN	NaN	NaN	-1.222	0.91	0.589	-1.191	0.744	0.617	-1.237	0.521	0.544	-1.265	0.427	0.542	-1.305	0.278	0.583	-1.306	0.094	0.502	-1.213	0.033	0.593	NaN	NaN	NaN	-1.224	0.899	0.22	NaN	NaN	NaN	-1.238	0.519	0.246	-1.264	0.426	0.241	NaN	NaN	NaN	-1.278	0.097	0.256
164	0.82	-1.316	0.983	0.41	NaN	NaN	NaN	-1.222	0.91	0.589	-1.191	0.744	0.617	-1.237	0.521	0.545	-1.265	0.427	0.542	-1.305	0.278	0.583	-1.306	0.094	0.502	-1.213	0.033	0.593	NaN	NaN	NaN	-1.224	0.899	0.22	NaN	NaN	NaN	-1.238	0.519	0.246	-1.263	0.426	0.241	NaN	NaN	NaN	-1.278	0.097	0.256
165	0.825	-1.316	0.983	0.41	NaN	NaN	NaN	-1.222	0.91	0.589	-1.191	0.744	0.617	-1.237	0.521	0.545	-1.265	0.427	0.542	-1.305	0.278	0.583	-1.306	0.094	0.502	-1.213	0.033	0.593	NaN	NaN	NaN	-1.224	0.899	0.22	NaN	NaN	NaN	-1.238	0.519	0.246	-1.263	0.426	0.241	NaN	NaN	NaN	-1.278	0.097	0.256
166	0.83	-1.316	0.983	0.411	NaN	NaN	NaN	-1.222	0.91	0.589	-1.191	0.744	0.617	-1.237	0.521	0.545	-1.265	0.427	0.542	-1.305	0.278	0.583	-1.306	0.094	0.502	-1.213	0.033	0.593	NaN	NaN	NaN	-1.224	0.9	0.22	NaN	NaN	NaN	-1.238	0.519	0.246	-1.263	0.426	0.241	NaN	NaN	NaN	-1.278	0.097	0.256
167	0.835	-1.316	0.983	0.411	NaN	NaN	NaN	-1.222	0.91	0.589	-1.191	0.744	0.617	-1.237	0.521	0.545	-1.265	0.427	0.542	-1.305	0.278	0.583	-1.306	0.094	0.502	-1.213	0.033	0.593	NaN	NaN	NaN	-1.223	0.9	0.22	NaN	NaN	NaN	-1.238	0.519	0.246	-1.263	0.426	0.241	NaN	NaN	NaN	-1.278	0.097	0.256
168	0.84	-1.316	0.983	0.411	NaN	NaN	NaN	-1.222	0.91	0.589	-1.191	0.744	0.617	-1.237	0.521	0.545	-1.265	0.427	0.542	-1.305	0.278	0.583	-1.306	0.094	0.502	-1.213	0.033	0.593	NaN	NaN	NaN	-1.223	0.9	0.22	NaN	NaN	NaN	-1.238	0.519	0.246	-1.263	0.426	0.241	NaN	NaN	NaN	-1.278	0.097	0.256
169	0.845	-1.316	0.983	0.411	NaN	NaN	NaN	-1.222	0.91	0.589	-1.191	0.744	0.617	-1.237	0.521	0.545	-1.265	0.427	0.542	-1.305	0.278	0.583	-1.306	0.094	0.502	-1.213	0.033	0.593	NaN	NaN	NaN	-1.223	0.9	0.22	NaN	NaN	NaN	-1.238	0.519	0.246	-1.263	0.426	0.241	NaN	NaN	NaN	-1.278	0.097	0.256
170	0.85	-1.316	0.983	0.411	NaN	NaN	NaN	-1.222	0.91	0.589	-1.191	0.744	0.617	-1.237	0.521	0.545	-1.265	0.427	0.542	-1.305	0.278	0.583	-1.306	0.094	0.502	-1.213	0.033	0.593	NaN	NaN	NaN	-1.223	0.9	0.22	NaN	NaN	NaN	-1.238	0.519	0.246	-1.263	0.426	0.241	NaN	NaN	NaN	-1.278	0.097	0.256
171	0.855	-1.316	0.983	0.411	NaN	NaN	NaN	-1.222	0.91	0.589	-1.191	0.744	0.617	-1.237	0.521	0.545	-1.265	0.427	0.542	-1.305	0.278	0.583	-1.306	0.094	0.502	-1.213	0.033	0.593	NaN	NaN	NaN	-1.223	0.9	0.22	NaN	NaN	NaN	-1.238	0.519	0.246	-1.263	0.426	0.241	NaN	NaN	NaN	-1.278	0.097	0.256
172	0.86	-1.316	0.983	0.411	NaN	NaN	NaN	-1.222	0.91	0.589	-1.191	0.744	0.617	-1.237	0.521	0.545	-1.265	0.427	0.542	-1.305	0.278	0.583	-1.306	0.094	0.502	-1.213	0.033	0.593	NaN	NaN	NaN	-1.223	0.9	0.22	NaN	NaN	NaN	-1.238	0.519	0.246	-1.263	0.426	0.241	NaN	NaN	NaN	-1.278	0.097	0.256
173	0.865	-1.315	0.983	0.411	NaN	NaN	NaN	-1.222	0.91	0.589	-1.191	0.744	0.617	-1.236	0.521	0.545	-1.265	0.427	0.542	-1.305	0.278	0.583	-1.306	0.094	0.502	-1.213	0.033	0.593	NaN	NaN	NaN	-1.223	0.9	0.22	NaN	NaN	NaN	-1.238	0.519	0.246	-1.263	0.426	0.241	NaN	NaN	NaN	-1.278	0.097	0.256
174	0.87	-1.315	0.983	0.411	NaN	NaN	NaN	-1.222	0.91	0.589	-1.191	0.744	0.617	-1.237	0.521	0.545	-1.265	0.427	0.542	-1.305	0.278	0.583	-1.306	0.094	0.502	-1.213	0.033	0.593	NaN	NaN	NaN	-1.223	0.9	0.22	NaN	NaN	NaN	-1.238	0.519	0.246	-1.263	0.426	0.241	NaN	NaN	NaN	-1.278	0.097	0.256
175	0.875	-1.315	0.983	0.411	NaN	NaN	NaN	-1.222	0.91	0.589	-1.191	0.744	0.617	-1.236	0.521	0.545	-1.265	0.427	0.542	-1.305	0.278	0.583	-1.306	0.094	0.502	-1.213	0.033	0.593	NaN	NaN	NaN	-1.223	0.9	0.22	NaN	NaN	NaN	-1.237	0.519	0.246	-1.263	0.426	0.242	NaN	NaN	NaN	-1.278	0.097	0.256
176	0.88	-1.315	0.983	0.411	NaN	NaN	NaN	-1.222	0.91	0.589	-1.191	0.744	0.617	-1.236	0.521	0.545	-1.265	0.427	0.542	-1.305	0.278	0.583	-1.306	0.094	0.502	-1.213	0.033	0.593	NaN	NaN	NaN	-1.223	0.9	0.22	NaN	NaN	NaN	-1.237	0.519	0.246	-1.263	0.426	0.242	NaN	NaN	NaN	-1.278	0.097	0.256
177	0.885	-1.315	0.983	0.411	NaN	NaN	NaN	-1.222	0.91	0.589	-1.191	0.744	0.617	-1.236	0.521	0.545	-1.265	0.427	0.542	-1.305	0.278	0.583	-1.306	0.094	0.502	-1.213	0.033	0.593	NaN	NaN	NaN	-1.223	0.9	0.22	NaN	NaN	NaN	-1.237	0.519	0.246	-1.263	0.426	0.242	NaN	NaN	NaN	-1.278	0.097	0.256
178	0.89	-1.315	0.983	0.411	NaN	NaN	NaN	-1.221	0.91	0.589	-1.191	0.744	0.617	-1.236	0.521	0.545	-1.265	0.427	0.542	-1.305	0.278	0.583	-1.306	0.094	0.502	-1.213	0.033	0.593	NaN	NaN	NaN	-1.223	0.9	0.22	NaN	NaN	NaN	-1.237	0.519	0.246	-1.263	0.426	0.242	NaN	NaN	NaN	-1.278	0.097	0.256
179	0.895	-1.315	0.983	0.411	NaN	NaN	NaN	-1.221	0.91	0.589	-1.191	0.744	0.617	-1.236	0.521	0.545	-1.265	0.427	0.542	-1.305	0.278	0.583	-1.306	0.094	0.502	-1.213	0.033	0.593	NaN	NaN	NaN	-1.223	0.9	0.22	NaN	NaN	NaN	-1.237	0.519	0.246	-1.263	0.426	0.242	NaN	NaN	NaN	-1.278	0.097	0.256
180	0.9	-1.315	0.983	0.411	NaN	NaN	NaN	-1.221	0.91	0.589	-1.19	0.744	0.617	-1.236	0.521	0.545	-1.265	0.427	0.543	-1.305	0.278	0.583	-1.306	0.094	0.502	-1.213	0.033	0.593	NaN	NaN	NaN	-1.223	0.9	0.22	NaN	NaN	NaN	-1.237	0.518	0.246	-1.263	0.426	0.242	NaN	NaN	NaN	-1.278	0.097	0.256
181	0.905	-1.315	0.983	0.411	NaN	NaN	NaN	-1.221	0.91	0.589	-1.19	0.744	0.617	-1.236	0.521	0.545	-1.265	0.427	0.543	-1.305	0.278	0.583	-1.306	0.094	0.502	-1.213	0.033	0.593	NaN	NaN	NaN	-1.223	0.9	0.22	NaN	NaN	NaN	-1.237	0.519	0.246	-1.263	0.426	0.242	NaN	NaN	NaN	-1.278	0.097	0.256
182	0.91	-1.315	0.983	0.411	NaN	NaN	NaN	-1.221	0.91	0.589	-1.19	0.744	0.617	-1.236	0.521	0.545	-1.265	0.427	0.543	-1.305	0.278	0.583	-1.306	0.094	0.502	-1.213	0.033	0.593	NaN	NaN	NaN	-1.223	0.9	0.22	NaN	NaN	NaN	-1.237	0.519	0.246	-1.263	0.426	0.242	NaN	NaN	NaN	-1.278	0.097	0.256
183	0.915	-1.315	0.983	0.411	NaN	NaN	NaN	-1.221	0.91	0.589	-1.19	0.744	0.617	-1.236	0.521	0.545	-1.265	0.427	0.543	-1.305	0.278	0.583	-1.306	0.094	0.502	-1.213	0.033	0.593	NaN	NaN	NaN	-1.223	0.9	0.22	NaN	NaN	NaN	-1.237	0.519	0.246	-1.263	0.426	0.242	NaN	NaN	NaN	-1.278	0.097	0.256
184	0.92	-1.315	0.983	0.411	NaN	NaN	NaN	-1.221	0.91	0.589	-1.19	0.744	0.617	-1.236	0.521	0.545	-1.265	0.427	0.543	-1.305	0.278	0.583	-1.306	0.094	0.502	-1.213	0.033	0.593	NaN	NaN	NaN	-1.223	0.9	0.22	NaN	NaN	NaN	-1.237	0.519	0.246	-1.263	0.426	0.242	NaN	NaN	NaN	-1.278	0.097	0.256
185	0.925	-1.315	0.983	0.411	NaN	NaN	NaN	-1.221	0.91	0.589	-1.19	0.744	0.617	-1.236	0.521	0.545	-1.265	0.427	0.543	-1.305	0.278	0.583	-1.306	0.094	0.502	-1.213	0.033	0.593	NaN	NaN	NaN	-1.223	0.9	0.22	NaN	NaN	NaN	-1.236	0.518	0.246	-1.263	0.426	0.242	NaN	NaN	NaN	-1.278	0.097	0.256
186	0.93	-1.315	0.983	0.411	NaN	NaN	NaN	-1.221	0.91	0.589	-1.19	0.744	0.617	-1.236	0.521	0.545	-1.265	0.427	0.543	-1.305	0.278	0.583	-1.306	0.094	0.502	-1.213	0.033	0.593	NaN	NaN	NaN	-1.223	0.9	0.22	NaN	NaN	NaN	-1.237	0.519	0.246	-1.263	0.426	0.242	NaN	NaN	NaN	-1.278	0.097	0.256
187	0.935	-1.315	0.983	0.411	NaN	NaN	NaN	-1.221	0.91	0.589	-1.19	0.744	0.617	-1.236	0.521	0.545	-1.265	0.427	0.543	-1.305	0.278	0.583	-1.306	0.094	0.502	-1.213	0.033	0.593	NaN	NaN	NaN	-1.223	0.9	0.22	NaN	NaN	NaN	-1.237	0.519	0.246	-1.263	0.426	0.242	NaN	NaN	NaN	-1.278	0.097	0.256
188	0.94	-1.315	0.983	0.411	NaN	NaN	NaN	-1.221	0.91	0.589	-1.19	0.744	0.617	-1.236	0.521	0.545	-1.265	0.427	0.543	-1.305	0.278	0.583	-1.306	0.094	0.502	-1.213	0.033	0.593	NaN	NaN	NaN	-1.223	0.9	0.22	NaN	NaN	NaN	-1.237	0.519	0.246	-1.263	0.426	0.242	NaN	NaN	NaN	-1.278	0.097	0.256
189	0.945	-1.315	0.983	0.411	NaN	NaN	NaN	-1.221	0.91	0.59	-1.19	0.744	0.617	-1.236	0.521	0.545	-1.265	0.427	0.543	-1.305	0.278	0.583	-1.306	0.094	0.502	-1.213	0.033	0.593	NaN	NaN	NaN	-1.223	0.9	0.22	NaN	NaN	NaN	-1.237	0.519	0.246	-1.263	0.426	0.242	NaN	NaN	NaN	-1.278	0.097	0.256
190	0.95	-1.315	0.983	0.411	NaN	NaN	NaN	-1.221	0.91	0.59	-1.19	0.744	0.617	-1.236	0.521	0.545	-1.265	0.427	0.543	-1.305	0.278	0.583	-1.306	0.094	0.502	-1.213	0.033	0.593	NaN	NaN	NaN	-1.223	0.9	0.22	NaN	NaN	NaN	-1.236	0.518	0.247	-1.263	0.426	0.242	-1.28	0.295	0.182	-1.278	0.097	0.256
191	0.955	-1.315	0.983	0.411	NaN	NaN	NaN	-1.221	0.91	0.59	-1.19	0.744	0.617	-1.236	0.521	0.545	-1.265	0.427	0.543	-1.305	0.278	0.583	-1.306	0.094	0.502	-1.213	0.033	0.593	NaN	NaN	NaN	-1.223	0.9	0.22	NaN	NaN	NaN	-1.236	0.517	0.247	-1.263	0.426	0.242	-1.28	0.295	0.182	-1.278	0.097	0.256
192	0.96	-1.315	0.983	0.411	NaN	NaN	NaN	-1.22	0.91	0.59	-1.19	0.744	0.617	-1.236	0.521	0.545	-1.265	0.427	0.543	-1.305	0.278	0.583	-1.306	0.094	0.502	-1.213	0.033	0.593	NaN	NaN	NaN	-1.222	0.9	0.22	NaN	NaN	NaN	-1.236	0.518	0.247	-1.263	0.426	0.242	-1.28	0.295	0.182	-1.278	0.097	0.256
193	0.965	-1.315	0.983	0.411	NaN	NaN	NaN	-1.22	0.91	0.59	-1.19	0.744	0.617	-1.236	0.521	0.545	-1.265	0.427	0.543	-1.305	0.278	0.583	-1.306	0.094	0.502	-1.213	0.033	0.593	NaN	NaN	NaN	-1.222	0.9	0.22	NaN	NaN	NaN	-1.236	0.519	0.246	-1.263	0.426	0.242	-1.28	0.295	0.182	-1.278	0.097	0.256
194	0.97	-1.315	0.983	0.411	NaN	NaN	NaN	-1.22	0.91	0.59	-1.19	0.744	0.617	-1.236	0.521	0.545	-1.265	0.427	0.543	-1.305	0.278	0.583	-1.306	0.094	0.502	-1.213	0.033	0.593	NaN	NaN	NaN	-1.222	0.9	0.22	NaN	NaN	NaN	-1.237	0.519	0.246	-1.263	0.426	0.242	-1.28	0.295	0.182	-1.278	0.097	0.256
195	0.975	-1.315	0.983	0.412	NaN	NaN	NaN	-1.22	0.91	0.59	-1.19	0.744	0.617	-1.236	0.521	0.545	-1.265	0.427	0.543	-1.305	0.278	0.583	-1.306	0.094	0.502	-1.213	0.033	0.593	NaN	NaN	NaN	-1.222	0.9	0.22	NaN	NaN	NaN	-1.236	0.519	0.246	-1.263	0.426	0.242	-1.28	0.295	0.182	-1.278	0.097	0.256
196	0.98	-1.314	0.983	0.412	NaN	NaN	NaN	-1.22	0.91	0.59	-1.19	0.744	0.618	-1.236	0.521	0.545	-1.265	0.427	0.543	-1.305	0.278	0.583	-1.306	0.094	0.502	-1.213	0.033	0.593	NaN	NaN	NaN	-1.222	0.9	0.22	NaN	NaN	NaN	-1.235	0.518	0.247	-1.263	0.426	0.242	-1.28	0.295	0.182	-1.278	0.097	0.256
197	0.985	-1.314	0.983	0.412	NaN	NaN	NaN	-1.22	0.91	0.59	-1.19	0.744	0.618	-1.236	0.521	0.545	-1.265	0.427	0.543	-1.305	0.278	0.583	-1.306	0.094	0.502	-1.213	0.033	0.593	NaN	NaN	NaN	-1.222	0.9	0.22	NaN	NaN	NaN	-1.235	0.517	0.247	-1.263	0.426	0.242	-1.28	0.295	0.182	-1.278	0.097	0.256
198	0.99	-1.314	0.983	0.412	NaN	NaN	NaN	-1.22	0.91	0.59	-1.19	0.744	0.618	-1.236	0.521	0.545	-1.265	0.427	0.543	-1.305	0.278	0.583	-1.306	0.094	0.502	-1.213	0.033	0.593	NaN	NaN	NaN	-1.222	0.9	0.22	NaN	NaN	NaN	-1.235	0.517	0.247	-1.263	0.426	0.242	-1.28	0.295	0.182	-1.278	0.097	0.256
199	0.995	-1.314	0.983	0.412	NaN	NaN	NaN	-1.22	0.91	0.59	-1.19	0.744	0.618	-1.236	0.521	0.545	-1.265	0.427	0.543	-1.305	0.278	0.583	-1.306	0.094	0.502	-1.213	0.033	0.593	NaN	NaN	NaN	-1.222	0.9	0.22	NaN	NaN	NaN	-1.235	0.517	0.247	-1.263	0.426	0.242	-1.28	0.295	0.182	-1.278	0.097	0.256
200	1	-1.314	0.983	0.412	NaN	NaN	NaN	-1.22	0.91	0.59	-1.191	0.745	0.618	-1.236	0.521	0.545	-1.265	0.427	0.543	-1.305	0.278	0.583	-1.306	0.094	0.502	-1.213	0.033	0.593	NaN	NaN	NaN	-1.222	0.9	0.221	NaN	NaN	NaN	-1.235	0.517	0.247	-1.263	0.426	0.242	-1.28	0.295	0.182	-1.278	0.097	0.256
201	1.005	-1.314	0.983	0.412	NaN	NaN	NaN	-1.22	0.91	0.59	-1.192	0.746	0.618	-1.236	0.521	0.545	-1.265	0.427	0.543	-1.305	0.278	0.583	-1.306	0.094	0.502	-1.213	0.033	0.593	NaN	NaN	NaN	-1.222	0.9	0.221	NaN	NaN	NaN	-1.235	0.517	0.247	-1.263	0.426	0.242	-1.28	0.295	0.182	-1.278	0.097	0.256
202	1.01	-1.314	0.983	0.412	NaN	NaN	NaN	-1.22	0.91	0.59	-1.191	0.745	0.618	-1.236	0.521	0.545	-1.265	0.427	0.543	-1.305	0.278	0.583	-1.306	0.094	0.502	-1.213	0.033	0.593	NaN	NaN	NaN	-1.222	0.9	0.221	NaN	NaN	NaN	-1.235	0.517	0.247	-1.263	0.426	0.242	-1.28	0.294	0.183	-1.278	0.097	0.256
203	1.015	-1.314	0.983	0.412	NaN	NaN	NaN	-1.22	0.91	0.59	-1.192	0.747	0.619	-1.236	0.521	0.545	-1.265	0.427	0.543	-1.305	0.278	0.583	-1.306	0.094	0.502	-1.213	0.033	0.593	NaN	NaN	NaN	-1.222	0.9	0.221	NaN	NaN	NaN	-1.235	0.518	0.247	-1.263	0.426	0.242	-1.28	0.294	0.183	-1.278	0.097	0.256
204	1.02	-1.314	0.983	0.412	NaN	NaN	NaN	-1.22	0.91	0.59	-1.192	0.746	0.619	-1.236	0.521	0.545	-1.265	0.427	0.543	-1.305	0.278	0.583	-1.306	0.094	0.502	-1.213	0.033	0.593	NaN	NaN	NaN	-1.222	0.9	0.221	NaN	NaN	NaN	-1.236	0.518	0.247	-1.263	0.426	0.242	-1.28	0.295	0.182	-1.278	0.097	0.256
205	1.025	-1.314	0.983	0.412	NaN	NaN	NaN	-1.22	0.91	0.59	-1.191	0.745	0.618	-1.236	0.521	0.545	-1.265	0.427	0.543	-1.305	0.278	0.583	-1.306	0.094	0.502	-1.213	0.033	0.593	NaN	NaN	NaN	-1.222	0.9	0.221	NaN	NaN	NaN	-1.235	0.518	0.247	-1.263	0.427	0.242	-1.28	0.295	0.182	-1.278	0.097	0.256
206	1.03	-1.314	0.983	0.412	NaN	NaN	NaN	-1.22	0.91	0.59	-1.192	0.747	0.619	-1.236	0.521	0.545	-1.264	0.427	0.543	-1.305	0.278	0.583	-1.306	0.094	0.502	-1.213	0.033	0.593	NaN	NaN	NaN	-1.222	0.9	0.221	NaN	NaN	NaN	-1.235	0.517	0.247	-1.263	0.427	0.242	-1.28	0.295	0.182	-1.278	0.097	0.256
207	1.035	-1.313	0.983	0.412	NaN	NaN	NaN	-1.22	0.91	0.59	-1.192	0.746	0.619	-1.236	0.521	0.545	-1.264	0.427	0.543	-1.305	0.278	0.583	-1.306	0.094	0.502	-1.213	0.033	0.593	NaN	NaN	NaN	-1.222	0.9	0.221	NaN	NaN	NaN	-1.235	0.517	0.247	-1.263	0.427	0.242	-1.28	0.294	0.183	-1.278	0.097	0.256
208	1.04	-1.313	0.983	0.412	NaN	NaN	NaN	-1.22	0.91	0.59	-1.191	0.745	0.618	-1.236	0.521	0.545	-1.264	0.427	0.543	-1.305	0.278	0.583	-1.306	0.094	0.502	-1.213	0.033	0.593	NaN	NaN	NaN	-1.222	0.9	0.221	NaN	NaN	NaN	-1.235	0.517	0.247	-1.263	0.427	0.242	-1.28	0.294	0.183	-1.278	0.097	0.256
209	1.045	-1.313	0.983	0.412	NaN	NaN	NaN	-1.22	0.91	0.59	-1.192	0.747	0.619	-1.236	0.521	0.545	-1.264	0.427	0.543	-1.305	0.278	0.583	-1.306	0.094	0.502	-1.213	0.033	0.593	NaN	NaN	NaN	-1.222	0.9	0.221	NaN	NaN	NaN	-1.235	0.517	0.247	-1.263	0.427	0.242	-1.281	0.294	0.183	-1.278	0.097	0.256
210	1.05	-1.313	0.983	0.412	NaN	NaN	NaN	-1.22	0.91	0.59	-1.192	0.747	0.619	-1.236	0.521	0.545	-1.264	0.427	0.543	-1.305	0.279	0.583	-1.306	0.094	0.502	-1.213	0.033	0.593	NaN	NaN	NaN	-1.222	0.9	0.221	NaN	NaN	NaN	-1.235	0.517	0.247	-1.263	0.427	0.242	-1.28	0.294	0.182	-1.278	0.097	0.256
211	1.055	-1.313	0.983	0.412	NaN	NaN	NaN	-1.22	0.91	0.59	-1.193	0.747	0.619	-1.236	0.521	0.545	-1.264	0.427	0.543	-1.305	0.279	0.583	-1.306	0.094	0.502	-1.213	0.033	0.593	NaN	NaN	NaN	-1.222	0.9	0.221	NaN	NaN	NaN	-1.235	0.517	0.247	-1.263	0.427	0.242	-1.28	0.295	0.182	-1.278	0.097	0.256
212	1.06	-1.313	0.983	0.412	NaN	NaN	NaN	-1.22	0.91	0.59	-1.193	0.747	0.619	-1.236	0.521	0.545	-1.264	0.427	0.543	-1.305	0.279	0.583	-1.306	0.094	0.502	-1.213	0.033	0.593	NaN	NaN	NaN	-1.222	0.9	0.221	NaN	NaN	NaN	-1.235	0.517	0.247	-1.263	0.427	0.242	-1.28	0.295	0.182	-1.278	0.097	0.256
213	1.065	-1.313	0.983	0.412	NaN	NaN	NaN	-1.22	0.91	0.59	-1.193	0.747	0.619	-1.236	0.521	0.545	-1.264	0.427	0.543	-1.305	0.278	0.583	-1.306	0.094	0.502	-1.213	0.033	0.593	NaN	NaN	NaN	-1.222	0.9	0.221	NaN	NaN	NaN	-1.235	0.517	0.247	-1.263	0.427	0.242	-1.279	0.295	0.182	-1.278	0.097	0.256
214	1.07	-1.313	0.983	0.412	NaN	NaN	NaN	-1.22	0.91	0.59	-1.193	0.747	0.619	-1.235	0.521	0.545	-1.264	0.427	0.543	-1.305	0.278	0.583	-1.306	0.094	0.502	-1.213	0.033	0.593	NaN	NaN	NaN	-1.222	0.9	0.221	NaN	NaN	NaN	-1.235	0.517	0.247	-1.263	0.427	0.242	-1.279	0.295	0.183	-1.278	0.098	0.256
215	1.075	-1.313	0.983	0.412	NaN	NaN	NaN	-1.22	0.91	0.59	-1.193	0.747	0.62	-1.235	0.521	0.545	-1.264	0.427	0.543	-1.305	0.278	0.583	-1.306	0.094	0.502	-1.213	0.033	0.593	NaN	NaN	NaN	-1.222	0.9	0.221	NaN	NaN	NaN	-1.235	0.517	0.247	-1.263	0.427	0.242	-1.279	0.294	0.183	-1.278	0.098	0.256
216	1.08	-1.313	0.983	0.412	NaN	NaN	NaN	-1.22	0.91	0.59	-1.193	0.747	0.62	-1.235	0.521	0.545	-1.264	0.427	0.543	-1.305	0.278	0.583	-1.306	0.094	0.502	-1.213	0.033	0.593	NaN	NaN	NaN	-1.222	0.9	0.221	NaN	NaN	NaN	-1.234	0.517	0.248	-1.263	0.427	0.242	-1.279	0.294	0.183	-1.278	0.098	0.256
217	1.085	-1.313	0.983	0.413	NaN	NaN	NaN	-1.22	0.91	0.59	-1.193	0.747	0.62	-1.235	0.521	0.545	-1.264	0.427	0.543	-1.305	0.278	0.583	-1.306	0.094	0.502	-1.213	0.033	0.593	NaN	NaN	NaN	-1.222	0.9	0.221	NaN	NaN	NaN	-1.234	0.517	0.248	-1.263	0.427	0.242	-1.279	0.294	0.183	-1.278	0.098	0.256
218	1.09	-1.313	0.983	0.413	NaN	NaN	NaN	-1.22	0.91	0.59	-1.193	0.747	0.62	-1.235	0.521	0.545	-1.264	0.427	0.543	-1.305	0.279	0.583	-1.306	0.094	0.502	-1.213	0.033	0.593	NaN	NaN	NaN	-1.221	0.9	0.221	NaN	NaN	NaN	-1.234	0.517	0.248	-1.263	0.427	0.242	-1.279	0.294	0.183	-1.278	0.098	0.256
219	1.095	-1.313	0.983	0.413	NaN	NaN	NaN	-1.22	0.91	0.59	-1.193	0.747	0.62	-1.235	0.521	0.545	-1.264	0.427	0.543	-1.305	0.279	0.583	-1.306	0.094	0.502	-1.213	0.033	0.593	NaN	NaN	NaN	-1.221	0.9	0.221	NaN	NaN	NaN	-1.234	0.517	0.248	-1.263	0.427	0.242	-1.279	0.294	0.183	-1.278	0.098	0.256
220	1.1	-1.313	0.983	0.413	NaN	NaN	NaN	-1.22	0.91	0.59	-1.192	0.747	0.62	-1.235	0.521	0.545	-1.264	0.427	0.543	-1.305	0.279	0.583	-1.306	0.094	0.502	-1.213	0.033	0.593	NaN	NaN	NaN	-1.221	0.9	0.221	NaN	NaN	NaN	-1.234	0.517	0.248	-1.263	0.427	0.242	-1.279	0.295	0.182	-1.278	0.098	0.256
221	1.105	-1.313	0.983	0.413	NaN	NaN	NaN	-1.22	0.91	0.591	-1.192	0.747	0.62	-1.235	0.521	0.545	-1.264	0.427	0.543	-1.305	0.279	0.583	-1.306	0.094	0.502	-1.213	0.033	0.593	NaN	NaN	NaN	-1.221	0.9	0.221	NaN	NaN	NaN	-1.234	0.517	0.248	-1.263	0.427	0.242	-1.279	0.294	0.183	-1.278	0.098	0.256
222	1.11	-1.313	0.983	0.413	NaN	NaN	NaN	-1.219	0.91	0.591	-1.191	0.746	0.62	-1.235	0.521	0.545	-1.264	0.427	0.543	-1.305	0.279	0.583	-1.306	0.094	0.502	-1.213	0.033	0.593	NaN	NaN	NaN	-1.221	0.9	0.221	NaN	NaN	NaN	-1.234	0.517	0.248	-1.263	0.427	0.242	-1.279	0.294	0.183	-1.278	0.098	0.256
223	1.115	-1.313	0.983	0.413	NaN	NaN	NaN	-1.219	0.91	0.591	-1.19	0.745	0.619	-1.235	0.521	0.545	-1.264	0.427	0.543	-1.305	0.279	0.583	-1.306	0.094	0.502	-1.213	0.033	0.593	NaN	NaN	NaN	-1.221	0.9	0.221	NaN	NaN	NaN	-1.234	0.517	0.248	-1.263	0.427	0.242	-1.279	0.295	0.183	-1.278	0.098	0.256
224	1.12	-1.313	0.983	0.413	NaN	NaN	NaN	-1.219	0.91	0.591	-1.192	0.747	0.62	-1.235	0.521	0.545	-1.264	0.427	0.543	-1.305	0.278	0.583	-1.306	0.094	0.502	-1.213	0.033	0.593	NaN	NaN	NaN	-1.221	0.9	0.221	NaN	NaN	NaN	-1.234	0.517	0.248	-1.263	0.427	0.242	-1.279	0.294	0.183	-1.278	0.098	0.256
225	1.125	-1.313	0.983	0.413	NaN	NaN	NaN	-1.219	0.91	0.591	-1.192	0.747	0.62	-1.235	0.521	0.545	-1.264	0.427	0.543	-1.305	0.278	0.583	-1.306	0.094	0.502	-1.213	0.033	0.593	NaN	NaN	NaN	-1.221	0.9	0.221	NaN	NaN	NaN	-1.234	0.517	0.248	-1.263	0.427	0.242	-1.279	0.294	0.183	-1.278	0.097	0.256
226	1.13	-1.313	0.983	0.413	NaN	NaN	NaN	-1.219	0.91	0.591	-1.192	0.747	0.62	-1.235	0.521	0.545	-1.264	0.427	0.543	-1.305	0.278	0.583	-1.306	0.094	0.502	-1.213	0.033	0.593	NaN	NaN	NaN	-1.221	0.9	0.221	NaN	NaN	NaN	-1.234	0.517	0.248	-1.263	0.427	0.242	-1.279	0.294	0.183	-1.278	0.097	0.256
227	1.135	-1.313	0.983	0.413	NaN	NaN	NaN	-1.219	0.91	0.591	-1.192	0.747	0.62	-1.235	0.521	0.545	-1.264	0.427	0.543	-1.305	0.278	0.583	-1.306	0.094	0.502	-1.213	0.033	0.593	NaN	NaN	NaN	-1.221	0.9	0.222	NaN	NaN	NaN	-1.234	0.517	0.248	-1.262	0.427	0.242	-1.279	0.294	0.183	-1.278	0.097	0.256
228	1.14	-1.313	0.983	0.413	NaN	NaN	NaN	-1.219	0.91	0.591	-1.192	0.747	0.62	-1.235	0.521	0.545	-1.264	0.427	0.543	-1.305	0.278	0.583	-1.306	0.094	0.502	-1.213	0.033	0.593	NaN	NaN	NaN	-1.221	0.9	0.222	NaN	NaN	NaN	-1.234	0.517	0.248	-1.262	0.427	0.242	-1.279	0.294	0.183	-1.278	0.097	0.256
229	1.145	-1.313	0.983	0.413	NaN	NaN	NaN	-1.219	0.91	0.591	-1.192	0.747	0.62	-1.235	0.521	0.545	-1.264	0.427	0.543	-1.305	0.278	0.583	-1.306	0.094	0.502	-1.213	0.033	0.593	NaN	NaN	NaN	-1.221	0.9	0.222	NaN	NaN	NaN	-1.234	0.517	0.248	-1.262	0.427	0.242	-1.279	0.294	0.183	-1.278	0.098	0.256
230	1.15	-1.313	0.983	0.413	NaN	NaN	NaN	-1.219	0.91	0.591	-1.191	0.746	0.62	-1.235	0.521	0.545	-1.264	0.427	0.543	-1.305	0.278	0.583	-1.306	0.094	0.502	-1.213	0.033	0.593	NaN	NaN	NaN	-1.221	0.9	0.222	NaN	NaN	NaN	-1.234	0.517	0.248	-1.262	0.427	0.242	-1.279	0.294	0.183	-1.278	0.098	0.256
231	1.155	-1.313	0.983	0.413	NaN	NaN	NaN	-1.219	0.91	0.591	-1.188	0.743	0.62	-1.235	0.52	0.545	-1.264	0.426	0.543	-1.305	0.278	0.583	-1.306	0.094	0.502	-1.213	0.033	0.593	NaN	NaN	NaN	-1.221	0.9	0.222	NaN	NaN	NaN	-1.234	0.517	0.248	-1.262	0.427	0.242	-1.279	0.294	0.183	-1.278	0.098	0.256
232	1.16	-1.313	0.983	0.413	NaN	NaN	NaN	-1.219	0.91	0.591	-1.188	0.742	0.619	-1.235	0.52	0.545	-1.264	0.426	0.543	-1.305	0.278	0.583	-1.306	0.094	0.502	-1.213	0.033	0.593	NaN	NaN	NaN	-1.221	0.9	0.222	NaN	NaN	NaN	-1.234	0.517	0.248	-1.262	0.427	0.242	-1.279	0.294	0.183	-1.278	0.098	0.256
233	1.165	-1.313	0.983	0.413	NaN	NaN	NaN	-1.219	0.91	0.591	-1.187	0.742	0.62	-1.235	0.52	0.545	-1.264	0.426	0.543	-1.305	0.278	0.583	-1.306	0.094	0.502	-1.213	0.033	0.593	NaN	NaN	NaN	-1.221	0.9	0.222	NaN	NaN	NaN	-1.234	0.517	0.248	-1.262	0.427	0.242	-1.279	0.294	0.183	-1.278	0.098	0.256
234	1.17	-1.313	0.983	0.413	NaN	NaN	NaN	-1.219	0.91	0.591	-1.187	0.742	0.62	-1.235	0.52	0.545	-1.264	0.426	0.543	-1.305	0.278	0.583	-1.306	0.094	0.502	-1.213	0.033	0.593	NaN	NaN	NaN	-1.221	0.9	0.222	NaN	NaN	NaN	-1.234	0.517	0.248	-1.262	0.427	0.242	-1.279	0.294	0.183	-1.278	0.097	0.256
235	1.175	-1.313	0.983	0.413	NaN	NaN	NaN	-1.219	0.91	0.591	-1.187	0.742	0.62	-1.235	0.52	0.545	-1.264	0.426	0.543	-1.305	0.278	0.583	-1.306	0.094	0.502	-1.213	0.033	0.593	NaN	NaN	NaN	-1.221	0.899	0.222	NaN	NaN	NaN	-1.234	0.517	0.248	-1.262	0.427	0.242	-1.279	0.294	0.183	-1.278	0.097	0.256
236	1.18	-1.313	0.983	0.413	NaN	NaN	NaN	-1.219	0.91	0.591	-1.187	0.742	0.62	-1.235	0.52	0.545	-1.264	0.426	0.543	-1.305	0.278	0.583	-1.306	0.094	0.502	-1.213	0.033	0.593	NaN	NaN	NaN	-1.221	0.899	0.222	NaN	NaN	NaN	-1.234	0.517	0.248	-1.262	0.427	0.242	-1.279	0.294	0.183	-1.278	0.097	0.256
237	1.185	-1.313	0.983	0.413	NaN	NaN	NaN	-1.218	0.91	0.591	-1.187	0.742	0.62	-1.235	0.52	0.545	-1.264	0.426	0.543	-1.305	0.278	0.583	-1.306	0.094	0.502	-1.213	0.033	0.593	NaN	NaN	NaN	-1.221	0.899	0.222	NaN	NaN	NaN	-1.234	0.517	0.248	-1.262	0.427	0.242	-1.279	0.294	0.183	-1.278	0.097	0.256
238	1.19	-1.312	0.983	0.413	NaN	NaN	NaN	-1.218	0.91	0.591	-1.187	0.742	0.62	-1.235	0.52	0.545	-1.264	0.426	0.543	-1.304	0.278	0.583	-1.306	0.094	0.502	-1.213	0.033	0.593	NaN	NaN	NaN	-1.221	0.899	0.222	NaN	NaN	NaN	-1.233	0.517	0.248	-1.262	0.427	0.242	-1.279	0.294	0.183	-1.278	0.097	0.256
239	1.195	-1.312	0.983	0.413	NaN	NaN	NaN	-1.218	0.909	0.591	-1.187	0.742	0.62	-1.235	0.52	0.545	-1.264	0.426	0.543	-1.304	0.278	0.583	-1.306	0.094	0.502	-1.213	0.033	0.593	NaN	NaN	NaN	-1.221	0.899	0.222	NaN	NaN	NaN	-1.233	0.516	0.248	-1.262	0.427	0.242	-1.279	0.294	0.183	-1.278	0.097	0.256
240	1.2	-1.312	0.983	0.413	NaN	NaN	NaN	-1.218	0.909	0.591	-1.187	0.742	0.62	-1.235	0.52	0.545	-1.263	0.426	0.543	-1.304	0.278	0.583	-1.306	0.094	0.502	-1.213	0.033	0.593	NaN	NaN	NaN	-1.221	0.899	0.222	NaN	NaN	NaN	-1.233	0.516	0.248	-1.262	0.427	0.242	-1.279	0.294	0.183	-1.278	0.097	0.256
241	1.205	-1.312	0.983	0.413	NaN	NaN	NaN	-1.218	0.909	0.591	-1.187	0.742	0.62	-1.235	0.521	0.545	-1.263	0.426	0.543	-1.304	0.278	0.583	-1.306	0.094	0.502	-1.213	0.033	0.593	NaN	NaN	NaN	-1.22	0.899	0.222	NaN	NaN	NaN	-1.233	0.516	0.248	-1.262	0.427	0.242	-1.278	0.294	0.183	-1.278	0.097	0.256
242	1.21	-1.312	0.983	0.413	NaN	NaN	NaN	-1.218	0.909	0.591	-1.187	0.742	0.62	-1.234	0.52	0.545	-1.263	0.426	0.543	-1.304	0.278	0.583	-1.306	0.094	0.502	-1.213	0.033	0.593	NaN	NaN	NaN	-1.22	0.899	0.222	NaN	NaN	NaN	-1.233	0.516	0.248	-1.262	0.427	0.242	-1.279	0.293	0.183	-1.278	0.097	0.256
243	1.215	-1.312	0.983	0.413	NaN	NaN	NaN	-1.218	0.909	0.591	-1.187	0.742	0.62	-1.232	0.517	0.545	-1.262	0.426	0.543	-1.303	0.277	0.583	-1.306	0.094	0.502	-1.213	0.033	0.593	NaN	NaN	NaN	-1.22	0.899	0.222	NaN	NaN	NaN	-1.233	0.516	0.248	-1.261	0.427	0.242	-1.279	0.293	0.183	-1.278	0.097	0.256
244	1.22	-1.312	0.983	0.413	NaN	NaN	NaN	-1.218	0.909	0.591	-1.187	0.742	0.621	-1.231	0.517	0.545	-1.262	0.426	0.543	-1.303	0.277	0.583	-1.306	0.094	0.502	-1.213	0.033	0.593	NaN	NaN	NaN	-1.22	0.899	0.222	NaN	NaN	NaN	-1.233	0.516	0.248	-1.262	0.427	0.242	-1.279	0.294	0.183	-1.278	0.097	0.256
245	1.225	-1.312	0.983	0.413	NaN	NaN	NaN	-1.218	0.909	0.591	-1.187	0.742	0.621	-1.231	0.517	0.545	-1.262	0.426	0.543	-1.302	0.277	0.583	-1.306	0.094	0.502	-1.213	0.033	0.593	NaN	NaN	NaN	-1.22	0.899	0.222	NaN	NaN	NaN	-1.233	0.516	0.248	-1.261	0.427	0.242	-1.28	0.293	0.183	-1.278	0.097	0.256
246	1.23	-1.312	0.983	0.413	NaN	NaN	NaN	-1.218	0.909	0.591	-1.188	0.743	0.622	-1.23	0.517	0.545	-1.261	0.426	0.543	-1.301	0.276	0.583	-1.306	0.094	0.502	-1.213	0.033	0.593	NaN	NaN	NaN	-1.22	0.899	0.222	NaN	NaN	NaN	-1.233	0.516	0.248	-1.261	0.427	0.241	-1.28	0.293	0.182	-1.278	0.097	0.256
247	1.235	-1.312	0.983	0.413	NaN	NaN	NaN	-1.218	0.909	0.591	-1.19	0.745	0.623	-1.23	0.517	0.545	-1.26	0.426	0.543	-1.301	0.276	0.583	-1.306	0.094	0.502	-1.213	0.033	0.593	NaN	NaN	NaN	-1.22	0.899	0.222	NaN	NaN	NaN	-1.233	0.516	0.248	-1.261	0.427	0.241	-1.28	0.293	0.182	-1.278	0.097	0.256
248	1.24	-1.312	0.983	0.413	NaN	NaN	NaN	-1.218	0.909	0.591	-1.19	0.745	0.623	-1.229	0.517	0.545	-1.26	0.426	0.544	-1.3	0.276	0.583	-1.306	0.094	0.502	-1.213	0.033	0.593	NaN	NaN	NaN	-1.22	0.899	0.223	NaN	NaN	NaN	-1.233	0.516	0.248	-1.262	0.426	0.241	-1.28	0.293	0.182	-1.278	0.096	0.256
249	1.245	-1.312	0.983	0.414	NaN	NaN	NaN	-1.218	0.91	0.591	-1.19	0.745	0.623	-1.228	0.517	0.544	-1.259	0.425	0.544	-1.299	0.276	0.583	-1.306	0.094	0.502	-1.213	0.033	0.593	NaN	NaN	NaN	-1.22	0.899	0.223	NaN	NaN	NaN	-1.232	0.516	0.248	-1.261	0.426	0.241	-1.28	0.293	0.182	-1.278	0.096	0.256
250	1.25	-1.313	0.983	0.413	NaN	NaN	NaN	-1.218	0.91	0.592	-1.189	0.746	0.624	-1.227	0.517	0.544	-1.258	0.425	0.544	-1.298	0.275	0.583	-1.306	0.094	0.502	-1.213	0.033	0.593	NaN	NaN	NaN	-1.221	0.899	0.223	NaN	NaN	NaN	-1.232	0.516	0.248	-1.261	0.426	0.241	-1.28	0.293	0.182	-1.278	0.096	0.256
251	1.255	-1.313	0.983	0.413	NaN	NaN	NaN	-1.218	0.91	0.592	-1.189	0.746	0.624	-1.226	0.517	0.543	-1.256	0.424	0.544	-1.298	0.276	0.583	-1.306	0.094	0.502	-1.213	0.033	0.593	NaN	NaN	NaN	-1.221	0.899	0.223	NaN	NaN	NaN	-1.232	0.515	0.248	-1.261	0.426	0.241	-1.279	0.292	0.182	-1.278	0.096	0.256
252	1.26	-1.313	0.983	0.414	NaN	NaN	NaN	-1.218	0.91	0.592	-1.189	0.746	0.624	-1.225	0.517	0.543	-1.254	0.423	0.544	-1.297	0.276	0.583	-1.306	0.094	0.502	-1.213	0.033	0.593	NaN	NaN	NaN	-1.22	0.899	0.223	NaN	NaN	NaN	-1.232	0.516	0.248	-1.261	0.426	0.241	-1.276	0.292	0.181	-1.278	0.096	0.256
253	1.265	-1.313	0.983	0.414	NaN	NaN	NaN	-1.218	0.91	0.592	-1.189	0.746	0.625	-1.224	0.517	0.544	-1.253	0.424	0.544	-1.296	0.276	0.583	-1.306	0.094	0.502	-1.213	0.033	0.593	NaN	NaN	NaN	-1.22	0.899	0.223	NaN	NaN	NaN	-1.232	0.516	0.248	-1.26	0.426	0.241	-1.276	0.292	0.181	-1.278	0.095	0.256
254	1.27	-1.313	0.983	0.414	NaN	NaN	NaN	-1.218	0.911	0.593	-1.188	0.746	0.625	-1.223	0.517	0.546	-1.252	0.424	0.545	-1.295	0.276	0.584	-1.306	0.094	0.502	-1.214	0.033	0.593	NaN	NaN	NaN	-1.22	0.899	0.223	NaN	NaN	NaN	-1.232	0.516	0.247	-1.259	0.425	0.241	-1.276	0.291	0.181	-1.278	0.095	0.256
255	1.275	-1.313	0.983	0.414	NaN	NaN	NaN	-1.218	0.911	0.593	-1.188	0.746	0.626	-1.222	0.516	0.546	-1.251	0.424	0.545	-1.293	0.276	0.584	-1.307	0.094	0.502	-1.214	0.034	0.593	NaN	NaN	NaN	-1.22	0.898	0.223	NaN	NaN	NaN	-1.232	0.516	0.247	-1.259	0.425	0.241	-1.277	0.291	0.181	-1.278	0.095	0.255
256	1.28	-1.313	0.983	0.414	NaN	NaN	NaN	-1.218	0.911	0.593	-1.188	0.746	0.626	-1.221	0.516	0.546	-1.249	0.424	0.545	-1.292	0.275	0.584	-1.307	0.094	0.502	-1.214	0.034	0.593	NaN	NaN	NaN	-1.22	0.898	0.223	NaN	NaN	NaN	-1.232	0.516	0.247	-1.259	0.425	0.241	-1.276	0.29	0.181	-1.279	0.095	0.255
257	1.285	-1.313	0.983	0.414	NaN	NaN	NaN	-1.218	0.911	0.593	-1.188	0.746	0.626	-1.22	0.516	0.547	-1.248	0.424	0.545	-1.29	0.275	0.584	-1.307	0.094	0.502	-1.214	0.034	0.592	NaN	NaN	NaN	-1.22	0.898	0.223	NaN	NaN	NaN	-1.231	0.516	0.247	-1.259	0.424	0.241	-1.276	0.29	0.181	-1.279	0.095	0.255
258	1.29	-1.312	0.983	0.414	NaN	NaN	NaN	-1.218	0.911	0.594	-1.187	0.745	0.626	-1.218	0.516	0.547	-1.246	0.423	0.546	-1.289	0.274	0.584	-1.307	0.094	0.502	-1.214	0.034	0.592	NaN	NaN	NaN	-1.22	0.898	0.224	NaN	NaN	NaN	-1.231	0.517	0.247	-1.259	0.424	0.241	-1.275	0.289	0.181	-1.279	0.095	0.255
259	1.295	-1.312	0.983	0.414	NaN	NaN	NaN	-1.218	0.911	0.594	-1.185	0.744	0.626	-1.217	0.516	0.547	-1.244	0.423	0.546	-1.288	0.274	0.584	-1.307	0.094	0.502	-1.214	0.034	0.592	NaN	NaN	NaN	-1.22	0.898	0.224	NaN	NaN	NaN	-1.231	0.517	0.247	-1.258	0.425	0.241	-1.274	0.289	0.182	-1.279	0.095	0.255
260	1.3	-1.312	0.983	0.414	NaN	NaN	NaN	-1.218	0.911	0.594	-1.186	0.745	0.627	-1.216	0.516	0.547	-1.243	0.423	0.546	-1.286	0.274	0.584	-1.307	0.094	0.502	-1.214	0.034	0.592	NaN	NaN	NaN	-1.22	0.898	0.224	NaN	NaN	NaN	-1.23	0.517	0.247	-1.257	0.425	0.241	-1.274	0.289	0.182	-1.279	0.095	0.255
261	1.305	-1.312	0.983	0.414	NaN	NaN	NaN	-1.218	0.911	0.595	-1.185	0.745	0.627	-1.214	0.516	0.548	-1.241	0.422	0.547	-1.286	0.274	0.584	-1.307	0.094	0.502	-1.214	0.034	0.592	NaN	NaN	NaN	-1.219	0.898	0.224	NaN	NaN	NaN	-1.23	0.517	0.247	-1.255	0.424	0.241	-1.273	0.289	0.182	-1.279	0.095	0.255
262	1.31	-1.312	0.983	0.414	NaN	NaN	NaN	-1.218	0.911	0.595	-1.185	0.745	0.628	-1.212	0.515	0.548	-1.24	0.422	0.547	-1.285	0.274	0.584	-1.307	0.094	0.502	-1.214	0.034	0.592	NaN	NaN	NaN	-1.219	0.898	0.224	NaN	NaN	NaN	-1.23	0.517	0.247	-1.254	0.423	0.241	-1.273	0.289	0.182	-1.279	0.095	0.255
263	1.315	-1.312	0.983	0.415	NaN	NaN	NaN	-1.218	0.911	0.595	-1.185	0.745	0.628	-1.212	0.515	0.548	-1.238	0.422	0.547	-1.284	0.274	0.584	-1.307	0.094	0.502	-1.214	0.034	0.592	NaN	NaN	NaN	-1.219	0.898	0.225	NaN	NaN	NaN	-1.229	0.517	0.247	-1.254	0.424	0.241	-1.272	0.289	0.182	-1.279	0.095	0.255
264	1.32	-1.312	0.983	0.415	NaN	NaN	NaN	-1.218	0.911	0.595	-1.184	0.745	0.628	-1.211	0.515	0.548	-1.237	0.422	0.547	-1.283	0.274	0.585	-1.307	0.094	0.502	-1.214	0.035	0.592	NaN	NaN	NaN	-1.219	0.898	0.225	NaN	NaN	NaN	-1.229	0.517	0.247	-1.253	0.424	0.241	-1.271	0.289	0.182	-1.279	0.095	0.255
265	1.325	-1.312	0.983	0.415	NaN	NaN	NaN	-1.218	0.911	0.596	-1.183	0.745	0.629	-1.209	0.515	0.548	-1.236	0.421	0.547	-1.282	0.274	0.585	-1.307	0.094	0.502	-1.214	0.035	0.591	NaN	NaN	NaN	-1.219	0.899	0.225	NaN	NaN	NaN	-1.228	0.517	0.247	-1.252	0.425	0.24	-1.27	0.289	0.182	-1.279	0.095	0.255
266	1.33	-1.312	0.983	0.415	NaN	NaN	NaN	-1.218	0.911	0.596	-1.182	0.744	0.629	-1.208	0.515	0.548	-1.234	0.421	0.548	-1.281	0.273	0.585	-1.307	0.094	0.502	-1.214	0.035	0.591	NaN	NaN	NaN	-1.218	0.899	0.225	NaN	NaN	NaN	-1.226	0.517	0.248	-1.251	0.425	0.239	-1.27	0.289	0.182	-1.279	0.095	0.255
267	1.335	-1.311	0.983	0.415	NaN	NaN	NaN	-1.218	0.911	0.596	-1.179	0.742	0.628	-1.206	0.514	0.548	-1.233	0.421	0.548	-1.28	0.273	0.585	-1.307	0.094	0.502	-1.214	0.036	0.59	NaN	NaN	NaN	-1.218	0.899	0.226	NaN	NaN	NaN	-1.224	0.515	0.249	-1.25	0.425	0.24	-1.269	0.289	0.182	-1.279	0.095	0.255
268	1.34	-1.311	0.983	0.416	NaN	NaN	NaN	-1.217	0.911	0.597	-1.179	0.741	0.628	-1.205	0.514	0.548	-1.232	0.421	0.548	-1.279	0.274	0.585	-1.307	0.094	0.502	-1.214	0.036	0.59	NaN	NaN	NaN	-1.218	0.899	0.226	NaN	NaN	NaN	-1.223	0.515	0.249	-1.249	0.425	0.24	-1.267	0.29	0.182	-1.28	0.095	0.255
269	1.345	-1.311	0.983	0.416	NaN	NaN	NaN	-1.217	0.911	0.597	-1.178	0.741	0.629	-1.203	0.513	0.548	-1.231	0.421	0.548	-1.278	0.273	0.585	-1.307	0.094	0.502	-1.214	0.036	0.59	NaN	NaN	NaN	-1.217	0.898	0.226	NaN	NaN	NaN	-1.222	0.515	0.249	-1.247	0.424	0.24	-1.266	0.29	0.182	-1.28	0.095	0.255
270	1.35	-1.311	0.983	0.416	NaN	NaN	NaN	-1.217	0.91	0.598	-1.177	0.741	0.629	-1.203	0.513	0.548	-1.23	0.42	0.548	-1.277	0.273	0.585	-1.307	0.094	0.502	-1.214	0.036	0.589	NaN	NaN	NaN	-1.217	0.898	0.227	NaN	NaN	NaN	-1.221	0.515	0.249	-1.245	0.422	0.241	-1.266	0.29	0.183	-1.28	0.095	0.254
271	1.355	-1.311	0.983	0.417	NaN	NaN	NaN	-1.217	0.91	0.598	-1.178	0.742	0.629	-1.202	0.513	0.548	-1.229	0.42	0.548	-1.277	0.272	0.585	-1.307	0.094	0.501	-1.214	0.036	0.589	NaN	NaN	NaN	-1.216	0.898	0.227	NaN	NaN	NaN	-1.22	0.516	0.249	-1.243	0.421	0.241	-1.264	0.29	0.183	-1.28	0.095	0.254
272	1.36	-1.31	0.983	0.417	NaN	NaN	NaN	-1.217	0.91	0.599	-1.178	0.743	0.63	-1.201	0.513	0.548	-1.228	0.42	0.548	-1.276	0.272	0.585	-1.307	0.094	0.501	-1.214	0.036	0.589	NaN	NaN	NaN	-1.216	0.898	0.227	NaN	NaN	NaN	-1.219	0.516	0.248	-1.242	0.421	0.241	-1.261	0.289	0.183	-1.28	0.094	0.254
273	1.365	-1.31	0.983	0.417	NaN	NaN	NaN	-1.216	0.91	0.599	-1.177	0.743	0.63	-1.2	0.513	0.548	-1.227	0.42	0.548	-1.275	0.272	0.585	-1.307	0.094	0.501	-1.214	0.036	0.589	NaN	NaN	NaN	-1.215	0.898	0.228	NaN	NaN	NaN	-1.217	0.515	0.249	-1.242	0.421	0.24	-1.26	0.289	0.183	-1.28	0.094	0.254
274	1.37	-1.309	0.983	0.418	NaN	NaN	NaN	-1.215	0.91	0.599	-1.177	0.743	0.63	-1.198	0.512	0.548	-1.226	0.42	0.548	-1.275	0.272	0.585	-1.307	0.094	0.501	-1.214	0.037	0.589	NaN	NaN	NaN	-1.215	0.898	0.228	NaN	NaN	NaN	-1.216	0.515	0.249	-1.241	0.422	0.24	-1.26	0.288	0.183	-1.28	0.094	0.254
275	1.375	-1.309	0.983	0.418	NaN	NaN	NaN	-1.215	0.91	0.6	-1.176	0.743	0.631	-1.197	0.512	0.548	-1.226	0.419	0.548	-1.274	0.272	0.585	-1.308	0.094	0.501	-1.214	0.037	0.588	NaN	NaN	NaN	-1.214	0.899	0.228	NaN	NaN	NaN	-1.215	0.515	0.25	-1.239	0.422	0.24	-1.26	0.289	0.183	-1.28	0.094	0.254
276	1.38	-1.309	0.983	0.418	NaN	NaN	NaN	-1.215	0.91	0.6	-1.176	0.743	0.631	-1.197	0.512	0.548	-1.225	0.419	0.548	-1.274	0.272	0.585	-1.308	0.094	0.501	-1.214	0.037	0.588	NaN	NaN	NaN	-1.214	0.898	0.228	NaN	NaN	NaN	-1.213	0.515	0.25	-1.237	0.42	0.241	-1.259	0.289	0.183	-1.28	0.094	0.255
277	1.385	-1.308	0.983	0.419	NaN	NaN	NaN	-1.214	0.91	0.601	-1.175	0.743	0.632	-1.196	0.512	0.549	-1.224	0.419	0.548	-1.274	0.272	0.585	-1.308	0.094	0.501	-1.214	0.039	0.588	NaN	NaN	NaN	-1.213	0.898	0.229	NaN	NaN	NaN	-1.212	0.515	0.251	-1.236	0.421	0.241	-1.259	0.289	0.183	-1.28	0.094	0.255
278	1.39	-1.308	0.983	0.419	NaN	NaN	NaN	-1.213	0.91	0.601	-1.175	0.743	0.632	-1.196	0.512	0.549	-1.223	0.417	0.548	-1.273	0.272	0.585	-1.308	0.094	0.501	-1.214	0.039	0.588	NaN	NaN	NaN	-1.212	0.898	0.229	NaN	NaN	NaN	-1.21	0.514	0.251	-1.235	0.421	0.242	NaN	NaN	NaN	-1.28	0.094	0.255
279	1.395	-1.307	0.983	0.42	NaN	NaN	NaN	-1.213	0.91	0.602	-1.174	0.742	0.632	-1.195	0.512	0.549	-1.221	0.416	0.548	-1.273	0.272	0.585	-1.308	0.094	0.501	-1.214	0.039	0.588	NaN	NaN	NaN	-1.212	0.898	0.23	NaN	NaN	NaN	-1.208	0.513	0.252	-1.234	0.422	0.242	NaN	NaN	NaN	-1.28	0.094	0.255
280	1.4	-1.307	0.983	0.42	NaN	NaN	NaN	-1.212	0.91	0.602	-1.174	0.742	0.632	-1.195	0.512	0.549	-1.222	0.418	0.549	-1.273	0.272	0.585	-1.308	0.094	0.501	-1.213	0.039	0.588	NaN	NaN	NaN	-1.211	0.898	0.23	NaN	NaN	NaN	-1.207	0.513	0.252	-1.233	0.422	0.242	-1.254	0.288	0.184	-1.28	0.094	0.255
281	1.405	-1.306	0.982	0.42	NaN	NaN	NaN	-1.212	0.91	0.603	-1.173	0.742	0.632	-1.194	0.512	0.549	-1.222	0.418	0.549	-1.272	0.272	0.585	-1.308	0.094	0.5	-1.213	0.04	0.588	NaN	NaN	NaN	-1.21	0.898	0.231	NaN	NaN	NaN	-1.206	0.513	0.252	-1.231	0.422	0.242	-1.253	0.289	0.185	-1.28	0.094	0.255
282	1.41	-1.305	0.982	0.421	NaN	NaN	NaN	-1.211	0.909	0.603	-1.173	0.742	0.633	-1.194	0.512	0.549	-1.221	0.418	0.549	-1.272	0.272	0.585	-1.308	0.094	0.5	-1.214	0.04	0.588	NaN	NaN	NaN	-1.209	0.898	0.231	NaN	NaN	NaN	-1.204	0.513	0.253	-1.228	0.419	0.243	-1.252	0.288	0.185	-1.28	0.094	0.255
283	1.415	-1.305	0.982	0.421	NaN	NaN	NaN	-1.21	0.909	0.603	-1.172	0.742	0.633	-1.193	0.511	0.549	-1.221	0.418	0.549	-1.272	0.272	0.585	-1.309	0.094	0.5	-1.214	0.041	0.588	NaN	NaN	NaN	-1.208	0.898	0.231	NaN	NaN	NaN	-1.202	0.513	0.253	-1.226	0.419	0.243	-1.253	0.288	0.185	-1.28	0.094	0.255
284	1.42	-1.304	0.982	0.422	NaN	NaN	NaN	-1.21	0.909	0.604	-1.171	0.742	0.633	-1.193	0.511	0.55	-1.221	0.418	0.55	-1.272	0.272	0.585	-1.31	0.096	0.5	-1.214	0.042	0.587	NaN	NaN	NaN	-1.207	0.897	0.232	NaN	NaN	NaN	-1.2	0.512	0.254	-1.226	0.419	0.244	-1.252	0.288	0.185	-1.279	0.095	0.255
285	1.425	-1.303	0.982	0.422	NaN	NaN	NaN	-1.209	0.909	0.604	-1.171	0.742	0.634	-1.192	0.51	0.55	-1.22	0.418	0.55	-1.272	0.272	0.586	-1.309	0.094	0.5	-1.214	0.042	0.587	NaN	NaN	NaN	-1.206	0.897	0.232	NaN	NaN	NaN	-1.199	0.512	0.254	-1.225	0.418	0.244	-1.25	0.289	0.185	-1.277	0.096	0.255
286	1.43	-1.303	0.982	0.423	NaN	NaN	NaN	-1.208	0.909	0.605	-1.171	0.741	0.634	-1.191	0.51	0.55	-1.22	0.417	0.55	-1.272	0.271	0.586	-1.309	0.095	0.5	-1.214	0.042	0.587	NaN	NaN	NaN	-1.205	0.897	0.233	NaN	NaN	NaN	-1.197	0.512	0.254	-1.222	0.418	0.244	-1.25	0.289	0.186	-1.276	0.095	0.255
287	1.435	-1.302	0.981	0.423	NaN	NaN	NaN	-1.208	0.908	0.605	-1.17	0.741	0.634	-1.191	0.51	0.55	-1.219	0.417	0.55	-1.272	0.271	0.586	-1.31	0.096	0.5	-1.214	0.042	0.587	NaN	NaN	NaN	-1.204	0.897	0.233	NaN	NaN	NaN	-1.195	0.512	0.255	-1.22	0.418	0.245	-1.249	0.288	0.186	-1.276	0.096	0.256
288	1.44	-1.301	0.981	0.423	NaN	NaN	NaN	-1.208	0.908	0.605	-1.169	0.74	0.635	-1.19	0.51	0.551	-1.218	0.416	0.55	-1.272	0.271	0.586	-1.31	0.096	0.5	-1.214	0.042	0.587	NaN	NaN	NaN	-1.204	0.897	0.234	NaN	NaN	NaN	-1.193	0.512	0.255	-1.219	0.419	0.245	-1.248	0.288	0.187	-1.277	0.096	0.256
289	1.445	-1.3	0.981	0.424	NaN	NaN	NaN	-1.207	0.908	0.606	-1.169	0.74	0.635	-1.19	0.51	0.551	-1.216	0.413	0.549	-1.272	0.271	0.586	-1.309	0.094	0.5	-1.214	0.042	0.587	NaN	NaN	NaN	-1.202	0.897	0.234	NaN	NaN	NaN	-1.191	0.512	0.255	-1.217	0.419	0.245	-1.246	0.288	0.187	-1.279	0.094	0.256
290	1.45	-1.3	0.981	0.424	NaN	NaN	NaN	-1.206	0.908	0.606	-1.168	0.74	0.636	-1.19	0.51	0.552	-1.215	0.412	0.549	-1.271	0.27	0.586	-1.309	0.094	0.501	-1.214	0.042	0.587	NaN	NaN	NaN	-1.201	0.897	0.234	NaN	NaN	NaN	-1.189	0.511	0.255	-1.214	0.418	0.246	-1.246	0.288	0.187	-1.279	0.094	0.256
291	1.455	-1.299	0.981	0.424	NaN	NaN	NaN	-1.206	0.908	0.607	-1.168	0.74	0.636	-1.189	0.51	0.551	-1.216	0.413	0.55	-1.271	0.269	0.586	-1.309	0.093	0.501	-1.214	0.042	0.587	NaN	NaN	NaN	-1.2	0.896	0.235	NaN	NaN	NaN	-1.186	0.51	0.256	-1.211	0.417	0.246	-1.246	0.288	0.187	-1.279	0.094	0.257
292	1.46	-1.298	0.98	0.425	NaN	NaN	NaN	-1.205	0.908	0.607	-1.168	0.74	0.636	-1.187	0.509	0.55	-1.217	0.415	0.551	-1.27	0.269	0.587	-1.31	0.094	0.501	-1.214	0.042	0.587	NaN	NaN	NaN	-1.198	0.896	0.236	NaN	NaN	NaN	-1.183	0.51	0.256	-1.209	0.417	0.246	-1.244	0.289	0.187	-1.279	0.094	0.257
293	1.465	-1.297	0.98	0.425	NaN	NaN	NaN	-1.205	0.907	0.607	-1.166	0.738	0.637	-1.186	0.508	0.549	-1.217	0.415	0.552	-1.27	0.269	0.587	-1.312	0.096	0.501	-1.214	0.042	0.587	NaN	NaN	NaN	-1.197	0.895	0.236	NaN	NaN	NaN	-1.18	0.509	0.256	-1.206	0.417	0.247	-1.244	0.289	0.187	-1.279	0.094	0.257
294	1.47	-1.297	0.98	0.425	NaN	NaN	NaN	-1.204	0.907	0.608	-1.164	0.736	0.637	-1.186	0.508	0.55	-1.217	0.415	0.553	-1.27	0.269	0.588	-1.312	0.096	0.501	-1.214	0.042	0.587	NaN	NaN	NaN	-1.196	0.895	0.236	NaN	NaN	NaN	-1.176	0.508	0.257	-1.204	0.417	0.248	-1.241	0.289	0.187	-1.278	0.095	0.257
295	1.475	-1.296	0.98	0.426	NaN	NaN	NaN	-1.203	0.907	0.608	-1.164	0.736	0.637	-1.185	0.508	0.55	-1.217	0.415	0.553	-1.27	0.269	0.589	-1.313	0.096	0.501	-1.214	0.042	0.587	NaN	NaN	NaN	-1.195	0.895	0.237	NaN	NaN	NaN	-1.173	0.508	0.257	-1.2	0.417	0.248	-1.239	0.288	0.188	-1.275	0.096	0.256
296	1.48	-1.295	0.979	0.426	NaN	NaN	NaN	-1.203	0.906	0.609	-1.165	0.738	0.638	-1.185	0.508	0.551	-1.217	0.415	0.554	-1.27	0.268	0.589	-1.313	0.096	0.501	-1.215	0.042	0.587	NaN	NaN	NaN	-1.193	0.895	0.237	NaN	NaN	NaN	-1.17	0.507	0.257	-1.197	0.416	0.248	-1.237	0.288	0.188	-1.275	0.097	0.256
297	1.485	-1.294	0.979	0.427	NaN	NaN	NaN	-1.202	0.906	0.61	-1.165	0.738	0.639	-1.185	0.508	0.552	-1.217	0.415	0.555	-1.27	0.268	0.589	-1.313	0.096	0.501	-1.215	0.042	0.587	NaN	NaN	NaN	-1.192	0.894	0.237	NaN	NaN	NaN	-1.165	0.506	0.258	-1.193	0.415	0.248	-1.234	0.289	0.188	-1.274	0.097	0.256
298	1.49	-1.293	0.979	0.427	NaN	NaN	NaN	-1.201	0.906	0.61	-1.163	0.737	0.639	-1.187	0.508	0.555	-1.217	0.415	0.555	-1.27	0.268	0.59	-1.314	0.096	0.501	-1.215	0.041	0.588	NaN	NaN	NaN	-1.191	0.894	0.238	NaN	NaN	NaN	-1.161	0.505	0.258	-1.188	0.414	0.249	-1.233	0.289	0.188	-1.274	0.098	0.257
299	1.495	-1.293	0.978	0.428	NaN	NaN	NaN	-1.201	0.906	0.611	-1.16	0.734	0.639	-1.187	0.508	0.556	-1.216	0.414	0.556	-1.27	0.268	0.59	-1.314	0.096	0.501	-1.215	0.041	0.588	NaN	NaN	NaN	-1.189	0.893	0.239	NaN	NaN	NaN	-1.156	0.504	0.259	-1.184	0.414	0.248	-1.231	0.289	0.189	-1.274	0.099	0.257
300	1.5	-1.292	0.978	0.428	NaN	NaN	NaN	-1.2	0.906	0.611	-1.159	0.733	0.639	-1.186	0.507	0.555	-1.216	0.414	0.556	-1.269	0.267	0.59	-1.314	0.096	0.502	-1.215	0.04	0.588	NaN	NaN	NaN	-1.188	0.893	0.239	NaN	NaN	NaN	-1.151	0.503	0.259	-1.18	0.413	0.249	-1.228	0.289	0.189	-1.274	0.099	0.257
301	1.505	-1.291	0.977	0.429	NaN	NaN	NaN	-1.199	0.905	0.611	-1.159	0.733	0.64	-1.186	0.507	0.558	-1.216	0.414	0.557	-1.269	0.266	0.591	-1.314	0.095	0.502	-1.215	0.04	0.588	NaN	NaN	NaN	-1.187	0.892	0.24	NaN	NaN	NaN	-1.146	0.502	0.26	-1.176	0.412	0.249	-1.225	0.289	0.189	-1.276	0.098	0.257
302	1.51	-1.29	0.977	0.429	NaN	NaN	NaN	-1.198	0.905	0.612	-1.159	0.733	0.64	-1.186	0.507	0.559	-1.216	0.413	0.558	-1.269	0.266	0.591	-1.315	0.094	0.503	-1.215	0.039	0.589	NaN	NaN	NaN	-1.186	0.891	0.24	NaN	NaN	NaN	-1.142	0.501	0.26	-1.172	0.412	0.25	-1.223	0.289	0.19	-1.276	0.099	0.257
303	1.515	-1.289	0.976	0.43	NaN	NaN	NaN	-1.197	0.904	0.612	-1.159	0.734	0.641	-1.186	0.506	0.56	-1.216	0.413	0.559	-1.269	0.265	0.592	-1.315	0.094	0.503	-1.215	0.039	0.589	NaN	NaN	NaN	-1.185	0.891	0.24	NaN	NaN	NaN	-1.137	0.501	0.261	-1.168	0.412	0.25	-1.22	0.289	0.19	-1.275	0.099	0.257
304	1.52	-1.288	0.976	0.43	NaN	NaN	NaN	-1.196	0.904	0.613	-1.159	0.734	0.642	-1.186	0.507	0.561	-1.215	0.412	0.559	-1.269	0.265	0.593	-1.315	0.094	0.503	-1.215	0.039	0.589	NaN	NaN	NaN	-1.184	0.89	0.241	NaN	NaN	NaN	-1.132	0.5	0.261	-1.163	0.412	0.251	-1.216	0.29	0.19	-1.274	0.1	0.258
305	1.525	-1.288	0.975	0.431	NaN	NaN	NaN	-1.195	0.903	0.613	-1.156	0.732	0.642	-1.187	0.509	0.561	-1.215	0.412	0.56	-1.269	0.265	0.593	-1.315	0.094	0.503	-1.215	0.038	0.589	NaN	NaN	NaN	-1.183	0.889	0.241	NaN	NaN	NaN	-1.127	0.499	0.262	-1.159	0.412	0.251	-1.213	0.29	0.191	-1.273	0.102	0.258
306	1.53	-1.287	0.974	0.431	NaN	NaN	NaN	-1.194	0.903	0.614	-1.154	0.731	0.642	-1.184	0.506	0.56	-1.215	0.412	0.56	-1.269	0.265	0.594	-1.315	0.093	0.503	-1.215	0.038	0.589	NaN	NaN	NaN	-1.181	0.887	0.242	NaN	NaN	NaN	-1.122	0.499	0.262	-1.155	0.412	0.251	-1.21	0.291	0.191	-1.271	0.103	0.258
307	1.535	-1.286	0.974	0.432	NaN	NaN	NaN	-1.193	0.903	0.614	-1.152	0.73	0.641	-1.185	0.506	0.562	-1.215	0.412	0.561	-1.269	0.265	0.594	-1.316	0.093	0.504	-1.215	0.037	0.59	NaN	NaN	NaN	-1.179	0.886	0.242	NaN	NaN	NaN	-1.117	0.499	0.263	-1.15	0.412	0.252	-1.206	0.291	0.192	-1.27	0.104	0.259
308	1.54	-1.285	0.973	0.432	NaN	NaN	NaN	-1.192	0.903	0.615	-1.153	0.731	0.642	-1.184	0.505	0.563	-1.214	0.411	0.561	-1.269	0.264	0.594	-1.316	0.093	0.504	-1.215	0.037	0.59	NaN	NaN	NaN	-1.178	0.885	0.243	NaN	NaN	NaN	-1.111	0.498	0.264	-1.145	0.411	0.252	-1.203	0.291	0.192	-1.268	0.105	0.259
309	1.545	-1.284	0.973	0.433	NaN	NaN	NaN	-1.191	0.902	0.615	-1.156	0.734	0.645	-1.183	0.505	0.562	-1.214	0.411	0.562	-1.269	0.264	0.594	-1.316	0.093	0.504	-1.215	0.037	0.59	NaN	NaN	NaN	-1.177	0.884	0.243	NaN	NaN	NaN	-1.106	0.497	0.264	-1.14	0.411	0.253	-1.2	0.293	0.193	-1.267	0.107	0.26
310	1.55	-1.283	0.972	0.433	NaN	NaN	NaN	-1.191	0.902	0.616	-1.155	0.735	0.646	-1.181	0.504	0.561	-1.214	0.411	0.562	-1.269	0.264	0.594	-1.316	0.093	0.504	-1.215	0.037	0.59	NaN	NaN	NaN	-1.177	0.884	0.243	NaN	NaN	NaN	-1.101	0.497	0.265	-1.134	0.411	0.253	-1.197	0.295	0.194	-1.267	0.11	0.262
311	1.555	-1.282	0.972	0.433	NaN	NaN	NaN	-1.19	0.901	0.616	-1.153	0.733	0.646	-1.181	0.504	0.562	-1.213	0.41	0.562	-1.269	0.264	0.594	-1.316	0.093	0.504	-1.216	0.036	0.59	NaN	NaN	NaN	-1.175	0.883	0.243	NaN	NaN	NaN	-1.095	0.497	0.266	-1.13	0.412	0.254	-1.194	0.296	0.194	-1.265	0.113	0.262
312	1.56	-1.281	0.972	0.433	NaN	NaN	NaN	-1.188	0.901	0.616	-1.15	0.73	0.645	-1.181	0.504	0.564	-1.212	0.41	0.562	-1.269	0.264	0.594	-1.316	0.093	0.504	-1.216	0.036	0.59	NaN	NaN	NaN	-1.174	0.882	0.243	NaN	NaN	NaN	-1.09	0.497	0.266	-1.125	0.412	0.254	-1.19	0.296	0.195	-1.264	0.114	0.263
313	1.565	-1.28	0.971	0.434	NaN	NaN	NaN	-1.187	0.901	0.617	-1.148	0.729	0.644	-1.181	0.504	0.564	-1.212	0.41	0.563	-1.269	0.264	0.594	-1.316	0.093	0.504	-1.216	0.036	0.59	NaN	NaN	NaN	-1.172	0.881	0.243	NaN	NaN	NaN	-1.085	0.498	0.266	-1.119	0.412	0.255	-1.186	0.298	0.196	-1.261	0.116	0.264
314	1.57	-1.279	0.971	0.434	NaN	NaN	NaN	-1.186	0.9	0.617	-1.146	0.728	0.643	-1.18	0.504	0.564	-1.211	0.41	0.563	-1.269	0.264	0.594	-1.316	0.093	0.504	-1.216	0.036	0.59	NaN	NaN	NaN	-1.171	0.881	0.243	NaN	NaN	NaN	-1.079	0.498	0.267	-1.114	0.413	0.255	-1.183	0.3	0.196	-1.259	0.118	0.265
315	1.575	-1.278	0.971	0.435	NaN	NaN	NaN	-1.185	0.9	0.617	-1.147	0.73	0.644	-1.178	0.503	0.564	-1.211	0.41	0.563	-1.269	0.264	0.594	-1.316	0.093	0.504	-1.216	0.036	0.59	NaN	NaN	NaN	-1.169	0.881	0.243	NaN	NaN	NaN	-1.074	0.499	0.267	-1.109	0.413	0.255	-1.179	0.302	0.197	-1.256	0.121	0.266
316	1.58	-1.276	0.971	0.435	NaN	NaN	NaN	-1.184	0.899	0.617	-1.148	0.731	0.646	-1.176	0.502	0.562	-1.21	0.409	0.563	-1.268	0.263	0.594	-1.316	0.093	0.503	-1.216	0.036	0.59	NaN	NaN	NaN	-1.168	0.881	0.244	NaN	NaN	NaN	-1.069	0.499	0.267	-1.104	0.414	0.255	-1.175	0.303	0.198	-1.254	0.123	0.267
317	1.585	-1.275	0.971	0.436	NaN	NaN	NaN	-1.183	0.899	0.618	-1.145	0.728	0.647	-1.174	0.502	0.562	-1.209	0.409	0.563	-1.267	0.263	0.594	-1.316	0.093	0.503	-1.216	0.036	0.59	NaN	NaN	NaN	-1.166	0.881	0.244	NaN	NaN	NaN	-1.064	0.499	0.267	-1.099	0.415	0.256	-1.171	0.304	0.199	-1.251	0.125	0.268
318	1.59	-1.274	0.971	0.436	NaN	NaN	NaN	-1.181	0.899	0.618	-1.143	0.728	0.647	-1.173	0.501	0.562	-1.208	0.409	0.563	-1.267	0.262	0.594	-1.316	0.093	0.503	-1.216	0.036	0.59	NaN	NaN	NaN	-1.165	0.881	0.244	NaN	NaN	NaN	-1.058	0.5	0.267	-1.093	0.415	0.256	-1.166	0.305	0.2	-1.248	0.127	0.27
319	1.595	-1.272	0.971	0.436	NaN	NaN	NaN	-1.18	0.899	0.618	-1.142	0.728	0.647	-1.172	0.501	0.562	-1.208	0.409	0.563	-1.266	0.262	0.594	-1.316	0.093	0.503	-1.216	0.036	0.59	NaN	NaN	NaN	-1.163	0.881	0.244	NaN	NaN	NaN	-1.053	0.501	0.267	-1.088	0.416	0.256	-1.162	0.306	0.201	-1.245	0.129	0.271
320	1.6	-1.271	0.971	0.437	NaN	NaN	NaN	-1.179	0.899	0.618	-1.141	0.728	0.647	-1.172	0.501	0.562	-1.207	0.409	0.563	-1.266	0.262	0.594	-1.316	0.093	0.503	-1.216	0.036	0.59	NaN	NaN	NaN	-1.162	0.881	0.244	NaN	NaN	NaN	-1.048	0.502	0.267	-1.084	0.417	0.256	-1.159	0.308	0.201	-1.241	0.13	0.272
321	1.605	-1.269	0.971	0.437	NaN	NaN	NaN	-1.178	0.898	0.619	-1.142	0.728	0.647	-1.172	0.501	0.563	-1.206	0.408	0.563	-1.265	0.262	0.594	-1.316	0.093	0.503	-1.216	0.036	0.59	NaN	NaN	NaN	-1.16	0.881	0.244	NaN	NaN	NaN	-1.044	0.503	0.267	-1.079	0.419	0.256	-1.154	0.309	0.202	-1.237	0.132	0.273
322	1.61	-1.268	0.971	0.437	NaN	NaN	NaN	-1.177	0.898	0.619	-1.142	0.73	0.648	-1.172	0.501	0.563	-1.206	0.408	0.563	-1.265	0.262	0.594	-1.316	0.093	0.503	-1.216	0.036	0.59	NaN	NaN	NaN	-1.159	0.882	0.244	NaN	NaN	NaN	-1.039	0.504	0.267	-1.075	0.42	0.257	-1.15	0.31	0.203	-1.232	0.133	0.275
323	1.615	-1.266	0.971	0.438	NaN	NaN	NaN	-1.175	0.898	0.619	-1.14	0.729	0.649	-1.169	0.5	0.562	-1.205	0.408	0.563	-1.265	0.262	0.594	-1.315	0.093	0.503	-1.216	0.036	0.59	NaN	NaN	NaN	-1.157	0.882	0.244	NaN	NaN	NaN	-1.034	0.504	0.267	-1.069	0.42	0.257	-1.145	0.311	0.203	-1.228	0.134	0.276
324	1.62	-1.264	0.971	0.438	NaN	NaN	NaN	-1.174	0.898	0.619	-1.137	0.727	0.648	-1.17	0.502	0.563	-1.203	0.406	0.563	-1.264	0.262	0.594	-1.315	0.094	0.503	-1.216	0.036	0.59	NaN	NaN	NaN	-1.155	0.882	0.244	NaN	NaN	NaN	-1.029	0.505	0.267	-1.064	0.421	0.258	-1.14	0.312	0.204	-1.223	0.136	0.277
325	1.625	-1.262	0.971	0.438	NaN	NaN	NaN	-1.172	0.898	0.619	-1.136	0.726	0.648	-1.173	0.505	0.566	-1.201	0.403	0.562	-1.264	0.262	0.594	-1.315	0.094	0.502	-1.216	0.036	0.59	NaN	NaN	NaN	-1.153	0.882	0.244	NaN	NaN	NaN	-1.024	0.505	0.267	-1.059	0.422	0.258	-1.136	0.313	0.205	-1.219	0.138	0.279
326	1.63	-1.261	0.971	0.438	NaN	NaN	NaN	-1.17	0.897	0.619	-1.135	0.726	0.648	-1.172	0.505	0.567	-1.2	0.403	0.561	-1.264	0.262	0.594	-1.315	0.095	0.502	-1.216	0.036	0.59	NaN	NaN	NaN	-1.152	0.883	0.245	NaN	NaN	NaN	-1.019	0.507	0.267	-1.054	0.423	0.258	-1.131	0.314	0.206	-1.213	0.139	0.28
327	1.635	-1.259	0.971	0.439	NaN	NaN	NaN	-1.169	0.897	0.619	-1.134	0.726	0.648	-1.169	0.501	0.565	-1.199	0.403	0.561	-1.264	0.262	0.594	-1.315	0.095	0.502	-1.216	0.036	0.59	NaN	NaN	NaN	-1.15	0.883	0.245	NaN	NaN	NaN	-1.015	0.508	0.267	-1.049	0.424	0.258	-1.126	0.315	0.206	-1.206	0.139	0.28
328	1.64	-1.257	0.971	0.439	NaN	NaN	NaN	-1.167	0.897	0.619	-1.134	0.726	0.648	-1.166	0.499	0.563	-1.2	0.404	0.562	-1.264	0.263	0.594	-1.315	0.095	0.502	-1.216	0.036	0.59	NaN	NaN	NaN	-1.149	0.884	0.245	NaN	NaN	NaN	-1.01	0.509	0.267	-1.044	0.424	0.259	-1.12	0.316	0.207	-1.2	0.139	0.281
329	1.645	-1.255	0.971	0.439	NaN	NaN	NaN	-1.165	0.897	0.619	-1.134	0.727	0.648	-1.165	0.499	0.562	-1.201	0.405	0.562	-1.264	0.263	0.594	-1.315	0.095	0.502	-1.216	0.036	0.59	NaN	NaN	NaN	-1.146	0.884	0.245	NaN	NaN	NaN	-1.006	0.51	0.267	-1.039	0.425	0.259	-1.115	0.316	0.207	-1.195	0.14	0.283
330	1.65	-1.253	0.972	0.44	NaN	NaN	NaN	-1.163	0.896	0.619	-1.133	0.727	0.649	-1.165	0.499	0.562	-1.199	0.403	0.561	-1.264	0.263	0.594	-1.315	0.095	0.502	-1.216	0.036	0.59	NaN	NaN	NaN	-1.145	0.884	0.245	NaN	NaN	NaN	-1.002	0.512	0.267	-1.034	0.426	0.259	-1.11	0.317	0.208	-1.189	0.14	0.285
331	1.655	-1.252	0.972	0.44	NaN	NaN	NaN	-1.162	0.896	0.62	-1.13	0.725	0.649	-1.164	0.499	0.562	-1.198	0.403	0.561	-1.264	0.263	0.594	-1.315	0.095	0.502	-1.216	0.036	0.591	NaN	NaN	NaN	-1.143	0.885	0.246	NaN	NaN	NaN	-0.997	0.513	0.267	-1.029	0.428	0.259	-1.104	0.317	0.208	-1.182	0.14	0.285
332	1.66	-1.249	0.972	0.44	NaN	NaN	NaN	-1.16	0.896	0.62	-1.128	0.724	0.648	-1.164	0.499	0.563	-1.198	0.403	0.561	-1.264	0.263	0.594	-1.315	0.095	0.502	-1.216	0.036	0.591	NaN	NaN	NaN	-1.141	0.885	0.246	NaN	NaN	NaN	-0.993	0.514	0.267	-1.024	0.429	0.259	-1.098	0.317	0.209	-1.175	0.14	0.287
333	1.665	-1.247	0.972	0.441	NaN	NaN	NaN	-1.158	0.896	0.62	-1.128	0.724	0.648	-1.165	0.499	0.564	-1.198	0.403	0.561	-1.264	0.263	0.593	-1.314	0.095	0.502	-1.216	0.035	0.591	NaN	NaN	NaN	-1.139	0.886	0.246	NaN	NaN	NaN	-0.988	0.515	0.267	-1.019	0.43	0.26	-1.092	0.317	0.209	-1.168	0.14	0.287
334	1.67	-1.245	0.972	0.441	NaN	NaN	NaN	-1.156	0.895	0.62	-1.127	0.724	0.648	-1.165	0.499	0.564	-1.198	0.403	0.561	-1.264	0.263	0.593	-1.314	0.096	0.502	-1.216	0.035	0.591	NaN	NaN	NaN	-1.136	0.886	0.246	NaN	NaN	NaN	-0.984	0.516	0.266	-1.013	0.43	0.26	-1.086	0.318	0.21	-1.16	0.14	0.288
335	1.675	-1.243	0.972	0.441	NaN	NaN	NaN	-1.154	0.894	0.619	-1.126	0.724	0.648	-1.165	0.499	0.564	-1.197	0.403	0.56	-1.264	0.263	0.592	-1.314	0.095	0.501	-1.216	0.035	0.591	NaN	NaN	NaN	-1.134	0.886	0.246	NaN	NaN	NaN	-0.979	0.517	0.267	-1.008	0.431	0.26	-1.08	0.318	0.21	-1.152	0.139	0.289
336	1.68	-1.241	0.972	0.441	NaN	NaN	NaN	-1.152	0.894	0.619	-1.125	0.724	0.648	-1.164	0.499	0.564	-1.197	0.403	0.56	-1.264	0.263	0.592	-1.313	0.094	0.501	-1.216	0.035	0.591	NaN	NaN	NaN	-1.131	0.886	0.246	NaN	NaN	NaN	-0.975	0.519	0.267	-1.003	0.432	0.26	-1.074	0.318	0.21	-1.144	0.139	0.29
337	1.685	-1.239	0.972	0.442	NaN	NaN	NaN	-1.15	0.894	0.619	-1.125	0.725	0.648	-1.164	0.499	0.563	-1.197	0.403	0.56	-1.264	0.263	0.592	-1.314	0.095	0.501	-1.216	0.035	0.591	NaN	NaN	NaN	-1.129	0.886	0.246	NaN	NaN	NaN	-0.97	0.521	0.266	-0.998	0.433	0.261	-1.068	0.318	0.211	-1.136	0.139	0.291
338	1.69	-1.236	0.972	0.442	NaN	NaN	NaN	-1.148	0.894	0.619	-1.123	0.724	0.648	-1.164	0.499	0.563	-1.197	0.403	0.56	-1.264	0.263	0.592	-1.314	0.095	0.501	-1.216	0.034	0.591	NaN	NaN	NaN	-1.127	0.886	0.246	NaN	NaN	NaN	-0.966	0.522	0.266	-0.993	0.434	0.261	-1.062	0.318	0.211	-1.127	0.139	0.291
339	1.695	-1.234	0.972	0.442	NaN	NaN	NaN	-1.146	0.893	0.619	-1.12	0.722	0.648	-1.163	0.499	0.563	-1.197	0.403	0.56	-1.264	0.264	0.592	-1.312	0.093	0.501	-1.216	0.034	0.591	NaN	NaN	NaN	-1.125	0.887	0.246	NaN	NaN	NaN	-0.961	0.522	0.267	-0.988	0.434	0.261	-1.056	0.318	0.212	-1.12	0.137	0.292
340	1.7	-1.232	0.973	0.443	NaN	NaN	NaN	-1.144	0.893	0.619	-1.119	0.721	0.647	-1.163	0.499	0.563	-1.197	0.403	0.56	-1.264	0.264	0.591	-1.312	0.092	0.501	-1.216	0.034	0.591	NaN	NaN	NaN	-1.123	0.887	0.246	NaN	NaN	NaN	-0.957	0.523	0.266	-0.983	0.435	0.261	-1.049	0.318	0.212	-1.111	0.137	0.292
341	1.705	-1.23	0.973	0.443	NaN	NaN	NaN	-1.142	0.893	0.618	-1.117	0.721	0.647	-1.162	0.499	0.564	-1.197	0.404	0.56	-1.264	0.264	0.591	-1.312	0.092	0.501	-1.216	0.034	0.592	NaN	NaN	NaN	-1.121	0.888	0.246	NaN	NaN	NaN	-0.953	0.524	0.266	-0.978	0.436	0.261	-1.043	0.317	0.212	-1.103	0.136	0.293
342	1.71	-1.227	0.973	0.443	NaN	NaN	NaN	-1.14	0.892	0.618	-1.116	0.721	0.647	-1.161	0.498	0.564	-1.198	0.406	0.561	-1.264	0.264	0.591	-1.312	0.092	0.5	-1.216	0.034	0.592	NaN	NaN	NaN	-1.119	0.888	0.245	NaN	NaN	NaN	-0.948	0.525	0.266	-0.973	0.437	0.261	-1.036	0.317	0.212	-1.094	0.136	0.293
343	1.715	-1.225	0.972	0.443	NaN	NaN	NaN	-1.138	0.892	0.618	-1.115	0.72	0.647	-1.16	0.498	0.564	-1.198	0.407	0.561	-1.264	0.264	0.591	-1.311	0.092	0.5	-1.216	0.034	0.592	NaN	NaN	NaN	-1.117	0.888	0.245	NaN	NaN	NaN	-0.944	0.526	0.266	-0.968	0.438	0.262	-1.03	0.317	0.213	-1.085	0.134	0.293
344	1.72	-1.223	0.972	0.443	NaN	NaN	NaN	-1.135	0.891	0.618	-1.113	0.72	0.647	-1.159	0.498	0.564	-1.198	0.407	0.561	-1.264	0.264	0.591	-1.311	0.092	0.5	-1.216	0.034	0.592	NaN	NaN	NaN	-1.115	0.888	0.245	NaN	NaN	NaN	-0.939	0.526	0.266	-0.963	0.438	0.261	-1.023	0.316	0.213	-1.077	0.133	0.294
345	1.725	-1.22	0.972	0.443	NaN	NaN	NaN	-1.133	0.89	0.618	-1.111	0.719	0.647	-1.159	0.497	0.564	-1.198	0.407	0.561	-1.264	0.264	0.591	-1.311	0.092	0.5	-1.216	0.034	0.592	NaN	NaN	NaN	-1.112	0.888	0.245	NaN	NaN	NaN	-0.934	0.527	0.267	-0.958	0.439	0.261	-1.017	0.316	0.213	-1.068	0.132	0.295
346	1.73	-1.217	0.971	0.444	NaN	NaN	NaN	-1.131	0.89	0.618	-1.11	0.719	0.647	-1.158	0.497	0.564	-1.197	0.407	0.56	-1.264	0.265	0.591	-1.311	0.092	0.5	-1.216	0.034	0.592	NaN	NaN	NaN	-1.109	0.888	0.245	NaN	NaN	NaN	-0.931	0.529	0.267	-0.953	0.439	0.262	-1.01	0.316	0.213	-1.059	0.131	0.295
347	1.735	-1.215	0.971	0.444	NaN	NaN	NaN	-1.129	0.889	0.618	-1.108	0.719	0.647	-1.158	0.497	0.564	-1.197	0.407	0.56	-1.264	0.265	0.591	-1.311	0.092	0.5	-1.216	0.034	0.592	NaN	NaN	NaN	-1.107	0.888	0.245	NaN	NaN	NaN	-0.926	0.53	0.267	-0.948	0.44	0.262	-1.004	0.315	0.214	-1.051	0.13	0.295
348	1.74	-1.212	0.971	0.444	NaN	NaN	NaN	-1.126	0.889	0.618	-1.107	0.719	0.647	-1.157	0.497	0.564	-1.196	0.407	0.56	-1.264	0.265	0.591	-1.31	0.092	0.5	-1.216	0.034	0.592	NaN	NaN	NaN	-1.104	0.888	0.245	NaN	NaN	NaN	-0.921	0.53	0.267	-0.943	0.44	0.262	-0.997	0.315	0.214	-1.042	0.129	0.296
349	1.745	-1.209	0.97	0.444	NaN	NaN	NaN	-1.123	0.888	0.617	-1.105	0.719	0.647	-1.156	0.497	0.564	-1.196	0.407	0.56	-1.263	0.265	0.59	-1.31	0.092	0.5	-1.216	0.033	0.592	NaN	NaN	NaN	-1.102	0.887	0.245	NaN	NaN	NaN	-0.918	0.531	0.267	-0.937	0.44	0.262	-0.991	0.314	0.214	-1.032	0.128	0.296
350	1.75	-1.206	0.97	0.444	NaN	NaN	NaN	-1.121	0.888	0.618	-1.103	0.718	0.647	-1.155	0.497	0.563	-1.195	0.406	0.559	-1.263	0.265	0.59	-1.31	0.093	0.5	-1.215	0.033	0.592	NaN	NaN	NaN	-1.098	0.887	0.245	NaN	NaN	NaN	-0.914	0.532	0.268	-0.932	0.44	0.262	-0.984	0.314	0.214	-1.023	0.126	0.296
351	1.755	-1.204	0.97	0.444	NaN	NaN	NaN	-1.119	0.887	0.618	-1.101	0.718	0.647	-1.155	0.497	0.563	-1.194	0.406	0.559	-1.263	0.265	0.59	-1.309	0.093	0.5	-1.215	0.033	0.593	NaN	NaN	NaN	-1.096	0.887	0.245	NaN	NaN	NaN	-0.909	0.532	0.268	-0.928	0.44	0.263	-0.978	0.314	0.214	-1.014	0.126	0.296
352	1.76	-1.201	0.97	0.445	NaN	NaN	NaN	-1.116	0.887	0.617	-1.099	0.718	0.647	-1.155	0.498	0.563	-1.194	0.406	0.559	-1.263	0.265	0.59	-1.309	0.093	0.5	-1.215	0.033	0.593	NaN	NaN	NaN	-1.093	0.887	0.245	NaN	NaN	NaN	-0.906	0.533	0.268	-0.923	0.441	0.263	-0.971	0.313	0.214	-1.005	0.125	0.296
353	1.765	-1.198	0.97	0.445	NaN	NaN	NaN	-1.113	0.886	0.617	-1.097	0.717	0.647	-1.155	0.499	0.564	-1.193	0.406	0.559	-1.263	0.265	0.59	-1.309	0.093	0.5	-1.215	0.032	0.593	NaN	NaN	NaN	-1.091	0.887	0.245	NaN	NaN	NaN	-0.902	0.533	0.268	-0.918	0.441	0.263	-0.963	0.312	0.215	-0.996	0.124	0.296
354	1.77	-1.195	0.969	0.445	NaN	NaN	NaN	-1.11	0.885	0.617	-1.094	0.716	0.647	-1.154	0.5	0.564	-1.193	0.406	0.558	-1.262	0.265	0.59	-1.309	0.093	0.5	-1.215	0.032	0.593	NaN	NaN	NaN	-1.088	0.886	0.245	NaN	NaN	NaN	-0.897	0.533	0.268	-0.913	0.441	0.263	-0.956	0.311	0.215	-0.986	0.123	0.297
355	1.775	-1.193	0.969	0.445	NaN	NaN	NaN	-1.108	0.885	0.618	-1.092	0.715	0.647	-1.153	0.5	0.563	-1.192	0.406	0.558	-1.262	0.266	0.589	-1.309	0.093	0.5	-1.214	0.032	0.593	NaN	NaN	NaN	-1.086	0.886	0.245	NaN	NaN	NaN	-0.893	0.534	0.268	-0.908	0.442	0.263	-0.95	0.311	0.215	-0.977	0.122	0.297
356	1.78	-1.19	0.968	0.446	NaN	NaN	NaN	-1.105	0.884	0.617	-1.09	0.715	0.646	-1.151	0.498	0.563	-1.192	0.406	0.558	-1.262	0.266	0.589	-1.308	0.094	0.5	-1.214	0.031	0.593	NaN	NaN	NaN	-1.083	0.885	0.245	NaN	NaN	NaN	-0.889	0.534	0.268	-0.903	0.442	0.263	-0.943	0.311	0.215	-0.968	0.121	0.298
357	1.785	-1.187	0.968	0.446	NaN	NaN	NaN	-1.101	0.884	0.617	-1.087	0.715	0.646	-1.148	0.495	0.562	-1.191	0.406	0.558	-1.262	0.266	0.589	-1.308	0.094	0.5	-1.214	0.031	0.593	NaN	NaN	NaN	-1.08	0.885	0.245	NaN	NaN	NaN	-0.885	0.534	0.268	-0.898	0.442	0.263	-0.935	0.31	0.215	-0.959	0.12	0.298
358	1.79	-1.183	0.967	0.447	NaN	NaN	NaN	-1.098	0.883	0.617	-1.085	0.714	0.646	-1.147	0.495	0.562	-1.19	0.406	0.557	-1.261	0.266	0.589	-1.308	0.094	0.5	-1.214	0.031	0.593	NaN	NaN	NaN	-1.077	0.884	0.245	NaN	NaN	NaN	-0.881	0.535	0.268	-0.893	0.442	0.264	-0.929	0.31	0.215	-0.949	0.119	0.298
359	1.795	-1.18	0.967	0.447	NaN	NaN	NaN	-1.095	0.882	0.618	-1.082	0.714	0.646	-1.148	0.497	0.563	-1.189	0.406	0.557	-1.261	0.266	0.589	-1.308	0.094	0.5	-1.214	0.031	0.593	NaN	NaN	NaN	-1.074	0.883	0.245	NaN	NaN	NaN	-0.876	0.534	0.268	-0.888	0.441	0.264	-0.922	0.309	0.215	-0.94	0.119	0.298
360	1.8	-1.177	0.966	0.447	NaN	NaN	NaN	-1.091	0.882	0.618	-1.08	0.713	0.646	-1.147	0.498	0.562	-1.188	0.406	0.557	-1.261	0.267	0.589	-1.307	0.094	0.5	-1.214	0.03	0.593	NaN	NaN	NaN	-1.072	0.883	0.245	NaN	NaN	NaN	-0.873	0.535	0.268	-0.883	0.441	0.264	-0.915	0.308	0.215	-0.931	0.118	0.298
361	1.805	-1.173	0.965	0.447	NaN	NaN	NaN	-1.088	0.881	0.618	-1.078	0.713	0.646	-1.146	0.498	0.562	-1.188	0.406	0.557	-1.26	0.267	0.589	-1.307	0.095	0.5	-1.214	0.03	0.593	NaN	NaN	NaN	-1.069	0.882	0.245	NaN	NaN	NaN	-0.869	0.535	0.268	-0.878	0.441	0.264	-0.909	0.308	0.215	-0.922	0.117	0.298
362	1.81	-1.17	0.965	0.448	NaN	NaN	NaN	-1.085	0.88	0.617	-1.075	0.713	0.646	-1.144	0.497	0.562	-1.187	0.406	0.556	-1.26	0.267	0.588	-1.307	0.095	0.5	-1.214	0.03	0.593	NaN	NaN	NaN	-1.066	0.882	0.245	NaN	NaN	NaN	-0.865	0.534	0.268	-0.873	0.441	0.264	-0.902	0.308	0.215	-0.913	0.116	0.298
363	1.815	-1.167	0.964	0.448	NaN	NaN	NaN	-1.081	0.88	0.618	-1.072	0.712	0.646	-1.143	0.498	0.562	-1.186	0.407	0.556	-1.26	0.267	0.588	-1.307	0.097	0.499	-1.214	0.03	0.594	NaN	NaN	NaN	-1.063	0.881	0.245	-0.944	0.734	0.206	-0.861	0.534	0.267	-0.868	0.441	0.264	-0.895	0.307	0.215	-0.905	0.116	0.298
364	1.82	-1.163	0.964	0.448	NaN	NaN	NaN	-1.078	0.879	0.618	-1.07	0.712	0.646	-1.142	0.498	0.562	-1.186	0.407	0.556	-1.259	0.268	0.588	-1.307	0.098	0.499	-1.214	0.03	0.594	NaN	NaN	NaN	-1.06	0.88	0.246	-0.942	0.733	0.205	-0.857	0.533	0.267	-0.864	0.441	0.264	-0.888	0.306	0.215	-0.896	0.115	0.298
365	1.825	-1.16	0.963	0.449	NaN	NaN	NaN	-1.075	0.879	0.618	-1.067	0.711	0.646	-1.141	0.498	0.562	-1.185	0.407	0.556	-1.258	0.268	0.588	-1.307	0.098	0.499	-1.214	0.03	0.594	NaN	NaN	NaN	-1.057	0.879	0.246	-0.939	0.733	0.205	-0.853	0.533	0.267	-0.859	0.441	0.264	-0.882	0.305	0.215	-0.888	0.114	0.298
366	1.83	-1.156	0.963	0.449	NaN	NaN	NaN	-1.071	0.878	0.618	-1.064	0.71	0.645	-1.14	0.498	0.562	-1.183	0.407	0.556	-1.258	0.268	0.588	-1.307	0.099	0.499	-1.214	0.03	0.594	NaN	NaN	NaN	-1.053	0.878	0.246	-0.935	0.732	0.205	-0.85	0.533	0.267	-0.854	0.441	0.265	-0.876	0.305	0.215	-0.88	0.114	0.299
367	1.835	-1.153	0.962	0.45	NaN	NaN	NaN	-1.067	0.877	0.618	-1.061	0.71	0.645	-1.138	0.498	0.562	-1.182	0.407	0.555	-1.257	0.268	0.587	-1.306	0.1	0.499	-1.214	0.03	0.594	NaN	NaN	NaN	-1.05	0.878	0.246	-0.933	0.732	0.205	-0.846	0.532	0.268	-0.849	0.44	0.265	-0.869	0.304	0.215	-0.872	0.113	0.299
368	1.84	-1.149	0.961	0.45	NaN	NaN	NaN	-1.063	0.877	0.619	-1.058	0.709	0.645	-1.135	0.497	0.561	-1.181	0.407	0.555	-1.256	0.269	0.587	-1.306	0.1	0.499	-1.214	0.03	0.594	NaN	NaN	NaN	-1.047	0.877	0.246	-0.929	0.731	0.206	-0.843	0.532	0.268	-0.845	0.44	0.265	-0.863	0.303	0.215	-0.865	0.112	0.299
369	1.845	-1.145	0.96	0.45	NaN	NaN	NaN	-1.059	0.876	0.619	-1.055	0.708	0.645	-1.132	0.494	0.559	-1.179	0.407	0.555	-1.255	0.269	0.587	-1.306	0.1	0.499	-1.214	0.03	0.594	NaN	NaN	NaN	-1.044	0.877	0.246	-0.927	0.731	0.205	-0.839	0.532	0.269	-0.84	0.439	0.265	-0.857	0.303	0.215	-0.857	0.111	0.3
370	1.85	-1.141	0.96	0.45	NaN	NaN	NaN	-1.055	0.875	0.618	-1.052	0.708	0.645	-1.13	0.494	0.559	-1.178	0.407	0.555	-1.255	0.27	0.587	-1.305	0.1	0.499	-1.214	0.03	0.594	NaN	NaN	NaN	-1.04	0.876	0.246	NaN	NaN	NaN	-0.835	0.532	0.269	-0.835	0.438	0.265	-0.851	0.302	0.216	-0.849	0.11	0.3
371	1.855	-1.137	0.959	0.45	NaN	NaN	NaN	-1.052	0.875	0.618	-1.049	0.708	0.644	-1.128	0.494	0.559	-1.177	0.408	0.555	-1.254	0.271	0.587	-1.305	0.101	0.499	-1.214	0.03	0.594	NaN	NaN	NaN	-1.037	0.875	0.246	-0.916	0.728	0.205	-0.831	0.531	0.269	-0.831	0.438	0.265	-0.846	0.301	0.216	-0.843	0.11	0.3
372	1.86	-1.133	0.959	0.45	NaN	NaN	NaN	-1.049	0.874	0.619	-1.046	0.707	0.644	-1.127	0.495	0.559	-1.175	0.408	0.555	-1.253	0.272	0.587	-1.304	0.101	0.499	-1.214	0.03	0.594	NaN	NaN	NaN	-1.033	0.875	0.246	-0.913	0.728	0.205	-0.827	0.531	0.269	-0.826	0.438	0.266	-0.84	0.301	0.215	-0.836	0.109	0.3
373	1.865	-1.129	0.958	0.451	NaN	NaN	NaN	-1.045	0.874	0.619	-1.043	0.707	0.644	-1.126	0.496	0.56	-1.173	0.408	0.555	-1.253	0.274	0.587	-1.303	0.102	0.5	-1.214	0.031	0.594	NaN	NaN	NaN	-1.029	0.874	0.246	-0.909	0.727	0.205	-0.823	0.529	0.27	-0.822	0.437	0.266	-0.835	0.3	0.216	-0.83	0.109	0.301
374	1.87	-1.126	0.958	0.45	NaN	NaN	NaN	-1.041	0.873	0.618	-1.04	0.706	0.643	-1.123	0.496	0.56	-1.17	0.408	0.555	-1.253	0.276	0.587	-1.303	0.102	0.5	-1.215	0.031	0.594	NaN	NaN	NaN	-1.025	0.873	0.246	-0.906	0.727	0.205	-0.82	0.529	0.27	-0.818	0.436	0.267	-0.83	0.299	0.216	-0.824	0.108	0.301
375	1.875	-1.121	0.957	0.45	NaN	NaN	NaN	-1.038	0.873	0.618	-1.036	0.705	0.642	-1.118	0.494	0.559	-1.168	0.408	0.554	-1.252	0.277	0.587	-1.302	0.102	0.5	-1.215	0.031	0.594	NaN	NaN	NaN	-1.021	0.872	0.246	-0.902	0.727	0.206	-0.815	0.528	0.271	-0.814	0.436	0.267	-0.824	0.298	0.216	-0.818	0.106	0.302
376	1.88	-1.117	0.957	0.45	NaN	NaN	NaN	-1.034	0.872	0.618	-1.033	0.705	0.643	-1.115	0.494	0.559	-1.165	0.407	0.554	-1.25	0.277	0.588	-1.302	0.104	0.5	-1.215	0.031	0.594	NaN	NaN	NaN	-1.016	0.872	0.246	-0.897	0.726	0.206	-0.812	0.527	0.271	-0.81	0.435	0.268	-0.82	0.298	0.217	-0.813	0.106	0.302
377	1.885	-1.113	0.956	0.45	NaN	NaN	NaN	-1.029	0.871	0.618	-1.029	0.704	0.642	-1.113	0.494	0.56	-1.162	0.407	0.555	-1.248	0.278	0.587	-1.302	0.107	0.499	-1.215	0.031	0.594	NaN	NaN	NaN	-1.012	0.871	0.246	-0.892	0.725	0.206	-0.808	0.526	0.271	-0.806	0.434	0.268	-0.816	0.297	0.218	-0.808	0.105	0.303
378	1.89	-1.109	0.956	0.45	NaN	NaN	NaN	-1.025	0.871	0.618	-1.025	0.704	0.642	-1.109	0.494	0.56	-1.159	0.407	0.555	-1.246	0.279	0.587	-1.302	0.108	0.499	-1.215	0.031	0.594	NaN	NaN	NaN	-1.007	0.871	0.245	-0.888	0.724	0.205	-0.804	0.525	0.272	-0.802	0.433	0.269	-0.812	0.296	0.218	-0.804	0.104	0.303
379	1.895	-1.104	0.955	0.449	NaN	NaN	NaN	-1.021	0.87	0.617	-1.021	0.704	0.642	-1.104	0.493	0.559	-1.156	0.407	0.555	-1.244	0.279	0.588	-1.301	0.109	0.499	-1.215	0.031	0.594	NaN	NaN	NaN	-1.003	0.87	0.245	-0.883	0.723	0.205	-0.8	0.524	0.273	-0.798	0.432	0.269	-0.808	0.295	0.218	-0.799	0.103	0.304
380	1.9	-1.1	0.955	0.449	NaN	NaN	NaN	-1.016	0.87	0.617	-1.017	0.703	0.642	-1.099	0.492	0.559	-1.152	0.407	0.556	-1.241	0.28	0.588	-1.299	0.109	0.5	-1.215	0.031	0.594	NaN	NaN	NaN	-0.998	0.869	0.245	-0.878	0.723	0.206	-0.797	0.523	0.274	-0.795	0.431	0.27	-0.804	0.294	0.219	-0.796	0.101	0.304
381	1.905	-1.095	0.954	0.448	NaN	NaN	NaN	-1.012	0.869	0.616	-1.013	0.703	0.641	-1.094	0.491	0.56	-1.148	0.407	0.556	-1.238	0.28	0.588	-1.298	0.109	0.5	-1.215	0.031	0.594	NaN	NaN	NaN	-0.993	0.868	0.245	-0.873	0.722	0.206	-0.793	0.522	0.274	-0.791	0.429	0.271	-0.8	0.292	0.22	-0.793	0.1	0.305
382	1.91	-1.091	0.953	0.448	NaN	NaN	NaN	-1.008	0.869	0.616	-1.009	0.703	0.641	-1.091	0.491	0.56	-1.144	0.406	0.557	-1.235	0.281	0.588	-1.297	0.111	0.5	-1.215	0.031	0.594	NaN	NaN	NaN	-0.988	0.868	0.244	-0.869	0.722	0.206	-0.789	0.521	0.275	-0.788	0.428	0.271	-0.797	0.291	0.22	-0.79	0.1	0.305
383	1.915	-1.086	0.953	0.447	NaN	NaN	NaN	-1.003	0.868	0.615	-1.004	0.702	0.641	-1.087	0.492	0.561	-1.14	0.406	0.557	-1.232	0.282	0.589	-1.297	0.114	0.5	-1.215	0.031	0.594	NaN	NaN	NaN	-0.983	0.867	0.244	-0.863	0.72	0.206	-0.785	0.519	0.276	-0.784	0.427	0.272	-0.794	0.29	0.221	-0.788	0.098	0.306
384	1.92	-1.081	0.953	0.446	NaN	NaN	NaN	-0.998	0.868	0.615	-0.999	0.702	0.641	-1.08	0.491	0.561	-1.135	0.406	0.558	-1.229	0.283	0.589	-1.296	0.116	0.501	-1.215	0.031	0.594	NaN	NaN	NaN	-0.977	0.867	0.244	-0.858	0.719	0.206	-0.781	0.518	0.276	-0.781	0.425	0.273	-0.791	0.288	0.222	-0.787	0.097	0.307
385	1.925	-1.076	0.952	0.445	NaN	NaN	NaN	-0.993	0.868	0.614	-0.994	0.702	0.64	-1.075	0.491	0.562	-1.13	0.406	0.559	-1.226	0.284	0.59	-1.295	0.119	0.501	-1.215	0.031	0.594	NaN	NaN	NaN	-0.971	0.866	0.243	-0.853	0.718	0.206	-0.777	0.517	0.277	-0.777	0.424	0.273	-0.788	0.287	0.223	-0.786	0.096	0.307
386	1.93	-1.071	0.952	0.444	NaN	NaN	NaN	-0.989	0.867	0.614	-0.989	0.702	0.64	-1.069	0.489	0.562	-1.126	0.406	0.559	-1.222	0.285	0.591	-1.294	0.121	0.502	-1.215	0.031	0.594	NaN	NaN	NaN	-0.966	0.865	0.243	-0.849	0.718	0.206	-0.773	0.516	0.278	-0.774	0.422	0.274	-0.785	0.285	0.223	-0.785	0.094	0.308
387	1.935	-1.066	0.951	0.444	NaN	NaN	NaN	-0.983	0.867	0.613	-0.984	0.702	0.64	-1.064	0.49	0.564	NaN	NaN	NaN	-1.218	0.287	0.592	-1.293	0.123	0.503	-1.215	0.031	0.594	NaN	NaN	NaN	-0.96	0.865	0.242	-0.844	0.716	0.206	-0.77	0.514	0.279	-0.771	0.421	0.274	-0.782	0.284	0.224	-0.784	0.093	0.308
388	1.94	-1.06	0.951	0.443	NaN	NaN	NaN	-0.978	0.867	0.612	-0.978	0.702	0.64	-1.058	0.49	0.565	-1.111	0.404	0.562	-1.214	0.288	0.593	-1.29	0.124	0.504	-1.215	0.031	0.594	NaN	NaN	NaN	-0.955	0.864	0.242	-0.839	0.714	0.206	-0.766	0.512	0.279	-0.767	0.42	0.275	-0.78	0.283	0.225	-0.784	0.092	0.309
389	1.945	-1.055	0.951	0.442	NaN	NaN	NaN	-0.973	0.867	0.612	-0.972	0.702	0.64	-1.05	0.489	0.566	-1.106	0.404	0.563	-1.209	0.289	0.594	-1.289	0.127	0.504	-1.215	0.031	0.594	NaN	NaN	NaN	-0.949	0.864	0.241	-0.834	0.713	0.205	-0.762	0.51	0.279	-0.763	0.418	0.275	-0.778	0.282	0.226	-0.783	0.091	0.309
390	1.95	-1.05	0.95	0.441	NaN	NaN	NaN	-0.967	0.867	0.611	-0.966	0.702	0.639	-1.042	0.486	0.566	-1.1	0.403	0.564	-1.204	0.29	0.594	-1.287	0.129	0.505	-1.214	0.032	0.594	NaN	NaN	NaN	-0.943	0.864	0.241	-0.829	0.711	0.205	-0.758	0.509	0.28	-0.76	0.418	0.276	-0.776	0.281	0.227	-0.783	0.091	0.309
391	1.955	-1.045	0.95	0.44	NaN	NaN	NaN	-0.961	0.867	0.61	-0.959	0.701	0.638	-1.034	0.485	0.567	-1.093	0.403	0.565	-1.199	0.291	0.595	-1.284	0.132	0.506	-1.214	0.032	0.593	NaN	NaN	NaN	-0.938	0.863	0.24	-0.825	0.71	0.204	-0.754	0.508	0.281	-0.756	0.417	0.276	-0.774	0.281	0.228	-0.782	0.091	0.309
392	1.96	-1.04	0.95	0.439	NaN	NaN	NaN	-0.956	0.867	0.61	-0.951	0.701	0.637	-1.027	0.486	0.568	-1.086	0.402	0.566	-1.194	0.292	0.597	-1.282	0.136	0.507	-1.214	0.032	0.593	NaN	NaN	NaN	-0.932	0.863	0.239	-0.821	0.709	0.204	-0.75	0.508	0.281	-0.752	0.416	0.277	-0.771	0.282	0.228	-0.78	0.091	0.309
393	1.965	-1.034	0.951	0.438	NaN	NaN	NaN	-0.95	0.867	0.609	-0.945	0.701	0.637	-1.018	0.484	0.568	-1.078	0.402	0.568	-1.188	0.294	0.598	-1.279	0.139	0.508	-1.214	0.032	0.593	NaN	NaN	NaN	-0.926	0.864	0.239	-0.816	0.707	0.203	-0.746	0.507	0.282	-0.747	0.416	0.278	-0.767	0.281	0.228	-0.778	0.091	0.309
394	1.97	-1.029	0.951	0.438	NaN	NaN	NaN	-0.944	0.867	0.609	-0.938	0.701	0.638	-1.01	0.483	0.569	-1.07	0.401	0.569	-1.182	0.296	0.599	-1.276	0.143	0.508	-1.214	0.032	0.593	NaN	NaN	NaN	-0.921	0.864	0.238	-0.811	0.706	0.203	-0.742	0.507	0.282	-0.743	0.416	0.278	-0.763	0.281	0.228	-0.777	0.09	0.309
395	1.975	-1.024	0.951	0.437	NaN	NaN	NaN	-0.938	0.867	0.608	-0.931	0.701	0.637	-1.002	0.483	0.572	-1.062	0.401	0.571	-1.176	0.298	0.6	-1.273	0.147	0.51	-1.213	0.032	0.594	NaN	NaN	NaN	-0.915	0.865	0.238	-0.806	0.706	0.202	-0.737	0.506	0.282	-0.739	0.415	0.278	-0.758	0.28	0.228	-0.777	0.09	0.309
396	1.98	-1.018	0.951	0.436	NaN	NaN	NaN	-0.932	0.868	0.608	-0.924	0.702	0.638	-0.992	0.482	0.573	-1.054	0.4	0.572	-1.17	0.3	0.602	-1.269	0.151	0.511	-1.213	0.033	0.594	NaN	NaN	NaN	-0.91	0.866	0.237	-0.802	0.706	0.202	-0.732	0.505	0.282	-0.734	0.415	0.279	-0.753	0.28	0.228	-0.776	0.09	0.309
397	1.985	-1.013	0.951	0.435	NaN	NaN	NaN	-0.926	0.868	0.607	-0.917	0.702	0.637	-0.982	0.481	0.574	-1.045	0.401	0.574	-1.163	0.302	0.603	-1.264	0.154	0.511	-1.213	0.033	0.594	NaN	NaN	NaN	-0.905	0.866	0.236	-0.797	0.706	0.202	-0.728	0.505	0.283	-0.731	0.414	0.279	-0.748	0.28	0.228	-0.774	0.089	0.309
398	1.99	-1.007	0.951	0.435	NaN	NaN	NaN	-0.919	0.868	0.607	-0.909	0.702	0.638	-0.971	0.479	0.575	-1.036	0.402	0.576	-1.156	0.304	0.604	-1.259	0.159	0.512	-1.212	0.034	0.594	NaN	NaN	NaN	-0.899	0.867	0.236	-0.793	0.706	0.202	-0.724	0.505	0.283	-0.727	0.413	0.279	-0.744	0.279	0.227	-0.773	0.089	0.309
399	1.995	-1.002	0.952	0.434	NaN	NaN	NaN	-0.913	0.868	0.606	-0.901	0.702	0.637	-0.96	0.478	0.576	-1.027	0.402	0.578	-1.147	0.306	0.605	-1.253	0.163	0.513	-1.212	0.035	0.595	NaN	NaN	NaN	-0.894	0.867	0.235	-0.789	0.705	0.201	-0.72	0.505	0.282	-0.724	0.412	0.279	-0.741	0.278	0.227	-0.772	0.088	0.309
400	2	-0.996	0.952	0.433	NaN	NaN	NaN	-0.906	0.869	0.606	-0.893	0.702	0.637	-0.949	0.477	0.578	-1.017	0.402	0.58	-1.138	0.308	0.606	-1.248	0.168	0.514	-1.211	0.037	0.595	NaN	NaN	NaN	-0.889	0.867	0.234	-0.785	0.705	0.2	-0.717	0.505	0.282	-0.721	0.412	0.278	-0.74	0.277	0.226	-0.772	0.088	0.309
401	2.005	-0.991	0.952	0.432	NaN	NaN	NaN	-0.9	0.869	0.605	-0.885	0.703	0.637	-0.939	0.476	0.58	-1.007	0.402	0.581	-1.132	0.312	0.607	-1.242	0.173	0.515	-1.211	0.038	0.595	NaN	NaN	NaN	-0.884	0.868	0.233	-0.781	0.704	0.199	-0.713	0.503	0.282	-0.718	0.411	0.278	-0.738	0.276	0.226	-0.771	0.088	0.309
402	2.01	-0.986	0.953	0.432	NaN	NaN	NaN	-0.893	0.87	0.605	-0.877	0.703	0.637	-0.928	0.477	0.582	-0.996	0.401	0.582	-1.124	0.316	0.609	-1.235	0.178	0.516	-1.21	0.04	0.595	NaN	NaN	NaN	-0.88	0.868	0.233	-0.777	0.704	0.198	-0.711	0.502	0.281	-0.715	0.41	0.278	-0.737	0.275	0.226	-0.771	0.087	0.309
403	2.015	-0.98	0.953	0.431	NaN	NaN	NaN	-0.887	0.87	0.604	-0.868	0.703	0.636	-0.918	0.478	0.584	-0.985	0.402	0.585	-1.114	0.319	0.609	-1.227	0.182	0.517	-1.209	0.043	0.595	NaN	NaN	NaN	NaN	NaN	NaN	-0.774	0.703	0.197	-0.71	0.501	0.281	-0.713	0.409	0.277	-0.735	0.275	0.226	-0.771	0.087	0.309
404	2.02	-0.975	0.954	0.43	NaN	NaN	NaN	-0.88	0.871	0.604	-0.861	0.703	0.637	-0.906	0.476	0.586	-0.974	0.403	0.586	-1.103	0.321	0.609	-1.219	0.187	0.519	-1.208	0.046	0.595	NaN	NaN	NaN	-0.869	0.868	0.231	-0.77	0.702	0.197	-0.706	0.501	0.28	-0.711	0.409	0.276	-0.733	0.274	0.226	-0.77	0.087	0.309
405	2.025	-0.97	0.954	0.43	NaN	NaN	NaN	-0.874	0.872	0.604	-0.853	0.704	0.638	-0.894	0.476	0.586	-0.962	0.402	0.586	-1.093	0.324	0.609	-1.211	0.191	0.52	-1.206	0.049	0.594	NaN	NaN	NaN	NaN	NaN	NaN	-0.767	0.702	0.196	-0.704	0.5	0.28	-0.709	0.408	0.276	-0.733	0.274	0.226	-0.77	0.087	0.308
406	2.03	-0.965	0.955	0.429	NaN	NaN	NaN	-0.867	0.872	0.604	-0.845	0.704	0.639	-0.883	0.475	0.587	-0.95	0.402	0.587	-1.083	0.328	0.609	-1.202	0.196	0.521	-1.204	0.053	0.594	NaN	NaN	NaN	-0.858	0.869	0.229	-0.764	0.702	0.195	-0.702	0.5	0.279	-0.707	0.407	0.275	-0.733	0.274	0.225	-0.77	0.087	0.308
407	2.035	-0.959	0.955	0.428	NaN	NaN	NaN	-0.861	0.873	0.603	-0.838	0.705	0.64	-0.871	0.475	0.588	-0.938	0.403	0.588	-1.073	0.332	0.61	-1.192	0.2	0.522	-1.201	0.058	0.595	NaN	NaN	NaN	-0.854	0.869	0.229	-0.76	0.701	0.194	-0.699	0.499	0.277	-0.706	0.407	0.275	-0.733	0.273	0.225	-0.77	0.086	0.308
408	2.04	-0.954	0.956	0.428	NaN	NaN	NaN	-0.855	0.874	0.603	-0.83	0.705	0.64	-0.858	0.474	0.589	-0.927	0.404	0.59	-1.063	0.336	0.611	-1.182	0.204	0.523	-1.198	0.062	0.595	NaN	NaN	NaN	-0.849	0.87	0.229	-0.756	0.7	0.194	-0.697	0.499	0.277	-0.704	0.406	0.274	-0.732	0.273	0.224	-0.77	0.086	0.308
409	2.045	-0.949	0.956	0.427	NaN	NaN	NaN	-0.849	0.875	0.603	-0.822	0.706	0.64	-0.845	0.474	0.589	-0.914	0.404	0.591	-1.051	0.338	0.612	-1.172	0.209	0.524	-1.196	0.069	0.594	NaN	NaN	NaN	-0.844	0.87	0.228	-0.753	0.7	0.193	-0.695	0.498	0.276	-0.703	0.405	0.274	-0.731	0.272	0.224	-0.77	0.086	0.308
410	2.05	-0.944	0.956	0.427	NaN	NaN	NaN	-0.843	0.875	0.602	-0.815	0.706	0.641	-0.833	0.474	0.589	-0.902	0.405	0.592	-1.038	0.34	0.612	-1.162	0.214	0.525	-1.192	0.074	0.593	NaN	NaN	NaN	-0.84	0.871	0.227	-0.75	0.7	0.192	-0.693	0.496	0.276	-0.701	0.405	0.273	-0.73	0.272	0.223	-0.77	0.086	0.308
411	2.055	-0.939	0.957	0.426	NaN	NaN	NaN	-0.837	0.876	0.602	-0.807	0.707	0.641	-0.822	0.475	0.59	-0.888	0.405	0.593	-1.025	0.342	0.613	-1.152	0.219	0.526	-1.186	0.079	0.592	NaN	NaN	NaN	-0.834	0.871	0.227	-0.746	0.7	0.192	-0.691	0.496	0.275	-0.699	0.404	0.272	-0.729	0.271	0.223	-0.769	0.086	0.308
412	2.06	-0.933	0.958	0.425	NaN	NaN	NaN	-0.831	0.876	0.602	-0.799	0.708	0.641	-0.81	0.476	0.591	-0.875	0.406	0.594	-1.013	0.344	0.614	-1.141	0.224	0.527	-1.181	0.085	0.591	NaN	NaN	NaN	-0.828	0.87	0.227	-0.743	0.7	0.191	-0.689	0.495	0.274	-0.698	0.404	0.271	-0.728	0.271	0.222	-0.769	0.086	0.307
413	2.065	-0.928	0.958	0.425	NaN	NaN	NaN	-0.825	0.877	0.602	-0.792	0.709	0.641	-0.798	0.476	0.592	-0.862	0.406	0.594	-0.999	0.345	0.615	-1.129	0.228	0.527	-1.174	0.091	0.59	NaN	NaN	NaN	-0.821	0.869	0.226	-0.739	0.699	0.19	-0.688	0.495	0.273	-0.696	0.403	0.271	-0.728	0.27	0.222	-0.769	0.086	0.307
414	2.07	-0.923	0.959	0.424	NaN	NaN	NaN	-0.819	0.878	0.601	-0.785	0.71	0.642	-0.786	0.477	0.593	-0.849	0.407	0.596	-0.986	0.347	0.617	-1.116	0.231	0.527	-1.167	0.097	0.589	NaN	NaN	NaN	-0.817	0.87	0.226	-0.736	0.7	0.189	-0.686	0.495	0.273	-0.695	0.403	0.27	-0.726	0.27	0.222	-0.769	0.086	0.307
415	2.075	-0.918	0.96	0.423	NaN	NaN	NaN	-0.814	0.878	0.601	-0.778	0.711	0.642	-0.775	0.478	0.594	-0.837	0.408	0.597	-0.973	0.347	0.618	-1.105	0.235	0.528	-1.159	0.104	0.588	NaN	NaN	NaN	-0.812	0.871	0.225	-0.733	0.7	0.189	-0.684	0.494	0.272	-0.694	0.402	0.27	-0.725	0.269	0.221	-0.769	0.086	0.307
416	2.08	-0.913	0.961	0.423	NaN	NaN	NaN	-0.808	0.879	0.601	-0.77	0.712	0.642	-0.763	0.479	0.594	-0.823	0.408	0.598	-0.959	0.348	0.619	-1.092	0.237	0.527	-1.149	0.11	0.587	NaN	NaN	NaN	-0.807	0.871	0.225	-0.729	0.7	0.188	-0.683	0.494	0.272	-0.692	0.402	0.27	-0.724	0.269	0.221	-0.769	0.086	0.307
417	2.085	-0.907	0.962	0.422	NaN	NaN	NaN	-0.802	0.88	0.6	-0.763	0.714	0.642	-0.751	0.481	0.595	-0.81	0.409	0.598	-0.947	0.348	0.621	-1.081	0.241	0.527	-1.138	0.115	0.588	NaN	NaN	NaN	-0.802	0.872	0.224	-0.725	0.7	0.188	-0.681	0.494	0.271	-0.691	0.402	0.269	-0.723	0.269	0.22	-0.769	0.086	0.307
418	2.09	-0.902	0.962	0.421	NaN	NaN	NaN	-0.797	0.881	0.6	-0.756	0.715	0.642	-0.74	0.483	0.595	-0.798	0.41	0.599	-0.934	0.349	0.622	-1.071	0.245	0.528	-1.126	0.118	0.587	NaN	NaN	NaN	-0.798	0.872	0.224	-0.722	0.701	0.188	-0.679	0.494	0.271	-0.691	0.401	0.269	-0.723	0.269	0.22	-0.769	0.086	0.307
419	2.095	-0.897	0.963	0.421	NaN	NaN	NaN	-0.792	0.882	0.6	-0.749	0.717	0.642	-0.728	0.485	0.596	-0.785	0.411	0.599	-0.922	0.35	0.622	-1.057	0.247	0.527	-1.115	0.121	0.588	NaN	NaN	NaN	-0.793	0.873	0.223	-0.722	0.703	0.188	-0.677	0.494	0.27	-0.69	0.401	0.268	-0.723	0.269	0.22	-0.769	0.086	0.307
420	2.1	-0.892	0.964	0.42	NaN	NaN	NaN	-0.786	0.883	0.599	-0.741	0.719	0.641	-0.717	0.487	0.597	-0.773	0.413	0.6	-0.909	0.351	0.623	-1.044	0.249	0.526	-1.101	0.122	0.588	NaN	NaN	NaN	-0.788	0.873	0.223	-0.719	0.705	0.187	-0.676	0.494	0.27	-0.689	0.401	0.268	-0.723	0.269	0.22	-0.769	0.086	0.307
421	2.105	-0.887	0.965	0.419	NaN	NaN	NaN	-0.781	0.884	0.599	-0.734	0.721	0.641	-0.705	0.489	0.597	-0.76	0.415	0.6	-0.897	0.353	0.623	-1.032	0.251	0.526	-1.086	0.124	0.588	NaN	NaN	NaN	-0.784	0.874	0.222	-0.712	0.702	0.186	-0.675	0.494	0.27	-0.689	0.401	0.267	-0.723	0.269	0.219	-0.769	0.086	0.307
422	2.11	-0.882	0.966	0.419	NaN	NaN	NaN	-0.775	0.885	0.599	-0.726	0.722	0.641	-0.695	0.492	0.598	-0.748	0.418	0.6	-0.885	0.355	0.623	-1.021	0.254	0.527	-1.07	0.126	0.589	NaN	NaN	NaN	-0.779	0.874	0.222	-0.709	0.702	0.186	-0.673	0.494	0.269	-0.688	0.401	0.267	-0.724	0.27	0.219	-0.769	0.086	0.307
423	2.115	-0.876	0.967	0.418	NaN	NaN	NaN	-0.77	0.887	0.599	-0.719	0.725	0.641	-0.683	0.494	0.598	-0.737	0.42	0.6	-0.872	0.357	0.623	-1.009	0.255	0.526	-1.053	0.126	0.59	NaN	NaN	NaN	-0.774	0.875	0.222	-0.708	0.704	0.186	-0.671	0.493	0.268	-0.688	0.401	0.266	-0.724	0.27	0.219	-0.769	0.086	0.307
424	2.12	-0.871	0.968	0.418	NaN	NaN	NaN	-0.765	0.888	0.599	-0.712	0.726	0.641	-0.672	0.497	0.598	-0.724	0.422	0.6	-0.86	0.359	0.623	-0.996	0.256	0.526	-1.035	0.126	0.59	NaN	NaN	NaN	-0.769	0.876	0.221	-0.707	0.707	0.186	-0.67	0.494	0.268	-0.688	0.401	0.266	-0.724	0.27	0.218	-0.768	0.086	0.307
425	2.125	-0.866	0.969	0.417	NaN	NaN	NaN	-0.759	0.889	0.598	-0.704	0.729	0.641	-0.661	0.5	0.599	-0.712	0.424	0.6	-0.847	0.36	0.622	-0.983	0.257	0.526	-1.018	0.126	0.591	NaN	NaN	NaN	-0.765	0.877	0.221	-0.701	0.705	0.186	-0.669	0.494	0.267	-0.687	0.401	0.266	-0.724	0.27	0.218	-0.768	0.086	0.307
426	2.13	-0.861	0.97	0.417	NaN	NaN	NaN	-0.754	0.891	0.598	-0.697	0.731	0.64	-0.65	0.502	0.599	-0.7	0.426	0.6	-0.835	0.362	0.622	-0.968	0.256	0.525	-1.001	0.126	0.592	NaN	NaN	NaN	-0.759	0.877	0.221	-0.697	0.706	0.185	-0.668	0.494	0.267	-0.687	0.402	0.266	-0.724	0.27	0.218	-0.769	0.086	0.307
427	2.135	-0.856	0.971	0.417	NaN	NaN	NaN	-0.749	0.892	0.598	-0.689	0.733	0.64	-0.639	0.505	0.599	-0.689	0.429	0.6	-0.823	0.363	0.621	-0.953	0.254	0.526	-0.983	0.125	0.594	NaN	NaN	NaN	-0.755	0.878	0.22	-0.694	0.706	0.185	-0.668	0.494	0.267	-0.686	0.402	0.265	-0.724	0.271	0.218	-0.769	0.087	0.306
428	2.14	-0.85	0.972	0.416	NaN	NaN	NaN	-0.743	0.893	0.598	-0.682	0.736	0.64	-0.628	0.508	0.599	-0.677	0.431	0.599	-0.811	0.364	0.621	-0.937	0.252	0.527	-0.965	0.124	0.595	NaN	NaN	NaN	-0.75	0.879	0.22	-0.691	0.706	0.185	-0.667	0.494	0.267	-0.686	0.402	0.265	-0.724	0.271	0.217	-0.769	0.087	0.307
429	2.145	-0.845	0.974	0.416	NaN	NaN	NaN	-0.737	0.895	0.598	-0.674	0.738	0.64	-0.618	0.511	0.599	-0.665	0.433	0.599	-0.799	0.365	0.621	-0.926	0.252	0.526	-0.947	0.122	0.595	NaN	NaN	NaN	-0.744	0.88	0.22	-0.687	0.706	0.185	-0.666	0.494	0.266	-0.686	0.402	0.265	-0.724	0.272	0.217	-0.768	0.087	0.307
430	2.15	-0.84	0.975	0.415	NaN	NaN	NaN	-0.732	0.896	0.598	-0.666	0.74	0.64	-0.608	0.514	0.599	-0.653	0.435	0.599	-0.787	0.366	0.62	-0.912	0.251	0.526	-0.929	0.12	0.596	NaN	NaN	NaN	-0.74	0.88	0.22	-0.684	0.707	0.185	-0.665	0.494	0.266	-0.685	0.402	0.265	-0.724	0.272	0.217	-0.768	0.087	0.307
431	2.155	-0.835	0.976	0.415	NaN	NaN	NaN	-0.726	0.898	0.597	-0.659	0.743	0.64	-0.598	0.517	0.599	-0.642	0.437	0.599	-0.774	0.366	0.62	-0.898	0.248	0.526	-0.912	0.118	0.597	NaN	NaN	NaN	-0.735	0.881	0.22	-0.681	0.708	0.185	-0.664	0.494	0.265	-0.685	0.402	0.265	-0.724	0.272	0.217	-0.768	0.087	0.307
432	2.16	-0.829	0.977	0.414	NaN	NaN	NaN	-0.721	0.899	0.597	-0.652	0.745	0.639	-0.587	0.519	0.598	-0.631	0.439	0.599	-0.761	0.365	0.62	-0.884	0.246	0.526	-0.894	0.115	0.597	-0.606	0.929	0.251	-0.73	0.881	0.219	-0.679	0.708	0.184	-0.663	0.495	0.265	-0.685	0.402	0.265	-0.724	0.272	0.217	-0.768	0.087	0.307
433	2.165	-0.824	0.978	0.414	NaN	NaN	NaN	-0.715	0.9	0.597	-0.645	0.747	0.639	-0.577	0.522	0.598	-0.619	0.441	0.598	-0.748	0.364	0.62	-0.87	0.244	0.526	-0.876	0.112	0.598	-0.601	0.929	0.251	-0.726	0.882	0.219	-0.676	0.709	0.184	-0.662	0.495	0.265	-0.684	0.403	0.265	-0.724	0.272	0.217	-0.767	0.087	0.307
434	2.17	-0.819	0.979	0.414	NaN	NaN	NaN	-0.71	0.902	0.597	-0.638	0.749	0.639	-0.567	0.525	0.597	-0.608	0.443	0.597	-0.735	0.364	0.62	-0.855	0.241	0.526	-0.858	0.109	0.598	-0.596	0.93	0.25	-0.721	0.883	0.219	-0.673	0.709	0.184	-0.662	0.495	0.265	-0.684	0.403	0.265	-0.724	0.273	0.217	-0.767	0.087	0.307
435	2.175	-0.814	0.98	0.413	NaN	NaN	NaN	-0.704	0.903	0.597	-0.632	0.751	0.639	-0.558	0.528	0.597	-0.597	0.445	0.597	-0.723	0.364	0.62	-0.841	0.237	0.526	-0.84	0.106	0.598	-0.591	0.93	0.25	-0.716	0.883	0.219	-0.67	0.71	0.184	-0.661	0.495	0.265	-0.683	0.403	0.265	-0.725	0.273	0.217	-0.767	0.087	0.307
436	2.18	-0.808	0.98	0.413	NaN	NaN	NaN	-0.698	0.904	0.597	-0.625	0.752	0.637	-0.548	0.53	0.597	-0.587	0.447	0.597	-0.711	0.363	0.62	-0.826	0.234	0.526	-0.821	0.103	0.599	-0.585	0.931	0.25	-0.711	0.884	0.219	-0.667	0.71	0.184	-0.66	0.496	0.265	-0.683	0.403	0.265	-0.725	0.273	0.217	-0.768	0.087	0.307
437	2.185	-0.803	0.981	0.413	NaN	NaN	NaN	-0.693	0.906	0.597	-0.618	0.755	0.638	-0.539	0.533	0.596	-0.576	0.448	0.596	-0.698	0.361	0.621	-0.811	0.23	0.526	-0.803	0.099	0.6	-0.579	0.932	0.25	-0.706	0.884	0.219	-0.663	0.71	0.184	-0.659	0.496	0.264	-0.683	0.404	0.265	-0.725	0.274	0.217	-0.768	0.088	0.307
438	2.19	-0.797	0.982	0.412	NaN	NaN	NaN	-0.687	0.907	0.597	-0.61	0.758	0.639	-0.53	0.536	0.596	-0.565	0.45	0.596	-0.685	0.359	0.62	-0.795	0.226	0.526	-0.783	0.096	0.6	-0.573	0.933	0.249	-0.702	0.885	0.219	-0.66	0.711	0.184	-0.659	0.497	0.264	-0.683	0.404	0.265	-0.725	0.274	0.217	-0.767	0.088	0.307
439	2.195	-0.792	0.983	0.412	NaN	NaN	NaN	-0.681	0.908	0.597	-0.603	0.76	0.639	-0.521	0.539	0.595	-0.555	0.451	0.596	-0.672	0.357	0.62	-0.78	0.221	0.527	-0.764	0.093	0.601	-0.568	0.934	0.249	-0.697	0.886	0.219	-0.657	0.711	0.184	-0.658	0.497	0.264	-0.682	0.404	0.265	-0.725	0.275	0.217	-0.767	0.089	0.307
440	2.2	-0.787	0.983	0.412	NaN	NaN	NaN	-0.676	0.909	0.597	-0.596	0.762	0.638	-0.513	0.541	0.595	-0.546	0.453	0.596	-0.66	0.355	0.619	-0.764	0.217	0.527	-0.743	0.089	0.601	-0.563	0.934	0.249	-0.692	0.886	0.219	-0.654	0.711	0.184	-0.657	0.497	0.264	-0.682	0.404	0.265	-0.725	0.275	0.217	-0.767	0.089	0.307
441	2.205	-0.781	0.984	0.412	NaN	NaN	NaN	-0.67	0.911	0.597	-0.589	0.764	0.638	-0.504	0.543	0.595	-0.535	0.454	0.596	-0.648	0.354	0.619	-0.749	0.213	0.526	-0.724	0.086	0.602	-0.557	0.935	0.248	-0.688	0.886	0.219	-0.651	0.711	0.184	-0.656	0.498	0.264	-0.682	0.405	0.265	-0.725	0.275	0.217	-0.767	0.09	0.307
442	2.21	-0.776	0.984	0.412	NaN	NaN	NaN	-0.664	0.911	0.597	-0.582	0.766	0.638	-0.495	0.545	0.594	-0.525	0.455	0.595	-0.636	0.351	0.619	-0.733	0.208	0.526	-0.703	0.083	0.603	-0.552	0.935	0.248	-0.682	0.887	0.219	-0.648	0.711	0.184	-0.655	0.498	0.264	-0.681	0.405	0.265	-0.724	0.276	0.217	-0.767	0.09	0.307
443	2.215	-0.771	0.985	0.411	NaN	NaN	NaN	-0.659	0.912	0.597	-0.575	0.767	0.638	-0.488	0.547	0.593	-0.516	0.456	0.595	-0.623	0.349	0.619	-0.716	0.203	0.526	-0.682	0.08	0.603	-0.547	0.935	0.248	-0.678	0.887	0.219	-0.644	0.711	0.184	-0.653	0.498	0.265	-0.681	0.406	0.265	-0.724	0.276	0.217	-0.766	0.091	0.307
444	2.22	-0.766	0.985	0.411	NaN	NaN	NaN	-0.653	0.914	0.598	-0.568	0.769	0.638	-0.48	0.549	0.593	-0.507	0.458	0.594	-0.611	0.347	0.619	-0.7	0.198	0.526	-0.661	0.077	0.604	-0.542	0.935	0.247	-0.673	0.887	0.219	-0.641	0.711	0.184	-0.652	0.498	0.265	-0.68	0.406	0.265	-0.724	0.277	0.217	-0.766	0.091	0.308
445	2.225	-0.76	0.985	0.411	NaN	NaN	NaN	-0.647	0.914	0.598	-0.562	0.771	0.637	-0.472	0.551	0.592	-0.498	0.459	0.594	-0.599	0.345	0.619	-0.684	0.193	0.526	-0.64	0.074	0.605	-0.536	0.935	0.247	-0.668	0.887	0.219	-0.638	0.712	0.185	-0.651	0.498	0.265	-0.68	0.407	0.265	-0.724	0.278	0.217	-0.766	0.092	0.308
446	2.23	-0.755	0.986	0.411	NaN	NaN	NaN	-0.641	0.915	0.598	-0.555	0.772	0.637	-0.464	0.552	0.591	-0.488	0.459	0.592	-0.588	0.343	0.618	-0.667	0.188	0.526	-0.619	0.072	0.605	-0.531	0.935	0.246	-0.664	0.887	0.22	-0.634	0.712	0.185	-0.65	0.499	0.265	-0.679	0.407	0.266	-0.724	0.278	0.217	-0.766	0.092	0.308
447	2.235	-0.749	0.986	0.411	NaN	NaN	NaN	-0.636	0.916	0.598	-0.548	0.772	0.636	-0.457	0.554	0.591	-0.478	0.459	0.592	-0.575	0.341	0.617	-0.65	0.183	0.526	-0.598	0.069	0.606	-0.526	0.935	0.246	-0.659	0.887	0.22	-0.631	0.712	0.185	-0.648	0.499	0.265	-0.678	0.408	0.266	-0.723	0.279	0.218	-0.766	0.093	0.308
448	2.24	-0.744	0.986	0.411	NaN	NaN	NaN	-0.63	0.916	0.598	-0.542	0.774	0.637	-0.45	0.555	0.59	-0.47	0.459	0.591	-0.563	0.338	0.617	-0.633	0.178	0.526	-0.576	0.067	0.607	-0.521	0.935	0.245	-0.655	0.887	0.22	-0.627	0.712	0.185	-0.647	0.499	0.265	-0.677	0.408	0.266	-0.723	0.279	0.218	-0.766	0.093	0.308
449	2.245	-0.738	0.986	0.411	NaN	NaN	NaN	-0.624	0.916	0.598	-0.535	0.775	0.637	-0.443	0.556	0.589	-0.462	0.46	0.591	-0.551	0.335	0.617	-0.616	0.173	0.526	-0.555	0.064	0.607	-0.517	0.935	0.245	-0.653	0.889	0.22	-0.624	0.712	0.185	-0.645	0.499	0.265	-0.676	0.407	0.266	-0.723	0.28	0.218	-0.766	0.094	0.308
450	2.25	-0.733	0.986	0.411	NaN	NaN	NaN	-0.618	0.916	0.598	-0.528	0.776	0.636	-0.437	0.556	0.588	-0.454	0.461	0.59	-0.539	0.332	0.616	-0.599	0.168	0.526	-0.533	0.062	0.608	-0.513	0.936	0.244	-0.649	0.889	0.22	-0.62	0.712	0.185	-0.643	0.499	0.265	-0.674	0.408	0.267	-0.722	0.28	0.218	-0.765	0.094	0.308
451	2.255	-0.727	0.985	0.412	NaN	NaN	NaN	-0.611	0.915	0.598	-0.522	0.777	0.636	-0.43	0.557	0.587	-0.445	0.461	0.589	-0.526	0.33	0.616	-0.581	0.162	0.526	-0.512	0.06	0.608	-0.508	0.936	0.243	-0.644	0.889	0.22	-0.617	0.712	0.186	-0.641	0.499	0.266	-0.674	0.408	0.267	-0.722	0.281	0.219	-0.765	0.094	0.308
452	2.26	-0.723	0.986	0.412	NaN	NaN	NaN	-0.599	0.912	0.595	-0.515	0.777	0.636	-0.423	0.558	0.585	-0.436	0.46	0.588	-0.514	0.327	0.615	-0.563	0.158	0.525	-0.491	0.058	0.609	-0.502	0.936	0.243	-0.639	0.889	0.221	-0.613	0.712	0.186	-0.64	0.5	0.266	-0.673	0.408	0.267	-0.722	0.282	0.219	-0.764	0.095	0.308
453	2.265	-0.718	0.986	0.413	NaN	NaN	NaN	-0.59	0.91	0.593	-0.509	0.777	0.636	-0.416	0.558	0.584	-0.427	0.46	0.587	-0.503	0.325	0.615	-0.546	0.153	0.526	-0.47	0.056	0.61	-0.497	0.935	0.243	-0.634	0.888	0.221	-0.609	0.712	0.186	-0.639	0.5	0.266	-0.672	0.409	0.267	-0.721	0.282	0.219	-0.764	0.095	0.309
454	2.27	-0.711	0.985	0.412	NaN	NaN	NaN	-0.592	0.915	0.598	-0.502	0.777	0.636	-0.409	0.559	0.583	-0.42	0.46	0.586	-0.491	0.322	0.614	-0.528	0.148	0.525	-0.448	0.054	0.609	-0.491	0.933	0.242	-0.629	0.888	0.221	-0.605	0.712	0.186	-0.637	0.501	0.266	-0.671	0.409	0.267	-0.72	0.283	0.219	-0.764	0.096	0.309
455	2.275	-0.705	0.984	0.412	NaN	NaN	NaN	-0.588	0.915	0.599	-0.495	0.777	0.635	-0.403	0.558	0.583	-0.414	0.46	0.586	-0.479	0.318	0.614	-0.51	0.143	0.525	-0.428	0.053	0.609	-0.485	0.933	0.242	-0.624	0.887	0.221	-0.602	0.712	0.187	-0.635	0.501	0.266	-0.67	0.41	0.268	-0.72	0.283	0.22	-0.764	0.097	0.309
456	2.28	-0.7	0.984	0.413	NaN	NaN	NaN	-0.581	0.914	0.599	-0.489	0.777	0.635	-0.397	0.558	0.582	-0.406	0.458	0.585	-0.467	0.316	0.613	-0.493	0.139	0.525	-0.406	0.051	0.609	-0.48	0.932	0.242	-0.619	0.887	0.222	-0.598	0.712	0.187	-0.633	0.501	0.266	-0.668	0.411	0.268	-0.719	0.284	0.219	-0.764	0.097	0.309
457	2.285	-0.694	0.983	0.413	NaN	NaN	NaN	-0.574	0.913	0.598	-0.483	0.777	0.635	-0.391	0.558	0.581	-0.398	0.457	0.583	-0.455	0.313	0.613	-0.475	0.136	0.524	-0.385	0.05	0.609	-0.474	0.932	0.242	-0.613	0.887	0.222	-0.593	0.712	0.187	-0.631	0.501	0.266	-0.667	0.411	0.269	-0.718	0.285	0.219	-0.763	0.098	0.309
458	2.29	-0.688	0.982	0.413	NaN	NaN	NaN	-0.569	0.913	0.599	-0.477	0.776	0.635	-0.386	0.557	0.58	-0.39	0.455	0.582	-0.443	0.31	0.612	-0.457	0.132	0.524	-0.364	0.049	0.609	-0.469	0.931	0.242	-0.608	0.886	0.222	-0.589	0.712	0.187	-0.629	0.501	0.266	-0.666	0.411	0.269	-0.717	0.285	0.219	-0.763	0.099	0.309
459	2.295	-0.682	0.982	0.413	NaN	NaN	NaN	-0.562	0.912	0.598	-0.47	0.775	0.634	-0.38	0.556	0.579	-0.383	0.454	0.581	-0.431	0.307	0.612	-0.44	0.128	0.524	-0.342	0.049	0.608	-0.464	0.931	0.242	-0.603	0.885	0.222	-0.584	0.711	0.188	-0.626	0.502	0.267	-0.664	0.412	0.269	-0.716	0.286	0.22	-0.762	0.099	0.309
460	2.3	-0.676	0.981	0.413	NaN	NaN	NaN	-0.557	0.911	0.599	-0.464	0.774	0.634	-0.375	0.554	0.578	-0.376	0.452	0.58	-0.419	0.304	0.611	-0.422	0.125	0.524	-0.322	0.049	0.608	-0.458	0.93	0.242	-0.598	0.885	0.223	-0.58	0.711	0.188	-0.624	0.502	0.267	-0.663	0.413	0.269	-0.715	0.287	0.22	-0.762	0.1	0.309
461	2.305	-0.671	0.98	0.413	NaN	NaN	NaN	-0.55	0.909	0.599	-0.457	0.772	0.634	-0.37	0.553	0.577	-0.37	0.451	0.579	-0.407	0.301	0.61	-0.405	0.121	0.523	-0.302	0.05	0.607	-0.452	0.929	0.241	-0.592	0.885	0.223	-0.576	0.711	0.189	-0.622	0.502	0.267	-0.661	0.413	0.269	-0.714	0.287	0.22	-0.762	0.101	0.309
462	2.31	-0.665	0.98	0.414	NaN	NaN	NaN	-0.542	0.907	0.597	-0.451	0.771	0.633	-0.365	0.551	0.575	-0.363	0.45	0.578	-0.396	0.299	0.61	-0.388	0.119	0.523	-0.282	0.051	0.606	-0.446	0.929	0.241	-0.587	0.884	0.223	-0.572	0.71	0.189	-0.62	0.502	0.267	-0.66	0.414	0.269	-0.713	0.288	0.22	-0.762	0.102	0.309
463	2.315	-0.658	0.979	0.414	NaN	NaN	NaN	-0.531	0.903	0.594	-0.446	0.769	0.632	-0.36	0.55	0.574	-0.356	0.448	0.576	-0.384	0.296	0.609	-0.371	0.117	0.523	-0.262	0.052	0.605	-0.44	0.928	0.241	-0.582	0.884	0.223	-0.567	0.71	0.189	-0.617	0.503	0.267	-0.658	0.414	0.269	-0.712	0.288	0.22	-0.761	0.103	0.309
464	2.32	-0.652	0.978	0.414	NaN	NaN	NaN	-0.531	0.905	0.597	-0.441	0.767	0.632	-0.357	0.547	0.573	-0.35	0.447	0.574	-0.373	0.294	0.609	-0.355	0.115	0.522	-0.243	0.053	0.604	-0.433	0.927	0.242	-0.576	0.883	0.224	-0.562	0.71	0.189	-0.614	0.503	0.267	-0.657	0.415	0.269	-0.711	0.289	0.22	-0.761	0.103	0.309
465	2.325	-0.646	0.977	0.414	NaN	NaN	NaN	-0.523	0.903	0.596	-0.436	0.764	0.632	-0.353	0.545	0.572	-0.344	0.446	0.573	-0.362	0.292	0.608	-0.339	0.113	0.522	-0.223	0.054	0.603	-0.426	0.926	0.242	-0.57	0.882	0.224	-0.558	0.709	0.189	-0.612	0.503	0.267	-0.655	0.415	0.268	-0.709	0.29	0.22	-0.76	0.104	0.309
466	2.33	-0.64	0.976	0.414	NaN	NaN	NaN	-0.517	0.901	0.595	-0.431	0.762	0.632	-0.349	0.543	0.57	-0.337	0.444	0.571	-0.352	0.291	0.607	-0.322	0.111	0.521	-0.204	0.056	0.602	-0.421	0.926	0.242	-0.564	0.882	0.224	-0.554	0.709	0.189	-0.609	0.503	0.267	-0.651	0.415	0.269	-0.708	0.291	0.22	-0.76	0.105	0.308
467	2.335	-0.633	0.975	0.414	NaN	NaN	NaN	-0.511	0.9	0.596	-0.426	0.76	0.632	-0.344	0.54	0.569	-0.331	0.443	0.569	-0.343	0.289	0.606	-0.307	0.11	0.521	-0.188	0.059	0.601	-0.415	0.926	0.242	-0.558	0.882	0.224	-0.55	0.709	0.189	-0.606	0.503	0.268	-0.649	0.415	0.269	-0.707	0.291	0.22	-0.759	0.106	0.308
468	2.34	-0.627	0.974	0.414	NaN	NaN	NaN	-0.505	0.899	0.596	-0.42	0.757	0.632	-0.341	0.538	0.567	-0.325	0.441	0.568	-0.334	0.288	0.605	-0.293	0.109	0.521	-0.171	0.061	0.6	-0.408	0.925	0.242	-0.552	0.881	0.225	-0.546	0.709	0.189	-0.603	0.503	0.267	-0.647	0.416	0.268	-0.705	0.292	0.22	-0.759	0.107	0.308
469	2.345	-0.621	0.973	0.415	NaN	NaN	NaN	-0.499	0.897	0.596	-0.414	0.754	0.632	-0.337	0.536	0.566	-0.319	0.44	0.566	-0.325	0.287	0.603	-0.279	0.108	0.521	-0.152	0.061	0.598	-0.401	0.924	0.242	-0.546	0.88	0.225	-0.541	0.708	0.189	-0.599	0.503	0.267	-0.644	0.416	0.268	-0.703	0.293	0.219	-0.758	0.107	0.308
470	2.35	-0.614	0.972	0.415	NaN	NaN	NaN	-0.493	0.896	0.595	-0.41	0.751	0.632	-0.332	0.533	0.564	-0.313	0.439	0.565	-0.316	0.286	0.602	-0.266	0.107	0.52	-0.135	0.063	0.597	-0.395	0.924	0.242	-0.54	0.88	0.225	-0.536	0.708	0.189	-0.595	0.503	0.267	-0.641	0.417	0.268	-0.701	0.293	0.218	-0.757	0.108	0.307
471	2.355	-0.608	0.971	0.415	NaN	NaN	NaN	-0.487	0.894	0.596	-0.404	0.748	0.633	-0.327	0.531	0.563	-0.307	0.438	0.563	-0.308	0.285	0.6	-0.253	0.106	0.519	-0.121	0.066	0.595	-0.39	0.924	0.242	-0.53	0.877	0.227	-0.53	0.707	0.189	-0.592	0.503	0.267	-0.639	0.417	0.267	-0.698	0.294	0.218	-0.756	0.109	0.307
472	2.36	-0.601	0.969	0.415	NaN	NaN	NaN	-0.48	0.893	0.596	-0.399	0.746	0.633	-0.323	0.529	0.561	-0.301	0.437	0.562	-0.301	0.283	0.598	-0.241	0.105	0.518	-0.107	0.068	0.594	-0.381	0.922	0.242	-0.52	0.874	0.228	-0.525	0.707	0.189	-0.587	0.503	0.266	-0.635	0.417	0.267	-0.696	0.295	0.218	-0.756	0.11	0.306
473	2.365	-0.595	0.968	0.416	NaN	NaN	NaN	-0.474	0.892	0.595	-0.393	0.744	0.633	-0.318	0.526	0.56	-0.295	0.436	0.56	-0.293	0.282	0.596	-0.23	0.105	0.517	-0.095	0.07	0.592	-0.374	0.922	0.242	-0.519	0.876	0.227	-0.52	0.707	0.189	-0.583	0.503	0.266	-0.631	0.417	0.267	-0.693	0.295	0.217	-0.755	0.111	0.305
474	2.37	-0.588	0.967	0.416	NaN	NaN	NaN	-0.468	0.89	0.595	-0.388	0.742	0.633	-0.312	0.524	0.559	-0.289	0.434	0.558	-0.285	0.28	0.595	-0.219	0.104	0.516	-0.083	0.072	0.59	-0.368	0.921	0.242	-0.514	0.876	0.226	-0.514	0.706	0.189	-0.578	0.502	0.266	-0.628	0.417	0.266	-0.69	0.296	0.217	-0.754	0.113	0.304
475	2.375	-0.581	0.966	0.416	NaN	NaN	NaN	-0.461	0.888	0.594	-0.381	0.74	0.634	-0.307	0.522	0.558	-0.282	0.433	0.557	-0.278	0.279	0.594	-0.209	0.103	0.515	-0.072	0.073	0.588	-0.361	0.92	0.242	-0.508	0.876	0.226	-0.509	0.706	0.189	-0.574	0.502	0.265	-0.624	0.417	0.265	-0.687	0.296	0.216	-0.753	0.114	0.303
476	2.38	-0.574	0.965	0.417	NaN	NaN	NaN	-0.454	0.887	0.594	-0.375	0.738	0.634	-0.301	0.52	0.557	-0.276	0.431	0.555	-0.27	0.278	0.592	-0.2	0.103	0.513	-0.061	0.075	0.586	-0.355	0.919	0.243	-0.502	0.875	0.226	-0.503	0.705	0.189	-0.569	0.502	0.265	-0.619	0.417	0.265	-0.683	0.296	0.215	-0.752	0.115	0.303
477	2.385	-0.568	0.964	0.417	NaN	NaN	NaN	-0.447	0.886	0.595	-0.368	0.737	0.634	-0.295	0.518	0.556	-0.269	0.43	0.554	-0.262	0.276	0.591	-0.191	0.102	0.512	-0.052	0.076	0.584	-0.348	0.918	0.243	-0.495	0.874	0.227	-0.497	0.705	0.189	-0.564	0.502	0.265	-0.614	0.417	0.265	-0.68	0.297	0.215	-0.751	0.116	0.302
478	2.39	-0.561	0.963	0.418	NaN	NaN	NaN	-0.439	0.885	0.595	-0.36	0.736	0.634	-0.289	0.517	0.555	-0.263	0.428	0.553	-0.254	0.275	0.589	-0.184	0.101	0.51	-0.045	0.077	0.581	-0.342	0.918	0.243	-0.488	0.873	0.227	-0.491	0.705	0.189	-0.558	0.501	0.264	-0.609	0.417	0.264	-0.676	0.298	0.214	-0.749	0.117	0.302
479	2.395	-0.554	0.962	0.418	NaN	NaN	NaN	-0.432	0.883	0.594	-0.353	0.734	0.634	-0.282	0.516	0.554	-0.257	0.427	0.551	-0.247	0.273	0.588	-0.177	0.1	0.508	-0.038	0.076	0.579	-0.334	0.917	0.243	-0.482	0.873	0.227	-0.485	0.704	0.188	-0.552	0.5	0.263	-0.605	0.417	0.263	-0.672	0.299	0.213	-0.748	0.119	0.301
480	2.4	-0.547	0.961	0.419	NaN	NaN	NaN	-0.425	0.882	0.595	-0.346	0.733	0.634	-0.276	0.515	0.553	-0.251	0.426	0.549	-0.239	0.272	0.587	-0.171	0.098	0.506	-0.032	0.075	0.577	-0.328	0.916	0.244	-0.475	0.872	0.228	-0.478	0.704	0.188	-0.546	0.5	0.263	-0.599	0.417	0.262	-0.669	0.3	0.213	-0.747	0.121	0.3
481	2.405	-0.54	0.96	0.419	NaN	NaN	NaN	-0.418	0.881	0.596	-0.339	0.732	0.633	-0.268	0.515	0.551	-0.244	0.424	0.548	-0.233	0.271	0.586	-0.165	0.096	0.504	-0.026	0.074	0.575	-0.321	0.915	0.244	-0.468	0.87	0.228	-0.471	0.703	0.188	-0.54	0.499	0.262	-0.594	0.416	0.261	-0.665	0.3	0.213	-0.745	0.123	0.3
482	2.41	-0.533	0.959	0.42	NaN	NaN	NaN	-0.41	0.879	0.596	-0.33	0.731	0.632	-0.261	0.514	0.55	-0.237	0.422	0.547	-0.226	0.269	0.585	-0.161	0.095	0.502	-0.022	0.072	0.572	-0.315	0.914	0.244	-0.461	0.87	0.228	-0.465	0.703	0.188	-0.533	0.499	0.261	-0.588	0.416	0.261	-0.661	0.301	0.212	-0.743	0.124	0.299
483	2.415	-0.526	0.958	0.42	NaN	NaN	NaN	-0.402	0.878	0.596	-0.322	0.73	0.631	-0.254	0.514	0.548	-0.23	0.421	0.545	-0.22	0.268	0.584	-0.157	0.093	0.5	-0.018	0.069	0.569	-0.308	0.913	0.245	-0.454	0.869	0.228	-0.459	0.703	0.188	-0.526	0.498	0.261	-0.582	0.416	0.26	-0.657	0.302	0.212	-0.74	0.126	0.298
484	2.42	-0.519	0.957	0.421	NaN	NaN	NaN	-0.395	0.878	0.597	-0.313	0.729	0.631	-0.246	0.513	0.546	-0.224	0.42	0.544	-0.214	0.266	0.582	-0.154	0.091	0.498	-0.015	0.066	0.566	-0.301	0.912	0.245	-0.447	0.869	0.229	-0.452	0.703	0.188	-0.519	0.497	0.26	-0.575	0.416	0.259	-0.652	0.303	0.211	-0.738	0.128	0.298
485	2.425	-0.512	0.956	0.422	NaN	NaN	NaN	-0.388	0.877	0.597	-0.304	0.728	0.63	-0.238	0.513	0.544	-0.218	0.418	0.542	-0.209	0.264	0.581	-0.152	0.089	0.496	-0.012	0.063	0.563	-0.294	0.912	0.245	-0.44	0.868	0.229	-0.444	0.702	0.188	-0.511	0.496	0.259	-0.568	0.415	0.258	-0.647	0.304	0.21	-0.736	0.131	0.297
486	2.43	-0.504	0.954	0.422	NaN	NaN	NaN	-0.379	0.875	0.597	-0.296	0.727	0.629	-0.23	0.512	0.542	-0.212	0.417	0.541	-0.204	0.262	0.579	-0.15	0.088	0.494	-0.009	0.06	0.561	-0.288	0.911	0.245	-0.433	0.868	0.229	-0.437	0.701	0.188	-0.504	0.495	0.259	-0.56	0.415	0.258	-0.641	0.304	0.209	-0.734	0.133	0.296
487	2.435	-0.497	0.953	0.423	-0.281	0.901	0.557	-0.372	0.875	0.598	-0.288	0.726	0.627	-0.222	0.512	0.541	-0.205	0.415	0.54	-0.199	0.26	0.578	-0.149	0.086	0.492	-0.008	0.058	0.558	-0.281	0.911	0.245	-0.427	0.867	0.229	-0.429	0.701	0.187	-0.496	0.494	0.258	-0.553	0.415	0.256	-0.635	0.305	0.208	-0.731	0.136	0.295
488	2.44	-0.489	0.953	0.424	-0.273	0.901	0.556	-0.364	0.874	0.599	-0.279	0.725	0.626	-0.215	0.511	0.539	-0.199	0.413	0.539	-0.194	0.259	0.576	-0.147	0.084	0.491	-0.006	0.055	0.556	-0.274	0.911	0.245	-0.419	0.866	0.23	-0.422	0.7	0.187	-0.487	0.494	0.256	-0.546	0.414	0.255	-0.629	0.306	0.207	-0.728	0.138	0.294
489	2.445	-0.482	0.952	0.425	-0.265	0.899	0.556	-0.356	0.872	0.599	-0.271	0.724	0.625	-0.207	0.51	0.537	-0.194	0.411	0.538	-0.19	0.257	0.574	-0.144	0.083	0.489	-0.003	0.052	0.555	-0.267	0.911	0.245	-0.411	0.866	0.23	-0.414	0.7	0.188	-0.478	0.492	0.255	-0.537	0.413	0.253	-0.624	0.307	0.206	-0.725	0.141	0.294
490	2.45	-0.475	0.951	0.425	-0.257	0.899	0.556	-0.348	0.872	0.599	-0.262	0.723	0.624	-0.2	0.508	0.536	-0.188	0.41	0.536	-0.185	0.256	0.572	-0.14	0.082	0.487	-0.002	0.05	0.554	-0.259	0.91	0.246	-0.404	0.865	0.231	-0.406	0.699	0.187	-0.468	0.491	0.254	-0.529	0.412	0.252	-0.617	0.308	0.205	-0.72	0.143	0.293
491	2.455	-0.467	0.95	0.426	-0.249	0.899	0.557	-0.339	0.871	0.6	-0.254	0.722	0.623	-0.193	0.507	0.534	-0.182	0.409	0.535	-0.179	0.254	0.57	-0.136	0.083	0.486	0	0.046	0.553	-0.252	0.91	0.246	-0.397	0.865	0.231	-0.398	0.699	0.187	-0.458	0.49	0.252	-0.52	0.412	0.25	-0.611	0.31	0.204	-0.715	0.146	0.292
492	2.46	-0.46	0.95	0.427	-0.241	0.898	0.556	-0.331	0.87	0.6	-0.245	0.721	0.622	-0.187	0.506	0.533	-0.176	0.408	0.535	-0.173	0.254	0.568	-0.131	0.083	0.486	0.001	0.044	0.552	-0.245	0.91	0.246	-0.388	0.864	0.232	-0.39	0.699	0.187	-0.448	0.489	0.251	-0.51	0.412	0.248	-0.603	0.311	0.203	-0.71	0.15	0.291
493	2.465	-0.453	0.949	0.428	-0.233	0.897	0.556	-0.323	0.87	0.6	-0.237	0.721	0.622	-0.181	0.505	0.533	-0.169	0.408	0.534	-0.168	0.253	0.568	-0.128	0.083	0.487	0.003	0.041	0.551	-0.238	0.91	0.246	-0.381	0.863	0.232	-0.381	0.698	0.186	-0.438	0.487	0.248	-0.5	0.412	0.246	-0.596	0.313	0.202	-0.704	0.153	0.29
494	2.47	-0.446	0.949	0.428	-0.225	0.897	0.557	-0.315	0.87	0.6	-0.229	0.721	0.621	-0.175	0.504	0.533	-0.162	0.408	0.534	-0.162	0.254	0.568	-0.124	0.082	0.487	0.004	0.038	0.551	-0.231	0.911	0.247	-0.373	0.863	0.233	-0.372	0.698	0.186	-0.426	0.486	0.246	-0.489	0.411	0.244	-0.587	0.315	0.2	-0.698	0.157	0.289
495	2.475	-0.439	0.949	0.429	-0.216	0.899	0.557	-0.307	0.869	0.6	-0.221	0.721	0.621	-0.169	0.503	0.534	-0.154	0.409	0.534	-0.154	0.256	0.569	-0.121	0.081	0.488	0.006	0.036	0.55	-0.224	0.911	0.247	-0.365	0.862	0.233	-0.363	0.697	0.186	-0.414	0.485	0.243	-0.478	0.411	0.242	-0.578	0.317	0.199	-0.691	0.16	0.288
496	2.48	-0.432	0.949	0.43	-0.208	0.9	0.557	-0.299	0.87	0.6	-0.214	0.722	0.621	-0.163	0.504	0.534	-0.146	0.41	0.534	-0.146	0.257	0.57	-0.119	0.081	0.488	0.007	0.033	0.55	-0.217	0.911	0.248	-0.358	0.861	0.233	-0.354	0.697	0.185	-0.402	0.483	0.241	-0.466	0.411	0.24	-0.569	0.319	0.198	-0.683	0.163	0.288
497	2.485	-0.425	0.949	0.43	-0.201	0.9	0.557	-0.292	0.871	0.6	-0.206	0.722	0.621	-0.155	0.506	0.534	-0.139	0.41	0.534	-0.138	0.258	0.572	-0.118	0.08	0.488	0.007	0.031	0.549	-0.21	0.912	0.249	-0.35	0.861	0.233	-0.345	0.696	0.185	-0.39	0.482	0.239	-0.454	0.41	0.238	-0.559	0.321	0.196	-0.675	0.167	0.286
498	2.49	-0.418	0.949	0.431	-0.194	0.901	0.557	-0.284	0.872	0.6	-0.199	0.723	0.621	-0.146	0.507	0.534	-0.131	0.41	0.534	-0.132	0.258	0.573	-0.117	0.08	0.488	0.007	0.03	0.549	-0.203	0.912	0.25	-0.342	0.86	0.233	-0.335	0.695	0.184	-0.377	0.481	0.237	-0.441	0.41	0.236	-0.549	0.323	0.195	-0.668	0.171	0.286
499	2.495	-0.411	0.949	0.431	-0.187	0.902	0.558	-0.277	0.873	0.601	-0.192	0.724	0.622	-0.138	0.509	0.534	-0.124	0.411	0.535	-0.125	0.258	0.574	-0.115	0.08	0.489	0.008	0.028	0.549	-0.196	0.912	0.251	-0.334	0.859	0.234	-0.325	0.695	0.184	-0.363	0.479	0.235	-0.428	0.41	0.234	-0.538	0.326	0.194	-0.659	0.174	0.285
500	2.5	-0.404	0.949	0.431	-0.18	0.903	0.559	-0.27	0.875	0.602	-0.185	0.724	0.622	-0.128	0.511	0.534	-0.118	0.411	0.535	-0.119	0.258	0.575	-0.114	0.08	0.489	0.008	0.027	0.55	-0.189	0.913	0.252	-0.326	0.859	0.234	-0.316	0.694	0.183	-0.35	0.478	0.233	-0.415	0.41	0.232	-0.527	0.328	0.193	-0.65	0.179	0.283
501	2.505	-0.398	0.949	0.431	-0.174	0.904	0.559	-0.263	0.876	0.602	-0.179	0.725	0.622	-0.12	0.512	0.534	-0.111	0.411	0.536	-0.114	0.258	0.576	-0.112	0.081	0.49	0.009	0.026	0.551	-0.182	0.913	0.253	-0.319	0.858	0.234	-0.306	0.693	0.182	-0.337	0.477	0.231	-0.402	0.409	0.23	-0.515	0.331	0.192	-0.641	0.183	0.282
502	2.51	-0.391	0.949	0.431	-0.167	0.905	0.559	-0.256	0.877	0.603	-0.172	0.727	0.622	-0.111	0.512	0.534	-0.105	0.411	0.536	-0.109	0.258	0.576	-0.11	0.081	0.49	0.009	0.025	0.551	-0.175	0.913	0.254	-0.311	0.857	0.234	-0.297	0.693	0.181	-0.324	0.475	0.229	-0.388	0.409	0.229	-0.503	0.334	0.191	-0.63	0.188	0.281
503	2.515	-0.384	0.949	0.432	-0.161	0.906	0.559	-0.25	0.879	0.603	-0.164	0.728	0.623	-0.103	0.513	0.534	-0.099	0.411	0.537	-0.104	0.258	0.577	-0.108	0.08	0.49	0.01	0.024	0.551	-0.169	0.913	0.255	-0.303	0.857	0.234	-0.287	0.692	0.181	-0.31	0.474	0.228	-0.374	0.408	0.228	-0.49	0.336	0.19	-0.62	0.193	0.28
504	2.52	-0.378	0.949	0.432	-0.155	0.907	0.56	-0.244	0.88	0.604	-0.156	0.73	0.623	-0.097	0.513	0.534	-0.093	0.411	0.537	-0.099	0.258	0.577	-0.107	0.08	0.49	0.01	0.024	0.551	-0.162	0.913	0.256	-0.295	0.856	0.234	-0.278	0.692	0.18	-0.296	0.473	0.227	-0.36	0.408	0.226	-0.477	0.339	0.189	-0.608	0.197	0.279
505	2.525	-0.371	0.949	0.432	-0.148	0.907	0.56	-0.237	0.881	0.605	-0.149	0.731	0.624	-0.092	0.512	0.535	-0.089	0.411	0.537	-0.094	0.259	0.578	-0.106	0.08	0.49	0.011	0.024	0.551	-0.156	0.913	0.257	-0.288	0.856	0.235	-0.269	0.692	0.179	-0.283	0.472	0.226	-0.346	0.408	0.224	-0.464	0.341	0.188	-0.596	0.201	0.278
506	2.53	-0.365	0.949	0.433	-0.142	0.908	0.562	-0.231	0.881	0.606	-0.141	0.732	0.625	-0.087	0.512	0.536	-0.084	0.411	0.537	-0.09	0.258	0.577	-0.106	0.08	0.49	0.011	0.024	0.551	-0.15	0.912	0.257	-0.28	0.855	0.235	-0.261	0.692	0.179	-0.269	0.472	0.224	-0.331	0.408	0.223	-0.451	0.343	0.187	-0.584	0.205	0.277
507	2.535	-0.358	0.949	0.433	-0.136	0.908	0.563	-0.225	0.882	0.607	-0.134	0.733	0.625	-0.083	0.512	0.536	-0.08	0.41	0.538	-0.086	0.257	0.577	-0.106	0.08	0.489	0.011	0.024	0.551	-0.144	0.912	0.258	-0.273	0.854	0.235	-0.252	0.692	0.179	-0.256	0.471	0.223	-0.316	0.409	0.221	-0.437	0.344	0.186	-0.572	0.21	0.276
508	2.54	-0.352	0.949	0.434	-0.13	0.909	0.564	-0.218	0.882	0.607	-0.128	0.733	0.626	-0.079	0.511	0.536	-0.076	0.41	0.538	-0.083	0.256	0.577	-0.106	0.08	0.489	0.011	0.024	0.551	-0.137	0.912	0.259	-0.265	0.854	0.236	-0.243	0.692	0.178	-0.243	0.471	0.222	-0.301	0.409	0.22	-0.423	0.345	0.185	-0.559	0.214	0.275
509	2.545	-0.345	0.949	0.434	-0.123	0.91	0.565	-0.212	0.882	0.608	-0.122	0.733	0.626	-0.076	0.51	0.537	-0.072	0.409	0.538	-0.081	0.256	0.577	-0.105	0.081	0.489	0.011	0.024	0.551	-0.131	0.912	0.259	-0.258	0.854	0.236	-0.234	0.693	0.178	-0.229	0.472	0.221	-0.286	0.409	0.218	-0.408	0.346	0.183	-0.547	0.218	0.274
510	2.55	-0.339	0.95	0.435	-0.114	0.912	0.566	-0.206	0.882	0.608	-0.116	0.733	0.627	-0.073	0.509	0.537	-0.068	0.409	0.537	-0.079	0.256	0.577	-0.105	0.081	0.489	0.011	0.024	0.551	-0.124	0.913	0.259	-0.252	0.854	0.237	-0.226	0.693	0.178	-0.216	0.472	0.22	-0.271	0.409	0.217	-0.393	0.346	0.182	-0.533	0.221	0.273
511	2.555	-0.333	0.95	0.436	-0.107	0.912	0.567	-0.2	0.882	0.609	-0.11	0.732	0.627	-0.07	0.508	0.538	-0.065	0.409	0.537	-0.077	0.256	0.576	-0.104	0.081	0.489	0.011	0.024	0.551	-0.115	0.914	0.26	-0.246	0.854	0.237	-0.217	0.694	0.178	-0.203	0.473	0.219	-0.257	0.41	0.216	-0.378	0.347	0.18	-0.52	0.225	0.272
512	2.56	-0.326	0.951	0.436	-0.1	0.912	0.568	-0.193	0.882	0.61	-0.105	0.732	0.627	-0.067	0.507	0.538	-0.062	0.408	0.537	-0.077	0.255	0.576	-0.104	0.081	0.489	0.011	0.024	0.551	-0.109	0.914	0.26	-0.239	0.854	0.238	-0.209	0.694	0.179	-0.189	0.474	0.219	-0.242	0.41	0.215	-0.363	0.347	0.179	-0.507	0.228	0.271
513	2.565	-0.321	0.951	0.437	-0.093	0.913	0.569	-0.186	0.883	0.611	-0.1	0.731	0.627	-0.064	0.506	0.538	-0.059	0.408	0.537	-0.076	0.255	0.576	-0.103	0.081	0.489	0.011	0.024	0.551	-0.103	0.914	0.26	-0.232	0.855	0.238	-0.201	0.695	0.179	-0.175	0.476	0.218	-0.228	0.411	0.215	-0.348	0.348	0.178	-0.493	0.231	0.271
514	2.57	-0.314	0.952	0.438	-0.086	0.913	0.569	-0.18	0.883	0.611	-0.095	0.73	0.627	-0.061	0.506	0.538	-0.056	0.408	0.537	-0.075	0.255	0.575	-0.103	0.081	0.488	0.011	0.024	0.551	-0.097	0.915	0.26	-0.226	0.855	0.239	-0.192	0.696	0.179	-0.162	0.477	0.218	-0.214	0.413	0.214	-0.333	0.348	0.177	-0.479	0.234	0.27
515	2.575	-0.308	0.953	0.439	-0.079	0.914	0.57	-0.173	0.884	0.612	-0.09	0.729	0.628	-0.057	0.506	0.538	-0.054	0.407	0.537	-0.075	0.255	0.575	-0.103	0.081	0.488	0.011	0.024	0.551	-0.091	0.915	0.26	-0.22	0.857	0.239	-0.184	0.697	0.18	-0.148	0.479	0.218	-0.2	0.415	0.214	-0.319	0.35	0.177	-0.465	0.237	0.27
516	2.58	-0.302	0.955	0.439	-0.073	0.915	0.57	-0.167	0.885	0.612	-0.086	0.728	0.628	-0.053	0.506	0.538	-0.052	0.407	0.538	-0.076	0.256	0.575	-0.103	0.081	0.488	0.011	0.024	0.551	-0.086	0.916	0.261	-0.214	0.857	0.24	-0.175	0.697	0.18	-0.135	0.481	0.218	-0.186	0.417	0.214	-0.305	0.352	0.177	-0.451	0.239	0.269
517	2.585	-0.296	0.956	0.44	-0.067	0.915	0.57	-0.16	0.885	0.612	-0.082	0.728	0.628	-0.049	0.505	0.537	-0.05	0.407	0.538	-0.076	0.256	0.575	-0.103	0.081	0.488	0.011	0.024	0.551	-0.08	0.917	0.261	-0.207	0.859	0.24	-0.165	0.698	0.18	-0.121	0.483	0.218	-0.172	0.419	0.214	-0.291	0.354	0.177	-0.437	0.241	0.269
518	2.59	-0.289	0.957	0.441	-0.06	0.916	0.57	-0.154	0.886	0.611	-0.077	0.728	0.629	-0.045	0.505	0.538	-0.049	0.407	0.538	-0.075	0.256	0.575	-0.103	0.081	0.488	0.011	0.024	0.551	-0.075	0.918	0.261	-0.202	0.86	0.24	-0.156	0.699	0.18	-0.108	0.485	0.218	-0.158	0.42	0.215	-0.277	0.357	0.177	-0.424	0.243	0.269
519	2.595	-0.283	0.958	0.441	-0.053	0.917	0.57	-0.148	0.887	0.611	-0.073	0.728	0.629	-0.041	0.505	0.537	-0.047	0.406	0.538	-0.075	0.256	0.576	-0.103	0.081	0.488	0.012	0.024	0.551	-0.07	0.919	0.261	-0.197	0.862	0.239	-0.147	0.7	0.181	-0.095	0.488	0.219	-0.144	0.423	0.215	-0.263	0.359	0.177	-0.41	0.244	0.269
520	2.6	-0.277	0.959	0.442	-0.047	0.918	0.569	-0.142	0.888	0.611	-0.068	0.729	0.629	-0.038	0.505	0.537	-0.045	0.406	0.538	-0.075	0.256	0.576	-0.102	0.082	0.488	0.012	0.024	0.551	-0.066	0.92	0.261	-0.192	0.864	0.239	-0.138	0.702	0.181	-0.082	0.491	0.219	-0.13	0.425	0.216	-0.25	0.361	0.177	-0.396	0.245	0.27
521	2.605	-0.27	0.96	0.442	-0.041	0.919	0.569	-0.136	0.889	0.611	-0.064	0.729	0.629	-0.036	0.506	0.537	-0.044	0.406	0.538	-0.074	0.256	0.576	-0.102	0.082	0.488	0.012	0.024	0.551	-0.061	0.921	0.262	-0.185	0.865	0.239	-0.128	0.704	0.182	-0.07	0.494	0.22	-0.116	0.427	0.216	-0.237	0.364	0.178	-0.382	0.247	0.27
522	2.61	-0.264	0.961	0.443	-0.034	0.92	0.569	-0.13	0.89	0.611	-0.059	0.73	0.629	-0.033	0.506	0.538	-0.043	0.406	0.539	-0.073	0.256	0.576	-0.101	0.082	0.488	0.012	0.024	0.551	-0.055	0.922	0.262	-0.178	0.867	0.24	-0.119	0.705	0.182	-0.057	0.496	0.22	-0.104	0.43	0.217	-0.223	0.366	0.178	-0.367	0.247	0.27
523	2.615	-0.258	0.963	0.443	-0.028	0.921	0.569	-0.124	0.891	0.611	-0.054	0.731	0.629	-0.031	0.506	0.538	-0.042	0.406	0.539	-0.072	0.256	0.576	-0.101	0.083	0.488	0.012	0.024	0.551	-0.05	0.924	0.262	-0.172	0.869	0.24	-0.109	0.707	0.183	-0.045	0.5	0.221	-0.091	0.433	0.217	-0.21	0.368	0.179	-0.352	0.247	0.27
524	2.62	-0.252	0.964	0.444	-0.023	0.922	0.568	-0.118	0.892	0.611	-0.05	0.732	0.629	-0.029	0.506	0.538	-0.041	0.406	0.539	-0.071	0.256	0.576	-0.101	0.083	0.488	0.012	0.024	0.552	-0.043	0.926	0.262	-0.166	0.871	0.241	-0.099	0.71	0.183	-0.033	0.503	0.222	-0.078	0.435	0.218	-0.197	0.37	0.179	-0.338	0.247	0.27
525	2.625	-0.246	0.965	0.444	-0.02	0.922	0.568	-0.112	0.893	0.61	-0.045	0.732	0.629	-0.027	0.506	0.539	-0.039	0.406	0.539	-0.07	0.256	0.577	-0.1	0.083	0.488	0.012	0.024	0.552	-0.038	0.928	0.262	-0.159	0.873	0.24	-0.09	0.712	0.183	-0.022	0.506	0.222	-0.065	0.438	0.219	-0.184	0.372	0.18	-0.323	0.247	0.27
526	2.63	-0.239	0.967	0.445	-0.012	0.924	0.568	-0.106	0.893	0.61	-0.04	0.733	0.629	-0.026	0.506	0.539	-0.038	0.406	0.539	-0.069	0.256	0.577	-0.1	0.083	0.488	0.012	0.024	0.552	-0.032	0.93	0.263	-0.152	0.875	0.241	-0.08	0.715	0.183	-0.01	0.509	0.223	-0.052	0.44	0.22	-0.171	0.373	0.181	-0.308	0.246	0.27
527	2.635	-0.234	0.968	0.445	-0.004	0.926	0.568	-0.1	0.894	0.61	-0.035	0.734	0.629	-0.025	0.506	0.54	-0.037	0.406	0.54	-0.068	0.256	0.577	-0.1	0.083	0.488	0.012	0.024	0.552	-0.027	0.932	0.263	-0.144	0.877	0.241	-0.071	0.717	0.184	0.002	0.513	0.224	-0.041	0.443	0.221	-0.158	0.374	0.181	-0.293	0.244	0.27
528	2.64	-0.227	0.97	0.445	-0.001	0.926	0.567	-0.094	0.895	0.609	-0.031	0.734	0.629	-0.023	0.506	0.541	-0.036	0.407	0.54	-0.068	0.256	0.578	-0.1	0.084	0.488	0.012	0.024	0.552	-0.021	0.933	0.263	-0.138	0.879	0.241	-0.063	0.72	0.184	0.013	0.516	0.225	-0.029	0.446	0.222	-0.144	0.374	0.182	-0.278	0.243	0.27
529	2.645	-0.221	0.971	0.445	0.006	0.928	0.568	-0.088	0.895	0.607	-0.026	0.734	0.629	-0.023	0.506	0.541	-0.035	0.407	0.54	-0.068	0.257	0.578	-0.1	0.084	0.488	0.012	0.024	0.552	-0.014	0.935	0.263	-0.131	0.881	0.241	-0.054	0.723	0.184	0.024	0.519	0.226	-0.017	0.448	0.222	-0.131	0.374	0.182	-0.263	0.241	0.27
530	2.65	-0.214	0.972	0.446	0.015	0.93	0.569	-0.083	0.896	0.607	-0.022	0.734	0.629	-0.022	0.506	0.542	-0.035	0.407	0.54	-0.068	0.257	0.578	-0.1	0.084	0.488	0.012	0.024	0.552	-0.008	0.937	0.263	-0.124	0.883	0.24	-0.045	0.726	0.184	0.034	0.522	0.227	-0.006	0.45	0.223	-0.118	0.374	0.183	-0.248	0.239	0.269
531	2.655	-0.208	0.973	0.446	0.022	0.931	0.569	-0.077	0.897	0.608	-0.019	0.734	0.629	-0.021	0.506	0.542	-0.034	0.407	0.54	-0.069	0.258	0.578	-0.099	0.084	0.488	0.012	0.024	0.552	-0.002	0.939	0.263	-0.118	0.885	0.24	-0.036	0.728	0.184	0.045	0.525	0.228	0.006	0.452	0.224	-0.105	0.374	0.183	-0.233	0.236	0.269
532	2.66	-0.202	0.975	0.446	0.028	0.932	0.569	-0.072	0.898	0.608	-0.015	0.734	0.63	-0.019	0.507	0.543	-0.034	0.408	0.54	-0.07	0.258	0.578	-0.1	0.085	0.487	0.012	0.024	0.552	0.005	0.941	0.263	-0.112	0.887	0.239	-0.027	0.731	0.185	0.055	0.528	0.229	0.017	0.454	0.225	-0.091	0.374	0.183	-0.217	0.233	0.268
533	2.665	-0.197	0.976	0.446	0.034	0.933	0.57	-0.066	0.898	0.608	-0.012	0.735	0.63	-0.018	0.507	0.543	-0.034	0.408	0.54	-0.071	0.259	0.577	-0.1	0.085	0.487	0.012	0.024	0.552	0.011	0.942	0.263	-0.105	0.889	0.239	-0.018	0.733	0.185	0.066	0.531	0.23	0.028	0.456	0.226	-0.078	0.373	0.184	-0.202	0.23	0.268
534	2.67	-0.191	0.977	0.446	0.039	0.933	0.57	-0.061	0.899	0.608	-0.008	0.735	0.63	-0.017	0.507	0.543	-0.034	0.408	0.54	-0.072	0.259	0.577	-0.1	0.086	0.487	0.012	0.024	0.552	0.018	0.945	0.263	-0.099	0.89	0.239	-0.009	0.735	0.185	0.076	0.534	0.231	0.039	0.458	0.227	-0.065	0.373	0.184	-0.186	0.227	0.268
535	2.675	-0.185	0.978	0.446	0.042	0.933	0.57	-0.055	0.9	0.608	-0.005	0.735	0.63	-0.017	0.507	0.543	-0.034	0.408	0.54	-0.072	0.259	0.577	-0.1	0.086	0.487	0.012	0.024	0.552	0.025	0.946	0.263	-0.093	0.892	0.238	-0.001	0.737	0.185	0.086	0.537	0.232	0.05	0.459	0.228	-0.052	0.372	0.184	-0.17	0.223	0.267
536	2.68	-0.178	0.979	0.446	0.048	0.934	0.57	-0.05	0.9	0.608	-0.001	0.735	0.63	-0.016	0.507	0.543	-0.033	0.409	0.539	-0.073	0.26	0.577	-0.099	0.086	0.486	0.012	0.024	0.552	0.032	0.948	0.263	-0.085	0.893	0.238	0.007	0.74	0.185	0.095	0.539	0.233	0.06	0.461	0.229	-0.04	0.372	0.185	-0.154	0.218	0.267
537	2.685	-0.172	0.98	0.446	0.057	0.935	0.571	-0.045	0.901	0.608	0.002	0.735	0.63	-0.014	0.507	0.543	-0.033	0.409	0.539	-0.073	0.26	0.576	-0.099	0.086	0.486	0.012	0.024	0.552	0.038	0.949	0.263	-0.078	0.895	0.238	0.016	0.742	0.186	0.105	0.542	0.235	0.07	0.463	0.229	-0.028	0.371	0.185	-0.137	0.214	0.266
538	2.69	-0.167	0.981	0.446	0.063	0.936	0.572	-0.04	0.901	0.608	0.006	0.734	0.63	-0.013	0.508	0.543	-0.033	0.409	0.539	-0.073	0.26	0.576	-0.099	0.087	0.486	0.012	0.024	0.552	0.045	0.951	0.262	-0.072	0.896	0.238	0.024	0.744	0.186	0.114	0.544	0.236	0.08	0.464	0.231	-0.016	0.37	0.185	-0.121	0.21	0.266
539	2.695	-0.16	0.982	0.446	0.069	0.936	0.573	-0.035	0.901	0.608	0.009	0.734	0.63	-0.011	0.508	0.543	-0.033	0.41	0.539	-0.073	0.261	0.576	-0.099	0.087	0.486	0.012	0.024	0.552	0.05	0.952	0.262	-0.065	0.898	0.238	0.033	0.746	0.187	0.123	0.547	0.237	0.09	0.465	0.232	-0.004	0.368	0.186	-0.104	0.205	0.265
540	2.7	-0.154	0.982	0.446	0.075	0.937	0.573	-0.03	0.901	0.608	0.012	0.734	0.63	-0.01	0.508	0.543	-0.032	0.41	0.539	-0.073	0.261	0.576	-0.099	0.088	0.486	0.012	0.024	0.552	0.057	0.953	0.261	-0.059	0.899	0.238	0.041	0.748	0.187	0.132	0.549	0.238	0.1	0.466	0.232	0.008	0.367	0.186	-0.088	0.2	0.265
541	2.705	-0.148	0.983	0.446	0.081	0.937	0.573	-0.025	0.902	0.608	0.016	0.733	0.63	-0.008	0.508	0.543	-0.032	0.41	0.539	-0.072	0.262	0.576	-0.098	0.088	0.485	0.012	0.024	0.552	0.064	0.955	0.261	-0.052	0.9	0.238	0.049	0.75	0.188	0.14	0.551	0.239	0.109	0.467	0.233	0.02	0.366	0.187	-0.071	0.195	0.265
542	2.71	-0.142	0.983	0.446	0.086	0.937	0.574	-0.019	0.901	0.608	0.019	0.734	0.63	-0.007	0.508	0.543	-0.03	0.411	0.539	-0.072	0.262	0.576	-0.098	0.088	0.485	0.012	0.024	0.552	0.07	0.956	0.261	-0.046	0.901	0.238	0.058	0.753	0.188	0.148	0.552	0.24	0.118	0.468	0.234	0.032	0.364	0.187	-0.053	0.19	0.264
543	2.715	-0.136	0.983	0.446	0.091	0.937	0.574	-0.015	0.902	0.607	0.023	0.733	0.63	-0.005	0.508	0.543	-0.029	0.411	0.539	-0.072	0.263	0.576	-0.098	0.089	0.485	0.012	0.024	0.552	0.076	0.957	0.261	-0.039	0.902	0.238	0.066	0.754	0.188	0.156	0.554	0.241	0.127	0.468	0.235	0.044	0.362	0.187	-0.036	0.185	0.264
544	2.72	-0.13	0.984	0.446	0.096	0.936	0.575	-0.01	0.902	0.607	0.026	0.733	0.63	-0.004	0.509	0.543	-0.028	0.412	0.539	-0.071	0.264	0.575	-0.098	0.089	0.485	0.012	0.024	0.552	0.083	0.958	0.26	-0.033	0.902	0.238	0.073	0.756	0.189	0.164	0.555	0.242	0.136	0.468	0.236	0.056	0.36	0.188	-0.018	0.18	0.263
545	2.725	-0.124	0.984	0.445	0.102	0.936	0.575	-0.006	0.902	0.607	0.03	0.733	0.63	-0.003	0.509	0.543	-0.027	0.412	0.539	-0.071	0.264	0.575	-0.098	0.09	0.485	0.012	0.024	0.552	0.089	0.959	0.26	-0.026	0.903	0.238	0.081	0.758	0.19	0.172	0.557	0.243	0.144	0.468	0.236	0.068	0.357	0.188	-0.001	0.175	0.263
546	2.73	-0.119	0.984	0.445	0.107	0.936	0.576	-0.001	0.902	0.607	0.033	0.733	0.63	-0.001	0.509	0.543	-0.026	0.412	0.538	-0.071	0.265	0.575	-0.098	0.09	0.484	0.012	0.024	0.552	0.095	0.959	0.26	-0.02	0.903	0.238	0.088	0.759	0.19	0.179	0.558	0.244	0.153	0.468	0.237	0.08	0.354	0.188	0.017	0.169	0.263
547	2.735	-0.113	0.985	0.445	0.112	0.935	0.576	0.004	0.902	0.606	0.037	0.733	0.629	0.001	0.509	0.543	-0.025	0.413	0.538	-0.071	0.265	0.575	-0.098	0.091	0.484	0.012	0.024	0.552	0.102	0.959	0.26	-0.014	0.904	0.238	0.096	0.76	0.191	0.186	0.558	0.245	0.161	0.468	0.237	0.092	0.351	0.188	0.036	0.164	0.262
548	2.74	-0.108	0.985	0.445	0.116	0.934	0.577	0.009	0.901	0.606	0.04	0.733	0.629	0.003	0.509	0.543	-0.024	0.413	0.538	-0.071	0.265	0.574	-0.098	0.091	0.483	0.012	0.024	0.552	0.108	0.959	0.26	-0.008	0.904	0.237	0.103	0.761	0.191	0.193	0.559	0.246	0.169	0.467	0.238	0.105	0.348	0.189	0.054	0.159	0.262
549	2.745	-0.101	0.985	0.444	0.122	0.934	0.577	0.014	0.901	0.606	0.044	0.733	0.629	0.005	0.509	0.543	-0.023	0.413	0.538	-0.071	0.266	0.574	-0.097	0.092	0.483	0.012	0.024	0.552	0.114	0.959	0.26	-0.001	0.904	0.237	0.11	0.761	0.191	0.199	0.559	0.246	0.176	0.467	0.238	0.117	0.345	0.189	0.072	0.154	0.262
550	2.75	-0.095	0.984	0.444	0.127	0.933	0.577	0.019	0.901	0.606	0.048	0.732	0.629	0.006	0.509	0.543	-0.022	0.413	0.538	-0.071	0.266	0.574	-0.097	0.092	0.482	0.012	0.024	0.552	0.121	0.958	0.261	0.005	0.903	0.237	0.118	0.762	0.192	0.205	0.559	0.247	0.184	0.465	0.239	0.129	0.342	0.188	0.091	0.15	0.262
551	2.755	-0.089	0.984	0.444	0.132	0.932	0.577	0.024	0.9	0.605	0.052	0.732	0.629	0.009	0.509	0.543	-0.021	0.414	0.538	-0.07	0.267	0.573	-0.096	0.093	0.482	0.012	0.024	0.552	0.127	0.958	0.261	0.011	0.903	0.237	0.125	0.762	0.193	0.211	0.559	0.248	0.191	0.464	0.239	0.141	0.338	0.189	0.11	0.144	0.261
552	2.76	-0.084	0.984	0.443	0.137	0.932	0.578	0.029	0.9	0.605	0.056	0.732	0.629	0.011	0.509	0.543	-0.02	0.414	0.538	-0.07	0.267	0.572	-0.096	0.093	0.482	0.012	0.024	0.552	0.133	0.958	0.262	0.017	0.903	0.237	0.132	0.762	0.193	0.217	0.558	0.249	0.198	0.463	0.239	0.154	0.335	0.188	0.128	0.14	0.261
553	2.765	-0.078	0.983	0.442	0.142	0.931	0.578	0.033	0.899	0.605	0.06	0.731	0.628	0.012	0.509	0.543	-0.018	0.415	0.537	-0.069	0.268	0.572	-0.096	0.093	0.481	0.012	0.024	0.552	0.14	0.956	0.262	0.024	0.902	0.237	0.139	0.761	0.194	0.222	0.557	0.249	0.206	0.461	0.24	0.167	0.331	0.188	0.146	0.136	0.261
554	2.77	-0.072	0.982	0.442	0.147	0.93	0.578	0.037	0.9	0.605	0.064	0.731	0.628	0.015	0.509	0.542	-0.017	0.414	0.537	-0.069	0.268	0.571	-0.096	0.093	0.48	0.012	0.024	0.551	0.146	0.955	0.262	0.03	0.901	0.237	0.145	0.76	0.194	0.228	0.556	0.25	0.213	0.459	0.24	0.18	0.328	0.188	0.165	0.132	0.261
555	2.775	-0.066	0.981	0.442	0.152	0.929	0.578	0.039	0.901	0.606	0.068	0.73	0.627	0.017	0.509	0.542	-0.016	0.415	0.537	-0.069	0.268	0.571	-0.095	0.094	0.479	0.012	0.024	0.551	0.151	0.954	0.263	0.036	0.9	0.236	0.151	0.759	0.195	0.233	0.555	0.25	0.221	0.457	0.24	0.193	0.324	0.188	0.183	0.129	0.261
556	2.78	-0.06	0.981	0.441	0.158	0.929	0.579	0.042	0.9	0.606	0.072	0.73	0.627	0.02	0.509	0.542	-0.014	0.415	0.536	-0.068	0.269	0.57	-0.095	0.094	0.479	0.012	0.025	0.551	0.158	0.953	0.263	0.043	0.899	0.236	0.158	0.758	0.195	0.238	0.553	0.25	0.228	0.455	0.241	0.206	0.321	0.187	0.202	0.125	0.261
557	2.785	-0.054	0.98	0.44	0.163	0.928	0.579	0.047	0.9	0.606	0.076	0.729	0.627	0.022	0.509	0.541	-0.011	0.415	0.536	-0.067	0.269	0.57	-0.095	0.095	0.478	0.012	0.025	0.551	0.165	0.952	0.264	0.049	0.898	0.236	0.164	0.756	0.195	0.243	0.552	0.251	0.235	0.453	0.241	0.219	0.319	0.187	0.22	0.122	0.261
558	2.79	-0.048	0.979	0.44	0.168	0.927	0.58	0.052	0.899	0.606	0.081	0.729	0.627	0.025	0.509	0.541	-0.01	0.415	0.535	-0.066	0.269	0.57	-0.094	0.096	0.478	0.012	0.025	0.551	0.171	0.951	0.264	0.056	0.897	0.236	0.17	0.754	0.196	0.248	0.55	0.251	0.241	0.451	0.241	0.231	0.316	0.187	0.238	0.12	0.261
559	2.795	-0.041	0.977	0.44	0.174	0.926	0.58	0.058	0.898	0.605	0.085	0.728	0.627	0.028	0.509	0.541	-0.008	0.415	0.535	-0.065	0.27	0.569	-0.094	0.096	0.478	0.012	0.025	0.551	0.177	0.949	0.265	0.062	0.895	0.236	0.175	0.751	0.196	0.253	0.547	0.251	0.248	0.449	0.241	0.244	0.314	0.186	0.256	0.117	0.262
560	2.8	-0.035	0.976	0.439	0.18	0.925	0.58	0.062	0.898	0.605	0.09	0.727	0.627	0.031	0.508	0.541	-0.006	0.415	0.535	-0.064	0.27	0.569	-0.094	0.097	0.477	0.012	0.025	0.551	0.183	0.947	0.265	0.068	0.894	0.236	0.181	0.749	0.196	0.257	0.545	0.251	0.255	0.447	0.242	0.255	0.312	0.186	0.273	0.116	0.262
561	2.805	-0.029	0.975	0.439	0.185	0.924	0.58	0.068	0.897	0.605	0.095	0.727	0.626	0.035	0.508	0.54	-0.004	0.415	0.535	-0.063	0.271	0.569	-0.094	0.097	0.477	0.012	0.025	0.551	0.19	0.946	0.265	0.075	0.892	0.236	0.186	0.746	0.196	0.262	0.542	0.252	0.262	0.445	0.242	0.266	0.311	0.187	0.291	0.114	0.262
562	2.81	-0.023	0.974	0.438	0.191	0.923	0.58	0.075	0.896	0.604	0.1	0.726	0.626	0.038	0.508	0.54	-0.001	0.415	0.534	-0.061	0.271	0.568	-0.093	0.097	0.477	0.012	0.025	0.551	0.196	0.944	0.266	0.082	0.891	0.236	0.191	0.743	0.196	0.266	0.54	0.252	0.269	0.444	0.243	0.277	0.309	0.187	0.307	0.113	0.262
563	2.815	-0.016	0.972	0.438	0.197	0.922	0.581	0.08	0.895	0.604	0.104	0.725	0.626	0.041	0.508	0.54	0.002	0.415	0.534	-0.06	0.271	0.568	-0.093	0.097	0.477	0.012	0.024	0.551	0.203	0.943	0.266	0.088	0.889	0.236	0.196	0.739	0.196	0.27	0.537	0.252	0.275	0.442	0.244	0.287	0.308	0.187	0.323	0.112	0.263
564	2.82	-0.009	0.971	0.438	0.203	0.921	0.581	0.085	0.894	0.604	0.109	0.724	0.625	0.045	0.507	0.54	0.004	0.415	0.534	-0.059	0.272	0.568	-0.093	0.098	0.477	0.012	0.024	0.551	0.209	0.941	0.266	0.094	0.887	0.236	0.201	0.737	0.196	0.275	0.534	0.253	0.282	0.44	0.245	0.298	0.306	0.188	0.338	0.112	0.263
565	2.825	-0.003	0.97	0.437	0.209	0.92	0.581	0.092	0.892	0.604	0.114	0.723	0.625	0.049	0.507	0.54	0.007	0.415	0.535	-0.057	0.272	0.568	-0.092	0.099	0.477	0.012	0.024	0.551	0.216	0.94	0.266	0.101	0.886	0.236	0.205	0.734	0.195	0.279	0.531	0.254	0.288	0.438	0.246	0.307	0.305	0.189	0.353	0.111	0.264
566	2.83	0.002	0.969	0.437	0.215	0.918	0.581	0.098	0.891	0.603	0.12	0.723	0.625	0.053	0.506	0.54	0.01	0.415	0.535	-0.055	0.273	0.568	-0.092	0.101	0.478	0.012	0.024	0.551	0.221	0.938	0.267	0.107	0.884	0.236	0.21	0.731	0.195	0.283	0.528	0.254	0.294	0.437	0.248	0.315	0.304	0.19	0.367	0.111	0.264
567	2.835	0.009	0.968	0.436	0.221	0.917	0.581	0.103	0.89	0.603	0.125	0.722	0.624	0.057	0.506	0.54	0.014	0.415	0.534	-0.053	0.273	0.568	-0.092	0.101	0.478	0.012	0.024	0.551	0.227	0.936	0.267	0.113	0.882	0.236	0.215	0.729	0.195	0.287	0.525	0.255	0.3	0.435	0.249	0.324	0.303	0.191	0.38	0.111	0.265
568	2.84	0.016	0.966	0.436	0.228	0.916	0.581	0.109	0.889	0.603	0.13	0.721	0.624	0.062	0.506	0.54	0.017	0.414	0.534	-0.051	0.273	0.568	-0.092	0.102	0.478	0.012	0.024	0.551	0.233	0.934	0.267	0.119	0.881	0.235	0.22	0.727	0.193	0.291	0.523	0.256	0.305	0.433	0.249	0.332	0.301	0.193	0.392	0.11	0.266
569	2.845	0.022	0.965	0.436	0.234	0.915	0.58	0.117	0.887	0.603	0.136	0.72	0.624	0.066	0.505	0.54	0.021	0.414	0.534	-0.048	0.274	0.568	-0.091	0.103	0.478	0.012	0.024	0.552	0.24	0.932	0.267	0.125	0.879	0.236	0.225	0.725	0.192	0.296	0.521	0.257	0.311	0.432	0.251	0.339	0.3	0.194	0.404	0.11	0.268
570	2.85	0.028	0.964	0.435	0.241	0.914	0.58	0.121	0.887	0.603	0.141	0.72	0.624	0.071	0.504	0.54	0.025	0.414	0.535	-0.045	0.275	0.569	-0.09	0.104	0.478	0.012	0.024	0.552	0.246	0.931	0.267	0.132	0.877	0.235	0.23	0.724	0.191	0.301	0.518	0.257	0.317	0.43	0.252	0.347	0.299	0.195	0.414	0.11	0.269
571	2.855	0.035	0.963	0.435	0.248	0.913	0.58	0.127	0.886	0.603	0.147	0.719	0.624	0.076	0.504	0.54	0.029	0.413	0.535	-0.042	0.275	0.569	-0.09	0.105	0.478	0.012	0.024	0.552	0.253	0.929	0.267	0.138	0.876	0.235	0.236	0.722	0.19	0.306	0.517	0.258	0.323	0.428	0.253	0.354	0.297	0.196	0.425	0.11	0.271
572	2.86	0.042	0.962	0.435	0.254	0.912	0.579	0.135	0.885	0.602	0.153	0.718	0.624	0.082	0.503	0.54	0.034	0.413	0.535	-0.039	0.275	0.569	-0.089	0.105	0.478	0.012	0.024	0.552	0.259	0.927	0.267	0.145	0.875	0.235	0.241	0.72	0.189	0.312	0.515	0.259	0.329	0.426	0.254	0.361	0.296	0.197	0.435	0.109	0.272
573	2.865	0.049	0.96	0.434	0.26	0.91	0.579	0.141	0.885	0.602	0.159	0.717	0.623	0.087	0.502	0.54	0.039	0.413	0.535	-0.036	0.276	0.569	-0.088	0.106	0.479	0.012	0.024	0.552	0.265	0.926	0.267	0.151	0.873	0.234	0.247	0.718	0.188	0.318	0.513	0.259	0.335	0.425	0.255	0.368	0.295	0.199	0.443	0.109	0.274
574	2.87	0.056	0.959	0.434	0.267	0.91	0.578	0.147	0.884	0.602	0.165	0.717	0.623	0.094	0.502	0.54	0.044	0.413	0.536	-0.033	0.277	0.57	-0.087	0.107	0.479	0.012	0.024	0.552	0.271	0.924	0.267	0.157	0.872	0.234	0.253	0.716	0.187	0.325	0.512	0.26	0.342	0.424	0.257	0.375	0.293	0.201	0.449	0.108	0.276
575	2.875	0.062	0.958	0.433	0.274	0.909	0.578	0.153	0.884	0.602	0.171	0.716	0.623	0.1	0.501	0.54	0.049	0.412	0.536	-0.029	0.277	0.57	-0.087	0.109	0.479	0.012	0.024	0.552	0.278	0.923	0.266	0.164	0.871	0.233	0.259	0.715	0.187	0.332	0.51	0.261	0.348	0.422	0.258	0.382	0.291	0.203	0.456	0.107	0.278
576	2.88	0.069	0.957	0.433	0.281	0.908	0.577	0.161	0.882	0.601	0.177	0.715	0.623	0.105	0.5	0.54	0.054	0.411	0.536	-0.025	0.277	0.571	-0.086	0.111	0.48	0.012	0.024	0.552	0.285	0.923	0.266	0.169	0.87	0.232	0.266	0.713	0.187	0.338	0.509	0.262	0.354	0.421	0.259	0.388	0.289	0.204	0.462	0.105	0.281
577	2.885	0.076	0.957	0.432	0.288	0.907	0.577	0.168	0.882	0.601	0.184	0.715	0.623	0.112	0.5	0.54	0.06	0.411	0.537	-0.021	0.278	0.571	-0.085	0.112	0.48	0.012	0.024	0.552	0.292	0.921	0.265	0.176	0.869	0.232	0.273	0.711	0.187	0.344	0.508	0.263	0.36	0.419	0.26	0.394	0.288	0.206	0.468	0.104	0.283
578	2.89	0.083	0.955	0.432	0.295	0.906	0.576	0.174	0.881	0.601	0.191	0.715	0.622	0.118	0.499	0.541	0.066	0.411	0.537	-0.018	0.279	0.572	-0.083	0.114	0.48	0.012	0.024	0.552	0.299	0.92	0.264	0.184	0.868	0.232	0.279	0.71	0.187	0.351	0.507	0.264	0.366	0.418	0.262	0.399	0.286	0.207	0.471	0.102	0.285
579	2.895	0.09	0.954	0.431	0.301	0.906	0.575	0.182	0.881	0.6	0.196	0.713	0.622	0.125	0.498	0.541	0.072	0.41	0.538	-0.013	0.28	0.572	-0.081	0.115	0.481	0.012	0.024	0.552	0.306	0.92	0.263	0.191	0.867	0.231	0.287	0.709	0.187	0.356	0.506	0.265	0.372	0.416	0.263	0.405	0.284	0.208	0.475	0.1	0.287
580	2.9	0.097	0.954	0.431	0.309	0.905	0.574	0.188	0.881	0.6	0.204	0.713	0.622	0.132	0.498	0.542	0.078	0.41	0.539	-0.009	0.281	0.573	-0.079	0.117	0.482	0.012	0.024	0.552	0.313	0.919	0.262	0.198	0.867	0.231	0.293	0.708	0.187	0.363	0.506	0.266	0.378	0.415	0.263	0.409	0.282	0.21	0.477	0.098	0.29
581	2.905	0.104	0.953	0.43	0.316	0.905	0.574	0.196	0.88	0.599	0.212	0.713	0.622	0.14	0.497	0.542	0.085	0.409	0.54	-0.004	0.282	0.574	-0.077	0.12	0.483	0.012	0.024	0.551	0.321	0.918	0.261	0.205	0.866	0.23	0.301	0.706	0.187	0.369	0.505	0.267	0.384	0.414	0.264	0.413	0.28	0.212	0.479	0.095	0.292
582	2.91	0.111	0.952	0.429	0.323	0.905	0.573	0.203	0.88	0.599	0.219	0.712	0.621	0.147	0.496	0.543	0.091	0.409	0.54	0.001	0.283	0.575	-0.076	0.123	0.484	0.012	0.024	0.551	0.328	0.918	0.26	0.213	0.865	0.23	0.308	0.705	0.187	0.376	0.504	0.267	0.39	0.412	0.265	0.417	0.278	0.213	0.481	0.093	0.293
583	2.915	0.119	0.952	0.428	0.33	0.904	0.573	0.21	0.88	0.598	0.226	0.711	0.621	0.155	0.496	0.544	0.098	0.409	0.541	0.006	0.284	0.576	-0.074	0.125	0.485	0.012	0.024	0.551	0.335	0.917	0.258	0.22	0.864	0.229	0.315	0.704	0.187	0.383	0.504	0.268	0.396	0.411	0.266	0.42	0.276	0.214	0.482	0.091	0.294
584	2.92	0.126	0.951	0.428	0.337	0.904	0.572	0.218	0.879	0.597	0.234	0.712	0.621	0.163	0.495	0.545	0.105	0.408	0.542	0.011	0.285	0.577	-0.072	0.127	0.486	0.012	0.024	0.551	0.343	0.917	0.257	0.226	0.864	0.228	0.322	0.703	0.187	0.39	0.503	0.268	0.401	0.409	0.266	0.423	0.274	0.216	0.483	0.089	0.295
585	2.925	0.134	0.95	0.427	0.344	0.904	0.572	0.224	0.879	0.597	0.242	0.712	0.621	0.171	0.494	0.545	0.113	0.408	0.544	0.016	0.287	0.578	-0.069	0.13	0.487	0.012	0.024	0.551	0.349	0.916	0.257	0.234	0.863	0.227	0.33	0.703	0.188	0.397	0.502	0.269	0.407	0.408	0.266	0.426	0.272	0.217	0.485	0.089	0.295
586	2.93	0.141	0.95	0.427	0.352	0.904	0.571	0.231	0.879	0.597	0.25	0.711	0.622	0.179	0.494	0.546	0.12	0.408	0.545	0.022	0.288	0.579	-0.067	0.133	0.488	0.012	0.024	0.551	0.357	0.915	0.256	0.241	0.862	0.227	0.338	0.702	0.188	0.405	0.502	0.27	0.413	0.407	0.266	0.429	0.27	0.219	0.489	0.088	0.295
587	2.935	0.148	0.949	0.426	0.36	0.904	0.571	0.24	0.878	0.596	0.259	0.712	0.621	0.188	0.493	0.547	0.128	0.408	0.546	0.027	0.29	0.581	-0.064	0.136	0.489	0.012	0.024	0.552	0.365	0.915	0.255	0.248	0.862	0.227	0.344	0.702	0.189	0.412	0.501	0.27	0.418	0.406	0.266	0.432	0.268	0.219	0.493	0.088	0.295
588	2.94	0.155	0.949	0.426	0.367	0.904	0.57	0.248	0.878	0.596	0.267	0.712	0.622	0.197	0.492	0.548	0.137	0.407	0.548	0.032	0.292	0.582	-0.06	0.139	0.491	0.012	0.024	0.552	0.373	0.915	0.255	0.256	0.861	0.227	0.351	0.702	0.189	0.419	0.501	0.269	0.424	0.406	0.266	0.438	0.268	0.219	0.497	0.087	0.295
589	2.945	0.162	0.949	0.425	0.374	0.904	0.569	0.256	0.878	0.595	0.274	0.711	0.622	0.206	0.492	0.549	0.145	0.407	0.55	0.039	0.295	0.583	-0.057	0.143	0.492	0.013	0.024	0.552	0.38	0.914	0.254	0.265	0.86	0.226	0.359	0.702	0.189	0.425	0.501	0.269	0.431	0.406	0.265	0.446	0.269	0.218	0.501	0.086	0.294
590	2.95	0.17	0.949	0.424	0.381	0.905	0.568	0.264	0.877	0.595	0.282	0.711	0.622	0.217	0.491	0.551	0.154	0.407	0.551	0.045	0.297	0.584	-0.053	0.147	0.494	0.013	0.024	0.552	0.386	0.914	0.254	0.272	0.861	0.225	0.366	0.703	0.189	0.431	0.501	0.269	0.438	0.407	0.265	0.455	0.271	0.216	0.503	0.085	0.294
591	2.955	0.177	0.949	0.423	0.389	0.905	0.568	0.271	0.877	0.595	0.29	0.711	0.622	0.227	0.49	0.552	0.163	0.407	0.553	0.052	0.3	0.586	-0.048	0.151	0.495	0.013	0.024	0.552	0.394	0.914	0.254	0.28	0.862	0.224	0.374	0.704	0.188	0.437	0.501	0.267	0.446	0.408	0.264	0.465	0.273	0.215	0.505	0.084	0.293
592	2.96	0.184	0.949	0.423	0.397	0.905	0.567	0.279	0.877	0.594	0.299	0.711	0.622	0.237	0.49	0.554	0.173	0.408	0.555	0.059	0.303	0.587	-0.043	0.155	0.496	0.013	0.025	0.552	0.402	0.915	0.254	0.287	0.863	0.224	0.38	0.705	0.187	0.443	0.502	0.266	0.454	0.41	0.264	0.474	0.274	0.214	0.505	0.084	0.293
593	2.965	0.191	0.95	0.423	0.404	0.905	0.566	0.288	0.877	0.593	0.308	0.711	0.622	0.248	0.489	0.556	0.183	0.408	0.557	0.067	0.306	0.588	-0.037	0.159	0.497	0.014	0.025	0.552	0.409	0.916	0.254	0.293	0.864	0.223	0.386	0.705	0.186	0.45	0.503	0.266	0.462	0.41	0.263	0.482	0.275	0.212	0.506	0.084	0.293
594	2.97	0.198	0.95	0.423	0.411	0.906	0.565	0.3	0.876	0.591	0.316	0.712	0.622	0.259	0.489	0.559	0.194	0.409	0.56	0.075	0.309	0.59	-0.031	0.164	0.499	0.015	0.026	0.552	0.417	0.916	0.253	0.3	0.865	0.222	0.393	0.706	0.185	0.458	0.504	0.265	0.47	0.411	0.263	0.488	0.276	0.211	0.507	0.083	0.293
595	2.975	0.205	0.95	0.422	0.418	0.906	0.564	0.309	0.876	0.59	0.325	0.713	0.622	0.27	0.489	0.561	0.204	0.41	0.562	0.083	0.312	0.591	-0.024	0.168	0.5	0.015	0.027	0.551	0.423	0.917	0.253	0.307	0.866	0.222	0.399	0.707	0.184	0.466	0.506	0.264	0.477	0.412	0.262	0.493	0.276	0.21	0.509	0.083	0.293
596	2.98	0.213	0.951	0.421	0.424	0.906	0.562	0.316	0.876	0.59	0.334	0.713	0.623	0.282	0.488	0.563	0.215	0.41	0.564	0.091	0.316	0.592	-0.017	0.172	0.501	0.015	0.028	0.551	0.429	0.918	0.253	0.313	0.868	0.221	0.405	0.707	0.183	0.475	0.507	0.264	0.482	0.412	0.262	0.498	0.276	0.209	0.51	0.083	0.293
597	2.985	0.22	0.952	0.421	0.432	0.907	0.561	0.324	0.876	0.59	0.343	0.714	0.623	0.294	0.488	0.566	0.226	0.411	0.566	0.1	0.32	0.593	-0.009	0.177	0.503	0.016	0.03	0.551	0.435	0.919	0.253	0.32	0.869	0.22	0.412	0.708	0.182	0.483	0.508	0.263	0.488	0.412	0.261	0.503	0.276	0.209	0.511	0.083	0.292
598	2.99	0.226	0.953	0.42	0.441	0.908	0.561	0.331	0.877	0.589	0.351	0.715	0.623	0.306	0.488	0.568	0.238	0.411	0.569	0.109	0.325	0.594	-0.001	0.182	0.504	0.016	0.032	0.55	0.442	0.921	0.252	0.327	0.87	0.219	0.417	0.709	0.181	0.49	0.508	0.263	0.493	0.412	0.26	0.507	0.275	0.209	0.512	0.083	0.292
599	2.995	0.233	0.953	0.42	0.449	0.909	0.559	0.34	0.877	0.589	0.36	0.716	0.623	0.317	0.488	0.57	0.249	0.412	0.571	0.119	0.329	0.594	0.008	0.187	0.505	0.017	0.034	0.55	0.449	0.922	0.251	0.334	0.871	0.219	0.423	0.709	0.18	0.497	0.509	0.263	0.498	0.412	0.26	0.51	0.275	0.208	0.512	0.083	0.293
600	3	0.24	0.954	0.419	0.455	0.91	0.558	0.349	0.877	0.589	0.369	0.717	0.624	0.329	0.488	0.571	0.262	0.413	0.572	0.129	0.332	0.595	0.016	0.192	0.506	0.019	0.038	0.55	0.456	0.924	0.25	0.34	0.872	0.218	0.43	0.71	0.18	0.502	0.508	0.263	0.502	0.411	0.26	0.512	0.275	0.208	0.513	0.083	0.293
601	3.005	0.246	0.954	0.419	0.463	0.911	0.557	0.356	0.877	0.588	0.378	0.717	0.624	0.342	0.488	0.573	0.274	0.413	0.574	0.14	0.336	0.596	0.026	0.197	0.507	0.021	0.042	0.549	0.463	0.925	0.249	0.347	0.873	0.217	0.436	0.71	0.179	0.507	0.508	0.262	0.506	0.411	0.259	0.514	0.274	0.209	0.514	0.083	0.293
602	3.01	0.253	0.955	0.418	0.471	0.912	0.557	0.364	0.878	0.588	0.385	0.717	0.625	0.355	0.487	0.575	0.287	0.414	0.576	0.151	0.339	0.596	0.036	0.203	0.508	0.023	0.048	0.549	0.469	0.926	0.248	0.353	0.874	0.216	0.442	0.71	0.178	0.511	0.508	0.262	0.51	0.411	0.259	0.515	0.273	0.209	0.514	0.082	0.294
603	3.015	0.26	0.955	0.417	0.478	0.913	0.555	0.371	0.878	0.586	0.394	0.717	0.626	0.368	0.487	0.576	0.3	0.415	0.577	0.163	0.341	0.597	0.047	0.208	0.508	0.027	0.053	0.549	0.475	0.926	0.247	0.36	0.875	0.216	0.448	0.71	0.177	0.514	0.507	0.261	0.513	0.411	0.259	0.517	0.273	0.209	0.515	0.082	0.294
604	3.02	0.266	0.956	0.417	0.484	0.913	0.554	0.378	0.879	0.586	0.402	0.718	0.627	0.381	0.487	0.577	0.313	0.415	0.579	0.176	0.344	0.598	0.058	0.213	0.509	0.031	0.059	0.549	0.482	0.927	0.246	0.366	0.875	0.215	0.453	0.71	0.177	0.517	0.507	0.261	0.517	0.41	0.259	0.519	0.273	0.209	0.515	0.082	0.294
605	3.025	0.273	0.956	0.416	0.49	0.914	0.553	0.386	0.879	0.586	0.411	0.718	0.627	0.393	0.487	0.577	0.328	0.416	0.58	0.19	0.347	0.599	0.069	0.218	0.509	0.036	0.066	0.549	0.488	0.928	0.245	0.373	0.875	0.214	0.459	0.71	0.177	0.521	0.506	0.261	0.52	0.41	0.259	0.52	0.273	0.209	0.515	0.082	0.294
606	3.03	0.28	0.956	0.415	0.497	0.914	0.552	0.394	0.879	0.585	0.419	0.718	0.627	0.407	0.487	0.578	0.341	0.416	0.58	0.204	0.348	0.6	0.081	0.224	0.509	0.042	0.073	0.549	0.495	0.928	0.244	0.38	0.876	0.214	0.463	0.71	0.177	0.524	0.505	0.26	0.523	0.41	0.259	0.522	0.272	0.21	0.515	0.082	0.294
607	3.035	0.286	0.957	0.415	0.504	0.915	0.551	0.401	0.879	0.585	0.428	0.719	0.628	0.42	0.487	0.579	0.356	0.417	0.581	0.218	0.35	0.601	0.093	0.229	0.509	0.048	0.08	0.548	0.502	0.929	0.243	0.386	0.877	0.213	0.469	0.71	0.176	0.526	0.504	0.26	0.526	0.41	0.258	0.523	0.272	0.209	0.515	0.082	0.294
608	3.04	0.292	0.957	0.414	0.51	0.915	0.55	0.408	0.88	0.584	0.436	0.72	0.628	0.433	0.488	0.58	0.371	0.417	0.582	0.233	0.352	0.602	0.105	0.234	0.509	0.056	0.086	0.548	0.508	0.929	0.242	0.392	0.877	0.213	0.474	0.71	0.176	0.529	0.504	0.26	0.529	0.41	0.258	0.524	0.272	0.209	0.515	0.082	0.294
609	3.045	0.298	0.958	0.413	0.516	0.916	0.55	0.414	0.88	0.583	0.445	0.721	0.629	0.446	0.489	0.581	0.385	0.417	0.583	0.247	0.353	0.604	0.118	0.238	0.509	0.065	0.093	0.549	0.515	0.93	0.241	0.398	0.878	0.212	0.478	0.71	0.176	0.532	0.503	0.26	0.531	0.409	0.258	0.525	0.272	0.209	0.516	0.082	0.294
610	3.05	0.305	0.959	0.412	0.522	0.916	0.549	0.421	0.881	0.583	0.452	0.723	0.629	0.46	0.49	0.582	0.399	0.418	0.583	0.261	0.354	0.604	0.131	0.243	0.509	0.075	0.099	0.549	0.521	0.93	0.24	0.405	0.879	0.212	0.482	0.71	0.175	0.535	0.503	0.259	0.534	0.409	0.258	0.526	0.272	0.209	0.516	0.082	0.294
611	3.055	0.312	0.959	0.412	0.528	0.917	0.549	0.428	0.882	0.583	0.461	0.724	0.629	0.473	0.491	0.583	0.414	0.418	0.584	0.276	0.355	0.606	0.144	0.248	0.509	0.085	0.105	0.55	0.528	0.931	0.24	0.411	0.88	0.211	0.487	0.711	0.175	0.538	0.503	0.259	0.536	0.409	0.257	0.527	0.272	0.209	0.516	0.082	0.295
612	3.06	0.319	0.96	0.411	0.534	0.918	0.549	0.434	0.883	0.582	0.469	0.726	0.629	0.486	0.493	0.583	0.428	0.419	0.584	0.291	0.356	0.607	0.157	0.252	0.508	0.096	0.112	0.55	0.534	0.931	0.24	0.417	0.88	0.211	0.492	0.711	0.175	0.542	0.503	0.258	0.538	0.409	0.257	0.527	0.272	0.209	0.516	0.082	0.295
613	3.065	0.325	0.961	0.41	0.541	0.919	0.549	0.44	0.884	0.582	0.477	0.728	0.629	0.499	0.495	0.584	0.443	0.42	0.585	0.306	0.358	0.608	0.17	0.256	0.508	0.107	0.118	0.551	0.54	0.931	0.24	0.424	0.881	0.21	0.497	0.712	0.175	0.545	0.504	0.258	0.54	0.409	0.257	0.528	0.272	0.209	0.516	0.082	0.295
614	3.07	0.331	0.962	0.41	0.546	0.92	0.549	0.447	0.885	0.582	0.485	0.729	0.629	0.513	0.496	0.584	0.457	0.422	0.585	0.32	0.359	0.608	0.183	0.259	0.508	0.121	0.123	0.552	0.547	0.932	0.241	0.43	0.881	0.21	0.501	0.712	0.175	0.548	0.503	0.257	0.542	0.408	0.256	0.528	0.272	0.208	0.516	0.082	0.295
615	3.075	0.337	0.963	0.41	0.552	0.921	0.549	0.454	0.886	0.582	0.494	0.73	0.629	0.525	0.499	0.585	0.471	0.424	0.585	0.334	0.36	0.609	0.197	0.263	0.508	0.136	0.127	0.554	0.553	0.932	0.241	0.435	0.882	0.21	0.506	0.712	0.175	0.551	0.504	0.257	0.544	0.408	0.256	0.529	0.272	0.208	0.516	0.082	0.295
616	3.08	0.343	0.964	0.409	0.558	0.922	0.549	0.46	0.887	0.582	0.502	0.732	0.629	0.538	0.501	0.585	0.484	0.426	0.586	0.347	0.362	0.609	0.21	0.266	0.507	0.152	0.13	0.555	0.559	0.932	0.242	0.441	0.882	0.21	0.512	0.713	0.174	0.554	0.504	0.257	0.545	0.408	0.256	0.53	0.272	0.208	0.516	0.082	0.295
617	3.085	0.349	0.965	0.409	0.565	0.923	0.549	0.466	0.888	0.582	0.511	0.733	0.629	0.551	0.504	0.586	0.498	0.428	0.586	0.361	0.364	0.609	0.223	0.268	0.507	0.167	0.134	0.557	0.566	0.933	0.242	0.446	0.883	0.209	0.517	0.713	0.174	0.557	0.503	0.257	0.547	0.408	0.256	0.532	0.272	0.207	0.516	0.082	0.295
618	3.09	0.355	0.966	0.408	0.571	0.924	0.549	0.472	0.889	0.582	0.519	0.735	0.628	0.564	0.506	0.586	0.511	0.431	0.586	0.375	0.366	0.609	0.237	0.271	0.506	0.184	0.136	0.559	0.572	0.933	0.242	0.452	0.883	0.209	0.522	0.713	0.174	0.56	0.503	0.257	0.549	0.408	0.255	0.533	0.272	0.207	0.516	0.082	0.294
619	3.095	0.361	0.967	0.408	0.577	0.925	0.548	0.478	0.891	0.582	0.528	0.737	0.628	0.577	0.509	0.587	0.524	0.433	0.586	0.388	0.369	0.609	0.251	0.272	0.506	0.202	0.138	0.561	0.578	0.934	0.242	0.458	0.884	0.209	0.527	0.714	0.174	0.562	0.503	0.256	0.551	0.408	0.255	0.535	0.272	0.207	0.517	0.082	0.294
620	3.1	0.368	0.969	0.407	0.583	0.927	0.548	0.485	0.893	0.582	0.538	0.738	0.628	0.589	0.511	0.587	0.537	0.436	0.586	0.401	0.371	0.608	0.265	0.274	0.505	0.219	0.139	0.563	0.585	0.935	0.242	0.464	0.884	0.208	0.532	0.714	0.174	0.565	0.503	0.256	0.553	0.408	0.255	0.537	0.272	0.206	0.517	0.082	0.294
621	3.105	0.374	0.97	0.407	0.589	0.928	0.548	0.491	0.894	0.582	0.547	0.74	0.628	0.601	0.514	0.587	0.55	0.438	0.586	0.415	0.373	0.608	0.279	0.275	0.505	0.237	0.14	0.565	0.591	0.936	0.242	0.47	0.885	0.208	0.537	0.715	0.174	0.567	0.503	0.256	0.554	0.408	0.255	0.538	0.272	0.206	0.517	0.082	0.294
622	3.11	0.381	0.97	0.406	0.595	0.929	0.548	0.498	0.896	0.582	0.556	0.742	0.628	0.613	0.517	0.587	0.563	0.44	0.586	0.428	0.375	0.608	0.293	0.275	0.505	0.255	0.141	0.567	0.598	0.937	0.242	0.476	0.886	0.208	0.542	0.715	0.173	0.568	0.503	0.255	0.556	0.408	0.255	0.539	0.272	0.206	0.517	0.083	0.294
623	3.115	0.388	0.971	0.406	0.602	0.931	0.548	0.505	0.897	0.582	0.566	0.744	0.628	0.626	0.52	0.587	0.576	0.443	0.586	0.441	0.376	0.607	0.308	0.275	0.505	0.274	0.141	0.569	0.605	0.938	0.241	0.482	0.886	0.208	0.546	0.716	0.173	0.57	0.503	0.255	0.557	0.408	0.255	0.539	0.272	0.206	0.518	0.083	0.294
624	3.12	0.394	0.972	0.405	0.608	0.932	0.547	0.51	0.899	0.582	0.575	0.746	0.628	0.638	0.522	0.586	0.589	0.445	0.585	0.454	0.378	0.607	0.323	0.274	0.506	0.292	0.14	0.571	0.611	0.939	0.241	0.488	0.887	0.208	0.551	0.716	0.173	0.572	0.503	0.255	0.559	0.408	0.255	0.539	0.273	0.206	0.518	0.083	0.294
625	3.125	0.401	0.973	0.405	0.615	0.933	0.547	0.517	0.9	0.582	0.584	0.748	0.627	0.65	0.525	0.586	0.602	0.447	0.585	0.468	0.379	0.606	0.338	0.272	0.507	0.311	0.139	0.572	0.617	0.94	0.24	0.494	0.887	0.207	0.555	0.716	0.173	0.573	0.503	0.255	0.561	0.408	0.255	0.539	0.273	0.206	0.518	0.084	0.294
626	3.13	0.407	0.974	0.404	0.621	0.934	0.546	0.524	0.902	0.582	0.593	0.751	0.627	0.661	0.528	0.586	0.615	0.449	0.584	0.481	0.38	0.606	0.353	0.271	0.507	0.33	0.138	0.574	0.624	0.941	0.24	0.5	0.888	0.207	0.559	0.717	0.173	0.575	0.503	0.255	0.562	0.408	0.254	0.539	0.274	0.206	0.518	0.084	0.294
627	3.135	0.414	0.975	0.404	0.628	0.935	0.546	0.53	0.903	0.582	0.603	0.753	0.627	0.673	0.53	0.585	0.627	0.451	0.584	0.494	0.38	0.606	0.368	0.268	0.508	0.349	0.136	0.575	0.63	0.942	0.239	0.506	0.888	0.207	0.563	0.716	0.173	0.576	0.503	0.255	0.562	0.408	0.255	0.539	0.274	0.206	0.518	0.084	0.294
628	3.14	0.42	0.976	0.404	0.635	0.937	0.545	0.538	0.904	0.582	0.612	0.756	0.626	0.684	0.533	0.585	0.64	0.453	0.584	0.508	0.381	0.606	0.383	0.266	0.509	0.368	0.133	0.577	0.637	0.943	0.239	0.513	0.889	0.207	0.567	0.716	0.173	0.578	0.503	0.255	0.563	0.408	0.255	0.539	0.274	0.206	0.518	0.084	0.295
629	3.145	0.426	0.976	0.404	0.641	0.938	0.544	0.545	0.905	0.582	0.621	0.759	0.626	0.695	0.536	0.585	0.652	0.455	0.584	0.521	0.381	0.605	0.398	0.263	0.509	0.387	0.13	0.578	0.643	0.944	0.238	0.52	0.89	0.208	0.571	0.716	0.173	0.58	0.503	0.255	0.563	0.409	0.255	0.539	0.275	0.206	0.519	0.085	0.295
630	3.15	0.432	0.977	0.404	0.648	0.938	0.544	0.553	0.907	0.582	0.629	0.761	0.626	0.705	0.538	0.584	0.664	0.456	0.584	0.535	0.38	0.605	0.413	0.26	0.51	0.406	0.127	0.579	0.649	0.945	0.238	0.526	0.89	0.208	0.575	0.717	0.173	0.581	0.504	0.255	0.563	0.409	0.255	0.54	0.275	0.206	0.519	0.085	0.295
631	3.155	0.438	0.978	0.404	0.655	0.939	0.543	0.56	0.908	0.583	0.638	0.764	0.626	0.716	0.541	0.584	0.676	0.458	0.584	0.548	0.379	0.606	0.428	0.256	0.511	0.425	0.123	0.581	0.655	0.945	0.237	0.53	0.891	0.208	0.579	0.717	0.173	0.583	0.504	0.255	0.564	0.409	0.255	0.54	0.276	0.206	0.519	0.085	0.294
632	3.16	0.445	0.979	0.404	0.661	0.94	0.542	0.567	0.909	0.583	0.646	0.766	0.625	0.726	0.543	0.584	0.688	0.46	0.583	0.562	0.378	0.606	0.444	0.252	0.512	0.445	0.119	0.582	0.662	0.946	0.237	0.541	0.89	0.208	0.582	0.717	0.174	0.585	0.504	0.255	0.565	0.41	0.255	0.541	0.276	0.206	0.519	0.086	0.294
633	3.165	0.451	0.979	0.404	0.668	0.941	0.542	0.573	0.91	0.583	0.654	0.768	0.625	0.736	0.545	0.583	0.699	0.461	0.583	0.575	0.377	0.606	0.459	0.248	0.513	0.464	0.115	0.583	0.668	0.946	0.236	0.544	0.891	0.208	0.587	0.717	0.174	0.586	0.504	0.255	0.566	0.41	0.255	0.541	0.276	0.206	0.519	0.086	0.294
634	3.17	0.458	0.98	0.404	0.674	0.942	0.541	0.58	0.911	0.583	0.663	0.77	0.625	0.746	0.548	0.583	0.71	0.462	0.583	0.589	0.375	0.607	0.475	0.243	0.514	0.484	0.11	0.584	0.674	0.946	0.236	0.545	0.893	0.207	0.59	0.717	0.174	0.589	0.505	0.255	0.567	0.41	0.255	0.542	0.276	0.206	0.519	0.086	0.294
635	3.175	0.464	0.98	0.404	0.681	0.943	0.541	0.587	0.912	0.583	0.671	0.772	0.625	0.755	0.55	0.582	0.721	0.463	0.582	0.602	0.373	0.607	0.492	0.238	0.514	0.505	0.106	0.585	0.68	0.946	0.235	0.551	0.893	0.207	0.594	0.717	0.174	0.591	0.505	0.255	0.569	0.41	0.255	0.543	0.277	0.206	0.52	0.086	0.294
636	3.18	0.471	0.981	0.404	0.687	0.943	0.54	0.594	0.913	0.584	0.679	0.774	0.624	0.765	0.552	0.581	0.732	0.465	0.582	0.615	0.371	0.607	0.508	0.233	0.515	0.527	0.102	0.587	0.686	0.946	0.235	0.559	0.892	0.207	0.598	0.718	0.174	0.592	0.505	0.255	0.571	0.411	0.255	0.545	0.277	0.206	0.52	0.086	0.294
637	3.185	0.477	0.981	0.404	0.694	0.944	0.54	0.601	0.914	0.584	0.686	0.775	0.624	0.774	0.554	0.581	0.743	0.466	0.582	0.628	0.369	0.607	0.525	0.228	0.516	0.548	0.098	0.588	0.692	0.946	0.234	0.565	0.892	0.208	0.602	0.717	0.174	0.595	0.505	0.255	0.572	0.411	0.255	0.546	0.278	0.206	0.521	0.087	0.294
638	3.19	0.484	0.982	0.404	0.701	0.944	0.539	0.608	0.915	0.584	0.694	0.777	0.624	0.782	0.555	0.58	0.753	0.466	0.582	0.641	0.366	0.608	0.541	0.223	0.516	0.57	0.094	0.59	0.698	0.946	0.234	0.567	0.894	0.207	0.606	0.718	0.174	0.597	0.505	0.255	0.574	0.412	0.255	0.546	0.278	0.206	0.521	0.087	0.294
639	3.195	0.49	0.982	0.404	0.707	0.944	0.539	0.615	0.915	0.585	0.702	0.778	0.623	0.791	0.557	0.58	0.764	0.467	0.581	0.654	0.364	0.608	0.558	0.217	0.517	0.592	0.09	0.591	0.704	0.946	0.233	0.571	0.895	0.208	0.61	0.718	0.174	0.599	0.505	0.255	0.575	0.412	0.256	0.547	0.278	0.206	0.521	0.088	0.295
640	3.2	0.497	0.982	0.404	0.714	0.944	0.539	0.622	0.916	0.585	0.709	0.779	0.623	0.8	0.558	0.579	0.774	0.467	0.581	0.666	0.361	0.607	0.575	0.211	0.518	0.615	0.087	0.592	0.71	0.946	0.233	0.576	0.895	0.208	0.614	0.718	0.174	0.601	0.505	0.255	0.577	0.412	0.256	0.548	0.279	0.206	0.522	0.088	0.295
641	3.205	0.503	0.981	0.404	0.721	0.944	0.539	0.628	0.916	0.585	0.717	0.78	0.623	0.809	0.559	0.578	0.784	0.468	0.58	0.679	0.359	0.607	0.592	0.206	0.518	0.638	0.084	0.594	0.716	0.946	0.233	0.581	0.895	0.208	0.618	0.718	0.174	0.604	0.505	0.255	0.578	0.412	0.256	0.549	0.279	0.206	0.522	0.089	0.295
642	3.21	0.51	0.981	0.405	0.727	0.944	0.539	0.635	0.916	0.585	0.725	0.781	0.623	0.817	0.56	0.577	0.794	0.468	0.58	0.691	0.356	0.607	0.61	0.199	0.519	0.661	0.08	0.596	0.722	0.945	0.232	0.587	0.895	0.209	0.623	0.718	0.175	0.606	0.505	0.256	0.579	0.412	0.256	0.55	0.28	0.206	0.522	0.089	0.295
643	3.215	0.516	0.981	0.405	0.734	0.944	0.538	0.642	0.916	0.585	0.732	0.781	0.622	0.825	0.561	0.576	0.803	0.468	0.579	0.704	0.353	0.607	0.628	0.193	0.52	0.684	0.077	0.597	0.728	0.945	0.232	0.593	0.894	0.209	0.627	0.718	0.175	0.608	0.506	0.256	0.581	0.412	0.256	0.551	0.28	0.207	0.522	0.09	0.295
644	3.22	0.523	0.981	0.405	0.741	0.944	0.538	0.649	0.916	0.586	0.739	0.781	0.622	0.833	0.562	0.575	0.812	0.467	0.578	0.717	0.35	0.607	0.646	0.187	0.52	0.708	0.074	0.598	0.734	0.944	0.231	0.597	0.894	0.209	0.632	0.718	0.175	0.61	0.506	0.256	0.583	0.413	0.256	0.551	0.28	0.207	0.523	0.09	0.295
645	3.225	0.529	0.981	0.405	0.747	0.944	0.538	0.656	0.916	0.586	0.746	0.781	0.622	0.841	0.562	0.574	0.822	0.467	0.578	0.73	0.347	0.607	0.664	0.181	0.521	0.73	0.071	0.6	0.741	0.944	0.231	0.604	0.893	0.209	0.636	0.718	0.176	0.613	0.506	0.256	0.584	0.413	0.256	0.552	0.281	0.207	0.523	0.091	0.295
646	3.23	0.535	0.981	0.405	0.754	0.944	0.538	0.662	0.915	0.586	0.754	0.781	0.622	0.849	0.562	0.573	0.831	0.467	0.577	0.743	0.343	0.607	0.682	0.175	0.521	0.753	0.068	0.601	0.747	0.943	0.231	0.61	0.893	0.21	0.641	0.717	0.176	0.615	0.506	0.256	0.586	0.414	0.256	0.553	0.281	0.207	0.523	0.091	0.295
647	3.235	0.542	0.98	0.405	0.761	0.943	0.538	0.669	0.915	0.586	0.761	0.781	0.622	0.857	0.562	0.572	0.84	0.466	0.576	0.756	0.339	0.606	0.7	0.169	0.522	0.776	0.065	0.603	0.753	0.942	0.23	0.614	0.893	0.21	0.646	0.717	0.176	0.618	0.506	0.256	0.588	0.414	0.256	0.554	0.282	0.207	0.524	0.092	0.295
648	3.24	0.548	0.98	0.406	0.768	0.942	0.538	0.675	0.914	0.586	0.768	0.781	0.622	0.864	0.562	0.571	0.849	0.465	0.576	0.769	0.335	0.606	0.719	0.162	0.522	0.799	0.062	0.604	0.759	0.942	0.23	0.62	0.893	0.21	0.651	0.717	0.176	0.621	0.506	0.256	0.59	0.414	0.256	0.556	0.282	0.207	0.524	0.092	0.295
649	3.245	0.554	0.979	0.406	0.774	0.942	0.538	0.682	0.913	0.586	0.775	0.78	0.621	0.871	0.562	0.569	0.858	0.464	0.575	0.783	0.331	0.606	0.738	0.157	0.523	0.821	0.06	0.605	0.765	0.941	0.23	0.627	0.892	0.21	0.655	0.717	0.176	0.623	0.506	0.256	0.592	0.414	0.257	0.557	0.282	0.207	0.524	0.093	0.295
650	3.25	0.561	0.978	0.406	0.781	0.941	0.539	0.688	0.912	0.586	0.782	0.779	0.621	0.878	0.561	0.568	0.866	0.463	0.574	0.796	0.327	0.606	0.757	0.151	0.523	0.844	0.057	0.606	0.771	0.94	0.23	0.632	0.892	0.21	0.66	0.716	0.176	0.626	0.506	0.256	0.594	0.415	0.256	0.558	0.283	0.207	0.524	0.093	0.295
651	3.255	0.568	0.978	0.406	0.788	0.94	0.539	0.695	0.911	0.586	0.789	0.778	0.621	0.885	0.56	0.567	0.874	0.461	0.573	0.809	0.323	0.606	0.776	0.145	0.524	0.866	0.054	0.606	0.778	0.939	0.23	0.638	0.891	0.21	0.665	0.716	0.176	0.63	0.506	0.256	0.597	0.415	0.256	0.559	0.284	0.207	0.524	0.094	0.295
652	3.26	0.575	0.977	0.406	0.795	0.939	0.539	0.702	0.91	0.586	0.795	0.778	0.621	0.891	0.56	0.565	0.882	0.46	0.572	0.823	0.318	0.606	0.795	0.14	0.525	0.887	0.052	0.607	0.784	0.938	0.23	0.644	0.891	0.21	0.669	0.716	0.177	0.632	0.506	0.256	0.599	0.415	0.256	0.561	0.284	0.207	0.524	0.094	0.295
653	3.265	0.581	0.976	0.406	0.802	0.938	0.539	0.709	0.909	0.585	0.803	0.777	0.621	0.897	0.559	0.564	0.89	0.458	0.571	0.836	0.314	0.606	0.815	0.135	0.525	0.909	0.05	0.607	0.79	0.937	0.229	0.649	0.89	0.21	0.674	0.715	0.177	0.636	0.506	0.256	0.601	0.415	0.256	0.562	0.285	0.207	0.525	0.095	0.295
654	3.27	0.588	0.975	0.407	0.809	0.937	0.539	0.716	0.908	0.585	0.809	0.775	0.62	0.903	0.558	0.563	0.898	0.456	0.571	0.849	0.31	0.606	0.834	0.13	0.525	0.931	0.049	0.608	0.797	0.937	0.229	0.656	0.889	0.21	0.679	0.715	0.177	0.639	0.506	0.256	0.604	0.415	0.256	0.564	0.285	0.207	0.526	0.096	0.295
655	3.275	0.596	0.974	0.407	0.816	0.936	0.539	0.723	0.906	0.585	0.816	0.774	0.62	0.908	0.556	0.562	0.905	0.454	0.569	0.863	0.306	0.606	0.853	0.125	0.525	0.954	0.048	0.608	0.804	0.936	0.229	0.663	0.889	0.211	0.684	0.714	0.177	0.642	0.506	0.256	0.607	0.416	0.256	0.566	0.285	0.206	0.526	0.096	0.296
656	3.28	0.603	0.973	0.407	0.823	0.935	0.539	0.73	0.905	0.585	0.823	0.772	0.62	0.914	0.554	0.561	0.913	0.452	0.569	0.877	0.303	0.606	0.872	0.121	0.525	0.976	0.047	0.608	0.81	0.935	0.229	0.669	0.888	0.211	0.689	0.714	0.177	0.645	0.506	0.256	0.609	0.416	0.256	0.567	0.286	0.206	0.527	0.097	0.296
657	3.285	0.609	0.971	0.407	0.83	0.934	0.54	0.737	0.903	0.585	0.83	0.77	0.619	0.92	0.552	0.56	0.92	0.45	0.568	0.89	0.299	0.607	0.891	0.117	0.526	0.998	0.047	0.609	0.817	0.934	0.229	0.675	0.887	0.211	0.693	0.713	0.177	0.649	0.506	0.256	0.611	0.416	0.256	0.569	0.286	0.206	0.527	0.097	0.296
658	3.29	0.616	0.97	0.408	0.837	0.933	0.54	0.744	0.902	0.585	0.836	0.769	0.619	0.925	0.55	0.559	0.927	0.448	0.567	0.902	0.296	0.607	0.91	0.114	0.526	1.021	0.048	0.608	0.824	0.933	0.229	0.682	0.886	0.211	0.699	0.713	0.177	0.652	0.505	0.256	0.614	0.416	0.256	0.57	0.286	0.206	0.528	0.097	0.295
659	3.295	0.624	0.969	0.408	0.844	0.931	0.54	0.751	0.9	0.585	0.843	0.766	0.619	0.929	0.547	0.558	0.933	0.446	0.566	0.914	0.293	0.607	0.929	0.11	0.526	1.042	0.049	0.608	0.83	0.932	0.229	0.688	0.886	0.211	0.703	0.713	0.177	0.655	0.505	0.256	0.617	0.416	0.256	0.572	0.287	0.206	0.528	0.098	0.295
660	3.3	0.631	0.967	0.409	0.852	0.929	0.54	0.758	0.899	0.584	0.849	0.764	0.619	0.934	0.544	0.558	0.939	0.443	0.565	0.926	0.29	0.607	0.948	0.108	0.526	1.064	0.051	0.608	0.837	0.931	0.229	0.693	0.885	0.212	0.709	0.712	0.177	0.659	0.505	0.256	0.619	0.416	0.256	0.574	0.288	0.206	0.529	0.099	0.295
661	3.305	0.638	0.967	0.409	0.859	0.928	0.54	0.765	0.897	0.584	0.855	0.761	0.619	0.938	0.541	0.557	0.945	0.441	0.565	0.937	0.288	0.606	0.967	0.106	0.527	1.085	0.053	0.607	0.844	0.93	0.228	0.7	0.884	0.212	0.714	0.712	0.177	0.663	0.505	0.256	0.622	0.417	0.256	0.576	0.288	0.206	0.529	0.1	0.295
662	3.31	0.644	0.966	0.409	0.866	0.926	0.539	0.772	0.895	0.584	0.861	0.758	0.619	0.943	0.538	0.556	0.952	0.439	0.564	0.948	0.285	0.605	0.985	0.104	0.527	1.106	0.056	0.607	0.85	0.929	0.228	0.707	0.884	0.213	0.719	0.711	0.177	0.666	0.504	0.255	0.625	0.416	0.256	0.578	0.288	0.206	0.53	0.1	0.295
663	3.315	0.651	0.964	0.41	0.873	0.925	0.539	0.78	0.893	0.584	0.867	0.755	0.618	0.946	0.535	0.555	0.958	0.436	0.562	0.959	0.283	0.605	1.003	0.103	0.527	1.126	0.059	0.606	0.858	0.928	0.229	0.714	0.883	0.213	0.724	0.711	0.177	0.67	0.504	0.255	0.628	0.417	0.256	0.58	0.289	0.206	0.53	0.101	0.295
664	3.32	0.659	0.963	0.41	0.881	0.923	0.54	0.786	0.891	0.583	0.873	0.751	0.618	0.95	0.531	0.554	0.964	0.434	0.561	0.969	0.281	0.604	1.02	0.102	0.527	1.146	0.062	0.606	0.865	0.927	0.229	0.72	0.882	0.213	0.729	0.71	0.176	0.674	0.504	0.255	0.632	0.417	0.255	0.582	0.289	0.206	0.531	0.102	0.294
665	3.325	0.667	0.961	0.411	0.888	0.921	0.54	0.794	0.889	0.583	0.879	0.748	0.618	0.954	0.527	0.553	0.969	0.432	0.56	0.979	0.28	0.603	1.036	0.101	0.528	1.166	0.065	0.606	0.872	0.926	0.228	0.726	0.882	0.213	0.734	0.71	0.176	0.678	0.504	0.255	0.635	0.417	0.255	0.584	0.29	0.205	0.532	0.103	0.294
666	3.33	0.675	0.959	0.412	0.896	0.92	0.54	0.802	0.887	0.582	0.885	0.745	0.618	0.958	0.524	0.552	0.975	0.431	0.558	0.989	0.278	0.601	1.052	0.102	0.528	1.184	0.069	0.605	0.879	0.925	0.228	0.733	0.881	0.214	0.74	0.709	0.176	0.683	0.504	0.255	0.639	0.417	0.255	0.586	0.29	0.205	0.532	0.104	0.294
667	3.335	0.681	0.958	0.412	0.904	0.918	0.54	0.809	0.885	0.582	0.891	0.741	0.619	0.961	0.52	0.551	0.982	0.429	0.557	1	0.277	0.6	1.068	0.101	0.528	1.201	0.073	0.605	0.886	0.924	0.229	0.74	0.88	0.214	0.745	0.709	0.176	0.687	0.503	0.255	0.642	0.417	0.255	0.589	0.291	0.204	0.533	0.105	0.293
668	3.34	0.689	0.957	0.413	0.912	0.916	0.54	0.817	0.883	0.582	0.897	0.738	0.619	0.965	0.517	0.55	0.988	0.427	0.555	1.009	0.276	0.6	1.083	0.101	0.529	1.218	0.078	0.604	0.893	0.922	0.228	0.747	0.879	0.214	0.751	0.708	0.176	0.691	0.503	0.254	0.646	0.417	0.255	0.591	0.291	0.204	0.534	0.106	0.293
669	3.345	0.696	0.956	0.413	0.92	0.914	0.54	0.825	0.881	0.581	0.903	0.734	0.619	0.969	0.513	0.549	0.994	0.425	0.554	1.018	0.275	0.599	1.096	0.101	0.528	1.232	0.082	0.604	0.901	0.922	0.228	0.754	0.878	0.214	0.756	0.708	0.176	0.696	0.503	0.254	0.65	0.417	0.254	0.594	0.292	0.204	0.535	0.107	0.292
670	3.35	0.705	0.954	0.414	0.928	0.913	0.54	0.833	0.878	0.581	0.909	0.731	0.62	0.972	0.51	0.549	1	0.424	0.553	1.028	0.274	0.598	1.11	0.102	0.527	1.245	0.087	0.604	0.908	0.921	0.228	0.761	0.877	0.214	0.762	0.707	0.176	0.7	0.502	0.254	0.654	0.417	0.254	0.596	0.292	0.204	0.536	0.108	0.292
671	3.355	0.713	0.952	0.415	0.936	0.911	0.54	0.84	0.876	0.581	0.916	0.728	0.62	0.977	0.507	0.548	1.008	0.422	0.552	1.036	0.273	0.597	1.122	0.103	0.526	1.257	0.09	0.603	0.915	0.919	0.228	0.768	0.876	0.215	0.767	0.707	0.176	0.706	0.502	0.254	0.658	0.417	0.254	0.599	0.293	0.204	0.537	0.109	0.292
672	3.36	0.722	0.95	0.416	0.944	0.909	0.541	0.848	0.875	0.581	0.923	0.726	0.621	0.982	0.504	0.548	1.014	0.42	0.551	1.045	0.272	0.596	1.133	0.102	0.525	1.268	0.094	0.602	0.922	0.918	0.228	0.775	0.875	0.215	0.773	0.706	0.176	0.711	0.501	0.254	0.662	0.417	0.254	0.603	0.293	0.203	0.538	0.11	0.291
673	3.365	0.728	0.949	0.417	0.952	0.908	0.541	0.856	0.873	0.581	0.93	0.724	0.621	0.989	0.501	0.548	1.021	0.418	0.55	1.053	0.27	0.596	1.143	0.102	0.523	1.278	0.097	0.601	0.929	0.917	0.227	0.782	0.873	0.216	0.779	0.706	0.176	0.716	0.5	0.253	0.667	0.417	0.253	0.606	0.294	0.203	0.54	0.111	0.291
674	3.37	0.734	0.948	0.417	0.961	0.906	0.541	0.864	0.871	0.581	0.937	0.722	0.622	0.997	0.499	0.548	1.028	0.417	0.549	1.062	0.268	0.594	1.152	0.101	0.521	1.287	0.098	0.6	0.937	0.916	0.227	0.789	0.872	0.216	0.786	0.705	0.176	0.722	0.5	0.253	0.672	0.417	0.253	0.609	0.294	0.202	0.541	0.113	0.291
675	3.375	0.742	0.947	0.418	0.968	0.904	0.541	0.872	0.869	0.582	0.945	0.72	0.622	1.006	0.498	0.547	1.035	0.415	0.548	1.07	0.266	0.593	1.16	0.099	0.519	1.295	0.097	0.598	0.944	0.915	0.227	0.796	0.871	0.216	0.792	0.705	0.176	0.727	0.5	0.252	0.678	0.416	0.252	0.613	0.295	0.202	0.542	0.114	0.29
676	3.38	0.75	0.945	0.418	0.977	0.903	0.542	0.88	0.868	0.582	0.953	0.719	0.622	1.015	0.497	0.547	1.043	0.413	0.547	1.077	0.263	0.592	1.167	0.098	0.517	1.302	0.096	0.596	0.952	0.914	0.227	0.803	0.87	0.217	0.799	0.704	0.176	0.734	0.499	0.252	0.683	0.416	0.252	0.617	0.296	0.202	0.543	0.116	0.289
677	3.385	0.759	0.943	0.419	0.985	0.901	0.542	0.889	0.866	0.583	0.963	0.718	0.622	1.024	0.497	0.545	1.051	0.412	0.546	1.084	0.262	0.591	1.173	0.095	0.516	1.308	0.092	0.594	0.96	0.913	0.228	0.81	0.87	0.217	0.805	0.703	0.176	0.74	0.499	0.252	0.689	0.416	0.251	0.622	0.296	0.201	0.544	0.118	0.289
678	3.39	0.768	0.942	0.42	0.992	0.9	0.542	0.897	0.865	0.583	0.973	0.717	0.621	1.034	0.497	0.544	1.059	0.41	0.545	1.091	0.26	0.59	1.178	0.093	0.514	1.313	0.088	0.592	0.967	0.911	0.228	0.818	0.869	0.218	0.812	0.703	0.176	0.747	0.497	0.251	0.695	0.416	0.251	0.626	0.297	0.201	0.546	0.12	0.288
679	3.395	0.775	0.941	0.421	1	0.898	0.542	0.906	0.863	0.584	0.983	0.717	0.621	1.044	0.498	0.542	1.067	0.408	0.545	1.097	0.259	0.588	1.182	0.091	0.512	1.319	0.083	0.589	0.975	0.91	0.228	0.825	0.868	0.218	0.82	0.702	0.176	0.754	0.496	0.251	0.701	0.415	0.25	0.631	0.298	0.2	0.548	0.121	0.287
680	3.4	0.782	0.94	0.421	1.008	0.897	0.542	0.914	0.862	0.585	0.992	0.717	0.621	1.054	0.499	0.541	1.076	0.407	0.544	1.103	0.257	0.587	1.186	0.088	0.51	1.323	0.078	0.587	0.982	0.909	0.228	0.833	0.867	0.219	0.827	0.702	0.176	0.761	0.495	0.25	0.708	0.415	0.25	0.635	0.298	0.199	0.551	0.123	0.287
681	3.405	0.789	0.939	0.422	1.016	0.895	0.542	0.922	0.861	0.585	1.002	0.717	0.621	1.063	0.499	0.54	1.084	0.406	0.543	1.109	0.255	0.586	1.188	0.085	0.508	1.327	0.073	0.584	0.99	0.908	0.229	0.84	0.866	0.22	0.835	0.701	0.177	0.769	0.494	0.249	0.715	0.414	0.249	0.64	0.299	0.199	0.553	0.125	0.285
682	3.41	0.797	0.938	0.422	1.024	0.894	0.542	0.931	0.86	0.586	1.012	0.717	0.62	1.073	0.5	0.539	1.093	0.405	0.543	1.116	0.253	0.584	1.19	0.083	0.507	1.33	0.07	0.582	0.998	0.907	0.229	0.848	0.865	0.22	0.843	0.7	0.177	0.777	0.493	0.249	0.722	0.414	0.248	0.646	0.3	0.198	0.555	0.127	0.285
683	3.415	0.805	0.937	0.423	1.032	0.893	0.542	0.94	0.859	0.586	1.022	0.717	0.62	1.083	0.499	0.539	1.101	0.404	0.542	1.122	0.252	0.583	1.193	0.08	0.505	1.333	0.066	0.579	1.006	0.906	0.23	0.857	0.864	0.221	0.851	0.699	0.177	0.785	0.493	0.249	0.73	0.413	0.248	0.652	0.301	0.198	0.558	0.129	0.284
684	3.42	0.814	0.935	0.423	1.039	0.892	0.542	0.948	0.859	0.587	1.032	0.717	0.62	1.093	0.499	0.539	1.11	0.402	0.541	1.129	0.25	0.581	1.196	0.079	0.503	1.335	0.063	0.577	1.013	0.906	0.231	0.865	0.863	0.222	0.859	0.699	0.177	0.794	0.491	0.248	0.738	0.412	0.247	0.658	0.301	0.197	0.561	0.132	0.283
685	3.425	0.822	0.935	0.424	1.047	0.892	0.543	0.956	0.858	0.588	1.041	0.717	0.619	1.102	0.498	0.538	1.118	0.401	0.54	1.136	0.249	0.579	1.2	0.078	0.502	1.338	0.06	0.575	1.021	0.905	0.231	0.873	0.862	0.222	0.868	0.698	0.177	0.802	0.49	0.248	0.746	0.412	0.246	0.664	0.303	0.196	0.565	0.134	0.282
686	3.43	0.831	0.934	0.425	1.056	0.891	0.543	0.965	0.857	0.588	1.051	0.716	0.618	1.111	0.497	0.537	1.126	0.401	0.54	1.142	0.247	0.578	1.205	0.079	0.501	1.343	0.058	0.573	1.03	0.905	0.231	0.881	0.861	0.223	0.877	0.697	0.178	0.811	0.489	0.247	0.754	0.411	0.245	0.67	0.304	0.196	0.569	0.137	0.281
687	3.435	0.839	0.933	0.426	1.064	0.89	0.544	0.974	0.857	0.589	1.06	0.716	0.618	1.118	0.496	0.537	1.134	0.4	0.54	1.148	0.247	0.577	1.212	0.08	0.502	1.346	0.054	0.571	1.038	0.904	0.232	0.889	0.86	0.223	0.886	0.696	0.178	0.821	0.488	0.246	0.763	0.411	0.244	0.677	0.305	0.195	0.573	0.14	0.281
688	3.44	0.848	0.933	0.426	1.072	0.89	0.545	0.982	0.857	0.59	1.07	0.717	0.617	1.126	0.495	0.536	1.142	0.401	0.541	1.155	0.247	0.577	1.217	0.079	0.503	1.349	0.05	0.569	1.047	0.904	0.233	0.898	0.859	0.224	0.895	0.695	0.178	0.832	0.487	0.245	0.772	0.41	0.243	0.684	0.306	0.194	0.578	0.143	0.28
689	3.445	0.855	0.933	0.427	1.08	0.89	0.546	0.991	0.857	0.59	1.079	0.717	0.617	1.133	0.495	0.537	1.15	0.401	0.541	1.164	0.249	0.579	1.222	0.079	0.504	1.352	0.046	0.567	1.055	0.904	0.233	0.907	0.858	0.224	0.904	0.694	0.178	0.842	0.486	0.244	0.782	0.41	0.242	0.691	0.308	0.193	0.583	0.146	0.279
690	3.45	0.861	0.933	0.427	1.089	0.89	0.546	0.999	0.857	0.591	1.088	0.718	0.617	1.141	0.496	0.537	1.159	0.402	0.541	1.174	0.251	0.581	1.227	0.078	0.505	1.355	0.042	0.566	1.063	0.904	0.234	0.915	0.858	0.224	0.913	0.694	0.178	0.853	0.485	0.243	0.792	0.409	0.24	0.699	0.31	0.193	0.588	0.149	0.279
691	3.455	0.87	0.932	0.428	1.098	0.891	0.547	1.007	0.857	0.592	1.097	0.718	0.617	1.148	0.497	0.538	1.169	0.403	0.541	1.184	0.253	0.582	1.229	0.077	0.505	1.357	0.038	0.565	1.071	0.904	0.235	0.924	0.857	0.225	0.923	0.693	0.179	0.865	0.483	0.242	0.803	0.409	0.239	0.707	0.312	0.192	0.595	0.153	0.278
692	3.46	0.879	0.932	0.428	1.106	0.891	0.548	1.015	0.858	0.592	1.106	0.719	0.616	1.156	0.499	0.539	1.178	0.405	0.542	1.193	0.254	0.583	1.23	0.076	0.505	1.359	0.035	0.565	1.079	0.904	0.237	0.933	0.856	0.225	0.933	0.693	0.179	0.878	0.482	0.24	0.815	0.409	0.237	0.716	0.314	0.191	0.601	0.156	0.277
693	3.465	0.887	0.932	0.429	1.115	0.893	0.549	1.024	0.859	0.593	1.114	0.72	0.617	1.165	0.501	0.539	1.187	0.406	0.542	1.201	0.255	0.585	1.232	0.076	0.506	1.359	0.031	0.566	1.088	0.904	0.238	0.942	0.856	0.225	0.943	0.692	0.179	0.891	0.48	0.239	0.826	0.408	0.236	0.725	0.316	0.19	0.609	0.159	0.277
694	3.47	0.894	0.932	0.429	1.123	0.894	0.55	1.032	0.861	0.594	1.123	0.721	0.618	1.176	0.503	0.54	1.196	0.407	0.542	1.21	0.256	0.586	1.234	0.076	0.506	1.36	0.028	0.566	1.096	0.904	0.239	0.951	0.855	0.226	0.953	0.692	0.179	0.903	0.478	0.237	0.838	0.408	0.234	0.735	0.318	0.189	0.617	0.163	0.276
695	3.475	0.902	0.933	0.43	1.131	0.895	0.551	1.04	0.863	0.594	1.13	0.722	0.619	1.187	0.505	0.54	1.204	0.407	0.543	1.219	0.256	0.587	1.236	0.076	0.507	1.361	0.025	0.567	1.104	0.905	0.24	0.96	0.854	0.226	0.963	0.691	0.179	0.917	0.477	0.235	0.851	0.408	0.233	0.745	0.319	0.188	0.625	0.166	0.275
696	3.48	0.91	0.933	0.43	1.139	0.897	0.551	1.048	0.864	0.595	1.138	0.723	0.619	1.198	0.507	0.54	1.212	0.408	0.543	1.226	0.257	0.588	1.238	0.077	0.508	1.362	0.023	0.568	1.112	0.905	0.242	0.969	0.853	0.227	0.974	0.69	0.179	0.93	0.475	0.234	0.863	0.407	0.231	0.755	0.322	0.187	0.633	0.171	0.275
697	3.485	0.918	0.933	0.43	1.147	0.899	0.552	1.056	0.866	0.596	1.146	0.724	0.62	1.209	0.508	0.539	1.22	0.409	0.544	1.233	0.258	0.589	1.241	0.077	0.509	1.363	0.022	0.568	1.12	0.905	0.243	0.978	0.852	0.227	0.984	0.689	0.179	0.944	0.473	0.232	0.877	0.407	0.23	0.767	0.324	0.186	0.642	0.175	0.274
698	3.49	0.925	0.933	0.431	1.154	0.9	0.553	1.063	0.867	0.597	1.154	0.725	0.621	1.218	0.509	0.538	1.227	0.409	0.544	1.24	0.259	0.59	1.243	0.077	0.509	1.364	0.022	0.568	1.127	0.906	0.245	0.986	0.851	0.228	0.995	0.689	0.179	0.957	0.472	0.231	0.891	0.406	0.229	0.778	0.327	0.186	0.651	0.18	0.273
699	3.495	0.933	0.933	0.432	1.162	0.902	0.554	1.07	0.868	0.598	1.162	0.726	0.622	1.226	0.509	0.538	1.234	0.409	0.545	1.245	0.259	0.591	1.245	0.076	0.509	1.364	0.022	0.568	1.135	0.906	0.246	0.995	0.85	0.228	1.005	0.688	0.179	0.971	0.471	0.229	0.904	0.406	0.227	0.79	0.33	0.185	0.661	0.185	0.272
700	3.5	0.94	0.934	0.432	1.169	0.903	0.555	1.078	0.87	0.599	1.17	0.727	0.622	1.234	0.509	0.538	1.239	0.409	0.545	1.251	0.259	0.591	1.245	0.076	0.509	1.364	0.022	0.568	1.142	0.906	0.248	1.006	0.848	0.23	1.015	0.687	0.179	0.985	0.47	0.228	0.918	0.405	0.226	0.803	0.332	0.184	0.672	0.189	0.272
701	3.505	0.948	0.934	0.433	1.176	0.905	0.556	1.086	0.871	0.599	1.178	0.728	0.623	1.24	0.509	0.539	1.245	0.408	0.545	1.255	0.258	0.59	1.246	0.076	0.509	1.364	0.022	0.567	1.15	0.906	0.249	1.022	0.846	0.232	1.026	0.686	0.179	0.999	0.469	0.227	0.933	0.405	0.225	0.816	0.335	0.184	0.682	0.194	0.271
702	3.51	0.954	0.935	0.434	1.183	0.905	0.557	1.093	0.872	0.6	1.186	0.728	0.624	1.246	0.509	0.539	1.25	0.408	0.544	1.26	0.257	0.59	1.246	0.076	0.508	1.364	0.021	0.568	1.158	0.906	0.25	1.031	0.845	0.233	1.036	0.686	0.179	1.012	0.468	0.226	0.947	0.405	0.224	0.829	0.337	0.184	0.694	0.198	0.27
703	3.515	0.962	0.935	0.434	1.19	0.906	0.558	1.1	0.873	0.601	1.193	0.729	0.624	1.251	0.509	0.539	1.256	0.408	0.544	1.263	0.256	0.589	1.246	0.076	0.507	1.365	0.021	0.568	1.165	0.907	0.251	1.039	0.845	0.234	1.046	0.686	0.179	1.026	0.467	0.225	0.962	0.405	0.223	0.843	0.339	0.183	0.705	0.204	0.27
704	3.52	0.969	0.936	0.435	1.197	0.907	0.558	1.108	0.874	0.602	1.201	0.73	0.625	1.255	0.509	0.54	1.26	0.407	0.544	1.265	0.256	0.589	1.247	0.077	0.506	1.365	0.021	0.568	1.172	0.907	0.252	1.048	0.845	0.235	1.055	0.686	0.18	1.039	0.466	0.224	0.977	0.405	0.222	0.857	0.34	0.183	0.715	0.209	0.271
705	3.525	0.976	0.937	0.436	1.205	0.908	0.559	1.114	0.874	0.603	1.207	0.73	0.625	1.259	0.508	0.541	1.264	0.407	0.544	1.266	0.256	0.589	1.247	0.077	0.506	1.365	0.021	0.568	1.179	0.907	0.253	1.052	0.846	0.235	1.065	0.687	0.18	1.053	0.466	0.224	0.992	0.405	0.221	0.871	0.341	0.181	0.731	0.212	0.269
706	3.53	0.983	0.938	0.437	1.212	0.909	0.56	1.122	0.875	0.604	1.214	0.73	0.626	1.263	0.507	0.542	1.268	0.407	0.544	1.267	0.256	0.589	1.247	0.077	0.506	1.365	0.021	0.568	1.187	0.908	0.254	1.061	0.846	0.236	1.074	0.687	0.18	1.067	0.467	0.223	1.007	0.406	0.22	0.886	0.343	0.181	0.744	0.216	0.268
707	3.535	0.99	0.938	0.438	1.219	0.909	0.561	1.129	0.876	0.605	1.221	0.731	0.626	1.266	0.506	0.543	1.271	0.406	0.544	1.268	0.256	0.588	1.248	0.077	0.506	1.365	0.021	0.568	1.194	0.909	0.255	1.068	0.846	0.236	1.084	0.688	0.18	1.08	0.467	0.222	1.022	0.406	0.219	0.9	0.344	0.18	0.758	0.22	0.267
708	3.54	0.997	0.939	0.439	1.226	0.911	0.562	1.136	0.877	0.606	1.227	0.731	0.626	1.268	0.505	0.543	1.274	0.407	0.545	1.268	0.256	0.588	1.248	0.078	0.506	1.365	0.021	0.568	1.201	0.91	0.255	1.076	0.847	0.237	1.092	0.689	0.181	1.095	0.468	0.222	1.037	0.407	0.217	0.915	0.345	0.179	0.771	0.223	0.267
709	3.545	1.005	0.94	0.44	1.233	0.911	0.563	1.143	0.878	0.607	1.232	0.731	0.626	1.271	0.505	0.544	1.277	0.407	0.546	1.267	0.256	0.587	1.249	0.078	0.506	1.365	0.021	0.568	1.208	0.91	0.256	1.086	0.846	0.239	1.101	0.69	0.181	1.109	0.469	0.222	1.052	0.407	0.217	0.93	0.346	0.178	0.785	0.227	0.267
710	3.55	1.011	0.942	0.441	1.24	0.912	0.563	1.15	0.879	0.608	1.238	0.731	0.627	1.273	0.504	0.544	1.279	0.406	0.546	1.266	0.255	0.587	1.249	0.078	0.506	1.365	0.021	0.568	1.215	0.911	0.257	1.089	0.849	0.239	1.111	0.691	0.181	1.123	0.47	0.221	1.067	0.408	0.216	0.945	0.346	0.177	0.802	0.228	0.267
711	3.555	1.018	0.943	0.441	1.247	0.913	0.564	1.156	0.88	0.608	1.243	0.731	0.627	1.276	0.504	0.544	1.281	0.406	0.547	1.265	0.255	0.587	1.249	0.079	0.506	1.365	0.021	0.568	1.222	0.912	0.257	1.088	0.852	0.238	1.12	0.692	0.182	1.137	0.472	0.221	1.082	0.409	0.216	0.961	0.347	0.176	0.819	0.229	0.266
712	3.56	1.024	0.945	0.442	1.254	0.914	0.565	1.163	0.881	0.609	1.248	0.731	0.628	1.28	0.505	0.545	1.281	0.405	0.547	1.264	0.255	0.587	1.25	0.079	0.505	1.365	0.021	0.568	1.228	0.913	0.258	1.094	0.854	0.239	1.129	0.693	0.182	1.151	0.474	0.221	1.096	0.411	0.215	0.977	0.348	0.176	0.835	0.23	0.266
713	3.565	1.031	0.946	0.443	1.261	0.916	0.565	1.17	0.882	0.609	1.252	0.731	0.629	1.283	0.505	0.545	1.283	0.405	0.548	1.263	0.255	0.587	1.25	0.079	0.505	1.365	0.021	0.569	1.235	0.915	0.258	1.101	0.855	0.24	1.138	0.694	0.183	1.165	0.475	0.221	1.111	0.412	0.215	0.991	0.349	0.176	0.849	0.233	0.266
714	3.57	1.038	0.948	0.444	1.268	0.917	0.565	1.176	0.884	0.61	1.257	0.731	0.629	1.286	0.505	0.545	1.284	0.405	0.549	1.263	0.255	0.587	1.25	0.079	0.505	1.366	0.021	0.569	1.242	0.916	0.259	1.109	0.856	0.24	1.148	0.696	0.183	1.179	0.477	0.221	1.125	0.414	0.216	1.006	0.351	0.176	0.86	0.238	0.266
715	3.575	1.045	0.949	0.444	1.274	0.918	0.565	1.182	0.885	0.61	1.261	0.731	0.63	1.289	0.505	0.546	1.285	0.405	0.549	1.263	0.255	0.588	1.25	0.079	0.505	1.366	0.021	0.569	1.248	0.918	0.259	1.117	0.857	0.241	1.157	0.697	0.184	1.193	0.479	0.221	1.14	0.416	0.215	1.02	0.353	0.176	0.874	0.24	0.267
716	3.58	1.052	0.951	0.445	1.281	0.919	0.566	1.189	0.886	0.61	1.266	0.732	0.631	1.292	0.505	0.546	1.286	0.406	0.549	1.264	0.255	0.588	1.25	0.079	0.505	1.366	0.021	0.569	1.254	0.919	0.26	1.125	0.859	0.242	1.167	0.698	0.184	1.207	0.482	0.221	1.154	0.418	0.215	1.034	0.355	0.177	0.888	0.242	0.267
717	3.585	1.058	0.953	0.446	1.288	0.921	0.566	1.195	0.887	0.611	1.27	0.732	0.631	1.294	0.505	0.546	1.288	0.406	0.55	1.266	0.256	0.588	1.25	0.079	0.505	1.366	0.021	0.569	1.261	0.921	0.26	1.132	0.86	0.242	1.176	0.699	0.185	1.221	0.484	0.221	1.168	0.42	0.216	1.048	0.358	0.177	0.903	0.243	0.268
718	3.59	1.065	0.954	0.446	1.295	0.922	0.566	1.201	0.888	0.611	1.275	0.732	0.631	1.297	0.505	0.547	1.29	0.406	0.55	1.268	0.256	0.589	1.25	0.079	0.505	1.366	0.021	0.569	1.267	0.923	0.26	1.14	0.862	0.242	1.186	0.7	0.185	1.234	0.486	0.221	1.182	0.422	0.216	1.063	0.36	0.178	0.919	0.243	0.268
719	3.595	1.072	0.955	0.446	1.301	0.924	0.566	1.207	0.89	0.611	1.28	0.733	0.632	1.3	0.505	0.548	1.292	0.406	0.551	1.27	0.256	0.589	1.25	0.079	0.505	1.366	0.021	0.569	1.273	0.925	0.26	1.147	0.864	0.243	1.196	0.702	0.185	1.247	0.489	0.221	1.196	0.424	0.217	1.076	0.362	0.178	0.937	0.242	0.269
720	3.6	1.078	0.957	0.447	1.308	0.925	0.566	1.214	0.891	0.611	1.285	0.733	0.632	1.302	0.505	0.548	1.293	0.406	0.551	1.272	0.256	0.589	1.25	0.079	0.505	1.366	0.02	0.569	1.28	0.927	0.261	1.155	0.866	0.243	1.207	0.704	0.186	1.26	0.492	0.222	1.21	0.427	0.217	1.089	0.365	0.179	0.951	0.243	0.27
721	3.605	1.084	0.959	0.448	1.314	0.927	0.567	1.22	0.892	0.611	1.29	0.734	0.632	1.303	0.505	0.548	1.295	0.406	0.551	1.274	0.256	0.59	1.25	0.079	0.505	1.366	0.02	0.569	1.287	0.929	0.261	1.163	0.867	0.243	1.218	0.705	0.186	1.273	0.494	0.222	1.224	0.429	0.218	1.103	0.366	0.18	0.967	0.243	0.271
722	3.61	1.092	0.96	0.448	1.321	0.928	0.567	1.226	0.893	0.611	1.294	0.734	0.632	1.305	0.505	0.549	1.297	0.406	0.551	1.275	0.256	0.59	1.25	0.079	0.506	1.366	0.02	0.569	1.293	0.93	0.261	1.17	0.87	0.243	1.228	0.707	0.186	1.286	0.497	0.222	1.237	0.432	0.218	1.116	0.368	0.181	0.981	0.244	0.272
723	3.615	1.099	0.961	0.448	1.327	0.93	0.567	1.232	0.894	0.611	1.299	0.734	0.632	1.308	0.506	0.551	1.298	0.407	0.551	1.276	0.256	0.59	1.25	0.079	0.506	1.366	0.02	0.569	1.299	0.932	0.262	1.177	0.872	0.243	1.237	0.71	0.186	1.298	0.5	0.223	1.251	0.434	0.219	1.13	0.369	0.182	0.996	0.244	0.272
724	3.62	1.105	0.963	0.449	1.334	0.931	0.568	1.238	0.894	0.61	1.304	0.735	0.632	1.309	0.506	0.551	1.3	0.407	0.551	1.276	0.256	0.59	1.25	0.079	0.505	1.366	0.02	0.569	1.306	0.934	0.262	1.184	0.874	0.243	1.247	0.711	0.186	1.31	0.502	0.224	1.265	0.436	0.22	1.144	0.37	0.183	1.011	0.243	0.273
725	3.625	1.111	0.964	0.449	1.341	0.932	0.568	1.244	0.895	0.61	1.308	0.735	0.632	1.311	0.506	0.552	1.302	0.408	0.551	1.276	0.257	0.59	1.25	0.08	0.505	1.366	0.02	0.569	1.313	0.936	0.262	1.193	0.876	0.244	1.257	0.714	0.186	1.323	0.506	0.224	1.277	0.438	0.221	1.16	0.371	0.184	1.028	0.241	0.274
726	3.63	1.117	0.965	0.449	1.347	0.933	0.569	1.25	0.896	0.61	1.312	0.734	0.633	1.312	0.506	0.552	1.303	0.408	0.551	1.275	0.258	0.59	1.25	0.08	0.505	1.366	0.02	0.569	1.32	0.938	0.262	1.201	0.878	0.244	1.267	0.716	0.186	1.335	0.509	0.225	1.29	0.441	0.221	1.173	0.371	0.185	1.043	0.24	0.274
727	3.635	1.123	0.966	0.45	1.354	0.934	0.57	1.256	0.897	0.61	1.316	0.734	0.633	1.314	0.507	0.552	1.304	0.408	0.551	1.275	0.258	0.59	1.251	0.081	0.505	1.366	0.02	0.569	1.327	0.94	0.263	1.208	0.88	0.244	1.277	0.718	0.186	1.347	0.511	0.226	1.303	0.443	0.222	1.187	0.371	0.186	1.059	0.237	0.274
728	3.64	1.13	0.967	0.45	1.36	0.935	0.57	1.261	0.897	0.611	1.32	0.735	0.634	1.317	0.507	0.552	1.304	0.408	0.551	1.274	0.258	0.59	1.251	0.081	0.504	1.366	0.02	0.569	1.333	0.942	0.263	1.215	0.882	0.244	1.287	0.721	0.186	1.358	0.514	0.227	1.316	0.444	0.223	1.2	0.371	0.186	1.075	0.235	0.274
729	3.645	1.138	0.968	0.45	1.367	0.936	0.571	1.265	0.897	0.611	1.324	0.735	0.634	1.319	0.507	0.552	1.304	0.408	0.551	1.273	0.258	0.589	1.252	0.082	0.504	1.366	0.02	0.569	1.34	0.943	0.264	1.222	0.884	0.244	1.297	0.723	0.186	1.369	0.517	0.227	1.327	0.446	0.224	1.215	0.37	0.187	1.092	0.231	0.274
730	3.65	1.144	0.969	0.45	1.373	0.936	0.572	1.271	0.897	0.612	1.328	0.735	0.634	1.321	0.507	0.552	1.304	0.407	0.551	1.273	0.257	0.589	1.252	0.082	0.503	1.366	0.02	0.569	1.347	0.945	0.264	1.229	0.885	0.244	1.307	0.726	0.186	1.381	0.52	0.228	1.34	0.447	0.225	1.228	0.37	0.188	1.107	0.229	0.275
731	3.655	1.15	0.97	0.45	1.38	0.937	0.572	1.277	0.898	0.611	1.333	0.735	0.634	1.322	0.507	0.551	1.305	0.407	0.551	1.273	0.257	0.589	1.252	0.082	0.503	1.366	0.021	0.569	1.354	0.946	0.264	1.237	0.887	0.244	1.317	0.728	0.187	1.392	0.522	0.229	1.352	0.449	0.226	1.242	0.369	0.188	1.123	0.226	0.275
732	3.66	1.157	0.97	0.45	1.386	0.937	0.573	1.283	0.897	0.611	1.337	0.735	0.634	1.324	0.506	0.551	1.305	0.407	0.551	1.274	0.258	0.589	1.252	0.082	0.503	1.366	0.021	0.569	1.361	0.947	0.265	1.244	0.889	0.243	1.326	0.73	0.187	1.403	0.525	0.23	1.364	0.451	0.226	1.256	0.368	0.188	1.14	0.222	0.275
733	3.665	1.163	0.971	0.45	1.392	0.937	0.574	1.288	0.897	0.611	1.341	0.734	0.634	1.325	0.506	0.552	1.307	0.408	0.551	1.275	0.259	0.589	1.252	0.082	0.503	1.366	0.021	0.569	1.368	0.949	0.265	1.251	0.89	0.243	1.335	0.732	0.187	1.414	0.527	0.23	1.375	0.452	0.227	1.269	0.367	0.189	1.156	0.218	0.275
734	3.67	1.168	0.972	0.45	1.398	0.937	0.574	1.293	0.896	0.611	1.346	0.734	0.635	1.328	0.506	0.552	1.309	0.408	0.551	1.276	0.259	0.589	1.253	0.083	0.503	1.366	0.021	0.569	1.375	0.95	0.265	1.258	0.891	0.243	1.344	0.734	0.188	1.425	0.529	0.231	1.387	0.453	0.228	1.283	0.366	0.189	1.173	0.214	0.275
735	3.675	1.174	0.972	0.45	1.404	0.937	0.575	1.298	0.896	0.611	1.35	0.733	0.634	1.33	0.506	0.552	1.311	0.408	0.551	1.277	0.259	0.589	1.253	0.083	0.503	1.366	0.021	0.569	1.382	0.951	0.265	1.265	0.892	0.242	1.354	0.737	0.188	1.435	0.531	0.232	1.398	0.454	0.229	1.296	0.365	0.189	1.19	0.209	0.275
736	3.68	1.18	0.973	0.45	1.41	0.937	0.575	1.305	0.896	0.611	1.355	0.733	0.634	1.332	0.506	0.552	1.312	0.409	0.551	1.278	0.26	0.589	1.253	0.083	0.503	1.366	0.021	0.569	1.39	0.952	0.265	1.272	0.893	0.242	1.363	0.738	0.188	1.445	0.534	0.232	1.409	0.456	0.23	1.309	0.364	0.19	1.208	0.205	0.275
737	3.685	1.188	0.973	0.45	1.416	0.936	0.576	1.31	0.896	0.612	1.359	0.733	0.635	1.334	0.506	0.552	1.314	0.409	0.551	1.279	0.26	0.589	1.254	0.084	0.503	1.366	0.021	0.569	1.396	0.953	0.266	1.279	0.894	0.242	1.372	0.74	0.189	1.455	0.536	0.233	1.42	0.456	0.231	1.322	0.362	0.191	1.226	0.199	0.275
738	3.69	1.195	0.973	0.45	1.421	0.935	0.576	1.315	0.896	0.612	1.363	0.732	0.635	1.337	0.506	0.552	1.316	0.409	0.55	1.28	0.26	0.589	1.254	0.084	0.503	1.366	0.021	0.569	1.403	0.953	0.266	1.286	0.895	0.242	1.381	0.742	0.189	1.465	0.538	0.234	1.43	0.457	0.231	1.336	0.36	0.191	1.244	0.194	0.274
739	3.695	1.201	0.973	0.45	1.426	0.935	0.576	1.321	0.896	0.612	1.368	0.732	0.635	1.34	0.506	0.552	1.318	0.41	0.55	1.281	0.261	0.589	1.255	0.085	0.502	1.366	0.021	0.569	1.41	0.954	0.265	1.293	0.896	0.242	1.39	0.744	0.189	1.475	0.539	0.235	1.441	0.458	0.232	1.348	0.357	0.192	1.262	0.189	0.274
740	3.7	1.207	0.973	0.45	1.432	0.934	0.577	1.327	0.896	0.611	1.373	0.733	0.635	1.342	0.506	0.552	1.32	0.41	0.55	1.281	0.261	0.588	1.255	0.085	0.502	1.366	0.021	0.569	1.417	0.955	0.265	1.3	0.896	0.242	1.4	0.745	0.189	1.484	0.54	0.237	1.45	0.457	0.233	1.361	0.355	0.192	1.28	0.184	0.274
741	3.705	1.213	0.972	0.45	1.438	0.933	0.577	1.332	0.896	0.611	1.376	0.732	0.635	1.345	0.506	0.552	1.322	0.41	0.55	1.282	0.261	0.588	1.255	0.085	0.502	1.366	0.021	0.569	1.423	0.955	0.265	1.306	0.896	0.241	1.409	0.747	0.189	1.494	0.542	0.238	1.461	0.457	0.233	1.374	0.353	0.193	1.299	0.179	0.273
742	3.71	1.219	0.973	0.449	1.443	0.933	0.577	1.337	0.895	0.611	1.379	0.731	0.635	1.347	0.506	0.552	1.323	0.41	0.55	1.283	0.262	0.588	1.256	0.086	0.502	1.366	0.021	0.569	1.43	0.955	0.265	1.313	0.896	0.241	1.417	0.748	0.19	1.503	0.544	0.238	1.471	0.458	0.234	1.387	0.35	0.193	1.318	0.173	0.273
743	3.715	1.226	0.973	0.449	1.449	0.932	0.578	1.342	0.895	0.611	1.382	0.731	0.635	1.35	0.506	0.552	1.325	0.409	0.551	1.284	0.262	0.588	1.256	0.086	0.501	1.366	0.021	0.569	1.437	0.955	0.265	1.321	0.897	0.241	1.425	0.749	0.19	1.512	0.545	0.239	1.481	0.458	0.235	1.401	0.347	0.193	1.337	0.167	0.272
744	3.72	1.232	0.972	0.449	1.455	0.932	0.578	1.347	0.894	0.611	1.387	0.732	0.635	1.353	0.506	0.552	1.327	0.409	0.55	1.284	0.262	0.588	1.256	0.087	0.501	1.366	0.021	0.569	1.443	0.955	0.265	1.327	0.896	0.241	1.433	0.75	0.191	1.52	0.546	0.24	1.491	0.457	0.235	1.414	0.344	0.193	1.356	0.162	0.272
745	3.725	1.239	0.972	0.449	1.46	0.931	0.579	1.351	0.893	0.611	1.392	0.731	0.634	1.355	0.506	0.552	1.328	0.409	0.55	1.285	0.262	0.588	1.257	0.087	0.501	1.366	0.021	0.569	1.45	0.955	0.265	1.334	0.896	0.241	1.441	0.75	0.191	1.528	0.546	0.241	1.501	0.456	0.236	1.427	0.34	0.194	1.375	0.156	0.272
746	3.73	1.245	0.972	0.449	1.466	0.93	0.579	1.357	0.893	0.612	1.396	0.731	0.634	1.357	0.506	0.552	1.33	0.409	0.55	1.286	0.262	0.587	1.257	0.088	0.5	1.366	0.021	0.569	1.457	0.954	0.265	1.341	0.896	0.241	1.449	0.751	0.192	1.536	0.546	0.242	1.51	0.455	0.237	1.441	0.337	0.194	1.395	0.151	0.271
747	3.735	1.251	0.971	0.449	1.471	0.929	0.58	1.362	0.893	0.612	1.4	0.73	0.634	1.36	0.505	0.552	1.332	0.41	0.55	1.287	0.263	0.587	1.257	0.088	0.5	1.366	0.021	0.569	1.464	0.954	0.265	1.347	0.895	0.242	1.457	0.751	0.192	1.544	0.547	0.243	1.518	0.454	0.237	1.454	0.333	0.194	1.414	0.145	0.271
748	3.74	1.257	0.971	0.448	1.477	0.929	0.58	1.367	0.892	0.611	1.405	0.73	0.634	1.363	0.505	0.552	1.334	0.41	0.55	1.288	0.263	0.587	1.257	0.088	0.5	1.366	0.021	0.569	1.47	0.953	0.265	1.354	0.894	0.242	1.465	0.752	0.193	1.551	0.547	0.245	1.527	0.453	0.238	1.468	0.329	0.194	1.434	0.14	0.271
749	3.745	1.265	0.97	0.448	1.483	0.928	0.58	1.373	0.892	0.611	1.409	0.729	0.634	1.366	0.505	0.552	1.336	0.41	0.55	1.289	0.264	0.586	1.258	0.089	0.5	1.366	0.021	0.569	1.477	0.952	0.265	1.361	0.893	0.242	1.472	0.752	0.193	1.558	0.546	0.246	1.536	0.452	0.239	1.481	0.325	0.194	1.454	0.135	0.271
750	3.75	1.27	0.97	0.447	1.489	0.927	0.581	1.378	0.891	0.611	1.415	0.729	0.634	1.369	0.505	0.552	1.338	0.41	0.55	1.29	0.264	0.586	1.258	0.089	0.499	1.366	0.021	0.569	1.483	0.952	0.265	1.367	0.892	0.242	1.48	0.752	0.193	1.564	0.546	0.247	1.544	0.45	0.24	1.495	0.321	0.193	1.474	0.13	0.27
751	3.755	1.276	0.969	0.447	1.495	0.927	0.582	1.384	0.891	0.611	1.419	0.728	0.634	1.372	0.505	0.552	1.341	0.41	0.549	1.291	0.265	0.586	1.258	0.09	0.499	1.366	0.021	0.569	1.49	0.951	0.266	1.374	0.891	0.242	1.487	0.751	0.194	1.571	0.545	0.248	1.553	0.449	0.241	1.509	0.318	0.193	1.494	0.126	0.27
752	3.76	1.282	0.969	0.447	1.501	0.926	0.582	1.389	0.891	0.61	1.424	0.727	0.634	1.375	0.505	0.552	1.343	0.41	0.549	1.292	0.265	0.586	1.258	0.09	0.499	1.366	0.021	0.569	1.497	0.95	0.266	1.38	0.89	0.242	1.494	0.75	0.194	1.577	0.544	0.248	1.561	0.447	0.241	1.524	0.314	0.193	1.514	0.122	0.27
753	3.765	1.288	0.968	0.446	1.507	0.926	0.582	1.394	0.89	0.61	1.429	0.727	0.633	1.378	0.505	0.552	1.345	0.41	0.549	1.293	0.265	0.586	1.259	0.091	0.498	1.366	0.021	0.569	1.504	0.949	0.266	1.387	0.889	0.242	1.501	0.749	0.195	1.583	0.543	0.249	1.569	0.445	0.242	1.537	0.311	0.193	1.534	0.118	0.27
754	3.77	1.296	0.967	0.446	1.513	0.925	0.583	1.4	0.89	0.61	1.434	0.726	0.634	1.382	0.505	0.552	1.347	0.41	0.548	1.295	0.265	0.585	1.259	0.091	0.498	1.366	0.021	0.569	1.511	0.947	0.266	1.394	0.888	0.242	1.508	0.748	0.196	1.589	0.541	0.249	1.577	0.443	0.242	1.551	0.308	0.193	1.553	0.114	0.269
755	3.775	1.301	0.966	0.445	1.519	0.924	0.583	1.406	0.889	0.61	1.439	0.726	0.633	1.385	0.505	0.552	1.35	0.41	0.549	1.296	0.266	0.585	1.26	0.092	0.498	1.366	0.021	0.569	1.517	0.946	0.267	1.401	0.887	0.242	1.514	0.746	0.196	1.594	0.54	0.251	1.585	0.442	0.243	1.565	0.306	0.193	1.573	0.112	0.268
756	3.78	1.309	0.965	0.445	1.525	0.923	0.583	1.413	0.889	0.609	1.443	0.725	0.633	1.389	0.504	0.552	1.352	0.409	0.549	1.297	0.266	0.585	1.261	0.092	0.497	1.366	0.021	0.569	1.524	0.945	0.267	1.407	0.885	0.241	1.521	0.744	0.197	1.6	0.538	0.252	1.592	0.439	0.244	1.578	0.303	0.193	1.593	0.109	0.268
757	3.785	1.315	0.964	0.445	1.531	0.922	0.584	1.419	0.888	0.609	1.448	0.724	0.633	1.392	0.504	0.552	1.355	0.409	0.549	1.297	0.266	0.585	1.261	0.093	0.497	1.366	0.021	0.569	1.531	0.943	0.267	1.414	0.884	0.241	1.527	0.742	0.197	1.606	0.536	0.253	1.599	0.437	0.244	1.59	0.301	0.193	1.612	0.107	0.268
758	3.79	1.322	0.963	0.444	1.537	0.921	0.584	1.425	0.888	0.609	1.453	0.723	0.633	1.395	0.503	0.552	1.358	0.41	0.549	1.298	0.267	0.585	1.261	0.093	0.497	1.366	0.021	0.569	1.538	0.942	0.267	1.42	0.882	0.241	1.533	0.739	0.198	1.611	0.534	0.253	1.606	0.435	0.245	1.602	0.299	0.193	1.632	0.105	0.267
759	3.795	1.329	0.962	0.444	1.543	0.92	0.584	1.431	0.887	0.609	1.458	0.722	0.633	1.399	0.503	0.551	1.361	0.41	0.549	1.3	0.267	0.585	1.262	0.094	0.497	1.366	0.021	0.569	1.545	0.94	0.268	1.428	0.88	0.241	1.538	0.736	0.198	1.616	0.531	0.253	1.613	0.433	0.246	1.614	0.297	0.193	1.65	0.105	0.266
760	3.8	1.335	0.961	0.443	1.55	0.92	0.584	1.437	0.886	0.608	1.463	0.722	0.633	1.403	0.503	0.551	1.364	0.41	0.549	1.302	0.268	0.584	1.262	0.094	0.497	1.366	0.021	0.569	1.552	0.938	0.268	1.434	0.879	0.241	1.544	0.733	0.199	1.62	0.529	0.254	1.621	0.431	0.246	1.625	0.295	0.194	1.669	0.104	0.266
761	3.805	1.344	0.958	0.443	1.557	0.919	0.583	1.443	0.885	0.607	1.468	0.721	0.633	1.407	0.502	0.551	1.367	0.409	0.549	1.304	0.268	0.584	1.263	0.095	0.497	1.366	0.021	0.569	1.559	0.937	0.268	1.442	0.878	0.241	1.549	0.73	0.199	1.625	0.526	0.254	1.628	0.429	0.247	1.636	0.293	0.194	1.687	0.103	0.267
762	3.81	1.353	0.957	0.443	1.563	0.918	0.583	1.45	0.885	0.607	1.473	0.72	0.633	1.411	0.501	0.551	1.37	0.409	0.548	1.305	0.268	0.584	1.263	0.096	0.497	1.366	0.021	0.569	1.566	0.935	0.269	1.448	0.876	0.241	1.555	0.727	0.199	1.629	0.522	0.255	1.634	0.426	0.248	1.646	0.291	0.194	1.705	0.103	0.267
763	3.815	1.362	0.956	0.444	1.569	0.916	0.584	1.456	0.884	0.607	1.478	0.72	0.633	1.415	0.501	0.551	1.374	0.409	0.549	1.307	0.269	0.584	1.263	0.097	0.497	1.366	0.021	0.569	1.573	0.933	0.269	1.456	0.874	0.241	1.56	0.723	0.199	1.633	0.519	0.255	1.641	0.424	0.25	1.657	0.289	0.195	1.722	0.102	0.267
764	3.82	1.365	0.955	0.442	1.576	0.915	0.584	1.462	0.883	0.607	1.485	0.72	0.633	1.42	0.501	0.552	1.378	0.409	0.549	1.31	0.27	0.585	1.264	0.098	0.496	1.366	0.021	0.569	1.58	0.931	0.269	1.463	0.872	0.241	1.565	0.72	0.199	1.638	0.516	0.256	1.648	0.422	0.251	1.667	0.288	0.196	1.738	0.102	0.267
765	3.825	1.371	0.954	0.441	1.582	0.914	0.584	1.468	0.882	0.607	1.491	0.719	0.633	1.425	0.5	0.552	1.381	0.408	0.549	1.312	0.27	0.585	1.264	0.099	0.496	1.366	0.021	0.569	1.587	0.929	0.269	1.47	0.87	0.241	1.57	0.717	0.199	1.643	0.513	0.257	1.654	0.42	0.252	1.678	0.287	0.196	1.753	0.102	0.267
766	3.83	1.378	0.953	0.44	1.589	0.914	0.584	1.474	0.882	0.607	1.496	0.718	0.633	1.43	0.5	0.552	1.386	0.408	0.549	1.315	0.271	0.585	1.265	0.1	0.497	1.366	0.021	0.569	1.594	0.927	0.27	1.477	0.868	0.241	1.576	0.715	0.199	1.648	0.51	0.259	1.661	0.418	0.254	1.688	0.286	0.197	1.768	0.102	0.268
767	3.835	1.384	0.951	0.439	1.595	0.913	0.584	1.48	0.881	0.607	1.501	0.717	0.632	1.436	0.499	0.552	1.39	0.408	0.549	1.318	0.271	0.585	1.266	0.101	0.497	1.366	0.021	0.569	1.601	0.925	0.271	1.484	0.866	0.241	1.581	0.713	0.198	1.652	0.507	0.26	1.667	0.415	0.255	1.697	0.285	0.198	1.782	0.103	0.268
768	3.84	1.391	0.95	0.438	1.602	0.912	0.584	1.487	0.88	0.606	1.507	0.716	0.632	1.441	0.499	0.552	1.395	0.407	0.549	1.321	0.272	0.585	1.267	0.102	0.497	1.366	0.021	0.569	1.608	0.923	0.271	1.491	0.864	0.241	1.587	0.71	0.197	1.657	0.505	0.26	1.673	0.414	0.257	1.705	0.284	0.199	1.795	0.104	0.268
769	3.845	1.4	0.95	0.437	1.608	0.911	0.584	1.493	0.879	0.606	1.513	0.716	0.632	1.447	0.498	0.552	1.4	0.407	0.55	1.324	0.272	0.586	1.267	0.104	0.497	1.366	0.021	0.569	1.616	0.921	0.272	1.498	0.862	0.241	1.593	0.708	0.196	1.662	0.502	0.261	1.68	0.412	0.258	1.714	0.282	0.2	1.807	0.104	0.269
770	3.85	1.406	0.948	0.436	1.615	0.911	0.584	1.499	0.878	0.606	1.519	0.715	0.632	1.453	0.497	0.552	1.405	0.407	0.55	1.327	0.273	0.586	1.268	0.105	0.497	1.366	0.021	0.569	1.623	0.919	0.272	1.506	0.86	0.241	1.599	0.705	0.195	1.667	0.5	0.262	1.687	0.411	0.259	1.722	0.281	0.201	1.819	0.105	0.27
771	3.855	1.414	0.946	0.436	1.622	0.91	0.584	1.506	0.878	0.606	1.525	0.715	0.632	1.459	0.496	0.553	1.41	0.407	0.55	1.331	0.274	0.587	1.269	0.106	0.497	1.366	0.021	0.569	1.63	0.917	0.273	1.514	0.858	0.241	1.606	0.703	0.195	1.673	0.498	0.262	1.693	0.409	0.26	1.731	0.28	0.202	1.83	0.105	0.27
772	3.86	1.424	0.944	0.436	1.629	0.91	0.583	1.512	0.876	0.605	1.532	0.714	0.632	1.466	0.496	0.552	1.415	0.406	0.551	1.334	0.274	0.587	1.27	0.108	0.498	1.366	0.021	0.569	1.638	0.916	0.273	1.521	0.856	0.241	1.613	0.701	0.194	1.679	0.495	0.264	1.699	0.407	0.262	1.739	0.279	0.203	1.841	0.106	0.271
773	3.865	1.431	0.944	0.434	1.635	0.909	0.583	1.518	0.875	0.604	1.538	0.714	0.632	1.471	0.495	0.553	1.42	0.406	0.551	1.338	0.275	0.587	1.271	0.11	0.499	1.366	0.021	0.569	1.645	0.914	0.274	1.529	0.855	0.24	1.62	0.699	0.194	1.685	0.493	0.265	1.706	0.405	0.263	1.747	0.278	0.204	1.851	0.106	0.272
774	3.87	1.439	0.943	0.435	1.626	0.895	0.584	1.526	0.876	0.604	1.545	0.713	0.632	1.478	0.494	0.553	1.426	0.405	0.552	1.341	0.276	0.588	1.272	0.112	0.499	1.366	0.021	0.569	1.653	0.912	0.274	1.537	0.854	0.24	1.627	0.697	0.194	1.692	0.491	0.266	1.712	0.403	0.264	1.755	0.277	0.205	1.859	0.105	0.274
775	3.875	NaN	NaN	NaN	1.584	0.856	0.586	1.534	0.876	0.604	1.551	0.712	0.632	1.484	0.493	0.554	1.432	0.405	0.552	1.346	0.277	0.589	1.274	0.113	0.5	1.366	0.021	0.569	1.661	0.911	0.274	1.545	0.852	0.24	1.635	0.694	0.194	1.7	0.49	0.267	1.72	0.403	0.265	1.763	0.275	0.207	1.867	0.104	0.276
776	3.88	1.452	0.94	0.431	NaN	NaN	NaN	1.539	0.874	0.603	1.558	0.711	0.632	1.491	0.492	0.554	1.438	0.404	0.553	1.349	0.278	0.589	1.275	0.115	0.501	1.366	0.021	0.569	1.668	0.91	0.274	1.553	0.851	0.239	1.642	0.693	0.194	1.707	0.489	0.268	1.727	0.401	0.266	1.77	0.274	0.208	1.874	0.104	0.278
777	3.885	1.453	0.94	0.43	NaN	NaN	NaN	1.546	0.873	0.602	1.565	0.711	0.632	1.498	0.492	0.555	1.444	0.404	0.554	1.353	0.279	0.59	1.277	0.117	0.501	1.366	0.021	0.569	1.676	0.909	0.274	1.561	0.85	0.239	1.649	0.691	0.195	1.714	0.488	0.269	1.734	0.4	0.266	1.777	0.272	0.209	1.88	0.102	0.28
778	3.89	NaN	NaN	NaN	NaN	NaN	NaN	1.554	0.873	0.602	1.572	0.71	0.632	1.505	0.491	0.555	1.45	0.404	0.555	1.357	0.28	0.591	1.279	0.119	0.503	1.366	0.021	0.569	1.684	0.908	0.273	1.569	0.849	0.238	1.656	0.69	0.195	1.722	0.488	0.27	1.741	0.398	0.267	1.784	0.27	0.21	1.885	0.1	0.282
779	3.895	NaN	NaN	NaN	NaN	NaN	NaN	1.561	0.872	0.601	1.579	0.71	0.632	1.512	0.49	0.556	1.457	0.403	0.556	1.363	0.282	0.592	1.281	0.122	0.503	1.366	0.021	0.569	1.692	0.907	0.272	1.577	0.847	0.237	1.664	0.689	0.195	1.73	0.487	0.27	1.749	0.397	0.267	1.791	0.268	0.211	1.89	0.097	0.284
780	3.9	1.485	0.935	0.427	NaN	NaN	NaN	1.567	0.871	0.601	1.586	0.709	0.632	1.519	0.49	0.557	1.463	0.403	0.557	1.367	0.283	0.593	1.282	0.124	0.504	1.366	0.021	0.569	1.701	0.906	0.271	1.585	0.847	0.237	1.672	0.688	0.195	1.738	0.486	0.27	1.757	0.396	0.268	1.797	0.267	0.212	1.894	0.094	0.286
781	3.905	1.494	0.933	0.428	NaN	NaN	NaN	1.575	0.871	0.6	1.594	0.709	0.632	1.527	0.489	0.558	1.47	0.402	0.558	1.372	0.284	0.594	1.284	0.127	0.505	1.366	0.02	0.569	1.709	0.905	0.27	1.594	0.846	0.236	1.681	0.687	0.195	1.746	0.485	0.271	1.764	0.394	0.268	1.803	0.265	0.214	1.897	0.092	0.287
782	3.91	1.501	0.932	0.428	NaN	NaN	NaN	1.583	0.87	0.599	1.601	0.708	0.632	1.535	0.488	0.559	1.477	0.402	0.559	1.377	0.286	0.595	1.287	0.13	0.506	1.366	0.02	0.569	1.717	0.905	0.269	1.601	0.844	0.235	1.69	0.686	0.195	1.755	0.485	0.271	1.773	0.393	0.269	1.809	0.263	0.215	1.9	0.089	0.29
783	3.915	NaN	NaN	NaN	NaN	NaN	NaN	1.59	0.868	0.599	1.608	0.708	0.632	1.543	0.487	0.56	1.485	0.401	0.561	1.381	0.287	0.596	1.289	0.132	0.508	1.366	0.02	0.569	1.725	0.904	0.269	1.61	0.843	0.235	1.699	0.686	0.195	1.764	0.484	0.271	1.78	0.392	0.269	1.815	0.26	0.216	1.902	0.085	0.292
784	3.92	1.518	0.93	0.424	NaN	NaN	NaN	1.596	0.867	0.599	1.616	0.707	0.632	1.551	0.486	0.561	1.492	0.401	0.562	1.387	0.289	0.598	1.292	0.135	0.509	1.366	0.02	0.57	1.733	0.903	0.268	1.618	0.843	0.234	1.707	0.685	0.194	1.772	0.483	0.271	1.788	0.39	0.269	1.821	0.257	0.218	1.906	0.084	0.292
785	3.925	1.522	0.93	0.424	NaN	NaN	NaN	1.606	0.867	0.598	1.624	0.707	0.632	1.56	0.485	0.563	1.5	0.4	0.564	1.392	0.291	0.599	1.295	0.138	0.51	1.366	0.02	0.57	1.741	0.902	0.267	1.626	0.842	0.233	1.716	0.684	0.194	1.781	0.483	0.271	1.795	0.39	0.269	1.826	0.255	0.219	1.911	0.084	0.292
786	3.93	NaN	NaN	NaN	NaN	NaN	NaN	1.615	0.867	0.597	1.631	0.706	0.632	1.569	0.484	0.565	1.508	0.4	0.566	1.397	0.293	0.6	1.298	0.142	0.511	1.366	0.019	0.57	1.749	0.902	0.266	1.634	0.841	0.232	1.725	0.684	0.194	1.789	0.482	0.271	1.803	0.389	0.269	1.831	0.253	0.221	1.916	0.083	0.293
787	3.935	NaN	NaN	NaN	NaN	NaN	NaN	1.622	0.865	0.596	1.639	0.706	0.632	1.579	0.482	0.567	1.516	0.399	0.568	1.403	0.295	0.601	1.303	0.145	0.513	1.366	0.019	0.57	1.757	0.901	0.266	1.642	0.84	0.232	1.734	0.684	0.194	1.798	0.482	0.271	1.81	0.388	0.269	1.837	0.252	0.222	1.923	0.083	0.292
788	3.94	1.548	0.927	0.421	NaN	NaN	NaN	1.63	0.864	0.595	1.647	0.705	0.631	1.589	0.481	0.569	1.525	0.399	0.571	1.409	0.297	0.603	1.307	0.149	0.515	1.366	0.02	0.57	1.765	0.901	0.265	1.651	0.839	0.231	1.742	0.684	0.194	1.805	0.481	0.271	1.817	0.388	0.269	1.845	0.252	0.221	1.929	0.083	0.292
789	3.945	1.552	0.926	0.421	NaN	NaN	NaN	1.638	0.864	0.594	1.655	0.705	0.631	1.599	0.48	0.571	1.534	0.399	0.573	1.415	0.3	0.604	1.312	0.152	0.516	1.366	0.02	0.57	1.773	0.9	0.264	1.659	0.839	0.23	1.751	0.685	0.193	1.812	0.482	0.27	1.825	0.388	0.267	1.856	0.254	0.219	1.933	0.081	0.293
790	3.95	NaN	NaN	NaN	NaN	NaN	NaN	1.646	0.863	0.594	1.664	0.705	0.631	1.612	0.478	0.574	1.543	0.4	0.576	1.423	0.303	0.606	1.318	0.156	0.518	1.367	0.021	0.57	1.781	0.9	0.264	1.667	0.839	0.229	1.759	0.686	0.192	1.819	0.482	0.269	1.834	0.389	0.266	1.866	0.257	0.217	1.936	0.08	0.293
791	3.955	NaN	NaN	NaN	NaN	NaN	NaN	1.653	0.862	0.594	1.672	0.704	0.632	1.622	0.477	0.576	1.551	0.4	0.579	1.431	0.307	0.607	1.324	0.161	0.52	1.367	0.021	0.57	1.789	0.9	0.263	1.675	0.839	0.228	1.766	0.686	0.191	1.826	0.483	0.268	1.843	0.391	0.265	1.877	0.259	0.216	1.937	0.078	0.292
792	3.96	1.575	0.924	0.417	NaN	NaN	NaN	1.664	0.862	0.592	1.681	0.704	0.633	1.633	0.476	0.578	1.562	0.399	0.581	1.438	0.309	0.608	1.331	0.165	0.522	1.367	0.022	0.57	1.797	0.9	0.262	1.682	0.84	0.226	1.773	0.687	0.189	1.833	0.484	0.267	1.851	0.392	0.264	1.885	0.261	0.215	1.939	0.078	0.292
793	3.965	NaN	NaN	NaN	NaN	NaN	NaN	1.671	0.86	0.592	1.69	0.704	0.633	1.644	0.477	0.581	1.573	0.4	0.583	1.447	0.313	0.61	1.337	0.169	0.523	1.368	0.023	0.57	1.804	0.901	0.261	1.69	0.842	0.225	1.781	0.688	0.188	1.842	0.486	0.266	1.861	0.393	0.262	1.893	0.261	0.213	1.941	0.078	0.291
794	3.97	NaN	NaN	NaN	NaN	NaN	NaN	1.679	0.859	0.591	1.699	0.705	0.634	1.654	0.475	0.583	1.584	0.4	0.586	1.456	0.317	0.611	1.345	0.173	0.526	1.369	0.024	0.569	1.811	0.901	0.26	1.697	0.843	0.224	1.787	0.689	0.186	1.851	0.488	0.265	1.869	0.395	0.261	1.9	0.262	0.212	1.944	0.077	0.291
795	3.975	NaN	NaN	NaN	NaN	NaN	NaN	1.687	0.858	0.59	1.707	0.704	0.634	1.666	0.475	0.585	1.596	0.4	0.588	1.465	0.319	0.613	1.354	0.178	0.528	1.37	0.026	0.569	1.817	0.902	0.259	1.703	0.845	0.223	1.794	0.69	0.184	1.86	0.489	0.263	1.877	0.396	0.26	1.907	0.262	0.211	1.946	0.076	0.29
796	3.98	NaN	NaN	NaN	NaN	NaN	NaN	1.697	0.858	0.59	1.717	0.704	0.634	1.679	0.474	0.586	1.609	0.4	0.59	1.476	0.322	0.614	1.362	0.183	0.53	1.372	0.028	0.57	1.824	0.903	0.259	1.71	0.848	0.223	1.8	0.691	0.183	1.87	0.491	0.262	1.884	0.396	0.259	1.913	0.263	0.209	1.948	0.075	0.289
797	3.985	NaN	NaN	NaN	NaN	NaN	NaN	1.704	0.857	0.589	1.726	0.704	0.634	1.691	0.473	0.588	1.621	0.399	0.591	1.487	0.325	0.615	1.37	0.187	0.532	1.374	0.031	0.57	1.83	0.905	0.258	1.717	0.849	0.222	1.806	0.692	0.181	1.879	0.492	0.261	1.892	0.397	0.257	1.919	0.263	0.208	1.95	0.075	0.289
798	3.99	NaN	NaN	NaN	NaN	NaN	NaN	1.713	0.856	0.59	1.735	0.703	0.634	1.703	0.472	0.589	1.635	0.399	0.593	1.499	0.327	0.617	1.38	0.192	0.533	1.376	0.034	0.57	1.836	0.906	0.257	1.723	0.851	0.221	1.812	0.693	0.18	1.888	0.493	0.259	1.899	0.397	0.256	1.926	0.264	0.207	1.951	0.075	0.289
799	3.995	NaN	NaN	NaN	NaN	NaN	NaN	1.722	0.857	0.59	1.744	0.703	0.635	1.716	0.471	0.59	1.648	0.4	0.594	1.512	0.329	0.618	1.39	0.197	0.535	1.379	0.039	0.57	1.842	0.907	0.256	1.729	0.852	0.22	1.819	0.694	0.179	1.896	0.494	0.258	1.905	0.398	0.256	1.932	0.265	0.206	1.952	0.075	0.288
800	4	NaN	NaN	NaN	NaN	NaN	NaN	1.729	0.855	0.589	1.753	0.702	0.635	1.728	0.47	0.591	1.662	0.399	0.595	1.524	0.331	0.62	1.401	0.201	0.536	1.382	0.044	0.571	1.848	0.908	0.254	1.735	0.853	0.219	1.825	0.694	0.177	1.903	0.494	0.258	1.912	0.399	0.255	1.937	0.265	0.205	1.953	0.076	0.288
801	4.005	NaN	NaN	NaN	NaN	NaN	NaN	1.736	0.854	0.588	1.762	0.702	0.636	1.741	0.469	0.592	1.676	0.398	0.597	1.538	0.332	0.622	1.413	0.205	0.538	1.386	0.049	0.572	1.854	0.909	0.253	1.741	0.854	0.218	1.832	0.695	0.176	1.909	0.494	0.257	1.918	0.4	0.254	1.94	0.265	0.204	1.954	0.076	0.288
802	4.01	NaN	NaN	NaN	NaN	NaN	NaN	1.744	0.854	0.587	1.771	0.702	0.637	1.755	0.468	0.593	1.69	0.398	0.598	1.552	0.334	0.624	1.424	0.21	0.54	1.391	0.055	0.572	1.86	0.911	0.251	1.747	0.855	0.218	1.838	0.696	0.175	1.915	0.494	0.256	1.922	0.4	0.253	1.943	0.265	0.204	1.955	0.076	0.288
803	4.015	NaN	NaN	NaN	NaN	NaN	NaN	1.752	0.853	0.587	1.779	0.702	0.636	1.768	0.468	0.593	1.704	0.398	0.599	1.566	0.335	0.625	1.436	0.214	0.542	1.396	0.061	0.573	1.865	0.911	0.25	1.753	0.856	0.217	1.845	0.696	0.174	1.92	0.494	0.256	1.927	0.4	0.253	1.946	0.264	0.204	1.956	0.076	0.288
804	4.02	NaN	NaN	NaN	NaN	NaN	NaN	1.759	0.853	0.586	1.788	0.702	0.636	1.781	0.468	0.593	1.718	0.397	0.6	1.579	0.336	0.627	1.448	0.218	0.543	1.403	0.067	0.573	1.871	0.912	0.248	1.759	0.856	0.216	1.851	0.697	0.174	1.924	0.495	0.255	1.931	0.401	0.253	1.948	0.264	0.205	1.956	0.076	0.289
805	4.025	NaN	NaN	NaN	NaN	NaN	NaN	1.767	0.853	0.585	1.797	0.703	0.636	1.794	0.468	0.594	1.732	0.397	0.6	1.592	0.337	0.629	1.46	0.223	0.543	1.41	0.073	0.574	1.877	0.913	0.247	1.764	0.857	0.215	1.856	0.697	0.174	1.927	0.494	0.255	1.934	0.401	0.253	1.949	0.264	0.205	1.956	0.076	0.289
806	4.03	NaN	NaN	NaN	NaN	NaN	NaN	1.774	0.854	0.585	1.805	0.704	0.636	1.808	0.469	0.594	1.746	0.396	0.599	1.609	0.337	0.63	1.472	0.228	0.543	1.418	0.08	0.574	1.882	0.914	0.245	1.77	0.857	0.215	1.861	0.697	0.174	1.931	0.495	0.254	1.938	0.4	0.253	1.949	0.263	0.206	1.957	0.076	0.29
807	4.035	1.674	0.929	0.413	NaN	NaN	NaN	1.78	0.855	0.585	1.814	0.705	0.635	1.822	0.47	0.594	1.761	0.398	0.599	1.624	0.337	0.632	1.484	0.233	0.543	1.428	0.086	0.575	1.888	0.914	0.244	1.775	0.858	0.214	1.866	0.697	0.173	1.933	0.494	0.254	1.942	0.399	0.253	1.95	0.263	0.206	1.957	0.076	0.291
808	4.04	NaN	NaN	NaN	NaN	NaN	NaN	1.786	0.855	0.584	1.823	0.706	0.634	1.835	0.471	0.594	1.776	0.4	0.6	1.639	0.338	0.633	1.496	0.238	0.544	1.439	0.092	0.576	1.893	0.915	0.243	1.781	0.858	0.213	1.871	0.698	0.173	1.936	0.494	0.255	1.945	0.399	0.253	1.95	0.263	0.207	1.957	0.076	0.291
809	4.045	NaN	NaN	NaN	NaN	NaN	NaN	1.794	0.857	0.584	1.831	0.707	0.633	1.849	0.473	0.594	1.788	0.399	0.599	1.653	0.339	0.633	1.507	0.242	0.544	1.451	0.097	0.578	1.899	0.916	0.242	1.786	0.859	0.213	1.875	0.698	0.173	1.939	0.493	0.255	1.947	0.4	0.253	1.951	0.262	0.207	1.957	0.076	0.291
810	4.05	NaN	NaN	NaN	NaN	NaN	NaN	1.803	0.86	0.584	1.841	0.709	0.632	1.863	0.476	0.595	1.802	0.4	0.598	1.666	0.34	0.634	1.518	0.247	0.544	1.463	0.102	0.58	1.904	0.917	0.241	1.791	0.859	0.212	1.879	0.698	0.173	1.942	0.493	0.255	1.948	0.401	0.252	1.953	0.261	0.207	1.958	0.076	0.291
811	4.055	NaN	NaN	NaN	NaN	NaN	NaN	1.808	0.86	0.583	1.849	0.711	0.631	1.876	0.477	0.594	1.814	0.402	0.598	1.68	0.342	0.634	1.532	0.25	0.544	1.477	0.106	0.583	1.91	0.918	0.24	1.796	0.86	0.211	1.883	0.698	0.173	1.946	0.494	0.254	1.95	0.4	0.252	1.954	0.261	0.207	1.958	0.076	0.291
812	4.06	NaN	NaN	NaN	NaN	NaN	NaN	1.814	0.861	0.582	1.858	0.713	0.63	1.888	0.479	0.593	1.827	0.404	0.597	1.694	0.345	0.634	1.544	0.253	0.545	1.491	0.109	0.585	1.916	0.919	0.24	1.801	0.86	0.211	1.887	0.698	0.173	1.949	0.494	0.254	1.954	0.4	0.253	1.954	0.262	0.207	1.958	0.076	0.291
813	4.065	NaN	NaN	NaN	NaN	NaN	NaN	1.819	0.862	0.581	1.867	0.715	0.63	1.9	0.482	0.592	1.84	0.407	0.597	1.708	0.348	0.634	1.559	0.255	0.545	1.506	0.112	0.588	1.922	0.92	0.24	1.806	0.861	0.211	1.891	0.698	0.173	1.952	0.494	0.254	1.957	0.399	0.253	1.959	0.261	0.207	1.958	0.077	0.291
814	4.07	NaN	NaN	NaN	NaN	NaN	NaN	1.826	0.865	0.581	1.875	0.716	0.629	1.911	0.485	0.591	1.853	0.41	0.596	1.721	0.351	0.634	1.572	0.257	0.545	1.521	0.115	0.591	1.927	0.921	0.24	1.811	0.862	0.211	1.894	0.699	0.173	1.954	0.494	0.254	1.959	0.4	0.253	1.962	0.262	0.207	1.958	0.077	0.291
815	4.075	NaN	NaN	NaN	NaN	NaN	NaN	1.835	0.868	0.581	1.884	0.717	0.628	1.924	0.487	0.591	1.866	0.413	0.596	1.734	0.354	0.634	1.584	0.26	0.545	1.538	0.117	0.594	1.932	0.922	0.24	1.816	0.863	0.21	1.898	0.7	0.173	NaN	NaN	NaN	1.959	0.4	0.253	1.964	0.262	0.207	1.959	0.077	0.291
816	4.08	NaN	NaN	NaN	NaN	NaN	NaN	1.84	0.869	0.581	1.892	0.719	0.627	1.935	0.491	0.589	1.879	0.416	0.595	1.746	0.357	0.633	1.596	0.261	0.545	1.554	0.119	0.597	1.938	0.923	0.24	1.82	0.865	0.21	1.902	0.7	0.172	1.963	0.496	0.254	1.959	0.399	0.253	1.965	0.262	0.206	1.959	0.077	0.291
817	4.085	NaN	NaN	NaN	NaN	NaN	NaN	1.846	0.87	0.58	1.903	0.721	0.627	1.947	0.493	0.589	1.888	0.418	0.594	1.759	0.36	0.632	1.61	0.262	0.546	1.571	0.12	0.6	1.943	0.924	0.24	1.825	0.866	0.21	1.906	0.701	0.172	1.965	0.496	0.254	NaN	NaN	NaN	1.967	0.263	0.206	1.959	0.077	0.291
818	4.09	NaN	NaN	NaN	NaN	NaN	NaN	1.852	0.871	0.58	1.912	0.723	0.626	1.961	0.495	0.588	NaN	NaN	NaN	1.772	0.362	0.632	1.623	0.263	0.546	1.587	0.121	0.604	1.948	0.926	0.24	1.83	0.867	0.21	1.91	0.703	0.172	1.968	0.496	0.254	NaN	NaN	NaN	1.969	0.264	0.206	1.96	0.077	0.291
819	4.095	NaN	NaN	NaN	NaN	NaN	NaN	1.859	0.873	0.58	1.922	0.724	0.625	1.973	0.497	0.587	NaN	NaN	NaN	1.784	0.364	0.631	1.637	0.263	0.547	1.603	0.122	0.607	1.953	0.927	0.24	1.835	0.868	0.209	1.914	0.704	0.172	1.969	0.497	0.253	NaN	NaN	NaN	1.972	0.264	0.206	1.96	0.077	0.291
820	4.1	NaN	NaN	NaN	NaN	NaN	NaN	1.865	0.875	0.58	1.932	0.726	0.625	1.983	0.5	0.585	1.932	0.425	0.59	1.797	0.366	0.63	1.652	0.262	0.548	1.621	0.122	0.61	1.958	0.929	0.24	1.839	0.869	0.209	1.918	0.705	0.172	NaN	NaN	NaN	NaN	NaN	NaN	1.973	0.264	0.206	1.96	0.077	0.291
821	4.105	NaN	NaN	NaN	NaN	NaN	NaN	1.872	0.876	0.579	1.941	0.729	0.624	1.997	0.501	0.585	1.943	0.427	0.59	1.809	0.368	0.629	1.666	0.262	0.549	1.638	0.122	0.612	1.963	0.931	0.239	1.844	0.871	0.209	1.922	0.706	0.172	1.975	0.498	0.253	NaN	NaN	NaN	1.974	0.264	0.206	1.96	0.078	0.291
822	4.11	NaN	NaN	NaN	NaN	NaN	NaN	1.88	0.878	0.579	1.952	0.731	0.624	2.008	0.504	0.583	1.951	0.429	0.59	1.822	0.37	0.629	1.68	0.261	0.55	1.656	0.122	0.614	1.968	0.932	0.238	1.849	0.872	0.21	1.926	0.706	0.171	NaN	NaN	NaN	NaN	NaN	NaN	1.973	0.264	0.206	1.961	0.078	0.291
823	4.115	NaN	NaN	NaN	NaN	NaN	NaN	1.886	0.88	0.579	1.963	0.733	0.623	2.018	0.507	0.582	NaN	NaN	NaN	1.835	0.371	0.629	1.692	0.259	0.551	1.673	0.121	0.617	1.972	0.933	0.238	1.854	0.873	0.21	1.93	0.707	0.171	1.979	0.499	0.252	NaN	NaN	NaN	1.97	0.265	0.205	1.961	0.078	0.291
824	4.12	NaN	NaN	NaN	NaN	NaN	NaN	1.893	0.881	0.58	1.97	0.735	0.621	2.031	0.509	0.582	NaN	NaN	NaN	1.848	0.371	0.628	1.707	0.257	0.552	1.691	0.119	0.62	1.978	0.935	0.237	1.857	0.874	0.21	1.934	0.708	0.171	1.979	0.499	0.252	NaN	NaN	NaN	1.969	0.266	0.205	1.961	0.079	0.291
825	4.125	NaN	NaN	NaN	NaN	NaN	NaN	1.9	0.883	0.58	1.978	0.737	0.621	2.041	0.511	0.581	1.995	0.436	0.586	1.861	0.371	0.628	1.722	0.255	0.553	1.709	0.118	0.622	1.982	0.937	0.236	1.86	0.876	0.21	1.938	0.708	0.171	NaN	NaN	NaN	NaN	NaN	NaN	1.969	0.266	0.205	1.961	0.079	0.291
826	4.13	NaN	NaN	NaN	NaN	NaN	NaN	1.907	0.884	0.58	1.987	0.739	0.621	2.049	0.515	0.578	2.005	0.439	0.586	1.874	0.371	0.628	1.736	0.253	0.554	1.728	0.117	0.626	1.986	0.938	0.236	1.865	0.877	0.21	1.941	0.709	0.171	1.982	0.498	0.252	NaN	NaN	NaN	1.969	0.266	0.205	1.961	0.08	0.291
827	4.135	NaN	NaN	NaN	NaN	NaN	NaN	1.914	0.886	0.58	1.996	0.742	0.62	2.059	0.518	0.577	2.013	0.441	0.586	1.888	0.371	0.628	1.75	0.25	0.555	1.746	0.115	0.628	1.991	0.939	0.235	1.869	0.878	0.21	1.945	0.709	0.171	1.982	0.498	0.252	NaN	NaN	NaN	1.97	0.265	0.205	1.961	0.081	0.29
828	4.14	NaN	NaN	NaN	NaN	NaN	NaN	1.921	0.887	0.581	2.005	0.745	0.62	2.068	0.521	0.575	NaN	NaN	NaN	1.901	0.371	0.628	1.765	0.247	0.556	1.762	0.114	0.631	1.995	0.94	0.234	1.872	0.879	0.21	1.948	0.71	0.171	NaN	NaN	NaN	NaN	NaN	NaN	1.97	0.265	0.206	1.962	0.081	0.29
829	4.145	NaN	NaN	NaN	NaN	NaN	NaN	1.928	0.888	0.581	2.013	0.747	0.62	2.078	0.524	0.574	NaN	NaN	NaN	1.913	0.37	0.628	1.779	0.243	0.557	1.781	0.111	0.634	2	0.941	0.234	1.878	0.879	0.21	1.951	0.71	0.171	1.986	0.498	0.252	NaN	NaN	NaN	1.971	0.266	0.206	1.962	0.081	0.29
830	4.15	NaN	NaN	NaN	NaN	NaN	NaN	1.936	0.89	0.581	2.022	0.75	0.619	2.087	0.527	0.573	NaN	NaN	NaN	1.926	0.369	0.629	1.794	0.24	0.558	1.795	0.109	0.636	2.004	0.942	0.233	1.881	0.88	0.21	1.953	0.71	0.171	1.987	0.499	0.252	NaN	NaN	NaN	1.972	0.266	0.206	1.962	0.082	0.29
831	4.155	NaN	NaN	NaN	NaN	NaN	NaN	1.945	0.892	0.58	2.029	0.752	0.617	2.097	0.53	0.572	2.057	0.445	0.58	1.938	0.368	0.629	1.809	0.236	0.56	NaN	NaN	NaN	2.009	0.943	0.233	1.885	0.881	0.21	1.956	0.71	0.171	NaN	NaN	NaN	NaN	NaN	NaN	1.974	0.266	0.206	1.962	0.082	0.29
832	4.16	NaN	NaN	NaN	NaN	NaN	NaN	1.951	0.893	0.58	2.036	0.753	0.617	2.107	0.532	0.571	NaN	NaN	NaN	1.949	0.367	0.628	1.824	0.232	0.561	1.841	0.104	0.641	2.013	0.943	0.232	1.891	0.882	0.21	1.959	0.71	0.171	1.993	0.499	0.252	NaN	NaN	NaN	1.975	0.266	0.206	1.963	0.082	0.29
833	4.165	NaN	NaN	NaN	NaN	NaN	NaN	1.958	0.894	0.58	2.045	0.755	0.616	2.115	0.533	0.57	2.082	0.452	0.582	1.96	0.366	0.628	1.839	0.227	0.562	NaN	NaN	NaN	2.017	0.944	0.231	1.894	0.882	0.211	1.961	0.71	0.172	1.995	0.499	0.252	NaN	NaN	NaN	1.976	0.267	0.206	1.963	0.082	0.29
834	4.17	NaN	NaN	NaN	NaN	NaN	NaN	1.965	0.895	0.58	2.054	0.757	0.616	2.125	0.536	0.569	NaN	NaN	NaN	1.974	0.364	0.628	1.854	0.223	0.564	NaN	NaN	NaN	2.021	0.944	0.231	1.896	0.882	0.211	1.963	0.71	0.172	1.997	0.498	0.252	NaN	NaN	NaN	1.977	0.267	0.206	1.963	0.082	0.29
835	4.175	NaN	NaN	NaN	NaN	NaN	NaN	1.971	0.896	0.581	2.061	0.758	0.615	2.134	0.538	0.566	NaN	NaN	NaN	1.987	0.363	0.628	1.869	0.218	0.565	NaN	NaN	NaN	2.025	0.944	0.23	1.902	0.883	0.211	1.966	0.711	0.172	NaN	NaN	NaN	NaN	NaN	NaN	1.978	0.268	0.206	1.963	0.082	0.29
836	4.18	NaN	NaN	NaN	NaN	NaN	NaN	1.978	0.896	0.581	2.069	0.76	0.614	2.141	0.538	0.563	2.111	0.454	0.578	1.998	0.361	0.628	1.884	0.213	0.566	NaN	NaN	NaN	2.029	0.944	0.229	1.906	0.883	0.212	1.968	0.71	0.172	NaN	NaN	NaN	NaN	NaN	NaN	1.979	0.268	0.207	1.963	0.082	0.29
837	4.185	NaN	NaN	NaN	NaN	NaN	NaN	1.984	0.897	0.58	2.076	0.76	0.614	2.15	0.54	0.562	NaN	NaN	NaN	2.011	0.36	0.628	1.9	0.208	0.567	NaN	NaN	NaN	2.033	0.944	0.229	1.908	0.883	0.212	1.97	0.71	0.172	NaN	NaN	NaN	NaN	NaN	NaN	1.98	0.268	0.207	1.963	0.082	0.29
838	4.19	NaN	NaN	NaN	NaN	NaN	NaN	1.991	0.898	0.581	2.083	0.761	0.613	2.156	0.541	0.562	NaN	NaN	NaN	2.023	0.358	0.627	1.916	0.203	0.569	NaN	NaN	NaN	2.037	0.944	0.228	1.911	0.883	0.213	1.973	0.71	0.173	NaN	NaN	NaN	NaN	NaN	NaN	1.981	0.268	0.207	1.964	0.082	0.29
839	4.195	NaN	NaN	NaN	NaN	NaN	NaN	1.997	0.898	0.58	2.091	0.763	0.612	NaN	NaN	NaN	2.143	0.457	0.574	2.035	0.356	0.627	1.932	0.197	0.57	NaN	NaN	NaN	2.041	0.944	0.227	1.915	0.883	0.214	1.977	0.711	0.173	NaN	NaN	NaN	NaN	NaN	NaN	1.982	0.268	0.207	1.964	0.082	0.29
840	4.2	NaN	NaN	NaN	NaN	NaN	NaN	2.004	0.898	0.58	2.097	0.763	0.611	2.174	0.544	0.558	2.149	0.456	0.573	2.048	0.354	0.627	1.948	0.192	0.571	NaN	NaN	NaN	2.044	0.944	0.227	1.918	0.883	0.214	1.979	0.711	0.173	NaN	NaN	NaN	NaN	NaN	NaN	1.983	0.268	0.207	1.964	0.082	0.29
841	4.205	NaN	NaN	NaN	NaN	NaN	NaN	2.01	0.898	0.58	2.104	0.764	0.611	NaN	NaN	NaN	2.157	0.456	0.57	2.06	0.353	0.627	1.965	0.187	0.572	NaN	NaN	NaN	2.048	0.944	0.226	1.922	0.883	0.215	1.982	0.711	0.173	NaN	NaN	NaN	NaN	NaN	NaN	1.984	0.267	0.207	1.964	0.082	0.29
842	4.21	NaN	NaN	NaN	NaN	NaN	NaN	2.016	0.898	0.58	2.112	0.765	0.611	2.188	0.544	0.552	2.167	0.458	0.57	2.072	0.35	0.627	1.982	0.181	0.573	NaN	NaN	NaN	2.052	0.943	0.225	1.926	0.883	0.215	1.985	0.711	0.174	NaN	NaN	NaN	NaN	NaN	NaN	1.985	0.268	0.207	1.965	0.082	0.29
843	4.215	NaN	NaN	NaN	NaN	NaN	NaN	2.023	0.898	0.581	2.118	0.765	0.61	NaN	NaN	NaN	2.174	0.457	0.568	2.085	0.347	0.627	1.999	0.175	0.574	NaN	NaN	NaN	2.055	0.943	0.225	1.929	0.883	0.216	1.988	0.711	0.174	NaN	NaN	NaN	NaN	NaN	NaN	1.987	0.268	0.207	1.965	0.083	0.29
844	4.22	NaN	NaN	NaN	NaN	NaN	NaN	2.029	0.898	0.58	2.126	0.766	0.609	2.206	0.547	0.55	2.182	0.455	0.566	2.098	0.343	0.627	2.017	0.17	0.575	NaN	NaN	NaN	2.059	0.943	0.224	1.932	0.883	0.216	1.991	0.711	0.175	NaN	NaN	NaN	NaN	NaN	NaN	1.989	0.269	0.206	1.965	0.083	0.29
845	4.225	NaN	NaN	NaN	NaN	NaN	NaN	2.036	0.898	0.58	2.132	0.766	0.608	2.211	0.547	0.548	2.192	0.456	0.567	2.111	0.34	0.627	2.034	0.164	0.575	NaN	NaN	NaN	2.063	0.942	0.224	1.936	0.883	0.217	1.994	0.711	0.175	NaN	NaN	NaN	NaN	NaN	NaN	1.99	0.269	0.206	1.965	0.083	0.29
846	4.23	NaN	NaN	NaN	NaN	NaN	NaN	2.043	0.898	0.58	2.139	0.766	0.607	2.217	0.547	0.545	2.2	0.457	0.566	2.124	0.337	0.627	2.051	0.159	0.576	2.156	0.068	0.643	2.066	0.942	0.224	1.939	0.883	0.219	1.997	0.711	0.175	NaN	NaN	NaN	NaN	NaN	NaN	1.992	0.269	0.206	1.966	0.083	0.289
847	4.235	NaN	NaN	NaN	NaN	NaN	NaN	2.049	0.898	0.58	2.144	0.765	0.606	2.223	0.547	0.543	2.208	0.456	0.564	2.138	0.333	0.627	2.069	0.153	0.576	2.171	0.065	0.64	2.07	0.942	0.223	1.943	0.883	0.219	2.001	0.711	0.175	NaN	NaN	NaN	NaN	NaN	NaN	1.993	0.269	0.206	1.966	0.084	0.289
848	4.24	NaN	NaN	NaN	NaN	NaN	NaN	2.055	0.897	0.579	2.152	0.766	0.605	2.227	0.546	0.542	2.216	0.454	0.563	2.151	0.33	0.627	2.087	0.147	0.577	2.193	0.063	0.64	2.073	0.941	0.223	1.946	0.883	0.22	2.004	0.711	0.176	NaN	NaN	NaN	NaN	NaN	NaN	1.995	0.268	0.207	1.966	0.084	0.289
849	4.245	NaN	NaN	NaN	NaN	NaN	NaN	2.062	0.897	0.579	2.159	0.766	0.605	NaN	NaN	NaN	2.224	0.454	0.562	2.166	0.326	0.627	2.104	0.143	0.577	2.218	0.059	0.641	2.077	0.941	0.223	1.95	0.883	0.221	2.007	0.711	0.176	NaN	NaN	NaN	NaN	NaN	NaN	1.996	0.268	0.207	1.967	0.084	0.289
850	4.25	NaN	NaN	NaN	NaN	NaN	NaN	2.068	0.896	0.579	2.166	0.766	0.605	2.245	0.549	0.54	2.231	0.456	0.563	2.182	0.321	0.628	2.123	0.139	0.578	2.241	0.058	0.64	2.08	0.941	0.222	1.954	0.883	0.221	2.01	0.711	0.176	NaN	NaN	NaN	NaN	NaN	NaN	1.998	0.268	0.207	1.967	0.084	0.289
851	4.255	NaN	NaN	NaN	NaN	NaN	NaN	2.073	0.895	0.578	2.172	0.766	0.604	2.247	0.549	0.539	NaN	NaN	NaN	2.195	0.319	0.629	2.143	0.132	0.579	2.261	0.06	0.637	2.084	0.94	0.222	1.958	0.883	0.221	2.014	0.711	0.176	NaN	NaN	NaN	NaN	NaN	NaN	1.999	0.268	0.207	1.967	0.084	0.289
852	4.26	NaN	NaN	NaN	NaN	NaN	NaN	2.08	0.894	0.578	2.177	0.764	0.603	NaN	NaN	NaN	2.25	0.452	0.558	2.208	0.316	0.629	2.161	0.127	0.58	2.272	0.063	0.633	2.088	0.94	0.222	1.961	0.882	0.222	2.017	0.71	0.177	NaN	NaN	NaN	NaN	NaN	NaN	2.001	0.268	0.207	1.967	0.085	0.289
853	4.265	NaN	NaN	NaN	NaN	NaN	NaN	2.087	0.894	0.578	2.184	0.764	0.602	NaN	NaN	NaN	2.254	0.451	0.557	2.222	0.314	0.629	2.176	0.123	0.58	NaN	NaN	NaN	2.092	0.94	0.222	1.965	0.882	0.222	2.02	0.71	0.177	NaN	NaN	NaN	NaN	NaN	NaN	2.003	0.268	0.207	1.968	0.085	0.289
854	4.27	NaN	NaN	NaN	NaN	NaN	NaN	2.092	0.892	0.578	2.19	0.764	0.602	NaN	NaN	NaN	2.26	0.449	0.555	2.234	0.314	0.628	2.196	0.119	0.581	NaN	NaN	NaN	2.096	0.941	0.222	1.968	0.882	0.223	2.023	0.71	0.177	NaN	NaN	NaN	NaN	NaN	NaN	2.004	0.268	0.207	1.968	0.085	0.289
855	4.275	NaN	NaN	NaN	NaN	NaN	NaN	2.099	0.891	0.577	2.196	0.763	0.601	NaN	NaN	NaN	2.267	0.448	0.554	2.247	0.313	0.627	2.216	0.115	0.581	2.347	0.065	0.624	2.099	0.941	0.222	1.972	0.882	0.224	2.026	0.71	0.177	NaN	NaN	NaN	NaN	NaN	NaN	2.005	0.268	0.207	1.968	0.085	0.289
856	4.28	NaN	NaN	NaN	NaN	NaN	NaN	2.105	0.891	0.577	2.2	0.76	0.599	NaN	NaN	NaN	2.271	0.447	0.554	2.26	0.31	0.628	2.235	0.112	0.581	2.365	0.067	0.62	NaN	NaN	NaN	1.975	0.882	0.224	2.029	0.71	0.178	NaN	NaN	NaN	NaN	NaN	NaN	2.007	0.268	0.207	1.969	0.085	0.289
857	4.285	NaN	NaN	NaN	NaN	NaN	NaN	2.112	0.89	0.577	2.205	0.759	0.599	NaN	NaN	NaN	NaN	NaN	NaN	2.272	0.309	0.627	2.253	0.11	0.581	2.388	0.066	0.617	NaN	NaN	NaN	1.979	0.882	0.225	2.032	0.71	0.178	NaN	NaN	NaN	NaN	NaN	NaN	2.008	0.268	0.207	1.969	0.085	0.288
858	4.29	NaN	NaN	NaN	NaN	NaN	NaN	2.118	0.889	0.576	2.213	0.76	0.599	NaN	NaN	NaN	2.287	0.445	0.552	2.284	0.308	0.625	2.273	0.107	0.581	2.406	0.066	0.614	NaN	NaN	NaN	1.982	0.882	0.226	2.036	0.71	0.178	NaN	NaN	NaN	NaN	NaN	NaN	2.009	0.268	0.207	1.969	0.086	0.288
859	4.295	NaN	NaN	NaN	NaN	NaN	NaN	2.124	0.888	0.575	2.219	0.759	0.599	2.283	0.537	0.529	2.292	0.445	0.551	2.297	0.307	0.624	2.291	0.106	0.581	NaN	NaN	NaN	NaN	NaN	NaN	1.986	0.882	0.227	2.039	0.71	0.179	NaN	NaN	NaN	NaN	NaN	NaN	2.011	0.268	0.207	1.969	0.086	0.288
860	4.3	NaN	NaN	NaN	NaN	NaN	NaN	2.131	0.888	0.576	2.223	0.757	0.599	2.286	0.536	0.528	2.298	0.444	0.549	2.308	0.307	0.622	2.307	0.106	0.581	NaN	NaN	NaN	NaN	NaN	NaN	1.989	0.882	0.228	2.041	0.71	0.179	NaN	NaN	NaN	NaN	NaN	NaN	2.012	0.268	0.207	1.969	0.086	0.288
861	4.305	NaN	NaN	NaN	NaN	NaN	NaN	2.138	0.886	0.575	2.227	0.754	0.598	2.29	0.534	0.527	2.304	0.444	0.549	2.322	0.305	0.622	2.322	0.107	0.579	2.468	0.082	0.597	NaN	NaN	NaN	1.993	0.882	0.228	2.044	0.71	0.179	NaN	NaN	NaN	NaN	NaN	NaN	2.013	0.268	0.206	1.969	0.086	0.288
862	4.31	NaN	NaN	NaN	NaN	NaN	NaN	2.143	0.885	0.574	2.232	0.752	0.597	2.293	0.534	0.527	2.31	0.443	0.548	2.331	0.307	0.62	2.336	0.108	0.577	NaN	NaN	NaN	NaN	NaN	NaN	1.996	0.882	0.229	2.047	0.709	0.179	NaN	NaN	NaN	NaN	NaN	NaN	2.015	0.268	0.206	1.969	0.086	0.288
863	4.315	NaN	NaN	NaN	NaN	NaN	NaN	2.15	0.884	0.574	2.237	0.749	0.595	NaN	NaN	NaN	2.314	0.443	0.548	2.34	0.309	0.618	2.356	0.106	0.577	2.5	0.091	0.587	NaN	NaN	NaN	1.999	0.882	0.23	2.049	0.709	0.18	NaN	NaN	NaN	NaN	NaN	NaN	2.016	0.268	0.206	1.969	0.086	0.288
864	4.32	NaN	NaN	NaN	NaN	NaN	NaN	2.158	0.884	0.574	2.243	0.746	0.594	NaN	NaN	NaN	NaN	NaN	NaN	2.351	0.309	0.616	2.379	0.104	0.577	NaN	NaN	NaN	NaN	NaN	NaN	2.002	0.882	0.231	2.052	0.708	0.18	NaN	NaN	NaN	NaN	NaN	NaN	2.017	0.268	0.205	1.969	0.086	0.288
865	4.325	NaN	NaN	NaN	NaN	NaN	NaN	2.165	0.883	0.573	2.249	0.744	0.593	2.306	0.526	0.527	2.33	0.442	0.543	2.363	0.31	0.615	2.4	0.101	0.576	NaN	NaN	NaN	NaN	NaN	NaN	2.005	0.882	0.232	2.054	0.708	0.181	NaN	NaN	NaN	NaN	NaN	NaN	2.019	0.268	0.205	1.97	0.086	0.288
866	4.33	NaN	NaN	NaN	NaN	NaN	NaN	2.171	0.881	0.572	2.255	0.744	0.593	2.31	0.526	0.529	2.335	0.442	0.543	2.37	0.309	0.615	2.404	0.105	0.571	NaN	NaN	NaN	NaN	NaN	NaN	2.008	0.881	0.233	2.056	0.708	0.181	NaN	NaN	NaN	NaN	NaN	NaN	2.02	0.268	0.205	1.97	0.086	0.287
867	4.335	NaN	NaN	NaN	NaN	NaN	NaN	2.179	0.88	0.572	2.262	0.745	0.594	2.312	0.525	0.529	2.34	0.443	0.544	NaN	NaN	NaN	2.414	0.107	0.568	2.431	0.158	0.593	NaN	NaN	NaN	2.011	0.881	0.235	2.059	0.708	0.181	NaN	NaN	NaN	NaN	NaN	NaN	2.021	0.268	0.205	1.97	0.086	0.287
868	4.34	NaN	NaN	NaN	NaN	NaN	NaN	2.186	0.879	0.571	2.268	0.744	0.592	NaN	NaN	NaN	NaN	NaN	NaN	2.402	0.307	0.611	2.424	0.109	0.565	2.438	0.159	0.591	NaN	NaN	NaN	2.014	0.881	0.236	2.06	0.708	0.181	NaN	NaN	NaN	NaN	NaN	NaN	2.022	0.268	0.205	1.97	0.086	0.287
869	4.345	NaN	NaN	NaN	NaN	NaN	NaN	2.193	0.878	0.57	2.276	0.744	0.592	2.326	0.524	0.531	NaN	NaN	NaN	NaN	NaN	NaN	2.429	0.113	0.56	NaN	NaN	NaN	1.961	0.744	0.183	2.017	0.881	0.237	2.062	0.708	0.182	NaN	NaN	NaN	NaN	NaN	NaN	2.023	0.268	0.205	1.97	0.086	0.287
870	4.35	NaN	NaN	NaN	NaN	NaN	NaN	2.2	0.877	0.57	2.283	0.744	0.591	NaN	NaN	NaN	NaN	NaN	NaN	2.421	0.308	0.606	2.44	0.111	0.559	NaN	NaN	NaN	NaN	NaN	NaN	2.02	0.88	0.239	2.064	0.708	0.183	NaN	NaN	NaN	NaN	NaN	NaN	2.024	0.268	0.205	1.97	0.086	0.287
871	4.355	NaN	NaN	NaN	NaN	NaN	NaN	2.207	0.876	0.569	2.288	0.742	0.587	NaN	NaN	NaN	NaN	NaN	NaN	NaN	NaN	NaN	2.45	0.11	0.557	NaN	NaN	NaN	NaN	NaN	NaN	2.023	0.881	0.24	2.066	0.708	0.184	NaN	NaN	NaN	NaN	NaN	NaN	2.024	0.267	0.205	1.97	0.086	0.287
872	4.36	NaN	NaN	NaN	NaN	NaN	NaN	2.212	0.875	0.569	2.297	0.743	0.587	NaN	NaN	NaN	2.371	0.442	0.54	NaN	NaN	NaN	2.455	0.11	0.555	NaN	NaN	NaN	NaN	NaN	NaN	2.025	0.88	0.242	2.068	0.708	0.184	NaN	NaN	NaN	NaN	NaN	NaN	2.025	0.267	0.205	1.971	0.086	0.287
873	4.365	NaN	NaN	NaN	NaN	NaN	NaN	NaN	NaN	NaN	2.304	0.742	0.585	NaN	NaN	NaN	NaN	NaN	NaN	NaN	NaN	NaN	2.465	0.11	0.552	NaN	NaN	NaN	NaN	NaN	NaN	2.028	0.88	0.245	2.07	0.708	0.185	NaN	NaN	NaN	NaN	NaN	NaN	2.026	0.267	0.205	1.971	0.086	0.287
874	4.37	NaN	NaN	NaN	NaN	NaN	NaN	2.231	0.873	0.569	2.312	0.742	0.582	NaN	NaN	NaN	NaN	NaN	NaN	NaN	NaN	NaN	2.47	0.109	0.551	NaN	NaN	NaN	NaN	NaN	NaN	2.031	0.879	0.246	2.072	0.707	0.186	NaN	NaN	NaN	NaN	NaN	NaN	2.027	0.267	0.205	1.971	0.087	0.287
875	4.375	NaN	NaN	NaN	NaN	NaN	NaN	2.237	0.873	0.569	2.32	0.743	0.579	NaN	NaN	NaN	NaN	NaN	NaN	NaN	NaN	NaN	2.478	0.107	0.549	NaN	NaN	NaN	NaN	NaN	NaN	2.034	0.879	0.248	2.073	0.706	0.187	NaN	NaN	NaN	NaN	NaN	NaN	2.028	0.267	0.206	1.971	0.087	0.287
876	4.38	NaN	NaN	NaN	NaN	NaN	NaN	2.241	0.872	0.569	2.328	0.743	0.575	NaN	NaN	NaN	NaN	NaN	NaN	NaN	NaN	NaN	2.489	0.103	0.547	NaN	NaN	NaN	NaN	NaN	NaN	2.036	0.878	0.25	2.075	0.706	0.189	NaN	NaN	NaN	NaN	NaN	NaN	2.029	0.267	0.206	1.971	0.087	0.287
877	4.385	NaN	NaN	NaN	NaN	NaN	NaN	NaN	NaN	NaN	2.334	0.745	0.574	NaN	NaN	NaN	NaN	NaN	NaN	NaN	NaN	NaN	2.489	0.104	0.546	NaN	NaN	NaN	NaN	NaN	NaN	2.04	0.878	0.253	2.077	0.705	0.19	NaN	NaN	NaN	NaN	NaN	NaN	2.03	0.268	0.207	1.971	0.087	0.287
878	4.39	NaN	NaN	NaN	NaN	NaN	NaN	NaN	NaN	NaN	NaN	NaN	NaN	NaN	NaN	NaN	NaN	NaN	NaN	NaN	NaN	NaN	2.488	0.105	0.546	NaN	NaN	NaN	NaN	NaN	NaN	2.043	0.877	0.256	2.079	0.705	0.191	NaN	NaN	NaN	NaN	NaN	NaN	2.031	0.268	0.207	1.971	0.088	0.288
879	4.395	NaN	NaN	NaN	NaN	NaN	NaN	NaN	NaN	NaN	NaN	NaN	NaN	NaN	NaN	NaN	NaN	NaN	NaN	NaN	NaN	NaN	NaN	NaN	NaN	NaN	NaN	NaN	NaN	NaN	NaN	2.046	0.876	0.258	2.081	0.704	0.193	NaN	NaN	NaN	NaN	NaN	NaN	2.032	0.268	0.208	1.971	0.088	0.288
880	4.4	NaN	NaN	NaN	NaN	NaN	NaN	NaN	NaN	NaN	2.362	0.752	0.565	NaN	NaN	NaN	NaN	NaN	NaN	NaN	NaN	NaN	NaN	NaN	NaN	NaN	NaN	NaN	NaN	NaN	NaN	2.048	0.875	0.261	2.083	0.704	0.195	NaN	NaN	NaN	NaN	NaN	NaN	2.032	0.268	0.208	1.971	0.088	0.288
881	4.405	NaN	NaN	NaN	NaN	NaN	NaN	NaN	NaN	NaN	NaN	NaN	NaN	NaN	NaN	NaN	NaN	NaN	NaN	NaN	NaN	NaN	2.494	0.105	0.537	NaN	NaN	NaN	NaN	NaN	NaN	2.051	0.875	0.264	2.085	0.703	0.197	NaN	NaN	NaN	NaN	NaN	NaN	2.033	0.268	0.209	1.971	0.089	0.288
882	4.41	NaN	NaN	NaN	NaN	NaN	NaN	NaN	NaN	NaN	2.379	0.753	0.558	NaN	NaN	NaN	NaN	NaN	NaN	NaN	NaN	NaN	NaN	NaN	NaN	NaN	NaN	NaN	NaN	NaN	NaN	2.054	0.874	0.266	2.088	0.702	0.199	NaN	NaN	NaN	NaN	NaN	NaN	2.036	0.267	0.209	1.971	0.089	0.289
883	4.415	NaN	NaN	NaN	NaN	NaN	NaN	NaN	NaN	NaN	2.384	0.752	0.557	NaN	NaN	NaN	NaN	NaN	NaN	NaN	NaN	NaN	2.496	0.095	0.539	NaN	NaN	NaN	NaN	NaN	NaN	2.057	0.873	0.27	2.089	0.701	0.201	NaN	NaN	NaN	NaN	NaN	NaN	2.043	0.266	0.21	1.971	0.088	0.291
884	4.42	NaN	NaN	NaN	NaN	NaN	NaN	2.326	0.894	0.565	2.388	0.752	0.555	NaN	NaN	NaN	NaN	NaN	NaN	NaN	NaN	NaN	2.496	0.095	0.539	NaN	NaN	NaN	NaN	NaN	NaN	2.06	0.872	0.273	2.092	0.701	0.203	NaN	NaN	NaN	NaN	NaN	NaN	2.045	0.265	0.211	1.971	0.088	0.292
885	4.425	NaN	NaN	NaN	NaN	NaN	NaN	2.331	0.893	0.565	NaN	NaN	NaN	NaN	NaN	NaN	NaN	NaN	NaN	NaN	NaN	NaN	NaN	NaN	NaN	NaN	NaN	NaN	NaN	NaN	NaN	2.064	0.871	0.276	2.094	0.7	0.205	NaN	NaN	NaN	NaN	NaN	NaN	2.046	0.265	0.212	1.971	0.088	0.293
886	4.43	NaN	NaN	NaN	NaN	NaN	NaN	2.335	0.893	0.566	2.404	0.752	0.55	NaN	NaN	NaN	NaN	NaN	NaN	NaN	NaN	NaN	2.501	0.091	0.533	NaN	NaN	NaN	NaN	NaN	NaN	2.066	0.87	0.279	2.095	0.699	0.208	NaN	NaN	NaN	NaN	NaN	NaN	2.047	0.266	0.214	1.971	0.089	0.294
887	4.435	NaN	NaN	NaN	NaN	NaN	NaN	NaN	NaN	NaN	NaN	NaN	NaN	NaN	NaN	NaN	NaN	NaN	NaN	NaN	NaN	NaN	NaN	NaN	NaN	NaN	NaN	NaN	NaN	NaN	NaN	2.069	0.869	0.284	2.097	0.698	0.21	NaN	NaN	NaN	NaN	NaN	NaN	2.046	0.266	0.215	1.971	0.089	0.294
888	4.44	NaN	NaN	NaN	NaN	NaN	NaN	NaN	NaN	NaN	NaN	NaN	NaN	NaN	NaN	NaN	NaN	NaN	NaN	NaN	NaN	NaN	NaN	NaN	NaN	NaN	NaN	NaN	NaN	NaN	NaN	2.073	0.869	0.287	2.098	0.698	0.213	NaN	NaN	NaN	NaN	NaN	NaN	2.048	0.266	0.216	1.971	0.09	0.295
889	4.445	NaN	NaN	NaN	NaN	NaN	NaN	NaN	NaN	NaN	NaN	NaN	NaN	NaN	NaN	NaN	NaN	NaN	NaN	NaN	NaN	NaN	NaN	NaN	NaN	NaN	NaN	NaN	NaN	NaN	NaN	2.076	0.867	0.29	2.099	0.698	0.215	NaN	NaN	NaN	NaN	NaN	NaN	2.048	0.266	0.217	1.97	0.09	0.297
890	4.45	NaN	NaN	NaN	NaN	NaN	NaN	NaN	NaN	NaN	NaN	NaN	NaN	NaN	NaN	NaN	NaN	NaN	NaN	NaN	NaN	NaN	NaN	NaN	NaN	NaN	NaN	NaN	NaN	NaN	NaN	2.079	0.866	0.294	2.1	0.697	0.217	NaN	NaN	NaN	NaN	NaN	NaN	2.048	0.266	0.219	1.97	0.091	0.298
891	4.455	NaN	NaN	NaN	NaN	NaN	NaN	2.351	0.865	0.563	NaN	NaN	NaN	NaN	NaN	NaN	NaN	NaN	NaN	NaN	NaN	NaN	NaN	NaN	NaN	NaN	NaN	NaN	NaN	NaN	NaN	2.082	0.866	0.297	2.1	0.697	0.219	NaN	NaN	NaN	NaN	NaN	NaN	2.049	0.267	0.22	1.97	0.091	0.3
892	4.46	NaN	NaN	NaN	NaN	NaN	NaN	NaN	NaN	NaN	NaN	NaN	NaN	NaN	NaN	NaN	NaN	NaN	NaN	NaN	NaN	NaN	NaN	NaN	NaN	NaN	NaN	NaN	NaN	NaN	NaN	2.086	0.864	0.301	2.101	0.697	0.222	NaN	NaN	NaN	NaN	NaN	NaN	2.049	0.267	0.222	1.97	0.091	0.301
893	4.465	NaN	NaN	NaN	NaN	NaN	NaN	NaN	NaN	NaN	NaN	NaN	NaN	NaN	NaN	NaN	NaN	NaN	NaN	NaN	NaN	NaN	NaN	NaN	NaN	NaN	NaN	NaN	NaN	NaN	NaN	2.089	0.863	0.304	2.106	0.696	0.225	NaN	NaN	NaN	NaN	NaN	NaN	2.051	0.267	0.223	1.972	0.091	0.303
894	4.47	NaN	NaN	NaN	NaN	NaN	NaN	NaN	NaN	NaN	NaN	NaN	NaN	NaN	NaN	NaN	NaN	NaN	NaN	NaN	NaN	NaN	NaN	NaN	NaN	NaN	NaN	NaN	NaN	NaN	NaN	2.092	0.863	0.307	2.109	0.695	0.228	NaN	NaN	NaN	NaN	NaN	NaN	2.05	0.268	0.225	1.977	0.09	0.306
895	4.475	NaN	NaN	NaN	NaN	NaN	NaN	2.401	0.889	0.594	NaN	NaN	NaN	NaN	NaN	NaN	NaN	NaN	NaN	NaN	NaN	NaN	NaN	NaN	NaN	NaN	NaN	NaN	NaN	NaN	NaN	2.094	0.862	0.309	2.109	0.695	0.232	NaN	NaN	NaN	NaN	NaN	NaN	2.049	0.269	0.227	1.978	0.09	0.307
896	4.48	NaN	NaN	NaN	NaN	NaN	NaN	NaN	NaN	NaN	NaN	NaN	NaN	NaN	NaN	NaN	NaN	NaN	NaN	NaN	NaN	NaN	NaN	NaN	NaN	NaN	NaN	NaN	NaN	NaN	NaN	NaN	NaN	NaN	2.109	0.694	0.235	NaN	NaN	NaN	NaN	NaN	NaN	2.049	0.269	0.229	1.973	0.092	0.309
897	4.485	NaN	NaN	NaN	NaN	NaN	NaN	NaN	NaN	NaN	NaN	NaN	NaN	NaN	NaN	NaN	NaN	NaN	NaN	NaN	NaN	NaN	NaN	NaN	NaN	NaN	NaN	NaN	NaN	NaN	NaN	2.103	0.861	0.319	2.11	0.696	0.238	NaN	NaN	NaN	NaN	NaN	NaN	2.047	0.27	0.231	1.978	0.091	0.312
898	4.49	NaN	NaN	NaN	NaN	NaN	NaN	NaN	NaN	NaN	NaN	NaN	NaN	NaN	NaN	NaN	NaN	NaN	NaN	NaN	NaN	NaN	NaN	NaN	NaN	NaN	NaN	NaN	NaN	NaN	NaN	2.106	0.86	0.32	2.112	0.696	0.241	NaN	NaN	NaN	NaN	NaN	NaN	2.048	0.271	0.234	1.979	0.092	0.315
899	4.495	NaN	NaN	NaN	NaN	NaN	NaN	NaN	NaN	NaN	NaN	NaN	NaN	NaN	NaN	NaN	NaN	NaN	NaN	NaN	NaN	NaN	NaN	NaN	NaN	NaN	NaN	NaN	NaN	NaN	NaN	NaN	NaN	NaN	2.11	0.697	0.245	NaN	NaN	NaN	NaN	NaN	NaN	2.048	0.272	0.237	1.98	0.092	0.318
900	4.5	NaN	NaN	NaN	NaN	NaN	NaN	NaN	NaN	NaN	NaN	NaN	NaN	NaN	NaN	NaN	NaN	NaN	NaN	NaN	NaN	NaN	NaN	NaN	NaN	NaN	NaN	NaN	NaN	NaN	NaN	2.112	0.861	0.332	2.113	0.697	0.249	NaN	NaN	NaN	NaN	NaN	NaN	2.046	0.273	0.24	1.981	0.093	0.321
901	4.505	NaN	NaN	NaN	NaN	NaN	NaN	NaN	NaN	NaN	NaN	NaN	NaN	NaN	NaN	NaN	NaN	NaN	NaN	NaN	NaN	NaN	NaN	NaN	NaN	NaN	NaN	NaN	NaN	NaN	NaN	2.114	0.861	0.334	2.112	0.698	0.253	NaN	NaN	NaN	NaN	NaN	NaN	2.046	0.274	0.243	1.981	0.094	0.325
902	4.51	NaN	NaN	NaN	NaN	NaN	NaN	NaN	NaN	NaN	NaN	NaN	NaN	NaN	NaN	NaN	NaN	NaN	NaN	NaN	NaN	NaN	NaN	NaN	NaN	NaN	NaN	NaN	NaN	NaN	NaN	2.118	0.86	0.336	2.113	0.698	0.257	NaN	NaN	NaN	NaN	NaN	NaN	2.046	0.275	0.246	1.982	0.094	0.329
903	4.515	NaN	NaN	NaN	NaN	NaN	NaN	NaN	NaN	NaN	NaN	NaN	NaN	NaN	NaN	NaN	NaN	NaN	NaN	NaN	NaN	NaN	NaN	NaN	NaN	NaN	NaN	NaN	NaN	NaN	NaN	NaN	NaN	NaN	2.114	0.699	0.26	NaN	NaN	NaN	NaN	NaN	NaN	2.045	0.276	0.25	1.984	0.095	0.333
904	4.52	NaN	NaN	NaN	NaN	NaN	NaN	NaN	NaN	NaN	NaN	NaN	NaN	NaN	NaN	NaN	NaN	NaN	NaN	NaN	NaN	NaN	NaN	NaN	NaN	NaN	NaN	NaN	NaN	NaN	NaN	2.121	0.862	0.347	2.112	0.7	0.264	NaN	NaN	NaN	NaN	NaN	NaN	2.045	0.278	0.254	1.983	0.097	0.338
905	4.525	NaN	NaN	NaN	NaN	NaN	NaN	NaN	NaN	NaN	NaN	NaN	NaN	NaN	NaN	NaN	NaN	NaN	NaN	NaN	NaN	NaN	NaN	NaN	NaN	NaN	NaN	NaN	NaN	NaN	NaN	2.121	0.863	0.35	2.116	0.7	0.269	NaN	NaN	NaN	NaN	NaN	NaN	2.044	0.279	0.259	1.983	0.099	0.343
906	4.53	NaN	NaN	NaN	NaN	NaN	NaN	NaN	NaN	NaN	NaN	NaN	NaN	NaN	NaN	NaN	NaN	NaN	NaN	NaN	NaN	NaN	NaN	NaN	NaN	NaN	NaN	NaN	NaN	NaN	NaN	2.128	0.862	0.351	2.119	0.7	0.273	NaN	NaN	NaN	NaN	NaN	NaN	2.042	0.282	0.263	1.984	0.101	0.348
907	4.535	NaN	NaN	NaN	NaN	NaN	NaN	NaN	NaN	NaN	NaN	NaN	NaN	NaN	NaN	NaN	NaN	NaN	NaN	NaN	NaN	NaN	NaN	NaN	NaN	NaN	NaN	NaN	NaN	NaN	NaN	NaN	NaN	NaN	NaN	NaN	NaN	NaN	NaN	NaN	NaN	NaN	NaN	2.041	0.283	0.268	1.985	0.102	0.354
908	4.54	NaN	NaN	NaN	NaN	NaN	NaN	NaN	NaN	NaN	NaN	NaN	NaN	NaN	NaN	NaN	NaN	NaN	NaN	NaN	NaN	NaN	NaN	NaN	NaN	NaN	NaN	NaN	NaN	NaN	NaN	NaN	NaN	NaN	2.118	0.703	0.283	NaN	NaN	NaN	NaN	NaN	NaN	2.041	0.285	0.273	1.987	0.103	0.359
909	4.545	NaN	NaN	NaN	NaN	NaN	NaN	NaN	NaN	NaN	NaN	NaN	NaN	NaN	NaN	NaN	NaN	NaN	NaN	NaN	NaN	NaN	NaN	NaN	NaN	NaN	NaN	NaN	NaN	NaN	NaN	NaN	NaN	NaN	2.12	0.704	0.285	NaN	NaN	NaN	NaN	NaN	NaN	2.04	0.287	0.278	1.99	0.104	0.365
910	4.55	NaN	NaN	NaN	NaN	NaN	NaN	NaN	NaN	NaN	NaN	NaN	NaN	NaN	NaN	NaN	NaN	NaN	NaN	NaN	NaN	NaN	NaN	NaN	NaN	NaN	NaN	NaN	NaN	NaN	NaN	NaN	NaN	NaN	NaN	NaN	NaN	NaN	NaN	NaN	NaN	NaN	NaN	2.04	0.288	0.284	1.992	0.105	0.371
911	4.555	NaN	NaN	NaN	NaN	NaN	NaN	NaN	NaN	NaN	NaN	NaN	NaN	NaN	NaN	NaN	NaN	NaN	NaN	NaN	NaN	NaN	NaN	NaN	NaN	NaN	NaN	NaN	NaN	NaN	NaN	2.147	0.865	0.372	2.12	0.707	0.295	NaN	NaN	NaN	NaN	NaN	NaN	2.039	0.29	0.291	1.995	0.106	0.377
912	4.56	NaN	NaN	NaN	NaN	NaN	NaN	NaN	NaN	NaN	NaN	NaN	NaN	NaN	NaN	NaN	NaN	NaN	NaN	NaN	NaN	NaN	NaN	NaN	NaN	NaN	NaN	NaN	NaN	NaN	NaN	NaN	NaN	NaN	2.121	0.708	0.299	NaN	NaN	NaN	NaN	NaN	NaN	2.038	0.291	0.298	1.998	0.107	0.384
913	4.565	NaN	NaN	NaN	NaN	NaN	NaN	NaN	NaN	NaN	NaN	NaN	NaN	NaN	NaN	NaN	NaN	NaN	NaN	NaN	NaN	NaN	NaN	NaN	NaN	NaN	NaN	NaN	NaN	NaN	NaN	NaN	NaN	NaN	2.122	0.709	0.305	NaN	NaN	NaN	NaN	NaN	NaN	2.037	0.293	0.305	2	0.107	0.391
914	4.57	NaN	NaN	NaN	NaN	NaN	NaN	NaN	NaN	NaN	NaN	NaN	NaN	NaN	NaN	NaN	NaN	NaN	NaN	NaN	NaN	NaN	NaN	NaN	NaN	NaN	NaN	NaN	NaN	NaN	NaN	NaN	NaN	NaN	2.125	0.71	0.31	NaN	NaN	NaN	NaN	NaN	NaN	2.036	0.295	0.312	2.005	0.107	0.397
915	4.575	NaN	NaN	NaN	NaN	NaN	NaN	NaN	NaN	NaN	NaN	NaN	NaN	NaN	NaN	NaN	NaN	NaN	NaN	NaN	NaN	NaN	NaN	NaN	NaN	NaN	NaN	NaN	NaN	NaN	NaN	NaN	NaN	NaN	2.127	0.711	0.314	NaN	NaN	NaN	NaN	NaN	NaN	2.035	0.297	0.32	2.011	0.107	0.404
916	4.58	NaN	NaN	NaN	NaN	NaN	NaN	NaN	NaN	NaN	NaN	NaN	NaN	NaN	NaN	NaN	NaN	NaN	NaN	NaN	NaN	NaN	NaN	NaN	NaN	NaN	NaN	NaN	NaN	NaN	NaN	NaN	NaN	NaN	2.124	0.713	0.319	NaN	NaN	NaN	NaN	NaN	NaN	2.034	0.299	0.328	2.013	0.108	0.411
917	4.585	NaN	NaN	NaN	NaN	NaN	NaN	NaN	NaN	NaN	NaN	NaN	NaN	NaN	NaN	NaN	NaN	NaN	NaN	NaN	NaN	NaN	NaN	NaN	NaN	NaN	NaN	NaN	NaN	NaN	NaN	NaN	NaN	NaN	2.124	0.715	0.322	NaN	NaN	NaN	NaN	NaN	NaN	2.035	0.3	0.336	2.019	0.108	0.417
918	4.59	NaN	NaN	NaN	NaN	NaN	NaN	NaN	NaN	NaN	NaN	NaN	NaN	NaN	NaN	NaN	NaN	NaN	NaN	NaN	NaN	NaN	NaN	NaN	NaN	NaN	NaN	NaN	NaN	NaN	NaN	NaN	NaN	NaN	NaN	NaN	NaN	NaN	NaN	NaN	NaN	NaN	NaN	2.037	0.301	0.344	2.022	0.11	0.424
919	4.595	NaN	NaN	NaN	NaN	NaN	NaN	NaN	NaN	NaN	NaN	NaN	NaN	NaN	NaN	NaN	NaN	NaN	NaN	NaN	NaN	NaN	NaN	NaN	NaN	NaN	NaN	NaN	NaN	NaN	NaN	NaN	NaN	NaN	2.125	0.719	0.335	NaN	NaN	NaN	NaN	NaN	NaN	2.037	0.303	0.352	2.025	0.111	0.43
920	4.6	NaN	NaN	NaN	NaN	NaN	NaN	NaN	NaN	NaN	NaN	NaN	NaN	NaN	NaN	NaN	NaN	NaN	NaN	NaN	NaN	NaN	NaN	NaN	NaN	NaN	NaN	NaN	NaN	NaN	NaN	NaN	NaN	NaN	NaN	NaN	NaN	NaN	NaN	NaN	NaN	NaN	NaN	2.038	0.304	0.361	2.027	0.111	0.434
921	4.605	NaN	NaN	NaN	NaN	NaN	NaN	NaN	NaN	NaN	NaN	NaN	NaN	NaN	NaN	NaN	NaN	NaN	NaN	NaN	NaN	NaN	NaN	NaN	NaN	NaN	NaN	NaN	NaN	NaN	NaN	NaN	NaN	NaN	2.133	0.719	0.348	NaN	NaN	NaN	NaN	NaN	NaN	2.04	0.304	0.369	NaN	NaN	NaN
922	4.61	NaN	NaN	NaN	NaN	NaN	NaN	NaN	NaN	NaN	NaN	NaN	NaN	NaN	NaN	NaN	NaN	NaN	NaN	NaN	NaN	NaN	NaN	NaN	NaN	NaN	NaN	NaN	NaN	NaN	NaN	NaN	NaN	NaN	2.134	0.72	0.35	NaN	NaN	NaN	NaN	NaN	NaN	2.043	0.305	0.378	NaN	NaN	NaN
923	4.615	NaN	NaN	NaN	NaN	NaN	NaN	NaN	NaN	NaN	NaN	NaN	NaN	NaN	NaN	NaN	NaN	NaN	NaN	NaN	NaN	NaN	NaN	NaN	NaN	NaN	NaN	NaN	NaN	NaN	NaN	NaN	NaN	NaN	NaN	NaN	NaN	NaN	NaN	NaN	NaN	NaN	NaN	2.044	0.307	0.386	2.047	0.111	0.457
924	4.62	NaN	NaN	NaN	NaN	NaN	NaN	NaN	NaN	NaN	NaN	NaN	NaN	NaN	NaN	NaN	NaN	NaN	NaN	NaN	NaN	NaN	NaN	NaN	NaN	NaN	NaN	NaN	NaN	NaN	NaN	NaN	NaN	NaN	NaN	NaN	NaN	NaN	NaN	NaN	NaN	NaN	NaN	2.044	0.308	0.394	2.053	0.11	0.461
925	4.625	NaN	NaN	NaN	NaN	NaN	NaN	NaN	NaN	NaN	NaN	NaN	NaN	NaN	NaN	NaN	NaN	NaN	NaN	NaN	NaN	NaN	NaN	NaN	NaN	NaN	NaN	NaN	NaN	NaN	NaN	NaN	NaN	NaN	NaN	NaN	NaN	NaN	NaN	NaN	NaN	NaN	NaN	2.044	0.31	0.401	2.057	0.111	0.467
926	4.63	NaN	NaN	NaN	NaN	NaN	NaN	NaN	NaN	NaN	NaN	NaN	NaN	NaN	NaN	NaN	NaN	NaN	NaN	NaN	NaN	NaN	NaN	NaN	NaN	NaN	NaN	NaN	NaN	NaN	NaN	NaN	NaN	NaN	NaN	NaN	NaN	NaN	NaN	NaN	NaN	NaN	NaN	2.047	0.31	0.409	2.057	0.113	0.472
927	4.635	NaN	NaN	NaN	NaN	NaN	NaN	NaN	NaN	NaN	NaN	NaN	NaN	NaN	NaN	NaN	NaN	NaN	NaN	NaN	NaN	NaN	NaN	NaN	NaN	NaN	NaN	NaN	NaN	NaN	NaN	NaN	NaN	NaN	NaN	NaN	NaN	NaN	NaN	NaN	NaN	NaN	NaN	2.051	0.31	0.417	NaN	NaN	NaN
928	4.64	NaN	NaN	NaN	NaN	NaN	NaN	NaN	NaN	NaN	NaN	NaN	NaN	NaN	NaN	NaN	NaN	NaN	NaN	NaN	NaN	NaN	NaN	NaN	NaN	NaN	NaN	NaN	NaN	NaN	NaN	NaN	NaN	NaN	NaN	NaN	NaN	NaN	NaN	NaN	NaN	NaN	NaN	2.055	0.31	0.424	2.079	0.108	0.487
929	4.645	NaN	NaN	NaN	NaN	NaN	NaN	NaN	NaN	NaN	NaN	NaN	NaN	NaN	NaN	NaN	NaN	NaN	NaN	NaN	NaN	NaN	NaN	NaN	NaN	NaN	NaN	NaN	NaN	NaN	NaN	NaN	NaN	NaN	NaN	NaN	NaN	NaN	NaN	NaN	NaN	NaN	NaN	2.059	0.31	0.431	2.081	0.109	0.489
930	4.65	NaN	NaN	NaN	NaN	NaN	NaN	NaN	NaN	NaN	NaN	NaN	NaN	NaN	NaN	NaN	NaN	NaN	NaN	NaN	NaN	NaN	NaN	NaN	NaN	NaN	NaN	NaN	NaN	NaN	NaN	NaN	NaN	NaN	2.146	0.73	0.399	NaN	NaN	NaN	NaN	NaN	NaN	2.063	0.31	0.438	NaN	NaN	NaN
931	4.655	NaN	NaN	NaN	NaN	NaN	NaN	NaN	NaN	NaN	NaN	NaN	NaN	NaN	NaN	NaN	NaN	NaN	NaN	NaN	NaN	NaN	NaN	NaN	NaN	NaN	NaN	NaN	NaN	NaN	NaN	NaN	NaN	NaN	NaN	NaN	NaN	NaN	NaN	NaN	NaN	NaN	NaN	2.067	0.309	0.444	2.096	0.11	0.502
932	4.66	NaN	NaN	NaN	NaN	NaN	NaN	NaN	NaN	NaN	NaN	NaN	NaN	NaN	NaN	NaN	NaN	NaN	NaN	NaN	NaN	NaN	NaN	NaN	NaN	NaN	NaN	NaN	NaN	NaN	NaN	NaN	NaN	NaN	NaN	NaN	NaN	NaN	NaN	NaN	NaN	NaN	NaN	2.072	0.309	0.451	2.105	0.108	0.508
933	4.665	NaN	NaN	NaN	NaN	NaN	NaN	NaN	NaN	NaN	NaN	NaN	NaN	NaN	NaN	NaN	NaN	NaN	NaN	NaN	NaN	NaN	NaN	NaN	NaN	NaN	NaN	NaN	NaN	NaN	NaN	NaN	NaN	NaN	NaN	NaN	NaN	NaN	NaN	NaN	NaN	NaN	NaN	2.076	0.309	0.457	2.104	0.111	0.514
934	4.67	NaN	NaN	NaN	NaN	NaN	NaN	NaN	NaN	NaN	NaN	NaN	NaN	NaN	NaN	NaN	NaN	NaN	NaN	NaN	NaN	NaN	NaN	NaN	NaN	NaN	NaN	NaN	NaN	NaN	NaN	NaN	NaN	NaN	NaN	NaN	NaN	NaN	NaN	NaN	NaN	NaN	NaN	2.081	0.309	0.464	2.107	0.111	0.517
935	4.675	NaN	NaN	NaN	NaN	NaN	NaN	NaN	NaN	NaN	NaN	NaN	NaN	NaN	NaN	NaN	NaN	NaN	NaN	NaN	NaN	NaN	NaN	NaN	NaN	NaN	NaN	NaN	NaN	NaN	NaN	NaN	NaN	NaN	NaN	NaN	NaN	NaN	NaN	NaN	NaN	NaN	NaN	2.086	0.308	0.47	NaN	NaN	NaN
936	4.68	NaN	NaN	NaN	NaN	NaN	NaN	NaN	NaN	NaN	NaN	NaN	NaN	NaN	NaN	NaN	NaN	NaN	NaN	NaN	NaN	NaN	NaN	NaN	NaN	NaN	NaN	NaN	NaN	NaN	NaN	NaN	NaN	NaN	NaN	NaN	NaN	NaN	NaN	NaN	NaN	NaN	NaN	2.091	0.308	0.477	2.122	0.11	0.529
937	4.685	NaN	NaN	NaN	NaN	NaN	NaN	NaN	NaN	NaN	NaN	NaN	NaN	NaN	NaN	NaN	NaN	NaN	NaN	NaN	NaN	NaN	NaN	NaN	NaN	NaN	NaN	NaN	NaN	NaN	NaN	NaN	NaN	NaN	NaN	NaN	NaN	NaN	NaN	NaN	NaN	NaN	NaN	2.096	0.308	0.483	NaN	NaN	NaN
938	4.69	NaN	NaN	NaN	NaN	NaN	NaN	NaN	NaN	NaN	NaN	NaN	NaN	NaN	NaN	NaN	NaN	NaN	NaN	NaN	NaN	NaN	NaN	NaN	NaN	NaN	NaN	NaN	NaN	NaN	NaN	NaN	NaN	NaN	NaN	NaN	NaN	NaN	NaN	NaN	NaN	NaN	NaN	2.101	0.307	0.49	2.139	0.11	0.54
939	4.695	NaN	NaN	NaN	NaN	NaN	NaN	NaN	NaN	NaN	NaN	NaN	NaN	NaN	NaN	NaN	NaN	NaN	NaN	NaN	NaN	NaN	NaN	NaN	NaN	NaN	NaN	NaN	NaN	NaN	NaN	NaN	NaN	NaN	NaN	NaN	NaN	NaN	NaN	NaN	NaN	NaN	NaN	2.106	0.307	0.496	2.145	0.111	0.545
940	4.7	NaN	NaN	NaN	NaN	NaN	NaN	NaN	NaN	NaN	NaN	NaN	NaN	NaN	NaN	NaN	NaN	NaN	NaN	NaN	NaN	NaN	NaN	NaN	NaN	NaN	NaN	NaN	NaN	NaN	NaN	NaN	NaN	NaN	NaN	NaN	NaN	NaN	NaN	NaN	NaN	NaN	NaN	2.111	0.307	0.503	2.152	0.111	0.55
941	4.705	NaN	NaN	NaN	NaN	NaN	NaN	NaN	NaN	NaN	NaN	NaN	NaN	NaN	NaN	NaN	NaN	NaN	NaN	NaN	NaN	NaN	NaN	NaN	NaN	NaN	NaN	NaN	NaN	NaN	NaN	NaN	NaN	NaN	NaN	NaN	NaN	NaN	NaN	NaN	NaN	NaN	NaN	2.117	0.306	0.51	2.159	0.11	0.555
942	4.71	NaN	NaN	NaN	NaN	NaN	NaN	NaN	NaN	NaN	NaN	NaN	NaN	NaN	NaN	NaN	NaN	NaN	NaN	NaN	NaN	NaN	NaN	NaN	NaN	NaN	NaN	NaN	NaN	NaN	NaN	NaN	NaN	NaN	NaN	NaN	NaN	NaN	NaN	NaN	NaN	NaN	NaN	2.123	0.307	0.516	2.167	0.111	0.56
943	4.715	NaN	NaN	NaN	NaN	NaN	NaN	NaN	NaN	NaN	NaN	NaN	NaN	NaN	NaN	NaN	NaN	NaN	NaN	NaN	NaN	NaN	NaN	NaN	NaN	NaN	NaN	NaN	NaN	NaN	NaN	NaN	NaN	NaN	NaN	NaN	NaN	NaN	NaN	NaN	NaN	NaN	NaN	2.128	0.307	0.523	2.172	0.111	0.564
944	4.72	NaN	NaN	NaN	NaN	NaN	NaN	NaN	NaN	NaN	NaN	NaN	NaN	NaN	NaN	NaN	NaN	NaN	NaN	NaN	NaN	NaN	NaN	NaN	NaN	NaN	NaN	NaN	NaN	NaN	NaN	NaN	NaN	NaN	NaN	NaN	NaN	NaN	NaN	NaN	NaN	NaN	NaN	2.136	0.305	0.53	NaN	NaN	NaN
945	4.725	NaN	NaN	NaN	NaN	NaN	NaN	NaN	NaN	NaN	NaN	NaN	NaN	NaN	NaN	NaN	NaN	NaN	NaN	NaN	NaN	NaN	NaN	NaN	NaN	NaN	NaN	NaN	NaN	NaN	NaN	NaN	NaN	NaN	NaN	NaN	NaN	NaN	NaN	NaN	NaN	NaN	NaN	2.144	0.304	0.538	2.192	0.11	0.579
946	4.73	NaN	NaN	NaN	NaN	NaN	NaN	NaN	NaN	NaN	NaN	NaN	NaN	NaN	NaN	NaN	NaN	NaN	NaN	NaN	NaN	NaN	NaN	NaN	NaN	NaN	NaN	NaN	NaN	NaN	NaN	NaN	NaN	NaN	NaN	NaN	NaN	NaN	NaN	NaN	NaN	NaN	NaN	2.148	0.305	0.544	2.198	0.11	0.584
947	4.735	NaN	NaN	NaN	NaN	NaN	NaN	NaN	NaN	NaN	NaN	NaN	NaN	NaN	NaN	NaN	NaN	NaN	NaN	NaN	NaN	NaN	NaN	NaN	NaN	NaN	NaN	NaN	NaN	NaN	NaN	NaN	NaN	NaN	NaN	NaN	NaN	NaN	NaN	NaN	NaN	NaN	NaN	2.154	0.305	0.551	2.203	0.11	0.589
948	4.74	NaN	NaN	NaN	NaN	NaN	NaN	NaN	NaN	NaN	NaN	NaN	NaN	NaN	NaN	NaN	NaN	NaN	NaN	NaN	NaN	NaN	NaN	NaN	NaN	NaN	NaN	NaN	NaN	NaN	NaN	NaN	NaN	NaN	NaN	NaN	NaN	NaN	NaN	NaN	NaN	NaN	NaN	2.161	0.305	0.558	NaN	NaN	NaN
949	4.745	NaN	NaN	NaN	NaN	NaN	NaN	NaN	NaN	NaN	NaN	NaN	NaN	NaN	NaN	NaN	NaN	NaN	NaN	NaN	NaN	NaN	NaN	NaN	NaN	NaN	NaN	NaN	NaN	NaN	NaN	NaN	NaN	NaN	NaN	NaN	NaN	NaN	NaN	NaN	NaN	NaN	NaN	2.167	0.304	0.564	2.224	0.11	0.602
950	4.75	NaN	NaN	NaN	NaN	NaN	NaN	NaN	NaN	NaN	NaN	NaN	NaN	NaN	NaN	NaN	NaN	NaN	NaN	NaN	NaN	NaN	NaN	NaN	NaN	NaN	NaN	NaN	NaN	NaN	NaN	NaN	NaN	NaN	NaN	NaN	NaN	NaN	NaN	NaN	NaN	NaN	NaN	2.174	0.304	0.571	2.231	0.11	0.608
951	4.755	NaN	NaN	NaN	NaN	NaN	NaN	NaN	NaN	NaN	NaN	NaN	NaN	NaN	NaN	NaN	NaN	NaN	NaN	NaN	NaN	NaN	NaN	NaN	NaN	NaN	NaN	NaN	NaN	NaN	NaN	NaN	NaN	NaN	NaN	NaN	NaN	NaN	NaN	NaN	NaN	NaN	NaN	2.181	0.304	0.578	2.238	0.109	0.613
952	4.76	NaN	NaN	NaN	NaN	NaN	NaN	NaN	NaN	NaN	NaN	NaN	NaN	NaN	NaN	NaN	NaN	NaN	NaN	NaN	NaN	NaN	NaN	NaN	NaN	NaN	NaN	NaN	NaN	NaN	NaN	NaN	NaN	NaN	NaN	NaN	NaN	NaN	NaN	NaN	NaN	NaN	NaN	2.188	0.304	0.584	2.246	0.109	0.617
953	4.765	NaN	NaN	NaN	NaN	NaN	NaN	NaN	NaN	NaN	NaN	NaN	NaN	NaN	NaN	NaN	NaN	NaN	NaN	NaN	NaN	NaN	NaN	NaN	NaN	NaN	NaN	NaN	NaN	NaN	NaN	NaN	NaN	NaN	NaN	NaN	NaN	NaN	NaN	NaN	NaN	NaN	NaN	2.196	0.304	0.59	2.256	0.11	0.623
954	4.77	NaN	NaN	NaN	NaN	NaN	NaN	NaN	NaN	NaN	NaN	NaN	NaN	NaN	NaN	NaN	NaN	NaN	NaN	NaN	NaN	NaN	NaN	NaN	NaN	NaN	NaN	NaN	NaN	NaN	NaN	NaN	NaN	NaN	NaN	NaN	NaN	NaN	NaN	NaN	NaN	NaN	NaN	2.204	0.304	0.597	2.265	0.11	0.628
955	4.775	NaN	NaN	NaN	NaN	NaN	NaN	NaN	NaN	NaN	NaN	NaN	NaN	NaN	NaN	NaN	NaN	NaN	NaN	NaN	NaN	NaN	NaN	NaN	NaN	NaN	NaN	NaN	NaN	NaN	NaN	NaN	NaN	NaN	NaN	NaN	NaN	NaN	NaN	NaN	NaN	NaN	NaN	2.211	0.303	0.604	2.273	0.109	0.633
956	4.78	NaN	NaN	NaN	NaN	NaN	NaN	NaN	NaN	NaN	NaN	NaN	NaN	NaN	NaN	NaN	NaN	NaN	NaN	NaN	NaN	NaN	NaN	NaN	NaN	NaN	NaN	NaN	NaN	NaN	NaN	NaN	NaN	NaN	NaN	NaN	NaN	NaN	NaN	NaN	NaN	NaN	NaN	2.218	0.301	0.61	2.282	0.11	0.639
957	4.785	NaN	NaN	NaN	NaN	NaN	NaN	NaN	NaN	NaN	NaN	NaN	NaN	NaN	NaN	NaN	NaN	NaN	NaN	NaN	NaN	NaN	NaN	NaN	NaN	NaN	NaN	NaN	NaN	NaN	NaN	NaN	NaN	NaN	NaN	NaN	NaN	NaN	NaN	NaN	NaN	NaN	NaN	2.227	0.299	0.617	2.298	0.106	0.647
958	4.79	NaN	NaN	NaN	NaN	NaN	NaN	NaN	NaN	NaN	NaN	NaN	NaN	NaN	NaN	NaN	NaN	NaN	NaN	NaN	NaN	NaN	NaN	NaN	NaN	NaN	NaN	NaN	NaN	NaN	NaN	NaN	NaN	NaN	NaN	NaN	NaN	NaN	NaN	NaN	NaN	NaN	NaN	2.236	0.299	0.622	2.316	0.102	0.654
959	4.795	NaN	NaN	NaN	NaN	NaN	NaN	NaN	NaN	NaN	NaN	NaN	NaN	NaN	NaN	NaN	NaN	NaN	NaN	NaN	NaN	NaN	NaN	NaN	NaN	NaN	NaN	NaN	NaN	NaN	NaN	NaN	NaN	NaN	NaN	NaN	NaN	NaN	NaN	NaN	NaN	NaN	NaN	2.244	0.3	0.628	2.322	0.105	0.657
960	4.8	NaN	NaN	NaN	NaN	NaN	NaN	NaN	NaN	NaN	NaN	NaN	NaN	NaN	NaN	NaN	NaN	NaN	NaN	NaN	NaN	NaN	NaN	NaN	NaN	NaN	NaN	NaN	NaN	NaN	NaN	NaN	NaN	NaN	NaN	NaN	NaN	NaN	NaN	NaN	NaN	NaN	NaN	2.258	0.297	0.635	2.339	0.101	0.663
961	4.805	NaN	NaN	NaN	NaN	NaN	NaN	NaN	NaN	NaN	NaN	NaN	NaN	NaN	NaN	NaN	NaN	NaN	NaN	NaN	NaN	NaN	NaN	NaN	NaN	NaN	NaN	NaN	NaN	NaN	NaN	NaN	NaN	NaN	NaN	NaN	NaN	NaN	NaN	NaN	NaN	NaN	NaN	2.27	0.297	0.642	2.338	0.105	0.665
962	4.81	NaN	NaN	NaN	NaN	NaN	NaN	NaN	NaN	NaN	NaN	NaN	NaN	NaN	NaN	NaN	NaN	NaN	NaN	NaN	NaN	NaN	NaN	NaN	NaN	NaN	NaN	NaN	NaN	NaN	NaN	NaN	NaN	NaN	NaN	NaN	NaN	NaN	NaN	NaN	NaN	NaN	NaN	2.271	0.299	0.644	2.349	0.104	0.671
963	4.815	NaN	NaN	NaN	NaN	NaN	NaN	NaN	NaN	NaN	NaN	NaN	NaN	NaN	NaN	NaN	NaN	NaN	NaN	NaN	NaN	NaN	NaN	NaN	NaN	NaN	NaN	NaN	NaN	NaN	NaN	NaN	NaN	NaN	NaN	NaN	NaN	NaN	NaN	NaN	NaN	NaN	NaN	2.28	0.298	0.65	2.349	0.109	0.671
964	4.82	NaN	NaN	NaN	NaN	NaN	NaN	NaN	NaN	NaN	NaN	NaN	NaN	NaN	NaN	NaN	NaN	NaN	NaN	NaN	NaN	NaN	NaN	NaN	NaN	NaN	NaN	NaN	NaN	NaN	NaN	NaN	NaN	NaN	NaN	NaN	NaN	NaN	NaN	NaN	NaN	NaN	NaN	2.295	0.295	0.658	2.356	0.11	0.674
965	4.825	NaN	NaN	NaN	NaN	NaN	NaN	NaN	NaN	NaN	NaN	NaN	NaN	NaN	NaN	NaN	NaN	NaN	NaN	NaN	NaN	NaN	NaN	NaN	NaN	NaN	NaN	NaN	NaN	NaN	NaN	NaN	NaN	NaN	NaN	NaN	NaN	NaN	NaN	NaN	NaN	NaN	NaN	2.311	0.293	0.665	2.371	0.107	0.68
966	4.83	NaN	NaN	NaN	NaN	NaN	NaN	NaN	NaN	NaN	NaN	NaN	NaN	NaN	NaN	NaN	NaN	NaN	NaN	NaN	NaN	NaN	NaN	NaN	NaN	NaN	NaN	NaN	NaN	NaN	NaN	NaN	NaN	NaN	NaN	NaN	NaN	NaN	NaN	NaN	NaN	NaN	NaN	2.304	0.298	0.666	2.394	0.102	0.689
967	4.835	NaN	NaN	NaN	NaN	NaN	NaN	NaN	NaN	NaN	NaN	NaN	NaN	NaN	NaN	NaN	NaN	NaN	NaN	NaN	NaN	NaN	NaN	NaN	NaN	NaN	NaN	NaN	NaN	NaN	NaN	NaN	NaN	NaN	NaN	NaN	NaN	NaN	NaN	NaN	NaN	NaN	NaN	2.309	0.299	0.67	2.398	0.104	0.689
968	4.84	NaN	NaN	NaN	NaN	NaN	NaN	NaN	NaN	NaN	NaN	NaN	NaN	NaN	NaN	NaN	NaN	NaN	NaN	NaN	NaN	NaN	NaN	NaN	NaN	NaN	NaN	NaN	NaN	NaN	NaN	NaN	NaN	NaN	NaN	NaN	NaN	NaN	NaN	NaN	NaN	NaN	NaN	2.318	0.296	0.674	2.402	0.106	0.69
969	4.845	NaN	NaN	NaN	NaN	NaN	NaN	NaN	NaN	NaN	NaN	NaN	NaN	NaN	NaN	NaN	NaN	NaN	NaN	NaN	NaN	NaN	NaN	NaN	NaN	NaN	NaN	NaN	NaN	NaN	NaN	NaN	NaN	NaN	NaN	NaN	NaN	NaN	NaN	NaN	NaN	NaN	NaN	2.326	0.296	0.677	2.426	0.101	0.698
970	4.85	NaN	NaN	NaN	NaN	NaN	NaN	NaN	NaN	NaN	NaN	NaN	NaN	NaN	NaN	NaN	NaN	NaN	NaN	NaN	NaN	NaN	NaN	NaN	NaN	NaN	NaN	NaN	NaN	NaN	NaN	NaN	NaN	NaN	NaN	NaN	NaN	NaN	NaN	NaN	NaN	NaN	NaN	2.333	0.299	0.679	2.434	0.102	0.701
971	4.855	NaN	NaN	NaN	NaN	NaN	NaN	NaN	NaN	NaN	NaN	NaN	NaN	NaN	NaN	NaN	NaN	NaN	NaN	NaN	NaN	NaN	NaN	NaN	NaN	NaN	NaN	NaN	NaN	NaN	NaN	NaN	NaN	NaN	NaN	NaN	NaN	NaN	NaN	NaN	NaN	NaN	NaN	2.342	0.298	0.683	2.433	0.106	0.702
972	4.86	NaN	NaN	NaN	NaN	NaN	NaN	NaN	NaN	NaN	NaN	NaN	NaN	NaN	NaN	NaN	NaN	NaN	NaN	NaN	NaN	NaN	NaN	NaN	NaN	NaN	NaN	NaN	NaN	NaN	NaN	NaN	NaN	NaN	NaN	NaN	NaN	NaN	NaN	NaN	NaN	NaN	NaN	2.351	0.297	0.688	2.445	0.104	0.705
973	4.865	NaN	NaN	NaN	NaN	NaN	NaN	NaN	NaN	NaN	NaN	NaN	NaN	NaN	NaN	NaN	NaN	NaN	NaN	NaN	NaN	NaN	NaN	NaN	NaN	NaN	NaN	NaN	NaN	NaN	NaN	NaN	NaN	NaN	NaN	NaN	NaN	NaN	NaN	NaN	NaN	NaN	NaN	2.356	0.297	0.69	2.461	0.101	0.71
974	4.87	NaN	NaN	NaN	NaN	NaN	NaN	NaN	NaN	NaN	NaN	NaN	NaN	NaN	NaN	NaN	NaN	NaN	NaN	NaN	NaN	NaN	NaN	NaN	NaN	NaN	NaN	NaN	NaN	NaN	NaN	NaN	NaN	NaN	NaN	NaN	NaN	NaN	NaN	NaN	NaN	NaN	NaN	2.361	0.297	0.691	NaN	NaN	NaN
975	4.875	NaN	NaN	NaN	NaN	NaN	NaN	NaN	NaN	NaN	NaN	NaN	NaN	NaN	NaN	NaN	NaN	NaN	NaN	NaN	NaN	NaN	NaN	NaN	NaN	NaN	NaN	NaN	NaN	NaN	NaN	NaN	NaN	NaN	NaN	NaN	NaN	NaN	NaN	NaN	NaN	NaN	NaN	NaN	NaN	NaN	NaN	NaN	NaN
976	4.88	NaN	NaN	NaN	NaN	NaN	NaN	NaN	NaN	NaN	NaN	NaN	NaN	NaN	NaN	NaN	NaN	NaN	NaN	NaN	NaN	NaN	NaN	NaN	NaN	NaN	NaN	NaN	NaN	NaN	NaN	NaN	NaN	NaN	NaN	NaN	NaN	NaN	NaN	NaN	NaN	NaN	NaN	2.383	0.299	0.7	2.487	0.104	0.713
977	4.885	NaN	NaN	NaN	NaN	NaN	NaN	NaN	NaN	NaN	NaN	NaN	NaN	NaN	NaN	NaN	NaN	NaN	NaN	NaN	NaN	NaN	NaN	NaN	NaN	NaN	NaN	NaN	NaN	NaN	NaN	NaN	NaN	NaN	NaN	NaN	NaN	NaN	NaN	NaN	NaN	NaN	NaN	2.389	0.298	0.704	2.488	0.106	0.714
978	4.89	NaN	NaN	NaN	NaN	NaN	NaN	NaN	NaN	NaN	NaN	NaN	NaN	NaN	NaN	NaN	NaN	NaN	NaN	NaN	NaN	NaN	NaN	NaN	NaN	NaN	NaN	NaN	NaN	NaN	NaN	NaN	NaN	NaN	NaN	NaN	NaN	NaN	NaN	NaN	NaN	NaN	NaN	2.396	0.298	0.706	2.505	0.103	0.718
979	4.895	NaN	NaN	NaN	NaN	NaN	NaN	NaN	NaN	NaN	NaN	NaN	NaN	NaN	NaN	NaN	NaN	NaN	NaN	NaN	NaN	NaN	NaN	NaN	NaN	NaN	NaN	NaN	NaN	NaN	NaN	NaN	NaN	NaN	NaN	NaN	NaN	NaN	NaN	NaN	NaN	NaN	NaN	2.4	0.297	0.708	2.528	0.099	0.723
980	4.9	NaN	NaN	NaN	NaN	NaN	NaN	NaN	NaN	NaN	NaN	NaN	NaN	NaN	NaN	NaN	NaN	NaN	NaN	NaN	NaN	NaN	NaN	NaN	NaN	NaN	NaN	NaN	NaN	NaN	NaN	NaN	NaN	NaN	NaN	NaN	NaN	NaN	NaN	NaN	NaN	NaN	NaN	NaN	NaN	NaN	2.531	0.102	0.724
981	4.905	NaN	NaN	NaN	NaN	NaN	NaN	NaN	NaN	NaN	NaN	NaN	NaN	NaN	NaN	NaN	NaN	NaN	NaN	NaN	NaN	NaN	NaN	NaN	NaN	NaN	NaN	NaN	NaN	NaN	NaN	NaN	NaN	NaN	NaN	NaN	NaN	NaN	NaN	NaN	NaN	NaN	NaN	2.422	0.298	0.715	2.532	0.105	0.723
982	4.91	NaN	NaN	NaN	NaN	NaN	NaN	NaN	NaN	NaN	NaN	NaN	NaN	NaN	NaN	NaN	NaN	NaN	NaN	NaN	NaN	NaN	NaN	NaN	NaN	NaN	NaN	NaN	NaN	NaN	NaN	NaN	NaN	NaN	NaN	NaN	NaN	NaN	NaN	NaN	NaN	NaN	NaN	2.427	0.297	0.717	2.55	0.102	0.726
983	4.915	NaN	NaN	NaN	NaN	NaN	NaN	NaN	NaN	NaN	NaN	NaN	NaN	NaN	NaN	NaN	NaN	NaN	NaN	NaN	NaN	NaN	NaN	NaN	NaN	NaN	NaN	NaN	NaN	NaN	NaN	NaN	NaN	NaN	NaN	NaN	NaN	NaN	NaN	NaN	NaN	NaN	NaN	2.431	0.295	0.718	2.563	0.1	0.728
984	4.92	NaN	NaN	NaN	NaN	NaN	NaN	NaN	NaN	NaN	NaN	NaN	NaN	NaN	NaN	NaN	NaN	NaN	NaN	NaN	NaN	NaN	NaN	NaN	NaN	NaN	NaN	NaN	NaN	NaN	NaN	NaN	NaN	NaN	NaN	NaN	NaN	NaN	NaN	NaN	NaN	NaN	NaN	NaN	NaN	NaN	2.567	0.102	0.728
985	4.925	NaN	NaN	NaN	NaN	NaN	NaN	NaN	NaN	NaN	NaN	NaN	NaN	NaN	NaN	NaN	NaN	NaN	NaN	NaN	NaN	NaN	NaN	NaN	NaN	NaN	NaN	NaN	NaN	NaN	NaN	NaN	NaN	NaN	NaN	NaN	NaN	NaN	NaN	NaN	NaN	NaN	NaN	2.452	0.297	0.725	2.564	0.106	0.726
986	4.93	NaN	NaN	NaN	NaN	NaN	NaN	NaN	NaN	NaN	NaN	NaN	NaN	NaN	NaN	NaN	NaN	NaN	NaN	NaN	NaN	NaN	NaN	NaN	NaN	NaN	NaN	NaN	NaN	NaN	NaN	NaN	NaN	NaN	NaN	NaN	NaN	NaN	NaN	NaN	NaN	NaN	NaN	2.454	0.296	0.725	2.583	0.104	0.73
987	4.935	NaN	NaN	NaN	NaN	NaN	NaN	NaN	NaN	NaN	NaN	NaN	NaN	NaN	NaN	NaN	NaN	NaN	NaN	NaN	NaN	NaN	NaN	NaN	NaN	NaN	NaN	NaN	NaN	NaN	NaN	NaN	NaN	NaN	NaN	NaN	NaN	NaN	NaN	NaN	NaN	NaN	NaN	NaN	NaN	NaN	2.594	0.103	0.731
988	4.94	NaN	NaN	NaN	NaN	NaN	NaN	NaN	NaN	NaN	NaN	NaN	NaN	NaN	NaN	NaN	NaN	NaN	NaN	NaN	NaN	NaN	NaN	NaN	NaN	NaN	NaN	NaN	NaN	NaN	NaN	NaN	NaN	NaN	NaN	NaN	NaN	NaN	NaN	NaN	NaN	NaN	NaN	2.475	0.299	0.732	2.596	0.105	0.73
989	4.945	NaN	NaN	NaN	NaN	NaN	NaN	NaN	NaN	NaN	NaN	NaN	NaN	NaN	NaN	NaN	NaN	NaN	NaN	NaN	NaN	NaN	NaN	NaN	NaN	NaN	NaN	NaN	NaN	NaN	NaN	NaN	NaN	NaN	NaN	NaN	NaN	NaN	NaN	NaN	NaN	NaN	NaN	2.479	0.297	0.733	2.588	0.109	0.727
990	4.95	NaN	NaN	NaN	NaN	NaN	NaN	NaN	NaN	NaN	NaN	NaN	NaN	NaN	NaN	NaN	NaN	NaN	NaN	NaN	NaN	NaN	NaN	NaN	NaN	NaN	NaN	NaN	NaN	NaN	NaN	NaN	NaN	NaN	NaN	NaN	NaN	NaN	NaN	NaN	NaN	NaN	NaN	2.483	0.296	0.733	NaN	NaN	NaN
991	4.955	NaN	NaN	NaN	NaN	NaN	NaN	NaN	NaN	NaN	NaN	NaN	NaN	NaN	NaN	NaN	NaN	NaN	NaN	NaN	NaN	NaN	NaN	NaN	NaN	NaN	NaN	NaN	NaN	NaN	NaN	NaN	NaN	NaN	NaN	NaN	NaN	NaN	NaN	NaN	NaN	NaN	NaN	NaN	NaN	NaN	2.612	0.109	0.726
992	4.96	NaN	NaN	NaN	NaN	NaN	NaN	NaN	NaN	NaN	NaN	NaN	NaN	NaN	NaN	NaN	NaN	NaN	NaN	NaN	NaN	NaN	NaN	NaN	NaN	NaN	NaN	NaN	NaN	NaN	NaN	NaN	NaN	NaN	NaN	NaN	NaN	NaN	NaN	NaN	NaN	NaN	NaN	NaN	NaN	NaN	2.62	0.107	0.727
993	4.965	NaN	NaN	NaN	NaN	NaN	NaN	NaN	NaN	NaN	NaN	NaN	NaN	NaN	NaN	NaN	NaN	NaN	NaN	NaN	NaN	NaN	NaN	NaN	NaN	NaN	NaN	NaN	NaN	NaN	NaN	NaN	NaN	NaN	NaN	NaN	NaN	NaN	NaN	NaN	NaN	NaN	NaN	2.506	0.298	0.74	2.627	0.107	0.727
994	4.97	NaN	NaN	NaN	NaN	NaN	NaN	NaN	NaN	NaN	NaN	NaN	NaN	NaN	NaN	NaN	NaN	NaN	NaN	NaN	NaN	NaN	NaN	NaN	NaN	NaN	NaN	NaN	NaN	NaN	NaN	NaN	NaN	NaN	NaN	NaN	NaN	NaN	NaN	NaN	NaN	NaN	NaN	NaN	NaN	NaN	2.626	0.108	0.726
995	4.975	NaN	NaN	NaN	NaN	NaN	NaN	NaN	NaN	NaN	NaN	NaN	NaN	NaN	NaN	NaN	NaN	NaN	NaN	NaN	NaN	NaN	NaN	NaN	NaN	NaN	NaN	NaN	NaN	NaN	NaN	NaN	NaN	NaN	NaN	NaN	NaN	NaN	NaN	NaN	NaN	NaN	NaN	NaN	NaN	NaN	2.634	0.107	0.727
996	4.98	NaN	NaN	NaN	NaN	NaN	NaN	NaN	NaN	NaN	NaN	NaN	NaN	NaN	NaN	NaN	NaN	NaN	NaN	NaN	NaN	NaN	NaN	NaN	NaN	NaN	NaN	NaN	NaN	NaN	NaN	NaN	NaN	NaN	NaN	NaN	NaN	NaN	NaN	NaN	NaN	NaN	NaN	2.524	0.296	0.742	2.651	0.102	0.73
997	4.985	NaN	NaN	NaN	NaN	NaN	NaN	NaN	NaN	NaN	NaN	NaN	NaN	NaN	NaN	NaN	NaN	NaN	NaN	NaN	NaN	NaN	NaN	NaN	NaN	NaN	NaN	NaN	NaN	NaN	NaN	NaN	NaN	NaN	NaN	NaN	NaN	NaN	NaN	NaN	NaN	NaN	NaN	2.527	0.295	0.743	2.659	0.1	0.731
998	4.99	NaN	NaN	NaN	NaN	NaN	NaN	NaN	NaN	NaN	NaN	NaN	NaN	NaN	NaN	NaN	NaN	NaN	NaN	NaN	NaN	NaN	NaN	NaN	NaN	NaN	NaN	NaN	NaN	NaN	NaN	NaN	NaN	NaN	NaN	NaN	NaN	NaN	NaN	NaN	NaN	NaN	NaN	NaN	NaN	NaN	NaN	NaN	NaN
999	4.995	NaN	NaN	NaN	NaN	NaN	NaN	NaN	NaN	NaN	NaN	NaN	NaN	NaN	NaN	NaN	NaN	NaN	NaN	NaN	NaN	NaN	NaN	NaN	NaN	NaN	NaN	NaN	NaN	NaN	NaN	NaN	NaN	NaN	NaN	NaN	NaN	NaN	NaN	NaN	NaN	NaN	NaN	NaN	NaN	NaN	2.658	0.103	0.724
1000	5	NaN	NaN	NaN	NaN	NaN	NaN	NaN	NaN	NaN	NaN	NaN	NaN	NaN	NaN	NaN	NaN	NaN	NaN	NaN	NaN	NaN	NaN	NaN	NaN	NaN	NaN	NaN	NaN	NaN	NaN	NaN	NaN	NaN	NaN	NaN	NaN	NaN	NaN	NaN	NaN	NaN	NaN	NaN	NaN	NaN	2.663	0.101	0.725
1001	5.005	NaN	NaN	NaN	NaN	NaN	NaN	NaN	NaN	NaN	NaN	NaN	NaN	NaN	NaN	NaN	NaN	NaN	NaN	NaN	NaN	NaN	NaN	NaN	NaN	NaN	NaN	NaN	NaN	NaN	NaN	NaN	NaN	NaN	NaN	NaN	NaN	NaN	NaN	NaN	NaN	NaN	NaN	NaN	NaN	NaN	2.671	0.097	0.726
1002	5.01	NaN	NaN	NaN	NaN	NaN	NaN	NaN	NaN	NaN	NaN	NaN	NaN	NaN	NaN	NaN	NaN	NaN	NaN	NaN	NaN	NaN	NaN	NaN	NaN	NaN	NaN	NaN	NaN	NaN	NaN	NaN	NaN	NaN	NaN	NaN	NaN	NaN	NaN	NaN	NaN	NaN	NaN	NaN	NaN	NaN	2.675	0.095	0.726
1003	5.015	NaN	NaN	NaN	NaN	NaN	NaN	NaN	NaN	NaN	NaN	NaN	NaN	NaN	NaN	NaN	NaN	NaN	NaN	NaN	NaN	NaN	NaN	NaN	NaN	NaN	NaN	NaN	NaN	NaN	NaN	NaN	NaN	NaN	NaN	NaN	NaN	NaN	NaN	NaN	NaN	NaN	NaN	NaN	NaN	NaN	2.671	0.094	0.724
1004	5.02	NaN	NaN	NaN	NaN	NaN	NaN	NaN	NaN	NaN	NaN	NaN	NaN	NaN	NaN	NaN	NaN	NaN	NaN	NaN	NaN	NaN	NaN	NaN	NaN	NaN	NaN	NaN	NaN	NaN	NaN	NaN	NaN	NaN	NaN	NaN	NaN	NaN	NaN	NaN	NaN	NaN	NaN	NaN	NaN	NaN	2.66	0.096	0.719
1005	5.025	NaN	NaN	NaN	NaN	NaN	NaN	NaN	NaN	NaN	NaN	NaN	NaN	NaN	NaN	NaN	NaN	NaN	NaN	NaN	NaN	NaN	NaN	NaN	NaN	NaN	NaN	NaN	NaN	NaN	NaN	NaN	NaN	NaN	NaN	NaN	NaN	NaN	NaN	NaN	NaN	NaN	NaN	NaN	NaN	NaN	2.661	0.095	0.718
1006	5.03	NaN	NaN	NaN	NaN	NaN	NaN	NaN	NaN	NaN	NaN	NaN	NaN	NaN	NaN	NaN	NaN	NaN	NaN	NaN	NaN	NaN	NaN	NaN	NaN	NaN	NaN	NaN	NaN	NaN	NaN	NaN	NaN	NaN	NaN	NaN	NaN	NaN	NaN	NaN	NaN	NaN	NaN	NaN	NaN	NaN	2.664	0.093	0.718
1007	5.035	NaN	NaN	NaN	NaN	NaN	NaN	NaN	NaN	NaN	NaN	NaN	NaN	NaN	NaN	NaN	NaN	NaN	NaN	NaN	NaN	NaN	NaN	NaN	NaN	NaN	NaN	NaN	NaN	NaN	NaN	NaN	NaN	NaN	NaN	NaN	NaN	NaN	NaN	NaN	NaN	NaN	NaN	NaN	NaN	NaN	2.668	0.09	0.718
1008	5.04	NaN	NaN	NaN	NaN	NaN	NaN	NaN	NaN	NaN	NaN	NaN	NaN	NaN	NaN	NaN	NaN	NaN	NaN	NaN	NaN	NaN	NaN	NaN	NaN	NaN	NaN	NaN	NaN	NaN	NaN	NaN	NaN	NaN	NaN	NaN	NaN	NaN	NaN	NaN	NaN	NaN	NaN	NaN	NaN	NaN	2.67	0.088	0.718
1009	5.045	NaN	NaN	NaN	NaN	NaN	NaN	NaN	NaN	NaN	NaN	NaN	NaN	NaN	NaN	NaN	NaN	NaN	NaN	NaN	NaN	NaN	NaN	NaN	NaN	NaN	NaN	NaN	NaN	NaN	NaN	NaN	NaN	NaN	NaN	NaN	NaN	NaN	NaN	NaN	NaN	NaN	NaN	NaN	NaN	NaN	2.669	0.087	0.718
1010	5.05	NaN	NaN	NaN	NaN	NaN	NaN	NaN	NaN	NaN	NaN	NaN	NaN	NaN	NaN	NaN	NaN	NaN	NaN	NaN	NaN	NaN	NaN	NaN	NaN	NaN	NaN	NaN	NaN	NaN	NaN	NaN	NaN	NaN	NaN	NaN	NaN	NaN	NaN	NaN	NaN	NaN	NaN	NaN	NaN	NaN	2.666	0.087	0.717
1011	5.055	NaN	NaN	NaN	NaN	NaN	NaN	NaN	NaN	NaN	NaN	NaN	NaN	NaN	NaN	NaN	NaN	NaN	NaN	NaN	NaN	NaN	NaN	NaN	NaN	NaN	NaN	NaN	NaN	NaN	NaN	NaN	NaN	NaN	NaN	NaN	NaN	NaN	NaN	NaN	NaN	NaN	NaN	NaN	NaN	NaN	2.666	0.086	0.718
1012	5.06	NaN	NaN	NaN	NaN	NaN	NaN	NaN	NaN	NaN	NaN	NaN	NaN	NaN	NaN	NaN	NaN	NaN	NaN	NaN	NaN	NaN	NaN	NaN	NaN	NaN	NaN	NaN	NaN	NaN	NaN	NaN	NaN	NaN	NaN	NaN	NaN	NaN	NaN	NaN	NaN	NaN	NaN	NaN	NaN	NaN	2.666	0.086	0.719
1013	5.065	NaN	NaN	NaN	NaN	NaN	NaN	NaN	NaN	NaN	NaN	NaN	NaN	NaN	NaN	NaN	NaN	NaN	NaN	NaN	NaN	NaN	NaN	NaN	NaN	NaN	NaN	NaN	NaN	NaN	NaN	NaN	NaN	NaN	NaN	NaN	NaN	NaN	NaN	NaN	NaN	NaN	NaN	NaN	NaN	NaN	2.672	0.083	0.721
1014	5.07	NaN	NaN	NaN	NaN	NaN	NaN	NaN	NaN	NaN	NaN	NaN	NaN	NaN	NaN	NaN	NaN	NaN	NaN	NaN	NaN	NaN	NaN	NaN	NaN	NaN	NaN	NaN	NaN	NaN	NaN	NaN	NaN	NaN	NaN	NaN	NaN	NaN	NaN	NaN	NaN	NaN	NaN	NaN	NaN	NaN	2.681	0.078	0.725
1015	5.075	NaN	NaN	NaN	NaN	NaN	NaN	NaN	NaN	NaN	NaN	NaN	NaN	NaN	NaN	NaN	NaN	NaN	NaN	NaN	NaN	NaN	NaN	NaN	NaN	NaN	NaN	NaN	NaN	NaN	NaN	NaN	NaN	NaN	NaN	NaN	NaN	NaN	NaN	NaN	NaN	NaN	NaN	NaN	NaN	NaN	2.668	0.081	0.723
1016	5.08	NaN	NaN	NaN	NaN	NaN	NaN	NaN	NaN	NaN	NaN	NaN	NaN	NaN	NaN	NaN	NaN	NaN	NaN	NaN	NaN	NaN	NaN	NaN	NaN	NaN	NaN	NaN	NaN	NaN	NaN	NaN	NaN	NaN	NaN	NaN	NaN	NaN	NaN	NaN	NaN	NaN	NaN	NaN	NaN	NaN	2.665	0.081	0.722
1017	5.085	NaN	NaN	NaN	NaN	NaN	NaN	NaN	NaN	NaN	NaN	NaN	NaN	NaN	NaN	NaN	NaN	NaN	NaN	NaN	NaN	NaN	NaN	NaN	NaN	NaN	NaN	NaN	NaN	NaN	NaN	NaN	NaN	NaN	NaN	NaN	NaN	NaN	NaN	NaN	NaN	NaN	NaN	NaN	NaN	NaN	2.662	0.081	0.722
1018	5.09	NaN	NaN	NaN	NaN	NaN	NaN	NaN	NaN	NaN	NaN	NaN	NaN	NaN	NaN	NaN	NaN	NaN	NaN	NaN	NaN	NaN	NaN	NaN	NaN	NaN	NaN	NaN	NaN	NaN	NaN	NaN	NaN	NaN	NaN	NaN	NaN	NaN	NaN	NaN	NaN	NaN	NaN	NaN	NaN	NaN	2.661	0.081	0.723
[truncated: 3 more columns]
