# Supplementary material for: Associations between lower-limb muscle activation and knee flexion in post-stroke individuals: A study on the stance-to-swing phases of gait
Source: PLoS One. 2017 Sep 8;12(9):e0183865. doi: 10.1371/journal.pone.0183865 (PMC5590852; doi:10.1371/journal.pone.0183865)
Supplement: S1 Dataset — (ZIP) [file pone.0183865.s001.zip › S1_Dataset/Healthy group/3/2/emg.csv]

Frame	Time	EMG Signal 1	EMG Signal 2	EMG Signal 3	EMG Signal 4	EMG Signal 5	EMG Signal 6	EMG Signal 7	EMG Signal 8
0	0	56.097	59.097	56.637	59.694	28.3	37.131	27.462	59.059
1	0.001	53.244	48.797	48.156	69.952	31.662	32.893	37.898	38.965
2	0.002	51.193	45.085	37.751	56.98	33.475	36.787	50.477	42.523
3	0.003	45.839	49.099	32.58	53.679	32.585	39.914	31.32	45.66
4	0.004	43.781	47.921	43.303	66.095	27.639	41.501	8.499	39.307
5	0.005	44.835	61.654	32.575	73.93	26.572	42.711	20.915	41.477
6	0.006	42.051	28.952	35.215	66.884	27.256	33.096	42.439	43.284
7	0.007	40.063	22.569	26.073	41.268	23.106	18.275	50.049	65.232
8	0.008	40.421	16.609	22.963	-5.237	25.169	7.915	45.683	72.681
9	0.009	37.318	24.424	24.517	-13.006	19.699	7.833	36.514	96.414
10	0.01	36.943	25.325	25.691	1.681	20.834	19.196	41.881	63.658
11	0.011	32.732	14.827	26.689	4.98	15.016	19.358	55.206	24.345
12	0.012	29.34	15.224	22.263	7.748	17.737	28.832	74.944	-2.55
13	0.013	27.335	15.457	21.08	18.496	16.026	23.044	65.094	-27.087
14	0.014	22.084	11.273	21.074	20.554	18.019	27.925	45.788	-16.358
15	0.015	21.139	11.215	14.599	8.888	13.844	32.445	9.295	8.354
16	0.016	16.369	0.557	16.88	4.217	16.28	30.035	-27.37	30.6
17	0.017	20.161	12.978	13.796	10.985	14.675	13.919	-60.706	19.829
18	0.018	15.874	1.451	5.736	17.014	8.656	-2.344	-66.133	-18.559
19	0.019	15.898	22.489	10.102	17.872	5.572	-5.588	-56.25	-24.98
20	0.02	9.398	30.031	15.882	14.31	5.611	8.044	-6.069	-30.814
21	0.021	7.012	20.012	11.433	14.838	0.466	-1.889	29.643	-44.598
22	0.022	6.618	35.401	9.17	4.78	4.248	1.557	35.01	-11.947
23	0.023	8.413	31.315	5.418	1.927	2.646	4.639	15.645	0.233
24	0.024	4.462	22.866	4.607	4.963	1.088	2.327	-7.153	5.352
25	0.025	5.021	10.813	2.68	-2.575	2.66	2.38	-24.685	0.133
26	0.026	0.804	-0.239	-1.522	-7.177	5.048	15.253	-40.799	-4.648
27	0.027	-1.03	0.195	-13.031	-4.2	3.02	8.436	-46.195	-8.992
28	0.028	2.422	16.392	-22.155	-4.275	-3.806	9.208	-43.036	11.859
29	0.029	0.524	12.908	-41.269	3.643	-0.336	3.638	-2.282	8.177
30	0.03	7.977	1.151	-44.852	-10.454	1.237	-1.504	35.614	14.808
31	0.031	3.304	9.768	-24.764	4.525	-2.957	-6.018	39.885	30.195
32	0.032	7.402	-17.566	-0.17	-6.952	-1.697	-0.812	34.716	40.026
33	0.033	1.497	-14.849	36.67	1.934	6.571	-2.523	29.954	41.194
34	0.034	-9.181	-12.441	60.985	6.429	9.651	-6.123	32.946	24.604
35	0.035	-16.51	-3.977	101.41	23.199	5.612	-7.555	-19.158	4.768
36	0.036	-1.713	-2.043	72.994	20.3	4.123	-7.392	-71.4	-3.398
37	0.037	-4.661	15.048	6.701	9.103	-1.195	-0.024	-38.443	-20.228
38	0.038	-3.486	21.35	-38.634	6.631	-11.316	-5.778	-8.536	-1.581
39	0.039	-23.541	35.644	-31.076	-9.746	-10.56	-5.289	63.211	26.204
40	0.04	-16.634	13.807	-24.247	-16.599	-9.771	-4.958	72.705	22.105
41	0.041	-10.254	-23.662	-18.138	-26.7	-13.206	-7.68	27.681	18.437
42	0.042	-8.656	-29.127	-12.562	-25.342	-10.612	-0.107	-13.228	8.809
43	0.043	-11.066	-15.951	-18.343	-30.337	-10.11	-5.661	-6.093	11.213
44	0.044	-13.23	12.758	-13.632	-26.399	-11.126	-10.79	-26.204	8.429
45	0.045	-12.054	23.705	-18.358	-33.033	-13.275	-17.039	-8.171	-8.061
46	0.046	-5.212	-0.344	-6.209	-17.538	-15.393	-9.9	30.375	-40.198
47	0.047	-14.385	-16.233	-10.08	-24.106	-6.645	-16.858	15.102	-63.204
48	0.048	-20.616	-8.06	-0.176	4.781	-5.615	-11.015	19.406	-42.634
49	0.049	-19.836	-25.93	-3.39	8.786	-11.719	-18.497	6.884	-39.059
50	0.05	-9.138	-47.091	-11.791	12.428	-10.825	-7.751	-12.007	-70.099
51	0.051	-27.922	-44.335	-19.293	15.776	-7.923	-9.113	-22.078	-82.44
52	0.052	-10.128	-21.073	-21.582	18.941	-8.689	-10.274	-18.966	-33.254
53	0.053	-7.814	-36.687	-32.201	-12.168	-10.998	-11.427	-21.647	-13.283
54	0.054	-9.952	-28.301	-41.863	-49.673	-9.053	-10.452	-24.158	-7.254
55	0.055	-23.506	-20.675	-36.604	-44.6	-8.47	-11.415	-21.853	-12.668
56	0.056	-21.769	-4.339	-35.02	-31.01	-1.886	-13.933	-23.974	-7.643
57	0.057	-20.223	-14.919	-39.239	-18.599	-7.875	-8.327	-25.88	-3.2
58	0.058	-15.969	-20.661	-30.283	-22.274	-7.096	-10.269	-34.56	-7.239
59	0.059	-7.067	-36.453	-12.222	-5.269	-11.922	-13.554	-29.871	-3.515
60	0.06	-10.551	-21.454	-4.63	-8.394	-7.277	-14.123	-25.572	-0.148
61	0.061	-17.906	-34.892	21.145	-22.54	-9.018	-10.626	-21.836	-3.221
62	0.062	-13.066	-22.591	72.667	-30.092	-5.538	-10.229	-15.743	-5.963
63	0.063	-15.581	-14.548	65.354	-13.845	-8.824	-7.319	-12.534	-13.522
64	0.064	-19.635	-27.389	-8.531	1.06	-6.687	-4.6	-15.361	-20.495
65	0.065	-17.698	-22.031	-18.329	6.871	-10.352	-9.619	-5.639	-26.883
66	0.066	-15.752	-20.364	-27.17	15.589	-4.925	-10.187	-9.316	-48.16
67	0.067	-15.168	-15.997	-35.227	14.038	-11.499	-19.082	-12.81	-50.849
68	0.068	-15.543	-14.715	-27.809	-1.837	-10.717	-27.99	1.116	-33.03
69	0.069	-16.883	-11.134	-34.319	4.562	-6.645	-24.53	-4.687	1.981
70	0.07	-12.033	-5.78	-16.046	14.253	-11.477	-25.521	-9.88	47.454
71	0.071	-11.445	-6.63	-21.381	-1.576	-4.113	-10.818	-8.245	77.85
72	0.072	-14.342	-16.211	-26.337	-3.663	-5.076	4.072	-6.775	61.424
73	0.073	-13.942	-35.635	-12.722	-32.663	-11.065	13.74	-13.056	5.945
74	0.074	-12.573	-38.216	-8.601	-45.04	-8.727	8.508	-9.496	-45.66
75	0.075	-13.721	-9.875	-4.869	-26.254	-12.197	0.571	-23.375	-39.027
76	0.076	-11.77	-13.461	-1.535	-9.212	-8.891	-6.584	-40.772	-32.986
77	0.077	-11.372	-30.379	-10.783	-6.068	-10.619	-5.41	-29.162	-16.516
78	0.078	-16.202	-21.024	-24.878	-14.322	-10.99	-6.567	-27.013	-11.481
79	0.079	-14.249	-6.83	-17.307	-11.771	-9.625	-5.6	-21.161	-15.931
80	0.08	-16.176	0.763	-19.611	-9.413	-9.996	-8.499	-19.32	-11.881
81	0.081	-14.414	12.419	-17.447	-15.782	-7.272	-9.263	-14.528	-15.602
82	0.082	-13.048	14.575	-15.428	-9.952	-9.194	-13.305	7.303	-12.351
83	0.083	-14.38	-2.83	-13.567	-18.639	-8.985	-15.188	29.299	-9.278
84	0.084	-11.469	-0.478	-8.764	-42.418	-10.906	-10.494	9.662	-6.559
85	0.085	-14.168	5.963	-9.958	-52.446	-8.372	-13.363	-3.033	-14.177
86	0.086	-13.006	0.221	-10.974	-24.142	-11.262	-13.743	-5.335	-11.996
87	0.087	-12.795	5.495	-14.396	2.208	-10.087	-10.452	-7.498	-22.8
88	0.088	-12.013	0.891	-19.659	12.289	-12.018	-16.252	-5.563	-17.081
89	0.089	-14.515	-3.316	-13.021	9.197	-9.893	-12.181	-21.399	-18.753
90	0.09	-12.97	3.108	-15.649	6.462	-8.539	-14.108	-31.95	-17.163
91	0.091	-14.322	-14.889	-13.376	3.902	-6.022	-12.157	-33.799	-12.902
92	0.092	-15.082	-22.476	-22.892	6.198	-8.924	-9.248	-35.499	-6.555
93	0.093	-16.221	-20.186	-16.524	8.361	-7.753	-9.622	-30.835	-5.46
94	0.094	-14.656	-13.818	-15.375	-20.627	-6.582	-14.065	-12.046	-4.55
95	0.095	-17.735	-4.132	-10.131	-41.267	-7.344	-13.482	16.202	0.215
96	0.096	-18.1	4.606	-11.08	-7.13	-7.531	-10.966	50.269	-2.402
97	0.097	-12.073	-16.117	-6.801	-11.504	-5.004	-7.665	36.749	-3.294
98	0.098	-12.832	-47.303	-9.107	-48.983	-5.76	-7.269	40.817	-8.25
99	0.099	-18.437	-9.775	-11.028	-33.809	-10.188	-13.249	37.128	-6.379
100	0.1	-11.839	5.283	-12.958	-10.9	-6.881	-5.303	6.129	-9.323
101	0.101	-12.593	0.802	-6.378	-14.902	-9.765	-12.641	-6.323	-14.227
102	0.102	-13.357	-19.947	-3.869	-11.159	-11.096	-13.592	-10.079	-17.59
103	0.103	-13.91	-16.278	3.481	-7.819	-7.781	-9.32	-6.866	-9.883
104	0.104	-14.464	-26.342	-3.303	-4.703	-4.86	-6.991	-3.837	1.907
105	0.105	-12.696	-17.041	-11.253	-7.436	-6.004	-2.135	-12.209	6.539
106	0.106	-15.199	-25.335	-8.162	-4.937	-10.248	-6.768	-14.744	2.276
107	0.107	-12.862	-22.793	-22.858	-7.257	-7.709	-15.662	-12.423	-17.269
108	0.108	-14.001	-29.747	-24.974	-13.623	-10.987	-24.558	-31.568	-37.016
109	0.109	-15.139	-31.893	-3.659	-3.933	-4.387	-21.069	-34.09	-49.812
110	0.11	-13.167	-33.865	4.704	4.802	-3.403	-9.254	-41.06	-33.579
111	0.111	-17.402	-32.125	-2.799	0.189	-4.164	-4.599	-55.965	-14.45
112	0.112	-15.636	-24.206	-5.063	7.38	-8.219	2.569	-54.069	-42.734
113	0.113	-22.582	-31.369	-7.112	3.722	-11.69	-6.326	-31.259	-46.448
114	0.114	-15.785	-32.518	-28.348	0.269	-12.258	-7.47	-21.975	-22.682
115	0.115	-20.028	-14.517	-20.049	-11.502	-10.506	-6.48	-7.862	-7.041
116	0.116	-14.394	-11.999	-22.597	-3.533	-7.015	-7.441	-15.416	1.239
117	0.117	-16.308	-9.663	-15.668	3.668	-9.324	-9.96	-22.4	-6.363
118	0.118	-18.225	0.993	-22.088	-10.622	-13.381	-4.351	-11.777	-4.084
119	0.119	-14.147	-12.554	-24.05	-12.557	-10.855	-3.777	-9.858	-10.486
120	0.12	-12.776	-3.851	-18.849	-35.386	-12.203	-7.067	-8.148	-20.144
121	0.121	-11.401	0.788	-14.208	-32.288	-9.299	-7.645	-6.634	-25.313
122	0.122	-15.451	-18.001	-9.955	-23.997	-8.905	-6.285	-2.41	-23.711
123	0.123	-12.918	-30.814	-3.575	-6.246	-13.151	-5.866	1.237	-13.626
124	0.124	-14.253	-5.121	-4.727	-8.637	-10.627	-10.671	0.049	0.654
125	0.125	-13.849	-22.177	0.511	-10.806	-9.262	-16.641	16.105	2.491
126	0.126	-11.904	-44.057	-2.376	-39.844	-6.353	-12.567	23.055	11.102
127	0.127	-10.729	-1.507	-4.878	-43.927	-10.023	-11.983	3.871	15.659
128	0.128	-14.198	4.461	-2.549	-9.89	-8.66	-8.69	-8.913	22.741
129	0.129	-8.766	9.863	-7.39	-5.463	-9.814	-16.434	-20.543	18.985
130	0.13	-13.596	-5.226	-17.446	-1.404	-7.868	-23.785	-35.453	32.052
131	0.131	-11.657	8.316	-33.312	2.269	-9.019	-30.553	-45.143	19.778
132	0.132	-19.395	-4.069	-39.692	-7.804	-8.812	-43.701	-29.289	-4.085
133	0.133	-12.034	-15.289	-45.488	-4.701	-4.353	-34.008	-18.639	-41.855
134	0.134	-20.932	-32.36	-36.766	-13.022	-7.635	-18.13	-5.08	3.576
135	0.135	-14.931	-29.319	-12.943	-15.559	-8.21	5.301	0.11	33.884
136	0.136	-15.903	-15.241	10.878	-8.625	-11.688	8.406	11.102	28.415
137	0.137	-11.065	-2.54	26.57	-10.764	-8.392	5.711	12.433	-47.223
138	0.138	-15.328	-14.197	63.545	-4.927	-7.997	-1.816	3.51	-144.897
139	0.139	-14.553	-3.625	38.391	3.855	-8.381	-4.122	-7.341	-79.095
140	0.14	-11.073	-1.759	-11.914	11.819	-7.209	-10.497	-14.52	-43.513
141	0.141	-15.723	-0.081	-18.481	-9.83	-8.754	-4.681	-23.455	-10.995
142	0.142	-19.798	-8.078	-24.471	-50.637	-11.459	-6.398	-34.347	-1.101
143	0.143	-16.323	-9.48	-29.881	-45.185	-9.521	-7.929	-21.404	-9.994
144	0.144	-17.684	-15.911	-44.961	-50.195	-11.073	-6.554	-12.665	-1.882
145	0.145	-18.846	-29.084	-40.496	-45.759	-6.625	-7.697	-7.974	5.442
146	0.146	-17.693	-13.224	-28.094	-25.091	-9.915	-11.164	-3.646	-1.167
147	0.147	-14.218	-15.355	-24.401	-13.899	-8.176	-12.113	-4.734	-7.214
148	0.148	-11.32	-17.296	-14.321	-3.86	-11.661	-15.006	3.598	-23.718
149	0.149	-17.316	-12.099	-11.215	-0.807	-10.313	-10.739	4.545	-28.801
150	0.15	-11.324	-26.412	-13.911	1.872	-10.704	-6.662	11.241	-15.258
151	0.151	-15.39	-5.081	-11.388	-5.652	-11.093	-8.581	11.948	-2.825
152	0.152	-15.981	-13.395	-13.705	1.334	-12.261	-7.996	9.588	8.433
153	0.153	-14.05	-26.182	-11.564	-0.791	-7.431	-3.94	-1.289	5.17
154	0.154	-15.8	-23.864	-9.618	8.876	-5.498	-11.88	-15.63	2.104
155	0.155	-14.451	-25.998	-7.866	10.616	-3.57	-8.393	-33.064	-11.993
156	0.156	-13.102	-12.432	-15.803	5.986	-7.646	-7.427	-40.063	-14.488
157	0.157	-16.016	-10.716	-14.446	-1.196	-5.145	-2.583	-42.259	-7.496
158	0.158	-13.311	6.704	-13.294	-0.062	-11.555	-5.098	-21.054	-1.103
159	0.159	-18.351	9.044	-12.133	-1.256	-10.803	-12.473	-12.815	-3.052
160	0.16	-11	-10.137	-11.143	-13.087	-5.195	-11.53	-5.328	-1.312
161	0.161	-17.786	-7.641	-10.147	-21.042	-4.624	-7.265	25.001	-9.195
162	0.162	-11.806	-9.966	-5.879	-13.909	-6.571	-8.038	12.563	-7.762
163	0.163	-15.88	-16.343	-9.946	-10.213	-9.486	-14.599	-6.256	-14.113
164	0.164	-11.053	-18.269	-10.541	-6.678	-6.022	-17.119	-2.993	-20.067
165	0.165	-15.707	-13.046	-8.639	-9.751	-8.354	-8.22	-6.096	-14.771
166	0.166	-12.809	-20.974	-8.074	-14.614	-9.532	-2.223	-3.37	-13.723
167	0.167	-11.457	-16.691	-11.57	-15.426	-9.156	-9.583	-5.859	-16.157
168	0.168	-10.11	-7.738	-7.129	-6.535	-10.338	-10.562	-3.509	-18.408
169	0.169	-13.015	-4.19	-10.033	-12.555	-5.515	-9.801	-1.344	-20.27
170	0.17	-14.174	-7.268	-10.424	-7.354	-4.955	-10.596	-7.116	-24.848
171	0.171	-10.69	-4.369	-11.774	1.514	-6.911	-2.689	-8.8	-17.041
172	0.172	-17.266	1.613	-10.6	12.339	-12.348	-16.664	-13.389	-20.066
173	0.173	-18.234	-9.056	-12.524	-0.623	-12.952	-14.758	-20.468	-15.167
174	0.174	-15.723	-24.992	-12.886	-26.927	-12.409	-20.012	-32.185	-1.931
175	0.175	-11.672	-14.365	-13.638	-30.605	-10.703	-12.113	-27.453	7.811
176	0.176	-15.176	-8.611	-10.909	-6.809	-9.382	-13.51	-26	6.12
177	0.177	-17.13	-17.399	-13.598	-3.753	-10.773	-12.387	-19.522	10.821
178	0.178	-18.895	-22.053	-13.387	-12.102	-9.645	-8.942	-8.635	9.532
179	0.179	-13.116	-29.209	-14.155	-24.86	-11.612	-14.198	-9.979	13.27
180	0.18	-12.359	-17.402	-10.481	-22.523	-10.477	-17.143	-3.587	2.482
181	0.181	-11.804	-18.984	-10.102	-20.405	-12.055	-21.464	-0.114	-19.154
182	0.182	-15.117	-26.161	-10.518	-26.218	-8.215	-23.845	-7.472	-34.784
183	0.183	-14.571	-6.636	-11.712	-24.503	-8.627	-14.417	-4.547	-15.058
184	0.184	-11.115	1.642	-13.671	-16.596	-8.262	-13.304	8.647	8.104
185	0.185	-10.759	-5.964	-13.486	-6.565	-7.13	-9.855	-4.858	-20.191
186	0.186	-14.852	0.945	-13.28	-0.223	-9.864	-12.966	-20.687	-76.924
187	0.187	-12.37	-22.519	-11.883	-18.263	-11.055	-13.944	-22.77	-85.096
188	0.188	-17.815	-6.869	-10.294	-46.574	-7.6	-13.192	-24.663	-18.43
189	0.189	-15.913	-15.248	-10.824	-12.568	-12.078	-4.317	-26.375	8.12
190	0.19	-14.006	-17.803	-12.751	-17.075	-5.526	-5.518	-15.335	-16.339
191	0.191	-12.296	-29.468	-9.122	-21.192	-6.33	-15.242	6.344	-23.735
192	0.192	-14.856	-40.145	-14.014	-24.94	-8.678	-6.386	-15.534	-3.806
193	0.193	-18.191	-30.483	-13.488	-14.968	-3.865	-9.92	-46.706	14.398
194	0.194	-20.364	-42.705	-10.643	-5.753	-5.827	-10.929	-34.327	19.836
195	0.195	-15.951	-31.735	-10.326	2.497	-9.921	-8.066	-30.645	14.844
196	0.196	-15.424	-27.546	-11.735	20.25	-8.589	-8.886	-13.611	19.342
197	0.197	-14.11	-33.974	-10.608	3.95	-9.968	-0.02	14.648	15.311
198	0.198	-21.507	-25.684	-9.471	-6.742	-7.087	-3.532	25.87	4.091
199	0.199	-16.329	-18.369	-15.292	-0.977	-13.107	-10.915	49.674	-33.667
200	0.2	-15.413	-33.094	-11.247	-27.314	-12.358	-9.964	2.642	-68.937
201	0.201	-11.213	-5.439	-7.782	-23.674	-10.06	-5.731	-30.846	-46.189
202	0.202	-16.885	-1.782	-13.798	-6.674	-9.498	1.605	-24.861	-33.896
203	0.203	-15.001	-5.084	-11.502	2.592	-12.805	-1.328	-30.3	-22.735
204	0.204	-16.985	-8.206	-18.11	-5.757	-6.238	-9.299	-25.305	-12.738
205	0.205	-16.466	-16.542	-13.876	-23.585	-5.478	-4.118	-11.808	-3.532
206	0.206	-13.046	16.91	-16.218	6.767	-7.812	-16.932	17.154	-11.936
207	0.207	-18.532	-5.955	-15.673	2.669	0.107	-18.704	28.302	-9.484
208	0.208	-15.117	-18.378	-20.361	-1.043	-5.13	-4.413	11.201	-2.575
209	0.209	-19.82	15.664	-20.993	-4.376	-15.983	1.377	-4.521	-13.218
210	0.21	-10.989	11.179	-20.651	-7.527	-11.745	-17.982	-7.253	-34.455
211	0.211	-9.893	-1.262	-13.352	-10.306	-10.594	-10.454	-9.787	-31.77
212	0.212	-15.971	-4.978	-6.065	-43.87	-14.094	-22.095	-2.815	-8.648
213	0.213	-19.142	-8.322	-1.283	-66.789	-8.882	-11.48	3.556	-11.872
214	0.214	-14.378	0.902	-2.127	-37.85	-15.669	-13.452	-6.152	-9.301
215	0.215	-20.451	3.554	-9.545	-3.867	-7.552	-14.447	-14.895	-6.952
216	0.216	-16.464	-14.294	-12.504	9.628	-10.073	-12.717	-25.967	-4.818
217	0.217	-14.403	-34.083	-8.29	-11.098	-4.468	-11.179	-27.355	-7.091
218	0.218	-19.31	-36.463	-18.976	-14.784	-11.055	-6.929	-21.004	-9.055
219	0.219	-18.799	-8.838	-14.751	-11.5	-5.061	-3.248	-16.59	-11.031
220	0.22	-17.13	9.896	-15.953	-14.623	-5.833	-4.384	-32.306	-16.188
221	0.221	-18.55	13.169	-17.164	-22.966	-6.409	2.985	-25.968	-20.87
222	0.222	-18.226	-2.521	-13.161	-22.76	-3.118	-9.79	-39.553	-7.987
223	0.223	-12.482	17.217	-20.576	-15.188	3.458	-11.559	-37.852	-13.294
224	0.224	-8.481	-11.025	-19.666	-3.569	0.942	-10.043	-33.249	0.984
225	0.225	-5.053	0.175	-15.451	-1.433	-1.371	-8.719	-29.035	6.769
226	0.226	-8.396	3.405	-19.547	4.354	-0.785	-9.904	-20.162	-1.967
227	0.227	-6.715	-24.893	-18.977	-4.366	-8.129	-8.757	-2.168	-16.334
228	0.228	-9.281	-36.154	-8.928	-12.288	-9.084	-13.975	15.665	-14.479
229	0.229	-16.686	-32.907	-7.605	-10.912	-15.069	-9.102	8.717	-16.327
230	0.23	-13.634	-17.282	-11.315	8.649	-9.44	2.369	10.816	-8.555
231	0.231	-16.575	-25.658	-3.014	0.341	-10.001	-5.527	1.113	-30.409
232	0.232	-12.358	-33.27	-2.072	2.881	-14.625	-12.668	-4.127	-2.351
233	0.233	-14.724	-21.73	-8.863	0.581	-12.855	-6.263	-5.74	8.747
234	0.234	-18.249	-19.659	-9.656	-5.79	-10.315	-5.076	-4.437	18.804
235	0.235	-14.989	-13.91	-8.905	-0.001	-13.573	-8.153	-3.294	15.739
236	0.236	-12.116	-12.204	-19.771	-1.712	-10.644	-14.896	-6.797	7.418
237	0.237	-16.986	-23.28	-15.163	3	-8.681	-12.35	-9.927	-5.401
238	0.238	-15.077	-7.491	-10.944	1.685	-9.812	-16.38	-10.912	-12.394
239	0.239	-19.162	-18.193	-9.82	0.553	-9.002	-9.765	-4.951	-10.248
240	0.24	-14.342	-8.587	-6.365	-5.403	-7.032	-8.943	-7.314	-4.408
241	0.241	-9.714	-27.969	-7.364	-10.568	-11.246	-8.122	-3.85	-13.111
242	0.242	-12.625	-45.794	-8.339	-19.405	-12.951	-7.502	-5.766	-24.16
243	0.243	-11.281	-29.568	-7.561	-20.515	-8.075	-17.53	-0.341	-37.136
244	0.244	-18.645	-6.164	-3.5	-17.348	-6.1	-16.147	-6.942	-45.854
245	0.245	-6.839	-9.267	-8.347	-22.061	-8.962	-12.44	-4.432	-44.305
246	0.246	-17.867	-17.585	-11.642	-8.751	-10.287	-20.736	-6.756	-37.162
247	0.247	-13.606	-25.136	-14.552	1.067	-8.895	-23.797	-6.158	-17.63
248	0.248	-9.918	-18.184	-14.168	-4.058	-11.761	-20.855	-8.054	-9.339
249	0.249	-13.389	-28.832	-9.72	-24.692	-5.722	-23.336	-9.75	8.414
250	0.25	-6.008	-30.775	-13.795	-10.494	-6.467	-11.116	-8.331	43.366
251	0.251	-10.819	-11.421	-14.185	-23.203	-10.498	-16.308	-9.663	38.24
252	0.252	-18.714	-24.152	-8.767	-25.433	-11.041	-5.242	-12.582	6.249
253	0.253	-19.653	-17.119	-8.196	-23.209	-9.068	1.957	-9.899	-6.171
254	0.254	-10.714	-19.171	-12.843	-21.175	-6.124	0.833	-11.068	-2.512
255	0.255	-9.512	-5.573	-15.748	-15.853	-8.6	-0.29	-7.567	-19.551
256	0.256	-8.501	3.197	-9.933	-20.411	-7.203	-9.932	-0.164	-35.226
257	0.257	-11.353	7.916	-4.31	-24.537	-9.292	-6.231	-3.179	-32.52
258	0.258	-19.242	-2.071	0.544	-15.516	-9.638	-19.365	-5.976	-71.028
259	0.259	-11.832	4.374	-8.154	-7.084	-3.801	-28.036	-19.055	-98.697
260	0.26	-12.752	0.973	-2.138	-3.899	-7.838	-10.586	-17.05	-23.031
261	0.261	-8.431	-12.884	3.103	2.954	-2.968	1.046	-18.724	31.145
262	0.262	-9.14	-3.128	-7.708	7.278	-7.579	-1.053	-17.11	41.004
263	0.263	-13.918	-1.303	-3.42	12.921	-9.295	0.902	-18.406	32.109
264	0.264	-11.924	-9.128	-12.291	2.109	-6.751	-7.777	-14.669	40.242
265	0.265	-13.597	-16.19	-18.254	-21.626	-13.111	-12.397	-11.158	47.598
266	0.266	-19.338	-14.919	-27.911	-45.354	-10.567	-8.113	-16.397	0.766
267	0.267	-16.942	-3.978	-29.046	-42.168	-8.22	-14.475	-15.442	-90.768
268	0.268	-14.939	-5.235	-30.18	-27.97	-8.768	-20.441	-11.185	-209.207
269	0.269	-15.451	-14.023	-22.8	-10.105	-10.68	-32.209	-8.837	-97.927
270	0.27	-20.796	-31.89	-13.872	-7.721	-11.231	-17.854	-6.874	3.098
271	0.271	-18.787	-29.222	-5.523	-26.813	-8.689	3.462	-15.562	42.575
272	0.272	-22.003	-31.412	-6.459	-24.242	-7.309	11.816	-14.365	30.774
273	0.273	-17.868	-46.225	-11.262	-17.22	-8.437	14.353	-13.372	-1.722
274	0.274	-20.305	-17.091	-22.654	-27.814	-13.629	7.406	-14.302	-11.577
275	0.275	-15.769	20.535	-27.272	1.275	-5.67	5.295	-15.033	-2.64
276	0.276	-11.625	5.507	-37.303	13.724	-8.749	-4.372	-27.168	5.528
277	0.277	-19.483	-7.994	-28.367	-4.977	-9.704	-20.241	-39.302	27.617
278	0.278	-15.923	-3.884	-10.337	-14.976	-8.924	-35.133	-15.424	34.209
279	0.279	-14.882	-0.155	-7.783	-11.814	-9.694	-44.81	22.4	64.609
280	0.28	-17.717	9.948	-14.71	-3.438	-10.273	-25.457	17.432	48.168
281	0.281	-13.39	13.124	-8.283	-5.915	-9.688	-7.648	3.931	33.097
282	0.282	-11.006	10.5	-14.047	-3.561	-11.423	-5.325	32.999	-35.601
283	0.283	-11.519	8.109	-12.273	7.135	-7.936	-3.196	14.25	-104.645
284	0.284	-16.092	5.921	-7.61	36.196	-12.387	2.619	-9.529	-95.696
285	0.285	-14.285	-21.649	-3.34	-1.36	-5.8	-6.095	-18.801	-71.259
286	0.286	-12.864	-10.31	3.066	-26.515	-8.316	-7.648	-16.068	-49.147
287	0.287	-14.154	-0.128	4.247	-12.967	-10.63	-11.91	-23.58	-42.517
288	0.288	-18.924	-9.312	1.185	-17.022	-11.202	-10.755	-2.442	-12.098
289	0.289	-15.57	-6.49	-7.665	1.745	-11.776	-14.246	0.294	-6.657
290	0.29	-12.604	-39.859	-6.458	-15.3	-12.351	-15.216	-7.23	-1.596
291	0.291	-16.025	-44.214	-22.48	-18.419	-7.5	-14.24	-23.474	11.994
292	0.292	-12.664	-31.734	-29.399	-4.323	-9.43	-4.555	-25.59	16.09
293	0.293	-12.993	-27.971	-18.721	-11.917	-7.683	-3.394	-15.904	19.797
294	0.294	-18.93	-31.153	-9.02	-46.984	-10.193	-6.891	-10.654	2.79
295	0.295	-12.883	-21.767	-10.75	-52.071	-3.8	-3.802	-5.989	5.926
296	0.296	-10.504	-7.561	-9.194	-29.267	-9.798	-12.695	-7.325	-2.326
297	0.297	-13.941	0.066	-10.526	-8.514	-9.023	-11.516	-8.488	0.27
298	0.298	-17.182	-2.193	-9.34	2.77	-8.437	-12.461	-11.979	2.684
299	0.299	-20.038	4.267	-5.82	6.07	-5.144	-11.462	-19.373	-3.608
300	0.3	-15.161	-13.116	-8.879	-9.633	-6.883	-15.69	-24.266	-5.438
301	0.301	-19.757	-24.7	-7.882	-23.782	-8.23	-13.342	-11.149	-7.038
302	0.302	-11.974	-39.558	-5.338	-11.052	-7.841	-12.748	6.233	-11.546
303	0.303	-15.039	-45.356	-9.366	-8.771	-12.68	-14.671	-10.072	-12.818
304	0.304	-15.978	-22.521	-12.822	-15.194	-6.681	-21.225	-20.76	-11.589
305	0.305	-15.167	-31.811	-16.082	-17.152	-9.008	-13.262	-30.486	-12.678
306	0.306	-15.903	-17.653	-16.632	-29.358	-9.591	-12.257	-32.276	-15.734
307	0.307	-12.387	-35.414	-16.206	-21.459	-6.3	-13.216	-43.351	-18.611
308	0.308	-17.004	-23.773	-12.878	-17.253	-4.564	-10.681	-33.315	-14.325
309	0.309	-10.405	-17.371	-14	-2.972	-9.409	-5.058	-29.67	-13.545
310	0.31	-14.63	-19.281	-10.301	-1.034	-9.988	-9.894	-23.756	-18.391
311	0.311	-15.378	-28.017	-12.596	4.182	-9.412	-10.454	-18.627	-10.966
312	0.312	-14.768	-29.61	-9.666	8.824	-5.93	-9.843	-3.994	-7.959
313	0.313	-12.814	-45.506	-10.036	1.677	-4.586	-9.438	-1.922	-10.365
314	0.314	-15.703	-22.125	-15.828	-7.212	-8.665	-6.135	15.465	-6.174
315	0.315	-15.312	-25.246	-8.469	8.463	-5.189	-8.249	36.556	-7.95
316	0.316	-16.654	-28.006	-15.234	-2.203	-5.587	-6.304	22.443	-9.748
317	0.317	-10.072	-25.553	-12.716	-8.058	-9.662	-12.104	9.706	-10.247
318	0.318	-12.97	-27.916	-16.774	-6.37	-8.306	-12.874	-6.521	-11.588
319	0.319	-15.475	-13.062	-11.93	-7.959	-10.635	-8.036	-4.375	-14.901
320	0.32	-13.147	-15.063	-12.496	-18.055	-9.484	-7.462	-6.298	-12.666
321	0.321	-13.728	0.734	-15.373	-14.413	-10.657	-8.029	-11.498	-18.474
322	0.322	-10.435	19.826	-12.819	-13.315	-15.688	-11.488	-6.827	-17.507
323	0.323	-13.335	12.211	-10.465	-5.997	-12.4	-11.075	-11.054	-18.082
324	0.324	-16.808	5.202	-8.306	-10.809	-9.502	-8.15	-7.346	-22.75
325	0.325	-12.345	20.068	-9.45	-16.785	-8.155	-2.137	-13.324	-22.018
326	0.326	-14.072	29.732	-12.915	-24.099	-6.802	2.122	-5.941	-17.816
327	0.327	-15.41	3.382	-8.838	-26.968	-7.965	-8.537	-8.85	-14.198
328	0.328	-15.789	-7.891	-8.42	-32.97	-7.582	-4.308	-13.144	-12.705
329	0.329	-16.937	9.083	-11.667	-20.796	-9.519	-3.179	-7.543	-6.77
330	0.33	-15.76	-12.851	-14.528	2.019	-7.395	-2.043	0.383	-12.245
331	0.331	-12.267	-21.231	-11.788	-7.295	-10.112	-9.404	-9.307	-8.664
332	0.332	-15.16	-49.551	-6.723	-27.049	-9.736	-14.236	-5.667	-18.672
333	0.333	-19.599	-38.383	-3.402	-14.281	-5.484	-16.754	-11.667	-11.522
334	0.334	-16.689	-7.476	-2.788	11.452	-9.553	-4.561	-8.563	-12.733
335	0.335	-15.335	-11.636	-10.694	-5.555	-6.076	-9.783	-15.351	-16.235
336	0.336	-13.013	-15.442	-18.992	-8.678	-10.529	-14.442	-28.547	-23.565
337	0.337	-19.593	-12.26	-24.185	-17.053	-9.95	-10.192	-34.4	-16.72
338	0.338	-14.759	-9.236	-33.06	-9.56	-8.597	-11.367	-18.609	-8.692
339	0.339	-17.285	-17.622	-22.205	-7.305	-8.215	-10.218	-12.261	-9.541
340	0.34	-13.225	0.118	-15.021	-9.486	-13.053	-17.587	-6.477	-14.277
341	0.341	-18.065	-16.231	-21.394	-7.6	-9.762	-16.636	-8.243	-8.177
342	0.342	-12.072	-18.427	-10.561	-2.413	-10.339	-8.707	-9.835	-10.4
343	0.343	-16.141	-20.437	-3.407	-10.387	-6.851	-5.594	-19.941	-6.803
344	0.344	-11.317	2.357	5.506	5.421	-7.231	-8.466	-21.125	-16.761
345	0.345	-11.908	5.423	-0.474	-18.084	-6.839	-18.118	-17.654	-26.744
346	0.346	-13.658	-8.727	-16.517	-65.184	-7.994	-27.005	-3.72	-17.776
347	0.347	-14.05	-6.241	-18.818	-58.652	-10.698	-25.825	-1.777	-6.889
348	0.348	-12.703	-13.227	-25.192	-16.107	-10.501	-24.833	17.589	-2.601
349	0.349	-10.584	5.923	-19.362	0.308	-6.044	-18.056	20.123	-1.436
350	0.35	-16.593	3.395	-14.121	5.309	-12.04	-4.877	3.885	-14.628
351	0.351	-15.832	-3.564	-12.562	9.717	-9.714	0.952	-6.743	-23.407
352	0.352	-15.066	7.074	-13.905	5.595	-7.78	6.198	-0.907	-6.08
353	0.353	-13.137	8.999	-7.51	1.89	-7.197	-4.823	-6.097	-3.852
354	0.354	-15.081	-3.208	-13.515	-8.185	-3.138	-11.969	-4.53	-6.072
355	0.355	-16.833	-27.001	-14.491	-11.303	-7.971	-20.864	-5.872	7.387
356	0.356	-14.325	-37.054	-15.462	2.812	-9.899	-5.182	-7.033	9.044
357	0.357	-13.948	-27.733	-11.203	10.352	-6.993	-11.548	-25.041	10.531
358	0.358	-14.343	-30.413	-10.43	3.403	-6.598	-13.457	-22.536	6.284
359	0.359	-20.354	-37.89	-5.585	-28.507	-9.881	-8.22	12.517	9.986
360	0.36	-16.102	-2.776	-7.514	-14.939	-8.72	-9.77	17.6	6.466
361	0.361	-16.884	-7.724	-6.925	-18.973	-9.105	-11.125	-5.174	7.361
362	0.362	-10.312	-21.199	-9.439	-30.181	-5.614	-4.737	-17.49	-7.43
363	0.363	-12.84	-17.066	-6.144	-26.889	-4.447	-3.581	-36.168	-39.445
364	0.364	-5.496	-35.773	-6.531	-23.811	-9.672	-13.262	-46.14	-62.367
365	0.365	-16.342	-18.635	-12.532	-21.137	-10.249	-12.094	-49.181	-41.685
366	0.366	-12.092	-9.241	-11.756	-8.372	-8.307	-6.09	-57.461	-30.474
367	0.367	-13.259	-23.269	-10.983	3.226	-14.89	-9.201	-39.637	-27.248
368	0.368	-16.74	-20.647	-7.499	5.34	-8.878	-8.266	-18.537	-43.017
369	0.369	-13.647	-13.587	-8.082	7.261	-6.554	-9.081	-10.23	-28.984
370	0.37	-12.692	-19.877	-9.822	5.507	-5.983	-11.437	-17.791	-16.295
371	0.371	-13.488	-17.859	-15.629	10.133	-13.344	-6.635	-20.132	-0.152
372	0.372	-15.831	-16.023	-11.573	-11.567	-10.453	-7.252	-18.013	-27.914
373	0.373	-17.786	-39.751	-15.056	-52.417	-7.944	-9.049	-12.209	-31.611
374	0.374	-19.749	-15.917	-11.779	-47.017	-8.73	-11.611	-3.507	-21.631
375	0.375	-18.036	-12.797	-13.538	-31.939	-8.166	-7.189	-8.187	-6.053
376	0.376	-16.708	-15.442	-11.017	-18.402	-10.116	-4.283	13.456	-3.454
377	0.377	-15.395	-12.872	-16.452	-6.009	-8.389	-4.669	29.139	-1.042
378	0.378	-16.596	-5.901	-11.626	-2.347	-9.759	-9.134	20.863	-3.461
379	0.379	-18.569	0.475	-11.056	0.916	-7.445	-14.567	33.679	-5.697
380	0.38	-14.353	-5.338	-8.177	4.008	-5.326	-9.75	17.486	-3.863
381	0.381	-13.036	-3.636	-9.552	-10.102	-3.404	-6.502	15.436	4.777
382	0.382	-14.426	-18.005	-12.869	-17.653	-8.445	-1.133	-5.809	3.242
383	0.383	-12.327	-19.993	-15.021	-10.711	-7.877	-6.011	-31.349	-3.9
384	0.384	-11.198	6.281	-9.041	-21.367	-8.47	-7.997	-28.096	-5.075
385	0.385	-10.853	9.936	-6.548	-11.68	-8.098	-3.972	-12.475	-8.605
386	0.386	-12.449	-0.163	-13.934	-6.475	-10.433	-11.947	1.603	-22.595
387	0.387	-11.717	-22.068	-13.009	4.525	-11.615	-10.831	19.352	-28.471
388	0.388	-10.986	-30.41	-12.271	8.738	-7.958	-11.845	-1.802	-23.317
389	0.389	-14.681	-22.886	-24.507	5.022	-12.427	-10.923	-15.974	-9.049
390	0.39	-15.105	-15.95	-15.81	-12.999	-11.863	-10.191	-18.497	-11.026
391	0.391	-14.76	-26.615	-11.194	-20.576	-9.37	-17.594	-11.496	-9.343
392	0.392	-14.424	-1.493	-12.588	-8.997	-11.709	-26.543	-9.357	-26.812
393	0.393	-9.24	-18.557	-16.301	1.623	-11.335	-34.903	-15.173	-24.54
394	0.394	-17.223	-21.685	-15.142	-0.339	-10.964	-27.584	-16.938	-22.47
395	0.395	-14.171	-13.366	-18.238	-9.057	-7.5	-14.844	-21.617	-12.853
396	0.396	-17.117	4.442	-17.298	-7.549	-11.581	-23.593	-25.899	-11.181
397	0.397	-17.934	-2.546	-11.355	-6.265	-9.086	-22.091	-27.079	-0.207
398	0.398	-18.756	-13.228	-20.309	0.06	-10.464	-3.362	-28.267	12.724
399	0.399	-18.226	-7.476	-12.034	-8.281	-5.648	-16.166	-27.312	24.894
400	0.4	-12.273	-33.852	-11.11	-13.518	-8.954	-18.512	-20.554	39.195
401	0.401	-19.677	-22.698	-12.103	-10.623	-6.074	-12.133	-18.066	37.229
402	0.402	-14.89	-19.493	-9.603	-23.811	-9.576	-2.459	-9.19	21.32
403	0.403	-15.714	-10.263	-4.005	-33.549	-6.305	-7.686	-8.055	6.402
404	0.404	-14.983	-7.637	-5.952	-24.941	-11.169	-6.158	-9.059	-3.283
405	0.405	-16.966	-10.216	-13.334	-29.727	-13.13	0.966	-2.316	-12.004
406	0.406	-15.076	-12.632	-16.263	-34.125	-9.089	-10.867	7.329	-35.814
407	0.407	-15.705	-19.099	-12.023	-40.608	-11.627	-15.529	3.62	-87.305
408	0.408	-15.351	-36.565	-16.099	-32.283	-9.325	-2.585	-14.417	-79.965
409	0.409	-16.743	-34.299	-15.546	-16.163	-7.216	9.592	-27.231	-19.417
410	0.41	-17.95	-28.003	-13.639	-23.105	-8.986	-1.453	-24.926	4.95
411	0.411	-17.613	-18.383	-10.75	-8.222	-13.457	-6.108	-22.808	12.281
412	0.412	-13.774	-12.668	-12.136	1.452	-8.055	-1.864	-28.656	5.681
413	0.413	-14.973	-14.508	-8.855	6.649	-4.589	-5.544	-23.484	-0.351
414	0.414	-18.498	-25.643	-12.924	8.171	-10.604	-13.871	12.841	-47.036
415	0.415	-18.143	-21.507	-10.422	-7.693	-11.398	-14.848	23.817	-52.505
416	0.416	-19.355	-15.189	-12.765	-14.041	-3.481	-0.148	13.706	-7.037
417	0.417	-21.334	-16.424	-13.179	-16.541	-19.561	6.241	4.768	11.164
418	0.418	-17.901	-6.831	-12.047	-14.612	-7.968	8.18	1.263	5.765
419	0.419	-11.379	-0.537	-12.461	-16.386	-1.592	-0.519	-1.843	-9.315
420	0.42	-4.661	2.862	-11.334	-14.86	-3.534	-2.066	-2.804	13.558
421	0.421	-8.973	-2.43	-7.876	-4.852	-1.8	-6.319	-15.967	-15.424
422	0.422	-9.794	12.236	-13.333	-11.244	-9.743	2.591	-17.918	-64.524
423	0.423	-7.9	27.09	-2.536	-2.972	-2.589	-8.237	-16.213	-3.93
424	0.424	-11.224	9.615	-1.033	-8.254	1.086	-21.196	7.565	4.211
425	0.425	-10.683	-25.438	-22.75	-17.216	-2.4	-40.543	-2.506	11.581
426	0.426	-2.78	-20.41	-7.12	-30.423	-3.37	-32.981	-30.767	5.016
427	0.427	-8.802	-6.828	-9.868	-7.604	-6.276	-26.005	-57.049	-0.971
428	0.428	-11.923	-10.897	-12.421	1.673	-12.278	-19.605	-46.917	4.464
429	0.429	-10.98	-7.241	-5.478	-6.676	-13.055	-13.784	-49.946	-0.536
430	0.43	-15.262	-4.009	-11.892	-9.23	-8.214	2.1	-47.189	-32.382
431	0.431	-14.503	-7.163	-6.106	-2.329	-14.21	-0.005	-18.935	-86.495
432	0.432	-22.449	-21.312	-7.871	-0.237	-10.142	-13.515	15.094	-79.044
433	0.433	-21.497	-13.824	-12.538	-2.155	-8.206	-4.769	37.891	-32.1
434	0.434	-10.675	-11.56	-11.204	-7.362	-10.133	-6.29	41.919	-1.608
435	0.435	-6.429	-9.456	-12.382	0.573	-9.54	-10.507	23.128	3.902
436	0.436	-12.823	-15.31	-8.917	1.939	-7.012	-9.312	13.065	8.992
437	0.437	-16.314	-27.565	-16.296	3.104	-7.385	-5.798	9.984	13.475
438	0.438	-32.38	-23.001	-13.415	-0.382	-9.503	-6.724	7.284	1.12
439	0.439	-16.127	-24.459	-26.592	-14.272	-9.875	-9.575	-20.983	-10.059
440	0.44	-9.745	-20.837	-5.325	-12.243	-7.926	-8.757	-47.322	0.044
441	0.441	-7.814	-22.06	-2.63	-10.445	-11.392	-7.945	-23.567	-3.005
442	0.442	-13.042	-25.232	-0.122	-15.077	-12.725	-8.493	-7.874	-5.667
443	0.443	-11.492	-26.279	-25.872	-19.315	-8.638	-10.401	-5.128	1.904
444	0.444	-12.84	-32.378	-22.586	-22.984	-6.096	-13.278	2.439	-5.032
445	0.445	-16.514	-36.546	-6.914	-14.659	-9.359	-12.857	-4.524	-2.839
446	0.446	-17.659	-25.776	1.398	-15.612	-8.167	-10.479	-2.439	-4.701
447	0.447	-14.55	-11.504	-6.157	-6.689	-7.756	-7.528	-0.553	-13.344
448	0.448	-11.636	-5.742	-13.117	-7.822	-8.114	-13.478	-5.863	-21.232
449	0.449	-15.879	2.937	-10.993	-4.694	-10.212	-10.894	-10.55	-19.814
450	0.45	-16.634	4.452	-20.664	-11.432	-8.825	-13.156	-17.671	-18.593
451	0.451	-14.67	3.054	-25.883	1.773	-10.152	-15.028	-26.521	-12.523
452	0.452	-15.233	-16.521	-24.322	15.36	-7.797	-13.036	-20.484	-15.572
453	0.453	-19.263	-2.399	-20.053	31.262	-3.323	-7.565	-15.252	-18.459
454	0.454	-15.759	-30.662	-11.137	41.931	-2.715	0.415	-18.179	-15.939
455	0.455	-18.047	-19.437	-12.292	24.559	-9.275	-13.467	-17.465	-10.327
456	0.456	-12.214	-29.506	-19.654	-10.432	-11.772	-7.611	-16.732	-6.858
457	0.457	-24.372	-38.777	-18.691	-86.039	-9.431	-9.317	-20.196	-7.481
458	0.458	-19.114	-24.642	-5.529	-118.473	-9.987	-13.928	-10.107	-3.496
459	0.459	-14.433	3.604	-3.591	-88.8	-5.315	-9.622	-5.809	-11.466
460	0.46	-7.24	-0.065	-19.457	-26.227	-10.707	-13.246	-12.187	-10.278
461	0.461	-21.519	17.003	-4.548	-34.297	-12.62	-9.735	-6.188	-13.353
462	0.462	-11.796	7.768	-25.836	-12.166	-7.952	-12.805	-5.233	-12.355
463	0.463	-10.012	10.536	-23.114	-5.505	-9.664	-9.869	-10.105	-18.33
464	0.464	-14.613	8.077	-15.556	-23.61	-9.243	-12.367	-10.909	-16.001
465	0.465	-7.411	-22.241	-13.228	-39.988	-10.572	-10.046	-10.137	-17.963
466	0.466	-11.044	-9.791	-6.836	-4.711	-7.64	-13.535	-14.963	-17.39
467	0.467	-7.51	-13.391	-4.899	18.169	-9.548	-14.117	-4.856	-15.61
468	0.468	-4.363	-3.262	-6.636	30.596	-10.697	-15.859	2.405	-15.19
469	0.469	-5.272	-6.296	-1.984	11.87	-10.479	-7.927	-6.386	-13.84
470	0.47	-7.726	-25.972	-12.041	28.954	-8.51	-11.415	-5.115	-9.022
471	0.471	-15.013	-38.681	-5.646	-18.025	-11.581	-8.331	2.347	-5.75
472	0.472	-19.791	-26.998	-2.156	1.967	-9.621	-9.312	17.125	3.109
473	0.473	-23.99	-29.029	-1.188	-16.178	-9.219	-8.538	6.52	6.725
474	0.474	-16.577	-30.863	-4.091	0.317	-8.42	-7.771	-6.982	10.208
475	0.475	-19.418	-39.495	-3.311	5.39	-7.621	-9.724	-15.595	15.455
476	0.476	-21.879	-63.261	-8.94	-8.129	-7.413	-3.745	-36.225	10.679
477	0.477	-16.208	-18.505	-13.773	-4.033	-5.852	-7.815	-50.299	1.112
478	0.478	-15.57	-0.268	-18.411	7.236	-5.646	-12.659	-52.787	-18.363
479	0.479	-14.939	27.452	-14.339	10.552	-8.74	-13.254	-27.018	-60.891
480	0.48	-16.633	12.424	-17.809	26.251	-7.577	-13.835	-3.208	-42.646
481	0.481	-16.972	-19.444	-14.506	-16.296	-6.406	-19.624	12.457	-48.048
482	0.482	-13.636	1.327	-16.626	-58.841	-7.566	-14.011	-1.624	-53.11
483	0.483	-10.69	-2.287	-16.227	-42.364	-12.4	-9.179	-19.317	-48.638
484	0.484	-12.58	-12.279	-14.287	-27.253	-14.331	-19.253	-21.51	-27.884
485	0.485	-16.008	3.474	-10.789	-22.79	-11.043	-9.2	-19.264	-1.506
486	0.486	-15.562	0.842	-11.165	-10.396	-12.784	-10.378	-17.243	8.619
487	0.487	-16.678	-1.621	-11.534	0.812	-7.949	-16.395	-1.289	5.576
488	0.488	-14.696	10.035	-13.458	-36.945	-8.54	-21.645	-3.356	-2.7
489	0.489	-14.85	-21.816	-16.158	-72.2	-9.128	-10.834	-5.239	10.106
490	0.49	-12.861	-8.195	-11.896	-40.304	-9.52	-3.693	17.614	-1.469
491	0.491	-13.575	-4.061	-13.608	-2.802	-9.142	-4.883	-29.417	-3.561
492	0.492	-14.101	14.777	-10.09	2.191	-11.275	-3.74	-35.995	2.247
493	0.493	-13.468	11.54	-17.419	15.704	-10.892	-4.724	-17.812	-3.021
494	0.494	-15.741	8.508	-14.318	11.606	-9.735	-1.848	-1.361	-26.885
495	0.495	-20.149	-16.965	-9.47	-7.207	-8.96	-9.818	33.86	-23.693
496	0.496	-16.814	-20.201	-10.231	-10.544	-5.673	-8.887	29.399	-14.505
497	0.497	-12.701	-29.414	-15.831	-13.672	-8.577	-6.027	50.102	5.145
498	0.498	-14.007	-43.431	-10.983	-10.947	-8.967	-10.329	8.494	-7.673
499	0.499	-14.353	-30.576	-11.558	-18.5	-7.817	-12.696	-52.468	-5.261
500	0.5	-16.437	-32.813	-12.114	-25.532	-5.694	-16.217	-44.337	-15.793
501	0.501	-10.4	-26.313	-16.918	-15.035	-8.994	-6.181	-22.266	-9.924
502	0.502	-18.294	-35.902	-13.609	-13.273	-4.169	0.955	11.211	-4.662
503	0.503	-6.447	-19.953	-11.868	-8.178	-6.112	-2.756	29.397	-12.6
504	0.504	-17.437	-21.985	-8.385	-12.937	-4.375	-11.112	45.849	-16.855
505	0.505	-10.236	-16.122	-3.917	-5.944	-4.767	-8.032	20.671	-10.453
506	0.506	-13.871	-31.891	-9.307	-23.151	-3.426	-9.02	-29.688	-2.122
507	0.507	-12.66	-21.15	-11.195	-30.237	-10.022	-11.549	-36.29	0.973
508	0.508	-13.59	-11.379	-14.418	-2.502	-10.999	-15.63	-54.492	-13.753
509	0.509	-10.641	-16.511	-12.603	8.82	-8.499	-15.075	-26.822	-11.657
510	0.51	-18.53	-27.43	-12.925	5.658	-7.733	-6.383	-11.738	5.703
511	0.511	-19.447	-25.976	-5.527	2.727	-11.231	-12.4	1.792	-5.959
512	0.512	-10.51	-19.508	-17.278	-5.474	-11.823	-17.636	14.16	-12.388
513	0.513	-13.95	-15.958	-12.598	-12.931	-13.566	-8.749	10.455	-6.611
514	0.514	-12.94	-25.593	-11.205	-5.852	-11.06	-2.758	7.129	-11.864
515	0.515	-13.875	-13.767	-10.012	-7.902	-13.387	-1.8	-8.572	-22.896
516	0.516	-18.095	-15.307	-8.804	-5.884	-6.817	1.091	-45.567	-21.523
517	0.517	-17.291	-5.225	-11.852	-7.525	-5.85	-3.171	-91.088	-7.174
518	0.518	-19.2	3.698	-12.771	-12.046	-8.37	-7.236	-85.125	10.272
519	0.519	-15.883	2.561	-11.951	-19.096	-12.445	-16.717	-68.687	3.315
520	0.52	-16.441	-0.511	-12.677	-12.641	-8.972	-13.037	-53.593	9.703
521	0.521	-15.073	-13.283	-9.155	-16.067	-9.559	-16.512	-21.696	0.027
522	0.522	-15.452	-25.492	-8.543	-12.96	-7.828	-21.721	7.306	-15.858
523	0.523	-15.063	-20.823	-3.091	-8.063	-12.671	-22.681	3.624	-18.008
524	0.524	-19.511	-16.532	-10.995	-12.285	-10.74	-20.157	-20.229	-31.582
525	0.525	-14.085	-7.6	-7.879	-9.935	-7.835	-24.216	-11.011	-57.936
526	0.526	-12.147	-11.086	-14.634	-20.768	-8.221	-20.727	-8.373	-92.029
527	0.527	-18.149	4.961	-17.139	-12.871	-11.51	-10.662	4.323	-50.824
528	0.528	-14.076	-1.976	-17.9	2.953	-7.439	2.303	15.859	-23.138
529	0.529	-12.133	-16.816	-17.307	-7.695	-7.053	-6.414	34.973	-28.167
530	0.53	-15.41	-10.923	-19.229	-17.347	-10.346	-11.062	47.755	-14.657
531	0.531	-12.502	-12.617	-11.471	-15.589	-7.448	-3.898	12.756	-2.268
532	0.532	-15.014	-20.555	-14.553	-14.071	-6.291	-10.278	-22.434	-21.043
533	0.533	-14.62	-16.32	-11.635	-9.847	-6.678	-1.952	-26.84	2.751
534	0.534	-14.22	-17.527	-17.628	-13.513	-3.779	-7.169	-22.684	12.036
535	0.535	-15.375	-14.081	-13.548	-7.478	-6.49	-6.201	-18.852	3.722
536	0.536	-9.563	1.964	-15.466	6.496	-3.004	-6.966	-28.782	6.266
537	0.537	-15.177	-0.374	-13.523	0.737	-0.874	-1.334	-13.022	3.986
538	0.538	-17.118	-23.808	-8.093	2.501	-6.87	-3.257	-10.34	-2.363
539	0.539	-15.183	-14.526	-11.56	-8.539	-9.38	-13.311	-2.905	-15.887
540	0.54	-15.77	-6.216	-14.84	-4.303	-5.309	-6.128	-0.853	-10.613
541	0.541	-12.289	-3.693	-16.57	-7.952	-13.233	-14.996	13.824	10.14
542	0.542	-15.581	3.304	-8.631	-16.195	-12.26	-16.126	27.2	35.768
543	0.543	-12.685	-7.322	-9.785	-17.082	-9.353	-8.746	11.202	39.132
544	0.544	-9.985	-17	-8.819	-12.176	-11.86	-3.887	9.015	48.455
545	0.545	-15.796	-1.136	0.093	-0.701	-11.08	-4.652	3.223	34.313
546	0.546	-18.129	-11.827	1.259	-14.984	-11.652	0.96	-5.47	11.07
547	0.547	-16.204	-29.314	-6.09	-43.999	-9.699	1.548	-13.378	-35.961
548	0.548	-8.859	-3.617	-8.995	-23.298	-4.266	-5.796	-17.623	-136.779
549	0.549	-15.646	-6.947	-22.153	25.852	-10.832	-10.63	-24.044	-122.456
550	0.55	-11.403	-35.225	-31.828	72.681	-6.567	-18.56	-30.109	-56.651
551	0.551	-13.747	-16.466	-15.965	78.673	-5.776	-19.526	-20.494	-21.045
552	0.552	-15.698	-26.533	3.18	28.742	-9.25	-8.676	-11.646	11.473
553	0.553	-17.662	-29.617	5.685	8.814	-8.658	-4.406	-12.81	1.608
554	0.554	-14.776	-15.488	-5.937	39.202	-10.389	-16.204	1.153	-7.305
555	0.555	-17.322	-38.698	-16.593	11.517	-7.866	-20.849	14.722	0.804
556	0.556	-19.67	-35.585	-34.022	-64.173	-8.247	-19.498	-4.642	8.16
557	0.557	-16.795	-32.881	-41.002	-226.949	-11.143	-15.827	-17.489	14.751
558	0.558	-19.53	-15.068	-30.375	-203.744	-5.143	-9.842	-15.253	20.764
559	0.559	-14.529	-12.713	-20.721	-140.256	-9.397	-12.949	-8.983	26.178
560	0.56	-16.495	-10.577	-12.034	-82.565	-8.62	-11.995	-10.982	11.076
561	0.561	-13.622	6.851	-10.505	-30.091	-10.549	-14.511	-9.28	-2.471
562	0.562	-15.009	-0.14	-9.165	17.516	-15.198	-10.449	-4.621	-14.87
563	0.563	-14.65	10.493	-8.029	3.159	-7.463	-12.39	-5.952	-18.578
564	0.564	-11.793	12.42	2.789	16.274	-10.567	-11.818	-17.75	-35.631
565	0.565	-12.993	-6.951	-10.201	4.433	-7.667	-6.408	-13.096	-44.949
566	0.566	-12.649	-9.473	-8.484	15.232	-11.929	-14.356	-8.862	-42.277
567	0.567	-10.574	-16.464	-10.054	5.325	-9.609	-15.329	-7.737	-34.762
568	0.568	-12.563	-14.342	-11.424	14.178	-4.773	-14.373	-25.809	-13.675
569	0.569	-12.809	-20.164	-12.618	22.238	-5.366	-8.383	-38.626	-5.366
570	0.57	-11.313	-14.981	-13.809	29.519	-7.125	-14.006	-8.263	-2.856
571	0.571	-14.453	-7.107	-4.168	22.874	-5.783	-15.948	-12.328	8.768
572	0.572	-12.57	-28.863	-7.872	-7.581	-9.09	-8.6	-23.523	10.883
573	0.573	-16.881	-32.054	-9.075	-2.231	-8.721	-7.64	0.341	8.916
574	0.574	-13.45	-23.825	-6.02	12.812	-13.19	-5.13	3.478	7.119
575	0.575	-13.121	-0.686	-8.977	26.302	-10.305	-7.464	-4.822	-0.874
576	0.576	-11.048	-3.876	-8.254	38.639	-9.924	-0.899	-12.336	-22.61
577	0.577	-16.325	-6.688	-15.648	34.896	-13.234	-3.427	-14.622	-50.918
578	0.578	-15.806	-24.575	-16.663	-2.895	-6.685	-2.651	-29.473	-47.25
579	0.579	-20.512	-31.645	-12.454	-28.107	-7.679	-7.482	-42.945	-30.193
580	0.58	-15.156	-16.874	-18.125	-14.618	-5.17	-12.132	-34.159	-33.273
581	0.581	-14.637	-3.456	-11.608	-10.623	-5.961	-16.204	-23.031	-19.129
582	0.582	-16.635	19.262	-14.174	-29.484	-10.81	-8.268	-41.747	-6.33
583	0.583	-19.601	22.25	-6.876	-39.673	-10.236	-7.114	-80.229	0.652
584	0.584	-17.148	-3.36	-13.68	-36.661	-10.828	-8.086	-107.885	7.053
585	0.585	-19.538	-13.5	-12.954	-28.382	-10.456	-7.131	-62.418	5.101
586	0.586	-13.024	-22.869	-7.389	-20.893	-9.122	-16.817	-7.524	-7.123
587	0.587	-12.108	-25.662	-12.268	4.782	-7.014	-13.145	88.781	-11.815
588	0.588	-16.431	-28.226	-18.311	1.443	-9.741	-11.985	128.181	-10.529
589	0.589	-12.436	-44.546	-14.281	-7.841	-10.923	-12.964	211.538	-24.901
590	0.59	-15.985	-42.496	-13.738	-16.172	-12.498	-17.818	135.632	-30.745
591	0.591	-17.982	-52.247	-9.131	-28.956	-8.064	-15.309	27.038	-57.088
592	0.592	-15.131	-25.996	-10.908	-26.677	-7.511	-11.264	-16.132	-38.323
593	0.593	-13.832	-14.84	-10.555	-11.84	-10.439	-9.345	-55.623	-7.359
594	0.594	-19.305	-18.191	-17.941	-13.818	-6.984	-0.642	-91.269	13.337
595	0.595	-17.423	-2.607	-10.624	-15.615	-8.359	-1.805	-58.801	16.995
596	0.596	-15.536	11.415	-13.553	-1.362	-14.186	-9.166	-68.722	6.885
597	0.597	-13.847	-16.946	-12.808	8.244	-11.884	-10.136	-42.071	3.72
598	0.598	-13.528	-20.748	-13.616	2.933	-11.325	-9.368	-34.01	-4.714
599	0.599	-13.971	-17.531	-14.24	-8.122	-5.337	-11.705	-41.42	-7.412
600	0.6	-11.128	-20.731	-9.641	-12.352	-12.712	-11.149	-21.543	-9.866
601	0.601	-13.902	-18.123	-7.954	-11.153	-7.893	-11.759	-3.413	-12.037
602	0.602	-10.48	-30.984	-10.507	-17.143	-7.137	-8.878	-19.905	-10.111
603	0.603	-13.422	-5.329	-10.912	-14.115	-9.479	-10.237	-35.038	-4.878
604	0.604	-13.078	-15.468	-9.776	-9.363	-6.017	-10.625	-21.513	-3.342
605	0.605	-13.505	-12.41	-10.191	-1.448	-7.39	-7.159	-17.456	-16.328
606	0.606	-15.67	-4.142	-15.279	-17.559	-7.984	-6.795	1.306	-18.081
607	0.607	-18.022	-8.061	-14.76	-20.009	-8.582	-3.127	11.335	-19.638
608	0.608	-14.756	-20.871	-13.081	-22.371	-11.114	-9.52	26.965	-15.403
609	0.609	-14.397	-4.641	-12.724	-24.464	-7.835	-7.012	6.419	-11.362
610	0.61	-20.414	-15.294	-15.051	-36.718	-10.758	-12.64	-1.921	-7.693
611	0.611	-17.918	13.726	-14.677	-15.987	-4.775	-14.579	-35.424	-8.876
612	0.612	-15.617	1.365	-15.854	1.31	-4.021	-13.998	-30.991	-1.578
613	0.613	-4.796	-2.277	-15.486	-1.297	-4.81	-5.101	-18.618	-6.48
614	0.614	-12.741	-5.543	-12.031	-8.76	-6.754	-3.944	-22.303	-7.31
615	0.615	-11.399	-8.598	-10.894	-11.008	-7.346	-2.779	-5.293	-8.112
616	0.616	-7.731	-0.255	-14.614	-13.069	-5.608	-12.447	-14.588	-10.041
617	0.617	-8.898	-13.045	-21.044	-7.189	-6.971	-11.281	-0.459	-18.736
618	0.618	-11.997	-6.097	-7.925	1.584	-2.529	-17.274	-2.975	-5.532
619	0.619	-11.031	4.558	-9.897	-3.006	-3.113	-20.361	3.984	-21.324
620	0.62	-18.971	6.522	-8.214	-7.223	-5.635	-17.439	6.107	-31.901
621	0.621	-11.616	4.781	-12.919	-6.049	-5.252	-18.207	4.197	-18.306
622	0.622	-12.587	0.139	-2.91	-7.247	-4.101	-15.882	-4.479	-13.031
623	0.623	-13.355	-1.219	-4.122	-19.126	-9.334	-13.93	0.181	4.441
624	0.624	-12.575	-10.061	-3.002	-17.619	-8.754	-5.203	-6.953	-2.493
625	0.625	-11.979	-1.677	-6.15	-21.907	-16.112	-4.016	-10.623	-13.11
626	0.626	-15.253	-4.689	-20.902	-13.028	-5.281	-3.026	-14.136	-26.641
627	0.627	-12.329	-15.461	-14.565	-16.539	-1.023	-7.843	-19.383	-17.939
628	0.628	-10.954	-11.134	-12.684	-6.902	-4.702	-5.302	-34.088	-19.522
629	0.629	-9.58	-4.694	-4.012	-13.393	-20.376	-6.062	-27.694	-12.379
630	0.63	-15.365	-5.816	-2.502	-10.04	-13.985	-7.992	-41.207	-3.467
631	0.631	-13.01	-19.729	-9.704	5.918	-15.914	-12.625	-35.917	-6.928
632	0.632	-14.914	-33.223	-8.571	31.571	-17.654	-10.885	-34.286	-14.245
633	0.633	-15.461	-59.461	-26.599	-6.226	-13.015	-8.36	-18.366	0.519
634	0.634	-11.362	-40.596	-13.853	-41.49	-8.758	-7.956	13.553	19.745
635	0.635	-14.804	-30.479	-11.568	-18.696	-7.599	-10.845	54.769	12.27
636	0.636	-22.121	-14.777	-17.983	-6.372	-6.438	-16.053	38.428	14.661
637	0.637	-14.725	-45.906	-12.2	-25.201	-9.534	-14.113	43.639	16.841
638	0.638	-11.779	-41.811	-17.436	-63.003	-12.432	-9.461	11.97	-12.14
639	0.639	-14.249	-15.464	-15.891	-47.983	-8.178	-12.354	-0.134	-32.803
640	0.64	-16.528	-12.139	-17.251	-34.525	-13.8	-13.697	-18.607	-36.464
641	0.641	-21.329	-15.192	-18.434	-5.587	-8.965	-9.235	-21.788	-33.178
642	0.642	-17.995	-12.466	-12.451	5.482	-9.537	-10.957	-18.719	-23.9
643	0.643	-16.213	-25.187	-15.564	-11.694	-4.12	-12.29	-16.075	-21.191
644	0.644	-14.81	-4.011	-10.745	3.887	-12.056	-11.883	-13.646	-18.674
645	0.645	-22.12	15.799	-15.011	18.008	-8.959	-9.73	-16.114	-16.353
646	0.646	-16.852	3.097	-14.242	5.288	-9.925	-10.091	-18.397	-18.482
647	0.647	-2.092	5.49	-16.181	-1.619	-5.668	-8.912	-12.667	-12.659
648	0.648	-8.426	-17.878	-10.187	-29.281	-11.278	-8.123	-21.354	-7.358
649	0.649	-10.307	4.012	-15.802	-32.959	-7.792	-3.666	-19.746	-8.869
650	0.65	-5.029	-15.714	-10.966	-15.963	-5.862	-5.606	-12.501	-16.014
651	0.651	-9.615	-8.16	-11.551	-6.722	-7.613	-9.661	-16.084	-9.62
652	0.652	-28.332	-15.109	-13.296	7.362	-7.998	-14.477	-9.992	-3.624
653	0.653	-20.735	-17.239	-9.814	-0.214	-6.646	-12.52	-21.724	-0.536
654	0.654	-18.359	-30.744	-17.167	-35.247	-9.547	-7.086	-20.088	-5.4
655	0.655	-20.438	-25.506	-1.091	-30.192	-10.703	-3.594	-9.948	-9.687
656	0.656	-22.325	-17.564	-8.04	-7.34	-7.22	-12.283	-6.173	-10.476
657	0.657	-20.54	-16.193	-5.912	-3.301	-10.121	-8.779	-4.88	-0.995
658	0.658	-15.847	-7.275	-19.46	0.345	-8.961	-3.534	-12.098	-4.65
659	0.659	-17.16	-18.097	-28.162	3.628	-4.702	-0.609	-14.879	-20.299
660	0.66	-13.438	-13.795	-10.734	-5.626	-7.218	-10.256	-10.571	-22.411
661	0.661	-9.91	-28.109	-8.403	-2.92	-5.861	-13.908	-11.324	-4.993
662	0.662	-12.958	-37.755	-6.262	-0.379	-11.659	-5.564	-9.414	-7.326
663	0.663	-15.812	-18.367	-0.442	-7.3	-9.327	-8.642	-14.064	-13.734
664	0.664	-9.752	-31.103	-2.168	-0.865	-8.736	-13.461	-8.633	-38.952
665	0.665	-13.765	-24.088	-0.596	-14.372	-12.019	-12.67	-13.438	-56.053
666	0.666	-14.298	7.882	-1.918	-19.561	-10.276	-14.985	-12.813	-40.459
667	0.667	-13.671	3.472	-8.272	-24.194	-6.787	-14.399	-8.712	-43.252
668	0.668	-15.374	-17.211	-14.236	-17.018	-8.141	-13.805	-11.185	-40.838
669	0.669	-10.497	-28.418	1.872	-8.108	-6.975	-15.552	-13.468	-19.841
670	0.67	-13.749	2.573	-0.414	5.072	-9.684	-7.62	-12.263	-0.193
671	0.671	-10.821	6.642	-2.499	24.449	-4.654	-6.453	-17.45	2.286
672	0.672	-16.591	-4.58	-12.141	16.937	-9.297	-11.674	-6.575	-4.664
673	0.673	-15.784	-49.273	-20.81	-13.419	-13.363	-12.63	1.358	5.998
674	0.674	-19.235	-31.072	-9.736	-17.448	-12.014	-16.87	14.306	4.072
675	0.675	-15.915	-25.639	-19.762	-21.061	-5.629	-14.523	30.159	2.328
676	0.676	-16.467	-10.498	-13.341	-17.7	-11.637	-9.655	10.986	3.864
677	0.677	-17.795	-14.911	-14.48	-20.723	-9.309	-15.63	-12.259	11.001
678	0.678	-13.318	-10.821	-26.254	-0.91	-7.372	-6.701	-21.567	4.59
679	0.679	-15.033	0.413	-18.282	1.692	-10.658	-5.52	-41.336	-1.421
680	0.68	-17.524	24.233	-16.878	-9.841	-10.09	-12.864	-43.869	-11.12
681	0.681	-14.21	2.382	-20.505	-20.409	-6.61	-3.96	-36.926	-9.972
682	0.682	-15.351	-11.749	-16.984	-49.368	-4.287	-7.45	-13.517	-15.996
683	0.683	-14.95	-24.508	-13.846	-53.329	-8.349	-12.673	20.934	-21.238
684	0.684	-16.87	-12.894	-8.982	-34.472	-6.989	-11.695	7.412	-22.201
685	0.685	-12.011	2.031	-14.94	-3.471	-8.334	-12.459	-38.409	-22.958
686	0.686	-10.059	-7.591	-14.119	0.657	-7.155	-8.389	-44.354	-17.352
687	0.687	-10.633	-9.256	-24.916	19.543	-9.849	-6.444	-49.747	-17.94
688	0.688	-16.036	-4.589	-29.511	16.324	-4.799	-8.368	-54.759	-11.957
689	0.689	-9.441	-17.529	-19.4	13.244	-1.491	-8.936	-41.224	0.195
690	0.69	-8.651	-15.736	-2.313	4.951	-8.047	-11.438	21.263	12.334
691	0.691	-14.249	5.04	-4.581	43.491	-14.028	-13.748	30.129	1.259
692	0.692	-9.405	-3.228	-6.649	27.114	-5.102	-11.602	21.967	8.387
693	0.693	-15.39	-20.985	-4.643	-8.016	-8.564	-7.916	14.59	22.694
694	0.694	-14.603	-13.964	-16.774	-76.642	-7.57	-7.524	48.044	24.628
695	0.695	-11.107	-7.479	-12.063	-106.142	-10.456	-11.575	78.404	8.756
696	0.696	-17.108	-5.419	-13.355	-79.33	-11.21	-11.171	6.193	-23.17
697	0.697	-16.33	-14.022	-9.614	-22.341	-10.415	-8.844	-43.182	-73.475
698	0.698	-16.895	3.497	-10.715	-14.912	-9.81	-2.265	-52.107	-39.96
699	0.699	-16.304	5.926	-9.683	5.062	0.276	2.572	-60.263	-21.722
700	0.7	-19.204	3.909	-4.783	11.134	-3.96	-10.578	-38.222	-16.267
701	0.701	-17.844	-9.582	-5.499	5.798	-10.319	-20.25	-18.308	-11.212
702	0.702	-10.494	-4.281	-9.499	-9.252	-6.812	-15.03	-12.329	-6.735
703	0.703	-17.864	-24.914	-11.374	-22.76	-12.015	-10.395	-28.784	5.665
704	0.704	-14.966	-10.707	-18.664	-35.146	-12.964	-6.147	-3.634	1.992
705	0.705	-14.194	-8.124	-19.567	-16.413	-8.691	-12.537	-17.175	-21.819
706	0.706	-11.879	-15.002	-6.335	7.388	-10.995	-13.698	-29.543	-31.111
707	0.707	-18.465	-21.313	-4.337	10.56	-9.042	-10.61	-25.854	-45.247
708	0.708	-10.532	-30.926	-9.504	-9.119	-12.319	-17.388	-8.812	-37.727
709	0.709	-13.623	-39.542	-11.005	-37.346	-8.243	-19.908	25.639	-21.516
710	0.71	-18.461	-15.65	-9.614	-3.27	-11.713	-17.592	30.084	-6.641
711	0.711	-17.682	-18.872	-10.723	-7.705	-11.317	-14.121	34.159	-0.817
712	0.712	-16.904	-34.503	-11.831	-11.693	-13.433	-8.136	15.417	7.951
713	0.713	-18.84	-37.188	-10.815	-15.29	-13.042	-4.078	5.399	25.454
714	0.714	-18.266	-44.691	-13.664	-11.952	-11.873	-3.497	-16.437	23.242
715	0.715	-15.364	-33.074	-17.877	-8.821	-7.026	1.135	-13.717	21.191
716	0.716	-14.021	-26.644	-18.604	10.958	-8.96	-6.618	-16.271	11.566
717	0.717	-10.744	-20.768	-20.505	8.466	-7.019	-11.859	-14.004	13.393
718	0.718	-14.82	-8.535	-15.83	15.431	-7.594	-1.039	-16.206	11.929
719	0.719	-15.224	-10.086	-9.227	-3.742	-6.238	-5.313	-18.183	-9.645
720	0.72	-10.785	2.846	-13.451	-11.334	-6.623	-9.007	-16.443	-56.534
721	0.721	-16.222	-2.382	-9.355	-18.326	-9.527	-7.854	-21.053	-76.329
722	0.722	-14.3	-16.699	-7.396	-11.93	-6.819	-10.962	0.672	-58.027
723	0.723	-16.251	-14.755	-12.027	-21.588	-7.213	-13.884	9.99	-30.275
724	0.724	-14.529	-23.457	-7.959	-37.433	-9.352	-13.135	-4.13	-25.155
725	0.725	-14.16	-37.799	-9.302	-35.29	-7.422	-17.222	-11.663	-20.627
726	0.726	-15.529	-28.18	-9.686	-21.755	-9.937	-13.754	-9.337	-16.492
727	0.727	-13.415	-19.538	-10.057	-20.024	-5.106	-18.405	-15.755	-5.202
728	0.728	-15.36	1.088	-12.757	-18.484	-9.945	-10.672	-13.86	-15.207
729	0.729	-13.429	-1.711	-16.242	-14.227	-6.657	-5.453	-15.644	0.5
730	0.73	-18.272	-4.32	-15.844	-7.813	-7.245	-2.556	-14.127	-2.187
731	0.731	-13.449	2.569	-10.605	5.355	-9.766	-1.794	-18.4	0.344
732	0.732	-11.519	-16.711	-12.529	-10.508	-9.386	-9.162	-19.553	-11.239
733	0.733	-13.278	-14.338	-10.578	-25.409	-6.489	-14.012	-22.968	-17.588
734	0.734	-15.807	-7.514	-12.295	-4.121	-7.665	-13.255	-17.67	-15.613
735	0.735	-15.436	-18.299	-13.627	-6.805	-12.708	-12.497	-6.804	-6.861
736	0.736	-12.544	-20.36	-11.29	-35.013	-9.432	-17.345	-11.078	-8.37
737	0.737	-14.487	5.799	-13.398	-8.648	-13.507	-15.419	-14.76	-4.084
738	0.738	-13.334	9.333	-14.553	15.208	-13.133	-11.363	-18.225	-7.727
739	0.739	-16.834	5.913	-17.258	18.344	-13.532	-14.857	-19.174	-6.526
740	0.74	-16.452	-9.891	-15.113	26.706	-10.639	-12.549	-18.185	-9.582
741	0.741	-12.397	-1.698	-18.373	3.517	-10.274	-12.951	-17.342	-8.569
742	0.742	-17.251	0.707	-18.731	-12.097	-9.134	-7.749	-18.059	-11.062
743	0.743	-13.971	-15.669	-12.712	-14.779	-8.375	-5.828	-8.541	-15.104
744	0.744	-13.409	-34.99	-11.926	-32.593	-7.04	-13.203	-7.395	-7.139
745	0.745	-7.614	-42.679	-12.692	-21.052	-7.247	-14.187	-6.281	-10.223
746	0.746	-9.94	-35.836	-12.102	-23.261	-8.806	-4.533	-5.301	-13.139
747	0.747	-11.887	-29.578	-10.155	-17.497	-8.632	-0.873	-2.435	-22.854
748	0.748	-15.189	-47.114	-9.561	-8.765	-11.742	-4.367	-3.272	-24.088
749	0.749	-13.458	-30.981	-12.069	-32.531	-6.92	-11.73	-5.637	-13.275
750	0.75	-13.853	0.832	-6.643	-22.405	-11.569	-10.768	-0.817	-6.125
751	0.751	-11.54	-12.848	-13.212	12.084	-9.839	-6.529	-2.736	-2.453
752	0.752	-16.385	-17.055	-12.432	16.582	-8.498	-7.327	-10.434	8.39
753	0.753	-16.964	-20.861	-13.205	29.008	-6.191	-6.763	-13.502	12.657
754	0.754	-16.382	-17.71	-18.046	25.339	-5.818	-8.707	-20.275	11.514
755	0.755	-12.892	-27.111	-13.413	-5.642	-9.511	-11.621	-17.74	0.694
756	0.756	-15.217	-7.484	-12.84	-51.514	-7.192	-11.251	-8.82	2.046
757	0.757	-15.601	-0.041	-10.321	-33.278	-6.042	-12.634	-7.653	19.076
758	0.758	-18.314	-21.223	-10.708	-5.521	-5.663	-9.754	-6.702	21.389
759	0.759	-14.833	-24.027	-7.81	-0.355	-5.274	-7.864	-1.831	-10.543
760	0.76	-16.001	-6.301	-8.202	-13.853	-5.09	-12.167	-11.398	-42.454
761	0.761	-14.085	0.612	-9.372	-59.691	-9.556	-11.815	-25.61	-54.821
762	0.762	-14.489	6.955	-7.835	-53.711	-6.271	-13.202	-31.26	-66.041
763	0.763	-12.378	1.104	-11.718	-26.066	-9.184	-19.796	-18.953	-76.106
764	0.764	-13.753	16.955	-9.212	-11.045	-9.596	-10.895	4.933	-47.841
765	0.765	-10.091	-14.98	-14.65	-24.611	-6.319	-9.741	35.907	-21.526
766	0.766	-11.455	-19.409	-8.085	-12.178	-9.237	-8.786	39.855	-24.837
767	0.767	-13.598	-6.981	-12.373	6.657	-7.32	-5.903	43.292	-15.594
768	0.768	-11.676	4.285	-11.636	16.778	-6.174	-6.698	5.433	-18.345
769	0.769	-12.855	14.4	-11.093	38.733	-8.301	-7.489	-29.906	-25.936
770	0.77	-13.064	-1.25	-14.392	19.053	-8.109	-9.44	-52.895	-9.739
771	0.771	-15.792	-15.342	-12.659	-9.171	-6.759	-7.509	-57.07	9.339
772	0.772	-17.75	-33.112	-12.3	-27.94	-6.186	-6.938	-23.076	22.027
773	0.773	-13.514	-58.863	-10.984	-51.712	-7.742	-3.462	-0.298	10.374
774	0.774	-17.61	-14.17	-8.897	-36.02	-10.844	-8.884	-4.428	8.228
775	0.775	-17.255	16.206	-9.324	-10.481	-11.241	-12.377	6.726	2.413
776	0.776	-15.938	21.609	-15.178	-7.225	-10.086	-15.684	9.929	0.664
777	0.777	-20.816	16.586	-11.152	-10.374	-12.802	-16.279	-5.821	2.205
778	0.778	-20.273	12.162	-9.251	-2.124	-10.672	-11.449	-8.616	9.365
779	0.779	-19.732	8.155	-12.581	-25.409	-9.325	-12.031	-26.493	2.953
780	0.78	-12.809	-3.023	-13.199	-16.182	-10.684	-11.447	-28.844	-3.085
781	0.781	-17.702	0.287	-13.632	-18.914	-7.402	-5.634	-31.007	-17.071
782	0.782	-9.815	-2.782	-13.282	-26.458	-7.801	-11.242	-52.33	-26.803
783	0.783	-12.961	-16.86	-18.156	-14.839	-5.876	-10.661	-26.839	-28.599
784	0.784	-12.039	-14.289	-13.548	-12.7	-9.364	-11.247	-3.107	-27.099
785	0.785	-14.613	-21.239	-11.851	-6.9	-8.207	-15.305	-0.073	-19.965
786	0.786	-15.441	-6.356	-16.736	-5.201	-10.926	-11.815	-8.436	-5.675
787	0.787	-17.433	-27.679	-10.786	-3.72	-10.549	-11.427	-21.249	-11.528
788	0.788	-14.202	-36.011	-11.612	-5.129	-8.429	-11.808	-14.32	-13.339
789	0.789	-18.316	-43.545	-12.239	-14.063	-9.79	-9.086	0.542	-8.784
790	0.79	-15.862	-36.57	-12.859	-17.602	-5.539	-10.241	2.439	-10.22
791	0.791	-14.57	-34.462	-16.952	-18.632	-10.968	-5.392	4.149	-6.612
792	0.792	-15.784	-32.565	-12.149	-9.844	-9.037	-10.221	2.561	-7.834
793	0.793	-13.907	-9.737	-8.887	-8.808	-8.461	-4.207	24.195	-13.119
794	0.794	-18.999	-19.055	-15.486	0.749	-12.528	-8.25	52.418	-6.379
795	0.795	-20.999	-27.422	-12.986	4.289	-15.051	-7.658	-4.321	-5.598
796	0.796	-16.999	-19.907	-17.066	7.671	-7.702	-10.936	-28.737	-11.2
797	0.797	-15.714	-31.54	-15.15	0.194	-10.801	-14.983	-36.122	-10.629
798	0.798	-15.396	-12.407	-13.232	-8.817	-7.909	-11.49	-42.735	-15.287
799	0.799	-16.641	-14.964	-12.665	-17.245	-10.436	-11.87	-48.773	-11.237
800	0.8	-16.341	-8.008	-14.041	-1.299	-9.286	-12.449	-43.397	-10.853
801	0.801	-16.038	-10.133	-12.699	-17.667	-11.623	-12.058	-38.41	-17.236
802	0.802	-16.505	-15.551	-13.875	-24.136	-6.795	-11.668	-15.617	-18.005
803	0.803	-21.429	-17.496	-11.959	-6.807	-11.451	-12.817	-3.278	-18.759
804	0.804	-20.925	-22.733	-10.041	4.719	-8.558	-8.554	-0.227	-23.196
805	0.805	-12.289	-14.8	-13.548	6.743	-14.372	-7.967	-11.501	-22.611
806	0.806	-15.831	-21.965	-13.17	-22.414	-8.772	-0.043	-8.264	-25.919
807	0.807	-14.924	-30.854	-10.473	-52.572	-8.201	-3.533	13.538	-19.362
808	0.808	-10.151	-20.014	-12.614	-98.577	-16.918	8.268	-17.701	-15.123
809	0.809	-10.991	-27.196	-14.56	-31.539	-3.768	3.617	-55.316	-15.924
810	0.81	-5.435	-18.305	-11.082	13.053	-2.04	-3.552	-50.343	-5.145
811	0.811	-8.979	-21.789	-10.705	37.315	-9.987	-4.715	-82.322	5.8
812	0.812	-8.454	-20.835	-11.1	29.805	-5.748	-15.554	-53.319	7.066
813	0.813	-10.248	-31.701	-13.046	49.607	6.04	-22.727	-26.984	-1.912
814	0.814	-13.783	-33.076	-8.221	-5.441	-5.007	-16.36	17.749	-3.132
815	0.815	-17.126	-29.401	-14.818	-57.174	-0.762	-10.357	109.308	-2.163
816	0.816	-13.112	-28.306	-1.681	-50.674	-1.938	-11.312	175.134	0.766
817	0.817	-13.548	-14.405	0.235	-44.728	-5.437	-14.192	43.922	-8.854
818	0.818	-14.95	-8.622	1.955	-61.182	-19.385	-9.91	26.496	-15.129
819	0.819	-17.126	10.714	-18.77	-46.081	-13.591	-13.95	42.324	-18.49
820	0.82	-13.494	8.173	-21.499	-23.236	-11.861	-24.776	-0.882	-25.755
821	0.821	-14.892	1.183	-3.711	-2.563	-10.328	-16.842	-40.418	-20.835
822	0.822	-16.093	24.536	3.257	-21.404	-8.987	-18.192	-28.662	-26.758
823	0.823	-10.129	21.374	-3.138	-11.402	-10.159	-19.352	-17.835	-16.044
824	0.824	-10.935	7.157	-5.066	-2.155	-9.013	-11.028	-27.705	-14.649
825	0.825	-8.644	4.592	-3.312	23.342	-9.998	-5.81	-18.808	-10.951
826	0.826	-10.608	-7.025	-14.337	40.37	-10.983	-4.855	-26.933	-7.47
827	0.827	-13.923	-13.422	-18.598	43.477	-13.514	-10.871	-19.572	-6.51
828	0.828	-14.523	-23.122	-14.919	23.728	-9.471	-10.11	-26.163	2.378
829	0.829	-12.026	-17.911	-18.403	16.168	-8.907	-9.547	-56.549	18.041
830	0.83	-8.744	-0.508	-11.048	-18.86	-6.985	-11.493	-40.117	15.896
831	0.831	-13.584	-7.5	-13.947	-33.941	-6.417	-9.766	-35.1	10.075
832	0.832	-13.011	-39.46	-16.464	-47.472	-7.78	-11.125	-12.27	-5.825
833	0.833	-19.587	-35.055	-14.134	-51.53	-10.106	-9.774	0.1	-16.495
834	0.834	-11.646	2.44	-9.3	-17.444	-11.278	-15.574	-3.558	-30.061
835	0.835	-16.861	17.504	-8.722	5.407	-9.356	-13.25	-13.58	-17.901
836	0.836	-13.948	21.906	-6.98	1.352	-6.655	-9.771	-16.634	-6.903
837	0.837	-14.713	9.5	-7.369	5.042	-9.569	-10.354	-19.315	8.948
838	0.838	-22.05	-16.87	-13.755	-4.99	-10.739	-10.941	-16.782	15.318
839	0.839	-15.256	-20.221	-19.751	4.338	-8.808	-7.457	-14.43	1.767
840	0.84	-14.461	-10.993	-23.816	1.656	-3.965	-8.801	-16.513	-14.078
841	0.841	-20.055	3.101	-17.236	14.459	-8.801	-6.66	-6.787	-20.425
842	0.842	-18.087	-25.186	-19.756	2.867	-8.223	-7.804	-4.985	-22.342
843	0.843	-14.766	-21.516	-20.529	-7.748	-8.799	-12.833	-6.479	-41.699
844	0.844	-11.824	-18.217	-19.944	-5.786	-6.285	-9.539	-5.058	-59.526
845	0.845	-10.43	-27.489	-18.01	-25.086	-8.607	-10.116	-8.663	-52.571
846	0.846	-10.003	-24.739	-13.945	-7.212	-11.509	-7.604	-9.809	-29.173
847	0.847	-14.017	-11.903	-12.587	-14.117	-5.499	-1.222	-6.723	-26.089
848	0.848	-6.025	-9.535	-14.903	-11.94	-8.006	-5.494	-5.764	-17.754
849	0.849	-4.807	-20.112	-10.056	-17.699	-5.672	-7.823	-4.981	-15.233
850	0.85	-9.974	-10.369	-13.332	-12.424	-6.246	-8.411	-2.626	-12.906
851	0.851	-12.82	-22.474	-15.059	-13.905	-9.524	-6.478	-7.407	-10.768
852	0.852	-11.983	-17.749	-10.208	-12.491	-7.776	-15.383	-10.63	-16.574
853	0.853	-19.275	-19.031	-10.781	-13.598	-8.154	-8.995	-12.293	-11.35
854	0.854	-20.178	-25.351	-9.031	-10.036	-10.471	-12.478	-10.881	-6.707
855	0.855	-26.115	-26.44	-14.825	-17.304	-9.298	-0.669	-3.506	0.449
856	0.856	-23.72	-25.402	-10.753	-16.242	-10.455	-5.31	12.555	1.614
857	0.857	-17.07	-14.513	-8.808	-11.918	-11.602	-9.556	19.531	5.096
858	0.858	-16.229	-13.118	-10.737	-7.802	-9.465	-5.879	4.659	4.137
859	0.859	-18.475	-21.962	-12.466	-7.189	-7.528	-4.711	-5.016	3.189
860	0.86	-14.916	-18.419	-8.975	-10.369	-8.87	-14.388	-20.895	5.716
861	0.861	-15.419	-6.559	-12.254	-8.48	-8.273	-13.236	-40.046	4.958
862	0.862	-15.926	1.422	-9.338	-13.164	-7.104	-4.931	-63.276	-2.959
863	0.863	-14.503	-17.297	-9.715	-20.39	-10.185	-3.988	-47.571	-10.303
864	0.864	-12.109	-24.8	-5.449	-25.104	-13.066	-16.791	-16.359	-25.016
865	0.865	-11.66	0.996	-5.048	-13.611	-7.834	-22.033	-3.877	-18.641
866	0.866	-12.755	-29.917	-4.657	-21.505	-9.755	-26.687	7.496	-39.943
867	0.867	-14.624	-25.791	-7.545	-43.129	-9.164	-22.437	4.361	-65.505
868	0.868	-11.648	-22.028	-9.47	-39.967	-9.738	-21.285	-4.92	-62.239
869	0.869	-13.517	-11.893	-8.299	-25.781	-11.094	-10.452	-19.07	-27.815
870	0.87	-12.292	-27.472	-13.151	-7.884	-7.799	-3.299	-16.564	-5
871	0.871	-15.705	-1.828	-23.998	-0.808	-8.176	-6.986	-9.652	7.36
872	0.872	-16.992	-11.824	-12.96	-15.582	-10.097	-5.822	-7.609	11.024
873	0.873	-14.027	-2.458	-23.011	-32.895	-7.374	-6.788	2.007	14.294
874	0.874	-14.353	0.294	-21.843	-2.39	-7.165	-3.884	0.221	17.389
875	0.875	-13.131	-17.502	-15.842	-14.66	-6.958	-4.646	-1.369	20.105
876	0.876	-12.296	-15.184	-10.616	-18.208	-7.145	-3.856	-5.657	12.57
877	0.877	-16.695	-13.067	-11.591	-1.049	-3.86	-7.326	-4.531	10.275
878	0.878	-13.357	-26.612	-7.341	8.354	-5.995	-1.315	-12.88	3.909
879	0.879	-17.373	-28.355	-11.409	-17.105	-7.929	-8.655	-7.678	-5.731
880	0.88	-13.844	-23.699	-13.344	-13.745	-9.08	-5.742	-6.746	-14.406
881	0.881	-11.47	-16.511	-8.694	-10.611	-9.257	-11.74	-9.271	-12.829
882	0.882	-12.588	-2.185	-14.106	-2.248	-13.109	-15.798	-8.486	-19.983
883	0.883	-16.218	-7.979	-7.524	-4.718	-5.152	-22.376	-10.385	-21.151
884	0.884	-15.792	-16.699	-4.997	6.943	-6.291	-16.373	-10.92	-5.499
885	0.885	-14.587	-2.397	-7.313	13.41	-9.362	-12.309	-10.299	0.859
886	0.886	-12.611	-12.093	-9.235	7.7	-8.369	-10.367	-6.788	-4.959
887	0.887	-17.602	0.086	-7.288	-8.088	-9.103	-7.062	-5.4	-13.668
888	0.888	-15.63	7.987	-11.337	-14.409	-9.846	-13.618	-10.209	-24.688
889	0.889	-15.015	6.579	-8.816	-8.555	-17.754	-17.852	-13.462	-40.549
890	0.89	-9.166	-5.285	-10.169	-10.248	-10.367	-18.6	-16.332	-46.932
891	0.891	-18.03	-0.695	-10.556	0.833	-9.372	-17.985	-24.231	-21.783
892	0.892	-14.519	-13.723	-10.937	-0.463	-11.862	-7.895	-20.705	-4.765
893	0.893	-17.589	-8.584	-11.316	0.736	-6.231	-6.509	-17.565	4.517
894	0.894	-18.53	-19.664	-12.852	-14.927	-9.698	-10.166	-10.749	-3.813
895	0.895	-15.988	-38.471	-12.065	-25.537	-10.276	-4.147	-11.475	-1.305
896	0.896	-18.283	-41.017	-16.309	-15.837	-10.894	-7.235	-5.823	-12.917
897	0.897	-20.195	-24.79	-15.706	-10.565	-10.538	-2.378	-6.364	-32.037
898	0.898	-16.895	-22.67	-15.296	-15.174	-10.147	-6.605	-16.387	-24.444
899	0.899	-16.301	-20.748	-18.568	-19.399	-7.228	-7.349	-29.31	-17.421
900	0.9	-12.802	-29.509	-18.159	-18.208	-9.128	-10.796	-31.014	-19.509
901	0.901	-16.083	-21.628	-14.461	-19.347	-6.372	-10.179	-23.044	-13.656
902	0.902	-13.948	-17.435	-11.148	-14.101	-5.543	-11.889	-10.041	-11.866
903	0.903	-17.625	-11.079	-9.966	-17.007	-5.279	-11.468	12.826	-10.262
904	0.904	-12.206	-17.093	-12.656	-14.488	-8.885	-10.06	34.724	-8.847
905	0.905	-14.152	-7.365	-13.022	-20.097	-5.53	-10.409	32.049	-12.465
906	0.906	-13.579	1.64	-13.2	-15.251	-9.539	-11.536	14.282	-8.922
907	0.907	-10.673	2.862	-8.726	-15.826	-4.646	-7.259	2.719	-9.828
908	0.908	-15.509	-4.437	-16.059	-15.24	-5.173	-6.87	-3.628	-14.608
909	0.909	-16.089	-11.14	-13.138	-15.627	-4.53	-8.238	-17.155	-8.545
910	0.91	-14.352	-1.418	-12.345	-14.261	-9.293	-8.641	-18.886	-6.161
911	0.911	-15.71	-0.212	-14.645	-10.187	-7.274	-4.212	-17.34	-4.159
912	0.912	-12.416	-8.472	-12.691	-5.336	-11.262	-7.135	-13.092	-3.518
913	0.913	-17.251	-9.38	-12.092	-2.036	-9.848	-4.642	-11.956	-2.887
914	0.914	-12.591	-18.236	-13.818	-9.772	-6.51	-10.107	-17.95	-3.237
915	0.915	-17.995	-9.847	-10.315	-12.871	-10.53	-9.583	-14.821	-4.568
916	0.916	-14.494	-17.054	-11.652	-6.081	-9.137	-11.556	-11.879	-4.931
917	0.917	-20.479	-25.824	-8.737	-6.852	-9.492	-11.004	-14.345	-7.634
918	0.918	-14.856	-12.512	-10.66	-4.544	-10.638	-10.586	-11.985	-12.686
919	0.919	-14.268	-24.535	-7.943	-14.037	-8.698	-10.037	-18.539	-14.645
920	0.92	-17.55	-32.29	-12.197	-7.645	-10.627	-12.775	-16.015	-12.896
921	0.921	-15.81	-16.209	-11.616	-11.116	-10.416	-13.865	-13.679	-16.362
922	0.922	-12.354	-13.889	-14.143	-8.01	-8.465	-11.177	-15.592	-10.926
923	0.923	-9.102	-0.164	-15.495	-16.913	-9.797	-9.687	-14.988	-15.742
924	0.924	-12.056	5.271	-12.595	-8.606	-6.477	-11.055	-17.86	-18.977
925	0.925	-13.244	3.919	-12.211	-9.571	-2.375	-10.182	-12.997	-18.3
926	0.926	-10.548	-5.956	-13.37	-10.549	5.591	-9.47	-9.688	-26.135
927	0.927	-11.329	-22.821	-13.556	-11.334	2.134	-11.604	-6.775	-17.729
928	0.928	-14.051	-24.941	-12.198	-15.387	-3.067	-13.046	-9.283	-22.879
929	0.929	-11.345	-26.846	-15.288	-14.788	-9.821	-9.346	-12.573	-11.988
930	0.93	-16.184	-24.743	-11.605	-15.365	-14.053	-3.683	-11.407	-13.305
931	0.931	-14.251	-12.53	-14.893	-24.255	-13.231	-7.987	-15.855	-4.374
932	0.932	-18.891	-36.369	-10.053	-27.92	-16.657	-6.333	-14.113	-7.84
933	0.933	-15.985	-5.46	-14.7	-21.915	-16.045	-8.514	-13.729	-0.471
934	0.934	-15.594	23.51	-6.954	-16.703	-16.608	-9.327	-11.414	-3.36
935	0.935	-16.955	19.808	-12.172	-13.81	-13.125	-13.013	-8.519	-5.857
936	0.936	-15.785	2.758	-11.207	-9.567	-20.494	-16.471	-12.983	-6.598
937	0.937	-13.832	-0.346	-13.727	-0.69	-13.165	-22.409	-8.929	-7.139
938	0.938	-17.306	-8.616	-9.665	0.428	-8.36	-20.197	-11.462	-5.171
939	0.939	-18.468	-6.029	-10.253	-0.583	-10.922	-18.376	-5.094	-14.057
940	0.94	-14.791	-3.642	-9.683	-9.523	-3.627	-24.489	-7.627	-12.887
941	0.941	-11.495	7.033	-7.953	-13.042	-6.615	-13.957	-6.871	-11.721
942	0.942	-9.343	1.171	-10.481	-9.979	-0.688	-18.307	-7.477	-12.659
943	0.943	-10.452	-25.224	-11.847	-1.117	-1.505	-12.014	-9.432	-17.458
944	0.944	-10.022	-28.935	-11.468	-19.162	9.301	-8.61	-13.513	-18.193
945	0.945	-12.896	-32.222	-8.763	-21.741	33.095	-1.336	-10.033	-7.524
946	0.946	-13.265	-22.906	-13.028	-24.137	16.07	-10.287	-10.426	-14.665
947	0.947	-7.446	-25.478	-12.655	-17.808	-12.185	-16.341	-9.265	-13.505
948	0.948	-8.208	-17.741	-10.335	-12.053	-23.404	-19.491	-11.204	-12.363
949	0.949	-14.786	8.098	-10.725	-13.847	-33.466	-24.368	-7.735	1.565
950	0.95	-15.565	11.482	-12.665	-2.871	-36.544	-21.869	-5.632	-4.241
951	0.951	-16.357	8.495	-15.377	-4.278	-39.231	-14.501	-11.65	-5.989
952	0.952	-12.891	-16.939	-10.535	12.704	-41.748	-21.262	-9.146	-17.029
953	0.953	-18.889	-26.893	-11.109	1.055	-34.844	-27.236	-9.926	-15.684
954	0.954	-9.992	-73.888	-13.039	-1.111	-24.27	-15.02	-11.849	-12.013
955	0.955	-16.029	-93.779	-12.451	-10.815	-10.786	-2.82	-9.888	-10.852
956	0.956	-21.3	-38.749	-15.93	-9.108	-9.046	1.824	-11.63	-13.956
957	0.957	-14.57	-16.611	-12.639	-7.593	-7.45	8.983	-4.689	-12.993
958	0.958	-13.825	-23.145	-13.788	-3.364	-11.662	17.892	-5.703	-20.938
959	0.959	-11.53	-4.889	-14.953	-15.206	-18.041	11.91	-8.276	-21.924
960	0.96	-10.993	0.621	-15.341	-16.791	-21.59	4.549	-7.582	-24.834
961	0.961	-19.721	-4.311	-15.152	-18.201	-12.048	-0.295	-11.149	-20.587
962	0.962	-18.582	0.229	-13.217	-19.423	2.121	3.949	-5.223	-18.286
963	0.963	-25.958	-3.746	-11.283	-18.33	7.769	16.111	-9.345	-11.746
964	0.964	-23.082	-22.468	-13.991	-13.154	5.915	7.374	-5.915	-9.284
965	0.965	-23.877	-60.161	-12.839	-18.049	10.49	-13.385	-5.382	-3.742
966	0.966	-21.58	-55.074	-9.943	-12.12	9.089	-21.734	-10.837	-1.881
967	0.967	-18.125	-50.588	-14.415	-9.869	17.936	-60.253	-8.933	8.106
968	0.968	-13.507	-46.495	-12.691	-6.455	19.013	-143.46	-9.544	18.102
969	0.969	-16.433	-35.235	-9.234	-7.105	9.257	-107.822	-6.671	16.872
970	0.97	-8.524	-59.007	-10.614	-3.119	-2.61	-10.06	-9.215	15.643
971	0.971	7.126	-11.957	-8.513	-1.837	-4.193	55.784	-12.536	12.479
972	0.972	9.22	-5.371	-11.249	-9.252	-14.293	67.629	-12.943	-2.292
973	0.973	14.997	-23.546	-13.227	-10.294	-18.034	13.487	-14.905	-34.28
974	0.974	-11.351	-7.08	-9.775	-5.532	-24.095	-75.293	-14.54	-66.265
975	0.975	-22.617	-12.099	-9.414	-8.117	-16.768	-87.038	-13.014	-62.252
976	0.976	-25.943	10.726	-10.612	-12.237	-13.876	32.431	-11.089	-51.071
977	0.977	-22.879	-18.345	-9.482	-20.212	-11.37	80.11	-10.325	-41.051
978	0.978	-25.605	-37.166	-11.453	-23.361	-10.614	-20.844	-11.876	-25.405
979	0.979	-28.129	14.249	-14.388	-30.194	-18.558	97.661	-12.078	-17.114
980	0.98	-21.19	125.266	-13.263	-31.036	-34.627	145.341	-11.121	-14.619
981	0.981	-23.361	141.063	-9.814	-25.481	-36.961	131.101	-12.094	-3.025
982	0.982	-21.459	126.683	-12.765	-14.711	-13.549	65.365	-9.972	-5.162
983	0.983	-23.247	87.134	-13.974	-3.748	2.133	29.813	-8.817	-3.244
984	0.984	-12.257	27.47	-15.185	-5.16	10.476	-2.647	-10.371	1.963
985	0.985	-22.371	16.585	-10.399	-4.044	13.019	-32.205	-6.504	-9.087
986	0.986	-26.1	-13.085	-12.388	-7.574	15.38	-58.868	-7.861	-19.173
987	0.987	-20.144	-57.854	-14.365	-8.585	13.291	-66.945	-4.574	-18.044
988	0.988	-8.375	-66.031	-12.667	-13.456	15.273	-59.538	-9.413	-9.753
989	0.989	-9.949	-58.736	-9.222	-14.256	13.57	-52.904	-12.703	-8.819
990	0.99	-11.334	-38.879	-11.581	-16.611	31.001	-46.842	-13.284	-4.018
991	0.991	-30.9	28.197	-11.227	-11.807	9.917	-52.2	-10.772	-3.282
992	0.992	-45.035	19.224	-13.972	-9.92	-21.255	-37.033	-10.395	-0.996
993	0.993	-32.267	-21.484	-15.935	-7.068	-25.306	-41.406	-10.016	-0.446
994	0.994	-16.019	-58.545	-18.878	-6.722	-44.067	-37.239	-15.246	-2.425
995	0.995	-5.391	-78.603	-14.46	-5.412	-48.701	-50.662	-13.325	-0.727
996	0.996	-3.482	-145.899	-11.587	-9.5	-38.637	-39.301	-13.919	1.753
997	0.997	-5.066	-141.219	-19.556	-10.881	-35.561	-29.122	-13.352	1.343
998	0.998	3.603	-42.858	-16.106	-13.219	-27.279	-38.298	-10.842	-4.478
999	0.999	5.094	-29.791	-15.17	-11.097	-34.855	-46.526	-9.101	-6.602
1000	1	12.19	-41.686	-14.232	-11.493	-32.553	-59.222	-11.42	-4.248
1001	1.001	3.233	-30.978	-15.034	-13.425	-9.122	-42.912	-8.503	-2.282
1002	1.002	-14.807	-21.262	-15.066	-16.909	37.918	-40.749	-4.815	-4.199
1003	1.003	-12.327	41.087	-12.762	-16.709	31.315	-27.208	-8.09	-9.622
1004	1.004	13.386	16.556	-16.269	-19.423	13.076	-4.362	-12.145	-17.569
1005	1.005	10.077	-5.612	-13.002	-15.175	-36.896	4.953	-4.2	-14.488
1006	1.006	0.76	-12.127	-10.124	-10.36	-70.402	7.662	-5.342	-17.404
1007	1.007	-13.405	6.227	-17.113	-13.669	-52.23	5.162	-2.229	-14.897
1008	1.008	-20.99	-21.23	-8.237	-5.94	-13.509	-1.801	-1.24	-12.578
1009	1.009	-9.417	-46.248	-9.416	-6.925	42.074	17.333	4.781	-19.163
1010	1.01	-28.615	-41.764	-6.337	7.764	79.087	14.774	5.573	-16.642
1011	1.011	-26.135	-29.414	-13.133	9.879	72.57	21.696	-2.35	-9.271
1012	1.012	-23.845	-33.251	-10.637	11.821	54.476	28.065	-12.022	1.59
1013	1.013	-21.736	-2.513	-12.976	-7.502	4.672	22.326	-13.172	5.871
1014	1.014	-23.692	-6.793	-6.405	-9.976	-28.688	31.009	-19.167	9.573
1015	1.015	-21.972	-10.732	-7.191	-2.953	-46.795	7.146	-22.257	3.596
1016	1.016	-17.36	-1.104	0.15	-0.766	-30.275	-9.926	-19.35	-1.6
1017	1.017	-21.639	-4.615	-4.695	-6.516	-5.049	-19.299	-18.571	-16.269
1018	1.018	-20.493	-2.292	-2.188	-8.207	-9.454	-27.819	-14.505	-18.334
1019	1.019	-17.018	-10.169	-4.516	-9.702	-21.844	-20.64	-16.434	-20.194
1020	1.02	-20.13	-8.169	-9.36	-11.022	-40.655	-27.871	-9.069	-18.385
1021	1.021	-11.233	14.945	-11.297	-22.786	-30.628	-17.243	-13.898	-22.982
1022	1.022	-14.708	-0.931	-2.396	-8.438	-2.4	-15.086	-7.89	-21.598
1023	1.023	-15.666	1.582	-14.206	-14.219	-6.12	-13.29	-8.649	-25.26
1024	1.024	-8.888	-1.116	-15.755	-12.452	-29.983	-18.077	-9.217	-24.115
1025	1.025	-16.836	5.718	-8.597	-23.442	-33.146	-14.034	-13.847	-25.121
1026	1.026	-17.824	11.969	-14.983	-33.464	-24.862	-17.864	-9.765	-24.18
1027	1.027	-30.608	-1.685	-11.505	-19.102	-17.359	-11.934	-12.265	-23.404
1028	1.028	-35.836	3.42	-14.606	-13.272	-24.363	-8.875	-9.923	-21.057
1029	1.029	-15.139	1.735	-13.644	-4.547	-26.509	-10.001	-8.742	-17.534
1030	1.03	-6.816	0.3	-12.873	-12.458	-16.834	-12.607	-11.428	-18.062
1031	1.031	-14.351	-8.619	-5.519	-8.174	-15.093	-2.045	-11.789	-17.418
1032	1.032	-7.37	-19.487	-4.549	-6.963	-19.74	2.032	-8.861	-12.514
1033	1.033	-9.488	-9.495	-8.803	-8.055	-23.963	0.625	-6.9	-6.447
1034	1.034	-3.657	-8.477	-4.738	-13.208	-20.241	-0.884	-7.253	-10.445
1035	1.035	-5.369	-14.689	-9.572	-8.292	-19.032	-0.343	-6.451	-9.797
1036	1.036	-13.28	-30.98	-19.624	-7.424	-18.018	-9.598	-9.133	-2.394
1037	1.037	-17.514	-47.48	-18.26	-11.405	-11.208	-13.392	-7.945	-5.258
1038	1.038	-26.388	-41.361	-19.412	-17.906	1.977	-10.505	-10.05	-2.703
1039	1.039	-20.349	-24.199	-20.561	-13.58	19.433	-15.454	-5.585	-6.727
1040	1.04	-23.405	-22.083	-21.518	-17.579	21.827	-16.283	-6.15	-4.754
1041	1.041	-28.203	-24.364	-16.673	-6.684	32.538	-15.621	-2.071	-4.143
1042	1.042	-25.658	-34.1	-24.602	-1.979	7.388	-23.69	-5.539	-9.535
1043	1.043	-21.574	-25.456	-12.788	-6.172	4.051	-35.525	-10.94	-0.041
1044	1.044	-13.599	-1.756	-17.426	-15.009	7.069	-46.49	-6.084	-1.199
1045	1.045	-8.315	8.187	-16.065	-28.108	21.074	-45.004	-4.137	-0.038
1046	1.046	-1.477	23.74	-14.895	-19.342	13.387	-30.563	-5.87	-16.093
1047	1.047	2.844	3.864	-13.717	-17.748	1.643	-28.584	-11.668	-18.423
1048	1.048	10.251	-34.727	-12.73	-16.362	-13.405	-12.811	-15.725	-29.074
1049	1.049	5.47	-18.236	-13.675	-12.661	-19.375	-2.324	-15.135	-34.893
1050	1.05	-5.896	7.002	-14.427	-13.798	-38.876	14.874	-21.122	-33.166
1051	1.051	-16.871	11.513	-12.078	-10.677	-26.167	26.443	-20.336	-18.842
1052	1.052	-18.184	-9.111	-16.894	-5.837	8.865	41.484	-18.385	-5.286
1053	1.053	-27.07	-27.788	-12.218	-8.344	34.088	12.557	-12.368	3.444
1054	1.054	-23.563	-79.123	-11.607	-7.554	29.668	0.436	-13.13	8.103
1055	1.055	-18.297	-190.073	-9.055	-2.701	17.27	19.333	-16.605	3.833
1056	1.056	-11.495	-174.077	-12.314	-4.591	5.988	-4.486	-13.297	-2.571
1057	1.057	-5.485	-159.634	-5.694	-8.605	-25.039	-1.468	-11.541	-6.087
1058	1.058	-6.254	-67.385	-12.435	-1.597	-45.778	12.646	-11.912	-9.213
1059	1.059	-5.674	40.105	-11.619	-8.33	-49.476	5.123	-10.546	-14.079
1060	1.06	-8.956	83.341	-5.968	-10.806	-52.742	-11.043	-4.734	-20.102
1061	1.061	-17.863	149.235	-7.858	-22.961	-62.015	-42.866	-2.405	-17.774
1062	1.062	-24.243	161.171	-8.402	-35.129	-64.737	-102.333	-4.346	-11.171
1063	1.063	-23.069	107.12	-12.429	-33.558	-46.981	-12.732	-3.778	-6.887
1064	1.064	-15.697	97.425	-11.041	-32.202	-16.663	-1.069	-4.373	-4.547
1065	1.065	-4.841	178.293	-8.674	-28.536	-4.368	-33.478	-4	-8.022
1066	1.066	-11.983	124.268	-10.762	-15.377	-8.148	-3.643	-9.434	-16.744
1067	1.067	-13.117	75.076	-11.882	-6.673	8.743	58.868	-5.965	-29.933
1068	1.068	-14.262	12.715	-11.46	-5.136	36.846	132.239	-9.258	-31.712
1069	1.069	-11.15	4.741	-9.296	7.823	40.422	63.142	-12.162	-27.11
1070	1.07	-14.029	-32.093	-13.136	2.587	16.557	-71.197	-11.775	-14.2
1071	1.071	-16.521	-78.799	-10.594	10.501	0.829	-205.961	-12.156	-5.543
1072	1.072	-20.556	-72.647	-10.184	3.306	3.475	-48.527	-16.222	-7.142
1073	1.073	-15.686	-88.955	-14.214	-0.388	10.984	57.32	-12.742	-2.924
1074	1.074	-21.664	-103.901	-9.351	-11.24	8.626	38.052	-11.399	0.712
1075	1.075	-20.861	-90.204	-11.266	-12.603	-10.553	-14.442	-12.567	4.176
1076	1.076	-24.317	-85.999	-7.171	-13.776	-2.993	1.587	-8.118	-3.176
1077	1.077	-22.349	-82.205	-7.532	-2.961	-9.925	-12.388	-9.852	-8.01
1078	1.078	-13.424	-65.058	-8.856	1.287	-24.789	1.129	-11.199	-7.201
1079	1.079	-19.784	-61.819	-12.898	-7.618	-38.313	13.196	-13.519	-11.218
1080	1.08	-18.576	-41.961	-12.482	-6.461	-40.044	2.54	-13.127	-17.75
1081	1.081	-17.558	-44.342	-11.099	-18.285	-28.993	32.315	-11.962	-13.447
1082	1.082	-10.744	-41.892	-13.969	-22.945	-33.226	5.763	-10.802	-19.019
1083	1.083	-20.378	-26.859	-12.003	-15.804	-26.815	46.569	-15.637	-18.405
1084	1.084	-13.951	-17.038	-13.134	-22.216	-23.346	68.687	-10.795	-17.797
1085	1.085	-15.068	-8.18	-14.654	-33.084	-22.425	-18.804	-8.856	-13.713
1086	1.086	-14.065	-9.589	-13.272	-23.045	-15.687	-54.363	-9.435	-12.334
1087	1.087	-11.135	-5.227	-13.061	-19.393	-11.433	-108.481	-5.951	-11.923
1088	1.088	-11.887	1.213	-12.458	-13.419	-23.586	-138.069	-3.629	-7.836
1089	1.089	-15.929	-11.855	-9.34	-10.351	-49.805	-129.12	-8.464	-8.205
1090	1.09	-15.317	-20.461	-8.155	-5.54	-30.923	-39.469	-7.882	-3.744
1091	1.091	-18.575	-34.687	-7.745	-6.34	0.131	-3.788	-7.304	-5.476
1092	1.092	-14.487	-28.823	-12.554	-10.427	20.939	-57.855	-9.821	2.468
1093	1.093	-15.818	-12.975	-10.594	-11.031	39.778	-107.15	-9.431	1.316
1094	1.094	-17.139	-6.604	-11.144	-9.128	56.845	-116.137	-8.27	-3.883
1095	1.095	-14.967	3.117	-9.373	-8.593	59.989	-75.495	-5.56	-14.691
1096	1.096	-14.536	-2.081	-14.181	-5.163	51.719	21.125	-5.17	-4.597
1097	1.097	-11.007	-6.617	-18.798	2.155	54.323	139.842	-5.944	-10.97
1098	1.098	-12.127	-7.725	-17.026	1.158	61.383	155.88	-7.307	-14.443
1099	1.099	-11.698	-16.43	-13.508	-1.77	29.528	170.362	-9.249	-15.408
1100	1.1	-15.925	1.758	-14.834	-6.041	-39.115	-0.576	-11.967	-28.175
1101	1.101	-15.523	-0.544	-11.897	6.134	-68.685	-116.767	-12.359	-29.903
1102	1.102	-9.131	2.119	-17.086	-6.081	-77.541	-53.203	-13.137	-37.816
1103	1.103	-13.382	4.482	-13.57	-14.035	-53.084	-149.377	-12.364	-30.635
1104	1.104	-12.609	-12.824	-19.538	-15.408	-30.966	8.043	-11.593	-11.055
1105	1.105	-10.668	-19.677	-10.6	-34.968	-24.366	113.744	-14.301	-2.709
1106	1.106	-7.364	-13.315	-16.562	-32.279	-30.412	132.927	-13.142	4.859
1107	1.107	-15.09	-3.716	-13.433	-24.757	-25.089	45.738	-13.91	2.548
1108	1.108	-14.104	15.509	-14.372	-17.818	-0.058	-1.697	-10.615	0.415
1109	1.109	-11.185	2.814	-13.57	-19.961	-4.666	-44.743	-4.804	-9.279
1110	1.11	-13.687	0.422	-15.869	-10.301	7.601	-57.886	-10.409	-28.664
1111	1.111	-15.998	-14.589	-13.907	-5.085	3.855	-69.788	-8.468	-31.207
1112	1.112	-16.578	-16.718	-11.951	-9.746	0.522	49.391	-10.392	-24.25
1113	1.113	-15.999	-22.19	-10.192	-11.13	-27.741	128.638	-8.64	-13.572
1114	1.114	-14.258	-17.887	-15.019	-4.759	-24.005	-88.086	-12.107	-7.725
1115	1.115	-11.736	-16.832	-13.074	-10.759	-13.85	-180.739	-9.772	1.011
1116	1.116	-14.05	-8.169	-10.162	-9.781	33.278	16.571	-6.856	5.669
1117	1.117	-7.467	-7.361	-10.54	-10.727	53.321	-8.912	-12.85	-1.496
1118	1.118	-6.492	-12.916	-10.923	-16.706	-1.527	14.449	-10.325	2.157
1119	1.119	-12.489	-2.363	-9.754	-14.363	-38.366	35.646	-11.092	10.45
1120	1.12	-13.259	-4.05	-11.683	-7.756	-44.822	54.784	-10.506	5.22
1121	1.121	-12.678	-13.426	-9.743	-5.229	-14.349	72.028	-7.21	0.391
1122	1.122	-17.325	-22.191	-13.991	-9.268	-8.866	-7.767	-3.144	-7.535
1123	1.123	-10.745	-27.556	-13.405	-15.8	-13.849	64.586	0.347	-6.558
1124	1.124	-13.257	-30.476	-9.923	-18.261	-36.628	-0.949	-6.996	-21.258
1125	1.125	-18.862	-19.144	-13.208	-19.018	-48.981	-155.922	-14.34	-31.907
1126	1.126	-22.338	-1.817	-12.045	-12.424	-45.296	-261.718	-17.24	-26.123
1127	1.127	-20.388	-18.135	-13.202	-9.897	-28.249	-203.943	-18.011	-42.018
1128	1.128	-20.949	-37.333	-7.391	-10.656	-12.567	-81.421	-10.648	-39.916
1129	1.129	-19.571	-19.538	-11.452	-4.05	1.551	-1.983	-11.605	-30.247
1130	1.13	-17.234	-35.753	-10.875	-1.512	4.056	12.092	-12.371	-21.538
1131	1.131	-16.054	-33.517	-8.938	-3.807	1.723	24.668	-8.299	-13.589
1132	1.132	-14.109	-39.17	-9.521	-3.203	-0.387	12.471	-10.225	-3.518
1133	1.133	-16.024	-37.381	-12.043	-2.594	28.676	88.303	-9.629	2.85
1134	1.134	-16.788	-35.794	-9.726	-4.3	49.436	117.889	-10.198	1.676
1135	1.135	-13.484	-28.58	-12.632	-7.747	30.722	36.919	-8.827	-3.565
1136	1.136	-14.637	-8.903	-11.477	-8.101	-0.186	3.967	-11.136	-2.607
1137	1.137	-14.239	22.347	-11.872	-12.885	-29.153	33.023	-8.994	-6.881
1138	1.138	-17.713	-6.657	-10.328	-13.39	-63.168	5.719	-13.433	-4.566
1139	1.139	-19.833	-2.961	-12.267	-10.401	-49.629	-2.634	-9.36	-3.985
1140	1.14	-18.666	0.372	-9.176	-12.837	-28.945	-24.664	-6.845	-5.921
1141	1.141	-13.627	22.34	-11.113	-8.305	-32.602	-58.147	-7.232	-8.826
1142	1.142	-10.333	65.136	-10.729	-6.473	-22.481	-3.265	-13.811	-13.672
1143	1.143	-14.39	47.191	-7.252	-5.025	-0.549	92.948	-14.775	-21.026
1144	1.144	-16.91	-2.522	-10.55	-2.623	-8.802	0.76	-10.515	-23.924
1145	1.145	-14.596	4.166	-10.943	-5.459	-6.24	-178.165	-11.289	-23.154
1146	1.146	-14.983	-62.978	-8.24	-10.646	-41.234	-152.592	-10.719	-19.12
1147	1.147	-12.274	-179.47	-10.957	-14.145	-46.244	-36.246	-7.444	-14.291
1148	1.148	-13.434	-131.84	-13.871	-14.738	-32.685	-15.078	-10.355	-11.033
1149	1.149	-14.21	-88.588	-11.173	-18.819	-11.992	4.028	-6.884	-12.81
1150	1.15	-12.858	-75.374	-16.977	-15.345	-0.831	21.391	-11.349	-12.462
1151	1.151	-14.794	-158.733	-16.215	-7.988	9.119	37.076	-9.625	-5.147
1152	1.152	-14.992	-60.933	-16.793	-8.942	12.121	80.018	-7.122	2.18
1153	1.153	-12.484	31.276	-12.156	-11.834	31.833	119.604	-1.713	-6.741
1154	1.154	-14.049	-4.2	-16.221	-16.082	39.381	107.76	-6.563	-3.263
1155	1.155	-16.01	50.079	-16.616	-7.169	65.1	-54.817	-6.005	-8.472
1156	1.156	-11.781	119.253	-15.26	-6.011	75.095	-264.037	-10.091	-9.432
1157	1.157	-12.392	164.046	-8.681	-9.102	59.297	-122.898	-7.597	-3.422
1158	1.158	-13.786	42.01	-15.458	-15.875	56.415	-46	-8.97	2.188
1159	1.159	-13.439	199.606	-11.192	-18.406	17.76	23.634	-10.147	5.67
1160	1.16	-15.601	178.553	-11.97	-22.485	-21.094	87.013	-5.709	-4.397
1161	1.161	-13.708	197.785	-11.397	-20.559	-36.294	144.588	-11.142	-17.369
1162	1.162	-14.913	145.405	-10.823	-11.86	-49.941	127.079	-13.105	-43.69
1163	1.163	-12.056	97.86	-10.253	-15.362	-70.695	-79.84	-17.78	-40.011
1164	1.164	-12.494	-3.043	-9.872	-18.479	-59.503	-220.735	-16.067	-22.977
1165	1.165	-9.052	-42.388	-9.5	-17.519	-49.438	-92.854	-14.742	-13.692
1166	1.166	-11.997	-30.423	-12.415	-13.289	-52.519	-23.476	-13.415	-5.37
1167	1.167	-18.042	-106.168	-10.475	-5.96	-38.352	-44.683	-12.275	2.18
1168	1.168	-13.833	-175.183	-14.734	-6.959	-30.79	12.899	-13.466	4.507
1169	1.169	-14.659	-112.703	-12.23	-6.206	-33.147	30.267	-12.336	-10.395
1170	1.17	-14.137	-6.931	-14.575	-2.119	-26.815	46.104	-12.177	-12.34
1171	1.171	-13.627	-50.147	-15.767	-12.946	-17.186	31.762	-7.756	-7.132
1172	1.172	-17.746	-247.589	-13.093	-36.717	-5.006	-165.637	-13.777	-11.8
1173	1.173	-16.453	-275.74	-11.201	-39.983	-9.657	-137.638	-13.021	-10.458
1174	1.174	-21.934	-147.727	-13.362	-11.716	3.351	-112.104	-9.558	-1.561
1175	1.175	-18.51	-78.156	-12.045	-8.049	5.128	4.107	-4.952	6.752
1176	1.176	-24.583	-57.17	-12.857	-4.753	0.488	-17.212	-3.257	-2.938
1177	1.177	-22.339	-38.154	-15.214	-1.633	1.838	40.166	-11.229	-9.334
1178	1.178	-17.557	-20.871	-14.477	-9.921	2.988	127.422	-12.43	-25.027
1179	1.179	-14.339	-36.869	-12.004	-12.402	-3.057	206.833	-11.502	-31.42
1180	1.18	-16.149	-51.311	-15.534	-14.716	-0.033	394.731	-10.582	-41.088
1181	1.181	-9.25	-64.628	-11.128	-16.905	-12.9	164.165	-9.857	-25.194
1182	1.182	-14.13	42.584	-10.594	-18.934	-21.694	-176.458	-13.954	-5.989
1183	1.183	-13.409	56.72	-10.257	-13.785	-26.417	-130.898	-13.398	-8.449
1184	1.184	-12.68	43.382	-12.631	-15.387	-22.194	75.684	-12.837	-6.081
1185	1.185	-10.796	-16.417	-11.524	-14.048	-15.807	113.5	-8.788	-8.189
1186	1.186	-14.124	15.925	-8.881	-17.743	-14.649	147.685	-10.157	-2.372
1187	1.187	-12.417	65.118	-12.432	-26.094	1.371	116.832	-7.846	-11.083
1188	1.188	-14.969	56.098	-12.113	-25.163	31.687	-193.08	-5.725	-15.73
1189	1.189	-16.367	15.34	-9.476	-14.337	19.212	-316.667	-4.58	-14.361
1190	1.19	-17.565	-36.427	-13.027	-10.093	-3.487	-150.597	-7.303	-10.667
1191	1.191	-17.208	-124.04	-12.708	-19.049	-14.743	-37.953	-8.864	-9.477
1192	1.192	-16.065	-108.076	-13.931	-22.648	-11.476	-3.896	-13.333	-12.555
1193	1.193	-10.274	-48.516	-11.273	-8.824	-14.567	-96.757	-12.773	-19.317
1194	1.194	-9.526	49.117	-13.459	0.719	-0.413	-181.052	-9.891	-15.444
1195	1.195	-16.126	114.756	-13.327	19.901	-7.933	-52.952	-1.002	-2.277
1196	1.196	-16.925	78.989	-14.744	53.226	-19.527	16.586	-2.173	-11.942
1197	1.197	-16.174	46.257	-14.031	38.383	-21.673	37.587	-10.509	0.261
1198	1.198	-16.783	-23.123	-10.418	24.709	-8.14	95.299	-9.548	-1.279
1199	1.199	-17.385	3.391	-18.428	3.888	-2.908	42.968	-10.524	0.094
1200	1.2	-21.471	11.385	-7.661	-15	-10.827	-4.547	-9.765	-8.781
1201	1.201	-18.007	-10.756	-17.801	-18.402	-32.491	-47.6	-13.842	-14.764
1202	1.202	-11.64	-30.79	-11.498	-27.798	-66.919	-218.568	-15.793	-19.973
1203	1.203	-10.884	-61.172	-15.057	-30.598	-44.076	-102.098	-12.521	-18.993
1204	1.204	-5.29	-33.387	-12.015	-28.167	1.811	-123.106	-3.627	-18.213
1205	1.205	-5.882	-28.29	-13.039	-25.912	44.416	-180.759	-7.313	-6.008
1206	1.206	-6.476	-23.738	-15.604	-23.825	72.124	-58.347	-6.162	-7.746
1207	1.207	-8.226	-11.225	-10.037	-10.3	97.311	20.951	-11.403	-3.106
1208	1.208	-10.742	7.657	-20.912	5.54	65.371	64.03	-10.444	-10.27
1209	1.209	-15.192	4.33	-9.926	-0.895	44.64	77.216	-9.674	-16.662
1210	1.21	-12.288	-30.062	-8.606	-2.883	2.983	65.515	-13.744	-24.995
1211	1.211	-13.645	-34.534	-9.811	-4.678	-13.508	54.719	-2.909	-21.918
1212	1.212	-14.03	-30.526	-6.362	-6.287	-59.03	84.317	-4.46	-13.04
1213	1.213	-9.954	-72.262	-11.617	-10.588	-77.269	75.512	-5.824	-4.754
1214	1.214	-17.882	-67.038	-8.742	-19.529	-82.754	83.478	-9.507	2.576
1215	1.215	-16.712	-72.331	-11.287	-11.272	-67.718	75.797	-10.675	-0.34
1216	1.216	-15.729	-22.292	-23.506	-14.46	-44.967	69.235	-13.768	-4.588
1217	1.217	-10.881	10.947	-18.306	-13.601	-16.063	14.532	-10.862	-15.198
1218	1.218	-10.101	77.822	-10.399	-26.861	-19.774	-7.403	-8.34	-10.883
1219	1.219	-12.414	104.271	-3.262	-55.995	-23.021	-13.901	-7.557	-1.94
1220	1.22	-5.819	47.203	-2.12	-35.394	-19.878	-19.798	-11.026	-5.403
1221	1.221	-18.96	10.221	-0.977	-46.723	-17.113	-36.129	-15.663	-8.493
1222	1.222	-17.009	30.101	-1.967	-36.749	-14.494	-41.083	-15.072	-23.194
1223	1.223	-11.771	23.939	-12.821	-27.514	-49.368	-27.601	-12.544	-25.329
1224	1.224	-16.396	7.378	-8.576	-7.748	-44.158	-6.875	-5.18	-27.27
1225	1.225	-9.214	12.461	-12.261	-20.542	-12.052	4.389	-4.199	-22.049
1226	1.226	-8.026	35.43	-15.75	-27.568	8.807	28.327	-13.088	-14.124
1227	1.227	-23.678	-1.943	-14.789	-29.693	27.675	50.311	-9.58	-12.795
1228	1.228	-8.745	-26.93	-8.023	-27.78	58.749	76.037	-4.335	-11.677
1229	1.229	-10.648	-22.305	-10.538	-1.478	71.233	24.725	0.52	-10.563
1230	1.23	-8.866	-9.761	-12.854	47.692	67.66	-86.296	-1.983	-13.705
1231	1.231	-29.534	16.687	-12.267	54.287	36.784	-261.099	-12.613	-22.63
1232	1.232	-15.362	-6.99	-11.679	23.903	16.135	-144.938	-19.748	-21.478
1233	1.233	-22.87	-16.045	-13.411	-3.745	-10.127	-81.916	-20.891	-9.674
1234	1.234	-15.869	-7.484	-10.886	-38.932	-33.932	-63.069	-22.034	4.639
1235	1.235	-22.219	-25.103	-5.457	-34.48	-49.583	-10.677	-18.918	2.698
1236	1.236	-24.12	-27.312	-6.022	-22.11	-35.399	-26.698	-19.85	7.915
1237	1.237	-18.861	-46.326	-7.939	-18.482	-27.778	-12.307	-17.309	-0.027
1238	1.238	-14.183	-69.357	-6.185	-35.583	-20.695	1.009	-11.671	-15.908
1239	1.239	-18.413	-78.465	-13.139	-26.311	-22.687	36.185	-9.721	-18.049
1240	1.24	-19.545	-35.715	-12.156	4.959	-16.772	24.805	-7.767	-27.75
1241	1.241	-22.999	-53.778	-18.133	50.952	-18.438	14.721	-4.846	-19.088
1242	1.242	-19.869	-70.114	-25.463	32.891	-26.308	23.577	-7.352	-14.519
1243	1.243	-13.058	-44.797	-16.537	38.422	-21.986	31.657	-5.98	-10.346
1244	1.244	-17.274	-31.023	-15.348	53.573	-25.603	24.22	-8.865	-14.085
1245	1.245	-9.875	-26.687	-14.35	21.684	-12.392	4.207	-10.777	-12.9
1246	1.246	-10.804	-15.181	-13.354	-7.311	-3.64	22.505	-5.718	-7.658
1247	1.247	-4.768	-11.66	-12.544	-18.436	-2.055	6.216	-10.335	-2.837
1248	1.248	-12.079	-20.751	-5.154	-28.336	-3.381	-39.16	-9.738	-10.808
1249	1.249	-11.068	-12.288	-8.019	-25.087	5.552	-8.625	-1.79	-18.216
1250	1.25	-11.798	-29.991	-7.202	-22.347	11.588	-13.94	-7.773	-9.369
1251	1.251	-12.532	-41.597	-1.544	-19.936	4.278	-18.93	-4.664	-5.963
1252	1.252	-11.913	-26.732	-8.085	-31.67	9.152	-41.736	-1.758	-2.963
1253	1.253	-9.933	-44.197	-21.2	-33.918	1.255	20.68	-7.751	-7.903
1254	1.254	-16.472	-32.624	-19.216	-43.672	-12.609	29.65	-11.807	-13.981
1255	1.255	-13.915	-26.172	-20.91	-48.901	-10.589	-10.896	-9.853	-11.721
1256	1.256	-13.106	-16.36	-19.311	-53.466	-15.719	-3.464	-7.906	-6.927
1257	1.257	-19.65	-4.093	-17.911	-40.469	-10.959	3.322	-11.95	-7.547
1258	1.258	-18.846	3.868	-14.18	-21.187	-12.24	-14.626	-14.455	-5.848
1259	1.259	-16.489	11.064	-17.621	-13.673	-24.028	-30.848	-13.091	-4.552
1260	1.26	-12.974	14.785	-7.883	-11.363	-47.87	45.028	-10.183	-9.075
1261	1.261	-13.519	13.659	-14.212	-0.726	-37.918	77.674	-13.859	-15.707
1262	1.262	-20.065	-0.18	-15.319	-6.505	-22.363	-70.271	-7.469	-19.995
1263	1.263	-12.099	1.866	-14.294	-11.598	-2.751	-6.646	-11.718	-17.734
1264	1.264	-13.027	-13.91	-11.345	9.231	14.948	51.146	-7.639	-9.932
1265	1.265	-15.896	-7.428	-12.065	29.076	49.911	-106.235	-12.463	-21.819
1266	1.266	-11.609	-5.398	-12.786	36.722	75.047	-211.904	-9.168	-32.899
1267	1.267	-12.353	-0.018	-7.909	25.207	6.34	-77.126	-9.741	-43.02
1268	1.268	-10.387	-20.565	-12.508	18.954	-42.985	10.263	-11.085	-26.046
1269	1.269	-15.001	-0.639	-11.873	13.328	-34.059	-5.72	-13.404	-19.091
1270	1.27	-15.558	-23.686	-11.428	8.254	-25.899	-20.084	-6.822	-8.47
1271	1.271	-12.057	-7.923	-6.927	-15.402	-47.885	-7.098	-5.841	-6.571
1272	1.272	-11.658	-16.223	-8.618	-53.006	-67.69	-19.165	-11.831	-1.417
1273	1.273	-14.555	-8.64	-8.958	-98.328	-73.569	-30.319	-7.763	-3.049
1274	1.274	-17.25	2.994	-12.215	-18.815	-45.805	-1.01	-8.344	-1.724
1275	1.275	-16.083	9.379	-11.792	13.878	-20.499	7.745	-6.418	1.957
1276	1.276	-15.293	3.575	-9.048	-35.318	20.879	-0.17	-15.335	0.776
1277	1.277	-16.629	19.477	-8.626	-8.463	4.559	-22.07	-16.517	5.976
1278	1.278	-12.359	25.881	-13.433	-16.456	9.663	24.849	-13.044	-4.891
1279	1.279	-15.239	20.084	-12.807	-38.39	-3.843	104.265	-7.813	-9.184
1280	1.28	-15.607	28.787	-13.348	-31.661	8.54	71.738	-8.765	-28.772
1281	1.281	-14.238	17.782	-9.249	-13.299	19.743	61.736	-16.694	-20.486
1282	1.282	-13.855	-3.818	-9.596	-29.585	9.613	52.627	-11.469	-12.978
1283	1.283	-10.162	-19.442	-8.202	-24.431	50.365	-4.286	-10.5	-10.683
1284	1.284	-12.472	-5.301	-10.296	7.59	22.579	-55.904	-9.721	-12.817
1285	1.285	-10.321	-2.768	-12.193	20.02	-2.702	31.685	-18.617	-14.7
1286	1.286	-13.01	-14.362	-12.541	38.842	-16.366	-147.176	-10.29	-12.893
1287	1.287	-12.6	-33.52	-8.244	42.186	-37.151	-223.883	-9.314	-17.541
1288	1.288	-11.021	-46.324	-8.793	-4.786	-33.538	78.914	-0.404	-18.925
1289	1.289	-13.697	-72.106	-8.375	-92.223	-23.528	120.271	-6.384	-7.159
1290	1.29	-14.833	-62.093	-15.71	-80.359	-14.304	7.776	-9.471	10.245
1291	1.291	-16.94	-83.946	-14.72	-69.443	-11.64	-26.164	-4.616	26.493
1292	1.292	-18.276	-69.774	-13.741	-39.709	-9.141	4.911	-14.276	20.107
1293	1.293	-17.484	-56.96	-12.951	22.903	-6.828	-23.032	-13.097	-8.908
1294	1.294	-19.779	-21.859	-15.252	31.102	8.072	-48.491	-14.24	-71.441
1295	1.295	-18.985	-6.697	-11.747	38.498	2.264	-71.66	-11.123	-44.773
1296	1.296	-17.031	-20.189	-16.367	-8.353	-2.948	-50.503	-14.008	-20.408
1297	1.297	-20.694	-32.516	-14.598	-75.566	1.711	7.251	-11.469	1.632
1298	1.298	-19.322	-36.139	-12.059	-66.713	5.978	-10.095	-7.39	8.156
1299	1.299	-18.927	15.361	-19.379	22.837	-0.401	-25.917	-10.859	2.068
1300	1.3	-16.8	82.151	-11.992	106.209	-16.078	-11.438	-7.556	7.395
1301	1.301	-11.577	73.251	-12.932	95.342	-22.501	-24.427	-3.488	12.384
1302	1.302	-13.509	48.832	-12.127	65.7	-36.128	-12.475	-6.975	8.003
1303	1.303	-11.58	11.871	-16.168	20.941	-30.953	-23.221	-7.363	-12.653
1304	1.304	-9.838	-48.705	-11.321	-35.994	-7.172	-33.056	-9.498	-23.86
1305	1.305	-10.228	-89.322	-14.594	-87.719	2.888	-24.227	-9.112	-27.143
1306	1.306	-13.526	-22.512	-10.509	-27.215	-12.73	-16.304	-14.913	-30.237
1307	1.307	-13.148	22.235	-12.996	62.306	12.875	5.487	-10.833	-21.897
1308	1.308	-19.164	14.179	-10.645	26.623	9.654	25.122	-8.889	-14.357
1309	1.309	-19.952	-7.808	-17.191	-5.932	19.035	18.911	-5.587	-7.41
1310	1.31	-19.193	-27.671	-12.317	-15.831	33.233	35.376	-6.154	-26.603
1311	1.311	-18.617	-70.187	-11.502	-42.557	20.508	20.295	-2.659	-34.174
1312	1.312	-16.688	-64.732	-12.242	-115.901	-5.169	-20.856	-10.004	0.831
1313	1.313	-19.6	-59.716	-8.728	-86.303	-22.132	-26.282	-17.351	56.352
1314	1.314	-19.215	-36.893	-13.336	-59.614	-37.757	-61.436	-18.318	4.647
1315	1.315	-13.805	-24.529	-13.886	-35.212	-40.455	-102.586	-10.377	-28.858
1316	1.316	-13.238	-28.215	-10.369	-27.84	-22.613	-19.392	-13.478	-22.908
1317	1.317	-11.32	-11.209	-10.723	-47.778	-20.24	63.986	-12.505	-28.384
1318	1.318	-11.911	-1.969	-11.852	-78.215	-18.13	53.246	-4.561	-53.556
1319	1.319	-9.412	-4.734	-11.437	-50.598	-24.004	-15.666	-5.518	-30.672
1320	1.32	-3.055	2.785	-7.149	-15.437	-50.384	82.964	-16.347	-18.245
1321	1.321	-11.015	14.359	-10.608	-1.968	-76.742	122.513	-14.984	8.116
1322	1.322	-5.806	3.715	-10.964	-6.121	-52.956	134.376	-8.595	4.876
1323	1.323	-10.659	-2.093	-9.782	-2.552	-37.294	101.906	-2.609	-35.925
1324	1.324	-8.161	-3.824	-9.373	0.606	-62.832	-26.371	7.051	-52.349
1325	1.325	-13.789	-8.473	-12.837	9.847	-31.82	-288.932	5.885	-17.107
1326	1.326	-17.286	-24.414	-13.981	7.115	5.794	-176.288	-0.098	-3.547
1327	1.327	-21.944	-39.402	-10.284	14.597	51.404	-74.074	-7.442	0.495
1328	1.328	-17.895	-41.384	-16.649	16.876	69.694	-43.003	-18.262	4.13
1329	1.329	-17.516	-15.092	-14.124	10.45	75.196	-14.709	-22.492	7.348
1330	1.33	-13.077	-26.287	-11.792	12.339	50.108	11.033	-16.052	-1.992
1331	1.331	-12.508	-43.312	-15.266	0.109	36.625	-12.155	-17.165	-4.72
1332	1.332	-17.356	-34.099	-13.319	-4.551	15.968	-33.218	-20.23	-12.289
1333	1.333	-17.942	-3.015	-11.559	-5.933	12.327	-14.074	-19.237	-19.174
1334	1.334	-19.687	1.01	-11.933	2.956	2.313	-31.756	-14.971	-50.956
1335	1.335	-20.079	-10.251	-10.569	1.815	-6.974	-16.372	-9.358	-55.331
1336	1.336	-21.441	6.834	-13.466	4.937	-21.126	-2.207	-9.953	7.222
1337	1.337	-20.286	22.747	-9.008	0.137	-18.639	10.715	-6.658	16.158
1338	1.338	-18.355	20.277	-9.585	-0.612	-16.355	-1.231	-10.704	8.047
1339	1.339	-14.876	28.145	-6.101	-11.278	-5.732	9.763	-2.75	-13.992
1340	1.34	-11.98	7.364	-9.387	-10.001	-15.414	-0.006	-8.742	-20.558
1341	1.341	-11.603	-23.693	-5.325	-27.067	-34.743	-8.837	-7.766	-14.549
1342	1.342	-8.901	-19.672	-13.261	-34.043	-37.239	-16.966	-12.604	-19.954
1343	1.343	-13.17	-16.093	-9.771	-14.849	-30.251	5.072	-11.85	15.266
1344	1.344	-11.447	0.836	-8.794	3.033	-23.855	11.471	-15.948	19.702
1345	1.345	-7.983	10.035	-11.693	10.068	-21.93	-19.195	-14.065	-1.062
1346	1.346	-8.398	7.109	-12.465	12.261	-13.239	-24.964	-13.537	2.578
1347	1.347	-11.329	4.209	-10.138	-9.019	-8.628	-30.293	-10.677	26.395
1348	1.348	-11.745	15.635	-14.975	-11.776	-10.032	-34.826	-9.332	35.714
1349	1.349	-6.74	8.909	-16.92	-19.366	1.717	-89.078	-3.92	21.593
1350	1.35	-10.058	2.556	-12.87	-21.655	25.449	-81.705	-3.369	-16.914
1351	1.351	-17.819	17.637	-13.28	-15.16	42.398	-48.177	1.244	-100.131
1352	1.352	-10.494	-11.047	-13.701	-5.422	7.866	-5.551	-2.843	-64.515
1353	1.353	-17.288	-23.065	-10.832	-17.574	-24.154	77.737	-5.383	-31.984
1354	1.354	-19.825	-33.12	-14.558	-6.538	-44.946	137.416	-12.771	-22.124
1355	1.355	-14.229	-42.17	-16.917	6.384	-79.067	170.003	-15.902	-13.26
1356	1.356	-13.678	-33.554	-19.087	15.032	-65.569	179.877	-20.778	-21.437
1357	1.357	-13.128	-51.575	-15.456	13.485	-53.238	153.138	-16.566	0.593
1358	1.358	-14.897	-49.336	-15.899	-2.324	-56.96	31.076	-17.38	7.174
1359	1.359	-12.405	-42.936	-18.092	-12.968	-33.21	-161.405	-15.486	13.14
1360	1.36	-19.772	-37.175	-14.487	-22.666	-17.588	-84.569	-9.529	-3.378
1361	1.361	-18.82	-25.087	-14.172	-34.88	-9.306	-107.8	-10.342	-8.49
1362	1.362	-19.804	-1.334	-12.11	-26.993	3.405	-128.959	-3.805	-12.985
1363	1.363	-19.026	-11.458	-14.891	-25.728	29.079	-109.926	-3.084	-0.618
1364	1.364	-14.929	-20.829	-9.153	-40.075	59.946	-57.671	-7.205	-4.333
1365	1.365	-12.921	-29.048	-13.311	-30.383	39.124	-73.753	-2.415	5.612
1366	1.366	-9.545	-15.98	-12.822	-14.469	20.232	-88.242	-9.823	2.371
1367	1.367	-16.067	0.687	-10.983	4.742	10.084	-48.669	-12.782	-34.66
1368	1.368	-11.799	-13.738	-11.659	-7.999	13.128	-36.644	-15.355	-59.868
1369	1.369	-6.208	-23.16	-14.269	-14.969	15.744	-4.013	-13.081	-37.135
1370	1.37	-12.84	-31.736	-9.92	-8.56	2.833	25.645	-8.298	-24.763
1371	1.371	-17.171	-46.056	-14.081	-18.173	-23.108	34.626	-5.073	-28.418
1372	1.372	-19.523	-44.2	-8.379	-19.836	-26.577	26.741	1.445	-11.381
1373	1.373	-17.509	-42.647	-12.546	-15.122	-29.79	19.536	2.164	-8.303
1374	1.374	-20.688	-18.914	-13.233	-13.692	-27.144	13.003	-10.074	-5.555
1375	1.375	-18.821	32.486	-12.744	-12.434	-19.673	43.228	-25.991	-2.971
1376	1.376	-17.381	25.001	-13.442	-11.168	-40.754	4.148	-23.907	18.146
1377	1.377	-15.987	-8.632	-16.082	-7.979	-26.558	-71.738	-25.892	26.458
1378	1.378	-17.201	-27.03	-9.818	-14.678	-13.653	-126.026	-27.686	28.941
1379	1.379	-16.17	-77.176	-10.695	-18.887	-15.865	-37.262	-38.757	-1.503
1380	1.38	-15.94	-43.866	-13.118	-13.256	-5.159	46.127	-28.733	-39.095
1381	1.381	-15.927	10.972	-12.642	-13.829	4.537	13.63	-16.95	-23.939
1382	1.382	-18.089	-11.188	-18.755	-11.896	-0.695	23.477	-5.934	-92.582
1383	1.383	-17.514	-44.731	-14.8	-14.8	3.904	157.699	7.011	-122.105
1384	1.384	-17.066	-26.553	-14.339	-17.323	8.105	253.819	8.716	-41.255
1385	1.385	-13.683	-87.545	-13.874	-15.984	2.236	2.382	10.214	-8.593
1386	1.386	-17.035	-209.705	-14.576	-18.914	-6.741	-50.099	-2.812	1.478
1387	1.387	-17.267	-169.486	-11.21	-13.72	-10.324	-129.583	-15.059	10.622
1388	1.388	-16.169	-186.933	-10.925	-13.178	-15.618	-115.099	-10.443	2.69
1389	1.389	-15.167	-139.371	-15.857	-16.517	-16.648	-49.082	-8.319	15.258
1390	1.39	-13.449	77.304	-15.361	-20.64	-29.867	-108.487	-12.579	22.786
1391	1.391	-16.53	170.104	-16.019	-14.891	-20.253	-54.106	-3.682	16.376
1392	1.392	-13.057	198.119	-20.933	-16.124	-18.566	-4.668	2.309	10.526
1393	1.393	-5.891	172.583	-20.618	-5.557	-7.585	93.795	9.651	-5.824
1394	1.394	-9.16	149.33	-17.391	-1.357	14.05	133.104	18.543	-10.769
1395	1.395	-2.552	212.756	-13.388	-5.088	4.739	144.692	12.538	2.854
1396	1.396	-3.48	270.322	-18.285	0.873	7.444	90.369	-3.532	-17.807
1397	1.397	-7.706	42.507	-13.698	3.92	15	-57.768	-29.289	-14.114
1398	1.398	-9.811	135.17	-4.859	16.622	12.696	-78.976	-26.009	2.892
1399	1.399	-10.567	275.814	-8.588	14.81	10.609	-136.749	-10.345	-6.452
1400	1.4	-16.141	403.655	2.192	-9.079	1.041	-119.453	-7.631	-3.83
1401	1.401	-6.799	426.655	3.495	-5.873	-4.035	-103.632	-15.178	-11.472
1402	1.402	-18.747	108.84	-0.235	-27.817	-8.559	-89.261	-17.493	-27.771
1403	1.403	-17.313	-572.435	3.195	-36.198	-4.262	-76.003	-11.101	-17.12
1404	1.404	-21.675	-669.923	-8.651	-28.722	-7.962	-64.034	-13.037	0.434
1405	1.405	-12.867	-581.634	-10.228	-31.112	-14.047	12.015	-11.304	7.626
1406	1.406	-16.42	-18.75	-5.996	-20.524	-21.54	41.759	-9.763	-7.067
1407	1.407	-19.567	-91.94	-4.853	-7.025	-12.738	-20.681	-11.118	-24.312
1408	1.408	-26.381	-158.356	-1.376	5.11	-13.963	-28.818	-9.942	10.867
1409	1.409	-32.421	-98.02	-4.474	-5.995	-13.01	22.721	-8.766	36.129
1410	1.41	-25.103	-43.065	-5.446	-10.336	-21.877	29.015	-13.968	22.665
1411	1.411	-22.247	-92.988	-13.366	-1.514	-18.278	47.032	-9.099	-14.821
1412	1.412	-35.428	-47.679	-12.381	-2.755	-34.192	52.281	-8.294	-9.742
1413	1.413	-52.864	-6.417	-15.257	-12.497	-12.973	87.343	-10.579	31.519
1414	1.414	-73.97	-119.006	-2.073	-11.389	-4.524	64.371	-15.388	36.97
1415	1.415	-65.652	-221.021	-7.84	-10.289	3.133	1.781	-5.299	21.872
1416	1.416	-32.177	-251.872	-6.064	-7.238	-8.446	-132.612	-6.62	-37.743
1417	1.417	9.057	-223.777	-10.668	-2.422	-27.609	-151.813	-5.435	-45.87
1418	1.418	25.523	6.961	-14.886	10.732	10.886	-64.286	-8.896	-8.924
1419	1.419	40.643	99.898	-11.168	12.641	38.569	-48.319	-5.779	-55.795
1420	1.42	45.145	184.319	-14.612	0.418	63.747	-5.045	-6.724	-61.809
1421	1.421	-8.967	209.932	-13.592	-10.638	22.537	-123.353	-7.471	-23.08
1422	1.422	-90.35	233.172	-16.449	-12.023	-5.147	-43.694	-9.765	-7.926
1423	1.423	-101.091	85.082	-13.872	-20.95	-30.312	-0.445	-13.222	-76.549
1424	1.424	-91.104	66.09	-26.011	-38.97	-25.87	65.448	-7.192	-86.341
1425	1.425	-46.279	83.736	-6.601	-41.497	-63.435	77.348	-14.521	-5.583
1426	1.426	-5.511	68.112	-4.028	-34.543	-68.5	66.619	-15.468	26.935
1427	1.427	61.379	82.453	-6.293	-19.652	-82.083	56.792	-17.955	36.816
1428	1.428	106.196	69.144	-25.398	-6.109	-53.04	47.862	-30.11	45.722
1429	1.429	98.176	33.166	-22.819	2.589	-18.962	23.421	-24.85	21.328
1430	1.43	90.933	-21.448	-15.788	1.032	-14.491	1.417	-26.371	-75.095
1431	1.431	97.613	-51.363	-9.343	-9.032	-10.385	8.138	-24.987	-61.942
1432	1.432	42.764	-60.253	-11.214	-17.924	0.881	38.612	-16.03	-73.711
1433	1.433	-23.886	-68.231	-2.443	-16.733	4.188	22.255	2.029	-106.269
1434	1.434	-50.458	-45.942	-7.018	-7.034	1.109	-12.782	14.872	-96.52
1435	1.435	-74.714	-39.154	-2.692	-5.856	3.843	-8.107	21.909	-105.48
1436	1.436	-81.946	-33.043	-9.007	-6.998	16.634	-70.628	11.332	-64.935
1437	1.437	-48.329	-27.649	-17.26	-10.078	-4.468	-133.194	-9.905	-13.412
1438	1.438	31.16	-22.583	-22.412	-7.145	-1.769	-157.652	-29.61	-7.013
1439	1.439	63.835	0.337	-23.308	-9.631	5.768	-105.957	-22.024	-13.269
1440	1.44	14.652	-11.908	-27.501	-11.923	3.438	-85.976	-19.666	-8.196
1441	1.441	23.737	-68.266	-21.824	-11.305	-11.482	5.505	-13.25	16.573
1442	1.442	-0.451	-92.288	-25.239	-9.327	-5.677	97.667	-11.278	48.083
1443	1.443	-22.297	-40.314	-23.241	-9.855	-0.469	181.17	-9.495	68.383
1444	1.444	-28.665	-6.639	-19.115	-2.826	-5.121	170.464	-14.088	56.866
1445	1.445	-34.495	36.035	-18.656	-17.462	-12.261	42.236	-6.875	46.632
1446	1.446	-28.927	108.319	-14.136	-11.014	-11.103	-10.134	2.079	55.863
1447	1.447	-23.742	78.763	-5.168	-12.882	-12.266	5.811	-1.387	81.487
1448	1.448	-19.166	69.691	-14.005	-14.554	-28.324	-8.594	-0.438	78.206
1449	1.449	-31.455	61.478	-5.613	-6.536	-63.382	-21.917	-11.282	62.497
1450	1.45	-42.603	-5.293	-4.578	-7.811	-68.481	-57.692	-7.004	19.886
1451	1.451	-39.248	-139.583	-1.601	-8.913	-27.319	-90.279	-10.669	-71.713
1452	1.452	-48.482	-120.479	-0.762	-14.852	11.355	-80.429	-11.803	-58.621
1453	1.453	-51.142	-33.395	-6.32	-11.704	36.508	-71.45	-8.674	-118.281
1454	1.454	-48.56	-18.5	-15.742	-6.813	68.445	-63.115	-5.747	-150.831
1455	1.455	-50.823	-62.541	-14.543	-9.267	80.839	-26.025	-8.253	-101.525
1456	1.456	-52.885	-76.302	-15.664	-13.263	54.53	-5.913	-13.823	-56.866
1457	1.457	-47.019	-64.515	-16.593	-11.248	30.72	0.293	-17.262	-16.274
1458	1.458	-34.775	-32.057	-15.585	-10.576	-10.121	-4.965	-13.948	20.606
1459	1.459	-26.819	-42.003	-9.55	-9.9	-26.573	0.301	-15.678	27.107
1460	1.46	-13.852	-33.087	-16.876	-14.649	-72.046	-3.917	-14.313	21.012
1461	1.461	-26.013	-24.854	-13.942	-16.489	-78.04	0.249	-12.98	15.428
1462	1.462	-18.025	-17.439	-16.44	-13.491	-39.312	4.057	-11.837	10.142
1463	1.463	-13.726	-23.919	-10.802	-15.918	-24.212	21.209	-5.827	14.355
1464	1.464	-10.034	-115.302	-15.614	-11.384	-1.345	24.441	-6.588	26.587
1465	1.465	-1.705	-49.446	-10.931	-9.567	27.724	21.83	-10.636	22.778
1466	1.466	-9.038	33.973	-12.643	-12.977	24.092	-11.633	-7.138	-1.287
1467	1.467	-11.89	23.183	-6.807	-11.554	14.061	-43.663	-7.709	-17.313
1468	1.468	-9.299	13.462	-7.558	-4.897	-14.174	-56.162	-7.111	-14.857
1469	1.469	-21.412	4.964	-6.958	-5.777	-25.351	-37.405	-6.712	-12.507
1470	1.47	-37.206	-19.001	-11.574	-4.919	-28.589	-27.337	-6.319	-33.862
1471	1.471	-39.279	18.407	-7.488	-5.629	-25.43	-17.994	-5.921	-59.517
1472	1.472	-29.615	-81.948	-14.433	-9.057	-22.703	-9.698	-3.203	-56.127
1473	1.473	-31.434	-67.196	-9.572	-5.721	-15.169	-22.431	-9.006	-46.675
1474	1.474	-23.569	-80.113	-10.32	-11.103	1.06	-29.334	-14.623	-26.81
1475	1.475	-16.45	-44.313	-9.529	-6.238	15.955	-22.847	-18.115	11.82
1476	1.476	-4.639	118.57	-8.909	-6.789	2.376	-1.497	-17.552	6.596
1477	1.477	9.717	188.295	-6.934	-9.658	-23.964	6.843	-20.462	1.821
1478	1.478	11.741	294.196	-9.801	-7.093	-12.752	9.278	-12.54	-2.38
1479	1.479	10.09	236.529	-10.164	-9.36	-16.014	-7.101	-9.076	-6.246
1480	1.48	18.069	113.982	-7.812	-10.456	-25.235	-17.845	0.593	-62.805
1481	1.481	5.108	-124.766	-12.612	-16.395	-16.848	-8.219	-11.208	-70.859
1482	1.482	-0.15	-227.12	-13.144	-26.043	-4.001	-9.965	-9.65	-33.783
1483	1.483	-11.282	-258.257	-14.844	-17.13	-6.246	-11.429	-10.979	26.946
1484	1.484	-4.289	-174.012	-12.277	-11.127	-12.559	-21.421	-14.619	35.189
1485	1.485	4.42	-97.235	-13.586	-8.024	-14.427	-33.251	-15.75	72.213
1486	1.486	-11.453	-27.629	-11.406	-7.053	-2.172	-19.004	-14.769	92.163
1487	1.487	-13.764	-6.594	-13.3	-11.307	-3.659	-32.709	-9.928	86.208
1488	1.488	-27.441	-25.811	-12.108	-8.988	-7.877	-59.215	-9.167	102.706
1489	1.489	-25.757	-8.442	-10.528	-10.931	-9.002	-2.661	-6.868	137.981
1490	1.49	-33.734	-24.312	-9.725	-15.592	-7.803	54.207	-6.296	124.519
1491	1.491	-41.003	-9.945	-13.952	-12.707	-10.865	17.3	-8.233	95.607
1492	1.492	-47.486	3.229	-12.173	-18.531	3.867	10.855	-9.968	39.111
1493	1.493	-31.926	15.056	-10.78	-16.229	1.763	29.233	-16.932	-82.717
1494	1.494	-0.123	25.997	-15.188	-21.087	-11.76	57.109	-15.963	-169.87
1495	1.495	13.311	16.272	-11.074	-13.755	-3.034	22.032	-23.891	-217.182
1496	1.496	0.815	25.339	-12.384	-14.76	-7.666	-46.66	-7.815	-289.113
1497	1.497	11.943	1.135	-10.012	-15.556	-11.915	-17.08	3.813	-170.445
1498	1.498	21.918	-20.845	-11.117	-19.632	7.636	45.403	-2.569	-90.739
1499	1.499	24.943	-27.401	-13.772	-20.243	27.37	20.941	-12.233	-76.296
1500	1.5	16.542	-21.412	-15.65	-19.703	4.117	-16.12	-3.525	-36.729
1501	1.501	18.984	-26.944	-10.761	-15.69	-24.159	-22.809	-20.936	-24.902
1502	1.502	2.67	-22.11	-11.292	-19.23	-42.914	-65.511	-23.265	-35.792
1503	1.503	-16.533	37.395	-17.248	-17.943	-39.577	-126.56	-8.367	-25.973
1504	1.504	-19.076	45.526	-9.853	-11.427	-36.425	-20.753	1.308	0.635
1505	1.505	-21.408	23.507	-14.664	-12.453	-33.653	-6.48	-25.011	8.695
1506	1.506	-23.525	16.952	-12.118	-10.006	-15.793	-19.662	-21.33	1.347
1507	1.507	-21.572	-1.152	-14.414	-9.307	-4.175	-31.466	-4.303	21.303
1508	1.508	-5.659	-6.389	-10.903	-5.894	-6.324	-85.623	4.988	39.547
1509	1.509	0.782	-11.189	-10.298	-11.967	-8.304	-36.235	2.278	56.055
1510	1.51	-24.304	-33.819	-14.333	-19.393	-10.107	62.311	20.079	81.271
1511	1.511	-41.252	-21.204	-10.83	-12.695	-14.841	22.856	13.11	104.182
1512	1.512	-38.082	-9.816	-16.229	-10.249	-4.857	11.075	-14.562	75.246
1513	1.513	-23.86	-26.697	-16.788	-12.641	-6.051	0.257	-18.232	18.549
1514	1.514	-26.272	-17.263	-17.342	-6.13	-7.231	-9.599	-21.511	-5.876
1515	1.515	-23.841	-19.956	-14.421	-5.423	-6.264	-0.696	-12.221	75.472
1516	1.516	-21.599	-27.426	-14.013	-1.429	-5.278	7.428	-9.514	86.177
1517	1.517	-19.552	-43.513	-11.681	-9.43	-6.06	29.466	-17.053	-2.716
1518	1.518	-24.678	-66.789	-11.285	-12.588	-0.478	22.851	-14.723	-38.311
1519	1.519	-26.125	-32.119	-14.951	-13.617	6.05	16.841	-8.329	15.936
1520	1.52	-24.682	-36.365	-10.489	-11.157	-0.001	0.387	-14.129	-92.467
1521	1.521	-18.22	-90.375	-9.909	-13.534	-4.099	-14.684	-12.377	-193.326
1522	1.522	-19.305	-82.871	-11.253	-7.02	-2.191	-1.093	-10.822	-180.151
1523	1.523	-18.248	-62.866	-10.872	-6.323	-5.502	3.05	-6.565	-144.585
1524	1.524	-19.12	-44.587	-10.482	-8.718	-12.096	-0.528	-0.179	-90.508
1525	1.525	-18.249	5.398	-13.197	-8.197	-7.836	9.609	-1.348	-61.041
1526	1.526	-15.826	25.423	-12.819	-3.607	-7.052	6.519	-11.038	-69.96
1527	1.527	-26.558	19.636	-12.629	-5.398	-6.474	49.047	-7.373	-45.49
1528	1.528	-21.798	14.423	-13.991	-5.066	-5.919	43.005	-8.542	6.229
1529	1.529	-20.338	9.622	-13.81	-12.467	-9.991	-17.995	-11.634	26.197
1530	1.53	-19.087	32.548	-12.278	-15.614	-4.197	-74.92	-18.4	20.219
1531	1.531	-8.16	44.898	-15.77	-0.96	-9.819	-96.92	-17.607	14.769
1532	1.532	-12.352	40.987	-11.339	1.12	-7.885	-130.285	-19.928	-10.421
1533	1.533	-8.621	9.748	-13.104	3.001	-7.289	-112.05	-16.441	21.431
1534	1.534	-0.256	-28.02	-13.517	1.226	-9.02	-39.857	-6.366	83.827
1535	1.535	-3.315	-2.969	-14.897	-3.437	-8.625	9.499	3.711	110.364
1536	1.536	-4.241	1.448	-12.017	-10.596	-5.33	36.214	-5.178	102.003
1537	1.537	-10.219	5.574	-9.33	-11.751	-8.224	28.1	-11.178	109.211
1538	1.538	-12.523	1.943	-11.299	-10.594	-7.05	6.068	-14.301	75.598
1539	1.539	-13.1	-21.87	-7.078	-9.641	-8.214	-27.418	-15.331	20.468
1540	1.54	-4.381	-62.678	-10.01	-14.478	-11.702	-57.762	-16.151	-16.76
1541	1.541	-12.7	-57.231	-8.688	-15.257	-14.994	-41.218	-15.412	-77.688
1542	1.542	-15.799	-52.138	-10.073	-16.028	-12.102	-26.057	-10.559	-118.721
1543	1.543	-14.834	-56.54	-11.269	-17.959	-9.377	-12.468	-7.254	-126.457
1544	1.544	-22.746	-52.436	-12.474	-14.681	-10.53	-16.518	-14.986	-106.863
1545	1.545	-17.473	-33.647	-7.486	-15.262	-12.663	-20.182	-14.02	-76.87
1546	1.546	-14.519	-9.832	-9.465	-23.19	-8.212	-23.499	-11.102	-49.556
1547	1.547	-8.493	24.647	-11.258	-31.503	-6.282	-7.895	-6.848	5.675
1548	1.548	-12.529	38.197	-17.117	-15.432	-9.186	23.208	-14.205	12.874
1549	1.549	-7.665	34.109	-14.85	-3.827	-7.817	27.29	-11.323	6.395
1550	1.55	-10.94	52.865	-11.438	-1.695	-7.412	16.033	-13.878	12.63
1551	1.551	-10.361	29.039	-12.095	-3.625	-2.578	19.265	-5.026	7.607
1552	1.552	-17.342	-11.788	-10.425	-1.861	-4.547	9.945	-8.574	23.263
1553	1.553	-18.349	-17.239	-15.342	-6.493	-5.168	1.57	-7.654	28.249
1554	1.554	-17.63	-32.362	-12.129	-10.739	-5.582	14.259	-8.65	-0.27
1555	1.555	-23.298	-36.856	-13.928	-7.045	-12.953	21.249	-12.942	-3.527
1556	1.556	-15.42	-74.433	-11.482	-8.196	-9.857	10.634	-10.673	20.56
1557	1.557	-20.704	-109.604	-13.858	-11.28	-16.616	-14.519	-14.198	17.728
1558	1.558	-11.865	-96.04	-11.01	-10.312	-26.27	-24.593	-8.22	20.741
1559	1.559	-15.397	-58.551	-12.221	-12.82	-17.341	-21.532	-5.896	3.183
1560	1.56	-12.347	-53.548	-10.337	-13.591	-13.833	-13.165	-6.47	-31.643
1561	1.561	-11.447	15.146	-11.161	-18.424	-8.588	-10.525	-8.407	-56.749
1562	1.562	-19.461	25.028	-13.912	-15.12	-7.605	-8.148	-11.347	2.857
1563	1.563	-22.62	16.136	-15.896	-15.694	-3.324	2.511	-10.057	27.316
1564	1.564	-21.7	56.76	-12.456	-13.178	-2.532	4.438	-3.747	79.111
1565	1.565	-19.232	49.394	-13.852	-9.897	-4.455	-4.29	-6.377	45.72
1566	1.566	-23.335	15.895	-7.31	-14.743	4.268	-15.325	-13.826	-45.638
1567	1.567	-15.434	9.911	-6.382	-16.693	5.443	-22.482	-12.938	-111.275
1568	1.568	-14.499	-73.287	-12.412	-11.298	-1.907	-36.763	-12.233	-122.837
1569	1.569	-13.568	-61.493	-14.765	-16.148	-8.674	-15.433	-11.519	-176.82
1570	1.57	-11.089	-50.646	-11.323	-16.747	-20.084	-23.734	-15.052	-147.013
1571	1.571	-8.803	-1.271	-18.714	-7.876	-15.435	-26.258	-11.815	-12.595
1572	1.572	-10.763	-10.186	-11.98	-1.524	-14.086	-42.519	-5.285	45.068
1573	1.573	-15.431	-2.061	-16.279	-5.042	-10.419	-57.404	-11.328	97.63
1574	1.574	-10.038	20.015	-12.255	-19.014	-11.59	-28.361	-9.045	113.759
1575	1.575	-10.639	13.456	-10.351	-17.122	-10.643	34.164	-5.604	13.033
1576	1.576	-10.083	7.516	-16.381	-18.896	-13.564	78.892	-6.228	-78.889
1577	1.577	-15.527	13.012	-14.085	-14.302	-11.063	54.503	-10.342	-43.09
1578	1.578	-14.98	-2.02	-13.524	-15.702	-13.402	32.458	-13.875	-31.937
1579	1.579	-11.714	2.472	-11.611	-12.08	-9.929	-1.016	-13.533	-21.695
1580	1.58	-14.64	-26.564	-18.207	-8.677	-14.013	-78.283	-16.481	-12.399
1581	1.581	-14.273	-30.268	-12.222	-13.982	-10.736	-96.567	-11.301	-3.905
1582	1.582	-13.703	-23.893	-11.461	-11.156	-13.657	-24.478	-11.924	63.128
1583	1.583	-17.016	-27.196	-10.891	-17.234	-10.194	5.035	-19.318	108.039
1584	1.584	-10.459	-11.568	-10.323	-19.63	-11.563	-3.914	-20.701	116.359
1585	1.585	-13.381	8.043	-14.398	-29.184	-8.674	-12.02	-17.817	140.915
1586	1.586	-12.633	-15.291	-13.052	-25.589	-2.695	-4.609	-4.668	29.932
1587	1.587	-14.984	6.519	-6.863	-16.003	-8.708	-24.466	16.6	-17.636
1588	1.588	-13.081	26.229	-5.504	-2.934	0.176	-6.209	36.32	-3.332
1589	1.589	-16.408	-2.06	-12.083	-15.218	-1	-0.746	13.082	62.326
1590	1.59	-13.541	-20.884	-11.104	-10.658	-4.118	-15.804	-2.611	73.898
1591	1.591	-13.178	-37.99	-15.345	-12.101	0.702	-29.322	-45.206	41.154
1592	1.592	-12.822	-22.357	-11.266	-13.35	-12.483	-16.894	-39.22	-28.199
1593	1.593	-19.436	-14.087	-4.677	4.556	-10.563	9.488	-33.807	-127.082
1594	1.594	-18.503	-1.334	-8.939	-8.303	-8.834	12.835	-18.716	-87.954
1595	1.595	-19.319	-17.585	-8.184	-6.058	-7.299	3.605	-32.269	-76.384
1596	1.596	-15.284	-36.756	-4.737	-8.266	-5.958	-10.46	-3.246	-87.482
1597	1.597	-15.898	-34.214	-4.198	-6.403	-12.352	2.382	0.423	-58.177
1598	1.598	-16.499	-27.228	-5.96	2.233	-11.195	-18.642	3.72	-156.987
1599	1.599	-15.938	-33.62	1.981	-5.747	-5.978	-4.435	6.827	-196.764
1600	1.6	-17.308	-20.093	0.823	-7.136	-8.888	-11.895	15.168	-232.577
1601	1.601	-14.043	-42.952	-2.258	-16.071	-4.634	-32.901	7.65	-286.83
1602	1.602	-11.931	-2.187	-1.282	-10.105	-6.96	-30.125	-8.565	-197.986
1603	1.603	-14.66	25.312	-9.194	-7.043	-7.546	-22.56	-14.914	-114.548
1604	1.604	-15.058	20.089	-20.95	-8.052	-6.977	-15.6	-5.204	4.825
1605	1.605	-14.869	-21.301	-12.942	-5.577	-12.407	-9.234	-10.389	115.969
1606	1.606	-12.172	-93.626	-22.922	-7.938	-7.578	0.419	-14.996	101.453
1607	1.607	-7.138	-64.158	-21.692	-1.395	-7.008	5.605	-19.221	61.73
1608	1.608	-9.069	-1.765	-20.496	-9.364	-13.601	-5.48	-30.99	97.034
1609	1.609	-9.641	-26.192	-17.389	-12.484	-12.845	-24.301	-35.591	107.542
1610	1.61	-13.117	-48.217	-20.314	-19.285	-10.532	-21.834	-16.763	196.084
1611	1.611	-10.79	-41.601	-21.136	-20.07	-9.949	-5.629	1.094	184.066
1612	1.612	-17.366	-23.305	-17.106	-12.725	-9.359	9.225	-1.178	42.768
1613	1.613	-14.465	-6.755	-19.039	-11.76	-7.611	11.118	5.255	-53.592
1614	1.614	-13.69	-1.638	-17.081	-2.067	-6.241	5.858	30.461	-36.31
1615	1.615	-17.746	2.917	-15.302	-8.434	-8.541	-5.218	13.486	-52.301
1616	1.616	-17.149	-26.038	-11.781	-4.924	-9.683	-9.533	-2.142	-38.129
1617	1.617	-15.203	-29.687	-16.188	-7.995	-4.438	-29.151	-16.225	-156.844
1618	1.618	-14.598	-5.874	-13.242	-22.672	-5.001	-37.55	-18.698	-109.586
1619	1.619	-13.22	9.764	-7.4	-16.24	-6.931	-24.867	-20.98	-37.728
1620	1.62	-10.873	-4.371	-6.584	-6.525	-10.987	-13.325	-18.807	-24.862
1621	1.621	-14.909	-1.83	-5.958	-8.217	-8.475	-24.035	-16.826	34.529
1622	1.622	-16.233	9.842	-5.337	-6.612	-5.183	-26.043	-18.517	-19.783
1623	1.623	-12.912	16.292	-7.033	-7.902	-10.019	-17.423	-16.909	-69.232
1624	1.624	-17.716	22.165	-13.958	-8.995	-6.713	-19.042	-9.701	-24.608
1625	1.625	-13.032	17.025	-14.876	-19.778	-6.121	-17.719	-10.812	81.137
1626	1.626	-11.253	-0.319	-15.599	-3.848	-9.586	1.832	-11.925	66.567
1627	1.627	-11.596	-7.245	-17.876	-14.435	-8.221	4.579	-8.779	-25.865
1628	1.628	-14.849	-5.027	-14.346	-8.567	-13.034	-2.981	-11.626	-38.006
1629	1.629	-13.647	16.306	-16.238	3.691	-8.369	-5.345	-12.345	-49.104
1630	1.63	-14.766	30.474	-13.285	-4.166	-10.091	0.985	-13.066	-39.32
1631	1.631	-15.107	2.241	-14.597	0.181	-10.458	6.676	-11.077	23.313
1632	1.632	-10.225	-16.523	-11.256	-3.414	-7.145	4.816	-10.441	31.542
1633	1.633	-9.599	-19.782	-10.046	-11.642	-11.199	0.118	-13.296	38.963
1634	1.634	-11.499	14.713	-9.602	-18.91	-12.544	7.244	-10.741	59.018
1635	1.635	-10.884	10.264	-10.706	-13.982	-6.14	8.372	-10.315	77.286
1636	1.636	-13.373	-35.606	-10.844	-13.119	-10.37	-2.508	-9.883	60.842
1637	1.637	-15.658	-53.782	-14.653	-12.247	-8.018	-12.606	-12.544	55.659
1638	1.638	-14.471	-48.31	-12.077	-11.564	-9.93	-19.063	-15.196	78.308
1639	1.639	-14.842	-43.219	-15.304	-14.74	-5.26	-34.792	-10.285	65.736
1640	1.64	-19.093	-38.708	-20.1	-14.069	-10.661	-36.977	-5.406	8.978
1641	1.641	-18.698	-42.713	-14.029	-12.629	-5.81	-23.498	-7.328	-15.418
1642	1.642	-16.368	-16.368	-9.84	-8.089	-10.436	-21.829	-7.93	51.24
1643	1.643	-14.232	-33.374	1.11	-12.064	-8.689	-7.573	-5.413	24.438
1644	1.644	-12.296	-36.503	9.128	-13.307	-9.067	-13.4	-7.721	-48.946
1645	1.645	-16.556	0.41	22.145	-10.866	-8.67	-18.624	-5.557	0.492
1646	1.646	-9.58	-14.748	16.947	-17.347	-9.822	-23.273	-0.305	45.333
1647	1.647	-16.351	8.032	-6.871	-16.294	-10.197	-13.217	-9.744	53.596
1648	1.648	-18.863	20.422	-30.722	-20.473	-9.034	-4.314	-16.099	16.789
1649	1.649	-18.101	9.209	-21.457	-18.069	-8.252	-20.013	-17.241	-83.97
1650	1.65	-11.535	5.881	-24.138	-16.068	-10.95	-34.92	-22.451	-184.947
1651	1.651	-17.546	8.965	-16.539	-15.421	-6.685	-17.528	-21.457	-224.417
1652	1.652	-18.331	51.552	-23.459	-11.288	-8.03	8.185	-17.18	-188.863
1653	1.653	-21.827	45.667	-42.6	-8.694	-3.573	11.483	-9.821	-112.984
1654	1.654	-22.42	7.071	-50.156	-9.963	-6.472	20.767	-14.657	-43.803
1655	1.655	-15.853	-17.945	-47.884	-6.983	-11.305	12.417	-12.119	1.15
1656	1.656	-18.395	-31.375	-24.514	-7.281	-6.661	4.853	-4.759	42.205
1657	1.657	-20.747	-52.064	3.708	-9.917	-8.395	-6.754	-7.663	64.569
1658	1.658	-14.208	-70.813	22.469	-14.107	-7.996	-17.341	-8.453	57.999
1659	1.659	-15.038	-80.759	39.504	-8.637	-4.704	-11.412	-15.85	-9.242
1660	1.66	-9.477	-52.295	48.816	-18.077	-10.505	-2.665	-11.049	-89.798
1661	1.661	-8.956	-48.633	23.315	-16.876	-11.277	-7.326	-10.276	-78.281
1662	1.662	-9.594	-38.563	-14.346	-13.346	-7.786	-11.583	-7.944	-47.734
1663	1.663	-12.557	-35.43	-29.37	-22.976	-12.423	-12.731	-5.995	-55.98
1664	1.664	-15.121	-27.045	-33.79	-16.539	-16.483	-6.718	-9.269	-31.184
1665	1.665	-17.494	-19.468	-29.755	-15.329	-15.125	-7.677	-5.176	-38.196
1666	1.666	-12.71	-12.464	-26.144	-12.198	-8.733	-4.788	-7.688	8.86
1667	1.667	-17.401	-6.056	-22.962	-13.143	-9.503	-5.562	-5.386	39.517
1668	1.668	-14.551	-19.605	-19.974	-15.639	-5.426	-3.246	-2.518	34.249
1669	1.669	-14.225	-17.872	-22.718	-8.264	-13.35	-2.676	-5.263	-0.796
1670	1.67	-15.631	-22.484	-20.168	-13.077	-8.114	-12.747	-9.554	-5.047
1671	1.671	-16.841	-9.49	-17.809	-8.794	-7.141	-5.581	-9.966	32.705
1672	1.672	-18.053	-18.159	-15.642	-9.537	-4.625	-1.903	-13.281	38.034
1673	1.673	-23.146	-13.477	-13.669	-12.996	-11.974	-19.896	-7.496	33.787
1674	1.674	-21.288	-14.827	-15.393	-8.334	-7.138	-22.386	-8.288	38.02
1675	1.675	-19.635	-13.622	-13.871	-7.736	-11.394	-10.756	-6.367	49.423
1676	1.676	-23.211	4.406	-12.525	-2.884	-5.783	-21.389	-9.674	32.609
1677	1.677	-20.009	-34.116	-11.367	-2.274	-13.727	-15.563	-18.586	79.833
1678	1.678	-20.474	-6.422	-7.881	-5.163	-10.632	-17.288	-17.431	19.36
1679	1.679	-17.827	-1.367	-13.101	-9.972	-5.803	-31.609	-13.957	-102.661
1680	1.68	-21.374	-5.789	-10.188	-15.93	-8.319	-25.784	-14.94	-225.07
1681	1.681	-18.526	6.628	-12.692	-10.288	-7.544	-13.556	-12.049	-145.46
1682	1.682	-17.409	-4.607	-10.361	-16.849	0.391	-2.5	-6.06	-44.283
1683	1.683	-11.65	-14.683	-16.931	-10.844	1.36	1.786	-5.287	-57.307
1684	1.684	-7.645	32.3	-16.151	-13.158	-7.548	-9.998	-5.88	-21.634
1685	1.685	-5.777	38.824	-16.916	-13.743	-13.553	-8.441	-9.173	32.559
1686	1.686	-15.899	-3.798	-18.84	-14.315	-10.449	-9.775	-3.759	62.17
1687	1.687	-8.79	-20.3	-12.833	-7.714	-11.419	4.562	-3.187	53.302
1688	1.688	-2.442	-15.265	-15.147	-8.464	-7.163	2.609	-13.253	61.534
1689	1.689	-1.315	-38.072	-4.291	-1.09	-4.844	4.316	-11.902	-5.215
1690	1.69	-4.444	-42.135	-28.06	3.76	-5.424	-0.382	-5.518	-31.98
1691	1.691	-7.385	-15.824	-65.765	-4.163	-10.075	-4.704	-6.679	24.75
1692	1.692	-9.933	1.22	-40.567	-7.245	-8.334	-1.086	-14.037	-27.212
1693	1.693	-12.282	48.351	-8.605	-16.13	-9.691	-19.118	-15.004	-101.382
1694	1.694	-10.383	55.079	12.123	-31.795	-10.082	-36.9	-17.512	-111.451
1695	1.695	-20.478	37.056	23.36	-12.629	-7.188	-34.559	-16.735	-84.906
1696	1.696	-13.348	9.589	47.176	-5.075	-10.878	-36.648	-8.8	-44.37
1697	1.697	-17.046	-35.684	56.45	-2.748	-6.439	-26.958	-1.442	-7.495
1698	1.698	-6.236	-29.526	19.442	-4.865	-10.512	-18.245	3.391	25.91
1699	1.699	-7.603	9.162	-26.084	-2.911	-9.163	-16.684	0.866	56.163
1700	1.7	-13.981	-6.04	-44.302	-8.118	-9.555	-3.74	-11.337	94.622
1701	1.701	-15.139	-38.116	-38.922	-19.138	-8.399	-12.475	-16.576	139.828
1702	1.702	-14.177	-84.028	-13.803	-20.482	-8.013	-29.901	-18.132	157.766
1703	1.703	-19.021	-53.583	-0.283	-24.146	-8.404	-4.15	-19.483	141.145
1704	1.704	-19.795	-81.263	20.384	-18.149	-9.177	19.692	-25.857	65.439
1705	1.705	-10.894	-76.268	16.63	-25.502	-8.409	10.46	-15.006	-32.286
1706	1.706	-9.73	-25.996	-7.301	-14.668	-11.509	-3.63	-10.735	7.212
1707	1.707	-2.384	7.423	-23.08	-7.512	-14.218	-42.12	-1.812	162.411
1708	1.708	0.517	-23.043	-31.42	-3.839	-9.963	-92.068	11.363	183.389
1709	1.709	-9.14	-106.313	-38.947	-2.686	-10.35	-18.19	2.666	-67.019
1710	1.71	-10.278	72.653	-50.518	-7.915	-5.9	31.158	-11.65	-442.411
1711	1.711	-13.73	47.094	-65.368	-12.761	-9.972	22.312	-9.704	-592.272
1712	1.712	-18.922	23.943	-44.076	-8.497	-9.594	14.183	-18.395	-365.325
1713	1.713	-25.663	2.946	-7.158	-12.529	-6.309	6.778	-16.824	-159.139
1714	1.714	-23.117	22.164	38.236	-7.677	-5.926	0.145	-15.45	-46.642
1715	1.715	-22.301	4.826	56.346	-4.382	-10.381	6.123	-14.273	55.538
1716	1.716	-27.096	-10.916	72.715	2.199	-9.8	-10.33	-8.259	24.566
1717	1.717	-18.336	3.597	47.422	-3.795	-13.274	-15.342	-7.277	52.686
1718	1.718	-12.3	16.97	-21.448	-15.983	-11.915	-10.892	-6.297	78.332
1719	1.719	-19.62	-18.479	-70.938	-14.237	-13.07	1.481	-8.798	101.715
1720	1.72	-20.564	-29.234	-62.146	-9.57	-10.364	-2.208	-11.114	80.763
1721	1.721	-21.303	-39.099	-54.1	-16.713	-5.336	-5.515	-7.627	23.291
1722	1.722	-12.365	-30.306	-46.775	-13.02	-7.268	-8.625	-10.914	40.859
1723	1.723	0.837	-6.053	-26.812	-9.544	-5.525	-16.962	-9.166	25.164
1724	1.724	2.631	-43.059	3.625	-12.647	-6.883	-9.424	-7.81	39.649
1725	1.725	4.248	-36.345	-12.784	-17.494	-5.518	-2.453	-6.449	52.862
1726	1.726	-2.84	-18.118	-17.816	-18.268	-3.383	-0.301	-13.023	17.277
1727	1.727	-14.578	-45.861	-22.368	-14.204	-8.601	-2.233	-12.054	6.436
1728	1.728	-28.839	-40.935	-18.557	-20.79	-6.662	-0.499	-11.282	-3.383
1729	1.729	-22.967	-27.426	-22.451	-23.328	-9.944	-21.203	-7.219	-12.22
1730	1.73	-28.106	-23.35	-19.178	-19.289	-11.676	-29.537	-9.152	12.08
1731	1.731	-32.665	-12.096	-15.972	-8.477	-10.313	-16.78	-8.57	-25.147
1732	1.732	-22.511	-22.129	-13.077	-3.86	-8.954	-23.748	-15.14	-18.753
1733	1.733	-10.619	6.137	-10.374	-13.955	-6.05	-21.586	-7.197	23.671
1734	1.734	-5.899	32.475	-12.554	-7.6	-7.212	-8.023	-12.414	51.157
1735	1.735	-12.997	8.723	-14.639	-13.641	-13.031	-20.203	-9.505	25.86
1736	1.736	-19.337	-19.559	-12.734	-21.05	-7.435	-24.858	-7	-42.877
1737	1.737	-27.644	-61.239	-14.547	-20.15	-6.864	-3.165	-12.599	-111.86
1738	1.738	-24.543	-55.923	-19.264	-14.211	-7.441	6.16	-12.034	-30.805
1739	1.739	-21.67	-10.509	-32.311	-8.687	-8.033	8.941	-8.763	2.099
1740	1.74	-15.706	7.609	-27.098	-8.161	-6.694	16.596	-8.205	31.893
1741	1.741	-16.496	-8.941	-22.444	-8.769	-8.061	19.025	-6.836	94.398
1742	1.742	-14.57	-54.505	-9.497	-9.367	-10.984	-4.303	-11.302	69.861
1743	1.743	-4.506	-84.951	2.727	-6.895	-7.334	-38.698	-15.377	-11.71
1744	1.744	-5.856	-79.572	7.453	-5.61	-5.037	-34.217	-12.875	-87.55
1745	1.745	-9.529	-64.501	6.233	-4.527	-2.156	-46.616	-8.442	-77.642
1746	1.746	-10.73	-60.064	12.8	-8.274	-5.846	-20.326	-9.036	-50.809
1747	1.747	-9.857	2.397	9.554	-12.79	-8.203	-3.319	-9.426	-58.634
1748	1.748	-20.806	136.635	-6.241	-19.447	-11.132	-6.406	-9.809	-36.206
1749	1.749	-30.97	155.711	-12.971	-13.552	-10.009	7.75	-6.902	-2.417
1750	1.75	-16.749	138.212	-2.178	-6.319	-11.974	0.241	-6.522	-20.386
1751	1.751	-11.043	26.782	3.641	-5.458	-11.21	-2.015	-8.476	-14.791
1752	1.752	-9.374	-45.63	-12.202	-6.32	-10.449	-4.105	-11.987	-9.669
1753	1.753	-14.056	-6.433	-10.054	4.27	-11.246	-29.252	-12.4	-32.592
1754	1.754	-9.816	-18.465	18.999	-2.944	-7.974	-39.289	-15.336	-3.759
1755	1.755	-6.153	-29.481	56.514	-1.858	-13.795	-29.974	-11.696	14.589
1756	1.756	-0.178	-19.604	41.36	-5.414	-11.487	-21.655	-12.102	45.016
1757	1.757	-7.555	-10.58	-18.325	-10.704	-10.923	1.554	-9.989	107.12
1758	1.758	-18.402	-34.792	-42.79	-11.75	-11.526	17.201	-9.601	98.196
1759	1.759	-19.764	-27.35	-50.233	-12.595	-8.641	-19.825	-8.434	-7.802
1760	1.76	-20.952	-20.915	-56.889	-16.736	-7.307	-55.002	-9.215	-109.373
1761	1.761	-19.803	-76.021	-38.709	-24.766	-6.929	-4.602	-13.685	-70.761
1762	1.762	-18.851	-68.845	-22.152	-38.802	-8.102	28.942	-15.642	11.789
1763	1.763	-17.913	-22.204	3.165	-25.344	-10.833	22.984	-11.601	22.146
1764	1.764	-25.893	-28.279	-1.125	-9.567	-12.782	-4.651	-11.233	-66.809
1765	1.765	-24.977	-56.033	3.113	-7.537	-12.03	-19.743	-7.957	-54.698
1766	1.766	-24.084	-91.458	44.85	-9.543	-12.827	-33.301	-10.098	-64.779
1767	1.767	-12.73	-87.225	61.368	-11.379	-9.178	-12.608	-8.935	-73.823
1768	1.768	-8.1	-41.423	26.149	-13.028	-7.846	-1.406	-9.324	-117.99
1769	1.769	-0.926	25.674	-5.856	-23.173	-5.737	-4.725	-7.197	-109.579
1770	1.77	-12.708	70.017	-26.692	-22.123	-3.052	-7.837	-8.564	-131.333
1771	1.771	-14.245	142.736	-60.948	-16.238	-8.875	-5.18	-9.364	-43.556
1772	1.772	-18.516	112.583	-93.023	-0.285	-6.571	-2.741	-13.061	-55.26
1773	1.773	-27.454	13.589	-89.025	-7.347	-8.521	-19.1	-5.147	-44.635
1774	1.774	-33.5	-131.642	-62.717	-5.333	-15.889	-25.582	-11.158	43.969
1775	1.775	-30.454	-35.849	-17.924	-15.115	-14.545	-25.651	-10.208	55.646
1776	1.776	-23.729	51.535	61.541	-13.485	-9.722	-12.161	-9.257	44.922
1777	1.777	-12.56	33.458	159.375	-12.021	-12.249	3.668	-11.786	15.601
1778	1.778	-16.923	-14.261	93.614	-4.932	-11.491	-6.979	-9.478	-46.657
1779	1.779	-29.257	-57.691	-85.41	-8.706	-9.563	-1.158	-9.302	7.992
1780	1.78	-27.626	-71.235	-162.333	-14.82	-10.156	7.551	-8.734	97.768
1781	1.781	-26.192	-60.022	-185.681	-9.691	-7.269	2.897	-13.394	109.657
1782	1.782	-19.121	-49.884	-142.894	-12.459	-0.315	-18.767	-7.989	142.189
1783	1.783	-7.353	-60.133	-79.726	-9.579	-3.226	-3.064	-9.945	132.183
1784	1.784	0.569	-50.913	15.886	-5.359	-2.46	-11.37	-9.383	87.266
1785	1.785	7.709	6.569	67.615	1.964	-4.797	6.419	-0.514	13.595
1786	1.786	16.584	-0.44	82.87	6.752	-8.297	-19.345	-17.571	-95.208
1787	1.787	20.061	6.49	67.955	-1.258	-18.372	-22.684	3.499	-283.084
1788	1.788	36.126	-23.679	54.286	14.726	-2.508	-50.951	-4.844	-257.335
1789	1.789	24.532	-28.878	-5.724	-15.747	-0.393	-69.729	-2.347	-94.33
1790	1.79	-7.38	-3.364	-38.614	-36.508	-6.21	-59.663	-28.097	54.211
1791	1.791	-20.885	1.352	-29.07	-47.746	-4.479	-37.779	-4.302	189.238
1792	1.792	-33.22	-10.913	-38.245	-23.931	0.159	-0.836	-13.605	67.043
1793	1.793	-36.844	-7.295	-46.617	-8.243	-4.112	4.14	-10.911	-76.04
1794	1.794	-33.495	-31.11	-68.898	-10.906	-7.794	26.919	-8.419	-56.933
1795	1.795	-5.197	-59.072	-89.003	-3.313	-13.796	39.27	-10.761	-74.465
1796	1.796	36.432	-47.858	-107.321	-5.588	0.135	27.989	-12.898	-154.143
1797	1.797	31.059	-51.242	-112.832	0.826	-5.677	4.154	-14.845	-139.937
1798	1.798	15.992	-23.041	-97.781	14.382	-0.457	-5.13	-13.116	-47.904
1799	1.799	2.445	3.301	-38.195	19.617	-8.403	-13.43	-8.478	35.478
1800	1.8	-9.943	41.095	67.664	-4.192	-24.284	-26.181	-9.837	68.091
1801	1.801	-36.288	66.258	53.358	-27.996	-17.905	-9.947	-6.165	117.406
1802	1.802	-60.137	70.604	66.568	-49.862	-8.235	0.62	-7.331	198.005
1803	1.803	-69.459	41.426	54.805	-41.535	-13.463	2.464	-2.11	187.084
1804	1.804	-61.166	-15.31	87.365	-13.262	-15.018	11.04	-3.085	236.322
1805	1.805	-37.958	-137.427	77.565	-16.926	-13.668	12.471	-9.092	191.683
1806	1.806	-34.88	-154.848	50.893	-13.618	-12.509	2.356	-9.863	69.733
1807	1.807	-37.623	-138.852	26.487	2.072	-9.022	-14.702	-17.795	-157.658
1808	1.808	-35.128	-66.468	19.1	-6.237	-8.047	-12.359	-14.701	-64.559
1809	1.809	-23.513	78.472	-0.845	-3.704	-7.073	-35.716	-13.726	76.466
1810	1.81	-34.123	174.816	-55.791	3.287	-13.058	-32.533	-14.494	102.068
1811	1.811	-28.33	122.494	-137.204	1.182	-12.271	-29.77	-10.425	78.742
1812	1.812	-16.211	74.967	-126.22	-8.476	-4.321	-22.134	-13.908	15.172
1813	1.813	-5.259	-54.878	-76.68	-10.208	-9.536	-29.009	-13.333	-81.007
1814	1.814	1.832	-37.113	-49.748	-2.233	-2.75	-5.523	-13.913	-308.633
1815	1.815	18.811	42.875	-8.89	-23.854	-6.996	3.805	-12.554	-525.756
1816	1.816	2.573	29.032	28.305	-1.933	-2.916	-10.284	-17.963	-497.885
1817	1.817	-29.278	-88.957	35.148	-4.591	-9.485	-7.728	-13.125	-164.825
1818	1.818	-42.683	-72.672	29.409	-27.761	-10.245	-0.726	-12.541	61.944
1819	1.819	-46.562	144.526	35.044	0.547	-6.168	-7.117	-5.958	20.393
1820	1.82	-27.64	299.867	90.786	4.267	-9.634	14.165	1.984	-17.451
1821	1.821	-3.829	159.102	39.327	-5.748	-6.326	22.495	-3.238	84.35
1822	1.822	17.966	82.219	-21.06	-14.983	-10.378	30.072	-6.137	300.986
1823	1.823	26.235	58.821	-45.26	4.826	-10.747	9.032	-12.13	216.337
1824	1.824	18.663	-47.411	-96.7	-7.876	-13.053	-10.69	-6.506	88.004
1825	1.825	7.098	-259.529	-116.332	-5.465	-8.977	-18.256	-8.438	-121.76
1826	1.826	0.82	-344.084	-85.591	-24.561	-10.314	-29.903	-14.431	-262.77
1827	1.827	26.13	-113.267	-24.202	-27.019	-10.681	-57.591	-12.099	-185.956
1828	1.828	36.346	41.714	16.923	-5.859	-14.729	-61.287	-7.255	-162.84
1829	1.829	8.224	125.976	69.008	8.342	-11.223	-51.276	-9.181	-57.202
1830	1.83	4.691	254.135	75.875	-4.367	-7.906	-35.66	-8.59	38.911
1831	1.831	-18.869	277.675	94.339	-25.406	-8.271	-32.977	-9.938	56.518
1832	1.832	-46.854	-40.002	166.848	-45.107	-10.958	-40.509	-8.576	167.963
1833	1.833	-50.29	-539.316	315.328	-32.306	-7.447	-19.37	-4.504	211.27
1834	1.834	-33.128	-605.434	336.954	-25.299	-3.36	17.678	2.472	250.917
1835	1.835	-30.011	-303.123	164.357	-10.352	-6.82	12.762	-4.296	95.806
1836	1.836	-44.177	-247.979	95.311	7.113	-5.45	26.449	-5.055	-179.598
1837	1.837	-46.699	-98.118	-9.978	9.487	-10.272	5.847	-12.413	-292.338
1838	1.838	-44.377	-52.763	-105.717	20.168	-4.258	2.26	-13.361	-190.415
1839	1.839	-33.792	-93.684	-122.717	-8.816	-6.554	-7.733	-15.869	-159.663
1840	1.84	-39.675	19.406	-138.283	-37.823	-5.948	-16.958	-15.079	-131.645
1841	1.841	-38.035	122.038	-152.347	-49.04	-10.577	8.661	-10.251	-54.749
1842	1.842	-30.182	215.399	-138.92	-38.975	-6.497	12.032	-12.171	61.695
1843	1.843	-23.122	131.149	-126.838	-54.63	-9.968	-9.722	-6.744	125.149
1844	1.844	-8.948	-99.6	-137.41	-40.478	-9.573	-17.952	-7.31	105.801
1845	1.845	4.452	179.44	-147.071	-32.898	-7.445	-0.057	-13.299	123.062
1846	1.846	-18.488	216.68	-137.981	-11.751	-8.618	2.347	-10.965	107.038
1847	1.847	-2.915	182.193	-145.877	2.425	-10.567	-16.762	-9.016	63.686
1848	1.848	11.085	150.791	-138.256	-0.016	-5.743	-29.525	-15.013	24.065
1849	1.849	3.399	66.375	-118.036	16.309	-5.179	-17.931	-12.676	-59.39
1850	1.85	28.991	41.427	-87.365	14.257	-8.488	9.723	-12.075	38.354
1851	1.851	38.938	18.577	-81.705	8.499	-7.941	43.751	-12.644	77.807
1852	1.852	16.988	-2.294	-56.407	3.289	-9.322	39.261	-14.368	42.167
1853	1.853	2.773	-59.675	-33.406	-1.376	-6.049	43.302	-10.867	31.339
1854	1.854	-10.108	-76.87	-12.59	-5.639	-4.902	16.956	-10.462	-97.013
1855	1.855	-7.856	-60.531	44.204	-9.29	-10.916	-27.761	-14.511	-149.489
1856	1.856	2.752	-132.492	68.682	-8.106	-11.702	-33.782	-11.988	-133.712
1857	1.857	-18.589	-145.686	31.799	-9.048	-12.49	-50.271	-6.566	-90.761
1858	1.858	-44.17	-110.472	11.904	-11.894	-10.569	-65.417	-13.144	-51.646
1859	1.859	-61.219	-56.473	5.906	-14.344	-13.868	-97.393	-10.63	-63.703
1860	1.86	-14.201	-7.043	-10.616	-13.501	-10.967	-68.416	-9.854	12.023
1861	1.861	32.624	2.08	-35.932	-9.942	-11.365	-42.119	-7.913	41.487
1862	1.862	26.675	-71.1	-31.699	-6.583	-8.084	-18.339	-4.611	14.577
1863	1.863	10.31	-120.513	-19.509	-15.438	-10.989	-9.074	-6.342	38.727
1864	1.864	-14.744	-165.52	-0.871	-11.719	-9.832	-6.39	-8.852	75.433
1865	1.865	-64.921	-157.631	2.284	-8.208	-11.771	-13.95	-11.163	81.627
1866	1.866	-98.236	-105.823	11.429	-9.173	-6.94	-16.28	-4.571	62.994
1867	1.867	-116.266	-31.78	19.621	-12.052	-6.368	7.117	-7.463	79.181
1868	1.868	-121.525	-2.234	27.036	-11.278	-5.799	41.547	-8.219	104.479
1869	1.869	-65.838	132.173	19.914	-8.969	-8.712	27.983	-10.522	72.883
1870	1.87	45.391	267.153	4.861	-9.526	-8.326	7.253	-8.568	110.706
1871	1.871	93.155	354.923	18.315	-8.926	-7.951	-11.542	-10.478	85.779
1872	1.872	50.168	307.293	19.907	-10.648	-12.014	-28.597	-13.367	17.372
1873	1.873	10.884	292.702	8.648	-18.557	-11.631	-6.753	-12	-31.558
1874	1.874	-48.511	147.564	-7.461	-29.335	-11.245	18.742	-8.709	-22.378
1875	1.875	-80.856	12.664	-5.604	-13.416	-12.408	28.74	-10.829	-79.159
1876	1.876	-90.622	-179.715	-7.836	-6.971	-10.477	12.996	-11.99	-175.6
1877	1.877	-63.74	-51.594	-6.384	-12.729	-7.769	21.234	-10.056	-109.936
1878	1.878	-39.247	-28.334	-20.927	-14.424	-12.03	28.685	-10.829	-50.334
1879	1.879	-46.592	-176.568	-38.539	-9.71	-12.618	26.257	-11.599	-126.14
1880	1.88	-107.234	-349.716	-41.032	-8.28	-9.124	-5.752	-7.337	-254.27
1881	1.881	-99.229	-93.552	-47.609	6.094	-7.759	-47.023	-11.401	-201.569
1882	1.882	-47.679	-127.445	-57.515	8.066	-8.137	-74.742	-7.92	-153.715
1883	1.883	53.088	-158.512	-59.518	-4.078	-8.52	-79.814	-10.237	-167.738
1884	1.884	125.26	-74.61	-42.325	-8.652	-9.669	-93.38	-7.339	-127.99
1885	1.885	138.423	1.699	-26.379	-9.919	-6.753	-80.981	-10.039	-68.144
1886	1.886	78.746	71.285	5.014	-13.522	-10.414	-54.667	-7.33	-35.576
1887	1.887	46.216	50.175	64.054	-12.245	-14.845	-30.861	-12.169	13.6
1888	1.888	75.845	-161.586	39.091	-11.166	-10.75	-21.596	-10.249	58.102
1889	1.889	49.238	-245.839	60.533	-17.826	-10.323	-13.305	-14.902	66.176
1890	1.89	25.001	-168.865	53.377	-15.235	-7.973	-0.568	-10.852	73.548
1891	1.891	-11.811	-145.392	34.641	-11.127	-7.557	15.644	-11.25	67.043
1892	1.892	-5.139	130.317	6.47	-4.508	-3.856	9.236	-12.613	61.207
1893	1.893	25.266	243.264	1.027	1.532	-5.183	22.757	-13.779	77.909
1894	1.894	19.824	141.234	23.529	-10.619	-3.035	24.453	-8.554	63.087
1895	1.895	-5.347	296.19	19.178	-22.756	1.429	19.761	-10.49	49.75
1896	1.896	8.236	324.395	-30.207	-21.143	8.01	18.378	-12.432	37.544
1897	1.897	4.231	247.678	-50.313	-36.929	0.071	19.512	-4.695	26.446
1898	1.898	-14.458	-101.445	-44.449	-21.944	1.019	22.955	-12.055	23.218
1899	1.899	-24.46	-551.274	-5.832	-27.677	-5.763	11.1	-13.027	26.328
1900	1.9	-58.88	-249.342	69.806	-22.379	-4.982	6.414	-7.022	51.813
1901	1.901	-90.759	-84.647	80.674	-8.005	-4.198	16.46	-9.344	48.548
1902	1.902	-78.301	-134.781	11.614	9.456	-6.132	2.144	-11.272	20.346
1903	1.903	-44.189	-89.717	2.738	7.162	-12.13	-3.665	-9.332	1.589
1904	1.904	-48.605	-296.277	-5.345	0.797	-11.342	-15.866	-8.743	-22.222
1905	1.905	-44.524	-108.793	-56.96	-1.133	-11.906	-14.351	-8.349	-44.204
1906	1.906	-18.192	129.617	-90.295	-2.873	-8.611	-13.068	-6.023	-52.649
1907	1.907	-28.237	408.419	-84.103	-20.3	-5.692	-16.814	-10.081	-55.238
1908	1.908	-31.313	220.444	-67.508	-31.923	-11.474	-20.371	-4.269	-34.147
1909	1.909	-22.942	49.742	-32.165	-29.814	-15.512	-25.655	-6.593	-14.345
1910	1.91	-25.434	-43.298	-9.231	-27.904	-11.998	-38.494	-10.069	-1.512
1911	1.911	-60.408	-71.482	-13.216	-22.716	-11.388	-26.309	-11.999	14.878
1912	1.912	-65.409	56.533	-9.493	-11.719	-11.955	-15.244	-12.571	-8.392
1913	1.913	-60.982	126.042	-19.508	-7.495	-13.313	-16.537	-7.728	-36.536
1914	1.914	-73.411	62.347	-3.76	6.782	-8.887	-10.08	-12.367	-32.743
1915	1.915	-69.769	-188.113	16.079	8.674	-10.656	-11.166	-10.624	-29.322
1916	1.916	-66.521	-154.232	3.386	3.402	-7.204	-14.196	-13.141	-26.113
1917	1.917	-69.682	-61.429	-17.64	14.377	-10.514	-15.093	-13.523	-34.361
1918	1.918	-44.255	-145.828	-25.91	4.246	-11.684	-12.492	-13.132	-21.53
1919	1.919	-27.327	-120.283	-43.655	-7.628	-15.367	-14.711	-8.682	-19.151
1920	1.92	-11.707	-50.52	-69.337	-6.157	-8.023	-3.792	-10.425	-12.754
1921	1.921	-3.328	55.482	-72.596	-16.299	-15.386	-5.286	-7.912	-6.933
1922	1.922	-10.752	151.807	-50.681	-25.288	-12.487	-9.512	-11.202	-5.218
1923	1.923	-22.285	169.216	-47.922	-36.215	-13.263	-10.655	-6.368	-16.342
1924	1.924	5.372	-69.495	-40.338	-32.049	-12.491	-14.096	-9.658	-12.204
1925	1.925	39.309	-445.024	-9.939	-33.312	-5.913	-15.007	-5.589	-11.14
1926	1.926	-29.555	-195.603	19.098	-29.915	-8.425	-6.053	-9.067	-7.792
1927	1.927	39.384	30.827	7.871	-22.635	-7.646	-7.194	-9.449	-8.923
1928	1.928	101.818	154.092	4.573	-19.814	-5.709	6.768	-9.058	-8.014
1929	1.929	109.931	116.172	1.466	-15.648	-15.762	-2.882	-11.764	-12.256
1930	1.93	117.243	81.662	-1.26	-6.839	-11.502	-8.103	-8.277	-11.508
1931	1.931	70.343	-11.767	16.534	-8.096	-10.342	-6.583	-7.883	-11.017
1932	1.932	-9.044	-40.064	51.557	-24.251	-6.856	-10.897	-13.887	-7.708
1933	1.933	-41.534	-14.764	56.578	-22.026	-9.956	-9.796	-4.226	-4.708
1934	1.934	-31.538	101.313	52.115	-24.278	-8.983	-13.315	-13.146	-12.526
1935	1.935	31.191	37.733	48.069	0.742	-13.236	-8.117	-12.006	-15.831
1936	1.936	-25.456	56.863	-8.581	-23.199	-14.001	-12.951	-13	-14.623
1937	1.937	-47.331	179.403	-65.428	-20.244	-23.484	-12.134	-6.245	-15.328
1938	1.938	-94.054	36.186	-57.996	-17.662	-22.328	-12.831	-12.25	-9.041
1939	1.939	-99.971	-21.657	-51.389	-10.222	-11.493	-16.225	-8.2	-11.076
1940	1.94	-83.525	-39.252	-33.173	-3.379	-10.141	-14.178	-8.796	-11.397
1941	1.941	-17.991	-55.177	-27.747	-1.38	-8.982	-13.5	-8.225	-15.817
1942	1.942	44.371	-40.841	-32.803	8.18	-7.814	-12.095	-11.138	-15.063
1943	1.943	68.602	-27.427	-37.309	-0.621	-2.58	-11.693	-11.537	-18.421
1944	1.944	46.345	-38.943	-33.32	0.847	2.249	-14.617	-11.939	-15.033
1945	1.945	-0.816	-27.954	-37.062	-0.612	10.179	-14.276	-10.779	-12.08
1946	1.946	-43.837	-37.606	-27.062	-4.406	9.212	-13.955	-10.396	-12.473
1947	1.947	-49.621	-28.553	-17.855	-1.027	15.987	-14.747	-7.699	-14.457
1948	1.948	-24.674	-36.664	-9.609	-4.243	4.562	-10.158	-12.539	-16.088
1949	1.949	-11.212	-44.314	-7.135	-3.374	-9.77	-3.822	-17.382	-11.743
1950	1.95	-23.667	-51.471	-9.422	-0.948	-15.576	-4.217	-11.395	-11.278
1951	1.951	-42.55	-57.647	14.1	-8.368	-6.865	-5.954	-15.468	-20.291
1952	1.952	-45.95	-52.217	42.418	-9.379	-8.413	-11.9	-11.995	-26.812
1953	1.953	-42.959	-47.196	38.662	-13.669	-15.595	-12.936	-12.587	-20.99
1954	1.954	-34.703	-51.612	35.245	-9.638	-16.792	-16.888	-9.691	-15.958
1955	1.955	-27.221	-39.336	-11.997	-13.168	-10.839	-12.737	-9.309	-13.269
1956	1.956	-24.96	-20.463	-45.752	-8.567	-18.243	-10.141	-8.937	-9.237
1957	1.957	-39.93	-10.092	-39.957	-11.515	-21.187	-6.957	-6.044	-10.235
1958	1.958	-69.01	-0.33	-34.638	-11.189	-18.709	-14.603	-5.671	-21.292
1959	1.959	-40.02	2.568	-19.582	-11.643	-21.071	-11.661	-11.486	-16.845
1960	1.96	-21.267	15.346	-15.097	-5.125	-14.549	-18.711	-9.176	-18.378
1961	1.961	23.43	-5.804	-2.645	-10.025	-1.457	-19.908	-11.135	-17.4
1962	1.962	41.587	-8.57	1.057	-12.581	11.997	-18.06	-6.509	-16.443
1963	1.963	25.121	14.724	-9.001	-13.358	20.602	-16.572	-10.594	-11.454
1964	1.964	-10.104	11.708	-18.302	-15.283	15.854	-17.502	-9.246	-14.6
1965	1.965	-32.945	3.387	-4.152	-11.979	11.497	-14.681	-9.644	-14.022
1966	1.966	-20.54	-14.635	3.426	-10.229	-0.396	-17.771	-10.041	-13.446
1967	1.967	28.637	-12.445	10.4	-6.747	-11.5	-12.406	-11.994	-5.694
1968	1.968	22.089	-14.58	-4.521	-10.016	-15.82	-10.741	-9.299	-8.949
1969	1.969	28.167	-20.43	-18.089	-5.174	-14.715	-14.404	-10.089	-13.915
1970	1.97	0.592	-18.712	-12.889	-9.836	-15.355	-11.725	-8.745	-8.03
1971	1.971	-44.777	-32.965	-20.856	-6.956	-18.885	-8.981	-11.854	-12.208
1972	1.972	-55.699	-21.392	-28.029	-10.47	-22.031	-8.799	-9.93	-12.899
1973	1.973	-13.023	-30.88	-26.867	-15.924	-19.17	-11.282	-11.879	-17.645
1974	1.974	25.754	-22.019	-20.849	-14.04	-16.699	-8.301	-13.441	-15.224
1975	1.975	30.857	-4.677	-13.461	-14.672	-20.807	-6.014	-13.258	-6.41
1976	1.976	17.404	11.204	-8.57	-21.328	-17.359	-0.303	-13.459	-18.294
1977	1.977	-20.1	-8.001	-4.866	-19.656	-12.753	-9.545	-10.375	-16.816
1978	1.978	-45.152	4.966	-14.531	-13.705	-21.69	-11.044	-10.003	-12.619
1979	1.979	-22.193	-11.01	-18.182	-9.648	-12.826	-3.873	-11.18	-11.501
1980	1.98	-34.508	4.085	-16.992	-10.148	-6.871	-6.798	-9.648	-8.037
1981	1.981	-30.809	-1.635	-17.982	-6.78	-10.013	-9.362	-5.207	-9.018
1982	1.982	-34.153	7.059	-13.174	-8.46	-7.154	-13.702	4.848	-4.195
1983	1.983	-49.966	5.463	-5.248	-0.495	-15.119	-21.999	0.576	-3.43
1984	1.984	-92.682	-16.238	-12.598	3.034	-14.175	-19.354	1.731	-4.197
1985	1.985	-123.176	-13.085	-27.291	-2.162	-15.17	-18.865	0.554	-3.62
1986	1.986	-117.801	-27.213	-3.883	-5.009	-9.192	-19.996	-6.814	-3.032
1987	1.987	-72.431	-19.66	-0.857	-14.644	-8.439	-25.704	-21.531	-3.599
1988	1.988	-29.985	-21.913	1.708	-28.934	-7.886	-26.363	-10.889	1.266
1989	1.989	8.564	-28.402	-0.959	-15.35	-7.329	-36.699	-12.832	-3.345
1990	1.99	33.604	-22.762	-12.745	-6.603	-6.757	-18.305	-14.583	-3.882
1991	1.991	56.373	-28.144	-15.078	-14.494	-14.702	19.885	-13.037	-0.345
1992	1.992	52.322	-26.748	-17.161	-27.417	-13.544	25.099	-11.684	3.01
1993	1.993	86.48	-22.617	-8.554	-29.116	-1.737	39.985	-10.529	3.484
1994	1.994	155.356	-29.105	-7.075	-14.763	-6.376	35.403	-16.536	-0.092
1995	1.995	185.087	-20.859	-20.082	-8.939	-10.628	22.894	-15.574	7.384
1996	1.996	86.605	-15.708	-36.002	-14.145	-9.451	-33.993	-8.801	8.479
1997	1.997	-58.165	-22.557	-42.426	-6.202	-10.599	-156.269	-13.058	5.709
1998	1.998	-154.374	-21.849	-48.261	-7.561	-9.615	-278.993	-15.379	3.321
[truncated: 5,438 more rows]
