# Supplementary material for: Associations between lower-limb muscle activation and knee flexion in post-stroke individuals: A study on the stance-to-swing phases of gait
Source: PLoS One. 2017 Sep 8;12(9):e0183865. doi: 10.1371/journal.pone.0183865 (PMC5590852; doi:10.1371/journal.pone.0183865)
Supplement: S1 Dataset — (ZIP) [file pone.0183865.s001.zip › S1_Dataset/Healthy group/3/2/point.csv]

Frame	Time	sacrum.X	sacrum.Y	sacrum.Z	r asis.X	r asis.Y	r asis.Z	r thigh.X	r thigh.Y	r thigh.Z	r bar 1.X	r bar 1.Y	r bar 1.Z	r knee 1.X	r knee 1.Y	r knee 1.Z	r knee 2.X	r knee 2.Y	r knee 2.Z	r bar 2.X	r bar 2.Y	r bar 2.Z	r mall.X	r mall.Y	r mall.Z	r met.X	r met.Y	r met.Z	l asis.X	l asis.Y	l asis.Z	l thigh.X	l thigh.Y	l thigh.Z	l bar 1.X	l bar 1.Y	l bar 1.Z	l knee 1.X	l knee 1.Y	l knee 1.Z	l knee 2.X	l knee 2.Y	l knee 2.Z	l bar 2.X	l bar 2.Y	l bar 2.Z	l mall.X	l mall.Y	l mall.Z
0	0	-1.46	0.985	0.389	NaN	NaN	NaN	NaN	NaN	NaN	NaN	NaN	NaN	-1.388	0.521	0.54	-1.421	0.433	0.547	-1.463	0.288	0.597	NaN	NaN	NaN	-1.379	0.032	0.606	NaN	NaN	NaN	NaN	NaN	NaN	-1.357	0.727	0.163	NaN	NaN	NaN	NaN	NaN	NaN	NaN	NaN	NaN	-1.45	0.096	0.253
1	0.005	-1.459	0.985	0.389	NaN	NaN	NaN	NaN	NaN	NaN	NaN	NaN	NaN	-1.388	0.521	0.54	-1.421	0.433	0.547	-1.463	0.288	0.597	NaN	NaN	NaN	-1.379	0.032	0.606	NaN	NaN	NaN	NaN	NaN	NaN	-1.356	0.727	0.163	NaN	NaN	NaN	NaN	NaN	NaN	NaN	NaN	NaN	-1.45	0.096	0.253
2	0.01	-1.459	0.985	0.389	NaN	NaN	NaN	NaN	NaN	NaN	NaN	NaN	NaN	-1.389	0.522	0.54	-1.421	0.433	0.546	-1.463	0.288	0.597	NaN	NaN	NaN	-1.379	0.032	0.606	NaN	NaN	NaN	NaN	NaN	NaN	-1.356	0.727	0.163	NaN	NaN	NaN	NaN	NaN	NaN	NaN	NaN	NaN	-1.451	0.096	0.253
3	0.015	-1.459	0.985	0.389	NaN	NaN	NaN	NaN	NaN	NaN	NaN	NaN	NaN	-1.39	0.524	0.542	-1.421	0.433	0.546	-1.463	0.288	0.597	NaN	NaN	NaN	-1.379	0.032	0.606	NaN	NaN	NaN	NaN	NaN	NaN	-1.356	0.727	0.163	NaN	NaN	NaN	NaN	NaN	NaN	NaN	NaN	NaN	-1.451	0.096	0.253
4	0.02	-1.459	0.985	0.389	NaN	NaN	NaN	NaN	NaN	NaN	NaN	NaN	NaN	-1.391	0.524	0.542	-1.421	0.433	0.546	-1.463	0.288	0.597	NaN	NaN	NaN	-1.379	0.032	0.606	NaN	NaN	NaN	NaN	NaN	NaN	-1.356	0.727	0.163	NaN	NaN	NaN	NaN	NaN	NaN	NaN	NaN	NaN	-1.451	0.096	0.252
5	0.025	-1.459	0.985	0.389	NaN	NaN	NaN	NaN	NaN	NaN	NaN	NaN	NaN	-1.391	0.524	0.542	-1.421	0.433	0.546	-1.463	0.288	0.597	NaN	NaN	NaN	-1.379	0.033	0.606	NaN	NaN	NaN	NaN	NaN	NaN	-1.356	0.727	0.162	NaN	NaN	NaN	NaN	NaN	NaN	NaN	NaN	NaN	-1.451	0.096	0.252
6	0.03	-1.459	0.985	0.388	NaN	NaN	NaN	NaN	NaN	NaN	NaN	NaN	NaN	-1.391	0.525	0.542	-1.421	0.433	0.546	-1.463	0.288	0.597	NaN	NaN	NaN	-1.38	0.034	0.607	NaN	NaN	NaN	NaN	NaN	NaN	-1.356	0.727	0.162	NaN	NaN	NaN	NaN	NaN	NaN	NaN	NaN	NaN	-1.451	0.096	0.252
7	0.035	-1.459	0.985	0.388	NaN	NaN	NaN	NaN	NaN	NaN	NaN	NaN	NaN	-1.391	0.525	0.542	-1.421	0.433	0.546	-1.463	0.288	0.597	NaN	NaN	NaN	-1.38	0.035	0.607	NaN	NaN	NaN	NaN	NaN	NaN	-1.356	0.727	0.162	NaN	NaN	NaN	NaN	NaN	NaN	NaN	NaN	NaN	-1.451	0.096	0.252
8	0.04	-1.459	0.985	0.388	NaN	NaN	NaN	NaN	NaN	NaN	NaN	NaN	NaN	-1.391	0.525	0.542	-1.421	0.433	0.546	-1.463	0.288	0.597	NaN	NaN	NaN	-1.38	0.034	0.607	NaN	NaN	NaN	NaN	NaN	NaN	-1.356	0.727	0.162	NaN	NaN	NaN	NaN	NaN	NaN	NaN	NaN	NaN	-1.451	0.096	0.252
9	0.045	-1.459	0.985	0.388	NaN	NaN	NaN	NaN	NaN	NaN	NaN	NaN	NaN	-1.391	0.525	0.542	-1.421	0.433	0.546	-1.463	0.288	0.597	NaN	NaN	NaN	-1.379	0.033	0.606	NaN	NaN	NaN	NaN	NaN	NaN	-1.356	0.727	0.162	NaN	NaN	NaN	NaN	NaN	NaN	NaN	NaN	NaN	-1.451	0.096	0.252
10	0.05	-1.459	0.985	0.388	NaN	NaN	NaN	NaN	NaN	NaN	NaN	NaN	NaN	-1.391	0.525	0.542	-1.421	0.433	0.546	-1.463	0.288	0.597	NaN	NaN	NaN	-1.38	0.033	0.606	NaN	NaN	NaN	NaN	NaN	NaN	-1.356	0.727	0.162	NaN	NaN	NaN	NaN	NaN	NaN	NaN	NaN	NaN	-1.451	0.096	0.252
11	0.055	-1.459	0.985	0.388	NaN	NaN	NaN	NaN	NaN	NaN	NaN	NaN	NaN	-1.391	0.525	0.542	-1.421	0.433	0.546	-1.463	0.288	0.597	NaN	NaN	NaN	-1.38	0.034	0.607	NaN	NaN	NaN	NaN	NaN	NaN	-1.356	0.727	0.162	NaN	NaN	NaN	NaN	NaN	NaN	NaN	NaN	NaN	-1.451	0.096	0.252
12	0.06	-1.459	0.985	0.388	NaN	NaN	NaN	NaN	NaN	NaN	NaN	NaN	NaN	-1.391	0.525	0.542	-1.421	0.433	0.546	-1.463	0.288	0.597	NaN	NaN	NaN	-1.379	0.033	0.606	NaN	NaN	NaN	NaN	NaN	NaN	-1.356	0.727	0.162	NaN	NaN	NaN	NaN	NaN	NaN	NaN	NaN	NaN	-1.451	0.096	0.252
13	0.065	-1.459	0.985	0.387	NaN	NaN	NaN	NaN	NaN	NaN	NaN	NaN	NaN	-1.391	0.525	0.542	-1.421	0.433	0.546	-1.463	0.288	0.597	NaN	NaN	NaN	-1.379	0.033	0.606	NaN	NaN	NaN	NaN	NaN	NaN	-1.356	0.727	0.162	NaN	NaN	NaN	NaN	NaN	NaN	NaN	NaN	NaN	-1.451	0.096	0.252
14	0.07	-1.459	0.985	0.387	NaN	NaN	NaN	NaN	NaN	NaN	NaN	NaN	NaN	-1.391	0.525	0.542	-1.421	0.433	0.546	-1.463	0.288	0.597	NaN	NaN	NaN	-1.38	0.034	0.607	NaN	NaN	NaN	NaN	NaN	NaN	-1.356	0.727	0.162	NaN	NaN	NaN	NaN	NaN	NaN	NaN	NaN	NaN	-1.451	0.096	0.252
15	0.075	-1.459	0.985	0.387	NaN	NaN	NaN	NaN	NaN	NaN	NaN	NaN	NaN	-1.391	0.525	0.542	-1.421	0.433	0.546	-1.463	0.288	0.597	NaN	NaN	NaN	-1.38	0.035	0.607	NaN	NaN	NaN	NaN	NaN	NaN	-1.356	0.727	0.162	NaN	NaN	NaN	NaN	NaN	NaN	NaN	NaN	NaN	-1.451	0.096	0.252
16	0.08	-1.459	0.985	0.387	NaN	NaN	NaN	NaN	NaN	NaN	NaN	NaN	NaN	-1.391	0.525	0.542	-1.421	0.433	0.546	-1.463	0.288	0.597	NaN	NaN	NaN	-1.38	0.035	0.607	NaN	NaN	NaN	NaN	NaN	NaN	-1.356	0.727	0.162	NaN	NaN	NaN	NaN	NaN	NaN	NaN	NaN	NaN	-1.451	0.096	0.252
17	0.085	-1.459	0.985	0.387	NaN	NaN	NaN	NaN	NaN	NaN	NaN	NaN	NaN	-1.391	0.525	0.542	-1.421	0.433	0.546	-1.463	0.288	0.597	NaN	NaN	NaN	-1.38	0.035	0.607	NaN	NaN	NaN	NaN	NaN	NaN	-1.355	0.727	0.161	NaN	NaN	NaN	NaN	NaN	NaN	NaN	NaN	NaN	-1.451	0.096	0.252
18	0.09	-1.458	0.985	0.387	NaN	NaN	NaN	NaN	NaN	NaN	NaN	NaN	NaN	-1.391	0.525	0.541	-1.421	0.433	0.546	-1.463	0.288	0.597	NaN	NaN	NaN	-1.38	0.035	0.607	NaN	NaN	NaN	NaN	NaN	NaN	-1.355	0.727	0.161	NaN	NaN	NaN	NaN	NaN	NaN	NaN	NaN	NaN	-1.451	0.096	0.252
19	0.095	-1.458	0.985	0.387	NaN	NaN	NaN	NaN	NaN	NaN	NaN	NaN	NaN	-1.391	0.525	0.541	-1.421	0.433	0.546	-1.463	0.288	0.597	NaN	NaN	NaN	-1.38	0.034	0.607	NaN	NaN	NaN	NaN	NaN	NaN	-1.355	0.727	0.161	NaN	NaN	NaN	NaN	NaN	NaN	NaN	NaN	NaN	-1.451	0.096	0.252
20	0.1	-1.458	0.985	0.387	NaN	NaN	NaN	NaN	NaN	NaN	NaN	NaN	NaN	-1.391	0.525	0.541	-1.421	0.433	0.546	-1.463	0.288	0.596	NaN	NaN	NaN	-1.38	0.033	0.606	NaN	NaN	NaN	NaN	NaN	NaN	-1.355	0.727	0.161	NaN	NaN	NaN	NaN	NaN	NaN	NaN	NaN	NaN	-1.451	0.096	0.252
21	0.105	-1.458	0.985	0.387	NaN	NaN	NaN	NaN	NaN	NaN	NaN	NaN	NaN	-1.391	0.525	0.541	-1.421	0.433	0.546	-1.463	0.288	0.596	NaN	NaN	NaN	-1.38	0.034	0.607	NaN	NaN	NaN	NaN	NaN	NaN	-1.355	0.727	0.161	NaN	NaN	NaN	NaN	NaN	NaN	NaN	NaN	NaN	-1.451	0.096	0.252
22	0.11	-1.458	0.985	0.387	NaN	NaN	NaN	NaN	NaN	NaN	NaN	NaN	NaN	-1.391	0.525	0.541	-1.421	0.433	0.546	-1.463	0.288	0.596	NaN	NaN	NaN	-1.38	0.033	0.606	NaN	NaN	NaN	NaN	NaN	NaN	-1.355	0.727	0.161	NaN	NaN	NaN	NaN	NaN	NaN	NaN	NaN	NaN	-1.451	0.096	0.252
23	0.115	-1.458	0.985	0.387	NaN	NaN	NaN	NaN	NaN	NaN	NaN	NaN	NaN	-1.391	0.525	0.541	-1.421	0.433	0.546	-1.463	0.288	0.596	NaN	NaN	NaN	-1.38	0.034	0.607	NaN	NaN	NaN	NaN	NaN	NaN	-1.355	0.727	0.161	NaN	NaN	NaN	NaN	NaN	NaN	NaN	NaN	NaN	-1.451	0.096	0.252
24	0.12	-1.458	0.985	0.387	NaN	NaN	NaN	NaN	NaN	NaN	NaN	NaN	NaN	-1.391	0.525	0.541	-1.421	0.433	0.546	-1.463	0.288	0.596	NaN	NaN	NaN	-1.38	0.033	0.606	NaN	NaN	NaN	NaN	NaN	NaN	-1.355	0.727	0.161	NaN	NaN	NaN	NaN	NaN	NaN	NaN	NaN	NaN	-1.451	0.096	0.252
25	0.125	-1.458	0.985	0.386	NaN	NaN	NaN	NaN	NaN	NaN	NaN	NaN	NaN	-1.391	0.525	0.541	-1.421	0.433	0.545	-1.463	0.288	0.596	NaN	NaN	NaN	-1.38	0.034	0.607	NaN	NaN	NaN	NaN	NaN	NaN	-1.355	0.727	0.161	NaN	NaN	NaN	NaN	NaN	NaN	NaN	NaN	NaN	-1.451	0.096	0.252
26	0.13	-1.458	0.985	0.386	NaN	NaN	NaN	NaN	NaN	NaN	NaN	NaN	NaN	-1.391	0.525	0.541	-1.421	0.433	0.545	-1.463	0.288	0.596	NaN	NaN	NaN	-1.38	0.033	0.606	NaN	NaN	NaN	NaN	NaN	NaN	-1.355	0.727	0.161	NaN	NaN	NaN	NaN	NaN	NaN	NaN	NaN	NaN	-1.451	0.096	0.252
27	0.135	-1.458	0.985	0.386	NaN	NaN	NaN	NaN	NaN	NaN	NaN	NaN	NaN	-1.391	0.525	0.541	-1.421	0.433	0.545	-1.463	0.288	0.596	NaN	NaN	NaN	-1.38	0.034	0.607	NaN	NaN	NaN	NaN	NaN	NaN	-1.355	0.727	0.161	NaN	NaN	NaN	NaN	NaN	NaN	NaN	NaN	NaN	-1.451	0.096	0.252
28	0.14	-1.458	0.985	0.386	NaN	NaN	NaN	NaN	NaN	NaN	NaN	NaN	NaN	-1.391	0.525	0.541	-1.421	0.433	0.545	-1.463	0.288	0.596	NaN	NaN	NaN	-1.38	0.033	0.606	NaN	NaN	NaN	NaN	NaN	NaN	-1.355	0.727	0.161	NaN	NaN	NaN	NaN	NaN	NaN	NaN	NaN	NaN	-1.451	0.096	0.252
29	0.145	-1.458	0.985	0.386	NaN	NaN	NaN	NaN	NaN	NaN	NaN	NaN	NaN	-1.391	0.525	0.541	-1.421	0.433	0.545	-1.463	0.288	0.596	NaN	NaN	NaN	-1.38	0.034	0.607	NaN	NaN	NaN	NaN	NaN	NaN	-1.355	0.727	0.161	NaN	NaN	NaN	NaN	NaN	NaN	NaN	NaN	NaN	-1.451	0.096	0.252
30	0.15	-1.458	0.984	0.386	NaN	NaN	NaN	NaN	NaN	NaN	NaN	NaN	NaN	-1.391	0.525	0.541	-1.421	0.433	0.545	-1.463	0.288	0.596	NaN	NaN	NaN	-1.38	0.033	0.606	NaN	NaN	NaN	NaN	NaN	NaN	-1.355	0.727	0.161	NaN	NaN	NaN	NaN	NaN	NaN	NaN	NaN	NaN	-1.451	0.096	0.252
31	0.155	-1.458	0.984	0.386	NaN	NaN	NaN	NaN	NaN	NaN	NaN	NaN	NaN	-1.391	0.525	0.541	-1.421	0.433	0.545	-1.463	0.288	0.596	NaN	NaN	NaN	-1.38	0.034	0.607	NaN	NaN	NaN	NaN	NaN	NaN	-1.355	0.727	0.161	NaN	NaN	NaN	NaN	NaN	NaN	NaN	NaN	NaN	-1.451	0.096	0.252
32	0.16	-1.458	0.984	0.386	NaN	NaN	NaN	NaN	NaN	NaN	NaN	NaN	NaN	-1.391	0.525	0.541	-1.421	0.433	0.545	-1.463	0.289	0.596	NaN	NaN	NaN	-1.38	0.035	0.607	NaN	NaN	NaN	NaN	NaN	NaN	-1.355	0.727	0.161	NaN	NaN	NaN	NaN	NaN	NaN	NaN	NaN	NaN	-1.451	0.096	0.252
33	0.165	-1.458	0.984	0.386	NaN	NaN	NaN	NaN	NaN	NaN	NaN	NaN	NaN	-1.391	0.525	0.541	-1.421	0.433	0.545	-1.463	0.288	0.596	NaN	NaN	NaN	-1.38	0.035	0.607	NaN	NaN	NaN	NaN	NaN	NaN	-1.355	0.727	0.161	NaN	NaN	NaN	NaN	NaN	NaN	NaN	NaN	NaN	-1.451	0.096	0.252
34	0.17	-1.458	0.984	0.385	NaN	NaN	NaN	NaN	NaN	NaN	NaN	NaN	NaN	-1.391	0.525	0.541	-1.421	0.433	0.545	-1.463	0.289	0.596	NaN	NaN	NaN	-1.38	0.034	0.607	NaN	NaN	NaN	NaN	NaN	NaN	-1.355	0.727	0.161	NaN	NaN	NaN	NaN	NaN	NaN	NaN	NaN	NaN	-1.451	0.096	0.252
35	0.175	-1.458	0.984	0.385	NaN	NaN	NaN	NaN	NaN	NaN	NaN	NaN	NaN	-1.391	0.525	0.541	-1.421	0.433	0.545	-1.463	0.289	0.596	NaN	NaN	NaN	-1.379	0.033	0.606	NaN	NaN	NaN	NaN	NaN	NaN	-1.355	0.727	0.161	NaN	NaN	NaN	NaN	NaN	NaN	NaN	NaN	NaN	-1.451	0.096	0.252
36	0.18	-1.458	0.984	0.385	NaN	NaN	NaN	NaN	NaN	NaN	NaN	NaN	NaN	-1.391	0.525	0.541	-1.421	0.433	0.545	-1.463	0.289	0.596	NaN	NaN	NaN	-1.38	0.033	0.606	NaN	NaN	NaN	NaN	NaN	NaN	-1.354	0.727	0.161	NaN	NaN	NaN	NaN	NaN	NaN	NaN	NaN	NaN	-1.451	0.096	0.252
37	0.185	-1.458	0.984	0.385	NaN	NaN	NaN	NaN	NaN	NaN	NaN	NaN	NaN	-1.391	0.525	0.54	-1.421	0.433	0.545	-1.463	0.289	0.596	NaN	NaN	NaN	-1.38	0.034	0.607	NaN	NaN	NaN	NaN	NaN	NaN	-1.354	0.727	0.161	NaN	NaN	NaN	NaN	NaN	NaN	NaN	NaN	NaN	-1.451	0.096	0.252
38	0.19	-1.458	0.984	0.385	NaN	NaN	NaN	NaN	NaN	NaN	NaN	NaN	NaN	-1.391	0.525	0.54	-1.421	0.433	0.545	-1.464	0.289	0.596	NaN	NaN	NaN	-1.38	0.035	0.607	NaN	NaN	NaN	NaN	NaN	NaN	-1.354	0.727	0.161	NaN	NaN	NaN	NaN	NaN	NaN	NaN	NaN	NaN	-1.451	0.096	0.252
39	0.195	-1.458	0.984	0.385	NaN	NaN	NaN	NaN	NaN	NaN	NaN	NaN	NaN	-1.391	0.525	0.54	-1.421	0.433	0.545	-1.464	0.289	0.596	NaN	NaN	NaN	-1.38	0.035	0.607	NaN	NaN	NaN	NaN	NaN	NaN	-1.354	0.727	0.161	NaN	NaN	NaN	NaN	NaN	NaN	NaN	NaN	NaN	-1.451	0.096	0.252
40	0.2	-1.458	0.984	0.385	NaN	NaN	NaN	NaN	NaN	NaN	NaN	NaN	NaN	-1.391	0.525	0.54	-1.421	0.433	0.545	-1.464	0.289	0.596	NaN	NaN	NaN	-1.38	0.035	0.607	NaN	NaN	NaN	NaN	NaN	NaN	-1.354	0.727	0.161	NaN	NaN	NaN	NaN	NaN	NaN	NaN	NaN	NaN	-1.451	0.096	0.252
41	0.205	-1.458	0.984	0.385	NaN	NaN	NaN	NaN	NaN	NaN	NaN	NaN	NaN	-1.391	0.525	0.54	-1.421	0.433	0.545	-1.464	0.289	0.596	NaN	NaN	NaN	-1.38	0.035	0.607	NaN	NaN	NaN	NaN	NaN	NaN	-1.354	0.727	0.161	NaN	NaN	NaN	NaN	NaN	NaN	NaN	NaN	NaN	-1.451	0.096	0.252
42	0.21	-1.458	0.984	0.385	NaN	NaN	NaN	NaN	NaN	NaN	NaN	NaN	NaN	-1.391	0.525	0.54	-1.421	0.433	0.545	-1.464	0.289	0.596	NaN	NaN	NaN	-1.38	0.035	0.607	NaN	NaN	NaN	NaN	NaN	NaN	-1.354	0.727	0.161	NaN	NaN	NaN	NaN	NaN	NaN	NaN	NaN	NaN	-1.451	0.096	0.252
43	0.215	NaN	NaN	NaN	NaN	NaN	NaN	NaN	NaN	NaN	NaN	NaN	NaN	-1.391	0.525	0.54	-1.421	0.433	0.545	-1.464	0.289	0.596	NaN	NaN	NaN	-1.38	0.035	0.607	NaN	NaN	NaN	NaN	NaN	NaN	-1.354	0.726	0.16	NaN	NaN	NaN	NaN	NaN	NaN	NaN	NaN	NaN	-1.451	0.096	0.252
44	0.22	-1.458	0.984	0.385	NaN	NaN	NaN	NaN	NaN	NaN	NaN	NaN	NaN	-1.391	0.525	0.54	-1.421	0.433	0.545	-1.464	0.289	0.596	NaN	NaN	NaN	-1.38	0.035	0.607	NaN	NaN	NaN	NaN	NaN	NaN	-1.354	0.726	0.16	NaN	NaN	NaN	NaN	NaN	NaN	NaN	NaN	NaN	-1.451	0.096	0.252
45	0.225	-1.458	0.984	0.385	NaN	NaN	NaN	NaN	NaN	NaN	NaN	NaN	NaN	-1.391	0.525	0.54	-1.421	0.433	0.545	-1.464	0.289	0.596	NaN	NaN	NaN	-1.38	0.035	0.607	NaN	NaN	NaN	NaN	NaN	NaN	-1.354	0.726	0.16	NaN	NaN	NaN	NaN	NaN	NaN	NaN	NaN	NaN	-1.451	0.096	0.252
46	0.23	-1.458	0.984	0.385	NaN	NaN	NaN	NaN	NaN	NaN	NaN	NaN	NaN	-1.391	0.525	0.54	-1.421	0.433	0.545	-1.464	0.289	0.596	NaN	NaN	NaN	-1.38	0.034	0.607	NaN	NaN	NaN	NaN	NaN	NaN	-1.353	0.726	0.16	NaN	NaN	NaN	NaN	NaN	NaN	NaN	NaN	NaN	-1.452	0.096	0.252
47	0.235	-1.458	0.984	0.385	NaN	NaN	NaN	NaN	NaN	NaN	NaN	NaN	NaN	-1.391	0.525	0.54	-1.421	0.433	0.545	-1.464	0.289	0.596	NaN	NaN	NaN	-1.38	0.033	0.606	NaN	NaN	NaN	NaN	NaN	NaN	-1.353	0.726	0.16	NaN	NaN	NaN	NaN	NaN	NaN	NaN	NaN	NaN	-1.452	0.096	0.252
48	0.24	NaN	NaN	NaN	NaN	NaN	NaN	NaN	NaN	NaN	NaN	NaN	NaN	-1.391	0.525	0.54	-1.421	0.433	0.545	-1.464	0.289	0.596	NaN	NaN	NaN	-1.38	0.034	0.607	NaN	NaN	NaN	NaN	NaN	NaN	-1.353	0.726	0.16	NaN	NaN	NaN	NaN	NaN	NaN	NaN	NaN	NaN	-1.452	0.096	0.252
49	0.245	NaN	NaN	NaN	NaN	NaN	NaN	NaN	NaN	NaN	NaN	NaN	NaN	-1.391	0.525	0.54	-1.421	0.433	0.545	-1.464	0.289	0.596	NaN	NaN	NaN	-1.38	0.034	0.607	NaN	NaN	NaN	NaN	NaN	NaN	-1.353	0.726	0.16	NaN	NaN	NaN	NaN	NaN	NaN	NaN	NaN	NaN	-1.451	0.096	0.252
50	0.25	-1.458	0.984	0.385	NaN	NaN	NaN	NaN	NaN	NaN	NaN	NaN	NaN	-1.391	0.525	0.54	-1.421	0.433	0.545	-1.464	0.289	0.596	NaN	NaN	NaN	-1.38	0.033	0.606	NaN	NaN	NaN	NaN	NaN	NaN	-1.353	0.726	0.16	NaN	NaN	NaN	NaN	NaN	NaN	NaN	NaN	NaN	-1.451	0.096	0.252
51	0.255	NaN	NaN	NaN	NaN	NaN	NaN	NaN	NaN	NaN	NaN	NaN	NaN	-1.391	0.525	0.54	-1.421	0.433	0.545	-1.464	0.289	0.596	NaN	NaN	NaN	-1.38	0.034	0.607	NaN	NaN	NaN	NaN	NaN	NaN	-1.353	0.726	0.16	NaN	NaN	NaN	NaN	NaN	NaN	NaN	NaN	NaN	-1.452	0.096	0.252
52	0.26	NaN	NaN	NaN	NaN	NaN	NaN	NaN	NaN	NaN	NaN	NaN	NaN	-1.391	0.525	0.54	-1.421	0.433	0.545	-1.464	0.289	0.596	NaN	NaN	NaN	-1.38	0.035	0.607	NaN	NaN	NaN	NaN	NaN	NaN	-1.353	0.726	0.16	NaN	NaN	NaN	NaN	NaN	NaN	NaN	NaN	NaN	-1.451	0.096	0.252
53	0.265	NaN	NaN	NaN	NaN	NaN	NaN	NaN	NaN	NaN	NaN	NaN	NaN	-1.391	0.525	0.54	-1.421	0.433	0.545	-1.464	0.289	0.596	NaN	NaN	NaN	-1.38	0.034	0.607	NaN	NaN	NaN	NaN	NaN	NaN	-1.353	0.726	0.16	NaN	NaN	NaN	NaN	NaN	NaN	NaN	NaN	NaN	-1.451	0.096	0.252
54	0.27	NaN	NaN	NaN	NaN	NaN	NaN	NaN	NaN	NaN	NaN	NaN	NaN	-1.391	0.525	0.54	-1.421	0.433	0.545	-1.464	0.289	0.596	NaN	NaN	NaN	-1.38	0.033	0.606	NaN	NaN	NaN	NaN	NaN	NaN	-1.353	0.726	0.16	NaN	NaN	NaN	NaN	NaN	NaN	NaN	NaN	NaN	-1.451	0.096	0.252
55	0.275	NaN	NaN	NaN	NaN	NaN	NaN	NaN	NaN	NaN	NaN	NaN	NaN	-1.39	0.525	0.54	-1.421	0.433	0.545	-1.464	0.289	0.596	NaN	NaN	NaN	-1.38	0.034	0.607	NaN	NaN	NaN	NaN	NaN	NaN	-1.353	0.726	0.16	NaN	NaN	NaN	NaN	NaN	NaN	NaN	NaN	NaN	-1.451	0.096	0.252
56	0.28	NaN	NaN	NaN	NaN	NaN	NaN	NaN	NaN	NaN	NaN	NaN	NaN	-1.39	0.525	0.54	-1.421	0.433	0.545	-1.464	0.289	0.596	NaN	NaN	NaN	-1.38	0.035	0.607	NaN	NaN	NaN	NaN	NaN	NaN	-1.353	0.726	0.16	NaN	NaN	NaN	NaN	NaN	NaN	NaN	NaN	NaN	-1.452	0.096	0.252
57	0.285	-1.458	0.984	0.385	NaN	NaN	NaN	NaN	NaN	NaN	NaN	NaN	NaN	-1.391	0.525	0.54	-1.421	0.433	0.545	-1.464	0.289	0.596	NaN	NaN	NaN	-1.38	0.035	0.607	NaN	NaN	NaN	NaN	NaN	NaN	-1.353	0.726	0.16	NaN	NaN	NaN	NaN	NaN	NaN	NaN	NaN	NaN	-1.452	0.096	0.252
58	0.29	NaN	NaN	NaN	NaN	NaN	NaN	NaN	NaN	NaN	NaN	NaN	NaN	-1.391	0.525	0.54	-1.421	0.433	0.545	-1.464	0.289	0.596	NaN	NaN	NaN	-1.38	0.035	0.607	NaN	NaN	NaN	NaN	NaN	NaN	-1.353	0.726	0.16	NaN	NaN	NaN	NaN	NaN	NaN	NaN	NaN	NaN	-1.452	0.096	0.252
59	0.295	NaN	NaN	NaN	NaN	NaN	NaN	NaN	NaN	NaN	NaN	NaN	NaN	-1.391	0.525	0.54	-1.421	0.433	0.545	-1.464	0.289	0.596	NaN	NaN	NaN	-1.38	0.034	0.607	NaN	NaN	NaN	NaN	NaN	NaN	-1.353	0.726	0.16	NaN	NaN	NaN	NaN	NaN	NaN	NaN	NaN	NaN	-1.452	0.096	0.252
60	0.3	NaN	NaN	NaN	NaN	NaN	NaN	NaN	NaN	NaN	NaN	NaN	NaN	-1.391	0.525	0.54	-1.421	0.433	0.545	-1.464	0.289	0.596	NaN	NaN	NaN	-1.38	0.033	0.606	NaN	NaN	NaN	NaN	NaN	NaN	-1.353	0.726	0.16	NaN	NaN	NaN	NaN	NaN	NaN	NaN	NaN	NaN	-1.452	0.096	0.252
61	0.305	-1.458	0.984	0.385	NaN	NaN	NaN	NaN	NaN	NaN	NaN	NaN	NaN	-1.391	0.525	0.54	-1.421	0.433	0.545	-1.464	0.289	0.596	NaN	NaN	NaN	-1.38	0.034	0.607	NaN	NaN	NaN	NaN	NaN	NaN	-1.353	0.726	0.16	NaN	NaN	NaN	NaN	NaN	NaN	NaN	NaN	NaN	-1.451	0.096	0.252
62	0.31	NaN	NaN	NaN	NaN	NaN	NaN	NaN	NaN	NaN	NaN	NaN	NaN	-1.391	0.525	0.54	-1.421	0.433	0.545	-1.464	0.289	0.596	NaN	NaN	NaN	-1.38	0.035	0.607	NaN	NaN	NaN	NaN	NaN	NaN	-1.353	0.726	0.16	NaN	NaN	NaN	NaN	NaN	NaN	NaN	NaN	NaN	-1.452	0.096	0.252
63	0.315	NaN	NaN	NaN	NaN	NaN	NaN	NaN	NaN	NaN	NaN	NaN	NaN	-1.391	0.524	0.54	-1.421	0.433	0.545	-1.464	0.289	0.596	NaN	NaN	NaN	-1.38	0.035	0.607	NaN	NaN	NaN	NaN	NaN	NaN	-1.353	0.726	0.16	NaN	NaN	NaN	NaN	NaN	NaN	NaN	NaN	NaN	-1.452	0.096	0.252
64	0.32	NaN	NaN	NaN	NaN	NaN	NaN	NaN	NaN	NaN	NaN	NaN	NaN	-1.391	0.524	0.54	-1.421	0.433	0.545	-1.464	0.289	0.596	NaN	NaN	NaN	-1.38	0.035	0.607	NaN	NaN	NaN	NaN	NaN	NaN	-1.353	0.726	0.16	NaN	NaN	NaN	NaN	NaN	NaN	NaN	NaN	NaN	-1.452	0.096	0.252
65	0.325	NaN	NaN	NaN	NaN	NaN	NaN	NaN	NaN	NaN	NaN	NaN	NaN	-1.391	0.524	0.54	-1.421	0.433	0.545	-1.464	0.289	0.596	NaN	NaN	NaN	-1.38	0.035	0.607	NaN	NaN	NaN	NaN	NaN	NaN	-1.353	0.726	0.16	NaN	NaN	NaN	NaN	NaN	NaN	NaN	NaN	NaN	-1.452	0.096	0.252
66	0.33	NaN	NaN	NaN	NaN	NaN	NaN	NaN	NaN	NaN	NaN	NaN	NaN	-1.391	0.524	0.54	-1.421	0.433	0.545	-1.464	0.289	0.596	NaN	NaN	NaN	-1.381	0.035	0.607	NaN	NaN	NaN	NaN	NaN	NaN	-1.353	0.726	0.16	NaN	NaN	NaN	NaN	NaN	NaN	NaN	NaN	NaN	-1.452	0.096	0.252
67	0.335	-1.458	0.984	0.384	NaN	NaN	NaN	NaN	NaN	NaN	NaN	NaN	NaN	-1.391	0.524	0.54	-1.421	0.433	0.545	-1.464	0.289	0.596	NaN	NaN	NaN	-1.38	0.034	0.607	NaN	NaN	NaN	NaN	NaN	NaN	-1.353	0.726	0.16	NaN	NaN	NaN	NaN	NaN	NaN	NaN	NaN	NaN	-1.452	0.096	0.252
68	0.34	NaN	NaN	NaN	NaN	NaN	NaN	NaN	NaN	NaN	NaN	NaN	NaN	-1.391	0.524	0.54	-1.421	0.433	0.545	-1.464	0.289	0.596	NaN	NaN	NaN	-1.38	0.033	0.606	NaN	NaN	NaN	NaN	NaN	NaN	-1.353	0.726	0.16	NaN	NaN	NaN	NaN	NaN	NaN	NaN	NaN	NaN	-1.452	0.096	0.252
69	0.345	NaN	NaN	NaN	NaN	NaN	NaN	NaN	NaN	NaN	NaN	NaN	NaN	-1.391	0.524	0.54	-1.421	0.433	0.545	-1.464	0.289	0.596	NaN	NaN	NaN	-1.38	0.034	0.607	NaN	NaN	NaN	NaN	NaN	NaN	-1.353	0.726	0.16	NaN	NaN	NaN	NaN	NaN	NaN	NaN	NaN	NaN	-1.452	0.096	0.252
70	0.35	-1.458	0.984	0.384	NaN	NaN	NaN	NaN	NaN	NaN	NaN	NaN	NaN	-1.391	0.524	0.54	-1.421	0.433	0.545	-1.464	0.289	0.596	NaN	NaN	NaN	-1.38	0.034	0.607	NaN	NaN	NaN	NaN	NaN	NaN	-1.353	0.726	0.16	NaN	NaN	NaN	NaN	NaN	NaN	NaN	NaN	NaN	-1.452	0.096	0.252
71	0.355	NaN	NaN	NaN	NaN	NaN	NaN	NaN	NaN	NaN	NaN	NaN	NaN	-1.391	0.524	0.54	-1.421	0.433	0.545	-1.464	0.289	0.596	NaN	NaN	NaN	-1.38	0.033	0.606	NaN	NaN	NaN	NaN	NaN	NaN	-1.353	0.726	0.16	NaN	NaN	NaN	NaN	NaN	NaN	NaN	NaN	NaN	-1.452	0.096	0.252
72	0.36	NaN	NaN	NaN	NaN	NaN	NaN	NaN	NaN	NaN	NaN	NaN	NaN	-1.391	0.524	0.54	-1.421	0.433	0.545	-1.464	0.289	0.596	NaN	NaN	NaN	-1.38	0.034	0.607	NaN	NaN	NaN	NaN	NaN	NaN	-1.353	0.726	0.16	NaN	NaN	NaN	NaN	NaN	NaN	NaN	NaN	NaN	-1.452	0.096	0.252
73	0.365	NaN	NaN	NaN	NaN	NaN	NaN	NaN	NaN	NaN	NaN	NaN	NaN	-1.391	0.524	0.54	-1.422	0.433	0.545	-1.464	0.289	0.596	NaN	NaN	NaN	-1.38	0.035	0.607	NaN	NaN	NaN	NaN	NaN	NaN	-1.353	0.726	0.16	NaN	NaN	NaN	NaN	NaN	NaN	NaN	NaN	NaN	-1.452	0.096	0.252
74	0.37	NaN	NaN	NaN	NaN	NaN	NaN	NaN	NaN	NaN	NaN	NaN	NaN	-1.391	0.524	0.54	-1.422	0.433	0.545	-1.464	0.289	0.596	NaN	NaN	NaN	-1.38	0.034	0.607	NaN	NaN	NaN	NaN	NaN	NaN	-1.353	0.726	0.161	NaN	NaN	NaN	NaN	NaN	NaN	NaN	NaN	NaN	-1.452	0.096	0.252
75	0.375	NaN	NaN	NaN	NaN	NaN	NaN	NaN	NaN	NaN	NaN	NaN	NaN	-1.391	0.524	0.54	-1.422	0.433	0.545	-1.464	0.289	0.596	NaN	NaN	NaN	-1.38	0.033	0.606	NaN	NaN	NaN	NaN	NaN	NaN	-1.353	0.726	0.161	NaN	NaN	NaN	NaN	NaN	NaN	NaN	NaN	NaN	-1.452	0.096	0.252
76	0.38	NaN	NaN	NaN	NaN	NaN	NaN	NaN	NaN	NaN	NaN	NaN	NaN	-1.391	0.524	0.54	-1.422	0.433	0.545	-1.464	0.289	0.596	NaN	NaN	NaN	-1.38	0.034	0.607	NaN	NaN	NaN	NaN	NaN	NaN	-1.353	0.726	0.161	NaN	NaN	NaN	NaN	NaN	NaN	NaN	NaN	NaN	-1.452	0.096	0.252
77	0.385	-1.458	0.984	0.385	NaN	NaN	NaN	NaN	NaN	NaN	NaN	NaN	NaN	-1.391	0.524	0.54	-1.422	0.433	0.545	-1.464	0.289	0.596	NaN	NaN	NaN	-1.38	0.035	0.607	NaN	NaN	NaN	NaN	NaN	NaN	-1.353	0.726	0.161	NaN	NaN	NaN	NaN	NaN	NaN	NaN	NaN	NaN	-1.452	0.096	0.252
78	0.39	-1.458	0.983	0.385	NaN	NaN	NaN	NaN	NaN	NaN	NaN	NaN	NaN	-1.391	0.524	0.54	-1.422	0.433	0.545	-1.464	0.288	0.596	NaN	NaN	NaN	-1.381	0.035	0.607	NaN	NaN	NaN	NaN	NaN	NaN	-1.353	0.726	0.161	NaN	NaN	NaN	NaN	NaN	NaN	NaN	NaN	NaN	-1.452	0.096	0.252
79	0.395	-1.458	0.983	0.385	NaN	NaN	NaN	NaN	NaN	NaN	NaN	NaN	NaN	-1.391	0.524	0.54	-1.422	0.433	0.545	-1.464	0.288	0.596	NaN	NaN	NaN	-1.38	0.034	0.607	NaN	NaN	NaN	NaN	NaN	NaN	-1.353	0.726	0.161	NaN	NaN	NaN	NaN	NaN	NaN	NaN	NaN	NaN	-1.452	0.096	0.252
80	0.4	-1.459	0.983	0.385	NaN	NaN	NaN	NaN	NaN	NaN	NaN	NaN	NaN	-1.391	0.524	0.54	-1.422	0.433	0.545	-1.464	0.288	0.596	NaN	NaN	NaN	-1.38	0.033	0.606	NaN	NaN	NaN	NaN	NaN	NaN	-1.353	0.726	0.161	NaN	NaN	NaN	NaN	NaN	NaN	NaN	NaN	NaN	-1.452	0.096	0.252
81	0.405	-1.459	0.984	0.385	NaN	NaN	NaN	NaN	NaN	NaN	NaN	NaN	NaN	-1.391	0.524	0.54	-1.422	0.433	0.545	-1.464	0.288	0.596	NaN	NaN	NaN	-1.38	0.034	0.607	NaN	NaN	NaN	NaN	NaN	NaN	-1.353	0.726	0.161	NaN	NaN	NaN	NaN	NaN	NaN	NaN	NaN	NaN	-1.452	0.096	0.252
82	0.41	-1.459	0.984	0.385	NaN	NaN	NaN	NaN	NaN	NaN	NaN	NaN	NaN	-1.391	0.525	0.541	-1.422	0.433	0.545	-1.464	0.288	0.596	NaN	NaN	NaN	-1.38	0.034	0.607	NaN	NaN	NaN	NaN	NaN	NaN	-1.353	0.726	0.161	NaN	NaN	NaN	NaN	NaN	NaN	NaN	NaN	NaN	-1.451	0.096	0.252
83	0.415	-1.459	0.984	0.385	NaN	NaN	NaN	NaN	NaN	NaN	NaN	NaN	NaN	-1.391	0.525	0.541	-1.422	0.433	0.545	-1.464	0.288	0.596	NaN	NaN	NaN	-1.38	0.033	0.606	NaN	NaN	NaN	NaN	NaN	NaN	-1.353	0.727	0.161	NaN	NaN	NaN	NaN	NaN	NaN	NaN	NaN	NaN	-1.452	0.096	0.252
84	0.42	-1.459	0.984	0.385	NaN	NaN	NaN	NaN	NaN	NaN	NaN	NaN	NaN	-1.391	0.525	0.541	-1.422	0.433	0.545	-1.464	0.288	0.596	NaN	NaN	NaN	-1.38	0.034	0.607	NaN	NaN	NaN	NaN	NaN	NaN	-1.353	0.727	0.161	NaN	NaN	NaN	NaN	NaN	NaN	NaN	NaN	NaN	-1.452	0.096	0.252
85	0.425	-1.459	0.984	0.385	NaN	NaN	NaN	NaN	NaN	NaN	NaN	NaN	NaN	-1.391	0.525	0.541	-1.422	0.433	0.545	-1.464	0.288	0.596	NaN	NaN	NaN	-1.38	0.033	0.606	NaN	NaN	NaN	NaN	NaN	NaN	-1.353	0.727	0.161	NaN	NaN	NaN	NaN	NaN	NaN	NaN	NaN	NaN	-1.452	0.096	0.252
86	0.43	-1.459	0.984	0.385	NaN	NaN	NaN	NaN	NaN	NaN	NaN	NaN	NaN	-1.391	0.525	0.541	-1.422	0.433	0.545	-1.464	0.288	0.596	NaN	NaN	NaN	-1.38	0.034	0.607	NaN	NaN	NaN	NaN	NaN	NaN	-1.353	0.727	0.161	NaN	NaN	NaN	NaN	NaN	NaN	NaN	NaN	NaN	-1.452	0.096	0.252
87	0.435	-1.459	0.984	0.385	NaN	NaN	NaN	NaN	NaN	NaN	NaN	NaN	NaN	-1.391	0.525	0.541	-1.422	0.433	0.545	-1.464	0.288	0.596	NaN	NaN	NaN	-1.38	0.035	0.607	NaN	NaN	NaN	NaN	NaN	NaN	-1.353	0.727	0.161	NaN	NaN	NaN	NaN	NaN	NaN	NaN	NaN	NaN	-1.452	0.096	0.252
88	0.44	-1.459	0.984	0.385	NaN	NaN	NaN	NaN	NaN	NaN	NaN	NaN	NaN	-1.391	0.525	0.541	-1.422	0.433	0.545	-1.464	0.288	0.596	NaN	NaN	NaN	-1.381	0.035	0.607	NaN	NaN	NaN	NaN	NaN	NaN	-1.353	0.727	0.161	NaN	NaN	NaN	NaN	NaN	NaN	NaN	NaN	NaN	-1.452	0.096	0.252
89	0.445	-1.459	0.984	0.385	NaN	NaN	NaN	NaN	NaN	NaN	NaN	NaN	NaN	-1.391	0.525	0.541	-1.422	0.433	0.545	-1.464	0.288	0.596	NaN	NaN	NaN	-1.38	0.034	0.607	NaN	NaN	NaN	NaN	NaN	NaN	-1.353	0.727	0.161	NaN	NaN	NaN	NaN	NaN	NaN	NaN	NaN	NaN	-1.452	0.096	0.252
90	0.45	-1.459	0.984	0.385	NaN	NaN	NaN	NaN	NaN	NaN	NaN	NaN	NaN	-1.392	0.525	0.541	-1.422	0.433	0.545	-1.464	0.288	0.596	NaN	NaN	NaN	-1.379	0.033	0.606	NaN	NaN	NaN	NaN	NaN	NaN	-1.353	0.727	0.161	NaN	NaN	NaN	NaN	NaN	NaN	NaN	NaN	NaN	-1.452	0.096	0.252
91	0.455	-1.459	0.984	0.385	NaN	NaN	NaN	NaN	NaN	NaN	NaN	NaN	NaN	-1.392	0.525	0.541	-1.422	0.433	0.545	-1.464	0.288	0.596	NaN	NaN	NaN	-1.38	0.033	0.606	NaN	NaN	NaN	NaN	NaN	NaN	-1.353	0.727	0.161	NaN	NaN	NaN	NaN	NaN	NaN	NaN	NaN	NaN	-1.452	0.096	0.252
92	0.46	-1.459	0.984	0.386	NaN	NaN	NaN	NaN	NaN	NaN	NaN	NaN	NaN	-1.392	0.525	0.541	-1.422	0.433	0.545	-1.464	0.288	0.596	NaN	NaN	NaN	-1.38	0.034	0.607	NaN	NaN	NaN	NaN	NaN	NaN	-1.354	0.727	0.161	NaN	NaN	NaN	NaN	NaN	NaN	NaN	NaN	NaN	-1.452	0.096	0.252
93	0.465	-1.459	0.984	0.386	NaN	NaN	NaN	NaN	NaN	NaN	NaN	NaN	NaN	-1.392	0.525	0.541	-1.422	0.433	0.546	-1.464	0.288	0.596	NaN	NaN	NaN	-1.38	0.034	0.607	NaN	NaN	NaN	NaN	NaN	NaN	-1.354	0.727	0.161	NaN	NaN	NaN	NaN	NaN	NaN	NaN	NaN	NaN	-1.452	0.096	0.252
94	0.47	-1.459	0.983	0.386	NaN	NaN	NaN	NaN	NaN	NaN	NaN	NaN	NaN	-1.392	0.525	0.541	-1.422	0.433	0.546	-1.464	0.288	0.596	NaN	NaN	NaN	-1.38	0.033	0.606	NaN	NaN	NaN	NaN	NaN	NaN	-1.354	0.727	0.161	NaN	NaN	NaN	NaN	NaN	NaN	NaN	NaN	NaN	-1.452	0.096	0.252
95	0.475	-1.459	0.983	0.386	NaN	NaN	NaN	NaN	NaN	NaN	NaN	NaN	NaN	-1.392	0.525	0.542	-1.422	0.433	0.546	-1.464	0.288	0.596	NaN	NaN	NaN	-1.38	0.034	0.607	NaN	NaN	NaN	NaN	NaN	NaN	-1.353	0.727	0.161	NaN	NaN	NaN	NaN	NaN	NaN	NaN	NaN	NaN	-1.452	0.096	0.252
96	0.48	-1.459	0.983	0.386	NaN	NaN	NaN	NaN	NaN	NaN	NaN	NaN	NaN	-1.392	0.525	0.542	-1.422	0.433	0.546	-1.464	0.288	0.596	NaN	NaN	NaN	-1.38	0.035	0.607	NaN	NaN	NaN	NaN	NaN	NaN	-1.353	0.727	0.161	NaN	NaN	NaN	NaN	NaN	NaN	NaN	NaN	NaN	-1.452	0.096	0.252
97	0.485	-1.459	0.983	0.386	NaN	NaN	NaN	NaN	NaN	NaN	NaN	NaN	NaN	-1.392	0.525	0.542	-1.422	0.433	0.546	-1.464	0.288	0.596	NaN	NaN	NaN	-1.381	0.035	0.607	NaN	NaN	NaN	NaN	NaN	NaN	-1.353	0.727	0.162	NaN	NaN	NaN	NaN	NaN	NaN	NaN	NaN	NaN	-1.452	0.096	0.252
98	0.49	-1.459	0.983	0.387	NaN	NaN	NaN	NaN	NaN	NaN	NaN	NaN	NaN	-1.392	0.525	0.542	-1.422	0.433	0.546	-1.464	0.288	0.596	NaN	NaN	NaN	-1.381	0.035	0.607	NaN	NaN	NaN	NaN	NaN	NaN	-1.353	0.727	0.162	NaN	NaN	NaN	NaN	NaN	NaN	NaN	NaN	NaN	-1.452	0.096	0.252
99	0.495	-1.459	0.983	0.387	NaN	NaN	NaN	NaN	NaN	NaN	NaN	NaN	NaN	-1.391	0.525	0.542	-1.422	0.433	0.546	-1.464	0.288	0.596	NaN	NaN	NaN	-1.381	0.035	0.607	NaN	NaN	NaN	NaN	NaN	NaN	-1.353	0.727	0.162	NaN	NaN	NaN	NaN	NaN	NaN	NaN	NaN	NaN	-1.452	0.096	0.252
100	0.5	-1.459	0.983	0.387	NaN	NaN	NaN	NaN	NaN	NaN	NaN	NaN	NaN	-1.391	0.525	0.542	-1.422	0.433	0.546	-1.465	0.288	0.597	NaN	NaN	NaN	-1.381	0.035	0.607	NaN	NaN	NaN	NaN	NaN	NaN	-1.353	0.727	0.162	NaN	NaN	NaN	NaN	NaN	NaN	NaN	NaN	NaN	-1.452	0.096	0.252
101	0.505	-1.459	0.983	0.387	NaN	NaN	NaN	NaN	NaN	NaN	NaN	NaN	NaN	-1.391	0.525	0.542	-1.422	0.432	0.546	-1.465	0.288	0.597	NaN	NaN	NaN	-1.381	0.035	0.607	NaN	NaN	NaN	NaN	NaN	NaN	-1.353	0.727	0.162	NaN	NaN	NaN	NaN	NaN	NaN	NaN	NaN	NaN	-1.452	0.096	0.252
102	0.51	-1.459	0.983	0.387	NaN	NaN	NaN	NaN	NaN	NaN	NaN	NaN	NaN	-1.391	0.524	0.542	-1.422	0.432	0.546	-1.465	0.288	0.597	NaN	NaN	NaN	-1.381	0.035	0.607	NaN	NaN	NaN	NaN	NaN	NaN	-1.353	0.727	0.162	NaN	NaN	NaN	NaN	NaN	NaN	NaN	NaN	NaN	-1.452	0.096	0.252
103	0.515	-1.459	0.983	0.387	NaN	NaN	NaN	NaN	NaN	NaN	NaN	NaN	NaN	-1.392	0.524	0.542	-1.422	0.432	0.546	-1.465	0.288	0.597	NaN	NaN	NaN	-1.381	0.035	0.607	NaN	NaN	NaN	NaN	NaN	NaN	-1.354	0.727	0.162	NaN	NaN	NaN	NaN	NaN	NaN	NaN	NaN	NaN	-1.452	0.096	0.252
104	0.52	-1.459	0.983	0.387	NaN	NaN	NaN	NaN	NaN	NaN	NaN	NaN	NaN	-1.392	0.524	0.542	-1.422	0.432	0.546	-1.465	0.288	0.597	NaN	NaN	NaN	-1.381	0.035	0.607	NaN	NaN	NaN	NaN	NaN	NaN	-1.354	0.727	0.162	NaN	NaN	NaN	NaN	NaN	NaN	NaN	NaN	NaN	-1.452	0.096	0.252
105	0.525	-1.459	0.983	0.387	NaN	NaN	NaN	NaN	NaN	NaN	NaN	NaN	NaN	-1.392	0.524	0.542	-1.422	0.432	0.546	-1.465	0.288	0.597	NaN	NaN	NaN	-1.38	0.034	0.607	NaN	NaN	NaN	NaN	NaN	NaN	-1.354	0.727	0.162	NaN	NaN	NaN	NaN	NaN	NaN	NaN	NaN	NaN	-1.452	0.096	0.252
106	0.53	-1.459	0.983	0.388	NaN	NaN	NaN	NaN	NaN	NaN	NaN	NaN	NaN	-1.392	0.524	0.542	-1.422	0.432	0.546	-1.465	0.288	0.597	NaN	NaN	NaN	-1.38	0.033	0.606	NaN	NaN	NaN	NaN	NaN	NaN	-1.354	0.727	0.163	NaN	NaN	NaN	NaN	NaN	NaN	NaN	NaN	NaN	-1.452	0.096	0.252
107	0.535	-1.459	0.983	0.388	NaN	NaN	NaN	NaN	NaN	NaN	NaN	NaN	NaN	-1.392	0.524	0.542	-1.422	0.432	0.546	-1.465	0.287	0.597	NaN	NaN	NaN	-1.38	0.033	0.606	NaN	NaN	NaN	NaN	NaN	NaN	-1.354	0.727	0.163	NaN	NaN	NaN	NaN	NaN	NaN	NaN	NaN	NaN	-1.451	0.096	0.252
108	0.54	-1.459	0.983	0.388	NaN	NaN	NaN	NaN	NaN	NaN	NaN	NaN	NaN	-1.392	0.524	0.542	-1.422	0.432	0.546	-1.465	0.287	0.597	NaN	NaN	NaN	-1.38	0.034	0.607	NaN	NaN	NaN	NaN	NaN	NaN	-1.354	0.727	0.163	NaN	NaN	NaN	NaN	NaN	NaN	NaN	NaN	NaN	-1.451	0.096	0.252
109	0.545	-1.46	0.983	0.388	NaN	NaN	NaN	NaN	NaN	NaN	NaN	NaN	NaN	-1.392	0.524	0.542	-1.422	0.432	0.546	-1.465	0.287	0.597	NaN	NaN	NaN	-1.381	0.035	0.607	NaN	NaN	NaN	NaN	NaN	NaN	-1.354	0.727	0.163	NaN	NaN	NaN	NaN	NaN	NaN	NaN	NaN	NaN	-1.451	0.096	0.252
110	0.55	-1.46	0.983	0.388	NaN	NaN	NaN	NaN	NaN	NaN	NaN	NaN	NaN	-1.392	0.524	0.542	-1.422	0.432	0.547	-1.465	0.287	0.597	NaN	NaN	NaN	-1.381	0.035	0.607	NaN	NaN	NaN	NaN	NaN	NaN	-1.354	0.727	0.163	NaN	NaN	NaN	NaN	NaN	NaN	NaN	NaN	NaN	-1.451	0.096	0.252
111	0.555	-1.46	0.983	0.388	NaN	NaN	NaN	NaN	NaN	NaN	NaN	NaN	NaN	-1.392	0.524	0.542	-1.422	0.432	0.547	-1.465	0.287	0.597	NaN	NaN	NaN	-1.381	0.035	0.607	NaN	NaN	NaN	NaN	NaN	NaN	-1.354	0.727	0.163	NaN	NaN	NaN	NaN	NaN	NaN	NaN	NaN	NaN	-1.452	0.096	0.252
112	0.56	-1.46	0.983	0.389	NaN	NaN	NaN	NaN	NaN	NaN	NaN	NaN	NaN	-1.392	0.524	0.542	-1.422	0.432	0.547	-1.465	0.287	0.597	NaN	NaN	NaN	-1.381	0.035	0.607	NaN	NaN	NaN	NaN	NaN	NaN	-1.354	0.727	0.163	NaN	NaN	NaN	NaN	NaN	NaN	NaN	NaN	NaN	-1.451	0.096	0.252
113	0.565	-1.46	0.983	0.389	NaN	NaN	NaN	NaN	NaN	NaN	NaN	NaN	NaN	-1.392	0.524	0.542	-1.422	0.432	0.547	-1.465	0.287	0.597	NaN	NaN	NaN	-1.381	0.035	0.607	NaN	NaN	NaN	NaN	NaN	NaN	-1.354	0.727	0.163	NaN	NaN	NaN	NaN	NaN	NaN	NaN	NaN	NaN	-1.451	0.096	0.252
114	0.57	-1.46	0.983	0.389	NaN	NaN	NaN	NaN	NaN	NaN	NaN	NaN	NaN	-1.392	0.524	0.542	-1.422	0.432	0.547	-1.465	0.287	0.597	NaN	NaN	NaN	-1.38	0.034	0.607	NaN	NaN	NaN	NaN	NaN	NaN	-1.354	0.728	0.163	NaN	NaN	NaN	NaN	NaN	NaN	NaN	NaN	NaN	-1.451	0.096	0.252
115	0.575	-1.46	0.983	0.389	NaN	NaN	NaN	NaN	NaN	NaN	NaN	NaN	NaN	-1.392	0.524	0.542	-1.422	0.432	0.547	-1.465	0.287	0.598	NaN	NaN	NaN	-1.38	0.033	0.607	NaN	NaN	NaN	NaN	NaN	NaN	-1.354	0.728	0.163	NaN	NaN	NaN	NaN	NaN	NaN	NaN	NaN	NaN	-1.451	0.096	0.252
116	0.58	-1.46	0.983	0.389	NaN	NaN	NaN	NaN	NaN	NaN	NaN	NaN	NaN	-1.392	0.524	0.543	-1.423	0.432	0.547	-1.465	0.287	0.598	NaN	NaN	NaN	-1.38	0.034	0.607	NaN	NaN	NaN	NaN	NaN	NaN	-1.354	0.728	0.163	NaN	NaN	NaN	NaN	NaN	NaN	NaN	NaN	NaN	-1.451	0.096	0.252
117	0.585	-1.46	0.983	0.389	NaN	NaN	NaN	NaN	NaN	NaN	NaN	NaN	NaN	-1.392	0.524	0.543	-1.423	0.432	0.547	-1.465	0.287	0.598	NaN	NaN	NaN	-1.38	0.033	0.606	NaN	NaN	NaN	NaN	NaN	NaN	-1.354	0.728	0.164	NaN	NaN	NaN	NaN	NaN	NaN	NaN	NaN	NaN	-1.451	0.096	0.252
118	0.59	-1.46	0.983	0.39	NaN	NaN	NaN	NaN	NaN	NaN	NaN	NaN	NaN	-1.392	0.524	0.543	-1.423	0.432	0.547	-1.465	0.287	0.598	NaN	NaN	NaN	-1.38	0.033	0.606	NaN	NaN	NaN	NaN	NaN	NaN	-1.354	0.728	0.164	NaN	NaN	NaN	NaN	NaN	NaN	NaN	NaN	NaN	-1.451	0.096	0.252
119	0.595	-1.46	0.983	0.39	NaN	NaN	NaN	NaN	NaN	NaN	NaN	NaN	NaN	-1.392	0.524	0.543	-1.423	0.432	0.547	-1.465	0.287	0.598	NaN	NaN	NaN	-1.38	0.034	0.607	NaN	NaN	NaN	NaN	NaN	NaN	-1.354	0.728	0.164	NaN	NaN	NaN	NaN	NaN	NaN	NaN	NaN	NaN	-1.451	0.096	0.252
120	0.6	-1.461	0.983	0.39	NaN	NaN	NaN	NaN	NaN	NaN	NaN	NaN	NaN	-1.392	0.524	0.543	-1.423	0.432	0.547	-1.465	0.287	0.598	NaN	NaN	NaN	-1.381	0.035	0.607	NaN	NaN	NaN	NaN	NaN	NaN	-1.354	0.728	0.164	NaN	NaN	NaN	NaN	NaN	NaN	NaN	NaN	NaN	-1.451	0.096	0.252
121	0.605	-1.461	0.983	0.39	NaN	NaN	NaN	NaN	NaN	NaN	NaN	NaN	NaN	-1.392	0.524	0.543	-1.422	0.432	0.547	-1.465	0.287	0.598	NaN	NaN	NaN	-1.38	0.034	0.607	NaN	NaN	NaN	NaN	NaN	NaN	-1.354	0.728	0.164	NaN	NaN	NaN	NaN	NaN	NaN	NaN	NaN	NaN	-1.451	0.096	0.252
122	0.61	NaN	NaN	NaN	NaN	NaN	NaN	NaN	NaN	NaN	NaN	NaN	NaN	-1.392	0.524	0.543	-1.422	0.432	0.547	-1.465	0.287	0.598	NaN	NaN	NaN	-1.38	0.033	0.607	NaN	NaN	NaN	NaN	NaN	NaN	-1.354	0.728	0.165	NaN	NaN	NaN	NaN	NaN	NaN	NaN	NaN	NaN	-1.451	0.096	0.252
123	0.615	NaN	NaN	NaN	NaN	NaN	NaN	NaN	NaN	NaN	NaN	NaN	NaN	-1.392	0.524	0.543	-1.423	0.432	0.547	-1.465	0.287	0.598	NaN	NaN	NaN	-1.38	0.034	0.607	NaN	NaN	NaN	NaN	NaN	NaN	-1.354	0.728	0.165	NaN	NaN	NaN	NaN	NaN	NaN	NaN	NaN	NaN	-1.451	0.096	0.252
124	0.62	NaN	NaN	NaN	NaN	NaN	NaN	NaN	NaN	NaN	NaN	NaN	NaN	-1.392	0.524	0.544	-1.423	0.432	0.547	-1.465	0.287	0.598	NaN	NaN	NaN	-1.38	0.033	0.606	NaN	NaN	NaN	NaN	NaN	NaN	-1.354	0.727	0.165	NaN	NaN	NaN	NaN	NaN	NaN	NaN	NaN	NaN	-1.451	0.096	0.252
125	0.625	-1.461	0.983	0.391	NaN	NaN	NaN	NaN	NaN	NaN	NaN	NaN	NaN	-1.392	0.524	0.544	-1.423	0.432	0.547	-1.465	0.287	0.598	NaN	NaN	NaN	-1.379	0.032	0.606	NaN	NaN	NaN	NaN	NaN	NaN	-1.354	0.727	0.165	NaN	NaN	NaN	NaN	NaN	NaN	NaN	NaN	NaN	-1.451	0.096	0.252
126	0.63	-1.46	0.982	0.392	NaN	NaN	NaN	NaN	NaN	NaN	NaN	NaN	NaN	-1.393	0.524	0.544	-1.423	0.432	0.547	-1.465	0.287	0.598	NaN	NaN	NaN	-1.379	0.032	0.606	NaN	NaN	NaN	NaN	NaN	NaN	-1.354	0.727	0.165	NaN	NaN	NaN	NaN	NaN	NaN	NaN	NaN	NaN	-1.451	0.096	0.252
127	0.635	-1.457	0.98	0.394	NaN	NaN	NaN	NaN	NaN	NaN	NaN	NaN	NaN	-1.393	0.524	0.544	-1.423	0.432	0.548	-1.465	0.287	0.598	NaN	NaN	NaN	-1.38	0.033	0.606	NaN	NaN	NaN	NaN	NaN	NaN	-1.354	0.727	0.166	NaN	NaN	NaN	NaN	NaN	NaN	NaN	NaN	NaN	-1.451	0.096	0.252
128	0.64	-1.456	0.979	0.395	NaN	NaN	NaN	NaN	NaN	NaN	NaN	NaN	NaN	-1.393	0.524	0.544	-1.423	0.432	0.548	-1.465	0.287	0.598	NaN	NaN	NaN	-1.38	0.034	0.607	NaN	NaN	NaN	NaN	NaN	NaN	-1.355	0.728	0.166	NaN	NaN	NaN	NaN	NaN	NaN	NaN	NaN	NaN	-1.451	0.096	0.252
129	0.645	-1.456	0.979	0.395	NaN	NaN	NaN	NaN	NaN	NaN	NaN	NaN	NaN	-1.393	0.524	0.544	-1.423	0.432	0.548	-1.465	0.287	0.598	NaN	NaN	NaN	-1.38	0.033	0.607	NaN	NaN	NaN	NaN	NaN	NaN	-1.355	0.728	0.166	NaN	NaN	NaN	NaN	NaN	NaN	NaN	NaN	NaN	-1.451	0.096	0.252
130	0.65	-1.457	0.979	0.395	NaN	NaN	NaN	NaN	NaN	NaN	NaN	NaN	NaN	-1.393	0.524	0.544	-1.423	0.432	0.548	-1.465	0.287	0.598	NaN	NaN	NaN	-1.38	0.034	0.607	NaN	NaN	NaN	NaN	NaN	NaN	-1.355	0.728	0.166	NaN	NaN	NaN	NaN	NaN	NaN	NaN	NaN	NaN	-1.451	0.096	0.252
131	0.655	-1.457	0.979	0.395	NaN	NaN	NaN	NaN	NaN	NaN	NaN	NaN	NaN	-1.393	0.524	0.544	-1.423	0.432	0.548	-1.465	0.287	0.598	NaN	NaN	NaN	-1.38	0.033	0.606	NaN	NaN	NaN	NaN	NaN	NaN	-1.355	0.728	0.166	NaN	NaN	NaN	NaN	NaN	NaN	NaN	NaN	NaN	-1.451	0.096	0.252
132	0.66	NaN	NaN	NaN	NaN	NaN	NaN	NaN	NaN	NaN	NaN	NaN	NaN	-1.393	0.524	0.545	-1.423	0.432	0.548	-1.465	0.287	0.598	NaN	NaN	NaN	-1.379	0.032	0.606	NaN	NaN	NaN	NaN	NaN	NaN	-1.355	0.728	0.166	NaN	NaN	NaN	NaN	NaN	NaN	NaN	NaN	NaN	-1.451	0.096	0.252
133	0.665	-1.457	0.979	0.396	NaN	NaN	NaN	NaN	NaN	NaN	NaN	NaN	NaN	-1.393	0.524	0.545	-1.423	0.432	0.548	-1.465	0.287	0.598	NaN	NaN	NaN	-1.38	0.033	0.606	NaN	NaN	NaN	NaN	NaN	NaN	-1.355	0.728	0.166	NaN	NaN	NaN	NaN	NaN	NaN	NaN	NaN	NaN	-1.451	0.096	0.252
134	0.67	-1.457	0.979	0.396	NaN	NaN	NaN	NaN	NaN	NaN	NaN	NaN	NaN	-1.393	0.524	0.545	-1.423	0.432	0.548	-1.465	0.287	0.598	NaN	NaN	NaN	-1.381	0.034	0.607	NaN	NaN	NaN	NaN	NaN	NaN	-1.355	0.728	0.166	NaN	NaN	NaN	NaN	NaN	NaN	NaN	NaN	NaN	-1.451	0.096	0.252
135	0.675	-1.458	0.98	0.396	NaN	NaN	NaN	NaN	NaN	NaN	NaN	NaN	NaN	-1.393	0.524	0.545	-1.423	0.432	0.548	-1.465	0.287	0.598	NaN	NaN	NaN	-1.38	0.034	0.607	NaN	NaN	NaN	NaN	NaN	NaN	-1.355	0.728	0.167	NaN	NaN	NaN	NaN	NaN	NaN	NaN	NaN	NaN	-1.451	0.096	0.252
136	0.68	-1.461	0.982	0.394	NaN	NaN	NaN	NaN	NaN	NaN	NaN	NaN	NaN	-1.393	0.524	0.545	-1.423	0.432	0.549	-1.465	0.287	0.598	NaN	NaN	NaN	-1.38	0.033	0.607	NaN	NaN	NaN	NaN	NaN	NaN	-1.355	0.728	0.167	NaN	NaN	NaN	NaN	NaN	NaN	NaN	NaN	NaN	-1.451	0.096	0.252
137	0.685	NaN	NaN	NaN	NaN	NaN	NaN	NaN	NaN	NaN	NaN	NaN	NaN	-1.393	0.524	0.545	-1.423	0.432	0.549	-1.465	0.287	0.598	NaN	NaN	NaN	-1.381	0.034	0.607	NaN	NaN	NaN	NaN	NaN	NaN	-1.355	0.728	0.167	NaN	NaN	NaN	NaN	NaN	NaN	NaN	NaN	NaN	-1.451	0.096	0.252
138	0.69	NaN	NaN	NaN	NaN	NaN	NaN	NaN	NaN	NaN	NaN	NaN	NaN	-1.393	0.524	0.545	-1.423	0.432	0.549	-1.465	0.287	0.598	NaN	NaN	NaN	-1.381	0.035	0.607	NaN	NaN	NaN	NaN	NaN	NaN	-1.355	0.728	0.167	NaN	NaN	NaN	NaN	NaN	NaN	NaN	NaN	NaN	-1.451	0.096	0.252
139	0.695	NaN	NaN	NaN	NaN	NaN	NaN	NaN	NaN	NaN	NaN	NaN	NaN	-1.393	0.524	0.545	-1.423	0.432	0.549	-1.465	0.287	0.598	NaN	NaN	NaN	-1.38	0.034	0.607	NaN	NaN	NaN	NaN	NaN	NaN	-1.355	0.728	0.167	NaN	NaN	NaN	NaN	NaN	NaN	NaN	NaN	NaN	-1.451	0.096	0.252
140	0.7	NaN	NaN	NaN	NaN	NaN	NaN	NaN	NaN	NaN	NaN	NaN	NaN	-1.393	0.524	0.545	-1.423	0.432	0.549	-1.465	0.287	0.598	NaN	NaN	NaN	-1.38	0.033	0.607	NaN	NaN	NaN	NaN	NaN	NaN	-1.355	0.728	0.167	NaN	NaN	NaN	NaN	NaN	NaN	NaN	NaN	NaN	-1.451	0.096	0.252
141	0.705	NaN	NaN	NaN	NaN	NaN	NaN	NaN	NaN	NaN	NaN	NaN	NaN	-1.393	0.524	0.545	-1.423	0.432	0.549	-1.465	0.287	0.598	NaN	NaN	NaN	-1.381	0.034	0.607	NaN	NaN	NaN	NaN	NaN	NaN	-1.355	0.728	0.168	NaN	NaN	NaN	NaN	NaN	NaN	NaN	NaN	NaN	-1.451	0.096	0.252
142	0.71	-1.462	0.983	0.394	NaN	NaN	NaN	NaN	NaN	NaN	NaN	NaN	NaN	-1.393	0.524	0.546	-1.423	0.432	0.549	-1.465	0.287	0.598	NaN	NaN	NaN	-1.38	0.034	0.607	NaN	NaN	NaN	NaN	NaN	NaN	-1.355	0.728	0.168	NaN	NaN	NaN	NaN	NaN	NaN	NaN	NaN	NaN	-1.451	0.096	0.252
143	0.715	-1.462	0.983	0.395	NaN	NaN	NaN	NaN	NaN	NaN	NaN	NaN	NaN	-1.393	0.524	0.546	-1.423	0.432	0.549	-1.465	0.287	0.598	NaN	NaN	NaN	-1.38	0.033	0.606	NaN	NaN	NaN	NaN	NaN	NaN	-1.355	0.728	0.168	NaN	NaN	NaN	NaN	NaN	NaN	NaN	NaN	NaN	-1.451	0.096	0.252
144	0.72	-1.462	0.983	0.395	NaN	NaN	NaN	NaN	NaN	NaN	NaN	NaN	NaN	-1.393	0.524	0.546	-1.423	0.432	0.549	-1.465	0.287	0.598	NaN	NaN	NaN	-1.379	0.032	0.606	NaN	NaN	NaN	NaN	NaN	NaN	-1.355	0.728	0.168	NaN	NaN	NaN	NaN	NaN	NaN	NaN	NaN	NaN	-1.451	0.096	0.252
145	0.725	-1.462	0.983	0.395	NaN	NaN	NaN	NaN	NaN	NaN	NaN	NaN	NaN	-1.393	0.524	0.546	-1.423	0.432	0.549	-1.465	0.287	0.598	NaN	NaN	NaN	-1.38	0.033	0.606	NaN	NaN	NaN	NaN	NaN	NaN	-1.355	0.728	0.168	NaN	NaN	NaN	NaN	NaN	NaN	NaN	NaN	NaN	-1.451	0.096	0.252
146	0.73	NaN	NaN	NaN	NaN	NaN	NaN	NaN	NaN	NaN	NaN	NaN	NaN	-1.393	0.524	0.546	-1.423	0.432	0.55	-1.465	0.287	0.598	NaN	NaN	NaN	-1.381	0.034	0.607	NaN	NaN	NaN	NaN	NaN	NaN	-1.355	0.728	0.168	NaN	NaN	NaN	NaN	NaN	NaN	NaN	NaN	NaN	-1.451	0.096	0.252
147	0.735	NaN	NaN	NaN	NaN	NaN	NaN	NaN	NaN	NaN	NaN	NaN	NaN	-1.393	0.524	0.546	-1.424	0.432	0.55	-1.465	0.287	0.598	NaN	NaN	NaN	-1.381	0.035	0.607	NaN	NaN	NaN	NaN	NaN	NaN	-1.356	0.729	0.168	NaN	NaN	NaN	NaN	NaN	NaN	NaN	NaN	NaN	-1.451	0.096	0.252
148	0.74	NaN	NaN	NaN	NaN	NaN	NaN	NaN	NaN	NaN	NaN	NaN	NaN	-1.393	0.524	0.546	-1.424	0.432	0.55	-1.465	0.287	0.598	NaN	NaN	NaN	-1.381	0.035	0.607	NaN	NaN	NaN	NaN	NaN	NaN	-1.356	0.729	0.168	NaN	NaN	NaN	NaN	NaN	NaN	NaN	NaN	NaN	-1.451	0.096	0.252
149	0.745	-1.462	0.983	0.396	NaN	NaN	NaN	NaN	NaN	NaN	NaN	NaN	NaN	-1.393	0.524	0.546	-1.424	0.432	0.55	-1.465	0.287	0.599	NaN	NaN	NaN	-1.381	0.035	0.607	NaN	NaN	NaN	NaN	NaN	NaN	-1.356	0.729	0.168	NaN	NaN	NaN	NaN	NaN	NaN	NaN	NaN	NaN	-1.451	0.096	0.252
150	0.75	-1.462	0.983	0.396	NaN	NaN	NaN	NaN	NaN	NaN	NaN	NaN	NaN	-1.393	0.524	0.547	-1.424	0.432	0.55	-1.465	0.287	0.599	NaN	NaN	NaN	-1.38	0.034	0.607	NaN	NaN	NaN	NaN	NaN	NaN	-1.356	0.729	0.169	NaN	NaN	NaN	NaN	NaN	NaN	NaN	NaN	NaN	-1.451	0.096	0.253
151	0.755	-1.463	0.983	0.397	NaN	NaN	NaN	NaN	NaN	NaN	NaN	NaN	NaN	-1.393	0.524	0.547	-1.424	0.432	0.55	-1.465	0.287	0.599	NaN	NaN	NaN	-1.38	0.033	0.606	NaN	NaN	NaN	NaN	NaN	NaN	-1.356	0.729	0.169	NaN	NaN	NaN	NaN	NaN	NaN	NaN	NaN	NaN	-1.451	0.096	0.253
152	0.76	NaN	NaN	NaN	NaN	NaN	NaN	NaN	NaN	NaN	NaN	NaN	NaN	-1.394	0.524	0.547	-1.424	0.432	0.55	-1.465	0.287	0.599	NaN	NaN	NaN	-1.38	0.033	0.606	NaN	NaN	NaN	NaN	NaN	NaN	-1.356	0.729	0.169	NaN	NaN	NaN	NaN	NaN	NaN	NaN	NaN	NaN	-1.451	0.096	0.253
153	0.765	NaN	NaN	NaN	NaN	NaN	NaN	NaN	NaN	NaN	NaN	NaN	NaN	-1.394	0.524	0.547	-1.424	0.432	0.55	-1.465	0.287	0.599	NaN	NaN	NaN	-1.381	0.034	0.607	NaN	NaN	NaN	NaN	NaN	NaN	-1.356	0.729	0.169	NaN	NaN	NaN	NaN	NaN	NaN	NaN	NaN	NaN	-1.451	0.096	0.253
154	0.77	NaN	NaN	NaN	NaN	NaN	NaN	NaN	NaN	NaN	NaN	NaN	NaN	-1.394	0.524	0.547	-1.424	0.432	0.55	-1.465	0.287	0.599	NaN	NaN	NaN	-1.38	0.034	0.607	NaN	NaN	NaN	NaN	NaN	NaN	-1.356	0.729	0.17	NaN	NaN	NaN	NaN	NaN	NaN	NaN	NaN	NaN	-1.451	0.096	0.253
155	0.775	NaN	NaN	NaN	NaN	NaN	NaN	NaN	NaN	NaN	NaN	NaN	NaN	-1.394	0.523	0.547	-1.424	0.432	0.55	-1.465	0.286	0.599	NaN	NaN	NaN	-1.38	0.033	0.607	NaN	NaN	NaN	NaN	NaN	NaN	-1.356	0.729	0.17	NaN	NaN	NaN	NaN	NaN	NaN	NaN	NaN	NaN	-1.451	0.096	0.253
156	0.78	NaN	NaN	NaN	NaN	NaN	NaN	NaN	NaN	NaN	NaN	NaN	NaN	-1.394	0.523	0.547	-1.424	0.432	0.55	-1.465	0.286	0.599	NaN	NaN	NaN	-1.381	0.034	0.607	NaN	NaN	NaN	NaN	NaN	NaN	-1.356	0.729	0.17	NaN	NaN	NaN	NaN	NaN	NaN	NaN	NaN	NaN	-1.451	0.096	0.253
157	0.785	NaN	NaN	NaN	NaN	NaN	NaN	NaN	NaN	NaN	NaN	NaN	NaN	-1.394	0.523	0.547	-1.424	0.432	0.551	-1.465	0.286	0.599	NaN	NaN	NaN	-1.381	0.035	0.607	NaN	NaN	NaN	NaN	NaN	NaN	-1.356	0.729	0.17	NaN	NaN	NaN	NaN	NaN	NaN	NaN	NaN	NaN	-1.451	0.096	0.253
158	0.79	NaN	NaN	NaN	NaN	NaN	NaN	NaN	NaN	NaN	NaN	NaN	NaN	-1.394	0.523	0.547	-1.424	0.432	0.551	-1.465	0.286	0.599	NaN	NaN	NaN	-1.381	0.034	0.607	NaN	NaN	NaN	NaN	NaN	NaN	-1.356	0.729	0.17	NaN	NaN	NaN	NaN	NaN	NaN	NaN	NaN	NaN	-1.451	0.096	0.253
159	0.795	-1.463	0.983	0.398	NaN	NaN	NaN	NaN	NaN	NaN	NaN	NaN	NaN	-1.394	0.523	0.547	-1.424	0.432	0.551	-1.465	0.286	0.599	NaN	NaN	NaN	-1.38	0.033	0.607	NaN	NaN	NaN	NaN	NaN	NaN	-1.356	0.729	0.171	NaN	NaN	NaN	NaN	NaN	NaN	NaN	NaN	NaN	-1.451	0.096	0.253
160	0.8	-1.463	0.983	0.399	NaN	NaN	NaN	NaN	NaN	NaN	NaN	NaN	NaN	-1.394	0.523	0.548	-1.424	0.432	0.551	-1.465	0.286	0.599	NaN	NaN	NaN	-1.38	0.034	0.607	NaN	NaN	NaN	NaN	NaN	NaN	-1.357	0.729	0.171	NaN	NaN	NaN	NaN	NaN	NaN	NaN	NaN	NaN	-1.451	0.096	0.253
161	0.805	-1.463	0.983	0.399	NaN	NaN	NaN	NaN	NaN	NaN	NaN	NaN	NaN	-1.394	0.523	0.548	-1.424	0.432	0.551	-1.465	0.286	0.6	NaN	NaN	NaN	-1.38	0.033	0.607	NaN	NaN	NaN	NaN	NaN	NaN	-1.357	0.729	0.171	NaN	NaN	NaN	NaN	NaN	NaN	NaN	NaN	NaN	-1.451	0.096	0.253
162	0.81	-1.464	0.983	0.399	NaN	NaN	NaN	NaN	NaN	NaN	NaN	NaN	NaN	-1.394	0.523	0.548	-1.424	0.432	0.551	-1.465	0.286	0.6	NaN	NaN	NaN	-1.381	0.034	0.607	NaN	NaN	NaN	NaN	NaN	NaN	-1.357	0.729	0.171	NaN	NaN	NaN	NaN	NaN	NaN	NaN	NaN	NaN	-1.449	0.097	0.252
163	0.815	-1.464	0.983	0.399	NaN	NaN	NaN	NaN	NaN	NaN	NaN	NaN	NaN	-1.394	0.523	0.548	-1.424	0.432	0.551	-1.465	0.286	0.599	NaN	NaN	NaN	-1.381	0.035	0.607	NaN	NaN	NaN	NaN	NaN	NaN	-1.357	0.729	0.171	NaN	NaN	NaN	NaN	NaN	NaN	NaN	NaN	NaN	-1.447	0.098	0.252
164	0.82	-1.464	0.983	0.4	NaN	NaN	NaN	NaN	NaN	NaN	NaN	NaN	NaN	-1.394	0.524	0.548	-1.424	0.431	0.551	-1.465	0.286	0.6	NaN	NaN	NaN	-1.381	0.034	0.607	NaN	NaN	NaN	NaN	NaN	NaN	-1.357	0.729	0.171	NaN	NaN	NaN	NaN	NaN	NaN	NaN	NaN	NaN	-1.45	0.097	0.253
165	0.825	-1.464	0.983	0.4	NaN	NaN	NaN	NaN	NaN	NaN	NaN	NaN	NaN	-1.394	0.524	0.548	-1.424	0.431	0.551	-1.465	0.286	0.6	NaN	NaN	NaN	-1.38	0.033	0.607	NaN	NaN	NaN	NaN	NaN	NaN	-1.357	0.729	0.171	NaN	NaN	NaN	NaN	NaN	NaN	NaN	NaN	NaN	-1.45	0.096	0.253
166	0.83	-1.463	0.982	0.401	NaN	NaN	NaN	NaN	NaN	NaN	NaN	NaN	NaN	-1.395	0.524	0.549	-1.424	0.431	0.551	-1.466	0.286	0.6	NaN	NaN	NaN	-1.381	0.034	0.607	NaN	NaN	NaN	NaN	NaN	NaN	-1.357	0.729	0.171	NaN	NaN	NaN	NaN	NaN	NaN	NaN	NaN	NaN	-1.45	0.096	0.253
167	0.835	-1.46	0.98	0.403	NaN	NaN	NaN	NaN	NaN	NaN	NaN	NaN	NaN	-1.395	0.524	0.549	-1.424	0.431	0.551	-1.465	0.286	0.6	NaN	NaN	NaN	-1.381	0.035	0.607	NaN	NaN	NaN	NaN	NaN	NaN	-1.357	0.729	0.171	NaN	NaN	NaN	NaN	NaN	NaN	NaN	NaN	NaN	-1.45	0.096	0.253
168	0.84	-1.462	0.98	0.403	NaN	NaN	NaN	NaN	NaN	NaN	NaN	NaN	NaN	-1.395	0.524	0.549	-1.424	0.431	0.551	-1.466	0.286	0.6	NaN	NaN	NaN	-1.381	0.034	0.607	NaN	NaN	NaN	NaN	NaN	NaN	-1.357	0.729	0.172	NaN	NaN	NaN	NaN	NaN	NaN	NaN	NaN	NaN	-1.45	0.096	0.253
169	0.845	-1.466	0.984	0.403	NaN	NaN	NaN	NaN	NaN	NaN	NaN	NaN	NaN	-1.395	0.524	0.549	-1.425	0.431	0.551	-1.466	0.285	0.6	NaN	NaN	NaN	-1.38	0.033	0.606	NaN	NaN	NaN	NaN	NaN	NaN	-1.358	0.729	0.172	NaN	NaN	NaN	NaN	NaN	NaN	NaN	NaN	NaN	-1.45	0.096	0.253
170	0.85	-1.467	0.984	0.403	NaN	NaN	NaN	NaN	NaN	NaN	NaN	NaN	NaN	-1.395	0.524	0.549	-1.425	0.431	0.551	-1.466	0.285	0.6	NaN	NaN	NaN	-1.38	0.033	0.607	NaN	NaN	NaN	NaN	NaN	NaN	-1.358	0.729	0.172	NaN	NaN	NaN	NaN	NaN	NaN	NaN	NaN	NaN	-1.45	0.096	0.253
171	0.855	NaN	NaN	NaN	NaN	NaN	NaN	NaN	NaN	NaN	NaN	NaN	NaN	-1.394	0.523	0.549	-1.425	0.431	0.552	-1.465	0.285	0.601	NaN	NaN	NaN	-1.381	0.034	0.607	NaN	NaN	NaN	NaN	NaN	NaN	-1.358	0.729	0.172	NaN	NaN	NaN	NaN	NaN	NaN	NaN	NaN	NaN	-1.45	0.097	0.253
172	0.86	NaN	NaN	NaN	NaN	NaN	NaN	NaN	NaN	NaN	NaN	NaN	NaN	-1.394	0.523	0.549	-1.425	0.431	0.552	-1.465	0.285	0.601	NaN	NaN	NaN	-1.381	0.035	0.607	NaN	NaN	NaN	NaN	NaN	NaN	-1.358	0.729	0.172	NaN	NaN	NaN	NaN	NaN	NaN	NaN	NaN	NaN	-1.448	0.097	0.253
173	0.865	NaN	NaN	NaN	NaN	NaN	NaN	NaN	NaN	NaN	NaN	NaN	NaN	-1.394	0.523	0.549	-1.425	0.431	0.552	-1.465	0.285	0.601	NaN	NaN	NaN	-1.381	0.035	0.607	NaN	NaN	NaN	NaN	NaN	NaN	-1.358	0.729	0.172	NaN	NaN	NaN	NaN	NaN	NaN	NaN	NaN	NaN	-1.446	0.098	0.252
174	0.87	NaN	NaN	NaN	NaN	NaN	NaN	NaN	NaN	NaN	NaN	NaN	NaN	-1.394	0.523	0.549	-1.425	0.431	0.552	-1.465	0.285	0.601	NaN	NaN	NaN	-1.381	0.034	0.607	NaN	NaN	NaN	NaN	NaN	NaN	-1.358	0.729	0.173	NaN	NaN	NaN	NaN	NaN	NaN	NaN	NaN	NaN	-1.448	0.098	0.252
175	0.875	-1.465	0.983	0.402	NaN	NaN	NaN	NaN	NaN	NaN	NaN	NaN	NaN	-1.394	0.523	0.549	-1.425	0.431	0.552	-1.465	0.285	0.601	NaN	NaN	NaN	-1.38	0.033	0.607	NaN	NaN	NaN	NaN	NaN	NaN	-1.358	0.729	0.173	NaN	NaN	NaN	NaN	NaN	NaN	NaN	NaN	NaN	-1.447	0.098	0.252
176	0.88	-1.465	0.983	0.402	NaN	NaN	NaN	NaN	NaN	NaN	NaN	NaN	NaN	-1.395	0.523	0.549	-1.425	0.431	0.552	-1.465	0.285	0.601	NaN	NaN	NaN	-1.38	0.034	0.607	NaN	NaN	NaN	NaN	NaN	NaN	-1.358	0.729	0.173	NaN	NaN	NaN	NaN	NaN	NaN	NaN	NaN	NaN	-1.448	0.098	0.253
177	0.885	-1.465	0.983	0.402	NaN	NaN	NaN	NaN	NaN	NaN	NaN	NaN	NaN	-1.395	0.523	0.55	-1.425	0.431	0.552	-1.465	0.285	0.601	NaN	NaN	NaN	-1.38	0.033	0.607	NaN	NaN	NaN	NaN	NaN	NaN	-1.358	0.73	0.173	NaN	NaN	NaN	NaN	NaN	NaN	NaN	NaN	NaN	-1.445	0.099	0.252
178	0.89	-1.465	0.983	0.402	NaN	NaN	NaN	NaN	NaN	NaN	NaN	NaN	NaN	-1.395	0.523	0.55	-1.425	0.431	0.552	-1.465	0.285	0.601	NaN	NaN	NaN	-1.38	0.034	0.607	NaN	NaN	NaN	NaN	NaN	NaN	-1.359	0.73	0.173	NaN	NaN	NaN	NaN	NaN	NaN	NaN	NaN	NaN	-1.445	0.099	0.252
179	0.895	-1.465	0.983	0.402	NaN	NaN	NaN	NaN	NaN	NaN	NaN	NaN	NaN	-1.395	0.523	0.55	-1.425	0.431	0.552	-1.465	0.285	0.601	NaN	NaN	NaN	-1.38	0.033	0.607	NaN	NaN	NaN	NaN	NaN	NaN	-1.359	0.73	0.173	NaN	NaN	NaN	NaN	NaN	NaN	NaN	NaN	NaN	-1.444	0.099	0.252
180	0.9	-1.465	0.983	0.403	NaN	NaN	NaN	NaN	NaN	NaN	NaN	NaN	NaN	-1.395	0.523	0.55	-1.425	0.431	0.553	-1.465	0.285	0.601	NaN	NaN	NaN	-1.381	0.034	0.607	NaN	NaN	NaN	NaN	NaN	NaN	-1.359	0.73	0.173	NaN	NaN	NaN	NaN	NaN	NaN	NaN	NaN	NaN	-1.444	0.099	0.252
181	0.905	-1.466	0.983	0.403	NaN	NaN	NaN	NaN	NaN	NaN	NaN	NaN	NaN	-1.395	0.523	0.55	-1.425	0.431	0.553	-1.465	0.285	0.601	NaN	NaN	NaN	-1.381	0.034	0.607	NaN	NaN	NaN	NaN	NaN	NaN	-1.359	0.729	0.174	NaN	NaN	NaN	NaN	NaN	NaN	NaN	NaN	NaN	-1.444	0.099	0.252
182	0.91	-1.466	0.983	0.403	NaN	NaN	NaN	NaN	NaN	NaN	NaN	NaN	NaN	-1.395	0.523	0.55	-1.425	0.431	0.553	-1.465	0.285	0.601	NaN	NaN	NaN	-1.38	0.033	0.607	NaN	NaN	NaN	NaN	NaN	NaN	-1.359	0.729	0.174	NaN	NaN	NaN	NaN	NaN	NaN	NaN	NaN	NaN	-1.444	0.099	0.252
183	0.915	-1.466	0.983	0.403	NaN	NaN	NaN	NaN	NaN	NaN	NaN	NaN	NaN	-1.395	0.523	0.55	-1.425	0.431	0.553	-1.465	0.284	0.601	NaN	NaN	NaN	-1.38	0.034	0.607	NaN	NaN	NaN	NaN	NaN	NaN	-1.359	0.729	0.174	NaN	NaN	NaN	NaN	NaN	NaN	NaN	NaN	NaN	-1.444	0.099	0.252
184	0.92	-1.466	0.983	0.404	NaN	NaN	NaN	NaN	NaN	NaN	NaN	NaN	NaN	-1.395	0.523	0.55	-1.425	0.431	0.553	-1.465	0.284	0.601	NaN	NaN	NaN	-1.38	0.033	0.606	NaN	NaN	NaN	NaN	NaN	NaN	-1.359	0.729	0.174	NaN	NaN	NaN	NaN	NaN	NaN	NaN	NaN	NaN	-1.444	0.099	0.252
185	0.925	NaN	NaN	NaN	NaN	NaN	NaN	NaN	NaN	NaN	NaN	NaN	NaN	-1.395	0.523	0.551	-1.425	0.431	0.553	-1.465	0.284	0.601	NaN	NaN	NaN	-1.38	0.033	0.607	NaN	NaN	NaN	NaN	NaN	NaN	-1.359	0.73	0.174	NaN	NaN	NaN	NaN	NaN	NaN	NaN	NaN	NaN	-1.445	0.099	0.252
186	0.93	NaN	NaN	NaN	NaN	NaN	NaN	NaN	NaN	NaN	NaN	NaN	NaN	-1.395	0.523	0.551	-1.425	0.431	0.553	-1.465	0.284	0.601	NaN	NaN	NaN	-1.381	0.034	0.607	NaN	NaN	NaN	NaN	NaN	NaN	-1.359	0.73	0.174	NaN	NaN	NaN	NaN	NaN	NaN	NaN	NaN	NaN	-1.445	0.099	0.252
187	0.935	-1.466	0.983	0.404	NaN	NaN	NaN	NaN	NaN	NaN	NaN	NaN	NaN	-1.395	0.523	0.551	-1.426	0.431	0.553	-1.465	0.284	0.601	NaN	NaN	NaN	-1.381	0.034	0.607	NaN	NaN	NaN	NaN	NaN	NaN	-1.359	0.73	0.174	NaN	NaN	NaN	NaN	NaN	NaN	NaN	NaN	NaN	-1.445	0.099	0.252
188	0.94	-1.466	0.983	0.404	NaN	NaN	NaN	NaN	NaN	NaN	NaN	NaN	NaN	-1.396	0.523	0.551	-1.426	0.431	0.553	-1.465	0.284	0.601	NaN	NaN	NaN	-1.38	0.033	0.607	NaN	NaN	NaN	NaN	NaN	NaN	-1.359	0.73	0.174	NaN	NaN	NaN	NaN	NaN	NaN	NaN	NaN	NaN	-1.445	0.099	0.252
189	0.945	-1.467	0.983	0.405	NaN	NaN	NaN	NaN	NaN	NaN	NaN	NaN	NaN	-1.396	0.523	0.551	-1.426	0.431	0.553	-1.465	0.284	0.601	NaN	NaN	NaN	-1.381	0.035	0.607	NaN	NaN	NaN	NaN	NaN	NaN	-1.36	0.73	0.174	NaN	NaN	NaN	NaN	NaN	NaN	NaN	NaN	NaN	-1.445	0.099	0.252
190	0.95	-1.468	0.984	0.406	NaN	NaN	NaN	NaN	NaN	NaN	NaN	NaN	NaN	-1.396	0.523	0.551	-1.426	0.431	0.553	-1.465	0.284	0.601	NaN	NaN	NaN	-1.381	0.035	0.607	NaN	NaN	NaN	NaN	NaN	NaN	-1.36	0.73	0.175	NaN	NaN	NaN	NaN	NaN	NaN	NaN	NaN	NaN	-1.445	0.099	0.252
191	0.955	-1.468	0.983	0.406	NaN	NaN	NaN	NaN	NaN	NaN	NaN	NaN	NaN	-1.396	0.523	0.551	-1.426	0.431	0.553	-1.465	0.284	0.601	NaN	NaN	NaN	-1.381	0.035	0.607	NaN	NaN	NaN	NaN	NaN	NaN	-1.36	0.73	0.175	NaN	NaN	NaN	NaN	NaN	NaN	NaN	NaN	NaN	-1.445	0.099	0.252
192	0.96	-1.469	0.984	0.407	NaN	NaN	NaN	NaN	NaN	NaN	NaN	NaN	NaN	-1.396	0.523	0.551	-1.426	0.43	0.554	-1.466	0.284	0.602	NaN	NaN	NaN	-1.381	0.035	0.607	NaN	NaN	NaN	NaN	NaN	NaN	-1.36	0.73	0.175	NaN	NaN	NaN	NaN	NaN	NaN	NaN	NaN	NaN	-1.445	0.099	0.252
193	0.965	-1.468	0.983	0.408	NaN	NaN	NaN	NaN	NaN	NaN	NaN	NaN	NaN	-1.396	0.523	0.551	-1.426	0.43	0.554	-1.466	0.284	0.602	NaN	NaN	NaN	-1.381	0.034	0.607	NaN	NaN	NaN	NaN	NaN	NaN	-1.36	0.73	0.175	NaN	NaN	NaN	NaN	NaN	NaN	NaN	NaN	NaN	-1.445	0.099	0.252
194	0.97	-1.464	0.98	0.408	NaN	NaN	NaN	NaN	NaN	NaN	NaN	NaN	NaN	-1.396	0.523	0.551	-1.426	0.43	0.554	-1.466	0.284	0.602	NaN	NaN	NaN	-1.38	0.033	0.607	NaN	NaN	NaN	NaN	NaN	NaN	-1.36	0.73	0.175	NaN	NaN	NaN	NaN	NaN	NaN	NaN	NaN	NaN	-1.445	0.099	0.252
195	0.975	-1.466	0.982	0.407	NaN	NaN	NaN	NaN	NaN	NaN	NaN	NaN	NaN	-1.396	0.522	0.551	-1.426	0.43	0.554	-1.466	0.284	0.602	NaN	NaN	NaN	-1.381	0.035	0.607	NaN	NaN	NaN	NaN	NaN	NaN	-1.36	0.73	0.175	NaN	NaN	NaN	NaN	NaN	NaN	NaN	NaN	NaN	-1.445	0.099	0.252
196	0.98	-1.467	0.982	0.406	NaN	NaN	NaN	NaN	NaN	NaN	NaN	NaN	NaN	-1.396	0.522	0.551	-1.426	0.43	0.554	-1.466	0.283	0.602	NaN	NaN	NaN	-1.381	0.034	0.607	NaN	NaN	NaN	NaN	NaN	NaN	-1.36	0.73	0.176	NaN	NaN	NaN	NaN	NaN	NaN	NaN	NaN	NaN	-1.445	0.099	0.252
197	0.985	-1.467	0.982	0.406	NaN	NaN	NaN	NaN	NaN	NaN	NaN	NaN	NaN	-1.396	0.522	0.552	-1.426	0.43	0.554	-1.466	0.283	0.602	NaN	NaN	NaN	-1.38	0.033	0.607	NaN	NaN	NaN	NaN	NaN	NaN	-1.36	0.73	0.176	NaN	NaN	NaN	NaN	NaN	NaN	NaN	NaN	NaN	-1.445	0.099	0.252
198	0.99	-1.467	0.982	0.406	NaN	NaN	NaN	NaN	NaN	NaN	NaN	NaN	NaN	-1.396	0.522	0.552	-1.426	0.43	0.554	-1.466	0.283	0.602	NaN	NaN	NaN	-1.381	0.034	0.607	NaN	NaN	NaN	NaN	NaN	NaN	-1.36	0.73	0.176	NaN	NaN	NaN	NaN	NaN	NaN	NaN	NaN	NaN	-1.444	0.099	0.252
199	0.995	NaN	NaN	NaN	NaN	NaN	NaN	NaN	NaN	NaN	NaN	NaN	NaN	-1.396	0.522	0.552	-1.426	0.43	0.555	-1.466	0.283	0.603	NaN	NaN	NaN	-1.38	0.033	0.607	NaN	NaN	NaN	NaN	NaN	NaN	-1.36	0.73	0.176	NaN	NaN	NaN	NaN	NaN	NaN	NaN	NaN	NaN	-1.444	0.099	0.252
200	1	NaN	NaN	NaN	NaN	NaN	NaN	NaN	NaN	NaN	NaN	NaN	NaN	-1.397	0.522	0.552	-1.426	0.43	0.555	-1.466	0.283	0.603	NaN	NaN	NaN	-1.38	0.032	0.606	NaN	NaN	NaN	NaN	NaN	NaN	-1.36	0.73	0.176	NaN	NaN	NaN	NaN	NaN	NaN	NaN	NaN	NaN	-1.444	0.099	0.252
201	1.005	NaN	NaN	NaN	NaN	NaN	NaN	NaN	NaN	NaN	NaN	NaN	NaN	-1.397	0.522	0.552	-1.426	0.43	0.555	-1.466	0.283	0.603	NaN	NaN	NaN	-1.38	0.032	0.606	NaN	NaN	NaN	NaN	NaN	NaN	-1.361	0.73	0.176	NaN	NaN	NaN	NaN	NaN	NaN	NaN	NaN	NaN	-1.444	0.099	0.252
202	1.01	NaN	NaN	NaN	NaN	NaN	NaN	NaN	NaN	NaN	NaN	NaN	NaN	-1.397	0.522	0.553	-1.427	0.43	0.555	-1.466	0.283	0.603	NaN	NaN	NaN	-1.38	0.032	0.606	NaN	NaN	NaN	NaN	NaN	NaN	-1.361	0.731	0.176	NaN	NaN	NaN	NaN	NaN	NaN	NaN	NaN	NaN	-1.445	0.099	0.252
203	1.015	NaN	NaN	NaN	NaN	NaN	NaN	NaN	NaN	NaN	NaN	NaN	NaN	-1.397	0.522	0.553	-1.427	0.43	0.555	-1.466	0.283	0.603	NaN	NaN	NaN	-1.38	0.033	0.607	NaN	NaN	NaN	NaN	NaN	NaN	-1.361	0.731	0.176	NaN	NaN	NaN	NaN	NaN	NaN	NaN	NaN	NaN	-1.445	0.099	0.252
204	1.02	-1.467	0.983	0.408	NaN	NaN	NaN	NaN	NaN	NaN	NaN	NaN	NaN	-1.397	0.522	0.553	-1.427	0.43	0.555	-1.466	0.283	0.603	NaN	NaN	NaN	-1.381	0.034	0.607	NaN	NaN	NaN	NaN	NaN	NaN	-1.361	0.731	0.176	NaN	NaN	NaN	NaN	NaN	NaN	NaN	NaN	NaN	-1.445	0.099	0.252
205	1.025	-1.468	0.983	0.408	NaN	NaN	NaN	NaN	NaN	NaN	NaN	NaN	NaN	-1.397	0.522	0.553	-1.427	0.43	0.555	-1.466	0.283	0.603	NaN	NaN	NaN	-1.38	0.032	0.607	NaN	NaN	NaN	NaN	NaN	NaN	-1.361	0.73	0.176	NaN	NaN	NaN	NaN	NaN	NaN	NaN	NaN	NaN	-1.445	0.099	0.252
206	1.03	-1.468	0.983	0.408	NaN	NaN	NaN	NaN	NaN	NaN	NaN	NaN	NaN	-1.397	0.522	0.553	-1.427	0.43	0.555	-1.466	0.282	0.603	NaN	NaN	NaN	-1.38	0.032	0.606	NaN	NaN	NaN	NaN	NaN	NaN	-1.361	0.73	0.175	NaN	NaN	NaN	NaN	NaN	NaN	NaN	NaN	NaN	-1.445	0.099	0.252
207	1.035	-1.468	0.983	0.408	NaN	NaN	NaN	NaN	NaN	NaN	NaN	NaN	NaN	-1.397	0.522	0.554	-1.427	0.43	0.555	-1.467	0.282	0.603	NaN	NaN	NaN	-1.38	0.032	0.606	NaN	NaN	NaN	NaN	NaN	NaN	-1.361	0.731	0.175	NaN	NaN	NaN	NaN	NaN	NaN	NaN	NaN	NaN	-1.445	0.099	0.252
208	1.04	-1.468	0.983	0.408	NaN	NaN	NaN	NaN	NaN	NaN	NaN	NaN	NaN	-1.398	0.522	0.554	-1.427	0.43	0.556	-1.467	0.282	0.604	NaN	NaN	NaN	-1.38	0.032	0.607	NaN	NaN	NaN	NaN	NaN	NaN	-1.361	0.731	0.175	NaN	NaN	NaN	NaN	NaN	NaN	NaN	NaN	NaN	-1.445	0.099	0.252
209	1.045	-1.468	0.983	0.408	NaN	NaN	NaN	NaN	NaN	NaN	NaN	NaN	NaN	-1.398	0.522	0.554	-1.427	0.43	0.556	-1.467	0.282	0.604	NaN	NaN	NaN	-1.38	0.032	0.607	NaN	NaN	NaN	NaN	NaN	NaN	-1.361	0.731	0.175	NaN	NaN	NaN	NaN	NaN	NaN	NaN	NaN	NaN	-1.445	0.099	0.251
210	1.05	-1.468	0.983	0.408	NaN	NaN	NaN	NaN	NaN	NaN	NaN	NaN	NaN	-1.397	0.522	0.554	-1.427	0.429	0.556	-1.467	0.282	0.604	NaN	NaN	NaN	-1.38	0.032	0.607	NaN	NaN	NaN	NaN	NaN	NaN	-1.361	0.731	0.175	NaN	NaN	NaN	NaN	NaN	NaN	NaN	NaN	NaN	-1.445	0.099	0.251
211	1.055	-1.468	0.983	0.408	NaN	NaN	NaN	NaN	NaN	NaN	NaN	NaN	NaN	-1.397	0.522	0.554	-1.427	0.429	0.556	-1.467	0.282	0.604	NaN	NaN	NaN	-1.38	0.033	0.607	NaN	NaN	NaN	NaN	NaN	NaN	-1.361	0.731	0.174	NaN	NaN	NaN	NaN	NaN	NaN	NaN	NaN	NaN	-1.445	0.099	0.251
212	1.06	-1.468	0.983	0.409	NaN	NaN	NaN	NaN	NaN	NaN	NaN	NaN	NaN	-1.397	0.522	0.554	-1.427	0.429	0.556	-1.467	0.282	0.604	NaN	NaN	NaN	-1.381	0.034	0.607	NaN	NaN	NaN	NaN	NaN	NaN	-1.361	0.731	0.174	NaN	NaN	NaN	NaN	NaN	NaN	NaN	NaN	NaN	-1.444	0.099	0.251
213	1.065	-1.468	0.983	0.409	NaN	NaN	NaN	NaN	NaN	NaN	NaN	NaN	NaN	-1.397	0.521	0.554	-1.427	0.429	0.557	-1.467	0.282	0.604	NaN	NaN	NaN	-1.381	0.033	0.607	NaN	NaN	NaN	NaN	NaN	NaN	-1.361	0.731	0.174	NaN	NaN	NaN	NaN	NaN	NaN	NaN	NaN	NaN	-1.444	0.099	0.251
214	1.07	-1.468	0.983	0.409	NaN	NaN	NaN	NaN	NaN	NaN	NaN	NaN	NaN	-1.397	0.521	0.554	-1.427	0.429	0.557	-1.467	0.282	0.604	NaN	NaN	NaN	-1.381	0.034	0.607	NaN	NaN	NaN	NaN	NaN	NaN	-1.361	0.731	0.174	NaN	NaN	NaN	NaN	NaN	NaN	NaN	NaN	NaN	-1.445	0.099	0.251
215	1.075	-1.469	0.984	0.409	NaN	NaN	NaN	NaN	NaN	NaN	NaN	NaN	NaN	-1.397	0.521	0.554	-1.427	0.429	0.557	-1.467	0.282	0.604	NaN	NaN	NaN	-1.38	0.032	0.607	NaN	NaN	NaN	NaN	NaN	NaN	-1.361	0.731	0.174	NaN	NaN	NaN	NaN	NaN	NaN	NaN	NaN	NaN	-1.445	0.099	0.251
216	1.08	-1.469	0.984	0.409	NaN	NaN	NaN	NaN	NaN	NaN	NaN	NaN	NaN	-1.397	0.521	0.554	-1.427	0.429	0.557	-1.467	0.282	0.604	NaN	NaN	NaN	-1.38	0.032	0.607	NaN	NaN	NaN	NaN	NaN	NaN	-1.361	0.731	0.173	NaN	NaN	NaN	NaN	NaN	NaN	NaN	NaN	NaN	-1.444	0.099	0.251
217	1.085	-1.469	0.984	0.409	NaN	NaN	NaN	NaN	NaN	NaN	NaN	NaN	NaN	-1.397	0.521	0.554	-1.427	0.428	0.557	-1.467	0.282	0.604	NaN	NaN	NaN	-1.38	0.032	0.607	NaN	NaN	NaN	NaN	NaN	NaN	-1.361	0.731	0.173	NaN	NaN	NaN	NaN	NaN	NaN	NaN	NaN	NaN	-1.446	0.099	0.251
218	1.09	-1.469	0.984	0.409	NaN	NaN	NaN	NaN	NaN	NaN	NaN	NaN	NaN	-1.397	0.521	0.554	-1.427	0.428	0.557	-1.467	0.282	0.604	NaN	NaN	NaN	-1.38	0.032	0.607	NaN	NaN	NaN	NaN	NaN	NaN	-1.361	0.731	0.173	NaN	NaN	NaN	NaN	NaN	NaN	NaN	NaN	NaN	-1.451	0.096	0.252
219	1.095	-1.469	0.984	0.408	NaN	NaN	NaN	NaN	NaN	NaN	NaN	NaN	NaN	-1.397	0.521	0.554	-1.426	0.428	0.557	-1.467	0.282	0.604	NaN	NaN	NaN	-1.38	0.032	0.607	NaN	NaN	NaN	NaN	NaN	NaN	-1.36	0.73	0.173	NaN	NaN	NaN	NaN	NaN	NaN	NaN	NaN	NaN	-1.452	0.096	0.252
220	1.1	-1.469	0.984	0.408	NaN	NaN	NaN	NaN	NaN	NaN	NaN	NaN	NaN	-1.397	0.521	0.554	-1.426	0.428	0.557	-1.467	0.282	0.604	NaN	NaN	NaN	-1.38	0.032	0.607	NaN	NaN	NaN	NaN	NaN	NaN	-1.36	0.731	0.173	NaN	NaN	NaN	NaN	NaN	NaN	NaN	NaN	NaN	-1.452	0.096	0.252
221	1.105	-1.469	0.984	0.408	NaN	NaN	NaN	NaN	NaN	NaN	NaN	NaN	NaN	-1.396	0.521	0.554	-1.426	0.428	0.557	-1.467	0.282	0.604	NaN	NaN	NaN	-1.38	0.032	0.607	NaN	NaN	NaN	NaN	NaN	NaN	-1.36	0.731	0.172	NaN	NaN	NaN	NaN	NaN	NaN	NaN	NaN	NaN	-1.452	0.096	0.252
222	1.11	-1.469	0.984	0.408	NaN	NaN	NaN	NaN	NaN	NaN	NaN	NaN	NaN	-1.396	0.521	0.554	-1.426	0.428	0.557	-1.467	0.282	0.604	NaN	NaN	NaN	-1.38	0.032	0.607	NaN	NaN	NaN	NaN	NaN	NaN	-1.36	0.731	0.172	NaN	NaN	NaN	NaN	NaN	NaN	NaN	NaN	NaN	-1.452	0.096	0.252
223	1.115	-1.469	0.984	0.408	NaN	NaN	NaN	NaN	NaN	NaN	NaN	NaN	NaN	-1.396	0.521	0.554	-1.426	0.428	0.557	-1.467	0.282	0.604	NaN	NaN	NaN	-1.38	0.032	0.607	NaN	NaN	NaN	NaN	NaN	NaN	-1.36	0.731	0.172	NaN	NaN	NaN	NaN	NaN	NaN	NaN	NaN	NaN	-1.453	0.096	0.252
224	1.12	-1.469	0.984	0.408	NaN	NaN	NaN	NaN	NaN	NaN	NaN	NaN	NaN	-1.396	0.521	0.554	-1.425	0.428	0.557	-1.467	0.282	0.604	NaN	NaN	NaN	-1.38	0.033	0.607	NaN	NaN	NaN	NaN	NaN	NaN	-1.36	0.731	0.171	NaN	NaN	NaN	NaN	NaN	NaN	NaN	NaN	NaN	-1.453	0.095	0.252
225	1.125	-1.469	0.984	0.408	NaN	NaN	NaN	NaN	NaN	NaN	NaN	NaN	NaN	-1.396	0.521	0.554	-1.425	0.428	0.557	-1.467	0.282	0.604	NaN	NaN	NaN	-1.381	0.034	0.607	NaN	NaN	NaN	NaN	NaN	NaN	-1.36	0.731	0.171	NaN	NaN	NaN	NaN	NaN	NaN	NaN	NaN	NaN	-1.453	0.095	0.252
226	1.13	-1.467	0.983	0.409	NaN	NaN	NaN	NaN	NaN	NaN	NaN	NaN	NaN	-1.396	0.521	0.554	-1.425	0.428	0.557	-1.467	0.282	0.604	NaN	NaN	NaN	-1.38	0.032	0.607	NaN	NaN	NaN	NaN	NaN	NaN	-1.36	0.731	0.171	NaN	NaN	NaN	NaN	NaN	NaN	NaN	NaN	NaN	-1.453	0.095	0.252
227	1.135	-1.464	0.98	0.411	NaN	NaN	NaN	NaN	NaN	NaN	NaN	NaN	NaN	-1.396	0.521	0.554	-1.425	0.428	0.557	-1.466	0.282	0.604	NaN	NaN	NaN	-1.38	0.032	0.607	NaN	NaN	NaN	NaN	NaN	NaN	-1.359	0.73	0.17	NaN	NaN	NaN	NaN	NaN	NaN	NaN	NaN	NaN	-1.453	0.095	0.252
228	1.14	-1.464	0.98	0.411	NaN	NaN	NaN	NaN	NaN	NaN	NaN	NaN	NaN	-1.395	0.521	0.554	-1.425	0.428	0.557	-1.466	0.282	0.604	NaN	NaN	NaN	-1.38	0.032	0.607	NaN	NaN	NaN	NaN	NaN	NaN	-1.358	0.73	0.17	NaN	NaN	NaN	NaN	NaN	NaN	NaN	NaN	NaN	-1.453	0.095	0.252
229	1.145	-1.466	0.981	0.41	NaN	NaN	NaN	NaN	NaN	NaN	NaN	NaN	NaN	-1.395	0.521	0.553	-1.425	0.429	0.557	-1.466	0.282	0.604	NaN	NaN	NaN	-1.38	0.032	0.607	NaN	NaN	NaN	NaN	NaN	NaN	-1.358	0.73	0.17	NaN	NaN	NaN	NaN	NaN	NaN	NaN	NaN	NaN	-1.453	0.095	0.252
230	1.15	-1.468	0.983	0.41	NaN	NaN	NaN	NaN	NaN	NaN	NaN	NaN	NaN	-1.395	0.521	0.553	-1.425	0.429	0.556	-1.466	0.282	0.604	NaN	NaN	NaN	-1.38	0.032	0.607	NaN	NaN	NaN	NaN	NaN	NaN	-1.358	0.73	0.169	NaN	NaN	NaN	NaN	NaN	NaN	NaN	NaN	NaN	-1.452	0.095	0.252
231	1.155	-1.465	0.981	0.41	NaN	NaN	NaN	NaN	NaN	NaN	NaN	NaN	NaN	NaN	NaN	NaN	-1.425	0.428	0.556	-1.466	0.282	0.604	NaN	NaN	NaN	-1.38	0.032	0.607	NaN	NaN	NaN	NaN	NaN	NaN	-1.357	0.73	0.169	NaN	NaN	NaN	NaN	NaN	NaN	NaN	NaN	NaN	-1.452	0.095	0.252
232	1.16	NaN	NaN	NaN	NaN	NaN	NaN	NaN	NaN	NaN	NaN	NaN	NaN	NaN	NaN	NaN	-1.425	0.428	0.556	-1.466	0.282	0.604	NaN	NaN	NaN	-1.38	0.032	0.607	NaN	NaN	NaN	NaN	NaN	NaN	-1.357	0.731	0.168	NaN	NaN	NaN	NaN	NaN	NaN	NaN	NaN	NaN	-1.452	0.095	0.252
233	1.165	NaN	NaN	NaN	NaN	NaN	NaN	NaN	NaN	NaN	NaN	NaN	NaN	NaN	NaN	NaN	-1.424	0.428	0.556	-1.466	0.282	0.604	NaN	NaN	NaN	-1.38	0.032	0.607	NaN	NaN	NaN	NaN	NaN	NaN	-1.356	0.73	0.168	NaN	NaN	NaN	NaN	NaN	NaN	NaN	NaN	NaN	-1.452	0.095	0.252
234	1.17	-1.468	0.984	0.406	NaN	NaN	NaN	NaN	NaN	NaN	NaN	NaN	NaN	NaN	NaN	NaN	-1.424	0.428	0.555	-1.466	0.282	0.604	NaN	NaN	NaN	-1.38	0.033	0.607	NaN	NaN	NaN	NaN	NaN	NaN	-1.356	0.73	0.168	NaN	NaN	NaN	NaN	NaN	NaN	NaN	NaN	NaN	-1.452	0.095	0.252
235	1.175	-1.468	0.984	0.406	NaN	NaN	NaN	NaN	NaN	NaN	NaN	NaN	NaN	-1.394	0.521	0.552	-1.424	0.428	0.555	-1.466	0.282	0.604	NaN	NaN	NaN	-1.381	0.034	0.607	NaN	NaN	NaN	NaN	NaN	NaN	-1.356	0.73	0.167	NaN	NaN	NaN	NaN	NaN	NaN	NaN	NaN	NaN	-1.452	0.095	0.252
236	1.18	-1.467	0.984	0.405	NaN	NaN	NaN	NaN	NaN	NaN	NaN	NaN	NaN	-1.394	0.521	0.552	-1.424	0.428	0.555	-1.466	0.282	0.604	NaN	NaN	NaN	-1.381	0.033	0.607	NaN	NaN	NaN	NaN	NaN	NaN	-1.355	0.73	0.167	NaN	NaN	NaN	NaN	NaN	NaN	NaN	NaN	NaN	-1.452	0.095	0.252
237	1.185	-1.467	0.984	0.405	NaN	NaN	NaN	NaN	NaN	NaN	NaN	NaN	NaN	-1.394	0.521	0.552	-1.424	0.428	0.555	-1.466	0.282	0.604	NaN	NaN	NaN	-1.381	0.034	0.607	NaN	NaN	NaN	NaN	NaN	NaN	-1.355	0.729	0.167	NaN	NaN	NaN	NaN	NaN	NaN	NaN	NaN	NaN	-1.452	0.095	0.252
238	1.19	NaN	NaN	NaN	NaN	NaN	NaN	NaN	NaN	NaN	NaN	NaN	NaN	-1.394	0.521	0.552	-1.424	0.428	0.555	-1.466	0.282	0.604	NaN	NaN	NaN	-1.38	0.032	0.607	NaN	NaN	NaN	NaN	NaN	NaN	-1.354	0.729	0.166	NaN	NaN	NaN	NaN	NaN	NaN	NaN	NaN	NaN	-1.452	0.095	0.252
239	1.195	NaN	NaN	NaN	NaN	NaN	NaN	NaN	NaN	NaN	NaN	NaN	NaN	-1.394	0.522	0.552	-1.424	0.428	0.554	-1.466	0.282	0.604	NaN	NaN	NaN	-1.381	0.033	0.607	NaN	NaN	NaN	NaN	NaN	NaN	-1.354	0.729	0.166	NaN	NaN	NaN	NaN	NaN	NaN	NaN	NaN	NaN	-1.452	0.095	0.252
240	1.2	NaN	NaN	NaN	NaN	NaN	NaN	NaN	NaN	NaN	NaN	NaN	NaN	-1.394	0.522	0.551	-1.424	0.427	0.554	-1.466	0.282	0.604	NaN	NaN	NaN	-1.381	0.034	0.607	NaN	NaN	NaN	NaN	NaN	NaN	-1.353	0.729	0.166	NaN	NaN	NaN	NaN	NaN	NaN	NaN	NaN	NaN	-1.452	0.095	0.252
241	1.205	-1.46	0.98	0.407	NaN	NaN	NaN	NaN	NaN	NaN	NaN	NaN	NaN	-1.393	0.521	0.551	-1.424	0.428	0.554	-1.466	0.282	0.603	NaN	NaN	NaN	-1.381	0.033	0.607	NaN	NaN	NaN	NaN	NaN	NaN	-1.353	0.729	0.165	NaN	NaN	NaN	NaN	NaN	NaN	NaN	NaN	NaN	-1.453	0.095	0.252
242	1.21	-1.46	0.98	0.407	NaN	NaN	NaN	NaN	NaN	NaN	NaN	NaN	NaN	-1.393	0.521	0.55	-1.423	0.428	0.554	-1.466	0.282	0.603	NaN	NaN	NaN	-1.381	0.035	0.608	NaN	NaN	NaN	NaN	NaN	NaN	-1.352	0.729	0.165	NaN	NaN	NaN	NaN	NaN	NaN	NaN	NaN	NaN	-1.453	0.095	0.252
243	1.215	-1.46	0.98	0.406	NaN	NaN	NaN	NaN	NaN	NaN	NaN	NaN	NaN	-1.393	0.521	0.55	-1.423	0.428	0.554	-1.466	0.282	0.603	NaN	NaN	NaN	-1.381	0.034	0.608	NaN	NaN	NaN	NaN	NaN	NaN	-1.352	0.729	0.164	NaN	NaN	NaN	NaN	NaN	NaN	NaN	NaN	NaN	-1.453	0.095	0.252
244	1.22	NaN	NaN	NaN	NaN	NaN	NaN	NaN	NaN	NaN	NaN	NaN	NaN	-1.393	0.521	0.55	-1.423	0.428	0.554	-1.466	0.282	0.603	NaN	NaN	NaN	-1.38	0.032	0.607	NaN	NaN	NaN	NaN	NaN	NaN	-1.351	0.729	0.164	NaN	NaN	NaN	NaN	NaN	NaN	NaN	NaN	NaN	-1.453	0.095	0.252
245	1.225	-1.464	0.983	0.402	NaN	NaN	NaN	NaN	NaN	NaN	NaN	NaN	NaN	-1.392	0.521	0.549	-1.423	0.428	0.553	-1.465	0.282	0.603	NaN	NaN	NaN	-1.38	0.032	0.607	NaN	NaN	NaN	NaN	NaN	NaN	-1.351	0.728	0.163	NaN	NaN	NaN	NaN	NaN	NaN	NaN	NaN	NaN	-1.453	0.095	0.252
246	1.23	-1.464	0.983	0.402	NaN	NaN	NaN	NaN	NaN	NaN	NaN	NaN	NaN	-1.392	0.521	0.549	-1.422	0.427	0.553	-1.465	0.282	0.603	NaN	NaN	NaN	-1.38	0.032	0.607	NaN	NaN	NaN	NaN	NaN	NaN	-1.35	0.728	0.163	NaN	NaN	NaN	NaN	NaN	NaN	NaN	NaN	NaN	-1.453	0.095	0.252
247	1.235	NaN	NaN	NaN	NaN	NaN	NaN	NaN	NaN	NaN	NaN	NaN	NaN	-1.391	0.521	0.549	-1.422	0.427	0.553	-1.465	0.282	0.602	NaN	NaN	NaN	-1.381	0.033	0.607	NaN	NaN	NaN	NaN	NaN	NaN	-1.349	0.728	0.163	NaN	NaN	NaN	NaN	NaN	NaN	NaN	NaN	NaN	-1.453	0.095	0.252
248	1.24	NaN	NaN	NaN	NaN	NaN	NaN	NaN	NaN	NaN	NaN	NaN	NaN	-1.391	0.52	0.548	-1.421	0.428	0.552	-1.464	0.282	0.602	NaN	NaN	NaN	-1.381	0.034	0.607	NaN	NaN	NaN	NaN	NaN	NaN	-1.349	0.728	0.162	NaN	NaN	NaN	NaN	NaN	NaN	NaN	NaN	NaN	-1.453	0.095	0.252
249	1.245	NaN	NaN	NaN	NaN	NaN	NaN	NaN	NaN	NaN	NaN	NaN	NaN	-1.39	0.52	0.548	-1.421	0.428	0.552	-1.464	0.282	0.602	NaN	NaN	NaN	-1.38	0.032	0.607	NaN	NaN	NaN	NaN	NaN	NaN	-1.349	0.728	0.162	NaN	NaN	NaN	NaN	NaN	NaN	NaN	NaN	NaN	-1.453	0.095	0.252
250	1.25	-1.461	0.983	0.399	NaN	NaN	NaN	NaN	NaN	NaN	NaN	NaN	NaN	-1.389	0.521	0.548	-1.42	0.428	0.552	-1.464	0.282	0.602	NaN	NaN	NaN	-1.38	0.032	0.607	NaN	NaN	NaN	NaN	NaN	NaN	-1.348	0.727	0.161	NaN	NaN	NaN	NaN	NaN	NaN	NaN	NaN	NaN	-1.453	0.094	0.252
251	1.255	-1.461	0.983	0.399	NaN	NaN	NaN	NaN	NaN	NaN	NaN	NaN	NaN	-1.389	0.521	0.547	-1.419	0.427	0.552	-1.463	0.282	0.602	NaN	NaN	NaN	-1.38	0.032	0.607	NaN	NaN	NaN	-1.376	0.901	0.202	-1.347	0.727	0.161	NaN	NaN	NaN	NaN	NaN	NaN	NaN	NaN	NaN	-1.453	0.094	0.252
252	1.26	-1.46	0.983	0.399	NaN	NaN	NaN	NaN	NaN	NaN	NaN	NaN	NaN	-1.388	0.521	0.547	-1.418	0.427	0.551	-1.463	0.282	0.601	NaN	NaN	NaN	-1.381	0.033	0.607	NaN	NaN	NaN	-1.376	0.901	0.201	-1.347	0.727	0.161	NaN	NaN	NaN	NaN	NaN	NaN	NaN	NaN	NaN	-1.453	0.094	0.252
253	1.265	-1.46	0.983	0.398	NaN	NaN	NaN	NaN	NaN	NaN	NaN	NaN	NaN	-1.387	0.52	0.547	-1.417	0.427	0.551	-1.462	0.282	0.601	NaN	NaN	NaN	-1.381	0.034	0.608	NaN	NaN	NaN	-1.376	0.901	0.201	-1.346	0.727	0.16	NaN	NaN	NaN	NaN	NaN	NaN	-1.421	0.284	0.173	-1.453	0.094	0.251
254	1.27	-1.459	0.983	0.398	NaN	NaN	NaN	NaN	NaN	NaN	NaN	NaN	NaN	-1.385	0.52	0.546	-1.416	0.427	0.551	-1.461	0.282	0.601	NaN	NaN	NaN	-1.381	0.034	0.608	NaN	NaN	NaN	-1.366	0.892	0.205	-1.346	0.726	0.16	NaN	NaN	NaN	NaN	NaN	NaN	-1.42	0.284	0.173	-1.453	0.094	0.251
255	1.275	NaN	NaN	NaN	NaN	NaN	NaN	NaN	NaN	NaN	NaN	NaN	NaN	-1.384	0.52	0.546	-1.416	0.427	0.55	-1.461	0.282	0.6	NaN	NaN	NaN	-1.38	0.032	0.607	NaN	NaN	NaN	-1.354	0.881	0.211	-1.345	0.726	0.159	NaN	NaN	NaN	NaN	NaN	NaN	-1.42	0.284	0.173	-1.453	0.094	0.251
256	1.28	-1.458	0.983	0.396	NaN	NaN	NaN	NaN	NaN	NaN	NaN	NaN	NaN	-1.383	0.52	0.545	-1.414	0.427	0.55	-1.46	0.282	0.6	NaN	NaN	NaN	-1.381	0.033	0.607	NaN	NaN	NaN	-1.369	0.895	0.202	-1.345	0.726	0.159	NaN	NaN	NaN	NaN	NaN	NaN	-1.42	0.284	0.173	-1.453	0.094	0.251
257	1.285	-1.456	0.982	0.397	NaN	NaN	NaN	NaN	NaN	NaN	NaN	NaN	NaN	-1.382	0.52	0.545	-1.413	0.427	0.55	-1.459	0.282	0.6	NaN	NaN	NaN	-1.381	0.034	0.607	NaN	NaN	NaN	-1.363	0.89	0.204	-1.344	0.726	0.159	NaN	NaN	NaN	NaN	NaN	NaN	-1.42	0.284	0.173	-1.453	0.094	0.251
258	1.29	-1.453	0.98	0.398	NaN	NaN	NaN	NaN	NaN	NaN	NaN	NaN	NaN	-1.38	0.52	0.544	-1.411	0.426	0.549	-1.459	0.283	0.599	NaN	NaN	NaN	-1.381	0.033	0.607	NaN	NaN	NaN	-1.343	0.871	0.215	-1.343	0.725	0.158	NaN	NaN	NaN	NaN	NaN	NaN	NaN	NaN	NaN	-1.453	0.094	0.251
259	1.295	NaN	NaN	NaN	NaN	NaN	NaN	NaN	NaN	NaN	NaN	NaN	NaN	-1.379	0.52	0.544	-1.41	0.426	0.549	-1.458	0.283	0.599	NaN	NaN	NaN	-1.382	0.035	0.608	NaN	NaN	NaN	-1.347	0.875	0.212	-1.343	0.725	0.158	NaN	NaN	NaN	NaN	NaN	NaN	NaN	NaN	NaN	-1.453	0.094	0.251
260	1.3	-1.455	0.983	0.394	NaN	NaN	NaN	NaN	NaN	NaN	NaN	NaN	NaN	-1.377	0.519	0.543	-1.408	0.426	0.549	-1.457	0.283	0.598	NaN	NaN	NaN	-1.382	0.035	0.608	NaN	NaN	NaN	-1.366	0.893	0.2	-1.342	0.725	0.157	NaN	NaN	NaN	NaN	NaN	NaN	NaN	NaN	NaN	-1.453	0.094	0.251
261	1.305	-1.455	0.983	0.394	NaN	NaN	NaN	NaN	NaN	NaN	NaN	NaN	NaN	-1.375	0.519	0.543	-1.406	0.426	0.548	-1.455	0.283	0.598	NaN	NaN	NaN	-1.382	0.035	0.608	NaN	NaN	NaN	-1.361	0.889	0.202	-1.342	0.725	0.157	NaN	NaN	NaN	NaN	NaN	NaN	NaN	NaN	NaN	-1.453	0.094	0.251
262	1.31	NaN	NaN	NaN	NaN	NaN	NaN	NaN	NaN	NaN	NaN	NaN	NaN	-1.373	0.519	0.542	-1.404	0.425	0.548	-1.454	0.282	0.598	NaN	NaN	NaN	-1.381	0.034	0.608	NaN	NaN	NaN	-1.35	0.879	0.208	-1.342	0.725	0.156	NaN	NaN	NaN	-1.392	0.417	0.225	NaN	NaN	NaN	-1.453	0.094	0.251
263	1.315	-1.453	0.983	0.393	NaN	NaN	NaN	NaN	NaN	NaN	NaN	NaN	NaN	-1.371	0.519	0.542	-1.402	0.425	0.548	-1.452	0.282	0.597	NaN	NaN	NaN	-1.38	0.033	0.607	NaN	NaN	NaN	-1.365	0.893	0.198	-1.341	0.724	0.156	NaN	NaN	NaN	-1.394	0.416	0.225	NaN	NaN	NaN	-1.453	0.094	0.251
264	1.32	-1.453	0.983	0.393	NaN	NaN	NaN	NaN	NaN	NaN	NaN	NaN	NaN	-1.368	0.518	0.541	-1.4	0.425	0.547	-1.451	0.282	0.597	NaN	NaN	NaN	-1.38	0.032	0.607	NaN	NaN	NaN	-1.369	0.897	0.196	-1.341	0.724	0.156	NaN	NaN	NaN	-1.394	0.416	0.225	NaN	NaN	NaN	-1.453	0.094	0.251
265	1.325	-1.454	0.984	0.393	NaN	NaN	NaN	NaN	NaN	NaN	NaN	NaN	NaN	-1.366	0.518	0.541	-1.397	0.424	0.547	-1.449	0.282	0.597	NaN	NaN	NaN	-1.38	0.032	0.607	NaN	NaN	NaN	-1.369	0.898	0.194	-1.34	0.724	0.155	NaN	NaN	NaN	-1.394	0.416	0.225	NaN	NaN	NaN	-1.453	0.094	0.251
266	1.33	-1.453	0.983	0.392	NaN	NaN	NaN	NaN	NaN	NaN	NaN	NaN	NaN	-1.363	0.518	0.541	-1.395	0.424	0.546	-1.447	0.282	0.597	NaN	NaN	NaN	-1.38	0.032	0.607	NaN	NaN	NaN	-1.369	0.898	0.194	-1.34	0.723	0.155	NaN	NaN	NaN	-1.394	0.416	0.224	NaN	NaN	NaN	-1.453	0.094	0.251
267	1.335	-1.453	0.984	0.392	NaN	NaN	NaN	NaN	NaN	NaN	NaN	NaN	NaN	-1.36	0.517	0.54	-1.392	0.423	0.546	-1.445	0.282	0.596	NaN	NaN	NaN	-1.38	0.032	0.606	NaN	NaN	NaN	-1.368	0.897	0.193	-1.34	0.723	0.154	NaN	NaN	NaN	-1.394	0.416	0.224	NaN	NaN	NaN	-1.454	0.094	0.251
268	1.34	-1.452	0.984	0.392	NaN	NaN	NaN	NaN	NaN	NaN	NaN	NaN	NaN	-1.357	0.516	0.539	-1.389	0.423	0.546	-1.444	0.283	0.596	NaN	NaN	NaN	-1.38	0.033	0.607	NaN	NaN	NaN	-1.368	0.897	0.193	-1.339	0.723	0.154	NaN	NaN	NaN	-1.394	0.416	0.224	NaN	NaN	NaN	-1.454	0.094	0.251
269	1.345	-1.45	0.983	0.39	NaN	NaN	NaN	NaN	NaN	NaN	NaN	NaN	NaN	-1.352	0.513	0.538	-1.386	0.423	0.546	-1.442	0.283	0.596	NaN	NaN	NaN	-1.381	0.034	0.607	NaN	NaN	NaN	-1.367	0.897	0.192	-1.339	0.723	0.153	NaN	NaN	NaN	-1.393	0.416	0.224	NaN	NaN	NaN	-1.453	0.094	0.251
270	1.35	-1.448	0.982	0.389	NaN	NaN	NaN	NaN	NaN	NaN	NaN	NaN	NaN	-1.349	0.513	0.538	-1.382	0.422	0.545	-1.44	0.284	0.596	NaN	NaN	NaN	-1.38	0.033	0.607	NaN	NaN	NaN	-1.367	0.897	0.192	-1.338	0.722	0.153	NaN	NaN	NaN	-1.393	0.416	0.224	NaN	NaN	NaN	-1.454	0.094	0.251
271	1.355	-1.448	0.982	0.389	NaN	NaN	NaN	NaN	NaN	NaN	NaN	NaN	NaN	-1.346	0.514	0.538	-1.379	0.421	0.545	-1.437	0.284	0.596	NaN	NaN	NaN	-1.381	0.034	0.607	NaN	NaN	NaN	-1.366	0.896	0.192	-1.337	0.722	0.153	NaN	NaN	NaN	-1.392	0.416	0.223	NaN	NaN	NaN	-1.454	0.094	0.251
272	1.36	-1.447	0.982	0.388	NaN	NaN	NaN	NaN	NaN	NaN	NaN	NaN	NaN	-1.341	0.512	0.538	-1.376	0.421	0.545	-1.434	0.283	0.596	NaN	NaN	NaN	-1.38	0.033	0.606	NaN	NaN	NaN	-1.365	0.896	0.191	-1.337	0.722	0.152	NaN	NaN	NaN	-1.39	0.417	0.223	NaN	NaN	NaN	-1.454	0.094	0.251
273	1.365	-1.446	0.982	0.388	NaN	NaN	NaN	NaN	NaN	NaN	NaN	NaN	NaN	-1.338	0.513	0.538	-1.372	0.42	0.545	-1.432	0.284	0.596	NaN	NaN	NaN	-1.38	0.033	0.607	NaN	NaN	NaN	-1.365	0.896	0.19	-1.337	0.722	0.152	NaN	NaN	NaN	-1.389	0.417	0.222	-1.413	0.278	0.171	-1.454	0.094	0.251
274	1.37	-1.447	0.983	0.388	NaN	NaN	NaN	NaN	NaN	NaN	NaN	NaN	NaN	-1.335	0.512	0.537	-1.368	0.42	0.545	-1.43	0.284	0.595	NaN	NaN	NaN	-1.381	0.034	0.607	NaN	NaN	NaN	-1.365	0.896	0.19	-1.337	0.722	0.151	NaN	NaN	NaN	-1.389	0.417	0.222	-1.413	0.278	0.171	-1.454	0.093	0.251
275	1.375	-1.447	0.983	0.388	NaN	NaN	NaN	NaN	NaN	NaN	NaN	NaN	NaN	-1.329	0.509	0.536	-1.364	0.42	0.545	-1.427	0.285	0.595	NaN	NaN	NaN	-1.381	0.035	0.607	NaN	NaN	NaN	-1.364	0.896	0.189	-1.336	0.721	0.151	NaN	NaN	NaN	NaN	NaN	NaN	-1.413	0.278	0.171	-1.454	0.093	0.251
276	1.38	-1.445	0.982	0.386	NaN	NaN	NaN	NaN	NaN	NaN	NaN	NaN	NaN	-1.325	0.509	0.535	-1.36	0.42	0.545	-1.425	0.285	0.595	NaN	NaN	NaN	-1.381	0.035	0.607	NaN	NaN	NaN	-1.363	0.895	0.189	-1.335	0.721	0.151	NaN	NaN	NaN	NaN	NaN	NaN	-1.413	0.278	0.171	-1.454	0.093	0.251
277	1.385	-1.444	0.982	0.386	NaN	NaN	NaN	NaN	NaN	NaN	NaN	NaN	NaN	-1.321	0.509	0.535	-1.356	0.419	0.544	-1.422	0.285	0.595	NaN	NaN	NaN	-1.381	0.035	0.607	NaN	NaN	NaN	-1.362	0.895	0.189	-1.335	0.721	0.15	NaN	NaN	NaN	NaN	NaN	NaN	-1.413	0.278	0.171	-1.454	0.093	0.251
278	1.39	-1.443	0.982	0.385	NaN	NaN	NaN	NaN	NaN	NaN	NaN	NaN	NaN	-1.316	0.509	0.535	-1.352	0.419	0.544	-1.419	0.286	0.595	NaN	NaN	NaN	-1.381	0.035	0.607	NaN	NaN	NaN	-1.362	0.894	0.188	-1.335	0.721	0.15	NaN	NaN	NaN	NaN	NaN	NaN	NaN	NaN	NaN	-1.454	0.093	0.251
279	1.395	-1.442	0.982	0.385	NaN	NaN	NaN	NaN	NaN	NaN	NaN	NaN	NaN	-1.312	0.509	0.535	-1.348	0.419	0.544	-1.416	0.286	0.594	NaN	NaN	NaN	-1.381	0.035	0.607	NaN	NaN	NaN	-1.361	0.894	0.188	-1.334	0.721	0.149	NaN	NaN	NaN	-1.389	0.413	0.22	NaN	NaN	NaN	-1.454	0.093	0.251
280	1.4	-1.442	0.982	0.384	NaN	NaN	NaN	NaN	NaN	NaN	NaN	NaN	NaN	-1.307	0.509	0.535	-1.344	0.42	0.544	-1.413	0.287	0.594	NaN	NaN	NaN	-1.381	0.035	0.607	NaN	NaN	NaN	-1.36	0.894	0.187	-1.334	0.72	0.149	NaN	NaN	NaN	-1.389	0.413	0.22	NaN	NaN	NaN	-1.454	0.093	0.251
281	1.405	-1.441	0.982	0.383	NaN	NaN	NaN	NaN	NaN	NaN	NaN	NaN	NaN	-1.302	0.509	0.534	-1.339	0.42	0.544	-1.41	0.288	0.594	NaN	NaN	NaN	-1.381	0.035	0.606	NaN	NaN	NaN	-1.36	0.894	0.187	-1.334	0.72	0.149	NaN	NaN	NaN	-1.389	0.413	0.22	NaN	NaN	NaN	-1.455	0.092	0.251
282	1.41	-1.44	0.982	0.383	NaN	NaN	NaN	NaN	NaN	NaN	NaN	NaN	NaN	-1.297	0.509	0.534	-1.334	0.42	0.544	-1.408	0.29	0.593	NaN	NaN	NaN	-1.381	0.035	0.606	NaN	NaN	NaN	-1.359	0.893	0.187	-1.333	0.72	0.148	NaN	NaN	NaN	-1.389	0.414	0.22	NaN	NaN	NaN	-1.454	0.092	0.251
283	1.415	-1.44	0.982	0.382	NaN	NaN	NaN	NaN	NaN	NaN	NaN	NaN	NaN	-1.292	0.509	0.534	-1.329	0.42	0.544	-1.404	0.292	0.593	NaN	NaN	NaN	-1.381	0.035	0.606	NaN	NaN	NaN	-1.358	0.893	0.186	-1.332	0.719	0.148	NaN	NaN	NaN	NaN	NaN	NaN	NaN	NaN	NaN	-1.454	0.092	0.251
284	1.42	-1.439	0.982	0.381	NaN	NaN	NaN	NaN	NaN	NaN	NaN	NaN	NaN	-1.287	0.509	0.534	-1.324	0.421	0.544	-1.401	0.294	0.594	NaN	NaN	NaN	-1.381	0.036	0.606	NaN	NaN	NaN	-1.357	0.892	0.186	-1.332	0.719	0.148	NaN	NaN	NaN	NaN	NaN	NaN	NaN	NaN	NaN	-1.454	0.092	0.251
285	1.425	-1.438	0.982	0.381	NaN	NaN	NaN	NaN	NaN	NaN	NaN	NaN	NaN	-1.281	0.509	0.533	-1.319	0.421	0.544	-1.397	0.295	0.594	NaN	NaN	NaN	-1.381	0.036	0.606	NaN	NaN	NaN	-1.356	0.892	0.185	-1.332	0.719	0.147	NaN	NaN	NaN	-1.389	0.415	0.22	NaN	NaN	NaN	-1.455	0.092	0.251
286	1.43	-1.438	0.983	0.38	NaN	NaN	NaN	NaN	NaN	NaN	NaN	NaN	NaN	-1.274	0.51	0.531	-1.314	0.422	0.544	-1.393	0.296	0.594	NaN	NaN	NaN	-1.381	0.036	0.605	NaN	NaN	NaN	-1.355	0.892	0.185	-1.331	0.718	0.147	NaN	NaN	NaN	-1.389	0.415	0.219	NaN	NaN	NaN	-1.455	0.092	0.251
287	1.435	-1.437	0.983	0.379	NaN	NaN	NaN	NaN	NaN	NaN	NaN	NaN	NaN	-1.268	0.51	0.53	-1.309	0.423	0.544	-1.389	0.297	0.593	NaN	NaN	NaN	-1.38	0.036	0.604	NaN	NaN	NaN	-1.354	0.892	0.185	-1.331	0.718	0.147	NaN	NaN	NaN	-1.389	0.415	0.219	NaN	NaN	NaN	-1.454	0.092	0.251
288	1.44	-1.436	0.983	0.379	NaN	NaN	NaN	NaN	NaN	NaN	NaN	NaN	NaN	-1.262	0.51	0.53	-1.303	0.423	0.544	-1.385	0.299	0.592	NaN	NaN	NaN	-1.381	0.037	0.605	NaN	NaN	NaN	-1.353	0.891	0.185	-1.33	0.718	0.146	NaN	NaN	NaN	-1.389	0.415	0.219	NaN	NaN	NaN	-1.454	0.092	0.251
289	1.445	-1.435	0.983	0.378	NaN	NaN	NaN	NaN	NaN	NaN	NaN	NaN	NaN	-1.256	0.511	0.53	-1.297	0.424	0.544	-1.381	0.302	0.592	-1.46	0.138	0.525	-1.381	0.039	0.605	NaN	NaN	NaN	-1.353	0.891	0.184	-1.33	0.718	0.146	NaN	NaN	NaN	-1.389	0.416	0.219	-1.411	0.275	0.168	-1.454	0.092	0.251
290	1.45	-1.434	0.983	0.377	NaN	NaN	NaN	NaN	NaN	NaN	NaN	NaN	NaN	-1.25	0.511	0.53	-1.292	0.425	0.544	-1.377	0.304	0.593	-1.458	0.14	0.524	-1.381	0.039	0.605	NaN	NaN	NaN	-1.352	0.891	0.184	-1.329	0.718	0.146	NaN	NaN	NaN	-1.388	0.416	0.219	-1.411	0.275	0.168	-1.454	0.092	0.251
291	1.455	-1.433	0.983	0.377	NaN	NaN	NaN	NaN	NaN	NaN	NaN	NaN	NaN	-1.244	0.512	0.53	-1.286	0.425	0.544	-1.372	0.305	0.592	-1.455	0.142	0.524	-1.38	0.04	0.604	NaN	NaN	NaN	-1.351	0.89	0.183	-1.328	0.717	0.146	NaN	NaN	NaN	-1.388	0.416	0.219	-1.41	0.275	0.168	-1.454	0.092	0.251
292	1.46	-1.432	0.983	0.376	NaN	NaN	NaN	NaN	NaN	NaN	NaN	NaN	NaN	-1.239	0.513	0.53	-1.28	0.426	0.544	-1.368	0.307	0.592	-1.452	0.145	0.523	-1.38	0.041	0.604	NaN	NaN	NaN	-1.35	0.89	0.183	-1.327	0.717	0.146	NaN	NaN	NaN	-1.388	0.416	0.219	-1.41	0.275	0.168	-1.454	0.092	0.251
293	1.465	-1.431	0.983	0.376	NaN	NaN	NaN	NaN	NaN	NaN	NaN	NaN	NaN	-1.233	0.514	0.53	-1.274	0.427	0.544	-1.363	0.309	0.591	-1.45	0.148	0.523	-1.38	0.043	0.603	NaN	NaN	NaN	-1.349	0.89	0.183	-1.326	0.717	0.145	NaN	NaN	NaN	-1.386	0.414	0.219	-1.41	0.275	0.168	-1.454	0.092	0.251
294	1.47	-1.43	0.983	0.375	NaN	NaN	NaN	NaN	NaN	NaN	NaN	NaN	NaN	-1.228	0.514	0.53	-1.269	0.428	0.544	-1.359	0.311	0.591	-1.448	0.151	0.522	-1.379	0.044	0.602	NaN	NaN	NaN	-1.347	0.889	0.183	-1.325	0.716	0.145	NaN	NaN	NaN	-1.382	0.41	0.218	-1.41	0.275	0.168	-1.454	0.091	0.251
295	1.475	-1.429	0.983	0.375	NaN	NaN	NaN	NaN	NaN	NaN	NaN	NaN	NaN	-1.222	0.515	0.53	-1.262	0.428	0.544	-1.355	0.314	0.591	-1.444	0.154	0.522	-1.379	0.045	0.601	NaN	NaN	NaN	-1.346	0.889	0.182	-1.324	0.716	0.145	NaN	NaN	NaN	-1.381	0.409	0.218	-1.41	0.275	0.168	-1.454	0.091	0.251
296	1.48	-1.428	0.983	0.374	NaN	NaN	NaN	NaN	NaN	NaN	NaN	NaN	NaN	-1.216	0.515	0.53	-1.256	0.428	0.544	-1.35	0.315	0.591	-1.441	0.156	0.521	-1.378	0.047	0.6	NaN	NaN	NaN	-1.345	0.889	0.182	-1.323	0.716	0.145	NaN	NaN	NaN	-1.38	0.409	0.218	-1.41	0.275	0.168	-1.454	0.091	0.251
297	1.485	-1.427	0.983	0.374	NaN	NaN	NaN	NaN	NaN	NaN	NaN	NaN	NaN	-1.211	0.516	0.531	-1.251	0.429	0.544	-1.345	0.316	0.591	-1.438	0.159	0.52	-1.377	0.049	0.6	NaN	NaN	NaN	-1.343	0.888	0.182	-1.323	0.716	0.144	NaN	NaN	NaN	-1.38	0.409	0.218	-1.41	0.275	0.167	-1.454	0.091	0.251
298	1.49	-1.425	0.982	0.374	NaN	NaN	NaN	NaN	NaN	NaN	NaN	NaN	NaN	-1.206	0.518	0.532	-1.245	0.43	0.544	-1.341	0.318	0.59	-1.434	0.162	0.519	-1.375	0.052	0.6	NaN	NaN	NaN	-1.342	0.888	0.182	-1.322	0.716	0.144	NaN	NaN	NaN	-1.38	0.409	0.218	-1.409	0.276	0.167	-1.454	0.091	0.251
299	1.495	-1.424	0.982	0.373	NaN	NaN	NaN	NaN	NaN	NaN	NaN	NaN	NaN	-1.201	0.519	0.532	-1.241	0.432	0.545	-1.337	0.319	0.589	-1.43	0.164	0.518	-1.373	0.054	0.599	NaN	NaN	NaN	-1.341	0.888	0.181	-1.32	0.716	0.144	NaN	NaN	NaN	-1.379	0.409	0.218	-1.409	0.276	0.167	-1.453	0.091	0.251
300	1.5	-1.423	0.983	0.373	NaN	NaN	NaN	NaN	NaN	NaN	NaN	NaN	NaN	-1.196	0.52	0.532	-1.235	0.433	0.545	-1.333	0.322	0.589	-1.426	0.166	0.517	-1.371	0.057	0.598	NaN	NaN	NaN	-1.34	0.888	0.181	-1.319	0.716	0.144	NaN	NaN	NaN	-1.379	0.409	0.217	-1.409	0.276	0.167	-1.453	0.091	0.251
301	1.505	-1.422	0.983	0.373	NaN	NaN	NaN	NaN	NaN	NaN	NaN	NaN	NaN	-1.191	0.52	0.534	-1.23	0.434	0.545	-1.33	0.325	0.589	-1.423	0.168	0.516	-1.368	0.06	0.598	NaN	NaN	NaN	-1.338	0.888	0.181	-1.318	0.715	0.144	NaN	NaN	NaN	-1.378	0.41	0.217	NaN	NaN	NaN	-1.453	0.091	0.251
302	1.51	-1.42	0.983	0.372	NaN	NaN	NaN	NaN	NaN	NaN	NaN	NaN	NaN	-1.187	0.522	0.535	-1.225	0.435	0.545	-1.325	0.327	0.589	-1.419	0.17	0.515	-1.364	0.062	0.598	NaN	NaN	NaN	-1.337	0.887	0.181	-1.317	0.715	0.144	NaN	NaN	NaN	-1.378	0.41	0.217	-1.408	0.276	0.167	-1.453	0.091	0.251
303	1.515	-1.419	0.982	0.372	NaN	NaN	NaN	NaN	NaN	NaN	NaN	NaN	NaN	-1.186	0.524	0.536	-1.22	0.435	0.546	-1.32	0.327	0.588	-1.414	0.172	0.513	-1.36	0.063	0.597	NaN	NaN	NaN	-1.336	0.887	0.181	-1.316	0.714	0.144	NaN	NaN	NaN	-1.378	0.41	0.217	-1.408	0.276	0.167	-1.453	0.091	0.251
304	1.52	-1.417	0.982	0.372	NaN	NaN	NaN	NaN	NaN	NaN	NaN	NaN	NaN	NaN	NaN	NaN	-1.216	0.438	0.546	-1.317	0.329	0.588	-1.409	0.173	0.513	-1.356	0.064	0.596	NaN	NaN	NaN	NaN	NaN	NaN	-1.314	0.714	0.144	NaN	NaN	NaN	-1.377	0.41	0.217	-1.408	0.276	0.167	-1.453	0.091	0.251
305	1.525	-1.416	0.982	0.371	NaN	NaN	NaN	NaN	NaN	NaN	NaN	NaN	NaN	-1.172	0.525	0.536	-1.212	0.439	0.547	-1.314	0.332	0.587	-1.404	0.174	0.512	-1.351	0.066	0.595	NaN	NaN	NaN	-1.331	0.886	0.18	-1.313	0.714	0.144	NaN	NaN	NaN	-1.375	0.412	0.216	-1.408	0.276	0.167	-1.453	0.091	0.251
306	1.53	-1.414	0.982	0.371	NaN	NaN	NaN	NaN	NaN	NaN	NaN	NaN	NaN	-1.169	0.526	0.537	-1.208	0.441	0.547	-1.309	0.333	0.587	-1.399	0.175	0.511	-1.346	0.066	0.594	NaN	NaN	NaN	-1.33	0.886	0.18	-1.311	0.714	0.144	NaN	NaN	NaN	-1.375	0.413	0.216	-1.408	0.276	0.167	-1.453	0.091	0.251
307	1.535	-1.412	0.982	0.37	NaN	NaN	NaN	NaN	NaN	NaN	NaN	NaN	NaN	-1.165	0.528	0.538	-1.203	0.442	0.548	-1.305	0.334	0.587	-1.393	0.176	0.51	-1.34	0.066	0.593	NaN	NaN	NaN	-1.329	0.886	0.18	-1.31	0.713	0.144	NaN	NaN	NaN	-1.375	0.414	0.216	-1.408	0.276	0.167	-1.453	0.091	0.251
308	1.54	-1.411	0.982	0.37	NaN	NaN	NaN	NaN	NaN	NaN	NaN	NaN	NaN	-1.162	0.529	0.538	-1.211	0.456	0.545	-1.3	0.335	0.586	-1.388	0.176	0.509	-1.334	0.066	0.592	NaN	NaN	NaN	-1.327	0.886	0.179	-1.309	0.713	0.143	NaN	NaN	NaN	-1.375	0.415	0.216	-1.408	0.276	0.167	-1.453	0.091	0.251
309	1.545	-1.409	0.982	0.37	NaN	NaN	NaN	NaN	NaN	NaN	NaN	NaN	NaN	NaN	NaN	NaN	-1.221	0.474	0.542	-1.296	0.335	0.586	-1.381	0.176	0.508	-1.327	0.067	0.591	NaN	NaN	NaN	-1.325	0.886	0.179	-1.308	0.713	0.144	NaN	NaN	NaN	-1.376	0.415	0.216	-1.408	0.276	0.167	-1.453	0.091	0.251
310	1.55	-1.407	0.982	0.369	NaN	NaN	NaN	NaN	NaN	NaN	NaN	NaN	NaN	-1.153	0.532	0.54	-1.196	0.452	0.547	-1.291	0.336	0.586	-1.375	0.176	0.508	-1.321	0.067	0.591	NaN	NaN	NaN	-1.323	0.885	0.179	-1.306	0.713	0.143	NaN	NaN	NaN	-1.377	0.415	0.216	-1.407	0.276	0.167	-1.453	0.091	0.251
311	1.555	-1.405	0.982	0.369	NaN	NaN	NaN	NaN	NaN	NaN	NaN	NaN	NaN	-1.151	0.534	0.541	-1.186	0.447	0.549	-1.286	0.336	0.586	-1.368	0.175	0.507	-1.314	0.066	0.59	NaN	NaN	NaN	-1.321	0.885	0.179	-1.305	0.713	0.143	NaN	NaN	NaN	-1.373	0.414	0.216	-1.407	0.277	0.167	-1.453	0.091	0.251
312	1.56	-1.404	0.982	0.369	NaN	NaN	NaN	NaN	NaN	NaN	NaN	NaN	NaN	-1.148	0.535	0.542	-1.181	0.446	0.549	-1.28	0.336	0.586	-1.362	0.174	0.507	-1.306	0.065	0.589	NaN	NaN	NaN	-1.319	0.884	0.179	-1.304	0.712	0.143	NaN	NaN	NaN	-1.371	0.412	0.217	-1.407	0.277	0.166	-1.453	0.091	0.251
313	1.565	-1.402	0.982	0.369	NaN	NaN	NaN	NaN	NaN	NaN	NaN	NaN	NaN	-1.144	0.536	0.542	-1.176	0.447	0.55	-1.275	0.335	0.586	-1.355	0.173	0.506	-1.298	0.065	0.588	NaN	NaN	NaN	-1.318	0.884	0.179	-1.302	0.712	0.144	NaN	NaN	NaN	-1.37	0.41	0.218	-1.407	0.277	0.166	-1.452	0.091	0.251
314	1.57	-1.4	0.982	0.368	NaN	NaN	NaN	NaN	NaN	NaN	NaN	NaN	NaN	-1.14	0.537	0.542	-1.171	0.447	0.55	-1.27	0.335	0.586	-1.348	0.172	0.506	-1.29	0.065	0.588	NaN	NaN	NaN	-1.315	0.884	0.179	-1.301	0.712	0.143	NaN	NaN	NaN	-1.371	0.408	0.219	-1.407	0.277	0.166	-1.452	0.091	0.251
315	1.575	-1.398	0.982	0.368	NaN	NaN	NaN	NaN	NaN	NaN	NaN	NaN	NaN	-1.137	0.538	0.543	-1.167	0.448	0.551	-1.264	0.334	0.586	-1.341	0.171	0.506	-1.281	0.063	0.588	NaN	NaN	NaN	-1.313	0.883	0.179	-1.299	0.712	0.144	NaN	NaN	NaN	-1.371	0.408	0.219	-1.407	0.277	0.166	-1.452	0.092	0.252
316	1.58	-1.396	0.982	0.368	NaN	NaN	NaN	NaN	NaN	NaN	NaN	NaN	NaN	-1.132	0.538	0.542	-1.162	0.448	0.551	-1.259	0.334	0.586	-1.333	0.17	0.505	-1.272	0.062	0.587	NaN	NaN	NaN	-1.311	0.883	0.179	-1.298	0.711	0.144	NaN	NaN	NaN	-1.37	0.408	0.219	-1.406	0.277	0.166	-1.452	0.092	0.252
317	1.585	-1.393	0.981	0.367	NaN	NaN	NaN	NaN	NaN	NaN	NaN	NaN	NaN	-1.128	0.538	0.542	-1.158	0.449	0.552	-1.253	0.333	0.586	-1.325	0.168	0.505	-1.263	0.062	0.587	NaN	NaN	NaN	-1.309	0.883	0.179	-1.297	0.711	0.144	NaN	NaN	NaN	-1.37	0.408	0.218	-1.406	0.277	0.166	-1.452	0.092	0.252
318	1.59	-1.391	0.981	0.367	NaN	NaN	NaN	NaN	NaN	NaN	NaN	NaN	NaN	-1.124	0.538	0.542	-1.154	0.45	0.552	-1.246	0.332	0.586	-1.317	0.166	0.505	-1.254	0.061	0.587	NaN	NaN	NaN	-1.307	0.882	0.179	-1.295	0.711	0.144	NaN	NaN	NaN	-1.37	0.409	0.218	-1.405	0.277	0.166	-1.452	0.092	0.252
319	1.595	-1.389	0.981	0.367	NaN	NaN	NaN	NaN	NaN	NaN	NaN	NaN	NaN	-1.121	0.539	0.543	-1.149	0.45	0.552	-1.24	0.329	0.586	-1.308	0.163	0.505	-1.243	0.059	0.587	NaN	NaN	NaN	-1.304	0.882	0.179	-1.293	0.711	0.144	NaN	NaN	NaN	-1.369	0.409	0.218	-1.405	0.277	0.166	-1.452	0.092	0.252
320	1.6	-1.387	0.981	0.367	NaN	NaN	NaN	NaN	NaN	NaN	NaN	NaN	NaN	-1.117	0.54	0.543	-1.145	0.45	0.552	-1.234	0.329	0.586	-1.3	0.162	0.505	-1.234	0.058	0.587	NaN	NaN	NaN	-1.302	0.882	0.179	-1.292	0.711	0.144	NaN	NaN	NaN	-1.369	0.409	0.219	-1.405	0.277	0.166	-1.452	0.092	0.252
321	1.605	-1.385	0.981	0.366	NaN	NaN	NaN	NaN	NaN	NaN	NaN	NaN	NaN	-1.114	0.541	0.544	-1.141	0.451	0.553	-1.228	0.328	0.586	-1.291	0.159	0.505	-1.224	0.058	0.587	NaN	NaN	NaN	-1.3	0.881	0.179	-1.29	0.71	0.144	NaN	NaN	NaN	-1.368	0.409	0.218	-1.405	0.278	0.166	-1.452	0.092	0.252
322	1.61	-1.383	0.981	0.366	NaN	NaN	NaN	NaN	NaN	NaN	NaN	NaN	NaN	-1.112	0.542	0.544	-1.136	0.45	0.553	-1.222	0.327	0.587	-1.283	0.158	0.505	-1.214	0.057	0.587	NaN	NaN	NaN	-1.298	0.881	0.179	-1.288	0.71	0.144	NaN	NaN	NaN	-1.368	0.409	0.218	-1.404	0.278	0.166	-1.452	0.092	0.252
323	1.615	-1.381	0.98	0.366	NaN	NaN	NaN	NaN	NaN	NaN	NaN	NaN	NaN	NaN	NaN	NaN	-1.132	0.45	0.553	-1.216	0.325	0.587	-1.274	0.155	0.505	-1.203	0.056	0.587	NaN	NaN	NaN	-1.295	0.88	0.179	-1.286	0.71	0.145	NaN	NaN	NaN	-1.367	0.41	0.218	-1.404	0.278	0.166	-1.451	0.093	0.252
324	1.62	-1.378	0.98	0.366	NaN	NaN	NaN	NaN	NaN	NaN	NaN	NaN	NaN	NaN	NaN	NaN	-1.128	0.451	0.553	-1.209	0.323	0.587	-1.265	0.152	0.506	-1.193	0.056	0.588	NaN	NaN	NaN	-1.293	0.88	0.179	-1.285	0.709	0.145	NaN	NaN	NaN	-1.367	0.41	0.218	-1.404	0.278	0.166	-1.451	0.093	0.252
325	1.625	-1.376	0.98	0.365	NaN	NaN	NaN	NaN	NaN	NaN	NaN	NaN	NaN	NaN	NaN	NaN	-1.124	0.451	0.554	-1.203	0.322	0.587	-1.256	0.151	0.505	-1.182	0.055	0.589	NaN	NaN	NaN	-1.291	0.88	0.179	-1.283	0.709	0.145	NaN	NaN	NaN	-1.366	0.41	0.218	-1.403	0.278	0.166	-1.451	0.093	0.252
326	1.63	-1.373	0.98	0.365	NaN	NaN	NaN	NaN	NaN	NaN	NaN	NaN	NaN	NaN	NaN	NaN	-1.12	0.451	0.554	-1.196	0.32	0.587	-1.246	0.148	0.506	-1.171	0.054	0.589	NaN	NaN	NaN	-1.288	0.88	0.179	-1.281	0.709	0.145	NaN	NaN	NaN	-1.366	0.41	0.218	-1.403	0.279	0.166	-1.451	0.093	0.252
327	1.635	-1.371	0.979	0.365	NaN	NaN	NaN	NaN	NaN	NaN	NaN	NaN	NaN	-1.094	0.545	0.548	-1.115	0.451	0.554	-1.189	0.317	0.587	-1.236	0.145	0.506	-1.16	0.054	0.59	NaN	NaN	NaN	-1.286	0.879	0.179	-1.279	0.709	0.145	NaN	NaN	NaN	-1.365	0.41	0.218	NaN	NaN	NaN	-1.451	0.093	0.252
328	1.64	-1.369	0.979	0.365	NaN	NaN	NaN	NaN	NaN	NaN	NaN	NaN	NaN	-1.092	0.545	0.547	-1.111	0.451	0.554	-1.183	0.317	0.587	-1.227	0.144	0.506	-1.148	0.052	0.591	NaN	NaN	NaN	-1.283	0.879	0.179	-1.277	0.709	0.145	NaN	NaN	NaN	NaN	NaN	NaN	NaN	NaN	NaN	-1.451	0.093	0.252
329	1.645	-1.366	0.979	0.365	NaN	NaN	NaN	NaN	NaN	NaN	NaN	NaN	NaN	-1.09	0.546	0.547	-1.106	0.45	0.554	-1.176	0.315	0.588	-1.218	0.141	0.507	-1.137	0.052	0.592	NaN	NaN	NaN	-1.281	0.879	0.18	-1.275	0.708	0.145	NaN	NaN	NaN	-1.361	0.408	0.22	NaN	NaN	NaN	-1.451	0.093	0.252
330	1.65	-1.364	0.978	0.365	NaN	NaN	NaN	NaN	NaN	NaN	NaN	NaN	NaN	-1.087	0.546	0.548	-1.101	0.448	0.554	-1.168	0.313	0.588	-1.207	0.137	0.508	-1.126	0.052	0.593	NaN	NaN	NaN	-1.278	0.878	0.18	-1.273	0.708	0.146	NaN	NaN	NaN	-1.36	0.408	0.22	NaN	NaN	NaN	-1.451	0.093	0.252
331	1.655	-1.361	0.978	0.365	NaN	NaN	NaN	NaN	NaN	NaN	NaN	NaN	NaN	-1.084	0.546	0.548	-1.098	0.449	0.554	-1.163	0.311	0.588	-1.197	0.134	0.508	-1.114	0.051	0.594	NaN	NaN	NaN	-1.276	0.877	0.18	-1.27	0.708	0.146	NaN	NaN	NaN	-1.359	0.409	0.22	NaN	NaN	NaN	-1.451	0.094	0.252
332	1.66	-1.359	0.978	0.365	NaN	NaN	NaN	NaN	NaN	NaN	NaN	NaN	NaN	NaN	NaN	NaN	-1.094	0.45	0.554	-1.157	0.31	0.588	-1.187	0.133	0.508	-1.103	0.05	0.595	NaN	NaN	NaN	-1.273	0.877	0.18	-1.268	0.707	0.146	NaN	NaN	NaN	-1.359	0.41	0.22	NaN	NaN	NaN	-1.451	0.094	0.252
333	1.665	-1.356	0.978	0.365	NaN	NaN	NaN	NaN	NaN	NaN	NaN	NaN	NaN	-1.076	0.545	0.546	-1.091	0.45	0.554	-1.15	0.309	0.588	-1.177	0.13	0.509	-1.092	0.05	0.596	NaN	NaN	NaN	-1.271	0.877	0.18	-1.266	0.706	0.147	NaN	NaN	NaN	-1.359	0.411	0.22	NaN	NaN	NaN	-1.452	0.094	0.252
334	1.67	-1.353	0.977	0.365	NaN	NaN	NaN	NaN	NaN	NaN	NaN	NaN	NaN	-1.074	0.545	0.547	-1.087	0.449	0.554	-1.144	0.308	0.589	-1.167	0.128	0.51	-1.08	0.05	0.597	NaN	NaN	NaN	-1.268	0.876	0.181	-1.263	0.706	0.147	NaN	NaN	NaN	-1.358	0.411	0.22	NaN	NaN	NaN	-1.452	0.094	0.252
335	1.675	-1.351	0.977	0.365	NaN	NaN	NaN	NaN	NaN	NaN	NaN	NaN	NaN	-1.073	0.546	0.548	-1.083	0.449	0.554	-1.137	0.306	0.589	-1.157	0.126	0.51	-1.069	0.05	0.598	NaN	NaN	NaN	-1.265	0.875	0.181	-1.261	0.705	0.148	NaN	NaN	NaN	-1.357	0.412	0.22	NaN	NaN	NaN	-1.452	0.094	0.252
336	1.68	-1.348	0.977	0.365	NaN	NaN	NaN	NaN	NaN	NaN	NaN	NaN	NaN	NaN	NaN	NaN	-1.08	0.449	0.554	-1.131	0.305	0.589	-1.146	0.124	0.511	-1.057	0.05	0.599	NaN	NaN	NaN	-1.262	0.875	0.181	-1.258	0.705	0.148	NaN	NaN	NaN	-1.357	0.412	0.22	NaN	NaN	NaN	-1.452	0.094	0.252
337	1.685	-1.345	0.976	0.365	NaN	NaN	NaN	NaN	NaN	NaN	NaN	NaN	NaN	-1.065	0.545	0.549	-1.075	0.448	0.554	-1.125	0.304	0.589	-1.136	0.122	0.512	-1.046	0.05	0.6	NaN	NaN	NaN	-1.26	0.875	0.181	-1.256	0.705	0.148	NaN	NaN	NaN	-1.357	0.414	0.221	-1.349	0.41	0.221	-1.452	0.094	0.252
338	1.69	-1.342	0.976	0.366	NaN	NaN	NaN	NaN	NaN	NaN	NaN	NaN	NaN	-1.063	0.545	0.547	-1.07	0.446	0.553	-1.119	0.302	0.589	-1.126	0.121	0.512	-1.034	0.05	0.601	NaN	NaN	NaN	-1.257	0.874	0.182	-1.253	0.704	0.149	NaN	NaN	NaN	-1.354	0.413	0.221	-1.349	0.411	0.221	-1.452	0.094	0.252
339	1.695	-1.339	0.975	0.366	NaN	NaN	NaN	NaN	NaN	NaN	NaN	NaN	NaN	-1.06	0.543	0.547	-1.067	0.446	0.554	-1.113	0.301	0.59	-1.115	0.118	0.512	-1.022	0.05	0.602	NaN	NaN	NaN	-1.254	0.874	0.182	-1.25	0.704	0.149	NaN	NaN	NaN	-1.35	0.41	0.221	-1.35	0.414	0.221	-1.452	0.094	0.252
340	1.7	-1.336	0.975	0.366	NaN	NaN	NaN	NaN	NaN	NaN	NaN	NaN	NaN	-1.056	0.542	0.547	-1.062	0.445	0.553	-1.106	0.3	0.59	-1.105	0.117	0.514	-1.011	0.051	0.602	NaN	NaN	NaN	-1.251	0.873	0.182	-1.248	0.704	0.149	NaN	NaN	NaN	-1.349	0.409	0.221	-1.35	0.415	0.221	-1.452	0.094	0.252
341	1.705	-1.334	0.974	0.367	NaN	NaN	NaN	NaN	NaN	NaN	NaN	NaN	NaN	-1.054	0.541	0.546	-1.058	0.444	0.553	-1.1	0.298	0.59	-1.095	0.116	0.514	-1	0.052	0.603	NaN	NaN	NaN	-1.248	0.873	0.182	-1.246	0.703	0.149	NaN	NaN	NaN	-1.347	0.409	0.221	NaN	NaN	NaN	-1.452	0.095	0.252
342	1.71	-1.331	0.974	0.367	NaN	NaN	NaN	NaN	NaN	NaN	NaN	NaN	NaN	-1.052	0.541	0.547	-1.054	0.444	0.554	-1.093	0.297	0.59	-1.084	0.115	0.514	-0.988	0.052	0.604	NaN	NaN	NaN	-1.245	0.873	0.183	-1.243	0.703	0.15	NaN	NaN	NaN	-1.346	0.41	0.221	NaN	NaN	NaN	-1.451	0.095	0.252
343	1.715	-1.328	0.974	0.367	NaN	NaN	NaN	NaN	NaN	NaN	NaN	NaN	NaN	-1.049	0.54	0.548	-1.051	0.444	0.554	-1.087	0.296	0.591	-1.075	0.114	0.515	-0.976	0.052	0.604	NaN	NaN	NaN	-1.243	0.872	0.183	-1.24	0.702	0.151	NaN	NaN	NaN	-1.344	0.409	0.222	NaN	NaN	NaN	-1.451	0.095	0.252
344	1.72	-1.325	0.973	0.367	NaN	NaN	NaN	NaN	NaN	NaN	NaN	NaN	NaN	-1.046	0.54	0.548	-1.047	0.443	0.554	-1.08	0.295	0.591	-1.064	0.112	0.515	-0.965	0.054	0.605	NaN	NaN	NaN	-1.239	0.872	0.183	-1.237	0.701	0.151	NaN	NaN	NaN	-1.342	0.408	0.222	NaN	NaN	NaN	-1.451	0.095	0.252
345	1.725	-1.321	0.973	0.368	NaN	NaN	NaN	NaN	NaN	NaN	NaN	NaN	NaN	-1.044	0.54	0.548	-1.043	0.443	0.555	-1.074	0.294	0.591	-1.054	0.11	0.516	-0.954	0.055	0.606	NaN	NaN	NaN	-1.236	0.871	0.184	-1.234	0.701	0.152	NaN	NaN	NaN	-1.34	0.408	0.223	NaN	NaN	NaN	-1.451	0.095	0.252
346	1.73	-1.318	0.972	0.368	NaN	NaN	NaN	NaN	NaN	NaN	NaN	NaN	NaN	-1.041	0.54	0.549	-1.04	0.444	0.555	-1.066	0.293	0.591	-1.045	0.11	0.517	-0.943	0.056	0.606	NaN	NaN	NaN	-1.233	0.87	0.184	-1.231	0.7	0.152	NaN	NaN	NaN	-1.339	0.409	0.223	-1.389	0.284	0.169	-1.448	0.097	0.252
347	1.735	-1.315	0.971	0.368	NaN	NaN	NaN	NaN	NaN	NaN	NaN	NaN	NaN	-1.038	0.539	0.549	-1.035	0.441	0.554	-1.06	0.292	0.592	-1.035	0.109	0.517	-0.932	0.056	0.606	NaN	NaN	NaN	-1.23	0.87	0.185	-1.228	0.7	0.152	NaN	NaN	NaN	-1.338	0.409	0.222	NaN	NaN	NaN	-1.443	0.099	0.251
348	1.74	-1.311	0.971	0.369	NaN	NaN	NaN	NaN	NaN	NaN	NaN	NaN	NaN	-1.034	0.537	0.548	-1.03	0.44	0.554	-1.053	0.291	0.592	-1.026	0.109	0.518	-0.92	0.057	0.606	NaN	NaN	NaN	-1.226	0.869	0.185	-1.225	0.7	0.153	NaN	NaN	NaN	-1.336	0.41	0.222	NaN	NaN	NaN	-1.442	0.1	0.25
349	1.745	-1.308	0.97	0.369	NaN	NaN	NaN	NaN	NaN	NaN	NaN	NaN	NaN	-1.032	0.537	0.549	-1.026	0.44	0.554	-1.046	0.29	0.593	-1.017	0.108	0.518	-0.91	0.059	0.606	NaN	NaN	NaN	-1.223	0.869	0.186	-1.223	0.7	0.153	NaN	NaN	NaN	-1.335	0.41	0.223	-1.386	0.286	0.169	-1.442	0.1	0.25
350	1.75	-1.304	0.969	0.37	NaN	NaN	NaN	NaN	NaN	NaN	NaN	NaN	NaN	NaN	NaN	NaN	-1.022	0.44	0.554	-1.04	0.289	0.593	-1.008	0.108	0.518	-0.899	0.06	0.606	NaN	NaN	NaN	-1.219	0.869	0.186	-1.219	0.7	0.153	NaN	NaN	NaN	-1.332	0.409	0.223	-1.385	0.286	0.169	-1.443	0.1	0.251
351	1.755	-1.301	0.969	0.37	NaN	NaN	NaN	NaN	NaN	NaN	NaN	NaN	NaN	-1.023	0.534	0.549	-1.018	0.439	0.554	-1.033	0.289	0.593	-0.999	0.108	0.519	-0.889	0.061	0.605	NaN	NaN	NaN	-1.216	0.868	0.186	-1.216	0.699	0.154	NaN	NaN	NaN	-1.33	0.408	0.224	-1.384	0.287	0.169	-1.446	0.1	0.251
352	1.76	-1.297	0.968	0.371	NaN	NaN	NaN	NaN	NaN	NaN	NaN	NaN	NaN	-1.021	0.534	0.549	-1.014	0.439	0.554	-1.026	0.288	0.594	-0.99	0.107	0.519	-0.879	0.062	0.605	NaN	NaN	NaN	-1.212	0.868	0.187	-1.212	0.698	0.155	NaN	NaN	NaN	-1.328	0.409	0.224	-1.383	0.288	0.169	-1.446	0.1	0.251
353	1.765	-1.294	0.968	0.371	NaN	NaN	NaN	NaN	NaN	NaN	NaN	NaN	NaN	-1.017	0.533	0.548	-1.01	0.438	0.554	-1.02	0.287	0.594	-0.982	0.107	0.519	-0.869	0.063	0.604	NaN	NaN	NaN	-1.209	0.867	0.187	-1.209	0.698	0.155	NaN	NaN	NaN	-1.327	0.409	0.223	-1.381	0.288	0.169	-1.446	0.101	0.251
354	1.77	-1.29	0.967	0.372	NaN	NaN	NaN	NaN	NaN	NaN	NaN	NaN	NaN	-1.014	0.533	0.548	-1.006	0.437	0.553	-1.014	0.286	0.594	-0.974	0.107	0.52	-0.86	0.064	0.604	NaN	NaN	NaN	-1.205	0.867	0.188	-1.206	0.698	0.156	NaN	NaN	NaN	-1.325	0.41	0.223	-1.379	0.288	0.169	-1.446	0.101	0.251
355	1.775	-1.287	0.967	0.372	NaN	NaN	NaN	NaN	NaN	NaN	NaN	NaN	NaN	-1.011	0.532	0.548	-1.002	0.436	0.553	-1.008	0.286	0.594	-0.967	0.107	0.52	-0.851	0.065	0.604	NaN	NaN	NaN	-1.202	0.867	0.188	-1.203	0.698	0.156	NaN	NaN	NaN	-1.323	0.41	0.224	-1.377	0.287	0.169	-1.446	0.102	0.252
356	1.78	-1.283	0.966	0.373	NaN	NaN	NaN	NaN	NaN	NaN	NaN	NaN	NaN	-1.006	0.53	0.547	-0.996	0.436	0.552	-1.002	0.286	0.594	-0.96	0.106	0.521	-0.842	0.066	0.604	NaN	NaN	NaN	-1.198	0.866	0.189	-1.2	0.697	0.156	NaN	NaN	NaN	-1.319	0.41	0.224	-1.375	0.287	0.168	-1.445	0.103	0.251
357	1.785	-1.279	0.965	0.373	NaN	NaN	NaN	NaN	NaN	NaN	NaN	NaN	NaN	-1.004	0.529	0.547	-0.991	0.435	0.551	-0.996	0.285	0.594	-0.953	0.105	0.521	-0.834	0.067	0.603	NaN	NaN	NaN	-1.194	0.866	0.189	-1.197	0.698	0.156	NaN	NaN	NaN	-1.317	0.41	0.224	-1.373	0.288	0.168	-1.441	0.105	0.25
358	1.79	-1.275	0.965	0.374	NaN	NaN	NaN	NaN	NaN	NaN	NaN	NaN	NaN	-1	0.529	0.547	-0.986	0.435	0.55	-0.99	0.285	0.594	-0.946	0.105	0.521	-0.827	0.068	0.603	NaN	NaN	NaN	-1.19	0.866	0.19	-1.194	0.698	0.157	NaN	NaN	NaN	-1.314	0.411	0.224	-1.372	0.288	0.168	-1.439	0.106	0.25
359	1.795	-1.271	0.964	0.374	NaN	NaN	NaN	NaN	NaN	NaN	NaN	NaN	NaN	-0.996	0.528	0.547	-0.982	0.434	0.549	-0.985	0.284	0.594	-0.94	0.105	0.521	-0.82	0.069	0.603	NaN	NaN	NaN	-1.186	0.865	0.19	-1.19	0.697	0.158	NaN	NaN	NaN	-1.313	0.411	0.224	-1.37	0.289	0.168	-1.438	0.108	0.25
360	1.8	-1.267	0.964	0.375	NaN	NaN	NaN	NaN	NaN	NaN	NaN	NaN	NaN	-0.992	0.528	0.547	-0.977	0.434	0.549	-0.98	0.283	0.594	-0.934	0.104	0.521	-0.814	0.07	0.602	NaN	NaN	NaN	-1.182	0.865	0.191	-1.186	0.696	0.158	NaN	NaN	NaN	-1.311	0.411	0.224	-1.368	0.289	0.168	-1.437	0.108	0.25
361	1.805	-1.263	0.963	0.376	NaN	NaN	NaN	NaN	NaN	NaN	NaN	NaN	NaN	-0.987	0.526	0.546	-0.972	0.433	0.548	-0.975	0.283	0.594	-0.928	0.103	0.521	-0.808	0.07	0.602	NaN	NaN	NaN	-1.178	0.865	0.191	-1.182	0.696	0.159	NaN	NaN	NaN	-1.307	0.41	0.225	-1.367	0.291	0.168	-1.436	0.109	0.25
362	1.81	-1.259	0.962	0.376	NaN	NaN	NaN	NaN	NaN	NaN	NaN	NaN	NaN	-0.984	0.526	0.546	-0.967	0.432	0.548	-0.97	0.282	0.594	-0.924	0.103	0.521	-0.803	0.07	0.602	NaN	NaN	NaN	-1.174	0.864	0.192	-1.178	0.696	0.159	-1.255	0.494	0.23	-1.305	0.41	0.225	-1.365	0.293	0.169	-1.436	0.109	0.25
363	1.815	-1.254	0.961	0.377	NaN	NaN	NaN	NaN	NaN	NaN	NaN	NaN	NaN	-0.979	0.525	0.545	-0.963	0.432	0.548	-0.965	0.282	0.594	-0.919	0.102	0.52	-0.798	0.07	0.601	NaN	NaN	NaN	-1.169	0.863	0.193	-1.175	0.696	0.16	-1.252	0.495	0.229	-1.302	0.411	0.225	-1.364	0.294	0.169	-1.437	0.109	0.25
364	1.82	-1.25	0.961	0.378	NaN	NaN	NaN	NaN	NaN	NaN	NaN	NaN	NaN	-0.974	0.525	0.544	-0.959	0.431	0.548	-0.961	0.281	0.594	-0.914	0.101	0.52	-0.793	0.07	0.601	NaN	NaN	NaN	-1.165	0.863	0.193	-1.171	0.695	0.16	-1.247	0.496	0.229	-1.3	0.411	0.225	-1.362	0.295	0.169	-1.437	0.109	0.25
365	1.825	-1.246	0.96	0.378	NaN	NaN	NaN	NaN	NaN	NaN	NaN	NaN	NaN	-0.97	0.524	0.544	-0.954	0.43	0.547	-0.956	0.281	0.593	-0.911	0.1	0.519	-0.79	0.07	0.6	NaN	NaN	NaN	-1.161	0.863	0.194	-1.167	0.695	0.16	-1.241	0.497	0.228	-1.296	0.41	0.226	-1.359	0.294	0.169	-1.437	0.11	0.25
366	1.83	-1.241	0.959	0.379	NaN	NaN	NaN	NaN	NaN	NaN	-1.036	0.742	0.607	-0.964	0.523	0.543	-0.949	0.429	0.547	-0.952	0.279	0.593	-0.908	0.1	0.519	-0.787	0.068	0.599	NaN	NaN	NaN	-1.157	0.863	0.194	-1.163	0.695	0.161	-1.237	0.497	0.228	-1.294	0.41	0.226	-1.356	0.293	0.169	-1.437	0.11	0.25
367	1.835	-1.237	0.959	0.38	NaN	NaN	NaN	NaN	NaN	NaN	-1.032	0.741	0.609	-0.96	0.523	0.543	-0.944	0.429	0.546	-0.948	0.278	0.592	-0.905	0.099	0.519	-0.785	0.068	0.598	NaN	NaN	NaN	-1.152	0.862	0.195	-1.158	0.695	0.161	-1.234	0.495	0.229	-1.291	0.411	0.226	-1.354	0.296	0.169	NaN	NaN	NaN
368	1.84	-1.232	0.958	0.381	NaN	NaN	NaN	NaN	NaN	NaN	-1.03	0.742	0.612	-0.955	0.522	0.543	-0.94	0.428	0.547	-0.944	0.278	0.592	-0.903	0.098	0.519	-0.783	0.066	0.597	NaN	NaN	NaN	-1.148	0.862	0.196	-1.154	0.694	0.162	-1.234	0.494	0.23	-1.286	0.411	0.227	-1.352	0.297	0.17	NaN	NaN	NaN
369	1.845	-1.227	0.957	0.382	NaN	NaN	NaN	NaN	NaN	NaN	-1.025	0.741	0.612	-0.95	0.522	0.542	-0.936	0.427	0.546	-0.94	0.276	0.592	-0.902	0.098	0.519	-0.781	0.064	0.596	NaN	NaN	NaN	-1.143	0.861	0.197	-1.149	0.694	0.163	-1.23	0.494	0.23	-1.282	0.411	0.227	-1.35	0.298	0.17	NaN	NaN	NaN
370	1.85	-1.223	0.957	0.383	NaN	NaN	NaN	NaN	NaN	NaN	-1.021	0.742	0.613	-0.945	0.522	0.542	-0.931	0.426	0.546	-0.936	0.275	0.592	-0.9	0.095	0.517	-0.78	0.063	0.595	NaN	NaN	NaN	-1.138	0.861	0.197	-1.144	0.693	0.163	-1.225	0.492	0.23	-1.28	0.412	0.226	-1.347	0.298	0.17	NaN	NaN	NaN
371	1.855	-1.218	0.956	0.384	NaN	NaN	NaN	NaN	NaN	NaN	-1.016	0.742	0.614	-0.94	0.521	0.541	-0.928	0.425	0.547	-0.932	0.274	0.591	-0.899	0.094	0.516	-0.779	0.06	0.594	NaN	NaN	NaN	-1.134	0.861	0.198	-1.14	0.693	0.164	-1.221	0.492	0.23	NaN	NaN	NaN	-1.344	0.298	0.17	-1.423	0.122	0.247
372	1.86	-1.213	0.955	0.385	NaN	NaN	NaN	NaN	NaN	NaN	-1.011	0.741	0.614	-0.934	0.521	0.54	-0.924	0.424	0.548	-0.929	0.274	0.591	-0.898	0.094	0.515	-0.777	0.057	0.593	NaN	NaN	NaN	-1.129	0.86	0.199	-1.135	0.693	0.164	-1.216	0.492	0.23	-1.269	0.412	0.227	-1.34	0.298	0.17	-1.423	0.122	0.246
373	1.865	-1.208	0.955	0.386	NaN	NaN	NaN	NaN	NaN	NaN	-1.006	0.741	0.614	-0.928	0.52	0.539	-0.919	0.423	0.548	-0.926	0.273	0.591	-0.897	0.093	0.515	-0.776	0.054	0.592	NaN	NaN	NaN	-1.124	0.86	0.2	-1.131	0.692	0.165	-1.211	0.492	0.231	-1.267	0.412	0.228	-1.337	0.299	0.17	-1.422	0.123	0.246
374	1.87	-1.203	0.954	0.387	NaN	NaN	NaN	NaN	NaN	NaN	-0.999	0.739	0.613	-0.923	0.52	0.539	-0.915	0.422	0.547	-0.922	0.272	0.59	-0.896	0.092	0.515	-0.775	0.052	0.592	NaN	NaN	NaN	-1.119	0.859	0.2	-1.125	0.692	0.165	-1.206	0.492	0.232	-1.261	0.411	0.228	-1.333	0.299	0.169	-1.422	0.123	0.246
375	1.875	-1.198	0.954	0.388	NaN	NaN	NaN	NaN	NaN	NaN	-0.992	0.736	0.613	-0.917	0.52	0.538	-0.91	0.422	0.547	-0.919	0.271	0.59	-0.894	0.092	0.515	-0.774	0.051	0.592	NaN	NaN	NaN	-1.114	0.858	0.201	-1.121	0.692	0.166	-1.201	0.492	0.232	-1.256	0.411	0.228	-1.33	0.3	0.169	-1.421	0.125	0.246
376	1.88	-1.193	0.953	0.389	NaN	NaN	NaN	NaN	NaN	NaN	-0.988	0.737	0.613	-0.912	0.52	0.538	-0.905	0.421	0.547	-0.916	0.271	0.59	-0.892	0.091	0.515	-0.773	0.048	0.591	NaN	NaN	NaN	-1.109	0.858	0.202	-1.115	0.692	0.167	-1.196	0.491	0.232	-1.251	0.41	0.228	-1.325	0.3	0.17	-1.42	0.127	0.246
377	1.885	-1.188	0.953	0.39	NaN	NaN	NaN	NaN	NaN	NaN	-0.98	0.734	0.613	-0.907	0.519	0.538	-0.901	0.42	0.547	-0.913	0.27	0.589	-0.89	0.09	0.515	-0.772	0.046	0.591	NaN	NaN	NaN	-1.104	0.858	0.203	-1.11	0.691	0.167	-1.19	0.491	0.233	-1.246	0.409	0.227	-1.321	0.301	0.17	-1.419	0.129	0.245
378	1.89	-1.183	0.953	0.391	NaN	NaN	NaN	NaN	NaN	NaN	-0.974	0.733	0.613	-0.902	0.518	0.538	-0.896	0.42	0.548	-0.909	0.271	0.589	-0.888	0.091	0.516	-0.771	0.044	0.591	NaN	NaN	NaN	-1.098	0.858	0.204	-1.104	0.692	0.168	-1.184	0.49	0.233	-1.24	0.409	0.228	-1.317	0.302	0.169	-1.417	0.131	0.245
379	1.895	-1.178	0.953	0.392	NaN	NaN	NaN	NaN	NaN	NaN	-0.969	0.733	0.613	-0.898	0.518	0.539	-0.892	0.42	0.548	-0.905	0.271	0.59	-0.887	0.09	0.517	-0.77	0.042	0.591	NaN	NaN	NaN	-1.093	0.858	0.205	-1.098	0.691	0.169	-1.178	0.49	0.233	-1.235	0.409	0.228	-1.312	0.302	0.17	-1.415	0.132	0.245
380	1.9	-1.173	0.953	0.393	NaN	NaN	NaN	NaN	NaN	NaN	-0.964	0.734	0.614	-0.892	0.517	0.539	-0.887	0.42	0.549	-0.9	0.271	0.591	-0.885	0.09	0.517	-0.77	0.039	0.591	NaN	NaN	NaN	-1.087	0.857	0.206	-1.093	0.691	0.169	-1.171	0.489	0.233	-1.228	0.409	0.228	-1.308	0.303	0.17	-1.413	0.135	0.245
381	1.905	-1.168	0.953	0.394	NaN	NaN	NaN	NaN	NaN	NaN	-0.96	0.736	0.615	-0.887	0.517	0.54	-0.881	0.42	0.549	-0.895	0.271	0.592	-0.883	0.09	0.518	-0.769	0.038	0.591	NaN	NaN	NaN	-1.082	0.857	0.207	-1.087	0.691	0.17	-1.164	0.488	0.234	-1.223	0.41	0.228	-1.303	0.304	0.169	-1.41	0.137	0.244
382	1.91	-1.162	0.953	0.394	NaN	NaN	NaN	NaN	NaN	NaN	-0.954	0.735	0.616	-0.883	0.517	0.541	-0.876	0.42	0.55	-0.89	0.272	0.593	-0.882	0.089	0.519	-0.769	0.036	0.592	NaN	NaN	NaN	-1.076	0.857	0.208	-1.08	0.691	0.171	-1.157	0.488	0.234	-1.217	0.41	0.228	-1.298	0.305	0.169	-1.408	0.14	0.244
383	1.915	-1.157	0.953	0.395	NaN	NaN	NaN	NaN	NaN	NaN	-0.95	0.737	0.617	-0.878	0.517	0.542	-0.871	0.42	0.55	-0.885	0.271	0.594	-0.882	0.089	0.519	-0.768	0.035	0.592	NaN	NaN	NaN	-1.071	0.857	0.209	-1.074	0.691	0.172	-1.15	0.488	0.234	-1.211	0.411	0.228	-1.293	0.306	0.169	-1.405	0.143	0.244
384	1.92	-1.152	0.953	0.396	NaN	NaN	NaN	NaN	NaN	NaN	-0.944	0.736	0.617	-0.874	0.517	0.543	-0.867	0.42	0.551	-0.881	0.27	0.595	-0.88	0.089	0.519	-0.769	0.034	0.592	NaN	NaN	NaN	-1.065	0.857	0.21	-1.067	0.691	0.173	-1.142	0.487	0.234	-1.203	0.41	0.228	-1.288	0.307	0.169	-1.401	0.146	0.244
385	1.925	-1.146	0.953	0.397	NaN	NaN	NaN	NaN	NaN	NaN	-0.939	0.736	0.618	-0.869	0.518	0.544	-0.862	0.419	0.552	-0.877	0.27	0.597	-0.879	0.089	0.52	-0.769	0.033	0.592	NaN	NaN	NaN	-1.059	0.857	0.211	-1.061	0.691	0.173	-1.135	0.487	0.233	-1.196	0.41	0.228	-1.283	0.31	0.169	-1.397	0.148	0.244
386	1.93	-1.141	0.953	0.398	NaN	NaN	NaN	NaN	NaN	NaN	-0.934	0.737	0.62	-0.863	0.517	0.545	-0.858	0.419	0.552	-0.873	0.269	0.598	-0.878	0.089	0.52	-0.768	0.033	0.592	NaN	NaN	NaN	-1.053	0.857	0.212	-1.054	0.691	0.174	-1.127	0.486	0.233	-1.188	0.41	0.227	-1.278	0.312	0.169	-1.393	0.151	0.243
387	1.935	-1.136	0.953	0.399	NaN	NaN	NaN	NaN	NaN	NaN	-0.929	0.736	0.621	-0.859	0.517	0.545	-0.854	0.419	0.553	-0.87	0.269	0.598	-0.876	0.088	0.52	-0.767	0.031	0.592	NaN	NaN	NaN	-1.047	0.858	0.213	-1.047	0.692	0.175	-1.118	0.486	0.233	-1.181	0.411	0.226	-1.272	0.314	0.17	-1.389	0.154	0.243
388	1.94	-1.13	0.953	0.4	NaN	NaN	NaN	NaN	NaN	NaN	-0.925	0.738	0.622	-0.855	0.517	0.546	-0.85	0.418	0.553	-0.866	0.268	0.599	-0.875	0.088	0.52	-0.767	0.031	0.593	NaN	NaN	NaN	-1.041	0.858	0.214	-1.04	0.692	0.176	-1.109	0.486	0.233	-1.173	0.411	0.226	-1.266	0.316	0.169	-1.384	0.157	0.243
389	1.945	-1.125	0.953	0.401	NaN	NaN	NaN	NaN	NaN	NaN	-0.919	0.737	0.623	-0.851	0.517	0.547	-0.846	0.418	0.554	-0.864	0.268	0.599	-0.875	0.088	0.52	-0.767	0.03	0.593	NaN	NaN	NaN	-1.035	0.858	0.215	-1.034	0.693	0.176	-1.1	0.485	0.233	-1.165	0.412	0.226	-1.26	0.318	0.169	-1.379	0.16	0.243
390	1.95	-1.119	0.954	0.403	NaN	NaN	NaN	NaN	NaN	NaN	-0.913	0.735	0.624	-0.848	0.517	0.548	-0.842	0.417	0.555	-0.862	0.268	0.599	-0.874	0.088	0.52	-0.767	0.029	0.593	NaN	NaN	NaN	-1.029	0.859	0.216	-1.027	0.693	0.177	-1.091	0.485	0.232	-1.157	0.413	0.225	-1.253	0.32	0.168	-1.374	0.163	0.242
391	1.955	-1.114	0.954	0.404	NaN	NaN	NaN	NaN	NaN	NaN	-0.91	0.735	0.625	-0.845	0.516	0.549	-0.84	0.417	0.555	-0.86	0.268	0.599	-0.874	0.088	0.52	-0.766	0.028	0.592	NaN	NaN	NaN	-1.023	0.859	0.217	-1.02	0.693	0.178	-1.081	0.484	0.231	-1.147	0.413	0.225	-1.246	0.322	0.168	-1.368	0.167	0.242
392	1.96	-1.109	0.955	0.405	NaN	NaN	NaN	NaN	NaN	NaN	-0.905	0.734	0.626	-0.841	0.515	0.55	-0.837	0.417	0.555	-0.859	0.267	0.599	-0.874	0.088	0.52	-0.765	0.027	0.592	NaN	NaN	NaN	-1.016	0.859	0.218	-1.012	0.694	0.178	-1.072	0.484	0.231	-1.137	0.412	0.224	-1.239	0.325	0.169	-1.362	0.17	0.242
393	1.965	-1.104	0.955	0.406	NaN	NaN	NaN	NaN	NaN	NaN	-0.9	0.733	0.628	-0.838	0.515	0.55	-0.834	0.416	0.556	-0.858	0.267	0.6	-0.874	0.088	0.52	-0.765	0.027	0.592	NaN	NaN	NaN	-1.01	0.86	0.22	-1.005	0.694	0.179	-1.062	0.484	0.23	-1.129	0.413	0.223	-1.231	0.327	0.169	-1.355	0.172	0.242
394	1.97	-1.099	0.956	0.408	NaN	NaN	NaN	NaN	NaN	NaN	-0.895	0.733	0.629	-0.835	0.514	0.551	-0.831	0.416	0.557	-0.857	0.266	0.6	-0.874	0.088	0.52	-0.765	0.028	0.593	NaN	NaN	NaN	-1.005	0.86	0.22	-0.998	0.694	0.179	-1.053	0.483	0.23	-1.119	0.414	0.223	-1.223	0.33	0.169	-1.349	0.175	0.242
395	1.975	-1.093	0.956	0.409	NaN	NaN	NaN	-0.992	0.889	0.6	-0.891	0.733	0.63	-0.833	0.513	0.552	-0.829	0.415	0.557	-0.856	0.266	0.6	-0.873	0.088	0.52	-0.765	0.028	0.593	NaN	NaN	NaN	-0.999	0.861	0.221	-0.99	0.695	0.18	-1.042	0.483	0.229	-1.109	0.414	0.223	-1.215	0.332	0.168	-1.342	0.179	0.242
396	1.98	-1.088	0.957	0.41	NaN	NaN	NaN	-0.986	0.889	0.602	-0.887	0.733	0.631	-0.83	0.513	0.553	-0.827	0.415	0.558	-0.856	0.266	0.601	-0.873	0.088	0.52	-0.765	0.028	0.593	NaN	NaN	NaN	-0.993	0.861	0.223	-0.983	0.695	0.181	-1.032	0.482	0.229	-1.098	0.413	0.222	-1.206	0.334	0.169	-1.335	0.183	0.242
397	1.985	-1.083	0.957	0.412	NaN	NaN	NaN	-0.98	0.89	0.603	-0.883	0.733	0.631	-0.828	0.513	0.553	-0.825	0.414	0.558	-0.855	0.266	0.601	-0.873	0.088	0.52	-0.766	0.028	0.593	NaN	NaN	NaN	-0.987	0.862	0.224	-0.976	0.695	0.181	-1.022	0.482	0.229	-1.087	0.413	0.222	-1.197	0.337	0.169	-1.328	0.186	0.242
398	1.99	-1.078	0.958	0.413	NaN	NaN	NaN	-0.975	0.89	0.605	-0.879	0.733	0.633	-0.825	0.512	0.553	-0.823	0.414	0.559	-0.854	0.266	0.601	-0.873	0.088	0.52	-0.766	0.028	0.593	NaN	NaN	NaN	-0.982	0.863	0.225	-0.969	0.695	0.182	-1.012	0.481	0.229	-1.076	0.413	0.222	-1.188	0.339	0.169	-1.32	0.19	0.242
399	1.995	-1.073	0.959	0.414	NaN	NaN	NaN	-0.969	0.891	0.606	-0.876	0.734	0.634	-0.821	0.511	0.554	-0.821	0.414	0.559	-0.852	0.266	0.601	-0.873	0.088	0.52	-0.766	0.028	0.593	NaN	NaN	NaN	-0.976	0.863	0.227	-0.962	0.695	0.182	-1.001	0.481	0.228	-1.066	0.414	0.222	-1.179	0.342	0.169	-1.312	0.193	0.242
400	2	-1.069	0.96	0.416	NaN	NaN	NaN	-0.963	0.892	0.607	-0.871	0.733	0.634	-0.819	0.511	0.554	-0.819	0.414	0.56	-0.851	0.265	0.601	-0.873	0.088	0.52	-0.766	0.028	0.593	NaN	NaN	NaN	-0.971	0.863	0.228	-0.956	0.696	0.182	-0.991	0.481	0.228	-1.055	0.414	0.222	-1.168	0.343	0.169	-1.303	0.198	0.242
401	2.005	-1.064	0.961	0.417	NaN	NaN	NaN	-0.958	0.892	0.608	-0.868	0.733	0.635	-0.817	0.511	0.555	-0.818	0.413	0.561	-0.85	0.265	0.601	-0.873	0.088	0.52	-0.766	0.028	0.593	NaN	NaN	NaN	-0.966	0.864	0.229	-0.95	0.697	0.183	-0.981	0.481	0.228	-1.046	0.416	0.221	-1.158	0.346	0.17	-1.294	0.201	0.242
402	2.01	-1.059	0.962	0.418	NaN	NaN	NaN	-0.952	0.893	0.609	-0.864	0.733	0.636	-0.815	0.511	0.556	-0.817	0.413	0.561	-0.849	0.265	0.601	-0.873	0.088	0.52	-0.766	0.028	0.593	NaN	NaN	NaN	-0.961	0.865	0.23	-0.943	0.697	0.183	-0.97	0.48	0.228	-1.038	0.42	0.219	-1.148	0.348	0.17	-1.285	0.204	0.242
403	2.015	-1.054	0.962	0.42	NaN	NaN	NaN	-0.947	0.894	0.61	-0.86	0.733	0.637	-0.813	0.511	0.557	-0.815	0.413	0.561	-0.848	0.265	0.602	-0.873	0.088	0.52	-0.766	0.028	0.593	NaN	NaN	NaN	-0.956	0.865	0.231	-0.936	0.698	0.184	-0.959	0.48	0.228	-1.025	0.419	0.219	-1.137	0.35	0.17	-1.276	0.207	0.242
404	2.02	-1.05	0.963	0.421	NaN	NaN	NaN	-0.943	0.895	0.611	-0.856	0.733	0.638	-0.81	0.511	0.557	-0.813	0.412	0.562	-0.847	0.265	0.602	-0.873	0.088	0.52	-0.766	0.028	0.593	NaN	NaN	NaN	-0.952	0.866	0.232	-0.93	0.699	0.184	-0.949	0.481	0.229	-1.011	0.417	0.22	-1.126	0.351	0.17	-1.266	0.211	0.242
405	2.025	-1.045	0.964	0.422	NaN	NaN	NaN	-0.938	0.896	0.612	-0.853	0.734	0.638	-0.808	0.511	0.558	-0.812	0.412	0.562	-0.846	0.265	0.603	-0.873	0.088	0.52	-0.766	0.028	0.593	NaN	NaN	NaN	-0.947	0.866	0.233	-0.924	0.7	0.185	-0.938	0.481	0.229	-0.998	0.416	0.22	-1.115	0.353	0.171	-1.256	0.215	0.242
406	2.03	-1.04	0.965	0.424	NaN	NaN	NaN	-0.934	0.897	0.614	-0.849	0.734	0.639	-0.807	0.512	0.558	-0.811	0.412	0.562	-0.845	0.264	0.603	-0.873	0.088	0.52	-0.766	0.028	0.593	NaN	NaN	NaN	-0.942	0.867	0.235	-0.918	0.701	0.185	-0.928	0.481	0.229	-0.987	0.417	0.22	-1.104	0.354	0.171	-1.246	0.219	0.242
407	2.035	-1.036	0.966	0.425	NaN	NaN	NaN	-0.929	0.898	0.615	-0.846	0.734	0.64	-0.805	0.512	0.559	-0.81	0.412	0.563	-0.845	0.264	0.604	-0.873	0.088	0.52	-0.766	0.028	0.593	NaN	NaN	NaN	-0.938	0.867	0.236	-0.912	0.702	0.186	-0.917	0.482	0.228	-0.975	0.418	0.221	-1.093	0.355	0.171	-1.235	0.223	0.243
408	2.04	-1.031	0.967	0.426	NaN	NaN	NaN	-0.925	0.898	0.616	-0.842	0.734	0.64	-0.803	0.511	0.559	-0.809	0.411	0.563	-0.844	0.264	0.604	-0.873	0.088	0.52	-0.766	0.028	0.593	NaN	NaN	NaN	-0.933	0.868	0.237	-0.905	0.703	0.187	-0.907	0.483	0.229	-0.963	0.419	0.221	-1.081	0.357	0.171	-1.225	0.227	0.243
409	2.045	-1.027	0.968	0.428	NaN	NaN	NaN	-0.92	0.899	0.617	-0.838	0.734	0.641	-0.801	0.51	0.56	-0.807	0.411	0.563	-0.844	0.264	0.604	-0.873	0.088	0.52	-0.766	0.028	0.594	NaN	NaN	NaN	-0.929	0.869	0.238	-0.898	0.703	0.187	-0.896	0.485	0.229	-0.952	0.42	0.221	-1.07	0.358	0.171	-1.215	0.23	0.244
410	2.05	-1.022	0.969	0.429	NaN	NaN	NaN	-0.915	0.899	0.617	-0.834	0.734	0.642	-0.8	0.51	0.561	-0.806	0.411	0.564	-0.843	0.263	0.604	-0.873	0.088	0.52	-0.766	0.028	0.594	NaN	NaN	NaN	-0.924	0.87	0.239	-0.892	0.704	0.188	-0.886	0.486	0.229	-0.941	0.421	0.221	-1.058	0.358	0.17	-1.205	0.233	0.245
411	2.055	-1.018	0.97	0.43	NaN	NaN	NaN	-0.911	0.9	0.618	-0.83	0.735	0.642	-0.799	0.51	0.561	-0.806	0.411	0.564	-0.843	0.263	0.604	-0.872	0.088	0.52	-0.766	0.028	0.594	NaN	NaN	NaN	-0.92	0.871	0.24	-0.886	0.705	0.189	-0.876	0.487	0.229	-0.929	0.422	0.222	-1.047	0.36	0.17	-1.194	0.236	0.246
412	2.06	-1.013	0.971	0.431	NaN	NaN	NaN	-0.906	0.9	0.619	-0.827	0.735	0.643	-0.797	0.51	0.562	-0.805	0.41	0.565	-0.843	0.263	0.604	-0.872	0.088	0.52	-0.766	0.028	0.594	NaN	NaN	NaN	-0.915	0.872	0.24	-0.879	0.706	0.189	-0.865	0.488	0.23	-0.919	0.423	0.221	-1.035	0.361	0.171	-1.184	0.239	0.247
413	2.065	-1.009	0.972	0.433	NaN	NaN	NaN	-0.902	0.901	0.619	-0.823	0.735	0.643	-0.796	0.51	0.562	-0.805	0.41	0.565	-0.842	0.263	0.605	-0.872	0.089	0.52	-0.766	0.028	0.594	NaN	NaN	NaN	-0.91	0.873	0.241	-0.873	0.708	0.19	-0.854	0.49	0.231	-0.909	0.426	0.221	-1.024	0.363	0.172	-1.172	0.242	0.248
414	2.07	-1.004	0.973	0.434	NaN	NaN	NaN	-0.897	0.901	0.62	-0.82	0.736	0.643	-0.796	0.51	0.563	-0.805	0.411	0.566	-0.842	0.263	0.605	-0.872	0.089	0.52	-0.766	0.028	0.594	NaN	NaN	NaN	-0.905	0.874	0.242	-0.866	0.709	0.19	-0.843	0.492	0.231	-0.898	0.427	0.221	-1.013	0.364	0.173	-1.161	0.244	0.249
415	2.075	-1	0.974	0.435	NaN	NaN	NaN	-0.893	0.901	0.62	-0.818	0.736	0.643	-0.795	0.51	0.564	-0.804	0.411	0.566	-0.842	0.263	0.605	-0.872	0.089	0.52	-0.766	0.028	0.594	NaN	NaN	NaN	-0.9	0.875	0.243	-0.859	0.71	0.191	-0.832	0.493	0.232	-0.887	0.429	0.222	-1.002	0.366	0.174	-1.15	0.245	0.251
416	2.08	-0.995	0.974	0.436	NaN	NaN	NaN	-0.889	0.902	0.621	-0.814	0.736	0.644	-0.793	0.51	0.564	-0.804	0.41	0.566	-0.842	0.263	0.605	-0.872	0.089	0.52	-0.766	0.028	0.594	NaN	NaN	NaN	-0.895	0.877	0.244	-0.853	0.711	0.191	-0.822	0.495	0.232	-0.875	0.431	0.223	-0.992	0.368	0.176	-1.14	0.247	0.253
417	2.085	-0.991	0.975	0.437	NaN	NaN	NaN	-0.885	0.902	0.621	-0.811	0.737	0.645	-0.791	0.509	0.564	-0.803	0.41	0.567	-0.842	0.263	0.605	-0.872	0.089	0.52	-0.766	0.028	0.594	NaN	NaN	NaN	-0.89	0.878	0.245	-0.845	0.712	0.192	-0.811	0.497	0.233	-0.864	0.432	0.225	-0.981	0.371	0.177	-1.129	0.248	0.255
418	2.09	-0.986	0.976	0.438	NaN	NaN	NaN	-0.88	0.902	0.622	-0.807	0.737	0.646	-0.791	0.508	0.565	-0.803	0.41	0.567	-0.843	0.263	0.605	-0.872	0.089	0.52	-0.766	0.028	0.594	NaN	NaN	NaN	-0.885	0.879	0.245	-0.838	0.713	0.193	-0.8	0.499	0.234	-0.852	0.433	0.227	-0.97	0.373	0.179	-1.119	0.249	0.256
419	2.095	-0.982	0.977	0.439	NaN	NaN	NaN	-0.876	0.902	0.622	-0.804	0.737	0.646	-0.79	0.508	0.565	-0.802	0.41	0.567	-0.843	0.262	0.605	-0.872	0.089	0.52	-0.766	0.028	0.594	NaN	NaN	NaN	-0.881	0.881	0.246	-0.83	0.715	0.193	-0.79	0.501	0.235	-0.841	0.435	0.227	-0.959	0.375	0.18	-1.107	0.25	0.258
420	2.1	-0.977	0.978	0.44	NaN	NaN	NaN	-0.871	0.902	0.622	-0.801	0.737	0.647	-0.789	0.508	0.566	-0.802	0.41	0.567	-0.843	0.262	0.606	-0.872	0.089	0.52	-0.766	0.028	0.594	NaN	NaN	NaN	-0.876	0.882	0.247	-0.823	0.716	0.194	-0.78	0.503	0.236	-0.831	0.438	0.228	-0.949	0.377	0.182	-1.094	0.251	0.26
421	2.105	-0.973	0.978	0.441	NaN	NaN	NaN	-0.867	0.903	0.623	-0.798	0.737	0.648	-0.788	0.508	0.566	-0.801	0.41	0.568	-0.843	0.263	0.606	-0.872	0.089	0.52	-0.766	0.028	0.594	NaN	NaN	NaN	-0.871	0.884	0.247	-0.815	0.718	0.194	-0.77	0.506	0.237	-0.82	0.439	0.23	-0.938	0.378	0.183	-1.082	0.251	0.261
422	2.11	-0.968	0.979	0.442	NaN	NaN	NaN	-0.863	0.903	0.623	-0.796	0.737	0.648	-0.787	0.508	0.566	-0.801	0.41	0.568	-0.844	0.263	0.606	-0.872	0.089	0.52	-0.766	0.028	0.594	NaN	NaN	NaN	-0.866	0.885	0.248	-0.808	0.72	0.195	-0.761	0.508	0.237	-0.809	0.441	0.231	-0.927	0.379	0.184	-1.069	0.251	0.263
423	2.115	-0.964	0.98	0.443	NaN	NaN	NaN	-0.859	0.904	0.624	-0.793	0.737	0.649	-0.787	0.508	0.567	-0.801	0.41	0.568	-0.844	0.263	0.606	-0.872	0.089	0.52	-0.766	0.028	0.594	NaN	NaN	NaN	-0.861	0.887	0.249	-0.801	0.721	0.196	-0.751	0.51	0.238	-0.798	0.443	0.232	-0.916	0.38	0.185	-1.057	0.25	0.264
424	2.12	-0.959	0.981	0.444	NaN	NaN	NaN	-0.855	0.904	0.624	-0.79	0.736	0.649	-0.786	0.508	0.567	-0.801	0.41	0.568	-0.845	0.263	0.606	-0.872	0.089	0.52	-0.766	0.028	0.594	NaN	NaN	NaN	-0.856	0.888	0.249	-0.793	0.723	0.197	-0.741	0.513	0.239	-0.788	0.444	0.234	-0.905	0.38	0.187	-1.045	0.249	0.265
425	2.125	-0.955	0.981	0.445	NaN	NaN	NaN	-0.851	0.904	0.624	-0.788	0.736	0.65	-0.785	0.509	0.568	-0.801	0.41	0.568	-0.845	0.263	0.606	-0.872	0.089	0.52	-0.766	0.028	0.594	NaN	NaN	NaN	-0.851	0.89	0.25	-0.786	0.725	0.197	-0.732	0.515	0.24	-0.778	0.447	0.235	-0.894	0.38	0.188	-1.032	0.248	0.267
426	2.13	-0.95	0.982	0.446	NaN	NaN	NaN	-0.846	0.904	0.624	-0.785	0.736	0.65	-0.785	0.509	0.569	-0.801	0.41	0.568	-0.845	0.263	0.606	-0.872	0.089	0.52	-0.766	0.028	0.594	NaN	NaN	NaN	-0.846	0.891	0.25	-0.779	0.727	0.198	-0.722	0.518	0.241	-0.768	0.448	0.236	-0.883	0.38	0.189	-1.019	0.246	0.268
427	2.135	-0.946	0.983	0.447	NaN	NaN	NaN	-0.842	0.904	0.624	-0.783	0.736	0.651	-0.785	0.509	0.569	-0.8	0.41	0.568	-0.845	0.264	0.606	-0.871	0.089	0.52	-0.766	0.028	0.594	NaN	NaN	NaN	-0.841	0.893	0.25	-0.772	0.73	0.198	-0.712	0.52	0.242	-0.758	0.45	0.237	-0.871	0.38	0.191	-1.006	0.244	0.269
428	2.14	-0.941	0.983	0.447	NaN	NaN	NaN	-0.838	0.904	0.625	-0.78	0.736	0.651	-0.784	0.509	0.569	-0.8	0.41	0.568	-0.846	0.264	0.606	-0.871	0.089	0.52	-0.766	0.028	0.594	NaN	NaN	NaN	-0.836	0.894	0.251	-0.765	0.731	0.199	-0.704	0.522	0.243	-0.748	0.451	0.238	-0.86	0.38	0.192	-0.993	0.242	0.27
429	2.145	-0.937	0.984	0.448	NaN	NaN	NaN	-0.835	0.905	0.625	-0.778	0.736	0.652	-0.783	0.509	0.569	-0.8	0.411	0.568	-0.846	0.264	0.606	-0.871	0.089	0.52	-0.766	0.028	0.595	NaN	NaN	NaN	-0.829	0.893	0.251	-0.758	0.733	0.2	-0.695	0.525	0.245	-0.739	0.453	0.238	-0.849	0.379	0.193	-0.98	0.239	0.271
430	2.15	-0.932	0.985	0.449	NaN	NaN	NaN	-0.83	0.905	0.625	-0.775	0.736	0.652	-0.782	0.509	0.57	-0.8	0.411	0.568	-0.846	0.264	0.606	-0.871	0.089	0.52	-0.766	0.028	0.595	NaN	NaN	NaN	-0.824	0.894	0.252	-0.751	0.735	0.201	-0.686	0.527	0.246	-0.73	0.455	0.24	-0.837	0.378	0.194	-0.967	0.237	0.272
431	2.155	-0.927	0.985	0.45	NaN	NaN	NaN	-0.826	0.904	0.625	-0.773	0.736	0.653	-0.781	0.508	0.57	-0.8	0.411	0.569	-0.846	0.264	0.606	-0.871	0.089	0.52	-0.766	0.028	0.595	NaN	NaN	NaN	-0.819	0.895	0.252	-0.743	0.737	0.201	-0.677	0.529	0.247	-0.72	0.456	0.241	-0.826	0.377	0.195	-0.953	0.234	0.273
432	2.16	-0.923	0.986	0.451	NaN	NaN	NaN	-0.822	0.904	0.626	-0.77	0.735	0.653	-0.78	0.508	0.571	-0.8	0.411	0.569	-0.846	0.264	0.606	-0.871	0.089	0.52	-0.766	0.028	0.595	NaN	NaN	NaN	-0.815	0.896	0.252	-0.736	0.738	0.202	-0.668	0.531	0.249	-0.709	0.457	0.243	-0.815	0.376	0.196	-0.94	0.23	0.274
433	2.165	-0.918	0.986	0.452	NaN	NaN	NaN	-0.818	0.904	0.626	-0.767	0.735	0.653	-0.779	0.508	0.571	-0.8	0.411	0.569	-0.846	0.264	0.606	-0.871	0.089	0.52	-0.766	0.028	0.595	NaN	NaN	NaN	-0.81	0.898	0.252	-0.729	0.739	0.203	-0.66	0.533	0.25	-0.701	0.458	0.244	-0.804	0.375	0.197	-0.926	0.227	0.275
434	2.17	-0.913	0.987	0.452	NaN	NaN	NaN	-0.815	0.905	0.626	-0.765	0.735	0.654	-0.779	0.508	0.571	-0.8	0.411	0.569	-0.846	0.264	0.606	-0.871	0.089	0.52	-0.766	0.028	0.595	NaN	NaN	NaN	-0.805	0.898	0.253	-0.722	0.741	0.204	-0.651	0.535	0.251	-0.692	0.459	0.245	-0.793	0.374	0.198	-0.912	0.223	0.276
435	2.175	-0.909	0.987	0.453	NaN	NaN	NaN	NaN	NaN	NaN	-0.762	0.735	0.654	-0.778	0.508	0.571	-0.8	0.411	0.569	-0.846	0.264	0.606	-0.871	0.089	0.52	-0.766	0.028	0.595	NaN	NaN	NaN	-0.801	0.899	0.253	-0.716	0.743	0.204	-0.643	0.537	0.252	-0.683	0.46	0.246	-0.781	0.372	0.199	-0.898	0.219	0.277
436	2.18	-0.904	0.987	0.454	NaN	NaN	NaN	-0.804	0.904	0.627	-0.759	0.735	0.655	-0.777	0.508	0.571	-0.8	0.411	0.57	-0.846	0.264	0.606	-0.871	0.089	0.52	-0.766	0.028	0.595	NaN	NaN	NaN	-0.796	0.9	0.253	-0.709	0.745	0.205	-0.635	0.539	0.253	-0.673	0.461	0.247	-0.77	0.37	0.2	-0.884	0.215	0.278
437	2.185	-0.899	0.987	0.455	NaN	NaN	NaN	-0.801	0.904	0.627	-0.757	0.734	0.655	-0.776	0.508	0.571	-0.8	0.412	0.57	-0.846	0.264	0.606	-0.871	0.089	0.52	-0.766	0.028	0.595	NaN	NaN	NaN	-0.791	0.9	0.254	-0.703	0.747	0.205	-0.627	0.541	0.255	-0.664	0.462	0.249	-0.759	0.368	0.201	-0.869	0.211	0.279
438	2.19	-0.895	0.988	0.455	NaN	NaN	NaN	-0.796	0.904	0.627	-0.754	0.734	0.655	-0.775	0.508	0.572	-0.799	0.412	0.57	-0.846	0.264	0.606	-0.871	0.089	0.52	-0.766	0.028	0.595	NaN	NaN	NaN	-0.786	0.901	0.254	-0.696	0.748	0.206	-0.619	0.543	0.256	-0.655	0.463	0.25	-0.749	0.367	0.203	-0.854	0.206	0.28
439	2.195	-0.89	0.988	0.456	NaN	NaN	NaN	-0.792	0.903	0.628	-0.75	0.733	0.655	-0.775	0.508	0.572	-0.799	0.412	0.57	-0.846	0.265	0.606	-0.871	0.089	0.52	-0.766	0.028	0.595	NaN	NaN	NaN	-0.781	0.901	0.255	-0.689	0.75	0.206	-0.611	0.544	0.258	-0.647	0.463	0.251	-0.739	0.366	0.204	-0.839	0.202	0.281
440	2.2	-0.885	0.988	0.457	-0.667	0.929	0.604	-0.788	0.903	0.628	-0.748	0.733	0.655	-0.774	0.508	0.572	-0.799	0.412	0.57	-0.846	0.265	0.606	-0.87	0.089	0.52	-0.766	0.028	0.595	NaN	NaN	NaN	-0.777	0.902	0.256	-0.682	0.751	0.208	-0.603	0.546	0.259	-0.638	0.464	0.253	-0.728	0.365	0.205	-0.825	0.197	0.282
441	2.205	-0.88	0.987	0.458	-0.662	0.929	0.604	-0.784	0.903	0.629	-0.745	0.733	0.656	-0.773	0.508	0.572	-0.798	0.412	0.57	-0.846	0.265	0.606	-0.87	0.089	0.519	-0.766	0.028	0.595	NaN	NaN	NaN	-0.772	0.902	0.256	-0.675	0.752	0.209	-0.596	0.547	0.26	-0.63	0.464	0.254	-0.717	0.363	0.206	-0.81	0.193	0.283
442	2.21	-0.876	0.987	0.458	-0.658	0.928	0.604	-0.78	0.903	0.629	-0.742	0.733	0.656	-0.772	0.508	0.572	-0.798	0.412	0.57	-0.846	0.265	0.606	-0.87	0.09	0.519	-0.766	0.028	0.595	NaN	NaN	NaN	-0.768	0.902	0.257	-0.67	0.754	0.209	-0.589	0.549	0.261	-0.622	0.465	0.255	-0.707	0.362	0.208	-0.794	0.188	0.284
443	2.215	-0.871	0.987	0.459	-0.652	0.927	0.605	-0.776	0.902	0.63	-0.738	0.732	0.656	-0.771	0.508	0.572	-0.797	0.412	0.57	-0.846	0.266	0.606	-0.87	0.09	0.519	-0.766	0.028	0.595	NaN	NaN	NaN	-0.763	0.902	0.258	-0.663	0.755	0.21	-0.582	0.55	0.262	-0.614	0.465	0.256	-0.697	0.36	0.209	-0.778	0.184	0.284
444	2.22	-0.866	0.987	0.459	-0.647	0.927	0.606	-0.771	0.902	0.63	-0.735	0.732	0.656	-0.769	0.508	0.573	-0.797	0.412	0.57	-0.846	0.266	0.606	-0.869	0.09	0.519	-0.766	0.027	0.595	NaN	NaN	NaN	-0.758	0.902	0.258	-0.657	0.756	0.21	-0.575	0.551	0.264	-0.606	0.465	0.257	-0.686	0.357	0.21	-0.763	0.179	0.285
445	2.225	-0.862	0.987	0.46	-0.644	0.926	0.606	-0.766	0.901	0.63	-0.733	0.732	0.657	-0.768	0.508	0.573	-0.796	0.412	0.57	-0.845	0.266	0.606	-0.869	0.09	0.519	-0.766	0.028	0.595	NaN	NaN	NaN	-0.753	0.902	0.258	-0.652	0.758	0.211	-0.568	0.551	0.265	-0.599	0.465	0.259	-0.675	0.354	0.211	-0.747	0.174	0.285
446	2.23	-0.857	0.986	0.461	-0.64	0.926	0.606	-0.761	0.9	0.63	-0.729	0.731	0.657	-0.767	0.508	0.573	-0.795	0.412	0.57	-0.845	0.266	0.606	-0.869	0.09	0.519	-0.766	0.028	0.595	NaN	NaN	NaN	-0.748	0.902	0.259	-0.646	0.758	0.212	-0.562	0.552	0.266	-0.59	0.464	0.26	-0.664	0.352	0.212	-0.731	0.169	0.287
447	2.235	-0.852	0.986	0.461	NaN	NaN	NaN	-0.757	0.9	0.631	-0.725	0.73	0.656	-0.766	0.508	0.573	-0.794	0.413	0.57	-0.845	0.266	0.606	-0.869	0.09	0.519	-0.766	0.028	0.595	NaN	NaN	NaN	-0.743	0.902	0.259	-0.64	0.759	0.212	-0.556	0.553	0.267	-0.583	0.463	0.261	-0.654	0.349	0.213	-0.715	0.165	0.287
448	2.24	-0.847	0.986	0.462	-0.631	0.925	0.608	-0.753	0.9	0.632	-0.722	0.73	0.658	-0.764	0.508	0.574	-0.793	0.413	0.57	-0.845	0.267	0.606	-0.869	0.09	0.519	-0.766	0.028	0.595	NaN	NaN	NaN	-0.738	0.902	0.26	-0.635	0.76	0.213	-0.55	0.553	0.269	-0.575	0.463	0.262	-0.643	0.347	0.214	-0.699	0.16	0.288
449	2.245	-0.842	0.985	0.462	NaN	NaN	NaN	-0.749	0.899	0.632	-0.719	0.73	0.658	-0.763	0.508	0.574	-0.792	0.413	0.57	-0.844	0.267	0.606	-0.868	0.09	0.519	-0.766	0.028	0.595	NaN	NaN	NaN	-0.733	0.901	0.26	-0.629	0.76	0.215	-0.545	0.553	0.269	-0.568	0.462	0.264	-0.632	0.343	0.215	-0.683	0.156	0.289
450	2.25	-0.837	0.985	0.463	NaN	NaN	NaN	-0.744	0.899	0.633	-0.715	0.729	0.658	-0.762	0.507	0.574	-0.791	0.412	0.57	-0.843	0.267	0.606	-0.868	0.09	0.519	-0.766	0.027	0.595	NaN	NaN	NaN	-0.728	0.901	0.26	-0.624	0.76	0.215	-0.539	0.553	0.271	-0.561	0.461	0.265	-0.621	0.34	0.216	-0.666	0.151	0.29
451	2.255	-0.832	0.984	0.463	-0.615	0.92	0.607	-0.739	0.898	0.633	-0.712	0.728	0.659	-0.76	0.507	0.574	-0.79	0.413	0.57	-0.843	0.267	0.606	-0.868	0.091	0.518	-0.766	0.028	0.595	NaN	NaN	NaN	-0.723	0.901	0.261	-0.619	0.759	0.216	-0.534	0.553	0.272	-0.554	0.46	0.266	-0.61	0.336	0.217	-0.649	0.147	0.291
452	2.26	-0.827	0.984	0.464	NaN	NaN	NaN	-0.735	0.897	0.633	-0.708	0.728	0.659	-0.757	0.506	0.574	-0.789	0.413	0.57	-0.842	0.268	0.606	-0.867	0.091	0.518	-0.766	0.028	0.595	NaN	NaN	NaN	-0.718	0.9	0.261	-0.615	0.76	0.217	-0.529	0.553	0.273	-0.548	0.46	0.267	-0.598	0.333	0.217	-0.632	0.142	0.291
453	2.265	-0.823	0.983	0.464	-0.605	0.918	0.608	-0.73	0.896	0.633	-0.705	0.727	0.659	-0.755	0.506	0.574	-0.788	0.413	0.57	-0.842	0.268	0.606	-0.867	0.092	0.518	-0.766	0.028	0.595	NaN	NaN	NaN	-0.713	0.9	0.262	-0.609	0.759	0.218	-0.524	0.552	0.274	-0.541	0.458	0.268	-0.586	0.33	0.218	-0.615	0.138	0.292
454	2.27	-0.818	0.983	0.464	-0.603	0.918	0.608	-0.726	0.896	0.634	-0.701	0.727	0.659	-0.753	0.506	0.574	-0.786	0.413	0.57	-0.841	0.269	0.606	-0.868	0.093	0.517	-0.766	0.028	0.595	NaN	NaN	NaN	-0.708	0.899	0.262	-0.604	0.76	0.219	-0.52	0.551	0.276	-0.535	0.457	0.269	-0.574	0.326	0.218	-0.598	0.135	0.292
455	2.275	-0.813	0.982	0.464	NaN	NaN	NaN	-0.722	0.896	0.634	-0.697	0.726	0.659	-0.752	0.506	0.574	-0.784	0.412	0.57	-0.84	0.269	0.606	-0.868	0.094	0.517	-0.766	0.028	0.595	NaN	NaN	NaN	-0.703	0.898	0.262	-0.599	0.759	0.219	-0.515	0.551	0.277	-0.528	0.456	0.27	-0.562	0.323	0.219	-0.581	0.131	0.293
456	2.28	-0.808	0.982	0.465	-0.593	0.916	0.61	-0.717	0.895	0.634	-0.693	0.726	0.66	-0.749	0.506	0.575	-0.782	0.413	0.57	-0.839	0.269	0.605	-0.868	0.094	0.517	-0.766	0.028	0.595	NaN	NaN	NaN	-0.698	0.898	0.263	-0.591	0.757	0.22	-0.51	0.549	0.278	-0.522	0.454	0.271	-0.551	0.321	0.219	-0.564	0.127	0.294
457	2.285	-0.802	0.981	0.465	-0.588	0.915	0.611	-0.713	0.894	0.634	-0.69	0.725	0.66	-0.747	0.506	0.575	-0.781	0.413	0.57	-0.838	0.269	0.605	-0.868	0.095	0.517	-0.766	0.028	0.595	NaN	NaN	NaN	-0.693	0.897	0.263	-0.583	0.754	0.22	-0.506	0.548	0.279	-0.516	0.453	0.272	-0.539	0.318	0.219	-0.547	0.124	0.295
458	2.29	-0.797	0.98	0.465	-0.584	0.914	0.611	-0.708	0.894	0.635	-0.686	0.724	0.66	-0.745	0.506	0.574	-0.78	0.414	0.57	-0.838	0.269	0.605	-0.867	0.095	0.517	-0.767	0.028	0.595	NaN	NaN	NaN	-0.688	0.896	0.264	-0.578	0.752	0.221	-0.501	0.547	0.28	-0.51	0.452	0.273	-0.528	0.316	0.22	-0.53	0.121	0.295
459	2.295	-0.792	0.98	0.465	-0.58	0.914	0.612	-0.704	0.893	0.635	-0.682	0.724	0.66	-0.742	0.506	0.574	-0.78	0.415	0.571	-0.837	0.27	0.605	-0.867	0.095	0.517	-0.767	0.028	0.595	NaN	NaN	NaN	-0.683	0.895	0.264	-0.573	0.75	0.221	-0.496	0.545	0.281	-0.504	0.45	0.274	-0.517	0.314	0.22	-0.513	0.119	0.295
460	2.3	-0.787	0.979	0.465	-0.575	0.913	0.612	-0.7	0.893	0.635	-0.677	0.723	0.66	-0.74	0.506	0.574	-0.779	0.416	0.571	-0.836	0.27	0.605	-0.866	0.096	0.516	-0.766	0.028	0.595	NaN	NaN	NaN	-0.678	0.894	0.264	-0.569	0.748	0.222	-0.493	0.544	0.282	-0.498	0.448	0.275	-0.506	0.313	0.22	-0.496	0.117	0.296
461	2.305	-0.782	0.978	0.466	-0.571	0.913	0.613	-0.694	0.892	0.636	-0.673	0.722	0.66	-0.738	0.506	0.575	-0.777	0.416	0.571	-0.835	0.27	0.605	-0.866	0.096	0.516	-0.766	0.028	0.595	-0.555	0.94	0.3	-0.672	0.893	0.265	-0.564	0.745	0.223	-0.49	0.543	0.284	-0.492	0.447	0.276	-0.496	0.312	0.22	-0.48	0.115	0.296
462	2.31	-0.777	0.978	0.466	NaN	NaN	NaN	-0.689	0.891	0.636	-0.669	0.721	0.66	-0.735	0.506	0.575	-0.775	0.416	0.571	-0.834	0.271	0.604	-0.866	0.096	0.516	-0.766	0.028	0.595	-0.552	0.939	0.301	-0.667	0.892	0.265	-0.56	0.744	0.223	-0.486	0.541	0.284	-0.486	0.445	0.277	-0.486	0.31	0.221	-0.464	0.114	0.297
463	2.315	-0.771	0.977	0.466	-0.559	0.911	0.614	-0.685	0.891	0.636	-0.666	0.721	0.66	-0.732	0.505	0.575	-0.773	0.416	0.571	-0.833	0.271	0.604	-0.865	0.097	0.515	-0.766	0.028	0.595	-0.546	0.938	0.301	-0.662	0.89	0.266	-0.556	0.742	0.223	-0.482	0.538	0.285	-0.481	0.444	0.278	-0.476	0.309	0.222	-0.448	0.113	0.298
464	2.32	-0.765	0.976	0.466	-0.555	0.91	0.615	-0.68	0.89	0.636	-0.661	0.72	0.66	-0.729	0.505	0.574	-0.771	0.416	0.571	-0.832	0.271	0.604	-0.865	0.097	0.515	-0.766	0.028	0.595	-0.541	0.936	0.302	-0.656	0.889	0.266	-0.552	0.739	0.224	-0.478	0.536	0.286	-0.475	0.442	0.279	-0.467	0.307	0.223	-0.433	0.112	0.299
465	2.325	-0.76	0.975	0.466	-0.55	0.91	0.615	-0.675	0.89	0.636	-0.657	0.72	0.66	-0.726	0.506	0.575	-0.769	0.416	0.571	-0.831	0.272	0.604	-0.864	0.098	0.515	-0.766	0.028	0.595	-0.537	0.935	0.302	-0.651	0.888	0.267	-0.547	0.736	0.224	-0.474	0.534	0.287	-0.469	0.44	0.28	-0.458	0.305	0.225	-0.418	0.111	0.3
466	2.33	-0.755	0.974	0.466	-0.546	0.91	0.616	-0.67	0.889	0.636	-0.652	0.72	0.66	-0.724	0.506	0.575	-0.766	0.416	0.57	-0.829	0.272	0.604	-0.864	0.099	0.515	-0.765	0.028	0.595	NaN	NaN	NaN	-0.645	0.886	0.267	-0.543	0.734	0.225	-0.471	0.531	0.288	-0.464	0.438	0.281	-0.449	0.303	0.226	-0.404	0.111	0.3
467	2.335	-0.749	0.973	0.466	-0.54	0.909	0.616	-0.665	0.888	0.637	-0.648	0.719	0.661	-0.721	0.506	0.575	-0.763	0.416	0.57	-0.828	0.273	0.604	-0.863	0.099	0.515	-0.765	0.028	0.595	-0.523	0.931	0.303	-0.64	0.885	0.268	-0.539	0.731	0.225	-0.467	0.529	0.289	-0.459	0.437	0.283	-0.44	0.302	0.227	-0.39	0.111	0.301
468	2.34	-0.743	0.972	0.466	-0.535	0.908	0.617	-0.66	0.888	0.637	-0.644	0.719	0.661	-0.716	0.505	0.575	-0.76	0.416	0.571	-0.826	0.273	0.604	-0.863	0.1	0.514	-0.765	0.028	0.595	-0.518	0.931	0.303	-0.634	0.883	0.268	-0.535	0.729	0.225	-0.464	0.527	0.29	-0.453	0.435	0.284	-0.432	0.301	0.229	-0.377	0.111	0.302
469	2.345	-0.738	0.971	0.466	-0.531	0.907	0.618	-0.655	0.888	0.637	-0.639	0.718	0.661	-0.712	0.504	0.575	-0.757	0.416	0.571	-0.824	0.274	0.604	-0.862	0.101	0.514	-0.765	0.028	0.595	-0.512	0.93	0.304	-0.628	0.882	0.269	-0.531	0.727	0.225	-0.461	0.524	0.291	-0.448	0.434	0.285	-0.424	0.301	0.23	-0.364	0.111	0.304
470	2.35	-0.732	0.97	0.466	-0.526	0.907	0.618	-0.65	0.887	0.637	-0.635	0.718	0.661	-0.708	0.504	0.575	-0.754	0.416	0.571	-0.822	0.274	0.604	-0.862	0.102	0.514	-0.765	0.028	0.594	-0.507	0.929	0.304	-0.623	0.88	0.269	-0.525	0.726	0.225	-0.456	0.521	0.292	-0.442	0.432	0.286	-0.416	0.3	0.231	-0.352	0.111	0.305
471	2.355	-0.726	0.969	0.466	-0.52	0.906	0.618	-0.645	0.886	0.637	-0.63	0.717	0.661	-0.703	0.504	0.575	-0.75	0.416	0.571	-0.82	0.275	0.604	-0.861	0.103	0.515	-0.765	0.028	0.594	-0.501	0.927	0.304	-0.617	0.879	0.269	-0.52	0.724	0.225	-0.452	0.519	0.293	-0.437	0.431	0.288	-0.408	0.299	0.232	-0.341	0.111	0.306
472	2.36	-0.721	0.968	0.466	-0.514	0.905	0.619	-0.64	0.886	0.637	-0.626	0.716	0.661	-0.699	0.503	0.575	-0.747	0.416	0.571	-0.818	0.275	0.604	-0.861	0.104	0.515	-0.765	0.028	0.594	-0.496	0.926	0.304	-0.611	0.877	0.27	-0.516	0.723	0.225	-0.449	0.517	0.294	-0.432	0.429	0.29	-0.4	0.298	0.233	-0.33	0.111	0.308
473	2.365	-0.714	0.966	0.466	-0.509	0.904	0.619	-0.634	0.885	0.637	-0.62	0.715	0.661	-0.695	0.503	0.576	-0.744	0.416	0.571	-0.815	0.276	0.604	-0.86	0.105	0.515	-0.765	0.029	0.595	-0.49	0.924	0.305	-0.605	0.876	0.27	-0.51	0.721	0.225	-0.445	0.516	0.295	-0.427	0.428	0.291	-0.393	0.297	0.234	-0.32	0.111	0.309
474	2.37	-0.708	0.966	0.466	-0.503	0.904	0.619	-0.628	0.884	0.637	-0.615	0.715	0.661	-0.69	0.502	0.576	-0.739	0.416	0.572	-0.812	0.276	0.605	-0.859	0.106	0.515	-0.765	0.028	0.595	-0.484	0.924	0.305	-0.599	0.875	0.27	-0.503	0.72	0.225	-0.44	0.513	0.296	-0.422	0.427	0.292	-0.386	0.296	0.236	-0.311	0.112	0.311
475	2.375	-0.702	0.965	0.466	-0.496	0.903	0.618	-0.623	0.884	0.637	-0.61	0.715	0.661	-0.685	0.502	0.576	-0.735	0.415	0.572	-0.81	0.277	0.605	-0.859	0.107	0.515	-0.764	0.027	0.595	-0.477	0.923	0.306	-0.593	0.874	0.27	-0.498	0.719	0.225	-0.435	0.512	0.297	-0.416	0.425	0.294	-0.379	0.295	0.237	-0.302	0.111	0.313
476	2.38	-0.696	0.964	0.465	-0.49	0.902	0.618	-0.617	0.883	0.637	-0.604	0.714	0.661	-0.68	0.502	0.577	-0.731	0.415	0.573	-0.807	0.278	0.606	-0.858	0.109	0.515	-0.764	0.027	0.595	-0.472	0.922	0.306	-0.588	0.873	0.27	-0.492	0.718	0.225	-0.43	0.511	0.298	-0.411	0.424	0.295	-0.372	0.294	0.239	-0.294	0.111	0.315
477	2.385	-0.691	0.963	0.465	-0.484	0.901	0.618	-0.611	0.882	0.637	-0.598	0.713	0.661	-0.674	0.501	0.577	-0.726	0.415	0.573	-0.804	0.279	0.606	-0.858	0.111	0.516	-0.765	0.027	0.596	-0.467	0.921	0.306	-0.581	0.872	0.269	-0.486	0.716	0.226	-0.424	0.509	0.299	-0.405	0.423	0.296	-0.366	0.293	0.241	-0.287	0.11	0.317
478	2.39	-0.685	0.963	0.465	-0.479	0.9	0.618	-0.605	0.881	0.637	-0.593	0.713	0.661	-0.669	0.501	0.578	-0.722	0.415	0.574	-0.801	0.28	0.606	-0.857	0.112	0.517	-0.766	0.028	0.596	NaN	NaN	NaN	-0.574	0.871	0.269	-0.48	0.715	0.226	-0.418	0.508	0.301	-0.4	0.422	0.297	-0.36	0.292	0.243	-0.281	0.11	0.319
479	2.395	-0.678	0.962	0.464	-0.473	0.9	0.618	-0.599	0.881	0.637	-0.587	0.713	0.661	-0.663	0.5	0.578	-0.716	0.414	0.575	-0.797	0.281	0.607	-0.856	0.113	0.518	-0.766	0.028	0.596	-0.452	0.918	0.306	-0.568	0.87	0.269	-0.473	0.714	0.226	-0.412	0.508	0.302	-0.394	0.42	0.299	-0.355	0.291	0.244	-0.275	0.109	0.322
480	2.4	-0.672	0.961	0.464	-0.466	0.899	0.618	-0.593	0.88	0.637	-0.581	0.713	0.661	-0.657	0.499	0.579	-0.711	0.414	0.575	-0.793	0.281	0.608	-0.855	0.115	0.519	-0.766	0.028	0.596	-0.447	0.918	0.306	-0.561	0.87	0.269	-0.467	0.712	0.227	-0.406	0.507	0.303	-0.388	0.419	0.3	-0.349	0.289	0.246	-0.27	0.107	0.324
481	2.405	-0.666	0.96	0.464	-0.46	0.899	0.618	-0.586	0.88	0.637	-0.575	0.713	0.661	-0.651	0.499	0.579	-0.705	0.414	0.576	-0.789	0.281	0.609	-0.854	0.117	0.52	-0.766	0.028	0.596	-0.44	0.917	0.307	-0.554	0.869	0.269	-0.46	0.711	0.227	-0.399	0.506	0.304	-0.382	0.419	0.301	-0.344	0.287	0.247	-0.266	0.105	0.326
482	2.41	-0.66	0.96	0.463	-0.454	0.898	0.618	-0.58	0.879	0.637	-0.569	0.712	0.661	-0.645	0.499	0.58	-0.7	0.413	0.577	-0.784	0.282	0.61	-0.853	0.119	0.52	-0.766	0.028	0.596	-0.433	0.917	0.307	-0.548	0.868	0.268	-0.453	0.711	0.228	-0.392	0.506	0.304	-0.376	0.418	0.302	-0.34	0.286	0.249	-0.262	0.104	0.328
483	2.415	-0.653	0.959	0.463	-0.448	0.898	0.618	-0.573	0.879	0.637	-0.563	0.712	0.662	-0.638	0.498	0.58	-0.694	0.413	0.578	-0.781	0.283	0.611	-0.851	0.121	0.52	-0.766	0.028	0.596	-0.428	0.917	0.306	-0.541	0.868	0.268	-0.447	0.71	0.229	-0.385	0.506	0.305	-0.37	0.417	0.303	-0.335	0.284	0.251	-0.259	0.102	0.331
484	2.42	-0.646	0.958	0.463	-0.441	0.898	0.618	-0.567	0.879	0.637	-0.556	0.712	0.662	-0.631	0.497	0.581	-0.688	0.413	0.579	-0.777	0.285	0.612	-0.849	0.123	0.521	-0.766	0.028	0.596	-0.421	0.915	0.306	-0.535	0.867	0.268	-0.439	0.71	0.229	-0.379	0.506	0.306	-0.364	0.415	0.305	-0.331	0.282	0.253	-0.256	0.1	0.333
485	2.425	-0.64	0.957	0.463	-0.434	0.898	0.618	-0.56	0.878	0.636	-0.549	0.711	0.662	-0.625	0.497	0.582	-0.682	0.412	0.58	-0.772	0.286	0.614	-0.847	0.125	0.522	-0.766	0.028	0.596	-0.415	0.914	0.305	-0.528	0.866	0.267	-0.432	0.709	0.23	-0.372	0.506	0.307	-0.358	0.414	0.306	-0.327	0.28	0.255	-0.254	0.098	0.335
486	2.43	-0.633	0.957	0.462	-0.428	0.898	0.618	-0.553	0.878	0.636	-0.542	0.711	0.663	-0.618	0.496	0.583	-0.674	0.411	0.58	-0.768	0.287	0.615	-0.845	0.127	0.523	-0.766	0.028	0.596	-0.408	0.914	0.304	-0.521	0.866	0.268	-0.425	0.708	0.23	-0.364	0.505	0.308	-0.352	0.413	0.307	-0.323	0.279	0.256	-0.253	0.096	0.337
487	2.435	-0.626	0.956	0.462	-0.421	0.898	0.618	-0.546	0.877	0.636	-0.535	0.711	0.663	-0.61	0.496	0.584	-0.667	0.41	0.581	-0.763	0.288	0.615	-0.844	0.13	0.524	-0.766	0.028	0.596	-0.402	0.914	0.304	-0.514	0.865	0.267	-0.417	0.708	0.231	-0.358	0.505	0.309	-0.346	0.412	0.308	-0.319	0.277	0.258	-0.252	0.094	0.338
488	2.44	-0.619	0.956	0.461	-0.414	0.898	0.617	-0.539	0.877	0.635	-0.528	0.711	0.663	-0.603	0.495	0.585	-0.661	0.411	0.582	-0.758	0.289	0.616	-0.843	0.133	0.525	-0.766	0.028	0.596	-0.394	0.915	0.303	-0.507	0.865	0.267	-0.411	0.707	0.231	-0.351	0.506	0.31	-0.34	0.411	0.309	-0.315	0.275	0.259	-0.25	0.092	0.34
489	2.445	-0.612	0.955	0.461	-0.407	0.898	0.617	-0.532	0.877	0.635	-0.521	0.711	0.663	-0.595	0.495	0.586	-0.655	0.411	0.585	-0.753	0.291	0.617	-0.84	0.136	0.527	-0.766	0.028	0.596	-0.386	0.914	0.303	-0.5	0.864	0.267	-0.403	0.706	0.231	-0.344	0.504	0.311	-0.334	0.41	0.309	-0.311	0.274	0.261	-0.248	0.091	0.341
490	2.45	-0.606	0.955	0.46	-0.4	0.898	0.617	-0.526	0.877	0.635	-0.514	0.711	0.663	-0.587	0.494	0.587	-0.648	0.411	0.586	-0.747	0.292	0.618	-0.836	0.138	0.528	-0.764	0.027	0.596	-0.379	0.913	0.302	-0.493	0.863	0.266	-0.395	0.706	0.232	-0.336	0.504	0.313	-0.328	0.409	0.311	-0.306	0.272	0.262	-0.245	0.09	0.343
491	2.455	-0.598	0.954	0.46	-0.393	0.898	0.616	-0.518	0.877	0.635	-0.507	0.711	0.663	-0.578	0.493	0.588	-0.64	0.41	0.587	-0.742	0.293	0.62	-0.833	0.141	0.529	-0.764	0.027	0.596	-0.372	0.913	0.301	-0.485	0.862	0.266	-0.389	0.707	0.233	-0.329	0.504	0.314	-0.322	0.409	0.311	-0.302	0.271	0.264	-0.242	0.09	0.344
492	2.46	-0.591	0.953	0.459	-0.386	0.898	0.616	-0.511	0.877	0.634	-0.499	0.71	0.663	-0.57	0.493	0.589	-0.631	0.409	0.588	-0.736	0.295	0.621	-0.83	0.145	0.53	-0.764	0.027	0.596	-0.365	0.912	0.301	-0.477	0.862	0.266	-0.38	0.705	0.233	-0.322	0.504	0.315	-0.316	0.408	0.312	-0.297	0.27	0.265	-0.238	0.089	0.344
493	2.465	-0.584	0.953	0.459	-0.379	0.898	0.616	-0.504	0.877	0.634	-0.491	0.71	0.664	-0.562	0.492	0.59	-0.624	0.409	0.59	-0.731	0.297	0.622	-0.826	0.148	0.531	-0.764	0.028	0.596	-0.357	0.912	0.3	-0.47	0.862	0.266	-0.372	0.705	0.233	-0.315	0.503	0.316	-0.309	0.408	0.312	-0.29	0.27	0.266	-0.234	0.088	0.345
494	2.47	-0.577	0.953	0.459	-0.371	0.899	0.615	-0.496	0.876	0.634	-0.483	0.71	0.664	-0.553	0.492	0.592	-0.616	0.409	0.591	-0.725	0.299	0.623	-0.822	0.15	0.532	-0.764	0.028	0.596	-0.348	0.912	0.3	-0.463	0.862	0.265	-0.365	0.705	0.233	-0.31	0.503	0.316	-0.303	0.408	0.313	-0.282	0.27	0.266	-0.231	0.088	0.345
495	2.475	-0.57	0.953	0.458	-0.364	0.899	0.615	-0.489	0.877	0.634	-0.475	0.71	0.664	-0.544	0.491	0.593	-0.607	0.409	0.592	-0.719	0.301	0.624	-0.818	0.154	0.533	-0.764	0.029	0.596	-0.341	0.913	0.3	-0.455	0.862	0.265	-0.357	0.705	0.233	-0.304	0.502	0.316	-0.295	0.408	0.313	-0.273	0.271	0.266	-0.228	0.087	0.345
496	2.48	-0.563	0.953	0.458	-0.357	0.899	0.614	-0.482	0.877	0.633	-0.467	0.71	0.664	-0.534	0.49	0.595	-0.599	0.409	0.594	-0.712	0.303	0.625	-0.813	0.158	0.534	-0.763	0.029	0.596	-0.334	0.913	0.3	-0.448	0.862	0.265	-0.351	0.705	0.233	-0.299	0.502	0.316	-0.287	0.409	0.313	-0.263	0.273	0.265	-0.226	0.086	0.345
497	2.485	-0.555	0.953	0.457	-0.35	0.899	0.613	-0.474	0.877	0.633	-0.459	0.71	0.665	-0.524	0.489	0.596	-0.59	0.409	0.596	-0.705	0.305	0.626	-0.808	0.162	0.535	-0.763	0.03	0.596	-0.327	0.913	0.3	-0.44	0.863	0.265	-0.344	0.705	0.233	-0.292	0.502	0.316	-0.279	0.41	0.314	-0.254	0.275	0.265	-0.225	0.085	0.345
498	2.49	-0.548	0.953	0.457	-0.342	0.9	0.613	-0.466	0.876	0.633	-0.45	0.71	0.665	-0.514	0.489	0.598	-0.581	0.409	0.598	-0.699	0.308	0.627	-0.802	0.166	0.536	-0.762	0.031	0.596	-0.321	0.913	0.3	-0.433	0.864	0.264	-0.337	0.705	0.233	-0.286	0.503	0.316	-0.271	0.41	0.314	-0.246	0.276	0.265	-0.223	0.085	0.345
499	2.495	-0.541	0.953	0.456	-0.335	0.9	0.612	-0.458	0.877	0.633	-0.442	0.71	0.666	-0.503	0.488	0.6	-0.572	0.409	0.6	-0.692	0.312	0.628	-0.797	0.171	0.537	-0.761	0.031	0.595	-0.313	0.914	0.3	-0.425	0.865	0.264	-0.331	0.705	0.232	-0.278	0.504	0.316	-0.264	0.412	0.315	-0.239	0.277	0.264	-0.221	0.085	0.345
500	2.5	-0.534	0.953	0.456	-0.328	0.901	0.611	-0.45	0.877	0.633	-0.433	0.711	0.666	-0.493	0.488	0.602	-0.562	0.41	0.602	-0.684	0.314	0.63	-0.791	0.174	0.538	-0.76	0.032	0.595	-0.306	0.915	0.3	-0.418	0.866	0.264	-0.325	0.706	0.231	-0.27	0.505	0.316	-0.257	0.412	0.315	-0.234	0.277	0.264	-0.219	0.085	0.346
501	2.505	-0.528	0.954	0.456	-0.321	0.901	0.61	-0.443	0.877	0.633	-0.424	0.711	0.666	-0.482	0.488	0.604	-0.552	0.411	0.604	-0.676	0.317	0.631	-0.784	0.178	0.54	-0.759	0.033	0.594	-0.299	0.916	0.3	-0.411	0.867	0.263	-0.319	0.706	0.23	-0.261	0.506	0.316	-0.251	0.412	0.314	-0.228	0.277	0.264	-0.218	0.084	0.346
502	2.51	-0.521	0.954	0.455	-0.313	0.902	0.609	-0.435	0.877	0.633	-0.415	0.711	0.666	-0.471	0.487	0.606	-0.542	0.411	0.606	-0.668	0.321	0.632	-0.777	0.182	0.541	-0.759	0.035	0.594	-0.292	0.917	0.3	-0.403	0.868	0.263	-0.313	0.707	0.23	-0.253	0.507	0.316	-0.245	0.412	0.314	-0.224	0.277	0.264	-0.218	0.084	0.346
503	2.515	-0.514	0.955	0.455	-0.306	0.903	0.609	-0.427	0.877	0.633	-0.406	0.711	0.667	-0.46	0.487	0.608	-0.532	0.412	0.608	-0.66	0.326	0.632	-0.77	0.187	0.542	-0.759	0.037	0.594	-0.286	0.918	0.299	-0.397	0.869	0.262	-0.307	0.708	0.229	-0.245	0.508	0.316	-0.24	0.412	0.314	-0.22	0.277	0.263	-0.217	0.084	0.346
504	2.52	-0.507	0.955	0.455	-0.299	0.903	0.608	-0.419	0.877	0.633	-0.397	0.712	0.667	-0.449	0.487	0.61	-0.521	0.413	0.61	-0.652	0.33	0.633	-0.762	0.191	0.543	-0.758	0.039	0.593	-0.279	0.919	0.299	-0.39	0.87	0.262	-0.3	0.708	0.228	-0.237	0.508	0.316	-0.236	0.412	0.313	-0.217	0.276	0.263	-0.217	0.084	0.345
505	2.525	-0.501	0.956	0.454	-0.291	0.904	0.607	-0.412	0.878	0.633	-0.389	0.712	0.667	-0.438	0.486	0.612	-0.51	0.414	0.611	-0.642	0.334	0.633	-0.754	0.195	0.544	-0.757	0.043	0.593	-0.273	0.92	0.299	-0.384	0.871	0.262	-0.294	0.709	0.228	-0.231	0.509	0.316	-0.231	0.412	0.313	-0.215	0.275	0.262	-0.216	0.084	0.345
506	2.53	-0.494	0.956	0.454	-0.285	0.905	0.607	-0.405	0.878	0.633	-0.381	0.712	0.668	-0.426	0.486	0.613	-0.499	0.415	0.613	-0.632	0.337	0.633	-0.745	0.2	0.546	-0.755	0.047	0.593	-0.267	0.921	0.298	-0.377	0.872	0.262	-0.288	0.709	0.228	-0.225	0.508	0.316	-0.227	0.412	0.312	-0.213	0.275	0.262	-0.216	0.084	0.345
507	2.535	-0.488	0.957	0.454	-0.28	0.907	0.607	-0.397	0.879	0.633	-0.373	0.713	0.669	-0.415	0.486	0.614	-0.487	0.415	0.614	-0.621	0.34	0.634	-0.737	0.205	0.546	-0.752	0.051	0.592	-0.26	0.922	0.297	-0.371	0.872	0.261	-0.282	0.71	0.227	-0.22	0.508	0.315	-0.223	0.412	0.312	-0.212	0.274	0.262	-0.215	0.084	0.345
508	2.54	-0.481	0.957	0.454	-0.272	0.907	0.606	-0.39	0.879	0.633	-0.365	0.714	0.669	-0.403	0.486	0.616	-0.475	0.415	0.616	-0.61	0.343	0.635	-0.727	0.21	0.547	-0.749	0.056	0.592	-0.253	0.923	0.297	-0.365	0.873	0.261	-0.276	0.71	0.226	-0.216	0.507	0.315	-0.219	0.411	0.311	-0.211	0.274	0.262	-0.215	0.083	0.346
509	2.545	-0.475	0.958	0.454	-0.266	0.908	0.605	-0.382	0.88	0.633	-0.357	0.714	0.67	-0.391	0.486	0.617	-0.462	0.416	0.618	-0.599	0.346	0.635	-0.716	0.214	0.548	-0.745	0.063	0.592	-0.248	0.924	0.296	-0.359	0.874	0.26	-0.271	0.711	0.226	-0.213	0.508	0.314	-0.215	0.411	0.311	-0.209	0.273	0.261	-0.215	0.083	0.346
510	2.55	-0.469	0.958	0.453	-0.26	0.909	0.605	-0.375	0.88	0.633	-0.349	0.715	0.671	-0.38	0.486	0.618	-0.449	0.416	0.619	-0.587	0.349	0.636	-0.706	0.219	0.548	-0.741	0.069	0.592	-0.241	0.924	0.295	-0.354	0.874	0.26	-0.266	0.711	0.226	-0.211	0.508	0.313	-0.213	0.411	0.311	-0.209	0.273	0.261	-0.215	0.083	0.346
511	2.555	-0.463	0.959	0.453	-0.253	0.91	0.604	-0.368	0.88	0.633	-0.342	0.715	0.671	-0.368	0.486	0.619	-0.436	0.417	0.621	-0.575	0.351	0.638	-0.695	0.224	0.548	-0.735	0.075	0.592	-0.235	0.925	0.295	-0.347	0.875	0.26	-0.261	0.711	0.225	-0.208	0.507	0.312	-0.21	0.411	0.31	-0.208	0.273	0.261	-0.215	0.083	0.346
512	2.56	-0.457	0.959	0.453	-0.248	0.911	0.604	-0.36	0.88	0.632	-0.334	0.716	0.672	-0.355	0.486	0.621	-0.423	0.417	0.622	-0.561	0.352	0.639	-0.684	0.228	0.549	-0.729	0.082	0.592	-0.229	0.926	0.294	-0.342	0.876	0.259	-0.256	0.711	0.225	-0.206	0.507	0.311	-0.208	0.41	0.31	-0.207	0.273	0.261	-0.214	0.083	0.346
513	2.565	-0.451	0.96	0.452	-0.241	0.911	0.603	-0.35	0.879	0.63	-0.326	0.717	0.673	-0.343	0.486	0.622	-0.41	0.417	0.623	-0.548	0.353	0.641	-0.672	0.232	0.549	-0.723	0.089	0.592	-0.222	0.927	0.293	-0.335	0.876	0.259	-0.252	0.712	0.224	-0.204	0.506	0.311	-0.205	0.41	0.31	-0.205	0.273	0.261	-0.214	0.083	0.346
514	2.57	-0.444	0.961	0.451	-0.236	0.912	0.602	-0.341	0.879	0.63	-0.319	0.718	0.673	-0.331	0.487	0.623	-0.396	0.417	0.625	-0.534	0.354	0.642	-0.66	0.236	0.549	-0.715	0.095	0.592	-0.216	0.928	0.293	-0.33	0.877	0.258	-0.248	0.712	0.224	-0.203	0.506	0.31	-0.204	0.41	0.309	-0.204	0.272	0.261	-0.213	0.083	0.346
515	2.575	-0.438	0.962	0.451	-0.231	0.913	0.602	-0.335	0.88	0.629	-0.311	0.719	0.673	-0.319	0.488	0.624	-0.383	0.417	0.625	-0.521	0.355	0.644	-0.649	0.24	0.548	-0.705	0.101	0.593	-0.21	0.928	0.293	-0.323	0.877	0.258	-0.244	0.712	0.224	-0.2	0.505	0.31	-0.201	0.41	0.309	-0.203	0.272	0.261	-0.213	0.083	0.346
516	2.58	-0.432	0.963	0.45	-0.226	0.914	0.602	-0.328	0.881	0.629	-0.303	0.72	0.674	-0.307	0.489	0.625	-0.37	0.417	0.626	-0.508	0.356	0.645	-0.637	0.244	0.548	-0.695	0.106	0.593	-0.204	0.929	0.292	-0.317	0.878	0.258	-0.24	0.712	0.224	-0.198	0.504	0.31	-0.199	0.41	0.309	-0.202	0.273	0.261	-0.213	0.084	0.347
517	2.585	-0.426	0.964	0.45	-0.237	0.909	0.611	-0.324	0.883	0.63	-0.296	0.721	0.674	-0.294	0.49	0.626	-0.356	0.417	0.627	-0.495	0.357	0.646	-0.625	0.248	0.548	-0.685	0.112	0.593	-0.197	0.93	0.292	-0.311	0.879	0.257	-0.236	0.712	0.224	-0.196	0.504	0.31	-0.197	0.41	0.309	-0.201	0.273	0.261	-0.212	0.084	0.347
518	2.59	-0.42	0.965	0.449	-0.25	0.903	0.621	-0.32	0.886	0.63	-0.288	0.723	0.674	-0.282	0.491	0.627	-0.342	0.418	0.628	-0.481	0.358	0.647	-0.612	0.251	0.548	-0.674	0.117	0.594	-0.191	0.93	0.292	-0.305	0.879	0.257	-0.232	0.712	0.224	-0.193	0.504	0.31	-0.195	0.41	0.309	-0.2	0.273	0.261	-0.212	0.084	0.347
519	2.595	-0.415	0.966	0.448	-0.216	0.915	0.606	-0.312	0.885	0.629	-0.28	0.724	0.674	-0.27	0.493	0.628	-0.33	0.42	0.629	-0.468	0.359	0.647	-0.6	0.254	0.548	-0.662	0.12	0.594	-0.185	0.931	0.293	-0.3	0.88	0.256	-0.227	0.712	0.224	-0.19	0.504	0.31	-0.193	0.409	0.309	-0.199	0.273	0.26	-0.212	0.084	0.347
520	2.6	-0.409	0.967	0.448	-0.205	0.919	0.603	-0.305	0.886	0.628	-0.273	0.726	0.674	-0.257	0.495	0.629	-0.317	0.422	0.63	-0.455	0.36	0.648	-0.588	0.257	0.548	-0.649	0.124	0.595	-0.179	0.932	0.293	-0.294	0.881	0.256	-0.223	0.713	0.224	-0.187	0.505	0.31	-0.191	0.409	0.309	-0.198	0.273	0.26	-0.212	0.084	0.347
521	2.605	-0.403	0.968	0.447	-0.199	0.92	0.602	-0.299	0.887	0.628	-0.265	0.728	0.674	-0.245	0.497	0.63	-0.304	0.423	0.63	-0.442	0.362	0.649	-0.575	0.259	0.547	-0.635	0.126	0.596	-0.173	0.932	0.294	-0.288	0.882	0.256	-0.219	0.713	0.224	-0.184	0.505	0.309	-0.188	0.409	0.309	-0.196	0.273	0.26	-0.212	0.084	0.347
522	2.61	-0.397	0.969	0.447	-0.192	0.922	0.602	-0.293	0.889	0.628	-0.257	0.73	0.674	-0.233	0.499	0.631	-0.291	0.425	0.631	-0.431	0.365	0.65	-0.562	0.261	0.548	-0.621	0.128	0.597	-0.167	0.933	0.294	-0.282	0.882	0.256	-0.215	0.714	0.224	-0.18	0.505	0.309	-0.187	0.409	0.308	-0.195	0.273	0.26	-0.212	0.084	0.347
523	2.615	-0.391	0.97	0.446	-0.187	0.923	0.602	-0.287	0.89	0.628	-0.249	0.732	0.674	-0.221	0.501	0.632	-0.279	0.428	0.632	-0.418	0.368	0.65	-0.549	0.263	0.548	-0.606	0.129	0.599	-0.161	0.934	0.295	-0.277	0.883	0.256	-0.21	0.714	0.224	-0.177	0.505	0.309	-0.185	0.409	0.308	-0.194	0.273	0.26	-0.212	0.084	0.347
524	2.62	-0.384	0.971	0.446	-0.181	0.924	0.602	-0.282	0.891	0.628	-0.241	0.733	0.674	-0.209	0.503	0.633	-0.266	0.43	0.633	-0.406	0.37	0.65	-0.537	0.265	0.548	-0.59	0.13	0.6	-0.155	0.935	0.296	-0.271	0.884	0.256	-0.206	0.715	0.224	-0.174	0.505	0.309	-0.184	0.409	0.308	-0.193	0.273	0.26	-0.212	0.084	0.347
525	2.625	-0.379	0.972	0.445	-0.175	0.926	0.603	-0.276	0.893	0.628	-0.233	0.735	0.674	-0.198	0.506	0.633	-0.254	0.432	0.633	-0.393	0.372	0.65	-0.523	0.265	0.548	-0.574	0.13	0.602	-0.149	0.936	0.296	-0.266	0.884	0.256	-0.201	0.716	0.224	-0.172	0.505	0.309	-0.182	0.409	0.308	-0.192	0.274	0.259	-0.212	0.084	0.347
526	2.63	-0.373	0.973	0.445	-0.17	0.927	0.603	-0.27	0.894	0.628	-0.224	0.737	0.674	-0.186	0.508	0.634	-0.242	0.434	0.634	-0.38	0.373	0.65	-0.51	0.266	0.548	-0.558	0.13	0.603	-0.143	0.936	0.297	-0.261	0.885	0.256	-0.197	0.716	0.224	-0.169	0.506	0.308	-0.18	0.409	0.308	-0.191	0.274	0.259	-0.212	0.084	0.346
527	2.635	-0.367	0.975	0.445	-0.164	0.928	0.603	-0.265	0.896	0.628	-0.217	0.739	0.674	-0.175	0.511	0.635	-0.23	0.436	0.634	-0.368	0.375	0.65	-0.497	0.266	0.549	-0.541	0.13	0.604	-0.137	0.937	0.297	-0.255	0.886	0.256	-0.192	0.717	0.224	-0.167	0.506	0.308	-0.179	0.41	0.307	-0.19	0.274	0.259	-0.211	0.084	0.346
528	2.64	-0.362	0.976	0.445	-0.161	0.93	0.603	-0.259	0.898	0.628	-0.208	0.741	0.675	-0.164	0.513	0.635	-0.218	0.438	0.635	-0.356	0.377	0.65	-0.483	0.266	0.55	-0.524	0.129	0.606	-0.131	0.938	0.297	-0.25	0.887	0.256	-0.188	0.717	0.224	-0.165	0.506	0.308	-0.178	0.41	0.308	-0.19	0.274	0.259	-0.211	0.085	0.346
529	2.645	-0.356	0.977	0.444	NaN	NaN	NaN	-0.253	0.899	0.628	-0.198	0.743	0.675	-0.152	0.516	0.636	-0.205	0.44	0.635	-0.343	0.377	0.65	-0.469	0.265	0.55	-0.507	0.127	0.607	-0.125	0.939	0.296	-0.244	0.887	0.256	-0.183	0.718	0.224	-0.163	0.506	0.308	-0.177	0.41	0.308	-0.19	0.274	0.258	-0.211	0.085	0.346
530	2.65	-0.35	0.978	0.444	-0.145	0.933	0.602	-0.247	0.9	0.628	-0.19	0.745	0.675	-0.141	0.518	0.636	-0.193	0.442	0.636	-0.33	0.378	0.65	-0.455	0.264	0.551	-0.49	0.126	0.609	-0.12	0.94	0.296	-0.238	0.887	0.256	-0.178	0.718	0.224	-0.161	0.506	0.308	-0.175	0.41	0.308	-0.19	0.275	0.258	-0.211	0.085	0.346
531	2.655	-0.344	0.979	0.444	-0.141	0.934	0.602	-0.241	0.902	0.629	-0.182	0.747	0.676	-0.131	0.521	0.637	-0.181	0.444	0.637	-0.317	0.379	0.651	-0.441	0.262	0.552	-0.472	0.124	0.611	-0.114	0.941	0.296	-0.233	0.888	0.256	-0.174	0.718	0.225	-0.16	0.506	0.307	-0.174	0.41	0.307	-0.189	0.275	0.258	-0.211	0.085	0.346
532	2.66	-0.338	0.98	0.444	-0.135	0.935	0.602	-0.234	0.903	0.629	-0.174	0.749	0.676	-0.12	0.523	0.637	-0.169	0.446	0.637	-0.304	0.379	0.651	-0.427	0.26	0.553	-0.454	0.121	0.612	-0.108	0.942	0.296	-0.227	0.889	0.256	-0.17	0.719	0.225	-0.159	0.506	0.307	-0.173	0.41	0.307	-0.189	0.275	0.258	-0.21	0.086	0.346
533	2.665	-0.332	0.981	0.444	-0.13	0.936	0.602	-0.228	0.904	0.63	-0.166	0.751	0.676	-0.11	0.526	0.638	-0.157	0.447	0.637	-0.291	0.379	0.652	-0.413	0.259	0.554	-0.436	0.119	0.614	-0.103	0.943	0.296	-0.222	0.89	0.256	-0.166	0.72	0.225	-0.158	0.506	0.307	-0.172	0.41	0.307	-0.189	0.275	0.258	-0.21	0.086	0.346
534	2.67	-0.327	0.981	0.444	-0.125	0.937	0.601	-0.222	0.906	0.63	-0.157	0.754	0.676	-0.099	0.528	0.638	-0.145	0.449	0.638	-0.278	0.378	0.653	-0.399	0.256	0.556	-0.418	0.116	0.615	-0.096	0.943	0.295	-0.216	0.89	0.256	-0.163	0.72	0.224	-0.156	0.506	0.307	-0.171	0.41	0.307	-0.188	0.275	0.258	-0.21	0.086	0.346
535	2.675	-0.321	0.982	0.444	-0.119	0.938	0.601	-0.216	0.907	0.63	-0.149	0.756	0.676	-0.088	0.531	0.638	-0.133	0.45	0.638	-0.265	0.378	0.654	-0.384	0.254	0.556	-0.399	0.114	0.617	-0.091	0.944	0.295	-0.211	0.891	0.257	-0.159	0.72	0.224	-0.154	0.507	0.307	-0.17	0.411	0.307	-0.188	0.276	0.258	-0.209	0.087	0.345
536	2.68	-0.315	0.983	0.443	-0.113	0.939	0.601	-0.21	0.909	0.63	-0.141	0.758	0.676	-0.078	0.533	0.638	-0.121	0.451	0.639	-0.253	0.377	0.654	-0.369	0.251	0.557	-0.379	0.111	0.619	-0.085	0.945	0.294	-0.206	0.891	0.256	-0.155	0.72	0.225	-0.153	0.507	0.307	-0.169	0.411	0.307	-0.187	0.276	0.258	-0.209	0.087	0.345
537	2.685	-0.309	0.984	0.443	-0.107	0.94	0.6	-0.203	0.91	0.631	-0.133	0.761	0.677	-0.068	0.535	0.638	-0.11	0.453	0.639	-0.24	0.375	0.655	-0.354	0.247	0.559	-0.36	0.108	0.621	-0.079	0.945	0.294	-0.2	0.891	0.257	-0.151	0.72	0.225	-0.152	0.507	0.307	-0.169	0.411	0.307	-0.186	0.277	0.258	-0.209	0.087	0.345
538	2.69	-0.304	0.984	0.443	-0.101	0.941	0.6	-0.197	0.911	0.632	-0.126	0.763	0.677	-0.058	0.538	0.638	-0.099	0.455	0.639	-0.227	0.374	0.656	-0.339	0.244	0.56	-0.34	0.105	0.623	-0.074	0.945	0.294	-0.195	0.892	0.257	-0.148	0.72	0.225	-0.151	0.507	0.307	-0.168	0.412	0.307	-0.186	0.277	0.258	-0.21	0.087	0.345
539	2.695	-0.298	0.985	0.443	-0.095	0.942	0.6	-0.191	0.912	0.632	-0.118	0.764	0.677	-0.048	0.54	0.639	-0.088	0.456	0.639	-0.214	0.372	0.657	-0.324	0.24	0.561	-0.32	0.102	0.626	-0.068	0.946	0.294	-0.19	0.892	0.256	-0.144	0.72	0.225	-0.148	0.507	0.307	-0.167	0.412	0.308	-0.186	0.277	0.258	-0.21	0.087	0.345
540	2.7	-0.292	0.985	0.443	-0.089	0.943	0.6	-0.185	0.913	0.632	-0.11	0.766	0.678	-0.039	0.542	0.639	-0.077	0.458	0.639	-0.2	0.37	0.658	-0.309	0.236	0.562	-0.3	0.099	0.628	-0.063	0.946	0.294	-0.184	0.892	0.257	-0.14	0.72	0.225	-0.147	0.507	0.307	-0.166	0.412	0.308	-0.185	0.277	0.258	-0.21	0.087	0.345
541	2.705	-0.286	0.986	0.443	-0.083	0.943	0.6	-0.179	0.914	0.633	-0.103	0.768	0.678	-0.029	0.544	0.639	-0.066	0.459	0.64	-0.187	0.368	0.659	-0.293	0.233	0.564	-0.279	0.096	0.63	-0.056	0.946	0.294	-0.179	0.893	0.256	-0.137	0.72	0.225	-0.145	0.507	0.307	-0.165	0.413	0.308	-0.185	0.277	0.258	-0.21	0.087	0.345
542	2.71	-0.281	0.986	0.443	-0.077	0.944	0.6	-0.174	0.915	0.633	-0.096	0.77	0.678	-0.02	0.546	0.638	-0.055	0.459	0.64	-0.174	0.366	0.659	-0.277	0.228	0.565	-0.259	0.094	0.633	-0.05	0.946	0.293	-0.174	0.893	0.257	-0.134	0.72	0.225	-0.143	0.507	0.307	-0.164	0.413	0.308	-0.184	0.278	0.258	-0.21	0.088	0.345
543	2.715	-0.275	0.987	0.443	-0.072	0.945	0.6	-0.168	0.916	0.634	-0.089	0.771	0.678	-0.01	0.548	0.638	-0.044	0.46	0.64	-0.161	0.364	0.66	-0.261	0.224	0.566	-0.238	0.091	0.635	-0.045	0.947	0.293	-0.168	0.893	0.257	-0.13	0.72	0.226	-0.141	0.507	0.307	-0.163	0.413	0.308	-0.184	0.278	0.258	-0.21	0.088	0.345
544	2.72	-0.269	0.987	0.443	-0.066	0.945	0.599	-0.163	0.917	0.634	-0.082	0.773	0.678	-0.001	0.55	0.638	-0.033	0.462	0.64	-0.148	0.362	0.661	-0.245	0.219	0.567	-0.217	0.089	0.638	-0.039	0.947	0.293	-0.163	0.893	0.257	-0.126	0.72	0.226	-0.14	0.507	0.308	-0.162	0.413	0.308	-0.183	0.278	0.259	-0.21	0.088	0.346
545	2.725	-0.264	0.987	0.443	-0.061	0.945	0.599	-0.156	0.917	0.635	-0.074	0.774	0.679	0.008	0.552	0.638	-0.023	0.462	0.64	-0.136	0.36	0.661	-0.229	0.214	0.569	-0.196	0.086	0.641	-0.033	0.947	0.293	-0.158	0.893	0.257	-0.123	0.72	0.226	-0.138	0.508	0.308	-0.16	0.414	0.308	-0.182	0.278	0.259	-0.209	0.088	0.346
546	2.73	-0.258	0.988	0.443	-0.055	0.946	0.6	-0.15	0.918	0.635	-0.067	0.775	0.679	0.017	0.553	0.638	-0.012	0.463	0.64	-0.123	0.358	0.662	-0.213	0.21	0.57	-0.175	0.084	0.643	-0.028	0.946	0.293	-0.154	0.893	0.258	-0.119	0.72	0.227	-0.136	0.508	0.308	-0.159	0.414	0.308	-0.182	0.279	0.259	-0.209	0.089	0.346
547	2.735	-0.253	0.988	0.443	-0.049	0.946	0.6	-0.145	0.918	0.635	-0.061	0.776	0.679	0.026	0.555	0.638	-0.002	0.463	0.639	-0.11	0.356	0.662	-0.196	0.205	0.571	-0.154	0.081	0.646	-0.023	0.946	0.293	-0.149	0.893	0.258	-0.115	0.719	0.227	-0.134	0.508	0.308	-0.157	0.414	0.309	-0.181	0.279	0.259	-0.208	0.089	0.346
548	2.74	-0.247	0.988	0.443	-0.043	0.946	0.6	-0.139	0.918	0.636	-0.054	0.777	0.679	0.034	0.557	0.638	0.007	0.464	0.639	-0.097	0.354	0.663	-0.18	0.2	0.572	-0.132	0.079	0.649	-0.018	0.945	0.292	-0.143	0.893	0.259	-0.111	0.719	0.227	-0.132	0.508	0.308	-0.156	0.414	0.309	-0.181	0.279	0.259	-0.208	0.09	0.346
549	2.745	-0.241	0.987	0.444	-0.037	0.946	0.6	-0.133	0.919	0.636	-0.047	0.778	0.679	0.042	0.558	0.637	0.017	0.465	0.64	-0.084	0.351	0.664	-0.163	0.195	0.573	-0.111	0.077	0.651	-0.012	0.945	0.292	-0.139	0.893	0.259	-0.107	0.719	0.228	-0.13	0.508	0.308	-0.155	0.414	0.309	-0.18	0.28	0.259	-0.207	0.09	0.346
550	2.75	-0.235	0.987	0.444	-0.031	0.946	0.601	-0.127	0.919	0.636	-0.04	0.779	0.679	0.051	0.559	0.637	0.026	0.465	0.639	-0.071	0.348	0.664	-0.146	0.189	0.574	-0.091	0.074	0.654	-0.006	0.945	0.292	-0.134	0.893	0.259	-0.104	0.719	0.228	-0.128	0.508	0.308	-0.154	0.414	0.309	-0.18	0.28	0.259	-0.207	0.09	0.347
551	2.755	-0.23	0.987	0.444	-0.025	0.946	0.601	-0.121	0.919	0.637	-0.033	0.78	0.679	0.059	0.56	0.637	0.036	0.465	0.639	-0.059	0.346	0.665	-0.129	0.184	0.576	-0.07	0.072	0.657	-0.001	0.944	0.292	-0.13	0.893	0.26	-0.099	0.719	0.228	-0.127	0.508	0.309	-0.153	0.414	0.309	-0.179	0.28	0.259	-0.207	0.091	0.347
552	2.76	-0.225	0.987	0.445	-0.019	0.946	0.601	-0.115	0.918	0.637	-0.026	0.78	0.68	0.067	0.561	0.636	0.045	0.466	0.639	-0.046	0.343	0.665	-0.112	0.18	0.577	-0.048	0.07	0.659	0.004	0.943	0.292	-0.124	0.892	0.26	-0.095	0.719	0.229	-0.125	0.508	0.309	-0.151	0.414	0.309	-0.178	0.281	0.259	-0.207	0.091	0.347
553	2.765	-0.219	0.987	0.445	-0.013	0.946	0.601	-0.109	0.918	0.638	-0.02	0.781	0.68	0.074	0.562	0.635	0.055	0.465	0.639	-0.033	0.34	0.666	-0.095	0.175	0.578	-0.028	0.068	0.661	0.009	0.943	0.292	-0.119	0.892	0.261	-0.091	0.718	0.229	-0.122	0.508	0.309	-0.149	0.415	0.31	-0.177	0.281	0.26	-0.207	0.091	0.347
554	2.77	-0.214	0.986	0.445	-0.007	0.945	0.602	-0.104	0.917	0.638	-0.013	0.781	0.68	0.081	0.562	0.635	0.064	0.465	0.639	-0.021	0.337	0.667	-0.077	0.169	0.579	-0.007	0.066	0.664	0.015	0.943	0.292	-0.115	0.892	0.261	-0.089	0.718	0.229	-0.12	0.508	0.309	-0.148	0.415	0.31	-0.176	0.281	0.26	-0.207	0.091	0.347
555	2.775	-0.208	0.986	0.446	-0.002	0.945	0.602	-0.098	0.917	0.638	-0.006	0.781	0.68	0.089	0.563	0.634	0.072	0.465	0.638	-0.008	0.334	0.668	-0.059	0.164	0.581	0.014	0.064	0.666	0.021	0.942	0.292	-0.109	0.891	0.262	-0.084	0.718	0.229	-0.118	0.508	0.309	-0.146	0.415	0.31	-0.175	0.281	0.26	-0.207	0.091	0.347
556	2.78	-0.202	0.985	0.446	0.005	0.944	0.602	-0.093	0.916	0.639	0	0.782	0.68	0.095	0.563	0.634	0.081	0.465	0.638	0.005	0.331	0.668	-0.041	0.16	0.582	0.035	0.062	0.668	0.026	0.941	0.292	-0.103	0.89	0.262	-0.08	0.717	0.23	-0.116	0.508	0.309	-0.145	0.415	0.31	-0.174	0.282	0.26	-0.207	0.091	0.347
557	2.785	-0.196	0.984	0.446	0.01	0.943	0.603	-0.088	0.916	0.639	0.007	0.781	0.68	0.102	0.563	0.633	0.09	0.464	0.638	0.017	0.328	0.669	-0.023	0.155	0.584	0.056	0.061	0.67	0.032	0.941	0.292	-0.098	0.89	0.262	-0.077	0.717	0.23	-0.113	0.508	0.309	-0.142	0.415	0.31	-0.173	0.282	0.26	-0.207	0.092	0.347
558	2.79	-0.19	0.984	0.447	0.016	0.942	0.603	-0.082	0.915	0.639	0.013	0.781	0.681	0.109	0.563	0.633	0.098	0.464	0.638	0.03	0.325	0.67	-0.005	0.15	0.585	0.077	0.059	0.672	0.037	0.94	0.292	-0.093	0.889	0.263	-0.072	0.716	0.23	-0.11	0.508	0.31	-0.141	0.415	0.31	-0.172	0.282	0.26	-0.206	0.092	0.347
559	2.795	-0.185	0.983	0.448	0.021	0.941	0.604	-0.076	0.914	0.64	0.02	0.781	0.681	0.115	0.563	0.632	0.106	0.463	0.637	0.043	0.322	0.67	0.013	0.146	0.586	0.097	0.057	0.674	0.043	0.939	0.292	-0.087	0.889	0.263	-0.068	0.716	0.23	-0.108	0.508	0.31	-0.139	0.415	0.31	-0.171	0.282	0.26	-0.206	0.093	0.347
560	2.8	-0.179	0.983	0.448	0.027	0.94	0.604	-0.07	0.913	0.64	0.026	0.78	0.681	0.121	0.562	0.631	0.114	0.462	0.637	0.055	0.319	0.671	0.031	0.141	0.588	0.118	0.056	0.676	0.048	0.938	0.292	-0.082	0.888	0.264	-0.063	0.716	0.231	-0.105	0.507	0.31	-0.137	0.415	0.311	-0.17	0.283	0.26	-0.206	0.093	0.347
561	2.805	-0.173	0.982	0.448	0.033	0.939	0.604	-0.064	0.912	0.64	0.033	0.779	0.681	0.127	0.561	0.63	0.121	0.461	0.637	0.067	0.317	0.672	0.049	0.137	0.589	0.139	0.055	0.678	0.053	0.938	0.292	-0.077	0.887	0.264	-0.059	0.715	0.232	-0.103	0.507	0.311	-0.135	0.415	0.311	-0.168	0.283	0.26	-0.205	0.094	0.347
562	2.81	-0.167	0.981	0.449	0.039	0.938	0.604	-0.058	0.911	0.64	0.04	0.779	0.681	0.132	0.561	0.63	0.128	0.46	0.636	0.079	0.314	0.673	0.067	0.133	0.591	0.16	0.054	0.679	0.06	0.937	0.292	-0.071	0.887	0.264	-0.054	0.714	0.232	-0.1	0.507	0.311	-0.133	0.415	0.311	-0.167	0.283	0.26	-0.205	0.094	0.347
563	2.815	-0.161	0.98	0.449	0.045	0.937	0.604	-0.052	0.91	0.641	0.047	0.778	0.682	0.138	0.56	0.63	0.136	0.459	0.636	0.091	0.311	0.673	0.085	0.13	0.593	0.181	0.053	0.681	0.065	0.937	0.292	-0.066	0.886	0.265	-0.05	0.714	0.232	-0.097	0.507	0.311	-0.131	0.415	0.311	-0.166	0.283	0.26	-0.205	0.095	0.347
564	2.82	-0.155	0.979	0.45	0.05	0.936	0.605	-0.046	0.909	0.641	0.053	0.776	0.682	0.144	0.559	0.63	0.143	0.458	0.636	0.103	0.309	0.674	0.103	0.127	0.594	0.201	0.053	0.682	0.07	0.936	0.293	-0.06	0.885	0.265	-0.045	0.713	0.233	-0.094	0.506	0.311	-0.128	0.415	0.311	-0.165	0.284	0.26	-0.205	0.095	0.347
565	2.825	-0.149	0.978	0.451	0.057	0.935	0.605	-0.04	0.908	0.641	0.059	0.775	0.682	0.15	0.557	0.629	0.149	0.456	0.636	0.115	0.306	0.675	0.121	0.124	0.596	0.222	0.054	0.683	0.076	0.935	0.293	-0.055	0.885	0.265	-0.041	0.713	0.233	-0.091	0.506	0.311	-0.126	0.415	0.311	-0.163	0.284	0.261	-0.205	0.095	0.347
566	2.83	-0.143	0.977	0.451	0.063	0.934	0.605	-0.032	0.907	0.642	0.065	0.773	0.682	0.155	0.555	0.628	0.156	0.454	0.635	0.126	0.304	0.675	0.139	0.121	0.597	0.243	0.054	0.684	0.082	0.934	0.293	-0.05	0.884	0.266	-0.036	0.712	0.233	-0.088	0.506	0.312	-0.124	0.415	0.312	-0.162	0.284	0.261	-0.204	0.096	0.347
567	2.835	-0.137	0.975	0.452	0.069	0.933	0.605	-0.025	0.905	0.643	0.071	0.771	0.682	0.159	0.553	0.627	0.162	0.453	0.635	0.138	0.302	0.675	0.156	0.119	0.598	0.263	0.055	0.685	0.088	0.933	0.293	-0.044	0.884	0.266	-0.032	0.712	0.234	-0.084	0.506	0.312	-0.121	0.415	0.311	-0.16	0.284	0.261	-0.203	0.096	0.348
568	2.84	-0.13	0.974	0.453	0.076	0.932	0.606	-0.019	0.904	0.643	0.076	0.768	0.683	0.164	0.551	0.627	0.169	0.451	0.634	0.149	0.3	0.675	0.174	0.116	0.599	0.283	0.056	0.686	0.094	0.932	0.293	-0.04	0.883	0.266	-0.027	0.711	0.234	-0.081	0.505	0.312	-0.118	0.415	0.311	-0.159	0.285	0.261	-0.203	0.096	0.347
569	2.845	-0.124	0.973	0.453	0.082	0.93	0.606	-0.013	0.902	0.643	0.082	0.765	0.683	0.168	0.548	0.626	0.175	0.449	0.633	0.16	0.297	0.675	0.19	0.115	0.6	0.303	0.058	0.686	0.1	0.931	0.294	-0.034	0.882	0.267	-0.022	0.711	0.235	-0.077	0.505	0.312	-0.116	0.415	0.312	-0.157	0.285	0.261	-0.203	0.097	0.348
570	2.85	-0.117	0.972	0.454	0.088	0.929	0.607	-0.007	0.901	0.643	0.086	0.762	0.682	0.172	0.545	0.625	0.181	0.447	0.632	0.17	0.295	0.675	0.207	0.113	0.601	0.322	0.06	0.687	0.106	0.931	0.294	-0.028	0.882	0.267	-0.018	0.71	0.235	-0.073	0.504	0.312	-0.113	0.415	0.312	-0.155	0.285	0.261	-0.202	0.097	0.348
571	2.855	-0.111	0.971	0.455	0.095	0.928	0.607	0	0.899	0.644	0.091	0.759	0.682	0.176	0.543	0.624	0.187	0.445	0.632	0.181	0.293	0.675	0.223	0.112	0.602	0.34	0.063	0.688	0.112	0.93	0.294	-0.024	0.881	0.267	-0.013	0.71	0.235	-0.07	0.504	0.313	-0.11	0.415	0.312	-0.153	0.286	0.261	-0.202	0.098	0.348
572	2.86	-0.105	0.969	0.456	0.102	0.927	0.607	0.007	0.898	0.644	0.096	0.757	0.683	0.18	0.54	0.623	0.192	0.443	0.631	0.191	0.292	0.675	0.238	0.111	0.602	0.358	0.065	0.689	0.117	0.928	0.294	-0.018	0.881	0.268	-0.008	0.709	0.235	-0.066	0.504	0.313	-0.107	0.415	0.312	-0.152	0.286	0.261	-0.201	0.098	0.348
573	2.865	-0.098	0.968	0.457	0.108	0.925	0.607	0.014	0.896	0.644	0.101	0.754	0.683	0.184	0.537	0.622	0.198	0.442	0.63	0.201	0.291	0.674	0.253	0.111	0.603	0.375	0.069	0.689	0.123	0.927	0.294	-0.012	0.88	0.268	-0.003	0.709	0.236	-0.063	0.503	0.313	-0.104	0.414	0.312	-0.15	0.287	0.261	-0.2	0.099	0.347
574	2.87	-0.091	0.967	0.458	0.115	0.923	0.608	0.021	0.894	0.645	0.107	0.751	0.683	0.187	0.534	0.621	0.205	0.44	0.629	0.21	0.289	0.674	0.268	0.11	0.604	0.391	0.072	0.69	0.13	0.927	0.294	-0.006	0.879	0.269	0.001	0.708	0.236	-0.058	0.503	0.313	-0.1	0.414	0.312	-0.148	0.287	0.261	-0.2	0.099	0.347
575	2.875	-0.085	0.965	0.459	0.122	0.922	0.608	0.028	0.892	0.645	0.113	0.748	0.684	0.191	0.531	0.621	0.21	0.439	0.628	0.22	0.288	0.674	0.282	0.11	0.604	0.406	0.076	0.691	0.138	0.927	0.294	-0.001	0.878	0.27	0.006	0.707	0.236	-0.054	0.503	0.313	-0.097	0.414	0.312	-0.146	0.287	0.261	-0.199	0.1	0.347
576	2.88	-0.079	0.965	0.46	0.13	0.921	0.608	0.035	0.89	0.645	0.118	0.745	0.684	0.195	0.528	0.62	0.216	0.437	0.627	0.229	0.286	0.673	0.295	0.11	0.604	0.42	0.08	0.691	0.145	0.926	0.294	0.006	0.877	0.271	0.011	0.707	0.236	-0.05	0.502	0.313	-0.094	0.414	0.312	-0.143	0.288	0.261	-0.199	0.101	0.347
577	2.885	-0.072	0.963	0.461	0.137	0.919	0.609	0.042	0.888	0.645	0.123	0.742	0.684	0.199	0.525	0.62	0.222	0.435	0.626	0.238	0.285	0.672	0.308	0.109	0.605	0.433	0.083	0.692	0.151	0.925	0.295	0.013	0.876	0.272	0.016	0.706	0.237	-0.046	0.502	0.313	-0.09	0.414	0.312	-0.141	0.288	0.261	-0.198	0.102	0.347
578	2.89	-0.065	0.962	0.462	0.144	0.918	0.609	0.05	0.887	0.645	0.129	0.74	0.685	0.203	0.522	0.619	0.227	0.433	0.625	0.247	0.283	0.672	0.321	0.109	0.605	0.447	0.086	0.692	0.157	0.924	0.295	0.018	0.875	0.272	0.021	0.706	0.237	-0.042	0.501	0.313	-0.087	0.415	0.312	-0.139	0.289	0.261	-0.197	0.103	0.347
579	2.895	-0.058	0.96	0.464	0.152	0.917	0.61	0.058	0.885	0.645	0.135	0.738	0.685	0.207	0.519	0.619	0.233	0.431	0.624	0.255	0.282	0.672	0.333	0.109	0.604	0.46	0.089	0.692	0.163	0.923	0.295	0.024	0.874	0.273	0.026	0.706	0.237	-0.037	0.501	0.313	-0.083	0.415	0.312	-0.136	0.289	0.26	-0.197	0.104	0.347
580	2.9	-0.051	0.959	0.465	0.159	0.915	0.61	0.066	0.883	0.645	0.141	0.736	0.686	0.211	0.515	0.619	0.238	0.429	0.623	0.263	0.28	0.671	0.344	0.109	0.603	0.471	0.093	0.692	0.169	0.922	0.295	0.03	0.874	0.273	0.031	0.705	0.237	-0.033	0.501	0.313	-0.079	0.414	0.312	-0.134	0.29	0.26	-0.196	0.104	0.346
581	2.905	-0.044	0.958	0.466	0.167	0.914	0.611	0.073	0.881	0.645	0.147	0.734	0.687	0.216	0.513	0.619	0.244	0.427	0.623	0.27	0.279	0.67	0.355	0.108	0.602	0.482	0.095	0.691	0.175	0.921	0.295	0.035	0.873	0.274	0.036	0.705	0.237	-0.028	0.5	0.313	-0.076	0.414	0.312	-0.131	0.29	0.26	-0.195	0.106	0.346
582	2.91	-0.037	0.956	0.467	0.174	0.912	0.611	0.08	0.88	0.645	0.154	0.732	0.688	0.221	0.51	0.619	0.249	0.425	0.622	0.277	0.277	0.669	0.364	0.108	0.601	0.492	0.097	0.69	0.181	0.92	0.295	0.04	0.873	0.274	0.041	0.705	0.238	-0.024	0.5	0.313	-0.072	0.414	0.311	-0.129	0.291	0.26	-0.194	0.106	0.346
583	2.915	-0.03	0.955	0.468	0.183	0.911	0.611	0.089	0.878	0.645	0.161	0.731	0.688	0.227	0.508	0.619	0.256	0.424	0.621	0.284	0.275	0.668	0.373	0.107	0.6	0.501	0.098	0.689	0.188	0.919	0.296	0.046	0.872	0.275	0.046	0.704	0.238	-0.019	0.5	0.313	-0.068	0.414	0.311	-0.126	0.292	0.259	-0.193	0.108	0.345
584	2.92	-0.024	0.954	0.469	0.191	0.91	0.612	0.096	0.876	0.646	0.168	0.729	0.688	0.234	0.506	0.618	0.262	0.422	0.62	0.29	0.273	0.667	0.381	0.106	0.599	0.51	0.098	0.687	0.194	0.918	0.296	0.053	0.871	0.276	0.052	0.704	0.238	-0.014	0.499	0.313	-0.064	0.414	0.311	-0.123	0.292	0.259	-0.192	0.109	0.345
585	2.925	-0.017	0.953	0.471	0.198	0.909	0.612	0.104	0.875	0.646	0.176	0.728	0.689	0.241	0.505	0.618	0.267	0.42	0.62	0.297	0.271	0.667	0.388	0.105	0.597	0.517	0.097	0.685	0.201	0.917	0.296	0.059	0.87	0.277	0.057	0.703	0.238	-0.009	0.499	0.313	-0.06	0.415	0.311	-0.12	0.293	0.259	-0.191	0.11	0.345
586	2.93	-0.009	0.952	0.472	0.205	0.908	0.613	0.112	0.874	0.647	0.184	0.726	0.689	0.248	0.505	0.617	0.273	0.418	0.62	0.303	0.269	0.666	0.394	0.102	0.596	0.523	0.096	0.683	0.208	0.916	0.296	0.067	0.869	0.278	0.063	0.703	0.239	-0.004	0.499	0.313	-0.055	0.415	0.31	-0.117	0.294	0.259	-0.19	0.112	0.344
587	2.935	-0.001	0.95	0.473	0.212	0.906	0.613	0.119	0.873	0.648	0.192	0.725	0.689	0.256	0.504	0.616	0.28	0.417	0.62	0.309	0.267	0.665	0.399	0.1	0.595	0.53	0.092	0.681	0.214	0.916	0.297	0.075	0.868	0.279	0.069	0.703	0.239	0.001	0.499	0.312	-0.05	0.415	0.31	-0.113	0.294	0.258	-0.189	0.113	0.344
588	2.94	0.005	0.949	0.474	0.22	0.905	0.613	0.127	0.872	0.649	0.201	0.724	0.689	0.264	0.505	0.616	0.288	0.416	0.62	0.315	0.266	0.665	0.403	0.098	0.594	0.535	0.089	0.678	0.22	0.915	0.297	0.08	0.867	0.28	0.074	0.702	0.239	0.006	0.498	0.312	-0.045	0.415	0.31	-0.109	0.295	0.258	-0.187	0.114	0.343
589	2.945	0.012	0.949	0.475	0.228	0.904	0.613	0.135	0.871	0.65	0.21	0.723	0.69	0.272	0.505	0.615	0.294	0.415	0.619	0.321	0.265	0.664	0.407	0.095	0.592	0.539	0.085	0.676	0.226	0.913	0.297	0.086	0.867	0.28	0.081	0.702	0.24	0.012	0.498	0.312	-0.04	0.415	0.31	-0.105	0.296	0.257	-0.186	0.116	0.342
590	2.95	0.019	0.948	0.476	0.235	0.903	0.613	0.143	0.87	0.651	0.219	0.723	0.689	0.28	0.505	0.615	0.302	0.414	0.619	0.327	0.263	0.663	0.41	0.093	0.591	0.543	0.081	0.674	0.234	0.913	0.298	0.092	0.866	0.281	0.087	0.702	0.24	0.018	0.497	0.312	-0.035	0.415	0.31	-0.102	0.297	0.257	-0.184	0.118	0.341
591	2.955	0.028	0.946	0.478	0.243	0.902	0.613	0.151	0.869	0.652	0.228	0.722	0.69	0.288	0.505	0.615	0.31	0.413	0.618	0.333	0.262	0.663	0.412	0.091	0.59	0.547	0.076	0.671	0.241	0.912	0.298	0.098	0.866	0.281	0.093	0.701	0.24	0.024	0.497	0.312	-0.03	0.415	0.309	-0.098	0.297	0.257	-0.183	0.12	0.341
592	2.96	0.035	0.945	0.478	0.25	0.901	0.614	0.158	0.868	0.652	0.237	0.722	0.689	0.297	0.504	0.615	0.318	0.411	0.617	0.339	0.26	0.662	0.414	0.089	0.589	0.549	0.073	0.669	0.248	0.912	0.298	0.101	0.867	0.281	0.099	0.701	0.241	0.03	0.496	0.312	-0.025	0.414	0.309	-0.093	0.298	0.257	-0.181	0.122	0.34
593	2.965	0.042	0.945	0.479	0.257	0.9	0.614	0.166	0.867	0.653	0.246	0.722	0.689	0.306	0.503	0.615	0.326	0.41	0.617	0.345	0.258	0.661	0.417	0.087	0.587	0.552	0.069	0.666	0.255	0.911	0.299	0.112	0.865	0.283	0.106	0.701	0.241	0.036	0.496	0.312	-0.019	0.414	0.309	-0.089	0.299	0.256	-0.179	0.124	0.34
594	2.97	0.05	0.944	0.48	0.265	0.899	0.615	0.174	0.867	0.653	0.255	0.722	0.689	0.315	0.503	0.615	0.333	0.409	0.616	0.35	0.257	0.66	0.419	0.085	0.586	0.555	0.066	0.664	0.262	0.91	0.3	0.121	0.864	0.285	0.112	0.7	0.242	0.043	0.495	0.312	-0.012	0.414	0.309	-0.084	0.301	0.256	-0.176	0.125	0.339
595	2.975	0.058	0.943	0.482	0.273	0.899	0.615	0.183	0.866	0.654	0.266	0.722	0.69	0.323	0.502	0.613	0.34	0.408	0.616	0.357	0.256	0.659	0.422	0.083	0.584	0.558	0.063	0.663	0.27	0.909	0.3	0.126	0.864	0.285	0.119	0.7	0.242	0.05	0.495	0.312	-0.005	0.414	0.308	-0.08	0.302	0.256	-0.174	0.128	0.339
596	2.98	0.066	0.943	0.482	0.281	0.898	0.616	0.191	0.865	0.655	0.275	0.722	0.69	0.331	0.502	0.613	0.347	0.407	0.615	0.363	0.255	0.658	0.426	0.083	0.583	0.562	0.06	0.661	0.277	0.909	0.301	0.129	0.865	0.284	0.126	0.7	0.243	0.058	0.494	0.311	0.002	0.414	0.308	-0.075	0.303	0.255	-0.172	0.13	0.338
597	2.985	0.074	0.942	0.483	0.289	0.897	0.617	0.199	0.865	0.656	0.284	0.722	0.69	0.339	0.501	0.612	0.353	0.405	0.615	0.369	0.253	0.656	0.431	0.084	0.582	0.565	0.057	0.66	0.285	0.909	0.302	0.134	0.866	0.285	0.134	0.699	0.243	0.066	0.493	0.311	0.009	0.414	0.308	-0.07	0.304	0.255	-0.169	0.133	0.338
598	2.99	0.082	0.941	0.485	0.297	0.897	0.617	0.207	0.864	0.657	0.292	0.722	0.689	0.346	0.5	0.612	0.36	0.405	0.615	0.375	0.253	0.656	0.436	0.084	0.583	0.567	0.054	0.658	0.293	0.908	0.302	0.143	0.864	0.286	0.141	0.699	0.244	0.073	0.493	0.311	0.016	0.414	0.308	-0.065	0.306	0.255	-0.166	0.135	0.337
599	2.995	0.09	0.941	0.486	0.306	0.897	0.618	0.216	0.864	0.658	0.3	0.722	0.689	0.353	0.5	0.611	0.367	0.405	0.615	0.382	0.253	0.656	0.442	0.083	0.584	0.571	0.05	0.656	0.3	0.908	0.303	0.154	0.862	0.288	0.149	0.699	0.244	0.082	0.492	0.311	0.023	0.414	0.307	-0.06	0.308	0.255	-0.162	0.138	0.337
600	3	0.097	0.941	0.487	0.314	0.896	0.62	0.224	0.864	0.659	0.308	0.722	0.689	0.359	0.5	0.611	0.374	0.405	0.616	0.389	0.254	0.658	0.447	0.082	0.585	0.573	0.047	0.655	0.307	0.907	0.304	0.159	0.863	0.288	0.156	0.698	0.245	0.09	0.492	0.311	0.031	0.414	0.306	-0.054	0.309	0.254	-0.158	0.141	0.336
601	3.005	0.105	0.941	0.488	0.322	0.896	0.621	0.232	0.865	0.66	0.316	0.722	0.689	0.365	0.5	0.612	0.382	0.406	0.617	0.396	0.255	0.659	0.45	0.082	0.586	0.574	0.043	0.654	0.314	0.907	0.305	0.165	0.863	0.288	0.165	0.698	0.245	0.099	0.491	0.31	0.039	0.414	0.306	-0.048	0.312	0.254	-0.154	0.144	0.336
602	3.01	0.112	0.941	0.489	0.33	0.897	0.621	0.24	0.865	0.661	0.324	0.722	0.689	0.372	0.501	0.613	0.39	0.407	0.617	0.404	0.256	0.66	0.452	0.08	0.586	0.576	0.039	0.654	0.322	0.908	0.306	0.174	0.862	0.29	0.173	0.698	0.246	0.108	0.49	0.31	0.049	0.415	0.305	-0.042	0.314	0.253	-0.15	0.147	0.336
603	3.015	0.119	0.942	0.489	0.339	0.898	0.622	0.248	0.865	0.661	0.331	0.722	0.689	0.379	0.502	0.614	0.397	0.407	0.618	0.411	0.257	0.662	0.454	0.08	0.587	0.577	0.036	0.654	0.329	0.909	0.307	0.188	0.86	0.292	0.181	0.698	0.246	0.118	0.49	0.309	0.059	0.415	0.304	-0.035	0.316	0.253	-0.145	0.15	0.335
604	3.02	0.126	0.942	0.49	0.347	0.898	0.623	0.256	0.866	0.662	0.339	0.723	0.69	0.387	0.504	0.615	0.405	0.408	0.619	0.418	0.257	0.663	0.455	0.08	0.587	0.578	0.033	0.654	0.336	0.909	0.308	0.197	0.859	0.294	0.19	0.698	0.247	0.129	0.489	0.308	0.068	0.415	0.303	-0.027	0.319	0.252	-0.139	0.153	0.335
605	3.025	0.133	0.942	0.491	0.354	0.899	0.624	0.265	0.868	0.663	0.346	0.723	0.691	0.395	0.505	0.616	0.412	0.409	0.62	0.425	0.258	0.664	0.457	0.08	0.587	0.579	0.03	0.655	0.342	0.908	0.31	0.205	0.858	0.294	0.198	0.698	0.247	0.141	0.488	0.307	0.079	0.415	0.302	-0.02	0.321	0.252	-0.133	0.157	0.334
606	3.03	0.141	0.943	0.492	0.362	0.9	0.624	0.272	0.869	0.663	0.353	0.725	0.692	0.404	0.506	0.617	0.419	0.409	0.621	0.431	0.258	0.666	0.459	0.08	0.588	0.579	0.028	0.656	0.349	0.909	0.311	0.214	0.858	0.295	0.207	0.698	0.248	0.153	0.487	0.305	0.089	0.415	0.301	-0.012	0.324	0.251	-0.126	0.16	0.334
607	3.035	0.148	0.944	0.493	0.369	0.902	0.625	0.279	0.871	0.664	0.36	0.726	0.693	0.413	0.508	0.617	0.426	0.41	0.622	0.437	0.258	0.667	0.461	0.08	0.589	0.58	0.026	0.656	0.356	0.909	0.313	0.222	0.857	0.296	0.216	0.698	0.248	0.165	0.486	0.304	0.101	0.415	0.299	-0.003	0.326	0.25	-0.119	0.164	0.333
608	3.04	0.155	0.945	0.494	0.377	0.903	0.625	0.286	0.872	0.665	0.368	0.727	0.694	0.422	0.51	0.617	0.432	0.41	0.623	0.443	0.259	0.668	0.462	0.08	0.59	0.581	0.025	0.657	0.363	0.91	0.314	0.229	0.858	0.297	0.225	0.698	0.249	0.177	0.485	0.302	0.112	0.415	0.298	0.006	0.328	0.25	-0.112	0.167	0.332
609	3.045	0.161	0.945	0.495	0.383	0.905	0.626	0.293	0.874	0.666	0.375	0.729	0.695	0.43	0.511	0.617	0.438	0.411	0.624	0.448	0.26	0.67	0.464	0.079	0.59	0.581	0.025	0.656	0.37	0.911	0.316	0.236	0.858	0.297	0.234	0.698	0.249	0.189	0.484	0.301	0.124	0.415	0.297	0.016	0.33	0.249	-0.105	0.172	0.332
610	3.05	0.169	0.946	0.495	0.39	0.906	0.627	0.299	0.875	0.667	0.382	0.73	0.696	0.438	0.512	0.617	0.444	0.411	0.624	0.453	0.261	0.67	0.466	0.079	0.59	0.581	0.025	0.656	0.377	0.911	0.317	0.243	0.858	0.298	0.243	0.697	0.249	0.201	0.483	0.3	0.137	0.415	0.295	0.026	0.333	0.248	-0.098	0.177	0.332
611	3.055	0.176	0.946	0.496	0.397	0.908	0.628	0.306	0.877	0.668	0.39	0.732	0.697	0.445	0.512	0.618	0.45	0.412	0.625	0.458	0.261	0.671	0.467	0.079	0.59	0.581	0.025	0.656	0.384	0.912	0.319	0.251	0.858	0.299	0.252	0.697	0.25	0.214	0.482	0.299	0.15	0.415	0.294	0.037	0.335	0.248	-0.089	0.182	0.332
612	3.06	0.182	0.947	0.497	0.403	0.909	0.629	0.313	0.879	0.67	0.397	0.733	0.698	0.45	0.512	0.619	0.455	0.412	0.625	0.462	0.261	0.671	0.468	0.08	0.59	0.581	0.025	0.656	0.39	0.913	0.32	0.259	0.857	0.301	0.262	0.697	0.25	0.227	0.481	0.298	0.163	0.415	0.293	0.049	0.337	0.247	-0.081	0.187	0.331
613	3.065	0.189	0.948	0.498	0.409	0.911	0.63	0.319	0.88	0.671	0.404	0.734	0.699	0.455	0.513	0.62	0.46	0.412	0.625	0.466	0.261	0.671	0.468	0.08	0.589	0.582	0.025	0.656	0.397	0.913	0.321	0.267	0.857	0.302	0.271	0.696	0.25	0.24	0.48	0.297	0.176	0.415	0.293	0.061	0.339	0.247	-0.071	0.193	0.331
614	3.07	0.196	0.948	0.499	0.416	0.912	0.631	0.326	0.882	0.672	0.411	0.735	0.7	0.46	0.513	0.62	0.465	0.412	0.625	0.47	0.261	0.671	0.469	0.08	0.589	0.582	0.024	0.656	0.405	0.914	0.322	0.275	0.857	0.303	0.28	0.696	0.251	0.253	0.48	0.297	0.189	0.414	0.292	0.074	0.341	0.247	-0.061	0.198	0.331
615	3.075	0.202	0.949	0.5	0.421	0.914	0.632	0.332	0.883	0.673	0.418	0.736	0.7	0.465	0.513	0.621	0.469	0.413	0.626	0.473	0.261	0.672	0.469	0.08	0.589	0.582	0.024	0.657	0.411	0.915	0.324	0.281	0.857	0.303	0.29	0.697	0.252	0.266	0.479	0.296	0.204	0.415	0.291	0.087	0.343	0.246	-0.051	0.203	0.331
616	3.08	0.208	0.95	0.501	0.428	0.915	0.633	0.338	0.885	0.674	0.424	0.737	0.701	0.468	0.513	0.622	0.473	0.413	0.626	0.475	0.26	0.672	0.469	0.08	0.589	0.582	0.024	0.657	0.418	0.916	0.325	0.288	0.857	0.304	0.299	0.697	0.252	0.28	0.479	0.296	0.218	0.415	0.291	0.1	0.345	0.246	-0.04	0.209	0.332
617	3.085	0.214	0.951	0.502	0.434	0.916	0.635	0.345	0.886	0.675	0.431	0.738	0.701	0.472	0.513	0.623	0.477	0.412	0.626	0.477	0.26	0.671	0.469	0.08	0.589	0.582	0.025	0.657	0.425	0.916	0.326	0.296	0.857	0.305	0.308	0.697	0.253	0.294	0.479	0.296	0.232	0.416	0.291	0.114	0.347	0.246	-0.029	0.214	0.332
618	3.09	0.22	0.952	0.503	0.44	0.917	0.636	0.351	0.886	0.676	0.436	0.739	0.702	0.475	0.512	0.624	0.48	0.412	0.627	0.478	0.26	0.671	0.47	0.081	0.589	0.582	0.025	0.657	0.431	0.917	0.328	0.304	0.858	0.306	0.318	0.698	0.253	0.307	0.479	0.296	0.246	0.416	0.291	0.128	0.348	0.246	-0.018	0.22	0.332
619	3.095	0.226	0.952	0.504	0.447	0.919	0.637	0.355	0.887	0.677	0.441	0.739	0.702	0.478	0.512	0.625	0.484	0.413	0.627	0.48	0.26	0.671	0.47	0.081	0.589	0.582	0.025	0.657	0.437	0.918	0.329	0.311	0.858	0.307	0.327	0.699	0.254	0.32	0.48	0.296	0.261	0.417	0.291	0.142	0.35	0.246	-0.006	0.225	0.333
620	3.1	0.232	0.953	0.504	0.453	0.92	0.639	0.361	0.887	0.678	0.446	0.738	0.703	0.481	0.512	0.625	0.486	0.412	0.628	0.48	0.26	0.671	0.47	0.081	0.589	0.582	0.024	0.657	0.443	0.919	0.33	0.318	0.859	0.308	0.337	0.7	0.254	0.333	0.481	0.296	0.275	0.417	0.291	0.156	0.352	0.246	0.007	0.23	0.333
621	3.105	0.239	0.954	0.505	0.459	0.92	0.64	0.367	0.888	0.679	0.451	0.738	0.704	0.484	0.511	0.626	0.488	0.412	0.628	0.481	0.26	0.671	0.47	0.081	0.589	0.582	0.024	0.657	0.45	0.92	0.331	0.326	0.859	0.309	0.346	0.701	0.254	0.347	0.481	0.296	0.29	0.418	0.29	0.17	0.353	0.246	0.019	0.235	0.334
622	3.11	0.245	0.955	0.506	0.465	0.921	0.641	0.373	0.889	0.68	0.455	0.738	0.705	0.487	0.511	0.627	0.49	0.412	0.629	0.48	0.26	0.671	0.47	0.081	0.589	0.582	0.024	0.657	0.457	0.921	0.332	0.334	0.86	0.31	0.355	0.702	0.255	0.361	0.483	0.296	0.304	0.419	0.29	0.186	0.354	0.247	0.032	0.24	0.334
623	3.115	0.252	0.956	0.507	0.471	0.922	0.643	0.379	0.889	0.681	0.46	0.737	0.706	0.491	0.511	0.627	0.492	0.411	0.629	0.48	0.26	0.671	0.47	0.081	0.589	0.582	0.024	0.657	0.464	0.922	0.333	0.341	0.861	0.311	0.365	0.703	0.255	0.375	0.484	0.296	0.319	0.42	0.291	0.2	0.355	0.247	0.044	0.245	0.335
624	3.12	0.259	0.957	0.508	0.478	0.923	0.644	0.386	0.89	0.682	0.464	0.737	0.706	0.495	0.511	0.627	0.494	0.411	0.629	0.479	0.26	0.67	0.47	0.081	0.589	0.583	0.024	0.657	0.47	0.924	0.334	0.346	0.863	0.311	0.374	0.704	0.256	0.389	0.486	0.297	0.333	0.421	0.291	0.214	0.357	0.247	0.057	0.249	0.335
625	3.125	0.264	0.958	0.509	0.484	0.924	0.644	0.392	0.89	0.683	0.468	0.736	0.707	0.498	0.511	0.627	0.496	0.411	0.63	0.479	0.26	0.67	0.47	0.082	0.589	0.583	0.024	0.657	0.476	0.925	0.334	0.347	0.867	0.309	0.385	0.704	0.257	0.403	0.487	0.297	0.347	0.423	0.291	0.228	0.359	0.247	0.07	0.254	0.335
626	3.13	0.271	0.96	0.509	0.49	0.925	0.645	0.397	0.891	0.684	0.472	0.736	0.708	0.501	0.511	0.628	0.497	0.411	0.631	0.478	0.26	0.67	0.471	0.082	0.588	0.583	0.024	0.657	0.482	0.926	0.335	0.352	0.869	0.309	0.394	0.705	0.257	0.416	0.488	0.297	0.361	0.425	0.291	0.242	0.361	0.247	0.082	0.258	0.335
627	3.135	0.278	0.961	0.51	0.497	0.926	0.646	0.404	0.892	0.684	0.475	0.736	0.708	0.504	0.511	0.628	0.499	0.411	0.631	0.478	0.26	0.67	0.471	0.082	0.588	0.583	0.024	0.657	0.488	0.928	0.336	0.359	0.871	0.31	0.403	0.706	0.257	0.43	0.49	0.297	0.375	0.426	0.292	0.255	0.363	0.248	0.095	0.262	0.335
628	3.14	0.284	0.962	0.511	0.503	0.927	0.647	0.409	0.892	0.684	0.478	0.736	0.709	0.507	0.511	0.628	0.5	0.411	0.631	0.478	0.26	0.67	0.471	0.082	0.588	0.583	0.024	0.657	0.494	0.929	0.337	0.366	0.872	0.31	0.412	0.707	0.258	0.443	0.492	0.297	0.389	0.428	0.292	0.269	0.365	0.248	0.108	0.266	0.335
629	3.145	0.29	0.963	0.511	0.509	0.927	0.647	0.415	0.893	0.684	0.482	0.736	0.71	0.509	0.511	0.629	0.502	0.411	0.631	0.478	0.26	0.67	0.471	0.082	0.588	0.583	0.024	0.657	0.499	0.931	0.338	0.375	0.873	0.311	0.421	0.709	0.258	0.455	0.493	0.298	0.402	0.429	0.292	0.282	0.367	0.249	0.121	0.27	0.336
630	3.15	0.296	0.964	0.512	0.516	0.928	0.648	0.421	0.893	0.685	0.488	0.736	0.71	0.511	0.511	0.629	0.503	0.411	0.632	0.479	0.26	0.67	0.471	0.082	0.588	0.583	0.024	0.658	0.506	0.933	0.338	0.382	0.875	0.311	0.431	0.71	0.258	0.468	0.495	0.298	0.415	0.431	0.293	0.296	0.369	0.249	0.135	0.272	0.337
631	3.155	0.302	0.966	0.513	0.522	0.929	0.649	0.427	0.894	0.685	0.493	0.737	0.711	0.514	0.511	0.63	0.504	0.411	0.632	0.48	0.26	0.671	0.471	0.082	0.588	0.583	0.024	0.658	0.512	0.935	0.339	0.389	0.876	0.312	0.441	0.711	0.258	0.482	0.497	0.299	0.429	0.433	0.293	0.309	0.372	0.25	0.148	0.275	0.338
632	3.16	0.308	0.967	0.513	0.528	0.93	0.649	0.432	0.895	0.686	0.497	0.737	0.711	0.516	0.511	0.631	0.506	0.411	0.633	0.482	0.26	0.671	0.471	0.082	0.588	0.583	0.024	0.658	0.518	0.936	0.34	0.395	0.878	0.312	0.45	0.712	0.258	0.495	0.499	0.299	0.442	0.435	0.294	0.322	0.374	0.251	0.162	0.277	0.338
633	3.165	0.314	0.968	0.514	0.534	0.931	0.65	0.438	0.896	0.686	0.502	0.738	0.711	0.518	0.511	0.632	0.508	0.411	0.633	0.484	0.26	0.671	0.471	0.082	0.588	0.583	0.024	0.658	0.524	0.938	0.34	0.401	0.88	0.312	0.46	0.714	0.259	0.507	0.502	0.3	0.455	0.437	0.295	0.335	0.377	0.252	0.176	0.278	0.339
634	3.17	0.32	0.969	0.515	0.54	0.932	0.65	0.444	0.897	0.686	0.506	0.738	0.711	0.519	0.511	0.632	0.51	0.411	0.633	0.485	0.26	0.672	0.471	0.083	0.588	0.583	0.024	0.658	0.53	0.94	0.341	0.408	0.881	0.312	0.47	0.716	0.259	0.52	0.504	0.3	0.469	0.439	0.296	0.348	0.379	0.253	0.189	0.28	0.34
635	3.175	0.326	0.97	0.515	0.547	0.933	0.65	0.449	0.897	0.686	0.511	0.738	0.712	0.521	0.511	0.633	0.511	0.411	0.633	0.487	0.26	0.672	0.471	0.083	0.588	0.583	0.023	0.658	0.536	0.941	0.341	0.415	0.883	0.313	0.479	0.717	0.259	0.532	0.507	0.301	0.482	0.441	0.296	0.36	0.381	0.253	0.203	0.281	0.341
636	3.18	0.332	0.971	0.516	0.553	0.934	0.65	0.455	0.898	0.686	0.515	0.739	0.712	0.523	0.511	0.633	0.513	0.411	0.633	0.488	0.26	0.672	0.471	0.083	0.588	0.583	0.023	0.658	0.542	0.942	0.342	0.421	0.884	0.313	0.488	0.719	0.259	0.544	0.509	0.302	0.494	0.443	0.297	0.373	0.383	0.254	0.218	0.281	0.341
637	3.185	0.339	0.972	0.517	0.559	0.935	0.65	0.46	0.899	0.686	0.519	0.739	0.713	0.525	0.511	0.633	0.515	0.411	0.633	0.489	0.26	0.673	0.472	0.083	0.588	0.583	0.023	0.658	0.548	0.943	0.343	0.428	0.885	0.313	0.498	0.721	0.259	0.555	0.511	0.302	0.506	0.445	0.298	0.386	0.385	0.256	0.232	0.281	0.342
638	3.19	0.344	0.973	0.517	0.565	0.935	0.651	0.466	0.9	0.686	0.524	0.739	0.713	0.527	0.51	0.634	0.517	0.411	0.633	0.49	0.26	0.673	0.472	0.083	0.588	0.583	0.023	0.658	0.553	0.944	0.343	0.435	0.886	0.314	0.507	0.723	0.259	0.567	0.514	0.303	0.519	0.447	0.299	0.398	0.386	0.257	0.247	0.28	0.342
639	3.195	0.35	0.974	0.518	0.571	0.936	0.651	0.471	0.9	0.686	0.528	0.739	0.714	0.529	0.51	0.634	0.519	0.411	0.633	0.49	0.261	0.673	0.472	0.084	0.588	0.583	0.023	0.658	0.559	0.946	0.344	0.441	0.888	0.314	0.516	0.725	0.259	0.578	0.516	0.304	0.532	0.449	0.3	0.411	0.387	0.258	0.261	0.278	0.343
640	3.2	0.356	0.975	0.518	0.577	0.936	0.652	0.476	0.901	0.686	0.532	0.739	0.714	0.531	0.51	0.634	0.52	0.411	0.634	0.49	0.261	0.672	0.472	0.084	0.588	0.583	0.023	0.658	0.565	0.947	0.344	0.447	0.889	0.314	0.525	0.727	0.26	0.589	0.519	0.304	0.544	0.451	0.301	0.425	0.388	0.258	0.275	0.277	0.344
641	3.205	0.361	0.976	0.519	0.583	0.937	0.652	0.482	0.901	0.686	0.536	0.739	0.714	0.533	0.51	0.634	0.521	0.411	0.634	0.49	0.261	0.672	0.472	0.084	0.588	0.583	0.023	0.658	0.571	0.948	0.344	0.454	0.89	0.315	0.534	0.729	0.26	0.6	0.521	0.305	0.556	0.453	0.301	0.438	0.388	0.259	0.289	0.275	0.344
642	3.21	0.367	0.976	0.519	0.589	0.937	0.652	0.488	0.901	0.686	0.54	0.738	0.714	0.535	0.51	0.634	0.521	0.412	0.633	0.49	0.261	0.672	0.473	0.084	0.587	0.583	0.023	0.658	0.577	0.948	0.345	0.461	0.892	0.315	0.543	0.731	0.26	0.611	0.523	0.306	0.567	0.454	0.302	0.451	0.388	0.259	0.302	0.274	0.344
643	3.215	0.373	0.977	0.519	0.594	0.937	0.652	0.493	0.901	0.687	0.544	0.738	0.714	0.537	0.509	0.634	0.522	0.412	0.633	0.489	0.261	0.672	0.473	0.085	0.587	0.584	0.023	0.658	0.583	0.949	0.345	0.467	0.893	0.315	0.551	0.733	0.261	0.622	0.525	0.306	0.579	0.456	0.302	0.463	0.389	0.26	0.315	0.273	0.344
644	3.22	0.38	0.977	0.52	0.599	0.937	0.653	0.499	0.901	0.687	0.548	0.737	0.715	0.54	0.509	0.634	0.523	0.411	0.633	0.489	0.261	0.671	0.474	0.085	0.587	0.584	0.023	0.658	0.589	0.95	0.345	0.473	0.894	0.315	0.56	0.735	0.261	0.632	0.528	0.307	0.59	0.458	0.303	0.476	0.389	0.261	0.332	0.268	0.344
645	3.225	0.385	0.978	0.52	0.605	0.936	0.653	0.504	0.901	0.687	0.551	0.737	0.715	0.542	0.509	0.634	0.525	0.411	0.633	0.49	0.261	0.671	0.474	0.085	0.586	0.584	0.023	0.658	0.596	0.95	0.345	0.479	0.895	0.315	0.568	0.738	0.262	0.642	0.53	0.307	0.601	0.459	0.303	0.488	0.389	0.261	0.347	0.264	0.344
646	3.23	0.39	0.978	0.521	0.611	0.937	0.654	0.51	0.901	0.687	0.555	0.737	0.715	0.544	0.509	0.634	0.526	0.411	0.633	0.49	0.261	0.671	0.474	0.085	0.586	0.584	0.023	0.658	0.602	0.951	0.346	0.485	0.895	0.315	0.576	0.74	0.262	0.652	0.533	0.308	0.612	0.461	0.304	0.5	0.388	0.261	0.362	0.26	0.344
647	3.235	0.396	0.979	0.521	0.617	0.936	0.654	0.516	0.9	0.687	0.559	0.736	0.715	0.546	0.509	0.634	0.527	0.411	0.633	0.492	0.261	0.671	0.474	0.085	0.586	0.584	0.023	0.658	0.607	0.951	0.346	0.491	0.896	0.315	0.584	0.741	0.262	0.662	0.535	0.309	0.623	0.463	0.304	0.513	0.387	0.261	0.377	0.256	0.344
648	3.24	0.402	0.979	0.521	0.621	0.936	0.655	0.52	0.901	0.687	0.563	0.736	0.715	0.548	0.509	0.634	0.529	0.411	0.633	0.493	0.262	0.671	0.475	0.085	0.586	0.584	0.023	0.658	0.613	0.951	0.346	0.497	0.896	0.315	0.593	0.743	0.262	0.671	0.537	0.309	0.634	0.464	0.305	0.525	0.386	0.262	0.392	0.251	0.344
649	3.245	0.408	0.979	0.521	0.627	0.936	0.655	0.521	0.902	0.689	0.568	0.735	0.715	0.551	0.509	0.634	0.531	0.411	0.633	0.494	0.262	0.671	0.475	0.086	0.586	0.584	0.023	0.658	0.619	0.951	0.346	0.503	0.897	0.315	0.6	0.745	0.262	0.681	0.54	0.31	0.644	0.465	0.305	0.537	0.385	0.262	0.408	0.246	0.344
650	3.25	0.413	0.979	0.522	0.633	0.935	0.656	0.523	0.902	0.689	0.571	0.735	0.715	0.553	0.508	0.634	0.533	0.411	0.633	0.495	0.262	0.671	0.475	0.086	0.586	0.584	0.023	0.658	0.624	0.951	0.346	0.509	0.898	0.315	0.608	0.747	0.263	0.691	0.541	0.311	0.654	0.466	0.306	0.549	0.384	0.262	0.423	0.241	0.344
651	3.255	0.419	0.979	0.522	0.638	0.934	0.656	0.528	0.902	0.69	0.575	0.735	0.715	0.555	0.508	0.634	0.534	0.411	0.633	0.497	0.262	0.671	0.476	0.086	0.586	0.584	0.023	0.658	0.63	0.951	0.345	0.515	0.898	0.315	0.616	0.748	0.263	0.7	0.543	0.311	0.664	0.467	0.307	0.56	0.382	0.263	0.439	0.235	0.344
652	3.26	0.425	0.979	0.522	0.643	0.934	0.657	0.532	0.902	0.689	0.579	0.735	0.715	0.557	0.508	0.634	0.536	0.412	0.633	0.498	0.262	0.671	0.476	0.086	0.586	0.584	0.023	0.658	0.636	0.952	0.345	0.521	0.898	0.316	0.623	0.75	0.264	0.709	0.546	0.312	0.673	0.468	0.308	0.572	0.381	0.263	0.455	0.23	0.344
653	3.265	0.431	0.979	0.522	0.647	0.933	0.657	0.539	0.9	0.689	0.583	0.735	0.715	0.56	0.508	0.634	0.538	0.412	0.633	0.499	0.262	0.671	0.476	0.086	0.585	0.584	0.023	0.658	0.642	0.952	0.346	0.527	0.898	0.316	0.63	0.751	0.264	0.718	0.548	0.312	0.683	0.469	0.308	0.584	0.379	0.263	0.472	0.224	0.344
654	3.27	0.436	0.979	0.522	0.652	0.932	0.658	0.544	0.899	0.689	0.587	0.734	0.715	0.562	0.508	0.634	0.539	0.412	0.633	0.499	0.263	0.671	0.476	0.087	0.585	0.584	0.023	0.658	0.648	0.952	0.346	0.533	0.898	0.316	0.638	0.752	0.265	0.726	0.549	0.313	0.693	0.469	0.309	0.595	0.377	0.264	0.489	0.217	0.343
655	3.275	0.441	0.979	0.522	0.657	0.931	0.658	0.549	0.899	0.689	0.59	0.734	0.715	0.564	0.509	0.634	0.541	0.412	0.633	0.499	0.263	0.671	0.476	0.087	0.585	0.584	0.023	0.658	0.654	0.952	0.346	0.539	0.898	0.317	0.645	0.753	0.265	0.734	0.55	0.314	0.702	0.469	0.309	0.607	0.374	0.264	0.506	0.211	0.343
656	3.28	0.447	0.979	0.522	0.663	0.93	0.658	0.553	0.899	0.689	0.594	0.734	0.715	0.566	0.508	0.634	0.542	0.412	0.632	0.499	0.264	0.67	0.476	0.087	0.585	0.584	0.023	0.658	0.66	0.952	0.347	0.545	0.898	0.317	0.652	0.754	0.265	0.743	0.552	0.315	0.711	0.469	0.31	0.619	0.371	0.265	0.523	0.204	0.343
657	3.285	0.453	0.978	0.522	0.668	0.93	0.659	0.557	0.899	0.69	0.598	0.734	0.715	0.569	0.508	0.634	0.543	0.412	0.632	0.499	0.264	0.67	0.476	0.088	0.585	0.584	0.023	0.658	0.666	0.952	0.347	0.55	0.898	0.317	0.659	0.754	0.266	0.751	0.553	0.316	0.719	0.469	0.311	0.63	0.368	0.265	0.541	0.198	0.343
658	3.29	0.459	0.978	0.522	0.673	0.929	0.659	0.562	0.899	0.689	0.602	0.733	0.715	0.57	0.508	0.634	0.544	0.412	0.632	0.5	0.264	0.67	0.477	0.088	0.584	0.584	0.023	0.658	0.671	0.952	0.347	0.556	0.898	0.317	0.665	0.755	0.266	0.758	0.553	0.317	0.728	0.469	0.312	0.642	0.365	0.266	0.559	0.191	0.342
659	3.295	0.465	0.978	0.522	0.678	0.929	0.66	0.567	0.898	0.689	0.607	0.733	0.715	0.572	0.508	0.634	0.546	0.412	0.632	0.5	0.265	0.67	0.477	0.089	0.584	0.583	0.023	0.658	0.677	0.952	0.347	0.562	0.898	0.317	0.672	0.755	0.266	0.765	0.554	0.318	0.737	0.468	0.312	0.654	0.362	0.266	0.576	0.185	0.342
660	3.3	0.47	0.977	0.522	0.683	0.928	0.66	0.573	0.898	0.689	0.611	0.733	0.715	0.575	0.508	0.634	0.548	0.412	0.632	0.501	0.265	0.67	0.477	0.089	0.584	0.583	0.023	0.658	0.683	0.951	0.347	0.568	0.898	0.317	0.679	0.756	0.267	0.772	0.554	0.32	0.745	0.468	0.313	0.666	0.358	0.267	0.594	0.178	0.342
661	3.305	0.476	0.977	0.522	0.689	0.928	0.66	0.577	0.898	0.689	0.615	0.732	0.715	0.577	0.508	0.634	0.549	0.412	0.632	0.502	0.265	0.669	0.477	0.089	0.584	0.583	0.024	0.658	0.689	0.951	0.347	0.573	0.898	0.317	0.685	0.756	0.267	0.779	0.555	0.321	0.753	0.467	0.314	0.679	0.354	0.267	0.612	0.172	0.342
662	3.31	0.482	0.976	0.522	0.694	0.927	0.661	0.582	0.898	0.689	0.619	0.732	0.715	0.578	0.508	0.634	0.551	0.412	0.631	0.503	0.265	0.669	0.477	0.09	0.583	0.583	0.024	0.658	0.695	0.951	0.347	0.579	0.897	0.317	0.692	0.756	0.268	0.785	0.555	0.322	0.76	0.465	0.315	0.691	0.349	0.267	0.631	0.165	0.342
663	3.315	0.488	0.976	0.522	0.7	0.927	0.661	0.587	0.897	0.689	0.623	0.731	0.715	0.581	0.508	0.634	0.552	0.413	0.631	0.504	0.265	0.669	0.478	0.09	0.583	0.583	0.024	0.658	0.7	0.951	0.347	0.585	0.897	0.317	0.698	0.756	0.268	0.791	0.555	0.323	0.768	0.464	0.316	0.704	0.345	0.267	0.649	0.159	0.342
664	3.32	0.493	0.976	0.522	0.705	0.926	0.661	0.594	0.896	0.689	0.628	0.731	0.714	0.584	0.507	0.634	0.554	0.413	0.631	0.505	0.266	0.669	0.478	0.09	0.583	0.583	0.024	0.658	0.706	0.951	0.347	0.591	0.896	0.316	0.704	0.756	0.269	0.797	0.554	0.325	0.776	0.462	0.317	0.717	0.34	0.268	0.668	0.153	0.342
665	3.325	0.499	0.975	0.523	0.711	0.926	0.661	0.601	0.895	0.689	0.632	0.73	0.715	0.586	0.507	0.634	0.556	0.413	0.631	0.506	0.266	0.669	0.478	0.091	0.582	0.583	0.024	0.658	0.712	0.95	0.347	0.597	0.896	0.316	0.71	0.756	0.269	0.803	0.554	0.326	0.783	0.46	0.317	0.731	0.336	0.268	0.686	0.147	0.342
666	3.33	0.504	0.975	0.522	0.717	0.926	0.662	0.606	0.894	0.689	0.635	0.73	0.715	0.589	0.507	0.634	0.558	0.413	0.631	0.507	0.266	0.669	0.479	0.091	0.582	0.583	0.024	0.658	0.718	0.95	0.347	0.602	0.895	0.316	0.716	0.755	0.27	0.809	0.554	0.327	0.79	0.458	0.318	0.744	0.331	0.268	0.706	0.141	0.341
667	3.335	0.511	0.974	0.522	0.723	0.925	0.662	0.611	0.894	0.689	0.64	0.729	0.715	0.592	0.507	0.634	0.56	0.413	0.631	0.508	0.267	0.668	0.479	0.091	0.582	0.583	0.024	0.658	0.724	0.95	0.347	0.608	0.895	0.316	0.722	0.754	0.27	0.814	0.553	0.328	0.798	0.456	0.319	0.757	0.327	0.268	0.725	0.136	0.341
668	3.34	0.517	0.974	0.523	0.729	0.925	0.662	0.614	0.895	0.689	0.645	0.729	0.714	0.594	0.507	0.633	0.562	0.413	0.631	0.509	0.267	0.668	0.48	0.092	0.582	0.583	0.024	0.658	0.729	0.949	0.347	0.614	0.894	0.316	0.728	0.754	0.271	0.819	0.551	0.329	0.805	0.454	0.32	0.77	0.323	0.268	0.744	0.131	0.341
669	3.345	0.523	0.973	0.522	0.735	0.924	0.662	0.621	0.895	0.689	0.65	0.729	0.714	0.598	0.507	0.633	0.564	0.413	0.631	0.51	0.268	0.668	0.48	0.092	0.581	0.583	0.024	0.658	0.735	0.948	0.346	0.62	0.894	0.316	0.734	0.752	0.271	0.824	0.55	0.33	0.812	0.452	0.321	0.783	0.319	0.268	0.763	0.127	0.341
670	3.35	0.529	0.973	0.522	0.741	0.923	0.662	0.627	0.894	0.688	0.655	0.728	0.714	0.601	0.507	0.633	0.567	0.414	0.63	0.511	0.268	0.667	0.48	0.093	0.581	0.583	0.024	0.658	0.742	0.947	0.346	0.626	0.893	0.316	0.74	0.751	0.272	0.828	0.548	0.331	0.818	0.45	0.321	0.795	0.316	0.267	0.782	0.122	0.341
671	3.355	0.535	0.972	0.523	0.747	0.923	0.663	0.633	0.893	0.688	0.66	0.727	0.714	0.604	0.507	0.633	0.569	0.414	0.63	0.513	0.268	0.667	0.481	0.094	0.581	0.583	0.024	0.658	0.748	0.947	0.347	0.632	0.892	0.316	0.745	0.749	0.272	0.832	0.546	0.332	0.824	0.448	0.322	0.807	0.314	0.267	0.8	0.119	0.341
672	3.36	0.541	0.971	0.523	0.753	0.922	0.663	0.638	0.892	0.688	0.665	0.727	0.713	0.607	0.507	0.633	0.571	0.414	0.63	0.514	0.269	0.667	0.481	0.095	0.58	0.583	0.024	0.658	0.754	0.946	0.347	0.638	0.89	0.316	0.751	0.747	0.273	0.836	0.544	0.333	0.831	0.446	0.322	0.818	0.312	0.267	0.819	0.116	0.34
673	3.365	0.547	0.97	0.522	0.759	0.921	0.662	0.644	0.892	0.689	0.67	0.726	0.713	0.611	0.507	0.633	0.574	0.414	0.63	0.515	0.27	0.667	0.481	0.095	0.58	0.583	0.024	0.658	0.76	0.945	0.347	0.644	0.89	0.317	0.756	0.744	0.274	0.84	0.542	0.333	0.836	0.444	0.322	0.828	0.31	0.267	0.838	0.114	0.34
674	3.37	0.554	0.97	0.522	0.765	0.92	0.662	0.65	0.891	0.688	0.675	0.726	0.713	0.615	0.507	0.633	0.577	0.414	0.63	0.516	0.27	0.666	0.482	0.096	0.58	0.583	0.024	0.658	0.766	0.943	0.347	0.65	0.888	0.317	0.762	0.742	0.274	0.844	0.54	0.333	0.842	0.442	0.323	0.838	0.307	0.268	0.856	0.112	0.34
675	3.375	0.56	0.969	0.522	0.771	0.919	0.662	0.657	0.89	0.688	0.68	0.725	0.713	0.618	0.506	0.633	0.579	0.414	0.63	0.517	0.271	0.666	0.482	0.097	0.58	0.583	0.024	0.658	0.772	0.942	0.347	0.657	0.887	0.317	0.766	0.739	0.274	0.848	0.537	0.334	0.848	0.44	0.324	0.847	0.305	0.268	0.874	0.11	0.34
676	3.38	0.567	0.967	0.522	0.777	0.919	0.662	0.663	0.889	0.688	0.686	0.724	0.713	0.622	0.506	0.633	0.582	0.414	0.63	0.519	0.272	0.666	0.483	0.097	0.58	0.583	0.024	0.658	0.779	0.941	0.347	0.663	0.885	0.317	0.772	0.736	0.275	0.852	0.535	0.334	0.853	0.437	0.324	0.857	0.303	0.269	0.891	0.108	0.341
677	3.385	0.573	0.967	0.522	0.783	0.918	0.663	0.668	0.889	0.688	0.691	0.724	0.712	0.626	0.506	0.633	0.586	0.414	0.63	0.521	0.272	0.666	0.483	0.098	0.58	0.583	0.024	0.658	0.785	0.939	0.347	0.67	0.884	0.317	0.777	0.733	0.275	0.857	0.532	0.334	0.859	0.435	0.325	0.866	0.301	0.27	0.908	0.107	0.341
678	3.39	0.58	0.965	0.521	0.789	0.917	0.663	0.674	0.889	0.688	0.697	0.723	0.712	0.631	0.506	0.633	0.589	0.414	0.63	0.523	0.273	0.666	0.484	0.099	0.58	0.583	0.024	0.658	0.791	0.938	0.347	0.676	0.882	0.317	0.781	0.73	0.275	0.86	0.529	0.334	0.864	0.433	0.326	0.875	0.299	0.271	0.924	0.107	0.342
679	3.395	0.586	0.965	0.521	0.796	0.916	0.663	0.679	0.889	0.688	0.702	0.722	0.712	0.635	0.505	0.633	0.593	0.414	0.63	0.526	0.273	0.666	0.485	0.1	0.579	0.583	0.024	0.658	0.798	0.936	0.348	0.682	0.881	0.318	0.786	0.727	0.275	0.864	0.526	0.334	0.871	0.431	0.326	0.885	0.297	0.272	0.941	0.107	0.342
680	3.4	0.592	0.964	0.521	0.801	0.915	0.663	0.686	0.888	0.688	0.708	0.722	0.712	0.64	0.505	0.633	0.596	0.414	0.63	0.528	0.274	0.666	0.485	0.101	0.58	0.583	0.024	0.658	0.805	0.935	0.348	0.688	0.879	0.318	0.791	0.724	0.275	0.868	0.523	0.335	0.877	0.429	0.327	0.895	0.296	0.272	0.956	0.106	0.342
681	3.405	0.599	0.962	0.521	0.808	0.914	0.662	0.691	0.888	0.688	0.713	0.721	0.712	0.645	0.504	0.633	0.6	0.414	0.63	0.531	0.274	0.666	0.486	0.102	0.58	0.583	0.024	0.658	0.811	0.933	0.348	0.695	0.877	0.318	0.796	0.722	0.274	0.872	0.52	0.335	0.883	0.427	0.328	0.905	0.295	0.272	0.971	0.107	0.343
682	3.41	0.606	0.961	0.52	0.814	0.913	0.662	0.698	0.887	0.688	0.719	0.721	0.711	0.65	0.504	0.632	0.605	0.413	0.63	0.533	0.275	0.667	0.487	0.103	0.58	0.583	0.024	0.658	0.818	0.931	0.348	0.702	0.875	0.319	0.8	0.72	0.274	0.876	0.518	0.335	0.888	0.425	0.329	0.915	0.294	0.272	0.984	0.106	0.343
683	3.415	0.613	0.96	0.52	0.821	0.913	0.662	0.704	0.886	0.687	0.725	0.72	0.711	0.655	0.504	0.633	0.609	0.413	0.63	0.537	0.275	0.667	0.487	0.104	0.58	0.583	0.024	0.658	0.825	0.93	0.348	0.708	0.874	0.319	0.805	0.718	0.273	0.88	0.516	0.336	0.895	0.424	0.33	0.925	0.293	0.273	0.997	0.106	0.344
684	3.42	0.619	0.959	0.519	0.827	0.912	0.662	0.711	0.885	0.687	0.732	0.72	0.711	0.661	0.503	0.633	0.614	0.413	0.631	0.54	0.276	0.667	0.488	0.105	0.581	0.583	0.024	0.658	0.831	0.928	0.349	0.715	0.872	0.319	0.81	0.717	0.272	0.884	0.513	0.336	0.901	0.422	0.331	0.934	0.292	0.273	1.01	0.107	0.344
685	3.425	0.626	0.958	0.519	0.834	0.911	0.662	0.717	0.884	0.687	0.738	0.719	0.711	0.666	0.503	0.633	0.618	0.413	0.631	0.542	0.277	0.667	0.489	0.107	0.581	0.583	0.024	0.658	0.838	0.926	0.349	0.722	0.871	0.319	0.816	0.715	0.271	0.888	0.51	0.337	0.907	0.421	0.332	0.943	0.292	0.273	1.022	0.107	0.345
686	3.43	0.633	0.957	0.518	0.84	0.911	0.662	0.723	0.884	0.686	0.744	0.718	0.711	0.672	0.502	0.633	0.623	0.413	0.631	0.546	0.278	0.668	0.49	0.109	0.581	0.583	0.024	0.658	0.845	0.925	0.349	0.728	0.869	0.318	0.822	0.714	0.27	0.893	0.508	0.338	0.913	0.42	0.332	0.95	0.291	0.274	1.033	0.107	0.345
687	3.435	0.64	0.956	0.517	0.846	0.91	0.662	0.728	0.883	0.686	0.75	0.718	0.711	0.678	0.501	0.633	0.628	0.412	0.632	0.55	0.278	0.669	0.491	0.11	0.581	0.583	0.024	0.658	0.851	0.924	0.35	0.735	0.868	0.318	0.829	0.712	0.27	0.898	0.506	0.338	0.919	0.418	0.333	0.958	0.29	0.275	1.044	0.108	0.346
688	3.44	0.647	0.954	0.517	0.853	0.909	0.662	0.736	0.883	0.686	0.757	0.717	0.71	0.684	0.501	0.633	0.633	0.412	0.632	0.553	0.279	0.669	0.492	0.112	0.582	0.583	0.024	0.658	0.858	0.922	0.35	0.742	0.867	0.318	0.835	0.71	0.27	0.904	0.505	0.339	0.925	0.417	0.334	0.965	0.289	0.276	1.054	0.108	0.347
689	3.445	0.653	0.953	0.516	0.86	0.908	0.661	0.742	0.882	0.685	0.763	0.717	0.71	0.69	0.5	0.633	0.638	0.412	0.633	0.557	0.28	0.67	0.493	0.113	0.582	0.583	0.024	0.658	0.865	0.921	0.35	0.749	0.865	0.317	0.842	0.708	0.27	0.91	0.503	0.34	0.931	0.415	0.335	0.972	0.288	0.277	1.063	0.108	0.348
690	3.45	0.66	0.952	0.515	0.867	0.908	0.661	0.749	0.881	0.685	0.77	0.716	0.71	0.696	0.499	0.634	0.644	0.411	0.633	0.56	0.281	0.67	0.495	0.115	0.583	0.583	0.024	0.658	0.872	0.92	0.35	0.757	0.865	0.316	0.849	0.707	0.27	0.916	0.501	0.341	0.936	0.414	0.336	0.98	0.287	0.278	1.071	0.108	0.349
691	3.455	0.667	0.951	0.514	0.873	0.907	0.661	0.756	0.881	0.685	0.777	0.715	0.71	0.703	0.499	0.634	0.649	0.411	0.633	0.564	0.282	0.67	0.496	0.117	0.584	0.583	0.024	0.658	0.88	0.919	0.349	0.764	0.863	0.316	0.856	0.705	0.27	0.923	0.501	0.342	0.943	0.413	0.337	0.986	0.286	0.279	1.078	0.107	0.351
692	3.46	0.674	0.95	0.514	0.881	0.907	0.66	0.763	0.88	0.684	0.784	0.715	0.71	0.709	0.498	0.634	0.655	0.411	0.634	0.568	0.283	0.671	0.497	0.119	0.584	0.583	0.024	0.658	0.887	0.918	0.349	0.771	0.863	0.315	0.863	0.704	0.27	0.929	0.5	0.343	0.948	0.411	0.338	0.993	0.284	0.28	1.085	0.107	0.352
693	3.465	0.681	0.949	0.513	0.888	0.906	0.659	0.771	0.879	0.684	0.79	0.714	0.71	0.716	0.498	0.635	0.661	0.411	0.634	0.572	0.284	0.671	0.499	0.121	0.585	0.583	0.024	0.658	0.894	0.917	0.349	0.779	0.862	0.315	0.87	0.703	0.27	0.936	0.499	0.344	0.954	0.41	0.339	0.999	0.283	0.281	1.091	0.105	0.354
694	3.47	0.688	0.948	0.512	0.894	0.906	0.659	0.777	0.879	0.684	0.797	0.713	0.71	0.722	0.497	0.635	0.667	0.411	0.635	0.577	0.285	0.672	0.501	0.123	0.585	0.583	0.024	0.658	0.902	0.917	0.348	0.786	0.861	0.314	0.878	0.702	0.27	0.943	0.499	0.345	0.961	0.409	0.339	1.005	0.281	0.282	1.096	0.103	0.356
695	3.475	0.695	0.948	0.512	0.901	0.905	0.659	0.785	0.878	0.683	0.804	0.713	0.71	0.729	0.497	0.636	0.673	0.41	0.635	0.581	0.286	0.673	0.503	0.125	0.586	0.583	0.024	0.658	0.909	0.916	0.347	0.794	0.86	0.314	0.885	0.701	0.271	0.95	0.498	0.346	0.968	0.408	0.34	1.011	0.279	0.284	1.101	0.101	0.357
696	3.48	0.703	0.946	0.511	0.908	0.905	0.658	0.791	0.878	0.682	0.811	0.713	0.709	0.736	0.496	0.636	0.68	0.409	0.636	0.586	0.287	0.674	0.505	0.127	0.587	0.584	0.024	0.658	0.917	0.915	0.346	0.801	0.859	0.313	0.892	0.7	0.271	0.957	0.498	0.347	0.974	0.406	0.34	1.017	0.277	0.284	1.105	0.098	0.359
697	3.485	0.71	0.946	0.51	0.916	0.905	0.658	0.798	0.877	0.682	0.818	0.712	0.709	0.744	0.495	0.636	0.686	0.409	0.637	0.591	0.288	0.674	0.507	0.13	0.587	0.584	0.024	0.658	0.924	0.915	0.345	0.809	0.858	0.312	0.9	0.699	0.271	0.964	0.497	0.347	0.981	0.405	0.341	1.022	0.275	0.285	1.108	0.096	0.36
698	3.49	0.717	0.945	0.509	0.924	0.904	0.656	0.807	0.876	0.681	0.825	0.712	0.71	0.752	0.494	0.637	0.693	0.408	0.638	0.596	0.29	0.675	0.509	0.132	0.588	0.584	0.024	0.658	0.932	0.915	0.343	0.816	0.857	0.312	0.908	0.698	0.271	0.971	0.496	0.347	0.988	0.404	0.341	1.027	0.274	0.286	1.111	0.094	0.361
699	3.495	0.725	0.943	0.509	0.931	0.904	0.656	0.815	0.875	0.68	0.833	0.711	0.709	0.759	0.493	0.637	0.7	0.408	0.639	0.601	0.29	0.676	0.512	0.135	0.589	0.584	0.024	0.658	0.94	0.915	0.342	0.824	0.856	0.312	0.916	0.697	0.271	0.978	0.495	0.347	0.994	0.402	0.341	1.032	0.272	0.287	1.114	0.092	0.362
700	3.5	0.732	0.943	0.508	0.939	0.904	0.655	0.821	0.875	0.68	0.84	0.711	0.709	0.767	0.493	0.638	0.708	0.407	0.64	0.606	0.291	0.677	0.515	0.137	0.59	0.584	0.024	0.658	0.947	0.914	0.341	0.831	0.856	0.311	0.924	0.696	0.271	0.985	0.494	0.346	1.001	0.401	0.342	1.037	0.27	0.288	1.117	0.09	0.363
701	3.505	0.74	0.941	0.507	0.946	0.904	0.655	0.828	0.874	0.679	0.849	0.71	0.709	0.775	0.492	0.639	0.715	0.407	0.641	0.612	0.293	0.678	0.517	0.141	0.591	0.585	0.024	0.659	0.955	0.914	0.34	0.84	0.855	0.31	0.932	0.696	0.271	0.993	0.493	0.346	1.007	0.4	0.342	1.042	0.268	0.289	1.12	0.088	0.364
702	3.51	0.748	0.94	0.507	0.954	0.903	0.654	0.836	0.873	0.678	0.856	0.709	0.709	0.784	0.491	0.64	0.723	0.406	0.642	0.617	0.294	0.678	0.52	0.144	0.591	0.584	0.025	0.659	0.962	0.913	0.34	0.847	0.855	0.31	0.94	0.695	0.27	1	0.492	0.346	1.013	0.399	0.342	1.047	0.266	0.291	1.124	0.087	0.364
703	3.515	0.755	0.939	0.506	0.962	0.903	0.653	0.844	0.872	0.678	0.863	0.709	0.708	0.792	0.49	0.641	0.731	0.406	0.643	0.623	0.296	0.679	0.524	0.147	0.593	0.585	0.025	0.659	0.97	0.913	0.339	0.855	0.854	0.309	0.948	0.695	0.27	1.006	0.492	0.346	1.02	0.398	0.342	1.052	0.264	0.291	1.129	0.087	0.364
704	3.52	0.762	0.939	0.505	0.97	0.902	0.652	0.852	0.871	0.677	0.871	0.708	0.708	0.802	0.488	0.642	0.739	0.405	0.645	0.629	0.298	0.68	0.528	0.15	0.593	0.585	0.025	0.659	0.978	0.912	0.338	0.863	0.853	0.308	0.956	0.695	0.27	1.014	0.491	0.346	1.027	0.397	0.341	1.057	0.263	0.292	1.134	0.086	0.364
705	3.525	0.77	0.939	0.504	0.977	0.902	0.652	0.859	0.871	0.676	0.879	0.708	0.708	0.812	0.487	0.643	0.747	0.405	0.646	0.636	0.3	0.681	0.532	0.154	0.594	0.586	0.026	0.659	0.986	0.912	0.338	0.871	0.853	0.307	0.963	0.696	0.269	1.021	0.491	0.345	1.034	0.398	0.34	1.065	0.263	0.291	1.138	0.085	0.364
706	3.53	0.776	0.938	0.503	0.985	0.902	0.651	0.867	0.87	0.676	0.887	0.708	0.708	0.821	0.486	0.644	0.756	0.405	0.647	0.643	0.302	0.682	0.537	0.157	0.594	0.586	0.027	0.659	0.994	0.912	0.337	0.879	0.853	0.306	0.971	0.696	0.268	1.027	0.491	0.345	1.041	0.398	0.339	1.074	0.265	0.289	1.141	0.084	0.363
707	3.535	0.783	0.938	0.503	0.992	0.901	0.65	0.875	0.869	0.675	0.895	0.707	0.707	0.832	0.485	0.645	0.766	0.404	0.649	0.65	0.304	0.682	0.543	0.161	0.595	0.587	0.028	0.659	1.001	0.912	0.336	0.886	0.854	0.305	0.978	0.697	0.267	1.035	0.492	0.344	1.049	0.399	0.339	1.084	0.267	0.288	1.143	0.083	0.363
708	3.54	0.791	0.937	0.502	1	0.901	0.649	0.884	0.868	0.674	0.904	0.707	0.707	0.843	0.484	0.647	0.775	0.404	0.65	0.657	0.306	0.683	0.549	0.165	0.596	0.587	0.029	0.659	1.009	0.913	0.336	0.894	0.854	0.304	0.984	0.697	0.266	1.042	0.494	0.343	1.057	0.4	0.338	1.093	0.269	0.287	1.144	0.082	0.362
709	3.545	0.799	0.937	0.501	1.007	0.901	0.647	0.892	0.868	0.673	0.912	0.707	0.707	0.853	0.483	0.648	0.786	0.404	0.652	0.665	0.308	0.684	0.556	0.168	0.597	0.588	0.03	0.659	1.016	0.913	0.335	0.901	0.855	0.303	0.991	0.698	0.264	1.05	0.496	0.342	1.065	0.401	0.337	1.1	0.27	0.286	1.146	0.082	0.362
710	3.55	0.806	0.938	0.501	1.014	0.9	0.646	0.899	0.867	0.673	0.921	0.706	0.706	0.863	0.481	0.649	0.796	0.404	0.653	0.673	0.311	0.684	0.562	0.172	0.598	0.589	0.031	0.659	1.023	0.914	0.334	0.907	0.857	0.303	0.998	0.699	0.263	1.058	0.497	0.341	1.073	0.402	0.336	1.107	0.27	0.285	1.148	0.081	0.362
711	3.555	0.813	0.938	0.5	1.022	0.9	0.645	0.907	0.866	0.672	0.929	0.706	0.706	0.875	0.481	0.651	0.807	0.404	0.654	0.682	0.314	0.685	0.569	0.177	0.598	0.59	0.032	0.659	1.029	0.914	0.334	0.914	0.859	0.302	1.004	0.7	0.262	1.067	0.498	0.34	1.08	0.403	0.336	1.114	0.271	0.284	1.15	0.081	0.361
712	3.56	0.819	0.938	0.5	1.03	0.9	0.643	0.915	0.866	0.671	0.938	0.706	0.706	0.887	0.48	0.653	0.817	0.404	0.656	0.69	0.317	0.685	0.577	0.181	0.599	0.59	0.034	0.659	1.035	0.916	0.333	0.921	0.86	0.301	1.01	0.701	0.26	1.075	0.5	0.339	1.087	0.404	0.335	1.121	0.271	0.283	1.152	0.081	0.361
713	3.565	0.826	0.938	0.5	1.038	0.9	0.642	0.923	0.866	0.671	0.947	0.706	0.706	0.898	0.48	0.654	0.828	0.404	0.657	0.699	0.32	0.685	0.585	0.185	0.6	0.591	0.037	0.659	1.042	0.917	0.332	0.927	0.862	0.3	1.016	0.702	0.259	1.083	0.501	0.338	1.094	0.405	0.333	1.127	0.271	0.282	1.153	0.08	0.36
714	3.57	0.833	0.939	0.499	1.045	0.9	0.64	0.931	0.865	0.67	0.957	0.706	0.706	0.91	0.479	0.655	0.839	0.404	0.658	0.709	0.323	0.685	0.594	0.188	0.601	0.593	0.04	0.658	1.049	0.918	0.331	0.933	0.863	0.299	1.022	0.703	0.258	1.091	0.502	0.338	1.1	0.405	0.333	1.132	0.272	0.281	1.155	0.08	0.36
715	3.575	0.839	0.939	0.499	1.052	0.9	0.639	0.939	0.864	0.67	0.966	0.705	0.706	0.922	0.478	0.656	0.851	0.404	0.659	0.719	0.327	0.685	0.602	0.193	0.602	0.595	0.043	0.658	1.055	0.92	0.33	0.94	0.865	0.299	1.029	0.704	0.256	1.098	0.502	0.337	1.106	0.406	0.332	1.137	0.272	0.28	1.156	0.079	0.36
716	3.58	0.847	0.94	0.499	1.06	0.9	0.638	0.947	0.864	0.669	0.975	0.706	0.706	0.934	0.477	0.656	0.864	0.405	0.659	0.73	0.33	0.685	0.611	0.198	0.602	0.597	0.047	0.658	1.061	0.921	0.328	0.946	0.866	0.298	1.035	0.705	0.255	1.105	0.503	0.336	1.111	0.406	0.331	1.141	0.272	0.28	1.156	0.08	0.36
717	3.585	0.852	0.94	0.499	1.067	0.9	0.636	0.956	0.863	0.669	0.984	0.706	0.706	0.946	0.476	0.656	0.877	0.405	0.66	0.741	0.333	0.685	0.621	0.203	0.603	0.6	0.052	0.657	1.067	0.922	0.327	0.952	0.867	0.297	1.042	0.706	0.254	1.11	0.503	0.335	1.116	0.406	0.33	1.145	0.272	0.279	1.157	0.08	0.36
718	3.59	0.857	0.941	0.498	1.074	0.901	0.635	0.962	0.863	0.668	0.992	0.705	0.706	0.958	0.475	0.656	0.889	0.405	0.661	0.752	0.335	0.685	0.631	0.207	0.603	0.603	0.057	0.657	1.072	0.924	0.326	0.958	0.868	0.296	1.048	0.707	0.253	1.115	0.503	0.334	1.121	0.407	0.33	1.148	0.272	0.279	1.158	0.079	0.36
719	3.595	0.864	0.941	0.498	1.081	0.901	0.634	0.97	0.863	0.668	1.001	0.706	0.706	0.971	0.475	0.657	0.902	0.405	0.662	0.764	0.338	0.686	0.641	0.212	0.603	0.607	0.063	0.656	1.079	0.925	0.324	0.964	0.869	0.295	1.054	0.708	0.252	1.12	0.503	0.334	1.126	0.406	0.329	1.151	0.271	0.279	1.158	0.079	0.361
720	3.6	0.871	0.941	0.497	1.088	0.902	0.632	0.978	0.863	0.667	1.009	0.706	0.706	0.983	0.475	0.657	0.915	0.405	0.662	0.777	0.34	0.686	0.653	0.216	0.603	0.612	0.069	0.656	1.084	0.926	0.323	0.969	0.87	0.294	1.06	0.708	0.252	1.124	0.503	0.333	1.13	0.407	0.329	1.153	0.27	0.279	1.158	0.079	0.361
721	3.605	0.876	0.942	0.497	1.095	0.902	0.631	0.985	0.864	0.666	1.018	0.706	0.706	0.996	0.474	0.657	0.928	0.405	0.662	0.79	0.342	0.687	0.664	0.22	0.603	0.618	0.075	0.655	1.09	0.927	0.321	0.975	0.87	0.293	1.065	0.708	0.251	1.128	0.503	0.332	1.133	0.407	0.329	1.155	0.27	0.28	1.158	0.079	0.361
722	3.61	0.882	0.942	0.496	1.101	0.903	0.63	0.991	0.864	0.666	1.026	0.707	0.706	1.008	0.475	0.657	0.942	0.405	0.662	0.804	0.343	0.687	0.675	0.224	0.603	0.625	0.081	0.655	1.096	0.928	0.32	0.98	0.871	0.293	1.07	0.709	0.251	1.131	0.503	0.332	1.136	0.406	0.329	1.155	0.27	0.28	1.158	0.079	0.362
723	3.615	0.888	0.943	0.495	1.108	0.904	0.629	0.999	0.865	0.665	1.034	0.708	0.705	1.02	0.475	0.657	0.955	0.406	0.663	0.818	0.344	0.688	0.687	0.228	0.603	0.633	0.088	0.654	1.101	0.929	0.319	0.986	0.871	0.292	1.075	0.709	0.25	1.134	0.503	0.332	1.139	0.407	0.329	1.156	0.27	0.28	1.158	0.079	0.362
724	3.62	0.893	0.944	0.494	1.114	0.905	0.628	1.005	0.866	0.664	1.042	0.709	0.705	1.033	0.476	0.657	0.969	0.406	0.663	0.831	0.345	0.689	0.699	0.232	0.602	0.642	0.094	0.653	1.107	0.93	0.318	0.992	0.872	0.291	1.08	0.709	0.25	1.137	0.502	0.332	1.142	0.407	0.329	1.156	0.269	0.281	1.159	0.079	0.362
725	3.625	0.899	0.945	0.494	1.12	0.906	0.627	1.011	0.867	0.664	1.05	0.71	0.705	1.045	0.477	0.657	0.982	0.406	0.663	0.845	0.346	0.69	0.711	0.236	0.601	0.652	0.1	0.653	1.113	0.93	0.317	0.997	0.872	0.291	1.085	0.708	0.25	1.14	0.502	0.333	1.145	0.406	0.329	1.155	0.269	0.281	1.159	0.079	0.362
726	3.63	0.906	0.946	0.493	1.126	0.908	0.627	1.016	0.869	0.663	1.057	0.711	0.704	1.058	0.479	0.657	0.996	0.407	0.662	0.858	0.347	0.69	0.723	0.24	0.6	0.664	0.105	0.653	1.118	0.931	0.316	1.003	0.873	0.29	1.089	0.708	0.25	1.143	0.502	0.333	1.147	0.406	0.329	1.155	0.268	0.281	1.159	0.079	0.362
727	3.635	0.912	0.947	0.492	1.132	0.909	0.626	1.023	0.87	0.662	1.065	0.713	0.704	1.07	0.48	0.657	1.009	0.408	0.662	0.871	0.349	0.69	0.735	0.243	0.599	0.675	0.11	0.653	1.124	0.932	0.315	1.008	0.874	0.29	1.093	0.709	0.249	1.146	0.502	0.333	1.149	0.406	0.329	1.154	0.268	0.282	1.16	0.079	0.363
728	3.64	0.918	0.948	0.491	1.137	0.91	0.626	1.03	0.871	0.662	1.073	0.715	0.702	1.082	0.482	0.657	1.022	0.41	0.662	0.884	0.35	0.69	0.748	0.246	0.599	0.687	0.114	0.653	1.13	0.932	0.315	1.013	0.874	0.29	1.097	0.709	0.25	1.149	0.502	0.333	1.151	0.406	0.329	1.154	0.268	0.282	1.16	0.079	0.363
729	3.645	0.923	0.949	0.49	1.142	0.912	0.626	1.035	0.873	0.661	1.081	0.716	0.701	1.094	0.485	0.658	1.035	0.412	0.662	0.897	0.352	0.69	0.761	0.248	0.598	0.7	0.117	0.654	1.136	0.933	0.315	1.018	0.875	0.289	1.1	0.709	0.25	1.152	0.502	0.333	1.153	0.406	0.329	1.155	0.268	0.282	1.161	0.079	0.363
730	3.65	0.928	0.951	0.49	1.147	0.913	0.625	1.041	0.875	0.661	1.088	0.718	0.701	1.106	0.487	0.658	1.048	0.414	0.662	0.91	0.354	0.689	0.773	0.251	0.597	0.714	0.119	0.654	1.142	0.934	0.315	1.024	0.875	0.289	1.103	0.709	0.25	1.154	0.502	0.333	1.154	0.406	0.329	1.157	0.268	0.282	1.161	0.079	0.363
731	3.655	0.934	0.952	0.489	1.153	0.915	0.625	1.047	0.876	0.66	1.096	0.72	0.7	1.118	0.489	0.657	1.06	0.416	0.661	0.922	0.357	0.688	0.786	0.253	0.597	0.73	0.122	0.655	1.148	0.934	0.315	1.029	0.876	0.289	1.107	0.709	0.25	1.158	0.502	0.333	1.156	0.406	0.328	1.159	0.268	0.282	1.161	0.079	0.363
732	3.66	0.94	0.953	0.489	1.158	0.917	0.625	1.053	0.878	0.66	1.104	0.722	0.7	1.13	0.492	0.657	1.072	0.418	0.661	0.934	0.36	0.687	0.799	0.255	0.595	0.745	0.123	0.656	1.154	0.934	0.315	1.034	0.877	0.288	1.113	0.71	0.25	1.161	0.502	0.332	1.159	0.406	0.328	1.162	0.268	0.281	1.161	0.079	0.363
733	3.665	0.946	0.955	0.488	1.164	0.919	0.624	1.061	0.879	0.659	1.111	0.724	0.7	1.141	0.494	0.657	1.085	0.421	0.661	0.946	0.362	0.687	0.811	0.256	0.594	0.762	0.124	0.657	1.159	0.935	0.315	1.04	0.878	0.288	1.117	0.711	0.249	1.164	0.503	0.332	1.161	0.406	0.328	1.165	0.268	0.281	1.161	0.079	0.363
734	3.67	0.952	0.956	0.487	1.169	0.92	0.624	1.07	0.88	0.658	1.119	0.726	0.699	1.153	0.497	0.657	1.097	0.423	0.66	0.959	0.365	0.686	0.824	0.258	0.594	0.779	0.125	0.658	1.165	0.936	0.315	1.046	0.878	0.288	1.121	0.712	0.249	1.166	0.503	0.332	1.163	0.406	0.328	1.168	0.269	0.281	1.162	0.079	0.363
735	3.675	0.958	0.957	0.486	1.175	0.922	0.624	1.076	0.881	0.657	1.127	0.728	0.699	1.164	0.499	0.656	1.109	0.425	0.659	0.971	0.367	0.684	0.838	0.258	0.593	0.796	0.125	0.659	1.171	0.937	0.316	1.051	0.879	0.288	1.126	0.712	0.249	1.169	0.504	0.331	1.166	0.407	0.327	1.17	0.269	0.281	1.162	0.079	0.363
736	3.68	0.963	0.959	0.486	1.18	0.924	0.624	1.081	0.883	0.657	1.136	0.729	0.699	1.175	0.502	0.656	1.121	0.427	0.659	0.984	0.369	0.683	0.851	0.259	0.593	0.813	0.125	0.66	1.177	0.937	0.316	1.056	0.88	0.288	1.13	0.713	0.249	1.172	0.504	0.331	1.168	0.407	0.327	1.172	0.269	0.281	1.162	0.08	0.363
737	3.685	0.969	0.96	0.486	1.185	0.926	0.623	1.087	0.885	0.657	1.144	0.73	0.699	1.187	0.504	0.656	1.133	0.429	0.659	0.995	0.37	0.682	0.865	0.258	0.592	0.831	0.125	0.662	1.182	0.938	0.316	1.061	0.881	0.288	1.135	0.714	0.249	1.174	0.504	0.331	1.171	0.407	0.327	1.173	0.269	0.281	1.162	0.08	0.363
738	3.69	0.974	0.962	0.486	1.191	0.927	0.623	1.093	0.887	0.657	1.152	0.732	0.699	1.198	0.507	0.656	1.145	0.431	0.658	1.008	0.372	0.681	0.879	0.257	0.592	0.848	0.124	0.663	1.188	0.939	0.316	1.066	0.882	0.288	1.139	0.714	0.249	1.177	0.504	0.331	1.173	0.407	0.327	1.174	0.27	0.281	1.162	0.08	0.363
739	3.695	0.98	0.963	0.485	1.197	0.929	0.623	1.098	0.889	0.658	1.159	0.733	0.699	1.209	0.51	0.656	1.157	0.433	0.657	1.02	0.373	0.68	0.893	0.256	0.592	0.866	0.123	0.663	1.194	0.94	0.316	1.071	0.883	0.287	1.143	0.715	0.249	1.179	0.504	0.331	1.175	0.408	0.327	1.174	0.27	0.281	1.162	0.08	0.363
740	3.7	0.986	0.964	0.485	1.202	0.93	0.623	1.104	0.891	0.659	1.166	0.735	0.698	1.219	0.512	0.655	1.169	0.435	0.657	1.033	0.373	0.68	0.906	0.255	0.592	0.883	0.122	0.664	1.199	0.941	0.316	1.078	0.884	0.288	1.148	0.715	0.249	1.181	0.504	0.331	1.176	0.408	0.327	1.174	0.27	0.281	1.163	0.08	0.363
741	3.705	0.99	0.965	0.485	1.208	0.932	0.623	1.111	0.892	0.659	1.173	0.74	0.698	1.23	0.514	0.655	1.181	0.437	0.657	1.045	0.374	0.679	0.92	0.253	0.592	0.901	0.12	0.665	1.205	0.942	0.316	1.083	0.885	0.288	1.152	0.716	0.249	1.182	0.504	0.331	1.177	0.408	0.327	1.174	0.27	0.281	1.163	0.081	0.364
742	3.71	0.997	0.966	0.485	1.214	0.933	0.622	1.116	0.893	0.659	1.181	0.745	0.698	1.24	0.517	0.655	1.193	0.439	0.656	1.058	0.373	0.679	0.935	0.25	0.592	0.919	0.118	0.665	1.21	0.943	0.315	1.088	0.886	0.288	1.156	0.716	0.249	1.184	0.504	0.331	1.178	0.407	0.327	1.174	0.269	0.281	1.163	0.081	0.364
743	3.715	1.003	0.967	0.484	1.22	0.935	0.622	1.122	0.895	0.659	1.19	0.748	0.698	1.251	0.519	0.655	1.205	0.441	0.656	1.071	0.373	0.679	0.949	0.248	0.592	0.937	0.115	0.666	1.216	0.944	0.315	1.094	0.886	0.288	1.16	0.717	0.249	1.186	0.504	0.331	1.179	0.407	0.327	1.175	0.269	0.281	1.163	0.081	0.364
744	3.72	1.008	0.968	0.484	1.226	0.936	0.622	1.128	0.896	0.659	1.198	0.749	0.697	1.261	0.521	0.653	1.216	0.442	0.656	1.084	0.372	0.679	0.963	0.245	0.592	0.955	0.113	0.667	1.221	0.945	0.315	1.099	0.887	0.288	1.164	0.716	0.249	1.188	0.504	0.331	1.18	0.407	0.327	1.175	0.269	0.281	1.164	0.082	0.364
745	3.725	1.014	0.968	0.484	1.232	0.937	0.621	1.134	0.898	0.659	1.206	0.75	0.698	1.27	0.523	0.653	1.227	0.443	0.655	1.097	0.37	0.68	0.977	0.242	0.593	0.973	0.11	0.667	1.227	0.946	0.314	1.104	0.888	0.287	1.168	0.717	0.249	1.19	0.504	0.331	1.181	0.407	0.327	1.175	0.269	0.281	1.164	0.082	0.364
746	3.73	1.02	0.969	0.483	1.238	0.938	0.621	1.14	0.899	0.659	1.215	0.751	0.698	1.28	0.525	0.653	1.238	0.445	0.655	1.109	0.368	0.68	0.992	0.238	0.593	0.991	0.106	0.668	1.233	0.947	0.314	1.108	0.889	0.287	1.171	0.717	0.249	1.192	0.504	0.331	1.182	0.407	0.328	1.176	0.27	0.281	1.164	0.082	0.364
747	3.735	1.026	0.97	0.483	1.243	0.939	0.621	1.146	0.901	0.659	1.223	0.752	0.698	1.29	0.528	0.652	1.249	0.446	0.654	1.122	0.366	0.68	1.007	0.235	0.593	1.009	0.103	0.669	1.238	0.947	0.314	1.115	0.889	0.287	1.175	0.716	0.249	1.194	0.504	0.331	1.184	0.407	0.328	1.177	0.27	0.281	1.164	0.082	0.364
748	3.74	1.031	0.97	0.483	1.249	0.94	0.621	1.153	0.902	0.659	1.231	0.754	0.697	1.299	0.53	0.652	1.26	0.447	0.654	1.135	0.365	0.681	1.022	0.231	0.594	1.028	0.099	0.67	1.244	0.948	0.313	1.119	0.889	0.287	1.178	0.716	0.249	1.196	0.504	0.331	1.185	0.407	0.328	1.179	0.27	0.282	1.165	0.082	0.364
749	3.745	1.037	0.97	0.483	1.255	0.941	0.62	1.159	0.903	0.66	1.239	0.756	0.697	1.308	0.532	0.651	1.271	0.448	0.654	1.147	0.363	0.68	1.037	0.226	0.594	1.048	0.096	0.67	1.249	0.949	0.313	1.125	0.889	0.287	1.181	0.716	0.249	1.198	0.504	0.331	1.187	0.408	0.328	1.18	0.27	0.282	1.165	0.082	0.364
750	3.75	1.042	0.971	0.483	1.261	0.941	0.62	1.165	0.903	0.66	1.247	0.758	0.697	1.317	0.534	0.65	1.282	0.45	0.654	1.16	0.36	0.68	1.051	0.222	0.595	1.067	0.092	0.671	1.255	0.949	0.312	1.13	0.889	0.287	1.185	0.716	0.249	1.201	0.504	0.331	1.189	0.408	0.328	1.181	0.27	0.282	1.165	0.082	0.364
751	3.755	1.048	0.971	0.483	1.267	0.942	0.619	1.171	0.904	0.66	1.255	0.76	0.697	1.327	0.536	0.65	1.292	0.45	0.653	1.172	0.358	0.681	1.067	0.218	0.595	1.087	0.089	0.672	1.26	0.949	0.312	1.135	0.889	0.287	1.189	0.716	0.25	1.203	0.504	0.331	1.192	0.408	0.329	1.183	0.27	0.282	1.165	0.082	0.364
752	3.76	1.053	0.972	0.483	1.272	0.942	0.619	1.178	0.905	0.66	1.262	0.762	0.696	1.336	0.538	0.649	1.302	0.451	0.653	1.185	0.356	0.681	1.083	0.213	0.596	1.108	0.085	0.673	1.265	0.949	0.312	1.139	0.89	0.287	1.193	0.716	0.249	1.206	0.504	0.331	1.194	0.408	0.329	1.184	0.27	0.282	1.165	0.082	0.364
753	3.765	1.059	0.972	0.483	1.278	0.942	0.619	1.184	0.905	0.659	1.269	0.763	0.696	1.344	0.539	0.649	1.312	0.452	0.652	1.198	0.354	0.681	1.099	0.208	0.596	1.129	0.082	0.674	1.271	0.949	0.311	1.144	0.89	0.287	1.197	0.717	0.249	1.209	0.504	0.331	1.196	0.408	0.328	1.185	0.271	0.282	1.166	0.083	0.365
754	3.77	1.065	0.972	0.483	1.284	0.943	0.619	1.189	0.906	0.659	1.276	0.764	0.696	1.353	0.541	0.648	1.322	0.453	0.652	1.21	0.352	0.681	1.114	0.203	0.597	1.151	0.08	0.676	1.276	0.949	0.311	1.149	0.89	0.287	1.201	0.717	0.25	1.211	0.504	0.331	1.198	0.408	0.328	1.186	0.271	0.282	1.166	0.083	0.365
755	3.775	1.07	0.972	0.483	1.289	0.943	0.618	1.195	0.906	0.659	1.283	0.766	0.696	1.361	0.542	0.647	1.332	0.453	0.651	1.222	0.35	0.681	1.13	0.198	0.597	1.172	0.077	0.677	1.281	0.949	0.31	1.154	0.889	0.287	1.205	0.716	0.25	1.214	0.503	0.331	1.2	0.408	0.329	1.187	0.271	0.282	1.166	0.083	0.365
756	3.78	1.076	0.972	0.483	1.295	0.943	0.618	1.201	0.906	0.659	1.29	0.766	0.696	1.369	0.543	0.646	1.341	0.453	0.65	1.234	0.347	0.681	1.147	0.193	0.597	1.193	0.075	0.678	1.287	0.948	0.31	1.159	0.889	0.287	1.209	0.716	0.25	1.217	0.503	0.332	1.202	0.408	0.329	1.188	0.271	0.282	1.167	0.083	0.365
757	3.785	1.081	0.972	0.483	1.301	0.943	0.618	1.207	0.906	0.659	1.297	0.767	0.696	1.377	0.545	0.645	1.351	0.454	0.649	1.247	0.344	0.68	1.164	0.187	0.598	1.215	0.072	0.679	1.292	0.948	0.309	1.165	0.889	0.288	1.213	0.716	0.25	1.219	0.503	0.332	1.203	0.408	0.329	1.189	0.271	0.282	1.167	0.083	0.365
758	3.79	1.087	0.972	0.483	1.306	0.943	0.618	1.213	0.906	0.66	1.303	0.768	0.696	1.386	0.545	0.645	1.36	0.454	0.649	1.259	0.341	0.68	1.18	0.182	0.599	1.236	0.069	0.68	1.297	0.948	0.309	1.17	0.888	0.288	1.217	0.716	0.25	1.222	0.503	0.332	1.205	0.407	0.329	1.19	0.271	0.282	1.167	0.083	0.365
759	3.795	1.092	0.972	0.484	1.312	0.943	0.617	1.219	0.906	0.66	1.31	0.769	0.696	1.393	0.547	0.644	1.369	0.454	0.648	1.272	0.339	0.681	1.197	0.176	0.599	1.257	0.066	0.681	1.303	0.947	0.309	1.174	0.888	0.288	1.221	0.716	0.25	1.224	0.503	0.332	1.207	0.407	0.329	1.191	0.271	0.282	1.167	0.083	0.365
760	3.8	1.098	0.972	0.484	1.318	0.943	0.617	1.225	0.907	0.66	1.317	0.769	0.696	1.401	0.548	0.643	1.378	0.454	0.648	1.285	0.335	0.68	1.214	0.171	0.6	1.278	0.063	0.683	1.308	0.947	0.308	1.179	0.888	0.288	1.225	0.716	0.25	1.227	0.503	0.332	1.209	0.407	0.329	1.191	0.271	0.282	1.167	0.083	0.366
761	3.805	1.103	0.972	0.484	1.324	0.942	0.617	1.231	0.907	0.66	1.324	0.769	0.696	1.408	0.548	0.642	1.387	0.454	0.647	1.298	0.332	0.681	1.231	0.166	0.6	1.299	0.06	0.684	1.313	0.946	0.308	1.184	0.888	0.288	1.23	0.715	0.25	1.23	0.502	0.332	1.211	0.407	0.329	1.193	0.271	0.282	1.167	0.083	0.366
762	3.81	1.109	0.972	0.485	1.33	0.942	0.617	1.237	0.906	0.66	1.33	0.77	0.695	1.416	0.549	0.641	1.395	0.453	0.647	1.311	0.329	0.681	1.249	0.161	0.601	1.32	0.058	0.685	1.318	0.946	0.308	1.189	0.887	0.289	1.234	0.715	0.25	1.232	0.502	0.331	1.213	0.407	0.329	1.194	0.271	0.281	1.167	0.084	0.366
763	3.815	1.114	0.972	0.485	1.336	0.942	0.617	1.243	0.906	0.66	1.337	0.77	0.695	1.423	0.549	0.64	1.404	0.453	0.646	1.324	0.325	0.681	1.267	0.155	0.602	1.341	0.055	0.685	1.323	0.945	0.308	1.193	0.887	0.289	1.238	0.715	0.25	1.235	0.502	0.331	1.216	0.407	0.329	1.195	0.271	0.281	1.168	0.084	0.366
764	3.82	1.12	0.971	0.485	1.342	0.942	0.617	1.249	0.905	0.66	1.343	0.77	0.695	1.43	0.549	0.639	1.412	0.452	0.645	1.337	0.321	0.681	1.284	0.15	0.602	1.362	0.053	0.686	1.328	0.944	0.308	1.198	0.887	0.289	1.242	0.714	0.251	1.238	0.501	0.331	1.218	0.407	0.329	1.196	0.271	0.281	1.168	0.084	0.366
765	3.825	1.125	0.971	0.485	1.348	0.942	0.617	1.254	0.904	0.66	1.35	0.77	0.695	1.436	0.549	0.637	1.421	0.452	0.645	1.35	0.318	0.682	1.302	0.145	0.603	1.383	0.05	0.686	1.333	0.944	0.307	1.203	0.886	0.289	1.247	0.714	0.25	1.241	0.501	0.332	1.22	0.406	0.329	1.198	0.271	0.282	1.168	0.084	0.366
766	3.83	1.131	0.97	0.486	1.354	0.941	0.617	1.26	0.904	0.66	1.357	0.77	0.695	1.442	0.549	0.636	1.429	0.451	0.644	1.364	0.314	0.683	1.319	0.14	0.605	1.404	0.048	0.687	1.339	0.943	0.307	1.208	0.886	0.289	1.251	0.714	0.251	1.244	0.501	0.332	1.223	0.406	0.329	1.199	0.271	0.282	1.168	0.084	0.366
767	3.835	1.136	0.97	0.486	1.36	0.941	0.617	1.266	0.904	0.66	1.363	0.77	0.695	1.449	0.549	0.635	1.438	0.45	0.644	1.378	0.311	0.683	1.337	0.136	0.605	1.425	0.046	0.687	1.344	0.943	0.307	1.213	0.885	0.29	1.255	0.713	0.251	1.247	0.501	0.332	1.225	0.406	0.33	1.201	0.271	0.282	1.168	0.084	0.367
768	3.84	1.142	0.969	0.487	1.366	0.94	0.617	1.272	0.903	0.661	1.369	0.77	0.695	1.455	0.549	0.634	1.446	0.449	0.643	1.391	0.308	0.684	1.355	0.132	0.606	1.445	0.044	0.687	1.349	0.942	0.307	1.219	0.885	0.29	1.259	0.713	0.251	1.25	0.5	0.332	1.227	0.406	0.33	1.202	0.271	0.282	1.168	0.084	0.367
769	3.845	1.148	0.968	0.486	1.371	0.939	0.617	1.278	0.902	0.66	1.376	0.769	0.694	1.461	0.548	0.633	1.454	0.448	0.643	1.404	0.305	0.685	1.373	0.127	0.607	1.466	0.042	0.688	1.355	0.942	0.307	1.224	0.884	0.29	1.263	0.713	0.251	1.253	0.5	0.332	1.23	0.406	0.33	1.203	0.271	0.282	1.168	0.084	0.367
770	3.85	1.155	0.967	0.487	1.377	0.939	0.617	1.284	0.902	0.66	1.382	0.769	0.694	1.466	0.547	0.632	1.461	0.447	0.642	1.417	0.302	0.685	1.39	0.123	0.607	1.487	0.041	0.688	1.361	0.942	0.306	1.229	0.884	0.29	1.268	0.712	0.251	1.256	0.5	0.332	1.232	0.406	0.33	1.204	0.271	0.282	1.168	0.085	0.367
771	3.855	1.16	0.967	0.487	1.383	0.938	0.617	1.291	0.901	0.661	1.388	0.767	0.694	1.472	0.547	0.632	1.469	0.446	0.642	1.429	0.3	0.686	1.408	0.12	0.608	1.507	0.041	0.688	1.366	0.941	0.306	1.234	0.883	0.29	1.272	0.712	0.251	1.259	0.499	0.332	1.235	0.406	0.33	1.206	0.271	0.281	1.168	0.085	0.367
772	3.86	1.166	0.966	0.488	1.389	0.937	0.617	1.297	0.9	0.661	1.394	0.766	0.694	1.478	0.545	0.632	1.477	0.446	0.642	1.44	0.298	0.686	1.426	0.117	0.609	1.528	0.041	0.689	1.371	0.941	0.306	1.24	0.883	0.29	1.277	0.712	0.251	1.262	0.499	0.332	1.236	0.405	0.33	1.207	0.272	0.281	1.169	0.085	0.368
773	3.865	1.171	0.965	0.488	1.395	0.936	0.617	1.302	0.899	0.661	1.4	0.765	0.694	1.483	0.544	0.631	1.483	0.444	0.642	1.451	0.295	0.686	1.443	0.114	0.609	1.549	0.041	0.689	1.377	0.94	0.306	1.245	0.882	0.291	1.281	0.712	0.252	1.265	0.499	0.332	1.238	0.405	0.33	1.208	0.272	0.281	1.169	0.085	0.368
774	3.87	1.177	0.965	0.488	1.401	0.935	0.617	1.308	0.898	0.661	1.406	0.764	0.693	1.487	0.542	0.631	1.489	0.442	0.642	1.462	0.294	0.686	1.461	0.111	0.609	1.569	0.043	0.689	1.382	0.94	0.306	1.25	0.882	0.291	1.285	0.712	0.252	1.268	0.499	0.332	1.241	0.405	0.33	1.209	0.272	0.281	1.169	0.085	0.368
775	3.875	1.182	0.964	0.489	1.407	0.934	0.617	1.314	0.896	0.66	1.411	0.762	0.693	1.492	0.54	0.631	1.495	0.441	0.641	1.473	0.292	0.685	1.478	0.109	0.61	1.589	0.045	0.689	1.388	0.939	0.306	1.256	0.881	0.291	1.289	0.711	0.252	1.271	0.498	0.331	1.243	0.406	0.33	1.211	0.272	0.282	1.17	0.086	0.368
776	3.88	1.188	0.963	0.489	1.413	0.933	0.617	1.32	0.895	0.66	1.417	0.76	0.693	1.497	0.539	0.632	1.502	0.44	0.641	1.484	0.29	0.685	1.495	0.107	0.611	1.609	0.048	0.689	1.394	0.939	0.306	1.261	0.881	0.291	1.294	0.711	0.252	1.274	0.498	0.331	1.246	0.405	0.33	1.212	0.272	0.282	1.17	0.086	0.368
777	3.885	1.194	0.962	0.489	1.42	0.932	0.617	1.327	0.894	0.66	1.422	0.758	0.693	1.502	0.537	0.632	1.508	0.439	0.641	1.495	0.289	0.685	1.512	0.105	0.611	1.629	0.05	0.689	1.4	0.938	0.306	1.267	0.881	0.292	1.298	0.71	0.252	1.277	0.497	0.331	1.248	0.405	0.33	1.213	0.272	0.282	1.17	0.086	0.368
778	3.89	1.201	0.961	0.49	1.426	0.931	0.617	1.333	0.893	0.66	1.428	0.755	0.693	1.506	0.534	0.632	1.513	0.438	0.64	1.505	0.288	0.685	1.529	0.104	0.612	1.648	0.053	0.689	1.406	0.938	0.306	1.272	0.88	0.292	1.303	0.71	0.252	1.28	0.497	0.331	1.25	0.405	0.33	1.214	0.273	0.281	1.17	0.087	0.368
779	3.895	1.207	0.96	0.49	1.432	0.93	0.617	1.339	0.891	0.66	1.433	0.753	0.693	1.51	0.532	0.631	1.519	0.437	0.639	1.516	0.287	0.685	1.546	0.104	0.612	1.667	0.057	0.689	1.412	0.937	0.307	1.278	0.879	0.292	1.307	0.709	0.252	1.283	0.497	0.331	1.252	0.404	0.33	1.215	0.273	0.281	1.171	0.087	0.368
780	3.9	1.213	0.959	0.491	1.439	0.928	0.616	1.346	0.889	0.66	1.438	0.75	0.693	1.515	0.53	0.631	1.525	0.436	0.639	1.526	0.285	0.685	1.561	0.103	0.612	1.686	0.06	0.689	1.418	0.937	0.307	1.283	0.879	0.292	1.311	0.709	0.253	1.286	0.496	0.331	1.254	0.404	0.33	1.216	0.273	0.281	1.171	0.088	0.368
781	3.905	1.219	0.958	0.491	1.445	0.927	0.616	1.353	0.888	0.659	1.443	0.748	0.692	1.519	0.528	0.63	1.531	0.435	0.638	1.536	0.285	0.685	1.577	0.102	0.612	1.702	0.064	0.689	1.424	0.937	0.307	1.289	0.878	0.293	1.316	0.709	0.253	1.289	0.496	0.331	1.257	0.405	0.33	1.217	0.273	0.281	1.171	0.088	0.368
782	3.91	1.226	0.957	0.492	1.452	0.926	0.616	1.359	0.887	0.659	1.448	0.746	0.692	1.522	0.525	0.63	1.536	0.433	0.637	1.546	0.284	0.684	1.593	0.102	0.613	1.717	0.068	0.689	1.431	0.937	0.307	1.294	0.878	0.293	1.321	0.708	0.253	1.292	0.496	0.331	1.26	0.405	0.331	1.219	0.273	0.282	1.172	0.089	0.368
783	3.915	1.232	0.955	0.493	1.459	0.925	0.616	1.365	0.885	0.659	1.453	0.743	0.692	1.526	0.523	0.629	1.543	0.432	0.636	1.556	0.283	0.684	1.607	0.102	0.613	1.733	0.072	0.69	1.437	0.936	0.307	1.299	0.877	0.293	1.325	0.707	0.253	1.296	0.496	0.331	1.262	0.404	0.331	1.22	0.273	0.282	1.172	0.089	0.368
784	3.92	1.239	0.954	0.493	1.466	0.924	0.617	1.372	0.883	0.659	1.458	0.741	0.692	1.529	0.52	0.628	1.55	0.432	0.635	1.566	0.282	0.684	1.622	0.103	0.613	1.748	0.077	0.69	1.443	0.936	0.307	1.305	0.877	0.294	1.33	0.707	0.253	1.299	0.495	0.331	1.265	0.404	0.331	1.222	0.274	0.281	1.172	0.09	0.368
785	3.925	1.245	0.953	0.493	1.473	0.923	0.617	1.378	0.881	0.658	1.463	0.738	0.692	1.533	0.518	0.628	1.556	0.431	0.634	1.576	0.281	0.683	1.636	0.103	0.613	1.763	0.081	0.69	1.449	0.935	0.307	1.311	0.876	0.294	1.334	0.707	0.253	1.302	0.495	0.332	1.268	0.404	0.331	1.223	0.274	0.281	1.172	0.09	0.369
786	3.93	1.251	0.952	0.494	1.48	0.922	0.617	1.385	0.88	0.658	1.467	0.735	0.692	1.537	0.516	0.628	1.561	0.429	0.633	1.585	0.281	0.682	1.65	0.104	0.613	1.776	0.086	0.69	1.454	0.933	0.307	1.316	0.875	0.294	1.339	0.706	0.253	1.307	0.495	0.331	1.271	0.404	0.331	1.225	0.275	0.281	1.172	0.09	0.369
787	3.935	1.258	0.951	0.495	1.487	0.921	0.617	1.392	0.879	0.658	1.473	0.733	0.693	1.542	0.514	0.627	1.567	0.428	0.632	1.594	0.28	0.682	1.663	0.104	0.612	1.789	0.09	0.689	1.46	0.932	0.306	1.322	0.875	0.294	1.344	0.706	0.253	1.31	0.494	0.331	1.274	0.404	0.331	1.227	0.275	0.281	1.173	0.09	0.369
788	3.94	1.264	0.95	0.496	1.494	0.92	0.617	1.399	0.878	0.658	1.479	0.731	0.693	1.547	0.512	0.627	1.573	0.427	0.632	1.603	0.279	0.682	1.675	0.105	0.611	1.801	0.094	0.689	1.466	0.931	0.306	1.328	0.875	0.294	1.348	0.705	0.253	1.314	0.494	0.331	1.277	0.404	0.331	1.229	0.276	0.281	1.173	0.091	0.368
789	3.945	1.271	0.948	0.497	1.501	0.919	0.617	1.407	0.877	0.658	1.484	0.729	0.694	1.552	0.51	0.627	1.578	0.425	0.631	1.611	0.278	0.681	1.687	0.106	0.61	1.815	0.097	0.688	1.472	0.931	0.306	1.333	0.874	0.295	1.353	0.705	0.254	1.318	0.493	0.331	1.28	0.403	0.331	1.23	0.276	0.281	1.174	0.092	0.368
790	3.95	1.278	0.947	0.497	1.508	0.918	0.617	1.413	0.875	0.657	1.49	0.728	0.694	1.557	0.508	0.627	1.584	0.424	0.63	1.619	0.277	0.681	1.698	0.106	0.609	1.829	0.099	0.688	1.479	0.93	0.306	1.339	0.873	0.295	1.358	0.705	0.254	1.322	0.493	0.331	1.283	0.403	0.331	1.233	0.276	0.281	1.175	0.093	0.368
791	3.955	1.285	0.946	0.498	1.515	0.916	0.618	1.419	0.873	0.657	1.497	0.726	0.694	1.563	0.506	0.627	1.589	0.422	0.63	1.626	0.276	0.68	1.708	0.105	0.608	1.841	0.101	0.687	1.484	0.929	0.306	1.344	0.873	0.295	1.363	0.704	0.254	1.326	0.492	0.331	1.287	0.403	0.33	1.234	0.277	0.281	1.175	0.094	0.368
792	3.96	1.29	0.945	0.498	1.522	0.915	0.618	1.425	0.872	0.657	1.503	0.725	0.694	1.569	0.505	0.627	1.595	0.421	0.63	1.632	0.274	0.679	1.717	0.106	0.606	1.851	0.102	0.687	1.491	0.928	0.306	1.35	0.872	0.296	1.367	0.703	0.254	1.331	0.492	0.33	1.291	0.403	0.33	1.236	0.277	0.28	1.176	0.094	0.368
793	3.965	1.297	0.944	0.499	1.529	0.914	0.618	1.433	0.87	0.658	1.51	0.723	0.695	1.576	0.504	0.626	1.6	0.419	0.629	1.639	0.272	0.678	1.726	0.105	0.605	1.86	0.102	0.685	1.497	0.928	0.306	1.356	0.871	0.296	1.372	0.703	0.254	1.335	0.491	0.33	1.294	0.403	0.33	1.238	0.278	0.28	1.176	0.095	0.368
794	3.97	1.304	0.943	0.5	1.536	0.913	0.618	1.441	0.87	0.659	1.517	0.722	0.695	1.582	0.503	0.625	1.606	0.417	0.629	1.645	0.27	0.677	1.735	0.105	0.604	1.868	0.102	0.684	1.503	0.927	0.306	1.362	0.87	0.296	1.378	0.703	0.254	1.339	0.49	0.329	1.298	0.403	0.329	1.241	0.278	0.28	1.177	0.096	0.367
795	3.975	1.309	0.942	0.5	1.543	0.912	0.618	1.448	0.869	0.659	1.525	0.722	0.695	1.589	0.503	0.624	1.613	0.416	0.628	1.651	0.269	0.676	1.742	0.103	0.603	1.876	0.101	0.683	1.509	0.926	0.306	1.368	0.87	0.297	1.383	0.702	0.254	1.344	0.49	0.329	1.302	0.402	0.329	1.243	0.279	0.28	1.178	0.097	0.367
796	3.98	1.318	0.941	0.502	1.55	0.91	0.618	1.454	0.867	0.66	1.533	0.721	0.695	1.596	0.503	0.623	1.62	0.415	0.628	1.657	0.267	0.675	1.749	0.101	0.602	1.883	0.099	0.682	1.515	0.925	0.306	1.374	0.869	0.297	1.388	0.701	0.254	1.348	0.489	0.329	1.306	0.402	0.329	1.246	0.279	0.279	1.179	0.099	0.366
797	3.985	1.326	0.939	0.503	1.556	0.909	0.618	1.461	0.865	0.66	1.541	0.721	0.695	1.603	0.502	0.622	1.627	0.414	0.628	1.663	0.266	0.674	1.754	0.1	0.601	1.89	0.097	0.681	1.522	0.924	0.306	1.38	0.868	0.298	1.393	0.701	0.254	1.353	0.488	0.329	1.31	0.401	0.329	1.249	0.28	0.279	1.179	0.099	0.366
798	3.99	1.331	0.938	0.503	1.563	0.908	0.618	1.469	0.865	0.661	1.549	0.72	0.694	1.611	0.502	0.622	1.634	0.413	0.627	1.669	0.264	0.673	1.76	0.098	0.601	1.896	0.093	0.68	1.529	0.924	0.307	1.386	0.867	0.298	1.399	0.7	0.255	1.358	0.488	0.328	1.314	0.401	0.328	1.252	0.28	0.278	1.18	0.1	0.366
799	3.995	1.337	0.936	0.503	1.57	0.907	0.618	1.477	0.864	0.662	1.557	0.72	0.694	1.619	0.501	0.621	1.642	0.411	0.627	1.676	0.263	0.672	1.764	0.095	0.6	1.901	0.089	0.679	1.534	0.923	0.306	1.393	0.866	0.299	1.405	0.699	0.255	1.364	0.487	0.328	1.319	0.401	0.328	1.255	0.281	0.278	1.181	0.102	0.365
800	4	1.343	0.936	0.504	1.576	0.905	0.618	1.482	0.862	0.662	1.565	0.72	0.694	1.628	0.501	0.62	1.649	0.41	0.626	1.682	0.262	0.671	1.769	0.093	0.598	1.904	0.086	0.678	1.54	0.922	0.307	1.399	0.865	0.3	1.41	0.699	0.255	1.369	0.486	0.328	1.324	0.4	0.328	1.258	0.281	0.278	1.182	0.103	0.365
801	4.005	1.35	0.935	0.505	1.583	0.904	0.618	1.489	0.861	0.662	1.574	0.72	0.694	1.636	0.5	0.62	1.657	0.409	0.625	1.688	0.26	0.67	1.773	0.091	0.596	1.902	0.084	0.677	1.547	0.921	0.307	1.405	0.864	0.3	1.416	0.698	0.255	1.375	0.486	0.328	1.328	0.4	0.327	1.262	0.282	0.277	1.183	0.104	0.364
802	4.01	1.356	0.934	0.505	1.589	0.903	0.618	1.496	0.86	0.662	1.582	0.72	0.694	1.644	0.5	0.62	1.665	0.408	0.625	1.694	0.259	0.669	1.777	0.089	0.594	1.904	0.081	0.676	1.554	0.92	0.308	1.411	0.863	0.301	1.422	0.698	0.255	1.38	0.485	0.327	1.333	0.4	0.327	1.265	0.283	0.277	1.185	0.106	0.364
803	4.015	1.365	0.932	0.506	1.595	0.902	0.618	1.503	0.858	0.662	1.59	0.719	0.694	1.652	0.499	0.62	1.672	0.408	0.624	1.7	0.257	0.668	1.78	0.087	0.593	1.907	0.078	0.674	1.56	0.919	0.308	1.418	0.862	0.302	1.428	0.697	0.256	1.385	0.484	0.327	1.338	0.399	0.326	1.268	0.283	0.276	1.186	0.107	0.364
804	4.02	1.373	0.93	0.507	1.602	0.9	0.618	1.51	0.857	0.662	1.598	0.719	0.694	1.659	0.498	0.621	1.68	0.406	0.624	1.706	0.256	0.668	1.78	0.086	0.591	1.912	0.074	0.672	1.567	0.918	0.308	1.424	0.861	0.303	1.434	0.696	0.256	1.391	0.484	0.326	1.343	0.399	0.326	1.271	0.284	0.276	1.187	0.108	0.363
805	4.025	1.379	0.929	0.507	1.609	0.9	0.619	1.517	0.856	0.662	1.606	0.718	0.694	1.667	0.498	0.621	1.686	0.404	0.623	1.712	0.254	0.667	1.779	0.085	0.591	1.913	0.072	0.672	1.574	0.918	0.309	1.431	0.86	0.303	1.441	0.696	0.256	1.397	0.483	0.326	1.348	0.399	0.326	1.275	0.284	0.276	1.189	0.11	0.362
806	4.03	1.386	0.928	0.508	1.616	0.899	0.62	1.525	0.855	0.663	1.614	0.718	0.694	1.675	0.497	0.62	1.694	0.403	0.622	1.717	0.253	0.665	1.786	0.082	0.588	1.916	0.069	0.67	1.581	0.918	0.309	1.438	0.86	0.304	1.447	0.695	0.257	1.403	0.482	0.326	1.353	0.399	0.325	1.279	0.285	0.275	1.19	0.112	0.361
807	4.035	1.392	0.926	0.508	1.623	0.898	0.62	1.532	0.855	0.664	1.622	0.717	0.694	1.681	0.496	0.619	1.7	0.402	0.621	1.723	0.251	0.664	1.791	0.08	0.586	1.919	0.066	0.669	1.588	0.917	0.31	1.445	0.859	0.304	1.453	0.695	0.257	1.409	0.481	0.326	1.358	0.399	0.325	1.282	0.286	0.275	1.192	0.114	0.361
808	4.04	1.4	0.926	0.509	1.63	0.897	0.621	1.539	0.854	0.665	1.629	0.716	0.694	1.689	0.495	0.619	1.706	0.4	0.621	1.728	0.25	0.663	1.794	0.078	0.585	1.921	0.064	0.667	1.594	0.915	0.31	1.452	0.858	0.305	1.46	0.694	0.257	1.416	0.481	0.326	1.364	0.399	0.325	1.286	0.288	0.274	1.195	0.116	0.361
809	4.045	1.405	0.925	0.51	1.638	0.897	0.622	1.547	0.853	0.665	1.636	0.715	0.694	1.695	0.494	0.618	1.713	0.399	0.62	1.733	0.248	0.661	1.798	0.078	0.584	1.926	0.06	0.666	1.601	0.914	0.31	1.459	0.857	0.306	1.466	0.694	0.257	1.422	0.48	0.326	1.37	0.398	0.324	1.29	0.289	0.274	1.197	0.118	0.36
810	4.05	1.413	0.925	0.511	1.646	0.896	0.623	1.555	0.852	0.666	1.644	0.714	0.694	1.701	0.492	0.616	1.719	0.397	0.62	1.739	0.246	0.66	1.803	0.077	0.584	1.929	0.057	0.663	1.608	0.913	0.31	1.466	0.856	0.307	1.473	0.693	0.258	1.429	0.48	0.325	1.376	0.399	0.323	1.294	0.29	0.273	1.199	0.12	0.36
811	4.055	1.424	0.923	0.513	1.653	0.895	0.624	1.563	0.851	0.667	1.651	0.713	0.695	1.708	0.491	0.615	1.725	0.397	0.621	1.745	0.246	0.66	1.807	0.077	0.584	1.932	0.054	0.661	1.615	0.913	0.311	1.474	0.855	0.307	1.48	0.693	0.258	1.436	0.479	0.324	1.382	0.399	0.322	1.298	0.292	0.273	1.201	0.123	0.36
812	4.06	1.434	0.921	0.515	1.661	0.895	0.624	1.571	0.85	0.668	1.658	0.712	0.696	1.714	0.491	0.615	1.731	0.396	0.621	1.75	0.245	0.659	1.812	0.077	0.584	1.938	0.05	0.659	1.622	0.912	0.311	1.481	0.854	0.308	1.487	0.693	0.258	1.443	0.479	0.324	1.388	0.399	0.322	1.303	0.294	0.272	1.203	0.125	0.359
813	4.065	1.436	0.922	0.515	1.67	0.895	0.625	1.58	0.85	0.669	1.665	0.711	0.696	1.721	0.491	0.616	1.738	0.397	0.622	1.755	0.245	0.66	1.816	0.076	0.585	1.94	0.046	0.658	1.63	0.912	0.312	1.488	0.853	0.309	1.494	0.692	0.259	1.45	0.478	0.323	1.395	0.399	0.321	1.307	0.296	0.272	1.206	0.128	0.358
814	4.07	1.446	0.921	0.517	1.678	0.895	0.626	1.589	0.85	0.67	1.672	0.71	0.697	1.727	0.491	0.616	1.745	0.397	0.623	1.761	0.245	0.661	1.82	0.076	0.586	1.94	0.043	0.657	1.637	0.912	0.313	1.495	0.853	0.31	1.501	0.692	0.259	1.458	0.478	0.323	1.402	0.399	0.32	1.312	0.297	0.271	1.209	0.131	0.357
815	4.075	1.456	0.92	0.518	1.686	0.895	0.627	1.595	0.849	0.67	1.679	0.71	0.697	1.733	0.491	0.617	1.752	0.397	0.623	1.768	0.247	0.662	1.823	0.076	0.587	1.942	0.039	0.657	1.644	0.911	0.314	1.503	0.852	0.311	1.509	0.692	0.259	1.466	0.478	0.322	1.409	0.4	0.318	1.317	0.3	0.27	1.213	0.134	0.357
816	4.08	1.458	0.921	0.518	1.693	0.895	0.628	1.602	0.848	0.67	1.686	0.71	0.698	1.739	0.491	0.619	1.759	0.398	0.624	1.775	0.248	0.664	1.826	0.075	0.588	1.946	0.034	0.656	1.651	0.911	0.315	1.51	0.851	0.311	1.516	0.691	0.26	1.475	0.477	0.32	1.417	0.4	0.317	1.323	0.302	0.269	1.217	0.137	0.357
817	4.085	1.467	0.921	0.519	1.701	0.895	0.629	1.61	0.849	0.671	1.693	0.71	0.699	1.746	0.491	0.62	1.765	0.398	0.625	1.782	0.248	0.665	1.828	0.075	0.588	1.948	0.031	0.656	1.657	0.911	0.316	1.517	0.851	0.312	1.523	0.691	0.26	1.484	0.477	0.319	1.425	0.4	0.315	1.329	0.305	0.269	1.221	0.14	0.356
818	4.09	1.476	0.92	0.52	1.709	0.896	0.629	1.616	0.849	0.672	1.7	0.711	0.7	1.753	0.493	0.622	1.772	0.399	0.626	1.789	0.249	0.667	1.83	0.074	0.589	1.947	0.027	0.658	1.664	0.911	0.317	1.524	0.851	0.313	1.531	0.691	0.26	1.493	0.476	0.318	1.433	0.401	0.314	1.335	0.307	0.267	1.226	0.143	0.354
819	4.095	1.479	0.922	0.52	1.716	0.897	0.63	1.624	0.851	0.672	1.706	0.713	0.701	1.761	0.494	0.624	1.779	0.399	0.627	1.796	0.249	0.668	1.831	0.074	0.59	1.95	0.024	0.659	1.671	0.911	0.319	1.532	0.851	0.313	1.539	0.691	0.26	1.503	0.476	0.316	1.442	0.401	0.313	1.342	0.31	0.267	1.231	0.146	0.353
820	4.1	1.487	0.922	0.521	1.723	0.898	0.631	1.634	0.855	0.674	1.713	0.714	0.703	1.769	0.495	0.623	1.785	0.4	0.628	1.803	0.25	0.67	1.83	0.075	0.592	1.952	0.021	0.659	1.678	0.911	0.32	1.539	0.85	0.314	1.546	0.692	0.26	1.512	0.475	0.315	1.45	0.402	0.311	1.348	0.312	0.265	1.236	0.15	0.351
821	4.105	1.494	0.922	0.522	1.73	0.899	0.632	1.641	0.857	0.675	1.719	0.715	0.704	1.778	0.497	0.623	1.792	0.4	0.629	1.809	0.25	0.671	1.83	0.076	0.593	1.954	0.02	0.659	1.684	0.912	0.321	1.546	0.85	0.315	1.554	0.692	0.261	1.522	0.474	0.313	1.46	0.402	0.31	1.356	0.315	0.264	1.242	0.153	0.349
822	4.11	1.499	0.923	0.522	1.736	0.9	0.632	1.647	0.859	0.676	1.726	0.716	0.705	1.786	0.498	0.624	1.798	0.401	0.63	1.815	0.25	0.672	1.832	0.076	0.593	1.953	0.02	0.659	1.691	0.912	0.323	1.553	0.85	0.315	1.562	0.692	0.261	1.532	0.474	0.311	1.469	0.402	0.308	1.363	0.317	0.263	1.248	0.156	0.347
823	4.115	1.506	0.924	0.523	1.742	0.902	0.633	1.653	0.86	0.678	1.733	0.717	0.706	1.793	0.499	0.624	1.804	0.401	0.63	1.82	0.251	0.673	1.838	0.074	0.592	1.952	0.022	0.659	1.698	0.912	0.325	1.56	0.85	0.316	1.57	0.692	0.261	1.542	0.473	0.31	1.479	0.403	0.307	1.371	0.321	0.261	1.254	0.159	0.345
824	4.12	1.508	0.925	0.523	1.747	0.903	0.634	1.658	0.862	0.679	1.74	0.719	0.706	1.8	0.5	0.624	1.809	0.402	0.631	1.825	0.251	0.673	1.84	0.074	0.591	1.951	0.023	0.659	1.704	0.912	0.326	1.567	0.85	0.317	1.578	0.692	0.261	1.552	0.473	0.308	1.489	0.404	0.305	1.38	0.323	0.26	1.261	0.163	0.343
825	4.125	1.517	0.925	0.524	1.753	0.904	0.634	1.665	0.864	0.68	1.747	0.72	0.707	1.805	0.5	0.625	1.815	0.403	0.631	1.829	0.252	0.674	1.841	0.074	0.591	1.95	0.024	0.659	1.71	0.912	0.328	1.573	0.85	0.319	1.586	0.692	0.261	1.563	0.473	0.307	1.499	0.404	0.304	1.389	0.326	0.258	1.268	0.166	0.34
826	4.13	1.524	0.925	0.525	1.758	0.905	0.636	1.67	0.866	0.682	1.755	0.723	0.708	1.811	0.501	0.626	1.821	0.403	0.632	1.833	0.253	0.674	1.842	0.075	0.591	1.952	0.023	0.659	1.717	0.913	0.329	1.58	0.85	0.32	1.593	0.692	0.262	1.573	0.472	0.307	1.511	0.404	0.302	1.399	0.329	0.257	1.275	0.171	0.338
827	4.135	1.53	0.926	0.525	1.762	0.906	0.637	1.675	0.867	0.684	1.762	0.725	0.709	1.816	0.502	0.627	1.826	0.404	0.632	1.836	0.253	0.674	1.842	0.075	0.591	1.956	0.022	0.658	1.723	0.913	0.33	1.587	0.85	0.321	1.601	0.692	0.262	1.583	0.472	0.306	1.522	0.405	0.3	1.408	0.331	0.255	1.283	0.174	0.335
828	4.14	1.538	0.927	0.526	1.767	0.907	0.638	1.681	0.869	0.686	1.77	0.728	0.71	1.821	0.503	0.627	1.83	0.403	0.631	1.839	0.253	0.675	1.842	0.075	0.591	1.957	0.021	0.657	1.729	0.913	0.332	1.592	0.849	0.322	1.609	0.692	0.262	1.594	0.472	0.305	1.533	0.405	0.299	1.419	0.333	0.254	1.291	0.178	0.333
829	4.145	1.541	0.928	0.527	1.772	0.908	0.639	1.686	0.87	0.687	1.776	0.73	0.709	1.825	0.503	0.628	1.834	0.404	0.631	1.841	0.254	0.674	1.843	0.075	0.59	1.955	0.021	0.658	1.735	0.914	0.333	1.6	0.849	0.323	1.617	0.692	0.263	1.605	0.471	0.304	1.544	0.406	0.297	1.43	0.335	0.252	1.3	0.182	0.331
830	4.15	1.545	0.929	0.527	1.776	0.909	0.641	1.691	0.872	0.688	1.781	0.73	0.709	1.829	0.503	0.628	1.838	0.404	0.63	1.843	0.254	0.673	1.844	0.075	0.59	1.951	0.024	0.659	1.741	0.914	0.334	1.607	0.849	0.323	1.625	0.692	0.263	1.616	0.471	0.304	1.556	0.407	0.296	1.442	0.337	0.25	1.309	0.186	0.328
831	4.155	1.549	0.929	0.527	1.781	0.91	0.642	1.696	0.873	0.689	1.786	0.73	0.709	1.832	0.503	0.629	1.841	0.404	0.63	1.843	0.254	0.673	1.846	0.074	0.591	1.95	0.025	0.659	1.747	0.915	0.335	1.612	0.85	0.324	1.633	0.692	0.264	1.627	0.471	0.303	1.568	0.407	0.294	1.454	0.338	0.248	1.318	0.19	0.326
832	4.16	1.555	0.93	0.528	1.786	0.912	0.644	1.702	0.874	0.69	1.792	0.731	0.71	1.836	0.503	0.629	1.844	0.404	0.63	1.842	0.254	0.672	1.846	0.074	0.591	1.949	0.025	0.659	1.753	0.916	0.337	1.619	0.85	0.325	1.641	0.693	0.264	1.638	0.472	0.304	1.58	0.407	0.293	1.466	0.338	0.246	1.327	0.195	0.324
833	4.165	1.559	0.931	0.528	1.791	0.912	0.645	1.706	0.875	0.691	1.798	0.732	0.711	1.839	0.503	0.629	1.847	0.405	0.63	1.842	0.253	0.672	1.846	0.075	0.59	1.949	0.025	0.659	1.758	0.916	0.338	1.625	0.85	0.326	1.648	0.693	0.265	1.65	0.472	0.304	1.592	0.407	0.293	1.478	0.339	0.244	1.336	0.199	0.321
834	4.17	NaN	NaN	NaN	1.796	0.913	0.646	1.711	0.875	0.692	1.803	0.732	0.712	1.842	0.503	0.629	1.85	0.406	0.631	1.842	0.253	0.672	1.845	0.076	0.589	1.952	0.024	0.658	1.764	0.917	0.339	1.631	0.85	0.327	1.656	0.694	0.265	1.661	0.473	0.304	1.604	0.408	0.293	1.491	0.339	0.242	1.345	0.204	0.319
835	4.175	NaN	NaN	NaN	1.801	0.915	0.648	1.716	0.876	0.694	1.807	0.731	0.713	1.845	0.502	0.629	1.853	0.407	0.632	1.843	0.253	0.672	1.845	0.076	0.589	1.958	0.022	0.657	1.769	0.918	0.34	1.637	0.851	0.327	1.664	0.694	0.266	1.673	0.473	0.304	1.615	0.409	0.293	1.503	0.34	0.241	1.354	0.209	0.317
836	4.18	NaN	NaN	NaN	1.806	0.916	0.649	1.721	0.876	0.695	1.81	0.729	0.713	1.848	0.502	0.629	1.856	0.407	0.633	1.844	0.253	0.672	1.845	0.076	0.589	1.96	0.021	0.657	1.775	0.919	0.341	1.643	0.852	0.328	1.672	0.695	0.267	1.684	0.474	0.304	1.626	0.409	0.293	1.516	0.34	0.24	1.363	0.214	0.315
837	4.185	1.583	0.933	0.532	1.811	0.916	0.65	1.724	0.875	0.694	1.812	0.727	0.713	1.851	0.502	0.629	1.857	0.406	0.634	1.846	0.253	0.673	1.846	0.077	0.589	1.961	0.021	0.657	1.78	0.921	0.342	1.649	0.853	0.328	1.681	0.696	0.267	1.695	0.475	0.304	1.638	0.41	0.292	1.527	0.342	0.239	1.372	0.218	0.313
838	4.19	1.593	0.933	0.536	1.817	0.918	0.651	1.729	0.875	0.695	1.815	0.726	0.713	1.855	0.502	0.63	1.857	0.405	0.634	1.848	0.253	0.673	1.846	0.077	0.589	1.961	0.021	0.657	1.785	0.922	0.342	1.654	0.854	0.329	1.69	0.697	0.268	1.707	0.477	0.304	1.65	0.411	0.292	1.539	0.343	0.238	1.382	0.222	0.311
839	4.195	NaN	NaN	NaN	1.822	0.919	0.652	1.734	0.876	0.696	1.818	0.726	0.714	1.858	0.502	0.63	1.859	0.405	0.634	1.85	0.253	0.673	1.847	0.078	0.59	1.96	0.021	0.657	1.789	0.923	0.343	1.661	0.855	0.33	1.698	0.697	0.269	1.718	0.478	0.305	1.661	0.413	0.292	1.55	0.346	0.237	1.391	0.225	0.309
840	4.2	1.611	0.934	0.538	1.828	0.92	0.652	1.739	0.876	0.696	1.821	0.726	0.715	1.86	0.502	0.63	1.86	0.405	0.634	1.853	0.254	0.673	1.847	0.078	0.59	1.96	0.021	0.657	1.794	0.925	0.344	1.666	0.857	0.33	1.707	0.698	0.269	1.729	0.48	0.305	1.672	0.414	0.292	1.561	0.349	0.236	1.401	0.229	0.308
841	4.205	NaN	NaN	NaN	1.833	0.921	0.653	1.743	0.877	0.697	1.824	0.725	0.716	1.863	0.503	0.63	1.862	0.404	0.634	1.855	0.254	0.674	1.847	0.078	0.591	1.957	0.022	0.657	1.799	0.926	0.345	1.671	0.858	0.33	1.716	0.699	0.27	1.74	0.481	0.305	1.684	0.416	0.293	1.572	0.352	0.236	1.411	0.232	0.307
842	4.21	1.615	0.937	0.539	1.838	0.922	0.654	1.748	0.877	0.696	1.828	0.726	0.717	1.865	0.504	0.631	1.864	0.404	0.633	1.857	0.255	0.674	1.847	0.078	0.591	1.951	0.025	0.658	1.804	0.928	0.345	1.676	0.86	0.331	1.724	0.7	0.27	1.751	0.483	0.305	1.695	0.418	0.292	1.583	0.354	0.236	1.422	0.234	0.306
843	4.215	NaN	NaN	NaN	1.843	0.924	0.655	1.752	0.878	0.697	1.832	0.729	0.718	1.867	0.504	0.632	1.866	0.404	0.633	1.859	0.257	0.674	1.847	0.079	0.591	1.949	0.025	0.659	1.809	0.929	0.346	1.683	0.861	0.331	1.733	0.701	0.271	1.762	0.484	0.306	1.706	0.419	0.292	1.593	0.357	0.235	1.432	0.236	0.305
844	4.22	1.626	0.94	0.54	1.848	0.925	0.655	1.756	0.879	0.697	1.835	0.729	0.719	1.868	0.504	0.632	1.868	0.405	0.633	1.86	0.257	0.675	1.847	0.079	0.591	1.949	0.025	0.659	1.813	0.93	0.346	1.69	0.862	0.331	1.741	0.702	0.271	1.772	0.486	0.306	1.717	0.421	0.293	1.604	0.359	0.235	1.443	0.238	0.304
845	4.225	1.629	0.94	0.54	1.852	0.927	0.656	1.76	0.88	0.697	1.836	0.729	0.719	1.87	0.505	0.633	1.87	0.406	0.634	1.86	0.257	0.675	1.847	0.079	0.591	1.951	0.024	0.658	1.818	0.932	0.347	1.695	0.864	0.331	1.749	0.703	0.271	1.783	0.488	0.306	1.728	0.423	0.292	1.614	0.361	0.234	1.454	0.24	0.302
846	4.23	NaN	NaN	NaN	1.857	0.928	0.656	1.764	0.881	0.697	1.839	0.729	0.719	1.871	0.505	0.634	1.871	0.406	0.634	1.86	0.257	0.675	1.848	0.079	0.591	1.954	0.023	0.658	1.823	0.933	0.348	1.7	0.865	0.331	1.757	0.705	0.272	1.793	0.491	0.306	1.738	0.425	0.293	1.624	0.363	0.234	1.465	0.242	0.301
847	4.235	1.635	0.944	0.54	1.861	0.929	0.657	1.768	0.883	0.697	1.842	0.73	0.72	1.871	0.505	0.634	1.871	0.406	0.635	1.859	0.256	0.675	1.848	0.079	0.591	1.95	0.025	0.659	1.828	0.935	0.348	1.706	0.867	0.332	1.765	0.706	0.272	1.802	0.493	0.306	1.748	0.427	0.293	1.634	0.365	0.234	1.476	0.242	0.3
848	4.24	NaN	NaN	NaN	1.865	0.93	0.657	1.772	0.884	0.698	1.845	0.731	0.72	1.872	0.505	0.635	1.872	0.406	0.636	1.858	0.255	0.675	1.848	0.078	0.592	1.949	0.025	0.659	1.832	0.936	0.349	1.713	0.868	0.332	1.773	0.708	0.272	1.812	0.495	0.306	1.758	0.429	0.293	1.644	0.367	0.234	1.487	0.243	0.299
849	4.245	1.646	0.946	0.541	1.868	0.931	0.658	1.775	0.885	0.698	1.847	0.731	0.721	1.874	0.505	0.635	1.872	0.406	0.637	1.857	0.255	0.676	1.849	0.078	0.592	1.949	0.025	0.659	1.838	0.938	0.35	1.718	0.869	0.332	1.781	0.709	0.273	1.822	0.496	0.307	1.768	0.431	0.293	1.655	0.368	0.234	1.498	0.243	0.298
850	4.25	NaN	NaN	NaN	1.872	0.932	0.658	1.779	0.887	0.699	1.85	0.731	0.721	1.874	0.505	0.636	1.872	0.406	0.637	1.856	0.255	0.676	1.849	0.078	0.592	1.949	0.025	0.659	1.843	0.939	0.351	1.723	0.871	0.332	1.788	0.711	0.273	1.831	0.497	0.307	1.778	0.432	0.294	1.666	0.369	0.233	1.509	0.244	0.297
851	4.255	NaN	NaN	NaN	1.876	0.933	0.658	1.782	0.888	0.699	1.853	0.732	0.722	1.875	0.505	0.636	1.872	0.406	0.638	1.856	0.255	0.676	1.85	0.078	0.592	1.949	0.025	0.659	1.848	0.941	0.351	1.728	0.872	0.332	1.796	0.713	0.273	1.839	0.499	0.309	1.787	0.434	0.294	1.676	0.37	0.233	1.52	0.243	0.295
852	4.26	NaN	NaN	NaN	1.879	0.934	0.659	1.786	0.889	0.699	1.855	0.731	0.722	1.876	0.505	0.637	1.872	0.406	0.638	1.856	0.255	0.676	1.85	0.078	0.592	1.949	0.025	0.659	1.853	0.942	0.352	1.734	0.874	0.332	1.803	0.715	0.273	1.847	0.501	0.309	1.797	0.435	0.295	1.687	0.371	0.232	1.531	0.243	0.294
853	4.265	NaN	NaN	NaN	1.882	0.934	0.659	1.789	0.89	0.7	1.857	0.732	0.722	1.877	0.505	0.637	1.872	0.406	0.639	1.856	0.255	0.676	1.85	0.078	0.592	1.949	0.025	0.659	1.858	0.943	0.353	1.739	0.875	0.332	1.81	0.716	0.273	1.856	0.504	0.309	1.806	0.436	0.295	1.698	0.371	0.232	1.543	0.241	0.293
854	4.27	NaN	NaN	NaN	1.886	0.935	0.66	1.792	0.89	0.7	1.861	0.733	0.723	1.878	0.505	0.638	1.873	0.406	0.639	1.856	0.255	0.676	1.85	0.078	0.592	1.949	0.025	0.659	1.863	0.945	0.354	1.745	0.876	0.332	1.817	0.718	0.274	1.865	0.506	0.31	1.815	0.438	0.294	1.708	0.371	0.232	1.554	0.24	0.291
855	4.275	NaN	NaN	NaN	1.889	0.936	0.661	1.795	0.89	0.7	1.864	0.734	0.724	1.879	0.505	0.638	1.874	0.406	0.639	1.856	0.255	0.676	1.849	0.079	0.591	1.949	0.025	0.659	1.868	0.946	0.355	1.75	0.878	0.332	1.824	0.719	0.274	1.873	0.506	0.311	1.825	0.44	0.294	1.718	0.371	0.231	1.566	0.239	0.29
856	4.28	NaN	NaN	NaN	1.892	0.936	0.662	1.797	0.89	0.7	1.867	0.735	0.725	1.88	0.505	0.638	1.875	0.407	0.639	1.857	0.255	0.676	1.849	0.08	0.591	1.95	0.025	0.659	1.873	0.947	0.356	1.755	0.879	0.332	1.831	0.721	0.274	1.882	0.509	0.311	1.834	0.441	0.295	1.729	0.371	0.231	1.577	0.237	0.289
857	4.285	NaN	NaN	NaN	1.895	0.936	0.663	1.8	0.891	0.7	1.869	0.735	0.725	1.881	0.505	0.639	1.876	0.407	0.639	1.857	0.256	0.676	1.849	0.08	0.591	1.95	0.025	0.659	1.879	0.947	0.357	1.761	0.88	0.331	1.838	0.722	0.275	1.89	0.511	0.312	1.842	0.441	0.296	1.739	0.371	0.231	1.589	0.235	0.287
858	4.29	NaN	NaN	NaN	1.898	0.937	0.664	1.803	0.891	0.701	1.87	0.733	0.725	1.882	0.505	0.639	1.877	0.407	0.639	1.858	0.256	0.676	1.849	0.08	0.591	1.95	0.024	0.659	1.884	0.948	0.358	1.766	0.881	0.332	1.844	0.723	0.275	1.898	0.511	0.313	1.852	0.442	0.296	1.749	0.371	0.231	1.601	0.232	0.286
859	4.295	NaN	NaN	NaN	1.901	0.937	0.666	1.805	0.891	0.701	1.869	0.731	0.725	1.883	0.505	0.639	1.879	0.407	0.639	1.859	0.256	0.677	1.849	0.08	0.591	1.95	0.025	0.659	1.889	0.949	0.358	1.772	0.882	0.331	1.85	0.724	0.276	1.906	0.513	0.314	1.861	0.444	0.296	1.759	0.37	0.23	1.613	0.23	0.285
860	4.3	NaN	NaN	NaN	1.904	0.937	0.667	1.807	0.891	0.701	1.871	0.731	0.726	1.884	0.505	0.639	1.88	0.407	0.639	1.86	0.256	0.677	1.85	0.08	0.591	1.949	0.025	0.659	1.894	0.95	0.359	1.777	0.883	0.331	1.857	0.726	0.276	1.914	0.515	0.314	1.869	0.444	0.297	1.768	0.37	0.23	1.625	0.226	0.284
861	4.305	NaN	NaN	NaN	1.907	0.937	0.668	1.809	0.891	0.702	1.873	0.731	0.726	1.886	0.505	0.639	1.881	0.407	0.639	1.86	0.256	0.677	1.853	0.078	0.592	1.95	0.025	0.659	1.898	0.951	0.36	1.782	0.884	0.331	1.864	0.727	0.276	1.921	0.516	0.315	1.877	0.445	0.297	1.778	0.37	0.23	1.637	0.223	0.282
862	4.31	NaN	NaN	NaN	1.91	0.938	0.67	1.812	0.891	0.702	1.874	0.731	0.727	1.887	0.505	0.639	1.881	0.407	0.639	1.861	0.256	0.677	1.853	0.078	0.592	1.95	0.025	0.659	1.903	0.951	0.361	1.787	0.885	0.331	1.87	0.728	0.277	1.929	0.518	0.316	1.886	0.446	0.297	1.788	0.369	0.23	1.65	0.22	0.281
863	4.315	NaN	NaN	NaN	1.914	0.939	0.672	1.814	0.891	0.702	1.876	0.731	0.727	1.889	0.506	0.64	1.882	0.407	0.639	1.861	0.257	0.677	1.853	0.078	0.592	1.949	0.025	0.659	1.908	0.951	0.362	1.793	0.886	0.33	1.877	0.73	0.277	1.936	0.518	0.317	1.893	0.446	0.298	1.797	0.369	0.23	1.662	0.216	0.28
864	4.32	NaN	NaN	NaN	1.916	0.939	0.673	1.816	0.891	0.702	1.878	0.731	0.727	1.892	0.507	0.64	1.883	0.407	0.639	1.861	0.257	0.677	1.853	0.079	0.592	1.949	0.025	0.659	1.912	0.951	0.363	1.798	0.887	0.33	1.883	0.731	0.278	1.943	0.52	0.319	1.902	0.447	0.299	1.807	0.368	0.23	1.674	0.212	0.278
865	4.325	NaN	NaN	NaN	1.919	0.939	0.674	1.821	0.893	0.703	1.879	0.73	0.727	1.893	0.507	0.64	1.884	0.407	0.639	1.862	0.257	0.676	1.852	0.079	0.592	1.949	0.025	0.659	1.917	0.952	0.364	1.803	0.888	0.33	1.89	0.732	0.278	1.95	0.521	0.32	1.91	0.447	0.3	1.816	0.368	0.23	1.687	0.208	0.277
866	4.33	NaN	NaN	NaN	1.921	0.938	0.676	1.825	0.896	0.705	1.881	0.731	0.727	1.894	0.506	0.64	1.885	0.407	0.639	1.862	0.257	0.676	1.851	0.08	0.591	1.949	0.025	0.659	1.922	0.952	0.365	1.808	0.888	0.33	1.896	0.733	0.279	1.957	0.522	0.321	1.917	0.448	0.3	1.826	0.367	0.23	1.7	0.204	0.276
867	4.335	NaN	NaN	NaN	1.923	0.938	0.677	1.819	0.891	0.705	1.884	0.732	0.728	1.895	0.505	0.64	1.886	0.408	0.639	1.862	0.257	0.676	1.851	0.081	0.59	1.949	0.025	0.659	1.926	0.952	0.367	1.813	0.889	0.33	1.902	0.734	0.279	1.963	0.523	0.322	1.924	0.449	0.301	1.835	0.365	0.23	1.714	0.199	0.274
868	4.34	NaN	NaN	NaN	1.925	0.938	0.678	NaN	NaN	NaN	1.885	0.731	0.728	1.896	0.505	0.64	1.887	0.408	0.639	1.863	0.257	0.676	1.85	0.082	0.59	1.95	0.025	0.659	1.931	0.953	0.368	1.818	0.89	0.33	1.908	0.735	0.28	1.968	0.525	0.323	1.931	0.449	0.302	1.845	0.364	0.23	1.727	0.195	0.272
869	4.345	NaN	NaN	NaN	1.927	0.937	0.679	NaN	NaN	NaN	1.884	0.729	0.727	1.897	0.505	0.64	1.889	0.408	0.639	1.863	0.257	0.676	1.85	0.082	0.59	1.949	0.025	0.659	1.935	0.953	0.369	1.823	0.891	0.33	1.914	0.736	0.28	NaN	NaN	NaN	1.937	0.45	0.303	1.855	0.362	0.23	1.741	0.19	0.271
870	4.35	NaN	NaN	NaN	1.93	0.937	0.679	NaN	NaN	NaN	1.885	0.729	0.727	1.898	0.505	0.64	1.889	0.408	0.639	1.864	0.257	0.676	1.85	0.082	0.59	1.949	0.025	0.659	1.94	0.953	0.37	1.828	0.891	0.33	1.92	0.736	0.28	1.984	0.526	0.327	1.945	0.45	0.304	1.865	0.36	0.23	1.755	0.185	0.27
871	4.355	NaN	NaN	NaN	1.932	0.937	0.68	NaN	NaN	NaN	1.887	0.728	0.727	1.9	0.505	0.64	1.89	0.408	0.639	1.864	0.257	0.676	1.851	0.082	0.59	1.949	0.025	0.659	1.944	0.953	0.371	1.833	0.891	0.33	1.926	0.737	0.281	1.988	0.527	0.328	1.952	0.449	0.306	1.874	0.358	0.231	1.769	0.18	0.268
872	4.36	NaN	NaN	NaN	1.934	0.937	0.681	NaN	NaN	NaN	1.889	0.729	0.727	1.901	0.505	0.64	1.892	0.407	0.639	1.865	0.257	0.676	1.851	0.082	0.59	1.949	0.025	0.659	1.948	0.953	0.372	1.837	0.892	0.33	1.931	0.738	0.281	1.993	0.527	0.33	1.959	0.45	0.307	1.885	0.355	0.23	1.783	0.175	0.267
873	4.365	NaN	NaN	NaN	NaN	NaN	NaN	1.872	0.877	0.689	1.891	0.729	0.727	1.902	0.505	0.64	1.893	0.407	0.639	1.865	0.258	0.676	1.851	0.082	0.59	1.95	0.025	0.659	1.953	0.953	0.373	1.842	0.892	0.33	1.937	0.738	0.282	1.996	0.527	0.331	1.966	0.449	0.308	1.896	0.352	0.231	1.797	0.17	0.266
874	4.37	NaN	NaN	NaN	NaN	NaN	NaN	1.874	0.877	0.689	1.893	0.73	0.727	1.905	0.506	0.64	1.894	0.407	0.639	1.866	0.258	0.676	1.851	0.082	0.59	1.95	0.025	0.659	1.957	0.953	0.374	1.847	0.892	0.33	1.942	0.738	0.283	NaN	NaN	NaN	1.972	0.448	0.308	1.908	0.349	0.231	1.811	0.166	0.265
875	4.375	NaN	NaN	NaN	NaN	NaN	NaN	1.876	0.877	0.689	1.895	0.73	0.727	1.907	0.507	0.641	1.896	0.407	0.639	1.866	0.258	0.676	1.851	0.082	0.59	1.95	0.025	0.659	1.961	0.954	0.375	1.851	0.893	0.33	1.947	0.738	0.284	2.009	0.53	0.334	1.981	0.448	0.309	1.918	0.346	0.231	1.825	0.161	0.264
876	4.38	NaN	NaN	NaN	NaN	NaN	NaN	1.877	0.877	0.689	1.896	0.73	0.727	1.908	0.506	0.641	1.897	0.407	0.639	1.867	0.259	0.676	1.851	0.082	0.59	1.95	0.025	0.659	1.965	0.953	0.375	1.856	0.893	0.33	1.951	0.738	0.285	2.011	0.529	0.335	1.989	0.447	0.31	1.931	0.343	0.231	1.839	0.157	0.263
877	4.385	NaN	NaN	NaN	1.946	0.936	0.684	NaN	NaN	NaN	1.897	0.729	0.727	1.91	0.507	0.641	1.898	0.407	0.639	1.867	0.259	0.676	1.851	0.083	0.59	1.95	0.025	0.659	1.969	0.953	0.376	1.86	0.892	0.33	1.954	0.738	0.286	NaN	NaN	NaN	1.995	0.446	0.311	1.942	0.34	0.231	1.854	0.152	0.263
878	4.39	NaN	NaN	NaN	1.947	0.936	0.684	1.84	0.89	0.701	1.899	0.729	0.726	1.911	0.506	0.641	1.899	0.406	0.638	1.868	0.259	0.676	1.851	0.083	0.59	1.95	0.025	0.659	1.973	0.953	0.376	1.865	0.892	0.33	NaN	NaN	NaN	NaN	NaN	NaN	2.002	0.445	0.312	1.953	0.337	0.231	1.868	0.148	0.262
879	4.395	NaN	NaN	NaN	1.949	0.935	0.684	1.841	0.89	0.701	1.901	0.729	0.726	1.912	0.505	0.64	1.9	0.406	0.637	1.871	0.258	0.676	1.851	0.083	0.59	1.95	0.025	0.659	1.977	0.953	0.377	1.869	0.892	0.33	1.97	0.739	0.287	NaN	NaN	NaN	2.009	0.445	0.313	1.964	0.335	0.231	1.883	0.143	0.262
880	4.4	NaN	NaN	NaN	1.951	0.935	0.684	1.842	0.89	0.701	1.904	0.73	0.727	1.914	0.505	0.64	1.902	0.406	0.637	1.873	0.257	0.676	1.851	0.083	0.59	1.95	0.025	0.659	1.982	0.952	0.378	1.874	0.893	0.33	1.974	0.738	0.288	NaN	NaN	NaN	2.015	0.444	0.314	1.974	0.333	0.231	1.898	0.14	0.261
881	4.405	NaN	NaN	NaN	1.952	0.935	0.685	NaN	NaN	NaN	1.905	0.73	0.727	1.914	0.503	0.639	1.903	0.406	0.638	1.873	0.257	0.675	1.851	0.083	0.59	1.95	0.025	0.659	1.985	0.952	0.378	1.878	0.892	0.33	1.977	0.738	0.288	2.043	0.534	0.344	2.021	0.443	0.315	1.984	0.332	0.232	1.913	0.136	0.261
882	4.41	NaN	NaN	NaN	1.954	0.934	0.685	NaN	NaN	NaN	1.906	0.729	0.726	1.916	0.503	0.639	1.904	0.406	0.638	1.874	0.257	0.675	1.851	0.083	0.59	1.95	0.025	0.659	1.99	0.952	0.379	1.882	0.892	0.329	1.981	0.737	0.289	2.046	0.533	0.344	2.027	0.443	0.316	1.993	0.331	0.232	1.927	0.133	0.261
883	4.415	NaN	NaN	NaN	1.955	0.934	0.685	NaN	NaN	NaN	1.907	0.729	0.726	1.917	0.503	0.638	1.906	0.405	0.638	1.875	0.257	0.675	1.851	0.083	0.59	1.95	0.025	0.659	1.994	0.951	0.379	1.887	0.892	0.329	1.985	0.737	0.29	2.049	0.532	0.346	2.033	0.443	0.317	2.004	0.329	0.233	1.943	0.13	0.261
884	4.42	NaN	NaN	NaN	1.957	0.933	0.686	1.867	0.888	0.704	1.909	0.729	0.726	1.918	0.502	0.638	1.907	0.405	0.638	1.875	0.256	0.675	1.851	0.083	0.59	1.95	0.025	0.659	1.998	0.951	0.38	1.891	0.892	0.329	1.989	0.736	0.291	2.053	0.531	0.347	2.039	0.443	0.318	2.014	0.328	0.234	1.958	0.127	0.261
885	4.425	NaN	NaN	NaN	1.959	0.933	0.686	1.867	0.888	0.704	1.91	0.729	0.726	1.92	0.502	0.638	1.908	0.405	0.638	1.876	0.256	0.675	1.851	0.083	0.59	1.95	0.025	0.659	2.002	0.95	0.381	1.896	0.891	0.329	1.993	0.735	0.292	2.056	0.531	0.348	2.044	0.442	0.319	2.024	0.327	0.235	1.973	0.124	0.261
886	4.43	NaN	NaN	NaN	1.961	0.933	0.687	1.867	0.888	0.704	1.912	0.729	0.726	1.921	0.502	0.64	1.909	0.405	0.638	1.876	0.256	0.676	1.851	0.083	0.59	1.95	0.025	0.659	2.006	0.949	0.381	1.901	0.89	0.328	1.998	0.734	0.293	2.06	0.53	0.349	2.05	0.442	0.321	2.035	0.326	0.236	1.988	0.122	0.262
887	4.435	NaN	NaN	NaN	1.963	0.933	0.687	1.864	0.889	0.703	1.913	0.728	0.726	1.923	0.502	0.639	1.91	0.404	0.638	1.877	0.256	0.676	1.851	0.083	0.59	1.95	0.024	0.659	2.01	0.949	0.382	1.905	0.889	0.328	2.002	0.734	0.294	2.063	0.529	0.35	2.056	0.442	0.322	2.046	0.325	0.238	2.003	0.12	0.261
888	4.44	NaN	NaN	NaN	1.964	0.933	0.687	1.861	0.89	0.701	1.915	0.728	0.726	1.924	0.502	0.639	1.912	0.405	0.638	1.877	0.256	0.676	1.851	0.083	0.589	1.952	0.024	0.658	2.015	0.948	0.383	1.909	0.889	0.329	2.006	0.733	0.294	2.066	0.529	0.352	2.06	0.441	0.323	2.057	0.324	0.24	2.017	0.118	0.262
889	4.445	NaN	NaN	NaN	1.966	0.932	0.688	1.865	0.89	0.701	1.916	0.728	0.726	1.926	0.502	0.639	1.913	0.405	0.638	1.879	0.256	0.675	1.851	0.083	0.589	1.956	0.022	0.657	2.019	0.947	0.384	1.913	0.888	0.329	2.01	0.732	0.295	2.07	0.529	0.353	2.066	0.441	0.324	2.067	0.324	0.242	2.031	0.116	0.264
890	4.45	NaN	NaN	NaN	1.967	0.932	0.688	1.861	0.89	0.699	1.917	0.728	0.726	1.927	0.502	0.639	1.915	0.405	0.638	1.88	0.256	0.675	1.851	0.083	0.59	1.957	0.022	0.657	2.023	0.947	0.385	1.918	0.888	0.329	2.015	0.732	0.296	2.073	0.528	0.354	2.072	0.441	0.326	2.079	0.323	0.243	2.045	0.114	0.265
891	4.455	NaN	NaN	NaN	1.968	0.931	0.688	1.861	0.89	0.698	1.919	0.727	0.726	1.929	0.502	0.638	1.916	0.405	0.638	1.881	0.256	0.675	1.851	0.083	0.59	1.957	0.022	0.657	2.027	0.946	0.386	1.923	0.888	0.329	2.018	0.732	0.297	2.077	0.527	0.355	2.078	0.441	0.328	2.09	0.323	0.246	2.058	0.113	0.266
892	4.46	NaN	NaN	NaN	1.97	0.931	0.689	1.861	0.89	0.698	1.919	0.727	0.725	1.931	0.502	0.638	1.917	0.404	0.638	1.882	0.256	0.675	1.851	0.083	0.589	1.957	0.022	0.657	2.031	0.945	0.387	1.927	0.887	0.33	2.023	0.731	0.297	2.081	0.526	0.356	2.084	0.44	0.329	2.101	0.322	0.248	2.072	0.114	0.27
893	4.465	NaN	NaN	NaN	1.971	0.931	0.689	1.861	0.89	0.697	1.921	0.726	0.725	1.933	0.502	0.638	1.919	0.404	0.638	1.883	0.256	0.675	1.851	0.083	0.589	1.957	0.022	0.657	2.035	0.944	0.388	1.931	0.886	0.33	2.027	0.731	0.297	2.084	0.525	0.357	2.09	0.439	0.33	2.112	0.322	0.251	2.085	0.112	0.273
894	4.47	NaN	NaN	NaN	1.973	0.931	0.69	1.863	0.89	0.697	1.922	0.726	0.725	1.934	0.502	0.638	1.92	0.404	0.637	1.883	0.256	0.675	1.851	0.083	0.589	1.957	0.022	0.657	2.039	0.943	0.389	1.936	0.886	0.33	2.033	0.731	0.298	2.086	0.525	0.358	2.096	0.439	0.332	2.123	0.322	0.254	2.097	0.112	0.275
895	4.475	NaN	NaN	NaN	1.975	0.932	0.69	1.864	0.891	0.697	1.925	0.727	0.725	1.936	0.502	0.638	1.921	0.404	0.637	1.884	0.256	0.675	1.852	0.083	0.589	1.957	0.022	0.657	2.043	0.942	0.39	1.941	0.886	0.329	2.038	0.731	0.299	NaN	NaN	NaN	2.102	0.439	0.334	2.133	0.322	0.257	2.109	0.111	0.277
896	4.48	NaN	NaN	NaN	1.978	0.932	0.69	1.866	0.891	0.696	1.926	0.727	0.725	1.937	0.502	0.638	1.922	0.403	0.637	1.885	0.255	0.675	1.852	0.083	0.589	1.957	0.021	0.657	2.047	0.942	0.391	1.945	0.886	0.33	2.043	0.731	0.3	2.095	0.523	0.36	2.108	0.439	0.336	2.144	0.322	0.261	2.12	0.111	0.28
897	4.485	NaN	NaN	NaN	1.977	0.931	0.69	1.872	0.89	0.697	1.927	0.727	0.725	1.939	0.501	0.638	1.923	0.403	0.637	1.886	0.255	0.676	1.852	0.083	0.589	1.957	0.021	0.657	2.051	0.941	0.392	1.949	0.885	0.33	2.048	0.731	0.301	NaN	NaN	NaN	2.113	0.438	0.337	2.154	0.322	0.264	2.131	0.111	0.283
898	4.49	NaN	NaN	NaN	1.973	0.926	0.691	1.881	0.889	0.699	1.928	0.727	0.724	1.94	0.501	0.638	1.924	0.403	0.637	1.887	0.255	0.676	1.852	0.083	0.589	1.957	0.021	0.657	2.055	0.94	0.393	1.954	0.885	0.331	2.052	0.73	0.302	NaN	NaN	NaN	2.118	0.437	0.34	2.163	0.323	0.268	2.142	0.111	0.286
899	4.495	NaN	NaN	NaN	1.973	0.924	0.692	1.878	0.89	0.697	1.929	0.726	0.724	1.941	0.501	0.638	1.925	0.403	0.637	1.887	0.255	0.675	1.852	0.083	0.589	1.957	0.021	0.657	2.059	0.939	0.394	1.959	0.885	0.33	2.059	0.731	0.302	NaN	NaN	NaN	2.122	0.438	0.342	2.172	0.323	0.271	2.15	0.111	0.289
900	4.5	NaN	NaN	NaN	1.973	0.924	0.692	1.872	0.889	0.694	1.93	0.726	0.724	1.942	0.501	0.638	1.927	0.403	0.637	1.887	0.256	0.675	1.852	0.083	0.589	1.957	0.021	0.657	2.063	0.939	0.395	1.963	0.884	0.33	2.063	0.731	0.303	2.113	0.521	0.365	NaN	NaN	NaN	2.18	0.323	0.275	NaN	NaN	NaN
901	4.505	NaN	NaN	NaN	1.974	0.923	0.692	1.872	0.89	0.693	1.931	0.727	0.724	1.943	0.5	0.638	1.928	0.403	0.637	1.887	0.256	0.675	1.852	0.083	0.589	1.957	0.021	0.657	2.067	0.938	0.397	1.967	0.883	0.331	2.069	0.731	0.304	2.115	0.521	0.366	NaN	NaN	NaN	2.188	0.323	0.278	2.177	0.111	0.298
902	4.51	NaN	NaN	NaN	1.974	0.923	0.692	1.874	0.891	0.693	1.933	0.727	0.724	1.944	0.5	0.638	1.928	0.402	0.637	1.887	0.256	0.674	1.852	0.083	0.589	1.957	0.021	0.657	2.071	0.937	0.397	1.972	0.883	0.33	2.075	0.731	0.305	NaN	NaN	NaN	NaN	NaN	NaN	2.195	0.324	0.282	2.183	0.111	0.302
903	4.515	NaN	NaN	NaN	1.975	0.923	0.692	1.874	0.892	0.692	1.934	0.727	0.724	1.945	0.5	0.638	1.929	0.402	0.637	1.888	0.256	0.674	1.853	0.083	0.589	1.957	0.021	0.657	2.075	0.937	0.398	1.977	0.882	0.33	2.081	0.731	0.307	NaN	NaN	NaN	NaN	NaN	NaN	2.202	0.324	0.285	2.19	0.109	0.304
904	4.52	NaN	NaN	NaN	1.976	0.923	0.692	1.875	0.892	0.691	1.935	0.727	0.724	1.946	0.5	0.638	1.93	0.402	0.637	1.889	0.257	0.674	1.853	0.083	0.589	1.957	0.021	0.657	2.079	0.936	0.4	1.981	0.882	0.33	2.087	0.731	0.308	NaN	NaN	NaN	NaN	NaN	NaN	2.209	0.324	0.288	NaN	NaN	NaN
905	4.525	NaN	NaN	NaN	1.976	0.923	0.692	1.875	0.892	0.69	1.935	0.727	0.723	1.947	0.499	0.638	1.931	0.402	0.637	1.889	0.257	0.674	1.853	0.083	0.588	1.957	0.021	0.657	2.084	0.936	0.401	1.986	0.881	0.33	2.093	0.731	0.31	NaN	NaN	NaN	NaN	NaN	NaN	2.216	0.324	0.291	NaN	NaN	NaN
906	4.53	NaN	NaN	NaN	1.977	0.922	0.692	1.876	0.892	0.688	1.936	0.727	0.723	1.948	0.498	0.638	1.931	0.401	0.638	1.89	0.257	0.674	1.853	0.083	0.588	1.957	0.021	0.658	2.088	0.936	0.402	1.991	0.881	0.329	2.098	0.731	0.311	NaN	NaN	NaN	NaN	NaN	NaN	2.222	0.325	0.294	NaN	NaN	NaN
907	4.535	NaN	NaN	NaN	1.978	0.922	0.692	1.877	0.892	0.687	1.936	0.727	0.723	1.949	0.498	0.638	1.932	0.401	0.637	1.89	0.257	0.674	1.853	0.084	0.588	1.957	0.021	0.657	2.093	0.935	0.403	1.997	0.881	0.329	2.103	0.731	0.313	NaN	NaN	NaN	NaN	NaN	NaN	2.227	0.324	0.296	NaN	NaN	NaN
908	4.54	NaN	NaN	NaN	1.978	0.922	0.692	1.878	0.893	0.687	1.936	0.726	0.721	1.95	0.498	0.637	1.934	0.401	0.636	1.89	0.257	0.674	1.853	0.084	0.588	1.957	0.021	0.657	2.097	0.935	0.404	2.001	0.88	0.329	2.108	0.731	0.315	NaN	NaN	NaN	NaN	NaN	NaN	2.23	0.324	0.298	NaN	NaN	NaN
909	4.545	NaN	NaN	NaN	1.979	0.922	0.691	1.878	0.893	0.685	1.936	0.725	0.72	1.951	0.498	0.636	1.935	0.401	0.636	1.891	0.257	0.673	1.853	0.084	0.588	1.957	0.021	0.658	2.101	0.934	0.406	2.005	0.88	0.33	2.113	0.731	0.317	NaN	NaN	NaN	2.041	0.396	0.248	NaN	NaN	NaN	NaN	NaN	NaN
910	4.55	NaN	NaN	NaN	1.979	0.922	0.691	1.879	0.893	0.683	1.936	0.725	0.719	1.953	0.498	0.636	1.936	0.401	0.635	1.891	0.257	0.673	1.853	0.084	0.588	1.957	0.021	0.658	2.105	0.934	0.407	2.01	0.879	0.33	2.118	0.731	0.318	NaN	NaN	NaN	2.044	0.397	0.25	NaN	NaN	NaN	NaN	NaN	NaN
911	4.555	NaN	NaN	NaN	1.98	0.922	0.691	1.879	0.893	0.682	1.937	0.725	0.719	1.954	0.498	0.635	1.937	0.401	0.634	1.891	0.257	0.673	1.854	0.084	0.588	1.957	0.02	0.658	2.109	0.933	0.408	2.014	0.878	0.33	2.122	0.73	0.319	NaN	NaN	NaN	2.047	0.397	0.252	NaN	NaN	NaN	NaN	NaN	NaN
912	4.56	NaN	NaN	NaN	1.981	0.921	0.691	1.88	0.893	0.68	1.937	0.726	0.719	1.955	0.498	0.635	1.938	0.401	0.634	1.891	0.257	0.673	1.854	0.084	0.588	1.957	0.02	0.658	2.113	0.933	0.409	2.019	0.878	0.331	2.127	0.73	0.32	NaN	NaN	NaN	NaN	NaN	NaN	2.254	0.321	0.313	NaN	NaN	NaN
913	4.565	NaN	NaN	NaN	1.981	0.921	0.691	1.88	0.893	0.679	1.937	0.726	0.718	1.956	0.498	0.635	1.938	0.401	0.634	1.891	0.257	0.672	1.854	0.084	0.588	1.957	0.021	0.657	2.117	0.932	0.411	2.024	0.878	0.332	2.131	0.73	0.322	NaN	NaN	NaN	NaN	NaN	NaN	2.257	0.32	0.315	NaN	NaN	NaN
914	4.57	NaN	NaN	NaN	1.981	0.921	0.69	1.881	0.893	0.677	1.937	0.725	0.716	1.956	0.498	0.634	1.939	0.401	0.634	1.892	0.257	0.672	1.855	0.083	0.588	1.957	0.022	0.658	2.121	0.931	0.412	2.029	0.878	0.331	2.136	0.729	0.323	NaN	NaN	NaN	NaN	NaN	NaN	2.262	0.32	0.318	NaN	NaN	NaN
915	4.575	NaN	NaN	NaN	1.982	0.921	0.69	1.883	0.893	0.676	1.937	0.725	0.715	1.957	0.498	0.634	1.94	0.401	0.633	1.892	0.257	0.672	1.856	0.082	0.589	1.957	0.021	0.658	2.125	0.931	0.413	2.035	0.878	0.331	2.141	0.729	0.324	NaN	NaN	NaN	NaN	NaN	NaN	2.266	0.32	0.321	NaN	NaN	NaN
916	4.58	NaN	NaN	NaN	1.983	0.921	0.689	1.884	0.893	0.674	1.937	0.725	0.714	1.958	0.498	0.633	1.941	0.401	0.633	1.892	0.258	0.672	1.857	0.082	0.589	1.957	0.022	0.657	2.129	0.931	0.414	2.04	0.877	0.331	2.146	0.729	0.325	NaN	NaN	NaN	NaN	NaN	NaN	2.269	0.319	0.325	NaN	NaN	NaN
917	4.585	NaN	NaN	NaN	1.984	0.921	0.689	1.884	0.893	0.672	1.937	0.725	0.713	1.959	0.498	0.633	1.941	0.401	0.633	1.892	0.258	0.671	1.857	0.082	0.589	1.958	0.022	0.657	2.133	0.93	0.415	2.046	0.876	0.331	2.151	0.728	0.326	NaN	NaN	NaN	NaN	NaN	NaN	2.273	0.317	0.328	NaN	NaN	NaN
918	4.59	NaN	NaN	NaN	1.984	0.921	0.689	1.884	0.892	0.669	1.938	0.725	0.712	1.961	0.499	0.632	1.942	0.401	0.633	1.892	0.258	0.671	1.856	0.083	0.588	1.958	0.022	0.657	2.137	0.929	0.417	2.052	0.876	0.331	2.156	0.727	0.327	NaN	NaN	NaN	NaN	NaN	NaN	2.276	0.316	0.331	NaN	NaN	NaN
919	4.595	NaN	NaN	NaN	1.985	0.921	0.688	1.887	0.892	0.668	1.938	0.726	0.712	1.963	0.501	0.632	1.943	0.401	0.632	1.893	0.258	0.67	1.854	0.084	0.587	1.958	0.022	0.657	2.141	0.929	0.418	2.057	0.877	0.331	2.159	0.726	0.328	NaN	NaN	NaN	NaN	NaN	NaN	2.279	0.315	0.334	NaN	NaN	NaN
920	4.6	NaN	NaN	NaN	1.985	0.921	0.688	1.896	0.89	0.668	1.938	0.726	0.71	1.964	0.5	0.632	1.944	0.402	0.632	1.893	0.259	0.67	1.853	0.085	0.587	1.958	0.022	0.657	2.145	0.929	0.419	2.062	0.876	0.331	2.163	0.726	0.33	NaN	NaN	NaN	NaN	NaN	NaN	2.282	0.314	0.338	NaN	NaN	NaN
921	4.605	NaN	NaN	NaN	NaN	NaN	NaN	1.897	0.89	0.666	1.939	0.726	0.708	1.963	0.499	0.63	1.945	0.402	0.631	1.893	0.259	0.67	1.853	0.085	0.586	1.958	0.022	0.657	2.149	0.928	0.42	2.066	0.875	0.331	2.167	0.725	0.331	NaN	NaN	NaN	NaN	NaN	NaN	2.284	0.312	0.34	NaN	NaN	NaN
922	4.61	NaN	NaN	NaN	NaN	NaN	NaN	1.89	0.892	0.661	1.938	0.726	0.707	1.964	0.498	0.63	1.946	0.402	0.63	1.894	0.26	0.669	1.852	0.085	0.586	1.957	0.022	0.657	2.153	0.927	0.422	2.071	0.874	0.331	2.172	0.724	0.332	NaN	NaN	NaN	NaN	NaN	NaN	2.286	0.31	0.342	NaN	NaN	NaN
923	4.615	NaN	NaN	NaN	1.988	0.921	0.682	1.891	0.892	0.658	1.938	0.726	0.705	1.965	0.497	0.63	1.947	0.402	0.63	1.894	0.26	0.669	1.852	0.085	0.585	1.957	0.022	0.657	2.157	0.926	0.423	2.077	0.873	0.331	2.177	0.724	0.333	NaN	NaN	NaN	NaN	NaN	NaN	NaN	NaN	NaN	NaN	NaN	NaN
924	4.62	NaN	NaN	NaN	1.989	0.921	0.681	1.898	0.891	0.658	1.938	0.726	0.703	1.966	0.497	0.629	1.948	0.403	0.629	1.894	0.26	0.668	1.852	0.085	0.585	1.958	0.022	0.657	2.161	0.926	0.424	2.082	0.873	0.331	2.183	0.722	0.334	NaN	NaN	NaN	NaN	NaN	NaN	NaN	NaN	NaN	NaN	NaN	NaN
925	4.625	NaN	NaN	NaN	1.989	0.922	0.68	1.902	0.891	0.656	1.939	0.726	0.702	1.967	0.498	0.628	1.949	0.403	0.629	1.893	0.26	0.667	1.852	0.085	0.585	1.958	0.022	0.657	2.165	0.925	0.425	2.087	0.872	0.332	2.186	0.72	0.334	NaN	NaN	NaN	NaN	NaN	NaN	NaN	NaN	NaN	NaN	NaN	NaN
926	4.63	NaN	NaN	NaN	1.99	0.921	0.679	1.901	0.891	0.652	1.94	0.727	0.701	1.968	0.497	0.628	1.95	0.403	0.629	1.894	0.261	0.666	1.852	0.085	0.585	1.957	0.022	0.657	2.169	0.924	0.427	2.093	0.872	0.332	2.191	0.718	0.336	NaN	NaN	NaN	NaN	NaN	NaN	NaN	NaN	NaN	NaN	NaN	NaN
927	4.635	NaN	NaN	NaN	1.989	0.921	0.678	1.892	0.893	0.648	1.94	0.727	0.699	1.97	0.497	0.627	1.95	0.402	0.628	1.895	0.262	0.666	1.852	0.085	0.585	1.957	0.022	0.657	2.174	0.923	0.428	2.097	0.871	0.332	2.194	0.717	0.337	NaN	NaN	NaN	NaN	NaN	NaN	NaN	NaN	NaN	NaN	NaN	NaN
928	4.64	NaN	NaN	NaN	1.989	0.92	0.676	1.894	0.892	0.646	1.939	0.726	0.697	1.972	0.498	0.627	1.951	0.401	0.628	1.895	0.263	0.666	1.852	0.086	0.584	1.957	0.022	0.657	2.178	0.923	0.429	2.102	0.87	0.332	2.198	0.715	0.339	NaN	NaN	NaN	NaN	NaN	NaN	NaN	NaN	NaN	NaN	NaN	NaN
929	4.645	NaN	NaN	NaN	1.989	0.919	0.675	1.903	0.891	0.645	1.94	0.726	0.696	1.973	0.497	0.626	1.952	0.401	0.627	1.895	0.263	0.665	1.852	0.086	0.583	1.957	0.023	0.657	2.181	0.922	0.43	2.107	0.869	0.333	2.203	0.714	0.341	NaN	NaN	NaN	NaN	NaN	NaN	NaN	NaN	NaN	NaN	NaN	NaN
930	4.65	NaN	NaN	NaN	1.99	0.919	0.674	1.902	0.891	0.642	1.939	0.726	0.694	1.973	0.496	0.625	1.953	0.401	0.626	1.895	0.262	0.664	1.853	0.086	0.583	1.957	0.022	0.658	2.185	0.921	0.432	2.113	0.869	0.333	2.208	0.714	0.342	NaN	NaN	NaN	NaN	NaN	NaN	NaN	NaN	NaN	NaN	NaN	NaN
931	4.655	NaN	NaN	NaN	1.992	0.92	0.673	1.895	0.893	0.637	1.94	0.725	0.691	1.974	0.496	0.624	1.955	0.401	0.625	1.895	0.262	0.663	1.853	0.087	0.582	1.956	0.021	0.658	2.189	0.92	0.433	2.118	0.868	0.333	2.212	0.714	0.344	NaN	NaN	NaN	NaN	NaN	NaN	NaN	NaN	NaN	NaN	NaN	NaN
932	4.66	NaN	NaN	NaN	1.995	0.922	0.671	1.893	0.893	0.633	1.941	0.726	0.69	1.976	0.497	0.623	1.956	0.401	0.624	1.895	0.262	0.662	1.853	0.087	0.582	1.956	0.021	0.658	2.193	0.919	0.434	2.123	0.868	0.334	2.216	0.714	0.345	NaN	NaN	NaN	NaN	NaN	NaN	NaN	NaN	NaN	NaN	NaN	NaN
933	4.665	NaN	NaN	NaN	1.993	0.919	0.669	1.899	0.892	0.632	1.942	0.726	0.689	1.977	0.496	0.622	1.957	0.401	0.624	1.895	0.263	0.661	1.853	0.088	0.581	1.956	0.021	0.658	2.196	0.919	0.436	2.128	0.868	0.334	2.22	0.714	0.347	NaN	NaN	NaN	NaN	NaN	NaN	NaN	NaN	NaN	NaN	NaN	NaN
934	4.67	NaN	NaN	NaN	1.993	0.919	0.667	1.903	0.891	0.63	1.942	0.726	0.687	1.979	0.496	0.621	1.958	0.401	0.623	1.896	0.263	0.66	1.853	0.088	0.581	1.956	0.022	0.657	2.2	0.918	0.437	2.133	0.868	0.334	2.224	0.713	0.348	NaN	NaN	NaN	NaN	NaN	NaN	NaN	NaN	NaN	NaN	NaN	NaN
935	4.675	NaN	NaN	NaN	1.994	0.92	0.665	1.898	0.892	0.626	1.942	0.726	0.685	1.98	0.495	0.621	1.959	0.402	0.622	1.896	0.263	0.659	1.854	0.088	0.58	1.955	0.023	0.657	2.203	0.918	0.439	2.138	0.868	0.335	2.226	0.713	0.349	NaN	NaN	NaN	NaN	NaN	NaN	NaN	NaN	NaN	NaN	NaN	NaN
936	4.68	NaN	NaN	NaN	1.994	0.919	0.664	1.898	0.892	0.622	1.942	0.725	0.683	1.981	0.495	0.62	1.961	0.402	0.622	1.897	0.264	0.659	1.854	0.089	0.579	1.951	0.024	0.658	2.207	0.917	0.44	2.143	0.869	0.335	2.228	0.712	0.35	NaN	NaN	NaN	NaN	NaN	NaN	NaN	NaN	NaN	NaN	NaN	NaN
937	4.685	NaN	NaN	NaN	1.994	0.918	0.662	1.899	0.891	0.619	1.942	0.725	0.681	1.983	0.495	0.619	1.963	0.403	0.621	1.897	0.264	0.658	1.854	0.089	0.577	1.95	0.024	0.659	2.21	0.917	0.441	2.147	0.869	0.335	2.234	0.712	0.351	NaN	NaN	NaN	NaN	NaN	NaN	NaN	NaN	NaN	NaN	NaN	NaN
938	4.69	NaN	NaN	NaN	1.994	0.918	0.661	1.903	0.89	0.618	1.942	0.725	0.679	1.985	0.495	0.618	1.963	0.403	0.62	1.896	0.265	0.657	1.855	0.088	0.576	1.949	0.025	0.659	2.213	0.917	0.443	2.151	0.87	0.336	2.238	0.712	0.352	NaN	NaN	NaN	NaN	NaN	NaN	NaN	NaN	NaN	NaN	NaN	NaN
939	4.695	NaN	NaN	NaN	1.995	0.917	0.659	1.911	0.889	0.617	1.942	0.725	0.678	1.986	0.497	0.617	1.964	0.402	0.62	1.897	0.266	0.655	1.856	0.088	0.576	1.949	0.025	0.659	2.216	0.917	0.444	2.155	0.869	0.336	2.244	0.714	0.353	NaN	NaN	NaN	NaN	NaN	NaN	NaN	NaN	NaN	NaN	NaN	NaN
940	4.7	NaN	NaN	NaN	1.995	0.917	0.658	1.91	0.889	0.613	1.944	0.726	0.676	1.986	0.498	0.616	1.965	0.402	0.619	1.898	0.267	0.654	1.855	0.089	0.574	1.949	0.025	0.659	2.218	0.917	0.444	2.152	0.861	0.335	2.247	0.715	0.354	NaN	NaN	NaN	NaN	NaN	NaN	NaN	NaN	NaN	NaN	NaN	NaN
941	4.705	NaN	NaN	NaN	1.995	0.916	0.656	1.905	0.89	0.609	1.944	0.726	0.674	1.987	0.498	0.614	1.965	0.402	0.618	1.897	0.267	0.653	1.854	0.09	0.572	1.952	0.024	0.658	NaN	NaN	NaN	2.137	0.841	0.333	NaN	NaN	NaN	NaN	NaN	NaN	NaN	NaN	NaN	NaN	NaN	NaN	NaN	NaN	NaN
942	4.71	NaN	NaN	NaN	1.997	0.917	0.654	1.905	0.89	0.606	1.943	0.726	0.672	1.987	0.497	0.613	1.966	0.403	0.617	1.897	0.268	0.652	1.855	0.091	0.571	1.958	0.021	0.656	NaN	NaN	NaN	2.136	0.836	0.332	NaN	NaN	NaN	NaN	NaN	NaN	NaN	NaN	NaN	NaN	NaN	NaN	NaN	NaN	NaN
943	4.715	NaN	NaN	NaN	2	0.918	0.651	1.906	0.89	0.603	1.942	0.726	0.67	1.987	0.497	0.613	1.966	0.403	0.616	1.897	0.268	0.65	1.856	0.091	0.569	1.957	0.021	0.655	NaN	NaN	NaN	2.137	0.834	0.332	NaN	NaN	NaN	NaN	NaN	NaN	NaN	NaN	NaN	NaN	NaN	NaN	NaN	NaN	NaN
944	4.72	NaN	NaN	NaN	2.001	0.919	0.65	1.908	0.89	0.6	1.944	0.726	0.668	1.988	0.497	0.612	1.966	0.402	0.614	1.896	0.269	0.648	1.856	0.09	0.567	1.954	0.023	0.653	NaN	NaN	NaN	2.149	0.843	0.333	NaN	NaN	NaN	NaN	NaN	NaN	NaN	NaN	NaN	NaN	NaN	NaN	NaN	NaN	NaN
945	4.725	NaN	NaN	NaN	2.002	0.92	0.649	1.908	0.891	0.597	1.946	0.727	0.666	1.989	0.497	0.611	1.967	0.403	0.613	1.896	0.269	0.646	1.856	0.092	0.565	1.952	0.023	0.651	2.236	0.918	0.449	2.18	0.871	0.335	NaN	NaN	NaN	NaN	NaN	NaN	NaN	NaN	NaN	NaN	NaN	NaN	NaN	NaN	NaN
946	4.73	NaN	NaN	NaN	2.004	0.922	0.649	1.913	0.89	0.595	1.946	0.727	0.663	1.99	0.497	0.61	1.968	0.404	0.612	1.895	0.269	0.644	1.857	0.093	0.562	1.952	0.023	0.651	2.238	0.918	0.449	NaN	NaN	NaN	2.265	0.714	0.359	NaN	NaN	NaN	NaN	NaN	NaN	NaN	NaN	NaN	NaN	NaN	NaN
947	4.735	NaN	NaN	NaN	2.006	0.922	0.647	1.92	0.89	0.594	1.945	0.727	0.661	1.99	0.497	0.609	1.968	0.405	0.611	1.895	0.27	0.642	1.857	0.093	0.56	1.951	0.022	0.652	NaN	NaN	NaN	NaN	NaN	NaN	2.267	0.714	0.359	NaN	NaN	NaN	NaN	NaN	NaN	NaN	NaN	NaN	NaN	NaN	NaN
948	4.74	NaN	NaN	NaN	2.005	0.922	0.645	1.919	0.891	0.59	1.945	0.728	0.659	1.991	0.498	0.608	1.969	0.406	0.61	1.894	0.271	0.639	1.858	0.094	0.557	1.947	0.023	0.652	NaN	NaN	NaN	NaN	NaN	NaN	2.268	0.715	0.359	NaN	NaN	NaN	NaN	NaN	NaN	NaN	NaN	NaN	NaN	NaN	NaN
949	4.745	NaN	NaN	NaN	2.006	0.922	0.643	1.925	0.89	0.589	1.946	0.728	0.657	1.991	0.499	0.606	1.97	0.407	0.609	1.894	0.272	0.637	1.859	0.094	0.554	1.939	0.025	0.651	NaN	NaN	NaN	NaN	NaN	NaN	NaN	NaN	NaN	NaN	NaN	NaN	NaN	NaN	NaN	NaN	NaN	NaN	NaN	NaN	NaN
950	4.75	NaN	NaN	NaN	2.006	0.922	0.642	1.925	0.891	0.586	1.945	0.728	0.654	1.991	0.5	0.605	1.97	0.408	0.607	1.893	0.273	0.634	1.86	0.095	0.551	1.936	0.026	0.651	NaN	NaN	NaN	NaN	NaN	NaN	NaN	NaN	NaN	NaN	NaN	NaN	NaN	NaN	NaN	NaN	NaN	NaN	NaN	NaN	NaN
951	4.755	NaN	NaN	NaN	2.008	0.923	0.64	1.919	0.893	0.581	1.945	0.729	0.651	1.992	0.501	0.603	1.97	0.408	0.606	1.891	0.274	0.631	1.861	0.095	0.548	1.939	0.024	0.649	NaN	NaN	NaN	NaN	NaN	NaN	NaN	NaN	NaN	NaN	NaN	NaN	NaN	NaN	NaN	NaN	NaN	NaN	NaN	NaN	NaN
952	4.76	NaN	NaN	NaN	2.008	0.922	0.638	1.917	0.894	0.578	1.945	0.73	0.65	1.992	0.502	0.602	1.969	0.408	0.604	1.888	0.276	0.627	1.862	0.096	0.544	1.943	0.022	0.646	NaN	NaN	NaN	NaN	NaN	NaN	NaN	NaN	NaN	NaN	NaN	NaN	NaN	NaN	NaN	NaN	NaN	NaN	NaN	NaN	NaN
953	4.765	NaN	NaN	NaN	2.008	0.922	0.636	1.918	0.894	0.575	1.945	0.731	0.647	1.992	0.502	0.601	1.969	0.408	0.602	1.889	0.276	0.624	1.863	0.097	0.541	1.945	0.021	0.645	NaN	NaN	NaN	NaN	NaN	NaN	NaN	NaN	NaN	NaN	NaN	NaN	NaN	NaN	NaN	NaN	NaN	NaN	NaN	NaN	NaN
954	4.77	NaN	NaN	NaN	2.009	0.923	0.634	1.925	0.894	0.573	1.945	0.732	0.645	1.993	0.503	0.6	1.969	0.408	0.601	1.889	0.277	0.62	1.865	0.098	0.537	1.954	0.018	0.646	NaN	NaN	NaN	NaN	NaN	NaN	NaN	NaN	NaN	NaN	NaN	NaN	NaN	NaN	NaN	NaN	NaN	NaN	NaN	NaN	NaN
955	4.775	NaN	NaN	NaN	2.01	0.924	0.632	1.932	0.894	0.572	1.947	0.733	0.643	1.993	0.503	0.598	1.969	0.41	0.598	1.889	0.278	0.617	1.866	0.098	0.533	NaN	NaN	NaN	NaN	NaN	NaN	NaN	NaN	NaN	2.347	0.779	0.439	NaN	NaN	NaN	NaN	NaN	NaN	NaN	NaN	NaN	NaN	NaN	NaN
956	4.78	NaN	NaN	NaN	2.011	0.925	0.631	1.928	0.897	0.567	1.946	0.734	0.64	1.992	0.503	0.596	1.968	0.41	0.596	1.888	0.278	0.613	1.867	0.098	0.529	1.936	0.025	0.636	NaN	NaN	NaN	NaN	NaN	NaN	2.347	0.778	0.438	NaN	NaN	NaN	NaN	NaN	NaN	NaN	NaN	NaN	NaN	NaN	NaN
957	4.785	NaN	NaN	NaN	2.011	0.926	0.629	1.924	0.897	0.564	1.943	0.735	0.636	1.992	0.503	0.595	1.968	0.411	0.594	1.888	0.279	0.609	1.869	0.098	0.525	1.939	0.022	0.637	NaN	NaN	NaN	NaN	NaN	NaN	NaN	NaN	NaN	NaN	NaN	NaN	NaN	NaN	NaN	NaN	NaN	NaN	NaN	NaN	NaN
958	4.79	NaN	NaN	NaN	2.011	0.926	0.627	1.929	0.897	0.561	1.948	0.734	0.634	1.992	0.504	0.593	1.968	0.412	0.592	1.888	0.279	0.605	1.871	0.099	0.521	1.943	0.019	0.637	NaN	NaN	NaN	NaN	NaN	NaN	NaN	NaN	NaN	NaN	NaN	NaN	NaN	NaN	NaN	NaN	NaN	NaN	NaN	NaN	NaN
959	4.795	NaN	NaN	NaN	2.011	0.926	0.625	1.936	0.896	0.56	1.95	0.734	0.632	1.993	0.505	0.591	1.968	0.413	0.589	1.887	0.28	0.601	1.873	0.1	0.517	1.935	0.022	0.632	NaN	NaN	NaN	NaN	NaN	NaN	NaN	NaN	NaN	NaN	NaN	NaN	NaN	NaN	NaN	NaN	NaN	NaN	NaN	NaN	NaN
960	4.8	NaN	NaN	NaN	2.012	0.927	0.623	1.935	0.898	0.556	1.944	0.735	0.627	1.993	0.506	0.59	1.968	0.413	0.587	1.886	0.28	0.596	1.875	0.1	0.513	1.933	0.021	0.631	NaN	NaN	NaN	NaN	NaN	NaN	NaN	NaN	NaN	NaN	NaN	NaN	NaN	NaN	NaN	NaN	NaN	NaN	NaN	NaN	NaN
961	4.805	NaN	NaN	NaN	2.012	0.928	0.621	1.94	0.898	0.555	1.942	0.737	0.624	1.994	0.508	0.588	1.968	0.414	0.585	1.886	0.281	0.592	1.877	0.1	0.509	1.929	0.023	0.628	NaN	NaN	NaN	NaN	NaN	NaN	NaN	NaN	NaN	NaN	NaN	NaN	NaN	NaN	NaN	NaN	NaN	NaN	NaN	NaN	NaN
962	4.81	NaN	NaN	NaN	2.013	0.929	0.62	1.936	0.9	0.551	1.941	0.738	0.622	1.994	0.509	0.586	1.968	0.415	0.582	1.886	0.282	0.588	1.879	0.1	0.505	1.935	0.022	0.626	NaN	NaN	NaN	NaN	NaN	NaN	NaN	NaN	NaN	NaN	NaN	NaN	NaN	NaN	NaN	NaN	NaN	NaN	NaN	NaN	NaN
963	4.815	NaN	NaN	NaN	2.014	0.929	0.618	1.935	0.901	0.547	1.94	0.738	0.618	1.993	0.509	0.584	1.968	0.414	0.58	1.885	0.282	0.583	1.882	0.101	0.501	1.943	0.017	0.625	NaN	NaN	NaN	NaN	NaN	NaN	NaN	NaN	NaN	NaN	NaN	NaN	NaN	NaN	NaN	NaN	NaN	NaN	NaN	NaN	NaN
964	4.82	NaN	NaN	NaN	2.014	0.93	0.616	1.943	0.899	0.546	1.939	0.738	0.615	1.994	0.51	0.582	1.968	0.415	0.577	1.885	0.282	0.579	1.884	0.101	0.497	1.93	0.022	0.62	NaN	NaN	NaN	NaN	NaN	NaN	NaN	NaN	NaN	NaN	NaN	NaN	NaN	NaN	NaN	NaN	NaN	NaN	NaN	NaN	NaN
965	4.825	NaN	NaN	NaN	2.013	0.929	0.613	1.946	0.899	0.544	1.939	0.739	0.613	1.994	0.51	0.58	1.967	0.415	0.574	1.885	0.282	0.574	1.886	0.102	0.493	1.925	0.024	0.617	NaN	NaN	NaN	NaN	NaN	NaN	NaN	NaN	NaN	NaN	NaN	NaN	NaN	NaN	NaN	NaN	NaN	NaN	NaN	NaN	NaN
966	4.83	NaN	NaN	NaN	2.012	0.93	0.61	1.936	0.901	0.538	1.938	0.74	0.609	1.993	0.51	0.577	1.968	0.416	0.571	1.886	0.283	0.569	1.889	0.101	0.489	NaN	NaN	NaN	NaN	NaN	NaN	NaN	NaN	NaN	NaN	NaN	NaN	NaN	NaN	NaN	NaN	NaN	NaN	NaN	NaN	NaN	NaN	NaN	NaN
967	4.835	NaN	NaN	NaN	2.013	0.931	0.609	1.938	0.901	0.535	1.937	0.74	0.606	1.993	0.51	0.575	1.967	0.416	0.568	1.886	0.283	0.565	1.892	0.101	0.485	1.922	0.027	0.609	NaN	NaN	NaN	NaN	NaN	NaN	NaN	NaN	NaN	NaN	NaN	NaN	NaN	NaN	NaN	NaN	NaN	NaN	NaN	NaN	NaN
968	4.84	NaN	NaN	NaN	2.015	0.931	0.609	1.943	0.901	0.532	1.937	0.74	0.602	1.992	0.509	0.572	1.968	0.417	0.565	1.887	0.284	0.56	1.895	0.101	0.482	1.921	0.027	0.606	NaN	NaN	NaN	NaN	NaN	NaN	NaN	NaN	NaN	NaN	NaN	NaN	NaN	NaN	NaN	NaN	NaN	NaN	NaN	NaN	NaN
969	4.845	NaN	NaN	NaN	NaN	NaN	NaN	1.944	0.902	0.529	1.936	0.741	0.599	1.992	0.509	0.569	1.968	0.417	0.562	1.887	0.284	0.555	1.898	0.101	0.478	1.919	0.026	0.603	NaN	NaN	NaN	NaN	NaN	NaN	NaN	NaN	NaN	NaN	NaN	NaN	NaN	NaN	NaN	NaN	NaN	NaN	NaN	NaN	NaN
970	4.85	NaN	NaN	NaN	NaN	NaN	NaN	1.949	0.903	0.527	1.936	0.741	0.596	1.992	0.51	0.567	1.967	0.417	0.559	1.887	0.284	0.551	1.901	0.101	0.474	1.918	0.025	0.601	NaN	NaN	NaN	NaN	NaN	NaN	NaN	NaN	NaN	NaN	NaN	NaN	NaN	NaN	NaN	NaN	NaN	NaN	NaN	NaN	NaN
971	4.855	NaN	NaN	NaN	NaN	NaN	NaN	1.942	0.905	0.523	1.935	0.741	0.593	1.992	0.511	0.565	1.968	0.418	0.556	1.888	0.284	0.546	1.904	0.101	0.471	NaN	NaN	NaN	NaN	NaN	NaN	NaN	NaN	NaN	NaN	NaN	NaN	NaN	NaN	NaN	NaN	NaN	NaN	NaN	NaN	NaN	NaN	NaN	NaN
972	4.86	NaN	NaN	NaN	NaN	NaN	NaN	1.94	0.906	0.519	1.935	0.742	0.589	1.992	0.511	0.562	1.969	0.418	0.553	1.889	0.285	0.541	1.906	0.101	0.467	1.915	0.026	0.592	NaN	NaN	NaN	NaN	NaN	NaN	NaN	NaN	NaN	NaN	NaN	NaN	NaN	NaN	NaN	NaN	NaN	NaN	NaN	NaN	NaN
973	4.865	NaN	NaN	NaN	NaN	NaN	NaN	1.94	0.905	0.516	1.934	0.742	0.585	1.993	0.511	0.56	1.969	0.418	0.55	1.89	0.285	0.536	1.91	0.1	0.464	1.915	0.026	0.59	NaN	NaN	NaN	NaN	NaN	NaN	NaN	NaN	NaN	NaN	NaN	NaN	NaN	NaN	NaN	NaN	NaN	NaN	NaN	NaN	NaN
974	4.87	NaN	NaN	NaN	NaN	NaN	NaN	1.944	0.905	0.513	1.934	0.742	0.582	1.993	0.512	0.558	1.969	0.418	0.547	1.89	0.285	0.531	1.917	0.098	0.461	1.917	0.024	0.588	NaN	NaN	NaN	NaN	NaN	NaN	NaN	NaN	NaN	NaN	NaN	NaN	NaN	NaN	NaN	NaN	NaN	NaN	NaN	NaN	NaN
975	4.875	NaN	NaN	NaN	NaN	NaN	NaN	1.946	0.905	0.51	1.934	0.743	0.578	1.992	0.512	0.555	1.969	0.418	0.543	1.892	0.285	0.527	1.921	0.097	0.457	1.924	0.021	0.588	NaN	NaN	NaN	NaN	NaN	NaN	NaN	NaN	NaN	NaN	NaN	NaN	NaN	NaN	NaN	NaN	NaN	NaN	NaN	NaN	NaN
976	4.88	NaN	NaN	NaN	NaN	NaN	NaN	1.944	0.906	0.507	1.934	0.744	0.575	1.992	0.512	0.552	1.97	0.419	0.54	1.893	0.285	0.522	1.92	0.1	0.453	NaN	NaN	NaN	NaN	NaN	NaN	NaN	NaN	NaN	NaN	NaN	NaN	NaN	NaN	NaN	NaN	NaN	NaN	NaN	NaN	NaN	NaN	NaN	NaN
977	4.885	NaN	NaN	NaN	NaN	NaN	NaN	1.945	0.906	0.505	1.934	0.744	0.571	1.992	0.512	0.549	1.97	0.42	0.537	1.894	0.285	0.517	1.922	0.1	0.45	1.913	0.027	0.575	NaN	NaN	NaN	NaN	NaN	NaN	NaN	NaN	NaN	NaN	NaN	NaN	NaN	NaN	NaN	NaN	NaN	NaN	NaN	NaN	NaN
978	4.89	NaN	NaN	NaN	NaN	NaN	NaN	NaN	NaN	NaN	1.933	0.744	0.567	1.992	0.513	0.546	1.971	0.42	0.534	1.895	0.285	0.512	1.925	0.099	0.446	1.913	0.025	0.575	NaN	NaN	NaN	NaN	NaN	NaN	NaN	NaN	NaN	NaN	NaN	NaN	NaN	NaN	NaN	NaN	NaN	NaN	NaN	NaN	NaN
979	4.895	NaN	NaN	NaN	NaN	NaN	NaN	NaN	NaN	NaN	1.934	0.745	0.565	1.991	0.512	0.543	1.972	0.421	0.53	1.896	0.284	0.508	1.928	0.099	0.443	NaN	NaN	NaN	NaN	NaN	NaN	NaN	NaN	NaN	NaN	NaN	NaN	NaN	NaN	NaN	NaN	NaN	NaN	NaN	NaN	NaN	NaN	NaN	NaN
980	4.9	NaN	NaN	NaN	NaN	NaN	NaN	1.951	0.906	0.494	1.934	0.746	0.561	1.992	0.512	0.54	1.972	0.42	0.527	1.898	0.284	0.503	1.932	0.098	0.438	1.913	0.026	0.567	NaN	NaN	NaN	NaN	NaN	NaN	NaN	NaN	NaN	NaN	NaN	NaN	NaN	NaN	NaN	NaN	NaN	NaN	NaN	NaN	NaN
981	4.905	NaN	NaN	NaN	NaN	NaN	NaN	1.958	0.905	0.494	1.934	0.746	0.557	1.992	0.513	0.538	1.973	0.421	0.524	1.899	0.284	0.497	1.937	0.098	0.435	NaN	NaN	NaN	NaN	NaN	NaN	NaN	NaN	NaN	NaN	NaN	NaN	NaN	NaN	NaN	NaN	NaN	NaN	NaN	NaN	NaN	NaN	NaN	NaN
982	4.91	NaN	NaN	NaN	NaN	NaN	NaN	1.964	0.905	0.493	1.934	0.746	0.554	1.993	0.513	0.535	1.974	0.421	0.521	1.899	0.284	0.492	1.945	0.096	0.432	1.909	0.029	0.556	NaN	NaN	NaN	NaN	NaN	NaN	NaN	NaN	NaN	NaN	NaN	NaN	NaN	NaN	NaN	NaN	NaN	NaN	NaN	NaN	NaN
983	4.915	NaN	NaN	NaN	2.016	0.933	0.576	1.957	0.907	0.488	1.935	0.747	0.55	1.992	0.513	0.532	1.974	0.421	0.517	1.901	0.284	0.486	1.951	0.095	0.428	1.907	0.03	0.553	NaN	NaN	NaN	NaN	NaN	NaN	NaN	NaN	NaN	NaN	NaN	NaN	NaN	NaN	NaN	NaN	NaN	NaN	NaN	NaN	NaN
984	4.92	NaN	NaN	NaN	2.015	0.932	0.574	1.958	0.908	0.486	1.935	0.747	0.547	1.992	0.513	0.53	1.975	0.421	0.514	1.903	0.284	0.481	1.954	0.094	0.423	1.91	0.03	0.547	NaN	NaN	NaN	NaN	NaN	NaN	NaN	NaN	NaN	NaN	NaN	NaN	NaN	NaN	NaN	NaN	NaN	NaN	NaN	NaN	NaN
985	4.925	NaN	NaN	NaN	2.015	0.932	0.572	1.963	0.907	0.484	1.935	0.747	0.543	1.991	0.512	0.526	1.976	0.422	0.51	1.905	0.284	0.476	1.957	0.094	0.419	1.911	0.029	0.542	NaN	NaN	NaN	NaN	NaN	NaN	NaN	NaN	NaN	NaN	NaN	NaN	NaN	NaN	NaN	NaN	NaN	NaN	NaN	NaN	NaN
986	4.93	NaN	NaN	NaN	2.016	0.933	0.57	1.968	0.906	0.482	1.934	0.747	0.539	1.991	0.513	0.523	1.976	0.421	0.506	1.906	0.283	0.47	1.963	0.093	0.416	1.911	0.03	0.539	NaN	NaN	NaN	NaN	NaN	NaN	NaN	NaN	NaN	NaN	NaN	NaN	NaN	NaN	NaN	NaN	NaN	NaN	NaN	NaN	NaN
987	4.935	NaN	NaN	NaN	2.017	0.934	0.569	1.967	0.906	0.478	1.935	0.747	0.536	1.991	0.513	0.52	1.977	0.421	0.503	1.909	0.284	0.465	1.963	0.095	0.413	1.909	0.031	0.538	NaN	NaN	NaN	NaN	NaN	NaN	NaN	NaN	NaN	NaN	NaN	NaN	NaN	NaN	NaN	NaN	NaN	NaN	NaN	NaN	NaN
988	4.94	NaN	NaN	NaN	2.017	0.934	0.566	1.974	0.905	0.478	1.935	0.747	0.533	1.992	0.513	0.518	1.978	0.42	0.5	1.911	0.284	0.46	1.962	0.097	0.41	NaN	NaN	NaN	NaN	NaN	NaN	NaN	NaN	NaN	NaN	NaN	NaN	NaN	NaN	NaN	NaN	NaN	NaN	NaN	NaN	NaN	NaN	NaN	NaN
989	4.945	NaN	NaN	NaN	2.016	0.933	0.564	NaN	NaN	NaN	1.936	0.748	0.53	1.992	0.513	0.515	1.979	0.42	0.496	1.913	0.284	0.454	1.97	0.095	0.405	1.916	0.03	0.524	NaN	NaN	NaN	NaN	NaN	NaN	NaN	NaN	NaN	NaN	NaN	NaN	NaN	NaN	NaN	NaN	NaN	NaN	NaN	NaN	NaN
990	4.95	NaN	NaN	NaN	2.017	0.933	0.563	NaN	NaN	NaN	1.949	0.759	0.538	NaN	NaN	NaN	1.981	0.419	0.492	1.915	0.284	0.449	1.976	0.095	0.401	NaN	NaN	NaN	NaN	NaN	NaN	NaN	NaN	NaN	NaN	NaN	NaN	NaN	NaN	NaN	NaN	NaN	NaN	NaN	NaN	NaN	NaN	NaN	NaN
991	4.955	NaN	NaN	NaN	2.017	0.934	0.562	NaN	NaN	NaN	1.965	0.773	0.55	NaN	NaN	NaN	1.981	0.419	0.488	1.917	0.283	0.444	1.981	0.095	0.397	1.917	0.032	0.514	NaN	NaN	NaN	NaN	NaN	NaN	NaN	NaN	NaN	NaN	NaN	NaN	NaN	NaN	NaN	NaN	NaN	NaN	NaN	NaN	NaN
992	4.96	NaN	NaN	NaN	NaN	NaN	NaN	NaN	NaN	NaN	1.944	0.754	0.525	NaN	NaN	NaN	1.984	0.419	0.486	1.919	0.283	0.438	1.984	0.095	0.395	1.916	0.032	0.511	NaN	NaN	NaN	NaN	NaN	NaN	NaN	NaN	NaN	NaN	NaN	NaN	NaN	NaN	NaN	NaN	NaN	NaN	NaN	NaN	NaN
993	4.965	NaN	NaN	NaN	2.017	0.935	0.555	NaN	NaN	NaN	1.938	0.749	0.516	1.99	0.517	0.497	1.972	0.423	0.486	1.922	0.284	0.432	NaN	NaN	NaN	1.921	0.032	0.506	NaN	NaN	NaN	NaN	NaN	NaN	NaN	NaN	NaN	NaN	NaN	NaN	NaN	NaN	NaN	NaN	NaN	NaN	NaN	NaN	NaN
994	4.97	NaN	NaN	NaN	2.018	0.935	0.554	1.983	0.908	0.461	1.938	0.749	0.512	NaN	NaN	NaN	1.954	0.429	0.489	1.925	0.285	0.426	1.995	0.094	0.384	1.922	0.03	0.503	NaN	NaN	NaN	NaN	NaN	NaN	NaN	NaN	NaN	NaN	NaN	NaN	NaN	NaN	NaN	NaN	NaN	NaN	NaN	NaN	NaN
995	4.975	NaN	NaN	NaN	2.018	0.934	0.553	NaN	NaN	NaN	1.938	0.748	0.508	NaN	NaN	NaN	1.981	0.42	0.477	1.928	0.285	0.422	1.998	0.095	0.381	NaN	NaN	NaN	NaN	NaN	NaN	NaN	NaN	NaN	NaN	NaN	NaN	NaN	NaN	NaN	NaN	NaN	NaN	NaN	NaN	NaN	NaN	NaN	NaN
996	4.98	NaN	NaN	NaN	2.018	0.934	0.55	1.977	0.91	0.455	1.939	0.748	0.505	NaN	NaN	NaN	1.985	0.42	0.471	1.93	0.285	0.417	2.002	0.094	0.377	1.926	0.032	0.484	NaN	NaN	NaN	NaN	NaN	NaN	NaN	NaN	NaN	NaN	NaN	NaN	NaN	NaN	NaN	NaN	NaN	NaN	NaN	NaN	NaN
997	4.985	NaN	NaN	NaN	2.018	0.935	0.549	NaN	NaN	NaN	1.94	0.748	0.502	NaN	NaN	NaN	1.99	0.419	0.468	1.933	0.284	0.413	2.003	0.095	0.374	1.927	0.031	0.482	NaN	NaN	NaN	NaN	NaN	NaN	NaN	NaN	NaN	NaN	NaN	NaN	NaN	NaN	NaN	NaN	NaN	NaN	NaN	NaN	NaN
998	4.99	NaN	NaN	NaN	2.019	0.936	0.547	1.986	0.907	0.45	1.94	0.748	0.499	NaN	NaN	NaN	1.994	0.418	0.464	1.936	0.283	0.407	2.009	0.095	0.369	NaN	NaN	NaN	NaN	NaN	NaN	NaN	NaN	NaN	NaN	NaN	NaN	NaN	NaN	NaN	NaN	NaN	NaN	NaN	NaN	NaN	NaN	NaN	NaN
999	4.995	NaN	NaN	NaN	2.02	0.936	0.545	1.986	0.907	0.448	1.942	0.748	0.496	NaN	NaN	NaN	1.993	0.419	0.46	1.939	0.284	0.402	2.012	0.096	0.365	1.934	0.029	0.469	NaN	NaN	NaN	NaN	NaN	NaN	NaN	NaN	NaN	NaN	NaN	NaN	NaN	NaN	NaN	NaN	NaN	NaN	NaN	NaN	NaN
1000	5	NaN	NaN	NaN	2.022	0.938	0.545	1.984	0.908	0.445	1.943	0.748	0.493	NaN	NaN	NaN	1.997	0.419	0.457	1.942	0.284	0.398	2.014	0.097	0.362	1.932	0.03	0.462	NaN	NaN	NaN	NaN	NaN	NaN	NaN	NaN	NaN	NaN	NaN	NaN	NaN	NaN	NaN	NaN	NaN	NaN	NaN	NaN	NaN
1001	5.005	NaN	NaN	NaN	2.023	0.939	0.544	1.991	0.906	0.445	1.944	0.748	0.489	NaN	NaN	NaN	1.998	0.42	0.454	1.945	0.284	0.393	2.019	0.097	0.357	1.934	0.03	0.457	NaN	NaN	NaN	NaN	NaN	NaN	NaN	NaN	NaN	NaN	NaN	NaN	NaN	NaN	NaN	NaN	NaN	NaN	NaN	NaN	NaN
1002	5.01	NaN	NaN	NaN	2.024	0.939	0.542	NaN	NaN	NaN	1.945	0.748	0.486	NaN	NaN	NaN	1.999	0.419	0.451	1.948	0.284	0.389	2.023	0.097	0.353	1.936	0.032	0.454	NaN	NaN	NaN	NaN	NaN	NaN	NaN	NaN	NaN	NaN	NaN	NaN	NaN	NaN	NaN	NaN	NaN	NaN	NaN	NaN	NaN
1003	5.015	NaN	NaN	NaN	2.023	0.939	0.539	1.987	0.908	0.438	1.945	0.747	0.483	NaN	NaN	NaN	2.002	0.418	0.448	1.951	0.284	0.383	2.029	0.096	0.349	NaN	NaN	NaN	NaN	NaN	NaN	NaN	NaN	NaN	NaN	NaN	NaN	NaN	NaN	NaN	NaN	NaN	NaN	NaN	NaN	NaN	NaN	NaN	NaN
1004	5.02	NaN	NaN	NaN	2.022	0.938	0.536	NaN	NaN	NaN	1.947	0.747	0.481	NaN	NaN	NaN	2.004	0.418	0.445	1.954	0.284	0.379	2.031	0.097	0.345	1.939	0.031	0.439	NaN	NaN	NaN	NaN	NaN	NaN	NaN	NaN	NaN	NaN	NaN	NaN	NaN	NaN	NaN	NaN	NaN	NaN	NaN	NaN	NaN
1005	5.025	NaN	NaN	NaN	2.022	0.937	0.534	1.989	0.907	0.433	1.947	0.747	0.478	NaN	NaN	NaN	2.005	0.417	0.442	1.957	0.284	0.374	2.032	0.099	0.341	NaN	NaN	NaN	NaN	NaN	NaN	NaN	NaN	NaN	NaN	NaN	NaN	NaN	NaN	NaN	NaN	NaN	NaN	NaN	NaN	NaN	NaN	NaN	NaN
1006	5.03	NaN	NaN	NaN	2.023	0.938	0.533	NaN	NaN	NaN	1.949	0.747	0.474	NaN	NaN	NaN	2.007	0.418	0.439	1.96	0.284	0.371	2.039	0.098	0.336	1.944	0.031	0.428	NaN	NaN	NaN	NaN	NaN	NaN	NaN	NaN	NaN	NaN	NaN	NaN	NaN	NaN	NaN	NaN	NaN	NaN	NaN	NaN	NaN
1007	5.035	NaN	NaN	NaN	2.024	0.939	0.532	1.982	0.91	0.424	1.95	0.747	0.472	NaN	NaN	NaN	2.009	0.417	0.436	1.963	0.284	0.366	2.043	0.099	0.333	NaN	NaN	NaN	NaN	NaN	NaN	NaN	NaN	NaN	NaN	NaN	NaN	NaN	NaN	NaN	NaN	NaN	NaN	NaN	NaN	NaN	NaN	NaN	NaN
1008	5.04	NaN	NaN	NaN	2.025	0.939	0.529	1.983	0.91	0.423	1.951	0.746	0.469	NaN	NaN	NaN	2.01	0.417	0.432	1.966	0.285	0.361	2.049	0.098	0.328	NaN	NaN	NaN	NaN	NaN	NaN	NaN	NaN	NaN	NaN	NaN	NaN	NaN	NaN	NaN	NaN	NaN	NaN	NaN	NaN	NaN	NaN	NaN	NaN
1009	5.045	NaN	NaN	NaN	2.025	0.939	0.528	1.984	0.91	0.42	1.952	0.746	0.466	NaN	NaN	NaN	2.012	0.417	0.429	1.97	0.284	0.357	2.052	0.099	0.324	1.951	0.032	0.41	NaN	NaN	NaN	NaN	NaN	NaN	NaN	NaN	NaN	NaN	NaN	NaN	NaN	NaN	NaN	NaN	NaN	NaN	NaN	NaN	NaN
1010	5.05	NaN	NaN	NaN	2.025	0.939	0.526	1.986	0.91	0.418	1.953	0.745	0.463	NaN	NaN	NaN	2.016	0.418	0.427	1.972	0.285	0.353	2.055	0.1	0.321	NaN	NaN	NaN	NaN	NaN	NaN	NaN	NaN	NaN	NaN	NaN	NaN	NaN	NaN	NaN	NaN	NaN	NaN	NaN	NaN	NaN	NaN	NaN	NaN
1011	5.055	NaN	NaN	NaN	2.024	0.937	0.522	1.987	0.909	0.416	1.954	0.745	0.461	NaN	NaN	NaN	NaN	NaN	NaN	1.976	0.285	0.348	2.059	0.1	0.317	1.956	0.033	0.399	NaN	NaN	NaN	NaN	NaN	NaN	NaN	NaN	NaN	NaN	NaN	NaN	NaN	NaN	NaN	NaN	NaN	NaN	NaN	NaN	NaN
1012	5.06	NaN	NaN	NaN	2.023	0.937	0.52	1.989	0.909	0.414	NaN	NaN	NaN	NaN	NaN	NaN	2.018	0.417	0.419	1.979	0.286	0.344	2.063	0.101	0.312	NaN	NaN	NaN	NaN	NaN	NaN	NaN	NaN	NaN	NaN	NaN	NaN	NaN	NaN	NaN	NaN	NaN	NaN	NaN	NaN	NaN	NaN	NaN	NaN
1013	5.065	NaN	NaN	NaN	2.023	0.936	0.517	1.99	0.909	0.411	NaN	NaN	NaN	NaN	NaN	NaN	2.022	0.417	0.417	1.981	0.285	0.34	2.068	0.101	0.309	1.961	0.033	0.388	NaN	NaN	NaN	NaN	NaN	NaN	NaN	NaN	NaN	NaN	NaN	NaN	NaN	NaN	NaN	NaN	NaN	NaN	NaN	NaN	NaN
1014	5.07	NaN	NaN	NaN	2.025	0.937	0.517	1.991	0.908	0.409	NaN	NaN	NaN	NaN	NaN	NaN	2.023	0.417	0.414	1.984	0.286	0.336	2.073	0.101	0.305	NaN	NaN	NaN	NaN	NaN	NaN	NaN	NaN	NaN	NaN	NaN	NaN	NaN	NaN	NaN	NaN	NaN	NaN	NaN	NaN	NaN	NaN	NaN	NaN
1015	5.075	NaN	NaN	NaN	2.027	0.938	0.516	1.993	0.908	0.407	NaN	NaN	NaN	NaN	NaN	NaN	2.022	0.418	0.412	1.986	0.287	0.331	2.075	0.102	0.301	1.966	0.034	0.378	NaN	NaN	NaN	NaN	NaN	NaN	NaN	NaN	NaN	NaN	NaN	NaN	NaN	NaN	NaN	NaN	NaN	NaN	NaN	NaN	NaN
1016	5.08	NaN	NaN	NaN	2.027	0.937	0.514	1.994	0.908	0.405	NaN	NaN	NaN	NaN	NaN	NaN	2.026	0.416	0.41	1.988	0.288	0.326	2.078	0.103	0.297	NaN	NaN	NaN	NaN	NaN	NaN	NaN	NaN	NaN	NaN	NaN	NaN	NaN	NaN	NaN	NaN	NaN	NaN	NaN	NaN	NaN	NaN	NaN	NaN
1017	5.085	NaN	NaN	NaN	2.026	0.937	0.511	1.995	0.907	0.404	NaN	NaN	NaN	NaN	NaN	NaN	2.032	0.415	0.408	1.99	0.288	0.323	2.084	0.102	0.293	NaN	NaN	NaN	NaN	NaN	NaN	NaN	NaN	NaN	NaN	NaN	NaN	NaN	NaN	NaN	NaN	NaN	NaN	NaN	NaN	NaN	NaN	NaN	NaN
1018	5.09	NaN	NaN	NaN	2.025	0.936	0.508	NaN	NaN	NaN	NaN	NaN	NaN	NaN	NaN	NaN	2.036	0.414	0.406	1.996	0.288	0.318	2.086	0.104	0.29	1.975	0.035	0.357	NaN	NaN	NaN	NaN	NaN	NaN	NaN	NaN	NaN	NaN	NaN	NaN	NaN	NaN	NaN	NaN	NaN	NaN	NaN	NaN	NaN
1019	5.095	NaN	NaN	NaN	2.025	0.936	0.506	1.998	0.908	0.398	NaN	NaN	NaN	NaN	NaN	NaN	2.033	0.415	0.401	2.006	0.285	0.317	2.089	0.105	0.286	1.977	0.035	0.353	NaN	NaN	NaN	NaN	NaN	NaN	NaN	NaN	NaN	NaN	NaN	NaN	NaN	NaN	NaN	NaN	NaN	NaN	NaN	NaN	NaN
1020	5.1	NaN	NaN	NaN	2.026	0.935	0.504	1.999	0.907	0.396	1.964	0.741	0.438	NaN	NaN	NaN	2.033	0.415	0.4	2.011	0.284	0.313	2.094	0.104	0.283	1.978	0.035	0.35	NaN	NaN	NaN	NaN	NaN	NaN	NaN	NaN	NaN	NaN	NaN	NaN	NaN	NaN	NaN	NaN	NaN	NaN	NaN	NaN	NaN
1021	5.105	NaN	NaN	NaN	2.027	0.935	0.503	2.001	0.907	0.394	1.964	0.74	0.435	NaN	NaN	NaN	NaN	NaN	NaN	2.013	0.284	0.31	2.096	0.105	0.28	NaN	NaN	NaN	NaN	NaN	NaN	NaN	NaN	NaN	NaN	NaN	NaN	NaN	NaN	NaN	NaN	NaN	NaN	NaN	NaN	NaN	NaN	NaN	NaN
1022	5.11	NaN	NaN	NaN	2.026	0.935	0.5	2.002	0.907	0.392	1.965	0.74	0.434	NaN	NaN	NaN	2.051	0.41	0.394	NaN	NaN	NaN	2.1	0.106	0.276	1.985	0.035	0.337	NaN	NaN	NaN	NaN	NaN	NaN	NaN	NaN	NaN	NaN	NaN	NaN	NaN	NaN	NaN	NaN	NaN	NaN	NaN	NaN	NaN
1023	5.115	NaN	NaN	NaN	2.027	0.936	0.499	2.002	0.906	0.391	1.967	0.741	0.432	NaN	NaN	NaN	2.041	0.414	0.39	NaN	NaN	NaN	2.106	0.105	0.273	1.988	0.036	0.334	NaN	NaN	NaN	NaN	NaN	NaN	NaN	NaN	NaN	NaN	NaN	NaN	NaN	NaN	NaN	NaN	NaN	NaN	NaN	NaN	NaN
1024	5.12	NaN	NaN	NaN	2.027	0.935	0.497	NaN	NaN	NaN	1.968	0.74	0.429	NaN	NaN	NaN	2.043	0.413	0.387	2.02	0.286	0.298	2.109	0.106	0.27	1.99	0.036	0.328	NaN	NaN	NaN	NaN	NaN	NaN	NaN	NaN	NaN	NaN	NaN	NaN	NaN	NaN	NaN	NaN	NaN	NaN	NaN	NaN	NaN
1025	5.125	NaN	NaN	NaN	2.026	0.933	0.494	2.006	0.906	0.386	1.968	0.739	0.426	NaN	NaN	NaN	2.04	0.415	0.383	NaN	NaN	NaN	2.112	0.107	0.267	1.992	0.037	0.326	NaN	NaN	NaN	NaN	NaN	NaN	NaN	NaN	NaN	NaN	NaN	NaN	NaN	NaN	NaN	NaN	NaN	NaN	NaN	NaN	NaN
1026	5.13	NaN	NaN	NaN	2.026	0.934	0.493	2.007	0.906	0.384	1.969	0.739	0.425	NaN	NaN	NaN	2.033	0.419	0.378	2.033	0.283	0.292	2.116	0.107	0.263	NaN	NaN	NaN	NaN	NaN	NaN	NaN	NaN	NaN	NaN	NaN	NaN	NaN	NaN	NaN	NaN	NaN	NaN	NaN	NaN	NaN	NaN	NaN	NaN
1027	5.135	NaN	NaN	NaN	2.027	0.934	0.492	2.008	0.905	0.383	NaN	NaN	NaN	NaN	NaN	NaN	2.043	0.416	0.378	NaN	NaN	NaN	2.12	0.106	0.26	NaN	NaN	NaN	NaN	NaN	NaN	NaN	NaN	NaN	NaN	NaN	NaN	NaN	NaN	NaN	NaN	NaN	NaN	NaN	NaN	NaN	NaN	NaN	NaN
1028	5.14	NaN	NaN	NaN	2.027	0.934	0.49	2.009	0.905	0.38	NaN	NaN	NaN	NaN	NaN	NaN	2.05	0.414	0.376	2.037	0.283	0.284	2.123	0.107	0.258	NaN	NaN	NaN	NaN	NaN	NaN	NaN	NaN	NaN	NaN	NaN	NaN	NaN	NaN	NaN	NaN	NaN	NaN	NaN	NaN	NaN	NaN	NaN	NaN
1029	5.145	NaN	NaN	NaN	2.026	0.933	0.487	2.011	0.905	0.379	NaN	NaN	NaN	NaN	NaN	NaN	2.054	0.413	0.374	2.039	0.284	0.282	2.126	0.107	0.256	2.006	0.039	0.304	NaN	NaN	NaN	NaN	NaN	NaN	NaN	NaN	NaN	NaN	NaN	NaN	NaN	NaN	NaN	NaN	NaN	NaN	NaN	NaN	NaN
1030	5.15	NaN	NaN	NaN	2.027	0.933	0.486	NaN	NaN	NaN	NaN	NaN	NaN	NaN	NaN	NaN	2.055	0.413	0.371	NaN	NaN	NaN	2.131	0.108	0.252	2.007	0.038	0.303	NaN	NaN	NaN	NaN	NaN	NaN	NaN	NaN	NaN	NaN	NaN	NaN	NaN	NaN	NaN	NaN	NaN	NaN	NaN	NaN	NaN
1031	5.155	NaN	NaN	NaN	2.027	0.932	0.485	NaN	NaN	NaN	NaN	NaN	NaN	NaN	NaN	NaN	2.055	0.413	0.367	2.049	0.283	0.275	2.135	0.108	0.25	NaN	NaN	NaN	NaN	NaN	NaN	NaN	NaN	NaN	NaN	NaN	NaN	NaN	NaN	NaN	NaN	NaN	NaN	NaN	NaN	NaN	NaN	NaN	NaN
1032	5.16	NaN	NaN	NaN	2.027	0.932	0.482	NaN	NaN	NaN	NaN	NaN	NaN	NaN	NaN	NaN	2.057	0.413	0.366	NaN	NaN	NaN	2.139	0.107	0.247	2.015	0.038	0.293	NaN	NaN	NaN	NaN	NaN	NaN	NaN	NaN	NaN	NaN	NaN	NaN	NaN	NaN	NaN	NaN	NaN	NaN	NaN	NaN	NaN
1033	5.165	NaN	NaN	NaN	2.027	0.932	0.481	NaN	NaN	NaN	1.973	0.736	0.406	NaN	NaN	NaN	2.06	0.413	0.365	NaN	NaN	NaN	2.141	0.108	0.245	2.017	0.038	0.29	NaN	NaN	NaN	NaN	NaN	NaN	NaN	NaN	NaN	NaN	NaN	NaN	NaN	NaN	NaN	NaN	NaN	NaN	NaN	NaN	NaN
1034	5.17	NaN	NaN	NaN	2.027	0.932	0.48	NaN	NaN	NaN	1.974	0.736	0.403	NaN	NaN	NaN	NaN	NaN	NaN	2.057	0.284	0.264	2.145	0.109	0.243	2.02	0.039	0.287	NaN	NaN	NaN	NaN	NaN	NaN	NaN	NaN	NaN	NaN	NaN	NaN	NaN	NaN	NaN	NaN	NaN	NaN	NaN	NaN	NaN
1035	5.175	NaN	NaN	NaN	2.028	0.933	0.478	NaN	NaN	NaN	1.977	0.736	0.4	NaN	NaN	NaN	2.06	0.414	0.357	2.057	0.284	0.264	2.15	0.108	0.241	2.023	0.039	0.285	NaN	NaN	NaN	NaN	NaN	NaN	NaN	NaN	NaN	NaN	NaN	NaN	NaN	NaN	NaN	NaN	NaN	NaN	NaN	NaN	NaN
1036	5.18	NaN	NaN	NaN	2.027	0.932	0.475	NaN	NaN	NaN	1.978	0.736	0.397	NaN	NaN	NaN	2.064	0.413	0.355	NaN	NaN	NaN	2.152	0.108	0.239	NaN	NaN	NaN	NaN	NaN	NaN	NaN	NaN	NaN	NaN	NaN	NaN	NaN	NaN	NaN	NaN	NaN	NaN	NaN	NaN	NaN	NaN	NaN	NaN
1037	5.185	NaN	NaN	NaN	2.028	0.932	0.474	NaN	NaN	NaN	1.979	0.735	0.394	NaN	NaN	NaN	2.072	0.432	0.365	NaN	NaN	NaN	2.157	0.108	0.237	2.03	0.038	0.275	NaN	NaN	NaN	NaN	NaN	NaN	NaN	NaN	NaN	NaN	NaN	NaN	NaN	NaN	NaN	NaN	NaN	NaN	NaN	NaN	NaN
1038	5.19	NaN	NaN	NaN	2.028	0.932	0.473	NaN	NaN	NaN	1.981	0.734	0.392	NaN	NaN	NaN	2.087	0.494	0.398	2.067	0.284	0.254	2.16	0.108	0.235	2.033	0.038	0.273	NaN	NaN	NaN	NaN	NaN	NaN	NaN	NaN	NaN	NaN	NaN	NaN	NaN	NaN	NaN	NaN	NaN	NaN	NaN	NaN	NaN
1039	5.195	NaN	NaN	NaN	2.028	0.932	0.47	NaN	NaN	NaN	1.982	0.733	0.389	NaN	NaN	NaN	NaN	NaN	NaN	2.064	0.286	0.253	2.163	0.108	0.234	2.037	0.039	0.271	NaN	NaN	NaN	NaN	NaN	NaN	NaN	NaN	NaN	NaN	NaN	NaN	NaN	NaN	NaN	NaN	NaN	NaN	NaN	NaN	NaN
1040	5.2	NaN	NaN	NaN	2.027	0.931	0.469	NaN	NaN	NaN	1.984	0.734	0.385	NaN	NaN	NaN	NaN	NaN	NaN	NaN	NaN	NaN	2.167	0.108	0.233	2.04	0.038	0.269	NaN	NaN	NaN	NaN	NaN	NaN	NaN	NaN	NaN	NaN	NaN	NaN	NaN	NaN	NaN	NaN	NaN	NaN	NaN	NaN	NaN
1041	5.205	NaN	NaN	NaN	2.028	0.931	0.467	NaN	NaN	NaN	1.986	0.734	0.382	NaN	NaN	NaN	NaN	NaN	NaN	2.077	0.284	0.246	2.171	0.108	0.231	NaN	NaN	NaN	NaN	NaN	NaN	NaN	NaN	NaN	NaN	NaN	NaN	NaN	NaN	NaN	NaN	NaN	NaN	NaN	NaN	NaN	NaN	NaN	NaN
1042	5.21	NaN	NaN	NaN	2.028	0.931	0.465	NaN	NaN	NaN	1.987	0.733	0.379	NaN	NaN	NaN	NaN	NaN	NaN	2.079	0.284	0.245	2.175	0.107	0.229	NaN	NaN	NaN	NaN	NaN	NaN	NaN	NaN	NaN	NaN	NaN	NaN	NaN	NaN	NaN	NaN	NaN	NaN	NaN	NaN	NaN	NaN	NaN	NaN
1043	5.215	NaN	NaN	NaN	2.028	0.932	0.464	2.229	0.973	0.292	1.988	0.732	0.377	NaN	NaN	NaN	NaN	NaN	NaN	NaN	NaN	NaN	2.177	0.108	0.228	2.049	0.037	0.257	NaN	NaN	NaN	NaN	NaN	NaN	NaN	NaN	NaN	NaN	NaN	NaN	NaN	NaN	NaN	NaN	NaN	NaN	NaN	NaN	NaN
1044	5.22	NaN	NaN	NaN	2.028	0.932	0.462	2.231	0.973	0.292	1.989	0.731	0.374	NaN	NaN	NaN	NaN	NaN	NaN	2.164	0.256	0.211	2.181	0.107	0.227	2.052	0.037	0.255	NaN	NaN	NaN	NaN	NaN	NaN	NaN	NaN	NaN	NaN	NaN	NaN	NaN	NaN	NaN	NaN	NaN	NaN	NaN	NaN	NaN
1045	5.225	NaN	NaN	NaN	2.028	0.932	0.46	2.232	0.973	0.292	1.991	0.732	0.37	NaN	NaN	NaN	NaN	NaN	NaN	NaN	NaN	NaN	2.184	0.108	0.226	2.055	0.036	0.253	NaN	NaN	NaN	NaN	NaN	NaN	NaN	NaN	NaN	NaN	NaN	NaN	NaN	NaN	NaN	NaN	NaN	NaN	NaN	NaN	NaN
1046	5.23	NaN	NaN	NaN	2.028	0.931	0.458	2.233	0.973	0.292	1.992	0.733	0.367	NaN	NaN	NaN	NaN	NaN	NaN	NaN	NaN	NaN	2.186	0.108	0.225	2.058	0.037	0.251	NaN	NaN	NaN	NaN	NaN	NaN	NaN	NaN	NaN	NaN	NaN	NaN	NaN	NaN	NaN	NaN	NaN	NaN	NaN	NaN	NaN
1047	5.235	NaN	NaN	NaN	2.027	0.931	0.456	2.234	0.972	0.291	1.993	0.732	0.365	NaN	NaN	NaN	NaN	NaN	NaN	NaN	NaN	NaN	2.191	0.106	0.225	2.062	0.037	0.25	NaN	NaN	NaN	NaN	NaN	NaN	NaN	NaN	NaN	NaN	NaN	NaN	NaN	NaN	NaN	NaN	NaN	NaN	NaN	NaN	NaN
1048	5.24	NaN	NaN	NaN	2.029	0.93	0.454	2.234	0.971	0.29	1.994	0.731	0.362	NaN	NaN	NaN	NaN	NaN	NaN	NaN	NaN	NaN	2.195	0.106	0.224	2.065	0.037	0.248	NaN	NaN	NaN	NaN	NaN	NaN	NaN	NaN	NaN	NaN	NaN	NaN	NaN	NaN	NaN	NaN	NaN	NaN	NaN	NaN	NaN
1049	5.245	NaN	NaN	NaN	2.037	0.929	0.454	2.235	0.97	0.29	1.995	0.732	0.36	NaN	NaN	NaN	NaN	NaN	NaN	NaN	NaN	NaN	2.199	0.106	0.223	2.067	0.035	0.245	NaN	NaN	NaN	NaN	NaN	NaN	NaN	NaN	NaN	NaN	NaN	NaN	NaN	NaN	NaN	NaN	NaN	NaN	NaN	NaN	NaN
1050	5.25	NaN	NaN	NaN	2.038	0.928	0.452	2.235	0.969	0.29	NaN	NaN	NaN	NaN	NaN	NaN	NaN	NaN	NaN	NaN	NaN	NaN	2.202	0.105	0.222	NaN	NaN	NaN	NaN	NaN	NaN	NaN	NaN	NaN	NaN	NaN	NaN	NaN	NaN	NaN	NaN	NaN	NaN	NaN	NaN	NaN	NaN	NaN	NaN
1051	5.255	NaN	NaN	NaN	2.03	0.928	0.448	2.237	0.968	0.289	1.999	0.731	0.353	NaN	NaN	NaN	NaN	NaN	NaN	NaN	NaN	NaN	2.205	0.105	0.222	NaN	NaN	NaN	NaN	NaN	NaN	NaN	NaN	NaN	NaN	NaN	NaN	NaN	NaN	NaN	NaN	NaN	NaN	NaN	NaN	NaN	NaN	NaN	NaN
1052	5.26	NaN	NaN	NaN	2.03	0.929	0.446	2.238	0.968	0.289	2	0.731	0.351	NaN	NaN	NaN	NaN	NaN	NaN	NaN	NaN	NaN	2.208	0.105	0.222	NaN	NaN	NaN	NaN	NaN	NaN	NaN	NaN	NaN	NaN	NaN	NaN	NaN	NaN	NaN	NaN	NaN	NaN	NaN	NaN	NaN	NaN	NaN	NaN
1053	5.265	NaN	NaN	NaN	2.03	0.93	0.445	2.24	0.969	0.289	2	0.73	0.349	NaN	NaN	NaN	NaN	NaN	NaN	NaN	NaN	NaN	2.211	0.104	0.222	NaN	NaN	NaN	NaN	NaN	NaN	NaN	NaN	NaN	NaN	NaN	NaN	NaN	NaN	NaN	NaN	NaN	NaN	NaN	NaN	NaN	NaN	NaN	NaN
1054	5.27	NaN	NaN	NaN	NaN	NaN	NaN	2.242	0.969	0.289	2.002	0.729	0.347	NaN	NaN	NaN	NaN	NaN	NaN	NaN	NaN	NaN	2.214	0.104	0.222	NaN	NaN	NaN	NaN	NaN	NaN	NaN	NaN	NaN	NaN	NaN	NaN	NaN	NaN	NaN	NaN	NaN	NaN	NaN	NaN	NaN	NaN	NaN	NaN
1055	5.275	NaN	NaN	NaN	2.028	0.929	0.439	2.244	0.97	0.288	2.003	0.73	0.344	NaN	NaN	NaN	NaN	NaN	NaN	NaN	NaN	NaN	2.216	0.103	0.222	NaN	NaN	NaN	NaN	NaN	NaN	NaN	NaN	NaN	NaN	NaN	NaN	NaN	NaN	NaN	NaN	NaN	NaN	NaN	NaN	NaN	NaN	NaN	NaN
1056	5.28	NaN	NaN	NaN	2.031	0.928	0.439	2.246	0.97	0.288	2.005	0.731	0.341	NaN	NaN	NaN	NaN	NaN	NaN	NaN	NaN	NaN	2.217	0.103	0.222	NaN	NaN	NaN	NaN	NaN	NaN	NaN	NaN	NaN	NaN	NaN	NaN	NaN	NaN	NaN	NaN	NaN	NaN	NaN	NaN	NaN	NaN	NaN	NaN
1057	5.285	NaN	NaN	NaN	2.032	0.927	0.437	2.247	0.97	0.288	2.006	0.73	0.339	NaN	NaN	NaN	NaN	NaN	NaN	NaN	NaN	NaN	2.22	0.102	0.223	NaN	NaN	NaN	NaN	NaN	NaN	NaN	NaN	NaN	NaN	NaN	NaN	NaN	NaN	NaN	NaN	NaN	NaN	NaN	NaN	NaN	NaN	NaN	NaN
1058	5.29	NaN	NaN	NaN	2.03	0.927	0.434	2.248	0.97	0.288	2.007	0.729	0.337	NaN	NaN	NaN	NaN	NaN	NaN	NaN	NaN	NaN	2.223	0.101	0.223	NaN	NaN	NaN	NaN	NaN	NaN	NaN	NaN	NaN	NaN	NaN	NaN	NaN	NaN	NaN	NaN	NaN	NaN	NaN	NaN	NaN	NaN	NaN	NaN
1059	5.295	NaN	NaN	NaN	2.031	0.927	0.433	2.249	0.97	0.288	2.007	0.729	0.335	NaN	NaN	NaN	NaN	NaN	NaN	NaN	NaN	NaN	2.225	0.1	0.223	NaN	NaN	NaN	NaN	NaN	NaN	NaN	NaN	NaN	NaN	NaN	NaN	NaN	NaN	NaN	NaN	NaN	NaN	NaN	NaN	NaN	NaN	NaN	NaN
1060	5.3	NaN	NaN	NaN	2.033	0.925	0.432	2.249	0.969	0.287	2.008	0.728	0.333	NaN	NaN	NaN	NaN	NaN	NaN	NaN	NaN	NaN	2.226	0.1	0.224	NaN	NaN	NaN	NaN	NaN	NaN	NaN	NaN	NaN	NaN	NaN	NaN	NaN	NaN	NaN	NaN	NaN	NaN	NaN	NaN	NaN	NaN	NaN	NaN
1061	5.305	NaN	NaN	NaN	2.037	0.925	0.431	2.249	0.968	0.287	2.009	0.727	0.331	NaN	NaN	NaN	NaN	NaN	NaN	NaN	NaN	NaN	2.228	0.098	0.225	NaN	NaN	NaN	NaN	NaN	NaN	NaN	NaN	NaN	NaN	NaN	NaN	NaN	NaN	NaN	NaN	NaN	NaN	NaN	NaN	NaN	NaN	NaN	NaN
1062	5.31	NaN	NaN	NaN	2.039	0.924	0.429	2.25	0.966	0.286	2.011	0.727	0.329	NaN	NaN	NaN	NaN	NaN	NaN	NaN	NaN	NaN	2.23	0.097	0.226	NaN	NaN	NaN	NaN	NaN	NaN	NaN	NaN	NaN	NaN	NaN	NaN	NaN	NaN	NaN	NaN	NaN	NaN	NaN	NaN	NaN	NaN	NaN	NaN
1063	5.315	NaN	NaN	NaN	2.034	0.925	0.427	2.25	0.965	0.285	2.012	0.728	0.326	NaN	NaN	NaN	NaN	NaN	NaN	NaN	NaN	NaN	2.232	0.096	0.227	NaN	NaN	NaN	NaN	NaN	NaN	NaN	NaN	NaN	NaN	NaN	NaN	NaN	NaN	NaN	NaN	NaN	NaN	NaN	NaN	NaN	NaN	NaN	NaN
1064	5.32	NaN	NaN	NaN	2.034	0.925	0.424	2.251	0.965	0.285	2.014	0.729	0.324	NaN	NaN	NaN	NaN	NaN	NaN	NaN	NaN	NaN	2.232	0.095	0.228	NaN	NaN	NaN	NaN	NaN	NaN	NaN	NaN	NaN	NaN	NaN	NaN	NaN	NaN	NaN	NaN	NaN	NaN	NaN	NaN	NaN	NaN	NaN	NaN
1065	5.325	NaN	NaN	NaN	2.033	0.926	0.423	2.252	0.965	0.285	NaN	NaN	NaN	NaN	NaN	NaN	NaN	NaN	NaN	NaN	NaN	NaN	2.234	0.094	0.228	NaN	NaN	NaN	NaN	NaN	NaN	NaN	NaN	NaN	NaN	NaN	NaN	NaN	NaN	NaN	NaN	NaN	NaN	NaN	NaN	NaN	NaN	NaN	NaN
1066	5.33	NaN	NaN	NaN	2.03	0.926	0.421	2.253	0.965	0.285	NaN	NaN	NaN	NaN	NaN	NaN	NaN	NaN	NaN	NaN	NaN	NaN	2.235	0.093	0.229	NaN	NaN	NaN	NaN	NaN	NaN	NaN	NaN	NaN	NaN	NaN	NaN	NaN	NaN	NaN	NaN	NaN	NaN	NaN	NaN	NaN	NaN	NaN	NaN
1067	5.335	NaN	NaN	NaN	2.031	0.925	0.42	2.255	0.965	0.284	NaN	NaN	NaN	NaN	NaN	NaN	NaN	NaN	NaN	NaN	NaN	NaN	2.235	0.093	0.229	NaN	NaN	NaN	NaN	NaN	NaN	NaN	NaN	NaN	NaN	NaN	NaN	NaN	NaN	NaN	NaN	NaN	NaN	NaN	NaN	NaN	NaN	NaN	NaN
1068	5.34	NaN	NaN	NaN	2.034	0.924	0.418	2.256	0.966	0.284	NaN	NaN	NaN	NaN	NaN	NaN	NaN	NaN	NaN	NaN	NaN	NaN	2.237	0.091	0.231	NaN	NaN	NaN	NaN	NaN	NaN	NaN	NaN	NaN	NaN	NaN	NaN	NaN	NaN	NaN	NaN	NaN	NaN	NaN	NaN	NaN	NaN	NaN	NaN
1069	5.345	NaN	NaN	NaN	2.035	0.924	0.416	2.258	0.967	0.283	NaN	NaN	NaN	NaN	NaN	NaN	NaN	NaN	NaN	NaN	NaN	NaN	2.237	0.09	0.232	NaN	NaN	NaN	NaN	NaN	NaN	NaN	NaN	NaN	NaN	NaN	NaN	NaN	NaN	NaN	NaN	NaN	NaN	NaN	NaN	NaN	NaN	NaN	NaN
1070	5.35	NaN	NaN	NaN	2.032	0.923	0.414	2.259	0.967	0.283	NaN	NaN	NaN	NaN	NaN	NaN	NaN	NaN	NaN	NaN	NaN	NaN	2.236	0.089	0.233	NaN	NaN	NaN	NaN	NaN	NaN	NaN	NaN	NaN	NaN	NaN	NaN	NaN	NaN	NaN	NaN	NaN	NaN	NaN	NaN	NaN	NaN	NaN	NaN
1071	5.355	NaN	NaN	NaN	2.033	0.922	0.413	NaN	NaN	NaN	NaN	NaN	NaN	NaN	NaN	NaN	NaN	NaN	NaN	NaN	NaN	NaN	2.236	0.088	0.234	NaN	NaN	NaN	NaN	NaN	NaN	NaN	NaN	NaN	NaN	NaN	NaN	NaN	NaN	NaN	NaN	NaN	NaN	NaN	NaN	NaN	NaN	NaN	NaN
1072	5.36	NaN	NaN	NaN	2.036	0.921	0.411	NaN	NaN	NaN	NaN	NaN	NaN	NaN	NaN	NaN	NaN	NaN	NaN	NaN	NaN	NaN	2.237	0.087	0.234	NaN	NaN	NaN	NaN	NaN	NaN	NaN	NaN	NaN	NaN	NaN	NaN	NaN	NaN	NaN	NaN	NaN	NaN	NaN	NaN	NaN	NaN	NaN	NaN
1073	5.365	NaN	NaN	NaN	2.036	0.921	0.41	2.26	0.963	0.28	NaN	NaN	NaN	NaN	NaN	NaN	NaN	NaN	NaN	NaN	NaN	NaN	2.237	0.086	0.235	NaN	NaN	NaN	NaN	NaN	NaN	NaN	NaN	NaN	NaN	NaN	NaN	NaN	NaN	NaN	NaN	NaN	NaN	NaN	NaN	NaN	NaN	NaN	NaN
1074	5.37	NaN	NaN	NaN	2.033	0.921	0.408	2.26	0.963	0.28	NaN	NaN	NaN	NaN	NaN	NaN	NaN	NaN	NaN	NaN	NaN	NaN	2.238	0.085	0.235	NaN	NaN	NaN	NaN	NaN	NaN	NaN	NaN	NaN	NaN	NaN	NaN	NaN	NaN	NaN	NaN	NaN	NaN	NaN	NaN	NaN	NaN	NaN	NaN
1075	5.375	NaN	NaN	NaN	2.035	0.92	0.406	2.261	0.963	0.28	NaN	NaN	NaN	NaN	NaN	NaN	NaN	NaN	NaN	NaN	NaN	NaN	2.238	0.084	0.235	NaN	NaN	NaN	NaN	NaN	NaN	NaN	NaN	NaN	NaN	NaN	NaN	NaN	NaN	NaN	NaN	NaN	NaN	NaN	NaN	NaN	NaN	NaN	NaN
1076	5.38	NaN	NaN	NaN	2.036	0.919	0.406	2.262	0.962	0.28	NaN	NaN	NaN	NaN	NaN	NaN	NaN	NaN	NaN	NaN	NaN	NaN	2.239	0.083	0.235	NaN	NaN	NaN	NaN	NaN	NaN	NaN	NaN	NaN	NaN	NaN	NaN	NaN	NaN	NaN	NaN	NaN	NaN	NaN	NaN	NaN	NaN	NaN	NaN
1077	5.385	NaN	NaN	NaN	2.042	0.918	0.406	2.263	0.962	0.28	NaN	NaN	NaN	NaN	NaN	NaN	NaN	NaN	NaN	NaN	NaN	NaN	2.24	0.083	0.234	NaN	NaN	NaN	NaN	NaN	NaN	NaN	NaN	NaN	NaN	NaN	NaN	NaN	NaN	NaN	NaN	NaN	NaN	NaN	NaN	NaN	NaN	NaN	NaN
1078	5.39	NaN	NaN	NaN	2.047	0.917	0.405	2.263	0.962	0.28	NaN	NaN	NaN	NaN	NaN	NaN	NaN	NaN	NaN	NaN	NaN	NaN	2.241	0.082	0.234	NaN	NaN	NaN	NaN	NaN	NaN	NaN	NaN	NaN	NaN	NaN	NaN	NaN	NaN	NaN	NaN	NaN	NaN	NaN	NaN	NaN	NaN	NaN	NaN
1079	5.395	NaN	NaN	NaN	2.039	0.918	0.401	2.264	0.962	0.28	NaN	NaN	NaN	NaN	NaN	NaN	NaN	NaN	NaN	NaN	NaN	NaN	2.242	0.081	0.233	NaN	NaN	NaN	NaN	NaN	NaN	NaN	NaN	NaN	NaN	NaN	NaN	NaN	NaN	NaN	NaN	NaN	NaN	NaN	NaN	NaN	NaN	NaN	NaN
1080	5.4	NaN	NaN	NaN	2.037	0.919	0.399	2.264	0.962	0.279	NaN	NaN	NaN	NaN	NaN	NaN	NaN	NaN	NaN	NaN	NaN	NaN	2.241	0.081	0.232	NaN	NaN	NaN	NaN	NaN	NaN	NaN	NaN	NaN	NaN	NaN	NaN	NaN	NaN	NaN	NaN	NaN	NaN	NaN	NaN	NaN	NaN	NaN	NaN
1081	5.405	NaN	NaN	NaN	2.041	0.918	0.4	NaN	NaN	NaN	NaN	NaN	NaN	NaN	NaN	NaN	NaN	NaN	NaN	NaN	NaN	NaN	2.24	0.081	0.231	NaN	NaN	NaN	NaN	NaN	NaN	NaN	NaN	NaN	NaN	NaN	NaN	NaN	NaN	NaN	NaN	NaN	NaN	NaN	NaN	NaN	NaN	NaN	NaN
1082	5.41	NaN	NaN	NaN	2.048	0.916	0.399	NaN	NaN	NaN	NaN	NaN	NaN	NaN	NaN	NaN	NaN	NaN	NaN	NaN	NaN	NaN	2.24	0.081	0.231	NaN	NaN	NaN	NaN	NaN	NaN	NaN	NaN	NaN	NaN	NaN	NaN	NaN	NaN	NaN	NaN	NaN	NaN	NaN	NaN	NaN	NaN	NaN	NaN
1083	5.415	NaN	NaN	NaN	2.037	0.918	0.395	NaN	NaN	NaN	NaN	NaN	NaN	NaN	NaN	NaN	NaN	NaN	NaN	NaN	NaN	NaN	2.24	0.081	0.231	NaN	NaN	NaN	NaN	NaN	NaN	NaN	NaN	NaN	NaN	NaN	NaN	NaN	NaN	NaN	NaN	NaN	NaN	NaN	NaN	NaN	NaN	NaN	NaN
1084	5.42	NaN	NaN	NaN	2.035	0.919	0.393	NaN	NaN	NaN	NaN	NaN	NaN	NaN	NaN	NaN	NaN	NaN	NaN	NaN	NaN	NaN	2.239	0.081	0.23	NaN	NaN	NaN	NaN	NaN	NaN	NaN	NaN	NaN	NaN	NaN	NaN	NaN	NaN	NaN	NaN	NaN	NaN	NaN	NaN	NaN	NaN	NaN	NaN
1085	5.425	NaN	NaN	NaN	2.037	0.918	0.392	NaN	NaN	NaN	NaN	NaN	NaN	NaN	NaN	NaN	NaN	NaN	NaN	NaN	NaN	NaN	2.238	0.081	0.23	NaN	NaN	NaN	NaN	NaN	NaN	NaN	NaN	NaN	NaN	NaN	NaN	NaN	NaN	NaN	NaN	NaN	NaN	NaN	NaN	NaN	NaN	NaN	NaN
1086	5.43	NaN	NaN	NaN	2.037	0.918	0.391	NaN	NaN	NaN	NaN	NaN	NaN	NaN	NaN	NaN	NaN	NaN	NaN	NaN	NaN	NaN	2.238	0.08	0.229	NaN	NaN	NaN	NaN	NaN	NaN	NaN	NaN	NaN	NaN	NaN	NaN	NaN	NaN	NaN	NaN	NaN	NaN	NaN	NaN	NaN	NaN	NaN	NaN
1087	5.435	NaN	NaN	NaN	2.04	0.918	0.39	NaN	NaN	NaN	NaN	NaN	NaN	NaN	NaN	NaN	NaN	NaN	NaN	NaN	NaN	NaN	2.237	0.08	0.229	NaN	NaN	NaN	NaN	NaN	NaN	NaN	NaN	NaN	NaN	NaN	NaN	NaN	NaN	NaN	NaN	NaN	NaN	NaN	NaN	NaN	NaN	NaN	NaN
1088	5.44	NaN	NaN	NaN	2.042	0.918	0.389	NaN	NaN	NaN	NaN	NaN	NaN	NaN	NaN	NaN	NaN	NaN	NaN	NaN	NaN	NaN	2.238	0.08	0.229	NaN	NaN	NaN	NaN	NaN	NaN	NaN	NaN	NaN	NaN	NaN	NaN	NaN	NaN	NaN	NaN	NaN	NaN	NaN	NaN	NaN	NaN	NaN	NaN
1089	5.445	NaN	NaN	NaN	2.036	0.919	0.387	NaN	NaN	NaN	NaN	NaN	NaN	NaN	NaN	NaN	NaN	NaN	NaN	NaN	NaN	NaN	2.239	0.079	0.228	NaN	NaN	NaN	NaN	NaN	NaN	NaN	NaN	NaN	NaN	NaN	NaN	NaN	NaN	NaN	NaN	NaN	NaN	NaN	NaN	NaN	NaN	NaN	NaN
1090	5.45	NaN	NaN	NaN	2.036	0.92	0.385	NaN	NaN	NaN	NaN	NaN	NaN	NaN	NaN	NaN	NaN	NaN	NaN	NaN	NaN	NaN	2.239	0.079	0.228	NaN	NaN	NaN	NaN	NaN	NaN	NaN	NaN	NaN	NaN	NaN	NaN	NaN	NaN	NaN	NaN	NaN	NaN	NaN	NaN	NaN	NaN	NaN	NaN
1091	5.455	NaN	NaN	NaN	2.039	0.919	0.384	NaN	NaN	NaN	NaN	NaN	NaN	NaN	NaN	NaN	NaN	NaN	NaN	NaN	NaN	NaN	2.24	0.078	0.228	NaN	NaN	NaN	NaN	NaN	NaN	NaN	NaN	NaN	NaN	NaN	NaN	NaN	NaN	NaN	NaN	NaN	NaN	NaN	NaN	NaN	NaN	NaN	NaN
1092	5.46	NaN	NaN	NaN	2.039	0.919	0.383	NaN	NaN	NaN	NaN	NaN	NaN	NaN	NaN	NaN	NaN	NaN	NaN	NaN	NaN	NaN	2.241	0.078	0.228	NaN	NaN	NaN	NaN	NaN	NaN	NaN	NaN	NaN	NaN	NaN	NaN	NaN	NaN	NaN	NaN	NaN	NaN	NaN	NaN	NaN	NaN	NaN	NaN
1093	5.465	NaN	NaN	NaN	2.035	0.92	0.38	NaN	NaN	NaN	NaN	NaN	NaN	NaN	NaN	NaN	NaN	NaN	NaN	NaN	NaN	NaN	2.241	0.078	0.228	NaN	NaN	NaN	NaN	NaN	NaN	NaN	NaN	NaN	NaN	NaN	NaN	NaN	NaN	NaN	NaN	NaN	NaN	NaN	NaN	NaN	NaN	NaN	NaN
1094	5.47	NaN	NaN	NaN	2.036	0.919	0.379	NaN	NaN	NaN	NaN	NaN	NaN	NaN	NaN	NaN	NaN	NaN	NaN	NaN	NaN	NaN	2.241	0.078	0.228	NaN	NaN	NaN	NaN	NaN	NaN	NaN	NaN	NaN	NaN	NaN	NaN	NaN	NaN	NaN	NaN	NaN	NaN	NaN	NaN	NaN	NaN	NaN	NaN
1095	5.475	NaN	NaN	NaN	NaN	NaN	NaN	NaN	NaN	NaN	NaN	NaN	NaN	NaN	NaN	NaN	NaN	NaN	NaN	NaN	NaN	NaN	2.241	0.078	0.228	NaN	NaN	NaN	NaN	NaN	NaN	NaN	NaN	NaN	NaN	NaN	NaN	NaN	NaN	NaN	NaN	NaN	NaN	NaN	NaN	NaN	NaN	NaN	NaN
1096	5.48	NaN	NaN	NaN	2.037	0.923	0.376	NaN	NaN	NaN	NaN	NaN	NaN	NaN	NaN	NaN	NaN	NaN	NaN	NaN	NaN	NaN	2.241	0.078	0.228	NaN	NaN	NaN	NaN	NaN	NaN	NaN	NaN	NaN	NaN	NaN	NaN	NaN	NaN	NaN	NaN	NaN	NaN	NaN	NaN	NaN	NaN	NaN	NaN
1097	5.485	NaN	NaN	NaN	2.037	0.922	0.375	NaN	NaN	NaN	NaN	NaN	NaN	NaN	NaN	NaN	NaN	NaN	NaN	NaN	NaN	NaN	2.241	0.078	0.228	NaN	NaN	NaN	NaN	NaN	NaN	NaN	NaN	NaN	NaN	NaN	NaN	NaN	NaN	NaN	NaN	NaN	NaN	NaN	NaN	NaN	NaN	NaN	NaN
1098	5.49	NaN	NaN	NaN	2.034	0.922	0.372	NaN	NaN	NaN	NaN	NaN	NaN	NaN	NaN	NaN	NaN	NaN	NaN	NaN	NaN	NaN	2.241	0.078	0.228	NaN	NaN	NaN	NaN	NaN	NaN	NaN	NaN	NaN	NaN	NaN	NaN	NaN	NaN	NaN	NaN	NaN	NaN	NaN	NaN	NaN	NaN	NaN	NaN
1099	5.495	NaN	NaN	NaN	2.035	0.921	0.371	NaN	NaN	NaN	NaN	NaN	NaN	NaN	NaN	NaN	NaN	NaN	NaN	NaN	NaN	NaN	2.241	0.078	0.228	NaN	NaN	NaN	NaN	NaN	NaN	NaN	NaN	NaN	NaN	NaN	NaN	NaN	NaN	NaN	NaN	NaN	NaN	NaN	NaN	NaN	NaN	NaN	NaN
1100	5.5	NaN	NaN	NaN	2.037	0.921	0.37	2.347	0.838	0.387	NaN	NaN	NaN	NaN	NaN	NaN	NaN	NaN	NaN	NaN	NaN	NaN	2.241	0.078	0.228	NaN	NaN	NaN	NaN	NaN	NaN	NaN	NaN	NaN	NaN	NaN	NaN	NaN	NaN	NaN	NaN	NaN	NaN	NaN	NaN	NaN	NaN	NaN	NaN
1101	5.505	NaN	NaN	NaN	2.038	0.92	0.369	2.356	0.848	0.401	NaN	NaN	NaN	NaN	NaN	NaN	NaN	NaN	NaN	NaN	NaN	NaN	2.241	0.078	0.228	NaN	NaN	NaN	NaN	NaN	NaN	NaN	NaN	NaN	NaN	NaN	NaN	NaN	NaN	NaN	NaN	NaN	NaN	NaN	NaN	NaN	NaN	NaN	NaN
1102	5.51	NaN	NaN	NaN	2.038	0.92	0.369	2.377	0.872	0.432	NaN	NaN	NaN	NaN	NaN	NaN	NaN	NaN	NaN	NaN	NaN	NaN	2.241	0.078	0.228	NaN	NaN	NaN	NaN	NaN	NaN	NaN	NaN	NaN	NaN	NaN	NaN	NaN	NaN	NaN	NaN	NaN	NaN	NaN	NaN	NaN	NaN	NaN	NaN
1103	5.515	NaN	NaN	NaN	NaN	NaN	NaN	2.383	0.878	0.44	NaN	NaN	NaN	NaN	NaN	NaN	NaN	NaN	NaN	NaN	NaN	NaN	2.241	0.078	0.227	NaN	NaN	NaN	NaN	NaN	NaN	NaN	NaN	NaN	NaN	NaN	NaN	NaN	NaN	NaN	NaN	NaN	NaN	NaN	NaN	NaN	NaN	NaN	NaN
1104	5.52	NaN	NaN	NaN	NaN	NaN	NaN	2.384	0.879	0.441	NaN	NaN	NaN	NaN	NaN	NaN	NaN	NaN	NaN	NaN	NaN	NaN	2.241	0.078	0.227	NaN	NaN	NaN	NaN	NaN	NaN	NaN	NaN	NaN	NaN	NaN	NaN	NaN	NaN	NaN	NaN	NaN	NaN	NaN	NaN	NaN	NaN	NaN	NaN
1105	5.525	NaN	NaN	NaN	2.033	0.923	0.364	2.384	0.88	0.441	NaN	NaN	NaN	NaN	NaN	NaN	NaN	NaN	NaN	NaN	NaN	NaN	2.24	0.078	0.227	NaN	NaN	NaN	NaN	NaN	NaN	NaN	NaN	NaN	NaN	NaN	NaN	NaN	NaN	NaN	NaN	NaN	NaN	NaN	NaN	NaN	NaN	NaN	NaN
1106	5.53	NaN	NaN	NaN	2.036	0.922	0.363	2.384	0.88	0.441	NaN	NaN	NaN	NaN	NaN	NaN	NaN	NaN	NaN	NaN	NaN	NaN	2.24	0.078	0.227	NaN	NaN	NaN	NaN	NaN	NaN	NaN	NaN	NaN	NaN	NaN	NaN	NaN	NaN	NaN	NaN	NaN	NaN	NaN	NaN	NaN	NaN	NaN	NaN
1107	5.535	NaN	NaN	NaN	2.037	0.922	0.362	2.384	0.88	0.44	NaN	NaN	NaN	NaN	NaN	NaN	NaN	NaN	NaN	NaN	NaN	NaN	2.239	0.078	0.227	NaN	NaN	NaN	NaN	NaN	NaN	NaN	NaN	NaN	NaN	NaN	NaN	NaN	NaN	NaN	NaN	NaN	NaN	NaN	NaN	NaN	NaN	NaN	NaN
1108	5.54	NaN	NaN	NaN	NaN	NaN	NaN	2.384	0.88	0.44	NaN	NaN	NaN	NaN	NaN	NaN	NaN	NaN	NaN	NaN	NaN	NaN	2.239	0.078	0.226	NaN	NaN	NaN	NaN	NaN	NaN	NaN	NaN	NaN	NaN	NaN	NaN	NaN	NaN	NaN	NaN	NaN	NaN	NaN	NaN	NaN	NaN	NaN	NaN
1109	5.545	NaN	NaN	NaN	2.033	0.922	0.358	2.383	0.88	0.439	NaN	NaN	NaN	NaN	NaN	NaN	NaN	NaN	NaN	NaN	NaN	NaN	2.238	0.079	0.226	NaN	NaN	NaN	NaN	NaN	NaN	NaN	NaN	NaN	NaN	NaN	NaN	NaN	NaN	NaN	NaN	NaN	NaN	NaN	NaN	NaN	NaN	NaN	NaN
1110	5.55	NaN	NaN	NaN	2.034	0.921	0.358	2.383	0.88	0.438	NaN	NaN	NaN	NaN	NaN	NaN	NaN	NaN	NaN	NaN	NaN	NaN	2.237	0.079	0.226	NaN	NaN	NaN	NaN	NaN	NaN	NaN	NaN	NaN	NaN	NaN	NaN	NaN	NaN	NaN	NaN	NaN	NaN	NaN	NaN	NaN	NaN	NaN	NaN
1111	5.555	NaN	NaN	NaN	2.035	0.921	0.357	2.383	0.88	0.438	NaN	NaN	NaN	NaN	NaN	NaN	NaN	NaN	NaN	NaN	NaN	NaN	2.237	0.079	0.226	NaN	NaN	NaN	NaN	NaN	NaN	NaN	NaN	NaN	NaN	NaN	NaN	NaN	NaN	NaN	NaN	NaN	NaN	NaN	NaN	NaN	NaN	NaN	NaN
1112	5.56	NaN	NaN	NaN	2.037	0.92	0.356	2.383	0.88	0.437	NaN	NaN	NaN	NaN	NaN	NaN	NaN	NaN	NaN	NaN	NaN	NaN	2.238	0.078	0.226	NaN	NaN	NaN	NaN	NaN	NaN	NaN	NaN	NaN	NaN	NaN	NaN	NaN	NaN	NaN	NaN	NaN	NaN	NaN	NaN	NaN	NaN	NaN	NaN
1113	5.565	NaN	NaN	NaN	2.037	0.921	0.354	2.383	0.88	0.437	NaN	NaN	NaN	NaN	NaN	NaN	NaN	NaN	NaN	NaN	NaN	NaN	2.238	0.078	0.226	NaN	NaN	NaN	NaN	NaN	NaN	NaN	NaN	NaN	NaN	NaN	NaN	NaN	NaN	NaN	NaN	NaN	NaN	NaN	NaN	NaN	NaN	NaN	NaN
1114	5.57	NaN	NaN	NaN	2.034	0.92	0.353	2.383	0.88	0.436	NaN	NaN	NaN	NaN	NaN	NaN	NaN	NaN	NaN	NaN	NaN	NaN	2.238	0.078	0.226	NaN	NaN	NaN	NaN	NaN	NaN	NaN	NaN	NaN	NaN	NaN	NaN	NaN	NaN	NaN	NaN	NaN	NaN	NaN	NaN	NaN	NaN	NaN	NaN
1115	5.575	NaN	NaN	NaN	2.035	0.92	0.352	2.383	0.88	0.435	NaN	NaN	NaN	NaN	NaN	NaN	NaN	NaN	NaN	NaN	NaN	NaN	2.239	0.078	0.226	NaN	NaN	NaN	NaN	NaN	NaN	NaN	NaN	NaN	NaN	NaN	NaN	NaN	NaN	NaN	NaN	NaN	NaN	NaN	NaN	NaN	NaN	NaN	NaN
1116	5.58	NaN	NaN	NaN	2.036	0.919	0.351	2.383	0.88	0.435	NaN	NaN	NaN	NaN	NaN	NaN	NaN	NaN	NaN	NaN	NaN	NaN	2.239	0.077	0.226	NaN	NaN	NaN	NaN	NaN	NaN	NaN	NaN	NaN	NaN	NaN	NaN	NaN	NaN	NaN	NaN	NaN	NaN	NaN	NaN	NaN	NaN	NaN	NaN
1117	5.585	NaN	NaN	NaN	NaN	NaN	NaN	2.382	0.88	0.434	NaN	NaN	NaN	NaN	NaN	NaN	NaN	NaN	NaN	NaN	NaN	NaN	2.24	0.077	0.225	NaN	NaN	NaN	NaN	NaN	NaN	NaN	NaN	NaN	NaN	NaN	NaN	NaN	NaN	NaN	NaN	NaN	NaN	NaN	NaN	NaN	NaN	NaN	NaN
1118	5.59	NaN	NaN	NaN	2.042	0.919	0.348	2.382	0.879	0.433	NaN	NaN	NaN	NaN	NaN	NaN	NaN	NaN	NaN	NaN	NaN	NaN	2.24	0.077	0.225	NaN	NaN	NaN	NaN	NaN	NaN	NaN	NaN	NaN	NaN	NaN	NaN	NaN	NaN	NaN	NaN	NaN	NaN	NaN	NaN	NaN	NaN	NaN	NaN
1119	5.595	NaN	NaN	NaN	2.042	0.919	0.348	2.382	0.88	0.433	NaN	NaN	NaN	NaN	NaN	NaN	NaN	NaN	NaN	NaN	NaN	NaN	2.24	0.077	0.225	NaN	NaN	NaN	NaN	NaN	NaN	NaN	NaN	NaN	NaN	NaN	NaN	NaN	NaN	NaN	NaN	NaN	NaN	NaN	NaN	NaN	NaN	NaN	NaN
1120	5.6	NaN	NaN	NaN	2.035	0.92	0.345	2.382	0.88	0.432	NaN	NaN	NaN	NaN	NaN	NaN	NaN	NaN	NaN	NaN	NaN	NaN	2.24	0.077	0.225	NaN	NaN	NaN	NaN	NaN	NaN	NaN	NaN	NaN	NaN	NaN	NaN	NaN	NaN	NaN	NaN	NaN	NaN	NaN	NaN	NaN	NaN	NaN	NaN
1121	5.605	NaN	NaN	NaN	2.036	0.92	0.343	2.382	0.88	0.432	NaN	NaN	NaN	NaN	NaN	NaN	NaN	NaN	NaN	NaN	NaN	NaN	2.24	0.077	0.225	NaN	NaN	NaN	NaN	NaN	NaN	NaN	NaN	NaN	NaN	NaN	NaN	NaN	NaN	NaN	NaN	NaN	NaN	NaN	NaN	NaN	NaN	NaN	NaN
1122	5.61	NaN	NaN	NaN	2.035	0.919	0.341	NaN	NaN	NaN	NaN	NaN	NaN	NaN	NaN	NaN	NaN	NaN	NaN	NaN	NaN	NaN	2.24	0.076	0.225	NaN	NaN	NaN	NaN	NaN	NaN	NaN	NaN	NaN	NaN	NaN	NaN	NaN	NaN	NaN	NaN	NaN	NaN	NaN	NaN	NaN	NaN	NaN	NaN
1123	5.615	NaN	NaN	NaN	2.031	0.919	0.339	NaN	NaN	NaN	NaN	NaN	NaN	NaN	NaN	NaN	NaN	NaN	NaN	NaN	NaN	NaN	2.24	0.076	0.225	NaN	NaN	NaN	NaN	NaN	NaN	NaN	NaN	NaN	NaN	NaN	NaN	NaN	NaN	NaN	NaN	NaN	NaN	NaN	NaN	NaN	NaN	NaN	NaN
1124	5.62	NaN	NaN	NaN	2.031	0.919	0.339	NaN	NaN	NaN	NaN	NaN	NaN	NaN	NaN	NaN	NaN	NaN	NaN	NaN	NaN	NaN	2.239	0.076	0.225	NaN	NaN	NaN	NaN	NaN	NaN	NaN	NaN	NaN	NaN	NaN	NaN	NaN	NaN	NaN	NaN	NaN	NaN	NaN	NaN	NaN	NaN	NaN	NaN
1125	5.625	NaN	NaN	NaN	NaN	NaN	NaN	2.352	0.839	0.427	NaN	NaN	NaN	NaN	NaN	NaN	NaN	NaN	NaN	NaN	NaN	NaN	2.24	0.076	0.224	NaN	NaN	NaN	NaN	NaN	NaN	NaN	NaN	NaN	NaN	NaN	NaN	NaN	NaN	NaN	NaN	NaN	NaN	NaN	NaN	NaN	NaN	NaN	NaN
1126	5.63	NaN	NaN	NaN	2.037	0.919	0.336	NaN	NaN	NaN	NaN	NaN	NaN	NaN	NaN	NaN	NaN	NaN	NaN	NaN	NaN	NaN	2.24	0.076	0.224	NaN	NaN	NaN	NaN	NaN	NaN	NaN	NaN	NaN	NaN	NaN	NaN	NaN	NaN	NaN	NaN	NaN	NaN	NaN	NaN	NaN	NaN	NaN	NaN
1127	5.635	NaN	NaN	NaN	NaN	NaN	NaN	2.352	0.839	0.425	NaN	NaN	NaN	NaN	NaN	NaN	NaN	NaN	NaN	NaN	NaN	NaN	2.24	0.076	0.224	NaN	NaN	NaN	NaN	NaN	NaN	NaN	NaN	NaN	NaN	NaN	NaN	NaN	NaN	NaN	NaN	NaN	NaN	NaN	NaN	NaN	NaN	NaN	NaN
1128	5.64	NaN	NaN	NaN	2.047	0.916	0.335	NaN	NaN	NaN	NaN	NaN	NaN	NaN	NaN	NaN	NaN	NaN	NaN	NaN	NaN	NaN	2.24	0.075	0.224	NaN	NaN	NaN	NaN	NaN	NaN	NaN	NaN	NaN	NaN	NaN	NaN	NaN	NaN	NaN	NaN	NaN	NaN	NaN	NaN	NaN	NaN	NaN	NaN
1129	5.645	NaN	NaN	NaN	2.037	0.916	0.332	NaN	NaN	NaN	NaN	NaN	NaN	NaN	NaN	NaN	NaN	NaN	NaN	NaN	NaN	NaN	2.24	0.075	0.224	NaN	NaN	NaN	NaN	NaN	NaN	NaN	NaN	NaN	NaN	NaN	NaN	NaN	NaN	NaN	NaN	NaN	NaN	NaN	NaN	NaN	NaN	NaN	NaN
1130	5.65	NaN	NaN	NaN	2.038	0.917	0.331	NaN	NaN	NaN	NaN	NaN	NaN	NaN	NaN	NaN	NaN	NaN	NaN	NaN	NaN	NaN	2.24	0.075	0.223	NaN	NaN	NaN	NaN	NaN	NaN	NaN	NaN	NaN	NaN	NaN	NaN	NaN	NaN	NaN	NaN	NaN	NaN	NaN	NaN	NaN	NaN	NaN	NaN
1131	5.655	NaN	NaN	NaN	2.043	0.917	0.331	NaN	NaN	NaN	NaN	NaN	NaN	NaN	NaN	NaN	NaN	NaN	NaN	NaN	NaN	NaN	2.24	0.074	0.223	NaN	NaN	NaN	NaN	NaN	NaN	NaN	NaN	NaN	NaN	NaN	NaN	NaN	NaN	NaN	NaN	NaN	NaN	NaN	NaN	NaN	NaN	NaN	NaN
1132	5.66	NaN	NaN	NaN	NaN	NaN	NaN	NaN	NaN	NaN	NaN	NaN	NaN	NaN	NaN	NaN	NaN	NaN	NaN	NaN	NaN	NaN	2.24	0.074	0.223	NaN	NaN	NaN	NaN	NaN	NaN	NaN	NaN	NaN	NaN	NaN	NaN	NaN	NaN	NaN	NaN	NaN	NaN	NaN	NaN	NaN	NaN	NaN	NaN
1133	5.665	NaN	NaN	NaN	2.031	0.918	0.325	NaN	NaN	NaN	NaN	NaN	NaN	NaN	NaN	NaN	NaN	NaN	NaN	NaN	NaN	NaN	2.241	0.074	0.223	NaN	NaN	NaN	NaN	NaN	NaN	NaN	NaN	NaN	NaN	NaN	NaN	NaN	NaN	NaN	NaN	NaN	NaN	NaN	NaN	NaN	NaN	NaN	NaN
1134	5.67	NaN	NaN	NaN	2.032	0.918	0.324	NaN	NaN	NaN	NaN	NaN	NaN	NaN	NaN	NaN	NaN	NaN	NaN	NaN	NaN	NaN	2.241	0.074	0.223	NaN	NaN	NaN	NaN	NaN	NaN	NaN	NaN	NaN	NaN	NaN	NaN	NaN	NaN	NaN	NaN	NaN	NaN	NaN	NaN	NaN	NaN	NaN	NaN
1135	5.675	NaN	NaN	NaN	2.035	0.917	0.324	NaN	NaN	NaN	NaN	NaN	NaN	NaN	NaN	NaN	NaN	NaN	NaN	NaN	NaN	NaN	2.241	0.073	0.223	NaN	NaN	NaN	NaN	NaN	NaN	NaN	NaN	NaN	NaN	NaN	NaN	NaN	NaN	NaN	NaN	NaN	NaN	NaN	NaN	NaN	NaN	NaN	NaN
1136	5.68	NaN	NaN	NaN	2.037	0.916	0.324	NaN	NaN	NaN	NaN	NaN	NaN	NaN	NaN	NaN	NaN	NaN	NaN	NaN	NaN	NaN	2.241	0.073	0.223	NaN	NaN	NaN	NaN	NaN	NaN	NaN	NaN	NaN	NaN	NaN	NaN	NaN	NaN	NaN	NaN	NaN	NaN	NaN	NaN	NaN	NaN	NaN	NaN
1137	5.685	NaN	NaN	NaN	2.031	0.917	0.321	NaN	NaN	NaN	NaN	NaN	NaN	NaN	NaN	NaN	NaN	NaN	NaN	NaN	NaN	NaN	2.241	0.073	0.223	NaN	NaN	NaN	NaN	NaN	NaN	NaN	NaN	NaN	NaN	NaN	NaN	NaN	NaN	NaN	NaN	NaN	NaN	NaN	NaN	NaN	NaN	NaN	NaN
1138	5.69	NaN	NaN	NaN	2.031	0.916	0.319	NaN	NaN	NaN	NaN	NaN	NaN	NaN	NaN	NaN	NaN	NaN	NaN	NaN	NaN	NaN	2.241	0.073	0.223	NaN	NaN	NaN	NaN	NaN	NaN	NaN	NaN	NaN	NaN	NaN	NaN	NaN	NaN	NaN	NaN	NaN	NaN	NaN	NaN	NaN	NaN	NaN	NaN
1139	5.695	NaN	NaN	NaN	2.033	0.916	0.318	NaN	NaN	NaN	NaN	NaN	NaN	NaN	NaN	NaN	NaN	NaN	NaN	NaN	NaN	NaN	2.241	0.073	0.223	NaN	NaN	NaN	NaN	NaN	NaN	NaN	NaN	NaN	NaN	NaN	NaN	NaN	NaN	NaN	NaN	NaN	NaN	NaN	NaN	NaN	NaN	NaN	NaN
1140	5.7	NaN	NaN	NaN	2.036	0.915	0.318	NaN	NaN	NaN	NaN	NaN	NaN	NaN	NaN	NaN	NaN	NaN	NaN	NaN	NaN	NaN	2.241	0.073	0.223	NaN	NaN	NaN	NaN	NaN	NaN	NaN	NaN	NaN	NaN	NaN	NaN	NaN	NaN	NaN	NaN	NaN	NaN	NaN	NaN	NaN	NaN	NaN	NaN
1141	5.705	NaN	NaN	NaN	2.043	0.914	0.319	NaN	NaN	NaN	NaN	NaN	NaN	NaN	NaN	NaN	NaN	NaN	NaN	NaN	NaN	NaN	2.241	0.073	0.223	NaN	NaN	NaN	NaN	NaN	NaN	NaN	NaN	NaN	NaN	NaN	NaN	NaN	NaN	NaN	NaN	NaN	NaN	NaN	NaN	NaN	NaN	NaN	NaN
1142	5.71	NaN	NaN	NaN	2.046	0.913	0.319	NaN	NaN	NaN	NaN	NaN	NaN	NaN	NaN	NaN	NaN	NaN	NaN	NaN	NaN	NaN	2.241	0.073	0.223	NaN	NaN	NaN	NaN	NaN	NaN	NaN	NaN	NaN	NaN	NaN	NaN	NaN	NaN	NaN	NaN	NaN	NaN	NaN	NaN	NaN	NaN	NaN	NaN
1143	5.715	NaN	NaN	NaN	NaN	NaN	NaN	NaN	NaN	NaN	NaN	NaN	NaN	NaN	NaN	NaN	NaN	NaN	NaN	NaN	NaN	NaN	2.241	0.073	0.223	NaN	NaN	NaN	NaN	NaN	NaN	NaN	NaN	NaN	NaN	NaN	NaN	NaN	NaN	NaN	NaN	NaN	NaN	NaN	NaN	NaN	NaN	NaN	NaN
1144	5.72	NaN	NaN	NaN	2.035	0.916	0.312	NaN	NaN	NaN	NaN	NaN	NaN	NaN	NaN	NaN	NaN	NaN	NaN	NaN	NaN	NaN	2.241	0.073	0.223	NaN	NaN	NaN	NaN	NaN	NaN	NaN	NaN	NaN	NaN	NaN	NaN	NaN	NaN	NaN	NaN	NaN	NaN	NaN	NaN	NaN	NaN	NaN	NaN
1145	5.725	NaN	NaN	NaN	2.035	0.916	0.312	NaN	NaN	NaN	NaN	NaN	NaN	NaN	NaN	NaN	NaN	NaN	NaN	NaN	NaN	NaN	2.241	0.073	0.223	NaN	NaN	NaN	NaN	NaN	NaN	NaN	NaN	NaN	NaN	NaN	NaN	NaN	NaN	NaN	NaN	NaN	NaN	NaN	NaN	NaN	NaN	NaN	NaN
1146	5.73	NaN	NaN	NaN	2.043	0.914	0.313	NaN	NaN	NaN	NaN	NaN	NaN	NaN	NaN	NaN	NaN	NaN	NaN	NaN	NaN	NaN	2.241	0.073	0.223	NaN	NaN	NaN	NaN	NaN	NaN	NaN	NaN	NaN	NaN	NaN	NaN	NaN	NaN	NaN	NaN	NaN	NaN	NaN	NaN	NaN	NaN	NaN	NaN
1147	5.735	NaN	NaN	NaN	2.041	0.915	0.311	NaN	NaN	NaN	NaN	NaN	NaN	NaN	NaN	NaN	NaN	NaN	NaN	NaN	NaN	NaN	2.241	0.073	0.223	NaN	NaN	NaN	NaN	NaN	NaN	NaN	NaN	NaN	NaN	NaN	NaN	NaN	NaN	NaN	NaN	NaN	NaN	NaN	NaN	NaN	NaN	NaN	NaN
1148	5.74	NaN	NaN	NaN	2.031	0.917	0.308	NaN	NaN	NaN	NaN	NaN	NaN	NaN	NaN	NaN	NaN	NaN	NaN	NaN	NaN	NaN	2.241	0.073	0.223	NaN	NaN	NaN	NaN	NaN	NaN	NaN	NaN	NaN	NaN	NaN	NaN	NaN	NaN	NaN	NaN	NaN	NaN	NaN	NaN	NaN	NaN	NaN	NaN
1149	5.745	NaN	NaN	NaN	2.029	0.917	0.306	NaN	NaN	NaN	NaN	NaN	NaN	NaN	NaN	NaN	NaN	NaN	NaN	NaN	NaN	NaN	2.241	0.073	0.223	NaN	NaN	NaN	NaN	NaN	NaN	NaN	NaN	NaN	NaN	NaN	NaN	NaN	NaN	NaN	NaN	NaN	NaN	NaN	NaN	NaN	NaN	NaN	NaN
1150	5.75	NaN	NaN	NaN	2.03	0.917	0.306	NaN	NaN	NaN	NaN	NaN	NaN	NaN	NaN	NaN	NaN	NaN	NaN	NaN	NaN	NaN	2.241	0.073	0.223	NaN	NaN	NaN	NaN	NaN	NaN	NaN	NaN	NaN	NaN	NaN	NaN	NaN	NaN	NaN	NaN	NaN	NaN	NaN	NaN	NaN	NaN	NaN	NaN
1151	5.755	NaN	NaN	NaN	2.035	0.916	0.306	NaN	NaN	NaN	NaN	NaN	NaN	NaN	NaN	NaN	NaN	NaN	NaN	NaN	NaN	NaN	2.241	0.073	0.223	NaN	NaN	NaN	NaN	NaN	NaN	NaN	NaN	NaN	NaN	NaN	NaN	NaN	NaN	NaN	NaN	NaN	NaN	NaN	NaN	NaN	NaN	NaN	NaN
1152	5.76	NaN	NaN	NaN	2.043	0.914	0.307	NaN	NaN	NaN	NaN	NaN	NaN	NaN	NaN	NaN	NaN	NaN	NaN	NaN	NaN	NaN	2.241	0.073	0.223	NaN	NaN	NaN	NaN	NaN	NaN	NaN	NaN	NaN	NaN	NaN	NaN	NaN	NaN	NaN	NaN	NaN	NaN	NaN	NaN	NaN	NaN	NaN	NaN
1153	5.765	NaN	NaN	NaN	NaN	NaN	NaN	NaN	NaN	NaN	NaN	NaN	NaN	NaN	NaN	NaN	NaN	NaN	NaN	NaN	NaN	NaN	2.241	0.073	0.223	NaN	NaN	NaN	NaN	NaN	NaN	NaN	NaN	NaN	NaN	NaN	NaN	NaN	NaN	NaN	NaN	NaN	NaN	NaN	NaN	NaN	NaN	NaN	NaN
1154	5.77	NaN	NaN	NaN	NaN	NaN	NaN	NaN	NaN	NaN	NaN	NaN	NaN	NaN	NaN	NaN	NaN	NaN	NaN	NaN	NaN	NaN	2.24	0.073	0.223	NaN	NaN	NaN	NaN	NaN	NaN	NaN	NaN	NaN	NaN	NaN	NaN	NaN	NaN	NaN	NaN	NaN	NaN	NaN	NaN	NaN	NaN	NaN	NaN
1155	5.775	NaN	NaN	NaN	2.033	0.917	0.301	NaN	NaN	NaN	NaN	NaN	NaN	NaN	NaN	NaN	NaN	NaN	NaN	NaN	NaN	NaN	2.24	0.073	0.223	NaN	NaN	NaN	NaN	NaN	NaN	NaN	NaN	NaN	NaN	NaN	NaN	NaN	NaN	NaN	NaN	NaN	NaN	NaN	NaN	NaN	NaN	NaN	NaN
1156	5.78	NaN	NaN	NaN	2.032	0.918	0.301	NaN	NaN	NaN	NaN	NaN	NaN	NaN	NaN	NaN	NaN	NaN	NaN	NaN	NaN	NaN	2.24	0.073	0.223	NaN	NaN	NaN	NaN	NaN	NaN	NaN	NaN	NaN	NaN	NaN	NaN	NaN	NaN	NaN	NaN	NaN	NaN	NaN	NaN	NaN	NaN	NaN	NaN
1157	5.785	NaN	NaN	NaN	2.028	0.919	0.299	NaN	NaN	NaN	NaN	NaN	NaN	NaN	NaN	NaN	NaN	NaN	NaN	NaN	NaN	NaN	2.241	0.073	0.223	NaN	NaN	NaN	NaN	NaN	NaN	NaN	NaN	NaN	NaN	NaN	NaN	NaN	NaN	NaN	NaN	NaN	NaN	NaN	NaN	NaN	NaN	NaN	NaN
1158	5.79	NaN	NaN	NaN	2.032	0.918	0.3	NaN	NaN	NaN	NaN	NaN	NaN	NaN	NaN	NaN	NaN	NaN	NaN	NaN	NaN	NaN	2.241	0.072	0.223	NaN	NaN	NaN	NaN	NaN	NaN	NaN	NaN	NaN	NaN	NaN	NaN	NaN	NaN	NaN	NaN	NaN	NaN	NaN	NaN	NaN	NaN	NaN	NaN
1159	5.795	NaN	NaN	NaN	2.041	0.915	0.301	NaN	NaN	NaN	NaN	NaN	NaN	NaN	NaN	NaN	NaN	NaN	NaN	NaN	NaN	NaN	2.241	0.072	0.223	NaN	NaN	NaN	NaN	NaN	NaN	NaN	NaN	NaN	NaN	NaN	NaN	NaN	NaN	NaN	NaN	NaN	NaN	NaN	NaN	NaN	NaN	NaN	NaN
1160	5.8	NaN	NaN	NaN	NaN	NaN	NaN	NaN	NaN	NaN	NaN	NaN	NaN	NaN	NaN	NaN	NaN	NaN	NaN	NaN	NaN	NaN	2.241	0.073	0.223	NaN	NaN	NaN	NaN	NaN	NaN	NaN	NaN	NaN	NaN	NaN	NaN	NaN	NaN	NaN	NaN	NaN	NaN	NaN	NaN	NaN	NaN	NaN	NaN
1161	5.805	NaN	NaN	NaN	NaN	NaN	NaN	NaN	NaN	NaN	NaN	NaN	NaN	NaN	NaN	NaN	NaN	NaN	NaN	NaN	NaN	NaN	2.24	0.073	0.223	NaN	NaN	NaN	NaN	NaN	NaN	NaN	NaN	NaN	NaN	NaN	NaN	NaN	NaN	NaN	NaN	NaN	NaN	NaN	NaN	NaN	NaN	NaN	NaN
1162	5.81	NaN	NaN	NaN	2.024	0.919	0.294	NaN	NaN	NaN	NaN	NaN	NaN	NaN	NaN	NaN	NaN	NaN	NaN	NaN	NaN	NaN	2.241	0.072	0.223	NaN	NaN	NaN	NaN	NaN	NaN	NaN	NaN	NaN	NaN	NaN	NaN	NaN	NaN	NaN	NaN	NaN	NaN	NaN	NaN	NaN	NaN	NaN	NaN
1163	5.815	NaN	NaN	NaN	2.024	0.919	0.293	NaN	NaN	NaN	NaN	NaN	NaN	NaN	NaN	NaN	NaN	NaN	NaN	NaN	NaN	NaN	2.241	0.072	0.223	NaN	NaN	NaN	NaN	NaN	NaN	NaN	NaN	NaN	NaN	NaN	NaN	NaN	NaN	NaN	NaN	NaN	NaN	NaN	NaN	NaN	NaN	NaN	NaN
1164	5.82	NaN	NaN	NaN	2.024	0.919	0.293	NaN	NaN	NaN	NaN	NaN	NaN	NaN	NaN	NaN	NaN	NaN	NaN	NaN	NaN	NaN	2.24	0.073	0.223	NaN	NaN	NaN	NaN	NaN	NaN	NaN	NaN	NaN	NaN	NaN	NaN	NaN	NaN	NaN	NaN	NaN	NaN	NaN	NaN	NaN	NaN	NaN	NaN
1165	5.825	NaN	NaN	NaN	2.024	0.919	0.293	NaN	NaN	NaN	NaN	NaN	NaN	NaN	NaN	NaN	NaN	NaN	NaN	NaN	NaN	NaN	2.24	0.073	0.223	NaN	NaN	NaN	NaN	NaN	NaN	NaN	NaN	NaN	NaN	NaN	NaN	NaN	NaN	NaN	NaN	NaN	NaN	NaN	NaN	NaN	NaN	NaN	NaN
1166	5.83	NaN	NaN	NaN	2.024	0.919	0.292	NaN	NaN	NaN	NaN	NaN	NaN	NaN	NaN	NaN	NaN	NaN	NaN	NaN	NaN	NaN	2.24	0.073	0.223	NaN	NaN	NaN	NaN	NaN	NaN	NaN	NaN	NaN	NaN	NaN	NaN	NaN	NaN	NaN	NaN	NaN	NaN	NaN	NaN	NaN	NaN	NaN	NaN
1167	5.835	NaN	NaN	NaN	2.024	0.919	0.29	NaN	NaN	NaN	NaN	NaN	NaN	NaN	NaN	NaN	NaN	NaN	NaN	NaN	NaN	NaN	2.241	0.073	0.223	NaN	NaN	NaN	NaN	NaN	NaN	NaN	NaN	NaN	NaN	NaN	NaN	NaN	NaN	NaN	NaN	NaN	NaN	NaN	NaN	NaN	NaN	NaN	NaN
1168	5.84	NaN	NaN	NaN	2.024	0.92	0.289	NaN	NaN	NaN	NaN	NaN	NaN	NaN	NaN	NaN	NaN	NaN	NaN	NaN	NaN	NaN	2.241	0.073	0.223	NaN	NaN	NaN	NaN	NaN	NaN	NaN	NaN	NaN	NaN	NaN	NaN	NaN	NaN	NaN	NaN	NaN	NaN	NaN	NaN	NaN	NaN	NaN	NaN
1169	5.845	NaN	NaN	NaN	2.024	0.92	0.288	NaN	NaN	NaN	NaN	NaN	NaN	NaN	NaN	NaN	NaN	NaN	NaN	NaN	NaN	NaN	2.24	0.073	0.223	NaN	NaN	NaN	NaN	NaN	NaN	NaN	NaN	NaN	NaN	NaN	NaN	NaN	NaN	NaN	NaN	NaN	NaN	NaN	NaN	NaN	NaN	NaN	NaN
1170	5.85	NaN	NaN	NaN	2.024	0.92	0.288	NaN	NaN	NaN	NaN	NaN	NaN	NaN	NaN	NaN	NaN	NaN	NaN	NaN	NaN	NaN	2.24	0.073	0.223	NaN	NaN	NaN	NaN	NaN	NaN	NaN	NaN	NaN	NaN	NaN	NaN	NaN	NaN	NaN	NaN	NaN	NaN	NaN	NaN	NaN	NaN	NaN	NaN
1171	5.855	NaN	NaN	NaN	2.024	0.92	0.287	NaN	NaN	NaN	NaN	NaN	NaN	NaN	NaN	NaN	NaN	NaN	NaN	NaN	NaN	NaN	2.24	0.073	0.223	NaN	NaN	NaN	NaN	NaN	NaN	NaN	NaN	NaN	NaN	NaN	NaN	NaN	NaN	NaN	NaN	NaN	NaN	NaN	NaN	NaN	NaN	NaN	NaN
[truncated: 3 more columns]
