# Supplementary material for: Associations between lower-limb muscle activation and knee flexion in post-stroke individuals: A study on the stance-to-swing phases of gait
Source: PLoS One. 2017 Sep 8;12(9):e0183865. doi: 10.1371/journal.pone.0183865 (PMC5590852; doi:10.1371/journal.pone.0183865)
Supplement: S1 Dataset — (ZIP) [file pone.0183865.s001.zip › S1_Dataset/Healthy group/3/3/emg.csv]

Frame	Time	EMG Signal 1	EMG Signal 2	EMG Signal 3	EMG Signal 4	EMG Signal 5	EMG Signal 6	EMG Signal 7	EMG Signal 8
0	0	61.062	47.53	48.468	46.013	28.746	41.197	37.096	58.566
1	0.001	68.628	46.429	41.144	45.281	31.348	38.527	36.007	55.894
2	0.002	58.984	50.153	41.952	50.755	30.467	36.051	33.953	47.414
3	0.003	55.347	48.84	45.86	44.024	25.726	36.679	35.58	42.98
4	0.004	54.054	49.463	38.159	44.639	28.349	36.933	31.023	36.992
5	0.005	44.267	60.37	36.676	38.687	24.395	33.333	30.535	45.924
6	0.006	31.017	52.321	32.696	37.396	24.323	25.11	26.188	39.398
7	0.007	41.589	51.858	37.245	32.247	25.814	27.748	25.339	38.905
8	0.008	37.479	32.256	32.723	32.172	18.41	26.914	27.601	30.691
9	0.009	36.697	41.712	39.644	33.866	19.539	21.841	26.402	15.701
10	0.01	38.648	33.187	34.21	24.74	18.941	20.835	22.508	1.695
11	0.011	32.7	29.138	33.256	6.924	18.178	15.214	22.121	20.634
12	0.012	36.445	14.853	32.329	21.468	17.437	19.491	17.886	33.033
13	0.013	33.28	11.245	19.056	21.93	16.711	23.584	17.538	38.876
14	0.014	28.226	13.499	12.596	18.378	14.079	20.158	16.261	16.109
15	0.015	25.349	23.357	9.461	25.489	19.212	23.343	15.6	22.825
16	0.016	17.668	26.069	11.399	15.999	11.987	17.849	13.415	28.791
17	0.017	20.492	22.837	10.86	21.655	11.565	16.838	15.712	6.13
18	0.018	11.169	6.673	10.164	11.265	12.336	8.129	8.564	1.895
19	0.019	12.157	-4.798	13.382	10.982	13.139	7.773	14.604	2.922
20	0.02	-2.868	-4.805	9.299	12.687	10.294	1.646	10.432	-5.496
21	0.021	12.743	-1.852	10.102	12.319	11.743	-3.863	4.944	-9.043
22	0.022	13.324	15.263	19.463	11.787	11.094	-12.43	11.105	-12.34
23	0.023	18.025	11.145	10.101	8.201	7.193	1.108	1.051	-4.945
24	0.024	-1.007	7.287	10.07	10.46	3.517	6.363	3.421	-4.655
25	0.025	-0.245	-0.597	7.579	7.339	1.421	7.208	3.316	-27.554
26	0.026	8.905	15.374	5.139	2.127	4.016	0.929	5.193	-44.405
27	0.027	-2.205	11.68	-10.023	5.879	0.841	1.463	3.436	-25.78
28	0.028	1.656	12.493	10.09	-1.162	-1.136	1.838	1.719	-3.631
29	0.029	-1.195	13.157	6.267	-6.218	0.797	-2.779	1.403	11.012
30	0.03	4.731	13.69	7.723	-3.699	-2.655	-2.517	-2.741	18.345
31	0.031	-0.111	1.514	-14.381	-11.967	-1.236	-2.414	-0.653	9.861
32	0.032	2.265	13.405	-23.642	-3.932	-6.37	1.609	-3.939	20.593
33	0.033	-4.006	3.688	-6.72	-8.23	-5.083	8.775	-0.215	26.15
34	0.034	-4.021	1.168	-0.571	-9.953	-6.275	2.822	-3.797	23.448
35	0.035	-7.457	-18.531	-7.745	-21.487	-5.499	-4.633	-7.928	20.966
36	0.036	-9.088	-16.893	-2.68	-9.178	-2.746	-6.042	-7.184	15.638
37	0.037	-5.046	-15.394	-1.618	-4.566	-5.387	-4.308	-12.598	10.748
38	0.038	-11.786	-31.071	-10.166	-3.58	-6.246	-5.438	-11.199	6.478
39	0.039	-19.819	-45.33	-17.877	-2.742	-12.485	-1.305	-6.282	-2.385
40	0.04	-7.669	-37.285	-6.591	-12.127	-5.54	-1.195	-13.326	-16.825
41	0.041	-9.976	-33.234	-15.011	-16.045	-6.883	-4.15	-11.222	-11.484
42	0.042	-5.84	-23.715	-2.477	-13.345	-6.444	-2.219	-9.282	-17.121
43	0.043	-10.547	-25.371	-1.122	-16.608	-5.968	-4.697	-4.788	-15.95
44	0.044	-19.848	-22.364	-6.106	-22.93	-4.317	-5.399	-3.173	-17.644
45	0.045	-11.877	-6.725	-5.043	-14.319	-6.502	-11.485	-8.879	-11.557
46	0.046	-13.155	-4.78	-24.843	-13.408	-8.472	-10.954	-12.621	-8.341
47	0.047	-22.317	-7.233	-10.942	-10.524	-8.3	-13.098	-8.199	-13.802
48	0.048	-11.694	-17.182	-3.574	-5.862	-9.838	-12.697	-8.968	-16.912
49	0.049	-13.224	-26.129	-6.039	-15.68	-14.061	-12.27	-11.635	-7.398
50	0.05	-17.036	-8.914	-8.272	-9.41	-9.359	-13.758	-8.476	-24.558
51	0.051	-23.032	2.596	-10.191	-15.407	-7.479	-11.468	-9.689	-17.601
52	0.052	-19.923	8.9	-8.448	0.65	-12.947	-13.635	-9.351	1.542
53	0.053	-24.758	10.744	-3.784	12.262	-14.938	-17.34	-10.559	9.064
54	0.054	-27.275	-5.191	-16.742	5.88	-9.003	-20.656	-6.342	-2.578
55	0.055	-24.957	-3.118	-18.476	0.066	-9.841	-26.49	-8.133	-13.274
56	0.056	-18.388	-20.61	-13.824	1.787	-11.841	-28.841	-9.523	-26.861
57	0.057	-17.638	-18.335	-18.079	-18.927	-5.91	-20.94	-8.21	-25.17
58	0.058	-23.264	-20.541	-16.901	-21.655	-8.302	-17.877	-12.315	-4.519
59	0.059	-15.35	-10.955	-20.36	-14.124	-6.434	-3.204	-7.519	-1.856
60	0.06	-14.401	-9.271	-19.368	-7.177	-13.849	-9.624	-9.496	-19.719
61	0.061	0.293	-1.4	-14.508	-17.854	-12.944	-11.59	-8.955	-26.751
62	0.062	-14.633	-2.832	-18.757	-27.573	-7.008	0.566	-2.03	-20.401
63	0.063	-16.588	-19.962	-21.075	-36.312	-11.138	-1.018	-12.908	-18.495
64	0.064	-18.35	-31.676	-16.243	-18.938	-9.269	-5.31	-17.205	-41.37
65	0.065	-7.344	-8.339	-16.83	-21.305	-9.917	-4.183	-10.86	-25.751
66	0.066	-11.628	-17.689	-13.929	-27.73	-10.565	-5.379	-9.738	-6.052
67	0.067	-7.983	-9.391	-8.124	-6.485	-11.989	-12.766	-12.873	-8.611
68	0.068	-9.176	-11.954	-7.35	-9.224	-11.669	-9.893	-8.068	-6.335
69	0.069	-6.11	-9.684	-13.93	-16.801	-9.608	-7.413	-14.109	-4.256
70	0.07	-9.048	-16.149	-13.159	-23.798	-12.383	-8.22	-14.919	1.509
71	0.071	-15.094	-2.659	-7.552	-8.906	-9.739	-8.839	-13.014	-10.733
72	0.072	-12.799	-7.923	-8.138	-6.989	-11.931	-10.816	-13.632	-12.329
73	0.073	-20.746	-18.962	-2.129	-1.782	-8.127	-9.115	-11.922	-19.53
74	0.074	-13.404	-6.01	-7.742	2.853	-5.873	-9.525	-10.61	-7.755
75	0.075	-16.359	-4.288	-7.164	7.084	-13.872	-6.051	-15.094	-9.323
76	0.076	-13.885	-21.743	-6.588	-7.272	-12.775	-4.702	-14.548	-19.408
77	0.077	-17.981	-19.435	-7.172	-5.373	-11.868	0.123	-12.068	-10.542
78	0.078	-16.087	-8.806	-14.159	-7.118	-12.898	-0.47	-13.45	-6.102
79	0.079	-18.057	-14.638	-13.193	7.198	-8.701	-1.057	-13.089	-2.601
80	0.08	-20.999	-19.89	-10.679	1.394	-6.435	2.423	-9.048	-7.779
81	0.081	-15.226	-27.833	-22.874	-0.338	1.439	-4.94	-11.59	-14.511
82	0.082	-12.93	-32.078	-22.51	-6.336	0.418	-10.171	-10.261	-15.26
83	0.083	-13.543	-12.525	-27.759	-17.348	-2.537	-9.199	-15.123	-24.145
84	0.084	-14.16	-4.185	-7.056	-24.5	-1.809	-13.452	-5.077	-6.122
85	0.085	-14.778	-1.659	-4.344	-15.608	-7.462	-15.774	-3.736	-13.66
86	0.086	-14.422	-3.965	-11.896	-14.481	-0.921	-19.272	-0.075	-15.96
87	0.087	-11.163	-1.828	-23.512	-17.613	-6.945	-15.997	-1.248	-9.553
88	0.088	-14.097	-11.477	-29.895	-16.654	-11.04	-13.099	-0.297	-15.367
89	0.089	-12.972	-9.724	-12.483	-8.718	-4.482	-14.442	-1.273	-6.663
90	0.09	-14.947	-24.031	-0.881	-13.93	-7.026	-8.023	-14.438	-5.09
91	0.091	-15.747	-22.073	-7.247	-11.003	-14.394	-15.929	-8.638	-15.141
92	0.092	-20.222	-20.3	-9.181	-8.465	-17.306	-19.004	-10.383	-8.756
93	0.093	-18.306	3.535	-10.916	-7.675	-4.153	-16.082	-2.441	-7.606
94	0.094	-16.587	-6.483	-15.537	-4.177	-9.96	-15.289	-3.788	-8.592
95	0.095	-9.649	-9.536	-11.283	-8.811	-4.735	-16.044	-2.616	-5.706
96	0.096	-14.507	-17.806	-2.377	-12.855	3.2	-15.446	-8.608	-3.188
97	0.097	-15.308	-25.314	-10.721	-14.191	-3.966	-13.494	-11.699	-0.857
98	0.098	-13.022	-18.323	-11.695	-15.512	-5.123	-9.408	-18.465	-11.691
99	0.099	-13.629	-16.171	-14.597	-10.644	-6.279	-2.422	-10.516	-13.246
100	0.1	-13.081	1.269	-17.091	-20.692	-11.499	-9.176	-3.146	-14.599
101	0.101	-16.01	-14.968	-8.188	-13.507	-12.451	-4.899	-6.034	-13.453
102	0.102	-17.383	-4.298	-19.025	-14.645	-8.167	-13.776	-8.535	-12.288
103	0.103	-16.044	-25.564	-6.058	-22.94	-4.083	-12.586	-12.576	-11.3
104	0.104	-14.901	-28.243	-11.278	-11.122	-3.483	-9.466	-7.716	1.486
105	0.105	-16.077	-5.008	-9.733	-6.485	-6.735	-10.413	-17.753	-3.741
106	0.106	-12.611	-33.237	-8.381	-19.473	-3.795	-9.617	-13.472	-2.205
107	0.107	-12.218	-6.92	-14.766	-10.796	-4.142	-5.536	-12.289	-0.878
108	0.108	-9.514	-10.203	-23.087	-12.393	-11.449	-4.922	-8.776	-15.227
109	0.109	-12.235	-25.865	-15.73	-8.179	-14.494	-8.182	-9.72	-13.3
110	0.11	-15.131	-23.124	-16.7	-4.541	-11.538	-8.717	-12.59	-11.564
111	0.111	-11.449	-10.33	-7.019	-8.062	-10.719	-6.164	-10.045	-16.229
112	0.112	-13.757	1.31	-5.846	-5.008	-8.341	-2.842	-12.332	-12.003
113	0.113	-16.66	3.465	-6.995	3.831	-8.856	-1.638	-11.712	-3.12
114	0.114	-16.276	-10.07	-10.078	0.289	-9.374	-5.278	-9.744	-6.621
115	0.115	-16.66	-15.297	-12.963	-2.846	-6.408	-3.892	-10.3	-14.004
116	0.116	-16.439	-39.096	-10.43	-7.734	-9.827	-9.665	-10.647	-9.174
117	0.117	-13.142	-15.281	-9.632	-15.712	-10.151	-11.952	-11.955	-20.578
118	0.118	-19.709	-18.366	-9.022	-20.953	-8.923	-11.342	-9.004	-15.916
119	0.119	-12.928	1.397	-4.356	-18.065	-10.018	-11.887	-8.567	-17.25
120	0.12	-12.142	-11.351	-7.251	-29.501	-11.105	-7.786	-14.331	-10.843
121	0.121	-14.462	-18.268	-7.629	-18.498	-10.841	-6.403	-10.226	-9.651
122	0.122	-25.294	-24.596	-14.972	-17.16	-8.054	-8.689	-9.595	-12.719
123	0.123	-20.652	-18.737	-13.985	-23.567	-8.366	-9.818	-6.254	-11.726
124	0.124	-1.891	-13.457	-12.978	-5.602	-13.128	-15.01	-10.268	-15.972
125	0.125	-9.445	-2.369	-13.735	-3.125	-11.112	-15.565	-7.7	-23.309
126	0.126	-11.76	-9.479	-16.043	-5.494	-9.106	-12.247	-5.332	-12.462
127	0.127	-12.515	-12.346	-11.189	-28.983	-8.446	-10.478	-11.864	-11.112
128	0.128	-14.644	-3.401	-11.759	-25.957	-8.753	-13.931	-12.782	-14.783
129	0.129	-12.716	-4.489	-15.817	-28.75	-8.287	-16.228	-13.504	-27.935
130	0.13	-14.461	-20.49	-14.456	-26.295	-5.301	-9.631	-11.13	-19.227
131	0.131	-22.399	-41.511	-13.085	-19.402	-7.929	-10.584	-7.588	-14.588
132	0.132	-15.234	-21.68	-13.471	-21.608	-9.783	-14.829	-10.828	-4.525
133	0.133	-16.384	-34.38	-14.621	-12.023	-10.483	-9.208	-10.2	-13.422
134	0.134	-15.224	-22.694	-15.003	3.737	-11.771	-11.143	-14.993	-9.938
135	0.135	-20.444	-33.271	-14.207	14.263	-8.609	-3.789	-11.652	-25.989
136	0.136	-19.473	-15.802	-9.731	19.985	-14.546	-4.763	-12.187	-28.306
137	0.137	-15.219	-22.715	-17.07	-2.942	-8.49	-10.769	-8.652	-9.144
138	0.138	-14.445	-12.02	-14.162	-12.32	-12.499	-22.96	-10.938	-16.687
139	0.139	-15.033	-13.921	-14.923	-20.736	-7.613	-31.665	-7.991	-42.431
140	0.14	-15.62	-5.18	-27.094	-33.599	-10.851	-23.73	-9.887	-32.371
141	0.141	-18.518	-3.604	-14.871	-26.731	-11.387	-16.553	-7.931	-10.496
142	0.142	-17.153	6.475	-10.209	-16.191	-9.997	-10.158	-12.736	-2.161
143	0.143	-16.77	-5.29	-23.159	-14.377	-11.322	-11.323	-7.876	5.42
144	0.144	-16.378	-0.62	-3.797	-12.753	-7.216	-10.355	-9.784	3.136
145	0.145	-15.993	0.754	-11.337	-11.322	-6.791	-11.308	-9.174	-7.477
146	0.146	-10.177	7.145	-4.365	-10.072	-2.302	-7.04	-8.763	-9.39
147	0.147	-7.849	10.631	-6.478	-19.05	-7.678	-11.083	-6.421	-7.646
148	0.148	-8.424	-1.142	-8.407	-13.129	-7.066	-6.226	-11.244	0.289
149	0.149	-6.487	-9.045	-27.755	-7.995	-6.463	-4.268	-11.812	-1.063
150	0.15	-14.225	3.943	-9.947	-12.926	-8.178	-4.819	-7.735	0.109
151	0.151	-21.572	-1.269	-12.264	-15.521	-13.003	-7.329	-8.098	-8.211
152	0.152	-18.661	-2.816	-10.126	-8.217	-8.345	-9.649	-12.535	-9.17
153	0.153	-16.142	-15.774	-12.058	4.518	-5.423	-6.744	-10.784	-2.38
154	0.154	-16.906	-17.544	-13.786	6.22	-13.342	-4.021	-10.397	-3.116
155	0.155	-10.318	-28.607	-12.231	4.635	-9.842	-7.489	-9.035	-3.844
156	0.156	-21.73	-15.634	-10.869	5.953	-10.8	-0.906	-7.878	-0.326
157	0.157	-10.691	-20.868	-12.021	-0.476	-9.826	-7.673	-11.549	1.647
158	0.158	-9.325	-25.504	-10.86	-8.816	-12.343	-1.663	-9.222	-1.218
159	0.159	-18.212	-29.767	-7.77	-7.872	-10.025	-5.725	-11.349	-6.029
160	0.16	-14.725	-17.98	-10.67	-6.924	-6.551	-6.306	-9.404	-7.942
161	0.161	-13.751	-19.559	-11.448	-12.949	-11.203	-5.725	-12.888	-2.499
162	0.162	-14.714	-20.928	-13.762	-2.336	-12.954	-8.631	-10.76	-7.308
163	0.163	-13.942	-19.777	-14.331	-12.425	-10.445	-8.252	-11.923	-6.692
164	0.164	-18.005	-13.779	-12.382	-13.598	-8.134	-9.608	-6.891	-12.072
165	0.165	-28.842	-1.972	-10.637	-7.61	-7.753	-12.515	-12.89	-12.621
166	0.166	-14.518	-16.295	-14.117	-17.291	-6.597	-16.203	-15.213	-17.243
167	0.167	-16.448	-10.501	-13.734	-23.697	-8.542	-16.604	-17.155	-21.283
168	0.168	-14.695	-22.681	-7.935	-27.197	-7.005	-17.775	-12.518	-22.627
169	0.169	-16.238	-21.119	-3.887	-28.174	-11.466	-15.853	-8.455	-20.291
170	0.17	-11.965	-42.76	-5.834	-21.398	-8.189	-10.062	-8.075	-26.08
171	0.171	-18.342	-33.458	-6.423	-18.882	-11.102	-17.43	-12.542	-30.12
172	0.172	-10.008	-30.759	-15.336	-16.544	-9.756	-14.542	-11.973	-25.257
173	0.173	-9.036	-33.294	-27.161	-5.689	-7.444	-13.78	-8.496	-15.178
174	0.174	-8.06	-21.7	-12.859	-4.122	-10.358	-8.179	-9.859	-10.904
175	0.175	-21.201	-15.319	-10.935	-2.727	-7.664	-8.774	-6.966	-7.207
176	0.176	-26.993	-13.411	-12.702	0.991	-12.706	-9.374	-8.91	-3.715
177	0.177	-11.113	-15.186	-11.18	-4.958	-12.139	-11.133	-7.758	-6.796
178	0.178	-4.719	-29.537	-12.56	0.304	-10.408	-9.786	-11.256	-7.739
179	0.179	-10.524	-19.871	-11.426	-14.361	-10.804	-6.503	-9.921	-1.698
180	0.18	-12.262	-28.59	-17.451	-12.184	-8.493	-6.123	-12.843	-5.728
181	0.181	-13.809	-39.663	-12.25	-14.062	-5.597	-12.129	-8.411	-15.165
182	0.182	-18.067	-18.033	-17.107	-8.773	-5.223	-12.899	-6.68	-18.789
183	0.183	-9.161	-2.381	-12.87	-4.065	-4.844	-5.543	-9.215	-17.563
184	0.184	-15.157	5.924	-10.568	-2.638	-6.403	-8.441	-7.877	-12.297
185	0.185	-14.186	13.474	-12.516	-22.11	-10.868	-5.922	-5.769	-13.22
186	0.186	-9.347	1.879	-11.952	-13.7	-3.516	-6.683	-11.784	-10.685
187	0.187	-11.86	-0.217	-11.392	-16.135	-10.296	-10.158	-3.863	-8.338
188	0.188	-9.526	1.753	-19.352	-9.103	-7.781	-9.576	-13.552	-4.812
189	0.189	-11.454	0.039	-11.054	-6.918	-8.562	-7.843	-12.406	-2.849
190	0.19	-21.498	-7.871	-12.054	-4.927	-6.624	-15.789	-8.933	-11.749
191	0.191	-25.736	2.202	-9.18	0.336	-6.047	-14.626	-14.174	-23.54
192	0.192	-13.923	-17.337	-11.718	11.417	-4.307	-4.945	-7.41	-31.448
193	0.193	-18.558	8.228	-9.41	4.341	-6.826	-6.096	-8.201	-30.057
194	0.194	-11.393	-1.847	-11.371	0.746	-10.112	-16.919	-13.83	-21.122
195	0.195	-17.768	1.259	-8.088	-14.848	-7.977	-12.646	-10.355	-10.256
196	0.196	-16.593	-7.064	-13.524	-38.167	-10.68	-19.013	-12.28	5.637
197	0.197	-17.547	-35.33	-12.957	-28.766	-9.512	-12.994	-11.684	3.537
198	0.198	-12.694	-24.114	-13.555	-14.539	-6.02	-13.954	-13.028	-9.96
199	0.199	-15.2	-14.083	-14.154	-6.911	-12.403	-14.914	-6.656	-15.11
200	0.2	-17.512	1.552	-16.705	-23.089	-6.395	-1.754	-12.669	-7.121
201	0.201	-19.449	-6.794	-13.433	-33.653	-8.712	0.18	-8.614	-11.334
202	0.202	-16.159	-9.351	-16.355	-35.504	-10.643	-8.537	-8.046	-14.976
203	0.203	-19.057	2.199	-15.214	-30.201	-7.345	-16.482	-4.806	-28.142
204	0.204	-15.567	0	-14.075	-15.791	-10.238	-15.134	-8.914	-22.931
205	0.205	-14.205	-17.515	-13.321	-9.913	-8.874	-6.24	-7.591	-15.019
206	0.206	-13.803	-24.578	-15.269	-11.596	-6.542	-9.737	-12.058	-16.394
207	0.207	-17.478	-18.244	-12.765	-19.482	-3.626	-10.714	-10.338	-15.253
208	0.208	-17.85	-12.513	-12.004	-12.291	-8.84	-5.888	-6.873	-14.099
209	0.209	-11.258	-14.33	-12.787	-8.593	-6.896	-8.402	-14.233	-6.755
210	0.21	-16.096	-3.387	-8.534	-0.258	-7.462	-10.726	-9.01	-5.767
211	0.211	-11.834	-10.637	-12.599	0.737	-5.703	-7.245	-8.041	-11.735
212	0.212	-9.511	-11.873	-16.093	-2.155	-8.21	-3.958	-8.817	-10.944
213	0.213	-14.35	-22.767	-19.398	-8.124	-5.876	-10.541	-11.138	-7.447
214	0.214	-13.769	-35.788	-12.83	-10.439	-11.665	-13.062	-10.563	-5.491
215	0.215	-15.513	-34.119	-15.748	-17.016	-10.873	-7.45	-11.139	-3.763
216	0.216	-15.914	-35.704	-7.829	-5.588	-10.278	-10.939	-7.074	-1.267
217	0.217	-18.232	-31.507	-6.875	-10.234	-9.678	-14.236	-7.466	0.057
218	0.218	-17.078	-30.405	-2.044	-14.5	-10.247	-10.181	-12.897	0.41
219	0.219	-18.244	-31.633	-6.313	-15.67	-8.876	-8.839	-8.069	-4.045
220	0.22	-13.224	-22.015	-13.677	-14.504	-11.187	-6.525	-6.143	-5.788
221	0.221	-17.871	-7.763	-12.708	-11.386	-11.555	-6.92	-7.909	-6.187
222	0.222	-16.138	-5.857	-11.955	-8.467	-8.835	-11.387	-12.801	-2.912
223	0.223	-14.783	-4.146	-11.209	-9.228	-8.44	-11.975	-9.545	-5.046
224	0.224	-10.334	-12.125	-16.082	-9.986	-8.232	-12.371	-12.451	-11.035
225	0.225	-14.403	9.537	-6.036	-9.395	-10.164	-6.95	-12.047	-6.766
226	0.226	-14.803	0.231	-7.406	-16.752	-5.9	-6.376	-10.676	-4.434
227	0.227	-13.453	-8.116	-6.264	-17.723	-8.802	-12.399	-11.819	-12.361
228	0.228	-9.388	-20.916	-7.406	-13.487	-10.153	-14.753	-8.156	-28.43
229	0.229	-12.867	-23.263	-12.635	-12.729	-7.825	-12.845	-8.598	-26.134
230	0.23	-11.512	-8.371	-11.672	-12.177	-9.951	-8.225	-7.508	-24.019
231	0.231	-16.348	-18.072	-15.935	-8.919	-7.238	-17.15	-12.798	-22.101
232	0.232	-13.06	-16.349	-13.614	-7.208	-12.274	-16.015	-9.35	-23.9
233	0.233	-13.643	-27.392	-14.196	-6.834	-8.989	-12.562	-9.935	-9.635
234	0.234	-13.258	-28.75	-20.194	-0.463	-7.257	-11.612	-10.486	-11.626
235	0.235	-14.623	-40.566	-14.581	-10.171	-13.076	-14.536	-11.785	-2.929
236	0.236	-14.241	-32.653	-8.004	-6.544	-12.318	-12.036	-12.08	-7.587
237	0.237	-18.689	-34.039	-10.508	-14.91	-10.39	-9.743	-10.845	-8.967
238	0.238	-13.273	-17.06	-9.725	-13.962	-7.115	-9.195	-10.413	-5.329
239	0.239	-24.106	-14.786	-4.883	-16.877	-11.188	-8.646	-11.595	-1.891
240	0.24	-22.562	0.067	-14.949	-7.213	-7.722	-10.423	-9.488	-2.915
241	0.241	-12.508	-1.909	-10.699	-8.392	-8.128	-5.631	-12.277	-0.079
242	0.242	-13.691	-10.641	-14.383	-26.403	-6.008	-6.25	-10.429	-8.072
243	0.243	-10.218	0.363	-13.233	-18.846	-12.023	-11.698	-7.015	-7.155
244	0.244	-15.449	-18.424	-14.197	-16.539	-9.52	-12.303	-14.413	-12.043
245	0.245	-16.419	-10.904	-13.229	-27.215	-8.768	-15.628	-28.384	-20.018
246	0.246	-13.902	-3.941	-12.453	-33.069	-6.851	-11.586	-26.478	-25.267
247	0.247	-14.685	-10.344	-13.226	-24.409	-12.874	-6.784	-17.794	-39.991
248	0.248	-12.751	-4.582	-13.801	-3.739	-7.284	-4.878	-0.394	-50.668
249	0.249	-14.669	-6.342	-13.223	-1.048	-10.785	-0.846	-2.735	-29.419
250	0.25	-11.755	-14.288	-12.633	-8.607	-8.876	-4.367	-4.884	-21.142
251	0.251	-17.552	-7.107	-13.979	-15.593	-9.476	-4.006	-2.97	-18.665
252	0.252	-18.314	4.74	-11.636	-4.961	-9.111	-6.93	19.853	11.683
253	0.253	-16.365	-3.145	-12.009	-10.763	-7.777	-8.896	10.559	15.709
254	0.254	-16.929	15.683	-14.694	-2.035	-12.634	-8.539	-3.578	11.989
255	0.255	-18.653	2.948	-18.153	-0.452	-8.018	-8.384	-16.357	1.889
256	0.256	-15.152	-22.781	-15.996	0.94	-10.953	-10.349	-9.394	-1.229
257	0.257	-17.456	-5.756	-15.577	2.13	-7.489	-14.045	-15.79	-15.371
258	0.258	-14.542	-8.854	-17.482	-1.329	-7.121	-21.417	-21.6	-17.901
259	0.259	-12.593	-0.511	-16.674	-0.321	-9.269	-20.463	-23.36	-43.653
260	0.26	-12.963	7.079	-21.097	-14.988	-8.134	-19.514	-21.824	-46.945
261	0.261	-10.814	-9.124	-12.355	-8.545	-5.445	-17.026	-17.565	-25.077
262	0.262	-10.98	-23.977	-8.838	-18.16	-8.951	-17.829	-16.4	-22.38
263	0.263	-13.466	-21.984	-11.906	-9.394	-10.326	-14.373	-10.402	-24.912
264	0.264	-13.248	-2.554	-7.045	-7.797	-9.188	-17.692	-13.526	0.811
265	0.265	-11.287	-25.692	-6.232	-11.991	-6.503	-13.661	-14.534	4.088
266	0.266	-14.935	-16.327	-10.265	-10.784	-10.784	-12.34	-8.574	7.168
267	0.267	-7.549	-13.528	-15.06	-9.578	-5.97	-9.082	-2.978	4.44
268	0.268	-10.611	-15.937	-6.315	-10.519	-9.281	-6.212	-2.403	-18.795
269	0.269	-7.673	-18.144	-7.446	-19.397	-9.109	-6.625	-1.815	-15.698
270	0.27	-13.634	-20.157	-19.222	-25.361	-12.03	-3.938	7.109	-7.379
271	0.271	-14.363	-37.452	-1.783	-15.657	-7.207	-3.569	21.453	-4.881
272	0.272	-16.258	-25.713	-4.085	-11.931	-5.289	-8.426	0.208	-7.22
273	0.273	-15.633	-10.669	-6.192	-8.379	-9.36	-6.514	-22.98	-11.687
274	0.274	-13.842	-24.076	-8.116	-7.358	-3.565	-12.53	-37.083	-9.571
275	0.275	-17.275	-15.264	-9.842	-0.528	-5.895	-6.934	-29.514	-7.654
276	0.276	-24.58	-7.23	-8.272	-4.76	-6.49	3.893	-27.179	-5.922
277	0.277	-14.857	-8.49	-36.126	0.299	-8.434	5.431	0.492	-1.283
278	0.278	-15.973	-20.214	-14.436	-7.009	-9.023	-1.744	26.799	8.774
279	0.279	-17.08	-21.694	-11.326	-9.871	-7.674	-5.436	30.103	-3.05
280	0.28	-20.133	-11.553	-14.024	-7.324	-8.07	-8.933	14.486	-7.697
281	0.281	-17.187	-20.369	-11.503	-11.345	-1.501	-12.037	-10.995	13.978
282	0.282	-17.911	-7.123	-13.817	-22.117	-4.407	-9.145	-34.723	4.695
283	0.283	-12.245	-5.309	-11.678	-17.4	-3.643	-15.146	-56.475	2.002
284	0.284	-10.26	-0.602	-9.729	-4.372	-4.418	-14.367	-64.648	-31.447
285	0.285	-13.502	3.735	-7.978	-6.034	-7.9	-17.842	-77.305	-26.977
286	0.286	-17.515	-5.084	-18.997	-4.424	-11.195	-7.778	-51.522	-14.592
287	0.287	-14.945	3.313	-14.723	-26.035	-10.615	-9.133	-13.804	-3.378
288	0.288	-18.192	-3.957	-13.547	-22.889	-14.102	-10.287	31.682	-0.11
289	0.289	-12.335	-10.623	-2.69	-20.121	-7.707	-6.797	25.739	2.961
290	0.29	-14.613	-23.695	-1.316	-12.521	-6.938	-5.821	64.461	0.232
291	0.291	-5.079	-29.411	-2.467	-14.794	-15.841	-10.653	49.338	-17.564
292	0.292	-6.176	-34.551	-3.62	-25.395	-9.837	-11.411	26.473	-24.454
293	0.293	-14.441	-23.429	-15.409	-11.824	-15.053	-17.006	-2.567	-18.006
294	0.294	-11.283	-19.087	-13.83	-3.103	-8.277	-15.05	-13.813	-16.003
295	0.295	-17.995	-33.337	-12.464	-1.546	-10.783	-19.668	-17.115	-21.159
296	0.296	-8.258	-23.573	-16.112	-14.488	-8.453	-10.746	-20.223	-16.473
297	0.297	-14.583	-14.789	-17.25	-9.236	-9.02	-9.567	-22.967	-9.287
298	0.298	-25.366	-19.372	-9.87	-10.743	-10.95	-8.385	-20.486	-15.662
299	0.299	-18.146	-12.165	-18.752	-9.326	-8.032	-5.258	-13.511	-14.496
300	0.3	-16.929	-23.925	-17.567	-12.962	-9.377	-6.199	-15.611	-13.497
301	0.301	-18.033	-41.303	-22.753	-18.943	-8.982	-12.175	-17.521	-18.302
302	0.302	-14.882	-38.944	-15.951	-24.16	-11.871	-11.373	-22.693	-17.492
303	0.303	-17.734	-28.265	-20.185	-23.184	-9.924	-16.186	-14.639	-19.75
304	0.304	-13.415	-10.819	-17.837	-18.925	-4.096	-6.098	-18.764	-14.852
305	0.305	-12.583	0.831	-17.237	-13.31	-1.759	-7.426	-17.498	-19.453
306	0.306	-11.946	11.496	-19.149	-6.732	-11.225	-19.205	-13.936	-22.332
307	0.307	-8.595	13.429	-13.705	-7.528	-10.049	-17.635	-14.854	-18.832
308	0.308	-11.442	-2.441	-15.61	-13.167	-13.512	-16.26	-0.181	-15.544
309	0.309	-8.866	-17.336	-9.59	-9.723	-6.139	-12.568	-10.916	-17.678
310	0.31	-16.159	-15.379	-11.886	-17.119	-10.965	-6.545	-16.931	-16.547
311	0.311	-17.058	-13.606	-13.796	-20.07	-8.435	-3.418	-15.433	-10.769
312	0.312	-17.962	-18.237	-11.826	-17.594	-10.741	-4.35	-10.958	-6.705
313	0.313	-15.381	-34.084	-7.726	-13.579	-7.244	-8.574	7.67	-4.77
314	0.314	-14.549	-36.171	-15.634	-24.438	-9.171	-6.21	15.078	-8.051
315	0.315	-17.98	-14.843	-9.604	-10.164	-8.584	-2.691	7.999	-5.12
316	0.316	-18.506	-17.542	-14.805	-0.546	-7.214	-7.296	-11.239	-4.7
317	0.317	-19.035	-20.046	-8.008	8.099	-7.59	-7.833	-18.842	-12.026
318	0.318	-16.467	-17.707	-3.738	3.41	-7.189	-10.304	-30.485	-21.678
319	0.319	-17.776	-11.304	-9.32	-6.707	-9.116	-10.638	-32.641	-20.516
320	0.32	-17.346	-5.48	-8.728	-0.377	-11.039	-12.715	-26.859	-7.36
321	0.321	-15.374	-0.265	-8.143	-16.135	-8.128	-11.502	-39.051	-9.094
322	0.322	-15.146	-13.441	-9.873	-26.821	-12.57	-10.291	-28.005	-7.543
323	0.323	-17.049	-11.881	-1.933	-13.331	-8.492	-13.738	-12.162	-11.799
324	0.324	-14.111	9.817	-10.261	-15.141	-9.838	-12.347	-10.121	-10.653
325	0.325	-15.239	19.131	-9.302	8.608	-5.374	-11.155	-0.549	-11.828
326	0.326	-12.493	5.027	-6.409	-1.517	-7.106	-10.738	11.553	-12.82
327	0.327	-10.916	2.531	-8.917	-17.272	-8.449	-10.309	13.031	-15.744
328	0.328	-14.747	0.239	-11.253	-9.029	-10.765	-10.078	-8.674	-11.513
329	0.329	-9.869	-10.379	-13.205	-1.57	-5.921	-7.344	-43.128	-17.156
330	0.33	-9.246	-8.431	-8.552	-13.27	-5.338	-8.484	-38.689	-10.621
331	0.331	-18.113	-17.122	-13.981	-28.261	-9.394	-10.017	-42.78	-9.899
332	0.332	-16.905	-6.076	-13.401	-30.263	-6.865	-14.455	-61.594	-15.548
333	0.333	-13.376	-7.407	-15.342	-18.168	-10.149	-13.855	-71.711	-13.655
334	0.334	-12.361	-21.709	-14.774	-29.286	-10.535	-13.268	-30.933	-3.635
335	0.335	-15.22	-27.474	-12.275	-19.289	-7.833	-7.449	29.978	15.063
336	0.336	-15.949	-11.565	-10.933	-18.198	-9.784	-3.371	70.572	12.477
337	0.337	-10.292	-17.946	-13.092	-12.264	-4.966	-8.185	33.611	14.735
338	0.338	-12.189	-23.722	-16.789	-17.567	-11.566	-7.591	-13.177	12.546
339	0.339	-14.087	-7.846	-13.524	-12.793	-3.648	-8.16	17.291	2.809
340	0.34	-15.787	-5.727	-13.919	-4.915	-4.627	-7.763	45.036	-23.585
341	0.341	-17.104	-11.559	-9.485	-3.99	-9.476	-12.2	30.029	-72.804
342	0.342	-12.612	-27.452	-18.42	-3.067	-12.013	-13.93	7.249	-52.93
343	0.343	-15.477	-16.824	-27.356	10.038	-9.7	-17.406	11.334	-46.989
344	0.344	-17.965	-22.644	-9.406	8.056	-11.648	-19.728	-7.438	-41.63
345	0.345	-17.553	-31.342	-22.228	-14.806	-9.718	-13.151	-17.509	-16.529
346	0.346	-14.631	-17.028	-15.304	-17.92	-11.462	-6.377	4.355	-3.046
347	0.347	-10.927	-15.084	-17.478	-20.665	-8.945	-5.597	7.068	0.986
348	0.348	-14.198	-2.872	-11.72	-23.211	-11.269	-12.948	-21.184	4.663
349	0.349	-13.022	-10.788	-13.513	-6.963	-9.14	-8.1	-39.94	1.368
350	0.35	-12.614	-15.017	-24.605	-0.579	-5.465	-8.866	-36.622	4.474
351	0.351	-15.303	-11.302	-14.597	-2.521	-10.879	-12.915	-52.267	1.772
352	0.352	-11.8	-7.783	-8.275	-0.783	-8.94	-12.33	-83.39	-5.778
353	0.353	-19.132	-15.08	-11.805	-5.443	-14.939	-11.745	-87.42	-8.103
354	0.354	-16.022	-15.978	-8.762	-6.813	-10.869	-12.325	-61.053	-5.981
355	0.355	-15.044	-16.651	-13.649	-7.978	-8.925	-10.958	-37.195	-4.048
356	0.356	-15.804	-18.863	-12.922	0.35	-8.326	-7.664	-2.688	-5.793
357	0.357	-13.467	-7.909	-15.287	-2.742	-11.22	-8.835	56.988	-4.246
358	0.358	-15.39	-18.843	-8.745	-3.718	-8.696	-7.674	81.442	-5.592
359	0.359	-15.961	-25.91	-13.044	-7.972	-5.4	-10.382	148.289	-1.894
360	0.36	-21.375	-29.53	-13.852	-16.841	-6.549	-12.498	139.446	-3.032
361	0.361	-16.534	-25.97	-14.474	-20.3	-7.696	-12.295	49.875	-8.236
362	0.362	-18.47	-37.703	-13.932	-19.306	-8.84	-9.192	14.292	-7.25
363	0.363	-14.399	-42.301	-9.907	-33.976	-5.341	-11.894	3.506	-16.908
364	0.364	-10.914	-20.607	-11.296	-10.509	-3.964	-8.409	-26.007	-15.729
365	0.365	-13.229	-11.296	-9.019	-7.376	-10.526	-8.019	-52.569	-21.722
366	0.366	-14.388	-2.935	-13.127	-4.616	-9.536	-9.951	-60.553	-20.746
367	0.367	-10.712	-5.419	-8.336	-22.362	-8.734	-9.567	-67.801	-23.632
368	0.368	-11.095	-7.716	-18.444	-15.338	-7.931	-14.404	-61.107	-21.108
369	0.369	-9.929	-9.822	-5.517	-17.426	-9.841	-14.984	-55.02	-13.751
370	0.37	-11.085	11.482	-10.796	0.001	-9.236	-13.055	-60.365	-18.587
371	0.371	-10.695	3.182	-6.211	-25.741	-6.312	-12.48	-55.282	-14.317
372	0.372	-12.236	-9.579	-7.615	-8.7	-9.767	-6.678	-32.448	-16.632
373	0.373	-14.936	-7.272	-3.978	0.597	-9.354	-7.454	5.135	-8.685
374	0.374	-12.994	-17.93	-7.512	-13.504	-8.944	-8.04	10.251	-9.646
375	0.375	-17.828	-8.27	-10.656	-5.933	-9.305	-4.76	5.878	-2.867
376	0.376	-15.889	-3.073	-25.416	1.072	-11.208	-10.18	-6.422	-8.86
377	0.377	-16.471	-14.152	-23.331	-1.037	-8.281	-9.603	-17.564	-4.787
378	0.378	-18.211	-18.463	-2.085	-2.959	-9.415	-7.662	-20.776	-1.292
379	0.379	-19.57	-6.731	-21.865	-8.148	-5.134	-10.566	-17.616	-4.555
380	0.38	-15.12	-5.258	-9.139	-6.563	-10.904	-8.052	-20.292	-6.27
381	0.381	-21.703	-9.572	-16.147	-28.222	-10.098	-10.374	-22.798	-8.75
382	0.382	-19.196	-8.464	-14.062	-6.368	-8.138	-12.507	-20.449	-15.113
383	0.383	-16.88	-7.334	-8.293	-9.087	-4.824	-6.517	-18.282	-19.363
384	0.384	-13.404	-23.417	-6.587	-16.631	-0.733	-10.779	-12.436	-15.285
385	0.385	-18.054	-21.123	-11.265	-14.314	0.647	-13.105	-7.108	-10.433
386	0.386	-19.801	-1.999	-7.036	-16.418	0.286	-12.519	-14.905	-4.42
387	0.387	-12.845	-19.801	-13.446	-18.334	-1.816	-6.517	-13.355	-2.088
388	0.388	-13.816	-8.205	-9.989	-20.054	-7.018	-7.292	-14.38	-4.013
389	0.389	-14.6	-1.811	-17.363	-18.487	-6.422	-5.364	-13.186	3.332
390	0.39	-13.834	0.131	-12.546	-19.822	-8.338	-10.021	-10.099	-11.405
391	0.391	-11.907	-5.094	-4.616	-16.131	-5.413	-12.935	-7.222	-26.357
392	0.392	-13.849	-13.028	-9.839	-10.111	-10.233	-9.46	-2.995	-24.497
393	0.393	-13.271	-2.988	-8.881	-4.858	-10.8	-8.119	-8.648	-12.339
394	0.394	-9.795	-20.027	-8.128	-15.663	-10.208	-3.291	-6.765	-10.803
395	0.395	-11.164	-13.074	-13.752	-19.902	-13.676	-10.642	-4.914	-6.533
396	0.396	-13.305	-15.215	-14.343	-10.996	-14.053	-7.737	-9.055	-26.044
397	0.397	-12.148	-17.168	-12.414	-9.847	-11.137	-6.955	-3.339	-40.137
398	0.398	-16.411	-18.937	-5.837	-25.918	-12.287	-12.567	-5.757	-32.562
399	0.399	-15.062	-20.497	-6.607	-23.597	-8.017	-10.641	-6.443	-34.865
400	0.4	-13.709	-33.49	-10.674	-17.206	-13.814	-18.007	-5.983	-24.208
401	0.401	-13.328	-35.244	-7.207	-19.14	-11.483	-13.176	-5.517	-14.532
402	0.402	-14.491	-39.906	-17.278	-6.958	-9.544	-12.411	-4.281	-9.3
403	0.403	-10.232	-32.759	-13.021	-2.307	-11.473	-11.644	-4.836	-4.654
404	0.404	-6.763	-39.159	-14.176	-6.566	-9.734	-13.577	-9.851	-3.293
405	0.405	-12.185	-35.699	-15.325	-7.751	-15.537	-8.933	-8.017	-4.437
406	0.406	-14.126	-32.613	-18.396	-1.783	-13.206	-7.199	-10.988	-5.595
407	0.407	-12.193	-17.919	-17.411	5.547	-9.722	-12.04	-9.655	-8.684
408	0.408	-13.938	-28.559	-14.879	-9.203	-9.147	-11.471	-6.35	-13.518
409	0.409	-11.42	-7.257	-17.183	-28.407	-7.403	-16.901	0.229	-14.301
410	0.41	-15.874	-21.382	-12.335	-20.889	-12.238	-8.974	14.97	-8.711
411	0.411	-14.134	-13.835	-16.961	-18.624	-11.665	-8.013	17.087	-2.159
412	0.412	-19.942	2.425	-14.039	-20.811	-9.927	-10.927	-4.303	-1.416
413	0.413	-14.324	13.051	-15.38	-22.816	-11.292	-10.159	-29.985	-2.2
414	0.414	-17.8	7.22	-12.066	-14.179	-8.981	-10.941	-61.096	1.308
415	0.415	-15.858	5.466	-9.919	-12.676	-11.121	-10.356	-57.201	-1.935
416	0.416	-14.109	3.911	-11.055	-11.368	-13.08	-9.775	-31.062	-10.804
417	0.417	-17.591	2.552	-9.096	-7.726	-12.71	-13.846	-34.534	-9.619
418	0.418	-15.257	1.371	-11.975	-1.759	-7.897	-15.208	-12.828	-10.747
419	0.419	-17.377	4.835	-5.965	12.145	-8.497	-7.855	1.175	-7.603
420	0.42	-13.694	-2.551	-3.43	17.921	-6.584	-10.96	24.322	-6.6
421	0.421	-16.983	0.327	-14.055	-8.409	-9.517	-10.018	52.564	-5.798
422	0.422	-17.369	4.553	-21.196	-12.118	-9.162	-10.807	18.548	-9.82
423	0.423	-16.978	-2.852	-6.866	-15.417	-3.78	-10.027	-13.289	-10.361
424	0.424	-12.72	6.013	-16.53	-12.332	-7.305	-5.204	-9.095	-8.393
425	0.425	-14.071	7.125	-11.297	-9.657	-9.281	-11.23	-12.682	-11.274
426	0.426	-8.654	-0.271	-15.941	-7.168	-3.901	-8.935	-9.362	-13.78
427	0.427	-13.494	-7.061	-17.299	-14.146	-8.785	-15.522	-12.501	-17.062
428	0.428	-11.556	-1.099	-18.446	-24.809	-6.894	-9.538	-20.914	-23.642
429	0.429	-13.3	-13.326	-12.409	-19.026	-13.526	-7.233	-18.462	-24.617
430	0.43	-12.914	-29.219	-11.427	-10.34	-9.312	-10.714	7.272	-23.842
431	0.431	-15.228	-35.639	-12.371	3.965	-7.045	-8.797	-9.754	-11.657
432	0.432	-15.609	-41.476	-14.87	-1.863	-5.165	-7.081	-25.397	-2.965
433	0.433	-12.897	-46.737	-14.086	-3.61	-9.871	-10.59	-22.635	-7.629
434	0.434	-14.825	-42.139	-13.489	-5.154	-9.347	-9.229	-35.32	-3.397
435	0.435	-16.363	-32.129	-12.894	-21.037	-8.038	-13.274	-23.629	2.977
436	0.436	-13.07	-43.981	-13.47	-14.661	-9.446	-8.448	-55.497	-5.36
437	0.437	-15.198	-26.597	-10.935	-12.735	-4.667	-10.4	-41.938	-10.607
438	0.438	-12.475	-42.901	-16.341	-14.477	-5.308	-4.99	3.878	-3.858
439	0.439	-15.946	-23.783	-9.755	-12.932	-3.644	-4.416	46.357	-1.376
440	0.44	-16.328	-16.272	-21.174	-5.771	-9.522	-6.36	51.657	-5.469
441	0.441	-18.257	-18.641	-19.63	-14.669	-10.366	-11.784	16.379	-12.083
442	0.442	-16.317	-8.041	-12.461	-22.98	-8.491	-8.32	-6.455	-18.121
443	0.443	-14.765	-10.039	-6.073	-19.869	-6.622	-12.981	-2.344	-22.221
444	0.444	-10.313	-8.344	-0.067	-15.014	-10.751	-21.902	1.376	-28.82
445	0.445	-12.243	-13.056	-9.743	-21.008	-5.976	-13.01	-15.607	-22.84
446	0.446	-16.304	2.754	-6.079	-8.811	-10.683	-11.868	6.294	-12.211
447	0.447	-12.821	9.088	-9.574	-14.024	-7.845	-6.663	3.625	-7.98
448	0.448	-15.14	-0.638	-10.554	-18.653	-11.387	-5.712	-14.15	-4.341
449	0.449	-17.274	1.074	-5.724	-11.483	-8.151	-1.477	-11.807	-7.845
450	0.45	-13.601	-16.379	-3.212	-7.799	-7.04	-8.862	-9.652	-0.511
451	0.451	-18.054	-9.42	-2.452	-4.293	-8.258	-9.864	-11.565	-15.224
452	0.452	-17.475	-11.555	-5.943	-20.334	-11.018	-10.663	14.782	-17.342
453	0.453	-9.547	-17.374	-16.021	-17.976	-7.581	-18.049	26.031	-23.139
454	0.454	-15.546	-8.644	-17.388	-3.029	-10.916	-13.231	-11.68	-28.35
455	0.455	-12.454	-19.656	-29.203	-1.051	-13.859	-7.248	-16.691	-14.02
456	0.456	-15.36	-15.377	-18.18	-6.228	-8.674	-9.579	-30.218	-19.82
457	0.457	-12.847	-21.735	-16.844	1.758	-6.771	-4.745	-26.133	-14.582
458	0.458	-18.468	-34.819	-13.176	-2.433	-12.803	-6.691	-14.894	-6.636
459	0.459	-13.632	-22.554	-9.697	-19.4	-12.056	-12.116	-24.938	3.437
460	0.46	-16.933	-17.821	-17.055	-3.102	-7.243	-14.058	-28.019	2.288
461	0.461	-11.516	-13.485	-16.088	-5.172	-11.909	-9.41	-36.309	-3.687
462	0.462	-18.1	-1.556	-10.09	4.556	-9.029	-12.307	-33.767	-19.725
463	0.463	-15.592	3.222	-15.703	-4.098	-7.688	-11.924	-26.791	-50.089
464	0.464	-13.274	7.639	-12.216	-8.691	-9.441	-18.509	-20.422	-54.137
465	0.465	-15.203	4.102	-15.501	-7.281	-6.155	-14.066	-14.655	-35.355
466	0.466	-11.912	0.765	-17.246	-16.12	-11.97	-10.008	-2.489	-18.322
467	0.467	-17.327	4.001	-13.768	-29.209	-6.367	-9.622	-7.129	-21.429
468	0.468	-15.392	-4.762	-9.321	-20.439	-11.211	-16.974	-15.837	-24.144
469	0.469	-13.453	-1.133	-8.755	-18.835	-11.792	-9.63	-31.686	-4.423
470	0.47	-10.546	-0.031	-13.594	-20.129	-5.208	5.08	-63.578	-1.922
471	0.471	-11.897	-8.84	-11.649	-18.914	-4.432	-5.565	-77.043	-8.907
472	0.472	-16.35	-7.605	-6.249	-20.043	-5.2	-19.112	-72.885	-6.786
473	0.473	-14.609	-19.34	-9.168	-11.675	-3.255	-3.245	-54.075	2.883
474	0.474	-15.96	-17.753	-10.539	-4.293	-6.534	3.14	-9.365	8.104
475	0.475	-13.626	-16.355	-8.233	-5.223	-9.426	1.206	33.219	16.042
476	0.476	-12.459	-33.365	-14.827	-14.87	-5.935	-21.636	71.938	5.982
477	0.477	-15.163	-21.747	-23.746	-11.147	-6.309	-12.358	87.056	9.658
478	0.478	-12.451	-23.862	-24.894	-9.93	-3.389	-9.658	45.854	10.822
479	0.479	-13.219	-21.904	-17.55	-12.976	-9.371	-27.466	-4.064	-5.249
480	0.48	-17.089	-13.184	-14.655	-15.821	-5.1	-6.376	-10.624	-2.927
481	0.481	-17.473	-17.811	-13.878	-21.776	-5.852	-3.671	-28.795	-0.795
482	0.482	-12.049	-13.53	-6.537	-14.367	-2.345	-6.195	-34.229	-6.583
483	0.483	-13.984	-4.596	-9.461	-21.081	-5.607	-27.298	-49.373	-4.82
484	0.484	-13.395	-10.581	-8.711	-7.849	-14.487	-35.626	-26.571	-12.738
485	0.485	-11.65	-11.539	-6.406	-5.854	-8.071	-7.376	-5.904	-8.448
486	0.486	-11.264	-8.593	-17.258	-7.558	-6.879	-3.704	28.142	-2.017
487	0.487	-16.675	-11.081	-15.725	-12.164	-9.949	-6.991	69.322	-3.148
488	0.488	-16.089	-6.982	-8.572	-7.862	-1.012	-10.09	85.759	-2.157
489	0.489	-11.44	-8.896	-9.744	-6.674	-6.975	-7.382	80.752	-6.978
490	0.49	-13.171	-2.873	-3.752	-7.827	-10.038	-14.925	12.108	-16.637
491	0.491	-11.81	-11.744	-11.115	-8.791	-14.848	-3.316	-37.198	-20.308
492	0.492	-14.129	-3.387	-12.093	-5.89	-12.302	-5.448	-63.902	-16.822
493	0.493	-11.992	-10.693	-16.346	-5.106	-11.495	-3.509	-55.795	-19.917
494	0.494	-13.915	-5.805	-10.722	-4.295	-10.877	-8.734	-48.455	-17.016
495	0.495	-15.068	-6.535	-5.881	-4.832	-11.425	-7.19	-28.528	-17.786
496	0.496	-15.257	-13.87	-9.182	-5.378	-7.327	-5.828	-34.54	-20.09
497	0.497	-17.185	-14.827	-8.61	-7.053	-8.646	-9.492	-18.074	-15.225
498	0.498	-12.919	-27.989	-9.009	-11.827	-10.933	-8.313	-13.022	-17.13
499	0.499	-13.494	-18.336	-15.402	-4.411	-9.739	-0.948	-17.464	-14.191
500	0.5	-14.845	-41.204	-11.148	-11.11	-6.022	-3.829	-13.389	-15.505
501	0.501	-15.233	-31.97	-15.23	-10.277	-8.314	-8.089	-17.063	-18.751
502	0.502	-12.332	-17.883	-15.826	-12.549	-7.895	-2.475	-13.782	-13.896
503	0.503	-16.017	-30.706	-13.915	-17.367	-9.799	-11.954	-16.904	-15.814
504	0.504	-11.57	-23.804	-15.692	-17.923	-9.375	-15.63	-14.224	-12.906
505	0.505	-16.99	-13.197	-17.07	-21.951	-11.469	-16.786	-11.77	-13.304
506	0.506	-18.923	-11.305	-9.734	-18.431	-12.212	-17.738	-14.15	-20.652
507	0.507	-12.922	-34.175	-14.962	-25.76	-7.912	-14.826	-7.812	-21.609
508	0.508	-18.543	-31.127	-15.921	-30.961	-9.615	-15.58	-9.776	-20.628
509	0.509	-10.635	-22.863	-16.68	-20.111	-8.222	-16.344	-4.554	-21.383
510	0.51	-20.331	-20.393	-14.338	-21.474	-12.636	-16.908	-12.494	-23.685
511	0.511	-16.674	-46.178	-16.25	-9.657	-8.534	-16.312	-11.141	-18.838
512	0.512	-15.529	-36.176	-12.944	-11.204	-11.986	-8.549	-14.817	-14.196
513	0.513	-14.581	-45.516	-16.982	-6.942	-11.559	-7.561	-8.79	-12.466
514	0.514	-23.499	-31.453	-14.441	-3.272	-13.653	-6.574	-5.648	-6.692
515	0.515	-15.205	-34.048	-7.066	-9.284	-7.621	-7.334	-2.703	-5.939
516	0.516	-16.201	-27.149	-8.019	-14.522	-6.818	-11.376	-3.46	-3.998
517	0.517	-14.074	-25.695	-8.967	-3.701	-7.565	-14.834	-1.112	-7.266
518	0.518	-15.07	-27.914	-4.682	0.523	-6.956	-4.746	-1.742	1.657
519	0.519	-15.87	-14.474	-13.568	-0.674	-8.869	-8.98	-11.856	-1.997
520	0.52	-11.829	11.735	-21.875	0.455	-5.941	-10.116	-33.568	-0.797
521	0.521	-11.296	22.836	-5.801	-6.932	-9.393	-8.908	-30.51	-10.444
522	0.522	-11.916	19.406	-12.756	-21.682	-10.725	-7.912	-16.412	-14.116
523	0.523	-14.862	28.562	-2.085	-6.808	-6.636	-8.869	-13.898	-15.289
524	0.524	-17.43	20.089	-11.746	-12.62	-9.128	-8.073	-11.542	-18.392
525	0.525	-14.184	27.512	-9.991	-3.933	-5.816	-7.273	-17.854	-17.44
526	0.526	-11.337	20.423	-11.518	-18.279	-6.189	-2.414	-19.718	-13.198
527	0.527	-13.316	1.13	-33.194	-28.001	-12.172	-9.77	-17.902	-15.557
528	0.528	-15.323	-6.518	-11.328	-26.302	-9.641	-8.803	-13.185	-7.657
529	0.529	-13.26	-8.936	-8.618	-21.706	-8.856	-8.021	-14.52	-10.776
530	0.53	-14.677	-23.925	-16.16	-2.988	-10.791	-10.351	2.507	-9.827
531	0.531	-18.423	-25.935	-4.535	-5.565	-8.855	-6.85	14.127	-10.618
532	0.532	-14.041	-27.781	-2.397	-17.248	-10.597	-6.255	24.774	-8.319
533	0.533	-18.183	-10.451	-0.426	-27.951	-8.078	-11.664	11.239	-8.927
534	0.534	-15.749	1.06	-9.13	-18.337	-11.368	-11.08	6	-19.011
535	0.535	-12.539	-18.198	-10.681	-9.682	-10.213	-13.013	-5.035	-23.287
536	0.536	-17.46	-10.755	-12.032	-5.092	-6.539	-14.719	-3.709	-16.912
537	0.537	-16.964	-3.858	-15.708	-9.406	-9.828	-11.208	-10.085	-13.445
538	0.538	-14.152	-6.058	-16.861	2.346	-10.22	-7.887	-8.885	-3.793
539	0.539	-22.179	3.561	-13.747	13.311	-7.506	-14.441	-16.19	-4.991
540	0.54	-16.253	-5.183	-18.55	14.595	-6.348	-9.588	-15.187	-1.561
541	0.541	-15.371	-16.237	-14.278	5.618	-8.483	-12.097	-15.967	-4.717
542	0.542	-16.423	-23.433	-19.864	-12.436	-8.686	-14.399	-15.213	-7.677
543	0.543	-19.026	-29.831	-19.264	-30.301	-9.468	-13.804	-17.163	-6.946
544	0.544	-11.768	-26.364	-9.18	-28.058	-8.898	-13.206	-20.469	-12.584
545	0.545	-12.828	-14.584	-7.793	-21.752	-5.424	-12.615	-24.577	-16.096
546	0.546	-18.925	-3.573	-8.931	-35.382	-10.85	-15.121	-28.06	-12.829
547	0.547	-16.691	-2.233	-10.069	-33.725	-7.373	-13.754	-31.342	-12.271
548	0.548	-16.203	-3.418	-15.279	-29.159	-7.958	-7.167	-28.405	-15.767
549	0.549	-15.709	-6.924	-14.291	-30.603	-10.87	-13.933	-22.38	-22.165
550	0.55	-10.362	-7.917	-2.852	-13.649	-2.945	-0.758	-9.194	-17.915
551	0.551	-13.931	-20.741	-7.482	-6.752	-6.432	-6.554	0.526	-7.276
552	0.552	-9.369	-19.046	-6.112	3.812	-7.403	-8.294	26.91	-8.644
553	0.553	-10.034	-14.436	-4.936	-2.092	-10.311	-9.842	23.311	-2.281
554	0.554	-18.055	-33.255	-15.739	-3.935	-11.093	-8.492	13.349	6.001
555	0.555	-19.296	-35.806	-22.879	-8.675	-8.777	-12.176	4.16	0.731
556	0.556	-20.348	-38.137	-21.677	-7.388	-13.623	-8.692	-9.876	-10.162
557	0.557	-11.532	-27.51	-25.137	-6.295	-8.983	-13.921	-17.343	-8.852
558	0.558	-3.283	-25.591	-24.149	-5.191	-13.052	-7.135	-24.231	-10.037
559	0.559	-8.582	-23.865	-21.224	-4.263	-10.544	-16.788	-22.06	-8.865
560	0.56	-13.483	-19.219	-25.449	-11.045	-7.263	-13.083	-20.13	-5.705
561	0.561	-14.34	-6.248	-14.772	-8.521	-6.889	-14.23	-18.406	-6.618
562	0.562	-18.48	-11.515	-16.101	-9.287	-12.118	-13.243	-29.405	-12.557
563	0.563	-19.133	-3.592	-17.228	-11.218	-7.292	-10.316	-27.997	-13.288
564	0.564	-9.139	0.675	-8.854	-11.805	-7.877	-9.515	-13.622	-16.745
565	0.565	-13.463	-18.857	-5.721	-13.529	-3.82	-10.264	11.512	-18.642
566	0.566	-33.06	-4.71	-10.521	-17.023	-8.659	-9.659	8.211	-16.866
567	0.567	-13.376	-12.222	-13.004	-9.673	-6.724	-9.062	55.223	-17.229
568	0.568	-15.943	-9.877	-0.776	-2.316	-7.312	-11.954	35.256	-19.534
569	0.569	-18.314	-7.708	-2.482	-5.223	-9.836	-7.098	4.863	-18.345
570	0.57	0.79	-1.867	-3.998	-7.751	-12.162	-15.797	-11.601	-12.314
571	0.571	-12.035	-0.088	-5.312	-0.4	-5.585	-9.783	-16.656	-2.605
572	0.572	-14.411	-7.996	-14.182	-15.135	-10.431	-4.542	-21.114	6.321
573	0.573	-8.082	-3.717	-8.155	-25.81	-9.666	-3.553	-25.184	0.334
574	0.574	-17.81	-23.232	-9.092	-8.397	-11.989	-6.055	-21.587	1.303
575	0.575	-9.154	-20.501	-13.878	-10.725	-8.507	-6.817	2.087	-3.534
576	0.576	-20.233	-17.972	-0.663	-4.333	-9.083	-4.876	5.11	-2.757
577	0.577	-1.521	-29.598	-6.432	-6.282	-9.666	-0.218	-9.064	-10.101
578	0.578	-9.127	-27.502	-8.149	-4.544	-6.187	-6.794	-16.642	-24.802
579	0.579	-16.148	-25.609	-6.556	-6.08	-3.862	-6.01	-37.768	-39.687
580	0.58	-14.074	-23.916	-10.764	-4.716	-3.471	-10.064	-46.129	-33.86
581	0.581	-16.057	-0.156	-7.046	-3.517	-6.179	-8.116	-43.631	-25.132
582	0.582	-7.381	-10.253	-24.992	-9.473	-8.883	-8.677	-41.313	-23.57
583	0.583	-8.971	5.373	-1.718	-12.537	-9.65	-16.402	-17.901	-24.914
584	0.584	-13.269	-2.991	1.429	-11.547	-11.581	-15.429	-2.253	-28.582
585	0.585	-12.141	-0.508	-6.845	-12.295	-9.06	-18.32	28.875	-25.1
586	0.586	-13.337	-26.293	-14.354	-14.58	-11.181	-10.371	8.115	-13.294
587	0.587	-14.33	-23.038	-16.634	-21.114	-9.817	-15.591	-3.148	-8.64
588	0.588	-13.375	-26.158	-18.723	-7.915	-11.164	-14.62	-20.23	1.434
589	0.589	-26.561	-40.304	-32.233	-5.932	-10.572	-3.193	-29.57	7.843
590	0.59	-16.912	-37.802	-9.357	-7.627	-9.4	-4.745	-49.361	4.373
591	0.591	-18.676	-26.207	-24.997	-25.004	-10.353	-9.001	-56.957	-0.843
592	0.592	-17.12	-32.616	-16.634	-18.015	-7.441	-7.842	-54.675	-7.619
593	0.593	-9.948	-26.849	-19.126	-3.105	-5.491	-11.326	-22.78	-20.779
594	0.594	-16.336	-11.03	-21.42	-5.032	-6.642	-10.364	18.405	-11.105
595	0.595	-12.847	-13.19	-10.746	-6.755	-8.175	-9.399	1.92	-12.855
596	0.596	-20.209	-18.987	-12.651	-8.274	-6.224	-11.912	-3.139	-11.314
597	0.597	-17.313	-6.794	-7.384	-15.415	-10.469	-11.139	-7.607	-12.668
598	0.598	-18.089	-11.441	-11.995	-9.001	-7.545	-10.555	4.771	-11.502
599	0.599	-28.732	1.512	-16.218	-14.974	-6.168	-12.488	1.11	-10.335
600	0.6	-15.764	10.193	-7.28	-22.299	-9.444	-11.91	-8.932	-11.304
601	0.601	-17.49	14.822	-10.733	-11.411	-11.555	-9.39	-24.593	-4.523
602	0.602	-12.837	13.439	-9.74	1.615	-9.605	-6.109	-27.297	6.903
603	0.603	-14.18	12.264	-22.493	-0.061	-8.428	-9.03	-40.039	14.838
604	0.604	-15.326	6.267	-10.276	-4.647	-9.185	-10.211	-28.4	16.196
605	0.605	-14.157	-9.798	-24.586	-26.276	-9.37	-14.485	-13.469	17.354
606	0.606	-13.176	-2.821	-3.29	-16.95	-10.712	-9.661	-3.763	-0.665
607	0.607	-18.003	-17.711	-5.988	-25.255	-7.023	-18.386	1.488	-18.514
608	0.608	-18.751	-11.879	-8.49	-32.779	-6.622	-24.411	25.312	-39.646
609	0.609	-19.502	-17.072	-15.436	-39.716	-5.254	-23.462	56.285	-70.846
610	0.61	-8.645	-15.481	-13.29	-41.831	-4.845	-8.772	43.911	-50.184
611	0.611	-10.179	6.247	-7.467	-24.405	-10.047	-10.915	-5.256	-38.997
612	0.612	-11.522	-9.35	-12.667	-17.436	-5.186	-8.991	-25.198	-15.223
613	0.613	-12.67	-29.013	-26.968	-2.54	-11.169	-10.74	-19.206	0.446
614	0.614	-18.642	-16.154	-9.528	-19.974	-8.825	-9.198	41.767	-7.852
615	0.615	-21.699	-18.378	-7.184	1.105	-9.387	-10.56	17.413	-5.319
616	0.616	-14.896	-24.697	-5.031	-7.23	-8.788	-6.89	10.119	1.658
617	0.617	-15.655	-11.083	-10.824	-4.734	-4.718	-5.741	16.751	-0.461
618	0.618	-16.393	-26.917	-9.068	2.242	-5.099	-4.793	-13.547	-6.253
619	0.619	-9.782	-11.982	-13.702	4.383	-10.523	-3.836	-18.903	-14.953
620	0.62	-8.978	-2.248	-23.762	-5.283	-8.594	-9.851	-23.924	-16.504
621	0.621	-8.157	-0.424	-4.218	6.92	-8.021	-10.658	-28.395	-15.154
622	0.622	-6.188	-11.373	-6.926	-1	-7.45	-14.167	-16.038	-8.767
623	0.623	-13.508	-24.292	-4.424	-11.069	-10.94	-9.548	40.661	-0.47
624	0.624	-12.509	-29.468	-30.162	-12.246	-11.348	-7.836	65.076	-3.623
625	0.625	-13.262	-24.788	-26.866	-13.424	-13.494	-4.386	-1.703	-4.666
626	0.626	-1.039	-14.688	-11.197	-6.09	-7.51	-8.887	-28.413	-8.974
627	0.627	-6.246	-18.33	-13.915	-16.941	-10.042	-8.352	-36.53	-8.261
628	0.628	-10.855	-17.119	-11.417	-21.223	-12.388	-13.233	-29.175	-11.801
629	0.629	-9.471	-14.001	-13.76	-9.441	-11.832	-12.698	-22.618	-17.853
630	0.63	-15.825	-26.759	-11.658	-17.408	-9.918	-15.63	-28.731	-15.561
631	0.631	-26.634	-28.485	-13.616	-21.693	-10.53	-18.167	-34.235	-10.718
632	0.632	-13.642	-11.044	-11.898	-18.038	-11.915	-13.74	-29.208	-8.748
633	0.633	-15.353	-4.047	-13.485	-12.072	-6.53	-8.341	-24.756	-9.286
634	0.634	-16.858	-6.129	-17.769	-4.758	-10.054	-13.207	-28.799	-8.86
635	0.635	-12.573	-11.91	-11.414	-7.71	-9.518	-15.168	-17.548	-12.117
636	0.636	-21.442	-13.628	-14.939	-12.018	-7.817	-7.446	-27.574	-13.254
637	0.637	-27.394	-18.297	-14.023	-9.737	-9.215	-4.361	-18.271	-12.049
638	0.638	-11.305	-22.553	-11.16	-10.38	-11.578	-7.284	-15.555	-15.472
639	0.639	-13.597	-18.872	-10.427	-5.768	-8.714	-3.035	-18.048	-11.343
640	0.64	-11.446	-22.335	-11.25	-7.555	-10.688	-5.356	-15.694	-7.801
641	0.641	-32.704	-21.317	-10.695	-4.114	-7.245	-5.935	-17.785	-5.437
642	0.642	-29.968	-8.501	-2.024	-8.614	-12.122	-9.237	-15.809	-11.993
643	0.643	-17.166	0.238	-5.544	-17.57	-7.516	-5.18	-14.051	-11.012
644	0.644	-14.811	-10.729	-2.488	-18.744	-11.62	-8.678	-12.473	-11.782
645	0.645	-4.136	-29.441	-5.436	-17.582	-9.145	-11.974	-16.682	-14.093
646	0.646	-9.909	-11.571	-18.629	-14.514	-10.538	-10.813	-20.376	-17.564
647	0.647	-11.63	-9.213	-12.855	-13.581	-13.479	-13.523	-21.559	-19.487
648	0.648	-13.149	-2.781	-18.105	-5.699	-13.912	-7.718	-28.951	-20.048
649	0.649	-11.772	3.075	-16.585	-6.706	-8.152	-10.043	-20.08	-15.188
650	0.65	-18.136	-9.056	-6.559	-11.565	-5.876	-8.108	-2.108	-17.098
651	0.651	-14.614	-7.457	-10.274	-15.871	-7.856	-4.817	10.631	-9.347
652	0.652	-13.618	-14.565	-6.835	-16.681	-9.844	-1.912	-1.021	-6.224
653	0.653	-16.472	-20.92	-14.231	-18.633	-11.626	-5.387	-7.45	-7.157
654	0.654	-15.671	-24.4	-11.37	-11.302	-5.865	-8.673	-21.047	-1.12
655	0.655	-17.962	-25.365	-13.914	-10.371	-6.691	-14.473	-26.306	2.965
656	0.656	-14.45	-18.615	-14.727	2.741	-10.22	-10.406	-27.879	7.799
657	0.657	-19.065	-16.132	-16.686	-6.965	-8.333	-6.919	-20.747	-0.942
658	0.658	-10.144	-13.86	-18.65	-15.707	-10.12	-10.206	-8.969	-2.15
659	0.659	-13.8	-17.401	-12.102	-4.706	-13.649	-16.597	-4.341	-1.245
660	0.66	-12.624	-18.042	-14.659	-8.99	-12.334	-16.024	17.322	-8.096
661	0.661	-11.63	-26.997	-12.373	-5.332	-11.985	-17.364	14.174	-17.808
662	0.662	-14.516	-25.884	-10.468	-4.165	-9.899	-17.738	5.747	-37.345
663	0.663	-24.178	-24.773	-15.158	-1.057	-11.099	-15.596	-5.782	-54.109
664	0.664	-23.003	-30.047	-9.799	-5.869	-9.209	-13.649	-8.398	-39.896
665	0.665	-16.997	-15.391	-13.328	-11.864	-7.123	-14.023	-15.417	-27.049
666	0.666	-16.022	-4.798	-10.08	-11.064	-2.708	-9.176	-13.373	-20.019
667	0.667	-15.044	12.573	-16.121	-29.049	-4.676	-4.317	-15.407	-17.837
668	0.668	-12.53	10.24	-7.257	-25.543	1.876	-14.371	-20.733	-11.993
669	0.669	-13.307	-13.212	-8.454	-26.099	-2.412	-7.198	-3.44	0.224
670	0.67	-13.884	-28.919	-9.658	-26.655	-4.764	-0.805	8.051	4.88
671	0.671	-14.464	-26.246	-17.054	-24.134	-1.309	-4.281	10.057	3.539
672	0.672	-16.206	-3.04	-12.242	-17.734	-10.046	-3.297	-11.344	23.101
673	0.673	-10.41	-6.179	-21.948	-13.468	0.767	-2.314	-36.987	31.436
674	0.674	-9.651	-8.933	-25.649	-1.281	-6.412	-4.811	7.675	33.971
675	0.675	-11.601	-6.458	-17.373	-3.014	-7.589	4.107	13.656	-1.043
676	0.676	-11.042	-4.16	-7.737	-7.665	-8.773	-1.875	-2.871	3.998
677	0.677	-12.796	-23.336	-8.919	-3.415	-5.691	-4.962	-7.999	-9.553
678	0.678	-15.331	4.889	-10.104	-7.114	-4.733	-9.798	5.454	-21.948
679	0.679	-22.712	8.535	-7.026	-3.635	-9.001	-22.958	59.557	-40.721
680	0.68	-15.389	5.224	-15.951	-10.971	-3.395	-28.76	22.515	-50.8
681	0.681	-14.454	8.286	-12.494	-15.801	-9.978	-20.052	-38.151	-53.897
682	0.682	-13.725	-11.49	-13.485	-11.537	-10.75	-21.606	-30.138	-45.552
683	0.683	-24.398	-19.049	-6.72	-9.22	-6.687	-17.344	-22.88	-32.757
684	0.684	-14.373	-12.066	-5.979	-1.28	-6.1	-13.655	-16.363	-21.114
685	0.685	-18.089	-14.199	-6.772	-4.369	-9.381	-17.13	-10.412	-6.171
686	0.686	-28.963	3.199	-7.368	-13.268	-9.958	-14.022	-15.864	-11.947
687	0.687	-10.235	-17.914	-17.446	-0.105	-11.303	-9.171	-20.923	-20.651
688	0.688	-12.798	-20.625	-16.111	-15.979	-13.61	-15.153	-43.772	-16.015
689	0.689	-15.156	-38.437	-14.965	-5.337	-13.212	-12.82	-47.837	-8.861
690	0.69	-13.067	-50.055	-16.139	-11.146	-11.26	-13.381	-51.507	-2.484
691	0.691	-11.168	-26.652	-15.187	-16.374	-12.399	-4.669	-41.422	3.512
692	0.692	-12.966	-17.368	-8.431	-5.347	-11.602	-8.15	-6.954	2.536
693	0.693	-11.466	-37.096	-7.663	-27.038	-8.875	-5.062	6.62	-0.383
694	0.694	-15.758	-19.274	-5.357	-36.346	-10.785	-9.903	10.718	-1.169
695	0.695	-14.63	-26.245	-8.858	-10.82	-14.248	-12.428	37.081	-5.246
696	0.696	-11.168	-7.113	-12.166	-7.548	-11.896	-11.662	20.103	-4.677
697	0.697	-16.427	-9.643	-15.096	1.736	-8.961	-9.727	17.069	-12.032
698	0.698	-11.623	-21.27	-16.479	-6.579	-6.993	-6.441	8.822	-13.003
699	0.699	-17.663	-23.41	-11.087	-24.369	-6.57	-9.342	-8.913	-13.78
700	0.7	-20.029	-13.737	-6.274	-3.273	-10.013	-7.989	-15.814	-3.132
701	0.701	-13.497	-18.98	-5.693	-5.977	-5.514	-6.633	-22.141	-13.191
702	0.702	-26.708	-11.063	-9.783	-13.532	-13.21	-9.535	-20.131	-14.35
703	0.703	-9.337	1.876	-17.74	-11.221	-7.945	-8.38	-18.318	-15.517
704	0.704	-16.352	-10.343	-18.935	-4.849	-3.067	-10.329	-19.804	-5.861
705	0.705	-14.271	-5.719	-17.986	-10.666	-9.018	-8.795	-15.463	5.925
706	0.706	-16.252	1.439	-13.16	-15.904	-6.65	-5.52	-8.992	7.466
707	0.707	-11.077	0.286	-13.946	-14.358	-6.02	-10.365	-12.384	3.201
708	0.708	-15.775	6.304	-13.162	-15.725	-6.555	-5.73	-11.254	2.018
709	0.709	-11.561	-1.048	-11.238	-16.907	-10.575	-0.314	-8.117	-1.512
710	0.71	-15.282	-7.819	-13.182	-15.757	-10.921	-8.272	-1.873	-11.246
711	0.711	-11.831	-1.82	-13.769	-16.747	-9.525	-9.25	-2.439	-30.824
712	0.712	-13.802	-16.531	-5.817	-13.855	-8.318	-8.273	-13.18	-56.379
713	0.713	-16.918	-28.714	-4.64	-14.648	-6.332	-9.043	-14.649	-46.341
714	0.714	-15.987	-12.855	-3.659	-9.062	-5.901	-9.818	-13.257	-37.08
715	0.715	-18.548	-15.003	-8.488	-12.581	-10.695	-7.884	-12.214	-22.965
716	0.716	-16.26	-20.822	-9.254	-10.686	-11.227	-15.234	-11.178	-10.203
717	0.717	-8.359	-36.694	-18.139	-17.301	-10.596	-6.324	-8.134	-3.236
718	0.718	-11.489	-21.793	-16.954	-14.822	-7.65	-9.802	-11.064	-1.109
719	0.719	-14.403	-12.106	-13.833	-15.608	-11.085	-6.714	-13.605	0.831
720	0.72	-15.201	-3.408	-18.652	-9.029	-7.751	-13.488	-9.543	-4.375
721	0.721	-16.001	-20.855	-16.119	-9.801	-6.547	-19.485	-14.369	-5.892
722	0.722	-11.186	-9.253	-15.326	-13.842	-8.443	-18.709	-11.06	-1.617
723	0.723	-14.501	-15.622	-17.232	-10.34	-12.672	-16.773	-16.469	-5.268
724	0.724	-16.261	-17.574	-15.257	-20.387	-12.243	-12.132	-27.302	-8.744
725	0.725	-13.761	-22.81	-12.331	-7.403	-4.859	-11.561	-28.789	-7.789
726	0.726	-15.132	-18.158	-14.816	-2.143	-5.796	-9.048	-21.577	-3.004
727	0.727	-16.302	-8.1	-12.447	-0.565	-10.606	-3.639	-15.171	-2.279
728	0.728	-15.93	-6.945	-14.52	-16.407	-8.06	-7.138	-6.826	-14.542
729	0.729	-14.006	-12.926	-11.766	-22.757	-8.8	-10.444	0.559	-5.915
730	0.73	-17.505	-9.818	-6.672	-16.906	-8.191	-7.564	11.463	-17.037
731	0.731	-14.221	-6.907	-11.272	-15.141	-10.099	-5.08	30.261	-30.092
732	0.732	-17.122	-14.84	-20.126	-0.801	-6.009	-10.513	17.484	-24.941
733	0.733	-11.128	-30.914	-0.535	-6.58	-7.342	-12.456	-3.594	-29.639
734	0.734	-13.656	-14.682	-14.615	-4.807	-10.607	-13.037	-11.887	-33.933
735	0.735	-12.861	-8.299	-12.05	-6.323	-4.001	-15.935	-9.358	-22.138
736	0.736	-13.428	-10.232	-14.326	-10.546	-6.878	-11.094	-16.369	-1.399
737	0.737	-14	-26.09	-7.893	-4.109	-11.112	-13.013	-14.295	6.967
738	0.738	-12.226	-19.695	-9.805	-7.527	-7.026	-11.254	-16.26	-0.549
739	0.739	-11.809	-13.88	-11.521	-6.505	-8.94	-16.087	-18.028	1.803
740	0.74	-15.067	-8.652	-9.947	-9.349	-12.203	-6.014	-22.685	-4.564
741	0.741	-12.901	-13.282	-8.564	-8.534	-8.112	-7.367	-15.522	-2.613
742	0.742	-14.024	-17.504	-12.203	-4.422	-6.731	-3.681	-14.32	-4.353
743	0.743	-15.147	-16.266	-8.678	-9.206	-8.058	-7.161	-15.446	-8.995
744	0.744	-15.299	-7.891	-7.661	-8.592	-6.869	-6.186	-16.406	-10.327
745	0.745	-18.549	-2.584	-10.511	-9.146	-10.522	-11.024	-23.168	-13.977
746	0.746	-14.439	-1.542	-12.972	-16.053	-11.85	-15.276	-25.623	-22.284
747	0.747	-15.742	-2.224	-5.563	-22.78	-12.219	-12.955	-27.876	-19.18
748	0.748	-13.366	-4.452	-10.348	-21.951	-11.808	-13.528	-19.889	-16.298
749	0.749	-10.404	-12.292	-9.521	-11.258	-9.848	-11.585	-3.775	-17.095
750	0.75	-13.065	-11.227	-21.656	-18.375	-12.727	-12.155	12.566	-16.345
751	0.751	-7.974	-12.1	-2.24	-9.422	-11.547	-10.794	1.994	-8.441
752	0.752	-12.554	-9.487	-4.691	-5.893	-7.27	-4.396	-7.624	-3.257
753	0.753	-13.078	-13.46	-2.315	-4.884	-7.645	-3.622	-5.832	3.491
754	0.754	-13.406	-18.196	-12.908	-3.857	-9.949	-7.68	-29.599	0.941
755	0.755	-15.672	-28.176	-18.678	-4.584	-8.773	-11.164	-26.276	-11.261
756	0.756	-9.814	-26.727	-16.888	-6.866	-13.215	-13.088	-23.174	-13.011
757	0.757	-10.542	-27.793	-31.155	-8.758	-7.787	-9.006	-65.786	-11.464
758	0.758	-12.427	-9.7	-9.815	-9.295	-7.195	-15.962	-96.164	4.394
759	0.759	-15.662	-12.123	-7.062	-9.848	-6.609	-3.179	-79.702	6.496
760	0.76	-23.349	-9.701	-9.534	-6.327	-6.025	-11.876	-24.108	-22.574
761	0.761	-18.083	-11.738	-25.756	-13.655	-8.539	-26.199	57.452	-43.342
762	0.762	-30.808	-17.451	-19.339	-8.415	-10.861	-16.524	46.7	-32.183
763	0.763	-18.574	1.977	-17.371	-3.567	-6.025	-7.812	56.612	-28.956
764	0.764	-7.502	4.556	-8.63	-2.778	-5.443	-6.267	155.144	-19.718
765	0.765	-11.714	6.961	-10.151	-5.09	-8.344	-10.527	115.673	-5.628
766	0.766	-10.514	0.658	-14.383	-9.918	-8.739	-9.371	32.277	-8.159
767	0.767	-9.311	2.673	-20.754	-18.609	-5.457	-5.892	-0.287	-5.825
768	0.768	-25.338	-16.617	-12.425	-29.429	-8.373	-2.792	-10.218	-7.902
769	0.769	-13.688	-19.066	-9.311	-30.778	-10.313	-5.688	-19.113	-13.641
770	0.77	-11.53	-12.02	-8.338	-24.41	-12.263	-6.448	-27.222	-22.302
771	0.771	-13.438	-22.57	-14.334	-32.751	-7.43	-10.503	-34.538	-14.346
772	0.772	-11.673	-24.433	-16.639	-16.694	-6.862	-9.924	-41.046	-12.983
773	0.773	-13.179	-1.537	-27.466	-9.736	-11.517	-7.985	-46.945	-1.18
774	0.774	-14.497	-10.783	-10.036	-3.349	-7.465	-6.235	-52.258	3.456
775	0.775	-15.634	-24.853	-7.708	-20.788	-9.99	-8.743	-37.069	2.098
776	0.776	-19.095	-12.019	-14.091	-18.466	-9.602	-10.086	-23.446	-1.577
777	0.777	-13.853	-23.546	-19.895	-12.071	-8.45	-7.939	-27.426	1.898
778	0.778	-16.741	-21.322	-11.182	-21.753	-12.143	-12.372	-23.739	0.934
779	0.779	-15.959	-15.417	-22.219	-23.515	-10.796	-12.949	-20.51	-1.973
780	0.78	-15.184	-17.077	-12.15	-9.223	-6.747	-5.005	-23.687	-4.485
781	0.781	-18.657	-12.339	-10.976	-7.321	-10.244	-10.99	-37.873	-10.104
782	0.782	-9.942	-16.504	-7.492	-9.083	-7.939	-14.076	-35.367	-12.036
783	0.783	-11.105	-7.513	-6.544	-10.638	-7.563	-13.11	-28.415	-11.448
784	0.784	-27.169	-18.277	-9.454	-6.404	-9.511	-13.883	-5.015	-20.351
785	0.785	-20.209	-19.543	-8.702	-12.808	-11.464	-11.561	41.985	-39.897
786	0.786	-18.088	-13.08	-11.049	-28.503	-9.924	-18.147	35.377	-48.205
787	0.787	-20.036	-23.831	-0.222	-26.403	-8.586	-13.892	4.966	-35.4
788	0.788	-18.302	-19.506	-1.788	-24.503	-9.379	-8.289	-11.498	-23.759
789	0.789	-19.864	-18.268	-3.153	-15.832	-13.074	-8.874	-16.553	-8.849
790	0.79	-18.513	-24.216	-6.853	-4.84	-9.611	-2.885	-21.029	-3.043
791	0.791	-17.376	-14.496	-15.196	-12.05	-10.019	-5.203	-33.437	5.662
792	0.792	-16.243	-34.017	-12.124	-8.414	-9.652	-5.782	0.597	-2.265
793	0.793	-17.238	-19.889	-18.927	-4.966	-7.736	-9.065	23.409	-23.93
794	0.794	-16.302	-22.406	-19.729	-1.903	-7.364	-7.329	11.001	-27.016
795	0.795	-18.836	-15.437	-23.817	-8.714	-11.642	-14.293	-23.08	-18.671
796	0.796	-18.092	-13.317	-23.265	2.653	-2.761	-7.526	-45.932	-11.111
797	0.797	-21.612	-15.263	-21.362	-2.047	-6.462	-13.536	-33.573	5.154
798	0.798	-19.709	-20.514	-18.486	-6.363	-7.643	-11.225	-37.266	3.036
799	0.799	-13.165	-19.013	-17.16	-15.322	-8.629	-16.068	-68.244	1.123
800	0.8	-21.131	-6.106	-17.581	-4.516	-7.673	-11.425	-47.525	9.843
801	0.801	-18.072	-11.388	-18.782	-5.896	-6.91	-14.334	-28.734	5.223
802	0.802	-17.139	-0.411	-12.805	-9.593	-7.696	-7.376	-11.7	-10.611
803	0.803	-5.766	-4.718	-15.348	-22.775	-9.641	-12.217	3.968	-4.182
804	0.804	-10.453	-1.096	-3.18	-6.929	-5.003	-7.965	6.67	-17.696
805	0.805	-6.25	-9.47	-11.923	-9.092	-6.752	-16.882	29.868	-12.443
806	0.806	-5.146	-8.575	-13.518	-14.938	-7.145	-18.056	58.101	-20.361
807	0.807	-6.359	-11.554	-12.201	-13.24	-10.446	-14.974	8.925	-16.085
808	0.808	-16.086	-10.831	-5.865	-2.255	-7.543	-10.147	2.298	-7.162
809	0.809	-12.46	-23.066	-7.052	-12.364	-9.478	-9.392	-28.141	-1.12
810	0.81	-6.499	-21.385	-3.979	-3.502	-9.098	-5.336	-44.617	4.138
811	0.811	-11.781	-16.8	-3.033	2.449	-6.979	-7.293	-39.551	-4.76
812	0.812	-10.86	-12.599	-3.843	3.371	-6.219	-10.613	-7.523	-17.933
813	0.813	-13.446	-8.986	-7.935	-5.566	-8.771	-6.577	4.934	-9.224
814	0.814	-17.563	-12.53	-7.373	-2.117	-10.343	-7.957	16.213	-7.658
815	0.815	-14.126	-13.537	-13.38	-9.492	-7.083	-5.654	6.245	-11.884
816	0.816	-16.104	-14.534	-7.771	-16.27	-8.275	-11.487	53.296	-23.656
817	0.817	-7.244	-8.577	-9.711	-22.28	-4.633	-10.736	46.639	-47.447
818	0.818	-16.199	0.271	-17.068	-10.1	-10.088	-15.6	-20.63	-50.731
819	0.819	-12.767	-5.785	-6.227	5.766	-5.285	-17.556	-29.654	-28.871
820	0.82	-13.788	-15.519	-10.467	3.628	-12.668	-17.011	-37.91	-9.149
821	0.821	-12.871	-11.874	-19.365	-13.787	-5.934	-9.12	-60.104	-1.62
822	0.822	-26.084	3.758	-13.376	-16.113	-10.225	-10.325	-66.802	5.345
823	0.823	-24.205	5.841	-16.488	-22.491	-12.582	-11.334	-60.906	3.21
824	0.824	-15.542	-11.574	-9.719	-12.801	-13.206	-6.538	-44.57	-6.469
825	0.825	-14.044	-18.555	-8.926	-21.488	-15.165	-9.096	-19.511	-11.697
826	0.826	-12.732	-33.454	-11.238	-26.123	-8.627	-13.197	-15.137	-0.66
827	0.827	-13.949	-31.505	-13.168	-16.054	-7.894	-9.764	47.321	-13.619
828	0.828	-10.511	-33.24	-8.519	-17.208	-12.002	-2.456	91.973	-15.353
829	0.829	-7.457	-22.198	-17.409	-13.721	-7.191	-11.403	83.809	-13.797
830	0.83	-20.27	-29.328	-21.078	-6.357	-9.162	-12.61	46.81	-12.44
831	0.831	-15.076	-25.632	-15.056	-17.162	-7.461	-9.552	-0.058	-24.254
832	0.832	-13.563	-26.769	-5.357	-18.482	-10.02	-4.766	-18.285	-16.323
833	0.833	-12.229	-23.651	-6.496	-12.065	-10.456	-9.077	-34.765	-9.183
834	0.834	-13.415	-20.742	-7.634	-18.044	-9.341	-8.348	-29.75	-8.049
835	0.835	-14.609	-7.614	-6.648	-18.988	-12.094	-6.458	-25.293	-6.913
836	0.836	-13.676	-21.207	-21.34	-14.133	-7.872	-5.92	-29.314	-7.91
837	0.837	-20.487	-16.025	-10.697	-6.179	-9.264	-4.225	-32.965	-5.035
838	0.838	-16.267	-17.633	-20.36	-9.237	-7.948	-7.758	-22.91	0.953
839	0.839	-25.199	3.999	-11.646	-10.151	-7.6	-7.408	-19.837	3.282
840	0.84	-12.069	7.057	-13.193	-5.835	-8.804	-14.029	-22.569	-3.274
841	0.841	-10.351	9.721	-11.831	-13.13	-7.674	-13.097	-9.824	-14.672
842	0.842	-15.023	17.236	-10.67	-15.984	-7.513	-15.642	-12.172	-19.282
843	0.843	-13.697	10.217	-11.841	-20.177	-11.995	-10.065	-14.303	-20.618
844	0.844	-25.527	3.799	-14.95	-14.524	-7.377	-16.689	-16.236	-29.526
845	0.845	-17.611	5.705	-13.992	-5.008	-9.149	-12.475	-21.481	-18.695
846	0.846	-10.464	-3.009	-13.234	-6.146	-7.824	-11.743	-10.494	-17.34
847	0.847	-16.861	-1.455	-12.465	-7.284	-11.136	-9.846	-17.701	-13.659
848	0.848	-13.403	5.699	-15.951	-6.297	-10.777	-14.537	-11.341	-17.126
849	0.849	-16.516	-0.694	-9.955	-17.127	-13.516	-15.16	-19.686	-7.443
850	0.85	-15.561	-9.026	-14.019	-24.289	-13.935	-11.723	-16.627	-16.344
851	0.851	-16.347	-16.379	-13.424	-17.892	-11.064	-8.466	-15.664	-17.501
852	0.852	-12.288	-21.209	-12.845	-11.893	-9.159	-10.632	-14.876	-18.474
853	0.853	-17.114	-21.97	-14.594	-10.912	-12.673	-10.273	-14.081	-7.655
854	0.854	-8.384	-27.578	-13.25	-2.008	-12.507	-7.986	-14.629	-9.019
855	0.855	-9.536	-16.756	-6.842	-0.826	-11.371	-13.045	-9.958	-10.202
856	0.856	-12.61	-12.144	-11.096	-1.785	-9.46	-12.493	-8.174	-11.377
857	0.857	-15.499	-30.928	-8.767	-2.745	-13.743	-11.94	-9.482	-12.363
858	0.858	-18.008	-23.364	-10.711	-5.247	-13.386	-10.609	-9.291	-18.568
859	0.859	-28.657	-11.751	-11.284	-9.308	-6.053	-11.008	-6.022	-11.797
860	0.86	-15.7	-13.914	-15.345	-1.37	-5.101	-8.115	-8.192	-9.278
861	0.861	-17.443	-19.741	-11.856	-8.721	-4.152	-10.057	-10.17	-5.204
862	0.862	-6.406	-18.012	-11.664	-13.558	8.998	-4.261	-15.231	-3.268
863	0.863	-10.67	-10.089	-14.953	-8.714	-0.685	-1.953	-10.585	-11.99
864	0.864	-9.524	-28.875	-16.12	-20.136	1.051	-8.544	-1.672	-13.161
865	0.865	-17.872	-36.428	-18.837	-31.16	-3.604	-7.784	-8.042	-5.816
866	0.866	-16.919	-29.472	-18.462	-24.017	-2.252	-11.86	-4.559	5.009
867	0.867	-8.032	-18.855	-20.601	-22.882	-1.093	-8.394	-1.426	6.341
868	0.868	-21.182	-28.528	-16.163	-28.915	-7.085	-13.055	-2.387	9.974
869	0.869	-8.992	-23.294	-23.529	-14.981	-14.441	-5.33	-1.664	6.463
870	0.87	-10.541	-34.303	-8.831	-13.029	-5.544	-2.244	0.607	-3.214
871	0.871	-11.893	-24.242	-2.465	-7.809	-9.034	-7.092	-8.922	-12.091
872	0.872	-8.208	-17.862	-0.558	-3.179	-8.062	-11.35	-15.359	-8.581
873	0.873	-19.052	-35.853	-16.45	-1.827	-5.157	-9.026	0.276	-7.578
874	0.874	-14.789	-23.077	-18.605	-5.517	-18.311	-9.606	-6.134	-10.457
875	0.875	-21.167	-39.321	-8.946	-8.999	-4.76	-16.953	-4.195	-21.861
876	0.876	-10.325	-28.688	-10.696	-1.652	-6.493	-6.11	-9.39	-26.492
877	0.877	-14.576	-22.903	-12.251	1.246	-4.93	-10.361	-7.805	-25.116
878	0.878	-18.24	-17.705	-10.915	-4.745	-20.78	-14.03	-14.88	-26.259
879	0.879	-17.058	-22.388	-14.619	-8.794	-10.115	-12.85	-8.393	-22.76
880	0.88	-22.245	-9.447	-15.817	-15.36	-4.288	-11.871	-9.489	-15.386
881	0.881	-17.343	-7.736	-14.887	-16.111	-6.002	-7.024	-12.572	-22.134
882	0.882	-21.494	-6.207	-12.02	-13.776	-1.331	-7.782	-7.768	-8.964
883	0.883	-17.331	12.554	-12.824	-7.182	-5.566	-13.381	-10.327	-3.139
884	0.884	-19.18	30.356	-12.092	-7.936	-9.216	-11.426	-9.598	-11.824
885	0.885	-9.076	32.699	-10.198	-8.693	-17.511	-11.994	-13.112	-16.442
886	0.886	-4.821	26.325	-0.178	-19.52	-12.255	-11.402	-15.065	-15.059
887	0.887	-5.992	24.398	-7.392	-27.448	-9.321	-5.589	-14.496	-11.357
888	0.888	-12.025	8.523	-6.271	-31.689	-10.063	-11.187	-13.144	-14.818
889	0.889	-11.064	2.139	-7.476	-22.773	-9.261	-9.239	-14.484	-15.761
890	0.89	-14.002	0.233	-17.188	-14.432	-14.069	-9.812	-9.626	-10.901
891	0.891	-9.782	-4.995	-16.062	-11.32	-12.102	-17.545	-15.602	-18.831
892	0.892	-9.054	-3.51	-5.257	-22.14	-12.65	-12.309	-6.669	-13.608
893	0.893	-12.613	-10.706	-9.55	-0.457	-12.224	-7.457	-0.635	-8.778
894	0.894	-15.94	-14.42	-10.74	2.649	-8.9	-6.666	0.366	-8.004
895	0.895	-21.343	-27.637	-7.289	-0.043	-11.762	-12.266	-6.371	-5.682
896	0.896	-19.378	-32.849	-14.669	2.505	-10.571	-10.313	-14.268	-5.078
897	0.897	-9.277	-21.789	-13.723	-4.443	-8.602	-7.003	-13.252	-6.988
898	0.898	-13.515	-23.148	-9.484	-2.301	-7.795	-7.562	-12.243	-6.374
899	0.899	-12.347	-16.782	-11.827	-4.225	-5.82	-7.154	-11.416	-7.698
900	0.9	-18.385	-17.979	-22.683	-9.441	-5.588	-12.545	-12.15	-9.02
901	0.901	-19.396	-27.692	-8.381	-4.77	-7.088	-10.572	-8.613	-9.381
902	0.902	-30.29	-24.05	-2.585	-20.608	-6.456	-11.109	-2.56	-11.293
903	0.903	-26.065	-20.593	-4.347	-18.452	-9.502	-8.155	-4.829	-14.75
904	0.904	-19.724	-4.544	-25.077	-20.356	-8.286	-11.587	-5.344	-13.561
905	0.905	-25.739	-2.225	-16.781	-11.619	-8.623	-13.863	-9.928	-13.923
906	0.906	-18.377	-21.362	-19.309	-16.237	-8.176	-12.661	-8.122	-12.737
907	0.907	-13.125	-43.41	-7.708	-17.576	-4.64	-10.672	-13.865	-12.525
908	0.908	-12.129	-25.642	-18.367	-3.243	-10.028	-14.122	-6.453	-13.288
909	0.909	-6.131	-4.596	-16.43	-12.914	-13.487	-13.719	-11.238	-13.088
910	0.91	-10.252	-12.96	-18.184	-7.685	-8.806	-12.541	-15.432	-16.746
911	0.911	-21.164	-15.508	-13.548	-6.132	-12.828	-10.582	-13.052	-15.367
912	0.912	-10.193	-13.222	-17.801	-13.296	-12.399	-9.013	-12.419	-12.05
913	0.913	-5.978	-11.119	-16.638	-14.464	-12.74	-7.643	-11.792	-6.22
914	0.914	-2.33	-20.814	-15.479	-20.474	-7.864	-6.891	-13.482	-6.98
915	0.915	-10.675	-15.632	-16.463	-6.56	-9.762	-7.517	-10.911	-7.551
916	0.916	-11.668	-4.658	-13.577	-4.644	-9.161	-6.992	-15.319	-5.595
917	0.917	-26.399	-26.383	-12.817	-2.913	-12.62	-6.852	-7.534	-0.148
918	0.918	-20.049	-23.308	-18.445	-20.323	-7.183	-9.812	-12.719	-9.606
919	0.919	-18.167	-37.462	-11.872	-22.642	-0.586	-12.545	-11.717	-8.421
920	0.92	-19.94	-19.659	-7.625	-7.728	-4.837	-10.522	-14.193	-14.398
921	0.921	-21.519	-12.693	-8.412	-13.511	-7.145	-10.615	-13.387	-11.291
922	0.922	-17.258	-14.808	-8.995	-22.202	-7.716	-11.916	-11.43	-16.134
923	0.923	-20.864	-12.861	-8.427	-14.254	-9.642	-10.537	-8.125	-11.882
924	0.924	-14.786	-32.199	-11.356	-15.592	-6.727	-11.1	-7.513	-12.663
925	0.925	-9.461	-14.367	-19.308	-11.906	-9.238	-11.268	-7.879	-14.61
926	0.926	-12.314	-12.018	-20.47	-13.071	-6.9	-14.351	-9.213	-14.056
927	0.927	-18.291	-1.331	-10.813	-14.043	-9.793	-10.271	-10.366	-19.505
928	0.928	-20.622	8.405	-1.926	-16.962	-11.72	-13.739	-9.968	-16.038
929	0.929	-31.504	3.251	-3.1	-10.994	-6.692	-13.332	-8.81	-15.471
930	0.93	-55.371	1.759	-6.211	-13.354	-12.684	-10.413	-9.578	-17.221
931	0.931	-72.492	-5.331	-3.311	-11.456	-8.612	-12.336	-9.38	-10.253
932	0.932	-50.712	-11.656	-4.09	-12.068	-6.671	-6.511	-12.484	-9.291
933	0.933	-31.024	-15.078	-0.032	-10.356	-8.597	-15.4	-13.649	-8.505
934	0.934	7.474	-28.942	-4.877	-11.729	-8.011	-7.068	-12.493	-10.809
935	0.935	35.13	-11.453	-6.817	-5.371	-10.521	-6.093	-12.304	-11.385
936	0.936	30.098	-18.36	-9.731	0.6	-7.236	-3.181	-13.085	-10.8
937	0.937	34.559	-3.436	-13.217	-5.044	-8.404	-9.168	-13.867	-7.89
938	0.938	5.507	-13.117	-16.53	-7.016	-4.723	-11.472	-13.295	-8.263
939	0.939	16.685	-21.834	-15.411	-13.045	-6.079	-6.623	-9.822	-7.863
940	0.94	19.928	1.952	-16.622	-8.998	-8.206	-11.262	-10.219	-3.012
941	0.941	16.78	39.682	-16.295	-15.585	-8.597	-10.673	-4.426	-6.285
942	0.942	25.038	4.446	-13.444	-9.59	-13.637	-14.156	-8.503	-5.691
943	0.943	-13.51	-9.115	-19.468	-11.927	-10.347	-9.708	-6.572	-11.482
944	0.944	-63.427	-5.063	-16.978	-13.85	-12.089	-10.284	-9.869	-13.793
945	0.945	-56.776	-61.79	-19.315	-18.486	-4.155	-9.9	-10.456	-21.718
946	0.946	-50.688	-69.947	-19.895	-9.574	-7.636	-10.293	-9.115	-18.611
947	0.947	-34.17	-33.003	-20.492	-8.41	-8.602	-9.912	-7.784	-19.574
948	0.948	-19.031	-13.051	-17.605	-7.259	-13.438	-11.855	-10.706	-17.056
949	0.949	12.853	-7.026	-14.141	-14.615	-12.658	-16.115	-4.722	-11.447
950	0.95	8.656	-12.418	-15.513	-29.331	-18.265	-19.598	-12.672	-12.032
951	0.951	12.172	-17.441	-20.364	-22.957	-16.326	-19.218	-9.592	-10.102
952	0.952	-11.773	-21.894	-10.314	-13.278	-11.681	-23.293	-8.641	-11.849
953	0.953	-8.757	-25.952	-8.972	-15.031	-17.097	-20.782	-16.586	-6.051
954	0.954	-28.536	-29.612	-5.31	-7.098	-10.52	-13.434	-11.378	-6.834
955	0.955	-46.376	-32.836	-13.658	-8.445	-16.52	-10.336	-10.429	-10.324
956	0.956	-58.051	-17.061	-16.764	-4.746	-7.619	-19.237	-9.68	-7.037
957	0.957	-51.696	14.197	-11.953	-5.885	5.539	-1.235	-7.374	-2.97
958	0.958	-22.68	26.655	-25.128	-4.887	7.28	11.533	-5.468	-6.449
959	0.959	14.864	23.024	-11.609	-9.676	-0.66	4.565	-14.194	-11.868
960	0.96	29.976	6.061	-16.829	-7.114	-7.83	-1.824	-10.735	-15.349
961	0.961	7.156	3.041	-21.467	-7.834	-8.992	-3.76	-9.796	-15.926
962	0.962	-5.208	-5.197	-17.198	-9.702	-7.836	1.466	-8.858	-13.018
963	0.963	-23.942	-7.655	-13.527	-3.636	-10.934	25.27	-11.397	-13.4
964	0.964	-27.214	-0.651	-2.677	-5.894	-11.907	28.557	-9.097	-10.106
965	0.965	-30.284	5.761	-4.017	-12.413	-3.973	25.454	-7.186	-14.946
966	0.966	-27.564	3.853	-5.164	-9.83	-9.201	11.315	-7.789	-15.528
967	0.967	-9.732	-11.993	-6.303	-21.957	-6.299	8.787	-7.229	-14.953
968	0.968	-7.397	-14.115	-9.376	-16.661	-10.56	-26.256	-6.86	-16.31
969	0.969	-18.047	-27.633	-10.333	-11.962	-8.238	-101.937	-14.235	-19.615
970	0.97	-19.994	-29.346	1.107	-19.067	-7.65	-91.115	-9.036	-17.496
971	0.971	-46.31	-27.723	-6.814	-10.086	-8.23	-41.782	-10.024	-11.52
972	0.972	-87.864	-17.583	-2.552	-6.526	-7.653	-15.092	-10.816	-7.281
973	0.973	-82.336	-29.326	-6.228	-11.679	-9.01	-6.977	-13.154	-6.518
974	0.974	-77.168	-24.625	-14.541	-10.63	-12.303	-14.338	-12.585	-5.945
975	0.975	-26.728	-28.846	-19.738	-4.548	-10.178	-7.764	-12.016	-2.66
976	0.976	6.844	-27.63	-6.954	-2.136	-8.245	-1.769	-7.963	-0.924
977	0.977	25.118	-31.062	-12.175	2.799	-7.086	-7.194	-10.488	-8.865
978	0.978	41.603	-31.972	-13.709	4.829	-8.64	-12.23	-5.079	-10.032
979	0.979	46.608	-19.139	-15.056	2.026	-8.84	-7.786	-9.927	-9.062
980	0.98	50.941	-20.809	-23.961	-5.813	-6.326	-3.729	-10.515	-10.028
981	0.981	38.393	-12.753	-17.946	-11.721	-7.879	-7.412	-3.948	-9.252
982	0.982	-3.367	-13.912	-14.835	-10.673	-9.815	-4.125	-6.467	-13.306
983	0.983	-31.129	-12.573	-13.851	-15.435	-10.583	-7.206	-8.795	-15.232
984	0.984	-26.071	-8.997	-14.609	-9.366	-12.906	-4.487	-10.736	-11.934
985	0.985	-30.381	-10.071	-8.976	-10.064	-9.611	-6.983	-11.319	-13.674
986	0.986	-34.251	4.424	-10.894	-14.815	-3.026	-9.282	-11.897	-14.061
987	0.987	-7.784	10.407	-2.165	-12.778	-9.788	-11.384	-10.541	-16.384
988	0.988	2.405	-7.436	8.68	-16.735	-7.261	-9.409	-8.218	-15.999
989	0.989	-0.619	-9.992	7.34	-15.25	-9.576	-4.17	-10.342	-15.619
990	0.99	-3.292	-20.521	3.667	-14.731	-7.629	-8.82	-5.884	-14.466
991	0.991	4.258	-18.531	-4.661	-13.456	-2.981	-7.484	-11.302	-16.019
992	0.992	-21.537	-16.812	-20.731	-11.431	-10.716	-1.104	-11.874	-11.577
993	0.993	-59.359	-21.721	-23.062	-16.373	-9.751	-7.118	-8.582	-6.94
994	0.994	-94.73	-11.941	-29.447	-12.996	-6.837	-1.885	-11.481	-6.373
995	0.995	-90.425	-13.315	-35.231	-16.981	-11.091	-6.717	-12.843	-8.901
996	0.996	-52.892	-16.972	-23.003	-11.094	-10.303	-5.933	-10.529	-5.624
997	0.997	-17.663	-33.16	-18.304	-6.94	-8.358	-5.15	-12.663	-8.541
998	0.998	51.07	-30.873	-11.077	-13.425	-11.638	-11.722	-13.822	-5.827
999	0.999	100.436	-20.241	-14.685	-9.071	-9.891	-14.244	-12.662	-8.536
1000	1	91.589	-2.871	-22.931	-9.753	-9.499	-11.931	-11.892	-10.085
1001	1.001	51.011	-0.613	-8.935	-16.274	-9.108	-7.094	-9.191	-12.016
1002	1.002	-15.721	-2.823	-6.947	-13.685	-10.263	-13.105	-11.905	-11.818
1003	1.003	-42.405	-8.726	-8.619	-14.381	-8.311	-10.793	-8.424	-12.388
1004	1.004	-34.256	-35.131	-13.196	-17.79	-8.693	-18.719	-9.787	-13.923
1005	1.005	-12.162	-53.999	-17.394	-18.296	-9.451	-17.726	-8.631	-14.882
1006	1.006	-32.07	-57.396	-3.022	-17.637	-8.673	-16.753	-13.862	-17.785
1007	1.007	-38.016	-35.61	-4.915	-18.923	-7.294	-7.071	-7.283	-17.401
1008	1.008	-43.382	6.916	-3.136	-19.25	-7.859	-13.408	-11.538	-13.149
1009	1.009	-48.342	0.859	-26.922	-20.359	-7.654	-9.889	-9.212	-13.538
1010	1.01	-43.784	-15.638	-23.601	-17.604	-9.584	-10.837	-7.289	-15.888
1011	1.011	-47.741	-20.741	-20.479	-23.369	-9.379	-9.868	-5.364	-14.759
1012	1.012	-43.983	2.015	-6.344	-22.561	-9.961	-9.09	-9.449	-10.351
1013	1.013	-20.145	14.296	-19.101	-14.601	-6.863	-6.766	-9.078	-7.492
1014	1.014	-23.234	10.517	-16.769	-11.482	-6.48	-6.168	-8.717	-5.02
1015	1.015	-14.909	7.145	-14.633	-2.571	-7.647	-4.221	-7.575	-8.358
1016	1.016	-27.674	10.172	-16.562	-1.401	-8.031	-5.966	-11.263	-6.271
1017	1.017	-20.694	1.769	-14.818	-4.488	-8.808	-5.597	-7.983	-7.481
1018	1.018	2.768	-16.147	-6.879	-3.528	-6.877	-12.012	-9.164	-7.15
1019	1.019	5.919	-23.229	-11.13	-2.761	-9.399	-9.544	-3.951	-12.062
1020	1.02	-8.134	-42.528	-2.228	-8.378	-9.211	-7.334	-10.55	-5.56
1021	1.021	-46.575	-35.106	1.255	-10.337	-7.856	-7.981	-11.338	-8.15
1022	1.022	-74.172	-23.602	0.287	-9.779	-8.637	-12.639	-10.586	-17.109
1023	1.023	-79.159	-17.297	-8.618	-8.057	-10.195	-15.519	-11.18	-15.991
1024	1.024	-47.161	-15.452	-26.632	-8.471	-7.103	-15.099	-10.618	-16.99
1025	1.025	-9.534	-17.243	-13.881	-9.859	-9.819	-14.687	-12.377	-16.069
1026	1.026	-4.396	-15.73	-6.938	-15.702	-8.666	-14.269	-13.751	-13.605
1027	1.027	27.681	-17.099	-9.076	-11.677	-7.123	-11.525	-12.415	-15.992
1028	1.028	65.37	-18.251	0.579	-16.556	-8.49	-11.112	-12.042	-17.999
1029	1.029	110.964	-36.217	2.295	-6.544	-7.722	-9.54	-11.668	-14.782
1030	1.03	105.053	-74.663	-18.438	-5.247	-9.278	-8.148	-8.202	-14.27
1031	1.031	66.4	-124.532	-15.766	3.587	-9.48	-12.368	-14.801	-14.718
1032	1.032	20.973	-90.981	-18.312	2.353	-12.586	-21.235	-13.841	-13.404
1033	1.033	-58.366	-11.58	-16.02	5.37	-8.532	-20.041	-13.088	-13.056
1034	1.034	-112.554	129.543	-22.439	-5.541	-12.024	-18.861	-12.334	-9.423
1035	1.035	-122.418	187.302	-20.537	-12.771	-12.426	-19.799	-14.295	-9.848
1036	1.036	-77.708	274.838	-22.314	-21.742	-13.603	-18.806	-12.379	-8.716
1037	1.037	-53.327	227.256	-11.315	-30.129	-13.218	-30.202	-10.66	-8.356
1038	1.038	-31.241	10.515	-18.486	-46.251	-7.424	-6.385	-12.037	-5.679
1039	1.039	2.257	-268.548	-6.695	-43.993	-11.5	10.655	-10.703	-7.83
1040	1.04	20.475	-155.951	1.217	-20.649	-6.673	13.768	-5.882	-9.208
1041	1.041	48.153	-53.838	-0.167	-5.055	-8.622	-0.353	-9.189	-10.004
1042	1.042	53.176	101.128	0.942	-2.413	-4.564	2.169	-7.467	-13.703
1043	1.043	57.616	73.048	-12.28	-5	-12.512	-14.083	-8.843	-12.374
1044	1.044	11.717	-3.8	-24.529	-2.758	-6.523	-11.964	-3.434	-15.707
1045	1.045	-79.835	-73.484	-32.518	-9.225	-9.633	-13.909	-4.028	-17.894
1046	1.046	-66.665	-94.591	-39.731	-11.244	-8.674	-12.181	-7.328	-11.956
1047	1.047	-54.815	-113.77	-40.917	-16.565	-9.46	-10.647	-12.76	-25.16
1048	1.048	-22.237	-96.405	-32.622	-18.21	-8.699	-0.595	-12.186	-15.525
1049	1.049	-31.999	-48.839	-29.54	-19.671	-6.581	-2.351	-6.194	-10.321
1050	1.05	-40.783	-34.537	-14.846	-2.742	-8.524	-11.261	-8.526	-14.983
1051	1.051	-16.307	-21.393	-8.477	-9.806	-6.597	-0.422	-10.464	-13.631
1052	1.052	-23.621	-9.618	-14.3	-7.77	-12.018	-4.675	-11.042	-20.015
1053	1.053	-17.118	-20.473	-12.578	-9.803	-4.094	-16.479	-11.632	-16.538
1054	1.054	-35.419	-10.632	-4.669	-8.151	-9.325	-21.119	-9.889	-13.055
1055	1.055	-30.076	-1.761	-6.044	-16.171	-2.563	-2.347	-8.536	-9.957
1056	1.056	-45.174	-9.912	-2.386	-9.096	-13.984	-9.9	-11.819	-7.059
1057	1.057	-22.324	-17.272	2.25	-7.819	0.332	-30.998	-13.946	-4.544
1058	1.058	-9.915	-10.673	5.732	-6.738	-1.606	-11.252	-12.775	-13.449
1059	1.059	-13.583	-28.799	0.501	-10.304	-6.836	-8.738	-6.958	2.239
1060	1.06	-10.323	-23.293	-2.438	-9.413	-17.873	-1.775	-6.177	0.116
1061	1.061	-13.463	-18.158	5.463	-8.523	-7.813	-8.168	1.76	5.927
1062	1.062	12.052	-4.546	-1.926	-7.822	-8.982	-6.252	-5.585	4.198
1063	1.063	15.288	-8.542	0.958	-7.127	-7.825	-8.019	-0.742	-0.435
1064	1.064	12.122	-19.726	3.45	-3.711	-6.857	-9.589	-6.732	0.937
1065	1.065	3.675	-23.024	-3.922	-13.848	-9.768	-8.242	-14.075	-10.844
1066	1.066	1.057	-13.693	-8.776	-15.261	-8.996	-11.908	-15.035	-6.178
1067	1.067	-15.251	0.505	-14.781	-11.665	-6.674	-8.418	-7.093	-1.904
1068	1.068	-21.651	3.099	-22.139	-10.586	-8.608	-15.764	-14.437	7.012
1069	1.069	-42.939	14.744	-17.293	-11.642	-8.022	-2.989	-13.453	3.54
1070	1.07	-34.606	4.126	-13.028	-4.955	-13.443	-11.69	-12.665	-1.683
1071	1.071	-47.386	-5.553	-21.916	-4.264	-6.862	-7.033	-7.044	-14.447
1072	1.072	-31.183	-14.27	-18.433	-9.952	-6.087	-14.182	-14.967	-23.148
1073	1.073	-24.882	-9.665	-13.216	-11.947	-11.696	-15.332	-11.856	-31.074
1074	1.074	-19.17	-31.343	-16.132	-10.065	-11.116	-14.154	-10.872	-18.096
1075	1.075	3.61	-34.379	-16.94	-7.231	-7.818	-13.155	-8.337	-12.854
1076	1.076	-12.071	-37.101	-19.275	-10.793	-9.556	-14.097	-7.548	-4.892
1077	1.077	-9.354	-44.679	-14.439	-11.267	-3.74	-11.58	-12.371	-9.126
1078	1.078	8.474	-47.055	-12.511	-8.428	-11.085	-13.931	-10.425	-10.26
1079	1.079	10.854	-49.244	-14.266	-12.154	-10.111	-20.555	-10.983	-13.716
1080	1.08	17.296	-31.905	-10.792	-13.542	-7.594	-18.09	-9.609	-21.038
1081	1.081	-11.73	-25.029	-11.21	-16.482	-8.357	-17.376	-14.032	-33.772
1082	1.082	-15.849	-5.969	-10.078	-12.059	-10.284	-13.943	-6.272	-31.987
1083	1.083	-27.183	6.751	-8.94	-19.829	-10.85	-5.246	-9.346	-24.014
1084	1.084	-24.059	-28.286	-10.113	-18.903	-6.772	-13.488	-6.419	-22.614
1085	1.085	-21.138	-2.972	-7.232	-19.917	-4.243	-12.465	-12.39	-26.249
1086	1.086	-12.967	29.285	-13.243	-24.234	-11.587	-11.497	-8.291	-22.719
1087	1.087	-15.558	33.798	-26.409	-25.078	-8.471	-5.488	-7.685	-15.322
1088	1.088	-8.629	15.191	-16.728	-20.317	-7.485	-3.154	-8.229	-20.127
1089	1.089	-23.514	38.984	-14.99	-10.346	-9.978	-6.61	-12.259	-14.097
1090	1.09	-9.94	47.938	-16.534	-3.267	-5.896	-4.643	-8.746	-11.744
1091	1.091	-1.203	21.975	-6.467	-15.116	-10.709	-5.193	-10.07	-9.782
1092	1.092	-21.88	-9.448	-10.139	-10.482	-10.107	-2.67	-8.886	-2.401
1093	1.093	-24.59	-13.852	-13.624	-6.208	-10.663	0.629	-14.857	12.337
1094	1.094	-47.818	-10.411	-16.72	-5.029	-5.804	0.239	-12.318	18.747
1095	1.095	-38.605	-13.758	-15.76	-6.19	-13.131	-3.433	-14.614	12.965
1096	1.096	-24.633	-10.686	-23.708	5.616	-8.269	-5.74	-8.01	-2.882
1097	1.097	-12.023	3.236	-14.052	4.073	-5.729	-9.751	-13.994	-9.241
1098	1.098	-9.866	-4.599	-17.739	2.728	-9.77	-12.212	-11.661	-22.775
1099	1.099	-7.872	-16.564	-18.895	-0.937	-10.328	-17.502	-8.162	-24.498
1100	1.1	-21.517	-10.438	-17.898	-9.247	-8.368	-20.748	-11.435	-32.412
1101	1.101	-26.788	-4.784	-7.041	-16.569	-12.406	-17.194	-11.999	-31.049
1102	1.102	12.691	-22.855	-5.655	-9.777	-5.413	-16.46	-4.05	-16.712
1103	1.103	17.335	-21.181	-4.465	-15.757	-8.298	-15.208	-10.037	-18.636
1104	1.104	-4.339	-35.586	-12.728	-19.807	-4.009	-14.057	-9.051	-16.858
1105	1.105	-45.193	-45.377	-15.773	-16.308	-11.342	-7.279	-13.874	-8.877
1106	1.106	-61.654	-47.188	-12.823	-19.591	-8.413	-6.253	-11.343	-10.164
1107	1.107	-56.632	-39.285	-20.705	-14.155	-9.173	-7.164	-12.109	-6.423
1108	1.108	-33.764	-43.527	-15.427	-10.659	-8.374	-6.534	-14.034	-12.364
1109	1.109	3.818	-63.189	-6.474	-13.948	-6.418	-3.16	-8.019	-4.969
1110	1.11	18.955	-77.762	-2.954	-8.534	-9.691	-3.829	-3.936	-5.896
1111	1.111	5.497	-39.648	0.167	-15.12	-5.622	4.932	-8.761	-8.384
1112	1.112	26.277	-23.307	-4.65	-5.465	-9.092	5.955	-8.162	-4.295
1113	1.113	45.123	1.637	-10.642	-9.148	-9.465	-0.167	-11.062	-7.758
1114	1.114	68.957	24.368	-12.956	-3.142	-2.869	-14.205	-11.446	-11.034
1115	1.115	34.515	-29.65	-11.023	-10.442	-9.627	-27.832	-8.153	-11.608
1116	1.116	-25.083	-51.698	-19.732	4.353	-10.392	-22.658	-9.327	-5.797
1117	1.117	-49.454	-58.315	-16.256	-1.921	-11.161	-21.176	-8.948	-5.009
1118	1.118	-42.114	-27.919	-19.366	0.118	-11.733	-19.858	-13.982	-4.415
1119	1.119	-48.733	-22.395	-20.354	-5.038	-7.075	-18.746	-7.989	-2.457
1120	1.12	-42.817	-7.223	-17.859	-12.922	-8.806	-19.956	-8.77	-4.19
1121	1.121	-26.464	6.387	-5.682	-20.034	-7.442	-16.897	-10.708	-6.702
1122	1.122	-11.457	35.506	-3.967	-28.899	-9.75	-17.904	-11.295	-13.102
1123	1.123	2.05	1.567	-8.62	-27.706	-6.838	-20.446	-11.884	-12.339
1124	1.124	-2.014	-48.61	-4.357	-11.623	-10.507	-27.829	-12.272	-14.677
1125	1.125	-20.76	12.042	-10.731	-4.628	-8.174	-17.023	-8.981	-19.519
1126	1.126	-30.758	20.274	-14.199	-2.461	-12.227	4.638	-8.591	-12.167
1127	1.127	-27.598	27.736	-11.088	-15.985	-8.733	26.491	-4.144	-15.066
1128	1.128	-41.67	21.263	-2.165	-28.156	-7.363	29.185	-13.054	-14.3
1129	1.129	-28.826	15.395	-8.149	-26.578	-2.522	26.663	-9.38	-13.527
1130	1.13	-17.136	-0.918	-7.169	-19.396	-12.579	24.329	-12.864	-17.01
1131	1.131	-19.198	-15.856	-6.189	-18.208	-8.314	5.174	-9.768	-17.596
1132	1.132	-17.2	-11.228	-12.184	-17.021	-14.695	-33.32	-10.742	-12.189
1133	1.133	-22.368	9.656	-17.78	-5.184	-8.696	-94.256	-9.963	-15.678
1134	1.134	-30.242	-46.872	-11.176	-9.801	-9.662	-53.58	-12.286	-9.667
1135	1.135	-25.945	-168.833	-15.435	-2.607	-6.751	-1.878	-17.127	-15.266
1136	1.136	-29.591	-221.085	-17.757	1.098	-12.743	-8.425	-7.071	-10.416
1137	1.137	-26.105	-45.914	-15.833	4.616	-10.422	-14.39	-14.24	-4.386
1138	1.138	-42.216	-68.926	-12.566	9.88	-8.483	-8.931	-13.087	-3.579
1139	1.139	-21.141	37.124	-10.821	7.019	-6.547	-3.853	-7.092	-8.39
1140	1.14	-12.832	210.509	-7.338	-4.34	-9.453	-8.262	-6.125	-7.768
1141	1.141	-5.306	280.354	-13.725	-18.599	-8.103	-4.145	-5.155	-10.631
1142	1.142	6.315	217.016	-9.462	-35.969	-7.722	-7.773	-9.419	-15.429
1143	1.143	-4.316	43.915	-21.656	-33.599	-10.626	-11.016	-7.091	-9.383
1144	1.144	9.26	-165.576	-19.916	-14.391	-10.246	-14.068	-9.03	-11.654
1145	1.145	11.028	-193.528	-15.276	-16.859	-9.863	-22.345	-8.449	-12.188
1146	1.146	34.908	-13.991	-8.108	-19.132	-9.099	-45.522	-6.707	-11.58
1147	1.147	45.05	55.845	-11.772	-21.201	-8.34	-36.18	-8.054	-8.671
1148	1.148	35.832	119.535	-12.928	-19.216	-8.154	-78.697	-11.338	-6.162
1149	1.149	-6.694	62.038	-24.734	-13.939	-7.584	-145.793	-9.211	-5.789
1150	1.15	-49.252	-25.297	-4.032	-15.455	-11.087	-136.837	-11.912	-1.744
1151	1.151	-54.664	-72.778	-12.33	-8.27	-9.746	-14.652	-11.527	-9.698
1152	1.152	-49.64	-58.346	-14.805	-7.092	-6.865	177.993	-10.751	-10.866
1153	1.153	-36.081	-45.088	-35.865	-3.579	-12.099	203.61	-15.194	-26.911
1154	1.154	-23.736	-9.371	-21.71	-4.519	-7.269	-145.47	-10.55	-29.219
1155	1.155	-20.14	-41.787	-19.176	-3.523	-7.862	4.367	-11.125	-39.851
1156	1.156	-23.551	-71.303	-21.496	-5.998	-7.303	140.473	-7.642	-30.15
1157	1.157	-32.943	-97.93	-19.361	-1.892	-6.932	99.33	-10.93	-21.419
1158	1.158	-24.65	24.252	-17.426	4.738	-6.569	61.868	-13.832	-13.45
1159	1.159	-27.151	251.932	-12.182	4.011	-9.494	27.944	-12.669	-3.364
1160	1.16	-57.486	159.14	-7.502	3.278	-6.801	59.04	-8.404	0.345
1161	1.161	-36.739	-94.479	-3.204	11.256	-6.432	31.071	-8.786	-0.796
1162	1.162	-17.965	7.837	-2.011	-4.772	-8.577	5.604	-5.488	-3.88
1163	1.163	13.016	-84.925	-5.456	-16.339	-9.374	-17.534	-5.099	-6.767
1164	1.164	17.105	-281.946	-0.216	-48.232	-9.2	-38.537	-11.093	-4.239
1165	1.165	-1.634	-102.321	-11.044	-71.02	-6.896	-57.657	-5.089	-13.135
1166	1.166	-11.741	-32.548	-9.682	-75.046	-3.631	-40.201	-9.142	-16.619
1167	1.167	-2.524	-53.552	-8.492	-48.672	-6.56	-55.981	-8.546	-13.529
1168	1.168	11.557	-111.047	-7.287	-10.898	-12.577	-41.517	-10.475	-16.445
1169	1.169	29.332	-58.246	-2.039	4.224	-10.088	-28.188	-8.725	-10.471
1170	1.17	40.9	-41.952	-4.915	8.692	-12.426	-39.829	-12.199	-11.278
1171	1.171	17.469	-55.898	-2.37	12.761	-10.514	-28.808	-4.83	-6.48
1172	1.172	-10.797	-68.751	-14.525	9.076	-7.243	-38.54	-10.041	-12.52
1173	1.173	-37.115	-56.688	-19.722	12.349	-11.326	-29.618	-12.934	-10.223
1174	1.174	-47.158	-2.475	-24.349	3.06	-11.728	-21.581	-13.698	-6.758
1175	1.175	-56.434	-12.601	-22.968	-5.231	-9.425	-29.153	-12.919	-3.469
1176	1.176	-59.147	-3.839	-19.265	2.353	-10.609	-22.679	-6.326	-5.216
1177	1.177	-41.359	4.27	-18.09	0.067	-10.242	-16.591	-8.835	-0.366
1178	1.178	-39.034	-3.209	-10.719	-6.272	-6.777	-22.092	-11.146	-9.067
1179	1.179	-41.166	3.163	-9.73	-4.28	-9.694	-17.208	-13.076	-12.546
1180	1.18	-27.605	8.955	-7.206	-9.447	-8.546	-21.505	-11.135	-11.568
1181	1.181	-43.454	3.292	-3.128	-10.939	-8.177	-25.331	-9.394	-10.598
1182	1.182	-32.808	18.117	-13.942	-12.254	-6.067	-21.605	-12.874	-9.817
1183	1.183	-34.765	22.324	-18.578	-13.379	-8.797	-18.331	-10.554	-13.874
1184	1.184	-8.466	9.679	0.195	-14.489	-10.745	-15.326	-7.646	-11.936
1185	1.185	2.743	-1.829	-2.312	-9.232	-9.986	-12.628	-8.801	-11.344
1186	1.186	26.534	-5.478	0.027	-15.964	-8.64	-10.044	-5.314	-20.254
1187	1.187	54.798	-2.662	-2.104	-16.705	-10.591	-7.683	-6.469	-13.872
1188	1.188	20.772	-5.441	-15.655	-12.612	-7.893	-9.703	-10.918	-12.72
1189	1.189	-2.035	12.221	-10.441	-19.163	-6.734	-7.658	-16.334	-17.955
1190	1.19	10.417	5.279	-11.989	-16.633	-5.19	-12.736	-14.392	-15.072
1191	1.191	-15.789	3.375	-10.606	-14.294	-7.903	-7.911	-8.388	-14.326
1192	1.192	-32.699	1.59	-9.413	-10.79	-12.165	-3.428	-15.741	-15.136
1193	1.193	-41.884	3.172	-12.866	-10.193	-7.333	0.357	-10.908	-13.234
1194	1.194	-44.51	-1.99	-11.891	-10.736	-6.763	-0.801	-11.683	-11.31
1195	1.195	-62.226	-24.174	-20.779	-15.514	-8.507	-6.053	-10.911	-7.249
1196	1.196	-41.035	-40.117	-26.755	-17.399	-1.545	-10.971	-11.491	-5.885
1197	1.197	-21.208	-59.918	-10.68	-13.287	-8.32	-15.308	-13.429	-3.548
1198	1.198	-3.339	-26.22	-8.35	-18.077	-9.094	-11.346	-4.528	-7.584
1199	1.199	17.818	-3.305	-6.212	-7.955	-3.48	-6.677	-10.916	-4.083
1200	1.2	9.519	9.081	-27.511	-9.24	-8.317	-15.584	-4.921	-6.4
1201	1.201	12.013	20.282	-30.2	-8.015	-5.035	-19.238	-8.021	-12.977
1202	1.202	14.299	10.231	-22.652	-13.956	-11.622	-3.218	-8.999	-19.762
1203	1.203	41.929	1.004	-15.676	-14.867	-14.147	17.961	-6.486	-15.517
1204	1.204	38.218	-1.555	-13.554	-15.782	-8.542	15.306	-12.1	-11.465
1205	1.205	28.118	-3.942	-3.87	-20.003	-6.615	7.519	-8.628	-16.324
1206	1.206	-0.161	7.661	-5.599	-19.186	-9.918	-13.634	-9.219	-15.771
1207	1.207	-49.337	22.514	-7.139	-18.571	-4.52	-16.28	-8.647	-22.371
1208	1.208	-55.913	-6.567	-17.201	-12.544	-6.474	-54.805	-10.016	-16.402
1209	1.209	-49.866	-27.24	-23.579	-8.436	-11.134	-38.42	-9.649	-18.748
1210	1.21	-33.354	-23.326	-24.736	-7.801	-11.731	-3.317	-6.762	-10.834
1211	1.211	-18.232	-19.887	-15.055	-5.814	-10.39	10.087	-12.779	-7.764
1212	1.212	-22.649	-10.573	-23.954	-8.669	-8.086	-2.5	-8.534	-10.687
1213	1.213	-26.709	-41.609	-8.269	-7.291	-11.018	-13.953	-12.616	-11.474
1214	1.214	-30.419	-62.277	-6.133	-12.721	-7.373	16.756	-12.052	-10.705
1215	1.215	-6.66	-5.65	-4.176	-9.273	-7.789	4.105	-14.016	-5.869
1216	1.216	-28.558	-13.662	-27.01	-13.968	-8.2	-30.233	-16.943	0.114
1217	1.217	-54.112	-80.223	-30.102	-5.105	-14.226	-62.451	-9.037	0.877
1218	1.218	-44.055	-178.506	-10.357	-1.42	-6.312	-66.81	-12.554	5.71
1219	1.219	-22.178	-191.442	-12.873	-0.209	-11.566	-48.256	-9.504	6.282
1220	1.22	-30.477	-107.722	-10.546	0.83	-6.752	-51.768	-14.384	4.535
1221	1.221	-12.643	-31.519	-8.424	3.784	-9.291	-4.977	-13.659	-3.409
1222	1.222	-10.312	18.16	-2.628	4.604	-11.632	82.28	-9.64	-21.414
1223	1.223	-16.706	152.829	-0.911	-7.557	-11.069	141.684	-10.267	-23.948
1224	1.224	-14.824	287.958	-8.883	-19.722	-10.507	195.763	-5.673	-35.574
1225	1.225	-13.128	165.939	-13.182	-18.157	-5.109	67.475	-11.141	-29.205
1226	1.226	-5.238	23.157	-6.84	-16.802	-9.962	-90.032	-6.341	-31.159
1227	1.227	-15.328	81.224	-8.038	-33.841	-8.046	58.222	-8.328	-25.958
1228	1.228	-14.146	98.926	-7.098	-40.835	-10.965	77.436	-10.131	-18.047
1229	1.229	-12.957	51.481	-4.205	-30.236	-8.46	-185.13	-8.835	-19.44
1230	1.23	-7.697	37.307	-10.222	-16.727	-11.768	-222.639	-5.609	-13.091
1231	1.231	5.112	24.303	-19.128	-0.888	-6.942	-52.167	-8.565	-14.285
1232	1.232	20.99	-11.146	-10.81	1.208	-8.891	-21.264	-5.918	-9.097
1233	1.233	10.368	-0.019	-7.717	-4.647	-10.646	6.755	-11.778	-8.164
1234	1.234	-3.174	-29.103	-10.624	3.999	-8.149	-18.844	-14.163	-10.712
1235	1.235	-1.414	-37.526	-18.547	-3.993	-11.456	-42.077	-13.652	-0.086
1236	1.236	-22.081	-94.111	-4.61	0.227	-8.569	-20.927	-9.08	-1.459
1237	1.237	-36.134	-101.339	-2.672	-0.978	-9.746	-78.6	-10.879	2.203
1238	1.238	-33.528	-40.611	2.548	-4.515	-14.8	-61.175	-11.326	-1.301
1239	1.239	-40.411	-97.409	-8.498	-1.47	-10.171	-76.905	-10.028	-0.382
1240	1.24	-63.779	-148.947	-30.18	-16.22	-13.079	-91.111	-9.705	2.449
1241	1.241	-54.464	-74.831	-33.279	-26.886	-9.601	-104.3	-7.834	1.609
1242	1.242	-28.923	73.446	-24.962	-28.843	-7.288	2.914	-8.293	-5.808
1243	1.243	-18.872	179.437	-12.186	-34.074	-6.139	74.794	-11.265	-20.568
1244	1.244	-15.776	6.224	-14.512	-29.434	-11.95	76.155	-13.254	-26.964
1245	1.245	-24.131	-156.509	-16.642	-19.391	-8.279	88.741	-14.469	-32.75
1246	1.246	-6.365	-135.476	-3.103	-15.741	-10.605	52.805	-11.617	-30.957
1247	1.247	5.246	-270.183	-4.859	-14.628	-10.222	63.95	-14.379	-35.557
1248	1.248	-13.895	-77.592	-9.496	-17.754	-10.611	74.177	-16.367	-20.243
1249	1.249	-16.385	-51.941	-2.322	-20.693	-9.453	47.716	-11.377	-10.166
1250	1.25	-4.729	-74.997	-14.109	-14.694	-4.618	39.691	-14.712	-6.483
1251	1.251	10.212	-96.048	-6.165	-5.808	-5.206	17.682	-8.173	-2.994
1252	1.252	23.777	-76.923	-16.225	-5.066	-1.924	11.102	-14.213	-3.964
1253	1.253	22.054	-94.286	-14.871	-3.942	-8.508	-7.025	-16.578	-14.818
1254	1.254	26.726	-14.828	-13.704	3.381	-4.257	-34.664	-5.785	-4.77
1255	1.255	10.868	86.063	-14.862	-5.545	-1.939	-59.757	-7.377	-3.616
1256	1.256	0.207	99.069	-11.76	-4.42	1.546	-73.285	-8.769	-0.139
1257	1.257	-24.999	86.994	-4.991	-1.364	-3.096	-60.942	-7.646	13.789
1258	1.258	-48.891	97.599	-10.984	-14.172	-7.153	-57.287	-6.519	7.976
1259	1.259	-52.06	48.006	-5.372	-26.39	-8.501	-40.279	-9.646	6.239
1260	1.26	-32.357	2.993	-7.314	-24.866	-9.853	-5.855	-6.776	4.695
1261	1.261	-14.572	-70.689	-6.745	-17.728	-6.942	7.72	-12.798	-8.26
1262	1.262	20.462	-41.429	-15.648	-11.364	-0.936	3.714	-7.217	-20.44
1263	1.263	55.679	-15.066	-19.326	6.594	-1.7	7.461	-10.73	-28.363
1264	1.264	42.142	-7.292	-27.636	4.037	-5.756	4.22	-7.466	-26.997
1265	1.265	-3.716	14.466	-20.26	6.305	-9.226	7.412	-8.069	-20.605
1266	1.266	-34.068	7.777	-19.274	4.137	-5.924	33.031	-9.449	-24.082
1267	1.267	-28.644	-10.435	-18.484	-9.448	-14.816	29.776	-7.149	-23.113
1268	1.268	-33.711	-27.091	-14.421	-14.716	-11.138	-17.298	-0.582	-20.21
1269	1.269	-38.182	-32.551	-14.988	-25.772	-12.287	2.575	-5.437	-15.958
1270	1.27	-42.238	-28.545	-10.325	-9.93	-13.244	8.557	-4.673	-13.645
1271	1.271	-45.92	-16.211	-8.545	-12.092	-14.193	3.167	-5.459	-11.717
1272	1.272	-49.195	-34.689	-7.144	-10.185	-11.664	-11.792	-10.3	-8.436
1273	1.273	-20.912	-65.515	-1.695	-11.965	-12.424	-71.129	-9.715	-10.202
1274	1.274	-24.553	-52.987	-1.088	-16.645	-10.466	-144.228	-11.447	-6.738
1275	1.275	-21.221	-11.423	0.861	-12.408	-12.38	-114.44	-19.37	-6.378
1276	1.276	-24.276	16.012	-3.198	-3.511	-8.293	-69.721	-3.686	-5.225
1277	1.277	-38.362	91.328	-11.127	2.476	-10.789	-77.966	-1.538	-6.391
1278	1.278	-30.796	145.2	-19.416	5.546	-11.157	-55.879	-7.328	-3.674
1279	1.279	-28.455	115.41	-12.038	-5.316	-8.238	-22.371	-5.573	-8.493
1280	1.28	-13.541	70.506	-22.87	-18.304	-10.928	32.398	-13.493	-11.965
1281	1.281	0.04	29.576	-18.605	-16.568	-8.975	54.298	-6.312	-7.301
1282	1.282	-1.668	-81.825	-24.988	-5.54	-8.761	34.394	-15.192	-10.188
1283	1.283	9.371	-257.162	-23.824	1.609	-6.033	40.452	-6.845	-15.001
1284	1.284	10.728	-187.825	-20.715	-7.311	-8.722	1.82	-1.6	-22.337
1285	1.285	-8.815	-39.915	-15.865	-20.49	-7.926	-43.618	-2.549	-19.418
1286	1.286	-28.548	94.475	-15.091	-18.782	-7.716	11.369	-15.681	-23.644
1287	1.287	-31.056	41.717	-10.988	-10.882	-3.438	4.062	-13.713	-11.417
1288	1.288	-56.796	57.302	-12.905	-9.572	-7.478	-96.759	-18.9	11.461
1289	1.289	-39.786	13.976	-13.47	-21.425	-15.394	-53.565	-14.215	20.797
1290	1.29	-11.548	-52.045	-16.379	-32.506	-11.886	64.907	-9.922	12.522
1291	1.291	-7.887	-87.928	-11.563	-25.399	-10.901	176.221	-0.983	5.014
1292	1.292	-11.153	-12.253	-16.222	-31.848	-9.904	219.42	-9.26	-6.56
1293	1.293	-20.434	76.529	-10.8	-28.428	-10.65	364.336	-16.567	-38.456
1294	1.294	10.67	16.953	-11.373	-12.419	-8.293	268.374	-15.56	-51.966
1295	1.295	6.575	49.396	-9.436	-10.161	-11.752	5.957	-14.748	-64.327
1296	1.296	-4.611	-19.764	-6.516	4.687	-5.723	-481.956	-12.385	-45.566
1297	1.297	-5.506	-65.107	-9.961	-8.905	-13.056	-415.482	-11.761	-21.822
1298	1.298	-2.159	-91.944	-13.21	-7.207	-10.128	-234.297	-13.645	-12.605
1299	1.299	-11.399	-116.325	-15.305	-27.959	-5.847	-69.387	-14.179	-4.313
1300	1.3	-19.676	-5.276	-19.724	-13.885	-6.594	-19.461	-11.608	-6.843
1301	1.301	-6.87	42.321	-10.818	-1.139	-3.082	25.809	-12.911	-4.514
1302	1.302	-13.804	-58.717	0.997	-3.482	-11.766	-15.454	-10.722	1.874
1303	1.303	-11.649	33.416	-0.556	-9.897	-8.261	22.081	-6.988	3.819
1304	1.304	-13.581	45.269	0.795	-15.73	-5.146	-11.922	-10.216	-1.409
1305	1.305	-8.348	34.559	1.956	-7.048	-8.025	19.001	-11.306	-6.05
1306	1.306	-9.897	103.836	3.135	-2.446	-10.515	46.886	-9.305	-4.691
1307	1.307	-8.532	41.477	-10.768	-6.735	-9.716	21.266	-11.175	-8.37
1308	1.308	-14.917	0.967	-12.665	-10.466	-10.279	-2.049	-11.885	-11.852
1309	1.309	-28.091	23.154	-10.907	-9.379	-8.329	18.917	-8.533	-10.883
1310	1.31	-19.418	29.748	-6.254	-12.559	-11.22	-0.379	-13.309	-9.917
1311	1.311	-24.058	23.689	-7.6	-11.658	-7.725	-17.914	-7.247	-9.154
1312	1.312	-13.975	7.093	-13.979	-2.03	-8.099	-33.795	-4.868	-11.493
1313	1.313	-25.746	-18.243	-12.825	-3.25	-7.702	-19.443	-9.649	-10.918
1314	1.314	-21.08	-68.644	-20.191	0.193	-8.075	-32.541	-9.012	-6.277
1315	1.315	-19.738	-169.516	-17.303	-11.668	-6.906	-20.727	-6.054	-5.692
1316	1.316	-10.908	-212.688	-28.719	-16.37	-6.128	-9.936	-7.352	-0.84
1317	1.317	6.994	-67.786	-11.289	-6.37	-2.247	39.342	-7.685	-4.112
1318	1.318	4.425	67.055	-8.95	-20.755	-5.729	48.151	-6.474	-1.177
1319	1.319	-2.576	84.498	-15.329	-18.883	-9.012	23.624	-7.576	-4.619
1320	1.32	-0.466	-154.108	-28.897	-13.726	-10.163	-13.453	-7.919	-11.933
1321	1.321	-6.283	-324.597	-30.647	-18.407	-7.443	-60.396	-12.132	-17.116
1322	1.322	-18.478	-107.613	-13.239	-11.289	-9.366	-103.073	-12.678	-16.087
1323	1.323	-29.518	-23.248	-10.928	-23.131	-14.186	-53.25	-14	-16.781
1324	1.324	-30.86	156.021	-8.804	-37.473	-10.689	7.194	-10.678	-12.653
1325	1.325	-27.164	132.574	-6.89	-39.429	-7.373	15.159	-10.261	-17.435
1326	1.326	-21.155	68.827	-5.152	-23.583	-9.102	7.713	-13.914	-15.453
1327	1.327	-11.469	49.363	-28.974	-17.222	-6.565	1.121	-10.59	-17.154
1328	1.328	-12.597	-73.471	-18.919	-15.319	-6.167	-4.875	-8.429	-16.716
1329	1.329	-9.038	-89.705	-3.256	-3.143	-7.312	0.592	-7.242	-9.312
1330	1.33	-25.04	-17.901	-11.59	-4.73	-8.456	-4.331	-8.381	-10.231
1331	1.331	-18.014	-4.986	-14.132	2.379	-7.273	-8.661	-11.85	-9.237
1332	1.332	5.465	30.588	-7.191	3.494	-7.451	-4.564	-10.48	-13.484
1333	1.333	-10.195	-2.123	-13.614	-0.017	-10.147	-0.92	-9.311	-7.859
1334	1.334	-24.329	-12.334	-15.582	0.933	-8.969	2.317	-7.362	-9.78
1335	1.335	-26.85	-21.5	-10.397	1.874	-6.829	-0.929	-13.151	-15.773
1336	1.336	-38.436	-29.838	-31.135	-0.674	-8.175	-3.864	-10.82	-21.376
1337	1.337	-32.062	-22.624	-11.41	1.634	-12.424	-6.506	-14.304	-24.852
1338	1.338	-6.892	-42.769	-8.892	-3.195	-9.51	-8.815	-13.718	-29.476
1339	1.339	-10.187	-12.563	-1.947	-3.766	-10.858	-6.702	-7.142	-26.525
1340	1.34	-19.436	26.086	-4.097	-12.66	-6.413	-8.627	-7.916	-18.536
1341	1.341	-33.519	30.835	-9.93	-11.491	-12.998	-10.299	-11.974	-17.326
1342	1.342	5.012	17.012	-15.183	-7.994	-10.487	-24.431	-12.543	-20.38
1343	1.343	54.922	-3.871	-7.296	-15.337	-14.556	-41.708	-7.891	-27.114
1344	1.344	21.387	-60.609	-5.987	-0.613	-9.73	-43.82	-7.307	-13.93
1345	1.345	-45.82	-134.057	-20.358	-2.728	-11.67	-24.488	-8.652	15.123
1346	1.346	-54.823	-65.051	-26.213	-8.516	-5.093	-11.869	-8.255	52.692
1347	1.347	-30.574	-38.461	-27.997	-10.216	-9.352	17.957	-14.828	47.715
1348	1.348	-38.044	34.746	-23.393	-11.739	-8.586	13.522	-9.981	15.872
1349	1.349	-31.505	83.985	-16.277	-7.442	-10.527	-5.333	-12.488	3.58
1350	1.35	-13.345	39.184	-1.997	-24.449	-8.592	-15.274	-10.158	-15.094
1351	1.351	-7.919	31.08	-3.99	-22.09	-6.856	-18.197	-12.08	-11.712
1352	1.352	-2.839	23.832	-2.306	-15.668	-5.502	-49.132	-12.652	-20.925
1353	1.353	1.722	-9.616	-3.898	-17.564	-8.806	-103.155	-16.706	-18.171
1354	1.354	-10.556	-15.45	-8.197	-15.764	-10.941	-21.506	-14.179	-15.657
1355	1.355	-21.713	-9.946	-22.562	-11.064	-11.328	76.366	-11.851	-17.997
1356	1.356	-38.704	-4.947	-28.417	-21.055	-10.166	-15.6	-12.232	-11.647
1357	1.357	-41.784	-27.834	-26.708	-1.442	-9.399	20.165	-10.29	-9.757
1358	1.358	-33.426	-40.388	-12.443	1.324	-10.762	52.795	-9.129	-18.509
1359	1.359	-5.145	-6.405	-2.845	-1.14	-8.254	62.745	-12.034	-20.077
1360	1.36	-16.407	7.156	-8.171	-12.688	-9.806	53.942	-10.867	-15.834
1361	1.361	-13.163	19.513	-9.84	-19.024	-7.883	-35.587	-10.481	-19.522
1362	1.362	-3.917	61.146	-5.694	-5.425	-3.632	-71.131	-7.574	-32.688
1363	1.363	15.798	-11.029	-4.636	-10.572	-9.063	-81.918	-10.269	-30.948
1364	1.364	13.246	-40.581	-8.19	-5.847	-8.492	-32.489	-8.331	-26.311
1365	1.365	15.518	-49.586	-15.626	-7.13	-7.924	12.274	-11.234	-22.047
1366	1.366	9.041	-171.93	-20.535	-8.229	-10.846	36.735	-10.071	-20.88
1367	1.367	-20.033	-154.689	-21.385	-19.01	-8.351	29.462	-7.363	-24.354
1368	1.368	-32.436	-43.382	-9.244	-20.298	-9.722	22.993	-12.198	-23.385
1369	1.369	-36.105	-28.808	10.072	-19.084	-11.874	4.908	-5.617	-14.491
1370	1.37	-32.803	-15.279	-2.738	-27.362	-10.731	-0.442	-8.134	-11.022
1371	1.371	-29.692	-26.909	-5.112	-19.966	-10.362	-15.505	-4.075	-22.848
1372	1.372	-15.552	5.651	-7.286	-18.963	-12.505	-19.964	-7.561	-30.811
1373	1.373	-7.991	75.002	-13.133	-28.593	-8.07	-32.375	-8.147	-14.956
1374	1.374	-14.962	137.795	-4.49	-24.868	-15.439	-28.65	-8.737	-4.324
1375	1.375	-4.324	162.608	-21.982	-13.972	-4.609	-31.834	-10.098	1.479
1376	1.376	-6.278	155.696	-15.075	-3.837	-8.872	-41.02	-6.81	3.223
1377	1.377	-32.603	162.46	-30.02	2.624	-2.486	-38.224	-7.977	-7.812
1378	1.378	-51.392	144.257	-28.132	-10.47	-8.489	-40.663	-9.915	-6.465
1379	1.379	-27.621	60.928	-19.451	-1.689	-7.527	-52.2	-7.205	-10.144
1380	1.38	-11.995	-118.004	-14.826	-0.055	-12.372	-20.209	-7.98	5.518
1381	1.381	-9.329	-297.085	-10.599	-1.327	-6.379	48.535	-5.271	16.139
1382	1.382	18.929	-180.485	-6.941	-7.611	-5.61	58.433	-7.983	6.438
1383	1.383	30.129	-116.642	-8.127	-11	-7.551	49.56	-7.787	-2.296
1384	1.384	13.07	-58.679	-0.806	-9.957	-5.621	73.971	-9.726	-0.761
1385	1.385	-33.944	29.072	-7.615	-10.863	-5.047	81.349	-6.626	-2.137
1386	1.386	-13.977	45.163	-20.816	-18.752	-6.407	20.792	-10.306	-3.32
1387	1.387	-32.173	31.075	-30.546	-26.066	-7.765	-101.313	-13.593	-6.834
1388	1.388	-26.75	-8.145	-11.211	-19.26	-8.164	-118.724	-7.782	-16.544
1389	1.389	-41.822	-139.12	-13.739	-20	-3.718	-71.112	-8.557	-20.251
1390	1.39	-18.943	18.667	-11.419	-19.197	-3.148	-27.953	-10.486	-26.273
1391	1.391	1.802	-2.16	-9.283	-9.669	-4.506	-67.443	-11.06	-27.256
1392	1.392	20.603	-21.055	0.401	-5.922	-4.908	-31.853	-15.126	-30.166
1393	1.393	30.759	-73.255	-1.336	-2.374	-2.019	-42.726	-15.512	-32.69
1394	1.394	34.013	-57.173	-2.882	11.614	-8.046	-131.599	-17.829	-28.642
1395	1.395	48.223	-42.68	-7.142	5.865	-12.318	-48.228	-14.923	-22.062
1396	1.396	45.663	-55.734	-13.545	-6.299	-10.013	5.931	-10.469	-21.269
1397	1.397	10.531	-43.712	-19.557	-4.73	-10.603	15.77	-11.047	-25.286
1398	1.398	-55.163	-54.283	-18.596	-14.76	-10.047	-10.941	-12.407	-18.666
1399	1.399	-64.137	-44.102	-21.488	-13.558	-11.803	-19.08	-11.053	-16.149
1400	1.4	-88.589	-34.885	-10.06	-10.036	-9.299	-11.756	-13.188	-13.854
1401	1.401	-95.945	-59.045	-5.393	-0.34	-12.599	-18.375	-9.52	-3.053
1402	1.402	-129.366	-51.561	-12.524	-9.208	-8.543	-0.214	-9.924	20.699
1403	1.403	-98.914	-71.453	-18.89	-27.161	-12.036	16.177	-9.549	44.432
1404	1.404	-48.895	7.902	-17.707	-24.622	-15.336	11.047	-8.401	35.087
1405	1.405	-15.318	83.777	-14.601	-26.918	-17.484	15.495	-9.574	32.317
1406	1.406	2.94	113.457	-29.305	-16.238	-11.504	19.616	-9.393	24.74
1407	1.407	-13.43	122.457	-18.641	-10.402	-9.005	15.904	-6.694	8.44
1408	1.408	-8.351	0.505	-1.188	-8.626	-9.788	19.181	-6.316	-19.272
1409	1.409	32.898	-51.813	15.104	-16.541	-11.726	9.893	-11.167	-22.982
1410	1.41	38.369	-4.14	25.776	-6.484	-7.088	7.171	-9.25	-26.311
1411	1.411	23.357	-47.34	8.385	-7.661	-8.837	-0.429	-9.842	-29.451
1412	1.412	9.922	-34.217	-7.855	-20.823	-5.366	1.759	-17.609	-32.198
1413	1.413	5.979	-69.788	-31.259	-22.554	-8.656	-9.042	-10.276	-24.693
1414	1.414	17.318	49.607	-21.94	-11.527	-6.539	0.491	-9.337	-31.693
1415	1.415	41.192	97.169	-24.637	-12.889	-2.886	-4.802	-8.588	-29.589
1416	1.416	0.384	53.956	-22.13	-9.223	-2.518	-3.258	-9.39	-27.666
1417	1.417	-16.061	14.343	-24.462	-10.407	-5.445	-1.876	-12.886	-22.434
1418	1.418	-41.267	-69.169	-30.859	-7.341	-5.854	-8.229	-10.973	-14.494
1419	1.419	-45.772	-145.015	-28.916	1.527	-11.691	-7.053	-10.418	-13.125
1420	1.42	-41.774	-115.361	-20.19	4.981	-12.493	-10.157	-7.922	-14.263
1421	1.421	-38.132	-52.793	-18.634	3.978	-13.106	-5.326	-13.368	-10.747
1422	1.422	-41.429	-12.073	-5.665	-2.828	-11.205	-7.82	-9.9	-20.394
1423	1.423	-25.715	39.762	13.692	-12.536	-14.139	-18.456	-6.632	-19.205
1424	1.424	-17.362	20.047	16.209	-26.906	-15.534	-19.86	-7.236	-20.324
1425	1.425	0.451	-46.821	-0.037	-28.898	-13.256	-18.878	-10.748	-25.511
1426	1.426	-6.505	87.716	-14.953	-13.08	-16.189	-17.832	-10.385	-14.636
1427	1.427	8.41	183.967	-24.629	-2.485	-10.977	-18.913	-9.247	-10.351
1428	1.428	14.199	131.305	-26.381	-8.328	-9.056	-23.787	-10.434	-14.009
1429	1.429	22.867	-44.143	-18.45	-13.592	-8.485	-10.519	-9.306	1.672
1430	1.43	-0.991	-160.901	-14.176	-15.148	-9.078	-4.62	-11.462	3.785
1431	1.431	-31.993	-97.548	-23.046	-28.128	-9.476	-2.804	-10.716	1.849
1432	1.432	5.526	-116.922	-9.849	-22.934	-8.125	-7.358	-13.84	-3.381
1433	1.433	-9.561	-64.657	-8.079	-11.95	-10.276	-8.808	-7.874	-11.329
1434	1.434	-50.757	-49.038	-6.528	-4.851	-7.606	-10.252	-12.162	-7.097
1435	1.435	-56.169	-6.032	0.626	1.464	-7.255	-14.114	-11.413	-10.793
1436	1.436	-20.978	-19.23	-3.066	-2.08	-9.431	-15.27	-13.376	-7.32
1437	1.437	-16.564	-31.125	-16.24	-1.2	-5.032	-16.052	-15.343	-6.358
1438	1.438	-12.555	-20.295	-17.995	-12.143	-8.379	-16.947	-8.794	-9.259
1439	1.439	-31.373	-10.496	-19.538	-10.879	-5.138	-15.146	-9.59	-10.039
1440	1.44	-28.106	-1.72	-26.688	-30.508	-8.072	-9.638	-11.934	-9.283
1441	1.441	-25.016	-9.839	-27.849	-44.685	-3.255	-6.345	-7.114	-14.152
1442	1.442	-44.731	-17.172	-24.357	-31.943	-2.688	-6.136	-10.422	-13.608
1443	1.443	-62.516	-10.511	-12.518	-25.001	3.886	-10.557	-10.053	-10.142
1444	1.444	-27.472	-16.409	-7.827	-14.385	-5.787	-10.277	-9.484	-11.889
1445	1.445	28.104	-0.143	-6.438	3.012	-4.629	-2.949	-9.882	-10.535
1446	1.446	65.089	-25.458	-10.094	0.66	-8.134	2.579	-11.242	-17.877
1447	1.447	58.505	-39.154	-11.634	-14.079	-0.818	-5.776	-8.34	-27.543
1448	1.448	28.075	-26.882	-17.634	-20.488	-9.754	-13.898	-8.725	-23.86
1449	1.449	22.59	-15.753	-7.954	-14.727	-13.269	-17.01	-6.783	-10.684
1450	1.45	-22.967	1.224	-9.13	-9.55	-12.338	-18.097	-3.869	-15.893
1451	1.451	-65.631	48.177	-17.454	-17.532	-13.335	-26.141	-1.153	1.55
1452	1.452	-60.3	81.53	-10.113	-18.92	-10.85	-18.792	-6.949	8.546
1453	1.453	-65.422	50.992	-13.044	-1.932	-13.197	-11.97	-9.258	-2.063
1454	1.454	-69.904	23.154	-7.061	-4.319	-6.624	-19.968	-8.668	3.789
1455	1.455	-40.847	-32.392	-12.661	-10.752	-7.399	-10.506	-6.717	-22.496
1456	1.456	-52.022	-54.349	-23.481	-12.715	-8.175	-14.283	-9.606	-3.678
1457	1.457	-14.238	-114.858	-28.123	-4.007	-14.744	-11.012	-9.976	-6.926
1458	1.458	10.921	-74.19	-12.227	3.932	-18.982	-11.985	-7.641	-16.201
1459	1.459	6.489	7.235	-1.558	14.001	-11.601	-11.107	-7.236	-7.902
1460	1.46	-30.961	82.984	-7.332	5.093	-12.542	-1.378	-12.451	-0.393
1461	1.461	-45.987	53.305	-2.088	-12.9	-6.512	-4.771	-1.596	-7.404
1462	1.462	-41.485	-9.312	-0.554	-15.42	-13.837	-1.053	-6.23	-9.58
1463	1.463	-20.75	-33.808	-16.453	-8.464	-8.98	-6.333	-4.86	-11.546
1464	1.464	5.575	-26.596	-5.852	-6.338	0.698	-20.774	-8.513	-9.793
1465	1.465	29.402	-20.034	3.794	-8.248	-5.689	-35.473	-9.65	-14.433
1466	1.466	26.335	-25.98	-1.466	-3.012	-4.522	-45.042	-21.433	-24.485
1467	1.467	34.64	-9.436	-3.039	-7.638	-5.466	-53.827	-10.383	-20.803
1468	1.468	21.842	-14.442	-10.216	-6.272	-0.602	-39.726	-11.724	-21.951
1469	1.469	24.128	-28.039	-9.066	-9.926	-6.595	-30.249	-12.867	-18.847
1470	1.47	-3.57	-32.163	-15.073	-11.058	-2.522	-28.669	-9.364	-21.748
1471	1.471	-22.362	-58.487	-14.103	-7.927	-3.087	-52.59	-16.697	-24.267
1472	1.472	-46.212	-96.197	-18.941	-8.853	-7.694	-28.933	-13.779	-21.944
1473	1.473	-30.58	-91.133	-19.695	-2.817	1.258	17.904	-12.991	-17.111
1474	1.474	-16.458	-113.929	-20.453	4.552	-2.347	118.451	-8.909	-7.049
1475	1.475	-13.936	-68.049	-10.955	3.587	-8.253	45.964	-13.729	-5.695
1476	1.476	-20.887	23.473	-17.35	1.089	-24.202	32.39	-11.78	-2.028
1477	1.477	-14.462	194.655	-16.242	-11.064	-17.12	-27.583	-10.024	-8.027
1478	1.478	-4.755	311.134	-15.338	-23.211	-23.389	-125.516	-6.522	1.665
1479	1.479	21.591	120.584	-22.184	-40.584	-17.487	-85.912	-9.801	10.581
1480	1.48	10.396	-264.045	-28.231	-33.577	-19.169	-26.203	-9.397	2.28
1481	1.481	-6.635	-209.24	-25.958	-18.637	-17.615	6.443	-8.217	3.27
1482	1.482	-22.326	-59.492	-15.165	-12.796	-1.742	134.908	-7.043	-5.62
1483	1.483	-36.435	76.494	2.252	-4.035	8.906	222.553	-9.156	-6.779
1484	1.484	-38.958	35.23	9.24	0.666	3.094	238.437	-13.586	-14.145
1485	1.485	-36.686	-2.349	2.881	-12.242	8.315	21.724	-8.919	-23.058
1486	1.486	-13.299	31.717	-10.636	3.69	6.765	-319.207	-8.324	-26.562
1487	1.487	-10.212	-61.175	-15.839	10.131	5.386	-92.225	-9.667	-31.804
1488	1.488	-12.923	-33.091	-14.284	0.51	-3.552	-50.985	-11.98	-26.999
1489	1.489	-36.124	-58.577	-21.408	-8.155	-16.735	-13.297	-11.585	-13.881
1490	1.49	-26.814	-35.284	-9.564	-31.912	-21.968	88.95	-14.286	-4.242
1491	1.491	-35.111	-56.322	-17.471	-35.179	-26.601	181.841	-12.34	0.948
1492	1.492	-19.604	-101.735	-30.426	-32.063	-27.939	153.749	-12.521	-13.421
1493	1.493	-17.109	-120.855	-39.142	-23.709	-29.113	-76.952	-14.448	-19.265
1494	1.494	-38.232	141.808	-28.097	-21.136	-23.155	-169.735	-12.506	-14.077
1495	1.495	-24.069	104.298	-18.017	-18.738	-7.136	-310.511	-12.312	-15.66
1496	1.496	-16.48	70.294	-11.595	-25.045	9.095	-387.292	-10.757	-11.434
1497	1.497	-14.117	39.37	-8.082	-26.901	2.694	-38.133	-10.939	-7.788
1498	1.498	-37.518	11.321	-9.045	-10.965	0.757	111.688	-13.838	-11.308
1499	1.499	-15.645	-14.209	3.739	-4.514	2.496	156.977	-14.218	-8.245
1500	1.5	-7.297	9.043	-1.464	-2.507	-2.15	115.76	-9.959	-15.04
1501	1.501	5.457	30.177	6.488	-7.659	-3.505	3.114	-7.437	-10.805
1502	1.502	3.092	49.389	7.864	-6.055	-4.666	-30.964	-10.715	-5.204
1503	1.503	-3.328	32.035	-9.144	1.164	-20.352	61.923	-6.657	-10.052
1504	1.504	-5.246	-47.497	-30.224	-7.669	-22.506	146.302	-10.142	-18.786
1505	1.505	-0.004	-90.668	-27.494	-18.452	-16.732	18.183	-8.787	-36.808
1506	1.506	7.976	-51.285	-19.952	-25.565	-18.514	87.848	-10.912	-39.369
1507	1.507	20.961	-39.532	-26.9	-19.133	-20.099	-102.787	-4.915	-27.784
1508	1.508	-1.806	-72.113	-11.958	-15.601	-21.489	-25.962	-9.175	-12.919
1509	1.509	-42.563	-42.538	-9.984	-8.198	-17.843	-142.277	-6.85	0.583
1510	1.51	-26.021	-33.6	-1.223	-7.182	-14.372	-290.522	-10.336	5.769
1511	1.511	-31.002	-25.394	3.465	-1.149	-11.289	-194.338	-5.691	7.289
1512	1.512	-26.509	-3.255	-0.71	-3.459	-0.467	68.276	-13.432	-5.708
1513	1.513	-14.084	3.315	-7.028	-8.288	9.583	-194.537	-12.463	-28.573
1514	1.514	-25.276	-14.897	-8.127	-18.337	8.403	-92.36	-11.499	-19.308
1515	1.515	-21.933	-53.622	-4.963	-5.352	2.403	0.529	-8.987	-16.617
1516	1.516	-18.777	-119.232	-9.728	-7.077	-13.664	141.395	-6.679	-3.857
1517	1.517	-21.453	-74.534	-15.65	-2.408	-15.985	218.208	-4.754	-6.202
1518	1.518	-23.951	-50.143	-19.672	-9.557	-1.087	148.525	-8.041	4.443
1519	1.519	-26.266	-57.491	-16.162	-8.385	-6.891	85.057	-8.625	6.375
1520	1.52	-15.634	-37.577	-14.19	-11.868	-12.121	27.403	-9.014	4.645
1521	1.521	13.318	4.963	-10.075	-19.223	-26.442	44.846	-7.656	0.012
1522	1.522	9.175	32.601	-16.982	-18.249	-28.369	60.722	-4.754	-4.235
1523	1.523	-9.686	47.633	-4.145	-5.087	-40.551	103.913	-7.461	-7.892
1524	1.524	-12.999	34.046	-9.283	-3.146	-48.463	90.82	-9.396	-9.032
1525	1.525	-9.91	4.969	-7.652	-11.846	-49.808	150.557	-8.612	-5.908
1526	1.526	-35.472	-6.237	14.118	-13.401	-40.902	74.728	-9.967	-6.852
1527	1.527	-18.465	-23.172	11.101	-9.159	-27.75	-73.312	-12.475	-18.247
1528	1.528	-15.38	-19.881	13.89	-12.866	-4.921	-306.369	-7.627	-19.781
1529	1.529	-18.103	-16.96	-3.839	-11.748	23.321	-213.588	-12.452	-15.499
1530	1.53	-15.588	-14.468	-1.442	-8.706	57.38	-185.579	-14.381	-19.154
1531	1.531	-22.564	-26.413	-12.018	-11.639	43.842	-160.018	-8.954	-15.656
1532	1.532	-20.445	5.316	-37.103	-17.652	31.463	-136.758	-13.782	-14.678
1533	1.533	-10.787	37.22	-47.082	-8.756	27.783	11.618	-13.186	-9.831
1534	1.534	-2.141	41.362	-43.888	-7.595	17.713	-7.386	-16.077	-10.601
1535	1.535	-13.24	30.157	-35.472	-8.561	8.421	-24.699	-9.108	-6.527
1536	1.536	-0.344	13.114	-27.858	-7.606	16.751	54.724	-8.127	-10.008
1537	1.537	-5.578	-15.149	-20.839	-10.116	19.276	11.203	-7.34	0.068
1538	1.538	-22.993	-34.02	-39.953	-9.334	-1.81	-81.024	-3.262	1.433
1539	1.539	-29.939	-30.783	-32.362	-11.263	-15.943	2.346	-6.733	-7.444
1540	1.54	-23.556	-15.155	-20.717	-3.915	-33.762	56.53	-11.366	-10.885
1541	1.541	-17.747	-29.302	-1.528	-6.844	-31.456	66.483	-9.61	-5.607
1542	1.542	8.562	-11.539	16.302	-4.354	-8.05	39.9	-9.988	-14.456
1543	1.543	4.857	-13.912	4.717	-16.571	13.811	-65.905	-9.585	-13.253
1544	1.544	-19.004	-11.841	2.606	-21.819	-0.312	-51.74	-4.734	-16.312
1545	1.545	9.142	-21.363	-14.806	-13.898	-18.1	13.867	-12.074	-17.24
1546	1.546	12.763	-26.515	-12.455	-18.168	-29.675	25.436	-16.896	-21.463
1547	1.547	2.684	-9.057	6.742	-19.343	-31.756	14.39	-8.942	-19.102
1548	1.548	-25.591	-2.069	-5.986	-20.506	-33.649	24.415	-12.02	-14.231
1549	1.549	-51.929	-8.464	-8.265	-19.519	-31.874	15.788	-7.167	-13.621
1550	1.55	-41.85	-10.449	-6.071	-16.605	-27.19	24.191	-11.409	-15.336
1551	1.551	-38.72	-1.758	-15.701	-8.66	-22.895	17.031	-15.455	-12.804
1552	1.552	-24.57	-9.69	-10.446	-11.752	-11.057	10.527	-5.949	-12.397
1553	1.553	-52.83	-8.335	-5.783	-10.788	0.004	4.578	-12.316	-11.212
1554	1.554	-34.096	-22.688	-7.163	-4.794	7.187	-0.718	-13.465	-10.035
1555	1.555	-24.064	2.38	7.121	-7.12	8.368	4.485	-14.425	-11.958
1556	1.556	-2.212	-42.424	-21.947	-10.598	0.076	0.077	-11.507	-11.763
1557	1.557	-16.325	-48.475	-34.366	-8.634	-7.247	-3.895	-10.721	-7.304
1558	1.558	-8.763	-20.823	-15.627	-9.17	-12.056	-7.645	-13.03	-6.696
1559	1.559	-29.88	-15.836	-18.937	-7.769	-19.959	-10.919	-8.187	-6.068
1560	1.56	-21.597	-11.403	-15.866	-10.034	-16.826	-7.879	-14.174	-10.853
1561	1.561	-19.1	-48.941	-41.446	-8.816	-10.013	-10.72	-6.817	-14.089
1562	1.562	-7.506	-23.746	-24.444	-9.143	-15.976	-13.209	-11.647	-15.784
1563	1.563	11.674	-28.136	-27.585	-10.249	-7.027	-15.264	-7.387	-18.272
1564	1.564	4.139	-15.702	-19.324	-13.107	-15.3	-25.861	-9.714	-18.654
1565	1.565	1.786	-19.332	-16.87	-15.78	-16.224	-16.018	-3.138	-21.548
1566	1.566	3.858	-16.031	-23.897	-17.672	-19.095	-20.995	-12.812	-15.54
1567	1.567	5.715	-12.966	3.708	-12.791	-13.079	-22.201	-13.973	-25.202
1568	1.568	-10.262	-15.644	7.308	-12.171	-13.836	-20.489	-7.973	-16.293
1569	1.569	-4.008	-2.782	-2.831	-7.497	-11.872	-16.569	-8.94	-19.773
1570	1.57	17.158	8.929	-18.577	-8.049	-11.265	-17.582	-9.911	-16.672
1571	1.571	-2.654	-5.854	-21.364	-13.826	-17.821	-14.397	-10.696	-11.839
1572	1.572	-10.233	0.136	-23.955	-11.477	-18.584	-15.269	-9.929	-12.631
1573	1.573	-45.268	-1.405	-35.641	-10.866	-19.34	-12.652	-6.449	-7.043
1574	1.574	-40.22	3.447	-25.062	-11.404	-8.492	-13.308	-11.105	-5.133
1575	1.575	-26.681	-6.438	-23.193	-3.629	-6.932	-11.281	-5.695	-1.873
1576	1.576	-22.636	-7.476	-11.052	-2.642	-5.556	-13.11	-10.541	-2.473
1577	1.577	-26.369	-1.39	-9.543	-3.591	3.381	-10.221	-11.127	-2.108
1578	1.578	-16.354	-0.384	-5.355	-1.061	4.594	-11.747	-10.564	-5.423
1579	1.579	-13.295	-3.253	-9.098	-1.843	1.563	-9.739	-7.096	-2.55
1580	1.58	-21.659	-11.171	-5.708	-12.696	-7.256	-12.007	-9.436	-7.027
1581	1.581	-34.487	-22.951	-6.773	-11.168	-1.157	-8.368	-10.613	-5.315
1582	1.582	-32.25	-27.575	-7.842	-12.544	14.965	-14.742	-13.33	-13.274
1583	1.583	-0.379	-20.372	-8.732	-11.392	17.321	-13.899	-11.412	-9.814
1584	1.584	4.05	-19.122	-8.065	-12.578	2.435	-14.432	-6.59	-17.193
1585	1.585	8.134	-25.038	2.678	-11.622	-7.243	-16.13	-11.448	-14.318
1586	1.586	-25.934	-8.87	-2.037	-16.462	-12.476	-17.914	-10.878	-18.601
1587	1.587	-30.381	-1.804	-3.459	-15.654	-14.037	-11.234	-12.632	-14.569
1588	1.588	-42.773	-12.416	-4.675	-22.982	-9.795	-17.156	-12.263	-16.522
1589	1.589	-31.582	-25.961	-3.588	-18.133	-8.674	-11.385	-9.952	-17.113
1590	1.59	-21.562	-20.775	3.711	-13.886	-7.56	-15.938	-12.87	-17.716
1591	1.591	-12.321	-9.784	-5.23	-9.834	-10.722	-12.465	-6.891	-14.261
1592	1.592	13.18	-19.908	-16.082	-3.265	-7.885	-11.706	-11.172	-14.687
1593	1.593	30.197	-5.578	-11.83	2.727	-13.932	-8.111	-10.421	-13.563
1594	1.594	45.857	0.226	5.168	-2.908	-13.187	-10.371	-8.516	-9.92
1595	1.595	3.248	1.974	-11.123	-2.35	-15.169	-13.2	-10.481	-5.505
1596	1.596	-27.136	-21.823	-17.567	-5.668	-13.295	-7.944	-11.092	-7.266
1597	1.597	-21.723	-38.853	-23.429	-14.593	-15.101	-5.963	-10.743	-2.476
1598	1.598	-36.829	-35.744	-25.198	-18.295	-9.356	-10.515	-9.421	-4.454
1599	1.599	-41.328	-15.983	-36.275	-7.512	-15.016	-13.332	-10.612	-2.747
1600	1.6	-45.452	-23.541	-26.27	-8.94	-15.646	-10.737	-8.703	-2.4
1601	1.601	-26.731	-25.868	-12.006	-10.148	-12.406	-10.277	-12.994	-4.762
1602	1.602	-9.741	-15.196	-10.128	-4.161	-10.7	-9.772	-11.673	-7.688
1603	1.603	5.916	-9.377	5.679	-3.193	-13.232	-6.069	-4.345	-7.324
1604	1.604	-8.268	-14.59	-5.013	-14.035	-7.806	-10.628	-5.343	-12.39
1605	1.605	-21.117	-19.228	-3.111	-27.029	-9.756	-14.857	-12.154	-12.99
1606	1.606	-42.285	-9.119	-4.885	-42.936	-9.2	-13.777	-11.418	-15.915
1607	1.607	-33.967	-12.788	-12.852	-40.863	-6.333	-9.678	-9.13	-18.441
1608	1.608	-21.167	-4.471	-14.24	-31.232	-7.731	-9.336	-7.238	-21.725
1609	1.609	-32.758	5.24	-13.08	-29.535	-6.405	-11.936	-13.278	-18.799
1610	1.61	-26.356	-3.623	-4.761	-24.946	-6.847	-4.809	-9.236	-18.375
1611	1.611	-24.393	-16.736	-14.432	-20.732	-2.444	-10.167	-11.22	-17.171
1612	1.612	-43.701	-18.468	-10.763	-17.08	-6.554	-7.292	-11.837	-13.653
1613	1.613	-20.432	-4.1	-7.259	-11.105	-5.224	-8.077	-6.475	-11.328
1614	1.614	7.88	-17.601	-12.467	-10.148	-8.544	-5.845	-7.094	-7.292
1615	1.615	26.704	-8.843	-15.344	-5.328	-7.417	-4.042	-11.774	-5.967
1616	1.616	36.805	-4.17	-14.549	-7.859	-8.607	-6.112	-10.072	-5.614
1617	1.617	46.104	-5.466	-13.758	-3.807	-9.798	-15.192	-10.518	-6.031
1618	1.618	48.784	-24.982	-18.56	-1.875	-10.017	-19.09	-13.872	-1.597
1619	1.619	25.473	-27.648	-19.101	-3.799	-13.328	-15.716	-11.804	-9.335
1620	1.62	-15.499	-20.023	-11.339	-6.688	-14.51	-23.217	-7.416	-8.362
1621	1.621	-32.032	-41.025	-12.288	-9.186	-11.821	-22.446	-10.381	-7.386
1622	1.622	-57.24	-38.238	-19.03	-10.535	-14.557	-25.154	-12.961	-9.885
1623	1.623	-80.103	-40.676	-16.481	-10.154	-11.68	-24.542	-9.732	-13.924
1624	1.624	-51.091	-33.619	-20.521	-4.173	-10.54	-29.506	-14.643	-11.962
1625	1.625	-32.312	-14.396	-29.967	-1.669	-11.715	-19.593	-14.137	-19.298
1626	1.626	-15.274	3.464	-23.541	-3.99	-9.594	1.944	-15.957	-18.319
1627	1.627	-6.005	24.599	-5.49	0.85	-10.379	23.667	-8.111	-22.57
1628	1.628	-14.332	21.936	-12.97	10.899	-7.87	15.228	-7.042	-15.215
1629	1.629	-11.813	29.544	-5.943	12.257	-9.427	-2.681	-10.22	-14.25
1630	1.63	-0.181	13.343	-3.774	11.107	-12.734	-19.037	-13.207	-11.744
1631	1.631	14.718	2.707	-9.54	2.762	-6.176	-4.246	-14.055	-12.528
1632	1.632	-6.577	0.781	-11.249	-13.351	-7.162	-6.301	-10.051	-11.956
1633	1.633	-32.132	-25.528	-15.866	2.828	-6.395	-32.749	-10.714	-7.327
1634	1.634	-55.904	-29.192	-14.479	-12.147	-8.924	-45.653	-8.856	-6.755
1635	1.635	-34.006	-60.131	-18.107	-21.887	-14.559	10.915	-11.835	-8.127
1636	1.636	-31.271	-64.185	-9.734	-48.236	-9.755	84.143	-10.539	-6.78
1637	1.637	-23.708	-22.558	-10.659	-37.024	-10.37	34.7	-7.294	-13.362
1638	1.638	-12.099	-6.07	-3.863	-19.992	-8.666	-99.702	-11.629	-20.701
1639	1.639	-5.724	29.17	-9.848	-4.295	-12.181	-118.955	-12.873	-15.841
1640	1.64	3.954	33.629	-10.607	-1.533	-4.854	3.468	-11.791	-13.309
1641	1.641	2.254	29.58	-17.175	-9.018	2.479	-12.515	-8.404	-1.101
1642	1.642	-8.744	-19.545	-13.493	-12.624	3.426	1.69	-10.616	-9.79
1643	1.643	-15.842	-12.932	-5.548	-10.225	-0.845	-37.896	-5.478	-11.324
1644	1.644	-19.46	-18.882	-8.63	-12.284	-1.642	-26.174	-4.974	-9.952
1645	1.645	-25.41	-24.261	-3.761	-2.549	-3.6	49.566	-11.057	-21.747
1646	1.646	-20.177	-19.226	-2.971	-11.209	-6.919	19.774	-8.818	2.059
1647	1.647	-25.03	-14.805	-15.155	-9.614	-6.358	-42.884	-8.324	-1.226
1648	1.648	-11.868	-18.899	-9.918	12.1	-13.345	-34.843	-13.059	-4.313
1649	1.649	-13.813	-0.14	-1.966	21.418	-4.45	-42.327	-13.714	-1.59
1650	1.65	-5.103	-10.168	-3.305	-4.115	1.537	-36.003	-10.291	-4.1
1651	1.651	-6.643	-32.023	-9.668	-27.933	-5.83	-78.811	-13.618	-15.72
1652	1.652	-10.867	-23.69	-1.304	-37.273	-12.608	-6.637	-12.486	-13.605
1653	1.653	3.497	-21.192	-10.938	-29.019	-24.026	82.321	-14.439	-3.941
1654	1.654	32.58	-23.512	-22.685	-5.861	-3.319	94.163	-8.643	-16.136
1655	1.655	28.555	-34.151	-11.607	-2.809	-0.599	148.384	-9.421	-14.601
1656	1.656	-20.579	-28.332	-30.338	5.447	-3.109	158.279	-10.01	-21.766
1657	1.657	-54.056	-12.451	-27.784	-7.411	-5.422	23.991	-4.027	-28.157
1658	1.658	-35.84	-18.835	-30.079	-9.734	-20.311	-110.689	-9.662	-36.474
1659	1.659	-41.213	-16.877	-23.666	-3.213	-2.878	11.856	-20.526	-41.693
1660	1.66	-36.148	-18.582	-21.701	-16.566	-5.187	-67.615	-3.169	-40.71
1661	1.661	-40.552	-10.657	-19.923	-28.634	-3.043	-139.758	-10.239	-27.533
1662	1.662	-28.102	-17.895	-21.445	-27.116	-24.31	-126.57	0.309	1.511
1663	1.663	-24.386	-16.835	-14.253	-34.399	-10.168	-43.115	-13.315	22.249
1664	1.664	-27.611	-8.603	-10.54	-25.637	-12.66	-10.543	-18.597	18.624
1665	1.665	-18.241	3.112	-2.19	-24.563	-14.968	-0.619	-10.725	15.375
1666	1.666	1.596	-20.749	-3.139	-23.682	-12.82	26.136	-3.629	12.291
1667	1.667	24.912	3.013	-0.219	-22.871	-10.866	50.593	-2.533	-7.456
1668	1.668	46.864	-12.684	-6.193	-29.127	-12.592	-45.723	-3.759	-15.032
1669	1.669	72.472	-32.464	-2.101	-23.887	-11.018	-6.171	-4.766	-17.383
1670	1.67	21.029	-35.036	-12.905	-23.688	-9.643	29.514	-9.593	-15.29
1671	1.671	-30.647	-32.749	-20.784	-15.255	-8.463	18.745	-8.793	-17.26
1672	1.672	-50.597	-26.428	-19.378	-2.131	-7.273	-10.795	-12.833	-22.508
1673	1.673	-68.817	-36.169	-12.943	6.623	-10.346	-37.436	-1.973	-17.879
1674	1.674	-63.434	-9.923	-11.737	-1.239	-7.414	-12.979	-6.604	-10.729
1675	1.675	-38.282	-13.673	-8.604	-8.296	-11.647	-20.275	-2.35	-4.346
1676	1.676	-6.332	-3.673	-11.465	-9.328	-9.309	-13.641	-1.179	-5.52
1677	1.677	-18.684	-6.827	-21.088	1.565	-7.36	-31.752	-2.307	-4.556
1678	1.678	-14.957	-20.992	-12.116	-14.246	-9.283	-37.074	-11.903	-7.465
1679	1.679	-24.976	-18.524	-1.214	-20.532	-7.527	-31.939	-8.192	-3.196
1680	1.68	-9.247	11.822	-2.497	0.892	-10.025	-18.297	-19.062	-8.786
1681	1.681	-11.899	-0.653	-1.266	20.775	-9.624	-5.829	-29.149	-10.699
1682	1.682	-4.286	-4.45	-2.361	33.72	-10.766	-2.055	-9.554	-11.262
1683	1.683	-15.854	-1.281	-9.649	22.257	-8.034	1.324	-12.19	-14.149
1684	1.684	-13.716	-10.721	-24.294	7.48	-13.821	4.503	-9.598	-11.609
1685	1.685	-11.783	-2.556	-17.841	-21.462	-9.742	-9.549	-25.794	-16.04
1686	1.686	-27.631	-0.217	-15.839	-33.835	-11.665	-27.233	-32.142	-20.087
1687	1.687	-9.995	-16.254	-3.578	-37.557	-7	-15.455	-3.111	-27.994
1688	1.688	-7.826	-9.388	-1.952	-47.63	-6.4	-13.219	0.871	-29.142
1689	1.689	-5.838	-11.57	-6.126	-56.901	-7.736	-15.164	-2.913	-19.479
1690	1.69	-28.614	-13.521	-2.372	-48.579	-11.016	11.174	7.097	-15.835
1691	1.691	-12.873	-18.756	-8.3	-41.105	-10.63	14.995	-2.202	-14.729
1692	1.692	-21.14	-26.748	-20.033	-34.347	-11.778	5.055	-4.886	-9.541
1693	1.693	-13.543	-28.21	-18.405	-19.782	-5.955	-10.485	-12.41	-10.549
1694	1.694	-6.536	-16.44	-19.682	-14.279	-3.612	20.776	-5.399	-2.655
1695	1.695	-12.89	7.367	-18.456	-5.796	1.254	58.445	-7.498	2.54
1696	1.696	-14.801	10.675	-14.91	-7.568	-4.717	23.386	-5.526	-4.271
1697	1.697	-19.993	-4.984	-17.947	-6.451	-3.922	-26.858	-3.733	-8.545
1698	1.698	-15.317	-13.348	-18.866	-0.448	-8.748	6.564	-14.699	-15.916
1699	1.699	-19.527	-36.651	-18.024	17.151	-6.795	98.054	-24.686	-9.154
1700	1.7	-18.319	-21.039	-12.307	29.559	-5.027	58.508	-36.415	-1.226
1701	1.701	-19.429	-18.404	-14.145	45.584	-7.51	-120.51	-37.87	-2.201
1702	1.702	-12.032	9.76	-13.494	47.662	-9.814	-197.229	-36.418	-8.983
1703	1.703	-12.962	-9.074	-15.197	30.325	-8.645	-80.643	-29.933	-16.917
1704	1.704	-13.69	-19.176	-16.527	-4.545	-12.315	-59.3	-28.669	-11.688
1705	1.705	-9.566	-28.494	-10.11	0.731	-8.99	-39.987	-23.325	-18.475
1706	1.706	-6.043	-20.206	-10.816	5.457	-10.127	-22.267	-10.43	-17.715
1707	1.707	-12.048	-17.695	-8.455	-56.747	-10.488	-6.122	-1.6	-23.349
1708	1.708	-17.688	-29.293	-7.819	-137.164	-12.402	-20.444	3.17	-21.436
1709	1.709	-12.849	-35.652	-9.698	-147.789	-8.907	-33.614	24.963	-22.05
1710	1.71	-16.127	-6.596	-9.042	-58.861	-10.231	2.221	53.311	-18.023
1711	1.711	-25.007	30.951	-9.359	72.367	-11.364	13.278	34.641	-13.209
1712	1.712	-13.18	35.969	-9.662	124.778	-9.392	3.464	10.936	-20.572
1713	1.713	-14.691	22.399	-11.698	108.861	-15.174	-5.449	-4.629	-33.321
1714	1.714	-10.387	1.687	-8.89	36.579	-7.778	2.718	-1.809	-17.413
1715	1.715	-19.236	-24.584	-2.976	23.338	-10.638	10.129	-4.206	6.039
1716	1.716	-18.017	-34.507	-2.081	58.948	-9.823	-9.717	-1.765	15.368
1717	1.717	-16.974	-50.086	-9.909	113.266	-7.462	-3.393	-3.761	23.716
1718	1.718	-12.048	-41.73	-12.901	162.615	-13.996	-8.613	-24.931	16.171
1719	1.719	-17.946	-23.953	-15.701	117.914	-9.702	-3.566	-56.002	9.196
1720	1.72	-17.069	-30.943	-25.262	-4.14	-7.344	0.944	-51.858	2.797
1721	1.721	-13.544	-16.058	-18.779	-196.507	-12.156	5.1	-40.544	-10.756
1722	1.722	-12.972	-10.259	-17.524	-221.862	-7.486	8.954	-30.378	-19.461
1723	1.723	-8.922	-1.597	-10.079	-198.515	-8.06	5.719	-14.601	-24.098
1724	1.724	-0.998	2.956	-5.138	-177.411	-4.57	14.976	-0.355	-25.443
1725	1.725	-4.471	4.228	-12.98	-158.297	1.837	23.249	-7.781	-19.044
1726	1.726	-5.394	2.99	-13.854	-70.838	2.638	10.345	-23.908	-22.524
1727	1.727	-14.219	-10.213	-12.801	-54.964	0.347	3.225	-47.2	-19.423
1728	1.728	-17.642	-15.443	-13.502	-69.174	-1.548	-16.18	-0.051	-24.27
1729	1.729	-22.804	-26.452	-14.198	-82.034	-7.504	-23.964	46.9	-28.543
1730	1.73	-17.91	-4.766	-12.187	-69.998	-6.691	-22.071	28.832	-22.94
1731	1.731	-18.616	4.503	-14.053	-80.763	-7.237	-20.461	-32.017	-16.373
1732	1.732	-19.318	-3.87	-14.572	-51.172	-11.846	-14.933	-40.039	-13.873
1733	1.733	-8.412	-1.339	-13.16	-6.547	-8.907	-23.43	-32.544	-16.211
1734	1.734	-9.887	1.064	-13.508	17.808	-7.513	-18.669	-12.436	-12.758
1735	1.735	-8.468	-0.979	-14.64	69.347	-9.81	-11.633	6.014	-12.198
1736	1.736	-7.234	-2.825	-8.61	88.873	-12.686	-10.672	33.933	-18.785
1737	1.737	-13.178	-22.146	-16.507	57.959	-10.729	-14.338	89.643	-10.837
1738	1.738	-16.205	-45.399	-15.499	40.91	-9.541	-9.242	82.415	5.26
1739	1.739	-19.047	-48.521	-14.494	55.568	-4.69	-22.179	21.914	21.555
1740	1.74	-19.76	-51.274	-10.207	96.352	6.157	-23.824	-18.72	32.245
1741	1.741	-15.651	-17.828	-14.231	167.932	-4.866	-18.968	-40.777	14.877
1742	1.742	-22.168	-13.413	-16.137	216.991	-12.015	-20.26	-34.208	3.312
1743	1.743	-19.595	-59.306	-7.412	136.282	-18.39	-19.057	-40.322	-3.025
1744	1.744	-13.915	-77.504	-1.39	39.053	-24.379	-22.574	-24.03	-12.667
1745	1.745	-10.362	-72.04	-0.405	26.975	-23.408	-6.544	-29.121	-14.372
1746	1.746	-13.588	-46.836	-1.354	16.296	-16.639	28.529	-33.591	-15.884
1747	1.747	-14.111	12.771	-3.853	114.798	-8.712	73.999	-37.689	-20.118
1748	1.748	-17.541	37.127	-16.035	102.271	-16.065	55.741	-41.387	-26.485
1749	1.749	-17.874	29.757	-38.86	43.427	-15.097	50.304	-31.367	-27.64
1750	1.75	-16.661	23.189	-29.561	-97.012	-14.314	-5.201	-34.502	-26.663
1751	1.751	-12.932	17.212	-9.817	-231.22	-8.694	-116.317	-31.845	-29.55
1752	1.752	-13.26	0.812	18.447	-283.253	-3.854	-164.09	-24.356	-30.315
1753	1.753	-13.59	-14.155	14.786	-266.967	-8.505	-63.263	-22.115	-21.41
1754	1.754	-11.601	-18.531	-2.239	-252.238	-13.933	2.474	-24.315	-13.088
1755	1.755	-8.842	-14.471	-24.096	-212.361	-4.469	-104.992	-22.428	-9.99
1756	1.756	-12.275	-25.748	-9.951	-176.246	-8.152	-90.735	-17.208	-7.09
1757	1.757	-11.837	-22.527	-17.488	-121.638	-6.992	27.652	-12.529	-7.856
1758	1.758	-14.696	-31.858	-15.159	-32.477	-7.977	-51.883	-8.212	-0.49
1759	1.759	-19.882	-23.54	-21.539	75.169	-8.98	-123.988	6.189	2.431
1760	1.76	-17.901	-0.266	-11.866	118.64	-9.789	-137.067	8.229	-3.543
1761	1.761	-14.563	15.495	-20.584	132.134	-13.893	-5.801	3.132	-4.28
1762	1.762	-13.947	12.891	-25.241	120.672	-15.875	81.7	-1.402	-10.825
1763	1.763	-15.252	-4.803	-20.997	131.794	-15.334	97.581	-11.392	-15.063
1764	1.764	-20.626	-39.738	-24.691	102.445	-14.778	83.277	-17.759	-20.666
1765	1.765	-15.738	-95.197	-28.185	21.925	-11.303	43.823	-9.527	-30.129
1766	1.766	-16.283	-58.196	-16.394	-75.693	-5.892	-135.102	-14.886	-23.693
1767	1.767	-16.82	15.744	-14.858	42.828	-9.386	-6.927	-2.143	-17.648
1768	1.768	-22.589	45.335	-19.137	26.986	-2.045	62.765	17.301	-12.389
1769	1.769	-20.219	18.631	-25.551	-16.203	-1.107	41.622	14.875	-7.537
1770	1.77	-18.243	10.539	-17.261	-108.497	4.869	22.375	-1.265	-10.054
1771	1.771	-13.56	3.241	-18.277	-73.198	4.078	-65.218	-11.756	-17.422
1772	1.772	-14.099	36.811	-11.551	2.224	14.873	14.211	-13.497	-18.42
1773	1.773	-17.544	55.09	-15.853	90.622	6.88	57.327	-18.515	-12.458
1774	1.774	-16.149	49.753	-6.991	102.016	-6.135	70.507	-22.943	-8.433
1775	1.775	-14.942	24.655	-8.191	47.374	-14.897	106.143	-24.134	2.367
1776	1.776	-16.843	-7.229	-5.134	17.206	-16.497	95.271	-17.628	-2.301
1777	1.777	-11.011	-44.755	-4.199	-64.054	-20.789	124.836	-16.522	4.837
1778	1.778	-10.226	-69.885	-3.455	-205.706	-21.942	80.121	-17.715	3.671
1779	1.779	-10.798	-46.971	0.571	-110.148	-15.917	202.245	-18.805	-2.321
1780	1.78	-10.209	-1.076	-1.397	46.632	-12.801	219.614	-14.599	-5.413
1781	1.781	-15.618	4.964	-0.84	109.421	-13.767	-19.129	-12.341	-6.369
1782	1.782	-9.028	-55.938	-4.923	128.122	-13.001	-394.548	-23.245	-7.13
1783	1.783	-22.174	-96.534	-0.109	40.521	-13.811	-244.893	-47.077	1.781
1784	1.784	-12.482	-89.112	-6.128	88.232	-5.935	-17.977	-98.564	-6.534
1785	1.785	-17.691	-69.101	-3.826	247.311	-5.047	23.282	-76.518	-20.461
1786	1.786	-13.041	-14.105	-10.422	268.575	-4.17	-14.137	-2.626	-34.002
1787	1.787	-11.685	22.865	-7.922	249.51	-6.773	-48.077	46.725	-46.198
1788	1.788	-5.302	16.26	-8.715	56.886	2.038	-16.8	73.522	-38.263
1789	1.789	-8.793	22.246	-10.662	31.184	-1.541	-213.808	98.001	-28.187
1790	1.79	-11.897	5.8	-20.734	147.312	-4.719	-239.317	75.902	-21.794
1791	1.791	-14.807	0.759	-16.481	-128.315	-9.62	-76.604	55.799	-15.805
1792	1.792	-15.58	-12.786	-15.326	-316.362	-10.442	-55.557	110.626	-12.744
1793	1.793	-17.907	-25.199	-18.814	-623.881	-8.124	2.253	103.229	-1.943
1794	1.794	-15.973	-51.576	-13.59	-913.026	-3.316	19.861	2.409	-0.636
1795	1.795	-16.553	-27.815	-14.556	-725.831	1.29	-27.71	-40.823	-1.863
1796	1.796	-13.65	6.587	-10.295	-282.934	-5.304	-13.329	-27.763	-0.778
1797	1.797	-13.272	11.049	-9.515	-102.554	-14.964	-0.159	-39.629	-3.952
1798	1.798	-11.922	-9.558	-11.447	-158.238	-18.608	-12.055	-28.805	-1.111
1799	1.799	-13.089	-43.509	-10.882	-9.157	-22.05	-1.274	-38.633	-0.408
1800	1.8	-12.709	-29.863	-4.356	126.253	-18.93	8.542	-29.738	-4.538
1801	1.801	-18.517	-42.183	-12.354	166.764	-16.02	-0.498	-21.646	-3.997
1802	1.802	-12.909	-76.211	-19.752	128.372	-10.02	7.329	0.35	-7.327
1803	1.803	-12.334	-35.005	-13.009	93.411	-7.688	14.213	-6.293	-11.427
1804	1.804	-11.757	25.887	-19.05	61.608	-2.835	33.638	-24.549	-8.945
1805	1.805	-12.34	50.238	-19.881	-23.472	-12.892	51.533	-52.295	-10.314
1806	1.806	-13.692	57.627	-15.112	52.79	-17.125	46.212	-67.367	-16.902
1807	1.807	-14.081	24.215	-13.215	75.516	-2.796	0.731	-71.763	-21.755
1808	1.808	-16.212	-18.291	-13.821	96.208	6.91	-66.481	-75.871	-20.994
1809	1.809	-18.151	-56.996	-10.346	38.138	5.185	-57.657	-72.392	-23.331
1810	1.81	-21.643	-51.987	-8.018	90.259	3.654	-0.932	-69.281	-25.287
1811	1.811	-16.812	-38.464	-9.147	137.646	5.063	21.122	-66.421	-17.961
1812	1.812	-18.752	-42.53	-10.271	151.969	-3.745	14.644	-46.985	-9.088
1813	1.813	-17.008	-38.816	-11.392	86.226	-19.331	-3.492	-8.816	-7.965
1814	1.814	-18.36	-42.104	-16.179	50.635	-25.668	-8.923	74.095	-4.916
1815	1.815	-13.911	-13.879	-11.278	61.47	-23.717	-54.579	85.723	-15.802
1816	1.816	-19.321	4.799	-14.507	71.235	-18.462	-36.76	-12.144	-11.595
1817	1.817	-12.738	21.74	-15.023	97.786	-13.782	1.386	-104.285	-5.249
1818	1.818	-18.732	12.406	-11.477	105.933	-3.697	46.553	-92.426	-4.117
1819	1.819	-17.961	-1.759	-10.067	113.393	-7.368	64.813	-103.224	-5.1
1820	1.82	-14.468	-19.625	-3.445	80.064	-10.879	70.477	-93.388	-6.079
1821	1.821	-16.396	-31.296	-0.495	37.475	5.138	45.502	-84.537	-5.326
1822	1.822	-13.486	-20.716	-2.959	32.111	16.692	-23.221	-60.213	-6.108
1823	1.823	-14.837	-11.092	-3.679	47.386	1.725	-72.447	-38.299	-8.031
1824	1.824	-16.193	4.72	-5.56	97.959	3.582	-63.388	22.073	-8.597
1825	1.825	-13.286	6.755	-12.846	171.957	1.774	-6.15	46.291	-14
1826	1.826	-10.575	20.2	-17.631	181.678	-15.705	-13.111	157.259	-14.574
1827	1.827	-7.859	-6.264	-18.356	136.663	-50.817	-46.346	236.722	-24.661
1828	1.828	-9.98	-48.023	-10.954	111.98	-55.959	-64.334	135.646	-31.858
1829	1.829	-13.265	-9.451	-15.744	148.807	-45.22	-11.217	69.732	-25.524
1830	1.83	-11.137	-4.473	-19.955	48.368	-22.49	49.77	33.938	-22.093
1831	1.831	-13.082	-18.051	-22.234	-167.685	-10.193	73.986	-20.423	-14.781
1832	1.832	-16.584	-14.023	-15.618	-383.909	8.514	36.67	-50.175	-9.961
1833	1.833	-10.785	-32.912	-16.364	-467.608	25.486	-10.599	-48.372	-9.971
1834	1.834	-14.871	-36.323	-14.017	-441.523	34.724	-102.424	-21.777	-9.185
1835	1.835	-8.3	-1.988	-15.937	-324.84	31.962	-142.276	2.483	-8.396
1836	1.836	-7.539	11.422	-11.274	-218.619	19.135	-107.05	-19.657	-6.47
1837	1.837	-11.613	15.422	-13.006	-103.668	16.776	-226.843	-66.483	-5.909
1838	1.838	-12.205	-10.886	-15.898	-45.98	14.628	-83.927	-84.618	-8.844
1839	1.839	-14.154	-20.894	-14.544	-28.845	1.091	50.583	-23.573	-0.913
1840	1.84	-14.762	-5.114	-13.195	18.481	-11.067	102.674	49.903	7.42
1841	1.841	-18.28	9.103	-13.592	90.547	-31.723	86.406	0.674	2.202
1842	1.842	-16.968	26.992	-13.987	103.587	-62.835	-72.605	-61.718	-12.484
1843	1.843	-16.631	10.799	-8.188	-3.738	-33.786	-93.813	-85.969	-10.338
1844	1.844	-13.975	-8.338	-8.961	10.599	-22.612	40.796	10.469	-4.514
1845	1.845	-12.865	4.426	-10.88	102.884	-32.725	23.341	23.624	0.731
1846	1.846	-9.437	-21.334	-14.16	139.247	-42.062	71.106	-12.011	-0.786
1847	1.847	-15.873	-52.337	-14.732	129.63	-39.371	143.488	-44.49	-16.618
1848	1.848	-16.706	-48.293	-6.791	61.781	-41.87	51.533	-74.013	-10.181
1849	1.849	-15.991	-51.995	11.221	-53.596	-16.066	16.081	-11.417	-12.075
1850	1.85	-17.988	-34.987	24.01	-68.303	1.004	27.034	12.985	-27.908
1851	1.851	-14.761	-19.307	17.059	5.009	10.283	76.442	34.969	-21.487
1852	1.852	-14.249	0.423	14.947	71.826	1.958	175.009	28.249	-19.522
1853	1.853	-16.823	23.654	9.149	84.511	-5.581	240.928	22.154	-10.784
1854	1.854	-17.266	-17.113	0.452	31.167	-3.213	61.921	16.733	-18.703
1855	1.855	-19.441	-66.929	-7.477	2.39	-9.47	-322.702	-58.934	-20.034
1856	1.856	-19.111	-86.754	-20.434	11.992	0.362	-157.859	-69.765	-11.102
1857	1.857	-18.013	-68.441	-32.612	4.572	-15.407	-8.007	19.093	-14.566
1858	1.858	-17.882	-7.417	-37.246	71.99	-4.694	-53.322	126.566	-9.333
1859	1.859	-17.754	17.013	-44.395	63.644	-6.549	-12.232	83.511	-6.42
1860	1.86	-14.709	24.392	-48.057	-25.568	-32.751	-125.063	96.796	-7.181
1861	1.861	-14.391	4.492	-46.882	-204.261	-58.908	-91.277	108.766	-9.488
1862	1.862	-20.253	-38.049	-39.518	-229.481	-41.705	1.499	98.112	-7.53
1863	1.863	-19.547	-21.578	-34.665	-159.545	-0.683	29.845	29.236	-4.211
1864	1.864	-17.673	-16.506	-35.428	-138.3	27.157	107.094	-87.018	-5.929
1865	1.865	-21.03	6.338	-26.519	-80.609	12.198	176.901	-102.581	-9.397
1866	1.866	-15.678	35.349	-13.351	-63.262	7.849	155.681	-174.481	-9.002
1867	1.867	-17.671	39.036	-8.123	-79.24	11.984	20.895	-187.458	-11.899
1868	1.868	-13.075	29.029	-3.478	-122.471	23.252	-241.764	-127.74	-17.885
1869	1.869	-19.711	7.176	3.686	-135.743	40.338	-354.463	-51.728	-17.102
1870	1.87	-15.509	-12.554	4.844	-4.591	43.538	-252.41	-41.702	-9.749
1871	1.871	-11.494	-20.093	-1.148	12.726	35.324	-97.483	-32.619	-24.473
1872	1.872	-10.957	-13.127	-0.18	-3.347	32.866	-125.661	40.934	-35.142
1873	1.873	-10.42	-10.96	-5.022	10.722	21.277	-100.331	70.78	-25.497
1874	1.874	-14.527	-1.235	-11.038	155.236	-6.408	-216.832	26.345	-20.306
1875	1.875	-12.05	-24.018	-2.154	251.188	-17.632	-195.793	-13.981	-6.022
1876	1.876	-18.472	-14.679	-1.018	303.402	-0.564	-61.009	-35.729	11.361
1877	1.877	-15.996	-28.754	-4.146	191.838	15.184	-8.49	-41.945	18.296
1878	1.878	-13.722	-41.503	-7.081	-25.291	1.137	39.183	13.378	20.391
1879	1.879	-11.839	-67.274	-7.886	-304.797	8.772	140.193	65.257	6.817
1880	1.88	-7.248	-36.304	-10.238	-342.784	-7.368	232.347	45.434	-9.061
1881	1.881	-6.716	-23.91	-8.335	-241.157	-26.389	148.883	15.111	-28.206
1882	1.882	-14.31	5.092	-7.787	-148.969	-28.815	-14.152	-1.34	-30.696
1883	1.883	-13.002	-6.155	-4.908	-65.399	-31.152	55.188	-26.538	-37.632
1884	1.884	-16.331	10.835	-6.287	113.253	-20.508	287.966	-31.025	-39.73
1885	1.885	-17.533	51.645	-10.767	182.327	-18.616	256.946	-26.976	-22.271
1886	1.886	-17.178	23.978	-10.216	245.406	-30.886	172.934	-30.672	-15.262
1887	1.887	-16.051	-21.51	-10.627	264.328	-42.011	45.135	-34.001	-4.577
1888	1.888	-11.246	-64.107	-4.268	281.637	-52.169	-24.515	-43.342	-14.222
1889	1.889	-7.797	-91.824	-5.07	202.045	-64.048	-3.351	-68.929	-12.449
1890	1.89	-7.253	-76.789	-9.159	100.982	-65.681	54.523	-78.965	-1.376
1891	1.891	-5.541	-63.308	-8.602	-96.43	-49.887	-32.918	-81.974	-8.486
1892	1.892	-4.213	-42.653	-9.205	-293.613	-18.046	-16.963	-50.799	-2.042
1893	1.893	-6.552	-8.638	-18.134	-268.072	41.512	-2.467	-5.004	1.486
1894	1.894	-9.474	4.844	-24.541	-337.862	33.366	-41.697	-23.288	-3.684
1895	1.895	-8.321	33.793	-18.563	-401.445	26.002	-220.446	-17.851	-16.39
1896	1.896	-14.133	60.05	-13.362	-266.781	-7.502	-194.735	-32.911	-21.54
1897	1.897	-8.519	28.984	-12.419	-74.248	-37.901	-124.907	-55.769	-32.493
1898	1.898	-10.459	8.167	-20.375	2.508	-65.619	-103.567	-18.293	-19.452
1899	1.899	-12.396	-18.21	-21.362	72.035	-30.469	-45.737	47.195	-14.128
1900	1.9	-12.975	-21.555	-16.529	135.276	19.818	6.816	127.85	-15.563
1901	1.901	-14.333	-12.293	-22.527	154.204	13.272	-8.921	160.373	-11.192
1902	1.902	-19.748	-37.839	-18.477	136.632	7.353	-51.924	111.065	-12.226
1903	1.903	-21.684	-41.094	-15.021	56.975	-20.243	40.391	12.569	-3.775
1904	1.904	-27.681	-31.783	-13.119	-15.336	-75.731	100.182	-0.636	-8.859
1905	1.905	-18.777	-17.709	-14.902	-2.364	-83.047	45.993	-12.545	-13.58
1906	1.906	-15.293	-35.566	-14.569	9.234	-22.493	-62.881	-23.579	-7.48
1907	1.907	-16.249	-19.352	-10.181	19.912	18.104	-19.799	-33.644	-0.029
1908	1.908	-15.268	-34.263	-11.985	49.366	10.656	19.772	-42.646	-0.925
1909	1.909	-26.666	-32.261	-13.403	75.979	-22.886	79.435	-34.537	-3.394
1910	1.91	-12.329	-20.026	-11.136	100.263	-53.294	155.392	-41.974	-5.682
1911	1.911	-18.114	-2.569	-10.793	48.403	-47.924	7.361	-35.447	-5.102
1912	1.912	-9.375	9.07	-16.828	28.169	-53.047	-310.33	-29.46	-4.557
1913	1.913	-13.98	-1.598	-14.335	9.738	-30.321	-355.444	-24.109	-2.873
1914	1.914	-9.666	23.557	-13.569	37.3	-1.416	-66.517	-19.267	1.887
1915	1.915	-8.441	54.542	-11.636	62.422	32.508	121.434	-15.168	-2.866
1916	1.916	-19.21	25.542	-9.697	39.644	55.162	87.605	-11.444	-1.259
1917	1.917	-20.492	-16.025	-9.1	-22.774	67.339	56.779	-8.133	-6.25
1918	1.918	-16.735	0.439	-10.437	-31.58	48.368	84.836	-11.767	-5.836
1919	1.919	-15.486	-14.641	-5.973	-104.835	-3.318	110.192	-8.896	-3.109
1920	1.92	-16.378	-28.208	-12.542	-114.57	-10.878	40.335	-6.308	2.514
1921	1.921	-21.163	-24.168	-8.276	-69.588	35.764	19.231	-8.899	4.66
1922	1.922	-16.866	-42.983	-10.6	-44.9	53.778	38.556	-11.261	2.527
1923	1.923	-17.599	-39.72	-4.027	-51.978	48.208	-13.734	-21.861	-2.327
1924	1.924	-19.469	-30.451	-8.299	-45.11	22.874	-93.072	-23.746	-5.435
1925	1.925	-17.467	-27.749	-9.098	-26.551	-18.495	-136.093	-22.012	-13.566
1926	1.926	-11.974	-25.287	-8.539	-20.755	-57.336	-96.421	-17.417	-17.236
1927	1.927	-3.951	-23.023	-7.984	-15.407	-72.579	-84.284	-13.226	-20.499
1928	1.928	-4.824	-3.92	-5.113	-10.813	-59.193	-8.051	-12.127	-27.448
1929	1.929	-7.631	-6.482	-10.957	-6.8	-55.321	2.201	-10.971	-30.143
1930	1.93	-10.049	-8.845	-11.773	-3.348	-44.326	101.127	-14.049	-40.981
1931	1.931	-14.016	6.067	-11.234	-13.552	6.883	246.311	-7.301	-36.933
1932	1.932	-14.509	0.29	-13.215	-10.435	88.076	188.917	4.064	-33.461
1933	1.933	-15.015	-1.395	-12.677	-12.993	55.271	31.484	5.527	-30.178
1934	1.934	-14.374	-15.675	-7.882	-10.231	64.853	-159.004	6.741	-33.469
1935	1.935	-15.686	-17.55	-9.861	-2.877	55.725	-440.696	18.403	-30.757
1936	1.936	-13.329	-1.596	-11.646	-4.619	31.198	-252.805	7.225	-24.926
1937	1.937	-15.417	0.578	-11.301	-2.3	9.039	-14.161	-14.617	-16.168
1938	1.938	-13.425	-9.092	-13.663	-3.725	-24.501	78.621	-24.065	-17.448
1939	1.939	-11.403	-3.897	-14.852	-5.02	-30.565	50.377	-26.891	-20.65
1940	1.94	-16.145	7.111	-14.494	-6.257	-47.089	178.333	-29.48	-23.652
1941	1.941	-16.634	-2.917	-15.687	-7.423	-42.053	61.902	-17.912	-31.654
1942	1.942	-19.843	-6.52	-12.232	-8.759	-83.173	-128.924	9.745	-28.598
1943	1.943	-14.361	-12.446	-13.614	-10.011	-66.588	-154.646	13.444	-29.577
1944	1.944	-17.806	-17.602	-14.804	-16.96	-51.328	-38.492	-10.29	-30.369
1945	1.945	-15.85	-24.286	-14.445	-25.052	-37.624	24.798	-25.908	-29.623
1946	1.946	-17.598	-11.047	-15.623	-30.398	-41.558	43.651	-11.712	-29.071
1947	1.947	-14.137	-20.647	-17.761	-27.403	-7.394	-9.015	1.129	-32.374
1948	1.948	-13.789	-46.906	-13.319	-36.789	15.528	-25.004	22.27	-37.805
1949	1.949	-14.235	-35.622	-15.268	-35.277	-5.1	-10.766	2.591	-42.646
1950	1.95	-8.323	-32.288	-17.022	-26.572	-46.607	-23.955	-35.827	-40.701
1951	1.951	-10.922	-35.363	-15.671	-20.958	-74.146	-12.133	-52.137	-35.253
1952	1.952	-5.362	-43.642	-11.22	-5.904	-68.992	-1.302	-36.9	-25.702
1953	1.953	-10.219	-15.356	-15.277	-3.492	-46.009	8.537	-4.877	-21.957
1954	1.954	-8.299	11.006	-15.651	2.486	-25.129	-0.313	24.144	-3.902
1955	1.955	-7.746	-19.883	-11.181	0.831	16.65	7.896	35.354	8.966
1956	1.956	-14.731	-23.845	-10.578	-22.884	33.275	0.553	25.288	16.074
1957	1.957	-13.772	-20.081	-14.04	-19.5	48.629	-6.091	3.402	26.891
1958	1.958	-16.274	-30.057	-9.564	-16.317	16.997	-0.11	-10.76	40.62
1959	1.959	-10.607	4.454	-12.448	-18.943	-20.253	5.324	-18.335	39.05
1960	1.96	-12.483	0.043	-14.946	-1.058	-14.927	0.346	-53.362	50.245
1961	1.961	-18.404	-12.309	-11.637	1.328	8.245	-4.015	-88.582	57.598
1962	1.962	-27.221	-1.034	-8.715	-5.069	37.609	-0.027	-56.654	56.685
1963	1.963	-33.155	-4.272	-12.38	-3.183	64.224	3.337	-10.798	53.455
1964	1.964	-32.148	-19.915	-11.976	-8.474	67.781	-0.204	44.152	54.647
1965	1.965	-31.145	-11.519	-7.894	-13.175	64.894	9.136	36.803	50.022
1966	1.966	-25.136	-8.861	-8.264	-6.071	56.726	23.469	30.254	44.226
1967	1.967	-27.47	2.859	-7.855	-2.492	28.639	16.06	36.326	32.243
1968	1.968	-26.929	-16.225	-4.925	-6.131	25.168	-0.111	8.75	20.25
1969	1.969	-16.932	-8.62	-3.741	-18.105	15.314	-14.923	-6.25	12.499
1970	1.97	4.661	-20.145	-7.969	-22.971	-12.78	-16.78	-28.992	-0.283
1971	1.971	13.84	-5.087	-9.302	-30.325	-38.936	-15.025	-41.294	-1.84
1972	1.972	5.406	-10.799	-7.916	-18.645	-62.563	-10.398	-52.453	-6.311
1973	1.973	-17.913	-12.517	-10.015	-20.285	-46.707	-14.662	-42.362	-7.502
1974	1.974	-21.076	-14.196	-7.271	-1.596	-77.7	-18.385	-33.078	-16.24
1975	1.975	-23.825	7.207	-6.853	5.888	-73.524	-15	-24.753	-19.577
1976	1.976	-36.614	15.98	-7.606	22.098	-31.852	-18.197	-17.196	-31.249
1977	1.977	-34.27	1.335	-7.777	19.942	-4.139	-21.104	-14.858	-26.492
1978	1.978	-27.845	-11.9	-7.943	2.516	10.988	-18.551	-16.931	-30.62
1979	1.979	-25.869	-23.735	-7.716	-13.74	42.987	-16.116	-7.163	-34.066
1980	1.98	-20.597	-29.89	-11.174	-28.624	55.464	-16.58	1.643	-32.715
1981	1.981	-12.627	-27.919	-7.858	-15.06	44.345	-16.975	-6.202	-44.337
1982	1.982	-8.342	-26.253	-11.895	-13.32	47.801	-17.277	6.862	-39.521
1983	1.983	0.57	-21.838	-10.534	-11.782	38.723	-14.601	33.278	-37.984
1984	1.984	8.882	-26.311	-12.847	-13.165	-3.699	-13.251	29.694	-31.404
1985	1.985	7.876	-22.839	-15.741	-6.81	-58.559	-16.327	33.05	-27.759
1986	1.986	-1.086	-19.455	-16.12	-17.678	-80.618	-12.222	42.403	-34.961
1987	1.987	-16.842	-20.454	-16.501	-13.451	-87.247	-21.2	28.32	-41.593
1988	1.988	-36.09	-11.647	-20.755	-14.647	-56.954	-14.662	-10.176	-49.38
1989	1.989	-38.705	-20.094	-19.006	-15.845	-29.373	-13.281	-48.9	-41.897
1990	1.99	-31.814	-36.299	-17.648	-18.98	-64.669	-10.007	-53.957	-48.51
1991	1.991	-21.232	-38.783	-18.041	-14.184	-96.666	-8.772	-49.541	-61.48
1992	1.992	-7.724	-11.268	-17.663	-15.01	-67.662	-9.407	-37.204	-63.22
1993	1.993	4.445	14.944	-18.851	-14.302	-33.634	-10.209	-33.587	-40.215
1994	1.994	9.085	-2.098	-18.492	-7.79	-29.18	-6.738	-30.347	-24.407
1995	1.995	22.05	13.55	-17.756	-1.85	-8.431	-4.701	-27.282	-21.608
1996	1.996	20.323	10.822	-16.447	-10.824	-4.681	-8.619	-30.012	-24.055
1997	1.997	24.994	-17.534	-13.403	-7.421	-1.326	-4.996	-17.22	-17.042
1998	1.998	26.378	-36.658	-12.279	-10.583	1.848	2.442	3.921	-2.115
[truncated: 4,904 more rows]
