# Supplementary material for: Associations between lower-limb muscle activation and knee flexion in post-stroke individuals: A study on the stance-to-swing phases of gait
Source: PLoS One. 2017 Sep 8;12(9):e0183865. doi: 10.1371/journal.pone.0183865 (PMC5590852; doi:10.1371/journal.pone.0183865)
Supplement: S1 Dataset — (ZIP) [file pone.0183865.s001.zip › S1_Dataset/Healthy group/3/3/point.csv]

Frame	Time	sacrum.X	sacrum.Y	sacrum.Z	r asis.X	r asis.Y	r asis.Z	r thigh.X	r thigh.Y	r thigh.Z	r bar 1.X	r bar 1.Y	r bar 1.Z	r knee 1.X	r knee 1.Y	r knee 1.Z	r knee 2.X	r knee 2.Y	r knee 2.Z	r bar 2.X	r bar 2.Y	r bar 2.Z	r mall.X	r mall.Y	r mall.Z	r met.X	r met.Y	r met.Z	l asis.X	l asis.Y	l asis.Z	l thigh.X	l thigh.Y	l thigh.Z	l bar 1.X	l bar 1.Y	l bar 1.Z	l knee 1.X	l knee 1.Y	l knee 1.Z	l knee 2.X	l knee 2.Y	l knee 2.Z	l bar 2.X	l bar 2.Y	l bar 2.Z	l mall.X	l mall.Y	l mall.Z
0	0	-1.367	0.979	0.446	NaN	NaN	NaN	-1.262	0.912	0.62	NaN	NaN	NaN	-1.256	0.519	0.577	-1.28	0.423	0.58	-1.314	0.275	0.626	-1.317	0.093	0.547	-1.212	0.03	0.624	NaN	NaN	NaN	-1.28	0.9	0.251	NaN	NaN	NaN	-1.279	0.519	0.266	-1.3	0.427	0.258	NaN	NaN	NaN	-1.302	0.097	0.264
1	0.005	-1.366	0.979	0.445	NaN	NaN	NaN	-1.261	0.913	0.619	NaN	NaN	NaN	-1.26	0.524	0.58	-1.28	0.423	0.58	-1.314	0.276	0.625	-1.318	0.094	0.548	-1.211	0.03	0.624	NaN	NaN	NaN	-1.279	0.899	0.251	NaN	NaN	NaN	-1.279	0.519	0.266	-1.3	0.427	0.258	NaN	NaN	NaN	-1.301	0.097	0.264
2	0.01	-1.366	0.979	0.445	NaN	NaN	NaN	-1.261	0.913	0.619	NaN	NaN	NaN	-1.261	0.525	0.581	-1.279	0.424	0.58	-1.313	0.276	0.625	-1.318	0.094	0.548	-1.211	0.029	0.624	NaN	NaN	NaN	-1.278	0.899	0.251	NaN	NaN	NaN	-1.279	0.519	0.266	-1.301	0.426	0.258	NaN	NaN	NaN	-1.3	0.096	0.263
3	0.015	-1.365	0.979	0.444	NaN	NaN	NaN	-1.26	0.913	0.619	NaN	NaN	NaN	-1.26	0.525	0.581	-1.279	0.424	0.58	-1.313	0.276	0.625	-1.318	0.094	0.548	-1.211	0.029	0.624	NaN	NaN	NaN	-1.278	0.899	0.25	NaN	NaN	NaN	-1.279	0.519	0.266	-1.301	0.426	0.258	NaN	NaN	NaN	-1.3	0.096	0.263
4	0.02	-1.365	0.98	0.444	NaN	NaN	NaN	-1.26	0.913	0.619	NaN	NaN	NaN	-1.259	0.523	0.58	-1.279	0.424	0.58	-1.313	0.276	0.625	-1.318	0.094	0.548	-1.211	0.029	0.624	NaN	NaN	NaN	-1.278	0.899	0.25	NaN	NaN	NaN	-1.279	0.519	0.266	-1.3	0.426	0.258	NaN	NaN	NaN	-1.3	0.096	0.263
5	0.025	-1.365	0.979	0.444	NaN	NaN	NaN	-1.259	0.913	0.618	NaN	NaN	NaN	-1.256	0.52	0.578	-1.279	0.424	0.579	-1.313	0.276	0.625	-1.318	0.094	0.548	-1.211	0.029	0.624	NaN	NaN	NaN	-1.278	0.899	0.25	NaN	NaN	NaN	-1.279	0.518	0.266	-1.3	0.426	0.258	NaN	NaN	NaN	-1.3	0.096	0.263
6	0.03	-1.365	0.979	0.443	NaN	NaN	NaN	-1.259	0.913	0.618	NaN	NaN	NaN	-1.256	0.519	0.578	-1.279	0.424	0.579	-1.313	0.276	0.625	-1.318	0.095	0.547	-1.211	0.029	0.624	NaN	NaN	NaN	-1.278	0.899	0.25	NaN	NaN	NaN	-1.278	0.518	0.266	-1.3	0.426	0.258	NaN	NaN	NaN	-1.3	0.096	0.263
7	0.035	-1.365	0.979	0.443	NaN	NaN	NaN	-1.258	0.912	0.617	NaN	NaN	NaN	-1.255	0.519	0.578	-1.279	0.424	0.579	-1.313	0.276	0.625	-1.318	0.096	0.546	-1.211	0.029	0.624	NaN	NaN	NaN	-1.278	0.899	0.249	NaN	NaN	NaN	-1.277	0.518	0.265	-1.3	0.426	0.258	NaN	NaN	NaN	-1.3	0.096	0.263
8	0.04	-1.364	0.979	0.443	NaN	NaN	NaN	-1.258	0.912	0.617	NaN	NaN	NaN	-1.255	0.519	0.578	-1.28	0.425	0.579	-1.313	0.276	0.625	-1.319	0.097	0.546	-1.211	0.029	0.624	NaN	NaN	NaN	-1.277	0.899	0.249	NaN	NaN	NaN	-1.277	0.518	0.265	-1.3	0.426	0.258	NaN	NaN	NaN	-1.3	0.096	0.263
9	0.045	-1.364	0.979	0.443	NaN	NaN	NaN	-1.258	0.913	0.617	NaN	NaN	NaN	-1.255	0.519	0.577	-1.28	0.426	0.58	-1.313	0.276	0.625	-1.319	0.097	0.546	-1.211	0.029	0.624	NaN	NaN	NaN	-1.277	0.899	0.249	NaN	NaN	NaN	-1.276	0.518	0.265	-1.3	0.426	0.258	NaN	NaN	NaN	-1.3	0.096	0.263
10	0.05	-1.364	0.979	0.442	NaN	NaN	NaN	-1.258	0.913	0.617	NaN	NaN	NaN	-1.255	0.519	0.577	-1.28	0.426	0.579	-1.313	0.276	0.625	-1.319	0.097	0.546	-1.211	0.029	0.624	NaN	NaN	NaN	-1.277	0.899	0.249	NaN	NaN	NaN	-1.276	0.518	0.265	-1.3	0.425	0.257	NaN	NaN	NaN	-1.3	0.096	0.263
11	0.055	-1.364	0.979	0.442	NaN	NaN	NaN	-1.258	0.913	0.617	NaN	NaN	NaN	-1.255	0.519	0.577	-1.281	0.427	0.579	-1.313	0.276	0.625	-1.319	0.097	0.546	-1.211	0.029	0.624	NaN	NaN	NaN	-1.276	0.899	0.249	NaN	NaN	NaN	-1.276	0.518	0.265	-1.3	0.426	0.257	NaN	NaN	NaN	-1.3	0.096	0.263
12	0.06	-1.363	0.979	0.442	NaN	NaN	NaN	-1.258	0.913	0.617	NaN	NaN	NaN	-1.255	0.519	0.577	-1.281	0.428	0.579	-1.313	0.276	0.624	-1.319	0.097	0.546	-1.211	0.029	0.624	NaN	NaN	NaN	-1.276	0.899	0.249	NaN	NaN	NaN	-1.275	0.518	0.265	-1.3	0.426	0.257	NaN	NaN	NaN	-1.3	0.096	0.263
13	0.065	-1.363	0.979	0.442	NaN	NaN	NaN	-1.258	0.914	0.617	NaN	NaN	NaN	-1.255	0.519	0.577	-1.281	0.428	0.579	-1.313	0.276	0.624	-1.319	0.097	0.546	-1.211	0.029	0.624	NaN	NaN	NaN	-1.275	0.899	0.248	NaN	NaN	NaN	-1.275	0.518	0.265	-1.298	0.427	0.257	NaN	NaN	NaN	-1.3	0.096	0.263
14	0.07	-1.363	0.979	0.441	NaN	NaN	NaN	-1.258	0.913	0.616	NaN	NaN	NaN	-1.255	0.519	0.577	-1.281	0.428	0.579	-1.313	0.276	0.624	-1.319	0.097	0.546	-1.211	0.029	0.624	NaN	NaN	NaN	-1.275	0.899	0.248	NaN	NaN	NaN	-1.275	0.518	0.265	-1.298	0.427	0.257	NaN	NaN	NaN	-1.3	0.096	0.263
15	0.075	-1.363	0.979	0.441	NaN	NaN	NaN	-1.257	0.913	0.616	NaN	NaN	NaN	-1.255	0.519	0.577	-1.281	0.428	0.579	-1.313	0.276	0.624	-1.319	0.097	0.546	-1.211	0.029	0.624	NaN	NaN	NaN	-1.275	0.899	0.248	NaN	NaN	NaN	-1.275	0.518	0.265	-1.298	0.427	0.257	NaN	NaN	NaN	-1.3	0.096	0.263
16	0.08	-1.363	0.979	0.441	NaN	NaN	NaN	-1.257	0.913	0.615	NaN	NaN	NaN	-1.255	0.519	0.577	-1.281	0.428	0.578	-1.313	0.276	0.624	-1.319	0.097	0.546	-1.211	0.029	0.624	NaN	NaN	NaN	-1.275	0.899	0.248	NaN	NaN	NaN	-1.274	0.518	0.265	-1.299	0.426	0.257	NaN	NaN	NaN	-1.3	0.096	0.263
17	0.085	-1.362	0.979	0.44	NaN	NaN	NaN	-1.257	0.913	0.615	NaN	NaN	NaN	-1.255	0.519	0.576	-1.281	0.428	0.578	-1.313	0.277	0.624	-1.319	0.097	0.546	-1.211	0.029	0.624	NaN	NaN	NaN	-1.274	0.899	0.247	NaN	NaN	NaN	-1.274	0.518	0.264	-1.298	0.427	0.257	NaN	NaN	NaN	-1.3	0.096	0.263
18	0.09	-1.362	0.979	0.44	NaN	NaN	NaN	-1.257	0.913	0.615	NaN	NaN	NaN	-1.255	0.519	0.576	-1.281	0.428	0.578	-1.313	0.277	0.624	-1.319	0.097	0.546	-1.211	0.029	0.624	NaN	NaN	NaN	-1.274	0.899	0.247	NaN	NaN	NaN	-1.274	0.518	0.264	-1.298	0.426	0.257	NaN	NaN	NaN	-1.3	0.096	0.263
19	0.095	-1.362	0.979	0.439	NaN	NaN	NaN	-1.257	0.913	0.614	NaN	NaN	NaN	-1.255	0.52	0.576	-1.281	0.428	0.578	-1.313	0.277	0.624	-1.319	0.097	0.546	-1.211	0.029	0.624	NaN	NaN	NaN	-1.274	0.899	0.246	NaN	NaN	NaN	-1.275	0.519	0.264	-1.298	0.426	0.257	NaN	NaN	NaN	-1.3	0.096	0.263
20	0.1	-1.362	0.979	0.439	NaN	NaN	NaN	-1.258	0.913	0.614	NaN	NaN	NaN	-1.255	0.52	0.576	-1.281	0.428	0.578	-1.313	0.277	0.624	-1.319	0.097	0.546	-1.211	0.029	0.624	NaN	NaN	NaN	-1.273	0.898	0.246	NaN	NaN	NaN	-1.275	0.519	0.264	-1.298	0.427	0.257	NaN	NaN	NaN	-1.3	0.096	0.263
21	0.105	-1.361	0.979	0.439	NaN	NaN	NaN	-1.258	0.913	0.614	NaN	NaN	NaN	-1.255	0.52	0.576	-1.281	0.428	0.578	-1.313	0.277	0.624	-1.319	0.097	0.546	-1.211	0.029	0.624	NaN	NaN	NaN	-1.272	0.898	0.246	NaN	NaN	NaN	-1.274	0.519	0.264	-1.298	0.426	0.257	NaN	NaN	NaN	-1.3	0.096	0.263
22	0.11	-1.361	0.979	0.438	NaN	NaN	NaN	-1.258	0.913	0.614	NaN	NaN	NaN	-1.255	0.52	0.576	-1.281	0.428	0.578	-1.313	0.277	0.623	-1.319	0.097	0.546	-1.211	0.029	0.624	NaN	NaN	NaN	-1.272	0.898	0.246	NaN	NaN	NaN	-1.274	0.519	0.263	-1.298	0.426	0.257	NaN	NaN	NaN	-1.3	0.096	0.263
23	0.115	-1.361	0.979	0.438	NaN	NaN	NaN	-1.258	0.913	0.613	NaN	NaN	NaN	-1.255	0.52	0.576	-1.281	0.428	0.578	-1.313	0.278	0.623	-1.319	0.097	0.546	-1.211	0.029	0.624	NaN	NaN	NaN	-1.272	0.898	0.246	NaN	NaN	NaN	-1.273	0.52	0.263	-1.298	0.426	0.257	NaN	NaN	NaN	-1.3	0.096	0.263
24	0.12	-1.361	0.978	0.438	NaN	NaN	NaN	-1.257	0.913	0.613	NaN	NaN	NaN	-1.255	0.52	0.575	-1.281	0.428	0.578	-1.313	0.278	0.623	-1.319	0.097	0.546	-1.211	0.029	0.624	NaN	NaN	NaN	-1.271	0.898	0.245	NaN	NaN	NaN	-1.273	0.52	0.263	-1.298	0.426	0.257	NaN	NaN	NaN	-1.3	0.096	0.263
25	0.125	-1.36	0.978	0.437	NaN	NaN	NaN	-1.257	0.913	0.612	NaN	NaN	NaN	-1.255	0.52	0.575	-1.281	0.428	0.578	-1.313	0.278	0.623	-1.319	0.097	0.546	-1.211	0.029	0.624	NaN	NaN	NaN	-1.271	0.898	0.245	NaN	NaN	NaN	-1.275	0.519	0.263	-1.298	0.426	0.257	NaN	NaN	NaN	-1.3	0.096	0.263
26	0.13	-1.36	0.978	0.437	NaN	NaN	NaN	-1.257	0.913	0.612	NaN	NaN	NaN	-1.255	0.52	0.575	-1.281	0.428	0.578	-1.313	0.278	0.623	-1.319	0.097	0.546	-1.211	0.029	0.624	NaN	NaN	NaN	-1.271	0.898	0.245	NaN	NaN	NaN	NaN	NaN	NaN	-1.298	0.426	0.257	NaN	NaN	NaN	-1.3	0.096	0.263
27	0.135	-1.36	0.978	0.436	NaN	NaN	NaN	-1.257	0.913	0.612	NaN	NaN	NaN	-1.255	0.52	0.575	-1.281	0.428	0.578	-1.314	0.278	0.623	-1.319	0.097	0.546	-1.211	0.029	0.624	NaN	NaN	NaN	-1.27	0.898	0.244	NaN	NaN	NaN	-1.271	0.516	0.263	-1.298	0.426	0.257	NaN	NaN	NaN	-1.3	0.096	0.263
28	0.14	-1.36	0.978	0.436	NaN	NaN	NaN	-1.257	0.913	0.612	NaN	NaN	NaN	-1.255	0.52	0.575	-1.281	0.428	0.577	-1.314	0.278	0.623	-1.319	0.097	0.546	-1.211	0.029	0.624	NaN	NaN	NaN	-1.27	0.898	0.244	NaN	NaN	NaN	-1.271	0.516	0.263	-1.298	0.426	0.257	NaN	NaN	NaN	-1.3	0.096	0.263
29	0.145	-1.359	0.978	0.436	NaN	NaN	NaN	-1.257	0.913	0.612	NaN	NaN	NaN	-1.255	0.521	0.575	-1.281	0.428	0.577	-1.314	0.278	0.623	-1.319	0.097	0.546	-1.211	0.029	0.624	NaN	NaN	NaN	-1.269	0.898	0.244	NaN	NaN	NaN	-1.271	0.516	0.263	-1.297	0.427	0.256	NaN	NaN	NaN	-1.3	0.096	0.263
30	0.15	-1.359	0.978	0.435	NaN	NaN	NaN	-1.257	0.913	0.612	NaN	NaN	NaN	-1.254	0.521	0.574	-1.281	0.428	0.577	-1.314	0.279	0.623	-1.319	0.097	0.546	-1.211	0.029	0.624	NaN	NaN	NaN	-1.269	0.898	0.244	NaN	NaN	NaN	-1.27	0.516	0.263	-1.297	0.427	0.256	NaN	NaN	NaN	-1.3	0.096	0.263
31	0.155	-1.359	0.978	0.435	NaN	NaN	NaN	-1.257	0.913	0.611	NaN	NaN	NaN	-1.254	0.52	0.574	-1.28	0.428	0.577	-1.314	0.279	0.623	-1.319	0.097	0.546	-1.211	0.029	0.624	NaN	NaN	NaN	-1.268	0.898	0.243	NaN	NaN	NaN	-1.27	0.516	0.263	-1.296	0.427	0.256	NaN	NaN	NaN	-1.3	0.096	0.263
32	0.16	-1.359	0.977	0.435	NaN	NaN	NaN	-1.257	0.913	0.611	NaN	NaN	NaN	-1.254	0.52	0.574	-1.28	0.428	0.577	-1.314	0.279	0.623	-1.319	0.097	0.546	-1.211	0.029	0.624	NaN	NaN	NaN	-1.268	0.898	0.243	NaN	NaN	NaN	-1.27	0.516	0.263	-1.296	0.426	0.256	NaN	NaN	NaN	-1.3	0.096	0.263
33	0.165	-1.358	0.977	0.434	NaN	NaN	NaN	-1.256	0.912	0.61	NaN	NaN	NaN	-1.254	0.52	0.574	-1.28	0.428	0.576	-1.314	0.279	0.623	-1.319	0.097	0.546	-1.211	0.029	0.624	NaN	NaN	NaN	-1.268	0.898	0.242	NaN	NaN	NaN	-1.27	0.516	0.263	-1.296	0.426	0.256	NaN	NaN	NaN	-1.3	0.096	0.263
34	0.17	-1.358	0.977	0.434	NaN	NaN	NaN	-1.256	0.912	0.61	NaN	NaN	NaN	-1.254	0.52	0.574	-1.28	0.428	0.576	-1.314	0.279	0.622	-1.319	0.097	0.546	-1.211	0.029	0.624	NaN	NaN	NaN	-1.268	0.898	0.242	NaN	NaN	NaN	-1.271	0.517	0.261	-1.296	0.426	0.256	NaN	NaN	NaN	-1.3	0.096	0.263
35	0.175	-1.358	0.977	0.433	NaN	NaN	NaN	-1.256	0.912	0.61	NaN	NaN	NaN	-1.254	0.52	0.574	-1.28	0.428	0.576	-1.314	0.279	0.622	-1.319	0.097	0.546	-1.211	0.029	0.624	NaN	NaN	NaN	-1.267	0.898	0.242	NaN	NaN	NaN	-1.271	0.517	0.261	-1.296	0.426	0.256	NaN	NaN	NaN	-1.3	0.096	0.263
36	0.18	-1.358	0.977	0.433	NaN	NaN	NaN	-1.256	0.912	0.61	NaN	NaN	NaN	-1.254	0.52	0.574	-1.28	0.428	0.576	-1.313	0.279	0.621	-1.319	0.097	0.546	-1.211	0.029	0.624	NaN	NaN	NaN	-1.266	0.898	0.242	NaN	NaN	NaN	-1.271	0.517	0.261	-1.295	0.426	0.256	NaN	NaN	NaN	-1.3	0.096	0.263
37	0.185	-1.358	0.977	0.432	NaN	NaN	NaN	-1.256	0.912	0.61	NaN	NaN	NaN	-1.254	0.52	0.574	-1.28	0.428	0.576	-1.313	0.279	0.621	-1.319	0.097	0.546	-1.211	0.029	0.624	NaN	NaN	NaN	-1.266	0.898	0.242	NaN	NaN	NaN	-1.271	0.517	0.261	-1.295	0.426	0.256	NaN	NaN	NaN	-1.3	0.096	0.263
38	0.19	-1.358	0.977	0.432	NaN	NaN	NaN	-1.256	0.912	0.609	NaN	NaN	NaN	-1.254	0.52	0.574	-1.28	0.428	0.576	-1.313	0.279	0.621	-1.319	0.097	0.546	-1.211	0.029	0.624	NaN	NaN	NaN	-1.266	0.898	0.241	NaN	NaN	NaN	-1.271	0.517	0.261	-1.295	0.426	0.255	NaN	NaN	NaN	-1.3	0.096	0.263
39	0.195	-1.358	0.977	0.432	NaN	NaN	NaN	-1.256	0.912	0.609	NaN	NaN	NaN	-1.254	0.52	0.574	-1.28	0.428	0.576	-1.313	0.279	0.621	-1.319	0.097	0.546	-1.211	0.029	0.624	NaN	NaN	NaN	-1.265	0.898	0.241	NaN	NaN	NaN	-1.27	0.517	0.261	-1.295	0.427	0.254	NaN	NaN	NaN	-1.3	0.096	0.263
40	0.2	-1.357	0.977	0.432	NaN	NaN	NaN	-1.256	0.912	0.609	NaN	NaN	NaN	-1.254	0.52	0.574	-1.28	0.428	0.576	-1.313	0.278	0.621	-1.319	0.097	0.546	-1.211	0.029	0.624	NaN	NaN	NaN	-1.265	0.898	0.24	NaN	NaN	NaN	-1.27	0.518	0.261	-1.295	0.427	0.254	NaN	NaN	NaN	-1.3	0.096	0.263
41	0.205	-1.357	0.977	0.431	NaN	NaN	NaN	-1.256	0.913	0.609	NaN	NaN	NaN	-1.254	0.521	0.574	-1.28	0.428	0.575	-1.313	0.279	0.621	-1.319	0.098	0.546	-1.211	0.029	0.624	NaN	NaN	NaN	-1.265	0.898	0.24	NaN	NaN	NaN	-1.27	0.518	0.26	-1.295	0.427	0.254	NaN	NaN	NaN	-1.3	0.096	0.263
42	0.21	-1.357	0.977	0.431	NaN	NaN	NaN	-1.256	0.913	0.609	NaN	NaN	NaN	-1.254	0.521	0.573	-1.28	0.428	0.575	-1.313	0.279	0.621	-1.319	0.098	0.546	-1.211	0.029	0.624	NaN	NaN	NaN	-1.265	0.898	0.24	NaN	NaN	NaN	-1.27	0.518	0.26	-1.294	0.427	0.253	NaN	NaN	NaN	-1.3	0.096	0.263
43	0.215	-1.356	0.977	0.431	NaN	NaN	NaN	-1.256	0.913	0.608	NaN	NaN	NaN	-1.254	0.521	0.573	-1.28	0.428	0.575	-1.313	0.279	0.621	-1.319	0.098	0.546	-1.211	0.029	0.624	NaN	NaN	NaN	-1.264	0.898	0.24	NaN	NaN	NaN	-1.27	0.518	0.26	-1.294	0.427	0.253	NaN	NaN	NaN	-1.3	0.096	0.263
44	0.22	-1.356	0.977	0.43	NaN	NaN	NaN	-1.256	0.913	0.608	NaN	NaN	NaN	-1.253	0.521	0.573	-1.28	0.428	0.575	-1.313	0.279	0.621	-1.319	0.098	0.546	-1.211	0.029	0.624	NaN	NaN	NaN	-1.264	0.898	0.24	NaN	NaN	NaN	-1.269	0.518	0.26	-1.294	0.427	0.253	NaN	NaN	NaN	-1.3	0.096	0.263
45	0.225	-1.356	0.977	0.43	NaN	NaN	NaN	-1.256	0.913	0.608	NaN	NaN	NaN	-1.253	0.521	0.573	-1.28	0.429	0.575	-1.313	0.279	0.621	-1.319	0.098	0.546	-1.211	0.029	0.624	NaN	NaN	NaN	-1.263	0.898	0.239	NaN	NaN	NaN	-1.269	0.518	0.26	-1.293	0.427	0.253	NaN	NaN	NaN	-1.3	0.096	0.263
46	0.23	-1.356	0.977	0.43	NaN	NaN	NaN	-1.256	0.913	0.607	NaN	NaN	NaN	-1.253	0.521	0.573	-1.28	0.429	0.575	-1.313	0.279	0.621	-1.319	0.098	0.546	-1.211	0.029	0.624	NaN	NaN	NaN	-1.263	0.898	0.239	NaN	NaN	NaN	-1.269	0.517	0.26	-1.293	0.427	0.253	NaN	NaN	NaN	-1.3	0.096	0.263
47	0.235	-1.356	0.977	0.43	NaN	NaN	NaN	-1.256	0.912	0.607	NaN	NaN	NaN	-1.253	0.521	0.573	-1.28	0.429	0.575	-1.313	0.279	0.621	-1.319	0.098	0.546	-1.211	0.029	0.624	NaN	NaN	NaN	-1.263	0.898	0.239	NaN	NaN	NaN	-1.269	0.517	0.26	-1.293	0.427	0.253	NaN	NaN	NaN	-1.3	0.096	0.263
48	0.24	-1.356	0.977	0.429	NaN	NaN	NaN	-1.256	0.913	0.607	NaN	NaN	NaN	-1.253	0.521	0.573	-1.28	0.429	0.575	-1.313	0.279	0.621	-1.319	0.098	0.546	-1.211	0.029	0.624	NaN	NaN	NaN	-1.262	0.898	0.239	NaN	NaN	NaN	-1.269	0.517	0.26	-1.293	0.427	0.253	NaN	NaN	NaN	-1.3	0.096	0.263
49	0.245	-1.355	0.977	0.429	NaN	NaN	NaN	-1.256	0.913	0.607	NaN	NaN	NaN	-1.254	0.522	0.573	-1.28	0.429	0.575	-1.313	0.279	0.621	-1.319	0.098	0.546	-1.211	0.029	0.624	NaN	NaN	NaN	-1.262	0.898	0.239	NaN	NaN	NaN	-1.269	0.518	0.26	-1.293	0.427	0.253	NaN	NaN	NaN	-1.3	0.096	0.263
50	0.25	-1.355	0.977	0.429	NaN	NaN	NaN	-1.256	0.913	0.607	NaN	NaN	NaN	-1.255	0.523	0.573	-1.28	0.429	0.575	-1.313	0.279	0.621	-1.319	0.098	0.546	-1.211	0.029	0.624	NaN	NaN	NaN	-1.262	0.898	0.238	NaN	NaN	NaN	-1.268	0.518	0.26	-1.294	0.427	0.253	NaN	NaN	NaN	-1.3	0.096	0.263
51	0.255	-1.355	0.977	0.429	NaN	NaN	NaN	-1.256	0.913	0.607	NaN	NaN	NaN	-1.255	0.524	0.573	-1.28	0.429	0.575	-1.313	0.279	0.621	-1.319	0.098	0.546	-1.211	0.029	0.624	NaN	NaN	NaN	-1.262	0.898	0.238	NaN	NaN	NaN	-1.268	0.517	0.26	-1.294	0.427	0.253	NaN	NaN	NaN	-1.3	0.096	0.263
52	0.26	-1.355	0.977	0.428	NaN	NaN	NaN	-1.256	0.913	0.607	NaN	NaN	NaN	-1.255	0.524	0.573	-1.28	0.429	0.575	-1.313	0.279	0.621	-1.319	0.098	0.546	-1.211	0.029	0.624	NaN	NaN	NaN	-1.261	0.898	0.238	NaN	NaN	NaN	-1.268	0.517	0.26	-1.294	0.427	0.253	NaN	NaN	NaN	-1.3	0.096	0.263
53	0.265	-1.355	0.977	0.428	NaN	NaN	NaN	-1.256	0.913	0.607	NaN	NaN	NaN	-1.255	0.524	0.573	-1.28	0.429	0.575	-1.313	0.279	0.621	-1.319	0.098	0.546	-1.211	0.029	0.624	NaN	NaN	NaN	-1.261	0.898	0.238	NaN	NaN	NaN	-1.267	0.517	0.26	-1.294	0.427	0.253	NaN	NaN	NaN	-1.3	0.096	0.263
54	0.27	-1.354	0.977	0.428	NaN	NaN	NaN	-1.256	0.913	0.607	NaN	NaN	NaN	-1.255	0.524	0.573	-1.28	0.429	0.575	-1.313	0.279	0.621	-1.319	0.098	0.546	-1.211	0.029	0.624	NaN	NaN	NaN	-1.261	0.898	0.238	NaN	NaN	NaN	-1.267	0.517	0.26	-1.294	0.427	0.253	NaN	NaN	NaN	-1.3	0.096	0.263
55	0.275	-1.354	0.977	0.428	NaN	NaN	NaN	-1.255	0.913	0.606	NaN	NaN	NaN	-1.255	0.524	0.573	-1.279	0.429	0.574	-1.313	0.279	0.621	-1.319	0.098	0.545	-1.211	0.029	0.624	NaN	NaN	NaN	-1.261	0.898	0.237	NaN	NaN	NaN	-1.267	0.517	0.26	-1.294	0.427	0.253	NaN	NaN	NaN	-1.3	0.096	0.263
56	0.28	-1.354	0.977	0.427	NaN	NaN	NaN	-1.255	0.912	0.606	NaN	NaN	NaN	-1.255	0.524	0.573	-1.279	0.429	0.574	-1.313	0.279	0.62	-1.319	0.098	0.545	-1.211	0.029	0.624	NaN	NaN	NaN	-1.26	0.898	0.237	NaN	NaN	NaN	-1.267	0.517	0.26	-1.294	0.427	0.253	NaN	NaN	NaN	-1.3	0.096	0.263
57	0.285	-1.354	0.977	0.427	NaN	NaN	NaN	-1.255	0.912	0.606	NaN	NaN	NaN	-1.255	0.524	0.573	-1.279	0.429	0.574	-1.313	0.279	0.62	-1.319	0.098	0.545	-1.211	0.029	0.624	NaN	NaN	NaN	-1.26	0.898	0.237	NaN	NaN	NaN	-1.267	0.517	0.26	-1.294	0.427	0.253	NaN	NaN	NaN	-1.3	0.096	0.263
58	0.29	-1.354	0.977	0.427	NaN	NaN	NaN	-1.255	0.912	0.606	NaN	NaN	NaN	-1.255	0.524	0.573	-1.279	0.429	0.574	-1.313	0.279	0.62	-1.319	0.098	0.545	-1.211	0.029	0.624	NaN	NaN	NaN	-1.26	0.898	0.237	NaN	NaN	NaN	-1.267	0.517	0.259	-1.294	0.427	0.253	NaN	NaN	NaN	-1.3	0.096	0.263
59	0.295	-1.354	0.977	0.427	NaN	NaN	NaN	-1.255	0.913	0.606	NaN	NaN	NaN	-1.255	0.524	0.573	-1.279	0.429	0.574	-1.313	0.279	0.62	-1.319	0.098	0.545	-1.211	0.029	0.624	NaN	NaN	NaN	-1.26	0.898	0.237	NaN	NaN	NaN	-1.267	0.517	0.259	-1.294	0.427	0.253	NaN	NaN	NaN	-1.3	0.096	0.263
60	0.3	-1.353	0.976	0.426	NaN	NaN	NaN	-1.255	0.913	0.605	NaN	NaN	NaN	-1.255	0.524	0.573	-1.279	0.429	0.574	-1.313	0.279	0.62	-1.319	0.098	0.545	-1.211	0.029	0.624	NaN	NaN	NaN	-1.26	0.898	0.237	NaN	NaN	NaN	-1.267	0.517	0.259	-1.293	0.427	0.253	NaN	NaN	NaN	-1.3	0.096	0.263
61	0.305	-1.353	0.976	0.426	NaN	NaN	NaN	-1.255	0.913	0.605	NaN	NaN	NaN	-1.255	0.524	0.572	-1.279	0.429	0.574	-1.313	0.279	0.62	-1.319	0.098	0.545	-1.211	0.029	0.624	NaN	NaN	NaN	-1.259	0.897	0.237	NaN	NaN	NaN	-1.266	0.517	0.259	-1.293	0.427	0.253	NaN	NaN	NaN	-1.3	0.096	0.263
62	0.31	-1.353	0.976	0.426	NaN	NaN	NaN	-1.254	0.913	0.605	NaN	NaN	NaN	-1.255	0.524	0.572	-1.279	0.429	0.574	-1.313	0.279	0.62	-1.319	0.098	0.545	-1.211	0.029	0.624	NaN	NaN	NaN	-1.259	0.897	0.237	NaN	NaN	NaN	-1.266	0.517	0.259	-1.293	0.427	0.253	NaN	NaN	NaN	-1.3	0.096	0.263
63	0.315	-1.353	0.976	0.426	NaN	NaN	NaN	-1.254	0.913	0.605	NaN	NaN	NaN	-1.255	0.525	0.572	-1.279	0.429	0.573	-1.313	0.279	0.62	-1.319	0.098	0.545	-1.211	0.029	0.624	NaN	NaN	NaN	-1.259	0.897	0.237	NaN	NaN	NaN	-1.266	0.517	0.259	-1.293	0.427	0.253	NaN	NaN	NaN	-1.3	0.096	0.263
64	0.32	-1.353	0.976	0.426	NaN	NaN	NaN	-1.254	0.913	0.605	NaN	NaN	NaN	-1.255	0.525	0.572	-1.279	0.429	0.573	-1.313	0.279	0.62	-1.319	0.098	0.545	-1.211	0.029	0.624	NaN	NaN	NaN	-1.259	0.897	0.237	NaN	NaN	NaN	-1.266	0.517	0.259	-1.293	0.427	0.253	NaN	NaN	NaN	-1.3	0.096	0.263
65	0.325	-1.352	0.976	0.426	NaN	NaN	NaN	-1.254	0.913	0.605	NaN	NaN	NaN	-1.255	0.525	0.572	-1.279	0.429	0.573	-1.313	0.279	0.62	-1.319	0.098	0.545	-1.211	0.029	0.624	NaN	NaN	NaN	-1.259	0.897	0.237	NaN	NaN	NaN	-1.266	0.517	0.259	-1.293	0.427	0.252	NaN	NaN	NaN	-1.3	0.096	0.263
66	0.33	-1.352	0.976	0.426	NaN	NaN	NaN	-1.254	0.913	0.605	NaN	NaN	NaN	-1.255	0.525	0.572	-1.279	0.429	0.573	-1.313	0.279	0.62	-1.319	0.098	0.545	-1.211	0.029	0.624	NaN	NaN	NaN	-1.258	0.897	0.237	NaN	NaN	NaN	-1.266	0.518	0.259	-1.293	0.427	0.252	NaN	NaN	NaN	-1.3	0.096	0.263
67	0.335	-1.352	0.976	0.426	NaN	NaN	NaN	-1.254	0.913	0.605	NaN	NaN	NaN	-1.254	0.525	0.572	-1.278	0.429	0.573	-1.313	0.279	0.62	-1.319	0.098	0.545	-1.211	0.029	0.624	NaN	NaN	NaN	-1.258	0.897	0.236	NaN	NaN	NaN	-1.266	0.518	0.259	-1.293	0.427	0.252	NaN	NaN	NaN	-1.3	0.096	0.263
68	0.34	-1.352	0.976	0.426	NaN	NaN	NaN	-1.254	0.913	0.605	NaN	NaN	NaN	-1.254	0.525	0.572	-1.278	0.428	0.573	-1.313	0.279	0.62	-1.319	0.098	0.545	-1.211	0.029	0.624	NaN	NaN	NaN	-1.258	0.897	0.236	NaN	NaN	NaN	-1.266	0.517	0.259	-1.293	0.427	0.252	NaN	NaN	NaN	-1.3	0.096	0.263
69	0.345	-1.352	0.976	0.426	NaN	NaN	NaN	-1.254	0.913	0.605	NaN	NaN	NaN	-1.254	0.525	0.572	-1.278	0.428	0.573	-1.313	0.279	0.62	-1.319	0.098	0.545	-1.211	0.029	0.624	NaN	NaN	NaN	-1.258	0.897	0.236	NaN	NaN	NaN	-1.266	0.517	0.259	-1.293	0.427	0.252	NaN	NaN	NaN	-1.3	0.096	0.263
70	0.35	-1.352	0.976	0.426	NaN	NaN	NaN	-1.254	0.913	0.605	NaN	NaN	NaN	-1.254	0.525	0.572	-1.278	0.428	0.573	-1.312	0.279	0.62	-1.318	0.098	0.545	-1.211	0.029	0.624	NaN	NaN	NaN	-1.258	0.898	0.236	NaN	NaN	NaN	-1.266	0.517	0.259	-1.293	0.427	0.252	NaN	NaN	NaN	-1.3	0.096	0.263
71	0.355	-1.352	0.976	0.426	NaN	NaN	NaN	-1.254	0.913	0.605	NaN	NaN	NaN	-1.254	0.525	0.572	-1.278	0.428	0.573	-1.312	0.279	0.62	-1.318	0.098	0.545	-1.211	0.029	0.624	NaN	NaN	NaN	-1.258	0.898	0.236	NaN	NaN	NaN	-1.266	0.517	0.259	-1.293	0.427	0.252	NaN	NaN	NaN	-1.3	0.096	0.263
72	0.36	-1.352	0.976	0.426	NaN	NaN	NaN	-1.253	0.913	0.605	NaN	NaN	NaN	-1.254	0.525	0.572	-1.278	0.428	0.573	-1.312	0.279	0.62	-1.318	0.098	0.545	-1.211	0.029	0.624	NaN	NaN	NaN	-1.258	0.898	0.236	NaN	NaN	NaN	-1.266	0.517	0.259	-1.293	0.427	0.252	NaN	NaN	NaN	-1.3	0.096	0.263
73	0.365	-1.352	0.976	0.425	NaN	NaN	NaN	-1.253	0.913	0.605	NaN	NaN	NaN	-1.254	0.525	0.572	-1.278	0.428	0.573	-1.312	0.279	0.62	-1.318	0.098	0.545	-1.211	0.029	0.624	NaN	NaN	NaN	-1.258	0.898	0.236	NaN	NaN	NaN	-1.266	0.517	0.259	-1.293	0.427	0.252	NaN	NaN	NaN	-1.3	0.096	0.263
74	0.37	-1.351	0.976	0.425	NaN	NaN	NaN	-1.253	0.913	0.605	NaN	NaN	NaN	-1.254	0.525	0.572	-1.278	0.428	0.573	-1.312	0.279	0.62	-1.318	0.098	0.545	-1.211	0.029	0.624	NaN	NaN	NaN	-1.257	0.897	0.236	NaN	NaN	NaN	-1.266	0.517	0.259	-1.293	0.427	0.252	NaN	NaN	NaN	-1.3	0.096	0.263
75	0.375	-1.351	0.976	0.425	NaN	NaN	NaN	-1.253	0.913	0.605	NaN	NaN	NaN	-1.254	0.525	0.572	-1.278	0.428	0.573	-1.312	0.279	0.62	-1.318	0.098	0.545	-1.211	0.029	0.624	NaN	NaN	NaN	-1.257	0.897	0.236	NaN	NaN	NaN	-1.266	0.517	0.259	-1.293	0.427	0.252	NaN	NaN	NaN	-1.3	0.096	0.263
76	0.38	-1.351	0.976	0.425	NaN	NaN	NaN	-1.253	0.913	0.605	NaN	NaN	NaN	-1.254	0.525	0.572	-1.278	0.428	0.573	-1.312	0.279	0.62	-1.318	0.098	0.545	-1.211	0.029	0.624	NaN	NaN	NaN	-1.257	0.897	0.236	NaN	NaN	NaN	-1.266	0.517	0.259	-1.293	0.427	0.252	NaN	NaN	NaN	-1.3	0.096	0.263
77	0.385	-1.351	0.976	0.425	NaN	NaN	NaN	-1.253	0.913	0.605	NaN	NaN	NaN	-1.254	0.525	0.572	-1.278	0.428	0.573	-1.312	0.279	0.62	-1.318	0.098	0.545	-1.211	0.029	0.624	NaN	NaN	NaN	-1.257	0.897	0.236	NaN	NaN	NaN	-1.266	0.517	0.259	-1.293	0.427	0.252	NaN	NaN	NaN	-1.3	0.096	0.263
78	0.39	-1.351	0.976	0.425	NaN	NaN	NaN	-1.252	0.913	0.605	NaN	NaN	NaN	-1.253	0.524	0.572	-1.278	0.428	0.573	-1.311	0.279	0.62	-1.318	0.098	0.545	-1.211	0.029	0.624	NaN	NaN	NaN	-1.257	0.897	0.236	NaN	NaN	NaN	-1.266	0.517	0.259	-1.293	0.427	0.252	NaN	NaN	NaN	-1.3	0.096	0.263
79	0.395	-1.351	0.976	0.425	NaN	NaN	NaN	-1.252	0.913	0.605	NaN	NaN	NaN	-1.253	0.524	0.572	-1.278	0.428	0.573	-1.311	0.279	0.62	-1.318	0.098	0.545	-1.211	0.029	0.624	NaN	NaN	NaN	-1.257	0.897	0.236	NaN	NaN	NaN	-1.266	0.517	0.259	-1.293	0.427	0.252	NaN	NaN	NaN	-1.3	0.096	0.263
80	0.4	-1.351	0.976	0.425	NaN	NaN	NaN	-1.252	0.913	0.605	NaN	NaN	NaN	-1.253	0.524	0.572	-1.278	0.428	0.573	-1.311	0.279	0.62	-1.318	0.098	0.546	-1.211	0.029	0.624	NaN	NaN	NaN	-1.257	0.897	0.235	NaN	NaN	NaN	-1.266	0.517	0.259	-1.293	0.427	0.252	NaN	NaN	NaN	-1.3	0.096	0.263
81	0.405	-1.35	0.976	0.425	NaN	NaN	NaN	-1.252	0.913	0.605	NaN	NaN	NaN	-1.253	0.524	0.572	-1.277	0.428	0.573	-1.311	0.28	0.62	-1.318	0.098	0.546	-1.211	0.029	0.624	NaN	NaN	NaN	-1.257	0.897	0.235	NaN	NaN	NaN	-1.266	0.517	0.259	-1.293	0.427	0.252	NaN	NaN	NaN	-1.3	0.096	0.263
82	0.41	-1.35	0.976	0.425	NaN	NaN	NaN	-1.252	0.913	0.605	NaN	NaN	NaN	-1.253	0.524	0.572	-1.277	0.428	0.573	-1.311	0.28	0.62	-1.318	0.098	0.546	-1.211	0.029	0.624	NaN	NaN	NaN	-1.257	0.897	0.235	NaN	NaN	NaN	-1.266	0.517	0.259	-1.293	0.427	0.252	NaN	NaN	NaN	-1.3	0.096	0.263
83	0.415	-1.35	0.976	0.425	NaN	NaN	NaN	-1.252	0.913	0.605	NaN	NaN	NaN	-1.253	0.524	0.572	-1.277	0.428	0.573	-1.311	0.28	0.62	-1.318	0.098	0.546	-1.211	0.029	0.624	NaN	NaN	NaN	-1.256	0.897	0.235	NaN	NaN	NaN	-1.266	0.517	0.259	-1.293	0.427	0.252	NaN	NaN	NaN	-1.3	0.096	0.263
84	0.42	-1.35	0.976	0.425	NaN	NaN	NaN	-1.252	0.913	0.605	NaN	NaN	NaN	-1.253	0.524	0.572	-1.277	0.428	0.573	-1.311	0.28	0.62	-1.318	0.098	0.546	-1.211	0.029	0.624	NaN	NaN	NaN	-1.256	0.897	0.235	NaN	NaN	NaN	-1.266	0.517	0.259	-1.293	0.427	0.252	NaN	NaN	NaN	-1.3	0.096	0.263
85	0.425	-1.35	0.977	0.425	NaN	NaN	NaN	-1.251	0.913	0.605	NaN	NaN	NaN	-1.253	0.524	0.572	-1.277	0.428	0.573	-1.311	0.28	0.62	-1.318	0.098	0.546	-1.211	0.029	0.624	NaN	NaN	NaN	-1.256	0.897	0.235	NaN	NaN	NaN	-1.265	0.517	0.259	-1.293	0.427	0.252	NaN	NaN	NaN	-1.3	0.096	0.263
86	0.43	-1.35	0.977	0.425	NaN	NaN	NaN	-1.251	0.913	0.605	NaN	NaN	NaN	-1.253	0.524	0.572	-1.277	0.428	0.573	-1.311	0.28	0.62	-1.318	0.098	0.546	-1.211	0.029	0.624	NaN	NaN	NaN	-1.256	0.897	0.235	NaN	NaN	NaN	-1.265	0.517	0.259	-1.293	0.427	0.252	NaN	NaN	NaN	-1.3	0.096	0.263
87	0.435	-1.35	0.977	0.425	NaN	NaN	NaN	-1.251	0.913	0.605	NaN	NaN	NaN	-1.253	0.524	0.572	-1.277	0.428	0.573	-1.311	0.28	0.62	-1.318	0.098	0.546	-1.211	0.029	0.624	NaN	NaN	NaN	-1.256	0.897	0.235	NaN	NaN	NaN	-1.265	0.517	0.259	-1.293	0.427	0.252	NaN	NaN	NaN	-1.3	0.096	0.263
88	0.44	-1.35	0.977	0.425	NaN	NaN	NaN	-1.251	0.913	0.605	NaN	NaN	NaN	-1.253	0.524	0.572	-1.277	0.428	0.573	-1.311	0.28	0.62	-1.318	0.098	0.546	-1.211	0.029	0.624	NaN	NaN	NaN	-1.256	0.897	0.235	NaN	NaN	NaN	-1.265	0.517	0.259	-1.292	0.427	0.252	NaN	NaN	NaN	-1.3	0.096	0.263
89	0.445	-1.35	0.977	0.425	NaN	NaN	NaN	-1.251	0.913	0.605	NaN	NaN	NaN	-1.253	0.524	0.572	-1.277	0.428	0.573	-1.311	0.28	0.62	-1.318	0.098	0.546	-1.211	0.029	0.624	NaN	NaN	NaN	-1.256	0.897	0.235	NaN	NaN	NaN	-1.265	0.517	0.259	-1.292	0.427	0.252	NaN	NaN	NaN	-1.3	0.096	0.263
90	0.45	-1.35	0.976	0.425	NaN	NaN	NaN	-1.251	0.913	0.605	NaN	NaN	NaN	-1.253	0.524	0.572	-1.277	0.428	0.573	-1.311	0.28	0.62	-1.318	0.098	0.546	-1.211	0.029	0.624	NaN	NaN	NaN	-1.256	0.897	0.235	NaN	NaN	NaN	-1.265	0.517	0.259	-1.292	0.427	0.252	NaN	NaN	NaN	-1.3	0.096	0.263
91	0.455	-1.35	0.976	0.425	NaN	NaN	NaN	-1.251	0.913	0.605	NaN	NaN	NaN	-1.253	0.524	0.572	-1.277	0.428	0.573	-1.311	0.28	0.62	-1.318	0.098	0.546	-1.211	0.029	0.624	NaN	NaN	NaN	-1.256	0.897	0.235	NaN	NaN	NaN	-1.265	0.517	0.259	-1.292	0.427	0.252	NaN	NaN	NaN	-1.3	0.096	0.263
92	0.46	-1.35	0.976	0.425	NaN	NaN	NaN	-1.251	0.913	0.605	NaN	NaN	NaN	-1.253	0.524	0.572	-1.277	0.428	0.573	-1.311	0.28	0.62	-1.318	0.098	0.546	-1.211	0.029	0.624	NaN	NaN	NaN	-1.256	0.897	0.235	NaN	NaN	NaN	-1.265	0.517	0.259	-1.292	0.427	0.252	NaN	NaN	NaN	-1.3	0.096	0.263
93	0.465	-1.35	0.976	0.425	NaN	NaN	NaN	-1.25	0.913	0.605	NaN	NaN	NaN	-1.253	0.524	0.572	-1.277	0.429	0.573	-1.311	0.28	0.62	-1.318	0.098	0.546	-1.211	0.029	0.624	NaN	NaN	NaN	-1.256	0.897	0.235	NaN	NaN	NaN	-1.265	0.517	0.259	-1.292	0.427	0.252	NaN	NaN	NaN	-1.3	0.096	0.263
94	0.47	-1.35	0.976	0.425	NaN	NaN	NaN	-1.25	0.913	0.605	NaN	NaN	NaN	-1.253	0.524	0.572	-1.277	0.429	0.573	-1.311	0.28	0.62	-1.318	0.098	0.546	-1.211	0.029	0.624	NaN	NaN	NaN	-1.256	0.897	0.235	NaN	NaN	NaN	-1.265	0.517	0.259	-1.292	0.427	0.252	NaN	NaN	NaN	-1.3	0.096	0.263
95	0.475	-1.349	0.976	0.425	NaN	NaN	NaN	-1.25	0.913	0.605	NaN	NaN	NaN	-1.253	0.524	0.572	-1.277	0.429	0.573	-1.311	0.28	0.62	-1.318	0.098	0.546	-1.211	0.029	0.624	NaN	NaN	NaN	-1.256	0.897	0.235	NaN	NaN	NaN	-1.265	0.517	0.259	-1.292	0.427	0.252	NaN	NaN	NaN	-1.3	0.096	0.263
96	0.48	-1.349	0.976	0.425	NaN	NaN	NaN	-1.25	0.913	0.605	NaN	NaN	NaN	-1.253	0.524	0.572	-1.277	0.429	0.573	-1.311	0.28	0.62	-1.318	0.098	0.546	-1.211	0.029	0.624	NaN	NaN	NaN	-1.256	0.897	0.235	NaN	NaN	NaN	-1.265	0.517	0.259	-1.292	0.427	0.252	NaN	NaN	NaN	-1.3	0.096	0.263
97	0.485	-1.349	0.976	0.426	NaN	NaN	NaN	-1.25	0.914	0.605	NaN	NaN	NaN	-1.253	0.524	0.572	-1.277	0.429	0.573	-1.311	0.28	0.62	-1.318	0.098	0.546	-1.211	0.029	0.624	NaN	NaN	NaN	-1.256	0.897	0.235	NaN	NaN	NaN	-1.265	0.517	0.259	-1.292	0.427	0.252	NaN	NaN	NaN	-1.3	0.096	0.263
98	0.49	-1.349	0.976	0.426	NaN	NaN	NaN	-1.25	0.913	0.605	NaN	NaN	NaN	-1.253	0.524	0.572	-1.277	0.429	0.573	-1.311	0.28	0.62	-1.318	0.098	0.546	-1.211	0.029	0.624	NaN	NaN	NaN	-1.256	0.897	0.235	NaN	NaN	NaN	-1.265	0.517	0.259	-1.292	0.427	0.252	NaN	NaN	NaN	-1.3	0.096	0.263
99	0.495	-1.349	0.976	0.426	NaN	NaN	NaN	-1.25	0.913	0.605	NaN	NaN	NaN	-1.253	0.524	0.572	-1.277	0.429	0.573	-1.311	0.28	0.62	-1.318	0.098	0.546	-1.211	0.029	0.624	NaN	NaN	NaN	-1.256	0.897	0.235	NaN	NaN	NaN	-1.265	0.517	0.259	-1.291	0.428	0.252	NaN	NaN	NaN	-1.3	0.096	0.263
100	0.5	-1.349	0.976	0.426	NaN	NaN	NaN	-1.25	0.913	0.605	NaN	NaN	NaN	-1.253	0.524	0.572	-1.277	0.429	0.573	-1.311	0.28	0.62	-1.318	0.098	0.546	-1.211	0.029	0.624	NaN	NaN	NaN	-1.256	0.897	0.235	NaN	NaN	NaN	-1.265	0.517	0.259	-1.291	0.428	0.252	NaN	NaN	NaN	-1.3	0.096	0.263
101	0.505	-1.349	0.976	0.426	NaN	NaN	NaN	-1.25	0.913	0.605	NaN	NaN	NaN	-1.253	0.524	0.572	-1.277	0.429	0.573	-1.311	0.28	0.621	-1.318	0.098	0.546	-1.211	0.029	0.624	NaN	NaN	NaN	-1.256	0.897	0.235	NaN	NaN	NaN	-1.264	0.517	0.259	-1.292	0.427	0.252	NaN	NaN	NaN	-1.3	0.096	0.263
102	0.51	-1.349	0.976	0.426	NaN	NaN	NaN	-1.25	0.913	0.605	NaN	NaN	NaN	-1.253	0.524	0.572	-1.277	0.429	0.573	-1.311	0.28	0.621	-1.318	0.098	0.546	-1.211	0.029	0.624	NaN	NaN	NaN	-1.256	0.897	0.235	NaN	NaN	NaN	-1.265	0.517	0.259	-1.292	0.427	0.252	NaN	NaN	NaN	-1.3	0.096	0.263
103	0.515	-1.349	0.976	0.426	NaN	NaN	NaN	-1.249	0.913	0.605	NaN	NaN	NaN	-1.253	0.524	0.572	-1.277	0.429	0.573	-1.311	0.28	0.621	-1.318	0.098	0.546	-1.211	0.029	0.624	NaN	NaN	NaN	-1.256	0.897	0.235	NaN	NaN	NaN	-1.264	0.517	0.259	-1.291	0.428	0.252	NaN	NaN	NaN	-1.3	0.096	0.263
104	0.52	-1.348	0.976	0.426	NaN	NaN	NaN	-1.249	0.913	0.605	NaN	NaN	NaN	-1.253	0.524	0.572	-1.277	0.429	0.574	-1.311	0.28	0.621	-1.318	0.098	0.546	-1.211	0.029	0.624	NaN	NaN	NaN	-1.256	0.897	0.235	NaN	NaN	NaN	-1.264	0.517	0.259	-1.291	0.428	0.252	NaN	NaN	NaN	-1.3	0.096	0.263
105	0.525	-1.348	0.976	0.426	NaN	NaN	NaN	-1.249	0.913	0.605	NaN	NaN	NaN	-1.253	0.524	0.572	-1.277	0.429	0.574	-1.311	0.28	0.621	-1.318	0.098	0.546	-1.211	0.029	0.624	NaN	NaN	NaN	-1.256	0.897	0.235	NaN	NaN	NaN	-1.265	0.517	0.259	-1.291	0.428	0.252	NaN	NaN	NaN	-1.3	0.096	0.263
106	0.53	-1.348	0.976	0.426	NaN	NaN	NaN	-1.249	0.913	0.605	NaN	NaN	NaN	-1.253	0.524	0.572	-1.277	0.429	0.574	-1.311	0.28	0.621	-1.318	0.098	0.546	-1.211	0.029	0.624	NaN	NaN	NaN	-1.256	0.897	0.235	NaN	NaN	NaN	-1.265	0.517	0.259	-1.291	0.428	0.252	NaN	NaN	NaN	-1.3	0.096	0.263
107	0.535	-1.348	0.976	0.426	NaN	NaN	NaN	-1.249	0.913	0.605	NaN	NaN	NaN	-1.253	0.524	0.572	-1.277	0.429	0.574	-1.311	0.28	0.621	-1.318	0.098	0.546	-1.211	0.029	0.624	NaN	NaN	NaN	-1.256	0.897	0.235	NaN	NaN	NaN	-1.264	0.517	0.259	-1.291	0.428	0.252	NaN	NaN	NaN	-1.299	0.096	0.263
108	0.54	-1.348	0.976	0.426	NaN	NaN	NaN	-1.249	0.913	0.605	NaN	NaN	NaN	-1.252	0.524	0.572	-1.277	0.429	0.574	-1.311	0.28	0.621	-1.318	0.098	0.546	-1.211	0.029	0.624	NaN	NaN	NaN	-1.256	0.897	0.235	NaN	NaN	NaN	-1.264	0.517	0.259	-1.291	0.428	0.252	NaN	NaN	NaN	-1.299	0.096	0.263
109	0.545	-1.348	0.976	0.426	NaN	NaN	NaN	-1.249	0.913	0.605	NaN	NaN	NaN	-1.252	0.524	0.572	-1.277	0.429	0.574	-1.311	0.28	0.621	-1.318	0.098	0.546	-1.211	0.029	0.624	NaN	NaN	NaN	-1.256	0.897	0.235	NaN	NaN	NaN	-1.264	0.517	0.259	-1.291	0.428	0.252	NaN	NaN	NaN	-1.299	0.096	0.263
110	0.55	-1.348	0.976	0.426	NaN	NaN	NaN	-1.249	0.913	0.605	NaN	NaN	NaN	-1.252	0.524	0.572	-1.277	0.429	0.574	-1.311	0.28	0.621	-1.318	0.098	0.546	-1.211	0.029	0.624	NaN	NaN	NaN	-1.256	0.897	0.235	NaN	NaN	NaN	-1.264	0.517	0.259	-1.291	0.428	0.252	NaN	NaN	NaN	-1.3	0.096	0.263
111	0.555	-1.348	0.976	0.426	NaN	NaN	NaN	-1.248	0.913	0.605	NaN	NaN	NaN	-1.252	0.524	0.572	-1.277	0.429	0.574	-1.311	0.28	0.621	-1.318	0.098	0.546	-1.211	0.029	0.624	NaN	NaN	NaN	-1.256	0.897	0.235	NaN	NaN	NaN	-1.264	0.517	0.259	-1.291	0.428	0.252	NaN	NaN	NaN	-1.299	0.096	0.263
112	0.56	-1.348	0.976	0.426	NaN	NaN	NaN	-1.248	0.913	0.605	NaN	NaN	NaN	-1.252	0.524	0.572	-1.277	0.429	0.574	-1.311	0.28	0.621	-1.318	0.098	0.546	-1.211	0.029	0.624	NaN	NaN	NaN	-1.256	0.897	0.235	NaN	NaN	NaN	-1.264	0.517	0.259	-1.291	0.428	0.252	NaN	NaN	NaN	-1.299	0.096	0.263
113	0.565	-1.348	0.976	0.426	NaN	NaN	NaN	-1.248	0.913	0.605	NaN	NaN	NaN	-1.252	0.524	0.572	-1.277	0.429	0.574	-1.311	0.28	0.621	-1.318	0.098	0.546	-1.211	0.029	0.624	NaN	NaN	NaN	-1.256	0.897	0.235	NaN	NaN	NaN	-1.264	0.517	0.259	-1.291	0.428	0.252	NaN	NaN	NaN	-1.299	0.096	0.263
114	0.57	-1.348	0.976	0.426	NaN	NaN	NaN	-1.248	0.913	0.605	NaN	NaN	NaN	-1.252	0.524	0.573	-1.277	0.429	0.574	-1.31	0.28	0.621	-1.318	0.098	0.546	-1.211	0.029	0.624	NaN	NaN	NaN	-1.256	0.897	0.235	NaN	NaN	NaN	-1.265	0.517	0.259	-1.291	0.428	0.252	NaN	NaN	NaN	-1.299	0.096	0.263
115	0.575	-1.348	0.976	0.426	NaN	NaN	NaN	-1.248	0.913	0.605	NaN	NaN	NaN	-1.251	0.524	0.573	-1.277	0.429	0.574	-1.31	0.28	0.621	-1.318	0.098	0.546	-1.211	0.029	0.624	NaN	NaN	NaN	-1.256	0.897	0.235	NaN	NaN	NaN	-1.265	0.517	0.259	-1.291	0.428	0.252	NaN	NaN	NaN	-1.3	0.096	0.263
116	0.58	-1.348	0.976	0.426	NaN	NaN	NaN	-1.248	0.913	0.605	NaN	NaN	NaN	-1.251	0.524	0.573	-1.277	0.429	0.574	-1.31	0.28	0.621	-1.318	0.098	0.546	-1.211	0.029	0.624	NaN	NaN	NaN	-1.256	0.897	0.235	NaN	NaN	NaN	-1.264	0.517	0.259	-1.291	0.428	0.252	NaN	NaN	NaN	-1.3	0.096	0.263
117	0.585	-1.348	0.976	0.426	NaN	NaN	NaN	-1.248	0.913	0.606	NaN	NaN	NaN	-1.251	0.524	0.573	-1.277	0.429	0.574	-1.31	0.28	0.621	-1.318	0.098	0.546	-1.211	0.029	0.624	NaN	NaN	NaN	-1.256	0.897	0.235	NaN	NaN	NaN	-1.264	0.517	0.259	-1.291	0.428	0.252	NaN	NaN	NaN	-1.3	0.096	0.263
118	0.59	-1.348	0.976	0.426	NaN	NaN	NaN	-1.248	0.913	0.606	NaN	NaN	NaN	-1.251	0.524	0.573	-1.276	0.429	0.574	-1.31	0.28	0.621	-1.318	0.098	0.546	-1.211	0.029	0.624	NaN	NaN	NaN	-1.256	0.897	0.235	NaN	NaN	NaN	-1.264	0.517	0.259	-1.291	0.428	0.252	NaN	NaN	NaN	-1.3	0.096	0.263
119	0.595	-1.348	0.976	0.426	NaN	NaN	NaN	-1.248	0.913	0.606	NaN	NaN	NaN	-1.251	0.524	0.573	-1.276	0.429	0.574	-1.31	0.28	0.621	-1.318	0.098	0.546	-1.211	0.029	0.624	NaN	NaN	NaN	-1.256	0.897	0.235	NaN	NaN	NaN	-1.264	0.517	0.259	-1.291	0.428	0.252	NaN	NaN	NaN	-1.299	0.096	0.263
120	0.6	-1.348	0.976	0.427	NaN	NaN	NaN	-1.248	0.913	0.606	NaN	NaN	NaN	-1.251	0.524	0.573	-1.276	0.429	0.574	-1.31	0.28	0.621	-1.318	0.098	0.546	-1.211	0.029	0.624	NaN	NaN	NaN	-1.256	0.897	0.235	NaN	NaN	NaN	-1.264	0.517	0.259	-1.291	0.428	0.252	NaN	NaN	NaN	-1.299	0.096	0.263
121	0.605	-1.348	0.976	0.427	NaN	NaN	NaN	-1.248	0.913	0.606	NaN	NaN	NaN	-1.251	0.524	0.573	-1.276	0.429	0.575	-1.31	0.28	0.621	-1.318	0.098	0.546	-1.211	0.029	0.624	NaN	NaN	NaN	-1.256	0.897	0.235	NaN	NaN	NaN	-1.264	0.517	0.259	-1.291	0.428	0.252	NaN	NaN	NaN	-1.299	0.096	0.263
122	0.61	-1.348	0.976	0.427	NaN	NaN	NaN	-1.248	0.913	0.606	NaN	NaN	NaN	-1.251	0.524	0.573	-1.277	0.429	0.575	-1.31	0.28	0.622	-1.318	0.098	0.546	-1.211	0.029	0.624	NaN	NaN	NaN	-1.256	0.897	0.235	NaN	NaN	NaN	-1.264	0.517	0.259	-1.291	0.428	0.252	NaN	NaN	NaN	-1.299	0.096	0.263
123	0.615	-1.348	0.976	0.427	NaN	NaN	NaN	-1.248	0.913	0.606	NaN	NaN	NaN	-1.252	0.524	0.573	-1.277	0.429	0.575	-1.31	0.279	0.622	-1.318	0.098	0.546	-1.211	0.029	0.624	NaN	NaN	NaN	-1.256	0.897	0.235	NaN	NaN	NaN	-1.264	0.517	0.259	-1.292	0.427	0.252	NaN	NaN	NaN	-1.299	0.096	0.263
124	0.62	-1.347	0.976	0.427	NaN	NaN	NaN	-1.248	0.913	0.606	NaN	NaN	NaN	-1.252	0.524	0.573	-1.277	0.429	0.575	-1.31	0.279	0.622	-1.318	0.098	0.546	-1.211	0.029	0.624	NaN	NaN	NaN	-1.256	0.897	0.235	NaN	NaN	NaN	-1.264	0.517	0.259	-1.292	0.427	0.252	NaN	NaN	NaN	-1.299	0.096	0.263
125	0.625	-1.347	0.976	0.427	NaN	NaN	NaN	-1.248	0.913	0.606	NaN	NaN	NaN	-1.252	0.524	0.573	-1.277	0.429	0.575	-1.309	0.279	0.622	-1.318	0.098	0.546	-1.211	0.029	0.624	NaN	NaN	NaN	-1.256	0.897	0.235	NaN	NaN	NaN	-1.264	0.517	0.259	-1.292	0.427	0.252	NaN	NaN	NaN	-1.299	0.096	0.263
126	0.63	-1.347	0.976	0.427	NaN	NaN	NaN	-1.247	0.913	0.606	NaN	NaN	NaN	-1.252	0.524	0.573	-1.277	0.429	0.575	-1.309	0.279	0.622	-1.318	0.098	0.546	-1.211	0.029	0.624	NaN	NaN	NaN	-1.256	0.897	0.235	NaN	NaN	NaN	-1.264	0.517	0.259	-1.292	0.427	0.252	NaN	NaN	NaN	-1.3	0.096	0.263
127	0.635	-1.347	0.976	0.427	NaN	NaN	NaN	-1.247	0.913	0.606	NaN	NaN	NaN	-1.252	0.524	0.573	-1.277	0.429	0.575	-1.309	0.279	0.622	-1.318	0.098	0.546	-1.211	0.029	0.624	NaN	NaN	NaN	-1.256	0.897	0.235	NaN	NaN	NaN	-1.264	0.517	0.259	-1.292	0.427	0.252	NaN	NaN	NaN	-1.3	0.096	0.263
128	0.64	-1.347	0.976	0.427	NaN	NaN	NaN	-1.247	0.913	0.606	NaN	NaN	NaN	-1.252	0.524	0.573	-1.277	0.429	0.575	-1.309	0.279	0.622	-1.318	0.098	0.546	-1.211	0.029	0.624	NaN	NaN	NaN	-1.256	0.897	0.235	NaN	NaN	NaN	-1.264	0.517	0.259	-1.292	0.427	0.252	NaN	NaN	NaN	-1.299	0.096	0.263
129	0.645	-1.347	0.976	0.427	NaN	NaN	NaN	-1.247	0.913	0.606	NaN	NaN	NaN	-1.252	0.524	0.573	-1.277	0.429	0.575	-1.309	0.279	0.622	-1.318	0.098	0.546	-1.211	0.029	0.624	NaN	NaN	NaN	-1.256	0.897	0.235	NaN	NaN	NaN	-1.264	0.517	0.259	-1.292	0.427	0.252	NaN	NaN	NaN	-1.299	0.096	0.263
130	0.65	-1.347	0.976	0.427	NaN	NaN	NaN	-1.247	0.913	0.606	NaN	NaN	NaN	-1.252	0.524	0.573	-1.277	0.429	0.575	-1.309	0.279	0.622	-1.318	0.098	0.546	-1.211	0.029	0.624	NaN	NaN	NaN	-1.256	0.897	0.235	NaN	NaN	NaN	-1.264	0.517	0.259	-1.292	0.427	0.252	NaN	NaN	NaN	-1.299	0.096	0.263
131	0.655	-1.347	0.976	0.427	NaN	NaN	NaN	-1.247	0.912	0.606	NaN	NaN	NaN	-1.252	0.524	0.573	-1.277	0.429	0.575	-1.309	0.279	0.622	-1.318	0.098	0.546	-1.211	0.029	0.624	NaN	NaN	NaN	-1.256	0.897	0.235	NaN	NaN	NaN	-1.264	0.517	0.259	-1.292	0.427	0.252	NaN	NaN	NaN	-1.299	0.096	0.263
132	0.66	-1.347	0.976	0.427	NaN	NaN	NaN	-1.247	0.912	0.606	NaN	NaN	NaN	-1.252	0.524	0.573	-1.277	0.429	0.575	-1.309	0.279	0.622	-1.318	0.098	0.546	-1.211	0.029	0.624	NaN	NaN	NaN	-1.256	0.897	0.235	NaN	NaN	NaN	-1.264	0.517	0.259	-1.292	0.427	0.252	NaN	NaN	NaN	-1.299	0.096	0.263
133	0.665	-1.347	0.976	0.428	NaN	NaN	NaN	-1.247	0.912	0.606	NaN	NaN	NaN	-1.252	0.524	0.573	-1.277	0.429	0.575	-1.309	0.279	0.622	-1.318	0.098	0.546	-1.211	0.029	0.624	NaN	NaN	NaN	-1.256	0.898	0.235	NaN	NaN	NaN	-1.264	0.517	0.259	-1.292	0.427	0.252	NaN	NaN	NaN	-1.299	0.096	0.263
134	0.67	-1.347	0.976	0.428	NaN	NaN	NaN	-1.246	0.912	0.606	NaN	NaN	NaN	-1.252	0.524	0.573	-1.277	0.429	0.575	-1.309	0.279	0.622	-1.318	0.098	0.546	-1.211	0.029	0.624	NaN	NaN	NaN	-1.256	0.897	0.235	NaN	NaN	NaN	-1.264	0.517	0.259	-1.292	0.427	0.252	NaN	NaN	NaN	-1.299	0.096	0.263
135	0.675	-1.347	0.976	0.428	NaN	NaN	NaN	-1.246	0.912	0.606	NaN	NaN	NaN	-1.252	0.524	0.573	-1.277	0.429	0.575	-1.309	0.279	0.622	-1.318	0.098	0.546	-1.211	0.029	0.624	NaN	NaN	NaN	-1.256	0.897	0.235	NaN	NaN	NaN	-1.264	0.517	0.259	-1.291	0.427	0.252	NaN	NaN	NaN	-1.299	0.096	0.263
136	0.68	-1.347	0.976	0.428	NaN	NaN	NaN	-1.246	0.912	0.606	NaN	NaN	NaN	-1.252	0.524	0.573	-1.277	0.429	0.575	-1.309	0.279	0.622	-1.318	0.098	0.546	-1.211	0.029	0.624	NaN	NaN	NaN	-1.256	0.897	0.235	NaN	NaN	NaN	-1.264	0.517	0.259	-1.291	0.428	0.252	NaN	NaN	NaN	-1.299	0.096	0.263
137	0.685	-1.347	0.976	0.428	NaN	NaN	NaN	-1.246	0.912	0.606	NaN	NaN	NaN	-1.252	0.524	0.573	-1.277	0.429	0.575	-1.309	0.279	0.622	-1.318	0.098	0.546	-1.211	0.029	0.624	NaN	NaN	NaN	-1.256	0.897	0.235	NaN	NaN	NaN	-1.264	0.517	0.259	-1.291	0.428	0.252	NaN	NaN	NaN	-1.299	0.096	0.263
138	0.69	-1.346	0.976	0.428	NaN	NaN	NaN	-1.246	0.912	0.606	NaN	NaN	NaN	-1.252	0.524	0.573	-1.277	0.429	0.575	-1.309	0.279	0.622	-1.318	0.098	0.546	-1.211	0.029	0.624	NaN	NaN	NaN	-1.256	0.897	0.235	NaN	NaN	NaN	-1.264	0.517	0.259	-1.291	0.428	0.252	NaN	NaN	NaN	-1.299	0.096	0.263
139	0.695	-1.346	0.976	0.428	NaN	NaN	NaN	-1.246	0.912	0.606	NaN	NaN	NaN	-1.252	0.524	0.573	-1.277	0.429	0.575	-1.309	0.279	0.622	-1.318	0.098	0.546	-1.211	0.029	0.624	NaN	NaN	NaN	-1.256	0.897	0.235	NaN	NaN	NaN	-1.264	0.517	0.259	-1.291	0.428	0.252	NaN	NaN	NaN	-1.299	0.096	0.263
140	0.7	-1.346	0.976	0.428	NaN	NaN	NaN	-1.246	0.912	0.606	NaN	NaN	NaN	-1.251	0.524	0.573	-1.277	0.429	0.575	-1.309	0.279	0.622	-1.318	0.098	0.546	-1.211	0.029	0.624	NaN	NaN	NaN	-1.256	0.897	0.235	NaN	NaN	NaN	-1.264	0.517	0.259	-1.291	0.428	0.252	NaN	NaN	NaN	-1.299	0.096	0.263
141	0.705	-1.346	0.976	0.428	NaN	NaN	NaN	-1.246	0.912	0.606	NaN	NaN	NaN	-1.251	0.524	0.573	-1.277	0.429	0.575	-1.309	0.279	0.622	-1.318	0.098	0.546	-1.211	0.029	0.624	NaN	NaN	NaN	-1.256	0.897	0.235	NaN	NaN	NaN	-1.264	0.517	0.259	-1.291	0.428	0.252	NaN	NaN	NaN	-1.299	0.096	0.263
142	0.71	-1.346	0.976	0.428	NaN	NaN	NaN	-1.246	0.912	0.606	NaN	NaN	NaN	-1.251	0.524	0.573	-1.277	0.429	0.575	-1.309	0.279	0.622	-1.318	0.098	0.546	-1.211	0.029	0.624	NaN	NaN	NaN	-1.256	0.897	0.235	NaN	NaN	NaN	-1.264	0.517	0.259	-1.291	0.428	0.252	NaN	NaN	NaN	-1.299	0.096	0.263
143	0.715	-1.346	0.976	0.428	NaN	NaN	NaN	-1.246	0.912	0.606	NaN	NaN	NaN	-1.251	0.524	0.573	-1.277	0.429	0.575	-1.309	0.279	0.622	-1.318	0.098	0.546	-1.211	0.029	0.624	NaN	NaN	NaN	-1.256	0.897	0.235	NaN	NaN	NaN	-1.264	0.517	0.259	-1.291	0.428	0.252	NaN	NaN	NaN	-1.299	0.096	0.263
144	0.72	-1.346	0.976	0.428	NaN	NaN	NaN	-1.246	0.912	0.605	NaN	NaN	NaN	-1.251	0.524	0.573	-1.277	0.429	0.575	-1.309	0.279	0.622	-1.318	0.098	0.546	-1.211	0.029	0.624	NaN	NaN	NaN	-1.256	0.897	0.235	NaN	NaN	NaN	-1.264	0.517	0.259	-1.291	0.428	0.252	NaN	NaN	NaN	-1.299	0.096	0.263
145	0.725	-1.346	0.976	0.428	NaN	NaN	NaN	-1.245	0.912	0.605	NaN	NaN	NaN	-1.251	0.524	0.573	-1.277	0.429	0.575	-1.309	0.279	0.622	-1.318	0.098	0.546	-1.211	0.029	0.624	NaN	NaN	NaN	-1.256	0.897	0.235	NaN	NaN	NaN	-1.264	0.517	0.259	-1.291	0.428	0.252	NaN	NaN	NaN	-1.299	0.096	0.263
146	0.73	-1.346	0.976	0.428	NaN	NaN	NaN	-1.245	0.912	0.605	NaN	NaN	NaN	-1.251	0.524	0.573	-1.277	0.429	0.575	-1.309	0.279	0.622	-1.318	0.098	0.546	-1.211	0.029	0.624	NaN	NaN	NaN	-1.256	0.897	0.235	NaN	NaN	NaN	-1.264	0.517	0.259	-1.291	0.428	0.252	NaN	NaN	NaN	-1.299	0.096	0.263
147	0.735	-1.346	0.976	0.428	NaN	NaN	NaN	-1.245	0.912	0.605	NaN	NaN	NaN	-1.251	0.524	0.573	-1.277	0.429	0.575	-1.309	0.279	0.622	-1.318	0.098	0.546	-1.211	0.029	0.624	NaN	NaN	NaN	-1.256	0.897	0.235	NaN	NaN	NaN	-1.264	0.517	0.259	-1.291	0.428	0.252	NaN	NaN	NaN	-1.299	0.096	0.263
148	0.74	-1.346	0.976	0.428	NaN	NaN	NaN	-1.245	0.912	0.605	NaN	NaN	NaN	-1.251	0.524	0.573	-1.277	0.429	0.575	-1.309	0.279	0.622	-1.318	0.098	0.546	-1.211	0.029	0.624	NaN	NaN	NaN	-1.256	0.897	0.235	NaN	NaN	NaN	-1.264	0.517	0.259	-1.291	0.428	0.252	NaN	NaN	NaN	-1.299	0.096	0.263
149	0.745	-1.346	0.976	0.428	NaN	NaN	NaN	-1.245	0.912	0.605	NaN	NaN	NaN	-1.251	0.524	0.573	-1.277	0.429	0.575	-1.309	0.279	0.622	-1.318	0.098	0.546	-1.211	0.029	0.624	NaN	NaN	NaN	-1.256	0.897	0.235	NaN	NaN	NaN	-1.264	0.517	0.259	-1.291	0.428	0.252	NaN	NaN	NaN	-1.299	0.096	0.263
150	0.75	-1.346	0.976	0.428	NaN	NaN	NaN	-1.245	0.912	0.605	NaN	NaN	NaN	-1.251	0.524	0.573	-1.276	0.429	0.575	-1.309	0.279	0.622	-1.318	0.098	0.546	-1.211	0.029	0.624	NaN	NaN	NaN	-1.257	0.897	0.235	NaN	NaN	NaN	-1.264	0.517	0.259	-1.291	0.428	0.252	NaN	NaN	NaN	-1.299	0.096	0.263
151	0.755	-1.346	0.976	0.428	NaN	NaN	NaN	-1.245	0.912	0.605	NaN	NaN	NaN	-1.251	0.524	0.573	-1.276	0.429	0.575	-1.309	0.279	0.622	-1.318	0.098	0.546	-1.211	0.029	0.624	NaN	NaN	NaN	-1.257	0.897	0.235	NaN	NaN	NaN	-1.264	0.517	0.259	-1.291	0.428	0.252	NaN	NaN	NaN	-1.3	0.096	0.263
152	0.76	-1.346	0.976	0.427	NaN	NaN	NaN	-1.245	0.912	0.605	NaN	NaN	NaN	-1.251	0.524	0.573	-1.276	0.429	0.575	-1.309	0.279	0.622	-1.318	0.098	0.546	-1.211	0.029	0.624	NaN	NaN	NaN	-1.256	0.897	0.235	NaN	NaN	NaN	-1.264	0.517	0.259	-1.291	0.428	0.252	NaN	NaN	NaN	-1.299	0.096	0.263
153	0.765	-1.346	0.977	0.427	NaN	NaN	NaN	-1.245	0.912	0.605	NaN	NaN	NaN	-1.251	0.524	0.573	-1.276	0.429	0.575	-1.309	0.279	0.622	-1.318	0.098	0.546	-1.211	0.029	0.624	NaN	NaN	NaN	-1.256	0.897	0.235	NaN	NaN	NaN	-1.264	0.517	0.259	-1.291	0.428	0.252	NaN	NaN	NaN	-1.299	0.096	0.263
154	0.77	-1.346	0.977	0.427	NaN	NaN	NaN	-1.245	0.912	0.605	NaN	NaN	NaN	-1.251	0.524	0.573	-1.276	0.429	0.575	-1.31	0.279	0.622	-1.318	0.098	0.546	-1.211	0.029	0.624	NaN	NaN	NaN	-1.256	0.897	0.235	NaN	NaN	NaN	-1.264	0.517	0.259	-1.292	0.427	0.252	NaN	NaN	NaN	-1.299	0.096	0.263
155	0.775	-1.346	0.977	0.427	NaN	NaN	NaN	-1.245	0.912	0.605	NaN	NaN	NaN	-1.251	0.524	0.573	-1.276	0.429	0.575	-1.31	0.28	0.622	-1.318	0.098	0.546	-1.211	0.029	0.624	NaN	NaN	NaN	-1.256	0.897	0.235	NaN	NaN	NaN	-1.264	0.517	0.259	-1.292	0.427	0.252	NaN	NaN	NaN	-1.299	0.096	0.263
156	0.78	-1.346	0.977	0.427	NaN	NaN	NaN	-1.245	0.912	0.605	NaN	NaN	NaN	-1.251	0.524	0.573	-1.276	0.429	0.574	-1.31	0.28	0.621	-1.318	0.098	0.546	-1.211	0.029	0.624	NaN	NaN	NaN	-1.256	0.897	0.235	NaN	NaN	NaN	-1.264	0.517	0.259	-1.291	0.428	0.252	NaN	NaN	NaN	-1.299	0.096	0.263
157	0.785	-1.346	0.977	0.427	NaN	NaN	NaN	-1.245	0.912	0.605	NaN	NaN	NaN	-1.251	0.524	0.572	-1.276	0.429	0.574	-1.31	0.28	0.621	-1.318	0.098	0.546	-1.211	0.029	0.624	NaN	NaN	NaN	-1.256	0.897	0.235	NaN	NaN	NaN	-1.264	0.517	0.259	-1.291	0.428	0.252	NaN	NaN	NaN	-1.299	0.096	0.263
158	0.79	-1.346	0.977	0.427	NaN	NaN	NaN	-1.245	0.912	0.605	NaN	NaN	NaN	-1.251	0.523	0.572	-1.276	0.429	0.574	-1.31	0.28	0.622	-1.318	0.098	0.546	-1.211	0.029	0.624	NaN	NaN	NaN	-1.256	0.897	0.235	NaN	NaN	NaN	-1.264	0.517	0.259	-1.291	0.428	0.252	NaN	NaN	NaN	-1.3	0.096	0.263
159	0.795	-1.346	0.977	0.427	NaN	NaN	NaN	-1.245	0.912	0.605	NaN	NaN	NaN	-1.251	0.523	0.572	-1.276	0.429	0.574	-1.31	0.28	0.621	-1.318	0.098	0.546	-1.211	0.029	0.624	NaN	NaN	NaN	-1.256	0.897	0.235	NaN	NaN	NaN	-1.264	0.517	0.259	-1.291	0.427	0.252	NaN	NaN	NaN	-1.299	0.096	0.263
160	0.8	-1.346	0.977	0.427	NaN	NaN	NaN	-1.245	0.912	0.605	NaN	NaN	NaN	-1.251	0.523	0.572	-1.276	0.429	0.574	-1.31	0.28	0.622	-1.318	0.098	0.546	-1.211	0.029	0.624	NaN	NaN	NaN	-1.256	0.897	0.235	NaN	NaN	NaN	-1.264	0.517	0.259	-1.291	0.428	0.252	NaN	NaN	NaN	-1.299	0.096	0.263
161	0.805	-1.346	0.977	0.427	NaN	NaN	NaN	-1.245	0.912	0.605	NaN	NaN	NaN	-1.251	0.523	0.572	-1.276	0.429	0.574	-1.31	0.28	0.621	-1.318	0.098	0.546	-1.211	0.029	0.624	NaN	NaN	NaN	-1.256	0.897	0.235	NaN	NaN	NaN	-1.264	0.517	0.259	-1.291	0.428	0.252	NaN	NaN	NaN	-1.299	0.096	0.263
162	0.81	-1.346	0.977	0.427	NaN	NaN	NaN	-1.245	0.912	0.605	NaN	NaN	NaN	-1.251	0.523	0.572	-1.276	0.429	0.574	-1.31	0.28	0.621	-1.318	0.098	0.546	-1.211	0.029	0.624	NaN	NaN	NaN	-1.256	0.897	0.235	NaN	NaN	NaN	-1.264	0.517	0.259	-1.292	0.427	0.252	NaN	NaN	NaN	-1.299	0.096	0.263
163	0.815	-1.346	0.977	0.427	NaN	NaN	NaN	-1.245	0.912	0.605	NaN	NaN	NaN	-1.251	0.523	0.572	-1.276	0.429	0.574	-1.31	0.28	0.621	-1.318	0.098	0.546	-1.211	0.029	0.624	NaN	NaN	NaN	-1.256	0.897	0.235	NaN	NaN	NaN	-1.264	0.517	0.259	-1.292	0.427	0.252	NaN	NaN	NaN	-1.299	0.096	0.263
164	0.82	-1.346	0.977	0.427	NaN	NaN	NaN	-1.245	0.912	0.605	NaN	NaN	NaN	-1.251	0.523	0.572	-1.276	0.429	0.574	-1.31	0.28	0.621	-1.318	0.098	0.546	-1.211	0.029	0.624	NaN	NaN	NaN	-1.256	0.897	0.235	NaN	NaN	NaN	-1.264	0.517	0.259	-1.292	0.427	0.252	NaN	NaN	NaN	-1.299	0.096	0.263
165	0.825	-1.346	0.977	0.427	NaN	NaN	NaN	-1.245	0.912	0.605	NaN	NaN	NaN	-1.251	0.523	0.572	-1.276	0.428	0.574	-1.31	0.28	0.621	-1.318	0.098	0.546	-1.211	0.029	0.624	NaN	NaN	NaN	-1.256	0.897	0.235	NaN	NaN	NaN	-1.264	0.517	0.259	-1.291	0.428	0.252	NaN	NaN	NaN	-1.299	0.096	0.263
166	0.83	-1.346	0.977	0.427	NaN	NaN	NaN	-1.245	0.912	0.605	NaN	NaN	NaN	-1.251	0.523	0.572	-1.276	0.429	0.574	-1.31	0.28	0.621	-1.318	0.098	0.546	-1.211	0.029	0.624	NaN	NaN	NaN	-1.256	0.897	0.235	NaN	NaN	NaN	-1.264	0.517	0.259	-1.292	0.427	0.252	NaN	NaN	NaN	-1.299	0.096	0.263
167	0.835	-1.346	0.977	0.427	NaN	NaN	NaN	-1.245	0.912	0.605	NaN	NaN	NaN	-1.251	0.523	0.572	-1.276	0.429	0.574	-1.31	0.28	0.621	-1.318	0.098	0.546	-1.211	0.029	0.624	NaN	NaN	NaN	-1.256	0.897	0.235	NaN	NaN	NaN	-1.265	0.517	0.259	-1.292	0.427	0.252	NaN	NaN	NaN	-1.299	0.096	0.263
168	0.84	-1.346	0.977	0.427	NaN	NaN	NaN	-1.245	0.912	0.605	NaN	NaN	NaN	-1.251	0.523	0.572	-1.276	0.429	0.574	-1.31	0.28	0.621	-1.318	0.098	0.546	-1.211	0.029	0.624	NaN	NaN	NaN	-1.256	0.897	0.235	NaN	NaN	NaN	-1.265	0.517	0.259	-1.291	0.428	0.252	NaN	NaN	NaN	-1.299	0.096	0.263
169	0.845	-1.346	0.977	0.427	NaN	NaN	NaN	-1.245	0.912	0.605	NaN	NaN	NaN	-1.251	0.523	0.572	-1.276	0.429	0.574	-1.31	0.28	0.621	-1.318	0.098	0.546	-1.211	0.029	0.624	NaN	NaN	NaN	-1.256	0.897	0.235	NaN	NaN	NaN	-1.265	0.517	0.259	-1.291	0.428	0.252	NaN	NaN	NaN	-1.299	0.096	0.263
170	0.85	-1.346	0.977	0.427	NaN	NaN	NaN	-1.245	0.912	0.605	NaN	NaN	NaN	-1.251	0.523	0.572	-1.276	0.429	0.574	-1.31	0.28	0.621	-1.318	0.098	0.546	-1.211	0.029	0.624	NaN	NaN	NaN	-1.256	0.897	0.235	NaN	NaN	NaN	-1.264	0.517	0.259	-1.292	0.427	0.252	NaN	NaN	NaN	-1.299	0.096	0.263
171	0.855	-1.346	0.977	0.427	NaN	NaN	NaN	-1.245	0.912	0.605	NaN	NaN	NaN	-1.251	0.523	0.572	-1.276	0.429	0.574	-1.31	0.28	0.621	-1.318	0.098	0.546	-1.211	0.029	0.624	NaN	NaN	NaN	-1.256	0.897	0.235	NaN	NaN	NaN	-1.265	0.517	0.259	-1.292	0.427	0.252	NaN	NaN	NaN	-1.299	0.096	0.263
172	0.86	-1.346	0.977	0.427	NaN	NaN	NaN	-1.245	0.912	0.605	NaN	NaN	NaN	-1.251	0.523	0.572	-1.277	0.429	0.574	-1.31	0.28	0.621	-1.318	0.098	0.546	-1.211	0.029	0.624	NaN	NaN	NaN	-1.256	0.897	0.235	NaN	NaN	NaN	-1.265	0.518	0.258	-1.292	0.427	0.252	NaN	NaN	NaN	-1.299	0.096	0.263
173	0.865	-1.346	0.977	0.427	NaN	NaN	NaN	-1.245	0.912	0.605	NaN	NaN	NaN	-1.251	0.524	0.572	-1.277	0.429	0.574	-1.31	0.28	0.621	-1.318	0.098	0.546	-1.211	0.029	0.624	NaN	NaN	NaN	-1.256	0.897	0.235	NaN	NaN	NaN	-1.265	0.518	0.258	-1.292	0.427	0.252	NaN	NaN	NaN	-1.3	0.096	0.263
174	0.87	-1.346	0.977	0.427	NaN	NaN	NaN	-1.245	0.912	0.605	NaN	NaN	NaN	-1.251	0.524	0.572	-1.277	0.429	0.574	-1.31	0.28	0.621	-1.318	0.098	0.546	-1.211	0.029	0.624	NaN	NaN	NaN	-1.256	0.897	0.235	NaN	NaN	NaN	-1.265	0.517	0.259	-1.292	0.427	0.252	NaN	NaN	NaN	-1.299	0.096	0.263
175	0.875	-1.346	0.977	0.427	NaN	NaN	NaN	-1.245	0.912	0.604	NaN	NaN	NaN	-1.251	0.524	0.572	-1.277	0.429	0.574	-1.31	0.28	0.621	-1.318	0.098	0.546	-1.211	0.029	0.624	NaN	NaN	NaN	-1.256	0.897	0.235	NaN	NaN	NaN	-1.265	0.517	0.259	-1.292	0.427	0.252	NaN	NaN	NaN	-1.299	0.096	0.263
176	0.88	-1.346	0.977	0.427	NaN	NaN	NaN	-1.245	0.912	0.604	NaN	NaN	NaN	-1.251	0.524	0.572	-1.277	0.429	0.573	-1.31	0.28	0.621	-1.318	0.098	0.546	-1.211	0.029	0.624	NaN	NaN	NaN	-1.256	0.897	0.235	NaN	NaN	NaN	-1.265	0.517	0.259	-1.292	0.427	0.252	NaN	NaN	NaN	-1.299	0.096	0.263
177	0.885	-1.346	0.977	0.427	NaN	NaN	NaN	-1.245	0.912	0.604	NaN	NaN	NaN	-1.252	0.524	0.572	-1.277	0.429	0.573	-1.31	0.28	0.621	-1.318	0.098	0.546	-1.211	0.029	0.624	NaN	NaN	NaN	-1.256	0.897	0.235	NaN	NaN	NaN	-1.265	0.517	0.259	-1.291	0.427	0.252	NaN	NaN	NaN	-1.299	0.096	0.263
178	0.89	-1.346	0.977	0.427	NaN	NaN	NaN	-1.245	0.912	0.604	NaN	NaN	NaN	-1.252	0.524	0.572	-1.277	0.429	0.573	-1.31	0.28	0.621	-1.318	0.098	0.546	-1.211	0.029	0.624	NaN	NaN	NaN	-1.256	0.897	0.235	NaN	NaN	NaN	-1.265	0.517	0.259	-1.292	0.427	0.252	NaN	NaN	NaN	-1.299	0.096	0.263
179	0.895	-1.346	0.977	0.427	NaN	NaN	NaN	-1.245	0.912	0.604	NaN	NaN	NaN	-1.252	0.524	0.572	-1.277	0.429	0.573	-1.31	0.28	0.621	-1.318	0.098	0.546	-1.211	0.029	0.624	NaN	NaN	NaN	-1.256	0.897	0.235	NaN	NaN	NaN	-1.265	0.517	0.259	-1.292	0.427	0.252	NaN	NaN	NaN	-1.299	0.096	0.263
180	0.9	-1.346	0.977	0.427	NaN	NaN	NaN	-1.245	0.912	0.604	NaN	NaN	NaN	-1.252	0.524	0.572	-1.277	0.429	0.573	-1.31	0.28	0.621	-1.318	0.098	0.546	-1.211	0.029	0.624	NaN	NaN	NaN	-1.256	0.897	0.235	NaN	NaN	NaN	-1.265	0.518	0.258	-1.291	0.428	0.252	NaN	NaN	NaN	-1.299	0.096	0.263
181	0.905	-1.346	0.977	0.427	NaN	NaN	NaN	-1.245	0.912	0.604	NaN	NaN	NaN	-1.252	0.524	0.572	-1.277	0.429	0.573	-1.31	0.28	0.621	-1.318	0.098	0.546	-1.211	0.029	0.624	NaN	NaN	NaN	-1.256	0.897	0.235	NaN	NaN	NaN	-1.265	0.517	0.259	-1.291	0.428	0.252	NaN	NaN	NaN	-1.299	0.096	0.263
182	0.91	-1.346	0.977	0.427	NaN	NaN	NaN	-1.245	0.912	0.604	NaN	NaN	NaN	-1.252	0.524	0.572	-1.277	0.429	0.573	-1.31	0.28	0.621	-1.318	0.098	0.546	-1.211	0.029	0.624	NaN	NaN	NaN	-1.257	0.897	0.235	NaN	NaN	NaN	-1.265	0.518	0.258	-1.292	0.427	0.252	NaN	NaN	NaN	-1.299	0.096	0.263
183	0.915	-1.346	0.977	0.427	NaN	NaN	NaN	-1.245	0.912	0.604	NaN	NaN	NaN	-1.252	0.524	0.572	-1.277	0.429	0.573	-1.31	0.28	0.621	-1.318	0.098	0.546	-1.211	0.029	0.624	NaN	NaN	NaN	-1.257	0.897	0.235	NaN	NaN	NaN	-1.265	0.518	0.258	-1.292	0.427	0.252	NaN	NaN	NaN	-1.299	0.096	0.263
184	0.92	-1.346	0.977	0.427	NaN	NaN	NaN	-1.245	0.912	0.604	NaN	NaN	NaN	-1.251	0.524	0.572	-1.276	0.429	0.573	-1.31	0.28	0.621	-1.318	0.098	0.546	-1.211	0.029	0.624	NaN	NaN	NaN	-1.257	0.897	0.235	NaN	NaN	NaN	-1.265	0.518	0.258	-1.292	0.427	0.252	NaN	NaN	NaN	-1.299	0.096	0.263
185	0.925	-1.346	0.978	0.427	NaN	NaN	NaN	-1.245	0.912	0.604	NaN	NaN	NaN	-1.251	0.524	0.572	-1.276	0.429	0.573	-1.31	0.28	0.621	-1.318	0.098	0.546	-1.211	0.029	0.624	NaN	NaN	NaN	-1.257	0.897	0.235	NaN	NaN	NaN	-1.265	0.518	0.258	-1.292	0.427	0.252	NaN	NaN	NaN	-1.3	0.096	0.263
186	0.93	-1.346	0.978	0.427	NaN	NaN	NaN	-1.245	0.912	0.604	NaN	NaN	NaN	-1.251	0.524	0.572	-1.276	0.429	0.573	-1.31	0.28	0.621	-1.318	0.098	0.546	-1.211	0.029	0.624	NaN	NaN	NaN	-1.257	0.897	0.235	NaN	NaN	NaN	-1.265	0.518	0.258	-1.292	0.427	0.252	NaN	NaN	NaN	-1.3	0.096	0.263
187	0.935	-1.346	0.978	0.427	NaN	NaN	NaN	-1.244	0.912	0.604	NaN	NaN	NaN	-1.251	0.524	0.572	-1.276	0.429	0.573	-1.31	0.28	0.621	-1.318	0.098	0.546	-1.211	0.029	0.624	NaN	NaN	NaN	-1.257	0.897	0.235	NaN	NaN	NaN	-1.265	0.518	0.258	-1.292	0.427	0.252	NaN	NaN	NaN	-1.299	0.096	0.263
188	0.94	-1.346	0.978	0.427	NaN	NaN	NaN	-1.244	0.912	0.604	NaN	NaN	NaN	-1.251	0.524	0.572	-1.276	0.429	0.573	-1.31	0.28	0.621	-1.318	0.098	0.546	-1.211	0.029	0.624	NaN	NaN	NaN	-1.257	0.897	0.235	NaN	NaN	NaN	-1.265	0.517	0.258	-1.292	0.427	0.252	NaN	NaN	NaN	-1.3	0.096	0.263
189	0.945	-1.346	0.978	0.427	NaN	NaN	NaN	-1.244	0.912	0.604	NaN	NaN	NaN	-1.251	0.524	0.572	-1.276	0.429	0.573	-1.31	0.28	0.621	-1.318	0.098	0.546	-1.211	0.029	0.624	NaN	NaN	NaN	-1.257	0.897	0.235	NaN	NaN	NaN	-1.265	0.518	0.258	-1.292	0.427	0.252	NaN	NaN	NaN	-1.3	0.096	0.263
190	0.95	-1.346	0.978	0.427	NaN	NaN	NaN	-1.244	0.912	0.604	NaN	NaN	NaN	-1.251	0.524	0.572	-1.276	0.429	0.573	-1.31	0.28	0.621	-1.318	0.098	0.546	-1.211	0.029	0.624	NaN	NaN	NaN	-1.257	0.897	0.235	NaN	NaN	NaN	-1.265	0.518	0.258	-1.292	0.427	0.252	NaN	NaN	NaN	-1.3	0.096	0.263
191	0.955	-1.346	0.978	0.427	NaN	NaN	NaN	-1.244	0.912	0.604	NaN	NaN	NaN	-1.251	0.524	0.572	-1.276	0.429	0.573	-1.31	0.28	0.621	-1.318	0.098	0.546	-1.211	0.029	0.624	NaN	NaN	NaN	-1.257	0.897	0.235	NaN	NaN	NaN	-1.265	0.518	0.258	-1.292	0.427	0.252	NaN	NaN	NaN	-1.3	0.096	0.263
192	0.96	-1.346	0.978	0.427	NaN	NaN	NaN	-1.244	0.912	0.604	NaN	NaN	NaN	-1.251	0.524	0.572	-1.276	0.429	0.573	-1.31	0.28	0.621	-1.318	0.098	0.546	-1.211	0.029	0.624	NaN	NaN	NaN	-1.257	0.897	0.235	NaN	NaN	NaN	-1.265	0.518	0.258	-1.292	0.427	0.252	NaN	NaN	NaN	-1.3	0.096	0.263
193	0.965	-1.346	0.978	0.427	NaN	NaN	NaN	-1.244	0.912	0.604	NaN	NaN	NaN	-1.251	0.523	0.572	-1.276	0.429	0.573	-1.31	0.28	0.621	-1.318	0.098	0.546	-1.211	0.029	0.624	NaN	NaN	NaN	-1.257	0.897	0.235	NaN	NaN	NaN	-1.265	0.518	0.258	-1.292	0.427	0.252	NaN	NaN	NaN	-1.3	0.096	0.263
194	0.97	-1.346	0.978	0.427	NaN	NaN	NaN	-1.244	0.912	0.604	NaN	NaN	NaN	-1.251	0.523	0.572	-1.276	0.429	0.573	-1.31	0.28	0.621	-1.318	0.098	0.546	-1.211	0.029	0.624	NaN	NaN	NaN	-1.257	0.897	0.235	NaN	NaN	NaN	-1.265	0.518	0.258	-1.292	0.427	0.252	NaN	NaN	NaN	-1.3	0.096	0.263
195	0.975	-1.346	0.978	0.427	NaN	NaN	NaN	-1.244	0.912	0.604	NaN	NaN	NaN	-1.251	0.523	0.572	-1.276	0.429	0.573	-1.31	0.28	0.62	-1.318	0.098	0.546	-1.211	0.029	0.624	NaN	NaN	NaN	-1.257	0.897	0.235	NaN	NaN	NaN	-1.265	0.518	0.258	-1.292	0.427	0.252	NaN	NaN	NaN	-1.3	0.096	0.263
196	0.98	-1.346	0.978	0.427	NaN	NaN	NaN	-1.244	0.912	0.604	NaN	NaN	NaN	-1.251	0.523	0.572	-1.276	0.429	0.573	-1.31	0.28	0.62	-1.318	0.098	0.546	-1.211	0.029	0.624	NaN	NaN	NaN	-1.257	0.897	0.235	NaN	NaN	NaN	-1.265	0.518	0.258	-1.292	0.427	0.252	NaN	NaN	NaN	-1.3	0.096	0.263
197	0.985	-1.346	0.978	0.427	NaN	NaN	NaN	-1.244	0.912	0.604	NaN	NaN	NaN	-1.251	0.523	0.572	-1.276	0.429	0.573	-1.31	0.28	0.62	-1.318	0.098	0.546	-1.211	0.029	0.624	NaN	NaN	NaN	-1.257	0.897	0.235	NaN	NaN	NaN	-1.265	0.518	0.258	-1.292	0.427	0.252	NaN	NaN	NaN	-1.3	0.096	0.263
198	0.99	-1.346	0.978	0.427	NaN	NaN	NaN	-1.244	0.912	0.604	NaN	NaN	NaN	-1.251	0.523	0.572	-1.276	0.429	0.573	-1.31	0.28	0.62	-1.318	0.098	0.546	-1.211	0.029	0.624	NaN	NaN	NaN	-1.257	0.897	0.235	NaN	NaN	NaN	-1.265	0.518	0.258	-1.292	0.427	0.252	NaN	NaN	NaN	-1.3	0.096	0.263
199	0.995	-1.346	0.978	0.427	NaN	NaN	NaN	-1.244	0.912	0.604	NaN	NaN	NaN	-1.25	0.523	0.572	-1.276	0.429	0.573	-1.31	0.28	0.62	-1.318	0.098	0.546	-1.211	0.029	0.624	NaN	NaN	NaN	-1.257	0.897	0.235	NaN	NaN	NaN	-1.265	0.518	0.258	-1.292	0.427	0.252	NaN	NaN	NaN	-1.3	0.096	0.263
200	1	-1.346	0.978	0.427	NaN	NaN	NaN	-1.244	0.912	0.604	NaN	NaN	NaN	-1.25	0.523	0.571	-1.275	0.429	0.573	-1.31	0.28	0.62	-1.318	0.098	0.546	-1.211	0.029	0.624	NaN	NaN	NaN	-1.257	0.897	0.235	NaN	NaN	NaN	-1.265	0.518	0.258	-1.292	0.427	0.252	NaN	NaN	NaN	-1.3	0.096	0.263
201	1.005	-1.346	0.978	0.427	NaN	NaN	NaN	-1.243	0.912	0.604	NaN	NaN	NaN	-1.25	0.523	0.571	-1.275	0.429	0.573	-1.31	0.28	0.62	-1.318	0.098	0.546	-1.211	0.029	0.624	NaN	NaN	NaN	-1.257	0.897	0.235	NaN	NaN	NaN	-1.265	0.518	0.257	-1.292	0.427	0.252	NaN	NaN	NaN	-1.3	0.096	0.263
202	1.01	-1.346	0.978	0.427	NaN	NaN	NaN	-1.243	0.912	0.604	NaN	NaN	NaN	-1.249	0.522	0.571	-1.275	0.429	0.573	-1.31	0.28	0.62	-1.318	0.098	0.546	-1.211	0.029	0.624	NaN	NaN	NaN	-1.257	0.897	0.235	NaN	NaN	NaN	-1.265	0.518	0.257	-1.292	0.427	0.252	NaN	NaN	NaN	-1.3	0.096	0.263
203	1.015	-1.346	0.978	0.427	NaN	NaN	NaN	-1.243	0.912	0.604	NaN	NaN	NaN	-1.247	0.519	0.57	-1.275	0.428	0.573	-1.31	0.28	0.62	-1.318	0.098	0.546	-1.211	0.029	0.624	NaN	NaN	NaN	-1.257	0.897	0.235	NaN	NaN	NaN	-1.265	0.518	0.257	-1.292	0.427	0.252	NaN	NaN	NaN	-1.3	0.096	0.263
204	1.02	-1.346	0.978	0.427	NaN	NaN	NaN	-1.243	0.912	0.604	NaN	NaN	NaN	-1.246	0.519	0.569	-1.274	0.428	0.573	-1.31	0.28	0.62	-1.318	0.098	0.546	-1.211	0.029	0.624	NaN	NaN	NaN	-1.257	0.897	0.235	NaN	NaN	NaN	-1.265	0.518	0.257	-1.292	0.427	0.252	NaN	NaN	NaN	-1.3	0.096	0.263
205	1.025	-1.346	0.978	0.427	NaN	NaN	NaN	-1.243	0.912	0.604	NaN	NaN	NaN	-1.246	0.519	0.569	-1.274	0.428	0.573	-1.31	0.28	0.62	-1.318	0.098	0.546	-1.211	0.029	0.624	NaN	NaN	NaN	-1.257	0.897	0.235	NaN	NaN	NaN	-1.265	0.518	0.257	-1.292	0.427	0.252	NaN	NaN	NaN	-1.3	0.096	0.263
206	1.03	-1.346	0.978	0.427	NaN	NaN	NaN	-1.243	0.912	0.604	NaN	NaN	NaN	-1.245	0.519	0.569	-1.274	0.428	0.573	-1.309	0.28	0.62	-1.318	0.098	0.546	-1.211	0.029	0.624	NaN	NaN	NaN	-1.257	0.897	0.235	NaN	NaN	NaN	-1.266	0.518	0.257	-1.292	0.426	0.252	NaN	NaN	NaN	-1.3	0.096	0.263
207	1.035	-1.346	0.978	0.427	NaN	NaN	NaN	-1.243	0.912	0.604	NaN	NaN	NaN	-1.245	0.518	0.57	-1.274	0.428	0.573	-1.309	0.28	0.62	-1.318	0.098	0.546	-1.211	0.029	0.624	NaN	NaN	NaN	-1.257	0.897	0.235	NaN	NaN	NaN	-1.266	0.518	0.257	-1.292	0.426	0.252	NaN	NaN	NaN	-1.3	0.096	0.263
208	1.04	-1.346	0.978	0.427	NaN	NaN	NaN	-1.243	0.912	0.604	NaN	NaN	NaN	-1.245	0.518	0.57	-1.273	0.429	0.573	-1.309	0.28	0.62	-1.318	0.098	0.546	-1.211	0.029	0.624	NaN	NaN	NaN	-1.257	0.897	0.235	NaN	NaN	NaN	-1.266	0.518	0.257	-1.292	0.426	0.252	NaN	NaN	NaN	-1.3	0.096	0.263
209	1.045	-1.346	0.978	0.427	NaN	NaN	NaN	-1.243	0.912	0.604	NaN	NaN	NaN	-1.244	0.518	0.57	-1.272	0.427	0.573	-1.308	0.279	0.62	-1.319	0.098	0.546	-1.211	0.029	0.624	NaN	NaN	NaN	-1.256	0.897	0.235	NaN	NaN	NaN	-1.265	0.518	0.258	-1.292	0.426	0.252	NaN	NaN	NaN	-1.3	0.096	0.263
210	1.05	-1.346	0.978	0.427	NaN	NaN	NaN	-1.243	0.912	0.604	NaN	NaN	NaN	-1.244	0.518	0.57	-1.27	0.425	0.572	-1.308	0.279	0.621	-1.319	0.098	0.546	-1.211	0.029	0.624	NaN	NaN	NaN	-1.256	0.897	0.235	NaN	NaN	NaN	-1.266	0.518	0.257	-1.292	0.426	0.252	NaN	NaN	NaN	-1.3	0.096	0.263
211	1.055	-1.346	0.978	0.427	NaN	NaN	NaN	-1.243	0.912	0.604	NaN	NaN	NaN	-1.243	0.518	0.57	-1.269	0.425	0.573	-1.307	0.279	0.621	-1.319	0.098	0.545	-1.211	0.029	0.624	NaN	NaN	NaN	-1.256	0.897	0.235	NaN	NaN	NaN	-1.266	0.518	0.257	-1.292	0.426	0.252	NaN	NaN	NaN	-1.3	0.096	0.263
212	1.06	-1.346	0.978	0.428	NaN	NaN	NaN	-1.243	0.912	0.605	NaN	NaN	NaN	-1.242	0.518	0.57	-1.27	0.427	0.573	-1.307	0.279	0.621	-1.319	0.098	0.545	-1.211	0.029	0.623	NaN	NaN	NaN	-1.256	0.897	0.235	NaN	NaN	NaN	-1.266	0.518	0.257	-1.291	0.425	0.252	NaN	NaN	NaN	-1.3	0.096	0.263
213	1.065	-1.346	0.979	0.428	NaN	NaN	NaN	-1.243	0.912	0.605	NaN	NaN	NaN	-1.242	0.518	0.57	-1.27	0.428	0.574	-1.306	0.279	0.621	-1.319	0.098	0.545	-1.211	0.029	0.623	NaN	NaN	NaN	-1.256	0.897	0.235	NaN	NaN	NaN	-1.266	0.518	0.257	-1.291	0.424	0.252	NaN	NaN	NaN	-1.3	0.096	0.263
214	1.07	-1.346	0.979	0.428	NaN	NaN	NaN	-1.243	0.912	0.605	NaN	NaN	NaN	-1.241	0.518	0.57	-1.27	0.428	0.574	-1.306	0.279	0.621	-1.319	0.098	0.545	-1.211	0.029	0.623	NaN	NaN	NaN	-1.256	0.897	0.235	NaN	NaN	NaN	-1.266	0.518	0.257	-1.291	0.424	0.252	NaN	NaN	NaN	-1.3	0.096	0.263
215	1.075	-1.346	0.979	0.428	NaN	NaN	NaN	-1.243	0.912	0.605	NaN	NaN	NaN	-1.241	0.518	0.57	-1.269	0.428	0.574	-1.306	0.279	0.621	-1.319	0.098	0.545	-1.211	0.029	0.623	NaN	NaN	NaN	-1.256	0.897	0.235	NaN	NaN	NaN	-1.266	0.518	0.257	-1.291	0.424	0.252	NaN	NaN	NaN	-1.3	0.096	0.263
216	1.08	-1.345	0.979	0.428	NaN	NaN	NaN	-1.243	0.913	0.605	NaN	NaN	NaN	-1.24	0.518	0.57	-1.268	0.428	0.574	-1.305	0.279	0.621	-1.319	0.098	0.545	-1.211	0.029	0.623	NaN	NaN	NaN	-1.256	0.897	0.235	NaN	NaN	NaN	-1.266	0.518	0.257	-1.291	0.424	0.252	NaN	NaN	NaN	-1.3	0.096	0.263
217	1.085	-1.345	0.979	0.428	NaN	NaN	NaN	-1.243	0.912	0.605	NaN	NaN	NaN	-1.24	0.518	0.57	-1.267	0.428	0.574	-1.304	0.279	0.62	-1.318	0.098	0.545	-1.211	0.029	0.623	NaN	NaN	NaN	-1.256	0.897	0.235	NaN	NaN	NaN	-1.265	0.518	0.257	-1.29	0.424	0.252	NaN	NaN	NaN	-1.3	0.096	0.263
218	1.09	-1.345	0.979	0.428	NaN	NaN	NaN	-1.243	0.912	0.605	NaN	NaN	NaN	-1.239	0.519	0.57	-1.266	0.428	0.574	-1.303	0.278	0.62	-1.318	0.098	0.545	-1.211	0.029	0.623	NaN	NaN	NaN	-1.256	0.897	0.235	NaN	NaN	NaN	-1.265	0.518	0.257	-1.29	0.424	0.252	NaN	NaN	NaN	-1.3	0.096	0.263
219	1.095	-1.345	0.979	0.428	NaN	NaN	NaN	-1.243	0.912	0.605	NaN	NaN	NaN	-1.238	0.519	0.57	-1.266	0.428	0.574	-1.303	0.278	0.62	-1.318	0.098	0.545	-1.211	0.029	0.623	NaN	NaN	NaN	-1.256	0.897	0.235	NaN	NaN	NaN	-1.266	0.518	0.256	-1.29	0.424	0.252	-1.36	0.267	0.206	-1.3	0.096	0.263
220	1.1	-1.345	0.979	0.428	NaN	NaN	NaN	-1.243	0.912	0.606	NaN	NaN	NaN	-1.238	0.519	0.57	-1.265	0.428	0.574	-1.302	0.278	0.62	-1.318	0.098	0.545	-1.211	0.029	0.623	NaN	NaN	NaN	-1.256	0.897	0.235	NaN	NaN	NaN	-1.266	0.518	0.256	-1.29	0.424	0.252	-1.347	0.273	0.202	-1.3	0.096	0.263
221	1.105	-1.345	0.979	0.428	NaN	NaN	NaN	-1.242	0.912	0.606	NaN	NaN	NaN	-1.237	0.519	0.57	-1.263	0.427	0.574	-1.301	0.278	0.62	-1.318	0.098	0.545	-1.211	0.029	0.623	NaN	NaN	NaN	-1.256	0.897	0.235	NaN	NaN	NaN	-1.265	0.518	0.256	NaN	NaN	NaN	-1.318	0.286	0.194	-1.3	0.096	0.263
222	1.11	-1.345	0.979	0.428	NaN	NaN	NaN	-1.242	0.913	0.606	NaN	NaN	NaN	-1.237	0.519	0.57	-1.262	0.427	0.573	-1.301	0.278	0.62	-1.318	0.098	0.545	-1.211	0.03	0.623	NaN	NaN	NaN	-1.256	0.897	0.235	NaN	NaN	NaN	-1.265	0.518	0.256	NaN	NaN	NaN	-1.31	0.289	0.192	-1.3	0.096	0.263
223	1.115	-1.345	0.979	0.429	NaN	NaN	NaN	-1.242	0.913	0.607	NaN	NaN	NaN	-1.236	0.519	0.57	-1.261	0.427	0.573	-1.3	0.278	0.62	-1.318	0.099	0.545	-1.211	0.03	0.623	NaN	NaN	NaN	-1.256	0.897	0.235	NaN	NaN	NaN	-1.265	0.518	0.256	NaN	NaN	NaN	-1.308	0.29	0.192	-1.3	0.096	0.263
224	1.12	-1.345	0.979	0.429	NaN	NaN	NaN	-1.242	0.913	0.607	NaN	NaN	NaN	-1.234	0.518	0.569	-1.261	0.426	0.573	-1.3	0.278	0.62	-1.318	0.099	0.545	-1.211	0.03	0.623	NaN	NaN	NaN	-1.256	0.897	0.235	NaN	NaN	NaN	-1.265	0.518	0.256	NaN	NaN	NaN	-1.308	0.29	0.192	-1.3	0.096	0.263
225	1.125	-1.345	0.979	0.429	NaN	NaN	NaN	-1.242	0.913	0.607	NaN	NaN	NaN	-1.232	0.518	0.567	-1.26	0.426	0.573	-1.299	0.279	0.62	-1.318	0.099	0.545	-1.211	0.03	0.623	NaN	NaN	NaN	-1.256	0.897	0.235	NaN	NaN	NaN	-1.265	0.518	0.256	NaN	NaN	NaN	-1.308	0.29	0.192	-1.3	0.096	0.263
226	1.13	-1.345	0.979	0.429	NaN	NaN	NaN	-1.242	0.913	0.607	NaN	NaN	NaN	-1.231	0.518	0.566	-1.259	0.426	0.573	-1.299	0.279	0.62	-1.318	0.099	0.545	-1.211	0.03	0.623	NaN	NaN	NaN	-1.256	0.897	0.236	NaN	NaN	NaN	-1.265	0.518	0.256	NaN	NaN	NaN	-1.308	0.29	0.192	-1.3	0.096	0.263
227	1.135	-1.345	0.979	0.429	NaN	NaN	NaN	-1.242	0.913	0.607	NaN	NaN	NaN	-1.23	0.518	0.566	-1.258	0.426	0.574	-1.298	0.279	0.62	-1.318	0.099	0.545	-1.211	0.03	0.623	NaN	NaN	NaN	-1.256	0.897	0.236	NaN	NaN	NaN	-1.265	0.518	0.256	NaN	NaN	NaN	-1.308	0.29	0.192	-1.3	0.096	0.263
228	1.14	-1.345	0.979	0.429	NaN	NaN	NaN	-1.242	0.913	0.607	NaN	NaN	NaN	-1.23	0.518	0.566	-1.258	0.426	0.574	-1.298	0.279	0.62	-1.318	0.099	0.545	-1.211	0.03	0.623	NaN	NaN	NaN	-1.256	0.897	0.236	NaN	NaN	NaN	-1.265	0.518	0.257	NaN	NaN	NaN	-1.308	0.29	0.192	-1.3	0.096	0.263
229	1.145	-1.344	0.979	0.429	NaN	NaN	NaN	-1.242	0.913	0.607	NaN	NaN	NaN	-1.229	0.518	0.566	-1.257	0.426	0.574	-1.298	0.279	0.62	-1.318	0.099	0.545	-1.211	0.03	0.623	NaN	NaN	NaN	-1.256	0.897	0.236	NaN	NaN	NaN	-1.264	0.517	0.258	NaN	NaN	NaN	-1.308	0.29	0.192	-1.3	0.096	0.263
230	1.15	-1.344	0.979	0.429	NaN	NaN	NaN	-1.241	0.913	0.607	NaN	NaN	NaN	-1.229	0.518	0.567	-1.257	0.426	0.574	-1.297	0.279	0.62	-1.318	0.099	0.545	-1.211	0.03	0.624	NaN	NaN	NaN	-1.255	0.897	0.237	NaN	NaN	NaN	-1.264	0.517	0.258	NaN	NaN	NaN	-1.309	0.292	0.192	-1.3	0.096	0.263
231	1.155	-1.344	0.979	0.43	NaN	NaN	NaN	-1.241	0.913	0.608	NaN	NaN	NaN	-1.228	0.518	0.567	-1.256	0.426	0.574	-1.297	0.279	0.62	-1.318	0.099	0.545	-1.213	0.032	0.624	NaN	NaN	NaN	-1.255	0.896	0.237	NaN	NaN	NaN	-1.264	0.517	0.258	-1.29	0.425	0.252	-1.313	0.297	0.192	-1.3	0.096	0.263
232	1.16	-1.344	0.979	0.43	NaN	NaN	NaN	-1.241	0.913	0.608	NaN	NaN	NaN	-1.227	0.518	0.567	-1.255	0.425	0.574	-1.297	0.279	0.62	-1.318	0.099	0.545	-1.212	0.032	0.624	NaN	NaN	NaN	-1.255	0.896	0.237	NaN	NaN	NaN	-1.264	0.517	0.258	-1.29	0.425	0.252	-1.314	0.298	0.192	-1.3	0.096	0.263
233	1.165	-1.344	0.979	0.43	NaN	NaN	NaN	-1.24	0.913	0.608	NaN	NaN	NaN	-1.227	0.518	0.567	-1.255	0.425	0.574	-1.296	0.279	0.62	-1.318	0.099	0.545	-1.211	0.03	0.623	NaN	NaN	NaN	-1.255	0.896	0.237	NaN	NaN	NaN	-1.264	0.517	0.258	-1.29	0.425	0.252	-1.315	0.298	0.192	-1.3	0.096	0.263
234	1.17	-1.343	0.979	0.43	NaN	NaN	NaN	-1.24	0.913	0.608	NaN	NaN	NaN	-1.227	0.518	0.568	-1.254	0.426	0.574	-1.296	0.279	0.62	-1.318	0.099	0.545	-1.212	0.031	0.623	NaN	NaN	NaN	-1.255	0.896	0.237	NaN	NaN	NaN	-1.264	0.517	0.258	-1.29	0.424	0.252	-1.315	0.298	0.192	-1.3	0.096	0.263
235	1.175	-1.343	0.979	0.43	NaN	NaN	NaN	-1.24	0.913	0.609	NaN	NaN	NaN	-1.228	0.518	0.57	-1.254	0.426	0.574	-1.295	0.278	0.62	-1.318	0.099	0.545	-1.213	0.033	0.624	NaN	NaN	NaN	-1.255	0.896	0.238	NaN	NaN	NaN	-1.264	0.517	0.259	-1.291	0.424	0.252	-1.315	0.298	0.192	-1.3	0.096	0.263
236	1.18	-1.343	0.979	0.431	NaN	NaN	NaN	-1.24	0.913	0.609	NaN	NaN	NaN	-1.228	0.518	0.57	-1.253	0.426	0.574	-1.294	0.278	0.62	-1.318	0.099	0.545	-1.213	0.033	0.624	NaN	NaN	NaN	-1.255	0.897	0.238	NaN	NaN	NaN	-1.263	0.516	0.259	-1.291	0.424	0.252	-1.315	0.298	0.192	-1.3	0.096	0.263
237	1.185	-1.343	0.979	0.431	NaN	NaN	NaN	-1.24	0.913	0.609	NaN	NaN	NaN	-1.228	0.518	0.57	-1.253	0.426	0.574	-1.294	0.278	0.62	-1.318	0.099	0.545	-1.213	0.033	0.624	NaN	NaN	NaN	-1.255	0.897	0.238	NaN	NaN	NaN	-1.263	0.515	0.26	-1.291	0.426	0.252	-1.316	0.298	0.192	-1.3	0.096	0.263
238	1.19	-1.342	0.979	0.431	NaN	NaN	NaN	-1.24	0.913	0.609	NaN	NaN	NaN	-1.227	0.518	0.571	-1.253	0.425	0.574	-1.293	0.278	0.62	-1.318	0.099	0.545	-1.213	0.033	0.624	NaN	NaN	NaN	-1.255	0.897	0.238	NaN	NaN	NaN	-1.263	0.515	0.26	-1.292	0.427	0.251	-1.316	0.298	0.193	-1.3	0.096	0.263
239	1.195	-1.342	0.979	0.431	NaN	NaN	NaN	-1.239	0.913	0.61	NaN	NaN	NaN	-1.227	0.518	0.571	-1.252	0.425	0.574	-1.293	0.277	0.62	-1.318	0.099	0.545	-1.213	0.033	0.624	NaN	NaN	NaN	-1.255	0.897	0.238	NaN	NaN	NaN	-1.264	0.515	0.26	-1.292	0.425	0.252	-1.316	0.298	0.193	-1.3	0.096	0.263
240	1.2	-1.342	0.979	0.432	NaN	NaN	NaN	-1.239	0.913	0.61	NaN	NaN	NaN	-1.226	0.518	0.571	-1.252	0.425	0.574	-1.292	0.277	0.62	-1.318	0.099	0.545	-1.213	0.033	0.624	NaN	NaN	NaN	-1.254	0.897	0.238	NaN	NaN	NaN	-1.264	0.515	0.26	-1.293	0.426	0.252	-1.316	0.298	0.193	-1.3	0.096	0.263
241	1.205	-1.342	0.979	0.432	NaN	NaN	NaN	-1.238	0.913	0.61	NaN	NaN	NaN	-1.226	0.518	0.571	-1.251	0.425	0.574	-1.292	0.277	0.62	-1.318	0.099	0.545	-1.213	0.033	0.624	NaN	NaN	NaN	-1.254	0.896	0.239	NaN	NaN	NaN	-1.264	0.515	0.26	-1.294	0.426	0.252	-1.315	0.298	0.193	-1.3	0.096	0.263
242	1.21	-1.341	0.979	0.432	NaN	NaN	NaN	-1.238	0.913	0.611	NaN	NaN	NaN	-1.226	0.518	0.571	-1.251	0.425	0.574	-1.291	0.276	0.62	-1.318	0.099	0.545	-1.213	0.033	0.624	NaN	NaN	NaN	-1.254	0.896	0.239	NaN	NaN	NaN	-1.264	0.515	0.261	-1.293	0.426	0.253	-1.315	0.298	0.193	-1.3	0.096	0.263
243	1.215	-1.341	0.979	0.433	NaN	NaN	NaN	-1.237	0.913	0.611	NaN	NaN	NaN	-1.225	0.518	0.571	-1.25	0.425	0.575	-1.291	0.276	0.62	-1.318	0.099	0.545	-1.213	0.033	0.624	NaN	NaN	NaN	-1.254	0.896	0.24	NaN	NaN	NaN	-1.264	0.515	0.261	-1.292	0.426	0.253	-1.315	0.298	0.193	-1.3	0.096	0.263
244	1.22	-1.341	0.979	0.433	NaN	NaN	NaN	-1.237	0.912	0.611	NaN	NaN	NaN	-1.225	0.517	0.571	-1.25	0.425	0.575	-1.29	0.276	0.62	-1.318	0.099	0.545	-1.213	0.033	0.624	NaN	NaN	NaN	-1.253	0.896	0.24	NaN	NaN	NaN	-1.264	0.515	0.261	-1.292	0.426	0.253	-1.313	0.297	0.193	-1.3	0.096	0.263
245	1.225	-1.341	0.979	0.433	NaN	NaN	NaN	-1.236	0.912	0.611	NaN	NaN	NaN	-1.225	0.517	0.571	-1.25	0.425	0.575	-1.29	0.277	0.62	-1.318	0.099	0.545	-1.213	0.033	0.624	NaN	NaN	NaN	-1.253	0.896	0.24	NaN	NaN	NaN	-1.264	0.515	0.261	-1.293	0.426	0.253	-1.308	0.293	0.193	-1.3	0.096	0.263
246	1.23	-1.34	0.979	0.434	NaN	NaN	NaN	-1.236	0.912	0.612	NaN	NaN	NaN	-1.224	0.517	0.571	-1.249	0.425	0.575	-1.29	0.277	0.62	-1.318	0.099	0.545	-1.213	0.033	0.624	NaN	NaN	NaN	-1.253	0.896	0.24	NaN	NaN	NaN	-1.264	0.515	0.261	-1.294	0.426	0.253	-1.307	0.292	0.193	-1.3	0.096	0.263
247	1.235	-1.34	0.979	0.434	NaN	NaN	NaN	-1.236	0.912	0.612	NaN	NaN	NaN	-1.223	0.517	0.572	-1.248	0.424	0.575	-1.29	0.277	0.62	-1.318	0.099	0.545	-1.213	0.033	0.624	NaN	NaN	NaN	-1.253	0.896	0.241	NaN	NaN	NaN	-1.264	0.515	0.261	-1.294	0.425	0.254	-1.306	0.292	0.193	-1.3	0.096	0.263
248	1.24	-1.339	0.979	0.435	NaN	NaN	NaN	-1.235	0.912	0.613	NaN	NaN	NaN	-1.223	0.517	0.572	-1.248	0.424	0.575	-1.289	0.277	0.62	-1.318	0.099	0.545	-1.213	0.033	0.624	NaN	NaN	NaN	-1.253	0.896	0.241	NaN	NaN	NaN	-1.264	0.516	0.261	-1.294	0.425	0.254	-1.306	0.292	0.193	-1.3	0.096	0.263
249	1.245	-1.339	0.979	0.435	NaN	NaN	NaN	-1.235	0.913	0.613	NaN	NaN	NaN	-1.222	0.517	0.572	-1.248	0.424	0.575	-1.289	0.277	0.62	-1.318	0.099	0.545	-1.213	0.033	0.624	NaN	NaN	NaN	-1.252	0.896	0.241	NaN	NaN	NaN	-1.265	0.517	0.261	-1.294	0.426	0.254	-1.306	0.292	0.193	-1.3	0.096	0.263
250	1.25	-1.339	0.979	0.435	NaN	NaN	NaN	-1.234	0.913	0.614	NaN	NaN	NaN	-1.222	0.517	0.572	-1.247	0.424	0.576	-1.289	0.277	0.62	-1.318	0.099	0.545	-1.213	0.033	0.624	NaN	NaN	NaN	-1.252	0.896	0.242	NaN	NaN	NaN	-1.265	0.517	0.261	-1.294	0.426	0.254	NaN	NaN	NaN	-1.3	0.096	0.263
251	1.255	-1.338	0.979	0.436	NaN	NaN	NaN	-1.234	0.913	0.614	NaN	NaN	NaN	-1.222	0.517	0.572	-1.247	0.424	0.576	-1.289	0.277	0.62	-1.318	0.099	0.545	-1.213	0.033	0.624	NaN	NaN	NaN	-1.252	0.896	0.242	NaN	NaN	NaN	-1.265	0.517	0.261	-1.293	0.426	0.254	-1.31	0.293	0.193	-1.3	0.096	0.263
252	1.26	-1.338	0.979	0.437	NaN	NaN	NaN	-1.233	0.912	0.614	NaN	NaN	NaN	-1.222	0.517	0.573	-1.247	0.424	0.576	-1.288	0.277	0.62	-1.318	0.099	0.545	-1.213	0.033	0.624	NaN	NaN	NaN	-1.251	0.896	0.243	NaN	NaN	NaN	-1.265	0.517	0.261	-1.293	0.426	0.255	-1.31	0.293	0.193	-1.3	0.096	0.263
253	1.265	-1.337	0.979	0.437	NaN	NaN	NaN	-1.232	0.912	0.615	NaN	NaN	NaN	-1.221	0.517	0.573	-1.247	0.424	0.576	-1.288	0.277	0.621	-1.318	0.099	0.545	-1.213	0.033	0.624	NaN	NaN	NaN	-1.252	0.896	0.243	NaN	NaN	NaN	-1.265	0.517	0.261	-1.293	0.427	0.255	-1.31	0.293	0.193	-1.3	0.096	0.263
254	1.27	-1.337	0.98	0.437	NaN	NaN	NaN	-1.232	0.912	0.615	NaN	NaN	NaN	-1.221	0.517	0.573	-1.246	0.424	0.577	-1.288	0.277	0.621	-1.318	0.099	0.545	-1.213	0.033	0.624	NaN	NaN	NaN	-1.251	0.896	0.243	NaN	NaN	NaN	-1.265	0.517	0.261	-1.292	0.427	0.255	-1.31	0.293	0.193	-1.3	0.096	0.263
255	1.275	-1.337	0.98	0.438	NaN	NaN	NaN	-1.232	0.912	0.615	NaN	NaN	NaN	-1.22	0.517	0.573	-1.246	0.424	0.577	-1.288	0.276	0.621	-1.318	0.099	0.545	-1.213	0.033	0.624	NaN	NaN	NaN	-1.251	0.896	0.244	NaN	NaN	NaN	-1.264	0.517	0.261	-1.29	0.426	0.256	-1.31	0.293	0.193	-1.3	0.096	0.263
256	1.28	-1.336	0.98	0.438	NaN	NaN	NaN	-1.231	0.912	0.616	NaN	NaN	NaN	-1.221	0.518	0.574	-1.245	0.424	0.577	-1.287	0.276	0.621	-1.318	0.099	0.545	-1.213	0.033	0.624	NaN	NaN	NaN	-1.251	0.896	0.244	NaN	NaN	NaN	-1.264	0.517	0.262	-1.289	0.426	0.256	-1.31	0.294	0.194	-1.3	0.096	0.263
257	1.285	-1.336	0.98	0.439	NaN	NaN	NaN	-1.231	0.912	0.617	NaN	NaN	NaN	-1.223	0.521	0.576	-1.245	0.424	0.577	-1.287	0.276	0.621	-1.318	0.099	0.545	-1.213	0.033	0.624	NaN	NaN	NaN	-1.25	0.896	0.245	NaN	NaN	NaN	-1.264	0.517	0.262	-1.288	0.426	0.256	-1.311	0.295	0.195	-1.3	0.096	0.263
258	1.29	-1.335	0.98	0.44	NaN	NaN	NaN	-1.23	0.912	0.617	NaN	NaN	NaN	-1.222	0.521	0.576	-1.245	0.424	0.577	-1.286	0.276	0.621	-1.318	0.099	0.545	-1.213	0.033	0.624	NaN	NaN	NaN	-1.25	0.896	0.245	NaN	NaN	NaN	-1.263	0.517	0.262	-1.289	0.426	0.256	-1.311	0.295	0.195	-1.3	0.096	0.263
259	1.295	-1.335	0.98	0.44	NaN	NaN	NaN	-1.23	0.912	0.617	NaN	NaN	NaN	-1.219	0.517	0.574	-1.244	0.424	0.577	-1.286	0.275	0.622	-1.318	0.099	0.545	-1.213	0.033	0.624	NaN	NaN	NaN	-1.25	0.896	0.246	NaN	NaN	NaN	-1.262	0.517	0.262	-1.289	0.426	0.256	-1.311	0.295	0.195	-1.3	0.096	0.263
260	1.3	-1.335	0.98	0.441	NaN	NaN	NaN	-1.229	0.912	0.618	NaN	NaN	NaN	-1.218	0.516	0.574	-1.243	0.423	0.577	-1.285	0.275	0.622	-1.318	0.099	0.545	-1.213	0.033	0.624	NaN	NaN	NaN	-1.25	0.896	0.246	NaN	NaN	NaN	-1.261	0.515	0.263	-1.289	0.426	0.256	-1.311	0.295	0.195	-1.3	0.096	0.263
261	1.305	-1.334	0.98	0.441	NaN	NaN	NaN	-1.229	0.912	0.618	NaN	NaN	NaN	-1.217	0.516	0.574	-1.243	0.423	0.577	-1.285	0.276	0.622	-1.318	0.099	0.545	-1.213	0.033	0.624	NaN	NaN	NaN	-1.249	0.897	0.247	NaN	NaN	NaN	-1.26	0.514	0.264	-1.288	0.426	0.256	-1.31	0.295	0.195	-1.3	0.096	0.263
262	1.31	-1.334	0.98	0.442	NaN	NaN	NaN	-1.228	0.912	0.619	NaN	NaN	NaN	-1.217	0.516	0.575	-1.242	0.423	0.578	-1.284	0.276	0.622	-1.318	0.099	0.545	-1.213	0.034	0.624	NaN	NaN	NaN	-1.249	0.896	0.247	NaN	NaN	NaN	-1.259	0.514	0.265	-1.288	0.426	0.257	-1.31	0.295	0.195	-1.3	0.096	0.263
263	1.315	-1.333	0.98	0.442	NaN	NaN	NaN	-1.228	0.912	0.62	NaN	NaN	NaN	-1.217	0.517	0.576	-1.242	0.423	0.578	-1.284	0.276	0.622	-1.318	0.098	0.545	-1.213	0.034	0.624	NaN	NaN	NaN	-1.248	0.896	0.248	NaN	NaN	NaN	-1.259	0.514	0.265	-1.287	0.427	0.257	-1.31	0.295	0.196	-1.301	0.096	0.263
264	1.32	-1.333	0.98	0.443	NaN	NaN	NaN	-1.228	0.912	0.62	NaN	NaN	NaN	-1.22	0.521	0.577	-1.241	0.423	0.578	-1.284	0.276	0.622	-1.318	0.098	0.545	-1.213	0.034	0.623	NaN	NaN	NaN	-1.248	0.896	0.248	NaN	NaN	NaN	-1.259	0.514	0.265	-1.287	0.427	0.257	-1.309	0.295	0.196	-1.301	0.096	0.263
265	1.325	-1.332	0.98	0.443	NaN	NaN	NaN	-1.227	0.912	0.621	NaN	NaN	NaN	-1.218	0.52	0.577	-1.241	0.423	0.578	-1.284	0.276	0.623	-1.318	0.098	0.545	-1.213	0.034	0.623	NaN	NaN	NaN	-1.248	0.896	0.249	NaN	NaN	NaN	-1.258	0.515	0.265	-1.287	0.427	0.257	-1.309	0.295	0.196	-1.301	0.097	0.264
266	1.33	-1.332	0.98	0.444	NaN	NaN	NaN	-1.226	0.912	0.621	NaN	NaN	NaN	-1.213	0.515	0.573	-1.241	0.423	0.579	-1.284	0.276	0.623	-1.318	0.098	0.545	-1.213	0.034	0.623	NaN	NaN	NaN	-1.247	0.896	0.249	NaN	NaN	NaN	-1.258	0.515	0.265	-1.286	0.427	0.257	-1.308	0.295	0.196	-1.302	0.097	0.264
267	1.335	-1.331	0.981	0.444	NaN	NaN	NaN	-1.226	0.912	0.622	NaN	NaN	NaN	-1.211	0.514	0.572	-1.24	0.423	0.579	-1.283	0.275	0.623	-1.318	0.098	0.545	-1.213	0.034	0.623	NaN	NaN	NaN	-1.247	0.896	0.25	NaN	NaN	NaN	-1.258	0.516	0.266	-1.286	0.427	0.257	-1.307	0.295	0.196	-1.302	0.097	0.264
268	1.34	-1.331	0.98	0.445	NaN	NaN	NaN	-1.225	0.911	0.622	NaN	NaN	NaN	-1.21	0.514	0.572	-1.24	0.422	0.579	-1.283	0.275	0.623	-1.318	0.098	0.545	-1.213	0.034	0.623	NaN	NaN	NaN	-1.246	0.896	0.251	NaN	NaN	NaN	-1.257	0.516	0.266	-1.285	0.427	0.258	-1.306	0.294	0.196	-1.302	0.097	0.264
269	1.345	-1.33	0.98	0.446	NaN	NaN	NaN	-1.225	0.911	0.623	NaN	NaN	NaN	-1.21	0.514	0.572	-1.239	0.422	0.579	-1.282	0.275	0.623	-1.318	0.098	0.545	-1.213	0.034	0.623	NaN	NaN	NaN	-1.246	0.897	0.251	NaN	NaN	NaN	-1.256	0.516	0.266	-1.283	0.427	0.258	-1.305	0.294	0.196	-1.302	0.097	0.264
270	1.35	-1.33	0.981	0.446	NaN	NaN	NaN	-1.224	0.911	0.624	NaN	NaN	NaN	-1.209	0.514	0.572	-1.239	0.422	0.58	-1.281	0.274	0.624	-1.318	0.098	0.546	-1.213	0.034	0.623	NaN	NaN	NaN	-1.245	0.897	0.251	NaN	NaN	NaN	-1.255	0.515	0.267	-1.282	0.427	0.258	-1.303	0.294	0.196	-1.302	0.097	0.264
271	1.355	-1.329	0.981	0.447	NaN	NaN	NaN	-1.224	0.911	0.624	NaN	NaN	NaN	-1.209	0.514	0.573	-1.239	0.422	0.58	-1.281	0.274	0.624	-1.318	0.098	0.546	-1.213	0.035	0.623	NaN	NaN	NaN	-1.245	0.896	0.252	NaN	NaN	NaN	-1.254	0.515	0.268	-1.282	0.426	0.259	-1.303	0.293	0.196	-1.302	0.097	0.264
272	1.36	-1.329	0.981	0.448	NaN	NaN	NaN	-1.223	0.911	0.625	NaN	NaN	NaN	-1.208	0.514	0.573	-1.238	0.422	0.581	-1.28	0.274	0.624	-1.318	0.098	0.546	-1.213	0.035	0.623	NaN	NaN	NaN	-1.244	0.896	0.253	NaN	NaN	NaN	-1.253	0.515	0.268	-1.281	0.426	0.259	-1.303	0.293	0.196	-1.302	0.097	0.264
273	1.365	-1.328	0.981	0.448	NaN	NaN	NaN	-1.222	0.911	0.625	NaN	NaN	NaN	-1.208	0.514	0.573	-1.238	0.422	0.581	-1.279	0.274	0.625	-1.318	0.098	0.546	-1.213	0.035	0.623	NaN	NaN	NaN	-1.243	0.896	0.253	NaN	NaN	NaN	-1.253	0.516	0.268	-1.28	0.426	0.259	-1.302	0.293	0.196	-1.302	0.097	0.264
274	1.37	-1.327	0.981	0.449	NaN	NaN	NaN	-1.222	0.911	0.626	NaN	NaN	NaN	-1.207	0.513	0.573	-1.237	0.422	0.581	-1.279	0.274	0.625	-1.318	0.098	0.546	-1.213	0.035	0.623	NaN	NaN	NaN	-1.243	0.896	0.254	NaN	NaN	NaN	-1.252	0.517	0.268	-1.278	0.426	0.259	-1.302	0.293	0.197	-1.302	0.097	0.264
275	1.375	-1.327	0.981	0.45	NaN	NaN	NaN	-1.222	0.911	0.627	NaN	NaN	NaN	-1.207	0.513	0.574	-1.237	0.422	0.581	-1.279	0.274	0.625	-1.318	0.098	0.546	-1.213	0.035	0.623	NaN	NaN	NaN	-1.242	0.897	0.254	NaN	NaN	NaN	-1.252	0.517	0.268	-1.277	0.426	0.259	-1.301	0.293	0.197	-1.301	0.097	0.264
276	1.38	-1.327	0.981	0.45	NaN	NaN	NaN	-1.221	0.911	0.627	NaN	NaN	NaN	-1.206	0.513	0.574	-1.236	0.422	0.582	-1.279	0.274	0.625	-1.318	0.098	0.546	-1.213	0.035	0.623	NaN	NaN	NaN	-1.241	0.896	0.255	NaN	NaN	NaN	-1.251	0.517	0.268	-1.277	0.426	0.259	-1.301	0.294	0.197	-1.301	0.097	0.264
277	1.385	-1.326	0.981	0.451	NaN	NaN	NaN	-1.22	0.91	0.628	NaN	NaN	NaN	-1.206	0.512	0.575	-1.236	0.422	0.582	-1.279	0.274	0.625	-1.318	0.098	0.546	-1.213	0.035	0.623	NaN	NaN	NaN	-1.241	0.896	0.256	NaN	NaN	NaN	-1.25	0.517	0.268	-1.276	0.425	0.26	-1.3	0.294	0.197	-1.301	0.097	0.264
278	1.39	-1.325	0.981	0.452	NaN	NaN	NaN	-1.22	0.91	0.628	NaN	NaN	NaN	-1.205	0.512	0.575	-1.235	0.421	0.582	-1.278	0.274	0.625	-1.318	0.098	0.546	-1.213	0.035	0.623	NaN	NaN	NaN	-1.24	0.897	0.256	NaN	NaN	NaN	-1.248	0.517	0.269	-1.275	0.424	0.26	-1.299	0.294	0.197	-1.301	0.097	0.264
279	1.395	-1.324	0.981	0.452	NaN	NaN	NaN	-1.219	0.91	0.629	NaN	NaN	NaN	-1.205	0.512	0.575	-1.234	0.421	0.582	-1.278	0.274	0.625	-1.318	0.097	0.546	-1.213	0.035	0.623	NaN	NaN	NaN	-1.24	0.897	0.257	NaN	NaN	NaN	-1.246	0.516	0.27	-1.273	0.424	0.26	-1.299	0.294	0.197	-1.301	0.097	0.264
280	1.4	-1.324	0.981	0.453	NaN	NaN	NaN	-1.219	0.91	0.63	NaN	NaN	NaN	-1.204	0.512	0.576	-1.234	0.421	0.582	-1.278	0.273	0.625	-1.318	0.097	0.546	-1.213	0.035	0.623	NaN	NaN	NaN	-1.239	0.897	0.257	NaN	NaN	NaN	-1.244	0.515	0.27	-1.271	0.424	0.26	-1.297	0.294	0.197	-1.301	0.097	0.264
281	1.405	-1.323	0.981	0.454	NaN	NaN	NaN	-1.219	0.91	0.63	NaN	NaN	NaN	-1.204	0.512	0.576	-1.233	0.42	0.583	-1.277	0.273	0.625	-1.318	0.097	0.546	-1.213	0.035	0.623	NaN	NaN	NaN	-1.238	0.897	0.258	NaN	NaN	NaN	-1.243	0.515	0.27	-1.27	0.425	0.26	-1.296	0.294	0.198	-1.301	0.097	0.264
282	1.41	-1.323	0.981	0.454	NaN	NaN	NaN	-1.218	0.909	0.631	NaN	NaN	NaN	-1.203	0.511	0.576	-1.233	0.42	0.583	-1.276	0.272	0.626	-1.318	0.097	0.546	-1.213	0.035	0.623	NaN	NaN	NaN	-1.237	0.897	0.259	NaN	NaN	NaN	-1.241	0.516	0.27	-1.269	0.425	0.26	-1.295	0.294	0.198	-1.301	0.097	0.264
283	1.415	-1.322	0.981	0.455	NaN	NaN	NaN	-1.217	0.909	0.631	NaN	NaN	NaN	-1.202	0.511	0.577	-1.232	0.42	0.583	-1.276	0.272	0.626	-1.318	0.097	0.546	-1.213	0.035	0.623	NaN	NaN	NaN	-1.237	0.897	0.259	NaN	NaN	NaN	-1.24	0.516	0.27	-1.267	0.426	0.261	-1.293	0.294	0.198	-1.301	0.097	0.264
284	1.42	-1.322	0.981	0.456	NaN	NaN	NaN	-1.217	0.909	0.632	NaN	NaN	NaN	-1.202	0.511	0.577	-1.232	0.42	0.584	-1.275	0.271	0.626	-1.318	0.097	0.546	-1.213	0.035	0.623	NaN	NaN	NaN	-1.236	0.897	0.259	NaN	NaN	NaN	-1.238	0.516	0.27	-1.264	0.426	0.261	-1.292	0.294	0.198	-1.301	0.097	0.264
285	1.425	-1.321	0.981	0.456	NaN	NaN	NaN	-1.216	0.909	0.633	NaN	NaN	NaN	-1.202	0.511	0.577	-1.232	0.42	0.584	-1.275	0.271	0.626	-1.318	0.097	0.546	-1.213	0.035	0.623	NaN	NaN	NaN	-1.236	0.898	0.26	NaN	NaN	NaN	-1.236	0.516	0.271	-1.262	0.425	0.262	-1.291	0.294	0.198	-1.301	0.097	0.265
286	1.43	-1.321	0.981	0.457	NaN	NaN	NaN	-1.216	0.909	0.634	NaN	NaN	NaN	-1.201	0.511	0.578	-1.231	0.42	0.585	-1.274	0.271	0.627	-1.318	0.097	0.546	-1.213	0.035	0.623	NaN	NaN	NaN	-1.235	0.898	0.261	NaN	NaN	NaN	-1.234	0.516	0.271	-1.259	0.425	0.261	-1.29	0.294	0.199	-1.301	0.097	0.265
287	1.435	-1.32	0.982	0.458	NaN	NaN	NaN	-1.215	0.908	0.634	NaN	NaN	NaN	-1.201	0.511	0.578	-1.231	0.42	0.585	-1.274	0.271	0.627	-1.318	0.097	0.546	-1.213	0.035	0.623	NaN	NaN	NaN	-1.233	0.897	0.261	NaN	NaN	NaN	-1.231	0.515	0.271	-1.257	0.424	0.262	-1.289	0.294	0.199	-1.3	0.097	0.265
288	1.44	-1.319	0.982	0.458	NaN	NaN	NaN	-1.214	0.908	0.635	NaN	NaN	NaN	-1.2	0.511	0.578	-1.231	0.42	0.585	-1.273	0.271	0.627	-1.318	0.096	0.546	-1.213	0.035	0.623	NaN	NaN	NaN	-1.232	0.897	0.262	NaN	NaN	NaN	-1.228	0.515	0.272	-1.255	0.424	0.262	-1.287	0.295	0.199	-1.3	0.097	0.265
289	1.445	-1.318	0.982	0.459	NaN	NaN	NaN	-1.214	0.908	0.635	NaN	NaN	NaN	-1.2	0.511	0.578	-1.23	0.419	0.586	-1.273	0.271	0.627	-1.317	0.095	0.547	-1.213	0.035	0.623	NaN	NaN	NaN	-1.232	0.898	0.262	NaN	NaN	NaN	-1.225	0.515	0.271	-1.252	0.424	0.262	-1.284	0.295	0.199	-1.3	0.098	0.265
290	1.45	-1.318	0.982	0.46	NaN	NaN	NaN	-1.213	0.908	0.636	NaN	NaN	NaN	-1.199	0.51	0.579	-1.229	0.419	0.586	-1.273	0.271	0.627	-1.317	0.094	0.548	-1.213	0.034	0.623	NaN	NaN	NaN	-1.232	0.898	0.262	NaN	NaN	NaN	-1.222	0.514	0.271	-1.249	0.424	0.262	-1.282	0.295	0.199	-1.299	0.098	0.265
291	1.455	-1.317	0.982	0.46	NaN	NaN	NaN	-1.213	0.907	0.637	NaN	NaN	NaN	-1.198	0.509	0.579	-1.229	0.419	0.586	-1.272	0.27	0.628	-1.317	0.094	0.548	-1.213	0.034	0.623	NaN	NaN	NaN	-1.231	0.898	0.263	NaN	NaN	NaN	-1.218	0.513	0.271	-1.245	0.423	0.262	-1.28	0.294	0.199	-1.299	0.098	0.265
292	1.46	-1.317	0.982	0.461	NaN	NaN	NaN	-1.212	0.907	0.638	NaN	NaN	NaN	-1.198	0.509	0.579	-1.229	0.419	0.587	-1.272	0.27	0.628	-1.317	0.094	0.548	-1.213	0.034	0.623	NaN	NaN	NaN	-1.23	0.898	0.263	NaN	NaN	NaN	-1.214	0.512	0.271	-1.241	0.423	0.262	-1.278	0.295	0.199	-1.299	0.098	0.265
293	1.465	-1.316	0.982	0.462	NaN	NaN	NaN	-1.211	0.906	0.638	NaN	NaN	NaN	-1.197	0.509	0.58	-1.229	0.419	0.588	-1.271	0.269	0.629	-1.317	0.094	0.548	-1.213	0.034	0.623	NaN	NaN	NaN	-1.229	0.898	0.264	NaN	NaN	NaN	-1.21	0.513	0.271	-1.237	0.422	0.262	-1.276	0.295	0.199	-1.299	0.098	0.265
294	1.47	-1.316	0.982	0.463	NaN	NaN	NaN	-1.21	0.906	0.638	NaN	NaN	NaN	-1.197	0.508	0.58	-1.229	0.418	0.588	-1.271	0.269	0.629	-1.317	0.094	0.548	-1.213	0.033	0.623	NaN	NaN	NaN	-1.228	0.898	0.265	NaN	NaN	NaN	-1.205	0.512	0.272	-1.232	0.422	0.262	-1.273	0.295	0.2	-1.299	0.098	0.265
295	1.475	-1.315	0.982	0.464	NaN	NaN	NaN	-1.21	0.906	0.639	NaN	NaN	NaN	-1.196	0.508	0.581	-1.228	0.418	0.588	-1.271	0.269	0.63	-1.317	0.094	0.548	-1.213	0.033	0.624	NaN	NaN	NaN	-1.228	0.898	0.265	NaN	NaN	NaN	-1.201	0.511	0.272	-1.228	0.421	0.262	-1.27	0.295	0.2	-1.299	0.099	0.265
296	1.48	-1.315	0.982	0.465	NaN	NaN	NaN	-1.209	0.905	0.64	NaN	NaN	NaN	-1.196	0.508	0.581	-1.228	0.418	0.589	-1.271	0.268	0.63	-1.317	0.093	0.548	-1.213	0.033	0.624	NaN	NaN	NaN	-1.227	0.898	0.265	NaN	NaN	NaN	-1.195	0.511	0.272	-1.223	0.421	0.263	-1.268	0.296	0.2	-1.298	0.099	0.266
297	1.485	-1.314	0.982	0.466	NaN	NaN	NaN	-1.209	0.905	0.64	NaN	NaN	NaN	-1.196	0.508	0.582	-1.227	0.417	0.59	-1.271	0.268	0.631	-1.317	0.093	0.548	-1.213	0.033	0.624	NaN	NaN	NaN	-1.227	0.898	0.266	NaN	NaN	NaN	-1.19	0.51	0.272	-1.219	0.421	0.263	-1.265	0.296	0.2	-1.297	0.1	0.266
298	1.49	-1.314	0.982	0.466	NaN	NaN	NaN	-1.208	0.905	0.641	NaN	NaN	NaN	-1.196	0.508	0.583	-1.227	0.417	0.59	-1.271	0.268	0.631	-1.317	0.093	0.548	-1.213	0.033	0.624	NaN	NaN	NaN	-1.226	0.898	0.267	NaN	NaN	NaN	-1.185	0.509	0.272	-1.215	0.421	0.263	-1.262	0.297	0.2	-1.296	0.1	0.266
299	1.495	-1.313	0.982	0.467	NaN	NaN	NaN	-1.207	0.905	0.642	NaN	NaN	NaN	-1.195	0.508	0.584	-1.227	0.417	0.591	-1.271	0.268	0.631	-1.317	0.093	0.548	-1.213	0.033	0.624	NaN	NaN	NaN	-1.225	0.898	0.267	NaN	NaN	NaN	-1.179	0.509	0.272	-1.21	0.421	0.262	-1.258	0.297	0.2	-1.295	0.101	0.265
300	1.5	-1.313	0.982	0.468	NaN	NaN	NaN	-1.206	0.905	0.642	NaN	NaN	NaN	-1.195	0.508	0.584	-1.227	0.417	0.591	-1.271	0.268	0.632	-1.317	0.093	0.548	-1.213	0.033	0.624	NaN	NaN	NaN	-1.225	0.898	0.268	NaN	NaN	NaN	-1.173	0.508	0.273	-1.206	0.421	0.262	-1.255	0.297	0.2	-1.293	0.102	0.265
301	1.505	-1.312	0.981	0.469	NaN	NaN	NaN	-1.205	0.904	0.642	NaN	NaN	NaN	-1.195	0.508	0.584	-1.227	0.417	0.591	-1.271	0.268	0.632	-1.317	0.093	0.548	-1.213	0.033	0.624	NaN	NaN	NaN	-1.224	0.897	0.268	NaN	NaN	NaN	-1.168	0.508	0.273	-1.2	0.42	0.262	-1.252	0.298	0.2	-1.292	0.103	0.266
302	1.51	-1.311	0.981	0.47	NaN	NaN	NaN	-1.204	0.904	0.642	NaN	NaN	NaN	-1.195	0.508	0.585	-1.226	0.416	0.592	-1.27	0.267	0.632	-1.317	0.093	0.548	-1.213	0.033	0.624	NaN	NaN	NaN	-1.224	0.897	0.269	NaN	NaN	NaN	-1.162	0.507	0.273	-1.194	0.42	0.262	-1.249	0.3	0.201	-1.292	0.106	0.267
303	1.515	-1.311	0.981	0.471	NaN	NaN	NaN	-1.203	0.903	0.643	NaN	NaN	NaN	-1.195	0.507	0.585	-1.226	0.416	0.592	-1.27	0.267	0.632	-1.317	0.093	0.548	-1.213	0.033	0.624	NaN	NaN	NaN	-1.223	0.896	0.269	NaN	NaN	NaN	-1.156	0.507	0.274	-1.189	0.42	0.262	-1.246	0.303	0.202	-1.291	0.108	0.267
304	1.52	-1.311	0.981	0.471	NaN	NaN	NaN	-1.202	0.903	0.643	NaN	NaN	NaN	-1.194	0.507	0.585	-1.226	0.416	0.593	-1.27	0.266	0.633	-1.318	0.093	0.548	-1.213	0.033	0.624	NaN	NaN	NaN	-1.223	0.896	0.27	NaN	NaN	NaN	-1.151	0.507	0.274	-1.184	0.421	0.262	-1.243	0.304	0.202	-1.29	0.109	0.267
305	1.525	-1.31	0.981	0.472	NaN	NaN	NaN	-1.201	0.903	0.644	-1.157	0.73	0.665	-1.194	0.507	0.586	-1.226	0.416	0.593	-1.27	0.266	0.633	-1.318	0.093	0.548	-1.213	0.033	0.624	NaN	NaN	NaN	-1.222	0.895	0.27	NaN	NaN	NaN	-1.145	0.507	0.275	-1.179	0.421	0.262	-1.239	0.304	0.203	-1.288	0.111	0.267
306	1.53	-1.309	0.981	0.473	NaN	NaN	NaN	-1.2	0.902	0.644	-1.157	0.73	0.665	-1.193	0.506	0.586	-1.224	0.415	0.593	-1.27	0.266	0.633	-1.318	0.093	0.548	-1.213	0.033	0.624	NaN	NaN	NaN	-1.222	0.895	0.27	NaN	NaN	NaN	-1.14	0.508	0.275	-1.174	0.422	0.263	-1.234	0.305	0.202	-1.286	0.113	0.267
307	1.535	-1.309	0.98	0.474	NaN	NaN	NaN	-1.199	0.902	0.644	-1.156	0.73	0.665	-1.193	0.506	0.587	-1.223	0.413	0.593	-1.27	0.266	0.633	-1.318	0.093	0.548	-1.213	0.033	0.624	NaN	NaN	NaN	-1.221	0.895	0.271	NaN	NaN	NaN	-1.134	0.508	0.275	-1.169	0.423	0.263	-1.23	0.306	0.203	-1.285	0.115	0.268
308	1.54	-1.308	0.98	0.474	NaN	NaN	NaN	-1.198	0.901	0.645	-1.156	0.73	0.665	-1.192	0.506	0.587	-1.225	0.415	0.594	-1.27	0.266	0.633	-1.318	0.093	0.548	-1.213	0.033	0.624	NaN	NaN	NaN	-1.221	0.895	0.271	NaN	NaN	NaN	-1.129	0.509	0.276	-1.164	0.423	0.263	-1.225	0.307	0.203	-1.283	0.117	0.268
309	1.545	-1.307	0.98	0.475	NaN	NaN	NaN	-1.197	0.901	0.645	-1.155	0.73	0.665	-1.192	0.506	0.588	-1.225	0.416	0.594	-1.27	0.266	0.633	-1.318	0.093	0.548	-1.213	0.033	0.624	NaN	NaN	NaN	-1.22	0.895	0.271	NaN	NaN	NaN	-1.123	0.509	0.276	-1.159	0.425	0.263	-1.222	0.309	0.204	-1.281	0.119	0.269
310	1.55	-1.306	0.98	0.476	NaN	NaN	NaN	-1.197	0.901	0.646	-1.155	0.73	0.665	-1.192	0.506	0.588	-1.225	0.416	0.595	-1.27	0.266	0.634	-1.318	0.093	0.548	-1.213	0.033	0.624	NaN	NaN	NaN	-1.219	0.894	0.271	NaN	NaN	NaN	-1.118	0.51	0.276	-1.154	0.425	0.264	-1.218	0.311	0.205	-1.279	0.121	0.269
311	1.555	-1.305	0.98	0.476	NaN	NaN	NaN	-1.196	0.901	0.646	NaN	NaN	NaN	-1.191	0.506	0.588	-1.224	0.415	0.595	-1.27	0.266	0.634	-1.318	0.093	0.548	-1.213	0.033	0.624	NaN	NaN	NaN	-1.218	0.894	0.271	NaN	NaN	NaN	-1.113	0.511	0.277	-1.148	0.425	0.264	-1.213	0.312	0.205	-1.276	0.123	0.27
312	1.56	-1.304	0.98	0.477	NaN	NaN	NaN	-1.195	0.901	0.647	NaN	NaN	NaN	-1.191	0.506	0.588	-1.224	0.415	0.595	-1.27	0.266	0.634	-1.318	0.093	0.548	-1.213	0.033	0.624	NaN	NaN	NaN	-1.217	0.894	0.271	NaN	NaN	NaN	-1.108	0.512	0.277	-1.143	0.427	0.264	-1.208	0.313	0.205	-1.273	0.125	0.27
313	1.565	-1.303	0.98	0.477	NaN	NaN	NaN	-1.194	0.901	0.647	-1.151	0.728	0.667	-1.191	0.506	0.588	-1.223	0.415	0.595	-1.27	0.266	0.634	-1.318	0.093	0.548	-1.213	0.033	0.624	NaN	NaN	NaN	-1.216	0.894	0.271	NaN	NaN	NaN	-1.104	0.513	0.277	-1.138	0.428	0.264	-1.204	0.315	0.206	-1.271	0.128	0.271
314	1.57	-1.302	0.98	0.478	NaN	NaN	NaN	-1.193	0.901	0.647	-1.15	0.728	0.667	-1.19	0.505	0.588	-1.223	0.415	0.595	-1.27	0.265	0.634	-1.318	0.093	0.548	-1.213	0.033	0.624	NaN	NaN	NaN	-1.216	0.894	0.271	NaN	NaN	NaN	-1.099	0.514	0.277	-1.134	0.429	0.265	-1.2	0.316	0.206	-1.268	0.13	0.272
315	1.575	-1.301	0.98	0.478	NaN	NaN	NaN	-1.192	0.9	0.648	-1.149	0.728	0.667	-1.189	0.505	0.588	-1.223	0.415	0.595	-1.27	0.265	0.634	-1.318	0.093	0.548	-1.213	0.033	0.624	NaN	NaN	NaN	-1.215	0.894	0.271	NaN	NaN	NaN	-1.094	0.514	0.277	-1.128	0.43	0.265	-1.197	0.318	0.207	-1.264	0.132	0.274
316	1.58	-1.3	0.981	0.479	NaN	NaN	NaN	-1.191	0.9	0.648	-1.149	0.728	0.667	-1.189	0.505	0.589	-1.223	0.415	0.595	-1.27	0.265	0.634	-1.318	0.093	0.548	-1.213	0.033	0.624	NaN	NaN	NaN	-1.213	0.895	0.271	NaN	NaN	NaN	-1.09	0.516	0.277	-1.123	0.431	0.265	-1.193	0.319	0.208	-1.261	0.133	0.275
317	1.585	-1.299	0.981	0.479	NaN	NaN	NaN	-1.19	0.9	0.648	-1.149	0.728	0.667	-1.188	0.505	0.589	-1.223	0.414	0.595	-1.27	0.265	0.634	-1.318	0.093	0.548	-1.213	0.033	0.624	NaN	NaN	NaN	-1.213	0.895	0.272	NaN	NaN	NaN	-1.086	0.517	0.277	-1.118	0.431	0.265	-1.188	0.32	0.208	-1.257	0.135	0.275
318	1.59	-1.298	0.981	0.479	NaN	NaN	NaN	-1.189	0.9	0.648	-1.148	0.728	0.667	-1.188	0.504	0.589	-1.222	0.414	0.595	-1.269	0.265	0.634	-1.318	0.093	0.548	-1.213	0.033	0.624	NaN	NaN	NaN	-1.211	0.895	0.273	NaN	NaN	NaN	-1.081	0.517	0.277	-1.113	0.432	0.265	-1.183	0.321	0.209	-1.253	0.136	0.276
319	1.595	-1.297	0.982	0.48	NaN	NaN	NaN	-1.188	0.9	0.648	NaN	NaN	NaN	-1.187	0.504	0.589	-1.222	0.414	0.595	-1.269	0.265	0.634	-1.318	0.093	0.548	-1.213	0.033	0.624	NaN	NaN	NaN	-1.21	0.895	0.274	NaN	NaN	NaN	-1.077	0.518	0.277	-1.109	0.433	0.265	-1.179	0.322	0.209	-1.249	0.138	0.277
320	1.6	-1.295	0.982	0.48	NaN	NaN	NaN	-1.187	0.9	0.648	-1.145	0.727	0.668	-1.187	0.504	0.589	-1.221	0.414	0.595	-1.269	0.265	0.634	-1.318	0.093	0.548	-1.213	0.033	0.624	NaN	NaN	NaN	-1.209	0.896	0.274	NaN	NaN	NaN	-1.073	0.519	0.276	-1.106	0.435	0.265	-1.175	0.323	0.209	-1.245	0.139	0.278
321	1.605	-1.294	0.982	0.48	NaN	NaN	NaN	-1.186	0.9	0.649	-1.145	0.727	0.669	-1.186	0.504	0.589	-1.221	0.414	0.595	-1.269	0.266	0.634	-1.318	0.093	0.548	-1.213	0.033	0.624	NaN	NaN	NaN	-1.208	0.897	0.274	NaN	NaN	NaN	-1.07	0.521	0.276	-1.101	0.436	0.265	-1.171	0.324	0.21	-1.242	0.141	0.279
322	1.61	-1.292	0.982	0.48	NaN	NaN	NaN	-1.185	0.899	0.649	-1.144	0.726	0.669	-1.186	0.504	0.59	-1.221	0.414	0.595	-1.269	0.266	0.634	-1.318	0.093	0.548	-1.213	0.033	0.624	NaN	NaN	NaN	-1.206	0.897	0.275	NaN	NaN	NaN	-1.066	0.522	0.276	-1.097	0.437	0.265	-1.167	0.325	0.21	NaN	NaN	NaN
323	1.615	-1.291	0.983	0.481	NaN	NaN	NaN	-1.183	0.899	0.649	-1.144	0.726	0.669	-1.185	0.504	0.59	-1.219	0.413	0.595	-1.269	0.266	0.634	-1.318	0.093	0.548	-1.213	0.033	0.624	NaN	NaN	NaN	-1.205	0.897	0.275	NaN	NaN	NaN	-1.061	0.522	0.276	-1.093	0.438	0.265	-1.163	0.326	0.211	-1.227	0.14	0.281
324	1.62	-1.29	0.983	0.481	NaN	NaN	NaN	-1.182	0.899	0.648	-1.143	0.726	0.669	-1.185	0.504	0.59	-1.217	0.41	0.594	-1.269	0.266	0.634	-1.318	0.093	0.548	-1.213	0.033	0.624	NaN	NaN	NaN	-1.203	0.898	0.275	NaN	NaN	NaN	-1.058	0.524	0.276	-1.089	0.439	0.265	-1.158	0.326	0.211	-1.223	0.141	0.282
325	1.625	-1.288	0.983	0.481	NaN	NaN	NaN	-1.181	0.899	0.649	-1.143	0.727	0.669	-1.185	0.504	0.59	-1.216	0.409	0.594	-1.269	0.266	0.634	-1.318	0.093	0.548	-1.213	0.033	0.624	NaN	NaN	NaN	-1.202	0.899	0.275	NaN	NaN	NaN	-1.055	0.526	0.276	-1.085	0.439	0.265	-1.154	0.327	0.211	-1.217	0.141	0.283
326	1.63	-1.286	0.984	0.482	NaN	NaN	NaN	-1.179	0.898	0.649	-1.143	0.727	0.669	-1.185	0.504	0.59	-1.216	0.409	0.594	-1.269	0.266	0.634	-1.318	0.093	0.548	-1.213	0.033	0.624	NaN	NaN	NaN	-1.2	0.899	0.275	NaN	NaN	NaN	-1.052	0.527	0.275	-1.081	0.44	0.265	-1.149	0.327	0.212	-1.211	0.141	0.283
327	1.635	-1.285	0.984	0.482	NaN	NaN	NaN	-1.178	0.898	0.649	-1.142	0.727	0.669	-1.184	0.504	0.59	-1.215	0.409	0.594	-1.269	0.266	0.634	-1.318	0.093	0.548	-1.213	0.033	0.624	NaN	NaN	NaN	-1.199	0.899	0.275	NaN	NaN	NaN	-1.049	0.529	0.275	-1.076	0.441	0.265	-1.144	0.327	0.212	-1.205	0.141	0.284
328	1.64	-1.283	0.984	0.482	NaN	NaN	NaN	-1.177	0.898	0.649	-1.142	0.726	0.669	-1.184	0.504	0.59	-1.215	0.409	0.594	-1.269	0.266	0.634	-1.318	0.093	0.548	-1.213	0.033	0.624	NaN	NaN	NaN	-1.197	0.9	0.275	NaN	NaN	NaN	-1.046	0.529	0.274	-1.072	0.442	0.265	-1.139	0.327	0.212	-1.198	0.14	0.285
329	1.645	-1.281	0.985	0.482	NaN	NaN	NaN	-1.175	0.898	0.649	-1.141	0.726	0.67	-1.184	0.504	0.59	-1.215	0.409	0.594	-1.269	0.266	0.634	-1.317	0.093	0.548	-1.213	0.033	0.625	NaN	NaN	NaN	-1.196	0.901	0.275	NaN	NaN	NaN	-1.042	0.53	0.275	-1.068	0.442	0.265	-1.134	0.326	0.212	-1.191	0.139	0.285
330	1.65	-1.28	0.985	0.482	NaN	NaN	NaN	-1.174	0.898	0.649	-1.14	0.726	0.67	-1.184	0.504	0.59	-1.215	0.409	0.594	-1.269	0.266	0.634	-1.317	0.093	0.548	-1.213	0.033	0.625	NaN	NaN	NaN	-1.194	0.901	0.275	NaN	NaN	NaN	-1.038	0.53	0.275	-1.064	0.443	0.265	-1.128	0.325	0.212	-1.184	0.139	0.286
331	1.655	-1.278	0.985	0.483	NaN	NaN	NaN	-1.172	0.898	0.649	-1.138	0.725	0.67	-1.184	0.504	0.59	-1.215	0.409	0.593	-1.269	0.266	0.634	-1.317	0.093	0.548	-1.213	0.032	0.624	NaN	NaN	NaN	-1.192	0.902	0.275	NaN	NaN	NaN	-1.035	0.531	0.275	-1.06	0.443	0.266	-1.123	0.325	0.213	-1.176	0.138	0.287
332	1.66	-1.276	0.985	0.483	NaN	NaN	NaN	-1.17	0.897	0.649	-1.138	0.725	0.67	-1.183	0.504	0.589	-1.215	0.409	0.593	-1.27	0.266	0.634	-1.317	0.093	0.548	-1.212	0.03	0.624	NaN	NaN	NaN	-1.19	0.902	0.276	NaN	NaN	NaN	-1.032	0.533	0.275	-1.057	0.444	0.265	-1.118	0.325	0.213	-1.169	0.137	0.287
333	1.665	-1.274	0.985	0.483	NaN	NaN	NaN	-1.168	0.897	0.649	-1.137	0.725	0.67	-1.183	0.503	0.589	-1.215	0.409	0.593	-1.27	0.266	0.634	-1.317	0.093	0.548	-1.211	0.029	0.623	NaN	NaN	NaN	-1.189	0.902	0.276	NaN	NaN	NaN	-1.03	0.534	0.275	-1.053	0.445	0.265	-1.113	0.325	0.213	-1.161	0.136	0.287
334	1.67	-1.272	0.985	0.484	NaN	NaN	NaN	-1.167	0.896	0.648	-1.136	0.725	0.67	-1.182	0.503	0.589	-1.215	0.409	0.593	-1.27	0.266	0.634	-1.317	0.093	0.548	-1.212	0.03	0.624	NaN	NaN	NaN	-1.187	0.902	0.276	NaN	NaN	NaN	-1.026	0.535	0.275	-1.049	0.445	0.265	-1.107	0.324	0.213	-1.152	0.135	0.287
335	1.675	-1.27	0.985	0.484	NaN	NaN	NaN	-1.165	0.896	0.649	-1.135	0.725	0.67	-1.182	0.503	0.589	-1.215	0.409	0.593	-1.271	0.266	0.633	-1.317	0.093	0.548	-1.213	0.032	0.624	NaN	NaN	NaN	-1.185	0.902	0.276	NaN	NaN	NaN	-1.023	0.535	0.276	-1.046	0.446	0.265	-1.102	0.323	0.214	-1.144	0.133	0.288
336	1.68	-1.268	0.985	0.484	NaN	NaN	NaN	-1.164	0.896	0.649	-1.135	0.725	0.67	-1.181	0.503	0.589	-1.215	0.409	0.593	-1.271	0.267	0.633	-1.317	0.093	0.548	-1.213	0.032	0.625	NaN	NaN	NaN	-1.183	0.903	0.276	NaN	NaN	NaN	-1.02	0.536	0.276	-1.042	0.446	0.266	-1.096	0.322	0.214	-1.136	0.132	0.288
337	1.685	-1.266	0.985	0.485	NaN	NaN	NaN	-1.162	0.895	0.648	-1.136	0.726	0.671	-1.181	0.502	0.589	-1.215	0.409	0.593	-1.271	0.267	0.633	-1.317	0.093	0.548	-1.213	0.032	0.625	NaN	NaN	NaN	-1.181	0.903	0.276	NaN	NaN	NaN	-1.018	0.537	0.276	-1.039	0.447	0.266	-1.091	0.322	0.214	-1.128	0.131	0.288
338	1.69	-1.264	0.985	0.485	NaN	NaN	NaN	-1.159	0.895	0.648	-1.138	0.728	0.674	-1.183	0.504	0.591	-1.215	0.409	0.593	-1.272	0.267	0.633	-1.317	0.093	0.548	-1.213	0.032	0.625	NaN	NaN	NaN	-1.179	0.903	0.276	NaN	NaN	NaN	-1.014	0.537	0.276	-1.035	0.446	0.266	-1.086	0.322	0.214	-1.119	0.13	0.288
339	1.695	-1.262	0.985	0.485	NaN	NaN	NaN	-1.158	0.895	0.648	-1.138	0.729	0.675	-1.185	0.506	0.593	-1.215	0.409	0.593	-1.272	0.267	0.633	-1.317	0.093	0.548	-1.213	0.032	0.624	NaN	NaN	NaN	-1.177	0.904	0.276	NaN	NaN	NaN	-1.011	0.537	0.276	-1.031	0.446	0.266	-1.081	0.321	0.214	-1.109	0.128	0.288
340	1.7	-1.26	0.985	0.485	NaN	NaN	NaN	-1.156	0.895	0.648	-1.137	0.729	0.675	-1.183	0.505	0.592	-1.215	0.409	0.593	-1.272	0.267	0.633	-1.317	0.093	0.548	-1.212	0.03	0.624	NaN	NaN	NaN	-1.176	0.904	0.275	NaN	NaN	NaN	-1.008	0.538	0.276	-1.028	0.446	0.267	-1.075	0.32	0.215	-1.1	0.127	0.288
341	1.705	-1.258	0.985	0.485	NaN	NaN	NaN	-1.154	0.894	0.648	-1.134	0.727	0.674	-1.186	0.508	0.595	-1.215	0.409	0.593	-1.272	0.267	0.633	-1.317	0.093	0.548	-1.212	0.029	0.624	NaN	NaN	NaN	-1.174	0.904	0.275	NaN	NaN	NaN	-1.006	0.538	0.276	-1.024	0.446	0.267	-1.069	0.319	0.215	-1.092	0.126	0.289
342	1.71	-1.255	0.984	0.485	NaN	NaN	NaN	-1.151	0.893	0.647	-1.128	0.723	0.67	-1.186	0.509	0.595	-1.214	0.409	0.593	-1.273	0.268	0.633	-1.317	0.093	0.548	-1.212	0.029	0.624	NaN	NaN	NaN	-1.171	0.904	0.275	NaN	NaN	NaN	-1.002	0.538	0.277	-1.02	0.446	0.268	-1.064	0.319	0.215	-1.083	0.125	0.288
343	1.715	-1.253	0.984	0.486	NaN	NaN	NaN	-1.149	0.893	0.647	-1.127	0.723	0.67	-1.185	0.508	0.594	-1.214	0.409	0.593	-1.273	0.268	0.633	-1.317	0.093	0.548	-1.212	0.029	0.624	NaN	NaN	NaN	-1.169	0.904	0.275	NaN	NaN	NaN	-0.999	0.538	0.277	-1.017	0.447	0.268	-1.058	0.318	0.215	-1.074	0.124	0.288
344	1.72	-1.251	0.984	0.485	NaN	NaN	NaN	-1.147	0.893	0.647	-1.13	0.726	0.674	-1.18	0.503	0.591	-1.214	0.409	0.593	-1.273	0.268	0.633	-1.317	0.093	0.548	-1.212	0.029	0.624	NaN	NaN	NaN	-1.167	0.904	0.275	NaN	NaN	NaN	-0.997	0.538	0.277	-1.013	0.447	0.268	-1.053	0.318	0.215	-1.066	0.123	0.288
345	1.725	-1.248	0.984	0.486	NaN	NaN	NaN	-1.145	0.892	0.647	-1.129	0.727	0.674	-1.179	0.502	0.591	-1.214	0.409	0.593	-1.273	0.268	0.633	-1.317	0.093	0.548	-1.212	0.029	0.624	NaN	NaN	NaN	-1.164	0.904	0.275	NaN	NaN	NaN	-0.994	0.538	0.277	-1.009	0.446	0.268	-1.047	0.317	0.215	-1.057	0.121	0.288
346	1.73	-1.246	0.984	0.486	NaN	NaN	NaN	-1.143	0.891	0.647	-1.127	0.727	0.674	-1.18	0.504	0.592	-1.214	0.409	0.593	-1.273	0.268	0.633	-1.317	0.094	0.548	-1.212	0.029	0.624	NaN	NaN	NaN	-1.161	0.903	0.275	NaN	NaN	NaN	-0.991	0.538	0.278	-1.006	0.446	0.268	-1.041	0.316	0.215	-1.048	0.12	0.287
347	1.735	-1.244	0.984	0.486	NaN	NaN	NaN	-1.14	0.891	0.647	-1.125	0.726	0.674	-1.182	0.507	0.594	-1.214	0.409	0.593	-1.273	0.268	0.633	-1.317	0.094	0.548	-1.212	0.029	0.624	NaN	NaN	NaN	-1.159	0.903	0.275	NaN	NaN	NaN	-0.989	0.538	0.278	-1.003	0.446	0.268	-1.036	0.315	0.215	-1.039	0.12	0.287
348	1.74	-1.241	0.983	0.486	NaN	NaN	NaN	-1.138	0.891	0.647	-1.122	0.725	0.673	-1.181	0.506	0.594	-1.213	0.41	0.593	-1.273	0.268	0.633	-1.317	0.093	0.548	-1.212	0.029	0.624	NaN	NaN	NaN	-1.157	0.903	0.275	NaN	NaN	NaN	-0.986	0.538	0.278	-0.998	0.446	0.268	-1.031	0.315	0.215	-1.031	0.119	0.287
349	1.745	-1.238	0.983	0.486	NaN	NaN	NaN	-1.136	0.89	0.647	-1.118	0.721	0.671	-1.178	0.503	0.593	-1.213	0.41	0.593	-1.273	0.268	0.633	-1.317	0.094	0.548	-1.212	0.029	0.624	NaN	NaN	NaN	-1.154	0.902	0.275	NaN	NaN	NaN	-0.983	0.538	0.279	-0.994	0.445	0.269	-1.025	0.314	0.216	-1.022	0.118	0.287
350	1.75	-1.235	0.982	0.486	NaN	NaN	NaN	-1.133	0.89	0.646	-1.116	0.721	0.672	-1.177	0.502	0.593	-1.212	0.41	0.593	-1.272	0.268	0.633	-1.317	0.094	0.548	-1.212	0.029	0.624	NaN	NaN	NaN	-1.151	0.902	0.275	NaN	NaN	NaN	-0.98	0.538	0.279	-0.991	0.445	0.269	-1.019	0.313	0.216	-1.013	0.116	0.287
351	1.755	-1.233	0.982	0.486	NaN	NaN	NaN	-1.131	0.889	0.646	-1.114	0.72	0.672	-1.176	0.502	0.593	-1.212	0.41	0.592	-1.272	0.268	0.633	-1.317	0.094	0.548	-1.212	0.029	0.624	NaN	NaN	NaN	-1.149	0.902	0.274	NaN	NaN	NaN	-0.978	0.538	0.279	-0.987	0.445	0.269	-1.013	0.312	0.215	-1.004	0.116	0.287
352	1.76	-1.23	0.982	0.486	NaN	NaN	NaN	-1.128	0.889	0.646	-1.113	0.721	0.672	-1.175	0.501	0.593	-1.211	0.41	0.592	-1.272	0.269	0.632	-1.317	0.095	0.547	-1.212	0.029	0.624	NaN	NaN	NaN	-1.146	0.901	0.274	NaN	NaN	NaN	-0.974	0.538	0.279	-0.983	0.445	0.269	-1.007	0.312	0.215	-0.996	0.116	0.287
353	1.765	-1.227	0.981	0.486	NaN	NaN	NaN	-1.126	0.888	0.646	-1.113	0.722	0.672	-1.174	0.502	0.593	-1.211	0.411	0.592	-1.271	0.269	0.632	-1.318	0.096	0.546	-1.212	0.029	0.624	NaN	NaN	NaN	-1.144	0.901	0.274	NaN	NaN	NaN	-0.971	0.537	0.278	-0.98	0.445	0.269	-1.001	0.311	0.215	-0.987	0.115	0.287
354	1.77	-1.224	0.981	0.486	NaN	NaN	NaN	-1.123	0.888	0.646	-1.11	0.721	0.672	-1.173	0.501	0.593	-1.212	0.412	0.593	-1.271	0.269	0.632	-1.318	0.097	0.546	-1.212	0.029	0.624	NaN	NaN	NaN	-1.14	0.9	0.274	NaN	NaN	NaN	-0.968	0.537	0.278	-0.976	0.445	0.27	-0.995	0.31	0.215	-0.978	0.114	0.287
355	1.775	-1.222	0.981	0.486	NaN	NaN	NaN	-1.12	0.887	0.646	-1.109	0.722	0.673	-1.171	0.501	0.593	-1.211	0.412	0.593	-1.271	0.269	0.632	-1.317	0.097	0.546	-1.212	0.029	0.624	NaN	NaN	NaN	-1.138	0.9	0.274	NaN	NaN	NaN	-0.965	0.537	0.278	-0.972	0.443	0.27	-0.99	0.31	0.215	-0.97	0.113	0.287
356	1.78	-1.219	0.981	0.486	NaN	NaN	NaN	-1.117	0.887	0.646	-1.105	0.72	0.671	-1.17	0.5	0.592	-1.21	0.413	0.593	-1.27	0.269	0.632	-1.317	0.097	0.546	-1.212	0.029	0.624	NaN	NaN	NaN	-1.135	0.9	0.274	NaN	NaN	NaN	-0.961	0.536	0.278	-0.968	0.443	0.27	-0.984	0.31	0.215	-0.962	0.113	0.287
357	1.785	-1.216	0.98	0.485	NaN	NaN	NaN	-1.114	0.886	0.646	-1.099	0.716	0.668	-1.169	0.5	0.592	-1.209	0.413	0.593	-1.27	0.269	0.632	-1.317	0.098	0.546	-1.212	0.029	0.624	NaN	NaN	NaN	-1.132	0.899	0.275	NaN	NaN	NaN	-0.958	0.535	0.278	-0.964	0.443	0.27	-0.977	0.309	0.214	-0.954	0.113	0.287
358	1.79	-1.213	0.98	0.485	NaN	NaN	NaN	-1.112	0.886	0.645	-1.098	0.717	0.668	-1.168	0.5	0.592	-1.208	0.413	0.593	-1.269	0.269	0.631	-1.317	0.098	0.546	-1.212	0.028	0.625	NaN	NaN	NaN	-1.129	0.898	0.274	NaN	NaN	NaN	-0.955	0.535	0.278	-0.96	0.443	0.27	-0.971	0.308	0.214	-0.946	0.112	0.287
359	1.795	-1.209	0.979	0.486	NaN	NaN	NaN	-1.109	0.885	0.645	-1.098	0.719	0.67	-1.166	0.5	0.592	-1.207	0.412	0.592	-1.269	0.269	0.631	-1.317	0.098	0.546	-1.212	0.028	0.625	NaN	NaN	NaN	-1.126	0.898	0.274	NaN	NaN	NaN	-0.952	0.535	0.278	-0.956	0.443	0.27	-0.966	0.308	0.214	-0.939	0.112	0.287
360	1.8	-1.206	0.979	0.486	NaN	NaN	NaN	-1.106	0.885	0.645	-1.094	0.716	0.67	-1.164	0.499	0.592	-1.206	0.412	0.592	-1.268	0.27	0.631	-1.317	0.098	0.546	-1.212	0.028	0.625	NaN	NaN	NaN	-1.123	0.898	0.274	NaN	NaN	NaN	-0.949	0.534	0.278	-0.952	0.442	0.27	-0.96	0.308	0.214	-0.931	0.112	0.288
361	1.805	-1.203	0.978	0.485	NaN	NaN	NaN	-1.103	0.884	0.645	-1.092	0.715	0.67	-1.162	0.499	0.592	-1.204	0.412	0.592	-1.267	0.27	0.631	-1.316	0.098	0.546	-1.212	0.028	0.625	NaN	NaN	NaN	-1.119	0.897	0.274	NaN	NaN	NaN	-0.946	0.534	0.278	-0.948	0.442	0.271	-0.954	0.307	0.214	-0.925	0.112	0.288
362	1.81	-1.2	0.978	0.485	NaN	NaN	NaN	-1.1	0.884	0.645	-1.09	0.715	0.67	-1.161	0.499	0.591	-1.203	0.412	0.592	-1.267	0.27	0.631	-1.316	0.099	0.546	-1.212	0.028	0.625	NaN	NaN	NaN	-1.116	0.896	0.274	NaN	NaN	NaN	-0.943	0.533	0.278	-0.944	0.441	0.271	-0.95	0.306	0.214	-0.918	0.112	0.288
363	1.815	-1.197	0.978	0.485	NaN	NaN	NaN	-1.097	0.883	0.645	-1.087	0.714	0.669	-1.159	0.498	0.591	-1.201	0.411	0.591	-1.266	0.27	0.631	-1.316	0.099	0.546	-1.212	0.028	0.625	NaN	NaN	NaN	-1.113	0.896	0.274	NaN	NaN	NaN	-0.94	0.532	0.279	-0.94	0.441	0.271	-0.944	0.306	0.214	-0.912	0.111	0.288
364	1.82	-1.193	0.977	0.485	NaN	NaN	NaN	-1.094	0.883	0.644	-1.083	0.713	0.669	-1.157	0.498	0.591	-1.199	0.411	0.591	-1.265	0.27	0.63	-1.315	0.099	0.546	-1.212	0.028	0.625	NaN	NaN	NaN	-1.109	0.895	0.273	NaN	NaN	NaN	-0.936	0.531	0.279	-0.936	0.44	0.272	-0.938	0.305	0.215	-0.906	0.111	0.288
365	1.825	-1.19	0.977	0.484	NaN	NaN	NaN	-1.091	0.882	0.644	-1.081	0.713	0.668	-1.154	0.497	0.591	-1.197	0.411	0.591	-1.263	0.27	0.63	-1.315	0.1	0.546	-1.213	0.028	0.625	NaN	NaN	NaN	-1.106	0.894	0.273	NaN	NaN	NaN	-0.933	0.531	0.279	-0.932	0.439	0.272	-0.933	0.304	0.215	-0.901	0.11	0.288
366	1.83	-1.186	0.976	0.484	NaN	NaN	NaN	-1.088	0.882	0.644	-1.078	0.712	0.668	-1.152	0.497	0.59	-1.195	0.41	0.59	-1.262	0.27	0.63	-1.314	0.1	0.546	-1.213	0.028	0.625	NaN	NaN	NaN	-1.102	0.894	0.273	NaN	NaN	NaN	-0.93	0.53	0.28	-0.928	0.438	0.272	-0.929	0.304	0.216	-0.895	0.11	0.289
367	1.835	-1.182	0.975	0.484	NaN	NaN	NaN	-1.084	0.881	0.644	-1.075	0.711	0.667	-1.149	0.497	0.59	-1.191	0.407	0.589	-1.26	0.27	0.63	-1.314	0.101	0.545	-1.213	0.028	0.625	NaN	NaN	NaN	-1.099	0.893	0.273	NaN	NaN	NaN	-0.926	0.529	0.28	-0.924	0.438	0.273	-0.925	0.303	0.216	-0.89	0.109	0.29
368	1.84	-1.179	0.975	0.484	NaN	NaN	NaN	-1.081	0.881	0.643	-1.072	0.711	0.667	-1.146	0.496	0.588	-1.189	0.408	0.589	-1.259	0.27	0.63	-1.314	0.101	0.545	-1.213	0.028	0.625	NaN	NaN	NaN	-1.095	0.892	0.272	NaN	NaN	NaN	-0.923	0.529	0.28	-0.921	0.438	0.273	-0.921	0.303	0.216	-0.886	0.109	0.29
369	1.845	-1.175	0.975	0.483	NaN	NaN	NaN	-1.078	0.88	0.643	-1.07	0.711	0.667	-1.143	0.496	0.589	-1.188	0.409	0.59	-1.257	0.27	0.63	-1.314	0.102	0.545	-1.213	0.028	0.625	NaN	NaN	NaN	-1.091	0.892	0.272	NaN	NaN	NaN	-0.919	0.528	0.281	-0.917	0.437	0.273	-0.917	0.302	0.217	-0.881	0.108	0.291
370	1.85	-1.172	0.974	0.482	NaN	NaN	NaN	-1.074	0.88	0.642	-1.067	0.71	0.667	-1.141	0.495	0.589	-1.186	0.409	0.59	-1.256	0.271	0.629	-1.313	0.103	0.545	-1.213	0.028	0.625	NaN	NaN	NaN	-1.087	0.891	0.271	NaN	NaN	NaN	-0.915	0.528	0.281	-0.913	0.436	0.274	-0.913	0.301	0.218	-0.877	0.107	0.291
371	1.855	-1.168	0.973	0.482	NaN	NaN	NaN	-1.071	0.879	0.642	-1.064	0.71	0.666	-1.137	0.494	0.587	-1.184	0.409	0.59	-1.255	0.271	0.629	-1.313	0.104	0.545	-1.213	0.028	0.625	NaN	NaN	NaN	-1.084	0.891	0.271	NaN	NaN	NaN	-0.912	0.527	0.282	-0.909	0.435	0.274	-0.909	0.3	0.218	-0.873	0.107	0.292
372	1.86	-1.164	0.973	0.481	NaN	NaN	NaN	-1.067	0.879	0.642	-1.06	0.709	0.666	-1.135	0.495	0.588	-1.181	0.409	0.589	-1.253	0.272	0.629	-1.313	0.104	0.545	-1.213	0.028	0.625	NaN	NaN	NaN	-1.079	0.89	0.271	NaN	NaN	NaN	-0.908	0.526	0.282	-0.906	0.434	0.275	-0.905	0.299	0.219	-0.87	0.106	0.293
373	1.865	-1.16	0.972	0.481	NaN	NaN	NaN	-1.064	0.878	0.641	-1.057	0.709	0.665	-1.133	0.496	0.589	-1.177	0.408	0.589	-1.251	0.272	0.629	-1.312	0.105	0.545	-1.213	0.028	0.625	NaN	NaN	NaN	-1.075	0.889	0.27	NaN	NaN	NaN	-0.904	0.525	0.283	-0.902	0.433	0.275	-0.902	0.298	0.22	-0.867	0.105	0.294
374	1.87	-1.157	0.972	0.48	NaN	NaN	NaN	-1.06	0.878	0.641	-1.053	0.708	0.664	-1.13	0.496	0.589	-1.174	0.408	0.589	-1.249	0.272	0.628	-1.311	0.105	0.545	-1.213	0.028	0.625	NaN	NaN	NaN	-1.07	0.888	0.27	NaN	NaN	NaN	-0.899	0.524	0.284	-0.898	0.432	0.276	-0.899	0.297	0.22	-0.864	0.103	0.295
375	1.875	-1.152	0.971	0.479	NaN	NaN	NaN	-1.056	0.877	0.64	-1.049	0.707	0.664	-1.125	0.494	0.588	-1.171	0.407	0.589	-1.246	0.272	0.628	-1.311	0.106	0.545	-1.213	0.028	0.625	NaN	NaN	NaN	-1.066	0.888	0.269	NaN	NaN	NaN	-0.895	0.524	0.284	-0.894	0.431	0.276	-0.895	0.296	0.221	-0.862	0.102	0.296
376	1.88	-1.148	0.97	0.479	NaN	NaN	NaN	-1.052	0.876	0.64	-1.045	0.707	0.664	-1.121	0.494	0.589	-1.168	0.407	0.589	-1.244	0.272	0.629	-1.31	0.107	0.546	-1.213	0.028	0.625	NaN	NaN	NaN	-1.061	0.887	0.269	NaN	NaN	NaN	-0.891	0.522	0.284	-0.89	0.43	0.277	-0.892	0.295	0.221	-0.86	0.101	0.297
377	1.885	-1.144	0.969	0.478	NaN	NaN	NaN	-1.049	0.876	0.639	-1.041	0.706	0.663	-1.118	0.494	0.589	-1.164	0.406	0.589	-1.242	0.273	0.629	-1.31	0.108	0.546	-1.213	0.028	0.625	NaN	NaN	NaN	-1.058	0.886	0.268	NaN	NaN	NaN	-0.887	0.522	0.285	-0.887	0.429	0.278	-0.889	0.293	0.222	-0.858	0.1	0.298
378	1.89	-1.14	0.969	0.477	NaN	NaN	NaN	-1.045	0.876	0.639	-1.037	0.706	0.663	-1.113	0.493	0.588	-1.16	0.406	0.589	-1.24	0.273	0.628	-1.309	0.109	0.546	-1.213	0.028	0.625	NaN	NaN	NaN	NaN	NaN	NaN	NaN	NaN	NaN	-0.883	0.521	0.286	-0.884	0.428	0.278	-0.887	0.292	0.223	-0.857	0.099	0.299
379	1.895	-1.136	0.968	0.476	NaN	NaN	NaN	-1.041	0.875	0.638	-1.033	0.705	0.663	-1.109	0.493	0.589	-1.156	0.405	0.589	-1.238	0.275	0.629	-1.308	0.11	0.546	-1.213	0.028	0.625	NaN	NaN	NaN	-1.045	0.884	0.266	NaN	NaN	NaN	-0.879	0.52	0.286	-0.881	0.426	0.279	-0.885	0.291	0.225	-0.856	0.097	0.3
380	1.9	-1.131	0.967	0.475	NaN	NaN	NaN	-1.037	0.874	0.637	-1.028	0.705	0.662	-1.104	0.491	0.588	-1.152	0.405	0.589	-1.234	0.275	0.629	-1.307	0.11	0.547	-1.213	0.028	0.625	NaN	NaN	NaN	-1.042	0.883	0.266	NaN	NaN	NaN	-0.875	0.519	0.287	-0.877	0.425	0.28	-0.882	0.29	0.225	-0.855	0.096	0.301
381	1.905	-1.127	0.967	0.474	NaN	NaN	NaN	-1.032	0.874	0.637	-1.024	0.705	0.661	-1.1	0.493	0.589	-1.147	0.405	0.589	-1.231	0.275	0.629	-1.306	0.111	0.547	-1.213	0.028	0.625	NaN	NaN	NaN	-1.037	0.882	0.265	NaN	NaN	NaN	-0.87	0.517	0.287	-0.874	0.424	0.28	-0.88	0.288	0.226	-0.855	0.096	0.302
382	1.91	-1.122	0.966	0.472	NaN	NaN	NaN	-1.028	0.874	0.636	-1.018	0.704	0.66	-1.095	0.492	0.589	-1.142	0.404	0.589	-1.228	0.276	0.63	-1.304	0.112	0.547	-1.213	0.028	0.625	NaN	NaN	NaN	-1.031	0.881	0.264	NaN	NaN	NaN	-0.867	0.516	0.288	-0.87	0.423	0.28	-0.876	0.286	0.227	-0.854	0.095	0.302
383	1.915	-1.118	0.965	0.471	NaN	NaN	NaN	-1.023	0.873	0.635	-1.013	0.704	0.658	-1.09	0.492	0.589	-1.137	0.403	0.589	-1.225	0.277	0.63	-1.303	0.114	0.547	-1.212	0.028	0.625	NaN	NaN	NaN	-1.026	0.881	0.264	NaN	NaN	NaN	-0.863	0.514	0.288	-0.867	0.421	0.281	-0.874	0.286	0.228	-0.852	0.094	0.302
384	1.92	-1.113	0.965	0.47	NaN	NaN	NaN	-1.018	0.873	0.634	-1.009	0.704	0.659	-1.084	0.491	0.589	-1.133	0.403	0.59	-1.221	0.277	0.63	-1.303	0.118	0.547	-1.212	0.028	0.625	NaN	NaN	NaN	-1.021	0.88	0.263	NaN	NaN	NaN	-0.859	0.513	0.289	-0.863	0.42	0.281	-0.872	0.285	0.228	-0.851	0.092	0.303
385	1.925	-1.109	0.964	0.469	NaN	NaN	NaN	-1.014	0.872	0.634	-1.004	0.704	0.659	-1.078	0.49	0.589	-1.127	0.402	0.59	-1.217	0.278	0.63	-1.301	0.119	0.548	-1.212	0.028	0.625	NaN	NaN	NaN	-1.016	0.88	0.262	NaN	NaN	NaN	-0.856	0.512	0.289	-0.859	0.42	0.281	-0.869	0.285	0.229	-0.85	0.092	0.303
386	1.93	-1.104	0.964	0.468	NaN	NaN	NaN	-1.009	0.872	0.633	-0.999	0.703	0.658	-1.072	0.49	0.589	-1.121	0.402	0.59	-1.212	0.279	0.63	-1.299	0.12	0.549	-1.212	0.028	0.625	NaN	NaN	NaN	-1.011	0.879	0.261	NaN	NaN	NaN	-0.852	0.511	0.289	-0.855	0.42	0.281	-0.866	0.284	0.229	-0.849	0.092	0.303
387	1.935	-1.1	0.964	0.467	NaN	NaN	NaN	-1.005	0.872	0.632	-0.994	0.703	0.658	-1.065	0.489	0.589	-1.115	0.401	0.59	-1.208	0.28	0.631	-1.297	0.122	0.549	-1.212	0.029	0.624	NaN	NaN	NaN	-1.006	0.879	0.26	NaN	NaN	NaN	-0.848	0.51	0.289	-0.85	0.42	0.281	-0.861	0.284	0.229	-0.847	0.092	0.303
388	1.94	-1.095	0.963	0.466	NaN	NaN	NaN	-1	0.872	0.631	-0.988	0.703	0.658	-1.058	0.488	0.589	-1.109	0.401	0.591	-1.204	0.281	0.631	-1.296	0.127	0.55	-1.212	0.029	0.624	NaN	NaN	NaN	-1.002	0.88	0.26	NaN	NaN	NaN	-0.843	0.51	0.289	-0.844	0.419	0.281	-0.856	0.284	0.228	-0.846	0.091	0.303
389	1.945	-1.091	0.963	0.465	NaN	NaN	NaN	-0.994	0.872	0.631	-0.982	0.703	0.657	-1.05	0.486	0.588	-1.102	0.401	0.592	-1.199	0.283	0.632	-1.304	0.144	0.56	-1.201	0.013	0.614	NaN	NaN	NaN	-0.997	0.88	0.259	NaN	NaN	NaN	-0.838	0.509	0.288	-0.839	0.42	0.281	-0.851	0.285	0.228	-0.845	0.091	0.303
390	1.95	-1.086	0.963	0.464	NaN	NaN	NaN	-0.99	0.872	0.63	-0.977	0.703	0.657	-1.041	0.485	0.588	-1.096	0.4	0.592	-1.194	0.284	0.633	-1.313	0.165	0.573	-1.187	-0.007	0.601	NaN	NaN	NaN	-0.992	0.88	0.258	NaN	NaN	NaN	-0.833	0.51	0.288	-0.834	0.419	0.281	-0.846	0.285	0.227	-0.844	0.091	0.302
391	1.955	-1.082	0.963	0.463	NaN	NaN	NaN	-0.985	0.872	0.629	-0.97	0.703	0.655	-1.035	0.485	0.589	-1.089	0.4	0.592	-1.189	0.285	0.633	-1.294	0.144	0.556	-1.206	0.022	0.619	NaN	NaN	NaN	-0.987	0.881	0.257	NaN	NaN	NaN	-0.828	0.51	0.288	-0.83	0.419	0.281	-0.84	0.285	0.226	-0.844	0.092	0.302
392	1.96	-1.077	0.963	0.462	NaN	NaN	NaN	-0.98	0.873	0.629	-0.963	0.703	0.654	-1.027	0.485	0.589	-1.081	0.4	0.593	-1.183	0.286	0.633	-1.287	0.141	0.552	-1.211	0.03	0.623	NaN	NaN	NaN	-0.982	0.881	0.256	NaN	NaN	NaN	-0.823	0.51	0.288	-0.826	0.419	0.281	-0.836	0.286	0.225	-0.843	0.092	0.302
393	1.965	-1.072	0.963	0.461	NaN	NaN	NaN	-0.974	0.873	0.628	-0.957	0.703	0.654	-1.018	0.484	0.59	-1.074	0.4	0.594	-1.178	0.289	0.634	-1.282	0.143	0.552	-1.212	0.032	0.625	NaN	NaN	NaN	-0.977	0.881	0.255	NaN	NaN	NaN	-0.819	0.511	0.288	-0.822	0.419	0.281	-0.832	0.285	0.224	-0.842	0.092	0.302
394	1.97	-1.067	0.963	0.46	NaN	NaN	NaN	-0.969	0.873	0.628	-0.95	0.703	0.653	-1.009	0.484	0.59	-1.066	0.4	0.595	-1.171	0.291	0.634	-1.279	0.147	0.552	-1.212	0.032	0.625	NaN	NaN	NaN	-0.973	0.881	0.254	NaN	NaN	NaN	-0.814	0.511	0.287	-0.818	0.418	0.281	-0.829	0.284	0.224	-0.842	0.091	0.302
395	1.975	-1.063	0.963	0.46	NaN	NaN	NaN	-0.965	0.873	0.627	-0.944	0.703	0.653	-0.999	0.482	0.59	-1.058	0.4	0.596	-1.164	0.292	0.635	-1.275	0.151	0.552	-1.211	0.032	0.625	NaN	NaN	NaN	-0.969	0.881	0.254	-0.87	0.713	0.212	-0.809	0.511	0.287	-0.815	0.418	0.28	-0.827	0.283	0.224	-0.841	0.091	0.302
396	1.98	-1.058	0.964	0.459	NaN	NaN	NaN	NaN	NaN	NaN	-0.937	0.703	0.653	-0.988	0.48	0.59	-1.049	0.4	0.597	-1.156	0.294	0.636	-1.271	0.155	0.553	-1.211	0.033	0.625	NaN	NaN	NaN	NaN	NaN	NaN	-0.866	0.714	0.21	-0.806	0.511	0.287	-0.812	0.417	0.28	-0.824	0.282	0.224	-0.841	0.09	0.302
397	1.985	-1.053	0.964	0.458	NaN	NaN	NaN	NaN	NaN	NaN	-0.93	0.704	0.653	-0.978	0.479	0.591	-1.04	0.4	0.597	-1.15	0.297	0.636	-1.266	0.159	0.553	-1.21	0.034	0.625	NaN	NaN	NaN	NaN	NaN	NaN	-0.863	0.715	0.21	-0.803	0.51	0.286	-0.809	0.416	0.279	-0.822	0.282	0.223	-0.84	0.09	0.301
398	1.99	-1.049	0.964	0.457	NaN	NaN	NaN	NaN	NaN	NaN	-0.923	0.704	0.652	-0.968	0.478	0.591	-1.031	0.4	0.598	-1.142	0.299	0.637	-1.26	0.164	0.553	-1.21	0.034	0.625	NaN	NaN	NaN	NaN	NaN	NaN	-0.858	0.714	0.209	-0.8	0.51	0.286	-0.807	0.416	0.279	-0.822	0.281	0.222	-0.84	0.09	0.301
399	1.995	-1.044	0.965	0.456	NaN	NaN	NaN	-0.94	0.876	0.624	-0.916	0.704	0.652	-0.958	0.478	0.592	-1.022	0.4	0.599	-1.136	0.303	0.637	-1.254	0.168	0.554	-1.209	0.035	0.624	NaN	NaN	NaN	-0.948	0.882	0.25	-0.854	0.714	0.209	-0.798	0.51	0.285	-0.805	0.416	0.278	-0.821	0.281	0.222	-0.84	0.089	0.301
400	2	-1.039	0.965	0.455	NaN	NaN	NaN	-0.935	0.876	0.624	-0.909	0.704	0.652	-0.948	0.478	0.592	-1.012	0.401	0.599	-1.13	0.307	0.637	-1.248	0.172	0.554	-1.208	0.037	0.624	NaN	NaN	NaN	-0.944	0.882	0.249	-0.851	0.714	0.207	-0.795	0.508	0.284	-0.803	0.415	0.278	-0.82	0.281	0.222	-0.84	0.089	0.301
401	2.005	-1.035	0.965	0.454	NaN	NaN	NaN	-0.931	0.877	0.623	-0.902	0.704	0.651	-0.937	0.477	0.592	-1.002	0.401	0.6	-1.122	0.31	0.637	-1.242	0.176	0.554	-1.208	0.04	0.624	NaN	NaN	NaN	-0.939	0.882	0.248	-0.848	0.713	0.206	-0.793	0.508	0.283	-0.801	0.414	0.277	-0.819	0.281	0.222	-0.84	0.089	0.301
402	2.01	-1.03	0.965	0.453	NaN	NaN	NaN	-0.925	0.877	0.623	-0.894	0.704	0.651	-0.927	0.476	0.593	-0.992	0.402	0.6	-1.112	0.312	0.637	-1.235	0.181	0.555	-1.208	0.042	0.624	NaN	NaN	NaN	-0.935	0.882	0.248	-0.844	0.713	0.206	-0.792	0.507	0.283	-0.799	0.414	0.277	-0.819	0.281	0.222	-0.84	0.089	0.301
403	2.015	-1.026	0.966	0.452	NaN	NaN	NaN	-0.92	0.878	0.622	-0.887	0.705	0.651	-0.917	0.477	0.593	-0.981	0.402	0.601	-1.103	0.315	0.636	-1.228	0.185	0.556	-1.206	0.044	0.623	NaN	NaN	NaN	-0.93	0.882	0.247	-0.841	0.712	0.205	-0.79	0.506	0.282	-0.797	0.413	0.276	-0.818	0.281	0.222	-0.84	0.089	0.301
404	2.02	-1.021	0.966	0.451	NaN	NaN	NaN	-0.914	0.878	0.622	-0.88	0.705	0.651	-0.906	0.477	0.593	-0.971	0.403	0.602	-1.094	0.319	0.636	-1.22	0.19	0.556	-1.205	0.047	0.623	NaN	NaN	NaN	-0.925	0.882	0.246	-0.838	0.712	0.204	-0.788	0.506	0.281	-0.796	0.413	0.275	-0.817	0.279	0.221	-0.84	0.088	0.301
405	2.025	-1.016	0.966	0.45	NaN	NaN	NaN	-0.909	0.879	0.621	-0.873	0.706	0.651	-0.896	0.477	0.594	-0.961	0.404	0.602	-1.085	0.322	0.636	-1.213	0.194	0.557	-1.203	0.05	0.623	NaN	NaN	NaN	-0.92	0.883	0.245	-0.836	0.712	0.203	-0.787	0.505	0.281	-0.794	0.413	0.275	-0.816	0.278	0.221	-0.84	0.088	0.301
406	2.03	-1.012	0.967	0.449	NaN	NaN	NaN	-0.904	0.879	0.621	-0.866	0.706	0.651	-0.886	0.477	0.594	-0.95	0.404	0.602	-1.077	0.326	0.636	-1.204	0.198	0.557	-1.201	0.054	0.622	NaN	NaN	NaN	-0.916	0.883	0.244	NaN	NaN	NaN	-0.785	0.504	0.28	-0.793	0.412	0.274	-0.815	0.278	0.221	-0.84	0.088	0.301
407	2.035	-1.007	0.967	0.448	NaN	NaN	NaN	-0.899	0.88	0.62	-0.86	0.707	0.651	-0.876	0.479	0.595	-0.94	0.405	0.603	-1.069	0.33	0.636	-1.195	0.202	0.557	-1.2	0.059	0.622	NaN	NaN	NaN	-0.911	0.884	0.244	-0.827	0.71	0.202	-0.783	0.503	0.279	-0.791	0.411	0.274	-0.814	0.278	0.221	-0.839	0.088	0.301
408	2.04	-1.003	0.968	0.447	NaN	NaN	NaN	-0.894	0.88	0.62	-0.853	0.709	0.65	-0.867	0.48	0.596	-0.928	0.406	0.603	-1.058	0.333	0.636	-1.187	0.206	0.557	-1.196	0.063	0.621	NaN	NaN	NaN	-0.907	0.884	0.243	-0.825	0.711	0.201	-0.781	0.503	0.278	-0.789	0.411	0.273	-0.813	0.277	0.221	-0.839	0.088	0.301
409	2.045	-0.998	0.968	0.446	NaN	NaN	NaN	-0.89	0.88	0.619	-0.847	0.71	0.651	-0.856	0.479	0.595	-0.917	0.406	0.603	-1.048	0.336	0.636	-1.178	0.21	0.557	-1.193	0.067	0.62	NaN	NaN	NaN	-0.902	0.885	0.243	-0.824	0.711	0.201	-0.78	0.504	0.278	-0.788	0.411	0.273	-0.813	0.277	0.221	-0.839	0.088	0.301
410	2.05	-0.994	0.969	0.445	NaN	NaN	NaN	-0.885	0.881	0.618	-0.84	0.711	0.651	-0.845	0.479	0.595	-0.906	0.407	0.603	-1.039	0.339	0.636	-1.169	0.215	0.556	-1.189	0.073	0.619	NaN	NaN	NaN	-0.898	0.885	0.242	NaN	NaN	NaN	-0.778	0.504	0.277	-0.787	0.411	0.273	-0.812	0.277	0.221	-0.839	0.088	0.301
411	2.055	-0.989	0.969	0.445	NaN	NaN	NaN	-0.88	0.882	0.618	-0.835	0.712	0.651	-0.835	0.48	0.595	-0.896	0.408	0.604	-1.027	0.34	0.636	-1.16	0.219	0.556	-1.185	0.078	0.618	NaN	NaN	NaN	-0.894	0.885	0.241	NaN	NaN	NaN	-0.775	0.503	0.277	-0.785	0.41	0.272	-0.811	0.276	0.22	-0.839	0.088	0.301
412	2.06	-0.985	0.97	0.444	NaN	NaN	NaN	-0.875	0.882	0.617	-0.829	0.714	0.651	-0.826	0.482	0.596	-0.884	0.409	0.604	-1.017	0.341	0.636	-1.15	0.222	0.555	-1.18	0.084	0.617	NaN	NaN	NaN	-0.889	0.885	0.241	NaN	NaN	NaN	-0.773	0.503	0.276	-0.783	0.41	0.272	-0.81	0.276	0.22	-0.838	0.087	0.301
413	2.065	-0.981	0.97	0.443	NaN	NaN	NaN	-0.871	0.883	0.617	-0.823	0.715	0.651	-0.817	0.484	0.597	-0.874	0.41	0.604	-1.006	0.343	0.636	-1.141	0.227	0.555	-1.174	0.089	0.616	NaN	NaN	NaN	-0.885	0.886	0.24	-0.809	0.711	0.198	-0.771	0.503	0.276	-0.782	0.409	0.271	-0.809	0.276	0.219	-0.838	0.087	0.301
414	2.07	-0.976	0.97	0.442	NaN	NaN	NaN	-0.866	0.884	0.617	-0.817	0.716	0.651	-0.807	0.485	0.598	-0.863	0.411	0.604	-0.996	0.344	0.636	-1.132	0.23	0.554	-1.167	0.095	0.615	NaN	NaN	NaN	-0.881	0.886	0.24	-0.807	0.711	0.197	-0.77	0.503	0.275	-0.781	0.409	0.271	-0.809	0.276	0.219	-0.838	0.087	0.301
415	2.075	-0.972	0.971	0.441	NaN	NaN	NaN	-0.862	0.884	0.616	-0.812	0.717	0.651	-0.798	0.486	0.599	-0.853	0.412	0.604	-0.985	0.346	0.637	-1.122	0.233	0.552	-1.158	0.101	0.614	NaN	NaN	NaN	-0.877	0.886	0.239	-0.803	0.711	0.197	-0.767	0.503	0.275	-0.78	0.409	0.27	-0.808	0.276	0.219	-0.838	0.087	0.301
416	2.08	-0.967	0.971	0.441	NaN	NaN	NaN	-0.857	0.885	0.616	-0.807	0.719	0.651	-0.788	0.488	0.599	-0.843	0.414	0.605	-0.976	0.347	0.636	-1.112	0.236	0.55	-1.149	0.105	0.613	NaN	NaN	NaN	-0.873	0.886	0.239	-0.8	0.711	0.198	-0.765	0.502	0.275	-0.779	0.409	0.27	-0.808	0.276	0.219	-0.838	0.087	0.301
417	2.085	-0.963	0.972	0.44	NaN	NaN	NaN	-0.853	0.886	0.616	-0.801	0.72	0.651	-0.779	0.49	0.599	-0.833	0.415	0.605	-0.966	0.349	0.636	-1.104	0.24	0.55	-1.139	0.108	0.612	NaN	NaN	NaN	-0.868	0.886	0.238	-0.799	0.711	0.198	-0.763	0.502	0.274	-0.779	0.409	0.269	-0.808	0.275	0.218	-0.838	0.087	0.301
418	2.09	-0.958	0.973	0.439	NaN	NaN	NaN	-0.848	0.887	0.615	-0.795	0.721	0.65	-0.769	0.491	0.6	-0.823	0.417	0.605	-0.956	0.352	0.635	-1.094	0.243	0.548	-1.128	0.111	0.612	NaN	NaN	NaN	-0.865	0.887	0.238	-0.795	0.712	0.197	-0.761	0.501	0.274	-0.778	0.408	0.269	-0.807	0.275	0.218	-0.838	0.087	0.301
419	2.095	-0.954	0.973	0.439	NaN	NaN	NaN	-0.844	0.888	0.615	-0.789	0.723	0.651	-0.76	0.494	0.601	-0.813	0.419	0.605	-0.947	0.354	0.634	-1.084	0.246	0.547	-1.117	0.113	0.612	NaN	NaN	NaN	-0.86	0.887	0.237	-0.792	0.713	0.197	-0.76	0.501	0.273	-0.777	0.408	0.269	-0.807	0.275	0.218	-0.838	0.087	0.301
420	2.1	-0.949	0.974	0.438	NaN	NaN	NaN	-0.839	0.888	0.615	-0.784	0.725	0.651	-0.751	0.496	0.601	-0.803	0.421	0.605	-0.938	0.357	0.634	-1.074	0.247	0.546	-1.104	0.115	0.611	NaN	NaN	NaN	-0.856	0.887	0.237	-0.787	0.712	0.197	-0.759	0.501	0.272	-0.775	0.408	0.269	-0.806	0.275	0.218	-0.838	0.087	0.301
421	2.105	-0.945	0.975	0.438	NaN	NaN	NaN	-0.834	0.889	0.615	-0.778	0.726	0.651	-0.741	0.498	0.602	-0.794	0.423	0.605	-0.928	0.36	0.633	-1.062	0.248	0.545	-1.092	0.117	0.611	NaN	NaN	NaN	-0.852	0.887	0.236	-0.785	0.713	0.197	-0.758	0.501	0.272	-0.775	0.408	0.269	-0.806	0.275	0.218	-0.838	0.087	0.301
422	2.11	-0.94	0.976	0.437	NaN	NaN	NaN	-0.83	0.89	0.615	-0.773	0.728	0.65	-0.732	0.5	0.602	-0.783	0.425	0.605	-0.918	0.362	0.632	-1.052	0.25	0.544	-1.078	0.118	0.61	NaN	NaN	NaN	-0.848	0.888	0.236	-0.783	0.714	0.196	-0.757	0.501	0.272	-0.774	0.407	0.269	-0.805	0.275	0.218	-0.838	0.087	0.301
423	2.115	-0.936	0.976	0.437	NaN	NaN	NaN	-0.825	0.891	0.614	-0.767	0.729	0.651	-0.724	0.502	0.603	-0.774	0.428	0.605	-0.908	0.364	0.631	-1.039	0.25	0.543	-1.064	0.119	0.609	NaN	NaN	NaN	-0.844	0.888	0.236	-0.781	0.715	0.196	-0.756	0.501	0.272	-0.773	0.407	0.269	-0.805	0.275	0.218	-0.838	0.087	0.301
424	2.12	-0.931	0.977	0.436	NaN	NaN	NaN	-0.821	0.892	0.614	-0.761	0.731	0.651	-0.714	0.505	0.603	-0.764	0.43	0.605	-0.898	0.366	0.63	-1.026	0.249	0.542	-1.05	0.119	0.609	NaN	NaN	NaN	-0.84	0.888	0.235	-0.777	0.715	0.196	-0.755	0.501	0.272	-0.772	0.407	0.269	-0.805	0.275	0.218	-0.838	0.087	0.301
425	2.125	-0.927	0.978	0.436	NaN	NaN	NaN	-0.817	0.894	0.614	-0.755	0.732	0.65	-0.705	0.507	0.603	-0.754	0.432	0.605	-0.889	0.367	0.63	-1.017	0.251	0.541	-1.035	0.119	0.608	NaN	NaN	NaN	-0.835	0.889	0.235	-0.774	0.715	0.196	-0.754	0.501	0.272	-0.771	0.407	0.269	-0.805	0.275	0.218	-0.838	0.087	0.301
426	2.13	-0.922	0.978	0.435	NaN	NaN	NaN	-0.812	0.894	0.614	-0.75	0.734	0.651	-0.697	0.51	0.604	-0.745	0.434	0.605	-0.878	0.368	0.629	-1.006	0.251	0.54	-1.021	0.119	0.608	NaN	NaN	NaN	-0.831	0.889	0.234	-0.771	0.715	0.195	-0.753	0.501	0.272	-0.771	0.407	0.269	-0.804	0.275	0.218	-0.838	0.087	0.301
427	2.135	-0.918	0.979	0.435	NaN	NaN	NaN	-0.808	0.895	0.613	-0.744	0.736	0.651	-0.688	0.512	0.604	-0.735	0.435	0.604	-0.868	0.369	0.628	-0.995	0.25	0.539	-1.007	0.118	0.608	NaN	NaN	NaN	-0.827	0.889	0.234	-0.769	0.715	0.195	-0.752	0.501	0.272	-0.77	0.407	0.269	-0.804	0.275	0.218	-0.838	0.087	0.301
428	2.14	-0.913	0.98	0.434	NaN	NaN	NaN	-0.803	0.896	0.613	-0.738	0.738	0.651	-0.679	0.515	0.604	-0.726	0.438	0.605	-0.858	0.37	0.628	-0.983	0.249	0.538	-0.993	0.116	0.607	NaN	NaN	NaN	-0.822	0.89	0.234	-0.766	0.715	0.195	-0.751	0.501	0.272	-0.77	0.407	0.269	-0.804	0.276	0.218	-0.837	0.088	0.301
429	2.145	-0.909	0.98	0.433	NaN	NaN	NaN	-0.799	0.897	0.613	-0.732	0.74	0.651	-0.67	0.517	0.604	-0.715	0.439	0.604	-0.848	0.37	0.628	-0.971	0.247	0.538	-0.978	0.115	0.607	NaN	NaN	NaN	-0.817	0.889	0.233	-0.763	0.715	0.195	-0.751	0.501	0.272	-0.77	0.407	0.269	-0.804	0.276	0.218	-0.837	0.088	0.302
430	2.15	-0.904	0.981	0.433	NaN	NaN	NaN	-0.794	0.898	0.613	-0.727	0.741	0.651	-0.662	0.52	0.605	-0.706	0.441	0.605	-0.838	0.37	0.627	-0.96	0.246	0.537	-0.963	0.113	0.606	NaN	NaN	NaN	-0.81	0.887	0.233	-0.76	0.715	0.195	-0.75	0.501	0.272	-0.77	0.407	0.269	-0.804	0.276	0.218	-0.837	0.088	0.302
431	2.155	-0.9	0.982	0.432	NaN	NaN	NaN	-0.79	0.9	0.613	-0.721	0.743	0.651	-0.654	0.522	0.605	-0.696	0.442	0.605	-0.827	0.369	0.627	-0.947	0.244	0.537	-0.948	0.111	0.605	NaN	NaN	NaN	-0.806	0.887	0.233	-0.757	0.716	0.195	-0.748	0.501	0.271	-0.769	0.407	0.269	-0.804	0.276	0.218	-0.837	0.088	0.302
432	2.16	-0.895	0.982	0.431	NaN	NaN	NaN	-0.786	0.901	0.613	-0.714	0.745	0.651	-0.645	0.524	0.605	-0.687	0.443	0.605	-0.816	0.368	0.627	-0.935	0.242	0.536	-0.934	0.109	0.605	NaN	NaN	NaN	-0.802	0.888	0.232	-0.754	0.716	0.195	-0.747	0.501	0.271	-0.769	0.408	0.269	-0.804	0.276	0.218	-0.837	0.088	0.302
433	2.165	-0.891	0.983	0.431	NaN	NaN	NaN	-0.781	0.902	0.612	-0.709	0.747	0.651	-0.637	0.526	0.606	-0.677	0.445	0.605	-0.805	0.367	0.627	-0.922	0.239	0.536	-0.919	0.106	0.605	NaN	NaN	NaN	-0.797	0.888	0.232	-0.75	0.716	0.195	-0.746	0.501	0.271	-0.768	0.408	0.269	-0.804	0.276	0.218	-0.837	0.088	0.302
434	2.17	-0.886	0.983	0.43	NaN	NaN	NaN	-0.776	0.903	0.612	-0.703	0.749	0.651	-0.629	0.529	0.606	-0.668	0.446	0.605	-0.794	0.366	0.628	-0.91	0.236	0.536	-0.904	0.103	0.604	NaN	NaN	NaN	-0.793	0.889	0.232	-0.747	0.716	0.196	-0.744	0.501	0.271	-0.768	0.408	0.269	-0.804	0.276	0.218	-0.837	0.088	0.302
435	2.175	-0.881	0.984	0.429	NaN	NaN	NaN	-0.772	0.904	0.613	-0.698	0.75	0.651	-0.621	0.531	0.606	-0.659	0.447	0.605	-0.784	0.365	0.627	-0.897	0.233	0.535	-0.888	0.101	0.604	NaN	NaN	NaN	-0.791	0.891	0.232	-0.744	0.715	0.196	-0.743	0.502	0.271	-0.767	0.408	0.269	-0.803	0.276	0.218	-0.837	0.088	0.302
436	2.18	-0.877	0.984	0.429	NaN	NaN	NaN	-0.768	0.904	0.612	-0.693	0.751	0.649	-0.613	0.533	0.606	-0.65	0.449	0.605	-0.774	0.363	0.628	-0.884	0.23	0.535	-0.872	0.097	0.604	NaN	NaN	NaN	-0.786	0.891	0.232	-0.741	0.715	0.196	-0.743	0.502	0.271	-0.767	0.408	0.269	-0.803	0.277	0.218	-0.837	0.088	0.302
437	2.185	-0.872	0.984	0.428	NaN	NaN	NaN	-0.763	0.905	0.613	-0.687	0.753	0.65	-0.605	0.535	0.606	-0.641	0.45	0.605	-0.763	0.361	0.628	-0.871	0.226	0.535	-0.856	0.094	0.604	-0.654	0.937	0.262	-0.782	0.892	0.232	-0.737	0.715	0.196	-0.742	0.502	0.271	-0.766	0.408	0.269	-0.802	0.277	0.218	-0.837	0.089	0.302
438	2.19	-0.868	0.985	0.428	NaN	NaN	NaN	-0.759	0.906	0.613	-0.68	0.755	0.651	-0.598	0.537	0.606	-0.633	0.451	0.605	-0.751	0.358	0.628	-0.858	0.222	0.535	-0.84	0.091	0.605	-0.645	0.935	0.264	-0.777	0.892	0.232	-0.734	0.715	0.196	-0.741	0.502	0.271	-0.766	0.408	0.269	-0.802	0.277	0.218	-0.837	0.089	0.302
439	2.195	-0.863	0.985	0.427	NaN	NaN	NaN	-0.754	0.907	0.613	-0.674	0.757	0.652	-0.591	0.539	0.607	-0.623	0.452	0.605	-0.74	0.356	0.628	-0.844	0.218	0.534	-0.823	0.088	0.605	-0.64	0.936	0.264	-0.772	0.892	0.232	-0.731	0.715	0.196	-0.74	0.502	0.271	-0.765	0.408	0.269	-0.802	0.277	0.218	-0.837	0.089	0.302
440	2.2	-0.858	0.985	0.427	NaN	NaN	NaN	-0.75	0.907	0.613	-0.668	0.759	0.652	-0.583	0.541	0.607	-0.615	0.453	0.605	-0.73	0.354	0.628	-0.83	0.214	0.534	-0.806	0.086	0.606	-0.637	0.936	0.263	-0.768	0.892	0.232	-0.728	0.715	0.196	-0.739	0.502	0.271	-0.764	0.408	0.269	-0.801	0.277	0.218	-0.837	0.089	0.302
441	2.205	-0.854	0.985	0.426	NaN	NaN	NaN	-0.745	0.908	0.614	-0.662	0.76	0.652	-0.576	0.542	0.607	-0.606	0.453	0.605	-0.72	0.352	0.628	-0.816	0.21	0.534	-0.789	0.083	0.607	-0.63	0.935	0.264	-0.763	0.892	0.233	-0.725	0.715	0.196	-0.738	0.502	0.271	-0.764	0.408	0.269	-0.801	0.277	0.218	-0.837	0.089	0.302
442	2.21	-0.849	0.985	0.426	NaN	NaN	NaN	-0.74	0.909	0.614	-0.656	0.762	0.652	-0.569	0.544	0.607	-0.598	0.454	0.605	-0.71	0.351	0.628	-0.802	0.205	0.535	-0.771	0.08	0.607	-0.624	0.935	0.264	-0.758	0.892	0.233	-0.722	0.715	0.196	-0.737	0.502	0.271	-0.763	0.409	0.269	-0.8	0.277	0.218	-0.837	0.09	0.302
443	2.215	-0.844	0.985	0.426	NaN	NaN	NaN	-0.736	0.909	0.614	-0.651	0.763	0.652	-0.562	0.546	0.607	-0.591	0.455	0.606	-0.699	0.349	0.628	-0.788	0.201	0.534	-0.753	0.077	0.609	-0.619	0.935	0.264	-0.753	0.891	0.234	-0.718	0.715	0.196	-0.735	0.502	0.271	-0.763	0.409	0.269	-0.8	0.278	0.218	-0.837	0.09	0.302
444	2.22	-0.839	0.985	0.426	NaN	NaN	NaN	-0.731	0.91	0.615	-0.645	0.764	0.653	-0.555	0.547	0.607	-0.582	0.456	0.605	-0.688	0.346	0.628	-0.773	0.196	0.534	-0.735	0.074	0.61	-0.614	0.935	0.264	-0.749	0.891	0.234	-0.715	0.715	0.196	-0.733	0.502	0.271	-0.762	0.409	0.269	-0.799	0.278	0.218	-0.837	0.091	0.302
445	2.225	-0.835	0.985	0.425	NaN	NaN	NaN	-0.726	0.91	0.615	-0.639	0.765	0.652	-0.549	0.548	0.607	-0.574	0.456	0.605	-0.678	0.344	0.628	-0.759	0.191	0.535	-0.717	0.071	0.611	-0.609	0.935	0.264	-0.745	0.891	0.233	-0.712	0.715	0.197	-0.733	0.502	0.271	-0.761	0.409	0.269	-0.799	0.278	0.219	-0.838	0.091	0.302
446	2.23	-0.83	0.985	0.425	NaN	NaN	NaN	-0.721	0.91	0.615	-0.633	0.766	0.653	-0.542	0.549	0.607	-0.567	0.456	0.606	-0.668	0.342	0.628	-0.744	0.187	0.535	-0.699	0.068	0.613	-0.605	0.935	0.263	-0.74	0.891	0.233	-0.708	0.715	0.197	-0.732	0.502	0.271	-0.761	0.409	0.27	-0.798	0.278	0.219	-0.838	0.092	0.302
447	2.235	-0.825	0.985	0.425	NaN	NaN	NaN	-0.716	0.911	0.615	-0.627	0.767	0.653	-0.536	0.55	0.606	-0.559	0.456	0.606	-0.658	0.34	0.628	-0.729	0.182	0.535	-0.681	0.066	0.614	-0.603	0.936	0.262	-0.736	0.891	0.233	-0.705	0.714	0.197	-0.731	0.502	0.271	-0.76	0.409	0.27	-0.798	0.278	0.219	-0.838	0.092	0.302
448	2.24	-0.82	0.985	0.425	NaN	NaN	NaN	-0.711	0.911	0.615	-0.622	0.768	0.653	-0.53	0.551	0.606	-0.551	0.456	0.606	-0.647	0.337	0.628	-0.714	0.177	0.536	-0.663	0.063	0.615	-0.598	0.936	0.262	-0.732	0.89	0.234	-0.702	0.714	0.197	-0.73	0.503	0.271	-0.759	0.409	0.27	-0.797	0.278	0.219	-0.837	0.092	0.302
449	2.245	-0.815	0.984	0.425	NaN	NaN	NaN	-0.707	0.911	0.616	-0.617	0.769	0.653	-0.524	0.552	0.606	-0.543	0.456	0.605	-0.636	0.334	0.628	-0.698	0.172	0.536	-0.645	0.06	0.616	-0.593	0.935	0.262	-0.727	0.89	0.234	-0.698	0.714	0.197	-0.729	0.503	0.271	-0.758	0.409	0.27	-0.797	0.279	0.219	-0.836	0.092	0.302
450	2.25	-0.811	0.984	0.425	NaN	NaN	NaN	-0.702	0.911	0.616	-0.611	0.769	0.653	-0.518	0.552	0.605	-0.536	0.456	0.606	-0.626	0.332	0.628	-0.683	0.168	0.537	-0.627	0.058	0.618	-0.586	0.932	0.263	-0.722	0.89	0.234	-0.695	0.713	0.198	-0.726	0.502	0.272	-0.757	0.409	0.27	-0.796	0.279	0.22	-0.836	0.092	0.303
451	2.255	-0.806	0.984	0.425	NaN	NaN	NaN	-0.697	0.911	0.616	-0.605	0.77	0.653	-0.512	0.552	0.605	-0.53	0.457	0.606	-0.616	0.329	0.628	-0.668	0.163	0.538	-0.607	0.055	0.619	-0.581	0.932	0.263	-0.718	0.889	0.234	-0.691	0.713	0.198	-0.724	0.502	0.272	-0.756	0.409	0.27	-0.796	0.279	0.22	-0.835	0.093	0.303
452	2.26	-0.801	0.983	0.424	NaN	NaN	NaN	-0.692	0.911	0.616	-0.6	0.77	0.653	-0.506	0.553	0.604	-0.523	0.456	0.606	-0.605	0.326	0.628	-0.652	0.158	0.538	-0.588	0.053	0.621	-0.576	0.932	0.263	-0.713	0.889	0.235	-0.688	0.713	0.198	-0.723	0.501	0.273	-0.755	0.41	0.27	-0.795	0.28	0.22	-0.835	0.093	0.303
453	2.265	-0.796	0.983	0.424	NaN	NaN	NaN	-0.687	0.91	0.616	-0.594	0.77	0.654	-0.501	0.553	0.604	-0.516	0.456	0.606	-0.594	0.323	0.629	-0.637	0.154	0.539	-0.57	0.051	0.623	-0.571	0.931	0.263	-0.709	0.888	0.235	-0.684	0.712	0.198	-0.721	0.501	0.273	-0.754	0.41	0.271	-0.794	0.28	0.22	-0.835	0.093	0.303
454	2.27	-0.791	0.982	0.425	NaN	NaN	NaN	-0.682	0.91	0.616	-0.589	0.77	0.654	-0.495	0.553	0.604	-0.51	0.456	0.606	-0.583	0.32	0.629	-0.621	0.149	0.541	-0.551	0.049	0.624	-0.565	0.93	0.263	-0.704	0.887	0.235	-0.681	0.712	0.199	-0.719	0.501	0.273	-0.753	0.41	0.271	-0.793	0.28	0.22	-0.835	0.093	0.304
455	2.275	-0.787	0.982	0.425	NaN	NaN	NaN	-0.677	0.909	0.616	-0.584	0.77	0.654	-0.49	0.553	0.603	-0.503	0.455	0.606	-0.572	0.317	0.63	-0.605	0.144	0.542	-0.531	0.047	0.625	-0.561	0.929	0.262	-0.699	0.887	0.235	-0.678	0.712	0.199	-0.717	0.501	0.273	-0.751	0.41	0.271	-0.792	0.28	0.22	-0.834	0.094	0.304
456	2.28	-0.782	0.981	0.425	NaN	NaN	NaN	-0.673	0.909	0.616	-0.578	0.77	0.654	-0.485	0.553	0.603	-0.495	0.454	0.606	-0.561	0.314	0.63	-0.589	0.14	0.543	-0.512	0.044	0.627	-0.556	0.928	0.262	-0.695	0.886	0.235	-0.675	0.711	0.199	-0.716	0.502	0.273	-0.75	0.41	0.271	-0.792	0.281	0.22	-0.834	0.094	0.304
457	2.285	-0.776	0.98	0.425	NaN	NaN	NaN	-0.668	0.909	0.616	-0.573	0.77	0.654	-0.479	0.552	0.603	-0.489	0.454	0.606	-0.55	0.311	0.631	-0.574	0.136	0.544	-0.492	0.042	0.628	-0.552	0.928	0.262	-0.69	0.885	0.236	-0.671	0.711	0.199	-0.715	0.502	0.273	-0.75	0.41	0.271	-0.791	0.281	0.22	-0.834	0.094	0.304
458	2.29	-0.771	0.979	0.425	NaN	NaN	NaN	-0.662	0.908	0.616	-0.568	0.77	0.654	-0.475	0.551	0.602	-0.482	0.452	0.606	-0.538	0.308	0.632	-0.557	0.132	0.546	-0.473	0.041	0.629	-0.548	0.929	0.261	-0.685	0.885	0.236	-0.667	0.711	0.199	-0.713	0.502	0.274	-0.748	0.411	0.272	-0.79	0.281	0.22	-0.834	0.094	0.304
459	2.295	-0.766	0.979	0.425	NaN	NaN	NaN	-0.658	0.907	0.616	-0.562	0.769	0.654	-0.471	0.551	0.601	-0.475	0.451	0.605	-0.527	0.305	0.633	-0.542	0.129	0.547	-0.454	0.04	0.631	-0.543	0.928	0.262	-0.681	0.884	0.236	-0.663	0.71	0.199	-0.711	0.501	0.274	-0.747	0.411	0.272	-0.789	0.282	0.221	-0.834	0.094	0.304
460	2.3	-0.761	0.978	0.425	NaN	NaN	NaN	-0.653	0.907	0.617	-0.557	0.768	0.655	-0.466	0.55	0.601	-0.468	0.449	0.604	-0.516	0.302	0.634	-0.526	0.126	0.549	-0.436	0.04	0.632	-0.536	0.926	0.262	-0.676	0.883	0.237	-0.659	0.709	0.2	-0.708	0.501	0.275	-0.746	0.412	0.272	-0.788	0.282	0.221	-0.834	0.095	0.304
461	2.305	-0.756	0.977	0.425	NaN	NaN	NaN	-0.648	0.906	0.617	-0.553	0.767	0.655	-0.461	0.548	0.601	-0.462	0.448	0.604	-0.505	0.3	0.635	-0.51	0.122	0.55	-0.418	0.04	0.633	-0.531	0.925	0.263	-0.671	0.883	0.237	-0.655	0.709	0.2	-0.706	0.501	0.275	-0.744	0.412	0.272	-0.787	0.282	0.221	-0.834	0.095	0.304
462	2.31	-0.751	0.977	0.425	NaN	NaN	NaN	-0.643	0.905	0.617	-0.547	0.766	0.655	-0.457	0.547	0.6	-0.455	0.447	0.603	-0.494	0.298	0.636	-0.494	0.12	0.552	-0.399	0.039	0.635	-0.526	0.925	0.263	-0.666	0.882	0.237	-0.651	0.708	0.2	-0.704	0.501	0.275	-0.742	0.412	0.272	-0.786	0.283	0.222	-0.833	0.096	0.304
463	2.315	-0.746	0.976	0.425	NaN	NaN	NaN	-0.637	0.904	0.617	-0.542	0.764	0.655	-0.453	0.545	0.6	-0.45	0.446	0.603	-0.483	0.296	0.637	-0.479	0.118	0.553	-0.38	0.039	0.636	-0.522	0.925	0.262	-0.661	0.882	0.238	-0.647	0.708	0.201	-0.702	0.501	0.275	-0.741	0.412	0.272	-0.785	0.283	0.222	-0.833	0.097	0.304
464	2.32	-0.74	0.975	0.426	NaN	NaN	NaN	-0.632	0.903	0.617	-0.537	0.763	0.655	-0.448	0.544	0.599	-0.444	0.444	0.602	-0.473	0.294	0.637	-0.465	0.115	0.555	-0.363	0.04	0.636	-0.515	0.923	0.263	-0.656	0.881	0.238	-0.643	0.707	0.202	-0.699	0.501	0.275	-0.738	0.412	0.273	-0.784	0.283	0.222	-0.833	0.097	0.304
465	2.325	-0.735	0.974	0.426	NaN	NaN	NaN	-0.627	0.902	0.618	-0.533	0.761	0.655	-0.444	0.542	0.598	-0.438	0.443	0.602	-0.463	0.292	0.638	-0.45	0.113	0.556	-0.346	0.041	0.638	-0.509	0.922	0.263	-0.651	0.881	0.238	-0.639	0.707	0.202	-0.697	0.501	0.276	-0.736	0.412	0.273	-0.783	0.284	0.222	-0.832	0.098	0.304
466	2.33	-0.729	0.973	0.426	NaN	NaN	NaN	-0.621	0.9	0.617	-0.528	0.759	0.655	-0.44	0.54	0.597	-0.432	0.442	0.602	-0.453	0.291	0.639	-0.436	0.111	0.558	-0.329	0.042	0.639	-0.505	0.923	0.263	-0.646	0.88	0.239	-0.635	0.706	0.202	-0.694	0.501	0.276	-0.735	0.413	0.273	-0.782	0.285	0.222	-0.832	0.098	0.304
467	2.335	-0.723	0.972	0.427	NaN	NaN	NaN	-0.614	0.897	0.617	-0.523	0.757	0.655	-0.436	0.538	0.597	-0.425	0.441	0.6	-0.443	0.29	0.64	-0.422	0.109	0.559	-0.312	0.043	0.64	-0.5	0.922	0.263	-0.641	0.879	0.239	-0.63	0.706	0.203	-0.691	0.501	0.276	-0.733	0.413	0.273	-0.781	0.285	0.222	-0.831	0.099	0.304
468	2.34	-0.718	0.971	0.427	NaN	NaN	NaN	-0.611	0.898	0.618	-0.518	0.754	0.656	-0.433	0.536	0.597	-0.419	0.44	0.6	-0.434	0.289	0.64	-0.409	0.108	0.56	-0.298	0.045	0.641	-0.493	0.92	0.264	-0.636	0.879	0.239	-0.626	0.705	0.203	-0.688	0.501	0.276	-0.73	0.413	0.274	-0.78	0.286	0.223	-0.831	0.1	0.304
469	2.345	-0.712	0.97	0.427	NaN	NaN	NaN	-0.606	0.897	0.618	-0.513	0.752	0.656	-0.429	0.534	0.596	-0.414	0.439	0.599	-0.424	0.287	0.64	-0.397	0.107	0.562	-0.284	0.048	0.642	-0.486	0.919	0.265	-0.63	0.878	0.24	-0.622	0.705	0.203	-0.685	0.501	0.276	-0.727	0.413	0.274	-0.778	0.286	0.223	-0.831	0.1	0.303
470	2.35	-0.706	0.968	0.428	NaN	NaN	NaN	-0.6	0.895	0.618	-0.508	0.75	0.657	-0.424	0.532	0.596	-0.408	0.438	0.599	-0.416	0.287	0.64	-0.385	0.106	0.563	-0.27	0.05	0.644	-0.481	0.918	0.265	-0.624	0.877	0.241	-0.617	0.704	0.204	-0.682	0.501	0.276	-0.725	0.412	0.274	-0.776	0.287	0.222	-0.831	0.101	0.303
471	2.355	-0.701	0.967	0.428	NaN	NaN	NaN	-0.593	0.893	0.618	-0.503	0.748	0.657	-0.42	0.53	0.594	-0.402	0.437	0.598	-0.408	0.286	0.64	-0.374	0.105	0.564	-0.258	0.053	0.645	-0.476	0.918	0.265	-0.619	0.876	0.241	-0.613	0.704	0.204	-0.678	0.501	0.277	-0.722	0.412	0.274	-0.773	0.287	0.222	-0.83	0.102	0.303
472	2.36	-0.695	0.966	0.429	NaN	NaN	NaN	-0.584	0.889	0.618	-0.498	0.745	0.657	-0.415	0.528	0.593	-0.396	0.436	0.597	-0.4	0.285	0.64	-0.363	0.104	0.565	-0.245	0.054	0.646	-0.469	0.917	0.265	-0.613	0.875	0.242	-0.608	0.703	0.204	-0.674	0.5	0.277	-0.718	0.412	0.274	-0.771	0.287	0.222	-0.83	0.103	0.303
473	2.365	-0.689	0.965	0.43	NaN	NaN	NaN	-0.577	0.887	0.617	-0.493	0.744	0.657	-0.41	0.526	0.592	-0.39	0.435	0.596	-0.393	0.284	0.64	-0.352	0.103	0.566	-0.233	0.056	0.647	-0.463	0.916	0.266	-0.607	0.874	0.242	-0.604	0.703	0.205	-0.67	0.5	0.277	-0.715	0.413	0.274	-0.769	0.288	0.222	-0.829	0.103	0.303
474	2.37	-0.684	0.964	0.43	NaN	NaN	NaN	-0.571	0.886	0.617	-0.488	0.742	0.658	-0.405	0.524	0.591	-0.384	0.434	0.595	-0.385	0.283	0.64	-0.343	0.102	0.566	-0.22	0.057	0.648	-0.458	0.916	0.266	-0.601	0.874	0.243	-0.599	0.703	0.205	-0.666	0.5	0.277	-0.712	0.412	0.274	-0.767	0.289	0.222	-0.828	0.104	0.303
475	2.375	-0.678	0.963	0.431	NaN	NaN	NaN	-0.564	0.884	0.617	-0.482	0.74	0.658	-0.4	0.523	0.591	-0.378	0.433	0.595	-0.379	0.282	0.64	-0.334	0.102	0.566	-0.211	0.06	0.648	-0.453	0.916	0.265	-0.596	0.873	0.243	-0.593	0.702	0.205	-0.662	0.499	0.277	-0.708	0.412	0.274	-0.764	0.289	0.222	-0.827	0.105	0.302
476	2.38	-0.671	0.962	0.432	NaN	NaN	NaN	-0.558	0.883	0.617	-0.475	0.738	0.658	-0.394	0.521	0.591	-0.373	0.432	0.594	-0.372	0.281	0.639	-0.326	0.101	0.566	-0.205	0.064	0.649	-0.446	0.914	0.266	-0.591	0.872	0.244	-0.589	0.702	0.205	-0.657	0.499	0.277	-0.704	0.412	0.274	-0.761	0.289	0.221	-0.827	0.107	0.302
477	2.385	-0.665	0.961	0.432	NaN	NaN	NaN	-0.552	0.881	0.617	-0.469	0.737	0.659	-0.388	0.52	0.59	-0.368	0.43	0.593	-0.366	0.279	0.639	-0.318	0.1	0.566	-0.197	0.066	0.649	-0.44	0.913	0.267	-0.585	0.872	0.244	-0.585	0.701	0.205	-0.652	0.498	0.277	-0.7	0.412	0.274	-0.758	0.29	0.221	-0.826	0.108	0.302
478	2.39	-0.659	0.96	0.433	NaN	NaN	NaN	-0.545	0.88	0.618	-0.463	0.736	0.659	-0.383	0.519	0.59	-0.363	0.429	0.592	-0.359	0.278	0.638	-0.31	0.099	0.565	-0.189	0.066	0.649	-0.434	0.913	0.267	-0.579	0.871	0.245	-0.58	0.701	0.206	-0.647	0.497	0.277	-0.696	0.412	0.275	-0.756	0.291	0.221	-0.825	0.109	0.302
479	2.395	-0.653	0.959	0.434	NaN	NaN	NaN	-0.538	0.878	0.617	-0.456	0.735	0.659	-0.378	0.517	0.59	-0.357	0.427	0.592	-0.354	0.276	0.638	-0.303	0.097	0.564	-0.18	0.065	0.649	-0.428	0.913	0.267	-0.574	0.871	0.245	-0.574	0.7	0.206	-0.642	0.497	0.277	-0.692	0.412	0.275	-0.753	0.292	0.221	-0.824	0.109	0.301
480	2.4	-0.647	0.958	0.435	NaN	NaN	NaN	-0.531	0.877	0.617	-0.448	0.733	0.659	-0.372	0.516	0.589	-0.352	0.426	0.591	-0.348	0.275	0.637	-0.298	0.096	0.564	-0.174	0.065	0.648	-0.423	0.912	0.267	-0.569	0.87	0.246	-0.569	0.7	0.206	-0.637	0.496	0.277	-0.687	0.412	0.275	-0.75	0.292	0.221	-0.822	0.11	0.301
481	2.405	-0.641	0.957	0.436	NaN	NaN	NaN	-0.525	0.875	0.617	-0.441	0.732	0.659	-0.366	0.515	0.588	-0.347	0.424	0.591	-0.343	0.273	0.636	-0.293	0.095	0.563	-0.171	0.066	0.646	-0.416	0.911	0.268	-0.563	0.869	0.246	-0.563	0.699	0.206	-0.631	0.496	0.277	-0.682	0.411	0.275	-0.746	0.292	0.22	-0.821	0.112	0.301
482	2.41	-0.635	0.956	0.437	NaN	NaN	NaN	-0.519	0.875	0.618	-0.433	0.732	0.659	-0.361	0.514	0.587	-0.342	0.422	0.59	-0.338	0.271	0.636	-0.288	0.093	0.562	-0.167	0.065	0.645	-0.41	0.911	0.269	-0.556	0.869	0.247	-0.556	0.699	0.207	-0.626	0.495	0.277	-0.677	0.411	0.274	-0.742	0.294	0.22	-0.82	0.114	0.3
483	2.415	-0.628	0.954	0.438	NaN	NaN	NaN	-0.512	0.874	0.62	-0.426	0.731	0.659	-0.355	0.513	0.586	-0.336	0.421	0.59	-0.333	0.269	0.635	-0.284	0.092	0.561	-0.161	0.061	0.643	-0.404	0.911	0.269	-0.55	0.868	0.248	-0.551	0.699	0.207	-0.62	0.495	0.277	-0.671	0.411	0.274	-0.739	0.295	0.22	-0.819	0.116	0.3
484	2.42	-0.621	0.953	0.439	NaN	NaN	NaN	-0.505	0.873	0.621	-0.419	0.731	0.659	-0.349	0.512	0.586	-0.331	0.419	0.589	-0.328	0.267	0.634	-0.28	0.09	0.56	-0.157	0.058	0.64	-0.397	0.91	0.27	-0.543	0.867	0.249	-0.545	0.698	0.207	-0.614	0.494	0.277	-0.666	0.411	0.274	-0.735	0.296	0.219	-0.818	0.117	0.299
485	2.425	-0.614	0.952	0.44	NaN	NaN	NaN	-0.498	0.872	0.622	-0.411	0.73	0.658	-0.342	0.512	0.585	-0.326	0.417	0.589	-0.324	0.266	0.633	-0.278	0.088	0.559	-0.154	0.055	0.637	-0.391	0.909	0.271	-0.537	0.866	0.25	-0.538	0.698	0.208	-0.607	0.493	0.277	-0.661	0.41	0.273	-0.731	0.296	0.219	-0.816	0.119	0.299
486	2.43	-0.608	0.951	0.441	NaN	NaN	NaN	-0.491	0.872	0.623	-0.403	0.728	0.657	-0.336	0.511	0.584	-0.321	0.416	0.588	-0.319	0.264	0.633	-0.275	0.087	0.559	-0.152	0.053	0.635	-0.385	0.909	0.271	-0.531	0.865	0.25	-0.532	0.697	0.208	-0.601	0.493	0.277	-0.655	0.41	0.273	-0.727	0.297	0.219	-0.814	0.121	0.298
487	2.435	-0.601	0.951	0.442	NaN	NaN	NaN	-0.484	0.871	0.623	-0.395	0.727	0.657	-0.33	0.51	0.583	-0.315	0.414	0.588	-0.315	0.263	0.632	-0.274	0.086	0.559	-0.149	0.048	0.633	-0.379	0.908	0.272	-0.525	0.865	0.251	-0.525	0.697	0.209	-0.594	0.492	0.276	-0.649	0.41	0.273	-0.722	0.298	0.218	-0.812	0.123	0.298
488	2.44	-0.595	0.95	0.443	NaN	NaN	NaN	-0.477	0.871	0.624	-0.388	0.726	0.656	-0.324	0.51	0.582	-0.309	0.413	0.588	-0.311	0.262	0.631	-0.272	0.085	0.559	-0.147	0.044	0.632	-0.373	0.908	0.273	-0.518	0.864	0.252	-0.518	0.696	0.21	-0.587	0.491	0.276	-0.642	0.41	0.273	-0.718	0.299	0.218	-0.81	0.125	0.297
489	2.445	-0.589	0.949	0.445	NaN	NaN	NaN	-0.47	0.87	0.625	-0.381	0.725	0.656	-0.317	0.509	0.582	-0.303	0.413	0.588	-0.307	0.262	0.631	-0.27	0.084	0.559	-0.145	0.041	0.63	-0.367	0.907	0.273	-0.511	0.864	0.252	-0.511	0.696	0.21	-0.579	0.491	0.276	-0.635	0.409	0.273	-0.714	0.3	0.218	-0.808	0.128	0.297
490	2.45	-0.583	0.949	0.446	NaN	NaN	NaN	-0.463	0.869	0.626	-0.374	0.724	0.656	-0.31	0.509	0.582	-0.297	0.413	0.589	-0.303	0.262	0.631	-0.267	0.084	0.559	-0.144	0.038	0.63	-0.36	0.907	0.274	-0.504	0.863	0.253	-0.504	0.695	0.211	-0.572	0.49	0.276	-0.629	0.409	0.272	-0.709	0.301	0.218	-0.805	0.13	0.296
491	2.455	-0.577	0.949	0.446	NaN	NaN	NaN	-0.456	0.869	0.626	-0.367	0.724	0.656	-0.303	0.509	0.582	-0.29	0.413	0.589	-0.298	0.262	0.631	-0.265	0.084	0.56	-0.144	0.036	0.63	-0.354	0.906	0.275	-0.497	0.863	0.254	-0.496	0.695	0.212	-0.564	0.489	0.276	-0.621	0.409	0.272	-0.703	0.303	0.218	-0.802	0.132	0.296
492	2.46	-0.57	0.949	0.447	NaN	NaN	NaN	-0.449	0.869	0.626	-0.36	0.725	0.656	-0.296	0.509	0.583	-0.284	0.414	0.589	-0.293	0.263	0.632	-0.262	0.084	0.561	-0.143	0.034	0.631	-0.347	0.906	0.276	-0.49	0.862	0.255	-0.489	0.694	0.212	-0.555	0.488	0.276	-0.613	0.409	0.271	-0.697	0.304	0.217	-0.799	0.135	0.295
493	2.465	-0.564	0.949	0.448	NaN	NaN	NaN	-0.443	0.87	0.627	-0.354	0.726	0.656	-0.289	0.51	0.583	-0.277	0.414	0.59	-0.287	0.264	0.633	-0.259	0.084	0.562	-0.143	0.032	0.631	-0.34	0.906	0.277	-0.483	0.861	0.256	-0.482	0.694	0.213	-0.547	0.487	0.276	-0.606	0.409	0.271	-0.691	0.305	0.216	-0.796	0.138	0.295
494	2.47	-0.558	0.949	0.448	NaN	NaN	NaN	-0.435	0.87	0.628	-0.347	0.727	0.657	-0.282	0.511	0.583	-0.271	0.415	0.59	-0.28	0.265	0.635	-0.257	0.084	0.563	-0.142	0.03	0.632	-0.333	0.906	0.279	-0.476	0.86	0.256	-0.474	0.693	0.213	-0.537	0.486	0.276	-0.597	0.408	0.27	-0.685	0.306	0.216	-0.792	0.142	0.295
495	2.475	-0.552	0.949	0.448	NaN	NaN	NaN	-0.43	0.871	0.628	-0.34	0.728	0.658	-0.275	0.512	0.584	-0.264	0.415	0.591	-0.273	0.266	0.636	-0.256	0.083	0.563	-0.141	0.028	0.633	-0.327	0.906	0.28	-0.469	0.86	0.257	-0.466	0.693	0.214	-0.528	0.486	0.275	-0.588	0.408	0.27	-0.678	0.308	0.216	-0.788	0.145	0.294
496	2.48	-0.545	0.949	0.449	NaN	NaN	NaN	-0.424	0.873	0.629	-0.333	0.729	0.659	-0.267	0.514	0.584	-0.258	0.416	0.591	-0.266	0.266	0.638	-0.255	0.083	0.564	-0.14	0.026	0.633	-0.32	0.906	0.282	-0.462	0.859	0.257	-0.458	0.693	0.214	-0.518	0.484	0.275	-0.579	0.409	0.269	-0.671	0.309	0.216	-0.783	0.148	0.294
497	2.485	-0.539	0.949	0.449	NaN	NaN	NaN	-0.417	0.873	0.629	-0.326	0.73	0.66	-0.26	0.515	0.585	-0.251	0.416	0.592	-0.26	0.266	0.639	-0.254	0.083	0.564	-0.14	0.025	0.633	-0.314	0.906	0.283	-0.455	0.859	0.258	-0.45	0.693	0.215	-0.507	0.484	0.274	-0.57	0.409	0.268	-0.664	0.312	0.215	-0.778	0.152	0.294
498	2.49	-0.533	0.949	0.45	NaN	NaN	NaN	-0.411	0.875	0.63	-0.32	0.731	0.66	-0.253	0.516	0.585	-0.246	0.416	0.593	-0.254	0.266	0.641	-0.254	0.083	0.564	-0.139	0.025	0.633	-0.307	0.907	0.284	-0.447	0.858	0.258	-0.442	0.693	0.215	-0.496	0.483	0.273	-0.559	0.409	0.267	-0.656	0.314	0.214	-0.772	0.155	0.294
499	2.495	-0.526	0.95	0.45	NaN	NaN	NaN	-0.405	0.876	0.631	-0.314	0.732	0.661	-0.246	0.516	0.585	-0.24	0.416	0.594	-0.248	0.267	0.642	-0.253	0.083	0.564	-0.139	0.025	0.633	-0.3	0.907	0.286	-0.44	0.858	0.259	-0.434	0.693	0.215	-0.486	0.482	0.272	-0.55	0.409	0.266	-0.648	0.316	0.214	-0.766	0.159	0.294
500	2.5	-0.52	0.95	0.451	NaN	NaN	NaN	-0.4	0.876	0.632	-0.308	0.733	0.662	-0.24	0.516	0.586	-0.235	0.416	0.594	-0.243	0.266	0.643	-0.252	0.084	0.564	-0.139	0.025	0.633	-0.293	0.908	0.288	-0.433	0.858	0.259	-0.425	0.693	0.216	-0.474	0.481	0.271	-0.539	0.409	0.265	-0.64	0.319	0.214	-0.76	0.163	0.293
501	2.505	-0.514	0.95	0.452	NaN	NaN	NaN	-0.394	0.877	0.634	-0.302	0.734	0.663	-0.235	0.517	0.587	-0.231	0.416	0.594	-0.238	0.266	0.644	-0.251	0.084	0.564	-0.139	0.025	0.633	-0.287	0.908	0.289	-0.427	0.858	0.26	-0.417	0.693	0.216	-0.463	0.48	0.27	-0.529	0.41	0.264	-0.632	0.321	0.214	-0.753	0.167	0.293
502	2.51	-0.508	0.951	0.452	NaN	NaN	NaN	-0.388	0.878	0.635	-0.296	0.735	0.664	-0.23	0.516	0.587	-0.226	0.415	0.595	-0.235	0.265	0.644	-0.249	0.084	0.564	-0.139	0.025	0.633	-0.28	0.909	0.29	-0.419	0.858	0.261	-0.409	0.693	0.216	-0.451	0.48	0.269	-0.518	0.411	0.263	-0.623	0.324	0.214	-0.746	0.171	0.293
503	2.515	-0.501	0.951	0.453	NaN	NaN	NaN	-0.382	0.879	0.636	-0.289	0.735	0.665	-0.226	0.516	0.588	-0.222	0.415	0.595	-0.232	0.265	0.644	-0.248	0.084	0.564	-0.139	0.024	0.634	-0.274	0.91	0.292	-0.411	0.858	0.262	-0.399	0.693	0.217	-0.44	0.479	0.268	-0.506	0.411	0.262	-0.614	0.328	0.213	-0.738	0.174	0.292
504	2.52	-0.495	0.951	0.454	NaN	NaN	NaN	-0.377	0.879	0.637	-0.284	0.734	0.666	-0.223	0.515	0.588	-0.218	0.414	0.595	-0.23	0.264	0.644	-0.248	0.084	0.564	-0.139	0.024	0.634	-0.268	0.911	0.293	-0.405	0.858	0.263	-0.39	0.693	0.217	-0.428	0.479	0.267	-0.495	0.411	0.262	-0.605	0.331	0.213	-0.731	0.178	0.292
505	2.525	-0.49	0.952	0.455	NaN	NaN	NaN	-0.37	0.88	0.638	-0.279	0.734	0.667	-0.22	0.514	0.589	-0.215	0.414	0.596	-0.228	0.264	0.644	-0.248	0.084	0.563	-0.139	0.025	0.634	-0.262	0.912	0.294	-0.399	0.859	0.263	-0.383	0.693	0.217	-0.417	0.478	0.267	-0.483	0.411	0.261	-0.596	0.334	0.213	-0.722	0.182	0.292
506	2.53	-0.484	0.952	0.456	NaN	NaN	NaN	-0.364	0.88	0.639	-0.274	0.734	0.668	-0.217	0.513	0.59	-0.212	0.414	0.596	-0.227	0.263	0.644	-0.248	0.084	0.563	-0.139	0.025	0.634	-0.257	0.913	0.296	-0.392	0.859	0.264	-0.375	0.693	0.217	-0.405	0.478	0.266	-0.472	0.412	0.261	-0.586	0.337	0.213	-0.714	0.187	0.291
507	2.535	-0.478	0.952	0.457	NaN	NaN	NaN	-0.358	0.88	0.64	-0.269	0.733	0.669	-0.214	0.512	0.591	-0.209	0.413	0.596	-0.226	0.263	0.643	-0.248	0.083	0.563	-0.139	0.025	0.634	-0.25	0.913	0.297	-0.386	0.86	0.264	-0.367	0.694	0.218	-0.393	0.478	0.265	-0.46	0.412	0.26	-0.575	0.341	0.214	-0.704	0.191	0.291
508	2.54	-0.472	0.953	0.458	NaN	NaN	NaN	-0.352	0.88	0.641	-0.264	0.733	0.669	-0.212	0.511	0.592	-0.206	0.413	0.596	-0.226	0.263	0.643	-0.248	0.083	0.563	-0.139	0.025	0.634	-0.244	0.915	0.298	-0.379	0.86	0.265	-0.359	0.694	0.217	-0.382	0.477	0.265	-0.448	0.413	0.259	-0.564	0.344	0.214	-0.695	0.196	0.291
509	2.545	-0.466	0.953	0.46	NaN	NaN	NaN	-0.346	0.881	0.642	-0.259	0.732	0.67	-0.209	0.51	0.593	-0.203	0.413	0.597	-0.226	0.263	0.643	-0.247	0.084	0.563	-0.139	0.025	0.634	-0.24	0.915	0.299	-0.372	0.86	0.267	-0.351	0.695	0.217	-0.371	0.477	0.264	-0.436	0.414	0.259	-0.553	0.347	0.215	-0.685	0.2	0.291
510	2.55	-0.461	0.954	0.461	NaN	NaN	NaN	-0.34	0.882	0.643	-0.255	0.731	0.67	-0.206	0.51	0.593	-0.201	0.412	0.597	-0.226	0.263	0.643	-0.247	0.084	0.563	-0.139	0.025	0.634	-0.236	0.915	0.301	-0.365	0.86	0.268	-0.343	0.695	0.218	-0.359	0.478	0.264	-0.423	0.415	0.258	-0.542	0.349	0.215	-0.675	0.204	0.291
511	2.555	-0.455	0.955	0.462	NaN	NaN	NaN	-0.334	0.882	0.644	-0.252	0.73	0.67	-0.202	0.509	0.593	-0.199	0.412	0.597	-0.226	0.263	0.643	-0.247	0.084	0.563	-0.139	0.025	0.634	-0.231	0.916	0.302	-0.36	0.861	0.269	-0.336	0.696	0.218	-0.347	0.478	0.264	-0.41	0.415	0.257	-0.53	0.351	0.214	-0.665	0.208	0.291
512	2.56	-0.45	0.956	0.463	NaN	NaN	NaN	-0.328	0.882	0.645	-0.247	0.73	0.671	-0.199	0.509	0.594	-0.198	0.411	0.598	-0.226	0.263	0.643	-0.247	0.084	0.563	-0.139	0.025	0.634	-0.225	0.917	0.302	-0.355	0.862	0.269	-0.329	0.698	0.219	-0.336	0.479	0.263	-0.397	0.416	0.257	-0.517	0.353	0.214	-0.654	0.213	0.291
513	2.565	-0.444	0.957	0.464	NaN	NaN	NaN	-0.322	0.883	0.646	-0.242	0.73	0.672	-0.196	0.509	0.594	-0.196	0.411	0.599	-0.226	0.262	0.643	-0.247	0.084	0.562	-0.139	0.025	0.634	-0.221	0.918	0.303	-0.35	0.863	0.27	-0.322	0.699	0.219	-0.324	0.48	0.263	-0.385	0.417	0.257	-0.505	0.355	0.213	-0.643	0.217	0.291
514	2.57	-0.439	0.958	0.465	-0.223	0.912	0.612	-0.316	0.884	0.646	-0.237	0.731	0.673	-0.193	0.509	0.594	-0.195	0.411	0.599	-0.225	0.262	0.643	-0.247	0.084	0.562	-0.139	0.025	0.634	-0.216	0.918	0.304	-0.345	0.864	0.27	-0.313	0.699	0.219	-0.313	0.481	0.263	-0.372	0.418	0.256	-0.492	0.356	0.213	-0.632	0.222	0.291
515	2.575	-0.433	0.959	0.466	-0.219	0.913	0.613	-0.31	0.885	0.646	-0.234	0.731	0.674	-0.19	0.509	0.595	-0.194	0.411	0.6	-0.225	0.262	0.643	-0.247	0.084	0.562	-0.139	0.025	0.634	-0.21	0.919	0.304	-0.339	0.864	0.271	-0.305	0.7	0.219	-0.301	0.482	0.262	-0.359	0.419	0.256	-0.479	0.357	0.212	-0.621	0.226	0.291
516	2.58	-0.428	0.96	0.467	-0.212	0.914	0.613	-0.305	0.886	0.647	-0.23	0.732	0.674	-0.188	0.509	0.595	-0.193	0.411	0.601	-0.225	0.262	0.644	-0.246	0.084	0.562	-0.139	0.025	0.634	-0.206	0.92	0.304	-0.334	0.865	0.272	-0.299	0.702	0.219	-0.289	0.483	0.262	-0.346	0.42	0.256	-0.466	0.358	0.212	-0.61	0.23	0.292
517	2.585	-0.422	0.961	0.468	-0.206	0.915	0.614	-0.3	0.887	0.647	-0.225	0.732	0.675	-0.185	0.509	0.596	-0.192	0.41	0.601	-0.224	0.262	0.644	-0.246	0.084	0.563	-0.139	0.025	0.634	-0.201	0.921	0.305	-0.328	0.865	0.273	-0.292	0.703	0.22	-0.278	0.485	0.262	-0.334	0.421	0.255	-0.453	0.36	0.212	-0.599	0.234	0.293
518	2.59	-0.417	0.963	0.469	-0.201	0.916	0.613	-0.294	0.888	0.647	-0.221	0.733	0.675	-0.183	0.509	0.596	-0.191	0.41	0.601	-0.223	0.262	0.644	-0.246	0.084	0.563	-0.138	0.025	0.634	-0.196	0.922	0.305	-0.322	0.866	0.274	-0.284	0.704	0.22	-0.266	0.486	0.262	-0.322	0.423	0.255	-0.441	0.363	0.212	-0.587	0.238	0.293
519	2.595	-0.412	0.964	0.47	-0.195	0.917	0.613	-0.289	0.889	0.647	-0.217	0.734	0.675	-0.181	0.509	0.597	-0.19	0.41	0.602	-0.223	0.262	0.645	-0.246	0.084	0.563	-0.138	0.025	0.634	-0.191	0.923	0.305	-0.317	0.868	0.274	-0.277	0.705	0.22	-0.255	0.488	0.262	-0.309	0.425	0.255	-0.429	0.365	0.212	-0.576	0.242	0.294
520	2.6	-0.406	0.965	0.471	-0.188	0.918	0.614	-0.284	0.89	0.647	-0.213	0.735	0.676	-0.18	0.509	0.598	-0.188	0.41	0.602	-0.222	0.262	0.645	-0.246	0.084	0.563	-0.138	0.025	0.634	-0.186	0.924	0.305	-0.311	0.868	0.275	-0.27	0.707	0.22	-0.243	0.49	0.261	-0.297	0.427	0.255	-0.417	0.367	0.212	-0.564	0.245	0.295
521	2.605	-0.401	0.966	0.471	-0.182	0.919	0.613	-0.279	0.891	0.648	-0.209	0.735	0.676	-0.179	0.509	0.598	-0.187	0.41	0.602	-0.222	0.262	0.645	-0.246	0.085	0.563	-0.138	0.025	0.634	-0.182	0.925	0.305	-0.306	0.87	0.275	-0.263	0.709	0.22	-0.231	0.492	0.261	-0.285	0.429	0.256	-0.405	0.37	0.213	-0.553	0.247	0.295
522	2.61	-0.396	0.967	0.472	-0.176	0.92	0.614	-0.274	0.892	0.648	-0.205	0.736	0.676	-0.177	0.509	0.599	-0.186	0.41	0.603	-0.222	0.262	0.646	-0.246	0.085	0.563	-0.138	0.025	0.634	-0.177	0.926	0.305	-0.3	0.871	0.276	-0.256	0.71	0.22	-0.219	0.494	0.261	-0.273	0.431	0.256	-0.394	0.373	0.214	-0.541	0.25	0.296
523	2.615	-0.39	0.969	0.473	-0.17	0.921	0.614	-0.269	0.893	0.648	-0.201	0.737	0.677	-0.176	0.509	0.6	-0.186	0.41	0.603	-0.221	0.262	0.646	-0.246	0.085	0.563	-0.138	0.025	0.634	-0.172	0.927	0.304	-0.294	0.872	0.276	-0.248	0.711	0.22	-0.207	0.496	0.261	-0.261	0.433	0.256	-0.382	0.376	0.214	-0.529	0.252	0.297
524	2.62	-0.385	0.97	0.473	-0.165	0.922	0.614	-0.264	0.893	0.648	-0.197	0.737	0.677	-0.176	0.509	0.601	-0.185	0.41	0.603	-0.22	0.262	0.646	-0.246	0.085	0.563	-0.138	0.025	0.634	-0.167	0.928	0.304	-0.289	0.874	0.276	-0.24	0.712	0.22	-0.196	0.499	0.261	-0.249	0.435	0.256	-0.371	0.379	0.215	-0.517	0.254	0.298
525	2.625	-0.379	0.971	0.474	-0.159	0.923	0.613	-0.259	0.894	0.649	-0.193	0.737	0.678	-0.175	0.509	0.602	-0.185	0.41	0.604	-0.22	0.262	0.647	-0.246	0.085	0.563	-0.138	0.025	0.634	-0.162	0.929	0.304	-0.283	0.875	0.276	-0.232	0.714	0.22	-0.185	0.502	0.261	-0.237	0.438	0.256	-0.359	0.381	0.216	-0.504	0.256	0.299
526	2.63	-0.374	0.972	0.474	-0.154	0.924	0.613	-0.253	0.895	0.649	-0.19	0.738	0.678	-0.174	0.509	0.602	-0.184	0.41	0.604	-0.22	0.262	0.647	-0.245	0.085	0.563	-0.138	0.025	0.634	-0.157	0.931	0.304	-0.277	0.877	0.277	-0.224	0.715	0.221	-0.174	0.504	0.261	-0.225	0.44	0.257	-0.347	0.383	0.216	-0.491	0.257	0.299
527	2.635	-0.369	0.973	0.475	-0.149	0.925	0.614	-0.249	0.896	0.649	-0.187	0.738	0.678	-0.173	0.509	0.603	-0.183	0.41	0.604	-0.22	0.263	0.647	-0.245	0.085	0.563	-0.138	0.025	0.634	-0.152	0.932	0.304	-0.271	0.879	0.277	-0.215	0.717	0.221	-0.163	0.506	0.261	-0.213	0.442	0.257	-0.335	0.384	0.217	-0.478	0.257	0.3
528	2.64	-0.363	0.974	0.475	-0.144	0.926	0.614	-0.244	0.896	0.649	-0.183	0.738	0.679	-0.172	0.509	0.603	-0.183	0.411	0.604	-0.221	0.263	0.646	-0.245	0.086	0.563	-0.139	0.025	0.634	-0.147	0.933	0.304	-0.266	0.881	0.276	-0.207	0.718	0.221	-0.152	0.509	0.261	-0.202	0.444	0.258	-0.323	0.386	0.217	-0.465	0.257	0.3
529	2.645	-0.358	0.975	0.475	-0.138	0.926	0.614	-0.239	0.896	0.649	-0.18	0.739	0.679	-0.171	0.509	0.603	-0.182	0.411	0.604	-0.221	0.263	0.646	-0.245	0.086	0.563	-0.139	0.025	0.634	-0.143	0.934	0.305	-0.261	0.883	0.276	-0.199	0.72	0.221	-0.142	0.512	0.261	-0.19	0.446	0.258	-0.311	0.387	0.217	-0.452	0.256	0.301
530	2.65	-0.353	0.976	0.476	-0.133	0.928	0.615	-0.235	0.897	0.649	-0.177	0.738	0.679	-0.17	0.51	0.604	-0.182	0.411	0.604	-0.222	0.263	0.646	-0.245	0.086	0.562	-0.139	0.025	0.634	-0.137	0.936	0.305	-0.255	0.884	0.276	-0.191	0.722	0.221	-0.131	0.514	0.262	-0.179	0.448	0.258	-0.299	0.388	0.218	-0.439	0.256	0.301
531	2.655	-0.348	0.977	0.476	-0.128	0.928	0.615	-0.229	0.898	0.649	-0.174	0.739	0.679	-0.169	0.51	0.604	-0.182	0.411	0.604	-0.223	0.263	0.646	-0.245	0.086	0.562	-0.139	0.025	0.634	-0.132	0.937	0.306	-0.249	0.886	0.276	-0.183	0.725	0.221	-0.121	0.517	0.262	-0.167	0.45	0.258	-0.287	0.388	0.218	-0.425	0.255	0.301
532	2.66	-0.342	0.978	0.477	-0.122	0.929	0.616	-0.224	0.898	0.649	-0.171	0.739	0.679	-0.167	0.51	0.603	-0.182	0.411	0.604	-0.224	0.263	0.645	-0.245	0.086	0.562	-0.139	0.025	0.634	-0.127	0.938	0.306	-0.243	0.888	0.276	-0.175	0.727	0.221	-0.111	0.52	0.262	-0.156	0.452	0.258	-0.275	0.388	0.218	-0.411	0.254	0.301
533	2.665	-0.337	0.979	0.477	-0.117	0.93	0.617	-0.22	0.898	0.649	-0.169	0.738	0.679	-0.166	0.51	0.603	-0.182	0.411	0.604	-0.224	0.264	0.645	-0.245	0.087	0.562	-0.139	0.025	0.635	-0.122	0.939	0.307	-0.238	0.89	0.276	-0.166	0.729	0.221	-0.101	0.522	0.263	-0.145	0.454	0.259	-0.262	0.387	0.218	-0.398	0.252	0.301
534	2.67	-0.332	0.98	0.477	-0.112	0.931	0.618	-0.215	0.899	0.649	-0.166	0.738	0.679	-0.165	0.51	0.603	-0.182	0.411	0.604	-0.224	0.264	0.645	-0.245	0.087	0.562	-0.139	0.025	0.635	-0.117	0.941	0.307	-0.232	0.891	0.276	-0.159	0.731	0.221	-0.091	0.525	0.263	-0.134	0.455	0.259	-0.25	0.387	0.218	-0.384	0.25	0.301
535	2.675	-0.326	0.981	0.478	-0.106	0.931	0.618	-0.211	0.899	0.648	-0.163	0.738	0.68	-0.164	0.51	0.603	-0.181	0.412	0.604	-0.224	0.264	0.645	-0.245	0.087	0.562	-0.139	0.025	0.635	-0.112	0.942	0.308	-0.226	0.893	0.276	-0.152	0.734	0.221	-0.081	0.528	0.264	-0.123	0.457	0.26	-0.237	0.386	0.217	-0.37	0.248	0.301
536	2.68	-0.321	0.982	0.478	-0.101	0.932	0.618	-0.206	0.899	0.648	-0.16	0.738	0.68	-0.162	0.51	0.603	-0.181	0.412	0.604	-0.223	0.265	0.644	-0.245	0.087	0.562	-0.139	0.025	0.635	-0.106	0.944	0.308	-0.221	0.894	0.276	-0.144	0.736	0.221	-0.071	0.53	0.264	-0.113	0.458	0.26	-0.225	0.384	0.217	-0.356	0.245	0.301
537	2.685	-0.316	0.982	0.478	-0.096	0.932	0.619	-0.201	0.9	0.648	-0.157	0.738	0.68	-0.161	0.51	0.602	-0.181	0.412	0.604	-0.223	0.265	0.644	-0.245	0.087	0.562	-0.139	0.025	0.635	-0.101	0.945	0.309	-0.215	0.896	0.276	-0.136	0.738	0.221	-0.062	0.533	0.265	-0.103	0.46	0.26	-0.212	0.383	0.217	-0.342	0.242	0.3
538	2.69	-0.311	0.983	0.478	-0.091	0.932	0.619	-0.197	0.9	0.648	-0.153	0.738	0.68	-0.16	0.509	0.602	-0.18	0.412	0.603	-0.223	0.266	0.644	-0.245	0.087	0.562	-0.139	0.025	0.635	-0.096	0.947	0.309	-0.21	0.897	0.276	-0.129	0.74	0.221	-0.052	0.535	0.265	-0.092	0.461	0.26	-0.2	0.382	0.217	-0.328	0.239	0.3
539	2.695	-0.305	0.984	0.479	-0.085	0.932	0.62	-0.192	0.9	0.648	-0.15	0.738	0.679	-0.159	0.509	0.602	-0.179	0.412	0.603	-0.222	0.266	0.644	-0.245	0.088	0.561	-0.139	0.025	0.635	-0.091	0.948	0.309	-0.205	0.898	0.276	-0.12	0.742	0.222	-0.043	0.538	0.266	-0.082	0.462	0.261	-0.188	0.38	0.216	-0.314	0.237	0.299
540	2.7	-0.3	0.984	0.479	-0.08	0.932	0.621	-0.187	0.9	0.648	-0.147	0.738	0.679	-0.158	0.509	0.602	-0.178	0.412	0.602	-0.222	0.266	0.643	-0.245	0.088	0.561	-0.139	0.025	0.635	-0.086	0.948	0.309	-0.2	0.899	0.275	-0.112	0.743	0.222	-0.034	0.54	0.266	-0.072	0.464	0.261	-0.175	0.379	0.216	-0.299	0.233	0.299
541	2.705	-0.295	0.985	0.48	-0.075	0.932	0.621	-0.182	0.899	0.647	-0.143	0.738	0.679	-0.156	0.51	0.602	-0.177	0.413	0.602	-0.222	0.266	0.643	-0.245	0.088	0.561	-0.139	0.025	0.635	-0.081	0.949	0.309	-0.195	0.9	0.275	-0.105	0.745	0.222	-0.025	0.542	0.267	-0.062	0.465	0.261	-0.163	0.378	0.216	-0.284	0.229	0.299
542	2.71	-0.289	0.985	0.48	-0.07	0.932	0.621	-0.177	0.9	0.647	-0.14	0.738	0.679	-0.155	0.51	0.602	-0.176	0.413	0.602	-0.222	0.266	0.643	-0.245	0.088	0.561	-0.139	0.025	0.635	-0.076	0.95	0.309	-0.19	0.901	0.275	-0.097	0.747	0.222	-0.016	0.544	0.267	-0.052	0.466	0.262	-0.152	0.377	0.217	-0.269	0.225	0.298
543	2.715	-0.284	0.986	0.481	-0.065	0.932	0.622	-0.172	0.899	0.647	-0.137	0.738	0.679	-0.154	0.51	0.602	-0.176	0.413	0.602	-0.221	0.266	0.642	-0.245	0.088	0.561	-0.139	0.024	0.635	-0.071	0.951	0.309	-0.184	0.902	0.275	-0.09	0.75	0.223	-0.008	0.546	0.268	-0.042	0.467	0.262	-0.14	0.376	0.217	-0.254	0.221	0.298
544	2.72	-0.279	0.986	0.481	-0.059	0.932	0.622	-0.167	0.899	0.647	-0.133	0.737	0.679	-0.153	0.51	0.602	-0.175	0.413	0.602	-0.221	0.267	0.642	-0.244	0.089	0.56	-0.139	0.024	0.635	-0.066	0.952	0.309	-0.179	0.903	0.275	-0.083	0.751	0.223	0.001	0.548	0.268	-0.033	0.468	0.263	-0.129	0.375	0.217	-0.239	0.217	0.297
545	2.725	-0.273	0.986	0.481	-0.054	0.932	0.622	-0.163	0.9	0.647	-0.13	0.737	0.679	-0.151	0.51	0.602	-0.174	0.413	0.602	-0.221	0.267	0.642	-0.244	0.089	0.56	-0.139	0.024	0.635	-0.06	0.952	0.309	-0.174	0.903	0.275	-0.077	0.752	0.223	0.009	0.55	0.269	-0.024	0.469	0.263	-0.118	0.374	0.217	-0.223	0.212	0.296
546	2.73	-0.268	0.986	0.482	-0.049	0.932	0.622	-0.16	0.9	0.647	-0.126	0.737	0.679	-0.15	0.51	0.602	-0.174	0.413	0.602	-0.22	0.267	0.642	-0.244	0.089	0.56	-0.139	0.025	0.635	-0.056	0.953	0.309	-0.169	0.904	0.275	-0.07	0.754	0.224	0.017	0.552	0.269	-0.015	0.47	0.264	-0.107	0.373	0.217	-0.208	0.208	0.296
547	2.735	-0.263	0.986	0.482	-0.044	0.931	0.622	-0.157	0.901	0.648	-0.122	0.737	0.679	-0.148	0.51	0.602	-0.172	0.414	0.602	-0.22	0.267	0.641	-0.244	0.089	0.56	-0.139	0.025	0.635	-0.05	0.953	0.308	-0.164	0.904	0.275	-0.063	0.755	0.224	0.025	0.554	0.27	-0.006	0.47	0.264	-0.096	0.371	0.217	-0.192	0.204	0.295
548	2.74	-0.258	0.986	0.482	-0.039	0.93	0.623	-0.15	0.9	0.647	-0.118	0.736	0.678	-0.146	0.51	0.602	-0.171	0.414	0.601	-0.22	0.268	0.641	-0.243	0.09	0.56	-0.139	0.025	0.635	-0.046	0.953	0.308	-0.159	0.904	0.275	-0.056	0.756	0.224	0.033	0.555	0.271	0.003	0.471	0.265	-0.085	0.37	0.217	-0.177	0.199	0.295
549	2.745	-0.253	0.986	0.483	-0.033	0.929	0.623	-0.147	0.9	0.648	-0.114	0.736	0.678	-0.145	0.509	0.601	-0.17	0.414	0.601	-0.219	0.268	0.641	-0.243	0.09	0.559	-0.139	0.025	0.635	-0.04	0.953	0.307	-0.154	0.904	0.275	-0.05	0.758	0.224	0.04	0.557	0.271	0.011	0.471	0.265	-0.073	0.368	0.217	-0.161	0.194	0.294
550	2.75	-0.248	0.986	0.483	-0.028	0.929	0.623	-0.141	0.899	0.647	-0.111	0.736	0.678	-0.143	0.51	0.601	-0.169	0.414	0.601	-0.219	0.268	0.641	-0.243	0.09	0.559	-0.139	0.025	0.635	-0.036	0.953	0.306	-0.148	0.904	0.275	-0.043	0.759	0.224	0.047	0.558	0.272	0.019	0.471	0.265	-0.062	0.366	0.217	-0.145	0.189	0.293
551	2.755	-0.243	0.986	0.483	-0.023	0.928	0.623	-0.138	0.9	0.648	-0.107	0.735	0.678	-0.141	0.51	0.601	-0.168	0.414	0.601	-0.218	0.268	0.64	-0.242	0.09	0.558	-0.139	0.025	0.635	-0.031	0.953	0.306	-0.144	0.904	0.275	-0.037	0.759	0.224	0.054	0.559	0.273	0.027	0.472	0.266	-0.052	0.364	0.217	-0.129	0.184	0.292
552	2.76	-0.237	0.985	0.483	-0.018	0.927	0.622	-0.134	0.899	0.648	-0.103	0.735	0.677	-0.139	0.509	0.601	-0.167	0.414	0.6	-0.218	0.269	0.64	-0.242	0.091	0.558	-0.139	0.025	0.634	-0.025	0.953	0.305	-0.139	0.904	0.275	-0.031	0.76	0.224	0.061	0.559	0.273	0.035	0.472	0.266	-0.04	0.361	0.217	-0.112	0.179	0.291
553	2.765	-0.232	0.985	0.484	-0.013	0.927	0.622	-0.129	0.899	0.648	-0.098	0.735	0.677	-0.137	0.509	0.6	-0.165	0.414	0.6	-0.217	0.269	0.639	-0.242	0.091	0.557	-0.139	0.025	0.634	-0.02	0.953	0.305	-0.134	0.904	0.275	-0.025	0.761	0.225	0.068	0.56	0.274	0.043	0.471	0.266	-0.03	0.359	0.217	-0.096	0.174	0.29
554	2.77	-0.226	0.984	0.484	-0.008	0.926	0.622	-0.125	0.899	0.648	-0.094	0.734	0.677	-0.135	0.509	0.6	-0.164	0.414	0.6	-0.216	0.269	0.639	-0.242	0.091	0.557	-0.139	0.025	0.634	-0.015	0.952	0.304	-0.129	0.903	0.275	-0.019	0.762	0.225	0.074	0.561	0.275	0.05	0.471	0.267	-0.019	0.356	0.217	-0.079	0.169	0.289
555	2.775	-0.22	0.983	0.484	-0.003	0.925	0.622	-0.119	0.898	0.648	-0.09	0.734	0.677	-0.133	0.509	0.601	-0.162	0.414	0.599	-0.215	0.27	0.639	-0.242	0.092	0.557	-0.139	0.025	0.634	-0.01	0.952	0.304	-0.124	0.903	0.275	-0.013	0.762	0.225	0.08	0.561	0.275	0.057	0.47	0.267	-0.008	0.353	0.216	-0.062	0.164	0.288
556	2.78	-0.215	0.983	0.484	0.003	0.924	0.622	-0.114	0.897	0.648	-0.085	0.733	0.676	-0.131	0.509	0.6	-0.161	0.414	0.599	-0.214	0.27	0.639	-0.242	0.092	0.556	-0.139	0.025	0.634	-0.005	0.951	0.304	-0.119	0.902	0.275	-0.007	0.762	0.225	0.086	0.561	0.276	0.064	0.469	0.267	0.003	0.35	0.216	-0.045	0.159	0.287
557	2.785	-0.21	0.983	0.484	0.009	0.923	0.622	-0.109	0.897	0.648	-0.081	0.733	0.676	-0.128	0.509	0.6	-0.159	0.415	0.599	-0.213	0.27	0.639	-0.241	0.093	0.556	-0.139	0.025	0.634	0	0.951	0.303	-0.114	0.902	0.275	-0.001	0.762	0.226	0.091	0.561	0.276	0.07	0.468	0.267	0.013	0.347	0.216	-0.029	0.155	0.286
558	2.79	-0.205	0.982	0.484	0.013	0.922	0.622	-0.104	0.896	0.648	-0.077	0.732	0.676	-0.125	0.509	0.6	-0.157	0.414	0.598	-0.213	0.27	0.638	-0.241	0.093	0.556	-0.139	0.025	0.634	0.006	0.95	0.303	-0.109	0.901	0.275	0.005	0.762	0.226	0.097	0.561	0.277	0.077	0.467	0.267	0.025	0.343	0.215	-0.012	0.15	0.285
559	2.795	-0.199	0.981	0.484	0.019	0.921	0.622	-0.099	0.895	0.648	-0.072	0.731	0.675	-0.123	0.509	0.599	-0.155	0.414	0.598	-0.211	0.271	0.638	-0.24	0.093	0.556	-0.139	0.025	0.634	0.011	0.949	0.303	-0.105	0.901	0.274	0.01	0.762	0.226	0.102	0.56	0.277	0.083	0.466	0.267	0.036	0.34	0.215	0.006	0.145	0.284
560	2.8	-0.194	0.981	0.484	0.025	0.921	0.622	-0.093	0.895	0.647	-0.068	0.731	0.675	-0.121	0.508	0.599	-0.154	0.414	0.598	-0.21	0.271	0.637	-0.24	0.094	0.556	-0.139	0.025	0.634	0.017	0.948	0.302	-0.101	0.9	0.274	0.015	0.761	0.226	0.107	0.559	0.278	0.09	0.464	0.267	0.047	0.336	0.214	0.023	0.141	0.282
561	2.805	-0.189	0.98	0.484	0.03	0.92	0.621	-0.088	0.894	0.647	-0.063	0.73	0.675	-0.118	0.508	0.599	-0.152	0.415	0.598	-0.209	0.271	0.637	-0.24	0.094	0.556	-0.139	0.025	0.634	0.022	0.947	0.302	-0.096	0.899	0.274	0.021	0.76	0.226	0.111	0.558	0.278	0.096	0.462	0.267	0.058	0.333	0.213	0.041	0.137	0.281
562	2.81	-0.183	0.979	0.484	0.035	0.919	0.621	-0.083	0.894	0.648	-0.058	0.729	0.674	-0.116	0.508	0.598	-0.151	0.415	0.598	-0.209	0.271	0.637	-0.24	0.094	0.555	-0.139	0.025	0.634	0.027	0.946	0.302	-0.091	0.898	0.273	0.026	0.759	0.227	0.116	0.557	0.278	0.103	0.46	0.266	0.07	0.33	0.212	0.058	0.133	0.28
563	2.815	-0.177	0.978	0.484	0.041	0.918	0.621	-0.077	0.893	0.647	-0.053	0.729	0.674	-0.113	0.508	0.598	-0.149	0.415	0.597	-0.208	0.272	0.636	-0.24	0.095	0.555	-0.139	0.025	0.634	0.033	0.945	0.302	-0.085	0.897	0.273	0.031	0.757	0.227	0.119	0.555	0.278	0.109	0.459	0.266	0.081	0.327	0.211	0.076	0.129	0.279
564	2.82	-0.171	0.978	0.484	0.047	0.917	0.621	-0.072	0.892	0.647	-0.048	0.728	0.673	-0.11	0.508	0.598	-0.147	0.415	0.597	-0.207	0.273	0.636	-0.239	0.096	0.555	-0.139	0.025	0.634	0.039	0.944	0.301	-0.08	0.896	0.273	0.036	0.755	0.227	0.123	0.554	0.278	0.114	0.457	0.266	0.092	0.324	0.21	0.093	0.126	0.278
565	2.825	-0.166	0.977	0.483	0.052	0.917	0.621	-0.067	0.892	0.647	-0.044	0.727	0.673	-0.108	0.508	0.598	-0.145	0.416	0.596	-0.206	0.273	0.636	-0.239	0.097	0.554	-0.139	0.025	0.634	0.044	0.943	0.301	-0.074	0.895	0.274	0.041	0.753	0.227	0.127	0.552	0.278	0.119	0.455	0.266	0.104	0.321	0.209	0.11	0.123	0.277
566	2.83	-0.16	0.976	0.483	0.058	0.916	0.621	-0.061	0.892	0.647	-0.039	0.727	0.672	-0.105	0.508	0.597	-0.143	0.416	0.596	-0.204	0.274	0.636	-0.239	0.097	0.554	-0.139	0.025	0.634	0.049	0.941	0.301	-0.068	0.893	0.273	0.046	0.75	0.227	0.131	0.549	0.278	0.125	0.452	0.266	0.115	0.319	0.208	0.126	0.12	0.275
567	2.835	-0.154	0.975	0.483	0.063	0.915	0.621	-0.055	0.891	0.646	-0.034	0.726	0.672	-0.101	0.508	0.597	-0.141	0.416	0.596	-0.203	0.274	0.636	-0.238	0.098	0.553	-0.139	0.025	0.634	0.055	0.941	0.3	-0.063	0.892	0.274	0.05	0.748	0.227	0.135	0.547	0.278	0.131	0.45	0.266	0.126	0.316	0.207	0.144	0.118	0.274
568	2.84	-0.148	0.974	0.483	0.069	0.914	0.62	-0.05	0.89	0.646	-0.029	0.726	0.672	-0.098	0.508	0.597	-0.138	0.416	0.596	-0.202	0.275	0.635	-0.238	0.098	0.553	-0.139	0.025	0.634	0.061	0.94	0.3	-0.057	0.89	0.274	0.055	0.745	0.227	0.138	0.545	0.278	0.136	0.448	0.265	0.138	0.314	0.206	0.16	0.116	0.273
569	2.845	-0.141	0.973	0.483	0.074	0.914	0.62	-0.045	0.89	0.646	-0.024	0.725	0.671	-0.095	0.508	0.597	-0.135	0.416	0.596	-0.2	0.275	0.635	-0.237	0.099	0.553	-0.139	0.025	0.634	0.066	0.938	0.3	-0.052	0.889	0.274	0.059	0.742	0.227	0.141	0.542	0.278	0.142	0.446	0.265	0.148	0.313	0.205	0.176	0.115	0.272
570	2.85	-0.135	0.972	0.483	0.081	0.913	0.62	-0.038	0.889	0.645	-0.019	0.724	0.671	-0.091	0.508	0.596	-0.132	0.416	0.595	-0.198	0.276	0.634	-0.236	0.1	0.552	-0.139	0.025	0.634	0.072	0.937	0.299	-0.046	0.887	0.274	0.063	0.739	0.227	0.144	0.539	0.278	0.147	0.444	0.266	0.159	0.312	0.204	0.191	0.113	0.271
571	2.855	-0.13	0.971	0.483	0.087	0.913	0.62	-0.033	0.889	0.645	-0.014	0.724	0.671	-0.087	0.508	0.596	-0.13	0.416	0.595	-0.196	0.276	0.634	-0.236	0.1	0.552	-0.139	0.025	0.634	0.078	0.936	0.299	-0.04	0.886	0.274	0.067	0.736	0.226	0.148	0.536	0.278	0.153	0.442	0.266	0.169	0.31	0.204	0.206	0.113	0.27
572	2.86	-0.124	0.97	0.482	0.093	0.912	0.619	-0.027	0.888	0.645	-0.009	0.723	0.67	-0.083	0.507	0.596	-0.126	0.416	0.595	-0.194	0.277	0.634	-0.235	0.101	0.552	-0.139	0.025	0.634	0.083	0.934	0.299	-0.034	0.885	0.274	0.071	0.733	0.226	0.151	0.533	0.279	0.158	0.44	0.266	0.179	0.309	0.204	0.22	0.112	0.269
573	2.865	-0.117	0.969	0.482	0.099	0.912	0.619	-0.021	0.888	0.645	-0.003	0.723	0.669	-0.078	0.507	0.596	-0.122	0.416	0.595	-0.192	0.278	0.634	-0.235	0.103	0.553	-0.139	0.025	0.634	0.089	0.933	0.299	-0.028	0.883	0.274	0.074	0.73	0.225	0.154	0.53	0.279	0.164	0.438	0.267	0.187	0.308	0.204	0.233	0.112	0.269
574	2.87	-0.111	0.968	0.482	0.105	0.911	0.619	-0.015	0.887	0.645	0.003	0.722	0.669	-0.074	0.507	0.596	-0.118	0.416	0.595	-0.189	0.278	0.634	-0.234	0.104	0.553	-0.139	0.025	0.634	0.096	0.932	0.299	-0.023	0.881	0.273	0.078	0.728	0.225	0.157	0.527	0.279	0.17	0.437	0.267	0.196	0.308	0.204	0.246	0.111	0.268
575	2.875	-0.104	0.967	0.481	0.111	0.91	0.619	-0.009	0.887	0.644	0.008	0.722	0.669	-0.068	0.506	0.596	-0.114	0.416	0.595	-0.186	0.279	0.635	-0.234	0.106	0.553	-0.139	0.025	0.634	0.102	0.93	0.299	-0.017	0.88	0.273	0.083	0.726	0.224	0.16	0.524	0.279	0.176	0.435	0.268	0.203	0.307	0.203	0.257	0.111	0.268
576	2.88	-0.098	0.966	0.48	0.117	0.91	0.618	-0.003	0.886	0.644	0.014	0.721	0.668	-0.063	0.506	0.595	-0.11	0.416	0.595	-0.183	0.279	0.635	-0.234	0.107	0.554	-0.139	0.025	0.634	0.108	0.929	0.299	-0.01	0.878	0.273	0.088	0.724	0.223	0.164	0.522	0.279	0.181	0.434	0.268	0.211	0.306	0.203	0.269	0.111	0.268
577	2.885	-0.092	0.965	0.48	0.124	0.909	0.617	0.003	0.886	0.643	0.02	0.72	0.668	-0.057	0.505	0.595	-0.105	0.416	0.595	-0.179	0.28	0.635	-0.233	0.108	0.555	-0.139	0.025	0.634	0.114	0.927	0.299	-0.004	0.877	0.272	0.093	0.723	0.222	0.168	0.52	0.279	0.186	0.432	0.268	0.218	0.305	0.203	0.279	0.11	0.268
578	2.89	-0.086	0.964	0.479	0.131	0.908	0.617	0.009	0.885	0.643	0.025	0.72	0.668	-0.051	0.505	0.595	-0.1	0.415	0.595	-0.176	0.281	0.636	-0.232	0.109	0.555	-0.14	0.025	0.634	0.121	0.926	0.299	0.002	0.876	0.272	0.098	0.721	0.221	0.173	0.518	0.279	0.192	0.431	0.269	0.225	0.304	0.204	0.288	0.11	0.268
579	2.895	-0.079	0.963	0.478	0.137	0.908	0.616	0.016	0.884	0.642	0.032	0.72	0.667	-0.045	0.504	0.595	-0.095	0.415	0.596	-0.172	0.282	0.636	-0.231	0.11	0.555	-0.14	0.025	0.634	0.127	0.925	0.298	0.008	0.874	0.271	0.104	0.72	0.22	0.178	0.516	0.279	0.197	0.429	0.269	0.231	0.302	0.205	0.296	0.11	0.269
580	2.9	-0.073	0.962	0.477	0.143	0.907	0.616	0.022	0.884	0.642	0.038	0.719	0.667	-0.039	0.503	0.595	-0.089	0.415	0.596	-0.168	0.282	0.636	-0.23	0.112	0.555	-0.14	0.025	0.634	0.134	0.924	0.298	0.015	0.873	0.271	0.11	0.719	0.219	0.184	0.515	0.279	0.203	0.428	0.269	0.238	0.301	0.205	0.304	0.109	0.27
581	2.905	-0.067	0.961	0.476	0.149	0.907	0.615	0.028	0.884	0.641	0.045	0.719	0.667	-0.033	0.503	0.595	-0.083	0.414	0.596	-0.164	0.283	0.637	-0.228	0.114	0.556	-0.14	0.025	0.634	0.14	0.923	0.298	0.021	0.872	0.27	0.116	0.717	0.218	0.191	0.514	0.279	0.208	0.426	0.27	0.245	0.3	0.206	0.311	0.109	0.27
582	2.91	-0.06	0.96	0.475	0.155	0.906	0.614	0.035	0.883	0.641	0.051	0.718	0.666	-0.026	0.502	0.596	-0.078	0.414	0.597	-0.16	0.284	0.637	-0.226	0.116	0.556	-0.139	0.025	0.634	0.146	0.921	0.298	0.028	0.871	0.269	0.122	0.716	0.217	0.198	0.512	0.279	0.214	0.425	0.27	0.251	0.298	0.207	0.317	0.107	0.272
583	2.915	-0.053	0.959	0.474	0.162	0.905	0.613	0.041	0.882	0.64	0.058	0.718	0.666	-0.019	0.502	0.596	-0.071	0.414	0.597	-0.156	0.285	0.638	-0.225	0.117	0.556	-0.139	0.025	0.634	0.152	0.92	0.297	0.035	0.87	0.268	0.129	0.715	0.217	0.204	0.511	0.28	0.22	0.423	0.271	0.256	0.296	0.207	0.322	0.105	0.273
584	2.92	-0.047	0.958	0.473	0.169	0.905	0.612	0.048	0.882	0.639	0.065	0.718	0.665	-0.012	0.501	0.596	-0.065	0.413	0.598	-0.151	0.285	0.638	-0.223	0.119	0.557	-0.139	0.025	0.634	0.159	0.92	0.297	0.042	0.87	0.267	0.136	0.714	0.216	0.211	0.51	0.28	0.225	0.422	0.271	0.262	0.295	0.208	0.326	0.104	0.274
585	2.925	-0.04	0.957	0.472	0.175	0.905	0.611	0.054	0.882	0.638	0.072	0.717	0.664	-0.004	0.5	0.596	-0.059	0.413	0.598	-0.147	0.286	0.639	-0.221	0.121	0.557	-0.139	0.025	0.634	0.165	0.918	0.296	0.049	0.869	0.266	0.143	0.712	0.216	0.217	0.509	0.281	0.231	0.42	0.272	0.266	0.293	0.209	0.33	0.101	0.275
586	2.93	-0.033	0.956	0.471	0.182	0.904	0.61	0.062	0.881	0.637	0.08	0.717	0.664	0.003	0.499	0.596	-0.052	0.412	0.599	-0.142	0.287	0.64	-0.218	0.123	0.558	-0.139	0.025	0.634	0.172	0.917	0.295	0.056	0.868	0.265	0.15	0.711	0.216	0.224	0.509	0.282	0.237	0.419	0.272	0.271	0.291	0.21	0.332	0.099	0.277
587	2.935	-0.026	0.955	0.47	0.188	0.904	0.609	0.069	0.881	0.636	0.087	0.716	0.663	0.011	0.498	0.597	-0.045	0.411	0.6	-0.136	0.288	0.64	-0.216	0.126	0.559	-0.139	0.025	0.634	0.18	0.917	0.294	0.063	0.867	0.264	0.158	0.71	0.215	0.23	0.508	0.282	0.243	0.417	0.272	0.275	0.288	0.211	0.334	0.097	0.278
588	2.94	-0.02	0.954	0.468	0.195	0.904	0.608	0.076	0.88	0.635	0.095	0.716	0.663	0.019	0.497	0.597	-0.037	0.411	0.6	-0.131	0.289	0.641	-0.214	0.129	0.559	-0.139	0.025	0.634	0.187	0.917	0.293	0.071	0.866	0.263	0.165	0.71	0.215	0.237	0.508	0.283	0.249	0.416	0.273	0.279	0.286	0.212	0.336	0.094	0.279
589	2.945	-0.012	0.953	0.467	0.202	0.904	0.607	0.083	0.879	0.634	0.102	0.715	0.662	0.028	0.497	0.597	-0.03	0.41	0.601	-0.125	0.29	0.642	-0.212	0.132	0.56	-0.138	0.026	0.634	0.194	0.917	0.292	0.078	0.866	0.262	0.173	0.709	0.214	0.244	0.507	0.283	0.255	0.414	0.273	0.282	0.284	0.213	0.337	0.093	0.279
590	2.95	-0.005	0.952	0.466	0.209	0.904	0.606	0.091	0.878	0.633	0.11	0.715	0.661	0.036	0.496	0.598	-0.022	0.409	0.602	-0.119	0.291	0.643	-0.21	0.134	0.561	-0.138	0.026	0.634	0.202	0.916	0.29	0.085	0.865	0.261	0.18	0.708	0.214	0.25	0.506	0.283	0.26	0.413	0.273	0.286	0.282	0.214	0.339	0.091	0.28
591	2.955	0.001	0.951	0.465	0.217	0.903	0.605	0.098	0.878	0.632	0.118	0.714	0.66	0.045	0.494	0.598	-0.014	0.409	0.602	-0.113	0.292	0.643	-0.207	0.138	0.562	-0.137	0.026	0.634	0.209	0.915	0.289	0.092	0.864	0.26	0.187	0.707	0.214	0.257	0.506	0.283	0.266	0.412	0.273	0.29	0.28	0.215	0.343	0.091	0.28
592	2.96	0.008	0.951	0.463	0.224	0.903	0.604	0.105	0.877	0.631	0.126	0.714	0.66	0.054	0.493	0.599	-0.006	0.408	0.603	-0.107	0.294	0.644	-0.203	0.141	0.563	-0.137	0.026	0.634	0.216	0.915	0.287	0.099	0.863	0.259	0.194	0.707	0.214	0.263	0.505	0.284	0.271	0.411	0.273	0.293	0.278	0.216	0.347	0.091	0.281
593	2.965	0.015	0.95	0.462	0.231	0.903	0.603	0.112	0.876	0.63	0.134	0.713	0.659	0.063	0.492	0.599	0.003	0.407	0.604	-0.1	0.295	0.644	-0.199	0.144	0.563	-0.136	0.027	0.635	0.224	0.915	0.285	0.107	0.863	0.258	0.201	0.707	0.213	0.269	0.505	0.283	0.278	0.411	0.273	0.298	0.277	0.216	0.351	0.09	0.281
594	2.97	0.022	0.949	0.461	0.238	0.903	0.601	0.119	0.876	0.629	0.142	0.712	0.659	0.073	0.491	0.599	0.012	0.407	0.605	-0.094	0.297	0.645	-0.195	0.148	0.564	-0.136	0.027	0.635	0.23	0.915	0.284	0.114	0.863	0.257	0.208	0.707	0.213	0.275	0.504	0.283	0.285	0.411	0.272	0.304	0.277	0.216	0.355	0.089	0.281
595	2.975	0.028	0.949	0.46	0.245	0.903	0.6	0.127	0.876	0.628	0.15	0.712	0.658	0.083	0.49	0.6	0.021	0.406	0.606	-0.087	0.298	0.646	-0.191	0.151	0.564	-0.135	0.027	0.635	0.237	0.915	0.282	0.121	0.863	0.255	0.215	0.708	0.212	0.281	0.505	0.282	0.292	0.412	0.272	0.314	0.279	0.215	0.357	0.089	0.281
596	2.98	0.035	0.949	0.459	0.253	0.903	0.598	0.135	0.875	0.627	0.159	0.711	0.657	0.094	0.489	0.601	0.03	0.406	0.607	-0.079	0.3	0.646	-0.186	0.155	0.564	-0.134	0.028	0.635	0.244	0.915	0.281	0.129	0.863	0.254	0.221	0.708	0.211	0.287	0.505	0.281	0.3	0.413	0.271	0.324	0.281	0.214	0.358	0.088	0.28
597	2.985	0.042	0.948	0.458	0.26	0.903	0.596	0.142	0.875	0.626	0.168	0.711	0.657	0.104	0.488	0.602	0.04	0.406	0.608	-0.072	0.302	0.647	-0.181	0.159	0.565	-0.134	0.029	0.635	0.251	0.916	0.279	0.135	0.864	0.253	0.227	0.709	0.21	0.294	0.506	0.28	0.308	0.414	0.271	0.332	0.283	0.213	0.359	0.088	0.28
598	2.99	0.049	0.948	0.458	0.268	0.903	0.595	0.15	0.874	0.625	0.176	0.711	0.656	0.115	0.487	0.603	0.05	0.406	0.609	-0.064	0.305	0.647	-0.174	0.163	0.565	-0.134	0.031	0.635	0.257	0.917	0.278	0.141	0.865	0.252	0.234	0.709	0.209	0.301	0.507	0.279	0.316	0.415	0.271	0.339	0.284	0.212	0.361	0.087	0.279
599	2.995	0.055	0.949	0.456	0.275	0.904	0.593	0.158	0.873	0.624	0.185	0.711	0.656	0.126	0.486	0.604	0.06	0.406	0.61	-0.055	0.307	0.648	-0.168	0.168	0.565	-0.134	0.033	0.635	0.264	0.918	0.277	0.148	0.867	0.251	0.24	0.71	0.208	0.309	0.509	0.279	0.323	0.415	0.27	0.346	0.284	0.212	0.362	0.087	0.279
600	3	0.062	0.949	0.456	0.282	0.904	0.591	0.166	0.873	0.623	0.193	0.711	0.655	0.138	0.485	0.605	0.071	0.406	0.611	-0.047	0.31	0.648	-0.161	0.172	0.565	-0.133	0.034	0.635	0.27	0.919	0.276	0.154	0.868	0.25	0.246	0.711	0.206	0.317	0.51	0.278	0.33	0.415	0.27	0.352	0.284	0.21	0.364	0.087	0.279
601	3.005	0.068	0.949	0.455	0.289	0.904	0.589	0.173	0.873	0.622	0.201	0.711	0.655	0.149	0.485	0.606	0.082	0.406	0.612	-0.039	0.313	0.648	-0.154	0.176	0.565	-0.132	0.036	0.634	0.276	0.92	0.275	0.161	0.869	0.25	0.252	0.711	0.205	0.326	0.51	0.278	0.336	0.415	0.269	0.357	0.284	0.209	0.366	0.086	0.278
602	3.01	0.075	0.949	0.454	0.295	0.904	0.587	0.181	0.873	0.621	0.21	0.711	0.655	0.161	0.484	0.606	0.093	0.406	0.613	-0.03	0.316	0.648	-0.146	0.18	0.565	-0.132	0.038	0.633	0.282	0.921	0.273	0.167	0.87	0.249	0.258	0.711	0.203	0.334	0.511	0.277	0.341	0.416	0.268	0.361	0.284	0.209	0.367	0.085	0.278
603	3.015	0.081	0.949	0.453	0.302	0.904	0.585	0.188	0.873	0.621	0.219	0.712	0.655	0.173	0.484	0.607	0.104	0.407	0.614	-0.022	0.32	0.647	-0.138	0.184	0.565	-0.131	0.04	0.633	0.287	0.922	0.272	0.173	0.87	0.248	0.264	0.712	0.202	0.341	0.511	0.276	0.347	0.415	0.266	0.365	0.283	0.208	0.367	0.085	0.278
604	3.02	0.087	0.95	0.452	0.307	0.904	0.583	0.198	0.872	0.619	0.227	0.712	0.654	0.184	0.483	0.608	0.115	0.408	0.614	-0.013	0.325	0.646	-0.129	0.188	0.565	-0.13	0.043	0.632	0.293	0.922	0.271	0.179	0.871	0.247	0.271	0.712	0.201	0.347	0.511	0.275	0.352	0.415	0.266	0.369	0.282	0.207	0.367	0.085	0.278
605	3.025	0.093	0.95	0.452	0.313	0.904	0.581	0.209	0.87	0.617	0.235	0.712	0.654	0.196	0.483	0.609	0.126	0.409	0.615	-0.003	0.329	0.645	-0.12	0.193	0.566	-0.129	0.047	0.631	0.3	0.923	0.27	0.185	0.871	0.246	0.277	0.712	0.2	0.353	0.511	0.275	0.356	0.415	0.265	0.372	0.282	0.207	0.368	0.085	0.278
606	3.03	0.1	0.95	0.451	0.319	0.905	0.579	0.217	0.87	0.616	0.243	0.713	0.654	0.207	0.483	0.609	0.138	0.41	0.616	0.007	0.333	0.644	-0.112	0.198	0.565	-0.127	0.051	0.63	0.306	0.924	0.268	0.191	0.872	0.245	0.282	0.713	0.198	0.358	0.511	0.274	0.361	0.415	0.264	0.374	0.281	0.206	0.368	0.085	0.278
607	3.035	0.106	0.95	0.45	0.325	0.905	0.578	0.225	0.87	0.615	0.251	0.713	0.654	0.219	0.483	0.609	0.15	0.41	0.616	0.018	0.337	0.643	-0.102	0.202	0.565	-0.124	0.056	0.628	0.313	0.925	0.267	0.198	0.872	0.243	0.288	0.713	0.198	0.363	0.51	0.273	0.365	0.415	0.264	0.376	0.28	0.206	0.369	0.085	0.278
608	3.04	0.112	0.95	0.449	0.332	0.906	0.577	0.232	0.87	0.614	0.259	0.713	0.653	0.231	0.483	0.609	0.163	0.411	0.616	0.028	0.341	0.642	-0.092	0.206	0.565	-0.12	0.062	0.627	0.319	0.926	0.265	0.204	0.872	0.242	0.294	0.713	0.197	0.366	0.51	0.273	0.369	0.414	0.263	0.378	0.28	0.206	0.369	0.085	0.278
609	3.045	0.118	0.95	0.448	0.338	0.906	0.575	0.238	0.87	0.613	0.266	0.713	0.653	0.243	0.483	0.609	0.175	0.412	0.616	0.039	0.343	0.642	-0.081	0.211	0.564	-0.116	0.068	0.626	0.326	0.927	0.264	0.21	0.872	0.242	0.3	0.713	0.196	0.37	0.509	0.272	0.372	0.414	0.263	0.38	0.279	0.206	0.369	0.085	0.278
610	3.05	0.124	0.95	0.447	0.344	0.907	0.574	0.244	0.871	0.612	0.273	0.714	0.654	0.254	0.483	0.609	0.188	0.413	0.617	0.051	0.346	0.642	-0.071	0.216	0.563	-0.111	0.075	0.625	0.332	0.928	0.263	0.216	0.873	0.241	0.305	0.713	0.196	0.373	0.509	0.271	0.376	0.413	0.263	0.382	0.279	0.206	0.369	0.085	0.278
611	3.055	0.129	0.951	0.446	0.35	0.908	0.573	0.251	0.871	0.612	0.281	0.715	0.654	0.266	0.484	0.609	0.2	0.413	0.617	0.064	0.348	0.642	-0.06	0.22	0.562	-0.105	0.082	0.623	0.338	0.928	0.262	0.222	0.873	0.24	0.31	0.713	0.195	0.376	0.508	0.271	0.379	0.413	0.263	0.383	0.279	0.206	0.369	0.085	0.278
612	3.06	0.135	0.952	0.445	0.356	0.909	0.572	0.257	0.872	0.611	0.288	0.716	0.653	0.278	0.484	0.609	0.214	0.414	0.616	0.077	0.35	0.642	-0.049	0.224	0.561	-0.098	0.089	0.622	0.343	0.928	0.261	0.228	0.874	0.239	0.316	0.713	0.195	0.379	0.508	0.27	0.381	0.413	0.262	0.385	0.279	0.206	0.369	0.085	0.279
613	3.065	0.141	0.952	0.444	0.361	0.91	0.571	0.263	0.873	0.611	0.295	0.717	0.654	0.29	0.485	0.609	0.227	0.415	0.616	0.09	0.352	0.642	-0.038	0.229	0.56	-0.09	0.095	0.621	0.349	0.929	0.261	0.234	0.874	0.239	0.321	0.713	0.195	0.382	0.507	0.27	0.384	0.413	0.262	0.386	0.279	0.206	0.37	0.085	0.279
614	3.07	0.147	0.953	0.442	0.367	0.911	0.571	0.269	0.874	0.609	0.301	0.718	0.654	0.302	0.486	0.61	0.24	0.415	0.616	0.103	0.353	0.642	-0.027	0.233	0.558	-0.081	0.102	0.62	0.356	0.93	0.26	0.24	0.875	0.238	0.325	0.714	0.194	0.385	0.507	0.27	0.387	0.413	0.262	0.387	0.279	0.206	0.37	0.085	0.279
615	3.075	0.153	0.954	0.441	0.373	0.913	0.571	0.274	0.875	0.609	0.308	0.719	0.653	0.313	0.487	0.609	0.252	0.416	0.616	0.117	0.354	0.643	-0.016	0.237	0.556	-0.07	0.108	0.619	0.363	0.93	0.26	0.245	0.876	0.237	0.33	0.714	0.194	0.388	0.507	0.27	0.389	0.412	0.262	0.388	0.279	0.206	0.37	0.085	0.279
616	3.08	0.158	0.955	0.44	0.378	0.914	0.57	0.28	0.876	0.608	0.315	0.721	0.653	0.325	0.488	0.609	0.265	0.417	0.615	0.129	0.355	0.643	-0.005	0.242	0.555	-0.059	0.113	0.618	0.369	0.931	0.26	0.251	0.876	0.236	0.335	0.714	0.194	0.391	0.507	0.269	0.391	0.412	0.262	0.389	0.278	0.206	0.37	0.085	0.279
617	3.085	0.164	0.956	0.439	0.383	0.915	0.57	0.285	0.878	0.608	0.322	0.722	0.653	0.337	0.49	0.609	0.278	0.418	0.615	0.141	0.357	0.642	0.007	0.245	0.553	-0.048	0.117	0.617	0.375	0.931	0.26	0.257	0.877	0.236	0.339	0.715	0.193	0.395	0.507	0.269	0.394	0.412	0.262	0.389	0.278	0.206	0.37	0.085	0.279
618	3.09	0.17	0.957	0.438	0.388	0.916	0.57	0.291	0.879	0.608	0.329	0.724	0.652	0.348	0.492	0.61	0.29	0.419	0.615	0.153	0.359	0.641	0.019	0.248	0.552	-0.035	0.121	0.617	0.381	0.932	0.261	0.263	0.878	0.236	0.344	0.715	0.193	0.398	0.507	0.269	0.396	0.411	0.262	0.39	0.278	0.205	0.37	0.084	0.279
619	3.095	0.176	0.958	0.437	0.393	0.917	0.57	0.296	0.88	0.607	0.336	0.725	0.651	0.359	0.495	0.61	0.302	0.421	0.614	0.164	0.361	0.64	0.031	0.251	0.55	-0.021	0.124	0.617	0.387	0.932	0.261	0.268	0.879	0.235	0.348	0.716	0.193	0.401	0.507	0.269	0.397	0.411	0.262	0.39	0.278	0.205	0.37	0.084	0.279
620	3.1	0.182	0.959	0.436	0.398	0.919	0.57	0.301	0.881	0.607	0.342	0.727	0.651	0.371	0.497	0.61	0.315	0.423	0.614	0.176	0.364	0.639	0.043	0.254	0.549	-0.006	0.127	0.617	0.393	0.933	0.261	0.274	0.879	0.234	0.353	0.716	0.193	0.404	0.507	0.269	0.399	0.412	0.261	0.39	0.278	0.205	0.371	0.084	0.28
621	3.105	0.187	0.96	0.435	0.403	0.92	0.571	0.306	0.883	0.607	0.349	0.729	0.651	0.383	0.499	0.61	0.326	0.426	0.613	0.188	0.367	0.637	0.055	0.257	0.547	0.01	0.129	0.617	0.399	0.933	0.262	0.28	0.88	0.234	0.358	0.717	0.193	0.406	0.507	0.268	0.4	0.411	0.261	0.391	0.278	0.205	0.371	0.084	0.28
622	3.11	0.192	0.962	0.435	0.408	0.921	0.571	0.311	0.885	0.606	0.356	0.73	0.651	0.394	0.502	0.61	0.339	0.429	0.613	0.2	0.37	0.636	0.068	0.258	0.546	0.025	0.131	0.617	0.405	0.933	0.262	0.285	0.881	0.234	0.362	0.717	0.193	0.409	0.507	0.268	0.402	0.411	0.261	0.391	0.278	0.205	0.371	0.084	0.28
623	3.115	0.197	0.963	0.434	0.414	0.923	0.57	0.316	0.887	0.606	0.363	0.732	0.651	0.405	0.504	0.609	0.351	0.431	0.613	0.212	0.373	0.635	0.081	0.259	0.545	0.041	0.133	0.617	0.411	0.934	0.262	0.291	0.882	0.233	0.367	0.717	0.193	0.412	0.507	0.268	0.403	0.411	0.261	0.393	0.278	0.205	0.371	0.084	0.28
624	3.12	0.203	0.965	0.433	0.419	0.925	0.57	0.322	0.888	0.606	0.37	0.734	0.65	0.416	0.507	0.61	0.362	0.433	0.612	0.224	0.375	0.633	0.093	0.261	0.543	0.058	0.134	0.617	0.417	0.935	0.263	0.297	0.883	0.233	0.372	0.717	0.193	0.414	0.507	0.268	0.405	0.411	0.26	0.394	0.278	0.204	0.371	0.084	0.28
625	3.125	0.209	0.966	0.432	0.424	0.926	0.57	0.327	0.889	0.606	0.378	0.736	0.65	0.426	0.509	0.609	0.374	0.436	0.612	0.235	0.377	0.632	0.106	0.262	0.542	0.074	0.134	0.617	0.424	0.936	0.263	0.302	0.883	0.233	0.376	0.718	0.192	0.416	0.507	0.268	0.406	0.411	0.26	0.395	0.278	0.204	0.371	0.085	0.279
626	3.13	0.215	0.967	0.431	0.429	0.927	0.57	0.332	0.891	0.606	0.386	0.738	0.65	0.437	0.512	0.609	0.385	0.438	0.611	0.247	0.378	0.631	0.119	0.262	0.541	0.091	0.134	0.617	0.43	0.937	0.263	0.308	0.884	0.233	0.381	0.718	0.192	0.418	0.507	0.267	0.407	0.411	0.259	0.397	0.278	0.204	0.371	0.085	0.279
627	3.135	0.221	0.968	0.43	0.435	0.929	0.57	0.337	0.892	0.606	0.393	0.739	0.65	0.447	0.515	0.609	0.397	0.44	0.611	0.259	0.38	0.63	0.133	0.261	0.541	0.108	0.134	0.617	0.435	0.938	0.262	0.313	0.885	0.232	0.385	0.719	0.192	0.42	0.507	0.267	0.409	0.411	0.259	0.398	0.278	0.204	0.371	0.085	0.279
628	3.14	0.226	0.969	0.43	0.439	0.93	0.57	0.343	0.894	0.606	0.401	0.741	0.65	0.458	0.518	0.609	0.409	0.442	0.61	0.271	0.381	0.629	0.146	0.261	0.54	0.124	0.133	0.617	0.441	0.939	0.262	0.318	0.885	0.233	0.389	0.719	0.192	0.422	0.507	0.266	0.411	0.411	0.259	0.399	0.278	0.204	0.371	0.085	0.279
629	3.145	0.231	0.97	0.429	0.445	0.931	0.57	0.348	0.896	0.606	0.409	0.743	0.649	0.469	0.52	0.609	0.42	0.444	0.61	0.283	0.382	0.628	0.159	0.26	0.539	0.141	0.132	0.617	0.447	0.94	0.262	0.324	0.886	0.233	0.393	0.72	0.192	0.423	0.507	0.266	0.412	0.411	0.259	0.399	0.278	0.204	0.371	0.085	0.279
630	3.15	0.237	0.971	0.429	0.451	0.933	0.57	0.353	0.898	0.606	0.417	0.745	0.649	0.479	0.523	0.609	0.432	0.446	0.61	0.295	0.382	0.628	0.172	0.259	0.539	0.158	0.131	0.616	0.453	0.941	0.262	0.329	0.887	0.232	0.398	0.72	0.191	0.424	0.507	0.265	0.413	0.411	0.259	0.4	0.278	0.203	0.371	0.085	0.279
631	3.155	0.243	0.972	0.428	0.456	0.934	0.569	0.359	0.899	0.606	0.425	0.746	0.649	0.489	0.525	0.608	0.443	0.448	0.609	0.308	0.382	0.628	0.186	0.257	0.538	0.176	0.129	0.617	0.46	0.942	0.262	0.335	0.888	0.232	0.401	0.721	0.191	0.426	0.507	0.265	0.414	0.411	0.259	0.399	0.278	0.203	0.371	0.085	0.279
632	3.16	0.248	0.973	0.428	0.461	0.936	0.569	0.365	0.901	0.606	0.433	0.748	0.649	0.499	0.528	0.608	0.454	0.45	0.609	0.32	0.381	0.628	0.2	0.256	0.538	0.192	0.127	0.616	0.465	0.943	0.261	0.34	0.889	0.232	0.404	0.721	0.191	0.428	0.506	0.265	0.415	0.411	0.259	0.399	0.278	0.203	0.371	0.085	0.279
633	3.165	0.254	0.974	0.427	0.467	0.937	0.569	0.371	0.902	0.606	0.44	0.751	0.649	0.509	0.53	0.608	0.465	0.451	0.609	0.333	0.38	0.628	0.214	0.253	0.537	0.21	0.125	0.616	0.471	0.944	0.261	0.346	0.889	0.232	0.408	0.721	0.191	0.429	0.506	0.265	0.416	0.411	0.259	0.399	0.278	0.203	0.372	0.085	0.28
634	3.17	0.26	0.974	0.427	0.473	0.938	0.568	0.377	0.904	0.606	0.448	0.753	0.649	0.519	0.533	0.608	0.477	0.453	0.609	0.345	0.379	0.628	0.228	0.25	0.537	0.227	0.122	0.615	0.476	0.945	0.261	0.352	0.889	0.232	0.412	0.721	0.19	0.431	0.506	0.265	0.417	0.411	0.259	0.399	0.279	0.203	0.372	0.086	0.28
635	3.175	0.265	0.975	0.426	0.478	0.939	0.568	0.383	0.904	0.606	0.455	0.755	0.649	0.528	0.536	0.608	0.487	0.454	0.608	0.358	0.377	0.628	0.243	0.248	0.537	0.245	0.119	0.615	0.482	0.945	0.26	0.358	0.89	0.232	0.416	0.721	0.19	0.432	0.506	0.264	0.418	0.411	0.258	0.399	0.279	0.203	0.372	0.086	0.28
636	3.18	0.271	0.976	0.426	0.483	0.94	0.568	0.388	0.906	0.606	0.462	0.758	0.648	0.538	0.538	0.608	0.498	0.455	0.609	0.371	0.376	0.629	0.257	0.245	0.537	0.262	0.116	0.615	0.488	0.946	0.26	0.363	0.89	0.232	0.42	0.721	0.19	0.434	0.506	0.264	0.418	0.411	0.258	0.399	0.279	0.203	0.372	0.086	0.28
637	3.185	0.276	0.977	0.425	0.489	0.941	0.567	0.394	0.907	0.606	0.469	0.759	0.648	0.547	0.54	0.608	0.509	0.457	0.608	0.383	0.374	0.629	0.271	0.241	0.537	0.28	0.113	0.615	0.493	0.946	0.26	0.37	0.891	0.233	0.424	0.72	0.19	0.435	0.506	0.264	0.419	0.411	0.258	0.399	0.279	0.203	0.372	0.086	0.28
638	3.19	0.282	0.977	0.425	0.494	0.942	0.567	0.4	0.908	0.606	0.477	0.762	0.648	0.556	0.542	0.608	0.519	0.458	0.608	0.395	0.372	0.629	0.286	0.238	0.537	0.299	0.11	0.616	0.499	0.946	0.259	0.376	0.891	0.234	0.427	0.72	0.19	0.437	0.506	0.264	0.42	0.411	0.258	0.399	0.279	0.203	0.372	0.086	0.28
639	3.195	0.288	0.977	0.424	0.5	0.943	0.567	0.406	0.909	0.606	0.484	0.763	0.648	0.565	0.545	0.608	0.529	0.459	0.608	0.407	0.37	0.629	0.301	0.234	0.537	0.318	0.108	0.616	0.505	0.947	0.259	0.383	0.89	0.234	0.43	0.721	0.19	0.439	0.506	0.263	0.421	0.411	0.258	0.399	0.279	0.203	0.372	0.086	0.28
640	3.2	0.293	0.978	0.424	0.506	0.943	0.567	0.411	0.909	0.606	0.49	0.765	0.648	0.574	0.546	0.607	0.539	0.46	0.608	0.419	0.368	0.629	0.316	0.23	0.537	0.336	0.104	0.616	0.51	0.947	0.258	0.391	0.889	0.235	0.434	0.72	0.19	0.44	0.506	0.263	0.422	0.411	0.258	0.4	0.279	0.203	0.373	0.086	0.28
641	3.205	0.299	0.978	0.424	0.511	0.944	0.567	0.417	0.91	0.606	0.498	0.767	0.648	0.582	0.548	0.607	0.55	0.461	0.608	0.431	0.366	0.629	0.331	0.225	0.537	0.355	0.101	0.617	0.516	0.947	0.258	0.396	0.889	0.235	0.437	0.72	0.19	0.442	0.506	0.263	0.424	0.411	0.257	0.401	0.279	0.203	0.373	0.087	0.281
642	3.21	0.304	0.979	0.424	0.517	0.944	0.567	0.423	0.911	0.606	0.505	0.769	0.648	0.591	0.55	0.607	0.56	0.462	0.607	0.443	0.365	0.629	0.346	0.221	0.537	0.374	0.098	0.617	0.521	0.947	0.258	0.4	0.89	0.234	0.441	0.721	0.19	0.444	0.506	0.262	0.425	0.411	0.257	0.402	0.279	0.202	0.373	0.087	0.281
643	3.215	0.309	0.979	0.423	0.522	0.945	0.566	0.428	0.912	0.606	0.512	0.77	0.648	0.599	0.552	0.607	0.569	0.462	0.607	0.455	0.363	0.629	0.361	0.217	0.537	0.393	0.095	0.618	0.527	0.947	0.257	0.404	0.89	0.233	0.445	0.721	0.19	0.446	0.506	0.262	0.426	0.412	0.257	0.403	0.279	0.202	0.373	0.087	0.281
644	3.22	0.315	0.979	0.423	0.528	0.945	0.566	0.434	0.913	0.606	0.519	0.771	0.648	0.608	0.553	0.607	0.579	0.463	0.607	0.467	0.36	0.629	0.376	0.212	0.537	0.413	0.093	0.619	0.532	0.947	0.257	0.409	0.89	0.233	0.448	0.721	0.19	0.448	0.506	0.262	0.427	0.412	0.257	0.404	0.28	0.202	0.374	0.087	0.281
645	3.225	0.32	0.979	0.423	0.533	0.945	0.566	0.439	0.913	0.607	0.525	0.773	0.648	0.616	0.555	0.606	0.588	0.464	0.607	0.479	0.358	0.629	0.392	0.207	0.538	0.432	0.09	0.62	0.538	0.946	0.256	0.415	0.889	0.233	0.452	0.721	0.19	0.45	0.506	0.262	0.429	0.412	0.257	0.405	0.28	0.202	0.374	0.087	0.281
646	3.23	0.325	0.979	0.423	0.538	0.944	0.566	0.445	0.913	0.607	0.532	0.774	0.647	0.624	0.556	0.606	0.597	0.464	0.606	0.491	0.356	0.629	0.409	0.202	0.538	0.452	0.087	0.622	0.543	0.946	0.256	0.42	0.889	0.233	0.456	0.721	0.19	0.452	0.506	0.262	0.431	0.412	0.257	0.405	0.28	0.203	0.374	0.088	0.281
647	3.235	0.331	0.979	0.423	0.543	0.944	0.565	0.451	0.913	0.607	0.538	0.774	0.647	0.631	0.557	0.605	0.606	0.465	0.606	0.503	0.353	0.629	0.425	0.197	0.538	0.471	0.083	0.623	0.549	0.946	0.255	0.425	0.889	0.233	0.46	0.72	0.19	0.454	0.506	0.262	0.432	0.412	0.257	0.405	0.28	0.203	0.374	0.088	0.281
648	3.24	0.337	0.979	0.423	0.549	0.944	0.565	0.456	0.913	0.607	0.543	0.775	0.647	0.638	0.558	0.604	0.615	0.465	0.606	0.515	0.351	0.629	0.442	0.192	0.539	0.491	0.08	0.624	0.554	0.945	0.255	0.432	0.888	0.234	0.464	0.72	0.19	0.456	0.506	0.262	0.433	0.412	0.257	0.406	0.28	0.203	0.374	0.088	0.282
649	3.245	0.343	0.979	0.422	0.554	0.944	0.565	0.461	0.913	0.608	0.551	0.776	0.647	0.646	0.559	0.604	0.624	0.465	0.605	0.526	0.348	0.629	0.458	0.186	0.539	0.511	0.077	0.626	0.559	0.945	0.255	0.438	0.887	0.234	0.468	0.72	0.19	0.458	0.506	0.262	0.434	0.412	0.257	0.407	0.281	0.203	0.374	0.088	0.282
650	3.25	0.348	0.978	0.422	0.56	0.943	0.565	0.467	0.913	0.608	0.558	0.778	0.647	0.653	0.56	0.603	0.632	0.465	0.605	0.539	0.345	0.629	0.474	0.181	0.54	0.53	0.074	0.627	0.565	0.944	0.255	0.443	0.887	0.234	0.472	0.72	0.19	0.459	0.506	0.262	0.436	0.412	0.257	0.408	0.281	0.203	0.375	0.088	0.282
651	3.255	0.353	0.978	0.422	0.566	0.943	0.565	0.472	0.913	0.608	0.565	0.778	0.647	0.66	0.561	0.603	0.641	0.465	0.604	0.551	0.342	0.629	0.491	0.176	0.541	0.55	0.071	0.629	0.571	0.944	0.255	0.449	0.886	0.234	0.476	0.72	0.19	0.462	0.506	0.262	0.437	0.412	0.257	0.409	0.281	0.203	0.375	0.089	0.282
652	3.26	0.359	0.978	0.422	0.571	0.943	0.565	0.478	0.912	0.608	0.571	0.778	0.647	0.667	0.561	0.602	0.649	0.465	0.604	0.562	0.339	0.629	0.508	0.171	0.541	0.57	0.069	0.63	0.576	0.943	0.254	0.455	0.885	0.234	0.48	0.719	0.19	0.464	0.506	0.262	0.439	0.412	0.258	0.409	0.281	0.203	0.375	0.089	0.282
653	3.265	0.365	0.977	0.422	0.576	0.942	0.565	0.483	0.912	0.609	0.577	0.779	0.647	0.673	0.561	0.601	0.657	0.464	0.604	0.574	0.335	0.63	0.525	0.166	0.542	0.591	0.067	0.632	0.582	0.943	0.254	0.461	0.885	0.234	0.484	0.719	0.19	0.466	0.506	0.262	0.44	0.412	0.258	0.41	0.281	0.203	0.375	0.089	0.282
654	3.27	0.37	0.977	0.422	0.582	0.941	0.565	0.488	0.911	0.609	0.583	0.779	0.647	0.679	0.561	0.6	0.665	0.464	0.603	0.586	0.331	0.63	0.542	0.16	0.543	0.611	0.064	0.634	0.588	0.942	0.254	0.467	0.884	0.234	0.489	0.719	0.19	0.468	0.505	0.262	0.442	0.412	0.258	0.411	0.281	0.203	0.375	0.089	0.282
655	3.275	0.376	0.976	0.422	0.587	0.94	0.565	0.494	0.911	0.609	0.59	0.779	0.647	0.686	0.561	0.599	0.672	0.463	0.603	0.598	0.328	0.63	0.559	0.155	0.544	0.631	0.062	0.635	0.593	0.942	0.254	0.472	0.884	0.235	0.494	0.719	0.191	0.471	0.505	0.262	0.444	0.412	0.257	0.412	0.281	0.203	0.376	0.09	0.283
656	3.28	0.381	0.976	0.422	0.592	0.939	0.565	0.499	0.91	0.608	0.596	0.779	0.647	0.692	0.561	0.599	0.679	0.462	0.603	0.61	0.324	0.631	0.577	0.15	0.545	0.651	0.06	0.637	0.599	0.941	0.254	0.477	0.883	0.235	0.498	0.718	0.191	0.474	0.505	0.262	0.445	0.412	0.258	0.413	0.281	0.203	0.376	0.09	0.283
657	3.285	0.387	0.975	0.422	0.598	0.939	0.565	0.505	0.909	0.609	0.601	0.778	0.647	0.697	0.561	0.598	0.687	0.461	0.602	0.622	0.321	0.631	0.594	0.145	0.547	0.672	0.058	0.638	0.604	0.94	0.255	0.483	0.883	0.235	0.503	0.718	0.191	0.476	0.505	0.263	0.447	0.412	0.258	0.414	0.282	0.204	0.376	0.091	0.283
658	3.29	0.392	0.974	0.422	0.603	0.938	0.565	0.51	0.908	0.608	0.607	0.778	0.647	0.703	0.56	0.597	0.694	0.46	0.602	0.634	0.317	0.632	0.611	0.141	0.548	0.692	0.056	0.64	0.61	0.939	0.255	0.488	0.883	0.235	0.507	0.717	0.191	0.478	0.505	0.263	0.448	0.412	0.258	0.416	0.282	0.204	0.377	0.091	0.283
659	3.295	0.399	0.973	0.422	0.609	0.937	0.565	0.515	0.907	0.608	0.613	0.778	0.647	0.708	0.559	0.596	0.701	0.458	0.602	0.646	0.314	0.633	0.629	0.136	0.55	0.713	0.054	0.641	0.616	0.939	0.255	0.493	0.882	0.235	0.512	0.717	0.192	0.481	0.504	0.263	0.45	0.412	0.259	0.417	0.282	0.204	0.377	0.091	0.283
660	3.3	0.404	0.973	0.422	0.615	0.936	0.566	0.521	0.906	0.608	0.618	0.776	0.647	0.713	0.558	0.595	0.708	0.457	0.602	0.658	0.311	0.634	0.647	0.132	0.551	0.734	0.053	0.643	0.621	0.938	0.255	0.498	0.882	0.235	0.517	0.717	0.192	0.484	0.504	0.263	0.452	0.412	0.259	0.418	0.282	0.204	0.377	0.091	0.283
661	3.305	0.41	0.972	0.422	0.621	0.935	0.566	0.527	0.905	0.608	0.624	0.775	0.646	0.718	0.557	0.595	0.715	0.456	0.601	0.67	0.308	0.635	0.665	0.128	0.553	0.755	0.052	0.644	0.627	0.937	0.255	0.503	0.882	0.234	0.521	0.716	0.192	0.486	0.504	0.263	0.454	0.412	0.259	0.418	0.283	0.204	0.378	0.091	0.284
662	3.31	0.416	0.971	0.422	0.627	0.935	0.566	0.532	0.904	0.608	0.63	0.774	0.647	0.723	0.556	0.594	0.721	0.454	0.601	0.682	0.305	0.636	0.682	0.124	0.555	0.776	0.052	0.645	0.634	0.936	0.255	0.508	0.881	0.234	0.526	0.716	0.192	0.489	0.504	0.263	0.456	0.412	0.259	0.42	0.283	0.204	0.378	0.092	0.284
663	3.315	0.422	0.969	0.422	0.632	0.933	0.566	0.538	0.903	0.608	0.636	0.773	0.646	0.727	0.554	0.594	0.728	0.452	0.601	0.693	0.302	0.637	0.699	0.121	0.556	0.797	0.052	0.646	0.64	0.936	0.256	0.514	0.881	0.234	0.531	0.715	0.192	0.492	0.504	0.264	0.458	0.412	0.259	0.421	0.283	0.204	0.378	0.092	0.284
664	3.32	0.428	0.969	0.422	0.637	0.932	0.566	0.544	0.901	0.608	0.641	0.771	0.646	0.732	0.552	0.593	0.734	0.45	0.6	0.704	0.299	0.637	0.716	0.118	0.558	0.817	0.052	0.647	0.646	0.935	0.256	0.52	0.88	0.234	0.536	0.715	0.193	0.495	0.504	0.264	0.46	0.413	0.259	0.422	0.284	0.204	0.378	0.092	0.284
665	3.325	0.434	0.968	0.422	0.643	0.931	0.567	0.55	0.9	0.608	0.647	0.768	0.646	0.736	0.55	0.593	0.74	0.449	0.6	0.716	0.297	0.638	0.733	0.115	0.56	0.838	0.052	0.648	0.652	0.935	0.256	0.525	0.88	0.234	0.54	0.714	0.193	0.498	0.504	0.264	0.463	0.413	0.259	0.423	0.284	0.204	0.379	0.093	0.284
666	3.33	0.44	0.966	0.422	0.649	0.93	0.567	0.555	0.899	0.609	0.652	0.766	0.646	0.741	0.547	0.592	0.746	0.447	0.599	0.727	0.294	0.638	0.749	0.113	0.561	0.857	0.053	0.648	0.658	0.934	0.257	0.532	0.879	0.234	0.545	0.714	0.193	0.501	0.503	0.264	0.465	0.413	0.259	0.425	0.284	0.204	0.379	0.093	0.284
667	3.335	0.447	0.965	0.423	0.655	0.929	0.567	0.561	0.897	0.608	0.657	0.763	0.646	0.745	0.545	0.591	0.751	0.445	0.598	0.737	0.292	0.639	0.766	0.111	0.563	0.876	0.054	0.649	0.664	0.933	0.257	0.538	0.878	0.235	0.55	0.713	0.193	0.504	0.503	0.264	0.467	0.413	0.259	0.426	0.285	0.205	0.38	0.094	0.284
668	3.34	0.453	0.964	0.423	0.661	0.928	0.567	0.567	0.896	0.608	0.662	0.759	0.646	0.748	0.542	0.59	0.757	0.443	0.598	0.748	0.29	0.64	0.781	0.109	0.564	0.894	0.055	0.65	0.671	0.933	0.257	0.544	0.878	0.235	0.555	0.713	0.194	0.508	0.503	0.264	0.47	0.413	0.26	0.428	0.285	0.205	0.38	0.094	0.284
669	3.345	0.459	0.963	0.424	0.667	0.926	0.568	0.573	0.894	0.608	0.666	0.756	0.646	0.752	0.539	0.589	0.763	0.441	0.597	0.758	0.289	0.64	0.796	0.107	0.566	0.912	0.057	0.651	0.677	0.932	0.257	0.551	0.876	0.235	0.56	0.712	0.194	0.511	0.503	0.264	0.473	0.413	0.26	0.43	0.285	0.205	0.381	0.095	0.284
670	3.35	0.465	0.962	0.424	0.674	0.925	0.568	0.58	0.892	0.608	0.672	0.753	0.646	0.755	0.536	0.588	0.768	0.439	0.595	0.768	0.287	0.64	0.811	0.107	0.567	0.929	0.059	0.652	0.684	0.931	0.258	0.556	0.876	0.235	0.565	0.712	0.194	0.515	0.503	0.265	0.475	0.413	0.26	0.432	0.286	0.205	0.381	0.096	0.284
671	3.355	0.472	0.96	0.425	0.68	0.924	0.568	0.586	0.891	0.608	0.677	0.75	0.646	0.758	0.533	0.587	0.773	0.438	0.594	0.778	0.286	0.64	0.825	0.106	0.568	0.945	0.062	0.653	0.69	0.93	0.258	0.562	0.876	0.236	0.57	0.711	0.194	0.519	0.502	0.265	0.478	0.413	0.26	0.434	0.286	0.205	0.381	0.097	0.284
672	3.36	0.478	0.959	0.425	0.687	0.923	0.569	0.593	0.889	0.608	0.681	0.746	0.646	0.761	0.53	0.586	0.78	0.437	0.593	0.787	0.285	0.64	0.838	0.105	0.57	0.96	0.065	0.653	0.697	0.93	0.258	0.568	0.875	0.236	0.575	0.711	0.194	0.523	0.502	0.265	0.482	0.413	0.26	0.436	0.286	0.205	0.382	0.098	0.284
673	3.365	0.484	0.958	0.426	0.694	0.921	0.569	0.599	0.887	0.608	0.686	0.743	0.647	0.764	0.526	0.585	0.785	0.435	0.592	0.796	0.284	0.64	0.851	0.105	0.571	0.974	0.069	0.654	0.703	0.929	0.259	0.575	0.874	0.237	0.58	0.71	0.194	0.528	0.501	0.265	0.486	0.413	0.26	0.438	0.287	0.204	0.382	0.099	0.284
674	3.37	0.491	0.957	0.427	0.7	0.92	0.57	0.605	0.885	0.607	0.691	0.74	0.647	0.768	0.523	0.585	0.791	0.434	0.591	0.804	0.284	0.64	0.864	0.104	0.571	0.988	0.073	0.655	0.709	0.928	0.259	0.58	0.873	0.237	0.586	0.709	0.195	0.532	0.501	0.265	0.49	0.413	0.26	0.441	0.287	0.204	0.382	0.099	0.284
675	3.375	0.498	0.955	0.427	0.707	0.918	0.571	0.612	0.883	0.607	0.696	0.738	0.647	0.771	0.52	0.584	0.796	0.432	0.59	0.812	0.283	0.64	0.876	0.104	0.572	1	0.077	0.656	0.716	0.928	0.259	0.586	0.873	0.237	0.591	0.709	0.195	0.536	0.5	0.265	0.493	0.413	0.26	0.443	0.288	0.204	0.383	0.1	0.284
676	3.38	0.505	0.954	0.428	0.714	0.917	0.571	0.619	0.882	0.607	0.701	0.735	0.648	0.775	0.518	0.584	0.801	0.431	0.59	0.82	0.282	0.64	0.887	0.104	0.572	1.012	0.08	0.656	0.722	0.927	0.26	0.592	0.873	0.237	0.596	0.708	0.195	0.541	0.5	0.265	0.497	0.412	0.26	0.446	0.289	0.204	0.384	0.101	0.283
677	3.385	0.512	0.953	0.429	0.721	0.916	0.572	0.626	0.88	0.607	0.706	0.733	0.648	0.778	0.515	0.583	0.806	0.429	0.589	0.827	0.28	0.639	0.898	0.104	0.572	1.023	0.084	0.656	0.729	0.926	0.26	0.598	0.872	0.238	0.601	0.708	0.196	0.545	0.5	0.265	0.501	0.412	0.26	0.449	0.289	0.204	0.385	0.102	0.283
678	3.39	0.518	0.952	0.43	0.729	0.915	0.573	0.633	0.878	0.608	0.711	0.732	0.649	0.783	0.512	0.583	0.811	0.428	0.588	0.834	0.279	0.639	0.907	0.103	0.571	1.034	0.087	0.655	0.735	0.926	0.259	0.604	0.871	0.239	0.606	0.707	0.196	0.55	0.499	0.265	0.506	0.412	0.26	0.451	0.289	0.203	0.386	0.103	0.283
679	3.395	0.525	0.95	0.431	0.737	0.914	0.573	0.64	0.876	0.608	0.718	0.73	0.65	0.788	0.509	0.584	0.816	0.426	0.588	0.841	0.277	0.638	0.916	0.102	0.57	1.043	0.089	0.655	0.742	0.925	0.26	0.61	0.87	0.239	0.612	0.707	0.196	0.556	0.498	0.265	0.51	0.412	0.26	0.455	0.29	0.203	0.387	0.104	0.283
680	3.4	0.532	0.949	0.432	0.744	0.913	0.574	0.646	0.875	0.608	0.725	0.729	0.65	0.794	0.507	0.584	0.821	0.424	0.587	0.846	0.275	0.637	0.924	0.101	0.569	1.052	0.09	0.654	0.748	0.924	0.26	0.617	0.869	0.24	0.618	0.706	0.196	0.562	0.498	0.265	0.515	0.411	0.259	0.458	0.29	0.203	0.388	0.105	0.282
681	3.405	0.538	0.948	0.433	0.751	0.912	0.575	0.654	0.874	0.609	0.731	0.727	0.651	0.801	0.506	0.584	0.826	0.422	0.587	0.852	0.273	0.636	0.932	0.101	0.567	1.06	0.09	0.653	0.755	0.923	0.26	0.623	0.869	0.24	0.624	0.706	0.196	0.567	0.497	0.264	0.519	0.411	0.259	0.461	0.291	0.203	0.389	0.106	0.282
682	3.41	0.544	0.947	0.434	0.758	0.91	0.575	0.661	0.873	0.609	0.738	0.726	0.651	0.807	0.505	0.584	0.832	0.419	0.586	0.857	0.27	0.635	0.938	0.099	0.566	1.067	0.089	0.651	0.761	0.922	0.261	0.629	0.868	0.24	0.63	0.705	0.197	0.573	0.496	0.264	0.524	0.41	0.259	0.465	0.292	0.202	0.39	0.108	0.281
683	3.415	0.551	0.946	0.435	0.766	0.909	0.575	0.669	0.872	0.61	0.746	0.725	0.651	0.814	0.504	0.583	0.837	0.417	0.586	0.862	0.268	0.634	0.944	0.097	0.565	1.073	0.087	0.649	0.768	0.922	0.261	0.634	0.868	0.241	0.636	0.705	0.197	0.578	0.496	0.264	0.529	0.41	0.259	0.468	0.292	0.202	0.391	0.109	0.281
684	3.42	0.558	0.945	0.436	0.773	0.908	0.576	0.677	0.87	0.611	0.754	0.723	0.652	0.821	0.504	0.582	0.843	0.416	0.586	0.868	0.266	0.633	0.949	0.095	0.564	1.079	0.084	0.648	0.774	0.92	0.262	0.641	0.867	0.242	0.642	0.704	0.197	0.584	0.495	0.264	0.535	0.41	0.259	0.472	0.293	0.202	0.392	0.111	0.28
685	3.425	0.565	0.944	0.437	0.78	0.907	0.577	0.683	0.869	0.612	0.763	0.722	0.652	0.828	0.505	0.581	0.849	0.414	0.585	0.873	0.264	0.632	0.953	0.093	0.562	1.084	0.08	0.645	0.781	0.919	0.262	0.647	0.866	0.242	0.649	0.703	0.198	0.59	0.494	0.264	0.541	0.41	0.258	0.476	0.294	0.202	0.394	0.112	0.28
686	3.43	0.573	0.943	0.438	0.787	0.906	0.577	0.691	0.869	0.613	0.771	0.722	0.652	0.835	0.505	0.58	0.855	0.413	0.585	0.877	0.262	0.631	0.957	0.091	0.561	1.088	0.076	0.643	0.788	0.918	0.263	0.655	0.865	0.243	0.656	0.702	0.198	0.597	0.493	0.264	0.546	0.409	0.258	0.48	0.294	0.201	0.395	0.114	0.279
687	3.435	0.58	0.941	0.439	0.794	0.905	0.577	0.698	0.868	0.614	0.78	0.721	0.652	0.842	0.505	0.579	0.861	0.411	0.585	0.882	0.261	0.63	0.96	0.089	0.56	1.091	0.071	0.64	0.794	0.917	0.264	0.662	0.864	0.244	0.662	0.702	0.199	0.603	0.493	0.264	0.552	0.409	0.258	0.485	0.294	0.201	0.397	0.116	0.279
688	3.44	0.587	0.94	0.44	0.801	0.904	0.578	0.705	0.867	0.615	0.788	0.721	0.653	0.85	0.504	0.578	0.868	0.41	0.584	0.888	0.259	0.629	0.962	0.087	0.558	1.096	0.068	0.638	0.801	0.917	0.265	0.67	0.862	0.246	0.67	0.701	0.199	0.61	0.492	0.264	0.559	0.408	0.258	0.49	0.295	0.201	0.399	0.117	0.278
689	3.445	0.594	0.939	0.441	0.807	0.903	0.578	0.713	0.866	0.616	0.796	0.721	0.653	0.858	0.503	0.578	0.875	0.408	0.584	0.893	0.257	0.628	0.965	0.085	0.557	1.099	0.066	0.635	0.808	0.916	0.266	0.677	0.861	0.247	0.677	0.7	0.2	0.618	0.491	0.264	0.565	0.408	0.258	0.494	0.296	0.2	0.401	0.119	0.278
690	3.45	0.601	0.938	0.442	0.814	0.902	0.579	0.72	0.865	0.617	0.805	0.72	0.653	0.865	0.503	0.578	0.881	0.407	0.583	0.899	0.256	0.627	0.967	0.084	0.555	1.101	0.063	0.633	0.815	0.915	0.267	0.684	0.861	0.247	0.684	0.699	0.2	0.625	0.49	0.264	0.572	0.408	0.257	0.499	0.296	0.2	0.404	0.121	0.277
691	3.455	0.607	0.938	0.443	0.821	0.901	0.579	0.728	0.865	0.618	0.813	0.72	0.654	0.873	0.501	0.578	0.888	0.406	0.583	0.904	0.254	0.626	0.97	0.082	0.554	1.104	0.06	0.631	0.823	0.914	0.268	0.69	0.86	0.248	0.691	0.699	0.201	0.632	0.489	0.265	0.579	0.407	0.257	0.504	0.297	0.2	0.406	0.124	0.277
692	3.46	0.614	0.937	0.444	0.827	0.901	0.58	0.735	0.864	0.619	0.821	0.72	0.654	0.881	0.5	0.579	0.895	0.405	0.582	0.91	0.253	0.625	0.973	0.082	0.554	1.107	0.056	0.629	0.83	0.913	0.269	0.698	0.858	0.249	0.699	0.698	0.202	0.64	0.488	0.265	0.587	0.407	0.258	0.51	0.298	0.2	0.408	0.126	0.276
693	3.465	0.621	0.936	0.445	0.834	0.9	0.581	0.742	0.864	0.62	0.829	0.72	0.654	0.888	0.499	0.579	0.901	0.404	0.583	0.915	0.252	0.624	0.978	0.082	0.553	1.111	0.053	0.627	0.838	0.913	0.27	0.705	0.857	0.25	0.707	0.697	0.203	0.648	0.487	0.265	0.594	0.407	0.258	0.515	0.299	0.199	0.411	0.129	0.276
694	3.47	0.628	0.936	0.446	0.842	0.9	0.582	0.75	0.863	0.621	0.837	0.72	0.654	0.893	0.498	0.579	0.908	0.404	0.583	0.921	0.251	0.624	0.983	0.083	0.554	1.114	0.049	0.625	0.845	0.912	0.271	0.714	0.857	0.251	0.715	0.697	0.204	0.656	0.486	0.265	0.601	0.406	0.257	0.521	0.301	0.199	0.415	0.132	0.276
695	3.475	0.636	0.935	0.447	0.849	0.899	0.584	0.756	0.863	0.622	0.844	0.72	0.655	0.9	0.498	0.58	0.915	0.404	0.584	0.927	0.252	0.625	0.988	0.082	0.555	1.117	0.046	0.624	0.853	0.912	0.272	0.722	0.855	0.252	0.723	0.696	0.204	0.665	0.486	0.265	0.609	0.406	0.257	0.527	0.302	0.199	0.418	0.135	0.275
696	3.48	0.643	0.934	0.447	0.855	0.899	0.585	0.763	0.863	0.623	0.852	0.72	0.655	0.906	0.498	0.581	0.923	0.405	0.585	0.934	0.253	0.626	0.992	0.081	0.556	1.119	0.042	0.623	0.861	0.911	0.273	0.73	0.854	0.253	0.731	0.695	0.205	0.675	0.485	0.265	0.618	0.406	0.257	0.533	0.303	0.199	0.422	0.138	0.275
697	3.485	0.65	0.934	0.448	0.863	0.899	0.587	0.771	0.863	0.624	0.859	0.721	0.656	0.912	0.499	0.582	0.93	0.405	0.586	0.943	0.255	0.628	0.995	0.081	0.558	1.121	0.039	0.623	0.869	0.911	0.274	0.737	0.854	0.254	0.739	0.695	0.206	0.684	0.483	0.264	0.627	0.406	0.256	0.54	0.305	0.199	0.427	0.141	0.275
698	3.49	0.657	0.934	0.449	0.87	0.9	0.588	0.778	0.863	0.625	0.866	0.721	0.657	0.919	0.5	0.583	0.938	0.406	0.587	0.951	0.257	0.63	0.997	0.08	0.558	1.122	0.036	0.622	0.876	0.911	0.276	0.746	0.853	0.255	0.748	0.694	0.207	0.695	0.483	0.264	0.636	0.406	0.256	0.547	0.307	0.199	0.431	0.144	0.275
699	3.495	0.664	0.934	0.449	0.877	0.901	0.59	0.784	0.864	0.626	0.874	0.722	0.658	0.926	0.502	0.584	0.946	0.407	0.588	0.958	0.257	0.632	0.999	0.08	0.559	1.123	0.032	0.622	0.884	0.911	0.278	0.755	0.851	0.256	0.756	0.694	0.208	0.706	0.481	0.264	0.645	0.405	0.255	0.554	0.308	0.199	0.437	0.147	0.275
700	3.5	0.671	0.933	0.449	0.885	0.901	0.592	0.791	0.865	0.628	0.881	0.723	0.659	0.935	0.504	0.585	0.954	0.408	0.589	0.966	0.258	0.634	1	0.079	0.559	1.124	0.029	0.623	0.891	0.911	0.279	0.763	0.851	0.257	0.765	0.693	0.208	0.716	0.48	0.263	0.655	0.405	0.254	0.562	0.31	0.199	0.443	0.151	0.275
701	3.505	0.677	0.934	0.45	0.891	0.902	0.593	0.798	0.866	0.628	0.887	0.724	0.66	0.944	0.506	0.586	0.961	0.409	0.59	0.974	0.258	0.636	1.002	0.079	0.56	1.125	0.026	0.624	0.898	0.911	0.281	0.77	0.85	0.258	0.774	0.692	0.209	0.727	0.479	0.263	0.666	0.405	0.254	0.57	0.312	0.199	0.449	0.155	0.275
702	3.51	0.684	0.934	0.45	0.898	0.904	0.595	0.804	0.868	0.629	0.894	0.725	0.662	0.954	0.508	0.587	0.968	0.409	0.591	0.981	0.259	0.638	1.003	0.079	0.561	1.126	0.024	0.626	0.906	0.911	0.283	0.779	0.85	0.259	0.783	0.692	0.21	0.738	0.478	0.262	0.677	0.405	0.253	0.579	0.313	0.199	0.456	0.158	0.275
703	3.515	0.691	0.934	0.451	0.905	0.905	0.596	0.81	0.869	0.631	0.901	0.726	0.663	0.963	0.509	0.587	0.975	0.41	0.592	0.988	0.26	0.639	1.005	0.079	0.561	1.126	0.023	0.627	0.913	0.912	0.285	0.787	0.849	0.26	0.792	0.692	0.21	0.75	0.477	0.261	0.688	0.405	0.253	0.588	0.315	0.199	0.463	0.161	0.275
704	3.52	0.698	0.935	0.451	0.911	0.907	0.598	0.817	0.871	0.632	0.907	0.727	0.664	0.972	0.51	0.587	0.982	0.41	0.594	0.994	0.26	0.641	1.007	0.078	0.562	1.126	0.022	0.627	0.92	0.912	0.287	0.794	0.849	0.261	0.801	0.691	0.211	0.761	0.476	0.26	0.699	0.405	0.252	0.597	0.317	0.199	0.471	0.165	0.275
705	3.525	0.704	0.935	0.452	0.917	0.908	0.6	0.823	0.872	0.633	0.914	0.728	0.665	0.979	0.511	0.588	0.988	0.411	0.595	0.999	0.261	0.642	1.009	0.078	0.562	1.126	0.023	0.627	0.926	0.912	0.289	0.802	0.849	0.262	0.81	0.691	0.212	0.773	0.475	0.26	0.711	0.405	0.251	0.607	0.319	0.198	0.479	0.169	0.275
706	3.53	0.71	0.935	0.453	0.923	0.91	0.601	0.829	0.873	0.635	0.921	0.73	0.666	0.986	0.511	0.589	0.994	0.411	0.595	1.005	0.261	0.643	1.011	0.079	0.563	1.126	0.023	0.626	0.933	0.912	0.291	0.808	0.849	0.263	0.82	0.691	0.212	0.786	0.474	0.259	0.723	0.405	0.251	0.617	0.322	0.199	0.487	0.172	0.275
707	3.535	0.717	0.935	0.454	0.929	0.911	0.602	0.835	0.874	0.636	0.928	0.731	0.667	0.993	0.512	0.589	0.999	0.411	0.596	1.01	0.261	0.643	1.012	0.079	0.562	1.127	0.024	0.626	0.939	0.913	0.293	0.815	0.849	0.264	0.829	0.69	0.213	0.798	0.474	0.259	0.735	0.405	0.251	0.627	0.324	0.199	0.496	0.177	0.275
708	3.54	0.722	0.936	0.455	0.935	0.912	0.603	0.841	0.876	0.637	0.935	0.732	0.668	0.998	0.512	0.59	1.005	0.411	0.596	1.014	0.261	0.644	1.012	0.079	0.562	1.127	0.024	0.626	0.946	0.913	0.295	0.824	0.848	0.265	0.838	0.69	0.213	0.81	0.473	0.259	0.747	0.405	0.251	0.638	0.327	0.199	0.505	0.181	0.274
709	3.545	0.729	0.937	0.456	0.941	0.913	0.605	0.847	0.877	0.639	0.942	0.733	0.669	1.004	0.512	0.591	1.01	0.411	0.596	1.019	0.26	0.643	1.013	0.08	0.562	1.127	0.024	0.626	0.952	0.913	0.296	0.833	0.847	0.267	0.847	0.69	0.214	0.822	0.472	0.259	0.76	0.405	0.251	0.649	0.33	0.199	0.514	0.185	0.274
710	3.55	0.736	0.936	0.457	0.947	0.914	0.606	0.853	0.878	0.64	0.949	0.733	0.67	1.008	0.512	0.591	1.014	0.411	0.596	1.022	0.259	0.643	1.013	0.08	0.562	1.127	0.023	0.627	0.958	0.914	0.298	0.84	0.847	0.269	0.855	0.69	0.214	0.835	0.471	0.259	0.772	0.405	0.251	0.66	0.333	0.199	0.524	0.19	0.274
711	3.555	0.742	0.937	0.458	0.953	0.915	0.607	0.859	0.879	0.641	0.955	0.734	0.67	1.012	0.511	0.592	1.018	0.411	0.596	1.024	0.259	0.643	1.013	0.079	0.562	1.127	0.023	0.627	0.964	0.914	0.3	0.845	0.848	0.269	0.864	0.69	0.215	0.847	0.471	0.26	0.785	0.406	0.251	0.672	0.335	0.2	0.534	0.194	0.274
712	3.56	0.747	0.937	0.459	0.959	0.917	0.608	0.865	0.879	0.643	0.961	0.734	0.671	1.016	0.511	0.592	1.022	0.411	0.596	1.025	0.259	0.643	1.014	0.079	0.561	1.127	0.023	0.626	0.97	0.915	0.301	0.851	0.848	0.27	0.872	0.691	0.216	0.859	0.471	0.26	0.798	0.406	0.251	0.684	0.338	0.2	0.544	0.198	0.274
713	3.565	0.752	0.938	0.461	0.965	0.917	0.609	0.872	0.88	0.644	0.967	0.734	0.672	1.02	0.51	0.593	1.026	0.411	0.596	1.026	0.259	0.642	1.014	0.079	0.561	1.127	0.024	0.626	0.975	0.915	0.302	0.858	0.848	0.271	0.88	0.691	0.217	0.871	0.471	0.259	0.811	0.407	0.251	0.696	0.341	0.2	0.555	0.202	0.274
714	3.57	0.758	0.939	0.462	0.971	0.918	0.611	0.878	0.88	0.645	0.973	0.733	0.672	1.023	0.51	0.593	1.029	0.411	0.596	1.027	0.259	0.642	1.014	0.079	0.561	1.127	0.024	0.626	0.981	0.916	0.303	0.865	0.848	0.272	0.888	0.692	0.217	0.883	0.472	0.26	0.824	0.408	0.251	0.708	0.343	0.201	0.566	0.206	0.274
715	3.575	0.764	0.94	0.463	0.977	0.919	0.612	0.884	0.881	0.646	0.978	0.733	0.673	1.026	0.509	0.593	1.032	0.41	0.597	1.027	0.259	0.641	1.014	0.079	0.56	1.127	0.023	0.626	0.987	0.917	0.304	0.87	0.848	0.274	0.895	0.693	0.218	0.895	0.474	0.26	0.837	0.409	0.251	0.721	0.345	0.201	0.578	0.21	0.274
716	3.58	0.769	0.941	0.465	0.984	0.92	0.613	0.89	0.881	0.647	0.983	0.733	0.673	1.03	0.509	0.594	1.035	0.41	0.597	1.027	0.259	0.641	1.014	0.079	0.56	1.127	0.023	0.626	0.992	0.918	0.305	0.876	0.849	0.275	0.903	0.694	0.219	0.906	0.474	0.26	0.85	0.411	0.251	0.734	0.347	0.201	0.589	0.214	0.274
717	3.585	0.775	0.941	0.466	0.99	0.92	0.614	0.896	0.882	0.648	0.988	0.733	0.674	1.033	0.509	0.594	1.037	0.41	0.598	1.027	0.259	0.64	1.014	0.079	0.56	1.127	0.023	0.626	0.998	0.918	0.305	0.881	0.85	0.276	0.91	0.695	0.22	0.918	0.476	0.261	0.864	0.412	0.251	0.747	0.349	0.201	0.601	0.218	0.275
718	3.59	0.783	0.942	0.467	0.996	0.921	0.615	0.903	0.883	0.649	0.991	0.732	0.674	1.035	0.508	0.594	1.039	0.41	0.598	1.026	0.259	0.64	1.014	0.08	0.56	1.127	0.023	0.626	1.004	0.919	0.306	0.886	0.851	0.276	0.917	0.696	0.221	0.93	0.478	0.261	0.876	0.413	0.251	0.76	0.35	0.202	0.613	0.221	0.275
719	3.595	0.788	0.943	0.469	1.002	0.922	0.616	0.908	0.884	0.649	0.996	0.733	0.675	1.038	0.508	0.594	1.041	0.409	0.598	1.025	0.259	0.64	1.014	0.08	0.559	1.128	0.023	0.626	1.009	0.921	0.306	0.891	0.852	0.277	0.924	0.697	0.221	0.942	0.479	0.262	0.889	0.415	0.252	0.773	0.352	0.202	0.625	0.225	0.275
720	3.6	0.793	0.945	0.47	1.008	0.923	0.616	0.914	0.884	0.65	1	0.733	0.675	1.041	0.508	0.595	1.043	0.409	0.599	1.025	0.259	0.64	1.014	0.08	0.559	1.128	0.023	0.627	1.014	0.922	0.307	0.894	0.854	0.278	0.931	0.698	0.222	0.954	0.481	0.262	0.902	0.417	0.252	0.786	0.353	0.202	0.638	0.228	0.276
721	3.605	0.799	0.946	0.471	1.014	0.923	0.616	0.92	0.885	0.65	1.004	0.733	0.676	1.044	0.509	0.596	1.044	0.409	0.599	1.024	0.259	0.64	1.014	0.08	0.559	1.127	0.023	0.627	1.018	0.923	0.307	0.892	0.857	0.277	0.94	0.699	0.223	0.966	0.483	0.263	0.914	0.418	0.253	0.799	0.355	0.202	0.65	0.23	0.277
722	3.61	0.803	0.948	0.472	1.02	0.924	0.617	0.925	0.886	0.651	1.008	0.733	0.676	1.046	0.509	0.596	1.045	0.409	0.6	1.023	0.26	0.64	1.014	0.08	0.559	1.127	0.023	0.627	1.024	0.924	0.307	0.897	0.859	0.277	0.947	0.7	0.224	0.978	0.485	0.263	0.927	0.42	0.253	0.811	0.357	0.203	0.662	0.233	0.277
723	3.615	0.809	0.949	0.472	1.026	0.925	0.618	0.931	0.887	0.651	1.012	0.734	0.677	1.049	0.509	0.597	1.046	0.409	0.6	1.023	0.26	0.64	1.014	0.08	0.558	1.127	0.023	0.627	1.028	0.925	0.308	0.903	0.86	0.278	0.955	0.702	0.225	0.99	0.487	0.264	0.939	0.422	0.254	0.824	0.359	0.204	0.675	0.235	0.278
724	3.62	0.816	0.95	0.473	1.031	0.926	0.618	0.937	0.888	0.652	1.016	0.734	0.677	1.051	0.509	0.597	1.047	0.409	0.6	1.023	0.26	0.64	1.014	0.08	0.558	1.127	0.023	0.627	1.033	0.927	0.308	0.909	0.862	0.279	0.963	0.703	0.226	1.002	0.488	0.264	0.951	0.424	0.255	0.836	0.361	0.205	0.687	0.237	0.279
725	3.625	0.822	0.951	0.474	1.037	0.927	0.618	0.942	0.889	0.652	1.02	0.734	0.678	1.053	0.509	0.598	1.048	0.409	0.601	1.023	0.259	0.64	1.014	0.08	0.558	1.127	0.023	0.627	1.038	0.928	0.308	0.915	0.863	0.279	0.971	0.704	0.226	1.013	0.491	0.265	0.963	0.426	0.256	0.848	0.364	0.206	0.699	0.239	0.28
726	3.63	0.827	0.953	0.475	1.043	0.928	0.619	0.946	0.89	0.652	1.024	0.735	0.678	1.055	0.51	0.598	1.049	0.409	0.601	1.024	0.259	0.64	1.014	0.08	0.558	1.127	0.023	0.627	1.043	0.929	0.309	0.92	0.865	0.28	0.979	0.705	0.227	1.025	0.493	0.266	0.975	0.428	0.256	0.86	0.366	0.207	0.712	0.24	0.282
727	3.635	0.832	0.954	0.475	1.048	0.929	0.619	0.951	0.891	0.652	1.028	0.735	0.679	1.057	0.509	0.598	1.05	0.409	0.602	1.025	0.259	0.64	1.015	0.081	0.559	1.127	0.023	0.627	1.049	0.931	0.309	0.926	0.866	0.28	0.987	0.707	0.227	1.037	0.496	0.267	0.987	0.431	0.257	0.871	0.368	0.208	0.724	0.242	0.283
728	3.64	0.837	0.956	0.476	1.053	0.929	0.619	0.957	0.891	0.652	1.032	0.735	0.679	1.058	0.509	0.599	1.052	0.409	0.602	1.027	0.259	0.641	1.015	0.081	0.559	1.127	0.023	0.627	1.054	0.933	0.309	0.933	0.868	0.281	0.995	0.708	0.228	1.048	0.498	0.267	0.999	0.433	0.258	0.883	0.371	0.21	0.737	0.243	0.284
729	3.645	0.842	0.957	0.477	1.059	0.93	0.619	0.962	0.892	0.652	1.036	0.736	0.679	1.06	0.509	0.599	1.053	0.409	0.602	1.029	0.26	0.641	1.015	0.081	0.559	1.127	0.022	0.627	1.06	0.934	0.31	0.939	0.87	0.281	1.003	0.71	0.228	1.058	0.5	0.268	1.011	0.435	0.259	0.894	0.373	0.211	0.75	0.243	0.285
730	3.65	0.848	0.958	0.478	1.064	0.931	0.619	0.967	0.893	0.653	1.04	0.736	0.679	1.063	0.509	0.6	1.054	0.409	0.602	1.031	0.26	0.641	1.015	0.082	0.559	1.127	0.022	0.627	1.064	0.936	0.31	0.945	0.872	0.281	1.012	0.711	0.229	1.069	0.503	0.268	1.022	0.437	0.26	0.906	0.375	0.212	0.763	0.244	0.287
731	3.655	0.853	0.959	0.478	1.07	0.932	0.619	0.972	0.894	0.653	1.044	0.736	0.68	1.064	0.509	0.6	1.056	0.409	0.602	1.032	0.26	0.642	1.015	0.082	0.559	1.127	0.022	0.627	1.069	0.937	0.311	0.951	0.873	0.281	1.021	0.713	0.229	1.08	0.506	0.269	1.034	0.439	0.261	0.917	0.376	0.213	0.776	0.244	0.288
732	3.66	0.859	0.96	0.479	1.075	0.933	0.619	0.977	0.894	0.653	1.048	0.736	0.68	1.065	0.509	0.6	1.057	0.409	0.602	1.034	0.26	0.642	1.016	0.082	0.559	1.127	0.022	0.627	1.075	0.939	0.311	0.958	0.875	0.281	1.029	0.715	0.229	1.09	0.508	0.27	1.045	0.441	0.262	0.929	0.378	0.214	0.79	0.243	0.289
733	3.665	0.864	0.962	0.479	1.08	0.934	0.62	0.981	0.895	0.652	1.051	0.737	0.68	1.067	0.509	0.601	1.059	0.409	0.602	1.035	0.259	0.643	1.016	0.082	0.559	1.127	0.022	0.627	1.079	0.94	0.311	0.964	0.877	0.282	1.038	0.717	0.229	1.1	0.511	0.27	1.056	0.443	0.263	0.941	0.379	0.215	0.803	0.242	0.29
734	3.67	0.869	0.963	0.48	1.086	0.935	0.62	0.986	0.895	0.652	1.055	0.737	0.681	1.068	0.509	0.602	1.06	0.409	0.602	1.036	0.259	0.643	1.016	0.082	0.559	1.127	0.022	0.627	1.085	0.941	0.312	0.97	0.879	0.282	1.046	0.719	0.23	1.11	0.514	0.271	1.067	0.446	0.264	0.953	0.379	0.217	0.817	0.241	0.291
735	3.675	0.875	0.963	0.48	1.09	0.935	0.621	0.991	0.896	0.653	1.058	0.737	0.682	1.07	0.509	0.602	1.061	0.41	0.602	1.036	0.259	0.643	1.016	0.082	0.559	1.127	0.022	0.627	1.091	0.943	0.312	0.976	0.88	0.282	1.054	0.721	0.23	1.12	0.516	0.272	1.077	0.447	0.265	0.964	0.379	0.218	0.83	0.24	0.291
736	3.68	0.88	0.965	0.481	1.096	0.936	0.621	0.996	0.896	0.653	1.062	0.737	0.682	1.071	0.509	0.602	1.061	0.41	0.602	1.035	0.26	0.643	1.016	0.083	0.559	1.127	0.022	0.627	1.096	0.944	0.312	0.983	0.882	0.283	1.062	0.723	0.23	1.129	0.518	0.272	1.088	0.449	0.265	0.976	0.379	0.218	0.844	0.237	0.292
737	3.685	0.885	0.965	0.481	1.101	0.936	0.622	1	0.897	0.653	1.065	0.737	0.682	1.073	0.509	0.602	1.062	0.411	0.602	1.034	0.261	0.643	1.016	0.083	0.559	1.127	0.022	0.627	1.101	0.946	0.313	0.989	0.883	0.283	1.07	0.725	0.231	1.139	0.521	0.273	1.098	0.45	0.266	0.988	0.379	0.219	0.858	0.235	0.293
738	3.69	0.891	0.966	0.481	1.106	0.937	0.622	1.005	0.897	0.653	1.068	0.737	0.683	1.074	0.509	0.602	1.062	0.411	0.602	1.033	0.261	0.642	1.017	0.083	0.558	1.127	0.022	0.627	1.107	0.947	0.314	0.995	0.885	0.283	1.078	0.727	0.231	1.149	0.523	0.274	1.109	0.452	0.267	1	0.378	0.22	0.871	0.233	0.293
739	3.695	0.896	0.967	0.482	1.111	0.937	0.623	1.011	0.897	0.653	1.071	0.737	0.683	1.076	0.509	0.603	1.062	0.41	0.603	1.032	0.261	0.642	1.017	0.083	0.558	1.127	0.022	0.627	1.112	0.948	0.314	1	0.886	0.284	1.086	0.729	0.231	1.159	0.525	0.275	1.12	0.453	0.268	1.012	0.377	0.22	0.885	0.23	0.294
740	3.7	0.901	0.968	0.482	1.116	0.937	0.624	1.016	0.897	0.653	1.075	0.736	0.683	1.077	0.509	0.603	1.063	0.41	0.603	1.031	0.261	0.641	1.017	0.083	0.558	1.127	0.022	0.627	1.118	0.949	0.314	1.006	0.887	0.284	1.094	0.731	0.232	1.168	0.527	0.276	1.13	0.454	0.268	1.023	0.376	0.22	0.899	0.227	0.294
741	3.705	0.906	0.968	0.482	1.121	0.938	0.624	1.019	0.897	0.654	1.079	0.736	0.683	1.078	0.508	0.603	1.063	0.41	0.603	1.03	0.261	0.641	1.017	0.083	0.558	1.127	0.022	0.627	1.124	0.951	0.315	1.011	0.888	0.284	1.102	0.732	0.232	1.177	0.53	0.277	1.139	0.455	0.269	1.035	0.375	0.221	0.913	0.224	0.295
742	3.71	0.912	0.969	0.483	1.126	0.938	0.625	1.019	0.899	0.655	1.081	0.736	0.684	1.08	0.508	0.603	1.063	0.41	0.603	1.03	0.261	0.64	1.017	0.084	0.558	1.128	0.022	0.627	1.129	0.951	0.316	1.016	0.889	0.283	1.109	0.734	0.233	1.186	0.532	0.277	1.149	0.456	0.27	1.048	0.373	0.221	0.928	0.22	0.295
743	3.715	0.918	0.969	0.483	1.132	0.938	0.626	1.023	0.899	0.656	1.085	0.736	0.684	1.081	0.508	0.603	1.064	0.41	0.603	1.03	0.261	0.64	1.017	0.084	0.558	1.128	0.022	0.627	1.134	0.952	0.316	1.022	0.89	0.283	1.116	0.736	0.233	1.194	0.534	0.278	1.158	0.457	0.271	1.059	0.372	0.222	0.942	0.216	0.296
744	3.72	0.923	0.969	0.483	1.136	0.938	0.626	1.028	0.899	0.656	1.088	0.736	0.684	1.082	0.508	0.603	1.065	0.41	0.603	1.03	0.261	0.64	1.017	0.084	0.558	1.128	0.022	0.627	1.14	0.953	0.317	1.027	0.891	0.283	1.122	0.738	0.233	1.203	0.536	0.279	1.168	0.458	0.271	1.071	0.37	0.222	0.956	0.213	0.296
745	3.725	0.928	0.97	0.483	1.141	0.938	0.627	1.032	0.899	0.656	1.092	0.735	0.684	1.084	0.509	0.604	1.066	0.411	0.603	1.031	0.261	0.64	1.017	0.084	0.557	1.128	0.022	0.627	1.145	0.953	0.317	1.033	0.892	0.283	1.129	0.74	0.234	1.211	0.537	0.28	1.177	0.458	0.272	1.082	0.368	0.222	0.971	0.209	0.296
746	3.73	0.933	0.97	0.484	1.147	0.937	0.628	1.036	0.899	0.656	1.095	0.735	0.684	1.086	0.509	0.604	1.068	0.411	0.603	1.032	0.261	0.641	1.017	0.084	0.557	1.127	0.022	0.627	1.151	0.954	0.317	1.039	0.893	0.283	1.137	0.742	0.234	1.22	0.539	0.281	1.186	0.459	0.273	1.093	0.366	0.223	0.987	0.204	0.297
747	3.735	0.939	0.97	0.484	1.152	0.937	0.629	1.041	0.899	0.656	1.098	0.735	0.684	1.087	0.509	0.604	1.068	0.411	0.603	1.033	0.262	0.641	1.017	0.084	0.557	1.127	0.022	0.627	1.156	0.954	0.318	1.044	0.894	0.284	1.144	0.743	0.234	1.228	0.54	0.282	1.195	0.46	0.273	1.104	0.364	0.223	1.002	0.2	0.297
748	3.74	0.944	0.97	0.485	1.156	0.936	0.629	1.046	0.898	0.656	1.102	0.735	0.685	1.088	0.509	0.604	1.07	0.411	0.603	1.034	0.262	0.641	1.018	0.085	0.557	1.127	0.022	0.627	1.161	0.954	0.318	1.049	0.894	0.284	1.151	0.744	0.235	1.235	0.542	0.282	1.203	0.46	0.274	1.115	0.362	0.224	1.017	0.195	0.297
749	3.745	0.949	0.97	0.485	1.161	0.936	0.63	1.051	0.898	0.656	1.105	0.735	0.685	1.09	0.509	0.605	1.071	0.411	0.603	1.035	0.262	0.641	1.018	0.085	0.557	1.127	0.022	0.627	1.166	0.954	0.319	1.054	0.894	0.284	1.157	0.745	0.235	1.243	0.543	0.283	1.212	0.46	0.275	1.126	0.36	0.224	1.033	0.19	0.296
750	3.75	0.954	0.971	0.485	1.166	0.936	0.63	1.055	0.898	0.657	1.109	0.735	0.685	1.092	0.509	0.605	1.073	0.411	0.603	1.036	0.262	0.641	1.018	0.085	0.557	1.127	0.022	0.627	1.172	0.955	0.319	1.06	0.894	0.285	1.164	0.747	0.235	1.25	0.544	0.284	1.22	0.461	0.276	1.137	0.358	0.225	1.049	0.185	0.297
751	3.755	0.96	0.971	0.486	1.171	0.935	0.631	1.06	0.898	0.657	1.113	0.735	0.685	1.094	0.509	0.605	1.074	0.411	0.602	1.037	0.263	0.641	1.019	0.085	0.556	1.127	0.022	0.627	1.177	0.955	0.319	1.065	0.895	0.285	1.171	0.748	0.236	1.258	0.545	0.285	1.229	0.461	0.276	1.148	0.356	0.225	1.064	0.18	0.297
752	3.76	0.964	0.971	0.486	1.176	0.935	0.631	1.064	0.898	0.657	1.117	0.735	0.685	1.096	0.509	0.605	1.076	0.412	0.602	1.037	0.263	0.641	1.019	0.086	0.556	1.127	0.022	0.627	1.183	0.954	0.319	1.07	0.894	0.285	1.178	0.749	0.236	1.265	0.546	0.286	1.237	0.46	0.277	1.158	0.353	0.226	1.08	0.174	0.297
753	3.765	0.97	0.971	0.486	1.181	0.934	0.632	1.068	0.898	0.657	1.12	0.734	0.686	1.098	0.509	0.605	1.077	0.411	0.602	1.038	0.263	0.641	1.019	0.086	0.556	1.127	0.022	0.627	1.188	0.954	0.32	1.075	0.894	0.285	1.184	0.749	0.236	1.271	0.547	0.287	1.244	0.46	0.278	1.169	0.351	0.226	1.096	0.169	0.298
754	3.77	0.975	0.971	0.486	1.186	0.934	0.632	1.074	0.897	0.657	1.124	0.733	0.686	1.101	0.508	0.605	1.079	0.411	0.602	1.038	0.263	0.641	1.019	0.086	0.556	1.127	0.022	0.627	1.193	0.954	0.32	1.08	0.894	0.286	1.19	0.75	0.237	1.277	0.548	0.288	1.251	0.459	0.278	1.18	0.348	0.227	1.112	0.164	0.298
755	3.775	0.98	0.971	0.486	1.191	0.933	0.632	1.081	0.897	0.657	1.128	0.733	0.685	1.103	0.508	0.604	1.08	0.411	0.602	1.038	0.263	0.641	1.019	0.086	0.555	1.127	0.022	0.627	1.199	0.953	0.32	1.085	0.894	0.286	1.197	0.751	0.237	1.284	0.548	0.289	1.259	0.459	0.279	1.19	0.345	0.227	1.129	0.158	0.298
756	3.78	0.985	0.971	0.487	1.196	0.933	0.633	1.084	0.897	0.658	1.133	0.733	0.685	1.104	0.508	0.604	1.081	0.411	0.602	1.039	0.263	0.64	1.02	0.086	0.555	1.128	0.022	0.627	1.204	0.953	0.32	1.091	0.894	0.286	1.202	0.751	0.238	1.29	0.548	0.29	1.266	0.458	0.28	1.201	0.341	0.228	1.145	0.153	0.299
757	3.785	0.991	0.971	0.487	1.201	0.932	0.633	1.088	0.896	0.658	1.138	0.733	0.685	1.107	0.507	0.604	1.082	0.411	0.602	1.039	0.263	0.64	1.02	0.086	0.555	1.128	0.022	0.627	1.209	0.952	0.32	1.096	0.893	0.287	1.208	0.751	0.239	1.296	0.548	0.291	1.272	0.456	0.281	1.213	0.338	0.228	1.162	0.148	0.299
758	3.79	0.996	0.97	0.487	1.206	0.932	0.634	1.092	0.896	0.658	1.141	0.732	0.685	1.11	0.508	0.604	1.083	0.411	0.602	1.04	0.263	0.64	1.02	0.086	0.555	1.128	0.022	0.627	1.214	0.952	0.321	1.101	0.892	0.287	1.214	0.751	0.24	1.301	0.548	0.292	1.279	0.455	0.281	1.223	0.334	0.229	1.18	0.143	0.299
759	3.795	1.001	0.97	0.487	1.212	0.931	0.634	1.098	0.896	0.658	1.144	0.732	0.685	1.112	0.507	0.604	1.085	0.411	0.602	1.04	0.263	0.64	1.02	0.087	0.554	1.128	0.022	0.627	1.219	0.951	0.321	1.106	0.892	0.287	1.219	0.751	0.24	1.306	0.547	0.293	1.285	0.454	0.282	1.234	0.331	0.229	1.197	0.138	0.299
760	3.8	1.006	0.97	0.487	1.217	0.931	0.634	1.103	0.896	0.658	1.147	0.732	0.685	1.114	0.507	0.604	1.087	0.412	0.602	1.041	0.264	0.64	1.02	0.087	0.554	1.128	0.022	0.627	1.224	0.95	0.321	1.112	0.891	0.287	1.225	0.751	0.241	1.311	0.546	0.294	1.291	0.453	0.283	1.245	0.327	0.229	1.214	0.134	0.299
761	3.805	1.012	0.97	0.487	1.222	0.93	0.634	1.108	0.895	0.658	1.152	0.732	0.685	1.116	0.507	0.604	1.089	0.411	0.602	1.043	0.264	0.64	1.021	0.088	0.554	1.128	0.022	0.627	1.229	0.949	0.321	1.117	0.89	0.287	1.23	0.75	0.242	1.315	0.546	0.295	1.297	0.451	0.284	1.256	0.323	0.229	1.231	0.129	0.299
762	3.81	1.016	0.969	0.488	1.227	0.929	0.634	1.113	0.895	0.658	1.157	0.731	0.684	1.119	0.506	0.604	1.091	0.411	0.602	1.043	0.264	0.64	1.021	0.088	0.553	1.128	0.022	0.627	1.235	0.949	0.321	1.122	0.889	0.287	1.235	0.75	0.242	1.32	0.545	0.296	1.303	0.449	0.284	1.268	0.319	0.229	1.248	0.125	0.299
763	3.815	1.022	0.969	0.488	1.233	0.929	0.634	1.118	0.895	0.658	1.161	0.73	0.684	1.122	0.506	0.604	1.092	0.411	0.602	1.045	0.265	0.639	1.021	0.088	0.553	1.128	0.022	0.627	1.24	0.948	0.321	1.127	0.888	0.288	1.241	0.749	0.242	1.324	0.544	0.296	1.309	0.448	0.285	1.28	0.316	0.229	1.266	0.121	0.299
764	3.82	1.027	0.969	0.488	1.238	0.928	0.634	1.123	0.895	0.658	1.166	0.73	0.683	1.125	0.507	0.604	1.095	0.41	0.602	1.046	0.265	0.639	1.021	0.088	0.553	1.128	0.022	0.627	1.245	0.947	0.321	1.132	0.888	0.288	1.246	0.748	0.243	1.328	0.543	0.297	1.314	0.446	0.286	1.291	0.313	0.229	1.283	0.117	0.299
765	3.825	1.033	0.968	0.488	1.244	0.927	0.634	1.127	0.894	0.658	1.171	0.729	0.684	1.128	0.507	0.604	1.097	0.411	0.602	1.047	0.265	0.639	1.021	0.089	0.553	1.128	0.022	0.627	1.251	0.946	0.321	1.137	0.887	0.288	1.251	0.746	0.243	1.332	0.541	0.297	1.32	0.444	0.286	1.302	0.31	0.23	1.3	0.113	0.299
766	3.83	1.039	0.967	0.488	1.249	0.927	0.634	1.132	0.894	0.658	1.175	0.729	0.683	1.131	0.506	0.604	1.099	0.411	0.602	1.049	0.265	0.639	1.022	0.089	0.553	1.128	0.022	0.627	1.256	0.945	0.321	1.142	0.886	0.288	1.255	0.744	0.244	1.335	0.539	0.298	1.325	0.442	0.287	1.313	0.308	0.229	1.317	0.11	0.299
767	3.835	1.044	0.966	0.488	1.255	0.926	0.634	1.138	0.893	0.658	1.179	0.728	0.683	1.134	0.506	0.604	1.102	0.411	0.601	1.05	0.266	0.639	1.022	0.089	0.553	1.128	0.022	0.627	1.262	0.944	0.321	1.148	0.885	0.288	1.259	0.742	0.244	1.338	0.537	0.299	1.33	0.439	0.287	1.323	0.306	0.229	1.334	0.108	0.299
768	3.84	1.05	0.966	0.488	1.26	0.925	0.634	1.144	0.892	0.658	1.184	0.727	0.683	1.137	0.506	0.604	1.104	0.411	0.601	1.051	0.266	0.639	1.022	0.09	0.553	1.128	0.022	0.627	1.267	0.943	0.321	1.153	0.884	0.288	1.264	0.74	0.245	1.34	0.534	0.3	1.335	0.437	0.288	1.333	0.304	0.229	1.351	0.105	0.299
769	3.845	1.054	0.965	0.488	1.265	0.925	0.634	1.149	0.892	0.658	1.189	0.727	0.683	1.14	0.505	0.604	1.106	0.411	0.601	1.052	0.266	0.639	1.022	0.09	0.553	1.128	0.022	0.627	1.273	0.942	0.321	1.159	0.883	0.288	1.268	0.737	0.245	1.343	0.532	0.3	1.34	0.435	0.288	1.342	0.302	0.23	1.368	0.104	0.299
770	3.85	1.061	0.964	0.488	1.271	0.924	0.634	1.154	0.891	0.658	1.193	0.726	0.683	1.143	0.505	0.603	1.109	0.411	0.601	1.053	0.267	0.638	1.023	0.091	0.553	1.128	0.022	0.627	1.278	0.941	0.321	1.164	0.881	0.289	1.272	0.735	0.246	1.346	0.529	0.301	1.344	0.433	0.289	1.351	0.301	0.23	1.384	0.103	0.3
771	3.855	1.067	0.963	0.488	1.276	0.923	0.634	NaN	NaN	NaN	1.197	0.726	0.683	1.147	0.505	0.603	1.112	0.411	0.601	1.055	0.267	0.638	1.023	0.092	0.552	1.128	0.022	0.627	1.284	0.939	0.321	1.17	0.88	0.289	1.276	0.732	0.246	1.348	0.526	0.301	1.349	0.431	0.289	1.359	0.299	0.23	1.4	0.103	0.3
772	3.86	1.073	0.962	0.488	1.282	0.922	0.634	1.167	0.89	0.658	1.202	0.725	0.682	1.151	0.504	0.604	1.114	0.411	0.601	1.056	0.267	0.638	1.023	0.092	0.552	1.128	0.023	0.627	1.289	0.938	0.321	1.175	0.878	0.289	1.279	0.729	0.246	1.351	0.524	0.301	1.354	0.428	0.29	1.368	0.297	0.231	1.415	0.102	0.3
773	3.865	1.078	0.961	0.488	1.287	0.922	0.634	1.17	0.889	0.658	1.207	0.725	0.682	1.155	0.504	0.604	1.117	0.41	0.601	1.058	0.267	0.638	1.024	0.093	0.552	1.128	0.023	0.627	1.295	0.937	0.321	1.181	0.877	0.289	1.283	0.726	0.246	1.353	0.521	0.302	1.358	0.426	0.291	1.376	0.295	0.232	1.429	0.101	0.301
774	3.87	1.084	0.96	0.487	1.293	0.921	0.634	1.174	0.889	0.659	1.212	0.724	0.682	1.158	0.504	0.604	1.12	0.41	0.601	1.059	0.268	0.638	1.024	0.093	0.552	1.128	0.023	0.627	1.301	0.936	0.321	1.186	0.875	0.289	1.286	0.723	0.247	1.356	0.518	0.302	1.363	0.424	0.292	1.385	0.293	0.233	1.443	0.101	0.301
775	3.875	1.09	0.959	0.487	1.299	0.92	0.634	1.18	0.889	0.658	1.217	0.724	0.682	1.162	0.504	0.604	1.123	0.41	0.601	1.061	0.268	0.638	1.025	0.094	0.551	1.128	0.023	0.627	1.307	0.935	0.321	1.192	0.874	0.289	1.29	0.72	0.247	1.358	0.515	0.303	1.367	0.422	0.294	1.393	0.292	0.234	1.457	0.101	0.302
776	3.88	1.096	0.958	0.487	1.304	0.92	0.634	1.188	0.887	0.657	1.222	0.723	0.682	1.166	0.503	0.603	1.127	0.41	0.602	1.063	0.268	0.638	1.025	0.094	0.552	1.128	0.023	0.627	1.313	0.933	0.321	1.198	0.873	0.289	1.293	0.717	0.247	1.36	0.512	0.303	1.372	0.421	0.295	1.4	0.292	0.234	1.469	0.102	0.302
777	3.885	1.102	0.957	0.487	1.31	0.919	0.634	1.194	0.887	0.657	1.228	0.723	0.682	1.171	0.503	0.604	1.13	0.409	0.602	1.066	0.269	0.638	1.026	0.095	0.552	1.128	0.023	0.627	1.319	0.932	0.321	1.203	0.871	0.29	1.296	0.715	0.246	1.363	0.51	0.304	1.376	0.419	0.296	1.408	0.291	0.236	1.482	0.102	0.303
778	3.89	1.108	0.956	0.486	1.316	0.918	0.634	1.198	0.887	0.657	1.233	0.722	0.682	1.176	0.502	0.604	1.135	0.409	0.602	1.068	0.269	0.638	1.027	0.096	0.552	1.128	0.023	0.627	1.325	0.931	0.321	1.209	0.869	0.29	1.299	0.713	0.245	1.365	0.507	0.304	1.381	0.418	0.297	1.415	0.29	0.236	1.493	0.103	0.303
779	3.895	1.114	0.954	0.486	1.322	0.918	0.634	1.202	0.887	0.657	1.238	0.722	0.681	1.181	0.501	0.604	1.139	0.409	0.602	1.071	0.27	0.639	1.028	0.097	0.552	1.128	0.023	0.627	1.331	0.929	0.321	1.215	0.868	0.289	1.303	0.711	0.244	1.368	0.505	0.305	1.386	0.417	0.298	1.422	0.29	0.237	1.504	0.104	0.304
780	3.9	1.12	0.954	0.485	1.328	0.917	0.633	1.207	0.887	0.658	1.244	0.721	0.681	1.186	0.501	0.604	1.143	0.409	0.602	1.074	0.27	0.639	1.029	0.098	0.552	1.128	0.023	0.627	1.337	0.928	0.321	1.22	0.866	0.29	1.307	0.71	0.243	1.372	0.502	0.306	1.391	0.415	0.299	1.429	0.289	0.238	1.514	0.104	0.305
781	3.905	1.126	0.953	0.485	1.333	0.916	0.633	1.213	0.886	0.657	1.249	0.72	0.681	1.191	0.5	0.603	1.147	0.408	0.602	1.077	0.271	0.639	1.029	0.098	0.552	1.128	0.023	0.627	1.343	0.927	0.321	1.226	0.865	0.289	1.312	0.709	0.242	1.376	0.5	0.306	1.396	0.414	0.3	1.436	0.288	0.239	1.523	0.104	0.307
782	3.91	1.132	0.952	0.484	1.339	0.916	0.633	1.22	0.885	0.656	1.255	0.719	0.681	1.196	0.499	0.603	1.151	0.408	0.602	1.08	0.271	0.639	1.029	0.1	0.553	1.128	0.023	0.627	1.349	0.925	0.321	1.232	0.864	0.289	1.317	0.707	0.242	1.381	0.499	0.307	1.4	0.413	0.301	1.442	0.287	0.24	1.531	0.104	0.308
783	3.915	1.139	0.95	0.484	1.345	0.915	0.632	1.227	0.884	0.656	1.26	0.719	0.681	1.202	0.498	0.604	1.156	0.407	0.602	1.083	0.271	0.64	1.03	0.101	0.553	1.128	0.022	0.627	1.355	0.924	0.321	1.238	0.863	0.289	1.322	0.705	0.241	1.386	0.498	0.308	1.405	0.411	0.303	1.449	0.286	0.241	1.539	0.105	0.31
784	3.92	1.144	0.95	0.483	1.351	0.914	0.632	1.232	0.884	0.656	1.266	0.718	0.681	1.208	0.498	0.604	1.161	0.406	0.603	1.086	0.272	0.64	1.031	0.102	0.553	1.128	0.022	0.627	1.361	0.924	0.321	1.244	0.862	0.289	1.328	0.704	0.24	1.392	0.497	0.309	1.41	0.409	0.304	1.455	0.285	0.243	1.546	0.104	0.312
785	3.925	1.15	0.949	0.483	1.357	0.914	0.632	1.236	0.883	0.656	1.273	0.718	0.681	1.214	0.497	0.604	1.166	0.406	0.603	1.09	0.272	0.64	1.032	0.104	0.553	1.128	0.022	0.627	1.367	0.922	0.321	1.251	0.862	0.288	1.334	0.703	0.24	1.398	0.496	0.309	1.415	0.408	0.305	1.46	0.284	0.244	1.552	0.103	0.314
786	3.93	1.157	0.948	0.482	1.363	0.913	0.631	1.245	0.882	0.655	1.278	0.717	0.681	1.219	0.497	0.604	1.171	0.405	0.603	1.093	0.273	0.641	1.033	0.105	0.554	1.128	0.022	0.627	1.374	0.922	0.321	1.257	0.861	0.287	1.34	0.701	0.24	1.403	0.495	0.31	1.421	0.407	0.306	1.466	0.282	0.246	1.557	0.102	0.316
787	3.935	1.162	0.947	0.481	1.369	0.912	0.631	1.253	0.88	0.654	1.284	0.716	0.68	1.225	0.496	0.605	1.176	0.405	0.604	1.097	0.274	0.641	1.034	0.106	0.554	1.128	0.022	0.627	1.38	0.921	0.32	1.264	0.86	0.287	1.346	0.7	0.24	1.409	0.495	0.311	1.426	0.406	0.306	1.471	0.28	0.247	1.562	0.101	0.318
788	3.94	1.169	0.947	0.481	1.375	0.912	0.63	1.257	0.88	0.654	1.29	0.716	0.68	1.232	0.495	0.605	1.182	0.405	0.604	1.1	0.275	0.642	1.035	0.108	0.554	1.128	0.022	0.627	1.386	0.92	0.32	1.269	0.86	0.287	1.352	0.699	0.24	1.415	0.494	0.312	1.432	0.405	0.307	1.476	0.278	0.249	1.565	0.099	0.321
789	3.945	1.174	0.946	0.48	1.382	0.911	0.63	1.263	0.88	0.654	1.297	0.715	0.679	1.238	0.495	0.605	1.188	0.404	0.605	1.104	0.275	0.642	1.036	0.11	0.555	1.128	0.022	0.627	1.393	0.92	0.319	1.276	0.859	0.286	1.36	0.698	0.24	1.422	0.494	0.312	1.438	0.404	0.308	1.481	0.277	0.25	1.569	0.097	0.322
790	3.95	1.181	0.945	0.48	1.388	0.911	0.629	1.27	0.878	0.653	1.303	0.715	0.679	1.244	0.494	0.606	1.194	0.404	0.605	1.108	0.276	0.643	1.037	0.112	0.555	1.128	0.022	0.627	1.399	0.92	0.318	1.282	0.858	0.286	1.366	0.697	0.24	1.429	0.494	0.314	1.444	0.403	0.309	1.485	0.275	0.251	1.572	0.095	0.324
791	3.955	1.188	0.944	0.479	1.394	0.91	0.629	1.278	0.878	0.652	1.31	0.714	0.679	1.251	0.493	0.606	1.199	0.403	0.606	1.112	0.277	0.643	1.039	0.114	0.556	1.128	0.022	0.627	1.406	0.919	0.317	1.288	0.858	0.285	1.373	0.697	0.24	1.436	0.494	0.315	1.451	0.402	0.31	1.49	0.274	0.252	1.573	0.092	0.326
792	3.96	1.193	0.943	0.479	1.401	0.91	0.628	1.281	0.878	0.652	1.317	0.714	0.679	1.257	0.492	0.606	1.206	0.403	0.607	1.116	0.278	0.644	1.04	0.116	0.557	1.128	0.022	0.627	1.412	0.919	0.316	1.295	0.857	0.284	1.38	0.696	0.24	1.443	0.494	0.316	1.457	0.401	0.31	1.494	0.272	0.253	1.575	0.09	0.328
793	3.965	1.2	0.943	0.478	1.408	0.909	0.628	1.286	0.878	0.652	1.323	0.713	0.679	1.264	0.491	0.607	1.212	0.402	0.607	1.121	0.279	0.645	1.042	0.118	0.557	1.127	0.022	0.627	1.418	0.918	0.315	1.302	0.857	0.283	1.387	0.696	0.24	1.451	0.493	0.316	1.463	0.4	0.311	1.498	0.27	0.255	1.576	0.088	0.329
794	3.97	1.207	0.941	0.477	1.414	0.909	0.627	1.297	0.876	0.65	1.33	0.712	0.678	1.271	0.491	0.607	1.218	0.401	0.608	1.125	0.28	0.646	1.043	0.12	0.558	1.127	0.022	0.627	1.425	0.918	0.314	1.308	0.856	0.283	1.394	0.695	0.241	1.458	0.493	0.316	1.47	0.399	0.311	1.502	0.268	0.257	1.579	0.086	0.33
795	3.975	1.213	0.941	0.477	1.421	0.908	0.626	1.304	0.875	0.65	1.337	0.712	0.678	1.279	0.49	0.608	1.224	0.401	0.609	1.129	0.281	0.646	1.045	0.123	0.559	1.127	0.022	0.627	1.431	0.917	0.313	1.314	0.855	0.282	1.402	0.695	0.24	1.465	0.492	0.316	1.476	0.398	0.311	1.506	0.266	0.258	1.581	0.085	0.331
796	3.98	1.219	0.94	0.476	1.428	0.908	0.626	1.308	0.875	0.65	1.344	0.711	0.678	1.286	0.489	0.608	1.231	0.401	0.61	1.134	0.282	0.647	1.048	0.125	0.56	1.127	0.022	0.627	1.438	0.917	0.312	1.321	0.855	0.281	1.41	0.694	0.24	1.472	0.492	0.317	1.482	0.397	0.311	1.51	0.264	0.259	1.585	0.083	0.332
797	3.985	1.226	0.94	0.475	1.435	0.908	0.625	1.312	0.875	0.65	1.351	0.711	0.678	1.294	0.488	0.609	1.238	0.4	0.611	1.139	0.284	0.648	1.05	0.128	0.56	1.128	0.022	0.627	1.444	0.917	0.311	1.328	0.854	0.28	1.418	0.694	0.24	1.479	0.491	0.317	1.488	0.396	0.311	1.515	0.262	0.26	1.59	0.083	0.333
798	3.99	1.232	0.939	0.474	1.442	0.908	0.624	NaN	NaN	NaN	1.358	0.711	0.677	1.302	0.487	0.609	1.246	0.4	0.612	1.144	0.285	0.648	1.053	0.131	0.561	1.128	0.022	0.627	1.451	0.916	0.31	1.335	0.853	0.279	1.425	0.694	0.24	1.486	0.491	0.316	1.494	0.396	0.311	1.52	0.261	0.26	1.595	0.083	0.332
799	3.995	1.239	0.938	0.474	1.448	0.907	0.623	1.332	0.873	0.648	1.365	0.71	0.677	1.31	0.487	0.61	1.253	0.4	0.613	1.149	0.287	0.649	1.056	0.134	0.562	1.128	0.023	0.627	1.458	0.916	0.31	1.342	0.852	0.279	1.432	0.694	0.24	1.492	0.491	0.316	1.501	0.396	0.31	1.527	0.261	0.26	1.598	0.082	0.332
800	4	1.245	0.938	0.473	1.455	0.907	0.622	1.336	0.874	0.647	1.373	0.71	0.677	1.319	0.486	0.611	1.261	0.399	0.615	1.155	0.288	0.65	1.059	0.138	0.562	1.128	0.023	0.627	1.465	0.916	0.309	1.349	0.852	0.278	1.439	0.695	0.239	1.497	0.49	0.315	1.508	0.396	0.31	1.535	0.263	0.259	1.601	0.081	0.333
801	4.005	1.251	0.937	0.472	1.462	0.907	0.621	1.344	0.873	0.646	1.379	0.709	0.677	1.328	0.485	0.613	1.269	0.399	0.616	1.161	0.29	0.651	1.063	0.141	0.563	1.128	0.023	0.627	1.472	0.915	0.308	1.356	0.851	0.278	1.445	0.695	0.239	1.503	0.491	0.315	1.515	0.397	0.309	1.545	0.264	0.258	1.604	0.08	0.332
802	4.01	1.259	0.936	0.472	1.469	0.907	0.62	1.352	0.872	0.645	1.387	0.709	0.677	1.338	0.484	0.614	1.277	0.398	0.617	1.167	0.292	0.652	1.067	0.145	0.563	1.129	0.024	0.627	1.478	0.915	0.307	1.362	0.851	0.277	1.452	0.695	0.238	1.508	0.491	0.314	1.523	0.398	0.308	1.554	0.266	0.257	1.606	0.08	0.332
803	4.015	1.266	0.935	0.471	1.476	0.907	0.619	1.356	0.872	0.645	1.394	0.708	0.676	1.347	0.483	0.616	1.285	0.398	0.619	1.174	0.294	0.652	1.071	0.149	0.564	1.129	0.025	0.627	1.485	0.916	0.306	1.369	0.852	0.276	1.458	0.696	0.238	1.515	0.492	0.313	1.531	0.399	0.308	1.562	0.267	0.256	1.607	0.079	0.331
804	4.02	1.273	0.935	0.471	1.483	0.906	0.617	NaN	NaN	NaN	1.402	0.708	0.677	1.357	0.482	0.617	1.294	0.398	0.62	1.181	0.296	0.653	1.076	0.153	0.564	1.129	0.025	0.627	1.491	0.916	0.305	1.376	0.853	0.275	1.465	0.696	0.237	1.522	0.493	0.312	1.539	0.4	0.307	1.569	0.268	0.255	1.609	0.079	0.331
805	4.025	1.277	0.936	0.469	1.489	0.906	0.616	1.376	0.87	0.642	1.409	0.708	0.676	1.367	0.481	0.619	1.304	0.398	0.622	1.188	0.299	0.654	1.082	0.157	0.565	1.13	0.026	0.627	1.498	0.916	0.305	1.382	0.854	0.275	1.471	0.697	0.236	1.53	0.494	0.311	1.546	0.401	0.307	1.576	0.268	0.255	1.611	0.078	0.331
806	4.03	1.282	0.936	0.468	1.496	0.906	0.615	1.379	0.871	0.643	1.417	0.708	0.676	1.377	0.48	0.62	1.314	0.398	0.623	1.195	0.301	0.654	1.088	0.161	0.566	1.13	0.027	0.627	1.504	0.917	0.304	1.388	0.855	0.274	1.476	0.697	0.234	1.538	0.496	0.311	1.552	0.401	0.306	1.582	0.269	0.254	1.613	0.077	0.331
807	4.035	1.289	0.936	0.468	1.502	0.906	0.613	1.385	0.87	0.642	1.425	0.708	0.677	1.388	0.48	0.622	1.324	0.398	0.625	1.202	0.305	0.655	1.094	0.165	0.567	1.13	0.028	0.627	1.51	0.917	0.303	1.395	0.856	0.272	1.482	0.698	0.233	1.547	0.497	0.311	1.559	0.402	0.305	1.588	0.269	0.254	1.615	0.077	0.331
808	4.04	1.297	0.935	0.468	1.509	0.906	0.612	1.397	0.868	0.641	1.433	0.707	0.677	1.399	0.479	0.624	1.333	0.399	0.627	1.21	0.308	0.655	1.101	0.169	0.567	1.131	0.029	0.627	1.516	0.918	0.303	1.401	0.858	0.271	1.488	0.699	0.231	1.555	0.498	0.311	1.565	0.402	0.305	1.593	0.269	0.253	1.616	0.076	0.331
809	4.045	1.304	0.935	0.467	1.515	0.906	0.611	1.404	0.867	0.64	1.441	0.707	0.677	1.409	0.479	0.625	1.344	0.399	0.628	1.218	0.312	0.656	1.108	0.173	0.568	1.131	0.031	0.626	1.522	0.919	0.302	1.407	0.859	0.27	1.494	0.7	0.23	1.562	0.498	0.31	1.571	0.402	0.304	1.598	0.27	0.252	1.617	0.076	0.331
810	4.05	1.308	0.936	0.466	1.522	0.906	0.609	1.411	0.866	0.64	1.449	0.708	0.677	1.421	0.479	0.627	1.354	0.4	0.63	1.227	0.316	0.656	1.115	0.177	0.569	1.132	0.033	0.626	1.528	0.92	0.301	1.412	0.86	0.269	1.5	0.701	0.229	1.569	0.499	0.309	1.576	0.403	0.303	1.603	0.27	0.252	1.618	0.076	0.331
811	4.055	1.314	0.937	0.465	1.528	0.906	0.608	1.419	0.866	0.639	1.458	0.707	0.677	1.433	0.478	0.628	1.365	0.401	0.631	1.236	0.32	0.656	1.124	0.182	0.57	1.133	0.035	0.626	1.533	0.921	0.3	1.419	0.861	0.268	1.506	0.702	0.228	1.575	0.499	0.308	1.582	0.403	0.303	1.607	0.27	0.251	1.619	0.076	0.331
812	4.06	1.32	0.936	0.465	1.535	0.906	0.607	1.426	0.865	0.638	1.467	0.707	0.678	1.443	0.478	0.629	1.376	0.401	0.632	1.245	0.324	0.657	1.133	0.187	0.571	1.135	0.038	0.625	1.539	0.923	0.299	1.425	0.862	0.267	1.512	0.702	0.227	1.581	0.499	0.308	1.587	0.403	0.302	1.61	0.269	0.251	1.619	0.076	0.331
813	4.065	1.326	0.936	0.464	1.541	0.906	0.605	1.433	0.865	0.638	1.475	0.707	0.678	1.454	0.477	0.63	1.388	0.403	0.633	1.255	0.327	0.657	1.142	0.191	0.571	1.137	0.042	0.625	1.545	0.924	0.298	1.43	0.863	0.266	1.519	0.703	0.226	1.587	0.5	0.307	1.591	0.403	0.302	1.613	0.268	0.251	1.62	0.076	0.331
814	4.07	1.333	0.936	0.464	1.547	0.906	0.604	1.439	0.865	0.637	1.482	0.706	0.678	1.466	0.476	0.631	1.4	0.403	0.634	1.266	0.33	0.657	1.151	0.196	0.572	1.139	0.046	0.625	1.55	0.925	0.296	1.436	0.864	0.265	1.525	0.703	0.225	1.59	0.499	0.307	1.595	0.404	0.301	1.616	0.268	0.251	1.62	0.076	0.331
815	4.075	1.337	0.937	0.463	1.553	0.907	0.603	1.446	0.864	0.637	1.49	0.708	0.678	1.478	0.476	0.632	1.41	0.404	0.635	1.276	0.333	0.657	1.16	0.201	0.572	1.142	0.051	0.624	1.556	0.926	0.295	1.442	0.865	0.264	1.532	0.704	0.224	1.594	0.499	0.307	1.599	0.404	0.301	1.618	0.268	0.251	1.62	0.076	0.331
816	4.08	1.34	0.938	0.462	1.558	0.907	0.602	1.453	0.864	0.636	1.497	0.709	0.678	1.488	0.478	0.633	1.419	0.406	0.637	1.287	0.335	0.657	1.169	0.205	0.572	1.146	0.056	0.624	1.561	0.926	0.294	1.447	0.866	0.263	1.537	0.705	0.224	1.598	0.5	0.305	1.603	0.403	0.301	1.62	0.267	0.251	1.621	0.076	0.331
817	4.085	1.346	0.938	0.461	1.564	0.907	0.601	1.459	0.864	0.636	1.503	0.709	0.678	1.498	0.478	0.634	1.432	0.407	0.637	1.298	0.338	0.658	1.179	0.209	0.573	1.15	0.061	0.623	1.567	0.927	0.293	1.453	0.867	0.263	1.543	0.705	0.223	1.601	0.499	0.305	1.606	0.403	0.3	1.622	0.267	0.251	1.621	0.076	0.332
818	4.09	1.353	0.937	0.46	1.569	0.908	0.601	1.465	0.865	0.635	1.509	0.71	0.678	1.51	0.478	0.634	1.446	0.406	0.638	1.31	0.34	0.659	1.19	0.214	0.573	1.154	0.066	0.623	1.572	0.928	0.292	1.458	0.867	0.262	1.548	0.705	0.223	1.605	0.5	0.304	1.609	0.403	0.3	1.623	0.267	0.251	1.621	0.076	0.332
819	4.095	1.357	0.938	0.458	1.575	0.909	0.6	1.47	0.866	0.634	1.516	0.712	0.678	1.523	0.478	0.634	1.457	0.408	0.638	1.322	0.342	0.66	1.2	0.218	0.573	1.159	0.073	0.622	1.577	0.929	0.291	1.464	0.867	0.261	1.553	0.705	0.222	1.607	0.499	0.304	1.612	0.403	0.3	1.624	0.267	0.251	1.621	0.076	0.332
820	4.1	1.361	0.939	0.458	1.58	0.909	0.6	1.475	0.866	0.633	1.523	0.714	0.678	1.532	0.48	0.635	1.468	0.409	0.639	1.334	0.344	0.661	1.209	0.223	0.572	1.164	0.079	0.622	1.583	0.929	0.29	1.469	0.868	0.26	1.557	0.706	0.222	1.61	0.499	0.304	1.614	0.403	0.301	1.624	0.266	0.252	1.621	0.076	0.332
821	4.105	1.369	0.939	0.457	1.585	0.91	0.599	1.477	0.868	0.633	1.528	0.715	0.678	1.544	0.48	0.635	1.483	0.409	0.639	1.347	0.345	0.662	1.217	0.228	0.572	1.171	0.085	0.621	1.588	0.93	0.29	1.475	0.868	0.259	1.562	0.706	0.222	1.612	0.499	0.304	1.616	0.403	0.3	1.624	0.266	0.252	1.621	0.076	0.332
822	4.11	1.375	0.94	0.456	1.59	0.91	0.599	1.48	0.87	0.633	1.534	0.716	0.677	1.553	0.483	0.635	1.495	0.41	0.64	1.36	0.347	0.662	1.228	0.232	0.572	1.179	0.091	0.62	1.594	0.93	0.289	1.48	0.869	0.259	1.566	0.706	0.221	1.616	0.499	0.304	1.618	0.403	0.3	1.624	0.266	0.252	1.622	0.076	0.333
823	4.115	1.38	0.94	0.455	1.595	0.911	0.599	1.484	0.87	0.632	1.54	0.717	0.677	1.563	0.486	0.635	1.507	0.411	0.64	1.371	0.348	0.663	1.242	0.234	0.571	1.188	0.096	0.62	1.599	0.931	0.289	1.485	0.869	0.258	1.569	0.706	0.221	1.619	0.499	0.303	1.62	0.402	0.3	1.624	0.265	0.252	1.622	0.076	0.333
824	4.12	1.39	0.94	0.456	1.6	0.912	0.599	1.493	0.87	0.631	1.546	0.719	0.676	1.573	0.488	0.636	1.519	0.413	0.64	1.382	0.35	0.663	1.254	0.237	0.571	1.198	0.101	0.62	1.604	0.932	0.289	1.49	0.87	0.258	1.574	0.706	0.221	1.622	0.499	0.304	1.621	0.402	0.3	1.624	0.266	0.252	1.622	0.076	0.333
825	4.125	1.39	0.942	0.454	1.605	0.914	0.599	1.498	0.871	0.63	1.552	0.72	0.676	1.584	0.49	0.636	1.531	0.414	0.64	1.394	0.352	0.664	1.266	0.239	0.571	1.208	0.106	0.62	1.61	0.932	0.289	1.495	0.87	0.257	1.578	0.706	0.221	1.624	0.498	0.304	1.623	0.401	0.3	1.625	0.266	0.252	1.622	0.076	0.333
826	4.13	1.395	0.943	0.452	1.61	0.915	0.598	1.5	0.872	0.63	1.557	0.721	0.675	1.594	0.492	0.636	1.542	0.416	0.64	1.405	0.355	0.664	1.278	0.242	0.571	1.219	0.109	0.621	1.615	0.933	0.289	1.499	0.871	0.256	1.581	0.706	0.221	1.627	0.498	0.304	1.625	0.401	0.3	1.626	0.266	0.252	1.623	0.076	0.333
827	4.135	1.402	0.943	0.452	1.614	0.916	0.598	NaN	NaN	NaN	1.564	0.723	0.675	1.605	0.494	0.636	1.553	0.419	0.64	1.416	0.357	0.663	1.29	0.244	0.57	1.23	0.112	0.621	1.621	0.934	0.289	1.504	0.871	0.255	1.585	0.706	0.221	1.63	0.499	0.304	1.627	0.402	0.301	1.627	0.266	0.252	1.622	0.076	0.334
828	4.14	1.405	0.945	0.451	1.619	0.917	0.598	1.513	0.876	0.629	1.57	0.724	0.674	1.616	0.496	0.636	1.564	0.421	0.64	1.427	0.36	0.663	1.301	0.247	0.569	1.243	0.115	0.622	1.626	0.934	0.289	1.51	0.872	0.255	1.589	0.707	0.221	1.633	0.499	0.304	1.629	0.402	0.3	1.629	0.266	0.252	1.622	0.076	0.334
829	4.145	1.411	0.946	0.451	1.624	0.919	0.598	1.521	0.875	0.627	1.576	0.726	0.674	1.626	0.499	0.637	1.575	0.424	0.64	1.438	0.363	0.662	1.311	0.249	0.569	1.256	0.117	0.623	1.631	0.935	0.289	1.515	0.872	0.255	1.594	0.707	0.222	1.636	0.499	0.304	1.631	0.403	0.3	1.631	0.265	0.253	1.623	0.076	0.334
830	4.15	1.424	0.944	0.453	1.629	0.92	0.598	1.53	0.876	0.626	1.583	0.727	0.674	1.637	0.501	0.637	1.586	0.426	0.639	1.449	0.366	0.661	1.322	0.252	0.568	1.271	0.118	0.625	1.636	0.935	0.289	1.521	0.873	0.255	1.598	0.708	0.222	1.638	0.498	0.304	1.633	0.403	0.3	1.634	0.265	0.253	1.623	0.076	0.334
831	4.155	1.428	0.946	0.451	1.634	0.922	0.598	1.534	0.877	0.626	1.59	0.729	0.674	1.647	0.504	0.636	1.596	0.428	0.639	1.46	0.368	0.66	1.331	0.254	0.567	1.286	0.119	0.626	1.641	0.936	0.289	1.525	0.874	0.254	1.601	0.708	0.222	1.641	0.499	0.304	1.635	0.402	0.3	1.636	0.266	0.252	1.624	0.076	0.334
832	4.16	1.431	0.948	0.451	1.639	0.923	0.598	1.539	0.878	0.626	1.597	0.731	0.673	1.657	0.507	0.636	1.607	0.431	0.639	1.47	0.37	0.66	1.341	0.256	0.567	1.301	0.12	0.627	1.646	0.937	0.289	1.526	0.875	0.254	1.605	0.709	0.222	1.644	0.499	0.303	1.638	0.402	0.3	1.639	0.266	0.252	1.625	0.077	0.333
833	4.165	1.436	0.949	0.45	1.644	0.925	0.598	1.544	0.88	0.626	1.605	0.732	0.673	1.666	0.509	0.636	1.619	0.434	0.639	1.481	0.372	0.658	1.354	0.256	0.567	1.316	0.121	0.628	1.651	0.938	0.289	1.53	0.876	0.253	1.609	0.709	0.222	1.646	0.499	0.303	1.64	0.403	0.3	1.641	0.266	0.252	1.625	0.077	0.333
834	4.17	1.442	0.95	0.45	1.649	0.926	0.598	1.548	0.882	0.627	1.611	0.734	0.673	1.676	0.512	0.636	1.629	0.436	0.638	1.491	0.374	0.658	1.364	0.257	0.566	1.331	0.121	0.63	1.656	0.939	0.289	1.536	0.876	0.254	1.613	0.709	0.221	1.648	0.499	0.304	1.642	0.403	0.3	1.642	0.266	0.252	1.625	0.077	0.333
835	4.175	1.445	0.951	0.45	1.654	0.927	0.598	1.554	0.883	0.628	1.618	0.735	0.673	1.686	0.514	0.635	1.639	0.438	0.638	1.503	0.375	0.658	1.375	0.258	0.566	1.347	0.12	0.631	1.661	0.94	0.288	1.543	0.876	0.254	1.616	0.71	0.221	1.65	0.499	0.304	1.644	0.403	0.3	1.643	0.266	0.252	1.625	0.077	0.333
836	4.18	1.447	0.953	0.449	1.66	0.928	0.597	1.559	0.885	0.628	1.625	0.737	0.673	1.695	0.516	0.635	1.65	0.44	0.638	1.515	0.376	0.657	1.387	0.257	0.566	1.363	0.12	0.633	1.667	0.941	0.288	1.551	0.877	0.255	1.621	0.711	0.221	1.651	0.499	0.304	1.646	0.403	0.3	1.643	0.266	0.252	1.625	0.077	0.333
837	4.185	1.458	0.953	0.451	1.665	0.93	0.597	1.565	0.886	0.628	1.634	0.739	0.673	1.704	0.518	0.635	1.659	0.441	0.637	1.524	0.377	0.657	1.397	0.257	0.566	1.379	0.119	0.634	1.671	0.941	0.288	1.554	0.878	0.254	1.626	0.711	0.221	1.653	0.499	0.303	1.647	0.403	0.3	1.643	0.266	0.252	1.625	0.077	0.333
838	4.19	1.464	0.952	0.452	1.67	0.931	0.596	1.57	0.888	0.629	1.642	0.74	0.673	1.714	0.521	0.634	1.67	0.443	0.636	1.535	0.378	0.656	1.41	0.256	0.566	1.396	0.118	0.636	1.676	0.942	0.288	1.566	0.877	0.255	1.629	0.711	0.221	1.655	0.499	0.302	1.648	0.403	0.3	1.644	0.266	0.252	1.626	0.077	0.333
839	4.195	NaN	NaN	NaN	1.675	0.932	0.596	1.575	0.889	0.628	1.649	0.741	0.672	1.723	0.523	0.634	1.681	0.445	0.636	1.546	0.378	0.656	1.425	0.252	0.567	1.412	0.117	0.637	1.681	0.943	0.287	1.572	0.876	0.256	1.632	0.711	0.221	1.657	0.499	0.302	1.648	0.403	0.3	1.644	0.266	0.252	1.626	0.077	0.334
840	4.2	NaN	NaN	NaN	1.68	0.933	0.596	1.58	0.89	0.628	1.656	0.743	0.672	1.732	0.525	0.633	1.69	0.446	0.635	1.557	0.378	0.656	1.438	0.25	0.568	1.428	0.115	0.638	1.685	0.943	0.287	1.579	0.876	0.255	1.636	0.711	0.221	1.658	0.499	0.302	1.649	0.403	0.3	1.644	0.266	0.252	1.626	0.077	0.334
841	4.205	NaN	NaN	NaN	1.685	0.934	0.595	1.586	0.891	0.628	1.664	0.746	0.672	1.741	0.527	0.633	1.7	0.447	0.634	1.569	0.378	0.656	1.451	0.248	0.568	1.445	0.113	0.639	1.69	0.944	0.287	1.58	0.878	0.255	1.639	0.711	0.221	1.659	0.499	0.302	1.65	0.403	0.299	1.644	0.266	0.252	1.626	0.077	0.334
842	4.21	NaN	NaN	NaN	1.691	0.935	0.594	1.591	0.892	0.628	1.671	0.748	0.672	1.749	0.53	0.632	1.711	0.45	0.634	1.581	0.376	0.657	1.464	0.245	0.569	1.462	0.111	0.64	1.695	0.945	0.286	1.575	0.881	0.253	1.643	0.711	0.221	1.661	0.499	0.302	1.651	0.403	0.299	1.645	0.266	0.252	1.625	0.077	0.334
843	4.215	1.485	0.957	0.449	1.696	0.936	0.594	1.597	0.894	0.628	1.678	0.749	0.671	1.758	0.532	0.632	1.721	0.451	0.634	1.592	0.375	0.657	1.477	0.243	0.569	1.478	0.109	0.641	1.699	0.945	0.286	1.58	0.881	0.252	1.646	0.711	0.221	1.663	0.499	0.302	1.653	0.403	0.299	1.645	0.266	0.252	1.625	0.078	0.335
844	4.22	NaN	NaN	NaN	1.701	0.937	0.594	1.604	0.895	0.628	1.685	0.751	0.671	1.767	0.534	0.631	1.731	0.452	0.634	1.603	0.373	0.658	1.49	0.24	0.57	1.494	0.106	0.642	1.704	0.945	0.285	1.589	0.88	0.253	1.649	0.711	0.221	1.665	0.5	0.301	1.654	0.403	0.299	1.646	0.267	0.252	1.626	0.078	0.335
845	4.225	1.495	0.96	0.449	1.706	0.937	0.593	1.608	0.895	0.628	1.692	0.753	0.671	1.775	0.536	0.631	1.74	0.453	0.633	1.615	0.371	0.658	1.503	0.236	0.571	1.51	0.103	0.644	1.709	0.946	0.285	1.589	0.881	0.252	1.652	0.711	0.221	1.667	0.5	0.301	1.655	0.403	0.299	1.648	0.267	0.252	1.626	0.078	0.335
846	4.23	1.497	0.96	0.449	1.711	0.938	0.592	1.614	0.896	0.628	1.698	0.754	0.671	1.783	0.537	0.63	1.75	0.454	0.632	1.627	0.369	0.659	1.516	0.232	0.572	1.527	0.1	0.645	1.713	0.946	0.285	1.594	0.881	0.252	1.655	0.711	0.22	1.669	0.499	0.301	1.657	0.403	0.299	1.649	0.267	0.252	1.626	0.078	0.335
847	4.235	NaN	NaN	NaN	1.716	0.939	0.592	1.62	0.897	0.629	1.705	0.756	0.671	1.792	0.539	0.629	1.758	0.454	0.632	1.637	0.367	0.659	1.529	0.229	0.574	1.544	0.096	0.646	1.718	0.946	0.284	1.602	0.881	0.253	1.658	0.711	0.22	1.67	0.499	0.301	1.658	0.403	0.299	1.65	0.267	0.252	1.626	0.078	0.335
848	4.24	1.512	0.96	0.45	1.722	0.939	0.591	1.625	0.898	0.629	1.712	0.758	0.67	1.8	0.541	0.628	1.767	0.455	0.632	1.649	0.365	0.66	1.543	0.225	0.575	1.561	0.093	0.648	1.722	0.946	0.284	1.604	0.882	0.252	1.661	0.712	0.22	1.672	0.499	0.301	1.659	0.403	0.299	1.651	0.267	0.252	1.626	0.079	0.335
849	4.245	1.513	0.96	0.45	1.727	0.939	0.591	1.632	0.899	0.63	1.718	0.758	0.67	1.807	0.542	0.628	1.776	0.456	0.631	1.661	0.363	0.66	1.556	0.221	0.576	1.58	0.09	0.649	1.726	0.946	0.283	1.615	0.88	0.254	1.664	0.711	0.22	1.675	0.499	0.301	1.661	0.403	0.299	1.652	0.267	0.252	1.627	0.079	0.335
850	4.25	NaN	NaN	NaN	1.732	0.94	0.591	1.637	0.9	0.629	1.726	0.76	0.67	1.815	0.544	0.627	1.785	0.456	0.63	1.671	0.361	0.661	1.57	0.216	0.577	1.598	0.087	0.65	1.73	0.946	0.283	1.616	0.881	0.254	1.666	0.711	0.22	1.677	0.5	0.3	1.663	0.404	0.298	1.653	0.267	0.252	1.627	0.079	0.335
851	4.255	1.53	0.96	0.452	1.737	0.94	0.59	1.642	0.9	0.629	1.732	0.761	0.669	1.824	0.546	0.626	1.794	0.457	0.63	1.682	0.358	0.661	1.583	0.212	0.578	1.617	0.085	0.651	1.734	0.946	0.282	1.611	0.884	0.252	1.669	0.711	0.22	1.679	0.499	0.3	1.665	0.404	0.299	1.654	0.267	0.252	1.627	0.079	0.334
852	4.26	1.531	0.96	0.452	1.743	0.94	0.59	1.648	0.9	0.629	1.739	0.762	0.669	1.83	0.546	0.625	1.802	0.457	0.63	1.693	0.357	0.661	1.597	0.207	0.579	1.635	0.082	0.653	1.739	0.946	0.282	1.616	0.884	0.252	1.672	0.711	0.22	1.68	0.499	0.301	1.666	0.404	0.299	1.654	0.267	0.252	1.628	0.079	0.334
853	4.265	1.533	0.96	0.452	1.748	0.94	0.589	1.653	0.901	0.629	1.745	0.763	0.669	1.837	0.547	0.624	1.81	0.457	0.629	1.704	0.355	0.661	1.611	0.202	0.58	1.654	0.08	0.654	1.743	0.946	0.281	1.624	0.882	0.253	1.676	0.711	0.22	1.682	0.499	0.301	1.668	0.404	0.299	1.655	0.267	0.252	1.628	0.079	0.334
854	4.27	NaN	NaN	NaN	1.753	0.94	0.589	1.659	0.901	0.629	1.751	0.764	0.669	1.844	0.548	0.623	1.819	0.458	0.628	1.715	0.353	0.662	1.624	0.197	0.581	1.672	0.077	0.656	1.747	0.946	0.281	1.622	0.884	0.253	1.679	0.711	0.22	1.684	0.499	0.301	1.669	0.403	0.299	1.656	0.267	0.252	1.628	0.079	0.335
855	4.275	1.546	0.961	0.453	1.758	0.94	0.589	1.663	0.9	0.629	1.757	0.764	0.668	1.851	0.55	0.622	1.827	0.458	0.627	1.726	0.351	0.662	1.64	0.193	0.582	1.691	0.074	0.659	1.751	0.945	0.28	1.623	0.884	0.252	1.681	0.711	0.22	1.685	0.498	0.301	1.67	0.403	0.299	1.657	0.267	0.252	1.628	0.079	0.335
856	4.28	1.547	0.961	0.453	1.763	0.94	0.588	1.667	0.9	0.629	1.764	0.766	0.668	1.859	0.551	0.621	1.835	0.458	0.627	1.737	0.348	0.662	1.655	0.188	0.584	1.709	0.072	0.661	1.755	0.945	0.28	1.626	0.885	0.253	1.685	0.711	0.22	1.688	0.499	0.301	1.671	0.403	0.299	1.658	0.267	0.252	1.628	0.079	0.335
857	4.285	NaN	NaN	NaN	1.768	0.939	0.588	1.673	0.9	0.629	1.769	0.766	0.667	1.865	0.552	0.619	1.843	0.458	0.626	1.747	0.345	0.662	1.669	0.182	0.585	1.728	0.07	0.663	1.759	0.945	0.279	1.631	0.884	0.253	1.688	0.711	0.22	1.69	0.499	0.3	1.672	0.403	0.299	1.659	0.267	0.252	1.628	0.079	0.335
858	4.29	1.56	0.962	0.454	1.774	0.939	0.587	1.679	0.9	0.629	1.775	0.766	0.666	1.872	0.553	0.618	1.851	0.458	0.625	1.758	0.343	0.662	1.684	0.177	0.586	1.746	0.068	0.665	1.763	0.945	0.279	1.634	0.884	0.253	1.691	0.711	0.22	1.692	0.499	0.3	1.674	0.403	0.299	1.66	0.267	0.252	1.628	0.08	0.335
859	4.295	1.561	0.962	0.454	1.779	0.939	0.587	1.684	0.899	0.629	1.781	0.766	0.666	1.877	0.552	0.616	1.858	0.458	0.624	1.769	0.34	0.662	1.699	0.172	0.587	1.767	0.065	0.665	1.767	0.944	0.278	1.637	0.884	0.253	1.694	0.711	0.22	1.694	0.499	0.3	1.675	0.403	0.298	1.661	0.267	0.251	1.628	0.08	0.335
860	4.3	1.561	0.962	0.454	1.784	0.938	0.586	1.689	0.899	0.63	1.787	0.767	0.665	1.884	0.553	0.615	1.865	0.458	0.623	1.78	0.336	0.662	1.714	0.167	0.589	1.787	0.064	0.668	1.771	0.944	0.278	1.643	0.883	0.254	1.697	0.71	0.221	1.696	0.498	0.301	1.677	0.403	0.299	1.661	0.267	0.252	1.629	0.08	0.335
861	4.305	NaN	NaN	NaN	1.789	0.938	0.586	1.694	0.899	0.63	1.793	0.768	0.665	1.89	0.554	0.614	1.872	0.458	0.623	1.791	0.333	0.663	1.729	0.161	0.59	1.804	0.061	0.67	1.775	0.943	0.278	1.646	0.883	0.254	1.7	0.71	0.22	1.698	0.498	0.301	1.679	0.404	0.299	1.662	0.267	0.252	1.629	0.08	0.335
862	4.31	NaN	NaN	NaN	1.794	0.937	0.585	1.699	0.898	0.63	1.799	0.768	0.665	1.895	0.553	0.612	1.879	0.457	0.622	1.802	0.33	0.664	1.744	0.156	0.591	1.824	0.06	0.674	1.779	0.943	0.277	1.65	0.883	0.254	1.703	0.71	0.22	1.7	0.498	0.301	1.681	0.403	0.299	1.663	0.267	0.252	1.629	0.08	0.335
863	4.315	1.577	0.962	0.455	1.799	0.936	0.585	1.705	0.898	0.63	1.805	0.768	0.664	1.9	0.553	0.611	1.886	0.456	0.621	1.814	0.326	0.664	1.76	0.152	0.593	1.844	0.058	0.674	1.783	0.943	0.277	1.654	0.883	0.254	1.706	0.71	0.22	1.702	0.498	0.301	1.682	0.403	0.299	1.664	0.267	0.252	1.629	0.08	0.335
864	4.32	1.577	0.962	0.455	1.804	0.936	0.584	1.71	0.898	0.63	1.81	0.768	0.663	1.905	0.552	0.609	1.892	0.455	0.621	1.826	0.323	0.665	1.775	0.147	0.595	1.864	0.056	0.674	1.786	0.943	0.276	1.658	0.882	0.254	1.708	0.71	0.221	1.704	0.498	0.301	1.684	0.403	0.299	1.665	0.267	0.252	1.629	0.081	0.335
865	4.325	NaN	NaN	NaN	1.809	0.935	0.584	1.715	0.898	0.63	1.816	0.768	0.663	1.909	0.551	0.607	1.899	0.454	0.62	1.837	0.32	0.666	1.79	0.142	0.596	1.885	0.054	0.676	1.79	0.942	0.276	1.662	0.882	0.255	1.711	0.709	0.221	1.706	0.497	0.301	1.685	0.402	0.299	1.666	0.267	0.252	1.629	0.081	0.335
866	4.33	NaN	NaN	NaN	1.814	0.935	0.583	1.721	0.897	0.63	1.822	0.767	0.662	1.914	0.551	0.606	1.906	0.454	0.619	1.849	0.317	0.667	1.806	0.137	0.597	1.903	0.052	0.676	1.794	0.942	0.276	1.666	0.882	0.256	1.715	0.709	0.221	1.708	0.497	0.301	1.687	0.402	0.299	1.667	0.267	0.252	1.63	0.081	0.335
867	4.335	NaN	NaN	NaN	1.819	0.934	0.583	1.726	0.896	0.629	1.828	0.768	0.663	1.918	0.55	0.604	1.912	0.453	0.618	1.861	0.314	0.668	1.822	0.133	0.599	1.922	0.05	0.676	1.798	0.941	0.275	1.669	0.882	0.256	1.718	0.709	0.221	1.71	0.496	0.301	1.689	0.403	0.299	1.668	0.267	0.252	1.63	0.081	0.335
868	4.34	NaN	NaN	NaN	1.824	0.933	0.583	1.732	0.895	0.629	1.834	0.767	0.662	1.923	0.55	0.603	1.918	0.452	0.618	1.873	0.311	0.669	1.838	0.129	0.601	1.942	0.048	0.677	1.801	0.941	0.275	1.673	0.882	0.256	1.72	0.709	0.221	1.712	0.496	0.301	1.691	0.403	0.299	1.669	0.267	0.252	1.63	0.081	0.335
869	4.345	NaN	NaN	NaN	1.83	0.933	0.582	1.737	0.894	0.629	1.838	0.766	0.661	1.927	0.549	0.602	1.924	0.451	0.618	1.884	0.309	0.67	1.853	0.125	0.603	1.962	0.048	0.677	1.805	0.941	0.275	1.677	0.882	0.256	1.723	0.709	0.221	1.715	0.496	0.301	1.693	0.403	0.299	1.671	0.267	0.252	1.63	0.082	0.335
870	4.35	NaN	NaN	NaN	1.835	0.932	0.582	1.742	0.893	0.628	1.843	0.764	0.66	1.931	0.547	0.601	1.93	0.45	0.617	1.894	0.307	0.671	1.869	0.122	0.605	1.983	0.047	0.676	1.809	0.94	0.275	1.68	0.882	0.256	1.726	0.708	0.221	1.717	0.497	0.301	1.695	0.403	0.299	1.672	0.267	0.252	1.63	0.082	0.335
871	4.355	NaN	NaN	NaN	1.84	0.931	0.581	1.748	0.893	0.629	1.849	0.762	0.66	1.935	0.546	0.6	1.935	0.449	0.616	1.903	0.305	0.671	1.884	0.118	0.607	1.999	0.049	0.675	1.813	0.94	0.275	1.683	0.881	0.257	1.729	0.708	0.221	1.72	0.497	0.301	1.696	0.403	0.299	1.673	0.268	0.252	1.63	0.082	0.335
872	4.36	NaN	NaN	NaN	1.845	0.931	0.581	1.755	0.893	0.629	1.854	0.761	0.66	1.938	0.544	0.599	1.94	0.448	0.615	1.913	0.303	0.672	1.899	0.115	0.608	2.018	0.05	0.675	1.816	0.94	0.274	1.686	0.881	0.257	1.732	0.708	0.221	1.722	0.496	0.301	1.698	0.403	0.299	1.674	0.268	0.252	1.631	0.082	0.335
873	4.365	NaN	NaN	NaN	1.851	0.93	0.58	1.759	0.891	0.628	1.859	0.76	0.659	1.941	0.541	0.598	1.945	0.446	0.615	1.924	0.302	0.674	1.913	0.112	0.611	2.033	0.053	0.673	1.82	0.939	0.274	1.689	0.88	0.258	1.735	0.708	0.221	1.724	0.495	0.302	1.7	0.402	0.299	1.675	0.268	0.252	1.631	0.082	0.335
874	4.37	1.63	0.958	0.464	1.856	0.929	0.58	1.765	0.89	0.628	1.863	0.757	0.659	1.944	0.539	0.597	1.95	0.445	0.614	1.933	0.301	0.673	1.926	0.111	0.613	2.046	0.056	0.673	1.824	0.939	0.274	1.693	0.88	0.258	1.738	0.708	0.221	1.726	0.495	0.302	1.702	0.402	0.299	1.676	0.268	0.252	1.631	0.083	0.335
875	4.375	1.632	0.958	0.464	1.861	0.928	0.58	1.77	0.889	0.628	1.867	0.754	0.658	1.947	0.537	0.596	1.955	0.444	0.613	1.943	0.3	0.673	1.942	0.109	0.614	2.067	0.058	0.671	1.828	0.939	0.274	1.697	0.881	0.258	1.741	0.707	0.222	1.729	0.495	0.301	1.704	0.402	0.299	1.677	0.268	0.252	1.631	0.083	0.335
876	4.38	NaN	NaN	NaN	1.867	0.927	0.579	1.775	0.887	0.627	1.871	0.751	0.657	1.951	0.535	0.596	1.96	0.443	0.612	1.953	0.299	0.673	1.956	0.107	0.616	2.084	0.06	0.669	1.832	0.939	0.273	1.701	0.88	0.258	1.743	0.707	0.222	1.732	0.495	0.3	1.706	0.402	0.3	1.678	0.267	0.252	1.631	0.083	0.335
877	4.385	NaN	NaN	NaN	1.872	0.926	0.579	1.781	0.886	0.626	1.875	0.749	0.657	1.954	0.534	0.595	1.965	0.441	0.611	1.964	0.299	0.673	1.97	0.105	0.617	2.103	0.062	0.667	1.835	0.938	0.273	1.704	0.88	0.259	1.747	0.707	0.222	1.735	0.495	0.3	1.708	0.402	0.3	1.68	0.267	0.252	1.632	0.083	0.335
878	4.39	NaN	NaN	NaN	1.878	0.925	0.578	1.787	0.885	0.626	1.88	0.747	0.657	1.957	0.532	0.594	1.969	0.44	0.61	1.974	0.297	0.674	1.986	0.103	0.617	2.124	0.065	0.663	1.839	0.938	0.273	1.707	0.879	0.26	1.75	0.707	0.221	1.738	0.495	0.301	1.71	0.401	0.3	1.681	0.268	0.252	1.632	0.084	0.335
879	4.395	NaN	NaN	NaN	1.884	0.924	0.578	1.794	0.884	0.626	1.886	0.746	0.657	1.959	0.529	0.594	1.975	0.439	0.608	1.982	0.297	0.673	1.999	0.102	0.618	2.138	0.071	0.66	1.843	0.937	0.272	1.711	0.879	0.26	1.753	0.707	0.221	1.74	0.494	0.302	1.712	0.401	0.3	1.682	0.268	0.252	1.632	0.084	0.335
880	4.4	1.665	0.953	0.472	1.889	0.923	0.577	1.802	0.885	0.627	1.89	0.744	0.657	1.961	0.526	0.593	1.981	0.44	0.608	1.991	0.298	0.672	2.01	0.102	0.618	2.148	0.074	0.658	1.847	0.937	0.272	1.714	0.879	0.261	1.755	0.707	0.221	1.742	0.494	0.302	1.715	0.401	0.299	1.684	0.268	0.252	1.633	0.085	0.335
881	4.405	1.665	0.954	0.472	1.895	0.922	0.577	1.808	0.883	0.626	1.895	0.742	0.657	1.964	0.525	0.592	1.985	0.438	0.606	2	0.298	0.672	2.022	0.101	0.619	2.157	0.075	0.656	1.851	0.937	0.272	1.718	0.879	0.261	1.758	0.706	0.222	1.745	0.494	0.301	1.717	0.401	0.299	1.685	0.268	0.252	1.633	0.085	0.335
882	4.41	1.666	0.954	0.472	1.901	0.921	0.576	1.813	0.881	0.624	1.899	0.74	0.656	1.967	0.523	0.592	1.989	0.437	0.604	2.01	0.296	0.672	2.033	0.101	0.618	NaN	NaN	NaN	1.853	0.937	0.272	1.722	0.879	0.262	1.761	0.706	0.222	1.749	0.494	0.3	1.72	0.401	0.3	1.686	0.268	0.252	1.633	0.085	0.335
883	4.415	NaN	NaN	NaN	1.907	0.92	0.576	1.818	0.879	0.624	1.903	0.738	0.656	1.97	0.521	0.592	1.994	0.436	0.603	2.019	0.296	0.672	2.044	0.101	0.617	NaN	NaN	NaN	1.857	0.936	0.272	1.725	0.879	0.262	1.764	0.706	0.222	1.751	0.494	0.3	1.722	0.4	0.3	1.687	0.268	0.252	1.633	0.086	0.335
884	4.42	NaN	NaN	NaN	1.913	0.919	0.576	1.824	0.877	0.623	1.909	0.737	0.656	1.973	0.519	0.592	1.998	0.434	0.602	2.028	0.296	0.671	2.055	0.1	0.616	2.198	0.089	0.643	1.861	0.936	0.271	1.729	0.879	0.263	1.767	0.706	0.222	1.754	0.493	0.3	1.724	0.4	0.299	1.689	0.268	0.252	1.634	0.086	0.335
885	4.425	NaN	NaN	NaN	1.92	0.919	0.575	1.83	0.876	0.622	1.915	0.737	0.657	1.977	0.517	0.592	2.003	0.434	0.601	2.035	0.296	0.669	2.064	0.1	0.615	2.208	0.09	0.639	1.864	0.936	0.271	1.732	0.878	0.264	1.77	0.706	0.222	1.757	0.492	0.3	1.727	0.4	0.299	1.69	0.268	0.252	1.634	0.087	0.335
886	4.43	1.7	0.948	0.48	1.927	0.918	0.575	1.837	0.876	0.622	1.92	0.736	0.656	1.981	0.515	0.593	2.007	0.433	0.601	2.043	0.294	0.669	2.072	0.1	0.613	2.219	0.091	0.635	1.868	0.936	0.271	1.735	0.878	0.265	1.772	0.706	0.222	1.76	0.493	0.3	1.729	0.4	0.299	1.692	0.269	0.252	1.635	0.087	0.335
887	4.435	1.701	0.948	0.48	1.933	0.917	0.574	1.843	0.875	0.622	1.925	0.735	0.655	1.987	0.515	0.593	2.01	0.432	0.601	2.05	0.293	0.667	2.079	0.1	0.612	2.226	0.09	0.632	1.872	0.936	0.271	1.739	0.878	0.266	1.775	0.706	0.222	1.763	0.493	0.299	1.732	0.4	0.299	1.693	0.269	0.251	1.635	0.088	0.335
888	4.44	NaN	NaN	NaN	1.939	0.916	0.574	1.85	0.874	0.622	1.932	0.735	0.656	1.994	0.516	0.592	2.013	0.431	0.601	2.055	0.293	0.666	2.085	0.099	0.61	NaN	NaN	NaN	1.876	0.936	0.271	1.743	0.878	0.266	1.778	0.706	0.222	1.766	0.492	0.299	1.735	0.4	0.299	1.694	0.269	0.251	1.635	0.088	0.335
889	4.445	NaN	NaN	NaN	1.946	0.915	0.573	1.856	0.873	0.622	1.939	0.734	0.655	1.999	0.514	0.591	2.02	0.43	0.599	2.061	0.292	0.666	2.09	0.098	0.609	NaN	NaN	NaN	1.88	0.936	0.271	1.747	0.878	0.267	1.781	0.706	0.222	1.769	0.491	0.3	1.738	0.4	0.299	1.696	0.27	0.251	1.635	0.089	0.335
890	4.45	NaN	NaN	NaN	1.952	0.915	0.572	1.863	0.872	0.622	1.946	0.734	0.655	2.004	0.513	0.589	2.024	0.428	0.599	2.062	0.292	0.666	2.092	0.098	0.609	NaN	NaN	NaN	1.885	0.935	0.27	1.751	0.878	0.268	1.785	0.706	0.223	1.772	0.491	0.299	1.74	0.4	0.299	1.697	0.27	0.251	1.636	0.09	0.335
891	4.455	NaN	NaN	NaN	1.958	0.914	0.572	1.869	0.871	0.622	1.954	0.734	0.654	2.009	0.513	0.587	2.029	0.426	0.597	2.063	0.291	0.665	2.097	0.097	0.608	NaN	NaN	NaN	1.889	0.935	0.27	1.754	0.877	0.269	1.788	0.705	0.223	1.776	0.492	0.299	1.743	0.4	0.299	1.699	0.27	0.251	1.636	0.09	0.335
892	4.46	1.726	0.946	0.488	1.964	0.913	0.571	1.876	0.871	0.623	1.962	0.735	0.653	2.014	0.512	0.585	2.034	0.425	0.597	2.072	0.288	0.662	NaN	NaN	NaN	2.231	0.037	0.57	1.893	0.935	0.27	1.758	0.877	0.27	1.791	0.705	0.223	1.779	0.492	0.299	1.746	0.399	0.299	1.7	0.27	0.251	1.637	0.091	0.335
893	4.465	1.727	0.946	0.488	1.969	0.912	0.57	1.882	0.87	0.623	1.969	0.734	0.652	2.02	0.513	0.583	2.039	0.424	0.596	2.077	0.287	0.661	NaN	NaN	NaN	2.235	0.036	0.568	1.897	0.934	0.27	1.762	0.876	0.271	1.795	0.705	0.224	1.783	0.491	0.299	1.749	0.399	0.299	1.702	0.27	0.251	1.637	0.092	0.335
894	4.47	NaN	NaN	NaN	1.975	0.911	0.57	1.888	0.87	0.624	1.976	0.734	0.651	2.026	0.513	0.582	2.044	0.422	0.596	2.081	0.285	0.66	NaN	NaN	NaN	2.238	0.034	0.566	1.901	0.934	0.27	1.766	0.876	0.271	1.798	0.704	0.224	1.786	0.49	0.3	1.752	0.398	0.299	1.704	0.271	0.25	1.637	0.092	0.335
895	4.475	NaN	NaN	NaN	1.98	0.91	0.569	1.894	0.869	0.624	1.984	0.735	0.65	2.031	0.512	0.58	2.049	0.421	0.595	2.085	0.282	0.66	NaN	NaN	NaN	2.241	0.032	0.565	1.905	0.934	0.27	1.77	0.875	0.273	1.802	0.704	0.225	1.789	0.489	0.3	1.755	0.398	0.299	1.706	0.271	0.25	1.638	0.093	0.335
896	4.48	NaN	NaN	NaN	1.986	0.91	0.568	1.901	0.868	0.625	1.992	0.736	0.649	2.037	0.512	0.579	2.053	0.42	0.594	2.09	0.281	0.658	NaN	NaN	NaN	2.243	0.03	0.564	1.909	0.933	0.271	1.774	0.875	0.274	1.806	0.703	0.225	1.793	0.489	0.3	1.759	0.398	0.299	1.708	0.271	0.25	1.638	0.094	0.335
897	4.485	1.762	0.941	0.496	1.991	0.909	0.568	1.907	0.868	0.625	1.999	0.736	0.647	2.044	0.514	0.578	2.059	0.418	0.592	2.095	0.279	0.657	2.116	0.086	0.599	NaN	NaN	NaN	1.912	0.932	0.271	1.778	0.874	0.275	1.81	0.703	0.226	1.798	0.488	0.3	1.763	0.397	0.299	1.71	0.272	0.25	1.638	0.094	0.335
898	4.49	1.761	0.941	0.496	1.996	0.908	0.567	1.914	0.868	0.626	2.006	0.736	0.646	2.048	0.513	0.576	2.064	0.417	0.591	2.099	0.277	0.656	2.117	0.088	0.598	2.249	0.026	0.561	1.916	0.931	0.272	1.782	0.873	0.276	1.814	0.702	0.227	1.801	0.487	0.3	1.766	0.397	0.299	1.712	0.272	0.25	1.639	0.095	0.335
899	4.495	1.761	0.942	0.496	2.002	0.907	0.567	1.92	0.867	0.626	2.012	0.735	0.644	NaN	NaN	NaN	2.069	0.416	0.59	2.101	0.276	0.653	NaN	NaN	NaN	2.25	0.026	0.561	1.92	0.93	0.272	1.786	0.872	0.277	1.818	0.701	0.228	1.805	0.486	0.301	1.77	0.396	0.299	1.714	0.272	0.251	1.64	0.096	0.335
900	4.5	NaN	NaN	NaN	2.007	0.906	0.567	1.926	0.867	0.627	2.019	0.735	0.642	2.061	0.509	0.573	2.075	0.416	0.589	2.102	0.277	0.652	2.114	0.087	0.598	NaN	NaN	NaN	1.924	0.929	0.272	1.79	0.872	0.278	1.822	0.701	0.229	1.81	0.486	0.301	1.774	0.396	0.299	1.716	0.272	0.251	1.641	0.097	0.335
901	4.505	NaN	NaN	NaN	2.012	0.906	0.566	1.933	0.866	0.627	2.026	0.735	0.64	2.064	0.508	0.572	2.08	0.416	0.588	2.11	0.277	0.65	2.119	0.087	0.597	NaN	NaN	NaN	1.928	0.928	0.273	1.795	0.871	0.279	1.826	0.7	0.23	1.815	0.485	0.301	1.778	0.395	0.299	1.719	0.273	0.251	1.642	0.098	0.336
902	4.51	NaN	NaN	NaN	2.018	0.906	0.567	1.939	0.866	0.627	2.032	0.735	0.639	2.068	0.507	0.572	2.086	0.416	0.587	2.113	0.275	0.648	2.122	0.087	0.596	NaN	NaN	NaN	1.932	0.927	0.274	1.799	0.871	0.28	1.829	0.699	0.23	1.819	0.484	0.301	1.783	0.395	0.3	1.721	0.273	0.251	1.642	0.1	0.336
903	4.515	1.789	0.939	0.504	2.027	0.907	0.568	1.946	0.865	0.628	2.039	0.734	0.638	2.073	0.509	0.572	2.09	0.415	0.586	2.115	0.275	0.648	2.124	0.086	0.596	NaN	NaN	NaN	1.936	0.927	0.274	1.803	0.87	0.281	1.834	0.698	0.231	1.822	0.483	0.302	1.787	0.394	0.3	1.724	0.273	0.252	1.643	0.101	0.337
904	4.52	1.789	0.94	0.504	2.033	0.907	0.568	1.952	0.865	0.629	2.045	0.734	0.637	2.079	0.511	0.57	2.093	0.414	0.584	2.118	0.276	0.648	2.126	0.086	0.595	NaN	NaN	NaN	1.94	0.926	0.275	1.807	0.869	0.283	1.838	0.698	0.231	NaN	NaN	NaN	1.792	0.394	0.299	1.727	0.274	0.252	1.644	0.103	0.338
905	4.525	NaN	NaN	NaN	2.039	0.907	0.568	1.957	0.864	0.629	2.051	0.735	0.636	NaN	NaN	NaN	NaN	NaN	NaN	2.126	0.277	0.646	2.13	0.084	0.595	NaN	NaN	NaN	1.944	0.925	0.276	1.811	0.869	0.284	1.842	0.697	0.232	1.837	0.482	0.301	1.796	0.393	0.299	1.73	0.275	0.252	1.645	0.104	0.338
906	4.53	NaN	NaN	NaN	2.045	0.907	0.568	1.964	0.864	0.629	2.058	0.735	0.636	NaN	NaN	NaN	2.109	0.417	0.584	2.135	0.276	0.644	2.137	0.08	0.595	NaN	NaN	NaN	1.947	0.925	0.277	1.815	0.868	0.285	1.846	0.697	0.233	1.841	0.48	0.302	1.801	0.393	0.299	1.732	0.276	0.252	1.646	0.106	0.339
907	4.535	NaN	NaN	NaN	2.051	0.907	0.568	1.971	0.865	0.629	2.063	0.735	0.636	NaN	NaN	NaN	2.113	0.416	0.583	2.141	0.276	0.644	2.141	0.079	0.595	NaN	NaN	NaN	1.951	0.924	0.277	1.818	0.867	0.286	1.85	0.696	0.234	1.846	0.48	0.301	1.806	0.393	0.299	1.735	0.276	0.253	1.648	0.108	0.34
908	4.54	1.818	0.937	0.512	2.057	0.908	0.568	1.977	0.866	0.63	2.069	0.734	0.636	NaN	NaN	NaN	2.116	0.415	0.582	2.143	0.275	0.644	2.144	0.078	0.595	NaN	NaN	NaN	1.954	0.924	0.278	1.822	0.867	0.287	1.853	0.696	0.235	1.851	0.479	0.3	1.811	0.393	0.298	1.738	0.277	0.253	1.649	0.11	0.341
909	4.545	NaN	NaN	NaN	2.063	0.908	0.568	1.983	0.867	0.63	2.074	0.734	0.637	NaN	NaN	NaN	NaN	NaN	NaN	2.145	0.275	0.645	2.144	0.079	0.595	NaN	NaN	NaN	1.958	0.924	0.279	1.825	0.866	0.289	1.857	0.695	0.236	1.857	0.479	0.3	1.816	0.393	0.297	1.74	0.278	0.253	1.651	0.112	0.342
910	4.55	NaN	NaN	NaN	2.069	0.908	0.568	1.988	0.867	0.63	2.079	0.734	0.638	NaN	NaN	NaN	NaN	NaN	NaN	2.149	0.274	0.645	2.145	0.079	0.594	NaN	NaN	NaN	1.961	0.924	0.279	1.829	0.865	0.29	1.86	0.694	0.236	1.863	0.479	0.299	1.82	0.393	0.297	1.743	0.279	0.253	1.653	0.115	0.343
911	4.555	1.818	0.94	0.511	2.074	0.908	0.568	1.995	0.868	0.631	2.084	0.734	0.639	NaN	NaN	NaN	NaN	NaN	NaN	2.154	0.273	0.645	2.147	0.08	0.593	NaN	NaN	NaN	1.964	0.923	0.28	1.833	0.865	0.292	1.864	0.694	0.237	1.868	0.478	0.299	1.825	0.394	0.296	1.746	0.281	0.253	1.654	0.117	0.344
912	4.56	NaN	NaN	NaN	2.079	0.909	0.568	2.002	0.87	0.631	2.089	0.734	0.639	NaN	NaN	NaN	NaN	NaN	NaN	2.164	0.271	0.643	2.147	0.08	0.593	NaN	NaN	NaN	1.967	0.923	0.28	1.836	0.865	0.293	1.867	0.694	0.237	1.874	0.478	0.298	1.83	0.394	0.295	1.748	0.282	0.254	1.656	0.119	0.345
913	4.565	1.833	0.941	0.516	2.085	0.909	0.568	2.008	0.871	0.632	2.094	0.733	0.64	NaN	NaN	NaN	NaN	NaN	NaN	2.167	0.273	0.641	2.148	0.081	0.592	NaN	NaN	NaN	1.97	0.923	0.281	1.84	0.864	0.295	1.871	0.694	0.238	1.879	0.477	0.297	1.834	0.394	0.294	1.751	0.284	0.254	1.659	0.122	0.346
914	4.57	1.842	0.94	0.518	2.09	0.91	0.568	2.012	0.87	0.632	2.099	0.733	0.64	NaN	NaN	NaN	NaN	NaN	NaN	2.169	0.273	0.64	2.148	0.081	0.591	NaN	NaN	NaN	1.973	0.923	0.281	1.843	0.864	0.296	1.874	0.694	0.238	1.883	0.476	0.296	1.839	0.395	0.293	1.754	0.286	0.254	1.661	0.125	0.347
915	4.575	NaN	NaN	NaN	2.096	0.911	0.567	2.017	0.87	0.632	2.104	0.732	0.641	NaN	NaN	NaN	2.15	0.414	0.581	2.169	0.272	0.639	2.149	0.081	0.591	2.28	0.018	0.585	1.976	0.923	0.281	1.847	0.864	0.298	1.877	0.694	0.239	NaN	NaN	NaN	1.844	0.396	0.292	1.757	0.288	0.254	1.664	0.128	0.348
916	4.58	1.84	0.942	0.52	2.101	0.911	0.567	2.023	0.871	0.632	2.109	0.732	0.641	NaN	NaN	NaN	2.152	0.414	0.581	2.167	0.272	0.64	2.15	0.081	0.59	NaN	NaN	NaN	1.979	0.923	0.282	1.85	0.863	0.299	1.88	0.694	0.24	1.898	0.477	0.291	1.849	0.396	0.291	1.76	0.29	0.254	1.667	0.131	0.349
917	4.585	NaN	NaN	NaN	2.107	0.912	0.566	2.029	0.871	0.632	2.115	0.733	0.641	NaN	NaN	NaN	2.154	0.413	0.58	NaN	NaN	NaN	2.151	0.08	0.589	NaN	NaN	NaN	1.981	0.923	0.282	1.853	0.863	0.301	1.883	0.694	0.24	1.903	0.477	0.291	1.854	0.397	0.29	1.763	0.292	0.254	1.67	0.134	0.351
918	4.59	1.859	0.942	0.526	2.112	0.913	0.566	2.037	0.874	0.632	2.12	0.733	0.641	NaN	NaN	NaN	2.157	0.412	0.579	NaN	NaN	NaN	2.151	0.079	0.588	NaN	NaN	NaN	1.984	0.923	0.283	1.857	0.863	0.303	1.886	0.695	0.241	1.907	0.477	0.29	1.86	0.398	0.289	1.766	0.294	0.254	1.673	0.137	0.352
919	4.595	NaN	NaN	NaN	2.117	0.913	0.565	2.043	0.875	0.633	2.125	0.733	0.64	NaN	NaN	NaN	2.159	0.412	0.578	2.194	0.263	0.641	2.152	0.079	0.588	NaN	NaN	NaN	1.987	0.923	0.283	1.859	0.863	0.305	1.889	0.695	0.242	1.912	0.478	0.287	1.865	0.399	0.288	1.77	0.297	0.254	1.676	0.14	0.353
920	4.6	NaN	NaN	NaN	2.123	0.914	0.564	2.049	0.876	0.633	2.13	0.734	0.64	NaN	NaN	NaN	NaN	NaN	NaN	2.187	0.264	0.639	2.151	0.079	0.588	NaN	NaN	NaN	1.989	0.923	0.284	1.862	0.863	0.307	1.892	0.696	0.243	1.917	0.478	0.286	1.87	0.4	0.287	1.773	0.299	0.255	1.679	0.143	0.354
921	4.605	1.87	0.944	0.531	2.128	0.915	0.564	2.055	0.876	0.632	2.135	0.734	0.64	NaN	NaN	NaN	NaN	NaN	NaN	2.198	0.261	0.643	2.151	0.08	0.588	NaN	NaN	NaN	1.992	0.923	0.284	1.866	0.863	0.309	1.895	0.697	0.243	1.923	0.48	0.285	1.875	0.401	0.286	1.776	0.302	0.255	1.683	0.146	0.356
922	4.61	1.876	0.944	0.532	2.134	0.916	0.563	2.06	0.877	0.632	2.139	0.733	0.64	NaN	NaN	NaN	NaN	NaN	NaN	2.195	0.262	0.643	2.15	0.08	0.587	NaN	NaN	NaN	1.995	0.924	0.285	1.868	0.863	0.31	1.897	0.698	0.244	1.928	0.481	0.284	1.88	0.402	0.285	1.781	0.304	0.256	1.687	0.149	0.357
923	4.615	1.875	0.945	0.532	2.139	0.917	0.562	2.066	0.878	0.632	2.143	0.733	0.639	NaN	NaN	NaN	NaN	NaN	NaN	2.186	0.265	0.64	2.15	0.08	0.587	NaN	NaN	NaN	1.997	0.924	0.285	1.87	0.864	0.312	1.899	0.698	0.245	1.933	0.481	0.283	1.885	0.404	0.284	1.787	0.305	0.257	1.694	0.15	0.359
924	4.62	NaN	NaN	NaN	2.144	0.917	0.562	2.071	0.878	0.632	2.148	0.733	0.639	NaN	NaN	NaN	NaN	NaN	NaN	2.184	0.266	0.64	2.15	0.081	0.587	NaN	NaN	NaN	1.999	0.924	0.286	1.873	0.864	0.314	1.902	0.699	0.246	1.938	0.482	0.282	1.89	0.405	0.284	1.791	0.307	0.258	1.697	0.154	0.361
925	4.625	NaN	NaN	NaN	2.149	0.918	0.561	2.077	0.88	0.632	2.154	0.736	0.64	NaN	NaN	NaN	NaN	NaN	NaN	2.185	0.265	0.64	2.15	0.081	0.587	NaN	NaN	NaN	2.002	0.924	0.286	1.876	0.864	0.315	1.904	0.699	0.247	1.942	0.483	0.281	1.894	0.407	0.283	1.794	0.31	0.259	1.699	0.157	0.363
926	4.63	NaN	NaN	NaN	2.146	0.91	0.561	2.083	0.882	0.632	2.157	0.735	0.639	NaN	NaN	NaN	NaN	NaN	NaN	2.187	0.265	0.64	2.151	0.081	0.587	NaN	NaN	NaN	2.004	0.925	0.287	1.879	0.864	0.316	1.906	0.7	0.248	1.946	0.483	0.28	1.899	0.408	0.283	1.797	0.312	0.26	1.703	0.16	0.366
927	4.635	NaN	NaN	NaN	2.141	0.9	0.56	2.089	0.883	0.632	2.161	0.735	0.639	NaN	NaN	NaN	NaN	NaN	NaN	2.191	0.264	0.639	2.151	0.081	0.586	NaN	NaN	NaN	2.006	0.925	0.287	1.881	0.865	0.318	1.909	0.701	0.249	1.95	0.484	0.28	1.904	0.409	0.282	1.8	0.315	0.262	1.707	0.163	0.368
928	4.64	1.91	0.946	0.542	2.159	0.915	0.559	NaN	NaN	NaN	2.165	0.734	0.637	NaN	NaN	NaN	2.177	0.408	0.579	2.193	0.264	0.639	2.152	0.081	0.586	NaN	NaN	NaN	2.008	0.924	0.287	1.884	0.866	0.32	1.912	0.701	0.25	1.954	0.485	0.278	1.908	0.411	0.282	1.802	0.317	0.263	1.712	0.166	0.371
929	4.645	NaN	NaN	NaN	2.166	0.919	0.559	NaN	NaN	NaN	2.169	0.734	0.637	NaN	NaN	NaN	NaN	NaN	NaN	2.193	0.264	0.639	2.152	0.081	0.586	NaN	NaN	NaN	2.01	0.925	0.288	1.885	0.866	0.321	1.914	0.702	0.25	NaN	NaN	NaN	1.912	0.412	0.282	1.806	0.319	0.264	1.719	0.167	0.373
930	4.65	NaN	NaN	NaN	2.171	0.921	0.558	NaN	NaN	NaN	2.171	0.733	0.637	NaN	NaN	NaN	NaN	NaN	NaN	2.194	0.265	0.638	2.153	0.081	0.586	NaN	NaN	NaN	2.013	0.926	0.288	1.887	0.867	0.322	1.917	0.703	0.25	1.964	0.487	0.277	1.916	0.414	0.282	1.81	0.321	0.266	1.722	0.169	0.374
931	4.655	NaN	NaN	NaN	2.176	0.921	0.557	NaN	NaN	NaN	2.175	0.733	0.637	NaN	NaN	NaN	NaN	NaN	NaN	2.195	0.265	0.638	2.153	0.081	0.586	NaN	NaN	NaN	2.015	0.927	0.288	1.892	0.868	0.323	1.919	0.704	0.251	NaN	NaN	NaN	1.92	0.415	0.282	1.813	0.323	0.268	1.727	0.17	0.376
932	4.66	NaN	NaN	NaN	2.179	0.922	0.557	NaN	NaN	NaN	2.18	0.735	0.637	NaN	NaN	NaN	NaN	NaN	NaN	2.196	0.265	0.637	2.154	0.082	0.586	NaN	NaN	NaN	2.017	0.927	0.289	1.894	0.869	0.323	1.922	0.705	0.251	1.971	0.49	0.274	1.924	0.417	0.282	1.816	0.326	0.27	1.735	0.171	0.379
933	4.665	NaN	NaN	NaN	2.183	0.922	0.556	NaN	NaN	NaN	2.184	0.736	0.636	NaN	NaN	NaN	2.19	0.412	0.579	2.198	0.265	0.637	2.155	0.082	0.586	NaN	NaN	NaN	2.019	0.928	0.289	1.896	0.87	0.324	1.924	0.706	0.252	NaN	NaN	NaN	1.928	0.418	0.281	1.82	0.328	0.272	1.741	0.172	0.38
934	4.67	1.924	0.955	0.547	2.187	0.923	0.555	NaN	NaN	NaN	2.187	0.735	0.635	NaN	NaN	NaN	2.191	0.412	0.578	2.2	0.264	0.637	2.155	0.082	0.585	NaN	NaN	NaN	2.021	0.929	0.29	1.898	0.87	0.326	1.927	0.706	0.252	1.981	0.494	0.273	1.932	0.419	0.282	1.822	0.33	0.274	1.745	0.173	0.381
935	4.675	1.926	0.955	0.547	2.19	0.923	0.555	NaN	NaN	NaN	2.19	0.735	0.634	NaN	NaN	NaN	2.192	0.412	0.578	2.201	0.264	0.637	2.156	0.082	0.585	NaN	NaN	NaN	2.023	0.93	0.29	1.901	0.871	0.326	1.932	0.707	0.252	1.983	0.494	0.273	1.936	0.421	0.281	1.823	0.332	0.276	1.749	0.175	0.383
936	4.68	1.93	0.957	0.549	2.194	0.923	0.554	NaN	NaN	NaN	2.193	0.734	0.633	NaN	NaN	NaN	2.193	0.411	0.578	2.201	0.264	0.637	2.157	0.082	0.585	NaN	NaN	NaN	2.025	0.93	0.291	1.905	0.872	0.327	1.934	0.708	0.253	1.986	0.495	0.272	1.94	0.422	0.281	1.826	0.334	0.277	1.754	0.175	0.384
937	4.685	1.934	0.957	0.549	2.196	0.924	0.553	NaN	NaN	NaN	2.196	0.735	0.632	NaN	NaN	NaN	2.193	0.411	0.578	2.201	0.264	0.638	2.157	0.082	0.585	NaN	NaN	NaN	2.027	0.931	0.291	1.907	0.873	0.328	1.936	0.709	0.253	1.99	0.497	0.271	1.943	0.423	0.282	1.829	0.336	0.279	1.76	0.174	0.386
938	4.69	1.937	0.958	0.55	NaN	NaN	NaN	NaN	NaN	NaN	2.201	0.737	0.632	NaN	NaN	NaN	2.194	0.411	0.578	2.199	0.266	0.638	2.156	0.082	0.585	NaN	NaN	NaN	2.029	0.932	0.291	1.907	0.875	0.328	1.938	0.71	0.253	1.993	0.498	0.27	1.946	0.424	0.282	1.833	0.337	0.281	1.766	0.174	0.387
939	4.695	1.94	0.959	0.55	2.205	0.924	0.551	NaN	NaN	NaN	2.205	0.738	0.631	NaN	NaN	NaN	NaN	NaN	NaN	2.198	0.268	0.638	2.156	0.082	0.585	NaN	NaN	NaN	2.031	0.933	0.292	1.91	0.876	0.329	1.941	0.711	0.253	1.995	0.498	0.271	1.949	0.426	0.282	1.837	0.338	0.282	1.773	0.173	0.388
940	4.7	1.944	0.96	0.551	2.208	0.925	0.55	NaN	NaN	NaN	2.208	0.737	0.631	NaN	NaN	NaN	NaN	NaN	NaN	2.198	0.268	0.639	2.156	0.082	0.585	NaN	NaN	NaN	2.033	0.934	0.292	1.911	0.876	0.331	1.942	0.712	0.253	NaN	NaN	NaN	1.953	0.427	0.282	1.84	0.339	0.283	1.779	0.172	0.388
941	4.705	1.948	0.961	0.552	2.21	0.925	0.549	NaN	NaN	NaN	2.211	0.737	0.631	NaN	NaN	NaN	NaN	NaN	NaN	2.197	0.267	0.64	2.156	0.082	0.585	NaN	NaN	NaN	2.035	0.934	0.292	1.912	0.878	0.332	1.944	0.713	0.254	NaN	NaN	NaN	1.956	0.427	0.282	1.844	0.339	0.285	1.786	0.171	0.389
942	4.71	1.951	0.962	0.553	NaN	NaN	NaN	NaN	NaN	NaN	2.213	0.736	0.63	NaN	NaN	NaN	NaN	NaN	NaN	2.197	0.267	0.64	2.156	0.083	0.584	NaN	NaN	NaN	2.036	0.935	0.293	1.914	0.879	0.333	1.946	0.714	0.254	NaN	NaN	NaN	1.959	0.428	0.282	1.848	0.339	0.286	1.792	0.17	0.389
943	4.715	1.956	0.963	0.555	2.218	0.926	0.547	NaN	NaN	NaN	2.216	0.736	0.63	NaN	NaN	NaN	2.2	0.412	0.582	2.197	0.267	0.639	2.156	0.083	0.584	NaN	NaN	NaN	2.038	0.936	0.293	1.918	0.88	0.334	1.949	0.715	0.254	2.01	0.504	0.269	1.962	0.429	0.283	1.852	0.338	0.287	1.799	0.168	0.39
944	4.72	1.959	0.963	0.556	2.22	0.926	0.546	NaN	NaN	NaN	2.218	0.737	0.629	NaN	NaN	NaN	2.2	0.412	0.582	2.198	0.266	0.638	2.156	0.083	0.584	NaN	NaN	NaN	2.04	0.937	0.293	1.922	0.88	0.334	1.959	0.713	0.256	2.011	0.505	0.269	1.965	0.429	0.283	1.856	0.338	0.287	1.806	0.166	0.39
945	4.725	1.962	0.964	0.556	NaN	NaN	NaN	NaN	NaN	NaN	NaN	NaN	NaN	NaN	NaN	NaN	2.201	0.412	0.582	2.198	0.266	0.638	2.156	0.083	0.584	NaN	NaN	NaN	2.041	0.938	0.293	1.924	0.881	0.335	1.979	0.709	0.26	2.013	0.506	0.268	1.968	0.43	0.283	1.861	0.337	0.288	1.813	0.164	0.39
946	4.73	1.966	0.965	0.557	NaN	NaN	NaN	NaN	NaN	NaN	NaN	NaN	NaN	NaN	NaN	NaN	2.202	0.411	0.582	2.198	0.267	0.638	2.157	0.083	0.584	NaN	NaN	NaN	2.043	0.938	0.293	1.925	0.882	0.336	1.978	0.711	0.26	2.016	0.508	0.267	1.971	0.43	0.283	1.865	0.335	0.288	1.82	0.162	0.39
947	4.735	1.969	0.966	0.557	2.231	0.927	0.543	NaN	NaN	NaN	NaN	NaN	NaN	NaN	NaN	NaN	2.202	0.411	0.581	2.198	0.268	0.64	2.157	0.083	0.584	NaN	NaN	NaN	2.044	0.939	0.293	1.926	0.883	0.337	1.964	0.716	0.258	2.018	0.508	0.267	1.974	0.43	0.283	1.87	0.334	0.288	1.828	0.159	0.39
948	4.74	1.971	0.966	0.557	2.233	0.927	0.542	NaN	NaN	NaN	NaN	NaN	NaN	NaN	NaN	NaN	2.203	0.411	0.581	2.199	0.268	0.64	2.157	0.083	0.584	NaN	NaN	NaN	2.046	0.94	0.293	1.927	0.883	0.338	1.962	0.719	0.257	2.019	0.508	0.267	1.978	0.43	0.283	1.874	0.332	0.287	1.838	0.156	0.391
949	4.745	1.974	0.966	0.557	2.236	0.927	0.541	NaN	NaN	NaN	2.233	0.741	0.627	NaN	NaN	NaN	2.203	0.411	0.581	2.204	0.266	0.641	2.157	0.083	0.584	NaN	NaN	NaN	2.047	0.941	0.293	1.929	0.884	0.34	1.962	0.72	0.257	NaN	NaN	NaN	1.981	0.43	0.283	1.879	0.329	0.286	1.845	0.153	0.39
950	4.75	1.977	0.967	0.558	2.238	0.927	0.541	NaN	NaN	NaN	2.235	0.74	0.627	NaN	NaN	NaN	2.204	0.411	0.581	2.21	0.265	0.642	2.157	0.083	0.584	NaN	NaN	NaN	2.048	0.941	0.293	1.93	0.885	0.341	1.961	0.721	0.258	NaN	NaN	NaN	1.983	0.429	0.283	1.884	0.327	0.285	1.849	0.151	0.389
951	4.755	1.98	0.968	0.559	NaN	NaN	NaN	NaN	NaN	NaN	2.237	0.74	0.627	NaN	NaN	NaN	2.204	0.411	0.581	2.204	0.267	0.641	2.157	0.083	0.584	NaN	NaN	NaN	2.05	0.942	0.293	1.932	0.886	0.341	1.963	0.722	0.258	NaN	NaN	NaN	1.986	0.429	0.282	1.889	0.324	0.284	1.856	0.149	0.388
952	4.76	1.983	0.969	0.559	2.246	0.928	0.538	NaN	NaN	NaN	2.239	0.741	0.626	NaN	NaN	NaN	NaN	NaN	NaN	2.203	0.267	0.641	2.157	0.083	0.584	NaN	NaN	NaN	2.051	0.942	0.293	1.934	0.887	0.341	1.965	0.722	0.258	NaN	NaN	NaN	1.989	0.428	0.282	1.893	0.322	0.283	1.863	0.147	0.388
953	4.765	1.986	0.969	0.56	2.249	0.928	0.537	NaN	NaN	NaN	2.24	0.74	0.625	NaN	NaN	NaN	NaN	NaN	NaN	2.203	0.267	0.641	2.157	0.083	0.584	NaN	NaN	NaN	2.052	0.943	0.293	1.936	0.887	0.342	1.965	0.723	0.259	2.03	0.512	0.268	1.992	0.428	0.282	1.899	0.32	0.282	1.872	0.143	0.387
954	4.77	1.99	0.97	0.562	2.252	0.928	0.537	NaN	NaN	NaN	2.242	0.74	0.624	NaN	NaN	NaN	NaN	NaN	NaN	2.203	0.267	0.641	2.157	0.083	0.584	NaN	NaN	NaN	2.053	0.943	0.294	1.937	0.887	0.343	1.966	0.724	0.259	2.031	0.512	0.268	1.995	0.428	0.282	1.903	0.317	0.281	1.881	0.14	0.387
955	4.775	1.994	0.971	0.563	2.255	0.928	0.536	NaN	NaN	NaN	2.243	0.739	0.623	NaN	NaN	NaN	NaN	NaN	NaN	2.202	0.267	0.641	2.157	0.084	0.584	NaN	NaN	NaN	2.054	0.943	0.294	1.939	0.888	0.344	1.967	0.725	0.26	2.031	0.511	0.269	1.997	0.427	0.282	1.908	0.315	0.281	1.886	0.138	0.386
956	4.78	1.996	0.971	0.564	2.259	0.929	0.535	NaN	NaN	NaN	2.245	0.739	0.622	NaN	NaN	NaN	NaN	NaN	NaN	2.202	0.267	0.641	2.157	0.084	0.584	NaN	NaN	NaN	NaN	NaN	NaN	1.94	0.889	0.345	1.968	0.725	0.261	NaN	NaN	NaN	2	0.427	0.282	1.912	0.313	0.28	1.892	0.136	0.385
957	4.785	1.999	0.972	0.564	2.264	0.93	0.533	NaN	NaN	NaN	NaN	NaN	NaN	NaN	NaN	NaN	NaN	NaN	NaN	2.203	0.267	0.642	2.157	0.084	0.584	NaN	NaN	NaN	2.057	0.944	0.294	1.942	0.89	0.346	1.969	0.725	0.262	NaN	NaN	NaN	2.002	0.426	0.282	1.916	0.311	0.279	1.899	0.133	0.384
958	4.79	2.003	0.973	0.565	NaN	NaN	NaN	NaN	NaN	NaN	NaN	NaN	NaN	NaN	NaN	NaN	NaN	NaN	NaN	2.204	0.266	0.642	2.157	0.084	0.584	NaN	NaN	NaN	2.057	0.944	0.294	1.943	0.89	0.347	1.97	0.725	0.263	NaN	NaN	NaN	2.004	0.426	0.283	1.92	0.31	0.28	1.906	0.131	0.383
959	4.795	2.006	0.973	0.566	NaN	NaN	NaN	NaN	NaN	NaN	NaN	NaN	NaN	NaN	NaN	NaN	NaN	NaN	NaN	2.204	0.266	0.642	2.157	0.084	0.584	NaN	NaN	NaN	2.058	0.944	0.295	1.945	0.891	0.348	1.971	0.726	0.263	NaN	NaN	NaN	2.006	0.426	0.283	1.924	0.308	0.28	1.913	0.128	0.382
960	4.8	2.008	0.973	0.566	NaN	NaN	NaN	NaN	NaN	NaN	NaN	NaN	NaN	NaN	NaN	NaN	NaN	NaN	NaN	2.205	0.266	0.642	2.157	0.084	0.584	NaN	NaN	NaN	2.059	0.944	0.295	1.946	0.891	0.348	1.972	0.726	0.264	NaN	NaN	NaN	2.008	0.426	0.284	1.927	0.307	0.28	1.92	0.125	0.381
961	4.805	2.01	0.974	0.567	NaN	NaN	NaN	NaN	NaN	NaN	NaN	NaN	NaN	NaN	NaN	NaN	NaN	NaN	NaN	2.206	0.266	0.642	2.157	0.084	0.584	NaN	NaN	NaN	2.06	0.944	0.295	1.947	0.891	0.35	1.973	0.726	0.264	NaN	NaN	NaN	2.01	0.425	0.284	1.931	0.306	0.281	1.927	0.123	0.379
962	4.81	2.013	0.974	0.567	NaN	NaN	NaN	NaN	NaN	NaN	NaN	NaN	NaN	NaN	NaN	NaN	NaN	NaN	NaN	2.206	0.266	0.642	2.157	0.084	0.584	NaN	NaN	NaN	2.061	0.944	0.296	1.948	0.891	0.352	1.973	0.727	0.265	NaN	NaN	NaN	2.012	0.425	0.285	1.934	0.305	0.282	1.935	0.12	0.378
963	4.815	2.016	0.975	0.567	NaN	NaN	NaN	NaN	NaN	NaN	NaN	NaN	NaN	NaN	NaN	NaN	NaN	NaN	NaN	2.207	0.266	0.642	2.157	0.084	0.584	NaN	NaN	NaN	2.062	0.944	0.296	1.949	0.891	0.353	1.974	0.726	0.266	NaN	NaN	NaN	2.014	0.425	0.285	1.937	0.304	0.283	1.945	0.117	0.378
964	4.82	2.019	0.975	0.568	NaN	NaN	NaN	NaN	NaN	NaN	NaN	NaN	NaN	NaN	NaN	NaN	NaN	NaN	NaN	2.208	0.265	0.642	2.157	0.084	0.584	NaN	NaN	NaN	2.062	0.944	0.296	1.95	0.891	0.353	1.974	0.726	0.268	NaN	NaN	NaN	2.015	0.424	0.286	1.939	0.303	0.284	1.952	0.115	0.377
965	4.825	2.021	0.975	0.568	NaN	NaN	NaN	NaN	NaN	NaN	NaN	NaN	NaN	NaN	NaN	NaN	NaN	NaN	NaN	2.208	0.265	0.642	2.157	0.084	0.584	NaN	NaN	NaN	2.063	0.944	0.296	1.951	0.891	0.354	1.974	0.727	0.268	2.014	0.46	0.322	2.016	0.423	0.287	1.942	0.302	0.285	1.961	0.112	0.376
966	4.83	2.023	0.975	0.568	NaN	NaN	NaN	NaN	NaN	NaN	NaN	NaN	NaN	NaN	NaN	NaN	NaN	NaN	NaN	2.209	0.265	0.642	2.157	0.085	0.584	NaN	NaN	NaN	2.064	0.944	0.296	1.952	0.891	0.356	1.975	0.727	0.27	2.015	0.461	0.322	2.018	0.423	0.288	1.945	0.301	0.287	1.968	0.109	0.375
967	4.835	2.025	0.975	0.568	NaN	NaN	NaN	NaN	NaN	NaN	NaN	NaN	NaN	NaN	NaN	NaN	NaN	NaN	NaN	2.209	0.265	0.642	2.157	0.085	0.584	NaN	NaN	NaN	2.065	0.944	0.297	1.952	0.891	0.357	1.976	0.728	0.27	2.017	0.462	0.321	2.019	0.423	0.29	1.947	0.3	0.288	1.97	0.109	0.375
968	4.84	2.027	0.975	0.568	NaN	NaN	NaN	NaN	NaN	NaN	NaN	NaN	NaN	NaN	NaN	NaN	NaN	NaN	NaN	2.21	0.265	0.642	2.157	0.085	0.584	NaN	NaN	NaN	2.066	0.944	0.297	1.953	0.891	0.358	1.976	0.728	0.271	NaN	NaN	NaN	2.021	0.423	0.292	1.95	0.299	0.29	1.968	0.11	0.376
969	4.845	2.03	0.976	0.568	NaN	NaN	NaN	NaN	NaN	NaN	NaN	NaN	NaN	NaN	NaN	NaN	NaN	NaN	NaN	2.21	0.265	0.642	2.157	0.085	0.584	NaN	NaN	NaN	2.066	0.944	0.297	1.954	0.891	0.359	1.977	0.728	0.272	NaN	NaN	NaN	2.021	0.423	0.293	1.952	0.297	0.292	NaN	NaN	NaN
970	4.85	2.033	0.976	0.569	NaN	NaN	NaN	NaN	NaN	NaN	NaN	NaN	NaN	NaN	NaN	NaN	NaN	NaN	NaN	2.21	0.265	0.642	2.157	0.085	0.584	NaN	NaN	NaN	2.067	0.944	0.297	1.956	0.892	0.36	1.977	0.728	0.273	NaN	NaN	NaN	2.023	0.422	0.294	1.955	0.296	0.293	1.994	0.103	0.371
971	4.855	2.035	0.977	0.57	NaN	NaN	NaN	NaN	NaN	NaN	NaN	NaN	NaN	NaN	NaN	NaN	NaN	NaN	NaN	2.21	0.265	0.642	2.157	0.085	0.584	NaN	NaN	NaN	2.067	0.944	0.297	1.957	0.891	0.36	1.976	0.727	0.275	NaN	NaN	NaN	2.026	0.422	0.296	1.958	0.295	0.295	2	0.102	0.371
972	4.86	2.038	0.977	0.57	NaN	NaN	NaN	NaN	NaN	NaN	NaN	NaN	NaN	NaN	NaN	NaN	NaN	NaN	NaN	2.21	0.265	0.642	2.156	0.085	0.584	NaN	NaN	NaN	2.068	0.944	0.297	1.958	0.891	0.361	1.976	0.727	0.276	NaN	NaN	NaN	2.027	0.421	0.297	1.96	0.294	0.296	1.998	0.102	0.371
973	4.865	2.04	0.977	0.571	NaN	NaN	NaN	NaN	NaN	NaN	NaN	NaN	NaN	NaN	NaN	NaN	NaN	NaN	NaN	2.21	0.266	0.642	2.156	0.086	0.584	NaN	NaN	NaN	2.068	0.944	0.297	1.958	0.892	0.363	1.977	0.726	0.278	NaN	NaN	NaN	2.032	0.42	0.299	1.963	0.293	0.298	NaN	NaN	NaN
974	4.87	2.042	0.977	0.571	NaN	NaN	NaN	NaN	NaN	NaN	NaN	NaN	NaN	NaN	NaN	NaN	NaN	NaN	NaN	2.211	0.266	0.642	2.156	0.086	0.584	NaN	NaN	NaN	2.069	0.944	0.297	1.959	0.892	0.364	1.977	0.726	0.28	NaN	NaN	NaN	2.033	0.42	0.301	1.966	0.292	0.3	NaN	NaN	NaN
975	4.875	2.045	0.977	0.571	NaN	NaN	NaN	NaN	NaN	NaN	NaN	NaN	NaN	NaN	NaN	NaN	NaN	NaN	NaN	2.211	0.266	0.642	2.156	0.086	0.584	NaN	NaN	NaN	2.069	0.944	0.297	1.96	0.893	0.365	1.977	0.726	0.281	NaN	NaN	NaN	2.033	0.42	0.303	1.968	0.291	0.302	NaN	NaN	NaN
976	4.88	2.048	0.978	0.571	NaN	NaN	NaN	NaN	NaN	NaN	NaN	NaN	NaN	NaN	NaN	NaN	NaN	NaN	NaN	2.211	0.266	0.642	2.156	0.086	0.584	NaN	NaN	NaN	NaN	NaN	NaN	1.962	0.892	0.366	1.977	0.726	0.282	NaN	NaN	NaN	2.034	0.419	0.304	1.97	0.29	0.304	2.03	0.095	0.366
977	4.885	2.05	0.978	0.571	NaN	NaN	NaN	NaN	NaN	NaN	NaN	NaN	NaN	NaN	NaN	NaN	NaN	NaN	NaN	2.211	0.266	0.642	2.156	0.086	0.584	NaN	NaN	NaN	NaN	NaN	NaN	1.962	0.891	0.366	1.978	0.726	0.283	NaN	NaN	NaN	2.035	0.419	0.305	1.973	0.29	0.306	2.031	0.095	0.365
978	4.89	2.052	0.978	0.571	NaN	NaN	NaN	NaN	NaN	NaN	NaN	NaN	NaN	NaN	NaN	NaN	NaN	NaN	NaN	2.216	0.264	0.643	2.156	0.086	0.584	NaN	NaN	NaN	2.071	0.943	0.297	1.962	0.891	0.368	1.978	0.726	0.284	NaN	NaN	NaN	2.037	0.418	0.307	1.975	0.288	0.308	2.018	0.087	0.342
979	4.895	2.054	0.977	0.571	NaN	NaN	NaN	NaN	NaN	NaN	NaN	NaN	NaN	NaN	NaN	NaN	NaN	NaN	NaN	2.228	0.261	0.646	2.156	0.087	0.584	NaN	NaN	NaN	2.071	0.943	0.297	1.962	0.89	0.37	1.977	0.725	0.287	NaN	NaN	NaN	2.039	0.417	0.308	1.979	0.287	0.31	1.962	0.068	0.278
980	4.9	2.056	0.978	0.572	NaN	NaN	NaN	NaN	NaN	NaN	NaN	NaN	NaN	NaN	NaN	NaN	NaN	NaN	NaN	2.228	0.262	0.645	2.156	0.087	0.584	NaN	NaN	NaN	NaN	NaN	NaN	1.963	0.89	0.371	1.976	0.724	0.288	NaN	NaN	NaN	2.042	0.417	0.31	1.983	0.286	0.313	NaN	NaN	NaN
981	4.905	2.059	0.978	0.572	NaN	NaN	NaN	NaN	NaN	NaN	NaN	NaN	NaN	NaN	NaN	NaN	NaN	NaN	NaN	2.218	0.268	0.641	2.156	0.087	0.584	NaN	NaN	NaN	NaN	NaN	NaN	1.964	0.89	0.372	1.976	0.724	0.29	NaN	NaN	NaN	2.044	0.417	0.311	1.983	0.286	0.315	NaN	NaN	NaN
982	4.91	2.062	0.978	0.573	NaN	NaN	NaN	NaN	NaN	NaN	NaN	NaN	NaN	NaN	NaN	NaN	NaN	NaN	NaN	2.216	0.269	0.64	2.157	0.087	0.584	NaN	NaN	NaN	NaN	NaN	NaN	1.965	0.89	0.373	1.976	0.724	0.291	NaN	NaN	NaN	2.045	0.416	0.312	1.985	0.285	0.317	NaN	NaN	NaN
983	4.915	2.064	0.979	0.572	NaN	NaN	NaN	NaN	NaN	NaN	NaN	NaN	NaN	NaN	NaN	NaN	NaN	NaN	NaN	2.216	0.27	0.639	2.158	0.087	0.584	NaN	NaN	NaN	NaN	NaN	NaN	1.966	0.89	0.374	1.977	0.724	0.292	NaN	NaN	NaN	2.046	0.416	0.313	1.987	0.284	0.319	NaN	NaN	NaN
984	4.92	2.066	0.979	0.572	NaN	NaN	NaN	NaN	NaN	NaN	NaN	NaN	NaN	NaN	NaN	NaN	NaN	NaN	NaN	2.217	0.27	0.638	2.158	0.087	0.584	NaN	NaN	NaN	NaN	NaN	NaN	1.967	0.891	0.375	1.976	0.724	0.294	NaN	NaN	NaN	NaN	NaN	NaN	1.991	0.283	0.321	NaN	NaN	NaN
985	4.925	2.068	0.978	0.572	NaN	NaN	NaN	NaN	NaN	NaN	NaN	NaN	NaN	NaN	NaN	NaN	NaN	NaN	NaN	2.218	0.269	0.638	2.158	0.087	0.584	NaN	NaN	NaN	NaN	NaN	NaN	1.967	0.891	0.376	1.976	0.722	0.296	NaN	NaN	NaN	2.047	0.415	0.317	1.996	0.281	0.323	NaN	NaN	NaN
986	4.93	2.07	0.978	0.572	NaN	NaN	NaN	NaN	NaN	NaN	NaN	NaN	NaN	NaN	NaN	NaN	NaN	NaN	NaN	2.22	0.267	0.638	2.159	0.087	0.584	NaN	NaN	NaN	NaN	NaN	NaN	1.968	0.89	0.377	1.975	0.721	0.298	NaN	NaN	NaN	NaN	NaN	NaN	1.999	0.28	0.325	NaN	NaN	NaN
987	4.935	2.071	0.978	0.572	NaN	NaN	NaN	NaN	NaN	NaN	NaN	NaN	NaN	NaN	NaN	NaN	NaN	NaN	NaN	2.219	0.267	0.637	2.159	0.087	0.584	NaN	NaN	NaN	NaN	NaN	NaN	1.968	0.889	0.378	1.976	0.721	0.298	NaN	NaN	NaN	NaN	NaN	NaN	2.003	0.278	0.327	NaN	NaN	NaN
988	4.94	2.073	0.978	0.572	NaN	NaN	NaN	NaN	NaN	NaN	NaN	NaN	NaN	NaN	NaN	NaN	NaN	NaN	NaN	2.218	0.267	0.637	2.16	0.087	0.584	NaN	NaN	NaN	NaN	NaN	NaN	1.968	0.888	0.379	1.976	0.721	0.299	NaN	NaN	NaN	2.054	0.413	0.323	2.005	0.278	0.329	NaN	NaN	NaN
989	4.945	2.077	0.979	0.573	NaN	NaN	NaN	NaN	NaN	NaN	NaN	NaN	NaN	NaN	NaN	NaN	NaN	NaN	NaN	2.22	0.267	0.637	2.161	0.087	0.584	NaN	NaN	NaN	NaN	NaN	NaN	1.969	0.887	0.38	1.976	0.721	0.301	NaN	NaN	NaN	2.054	0.413	0.323	2.007	0.277	0.331	NaN	NaN	NaN
990	4.95	2.079	0.979	0.573	NaN	NaN	NaN	NaN	NaN	NaN	NaN	NaN	NaN	NaN	NaN	NaN	NaN	NaN	NaN	2.223	0.267	0.635	2.161	0.087	0.584	NaN	NaN	NaN	2.024	0.873	0.386	1.969	0.887	0.381	1.976	0.719	0.303	NaN	NaN	NaN	2.056	0.413	0.323	2.01	0.276	0.333	NaN	NaN	NaN
991	4.955	2.081	0.979	0.573	NaN	NaN	NaN	NaN	NaN	NaN	NaN	NaN	NaN	NaN	NaN	NaN	NaN	NaN	NaN	2.223	0.269	0.633	2.162	0.087	0.584	NaN	NaN	NaN	NaN	NaN	NaN	1.97	0.887	0.381	1.976	0.718	0.305	NaN	NaN	NaN	2.059	0.412	0.324	2.012	0.275	0.334	NaN	NaN	NaN
992	4.96	2.083	0.978	0.573	NaN	NaN	NaN	NaN	NaN	NaN	NaN	NaN	NaN	NaN	NaN	NaN	NaN	NaN	NaN	2.224	0.268	0.633	2.163	0.087	0.584	NaN	NaN	NaN	NaN	NaN	NaN	1.971	0.887	0.382	1.977	0.718	0.306	NaN	NaN	NaN	2.062	0.412	0.325	2.015	0.275	0.335	NaN	NaN	NaN
993	4.965	2.085	0.978	0.573	NaN	NaN	NaN	NaN	NaN	NaN	NaN	NaN	NaN	NaN	NaN	NaN	NaN	NaN	NaN	2.227	0.266	0.634	2.163	0.087	0.584	NaN	NaN	NaN	NaN	NaN	NaN	1.971	0.886	0.383	1.977	0.718	0.306	NaN	NaN	NaN	NaN	NaN	NaN	2.018	0.274	0.337	NaN	NaN	NaN
994	4.97	2.086	0.977	0.573	NaN	NaN	NaN	NaN	NaN	NaN	NaN	NaN	NaN	NaN	NaN	NaN	NaN	NaN	NaN	2.23	0.266	0.634	2.163	0.088	0.584	NaN	NaN	NaN	NaN	NaN	NaN	1.972	0.886	0.384	1.977	0.716	0.307	NaN	NaN	NaN	NaN	NaN	NaN	2.019	0.273	0.339	NaN	NaN	NaN
995	4.975	2.088	0.977	0.571	NaN	NaN	NaN	NaN	NaN	NaN	NaN	NaN	NaN	NaN	NaN	NaN	NaN	NaN	NaN	2.232	0.265	0.633	2.163	0.088	0.584	NaN	NaN	NaN	NaN	NaN	NaN	1.972	0.884	0.385	1.977	0.715	0.309	NaN	NaN	NaN	NaN	NaN	NaN	2.022	0.272	0.341	NaN	NaN	NaN
996	4.98	2.089	0.977	0.57	NaN	NaN	NaN	NaN	NaN	NaN	NaN	NaN	NaN	NaN	NaN	NaN	NaN	NaN	NaN	2.233	0.266	0.633	2.164	0.088	0.584	NaN	NaN	NaN	NaN	NaN	NaN	1.972	0.883	0.386	1.978	0.714	0.311	NaN	NaN	NaN	NaN	NaN	NaN	2.023	0.272	0.342	NaN	NaN	NaN
997	4.985	2.091	0.977	0.57	NaN	NaN	NaN	NaN	NaN	NaN	NaN	NaN	NaN	NaN	NaN	NaN	NaN	NaN	NaN	2.233	0.267	0.632	2.164	0.088	0.584	NaN	NaN	NaN	NaN	NaN	NaN	1.972	0.882	0.387	1.979	0.714	0.311	NaN	NaN	NaN	NaN	NaN	NaN	2.024	0.272	0.343	NaN	NaN	NaN
998	4.99	2.094	0.977	0.57	NaN	NaN	NaN	NaN	NaN	NaN	NaN	NaN	NaN	NaN	NaN	NaN	NaN	NaN	NaN	2.232	0.268	0.631	2.164	0.088	0.584	NaN	NaN	NaN	NaN	NaN	NaN	1.973	0.882	0.388	1.98	0.714	0.312	NaN	NaN	NaN	NaN	NaN	NaN	2.026	0.271	0.345	NaN	NaN	NaN
999	4.995	2.096	0.977	0.57	NaN	NaN	NaN	NaN	NaN	NaN	NaN	NaN	NaN	NaN	NaN	NaN	NaN	NaN	NaN	2.233	0.268	0.631	2.164	0.089	0.584	NaN	NaN	NaN	NaN	NaN	NaN	1.974	0.882	0.388	1.98	0.714	0.312	NaN	NaN	NaN	NaN	NaN	NaN	2.029	0.269	0.347	NaN	NaN	NaN
1000	5	2.098	0.977	0.57	NaN	NaN	NaN	NaN	NaN	NaN	NaN	NaN	NaN	NaN	NaN	NaN	NaN	NaN	NaN	2.234	0.268	0.631	2.164	0.089	0.584	NaN	NaN	NaN	NaN	NaN	NaN	1.988	0.879	0.385	1.981	0.712	0.313	NaN	NaN	NaN	NaN	NaN	NaN	2.03	0.269	0.349	NaN	NaN	NaN
1001	5.005	2.1	0.976	0.57	NaN	NaN	NaN	NaN	NaN	NaN	NaN	NaN	NaN	NaN	NaN	NaN	NaN	NaN	NaN	2.235	0.268	0.63	2.164	0.09	0.584	NaN	NaN	NaN	NaN	NaN	NaN	2.017	0.873	0.377	1.981	0.711	0.314	NaN	NaN	NaN	NaN	NaN	NaN	2.031	0.269	0.35	NaN	NaN	NaN
1002	5.01	2.102	0.976	0.57	NaN	NaN	NaN	NaN	NaN	NaN	NaN	NaN	NaN	NaN	NaN	NaN	NaN	NaN	NaN	2.237	0.268	0.629	2.164	0.09	0.584	NaN	NaN	NaN	NaN	NaN	NaN	2.024	0.87	0.376	1.981	0.71	0.315	NaN	NaN	NaN	NaN	NaN	NaN	2.033	0.268	0.352	NaN	NaN	NaN
1003	5.015	2.105	0.977	0.57	NaN	NaN	NaN	NaN	NaN	NaN	NaN	NaN	NaN	NaN	NaN	NaN	NaN	NaN	NaN	2.238	0.269	0.627	2.164	0.091	0.584	NaN	NaN	NaN	NaN	NaN	NaN	2.026	0.868	0.376	1.982	0.709	0.316	NaN	NaN	NaN	NaN	NaN	NaN	2.034	0.268	0.354	NaN	NaN	NaN
1004	5.02	2.108	0.976	0.569	NaN	NaN	NaN	NaN	NaN	NaN	NaN	NaN	NaN	NaN	NaN	NaN	NaN	NaN	NaN	2.24	0.268	0.627	2.164	0.091	0.584	NaN	NaN	NaN	NaN	NaN	NaN	2.026	0.867	0.377	1.983	0.709	0.317	NaN	NaN	NaN	NaN	NaN	NaN	2.034	0.267	0.355	NaN	NaN	NaN
1005	5.025	2.11	0.976	0.569	NaN	NaN	NaN	NaN	NaN	NaN	NaN	NaN	NaN	NaN	NaN	NaN	NaN	NaN	NaN	2.24	0.268	0.627	2.164	0.092	0.584	NaN	NaN	NaN	NaN	NaN	NaN	2.026	0.866	0.377	1.984	0.709	0.317	NaN	NaN	NaN	NaN	NaN	NaN	2.036	0.266	0.357	NaN	NaN	NaN
1006	5.03	2.112	0.976	0.569	NaN	NaN	NaN	NaN	NaN	NaN	NaN	NaN	NaN	NaN	NaN	NaN	NaN	NaN	NaN	2.241	0.269	0.626	2.164	0.092	0.583	NaN	NaN	NaN	NaN	NaN	NaN	2.026	0.865	0.377	1.985	0.709	0.318	NaN	NaN	NaN	NaN	NaN	NaN	2.039	0.265	0.359	NaN	NaN	NaN
1007	5.035	2.113	0.975	0.568	NaN	NaN	NaN	NaN	NaN	NaN	NaN	NaN	NaN	NaN	NaN	NaN	NaN	NaN	NaN	2.242	0.27	0.625	2.165	0.092	0.583	NaN	NaN	NaN	NaN	NaN	NaN	2.026	0.865	0.376	1.985	0.708	0.318	NaN	NaN	NaN	NaN	NaN	NaN	2.04	0.264	0.36	NaN	NaN	NaN
1008	5.04	2.114	0.974	0.566	NaN	NaN	NaN	NaN	NaN	NaN	NaN	NaN	NaN	NaN	NaN	NaN	NaN	NaN	NaN	2.244	0.272	0.622	2.165	0.092	0.583	NaN	NaN	NaN	NaN	NaN	NaN	2.026	0.865	0.376	1.985	0.707	0.319	NaN	NaN	NaN	NaN	NaN	NaN	2.04	0.264	0.361	NaN	NaN	NaN
1009	5.045	2.116	0.974	0.566	NaN	NaN	NaN	NaN	NaN	NaN	NaN	NaN	NaN	NaN	NaN	NaN	NaN	NaN	NaN	2.245	0.272	0.621	2.166	0.093	0.583	NaN	NaN	NaN	NaN	NaN	NaN	2.027	0.865	0.376	1.985	0.705	0.32	NaN	NaN	NaN	2.081	0.4	0.344	2.04	0.263	0.362	NaN	NaN	NaN
1010	5.05	2.118	0.974	0.565	NaN	NaN	NaN	NaN	NaN	NaN	NaN	NaN	NaN	NaN	NaN	NaN	NaN	NaN	NaN	2.246	0.271	0.62	2.167	0.093	0.583	NaN	NaN	NaN	NaN	NaN	NaN	2.027	0.864	0.376	1.986	0.705	0.32	NaN	NaN	NaN	2.082	0.399	0.344	2.039	0.263	0.363	NaN	NaN	NaN
1011	5.055	2.12	0.974	0.565	NaN	NaN	NaN	NaN	NaN	NaN	NaN	NaN	NaN	NaN	NaN	NaN	NaN	NaN	NaN	2.248	0.269	0.62	2.168	0.093	0.583	NaN	NaN	NaN	NaN	NaN	NaN	2.028	0.864	0.376	1.986	0.704	0.32	NaN	NaN	NaN	2.083	0.398	0.344	2.036	0.264	0.364	NaN	NaN	NaN
1012	5.06	2.122	0.973	0.564	NaN	NaN	NaN	NaN	NaN	NaN	NaN	NaN	NaN	NaN	NaN	NaN	NaN	NaN	NaN	2.25	0.269	0.62	2.168	0.093	0.583	NaN	NaN	NaN	NaN	NaN	NaN	2.028	0.864	0.376	1.986	0.704	0.32	NaN	NaN	NaN	NaN	NaN	NaN	2.035	0.264	0.364	NaN	NaN	NaN
1013	5.065	2.123	0.973	0.563	NaN	NaN	NaN	NaN	NaN	NaN	NaN	NaN	NaN	NaN	NaN	NaN	NaN	NaN	NaN	2.253	0.269	0.619	2.169	0.094	0.584	NaN	NaN	NaN	NaN	NaN	NaN	NaN	NaN	NaN	1.987	0.704	0.32	NaN	NaN	NaN	NaN	NaN	NaN	2.035	0.264	0.363	NaN	NaN	NaN
1014	5.07	2.124	0.972	0.56	NaN	NaN	NaN	NaN	NaN	NaN	NaN	NaN	NaN	NaN	NaN	NaN	NaN	NaN	NaN	2.253	0.27	0.617	2.17	0.094	0.584	NaN	NaN	NaN	NaN	NaN	NaN	NaN	NaN	NaN	1.987	0.704	0.32	NaN	NaN	NaN	2.083	0.398	0.344	2.035	0.264	0.362	NaN	NaN	NaN
1015	5.075	2.125	0.972	0.56	NaN	NaN	NaN	NaN	NaN	NaN	NaN	NaN	NaN	NaN	NaN	NaN	NaN	NaN	NaN	2.254	0.27	0.617	2.171	0.094	0.584	NaN	NaN	NaN	NaN	NaN	NaN	NaN	NaN	NaN	1.987	0.704	0.321	NaN	NaN	NaN	2.083	0.398	0.344	2.035	0.264	0.36	NaN	NaN	NaN
1016	5.08	2.127	0.972	0.559	NaN	NaN	NaN	NaN	NaN	NaN	NaN	NaN	NaN	NaN	NaN	NaN	NaN	NaN	NaN	2.256	0.271	0.616	2.173	0.095	0.584	NaN	NaN	NaN	NaN	NaN	NaN	NaN	NaN	NaN	1.987	0.704	0.321	NaN	NaN	NaN	2.083	0.398	0.344	2.034	0.264	0.358	NaN	NaN	NaN
1017	5.085	2.129	0.971	0.559	NaN	NaN	NaN	NaN	NaN	NaN	NaN	NaN	NaN	NaN	NaN	NaN	NaN	NaN	NaN	2.258	0.272	0.615	2.174	0.095	0.584	NaN	NaN	NaN	NaN	NaN	NaN	NaN	NaN	NaN	1.987	0.704	0.321	NaN	NaN	NaN	2.083	0.398	0.344	2.035	0.263	0.356	NaN	NaN	NaN
1018	5.09	2.131	0.971	0.557	NaN	NaN	NaN	NaN	NaN	NaN	NaN	NaN	NaN	NaN	NaN	NaN	NaN	NaN	NaN	2.258	0.272	0.615	2.174	0.096	0.584	NaN	NaN	NaN	NaN	NaN	NaN	NaN	NaN	NaN	1.986	0.704	0.321	NaN	NaN	NaN	NaN	NaN	NaN	2.038	0.262	0.355	NaN	NaN	NaN
1019	5.095	2.132	0.971	0.555	NaN	NaN	NaN	NaN	NaN	NaN	NaN	NaN	NaN	NaN	NaN	NaN	NaN	NaN	NaN	2.258	0.273	0.613	2.173	0.097	0.584	NaN	NaN	NaN	NaN	NaN	NaN	NaN	NaN	NaN	1.986	0.705	0.321	NaN	NaN	NaN	NaN	NaN	NaN	2.038	0.261	0.353	NaN	NaN	NaN
1020	5.1	2.133	0.971	0.554	NaN	NaN	NaN	NaN	NaN	NaN	NaN	NaN	NaN	NaN	NaN	NaN	NaN	NaN	NaN	2.259	0.274	0.612	2.173	0.098	0.584	NaN	NaN	NaN	NaN	NaN	NaN	NaN	NaN	NaN	1.986	0.705	0.322	NaN	NaN	NaN	NaN	NaN	NaN	2.038	0.261	0.351	NaN	NaN	NaN
1021	5.105	2.136	0.972	0.553	NaN	NaN	NaN	NaN	NaN	NaN	NaN	NaN	NaN	NaN	NaN	NaN	NaN	NaN	NaN	2.261	0.276	0.61	2.173	0.099	0.583	NaN	NaN	NaN	NaN	NaN	NaN	NaN	NaN	NaN	1.986	0.705	0.322	NaN	NaN	NaN	NaN	NaN	NaN	2.038	0.261	0.349	NaN	NaN	NaN
1022	5.11	2.137	0.972	0.553	NaN	NaN	NaN	NaN	NaN	NaN	NaN	NaN	NaN	NaN	NaN	NaN	NaN	NaN	NaN	2.263	0.275	0.61	2.173	0.1	0.584	NaN	NaN	NaN	NaN	NaN	NaN	NaN	NaN	NaN	1.986	0.705	0.323	NaN	NaN	NaN	NaN	NaN	NaN	2.039	0.261	0.348	NaN	NaN	NaN
1023	5.115	2.139	0.972	0.552	NaN	NaN	NaN	NaN	NaN	NaN	NaN	NaN	NaN	NaN	NaN	NaN	NaN	NaN	NaN	2.263	0.276	0.61	2.174	0.101	0.584	NaN	NaN	NaN	NaN	NaN	NaN	NaN	NaN	NaN	1.985	0.706	0.323	NaN	NaN	NaN	NaN	NaN	NaN	2.039	0.261	0.346	NaN	NaN	NaN
1024	5.12	2.141	0.972	0.55	NaN	NaN	NaN	NaN	NaN	NaN	NaN	NaN	NaN	NaN	NaN	NaN	NaN	NaN	NaN	2.264	0.278	0.608	2.175	0.102	0.584	NaN	NaN	NaN	NaN	NaN	NaN	NaN	NaN	NaN	1.985	0.706	0.323	NaN	NaN	NaN	1.97	0.439	0.375	2.038	0.261	0.345	NaN	NaN	NaN
1025	5.125	2.142	0.972	0.548	NaN	NaN	NaN	NaN	NaN	NaN	NaN	NaN	NaN	NaN	NaN	NaN	NaN	NaN	NaN	2.265	0.279	0.606	2.176	0.102	0.584	NaN	NaN	NaN	NaN	NaN	NaN	NaN	NaN	NaN	1.985	0.706	0.323	NaN	NaN	NaN	1.971	0.439	0.374	2.037	0.262	0.345	NaN	NaN	NaN
1026	5.13	2.144	0.973	0.549	NaN	NaN	NaN	NaN	NaN	NaN	NaN	NaN	NaN	NaN	NaN	NaN	NaN	NaN	NaN	2.267	0.28	0.605	2.177	0.103	0.584	NaN	NaN	NaN	NaN	NaN	NaN	NaN	NaN	NaN	1.985	0.706	0.323	NaN	NaN	NaN	1.972	0.439	0.371	2.036	0.262	0.345	NaN	NaN	NaN
1027	5.135	2.146	0.972	0.547	NaN	NaN	NaN	NaN	NaN	NaN	NaN	NaN	NaN	NaN	NaN	NaN	NaN	NaN	NaN	2.268	0.282	0.604	2.177	0.105	0.584	NaN	NaN	NaN	NaN	NaN	NaN	NaN	NaN	NaN	1.985	0.705	0.323	NaN	NaN	NaN	NaN	NaN	NaN	2.037	0.262	0.345	NaN	NaN	NaN
1028	5.14	2.146	0.972	0.545	NaN	NaN	NaN	NaN	NaN	NaN	NaN	NaN	NaN	NaN	NaN	NaN	NaN	NaN	NaN	2.269	0.282	0.603	2.178	0.106	0.584	NaN	NaN	NaN	NaN	NaN	NaN	NaN	NaN	NaN	1.986	0.705	0.322	NaN	NaN	NaN	NaN	NaN	NaN	2.038	0.261	0.346	NaN	NaN	NaN
1029	5.145	2.148	0.973	0.544	NaN	NaN	NaN	NaN	NaN	NaN	NaN	NaN	NaN	NaN	NaN	NaN	NaN	NaN	NaN	2.27	0.283	0.601	2.179	0.107	0.584	NaN	NaN	NaN	NaN	NaN	NaN	NaN	NaN	NaN	1.986	0.705	0.322	NaN	NaN	NaN	NaN	NaN	NaN	2.039	0.261	0.346	NaN	NaN	NaN
1030	5.15	2.15	0.973	0.544	NaN	NaN	NaN	NaN	NaN	NaN	NaN	NaN	NaN	NaN	NaN	NaN	NaN	NaN	NaN	2.271	0.285	0.599	2.178	0.109	0.584	NaN	NaN	NaN	NaN	NaN	NaN	NaN	NaN	NaN	1.986	0.705	0.322	NaN	NaN	NaN	NaN	NaN	NaN	2.039	0.261	0.347	NaN	NaN	NaN
1031	5.155	2.152	0.973	0.544	NaN	NaN	NaN	NaN	NaN	NaN	NaN	NaN	NaN	NaN	NaN	NaN	NaN	NaN	NaN	2.272	0.286	0.598	2.178	0.111	0.584	NaN	NaN	NaN	NaN	NaN	NaN	NaN	NaN	NaN	1.986	0.705	0.322	NaN	NaN	NaN	NaN	NaN	NaN	2.038	0.262	0.348	NaN	NaN	NaN
1032	5.16	2.153	0.973	0.544	NaN	NaN	NaN	NaN	NaN	NaN	NaN	NaN	NaN	NaN	NaN	NaN	NaN	NaN	NaN	2.272	0.288	0.597	2.18	0.112	0.584	NaN	NaN	NaN	NaN	NaN	NaN	NaN	NaN	NaN	1.986	0.705	0.322	NaN	NaN	NaN	NaN	NaN	NaN	2.037	0.262	0.349	NaN	NaN	NaN
1033	5.165	NaN	NaN	NaN	NaN	NaN	NaN	NaN	NaN	NaN	NaN	NaN	NaN	NaN	NaN	NaN	NaN	NaN	NaN	2.278	0.287	0.594	2.181	0.114	0.584	NaN	NaN	NaN	NaN	NaN	NaN	NaN	NaN	NaN	1.986	0.705	0.322	NaN	NaN	NaN	NaN	NaN	NaN	2.037	0.262	0.349	NaN	NaN	NaN
1034	5.17	2.152	0.971	0.536	NaN	NaN	NaN	NaN	NaN	NaN	NaN	NaN	NaN	NaN	NaN	NaN	NaN	NaN	NaN	2.284	0.287	0.592	2.183	0.116	0.583	NaN	NaN	NaN	NaN	NaN	NaN	NaN	NaN	NaN	1.986	0.705	0.322	NaN	NaN	NaN	NaN	NaN	NaN	2.038	0.261	0.349	NaN	NaN	NaN
1035	5.175	2.153	0.97	0.535	NaN	NaN	NaN	NaN	NaN	NaN	NaN	NaN	NaN	NaN	NaN	NaN	NaN	NaN	NaN	2.283	0.291	0.589	2.185	0.117	0.582	NaN	NaN	NaN	NaN	NaN	NaN	NaN	NaN	NaN	1.987	0.705	0.322	NaN	NaN	NaN	NaN	NaN	NaN	2.039	0.261	0.35	NaN	NaN	NaN
1036	5.18	2.155	0.97	0.534	NaN	NaN	NaN	NaN	NaN	NaN	NaN	NaN	NaN	NaN	NaN	NaN	NaN	NaN	NaN	2.285	0.293	0.586	2.187	0.119	0.582	NaN	NaN	NaN	NaN	NaN	NaN	NaN	NaN	NaN	1.987	0.705	0.322	NaN	NaN	NaN	NaN	NaN	NaN	2.039	0.26	0.35	NaN	NaN	NaN
1037	5.185	2.156	0.97	0.533	NaN	NaN	NaN	NaN	NaN	NaN	NaN	NaN	NaN	NaN	NaN	NaN	NaN	NaN	NaN	2.288	0.294	0.584	2.187	0.122	0.581	NaN	NaN	NaN	NaN	NaN	NaN	NaN	NaN	NaN	NaN	NaN	NaN	NaN	NaN	NaN	NaN	NaN	NaN	2.039	0.26	0.349	NaN	NaN	NaN
1038	5.19	2.157	0.97	0.533	NaN	NaN	NaN	NaN	NaN	NaN	NaN	NaN	NaN	NaN	NaN	NaN	NaN	NaN	NaN	2.291	0.296	0.581	2.19	0.123	0.579	NaN	NaN	NaN	NaN	NaN	NaN	NaN	NaN	NaN	NaN	NaN	NaN	NaN	NaN	NaN	NaN	NaN	NaN	2.039	0.26	0.349	NaN	NaN	NaN
1039	5.195	NaN	NaN	NaN	NaN	NaN	NaN	NaN	NaN	NaN	NaN	NaN	NaN	NaN	NaN	NaN	NaN	NaN	NaN	2.294	0.297	0.578	2.196	0.124	0.579	NaN	NaN	NaN	NaN	NaN	NaN	NaN	NaN	NaN	NaN	NaN	NaN	NaN	NaN	NaN	NaN	NaN	NaN	2.038	0.26	0.349	NaN	NaN	NaN
1040	5.2	NaN	NaN	NaN	NaN	NaN	NaN	NaN	NaN	NaN	NaN	NaN	NaN	NaN	NaN	NaN	NaN	NaN	NaN	2.296	0.3	0.575	2.201	0.126	0.58	NaN	NaN	NaN	NaN	NaN	NaN	NaN	NaN	NaN	NaN	NaN	NaN	NaN	NaN	NaN	NaN	NaN	NaN	2.039	0.26	0.349	NaN	NaN	NaN
1041	5.205	NaN	NaN	NaN	NaN	NaN	NaN	NaN	NaN	NaN	NaN	NaN	NaN	NaN	NaN	NaN	NaN	NaN	NaN	2.299	0.301	0.572	2.195	0.131	0.577	NaN	NaN	NaN	NaN	NaN	NaN	NaN	NaN	NaN	1.985	0.702	0.328	NaN	NaN	NaN	NaN	NaN	NaN	2.039	0.26	0.349	NaN	NaN	NaN
1042	5.21	NaN	NaN	NaN	NaN	NaN	NaN	NaN	NaN	NaN	NaN	NaN	NaN	NaN	NaN	NaN	NaN	NaN	NaN	2.3	0.303	0.567	2.197	0.134	0.575	NaN	NaN	NaN	NaN	NaN	NaN	NaN	NaN	NaN	1.985	0.702	0.329	NaN	NaN	NaN	NaN	NaN	NaN	2.039	0.259	0.349	NaN	NaN	NaN
1043	5.215	NaN	NaN	NaN	NaN	NaN	NaN	NaN	NaN	NaN	NaN	NaN	NaN	NaN	NaN	NaN	NaN	NaN	NaN	2.303	0.306	0.563	2.197	0.138	0.573	NaN	NaN	NaN	NaN	NaN	NaN	NaN	NaN	NaN	1.985	0.702	0.329	NaN	NaN	NaN	NaN	NaN	NaN	2.04	0.259	0.349	NaN	NaN	NaN
1044	5.22	2.164	0.969	0.524	NaN	NaN	NaN	NaN	NaN	NaN	NaN	NaN	NaN	NaN	NaN	NaN	NaN	NaN	NaN	2.306	0.308	0.56	2.199	0.142	0.571	NaN	NaN	NaN	NaN	NaN	NaN	NaN	NaN	NaN	1.985	0.702	0.329	NaN	NaN	NaN	NaN	NaN	NaN	2.04	0.259	0.349	NaN	NaN	NaN
1045	5.225	2.165	0.969	0.523	NaN	NaN	NaN	NaN	NaN	NaN	NaN	NaN	NaN	NaN	NaN	NaN	NaN	NaN	NaN	2.31	0.31	0.557	2.203	0.142	0.571	NaN	NaN	NaN	NaN	NaN	NaN	NaN	NaN	NaN	1.985	0.702	0.329	NaN	NaN	NaN	NaN	NaN	NaN	2.04	0.259	0.349	NaN	NaN	NaN
1046	5.23	2.167	0.969	0.523	NaN	NaN	NaN	NaN	NaN	NaN	NaN	NaN	NaN	NaN	NaN	NaN	NaN	NaN	NaN	2.313	0.31	0.554	2.206	0.145	0.569	NaN	NaN	NaN	NaN	NaN	NaN	NaN	NaN	NaN	1.985	0.702	0.329	NaN	NaN	NaN	NaN	NaN	NaN	2.04	0.258	0.349	NaN	NaN	NaN
1047	5.235	2.168	0.969	0.522	NaN	NaN	NaN	NaN	NaN	NaN	NaN	NaN	NaN	NaN	NaN	NaN	NaN	NaN	NaN	2.316	0.313	0.549	2.21	0.147	0.568	NaN	NaN	NaN	NaN	NaN	NaN	NaN	NaN	NaN	1.985	0.702	0.329	NaN	NaN	NaN	NaN	NaN	NaN	2.04	0.258	0.349	NaN	NaN	NaN
[truncated: 3 more columns]
