# Supplementary material for: Associations between lower-limb muscle activation and knee flexion in post-stroke individuals: A study on the stance-to-swing phases of gait
Source: PLoS One. 2017 Sep 8;12(9):e0183865. doi: 10.1371/journal.pone.0183865 (PMC5590852; doi:10.1371/journal.pone.0183865)
Supplement: S1 Dataset — (ZIP) [file pone.0183865.s001.zip › S1_Dataset/Healthy group/3/4/emg.csv]

Frame	Time	EMG Signal 1	EMG Signal 2	EMG Signal 3	EMG Signal 4	EMG Signal 5	EMG Signal 6	EMG Signal 7	EMG Signal 8
0	0	62.598	43.78	40.142	90.149	34.692	33.867	47.744	16.808
1	0.001	56.094	55.065	41.584	66.165	35.925	38.514	35.209	30.496
2	0.002	59.466	48.724	49.609	3.712	29.61	37.949	43.39	25.797
3	0.003	51.43	42.764	57.641	-104.005	27.555	37.204	15.017	36.614
4	0.004	39.538	78.257	54.465	-62.68	28.019	42.264	21.497	41.68
5	0.005	51.464	81.063	48.979	1.319	30.614	36.309	41.898	37.642
6	0.006	43.277	65.286	33.054	59.117	28.766	32.304	60.186	37.693
7	0.007	42.656	67.115	25.267	46.488	22.86	28.698	52.547	37.558
8	0.008	48.26	46.103	18.087	54.578	18.522	23.76	34.475	37.237
9	0.009	41.697	60.896	14.607	61.721	24.073	27.551	47.975	34.048
10	0.01	40.588	30.437	31.472	51.848	19.774	24.015	69.235	31.059
11	0.011	27.513	31.939	57.857	28.056	19.173	23.019	30.151	28.099
12	0.012	23.96	-1.179	44.788	32.921	18.598	17.405	3.455	27.285
13	0.013	28.184	0.794	39.695	13.038	13.784	22.844	-2.5	18.737
14	0.014	24.91	-12.48	34.822	16.793	13.056	24.254	8.414	22.994
15	0.015	19.743	-24.547	24.763	30.269	11.201	20.278	10.691	17.227
16	0.016	16.754	-48.379	-10.417	33.155	11.304	16.528	-7.666	20.417
17	0.017	10.525	-36.149	-16.52	27.536	7.759	13.203	0.298	24.818
18	0.018	10.924	-30.455	-14.07	29.69	11.409	5.846	-15.16	22.497
19	0.019	13.893	-15.99	-4.427	31.496	13.541	16.716	-39.702	10.147
20	0.02	14.007	-11.34	-2.676	20.769	9.516	3.236	-44.116	-2.368
21	0.021	9.35	-7.215	-1.066	5.259	0.49	-12.327	-53.749	3.351
22	0.022	14.618	17.493	5.82	6.43	0.587	0.012	-16.59	0.798
23	0.023	13.947	12.265	6.945	7.44	2.653	7.548	65.334	12.617
24	0.024	13.147	27.823	3.285	12.564	0.692	7.975	75.974	37.633
25	0.025	-0.557	10.718	8.397	5.546	0.511	8.254	85.705	40.072
26	0.026	3.218	6.648	5.238	9.598	5.21	-1.679	55.021	21.862
27	0.027	0.282	2.807	2.317	-12.233	0.848	0.818	45.154	11.441
28	0.028	0.315	-10.116	2.744	-27.436	-0.572	0.851	36.112	-3.788
29	0.029	0.215	16.315	8.839	-10.679	0.368	-1.004	27.892	-2.342
30	0.03	0.18	18.83	6.662	4.57	-1.749	0.676	20.435	-10.308
31	0.031	-4.048	7.66	6.859	14.268	-5.761	2.215	25.591	-13.395
32	0.032	-4.154	-2.654	-3.731	-0.197	-0.641	0.89	8.28	-0.756
33	0.033	-2.644	4.712	-3.425	-6.274	-0.519	-5.816	-27.8	-10.315
34	0.034	-10.943	11.326	-3.069	0.859	-1.713	-10.534	-42.083	-12.635
35	0.035	-5.052	8.12	-0.723	-1.247	-3.061	-9.799	-80.248	-14.678
36	0.036	-13.807	13.681	-8.199	-0.76	-5.534	-8.436	-85.826	-34.853
37	0.037	-7.208	14.82	-6.325	4.622	-8.941	-5.676	-90.746	-43.763
38	0.038	-9.45	11.18	-6.148	-12.007	-8.046	-3.264	-78.795	-31.542
39	0.039	-9.122	15.72	-4.758	-19.495	-4.02	-7.204	-45.138	-25.093
40	0.04	-10.469	4.04	-8.542	-5.067	-7.315	-7.227	-17.684	-17.062
41	0.041	-8.674	2.109	-3.569	-3.569	-1.858	-1.016	-4.539	-15.364
42	0.042	-11.077	2.731	-5.912	8.225	-6.245	5.413	7.394	-6.078
43	0.043	-9.552	-3.773	-8.217	22.196	-5.954	2.596	33.279	-4.696
44	0.044	-10.5	-7.306	-6.618	-3.856	-5.626	4.656	36.213	-0.367
45	0.045	-10.428	-14.474	-12.326	-21.541	-7.589	-0.41	7.687	-7.804
46	0.046	-13.986	-15.589	-10.625	-10.154	-6.423	-5.252	11.171	11.516
47	0.047	-13.04	-18.162	-11.401	4.554	-4.263	-5.997	0.981	3.001
48	0.048	-15.154	-21.848	-10.979	10.202	-5.557	-9.612	-2.17	-4.707
49	0.049	-16.451	-13.335	-6.249	-2.111	-8.376	-13.007	-10.51	11.426
50	0.05	-16.746	-21.83	-10.968	-19.612	-11.17	-13.47	-13.056	13.461
51	0.051	-16.512	-7.939	-10.35	-49.947	-8.264	-19.456	-15.373	11.52
52	0.052	-16.668	-2.149	-11.66	-54.003	-7.1	-23.694	-26.021	-14.789
53	0.053	-18.175	-28.497	-17.032	-57.726	-5.162	-13.03	-28.024	-48.838
54	0.054	-15.626	-32.201	-16.394	-61.136	-1.678	-17.264	-5.325	-25.971
55	0.055	-12.119	-15.17	-13.056	-32.931	-3.031	-16.077	-8.556	-29.99
56	0.056	-9.764	0.499	-7.597	-29.213	1.038	-12.568	-0.343	-18.721
57	0.057	-15.551	14.614	-12.406	-19.05	-6.892	-15.642	-2.896	-8.615
58	0.058	-13.209	22.146	-12.961	-15.862	-10.374	-14.646	-9.882	-17.867
59	0.059	-16.664	5.854	-12.357	-7.443	-11.344	-17.138	-7.794	-3.691
60	0.06	-14.708	-0.556	-19.308	0.197	-12.303	-14.797	-17.469	-6.161
61	0.061	-16.435	1.333	-14.435	7.212	-16.549	-14.209	1.948	0.841
62	0.062	-12.94	-25.051	-20.381	9.331	-10.93	-8.207	-5.588	15.752
63	0.063	-18.355	-28.829	-12.991	7.35	-8.987	-12.271	-7.924	9.941
64	0.064	-16.409	-32.209	-13.921	-4.928	-14.978	-12.848	-39.862	1.232
65	0.065	-16.981	-29.163	-13.115	-19.34	-10.905	-10.9	-62.672	-16.161
66	0.066	-16.397	-43.297	-18.702	1.893	-10.319	-12.635	-25.098	-23.108
67	0.067	-13.884	-35.813	-12.126	4.628	-13.595	-9.149	10.13	-29.473
68	0.068	-14.281	-42.843	-4.187	2.129	-11.842	-6.83	23.695	-19.773
69	0.069	-9.445	-40.776	-3.204	-4.799	-13.177	-3.935	44.412	-7.555
70	0.07	-18.154	-38.853	-9.938	-15.448	-10.835	-9.93	55.614	-5.999
71	0.071	-14.67	-44.051	-12.413	-9.628	-5.01	-3.931	100.294	-10.256
72	0.072	-15.641	-42.456	-8.301	-0.918	-4.224	0.114	57.707	-13.935
73	0.073	-18.546	-52.463	-11.735	-5.558	-6.153	-9.366	-25.47	-5.617
74	0.074	-17.77	-32.861	-21.756	-9.81	-8.071	-10.533	-37.164	-19.552
75	0.075	-17	-35.518	-17.457	-3.429	-12.116	-11.706	-26.22	-25.346
76	0.076	-15.079	-12.25	-11.025	-6.943	-8.61	-10.74	-75.467	-20.111
77	0.077	-17.027	22.251	-14.462	-7.946	-9.939	-15.587	-66.491	-2.699
78	0.078	-14.141	8.746	-15.385	6.688	-8.756	-16.355	-58.281	8.899
79	0.079	-14.545	-11.961	-12.44	8.732	-9.894	-18.673	-6.492	-10.285
80	0.08	-14.945	-8.227	-9.883	-4.892	-10.257	-22.158	0.177	-2.768
81	0.081	-10.126	-25.238	-9.072	7.238	-8.686	-14.787	42.824	-5.125
82	0.082	-14.792	-28.34	-12.531	-10.254	-4.793	-7.994	59.324	-11.524
83	0.083	-13.071	2.847	-10.581	-12.704	-6.12	-13.977	-16.32	-32.784
84	0.084	-12.703	6.943	-12.309	-14.927	-7.444	-5.064	-70.548	-52.496
85	0.085	-14.087	3.299	-9.779	-36.184	-7.026	-8.541	-80.462	-49.96
86	0.086	-17.017	20.375	-16.141	-38.857	-5.063	-7.572	-89.38	-33.682
87	0.087	-18.209	11.144	-11.872	-36.331	-10.84	-6.593	-64.982	-18.735
88	0.088	-13.204	8.484	-12.635	-29.382	-10.037	-0.585	-42.889	-5.133
89	0.089	-20.588	16.075	-14.556	-27.298	-8.074	-7.933	3.995	3.624
90	0.09	-11.71	-4.968	-13.966	-17.683	-14.036	-8.897	22.273	-4.285
91	0.091	-15.219	3.408	-7.382	-12.497	-6.655	0.786	83.35	-2.905
92	0.092	-18.332	10.968	-3.109	-17.173	-7.594	-5.583	75.306	6.03
93	0.093	-11.576	-10.136	2.519	-12.929	-11.83	-9.034	23.724	0.062
94	0.094	-14.109	-7.418	-4.053	-16.636	-11.028	-8.052	-22.986	-0.885
95	0.095	-13.358	-14.976	-17.213	-17.849	-11.585	-7.073	-53.232	-11.707
96	0.096	-18.222	-50.007	-15.279	-12.685	-9.627	-7.849	-69.587	-7.424
97	0.097	-12.258	-44.98	-13.539	-11.759	-10.187	-10.18	-84.634	-6.196
98	0.098	-13.058	-13.064	-24.578	-14.308	-6.683	-8.262	-71.067	-9.615
99	0.099	-9.606	-0.709	-20.335	-16.667	-7.054	-8.87	-25.16	-6.461
100	0.1	-12.928	-11.943	-21.504	-10.151	-9.937	-8.316	29.846	-9.321
101	0.101	-14.707	-22.053	-20.357	-0.561	-7.983	-9.681	22.576	-6.789
102	0.102	-16.088	-12.77	-13.009	0.509	-9.903	-10.067	69.509	-7.519
103	0.103	-14.756	-15.472	-15.926	3.948	-7.756	-12.972	87.801	-12.329
104	0.104	-13.627	-12.98	-11.681	2.94	-5.8	-11.803	71.451	-18.323
105	0.105	-12.488	-10.678	-10.923	-11.798	-5.587	-16.826	46.41	-19.072
106	0.106	-8.248	-21.321	-11.51	-18.204	-6.726	-14.864	-13.066	-15.557
107	0.107	-10.772	-19.369	-10.936	-24.045	-6.511	-21.413	-37.337	-10.867
108	0.108	-15.238	-17.645	-9.212	-25.814	-5.534	-17.138	-29.935	-19.724
109	0.109	-14.669	-16.109	-2.26	-21.186	-8.044	-8.226	-49.796	-18.542
110	0.11	-12.171	-17.486	-5.181	0.507	-12.878	-2.222	-80.101	-10.195
111	0.111	-19.531	2.033	-5.981	22.394	-6.297	-1.244	-52.363	5.887
112	0.112	-12.187	10.339	-6.774	42.137	-7.067	-4.129	-37.185	12.877
113	0.113	-15.098	7.775	-14.735	44.645	-9.379	-4.877	-32.679	-1.983
114	0.114	-15.883	-27.273	-15.72	37.649	-7.436	-12.214	-36.714	-19.377
115	0.115	-13.581	-52.439	-16.7	5.666	-5.495	-11.233	-25.48	-17.044
116	0.116	-10.118	-2.116	-12.463	-63.079	-10.904	-10.439	-8.451	-14.916
117	0.117	-9.56	17.834	-14.803	-53.236	-8.957	-8.097	-5.308	-12.993
118	0.118	-13.639	23.839	-12.88	-62.171	-10.883	-8.656	-2.5	-18.233
119	0.119	-14.031	-3.805	-18.883	-21.573	-9.124	-10.571	15.419	-10.296
120	0.12	-13.648	-28.939	-13.274	-43.679	-10.468	-15.97	22.508	-11.638
121	0.121	-14.822	-33.336	-13.866	-37.144	-9.099	-8.019	11.974	-2.726
122	0.122	-12.891	-20.884	-9.237	-31.188	-3.274	-13.225	2.408	-3.87
123	0.123	-18.701	-24.49	-3.83	-25.799	-8.865	-0.425	-2.799	1.361
124	0.124	-14.643	-14.348	-7.336	-10.75	-10.787	1.328	-7.575	0.384
125	0.125	-16.579	-23.529	-9.297	2.755	-11.357	-9.691	-14.899	-5.653
126	0.126	-14.641	-31.718	-13.373	6.781	-9.612	-11.033	-23.899	-13.04
127	0.127	-12.9	-24.027	-14.734	17.967	-9.211	-19.931	-41.942	-15.966
128	0.128	-13.286	1.89	-13.386	14.641	-10.556	-16.455	-70.191	-16.745
129	0.129	-17.732	-28.905	-9.334	17.707	-9.381	-11.229	-43.858	-7.837
130	0.13	-12.312	0.246	-11.852	9.355	-8.984	-23.998	-26.803	-8.984
131	0.131	-14.246	4.034	-4.499	16.859	-10.909	-22.249	-4.934	-24.992
132	0.132	-14.819	-33.624	-7.596	37.92	-10.127	-17.582	3.382	-41.193
133	0.133	-15.401	-28.492	-8.575	-4.7	-12.054	-16.203	31.562	-39.007
134	0.134	-12.894	-23.897	-11.098	-96.282	-11.853	-12.505	27.78	-25.441
135	0.135	-11.541	-36.148	-18.466	-83.166	-10.69	-6.482	-10	-20.214
136	0.136	-14.448	-39.707	-13.633	-47.613	-11.846	-11.69	-15.005	-44.014
137	0.137	-13.29	-29.541	-12.872	-15.151	-12.415	-6.842	-10.5	-40.704
138	0.138	-12.911	-26.344	-15.198	-5.319	-9.899	-4.323	1.944	-12.426
139	0.139	-17.169	-28.949	-11.705	3.557	-13.379	-6.635	5.687	13.912
140	0.14	-16.594	-36.424	-11.117	-4.595	-6.023	-8.566	2.498	17.223
141	0.141	-22.405	-1.347	-18.854	-11.97	-5.056	-13.211	30.835	7.955
142	0.142	-21.638	13.817	-19.812	-18.581	-4.082	-20.947	19.663	10.673
143	0.143	-19.705	-8.96	-14.96	-0.425	-10.078	-9.14	-4.165	13.197
144	0.144	-15.066	3.45	-8.957	-5.87	-6.019	-7.596	-26.084	10.883
145	0.145	-12.164	-7.762	-13.033	-10.933	-7.952	-3.343	-17.828	-8.276
146	0.146	-8.687	-4.448	-11.116	-15.435	-6.021	-2.193	15.545	-31.517
147	0.147	-15.084	4.836	-7.835	-11.407	-5.435	1.284	19.889	-34.621
148	0.148	-12.571	13.181	-4.93	-7.733	-5.048	4.368	-9.254	-31.913
149	0.149	-11.802	0.473	-8.412	2.376	-10.462	-0.486	-20.531	-8.699
150	0.15	-8.324	21.642	-9.752	5.55	-11.036	-13.661	-51.481	6.966
151	0.151	-17.035	-3.869	-15.544	-8.433	-6.389	-23.355	-55.461	-24.206
152	0.152	-18.201	-13.889	-11.463	-36.551	-8.129	-18.14	-51.72	-28.282
153	0.153	-10.852	-4.566	-14.926	-25.201	-9.489	-13.509	-41.578	-24.61
154	0.154	-15.696	-7.231	-11.618	-21.799	-8.136	-14.89	-32.226	-14.571
155	0.155	-16.477	-9.716	-15.663	0.15	-12.205	-23.812	-40.569	-17.711
156	0.156	-22.094	-12.013	-12.161	14.331	-9.694	-20.351	-17.449	-15.037
157	0.157	-18.609	19.939	-6.726	11.864	-7.378	-8.573	29.456	-7.52
158	0.158	-18.039	6.427	-11.549	0.287	-6.992	-0.666	-4.141	4.078
159	0.159	-13.987	-5.887	-8.241	-23.103	-5.834	0.675	-10.22	6.196
160	0.16	-20.964	-9.47	-7.64	-19.969	-4.68	-3.01	-4.874	4.268
161	0.161	-16.135	-19.44	-10.141	-5.753	-9.532	-9.013	-9.963	-0.949
162	0.162	-13.637	-10.066	-7.807	-3.108	-8.962	-12.118	3.568	-11.961
163	0.163	-14.422	-29.723	-9.926	3.971	-5.682	-7.284	15.948	-7.686
164	0.164	-4.951	-32.169	-14.381	6.18	-8.599	-4.766	4.696	-8.851
165	0.165	-6.121	-29.819	-7.818	-15.07	-8.223	-10.378	1.392	-12.352
166	0.166	-4.967	-36.206	-13.835	-12.377	-9.584	-10.963	-7.892	-7.132
167	0.167	-10.196	-10.97	-13.053	-9.956	-9.209	-10.39	-27.606	-6.179
168	0.168	-19.102	-27.942	-14.977	-7.677	-13.668	-8.648	-35.122	-12.194
169	0.169	-15.625	-12.214	-15.533	-14.099	-8.257	-9.037	-32.776	-11.439
170	0.17	-14.662	-26.328	-14.941	-19.905	-8.844	-11.367	-26.347	-9.521
171	0.171	-17.569	-28.846	-12.398	-14.766	-9.431	-10.219	-12.744	-19.604
172	0.172	-16.803	-21.886	-12.757	-19.442	-12.339	-16.228	10.134	-12.455
173	0.173	-16.036	-24.019	-6.923	-9.383	-7.501	-10.242	57.21	4.567
174	0.174	-17.987	-25.963	-10.948	-15.716	-8.084	-12.565	63.83	11.545
175	0.175	-17.415	-38.167	-17.492	-14.443	-5.18	-13.146	8.881	0.928
176	0.176	-13.359	-23.873	-14.945	-15.316	-12.148	-5.805	-57.9	-4.839
177	0.177	-14.724	-29.709	-15.691	-16.221	-9.243	-0.984	-66.815	-10.041
178	0.178	-16.083	-34.969	-10.838	-11.904	-11.76	-8.942	-42.444	-14.671
179	0.179	-12.023	-11.164	-15.474	-12.646	-9.447	-12.061	-5.509	-36.335
180	0.18	-13.382	-1.14	-13.722	-11.979	-10.03	-14.978	14.41	-58.189
181	0.181	-14.74	8.127	-13.319	-12.452	-6.742	-19.255	32.64	-49.864
182	0.182	-11.845	-11.642	-6.914	-16.431	-6.163	-15.207	71.444	-47.357
183	0.183	-5.849	-24.485	-9.42	-13.836	-7.514	-15.798	15.988	-21.636
184	0.184	-13.787	-17.566	-5.347	-11.483	-6.157	-11.162	-65.392	-11.583
185	0.185	-12.819	-11.239	-11.919	-10.35	-9.058	-10.58	-97.802	-2.272
186	0.186	-15.719	6.087	-9.4	-7.637	-14.28	-4.763	-87.846	0.462
187	0.187	-11.463	-10.26	-13.454	-8.771	-7.705	-2.443	-43.073	8.01
188	0.188	-15.524	-20.998	-22.927	-7.144	-10.221	-7.295	-18.62	15.003
189	0.189	-14.94	4.069	-19.244	-3.771	-7.889	-10.591	-11.182	8.664
190	0.19	-10.297	0.691	-13.233	2.895	-9.826	-8.867	8.834	-4.792
191	0.191	-12.039	-15.091	-12.254	11.867	-9.247	-9.28	51.466	0.52
192	0.192	-17.85	-6.849	-13.221	8.434	-8.669	-12.591	67.971	-0.981
193	0.193	-10.498	0.622	-3.536	1.123	-5.191	-11.439	22.528	-10.992
194	0.194	-17.271	7.481	0.155	0.213	-10.622	-11.064	-7.857	-9.785
195	0.195	-13.009	-11.777	-5.833	13.411	-5.798	-6.038	8.532	-6.299
196	0.196	-13.773	-9.384	-11.046	-0.112	-11.813	-12.034	3.44	-13.619
197	0.197	-15.698	-21.11	-17.806	-26.423	-7.768	-9.701	7.884	-18.443
198	0.198	-15.108	-27.614	-20.312	-60.486	-9.722	-6.214	-21.145	-14.156
199	0.199	-13.357	-25.783	-22.622	-74.037	-11.671	-8.151	-32.386	-11.837
200	0.2	-19.152	-3.048	-17.781	-103.052	-9.951	-7.583	-49.435	-12.409
201	0.201	-18.372	-18.81	-15.842	-68.962	-8.612	-14.58	-40.218	-12.983
202	0.202	-17.787	-4.809	-10.426	-46.102	-4.173	-11.717	-26.174	-19.599
203	0.203	-15.853	-17.739	-9.847	-25.393	-7.093	-3.811	-18.655	-6.471
204	0.204	-14.1	-6.287	-7.91	0.941	-4.597	-9.047	16.426	3.202
205	0.205	-15.452	-4.334	-7.33	11.028	-6.938	-10.016	41.642	-5.474
206	0.206	-17.773	-10.317	-7.723	7.967	-7.344	-4.021	0.436	-6.996
207	0.207	-11.191	-22.69	-7.342	16.309	-11.806	-8.096	-15.983	-17.042
208	0.208	-14.09	-46.633	-9.476	18.839	-10.082	-14.677	-31.011	-23.42
209	0.209	-14.856	-56.84	-8.32	11.887	-8.749	-12.16	-35.462	-31.738
210	0.21	-14.069	-47.732	-9.485	-15.784	-7.411	-12.935	-47.94	-22.069
211	0.211	-12.131	-22.376	-8.714	-34.555	-5.298	-9.466	-36.779	-18.415
212	0.212	-12.707	-19.273	-10.071	-10.74	-7.254	-16.846	-19.744	-14.968
213	0.213	-14.442	-16.356	-5.819	4.945	-6.887	-21.706	8.612	-11.917
214	0.214	-16.953	-8.205	3.08	19.083	-8.456	-22.501	-2.47	-10.999
215	0.215	-15.581	-0.839	-0.609	26.64	-11.188	-15.17	-5.614	-17.033
216	0.216	-16.737	-26.741	-18.626	38.238	-10.049	-10.363	-8.587	-4.831
217	0.217	-16.344	-3.108	-21.17	6.302	-11.626	-14.651	-11.272	-3.058
218	0.218	-16.747	-6.368	-28.167	1.843	-12.421	-12.347	-3.792	-4.58
219	0.219	-18.317	-3.814	-17.552	5.892	-10.513	-8.878	-10.892	-0.307
220	0.22	-16.397	-11.478	-23.391	55.014	-11.695	-6.944	-21.73	-1.462
221	0.221	-13.899	-9.278	-21.665	8.141	-10.168	-4.055	-19.969	-4.956
222	0.222	-13.143	-3.013	-17.019	-10.09	-10.002	-5.424	-32.306	-10.206
223	0.223	-10.452	-5.066	-21.278	-48.859	-12.932	-8.737	-24.422	-22.995
224	0.224	-12.398	0.072	-20.12	-74.061	-14.884	-9.913	-2.703	-35.203
225	0.225	-13.957	1.549	-16.646	-42.143	-11.419	-7.991	12.984	-43.154
226	0.226	-11.259	-5.676	-15.704	-13.059	-11.822	-6.063	4.611	-27.305
227	0.227	-14.747	0.666	-4.867	-9.316	-8.162	-7.617	-3.043	-16.708
228	0.228	-15.145	-17.366	-0.623	0.796	-2.759	-3.744	-0.822	-10.965
229	0.229	-17.09	-9.844	-1.803	-46.216	-7.616	-7.239	14.027	-5.802
230	0.23	-12.84	-7.531	-10.136	-66.177	-7.825	-9.961	-15.049	2.049
231	0.231	-11.497	-9.646	-9.195	-35.826	-9.771	-9.592	-44.148	0.592
232	0.232	-15.96	-7.688	-6.333	-19.444	-12.684	-8.446	-25.429	-0.65
233	0.233	-15.383	-22.395	-8.89	-14.514	-11.339	-8.067	-15.402	0.459
234	0.234	-15.967	-10.213	-11.234	-19.089	-9.026	-13.888	-31.207	-13.47
235	0.235	-16.366	4.094	-11.822	-15.135	-9.427	-16.226	-42.068	-9.002
236	0.236	-15.021	-1.709	-13.771	3.545	-3.437	-9.647	-22.543	-3.178
237	0.237	-17.164	3.538	-12.028	-13.564	-7.708	1.779	-15.136	-15.358
238	0.238	-16.019	-1.11	-11.666	-10.54	-13.326	-6.144	-17.507	-10.712
239	0.239	-14.879	-11.168	-12.864	-10.396	-5.398	-1.88	-15.382	-29.482
240	0.24	-14.116	-4.753	-12.513	-7.682	-2.3	-0.718	2.013	-26.994
241	0.241	-13.36	-8.235	-9.64	-0.09	-3.27	-9.032	13.606	-5.94
242	0.242	-13.187	-11.338	-15.667	-2.385	-2.499	-22.955	7.215	-14.298
243	0.243	-12.631	-12.279	-14.921	-4.453	-4.82	-9.411	13.021	-11.825
244	0.244	-12.458	-18.239	-9.328	1.38	-1.332	-14.636	39.291	13.849
245	0.245	-15.576	-14.099	-14.2	3.113	-4.619	-19.279	35.561	-30.912
246	0.246	-14.428	-23.522	-13.668	7.753	-2.867	-23.526	4.575	-24.966
247	0.247	-18.129	-19.811	-9.653	11.976	-5.381	-14.631	-7.801	-30.462
248	0.248	-15.828	-30.625	-12.225	8.217	-10.792	-11.149	-18.986	4.659
249	0.249	-17.004	-43.593	-8.989	-7.532	-8.846	-8.044	-22.284	9.024
250	0.25	-11.022	-41.846	-13.111	-22.516	-13.483	-5.134	5.87	13.008
251	0.251	-17.044	-27.501	-11.802	-28.407	-12.892	-2.6	16.992	16.614
252	0.252	-11.45	-10.061	-10.483	-26.725	-10.363	-6.656	-20.799	6.503
253	0.253	-18.04	-3.038	-15.365	-22.097	-8.989	-17.478	-66.275	-15.409
254	0.254	-13.799	3.406	-12.127	-23.475	-8.588	-22.102	-48.029	-35.147
255	0.255	-13.038	-2.356	-10.442	-17.098	-12.251	-20.732	-9.174	-27.555
256	0.256	-16.53	-4.043	-9.122	-1.474	-14.564	-8.917	-3.961	-15.917
257	0.257	-14.61	-18.305	-8.766	-7.895	-7.97	-7.345	-8.288	-5.269
258	0.258	-16.348	-27.949	-13.642	-21.394	-5.057	-5.965	12.527	0.516
259	0.259	-16.736	-5.088	-13.104	-26.579	-9.309	-7.095	69.255	2.231
260	0.26	-13.447	-1.925	-14.89	-18.643	-10.072	-1.067	28.624	3.731
261	0.261	-11.316	-10.147	-18.422	-14.441	-9.479	-0.076	-38.136	2.333
262	0.262	-12.475	-7.458	-13.05	-13.363	-10.044	-6.825	-100.637	-4.088
263	0.263	-12.857	-23.55	-17.934	-12.206	-7.127	-6.035	-108.74	-2.97
264	0.264	-17.119	-8.499	-13.341	-13.151	-8.47	-3.687	-101.324	-19.062
265	0.265	-11.705	-14.163	-4.509	-12.167	-8.065	-3.084	-67.808	-54.109
266	0.266	-13.64	-5.306	-3.435	-16.439	-3.994	-6.341	11.58	-59.162
267	0.267	-3.576	9.126	-4.693	-10.902	-10.95	-15.203	65.82	-45.619
268	0.268	-7.829	-8.139	-7.888	-4.441	-8.032	-16.327	95.483	-33.234
269	0.269	-11.504	-24.27	-7.003	3.373	-8.789	-24.613	122.253	-22.004
270	0.27	-10.342	-22.042	-20.212	0.153	-7.999	-12.772	81.701	-4.979
271	0.271	-13.434	-16.164	-29.952	2.951	-4.496	-11.185	44.822	-1.888
272	0.272	-12.45	-7.396	-24.772	14.208	-6.411	-6.894	-29.028	-4.602
273	0.273	-18.437	-28.048	-16.883	-0.231	-11.817	-8.018	-78.306	2.936
274	0.274	-19.197	-30.694	-15.582	-29.405	-9.861	-11.469	-51.516	0.593
275	0.275	-17.255	-33.156	-6.728	-75.443	-9.263	-14.525	-43.292	-10.07
276	0.276	-19.177	-26.137	-24.774	-69.563	-13.304	-9.654	-35.837	3.454
277	0.277	-15.095	-28.253	-12.046	-41.981	-9.807	-13.875	-29.183	8.682
278	0.278	-17.597	-26.305	-5.125	-6.8	-8.432	-8.229	-35.1	0.773
279	0.279	-15.262	-14.095	-15.811	25.069	-8.796	-8.779	-7.346	2.162
280	0.28	-14.085	-21.978	-2.309	20.889	-12.455	-5.46	17.943	5.876
281	0.281	-16.004	-20.57	6.347	39.545	-9.147	-9.504	4.526	-0.092
282	0.282	-19.465	-14.138	4.75	49.526	-8.74	-10.835	0.547	-16.14
283	0.283	-16.544	-8.094	-16.972	52.603	-9.112	-3.457	19.439	-37.231
284	0.284	-16.144	3.748	-26.311	27.009	-5.609	-0.334	29.626	-34.512
285	0.285	-16.519	-4.148	-23.659	3.159	-10.434	-13.085	14.054	-26.972
286	0.286	-14.955	-8.351	-31.276	-12.543	-9.84	-14.8	-22.866	-20.017
287	0.287	-10.486	0.598	-10.274	-20.885	-9.245	-16.316	-48.045	-9.391
288	0.288	-11.051	-12.504	-7.666	-38.747	-9.621	-14.923	-52.412	-11.343
289	0.289	-17.615	-10.7	-5.248	-73.845	-12.912	-11.225	-23.32	0.849
290	0.29	-9.659	6.779	-7.673	-89.006	-9.996	-14.689	-11.991	-3.806
291	0.291	-10.603	-0.093	-9.885	-57.145	-7.279	-15.637	-1.82	-8.071
292	0.292	-11.547	-19.177	-11.89	-77.945	-9.981	-4.791	-11.011	-6.867
293	0.293	-10.746	-21.625	-13.695	-43.983	-9.782	-6.15	-13.674	1.527
294	0.294	-14.784	-42.63	-2.712	-12.136	-10.56	-7.291	-31.433	-8.071
295	0.295	-18.241	-34.229	-1.4	-8.141	-11.921	-10.753	-38.322	-9.145
296	0.296	-9.514	-5.88	-7.835	3.061	-8.251	-1.063	-57.466	4.054
297	0.297	-12.98	-2.123	-9.049	20.102	-9.612	-4.731	-65.088	16.297
298	0.298	-18.187	15.005	-12.199	-8.181	-10.979	-10.719	-30.116	2.027
299	0.299	-13.333	12.011	-9.352	2.992	-8.862	-11.67	45.525	-3.704
300	0.3	-12.546	9.42	-15.403	-0.358	-8.483	-18.423	34.666	-12.351
301	0.301	-14.851	-3.22	-21.076	15.244	-8.116	-12.412	5.034	-29.714
302	0.302	-19.672	-19.32	-10.305	1.039	-10.258	-14.722	-21.721	-31.984
303	0.303	-10.948	-25.542	-5.724	18.779	-7.557	-11.227	-46.174	-51.113
304	0.304	-12.098	-4.067	-4.44	16.415	-6.405	-10.65	-83.228	-68.901
305	0.305	-17.304	-12.207	-24.048	39.794	-4.865	-6.593	-76.713	-47.791
306	0.306	-12.447	-19.601	-26.807	5.317	-8.749	-13.561	-46.346	-22.213
307	0.307	-22.11	-3.206	-19.307	-63.408	-8.372	-16.463	-29.919	-5.148
308	0.308	-18.421	-9.491	-17.034	-53.563	-2.956	-22.454	35.661	-2.022
309	0.309	-17.25	-38.395	-14.962	-26.893	-6.443	-15.086	44.544	12.142
310	0.31	-18.21	-42.285	-13.08	-2.537	-7.034	-8.308	36.426	14.689
311	0.311	-15.29	-68.461	-14.875	4.804	-8.786	-5.789	43.738	7.753
312	0.312	-17.786	-44.538	-16.473	-42.049	-9.182	-5.01	37.062	14.169
313	0.313	-10.42	-22.543	-9.362	-48.071	-6.867	-12.945	18.728	0.64
314	0.314	-11.376	-8.295	7.605	-31.644	-13.455	-7.729	24.032	-8.047
315	0.315	-13.883	-10.661	9.867	-6.504	-4.559	-8.71	8.855	-9.602
316	0.316	-14.645	1.05	-0.831	34.717	-8.047	-11.232	-4.729	-13.901
317	0.317	-15.217	-18.019	-2.817	29.264	-11.144	-10.468	-8.758	-15.096
318	0.318	-13.262	-0.145	-18.743	14.132	-12.122	-7	-12.374	-21.1
319	0.319	-11.507	16.14	-33.697	9.68	-7.868	-5.066	-36.12	-9.306
320	0.32	-12.854	22.558	-20.186	13.734	-11.94	-7.972	-32.969	-10.85
321	0.321	-20.201	24.523	-28.943	10.053	-10.01	-4.493	-18.849	-15.065
322	0.322	-14.968	19.337	-21.056	-41.398	-4.015	-9.935	-16.387	-13.856
323	0.323	-13.997	1.97	-13.935	-34.013	-12.922	-10.538	-14.164	-10.34
324	0.324	-9.743	4.296	-15.125	-14.049	-9.452	-16.549	-7.898	-15.549
325	0.325	-17.105	-2.093	-11.664	-20.015	-10.424	-9.203	-6.052	-8.748
326	0.326	-18.071	15.318	-12.662	-14.534	-3.655	-12.116	2.564	-12.958
327	0.327	-15.556	8.341	-5.928	-49.664	-7.921	-11.357	-14.936	-20.243
328	0.328	-14.779	-15.085	-10.205	-17.643	-7.145	-7.311	-12.669	-19.224
329	0.329	-16.707	-36.968	-10.986	-5.153	-9.075	-10.807	-44.663	-16.674
330	0.33	-13.405	-34.281	-12.932	-8.71	-9.651	-6.178	-58.23	-7.755
331	0.331	-17.465	-26.762	-16.217	-5.35	-12.551	-9.095	-29.214	0.584
332	0.332	-16.108	-24.474	-15.628	-39.716	-10.028	-10.458	-32.958	3.689
333	0.333	-10.686	-26.657	-15.245	-7.686	-12.342	-12.789	-23.023	-5.217
334	0.334	-10.104	-17.041	-9.854	-11.692	-5.752	-12.404	-13.89	-4.075
335	0.335	-13.395	-22.309	-1.964	-22.896	-6.708	-16.081	28.577	1.135
336	0.336	-13.969	-20.832	11.929	-12.847	-5.93	-14.742	83.507	5.966
337	0.337	-13.576	-28.07	13.808	2.814	-8.249	-11.851	-12.903	-7.195
338	0.338	-12.212	-34.533	5.073	11.146	-3.404	-5.865	0.218	-16.867
339	0.339	-16.275	-35.773	3.516	3.619	-10.751	-5.111	-35.413	-18.606
340	0.34	-16.667	-51.949	-15.248	5.95	-5.909	-7.438	-24.645	-13.956
341	0.341	-15.307	-30.969	-22.79	20.825	-8.416	-6.864	-14.879	-35.633
342	0.342	-18.204	-22.761	-29.754	14.996	-9.172	-6.294	11.753	-57.515
343	0.343	-16.264	-35.664	-36.142	-4.336	-5.67	-15.199	3.564	-49.209
344	0.344	-16.646	-24.174	-30.353	-16.989	-3.718	-18.872	-18.531	-31.405
345	0.345	-11.808	-26.448	-25.126	-51.817	-7.767	-12.868	14.865	-19.786
346	0.346	-11.224	-16.906	-17.199	-66.681	-9.108	-9.77	45.169	-17.649
347	0.347	-14.51	-22.249	-12.964	-25.24	-7.734	-4.923	6.426	-15.709
348	0.348	-10.439	-27.017	-11.812	-8.601	-12.557	-7.439	-28.797	-6.983
349	0.349	-10.058	-37.192	-12.976	-13.491	-13.126	-9.767	-33.176	0.948
350	0.35	-11.418	-33.648	-7.747	-8.876	-5.373	-3.194	-12.368	2.294
351	0.351	-15.483	-30.28	-2.919	-4.67	-10.58	-5.718	6.453	-1.403
352	0.352	-10.646	-18.606	-5.459	-8.206	-11.537	-11.331	-10.596	2.043
353	0.353	-13.943	-29.781	-4.696	-18.163	-9.012	-6.498	-19.919	-5.339
354	0.354	-16.839	-19.857	-9.545	-14.955	-9.77	-7.079	-17.248	-14.274
355	0.355	-16.447	-2.949	-18.268	-12.147	-7.82	-9.98	-24.839	-15.475
356	0.356	-14.121	3.894	-17.124	-4.495	-11.093	-4.173	-17.901	-5.805
357	0.357	-12.952	18.684	-14.045	-6.755	-10.504	-11.53	-19.995	3.127
358	0.358	-12.566	-10.454	-11.142	-4.592	-9.136	-16.374	-14.099	-2.82
359	0.359	-12.171	-31.293	-11.922	-10.343	-6.8	-10.386	-12.217	-1.808
360	0.36	-17.007	-5.129	-12.695	-12.016	-7.172	-8.06	-13.636	-6.6
361	0.361	-18.933	4.786	-14.631	-0.922	-8.324	-11.531	-17.764	-10.812
362	0.362	-14.285	-4.648	-10.001	3.362	-9.468	-14.803	-11.267	-8.455
363	0.363	-14.862	-13.078	-1.113	2.198	-6.553	-7.051	-17.151	-11.901
364	0.364	-15.238	-25.93	-2.289	-1.258	-10.22	-6.081	-16.101	-1.828
365	0.365	-14.843	9.025	-3.459	-15.162	-9.826	-12.856	-13.128	5.32
366	0.366	-14.45	13.985	-8.688	10.049	-10.969	-13.634	-13.88	1.617
367	0.367	-18.124	27.489	-7.731	13.475	-7.277	-14.408	-9.843	-6.728
368	0.368	-16.771	31.491	-13.737	-14.571	-10.557	-23.889	-10.454	9.326
369	0.369	-16.376	5.137	-25.959	-3.143	-6.48	-22.718	-17.852	2.353
370	0.37	-15.209	1.812	-20.768	-13.034	-8.983	-9.557	-18.915	-21.057
371	0.371	-17.91	-7.544	-22.337	-34.742	-6.649	6.325	-21.547	-24.152
372	0.372	-14.425	-15.948	-18.109	-26.297	-9.537	4.207	-33.817	-15.835
373	0.373	-12.098	1.76	-16.955	-33.784	-5.067	-9.336	-32.105	-3.075
374	0.374	-9.191	-0.679	-18.119	-45.329	-10.479	-14.568	-17.787	-19.345
375	0.375	-15.186	-2.919	-4.183	-77.184	-8.536	-13.037	3.517	-42.779
376	0.376	-14.407	-1.088	-9.989	-63.563	-7.943	-5.878	6.245	-45.905
377	0.377	-13.63	-9.877	-15.216	-17.606	-11.99	-7.05	-6.502	-26.194
378	0.378	-18.465	-8.423	-19.855	0.663	-12.365	-8.222	0.465	-18.672
379	0.379	-19.042	-1.371	-21.213	6.189	-11.004	-7.26	-10.178	-7.08
380	0.38	-11.293	-10.396	-22.364	31.455	-10.615	-8.235	-0.525	-9.222
381	0.381	-12.258	-11.681	-18.872	17.989	-10.223	-16.177	25.779	-11.178
382	0.382	-15.155	0.018	-11.514	-2.659	-9.845	-15.22	59.856	-12.915
383	0.383	-10.898	-1.602	-8.621	16.119	-10.043	-14.263	73.413	-11.337
384	0.384	-10.119	-20.433	1.05	12.838	-9.281	-15.06	19.261	-7.094
385	0.385	-16.695	-12.935	-0.109	15.889	-5.613	-11.012	-62.17	-5.965
386	0.386	-14.17	-19.92	8.216	1.695	-4.27	-12.962	-72.949	-4.814
387	0.387	-14.936	-22.054	-3.573	-21.577	-7.192	-11.043	-63.01	-3.87
388	0.388	-10.091	-35.58	-17.875	-30.917	-7.598	-3.308	-54.125	-6.791
389	0.389	-10.666	-9.245	-27.541	-28.219	-7.219	-12.989	19.207	-4.288
390	0.39	-14.728	-5.558	-25.789	10.272	-8.007	-11.849	48.78	-6.641
391	0.391	-17.244	-22.565	-21.152	37.94	-12.468	-8.387	22.051	-3.197
392	0.392	-16.852	-25.615	-16.906	-7.445	-14.417	-7.442	-2.342	-5.194
393	0.393	-16.473	-33.876	-5.112	-49.901	-10.37	-14.238	-24.395	-14.153
394	0.394	-15.318	-26.262	-13.056	-77.53	-9.031	-15.033	9.086	-28.506
395	0.395	-19.583	-23.879	-5.897	-82.569	-7.688	-14.29	3.084	-26.571
396	0.396	-13.778	-17.428	-2.211	-50.736	-9.831	-12.365	-35.591	-14.381
397	0.397	-17.843	-15.422	-15.357	-13.281	-7.138	-9.105	-50.641	-19.024
398	0.398	-11.264	-20.566	-20.557	1.785	-4.444	-8.557	-64.186	-14.775
399	0.399	-8.75	-12.53	-22.085	-11.774	-5.238	-8.202	-26.69	-15.933
400	0.4	-12.82	-34.101	-12.013	0.596	-9.709	-10.552	-1.603	-12.443
401	0.401	-14.766	-30.906	-3.102	4.265	-3.723	-10.17	21.129	-7.221
402	0.402	-12.846	-28.093	-6.58	14.304	-6.062	-7.477	8.654	-12.079
403	0.403	-18.278	-30.469	-5.605	11.169	-9.563	-8.655	-2.649	-12.866
404	0.404	-16.358	-23.401	-4.625	8.428	-8.993	-10.216	-12.787	-8.812
405	0.405	-18.307	-25.416	-16.033	5.855	-9.587	-6.943	-3.533	-10.778
406	0.406	-17.741	-34.939	-14.463	3.474	-7.08	-9.094	-23.3	-16.813
407	0.407	-15.235	-18.924	-18.714	-19.993	-10.389	-7.179	-46.563	-20.909
408	0.408	-17.571	-3.853	-9.797	-16.926	-8.27	-6.809	-37.368	-14.36
409	0.409	-11.776	-1.784	-13.271	-2.829	-12.729	-11.671	-29.121	-10.141
410	0.41	-17.402	-3.426	-10.16	14.931	-8.671	-13.624	-41.951	-14.239
411	0.411	-9.483	-14.328	-1.241	35.958	-15.652	-15.573	-25.747	-14.862
412	0.412	-12.597	-12.856	-4.71	16.15	-10.83	-10.174	-40.734	-16.85
413	0.413	-13.572	-13.897	-1.586	-12.177	-8.327	-9.618	-27.188	-7.998
414	0.414	-12.815	-5.494	-0.597	-1.045	-9.108	-3.645	-14.954	0.848
415	0.415	-13.603	-8.514	-10.259	-4.448	-12.605	-4.447	8.863	6.792
416	0.416	-13.034	-23.125	-16.637	-51.581	-12.039	-11.058	32.664	-2.934
417	0.417	-9.757	-16.659	-22.651	-112.197	-9.145	-11.865	23.347	-14.784
418	0.418	-17.517	-22.406	-12.973	-104.109	-11.668	-15.951	26.022	-19.476
419	0.419	-14.439	-10.166	-16.651	-67.232	-8.384	-8.038	43.807	-18.14
420	0.42	-17.361	13.636	-13.169	-47.377	-9.553	-19.862	55.413	-14.494
421	0.421	-16.595	16.921	-10.07	-17.082	-10.723	-15.22	23.451	-11.061
422	0.422	-14.291	13.81	-18.984	-0.749	-10.339	-13.862	-17.82	-3.762
423	0.423	-13.721	11.062	-15.491	4.182	-6.088	-4.964	-34.348	-2.838
424	0.424	-11.799	3.505	-18.591	8.527	-5.51	-1.497	-39.465	-5.389
425	0.425	-18.387	-8.134	-13.749	4.356	-10.546	-10.614	-35.074	6.774
426	0.426	-15.888	-14.549	-12.973	-6.982	-10.162	-5.408	-31.035	-1.987
427	0.427	-13.583	-8.766	-15.303	-17.127	-8.807	-6.387	-19.822	-9.961
428	0.428	-14.371	-11.704	-11.834	-14.062	-5.903	-8.912	-16.547	-14.229
429	0.429	-17.874	-6.526	-21.902	-5.758	-3.963	-11.24	-13.46	-15.39
430	0.43	-11.894	4.454	-20.553	6.988	-8.217	-9.305	-18.903	-3.974
431	0.431	-17.517	0.132	-16.902	18.61	-0.275	-8.727	-16.21	-21.993
432	0.432	-10.948	-19.472	-3.783	29.22	-3.753	-11.629	-8.644	-39.812
433	0.433	-13.484	-22.226	-9.038	38.82	-0.646	-3.689	-20.234	-9.448
434	0.434	-12.723	-14.709	-10.991	60.641	-1.608	-9.682	-18.101	2.919
435	0.435	-20.675	-35.853	-9.435	48.434	-2.372	-12.771	-4.618	-15.85
436	0.436	-19.729	-33.188	-13.677	24.653	-0.043	-9.865	7.465	-5.802
437	0.437	-16.841	-46.031	-20.026	21.325	-4.869	-15.864	-6.932	-21.483
438	0.438	-16.087	-29.844	-21.157	-19.587	-12.22	-11.79	-1.178	-29.771
439	0.439	-15.325	-15.018	-22.119	-25.093	-13.183	-0.936	-9.917	-11.91
440	0.44	-13.407	-24.706	-19.23	-40.263	-12.409	-5.575	-11.43	-0.261
441	0.441	-16.716	-15.995	-16.725	-108.988	-11.63	-6.917	-12.761	1.886
442	0.442	-7.833	-14.495	-15.953	-118.868	-9.696	-8.053	-11.646	-11.637
443	0.443	-9.013	-21.71	-15.388	-56.407	-9.116	-16.346	-15.222	-16.842
444	0.444	-10.188	-2.24	-10.745	-15.838	-12.016	-8.971	-27.12	-21.469
445	0.445	-13.302	-5.016	-11.336	35.788	-12.402	-19.794	-28.708	-8.489
446	0.446	-14.277	-2.536	-7.863	15.832	-12.01	-1.016	-24.448	-10.199
447	0.447	-16.798	-14.187	-13.284	-2.345	-10.843	1.513	-20.782	-2.216
448	0.448	-14.483	-29.108	-8.47	-7.713	-10.449	-5.438	-2.8	-9.329
449	0.449	-12.544	-31.052	-1.144	-12.7	-9.275	-11.801	15.018	-10.449
450	0.45	-10.603	-15.201	-0.21	-17.13	-9.072	-25.326	50.093	-6.917
451	0.451	-12.347	-13.079	0.554	-4.738	-10.422	-16.593	35.034	-1.631
452	0.452	-10.996	-30.458	-6.819	-1.034	-9.057	-18.126	3.09	-10.482
453	0.453	-14.286	-4.687	-13.623	-18.023	-12.724	-16.76	-9.335	-21.282
454	0.454	-17.191	-7.933	-16.175	3.874	-9.239	-13.072	-35.699	-11.194
455	0.455	-15.256	-29.755	-28.387	1.169	-11.556	-9.574	-39.019	-7.486
456	0.456	-17.191	-21.396	-12.536	-6.37	-5.744	-8.593	-17.132	-6.299
457	0.457	-13.702	-34.12	-14.692	-27.443	-11.353	-15.353	25.471	-5.302
458	0.458	-16.014	-27.074	-8.924	-24.72	-11.936	-11.081	7.34	-8.175
459	0.459	-13.882	-12.091	-14.181	-17.158	-9.998	-10.292	-9.025	-14.134
460	0.46	-16.581	-17.842	-15.756	-0.876	-4.577	-10.864	-13.961	-11.771
461	0.461	-14.64	-5.584	-14.434	1.293	-3.989	-7.561	8.962	-8.248
462	0.462	-19.462	-19.84	-20.823	-0.585	-8.632	-5.816	-53.47	-8.79
463	0.463	-11.527	1.507	-9.992	8.156	-10.36	0.007	-80.122	-8.166
464	0.464	-14.627	-6.758	-8.636	12.832	-7.827	-0.75	-39.48	-3.277
465	0.465	-15.597	-4.213	-7.474	-8.771	-6.465	-4.224	-17.377	-7.871
466	0.466	-14.829	2.811	3.351	-43.179	-10.523	-3.639	2.649	-16.729
467	0.467	-12.504	13.485	-12.529	-38.772	-9.161	-12.537	8.744	-20.386
468	0.468	-11.913	7.719	-14.671	-18.2	-11.467	-16.212	-7.596	-31.237
469	0.469	-11.341	13.01	-20.473	-14.612	-5.65	-12.73	-22.604	-24.109
470	0.47	-19.096	2.058	-15.252	-11.342	-7.954	-13.693	0.331	-20.456
471	0.471	-11.755	-4.999	-4.207	-2.013	-9.876	-8.857	12.807	-12.164
472	0.472	-16.61	3.956	-17.154	-4.658	-9.284	-8.076	24.087	-11.226
473	0.473	-12.374	-13.984	-4.938	-2.109	-8.689	-8.849	27.395	-8.343
474	0.474	-16.453	-6.396	-12.842	-4.396	-10.026	-8.247	11.718	-21.506
475	0.475	-12.981	-13.355	-2.756	-10.682	-9.625	-7.645	-8.021	-11.784
476	0.476	-13.573	-19.748	-3.889	-12.441	-10.003	-9.384	-20.778	-13.452
477	0.477	-15.331	-17.826	-5.026	-14.042	-12.701	-11.893	-27.716	-14.942
478	0.478	-13.995	-9.181	-16.811	-12.318	-13.076	-15.172	-25.557	-13.544
479	0.479	-13.629	-4.6	-15.238	-4.995	-9.583	-16.333	-19.721	-1.707
480	0.48	-15.793	-6.023	0.645	-24.394	-9.96	-14.4	-17.937	9.346
481	0.481	-16.199	-15.004	11.307	-4.527	-7.825	-19.437	-28.925	-0.698
482	0.482	-11.19	-18.553	1.668	8.358	-10.525	-17.507	-15.914	0.47
483	0.483	-14.487	-32.59	-10.494	-7.787	-5.49	-14.602	-7.145	-0.699
484	0.484	-11.604	-26.893	-27.877	-39.622	-8.776	-12.072	-2.446	-16.737
485	0.485	-14.142	-21.742	-34.827	-62.36	-3.364	-4.717	-18.258	-0.465
486	0.486	-16.498	-4.428	-45.455	-16.414	-8.206	-3.754	-33.093	-11.119
487	0.487	-13.627	-6.861	-43.506	1.826	-3.561	-10.53	-23.353	-40.158
488	0.488	-16.35	-9.139	-27.63	7.279	-6.468	-9.759	-18.087	-52.562
489	0.489	-12.893	-38.293	-12.712	2.209	-2.996	-7.436	-13.421	-26.261
490	0.49	-15.027	-42.461	-10.749	-11.38	-8.431	-12.263	8.214	-9.229
491	0.491	-16.214	-8.498	-12.458	-7.367	-6.509	-18.259	30.003	-12.318
492	0.492	-15.08	-4.104	1.893	-11.14	-7.098	-17.484	38.259	-9.609
493	0.493	-18.014	8.199	-3.865	-14.509	-6.525	-14.006	15.02	-12.156
494	0.494	-12.817	4.446	-5.577	-36.372	-5.182	-6.664	-6.822	-14.508
495	0.495	-22.336	-19.442	-4.005	-33.616	-7.512	0.103	-43.732	-20.92
496	0.496	-18.698	-10.237	-11.149	-20.766	-10.425	-4.164	-48.608	-19.01
497	0.497	-17.585	-24.447	-4.738	-13.753	-8.496	-6.474	-34.87	-17.288
498	0.498	-20.706	-32.081	-5.876	1.17	-12.762	-11.304	-47.092	-6.271
499	0.499	-19.777	-15.922	-2.744	6.972	-10.256	-10.73	-28.181	-10.569
500	0.5	-15.561	-35.181	-15.464	22.83	-9.883	-13.634	2.898	-16.996
501	0.501	-14.827	-58.476	-3.228	-0.584	-9.51	-5.702	48.856	-3.855
502	0.502	-16.802	-36.703	-1.65	-9.857	-12.229	-2.222	42.875	1.353
503	0.503	-17.425	-39.519	-0.264	-7.128	-7.209	-5.308	26.392	9.269
504	0.504	-15.722	-26.814	-17.279	5.63	-10.516	-10.132	1.229	2.122
505	0.505	-16.155	-15.248	-24.233	-5.986	-9.947	-7.602	-30.659	0.982
506	0.506	-17.553	-25.912	-13.592	-20.899	-6.472	-9.911	-42.993	-7.321
507	0.507	-18.751	-31.723	-7.767	-26.732	-5.127	-10.478	-69.235	-10.421
508	0.508	-12.783	-19.574	-6.005	-18.073	-8.038	-11.056	-59.076	-13.339
509	0.509	-15.319	1.088	-13.915	-13.502	-10.757	-10.47	-43.348	-10.841
510	0.51	-14.567	-13.086	-6.733	-14.936	-11.154	-13.953	-29.194	-13.186
511	0.511	-16.533	-20.684	-26.27	-18.652	-10.382	-6.591	-0.952	-12.618
512	0.512	-7.843	-13.773	-23.554	-17.551	-14.834	-13.931	10.272	-17.253
513	0.513	-6.703	-11.697	-26.066	-33.653	-14.259	-12.948	61.732	-16.657
514	0.514	-9.825	13.422	-23.735	-49.932	-6.527	-3.244	24.76	-11.799
515	0.515	-8.893	-17.618	-17.334	-18.031	-7.497	-4.394	-8.693	-7.129
516	0.516	-16.872	-5.299	-19.253	23.129	-8.472	-10.381	-2.658	-0.549
517	0.517	-19.99	-9.052	-17.504	61.77	-12.74	-9.404	-30.291	12.6
518	0.518	-11.1	-32.915	-19.054	36.579	-10.427	-8.436	-15.19	18.381
519	0.519	-5.12	-29.892	-11.905	13.725	-12.37	-9.197	-19.632	6.164
520	0.52	-10.361	-32.646	-20.826	-15.305	-9.082	-11.504	-15.527	7.705
521	0.521	-7.475	5.772	-19.672	-11.624	-8.509	-13.429	-19.116	3.453
522	0.522	-4.964	-10.766	-24.898	19.34	-9.864	-7.42	-15.74	-5.446
523	0.523	-12.331	-5.801	-22.005	6.941	-10.255	-18.057	-6.371	-23.44
524	0.524	-15.243	7.672	-12.314	-49.782	-8.13	-16.701	-3.631	-61.949
525	0.525	-19.507	3.519	-11.161	-106.706	-7.749	-7.786	-6.163	-67.368
526	0.526	-13.895	-0.272	-5.17	-69.77	-8.912	-8.939	-8.572	-52.266
527	0.527	-11.967	37.34	-4.214	-89.735	-9.689	-14.164	2.002	-38.734
528	0.528	-11.405	22.115	-5.174	-59.378	-5.24	-7.394	3.897	-26.386
529	0.529	-4.835	17.55	-2.66	-31.737	-7.186	-8.17	-4.861	-15.199
530	0.53	-16.263	21.538	-4.999	-6.601	-7.766	-5.846	-9.597	-5.165
531	0.531	-17.829	-4.859	-15.851	6.9	-7.376	-6.424	-8.327	-8.29
532	0.532	-25	5.149	-1.515	2.797	-6.013	-15.125	-14.765	-5.597
533	0.533	-16.098	1.975	-11.167	6.452	-7.167	-18.587	-15.943	-8.08
534	0.534	-14.941	-23.656	1.022	3.106	-1.932	-11.215	-14.973	3.608
535	0.535	-11.843	-13.654	-0.504	-6.301	-8.512	-8.296	-12.053	5.814
536	0.536	-12.817	-4.367	-4.752	-9.191	-11.022	-9.052	-4.111	7.836
537	0.537	-24.231	15.385	-3.596	-6.779	-11.793	-11.353	-1.013	-0.797
538	0.538	-13.209	2.626	-11.921	18.918	-9.856	-10.756	13.663	-5.377
539	0.539	-29.088	-8.988	-19.27	15.563	-6.567	-12.677	45.543	-9.571
540	0.54	-9.94	-23.922	-18.277	12.441	-7.14	-9.762	59.051	-8.34
541	0.541	-12.438	-49.084	-12.244	9.721	-9.654	-10.143	29.987	-4.791
542	0.542	-5.463	-25.247	-24.408	7.268	-8.302	-6.851	-19.197	4.93
543	0.543	-11.841	-34.492	-8.494	-4.264	-5.398	-6.456	-52.702	-3.93
544	0.544	-9.909	-14.723	-2.091	-6.335	-9.845	-6.064	-70.947	-9.914
545	0.545	-11.646	-22.245	-0.138	-4.369	-8.102	-11.866	-131.991	-2.537
546	0.546	-6.997	-24.561	-8.835	-6.087	-9.456	-14.177	-123.954	-11.426
547	0.547	-28.663	-30.909	-13.472	-7.608	-7.138	-10.693	-72.354	-12.564
548	0.548	-12.973	-28.977	-20.616	2.479	-5.015	-6.051	-25.563	1.417
549	0.549	-10.256	-23.754	-29.509	-1.162	-2.311	-14.959	4.768	-4.3
550	0.55	-12.76	-31.727	-21.178	-19.115	-4.247	-18.643	32.456	-20.082
551	0.551	-15.068	-10.111	-11.498	-21.596	-9.087	-7.822	57.661	-17.889
552	0.552	-12.93	-13.237	-20.384	-23.923	-7.148	-17.884	53.262	-23.636
553	0.553	-18.731	-27.36	-12.062	-9.04	-5.208	-16.73	7.416	-49.9
554	0.554	-13.508	-45.136	-11.096	-7.103	-8.105	-10.731	-47.548	-38.613
555	0.555	-15.055	-70.833	-6.282	-8.8	-11.584	-7.65	-40.24	-28.492
556	0.556	-19.316	-60.719	-12.315	-7.254	-7.131	-6.697	-33.752	-6.576
557	0.557	-20.477	-26.253	-14.655	-5.911	-12.542	-4.197	-15.669	1.78
558	0.558	-28.796	-12.691	-15.252	13.647	-10.602	-3.443	0.696	-0.701
559	0.559	-21.433	-0.26	-15.852	16.389	-8.668	-1.522	5.724	-2.996
560	0.56	-14.66	-3.866	-6.979	-11.827	-11.574	-8.892	28.574	-9.358
561	0.561	-20.668	6.239	-5.828	-0.57	-12.93	-11.808	24.572	-22.876
562	0.562	-19.906	-9.439	-9.315	-24.337	-11.574	-12.593	-9.394	-24.592
563	0.563	-9.077	-6.732	-6.207	-33.6	-9.446	-18.221	-22.867	-23.03
564	0.564	-4.445	11.066	-12.978	-25.27	-13.123	-7.4	-10.438	-21.669
565	0.565	-0.204	-0.517	-15.499	-17.727	-7.697	-12.06	0.744	-2.114
566	0.566	-19.761	5.908	-3.304	-33.946	-8.27	-10.722	3.93	0.602
567	0.567	-22.484	-7.6	-12	-44.491	-7.683	-9.574	25.656	8.159
568	0.568	-14.962	-5.86	-7.337	-30.817	-10.585	-20.432	-0.061	1.214
569	0.569	-17.314	-29.685	-5.963	-35.978	-10.19	-16.198	-37.935	-5.159
570	0.57	-19.468	1.276	-12.321	-31.309	-7.867	-9.835	-53.119	-10.978
571	0.571	-21.446	-11.124	-11.142	-18.359	-14.445	-6.377	-39.598	-2.289
572	0.572	-16.258	-22.323	-14.214	-9.695	-9.603	-5.431	-27.173	-3.877
573	0.573	-14.75	-25.643	-25.03	-5.05	-8.824	-2.54	6.993	-2.575
574	0.574	-19.054	-3.824	-12.032	-3.711	-8.044	-12.226	20.636	-9.03
575	0.575	-17.947	10.283	-6.769	-7.466	-9.971	-8.563	49.72	-7.955
576	0.576	-12.001	12.788	-8.28	-6.409	-9.389	-5.096	15.684	8.024
577	0.577	-4.699	15.114	-27.014	-9.555	-9.987	-4.16	-16.252	19.582
578	0.578	-11.523	4.484	-24.462	-2.832	-3.033	-9.016	-3.875	13.173
579	0.579	-10.808	-24.604	-8.17	-7.057	-9.811	-11.553	30.1	7.381
580	0.58	-6.807	-20.614	-1.753	-1.377	-10.596	-9.263	16.496	5.657
581	0.581	-13.454	-39.466	-23.011	5.268	-12.927	-15.875	-21.079	-18.127
582	0.582	-17.78	-15.793	-37.122	-4.278	-12.361	-21.881	-36.211	-55.873
583	0.583	-15.525	-12.813	-19.288	7.653	-10.442	-14.557	-40.7	-81.046
584	0.584	-17.523	-21.299	-45.006	31.538	-5.039	-9.74	-44.807	-76.616
585	0.585	-12.945	-54.91	-27.95	62.567	-6.989	-7.246	-41.167	-55.93
586	0.586	-21.908	-41.489	-12.263	25.054	-8.949	-11.321	-37.916	-44.714
587	0.587	-7.652	-37.533	-3.94	-20.4	-4.913	-13.268	2.86	-41.44
588	0.588	-9.658	-18.844	3.623	-2.184	-6.291	-11.344	19.241	-32.191
589	0.589	-7.977	-8.881	-3.35	-40.848	-11.738	-8.451	4.102	-6.703
590	0.59	-31.846	-24.685	-9.746	-55.93	-11.192	-8.072	8.533	10.27
591	0.591	-21.828	-22.132	-7.818	-97.144	-5.236	-8.472	4.477	19.505
592	0.592	-18.783	-24.839	-13.046	-91.719	-9.346	-12.554	-6.757	16.744
593	0.593	-10.51	-3.92	1.261	-56.516	-11.33	-6.767	-10.079	29.449
594	0.594	-13.091	-6.784	-4.538	-33.724	-8.081	-2.72	-7.022	13.111
595	0.595	-20.12	-9.457	-2.787	-13.069	-9.856	-7.574	-21.196	10.892
596	0.596	-18.05	-25.841	-7.428	-1.905	-6.412	-5.658	-28.848	1.138
597	0.597	-20.05	1.716	-11.688	8.098	-5.102	-8.576	-31.261	-18.273
598	0.598	-14.909	-2.091	-8.021	4.941	-8.045	-9.949	-20.681	-41.577
599	0.599	-16.525	35.52	-9.198	-3.446	-9.241	-10.35	-49.726	-38.572
600	0.6	-15.24	30.365	-14.443	9.262	-7.343	-4.577	-45.631	-18.928
601	0.601	-11.626	-10.95	-15.412	16.131	-12.228	-15.251	-19.247	-6.265
602	0.602	-10.536	-16.447	-3.992	13.897	-12.851	-8.107	-9.111	-4.057
603	0.603	-7.5	-31.641	-5.535	-3.648	-9.605	-17.039	-12.138	-10.557
604	0.604	-10.456	-27.311	-1.261	-29.516	-10.221	-8.738	2.033	-16.506
605	0.605	-9.744	-23.343	-0.099	1.313	-6.775	-9.71	14.776	-11.408
606	0.606	-15.422	-4.676	-6.109	-2.869	-10.108	-10.674	21.718	-9.957
607	0.607	-18.972	-8.022	-5.161	-21.734	-7.245	-8.142	-10.233	-14.289
608	0.608	-19.617	-23.76	-4.218	-25.064	-6.121	-13.743	-51.451	-10.671
609	0.609	-14.255	-32.113	-5.023	-22.012	-6.544	-11.799	-34.99	-7.269
610	0.61	-9.467	-19.328	-17.232	-13.713	-8.707	-16.442	-50.044	-14.691
611	0.611	-11.429	6.42	-33.093	-16.282	-10.683	-11.026	-45.523	-11.863
612	0.612	-10.896	3.135	-35.213	-4.729	-9.945	-12.97	-16.441	-5.927
613	0.613	-11.325	0.036	-21.656	1.607	-9.783	-11.043	32.73	-1.903
614	0.614	-14.643	-19.713	-9.453	3.479	-10.009	-5.637	52.664	-2.509
615	0.615	-21.251	-53.184	-10.997	-5.307	-11.006	-7.575	58.681	-3.127
616	0.616	-24.182	-39.626	-18.153	-29.184	-11.608	-16.291	75.121	-6.072
617	0.617	-16.291	-10.594	-19.295	-32.539	-9.501	-7.977	59.981	-14.06
618	0.618	-8.975	-14.258	-18.123	-10.738	-13.004	-7.009	28.028	-10.616
619	0.619	-11.908	-24.323	-19.072	-2.46	-8.187	-7.972	-17.908	-5.426
620	0.62	-5.936	-15.055	-14.21	5.05	-7.048	-8.364	-60.583	-6.421
621	0.621	-13.317	-23.345	-16.712	26.111	-9.001	-12.624	-99.401	-0.453
622	0.622	-12.381	4.9	-15.917	0.543	-11.921	-14.936	-124.669	-2.797
623	0.623	-15.883	13.391	-17.841	-2.773	-11.55	-22.866	-83.517	-4.754
624	0.624	-13.389	-12.941	-14.552	6.499	-12.916	-13.183	-33.644	-13.491
625	0.625	-17.472	-29.975	-13.961	-1.829	-7.118	-4.287	-6.379	-7.729
626	0.626	-15.551	-45.675	-11.424	-4.346	5.063	4.031	13.561	-13.775
627	0.627	-16.136	-31.568	-11.795	-6.684	-3.655	-12.021	19.516	-23.468
628	0.628	-10.715	6.942	-14.678	-38.643	-8.311	-5.044	69.378	-37.784
629	0.629	-7.229	1.519	-10.377	-37.71	-6.956	1.355	22.488	-28.111
630	0.63	-14.581	-3.501	-14.004	-14.921	-10.639	-0.571	-7.922	-22.885
631	0.631	-15.547	10.074	-10.65	-60.81	-7.159	-23.406	-2.549	-5.482
632	0.632	-19.808	-2.296	-12.73	-54.811	-6.198	-7.738	-7.658	-3.215
633	0.633	-15.75	24.072	-13.843	-16.074	-9.097	-16.06	-3.28	-5.414
634	0.634	-12.26	-27.351	-10.301	-11.024	-8.32	-8.501	-7.389	-3.545
635	0.635	-16.906	-19.962	-3.679	2.557	-7.534	-15.448	-3.738	-19.447
636	0.636	-13.987	-26.524	-2.655	-1.476	-6.937	-13.306	13.293	-17.315
637	0.637	-17.474	-32.478	-15.74	-5.157	-11.571	-15.228	16.393	-7.619
638	0.638	-16.103	-27.027	-5.993	-8.498	-6.134	-13.473	-3.306	-2.364
639	0.639	-22.666	-11.858	-7.653	0.777	-1.282	-15.005	-10.821	-10.256
640	0.64	-21.672	1.749	-9.13	-7.567	2.016	-7.827	-36.589	-14.454
641	0.641	-17.415	14.154	-7.706	-15.162	-0.87	-4.141	-46.66	-15.547
642	0.642	-16.628	17.888	-6.476	-3.635	-0.455	-2.987	-55.941	0.188
643	0.643	-8.678	-5.842	-12.418	2.688	-7.789	-6.083	-53.215	-1.914
644	0.644	-11.735	9.957	-11.379	0.736	-17.44	-8.974	-35.403	-3.811
645	0.645	-16.523	-21.048	-8.414	2.495	-11.024	-9.732	-5.008	-12.491
646	0.646	-8.562	-25.008	-12.609	-5.36	-7.511	-13.803	15.685	-33.18
647	0.647	-9.497	-13.699	-8.489	-9.531	-10.579	-7.221	42.01	-13.437
648	0.648	-10.434	-10.308	-9.017	-3.066	-13.448	-7.981	31.958	4.377
649	0.649	-7.891	-7.127	-9.548	-11.323	-10.905	-0.614	3.739	-2.586
650	0.65	-16.762	-32.573	-14.917	0.539	-5.262	-5.453	-15.007	-4.696
651	0.651	-10.727	-22.429	-10.033	2.148	-13.164	-7.964	-18.271	1.13
652	0.652	-18.037	-6.704	-17.337	15.177	-10.039	-5.645	-33.895	-4.088
653	0.653	-24.778	1.667	-18.239	20.451	-14.849	-10.479	-48	3.85
654	0.654	-11.581	-26.528	-5.025	15.832	-14.042	-17.833	-19.819	2.5
655	0.655	-9.616	-22.766	4.692	-5.831	-9.945	-20.732	-8.606	-11.827
656	0.656	-11.323	-39.707	2.997	-27.667	-9.334	-26.725	-5.301	-13.751
657	0.657	-12.835	1.193	1.499	-64.598	-12.594	-19.373	-8.36	-22.427
658	0.658	-19.942	-15.196	2.907	-39.405	-10.822	-14.522	-5.617	-8.034
659	0.659	-16.207	-40.305	-11.355	-52.928	-9.428	-8.522	-28.788	-21.508
660	0.66	-26.997	-35.782	-24.852	-40.516	-4.938	-10.83	-37.958	-19.706
661	0.661	-11.072	-23.282	-23.076	-21.718	-8.966	-7.337	-29.49	-33.99
662	0.662	-13.151	-26.857	-24.591	-38.751	-9.32	-7.908	-21.772	-43.623
663	0.663	-15.033	-16.705	-20.303	-23.079	-5.995	-6.157	-14.63	-41.843
664	0.664	-13.24	-19.738	-19.092	2.501	-10.028	-7.504	-16.568	-21.102
665	0.665	-11.641	-28.015	-17.87	5.858	-10.38	-6.136	12.628	-1.331
666	0.666	-12.951	-15.254	-18.777	-9.771	-8.994	-5.741	33.458	6.234
667	0.667	-16.581	-31.509	-17.758	-7.045	-10.124	-11.742	14.735	-5.372
668	0.668	-15.368	-12.316	-18.476	-9.556	-8.929	-19.666	24.813	-16.02
669	0.669	-16.282	-9.763	-19.196	-11.858	-6.964	-5.73	15.497	-25.704
670	0.67	-15.264	-25.992	-14.303	-5.42	-6.732	-3.788	18.179	-20.49
671	0.671	-10.959	1.717	-17.533	-3.424	-11.147	-12.49	25.693	-18.946
672	0.672	-14.995	5.42	-8.573	5.337	-6.468	-7.845	-0.082	-17.592
673	0.673	-10.121	-4.6	-4.841	-2.566	-8.176	-9.203	9.953	-8.692
674	0.674	-14.739	4.754	-3.626	-12.606	-9.493	-5.545	-18.248	-0.365
675	0.675	-15.286	24.509	-8.797	-18.965	-7.137	-6.716	-29.369	2.714
676	0.676	-16.613	11.737	-7.78	-5.782	-6.714	-16.385	-19.215	-12
677	0.677	-16.976	-9.357	-20.886	-0.545	-4.738	-15.214	-22.266	-22.658
678	0.678	-21.015	-17.668	-30.514	7.375	-9.741	-18.712	-19.555	-20.738
679	0.679	-18.489	-45.861	-18.277	8.678	-7.777	-15.623	-21.999	-25.988
680	0.68	-14.02	-42.149	-22.88	-10.927	-9.494	-6.712	-19.647	-11.67
681	0.681	-13.435	-32.043	-21.482	-25.111	-5.989	-3.212	-17.482	5.772
682	0.682	-13.824	-28.888	-22.607	-53.44	-12.357	-12.907	-23.235	-1.156
683	0.683	-19.241	-26.141	-11.733	-27.164	-8.08	-14.068	-35.337	-7.517
684	0.684	-11.287	-8.293	-10.341	-23.905	-10.386	-15.222	-36.793	-13.303
685	0.685	-20.953	-10.633	-3.923	-8.219	-13.855	-7.847	-38.086	-11.545
686	0.686	-9.141	-12.758	-7.38	-16.417	-9.199	-10.753	-23.75	-6.907
687	0.687	-13.783	8.562	0.009	-8.771	-10.925	-11.537	-17.95	-5.581
688	0.688	-15.132	-11.152	-8.873	-20.34	-7.435	-10.785	-2.015	-4.446
689	0.689	-21.524	6.72	-7.68	-31.003	-6.072	-10.222	30.003	-0.985
690	0.69	-13.215	23.047	-12.881	-5.859	-10.898	-4.232	7.273	-1.977
691	0.691	-12.26	-8.846	-11.897	11.226	-14.172	6.414	-13.356	2.841
692	0.692	-11.293	-22.373	-5.881	14.393	-8.746	-6.545	-24.498	14.254
693	0.693	-22.689	-43.082	-9.919	11.746	-12.228	-11.766	-14.344	-0.04
694	0.694	-30.612	-61.864	-9.321	4.181	-11.656	-13.317	-11.214	-13.554
695	0.695	-11.844	-17.137	-9.887	-30.921	-11.086	-0.356	2.928	-11.786
696	0.696	-14.365	-11.148	-10.462	-25.911	-6.254	-9.076	-14.862	-10.219
697	0.697	-12.041	-5.751	-10.85	-12.312	-9.552	-20.117	-12.526	-28.993
698	0.698	-5.643	-0.735	-6.389	-8.147	-6.655	-18.767	-18.917	-31.511
699	0.699	-11.46	3.704	-9.276	-11.727	-9.179	-6.966	-20.883	-29.191
700	0.7	-13.211	-0.369	-10.623	-8.398	-7.834	-8.519	-5.035	-10.032
701	0.701	-17.884	-11.593	-13.914	-11.488	-8.222	-9.89	-2.943	7.728
702	0.702	-7.819	-14.867	-17.983	-8.757	-7.07	-11.065	26.053	5.358
703	0.703	-11.502	-30.511	-10.078	-6.134	-6.686	-12.228	88.524	-5.3
704	0.704	-10.358	-38.809	0.723	-13.012	-7.465	-9.125	25.966	-3.326
705	0.705	-15.585	-31.277	-9.368	-6.568	-3.599	-12.035	1.546	-15.466
706	0.706	-20.42	3.76	-18.294	-12.361	-6.12	-6.046	-20.531	-29.738
707	0.707	-33.581	-1.28	-19.486	-24.551	-5.742	-16.685	-40.503	-58.678
708	0.708	-31.649	-5.704	-22.6	-13.577	-11.558	-9.524	-70.915	-46.173
709	0.709	-15.786	-26.373	-15.836	-9.332	-12.334	-18.412	-87.383	-27.279
710	0.71	-17.917	-45.131	-9.859	-2.972	-10.396	-14.919	-92.44	-10.165
711	0.711	-15.995	-14.163	-17.239	15.018	-9.81	-9.681	-78.913	-13.185
712	0.712	-17.71	-10.041	-10.461	17.555	-9.222	-10.635	-41.379	-4.809
713	0.713	-16.142	1.22	-12.963	-17.399	-6.705	-8.119	-16.225	-2.256
714	0.714	-17.472	-2.039	-12.155	-42.442	-9.996	-8.891	6.599	-4.523
715	0.715	-16.295	19.842	-14.059	-28.789	-7.095	-8.311	27.283	1.943
716	0.716	-17.419	17.154	-10.752	-16.353	-7.487	-6.369	68.892	3.975
717	0.717	-14.307	4.408	-14.825	-5.127	-9.426	-11.776	52.457	2.338
718	0.718	-11.389	-7.183	-11.341	-1.816	-7.876	-3.835	37.343	3.981
719	0.719	-12.149	-9.245	-10.959	-23.671	-11.165	-11.193	-3.897	5.416
720	0.72	-8.08	-11.098	-13.081	-26.359	-10.002	-12.141	-20.381	-6.318
721	0.721	-1.494	-12.78	-11.911	-8.528	-9.612	-9.613	-25.448	-7.792
722	0.722	-11.165	-11.141	-10.741	-15.467	-11.551	-7.29	-21.029	-11.969
723	0.723	-7.487	-29.812	-10.53	-13.304	-13.679	-0.704	-33.468	-20.8
724	0.724	-13.49	-11.931	-10.32	-11.343	-10.397	-1.476	-22.28	-7.566
725	0.725	-12.518	-14.2	-7.784	-16.562	-8.276	-12.118	8.625	-12.711
726	0.726	-9.614	-20.524	-11.252	-8.612	-6.345	-10.757	46.101	-11.08
727	0.727	-12.124	-14.653	-9.889	7.289	-6.738	-4.377	61.143	-15.277
728	0.728	0.07	-30.486	-11.053	13.72	-11.583	-7.863	10.778	-11.552
729	0.729	-8.632	-15.539	-7.386	19.565	-8.11	-17.546	-9.201	-17.5
730	0.73	-7.081	-29.057	-13.761	28.305	-8.7	-26.449	-39.622	-29.254
731	0.731	-5.713	-34.251	-7.757	7.607	-4.648	-10.763	-45.067	-24.546
732	0.732	-14.61	-26.27	-11.812	-6.52	-7.167	-12.881	-70.25	-11.51
733	0.733	-25.444	-16.139	-15.282	11.269	-8.534	-22.553	-56.723	-9.716
734	0.734	-15.386	-7.176	-9.267	-23.746	-7.382	-24.297	-27.717	-8.127
735	0.735	-16.543	-17.931	-5.185	-99.39	-5.456	-6.882	13.874	-0.936
736	0.736	-13.061	-39.504	-16.004	-66.852	-9.725	0.092	30.309	16.13
737	0.737	-18.265	-30.118	-14.444	-17.493	-7.219	6.487	-35.296	13.85
738	0.738	-9.339	-49.733	-18.687	27.237	-5.87	0.691	-61.995	7.501
739	0.739	-10.492	-31.846	-15.002	19.124	-8.001	-8.01	-70.1	-2.133
740	0.74	-9.524	3.234	-11.515	-47.64	-11.682	-12.654	-47.992	-10.806
741	0.741	-18.424	18.393	-12.486	-56.519	-9.367	-14.001	-41.396	-21.812
742	0.742	-34.087	22.882	-21.389	-32.099	-6.47	-12.82	-35.392	-34.752
743	0.743	-19.177	2.212	-17.903	34.699	-5.315	-9.328	25.566	-36.475
744	0.744	-9.497	-16.541	-14.807	61.422	-11.13	-10.296	49.962	-28.545
745	0.745	-14.727	-13.257	-5.904	4.532	-8.814	-7.403	57.331	-24.314
746	0.746	-16.247	-3.944	-7.069	-62.267	-5.343	-9.916	50.774	-15.436
747	0.747	-26.284	-1.25	-14.433	-88.993	-9.991	-10.701	56.781	2.526
748	0.748	-9.225	-3.765	-19.282	-64.614	-9.415	-11.293	40.34	10.034
749	0.749	-11.523	-6.11	-13.288	-12.943	-6.899	-6.656	-5.134	-1.613
750	0.75	-5.119	-29.546	-10.975	20.524	-10.195	-3.751	-11.125	26.029
751	0.751	-26.391	-26.449	-4.411	2.327	-9.037	-9.553	-16.518	22.334
752	0.752	-23.669	-23.758	6.993	-58.647	-11.756	-16.904	-21.524	-15.407
753	0.753	-16.109	-10.986	8.523	-34.271	-12.153	-25.806	-17.023	-50.646
754	0.754	-18.412	0.595	4.26	-12.218	-10.61	-14.963	-4.554	-55.124
755	0.755	-20.547	-14.322	0.583	7.697	-6.17	-10.704	-15.77	-51.088
756	0.756	-18.624	-8.519	-2.915	1.682	-4.245	-22.51	1.243	-69.897
757	0.757	-16.899	-6.769	-19.001	29.325	-5.995	-8.174	-14.466	-80.005
758	0.758	-18.453	-27.495	-25.982	14.189	-11.807	-13.979	-22.829	-51.819
759	0.759	-17.106	-19.224	-23.872	18.607	-14.148	-5.268	-30.425	-17.805
760	0.76	-13.423	-1.467	-25.814	14.512	-12.225	-9.919	-32.794	-4.286
761	0.761	-31.406	-31.85	-41.685	3.268	-16.879	-8.564	-26.436	8.09
762	0.762	-23.855	-11.124	-39.558	-48.223	-10.314	0.346	-20.624	19.301
763	0.763	-26.176	0.069	-41.493	-55.592	-6.065	-3.131	-8.387	9.229
764	0.764	-15.504	10.094	-29.298	-22.164	-10.132	-4.094	-3.663	6.118
765	0.765	-29.008	-5.63	-11.875	20.34	-6.657	-10.875	-7.833	3.389
766	0.766	-9.58	-2.959	9.223	36.737	-7.246	-15.17	-14.127	-4.181
767	0.767	-12.043	-10.512	0.91	11.544	-12.671	-14.446	-10.532	-6.535
768	0.768	-9.672	-31.631	3.428	7.07	-10.749	-9.654	-11.419	-4.443
769	0.769	-3.25	-40.015	-8.182	-5.339	-8.821	-17.076	-12.341	-2.541
770	0.77	-5.156	-27.302	-6.049	-9.059	-10.575	-10.392	-14.856	-0.84
771	0.771	-3.39	-29.669	-7.983	-12.39	-8.066	-7.941	-17.189	-5.541
772	0.772	-4.925	-36.102	-9.727	-15.509	-8.47	-8.697	-20.689	1.561
773	0.773	-0.693	-22.601	-8.177	-18.248	-3.642	-8.141	-25.341	2.657
774	0.774	-12.553	0.166	-12.433	-10.724	-5.596	-6.278	-22.453	-3.407
775	0.775	-11.065	-2.992	-13.593	-22.357	-7.354	-11.773	-15.482	-8.687
776	0.776	-15.37	-22.801	-7.6	-24.508	-6.986	-8.249	-12.557	-5.839
777	0.777	-11.735	-15.327	-8.575	-30.329	-5.636	-10.137	-15.047	-5.116
778	0.778	-17.783	-27.016	-7.608	-21.62	-7.777	-7.213	-7.666	-7.499
779	0.779	-10.481	-24.946	-13.609	-16.964	-7.401	-9.719	-12.54	-11.026
780	0.78	-17.326	-15.305	-9.543	-15.601	-7.018	-11.081	-13.371	-11.677
781	0.781	-9.454	-13.624	-11.488	-16.756	-11.865	-11.489	-7.835	-8.856
782	0.782	-10.486	-24.726	-13.424	-15.606	-8.389	-12.644	-11.395	-7.576
783	0.783	-7.645	-11.832	-6.848	-14.656	-7.819	-7.595	-9.546	-7.239
784	0.784	-11.99	-17.108	-11.111	-17.565	-9.574	-8.169	-7.862	-8.446
785	0.785	-14.38	-34.586	-8.79	-6.178	-9.193	-11.088	-3.055	-13.714
786	0.786	-23.929	-27.713	-8.205	-1.605	-6.877	-14.582	-2.48	-18.59
787	0.787	-27.662	-34.192	-10.152	-11.696	-10.951	-14.99	-1.901	-16.684
788	0.788	-14.554	-12.977	-13.057	-12.834	-10.567	-12.108	-3.318	-23.297
789	0.789	-12.854	18.137	-10.547	-9.297	-9.214	-6.901	-5.715	-17.345
790	0.79	-8.239	5.722	-10.161	-8.291	-9.603	-8.862	-4.624	-13.333
791	0.791	-18.303	-5.494	-12.285	-11.211	-11.545	-14.907	-10.661	-15.326
792	0.792	-14.637	-15.533	-11.894	-11.992	-6.512	-15.737	-9.921	-8.039
793	0.793	-18.159	-12.432	-13.831	-9.645	-7.096	-12.31	-10.726	-7.142
794	0.794	-15.083	1.68	-14.603	-14.406	-8.841	-4.988	-10.13	-2.942
795	0.795	-25.92	9.207	-12.661	-6.978	-3.045	-7.92	-8.18	-7.043
796	0.796	-24.602	34.927	-8.394	-11.806	-8.66	-5.427	-8.761	-0.483
797	0.797	-23.497	11.129	-10.13	-11.069	-10.597	-12.813	-7.44	-13.637
798	0.798	-15.259	20.418	-12.648	-13.414	-11.186	-11.875	-7.87	-15.549
799	0.799	-16.302	6.279	-12.264	-6.822	-9.455	-11.141	-10.081	-13.789
800	0.8	-17.315	-22.021	-9.365	-12.766	-9.843	-13.508	-11.371	-12.237
801	0.801	-16.545	-18.39	-13.818	-10.36	-5.394	-14.153	-11.125	-16.469
802	0.802	-10.921	-35.479	-12.074	-12.217	-5.975	-12.307	-14.172	-12.786
803	0.803	-20.403	-19.865	-16.908	-11.616	-10.813	-16.466	-11.603	-16.292
804	0.804	-0.835	-34.024	-13.613	-9.827	-6.167	-9.582	-9.796	-15.367
805	0.805	-3.526	-31.547	-11.866	-8.411	-6.746	-10.626	-10.106	-18.304
806	0.806	-5.999	-15.335	-10.51	-1.946	-10.221	-18.665	-11.005	-19.104
807	0.807	-22.239	-4.729	-16.901	-4.381	-12.537	-13.559	-12.466	-11.78
808	0.808	-15.882	8.777	-12.663	-3.518	-6.728	-8.84	-14.134	-12.773
809	0.809	-13.993	-14.121	-15.015	-4.038	-10.792	-8.179	-10.767	-10.244
810	0.81	-22.753	-61.172	-14.458	-12.702	-11.369	-10.611	-9.531	-14.26
811	0.811	-11.754	-41.23	-17.762	-9.168	-5.364	-12.627	-11.774	-14.78
812	0.812	-13.134	1.303	-13.725	-12.237	-10.971	-12.083	-6.649	-14.124
813	0.813	-32.673	6.732	-16.251	-9.357	-12.894	-10.283	-16.218	-12.282
814	0.814	-40.993	1.713	-16.638	-6.849	-9.594	-2.229	-9.904	-11.802
815	0.815	-58.801	-2.766	-15.458	-7.586	-7.843	17.467	-8.812	-10.377
816	0.816	-33.081	-40.343	-15.804	-12.346	-10.725	21.11	-11.978	-5.483
817	0.817	-22.992	-35.278	-12.264	-12.844	-5.863	5.151	-16.891	-8.739
818	0.818	-10.353	-13.186	-9.32	-12.225	-9.142	21.47	-12.7	-15.29
819	0.819	-7.179	-17.634	-11.989	-10.845	-8.546	23.55	-11.995	-11.007
820	0.82	-4.371	-30.032	-10.794	-10.456	-9.885	-5.736	-14.577	-10.21
821	0.821	3.266	-26.369	-7.281	-11.624	-2.511	-68.494	-11.157	-9.407
822	0.822	19.626	-23.062	-10.544	-10.48	-9.848	-24.029	-11.801	-8.797
823	0.823	34.624	-13.726	-10.144	-12.443	-3.059	16.503	-12.438	-13.42
824	0.824	21.186	-5.254	-10.905	-11.877	-3.808	9.106	-15.978	-10.498
825	0.825	1.911	-2.573	-4.896	-13.419	-1.468	-91.898	-9.633	-13.973
826	0.826	-5.588	-4.744	-7.414	-12.099	-12.292	-77.799	1.752	-14.363
827	0.827	-7.894	1.764	-13.027	-15.239	-7.633	-38.51	-6.213	-7.788
828	0.828	-1.485	-23.263	-13.616	-21.285	-11.873	-26.897	-4.889	-16.706
829	0.829	0.448	-26.416	-13.04	-18.8	-13.024	-16.245	-6.065	1.275
830	0.83	-11.776	-10.69	-8.992	-14.769	-9.524	-6.584	-9.567	3.761
831	0.831	-13.402	-2.542	-11.514	-19.621	-8.541	-15.671	-6.482	1.405
832	0.832	-23.546	4.919	-12.88	-21.568	-7.561	-23.931	-7.461	-9.27
833	0.833	-9.29	-6.852	-13.276	-16.146	-6.769	-16.667	-9.983	-11.233
834	0.834	-19.006	3.472	-11.342	-18.09	-12.368	3.173	-5.921	-13.001
835	0.835	-20.761	16.64	-13.289	-21.405	-10.422	9.069	-2.434	-11.478
836	0.836	-25.413	-3.03	-8.449	-12.523	-9.824	14.309	-5.719	-10.161
837	0.837	-29.717	-10.791	-15.028	-8.858	-12.713	9.011	-8.606	-13.875
838	0.838	-28.631	-41.134	-12.516	-5.4	-11.343	-4.84	-11.106	-10.433
839	0.839	-37.047	-28.369	-11.747	-6.386	-12.687	-9.19	-9.734	-13.578
840	0.84	-53.164	-31.832	-13.69	-7.357	-9.772	1.855	-12.618	-14.58
841	0.841	-41.57	-35.083	-13.114	-11.6	-12.468	5.093	-6.604	-10.344
842	0.842	-22.423	-19.415	-12.538	-10.793	-6.65	1.835	-4.076	-11.142
843	0.843	-19.891	-22.249	-12.149	-7.286	-5.859	-17.924	-4.827	-14.637
844	0.844	-26.78	-30.105	-11.757	-1.293	-5.267	-20.362	-4.22	-17.931
845	0.845	1.008	-23.418	-8.844	-0.548	-8.548	-22.594	-7.485	-21.997
846	0.846	12.337	-34.366	-8.45	-7.162	-6.791	-16.265	-3.388	-28.975
847	0.847	22.48	-25.003	-8.053	-20.355	-5.419	-18.333	-10.323	-26.085
848	0.848	19.458	-16.531	-10.954	-14.581	-3.087	-9.757	-5.453	-16.439
849	0.849	-11.666	7.05	-5.735	-5.899	-9.662	-5.235	-7.936	-12.801
850	0.85	-40.72	-9.958	-7.681	-10.541	-10.624	7.62	-3.837	-14.003
851	0.851	-59.558	5.969	-8.279	-23.497	-9.85	16.23	-5.732	-6.682
852	0.852	-35.826	8.947	-6.557	-14.788	-10.616	8.245	-10.337	-11.551
853	0.853	-39.007	-8.786	-11.411	-10.154	-10.031	-10.549	-14.358	-12.349
854	0.854	-30.785	2.91	-18.785	-5.917	-8.093	-8.083	-12.951	-10.039
855	0.855	-43.638	-7.601	-19.759	-9.602	-9.829	12.988	-12.512	-3.467
856	0.856	-13.309	-9.455	-17.238	-20.463	-7.306	10.296	-15.36	-2.708
857	0.857	24.214	-7.577	-14.903	-13.337	-6.916	12.81	-13.368	-0.4
858	0.858	29.256	-5.84	-8.312	-9.706	-8.076	-3.475	-16.794	-2.343
859	0.859	24.874	-27.271	-9.073	-1.433	-10.78	-5.605	-13.834	-4.294
860	0.86	4.305	-36.245	-14.677	-17.544	-8.851	-34.607	-12.607	-8.371
861	0.861	-14.326	-10.429	-9.834	-10.625	-10.98	-63.607	-11.384	-16.316
862	0.862	-31.237	-33.989	-15.832	-4.289	-9.044	-120.292	-14.225	-34.325
863	0.863	-21.876	-24.515	-18.148	-14.01	-4.786	-144.622	-13.771	-36.847
864	0.864	-7.728	12.691	-17.57	-19.288	-7.695	-137.276	-10.999	-20.596
865	0.865	-5.206	-2.184	-20.864	-23.979	-14.664	-117.318	-12.479	-14.207
866	0.866	-26.303	-52.304	-19.128	-22.673	-15.633	-50.076	-10.474	-4.531
867	0.867	-51.907	-45.552	-15.65	-10.927	-7.703	-5.34	-11.18	-6.265
868	0.868	-55.37	-27.232	-17.018	-9.423	-8.669	84.265	-7.435	-4.712
869	0.869	-58.748	-10.695	-19.937	-2.287	-7.702	215.487	-8.723	-6.065
870	0.87	-44.817	4.461	-14.734	-1.14	-11.967	163.019	-10.006	-12.45
871	0.871	-47.374	-18.258	-15.329	2.357	-6.359	115.355	-7.031	-18.454
872	0.872	-35.768	-38.864	-5.261	5.46	-6.938	-14.779	-11.408	-8.787
873	0.873	-37.856	-95.511	-6.611	-9.246	-11.596	-67.184	-9.594	-9.95
874	0.874	-16.525	-71.096	-7.754	-19.905	-7.532	44.262	-13.005	-8.798
875	0.875	9.039	-48.957	-1.734	5.238	-6.186	58.622	-10.617	-5.7
876	0.876	26.063	-28.915	-0.747	8.508	-7.544	19.038	-7.646	-4.732
877	0.877	16.722	-22.809	0.224	5.404	-9.688	7.243	-6.415	1.26
878	0.878	24.977	-28.009	-5.772	-2.932	-6.022	-3.407	-12.156	-4.35
879	0.879	42.703	47.962	-3.453	-0.435	-11.456	6.525	-9.774	0.487
880	0.88	58.887	210.993	-10.041	-16.714	-9.54	-20.092	-13.199	-0.069
881	0.881	48.168	94.986	-9.275	-18.868	-10.129	-60.658	-7.15	-4.106
882	0.882	19.075	116.235	-13.348	-28.578	-11.879	-82.409	-11.163	-8.914
883	0.883	-10.031	212.378	-15.294	-16.427	-7.046	-62.221	-10.532	-12.181
884	0.884	-36.369	194.726	-10.658	-5.425	-6.471	-44.017	-12.418	-13.905
885	0.885	-39.665	83.189	-19.574	-4.083	-11.9	16.897	-8.307	-9.053
886	0.886	-11.421	-17.876	-18.426	-12.956	-7.074	73.799	-15.231	-12.318
887	0.887	7.345	-215.313	-14.956	-11.751	-11.726	81.285	-14.227	-6.868
888	0.888	24.395	-412.68	-15.943	-19.034	-6.312	47.848	-13.418	-6.258
889	0.889	-16.415	-182.104	-11.112	-27.881	-6.899	-43.751	-14.159	-12.22
890	0.89	-44.098	-27.029	-13.637	-38.68	-8.843	-135.848	-7.545	-19.535
891	0.891	-49.17	0.983	-14.419	-48.716	-9.422	-28.22	-8.289	-16.596
892	0.892	-62.769	77.687	-19.263	-34.363	-9.042	-129.211	-13.867	-20.806
893	0.893	-100.335	193.987	-19.853	-5.296	-6.723	-168.707	-13.249	-24.816
894	0.894	-105.371	130.441	-21.603	7.124	-6.333	-133.122	-8.576	-22.836
895	0.895	-82.55	111.221	-15.793	10.841	-9.04	8.002	-10.285	-16.8
896	0.896	-44.978	93.733	-13.472	0.794	-14.844	65.746	-8.909	-11.159
897	0.897	-29.837	-17.581	-8.636	-2.301	-9.23	48.442	-5.596	-7.646
898	0.898	11.43	-31.99	-5.348	-10.641	-5.742	32.723	-5.97	-2.96
899	0.899	50.144	-229.571	-2.446	-28.45	-6.314	18.53	-7.883	-1.173
900	0.9	65.207	-370.667	2.397	-35.391	-2.249	5.432	-10.582	-6.921
901	0.901	51.612	-293.933	-2.246	-20.469	-8.054	-30.187	-7.664	-12.487
902	0.902	47.488	-84.26	-6.31	-10.784	-7.278	-40.941	-10.365	-14.387
903	0.903	36.239	-56.397	-7.667	-2.052	-9.213	-11.21	-13.074	-23.068
904	0.904	19.188	-82.237	-15.025	-13.058	-9.79	-20.127	-8.816	-21.865
905	0.905	-15.286	-12.772	-22.393	-0.075	-11.528	-44.488	-10.564	-14.466
906	0.906	-47.24	-33.908	-25.303	8.637	-10.167	-22.183	-10.172	-13.443
907	0.907	-76.239	-53.045	-24.531	10.182	-9.776	11.662	-10.563	-10.875
908	0.908	-102.494	-70.302	-18.916	5.947	-9.38	-6.28	-9.401	-5.216
909	0.909	-133.4	-117.88	-15.419	-0.392	-3.378	-22.588	-12.11	-7.106
910	0.91	-112.637	-74.66	-10.759	-8.655	-9.374	-17.437	-6.306	-11.707
911	0.911	-63.457	-8.932	-9.009	-5.54	-7.04	-3.779	-8.634	-9.927
912	0.912	-16.63	74.362	-10.351	-12.3	-10.515	-24.372	-9.216	-12.417
913	0.913	13.746	20.115	-4.922	-4.347	-7.217	32.407	-11.155	-11.052
914	0.914	19.189	30.027	-5.497	-9.584	-7.787	8.095	-10.586	-15.088
915	0.915	14.203	38.944	-3.548	-8.628	-8.163	-28.801	-10.203	-11.557
916	0.916	73.84	30.714	-5.28	-4.381	-7.77	18.12	-11.558	-13.825
917	0.917	147.205	67.45	0.539	-16.574	-9.898	24.294	-13.693	-12.604
918	0.918	196.602	100.788	1.331	-28.755	-11.049	19.142	-7.692	-14.467
919	0.919	80.148	94.671	-0.591	-30.295	-6.005	34.483	-11.954	-8.583
920	0.92	-63.034	22.413	-9.285	-46.131	-9.281	30.291	-12.73	-2.912
921	0.921	-82.127	32.232	-22.432	-31.169	-9.854	9.678	-12.156	-0.934
922	0.922	-99.464	58.923	-24.161	-21.44	-4.035	-47.06	-10.221	-8.264
923	0.923	-83.548	66.888	-32.074	-5.529	-11.377	-104.216	-11.97	-5.354
924	0.924	-69.224	14.978	-30.701	-3.391	-6.531	6.633	-8.494	-11.351
925	0.925	-56.065	-18.666	-21.789	-1.459	-10.773	54.319	-7.149	-12.135
926	0.926	-20.467	-24.722	-10.931	-10.151	-8.438	-17.523	-4.26	-5.585
927	0.927	-9.622	-107.917	-15.16	-5.495	-9.007	-109.536	-10.269	-8.13
928	0.928	0.285	-167.487	-8.752	-4.137	-8.419	21.682	-7.759	-12.225
929	0.929	-8.538	-113.26	-5.254	2.245	-4.34	4.227	-10.101	-18.834
930	0.93	-16.584	-103.336	-4.266	5.731	-11.3	20.029	-8.176	-19.606
931	0.931	-23.886	31.118	-7.156	6.684	-10.322	-167.962	-8.775	-23.645
932	0.932	-17.302	165.818	-7.91	9.582	-11.092	-91.161	-11.68	-23.039
933	0.933	-47.716	253.277	-10.223	1.635	-10.311	118.389	-14.211	-15.682
934	0.934	-53.211	205.698	-5.371	-14.419	-9.723	146.429	-9.767	-10.844
935	0.935	-38.22	-11.073	-8.645	-44.787	-6.422	69.585	-8.037	-16.874
936	0.936	-33.877	-42.201	-5.727	-40.697	-9.323	-46.636	-8.433	-17.685
937	0.937	-46.328	41.946	-8.228	-51.906	-11.835	17.02	-10.771	-15.782
938	0.938	-35.152	-35.301	-15.556	-28.094	-8.545	74.857	-12.907	-16.389
939	0.939	-4.213	-152.118	-12.438	-12.425	-6.409	-12.497	-12.53	-17.024
940	0.94	16.429	-46.414	-15.32	-4.115	-12.404	-155.666	-12.924	-12.256
941	0.941	35.13	11.317	-14.525	-11.687	-6.399	17.4	-12.151	-15.588
942	0.942	18.041	-76.113	-10.442	-14.032	-5.626	40.557	-14.091	-18.47
943	0.943	2.307	-28.484	-12.361	-7.65	-10.466	19.389	-9.846	-10.539
944	0.944	4.938	-42.642	-19.693	-9.559	-9.881	-38.343	-15.276	-4.544
945	0.945	-12.916	-29.322	-12.901	6.339	-11.618	-55.771	-8.697	0.669
946	0.946	-24.556	-64.803	-12.103	8.493	-9.101	-71.511	-9.469	-4.166
947	0.947	-22.441	-10.511	-12.855	10.449	-11.427	-85.736	-8.693	-8.408
948	0.948	-1.171	58.574	-14.762	1.761	-11.817	-46.295	-13.524	-2.779
949	0.949	1.542	67.483	-15.313	-18.941	-10.652	13.25	-7.521	-12.261
950	0.95	-5.975	-54.748	-14.7	-16.257	-9.493	67.33	-9.843	-3.357
951	0.951	-3.614	-177.421	-13.315	-13.769	-8.718	-21.616	-7.907	7.484
952	0.952	-9.995	61.219	-10.01	-16.093	-7.372	-57.387	-5.966	3.235
953	0.953	-11.938	95.562	-12.129	-13.96	-8.743	40.181	-10.028	-11.078
954	0.954	0.23	2.995	-8.447	-4.274	-7.211	0.595	-4.216	-13.02
955	0.955	-10.864	-137.581	-11.739	0.944	-10.319	-154.694	-13.113	-18.246
956	0.956	-29.702	-162.753	-12.904	-3.712	-5.879	-218.256	-7.106	-16.704
957	0.957	-32.309	-232.053	-12.523	-19.582	-9.955	-83.617	-10.194	-12.452
958	0.958	-30.086	-83.451	-15.233	-34.483	-5.131	3.815	-11.165	-16.127
959	0.959	-36.577	-102.27	-16.777	-32.557	-8.434	19.565	-6.906	-17.307
960	0.96	-27.01	20.532	-12.897	-9.723	-12.506	4.993	-4.577	-16.372
961	0.961	-14.846	68.491	-12.497	-0.431	-10.006	-8.235	-8.049	-11.576
962	0.962	-22.719	-3.316	-13.844	-3.15	-7.699	3.746	-8.622	-9.094
963	0.963	-35.6	-68.745	-9.001	9.595	-7.327	14.654	-3.199	-21.324
964	0.964	-37.252	-8.869	-13.64	2.593	-10.052	44.384	-8.027	-19.611
965	0.965	-19.758	67.274	-10.731	-3.836	-9.683	53.224	-14.023	-18.081
966	0.966	-21.991	116.891	-10.34	-9.677	-4.865	28.661	-6.667	-16.75
967	0.967	-53.821	36.411	-9.961	-11.458	-6.824	-23.075	-15.571	-28.579
968	0.968	-40.162	25.813	-7.838	-9.978	-8.788	37.291	-7.251	-30.151
969	0.969	-11.031	-3.575	-9.788	-25.935	-10.561	61.291	-12.47	-14.328
970	0.97	-22.31	-12.32	-4.007	-45.174	-7.111	83.047	-9.564	-7.968
971	0.971	-25.768	-52.892	-6.364	-32.487	-8.502	89.17	-13.811	1.687
972	0.972	14.928	58.27	-8.349	-20.94	-8.928	131.467	-11.479	17.537
973	0.973	42.443	74.202	-8.971	-6.095	-8.575	48.266	-9.537	11.126
974	0.974	47.355	31.057	-4.959	-4.211	-12.096	-130.905	-10.112	13.04
975	0.975	51.73	-34.788	-12.944	-6.001	-8.059	-310.362	-6.04	21.729
976	0.976	22.672	-70.438	-21.3	-4.516	-9.443	-100.958	-8.551	10.677
977	0.977	-26.48	-59.607	-16.098	-5.945	-8.118	-16.821	-11.839	6.398
978	0.978	-59.953	-49.698	-15.164	-9.69	-11.05	8.439	-5.274	-7.943
979	0.979	-53.95	-5.083	-19.456	-15.754	-9.142	31.527	-12.064	-33.133
980	0.98	-26.28	2.941	-17.171	-12.727	-10.325	10.304	-7.834	-50.199
981	0.981	-11.179	-4.562	-20.694	-19.564	-5.519	-47.501	-16.762	-47.137
982	0.982	-15.596	1.904	-13.388	-15.361	-9.03	-30.338	-8.463	-27.432
983	0.983	-3.162	-4.076	-16.344	-19.473	-7.118	-14.629	-13.7	-24.944
984	0.984	0.541	-20.511	-13.884	-16.062	-10.039	-0.268	-10.815	0.792
985	0.985	3.86	-5.526	-18.012	-22.168	-7.542	-39.699	-10.057	4.092
986	0.986	-11.782	-19.435	-13.239	-18.221	-6.205	-75.359	-9.296	-5.215
987	0.987	-14.463	26.055	-17.952	-8.839	-7.381	-64.704	-14.154	-7.989
988	0.988	-27.214	31.728	-12.612	-2.555	-10.107	-54.965	-9.527	9.735
989	0.989	-24.86	-18.592	-9.208	-3.787	-9.735	-46.121	-11.29	11.968
990	0.99	-31.195	-52.498	-11.241	1.374	-11.868	59.634	-10.925	-20.042
991	0.991	-33.075	-10.151	-9.579	-3.523	-7.427	73.703	-9.591	-61.323
992	0.992	-27.772	50.604	-11.015	-4.354	-6.851	7.784	-6.7	-33.717
993	0.993	-19.747	-23.038	-14.373	-8.475	-12.274	-4.158	-7.101	-28.755
994	0.994	-23.964	-92.438	-11.542	-7.963	-11.703	6.426	-12.924	-15.271
995	0.995	-6.891	-83.855	-10.443	-9.964	-11.128	-3.709	-15.266	-19.388
996	0.996	14.234	-75.957	-8.556	-18.915	-10.556	40.668	-13.344	-23.103
997	0.997	22.584	-54.082	-12.092	-22.653	-7.08	97.219	-13.939	-19.857
998	0.998	20.093	-47.542	-12.534	-16.689	-10.376	60	-12.212	-4.22
999	0.999	3.877	-41.465	-15.513	-2.809	-8.251	53.453	-10.88	-6.963
1000	1	-15.24	-13.783	-12.88	-4.809	-8.642	23.246	-12.251	-14.562
1001	1.001	-17.702	-29.027	-8.697	-13.584	-6.704	17.885	-13.434	-21.58
1002	1.002	-24.633	-42.697	-10.128	-12.091	-1.863	2.69	-12.297	-19.498
1003	1.003	-30.969	-38.631	-9.815	-13.496	-5.346	-29.445	-15.025	-9.886
1004	1.004	-17.364	-27.557	-11.052	-9.869	-9.988	-58.591	-10.211	-11.705
1005	1.005	-40.125	-17.799	-13.814	-1.579	-11.723	-62.469	-12.163	-0.749
1006	1.006	-30.766	-27.485	-12.725	-11.272	-9.2	-59.54	-11.614	-2.199
1007	1.007	-28.013	-25.095	-13.575	-17.682	-7.833	-43.996	-2.745	-8.67
1008	1.008	-20.444	-12.677	-12.871	-16.577	-8.987	-1.252	-6.453	9.245
1009	1.009	-13.502	-1.309	-14.277	-28.45	-9.357	78.37	-12.486	11.68
1010	1.01	-36.955	-3.719	-14.917	-36.437	-8.767	-80.598	-11.553	9.278
1011	1.011	-52.662	13.508	-11.479	-20.598	-7.599	-243.291	-10.61	-1.432
1012	1.012	-27.112	48.327	-11.926	-9.981	-10.489	-126.912	-8.125	-3.446
1013	1.013	-11.257	50.081	-11.603	-0.325	-8.539	-105.672	-13.764	-12.244
1014	1.014	-8.001	14.447	-15.342	-2.086	-7.367	29.295	-7.217	-23.386
1015	1.015	-29.905	0.634	-15.013	-10.047	-6.578	81.971	-6.091	-14.59
1016	1.016	-10.172	4.745	-9.236	-5.826	-4.634	2.512	-5.355	-16.045
1017	1.017	2.571	-13.87	-11.597	5.949	-3.261	103.667	-7.707	-14.991
1018	1.018	0.177	-10.688	-8.152	10.563	-3.831	195.82	-9.676	0.574
1019	1.019	6.543	-1.603	-6.248	1.639	-0.332	88.433	-10.284	-14.432
1020	1.02	-6.981	-10.076	-9.582	-2.654	-2.643	160.449	-15.736	-16.452
1021	1.021	-26.314	-28.046	-6.72	-6.364	-3.016	-37.305	-13.828	-18.252
1022	1.022	1.988	-16.685	-14.702	-5.192	-4.936	-291.169	-9.208	-19.833
1023	1.023	-1.604	2.381	-8.755	-2.087	-8.405	-120.237	-9.803	-21.212
1024	1.024	-11.591	-10.42	-7.83	-8.839	-13.226	-89.381	-9.429	-24.907
1025	1.025	-27.189	-45.556	-12.711	-0.883	-13.791	51.028	-7.125	-21.446
1026	1.026	-18.808	-70.877	-15.267	-3.959	-10.872	25.048	-5.009	-16.245
1027	1.027	-11.251	-139.758	-11.254	-10.717	-11.242	1.677	0.979	-19.207
1028	1.028	-4.332	-31.314	-7.819	-14.956	-11.609	-19.535	0.193	-11.343
1029	1.029	-6.523	40.797	-7.294	-10.887	-12.752	-38.759	4.256	-12.41
1030	1.03	-20.124	80.276	-10.259	-17.462	-8.287	-21.446	-0.594	-11.548
1031	1.031	-42.987	115.88	-8.956	-27.145	-11.173	-37.423	-6.594	-12.431
1032	1.032	-39.926	40.045	-8.632	-30.814	-12.508	-23.226	-18.789	-14.849
1033	1.033	-31.683	30.203	-11.576	-17.643	-14.808	-36.451	-13.562	-25.755
1034	1.034	-24.199	21.256	-5.632	-1.767	-11.884	-48.137	-12.011	-30.464
1035	1.035	-7.96	29.378	-9.938	-12.408	-9.153	-37.09	-13.362	-8.825
1036	1.036	2.659	7.422	-9.201	-14.315	-13.385	-7.374	-9.681	25.592
1037	1.037	0.675	14.069	-5.75	-12.505	-10.847	1.576	-13.156	29.997
1038	1.038	2.386	-4.166	-13.145	-13.992	-8.496	-22.742	-12.187	25.894
1039	1.039	3.905	-43.061	1.534	-6.784	-14.286	-44.688	-11.211	7.108
1040	1.04	5.238	-98.872	-17.645	-7.905	-11.943	2.275	-11.974	-9.943
1041	1.041	-14.332	-61.957	-15.15	-16.178	-9.99	32.837	-17.576	-6.89
1042	1.042	-45.483	-41.886	-22.141	-17.111	-9.384	49.465	-15.628	-9.658
1043	1.043	-16.457	13.345	-20.039	-2.369	-7.615	105.073	-9.614	-12.182
1044	1.044	-20.119	6.212	-29.752	-8.733	-8.949	53.48	-11.918	-19.144
1045	1.045	-23.396	-54.291	-31.518	-14.521	-6.611	87.165	-11.325	-29.772
1046	1.046	-26.463	-94.899	-23.613	-5.805	-4.463	81.306	-11.895	-27.823
1047	1.047	-18.11	-146.542	-19.383	-29.613	-7.158	-1.772	-11.296	-33.044
1048	1.048	-15.572	-166.354	-2.385	-19.575	-7.53	-180.658	-8.763	-31.481
1049	1.049	-17.876	-86.888	-4.736	-22.692	-5.386	-206.202	-10.092	-21.387
1050	1.05	-32.78	-32.437	-6.896	-14.365	-9.826	-43.367	-7.934	-14.963
1051	1.051	-15.389	-101.225	-4.988	-16.868	-7.877	20.107	-5.967	-13.764
1052	1.052	-31.675	-2.422	-6.762	-19.183	-4.962	77.772	-10.969	-6.375
1053	1.053	-33.822	116.283	-8.351	-12.793	-7.454	60.448	-10.352	-9.237
1054	1.054	-35.769	132.371	-24.271	-18.595	-9.758	76.332	-12.054	-11.706
1055	1.055	-34.036	89.377	-9.424	-23.803	-10.902	90.647	-7.17	0.519
1056	1.056	-19.762	23.758	-7.543	-19.152	-10.5	-106.833	-2.485	-8.165
1057	1.057	1.459	35.789	-12.81	-0.383	-8.546	-191.304	-7.859	-6.599
1058	1.058	38.353	68.554	-27.168	2.126	-12.01	-165.857	-7.223	-10.836
1059	1.059	33.271	78.683	-17.523	-4.848	-7.543	-3.174	-5.24	-11.967
1060	1.06	28.784	70.023	-22.761	-2.752	-6.947	18.013	-11.78	-20.263
1061	1.061	-0.295	78.374	-8.457	-0.85	-9.444	-0.901	-10.962	-4.182
1062	1.062	3.341	115.58	-6.533	-9.567	-8.07	-53.331	-13.241	2.799
1063	1.063	6.647	69.005	-4.809	-4.916	-5.151	-132.864	-5.259	9.202
1064	1.064	3.611	-22.228	-12.767	-6.285	-9.579	-60.676	-8.314	3.415
1065	1.065	-10.488	-219.416	-31.581	-5.139	-4.14	57.893	-9.228	-1.797
1066	1.066	2.291	-247.292	-18.865	-13.492	-8.963	-21.544	-9.954	2.875
1067	1.067	9.301	-67.716	-16.597	-12.549	-4.301	21.624	-12.227	-4.26
1068	1.068	-22.581	2.087	-18.787	-15.429	-9.698	61.371	-10.252	-7.903
1069	1.069	-36.085	-61.309	-9.154	-11.173	-7.745	192.993	-8.284	-11.334
1070	1.07	-40.107	-42.099	-7.422	-18.536	-7.149	280.71	-9.991	-27.367
1071	1.071	-58.855	10.377	-5.876	-33.271	-8.876	42.272	-13.448	-38.946
1072	1.072	-55.544	-37.225	-4.525	-14.112	-8.481	-401.361	-16.706	-32.52
1073	1.073	-33.601	-80.379	-13.466	-11.61	-9.826	21.268	-14.545	-42.158
1074	1.074	-41.811	-40.892	-10.005	-9.325	-9.43	186.11	-8.517	-33.414
1075	1.075	-34.156	-29.088	-17.4	-11.499	-7.491	36.365	-9.266	-25.457
1076	1.076	-22.454	-18.258	-10.672	-5.737	-8.649	-8.619	-11.562	-6.658
1077	1.077	-11.724	-28.173	-6.455	-11.001	-10.195	32.879	-12.118	-4.102
1078	1.078	-17.468	-37.162	-0.881	-3.119	-9.414	-4.437	-14.028	7.553
1079	1.079	-8.763	-45.253	1.013	-7.423	-5.148	29.807	-8.593	-3.035
1080	1.08	-7.304	-23.102	-6.387	4.332	-8.048	-0.993	-13.41	-4.911
1081	1.081	8.386	-42.924	0.338	-13.132	-7.651	-28.901	-13.978	-3.109
1082	1.082	31.599	-24.58	-12.875	-10.859	-13.061	-54.319	-9.909	-4.596
1083	1.083	15.764	36.419	-3.256	-8.783	-9.57	-170.501	-11.27	-3.179
1084	1.084	-26.914	-4.217	-8.519	-2.994	-11.499	-191.477	-8.955	-6.809
1085	1.085	-20.952	-70.981	-19.575	-25.857	-12.07	-95.211	-6.826	-10.253
1086	1.086	-15.51	-26.272	-18.243	-47.776	-8.569	-42.675	-8.762	-7.095
1087	1.087	-30.566	95.873	-11.871	-28.074	-14.945	-26.724	-5.276	-13.777
1088	1.088	-35.016	183.304	-17.889	-10.278	-5.258	-40.952	-7.406	-21.626
1089	1.089	-30.966	167.302	-21.012	-7.985	-8.923	-27.743	-9.339	-14.203
1090	1.09	-27.344	-49.642	-20.057	-14.384	-7.752	7.897	-7.404	-17.064
1091	1.091	-44.425	-142.768	-15.835	-8.588	-10.837	-2.831	-8.177	-23.048
1092	1.092	-22.589	-171.018	-13.548	-10.351	-11.789	26.934	-7.409	-28.64
1093	1.093	-25.329	-145.621	-8.741	-5.734	-9.262	0.478	-10.51	-25.144
1094	1.094	-22.818	-29.381	-16.119	-4.387	-5.185	-88.758	-8.577	-16.412
1095	1.095	-20.481	34.049	-11.303	-0.734	-7.107	-28.941	-7.416	-12.915
1096	1.096	-9.815	53.112	-12.102	0.406	-3.802	3.647	-10.901	-3.224
1097	1.097	-3.979	0.564	-11.349	12.207	-3.205	33.258	-8.579	-6.877
1098	1.098	-12.647	16.274	-14.832	7.524	-6.677	77.795	-13.418	-8.01
1099	1.099	-11.074	-84.881	-14.246	-8.374	-3.378	-12.132	-12.84	-15.334
1100	1.1	-6.802	-71.751	-14.838	-19.051	-7.43	23.163	-14.584	-18.2
1101	1.101	-5.64	-59.924	-7.884	-21.018	-6.069	12.193	-11.103	-15.643
1102	1.102	-16.475	-27.437	-4.998	-15.821	-13.41	-76.677	-14.4	-14.818
1103	1.103	-20.768	21.975	0.993	-17.377	-12.424	-17.08	-16.537	-9.919
1104	1.104	-9.001	66.806	-1.345	-24.496	-13.38	-6.18	-15.388	0.199
1105	1.105	8.406	42.494	-6.204	-10.161	-12.597	63.062	-11.147	10.32
1106	1.106	29.521	-9.174	-16.281	-12.122	-11.82	72.07	-12.512	9.224
1107	1.107	26.883	-29.171	-20.555	-13.893	-11.227	80.117	-14.839	-3.884
1108	1.108	9.164	-23.216	-21.734	-12.35	-9.285	72.557	-10.786	-2.088
1109	1.109	-2.341	-6.788	-34.904	0.627	-8.7	-28.371	-9.441	-3.596
1110	1.11	-8.644	-1.791	-26.193	-4.59	-11.21	-245.098	-10.801	-4.912
1111	1.111	-22.128	-15.423	-24.639	-12.519	-9.848	-90.113	-9.652	-13.779
1112	1.112	-41.451	-19.566	-17.457	-16.787	-9.46	50.709	-10.828	-17.212
1113	1.113	-59.199	-68.799	-11.047	2.74	-13.129	76.252	-10.457	-22.371
1114	1.114	-24.128	-22.11	-0.187	-5.602	-9.825	53.251	-14.723	-21.329
1115	1.115	-19.072	-16.345	9.89	-3.119	-4.984	74.615	-9.316	-20.48
1116	1.116	-32.594	-11.284	6.223	-10.112	-6.917	55.63	-11.266	-16.351
1117	1.117	-28.495	3.523	5.083	-42.065	-10.976	-101.909	-6.641	-18.235
1118	1.118	-24.796	35.381	-10.945	-19.266	-8.451	-165.361	-3.755	-20.131
1119	1.119	-21.512	47.732	-36.654	-23.347	-6.121	-107.646	-7.257	-11.191
1120	1.12	-18.43	36.439	-39.908	-12.094	-9.018	-20.047	-4.949	-12.311
1121	1.121	-26.782	26.354	-30.575	-35.836	-5.332	27.699	-9.031	-15.769
1122	1.122	-44.626	23.269	-4.99	-20.111	-8.621	13.233	-6.53	-12.645
1123	1.123	-70.408	14.931	-15.021	-0.258	-10.742	26.093	-6.164	-7.764
1124	1.124	-60.348	-2.868	0.678	-2.678	-8.804	-9.432	-5.017	1.954
1125	1.125	-44.65	-28.544	-1.994	-0.285	-6.863	-107.02	-6.959	0.841
1126	1.126	-24.867	-11.415	-9.517	-10.861	-3.951	-93.858	-6.581	-7.43
1127	1.127	3.425	-14.429	-7.143	-4.986	-7.625	-58.301	-7.366	-10.448
1128	1.128	52.621	-28.515	-4.963	-13.634	-8.976	-25.787	-4.666	-15.201
1129	1.129	99.508	-30.961	-2.979	-5.63	-4.138	-15.96	-10.482	-17.62
1130	1.13	129.963	-42.487	-4.68	-12.722	-7.427	10.722	-11.263	-16.765
1131	1.131	102.363	-74.35	-3.098	-13.803	-8.005	18.782	-10.688	-16.12
1132	1.132	46.905	-51.458	-1.697	-7.753	-8.398	26.058	-10.108	-17.991
1133	1.133	-4.662	-39.028	-21.209	-23.757	-7.052	19.38	-6.04	-10.204
1134	1.134	-51.416	-50.179	-23.87	-2.59	-7.454	37.412	-10.883	-4.946
1135	1.135	-81.749	-46.854	-26.338	5.803	-11.917	31.875	-11.466	-7.818
1136	1.136	-76.272	-81.316	-28.625	-6.918	-7.868	46.983	-12.049	-13.789
1137	1.137	-40.99	-12.584	-17.929	-27.971	-6.521	24.23	-11.664	-14.535
1138	1.138	-27.383	36.918	-15.923	-8.168	-6.922	28.407	-13.014	-12.577
1139	1.139	1.713	46.021	-14.118	-15.644	-9.054	17.273	-10.882	-10.613
1140	1.14	-9.45	38.035	-9.417	-17.917	-7.904	-20.375	-12.034	-4.022
1141	1.141	-40.353	30.634	-5.102	-11.476	-10.626	-45.404	-10.087	-6.538
1142	1.142	-52.72	10.614	-11.418	-5.596	-6.384	-113.989	-9.304	-4.215
1143	1.143	-41.44	-19.781	-12.511	-10.742	-6.979	-163.208	-7.941	-15.055
1144	1.144	-51.436	-47.434	-15.529	-2.714	-10.479	-64.593	-11.61	-10.396
1145	1.145	-48.251	-42.314	-8.688	-9.792	-10.102	53.876	-11.205	-14.621
1146	1.146	-45.45	-46.59	-2.621	-16.106	-10.503	69.834	-12.356	-15.749
1147	1.147	-37.793	-8.907	-14.737	-2.873	-9.352	113.107	-11.176	-16.879
1148	1.148	-16.584	-13.917	-5.961	-1.039	-8.978	100.077	-9.224	-11.625
1149	1.149	-8.177	-18.351	2.044	0.567	-10.539	88.419	-11.333	-6.753
1150	1.15	-5.603	-14.341	-2.143	4.828	-9.199	55.962	-9.965	-5.951
1151	1.151	6.051	-18.037	-0.895	-1.535	-12.887	6.701	-7.429	-13.282
1152	1.152	20.959	-14.704	-11.648	-19.438	-15.218	-2.134	-10.896	-16.158
1153	1.153	18.96	-5.303	-7.311	-47.587	-11.17	-91.737	-7.588	-13.62
1154	1.154	-7.449	8.967	-13.625	-21.157	-9.827	-151.273	-6.406	-17.656
1155	1.155	-26.288	-3.621	-7.558	9.902	-6.549	-97.007	-10.064	-15.685
1156	1.156	-50.091	-15.131	-4.398	14.073	-13.136	-67.267	-11.395	-12.355
1157	1.157	-40.716	-30.007	-9.172	2.937	-6.367	13.552	-12.536	-14.067
1158	1.158	-32.316	-35.815	-22.257	-14.014	-7.147	-18.854	-12.132	-6.116
1159	1.159	-24.734	-30.551	-20.252	-17.014	-6.377	10.83	-15.588	-7.255
1160	1.16	-17.747	-9.705	-21.92	-14.173	-8.317	55.512	-13.437	-10.332
1161	1.161	-15.623	-23.803	-20.276	-1.272	-5.033	47.207	-8.964	-11.291
1162	1.162	-33.045	-16.301	-18.82	-3.49	-10.463	-49.173	-9.527	-20.963
1163	1.163	-16.807	-9.356	-15.023	-1.268	-13.971	-246.437	-10.861	-24.639
1164	1.164	-6.188	-2.995	-13.744	4.648	-7.991	-161.938	-9.487	-28.128
1165	1.165	-15.877	-8.791	-18.856	-3.968	-3.95	17.538	-8.309	-22.895
1166	1.166	-14.151	-24.637	-13.909	-14.942	-11.908	87.279	-5.582	-8.181
1167	1.167	0.143	-26.752	-19.809	0.924	-10.966	66.245	-9.061	-6.052
1168	1.168	-1.837	2.306	-14.105	-18.3	-13.885	47.005	-6.147	-7.99
1169	1.169	-0.155	-10.009	-9.201	-46.605	-9.638	29.486	-8.862	-13.22
1170	1.17	14.127	-21.188	-15.163	-65.449	-11.969	13.6	-6.938	-8.572
1171	1.171	12.197	-4.161	-9.525	-48.515	-7.147	27.993	-11.797	-12.828
1172	1.172	20.927	-13.487	-4.639	-70.491	-11.807	-116.658	-6.985	-13.995
1173	1.173	6.608	-44.72	-5.126	-39.383	-7.763	-58.894	-10.295	-12.834
1174	1.174	-18.558	-40.719	-13.955	-10.304	-10.306	-6.349	-10.878	-5.482
1175	1.175	-21.834	-44.444	-7.469	-6.437	-10.715	-22.155	-9.539	-0.637
1176	1.176	-6.13	-13.499	-23.086	-2.821	-6.674	-7.834	-9.944	-10.315
1177	1.177	-3.367	15.518	-16.631	0.517	-9.204	-20.954	-9.583	-16.718
1178	1.178	-21.119	-10.778	-10.769	-2.042	-4.777	-9.068	-9.998	-20.218
1179	1.179	-28.038	-20.839	-5.531	-4.424	-4.226	1.887	-8.088	-17.146
1180	1.18	-30.097	13.572	-7.075	-6.617	-9.096	11.882	-12.377	-6.346
1181	1.181	-28.079	8.999	-14.206	4.136	-3.123	3.131	-14.153	-7.739
1182	1.182	-33.284	29.537	-13.002	-1.55	-5.472	11.413	-13.798	1.114
1183	1.183	-28.717	33.084	-16.428	-10.146	1.08	4.196	-6.48	7.06
1184	1.184	-33.085	15.934	-17.346	-5.436	-4.947	-2.266	-7.474	-0.335
1185	1.185	-26.863	6.627	-12.463	-3.998	-4.217	-8.137	-6.539	-5.214
1186	1.186	-21.043	4.118	-20.366	-5.09	-7.745	-13.44	-9.094	-6.04
1187	1.187	-26.428	-24.024	-25.554	-1.555	-8.352	-18.349	-13.191	-8.419
1188	1.188	-27.522	-35.155	-18.733	3.688	-10.129	-4.707	-12.65	-19.322
1189	1.189	-14.488	-38.336	-10.757	18.44	-7.648	7.768	-17.329	1.318
1190	1.19	-8.763	-47.587	-7.617	3.563	-6.316	-3.397	-16.779	3.958
1191	1.191	14.024	-50.351	-12.407	-9.954	-7.502	-6.692	-13.325	-3.661
1192	1.192	-1.699	-84.017	-8.086	-15.124	-9.457	-3.663	-12.002	-6.06
1193	1.193	-15.868	-43.073	-12.077	-23.004	-6.768	-12.07	-12.421	-16.776
1194	1.194	-28.655	6.534	-7.177	-12.905	-10.272	-4.576	-17.676	-22.645
1195	1.195	-26.349	-27.228	-3.832	-3.97	-8.941	-2.11	-9.772	-20.962
1196	1.196	-32.735	3.023	-12.677	-7.444	-11.859	-3.942	-17.152	-13.084
1197	1.197	-30.784	41.678	-3.726	-19.237	-9.94	-5.628	-12.346	-17.406
1198	1.198	-14.876	36.487	-9.687	1.504	-13.434	-7.108	-16.635	-23.836
1199	1.199	4.347	13.404	-8.655	27.057	-10.544	-8.55	-7.756	-22.72
1200	1.2	11.934	0.762	-21.352	-3.937	-16.547	-15.818	-13.78	-19.654
1201	1.201	28.22	-33.556	-12.567	-58.148	-15.769	-12.546	-6.447	-18.711
1202	1.202	60.179	-56.69	-7.856	-50.833	-13.436	-16.564	-9.373	-14.484
1203	1.203	55.757	-44.606	-0.654	-44.325	-14.014	-22.315	-11.915	-16.842
1204	1.204	26.722	-56.103	-4.298	-26.214	-12.075	-17.868	-7.884	-17.456
1205	1.205	-30.058	-18.44	-7.767	-20.855	-13.819	-19.294	-8.486	-18.069
1206	1.206	-87.077	-3.256	-15.117	-5.79	-13.235	-20.638	-6.57	-15.189
1207	1.207	-79.86	1.218	-24.012	-1.37	-9.743	-23.266	-6.011	-16.555
1208	1.208	-51.884	-27.867	-15.681	-13.811	-9.33	-18.316	-11.831	-21.985
1209	1.209	-45.285	-90.56	-23.034	-32.674	-8.925	-14.722	-6.23	-20.062
1210	1.21	-27.033	7.663	-27.845	-29.451	-8.514	-12.488	-9.151	-13.298
1211	1.211	-32.422	47.001	-23.565	-13.843	-3.454	-4.236	-5.676	-15.251
1212	1.212	-27.384	11.345	-29.159	-5.583	5.284	-15.037	-10.326	-13.543
1213	1.213	-22.93	-21.161	-18.298	-8.177	-3.017	-2.172	-9.75	-10.114
1214	1.214	-2.209	-11.336	-8.403	-3.999	0.099	-0.498	-11.107	-17.52
1215	1.215	1.482	-20.219	-3.731	21.645	1.09	-1.996	-7.817	-12.33
1216	1.216	-1.799	-12.041	-5.064	52.512	-1.407	-23.34	-1.235	-3.441
1217	1.217	13.88	-19.369	-6.201	64.8	-13.588	-13.557	-6.063	-4.587
1218	1.218	22.208	-39.266	-0.185	53.493	-15.313	-10.522	5.36	-3.566
1219	1.219	-1.014	-21.006	2.937	50.112	-13.758	-7.723	0.727	-6.409
1220	1.22	-35.459	-4.514	11.857	59.293	-9.486	-5.199	4.994	-7.144
1221	1.221	-48.993	0.514	-1.306	33.62	-8.302	-7.288	1.325	-4.783
1222	1.222	-36.616	14.096	-20.662	-11.183	-7.11	-13.069	-6.994	-9.6
1223	1.223	-32.946	-14.882	-13.114	-78.431	-3.993	-14.952	-23.041	-6.298
1224	1.224	-29.694	-41.158	-24.743	-176.999	-6.864	-16.536	-11.415	-10.354
1225	1.225	-20.454	-71.975	2.915	-242.83	-6.052	-20.788	-13.534	-8.975
1226	1.226	-23.215	-51.031	-15.871	-135.459	-11.609	-21.97	-7.714	-6.621
1227	1.227	-5.424	-69.6	-5.847	-34.468	-6.722	-13.578	-9.441	-10.659
1228	1.228	15.666	-45.626	22.382	-21.358	-4.731	-14.473	-10.974	-8.131
1229	1.229	1.522	-4.635	18.69	-9.631	-0.622	-13.429	-12.304	-0.775
1230	1.23	-21.721	56.561	-12.286	1.141	-8.537	-19.355	-11.123	-1.737
1231	1.231	-18.671	64.942	-24.691	-8.75	-9.691	-21.592	-12.263	5.044
1232	1.232	1.01	43.127	-35.946	0.155	-8.711	-12.009	-9.148	2.536
1233	1.233	-16.874	36.771	-39.272	24.54	-7.742	-10.747	-15.903	-4.801
1234	1.234	-0.712	-54.658	-30.01	17.182	3.682	-16.644	-13.353	-5.754
1235	1.235	1.32	-199.37	-15.902	23.756	-0.974	-19.631	-7.718	-3.232
1236	1.236	3.166	-103.196	-18.426	17.732	-13.977	-24.387	-14.274	-7.289
1237	1.237	8.327	-15.734	-16.104	23.094	-5.307	-25.064	-8.253	-2.453
1238	1.238	16.209	0.147	-9.72	7.932	-6.897	-20.821	-12.297	-3.042
1239	1.239	-5.513	43.271	-11.65	12.331	-17.009	-9.931	-14.215	-3.629
1240	1.24	-39.998	82.729	-13.395	-0.079	-13.383	13.804	-13.62	-2.254
1241	1.241	-53.558	142.359	-24.466	-18.906	-16.932	44.664	-10.702	-4.568
1242	1.242	-49.49	153.233	-34.579	-15.693	-11.767	15.662	-9.318	-11.15
1243	1.243	-45.812	123.692	-22.816	-6.483	-10.834	-18.298	-10.649	-25.855
1244	1.244	-35.768	43.076	-18.186	-3.846	-10.048	-77.986	-11.782	-23.727
1245	1.245	-32.708	-76.251	-13.942	3.656	-14.096	-102.496	-14.474	-25.669
1246	1.246	-30.026	-123.802	-5.045	-7.99	-12.156	-50.773	-9.412	-16.975
1247	1.247	-32.567	6.391	-8.553	-18.679	-12.741	-43.986	-7.455	-31.299
1248	1.248	-30.267	59.055	-24.62	-1.316	-9.857	47.626	-12.85	-21.631
1249	1.249	-2.612	43.36	-26.968	19.752	-15.703	166.029	-12.251	-26.865
1250	1.25	1.063	29.081	-29.119	5.618	-18.078	309.245	-12.801	-28.419
1251	1.251	4.349	42.137	-19.477	3.048	-21.617	290.099	-8.717	-24.162
1252	1.252	1.255	30.344	-7.287	9.918	-11.609	202.695	-8.304	-17.778
1253	1.253	15.399	-1.987	0.64	-5.037	-7.407	-4.122	-0.925	-14.295
1254	1.254	38.62	-149.814	7.796	-3.129	-1.082	23.968	-10.581	-15.262
1255	1.255	47.874	-255.603	14.202	-11.835	-4.612	152.106	-14.238	-18.161
1256	1.256	33.652	-159.34	5.894	-16.453	-12.001	-57.406	-10.735	-20.667
1257	1.257	-4.971	-71.763	-3.78	-12.129	-18.798	-311.062	-15.943	-18.328
1258	1.258	-77.241	39.674	-7.464	-0.26	-10.852	-413.228	-14.961	-8.837
1259	1.259	-87.155	112.018	-25.46	-24.022	-13.938	-444.167	-8.957	-12.508
1260	1.26	-42.475	-6.312	-17.921	-20.717	-16.824	-190.401	-13.009	-6.499
1261	1.261	-18.094	-85.625	-10.961	-17.609	-12.544	48.324	-9.515	5.318
1262	1.262	-25.455	-99.7	-13.069	-9.247	-8.454	79.416	-10.083	13.259
1263	1.263	-18.889	-33.702	-11.112	-11.719	-7.85	-61.421	-11.82	6.102
1264	1.264	-12.887	-69.15	-12.828	-0.07	-5.904	-35.809	-10.463	-8.216
1265	1.265	-18.287	-79.846	-11.258	-10.665	-0.495	-105.467	-10.075	-17.899
1266	1.266	-13.231	-50.115	-9.881	-20.279	-1.113	-169.068	-14.134	-26.602
1267	1.267	-8.759	-41.1	-8.701	-21.939	-5.804	-34.479	-10.639	-50.389
1268	1.268	-12.779	-32.866	-12.154	-26.512	0.697	-16.966	-11.986	-47.078
1269	1.269	-16.409	-10.726	-4.776	-25.115	-3.644	30.797	-11.585	-25.185
1270	1.27	-19.692	22.849	4.142	-10.78	-12.618	131.809	-7.907	-16.853
1271	1.271	-10.416	4.775	3.005	-12.713	-13.839	118.55	-6.541	-4.076
1272	1.272	-13.137	-11.556	-2.203	-21.453	-8.66	130.336	-12.35	2.888
1273	1.273	-5.588	-16.463	4.578	-13.591	-13.519	76.183	-11.587	5.006
1274	1.274	-17.19	-75.971	-6.821	-15.053	-19.521	66.338	-6.773	-4.674
1275	1.275	-15.048	-116.537	-8.357	-8.814	-30.166	57.413	-8.72	-9.916
1276	1.276	-32.443	-35.03	-1.162	-14.96	-17.203	-16.012	-8.152	-11.472
1277	1.277	-34.729	19.231	-10.052	-1.043	-22.424	-25.99	-7.772	-4.315
1278	1.278	-32.562	9.408	-16.036	12.598	-8.1	-17.248	-14.165	2.062
1279	1.279	-26.726	-53.033	-16.962	-6.644	9.321	-9.3	-8.177	0.887
1280	1.28	-0.395	-28.55	-14.028	-45.016	11.65	-16.809	-10.509	3.987
1281	1.281	10.818	-21.046	-11.506	-50.302	5.265	-36.77	-8.582	-0.855
1282	1.282	20.896	12.556	-7.437	-45.144	7.205	-30.631	-6.654	-6.849
1283	1.283	30.215	91.961	-18.262	-40.545	1.986	-35.98	-13.239	-4.529
1284	1.284	21.929	102.818	-22.89	-27.999	6.641	-41.004	-5.317	-8.017
1285	1.285	14.422	112.599	-27.117	-9.098	19.626	-18.176	-6.296	-14.027
1286	1.286	-6.629	85.714	-33.457	14.813	10.932	-30.583	-7.269	-8.423
1287	1.287	-20.698	28.753	-29.916	17.995	6.296	-87.298	-8.053	-6.498
1288	1.288	-23.15	50.837	-24.63	3.945	4.96	34.8	-5.732	-15.214
1289	1.289	-20.772	30.923	-9.847	-13.802	3.819	122.251	-6.314	-21.221
1290	1.29	-35.647	-11.596	17.888	-2.137	9.835	106.353	-5.735	-11.557
1291	1.291	-33.718	-16.979	14.239	4.286	-1.943	-23.725	-14.639	-10.398
1292	1.292	-42.416	-52.126	4.185	2.369	-25.721	-76.184	-8.253	-16.403
1293	1.293	-31.377	-20.207	-24.056	-6.314	-56.653	66.964	-11.731	-19.508
1294	1.294	-21.297	17.21	-20.337	-17.305	-52.55	86.039	-6.5	-14.687
1295	1.295	-22.44	1.951	-23.571	-15.905	-33.736	-71.628	-11.333	-3.274
1296	1.296	-23.578	-48.662	-14.212	-6.957	-23.637	-177.621	-8.811	-7.916
1297	1.297	-18.349	-82.389	-22.452	-5.773	-7.918	-43.003	-8.032	-6.545
1298	1.298	-7.477	-52.03	-9.62	-10.987	6.248	44.4	-7.438	-10.213
1299	1.299	-11.679	31.173	-11.884	-11.926	13.846	-3.199	-12.073	-9.022
1300	1.3	-10.443	114.508	-9.692	1.279	6.918	-17.45	-8	-9.961
1301	1.301	-13.865	-26.693	-27.048	3.227	4.83	-56.806	-9.338	-7.024
1302	1.302	-14.757	-161.511	-15.361	-16.117	2.938	-44.98	-12.609	-6.211
1303	1.303	-17.616	-144.242	-13.166	-18.622	4.735	-12.593	-11.428	-10.231
1304	1.304	-21.805	-1.192	-34.409	-20.952	-9.524	-3.051	-9.469	-13.663
1305	1.305	-12.795	17.687	-26.033	-27.333	-19.136	-48.051	-10.618	-16.893
1306	1.306	-25.827	-0.03	-18.425	-40.903	-24.302	-23.869	-10.417	-19.737
1307	1.307	-20.533	-47.796	-11.412	-28.711	-44.956	12.71	-9.05	-11.746
1308	1.308	-15.886	-62.172	-9.257	-14.377	-36.586	5.592	-6.52	-12.846
1309	1.309	-17.312	-48.973	-3.439	-0.806	-34.015	-13.113	-11.352	-13.742
1310	1.31	-13.717	-60.708	-5.182	7.901	-31.639	-52.226	-13.272	-10.774
1311	1.311	-10.295	-49.915	-19.505	-3.13	-25.199	-57.347	-13.843	-8.186
1312	1.312	1.469	-40.146	-17.566	-1.763	-15.469	2.392	-10.924	-7.341
1313	1.313	-9.627	-31.319	-8.861	-0.576	-10.184	-5.595	-9.557	-6.69
1314	1.314	-8.329	-6.93	2.164	-8.873	7.286	31.377	-10.899	-7.209
1315	1.315	-14.735	0.404	0.798	-5.747	23.598	118.89	-12.05	-13.745
1316	1.316	-15.861	6.958	-0.369	-10.577	21.528	59.278	-13.976	-17.962
1317	1.317	-27.623	0.961	-13.531	-8.05	31.26	-103.514	-15.126	-23.544
1318	1.318	-26.041	6.418	-4.826	-7.27	26.083	-126.631	-13.571	-24.104
1319	1.319	-13.059	1.441	-0.195	-0.689	11.81	21.728	-9.684	-15.361
1320	1.32	-18.276	-12.075	-7.365	1.83	2.176	79.543	-16.644	-11.816
1321	1.321	-19.824	-16.101	-13.763	-2.236	-9.985	-7.727	-9.866	-6.523
1322	1.322	-12.671	-19.75	-17.265	-2.824	-27.372	-55.188	-10.626	-5.48
1323	1.323	-11.511	-23.02	-18.253	-11.535	-34.303	-40.751	-9.845	-11.398
1324	1.324	-8.021	-19.943	-15.372	-17.507	-32.147	-1.241	-9.256	-5.713
1325	1.325	-7.063	-0.271	-12.896	-14.383	-22.446	34.369	-8.664	-12.232
1326	1.326	-19.839	-13.123	-7.324	-1.573	-27.65	45.18	-9.225	-14.701
1327	1.327	-7.667	-1.512	-3.88	-6.745	-16.581	74.694	-10.568	-12.333
1328	1.328	6.639	0.647	-9.929	-11.354	-12.292	65.689	-7.268	-7.444
1329	1.329	0.823	-1.294	-10.764	-27.206	-11.091	24.962	-8.425	-17.457
1330	1.33	-0.904	-17.222	-14.306	-16.569	-9.874	-86.202	-8.801	-13.156
1331	1.331	-21.591	-10.854	-17.649	-22.396	-10.795	-197.559	-9.949	-16.792
1332	1.332	-18.855	2.654	-24.281	-34.616	-7.855	-96.628	-7.812	-13.276
1333	1.333	-36.632	7.851	-20.072	-30	-8.594	-30.899	-7.025	-16.345
1334	1.334	-25.01	18.927	-16.072	-17.034	-6.25	-19.153	-5.081	-11.476
1335	1.335	-27.128	3.064	-14.203	-4.792	-6.814	-8.378	-6.613	-10.684
1336	1.336	-36.809	0.908	-21.622	-3.225	-8.73	-18.269	-7.187	-11.441
1337	1.337	-35.074	-4.974	-18.785	-4.589	-8.145	-9.386	-10.282	-9.488
1338	1.338	-24.052	-3.373	-23.097	-8.251	-8.534	-1.322	-11.442	-10.05
1339	1.339	-16.922	-20.901	-10.952	-9.342	-8.931	6.08	-11.828	-5.974
1340	1.34	-10.584	0.074	11.846	-10.232	-11.075	12.772	-9.894	-13.9
1341	1.341	-23.825	-25.626	14.924	-11.085	-8.384	6.844	-7.759	-10.406
1342	1.342	-8.051	11.975	0.763	-13.49	-5.701	12.206	-11.638	-11.359
1343	1.343	-6.013	36.966	-12.051	-19.023	-8.655	-2.967	-12.025	-10.383
1344	1.344	3.594	-22.765	-19.081	-20.92	-7.556	1.541	-10.677	-12.896
1345	1.345	1.798	1.511	-25.523	-17.623	-4.12	-2.471	-12.806	-13.66
1346	1.346	16.052	-50.28	-27.506	-8.713	-6.273	1.109	-6.812	-13.057
1347	1.347	-13.023	-111.029	-11.676	-7.525	-1.83	4.232	-12.812	-12.451
1348	1.348	-25.447	-70.571	-22.363	-10.99	-8.405	-5.101	-12.041	-15.331
1349	1.349	-21.777	-33.707	-24.329	-14.073	-2.392	-2.379	-10.11	-12.805
1350	1.35	-11.723	-13.819	-19.131	-3.204	-4.704	-4.94	-16.116	-12.411
1351	1.351	-27.411	-7.817	-20.71	-7.423	-6.645	-7.313	-12.057	-7.573
1352	1.352	-7.677	-2.52	-4.886	-8.549	-7.234	-5.237	-12.644	-5.63
1353	1.353	-25.485	-17.802	9.988	-7.367	-10.148	-7.206	-10.723	-8.522
1354	1.354	-46.609	-4.387	-3.58	-17.019	-8.812	-8.938	-8.987	-14.329
1355	1.355	-60.769	-16.758	-12.332	0.035	-8.456	-4.272	-7.635	-13.567
1356	1.356	-27.324	-13.053	-13.899	-21.052	-8.885	-8.531	-8.027	-10.093
1357	1.357	-4.524	-9.75	-9.649	-23.773	-8.546	-12.192	-12.096	-10.678
1358	1.358	7.861	-6.688	-5.972	-21.266	-7.436	-10.944	-4.167	-11.252
1359	1.359	19.108	-3.999	-9.451	-14.303	-8.251	-13.973	-7.65	-9.896
1360	1.36	36.166	-11.527	-4.218	-7.924	-9.645	-16.825	-6.69	-11.248
1361	1.361	26.905	-13.79	-7.119	-13.746	-7.16	-12.563	-9.603	-5.433
1362	1.362	29.637	-24.345	-6.35	-15.52	-9.296	-16.627	-7.099	-6.203
1363	1.363	16.887	-26.181	-7.125	-13.995	-4.847	-14.659	-9.431	-9.665
1364	1.364	-18.116	-20.848	-7.701	-9.742	-9.496	-14.047	-7.499	-9.099
1365	1.365	-63.559	-9.664	-13.677	-0.855	-10.073	-15.741	-6.935	-13.18
1366	1.366	-57.547	-2.343	-17.744	-9.199	-11.415	-10.853	-11.01	-8.364
1367	1.367	-41.086	-21.741	-17.193	-3.983	-11.029	-11.474	-6.188	-11.659
1368	1.368	-26.003	-24.313	-13.955	-1.096	-8.909	-9.909	-14.917	-12.257
1369	1.369	-21.56	9.305	-13.425	-0.368	-10.862	-9.685	-6.621	-13.631
1370	1.37	-17.486	13.867	-10.947	11.771	-9.741	-14.115	-3.547	-12.298
1371	1.371	-6.265	-6.735	-11.349	9.971	-9.604	-13.375	-12.49	-11.149
1372	1.372	-16.334	-17.856	-17.157	-4.424	-10.449	-13.679	-11.354	-14.846
1373	1.373	-19.424	6.082	-14.835	-21.917	-8.594	-10.433	-12.344	-11.584
1374	1.374	-16.698	3.187	-11.346	-19.641	-10.218	-12.568	-11.401	-13.735
1375	1.375	-19.208	-4.948	-13.29	-21.82	-12.414	-12.16	-19.363	-7.737
1376	1.376	-16.877	-2.239	-11.548	-35.426	-13.825	-14.092	-12.037	-10.264
1377	1.377	-19.015	0.224	-11.932	-9.179	-11.168	-9.81	-11.098	-12.591
1378	1.378	-17.08	6.724	-6.51	9.476	-8.498	-12.673	-10.356	-10.656
1379	1.379	-29.271	-2.836	-9.998	6.056	-12.786	-10.156	-12.716	-11.224
1380	1.38	-14.945	-18.618	-11.941	-9.717	-9.913	-11.551	-14.69	-11.798
1381	1.381	-16.878	0.614	-11.376	-1.47	-12.461	-8.783	-10.098	-12.176
1382	1.382	-18.642	3.245	-11.778	6.009	-13.848	-12.662	-13.059	-14.496
1383	1.383	-7.639	-22.389	-7.36	-10.309	-9.811	-17.194	-14.469	-16.626
1384	1.384	-23.541	-12.264	-7.973	-38.059	-7.319	-9.461	-14.143	-10.634
1385	1.385	-21.432	-9.153	-9.356	3.449	-5.993	-19.107	-7.624	-14.895
1386	1.386	-34.997	-17.5	-10.736	31.01	-8.153	-22.739	-6.715	-10.83
1387	1.387	-36.758	-20.058	-12.895	-4.337	-10.115	-11.791	-7.55	-12.768
1388	1.388	-12.961	-36.327	-11.752	-64.081	-8.982	-10.369	-8.388	-13.353
1389	1.389	4.074	-46.951	-8.296	-72.336	-7.465	-19.185	-9.03	-13.93
1390	1.39	19.766	-41.117	-10.425	-79.834	-5.562	-22.68	-15.084	-6.939
1391	1.391	28.097	-46.307	-8.499	-60.069	-9.849	-17.559	-9.525	-11.758
1392	1.392	15.319	-28.942	-14.321	-29.876	-5.812	-22.591	-11.52	-10.98
1393	1.393	3.717	-26.661	-16.671	-2.369	-10.673	-23.596	-8.291	-8.64
1394	1.394	-2.661	-7.539	-16.118	12.578	-8.764	-19.663	-11.249	-10.557
1395	1.395	3.177	-10.142	-20.796	7.956	-7.05	-8.802	-10.912	-13.836
1396	1.396	-16.145	6.088	-16.783	-4.605	-9.587	2.299	-12.318	-20.403
1397	1.397	-18.617	3.936	-16.452	-1.062	-7.284	21.004	-10.23	-17.873
1398	1.398	-34.87	-25.108	-15.152	-4.405	-8.463	28.411	-9.885	-8.965
1399	1.399	-32.76	-4.332	-18.129	-20.082	-5.78	25.938	-11.856	-7.8
1400	1.4	-26.977	-0.591	-12.208	-17.334	-4.638	13.059	-9.766	-4.709
1401	1.401	-32.219	-10.633	-11.492	-14.85	-8.146	-10.452	-10.584	-11.491
1402	1.402	-30.72	-26.322	-13.859	-17.249	-11.073	-7.465	-6.364	-14.01
1403	1.403	-8.482	-18.213	-15.793	-19.47	-6.652	-15.909	-12.991	-8.397
1404	1.404	-9.876	-15.532	-9.796	-17.619	-8.427	-18.593	-13.81	-3.563
1405	1.405	-1.031	-13.066	-18.725	-5.532	-5.936	-25.754	-12.119	-8.798
1406	1.406	-11.912	-15.472	-17.621	2.384	-2.669	-15.327	-11.39	-13.448
1407	1.407	-33.573	-4.921	-16.713	9.55	-9.273	-44.566	-10.846	-15.191
1408	1.408	-42.837	-14.701	-17.736	10.713	-6.395	-32.27	-14.178	-11.715
1409	1.409	-40.097	-23.506	-16.058	13.986	-0.418	-28.601	-10.142	-13.084
1410	1.41	-32.518	-47.422	-13.607	15.152	-4.498	-11.633	-10.557	-16.006
1411	1.411	-20.854	-44.214	-15.97	7.782	-15.358	-2.469	-8.256	-10.02
1412	1.412	-14.461	-28.576	-15.454	-6.964	-10.731	11.522	-8.668	-23.185
1413	1.413	-24.128	-20.305	-12.244	-26.161	-6.492	-1.381	-13.151	5.846
1414	1.414	-29.36	-33.124	-21.242	-23.729	-5.34	0.8	-4.288	1.787
1415	1.415	-11.955	-30.827	-1.783	-16.851	-8.842	32.643	-10.717	-1.891
1416	1.416	-9.682	-15.954	12.246	-31.81	-7.887	28.12	-7.274	-18.927
1417	1.417	0.936	-14.058	14.663	-22.191	-4.994	15.706	-6.346	-9.636
1418	1.418	-1.014	-12.377	12.251	0.613	-11	4.495	-1.535	-6.913
1419	1.419	-6.235	1.848	-2.745	3.692	-10.229	-33.21	-4.073	0.647
1420	1.42	-1.582	-7.932	-27.989	1.027	-6.75	-108.895	3.291	-6.312
1421	1.421	-2.937	-9.78	-38.134	3.688	-4.816	-98.119	-7.511	0.09
1422	1.422	-9.299	-33.696	-35.126	-3.093	-7.714	-9.344	-11.73	2.055
1423	1.423	-17.603	-78.508	-32.519	-34.894	-11.187	-21.182	-10.514	-10.123
1424	1.424	-7.911	-48.227	-14.808	-30.354	-9.823	-10.377	-9.289	-24.438
1425	1.425	-11.553	-31.894	-17.226	-17.891	-6.908	19.219	-10.188	-18.637
1426	1.426	-8.042	3.218	-15.19	0.957	-10.572	-7.452	-11.096	-23.859
1427	1.427	-8.978	25.928	-13.331	24.857	-10.178	-15.557	-10.266	-22.333
1428	1.428	-4.097	13.428	-11.66	21.884	-13.068	-8.18	-4.602	-26.621
1429	1.429	-17.223	24.549	-10.203	-20.515	-11.119	-14.775	-8.066	-25.482
1430	1.43	-19.134	14.361	-6.065	-26.375	-8.399	-8.842	0.576	-19.493
1431	1.431	-13.868	-20.22	-9.897	-31.705	-9.154	-3.541	-0.648	-14.29
1432	1.432	-5.882	-6.784	0.755	-36.663	-10.491	1.442	-3.772	-7.533
1433	1.433	-12.99	22.129	1.952	-13.755	-13.565	-2.894	-2.818	-5.028
1434	1.434	-11.767	48.319	-1.854	15.322	-7.536	-23.71	-5.344	-5.811
1435	1.435	-12.887	44.932	-5.449	26.568	-6.735	-27.479	-10.959	-9.297
1436	1.436	-15.927	35.555	-8.65	23.317	-12.311	-79.043	-11.477	-7.371
1437	1.437	-18.787	-7.143	-15.548	20.226	-10.341	-27.44	-11.956	-6.789
1438	1.438	-16.209	-37.703	-11.411	0.409	-7.014	-34.004	-14.746	-13.761
1439	1.439	-20.197	-54.3	-23.7	7.867	-7.557	45.397	-18.119	-26.539
1440	1.44	-10.624	-39.318	-4.414	19.372	-10.031	99.587	-16.682	-24.794
1441	1.441	-9.365	10.949	-6.976	25.538	-9.606	129.184	-10.057	-7.363
1442	1.442	-12.752	17.506	-13.982	-3.682	-10.732	120.257	-11.015	-18.967
1443	1.443	-13.639	11.571	-24.659	-24.544	-9.535	-1.874	-15.281	-16.841
1444	1.444	-28.281	-4.834	-22.761	-5.922	-6.798	-124.406	-16.071	-11.036
1445	1.445	-30.354	-40.013	-10.609	-2.751	-10.262	-140.314	-15.521	-12.793
1446	1.446	-32.223	-71.93	-6.003	-31.004	-12.55	-10.264	-17.469	-11.274
1447	1.447	-19.982	-92.615	1.149	-87.638	-10.396	42.199	-18.042	-4.145
1448	1.448	-8.91	-96.271	4.841	-111.975	-7.663	26.369	-19.384	-5.334
1449	1.449	-1.726	-44.771	3.709	-119.246	-9.571	-16.739	-12.008	2.972
1450	1.45	-2.844	6.971	-12.321	-31.687	-6.639	-29.863	-11.02	1.978
1451	1.451	10.369	27.007	-23.902	3.994	-7.766	-18.028	-10.014	-2.883
1452	1.452	-5.455	21.114	-47.294	14.912	-4.246	-7.169	-2.029	-7.165
1453	1.453	-3.275	4.743	-31.583	5.102	-3.053	22.457	-2.928	-7.969
1454	1.454	-1.27	19.89	-23.219	13.972	-8.248	31.359	1.966	-8.569
1455	1.455	-17.081	24.34	-5.379	-43.008	-8.795	39.475	-3.976	-11.871
1456	1.456	-31.922	20.253	-7.659	-65.084	-6.829	17.383	-11.274	-12.471
1457	1.457	-22.199	16.526	-9.745	-45.199	-5.056	-83.506	-8.309	-9.006
1458	1.458	-20.421	-0.512	-3.91	-14.867	-6.389	-126.68	-12.479	-4.573
1459	1.459	-18.849	2.609	-9.114	-20.38	-10.809	-60.864	-14.716	-2.841
1460	1.46	-31.776	-34.26	-26.527	4.538	-5.359	-1.257	-16.575	-10.784
1461	1.461	-8.888	-69.312	-10.259	17.667	-7.268	9.589	-13.215	-14.278
1462	1.462	-18.117	-55.608	0.412	13.108	-6.672	-0.262	-4.233	-21.637
1463	1.463	-20.762	-51.417	6.236	46.593	-10.718	8.658	-0.481	-24.559
1464	1.464	-38.522	-54.98	-5.936	41.567	-5.86	-31.993	3.072	-16.621
1465	1.465	-26.861	-37.819	-4.382	12.091	-9.128	-39.308	0.044	-15.651
1466	1.466	-24.667	-21.977	-8.628	0.491	-10.856	-59.167	-4.73	-16.618
1467	1.467	-11.054	-19.114	-14.987	-16.849	-10.454	-77.282	-10.656	-26.31
1468	1.468	-9.247	9.262	-8.949	-26.092	-10.058	-71.813	-17.927	-22.632
1469	1.469	-7.643	28.13	-16.229	-67.994	-8.91	-16.254	-32.544	-16.628
1470	1.47	2.466	18.153	-17.123	-121.986	-8.547	20.692	-43.098	-19.723
1471	1.471	-11.812	-3.642	-11.062	-128.42	-12.043	14.052	-41.07	-26.506
1472	1.472	-13.72	-17.69	-3.642	-67.119	-14.171	-4.175	-42.726	-13.346
1473	1.473	-11.958	-4.844	-10.349	-26.001	-9.712	1.294	-37.993	-3.67
1474	1.474	-22.973	-2.461	-6.015	-3.596	-11.441	-13.748	-30.746	1.535
1475	1.475	-15.804	-17.299	-11.538	3.457	-11.798	-45.62	-18.854	-3.134
1476	1.476	-14.641	-3.692	-22.288	-14.26	-4.412	-24.828	-4.461	12.72
1477	1.477	-22.969	-15.785	-23.735	-8.373	-7.473	-13.535	1.382	10.569
1478	1.478	-11.169	-20.333	-1.956	-33.138	-4.54	17.501	27.717	0.876
1479	1.479	-9.63	-10.178	13.824	-0.931	-5.28	55.134	84.454	-11.328
1480	1.48	-11.013	-13.736	33.669	28.212	-9.309	80.361	60.102	-3.404
1481	1.481	-19.938	-14.822	46.552	39.553	-8.693	11.735	23.181	-10.574
1482	1.482	-18.806	-9.6	11.632	36.348	-11.954	-116.457	3.28	-16.962
1483	1.483	-17.857	-14.425	-13.415	33.267	-12.504	76.246	-2.682	-18.11
1484	1.484	-11.115	-27.587	-26.863	30.518	-7.635	50.828	-8.068	-17.127
1485	1.485	-19.084	-25.59	-30.831	37.898	-13.594	27.714	-53.511	-14.205
1486	1.486	-13.889	0.883	-11.973	63.48	-12.778	6.733	-71.665	-18.445
1487	1.487	-24.765	42.578	-15.198	80.44	-14.674	-50.879	-66.201	-14.363
1488	1.488	-14.743	3.861	-30.827	33.554	-11.346	-68.238	-51.054	-13.78
1489	1.489	-15.952	-21.368	-44.909	40.314	-13.049	-20.694	-19.075	-19.778
1490	1.49	-17.174	-53.374	-52.436	119.786	-8.179	-6.399	9.992	-20.571
1491	1.491	-18.188	-57.487	-45.44	87.277	-8.734	6.705	36.333	-18.65
1492	1.492	-21.147	-91.547	-43.298	57.469	-5.804	-5.08	39.649	-8.586
1493	1.493	-20.429	-50.339	-29.736	48.204	-3.27	5.985	36.576	-9.941
1494	1.494	-18.167	-22.658	-17.511	7.124	3.136	16.196	33.894	-1.03
1495	1.495	-21.709	2.459	-15.903	-104.17	-10.006	-10.331	10.699	4.987
1496	1.496	-21.185	6.83	-28.789	-151.54	-4.193	-18.349	-11.126	-0.21
1497	1.497	-12.34	2.66	-37.397	-107.763	-2.451	-25.518	-13.764	-3.092
1498	1.498	-5.982	-16.198	-35.732	-120.214	-7.093	-31.944	-21.233	-9.077
1499	1.499	-16.858	-33.282	-28.454	-107.776	-8.441	-25.852	-18.869	-1.718
1500	1.5	-15.536	-48.937	-14.034	-74.717	-12.118	-31.26	-29.495	-6.55
1501	1.501	-9.191	-46.153	-4.267	-64.349	-15.599	-36.332	-35.299	-12.553
1502	1.502	-10.38	-22.887	-9.408	-37.209	-12.495	-22.789	-40.527	-10.247
1503	1.503	-9.461	11.612	-10.899	36.459	-7.646	-10.399	-29.464	-15.108
1504	1.504	-4.677	52.904	2.126	66.241	-11.891	0.876	-25.162	-18.417
1505	1.505	-5.502	58.375	-6.526	3.813	-7.815	10.914	-18.712	-16.705
1506	1.506	-6.342	63.444	-1.808	28.284	-7.225	38.934	-19.871	-19.249
1507	1.507	-14.344	22.26	11.219	20.89	-5.286	-18.232	-35.987	-17.912
1508	1.508	-7.048	-16.365	16.493	40.682	-10.698	-26.888	-29.037	-20.825
1509	1.509	-13.868	-71.862	27.579	132.237	-8.753	-5.164	-14.101	-19.675
1510	1.51	-16.431	-123.558	17.556	224.356	-8.174	1.334	-8.244	-17.742
1511	1.511	-14.156	-76.819	0.542	212.51	-7.597	-4.487	-13.414	-15.617
1512	1.512	-14.765	-21.996	7.544	201.664	-6.251	1.284	-8.748	-11.182
1513	1.513	-8.8	-0.092	5.456	132.762	-4.904	6.726	-7.432	-9.261
1514	1.514	-16.192	-20.155	7.44	-1.343	-7.047	-34.164	-1.127	-14.693
1515	1.515	-19.145	-38.493	12.696	-58.889	-4.348	-39.249	-4.693	-16.63
1516	1.516	-19.944	-10.956	1.694	-111.264	-6.302	-44.082	-9.988	-14.672
1517	1.517	-17.652	14.069	-14.158	-349.894	-1.495	-30.459	-16.882	-17.537
1518	1.518	-17.082	27.459	-46.079	-725.287	9.295	-9.671	-19.488	-17.131
1519	1.519	-17.683	31.422	-50.517	-775.495	13.897	-5.929	-18.733	-9.751
1520	1.52	-17.126	20.161	-46.453	-548.867	0.892	-9.177	-15.252	-6.627
1521	1.521	-11.339	3.107	-42.777	-260.512	-11.326	0.197	-17.184	-11.446
1522	1.522	-15.439	-12.626	-25.753	1.899	-19.279	2.996	-18.923	-10.658
1523	1.523	-20.311	-26.821	-22.652	103.642	-23.553	-9.682	-13.089	-5.015
1524	1.524	-10.277	1.366	-14.33	10.415	-32.466	-7.284	-10.736	-9.806
1525	1.525	-11.656	12.533	-11.805	38.105	-26.483	-9.399	0.158	-9.183
1526	1.526	-8.006	-4.557	-18.779	63.156	-27.465	-19.072	23.987	-5.09
1527	1.527	-14.031	-1.484	-16.667	132.381	-18.549	-24.213	34.016	-6.407
1528	1.528	-13.094	-21.269	-14.746	195.648	-19.674	-28.623	12.102	-9.665
1529	1.529	-10.195	-44.535	-12.987	253.235	-16.535	-12.556	3.756	-6.747
1530	1.53	-18.139	-22.733	-14.5	200.623	-11.667	-14.577	-3.866	-2.294
1531	1.531	-10.793	8.348	-15.792	184.475	-7.416	-39.724	-1.702	-5.187
1532	1.532	-17.585	-4.093	-12.053	198.59	-8.224	-49.783	-12.478	-13.108
1533	1.533	-15.08	14.673	-3.732	211.566	-10.218	-34.305	-10.632	-14.263
1534	1.534	-14.313	-36.764	-8.985	270.737	-12.221	-26.101	-15.93	-17.344
1535	1.535	-20.884	-118.188	-6.12	194.49	-11.704	-23.675	-20.625	-18.301
1536	1.536	-16.621	-63.933	5.259	65.935	-13.142	-2.581	-24.959	-15.774
1537	1.537	-15.827	-14.493	9.893	-126.978	-8.768	40.119	-26.089	-3.574
1538	1.538	-10.986	12.297	8.536	-153.067	-7.11	119.645	-19.961	-8.791
1539	1.539	-4.974	4.152	14.916	-83.972	-2.356	108.872	-12.434	-0.838
1540	1.54	-12.321	-3.276	13.751	21.26	-1.857	118.765	2.456	-2.173
1541	1.541	-7.478	-9.93	14.717	155.555	-3.661	20.228	0.426	-3.321
1542	1.542	-13.472	-4.011	0.029	207.818	1.127	-177.233	-1.499	-11.618
1543	1.543	-12.694	-31.783	-23.348	191.838	-2.202	-318.238	-10.289	-16.822
1544	1.544	-23.531	-6.664	-38.967	-24.854	-0.495	-190.213	-11.96	-17.767
1545	1.545	-21.987	-2.205	-41.603	-365.96	2	-73.964	-22.186	-25.67
1546	1.546	-17.732	1.899	-49.077	-593.257	2.354	-10.575	-41.975	-15.969
1547	1.547	-29.544	-16.849	-51.336	-552.321	-0.587	47.008	-39.536	-7.047
1548	1.548	-12.116	-26.903	-44.894	-364.749	-4.293	64.295	-6.24	-3.552
1549	1.549	-14.429	-36.209	-27.416	-194.371	-3.922	80.009	16.416	-2.576
1550	1.55	-12.294	-38.943	-29.67	-39.522	-6.055	94.258	20.317	-1.61
1551	1.551	-18.097	-5.492	-27.463	44.676	-12.063	54.747	16.422	-0.838
1552	1.552	-16.35	-28.362	-13.836	121.275	-14.6	42.981	-14.758	-1.623
1553	1.553	-11.697	-57.399	2.109	190.694	-15.406	10.503	-27.328	-9.563
1554	1.554	-15.95	-31.028	8.57	211.506	-18.919	59.799	-38.622	-2.22
1555	1.555	-14.783	-20.841	2.841	115.043	-15.676	194.035	6.058	-9.008
1556	1.556	-20.778	-29.99	4.644	167.194	-10.302	290.119	36.371	-16.957
1557	1.557	-15.551	-66.847	6.252	214.615	-12.294	202.552	-2.364	-20.071
1558	1.558	-20.388	-41.656	-0.85	55.606	-15.655	-4.435	-47.914	-15.249
1559	1.559	-16.128	17.92	0.366	34.432	-10.311	-145.27	-54.029	-21.26
1560	1.56	-20.194	42.245	3.902	53.578	-5.545	-273.437	-48.694	-23.598
1561	1.561	-15.357	49.516	-3.43	1.039	-5.042	-343.173	-13.562	-12.779
1562	1.562	-15.942	69.455	-6.337	-174.24	-6.858	-322.253	36.647	-17.441
1563	1.563	-13.037	39.141	-14.282	-151.478	-7.307	-187.63	56.377	-16.114
1564	1.564	-11.676	44.666	-13.323	-88.597	-7.729	-170.203	37.991	-15.011
1565	1.565	-18.064	39.737	-14.304	-70.194	-4.838	-27.04	10.139	-30.737
1566	1.566	-8.384	35.351	-10.064	-18.569	1.173	69.124	35.113	-37.149
1567	1.567	-14.764	39.483	-10.868	60.31	10.838	51.598	-6.262	-19.759
1568	1.568	-6.423	-2.042	-10.342	131.983	1.912	67.323	-67.354	-17.469
1569	1.569	-5.433	-51.878	-5.773	144.796	-4.108	110.426	-75.549	-11.11
1570	1.57	-6.39	-71.762	-7.582	85.32	-15.931	70.857	-68.228	-5.323
1571	1.571	-5.601	-53.537	-1.846	74.957	-23.907	35.178	-48.251	-3.606
1572	1.572	-11.195	-48.142	-9.274	125.011	-22.602	2.589	-54.137	-8.273
1573	1.573	-13.121	-33.095	-14.175	27.357	-21.48	12.387	-37.611	-15.463
1574	1.574	-23.191	-37.601	-18.472	41.361	-15.477	39.129	-42.663	-9.105
1575	1.575	-13.125	-41.676	-11.157	101.673	-16.414	14.791	-1.444	-5.654
1576	1.576	-11.968	-52.906	-10.22	4.568	-31.077	-36.827	48.574	-6.639
1577	1.577	-13.136	-35.879	-12.777	-192.258	-45.928	-137.717	42.131	-9.551
1578	1.578	-24.946	-32.796	-21.695	-276.094	-40.07	-65.761	24.086	-7.048
1579	1.579	-17.022	-1.666	-27.701	-147.497	-24.166	26.189	74.17	-6.29
1580	1.58	-18.381	2.396	-39.516	-30.719	3.524	85.599	80.843	-9.801
1581	1.581	-14.723	-16.269	-34.922	-93.769	22.283	9.491	1.618	-17.179
1582	1.582	-18.203	-47.042	-13.3	-112.509	32.334	78.395	-52.529	-14.31
1583	1.583	-17.239	-75.921	-10.265	80.396	29.221	123.123	-62.387	-18.601
1584	1.584	-24.01	-72.131	-7.594	3.685	20.88	33.701	-71.152	-11.274
1585	1.585	-23.237	-62.043	-5.092	-112.743	23.34	-73.36	-62.922	-8.39
1586	1.586	-27.305	-46.409	-12.088	-7.002	11.656	-174.066	-129.596	-7.612
1587	1.587	-16.466	-9.401	-18.498	127.536	9.464	-213.359	-156.19	-5.292
1588	1.588	-14.917	36.192	-20.461	74.751	7.486	-82.056	-131.721	-13.218
1589	1.589	-10.655	54.496	-22.234	90.275	-1.252	5.509	-80.041	-16.323
1590	1.59	-9.483	26.935	-17.622	-68.85	-15.599	53.112	20.79	-9.547
1591	1.591	-10.646	32.073	-19.003	-259.558	-25.287	67.478	93.076	-15.54
1592	1.592	-11.617	27.707	-22.7	-284.82	-30.533	80.587	132.754	-4.895
1593	1.593	-6.782	15.366	-19.279	-354.098	-29.013	44.79	121.048	-9.156
1594	1.594	-2.531	-3.426	-18.389	-163.301	-33.306	11.989	110.121	-12.846
1595	1.595	-8.165	-13.502	-15.599	-35.346	-29.474	4.222	119.925	-6.863
1596	1.596	-4.694	-4.238	-13.183	-12.497	-17.708	-5.732	93.177	-9.988
1597	1.597	-14.772	-1.555	-9.209	-34.047	-22.372	20.98	3.562	-9.043
1598	1.598	-10.926	1.308	-7.339	-15.081	-32.429	29.165	-8.195	-13.305
1599	1.599	-18.102	-6.315	-6.804	72.561	-36.097	-37.416	-18.929	-1.115
1600	1.6	-14.445	-8.698	-5.1	120.476	-27.764	-63.647	18.316	-8.845
1601	1.601	-13.297	1.878	-3.766	164.071	-13.844	-103.925	8.463	-7.097
1602	1.602	-18.553	-3.954	-9.203	177.858	-0.328	-66.917	-18.265	-11.734
1603	1.603	-15.673	-30.328	-12.697	214.086	1.403	20.43	-91.67	-10.364
1604	1.604	-14.926	-64.483	-9.023	175.147	9.282	32.054	-101.591	-9.184
1605	1.605	-17.284	-78.099	-8.452	99.776	7.843	42.662	-39.154	-7.997
1606	1.606	-17.891	-49.117	-9.059	11.304	14.132	32.681	-63.591	-7.022
1607	1.607	-22.558	-22.846	-5.593	-47.991	20.03	-12.128	-26.713	-7.999
1608	1.608	-18.511	0.875	-8.9	-58.464	12.594	-134.443	20.003	-12.273
1609	1.609	-18.919	-8.501	-9.316	-48.393	7.679	-12.33	1.708	-8.217
1610	1.61	-20.293	-5.854	-3.34	50.241	6.852	3.115	7.039	-4.745
1611	1.611	-15.474	-23.708	-2.59	168.677	1.211	74.785	12.008	-6.691
1612	1.612	-20.134	-26.09	-0.296	184.434	-9.674	-17.946	80.695	2.217
1613	1.613	-18.402	-36.823	-9.816	169.815	-30.458	-78.098	51.091	21.765
1614	1.614	-17.057	-42.753	-11.018	156.264	-44.672	-45.878	24.41	2.021
1615	1.615	-21.522	-16.529	-9.898	144.094	-52.289	-55.984	16.277	-21.2
1616	1.616	-20.96	2.202	-13.03	-18.87	-26.571	24.793	-20.715	-18.121
1617	1.617	-26.783	-1.06	-6.286	-228.216	-9.486	57.454	-40.66	-15.425
1618	1.618	-24.483	-10.347	-8.831	-425.104	-6.313	-11.434	-83.344	-17.936
1619	1.619	-13.656	15.137	-11.172	-552.862	-8.94	15.613	-88.984	-20.245
1620	1.62	-15.222	4.958	-0.36	-389.773	-1.325	-8.218	-124.396	-13.84
1621	1.621	-13.878	26.68	7.55	-198.903	-3.627	-0.428	-147.343	-19.611
1622	1.622	-10.228	23.863	8.883	-70.58	-14.271	-6.825	-84.901	-14.359
1623	1.623	-1.926	10.997	-10.686	-0.772	-43.274	-98.396	13.541	-12.79
1624	1.624	-5.048	-10.18	-8.001	20.32	-55.532	-85.265	0.338	-14.134
1625	1.625	-4.115	-12.967	-15.58	77.957	-44.077	-73.472	-59.287	-25.925
1626	1.626	-3.364	-30.834	-13.276	95.389	-33.774	24.507	-70.092	-27.46
1627	1.627	-12.289	-19.3	-32.455	111.245	-17.951	143.161	-60.163	-23.179
1628	1.628	-8.838	-21.482	-34.991	125.304	1.86	63.776	-69.028	-21.998
1629	1.629	-14.104	-50.545	-28.046	85.435	19.724	78.069	-12.13	-8.821
1630	1.63	-9.301	-104.725	3.862	1.745	40.922	91.122	-34.173	-10.556
1631	1.631	-22.499	-126.773	-0.615	-52.453	32.707	7.603	39.751	-5.919
1632	1.632	-20.588	-79.953	3.436	-22.823	25.275	-155.307	49.539	-13.111
1633	1.633	-22.363	-25.056	-15.331	111.455	18.362	-225.093	-49.074	-16.813
1634	1.634	-17.75	11.804	-39.125	246.219	37.529	-288.684	-9.656	-22.854
1635	1.635	-19.149	18.321	-23.446	88.706	40.018	-192.668	2.123	-34.697
1636	1.636	-18.024	0.081	-20.724	-17.182	18.887	-35.096	-8.741	-20.422
1637	1.637	-16.904	-16.363	-18.205	2.075	-0.881	70.854	20.788	-18.538
1638	1.638	-15.966	-1.241	-20.532	19.766	-13.605	90.008	83.227	-6.386
1639	1.639	-18.891	-14.728	-18.406	4.104	-15.86	107.709	75.097	-11.073
1640	1.64	-14.643	-18.707	-28.085	-38.846	-26.466	28.311	-6.313	-15.384
1641	1.641	-12.337	-7.374	-33.31	-236.15	-20.68	13.886	-82.04	-11.762
1642	1.642	-17.19	23.704	-9.505	-264.2	-11.971	0.574	6.964	-12.99
1643	1.643	-13.903	44.476	-12.799	-84.732	-10.391	35.979	138.357	-5.699
1644	1.644	-9.856	40.871	9.07	31.619	-8.997	111.606	86.059	-2.862
1645	1.645	-15.682	37.651	0.746	10.773	-10.117	81.804	38.556	3.076
1646	1.646	-10.09	22.014	-6.797	30.313	-28.079	37.043	-4.553	5.339
1647	1.647	-9.507	7.944	-18.4	-21.782	-45.863	12.937	-44.028	-5.553
1648	1.648	-6.227	20.778	-20.521	-69.085	-43.58	-97.885	-55.922	-7.149
1649	1.649	-6.823	-4.905	-6.973	3.393	-37.318	-304.638	-23.544	-17.275
1650	1.65	-13.817	-1.574	-19.167	16.887	-12.292	-163.688	25.674	-13.652
1651	1.651	-4.935	-17.22	-14.521	-90.2	-2.373	67.036	34.496	-14.889
1652	1.652	-13.279	-14.465	-10.266	-46.757	-18.164	159.997	26.281	-20.174
1653	1.653	-8.071	-1.655	-6.596	19.266	18.74	132.105	4.161	-27.017
1654	1.654	-7.117	-3.943	-3.12	7.631	33.831	157.899	10.684	-22.82
1655	1.655	-16.803	-18.852	-0.027	-3.139	38.312	88.474	16.611	-10.688
1656	1.656	-23.205	-24.665	-12.807	26.419	34.323	67.613	44.32	-2.027
1657	1.657	-22.06	-19.407	-14.557	-36.255	8.097	10.182	19.235	2.572
1658	1.658	-21.117	4.468	-13.016	-44.595	-1.867	-7.042	-30.936	-1.719
1659	1.659	-18.233	14.629	-17.279	-7.855	-17.473	-54.55	-37.3	-2.922
1660	1.66	-20.774	-0.94	-16.128	92.777	-31.521	-11.174	-43.043	-4.109
1661	1.661	-18.473	-9.141	-17.294	106.983	-13.666	81.192	-48.136	-9.356
1662	1.662	-23.318	3.736	-12.079	120.098	7.452	93.286	-32.734	-8.409
1663	1.663	-20.046	-12.384	-13.059	203.437	10.14	17.608	-45.997	-4.166
1664	1.664	-15.994	-44.205	-10.563	192.496	-7.739	7.891	-41.86	-8.224
1665	1.665	-17.347	-94.435	-12.903	44.292	-42.89	-126.231	-45.698	-3.401
1666	1.666	-11.941	-141.161	-13.501	-273.712	-88.52	-106.877	-42.638	-8.064
1667	1.667	-13.882	-98.491	-11.589	-228.813	-82.663	-159.051	4.149	-8.656
1668	1.668	-18.533	-59.702	-18.179	-188.13	-77.374	-238.314	50.73	-14.456
1669	1.669	-14.469	-34.437	-8.514	-151.218	-52.322	-339.124	20.107	-13.66
1670	1.67	-22.387	-2.4	-9.689	-117.724	-11.193	-220.471	-29.971	-24.468
1671	1.671	-9.202	-6.374	-8.531	-87.021	5.169	-13.401	-36.641	-16.493
1672	1.672	-21.363	-2.545	-13.753	-2.679	-9.998	127.67	-30.718	-17.802
1673	1.673	-16.696	7.704	-12.778	22.991	-78.756	102.294	-25.296	-14.069
1674	1.674	-15.312	4.746	-8.528	46.464	-128.17	79.168	-40.283	-12.849
1675	1.675	-16.468	-3.457	-10.85	25.595	-101.534	-153.7	-44.631	-11.817
1676	1.676	-15.303	9.413	-8.922	-31.843	-11.972	-122.567	-32.158	-22.584
1677	1.677	-7.949	7.171	-9.498	55.854	47.632	-94.255	-28.368	-21.138
1678	1.678	-10.861	-3.383	-11.243	135.602	58.481	136.731	-18.147	-17.364
1679	1.679	-8.353	-12.992	-9.888	150.089	28.898	229.821	-8.694	-8.927
1680	1.68	-7.577	-14.672	-11.232	5.399	37.854	201.939	-5.746	-3.561
1681	1.681	-17.05	-3.601	-12.348	-52.282	29.79	125.249	-8.02	7.404
1682	1.682	-10.674	18.126	-7.857	0.106	66.777	102.068	-19.319	0.353
1683	1.683	-11.841	33.915	-10.72	47.684	73.344	80.884	-42.478	6.829
1684	1.684	-6.636	8.53	-4.89	4.608	67.312	23.096	-51.715	3.418
1685	1.685	-11.485	11.991	-12.236	-34.722	50.851	-204.6	-20.571	6.562
1686	1.686	-8.982	-16.103	-11.234	-46.566	15.606	-235.541	0.157	3.68
1687	1.687	-11.314	-4.743	-8.674	-100.871	-53.137	-94.465	3.904	-9.442
1688	1.688	-16.158	-7.935	-10.935	-91.09	-63.061	-171.04	-6.09	-15.191
1689	1.689	-23.5	-29.715	-10.296	-82.27	-36.418	38.777	-2.91	-9.894
1690	1.69	-16.711	-72.209	-8.3	-90.492	4.162	236.172	11.284	-5.191
1691	1.691	-19.196	-66.122	-9.98	-97.967	-17.955	210.691	8.771	-3.798
1692	1.692	-28.054	-27.322	-8.56	-78.293	-37.901	187.512	-2.918	-2.612
1693	1.693	-12.332	-42.277	-8.859	-23.544	-31.872	124.027	-17.851	-8.597
1694	1.694	-10.152	-46.63	-6.646	-1.496	-26.435	27.842	-15.862	-15.973
1695	1.695	-15.906	-17.524	-10.999	-7.981	-11.321	-94.649	10.426	-15.076
1696	1.696	-31.732	-21.14	-13.815	22.473	11.522	-333.326	-0.893	-21.191
1697	1.697	-25.286	-17.825	-11.221	27.985	49.054	-231.283	2.298	-25.396
1698	1.698	-15.532	-8.53	-7.866	33.047	94.466	-76.451	30.449	-14.753
1699	1.699	-10.214	-0.214	-8.189	28.595	76.16	-48.653	19.13	-13.394
1700	1.7	-11.663	7.289	-12.571	24.609	70.647	-23.456	2.058	-3.461
1701	1.701	-10.195	0.269	-11.934	28.373	35.387	-46.833	-1.058	-17.847
1702	1.702	-16.456	2.306	-14.387	25.079	-14.933	-67.874	-38.068	-12.033
1703	1.703	-15.185	-11.349	-16.639	28.212	-61.79	-48.634	-63.316	-17.235
1704	1.704	-16.052	7.918	-17.725	19.97	-79.961	-31.215	-22.192	-15.689
1705	1.705	-11.123	10.36	-13.977	17.519	-107.573	-15.392	-38.69	-22.835
1706	1.706	-10.285	7.964	-14.287	19.887	-102.435	-29.859	-63.824	-21.607
1707	1.707	-6.189	-2.739	-13.836	9.307	-88.781	-16.868	-68.233	-27.532
1708	1.708	-6.773	-8.608	-18.234	15.115	-59.659	-5.294	-72.285	-20.118
1709	1.709	-3.513	-24.507	-14.116	2.928	-63.219	5.298	-98.679	-24.922
1710	1.71	-7.637	-30.912	-14.455	-1.67	-32.137	-4.861	-122.588	-22.353
1711	1.711	-15.61	-25.132	-11.111	-5.815	-11.323	3.815	-75.627	-19.966
1712	1.712	-9.629	-44.534	-9.892	-17.525	15.09	11.796	-1.749	-16.434
1713	1.713	-12.724	-21.35	-11.768	-41.266	38.942	4.294	126.533	-19.673
1714	1.714	-21.605	0.493	-13.653	-37.876	60.836	10.649	248.98	-16.714
1715	1.715	-10.744	3.174	-11.471	-9.589	69.174	4.407	233.068	-24.608
1716	1.716	-14.964	20.913	-9.489	-6.036	66.66	-1.341	160.837	-18.573
1717	1.717	-16.075	13.869	-13.696	3.66	50.411	3.425	121.305	-23.782
1718	1.718	-17.179	-18.055	-14.229	19.092	18.532	-1.308	61.668	-28.622
1719	1.719	-20.217	-4.448	-12.834	-12.209	-4.217	10.775	-14.185	-26.15
1720	1.72	-26.938	-8.41	-12.403	-32.979	-8.166	6.785	-63.525	-20.608
1721	1.721	-27.665	-49.884	-14.495	-14.205	-26.775	9.939	-54.62	-21.31
1722	1.722	-15.409	-77.448	-18.143	-31.187	-43.601	6.899	-46.459	-18.168
1723	1.723	-17.096	-42.118	-18.503	-78.086	-46.504	4.337	-53.746	-12.879
1724	1.724	-2.714	-37.57	-18.864	-44.467	-32.25	-8.339	-60.246	-13.502
1725	1.725	-4.568	-16.765	-14.381	-26.129	-34.678	-10.616	-78.363	-19.495
1726	1.726	-6.21	-12.991	-17.262	-31.438	-46.168	-8.656	-83.712	-26.864
1727	1.727	-7.642	-9.59	-18.601	-36.423	-35.298	4.766	-88.683	-18.015
1728	1.728	-8.845	6.175	-13.167	-22.758	-29.226	-4.02	-75.074	-24.053
1729	1.729	-20.503	-7.871	-9.669	-1.894	-37.693	-5.466	-79.072	-27.171
1730	1.73	-21.91	-15.356	-12.946	-12.995	-32.832	4.743	-82.691	-12.518
1731	1.731	-11.72	-17.632	-12.354	-9.733	-10.944	3.682	-79.348	6.607
1732	1.732	-12.782	-15.441	-9.826	-6.702	4.911	2.534	-32.265	14.147
1733	1.733	-1.867	-9.556	-9.428	-15.038	7.799	7.72	55.258	21.106
1734	1.734	-6.075	-0.788	-8.263	-17.537	-4.811	0.864	114.889	31.769
1735	1.735	-7.212	-2.299	-12.711	-15.249	-2.351	4.992	60.733	37.614
1736	1.736	-8.38	-6.505	-13.295	-30.218	-8.635	-7.508	-8.276	25.501
1737	1.737	-11.475	2.417	-20.272	-28.35	-10.516	-9.512	0.733	4.866
1738	1.738	-24.237	10.79	-15.444	-16.252	-5.306	-8.03	8.965	-3.407
1739	1.739	-25.963	-5.176	-11.196	-14.761	-3.771	-6.765	-13.015	-0.861
1740	1.74	-30.58	-16.696	-15.271	-13.435	-8.021	2.251	-32.852	6.103
1741	1.741	-34.794	-18.816	-14.702	-4.552	-27.535	-13.178	-14.567	12.517
1742	1.742	-33.568	-40.125	-12.786	-1.078	-41.649	1.887	13.191	10.661
1743	1.743	-30.016	-3.196	-11.057	4.179	-18.432	0.053	8.206	33.558
1744	1.744	-22.554	-8.384	-9.726	-0.579	-9.164	8.775	3.767	55.431
1745	1.745	-17.598	-13.11	-9.357	-4.751	4.948	4.042	-0.294	69.514
1746	1.746	-23.485	-9.37	-10.541	-16.871	12.507	11.023	-34.339	61.889
1747	1.747	-34.007	-13.312	-7.859	-4.591	47.561	9.521	-47.867	68.801
1748	1.748	-38.124	-3.264	-7.494	-6.067	82.833	-8.641	-43.767	36.833
1749	1.749	-36.811	-0.277	-2.671	-13.169	60.031	-47.14	-47.388	-31.848
1750	1.75	-44.986	2.284	-3.27	-14.286	22.487	-52.505	-23.541	-81.133
1751	1.751	-39.619	14.931	-6.584	-10.784	-2.692	-47.394	-1.656	-125.781
1752	1.752	-24.805	21.849	-10.673	1.022	1.693	-33.775	18.09	-117.627
1753	1.753	-9.826	2.628	-14.183	8.951	-10.762	-29.64	0.259	-80.653
1754	1.754	-0.056	-15.266	-9.759	1.782	-37.177	-10.756	-34.829	-74.085
1755	1.755	12.211	-27.11	-16.369	2.911	-68.216	-13.91	-80.356	-92.297
1756	1.756	29.71	-38.086	-15.628	-0.637	-64.217	-29.435	-62.229	-75.885
1757	1.757	50.853	-24.945	-8.315	0.263	-60.612	-26.588	-45.844	-50.754
1758	1.758	59.201	-33.861	-9.333	-4.675	-70.731	-23.942	-0.41	-28.002
1759	1.759	66.759	-35.349	-8.611	-10.768	-61.467	-12.207	29.957	-40.584
1760	1.76	31.728	-39.586	-12.734	-6.809	-41.745	-22.71	2.27	-44.519
1761	1.761	6.546	-22.638	-17.632	-10.414	-3.206	-24.507	-2.802	-27.778
1762	1.762	-16.301	-20.34	-14.395	-4.531	46.787	-29.6	1.63	-25.006
1763	1.763	-28.655	-39.481	-9.011	-15.308	53.453	-24.834	22.376	-22.567
1764	1.764	-24.952	-46.971	-12.533	-11.185	35.299	-11.745	18.831	-9.975
1765	1.765	-35	-30.672	-10.639	-14.991	18.867	-16.856	22.316	-3.007
1766	1.766	-38.054	-24.247	-16.094	-11.606	-6.266	-18.287	31.734	7.748
1767	1.767	-40.725	-33.915	-12.646	-16.928	-19.811	-5.218	40.031	17.628
1768	1.768	-38.163	-28.774	-13.267	-17.987	-23.926	3.566	22.13	40.719
1769	1.769	-26.496	-33.566	-11.566	-17.285	-12.827	5.148	-13.052	50.209
1770	1.77	-24.344	-32.303	-9.088	-16.615	-16.264	6.56	-38.446	70.057
1771	1.771	-26.277	-15.219	-6.797	-13.268	-38.288	15.542	-52.265	77.788
1772	1.772	-24.548	-13.122	-11.67	-13.934	-35.752	16.788	-56.601	42.953
1773	1.773	-23.006	-2.786	-12.281	-13.43	-18.13	0.829	-45.642	-32.513
1774	1.774	-35.992	-12.6	-16.377	-17.014	-2.03	-1.415	-35.846	-64.841
1775	1.775	-44.708	-21.349	-12.922	-16.672	8.486	9.309	-20.413	-35.051
1776	1.776	-49.37	-26.026	-8.496	-11.872	-9.038	19.04	4.908	-8.174
1777	1.777	-62.355	-12.847	-12.582	-15.199	-11.462	13.867	8.005	-16.144
1778	1.778	-50.187	-17.761	-15.122	-16.989	-5.132	15.45	10.932	-23.34
1779	1.779	-35.89	-9.514	-15.53	-16.621	-22.58	-6.224	19.122	10.301
1780	1.78	-18.498	0.775	-16.707	-16.251	-24.904	-40.688	16.505	-7.723
1781	1.781	-2.26	-8.092	-17.884	-21.126	-14.241	-54.253	4.829	-23.999
1782	1.782	16.897	-11.704	-15.966	-19.224	-4.539	-41.862	-1.617	-28.892
1783	1.783	29.684	4.151	-13.857	-15.175	-9.732	-30.645	0.302	-42.346
1784	1.784	41.338	-7.755	-11.158	-11.721	-14.362	-33.969	-8.357	-54.659
1785	1.785	47.759	-23	-13.881	-10.405	-13.017	-18.341	-22.608	-73.407
1786	1.786	26.501	-17.519	-9.642	-10.049	-9.354	-15.692	-28.408	-56.458
1787	1.787	6.781	-33.684	-10.235	-10.481	-1.046	-28.519	-26.731	-34.751
1788	1.788	-5.975	-65.831	-13.731	-14	-0.103	-26.232	-18.844	-15.205
1789	1.789	-22.22	-61.498	-14.129	-12.856	6.625	-19.86	-28.957	18.153
1790	1.79	-28.588	-7.39	-12.977	-10.155	11.388	-16.197	-20.133	-4.766
1791	1.791	-42.124	29.547	-10.279	-6.676	3.357	-14.246	-19.064	-42.377
1792	1.792	-43.855	63.114	-16.092	-13.245	4.211	-19.438	-3.07	-17.149
1793	1.793	-55.454	128.921	-8.738	-8.389	18.813	-17.841	8.516	24.257
1794	1.794	-53.888	184.06	-13.578	-4.119	12.358	-10.635	10.63	52.076
1795	1.795	-43.796	191.497	-14.353	-6.443	-5.119	-4.222	7.9	66.285
1796	1.796	-52.671	90.711	-12.027	-8.396	-7.491	13.763	-13.42	31.082
1797	1.797	-49.162	-126.006	-15.507	-6.48	-13.924	11.2	-27.603	8.2
1798	1.798	-41.793	-32.92	-17.433	-8.226	7.338	13.461	-30.174	-29.425
1799	1.799	-27.068	-4.597	-15.681	-14.423	-6.8	11.245	-32.534	-54.711
1800	1.8	-20.656	-30.126	-13.918	-8.62	-14.399	13.078	-26.173	-32.029
1801	1.801	8.399	-99.678	-11.389	-4.556	-16.821	4.302	-20.368	-11.463
1802	1.802	20.818	-78.416	-12.73	-14.047	-48.865	-0.415	-18.608	7.144
1803	1.803	2.102	-59.11	-11.56	-20.429	-44.518	-10.478	-1.173	17.134
1804	1.804	12.243	63.429	-9.619	-14.425	-48.671	-11.614	19.909	20.26
1805	1.805	3.035	111.012	-3.795	1.638	-45.075	-10.39	17.18	23.061
1806	1.806	22.866	125.251	0.282	-5.332	-7.429	-9.344	-0.665	10.385
1807	1.807	30.509	-72.243	5.131	5.321	7.591	5.409	-12.298	45.503
1808	1.808	28.284	-269.618	0.511	-4.354	11.983	11.837	-27.201	121.277
1809	1.809	26.228	-192.906	5.951	-9.583	7.862	-5.535	-32.955	132.221
1810	1.81	24.355	-76.469	2.492	-1.659	-3.404	-17.092	-6.569	122.45
1811	1.811	-1.941	-97.281	-4.843	-11.727	-20.46	-10.663	19.786	113.61
1812	1.812	-36.012	-116.173	-19.541	-5.34	-23.545	-4.804	16.528	40.324
1813	1.813	-31.585	-98.471	-17.388	-16.161	19.079	-20.622	0.911	-48.454
1814	1.814	-27.544	-50.693	-15.422	-8.991	25.111	-14.192	-18.736	-179.625
1815	1.815	-38.78	-36.221	-17.137	-10.143	-2.561	-27.703	-36.445	-232.048
1816	1.816	-35.502	3.453	-15.565	-8.99	-7.608	-22.463	-10.607	-247.947
1817	1.817	-38.608	63.329	-14.187	-8.021	5.911	-1.74	-13.805	-233.705
1818	1.818	-41.323	74.507	-13.004	-16.915	26.594	18.03	-29.402	-141.664
1819	1.819	-13.058	25.45	-14.136	-13.426	15.375	-5.143	-15.249	-34.351
1820	1.82	-1.809	-90.83	-17.204	2.644	12.15	-33.355	-7.78	-77.637
1821	1.821	8.287	116.2	-14.27	-23.088	9.116	-36.98	13.23	-64.575
1822	1.822	5.223	144.36	-18.492	-33.127	6.441	-53.968	21.499	-52.891
1823	1.823	7.968	16.315	-14.397	-29.991	-11.336	-32.053	23.992	-20.6
1824	1.824	0.459	-53.152	-14.943	-32.67	-18.29	-40.331	7.775	-11.02
1825	1.825	-1.83	-31.701	-11.623	-14.829	-28.928	-17.057	-7.039	-2.5
1826	1.826	-8.189	-204.755	-15.66	-12.474	-30.868	-13.901	-16.624	5.198
1827	1.827	-10.092	-227.873	-12.141	-1.787	-46.776	5.882	-18.272	12.217
1828	1.828	-15.285	-164.33	-8.815	-11.435	-48.949	18.685	-19.751	5.519
1829	1.829	-23.163	-68.091	-11.683	0.783	-62.544	21.004	-26.844	-0.458
1830	1.83	-27.346	89.498	-13.586	5.454	-57.371	18.841	-38.573	4.923
1831	1.831	-30.931	195.375	-10.846	1.223	-33.61	-10.246	-17.81	40.039
1832	1.832	-41.668	214.605	-7.328	-13.075	-23.554	-6.254	-9.448	62.747
1833	1.833	-51.623	232.027	-14.645	-7.245	-7.857	12.469	-6.887	58.59
1834	1.834	-42.62	216.103	-11.506	-1.996	0.491	9.143	-4.509	77.39
1835	1.835	-34.209	143.742	-10.493	-6.615	3.04	12.204	-15.094	128.843
1836	1.836	-24.449	77.69	-14.713	-5.242	-3.874	-7.528	-13.107	136.14
1837	1.837	-20.73	-5.843	-16.994	-8.909	2.572	-25.296	-18.285	102.66
1838	1.838	-21.885	-81.466	-12.117	-12.382	20.043	-36.884	-10.308	11.121
1839	1.839	-22.87	-110.938	-8.788	-17.587	36.342	-30.483	-3.12	-28.373
1840	1.84	-13.998	-137.596	-10.49	-18.536	38.488	-44.023	-1.954	-40.184
1841	1.841	-10.541	-194.335	-11.808	-22.771	28.804	-59.907	-3.105	-138.009
1842	1.842	-7.479	-245.759	-14.098	-25.064	9.431	-49.27	-19.144	-203.981
1843	1.843	-4.602	-144.523	-11.164	-17.1	-3.381	-39.597	-30.702	-120.716
1844	1.844	-7.151	-43.038	-10.746	-11.844	-5.737	-13.251	-24.248	-44.967
1845	1.845	-3.107	-3.128	-14.204	-2.917	-7.903	13.093	-14.524	4.253
1846	1.846	-6.6	9.013	-13.018	-11.234	-9.871	36.906	-12.739	30.822
1847	1.847	-3.32	-110.242	-15.703	-14.323	-11.636	33.775	-11.149	38.743
1848	1.848	-6.222	-126.207	-15.296	-15.276	-16.294	30.997	-9.754	31.219
1849	1.849	-8.73	90.437	-19.54	-19.523	-14.942	13.134	-10.875	-2.353
1850	1.85	-10.065	-2.592	-12.949	-18.75	-11.245	-12.664	-4.845	-32.854
1851	1.851	-8.882	-30.833	-15.452	-7.905	-19.525	4.324	-3.851	-16.564
1852	1.852	-14.85	-5.441	-13.124	-9.442	-18.511	-36.519	6.986	-51.985
1853	1.853	-22.752	64.087	-11.188	-8.093	-33.198	-41.947	11.24	-74.902
1854	1.854	-19.653	84.852	-15.824	-11.783	-43.82	-46.991	-8.259	-87.143
1855	1.855	-24.493	103.572	-14.073	-10.626	-34.138	-51.448	-10.901	-68.253
1856	1.856	-21.996	85.748	-9.217	-22.419	-21.94	-22.416	1.935	-23.466
1857	1.857	-19.683	132.913	-13.849	-14.487	-13.985	-11.224	4.286	-5.252
1858	1.858	-10.22	60.142	-10.932	-13.13	-6.828	-7.961	-6.335	11.192
1859	1.859	-13.935	-137.992	-12.285	-9.462	2.044	-4.875	-4.401	6.214
1860	1.86	-19.991	-222.784	-9.96	-10.632	10.325	-2.208	-6.148	29.133
1861	1.861	-14.834	-145.871	-5.125	-15.85	7.169	-9.785	-10.773	33.267
1862	1.862	-17.842	-122.237	-12.496	-20.676	2.242	-7.483	-29.5	29.599
1863	1.863	-20.482	-16.091	-13.486	-18.141	2.926	3.161	-42.235	26.206
1864	1.864	-19.829	3.224	-10.992	-10.778	-1.206	16.692	-44.54	35.311
1865	1.865	-18.005	-13.981	-6.949	2.012	-6.104	21.898	-42.413	60.582
1866	1.866	-13.477	-61.302	-10.449	-3.198	-16.228	13.935	-28.87	77.338
1867	1.867	-10.68	-104.133	-5.82	-11.123	-23.415	3.824	-16.66	48.901
1868	1.868	-13.299	-37.967	-12.409	-6.867	-40.42	-13.245	7.162	45.129
1869	1.869	-11.071	22.084	-9.906	-5.702	-66.097	-10.932	58.638	41.882
1870	1.87	-13.266	76.374	-10.695	-4.521	-49.011	-21.61	36.585	-4.982
1871	1.871	-10.61	105.726	-12.65	-14.167	-27.084	-11.988	3.111	-11.385
1872	1.872	-10.271	96.522	-13.237	-23.069	-7.29	-20.777	-15.06	19.172
1873	1.873	-10.135	-25.85	-14.993	-12.231	21	-31.881	-42.72	2.848
1874	1.874	-12.129	-148.316	-13.65	-16.473	32.248	-36.136	-57.796	48.458
1875	1.875	-7.939	26.724	-7.272	-10.056	35.557	-32.396	-34.949	91.271
1876	1.876	-10.912	50.057	-11.535	-13.503	38.664	-14.323	-14.236	8.316
1877	1.877	-12.343	71.002	-15.615	-3.785	30.354	-11.734	4.526	-170.505
1878	1.878	-15.71	51.677	-15.043	-2.584	27.839	9.453	1.221	-247.14
1879	1.879	-15.397	34.137	-11.758	-3.717	11.595	12.251	-8.085	-130.666
1880	1.88	-17.409	50.013	-11.187	-4.65	0.972	4.786	0.223	-67.059
1881	1.881	-16.319	-22.015	-13.72	-5.584	-20.277	11.824	-2.304	-47.731
1882	1.882	-17.161	17.697	-13.345	-4.782	-34.333	5.471	-13.903	-64.97
1883	1.883	-13.357	53.527	-15.48	-2.441	-36.759	3.541	-20.274	-144.398
1884	1.884	-10.901	107.925	-15.109	-4.358	-38.98	1.856	-26.064	-72.068
1885	1.885	-18.299	117.917	-10.868	-1.046	-45.271	-21.89	-24.305	-32.422
1886	1.886	-13.098	-16.393	-12.244	1.878	-39.387	-38.877	-16.364	-44.015
1887	1.887	-8.271	-305.235	-11.877	-3.907	-23.45	-29.568	-6.292	-11.267
1888	1.888	-4.019	-181.76	-14.802	-16.086	-12.735	-15.448	13.254	18.517
1889	1.889	-8.086	-69.342	-15.204	-14.332	8.638	-2.702	21.591	27.42
1890	1.89	-16.015	-103.586	-12.506	-15.87	22.859	13.537	19.095	67.869
1891	1.891	-15.04	-134.688	-7.683	-20.114	15.402	2.887	2.86	89.636
1892	1.892	-17.933	-219.202	-12.533	-23.775	22.44	-6.789	-12.021	69.427
1893	1.893	-13.657	-193.774	-7.907	-20.276	16.103	-29.612	-17.821	51.048
1894	1.894	-15.964	-124.104	-9.669	-12.89	2.591	-20.302	-5.634	56.384
1895	1.895	-12.464	-60.504	-11.037	-2.009	-16.74	-6.139	-10.273	41.188
1896	1.896	-14.392	-2.683	-10.668	-9.115	-24.278	32.422	-26.126	45.543
1897	1.897	-16.128	49.942	-10.3	-15.457	-31.237	37.91	-28.233	-16.972
1898	1.898	-13.607	129.562	-7.613	-14.263	-20.57	12.808	-22.413	-97.677
1899	1.899	-12.248	143.984	-5.705	-9.006	-45.719	-0.701	-10.204	-65.256
1900	1.9	-13.41	131.11	-9.219	-13.811	-55.782	-21.392	0.837	3.749
1901	1.901	-8.18	47.89	-3.818	-14.564	-46.469	-55.449	22.523	48.397
1902	1.902	-13.012	58.876	-4.421	-8.915	-32.32	-50.968	19.439	-41.205
1903	1.903	-13.596	207.098	-13.15	-6.945	-14.508	-46.924	-17.502	-196.283
1904	1.904	-11.86	313.186	-14.332	-10.2	6.595	-43.272	-22.512	-132.528
1905	1.905	-14.374	217.243	-19.58	-13.066	14.939	-40.018	-26.962	-74.578
1906	1.906	-16.702	165.03	-14.764	-9.543	27.743	-5.596	-14.579	-21.934
1907	1.907	-15.536	85.673	-17.296	-9.118	44.044	-1.14	-18.246	25.87
1908	1.908	-15.144	71.52	-13.261	-9.458	50.457	-13.526	-8.179	11.657
1909	1.909	-12.42	-99.488	-15.224	-15.413	36.937	-2.296	-5.084	-27.785
1910	1.91	-14.539	-355.602	-15.826	-21.376	28.271	-19.299	-7.796	-39.585
1911	1.911	-10.078	-526.204	-12.941	-30.247	29.883	-16.178	-15.342	-6.946
1912	1.912	-17.424	-309.255	-17.799	-26.739	19.873	-24.479	-17.672	22.722
1913	1.913	-12.575	-112.029	-14.54	-21.487	21.079	-16.898	-15.573	31.633
1914	1.914	-13.34	-86.429	-12.826	-18.553	3.116	-5.252	-13.67	39.752
1915	1.915	-12.553	-109.574	-16.323	-16.008	-25.108	-3.087	-18.916	47.091
1916	1.916	-14.469	-88.404	-14.008	-8.619	-51.4	18.226	-14.283	13.734
1917	1.917	-12.513	-69.119	-16.931	0.313	-75.192	20.939	-15.628	7.932
1918	1.918	-16.558	-121.376	-12.495	-10.5	-78.279	3.143	-6.697	2.65
1919	1.919	-16.15	117.414	-10.789	-17.633	-69.958	0.803	-5.493	-2.346
1920	1.92	-19.415	288.08	-9.465	-13.925	-62.428	-1.353	-0.191	-34.271
1921	1.921	-19.784	381.169	-16.832	-5.579	-50.814	19.9	-3.063	-5.295
1922	1.922	-17.055	240.419	-11.611	-8.651	-27.359	5.757	-0.546	43.764
1923	1.923	-17.416	-143.937	-10.648	-13.478	-24.189	-32.784	-12.751	50.249
1924	1.924	-17.586	-198.929	-13.173	-19.454	-15.766	-71.538	-21.493	-41.449
1925	1.925	-18.344	-149.248	-12.404	-7.253	-8.121	-46.453	-26.176	-54.768
1926	1.926	-16.968	-13.373	-7.569	-8.978	-1.079	-32.962	-16.122	4.696
1927	1.927	-15.792	27.662	-10.863	-1.033	5.363	-28.914	-9.719	-6.371
1928	1.928	-19.264	65.06	-12.612	-2.363	3.447	-17.737	-6.201	3.126
1929	1.929	-16.929	30.964	-11.26	-1.175	-1.797	-14.474	-11.401	11.59
1930	1.93	-19.051	0.078	-6.789	-2.32	-0.291	-11.41	-14.29	-29.402
1931	1.931	-16.336	-27.977	-10.83	-5.393	-1.716	-3.111	-13.503	-22.282
1932	1.932	-16.722	-53.584	-13.321	-10.209	-5.503	20.097	-7.881	24.422
1933	1.933	-18.849	-76.835	-10.978	-5.927	-2.133	-14.391	-7.3	-30.767
1934	1.934	-14.393	-55.785	-8.063	-6.686	5.128	-18.896	-7.89	-53.016
1935	1.935	-16.332	-36.691	-5.366	-11.522	13.965	-6.531	-7.319	-73.032
1936	1.936	-14.603	-19.354	-11.197	-10.95	10.41	-2.856	-6.932	-103.409
1937	1.937	-13.273	-3.713	-10.442	-8.052	5.15	7.184	-2.475	-86.763
1938	1.938	-13.679	-18.485	-12.38	-9.411	-1.621	16.451	-10.192	-10.782
1939	1.939	-17.773	-31.917	-12.963	-10.778	-7.616	13.716	-9.19	108.858
1940	1.94	-10.83	-43.815	-12.381	-11.949	-14.962	-4.083	-12.068	156.576
1941	1.941	-9.881	-33.104	-15.839	-13.121	-13.979	-11.02	-12.853	55.669
1942	1.942	-15.902	-23.387	-10.376	-11.212	-14.768	-4.602	-10.553	-36.331
1943	1.943	-11.856	3.022	-8.417	-16.087	-12.459	1.251	-7.095	-24.327
1944	1.944	-16.701	-5.176	-14.402	-19.593	-2.997	6.488	-7.706	51.649
1945	1.945	-6.641	2.446	-12.053	-20.189	3.355	4.924	-8.314	61.528
1946	1.946	-10.889	-17.241	-10.104	-17.302	2.129	-8.067	-10.856	-19.164
1947	1.947	-9.726	-11.174	-9.508	-9.372	-11.881	-13.282	-3.535	-30.017
1948	1.948	-13.204	-16.563	-5.413	-8.212	-2.298	-11.742	-6.654	19.221
1949	1.949	-12.227	-11.542	-6.728	-11.296	6.344	-16.033	-3.765	-25.694
1950	1.95	-17.049	-16.175	-12.133	-0.456	-11.149	-24.959	-2.992	-66.522
1951	1.951	-16.258	-3.973	-10.253	-7.604	-13.552	-31.007	-7.036	-88.753
1952	1.952	-12.172	-7.912	-10.895	-8.761	1.297	-15.023	-11.857	-189.727
1953	1.953	-14.089	-18.253	-9.194	-9.914	-8.406	-8.123	-12.429	-262.174
1954	1.954	-14.658	-34.043	-11.744	-15.131	-20.611	2.486	-11.867	-196.761
1955	1.955	-10.587	-36.652	-11.373	-16.077	-12.674	-3.359	-10.541	-65.846
1956	1.956	-14.077	-29.242	-12.546	-20.298	-11.316	-5.148	-12.892	-13.633
1957	1.957	-10.803	-8.332	-6.542	-19.509	8.234	2.77	-8.064	65.682
1958	1.958	-11.976	-5.895	-7.313	-14.688	5.526	-4.388	-14.079	108.68
1959	1.959	-11.607	-18.993	-14.659	-6.009	-7.269	-23.943	-11.764	95.42
1960	1.96	-15.094	-12.487	-15.629	-4.873	-23.56	-21.243	-16.61	-12.158
1961	1.961	-10.263	-2.583	-11.353	-5.876	-21.48	-23.772	-10.62	30.761
1962	1.962	-13.561	21.51	-8.98	-10.745	-19.597	-30.751	-3.285	43.688
1963	1.963	-14.159	65.495	-12.402	-11.529	-14.432	-24.384	-6.207	31.621
1964	1.964	-15.54	34.592	-21.046	-5.906	-16.042	-18.587	-10.478	20.554
1965	1.965	-17.888	6.624	-22.135	-6.455	-17.474	-13.344	-8.173	-88.172
1966	1.966	-15.025	-69.375	-12.39	-9.709	-11.191	-8.653	-11.687	-131.373
1967	1.967	-13.911	-123.893	-13.501	-13.743	-12.464	-24.477	-14.994	-91.807
1968	1.968	-17.436	-35.253	-2.627	-14.105	-11.607	-13.779	-12.108	-8.227
1969	1.969	-19.617	0.409	-6.807	-17.376	-6.861	-4.096	-13.474	2.775
1970	1.97	-15.998	-10.204	-20.979	-12.534	-2.666	-5.874	-6.123	12.769
1971	1.971	-15.663	19.548	-26.603	-19.884	-13.349	-13.853	-13.476	39.529
1972	1.972	-22.298	-61.057	-21.201	-13.113	-26.326	-6.717	-14.448	47.755
1973	1.973	-19.426	14.815	-16.437	-13.909	-31.532	2.14	-11.925	69.919
1974	1.974	-15.205	103.357	-15.016	-5.038	-26.859	20.061	-9.616	76.553
1975	1.975	-17.573	138.656	-11.397	-8.56	-13.86	7.196	-7.698	58.306
1976	1.976	-15.687	105.933	-12.728	-7.611	-8.59	-13.965	-12.373	41.918
1977	1.977	-15.164	36.777	-11.947	-14.411	2.492	11.534	-14.139	37.116
1978	1.978	-18.124	-97.565	-13.075	-16.937	18.417	1.427	-12.8	69.23
1979	1.979	-13.344	-193.734	-26.332	-11.329	12.075	-1.716	-11.455	98.402
1980	1.98	-13.975	-106.284	-24.466	-19.263	17.92	-21.5	-6.618	41.813
1981	1.981	-9.963	-90.468	-22.758	-18.309	26.672	-24.061	-9.919	-31.492
1982	1.982	-12.52	-76.217	-14.844	-19.296	15.688	-12.489	-10.507	37.631
1983	1.983	-12.953	-36.757	-7.668	-11.391	-3.044	-6.127	-7.036	-43.024
1984	1.984	-7.201	-1.121	11.958	-4.065	-20.813	-35.221	-8.409	-53.927
1985	1.985	-8.027	-11.872	20.333	2.682	-12.648	-58.724	-12.482	-83.683
1986	1.986	2.758	-1.868	7.652	-3.363	-28.869	-38.097	-9.969	-218.175
1987	1.987	-5.236	7.197	-8.487	-12.308	-39.485	-19.43	-17.323	-237.464
1988	1.988	0.499	1.367	-10.553	-13.51	-25.919	-2.473	-14.226	-114.912
1989	1.989	-12.545	-39.152	-12.475	-12.575	-13.711	-18.195	-7.463	-3.429
1990	1.99	-24.823	-16.992	-28.425	-11.633	-15.25	-26.572	10.52	2.562
1991	1.991	-20.26	3.015	-34.954	-0.219	-2.278	-34.205	-0.913	-11.318
1992	1.992	-24.593	82.416	-17.687	4.444	-7.494	-45.877	-11.965	-103.21
1993	1.993	-28.358	-58.681	-6.121	-5.599	-12.131	-22.51	-10.629	-43.498
1994	1.994	-29.597	-231.925	-17.919	-5.416	-13.473	11.869	-4.251	32.441
1995	1.995	-34.894	-115.592	-7.276	-1.763	-1.644	25.32	-10.266	3.041
1996	1.996	-26.069	75.087	-9.187	-17.469	3.022	12.839	-13.377	12.112
1997	1.997	-27.303	100.701	-21.3	-23.871	13.102	16.408	-18.238	36.655
1998	1.998	-26.394	124.061	-22.781	-29.689	-1.21	6.223	-15.739	58.852
[truncated: 4,870 more rows]
