# Supplementary material for: Associations between lower-limb muscle activation and knee flexion in post-stroke individuals: A study on the stance-to-swing phases of gait
Source: PLoS One. 2017 Sep 8;12(9):e0183865. doi: 10.1371/journal.pone.0183865 (PMC5590852; doi:10.1371/journal.pone.0183865)
Supplement: S1 Dataset — (ZIP) [file pone.0183865.s001.zip › S1_Dataset/Healthy group/3/4/point.csv]

Frame	Time	sacrum.X	sacrum.Y	sacrum.Z	r asis.X	r asis.Y	r asis.Z	r thigh.X	r thigh.Y	r thigh.Z	r bar 1.X	r bar 1.Y	r bar 1.Z	r knee 1.X	r knee 1.Y	r knee 1.Z	r knee 2.X	r knee 2.Y	r knee 2.Z	r bar 2.X	r bar 2.Y	r bar 2.Z	r mall.X	r mall.Y	r mall.Z	r met.X	r met.Y	r met.Z	l asis.X	l asis.Y	l asis.Z	l thigh.X	l thigh.Y	l thigh.Z	l bar 1.X	l bar 1.Y	l bar 1.Z	l knee 1.X	l knee 1.Y	l knee 1.Z	l knee 2.X	l knee 2.Y	l knee 2.Z	l bar 2.X	l bar 2.Y	l bar 2.Z	l mall.X	l mall.Y	l mall.Z
0	0	NaN	NaN	NaN	NaN	NaN	NaN	NaN	NaN	NaN	NaN	NaN	NaN	2.404	0.499	0.293	NaN	NaN	NaN	2.484	0.259	0.252	NaN	NaN	NaN	NaN	NaN	NaN	NaN	NaN	NaN	NaN	NaN	NaN	NaN	NaN	NaN	NaN	NaN	NaN	2.437	0.416	0.595	2.482	0.272	0.664	NaN	NaN	NaN
1	0.005	NaN	NaN	NaN	NaN	NaN	NaN	NaN	NaN	NaN	NaN	NaN	NaN	2.403	0.5	0.293	NaN	NaN	NaN	2.485	0.259	0.252	NaN	NaN	NaN	NaN	NaN	NaN	NaN	NaN	NaN	NaN	NaN	NaN	NaN	NaN	NaN	NaN	NaN	NaN	2.437	0.416	0.595	2.48	0.273	0.663	NaN	NaN	NaN
2	0.01	NaN	NaN	NaN	NaN	NaN	NaN	NaN	NaN	NaN	NaN	NaN	NaN	2.402	0.5	0.292	NaN	NaN	NaN	2.486	0.259	0.252	NaN	NaN	NaN	NaN	NaN	NaN	NaN	NaN	NaN	NaN	NaN	NaN	NaN	NaN	NaN	NaN	NaN	NaN	2.437	0.416	0.594	2.481	0.272	0.664	NaN	NaN	NaN
3	0.015	NaN	NaN	NaN	NaN	NaN	NaN	NaN	NaN	NaN	NaN	NaN	NaN	2.402	0.5	0.292	NaN	NaN	NaN	2.486	0.259	0.252	NaN	NaN	NaN	NaN	NaN	NaN	NaN	NaN	NaN	NaN	NaN	NaN	NaN	NaN	NaN	NaN	NaN	NaN	2.437	0.416	0.594	2.481	0.273	0.664	NaN	NaN	NaN
4	0.02	NaN	NaN	NaN	NaN	NaN	NaN	NaN	NaN	NaN	NaN	NaN	NaN	2.402	0.5	0.292	NaN	NaN	NaN	2.486	0.259	0.252	NaN	NaN	NaN	NaN	NaN	NaN	NaN	NaN	NaN	NaN	NaN	NaN	NaN	NaN	NaN	NaN	NaN	NaN	2.436	0.416	0.594	2.48	0.273	0.664	NaN	NaN	NaN
5	0.025	NaN	NaN	NaN	NaN	NaN	NaN	NaN	NaN	NaN	NaN	NaN	NaN	2.402	0.5	0.292	NaN	NaN	NaN	2.486	0.259	0.252	NaN	NaN	NaN	NaN	NaN	NaN	NaN	NaN	NaN	NaN	NaN	NaN	NaN	NaN	NaN	NaN	NaN	NaN	2.436	0.416	0.594	2.48	0.273	0.664	NaN	NaN	NaN
6	0.03	NaN	NaN	NaN	NaN	NaN	NaN	NaN	NaN	NaN	NaN	NaN	NaN	2.402	0.5	0.292	NaN	NaN	NaN	2.486	0.259	0.252	NaN	NaN	NaN	NaN	NaN	NaN	NaN	NaN	NaN	NaN	NaN	NaN	NaN	NaN	NaN	NaN	NaN	NaN	2.436	0.416	0.594	2.48	0.273	0.664	NaN	NaN	NaN
7	0.035	NaN	NaN	NaN	NaN	NaN	NaN	NaN	NaN	NaN	NaN	NaN	NaN	2.403	0.499	0.292	NaN	NaN	NaN	2.486	0.259	0.252	NaN	NaN	NaN	NaN	NaN	NaN	NaN	NaN	NaN	NaN	NaN	NaN	NaN	NaN	NaN	NaN	NaN	NaN	2.436	0.416	0.594	2.48	0.273	0.664	NaN	NaN	NaN
8	0.04	NaN	NaN	NaN	NaN	NaN	NaN	NaN	NaN	NaN	NaN	NaN	NaN	2.403	0.499	0.292	NaN	NaN	NaN	2.486	0.259	0.252	NaN	NaN	NaN	NaN	NaN	NaN	NaN	NaN	NaN	NaN	NaN	NaN	NaN	NaN	NaN	NaN	NaN	NaN	2.436	0.416	0.594	2.48	0.273	0.664	NaN	NaN	NaN
9	0.045	NaN	NaN	NaN	NaN	NaN	NaN	NaN	NaN	NaN	NaN	NaN	NaN	2.403	0.499	0.292	NaN	NaN	NaN	2.486	0.259	0.252	NaN	NaN	NaN	NaN	NaN	NaN	NaN	NaN	NaN	NaN	NaN	NaN	NaN	NaN	NaN	NaN	NaN	NaN	2.436	0.416	0.594	2.48	0.273	0.664	NaN	NaN	NaN
10	0.05	NaN	NaN	NaN	NaN	NaN	NaN	NaN	NaN	NaN	NaN	NaN	NaN	2.403	0.499	0.292	NaN	NaN	NaN	2.486	0.259	0.252	NaN	NaN	NaN	NaN	NaN	NaN	NaN	NaN	NaN	NaN	NaN	NaN	NaN	NaN	NaN	NaN	NaN	NaN	2.436	0.416	0.594	2.48	0.273	0.664	NaN	NaN	NaN
11	0.055	NaN	NaN	NaN	NaN	NaN	NaN	NaN	NaN	NaN	NaN	NaN	NaN	2.403	0.499	0.292	NaN	NaN	NaN	2.486	0.259	0.252	NaN	NaN	NaN	NaN	NaN	NaN	NaN	NaN	NaN	NaN	NaN	NaN	NaN	NaN	NaN	NaN	NaN	NaN	2.436	0.416	0.594	2.48	0.273	0.664	NaN	NaN	NaN
12	0.06	NaN	NaN	NaN	NaN	NaN	NaN	NaN	NaN	NaN	NaN	NaN	NaN	2.403	0.499	0.292	NaN	NaN	NaN	2.486	0.259	0.252	NaN	NaN	NaN	NaN	NaN	NaN	NaN	NaN	NaN	NaN	NaN	NaN	NaN	NaN	NaN	NaN	NaN	NaN	2.436	0.416	0.594	2.48	0.273	0.664	NaN	NaN	NaN
13	0.065	NaN	NaN	NaN	NaN	NaN	NaN	NaN	NaN	NaN	NaN	NaN	NaN	2.403	0.499	0.292	NaN	NaN	NaN	2.486	0.259	0.252	NaN	NaN	NaN	NaN	NaN	NaN	NaN	NaN	NaN	NaN	NaN	NaN	NaN	NaN	NaN	NaN	NaN	NaN	2.436	0.416	0.594	2.48	0.273	0.664	NaN	NaN	NaN
14	0.07	NaN	NaN	NaN	NaN	NaN	NaN	NaN	NaN	NaN	NaN	NaN	NaN	2.403	0.499	0.292	NaN	NaN	NaN	2.486	0.259	0.252	NaN	NaN	NaN	NaN	NaN	NaN	NaN	NaN	NaN	NaN	NaN	NaN	NaN	NaN	NaN	NaN	NaN	NaN	2.436	0.416	0.594	2.48	0.273	0.664	NaN	NaN	NaN
15	0.075	NaN	NaN	NaN	NaN	NaN	NaN	NaN	NaN	NaN	NaN	NaN	NaN	2.403	0.499	0.292	NaN	NaN	NaN	2.485	0.259	0.252	NaN	NaN	NaN	NaN	NaN	NaN	NaN	NaN	NaN	NaN	NaN	NaN	NaN	NaN	NaN	NaN	NaN	NaN	2.436	0.416	0.594	2.48	0.273	0.664	NaN	NaN	NaN
16	0.08	NaN	NaN	NaN	NaN	NaN	NaN	NaN	NaN	NaN	NaN	NaN	NaN	2.403	0.499	0.292	NaN	NaN	NaN	2.486	0.259	0.252	NaN	NaN	NaN	NaN	NaN	NaN	NaN	NaN	NaN	NaN	NaN	NaN	NaN	NaN	NaN	NaN	NaN	NaN	2.436	0.416	0.594	2.48	0.273	0.664	NaN	NaN	NaN
17	0.085	NaN	NaN	NaN	NaN	NaN	NaN	NaN	NaN	NaN	NaN	NaN	NaN	2.403	0.499	0.292	NaN	NaN	NaN	2.486	0.259	0.252	NaN	NaN	NaN	NaN	NaN	NaN	NaN	NaN	NaN	NaN	NaN	NaN	NaN	NaN	NaN	NaN	NaN	NaN	2.436	0.416	0.594	2.478	0.274	0.664	NaN	NaN	NaN
18	0.09	NaN	NaN	NaN	NaN	NaN	NaN	NaN	NaN	NaN	NaN	NaN	NaN	2.403	0.499	0.292	NaN	NaN	NaN	2.486	0.259	0.252	NaN	NaN	NaN	NaN	NaN	NaN	NaN	NaN	NaN	NaN	NaN	NaN	NaN	NaN	NaN	NaN	NaN	NaN	2.436	0.416	0.594	2.475	0.275	0.663	NaN	NaN	NaN
19	0.095	NaN	NaN	NaN	NaN	NaN	NaN	NaN	NaN	NaN	NaN	NaN	NaN	2.403	0.499	0.292	NaN	NaN	NaN	2.485	0.259	0.252	NaN	NaN	NaN	NaN	NaN	NaN	NaN	NaN	NaN	NaN	NaN	NaN	NaN	NaN	NaN	NaN	NaN	NaN	2.436	0.416	0.594	2.474	0.275	0.662	NaN	NaN	NaN
20	0.1	NaN	NaN	NaN	NaN	NaN	NaN	NaN	NaN	NaN	NaN	NaN	NaN	2.403	0.499	0.292	NaN	NaN	NaN	2.485	0.259	0.252	NaN	NaN	NaN	NaN	NaN	NaN	NaN	NaN	NaN	NaN	NaN	NaN	NaN	NaN	NaN	NaN	NaN	NaN	2.436	0.416	0.594	2.473	0.275	0.662	NaN	NaN	NaN
21	0.105	NaN	NaN	NaN	NaN	NaN	NaN	NaN	NaN	NaN	NaN	NaN	NaN	2.403	0.499	0.292	NaN	NaN	NaN	2.485	0.259	0.252	NaN	NaN	NaN	NaN	NaN	NaN	NaN	NaN	NaN	NaN	NaN	NaN	NaN	NaN	NaN	NaN	NaN	NaN	2.436	0.416	0.594	2.473	0.275	0.662	NaN	NaN	NaN
22	0.11	NaN	NaN	NaN	NaN	NaN	NaN	NaN	NaN	NaN	NaN	NaN	NaN	2.403	0.499	0.292	NaN	NaN	NaN	2.486	0.259	0.252	NaN	NaN	NaN	NaN	NaN	NaN	NaN	NaN	NaN	NaN	NaN	NaN	NaN	NaN	NaN	NaN	NaN	NaN	2.435	0.416	0.594	2.476	0.274	0.663	NaN	NaN	NaN
23	0.115	NaN	NaN	NaN	NaN	NaN	NaN	NaN	NaN	NaN	NaN	NaN	NaN	2.403	0.499	0.292	NaN	NaN	NaN	2.486	0.259	0.252	NaN	NaN	NaN	NaN	NaN	NaN	NaN	NaN	NaN	NaN	NaN	NaN	NaN	NaN	NaN	NaN	NaN	NaN	2.435	0.416	0.594	2.478	0.274	0.663	NaN	NaN	NaN
24	0.12	NaN	NaN	NaN	NaN	NaN	NaN	NaN	NaN	NaN	NaN	NaN	NaN	2.403	0.499	0.292	NaN	NaN	NaN	2.485	0.259	0.252	NaN	NaN	NaN	NaN	NaN	NaN	NaN	NaN	NaN	NaN	NaN	NaN	NaN	NaN	NaN	NaN	NaN	NaN	2.435	0.416	0.593	2.474	0.275	0.662	NaN	NaN	NaN
25	0.125	NaN	NaN	NaN	NaN	NaN	NaN	NaN	NaN	NaN	NaN	NaN	NaN	2.403	0.499	0.292	NaN	NaN	NaN	2.485	0.259	0.252	NaN	NaN	NaN	NaN	NaN	NaN	NaN	NaN	NaN	NaN	NaN	NaN	NaN	NaN	NaN	NaN	NaN	NaN	2.435	0.416	0.594	2.473	0.275	0.662	NaN	NaN	NaN
26	0.13	NaN	NaN	NaN	NaN	NaN	NaN	NaN	NaN	NaN	NaN	NaN	NaN	2.403	0.499	0.292	NaN	NaN	NaN	2.485	0.258	0.252	NaN	NaN	NaN	NaN	NaN	NaN	NaN	NaN	NaN	NaN	NaN	NaN	NaN	NaN	NaN	NaN	NaN	NaN	2.435	0.416	0.593	2.471	0.276	0.661	NaN	NaN	NaN
27	0.135	NaN	NaN	NaN	NaN	NaN	NaN	NaN	NaN	NaN	NaN	NaN	NaN	2.403	0.499	0.292	NaN	NaN	NaN	2.485	0.259	0.252	NaN	NaN	NaN	NaN	NaN	NaN	NaN	NaN	NaN	NaN	NaN	NaN	NaN	NaN	NaN	NaN	NaN	NaN	2.435	0.416	0.593	2.465	0.279	0.659	NaN	NaN	NaN
28	0.14	NaN	NaN	NaN	NaN	NaN	NaN	NaN	NaN	NaN	NaN	NaN	NaN	2.403	0.499	0.292	NaN	NaN	NaN	2.484	0.259	0.252	NaN	NaN	NaN	NaN	NaN	NaN	NaN	NaN	NaN	NaN	NaN	NaN	NaN	NaN	NaN	NaN	NaN	NaN	2.435	0.416	0.593	2.453	0.283	0.655	NaN	NaN	NaN
29	0.145	NaN	NaN	NaN	NaN	NaN	NaN	NaN	NaN	NaN	NaN	NaN	NaN	2.403	0.499	0.292	NaN	NaN	NaN	2.484	0.259	0.252	NaN	NaN	NaN	NaN	NaN	NaN	NaN	NaN	NaN	NaN	NaN	NaN	NaN	NaN	NaN	NaN	NaN	NaN	2.435	0.416	0.593	2.45	0.285	0.654	NaN	NaN	NaN
30	0.15	NaN	NaN	NaN	NaN	NaN	NaN	NaN	NaN	NaN	NaN	NaN	NaN	2.403	0.499	0.292	NaN	NaN	NaN	2.484	0.259	0.252	NaN	NaN	NaN	NaN	NaN	NaN	NaN	NaN	NaN	NaN	NaN	NaN	NaN	NaN	NaN	NaN	NaN	NaN	2.435	0.416	0.593	2.449	0.285	0.653	NaN	NaN	NaN
31	0.155	NaN	NaN	NaN	NaN	NaN	NaN	NaN	NaN	NaN	NaN	NaN	NaN	2.403	0.499	0.292	NaN	NaN	NaN	2.484	0.259	0.252	NaN	NaN	NaN	NaN	NaN	NaN	NaN	NaN	NaN	NaN	NaN	NaN	NaN	NaN	NaN	NaN	NaN	NaN	2.435	0.416	0.593	2.449	0.285	0.653	NaN	NaN	NaN
32	0.16	NaN	NaN	NaN	NaN	NaN	NaN	NaN	NaN	NaN	NaN	NaN	NaN	2.403	0.499	0.292	NaN	NaN	NaN	2.484	0.259	0.252	NaN	NaN	NaN	NaN	NaN	NaN	NaN	NaN	NaN	NaN	NaN	NaN	NaN	NaN	NaN	NaN	NaN	NaN	2.435	0.416	0.593	2.449	0.285	0.653	NaN	NaN	NaN
33	0.165	NaN	NaN	NaN	NaN	NaN	NaN	NaN	NaN	NaN	NaN	NaN	NaN	2.403	0.499	0.292	NaN	NaN	NaN	2.484	0.259	0.252	NaN	NaN	NaN	NaN	NaN	NaN	NaN	NaN	NaN	NaN	NaN	NaN	NaN	NaN	NaN	NaN	NaN	NaN	2.435	0.416	0.593	2.449	0.285	0.653	NaN	NaN	NaN
34	0.17	NaN	NaN	NaN	NaN	NaN	NaN	NaN	NaN	NaN	NaN	NaN	NaN	2.403	0.499	0.292	NaN	NaN	NaN	2.483	0.259	0.252	NaN	NaN	NaN	NaN	NaN	NaN	NaN	NaN	NaN	NaN	NaN	NaN	NaN	NaN	NaN	NaN	NaN	NaN	2.435	0.416	0.593	2.449	0.285	0.653	NaN	NaN	NaN
35	0.175	NaN	NaN	NaN	NaN	NaN	NaN	NaN	NaN	NaN	NaN	NaN	NaN	2.403	0.499	0.292	NaN	NaN	NaN	2.483	0.259	0.252	NaN	NaN	NaN	NaN	NaN	NaN	NaN	NaN	NaN	NaN	NaN	NaN	NaN	NaN	NaN	NaN	NaN	NaN	2.435	0.416	0.593	2.449	0.285	0.653	NaN	NaN	NaN
36	0.18	NaN	NaN	NaN	NaN	NaN	NaN	NaN	NaN	NaN	NaN	NaN	NaN	2.403	0.499	0.292	NaN	NaN	NaN	2.484	0.259	0.251	NaN	NaN	NaN	NaN	NaN	NaN	NaN	NaN	NaN	NaN	NaN	NaN	NaN	NaN	NaN	NaN	NaN	NaN	2.435	0.416	0.593	2.449	0.285	0.653	NaN	NaN	NaN
37	0.185	NaN	NaN	NaN	NaN	NaN	NaN	NaN	NaN	NaN	NaN	NaN	NaN	2.404	0.499	0.291	NaN	NaN	NaN	2.483	0.259	0.251	NaN	NaN	NaN	NaN	NaN	NaN	NaN	NaN	NaN	NaN	NaN	NaN	NaN	NaN	NaN	NaN	NaN	NaN	2.435	0.416	0.593	2.453	0.284	0.654	NaN	NaN	NaN
38	0.19	NaN	NaN	NaN	NaN	NaN	NaN	NaN	NaN	NaN	NaN	NaN	NaN	2.404	0.499	0.291	NaN	NaN	NaN	2.482	0.259	0.252	NaN	NaN	NaN	NaN	NaN	NaN	NaN	NaN	NaN	NaN	NaN	NaN	NaN	NaN	NaN	NaN	NaN	NaN	2.435	0.416	0.593	2.458	0.281	0.656	NaN	NaN	NaN
39	0.195	NaN	NaN	NaN	NaN	NaN	NaN	NaN	NaN	NaN	NaN	NaN	NaN	2.404	0.499	0.291	NaN	NaN	NaN	2.483	0.259	0.252	NaN	NaN	NaN	NaN	NaN	NaN	NaN	NaN	NaN	NaN	NaN	NaN	NaN	NaN	NaN	NaN	NaN	NaN	2.435	0.416	0.593	2.451	0.284	0.653	NaN	NaN	NaN
40	0.2	NaN	NaN	NaN	NaN	NaN	NaN	NaN	NaN	NaN	NaN	NaN	NaN	2.404	0.498	0.29	NaN	NaN	NaN	2.483	0.259	0.252	NaN	NaN	NaN	NaN	NaN	NaN	NaN	NaN	NaN	NaN	NaN	NaN	NaN	NaN	NaN	NaN	NaN	NaN	2.435	0.416	0.593	2.449	0.285	0.653	NaN	NaN	NaN
41	0.205	NaN	NaN	NaN	NaN	NaN	NaN	NaN	NaN	NaN	NaN	NaN	NaN	2.405	0.498	0.29	NaN	NaN	NaN	2.482	0.259	0.252	NaN	NaN	NaN	NaN	NaN	NaN	NaN	NaN	NaN	NaN	NaN	NaN	NaN	NaN	NaN	NaN	NaN	NaN	2.435	0.416	0.593	2.449	0.285	0.653	NaN	NaN	NaN
42	0.21	NaN	NaN	NaN	NaN	NaN	NaN	NaN	NaN	NaN	NaN	NaN	NaN	2.405	0.498	0.29	NaN	NaN	NaN	2.482	0.259	0.252	NaN	NaN	NaN	NaN	NaN	NaN	NaN	NaN	NaN	NaN	NaN	NaN	NaN	NaN	NaN	NaN	NaN	NaN	2.435	0.416	0.593	2.452	0.284	0.654	NaN	NaN	NaN
43	0.215	NaN	NaN	NaN	NaN	NaN	NaN	NaN	NaN	NaN	NaN	NaN	NaN	2.405	0.498	0.29	NaN	NaN	NaN	2.482	0.259	0.252	NaN	NaN	NaN	NaN	NaN	NaN	NaN	NaN	NaN	NaN	NaN	NaN	NaN	NaN	NaN	NaN	NaN	NaN	2.435	0.416	0.593	2.457	0.281	0.656	NaN	NaN	NaN
44	0.22	NaN	NaN	NaN	NaN	NaN	NaN	NaN	NaN	NaN	NaN	NaN	NaN	2.405	0.498	0.29	NaN	NaN	NaN	2.482	0.259	0.252	NaN	NaN	NaN	NaN	NaN	NaN	NaN	NaN	NaN	NaN	NaN	NaN	NaN	NaN	NaN	NaN	NaN	NaN	2.435	0.416	0.593	2.451	0.284	0.654	NaN	NaN	NaN
45	0.225	NaN	NaN	NaN	NaN	NaN	NaN	NaN	NaN	NaN	NaN	NaN	NaN	2.405	0.498	0.29	NaN	NaN	NaN	2.483	0.259	0.251	NaN	NaN	NaN	NaN	NaN	NaN	NaN	NaN	NaN	NaN	NaN	NaN	NaN	NaN	NaN	NaN	NaN	NaN	2.435	0.416	0.593	2.449	0.285	0.654	NaN	NaN	NaN
46	0.23	NaN	NaN	NaN	NaN	NaN	NaN	NaN	NaN	NaN	NaN	NaN	NaN	2.405	0.498	0.29	NaN	NaN	NaN	2.482	0.259	0.252	NaN	NaN	NaN	NaN	NaN	NaN	NaN	NaN	NaN	NaN	NaN	NaN	NaN	NaN	NaN	NaN	NaN	NaN	2.435	0.416	0.593	2.449	0.285	0.654	NaN	NaN	NaN
47	0.235	NaN	NaN	NaN	NaN	NaN	NaN	NaN	NaN	NaN	NaN	NaN	NaN	2.405	0.498	0.29	NaN	NaN	NaN	2.481	0.259	0.252	NaN	NaN	NaN	NaN	NaN	NaN	NaN	NaN	NaN	NaN	NaN	NaN	NaN	NaN	NaN	NaN	NaN	NaN	2.435	0.416	0.593	2.448	0.285	0.654	NaN	NaN	NaN
48	0.24	NaN	NaN	NaN	NaN	NaN	NaN	NaN	NaN	NaN	NaN	NaN	NaN	2.405	0.498	0.29	NaN	NaN	NaN	2.482	0.259	0.252	NaN	NaN	NaN	NaN	NaN	NaN	NaN	NaN	NaN	NaN	NaN	NaN	NaN	NaN	NaN	NaN	NaN	NaN	2.435	0.416	0.593	2.448	0.285	0.654	NaN	NaN	NaN
49	0.245	NaN	NaN	NaN	NaN	NaN	NaN	NaN	NaN	NaN	NaN	NaN	NaN	2.405	0.498	0.29	NaN	NaN	NaN	2.481	0.259	0.252	NaN	NaN	NaN	NaN	NaN	NaN	NaN	NaN	NaN	NaN	NaN	NaN	NaN	NaN	NaN	NaN	NaN	NaN	2.435	0.416	0.593	2.448	0.285	0.653	NaN	NaN	NaN
50	0.25	NaN	NaN	NaN	NaN	NaN	NaN	NaN	NaN	NaN	NaN	NaN	NaN	2.405	0.498	0.29	NaN	NaN	NaN	2.481	0.259	0.251	NaN	NaN	NaN	NaN	NaN	NaN	NaN	NaN	NaN	NaN	NaN	NaN	NaN	NaN	NaN	NaN	NaN	NaN	2.435	0.416	0.593	2.448	0.285	0.653	NaN	NaN	NaN
51	0.255	NaN	NaN	NaN	NaN	NaN	NaN	NaN	NaN	NaN	NaN	NaN	NaN	2.405	0.498	0.29	NaN	NaN	NaN	2.481	0.259	0.251	NaN	NaN	NaN	NaN	NaN	NaN	NaN	NaN	NaN	NaN	NaN	NaN	NaN	NaN	NaN	NaN	NaN	NaN	2.435	0.416	0.593	2.448	0.285	0.653	NaN	NaN	NaN
52	0.26	NaN	NaN	NaN	NaN	NaN	NaN	NaN	NaN	NaN	NaN	NaN	NaN	2.405	0.498	0.29	NaN	NaN	NaN	2.48	0.259	0.251	NaN	NaN	NaN	NaN	NaN	NaN	NaN	NaN	NaN	NaN	NaN	NaN	NaN	NaN	NaN	NaN	NaN	NaN	2.435	0.416	0.593	2.448	0.285	0.653	NaN	NaN	NaN
53	0.265	NaN	NaN	NaN	NaN	NaN	NaN	NaN	NaN	NaN	NaN	NaN	NaN	2.405	0.498	0.29	NaN	NaN	NaN	2.48	0.259	0.252	NaN	NaN	NaN	NaN	NaN	NaN	NaN	NaN	NaN	NaN	NaN	NaN	NaN	NaN	NaN	NaN	NaN	NaN	2.435	0.416	0.593	2.448	0.285	0.653	NaN	NaN	NaN
54	0.27	NaN	NaN	NaN	NaN	NaN	NaN	NaN	NaN	NaN	NaN	NaN	NaN	2.405	0.498	0.29	NaN	NaN	NaN	2.48	0.259	0.252	NaN	NaN	NaN	NaN	NaN	NaN	NaN	NaN	NaN	NaN	NaN	NaN	NaN	NaN	NaN	NaN	NaN	NaN	2.435	0.416	0.593	2.448	0.285	0.653	NaN	NaN	NaN
55	0.275	NaN	NaN	NaN	NaN	NaN	NaN	NaN	NaN	NaN	NaN	NaN	NaN	2.405	0.498	0.29	NaN	NaN	NaN	2.48	0.259	0.252	NaN	NaN	NaN	NaN	NaN	NaN	NaN	NaN	NaN	NaN	NaN	NaN	NaN	NaN	NaN	NaN	NaN	NaN	2.435	0.416	0.593	2.448	0.285	0.653	NaN	NaN	NaN
56	0.28	NaN	NaN	NaN	NaN	NaN	NaN	NaN	NaN	NaN	NaN	NaN	NaN	2.405	0.498	0.29	NaN	NaN	NaN	2.48	0.259	0.252	NaN	NaN	NaN	NaN	NaN	NaN	NaN	NaN	NaN	NaN	NaN	NaN	NaN	NaN	NaN	NaN	NaN	NaN	2.435	0.416	0.593	2.448	0.285	0.653	NaN	NaN	NaN
57	0.285	NaN	NaN	NaN	NaN	NaN	NaN	NaN	NaN	NaN	NaN	NaN	NaN	2.405	0.498	0.29	NaN	NaN	NaN	2.479	0.259	0.252	NaN	NaN	NaN	NaN	NaN	NaN	NaN	NaN	NaN	NaN	NaN	NaN	NaN	NaN	NaN	NaN	NaN	NaN	2.435	0.416	0.593	2.448	0.285	0.653	NaN	NaN	NaN
58	0.29	NaN	NaN	NaN	NaN	NaN	NaN	NaN	NaN	NaN	NaN	NaN	NaN	2.406	0.498	0.29	NaN	NaN	NaN	2.479	0.259	0.251	NaN	NaN	NaN	NaN	NaN	NaN	NaN	NaN	NaN	NaN	NaN	NaN	NaN	NaN	NaN	NaN	NaN	NaN	2.435	0.416	0.593	2.448	0.285	0.653	NaN	NaN	NaN
59	0.295	NaN	NaN	NaN	NaN	NaN	NaN	NaN	NaN	NaN	NaN	NaN	NaN	2.406	0.498	0.29	NaN	NaN	NaN	2.479	0.259	0.251	NaN	NaN	NaN	NaN	NaN	NaN	NaN	NaN	NaN	NaN	NaN	NaN	NaN	NaN	NaN	NaN	NaN	NaN	2.434	0.416	0.593	2.448	0.285	0.653	NaN	NaN	NaN
60	0.3	NaN	NaN	NaN	NaN	NaN	NaN	NaN	NaN	NaN	NaN	NaN	NaN	2.406	0.498	0.29	NaN	NaN	NaN	2.479	0.259	0.251	NaN	NaN	NaN	NaN	NaN	NaN	NaN	NaN	NaN	NaN	NaN	NaN	NaN	NaN	NaN	NaN	NaN	NaN	2.434	0.416	0.593	2.448	0.285	0.653	NaN	NaN	NaN
61	0.305	NaN	NaN	NaN	NaN	NaN	NaN	NaN	NaN	NaN	NaN	NaN	NaN	2.405	0.498	0.29	NaN	NaN	NaN	2.48	0.259	0.251	NaN	NaN	NaN	NaN	NaN	NaN	NaN	NaN	NaN	NaN	NaN	NaN	NaN	NaN	NaN	NaN	NaN	NaN	2.434	0.416	0.593	2.448	0.285	0.653	NaN	NaN	NaN
62	0.31	NaN	NaN	NaN	NaN	NaN	NaN	NaN	NaN	NaN	NaN	NaN	NaN	2.406	0.498	0.29	NaN	NaN	NaN	2.48	0.259	0.25	NaN	NaN	NaN	NaN	NaN	NaN	NaN	NaN	NaN	NaN	NaN	NaN	NaN	NaN	NaN	NaN	NaN	NaN	2.434	0.416	0.593	2.448	0.285	0.653	NaN	NaN	NaN
63	0.315	NaN	NaN	NaN	NaN	NaN	NaN	NaN	NaN	NaN	NaN	NaN	NaN	2.406	0.499	0.29	NaN	NaN	NaN	2.479	0.259	0.251	NaN	NaN	NaN	NaN	NaN	NaN	NaN	NaN	NaN	NaN	NaN	NaN	NaN	NaN	NaN	NaN	NaN	NaN	2.434	0.416	0.593	2.448	0.285	0.653	NaN	NaN	NaN
64	0.32	NaN	NaN	NaN	NaN	NaN	NaN	NaN	NaN	NaN	NaN	NaN	NaN	2.406	0.499	0.29	NaN	NaN	NaN	2.479	0.259	0.251	NaN	NaN	NaN	NaN	NaN	NaN	NaN	NaN	NaN	NaN	NaN	NaN	NaN	NaN	NaN	NaN	NaN	NaN	2.434	0.416	0.593	2.448	0.285	0.653	NaN	NaN	NaN
65	0.325	NaN	NaN	NaN	NaN	NaN	NaN	NaN	NaN	NaN	NaN	NaN	NaN	2.406	0.499	0.29	NaN	NaN	NaN	2.479	0.259	0.251	NaN	NaN	NaN	NaN	NaN	NaN	NaN	NaN	NaN	NaN	NaN	NaN	NaN	NaN	NaN	NaN	NaN	NaN	2.434	0.416	0.593	2.448	0.285	0.653	NaN	NaN	NaN
66	0.33	NaN	NaN	NaN	NaN	NaN	NaN	NaN	NaN	NaN	NaN	NaN	NaN	2.406	0.499	0.29	NaN	NaN	NaN	2.48	0.259	0.25	NaN	NaN	NaN	NaN	NaN	NaN	NaN	NaN	NaN	NaN	NaN	NaN	NaN	NaN	NaN	NaN	NaN	NaN	2.434	0.417	0.593	2.448	0.285	0.653	NaN	NaN	NaN
67	0.335	NaN	NaN	NaN	NaN	NaN	NaN	NaN	NaN	NaN	NaN	NaN	NaN	2.406	0.499	0.29	NaN	NaN	NaN	2.479	0.259	0.25	NaN	NaN	NaN	NaN	NaN	NaN	NaN	NaN	NaN	NaN	NaN	NaN	NaN	NaN	NaN	NaN	NaN	NaN	2.434	0.417	0.593	2.448	0.285	0.653	NaN	NaN	NaN
68	0.34	NaN	NaN	NaN	NaN	NaN	NaN	NaN	NaN	NaN	NaN	NaN	NaN	2.406	0.499	0.29	NaN	NaN	NaN	2.478	0.259	0.251	NaN	NaN	NaN	NaN	NaN	NaN	NaN	NaN	NaN	NaN	NaN	NaN	NaN	NaN	NaN	NaN	NaN	NaN	2.434	0.416	0.593	2.448	0.285	0.653	NaN	NaN	NaN
69	0.345	NaN	NaN	NaN	NaN	NaN	NaN	NaN	NaN	NaN	NaN	NaN	NaN	2.406	0.499	0.29	NaN	NaN	NaN	2.478	0.259	0.251	NaN	NaN	NaN	NaN	NaN	NaN	NaN	NaN	NaN	NaN	NaN	NaN	NaN	NaN	NaN	NaN	NaN	NaN	2.434	0.417	0.593	2.448	0.285	0.653	NaN	NaN	NaN
70	0.35	NaN	NaN	NaN	NaN	NaN	NaN	NaN	NaN	NaN	NaN	NaN	NaN	2.406	0.499	0.29	NaN	NaN	NaN	2.478	0.259	0.251	NaN	NaN	NaN	NaN	NaN	NaN	NaN	NaN	NaN	NaN	NaN	NaN	NaN	NaN	NaN	NaN	NaN	NaN	2.434	0.417	0.593	2.448	0.285	0.653	NaN	NaN	NaN
71	0.355	NaN	NaN	NaN	NaN	NaN	NaN	NaN	NaN	NaN	NaN	NaN	NaN	2.406	0.499	0.29	NaN	NaN	NaN	2.479	0.259	0.25	NaN	NaN	NaN	NaN	NaN	NaN	NaN	NaN	NaN	NaN	NaN	NaN	NaN	NaN	NaN	NaN	NaN	NaN	2.434	0.416	0.593	2.448	0.285	0.653	NaN	NaN	NaN
72	0.36	NaN	NaN	NaN	NaN	NaN	NaN	NaN	NaN	NaN	NaN	NaN	NaN	2.406	0.499	0.29	NaN	NaN	NaN	2.478	0.259	0.251	NaN	NaN	NaN	NaN	NaN	NaN	NaN	NaN	NaN	NaN	NaN	NaN	NaN	NaN	NaN	NaN	NaN	NaN	2.434	0.416	0.593	2.448	0.285	0.653	NaN	NaN	NaN
73	0.365	NaN	NaN	NaN	NaN	NaN	NaN	NaN	NaN	NaN	NaN	NaN	NaN	2.406	0.499	0.29	NaN	NaN	NaN	2.478	0.259	0.251	NaN	NaN	NaN	NaN	NaN	NaN	NaN	NaN	NaN	NaN	NaN	NaN	NaN	NaN	NaN	NaN	NaN	NaN	2.434	0.416	0.593	2.448	0.285	0.653	NaN	NaN	NaN
74	0.37	NaN	NaN	NaN	NaN	NaN	NaN	NaN	NaN	NaN	NaN	NaN	NaN	2.406	0.499	0.29	NaN	NaN	NaN	2.478	0.259	0.251	NaN	NaN	NaN	NaN	NaN	NaN	NaN	NaN	NaN	NaN	NaN	NaN	NaN	NaN	NaN	NaN	NaN	NaN	2.434	0.417	0.593	2.448	0.285	0.653	NaN	NaN	NaN
75	0.375	NaN	NaN	NaN	NaN	NaN	NaN	NaN	NaN	NaN	NaN	NaN	NaN	2.406	0.499	0.29	NaN	NaN	NaN	2.478	0.259	0.251	NaN	NaN	NaN	NaN	NaN	NaN	NaN	NaN	NaN	NaN	NaN	NaN	NaN	NaN	NaN	NaN	NaN	NaN	2.434	0.417	0.593	2.448	0.285	0.653	NaN	NaN	NaN
76	0.38	NaN	NaN	NaN	NaN	NaN	NaN	NaN	NaN	NaN	NaN	NaN	NaN	2.406	0.499	0.29	NaN	NaN	NaN	2.478	0.259	0.251	NaN	NaN	NaN	NaN	NaN	NaN	NaN	NaN	NaN	NaN	NaN	NaN	NaN	NaN	NaN	NaN	NaN	NaN	2.434	0.417	0.593	2.448	0.285	0.653	NaN	NaN	NaN
77	0.385	NaN	NaN	NaN	NaN	NaN	NaN	NaN	NaN	NaN	NaN	NaN	NaN	2.406	0.499	0.29	NaN	NaN	NaN	2.479	0.259	0.251	NaN	NaN	NaN	NaN	NaN	NaN	NaN	NaN	NaN	NaN	NaN	NaN	NaN	NaN	NaN	NaN	NaN	NaN	2.434	0.417	0.593	2.448	0.285	0.653	NaN	NaN	NaN
78	0.39	NaN	NaN	NaN	NaN	NaN	NaN	NaN	NaN	NaN	NaN	NaN	NaN	2.406	0.499	0.29	NaN	NaN	NaN	2.479	0.259	0.25	NaN	NaN	NaN	NaN	NaN	NaN	NaN	NaN	NaN	NaN	NaN	NaN	NaN	NaN	NaN	NaN	NaN	NaN	2.434	0.417	0.593	2.448	0.285	0.653	NaN	NaN	NaN
79	0.395	NaN	NaN	NaN	NaN	NaN	NaN	NaN	NaN	NaN	NaN	NaN	NaN	2.406	0.499	0.289	NaN	NaN	NaN	2.479	0.259	0.25	NaN	NaN	NaN	NaN	NaN	NaN	NaN	NaN	NaN	NaN	NaN	NaN	NaN	NaN	NaN	NaN	NaN	NaN	2.434	0.417	0.593	2.448	0.285	0.653	NaN	NaN	NaN
80	0.4	NaN	NaN	NaN	NaN	NaN	NaN	NaN	NaN	NaN	NaN	NaN	NaN	2.407	0.499	0.289	NaN	NaN	NaN	2.479	0.259	0.249	NaN	NaN	NaN	NaN	NaN	NaN	NaN	NaN	NaN	NaN	NaN	NaN	NaN	NaN	NaN	NaN	NaN	NaN	2.434	0.417	0.593	2.448	0.285	0.653	NaN	NaN	NaN
81	0.405	NaN	NaN	NaN	NaN	NaN	NaN	NaN	NaN	NaN	NaN	NaN	NaN	2.406	0.499	0.289	NaN	NaN	NaN	2.479	0.259	0.25	NaN	NaN	NaN	NaN	NaN	NaN	NaN	NaN	NaN	NaN	NaN	NaN	NaN	NaN	NaN	NaN	NaN	NaN	2.433	0.417	0.593	2.448	0.284	0.653	NaN	NaN	NaN
82	0.41	NaN	NaN	NaN	NaN	NaN	NaN	NaN	NaN	NaN	NaN	NaN	NaN	2.406	0.499	0.289	NaN	NaN	NaN	2.478	0.259	0.251	NaN	NaN	NaN	NaN	NaN	NaN	NaN	NaN	NaN	NaN	NaN	NaN	NaN	NaN	NaN	NaN	NaN	NaN	2.433	0.417	0.593	2.447	0.284	0.653	NaN	NaN	NaN
83	0.415	NaN	NaN	NaN	NaN	NaN	NaN	NaN	NaN	NaN	NaN	NaN	NaN	2.406	0.499	0.289	NaN	NaN	NaN	2.478	0.259	0.251	NaN	NaN	NaN	NaN	NaN	NaN	NaN	NaN	NaN	NaN	NaN	NaN	NaN	NaN	NaN	NaN	NaN	NaN	2.433	0.417	0.593	2.447	0.284	0.653	NaN	NaN	NaN
84	0.42	NaN	NaN	NaN	NaN	NaN	NaN	NaN	NaN	NaN	NaN	NaN	NaN	2.407	0.499	0.289	NaN	NaN	NaN	2.477	0.259	0.251	NaN	NaN	NaN	NaN	NaN	NaN	NaN	NaN	NaN	NaN	NaN	NaN	NaN	NaN	NaN	NaN	NaN	NaN	2.433	0.417	0.593	2.447	0.284	0.653	NaN	NaN	NaN
85	0.425	NaN	NaN	NaN	NaN	NaN	NaN	NaN	NaN	NaN	NaN	NaN	NaN	2.407	0.499	0.289	NaN	NaN	NaN	2.478	0.259	0.251	NaN	NaN	NaN	NaN	NaN	NaN	NaN	NaN	NaN	NaN	NaN	NaN	NaN	NaN	NaN	NaN	NaN	NaN	2.433	0.417	0.593	2.448	0.284	0.654	NaN	NaN	NaN
86	0.43	NaN	NaN	NaN	NaN	NaN	NaN	NaN	NaN	NaN	NaN	NaN	NaN	2.407	0.499	0.289	NaN	NaN	NaN	2.478	0.259	0.251	NaN	NaN	NaN	NaN	NaN	NaN	NaN	NaN	NaN	NaN	NaN	NaN	NaN	NaN	NaN	NaN	NaN	NaN	2.433	0.417	0.592	2.449	0.284	0.654	NaN	NaN	NaN
87	0.435	NaN	NaN	NaN	NaN	NaN	NaN	NaN	NaN	NaN	NaN	NaN	NaN	2.407	0.499	0.289	NaN	NaN	NaN	2.478	0.259	0.251	NaN	NaN	NaN	NaN	NaN	NaN	NaN	NaN	NaN	NaN	NaN	NaN	NaN	NaN	NaN	NaN	NaN	NaN	2.433	0.417	0.592	2.448	0.285	0.653	NaN	NaN	NaN
88	0.44	NaN	NaN	NaN	NaN	NaN	NaN	NaN	NaN	NaN	NaN	NaN	NaN	2.407	0.499	0.289	NaN	NaN	NaN	2.477	0.259	0.25	NaN	NaN	NaN	NaN	NaN	NaN	NaN	NaN	NaN	NaN	NaN	NaN	NaN	NaN	NaN	NaN	NaN	NaN	2.433	0.418	0.592	2.447	0.285	0.653	NaN	NaN	NaN
89	0.445	NaN	NaN	NaN	NaN	NaN	NaN	NaN	NaN	NaN	NaN	NaN	NaN	2.407	0.499	0.289	NaN	NaN	NaN	2.478	0.259	0.25	NaN	NaN	NaN	NaN	NaN	NaN	NaN	NaN	NaN	NaN	NaN	NaN	NaN	NaN	NaN	NaN	NaN	NaN	2.433	0.417	0.592	2.447	0.285	0.653	NaN	NaN	NaN
90	0.45	NaN	NaN	NaN	NaN	NaN	NaN	NaN	NaN	NaN	NaN	NaN	NaN	2.407	0.499	0.289	NaN	NaN	NaN	2.477	0.259	0.251	NaN	NaN	NaN	NaN	NaN	NaN	NaN	NaN	NaN	NaN	NaN	NaN	NaN	NaN	NaN	NaN	NaN	NaN	2.433	0.417	0.592	2.448	0.285	0.653	NaN	NaN	NaN
91	0.455	NaN	NaN	NaN	NaN	NaN	NaN	NaN	NaN	NaN	NaN	NaN	NaN	2.407	0.499	0.289	NaN	NaN	NaN	2.478	0.259	0.251	NaN	NaN	NaN	NaN	NaN	NaN	NaN	NaN	NaN	NaN	NaN	NaN	NaN	NaN	NaN	NaN	NaN	NaN	2.433	0.417	0.592	2.45	0.283	0.654	NaN	NaN	NaN
92	0.46	NaN	NaN	NaN	NaN	NaN	NaN	NaN	NaN	NaN	NaN	NaN	NaN	2.407	0.499	0.289	NaN	NaN	NaN	2.478	0.259	0.25	NaN	NaN	NaN	NaN	NaN	NaN	NaN	NaN	NaN	NaN	NaN	NaN	NaN	NaN	NaN	NaN	NaN	NaN	2.433	0.418	0.592	2.45	0.283	0.654	NaN	NaN	NaN
93	0.465	NaN	NaN	NaN	NaN	NaN	NaN	NaN	NaN	NaN	NaN	NaN	NaN	2.407	0.499	0.289	NaN	NaN	NaN	2.478	0.259	0.249	NaN	NaN	NaN	NaN	NaN	NaN	NaN	NaN	NaN	NaN	NaN	NaN	NaN	NaN	NaN	NaN	NaN	NaN	2.433	0.418	0.592	2.45	0.283	0.654	NaN	NaN	NaN
94	0.47	NaN	NaN	NaN	NaN	NaN	NaN	NaN	NaN	NaN	NaN	NaN	NaN	2.407	0.499	0.289	NaN	NaN	NaN	2.479	0.259	0.249	NaN	NaN	NaN	NaN	NaN	NaN	NaN	NaN	NaN	NaN	NaN	NaN	NaN	NaN	NaN	NaN	NaN	NaN	2.433	0.418	0.592	2.45	0.283	0.654	NaN	NaN	NaN
95	0.475	NaN	NaN	NaN	NaN	NaN	NaN	NaN	NaN	NaN	NaN	NaN	NaN	2.407	0.499	0.289	NaN	NaN	NaN	2.479	0.259	0.249	NaN	NaN	NaN	NaN	NaN	NaN	NaN	NaN	NaN	NaN	NaN	NaN	NaN	NaN	NaN	NaN	NaN	NaN	2.433	0.418	0.592	2.451	0.283	0.654	NaN	NaN	NaN
96	0.48	NaN	NaN	NaN	NaN	NaN	NaN	NaN	NaN	NaN	NaN	NaN	NaN	2.407	0.499	0.289	NaN	NaN	NaN	2.479	0.259	0.249	NaN	NaN	NaN	NaN	NaN	NaN	NaN	NaN	NaN	NaN	NaN	NaN	NaN	NaN	NaN	NaN	NaN	NaN	2.433	0.417	0.592	2.45	0.283	0.654	NaN	NaN	NaN
97	0.485	NaN	NaN	NaN	NaN	NaN	NaN	NaN	NaN	NaN	NaN	NaN	NaN	2.407	0.499	0.289	NaN	NaN	NaN	2.478	0.259	0.249	NaN	NaN	NaN	NaN	NaN	NaN	NaN	NaN	NaN	NaN	NaN	NaN	NaN	NaN	NaN	NaN	NaN	NaN	2.433	0.418	0.592	2.451	0.283	0.654	NaN	NaN	NaN
98	0.49	NaN	NaN	NaN	NaN	NaN	NaN	NaN	NaN	NaN	NaN	NaN	NaN	2.407	0.499	0.289	NaN	NaN	NaN	2.478	0.259	0.249	NaN	NaN	NaN	NaN	NaN	NaN	NaN	NaN	NaN	NaN	NaN	NaN	NaN	NaN	NaN	NaN	NaN	NaN	2.433	0.418	0.592	2.451	0.283	0.654	NaN	NaN	NaN
99	0.495	NaN	NaN	NaN	NaN	NaN	NaN	NaN	NaN	NaN	NaN	NaN	NaN	2.407	0.499	0.289	NaN	NaN	NaN	2.478	0.259	0.249	NaN	NaN	NaN	NaN	NaN	NaN	NaN	NaN	NaN	NaN	NaN	NaN	NaN	NaN	NaN	NaN	NaN	NaN	2.433	0.418	0.592	2.451	0.283	0.654	NaN	NaN	NaN
100	0.5	NaN	NaN	NaN	NaN	NaN	NaN	NaN	NaN	NaN	NaN	NaN	NaN	2.407	0.499	0.289	NaN	NaN	NaN	2.479	0.259	0.249	NaN	NaN	NaN	NaN	NaN	NaN	NaN	NaN	NaN	NaN	NaN	NaN	NaN	NaN	NaN	NaN	NaN	NaN	2.433	0.417	0.592	2.45	0.283	0.654	NaN	NaN	NaN
101	0.505	NaN	NaN	NaN	NaN	NaN	NaN	NaN	NaN	NaN	NaN	NaN	NaN	2.407	0.499	0.289	NaN	NaN	NaN	2.479	0.259	0.248	NaN	NaN	NaN	NaN	NaN	NaN	NaN	NaN	NaN	NaN	NaN	NaN	NaN	NaN	NaN	NaN	NaN	NaN	2.432	0.417	0.592	2.45	0.283	0.654	NaN	NaN	NaN
102	0.51	NaN	NaN	NaN	NaN	NaN	NaN	NaN	NaN	NaN	NaN	NaN	NaN	2.407	0.499	0.289	NaN	NaN	NaN	2.478	0.259	0.248	NaN	NaN	NaN	NaN	NaN	NaN	NaN	NaN	NaN	NaN	NaN	NaN	NaN	NaN	NaN	NaN	NaN	NaN	2.432	0.417	0.592	2.45	0.283	0.654	NaN	NaN	NaN
103	0.515	NaN	NaN	NaN	NaN	NaN	NaN	NaN	NaN	NaN	NaN	NaN	NaN	2.407	0.499	0.289	NaN	NaN	NaN	2.478	0.259	0.248	NaN	NaN	NaN	NaN	NaN	NaN	NaN	NaN	NaN	NaN	NaN	NaN	NaN	NaN	NaN	NaN	NaN	NaN	2.432	0.417	0.592	2.45	0.283	0.654	NaN	NaN	NaN
104	0.52	NaN	NaN	NaN	NaN	NaN	NaN	NaN	NaN	NaN	NaN	NaN	NaN	2.407	0.499	0.289	NaN	NaN	NaN	2.478	0.259	0.249	NaN	NaN	NaN	NaN	NaN	NaN	NaN	NaN	NaN	NaN	NaN	NaN	NaN	NaN	NaN	NaN	NaN	NaN	2.432	0.418	0.592	2.451	0.283	0.654	NaN	NaN	NaN
105	0.525	NaN	NaN	NaN	NaN	NaN	NaN	NaN	NaN	NaN	NaN	NaN	NaN	2.407	0.499	0.289	NaN	NaN	NaN	2.478	0.259	0.25	NaN	NaN	NaN	NaN	NaN	NaN	NaN	NaN	NaN	NaN	NaN	NaN	NaN	NaN	NaN	NaN	NaN	NaN	2.432	0.417	0.592	2.45	0.283	0.654	NaN	NaN	NaN
106	0.53	NaN	NaN	NaN	NaN	NaN	NaN	NaN	NaN	NaN	NaN	NaN	NaN	2.407	0.499	0.289	NaN	NaN	NaN	2.478	0.259	0.249	NaN	NaN	NaN	NaN	NaN	NaN	NaN	NaN	NaN	NaN	NaN	NaN	NaN	NaN	NaN	NaN	NaN	NaN	2.432	0.417	0.592	2.45	0.283	0.654	NaN	NaN	NaN
107	0.535	NaN	NaN	NaN	NaN	NaN	NaN	NaN	NaN	NaN	NaN	NaN	NaN	2.407	0.499	0.289	NaN	NaN	NaN	2.478	0.259	0.248	NaN	NaN	NaN	NaN	NaN	NaN	NaN	NaN	NaN	NaN	NaN	NaN	NaN	NaN	NaN	NaN	NaN	NaN	2.432	0.417	0.592	2.45	0.283	0.654	NaN	NaN	NaN
108	0.54	NaN	NaN	NaN	NaN	NaN	NaN	NaN	NaN	NaN	NaN	NaN	NaN	2.407	0.499	0.289	NaN	NaN	NaN	2.478	0.259	0.248	NaN	NaN	NaN	NaN	NaN	NaN	NaN	NaN	NaN	NaN	NaN	NaN	NaN	NaN	NaN	NaN	NaN	NaN	2.432	0.417	0.592	2.45	0.283	0.654	NaN	NaN	NaN
109	0.545	NaN	NaN	NaN	NaN	NaN	NaN	NaN	NaN	NaN	NaN	NaN	NaN	2.407	0.499	0.289	NaN	NaN	NaN	2.478	0.259	0.248	NaN	NaN	NaN	NaN	NaN	NaN	NaN	NaN	NaN	NaN	NaN	NaN	NaN	NaN	NaN	NaN	NaN	NaN	2.432	0.417	0.592	2.45	0.283	0.654	NaN	NaN	NaN
110	0.55	NaN	NaN	NaN	NaN	NaN	NaN	NaN	NaN	NaN	NaN	NaN	NaN	2.407	0.499	0.289	NaN	NaN	NaN	2.478	0.259	0.249	NaN	NaN	NaN	NaN	NaN	NaN	NaN	NaN	NaN	NaN	NaN	NaN	NaN	NaN	NaN	NaN	NaN	NaN	2.432	0.417	0.592	2.45	0.283	0.654	NaN	NaN	NaN
111	0.555	NaN	NaN	NaN	NaN	NaN	NaN	NaN	NaN	NaN	NaN	NaN	NaN	2.406	0.499	0.289	NaN	NaN	NaN	2.477	0.259	0.25	NaN	NaN	NaN	NaN	NaN	NaN	NaN	NaN	NaN	NaN	NaN	NaN	NaN	NaN	NaN	NaN	NaN	NaN	2.432	0.417	0.592	2.45	0.283	0.654	NaN	NaN	NaN
112	0.56	NaN	NaN	NaN	NaN	NaN	NaN	NaN	NaN	NaN	NaN	NaN	NaN	2.406	0.499	0.289	NaN	NaN	NaN	2.478	0.259	0.249	NaN	NaN	NaN	NaN	NaN	NaN	NaN	NaN	NaN	NaN	NaN	NaN	NaN	NaN	NaN	NaN	NaN	NaN	2.432	0.417	0.592	2.451	0.283	0.654	NaN	NaN	NaN
113	0.565	NaN	NaN	NaN	NaN	NaN	NaN	NaN	NaN	NaN	NaN	NaN	NaN	2.405	0.499	0.289	NaN	NaN	NaN	2.478	0.259	0.248	NaN	NaN	NaN	NaN	NaN	NaN	NaN	NaN	NaN	NaN	NaN	NaN	NaN	NaN	NaN	NaN	NaN	NaN	2.432	0.417	0.592	2.451	0.283	0.654	NaN	NaN	NaN
114	0.57	NaN	NaN	NaN	NaN	NaN	NaN	NaN	NaN	NaN	NaN	NaN	NaN	2.405	0.499	0.289	NaN	NaN	NaN	2.478	0.259	0.248	NaN	NaN	NaN	NaN	NaN	NaN	NaN	NaN	NaN	NaN	NaN	NaN	NaN	NaN	NaN	NaN	NaN	NaN	2.432	0.417	0.592	2.451	0.283	0.654	NaN	NaN	NaN
115	0.575	NaN	NaN	NaN	NaN	NaN	NaN	NaN	NaN	NaN	NaN	NaN	NaN	2.404	0.499	0.289	NaN	NaN	NaN	2.478	0.259	0.248	NaN	NaN	NaN	NaN	NaN	NaN	NaN	NaN	NaN	NaN	NaN	NaN	NaN	NaN	NaN	NaN	NaN	NaN	2.432	0.417	0.592	2.45	0.283	0.654	NaN	NaN	NaN
116	0.58	NaN	NaN	NaN	NaN	NaN	NaN	NaN	NaN	NaN	NaN	NaN	NaN	2.404	0.499	0.289	NaN	NaN	NaN	2.478	0.259	0.249	NaN	NaN	NaN	NaN	NaN	NaN	NaN	NaN	NaN	NaN	NaN	NaN	NaN	NaN	NaN	NaN	NaN	NaN	2.432	0.417	0.592	2.45	0.283	0.654	NaN	NaN	NaN
117	0.585	NaN	NaN	NaN	NaN	NaN	NaN	NaN	NaN	NaN	NaN	NaN	NaN	2.405	0.499	0.289	NaN	NaN	NaN	2.477	0.259	0.25	NaN	NaN	NaN	NaN	NaN	NaN	NaN	NaN	NaN	NaN	NaN	NaN	NaN	NaN	NaN	NaN	NaN	NaN	2.432	0.417	0.592	2.45	0.283	0.654	NaN	NaN	NaN
118	0.59	NaN	NaN	NaN	NaN	NaN	NaN	NaN	NaN	NaN	NaN	NaN	NaN	2.405	0.499	0.289	NaN	NaN	NaN	2.478	0.259	0.249	NaN	NaN	NaN	NaN	NaN	NaN	NaN	NaN	NaN	NaN	NaN	NaN	NaN	NaN	NaN	NaN	NaN	NaN	2.432	0.417	0.592	2.451	0.283	0.654	NaN	NaN	NaN
119	0.595	NaN	NaN	NaN	NaN	NaN	NaN	NaN	NaN	NaN	NaN	NaN	NaN	2.405	0.499	0.289	NaN	NaN	NaN	2.478	0.259	0.248	NaN	NaN	NaN	NaN	NaN	NaN	NaN	NaN	NaN	NaN	NaN	NaN	NaN	NaN	NaN	NaN	NaN	NaN	2.432	0.417	0.592	2.451	0.283	0.654	NaN	NaN	NaN
120	0.6	NaN	NaN	NaN	NaN	NaN	NaN	NaN	NaN	NaN	NaN	NaN	NaN	2.405	0.499	0.289	NaN	NaN	NaN	2.477	0.259	0.248	NaN	NaN	NaN	NaN	NaN	NaN	NaN	NaN	NaN	NaN	NaN	NaN	NaN	NaN	NaN	NaN	NaN	NaN	2.432	0.417	0.592	2.451	0.283	0.654	NaN	NaN	NaN
121	0.605	NaN	NaN	NaN	NaN	NaN	NaN	NaN	NaN	NaN	NaN	NaN	NaN	2.404	0.499	0.289	NaN	NaN	NaN	2.477	0.259	0.248	NaN	NaN	NaN	NaN	NaN	NaN	NaN	NaN	NaN	NaN	NaN	NaN	NaN	NaN	NaN	NaN	NaN	NaN	2.432	0.417	0.592	2.451	0.283	0.654	NaN	NaN	NaN
122	0.61	NaN	NaN	NaN	NaN	NaN	NaN	NaN	NaN	NaN	NaN	NaN	NaN	2.404	0.499	0.289	NaN	NaN	NaN	2.478	0.259	0.248	NaN	NaN	NaN	NaN	NaN	NaN	NaN	NaN	NaN	NaN	NaN	NaN	NaN	NaN	NaN	NaN	NaN	NaN	2.432	0.417	0.592	2.451	0.283	0.654	NaN	NaN	NaN
123	0.615	NaN	NaN	NaN	NaN	NaN	NaN	NaN	NaN	NaN	NaN	NaN	NaN	2.404	0.499	0.289	NaN	NaN	NaN	2.478	0.259	0.248	NaN	NaN	NaN	NaN	NaN	NaN	NaN	NaN	NaN	NaN	NaN	NaN	NaN	NaN	NaN	NaN	NaN	NaN	2.432	0.417	0.592	2.451	0.283	0.654	NaN	NaN	NaN
124	0.62	NaN	NaN	NaN	NaN	NaN	NaN	NaN	NaN	NaN	NaN	NaN	NaN	2.404	0.499	0.289	NaN	NaN	NaN	2.477	0.259	0.249	NaN	NaN	NaN	NaN	NaN	NaN	NaN	NaN	NaN	NaN	NaN	NaN	NaN	NaN	NaN	NaN	NaN	NaN	2.432	0.417	0.592	2.45	0.283	0.654	NaN	NaN	NaN
125	0.625	NaN	NaN	NaN	NaN	NaN	NaN	NaN	NaN	NaN	NaN	NaN	NaN	2.404	0.499	0.289	NaN	NaN	NaN	2.476	0.259	0.249	NaN	NaN	NaN	NaN	NaN	NaN	NaN	NaN	NaN	NaN	NaN	NaN	NaN	NaN	NaN	NaN	NaN	NaN	2.432	0.417	0.592	2.451	0.283	0.654	NaN	NaN	NaN
126	0.63	NaN	NaN	NaN	NaN	NaN	NaN	NaN	NaN	NaN	NaN	NaN	NaN	2.404	0.499	0.289	NaN	NaN	NaN	2.477	0.259	0.249	NaN	NaN	NaN	NaN	NaN	NaN	NaN	NaN	NaN	NaN	NaN	NaN	NaN	NaN	NaN	NaN	NaN	NaN	2.432	0.417	0.592	2.451	0.283	0.654	NaN	NaN	NaN
127	0.635	NaN	NaN	NaN	NaN	NaN	NaN	NaN	NaN	NaN	NaN	NaN	NaN	2.405	0.499	0.289	NaN	NaN	NaN	2.477	0.259	0.25	NaN	NaN	NaN	NaN	NaN	NaN	NaN	NaN	NaN	NaN	NaN	NaN	NaN	NaN	NaN	NaN	NaN	NaN	2.432	0.417	0.592	2.451	0.283	0.654	NaN	NaN	NaN
128	0.64	NaN	NaN	NaN	NaN	NaN	NaN	NaN	NaN	NaN	NaN	NaN	NaN	2.405	0.499	0.289	NaN	NaN	NaN	2.477	0.259	0.248	NaN	NaN	NaN	NaN	NaN	NaN	NaN	NaN	NaN	NaN	NaN	NaN	NaN	NaN	NaN	NaN	NaN	NaN	2.432	0.417	0.592	2.451	0.283	0.654	NaN	NaN	NaN
129	0.645	NaN	NaN	NaN	NaN	NaN	NaN	NaN	NaN	NaN	NaN	NaN	NaN	2.404	0.499	0.289	NaN	NaN	NaN	2.478	0.259	0.248	NaN	NaN	NaN	NaN	NaN	NaN	NaN	NaN	NaN	NaN	NaN	NaN	NaN	NaN	NaN	NaN	NaN	NaN	2.432	0.417	0.592	2.451	0.283	0.654	NaN	NaN	NaN
130	0.65	NaN	NaN	NaN	NaN	NaN	NaN	NaN	NaN	NaN	NaN	NaN	NaN	2.404	0.499	0.289	NaN	NaN	NaN	2.477	0.259	0.248	NaN	NaN	NaN	NaN	NaN	NaN	NaN	NaN	NaN	NaN	NaN	NaN	NaN	NaN	NaN	NaN	NaN	NaN	2.432	0.417	0.592	2.451	0.283	0.654	NaN	NaN	NaN
131	0.655	NaN	NaN	NaN	NaN	NaN	NaN	NaN	NaN	NaN	NaN	NaN	NaN	2.404	0.499	0.289	NaN	NaN	NaN	2.478	0.259	0.248	NaN	NaN	NaN	NaN	NaN	NaN	NaN	NaN	NaN	NaN	NaN	NaN	NaN	NaN	NaN	NaN	NaN	NaN	2.432	0.417	0.592	2.451	0.283	0.654	NaN	NaN	NaN
132	0.66	NaN	NaN	NaN	NaN	NaN	NaN	NaN	NaN	NaN	NaN	NaN	NaN	2.404	0.499	0.289	NaN	NaN	NaN	2.478	0.259	0.248	NaN	NaN	NaN	NaN	NaN	NaN	NaN	NaN	NaN	NaN	NaN	NaN	NaN	NaN	NaN	NaN	NaN	NaN	2.432	0.417	0.592	2.451	0.283	0.654	NaN	NaN	NaN
133	0.665	NaN	NaN	NaN	NaN	NaN	NaN	NaN	NaN	NaN	NaN	NaN	NaN	2.404	0.499	0.289	NaN	NaN	NaN	2.478	0.259	0.248	NaN	NaN	NaN	NaN	NaN	NaN	NaN	NaN	NaN	NaN	NaN	NaN	NaN	NaN	NaN	NaN	NaN	NaN	2.432	0.417	0.592	2.45	0.283	0.654	NaN	NaN	NaN
134	0.67	NaN	NaN	NaN	NaN	NaN	NaN	NaN	NaN	NaN	NaN	NaN	NaN	2.404	0.499	0.289	NaN	NaN	NaN	2.478	0.259	0.248	NaN	NaN	NaN	NaN	NaN	NaN	NaN	NaN	NaN	NaN	NaN	NaN	NaN	NaN	NaN	NaN	NaN	NaN	2.432	0.417	0.592	2.45	0.283	0.654	NaN	NaN	NaN
135	0.675	NaN	NaN	NaN	NaN	NaN	NaN	NaN	NaN	NaN	NaN	NaN	NaN	2.404	0.499	0.289	NaN	NaN	NaN	2.477	0.259	0.248	NaN	NaN	NaN	NaN	NaN	NaN	NaN	NaN	NaN	NaN	NaN	NaN	NaN	NaN	NaN	NaN	NaN	NaN	2.432	0.417	0.592	2.45	0.283	0.654	NaN	NaN	NaN
136	0.68	NaN	NaN	NaN	NaN	NaN	NaN	NaN	NaN	NaN	NaN	NaN	NaN	2.404	0.499	0.289	NaN	NaN	NaN	2.478	0.259	0.248	NaN	NaN	NaN	NaN	NaN	NaN	NaN	NaN	NaN	NaN	NaN	NaN	NaN	NaN	NaN	NaN	NaN	NaN	2.432	0.417	0.592	2.45	0.283	0.654	NaN	NaN	NaN
137	0.685	NaN	NaN	NaN	NaN	NaN	NaN	NaN	NaN	NaN	NaN	NaN	NaN	2.405	0.499	0.289	NaN	NaN	NaN	2.478	0.259	0.248	NaN	NaN	NaN	NaN	NaN	NaN	NaN	NaN	NaN	NaN	NaN	NaN	NaN	NaN	NaN	NaN	NaN	NaN	2.432	0.417	0.592	2.451	0.283	0.654	NaN	NaN	NaN
138	0.69	NaN	NaN	NaN	NaN	NaN	NaN	NaN	NaN	NaN	NaN	NaN	NaN	2.407	0.499	0.289	NaN	NaN	NaN	2.477	0.259	0.248	NaN	NaN	NaN	NaN	NaN	NaN	NaN	NaN	NaN	NaN	NaN	NaN	NaN	NaN	NaN	NaN	NaN	NaN	2.432	0.417	0.592	2.45	0.283	0.654	NaN	NaN	NaN
139	0.695	NaN	NaN	NaN	NaN	NaN	NaN	NaN	NaN	NaN	NaN	NaN	NaN	2.405	0.499	0.289	NaN	NaN	NaN	2.477	0.259	0.248	NaN	NaN	NaN	NaN	NaN	NaN	NaN	NaN	NaN	NaN	NaN	NaN	NaN	NaN	NaN	NaN	NaN	NaN	2.432	0.417	0.592	2.45	0.283	0.654	NaN	NaN	NaN
140	0.7	NaN	NaN	NaN	NaN	NaN	NaN	NaN	NaN	NaN	NaN	NaN	NaN	2.405	0.499	0.289	NaN	NaN	NaN	2.477	0.259	0.248	NaN	NaN	NaN	NaN	NaN	NaN	NaN	NaN	NaN	NaN	NaN	NaN	NaN	NaN	NaN	NaN	NaN	NaN	2.432	0.417	0.592	2.451	0.283	0.654	NaN	NaN	NaN
141	0.705	NaN	NaN	NaN	NaN	NaN	NaN	NaN	NaN	NaN	NaN	NaN	NaN	2.408	0.498	0.29	NaN	NaN	NaN	2.477	0.259	0.248	NaN	NaN	NaN	NaN	NaN	NaN	NaN	NaN	NaN	NaN	NaN	NaN	NaN	NaN	NaN	NaN	NaN	NaN	2.432	0.417	0.592	2.451	0.283	0.654	NaN	NaN	NaN
142	0.71	NaN	NaN	NaN	NaN	NaN	NaN	NaN	NaN	NaN	NaN	NaN	NaN	2.407	0.499	0.289	NaN	NaN	NaN	2.477	0.259	0.249	NaN	NaN	NaN	NaN	NaN	NaN	NaN	NaN	NaN	NaN	NaN	NaN	NaN	NaN	NaN	NaN	NaN	NaN	2.432	0.417	0.592	2.45	0.283	0.654	NaN	NaN	NaN
143	0.715	NaN	NaN	NaN	NaN	NaN	NaN	NaN	NaN	NaN	NaN	NaN	NaN	2.403	0.499	0.289	NaN	NaN	NaN	2.476	0.259	0.249	NaN	NaN	NaN	NaN	NaN	NaN	NaN	NaN	NaN	NaN	NaN	NaN	NaN	NaN	NaN	NaN	NaN	NaN	2.432	0.417	0.592	2.45	0.283	0.654	NaN	NaN	NaN
144	0.72	NaN	NaN	NaN	NaN	NaN	NaN	NaN	NaN	NaN	NaN	NaN	NaN	2.403	0.5	0.289	NaN	NaN	NaN	2.477	0.259	0.248	NaN	NaN	NaN	NaN	NaN	NaN	NaN	NaN	NaN	NaN	NaN	NaN	NaN	NaN	NaN	NaN	NaN	NaN	2.432	0.417	0.592	2.451	0.283	0.654	NaN	NaN	NaN
145	0.725	NaN	NaN	NaN	NaN	NaN	NaN	NaN	NaN	NaN	NaN	NaN	NaN	2.403	0.499	0.289	NaN	NaN	NaN	2.477	0.259	0.248	NaN	NaN	NaN	NaN	NaN	NaN	NaN	NaN	NaN	NaN	NaN	NaN	NaN	NaN	NaN	NaN	NaN	NaN	2.432	0.417	0.592	2.451	0.283	0.654	NaN	NaN	NaN
146	0.73	NaN	NaN	NaN	NaN	NaN	NaN	NaN	NaN	NaN	NaN	NaN	NaN	2.405	0.499	0.289	NaN	NaN	NaN	2.477	0.259	0.248	NaN	NaN	NaN	NaN	NaN	NaN	NaN	NaN	NaN	NaN	NaN	NaN	NaN	NaN	NaN	NaN	NaN	NaN	2.432	0.417	0.592	2.451	0.283	0.654	NaN	NaN	NaN
147	0.735	NaN	NaN	NaN	NaN	NaN	NaN	NaN	NaN	NaN	NaN	NaN	NaN	2.408	0.498	0.289	NaN	NaN	NaN	2.477	0.259	0.249	NaN	NaN	NaN	NaN	NaN	NaN	NaN	NaN	NaN	NaN	NaN	NaN	NaN	NaN	NaN	NaN	NaN	NaN	2.432	0.417	0.592	2.451	0.283	0.654	NaN	NaN	NaN
148	0.74	NaN	NaN	NaN	NaN	NaN	NaN	NaN	NaN	NaN	NaN	NaN	NaN	2.408	0.498	0.29	NaN	NaN	NaN	2.476	0.259	0.249	NaN	NaN	NaN	NaN	NaN	NaN	NaN	NaN	NaN	NaN	NaN	NaN	NaN	NaN	NaN	NaN	NaN	NaN	2.432	0.417	0.592	2.451	0.283	0.654	NaN	NaN	NaN
149	0.745	NaN	NaN	NaN	NaN	NaN	NaN	NaN	NaN	NaN	NaN	NaN	NaN	2.408	0.498	0.29	NaN	NaN	NaN	2.476	0.259	0.249	NaN	NaN	NaN	NaN	NaN	NaN	NaN	NaN	NaN	NaN	NaN	NaN	NaN	NaN	NaN	NaN	NaN	NaN	2.432	0.417	0.592	2.451	0.283	0.654	NaN	NaN	NaN
150	0.75	NaN	NaN	NaN	NaN	NaN	NaN	NaN	NaN	NaN	NaN	NaN	NaN	2.407	0.499	0.289	NaN	NaN	NaN	2.476	0.259	0.249	NaN	NaN	NaN	NaN	NaN	NaN	NaN	NaN	NaN	NaN	NaN	NaN	NaN	NaN	NaN	NaN	NaN	NaN	2.432	0.417	0.592	2.451	0.283	0.654	NaN	NaN	NaN
151	0.755	NaN	NaN	NaN	NaN	NaN	NaN	NaN	NaN	NaN	NaN	NaN	NaN	2.405	0.499	0.289	NaN	NaN	NaN	2.477	0.259	0.249	NaN	NaN	NaN	NaN	NaN	NaN	NaN	NaN	NaN	NaN	NaN	NaN	NaN	NaN	NaN	NaN	NaN	NaN	2.432	0.417	0.592	2.451	0.283	0.654	NaN	NaN	NaN
152	0.76	NaN	NaN	NaN	NaN	NaN	NaN	NaN	NaN	NaN	NaN	NaN	NaN	2.407	0.498	0.29	NaN	NaN	NaN	2.476	0.259	0.25	NaN	NaN	NaN	NaN	NaN	NaN	NaN	NaN	NaN	NaN	NaN	NaN	NaN	NaN	NaN	NaN	NaN	NaN	2.432	0.417	0.592	2.451	0.283	0.654	NaN	NaN	NaN
153	0.765	NaN	NaN	NaN	NaN	NaN	NaN	NaN	NaN	NaN	NaN	NaN	NaN	2.408	0.498	0.29	NaN	NaN	NaN	2.477	0.259	0.249	NaN	NaN	NaN	NaN	NaN	NaN	NaN	NaN	NaN	NaN	NaN	NaN	NaN	NaN	NaN	NaN	NaN	NaN	2.432	0.417	0.592	2.451	0.283	0.654	NaN	NaN	NaN
154	0.77	NaN	NaN	NaN	NaN	NaN	NaN	NaN	NaN	NaN	NaN	NaN	NaN	2.408	0.498	0.29	NaN	NaN	NaN	2.477	0.259	0.25	NaN	NaN	NaN	NaN	NaN	NaN	NaN	NaN	NaN	NaN	NaN	NaN	NaN	NaN	NaN	NaN	NaN	NaN	2.432	0.417	0.592	2.451	0.283	0.654	NaN	NaN	NaN
155	0.775	NaN	NaN	NaN	NaN	NaN	NaN	NaN	NaN	NaN	NaN	NaN	NaN	2.408	0.498	0.29	NaN	NaN	NaN	2.476	0.259	0.249	NaN	NaN	NaN	NaN	NaN	NaN	NaN	NaN	NaN	NaN	NaN	NaN	NaN	NaN	NaN	NaN	NaN	NaN	2.432	0.417	0.592	2.451	0.283	0.654	NaN	NaN	NaN
156	0.78	NaN	NaN	NaN	NaN	NaN	NaN	NaN	NaN	NaN	NaN	NaN	NaN	2.408	0.498	0.29	NaN	NaN	NaN	2.476	0.259	0.249	NaN	NaN	NaN	NaN	NaN	NaN	NaN	NaN	NaN	NaN	NaN	NaN	NaN	NaN	NaN	NaN	NaN	NaN	2.432	0.417	0.592	2.451	0.283	0.654	NaN	NaN	NaN
157	0.785	NaN	NaN	NaN	NaN	NaN	NaN	NaN	NaN	NaN	NaN	NaN	NaN	2.408	0.498	0.29	NaN	NaN	NaN	2.477	0.259	0.248	NaN	NaN	NaN	NaN	NaN	NaN	NaN	NaN	NaN	NaN	NaN	NaN	NaN	NaN	NaN	NaN	NaN	NaN	2.432	0.417	0.592	2.451	0.283	0.654	NaN	NaN	NaN
158	0.79	NaN	NaN	NaN	NaN	NaN	NaN	NaN	NaN	NaN	NaN	NaN	NaN	2.408	0.498	0.29	NaN	NaN	NaN	2.477	0.259	0.248	NaN	NaN	NaN	NaN	NaN	NaN	NaN	NaN	NaN	NaN	NaN	NaN	NaN	NaN	NaN	NaN	NaN	NaN	2.432	0.417	0.592	2.45	0.283	0.654	NaN	NaN	NaN
159	0.795	NaN	NaN	NaN	NaN	NaN	NaN	NaN	NaN	NaN	NaN	NaN	NaN	2.408	0.498	0.29	NaN	NaN	NaN	2.477	0.259	0.248	NaN	NaN	NaN	NaN	NaN	NaN	NaN	NaN	NaN	NaN	NaN	NaN	NaN	NaN	NaN	NaN	NaN	NaN	2.432	0.417	0.592	2.451	0.283	0.654	NaN	NaN	NaN
160	0.8	NaN	NaN	NaN	NaN	NaN	NaN	NaN	NaN	NaN	NaN	NaN	NaN	2.407	0.498	0.29	NaN	NaN	NaN	2.477	0.259	0.248	NaN	NaN	NaN	NaN	NaN	NaN	NaN	NaN	NaN	NaN	NaN	NaN	NaN	NaN	NaN	NaN	NaN	NaN	2.432	0.417	0.592	2.451	0.283	0.654	NaN	NaN	NaN
161	0.805	NaN	NaN	NaN	NaN	NaN	NaN	NaN	NaN	NaN	NaN	NaN	NaN	2.408	0.498	0.29	NaN	NaN	NaN	2.476	0.259	0.249	NaN	NaN	NaN	NaN	NaN	NaN	NaN	NaN	NaN	NaN	NaN	NaN	NaN	NaN	NaN	NaN	NaN	NaN	2.432	0.417	0.592	2.451	0.283	0.654	NaN	NaN	NaN
162	0.81	NaN	NaN	NaN	NaN	NaN	NaN	NaN	NaN	NaN	NaN	NaN	NaN	2.408	0.498	0.29	NaN	NaN	NaN	2.476	0.26	0.249	NaN	NaN	NaN	NaN	NaN	NaN	NaN	NaN	NaN	NaN	NaN	NaN	NaN	NaN	NaN	NaN	NaN	NaN	2.432	0.417	0.592	2.451	0.283	0.654	NaN	NaN	NaN
163	0.815	NaN	NaN	NaN	NaN	NaN	NaN	NaN	NaN	NaN	NaN	NaN	NaN	2.408	0.498	0.29	NaN	NaN	NaN	2.477	0.259	0.248	NaN	NaN	NaN	NaN	NaN	NaN	NaN	NaN	NaN	NaN	NaN	NaN	NaN	NaN	NaN	NaN	NaN	NaN	2.432	0.417	0.592	2.45	0.283	0.654	NaN	NaN	NaN
164	0.82	NaN	NaN	NaN	NaN	NaN	NaN	NaN	NaN	NaN	NaN	NaN	NaN	2.408	0.498	0.29	NaN	NaN	NaN	2.477	0.259	0.248	NaN	NaN	NaN	NaN	NaN	NaN	NaN	NaN	NaN	NaN	NaN	NaN	NaN	NaN	NaN	NaN	NaN	NaN	2.432	0.417	0.592	2.451	0.283	0.654	NaN	NaN	NaN
165	0.825	NaN	NaN	NaN	NaN	NaN	NaN	NaN	NaN	NaN	NaN	NaN	NaN	2.408	0.498	0.29	NaN	NaN	NaN	2.477	0.259	0.249	NaN	NaN	NaN	NaN	NaN	NaN	NaN	NaN	NaN	NaN	NaN	NaN	NaN	NaN	NaN	NaN	NaN	NaN	2.432	0.417	0.592	2.451	0.283	0.654	NaN	NaN	NaN
166	0.83	NaN	NaN	NaN	NaN	NaN	NaN	NaN	NaN	NaN	NaN	NaN	NaN	2.408	0.498	0.29	NaN	NaN	NaN	2.477	0.259	0.25	NaN	NaN	NaN	NaN	NaN	NaN	NaN	NaN	NaN	NaN	NaN	NaN	NaN	NaN	NaN	NaN	NaN	NaN	2.432	0.417	0.592	2.451	0.283	0.654	NaN	NaN	NaN
167	0.835	NaN	NaN	NaN	NaN	NaN	NaN	NaN	NaN	NaN	NaN	NaN	NaN	2.406	0.499	0.289	NaN	NaN	NaN	2.477	0.259	0.249	NaN	NaN	NaN	NaN	NaN	NaN	NaN	NaN	NaN	NaN	NaN	NaN	NaN	NaN	NaN	NaN	NaN	NaN	2.432	0.417	0.592	2.451	0.283	0.654	NaN	NaN	NaN
168	0.84	NaN	NaN	NaN	NaN	NaN	NaN	NaN	NaN	NaN	NaN	NaN	NaN	2.404	0.499	0.289	NaN	NaN	NaN	2.477	0.259	0.25	NaN	NaN	NaN	NaN	NaN	NaN	NaN	NaN	NaN	NaN	NaN	NaN	NaN	NaN	NaN	NaN	NaN	NaN	2.432	0.417	0.592	2.451	0.283	0.654	NaN	NaN	NaN
169	0.845	NaN	NaN	NaN	NaN	NaN	NaN	NaN	NaN	NaN	NaN	NaN	NaN	2.406	0.499	0.289	NaN	NaN	NaN	2.477	0.259	0.249	NaN	NaN	NaN	NaN	NaN	NaN	NaN	NaN	NaN	NaN	NaN	NaN	NaN	NaN	NaN	NaN	NaN	NaN	2.432	0.417	0.592	2.451	0.283	0.654	NaN	NaN	NaN
170	0.85	NaN	NaN	NaN	NaN	NaN	NaN	NaN	NaN	NaN	NaN	NaN	NaN	2.403	0.499	0.289	NaN	NaN	NaN	2.477	0.259	0.248	NaN	NaN	NaN	NaN	NaN	NaN	NaN	NaN	NaN	NaN	NaN	NaN	NaN	NaN	NaN	NaN	NaN	NaN	2.432	0.417	0.592	2.451	0.283	0.654	NaN	NaN	NaN
171	0.855	NaN	NaN	NaN	NaN	NaN	NaN	NaN	NaN	NaN	NaN	NaN	NaN	2.402	0.5	0.289	NaN	NaN	NaN	2.477	0.259	0.248	NaN	NaN	NaN	NaN	NaN	NaN	NaN	NaN	NaN	NaN	NaN	NaN	NaN	NaN	NaN	NaN	NaN	NaN	2.432	0.417	0.592	2.451	0.283	0.654	NaN	NaN	NaN
172	0.86	NaN	NaN	NaN	NaN	NaN	NaN	NaN	NaN	NaN	NaN	NaN	NaN	2.402	0.5	0.289	NaN	NaN	NaN	2.477	0.259	0.249	NaN	NaN	NaN	NaN	NaN	NaN	NaN	NaN	NaN	NaN	NaN	NaN	NaN	NaN	NaN	NaN	NaN	NaN	2.432	0.417	0.592	2.451	0.283	0.654	NaN	NaN	NaN
173	0.865	NaN	NaN	NaN	NaN	NaN	NaN	NaN	NaN	NaN	NaN	NaN	NaN	2.403	0.5	0.289	NaN	NaN	NaN	2.476	0.259	0.249	NaN	NaN	NaN	NaN	NaN	NaN	NaN	NaN	NaN	NaN	NaN	NaN	NaN	NaN	NaN	NaN	NaN	NaN	2.432	0.417	0.592	2.451	0.283	0.654	NaN	NaN	NaN
174	0.87	NaN	NaN	NaN	NaN	NaN	NaN	NaN	NaN	NaN	NaN	NaN	NaN	2.403	0.5	0.289	NaN	NaN	NaN	2.476	0.259	0.249	NaN	NaN	NaN	NaN	NaN	NaN	NaN	NaN	NaN	NaN	NaN	NaN	NaN	NaN	NaN	NaN	NaN	NaN	2.431	0.417	0.592	2.451	0.283	0.654	NaN	NaN	NaN
175	0.875	NaN	NaN	NaN	NaN	NaN	NaN	NaN	NaN	NaN	NaN	NaN	NaN	2.402	0.5	0.289	NaN	NaN	NaN	2.475	0.26	0.25	NaN	NaN	NaN	NaN	NaN	NaN	NaN	NaN	NaN	NaN	NaN	NaN	NaN	NaN	NaN	NaN	NaN	NaN	2.431	0.417	0.592	2.451	0.283	0.654	NaN	NaN	NaN
176	0.88	NaN	NaN	NaN	NaN	NaN	NaN	NaN	NaN	NaN	NaN	NaN	NaN	2.402	0.5	0.289	NaN	NaN	NaN	2.475	0.26	0.25	NaN	NaN	NaN	NaN	NaN	NaN	NaN	NaN	NaN	NaN	NaN	NaN	NaN	NaN	NaN	NaN	NaN	NaN	2.432	0.417	0.592	2.451	0.283	0.654	NaN	NaN	NaN
177	0.885	NaN	NaN	NaN	NaN	NaN	NaN	NaN	NaN	NaN	NaN	NaN	NaN	2.403	0.5	0.289	NaN	NaN	NaN	2.475	0.26	0.25	NaN	NaN	NaN	NaN	NaN	NaN	NaN	NaN	NaN	NaN	NaN	NaN	NaN	NaN	NaN	NaN	NaN	NaN	2.432	0.417	0.592	2.451	0.283	0.654	NaN	NaN	NaN
178	0.89	NaN	NaN	NaN	NaN	NaN	NaN	NaN	NaN	NaN	NaN	NaN	NaN	2.403	0.5	0.289	NaN	NaN	NaN	2.475	0.26	0.25	NaN	NaN	NaN	NaN	NaN	NaN	NaN	NaN	NaN	NaN	NaN	NaN	NaN	NaN	NaN	NaN	NaN	NaN	2.432	0.417	0.592	2.45	0.283	0.654	NaN	NaN	NaN
179	0.895	NaN	NaN	NaN	NaN	NaN	NaN	NaN	NaN	NaN	NaN	NaN	NaN	2.403	0.5	0.289	NaN	NaN	NaN	2.475	0.26	0.25	NaN	NaN	NaN	NaN	NaN	NaN	NaN	NaN	NaN	NaN	NaN	NaN	NaN	NaN	NaN	NaN	NaN	NaN	2.432	0.417	0.592	2.448	0.284	0.653	NaN	NaN	NaN
180	0.9	NaN	NaN	NaN	NaN	NaN	NaN	NaN	NaN	NaN	NaN	NaN	NaN	2.403	0.5	0.289	NaN	NaN	NaN	2.475	0.26	0.25	NaN	NaN	NaN	NaN	NaN	NaN	NaN	NaN	NaN	NaN	NaN	NaN	NaN	NaN	NaN	NaN	NaN	NaN	2.432	0.417	0.592	2.45	0.283	0.654	NaN	NaN	NaN
181	0.905	NaN	NaN	NaN	NaN	NaN	NaN	NaN	NaN	NaN	NaN	NaN	NaN	2.402	0.5	0.289	NaN	NaN	NaN	2.475	0.26	0.25	NaN	NaN	NaN	NaN	NaN	NaN	NaN	NaN	NaN	NaN	NaN	NaN	NaN	NaN	NaN	NaN	NaN	NaN	2.432	0.417	0.592	2.451	0.283	0.654	NaN	NaN	NaN
182	0.91	NaN	NaN	NaN	NaN	NaN	NaN	NaN	NaN	NaN	NaN	NaN	NaN	2.402	0.5	0.288	NaN	NaN	NaN	2.475	0.26	0.25	NaN	NaN	NaN	NaN	NaN	NaN	NaN	NaN	NaN	NaN	NaN	NaN	NaN	NaN	NaN	NaN	NaN	NaN	2.432	0.417	0.592	2.451	0.282	0.654	NaN	NaN	NaN
183	0.915	NaN	NaN	NaN	NaN	NaN	NaN	NaN	NaN	NaN	NaN	NaN	NaN	2.402	0.5	0.288	NaN	NaN	NaN	2.475	0.26	0.25	NaN	NaN	NaN	NaN	NaN	NaN	NaN	NaN	NaN	NaN	NaN	NaN	NaN	NaN	NaN	NaN	NaN	NaN	2.432	0.417	0.592	2.451	0.282	0.654	NaN	NaN	NaN
184	0.92	NaN	NaN	NaN	NaN	NaN	NaN	NaN	NaN	NaN	NaN	NaN	NaN	2.402	0.5	0.288	NaN	NaN	NaN	2.475	0.26	0.25	NaN	NaN	NaN	NaN	NaN	NaN	NaN	NaN	NaN	NaN	NaN	NaN	NaN	NaN	NaN	NaN	NaN	NaN	2.432	0.416	0.592	2.45	0.283	0.654	NaN	NaN	NaN
185	0.925	NaN	NaN	NaN	NaN	NaN	NaN	NaN	NaN	NaN	NaN	NaN	NaN	2.402	0.5	0.288	NaN	NaN	NaN	2.475	0.26	0.25	NaN	NaN	NaN	NaN	NaN	NaN	NaN	NaN	NaN	NaN	NaN	NaN	NaN	NaN	NaN	NaN	NaN	NaN	2.432	0.416	0.592	2.447	0.285	0.653	NaN	NaN	NaN
186	0.93	NaN	NaN	NaN	NaN	NaN	NaN	NaN	NaN	NaN	NaN	NaN	NaN	2.401	0.5	0.288	NaN	NaN	NaN	2.475	0.259	0.25	NaN	NaN	NaN	NaN	NaN	NaN	NaN	NaN	NaN	NaN	NaN	NaN	NaN	NaN	NaN	NaN	NaN	NaN	2.432	0.416	0.592	2.447	0.285	0.653	NaN	NaN	NaN
187	0.935	NaN	NaN	NaN	NaN	NaN	NaN	NaN	NaN	NaN	NaN	NaN	NaN	2.4	0.5	0.288	NaN	NaN	NaN	2.476	0.259	0.25	NaN	NaN	NaN	NaN	NaN	NaN	NaN	NaN	NaN	NaN	NaN	NaN	NaN	NaN	NaN	NaN	NaN	NaN	2.432	0.416	0.592	2.447	0.285	0.653	NaN	NaN	NaN
188	0.94	NaN	NaN	NaN	NaN	NaN	NaN	NaN	NaN	NaN	NaN	NaN	NaN	2.399	0.5	0.288	NaN	NaN	NaN	2.476	0.259	0.25	NaN	NaN	NaN	NaN	NaN	NaN	NaN	NaN	NaN	NaN	NaN	NaN	NaN	NaN	NaN	NaN	NaN	NaN	2.432	0.416	0.592	2.447	0.285	0.653	NaN	NaN	NaN
189	0.945	NaN	NaN	NaN	NaN	NaN	NaN	NaN	NaN	NaN	NaN	NaN	NaN	2.398	0.501	0.288	NaN	NaN	NaN	2.477	0.258	0.251	NaN	NaN	NaN	NaN	NaN	NaN	NaN	NaN	NaN	NaN	NaN	NaN	NaN	NaN	NaN	NaN	NaN	NaN	2.432	0.416	0.592	2.447	0.285	0.653	NaN	NaN	NaN
190	0.95	NaN	NaN	NaN	NaN	NaN	NaN	NaN	NaN	NaN	NaN	NaN	NaN	2.396	0.501	0.288	NaN	NaN	NaN	2.477	0.258	0.251	NaN	NaN	NaN	NaN	NaN	NaN	NaN	NaN	NaN	NaN	NaN	NaN	NaN	NaN	NaN	NaN	NaN	NaN	2.432	0.416	0.592	2.447	0.285	0.652	NaN	NaN	NaN
191	0.955	NaN	NaN	NaN	NaN	NaN	NaN	NaN	NaN	NaN	NaN	NaN	NaN	2.395	0.501	0.288	NaN	NaN	NaN	2.477	0.258	0.251	NaN	NaN	NaN	NaN	NaN	NaN	NaN	NaN	NaN	NaN	NaN	NaN	NaN	NaN	NaN	NaN	NaN	NaN	2.432	0.415	0.592	2.447	0.285	0.652	NaN	NaN	NaN
192	0.96	NaN	NaN	NaN	NaN	NaN	NaN	NaN	NaN	NaN	NaN	NaN	NaN	2.394	0.501	0.288	NaN	NaN	NaN	2.476	0.258	0.251	NaN	NaN	NaN	NaN	NaN	NaN	NaN	NaN	NaN	NaN	NaN	NaN	NaN	NaN	NaN	NaN	NaN	NaN	2.432	0.415	0.592	2.447	0.285	0.652	NaN	NaN	NaN
193	0.965	NaN	NaN	NaN	NaN	NaN	NaN	NaN	NaN	NaN	NaN	NaN	NaN	2.394	0.501	0.288	NaN	NaN	NaN	2.475	0.257	0.251	NaN	NaN	NaN	NaN	NaN	NaN	NaN	NaN	NaN	NaN	NaN	NaN	NaN	NaN	NaN	NaN	NaN	NaN	2.432	0.415	0.592	2.447	0.284	0.652	NaN	NaN	NaN
194	0.97	NaN	NaN	NaN	NaN	NaN	NaN	NaN	NaN	NaN	NaN	NaN	NaN	2.395	0.5	0.288	NaN	NaN	NaN	2.475	0.257	0.252	NaN	NaN	NaN	NaN	NaN	NaN	NaN	NaN	NaN	NaN	NaN	NaN	NaN	NaN	NaN	NaN	NaN	NaN	2.432	0.415	0.592	2.447	0.284	0.652	NaN	NaN	NaN
195	0.975	NaN	NaN	NaN	NaN	NaN	NaN	NaN	NaN	NaN	NaN	NaN	NaN	2.395	0.498	0.287	NaN	NaN	NaN	2.475	0.256	0.252	NaN	NaN	NaN	NaN	NaN	NaN	NaN	NaN	NaN	NaN	NaN	NaN	NaN	NaN	NaN	NaN	NaN	NaN	2.432	0.415	0.592	2.447	0.284	0.652	NaN	NaN	NaN
196	0.98	NaN	NaN	NaN	NaN	NaN	NaN	NaN	NaN	NaN	NaN	NaN	NaN	2.396	0.498	0.288	NaN	NaN	NaN	2.476	0.255	0.252	NaN	NaN	NaN	NaN	NaN	NaN	NaN	NaN	NaN	NaN	NaN	NaN	NaN	NaN	NaN	NaN	NaN	NaN	2.432	0.415	0.592	2.448	0.284	0.652	NaN	NaN	NaN
197	0.985	NaN	NaN	NaN	NaN	NaN	NaN	NaN	NaN	NaN	NaN	NaN	NaN	2.397	0.497	0.288	NaN	NaN	NaN	2.476	0.255	0.252	NaN	NaN	NaN	NaN	NaN	NaN	NaN	NaN	NaN	NaN	NaN	NaN	NaN	NaN	NaN	NaN	NaN	NaN	2.432	0.415	0.592	2.447	0.284	0.652	NaN	NaN	NaN
198	0.99	NaN	NaN	NaN	NaN	NaN	NaN	NaN	NaN	NaN	NaN	NaN	NaN	2.397	0.496	0.288	NaN	NaN	NaN	2.477	0.254	0.252	NaN	NaN	NaN	NaN	NaN	NaN	NaN	NaN	NaN	NaN	NaN	NaN	NaN	NaN	NaN	NaN	NaN	NaN	2.432	0.415	0.592	2.447	0.284	0.652	NaN	NaN	NaN
199	0.995	NaN	NaN	NaN	NaN	NaN	NaN	NaN	NaN	NaN	NaN	NaN	NaN	2.398	0.496	0.288	NaN	NaN	NaN	2.476	0.253	0.25	NaN	NaN	NaN	NaN	NaN	NaN	NaN	NaN	NaN	NaN	NaN	NaN	NaN	NaN	NaN	NaN	NaN	NaN	2.432	0.415	0.592	2.447	0.284	0.652	NaN	NaN	NaN
200	1	NaN	NaN	NaN	NaN	NaN	NaN	NaN	NaN	NaN	NaN	NaN	NaN	2.399	0.495	0.288	NaN	NaN	NaN	2.475	0.253	0.25	NaN	NaN	NaN	NaN	NaN	NaN	NaN	NaN	NaN	NaN	NaN	NaN	NaN	NaN	NaN	NaN	NaN	NaN	2.432	0.415	0.592	2.447	0.284	0.652	NaN	NaN	NaN
201	1.005	NaN	NaN	NaN	NaN	NaN	NaN	NaN	NaN	NaN	NaN	NaN	NaN	2.4	0.495	0.288	NaN	NaN	NaN	2.474	0.253	0.249	NaN	NaN	NaN	NaN	NaN	NaN	NaN	NaN	NaN	NaN	NaN	NaN	NaN	NaN	NaN	NaN	NaN	NaN	2.432	0.414	0.592	2.447	0.284	0.652	NaN	NaN	NaN
202	1.01	NaN	NaN	NaN	NaN	NaN	NaN	NaN	NaN	NaN	NaN	NaN	NaN	2.401	0.494	0.288	NaN	NaN	NaN	2.473	0.253	0.249	NaN	NaN	NaN	NaN	NaN	NaN	NaN	NaN	NaN	NaN	NaN	NaN	NaN	NaN	NaN	NaN	NaN	NaN	2.431	0.414	0.592	2.447	0.284	0.652	NaN	NaN	NaN
203	1.015	NaN	NaN	NaN	NaN	NaN	NaN	NaN	NaN	NaN	NaN	NaN	NaN	2.401	0.494	0.288	NaN	NaN	NaN	2.472	0.253	0.25	NaN	NaN	NaN	NaN	NaN	NaN	NaN	NaN	NaN	NaN	NaN	NaN	NaN	NaN	NaN	2.404	0.501	0.583	2.431	0.414	0.592	2.447	0.284	0.652	NaN	NaN	NaN
204	1.02	NaN	NaN	NaN	NaN	NaN	NaN	NaN	NaN	NaN	NaN	NaN	NaN	2.4	0.493	0.287	NaN	NaN	NaN	2.471	0.253	0.25	NaN	NaN	NaN	NaN	NaN	NaN	NaN	NaN	NaN	NaN	NaN	NaN	NaN	NaN	NaN	2.405	0.503	0.584	2.431	0.414	0.592	2.447	0.284	0.652	NaN	NaN	NaN
205	1.025	NaN	NaN	NaN	NaN	NaN	NaN	NaN	NaN	NaN	NaN	NaN	NaN	2.398	0.493	0.287	NaN	NaN	NaN	2.47	0.254	0.25	NaN	NaN	NaN	NaN	NaN	NaN	NaN	NaN	NaN	NaN	NaN	NaN	NaN	NaN	NaN	2.405	0.503	0.584	2.431	0.414	0.592	2.447	0.284	0.652	NaN	NaN	NaN
206	1.03	NaN	NaN	NaN	NaN	NaN	NaN	NaN	NaN	NaN	NaN	NaN	NaN	2.396	0.494	0.287	NaN	NaN	NaN	2.469	0.254	0.25	NaN	NaN	NaN	NaN	NaN	NaN	NaN	NaN	NaN	NaN	NaN	NaN	NaN	NaN	NaN	2.405	0.503	0.584	2.431	0.414	0.592	2.447	0.284	0.652	NaN	NaN	NaN
207	1.035	NaN	NaN	NaN	NaN	NaN	NaN	NaN	NaN	NaN	NaN	NaN	NaN	2.394	0.494	0.287	NaN	NaN	NaN	2.468	0.254	0.25	NaN	NaN	NaN	NaN	NaN	NaN	NaN	NaN	NaN	NaN	NaN	NaN	NaN	NaN	NaN	2.405	0.503	0.584	2.431	0.414	0.591	2.447	0.284	0.652	NaN	NaN	NaN
208	1.04	NaN	NaN	NaN	NaN	NaN	NaN	NaN	NaN	NaN	NaN	NaN	NaN	2.391	0.493	0.287	NaN	NaN	NaN	2.466	0.254	0.25	NaN	NaN	NaN	NaN	NaN	NaN	NaN	NaN	NaN	NaN	NaN	NaN	NaN	NaN	NaN	2.405	0.503	0.584	2.431	0.414	0.591	2.447	0.284	0.652	NaN	NaN	NaN
209	1.045	NaN	NaN	NaN	NaN	NaN	NaN	NaN	NaN	NaN	NaN	NaN	NaN	2.39	0.493	0.287	NaN	NaN	NaN	2.465	0.255	0.25	NaN	NaN	NaN	NaN	NaN	NaN	NaN	NaN	NaN	NaN	NaN	NaN	NaN	NaN	NaN	2.405	0.503	0.584	2.431	0.414	0.591	2.446	0.284	0.652	NaN	NaN	NaN
210	1.05	NaN	NaN	NaN	NaN	NaN	NaN	NaN	NaN	NaN	NaN	NaN	NaN	2.388	0.493	0.287	NaN	NaN	NaN	2.465	0.255	0.25	NaN	NaN	NaN	NaN	NaN	NaN	NaN	NaN	NaN	NaN	NaN	NaN	NaN	NaN	NaN	2.404	0.503	0.584	2.431	0.414	0.591	2.446	0.284	0.652	NaN	NaN	NaN
211	1.055	NaN	NaN	NaN	NaN	NaN	NaN	NaN	NaN	NaN	NaN	NaN	NaN	2.387	0.494	0.287	NaN	NaN	NaN	2.464	0.255	0.25	NaN	NaN	NaN	NaN	NaN	NaN	NaN	NaN	NaN	NaN	NaN	NaN	NaN	NaN	NaN	2.404	0.503	0.584	2.431	0.414	0.591	2.446	0.284	0.652	NaN	NaN	NaN
212	1.06	NaN	NaN	NaN	NaN	NaN	NaN	NaN	NaN	NaN	NaN	NaN	NaN	2.386	0.493	0.286	NaN	NaN	NaN	2.464	0.255	0.25	NaN	NaN	NaN	NaN	NaN	NaN	NaN	NaN	NaN	NaN	NaN	NaN	NaN	NaN	NaN	2.404	0.503	0.584	2.43	0.414	0.591	2.446	0.284	0.652	NaN	NaN	NaN
213	1.065	NaN	NaN	NaN	NaN	NaN	NaN	NaN	NaN	NaN	NaN	NaN	NaN	2.386	0.493	0.286	NaN	NaN	NaN	2.463	0.255	0.25	NaN	NaN	NaN	NaN	NaN	NaN	NaN	NaN	NaN	NaN	NaN	NaN	NaN	NaN	NaN	2.404	0.503	0.584	2.43	0.414	0.591	2.446	0.284	0.652	NaN	NaN	NaN
214	1.07	NaN	NaN	NaN	NaN	NaN	NaN	NaN	NaN	NaN	NaN	NaN	NaN	2.385	0.494	0.287	NaN	NaN	NaN	2.463	0.255	0.25	NaN	NaN	NaN	NaN	NaN	NaN	NaN	NaN	NaN	NaN	NaN	NaN	NaN	NaN	NaN	2.404	0.504	0.584	2.43	0.414	0.591	2.446	0.284	0.652	NaN	NaN	NaN
215	1.075	NaN	NaN	NaN	NaN	NaN	NaN	NaN	NaN	NaN	NaN	NaN	NaN	2.385	0.494	0.287	NaN	NaN	NaN	2.463	0.255	0.25	NaN	NaN	NaN	NaN	NaN	NaN	NaN	NaN	NaN	NaN	NaN	NaN	NaN	NaN	NaN	2.404	0.504	0.584	2.43	0.414	0.591	2.446	0.284	0.652	NaN	NaN	NaN
216	1.08	NaN	NaN	NaN	NaN	NaN	NaN	NaN	NaN	NaN	NaN	NaN	NaN	2.385	0.493	0.287	NaN	NaN	NaN	2.463	0.254	0.249	NaN	NaN	NaN	NaN	NaN	NaN	NaN	NaN	NaN	NaN	NaN	NaN	NaN	NaN	NaN	2.403	0.504	0.584	2.429	0.414	0.591	2.445	0.284	0.651	NaN	NaN	NaN
217	1.085	NaN	NaN	NaN	NaN	NaN	NaN	NaN	NaN	NaN	NaN	NaN	NaN	2.385	0.493	0.287	NaN	NaN	NaN	2.463	0.254	0.249	NaN	NaN	NaN	NaN	NaN	NaN	NaN	NaN	NaN	NaN	NaN	NaN	NaN	NaN	NaN	2.403	0.504	0.584	2.429	0.414	0.591	2.445	0.284	0.651	NaN	NaN	NaN
218	1.09	NaN	NaN	NaN	NaN	NaN	NaN	NaN	NaN	NaN	NaN	NaN	NaN	2.385	0.493	0.287	NaN	NaN	NaN	2.462	0.254	0.249	NaN	NaN	NaN	NaN	NaN	NaN	NaN	NaN	NaN	NaN	NaN	NaN	NaN	NaN	NaN	2.403	0.504	0.584	2.429	0.414	0.591	2.445	0.284	0.651	NaN	NaN	NaN
219	1.095	NaN	NaN	NaN	NaN	NaN	NaN	NaN	NaN	NaN	NaN	NaN	NaN	2.385	0.493	0.287	NaN	NaN	NaN	2.462	0.254	0.249	NaN	NaN	NaN	NaN	NaN	NaN	NaN	NaN	NaN	NaN	NaN	NaN	NaN	NaN	NaN	2.403	0.504	0.584	2.429	0.414	0.591	2.445	0.285	0.651	NaN	NaN	NaN
220	1.1	NaN	NaN	NaN	NaN	NaN	NaN	NaN	NaN	NaN	NaN	NaN	NaN	2.385	0.493	0.287	NaN	NaN	NaN	2.461	0.254	0.249	NaN	NaN	NaN	NaN	NaN	NaN	NaN	NaN	NaN	NaN	NaN	NaN	NaN	NaN	NaN	2.403	0.504	0.584	2.428	0.414	0.59	2.445	0.285	0.651	NaN	NaN	NaN
221	1.105	NaN	NaN	NaN	NaN	NaN	NaN	NaN	NaN	NaN	NaN	NaN	NaN	2.385	0.493	0.287	NaN	NaN	NaN	2.461	0.253	0.249	NaN	NaN	NaN	NaN	NaN	NaN	NaN	NaN	NaN	NaN	NaN	NaN	NaN	NaN	NaN	2.403	0.504	0.584	2.428	0.414	0.59	2.444	0.285	0.651	NaN	NaN	NaN
222	1.11	NaN	NaN	NaN	NaN	NaN	NaN	NaN	NaN	NaN	NaN	NaN	NaN	2.385	0.494	0.287	NaN	NaN	NaN	2.461	0.253	0.249	NaN	NaN	NaN	NaN	NaN	NaN	NaN	NaN	NaN	NaN	NaN	NaN	NaN	NaN	NaN	2.402	0.505	0.584	2.427	0.414	0.59	2.444	0.285	0.651	NaN	NaN	NaN
223	1.115	NaN	NaN	NaN	NaN	NaN	NaN	NaN	NaN	NaN	NaN	NaN	NaN	2.384	0.494	0.287	NaN	NaN	NaN	2.461	0.253	0.249	NaN	NaN	NaN	NaN	NaN	NaN	NaN	NaN	NaN	NaN	NaN	NaN	NaN	NaN	NaN	2.402	0.506	0.584	2.427	0.414	0.59	2.444	0.285	0.651	NaN	NaN	NaN
224	1.12	NaN	NaN	NaN	NaN	NaN	NaN	NaN	NaN	NaN	NaN	NaN	NaN	2.383	0.494	0.287	NaN	NaN	NaN	2.461	0.253	0.249	NaN	NaN	NaN	NaN	NaN	NaN	NaN	NaN	NaN	NaN	NaN	NaN	NaN	NaN	NaN	2.402	0.507	0.584	2.426	0.414	0.59	2.444	0.285	0.651	NaN	NaN	NaN
225	1.125	NaN	NaN	NaN	NaN	NaN	NaN	NaN	NaN	NaN	NaN	NaN	NaN	2.382	0.494	0.287	NaN	NaN	NaN	NaN	NaN	NaN	NaN	NaN	NaN	NaN	NaN	NaN	NaN	NaN	NaN	NaN	NaN	NaN	NaN	NaN	NaN	2.401	0.507	0.584	2.426	0.414	0.59	2.443	0.285	0.651	NaN	NaN	NaN
226	1.13	NaN	NaN	NaN	NaN	NaN	NaN	NaN	NaN	NaN	NaN	NaN	NaN	2.382	0.494	0.286	NaN	NaN	NaN	2.458	0.251	0.247	NaN	NaN	NaN	NaN	NaN	NaN	NaN	NaN	NaN	NaN	NaN	NaN	NaN	NaN	NaN	2.4	0.507	0.584	2.425	0.414	0.589	2.442	0.285	0.651	NaN	NaN	NaN
227	1.135	NaN	NaN	NaN	NaN	NaN	NaN	NaN	NaN	NaN	NaN	NaN	NaN	2.381	0.494	0.286	NaN	NaN	NaN	2.456	0.251	0.246	NaN	NaN	NaN	NaN	NaN	NaN	NaN	NaN	NaN	NaN	NaN	NaN	NaN	NaN	NaN	2.4	0.507	0.584	2.424	0.414	0.589	2.441	0.284	0.65	NaN	NaN	NaN
228	1.14	NaN	NaN	NaN	NaN	NaN	NaN	NaN	NaN	NaN	NaN	NaN	NaN	2.38	0.494	0.286	NaN	NaN	NaN	2.456	0.251	0.246	NaN	NaN	NaN	NaN	NaN	NaN	NaN	NaN	NaN	NaN	NaN	NaN	NaN	NaN	NaN	2.399	0.507	0.584	2.423	0.414	0.59	2.44	0.284	0.648	NaN	NaN	NaN
229	1.145	NaN	NaN	NaN	NaN	NaN	NaN	NaN	NaN	NaN	NaN	NaN	NaN	2.379	0.494	0.285	NaN	NaN	NaN	2.457	0.25	0.246	NaN	NaN	NaN	NaN	NaN	NaN	NaN	NaN	NaN	NaN	NaN	NaN	NaN	NaN	NaN	2.398	0.508	0.584	2.422	0.415	0.59	2.439	0.284	0.647	NaN	NaN	NaN
230	1.15	NaN	NaN	NaN	NaN	NaN	NaN	NaN	NaN	NaN	NaN	NaN	NaN	2.379	0.494	0.285	NaN	NaN	NaN	2.458	0.25	0.246	NaN	NaN	NaN	NaN	NaN	NaN	NaN	NaN	NaN	NaN	NaN	NaN	NaN	NaN	NaN	2.397	0.508	0.583	2.421	0.415	0.589	2.439	0.284	0.647	NaN	NaN	NaN
231	1.155	NaN	NaN	NaN	NaN	NaN	NaN	NaN	NaN	NaN	NaN	NaN	NaN	2.379	0.494	0.285	NaN	NaN	NaN	2.458	0.25	0.246	NaN	NaN	NaN	NaN	NaN	NaN	NaN	NaN	NaN	NaN	NaN	NaN	NaN	NaN	NaN	2.395	0.507	0.582	2.42	0.415	0.589	2.438	0.284	0.647	NaN	NaN	NaN
232	1.16	NaN	NaN	NaN	NaN	NaN	NaN	NaN	NaN	NaN	NaN	NaN	NaN	2.38	0.493	0.284	NaN	NaN	NaN	2.458	0.25	0.246	NaN	NaN	NaN	NaN	NaN	NaN	NaN	NaN	NaN	NaN	NaN	NaN	NaN	NaN	NaN	2.392	0.504	0.581	2.418	0.414	0.589	2.437	0.284	0.647	NaN	NaN	NaN
233	1.165	NaN	NaN	NaN	NaN	NaN	NaN	NaN	NaN	NaN	NaN	NaN	NaN	2.381	0.491	0.282	NaN	NaN	NaN	2.459	0.249	0.246	NaN	NaN	NaN	NaN	NaN	NaN	NaN	NaN	NaN	NaN	NaN	NaN	NaN	NaN	NaN	2.39	0.503	0.581	2.418	0.413	0.589	2.436	0.284	0.647	NaN	NaN	NaN
234	1.17	NaN	NaN	NaN	NaN	NaN	NaN	NaN	NaN	NaN	NaN	NaN	NaN	2.382	0.49	0.282	NaN	NaN	NaN	2.459	0.249	0.246	NaN	NaN	NaN	NaN	NaN	NaN	NaN	NaN	NaN	NaN	NaN	NaN	NaN	NaN	NaN	2.389	0.504	0.582	2.419	0.41	0.59	NaN	NaN	NaN	NaN	NaN	NaN
235	1.175	NaN	NaN	NaN	NaN	NaN	NaN	NaN	NaN	NaN	NaN	NaN	NaN	2.383	0.489	0.282	NaN	NaN	NaN	2.459	0.249	0.246	NaN	NaN	NaN	NaN	NaN	NaN	NaN	NaN	NaN	NaN	NaN	NaN	NaN	NaN	NaN	2.387	0.504	0.581	2.418	0.41	0.59	NaN	NaN	NaN	NaN	NaN	NaN
236	1.18	NaN	NaN	NaN	NaN	NaN	NaN	NaN	NaN	NaN	NaN	NaN	NaN	2.383	0.489	0.282	NaN	NaN	NaN	2.459	0.249	0.246	NaN	NaN	NaN	NaN	NaN	NaN	NaN	NaN	NaN	NaN	NaN	NaN	NaN	NaN	NaN	2.384	0.504	0.58	2.416	0.411	0.59	NaN	NaN	NaN	NaN	NaN	NaN
237	1.185	NaN	NaN	NaN	NaN	NaN	NaN	NaN	NaN	NaN	NaN	NaN	NaN	2.382	0.489	0.282	NaN	NaN	NaN	2.459	0.249	0.246	NaN	NaN	NaN	NaN	NaN	NaN	NaN	NaN	NaN	NaN	NaN	NaN	NaN	NaN	NaN	2.383	0.504	0.58	2.41	0.413	0.589	NaN	NaN	NaN	NaN	NaN	NaN
238	1.19	NaN	NaN	NaN	NaN	NaN	NaN	NaN	NaN	NaN	NaN	NaN	NaN	2.382	0.489	0.282	NaN	NaN	NaN	2.459	0.249	0.246	NaN	NaN	NaN	NaN	NaN	NaN	NaN	NaN	NaN	NaN	NaN	NaN	NaN	NaN	NaN	2.381	0.505	0.58	2.407	0.414	0.589	NaN	NaN	NaN	NaN	NaN	NaN
239	1.195	NaN	NaN	NaN	NaN	NaN	NaN	NaN	NaN	NaN	NaN	NaN	NaN	2.382	0.489	0.282	NaN	NaN	NaN	2.459	0.249	0.246	NaN	NaN	NaN	NaN	NaN	NaN	NaN	NaN	NaN	NaN	NaN	NaN	NaN	NaN	NaN	2.381	0.506	0.581	2.404	0.414	0.589	NaN	NaN	NaN	NaN	NaN	NaN
240	1.2	NaN	NaN	NaN	NaN	NaN	NaN	NaN	NaN	NaN	NaN	NaN	NaN	2.383	0.489	0.282	NaN	NaN	NaN	2.459	0.249	0.246	NaN	NaN	NaN	NaN	NaN	NaN	NaN	NaN	NaN	NaN	NaN	NaN	NaN	NaN	NaN	NaN	NaN	NaN	2.401	0.413	0.588	NaN	NaN	NaN	NaN	NaN	NaN
241	1.205	NaN	NaN	NaN	NaN	NaN	NaN	NaN	NaN	NaN	NaN	NaN	NaN	2.383	0.489	0.282	NaN	NaN	NaN	2.46	0.248	0.246	NaN	NaN	NaN	NaN	NaN	NaN	NaN	NaN	NaN	NaN	NaN	NaN	NaN	NaN	NaN	2.372	0.504	0.581	2.398	0.412	0.588	2.426	0.286	0.649	NaN	NaN	NaN
242	1.21	NaN	NaN	NaN	NaN	NaN	NaN	NaN	NaN	NaN	NaN	NaN	NaN	2.382	0.489	0.282	NaN	NaN	NaN	2.46	0.248	0.246	NaN	NaN	NaN	NaN	NaN	NaN	NaN	NaN	NaN	NaN	NaN	NaN	NaN	NaN	NaN	2.37	0.504	0.581	2.395	0.412	0.588	2.424	0.286	0.649	NaN	NaN	NaN
243	1.215	NaN	NaN	NaN	NaN	NaN	NaN	NaN	NaN	NaN	NaN	NaN	NaN	2.381	0.49	0.281	NaN	NaN	NaN	2.46	0.248	0.246	NaN	NaN	NaN	NaN	NaN	NaN	NaN	NaN	NaN	NaN	NaN	NaN	NaN	NaN	NaN	2.367	0.505	0.581	2.393	0.413	0.588	2.422	0.286	0.648	NaN	NaN	NaN
244	1.22	NaN	NaN	NaN	NaN	NaN	NaN	NaN	NaN	NaN	NaN	NaN	NaN	2.378	0.491	0.281	NaN	NaN	NaN	2.46	0.247	0.245	NaN	NaN	NaN	NaN	NaN	NaN	NaN	NaN	NaN	NaN	NaN	NaN	NaN	NaN	NaN	2.364	0.504	0.581	2.389	0.412	0.588	2.422	0.284	0.648	NaN	NaN	NaN
245	1.225	NaN	NaN	NaN	NaN	NaN	NaN	NaN	NaN	NaN	NaN	NaN	NaN	2.376	0.491	0.28	NaN	NaN	NaN	2.459	0.246	0.244	NaN	NaN	NaN	NaN	NaN	NaN	NaN	NaN	NaN	NaN	NaN	NaN	NaN	NaN	NaN	2.359	0.502	0.58	2.387	0.41	0.588	2.424	0.281	0.651	NaN	NaN	NaN
246	1.23	NaN	NaN	NaN	NaN	NaN	NaN	NaN	NaN	NaN	NaN	NaN	NaN	2.375	0.491	0.28	NaN	NaN	NaN	2.458	0.246	0.243	NaN	NaN	NaN	NaN	NaN	NaN	NaN	NaN	NaN	NaN	NaN	NaN	NaN	NaN	NaN	2.355	0.502	0.58	2.385	0.409	0.588	2.422	0.281	0.651	2.433	0.09	0.58
247	1.235	NaN	NaN	NaN	NaN	NaN	NaN	NaN	NaN	NaN	NaN	NaN	NaN	2.374	0.491	0.279	NaN	NaN	NaN	2.457	0.245	0.242	NaN	NaN	NaN	NaN	NaN	NaN	NaN	NaN	NaN	NaN	NaN	NaN	NaN	NaN	NaN	2.351	0.502	0.579	2.378	0.41	0.587	2.414	0.284	0.649	2.435	0.089	0.582
248	1.24	NaN	NaN	NaN	NaN	NaN	NaN	NaN	NaN	NaN	NaN	NaN	NaN	2.374	0.49	0.279	NaN	NaN	NaN	2.457	0.245	0.242	NaN	NaN	NaN	NaN	NaN	NaN	NaN	NaN	NaN	NaN	NaN	NaN	NaN	NaN	NaN	2.346	0.501	0.579	2.373	0.41	0.587	2.41	0.285	0.649	2.441	0.085	0.585
249	1.245	NaN	NaN	NaN	NaN	NaN	NaN	NaN	NaN	NaN	NaN	NaN	NaN	2.375	0.49	0.279	NaN	NaN	NaN	2.457	0.244	0.241	NaN	NaN	NaN	NaN	NaN	NaN	NaN	NaN	NaN	NaN	NaN	NaN	NaN	NaN	NaN	2.341	0.501	0.578	2.368	0.409	0.586	2.407	0.286	0.648	2.441	0.085	0.586
250	1.25	NaN	NaN	NaN	NaN	NaN	NaN	NaN	NaN	NaN	NaN	NaN	NaN	2.376	0.489	0.278	NaN	NaN	NaN	2.457	0.244	0.241	NaN	NaN	NaN	NaN	NaN	NaN	NaN	NaN	NaN	NaN	NaN	NaN	NaN	NaN	NaN	2.337	0.5	0.578	2.366	0.408	0.587	2.406	0.285	0.648	2.441	0.086	0.586
251	1.255	NaN	NaN	NaN	NaN	NaN	NaN	NaN	NaN	NaN	NaN	NaN	NaN	2.377	0.489	0.278	NaN	NaN	NaN	2.458	0.244	0.24	NaN	NaN	NaN	NaN	NaN	NaN	NaN	NaN	NaN	NaN	NaN	NaN	NaN	NaN	NaN	2.331	0.499	0.578	2.365	0.407	0.589	2.406	0.283	0.649	2.441	0.086	0.586
252	1.26	NaN	NaN	NaN	NaN	NaN	NaN	NaN	NaN	NaN	NaN	NaN	NaN	2.378	0.488	0.278	NaN	NaN	NaN	2.458	0.244	0.24	NaN	NaN	NaN	NaN	NaN	NaN	NaN	NaN	NaN	NaN	NaN	NaN	NaN	NaN	NaN	2.326	0.499	0.577	2.357	0.409	0.588	2.404	0.283	0.65	2.441	0.086	0.586
253	1.265	NaN	NaN	NaN	NaN	NaN	NaN	NaN	NaN	NaN	NaN	NaN	NaN	2.378	0.488	0.276	NaN	NaN	NaN	2.458	0.244	0.24	NaN	NaN	NaN	NaN	NaN	NaN	NaN	NaN	NaN	NaN	NaN	NaN	NaN	NaN	NaN	2.321	0.499	0.577	2.352	0.407	0.587	2.4	0.284	0.649	2.44	0.087	0.586
254	1.27	NaN	NaN	NaN	NaN	NaN	NaN	NaN	NaN	NaN	NaN	NaN	NaN	2.378	0.488	0.276	NaN	NaN	NaN	2.459	0.244	0.24	NaN	NaN	NaN	NaN	NaN	NaN	NaN	NaN	NaN	NaN	NaN	NaN	NaN	NaN	NaN	2.315	0.497	0.575	2.351	0.406	0.589	2.393	0.286	0.647	2.438	0.089	0.586
255	1.275	NaN	NaN	NaN	NaN	NaN	NaN	NaN	NaN	NaN	NaN	NaN	NaN	2.379	0.488	0.276	NaN	NaN	NaN	2.459	0.244	0.24	NaN	NaN	NaN	NaN	NaN	NaN	NaN	NaN	NaN	NaN	NaN	NaN	NaN	NaN	NaN	2.31	0.497	0.575	2.345	0.408	0.589	2.39	0.288	0.646	2.436	0.091	0.586
256	1.28	NaN	NaN	NaN	NaN	NaN	NaN	NaN	NaN	NaN	NaN	NaN	NaN	2.379	0.488	0.276	NaN	NaN	NaN	2.459	0.244	0.24	NaN	NaN	NaN	NaN	NaN	NaN	NaN	NaN	NaN	NaN	NaN	NaN	NaN	NaN	NaN	2.305	0.497	0.575	2.338	0.409	0.588	2.387	0.29	0.646	2.435	0.092	0.586
257	1.285	NaN	NaN	NaN	NaN	NaN	NaN	NaN	NaN	NaN	NaN	NaN	NaN	2.378	0.489	0.275	NaN	NaN	NaN	2.459	0.244	0.24	NaN	NaN	NaN	NaN	NaN	NaN	NaN	NaN	NaN	NaN	NaN	NaN	NaN	NaN	NaN	2.3	0.498	0.575	2.333	0.41	0.588	2.384	0.293	0.646	2.433	0.094	0.586
258	1.29	NaN	NaN	NaN	NaN	NaN	NaN	NaN	NaN	NaN	NaN	NaN	NaN	2.378	0.489	0.275	NaN	NaN	NaN	2.46	0.245	0.24	NaN	NaN	NaN	NaN	NaN	NaN	NaN	NaN	NaN	NaN	NaN	NaN	NaN	NaN	NaN	2.294	0.497	0.574	2.328	0.411	0.588	2.381	0.295	0.647	2.433	0.096	0.585
259	1.295	NaN	NaN	NaN	NaN	NaN	NaN	NaN	NaN	NaN	NaN	NaN	NaN	2.377	0.489	0.275	NaN	NaN	NaN	2.46	0.245	0.24	NaN	NaN	NaN	NaN	NaN	NaN	NaN	NaN	NaN	NaN	NaN	NaN	NaN	NaN	NaN	2.289	0.497	0.573	2.323	0.412	0.588	2.378	0.296	0.647	2.433	0.097	0.585
260	1.3	NaN	NaN	NaN	NaN	NaN	NaN	NaN	NaN	NaN	NaN	NaN	NaN	2.377	0.489	0.275	NaN	NaN	NaN	2.46	0.244	0.24	NaN	NaN	NaN	NaN	NaN	NaN	NaN	NaN	NaN	NaN	NaN	NaN	NaN	NaN	NaN	2.284	0.498	0.573	2.318	0.412	0.587	2.375	0.297	0.646	2.434	0.098	0.586
261	1.305	NaN	NaN	NaN	NaN	NaN	NaN	NaN	NaN	NaN	2.368	0.871	0.209	2.377	0.489	0.274	NaN	NaN	NaN	2.461	0.244	0.24	NaN	NaN	NaN	NaN	NaN	NaN	NaN	NaN	NaN	NaN	NaN	NaN	NaN	NaN	NaN	2.279	0.499	0.573	2.313	0.412	0.587	2.37	0.298	0.645	2.432	0.101	0.586
262	1.31	NaN	NaN	NaN	NaN	NaN	NaN	NaN	NaN	NaN	2.367	0.87	0.208	2.376	0.49	0.275	NaN	NaN	NaN	2.461	0.244	0.24	NaN	NaN	NaN	NaN	NaN	NaN	NaN	NaN	NaN	NaN	NaN	NaN	2.378	0.898	0.582	2.274	0.499	0.573	2.309	0.414	0.587	2.366	0.298	0.645	2.428	0.104	0.585
263	1.315	NaN	NaN	NaN	NaN	NaN	NaN	NaN	NaN	NaN	2.367	0.87	0.208	2.374	0.49	0.275	NaN	NaN	NaN	2.461	0.245	0.239	NaN	NaN	NaN	NaN	NaN	NaN	NaN	NaN	NaN	NaN	NaN	NaN	2.369	0.886	0.583	2.27	0.499	0.572	2.304	0.415	0.587	2.361	0.299	0.644	2.425	0.106	0.585
264	1.32	NaN	NaN	NaN	NaN	NaN	NaN	NaN	NaN	NaN	2.366	0.87	0.208	2.375	0.49	0.274	NaN	NaN	NaN	2.462	0.245	0.239	NaN	NaN	NaN	NaN	NaN	NaN	NaN	NaN	NaN	NaN	NaN	NaN	2.366	0.884	0.583	2.264	0.5	0.572	2.299	0.415	0.587	2.359	0.299	0.644	2.425	0.107	0.584
265	1.325	NaN	NaN	NaN	NaN	NaN	NaN	NaN	NaN	NaN	2.365	0.87	0.207	2.374	0.49	0.274	NaN	NaN	NaN	2.462	0.245	0.239	NaN	NaN	NaN	NaN	NaN	NaN	NaN	NaN	NaN	NaN	NaN	NaN	2.365	0.883	0.583	2.259	0.5	0.571	2.295	0.414	0.587	2.358	0.299	0.645	2.422	0.11	0.584
266	1.33	NaN	NaN	NaN	NaN	NaN	NaN	NaN	NaN	NaN	2.365	0.87	0.207	2.38	0.488	0.273	NaN	NaN	NaN	2.463	0.245	0.239	NaN	NaN	NaN	NaN	NaN	NaN	NaN	NaN	NaN	NaN	NaN	NaN	2.367	0.886	0.583	2.255	0.501	0.572	2.288	0.416	0.586	2.35	0.303	0.644	2.419	0.112	0.584
267	1.335	NaN	NaN	NaN	NaN	NaN	NaN	NaN	NaN	NaN	2.365	0.87	0.207	2.382	0.487	0.272	NaN	NaN	NaN	2.463	0.245	0.239	NaN	NaN	NaN	NaN	NaN	NaN	NaN	NaN	NaN	NaN	NaN	NaN	2.372	0.893	0.582	2.252	0.503	0.574	2.284	0.418	0.586	2.346	0.306	0.644	2.416	0.114	0.584
268	1.34	NaN	NaN	NaN	NaN	NaN	NaN	NaN	NaN	NaN	2.364	0.87	0.207	2.382	0.487	0.272	NaN	NaN	NaN	2.463	0.245	0.239	NaN	NaN	NaN	NaN	NaN	NaN	NaN	NaN	NaN	NaN	NaN	NaN	2.37	0.891	0.581	2.248	0.505	0.576	2.279	0.419	0.586	2.344	0.308	0.644	2.412	0.116	0.583
269	1.345	NaN	NaN	NaN	NaN	NaN	NaN	NaN	NaN	NaN	NaN	NaN	NaN	2.382	0.486	0.271	NaN	NaN	NaN	2.463	0.246	0.239	NaN	NaN	NaN	NaN	NaN	NaN	NaN	NaN	NaN	NaN	NaN	NaN	2.363	0.884	0.581	2.244	0.506	0.575	2.275	0.42	0.586	NaN	NaN	NaN	2.409	0.118	0.582
270	1.35	NaN	NaN	NaN	NaN	NaN	NaN	NaN	NaN	NaN	NaN	NaN	NaN	2.382	0.486	0.271	NaN	NaN	NaN	2.463	0.246	0.239	NaN	NaN	NaN	NaN	NaN	NaN	NaN	NaN	NaN	NaN	NaN	NaN	2.361	0.883	0.581	2.24	0.507	0.575	2.27	0.421	0.585	NaN	NaN	NaN	2.405	0.121	0.581
271	1.355	NaN	NaN	NaN	NaN	NaN	NaN	NaN	NaN	NaN	NaN	NaN	NaN	2.381	0.487	0.271	NaN	NaN	NaN	2.463	0.246	0.239	NaN	NaN	NaN	NaN	NaN	NaN	NaN	NaN	NaN	NaN	NaN	NaN	NaN	NaN	NaN	2.236	0.508	0.574	2.265	0.422	0.585	2.328	0.31	0.643	2.399	0.125	0.58
272	1.36	NaN	NaN	NaN	NaN	NaN	NaN	NaN	NaN	NaN	NaN	NaN	NaN	2.382	0.486	0.27	NaN	NaN	NaN	2.463	0.246	0.239	NaN	NaN	NaN	NaN	NaN	NaN	NaN	NaN	NaN	NaN	NaN	NaN	NaN	NaN	NaN	2.23	0.508	0.573	2.26	0.422	0.584	2.325	0.311	0.642	2.399	0.124	0.58
273	1.365	NaN	NaN	NaN	NaN	NaN	NaN	NaN	NaN	NaN	NaN	NaN	NaN	2.382	0.485	0.269	NaN	NaN	NaN	2.463	0.247	0.239	NaN	NaN	NaN	NaN	NaN	NaN	NaN	NaN	NaN	NaN	NaN	NaN	NaN	NaN	NaN	2.226	0.509	0.572	2.257	0.421	0.585	2.321	0.312	0.642	2.396	0.124	0.579
274	1.37	NaN	NaN	NaN	NaN	NaN	NaN	NaN	NaN	NaN	NaN	NaN	NaN	2.383	0.485	0.268	NaN	NaN	NaN	2.467	0.246	0.239	NaN	NaN	NaN	NaN	NaN	NaN	NaN	NaN	NaN	NaN	NaN	NaN	NaN	NaN	NaN	2.221	0.509	0.572	2.26	0.419	0.587	2.317	0.313	0.641	2.39	0.125	0.578
275	1.375	NaN	NaN	NaN	NaN	NaN	NaN	NaN	NaN	NaN	NaN	NaN	NaN	2.383	0.485	0.268	NaN	NaN	NaN	2.471	0.245	0.24	NaN	NaN	NaN	NaN	NaN	NaN	NaN	NaN	NaN	NaN	NaN	NaN	NaN	NaN	NaN	2.217	0.509	0.572	2.268	0.416	0.591	2.313	0.314	0.64	2.385	0.126	0.577
276	1.38	NaN	NaN	NaN	NaN	NaN	NaN	NaN	NaN	NaN	NaN	NaN	NaN	2.383	0.485	0.268	NaN	NaN	NaN	2.465	0.247	0.239	NaN	NaN	NaN	NaN	NaN	NaN	NaN	NaN	NaN	NaN	NaN	NaN	NaN	NaN	NaN	2.214	0.511	0.572	2.26	0.419	0.59	2.309	0.314	0.64	2.381	0.126	0.577
277	1.385	NaN	NaN	NaN	NaN	NaN	NaN	NaN	NaN	NaN	NaN	NaN	NaN	2.383	0.485	0.268	NaN	NaN	NaN	2.463	0.247	0.239	NaN	NaN	NaN	NaN	NaN	NaN	NaN	NaN	NaN	NaN	NaN	NaN	NaN	NaN	NaN	2.21	0.512	0.573	2.243	0.425	0.586	2.304	0.314	0.64	2.376	0.127	0.576
278	1.39	NaN	NaN	NaN	NaN	NaN	NaN	NaN	NaN	NaN	NaN	NaN	NaN	2.383	0.485	0.268	NaN	NaN	NaN	2.462	0.248	0.239	NaN	NaN	NaN	NaN	NaN	NaN	NaN	NaN	NaN	NaN	NaN	NaN	NaN	NaN	NaN	2.208	0.515	0.573	2.236	0.427	0.586	2.3	0.315	0.639	2.371	0.127	0.575
279	1.395	NaN	NaN	NaN	NaN	NaN	NaN	NaN	NaN	NaN	NaN	NaN	NaN	2.382	0.485	0.268	NaN	NaN	NaN	2.462	0.248	0.238	NaN	NaN	NaN	NaN	NaN	NaN	NaN	NaN	NaN	NaN	NaN	NaN	NaN	NaN	NaN	2.204	0.516	0.573	2.232	0.429	0.586	2.303	0.313	0.641	2.366	0.127	0.575
280	1.4	NaN	NaN	NaN	NaN	NaN	NaN	NaN	NaN	NaN	NaN	NaN	NaN	2.382	0.485	0.269	NaN	NaN	NaN	2.461	0.248	0.238	NaN	NaN	NaN	NaN	NaN	NaN	NaN	NaN	NaN	NaN	NaN	NaN	NaN	NaN	NaN	2.2	0.516	0.573	2.227	0.43	0.586	2.309	0.309	0.645	2.359	0.127	0.574
281	1.405	NaN	NaN	NaN	NaN	NaN	NaN	NaN	NaN	NaN	NaN	NaN	NaN	2.381	0.485	0.269	NaN	NaN	NaN	2.461	0.249	0.238	NaN	NaN	NaN	NaN	NaN	NaN	NaN	NaN	NaN	NaN	NaN	NaN	NaN	NaN	NaN	2.195	0.516	0.573	2.223	0.43	0.585	2.292	0.312	0.642	2.353	0.127	0.573
282	1.41	NaN	NaN	NaN	NaN	NaN	NaN	NaN	NaN	NaN	NaN	NaN	NaN	2.381	0.485	0.269	NaN	NaN	NaN	2.46	0.249	0.238	NaN	NaN	NaN	NaN	NaN	NaN	NaN	NaN	NaN	NaN	NaN	NaN	NaN	NaN	NaN	2.192	0.517	0.572	2.219	0.431	0.585	2.283	0.316	0.639	2.348	0.126	0.573
283	1.415	NaN	NaN	NaN	NaN	NaN	NaN	NaN	NaN	NaN	NaN	NaN	NaN	2.38	0.485	0.269	NaN	NaN	NaN	2.464	0.248	0.239	NaN	NaN	NaN	NaN	NaN	NaN	NaN	NaN	NaN	NaN	NaN	NaN	NaN	NaN	NaN	2.188	0.518	0.572	2.215	0.431	0.585	2.277	0.317	0.639	2.341	0.126	0.572
284	1.42	NaN	NaN	NaN	NaN	NaN	NaN	NaN	NaN	NaN	2.318	0.708	0.184	2.379	0.485	0.269	NaN	NaN	NaN	2.475	0.244	0.241	NaN	NaN	NaN	NaN	NaN	NaN	NaN	NaN	NaN	NaN	NaN	NaN	NaN	NaN	NaN	2.186	0.519	0.571	2.211	0.432	0.584	2.271	0.316	0.64	2.333	0.126	0.572
285	1.425	NaN	NaN	NaN	NaN	NaN	NaN	NaN	NaN	NaN	2.318	0.708	0.184	2.378	0.485	0.27	NaN	NaN	NaN	2.478	0.243	0.241	NaN	NaN	NaN	NaN	NaN	NaN	NaN	NaN	NaN	NaN	NaN	NaN	2.239	0.729	0.625	NaN	NaN	NaN	2.207	0.432	0.584	2.267	0.317	0.64	2.325	0.125	0.571
286	1.43	NaN	NaN	NaN	NaN	NaN	NaN	NaN	NaN	NaN	2.318	0.708	0.184	2.378	0.485	0.27	NaN	NaN	NaN	2.478	0.243	0.241	NaN	NaN	NaN	NaN	NaN	NaN	NaN	NaN	NaN	NaN	NaN	NaN	2.238	0.729	0.625	NaN	NaN	NaN	2.202	0.433	0.583	2.266	0.315	0.64	2.32	0.124	0.57
287	1.435	NaN	NaN	NaN	NaN	NaN	NaN	NaN	NaN	NaN	2.318	0.708	0.184	2.377	0.485	0.27	NaN	NaN	NaN	2.476	0.244	0.241	NaN	NaN	NaN	NaN	NaN	NaN	NaN	NaN	NaN	NaN	NaN	NaN	NaN	NaN	NaN	NaN	NaN	NaN	2.199	0.433	0.583	2.266	0.312	0.642	2.313	0.123	0.57
288	1.44	NaN	NaN	NaN	NaN	NaN	NaN	NaN	NaN	NaN	NaN	NaN	NaN	2.376	0.485	0.27	NaN	NaN	NaN	2.471	0.246	0.24	NaN	NaN	NaN	NaN	NaN	NaN	NaN	NaN	NaN	NaN	NaN	NaN	2.236	0.732	0.625	NaN	NaN	NaN	2.195	0.434	0.583	2.253	0.314	0.64	2.306	0.122	0.57
289	1.445	NaN	NaN	NaN	NaN	NaN	NaN	NaN	NaN	NaN	NaN	NaN	NaN	2.374	0.486	0.27	NaN	NaN	NaN	2.47	0.247	0.24	NaN	NaN	NaN	NaN	NaN	NaN	NaN	NaN	NaN	NaN	NaN	NaN	2.235	0.733	0.625	2.168	0.525	0.573	2.191	0.434	0.583	2.246	0.313	0.639	2.296	0.122	0.57
290	1.45	NaN	NaN	NaN	NaN	NaN	NaN	NaN	NaN	NaN	NaN	NaN	NaN	2.372	0.486	0.27	NaN	NaN	NaN	2.47	0.247	0.24	NaN	NaN	NaN	NaN	NaN	NaN	NaN	NaN	NaN	NaN	NaN	NaN	2.234	0.734	0.625	2.166	0.525	0.573	2.187	0.434	0.582	2.24	0.313	0.638	2.288	0.121	0.569
291	1.455	NaN	NaN	NaN	NaN	NaN	NaN	NaN	NaN	NaN	NaN	NaN	NaN	2.371	0.486	0.27	NaN	NaN	NaN	2.471	0.246	0.24	NaN	NaN	NaN	NaN	NaN	NaN	NaN	NaN	NaN	NaN	NaN	NaN	2.232	0.735	0.625	2.163	0.526	0.572	2.183	0.434	0.582	2.235	0.312	0.638	2.282	0.119	0.569
292	1.46	NaN	NaN	NaN	NaN	NaN	NaN	NaN	NaN	NaN	NaN	NaN	NaN	NaN	NaN	NaN	NaN	NaN	NaN	2.471	0.246	0.24	NaN	NaN	NaN	NaN	NaN	NaN	NaN	NaN	NaN	NaN	NaN	NaN	NaN	NaN	NaN	2.16	0.527	0.571	2.179	0.434	0.582	2.23	0.311	0.638	2.273	0.118	0.569
293	1.465	NaN	NaN	NaN	NaN	NaN	NaN	NaN	NaN	NaN	NaN	NaN	NaN	2.365	0.486	0.27	NaN	NaN	NaN	2.471	0.246	0.24	NaN	NaN	NaN	NaN	NaN	NaN	NaN	NaN	NaN	NaN	NaN	NaN	NaN	NaN	NaN	2.158	0.528	0.571	2.176	0.435	0.582	2.224	0.312	0.637	2.265	0.117	0.569
294	1.47	NaN	NaN	NaN	NaN	NaN	NaN	NaN	NaN	NaN	2.309	0.703	0.184	2.365	0.486	0.271	NaN	NaN	NaN	2.471	0.246	0.24	NaN	NaN	NaN	NaN	NaN	NaN	NaN	NaN	NaN	NaN	NaN	NaN	2.22	0.734	0.626	2.156	0.528	0.57	2.172	0.435	0.582	2.218	0.311	0.637	2.255	0.117	0.568
295	1.475	NaN	NaN	NaN	NaN	NaN	NaN	NaN	NaN	NaN	2.309	0.703	0.184	2.366	0.485	0.271	NaN	NaN	NaN	2.473	0.246	0.24	NaN	NaN	NaN	NaN	NaN	NaN	NaN	NaN	NaN	NaN	NaN	NaN	2.219	0.734	0.626	NaN	NaN	NaN	2.168	0.434	0.581	2.212	0.311	0.636	2.247	0.115	0.568
296	1.48	NaN	NaN	NaN	NaN	NaN	NaN	NaN	NaN	NaN	2.309	0.703	0.184	2.366	0.485	0.271	NaN	NaN	NaN	2.477	0.244	0.241	NaN	NaN	NaN	NaN	NaN	NaN	NaN	NaN	NaN	NaN	NaN	NaN	2.217	0.735	0.625	2.146	0.527	0.57	2.164	0.434	0.58	2.207	0.307	0.636	2.24	0.114	0.568
297	1.485	NaN	NaN	NaN	NaN	NaN	NaN	NaN	NaN	NaN	2.309	0.703	0.184	2.367	0.483	0.27	NaN	NaN	NaN	2.478	0.243	0.241	NaN	NaN	NaN	NaN	NaN	NaN	NaN	NaN	NaN	NaN	NaN	NaN	2.215	0.735	0.625	2.144	0.527	0.57	2.16	0.434	0.58	2.204	0.307	0.636	2.232	0.113	0.568
298	1.49	NaN	NaN	NaN	NaN	NaN	NaN	NaN	NaN	NaN	2.309	0.703	0.184	2.365	0.483	0.27	NaN	NaN	NaN	2.477	0.243	0.241	NaN	NaN	NaN	NaN	NaN	NaN	NaN	NaN	NaN	NaN	NaN	NaN	2.214	0.736	0.625	2.141	0.527	0.569	2.156	0.434	0.58	2.197	0.307	0.636	2.224	0.111	0.568
299	1.495	NaN	NaN	NaN	NaN	NaN	NaN	NaN	NaN	NaN	NaN	NaN	NaN	2.364	0.483	0.271	NaN	NaN	NaN	2.476	0.244	0.241	NaN	NaN	NaN	NaN	NaN	NaN	NaN	NaN	NaN	NaN	NaN	NaN	NaN	NaN	NaN	2.14	0.528	0.568	2.153	0.434	0.58	2.191	0.306	0.635	2.214	0.11	0.567
300	1.5	NaN	NaN	NaN	NaN	NaN	NaN	NaN	NaN	NaN	NaN	NaN	NaN	2.362	0.483	0.271	NaN	NaN	NaN	2.475	0.244	0.241	NaN	NaN	NaN	NaN	NaN	NaN	NaN	NaN	NaN	NaN	NaN	NaN	2.205	0.734	0.625	NaN	NaN	NaN	2.149	0.434	0.579	2.184	0.307	0.635	2.204	0.11	0.566
301	1.505	NaN	NaN	NaN	NaN	NaN	NaN	NaN	NaN	NaN	NaN	NaN	NaN	2.362	0.482	0.271	NaN	NaN	NaN	2.473	0.244	0.241	NaN	NaN	NaN	2.519	0.064	0.339	NaN	NaN	NaN	NaN	NaN	NaN	2.203	0.734	0.625	NaN	NaN	NaN	2.145	0.433	0.579	2.179	0.305	0.634	2.197	0.108	0.566
302	1.51	NaN	NaN	NaN	NaN	NaN	NaN	NaN	NaN	NaN	NaN	NaN	NaN	2.361	0.482	0.271	NaN	NaN	NaN	2.473	0.244	0.241	NaN	NaN	NaN	2.517	0.065	0.339	NaN	NaN	NaN	NaN	NaN	NaN	2.201	0.734	0.624	2.127	0.525	0.566	2.141	0.433	0.578	2.178	0.302	0.635	2.189	0.107	0.566
303	1.515	NaN	NaN	NaN	NaN	NaN	NaN	NaN	NaN	NaN	NaN	NaN	NaN	2.359	0.482	0.272	NaN	NaN	NaN	NaN	NaN	NaN	NaN	NaN	NaN	2.516	0.066	0.339	NaN	NaN	NaN	NaN	NaN	NaN	2.2	0.734	0.624	2.125	0.525	0.565	2.138	0.433	0.578	2.184	0.297	0.639	2.18	0.106	0.565
304	1.52	NaN	NaN	NaN	NaN	NaN	NaN	NaN	NaN	NaN	NaN	NaN	NaN	2.358	0.482	0.271	NaN	NaN	NaN	NaN	NaN	NaN	NaN	NaN	NaN	2.515	0.066	0.339	NaN	NaN	NaN	NaN	NaN	NaN	NaN	NaN	NaN	2.123	0.525	0.565	2.134	0.433	0.578	2.178	0.296	0.639	2.172	0.105	0.565
305	1.525	NaN	NaN	NaN	NaN	NaN	NaN	NaN	NaN	NaN	2.307	0.858	0.205	2.356	0.483	0.271	NaN	NaN	NaN	2.457	0.244	0.24	NaN	NaN	NaN	2.514	0.067	0.339	NaN	NaN	NaN	NaN	NaN	NaN	NaN	NaN	NaN	2.119	0.525	0.565	2.13	0.432	0.578	2.165	0.298	0.638	2.162	0.104	0.565
306	1.53	NaN	NaN	NaN	NaN	NaN	NaN	NaN	NaN	NaN	NaN	NaN	NaN	2.354	0.483	0.271	NaN	NaN	NaN	2.455	0.245	0.241	NaN	NaN	NaN	2.513	0.067	0.339	NaN	NaN	NaN	NaN	NaN	NaN	2.188	0.732	0.623	2.116	0.524	0.566	2.126	0.432	0.577	2.163	0.296	0.639	2.155	0.103	0.564
307	1.535	NaN	NaN	NaN	NaN	NaN	NaN	NaN	NaN	NaN	NaN	NaN	NaN	2.353	0.483	0.27	NaN	NaN	NaN	2.454	0.246	0.241	NaN	NaN	NaN	2.513	0.068	0.339	NaN	NaN	NaN	NaN	NaN	NaN	2.187	0.731	0.623	2.114	0.524	0.566	2.122	0.431	0.576	2.148	0.297	0.636	2.145	0.103	0.563
308	1.54	NaN	NaN	NaN	NaN	NaN	NaN	NaN	NaN	NaN	NaN	NaN	NaN	2.352	0.482	0.271	NaN	NaN	NaN	2.454	0.246	0.242	NaN	NaN	NaN	2.513	0.069	0.339	NaN	NaN	NaN	NaN	NaN	NaN	2.184	0.73	0.623	2.111	0.525	0.566	2.118	0.431	0.576	2.14	0.298	0.635	2.137	0.102	0.562
309	1.545	NaN	NaN	NaN	NaN	NaN	NaN	NaN	NaN	NaN	2.295	0.856	0.206	2.351	0.481	0.271	NaN	NaN	NaN	2.453	0.246	0.242	NaN	NaN	NaN	2.513	0.069	0.339	NaN	NaN	NaN	NaN	NaN	NaN	2.18	0.729	0.623	2.108	0.525	0.566	2.115	0.43	0.576	2.139	0.295	0.636	2.13	0.101	0.563
310	1.55	NaN	NaN	NaN	NaN	NaN	NaN	NaN	NaN	NaN	2.293	0.856	0.206	2.35	0.479	0.271	NaN	NaN	NaN	2.453	0.246	0.242	NaN	NaN	NaN	NaN	NaN	NaN	NaN	NaN	NaN	NaN	NaN	NaN	2.177	0.728	0.623	2.105	0.524	0.567	2.111	0.43	0.576	2.14	0.292	0.637	2.121	0.1	0.562
311	1.555	NaN	NaN	NaN	NaN	NaN	NaN	NaN	NaN	NaN	NaN	NaN	NaN	2.35	0.478	0.272	NaN	NaN	NaN	2.453	0.247	0.242	NaN	NaN	NaN	NaN	NaN	NaN	NaN	NaN	NaN	NaN	NaN	NaN	2.174	0.728	0.623	2.103	0.524	0.567	2.108	0.43	0.576	2.126	0.294	0.634	2.114	0.099	0.561
312	1.56	NaN	NaN	NaN	NaN	NaN	NaN	NaN	NaN	NaN	NaN	NaN	NaN	2.351	0.478	0.272	NaN	NaN	NaN	2.452	0.247	0.242	NaN	NaN	NaN	2.512	0.071	0.339	NaN	NaN	NaN	NaN	NaN	NaN	2.172	0.728	0.623	2.1	0.523	0.567	2.103	0.429	0.575	2.117	0.295	0.633	2.107	0.099	0.561
313	1.565	NaN	NaN	NaN	NaN	NaN	NaN	NaN	NaN	NaN	NaN	NaN	NaN	2.35	0.478	0.272	NaN	NaN	NaN	2.452	0.247	0.242	NaN	NaN	NaN	2.512	0.071	0.339	NaN	NaN	NaN	NaN	NaN	NaN	2.168	0.727	0.623	2.096	0.521	0.567	2.1	0.428	0.575	2.111	0.294	0.633	2.098	0.098	0.56
314	1.57	NaN	NaN	NaN	NaN	NaN	NaN	NaN	NaN	NaN	NaN	NaN	NaN	2.345	0.478	0.271	NaN	NaN	NaN	2.452	0.247	0.242	NaN	NaN	NaN	2.511	0.072	0.339	NaN	NaN	NaN	2.27	0.878	0.577	2.166	0.728	0.623	NaN	NaN	NaN	2.096	0.428	0.574	2.107	0.292	0.632	2.092	0.098	0.559
315	1.575	NaN	NaN	NaN	NaN	NaN	NaN	NaN	NaN	NaN	2.274	0.69	0.182	2.339	0.478	0.27	NaN	NaN	NaN	2.451	0.247	0.243	NaN	NaN	NaN	2.511	0.072	0.339	NaN	NaN	NaN	2.269	0.88	0.579	2.163	0.727	0.623	2.088	0.52	0.564	2.092	0.427	0.574	2.101	0.292	0.631	2.085	0.097	0.558
316	1.58	NaN	NaN	NaN	NaN	NaN	NaN	NaN	NaN	NaN	2.273	0.69	0.183	2.336	0.479	0.271	NaN	NaN	NaN	2.45	0.248	0.244	NaN	NaN	NaN	2.51	0.073	0.339	NaN	NaN	NaN	2.27	0.885	0.584	2.16	0.726	0.624	2.086	0.519	0.564	2.088	0.426	0.574	2.095	0.292	0.63	2.078	0.096	0.558
317	1.585	NaN	NaN	NaN	NaN	NaN	NaN	NaN	NaN	NaN	2.267	0.692	0.185	2.334	0.479	0.272	NaN	NaN	NaN	2.45	0.248	0.244	NaN	NaN	NaN	2.507	0.074	0.339	NaN	NaN	NaN	2.268	0.886	0.585	2.157	0.725	0.624	2.083	0.519	0.564	2.084	0.426	0.573	2.09	0.292	0.63	2.071	0.096	0.557
318	1.59	NaN	NaN	NaN	NaN	NaN	NaN	NaN	NaN	NaN	2.258	0.694	0.188	2.333	0.479	0.272	NaN	NaN	NaN	2.449	0.248	0.244	NaN	NaN	NaN	2.505	0.076	0.339	NaN	NaN	NaN	2.265	0.886	0.586	2.155	0.725	0.623	2.08	0.518	0.564	2.081	0.425	0.573	2.086	0.29	0.63	2.065	0.095	0.555
319	1.595	NaN	NaN	NaN	NaN	NaN	NaN	NaN	NaN	NaN	2.258	0.694	0.188	2.334	0.478	0.272	NaN	NaN	NaN	2.448	0.249	0.245	NaN	NaN	NaN	2.505	0.076	0.339	NaN	NaN	NaN	2.26	0.883	0.584	NaN	NaN	NaN	2.077	0.517	0.564	2.077	0.424	0.572	2.082	0.289	0.629	2.061	0.093	0.555
320	1.6	NaN	NaN	NaN	NaN	NaN	NaN	NaN	NaN	NaN	2.261	0.692	0.186	2.336	0.477	0.274	NaN	NaN	NaN	2.447	0.249	0.245	NaN	NaN	NaN	2.506	0.076	0.339	NaN	NaN	NaN	2.254	0.879	0.581	2.145	0.72	0.623	2.076	0.517	0.564	2.074	0.424	0.571	2.077	0.288	0.629	2.055	0.093	0.553
321	1.605	NaN	NaN	NaN	NaN	NaN	NaN	NaN	NaN	NaN	2.255	0.689	0.186	2.333	0.477	0.274	NaN	NaN	NaN	2.445	0.25	0.245	NaN	NaN	NaN	2.508	0.075	0.339	NaN	NaN	NaN	2.254	0.883	0.586	2.143	0.721	0.623	NaN	NaN	NaN	2.07	0.423	0.571	2.072	0.288	0.628	2.05	0.092	0.553
322	1.61	NaN	NaN	NaN	NaN	NaN	NaN	NaN	NaN	NaN	2.25	0.689	0.187	2.328	0.477	0.273	NaN	NaN	NaN	2.443	0.25	0.245	NaN	NaN	NaN	2.51	0.075	0.339	NaN	NaN	NaN	2.252	0.883	0.587	2.139	0.72	0.623	2.066	0.514	0.561	2.066	0.422	0.57	2.068	0.287	0.627	2.043	0.093	0.551
323	1.615	NaN	NaN	NaN	NaN	NaN	NaN	NaN	NaN	NaN	2.251	0.689	0.187	2.322	0.477	0.273	NaN	NaN	NaN	2.439	0.251	0.245	NaN	NaN	NaN	2.511	0.075	0.339	NaN	NaN	NaN	2.248	0.883	0.588	2.135	0.719	0.623	2.064	0.514	0.561	2.063	0.421	0.569	2.066	0.285	0.627	2.038	0.093	0.55
324	1.62	NaN	NaN	NaN	NaN	NaN	NaN	NaN	NaN	NaN	2.249	0.689	0.187	2.319	0.477	0.273	NaN	NaN	NaN	2.434	0.252	0.245	NaN	NaN	NaN	2.512	0.074	0.339	NaN	NaN	NaN	2.244	0.883	0.588	2.132	0.719	0.623	2.061	0.513	0.561	2.059	0.42	0.569	2.061	0.284	0.625	2.035	0.091	0.549
325	1.625	NaN	NaN	NaN	NaN	NaN	NaN	NaN	NaN	NaN	2.245	0.688	0.186	2.314	0.477	0.273	NaN	NaN	NaN	2.43	0.253	0.245	NaN	NaN	NaN	2.514	0.074	0.339	NaN	NaN	NaN	2.24	0.882	0.589	2.128	0.719	0.624	2.057	0.511	0.56	2.055	0.42	0.568	2.057	0.285	0.624	2.033	0.089	0.548
326	1.63	NaN	NaN	NaN	NaN	NaN	NaN	NaN	NaN	NaN	2.241	0.687	0.186	2.315	0.476	0.273	NaN	NaN	NaN	2.43	0.253	0.244	NaN	NaN	NaN	2.516	0.073	0.339	NaN	NaN	NaN	2.237	0.882	0.589	2.124	0.718	0.624	2.053	0.511	0.56	2.052	0.419	0.567	2.053	0.284	0.622	2.028	0.089	0.547
327	1.635	NaN	NaN	NaN	NaN	NaN	NaN	NaN	NaN	NaN	2.238	0.687	0.187	NaN	NaN	NaN	NaN	NaN	NaN	2.43	0.253	0.244	NaN	NaN	NaN	2.518	0.073	0.339	NaN	NaN	NaN	2.232	0.881	0.59	2.12	0.718	0.624	2.05	0.511	0.558	2.048	0.418	0.566	2.05	0.283	0.621	2.026	0.088	0.546
328	1.64	NaN	NaN	NaN	NaN	NaN	NaN	NaN	NaN	NaN	2.234	0.686	0.187	2.312	0.471	0.273	NaN	NaN	NaN	2.43	0.253	0.244	NaN	NaN	NaN	NaN	NaN	NaN	NaN	NaN	NaN	2.226	0.877	0.587	2.115	0.716	0.624	2.047	0.51	0.558	2.044	0.417	0.565	2.046	0.282	0.621	2.021	0.088	0.544
329	1.645	NaN	NaN	NaN	NaN	NaN	NaN	NaN	NaN	NaN	2.229	0.684	0.186	2.307	0.472	0.273	NaN	NaN	NaN	2.429	0.253	0.244	NaN	NaN	NaN	NaN	NaN	NaN	NaN	NaN	NaN	2.216	0.87	0.581	2.111	0.715	0.623	2.042	0.51	0.558	2.041	0.416	0.565	2.043	0.28	0.62	2.018	0.088	0.542
330	1.65	NaN	NaN	NaN	NaN	NaN	NaN	NaN	NaN	NaN	2.225	0.684	0.187	2.303	0.472	0.273	NaN	NaN	NaN	2.433	0.253	0.245	NaN	NaN	NaN	NaN	NaN	NaN	2.084	0.911	0.546	2.21	0.867	0.58	2.106	0.714	0.622	2.039	0.509	0.558	2.037	0.415	0.564	2.041	0.279	0.62	2.016	0.087	0.541
331	1.655	NaN	NaN	NaN	NaN	NaN	NaN	NaN	NaN	NaN	2.222	0.685	0.187	2.295	0.472	0.272	NaN	NaN	NaN	2.44	0.251	0.246	NaN	NaN	NaN	NaN	NaN	NaN	2.085	0.91	0.547	NaN	NaN	NaN	2.1	0.713	0.622	2.034	0.508	0.557	2.034	0.414	0.563	2.038	0.278	0.619	2.015	0.086	0.54
332	1.66	NaN	NaN	NaN	NaN	NaN	NaN	NaN	NaN	NaN	2.218	0.686	0.187	2.288	0.473	0.272	NaN	NaN	NaN	NaN	NaN	NaN	NaN	NaN	NaN	NaN	NaN	NaN	2.087	0.908	0.55	2.199	0.867	0.581	2.096	0.712	0.622	2.028	0.506	0.555	2.03	0.414	0.563	2.035	0.278	0.618	2.014	0.085	0.539
333	1.665	NaN	NaN	NaN	NaN	NaN	NaN	NaN	NaN	NaN	2.213	0.685	0.187	2.283	0.473	0.272	NaN	NaN	NaN	2.415	0.258	0.24	NaN	NaN	NaN	2.479	0.095	0.331	2.083	0.908	0.55	2.195	0.866	0.581	2.092	0.711	0.622	2.025	0.506	0.554	2.026	0.412	0.562	2.032	0.277	0.616	2.014	0.085	0.539
334	1.67	NaN	NaN	NaN	NaN	NaN	NaN	NaN	NaN	NaN	2.208	0.684	0.187	2.276	0.473	0.272	NaN	NaN	NaN	2.413	0.258	0.24	NaN	NaN	NaN	2.481	0.095	0.331	2.071	0.907	0.548	2.189	0.864	0.581	2.087	0.711	0.622	2.022	0.507	0.554	2.023	0.412	0.562	2.03	0.277	0.615	2.013	0.084	0.539
335	1.675	NaN	NaN	NaN	NaN	NaN	NaN	NaN	NaN	NaN	2.205	0.684	0.187	2.271	0.472	0.272	NaN	NaN	NaN	2.41	0.259	0.241	NaN	NaN	NaN	NaN	NaN	NaN	2.067	0.907	0.549	2.185	0.864	0.582	2.082	0.71	0.622	2.018	0.506	0.553	2.019	0.411	0.561	2.028	0.277	0.614	2.014	0.083	0.539
336	1.68	NaN	NaN	NaN	NaN	NaN	NaN	NaN	NaN	NaN	NaN	NaN	NaN	2.272	0.47	0.272	NaN	NaN	NaN	2.405	0.26	0.24	NaN	NaN	NaN	2.497	0.094	0.332	2.067	0.907	0.549	2.183	0.867	0.585	2.076	0.709	0.622	2.012	0.504	0.552	2.014	0.41	0.561	2.025	0.276	0.613	2.014	0.082	0.54
337	1.685	NaN	NaN	NaN	NaN	NaN	NaN	NaN	NaN	NaN	2.187	0.683	0.189	2.269	0.468	0.271	NaN	NaN	NaN	2.398	0.262	0.24	NaN	NaN	NaN	2.497	0.094	0.332	NaN	NaN	NaN	2.18	0.869	0.588	2.073	0.709	0.623	2.007	0.503	0.551	2.01	0.41	0.56	2.023	0.275	0.613	2.013	0.082	0.54
338	1.69	NaN	NaN	NaN	NaN	NaN	NaN	NaN	NaN	NaN	2.179	0.686	0.192	2.263	0.468	0.271	NaN	NaN	NaN	2.395	0.262	0.24	NaN	NaN	NaN	2.492	0.096	0.332	2.05	0.904	0.55	2.17	0.863	0.584	2.068	0.708	0.623	2.003	0.502	0.551	2.006	0.41	0.56	2.02	0.275	0.613	2.011	0.082	0.539
339	1.695	NaN	NaN	NaN	NaN	NaN	NaN	NaN	NaN	NaN	2.176	0.686	0.192	NaN	NaN	NaN	NaN	NaN	NaN	2.394	0.262	0.239	NaN	NaN	NaN	2.487	0.099	0.331	2.05	0.904	0.552	2.164	0.862	0.584	2.063	0.707	0.623	1.998	0.502	0.55	2.001	0.41	0.559	2.016	0.276	0.612	2.01	0.082	0.539
340	1.7	NaN	NaN	NaN	NaN	NaN	NaN	NaN	NaN	NaN	2.176	0.684	0.189	2.243	0.469	0.271	NaN	NaN	NaN	2.389	0.264	0.238	NaN	NaN	NaN	2.485	0.103	0.331	2.049	0.904	0.552	2.16	0.863	0.584	2.057	0.706	0.624	1.994	0.502	0.55	1.998	0.409	0.559	2.012	0.275	0.612	2.009	0.082	0.539
341	1.705	NaN	NaN	NaN	NaN	NaN	NaN	NaN	NaN	NaN	2.172	0.685	0.19	2.239	0.469	0.27	NaN	NaN	NaN	2.385	0.265	0.238	NaN	NaN	NaN	2.492	0.103	0.332	2.036	0.905	0.55	2.156	0.865	0.585	2.054	0.707	0.624	1.99	0.502	0.55	1.994	0.409	0.559	2.008	0.275	0.612	2.008	0.082	0.539
342	1.71	NaN	NaN	NaN	NaN	NaN	NaN	NaN	NaN	NaN	2.167	0.684	0.191	2.232	0.468	0.27	NaN	NaN	NaN	2.384	0.265	0.238	NaN	NaN	NaN	2.497	0.102	0.332	2.03	0.906	0.551	2.151	0.865	0.585	2.05	0.708	0.624	1.986	0.502	0.551	1.989	0.408	0.559	2.003	0.275	0.612	2.007	0.082	0.539
343	1.715	2.25	0.942	0.384	NaN	NaN	NaN	NaN	NaN	NaN	2.161	0.684	0.191	2.229	0.466	0.27	NaN	NaN	NaN	2.386	0.265	0.238	NaN	NaN	NaN	2.499	0.102	0.332	2.026	0.906	0.551	2.144	0.864	0.585	2.045	0.707	0.625	1.982	0.502	0.551	1.985	0.408	0.558	1.997	0.275	0.612	2.006	0.082	0.539
344	1.72	2.245	0.942	0.385	NaN	NaN	NaN	NaN	NaN	NaN	2.155	0.684	0.191	2.223	0.464	0.27	NaN	NaN	NaN	2.384	0.265	0.238	NaN	NaN	NaN	NaN	NaN	NaN	2.024	0.906	0.552	2.141	0.866	0.587	2.041	0.707	0.625	1.978	0.502	0.551	1.981	0.408	0.558	1.993	0.275	0.614	2.005	0.082	0.539
345	1.725	2.241	0.943	0.386	NaN	NaN	NaN	NaN	NaN	NaN	2.148	0.683	0.191	2.214	0.465	0.269	NaN	NaN	NaN	2.371	0.269	0.236	NaN	NaN	NaN	NaN	NaN	NaN	NaN	NaN	NaN	2.139	0.87	0.59	2.036	0.707	0.625	1.973	0.502	0.551	1.977	0.407	0.558	1.988	0.274	0.614	2.004	0.081	0.539
346	1.73	2.236	0.943	0.386	NaN	NaN	NaN	NaN	NaN	NaN	2.142	0.684	0.191	2.206	0.464	0.269	NaN	NaN	NaN	2.363	0.272	0.234	NaN	NaN	NaN	NaN	NaN	NaN	2.028	0.903	0.558	2.132	0.868	0.589	2.032	0.706	0.626	1.969	0.501	0.55	1.974	0.407	0.558	1.984	0.274	0.614	2.004	0.081	0.539
347	1.735	2.231	0.943	0.387	NaN	NaN	NaN	2.142	0.848	0.217	2.136	0.685	0.191	2.202	0.462	0.269	NaN	NaN	NaN	2.354	0.273	0.233	NaN	NaN	NaN	NaN	NaN	NaN	2.019	0.904	0.557	2.126	0.866	0.589	2.028	0.706	0.626	1.966	0.501	0.551	1.971	0.406	0.558	1.981	0.272	0.615	2.003	0.08	0.539
348	1.74	2.226	0.944	0.388	NaN	NaN	NaN	2.131	0.85	0.218	2.128	0.684	0.191	2.198	0.459	0.269	NaN	NaN	NaN	2.352	0.274	0.233	NaN	NaN	NaN	NaN	NaN	NaN	2.006	0.905	0.556	2.119	0.864	0.588	2.023	0.705	0.627	1.964	0.501	0.552	1.968	0.406	0.558	1.98	0.271	0.615	2.003	0.08	0.539
349	1.745	2.221	0.944	0.388	NaN	NaN	NaN	2.126	0.85	0.219	2.12	0.685	0.192	2.189	0.459	0.269	NaN	NaN	NaN	NaN	NaN	NaN	NaN	NaN	NaN	NaN	NaN	NaN	2	0.906	0.556	2.114	0.864	0.588	2.019	0.705	0.627	1.961	0.499	0.552	1.965	0.405	0.559	1.977	0.27	0.615	2.003	0.079	0.54
350	1.75	2.217	0.945	0.389	NaN	NaN	NaN	2.123	0.851	0.22	2.11	0.686	0.192	2.18	0.459	0.268	NaN	NaN	NaN	NaN	NaN	NaN	NaN	NaN	NaN	NaN	NaN	NaN	1.999	0.906	0.557	2.11	0.864	0.589	2.017	0.705	0.628	1.958	0.499	0.552	1.963	0.405	0.559	1.975	0.27	0.615	2.003	0.079	0.54
351	1.755	2.211	0.945	0.39	NaN	NaN	NaN	2.118	0.853	0.22	2.105	0.687	0.192	2.173	0.458	0.267	NaN	NaN	NaN	2.334	0.281	0.23	NaN	NaN	NaN	NaN	NaN	NaN	2.004	0.905	0.561	2.105	0.865	0.59	2.013	0.704	0.628	1.955	0.498	0.552	1.961	0.404	0.559	1.975	0.27	0.615	2.003	0.079	0.54
352	1.76	2.207	0.946	0.391	NaN	NaN	NaN	2.112	0.854	0.221	2.1	0.687	0.192	2.157	0.459	0.265	NaN	NaN	NaN	NaN	NaN	NaN	NaN	NaN	NaN	2.394	0.017	0.253	1.998	0.907	0.561	2.1	0.865	0.59	2.01	0.703	0.629	1.953	0.498	0.552	1.959	0.404	0.56	1.974	0.27	0.615	2.003	0.079	0.54
353	1.765	2.202	0.946	0.392	NaN	NaN	NaN	2.107	0.854	0.221	2.093	0.687	0.192	2.141	0.461	0.262	2.212	0.38	0.261	2.317	0.288	0.229	NaN	NaN	NaN	2.389	0.02	0.251	1.987	0.908	0.56	2.095	0.865	0.59	2.007	0.703	0.63	1.951	0.497	0.553	1.957	0.403	0.56	1.974	0.27	0.615	2.003	0.079	0.539
354	1.77	2.197	0.947	0.392	NaN	NaN	NaN	2.101	0.855	0.221	2.086	0.687	0.192	2.126	0.464	0.261	2.201	0.382	0.261	NaN	NaN	NaN	NaN	NaN	NaN	2.39	0.02	0.25	1.975	0.909	0.559	2.091	0.866	0.591	2.004	0.702	0.631	1.948	0.495	0.554	1.955	0.403	0.561	1.974	0.269	0.615	2.002	0.079	0.539
355	1.775	2.192	0.948	0.393	NaN	NaN	NaN	2.096	0.856	0.221	2.078	0.688	0.192	2.118	0.463	0.26	2.191	0.383	0.261	NaN	NaN	NaN	NaN	NaN	NaN	2.396	0.02	0.25	1.969	0.91	0.559	2.086	0.867	0.591	2.001	0.702	0.631	1.946	0.495	0.555	1.954	0.402	0.561	1.973	0.269	0.615	2.002	0.079	0.539
356	1.78	2.187	0.948	0.394	NaN	NaN	NaN	2.09	0.856	0.222	2.069	0.689	0.192	2.107	0.463	0.259	2.182	0.384	0.26	2.283	0.306	0.23	NaN	NaN	NaN	2.396	0.023	0.252	1.962	0.911	0.558	2.083	0.868	0.592	1.997	0.701	0.631	1.945	0.495	0.555	1.953	0.402	0.562	1.973	0.269	0.616	2.002	0.079	0.539
357	1.785	2.183	0.949	0.394	NaN	NaN	NaN	2.084	0.857	0.223	2.062	0.689	0.192	2.093	0.464	0.257	2.174	0.383	0.26	2.276	0.308	0.229	NaN	NaN	NaN	2.388	0.028	0.251	1.956	0.912	0.559	2.079	0.87	0.593	1.993	0.7	0.632	1.943	0.495	0.556	1.952	0.401	0.562	1.973	0.269	0.616	2.002	0.079	0.539
358	1.79	2.178	0.95	0.395	NaN	NaN	NaN	2.079	0.859	0.222	2.055	0.69	0.192	2.083	0.465	0.257	2.168	0.383	0.26	2.268	0.31	0.228	NaN	NaN	NaN	2.387	0.031	0.252	1.953	0.913	0.56	2.075	0.871	0.594	1.991	0.7	0.633	1.941	0.493	0.556	1.951	0.401	0.563	1.973	0.268	0.617	2.002	0.079	0.539
359	1.795	2.173	0.951	0.396	NaN	NaN	NaN	2.074	0.86	0.223	2.048	0.691	0.191	2.072	0.465	0.256	NaN	NaN	NaN	2.26	0.314	0.228	NaN	NaN	NaN	2.385	0.035	0.253	1.949	0.913	0.56	2.07	0.872	0.595	1.989	0.701	0.633	1.94	0.493	0.557	1.949	0.401	0.563	1.972	0.268	0.618	2.002	0.079	0.539
360	1.8	2.168	0.951	0.397	NaN	NaN	NaN	2.069	0.861	0.223	2.042	0.693	0.191	2.062	0.466	0.256	NaN	NaN	NaN	2.251	0.318	0.228	NaN	NaN	NaN	2.385	0.038	0.252	1.943	0.913	0.56	2.065	0.872	0.595	1.985	0.7	0.634	1.939	0.493	0.558	1.948	0.4	0.563	1.971	0.267	0.618	2.002	0.079	0.539
361	1.805	2.164	0.952	0.397	NaN	NaN	NaN	2.064	0.862	0.224	2.035	0.694	0.19	2.05	0.466	0.255	NaN	NaN	NaN	2.241	0.321	0.227	NaN	NaN	NaN	2.381	0.043	0.252	1.938	0.914	0.559	2.061	0.873	0.596	1.982	0.701	0.635	1.938	0.493	0.559	1.947	0.4	0.564	1.97	0.267	0.618	2.002	0.079	0.539
362	1.81	2.159	0.953	0.398	NaN	NaN	NaN	2.058	0.863	0.224	2.028	0.695	0.19	2.038	0.468	0.254	NaN	NaN	NaN	2.23	0.323	0.225	2.347	0.196	0.31	2.376	0.048	0.253	1.935	0.914	0.559	2.057	0.874	0.596	1.98	0.702	0.635	1.937	0.493	0.56	1.946	0.399	0.564	1.969	0.266	0.617	2.003	0.078	0.539
363	1.815	2.155	0.954	0.398	NaN	NaN	NaN	2.054	0.864	0.224	2.022	0.696	0.19	2.027	0.469	0.253	NaN	NaN	NaN	2.22	0.325	0.224	2.34	0.202	0.311	2.369	0.055	0.255	1.931	0.914	0.56	2.052	0.874	0.596	1.977	0.703	0.636	1.935	0.493	0.56	1.945	0.399	0.565	1.969	0.266	0.618	2.005	0.077	0.54
364	1.82	2.15	0.955	0.399	NaN	NaN	NaN	2.049	0.865	0.224	2.016	0.697	0.189	2.017	0.469	0.252	2.085	0.395	0.251	2.209	0.327	0.223	2.331	0.206	0.311	2.366	0.06	0.256	1.927	0.915	0.559	2.049	0.876	0.598	1.974	0.703	0.636	1.933	0.493	0.561	1.944	0.399	0.565	1.969	0.266	0.619	2.005	0.076	0.54
365	1.825	2.146	0.955	0.399	NaN	NaN	NaN	2.044	0.866	0.224	2.009	0.698	0.189	2.008	0.47	0.251	2.079	0.395	0.251	2.198	0.329	0.222	2.321	0.209	0.311	2.364	0.065	0.257	NaN	NaN	NaN	2.045	0.877	0.598	1.972	0.703	0.636	1.932	0.493	0.561	1.943	0.399	0.565	1.969	0.266	0.619	2.005	0.076	0.54
366	1.83	2.141	0.956	0.4	NaN	NaN	NaN	2.039	0.867	0.223	2.002	0.699	0.189	2	0.471	0.25	2.066	0.396	0.25	2.187	0.331	0.221	2.312	0.213	0.311	2.359	0.071	0.258	1.917	0.915	0.559	2.037	0.872	0.597	1.968	0.704	0.636	1.931	0.493	0.561	1.942	0.398	0.565	1.968	0.266	0.618	2.005	0.076	0.54
367	1.835	2.136	0.957	0.401	NaN	NaN	NaN	2.034	0.867	0.224	1.996	0.701	0.189	1.989	0.473	0.249	2.048	0.4	0.248	2.177	0.333	0.221	2.306	0.216	0.311	2.355	0.076	0.258	1.914	0.915	0.559	2.032	0.872	0.597	1.964	0.704	0.637	1.929	0.493	0.561	1.941	0.398	0.566	1.966	0.267	0.618	2.005	0.076	0.54
368	1.84	2.132	0.958	0.401	NaN	NaN	NaN	2.029	0.868	0.223	1.991	0.703	0.188	1.978	0.474	0.248	2.038	0.401	0.247	2.166	0.335	0.22	NaN	NaN	NaN	2.347	0.082	0.259	1.907	0.915	0.559	2.028	0.873	0.598	1.96	0.703	0.637	1.927	0.493	0.561	1.94	0.398	0.566	1.965	0.266	0.618	2.005	0.076	0.54
369	1.845	2.127	0.958	0.402	NaN	NaN	NaN	2.025	0.869	0.223	1.984	0.704	0.188	1.968	0.476	0.247	2.027	0.402	0.247	2.156	0.336	0.22	NaN	NaN	NaN	2.333	0.089	0.259	1.903	0.916	0.56	2.025	0.874	0.599	1.957	0.704	0.637	1.926	0.492	0.562	1.939	0.397	0.566	1.965	0.266	0.618	2.005	0.076	0.54
370	1.85	2.123	0.959	0.402	NaN	NaN	NaN	2.02	0.869	0.223	1.978	0.706	0.188	1.959	0.478	0.246	2.017	0.403	0.246	2.146	0.338	0.219	NaN	NaN	NaN	2.318	0.095	0.26	1.9	0.916	0.56	2.021	0.875	0.599	1.954	0.704	0.637	1.925	0.49	0.562	1.938	0.397	0.567	1.964	0.266	0.618	2.005	0.076	0.54
371	1.855	2.118	0.96	0.402	NaN	NaN	NaN	2.015	0.871	0.223	1.972	0.707	0.188	1.949	0.479	0.245	2.007	0.405	0.246	2.136	0.339	0.219	NaN	NaN	NaN	2.307	0.099	0.261	1.899	0.916	0.562	2.015	0.874	0.598	1.951	0.704	0.637	1.924	0.49	0.563	1.937	0.398	0.567	1.963	0.266	0.618	2.005	0.076	0.54
372	1.86	2.113	0.961	0.403	NaN	NaN	NaN	2.01	0.872	0.224	1.966	0.709	0.188	1.94	0.482	0.244	1.996	0.406	0.245	2.125	0.341	0.219	NaN	NaN	NaN	2.296	0.101	0.261	1.902	0.915	0.564	2.011	0.874	0.598	1.947	0.704	0.637	1.922	0.491	0.563	1.937	0.398	0.567	1.962	0.266	0.618	2.005	0.076	0.54
373	1.865	2.109	0.961	0.403	NaN	NaN	NaN	2.005	0.873	0.225	1.96	0.71	0.188	1.93	0.483	0.243	1.986	0.408	0.244	2.115	0.342	0.219	NaN	NaN	NaN	2.285	0.104	0.261	1.894	0.916	0.563	2.007	0.875	0.599	1.944	0.704	0.638	1.921	0.492	0.563	1.936	0.397	0.567	1.962	0.266	0.618	2.005	0.076	0.54
374	1.87	2.104	0.962	0.404	NaN	NaN	NaN	2	0.874	0.225	1.954	0.712	0.187	1.92	0.485	0.242	1.975	0.411	0.243	2.109	0.344	0.219	NaN	NaN	NaN	2.272	0.105	0.261	1.883	0.917	0.561	2.003	0.876	0.6	1.941	0.705	0.638	1.921	0.493	0.563	1.935	0.397	0.567	1.962	0.266	0.618	2.005	0.076	0.54
375	1.875	2.1	0.963	0.404	NaN	NaN	NaN	1.995	0.875	0.226	1.948	0.713	0.188	1.911	0.488	0.241	1.963	0.413	0.242	NaN	NaN	NaN	NaN	NaN	NaN	2.258	0.106	0.261	1.877	0.918	0.562	1.999	0.876	0.6	1.939	0.706	0.638	1.92	0.493	0.564	1.935	0.397	0.567	1.962	0.266	0.618	2.005	0.076	0.54
376	1.88	2.095	0.964	0.405	NaN	NaN	NaN	1.991	0.876	0.226	1.941	0.715	0.187	1.901	0.49	0.24	1.952	0.415	0.242	2.083	0.351	0.22	NaN	NaN	NaN	2.244	0.107	0.26	1.876	0.918	0.563	1.993	0.876	0.599	1.936	0.706	0.639	1.918	0.492	0.563	1.934	0.397	0.567	1.962	0.266	0.618	2.005	0.076	0.54
377	1.885	2.09	0.965	0.405	NaN	NaN	NaN	1.986	0.877	0.226	1.935	0.717	0.187	1.892	0.492	0.24	1.943	0.418	0.241	2.075	0.353	0.22	NaN	NaN	NaN	2.23	0.108	0.259	1.881	0.917	0.565	1.989	0.876	0.6	1.933	0.706	0.639	1.917	0.492	0.563	1.934	0.397	0.567	1.961	0.266	0.618	2.004	0.076	0.54
378	1.89	2.084	0.965	0.405	NaN	NaN	NaN	1.981	0.879	0.226	1.928	0.719	0.187	1.882	0.495	0.239	1.933	0.42	0.241	2.066	0.354	0.221	NaN	NaN	NaN	2.216	0.108	0.259	1.874	0.918	0.566	1.986	0.877	0.6	1.929	0.706	0.638	1.916	0.492	0.563	1.934	0.397	0.567	1.961	0.266	0.618	2.004	0.077	0.54
379	1.895	2.08	0.966	0.405	NaN	NaN	NaN	1.977	0.88	0.226	1.921	0.721	0.187	1.873	0.497	0.238	1.923	0.422	0.24	2.056	0.355	0.222	NaN	NaN	NaN	2.201	0.108	0.258	1.86	0.919	0.564	1.983	0.878	0.601	1.927	0.706	0.638	1.915	0.492	0.564	1.933	0.397	0.567	1.961	0.266	0.618	2.004	0.077	0.54
380	1.9	2.075	0.967	0.406	NaN	NaN	NaN	1.972	0.881	0.227	1.915	0.723	0.187	1.864	0.5	0.238	1.912	0.424	0.24	2.046	0.357	0.222	NaN	NaN	NaN	2.186	0.108	0.257	1.853	0.92	0.563	1.98	0.881	0.602	1.924	0.707	0.638	1.914	0.492	0.563	1.932	0.397	0.567	1.96	0.266	0.618	2.004	0.077	0.54
381	1.905	2.071	0.967	0.407	NaN	NaN	NaN	1.968	0.883	0.227	1.909	0.725	0.186	1.855	0.502	0.237	1.902	0.426	0.239	2.035	0.357	0.222	NaN	NaN	NaN	2.171	0.107	0.257	1.848	0.92	0.563	1.975	0.881	0.602	1.921	0.707	0.639	1.913	0.492	0.563	1.932	0.397	0.567	1.96	0.266	0.618	2.003	0.077	0.54
382	1.91	2.066	0.968	0.407	NaN	NaN	NaN	1.963	0.884	0.226	1.902	0.727	0.186	1.846	0.505	0.237	1.892	0.427	0.239	2.024	0.359	0.222	2.14	0.241	0.315	2.156	0.106	0.256	1.843	0.921	0.563	1.97	0.88	0.602	1.917	0.707	0.639	1.912	0.492	0.563	1.931	0.398	0.567	1.96	0.266	0.618	2.003	0.077	0.54
383	1.915	2.061	0.969	0.407	NaN	NaN	NaN	1.959	0.885	0.226	1.896	0.728	0.186	1.837	0.507	0.236	1.882	0.429	0.239	2.013	0.359	0.222	2.131	0.24	0.316	2.142	0.104	0.256	1.841	0.921	0.563	1.968	0.883	0.604	1.914	0.707	0.638	1.91	0.492	0.563	1.93	0.398	0.567	1.959	0.266	0.618	2.003	0.078	0.54
384	1.92	2.057	0.969	0.408	NaN	NaN	NaN	1.954	0.886	0.227	1.889	0.73	0.185	1.828	0.51	0.235	1.872	0.431	0.238	2.002	0.358	0.221	2.12	0.238	0.315	2.127	0.102	0.256	NaN	NaN	NaN	1.965	0.885	0.605	1.912	0.707	0.638	1.909	0.492	0.563	1.93	0.398	0.567	1.959	0.267	0.618	2.003	0.078	0.54
385	1.925	2.052	0.97	0.409	NaN	NaN	NaN	1.95	0.887	0.226	1.884	0.733	0.186	1.819	0.512	0.235	1.863	0.432	0.238	1.991	0.358	0.221	2.108	0.236	0.315	2.112	0.1	0.255	1.826	0.923	0.562	1.958	0.882	0.604	1.909	0.708	0.638	1.908	0.492	0.563	1.929	0.398	0.567	1.959	0.267	0.618	2.003	0.078	0.54
386	1.93	2.048	0.971	0.409	NaN	NaN	NaN	1.945	0.889	0.226	1.878	0.735	0.185	1.81	0.514	0.234	1.853	0.434	0.237	1.981	0.357	0.221	2.096	0.234	0.315	2.097	0.098	0.255	1.823	0.923	0.562	1.95	0.879	0.602	1.905	0.708	0.638	1.907	0.492	0.563	1.929	0.398	0.566	1.958	0.267	0.618	2.003	0.078	0.54
387	1.935	2.043	0.971	0.409	NaN	NaN	NaN	1.941	0.89	0.226	1.871	0.736	0.184	1.802	0.517	0.234	1.843	0.435	0.237	1.971	0.356	0.22	2.083	0.231	0.315	2.082	0.095	0.254	1.818	0.923	0.562	1.946	0.88	0.603	1.902	0.707	0.638	1.906	0.492	0.562	1.928	0.398	0.566	1.958	0.267	0.618	2.002	0.079	0.54
388	1.94	2.039	0.972	0.41	NaN	NaN	NaN	1.936	0.891	0.226	1.865	0.738	0.184	1.794	0.519	0.233	1.834	0.436	0.237	1.959	0.355	0.219	2.071	0.228	0.315	2.067	0.092	0.253	1.813	0.924	0.562	1.942	0.881	0.603	1.899	0.707	0.638	1.904	0.492	0.562	1.927	0.398	0.566	1.957	0.268	0.618	2.002	0.079	0.539
389	1.945	2.034	0.972	0.41	NaN	NaN	NaN	1.932	0.891	0.226	1.859	0.739	0.184	1.786	0.521	0.233	1.824	0.438	0.236	1.948	0.353	0.219	2.058	0.225	0.315	2.051	0.09	0.252	1.809	0.925	0.563	1.935	0.879	0.602	1.896	0.708	0.637	1.904	0.492	0.562	1.927	0.399	0.566	1.957	0.268	0.618	2.001	0.08	0.539
390	1.95	2.029	0.972	0.411	NaN	NaN	NaN	1.927	0.892	0.225	1.853	0.741	0.183	1.777	0.523	0.233	1.815	0.439	0.236	1.937	0.352	0.218	2.045	0.222	0.315	2.035	0.087	0.251	1.802	0.925	0.563	1.931	0.88	0.602	1.893	0.708	0.638	1.902	0.493	0.562	1.927	0.399	0.566	1.956	0.268	0.617	2.001	0.08	0.539
391	1.955	2.025	0.973	0.411	NaN	NaN	NaN	1.922	0.892	0.225	1.848	0.744	0.183	1.769	0.526	0.233	1.806	0.44	0.236	1.927	0.35	0.218	2.032	0.219	0.315	2.019	0.085	0.25	1.797	0.925	0.563	1.928	0.882	0.602	1.889	0.707	0.637	1.902	0.493	0.562	1.926	0.399	0.566	1.956	0.269	0.617	2	0.081	0.539
392	1.96	2.02	0.973	0.412	NaN	NaN	NaN	1.918	0.893	0.223	1.842	0.745	0.183	1.761	0.527	0.233	1.797	0.441	0.235	1.916	0.348	0.218	2.019	0.215	0.314	2.002	0.082	0.248	1.792	0.925	0.563	1.921	0.88	0.601	1.885	0.707	0.637	1.901	0.493	0.562	1.925	0.399	0.566	1.955	0.269	0.617	2	0.081	0.539
393	1.965	2.015	0.973	0.412	NaN	NaN	NaN	1.913	0.894	0.223	1.836	0.747	0.183	1.754	0.529	0.232	1.788	0.442	0.235	1.906	0.347	0.217	2.006	0.211	0.314	1.984	0.08	0.246	1.787	0.926	0.563	1.917	0.881	0.601	1.883	0.708	0.637	1.9	0.493	0.562	1.924	0.399	0.566	1.955	0.269	0.617	2	0.081	0.539
394	1.97	2.011	0.973	0.412	NaN	NaN	NaN	1.909	0.895	0.222	1.83	0.748	0.182	1.746	0.531	0.232	1.78	0.443	0.235	1.895	0.345	0.217	1.992	0.207	0.314	1.966	0.078	0.244	1.782	0.926	0.563	1.914	0.882	0.601	1.88	0.708	0.637	1.898	0.494	0.562	1.924	0.4	0.565	1.955	0.269	0.617	2	0.081	0.539
395	1.975	2.006	0.973	0.412	NaN	NaN	NaN	1.905	0.896	0.221	1.824	0.749	0.182	1.739	0.532	0.232	1.771	0.443	0.235	1.885	0.343	0.216	1.978	0.203	0.313	1.949	0.075	0.243	1.777	0.926	0.562	1.909	0.881	0.6	1.876	0.707	0.637	1.897	0.494	0.562	1.923	0.4	0.565	1.955	0.27	0.617	2	0.082	0.539
396	1.98	2.002	0.973	0.413	NaN	NaN	NaN	1.9	0.897	0.221	1.818	0.75	0.182	1.732	0.534	0.232	1.763	0.444	0.234	1.874	0.341	0.216	1.964	0.199	0.313	1.931	0.073	0.241	1.773	0.926	0.562	1.907	0.884	0.602	1.872	0.707	0.636	1.896	0.494	0.562	1.922	0.4	0.565	1.954	0.27	0.617	2	0.082	0.539
397	1.985	1.997	0.973	0.413	NaN	NaN	NaN	1.895	0.897	0.221	1.812	0.751	0.182	1.725	0.536	0.232	1.755	0.445	0.234	1.864	0.339	0.216	1.95	0.194	0.313	1.914	0.071	0.239	1.768	0.926	0.563	1.903	0.884	0.602	1.869	0.707	0.636	1.894	0.494	0.562	1.921	0.401	0.565	1.954	0.27	0.617	2	0.083	0.539
398	1.99	1.992	0.973	0.413	NaN	NaN	NaN	1.89	0.897	0.22	1.807	0.752	0.182	1.718	0.537	0.232	1.747	0.445	0.234	1.854	0.337	0.216	1.935	0.189	0.312	1.896	0.068	0.237	1.763	0.926	0.563	1.899	0.884	0.602	1.866	0.708	0.636	1.893	0.494	0.562	1.921	0.401	0.565	1.953	0.271	0.617	2	0.083	0.539
399	1.995	1.987	0.973	0.413	NaN	NaN	NaN	1.885	0.896	0.219	1.801	0.753	0.182	1.711	0.538	0.232	1.739	0.446	0.234	1.843	0.335	0.216	1.921	0.184	0.311	1.878	0.065	0.235	1.758	0.925	0.563	1.894	0.884	0.602	1.863	0.707	0.636	1.892	0.494	0.562	1.92	0.402	0.565	1.952	0.271	0.617	1.999	0.084	0.539
400	2	1.983	0.973	0.413	NaN	NaN	NaN	1.881	0.897	0.22	1.795	0.754	0.181	1.705	0.539	0.232	1.731	0.446	0.234	1.833	0.333	0.215	1.906	0.18	0.311	1.86	0.062	0.233	1.753	0.925	0.563	1.889	0.883	0.601	1.858	0.706	0.635	1.89	0.494	0.561	1.919	0.402	0.565	1.952	0.272	0.617	1.999	0.084	0.538
401	2.005	1.978	0.973	0.413	NaN	NaN	NaN	1.876	0.897	0.22	1.79	0.755	0.181	1.699	0.54	0.232	1.723	0.447	0.234	1.823	0.33	0.215	1.891	0.175	0.311	1.842	0.059	0.232	1.748	0.925	0.563	1.885	0.883	0.601	1.855	0.706	0.635	1.888	0.495	0.561	1.918	0.402	0.565	1.951	0.272	0.617	1.999	0.084	0.538
402	2.01	1.973	0.972	0.413	NaN	NaN	NaN	1.871	0.897	0.219	1.784	0.756	0.181	1.692	0.541	0.232	1.716	0.447	0.234	1.812	0.328	0.215	1.877	0.169	0.31	1.824	0.056	0.23	1.743	0.924	0.563	1.88	0.883	0.601	1.852	0.706	0.634	1.887	0.495	0.561	1.918	0.403	0.565	1.951	0.272	0.616	2	0.085	0.538
403	2.015	1.968	0.972	0.413	NaN	NaN	NaN	1.867	0.897	0.22	1.779	0.757	0.181	1.686	0.541	0.233	1.709	0.447	0.234	1.802	0.325	0.215	1.861	0.165	0.309	1.806	0.054	0.228	1.738	0.924	0.563	1.875	0.882	0.601	1.847	0.706	0.634	1.886	0.495	0.561	1.916	0.403	0.565	1.951	0.273	0.616	1.999	0.085	0.538
404	2.02	1.964	0.972	0.413	NaN	NaN	NaN	1.863	0.897	0.22	1.774	0.757	0.181	1.68	0.542	0.233	1.701	0.446	0.234	1.792	0.322	0.215	1.845	0.159	0.309	1.787	0.051	0.226	1.733	0.924	0.563	1.871	0.882	0.601	1.843	0.705	0.634	1.884	0.496	0.561	1.916	0.404	0.565	1.95	0.273	0.617	1.997	0.087	0.537
405	2.025	1.959	0.972	0.414	NaN	NaN	NaN	1.858	0.897	0.22	1.768	0.758	0.18	1.674	0.543	0.233	1.694	0.446	0.234	1.781	0.319	0.214	1.83	0.154	0.308	1.768	0.048	0.224	1.729	0.923	0.563	1.866	0.882	0.6	1.841	0.705	0.633	1.882	0.496	0.561	1.914	0.404	0.565	1.95	0.273	0.617	1.996	0.088	0.536
406	2.03	1.954	0.971	0.414	NaN	NaN	NaN	1.853	0.897	0.22	1.762	0.758	0.18	1.668	0.543	0.233	1.687	0.445	0.234	1.77	0.316	0.214	1.816	0.149	0.308	1.75	0.046	0.223	1.724	0.923	0.562	1.862	0.882	0.6	1.837	0.706	0.633	1.881	0.496	0.561	1.913	0.405	0.565	1.949	0.274	0.616	1.995	0.089	0.536
407	2.035	1.949	0.971	0.413	NaN	NaN	NaN	1.849	0.896	0.22	1.757	0.758	0.18	1.663	0.543	0.233	1.68	0.444	0.234	1.76	0.313	0.214	1.8	0.143	0.307	1.731	0.044	0.221	1.718	0.922	0.562	1.857	0.881	0.6	1.833	0.705	0.633	1.879	0.497	0.561	1.912	0.405	0.564	1.948	0.275	0.616	1.995	0.089	0.536
408	2.04	1.944	0.971	0.413	NaN	NaN	NaN	1.844	0.896	0.22	1.752	0.758	0.18	1.658	0.543	0.234	1.673	0.443	0.235	1.749	0.31	0.213	1.784	0.139	0.306	1.712	0.042	0.22	1.713	0.922	0.562	1.853	0.881	0.6	1.829	0.705	0.633	1.877	0.497	0.561	1.911	0.406	0.564	1.947	0.276	0.616	1.997	0.088	0.537
409	2.045	1.939	0.971	0.413	NaN	NaN	NaN	1.839	0.896	0.219	1.747	0.758	0.18	1.653	0.542	0.234	1.667	0.443	0.235	1.738	0.306	0.213	1.769	0.134	0.305	1.693	0.04	0.218	1.708	0.922	0.562	1.848	0.881	0.6	1.826	0.705	0.632	1.875	0.497	0.561	1.91	0.406	0.564	1.947	0.277	0.616	1.998	0.088	0.537
410	2.05	1.934	0.97	0.414	NaN	NaN	NaN	1.834	0.895	0.219	1.741	0.757	0.18	1.649	0.542	0.235	1.66	0.441	0.235	1.727	0.302	0.212	1.752	0.129	0.304	1.673	0.038	0.217	1.703	0.921	0.562	1.843	0.881	0.599	1.822	0.705	0.632	1.874	0.497	0.561	1.909	0.407	0.564	1.946	0.277	0.616	1.998	0.089	0.538
411	2.055	1.929	0.97	0.413	NaN	NaN	NaN	1.83	0.895	0.219	1.736	0.757	0.18	1.644	0.542	0.235	1.654	0.44	0.236	1.716	0.299	0.212	1.737	0.125	0.303	1.653	0.037	0.215	1.698	0.92	0.562	1.838	0.881	0.599	1.818	0.705	0.632	1.872	0.498	0.56	1.907	0.407	0.564	1.945	0.278	0.616	1.998	0.09	0.538
412	2.06	1.924	0.97	0.413	NaN	NaN	NaN	1.825	0.894	0.219	1.731	0.757	0.18	1.64	0.541	0.236	1.648	0.439	0.236	1.706	0.296	0.211	1.721	0.121	0.302	1.634	0.036	0.214	1.692	0.92	0.561	1.833	0.88	0.599	1.814	0.705	0.631	1.87	0.498	0.56	1.906	0.408	0.564	1.944	0.279	0.616	1.997	0.091	0.538
413	2.065	1.919	0.969	0.413	NaN	NaN	NaN	1.82	0.894	0.219	1.727	0.756	0.179	1.635	0.54	0.237	1.642	0.438	0.237	1.695	0.293	0.211	1.704	0.117	0.301	1.614	0.036	0.213	1.687	0.92	0.561	1.828	0.88	0.599	1.81	0.705	0.631	1.867	0.498	0.56	1.904	0.408	0.564	1.943	0.279	0.616	1.996	0.091	0.538
414	2.07	1.914	0.968	0.413	NaN	NaN	NaN	1.815	0.893	0.218	1.722	0.755	0.179	1.631	0.539	0.238	1.636	0.437	0.237	1.685	0.291	0.21	1.689	0.114	0.299	1.594	0.036	0.212	1.682	0.919	0.561	1.823	0.879	0.598	1.805	0.703	0.631	1.864	0.498	0.56	1.902	0.408	0.564	1.942	0.28	0.616	1.995	0.092	0.538
415	2.075	1.908	0.968	0.413	NaN	NaN	NaN	1.81	0.892	0.218	1.717	0.754	0.179	1.628	0.538	0.238	1.63	0.436	0.238	1.673	0.287	0.21	1.673	0.11	0.298	1.575	0.036	0.211	1.676	0.919	0.56	1.818	0.879	0.598	1.801	0.704	0.631	1.862	0.498	0.56	1.9	0.409	0.564	1.94	0.28	0.616	1.994	0.093	0.538
416	2.08	1.903	0.967	0.412	NaN	NaN	NaN	1.805	0.891	0.218	1.712	0.753	0.179	1.623	0.536	0.239	1.624	0.435	0.239	1.662	0.285	0.209	1.657	0.107	0.296	1.556	0.036	0.211	1.67	0.918	0.56	1.813	0.879	0.598	1.798	0.704	0.63	1.86	0.499	0.56	1.899	0.409	0.564	1.939	0.281	0.616	1.992	0.095	0.537
417	2.085	1.898	0.967	0.412	NaN	NaN	NaN	1.8	0.891	0.218	1.708	0.751	0.179	1.62	0.534	0.24	1.619	0.433	0.239	1.652	0.283	0.209	1.642	0.105	0.295	1.537	0.037	0.209	1.664	0.918	0.56	1.808	0.878	0.598	1.794	0.704	0.63	1.857	0.499	0.56	1.896	0.409	0.564	1.937	0.281	0.616	1.992	0.096	0.538
418	2.09	1.892	0.966	0.412	NaN	NaN	NaN	1.795	0.89	0.217	1.703	0.749	0.179	1.617	0.532	0.241	1.613	0.432	0.24	1.641	0.281	0.208	1.626	0.102	0.293	1.518	0.037	0.208	1.659	0.917	0.56	1.802	0.878	0.597	1.789	0.703	0.63	1.854	0.499	0.56	1.894	0.41	0.563	1.936	0.282	0.616	1.992	0.096	0.538
419	2.095	1.887	0.966	0.412	NaN	NaN	NaN	1.789	0.889	0.217	1.699	0.747	0.178	1.613	0.53	0.242	1.608	0.431	0.241	1.631	0.28	0.208	1.612	0.1	0.293	1.5	0.038	0.208	1.654	0.917	0.559	1.797	0.878	0.597	1.786	0.703	0.629	1.851	0.498	0.56	1.892	0.41	0.563	1.935	0.282	0.616	1.989	0.097	0.539
420	2.1	1.881	0.965	0.411	NaN	NaN	NaN	1.784	0.888	0.217	1.694	0.745	0.178	1.61	0.529	0.244	1.602	0.43	0.242	1.621	0.278	0.207	1.598	0.099	0.291	1.483	0.039	0.207	1.648	0.916	0.559	1.791	0.877	0.596	1.781	0.703	0.629	1.847	0.498	0.559	1.889	0.41	0.563	1.933	0.283	0.616	1.985	0.099	0.54
421	2.105	1.876	0.964	0.411	NaN	NaN	NaN	1.778	0.887	0.217	1.69	0.743	0.178	1.607	0.527	0.245	1.597	0.428	0.243	1.612	0.276	0.207	1.584	0.097	0.29	1.466	0.04	0.207	1.642	0.916	0.559	1.786	0.876	0.596	1.776	0.702	0.629	1.844	0.498	0.559	1.886	0.411	0.563	1.931	0.284	0.617	1.988	0.099	0.539
422	2.11	1.87	0.964	0.41	NaN	NaN	NaN	1.773	0.886	0.217	1.685	0.741	0.178	1.603	0.525	0.246	1.591	0.428	0.244	1.603	0.275	0.207	1.57	0.096	0.289	1.451	0.042	0.207	1.636	0.916	0.558	1.781	0.876	0.596	1.772	0.702	0.628	1.84	0.498	0.559	1.883	0.411	0.564	1.93	0.285	0.617	1.988	0.1	0.539
423	2.115	1.865	0.963	0.41	NaN	NaN	NaN	1.767	0.885	0.216	1.681	0.739	0.178	1.6	0.523	0.247	1.586	0.427	0.245	1.595	0.275	0.207	1.558	0.095	0.288	1.436	0.044	0.206	1.631	0.915	0.558	1.776	0.875	0.595	1.766	0.701	0.628	1.836	0.498	0.559	1.88	0.411	0.564	1.927	0.285	0.617	1.987	0.101	0.539
424	2.12	1.859	0.962	0.409	NaN	NaN	NaN	1.762	0.884	0.216	1.676	0.736	0.177	1.596	0.521	0.248	1.58	0.426	0.246	1.586	0.274	0.207	1.546	0.095	0.287	1.423	0.046	0.206	1.625	0.915	0.558	1.77	0.875	0.595	1.762	0.701	0.628	1.833	0.498	0.559	1.877	0.411	0.563	1.925	0.286	0.618	1.987	0.102	0.539
425	2.125	1.853	0.961	0.409	NaN	NaN	NaN	1.756	0.883	0.216	1.671	0.734	0.177	1.593	0.519	0.249	1.575	0.425	0.247	1.578	0.273	0.207	1.534	0.093	0.286	1.409	0.049	0.206	1.619	0.914	0.558	1.765	0.875	0.594	1.757	0.7	0.627	1.828	0.498	0.559	1.873	0.411	0.563	1.922	0.285	0.618	1.986	0.103	0.539
426	2.13	1.847	0.96	0.408	NaN	NaN	NaN	1.75	0.882	0.216	1.666	0.732	0.177	1.589	0.517	0.25	1.57	0.424	0.248	1.571	0.272	0.208	1.523	0.092	0.285	1.397	0.051	0.206	1.613	0.914	0.557	1.759	0.874	0.594	1.752	0.7	0.627	1.823	0.497	0.559	1.869	0.411	0.563	1.92	0.286	0.619	1.986	0.104	0.54
427	2.135	1.842	0.959	0.407	NaN	NaN	NaN	1.744	0.881	0.216	1.661	0.73	0.177	1.584	0.515	0.25	1.564	0.423	0.249	1.564	0.271	0.208	1.514	0.092	0.285	1.387	0.054	0.206	1.607	0.913	0.557	1.754	0.874	0.594	1.747	0.7	0.627	1.819	0.497	0.559	1.865	0.411	0.563	1.918	0.287	0.619	1.986	0.104	0.541
428	2.14	1.836	0.958	0.407	NaN	NaN	NaN	1.738	0.879	0.215	1.655	0.729	0.176	1.579	0.513	0.25	1.559	0.422	0.25	1.557	0.27	0.209	1.504	0.092	0.285	1.377	0.056	0.206	1.602	0.913	0.557	1.748	0.873	0.593	1.741	0.699	0.627	1.814	0.497	0.559	1.861	0.411	0.563	1.915	0.287	0.619	1.986	0.104	0.542
429	2.145	1.83	0.957	0.406	NaN	NaN	NaN	1.731	0.878	0.215	1.65	0.727	0.176	1.575	0.511	0.25	1.554	0.421	0.251	1.55	0.269	0.209	1.496	0.092	0.286	1.368	0.058	0.207	1.596	0.912	0.556	1.743	0.873	0.592	1.736	0.699	0.626	1.809	0.496	0.559	1.857	0.411	0.563	1.911	0.288	0.619	1.985	0.106	0.542
430	2.15	1.824	0.957	0.405	NaN	NaN	NaN	1.725	0.877	0.215	1.644	0.726	0.175	1.57	0.509	0.251	1.549	0.419	0.252	1.544	0.268	0.21	1.488	0.091	0.286	1.36	0.06	0.207	1.591	0.911	0.556	1.737	0.872	0.592	1.73	0.699	0.626	1.804	0.496	0.559	1.852	0.411	0.563	1.907	0.289	0.619	1.982	0.108	0.541
431	2.155	1.818	0.956	0.404	NaN	NaN	NaN	1.719	0.875	0.215	1.637	0.724	0.175	1.564	0.507	0.251	1.543	0.418	0.252	1.538	0.266	0.211	1.481	0.09	0.287	1.353	0.06	0.208	1.585	0.911	0.555	1.732	0.872	0.591	1.725	0.699	0.626	1.798	0.495	0.559	1.848	0.411	0.563	1.902	0.291	0.619	1.981	0.11	0.541
432	2.16	1.812	0.955	0.403	NaN	NaN	NaN	1.713	0.874	0.215	1.631	0.723	0.175	1.559	0.506	0.251	1.538	0.416	0.253	1.533	0.264	0.212	1.475	0.088	0.289	1.347	0.06	0.209	1.579	0.91	0.554	1.725	0.871	0.59	1.72	0.698	0.625	1.792	0.494	0.559	1.843	0.41	0.563	1.9	0.291	0.619	1.98	0.111	0.542
433	2.165	1.806	0.954	0.402	NaN	NaN	NaN	1.706	0.873	0.214	1.624	0.722	0.175	1.553	0.505	0.252	1.534	0.414	0.254	1.527	0.262	0.213	1.47	0.087	0.291	1.342	0.059	0.211	1.573	0.909	0.554	1.719	0.87	0.59	1.713	0.697	0.625	1.786	0.494	0.559	1.838	0.41	0.563	1.898	0.292	0.619	1.979	0.112	0.543
434	2.17	1.8	0.953	0.401	NaN	NaN	NaN	1.699	0.872	0.214	1.617	0.721	0.174	1.547	0.504	0.253	1.529	0.413	0.255	1.522	0.261	0.214	1.465	0.086	0.292	1.337	0.058	0.213	1.567	0.909	0.553	1.713	0.869	0.589	1.707	0.696	0.624	1.78	0.493	0.559	1.832	0.41	0.563	1.894	0.292	0.619	1.977	0.114	0.543
435	2.175	1.793	0.952	0.4	1.594	0.898	0.241	1.693	0.871	0.214	1.609	0.72	0.175	1.541	0.504	0.254	1.524	0.411	0.255	1.518	0.259	0.215	1.461	0.085	0.294	1.334	0.056	0.215	1.561	0.908	0.552	1.707	0.868	0.588	1.701	0.696	0.624	1.774	0.493	0.559	1.827	0.41	0.563	1.89	0.293	0.619	1.976	0.115	0.544
436	2.18	1.787	0.951	0.399	1.588	0.896	0.239	1.686	0.869	0.214	1.602	0.719	0.175	1.535	0.503	0.255	1.519	0.409	0.256	1.513	0.257	0.216	1.458	0.083	0.295	1.331	0.054	0.217	1.555	0.908	0.552	1.702	0.868	0.588	1.695	0.696	0.624	1.767	0.492	0.559	1.821	0.409	0.564	1.886	0.294	0.62	1.973	0.117	0.543
437	2.185	1.781	0.95	0.398	1.582	0.895	0.239	1.679	0.869	0.212	1.594	0.719	0.175	1.529	0.503	0.256	1.513	0.408	0.257	1.509	0.255	0.217	1.455	0.081	0.296	1.328	0.05	0.22	1.549	0.907	0.551	1.695	0.867	0.587	1.688	0.695	0.623	1.761	0.491	0.559	1.814	0.409	0.564	1.882	0.294	0.62	1.971	0.12	0.544
438	2.19	1.775	0.949	0.397	1.574	0.895	0.239	1.672	0.868	0.211	1.587	0.718	0.175	1.522	0.502	0.257	1.508	0.406	0.257	1.505	0.254	0.218	1.454	0.08	0.297	1.326	0.047	0.221	1.543	0.907	0.551	1.688	0.866	0.586	1.682	0.695	0.623	1.753	0.49	0.559	1.808	0.408	0.564	1.877	0.295	0.62	1.969	0.121	0.544
439	2.195	1.768	0.948	0.396	1.567	0.895	0.238	1.666	0.867	0.21	1.579	0.716	0.175	1.516	0.502	0.258	1.502	0.405	0.257	1.501	0.253	0.219	1.452	0.079	0.297	1.324	0.044	0.222	1.536	0.906	0.55	1.682	0.866	0.586	1.674	0.695	0.622	1.746	0.489	0.559	1.801	0.408	0.565	1.872	0.296	0.621	1.966	0.123	0.545
440	2.2	1.762	0.947	0.395	NaN	NaN	NaN	1.659	0.866	0.209	1.572	0.715	0.176	1.51	0.501	0.259	1.497	0.405	0.257	1.497	0.252	0.22	1.451	0.078	0.298	1.322	0.04	0.224	1.53	0.906	0.55	1.676	0.865	0.585	1.668	0.694	0.621	1.738	0.488	0.559	1.794	0.408	0.565	1.867	0.296	0.621	1.965	0.125	0.546
441	2.205	1.756	0.947	0.394	1.552	0.892	0.237	1.652	0.865	0.208	1.565	0.715	0.176	1.503	0.501	0.259	1.491	0.404	0.257	1.493	0.251	0.221	1.449	0.077	0.298	1.32	0.037	0.224	1.523	0.906	0.549	1.669	0.865	0.584	1.66	0.694	0.621	1.73	0.488	0.559	1.787	0.407	0.565	1.861	0.297	0.621	1.962	0.128	0.546
442	2.21	1.749	0.946	0.393	1.549	0.892	0.237	1.644	0.865	0.207	1.557	0.714	0.177	1.497	0.501	0.26	1.485	0.404	0.257	1.489	0.251	0.221	1.445	0.077	0.298	1.318	0.034	0.225	1.517	0.906	0.548	1.662	0.864	0.583	1.653	0.693	0.62	1.723	0.487	0.559	1.78	0.407	0.565	1.856	0.298	0.621	1.958	0.131	0.546
443	2.215	1.743	0.946	0.392	NaN	NaN	NaN	1.633	0.865	0.205	1.55	0.714	0.178	1.49	0.501	0.259	1.479	0.404	0.257	1.485	0.251	0.221	1.442	0.078	0.297	1.317	0.031	0.225	1.51	0.906	0.547	1.656	0.864	0.582	1.645	0.692	0.619	1.714	0.486	0.56	1.772	0.406	0.566	1.85	0.3	0.621	1.954	0.133	0.546
444	2.22	1.737	0.946	0.391	NaN	NaN	NaN	1.627	0.865	0.204	1.543	0.715	0.178	1.484	0.501	0.259	1.472	0.404	0.256	1.479	0.252	0.22	1.439	0.078	0.296	1.316	0.029	0.225	1.504	0.906	0.546	1.649	0.863	0.582	1.637	0.692	0.619	1.704	0.485	0.56	1.764	0.406	0.567	1.844	0.301	0.622	1.951	0.136	0.547
445	2.225	1.731	0.946	0.39	1.525	0.892	0.233	1.624	0.865	0.205	1.536	0.716	0.177	1.477	0.502	0.258	1.466	0.405	0.255	1.472	0.253	0.218	1.436	0.077	0.294	1.316	0.026	0.225	1.498	0.906	0.545	1.642	0.863	0.581	1.63	0.691	0.618	1.695	0.484	0.56	1.756	0.407	0.567	1.839	0.303	0.623	1.947	0.138	0.548
446	2.23	1.725	0.946	0.39	1.521	0.892	0.233	1.619	0.866	0.205	1.528	0.718	0.177	1.47	0.503	0.257	1.459	0.406	0.254	1.465	0.254	0.216	1.435	0.077	0.293	1.315	0.024	0.224	1.491	0.906	0.544	1.635	0.862	0.581	1.622	0.691	0.618	1.686	0.484	0.561	1.746	0.406	0.568	1.831	0.305	0.623	1.943	0.141	0.548
447	2.235	1.719	0.946	0.39	1.514	0.894	0.232	1.613	0.867	0.205	1.521	0.72	0.176	1.464	0.504	0.256	1.452	0.406	0.254	1.457	0.255	0.214	1.433	0.076	0.292	1.314	0.022	0.223	1.485	0.906	0.543	1.628	0.862	0.58	1.614	0.691	0.618	1.676	0.483	0.562	1.737	0.406	0.569	1.824	0.307	0.623	1.939	0.144	0.548
448	2.24	1.712	0.946	0.389	1.507	0.895	0.231	1.606	0.868	0.204	1.514	0.721	0.175	1.457	0.505	0.255	1.445	0.407	0.253	1.45	0.256	0.212	1.432	0.076	0.292	1.314	0.021	0.223	1.478	0.907	0.541	1.621	0.861	0.58	1.606	0.691	0.617	1.665	0.482	0.563	1.728	0.407	0.57	1.817	0.309	0.623	1.932	0.149	0.549
449	2.245	1.706	0.946	0.389	1.502	0.897	0.23	1.6	0.869	0.204	1.508	0.722	0.175	1.449	0.506	0.255	1.439	0.407	0.252	1.443	0.256	0.21	1.431	0.076	0.293	1.313	0.02	0.222	1.472	0.907	0.54	1.614	0.861	0.579	1.598	0.691	0.617	1.654	0.481	0.564	1.717	0.407	0.57	1.81	0.311	0.624	1.925	0.152	0.549
450	2.25	1.7	0.947	0.388	1.495	0.898	0.228	1.594	0.87	0.203	1.502	0.723	0.174	1.441	0.507	0.254	1.433	0.407	0.251	1.437	0.256	0.209	1.43	0.076	0.293	1.313	0.02	0.222	1.466	0.907	0.538	1.607	0.861	0.578	1.59	0.691	0.617	1.643	0.48	0.564	1.707	0.407	0.571	1.802	0.313	0.624	1.919	0.155	0.548
451	2.255	1.694	0.947	0.388	1.491	0.898	0.227	1.587	0.871	0.202	1.496	0.724	0.173	1.434	0.508	0.254	1.427	0.407	0.25	1.431	0.256	0.207	1.429	0.077	0.292	1.313	0.02	0.222	1.459	0.907	0.536	1.599	0.861	0.577	1.582	0.691	0.617	1.632	0.48	0.565	1.696	0.407	0.572	1.794	0.316	0.624	1.912	0.158	0.549
452	2.26	1.688	0.947	0.387	1.484	0.899	0.226	1.581	0.872	0.201	1.49	0.724	0.172	1.428	0.508	0.253	1.422	0.407	0.25	1.426	0.256	0.205	1.427	0.077	0.292	1.313	0.019	0.222	1.453	0.907	0.535	1.593	0.861	0.577	1.573	0.691	0.616	1.621	0.479	0.566	1.686	0.407	0.573	1.786	0.319	0.625	1.904	0.162	0.55
453	2.265	1.681	0.948	0.386	1.478	0.9	0.226	1.575	0.873	0.2	1.484	0.725	0.171	1.422	0.508	0.252	1.417	0.407	0.249	1.422	0.256	0.205	1.426	0.077	0.291	1.312	0.019	0.222	1.447	0.908	0.533	1.586	0.861	0.576	1.565	0.691	0.616	1.609	0.478	0.567	1.674	0.408	0.574	1.777	0.322	0.625	1.891	0.168	0.552
454	2.27	1.675	0.948	0.385	1.472	0.902	0.225	1.569	0.873	0.199	1.478	0.725	0.169	1.417	0.508	0.252	1.413	0.407	0.249	1.417	0.255	0.205	1.425	0.077	0.291	1.312	0.018	0.222	1.441	0.909	0.532	1.579	0.861	0.575	1.557	0.691	0.615	1.597	0.477	0.568	1.663	0.408	0.574	1.768	0.325	0.625	1.884	0.171	0.552
455	2.275	1.67	0.948	0.384	1.465	0.903	0.224	1.562	0.874	0.197	1.472	0.725	0.168	1.412	0.507	0.251	1.408	0.407	0.248	1.414	0.255	0.205	1.425	0.077	0.291	1.312	0.019	0.222	1.435	0.91	0.531	1.572	0.861	0.574	1.549	0.691	0.616	1.586	0.477	0.569	1.652	0.408	0.575	1.758	0.327	0.625	1.879	0.174	0.551
456	2.28	1.664	0.949	0.383	1.461	0.904	0.222	1.556	0.874	0.196	1.466	0.725	0.167	1.408	0.507	0.25	1.404	0.406	0.248	1.412	0.255	0.205	1.424	0.077	0.291	1.312	0.019	0.222	1.429	0.91	0.529	1.566	0.862	0.573	1.54	0.691	0.615	1.574	0.476	0.569	1.639	0.408	0.575	1.748	0.33	0.625	1.873	0.178	0.55
457	2.285	1.658	0.949	0.382	1.455	0.904	0.221	1.55	0.875	0.195	1.461	0.725	0.166	1.405	0.506	0.249	1.401	0.406	0.248	1.41	0.254	0.206	1.424	0.077	0.292	1.312	0.019	0.222	1.423	0.911	0.528	1.559	0.862	0.572	1.532	0.692	0.616	1.563	0.476	0.57	1.627	0.408	0.576	1.739	0.334	0.625	1.865	0.182	0.55
458	2.29	1.652	0.95	0.381	1.449	0.904	0.22	1.544	0.875	0.194	1.456	0.725	0.165	1.402	0.506	0.249	1.397	0.406	0.247	1.409	0.253	0.206	1.424	0.077	0.292	1.312	0.019	0.222	1.417	0.912	0.527	1.553	0.862	0.571	1.524	0.692	0.615	1.551	0.476	0.57	1.615	0.409	0.577	1.727	0.336	0.625	1.855	0.187	0.55
459	2.295	1.646	0.95	0.379	1.443	0.905	0.22	1.538	0.876	0.192	1.451	0.725	0.165	1.398	0.505	0.248	1.394	0.405	0.247	1.409	0.253	0.206	1.424	0.077	0.292	1.312	0.019	0.222	1.412	0.913	0.526	1.547	0.862	0.57	1.516	0.692	0.615	1.539	0.476	0.57	1.603	0.41	0.577	1.716	0.339	0.624	1.844	0.191	0.552
460	2.3	1.641	0.951	0.378	1.436	0.906	0.219	1.532	0.876	0.191	1.446	0.724	0.164	1.395	0.504	0.248	1.392	0.405	0.247	1.409	0.253	0.206	1.424	0.077	0.293	1.312	0.019	0.222	1.406	0.914	0.525	1.541	0.863	0.569	1.509	0.693	0.615	1.528	0.476	0.571	1.591	0.411	0.578	1.704	0.341	0.624	1.835	0.194	0.55
461	2.305	1.636	0.951	0.376	1.431	0.905	0.218	1.525	0.876	0.19	1.441	0.723	0.163	1.393	0.503	0.248	1.39	0.404	0.246	1.409	0.253	0.207	1.424	0.077	0.293	1.312	0.019	0.221	1.401	0.914	0.524	1.535	0.863	0.568	1.501	0.694	0.614	1.516	0.476	0.571	1.578	0.411	0.579	1.692	0.343	0.624	1.826	0.198	0.549
462	2.31	1.63	0.952	0.375	1.425	0.906	0.217	1.52	0.877	0.19	1.436	0.723	0.162	1.39	0.502	0.247	1.388	0.404	0.246	1.409	0.253	0.207	1.423	0.077	0.293	1.312	0.018	0.221	1.395	0.915	0.523	1.529	0.864	0.568	1.494	0.695	0.614	1.505	0.477	0.571	1.565	0.412	0.579	1.68	0.344	0.625	1.815	0.202	0.549
463	2.315	1.624	0.953	0.374	1.419	0.906	0.214	1.514	0.877	0.189	1.431	0.722	0.162	1.387	0.502	0.247	1.386	0.404	0.245	1.41	0.253	0.207	1.423	0.078	0.293	1.312	0.018	0.221	1.39	0.915	0.522	1.524	0.865	0.567	1.486	0.695	0.614	1.494	0.477	0.571	1.552	0.413	0.579	1.668	0.346	0.625	1.805	0.207	0.549
464	2.32	1.619	0.954	0.372	1.413	0.906	0.214	1.507	0.877	0.188	1.427	0.723	0.161	1.384	0.502	0.247	1.384	0.403	0.245	1.41	0.253	0.207	1.423	0.078	0.293	1.311	0.018	0.221	1.386	0.917	0.522	1.518	0.865	0.565	1.479	0.696	0.614	1.482	0.478	0.571	1.539	0.414	0.579	1.655	0.347	0.625	1.795	0.211	0.549
465	2.325	1.614	0.955	0.371	1.406	0.907	0.214	1.501	0.878	0.187	1.423	0.723	0.161	1.382	0.502	0.246	1.383	0.403	0.245	1.41	0.252	0.207	1.422	0.078	0.294	1.311	0.018	0.221	1.38	0.918	0.522	1.512	0.865	0.564	1.472	0.697	0.614	1.471	0.479	0.571	1.527	0.414	0.579	1.642	0.348	0.626	1.784	0.215	0.548
466	2.33	1.608	0.955	0.37	1.4	0.908	0.213	1.496	0.879	0.187	1.418	0.723	0.161	1.379	0.502	0.245	1.381	0.403	0.244	1.41	0.252	0.207	1.422	0.078	0.294	1.311	0.018	0.221	1.375	0.918	0.522	1.507	0.866	0.564	1.465	0.699	0.613	1.459	0.481	0.571	1.515	0.416	0.58	1.629	0.349	0.625	1.773	0.22	0.547
467	2.335	1.602	0.957	0.369	1.395	0.909	0.212	1.49	0.88	0.186	1.415	0.723	0.16	1.376	0.502	0.245	1.379	0.403	0.244	1.409	0.253	0.207	1.422	0.078	0.294	1.311	0.018	0.221	1.37	0.919	0.522	1.503	0.867	0.563	1.459	0.701	0.613	1.448	0.482	0.571	1.502	0.417	0.579	1.617	0.351	0.626	1.762	0.225	0.547
468	2.34	1.597	0.958	0.367	1.387	0.909	0.212	1.484	0.881	0.186	1.411	0.724	0.16	1.374	0.502	0.245	1.378	0.403	0.244	1.409	0.253	0.207	1.422	0.078	0.294	1.311	0.018	0.221	1.364	0.919	0.521	1.497	0.868	0.562	1.452	0.702	0.612	1.436	0.484	0.571	1.489	0.418	0.579	1.605	0.354	0.626	1.751	0.228	0.546
469	2.345	1.592	0.959	0.366	1.382	0.91	0.212	1.478	0.882	0.185	1.407	0.724	0.159	1.371	0.502	0.244	1.377	0.403	0.243	1.407	0.253	0.207	1.421	0.078	0.294	1.311	0.018	0.221	1.361	0.92	0.521	1.491	0.868	0.561	1.444	0.703	0.612	1.424	0.485	0.572	1.478	0.42	0.579	1.593	0.356	0.625	1.739	0.232	0.546
470	2.35	1.586	0.96	0.365	1.376	0.911	0.212	1.473	0.882	0.185	1.403	0.725	0.159	1.368	0.503	0.244	1.376	0.403	0.243	1.406	0.253	0.206	1.421	0.078	0.294	1.311	0.018	0.221	1.359	0.92	0.521	1.486	0.869	0.56	1.437	0.704	0.612	1.412	0.487	0.571	1.466	0.422	0.579	1.581	0.359	0.624	1.728	0.235	0.545
471	2.355	1.581	0.961	0.364	1.371	0.912	0.212	1.467	0.883	0.184	1.398	0.725	0.159	1.367	0.503	0.243	1.374	0.403	0.243	1.405	0.252	0.206	1.421	0.078	0.294	1.311	0.018	0.221	1.355	0.922	0.521	1.481	0.871	0.56	1.43	0.706	0.612	1.4	0.489	0.571	1.454	0.425	0.578	1.57	0.361	0.623	1.717	0.238	0.543
472	2.36	1.575	0.963	0.363	1.365	0.914	0.212	1.461	0.884	0.184	1.394	0.725	0.158	1.365	0.503	0.243	1.373	0.403	0.242	1.403	0.253	0.206	1.421	0.078	0.293	1.311	0.018	0.221	1.35	0.923	0.521	1.474	0.871	0.559	1.423	0.708	0.611	1.389	0.492	0.571	1.442	0.427	0.578	1.559	0.365	0.623	1.706	0.241	0.542
473	2.365	1.57	0.964	0.362	1.359	0.914	0.212	1.456	0.885	0.184	1.39	0.726	0.158	1.363	0.503	0.242	1.371	0.403	0.242	1.402	0.253	0.205	1.421	0.078	0.293	1.311	0.018	0.221	1.346	0.924	0.521	1.466	0.871	0.557	1.415	0.709	0.611	1.377	0.494	0.571	1.43	0.429	0.577	1.548	0.368	0.622	1.694	0.243	0.541
474	2.37	1.564	0.965	0.362	1.353	0.915	0.212	1.451	0.886	0.183	1.385	0.727	0.157	1.361	0.503	0.242	1.369	0.403	0.242	1.4	0.253	0.205	1.421	0.079	0.293	1.311	0.018	0.221	1.341	0.925	0.521	1.461	0.872	0.556	1.407	0.71	0.611	1.366	0.496	0.571	1.418	0.431	0.577	1.537	0.371	0.621	1.681	0.245	0.54
475	2.375	1.559	0.966	0.361	1.348	0.916	0.212	1.446	0.887	0.183	1.38	0.727	0.157	1.359	0.503	0.242	1.368	0.403	0.242	1.399	0.253	0.204	1.421	0.079	0.293	1.311	0.018	0.221	1.337	0.926	0.52	1.455	0.873	0.556	1.4	0.712	0.61	1.355	0.499	0.57	1.406	0.433	0.576	1.525	0.373	0.62	1.668	0.245	0.539
476	2.38	1.554	0.967	0.36	1.343	0.917	0.213	1.44	0.887	0.183	1.376	0.728	0.157	1.358	0.502	0.242	1.367	0.403	0.242	1.398	0.253	0.205	1.42	0.079	0.293	1.311	0.018	0.221	1.332	0.927	0.521	1.449	0.875	0.555	1.392	0.714	0.61	1.343	0.501	0.57	1.395	0.436	0.576	1.514	0.375	0.619	1.656	0.246	0.539
477	2.385	1.548	0.968	0.359	1.337	0.918	0.213	1.435	0.888	0.183	1.372	0.728	0.157	1.356	0.502	0.241	1.366	0.403	0.242	1.399	0.254	0.205	1.42	0.08	0.293	1.311	0.018	0.221	1.327	0.929	0.521	1.444	0.876	0.555	1.384	0.715	0.61	1.333	0.504	0.569	1.383	0.437	0.574	1.502	0.376	0.618	1.643	0.246	0.538
478	2.39	1.543	0.969	0.358	1.332	0.919	0.212	1.43	0.889	0.183	1.368	0.728	0.157	1.355	0.502	0.241	1.365	0.404	0.242	1.4	0.254	0.205	1.42	0.08	0.293	1.311	0.018	0.221	1.321	0.931	0.52	1.438	0.878	0.554	1.376	0.717	0.61	1.323	0.506	0.569	1.371	0.439	0.574	1.49	0.377	0.617	1.63	0.246	0.537
479	2.395	1.537	0.97	0.357	1.327	0.92	0.212	1.425	0.89	0.183	1.364	0.729	0.156	1.354	0.502	0.24	1.365	0.404	0.242	1.4	0.255	0.205	1.42	0.08	0.293	1.311	0.018	0.221	1.317	0.932	0.52	1.433	0.88	0.554	1.368	0.719	0.61	1.312	0.509	0.568	1.36	0.441	0.573	1.478	0.378	0.616	1.616	0.245	0.537
480	2.4	1.532	0.971	0.357	1.32	0.921	0.212	1.419	0.89	0.183	1.36	0.729	0.156	1.353	0.503	0.24	1.364	0.404	0.242	1.401	0.255	0.206	1.42	0.081	0.293	1.311	0.018	0.221	1.312	0.933	0.519	1.427	0.882	0.553	1.36	0.721	0.609	1.302	0.512	0.567	1.349	0.443	0.573	1.467	0.379	0.616	1.603	0.244	0.536
481	2.405	1.527	0.972	0.356	1.315	0.922	0.211	1.414	0.891	0.183	1.356	0.729	0.156	1.351	0.503	0.24	1.364	0.404	0.242	1.402	0.255	0.206	1.419	0.081	0.293	1.311	0.018	0.221	1.306	0.934	0.519	1.422	0.884	0.553	1.352	0.723	0.609	1.292	0.515	0.567	1.339	0.445	0.572	1.454	0.379	0.615	1.589	0.242	0.536
482	2.41	1.521	0.973	0.355	1.309	0.922	0.211	1.409	0.891	0.183	1.353	0.729	0.156	1.35	0.503	0.24	1.364	0.404	0.242	1.402	0.254	0.206	1.419	0.081	0.294	1.311	0.018	0.221	1.301	0.936	0.519	1.416	0.885	0.553	1.345	0.725	0.609	1.282	0.517	0.567	1.328	0.447	0.572	1.442	0.378	0.615	1.576	0.24	0.536
483	2.415	1.516	0.974	0.355	1.303	0.923	0.21	1.404	0.892	0.183	1.349	0.729	0.156	1.349	0.504	0.24	1.364	0.404	0.242	1.402	0.254	0.206	1.419	0.081	0.294	1.311	0.018	0.221	1.296	0.937	0.518	1.41	0.887	0.553	1.337	0.727	0.608	1.272	0.519	0.566	1.317	0.448	0.572	1.43	0.378	0.615	1.563	0.239	0.536
484	2.42	1.511	0.974	0.354	1.298	0.924	0.21	1.399	0.892	0.183	1.345	0.729	0.156	1.348	0.504	0.24	1.363	0.404	0.242	1.402	0.255	0.207	1.419	0.081	0.294	1.311	0.018	0.221	1.292	0.938	0.518	1.404	0.888	0.553	1.329	0.73	0.608	1.263	0.522	0.565	1.306	0.45	0.571	1.418	0.377	0.615	1.549	0.236	0.535
485	2.425	1.505	0.975	0.353	1.292	0.924	0.21	1.394	0.892	0.182	1.342	0.729	0.156	1.347	0.504	0.24	1.363	0.404	0.242	1.401	0.255	0.206	1.419	0.081	0.294	1.311	0.018	0.221	1.286	0.94	0.518	1.399	0.889	0.553	1.322	0.732	0.608	1.254	0.524	0.565	1.296	0.452	0.571	1.406	0.376	0.615	1.535	0.234	0.536
486	2.43	1.5	0.976	0.353	1.287	0.925	0.209	1.389	0.893	0.182	1.339	0.729	0.155	1.345	0.503	0.24	1.362	0.405	0.242	1.401	0.256	0.206	1.419	0.081	0.294	1.311	0.018	0.221	1.281	0.941	0.517	1.394	0.891	0.553	1.314	0.734	0.607	1.244	0.526	0.565	1.286	0.453	0.57	1.394	0.375	0.615	1.521	0.231	0.536
487	2.435	1.495	0.977	0.352	1.281	0.925	0.209	1.384	0.893	0.182	1.336	0.729	0.155	1.343	0.503	0.24	1.361	0.405	0.242	1.4	0.257	0.206	1.419	0.082	0.294	1.311	0.018	0.221	1.276	0.942	0.517	1.389	0.892	0.553	1.307	0.736	0.607	1.235	0.529	0.564	1.276	0.455	0.57	1.382	0.374	0.615	1.507	0.227	0.536
488	2.44	1.49	0.977	0.352	1.276	0.925	0.208	1.378	0.893	0.183	1.332	0.729	0.155	1.341	0.503	0.24	1.36	0.406	0.242	1.399	0.257	0.206	1.418	0.082	0.294	1.311	0.018	0.221	1.27	0.943	0.517	1.383	0.893	0.553	1.299	0.738	0.607	1.227	0.531	0.563	1.267	0.456	0.57	1.37	0.372	0.615	1.493	0.224	0.537
489	2.445	1.484	0.978	0.352	1.27	0.925	0.208	1.374	0.893	0.182	1.329	0.729	0.155	1.34	0.503	0.24	1.359	0.406	0.242	1.399	0.257	0.206	1.418	0.082	0.294	1.311	0.018	0.221	1.265	0.944	0.517	1.378	0.895	0.553	1.292	0.739	0.606	1.218	0.533	0.562	1.257	0.457	0.569	1.359	0.371	0.615	1.479	0.22	0.537
490	2.45	1.479	0.978	0.351	1.265	0.925	0.207	1.368	0.893	0.182	1.325	0.729	0.155	1.338	0.503	0.24	1.358	0.406	0.242	1.398	0.257	0.206	1.418	0.083	0.294	1.311	0.018	0.221	1.261	0.945	0.517	1.373	0.896	0.553	1.284	0.741	0.606	1.209	0.535	0.561	1.247	0.457	0.568	1.347	0.369	0.615	1.465	0.216	0.537
491	2.455	1.474	0.979	0.351	1.261	0.925	0.207	1.364	0.893	0.182	1.322	0.729	0.155	1.337	0.503	0.24	1.357	0.407	0.242	1.398	0.258	0.207	1.417	0.083	0.295	1.311	0.018	0.221	1.256	0.945	0.516	1.367	0.896	0.553	1.277	0.742	0.605	1.201	0.537	0.561	1.238	0.458	0.568	1.336	0.368	0.614	1.45	0.212	0.537
492	2.46	1.469	0.979	0.35	1.255	0.926	0.207	1.359	0.893	0.182	1.319	0.729	0.155	1.336	0.504	0.24	1.356	0.407	0.243	1.398	0.258	0.207	1.417	0.083	0.295	1.311	0.018	0.221	1.251	0.946	0.516	1.362	0.897	0.553	1.271	0.744	0.605	1.193	0.539	0.56	1.229	0.459	0.567	1.325	0.366	0.614	1.435	0.207	0.537
493	2.465	1.463	0.979	0.35	1.248	0.926	0.206	1.354	0.893	0.182	1.315	0.728	0.155	1.335	0.504	0.24	1.356	0.407	0.243	1.398	0.258	0.207	1.417	0.083	0.295	1.311	0.018	0.221	1.245	0.947	0.516	1.357	0.898	0.553	1.264	0.745	0.605	1.185	0.541	0.559	1.221	0.46	0.566	1.314	0.365	0.614	1.42	0.203	0.537
494	2.47	1.458	0.98	0.349	1.242	0.926	0.205	1.35	0.893	0.182	1.312	0.728	0.155	1.333	0.504	0.24	1.355	0.407	0.243	1.398	0.258	0.207	1.417	0.083	0.296	1.311	0.018	0.221	1.24	0.948	0.516	1.352	0.899	0.553	1.257	0.747	0.604	1.177	0.543	0.559	1.212	0.461	0.566	1.303	0.364	0.614	1.404	0.198	0.538
495	2.475	1.453	0.98	0.349	1.236	0.926	0.205	1.345	0.893	0.182	1.309	0.728	0.155	1.332	0.504	0.24	1.354	0.407	0.243	1.398	0.259	0.207	1.416	0.084	0.296	1.311	0.018	0.221	1.234	0.949	0.516	1.347	0.899	0.553	1.25	0.748	0.604	1.17	0.544	0.558	1.203	0.461	0.565	1.292	0.362	0.613	1.389	0.193	0.538
496	2.48	1.447	0.98	0.349	1.231	0.926	0.205	1.34	0.893	0.182	1.306	0.728	0.155	1.33	0.504	0.24	1.353	0.408	0.243	1.398	0.259	0.208	1.416	0.084	0.296	1.311	0.019	0.221	1.229	0.949	0.516	1.341	0.899	0.553	1.243	0.749	0.603	1.163	0.545	0.557	1.194	0.461	0.564	1.282	0.361	0.613	1.373	0.188	0.538
497	2.485	1.442	0.98	0.348	1.226	0.925	0.204	1.336	0.893	0.182	1.302	0.728	0.155	1.328	0.504	0.24	1.353	0.408	0.243	1.398	0.259	0.208	1.416	0.084	0.296	1.311	0.019	0.221	1.225	0.949	0.516	1.336	0.9	0.553	1.237	0.75	0.603	1.156	0.546	0.556	1.185	0.461	0.563	1.271	0.358	0.612	1.357	0.183	0.538
498	2.49	1.437	0.98	0.348	1.221	0.925	0.204	1.331	0.893	0.182	1.298	0.728	0.155	1.327	0.504	0.24	1.352	0.408	0.244	1.397	0.26	0.209	1.416	0.085	0.296	1.311	0.019	0.221	1.22	0.949	0.517	1.331	0.9	0.553	1.23	0.751	0.602	1.149	0.547	0.555	1.178	0.462	0.563	1.26	0.356	0.612	1.341	0.178	0.539
499	2.495	1.432	0.98	0.348	1.216	0.925	0.204	1.326	0.892	0.182	1.295	0.728	0.154	1.326	0.504	0.24	1.351	0.408	0.244	1.397	0.26	0.209	1.416	0.085	0.297	1.311	0.019	0.221	1.214	0.949	0.517	1.326	0.899	0.553	1.225	0.752	0.602	1.142	0.548	0.554	1.171	0.462	0.562	1.249	0.354	0.611	1.325	0.173	0.539
500	2.5	1.426	0.98	0.347	1.211	0.924	0.204	1.321	0.892	0.182	1.292	0.727	0.154	1.325	0.504	0.24	1.35	0.408	0.244	1.397	0.26	0.209	1.416	0.086	0.297	1.311	0.019	0.221	1.21	0.949	0.517	1.321	0.899	0.552	1.219	0.752	0.602	1.136	0.548	0.553	1.163	0.461	0.561	1.238	0.351	0.611	1.308	0.168	0.539
501	2.505	1.421	0.98	0.347	1.206	0.924	0.203	1.316	0.891	0.182	1.287	0.727	0.155	1.323	0.504	0.24	1.349	0.408	0.245	1.396	0.261	0.21	1.416	0.087	0.297	1.311	0.019	0.221	1.204	0.949	0.517	1.316	0.899	0.552	1.212	0.753	0.602	1.13	0.549	0.553	1.155	0.461	0.56	1.227	0.348	0.611	1.291	0.162	0.54
502	2.51	1.416	0.98	0.347	1.201	0.923	0.203	1.311	0.891	0.182	1.283	0.727	0.155	1.321	0.504	0.24	1.348	0.409	0.245	1.396	0.261	0.21	1.416	0.087	0.298	1.312	0.019	0.221	1.2	0.948	0.517	1.311	0.899	0.551	1.206	0.753	0.602	1.124	0.55	0.552	1.148	0.46	0.56	1.216	0.345	0.611	1.275	0.157	0.54
503	2.515	1.411	0.979	0.347	1.196	0.923	0.203	1.306	0.89	0.182	1.279	0.726	0.155	1.319	0.504	0.24	1.347	0.409	0.245	1.395	0.262	0.21	1.415	0.088	0.299	1.312	0.019	0.221	1.195	0.948	0.517	1.306	0.899	0.551	1.2	0.754	0.601	1.117	0.55	0.55	1.141	0.459	0.559	1.205	0.341	0.61	1.259	0.152	0.54
504	2.52	1.406	0.979	0.347	1.191	0.922	0.203	1.302	0.89	0.182	1.275	0.726	0.156	1.317	0.505	0.24	1.345	0.409	0.245	1.395	0.262	0.21	1.415	0.088	0.299	1.312	0.019	0.221	1.19	0.947	0.517	1.301	0.899	0.551	1.194	0.754	0.601	1.112	0.55	0.549	1.135	0.458	0.559	1.193	0.338	0.61	1.242	0.147	0.54
505	2.525	1.4	0.978	0.346	1.186	0.921	0.203	1.297	0.89	0.182	1.271	0.726	0.156	1.315	0.505	0.241	1.344	0.409	0.245	1.395	0.262	0.21	1.415	0.088	0.299	1.312	0.019	0.221	1.185	0.947	0.518	1.296	0.898	0.551	1.189	0.754	0.601	1.107	0.55	0.548	1.128	0.457	0.558	1.181	0.334	0.611	1.225	0.142	0.54
506	2.53	1.395	0.978	0.346	1.18	0.921	0.203	1.292	0.889	0.182	1.267	0.726	0.156	1.313	0.505	0.24	1.342	0.409	0.246	1.394	0.263	0.211	1.415	0.088	0.299	1.312	0.019	0.221	1.178	0.947	0.518	1.29	0.897	0.551	1.183	0.754	0.6	1.101	0.549	0.548	1.121	0.456	0.558	1.169	0.33	0.611	1.208	0.138	0.541
507	2.535	1.39	0.978	0.346	1.175	0.92	0.203	1.287	0.889	0.183	1.263	0.725	0.156	1.31	0.505	0.24	1.34	0.409	0.246	1.393	0.263	0.211	1.415	0.088	0.3	1.312	0.019	0.221	1.173	0.946	0.518	1.286	0.897	0.551	1.178	0.753	0.6	1.097	0.549	0.547	1.115	0.455	0.557	1.157	0.327	0.611	1.192	0.133	0.541
508	2.54	1.384	0.977	0.346	1.17	0.919	0.203	1.282	0.889	0.183	1.259	0.725	0.156	1.308	0.504	0.241	1.339	0.41	0.246	1.393	0.264	0.212	1.414	0.089	0.3	1.312	0.019	0.221	1.168	0.946	0.519	1.281	0.897	0.551	1.172	0.752	0.599	1.092	0.548	0.546	1.108	0.453	0.557	1.145	0.323	0.612	1.175	0.129	0.542
509	2.545	1.379	0.977	0.346	1.165	0.919	0.203	1.276	0.888	0.183	1.255	0.724	0.157	1.306	0.504	0.241	1.337	0.41	0.246	1.392	0.265	0.212	1.414	0.089	0.3	1.312	0.019	0.221	1.163	0.945	0.519	1.276	0.896	0.551	1.167	0.751	0.599	1.088	0.547	0.546	1.102	0.452	0.556	1.133	0.321	0.612	1.157	0.125	0.542
510	2.55	1.374	0.976	0.346	1.16	0.918	0.203	1.272	0.888	0.183	1.25	0.724	0.157	1.303	0.504	0.241	1.336	0.41	0.246	1.391	0.265	0.212	1.414	0.09	0.3	1.312	0.019	0.221	1.157	0.945	0.518	1.27	0.895	0.551	1.162	0.75	0.598	1.084	0.545	0.545	1.096	0.45	0.556	1.121	0.318	0.613	1.141	0.122	0.542
511	2.555	1.368	0.975	0.346	1.154	0.917	0.203	1.267	0.887	0.183	1.246	0.724	0.157	1.3	0.504	0.241	1.333	0.41	0.246	1.39	0.266	0.212	1.413	0.09	0.301	1.312	0.019	0.221	1.152	0.944	0.519	1.266	0.894	0.551	1.157	0.749	0.597	1.08	0.544	0.545	1.09	0.448	0.556	1.11	0.316	0.613	1.125	0.119	0.542
512	2.56	1.363	0.974	0.346	1.149	0.917	0.203	1.261	0.887	0.183	1.241	0.723	0.157	1.297	0.504	0.241	1.331	0.41	0.247	1.389	0.266	0.212	1.413	0.091	0.301	1.312	0.019	0.221	1.147	0.943	0.519	1.26	0.893	0.551	1.152	0.747	0.597	1.075	0.543	0.544	1.084	0.447	0.555	1.1	0.314	0.614	1.108	0.116	0.542
513	2.565	1.357	0.974	0.346	1.144	0.916	0.203	1.256	0.886	0.183	1.237	0.723	0.157	1.294	0.504	0.242	1.329	0.41	0.247	1.388	0.266	0.212	1.412	0.091	0.301	1.312	0.019	0.221	1.141	0.942	0.519	1.255	0.892	0.551	1.148	0.745	0.597	1.071	0.541	0.544	1.079	0.445	0.555	1.09	0.312	0.614	1.092	0.113	0.543
514	2.57	1.352	0.973	0.346	1.138	0.915	0.203	1.251	0.885	0.183	1.232	0.722	0.158	1.291	0.504	0.241	1.327	0.41	0.247	1.386	0.267	0.213	1.412	0.092	0.302	1.312	0.019	0.221	1.136	0.941	0.519	1.249	0.891	0.551	1.143	0.743	0.596	1.068	0.539	0.544	1.073	0.444	0.554	1.08	0.311	0.614	1.076	0.111	0.543
515	2.575	1.346	0.972	0.346	1.132	0.914	0.203	1.245	0.885	0.183	1.227	0.722	0.158	1.287	0.504	0.242	1.324	0.411	0.247	1.385	0.267	0.213	1.412	0.093	0.302	1.312	0.019	0.221	1.13	0.94	0.519	1.244	0.89	0.551	1.139	0.74	0.596	1.064	0.537	0.543	1.068	0.442	0.554	1.071	0.309	0.614	1.061	0.109	0.543
516	2.58	1.341	0.972	0.346	1.127	0.914	0.203	1.24	0.884	0.183	1.222	0.721	0.158	1.284	0.504	0.242	1.321	0.411	0.247	1.383	0.268	0.213	1.411	0.093	0.302	1.312	0.019	0.221	1.124	0.939	0.519	1.238	0.889	0.551	1.134	0.738	0.596	1.061	0.535	0.543	1.062	0.44	0.553	1.062	0.307	0.613	1.046	0.108	0.543
517	2.585	1.335	0.971	0.346	1.122	0.913	0.203	1.234	0.884	0.183	1.217	0.721	0.159	1.28	0.503	0.242	1.318	0.411	0.247	1.381	0.268	0.213	1.411	0.094	0.302	1.312	0.019	0.221	1.122	0.937	0.52	1.233	0.887	0.55	1.13	0.735	0.596	1.057	0.533	0.542	1.058	0.439	0.553	1.053	0.305	0.612	1.032	0.107	0.543
518	2.59	1.33	0.97	0.347	1.116	0.913	0.204	1.229	0.884	0.183	1.212	0.72	0.159	1.276	0.503	0.242	1.315	0.411	0.247	1.379	0.268	0.213	1.41	0.095	0.302	1.312	0.019	0.221	1.121	0.935	0.521	1.228	0.886	0.55	1.126	0.733	0.596	1.054	0.531	0.542	1.052	0.437	0.552	1.045	0.304	0.612	1.018	0.106	0.543
519	2.595	1.324	0.969	0.347	1.111	0.912	0.204	1.224	0.883	0.184	1.207	0.72	0.159	1.272	0.503	0.242	1.311	0.41	0.246	1.377	0.269	0.213	1.41	0.096	0.302	1.312	0.019	0.221	1.111	0.935	0.52	1.222	0.885	0.55	1.122	0.731	0.596	1.051	0.528	0.541	1.047	0.435	0.551	1.037	0.303	0.611	1.006	0.104	0.542
520	2.6	1.318	0.968	0.348	1.105	0.911	0.204	1.219	0.883	0.184	1.202	0.72	0.159	1.267	0.503	0.242	1.307	0.411	0.247	1.374	0.269	0.213	1.409	0.097	0.302	1.312	0.019	0.221	1.103	0.934	0.519	1.216	0.883	0.55	1.117	0.729	0.597	1.048	0.526	0.541	1.042	0.434	0.55	1.03	0.302	0.61	0.994	0.104	0.542
521	2.605	1.312	0.968	0.348	1.1	0.911	0.204	1.213	0.882	0.184	1.197	0.72	0.16	1.262	0.503	0.242	1.303	0.411	0.247	1.372	0.27	0.212	1.408	0.099	0.301	1.312	0.019	0.221	1.097	0.933	0.519	1.21	0.882	0.55	1.113	0.728	0.597	1.044	0.524	0.541	1.037	0.432	0.55	1.023	0.3	0.609	0.983	0.103	0.541
522	2.61	1.306	0.967	0.348	1.094	0.91	0.205	1.207	0.882	0.185	1.191	0.719	0.16	1.257	0.503	0.242	1.299	0.411	0.246	1.369	0.271	0.212	1.408	0.1	0.301	1.312	0.019	0.221	1.091	0.932	0.519	1.205	0.881	0.55	1.109	0.726	0.598	1.041	0.522	0.54	1.032	0.431	0.549	1.016	0.299	0.609	0.972	0.102	0.54
523	2.615	1.301	0.966	0.349	1.088	0.91	0.205	1.201	0.882	0.185	1.185	0.719	0.16	1.252	0.502	0.242	1.295	0.41	0.246	1.366	0.271	0.212	1.407	0.101	0.301	1.312	0.019	0.221	1.086	0.93	0.519	1.199	0.88	0.55	1.104	0.725	0.599	1.036	0.52	0.54	1.027	0.429	0.548	1.01	0.298	0.608	0.963	0.102	0.539
524	2.62	1.295	0.965	0.349	1.082	0.909	0.205	1.195	0.881	0.185	1.179	0.718	0.16	1.246	0.502	0.242	1.289	0.41	0.246	1.362	0.272	0.212	1.407	0.102	0.3	1.312	0.019	0.221	1.08	0.929	0.52	1.193	0.879	0.551	1.099	0.724	0.6	1.032	0.518	0.539	1.022	0.428	0.547	1.003	0.296	0.607	0.955	0.101	0.538
525	2.625	1.289	0.965	0.349	1.076	0.909	0.206	1.19	0.881	0.186	1.174	0.718	0.161	1.24	0.501	0.241	1.284	0.41	0.245	1.359	0.272	0.211	1.406	0.103	0.3	1.312	0.019	0.221	1.074	0.928	0.519	1.187	0.877	0.551	1.094	0.722	0.601	1.027	0.516	0.539	1.017	0.427	0.546	0.997	0.295	0.606	0.947	0.101	0.536
526	2.63	1.283	0.964	0.35	1.07	0.909	0.206	1.184	0.88	0.186	1.167	0.718	0.161	1.233	0.501	0.241	1.279	0.409	0.245	1.355	0.273	0.21	1.405	0.104	0.3	1.312	0.019	0.221	1.068	0.927	0.519	1.182	0.877	0.552	1.089	0.721	0.602	1.022	0.515	0.538	1.011	0.425	0.545	0.991	0.294	0.605	0.941	0.1	0.534
527	2.635	1.276	0.963	0.351	1.064	0.908	0.207	1.177	0.88	0.186	1.161	0.717	0.162	1.226	0.5	0.241	1.273	0.409	0.244	1.351	0.274	0.21	1.404	0.105	0.299	1.312	0.019	0.221	1.062	0.926	0.519	1.175	0.876	0.552	1.083	0.72	0.602	1.016	0.514	0.538	1.006	0.424	0.544	0.985	0.292	0.603	0.935	0.098	0.533
528	2.64	1.271	0.963	0.351	1.058	0.908	0.207	1.172	0.88	0.187	1.154	0.717	0.162	1.22	0.499	0.241	1.267	0.408	0.244	1.347	0.275	0.209	1.402	0.107	0.299	1.312	0.02	0.221	1.056	0.926	0.519	1.169	0.875	0.552	1.078	0.719	0.603	1.01	0.513	0.537	1.001	0.423	0.543	0.98	0.291	0.602	0.93	0.097	0.531
529	2.645	1.265	0.962	0.352	1.052	0.908	0.208	1.165	0.88	0.187	1.148	0.716	0.162	1.213	0.499	0.24	1.261	0.408	0.243	1.342	0.275	0.209	1.401	0.109	0.298	1.311	0.02	0.221	1.05	0.925	0.52	1.163	0.874	0.553	1.072	0.718	0.603	1.004	0.512	0.537	0.996	0.422	0.542	0.976	0.289	0.601	0.926	0.096	0.529
530	2.65	1.258	0.961	0.352	1.046	0.908	0.208	1.159	0.88	0.187	1.141	0.716	0.163	1.205	0.497	0.24	1.254	0.407	0.242	1.337	0.276	0.208	1.4	0.11	0.297	1.312	0.019	0.221	1.043	0.924	0.52	1.156	0.874	0.553	1.065	0.716	0.603	0.998	0.511	0.535	0.991	0.42	0.541	0.972	0.288	0.599	0.923	0.094	0.527
531	2.655	1.252	0.96	0.353	1.04	0.907	0.209	1.153	0.879	0.188	1.134	0.715	0.163	1.197	0.496	0.24	1.248	0.407	0.241	1.333	0.277	0.207	1.399	0.112	0.296	1.312	0.019	0.222	1.037	0.923	0.521	1.15	0.873	0.554	1.059	0.715	0.603	0.993	0.511	0.534	0.986	0.419	0.54	0.968	0.286	0.598	0.92	0.093	0.525
532	2.66	1.246	0.96	0.354	1.034	0.907	0.21	1.146	0.879	0.188	1.126	0.715	0.163	1.189	0.496	0.239	1.241	0.406	0.24	1.328	0.277	0.206	1.396	0.115	0.296	1.312	0.019	0.222	1.031	0.923	0.521	1.144	0.873	0.555	1.054	0.714	0.603	0.987	0.511	0.533	0.981	0.418	0.539	0.965	0.284	0.596	0.918	0.091	0.523
533	2.665	1.239	0.959	0.355	1.028	0.907	0.21	1.14	0.879	0.188	1.12	0.715	0.163	1.181	0.495	0.238	1.233	0.406	0.239	1.322	0.278	0.205	1.394	0.117	0.295	1.312	0.019	0.222	1.026	0.922	0.522	1.138	0.872	0.555	1.047	0.713	0.603	0.981	0.51	0.531	0.976	0.416	0.538	0.962	0.283	0.595	0.917	0.09	0.521
534	2.67	1.233	0.959	0.356	1.021	0.907	0.211	1.133	0.879	0.189	1.112	0.715	0.163	1.173	0.494	0.237	1.226	0.405	0.238	1.317	0.279	0.204	1.392	0.12	0.294	1.312	0.019	0.222	1.018	0.922	0.523	1.131	0.871	0.556	1.041	0.712	0.602	0.975	0.51	0.53	0.971	0.415	0.537	0.959	0.281	0.593	0.915	0.088	0.52
535	2.675	1.227	0.958	0.356	1.014	0.907	0.211	1.126	0.878	0.189	1.104	0.714	0.163	1.164	0.493	0.237	1.218	0.405	0.237	1.311	0.28	0.203	1.39	0.122	0.293	1.312	0.019	0.222	1.012	0.922	0.524	1.124	0.871	0.556	1.036	0.712	0.602	0.97	0.51	0.529	0.967	0.414	0.537	0.956	0.279	0.592	0.914	0.087	0.519
536	2.68	1.22	0.957	0.357	1.008	0.908	0.212	1.119	0.878	0.189	1.096	0.714	0.163	1.156	0.492	0.236	1.211	0.404	0.236	1.305	0.282	0.202	1.387	0.125	0.292	1.312	0.02	0.222	1.005	0.922	0.525	1.117	0.87	0.557	1.029	0.711	0.601	0.965	0.509	0.529	0.962	0.413	0.536	0.953	0.278	0.591	0.913	0.087	0.519
537	2.685	1.214	0.957	0.358	1.001	0.908	0.213	1.113	0.878	0.19	1.09	0.714	0.163	1.147	0.491	0.235	1.202	0.403	0.235	1.3	0.283	0.201	1.385	0.129	0.291	1.312	0.02	0.221	0.998	0.922	0.527	1.11	0.869	0.558	1.022	0.711	0.601	0.959	0.508	0.528	0.957	0.412	0.536	0.95	0.277	0.589	0.911	0.086	0.518
538	2.69	1.207	0.956	0.359	0.994	0.908	0.214	1.105	0.878	0.191	1.082	0.713	0.164	1.138	0.491	0.234	1.194	0.403	0.233	1.294	0.285	0.2	1.382	0.132	0.29	1.311	0.021	0.221	0.992	0.921	0.528	1.104	0.87	0.558	1.016	0.71	0.601	0.953	0.507	0.528	0.951	0.412	0.536	0.947	0.276	0.589	0.909	0.086	0.518
539	2.695	1.201	0.956	0.36	0.987	0.908	0.215	1.098	0.878	0.191	1.074	0.713	0.164	1.129	0.49	0.233	1.185	0.403	0.232	1.288	0.287	0.199	1.378	0.135	0.289	1.311	0.021	0.221	0.985	0.921	0.529	1.098	0.869	0.559	1.009	0.71	0.601	0.948	0.506	0.528	0.946	0.412	0.536	0.943	0.275	0.588	0.906	0.085	0.518
540	2.7	1.195	0.956	0.361	0.981	0.908	0.216	1.091	0.878	0.191	1.065	0.713	0.164	1.119	0.489	0.231	1.176	0.402	0.23	1.281	0.288	0.198	1.374	0.139	0.288	1.311	0.022	0.221	0.978	0.921	0.53	1.091	0.869	0.559	1.003	0.71	0.602	0.943	0.505	0.529	0.94	0.412	0.536	0.938	0.275	0.588	0.904	0.084	0.518
541	2.705	1.188	0.956	0.361	0.974	0.909	0.217	1.084	0.877	0.191	1.057	0.712	0.164	1.108	0.488	0.23	1.167	0.402	0.229	1.274	0.29	0.197	1.369	0.143	0.287	1.31	0.022	0.221	0.971	0.921	0.53	1.084	0.868	0.56	0.997	0.71	0.602	0.938	0.505	0.53	0.934	0.412	0.536	0.931	0.276	0.589	0.902	0.084	0.518
542	2.71	1.182	0.956	0.362	0.967	0.909	0.218	1.077	0.877	0.192	1.05	0.713	0.163	1.098	0.488	0.228	1.157	0.402	0.227	1.266	0.293	0.195	1.364	0.147	0.286	1.31	0.023	0.221	0.965	0.922	0.531	1.078	0.869	0.561	0.991	0.711	0.603	0.933	0.505	0.53	0.927	0.412	0.537	0.923	0.277	0.59	0.901	0.083	0.519
543	2.715	1.176	0.956	0.362	0.96	0.91	0.219	1.07	0.877	0.192	1.042	0.713	0.163	1.086	0.487	0.227	1.147	0.403	0.225	1.258	0.295	0.194	1.359	0.152	0.285	1.309	0.024	0.221	0.959	0.922	0.532	1.072	0.87	0.562	0.986	0.711	0.604	0.928	0.505	0.531	0.921	0.412	0.537	0.915	0.278	0.591	0.9	0.083	0.519
544	2.72	1.17	0.956	0.363	0.954	0.91	0.22	1.063	0.877	0.192	1.034	0.713	0.163	1.075	0.486	0.225	1.136	0.403	0.223	1.25	0.298	0.193	1.353	0.157	0.284	1.308	0.025	0.221	0.953	0.922	0.532	1.066	0.871	0.562	0.981	0.711	0.605	0.922	0.506	0.531	0.915	0.413	0.538	0.907	0.278	0.592	0.899	0.083	0.519
545	2.725	1.163	0.956	0.364	0.947	0.91	0.221	1.055	0.877	0.193	1.026	0.714	0.162	1.064	0.486	0.223	1.125	0.403	0.221	1.242	0.302	0.192	1.346	0.162	0.283	1.308	0.026	0.221	0.947	0.923	0.533	1.059	0.871	0.563	0.976	0.711	0.606	0.916	0.506	0.532	0.909	0.413	0.538	0.901	0.279	0.593	0.898	0.082	0.519
546	2.73	1.157	0.956	0.365	0.941	0.911	0.223	1.048	0.877	0.193	1.017	0.714	0.162	1.052	0.486	0.221	1.114	0.404	0.22	1.233	0.305	0.191	1.339	0.166	0.282	1.308	0.027	0.222	0.94	0.923	0.534	1.053	0.872	0.564	0.971	0.711	0.607	0.909	0.507	0.532	0.905	0.413	0.538	0.896	0.278	0.594	0.897	0.082	0.519
547	2.735	1.151	0.957	0.365	0.934	0.912	0.224	1.041	0.877	0.194	1.009	0.714	0.161	1.04	0.485	0.22	1.103	0.405	0.218	1.224	0.309	0.191	1.331	0.171	0.281	1.307	0.028	0.222	0.934	0.924	0.534	1.047	0.872	0.565	0.966	0.711	0.608	0.904	0.507	0.532	0.9	0.412	0.539	0.892	0.278	0.595	0.897	0.082	0.519
548	2.74	1.145	0.957	0.366	0.928	0.912	0.225	1.034	0.878	0.194	1	0.715	0.161	1.027	0.485	0.219	1.092	0.406	0.217	1.215	0.314	0.19	1.323	0.176	0.279	1.307	0.03	0.223	0.928	0.924	0.535	1.041	0.873	0.565	0.961	0.71	0.609	0.898	0.507	0.533	0.896	0.412	0.539	0.888	0.278	0.596	0.896	0.082	0.519
549	2.745	1.139	0.957	0.367	0.922	0.913	0.226	1.027	0.878	0.194	0.992	0.715	0.161	1.015	0.485	0.217	1.08	0.407	0.215	1.206	0.32	0.19	1.315	0.18	0.278	1.305	0.032	0.223	0.923	0.925	0.535	1.035	0.873	0.566	0.956	0.71	0.609	0.892	0.506	0.533	0.892	0.411	0.54	0.885	0.277	0.596	0.895	0.082	0.519
550	2.75	1.133	0.957	0.367	0.915	0.914	0.227	1.021	0.878	0.195	0.984	0.716	0.161	1.003	0.486	0.216	1.068	0.409	0.214	1.195	0.325	0.19	1.306	0.185	0.277	1.304	0.036	0.224	0.916	0.926	0.536	1.029	0.874	0.567	0.95	0.71	0.61	0.888	0.506	0.534	0.889	0.411	0.54	0.883	0.276	0.596	0.895	0.082	0.519
551	2.755	1.127	0.957	0.368	0.909	0.914	0.228	1.014	0.878	0.195	0.976	0.717	0.16	0.991	0.486	0.214	1.055	0.409	0.213	1.184	0.329	0.19	1.296	0.19	0.276	1.302	0.04	0.224	0.91	0.927	0.537	1.023	0.875	0.568	0.944	0.711	0.611	0.884	0.505	0.534	0.885	0.411	0.541	0.881	0.275	0.596	0.895	0.081	0.519
552	2.76	1.121	0.957	0.369	0.903	0.914	0.229	1.007	0.879	0.196	0.968	0.717	0.16	0.979	0.486	0.214	1.042	0.41	0.212	1.173	0.333	0.189	1.286	0.194	0.274	1.299	0.045	0.225	0.905	0.927	0.537	1.017	0.875	0.568	0.939	0.711	0.611	0.88	0.505	0.534	0.883	0.41	0.541	0.881	0.274	0.596	0.894	0.081	0.519
553	2.765	1.115	0.958	0.37	0.897	0.915	0.23	1.001	0.879	0.197	0.96	0.718	0.159	0.967	0.486	0.213	1.03	0.411	0.21	1.162	0.336	0.189	1.276	0.199	0.273	1.296	0.051	0.226	0.899	0.927	0.537	1.012	0.876	0.569	0.933	0.711	0.611	0.877	0.505	0.535	0.88	0.41	0.542	0.88	0.274	0.596	0.894	0.081	0.519
554	2.77	1.11	0.958	0.371	0.891	0.915	0.23	0.994	0.879	0.197	0.953	0.718	0.158	0.955	0.486	0.212	1.017	0.412	0.209	1.149	0.339	0.188	1.266	0.204	0.273	1.291	0.056	0.226	0.892	0.928	0.538	1.005	0.876	0.57	0.928	0.711	0.612	0.873	0.504	0.536	0.877	0.409	0.542	0.879	0.274	0.596	0.894	0.081	0.519
555	2.775	1.104	0.958	0.372	0.886	0.916	0.231	0.988	0.88	0.197	0.946	0.719	0.157	0.944	0.487	0.212	1.004	0.413	0.208	1.137	0.341	0.186	1.255	0.209	0.273	1.285	0.062	0.226	0.887	0.928	0.539	0.999	0.876	0.571	0.923	0.712	0.612	0.87	0.504	0.536	0.875	0.409	0.542	0.878	0.274	0.597	0.894	0.081	0.519
556	2.78	1.098	0.959	0.372	0.88	0.917	0.231	0.982	0.88	0.198	0.939	0.72	0.157	0.933	0.488	0.211	0.99	0.414	0.207	1.124	0.342	0.185	1.244	0.214	0.273	1.278	0.069	0.225	0.881	0.929	0.539	0.994	0.877	0.571	0.918	0.712	0.613	0.868	0.504	0.537	0.872	0.409	0.543	0.877	0.274	0.597	0.894	0.081	0.519
557	2.785	1.092	0.959	0.373	0.874	0.917	0.232	0.976	0.881	0.198	0.932	0.721	0.156	0.922	0.489	0.21	0.977	0.415	0.206	1.11	0.343	0.183	1.233	0.219	0.273	1.269	0.076	0.225	0.874	0.929	0.54	0.987	0.877	0.572	0.914	0.713	0.613	0.866	0.503	0.537	0.871	0.409	0.543	0.876	0.274	0.597	0.894	0.081	0.519
558	2.79	1.086	0.96	0.374	0.868	0.918	0.232	0.97	0.881	0.199	0.925	0.722	0.156	0.91	0.49	0.209	0.964	0.415	0.206	1.096	0.344	0.182	1.222	0.224	0.274	1.26	0.082	0.223	0.868	0.93	0.54	0.982	0.878	0.572	0.908	0.713	0.614	0.864	0.503	0.537	0.869	0.408	0.543	0.876	0.274	0.597	0.894	0.081	0.519
559	2.795	1.081	0.961	0.374	0.863	0.918	0.232	0.964	0.882	0.199	0.918	0.723	0.156	0.898	0.492	0.208	0.951	0.416	0.205	1.083	0.345	0.181	1.21	0.228	0.275	1.249	0.088	0.222	0.862	0.931	0.541	0.976	0.879	0.572	0.904	0.713	0.614	0.861	0.502	0.537	0.867	0.408	0.543	0.876	0.274	0.597	0.893	0.081	0.519
560	2.8	1.075	0.961	0.375	0.858	0.919	0.232	0.959	0.882	0.2	0.911	0.725	0.156	0.886	0.494	0.207	0.939	0.417	0.205	1.071	0.346	0.18	1.199	0.232	0.276	1.237	0.094	0.221	0.856	0.931	0.541	0.97	0.879	0.573	0.899	0.713	0.614	0.859	0.502	0.537	0.865	0.408	0.543	0.876	0.274	0.597	0.893	0.081	0.519
561	2.805	1.069	0.962	0.376	0.852	0.919	0.232	0.953	0.883	0.2	0.904	0.726	0.156	0.875	0.496	0.206	0.926	0.419	0.204	1.059	0.347	0.18	1.187	0.235	0.277	1.224	0.099	0.219	0.85	0.931	0.541	0.964	0.88	0.573	0.895	0.714	0.614	0.857	0.502	0.537	0.864	0.408	0.543	0.876	0.274	0.597	0.893	0.081	0.519
562	2.81	1.063	0.963	0.376	0.847	0.92	0.232	0.948	0.884	0.2	0.897	0.728	0.157	0.863	0.499	0.205	0.914	0.421	0.204	1.047	0.349	0.18	1.174	0.238	0.277	1.21	0.104	0.217	0.844	0.932	0.54	0.959	0.881	0.573	0.891	0.714	0.614	0.855	0.502	0.538	0.862	0.408	0.543	0.876	0.274	0.597	0.893	0.081	0.519
563	2.815	1.057	0.964	0.377	0.842	0.922	0.232	0.943	0.885	0.2	0.89	0.73	0.157	0.852	0.501	0.205	0.902	0.423	0.204	1.035	0.352	0.181	1.162	0.24	0.277	1.195	0.108	0.216	0.838	0.932	0.54	0.953	0.881	0.574	0.887	0.714	0.614	0.853	0.503	0.538	0.861	0.408	0.544	0.875	0.274	0.598	0.893	0.081	0.519
564	2.82	1.052	0.965	0.377	0.836	0.923	0.232	0.938	0.887	0.2	0.883	0.732	0.157	0.84	0.504	0.204	0.89	0.426	0.203	1.023	0.355	0.181	1.149	0.242	0.277	1.18	0.11	0.214	0.832	0.933	0.54	0.947	0.882	0.574	0.883	0.715	0.614	0.85	0.503	0.538	0.86	0.408	0.544	0.874	0.274	0.598	0.892	0.082	0.519
565	2.825	1.046	0.966	0.378	0.831	0.924	0.232	0.932	0.888	0.2	0.876	0.734	0.157	0.829	0.507	0.204	0.878	0.429	0.203	1.011	0.357	0.181	1.136	0.243	0.277	1.164	0.112	0.212	0.826	0.934	0.54	0.941	0.882	0.574	0.878	0.715	0.614	0.848	0.503	0.538	0.859	0.408	0.544	0.872	0.274	0.598	0.892	0.082	0.519
566	2.83	1.04	0.967	0.379	0.826	0.924	0.232	0.926	0.889	0.2	0.868	0.736	0.157	0.818	0.51	0.204	0.866	0.431	0.203	0.999	0.36	0.182	1.124	0.244	0.278	1.148	0.114	0.21	0.82	0.935	0.541	0.935	0.883	0.574	0.874	0.716	0.614	0.846	0.503	0.538	0.858	0.409	0.544	0.869	0.274	0.598	0.892	0.082	0.519
567	2.835	1.034	0.969	0.379	0.822	0.926	0.232	0.921	0.891	0.2	0.861	0.738	0.157	0.807	0.513	0.204	0.854	0.434	0.203	0.987	0.363	0.182	1.111	0.245	0.277	1.132	0.115	0.209	0.814	0.936	0.541	0.93	0.884	0.574	0.871	0.717	0.614	0.844	0.504	0.539	0.857	0.409	0.544	0.868	0.274	0.598	0.891	0.082	0.519
568	2.84	1.029	0.97	0.38	0.818	0.927	0.232	0.915	0.892	0.2	0.853	0.74	0.157	0.796	0.516	0.203	0.842	0.436	0.203	0.975	0.365	0.182	1.097	0.245	0.277	1.115	0.116	0.207	0.808	0.937	0.541	0.924	0.884	0.575	0.867	0.718	0.614	0.843	0.504	0.539	0.855	0.409	0.544	0.868	0.274	0.598	0.891	0.082	0.519
569	2.845	1.023	0.971	0.38	0.814	0.928	0.232	0.91	0.894	0.2	0.846	0.742	0.157	0.785	0.519	0.203	0.831	0.439	0.203	0.963	0.367	0.183	1.083	0.245	0.277	1.099	0.116	0.206	0.802	0.937	0.54	0.919	0.885	0.575	0.863	0.718	0.614	0.842	0.504	0.539	0.854	0.409	0.544	0.869	0.275	0.599	0.891	0.083	0.519
570	2.85	1.017	0.972	0.381	0.809	0.929	0.232	0.904	0.896	0.2	0.838	0.743	0.157	0.775	0.522	0.203	0.819	0.442	0.203	0.951	0.368	0.183	1.07	0.244	0.277	1.082	0.115	0.205	0.796	0.938	0.54	0.913	0.886	0.575	0.859	0.718	0.614	0.841	0.505	0.54	0.853	0.409	0.544	0.869	0.275	0.599	0.891	0.083	0.519
571	2.855	1.011	0.973	0.381	0.804	0.93	0.232	0.899	0.898	0.2	0.83	0.745	0.157	0.765	0.525	0.203	0.808	0.444	0.202	0.939	0.369	0.183	1.056	0.242	0.277	1.065	0.114	0.203	0.79	0.94	0.54	0.908	0.886	0.576	0.856	0.719	0.614	0.839	0.505	0.54	0.852	0.41	0.544	0.869	0.275	0.599	0.891	0.083	0.519
572	2.86	1.006	0.974	0.381	0.797	0.932	0.233	0.893	0.9	0.2	0.822	0.748	0.157	0.755	0.528	0.203	0.797	0.446	0.202	0.927	0.369	0.183	1.042	0.241	0.276	1.047	0.112	0.202	0.785	0.941	0.54	0.903	0.887	0.575	0.852	0.719	0.614	0.839	0.505	0.54	0.851	0.41	0.544	0.869	0.276	0.599	0.891	0.083	0.519
573	2.865	1	0.976	0.381	0.791	0.934	0.233	0.887	0.901	0.199	0.815	0.75	0.157	0.744	0.53	0.203	0.785	0.448	0.202	0.915	0.369	0.183	1.028	0.239	0.275	1.029	0.11	0.2	0.779	0.942	0.54	0.898	0.888	0.575	0.849	0.72	0.614	0.837	0.505	0.54	0.851	0.411	0.544	0.869	0.276	0.599	0.891	0.083	0.519
574	2.87	0.994	0.976	0.382	0.785	0.936	0.233	0.881	0.903	0.199	0.807	0.752	0.157	0.735	0.533	0.203	0.775	0.45	0.202	0.903	0.369	0.182	1.013	0.236	0.274	1.011	0.108	0.199	0.773	0.943	0.541	0.893	0.889	0.575	0.845	0.72	0.614	0.836	0.505	0.54	0.852	0.411	0.545	0.87	0.277	0.599	0.891	0.084	0.519
575	2.875	0.988	0.977	0.382	0.78	0.937	0.233	0.875	0.904	0.199	0.8	0.754	0.157	0.725	0.535	0.203	0.764	0.452	0.202	0.89	0.369	0.182	0.998	0.232	0.273	0.992	0.105	0.198	0.767	0.944	0.541	0.887	0.889	0.575	0.842	0.721	0.614	0.835	0.506	0.54	0.852	0.411	0.545	0.87	0.277	0.599	0.891	0.084	0.519
576	2.88	0.983	0.978	0.382	0.774	0.938	0.234	0.869	0.906	0.199	0.792	0.757	0.157	0.716	0.538	0.203	0.753	0.454	0.202	0.877	0.368	0.181	0.983	0.228	0.272	0.973	0.102	0.197	0.761	0.945	0.541	0.882	0.89	0.575	0.838	0.721	0.614	0.834	0.506	0.54	0.852	0.411	0.545	0.87	0.278	0.599	0.891	0.085	0.519
577	2.885	0.977	0.979	0.382	0.769	0.939	0.234	0.863	0.907	0.199	0.785	0.759	0.157	0.707	0.54	0.203	0.743	0.455	0.202	0.865	0.366	0.18	0.968	0.225	0.271	0.954	0.099	0.196	0.756	0.945	0.541	0.876	0.89	0.574	0.835	0.722	0.614	0.833	0.506	0.54	0.851	0.412	0.545	0.87	0.278	0.599	0.891	0.086	0.519
578	2.89	0.971	0.98	0.382	0.763	0.941	0.234	0.857	0.908	0.199	0.778	0.761	0.157	0.698	0.543	0.203	0.732	0.457	0.202	0.852	0.364	0.18	0.953	0.221	0.27	0.934	0.096	0.194	0.75	0.946	0.541	0.872	0.892	0.574	0.832	0.722	0.614	0.832	0.507	0.54	0.851	0.412	0.545	0.87	0.279	0.599	0.891	0.086	0.519
579	2.895	0.965	0.981	0.383	0.757	0.942	0.233	0.851	0.91	0.198	0.772	0.763	0.157	0.689	0.545	0.204	0.722	0.458	0.202	0.84	0.362	0.179	0.938	0.217	0.269	0.914	0.092	0.193	0.744	0.947	0.541	0.868	0.893	0.574	0.828	0.722	0.614	0.831	0.507	0.54	0.85	0.413	0.545	0.869	0.279	0.599	0.891	0.087	0.519
580	2.9	0.96	0.981	0.383	0.75	0.944	0.233	0.845	0.911	0.198	0.764	0.765	0.157	0.681	0.547	0.204	0.712	0.459	0.202	0.827	0.36	0.178	0.922	0.212	0.268	0.894	0.088	0.191	0.738	0.947	0.542	0.863	0.894	0.574	0.825	0.723	0.614	0.83	0.508	0.54	0.849	0.414	0.545	0.869	0.28	0.599	0.89	0.087	0.519
581	2.905	0.954	0.982	0.383	0.744	0.945	0.233	0.839	0.912	0.198	0.757	0.767	0.157	0.673	0.549	0.204	0.703	0.46	0.202	0.814	0.358	0.177	0.906	0.208	0.266	0.874	0.085	0.19	0.733	0.948	0.542	0.859	0.895	0.574	0.821	0.723	0.614	0.828	0.508	0.541	0.849	0.414	0.545	0.869	0.28	0.599	0.89	0.087	0.519
582	2.91	0.949	0.983	0.383	0.739	0.946	0.233	0.832	0.913	0.197	0.75	0.769	0.157	0.664	0.551	0.205	0.693	0.461	0.202	0.802	0.355	0.177	0.89	0.203	0.265	0.853	0.082	0.188	0.727	0.949	0.542	0.854	0.895	0.574	0.818	0.723	0.614	0.827	0.509	0.541	0.847	0.415	0.545	0.868	0.281	0.599	0.89	0.088	0.519
583	2.915	0.943	0.983	0.382	0.733	0.946	0.233	0.826	0.914	0.197	0.743	0.771	0.157	0.656	0.552	0.205	0.683	0.461	0.202	0.789	0.353	0.176	0.874	0.198	0.264	0.832	0.078	0.187	0.722	0.949	0.543	0.849	0.896	0.574	0.815	0.724	0.614	0.826	0.509	0.541	0.846	0.415	0.545	0.868	0.281	0.599	0.89	0.088	0.519
584	2.92	0.937	0.983	0.382	0.727	0.947	0.233	0.82	0.915	0.197	0.736	0.772	0.157	0.649	0.554	0.206	0.673	0.462	0.203	0.777	0.35	0.176	0.857	0.193	0.262	0.811	0.075	0.185	0.716	0.949	0.543	0.844	0.896	0.574	0.811	0.723	0.614	0.824	0.509	0.541	0.845	0.415	0.545	0.867	0.282	0.599	0.89	0.089	0.519
585	2.925	0.932	0.984	0.382	0.721	0.947	0.233	0.814	0.915	0.196	0.729	0.773	0.158	0.641	0.555	0.206	0.664	0.462	0.203	0.764	0.348	0.175	0.841	0.188	0.261	0.79	0.072	0.184	0.71	0.949	0.543	0.84	0.896	0.574	0.807	0.724	0.614	0.822	0.51	0.541	0.844	0.416	0.545	0.866	0.283	0.599	0.89	0.089	0.519
586	2.93	0.926	0.984	0.382	0.715	0.947	0.233	0.809	0.916	0.196	0.722	0.774	0.157	0.633	0.557	0.207	0.655	0.463	0.203	0.752	0.345	0.174	0.824	0.183	0.26	0.768	0.069	0.182	0.705	0.949	0.544	0.834	0.896	0.574	0.804	0.724	0.614	0.82	0.51	0.541	0.843	0.417	0.545	0.866	0.283	0.599	0.889	0.09	0.519
587	2.935	0.92	0.984	0.382	0.71	0.947	0.233	0.803	0.916	0.196	0.715	0.775	0.157	0.626	0.558	0.207	0.646	0.463	0.204	0.739	0.342	0.174	0.807	0.178	0.259	0.747	0.066	0.18	0.7	0.949	0.544	0.829	0.896	0.573	0.8	0.724	0.613	0.819	0.511	0.541	0.841	0.417	0.544	0.866	0.284	0.599	0.889	0.091	0.519
588	2.94	0.915	0.984	0.382	0.704	0.947	0.233	0.797	0.917	0.195	0.709	0.776	0.158	0.618	0.559	0.208	0.637	0.463	0.204	0.726	0.339	0.173	0.79	0.172	0.258	0.725	0.063	0.178	0.694	0.949	0.544	0.825	0.897	0.573	0.796	0.724	0.613	0.816	0.511	0.541	0.84	0.417	0.544	0.865	0.284	0.599	0.889	0.091	0.518
589	2.945	0.909	0.984	0.382	0.698	0.947	0.233	0.791	0.917	0.195	0.702	0.777	0.158	0.61	0.559	0.208	0.628	0.463	0.204	0.714	0.336	0.173	0.772	0.167	0.257	0.704	0.061	0.177	0.689	0.949	0.545	0.82	0.896	0.573	0.792	0.724	0.613	0.814	0.511	0.541	0.839	0.417	0.544	0.864	0.285	0.599	0.888	0.092	0.518
590	2.95	0.903	0.984	0.382	0.693	0.947	0.233	0.785	0.917	0.195	0.695	0.778	0.158	0.603	0.56	0.209	0.62	0.463	0.204	0.702	0.334	0.172	0.755	0.162	0.256	0.682	0.059	0.175	0.683	0.948	0.545	0.815	0.896	0.573	0.788	0.724	0.613	0.812	0.511	0.54	0.837	0.418	0.544	0.863	0.286	0.598	0.888	0.092	0.518
591	2.955	0.897	0.984	0.381	0.686	0.947	0.233	0.779	0.917	0.194	0.689	0.778	0.158	0.597	0.56	0.209	0.612	0.463	0.205	0.689	0.331	0.172	0.737	0.157	0.255	0.661	0.057	0.174	0.678	0.947	0.545	0.81	0.896	0.572	0.785	0.724	0.613	0.81	0.511	0.54	0.835	0.418	0.544	0.863	0.286	0.598	0.888	0.092	0.518
592	2.96	0.892	0.983	0.381	0.68	0.947	0.233	0.773	0.917	0.194	0.682	0.778	0.158	0.591	0.56	0.21	0.604	0.462	0.205	0.677	0.327	0.171	0.719	0.152	0.253	0.638	0.055	0.172	0.673	0.947	0.545	0.805	0.896	0.572	0.78	0.724	0.612	0.807	0.512	0.54	0.834	0.419	0.544	0.862	0.286	0.598	0.888	0.093	0.517
593	2.965	0.886	0.983	0.381	0.675	0.946	0.233	0.767	0.917	0.194	0.675	0.778	0.158	0.585	0.561	0.211	0.595	0.461	0.205	0.664	0.324	0.17	0.701	0.148	0.252	0.617	0.054	0.171	0.667	0.946	0.545	0.8	0.896	0.572	0.776	0.724	0.612	0.805	0.512	0.54	0.832	0.419	0.543	0.861	0.287	0.598	0.887	0.094	0.517
594	2.97	0.88	0.982	0.38	0.669	0.945	0.233	0.761	0.916	0.194	0.668	0.778	0.158	0.579	0.56	0.212	0.588	0.461	0.206	0.651	0.321	0.17	0.683	0.143	0.251	0.595	0.053	0.169	0.661	0.946	0.545	0.795	0.896	0.572	0.772	0.724	0.612	0.802	0.512	0.539	0.83	0.419	0.543	0.86	0.288	0.598	0.887	0.094	0.517
595	2.975	0.874	0.982	0.38	0.662	0.945	0.233	0.756	0.916	0.193	0.662	0.778	0.158	0.573	0.56	0.212	0.58	0.46	0.206	0.639	0.318	0.169	0.666	0.138	0.25	0.573	0.052	0.168	0.656	0.945	0.545	0.789	0.895	0.572	0.767	0.724	0.612	0.799	0.512	0.539	0.828	0.42	0.543	0.859	0.288	0.597	0.887	0.095	0.517
596	2.98	0.868	0.982	0.38	0.656	0.945	0.233	0.75	0.915	0.193	0.655	0.778	0.159	0.567	0.56	0.213	0.573	0.459	0.206	0.627	0.316	0.169	0.648	0.134	0.249	0.552	0.051	0.167	0.651	0.944	0.546	0.784	0.895	0.572	0.763	0.724	0.611	0.797	0.512	0.539	0.826	0.42	0.542	0.858	0.289	0.597	0.886	0.095	0.516
597	2.985	0.862	0.981	0.379	0.651	0.944	0.233	0.744	0.914	0.193	0.649	0.777	0.159	0.562	0.559	0.213	0.566	0.458	0.207	0.615	0.313	0.168	0.63	0.131	0.248	0.53	0.051	0.167	0.645	0.944	0.546	0.78	0.894	0.571	0.758	0.723	0.611	0.794	0.512	0.539	0.824	0.42	0.542	0.857	0.289	0.597	0.886	0.095	0.516
598	2.99	0.856	0.98	0.379	0.646	0.943	0.233	0.738	0.913	0.193	0.642	0.777	0.159	0.556	0.558	0.214	0.56	0.456	0.207	0.603	0.31	0.167	0.613	0.127	0.246	0.509	0.051	0.166	0.639	0.943	0.546	0.773	0.894	0.571	0.753	0.723	0.611	0.79	0.512	0.538	0.821	0.42	0.542	0.856	0.29	0.597	0.885	0.096	0.516
599	2.995	0.85	0.979	0.379	0.639	0.942	0.233	0.732	0.912	0.193	0.636	0.776	0.159	0.551	0.557	0.214	0.553	0.455	0.207	0.591	0.307	0.167	0.595	0.124	0.246	0.488	0.051	0.166	0.633	0.942	0.546	0.768	0.893	0.57	0.748	0.723	0.61	0.788	0.512	0.538	0.819	0.42	0.541	0.854	0.29	0.596	0.885	0.096	0.516
600	3	0.844	0.978	0.378	0.631	0.942	0.232	0.726	0.911	0.193	0.629	0.774	0.159	0.546	0.555	0.215	0.547	0.454	0.207	0.579	0.304	0.166	0.578	0.121	0.245	0.468	0.052	0.165	0.627	0.942	0.546	0.763	0.893	0.57	0.743	0.722	0.61	0.785	0.512	0.538	0.817	0.421	0.541	0.853	0.291	0.596	0.885	0.097	0.515
601	3.005	0.838	0.978	0.378	0.626	0.941	0.232	0.721	0.91	0.193	0.624	0.773	0.159	0.542	0.554	0.215	0.54	0.452	0.208	0.568	0.302	0.166	0.561	0.118	0.244	0.447	0.053	0.165	0.621	0.941	0.546	0.756	0.891	0.569	0.738	0.722	0.609	0.782	0.512	0.537	0.814	0.421	0.541	0.851	0.291	0.596	0.885	0.098	0.515
602	3.01	0.832	0.977	0.377	0.62	0.94	0.232	0.715	0.909	0.193	0.618	0.771	0.159	0.537	0.552	0.216	0.534	0.451	0.209	0.556	0.3	0.165	0.544	0.115	0.243	0.428	0.054	0.165	0.615	0.94	0.545	0.75	0.89	0.569	0.734	0.721	0.609	0.779	0.512	0.537	0.812	0.421	0.541	0.85	0.291	0.596	0.884	0.098	0.515
603	3.015	0.826	0.976	0.377	0.614	0.939	0.232	0.709	0.907	0.193	0.611	0.769	0.159	0.532	0.55	0.216	0.528	0.45	0.209	0.545	0.298	0.165	0.528	0.113	0.241	0.408	0.055	0.165	0.608	0.94	0.545	0.744	0.89	0.568	0.729	0.721	0.609	0.775	0.512	0.537	0.809	0.421	0.54	0.848	0.292	0.595	0.884	0.098	0.515
604	3.02	0.819	0.974	0.376	0.609	0.937	0.232	0.701	0.906	0.193	0.606	0.767	0.159	0.528	0.548	0.217	0.523	0.448	0.21	0.535	0.296	0.164	0.511	0.111	0.241	0.389	0.056	0.165	0.602	0.938	0.545	0.738	0.889	0.568	0.724	0.72	0.609	0.772	0.512	0.537	0.807	0.421	0.54	0.846	0.292	0.595	0.883	0.099	0.515
605	3.025	0.813	0.973	0.376	0.604	0.936	0.232	0.692	0.905	0.191	0.6	0.764	0.159	0.524	0.545	0.218	0.517	0.446	0.21	0.525	0.295	0.164	0.495	0.11	0.24	0.371	0.058	0.165	0.595	0.938	0.545	0.732	0.889	0.568	0.72	0.72	0.608	0.768	0.511	0.536	0.804	0.421	0.54	0.845	0.293	0.595	0.883	0.1	0.515
606	3.03	0.807	0.972	0.375	0.597	0.935	0.232	0.686	0.903	0.192	0.595	0.761	0.159	0.52	0.543	0.218	0.512	0.445	0.211	0.516	0.294	0.164	0.48	0.109	0.239	0.354	0.06	0.165	0.59	0.937	0.544	0.728	0.889	0.567	0.714	0.719	0.608	0.764	0.511	0.536	0.801	0.421	0.54	0.843	0.293	0.595	0.882	0.101	0.515
607	3.035	0.8	0.971	0.375	0.592	0.933	0.232	0.678	0.902	0.191	0.59	0.759	0.159	0.516	0.54	0.219	0.506	0.444	0.212	0.507	0.293	0.164	0.466	0.108	0.238	0.337	0.062	0.165	0.584	0.936	0.544	0.721	0.888	0.567	0.709	0.718	0.607	0.76	0.511	0.536	0.798	0.421	0.54	0.841	0.294	0.595	0.882	0.101	0.515
608	3.04	0.794	0.97	0.374	0.582	0.933	0.231	0.674	0.9	0.193	0.585	0.756	0.159	0.512	0.537	0.219	0.5	0.442	0.213	0.499	0.292	0.165	0.452	0.108	0.238	0.322	0.065	0.165	0.577	0.936	0.544	0.715	0.887	0.567	0.704	0.718	0.607	0.756	0.511	0.536	0.794	0.421	0.539	0.839	0.294	0.595	0.881	0.102	0.515
609	3.045	0.788	0.969	0.373	0.575	0.932	0.23	0.668	0.898	0.193	0.58	0.754	0.158	0.509	0.535	0.219	0.494	0.441	0.213	0.49	0.291	0.166	0.439	0.108	0.237	0.307	0.068	0.165	0.569	0.935	0.543	0.71	0.886	0.566	0.698	0.717	0.606	0.752	0.51	0.536	0.791	0.421	0.539	0.836	0.295	0.595	0.881	0.102	0.515
610	3.05	0.781	0.967	0.372	0.569	0.93	0.23	0.662	0.896	0.193	0.575	0.751	0.158	0.505	0.532	0.219	0.489	0.44	0.214	0.482	0.289	0.166	0.427	0.107	0.237	0.293	0.071	0.165	0.563	0.934	0.543	0.703	0.885	0.566	0.693	0.717	0.606	0.747	0.51	0.536	0.787	0.421	0.539	0.834	0.295	0.595	0.88	0.103	0.516
611	3.055	0.774	0.966	0.372	0.562	0.929	0.229	0.655	0.895	0.193	0.569	0.749	0.157	0.502	0.53	0.22	0.483	0.439	0.215	0.474	0.288	0.167	0.415	0.107	0.237	0.28	0.075	0.165	0.556	0.934	0.543	0.696	0.884	0.565	0.687	0.717	0.606	0.743	0.509	0.536	0.783	0.421	0.539	0.831	0.295	0.595	0.879	0.104	0.516
612	3.06	0.768	0.965	0.371	0.555	0.928	0.229	0.649	0.893	0.193	0.564	0.746	0.157	0.497	0.527	0.22	0.477	0.437	0.216	0.466	0.287	0.168	0.403	0.106	0.238	0.268	0.078	0.165	0.55	0.933	0.542	0.691	0.884	0.564	0.682	0.716	0.606	0.739	0.509	0.536	0.78	0.421	0.539	0.829	0.296	0.595	0.879	0.105	0.516
613	3.065	0.761	0.964	0.37	0.548	0.927	0.228	0.642	0.891	0.193	0.559	0.744	0.156	0.492	0.524	0.22	0.471	0.436	0.216	0.459	0.286	0.168	0.392	0.106	0.238	0.257	0.081	0.166	0.544	0.932	0.542	0.684	0.883	0.564	0.676	0.716	0.605	0.734	0.509	0.536	0.775	0.421	0.539	0.826	0.297	0.596	0.878	0.106	0.516
614	3.07	0.754	0.963	0.369	0.541	0.925	0.227	0.635	0.89	0.193	0.554	0.742	0.155	0.488	0.522	0.22	0.466	0.434	0.217	0.451	0.284	0.169	0.383	0.106	0.239	0.247	0.083	0.167	0.538	0.931	0.541	0.678	0.883	0.563	0.671	0.715	0.605	0.729	0.508	0.536	0.771	0.421	0.539	0.824	0.297	0.596	0.877	0.106	0.517
615	3.075	0.748	0.962	0.368	0.533	0.924	0.227	0.628	0.888	0.192	0.549	0.741	0.153	0.483	0.52	0.22	0.46	0.433	0.218	0.444	0.282	0.17	0.374	0.105	0.241	0.237	0.085	0.167	0.531	0.93	0.541	0.673	0.882	0.563	0.665	0.715	0.605	0.724	0.508	0.536	0.767	0.421	0.539	0.82	0.298	0.596	0.876	0.107	0.517
616	3.08	0.741	0.961	0.367	0.526	0.923	0.226	0.622	0.887	0.191	0.542	0.739	0.153	0.477	0.518	0.219	0.454	0.431	0.219	0.437	0.281	0.171	0.365	0.104	0.242	0.229	0.086	0.168	0.525	0.929	0.541	0.666	0.881	0.562	0.659	0.714	0.605	0.718	0.507	0.536	0.763	0.42	0.54	0.817	0.299	0.596	0.875	0.108	0.517
617	3.085	0.735	0.96	0.366	0.52	0.921	0.225	0.615	0.885	0.191	0.536	0.737	0.152	0.471	0.516	0.22	0.448	0.429	0.219	0.43	0.278	0.172	0.358	0.103	0.243	0.221	0.086	0.17	0.518	0.929	0.54	0.659	0.88	0.562	0.654	0.714	0.604	0.713	0.507	0.536	0.758	0.421	0.54	0.814	0.299	0.596	0.874	0.109	0.517
618	3.09	0.728	0.959	0.365	0.513	0.92	0.225	0.608	0.884	0.19	0.529	0.735	0.151	0.464	0.515	0.22	0.442	0.427	0.22	0.424	0.277	0.173	0.351	0.101	0.245	0.214	0.086	0.171	0.51	0.929	0.54	0.654	0.88	0.561	0.648	0.714	0.604	0.708	0.506	0.536	0.753	0.421	0.54	0.811	0.3	0.597	0.873	0.111	0.518
619	3.095	0.721	0.958	0.364	0.506	0.919	0.224	0.601	0.883	0.189	0.522	0.734	0.15	0.457	0.514	0.221	0.436	0.426	0.22	0.418	0.275	0.174	0.345	0.099	0.246	0.209	0.084	0.173	0.503	0.928	0.54	0.647	0.879	0.56	0.642	0.713	0.604	0.702	0.506	0.537	0.748	0.42	0.541	0.807	0.3	0.597	0.872	0.112	0.518
620	3.1	0.714	0.956	0.363	0.5	0.917	0.224	0.594	0.882	0.188	0.515	0.732	0.149	0.45	0.514	0.222	0.431	0.424	0.221	0.412	0.273	0.174	0.34	0.098	0.248	0.203	0.081	0.175	0.497	0.927	0.539	0.64	0.878	0.559	0.636	0.713	0.603	0.696	0.505	0.537	0.743	0.42	0.541	0.804	0.301	0.597	0.871	0.113	0.519
621	3.105	0.707	0.956	0.362	0.493	0.916	0.223	0.587	0.881	0.188	0.507	0.731	0.149	0.443	0.514	0.224	0.425	0.422	0.221	0.406	0.271	0.175	0.336	0.096	0.249	0.198	0.078	0.177	0.491	0.926	0.538	0.634	0.878	0.558	0.629	0.713	0.603	0.69	0.505	0.537	0.737	0.42	0.541	0.8	0.302	0.598	0.869	0.115	0.519
622	3.11	0.7	0.954	0.361	0.486	0.915	0.223	0.58	0.88	0.187	0.5	0.73	0.149	0.436	0.514	0.225	0.418	0.421	0.222	0.401	0.27	0.176	0.332	0.094	0.251	0.194	0.074	0.179	0.486	0.925	0.538	0.627	0.877	0.558	0.623	0.712	0.603	0.683	0.504	0.537	0.732	0.419	0.541	0.796	0.302	0.598	0.868	0.116	0.52
623	3.115	0.693	0.953	0.36	0.48	0.914	0.222	0.573	0.879	0.186	0.492	0.729	0.148	0.429	0.514	0.226	0.411	0.419	0.223	0.396	0.268	0.177	0.329	0.092	0.252	0.19	0.071	0.182	0.479	0.924	0.537	0.619	0.876	0.557	0.616	0.712	0.602	0.677	0.503	0.537	0.726	0.419	0.542	0.791	0.303	0.599	0.867	0.118	0.521
624	3.12	0.687	0.952	0.359	0.472	0.913	0.222	0.566	0.878	0.186	0.484	0.729	0.148	0.422	0.513	0.227	0.405	0.418	0.223	0.391	0.267	0.178	0.326	0.09	0.254	0.187	0.067	0.184	0.472	0.923	0.536	0.614	0.875	0.556	0.609	0.711	0.602	0.67	0.503	0.538	0.72	0.419	0.542	0.787	0.304	0.599	0.865	0.119	0.521
625	3.125	0.679	0.951	0.358	0.465	0.912	0.221	0.559	0.877	0.185	0.476	0.728	0.148	0.414	0.512	0.227	0.398	0.416	0.224	0.386	0.265	0.179	0.325	0.088	0.255	0.184	0.064	0.187	0.465	0.922	0.535	0.607	0.875	0.555	0.602	0.71	0.602	0.663	0.502	0.538	0.714	0.419	0.543	0.782	0.304	0.6	0.863	0.121	0.522
626	3.13	0.672	0.95	0.357	0.458	0.911	0.221	0.551	0.876	0.184	0.468	0.728	0.148	0.407	0.511	0.227	0.392	0.415	0.225	0.381	0.263	0.18	0.323	0.086	0.256	0.182	0.06	0.189	0.458	0.922	0.535	0.599	0.874	0.555	0.595	0.71	0.601	0.656	0.501	0.538	0.708	0.418	0.543	0.777	0.305	0.6	0.861	0.123	0.523
627	3.135	0.665	0.949	0.356	0.45	0.91	0.22	0.544	0.875	0.184	0.46	0.727	0.148	0.4	0.509	0.227	0.385	0.413	0.225	0.376	0.261	0.181	0.321	0.084	0.258	0.18	0.057	0.191	0.451	0.921	0.534	0.592	0.873	0.554	0.588	0.709	0.601	0.649	0.5	0.539	0.701	0.418	0.544	0.773	0.306	0.601	0.859	0.125	0.524
628	3.14	0.658	0.948	0.355	0.442	0.909	0.219	0.536	0.874	0.183	0.452	0.726	0.148	0.393	0.508	0.228	0.379	0.412	0.225	0.37	0.26	0.183	0.318	0.084	0.259	0.177	0.053	0.193	0.444	0.92	0.533	0.586	0.872	0.553	0.581	0.709	0.6	0.642	0.499	0.539	0.694	0.418	0.544	0.767	0.307	0.601	0.857	0.127	0.524
629	3.145	0.651	0.947	0.354	0.435	0.909	0.218	0.528	0.873	0.182	0.444	0.726	0.148	0.386	0.506	0.228	0.372	0.411	0.226	0.365	0.259	0.184	0.315	0.084	0.26	0.175	0.05	0.194	0.437	0.92	0.533	0.577	0.871	0.553	0.573	0.708	0.599	0.633	0.499	0.539	0.687	0.417	0.545	0.762	0.308	0.602	0.854	0.129	0.525
630	3.15	0.644	0.947	0.353	0.428	0.908	0.217	0.521	0.872	0.181	0.436	0.725	0.148	0.38	0.505	0.228	0.366	0.41	0.226	0.359	0.258	0.185	0.309	0.085	0.261	0.172	0.046	0.195	0.43	0.92	0.532	0.57	0.871	0.552	0.565	0.708	0.599	0.625	0.498	0.539	0.68	0.417	0.545	0.757	0.308	0.602	0.852	0.132	0.526
631	3.155	0.637	0.946	0.352	0.421	0.907	0.216	0.513	0.871	0.18	0.428	0.725	0.149	0.373	0.505	0.228	0.359	0.41	0.225	0.354	0.257	0.186	0.304	0.085	0.26	0.17	0.042	0.196	0.423	0.919	0.531	0.563	0.87	0.551	0.557	0.707	0.598	0.617	0.497	0.54	0.672	0.416	0.546	0.751	0.31	0.603	0.848	0.134	0.526
632	3.16	0.63	0.945	0.351	0.413	0.907	0.215	0.506	0.871	0.179	0.42	0.725	0.148	0.367	0.504	0.228	0.352	0.41	0.225	0.348	0.258	0.186	0.299	0.084	0.259	0.168	0.038	0.196	0.416	0.919	0.53	0.555	0.869	0.55	0.549	0.706	0.598	0.608	0.496	0.54	0.664	0.416	0.547	0.745	0.311	0.603	0.844	0.137	0.527
633	3.165	0.622	0.944	0.35	0.405	0.907	0.214	0.498	0.871	0.178	0.412	0.725	0.148	0.36	0.504	0.227	0.345	0.41	0.225	0.34	0.259	0.184	0.295	0.084	0.257	0.166	0.034	0.197	0.409	0.918	0.529	0.547	0.868	0.549	0.541	0.706	0.598	0.599	0.495	0.54	0.656	0.416	0.547	0.739	0.312	0.604	0.84	0.14	0.528
634	3.17	0.615	0.944	0.35	0.398	0.907	0.213	0.491	0.871	0.177	0.404	0.725	0.148	0.354	0.505	0.227	0.338	0.411	0.224	0.332	0.26	0.183	0.292	0.083	0.257	0.165	0.03	0.197	0.401	0.918	0.528	0.54	0.868	0.549	0.533	0.706	0.597	0.589	0.495	0.541	0.647	0.417	0.548	0.733	0.314	0.604	0.836	0.143	0.528
635	3.175	0.609	0.944	0.349	0.391	0.907	0.212	0.483	0.871	0.176	0.396	0.726	0.148	0.347	0.506	0.226	0.33	0.411	0.224	0.324	0.261	0.182	0.29	0.082	0.256	0.164	0.026	0.197	0.393	0.918	0.526	0.533	0.867	0.548	0.524	0.705	0.596	0.579	0.494	0.542	0.638	0.416	0.549	0.726	0.316	0.605	0.831	0.146	0.529
636	3.18	0.602	0.944	0.348	0.383	0.908	0.211	0.477	0.872	0.175	0.389	0.726	0.147	0.339	0.507	0.225	0.322	0.411	0.223	0.317	0.261	0.18	0.289	0.081	0.256	0.163	0.024	0.196	0.386	0.919	0.525	0.525	0.866	0.547	0.516	0.705	0.596	0.569	0.493	0.542	0.628	0.416	0.55	0.719	0.317	0.605	0.826	0.149	0.529
637	3.185	0.595	0.944	0.348	0.376	0.909	0.21	0.47	0.872	0.175	0.382	0.726	0.146	0.33	0.509	0.225	0.314	0.412	0.222	0.31	0.261	0.179	0.288	0.081	0.256	0.162	0.024	0.195	0.379	0.919	0.523	0.517	0.866	0.546	0.507	0.705	0.595	0.558	0.492	0.544	0.618	0.416	0.551	0.711	0.319	0.606	0.82	0.152	0.53
638	3.19	0.588	0.944	0.347	0.369	0.91	0.209	0.463	0.873	0.174	0.375	0.727	0.145	0.321	0.51	0.224	0.306	0.412	0.222	0.303	0.261	0.178	0.287	0.081	0.256	0.162	0.023	0.195	0.372	0.919	0.522	0.509	0.865	0.546	0.498	0.705	0.595	0.547	0.491	0.544	0.608	0.416	0.552	0.702	0.321	0.606	0.814	0.155	0.531
639	3.195	0.581	0.944	0.346	0.362	0.911	0.208	0.456	0.874	0.173	0.369	0.728	0.144	0.311	0.511	0.224	0.299	0.413	0.221	0.296	0.261	0.176	0.286	0.081	0.256	0.162	0.023	0.195	0.365	0.919	0.52	0.502	0.865	0.546	0.49	0.704	0.594	0.535	0.49	0.546	0.597	0.416	0.553	0.693	0.322	0.607	0.807	0.158	0.531
640	3.2	0.574	0.944	0.346	0.356	0.912	0.207	0.45	0.875	0.171	0.362	0.729	0.143	0.302	0.512	0.223	0.292	0.413	0.22	0.29	0.262	0.175	0.284	0.082	0.256	0.162	0.023	0.195	0.357	0.919	0.518	0.495	0.865	0.545	0.481	0.704	0.594	0.524	0.489	0.547	0.586	0.416	0.554	0.684	0.324	0.608	0.8	0.161	0.531
641	3.205	0.568	0.945	0.345	0.349	0.913	0.205	0.443	0.877	0.17	0.355	0.73	0.142	0.294	0.513	0.223	0.286	0.414	0.22	0.285	0.262	0.174	0.283	0.082	0.256	0.162	0.022	0.195	0.35	0.92	0.517	0.487	0.865	0.544	0.472	0.704	0.593	0.512	0.488	0.547	0.575	0.416	0.556	0.675	0.326	0.608	0.793	0.165	0.532
642	3.21	0.561	0.945	0.344	0.343	0.914	0.204	0.436	0.878	0.169	0.348	0.731	0.141	0.286	0.514	0.223	0.28	0.414	0.219	0.28	0.263	0.173	0.282	0.083	0.256	0.162	0.022	0.194	0.343	0.92	0.515	0.478	0.864	0.543	0.463	0.703	0.593	0.501	0.487	0.548	0.563	0.416	0.556	0.665	0.328	0.609	0.785	0.169	0.533
643	3.215	0.554	0.945	0.343	0.337	0.915	0.203	0.429	0.879	0.167	0.34	0.732	0.141	0.279	0.515	0.224	0.274	0.414	0.219	0.275	0.263	0.173	0.281	0.082	0.256	0.161	0.023	0.194	0.336	0.921	0.514	0.471	0.863	0.542	0.454	0.703	0.592	0.489	0.486	0.549	0.551	0.415	0.557	0.654	0.33	0.609	0.777	0.173	0.533
644	3.22	0.548	0.946	0.342	0.33	0.916	0.202	0.423	0.88	0.166	0.333	0.733	0.14	0.272	0.515	0.224	0.268	0.414	0.219	0.271	0.263	0.173	0.281	0.082	0.256	0.161	0.022	0.194	0.33	0.921	0.513	0.464	0.863	0.541	0.445	0.703	0.592	0.477	0.486	0.549	0.538	0.415	0.557	0.643	0.333	0.609	0.768	0.176	0.533
645	3.225	0.541	0.946	0.341	0.324	0.917	0.201	0.416	0.881	0.165	0.326	0.734	0.14	0.266	0.515	0.223	0.263	0.414	0.219	0.267	0.263	0.173	0.28	0.082	0.256	0.161	0.022	0.194	0.324	0.921	0.511	0.457	0.864	0.541	0.436	0.703	0.592	0.464	0.485	0.55	0.526	0.415	0.558	0.632	0.335	0.61	0.759	0.181	0.534
646	3.23	0.534	0.946	0.341	0.318	0.918	0.2	0.41	0.882	0.164	0.319	0.734	0.139	0.262	0.515	0.223	0.259	0.414	0.219	0.264	0.262	0.173	0.28	0.082	0.256	0.161	0.022	0.194	0.318	0.922	0.509	0.45	0.864	0.54	0.427	0.702	0.591	0.452	0.484	0.55	0.514	0.415	0.558	0.621	0.338	0.61	0.75	0.186	0.534
647	3.235	0.528	0.947	0.34	0.311	0.919	0.199	0.403	0.883	0.163	0.311	0.735	0.139	0.258	0.515	0.222	0.255	0.414	0.219	0.261	0.262	0.173	0.28	0.082	0.256	0.161	0.023	0.194	0.312	0.922	0.508	0.442	0.863	0.538	0.418	0.702	0.591	0.439	0.483	0.55	0.5	0.416	0.559	0.609	0.341	0.61	0.741	0.19	0.534
648	3.24	0.522	0.948	0.339	0.305	0.92	0.197	0.397	0.884	0.162	0.305	0.736	0.138	0.254	0.514	0.222	0.251	0.414	0.219	0.259	0.261	0.174	0.279	0.082	0.256	0.161	0.023	0.194	0.306	0.922	0.507	0.434	0.862	0.537	0.409	0.703	0.59	0.426	0.483	0.55	0.487	0.416	0.559	0.597	0.343	0.61	0.731	0.195	0.535
649	3.245	0.516	0.948	0.338	0.299	0.92	0.196	0.39	0.885	0.16	0.298	0.736	0.138	0.25	0.513	0.221	0.247	0.413	0.219	0.257	0.261	0.174	0.279	0.083	0.256	0.161	0.023	0.194	0.3	0.923	0.506	0.428	0.863	0.536	0.401	0.703	0.59	0.414	0.483	0.55	0.473	0.417	0.559	0.585	0.345	0.61	0.72	0.199	0.535
650	3.25	0.51	0.949	0.337	0.293	0.921	0.195	0.384	0.885	0.16	0.292	0.736	0.137	0.247	0.513	0.221	0.244	0.413	0.219	0.256	0.261	0.175	0.278	0.083	0.256	0.161	0.023	0.194	0.294	0.924	0.505	0.422	0.864	0.535	0.392	0.703	0.589	0.401	0.483	0.55	0.46	0.417	0.56	0.572	0.348	0.61	0.709	0.203	0.536
651	3.255	0.504	0.949	0.336	0.286	0.921	0.194	0.377	0.885	0.159	0.287	0.735	0.137	0.244	0.512	0.221	0.241	0.412	0.218	0.255	0.261	0.175	0.277	0.084	0.256	0.161	0.023	0.194	0.287	0.924	0.504	0.416	0.864	0.534	0.383	0.704	0.589	0.388	0.483	0.55	0.446	0.418	0.56	0.56	0.35	0.61	0.697	0.207	0.536
652	3.26	0.498	0.95	0.334	0.28	0.922	0.193	0.371	0.886	0.158	0.281	0.735	0.137	0.241	0.511	0.221	0.238	0.412	0.218	0.254	0.261	0.175	0.277	0.084	0.257	0.161	0.023	0.194	0.281	0.926	0.503	0.409	0.864	0.533	0.375	0.704	0.589	0.376	0.484	0.55	0.433	0.419	0.56	0.547	0.352	0.61	0.686	0.212	0.536
653	3.265	0.492	0.951	0.333	0.273	0.923	0.193	0.364	0.886	0.157	0.276	0.735	0.137	0.238	0.51	0.22	0.236	0.412	0.218	0.254	0.261	0.175	0.277	0.084	0.257	0.161	0.023	0.194	0.275	0.927	0.502	0.402	0.864	0.532	0.367	0.705	0.588	0.363	0.485	0.55	0.419	0.42	0.56	0.534	0.354	0.61	0.675	0.216	0.536
654	3.27	0.486	0.952	0.331	0.266	0.923	0.192	0.358	0.886	0.157	0.272	0.735	0.136	0.235	0.51	0.22	0.234	0.412	0.218	0.254	0.261	0.175	0.277	0.084	0.257	0.161	0.023	0.194	0.27	0.928	0.502	0.396	0.865	0.531	0.359	0.706	0.587	0.351	0.486	0.55	0.406	0.421	0.56	0.52	0.355	0.61	0.663	0.221	0.535
655	3.275	0.479	0.953	0.33	0.26	0.924	0.191	0.351	0.887	0.156	0.267	0.734	0.136	0.233	0.51	0.22	0.233	0.411	0.218	0.254	0.26	0.175	0.277	0.084	0.257	0.161	0.023	0.194	0.264	0.929	0.501	0.391	0.866	0.53	0.351	0.707	0.587	0.338	0.488	0.55	0.392	0.422	0.56	0.506	0.357	0.61	0.651	0.225	0.535
656	3.28	0.473	0.954	0.329	0.253	0.925	0.191	0.344	0.887	0.156	0.262	0.734	0.135	0.23	0.51	0.22	0.231	0.411	0.217	0.255	0.26	0.175	0.276	0.084	0.257	0.161	0.023	0.194	0.259	0.93	0.501	0.385	0.867	0.529	0.343	0.708	0.586	0.326	0.489	0.55	0.379	0.424	0.56	0.492	0.359	0.61	0.639	0.229	0.535
657	3.285	0.467	0.955	0.328	0.246	0.925	0.191	0.338	0.888	0.155	0.257	0.734	0.135	0.226	0.51	0.22	0.23	0.411	0.217	0.255	0.26	0.175	0.276	0.084	0.257	0.161	0.023	0.194	0.254	0.931	0.501	0.378	0.868	0.529	0.335	0.709	0.586	0.313	0.491	0.549	0.365	0.426	0.559	0.479	0.36	0.61	0.627	0.232	0.535
658	3.29	0.461	0.956	0.327	0.239	0.926	0.191	0.332	0.889	0.155	0.253	0.734	0.134	0.224	0.51	0.219	0.229	0.41	0.217	0.255	0.26	0.175	0.276	0.084	0.257	0.161	0.023	0.194	0.248	0.932	0.501	0.373	0.869	0.528	0.327	0.711	0.585	0.3	0.493	0.549	0.352	0.428	0.559	0.466	0.362	0.61	0.614	0.235	0.534
659	3.295	0.455	0.957	0.326	0.233	0.928	0.191	0.326	0.89	0.155	0.249	0.734	0.134	0.221	0.51	0.219	0.228	0.41	0.216	0.255	0.26	0.175	0.276	0.084	0.257	0.161	0.023	0.194	0.243	0.933	0.501	0.367	0.871	0.527	0.319	0.712	0.585	0.288	0.495	0.548	0.339	0.43	0.559	0.453	0.365	0.609	0.601	0.238	0.534
660	3.3	0.449	0.959	0.325	0.226	0.929	0.191	0.32	0.891	0.155	0.245	0.735	0.134	0.219	0.51	0.219	0.227	0.41	0.216	0.254	0.26	0.174	0.276	0.084	0.257	0.161	0.023	0.194	0.238	0.934	0.501	0.361	0.872	0.526	0.311	0.713	0.584	0.276	0.497	0.548	0.327	0.432	0.558	0.44	0.367	0.609	0.589	0.241	0.533
661	3.305	0.443	0.96	0.324	0.219	0.93	0.191	0.314	0.892	0.155	0.24	0.735	0.133	0.217	0.51	0.219	0.226	0.41	0.215	0.253	0.26	0.174	0.276	0.084	0.257	0.161	0.023	0.194	0.232	0.936	0.501	0.355	0.874	0.526	0.302	0.714	0.584	0.263	0.499	0.548	0.314	0.435	0.558	0.428	0.37	0.608	0.576	0.244	0.532
662	3.31	0.437	0.961	0.323	0.213	0.931	0.19	0.308	0.893	0.155	0.236	0.736	0.133	0.215	0.51	0.218	0.225	0.41	0.215	0.252	0.26	0.173	0.276	0.084	0.257	0.161	0.022	0.195	0.227	0.938	0.501	0.349	0.875	0.525	0.294	0.716	0.583	0.251	0.502	0.547	0.301	0.437	0.557	0.415	0.373	0.607	0.563	0.246	0.531
663	3.315	0.431	0.963	0.323	0.208	0.932	0.19	0.302	0.894	0.155	0.231	0.736	0.133	0.213	0.51	0.218	0.225	0.41	0.215	0.25	0.261	0.173	0.277	0.084	0.257	0.161	0.022	0.195	0.221	0.939	0.5	0.341	0.877	0.525	0.286	0.717	0.583	0.239	0.504	0.547	0.289	0.439	0.557	0.403	0.376	0.606	0.55	0.249	0.53
664	3.32	0.425	0.964	0.322	0.201	0.933	0.19	0.297	0.895	0.155	0.227	0.737	0.132	0.211	0.511	0.217	0.223	0.411	0.215	0.249	0.261	0.172	0.277	0.084	0.257	0.161	0.022	0.194	0.215	0.941	0.5	0.334	0.878	0.524	0.277	0.718	0.582	0.227	0.507	0.546	0.277	0.442	0.556	0.391	0.379	0.605	0.538	0.25	0.529
665	3.325	0.42	0.965	0.321	0.193	0.935	0.19	0.292	0.896	0.155	0.223	0.737	0.132	0.21	0.511	0.217	0.222	0.411	0.214	0.248	0.261	0.172	0.277	0.085	0.257	0.161	0.022	0.194	0.21	0.943	0.5	0.328	0.88	0.524	0.268	0.72	0.582	0.216	0.51	0.546	0.264	0.444	0.555	0.379	0.382	0.604	0.525	0.252	0.529
666	3.33	0.413	0.967	0.321	0.188	0.936	0.19	0.286	0.897	0.154	0.219	0.738	0.132	0.209	0.511	0.216	0.221	0.412	0.214	0.248	0.261	0.172	0.276	0.085	0.257	0.161	0.022	0.194	0.205	0.944	0.5	0.322	0.882	0.524	0.259	0.722	0.582	0.204	0.512	0.546	0.252	0.447	0.555	0.368	0.385	0.603	0.512	0.253	0.528
667	3.335	0.407	0.968	0.32	0.182	0.937	0.189	0.281	0.897	0.154	0.215	0.738	0.132	0.208	0.511	0.215	0.22	0.412	0.214	0.248	0.262	0.172	0.276	0.085	0.257	0.161	0.022	0.194	0.198	0.946	0.5	0.316	0.884	0.524	0.25	0.723	0.582	0.193	0.515	0.545	0.24	0.449	0.554	0.356	0.387	0.601	0.498	0.254	0.527
668	3.34	0.402	0.969	0.32	0.176	0.938	0.189	0.276	0.898	0.155	0.211	0.738	0.132	0.208	0.511	0.215	0.219	0.412	0.214	0.248	0.262	0.172	0.276	0.086	0.257	0.161	0.022	0.194	0.193	0.948	0.499	0.31	0.886	0.524	0.241	0.725	0.582	0.182	0.518	0.545	0.228	0.452	0.553	0.344	0.389	0.6	0.485	0.254	0.526
669	3.345	0.396	0.97	0.319	0.171	0.939	0.189	0.27	0.899	0.155	0.207	0.739	0.131	0.207	0.511	0.214	0.219	0.413	0.214	0.249	0.263	0.171	0.276	0.086	0.257	0.161	0.023	0.194	0.188	0.949	0.499	0.304	0.888	0.524	0.232	0.727	0.581	0.171	0.52	0.544	0.216	0.454	0.553	0.332	0.391	0.599	0.471	0.255	0.526
670	3.35	0.39	0.971	0.319	0.166	0.939	0.189	0.265	0.9	0.155	0.203	0.739	0.131	0.206	0.511	0.214	0.219	0.413	0.214	0.249	0.263	0.171	0.275	0.087	0.257	0.161	0.023	0.194	0.181	0.951	0.499	0.298	0.89	0.524	0.223	0.73	0.581	0.16	0.523	0.544	0.204	0.456	0.552	0.32	0.393	0.598	0.457	0.254	0.525
671	3.355	0.384	0.972	0.319	0.161	0.94	0.189	0.26	0.9	0.155	0.2	0.739	0.131	0.205	0.511	0.214	0.219	0.413	0.213	0.25	0.263	0.172	0.275	0.087	0.257	0.161	0.023	0.194	0.175	0.953	0.498	0.291	0.892	0.524	0.215	0.732	0.581	0.149	0.526	0.544	0.192	0.458	0.551	0.308	0.394	0.598	0.443	0.253	0.524
672	3.36	0.378	0.973	0.318	0.156	0.941	0.189	0.255	0.901	0.155	0.196	0.739	0.131	0.204	0.511	0.213	0.219	0.413	0.213	0.251	0.263	0.172	0.276	0.087	0.257	0.161	0.022	0.194	0.169	0.954	0.498	0.285	0.894	0.524	0.206	0.734	0.581	0.139	0.528	0.543	0.181	0.46	0.55	0.296	0.395	0.597	0.429	0.252	0.524
673	3.365	0.372	0.974	0.318	0.149	0.942	0.188	0.25	0.901	0.154	0.193	0.739	0.131	0.203	0.511	0.213	0.219	0.414	0.213	0.251	0.263	0.172	0.275	0.088	0.257	0.161	0.022	0.194	0.164	0.956	0.497	0.278	0.895	0.524	0.197	0.736	0.58	0.129	0.531	0.543	0.17	0.462	0.55	0.284	0.395	0.596	0.415	0.251	0.523
674	3.37	0.367	0.975	0.318	0.143	0.942	0.187	0.245	0.902	0.154	0.19	0.738	0.131	0.202	0.512	0.213	0.219	0.414	0.212	0.252	0.263	0.172	0.275	0.088	0.258	0.161	0.022	0.194	0.157	0.957	0.497	0.271	0.897	0.523	0.188	0.739	0.58	0.119	0.533	0.542	0.159	0.464	0.549	0.272	0.395	0.595	0.401	0.249	0.523
675	3.375	0.361	0.976	0.318	0.137	0.943	0.186	0.24	0.902	0.154	0.186	0.738	0.13	0.201	0.512	0.212	0.218	0.414	0.212	0.251	0.264	0.172	0.275	0.088	0.258	0.161	0.022	0.194	0.151	0.958	0.496	0.264	0.899	0.523	0.18	0.741	0.58	0.108	0.536	0.542	0.148	0.465	0.549	0.259	0.395	0.595	0.387	0.247	0.522
676	3.38	0.356	0.977	0.318	0.132	0.943	0.185	0.236	0.902	0.154	0.183	0.738	0.13	0.2	0.512	0.212	0.218	0.415	0.212	0.251	0.265	0.171	0.275	0.089	0.258	0.161	0.022	0.194	0.145	0.96	0.495	0.258	0.9	0.524	0.171	0.743	0.58	0.098	0.538	0.541	0.137	0.467	0.548	0.247	0.395	0.594	0.372	0.245	0.522
677	3.385	0.35	0.977	0.318	0.126	0.943	0.185	0.23	0.902	0.153	0.18	0.738	0.13	0.198	0.512	0.212	0.217	0.415	0.212	0.251	0.266	0.171	0.275	0.089	0.258	0.161	0.022	0.194	0.138	0.961	0.495	0.252	0.901	0.523	0.163	0.745	0.58	0.087	0.541	0.541	0.126	0.468	0.548	0.235	0.394	0.594	0.358	0.242	0.521
678	3.39	0.344	0.978	0.317	0.121	0.943	0.184	0.225	0.902	0.153	0.177	0.738	0.129	0.197	0.512	0.212	0.216	0.415	0.212	0.251	0.266	0.171	0.275	0.089	0.258	0.161	0.022	0.194	0.132	0.962	0.494	0.246	0.903	0.523	0.154	0.747	0.58	0.078	0.543	0.541	0.115	0.469	0.547	0.222	0.393	0.594	0.343	0.239	0.521
679	3.395	0.339	0.978	0.317	0.116	0.943	0.183	0.22	0.902	0.154	0.174	0.738	0.129	0.195	0.513	0.211	0.216	0.416	0.212	0.25	0.266	0.171	0.274	0.09	0.258	0.161	0.022	0.194	0.126	0.963	0.493	0.239	0.904	0.524	0.146	0.749	0.58	0.068	0.545	0.54	0.105	0.471	0.547	0.21	0.391	0.594	0.328	0.236	0.521
680	3.4	0.333	0.979	0.317	0.111	0.943	0.183	0.215	0.902	0.154	0.171	0.738	0.129	0.194	0.513	0.211	0.214	0.416	0.212	0.25	0.266	0.171	0.274	0.09	0.258	0.161	0.022	0.194	0.12	0.964	0.493	0.232	0.905	0.524	0.138	0.751	0.579	0.058	0.547	0.539	0.095	0.471	0.546	0.197	0.39	0.594	0.314	0.232	0.52
681	3.405	0.327	0.979	0.317	0.106	0.943	0.182	0.211	0.902	0.154	0.168	0.738	0.128	0.192	0.513	0.211	0.213	0.416	0.212	0.25	0.267	0.171	0.274	0.091	0.258	0.161	0.023	0.194	0.115	0.965	0.493	0.226	0.906	0.524	0.13	0.753	0.579	0.048	0.549	0.539	0.085	0.472	0.546	0.185	0.388	0.594	0.298	0.228	0.52
682	3.41	0.322	0.98	0.317	0.101	0.942	0.181	0.207	0.902	0.153	0.165	0.738	0.128	0.19	0.513	0.21	0.212	0.416	0.212	0.249	0.267	0.171	0.274	0.091	0.258	0.16	0.023	0.194	0.109	0.965	0.492	0.22	0.907	0.524	0.123	0.755	0.579	0.039	0.551	0.539	0.075	0.473	0.545	0.173	0.386	0.594	0.283	0.225	0.52
683	3.415	0.316	0.98	0.318	0.096	0.942	0.181	0.203	0.902	0.153	0.161	0.738	0.128	0.189	0.513	0.21	0.211	0.417	0.212	0.249	0.268	0.171	0.273	0.092	0.259	0.16	0.023	0.195	0.102	0.966	0.492	0.215	0.908	0.525	0.115	0.756	0.579	0.031	0.553	0.538	0.065	0.474	0.545	0.161	0.385	0.593	0.267	0.221	0.52
684	3.42	0.311	0.98	0.318	0.091	0.941	0.18	0.199	0.902	0.152	0.158	0.738	0.128	0.187	0.513	0.21	0.21	0.417	0.212	0.248	0.268	0.172	0.273	0.092	0.259	0.16	0.023	0.195	0.096	0.966	0.492	0.207	0.908	0.525	0.107	0.757	0.578	0.023	0.554	0.537	0.055	0.475	0.544	0.149	0.382	0.593	0.252	0.216	0.52
685	3.425	0.306	0.981	0.318	0.086	0.941	0.18	0.195	0.902	0.152	0.154	0.738	0.128	0.185	0.514	0.21	0.208	0.417	0.212	0.247	0.269	0.172	0.273	0.093	0.259	0.16	0.023	0.195	0.09	0.967	0.492	0.201	0.909	0.525	0.1	0.759	0.578	0.014	0.556	0.536	0.045	0.475	0.543	0.137	0.38	0.593	0.236	0.212	0.52
686	3.43	0.3	0.981	0.318	0.081	0.941	0.179	0.191	0.902	0.152	0.15	0.738	0.127	0.183	0.514	0.209	0.207	0.417	0.212	0.247	0.269	0.172	0.273	0.093	0.259	0.16	0.023	0.195	0.083	0.967	0.492	0.195	0.909	0.525	0.092	0.76	0.578	0.005	0.557	0.535	0.036	0.475	0.543	0.126	0.378	0.592	0.22	0.207	0.52
687	3.435	0.295	0.981	0.318	0.077	0.94	0.178	0.186	0.902	0.152	0.146	0.738	0.127	0.181	0.514	0.209	0.205	0.418	0.212	0.247	0.27	0.172	0.273	0.093	0.259	0.16	0.023	0.195	0.078	0.967	0.492	0.189	0.909	0.525	0.084	0.762	0.578	-0.003	0.559	0.535	0.027	0.476	0.542	0.114	0.376	0.592	0.204	0.202	0.52
688	3.44	0.289	0.981	0.318	0.072	0.939	0.178	0.182	0.902	0.152	0.142	0.737	0.127	0.178	0.513	0.209	0.204	0.418	0.212	0.246	0.27	0.172	0.273	0.094	0.259	0.16	0.023	0.195	0.072	0.967	0.492	0.183	0.909	0.525	0.077	0.763	0.577	-0.011	0.56	0.533	0.018	0.476	0.542	0.102	0.373	0.592	0.188	0.197	0.52
689	3.445	0.283	0.98	0.318	0.067	0.939	0.177	0.177	0.901	0.152	0.138	0.737	0.128	0.176	0.514	0.209	0.203	0.418	0.212	0.246	0.27	0.173	0.273	0.094	0.26	0.16	0.024	0.195	0.067	0.967	0.491	0.177	0.909	0.525	0.07	0.764	0.577	-0.018	0.561	0.532	0.009	0.475	0.541	0.09	0.37	0.591	0.171	0.192	0.52
690	3.45	0.278	0.98	0.318	0.062	0.938	0.177	0.173	0.901	0.152	0.134	0.737	0.128	0.174	0.514	0.209	0.201	0.418	0.212	0.245	0.27	0.173	0.272	0.095	0.26	0.16	0.024	0.195	0.061	0.966	0.491	0.171	0.909	0.524	0.062	0.765	0.576	-0.027	0.562	0.532	0.001	0.475	0.541	0.079	0.367	0.591	0.154	0.187	0.52
691	3.455	0.272	0.98	0.318	0.057	0.938	0.176	0.168	0.901	0.152	0.13	0.736	0.127	0.172	0.514	0.21	0.199	0.419	0.212	0.244	0.271	0.173	0.272	0.095	0.261	0.16	0.024	0.195	0.054	0.966	0.491	0.165	0.909	0.524	0.055	0.766	0.576	-0.034	0.562	0.532	-0.007	0.474	0.54	0.067	0.365	0.59	0.137	0.181	0.52
692	3.46	0.266	0.979	0.319	0.052	0.937	0.176	0.163	0.9	0.152	0.126	0.736	0.127	0.169	0.514	0.21	0.197	0.418	0.212	0.243	0.271	0.174	0.271	0.096	0.261	0.16	0.024	0.195	0.048	0.966	0.491	0.159	0.908	0.523	0.048	0.766	0.576	-0.042	0.563	0.531	-0.016	0.474	0.539	0.055	0.361	0.59	0.12	0.176	0.52
693	3.465	0.261	0.979	0.319	0.047	0.937	0.176	0.159	0.9	0.152	0.122	0.735	0.127	0.166	0.514	0.21	0.195	0.418	0.212	0.242	0.272	0.174	0.271	0.097	0.262	0.161	0.024	0.195	0.042	0.965	0.491	0.153	0.907	0.523	0.041	0.767	0.575	-0.049	0.563	0.53	-0.024	0.473	0.538	0.044	0.358	0.59	0.103	0.171	0.519
694	3.47	0.256	0.979	0.319	0.042	0.936	0.175	0.154	0.899	0.152	0.119	0.735	0.127	0.164	0.514	0.21	0.193	0.418	0.212	0.241	0.272	0.174	0.271	0.097	0.262	0.161	0.024	0.194	0.036	0.964	0.491	0.147	0.907	0.523	0.034	0.767	0.575	-0.055	0.563	0.529	-0.032	0.472	0.538	0.032	0.355	0.59	0.085	0.165	0.519
695	3.475	0.25	0.978	0.319	0.037	0.935	0.175	0.148	0.899	0.152	0.114	0.735	0.127	0.161	0.513	0.21	0.19	0.418	0.212	0.24	0.272	0.174	0.27	0.098	0.262	0.161	0.024	0.194	0.031	0.964	0.491	0.142	0.906	0.523	0.028	0.767	0.574	-0.062	0.563	0.528	-0.039	0.471	0.537	0.02	0.351	0.59	0.068	0.16	0.519
696	3.48	0.245	0.978	0.319	0.032	0.934	0.174	0.144	0.899	0.152	0.11	0.734	0.128	0.158	0.513	0.21	0.189	0.419	0.213	0.239	0.272	0.174	0.27	0.098	0.263	0.161	0.024	0.194	0.025	0.963	0.49	0.136	0.905	0.523	0.021	0.768	0.574	-0.067	0.563	0.527	-0.047	0.469	0.537	0.007	0.347	0.589	0.05	0.155	0.519
697	3.485	0.239	0.977	0.319	0.026	0.934	0.174	0.139	0.899	0.152	0.105	0.733	0.128	0.154	0.513	0.21	0.187	0.419	0.213	0.237	0.273	0.175	0.27	0.098	0.263	0.161	0.024	0.194	0.019	0.962	0.49	0.131	0.904	0.523	0.015	0.768	0.573	-0.073	0.562	0.526	-0.054	0.468	0.536	-0.005	0.343	0.589	0.033	0.151	0.52
698	3.49	0.233	0.977	0.319	0.021	0.933	0.174	0.134	0.898	0.153	0.101	0.733	0.128	0.152	0.513	0.21	0.185	0.419	0.213	0.236	0.273	0.174	0.27	0.098	0.263	0.161	0.024	0.194	0.013	0.961	0.491	0.125	0.903	0.523	0.009	0.767	0.573	-0.079	0.561	0.525	-0.061	0.466	0.536	-0.017	0.34	0.589	0.015	0.146	0.52
699	3.495	0.228	0.976	0.32	0.016	0.932	0.173	0.129	0.897	0.153	0.096	0.732	0.128	0.148	0.512	0.211	0.183	0.419	0.213	0.235	0.274	0.175	0.27	0.098	0.263	0.161	0.024	0.194	0.007	0.961	0.491	0.119	0.903	0.523	0.003	0.766	0.572	-0.084	0.56	0.524	-0.068	0.465	0.535	-0.029	0.336	0.589	-0.003	0.141	0.52
700	3.5	0.222	0.975	0.32	0.011	0.931	0.173	0.124	0.897	0.153	0.092	0.732	0.128	0.145	0.512	0.211	0.18	0.419	0.213	0.234	0.274	0.175	0.269	0.099	0.263	0.161	0.024	0.194	0.001	0.96	0.49	0.113	0.901	0.523	-0.004	0.766	0.572	-0.089	0.559	0.523	-0.075	0.463	0.534	-0.041	0.332	0.589	-0.022	0.137	0.52
701	3.505	0.216	0.974	0.32	0.005	0.931	0.173	0.118	0.896	0.153	0.087	0.731	0.129	0.142	0.512	0.211	0.178	0.419	0.213	0.233	0.274	0.175	0.269	0.1	0.263	0.161	0.024	0.194	-0.005	0.959	0.49	0.107	0.9	0.523	-0.009	0.764	0.571	-0.095	0.559	0.522	-0.081	0.461	0.534	-0.053	0.329	0.589	-0.04	0.133	0.52
702	3.51	0.21	0.974	0.32	0	0.93	0.173	0.113	0.895	0.153	0.083	0.731	0.129	0.139	0.511	0.211	0.176	0.419	0.213	0.231	0.275	0.176	0.269	0.101	0.263	0.161	0.024	0.194	-0.01	0.958	0.49	0.101	0.899	0.523	-0.015	0.763	0.571	-0.099	0.556	0.521	-0.088	0.459	0.534	-0.066	0.326	0.589	-0.058	0.129	0.52
703	3.515	0.205	0.973	0.32	-0.006	0.929	0.173	0.108	0.895	0.153	0.078	0.73	0.129	0.135	0.511	0.211	0.173	0.419	0.214	0.23	0.275	0.176	0.269	0.101	0.263	0.161	0.024	0.194	-0.016	0.956	0.49	0.096	0.898	0.523	-0.02	0.761	0.57	-0.103	0.554	0.52	-0.094	0.457	0.533	-0.078	0.323	0.589	-0.076	0.125	0.521
704	3.52	0.199	0.972	0.32	-0.012	0.928	0.173	0.102	0.894	0.153	0.073	0.729	0.128	0.132	0.511	0.211	0.171	0.419	0.214	0.228	0.275	0.176	0.269	0.102	0.264	0.161	0.024	0.194	-0.022	0.955	0.49	0.091	0.897	0.524	-0.025	0.759	0.57	-0.107	0.552	0.52	-0.1	0.455	0.532	-0.089	0.32	0.59	-0.094	0.122	0.521
705	3.525	0.193	0.971	0.321	-0.018	0.927	0.173	0.096	0.893	0.154	0.069	0.729	0.128	0.128	0.511	0.211	0.168	0.419	0.214	0.227	0.276	0.175	0.268	0.102	0.264	0.161	0.024	0.194	-0.028	0.954	0.491	0.085	0.895	0.524	-0.03	0.757	0.57	-0.111	0.55	0.519	-0.106	0.452	0.532	-0.1	0.318	0.59	-0.111	0.119	0.522
706	3.53	0.186	0.97	0.321	-0.024	0.926	0.172	0.089	0.891	0.154	0.064	0.728	0.128	0.125	0.511	0.211	0.165	0.419	0.214	0.225	0.277	0.175	0.267	0.103	0.264	0.161	0.024	0.194	-0.034	0.953	0.49	0.079	0.894	0.523	-0.035	0.754	0.569	-0.115	0.548	0.519	-0.112	0.449	0.531	-0.11	0.316	0.59	-0.129	0.117	0.522
707	3.535	0.18	0.969	0.321	-0.03	0.925	0.172	0.084	0.891	0.154	0.059	0.728	0.128	0.121	0.511	0.211	0.162	0.419	0.213	0.223	0.277	0.175	0.266	0.104	0.264	0.161	0.024	0.195	-0.04	0.952	0.49	0.073	0.892	0.523	-0.039	0.751	0.569	-0.119	0.545	0.518	-0.117	0.447	0.531	-0.12	0.314	0.589	-0.146	0.116	0.522
708	3.54	0.174	0.968	0.321	-0.036	0.925	0.173	0.079	0.891	0.154	0.054	0.727	0.128	0.118	0.51	0.211	0.159	0.419	0.213	0.222	0.278	0.176	0.266	0.105	0.264	0.161	0.024	0.195	-0.046	0.95	0.49	0.068	0.891	0.523	-0.044	0.748	0.569	-0.122	0.542	0.517	-0.122	0.445	0.53	-0.129	0.312	0.589	-0.163	0.115	0.523
709	3.545	0.168	0.967	0.321	-0.043	0.924	0.173	0.074	0.89	0.154	0.049	0.727	0.128	0.114	0.51	0.21	0.156	0.419	0.213	0.221	0.278	0.176	0.265	0.106	0.264	0.161	0.024	0.195	-0.052	0.949	0.49	0.062	0.889	0.523	-0.049	0.744	0.569	-0.126	0.539	0.517	-0.128	0.443	0.529	-0.138	0.31	0.589	-0.18	0.114	0.522
710	3.55	0.161	0.966	0.322	-0.049	0.924	0.173	0.067	0.89	0.154	0.044	0.726	0.129	0.11	0.51	0.21	0.153	0.419	0.213	0.219	0.279	0.175	0.265	0.107	0.264	0.161	0.024	0.195	-0.058	0.947	0.491	0.055	0.888	0.523	-0.053	0.741	0.568	-0.129	0.536	0.516	-0.134	0.44	0.529	-0.148	0.308	0.588	-0.196	0.112	0.522
711	3.555	0.155	0.965	0.322	-0.055	0.923	0.173	0.062	0.889	0.155	0.039	0.726	0.128	0.106	0.51	0.21	0.15	0.419	0.213	0.217	0.28	0.175	0.264	0.108	0.263	0.161	0.024	0.195	-0.065	0.946	0.49	0.049	0.887	0.523	-0.057	0.737	0.568	-0.132	0.533	0.516	-0.139	0.438	0.528	-0.157	0.306	0.587	-0.212	0.112	0.521
712	3.56	0.149	0.964	0.323	-0.061	0.922	0.172	0.055	0.888	0.155	0.034	0.725	0.128	0.102	0.51	0.21	0.147	0.419	0.213	0.214	0.281	0.175	0.263	0.109	0.263	0.161	0.024	0.194	-0.071	0.945	0.49	0.043	0.885	0.523	-0.061	0.734	0.568	-0.135	0.53	0.516	-0.144	0.435	0.526	-0.166	0.305	0.586	-0.228	0.114	0.521
713	3.565	0.142	0.962	0.323	-0.066	0.921	0.172	0.049	0.888	0.155	0.028	0.725	0.128	0.098	0.509	0.21	0.143	0.419	0.213	0.212	0.281	0.175	0.263	0.11	0.263	0.161	0.024	0.194	-0.078	0.943	0.49	0.037	0.882	0.523	-0.064	0.73	0.569	-0.138	0.527	0.515	-0.149	0.433	0.525	-0.176	0.304	0.586	-0.244	0.115	0.522
714	3.57	0.135	0.961	0.323	-0.073	0.92	0.172	0.045	0.888	0.155	0.023	0.724	0.128	0.093	0.509	0.21	0.139	0.419	0.213	0.21	0.282	0.175	0.262	0.111	0.263	0.161	0.024	0.194	-0.084	0.941	0.49	0.031	0.88	0.523	-0.069	0.727	0.569	-0.141	0.524	0.514	-0.154	0.432	0.524	-0.185	0.303	0.585	-0.257	0.114	0.521
715	3.575	0.129	0.96	0.324	-0.079	0.92	0.172	0.038	0.887	0.155	0.018	0.724	0.128	0.088	0.509	0.21	0.135	0.419	0.212	0.207	0.283	0.174	0.261	0.112	0.263	0.161	0.024	0.194	-0.09	0.94	0.49	0.025	0.879	0.523	-0.073	0.725	0.569	-0.142	0.52	0.513	-0.159	0.43	0.523	-0.193	0.302	0.584	-0.27	0.114	0.521
716	3.58	0.123	0.959	0.325	-0.085	0.919	0.172	0.031	0.886	0.156	0.013	0.723	0.129	0.084	0.509	0.21	0.131	0.419	0.212	0.205	0.283	0.174	0.26	0.113	0.263	0.161	0.024	0.194	-0.096	0.938	0.49	0.018	0.878	0.523	-0.077	0.723	0.569	-0.145	0.518	0.512	-0.164	0.429	0.522	-0.202	0.301	0.584	-0.283	0.115	0.521
717	3.585	0.116	0.958	0.325	-0.092	0.918	0.173	0.025	0.886	0.156	0.007	0.723	0.129	0.078	0.508	0.21	0.127	0.419	0.212	0.202	0.284	0.174	0.259	0.115	0.262	0.161	0.024	0.194	-0.103	0.936	0.49	0.012	0.876	0.523	-0.081	0.721	0.57	-0.149	0.515	0.512	-0.169	0.427	0.521	-0.21	0.3	0.583	-0.295	0.116	0.52
718	3.59	0.109	0.957	0.326	-0.099	0.918	0.173	0.02	0.886	0.156	0.001	0.723	0.129	0.073	0.508	0.21	0.122	0.419	0.212	0.199	0.285	0.173	0.258	0.116	0.261	0.161	0.024	0.194	-0.11	0.935	0.49	0.006	0.874	0.523	-0.086	0.719	0.571	-0.153	0.513	0.512	-0.175	0.426	0.521	-0.217	0.299	0.583	-0.306	0.116	0.519
719	3.595	0.103	0.956	0.326	-0.106	0.917	0.174	0.014	0.885	0.156	-0.005	0.722	0.129	0.067	0.507	0.209	0.117	0.419	0.211	0.195	0.286	0.173	0.257	0.117	0.261	0.161	0.024	0.194	-0.117	0.933	0.49	-0.001	0.872	0.523	-0.091	0.717	0.572	-0.157	0.511	0.511	-0.18	0.425	0.52	-0.225	0.299	0.582	-0.316	0.117	0.518
720	3.6	0.096	0.955	0.327	-0.112	0.916	0.174	0.006	0.884	0.157	-0.011	0.722	0.128	0.062	0.507	0.209	0.113	0.419	0.211	0.192	0.286	0.172	0.256	0.119	0.26	0.161	0.024	0.194	-0.123	0.932	0.49	-0.008	0.871	0.523	-0.096	0.715	0.573	-0.162	0.508	0.511	-0.185	0.423	0.519	-0.233	0.299	0.581	-0.326	0.117	0.516
721	3.605	0.089	0.954	0.328	-0.119	0.916	0.175	-0.001	0.883	0.158	-0.017	0.722	0.129	0.056	0.507	0.209	0.108	0.419	0.211	0.188	0.287	0.172	0.255	0.121	0.26	0.161	0.024	0.194	-0.13	0.931	0.49	-0.014	0.87	0.524	-0.102	0.713	0.574	-0.168	0.507	0.511	-0.191	0.421	0.518	-0.241	0.298	0.58	-0.335	0.117	0.514
722	3.61	0.082	0.953	0.329	-0.125	0.915	0.175	-0.006	0.883	0.158	-0.024	0.721	0.129	0.05	0.506	0.209	0.102	0.418	0.21	0.184	0.288	0.171	0.253	0.123	0.259	0.161	0.024	0.194	-0.137	0.93	0.49	-0.021	0.869	0.525	-0.108	0.712	0.574	-0.174	0.505	0.511	-0.197	0.42	0.517	-0.247	0.297	0.579	-0.344	0.119	0.513
723	3.615	0.076	0.952	0.33	-0.132	0.914	0.176	-0.013	0.883	0.158	-0.03	0.72	0.129	0.044	0.506	0.209	0.096	0.418	0.21	0.18	0.289	0.171	0.252	0.124	0.259	0.161	0.024	0.194	-0.144	0.929	0.49	-0.028	0.868	0.525	-0.115	0.71	0.575	-0.182	0.505	0.511	-0.203	0.418	0.517	-0.253	0.295	0.578	-0.35	0.117	0.511
724	3.62	0.068	0.951	0.33	-0.14	0.915	0.178	-0.021	0.882	0.159	-0.037	0.72	0.129	0.038	0.505	0.209	0.091	0.418	0.21	0.176	0.29	0.17	0.25	0.126	0.258	0.161	0.024	0.194	-0.151	0.928	0.49	-0.035	0.867	0.526	-0.122	0.709	0.575	-0.19	0.505	0.51	-0.209	0.417	0.516	-0.259	0.294	0.577	-0.355	0.114	0.509
725	3.625	0.061	0.95	0.331	-0.147	0.914	0.179	-0.027	0.882	0.159	-0.044	0.72	0.13	0.031	0.505	0.209	0.085	0.418	0.209	0.172	0.29	0.17	0.249	0.128	0.257	0.161	0.024	0.194	-0.159	0.927	0.491	-0.042	0.867	0.527	-0.13	0.708	0.575	-0.198	0.505	0.509	-0.216	0.416	0.516	-0.265	0.291	0.575	-0.359	0.112	0.508
726	3.63	0.054	0.949	0.332	-0.153	0.913	0.179	-0.033	0.881	0.16	-0.051	0.719	0.13	0.024	0.504	0.208	0.079	0.417	0.209	0.167	0.291	0.169	0.247	0.13	0.256	0.161	0.024	0.194	-0.166	0.926	0.491	-0.049	0.866	0.527	-0.138	0.707	0.575	-0.206	0.504	0.507	-0.223	0.414	0.515	-0.27	0.289	0.574	-0.363	0.109	0.505
727	3.635	0.048	0.948	0.332	-0.161	0.913	0.18	-0.042	0.88	0.161	-0.059	0.718	0.131	0.017	0.503	0.208	0.072	0.417	0.208	0.162	0.292	0.168	0.244	0.132	0.255	0.161	0.024	0.194	-0.173	0.926	0.492	-0.057	0.866	0.528	-0.146	0.707	0.576	-0.214	0.504	0.506	-0.23	0.414	0.514	-0.276	0.287	0.573	-0.366	0.106	0.503
728	3.64	0.041	0.948	0.333	-0.167	0.913	0.181	-0.05	0.879	0.161	-0.066	0.718	0.131	0.009	0.502	0.208	0.065	0.416	0.207	0.157	0.293	0.168	0.242	0.134	0.254	0.161	0.024	0.194	-0.18	0.925	0.493	-0.064	0.865	0.529	-0.154	0.706	0.576	-0.222	0.504	0.505	-0.237	0.413	0.513	-0.28	0.285	0.571	-0.369	0.104	0.502
729	3.645	0.033	0.947	0.334	-0.174	0.912	0.181	-0.056	0.878	0.162	-0.073	0.717	0.131	0.002	0.501	0.208	0.059	0.416	0.207	0.152	0.294	0.167	0.24	0.137	0.254	0.161	0.024	0.194	-0.187	0.925	0.494	-0.071	0.865	0.53	-0.162	0.706	0.576	-0.23	0.504	0.505	-0.245	0.412	0.512	-0.285	0.283	0.57	-0.371	0.102	0.5
730	3.65	0.026	0.946	0.335	-0.182	0.911	0.182	-0.063	0.878	0.163	-0.08	0.716	0.132	-0.006	0.501	0.207	0.051	0.415	0.206	0.147	0.295	0.166	0.237	0.139	0.253	0.161	0.024	0.194	-0.194	0.924	0.496	-0.078	0.864	0.53	-0.171	0.706	0.576	-0.238	0.504	0.505	-0.252	0.41	0.512	-0.29	0.281	0.569	-0.373	0.099	0.499
731	3.655	0.019	0.945	0.336	-0.189	0.911	0.184	-0.071	0.877	0.163	-0.088	0.716	0.132	-0.014	0.5	0.207	0.044	0.414	0.206	0.141	0.296	0.166	0.235	0.141	0.252	0.161	0.024	0.194	-0.201	0.924	0.497	-0.085	0.863	0.531	-0.18	0.706	0.576	-0.246	0.503	0.505	-0.259	0.409	0.511	-0.295	0.279	0.568	-0.376	0.098	0.497
732	3.66	0.011	0.944	0.336	-0.195	0.91	0.183	-0.079	0.877	0.164	-0.096	0.715	0.133	-0.022	0.499	0.207	0.037	0.413	0.205	0.135	0.297	0.165	0.231	0.144	0.251	0.16	0.024	0.194	-0.209	0.924	0.498	-0.093	0.862	0.532	-0.189	0.705	0.576	-0.254	0.502	0.504	-0.267	0.408	0.511	-0.3	0.277	0.567	-0.376	0.094	0.496
733	3.665	0.003	0.943	0.337	-0.204	0.91	0.184	-0.087	0.876	0.165	-0.104	0.714	0.133	-0.031	0.498	0.206	0.028	0.413	0.204	0.129	0.299	0.164	0.227	0.146	0.25	0.16	0.024	0.194	-0.216	0.923	0.5	-0.101	0.862	0.533	-0.197	0.705	0.576	-0.262	0.502	0.504	-0.274	0.407	0.511	-0.306	0.275	0.565	-0.378	0.092	0.495
734	3.67	-0.004	0.942	0.338	-0.213	0.91	0.186	-0.093	0.876	0.166	-0.112	0.714	0.134	-0.04	0.496	0.206	0.021	0.412	0.203	0.124	0.3	0.164	0.224	0.149	0.25	0.159	0.024	0.194	-0.224	0.923	0.501	-0.109	0.861	0.534	-0.206	0.705	0.576	-0.27	0.501	0.504	-0.28	0.406	0.511	-0.311	0.273	0.564	-0.383	0.092	0.494
735	3.675	-0.011	0.942	0.339	-0.221	0.91	0.188	-0.1	0.875	0.166	-0.12	0.713	0.134	-0.049	0.495	0.205	0.012	0.412	0.202	0.118	0.301	0.163	0.22	0.153	0.249	0.159	0.025	0.193	-0.232	0.922	0.503	-0.117	0.86	0.534	-0.214	0.705	0.576	-0.277	0.501	0.504	-0.287	0.405	0.511	-0.316	0.271	0.563	-0.389	0.091	0.493
736	3.68	-0.018	0.941	0.34	-0.228	0.909	0.188	-0.109	0.874	0.167	-0.128	0.713	0.134	-0.059	0.494	0.204	0.003	0.411	0.201	0.112	0.303	0.163	0.216	0.156	0.249	0.159	0.025	0.193	-0.239	0.922	0.504	-0.125	0.859	0.535	-0.222	0.705	0.576	-0.284	0.501	0.504	-0.294	0.405	0.511	-0.323	0.27	0.563	-0.395	0.09	0.493
737	3.685	-0.025	0.94	0.34	-0.235	0.909	0.189	-0.116	0.874	0.168	-0.136	0.712	0.135	-0.068	0.493	0.203	-0.005	0.41	0.2	0.105	0.305	0.162	0.211	0.159	0.248	0.158	0.026	0.193	-0.247	0.922	0.505	-0.132	0.859	0.535	-0.23	0.705	0.577	-0.291	0.5	0.504	-0.3	0.404	0.512	-0.331	0.271	0.563	-0.4	0.09	0.492
738	3.69	-0.033	0.94	0.341	-0.242	0.908	0.191	-0.123	0.873	0.169	-0.144	0.711	0.135	-0.079	0.491	0.202	-0.014	0.41	0.199	0.099	0.307	0.162	0.206	0.163	0.247	0.158	0.026	0.193	-0.255	0.922	0.506	-0.14	0.858	0.536	-0.238	0.706	0.578	-0.298	0.501	0.505	-0.308	0.404	0.512	-0.341	0.272	0.564	-0.404	0.089	0.492
739	3.695	-0.04	0.939	0.342	-0.249	0.908	0.191	-0.132	0.872	0.17	-0.153	0.711	0.136	-0.09	0.49	0.201	-0.024	0.409	0.197	0.092	0.309	0.161	0.2	0.167	0.247	0.158	0.027	0.193	-0.263	0.922	0.508	-0.148	0.859	0.538	-0.245	0.706	0.578	-0.303	0.501	0.506	-0.316	0.405	0.512	-0.351	0.274	0.565	-0.406	0.088	0.492
740	3.7	-0.047	0.939	0.343	-0.256	0.907	0.193	-0.14	0.872	0.171	-0.161	0.711	0.136	-0.101	0.488	0.199	-0.033	0.409	0.195	0.084	0.311	0.161	0.194	0.17	0.246	0.157	0.028	0.193	-0.271	0.922	0.509	-0.155	0.859	0.539	-0.252	0.706	0.579	-0.31	0.502	0.508	-0.325	0.406	0.513	-0.361	0.275	0.565	-0.408	0.087	0.492
741	3.705	-0.055	0.938	0.344	-0.264	0.907	0.194	-0.146	0.871	0.171	-0.17	0.71	0.136	-0.112	0.487	0.198	-0.044	0.409	0.194	0.076	0.313	0.161	0.187	0.174	0.246	0.156	0.03	0.194	-0.279	0.922	0.509	-0.163	0.859	0.54	-0.259	0.706	0.581	-0.317	0.502	0.509	-0.334	0.407	0.513	-0.369	0.277	0.566	-0.409	0.087	0.493
742	3.71	-0.063	0.938	0.345	-0.271	0.907	0.196	-0.155	0.87	0.172	-0.179	0.71	0.136	-0.122	0.486	0.196	-0.054	0.409	0.193	0.067	0.316	0.16	0.18	0.177	0.245	0.155	0.031	0.194	-0.287	0.923	0.51	-0.171	0.86	0.541	-0.265	0.706	0.583	-0.324	0.503	0.509	-0.342	0.408	0.514	-0.376	0.277	0.567	-0.411	0.086	0.493
743	3.715	-0.07	0.938	0.346	-0.279	0.907	0.197	-0.163	0.869	0.173	-0.188	0.71	0.137	-0.133	0.486	0.195	-0.065	0.409	0.191	0.059	0.318	0.16	0.172	0.181	0.245	0.155	0.033	0.194	-0.294	0.924	0.511	-0.178	0.861	0.542	-0.271	0.707	0.584	-0.332	0.503	0.51	-0.35	0.409	0.515	-0.383	0.278	0.568	-0.413	0.086	0.493
744	3.72	-0.076	0.938	0.347	-0.286	0.907	0.198	-0.172	0.868	0.174	-0.196	0.71	0.137	-0.145	0.485	0.193	-0.076	0.409	0.19	0.051	0.321	0.16	0.164	0.185	0.245	0.154	0.035	0.194	-0.301	0.924	0.511	-0.185	0.863	0.543	-0.277	0.707	0.586	-0.341	0.504	0.51	-0.357	0.41	0.515	-0.389	0.278	0.568	-0.414	0.085	0.493
745	3.725	-0.083	0.939	0.348	-0.293	0.907	0.199	-0.181	0.867	0.175	-0.205	0.709	0.137	-0.156	0.484	0.192	-0.087	0.409	0.189	0.041	0.324	0.16	0.156	0.189	0.244	0.153	0.037	0.194	-0.307	0.925	0.512	-0.193	0.865	0.545	-0.283	0.708	0.587	-0.351	0.505	0.511	-0.363	0.41	0.516	-0.394	0.278	0.569	-0.416	0.084	0.493
746	3.73	-0.089	0.939	0.349	-0.3	0.907	0.201	-0.187	0.867	0.175	-0.214	0.709	0.137	-0.168	0.483	0.191	-0.098	0.409	0.188	0.032	0.328	0.16	0.148	0.194	0.244	0.152	0.041	0.195	-0.314	0.926	0.512	-0.2	0.866	0.546	-0.289	0.709	0.588	-0.36	0.507	0.511	-0.37	0.411	0.517	-0.399	0.278	0.57	-0.417	0.084	0.493
747	3.735	-0.096	0.94	0.349	-0.307	0.907	0.202	-0.194	0.867	0.175	-0.222	0.71	0.137	-0.18	0.482	0.19	-0.11	0.409	0.187	0.022	0.331	0.16	0.138	0.198	0.243	0.15	0.045	0.196	-0.32	0.927	0.512	-0.207	0.868	0.546	-0.296	0.71	0.59	-0.368	0.508	0.512	-0.376	0.411	0.518	-0.404	0.279	0.57	-0.417	0.084	0.493
748	3.74	-0.103	0.94	0.349	-0.314	0.907	0.203	-0.203	0.866	0.176	-0.231	0.71	0.137	-0.192	0.481	0.19	-0.122	0.408	0.186	0.011	0.334	0.16	0.129	0.203	0.243	0.148	0.05	0.196	-0.326	0.928	0.513	-0.214	0.869	0.546	-0.303	0.711	0.59	-0.376	0.509	0.512	-0.381	0.412	0.518	-0.408	0.278	0.571	-0.418	0.084	0.493
749	3.745	-0.109	0.94	0.35	-0.321	0.907	0.205	-0.211	0.865	0.177	-0.239	0.71	0.137	-0.204	0.481	0.189	-0.135	0.408	0.185	-0.001	0.337	0.16	0.119	0.207	0.244	0.145	0.054	0.197	-0.332	0.929	0.513	-0.22	0.87	0.547	-0.31	0.712	0.591	-0.383	0.509	0.513	-0.386	0.412	0.519	-0.41	0.278	0.572	-0.419	0.085	0.493
750	3.75	-0.115	0.941	0.352	-0.328	0.908	0.206	-0.216	0.866	0.177	-0.247	0.709	0.138	-0.216	0.48	0.189	-0.147	0.409	0.185	-0.012	0.34	0.16	0.109	0.212	0.244	0.142	0.059	0.197	-0.338	0.931	0.514	-0.226	0.872	0.548	-0.317	0.712	0.592	-0.389	0.51	0.513	-0.391	0.412	0.52	-0.413	0.277	0.572	-0.419	0.085	0.493
751	3.755	-0.121	0.942	0.352	-0.335	0.908	0.207	-0.224	0.865	0.179	-0.256	0.71	0.138	-0.229	0.48	0.188	-0.161	0.409	0.185	-0.024	0.343	0.16	0.098	0.216	0.244	0.137	0.066	0.198	-0.344	0.932	0.515	-0.232	0.873	0.549	-0.323	0.713	0.593	-0.394	0.51	0.514	-0.396	0.412	0.52	-0.415	0.277	0.572	-0.42	0.085	0.493
752	3.76	-0.126	0.942	0.352	-0.341	0.909	0.207	-0.232	0.865	0.179	-0.263	0.711	0.138	-0.241	0.48	0.188	-0.174	0.409	0.184	-0.037	0.345	0.16	0.088	0.221	0.245	0.132	0.072	0.199	-0.351	0.934	0.516	-0.238	0.874	0.549	-0.329	0.713	0.593	-0.398	0.51	0.515	-0.401	0.413	0.52	-0.417	0.277	0.572	-0.42	0.085	0.493
753	3.765	-0.133	0.942	0.353	-0.347	0.909	0.208	-0.238	0.865	0.18	-0.271	0.711	0.138	-0.253	0.48	0.187	-0.188	0.41	0.183	-0.05	0.347	0.16	0.076	0.225	0.246	0.126	0.078	0.2	-0.357	0.935	0.517	-0.244	0.875	0.55	-0.335	0.714	0.594	-0.401	0.51	0.516	-0.404	0.413	0.52	-0.419	0.277	0.572	-0.42	0.085	0.493
754	3.77	-0.139	0.943	0.354	-0.354	0.91	0.209	-0.246	0.865	0.181	-0.279	0.712	0.138	-0.266	0.48	0.187	-0.201	0.41	0.183	-0.063	0.348	0.159	0.064	0.229	0.247	0.118	0.085	0.201	-0.363	0.936	0.518	-0.25	0.876	0.551	-0.341	0.715	0.595	-0.405	0.511	0.516	-0.407	0.412	0.52	-0.421	0.277	0.572	-0.42	0.085	0.493
755	3.775	-0.145	0.943	0.355	-0.36	0.911	0.209	-0.253	0.866	0.182	-0.286	0.713	0.139	-0.278	0.481	0.186	-0.215	0.41	0.183	-0.077	0.35	0.159	0.052	0.233	0.247	0.11	0.091	0.202	-0.369	0.937	0.519	-0.256	0.877	0.552	-0.346	0.715	0.595	-0.408	0.51	0.517	-0.411	0.412	0.52	-0.422	0.276	0.572	-0.42	0.085	0.493
756	3.78	-0.151	0.944	0.356	-0.366	0.912	0.21	-0.258	0.867	0.182	-0.294	0.714	0.139	-0.291	0.482	0.186	-0.229	0.411	0.182	-0.09	0.351	0.159	0.04	0.238	0.248	0.1	0.097	0.202	-0.375	0.938	0.521	-0.262	0.877	0.553	-0.352	0.716	0.595	-0.412	0.51	0.517	-0.414	0.412	0.521	-0.423	0.276	0.572	-0.421	0.085	0.492
757	3.785	-0.157	0.944	0.357	-0.372	0.913	0.21	-0.265	0.868	0.183	-0.301	0.716	0.139	-0.303	0.483	0.186	-0.242	0.412	0.182	-0.103	0.353	0.158	0.027	0.241	0.25	0.089	0.103	0.203	-0.381	0.939	0.522	-0.268	0.877	0.553	-0.357	0.716	0.596	-0.415	0.51	0.518	-0.416	0.412	0.521	-0.424	0.276	0.571	-0.421	0.085	0.492
758	3.79	-0.163	0.945	0.358	-0.378	0.915	0.211	-0.272	0.869	0.185	-0.309	0.717	0.14	-0.316	0.484	0.186	-0.255	0.412	0.182	-0.117	0.354	0.158	0.014	0.245	0.251	0.078	0.108	0.203	-0.387	0.94	0.523	-0.273	0.878	0.554	-0.361	0.716	0.596	-0.418	0.51	0.518	-0.419	0.411	0.521	-0.425	0.276	0.571	-0.421	0.085	0.492
759	3.795	-0.168	0.947	0.359	-0.384	0.916	0.211	-0.278	0.87	0.185	-0.317	0.719	0.14	-0.328	0.486	0.185	-0.268	0.413	0.182	-0.129	0.355	0.159	0.002	0.248	0.252	0.067	0.114	0.204	-0.393	0.941	0.523	-0.278	0.878	0.555	-0.366	0.716	0.596	-0.42	0.509	0.518	-0.421	0.411	0.521	-0.425	0.276	0.571	-0.422	0.085	0.492
760	3.8	-0.174	0.948	0.36	-0.389	0.918	0.211	-0.282	0.872	0.185	-0.324	0.72	0.141	-0.34	0.488	0.185	-0.281	0.415	0.182	-0.142	0.357	0.159	-0.009	0.253	0.254	0.054	0.118	0.204	-0.399	0.942	0.524	-0.284	0.879	0.556	-0.371	0.716	0.596	-0.423	0.509	0.518	-0.423	0.411	0.521	-0.425	0.276	0.571	-0.422	0.085	0.492
761	3.805	-0.18	0.949	0.361	-0.395	0.919	0.212	-0.289	0.874	0.186	-0.331	0.722	0.141	-0.353	0.49	0.185	-0.294	0.417	0.182	-0.155	0.359	0.16	-0.021	0.256	0.256	0.04	0.122	0.203	-0.404	0.942	0.525	-0.29	0.879	0.557	-0.375	0.716	0.596	-0.426	0.509	0.518	-0.426	0.411	0.521	-0.426	0.276	0.571	-0.422	0.085	0.492
762	3.81	-0.186	0.951	0.361	-0.4	0.921	0.212	-0.296	0.875	0.187	-0.338	0.723	0.142	-0.365	0.493	0.185	-0.307	0.419	0.183	-0.168	0.362	0.161	-0.034	0.258	0.257	0.026	0.125	0.203	-0.41	0.943	0.525	-0.296	0.88	0.557	-0.379	0.716	0.596	-0.429	0.509	0.518	-0.427	0.411	0.521	-0.427	0.276	0.571	-0.422	0.085	0.492
763	3.815	-0.193	0.951	0.362	-0.406	0.923	0.213	-0.299	0.877	0.187	-0.346	0.725	0.142	-0.377	0.495	0.185	-0.319	0.421	0.183	-0.18	0.364	0.162	-0.047	0.26	0.259	0.01	0.127	0.202	-0.416	0.944	0.525	-0.301	0.88	0.558	-0.384	0.716	0.596	-0.432	0.509	0.518	-0.429	0.411	0.521	-0.428	0.276	0.572	-0.422	0.085	0.491
764	3.82	-0.198	0.953	0.363	-0.412	0.925	0.213	-0.304	0.879	0.187	-0.354	0.726	0.142	-0.388	0.497	0.185	-0.332	0.424	0.183	-0.193	0.366	0.163	-0.06	0.262	0.26	-0.005	0.129	0.201	-0.422	0.945	0.525	-0.306	0.881	0.558	-0.388	0.716	0.596	-0.435	0.509	0.518	-0.431	0.411	0.521	-0.429	0.276	0.572	-0.422	0.085	0.491
765	3.825	-0.203	0.955	0.364	-0.417	0.927	0.214	-0.311	0.881	0.188	-0.361	0.728	0.143	-0.4	0.499	0.185	-0.345	0.426	0.183	-0.205	0.369	0.164	-0.074	0.263	0.261	-0.021	0.13	0.201	-0.428	0.945	0.525	-0.312	0.882	0.559	-0.391	0.718	0.597	-0.438	0.51	0.518	-0.432	0.412	0.521	-0.431	0.276	0.572	-0.422	0.085	0.491
766	3.83	-0.209	0.956	0.365	-0.423	0.928	0.214	-0.318	0.882	0.189	-0.369	0.73	0.144	-0.412	0.502	0.185	-0.357	0.428	0.184	-0.218	0.371	0.165	-0.09	0.262	0.262	-0.038	0.13	0.201	-0.434	0.946	0.524	-0.318	0.883	0.56	-0.395	0.718	0.597	-0.441	0.51	0.518	-0.434	0.412	0.522	-0.433	0.276	0.572	-0.423	0.085	0.492
767	3.835	-0.214	0.957	0.365	-0.428	0.93	0.214	-0.325	0.883	0.19	-0.377	0.731	0.144	-0.423	0.505	0.185	-0.369	0.43	0.184	-0.23	0.374	0.166	-0.104	0.262	0.263	-0.055	0.13	0.2	-0.44	0.947	0.524	-0.324	0.884	0.56	-0.399	0.719	0.597	-0.443	0.51	0.518	-0.436	0.412	0.522	-0.435	0.276	0.572	-0.422	0.085	0.492
768	3.84	-0.219	0.959	0.365	-0.433	0.932	0.215	-0.332	0.885	0.19	-0.385	0.733	0.144	-0.434	0.508	0.185	-0.382	0.432	0.185	-0.242	0.375	0.167	-0.117	0.263	0.263	-0.071	0.13	0.2	-0.446	0.948	0.524	-0.329	0.885	0.561	-0.404	0.72	0.597	-0.446	0.511	0.518	-0.438	0.412	0.522	-0.436	0.276	0.572	-0.423	0.085	0.492
769	3.845	-0.226	0.96	0.366	-0.438	0.933	0.215	-0.337	0.887	0.19	-0.393	0.734	0.145	-0.445	0.51	0.186	-0.394	0.434	0.185	-0.255	0.377	0.169	-0.131	0.262	0.264	-0.089	0.13	0.2	-0.452	0.949	0.524	-0.334	0.886	0.561	-0.408	0.721	0.597	-0.448	0.511	0.519	-0.44	0.412	0.522	-0.437	0.276	0.572	-0.423	0.085	0.492
770	3.85	-0.233	0.96	0.367	-0.444	0.935	0.216	-0.342	0.889	0.189	-0.401	0.736	0.145	-0.456	0.512	0.186	-0.406	0.436	0.186	-0.268	0.378	0.17	-0.144	0.262	0.265	-0.107	0.129	0.199	-0.457	0.95	0.524	-0.34	0.887	0.561	-0.413	0.721	0.597	-0.45	0.511	0.519	-0.441	0.412	0.523	-0.437	0.277	0.573	-0.423	0.086	0.492
771	3.855	-0.237	0.962	0.367	-0.45	0.937	0.216	-0.347	0.891	0.189	-0.41	0.738	0.145	-0.467	0.515	0.187	-0.418	0.439	0.186	-0.28	0.379	0.171	-0.159	0.261	0.265	-0.124	0.128	0.198	-0.463	0.951	0.524	-0.345	0.887	0.561	-0.417	0.722	0.597	-0.452	0.511	0.52	-0.442	0.412	0.523	-0.438	0.277	0.573	-0.423	0.086	0.492
772	3.86	-0.243	0.964	0.367	-0.455	0.938	0.216	-0.353	0.892	0.189	-0.418	0.74	0.145	-0.478	0.518	0.187	-0.43	0.44	0.187	-0.293	0.379	0.172	-0.172	0.259	0.266	-0.143	0.126	0.198	-0.469	0.952	0.524	-0.351	0.888	0.561	-0.42	0.722	0.597	-0.453	0.511	0.52	-0.444	0.412	0.523	-0.438	0.277	0.573	-0.424	0.086	0.492
773	3.865	-0.249	0.964	0.368	-0.46	0.939	0.217	-0.359	0.894	0.189	-0.426	0.742	0.145	-0.488	0.52	0.187	-0.442	0.442	0.187	-0.306	0.379	0.172	-0.186	0.257	0.266	-0.161	0.123	0.197	-0.475	0.952	0.524	-0.357	0.89	0.56	-0.424	0.723	0.598	-0.455	0.512	0.521	-0.444	0.412	0.523	-0.438	0.277	0.573	-0.424	0.086	0.492
774	3.87	-0.254	0.965	0.367	-0.466	0.941	0.217	-0.364	0.895	0.189	-0.435	0.744	0.145	-0.499	0.522	0.187	-0.453	0.444	0.188	-0.319	0.379	0.172	-0.201	0.255	0.267	-0.179	0.121	0.197	-0.481	0.954	0.524	-0.363	0.891	0.56	-0.428	0.723	0.598	-0.457	0.512	0.521	-0.445	0.413	0.523	-0.438	0.277	0.573	-0.424	0.087	0.492
775	3.875	-0.259	0.967	0.368	-0.471	0.942	0.217	-0.37	0.897	0.188	-0.443	0.747	0.145	-0.509	0.524	0.188	-0.465	0.446	0.188	-0.332	0.378	0.173	-0.215	0.252	0.267	-0.197	0.118	0.197	-0.486	0.955	0.524	-0.369	0.891	0.56	-0.432	0.723	0.598	-0.458	0.512	0.521	-0.446	0.413	0.523	-0.438	0.277	0.573	-0.424	0.087	0.492
776	3.88	-0.265	0.968	0.368	-0.477	0.943	0.218	-0.376	0.898	0.188	-0.451	0.749	0.145	-0.519	0.527	0.189	-0.476	0.447	0.189	-0.345	0.377	0.173	-0.23	0.249	0.267	-0.216	0.115	0.196	-0.492	0.955	0.525	-0.374	0.892	0.561	-0.436	0.724	0.598	-0.46	0.512	0.521	-0.447	0.413	0.523	-0.438	0.278	0.574	-0.424	0.087	0.491
777	3.885	-0.269	0.968	0.368	-0.483	0.944	0.218	-0.383	0.9	0.188	-0.46	0.751	0.145	-0.529	0.529	0.189	-0.488	0.449	0.189	-0.358	0.376	0.173	-0.245	0.246	0.267	-0.235	0.112	0.196	-0.497	0.957	0.525	-0.379	0.893	0.561	-0.44	0.724	0.598	-0.461	0.512	0.521	-0.448	0.414	0.523	-0.438	0.278	0.574	-0.425	0.087	0.491
778	3.89	NaN	NaN	NaN	-0.489	0.945	0.218	-0.389	0.901	0.188	-0.468	0.754	0.146	-0.539	0.531	0.19	-0.499	0.45	0.19	-0.37	0.374	0.173	-0.26	0.243	0.267	-0.254	0.108	0.195	-0.502	0.957	0.526	-0.383	0.894	0.561	-0.444	0.724	0.598	-0.463	0.512	0.521	-0.448	0.414	0.523	-0.438	0.278	0.574	-0.425	0.087	0.491
779	3.895	-0.282	0.971	0.368	-0.494	0.946	0.218	-0.395	0.902	0.188	-0.476	0.756	0.146	-0.548	0.533	0.19	-0.51	0.451	0.191	-0.383	0.372	0.173	-0.275	0.239	0.267	-0.274	0.105	0.195	-0.508	0.958	0.526	-0.389	0.894	0.561	-0.448	0.724	0.598	-0.464	0.512	0.521	-0.449	0.414	0.523	-0.439	0.278	0.574	-0.425	0.088	0.491
780	3.9	-0.287	0.971	0.369	-0.5	0.947	0.219	-0.401	0.903	0.187	-0.483	0.757	0.147	-0.557	0.535	0.191	-0.521	0.452	0.191	-0.396	0.37	0.173	-0.29	0.235	0.267	-0.294	0.101	0.194	-0.514	0.959	0.526	-0.394	0.895	0.561	-0.452	0.724	0.598	-0.466	0.512	0.522	-0.451	0.414	0.523	-0.439	0.278	0.574	-0.425	0.088	0.491
781	3.905	-0.292	0.971	0.369	-0.507	0.948	0.219	-0.407	0.904	0.187	-0.491	0.759	0.147	-0.567	0.537	0.191	-0.532	0.453	0.191	-0.408	0.367	0.174	-0.306	0.23	0.268	-0.314	0.098	0.194	-0.519	0.959	0.527	-0.399	0.895	0.561	-0.455	0.725	0.598	-0.468	0.513	0.522	-0.452	0.414	0.523	-0.44	0.279	0.574	-0.426	0.088	0.491
782	3.91	-0.297	0.971	0.369	-0.512	0.948	0.219	-0.413	0.905	0.187	-0.499	0.761	0.147	-0.576	0.539	0.192	-0.543	0.454	0.192	-0.421	0.365	0.174	-0.321	0.226	0.268	-0.334	0.094	0.193	-0.525	0.96	0.527	-0.405	0.895	0.562	-0.46	0.724	0.598	-0.47	0.512	0.522	-0.454	0.414	0.523	-0.441	0.279	0.574	-0.426	0.088	0.491
783	3.915	NaN	NaN	NaN	-0.518	0.949	0.22	-0.42	0.905	0.187	-0.507	0.763	0.147	-0.585	0.541	0.193	-0.553	0.455	0.193	-0.433	0.363	0.174	-0.336	0.221	0.268	-0.354	0.091	0.192	-0.53	0.96	0.527	-0.409	0.896	0.562	-0.463	0.724	0.598	-0.472	0.512	0.522	-0.456	0.415	0.523	-0.442	0.28	0.574	-0.426	0.089	0.491
784	3.92	NaN	NaN	NaN	-0.524	0.949	0.22	-0.425	0.906	0.187	-0.514	0.764	0.147	-0.594	0.543	0.193	-0.563	0.456	0.193	-0.446	0.36	0.175	-0.352	0.216	0.267	-0.375	0.087	0.191	-0.535	0.961	0.528	-0.414	0.896	0.562	-0.467	0.725	0.598	-0.474	0.512	0.522	-0.457	0.415	0.523	-0.443	0.28	0.574	-0.426	0.089	0.491
785	3.925	NaN	NaN	NaN	-0.529	0.95	0.22	-0.431	0.906	0.187	-0.521	0.765	0.147	-0.603	0.545	0.194	-0.572	0.456	0.194	-0.459	0.358	0.175	-0.368	0.211	0.267	-0.396	0.084	0.19	-0.541	0.961	0.528	-0.42	0.896	0.562	-0.471	0.725	0.598	-0.477	0.513	0.522	-0.459	0.415	0.523	-0.444	0.28	0.574	-0.426	0.089	0.491
786	3.93	NaN	NaN	NaN	-0.535	0.95	0.22	-0.437	0.906	0.187	-0.528	0.766	0.148	-0.612	0.546	0.195	-0.582	0.457	0.195	-0.471	0.355	0.175	-0.385	0.206	0.267	-0.417	0.081	0.189	-0.546	0.961	0.529	-0.425	0.896	0.562	-0.475	0.725	0.598	-0.479	0.513	0.522	-0.461	0.415	0.523	-0.445	0.28	0.574	-0.426	0.089	0.491
787	3.935	NaN	NaN	NaN	-0.541	0.95	0.221	-0.443	0.907	0.187	-0.535	0.768	0.148	-0.62	0.548	0.196	-0.591	0.457	0.196	-0.484	0.352	0.175	-0.401	0.201	0.267	-0.438	0.078	0.188	-0.551	0.96	0.529	-0.43	0.896	0.562	-0.479	0.724	0.598	-0.482	0.513	0.522	-0.462	0.415	0.523	-0.446	0.28	0.574	-0.426	0.089	0.491
788	3.94	-0.334	0.972	0.369	-0.547	0.95	0.221	-0.448	0.907	0.187	-0.542	0.768	0.148	-0.628	0.549	0.197	-0.601	0.458	0.197	-0.496	0.35	0.175	-0.417	0.195	0.267	-0.46	0.075	0.187	-0.556	0.96	0.529	-0.434	0.896	0.562	-0.483	0.724	0.597	-0.483	0.513	0.522	-0.463	0.415	0.523	-0.448	0.281	0.574	-0.427	0.089	0.491
789	3.945	NaN	NaN	NaN	-0.553	0.95	0.221	-0.454	0.907	0.187	-0.549	0.769	0.149	-0.636	0.55	0.199	-0.611	0.458	0.198	-0.509	0.347	0.176	-0.434	0.189	0.267	-0.482	0.072	0.185	-0.561	0.96	0.53	-0.437	0.897	0.562	-0.487	0.724	0.597	-0.485	0.512	0.521	-0.465	0.415	0.523	-0.448	0.281	0.574	-0.427	0.09	0.491
790	3.95	NaN	NaN	NaN	-0.558	0.95	0.221	-0.46	0.907	0.187	-0.556	0.77	0.149	-0.643	0.551	0.2	-0.62	0.459	0.199	-0.522	0.344	0.176	-0.451	0.184	0.267	-0.503	0.069	0.184	-0.566	0.959	0.53	-0.442	0.896	0.561	-0.491	0.724	0.597	-0.488	0.513	0.521	-0.467	0.415	0.522	-0.449	0.281	0.574	-0.427	0.09	0.491
791	3.955	NaN	NaN	NaN	-0.564	0.95	0.221	-0.466	0.907	0.187	-0.563	0.771	0.149	-0.651	0.552	0.201	-0.628	0.458	0.199	-0.534	0.341	0.176	-0.468	0.178	0.267	-0.524	0.066	0.183	-0.571	0.959	0.531	-0.448	0.896	0.561	-0.495	0.724	0.597	-0.49	0.513	0.521	-0.468	0.415	0.522	-0.449	0.281	0.574	-0.428	0.09	0.49
792	3.96	NaN	NaN	NaN	-0.57	0.95	0.221	-0.472	0.907	0.187	-0.569	0.771	0.149	-0.658	0.553	0.202	-0.637	0.458	0.201	-0.546	0.338	0.176	-0.486	0.173	0.266	-0.546	0.063	0.182	-0.576	0.958	0.531	-0.451	0.896	0.561	-0.499	0.724	0.597	-0.492	0.513	0.521	-0.47	0.415	0.522	-0.45	0.281	0.573	-0.428	0.09	0.49
793	3.965	-0.356	0.974	0.367	-0.575	0.95	0.221	-0.478	0.907	0.187	-0.576	0.772	0.149	-0.665	0.553	0.203	-0.646	0.458	0.202	-0.559	0.334	0.177	-0.503	0.167	0.266	-0.567	0.061	0.181	-0.581	0.958	0.532	-0.457	0.896	0.561	-0.503	0.724	0.597	-0.495	0.513	0.521	-0.471	0.415	0.522	-0.45	0.281	0.573	-0.428	0.09	0.49
794	3.97	NaN	NaN	NaN	-0.581	0.95	0.222	-0.483	0.907	0.186	-0.583	0.772	0.149	-0.672	0.554	0.204	-0.654	0.458	0.202	-0.572	0.33	0.177	-0.521	0.161	0.266	-0.589	0.058	0.179	-0.587	0.957	0.532	-0.462	0.895	0.561	-0.507	0.723	0.596	-0.497	0.513	0.521	-0.473	0.415	0.522	-0.451	0.281	0.573	-0.428	0.091	0.49
795	3.975	-0.369	0.973	0.367	-0.587	0.949	0.222	-0.489	0.907	0.186	-0.589	0.773	0.15	-0.678	0.554	0.206	-0.662	0.458	0.203	-0.584	0.326	0.177	-0.539	0.156	0.265	-0.61	0.056	0.179	-0.592	0.957	0.532	-0.466	0.895	0.561	-0.51	0.723	0.596	-0.499	0.512	0.521	-0.475	0.416	0.522	-0.452	0.281	0.573	-0.428	0.091	0.49
796	3.98	-0.372	0.973	0.366	-0.593	0.949	0.222	-0.494	0.906	0.186	-0.595	0.773	0.15	-0.685	0.555	0.207	-0.67	0.457	0.204	-0.596	0.323	0.177	-0.557	0.15	0.265	-0.632	0.055	0.178	-0.597	0.956	0.532	-0.47	0.895	0.561	-0.515	0.723	0.596	-0.502	0.512	0.521	-0.477	0.416	0.522	-0.453	0.282	0.573	-0.429	0.091	0.49
797	3.985	NaN	NaN	NaN	-0.599	0.949	0.222	-0.5	0.906	0.186	-0.602	0.773	0.151	-0.691	0.555	0.208	-0.678	0.456	0.205	-0.609	0.319	0.177	-0.574	0.145	0.265	-0.653	0.053	0.177	-0.602	0.956	0.532	-0.474	0.894	0.561	-0.519	0.723	0.596	-0.505	0.512	0.521	-0.478	0.416	0.522	-0.454	0.282	0.573	-0.429	0.091	0.49
798	3.99	NaN	NaN	NaN	-0.605	0.948	0.222	-0.506	0.905	0.186	-0.608	0.773	0.151	-0.698	0.555	0.209	-0.685	0.455	0.206	-0.622	0.316	0.176	-0.592	0.14	0.264	-0.675	0.051	0.176	-0.607	0.956	0.532	-0.479	0.894	0.561	-0.522	0.723	0.595	-0.507	0.512	0.521	-0.479	0.415	0.522	-0.455	0.282	0.573	-0.429	0.092	0.489
799	3.995	NaN	NaN	NaN	-0.61	0.948	0.222	-0.512	0.905	0.187	-0.614	0.772	0.151	-0.703	0.554	0.21	-0.692	0.454	0.206	-0.634	0.312	0.176	-0.61	0.136	0.263	-0.696	0.05	0.175	-0.613	0.955	0.533	-0.484	0.894	0.56	-0.526	0.722	0.595	-0.509	0.512	0.52	-0.481	0.415	0.522	-0.456	0.283	0.573	-0.429	0.092	0.489
800	4	NaN	NaN	NaN	-0.616	0.947	0.222	-0.517	0.904	0.187	-0.62	0.771	0.151	-0.708	0.553	0.212	-0.699	0.453	0.207	-0.647	0.308	0.176	-0.628	0.131	0.263	-0.717	0.048	0.175	-0.618	0.955	0.533	-0.489	0.894	0.56	-0.53	0.722	0.595	-0.512	0.512	0.52	-0.484	0.416	0.521	-0.457	0.283	0.573	-0.429	0.092	0.489
801	4.005	NaN	NaN	NaN	-0.622	0.946	0.222	-0.524	0.903	0.187	-0.625	0.77	0.152	-0.713	0.552	0.213	-0.706	0.452	0.208	-0.659	0.305	0.175	-0.645	0.128	0.262	-0.739	0.048	0.175	-0.623	0.954	0.533	-0.493	0.893	0.559	-0.534	0.722	0.595	-0.515	0.512	0.52	-0.486	0.416	0.521	-0.458	0.283	0.573	-0.429	0.092	0.489
802	4.01	NaN	NaN	NaN	-0.628	0.946	0.222	-0.529	0.902	0.187	-0.631	0.769	0.152	-0.717	0.551	0.214	-0.712	0.45	0.208	-0.671	0.302	0.175	-0.663	0.124	0.261	-0.76	0.047	0.174	-0.628	0.954	0.533	-0.498	0.893	0.559	-0.538	0.722	0.595	-0.517	0.512	0.52	-0.488	0.416	0.521	-0.459	0.283	0.573	-0.429	0.092	0.488
803	4.015	NaN	NaN	NaN	-0.634	0.945	0.222	-0.535	0.901	0.187	-0.637	0.767	0.153	-0.722	0.55	0.215	-0.718	0.448	0.209	-0.683	0.299	0.174	-0.681	0.12	0.261	-0.781	0.047	0.174	-0.633	0.953	0.533	-0.504	0.893	0.559	-0.541	0.721	0.595	-0.521	0.512	0.52	-0.49	0.416	0.521	-0.46	0.283	0.573	-0.429	0.093	0.488
804	4.02	NaN	NaN	NaN	-0.64	0.944	0.222	-0.541	0.9	0.187	-0.642	0.766	0.153	-0.726	0.548	0.216	-0.725	0.447	0.21	-0.695	0.297	0.174	-0.699	0.117	0.26	-0.802	0.047	0.174	-0.639	0.953	0.533	-0.508	0.892	0.558	-0.545	0.721	0.595	-0.524	0.512	0.52	-0.492	0.416	0.521	-0.462	0.284	0.573	-0.43	0.093	0.488
805	4.025	NaN	NaN	NaN	-0.646	0.943	0.222	-0.547	0.899	0.187	-0.648	0.764	0.153	-0.73	0.546	0.216	-0.73	0.445	0.211	-0.706	0.294	0.174	-0.716	0.114	0.259	-0.823	0.048	0.175	-0.644	0.952	0.533	-0.513	0.892	0.558	-0.549	0.721	0.595	-0.526	0.512	0.52	-0.494	0.416	0.521	-0.463	0.284	0.573	-0.43	0.093	0.488
806	4.03	NaN	NaN	NaN	-0.652	0.942	0.222	-0.553	0.897	0.187	-0.653	0.761	0.154	-0.733	0.544	0.217	-0.736	0.444	0.212	-0.717	0.292	0.174	-0.733	0.112	0.259	-0.844	0.049	0.175	-0.649	0.952	0.533	-0.518	0.892	0.558	-0.553	0.721	0.594	-0.53	0.511	0.52	-0.497	0.416	0.521	-0.464	0.284	0.573	-0.43	0.094	0.488
807	4.035	NaN	NaN	NaN	-0.658	0.941	0.222	-0.56	0.896	0.187	-0.658	0.759	0.154	-0.737	0.542	0.218	-0.742	0.443	0.213	-0.727	0.29	0.174	-0.75	0.109	0.258	-0.864	0.051	0.175	-0.655	0.952	0.533	-0.523	0.891	0.557	-0.557	0.721	0.594	-0.533	0.511	0.52	-0.5	0.416	0.521	-0.465	0.284	0.573	-0.43	0.094	0.488
808	4.04	NaN	NaN	NaN	-0.664	0.94	0.221	-0.565	0.895	0.188	-0.662	0.756	0.154	-0.74	0.539	0.219	-0.747	0.441	0.214	-0.737	0.288	0.175	-0.766	0.108	0.257	-0.883	0.053	0.175	-0.661	0.951	0.533	-0.528	0.891	0.557	-0.562	0.721	0.594	-0.536	0.511	0.52	-0.502	0.416	0.521	-0.467	0.285	0.573	-0.431	0.095	0.488
809	4.045	NaN	NaN	NaN	-0.67	0.939	0.221	-0.572	0.894	0.188	-0.667	0.753	0.154	-0.743	0.537	0.221	-0.751	0.439	0.215	-0.746	0.287	0.176	-0.782	0.106	0.256	-0.901	0.056	0.175	-0.666	0.951	0.533	-0.533	0.89	0.556	-0.566	0.72	0.594	-0.539	0.511	0.52	-0.504	0.415	0.521	-0.469	0.285	0.573	-0.431	0.095	0.488
810	4.05	NaN	NaN	NaN	-0.676	0.938	0.221	-0.577	0.892	0.188	-0.672	0.751	0.155	-0.746	0.534	0.222	-0.756	0.437	0.217	-0.756	0.286	0.176	-0.797	0.105	0.255	-0.919	0.06	0.174	-0.673	0.951	0.532	-0.538	0.89	0.556	-0.57	0.72	0.594	-0.543	0.511	0.52	-0.508	0.415	0.521	-0.471	0.285	0.573	-0.432	0.096	0.488
811	4.055	NaN	NaN	NaN	-0.683	0.937	0.221	-0.584	0.891	0.188	-0.677	0.748	0.155	-0.749	0.531	0.223	-0.762	0.436	0.219	-0.764	0.285	0.177	-0.811	0.104	0.254	-0.936	0.064	0.174	-0.679	0.952	0.532	-0.543	0.889	0.556	-0.575	0.719	0.594	-0.547	0.51	0.52	-0.511	0.415	0.521	-0.473	0.285	0.573	-0.432	0.096	0.488
812	4.06	NaN	NaN	NaN	-0.689	0.936	0.221	-0.59	0.89	0.188	-0.681	0.746	0.155	-0.752	0.529	0.224	-0.767	0.435	0.219	-0.773	0.284	0.177	-0.825	0.104	0.253	-0.953	0.068	0.174	-0.684	0.95	0.532	-0.548	0.888	0.555	-0.579	0.719	0.594	-0.551	0.51	0.52	-0.514	0.415	0.521	-0.475	0.286	0.573	-0.432	0.097	0.489
813	4.065	NaN	NaN	NaN	-0.696	0.935	0.221	-0.596	0.888	0.188	-0.686	0.743	0.155	-0.755	0.525	0.225	-0.773	0.434	0.22	-0.782	0.284	0.178	-0.839	0.104	0.253	-0.968	0.073	0.175	-0.685	0.947	0.534	-0.553	0.888	0.555	-0.584	0.718	0.593	-0.555	0.51	0.52	-0.517	0.415	0.521	-0.477	0.286	0.573	-0.433	0.097	0.489
814	4.07	NaN	NaN	NaN	-0.702	0.934	0.221	-0.603	0.887	0.188	-0.69	0.741	0.155	-0.758	0.523	0.226	-0.778	0.433	0.222	-0.791	0.283	0.179	-0.852	0.104	0.253	-0.982	0.078	0.175	-0.689	0.946	0.535	-0.558	0.887	0.555	-0.588	0.718	0.593	-0.559	0.509	0.52	-0.521	0.415	0.521	-0.48	0.286	0.574	-0.433	0.097	0.489
815	4.075	NaN	NaN	NaN	-0.709	0.933	0.22	-0.609	0.885	0.188	-0.695	0.739	0.154	-0.761	0.52	0.227	-0.783	0.432	0.223	-0.8	0.282	0.179	-0.864	0.105	0.253	-0.995	0.083	0.176	-0.694	0.945	0.536	-0.564	0.887	0.555	-0.594	0.718	0.594	-0.563	0.509	0.521	-0.525	0.415	0.521	-0.482	0.287	0.574	-0.434	0.098	0.489
816	4.08	NaN	NaN	NaN	-0.716	0.932	0.22	-0.616	0.884	0.188	-0.7	0.737	0.154	-0.765	0.518	0.227	-0.789	0.431	0.224	-0.809	0.281	0.179	-0.876	0.105	0.254	-1.008	0.087	0.177	-0.7	0.944	0.535	-0.57	0.887	0.555	-0.598	0.717	0.593	-0.568	0.508	0.521	-0.528	0.415	0.521	-0.484	0.287	0.574	-0.435	0.099	0.489
817	4.085	NaN	NaN	NaN	-0.722	0.93	0.22	-0.622	0.883	0.189	-0.705	0.736	0.154	-0.769	0.516	0.227	-0.794	0.43	0.225	-0.818	0.28	0.18	-0.887	0.105	0.255	-1.019	0.091	0.178	-0.706	0.944	0.535	-0.573	0.887	0.554	-0.602	0.717	0.593	-0.573	0.508	0.521	-0.532	0.414	0.521	-0.486	0.288	0.574	-0.436	0.1	0.489
818	4.09	NaN	NaN	NaN	-0.729	0.929	0.22	-0.629	0.882	0.188	-0.711	0.735	0.153	-0.774	0.514	0.227	-0.8	0.429	0.226	-0.825	0.279	0.181	-0.897	0.106	0.256	-1.029	0.095	0.179	-0.711	0.943	0.535	NaN	NaN	NaN	-0.607	0.717	0.593	-0.578	0.508	0.521	-0.537	0.414	0.522	-0.489	0.288	0.575	-0.436	0.1	0.489
819	4.095	NaN	NaN	NaN	-0.736	0.928	0.22	-0.635	0.88	0.188	-0.717	0.733	0.153	-0.779	0.512	0.227	-0.805	0.427	0.227	-0.832	0.278	0.181	-0.906	0.106	0.257	-1.039	0.097	0.181	-0.717	0.942	0.535	-0.589	0.887	0.553	-0.613	0.717	0.593	-0.582	0.507	0.522	-0.541	0.414	0.522	-0.492	0.288	0.575	-0.437	0.101	0.49
820	4.1	NaN	NaN	NaN	-0.742	0.927	0.22	-0.642	0.879	0.188	-0.722	0.732	0.152	-0.784	0.51	0.227	-0.81	0.426	0.227	-0.839	0.277	0.182	-0.915	0.105	0.259	-1.049	0.097	0.183	-0.722	0.942	0.535	-0.592	0.886	0.553	-0.618	0.716	0.593	-0.587	0.507	0.522	-0.545	0.414	0.522	-0.495	0.289	0.575	-0.438	0.102	0.49
821	4.105	NaN	NaN	NaN	-0.749	0.926	0.22	-0.649	0.878	0.188	-0.729	0.73	0.152	-0.791	0.508	0.227	-0.816	0.424	0.228	-0.846	0.276	0.183	-0.922	0.105	0.26	-1.057	0.096	0.185	-0.728	0.941	0.534	-0.598	0.886	0.553	-0.623	0.716	0.593	-0.592	0.506	0.522	-0.549	0.414	0.522	-0.498	0.289	0.575	-0.438	0.103	0.49
822	4.11	NaN	NaN	NaN	-0.756	0.925	0.22	-0.656	0.877	0.187	-0.735	0.729	0.151	-0.798	0.508	0.227	-0.821	0.423	0.229	-0.852	0.275	0.184	-0.929	0.103	0.262	-1.065	0.096	0.188	-0.734	0.941	0.534	-0.604	0.885	0.552	-0.629	0.715	0.593	-0.598	0.506	0.523	-0.554	0.414	0.522	-0.5	0.29	0.576	-0.439	0.104	0.491
823	4.115	NaN	NaN	NaN	-0.763	0.924	0.22	-0.663	0.876	0.187	-0.742	0.728	0.151	-0.805	0.508	0.229	-0.827	0.422	0.229	-0.857	0.272	0.185	-0.935	0.103	0.263	-1.072	0.094	0.19	-0.74	0.94	0.534	-0.609	0.884	0.551	-0.634	0.715	0.593	-0.603	0.505	0.523	-0.558	0.413	0.523	-0.503	0.29	0.576	-0.44	0.106	0.491
824	4.12	NaN	NaN	NaN	-0.769	0.924	0.22	-0.669	0.875	0.187	-0.749	0.727	0.151	-0.811	0.508	0.231	-0.832	0.42	0.23	-0.862	0.271	0.186	-0.941	0.102	0.265	-1.079	0.092	0.193	-0.746	0.94	0.534	-0.615	0.883	0.551	-0.64	0.714	0.593	-0.608	0.505	0.523	-0.563	0.413	0.523	-0.506	0.291	0.576	-0.441	0.107	0.491
825	4.125	NaN	NaN	NaN	-0.775	0.922	0.22	-0.676	0.874	0.186	-0.756	0.727	0.151	-0.817	0.509	0.233	-0.838	0.419	0.231	-0.867	0.27	0.187	-0.945	0.1	0.266	-1.084	0.089	0.196	-0.752	0.939	0.534	-0.621	0.883	0.551	-0.645	0.714	0.593	-0.614	0.504	0.523	-0.568	0.413	0.524	-0.51	0.291	0.576	-0.442	0.108	0.492
826	4.13	NaN	NaN	NaN	-0.782	0.922	0.22	-0.682	0.873	0.186	-0.764	0.727	0.151	-0.823	0.509	0.234	-0.844	0.418	0.231	-0.873	0.268	0.188	-0.948	0.098	0.267	-1.088	0.085	0.199	-0.758	0.939	0.534	-0.626	0.882	0.55	-0.651	0.713	0.592	-0.619	0.504	0.524	-0.573	0.413	0.524	-0.513	0.292	0.577	-0.443	0.109	0.492
827	4.135	NaN	NaN	NaN	-0.788	0.921	0.22	-0.689	0.873	0.185	-0.771	0.727	0.151	-0.83	0.51	0.235	-0.85	0.417	0.232	-0.878	0.267	0.189	-0.951	0.096	0.269	-1.092	0.082	0.201	-0.764	0.938	0.533	-0.632	0.881	0.55	-0.657	0.713	0.592	-0.625	0.503	0.524	-0.578	0.412	0.525	-0.517	0.293	0.578	-0.444	0.111	0.493
828	4.14	NaN	NaN	NaN	-0.794	0.92	0.22	-0.696	0.872	0.185	-0.779	0.727	0.151	-0.837	0.51	0.236	-0.856	0.416	0.233	-0.882	0.266	0.19	-0.954	0.095	0.27	-1.095	0.08	0.203	-0.77	0.937	0.533	-0.639	0.88	0.55	-0.664	0.713	0.592	-0.632	0.503	0.525	-0.583	0.412	0.525	-0.52	0.293	0.578	-0.445	0.112	0.493
829	4.145	NaN	NaN	NaN	-0.8	0.919	0.22	-0.702	0.872	0.185	-0.786	0.727	0.151	-0.844	0.509	0.236	-0.863	0.415	0.233	-0.887	0.264	0.191	-0.956	0.092	0.271	-1.097	0.078	0.205	-0.776	0.937	0.533	-0.642	0.88	0.549	-0.67	0.712	0.591	-0.637	0.502	0.525	-0.588	0.411	0.526	-0.524	0.294	0.579	-0.447	0.114	0.494
830	4.15	NaN	NaN	NaN	-0.807	0.919	0.22	-0.709	0.871	0.184	-0.793	0.727	0.151	-0.852	0.509	0.236	-0.869	0.414	0.234	-0.892	0.263	0.193	-0.958	0.091	0.273	-1.098	0.075	0.206	-0.783	0.936	0.532	NaN	NaN	NaN	-0.676	0.711	0.591	-0.644	0.502	0.525	-0.593	0.411	0.526	-0.528	0.295	0.579	-0.448	0.115	0.494
831	4.155	NaN	NaN	NaN	-0.813	0.918	0.219	-0.716	0.871	0.183	-0.801	0.726	0.151	-0.86	0.508	0.235	-0.875	0.413	0.234	-0.897	0.262	0.194	-0.96	0.089	0.275	-1.1	0.073	0.208	-0.789	0.936	0.532	-0.658	0.879	0.549	-0.682	0.711	0.591	-0.65	0.501	0.526	-0.599	0.411	0.527	-0.531	0.296	0.58	-0.45	0.117	0.495
832	4.16	NaN	NaN	NaN	-0.82	0.918	0.219	-0.722	0.87	0.183	-0.808	0.726	0.152	-0.867	0.507	0.235	-0.881	0.412	0.235	-0.903	0.261	0.196	-0.962	0.088	0.276	-1.103	0.07	0.21	-0.796	0.936	0.531	NaN	NaN	NaN	-0.688	0.71	0.59	-0.657	0.5	0.526	-0.605	0.411	0.528	-0.535	0.297	0.58	-0.451	0.119	0.496
833	4.165	NaN	NaN	NaN	-0.826	0.917	0.219	-0.73	0.869	0.182	-0.816	0.726	0.152	-0.873	0.506	0.236	-0.887	0.411	0.236	-0.908	0.26	0.197	-0.966	0.088	0.277	-1.105	0.066	0.211	-0.802	0.935	0.531	NaN	NaN	NaN	-0.694	0.709	0.589	-0.664	0.5	0.526	-0.611	0.411	0.528	-0.54	0.298	0.581	-0.453	0.121	0.496
834	4.17	NaN	NaN	NaN	-0.833	0.917	0.218	-0.736	0.869	0.182	-0.823	0.726	0.153	-0.878	0.505	0.237	-0.893	0.41	0.236	-0.913	0.258	0.198	-0.97	0.089	0.277	-1.107	0.063	0.212	-0.809	0.935	0.53	-0.678	0.878	0.547	-0.701	0.709	0.589	-0.671	0.499	0.527	-0.618	0.411	0.529	-0.544	0.299	0.581	-0.456	0.123	0.496
835	4.175	NaN	NaN	NaN	-0.84	0.917	0.217	-0.743	0.868	0.182	-0.83	0.726	0.153	-0.884	0.505	0.236	-0.899	0.41	0.236	-0.918	0.257	0.198	-0.974	0.089	0.277	-1.11	0.06	0.213	-0.815	0.934	0.53	NaN	NaN	NaN	-0.708	0.708	0.589	-0.679	0.498	0.527	-0.624	0.41	0.529	-0.548	0.3	0.581	-0.458	0.125	0.497
836	4.18	NaN	NaN	NaN	-0.847	0.916	0.216	-0.75	0.868	0.182	-0.838	0.726	0.153	-0.89	0.505	0.236	-0.905	0.41	0.236	-0.923	0.257	0.198	-0.978	0.089	0.276	-1.112	0.056	0.214	-0.821	0.934	0.529	-0.694	0.877	0.546	-0.715	0.708	0.589	-0.686	0.497	0.528	-0.63	0.41	0.53	-0.553	0.301	0.582	-0.461	0.128	0.497
837	4.185	NaN	NaN	NaN	-0.854	0.916	0.215	-0.758	0.869	0.181	-0.845	0.726	0.153	-0.896	0.505	0.236	-0.911	0.41	0.235	-0.928	0.258	0.197	-0.982	0.089	0.275	-1.114	0.052	0.214	-0.828	0.934	0.528	-0.698	0.876	0.545	-0.722	0.708	0.589	-0.694	0.497	0.529	-0.638	0.41	0.531	-0.558	0.302	0.582	-0.464	0.13	0.498
838	4.19	NaN	NaN	NaN	-0.86	0.916	0.215	-0.765	0.869	0.18	-0.852	0.726	0.153	-0.901	0.506	0.235	-0.917	0.41	0.235	-0.935	0.26	0.196	-0.984	0.088	0.275	-1.115	0.048	0.214	-0.834	0.934	0.528	-0.703	0.875	0.544	-0.728	0.707	0.589	-0.702	0.496	0.53	-0.645	0.41	0.532	-0.563	0.304	0.583	-0.467	0.133	0.498
839	4.195	NaN	NaN	NaN	-0.867	0.916	0.214	-0.772	0.869	0.18	-0.859	0.726	0.153	-0.907	0.506	0.235	-0.924	0.411	0.234	-0.941	0.261	0.195	-0.986	0.087	0.275	-1.116	0.044	0.214	-0.84	0.934	0.527	-0.71	0.874	0.544	-0.736	0.707	0.589	-0.711	0.496	0.531	-0.653	0.41	0.533	-0.568	0.306	0.583	-0.471	0.136	0.498
840	4.2	NaN	NaN	NaN	-0.874	0.916	0.213	-0.779	0.869	0.179	-0.866	0.726	0.153	-0.912	0.506	0.235	-0.93	0.411	0.233	-0.946	0.261	0.194	-0.988	0.087	0.274	-1.117	0.041	0.214	-0.847	0.934	0.526	-0.714	0.874	0.543	-0.742	0.707	0.589	-0.72	0.496	0.532	-0.661	0.411	0.534	-0.573	0.308	0.584	-0.474	0.139	0.498
841	4.205	NaN	NaN	NaN	-0.881	0.917	0.213	-0.786	0.869	0.178	-0.872	0.726	0.152	-0.919	0.507	0.234	-0.936	0.411	0.232	-0.952	0.261	0.193	-0.989	0.086	0.274	-1.118	0.037	0.213	-0.852	0.934	0.525	NaN	NaN	NaN	-0.749	0.707	0.589	-0.729	0.495	0.534	-0.669	0.411	0.536	-0.579	0.31	0.584	-0.478	0.142	0.498
842	4.21	NaN	NaN	NaN	-0.888	0.917	0.212	-0.794	0.87	0.178	-0.878	0.727	0.151	-0.927	0.509	0.232	-0.941	0.411	0.231	-0.957	0.262	0.191	-0.991	0.086	0.274	-1.119	0.034	0.212	-0.858	0.934	0.525	NaN	NaN	NaN	-0.756	0.707	0.589	-0.737	0.495	0.536	-0.677	0.411	0.537	-0.585	0.312	0.585	-0.482	0.146	0.498
843	4.215	NaN	NaN	NaN	-0.895	0.918	0.212	-0.8	0.871	0.177	-0.883	0.727	0.15	-0.934	0.51	0.232	-0.947	0.411	0.229	-0.963	0.261	0.19	-0.993	0.085	0.273	-1.12	0.032	0.211	-0.866	0.935	0.523	NaN	NaN	NaN	-0.763	0.707	0.589	-0.747	0.495	0.537	-0.686	0.412	0.538	-0.591	0.315	0.585	-0.487	0.15	0.498
844	4.22	NaN	NaN	NaN	-0.901	0.919	0.211	-0.806	0.872	0.176	-0.889	0.728	0.149	-0.94	0.51	0.232	-0.952	0.412	0.228	-0.968	0.261	0.189	-0.995	0.085	0.273	-1.121	0.031	0.211	-0.876	0.938	0.52	NaN	NaN	NaN	-0.77	0.707	0.589	-0.756	0.495	0.54	-0.694	0.412	0.539	-0.597	0.317	0.586	-0.493	0.153	0.498
845	4.225	NaN	NaN	NaN	-0.907	0.92	0.211	-0.812	0.873	0.176	-0.895	0.729	0.148	-0.946	0.51	0.231	-0.957	0.411	0.227	-0.973	0.261	0.188	-0.997	0.085	0.273	-1.122	0.03	0.211	-0.882	0.938	0.519	NaN	NaN	NaN	-0.777	0.708	0.589	-0.766	0.495	0.542	-0.703	0.413	0.541	-0.604	0.319	0.586	-0.498	0.157	0.499
846	4.23	NaN	NaN	NaN	-0.913	0.921	0.21	-0.818	0.874	0.174	-0.9	0.73	0.147	-0.953	0.511	0.23	-0.962	0.412	0.227	-0.977	0.261	0.187	-0.999	0.085	0.273	-1.122	0.031	0.212	-0.887	0.938	0.518	-0.758	0.871	0.538	-0.784	0.708	0.589	-0.776	0.495	0.544	-0.712	0.414	0.542	-0.611	0.322	0.587	-0.504	0.16	0.499
847	4.235	NaN	NaN	NaN	-0.918	0.922	0.21	-0.824	0.876	0.173	-0.906	0.731	0.145	-0.958	0.511	0.23	-0.967	0.412	0.227	-0.983	0.262	0.187	-1.001	0.086	0.273	-1.122	0.031	0.212	-0.892	0.938	0.518	-0.761	0.871	0.536	-0.791	0.708	0.59	-0.785	0.495	0.545	-0.721	0.415	0.543	-0.618	0.325	0.588	-0.51	0.164	0.5
848	4.24	NaN	NaN	NaN	-0.924	0.923	0.209	-0.83	0.877	0.172	-0.912	0.732	0.145	-0.964	0.512	0.229	-0.972	0.412	0.227	-0.987	0.262	0.186	-1.002	0.086	0.273	-1.122	0.032	0.212	-0.898	0.938	0.517	NaN	NaN	NaN	-0.798	0.708	0.59	-0.794	0.494	0.546	-0.73	0.415	0.545	-0.625	0.328	0.588	-0.517	0.167	0.501
849	4.245	NaN	NaN	NaN	-0.929	0.924	0.208	-0.836	0.879	0.171	-0.919	0.733	0.144	-0.967	0.512	0.229	-0.977	0.413	0.227	-0.991	0.262	0.186	-1.002	0.086	0.273	-1.123	0.032	0.212	-0.903	0.938	0.516	NaN	NaN	NaN	-0.805	0.709	0.59	-0.799	0.49	0.545	-0.74	0.417	0.546	-0.633	0.332	0.589	-0.523	0.171	0.502
850	4.25	NaN	NaN	NaN	-0.935	0.925	0.208	-0.842	0.88	0.17	-0.925	0.734	0.143	-0.971	0.512	0.228	-0.981	0.413	0.227	-0.995	0.262	0.186	-1.003	0.086	0.273	-1.124	0.032	0.213	-0.908	0.939	0.515	NaN	NaN	NaN	-0.811	0.709	0.59	-0.804	0.489	0.544	-0.75	0.418	0.548	-0.641	0.336	0.589	-0.53	0.175	0.502
851	4.255	NaN	NaN	NaN	-0.94	0.926	0.207	-0.847	0.882	0.168	-0.931	0.735	0.142	-0.975	0.512	0.228	-0.985	0.413	0.228	-0.998	0.262	0.187	-1.003	0.086	0.274	-1.123	0.031	0.212	-0.914	0.939	0.515	NaN	NaN	NaN	-0.818	0.71	0.59	NaN	NaN	NaN	-0.76	0.419	0.549	-0.649	0.339	0.59	-0.537	0.18	0.503
852	4.26	NaN	NaN	NaN	-0.945	0.927	0.206	-0.853	0.883	0.168	-0.937	0.735	0.142	-0.98	0.512	0.227	-0.989	0.414	0.228	-1	0.262	0.187	-1.003	0.086	0.274	-1.124	0.032	0.212	-0.919	0.939	0.514	NaN	NaN	NaN	-0.824	0.71	0.591	NaN	NaN	NaN	-0.77	0.42	0.55	-0.658	0.342	0.59	-0.544	0.185	0.504
853	4.265	NaN	NaN	NaN	-0.951	0.928	0.206	-0.858	0.884	0.167	-0.943	0.736	0.141	-0.984	0.512	0.227	-0.992	0.414	0.228	-1.001	0.263	0.187	-1.004	0.086	0.274	-1.126	0.033	0.213	-0.924	0.94	0.513	NaN	NaN	NaN	-0.831	0.711	0.59	-0.838	0.491	0.548	-0.781	0.422	0.551	-0.668	0.345	0.591	-0.552	0.189	0.505
854	4.27	NaN	NaN	NaN	-0.956	0.929	0.205	-0.864	0.885	0.166	-0.949	0.737	0.141	-0.987	0.512	0.227	-0.996	0.415	0.228	-1.002	0.263	0.187	-1.004	0.086	0.274	-1.126	0.033	0.213	-0.928	0.94	0.512	NaN	NaN	NaN	-0.837	0.711	0.59	NaN	NaN	NaN	-0.791	0.423	0.553	-0.678	0.348	0.591	-0.561	0.193	0.505
855	4.275	NaN	NaN	NaN	-0.962	0.931	0.204	-0.87	0.886	0.165	-0.954	0.738	0.141	-0.991	0.512	0.226	-0.999	0.415	0.228	-1.003	0.263	0.187	-1.004	0.087	0.274	-1.126	0.033	0.213	-0.933	0.94	0.512	NaN	NaN	NaN	-0.844	0.713	0.59	NaN	NaN	NaN	-0.802	0.425	0.554	-0.688	0.351	0.592	-0.57	0.197	0.506
856	4.28	NaN	NaN	NaN	-0.967	0.932	0.204	-0.875	0.887	0.164	-0.96	0.739	0.14	-0.994	0.513	0.226	-1	0.414	0.228	-1.002	0.262	0.188	-1.004	0.087	0.275	-1.126	0.033	0.213	-0.938	0.941	0.511	NaN	NaN	NaN	-0.85	0.713	0.59	-0.869	0.493	0.551	-0.813	0.426	0.554	-0.698	0.354	0.592	-0.579	0.201	0.507
857	4.285	NaN	NaN	NaN	-0.973	0.933	0.203	-0.88	0.888	0.164	-0.964	0.739	0.14	-0.997	0.512	0.226	-1.002	0.414	0.227	-1.002	0.262	0.188	-1.005	0.087	0.275	-1.125	0.032	0.212	-0.942	0.941	0.51	NaN	NaN	NaN	-0.856	0.714	0.589	NaN	NaN	NaN	-0.825	0.428	0.555	-0.709	0.356	0.593	-0.587	0.206	0.508
858	4.29	NaN	NaN	NaN	-0.978	0.934	0.202	-0.885	0.888	0.163	-0.969	0.74	0.14	-1	0.513	0.226	-1.004	0.414	0.227	-1.001	0.262	0.188	-1.005	0.087	0.275	-1.126	0.033	0.213	-0.947	0.942	0.51	NaN	NaN	NaN	-0.862	0.715	0.589	NaN	NaN	NaN	-0.836	0.429	0.556	-0.721	0.358	0.593	-0.596	0.21	0.508
859	4.295	NaN	NaN	NaN	-0.984	0.935	0.201	-0.89	0.889	0.162	-0.973	0.74	0.139	-1.003	0.513	0.225	-1.006	0.414	0.226	-1	0.262	0.189	-1.006	0.087	0.275	-1.126	0.033	0.213	-0.951	0.943	0.509	NaN	NaN	NaN	-0.868	0.716	0.588	NaN	NaN	NaN	-0.847	0.43	0.557	-0.734	0.359	0.594	-0.605	0.214	0.508
860	4.3	NaN	NaN	NaN	-0.989	0.936	0.201	-0.895	0.89	0.162	-0.976	0.74	0.139	-1.005	0.513	0.225	-1.007	0.414	0.224	-0.999	0.262	0.189	-1.006	0.087	0.276	-1.126	0.033	0.213	-0.956	0.944	0.508	NaN	NaN	NaN	-0.874	0.716	0.588	NaN	NaN	NaN	-0.858	0.432	0.558	-0.744	0.361	0.595	-0.614	0.219	0.509
861	4.305	NaN	NaN	NaN	-0.994	0.937	0.2	-0.9	0.89	0.161	-0.98	0.74	0.139	-1.008	0.512	0.225	-1.009	0.414	0.224	-0.998	0.262	0.189	-1.006	0.087	0.275	-1.126	0.033	0.212	-0.96	0.945	0.508	NaN	NaN	NaN	-0.88	0.717	0.586	NaN	NaN	NaN	-0.869	0.433	0.558	-0.755	0.362	0.597	-0.624	0.223	0.509
862	4.31	NaN	NaN	NaN	-0.999	0.937	0.199	-0.905	0.891	0.161	-0.984	0.74	0.138	-1.01	0.513	0.224	-1.01	0.414	0.224	-0.998	0.262	0.189	-1.006	0.087	0.275	-1.124	0.032	0.211	-0.964	0.946	0.508	NaN	NaN	NaN	-0.887	0.719	0.587	NaN	NaN	NaN	-0.88	0.435	0.559	-0.766	0.364	0.598	-0.635	0.226	0.509
863	4.315	NaN	NaN	NaN	-1.004	0.938	0.199	-0.91	0.892	0.16	-0.987	0.74	0.138	-1.012	0.513	0.224	-1.011	0.414	0.224	-0.999	0.262	0.189	-1.006	0.088	0.275	-1.124	0.032	0.211	-0.968	0.946	0.508	NaN	NaN	NaN	-0.894	0.72	0.587	NaN	NaN	NaN	-0.89	0.437	0.559	-0.777	0.366	0.598	-0.644	0.231	0.51
864	4.32	NaN	NaN	NaN	-1.009	0.939	0.198	-0.915	0.892	0.16	-0.99	0.739	0.138	-1.014	0.513	0.224	-1.013	0.414	0.224	-1.001	0.262	0.189	-1.006	0.088	0.275	-1.124	0.032	0.211	-0.972	0.947	0.507	NaN	NaN	NaN	-0.9	0.721	0.585	NaN	NaN	NaN	-0.9	0.439	0.56	-0.788	0.369	0.597	-0.654	0.235	0.51
865	4.325	NaN	NaN	NaN	-1.014	0.94	0.198	-0.919	0.893	0.16	-0.994	0.74	0.138	-1.017	0.513	0.223	-1.014	0.414	0.224	-1.002	0.262	0.188	-1.007	0.089	0.275	-1.124	0.032	0.211	-0.976	0.949	0.507	NaN	NaN	NaN	-0.907	0.722	0.585	NaN	NaN	NaN	-0.91	0.441	0.559	-0.799	0.372	0.597	-0.664	0.238	0.509
866	4.33	NaN	NaN	NaN	-1.019	0.941	0.197	-0.924	0.894	0.159	-0.997	0.74	0.137	-1.019	0.514	0.223	-1.016	0.415	0.223	-1.005	0.262	0.188	-1.007	0.089	0.275	-1.124	0.032	0.211	-0.98	0.95	0.507	NaN	NaN	NaN	-0.914	0.722	0.585	NaN	NaN	NaN	-0.92	0.442	0.559	-0.809	0.374	0.597	-0.673	0.241	0.509
867	4.335	NaN	NaN	NaN	-1.024	0.941	0.197	-0.928	0.894	0.159	-1.001	0.741	0.137	-1.021	0.514	0.223	-1.018	0.415	0.223	-1.008	0.264	0.188	-1.007	0.089	0.275	-1.124	0.032	0.211	-0.984	0.951	0.506	NaN	NaN	NaN	-0.921	0.724	0.585	-0.988	0.519	0.559	-0.93	0.445	0.559	-0.814	0.378	0.597	-0.682	0.242	0.509
868	4.34	NaN	NaN	NaN	-1.029	0.942	0.197	-0.933	0.895	0.159	-1.005	0.742	0.138	-1.022	0.514	0.223	-1.02	0.415	0.223	-1.009	0.264	0.187	-1.008	0.089	0.275	-1.124	0.032	0.211	-0.989	0.952	0.506	NaN	NaN	NaN	-0.928	0.725	0.584	-0.995	0.521	0.559	-0.94	0.447	0.559	-0.822	0.382	0.596	-0.693	0.244	0.508
869	4.345	NaN	NaN	NaN	-1.033	0.943	0.197	-0.937	0.896	0.159	-1.009	0.742	0.137	-1.024	0.514	0.222	-1.022	0.415	0.223	-1.011	0.264	0.187	-1.008	0.09	0.275	-1.124	0.032	0.211	-0.993	0.954	0.505	NaN	NaN	NaN	-0.934	0.726	0.584	-1.003	0.523	0.558	-0.95	0.45	0.559	-0.832	0.385	0.596	-0.702	0.247	0.508
870	4.35	NaN	NaN	NaN	-1.038	0.944	0.197	-0.943	0.898	0.159	-1.012	0.743	0.137	-1.026	0.514	0.222	-1.024	0.416	0.224	-1.011	0.264	0.187	-1.008	0.09	0.275	-1.124	0.032	0.211	-0.997	0.955	0.505	NaN	NaN	NaN	-0.941	0.728	0.585	-1.013	0.525	0.558	-0.959	0.452	0.558	-0.841	0.388	0.595	-0.711	0.249	0.507
871	4.355	NaN	NaN	NaN	-1.042	0.945	0.197	-0.95	0.9	0.158	-1.015	0.743	0.137	-1.028	0.515	0.221	-1.025	0.416	0.224	-1.012	0.264	0.187	-1.008	0.09	0.275	-1.124	0.032	0.211	-1.001	0.956	0.505	NaN	NaN	NaN	-0.949	0.729	0.587	-1.021	0.527	0.558	-0.968	0.454	0.558	-0.851	0.391	0.594	-0.721	0.251	0.507
872	4.36	NaN	NaN	NaN	-1.047	0.945	0.197	-0.957	0.903	0.158	-1.018	0.743	0.137	-1.029	0.514	0.221	-1.026	0.416	0.224	-1.011	0.264	0.187	-1.008	0.09	0.275	-1.124	0.032	0.211	-1.005	0.957	0.505	NaN	NaN	NaN	-0.955	0.731	0.586	-1.03	0.529	0.557	-0.978	0.456	0.558	-0.86	0.393	0.594	-0.731	0.252	0.506
873	4.365	NaN	NaN	NaN	-1.051	0.946	0.197	NaN	NaN	NaN	-1.022	0.744	0.137	-1.031	0.514	0.221	-1.027	0.416	0.224	-1.011	0.264	0.187	-1.008	0.09	0.275	-1.124	0.032	0.211	-1.009	0.958	0.504	NaN	NaN	NaN	-0.962	0.733	0.585	-1.038	0.531	0.557	-0.987	0.458	0.557	-0.869	0.394	0.593	-0.742	0.252	0.506
874	4.37	NaN	NaN	NaN	-1.055	0.946	0.196	NaN	NaN	NaN	-1.025	0.744	0.137	-1.032	0.514	0.221	-1.027	0.415	0.224	-1.011	0.264	0.187	-1.008	0.09	0.276	-1.124	0.032	0.211	-1.013	0.959	0.504	NaN	NaN	NaN	-0.969	0.735	0.585	-1.044	0.533	0.557	-0.996	0.46	0.557	-0.878	0.396	0.592	-0.753	0.252	0.505
875	4.375	NaN	NaN	NaN	-1.059	0.947	0.196	NaN	NaN	NaN	-1.028	0.744	0.137	-1.034	0.515	0.221	-1.028	0.416	0.224	-1.01	0.265	0.188	-1.008	0.09	0.276	-1.124	0.032	0.211	-1.018	0.961	0.503	NaN	NaN	NaN	-0.976	0.736	0.586	NaN	NaN	NaN	-1.005	0.461	0.556	-0.887	0.396	0.591	-0.764	0.251	0.504
876	4.38	NaN	NaN	NaN	-1.063	0.947	0.196	NaN	NaN	NaN	-1.031	0.744	0.136	-1.036	0.515	0.221	-1.029	0.416	0.223	-1.01	0.265	0.188	-1.008	0.09	0.276	-1.124	0.032	0.211	-1.022	0.962	0.503	NaN	NaN	NaN	-0.983	0.738	0.586	NaN	NaN	NaN	-1.013	0.463	0.556	-0.897	0.396	0.591	-0.775	0.25	0.504
877	4.385	NaN	NaN	NaN	-1.067	0.947	0.196	NaN	NaN	NaN	-1.034	0.744	0.136	-1.037	0.515	0.221	-1.029	0.417	0.222	-1.01	0.265	0.188	-1.008	0.09	0.277	-1.124	0.032	0.211	-1.026	0.963	0.503	NaN	NaN	NaN	-0.989	0.74	0.586	NaN	NaN	NaN	-1.022	0.464	0.555	-0.908	0.396	0.591	-0.786	0.249	0.504
878	4.39	NaN	NaN	NaN	-1.071	0.948	0.196	NaN	NaN	NaN	-1.037	0.744	0.136	-1.038	0.515	0.221	-1.03	0.417	0.222	-1.01	0.265	0.188	-1.008	0.091	0.277	-1.124	0.032	0.211	-1.031	0.964	0.503	NaN	NaN	NaN	-0.995	0.741	0.586	NaN	NaN	NaN	-1.03	0.465	0.554	-0.916	0.396	0.59	-0.797	0.247	0.504
879	4.395	NaN	NaN	NaN	-1.074	0.948	0.195	NaN	NaN	NaN	-1.04	0.745	0.137	-1.039	0.515	0.221	-1.031	0.417	0.222	-1.01	0.265	0.188	-1.009	0.091	0.278	-1.124	0.032	0.211	-1.035	0.965	0.503	NaN	NaN	NaN	-1.002	0.742	0.586	NaN	NaN	NaN	-1.039	0.467	0.554	-0.926	0.395	0.59	-0.808	0.245	0.503
880	4.4	NaN	NaN	NaN	-1.078	0.948	0.195	NaN	NaN	NaN	-1.044	0.745	0.138	-1.04	0.514	0.221	-1.032	0.417	0.222	-1.01	0.265	0.188	-1.009	0.091	0.278	-1.124	0.032	0.211	-1.04	0.966	0.502	NaN	NaN	NaN	-1.01	0.742	0.585	NaN	NaN	NaN	-1.046	0.468	0.553	-0.934	0.394	0.59	-0.82	0.242	0.503
881	4.405	NaN	NaN	NaN	-1.082	0.948	0.195	NaN	NaN	NaN	-1.048	0.746	0.138	-1.042	0.515	0.221	-1.033	0.417	0.222	-1.01	0.265	0.188	-1.009	0.091	0.278	-1.124	0.032	0.211	-1.044	0.967	0.502	NaN	NaN	NaN	-1.015	0.745	0.585	NaN	NaN	NaN	-1.053	0.468	0.553	-0.943	0.393	0.59	-0.831	0.24	0.503
882	4.41	NaN	NaN	NaN	-1.086	0.948	0.195	NaN	NaN	NaN	-1.051	0.747	0.139	-1.044	0.515	0.22	-1.033	0.417	0.223	-1.011	0.265	0.188	-1.01	0.092	0.278	-1.124	0.032	0.211	-1.049	0.968	0.501	NaN	NaN	NaN	-1.02	0.748	0.585	NaN	NaN	NaN	-1.061	0.469	0.552	-0.952	0.391	0.589	-0.842	0.237	0.503
883	4.415	NaN	NaN	NaN	-1.089	0.948	0.194	NaN	NaN	NaN	-1.05	0.745	0.139	-1.046	0.516	0.22	-1.034	0.417	0.223	-1.012	0.265	0.189	-1.01	0.092	0.278	-1.124	0.032	0.211	-1.053	0.968	0.501	NaN	NaN	NaN	-1.025	0.749	0.584	NaN	NaN	NaN	-1.069	0.47	0.552	-0.961	0.388	0.589	-0.854	0.234	0.503
884	4.42	NaN	NaN	NaN	-1.093	0.948	0.194	NaN	NaN	NaN	-1.045	0.74	0.137	-1.048	0.516	0.219	-1.036	0.417	0.223	-1.013	0.266	0.189	-1.01	0.092	0.278	-1.124	0.032	0.211	-1.058	0.969	0.501	NaN	NaN	NaN	-1.031	0.75	0.584	NaN	NaN	NaN	-1.076	0.47	0.551	-0.971	0.386	0.589	-0.865	0.23	0.502
885	4.425	NaN	NaN	NaN	-1.097	0.948	0.193	NaN	NaN	NaN	-1.053	0.743	0.134	-1.049	0.516	0.22	-1.037	0.418	0.223	-1.014	0.266	0.189	-1.011	0.092	0.278	-1.124	0.032	0.211	-1.062	0.97	0.501	NaN	NaN	NaN	-1.037	0.752	0.584	-1.126	0.552	0.551	-1.083	0.47	0.551	-0.98	0.383	0.589	-0.876	0.226	0.502
886	4.43	NaN	NaN	NaN	-1.101	0.948	0.193	NaN	NaN	NaN	-1.057	0.744	0.134	-1.05	0.515	0.22	-1.039	0.418	0.223	-1.015	0.267	0.189	-1.011	0.093	0.278	-1.124	0.032	0.211	-1.066	0.97	0.501	NaN	NaN	NaN	-1.043	0.753	0.584	-1.131	0.553	0.55	-1.089	0.47	0.55	-0.989	0.38	0.589	-0.887	0.221	0.502
887	4.435	NaN	NaN	NaN	-1.104	0.948	0.192	NaN	NaN	NaN	-1.06	0.744	0.133	-1.051	0.516	0.22	-1.041	0.418	0.223	-1.016	0.267	0.189	-1.011	0.093	0.278	-1.124	0.032	0.211	-1.071	0.971	0.501	NaN	NaN	NaN	-1.048	0.754	0.583	-1.136	0.554	0.549	-1.096	0.47	0.549	-0.998	0.378	0.59	-0.899	0.217	0.503
888	4.44	NaN	NaN	NaN	-1.108	0.948	0.192	NaN	NaN	NaN	-1.063	0.744	0.133	-1.053	0.516	0.22	-1.042	0.418	0.223	-1.017	0.267	0.189	-1.011	0.093	0.278	-1.124	0.032	0.211	-1.075	0.971	0.501	NaN	NaN	NaN	-1.053	0.755	0.583	-1.142	0.555	0.548	-1.103	0.47	0.55	-1.007	0.376	0.589	-0.911	0.213	0.502
889	4.445	NaN	NaN	NaN	-1.112	0.948	0.191	NaN	NaN	NaN	-1.066	0.744	0.133	-1.055	0.516	0.22	-1.043	0.418	0.223	-1.017	0.268	0.189	-1.011	0.093	0.278	-1.124	0.032	0.211	-1.08	0.972	0.501	NaN	NaN	NaN	-1.058	0.756	0.583	-1.147	0.555	0.548	-1.109	0.47	0.549	-1.015	0.373	0.588	-0.923	0.208	0.502
890	4.45	NaN	NaN	NaN	-1.116	0.948	0.191	NaN	NaN	NaN	-1.069	0.744	0.133	-1.057	0.516	0.219	-1.044	0.418	0.224	-1.017	0.268	0.188	-1.012	0.094	0.279	-1.124	0.032	0.211	-1.084	0.972	0.501	NaN	NaN	NaN	-1.063	0.756	0.582	-1.153	0.556	0.547	-1.115	0.47	0.548	-1.022	0.37	0.588	-0.935	0.203	0.502
891	4.455	NaN	NaN	NaN	-1.119	0.948	0.19	NaN	NaN	NaN	-1.072	0.744	0.133	-1.059	0.517	0.219	-1.045	0.418	0.224	-1.018	0.268	0.189	-1.012	0.094	0.279	-1.124	0.032	0.211	-1.088	0.972	0.5	NaN	NaN	NaN	-1.068	0.757	0.582	-1.157	0.557	0.546	-1.121	0.47	0.549	-1.031	0.368	0.588	-0.947	0.197	0.502
892	4.46	NaN	NaN	NaN	-1.123	0.948	0.19	NaN	NaN	NaN	-1.074	0.744	0.133	-1.06	0.516	0.219	-1.045	0.418	0.224	-1.018	0.268	0.189	-1.012	0.094	0.279	-1.124	0.032	0.211	-1.093	0.972	0.5	NaN	NaN	NaN	-1.073	0.758	0.582	-1.162	0.557	0.545	-1.127	0.469	0.548	-1.038	0.365	0.587	-0.96	0.192	0.501
893	4.465	NaN	NaN	NaN	-1.126	0.948	0.19	NaN	NaN	NaN	-1.077	0.744	0.133	-1.062	0.516	0.219	-1.047	0.418	0.224	-1.018	0.268	0.189	-1.012	0.094	0.279	-1.124	0.032	0.211	-1.097	0.972	0.501	NaN	NaN	NaN	-1.078	0.758	0.581	-1.166	0.558	0.544	-1.132	0.469	0.547	-1.046	0.362	0.586	-0.972	0.187	0.501
894	4.47	NaN	NaN	NaN	-1.13	0.947	0.19	NaN	NaN	NaN	-1.08	0.744	0.132	-1.063	0.516	0.219	-1.048	0.418	0.224	-1.018	0.268	0.189	-1.012	0.094	0.279	-1.124	0.032	0.211	-1.101	0.972	0.501	NaN	NaN	NaN	-1.082	0.758	0.581	-1.17	0.557	0.543	-1.136	0.468	0.544	-1.053	0.359	0.585	-0.986	0.182	0.501
895	4.475	NaN	NaN	NaN	-1.134	0.947	0.189	NaN	NaN	NaN	-1.083	0.744	0.132	-1.065	0.516	0.219	-1.049	0.418	0.224	-1.018	0.268	0.189	-1.012	0.094	0.279	-1.124	0.032	0.211	-1.105	0.972	0.501	NaN	NaN	NaN	-1.086	0.758	0.581	-1.174	0.557	0.541	-1.14	0.467	0.543	-1.061	0.356	0.584	-0.999	0.177	0.501
896	4.48	NaN	NaN	NaN	-1.138	0.947	0.19	NaN	NaN	NaN	-1.086	0.744	0.132	-1.067	0.516	0.219	-1.051	0.419	0.223	-1.019	0.268	0.189	-1.012	0.095	0.279	-1.124	0.032	0.211	-1.108	0.972	0.5	NaN	NaN	NaN	-1.09	0.758	0.58	-1.178	0.557	0.54	-1.145	0.466	0.543	-1.069	0.353	0.583	-1.012	0.172	0.5
897	4.485	NaN	NaN	NaN	-1.142	0.948	0.19	NaN	NaN	NaN	-1.089	0.744	0.132	-1.068	0.516	0.219	-1.053	0.419	0.224	-1.019	0.268	0.19	-1.012	0.095	0.28	-1.124	0.032	0.211	-1.112	0.972	0.501	NaN	NaN	NaN	-1.094	0.758	0.58	-1.182	0.557	0.54	-1.149	0.465	0.542	-1.077	0.35	0.582	-1.025	0.166	0.501
898	4.49	NaN	NaN	NaN	-1.147	0.948	0.191	NaN	NaN	NaN	-1.092	0.744	0.132	-1.07	0.515	0.22	-1.054	0.419	0.224	-1.019	0.267	0.19	-1.012	0.095	0.28	-1.124	0.032	0.211	-1.115	0.971	0.5	NaN	NaN	NaN	-1.098	0.758	0.579	-1.185	0.557	0.538	-1.154	0.464	0.542	-1.085	0.346	0.582	-1.039	0.161	0.501
899	4.495	NaN	NaN	NaN	-1.151	0.948	0.191	NaN	NaN	NaN	-1.095	0.744	0.132	-1.072	0.516	0.22	-1.056	0.419	0.224	-1.02	0.267	0.19	-1.012	0.095	0.28	-1.124	0.032	0.211	-1.119	0.971	0.5	NaN	NaN	NaN	-1.101	0.757	0.578	-1.188	0.556	0.537	-1.159	0.463	0.541	-1.094	0.343	0.582	-1.052	0.156	0.5
900	4.5	NaN	NaN	NaN	-1.154	0.947	0.191	NaN	NaN	NaN	-1.099	0.744	0.132	-1.075	0.516	0.219	-1.057	0.418	0.224	-1.022	0.268	0.19	-1.012	0.095	0.28	-1.124	0.032	0.211	-1.123	0.971	0.5	NaN	NaN	NaN	-1.105	0.757	0.578	-1.191	0.555	0.536	-1.164	0.462	0.54	-1.103	0.339	0.582	-1.064	0.152	0.498
901	4.505	NaN	NaN	NaN	-1.158	0.947	0.191	NaN	NaN	NaN	-1.101	0.744	0.132	-1.077	0.516	0.219	-1.059	0.418	0.224	-1.023	0.268	0.191	-1.013	0.095	0.281	-1.124	0.032	0.211	-1.126	0.97	0.501	NaN	NaN	NaN	-1.108	0.756	0.577	-1.194	0.554	0.535	-1.168	0.461	0.537	-1.112	0.336	0.582	-1.077	0.147	0.498
902	4.51	NaN	NaN	NaN	-1.161	0.946	0.191	NaN	NaN	NaN	NaN	NaN	NaN	-1.08	0.516	0.219	-1.06	0.418	0.224	-1.024	0.269	0.191	-1.013	0.095	0.281	-1.124	0.032	0.211	-1.13	0.97	0.501	NaN	NaN	NaN	-1.111	0.755	0.577	-1.197	0.553	0.534	-1.172	0.459	0.538	-1.121	0.332	0.582	-1.09	0.142	0.498
903	4.515	NaN	NaN	NaN	-1.165	0.946	0.191	NaN	NaN	NaN	NaN	NaN	NaN	-1.082	0.515	0.22	-1.063	0.418	0.224	-1.026	0.27	0.191	-1.013	0.096	0.281	-1.124	0.032	0.211	-1.133	0.969	0.501	NaN	NaN	NaN	-1.114	0.754	0.576	-1.199	0.552	0.532	-1.177	0.457	0.537	-1.129	0.328	0.581	-1.104	0.138	0.499
904	4.52	NaN	NaN	NaN	-1.169	0.946	0.192	NaN	NaN	NaN	NaN	NaN	NaN	-1.084	0.514	0.22	-1.065	0.418	0.224	-1.027	0.27	0.191	-1.013	0.096	0.281	-1.124	0.032	0.211	-1.137	0.969	0.501	NaN	NaN	NaN	-1.117	0.753	0.575	-1.201	0.551	0.531	-1.18	0.456	0.536	-1.136	0.325	0.581	-1.117	0.134	0.497
905	4.525	NaN	NaN	NaN	-1.173	0.946	0.192	NaN	NaN	NaN	-1.116	0.744	0.132	-1.086	0.514	0.22	-1.068	0.419	0.224	-1.028	0.27	0.191	-1.013	0.096	0.282	-1.124	0.032	0.211	-1.14	0.968	0.501	NaN	NaN	NaN	-1.119	0.751	0.575	-1.203	0.55	0.53	-1.183	0.454	0.535	-1.143	0.323	0.58	-1.129	0.13	0.497
906	4.53	NaN	NaN	NaN	-1.177	0.946	0.192	NaN	NaN	NaN	NaN	NaN	NaN	-1.089	0.514	0.22	-1.07	0.418	0.224	-1.029	0.269	0.191	-1.014	0.096	0.282	-1.124	0.032	0.211	-1.144	0.967	0.502	NaN	NaN	NaN	-1.121	0.75	0.574	-1.205	0.549	0.529	-1.187	0.452	0.534	-1.149	0.32	0.579	-1.142	0.127	0.497
907	4.535	NaN	NaN	NaN	-1.181	0.945	0.193	NaN	NaN	NaN	NaN	NaN	NaN	-1.092	0.514	0.22	-1.071	0.418	0.224	-1.031	0.269	0.191	-1.014	0.096	0.282	-1.124	0.032	0.211	-1.147	0.966	0.502	NaN	NaN	NaN	-1.123	0.748	0.574	-1.206	0.547	0.528	-1.19	0.45	0.532	-1.155	0.318	0.577	-1.155	0.124	0.497
908	4.54	NaN	NaN	NaN	-1.185	0.945	0.193	NaN	NaN	NaN	NaN	NaN	NaN	-1.095	0.514	0.22	-1.073	0.417	0.224	-1.032	0.269	0.191	-1.014	0.096	0.282	-1.124	0.032	0.211	-1.15	0.965	0.502	NaN	NaN	NaN	-1.125	0.746	0.573	-1.208	0.546	0.527	-1.193	0.449	0.531	-1.16	0.315	0.575	-1.167	0.122	0.496
909	4.545	NaN	NaN	NaN	-1.189	0.945	0.194	NaN	NaN	NaN	-1.131	0.743	0.133	-1.097	0.514	0.22	-1.075	0.417	0.225	-1.033	0.27	0.192	-1.014	0.096	0.282	-1.124	0.032	0.211	-1.154	0.965	0.502	NaN	NaN	NaN	-1.128	0.744	0.573	-1.21	0.544	0.526	-1.197	0.449	0.53	-1.166	0.313	0.573	-1.179	0.119	0.495
910	4.55	NaN	NaN	NaN	-1.192	0.945	0.194	NaN	NaN	NaN	NaN	NaN	NaN	-1.1	0.513	0.22	-1.078	0.417	0.225	-1.035	0.27	0.192	-1.015	0.097	0.282	-1.124	0.032	0.212	-1.157	0.964	0.503	NaN	NaN	NaN	-1.13	0.742	0.573	-1.212	0.543	0.526	-1.202	0.449	0.528	-1.172	0.311	0.571	-1.191	0.117	0.494
911	4.555	NaN	NaN	NaN	-1.196	0.944	0.194	NaN	NaN	NaN	NaN	NaN	NaN	-1.104	0.513	0.22	-1.08	0.416	0.225	-1.037	0.27	0.191	-1.015	0.097	0.282	-1.124	0.032	0.212	-1.16	0.963	0.503	NaN	NaN	NaN	-1.131	0.74	0.572	-1.214	0.542	0.525	-1.201	0.444	0.524	-1.176	0.308	0.569	-1.202	0.115	0.492
912	4.56	NaN	NaN	NaN	-1.2	0.944	0.195	NaN	NaN	NaN	NaN	NaN	NaN	-1.107	0.514	0.22	-1.082	0.416	0.225	-1.038	0.271	0.191	-1.015	0.098	0.282	-1.124	0.032	0.212	-1.164	0.962	0.503	NaN	NaN	NaN	-1.133	0.739	0.572	-1.215	0.54	0.524	-1.203	0.441	0.521	-1.181	0.306	0.566	-1.213	0.113	0.491
913	4.565	NaN	NaN	NaN	-1.204	0.944	0.196	NaN	NaN	NaN	NaN	NaN	NaN	-1.11	0.513	0.221	-1.085	0.416	0.225	-1.039	0.271	0.191	-1.016	0.098	0.282	-1.124	0.033	0.212	-1.167	0.961	0.504	NaN	NaN	NaN	-1.135	0.737	0.572	-1.217	0.539	0.523	-1.205	0.439	0.519	-1.186	0.304	0.565	-1.224	0.111	0.489
914	4.57	NaN	NaN	NaN	-1.209	0.944	0.196	NaN	NaN	NaN	NaN	NaN	NaN	-1.113	0.514	0.221	-1.087	0.416	0.225	-1.041	0.271	0.191	-1.016	0.099	0.282	-1.124	0.032	0.212	-1.171	0.96	0.504	NaN	NaN	NaN	-1.136	0.735	0.572	-1.218	0.537	0.523	-1.208	0.437	0.518	-1.191	0.302	0.562	-1.234	0.109	0.487
915	4.575	NaN	NaN	NaN	-1.212	0.944	0.196	NaN	NaN	NaN	-1.155	0.742	0.136	-1.116	0.514	0.22	-1.09	0.416	0.225	-1.042	0.271	0.191	-1.016	0.099	0.282	-1.124	0.032	0.212	-1.174	0.959	0.504	NaN	NaN	NaN	-1.138	0.734	0.572	-1.219	0.535	0.522	-1.21	0.435	0.516	-1.196	0.299	0.56	-1.243	0.108	0.484
916	4.58	NaN	NaN	NaN	-1.217	0.944	0.197	NaN	NaN	NaN	-1.158	0.742	0.137	-1.119	0.513	0.22	-1.093	0.415	0.225	-1.044	0.271	0.191	-1.016	0.099	0.282	-1.124	0.032	0.212	-1.178	0.958	0.504	NaN	NaN	NaN	-1.14	0.733	0.572	-1.221	0.534	0.521	-1.212	0.433	0.514	-1.2	0.297	0.558	-1.252	0.107	0.482
917	4.585	NaN	NaN	NaN	-1.221	0.943	0.198	NaN	NaN	NaN	-1.161	0.742	0.137	-1.123	0.512	0.221	-1.096	0.415	0.225	-1.046	0.271	0.191	-1.017	0.1	0.282	-1.124	0.032	0.212	-1.181	0.957	0.505	NaN	NaN	NaN	-1.142	0.732	0.572	-1.223	0.532	0.52	-1.214	0.432	0.512	-1.204	0.295	0.556	-1.26	0.105	0.479
918	4.59	NaN	NaN	NaN	-1.225	0.943	0.198	NaN	NaN	NaN	NaN	NaN	NaN	-1.126	0.512	0.221	-1.099	0.415	0.225	-1.048	0.272	0.191	-1.017	0.1	0.282	-1.124	0.032	0.212	-1.184	0.956	0.505	NaN	NaN	NaN	-1.144	0.731	0.573	-1.224	0.53	0.519	-1.217	0.43	0.51	-1.208	0.292	0.553	-1.268	0.104	0.476
919	4.595	NaN	NaN	NaN	-1.229	0.943	0.199	NaN	NaN	NaN	-1.17	0.741	0.138	-1.13	0.512	0.22	-1.102	0.414	0.224	-1.05	0.272	0.191	-1.017	0.1	0.282	-1.123	0.033	0.212	-1.187	0.955	0.505	NaN	NaN	NaN	-1.145	0.73	0.573	-1.226	0.529	0.519	-1.219	0.428	0.508	-1.212	0.29	0.551	-1.277	0.104	0.475
920	4.6	NaN	NaN	NaN	-1.233	0.943	0.199	NaN	NaN	NaN	NaN	NaN	NaN	-1.134	0.511	0.221	-1.105	0.414	0.224	-1.052	0.271	0.19	-1.018	0.101	0.282	-1.123	0.033	0.212	-1.19	0.954	0.505	NaN	NaN	NaN	-1.147	0.728	0.572	NaN	NaN	NaN	-1.221	0.426	0.505	-1.215	0.288	0.548	-1.286	0.106	0.474
921	4.605	NaN	NaN	NaN	-1.237	0.942	0.2	NaN	NaN	NaN	-1.179	0.741	0.139	-1.137	0.511	0.221	-1.109	0.415	0.224	-1.054	0.271	0.19	-1.019	0.101	0.282	-1.123	0.033	0.212	-1.194	0.953	0.506	NaN	NaN	NaN	-1.149	0.727	0.572	NaN	NaN	NaN	-1.224	0.425	0.503	-1.218	0.286	0.544	-1.293	0.106	0.472
922	4.61	NaN	NaN	NaN	-1.241	0.942	0.201	NaN	NaN	NaN	NaN	NaN	NaN	-1.141	0.511	0.221	-1.111	0.415	0.224	-1.056	0.271	0.19	-1.02	0.101	0.282	-1.123	0.033	0.212	-1.197	0.952	0.506	NaN	NaN	NaN	-1.151	0.726	0.572	NaN	NaN	NaN	-1.226	0.423	0.501	-1.221	0.284	0.541	-1.296	0.101	0.467
923	4.615	NaN	NaN	NaN	-1.246	0.942	0.201	NaN	NaN	NaN	-1.189	0.74	0.14	-1.146	0.511	0.221	-1.114	0.414	0.224	-1.058	0.272	0.19	-1.021	0.101	0.282	-1.124	0.033	0.212	-1.201	0.951	0.506	NaN	NaN	NaN	-1.153	0.725	0.572	NaN	NaN	NaN	-1.229	0.422	0.499	-1.224	0.283	0.538	-1.302	0.101	0.465
924	4.62	NaN	NaN	NaN	-1.25	0.942	0.202	NaN	NaN	NaN	-1.192	0.739	0.14	-1.149	0.51	0.222	-1.118	0.414	0.223	-1.06	0.273	0.19	-1.022	0.102	0.282	-1.124	0.033	0.212	-1.203	0.951	0.507	NaN	NaN	NaN	-1.155	0.724	0.572	NaN	NaN	NaN	-1.231	0.42	0.496	-1.226	0.281	0.535	-1.307	0.1	0.464
925	4.625	NaN	NaN	NaN	-1.254	0.942	0.203	NaN	NaN	NaN	-1.196	0.739	0.141	-1.153	0.509	0.222	-1.121	0.414	0.223	-1.063	0.274	0.19	-1.022	0.103	0.281	-1.123	0.033	0.212	NaN	NaN	NaN	NaN	NaN	NaN	-1.157	0.722	0.571	NaN	NaN	NaN	-1.234	0.419	0.495	-1.229	0.28	0.533	-1.311	0.101	0.462
926	4.63	NaN	NaN	NaN	-1.258	0.941	0.204	NaN	NaN	NaN	-1.201	0.739	0.141	-1.158	0.51	0.222	-1.125	0.414	0.223	-1.065	0.274	0.189	-1.023	0.104	0.281	-1.123	0.033	0.211	NaN	NaN	NaN	NaN	NaN	NaN	-1.159	0.721	0.571	NaN	NaN	NaN	-1.237	0.419	0.494	-1.231	0.279	0.53	-1.317	0.102	0.462
927	4.635	NaN	NaN	NaN	-1.262	0.941	0.205	NaN	NaN	NaN	-1.205	0.739	0.142	-1.162	0.509	0.222	-1.129	0.414	0.223	-1.067	0.274	0.189	-1.023	0.104	0.28	-1.123	0.033	0.211	-1.215	0.948	0.51	NaN	NaN	NaN	-1.161	0.719	0.57	NaN	NaN	NaN	-1.239	0.417	0.492	-1.234	0.278	0.528	-1.318	0.099	0.458
928	4.64	NaN	NaN	NaN	-1.266	0.941	0.205	NaN	NaN	NaN	-1.21	0.739	0.143	-1.166	0.508	0.222	-1.132	0.413	0.223	-1.069	0.274	0.189	-1.023	0.105	0.28	-1.123	0.032	0.211	-1.217	0.948	0.51	NaN	NaN	NaN	-1.164	0.717	0.57	NaN	NaN	NaN	-1.242	0.416	0.49	-1.236	0.277	0.526	-1.323	0.1	0.458
929	4.645	NaN	NaN	NaN	-1.271	0.94	0.206	NaN	NaN	NaN	-1.214	0.738	0.143	-1.171	0.508	0.222	-1.135	0.412	0.223	-1.072	0.274	0.188	-1.024	0.105	0.279	-1.123	0.032	0.211	-1.22	0.947	0.511	NaN	NaN	NaN	-1.166	0.716	0.569	NaN	NaN	NaN	-1.245	0.416	0.489	-1.24	0.277	0.524	-1.327	0.103	0.458
930	4.65	NaN	NaN	NaN	-1.275	0.94	0.207	NaN	NaN	NaN	-1.219	0.738	0.144	-1.175	0.508	0.222	-1.14	0.412	0.222	-1.074	0.274	0.188	-1.025	0.106	0.279	-1.123	0.032	0.211	-1.223	0.946	0.512	NaN	NaN	NaN	-1.169	0.715	0.569	NaN	NaN	NaN	-1.249	0.416	0.489	-1.243	0.276	0.523	-1.328	0.102	0.456
931	4.655	NaN	NaN	NaN	-1.279	0.94	0.208	NaN	NaN	NaN	-1.223	0.738	0.144	-1.179	0.507	0.222	-1.144	0.411	0.222	-1.077	0.275	0.188	-1.026	0.107	0.278	-1.123	0.032	0.211	-1.227	0.946	0.513	NaN	NaN	NaN	-1.172	0.713	0.568	NaN	NaN	NaN	-1.251	0.414	0.488	-1.245	0.275	0.523	-1.328	0.099	0.453
932	4.66	NaN	NaN	NaN	-1.283	0.94	0.209	NaN	NaN	NaN	-1.228	0.737	0.144	-1.185	0.507	0.222	-1.148	0.411	0.222	-1.079	0.275	0.187	-1.026	0.108	0.278	-1.123	0.032	0.211	-1.23	0.945	0.514	NaN	NaN	NaN	-1.175	0.712	0.568	NaN	NaN	NaN	-1.254	0.413	0.487	-1.248	0.274	0.522	-1.33	0.099	0.451
933	4.665	NaN	NaN	NaN	-1.287	0.94	0.21	NaN	NaN	NaN	-1.233	0.737	0.144	-1.189	0.507	0.222	-1.152	0.411	0.221	-1.082	0.276	0.187	-1.027	0.109	0.277	-1.123	0.032	0.211	-1.233	0.944	0.515	NaN	NaN	NaN	-1.178	0.711	0.568	NaN	NaN	NaN	-1.257	0.412	0.485	-1.25	0.273	0.521	-1.327	0.094	0.446
934	4.67	NaN	NaN	NaN	-1.292	0.939	0.211	NaN	NaN	NaN	-1.237	0.736	0.145	-1.195	0.506	0.222	-1.157	0.41	0.221	-1.085	0.276	0.186	-1.028	0.11	0.277	-1.123	0.032	0.211	-1.236	0.943	0.516	NaN	NaN	NaN	-1.181	0.71	0.568	NaN	NaN	NaN	-1.26	0.411	0.485	-1.252	0.272	0.52	-1.328	0.093	0.445
935	4.675	NaN	NaN	NaN	-1.296	0.939	0.212	NaN	NaN	NaN	-1.242	0.736	0.146	-1.2	0.506	0.221	-1.161	0.41	0.221	-1.088	0.277	0.186	-1.03	0.111	0.277	-1.123	0.032	0.211	-1.24	0.943	0.517	NaN	NaN	NaN	-1.185	0.709	0.568	NaN	NaN	NaN	-1.263	0.411	0.486	-1.254	0.272	0.519	-1.329	0.092	0.444
936	4.68	NaN	NaN	NaN	-1.3	0.939	0.213	NaN	NaN	NaN	-1.246	0.736	0.146	-1.205	0.505	0.221	-1.166	0.41	0.22	-1.091	0.277	0.186	-1.029	0.113	0.276	-1.123	0.032	0.211	-1.243	0.943	0.518	NaN	NaN	NaN	-1.189	0.709	0.568	NaN	NaN	NaN	-1.265	0.41	0.486	-1.256	0.271	0.519	-1.33	0.092	0.445
937	4.685	NaN	NaN	NaN	-1.304	0.939	0.214	NaN	NaN	NaN	-1.251	0.736	0.146	-1.211	0.504	0.221	-1.171	0.409	0.22	-1.094	0.278	0.186	-1.027	0.116	0.276	-1.123	0.032	0.211	-1.247	0.942	0.518	NaN	NaN	NaN	-1.192	0.709	0.569	NaN	NaN	NaN	-1.268	0.41	0.487	-1.258	0.27	0.52	-1.332	0.091	0.446
938	4.69	NaN	NaN	NaN	-1.309	0.939	0.214	NaN	NaN	NaN	-1.255	0.736	0.147	-1.217	0.503	0.221	-1.176	0.409	0.219	-1.097	0.28	0.185	-1.027	0.118	0.276	-1.123	0.032	0.211	-1.251	0.941	0.519	NaN	NaN	NaN	-1.195	0.708	0.569	NaN	NaN	NaN	-1.271	0.409	0.487	-1.261	0.27	0.521	-1.334	0.091	0.448
939	4.695	NaN	NaN	NaN	-1.313	0.939	0.215	NaN	NaN	NaN	-1.26	0.735	0.147	-1.222	0.503	0.22	-1.181	0.409	0.219	-1.1	0.28	0.185	-1.028	0.12	0.275	-1.123	0.032	0.211	-1.254	0.941	0.52	NaN	NaN	NaN	-1.198	0.708	0.57	NaN	NaN	NaN	-1.274	0.409	0.487	-1.265	0.269	0.522	-1.335	0.091	0.448
940	4.7	NaN	NaN	NaN	-1.317	0.939	0.216	NaN	NaN	NaN	-1.265	0.735	0.147	-1.228	0.502	0.22	-1.186	0.409	0.218	-1.103	0.281	0.184	-1.03	0.122	0.275	-1.123	0.032	0.211	-1.258	0.94	0.52	NaN	NaN	NaN	-1.202	0.707	0.57	NaN	NaN	NaN	-1.278	0.409	0.488	-1.269	0.27	0.524	-1.337	0.09	0.448
941	4.705	NaN	NaN	NaN	-1.321	0.939	0.217	NaN	NaN	NaN	-1.27	0.735	0.148	-1.234	0.502	0.22	-1.191	0.409	0.218	-1.106	0.282	0.184	-1.031	0.124	0.274	-1.123	0.032	0.211	-1.261	0.94	0.521	NaN	NaN	NaN	-1.205	0.707	0.571	NaN	NaN	NaN	-1.281	0.409	0.49	-1.274	0.271	0.527	-1.338	0.09	0.448
942	4.71	NaN	NaN	NaN	-1.326	0.939	0.218	NaN	NaN	NaN	-1.275	0.735	0.148	-1.24	0.501	0.219	-1.197	0.409	0.217	-1.11	0.284	0.183	-1.033	0.126	0.274	-1.123	0.032	0.211	-1.264	0.939	0.521	NaN	NaN	NaN	-1.208	0.708	0.572	NaN	NaN	NaN	-1.285	0.41	0.492	-1.278	0.271	0.529	-1.339	0.09	0.448
943	4.715	NaN	NaN	NaN	-1.33	0.939	0.219	NaN	NaN	NaN	-1.28	0.735	0.148	-1.247	0.501	0.218	-1.202	0.409	0.216	-1.114	0.286	0.183	-1.034	0.129	0.273	-1.123	0.032	0.211	-1.268	0.94	0.522	NaN	NaN	NaN	-1.211	0.708	0.573	NaN	NaN	NaN	-1.288	0.41	0.492	-1.281	0.272	0.531	-1.339	0.09	0.448
944	4.72	NaN	NaN	NaN	-1.334	0.938	0.22	NaN	NaN	NaN	-1.285	0.735	0.149	-1.253	0.501	0.218	-1.208	0.409	0.215	-1.118	0.288	0.182	-1.036	0.131	0.272	-1.124	0.032	0.211	-1.271	0.94	0.522	NaN	NaN	NaN	-1.214	0.708	0.574	NaN	NaN	NaN	-1.291	0.41	0.492	-1.284	0.272	0.532	-1.339	0.09	0.448
945	4.725	NaN	NaN	NaN	-1.338	0.938	0.221	NaN	NaN	NaN	-1.29	0.736	0.149	-1.26	0.501	0.217	-1.214	0.41	0.214	-1.122	0.291	0.181	-1.039	0.135	0.271	-1.124	0.032	0.211	-1.275	0.94	0.523	NaN	NaN	NaN	-1.217	0.709	0.575	NaN	NaN	NaN	-1.295	0.41	0.493	-1.287	0.272	0.533	-1.34	0.09	0.449
946	4.73	NaN	NaN	NaN	-1.342	0.938	0.222	NaN	NaN	NaN	-1.295	0.736	0.15	-1.267	0.501	0.217	-1.22	0.409	0.214	-1.126	0.293	0.181	-1.041	0.138	0.27	-1.124	0.032	0.211	-1.278	0.94	0.524	NaN	NaN	NaN	-1.22	0.71	0.575	NaN	NaN	NaN	-1.298	0.411	0.495	-1.289	0.272	0.534	-1.34	0.09	0.448
947	4.735	NaN	NaN	NaN	-1.346	0.939	0.223	NaN	NaN	NaN	-1.301	0.737	0.15	-1.271	0.501	0.217	-1.224	0.41	0.214	-1.13	0.295	0.18	-1.044	0.141	0.269	-1.123	0.032	0.21	-1.281	0.941	0.524	NaN	NaN	NaN	-1.224	0.71	0.576	NaN	NaN	NaN	-1.301	0.412	0.497	-1.291	0.272	0.535	-1.339	0.089	0.446
948	4.74	NaN	NaN	NaN	-1.35	0.939	0.224	NaN	NaN	NaN	-1.306	0.737	0.151	NaN	NaN	NaN	NaN	NaN	NaN	-1.135	0.298	0.179	-1.046	0.145	0.268	-1.123	0.032	0.209	-1.284	0.941	0.525	NaN	NaN	NaN	-1.226	0.71	0.577	NaN	NaN	NaN	-1.303	0.412	0.497	-1.292	0.272	0.535	-1.339	0.089	0.446
949	4.745	NaN	NaN	NaN	-1.354	0.939	0.226	NaN	NaN	NaN	-1.311	0.738	0.152	NaN	NaN	NaN	NaN	NaN	NaN	-1.141	0.302	0.178	-1.05	0.149	0.266	-1.123	0.032	0.209	-1.286	0.942	0.525	NaN	NaN	NaN	-1.229	0.709	0.577	NaN	NaN	NaN	-1.305	0.412	0.498	-1.293	0.272	0.535	-1.339	0.089	0.446
950	4.75	NaN	NaN	NaN	-1.359	0.939	0.227	NaN	NaN	NaN	-1.317	0.738	0.152	NaN	NaN	NaN	NaN	NaN	NaN	-1.146	0.305	0.177	-1.053	0.153	0.264	-1.123	0.032	0.209	-1.289	0.942	0.526	NaN	NaN	NaN	-1.232	0.71	0.578	NaN	NaN	NaN	-1.307	0.412	0.498	-1.294	0.272	0.535	-1.34	0.089	0.446
951	4.755	NaN	NaN	NaN	-1.363	0.94	0.228	NaN	NaN	NaN	-1.322	0.739	0.153	NaN	NaN	NaN	-1.256	0.414	0.211	-1.151	0.309	0.176	-1.057	0.157	0.262	-1.123	0.032	0.209	-1.292	0.943	0.527	NaN	NaN	NaN	-1.235	0.711	0.579	NaN	NaN	NaN	-1.308	0.411	0.498	-1.295	0.272	0.535	-1.342	0.091	0.448
952	4.76	NaN	NaN	NaN	-1.367	0.94	0.229	NaN	NaN	NaN	-1.327	0.739	0.153	NaN	NaN	NaN	NaN	NaN	NaN	-1.157	0.314	0.175	-1.062	0.161	0.26	-1.123	0.032	0.209	-1.294	0.944	0.528	NaN	NaN	NaN	-1.238	0.712	0.58	NaN	NaN	NaN	-1.309	0.411	0.498	-1.296	0.272	0.535	-1.346	0.096	0.452
953	4.765	NaN	NaN	NaN	-1.371	0.941	0.231	NaN	NaN	NaN	-1.333	0.74	0.154	NaN	NaN	NaN	NaN	NaN	NaN	-1.162	0.318	0.174	-1.066	0.165	0.258	-1.123	0.032	0.209	-1.297	0.945	0.528	NaN	NaN	NaN	-1.24	0.712	0.581	NaN	NaN	NaN	-1.311	0.411	0.498	-1.297	0.271	0.535	-1.347	0.097	0.452
954	4.77	NaN	NaN	NaN	-1.375	0.941	0.232	NaN	NaN	NaN	-1.339	0.741	0.155	NaN	NaN	NaN	-1.279	0.419	0.208	-1.168	0.321	0.173	-1.071	0.169	0.255	-1.124	0.033	0.209	-1.299	0.946	0.529	NaN	NaN	NaN	-1.242	0.712	0.581	NaN	NaN	NaN	-1.312	0.411	0.498	-1.299	0.271	0.535	-1.348	0.097	0.453
955	4.775	NaN	NaN	NaN	-1.379	0.942	0.233	NaN	NaN	NaN	-1.345	0.742	0.155	NaN	NaN	NaN	NaN	NaN	NaN	-1.175	0.325	0.172	-1.076	0.173	0.253	-1.126	0.034	0.208	-1.302	0.946	0.53	NaN	NaN	NaN	-1.244	0.712	0.582	NaN	NaN	NaN	-1.313	0.411	0.498	-1.3	0.271	0.536	-1.347	0.095	0.451
956	4.78	NaN	NaN	NaN	-1.383	0.943	0.235	NaN	NaN	NaN	-1.35	0.743	0.156	NaN	NaN	NaN	-1.296	0.422	0.207	-1.182	0.329	0.172	-1.081	0.177	0.251	-1.127	0.035	0.208	-1.304	0.947	0.532	NaN	NaN	NaN	-1.245	0.711	0.582	NaN	NaN	NaN	-1.314	0.411	0.498	-1.301	0.271	0.536	-1.344	0.09	0.447
957	4.785	NaN	NaN	NaN	-1.387	0.943	0.237	NaN	NaN	NaN	-1.356	0.744	0.156	NaN	NaN	NaN	NaN	NaN	NaN	-1.19	0.332	0.17	-1.087	0.182	0.248	-1.129	0.034	0.209	-1.306	0.948	0.533	NaN	NaN	NaN	-1.247	0.711	0.583	NaN	NaN	NaN	-1.315	0.411	0.499	-1.302	0.271	0.536	-1.344	0.089	0.446
958	4.79	NaN	NaN	NaN	-1.391	0.944	0.238	NaN	NaN	NaN	-1.362	0.745	0.157	NaN	NaN	NaN	NaN	NaN	NaN	-1.198	0.334	0.169	-1.092	0.186	0.245	-1.129	0.036	0.209	-1.308	0.948	0.534	NaN	NaN	NaN	-1.248	0.711	0.583	NaN	NaN	NaN	-1.315	0.411	0.499	-1.303	0.272	0.536	-1.343	0.089	0.446
959	4.795	NaN	NaN	NaN	-1.395	0.945	0.239	NaN	NaN	NaN	-1.367	0.746	0.157	NaN	NaN	NaN	NaN	NaN	NaN	-1.206	0.337	0.168	-1.098	0.19	0.243	-1.13	0.04	0.208	-1.31	0.949	0.535	NaN	NaN	NaN	-1.25	0.711	0.584	NaN	NaN	NaN	-1.317	0.411	0.499	-1.304	0.272	0.536	-1.343	0.089	0.446
960	4.8	NaN	NaN	NaN	-1.399	0.945	0.241	NaN	NaN	NaN	-1.373	0.747	0.158	-1.219	0.342	0.167	NaN	NaN	NaN	-1.214	0.338	0.166	-1.103	0.193	0.242	NaN	NaN	NaN	-1.312	0.949	0.536	NaN	NaN	NaN	-1.252	0.713	0.585	NaN	NaN	NaN	-1.317	0.411	0.5	-1.304	0.272	0.536	-1.343	0.089	0.446
961	4.805	NaN	NaN	NaN	-1.404	0.946	0.243	NaN	NaN	NaN	-1.378	0.747	0.159	NaN	NaN	NaN	NaN	NaN	NaN	-1.223	0.339	0.165	-1.108	0.197	0.241	NaN	NaN	NaN	-1.313	0.95	0.538	NaN	NaN	NaN	-1.256	0.717	0.586	NaN	NaN	NaN	-1.318	0.411	0.5	-1.305	0.272	0.536	-1.343	0.089	0.446
962	4.81	NaN	NaN	NaN	-1.408	0.947	0.245	NaN	NaN	NaN	-1.384	0.748	0.16	NaN	NaN	NaN	NaN	NaN	NaN	-1.233	0.34	0.165	-1.114	0.2	0.24	-1.139	0.047	0.207	-1.315	0.95	0.539	NaN	NaN	NaN	-1.257	0.717	0.586	NaN	NaN	NaN	NaN	NaN	NaN	-1.305	0.272	0.537	-1.343	0.089	0.446
963	4.815	NaN	NaN	NaN	-1.412	0.947	0.246	NaN	NaN	NaN	-1.389	0.749	0.161	NaN	NaN	NaN	NaN	NaN	NaN	-1.243	0.341	0.164	-1.12	0.204	0.238	-1.141	0.049	0.206	-1.317	0.951	0.54	NaN	NaN	NaN	-1.253	0.712	0.582	NaN	NaN	NaN	-1.319	0.411	0.501	-1.305	0.272	0.537	-1.343	0.089	0.446
964	4.82	NaN	NaN	NaN	-1.417	0.947	0.248	NaN	NaN	NaN	-1.395	0.75	0.162	NaN	NaN	NaN	NaN	NaN	NaN	-1.25	0.342	0.164	-1.125	0.208	0.237	NaN	NaN	NaN	-1.318	0.951	0.541	NaN	NaN	NaN	-1.252	0.712	0.581	NaN	NaN	NaN	-1.319	0.411	0.501	-1.306	0.272	0.537	-1.343	0.089	0.446
965	4.825	NaN	NaN	NaN	-1.421	0.948	0.25	NaN	NaN	NaN	-1.401	0.751	0.163	NaN	NaN	NaN	-1.265	0.346	0.165	-1.258	0.343	0.163	-1.131	0.21	0.236	-1.091	0.115	0.246	-1.319	0.951	0.542	NaN	NaN	NaN	-1.252	0.711	0.58	NaN	NaN	NaN	NaN	NaN	NaN	-1.306	0.272	0.537	-1.343	0.089	0.446
966	4.83	NaN	NaN	NaN	-1.425	0.948	0.251	NaN	NaN	NaN	-1.405	0.752	0.165	NaN	NaN	NaN	NaN	NaN	NaN	-1.267	0.344	0.164	-1.136	0.213	0.234	-1.094	0.116	0.247	-1.32	0.951	0.543	NaN	NaN	NaN	-1.252	0.712	0.58	NaN	NaN	NaN	NaN	NaN	NaN	-1.306	0.272	0.536	-1.343	0.089	0.446
967	4.835	NaN	NaN	NaN	-1.429	0.949	0.253	NaN	NaN	NaN	-1.411	0.753	0.166	NaN	NaN	NaN	NaN	NaN	NaN	-1.277	0.345	0.165	-1.142	0.215	0.233	NaN	NaN	NaN	-1.321	0.951	0.544	NaN	NaN	NaN	-1.252	0.712	0.58	NaN	NaN	NaN	-1.32	0.411	0.5	-1.306	0.273	0.536	-1.344	0.09	0.446
968	4.84	NaN	NaN	NaN	-1.433	0.949	0.255	NaN	NaN	NaN	-1.417	0.754	0.168	NaN	NaN	NaN	-1.286	0.344	0.166	-1.285	0.349	0.165	-1.149	0.218	0.232	NaN	NaN	NaN	-1.322	0.951	0.545	NaN	NaN	NaN	-1.252	0.712	0.579	NaN	NaN	NaN	-1.32	0.411	0.5	-1.306	0.273	0.536	-1.344	0.09	0.446
969	4.845	NaN	NaN	NaN	-1.437	0.95	0.257	NaN	NaN	NaN	-1.423	0.755	0.17	NaN	NaN	NaN	-1.289	0.344	0.167	-1.292	0.35	0.165	-1.156	0.22	0.231	NaN	NaN	NaN	-1.323	0.952	0.546	NaN	NaN	NaN	-1.252	0.712	0.579	NaN	NaN	NaN	-1.32	0.411	0.499	-1.306	0.273	0.536	-1.344	0.09	0.446
970	4.85	NaN	NaN	NaN	-1.442	0.951	0.26	NaN	NaN	NaN	-1.428	0.756	0.172	NaN	NaN	NaN	NaN	NaN	NaN	-1.299	0.35	0.166	-1.163	0.221	0.23	NaN	NaN	NaN	-1.324	0.952	0.547	NaN	NaN	NaN	-1.253	0.712	0.578	NaN	NaN	NaN	-1.32	0.411	0.498	-1.306	0.273	0.535	-1.344	0.09	0.446
971	4.855	NaN	NaN	NaN	-1.446	0.952	0.262	NaN	NaN	NaN	-1.433	0.757	0.173	-1.196	0.074	0.187	NaN	NaN	NaN	-1.308	0.35	0.168	-1.169	0.223	0.229	NaN	NaN	NaN	-1.325	0.952	0.548	NaN	NaN	NaN	-1.253	0.713	0.578	NaN	NaN	NaN	-1.32	0.412	0.497	-1.306	0.273	0.535	-1.344	0.09	0.446
972	4.86	NaN	NaN	NaN	-1.449	0.952	0.264	NaN	NaN	NaN	-1.439	0.757	0.175	NaN	NaN	NaN	NaN	NaN	NaN	-1.315	0.352	0.168	-1.176	0.223	0.228	NaN	NaN	NaN	-1.325	0.953	0.549	NaN	NaN	NaN	-1.254	0.713	0.577	NaN	NaN	NaN	-1.32	0.412	0.497	-1.306	0.274	0.535	-1.344	0.09	0.446
973	4.865	NaN	NaN	NaN	-1.452	0.953	0.266	NaN	NaN	NaN	-1.445	0.758	0.178	NaN	NaN	NaN	NaN	NaN	NaN	-1.321	0.354	0.168	-1.183	0.224	0.226	NaN	NaN	NaN	-1.326	0.953	0.55	NaN	NaN	NaN	-1.255	0.714	0.577	NaN	NaN	NaN	-1.321	0.412	0.497	-1.306	0.274	0.535	-1.344	0.09	0.446
974	4.87	NaN	NaN	NaN	-1.456	0.953	0.267	NaN	NaN	NaN	-1.451	0.759	0.181	NaN	NaN	NaN	NaN	NaN	NaN	-1.33	0.354	0.17	-1.191	0.224	0.225	NaN	NaN	NaN	-1.326	0.953	0.55	NaN	NaN	NaN	-1.255	0.714	0.576	NaN	NaN	NaN	-1.321	0.412	0.497	-1.306	0.274	0.535	-1.344	0.09	0.446
975	4.875	NaN	NaN	NaN	-1.46	0.953	0.27	NaN	NaN	NaN	-1.457	0.76	0.184	NaN	NaN	NaN	-1.334	0.355	0.171	-1.339	0.356	0.171	-1.199	0.224	0.224	NaN	NaN	NaN	-1.327	0.954	0.551	NaN	NaN	NaN	-1.255	0.714	0.576	NaN	NaN	NaN	-1.321	0.412	0.497	-1.306	0.274	0.535	-1.345	0.092	0.448
976	4.88	NaN	NaN	NaN	-1.464	0.954	0.273	NaN	NaN	NaN	-1.463	0.76	0.187	NaN	NaN	NaN	NaN	NaN	NaN	-1.344	0.356	0.171	-1.208	0.223	0.222	NaN	NaN	NaN	-1.327	0.954	0.551	NaN	NaN	NaN	-1.255	0.715	0.575	NaN	NaN	NaN	-1.32	0.412	0.496	-1.305	0.275	0.534	-1.349	0.098	0.453
977	4.885	NaN	NaN	NaN	-1.468	0.955	0.275	NaN	NaN	NaN	-1.469	0.761	0.19	NaN	NaN	NaN	NaN	NaN	NaN	-1.35	0.357	0.172	-1.215	0.223	0.221	NaN	NaN	NaN	-1.328	0.955	0.552	NaN	NaN	NaN	-1.254	0.715	0.575	NaN	NaN	NaN	-1.32	0.412	0.496	-1.305	0.275	0.534	-1.348	0.097	0.452
978	4.89	NaN	NaN	NaN	-1.471	0.956	0.278	NaN	NaN	NaN	-1.475	0.762	0.193	NaN	NaN	NaN	NaN	NaN	NaN	-1.357	0.356	0.174	-1.223	0.222	0.219	NaN	NaN	NaN	-1.328	0.955	0.552	NaN	NaN	NaN	-1.254	0.714	0.574	NaN	NaN	NaN	-1.32	0.412	0.496	-1.305	0.275	0.534	-1.345	0.092	0.447
979	4.895	NaN	NaN	NaN	-1.475	0.956	0.28	NaN	NaN	NaN	-1.479	0.763	0.195	NaN	NaN	NaN	-1.368	0.361	0.175	-1.364	0.356	0.175	-1.231	0.22	0.218	NaN	NaN	NaN	-1.328	0.956	0.553	NaN	NaN	NaN	NaN	NaN	NaN	NaN	NaN	NaN	-1.32	0.413	0.495	-1.305	0.275	0.533	-1.343	0.091	0.446
980	4.9	NaN	NaN	NaN	-1.478	0.957	0.283	NaN	NaN	NaN	NaN	NaN	NaN	NaN	NaN	NaN	-1.374	0.362	0.176	-1.37	0.358	0.175	-1.239	0.219	0.217	NaN	NaN	NaN	-1.329	0.956	0.554	NaN	NaN	NaN	NaN	NaN	NaN	NaN	NaN	NaN	-1.32	0.413	0.495	-1.305	0.275	0.533	-1.343	0.091	0.446
981	4.905	NaN	NaN	NaN	-1.483	0.958	0.286	NaN	NaN	NaN	NaN	NaN	NaN	NaN	NaN	NaN	NaN	NaN	NaN	-1.378	0.359	0.176	-1.248	0.217	0.215	NaN	NaN	NaN	-1.329	0.957	0.554	NaN	NaN	NaN	-1.25	0.711	0.564	NaN	NaN	NaN	-1.32	0.413	0.495	-1.305	0.275	0.533	-1.343	0.09	0.446
982	4.91	NaN	NaN	NaN	-1.486	0.958	0.289	NaN	NaN	NaN	NaN	NaN	NaN	NaN	NaN	NaN	NaN	NaN	NaN	-1.385	0.359	0.177	-1.256	0.215	0.213	NaN	NaN	NaN	-1.329	0.957	0.554	NaN	NaN	NaN	-1.253	0.713	0.567	NaN	NaN	NaN	-1.32	0.413	0.495	-1.305	0.275	0.532	-1.343	0.09	0.445
983	4.915	NaN	NaN	NaN	-1.489	0.958	0.292	NaN	NaN	NaN	NaN	NaN	NaN	NaN	NaN	NaN	-1.398	0.36	0.179	-1.391	0.358	0.178	-1.264	0.213	0.211	NaN	NaN	NaN	-1.329	0.957	0.554	NaN	NaN	NaN	-1.254	0.713	0.568	NaN	NaN	NaN	-1.321	0.413	0.495	-1.304	0.275	0.532	-1.343	0.091	0.445
984	4.92	NaN	NaN	NaN	-1.492	0.959	0.294	NaN	NaN	NaN	NaN	NaN	NaN	NaN	NaN	NaN	NaN	NaN	NaN	-1.396	0.358	0.179	-1.273	0.211	0.209	NaN	NaN	NaN	-1.329	0.958	0.555	NaN	NaN	NaN	-1.256	0.714	0.569	NaN	NaN	NaN	-1.321	0.414	0.494	-1.304	0.275	0.531	-1.343	0.091	0.445
985	4.925	NaN	NaN	NaN	-1.496	0.959	0.297	NaN	NaN	NaN	NaN	NaN	NaN	NaN	NaN	NaN	NaN	NaN	NaN	-1.399	0.358	0.18	-1.282	0.208	0.208	NaN	NaN	NaN	-1.329	0.958	0.556	NaN	NaN	NaN	-1.262	0.712	0.573	NaN	NaN	NaN	-1.321	0.414	0.494	-1.304	0.275	0.53	-1.343	0.091	0.445
986	4.93	NaN	NaN	NaN	-1.5	0.96	0.3	NaN	NaN	NaN	NaN	NaN	NaN	NaN	NaN	NaN	NaN	NaN	NaN	NaN	NaN	NaN	-1.29	0.206	0.207	NaN	NaN	NaN	-1.329	0.958	0.556	NaN	NaN	NaN	NaN	NaN	NaN	NaN	NaN	NaN	-1.321	0.414	0.493	-1.304	0.275	0.53	-1.343	0.091	0.445
987	4.935	NaN	NaN	NaN	-1.503	0.96	0.303	NaN	NaN	NaN	NaN	NaN	NaN	NaN	NaN	NaN	-1.429	0.355	0.184	NaN	NaN	NaN	-1.298	0.203	0.205	NaN	NaN	NaN	-1.329	0.959	0.556	NaN	NaN	NaN	NaN	NaN	NaN	NaN	NaN	NaN	-1.321	0.415	0.493	-1.304	0.276	0.529	-1.343	0.091	0.445
988	4.94	NaN	NaN	NaN	-1.506	0.96	0.306	NaN	NaN	NaN	NaN	NaN	NaN	NaN	NaN	NaN	-1.431	0.354	0.184	NaN	NaN	NaN	-1.308	0.2	0.204	NaN	NaN	NaN	-1.329	0.959	0.556	NaN	NaN	NaN	NaN	NaN	NaN	NaN	NaN	NaN	-1.321	0.415	0.493	-1.303	0.276	0.529	-1.343	0.091	0.445
989	4.945	NaN	NaN	NaN	-1.509	0.96	0.309	NaN	NaN	NaN	NaN	NaN	NaN	NaN	NaN	NaN	NaN	NaN	NaN	NaN	NaN	NaN	-1.317	0.198	0.202	NaN	NaN	NaN	-1.328	0.959	0.556	NaN	NaN	NaN	NaN	NaN	NaN	NaN	NaN	NaN	-1.322	0.415	0.492	-1.304	0.276	0.529	-1.342	0.09	0.445
990	4.95	NaN	NaN	NaN	-1.512	0.96	0.312	NaN	NaN	NaN	-1.546	0.775	0.243	NaN	NaN	NaN	-1.45	0.354	0.189	NaN	NaN	NaN	-1.327	0.194	0.201	NaN	NaN	NaN	-1.328	0.959	0.556	NaN	NaN	NaN	NaN	NaN	NaN	NaN	NaN	NaN	-1.322	0.416	0.492	-1.304	0.276	0.529	-1.342	0.09	0.445
991	4.955	NaN	NaN	NaN	-1.515	0.96	0.315	NaN	NaN	NaN	-1.548	0.774	0.245	NaN	NaN	NaN	NaN	NaN	NaN	NaN	NaN	NaN	-1.338	0.19	0.2	NaN	NaN	NaN	-1.327	0.959	0.556	NaN	NaN	NaN	NaN	NaN	NaN	NaN	NaN	NaN	-1.322	0.416	0.492	-1.304	0.276	0.529	-1.342	0.09	0.444
992	4.96	NaN	NaN	NaN	-1.518	0.96	0.317	NaN	NaN	NaN	-1.551	0.773	0.247	NaN	NaN	NaN	NaN	NaN	NaN	NaN	NaN	NaN	-1.348	0.187	0.2	NaN	NaN	NaN	-1.327	0.959	0.556	NaN	NaN	NaN	NaN	NaN	NaN	NaN	NaN	NaN	-1.322	0.416	0.491	-1.304	0.277	0.528	-1.342	0.09	0.444
993	4.965	NaN	NaN	NaN	-1.521	0.96	0.32	NaN	NaN	NaN	-1.555	0.773	0.25	NaN	NaN	NaN	NaN	NaN	NaN	NaN	NaN	NaN	-1.356	0.184	0.2	NaN	NaN	NaN	-1.327	0.959	0.556	NaN	NaN	NaN	NaN	NaN	NaN	NaN	NaN	NaN	-1.322	0.415	0.491	-1.303	0.277	0.528	-1.342	0.09	0.444
994	4.97	NaN	NaN	NaN	-1.524	0.96	0.323	NaN	NaN	NaN	-1.559	0.773	0.253	NaN	NaN	NaN	NaN	NaN	NaN	NaN	NaN	NaN	-1.367	0.182	0.2	NaN	NaN	NaN	-1.326	0.96	0.556	NaN	NaN	NaN	NaN	NaN	NaN	NaN	NaN	NaN	-1.322	0.415	0.49	-1.303	0.277	0.528	-1.342	0.09	0.444
995	4.975	NaN	NaN	NaN	-1.526	0.96	0.325	NaN	NaN	NaN	-1.563	0.772	0.256	NaN	NaN	NaN	-1.483	0.349	0.197	NaN	NaN	NaN	-1.378	0.178	0.201	NaN	NaN	NaN	-1.326	0.96	0.556	NaN	NaN	NaN	NaN	NaN	NaN	NaN	NaN	NaN	-1.321	0.415	0.49	-1.303	0.278	0.527	-1.342	0.09	0.444
996	4.98	NaN	NaN	NaN	-1.529	0.96	0.328	NaN	NaN	NaN	-1.566	0.772	0.26	NaN	NaN	NaN	-1.485	0.347	0.197	NaN	NaN	NaN	-1.391	0.173	0.201	NaN	NaN	NaN	-1.325	0.96	0.556	NaN	NaN	NaN	NaN	NaN	NaN	NaN	NaN	NaN	-1.321	0.415	0.489	-1.304	0.278	0.527	-1.342	0.09	0.444
997	4.985	NaN	NaN	NaN	-1.532	0.959	0.331	NaN	NaN	NaN	-1.57	0.772	0.263	NaN	NaN	NaN	NaN	NaN	NaN	-1.551	0.452	0.302	-1.399	0.172	0.204	NaN	NaN	NaN	-1.324	0.96	0.555	NaN	NaN	NaN	NaN	NaN	NaN	NaN	NaN	NaN	-1.321	0.414	0.489	-1.304	0.278	0.527	-1.343	0.09	0.444
998	4.99	NaN	NaN	NaN	-1.534	0.959	0.334	NaN	NaN	NaN	-1.573	0.771	0.267	NaN	NaN	NaN	NaN	NaN	NaN	-1.554	0.452	0.305	-1.405	0.171	0.208	NaN	NaN	NaN	-1.324	0.96	0.555	NaN	NaN	NaN	NaN	NaN	NaN	NaN	NaN	NaN	-1.321	0.414	0.488	-1.303	0.279	0.526	-1.343	0.09	0.444
999	4.995	NaN	NaN	NaN	-1.537	0.959	0.336	NaN	NaN	NaN	-1.577	0.771	0.27	NaN	NaN	NaN	-1.523	0.337	0.21	-1.557	0.451	0.308	-1.421	0.162	0.205	NaN	NaN	NaN	-1.323	0.96	0.555	NaN	NaN	NaN	NaN	NaN	NaN	NaN	NaN	NaN	-1.321	0.414	0.486	-1.303	0.279	0.526	-1.343	0.09	0.444
1000	5	NaN	NaN	NaN	-1.54	0.959	0.339	NaN	NaN	NaN	-1.58	0.771	0.273	NaN	NaN	NaN	-1.53	0.335	0.213	-1.56	0.451	0.311	-1.432	0.158	0.205	NaN	NaN	NaN	-1.323	0.96	0.554	NaN	NaN	NaN	NaN	NaN	NaN	NaN	NaN	NaN	-1.321	0.414	0.486	-1.303	0.279	0.525	-1.343	0.091	0.444
1001	5.005	NaN	NaN	NaN	-1.542	0.958	0.342	NaN	NaN	NaN	-1.583	0.77	0.277	NaN	NaN	NaN	-1.538	0.333	0.216	-1.563	0.45	0.315	-1.442	0.154	0.207	NaN	NaN	NaN	-1.322	0.96	0.554	NaN	NaN	NaN	-1.442	0.655	0.623	NaN	NaN	NaN	-1.321	0.415	0.485	-1.302	0.279	0.524	-1.343	0.091	0.444
1002	5.01	NaN	NaN	NaN	-1.544	0.958	0.345	NaN	NaN	NaN	-1.586	0.77	0.28	NaN	NaN	NaN	NaN	NaN	NaN	-1.566	0.45	0.318	-1.455	0.151	0.208	NaN	NaN	NaN	-1.322	0.96	0.554	NaN	NaN	NaN	-1.442	0.654	0.622	NaN	NaN	NaN	-1.322	0.415	0.485	-1.302	0.279	0.524	-1.343	0.091	0.444
1003	5.015	NaN	NaN	NaN	-1.546	0.958	0.347	NaN	NaN	NaN	-1.589	0.769	0.283	NaN	NaN	NaN	NaN	NaN	NaN	-1.569	0.449	0.321	-1.465	0.147	0.21	NaN	NaN	NaN	NaN	NaN	NaN	NaN	NaN	NaN	-1.441	0.653	0.62	NaN	NaN	NaN	-1.322	0.415	0.485	-1.302	0.279	0.523	-1.343	0.091	0.443
1004	5.02	NaN	NaN	NaN	-1.549	0.957	0.35	NaN	NaN	NaN	-1.591	0.768	0.286	NaN	NaN	NaN	NaN	NaN	NaN	-1.571	0.448	0.325	-1.475	0.144	0.212	NaN	NaN	NaN	-1.319	0.96	0.552	NaN	NaN	NaN	-1.441	0.653	0.619	NaN	NaN	NaN	-1.323	0.415	0.484	-1.302	0.279	0.523	-1.343	0.091	0.443
1005	5.025	NaN	NaN	NaN	-1.551	0.957	0.353	NaN	NaN	NaN	-1.594	0.767	0.29	NaN	NaN	NaN	NaN	NaN	NaN	-1.574	0.448	0.328	-1.484	0.141	0.214	NaN	NaN	NaN	NaN	NaN	NaN	NaN	NaN	NaN	-1.441	0.653	0.618	NaN	NaN	NaN	-1.323	0.415	0.484	-1.302	0.279	0.522	-1.343	0.091	0.443
1006	5.03	NaN	NaN	NaN	-1.553	0.957	0.355	NaN	NaN	NaN	NaN	NaN	NaN	NaN	NaN	NaN	NaN	NaN	NaN	-1.577	0.447	0.331	-1.494	0.138	0.217	NaN	NaN	NaN	NaN	NaN	NaN	NaN	NaN	NaN	-1.442	0.654	0.618	NaN	NaN	NaN	-1.323	0.415	0.484	-1.302	0.279	0.522	-1.343	0.091	0.443
1007	5.035	NaN	NaN	NaN	-1.555	0.956	0.358	NaN	NaN	NaN	NaN	NaN	NaN	NaN	NaN	NaN	NaN	NaN	NaN	-1.58	0.447	0.334	-1.504	0.135	0.22	NaN	NaN	NaN	NaN	NaN	NaN	NaN	NaN	NaN	-1.442	0.654	0.617	NaN	NaN	NaN	-1.323	0.415	0.484	-1.302	0.279	0.522	-1.343	0.091	0.443
1008	5.04	NaN	NaN	NaN	-1.557	0.956	0.361	NaN	NaN	NaN	NaN	NaN	NaN	NaN	NaN	NaN	NaN	NaN	NaN	-1.581	0.446	0.337	-1.514	0.132	0.223	NaN	NaN	NaN	NaN	NaN	NaN	NaN	NaN	NaN	-1.442	0.653	0.615	NaN	NaN	NaN	-1.324	0.416	0.483	-1.301	0.279	0.521	-1.343	0.091	0.443
1009	5.045	NaN	NaN	NaN	-1.559	0.956	0.364	NaN	NaN	NaN	NaN	NaN	NaN	NaN	NaN	NaN	NaN	NaN	NaN	-1.583	0.445	0.34	-1.524	0.13	0.227	NaN	NaN	NaN	NaN	NaN	NaN	NaN	NaN	NaN	-1.441	0.652	0.613	NaN	NaN	NaN	-1.324	0.416	0.483	-1.301	0.279	0.521	-1.343	0.091	0.443
1010	5.05	NaN	NaN	NaN	-1.561	0.955	0.366	NaN	NaN	NaN	NaN	NaN	NaN	NaN	NaN	NaN	NaN	NaN	NaN	-1.585	0.445	0.343	-1.535	0.128	0.231	NaN	NaN	NaN	NaN	NaN	NaN	NaN	NaN	NaN	-1.441	0.652	0.612	NaN	NaN	NaN	-1.324	0.416	0.483	-1.301	0.28	0.52	-1.343	0.092	0.443
1011	5.055	NaN	NaN	NaN	-1.563	0.955	0.369	NaN	NaN	NaN	NaN	NaN	NaN	NaN	NaN	NaN	NaN	NaN	NaN	-1.588	0.445	0.346	-1.544	0.126	0.234	NaN	NaN	NaN	NaN	NaN	NaN	NaN	NaN	NaN	NaN	NaN	NaN	NaN	NaN	NaN	-1.325	0.417	0.482	-1.301	0.28	0.52	-1.343	0.092	0.442
1012	5.06	NaN	NaN	NaN	-1.565	0.955	0.371	NaN	NaN	NaN	NaN	NaN	NaN	NaN	NaN	NaN	NaN	NaN	NaN	-1.59	0.445	0.348	-1.553	0.125	0.239	NaN	NaN	NaN	NaN	NaN	NaN	NaN	NaN	NaN	NaN	NaN	NaN	NaN	NaN	NaN	-1.325	0.417	0.482	-1.301	0.28	0.52	-1.343	0.092	0.442
1013	5.065	NaN	NaN	NaN	-1.567	0.955	0.374	NaN	NaN	NaN	NaN	NaN	NaN	NaN	NaN	NaN	NaN	NaN	NaN	-1.592	0.444	0.351	-1.558	0.124	0.241	NaN	NaN	NaN	NaN	NaN	NaN	NaN	NaN	NaN	-1.442	0.652	0.608	NaN	NaN	NaN	-1.326	0.417	0.481	-1.301	0.281	0.519	-1.342	0.092	0.442
1014	5.07	NaN	NaN	NaN	-1.569	0.954	0.376	NaN	NaN	NaN	NaN	NaN	NaN	NaN	NaN	NaN	NaN	NaN	NaN	-1.594	0.444	0.354	NaN	NaN	NaN	NaN	NaN	NaN	NaN	NaN	NaN	NaN	NaN	NaN	-1.441	0.651	0.606	NaN	NaN	NaN	-1.326	0.418	0.481	-1.301	0.281	0.518	-1.342	0.092	0.442
1015	5.075	NaN	NaN	NaN	-1.57	0.953	0.379	NaN	NaN	NaN	NaN	NaN	NaN	NaN	NaN	NaN	NaN	NaN	NaN	-1.595	0.444	0.356	NaN	NaN	NaN	NaN	NaN	NaN	NaN	NaN	NaN	NaN	NaN	NaN	NaN	NaN	NaN	NaN	NaN	NaN	-1.326	0.417	0.48	-1.301	0.281	0.518	-1.342	0.092	0.442
1016	5.08	NaN	NaN	NaN	-1.571	0.953	0.381	NaN	NaN	NaN	NaN	NaN	NaN	NaN	NaN	NaN	NaN	NaN	NaN	-1.597	0.443	0.359	NaN	NaN	NaN	NaN	NaN	NaN	-1.19	0.855	0.411	NaN	NaN	NaN	NaN	NaN	NaN	NaN	NaN	NaN	-1.326	0.417	0.479	-1.301	0.281	0.517	-1.342	0.092	0.442
1017	5.085	NaN	NaN	NaN	-1.573	0.952	0.384	NaN	NaN	NaN	NaN	NaN	NaN	NaN	NaN	NaN	NaN	NaN	NaN	-1.598	0.443	0.362	NaN	NaN	NaN	NaN	NaN	NaN	-1.191	0.855	0.411	NaN	NaN	NaN	NaN	NaN	NaN	NaN	NaN	NaN	-1.326	0.417	0.479	-1.3	0.281	0.516	-1.342	0.092	0.442
1018	5.09	NaN	NaN	NaN	-1.575	0.952	0.386	NaN	NaN	NaN	NaN	NaN	NaN	NaN	NaN	NaN	NaN	NaN	NaN	-1.6	0.442	0.364	NaN	NaN	NaN	NaN	NaN	NaN	NaN	NaN	NaN	NaN	NaN	NaN	NaN	NaN	NaN	NaN	NaN	NaN	-1.325	0.417	0.478	-1.3	0.281	0.516	-1.342	0.092	0.442
1019	5.095	NaN	NaN	NaN	-1.576	0.951	0.388	NaN	NaN	NaN	NaN	NaN	NaN	NaN	NaN	NaN	NaN	NaN	NaN	-1.601	0.442	0.367	NaN	NaN	NaN	NaN	NaN	NaN	NaN	NaN	NaN	NaN	NaN	NaN	NaN	NaN	NaN	NaN	NaN	NaN	-1.325	0.416	0.476	-1.299	0.281	0.515	-1.342	0.092	0.442
1020	5.1	NaN	NaN	NaN	-1.577	0.95	0.391	NaN	NaN	NaN	NaN	NaN	NaN	NaN	NaN	NaN	NaN	NaN	NaN	-1.602	0.441	0.37	NaN	NaN	NaN	NaN	NaN	NaN	NaN	NaN	NaN	NaN	NaN	NaN	NaN	NaN	NaN	NaN	NaN	NaN	-1.325	0.416	0.475	-1.299	0.282	0.515	-1.342	0.093	0.442
1021	5.105	NaN	NaN	NaN	-1.578	0.95	0.393	NaN	NaN	NaN	NaN	NaN	NaN	NaN	NaN	NaN	NaN	NaN	NaN	-1.603	0.441	0.372	NaN	NaN	NaN	NaN	NaN	NaN	NaN	NaN	NaN	NaN	NaN	NaN	NaN	NaN	NaN	NaN	NaN	NaN	-1.326	0.417	0.474	-1.298	0.282	0.514	-1.342	0.093	0.442
1022	5.11	NaN	NaN	NaN	-1.579	0.949	0.395	NaN	NaN	NaN	NaN	NaN	NaN	NaN	NaN	NaN	NaN	NaN	NaN	-1.605	0.441	0.374	NaN	NaN	NaN	NaN	NaN	NaN	NaN	NaN	NaN	NaN	NaN	NaN	NaN	NaN	NaN	NaN	NaN	NaN	-1.326	0.417	0.474	-1.298	0.282	0.513	-1.342	0.093	0.442
1023	5.115	NaN	NaN	NaN	-1.58	0.948	0.397	NaN	NaN	NaN	NaN	NaN	NaN	NaN	NaN	NaN	NaN	NaN	NaN	-1.606	0.44	0.376	NaN	NaN	NaN	NaN	NaN	NaN	NaN	NaN	NaN	NaN	NaN	NaN	NaN	NaN	NaN	NaN	NaN	NaN	-1.326	0.417	0.473	-1.298	0.282	0.513	-1.342	0.093	0.442
1024	5.12	NaN	NaN	NaN	-1.581	0.947	0.399	NaN	NaN	NaN	NaN	NaN	NaN	NaN	NaN	NaN	NaN	NaN	NaN	-1.607	0.44	0.378	NaN	NaN	NaN	NaN	NaN	NaN	NaN	NaN	NaN	NaN	NaN	NaN	NaN	NaN	NaN	NaN	NaN	NaN	-1.326	0.418	0.473	-1.297	0.282	0.512	-1.342	0.093	0.442
1025	5.125	NaN	NaN	NaN	-1.582	0.947	0.401	NaN	NaN	NaN	NaN	NaN	NaN	NaN	NaN	NaN	NaN	NaN	NaN	-1.608	0.439	0.38	NaN	NaN	NaN	NaN	NaN	NaN	NaN	NaN	NaN	NaN	NaN	NaN	NaN	NaN	NaN	NaN	NaN	NaN	-1.326	0.418	0.472	-1.296	0.283	0.511	-1.341	0.093	0.442
1026	5.13	NaN	NaN	NaN	-1.584	0.946	0.404	NaN	NaN	NaN	NaN	NaN	NaN	NaN	NaN	NaN	NaN	NaN	NaN	-1.61	0.439	0.381	NaN	NaN	NaN	NaN	NaN	NaN	NaN	NaN	NaN	NaN	NaN	NaN	NaN	NaN	NaN	NaN	NaN	NaN	-1.326	0.418	0.472	-1.296	0.283	0.51	-1.341	0.093	0.442
1027	5.135	NaN	NaN	NaN	-1.584	0.945	0.406	NaN	NaN	NaN	NaN	NaN	NaN	NaN	NaN	NaN	NaN	NaN	NaN	-1.611	0.439	0.382	NaN	NaN	NaN	NaN	NaN	NaN	NaN	NaN	NaN	NaN	NaN	NaN	NaN	NaN	NaN	NaN	NaN	NaN	-1.326	0.418	0.472	-1.295	0.284	0.509	-1.341	0.093	0.441
1028	5.14	NaN	NaN	NaN	-1.585	0.944	0.408	NaN	NaN	NaN	NaN	NaN	NaN	NaN	NaN	NaN	NaN	NaN	NaN	-1.613	0.438	0.383	NaN	NaN	NaN	NaN	NaN	NaN	NaN	NaN	NaN	NaN	NaN	NaN	NaN	NaN	NaN	NaN	NaN	NaN	-1.327	0.419	0.471	-1.295	0.284	0.509	-1.341	0.093	0.441
1029	5.145	NaN	NaN	NaN	-1.586	0.943	0.409	NaN	NaN	NaN	NaN	NaN	NaN	NaN	NaN	NaN	NaN	NaN	NaN	-1.614	0.437	0.383	NaN	NaN	NaN	NaN	NaN	NaN	NaN	NaN	NaN	NaN	NaN	NaN	NaN	NaN	NaN	NaN	NaN	NaN	-1.327	0.419	0.471	-1.294	0.285	0.508	-1.34	0.093	0.441
1030	5.15	NaN	NaN	NaN	-1.587	0.942	0.411	NaN	NaN	NaN	NaN	NaN	NaN	NaN	NaN	NaN	NaN	NaN	NaN	-1.615	0.437	0.384	NaN	NaN	NaN	NaN	NaN	NaN	NaN	NaN	NaN	NaN	NaN	NaN	NaN	NaN	NaN	NaN	NaN	NaN	-1.327	0.42	0.47	-1.294	0.285	0.508	-1.34	0.094	0.441
[truncated: 3 more columns]
