# Supplementary material for: Associations between lower-limb muscle activation and knee flexion in post-stroke individuals: A study on the stance-to-swing phases of gait
Source: PLoS One. 2017 Sep 8;12(9):e0183865. doi: 10.1371/journal.pone.0183865 (PMC5590852; doi:10.1371/journal.pone.0183865)
Supplement: S1 Dataset — (ZIP) [file pone.0183865.s001.zip › S1_Dataset/Healthy group/3/5/emg.csv]

Frame	Time	EMG Signal 1	EMG Signal 2	EMG Signal 3	EMG Signal 4	EMG Signal 5	EMG Signal 6	EMG Signal 7	EMG Signal 8
0	0	62.887	62.017	60.595	83.887	33.341	44.044	51.991	61.189
1	0.001	59.476	68.037	66.827	88.922	26.642	41.35	30.402	60.602
2	0.002	59.538	73.296	59.519	72.111	29.82	35.363	22.737	39.101
3	0.003	53.026	64.074	50.681	45.051	29.714	35.964	26.439	5.981
4	0.004	50.013	46.91	49.404	12.18	24.586	23.409	9.544	16.404
5	0.005	49.524	27.236	35.185	30.997	26.623	36.022	12.217	18.12
6	0.006	45.383	60.015	31.432	-27.585	28.285	36.26	-1.885	33.207
7	0.007	40.479	32.628	24.791	-53.835	25.898	32.843	-7.245	40.586
8	0.008	37.719	25.978	24.179	11.078	27.004	29.638	8.122	41.425
9	0.009	31.311	44.496	23.401	53.958	23.292	15.03	28.369	52.361
10	0.01	36.936	31.113	22.657	27.763	18.435	25.602	57.938	48.25
11	0.011	28.679	-1.979	23.873	-10.979	19.022	25.563	18.825	48.649
12	0.012	29.538	8.32	24.94	-46.208	13.634	13.94	-48.34	37.285
13	0.013	26.379	2.602	9.976	-29.74	15.814	11.241	-76.597	9.302
14	0.014	26.748	3.878	2.411	-3.754	14.919	3.748	-86.232	18.904
15	0.015	20.58	11.195	-1.06	9.683	19.466	9.638	-80.357	27.383
16	0.016	19.103	40.424	-17.065	21.592	20.56	9.175	-48.346	22.72
17	0.017	19.03	17.825	-5.159	24.054	9.884	8.549	-31.607	7.048
18	0.018	18.812	27.209	19.568	18.793	12.396	4.856	50.174	3.009
19	0.019	13.424	28.705	36.791	27.323	10.102	4.102	203.956	-5.455
20	0.02	4.222	23.882	45.36	16.519	14.226	7.447	181.478	-0.523
21	0.021	18.498	13.911	59.589	17.736	10.258	11.606	83.915	19.346
22	0.022	9.797	19.869	72.324	8.765	4.967	8.449	30.157	-1.774
23	0.023	18.77	6.728	32.469	14.377	4.74	9.208	13.056	-10.657
24	0.024	-7.994	-9.679	-29.784	15.186	5.713	13.493	26.21	-9.636
25	0.025	-6.248	17.895	-22.893	19.699	2.848	17.245	38.261	4.009
26	0.026	7.942	12.436	-16.716	20.211	6.021	14.263	48.953	16.344
27	0.027	14.839	-0.095	-11.262	23.726	2.654	4.356	15.363	16.923
28	0.028	0.708	-4.64	-6.335	18.408	1.455	7.072	-15.334	11.166
29	0.029	1.736	-2.771	9.101	18.553	-4.162	-2.172	-25.367	11.465
30	0.03	-5.885	4.382	13.177	18.717	-1.608	0.048	-34.564	-9.068
31	0.031	-1.248	-4.275	44.202	1.702	-4.047	4.062	-42.936	-18.276
32	0.032	-4.093	-7.625	22.644	-1.516	-5.09	0.774	-37.304	-1.286
33	0.033	-3.584	-10.703	-12.21	-4.486	-6.098	0.82	-44.204	0.258
34	0.034	-5.912	-9.674	-54.174	0.519	-6.296	-4.701	-39.638	10.178
35	0.035	-7.985	-15.748	-71.312	1.497	-4.91	-5.922	-5.209	-0.188
36	0.036	-14.839	-11.887	-66.914	-3.868	-6.581	-3.625	35.296	-6.064
37	0.037	-10.399	-19.749	-71.945	-0.278	-6.283	-5.542	40.076	-17.701
38	0.038	-21.967	-0.867	-51.77	-2.057	-4.785	-13.419	14.352	-28.32
39	0.039	-3.865	1.26	-18.191	-3.774	-9.447	-10.799	-9.023	-25.162
40	0.04	-12.024	-6.819	4.21	-3.314	-8.072	-12.199	-13.606	-19.634
41	0.041	-5.607	-4.966	32.854	-6.689	-8.797	-13.368	-55.756	-14.84
42	0.042	-12.486	-7.52	89.218	-13.118	-8.713	-9.653	-95.062	-10.4
43	0.043	-7.123	-2.079	113.308	-2.862	-7.829	-8.031	-90.564	-6.496
44	0.044	-12.733	2.829	61.382	6.858	-6.916	-3.671	-31.416	-4.495
45	0.045	-24.098	-2.092	54.587	-12.984	-6.748	-9.337	-7.451	-8.251
46	0.046	-5.612	-18.192	11.84	-15.949	-9.839	-11.484	-15.165	-5.193
47	0.047	-8.364	-29.027	-15.966	-8.608	-11.933	-12.234	-22.061	-11.963
48	0.048	-10.879	-27.22	-31.161	2.836	-8.579	-9.471	8.052	-21.794
49	0.049	-25.93	-29.066	-35.676	-3.683	-8.299	-7.064	57.758	-4.894
50	0.05	-31.842	-18.093	-39.768	-5.718	-6.444	-8.499	37.633	-2.67
51	0.051	-15.934	-22.297	-35.999	-25.048	-9.926	-4.418	31.511	7.986
52	0.052	-13.771	-39.265	-39.19	-27.536	-10.315	-7.891	59.013	13.797
53	0.053	-15.672	-18.113	-36.011	-15.923	-11.474	-6.529	104.334	15.534
54	0.054	-10.42	-9.741	-38.646	-22.321	-7.213	-6.134	61.62	17.077
55	0.055	-15.038	-2.134	-31.027	-20.405	-8.565	-7.286	0.532	7.034
56	0.056	-7.846	-4.417	-23.999	-18.66	-9.915	-13.064	-23.96	-9.974
57	0.057	-1.436	-10.69	-26.068	-14.063	-5.839	-13.819	-31.421	-26.201
58	0.058	-4.888	2.942	-24.077	-21.262	-9.315	-10.322	-51.445	-32.553
59	0.059	-10.091	-2.217	-25.766	-14.823	-6.988	-10.904	-57.519	-46.065
60	0.06	-24.778	-3.691	-17.774	-20.728	-11.047	-18.643	-52.134	-61.885
61	0.061	-9.845	-10.786	-24.88	-21.621	-12.399	-17.657	-37.046	-59.709
62	0.062	-15.627	-17.126	-18.438	-16.743	-9.108	-12.792	-23.55	-42.249
63	0.063	-17.332	-6.232	-21.868	-19.23	-6.206	-22.45	-36.023	-39.889
64	0.064	-15.752	-7.54	-12.146	-15.113	-4.274	-18.756	-32.435	-33.501
65	0.065	-14.356	-8.648	-13.249	-4.196	-6.978	-17.587	-15.492	-12.211
66	0.066	-15.484	-2.58	-12.02	-5.644	-11.813	-12.348	-6.27	1.92
67	0.067	-11.966	-7.712	-12.919	7.438	-9.874	-7.492	2.048	14.696
68	0.068	-15.026	-6.674	-9.935	-4.634	-9.3	-6.702	14.861	21.645
69	0.069	-15.955	-19.733	-14.097	9.803	-8.724	-4.36	-1.287	15.251
70	0.07	-18.437	-37.058	-11.676	19.592	-10.085	-6.272	18.083	17.182
71	0.071	-14.346	-34.639	-13.525	-6.633	-7.763	-5.668	-15.258	15.432
72	0.072	-16.239	-32.422	-11.526	-25.315	-5.641	-8.541	-47.177	10.814
73	0.073	-19.495	-3.326	-8.611	-15.171	-8.359	-9.858	-59.597	15.094
74	0.074	-17.713	0.793	-10.003	0.581	-5.658	-12.141	-63.325	11.444
75	0.075	-14.207	-2.839	-13.351	-13.469	-7.217	-9.199	-18.661	7.993
76	0.076	-11.861	-26.56	-9.327	-51.915	-9.165	-7.992	-12.689	2.81
77	0.077	-14.721	-17.201	-8.963	-57.275	-10.526	-6.796	25.991	-1.984
78	0.078	-14.278	8.399	-10.338	-42.139	-6.86	-3.285	81.475	-9.876
79	0.079	-10.759	5.134	-12.487	-10.183	-10.357	-5.584	44.441	-25.9
80	0.08	-12.846	2.055	-6.493	-6.11	-9.987	-12.149	24.453	-60.891
81	0.081	-13.974	-17.648	-9.027	-9.798	-12.9	-16.975	-5.975	-65.913
82	0.082	-13.545	-30.41	-11.344	-13.116	-9.235	-14.451	-11.439	-43.087
83	0.083	-15.639	-14.16	-7.877	-3.849	-7.888	-13.663	-16.487	-39.024
84	0.084	-13.668	-12.022	-8.509	4.447	-6.732	-11.711	-30.033	-20.244
85	0.085	-10.531	-17.81	-10.333	6.943	-9.449	-4.35	-50.708	-10.168
86	0.086	-16.497	-33.694	-10.794	-0.037	-6.745	-5.314	-69.423	-7.079
87	0.087	-12.208	-14.526	-7.56	-2.17	-9.647	-4.548	-79.42	-9.789
88	0.088	-12.948	-32.332	-8.768	-15.715	-7.725	-8.624	-51.125	-2.237
89	0.089	-13.501	-25.336	-7.617	-13.997	-10.446	-12.115	-24.819	-4.538
90	0.09	-16.754	-27.433	-9.529	-6.093	-6.973	-8.815	26.61	-2.384
91	0.091	-17.318	-17.746	-10.262	-4.734	-8.337	-14.227	93.321	3.441
92	0.092	-13.799	-22.958	-11.562	-3.581	-3.504	-12.28	48.557	-1.766
93	0.093	-17.073	-18.298	-9.543	-7.087	-4.089	-4.91	7.914	2.893
94	0.094	-17.433	-11.117	-8.889	-12.32	-4.672	-7.795	0.612	-7.147
95	0.095	-14.709	-9.927	-12.376	-11.365	-7.189	-8.555	-19.195	-10.792
96	0.096	-17.409	-6.401	-13.771	-19.355	-9.509	-15.905	-25.003	-14.252
97	0.097	-14.479	-22.435	-9.016	-18.441	-10.675	-13.005	-30.24	-13.271
98	0.098	-14.066	-6.151	-11.055	-15.579	-8.739	-12.226	-35.1	-6.493
99	0.099	-15.983	-12.511	-12.907	-13.101	-9.895	-11.451	-30.515	-7.27
100	0.1	-17.524	4.914	-10.494	-2.499	-11.436	-9.515	-1.436	-1.65
101	0.101	-14.806	-2.033	-16.004	-9.703	-11.237	-6.224	24.909	-2.227
102	0.102	-13.62	0.116	-11.245	-6.091	-9.882	-7.959	7.848	-12.284
103	0.103	-11.464	-5.678	-13.244	-14.473	-9.692	-6.605	-1.527	-28.138
104	0.104	-13.38	-25.029	-13.879	-21.865	-11.239	-13.959	-15.708	-30.263
105	0.105	-15.866	-17.451	-15.283	-17.068	-10.651	-17.063	-18.316	-20.591
106	0.106	-11.005	-47.798	-15.701	-3.947	-13.161	-8.172	-16.154	-11.891
107	0.107	-18.919	-35.398	-14.559	-9.787	-11.609	-7.027	-18.432	-10.374
108	0.108	-11.543	-16.62	-10.901	-22.004	-7.147	2.632	-8.853	-11.769
109	0.109	-12.5	-6.537	-13.231	-20.482	-10.437	-11.704	-21.118	-18.183
110	0.11	-15.011	-9.649	-11.112	-21.853	-11.016	-13.658	-19.635	-21.704
111	0.111	-12.699	-12.381	-11.497	-12.969	-7.532	-18.913	-9.599	-18.657
112	0.112	-20.626	-4.88	-9.559	-14.14	-8.879	-17.386	-16.019	-23.538
113	0.113	-15.405	2.024	-14.389	-6.79	-4.81	-13.138	-10.049	-10.399
114	0.114	-20.248	-0.148	-25.217	-1.957	-12.732	-6.775	5.996	-0.742
115	0.115	-15.995	-5.979	-29.838	-7.952	-6.72	-5.634	12.975	0.999
116	0.116	-15.22	-7.75	-31.166	-13.556	-7.679	-8.746	-1.893	-3.632
117	0.117	-14.638	-9.314	-24.756	-17.042	-6.708	-5.841	-15.378	0.667
118	0.118	-15.22	-28.114	-16.415	-18.972	-7.478	-10.093	-13.51	-8.141
119	0.119	-13.48	-20.612	-11.159	-12.406	-6.702	-12.407	-14.923	-14.03
120	0.12	-12.129	-27.654	-4.363	-9.9	-10.18	-8.916	-16.185	-2.145
121	0.121	-13.493	-25.602	8.828	-9.122	-6.886	-10.845	-9.712	-16.422
122	0.122	-12.334	-4.376	37.882	-9.723	-9.78	-19.742	-17.981	-26.069
123	0.123	-12.726	-7.139	25.523	-6.468	-8.416	-18.584	-14.837	-27.798
124	0.124	-15.436	-9.694	-8.506	-11.904	-6.093	-15.108	-11.892	-23.157
125	0.125	-11.18	-21.338	-12.926	-3.975	-6.476	-18.217	-16.144	-15.996
126	0.126	-15.247	-14.998	-16.965	-4.955	-9.18	-13.377	-13.771	-9.601
127	0.127	-22.21	-13.124	-13.256	3.918	-8.015	-14.152	-13.088	-10.742
128	0.128	-15.44	6.162	-9.932	2.736	-5.888	-8.542	-18.975	-13.819
129	0.129	-17.956	8.601	-13.001	5.842	-7.822	-9.118	-26.251	-12.855
130	0.13	-15.638	-7.756	-4.653	10.732	-9.17	-4.47	-25.282	-4.942
131	0.131	-17.574	2.804	-12.168	2.859	-8.978	-1.569	-13.86	6.83
132	0.132	-12.933	8.508	-19.111	-8.895	-11.498	-9.512	-18.519	8.366
133	0.133	-13.519	-10.961	-16.959	-10.4	-12.27	-13.002	-22.792	-1.685
134	0.134	-18.361	-18.591	-15.004	-14.618	-8.975	-7.783	-29.194	-2.83
135	0.135	-13.725	2.422	-20.208	-20.949	-7.813	-6.817	-13.537	0.696
136	0.136	-15.471	-17.393	-15.541	-31.737	-13.826	2.851	5.6	-11.06
137	0.137	-12.972	-14.95	-14.167	-30.357	-0.67	1.672	18.356	-22.046
138	0.138	-15.298	-26.593	-17.822	-10.791	-2.615	-9.191	29.958	-34.976
139	0.139	-8.74	-28.795	-16.646	-8.075	-7.848	-19.287	32.107	-26.238
140	0.14	-1.985	-19.185	-17.591	-36.322	-6.326	-15.651	26.332	-11.905
141	0.141	-15.149	-20.976	-16.609	-25.073	-10.601	-16.843	0.088	-6.095
142	0.142	-5.497	-25.67	-17.369	-14.989	-9.457	-15.896	-56.534	-0.877
143	0.143	-14.226	-27.088	-18.125	-18.066	-10.632	-14.947	-64.642	-8.822
144	0.144	-9.604	-30.815	-14.636	-9.721	-9.683	-8.958	-57.332	-15.993
145	0.145	-13.882	-44.021	-4.58	8.102	-12.616	-6.655	-77.314	-12.347
146	0.146	-15.073	-38.82	-8.851	1.15	-8.389	-3.2	-59.187	-4.063
147	0.147	-18.59	-37.311	-12.551	-5.23	-12.485	-10.584	-42.78	-5.086
148	0.148	-15.526	-27.288	-11.412	-3.288	-13.097	-5.773	12.71	-6.103
149	0.149	-16.527	-7.78	-12.404	-8.503	-12.544	-6.573	94.145	-5.39
150	0.15	-19.072	-10.512	-15.344	-10.035	-9.678	-8.924	61.605	-4.673
151	0.151	-18.339	-13.055	-12.86	-5.759	-8.346	-12.428	71.469	-5.314
152	0.152	-18.952	-15.384	-18.523	-9.43	-5.098	-9.159	98.189	-15.448
153	0.153	-14.35	8.038	-13.728	-15.43	-9.204	-10.931	57.533	-11.275
154	0.154	-19.804	-13.822	-11.842	-14.462	-11.761	-6.13	20.547	-10.22
155	0.155	-17.916	-16.517	-13.635	-11.557	-10.432	-5.586	13.925	-18.63
156	0.156	-13.321	-3.698	-12.332	-12.325	-9.295	-7.359	-16.492	-13.468
157	0.157	-12.773	-5.993	-9.092	-14.642	-11.269	-7.77	-55.221	-14.492
158	0.158	-10.306	-12.338	-13.982	-15.235	-6.27	-8.165	-70.322	-24.219
159	0.159	-12.671	5.138	-8.038	-15.835	-5.72	-6.044	-56.765	-15.377
160	0.16	-11.556	2.878	-10.425	-16.444	-8.655	-4.126	-60.834	-7.131
161	0.161	-16.061	9.328	-12.421	-18.979	-14.5	-9.179	-26.784	-1.992
162	0.162	-12.051	11.332	-10.557	-15.69	-8.926	-15.196	-13.243	-1.106
163	0.163	-13.463	-4.459	-11.199	-14.536	-12.449	-9.596	-25.652	1.322
164	0.164	-13.108	-23.554	-14.748	-15.709	-11.891	-7.671	-36.91	-7.658
165	0.165	-17.999	-20.997	-16.185	-11.47	-10.186	-10.966	-33.669	-6.589
166	0.166	-18.63	-27.914	-11.423	-4.529	-8.858	-19.873	-42.997	-22.74
167	0.167	-14.615	-21.473	-9.563	-5.531	-7.535	-18.726	-80.004	-57.861
168	0.168	-17.181	-7.875	-16.213	-3.051	-6.402	-19.903	-64.959	-62.984
169	0.169	-15.877	4.344	-12.02	-0.769	-9.142	-16.818	-33.076	-40.241
170	0.17	-13.806	-6.657	-16.145	-11.658	-8.788	-17.796	-12.403	-11.293
171	0.171	-16.571	-13.811	-12.723	-13.26	-10.95	-15.287	-8.757	-7.689
172	0.172	-16.241	-14.954	-12.196	-11.952	-10.209	-11.234	-18.842	-4.482
173	0.173	-21.139	-6.601	-15.139	-15.692	-5.986	-9.314	-9.58	4.724
174	0.174	-17.711	-13.933	-15.593	-12.27	-7.762	-7.393	27.361	-9.487
175	0.175	-14.473	-9.082	-13.365	-15.449	-11.279	-16.304	22.307	-22.33
176	0.176	-18.587	-15.062	-14.622	-22.285	-10.922	-12.639	-18.931	-34
177	0.177	-15.154	-2.849	-17.433	-18.11	-6.888	-11.488	-2.497	-31.922
178	0.178	-17.534	16.533	-12.502	-20.519	-8.268	-14.592	42.974	-14.562
179	0.179	-12.744	19.089	-13.18	-25.452	-14.103	-15.559	48.961	-7.66
180	0.18	-18.793	-6.618	-15.021	-27.487	-7.741	-14.595	10.234	-14.122
181	0.181	-16.513	-9.885	-11.62	-18.664	-6.99	-10.342	-4.87	-19.999
182	0.182	-15.98	-6.18	-13.074	-12.385	-9.337	-9.569	-9.321	-11.346
183	0.183	-17.954	-21.823	-9.112	-4.181	-11.301	-7.647	-10.284	-5.216
184	0.184	-13.349	-19.11	-12.712	-13.975	-8.031	-9.595	-14.354	-9.928
185	0.185	-15.135	-26.66	-16.11	-10.415	0.851	-0.709	-18.024	-8.639
186	0.186	-10.332	-33.624	-14.089	0.306	-8.069	2.96	-21.293	-5.012
187	0.187	-19.078	-44.295	-14.97	-1.743	-6.928	4.116	-18.158	-3.898
188	0.188	-5.951	-15.291	-11.385	-3.202	-7.909	3.138	-9.796	3.393
189	0.189	-11.215	-11.262	-18.824	-4.432	2.918	4.09	3.017	8.166
190	0.19	-25.564	-22.505	-13.679	-12.826	-4.259	-5.613	-3.918	7.346
191	0.191	-8.172	-12.425	-14.724	-9.819	-7.947	-17.435	15.266	11.379
192	0.192	-10.528	-3.104	-19.052	-10.858	-9.125	-15.905	7.718	0.524
193	0.193	-12.688	-11.39	-8.47	-16.919	-8.167	-17.274	14.641	-4.136
194	0.194	-14.659	-8.838	-1.367	-16.21	-1.403	-10.889	3.958	0.102
195	0.195	-5.979	-25.062	-2.582	-12.783	-5.663	-4.886	-1.865	-3.598
196	0.196	-7.558	-10.128	0.862	-9.538	-7.993	-10.11	-21.24	4.707
197	0.197	-8.938	-19.762	-2.275	-9.01	-9.931	-9.134	-13.689	-4.976
198	0.198	-10.125	-7.545	-5.223	-10.422	-11.867	-9.92	-20.639	3.921
199	0.199	-16.146	-24.954	-1.009	-12.79	-5.283	-7.6	-22.692	-6.919
200	0.2	-8.808	-8.667	-8.404	-8.768	-18.44	-12.442	-16.762	-5.568
201	0.201	-15.602	-32.061	0.457	-7.463	-1.012	-10.508	-18.416	-4.414
202	0.202	-7.678	-35.138	-7.897	-2.091	-3.326	-5.098	-13.684	-5.584
203	0.203	-15.044	-37.833	-6.962	-12.97	-5.438	-1.617	-17.876	-2.509
204	0.204	-8.272	-45.337	-9.885	-17.656	-18.971	-8.97	-11.529	-17.225
205	0.205	-10.797	-52.282	-12.422	-16.345	-17.218	-13.801	-17.642	-27.857
206	0.206	-22.986	-41.628	-16.502	-7.48	-6.171	-13.012	-20.86	-25.912
207	0.207	-14.269	-28.073	-14.576	-1.506	-10.41	-23.646	-31.817	-27.635
208	0.208	-15.806	-19.36	-11.295	-6.754	-9.228	-16.477	-30.592	-19.679
209	0.209	-14.439	-11.438	-8.407	-0.003	-10.365	-17.635	-21.817	-12.493
210	0.21	-10.75	-12.8	-13.252	-11.429	-5.122	-14.145	-11.048	-6.068
211	0.211	-11.893	-16.486	-8.607	-19.363	-4.136	-17.24	-6.783	-9.508
212	0.212	-14.978	-15.344	-17.512	-15.103	-6.637	-16.277	2.164	-8.483
213	0.213	-29.669	0.685	-18.67	-8.712	-17.261	-12.023	10.524	-9.393
214	0.214	-14.75	12.234	-12.67	-5.214	-10.08	-11.249	26.632	3.832
215	0.215	-12.799	-2.748	-17.892	-8.297	-13.736	-10.668	10.419	-5.795
216	0.216	-14.52	-8.62	-16.921	-9.246	-10.232	-6.017	-4.426	-10.961
217	0.217	-12.951	-6.955	-14.385	-11.742	-11.175	-4.272	-10.184	-12.47
218	0.218	-14.282	0.923	-12.044	-10.954	-10.184	-11.233	-8.415	-19.616
219	0.219	-7.87	5.117	-13.954	-0.101	-7.643	-12.194	-19.391	-31.391
220	0.22	-11.328	16.839	-10.638	-1.627	-9.94	-11.403	-20.664	-26.69
221	0.221	-12.266	5.724	-13.515	-11.663	-6.426	-9.071	-19.422	-25.254
222	0.222	-11.266	6.992	-13.866	-2.732	-8.338	-10.991	-18.184	-26.33
223	0.223	-15.485	5.759	-11.507	-6.192	-6.575	-7.682	-15.009	-20.242
224	0.224	-19.513	4.533	-18.045	1.174	-6.931	-8.236	-12.005	-21.128
225	0.225	-17.54	-11.598	-18.969	-13.505	-9.226	-6.854	-17.871	-20.094
226	0.226	-19.43	-9.315	-14.664	-2.834	-10.363	-4.518	-12.107	-19.268
227	0.227	-16.489	-15.751	-10.556	-0.872	-12.271	-7.401	-16.783	-11.884
228	0.228	-16.834	-13.864	-11.089	-2.575	-7.211	-10.088	-13.269	-7.015
229	0.229	-16.399	-12.171	-11.617	-4.086	-11.826	-7.356	-7.603	2.702
230	0.23	-18.477	-20.176	-18.135	-22.815	-11.219	-5.209	-12.217	1.594
231	0.231	-13.978	-18.914	-8.398	-10.005	-8.677	-9.059	-8.764	-6.675
232	0.232	-16.833	-22.676	-9.496	-12.282	-6.334	-6.513	-12.715	-3.539
233	0.233	-15.421	-14.418	3.723	-14.351	-11.146	-8.805	-4.759	-10.252
234	0.234	-14.017	-15.443	-1.43	-16.223	-7.836	-3.936	-15.659	-12.685
235	0.235	-16.869	-6.582	-6.006	-17.908	-7.229	-11.269	-11.494	-21.498
236	0.236	-14.107	-0.611	-1.675	-22.488	-8.556	-8.338	-12.718	-27.408
237	0.237	-15.212	-3.716	-13.406	-21.05	-4.091	-9.079	-9.295	-15.475
238	0.238	-11.68	-6.633	-17.98	-29.884	-9.488	-13.112	-8.358	-13.774
239	0.239	-14.912	-19.777	-16.546	-21.496	-7.53	-9.601	-9.335	-14.984
240	0.24	-12.734	-37.169	-15.314	-20.469	-9.438	-12.871	-15.345	-11.201
241	0.241	-15.4	-44.109	-16.401	-19.458	-7.672	-9.958	-14.602	-14.606
242	0.242	-11.09	-41.952	-19.424	-15.155	-10.169	-11.311	-12.674	-11.445
243	0.243	-12.395	-36.104	-18.385	-11.049	-8.798	-18.666	-8.058	-10.449
244	0.244	-14.668	-27.367	-14.049	-10.436	-12.849	-15.561	-7.495	-9.659
245	0.245	-15.007	-28.878	-16.285	-8.466	-7.02	-10.713	-4.031	-8.855
246	0.246	-16.896	-24.591	-16.786	-9.011	-7.781	-14.953	0.384	-8.25
247	0.247	-16.462	-5.008	-12.068	-10.332	-9.701	-4.294	6.918	-8.802
248	0.248	-14.872	14.743	-10.251	-17.651	-11.626	-8.533	-4.538	-9.365
249	0.249	-17.542	1.996	-10.572	-20.713	-7.549	-9.678	-3.027	-6.831
250	0.25	-11.705	-0.294	-9.153	-11.78	-10.046	-13.14	-18.936	-2.373
251	0.251	-17.281	-6.628	-11.999	-8.26	-6.743	-7.9	-25.35	-1.79
252	0.252	-12.416	-8.551	-12.322	-13.45	-10.783	-10.794	-7.964	1.701
253	0.253	-15.669	-20.735	-14.977	-14.383	-9.406	-13.297	27.046	-5.643
254	0.254	-11.574	-22.246	-10.085	-6.431	-8.031	-14.059	42.124	-17.44
255	0.255	-16.373	-15.043	-11.974	-7.391	-9.185	-18.886	28.561	-15.896
256	0.256	-15.761	-8.618	-13.86	-14.151	-9.556	-14.24	-0.486	-14.542
257	0.257	-15.162	-12.03	-8.397	-13.357	-11.474	-12.491	-11.721	-13.377
258	0.258	-13.781	-6.717	-6.414	-9.259	-8.549	-6.691	-8.446	-16.861
259	0.259	-13.371	-5.679	-6.942	-17.159	-3.308	-9.012	-30.321	-15.887
260	0.26	-17.408	-13.546	-13.471	-18.1	-6.782	-4.17	-72.892	-11.046
261	0.261	-12.54	-8.232	-9.167	-15.188	-7.338	-4.737	-54.687	-17.033
262	0.262	-13.09	-3.297	-11.436	-9.194	-6.738	-8.793	-26.995	-14.705
263	0.263	-12.486	1.058	-7.911	-13.261	-9.237	-6.261	-32.007	-18.193
264	0.264	-11.122	-2.914	-9.806	-8.426	-7.874	-6.625	-27.533	-10.835
265	0.265	-16.509	-13.66	-9.177	-6.487	-5.732	-13.191	-23.438	-15.663
266	0.266	-14.539	-8.955	-16.098	-2.417	-7.649	-14.138	-12.205	-7.724
267	0.267	-12.572	-18.979	-11.216	0.099	-7.249	-11.6	-8.92	-4.621
268	0.268	-14.281	-4.62	-19.101	-0.281	-8.003	-10.805	-5.832	-9.459
269	0.269	-11.736	12.853	-11.695	-6.852	-9.923	-12.726	2.481	-5.209
270	0.27	-13.059	-3.38	-12.618	-17.675	-13.579	-6.712	15.238	-2.906
271	0.271	-15.938	-9.729	-15.086	-16.305	-8.139	-7.471	12.904	-6.404
272	0.272	-18.625	-23.249	-12.717	-7.41	-6.185	-8.041	-2.001	-9.703
273	0.273	-17.446	-21.483	-16.159	0.916	-10.81	-12.677	-15.552	-1.967
274	0.274	-13.947	-23.01	-14.179	-10.89	-10.212	-10.92	-20.778	-5.056
275	0.275	-16.257	-38.851	-12.403	-9.331	-8.841	-7.418	-44.585	-4.08
276	0.276	-12.183	-28.175	-8.888	-10.694	-11.144	-8.756	-75.548	5.609
277	0.277	-12.56	-18.479	-12.139	-14.376	-9.005	-9.896	-96.244	4.467
278	0.278	-17.963	-6.272	-10.942	-10.901	-10.934	-11.818	-69.92	5.662
279	0.279	-16.014	4.776	-16.903	-16.141	-11.304	-7.549	-46.107	-6.117
280	0.28	-16.577	-2.351	-14.35	-7.261	-6.451	-8.892	-24.222	-14.03
281	0.281	-13.662	-11.227	-11.999	-6.146	-2.956	-13.33	6.949	-9.764
282	0.282	-20.607	-24.368	-10.026	-13.531	-10.295	-12.736	69.477	-21.58
283	0.283	-13.817	-33.071	-15.99	-10.651	-7.387	-12.339	114.194	-35.911
284	0.284	-11.284	-34.595	-15.177	-13.185	-9.9	-5.941	106.086	-41.735
285	0.285	-15.326	-38.831	-18.63	-17.27	-5.825	-8.45	54.419	-36.539
286	0.286	-14.727	-45.181	-15.311	-23.866	-3.882	-12.521	34.493	-60.366
287	0.287	-15.292	-31.995	-11.218	-14.19	-11.231	-13.098	4.115	-70.42
288	0.288	-13.531	-23.269	-14.691	-15.345	-12.191	-13.671	-12.328	-48.505
289	0.289	-13.129	-21.71	-11.392	-11.855	-9.677	-9.6	-7.283	-11.495
290	0.29	-17.565	-23.059	-10.215	-6.618	-13.738	-9.974	-2.829	3.642
291	0.291	-12.135	-11.26	-9.816	-7.576	-11.803	-10.348	-15.208	8.134
292	0.292	-14.055	-12.833	-10.965	-6.787	-9.864	-6.254	-11.497	20.559
293	0.293	-15.981	-5.684	-8.828	-5.987	-6.967	-13.203	-21.501	16.929
294	0.294	-16.547	-9.372	-13.269	-7.894	-10.452	-8.357	-30.744	-0.046
295	0.295	-10.731	-10.503	-11.317	-7.287	-7.171	-10.874	-22.391	-3.096
296	0.296	-14.787	-3.11	-7.246	-6.671	-11.243	-13.191	-24.83	-5.764
297	0.297	-14.205	11.633	-14.208	-9.152	-7.765	-13.77	-22.399	-8.236
298	0.298	-13.625	5.303	-11.3	-12.422	-10.096	-11.823	-24.487	-5.881
299	0.299	-13.041	-12.057	-8.775	-12.806	-10.497	-13.552	-18.766	-7.988
300	0.3	-13.425	-14.318	-11.086	-15.524	-13.218	-11.031	-20.552	-6.041
301	0.301	-12.052	4.872	-13.018	-14.364	-8.967	-4.64	-15.939	-11.25
302	0.302	-14.947	7.434	-12.434	-12.795	-10.336	-5.407	-20.224	-15.893
303	0.303	-16.875	-13.637	-13.014	-8.857	-10.733	-4.623	-21.41	-11.641
304	0.304	-19.582	-16.338	-9.539	-5.285	-7.84	-11.204	-15.407	-12.822
305	0.305	-14.733	-8.781	-13.99	-10.602	-11.526	-6.949	-16.347	-18.843
306	0.306	-12.798	-20.384	-12.241	-11.099	-4.186	-9.271	-21.171	-15.759
307	0.307	-13.381	-18.252	-13.596	-19.74	-11.556	-5.781	-18.674	-8.994
308	0.308	-11.646	3.053	-13.984	-25.682	-4.806	-5.193	-17.933	-6.48
309	0.309	-15.132	5.774	-11.072	-13.82	-2.304	-8.081	-16.041	0.876
310	0.31	-15.524	-17.45	-12.232	-9.132	-11.217	-11.552	-12.852	-5.899
311	0.311	-17.663	-26.744	-14.948	-4.821	-7.745	-9.218	-13.533	-5.123
312	0.312	-13.993	-24.04	-10.698	-3.613	-8.731	-14.047	-10.099	0.481
313	0.313	-11.68	-11.278	-10.129	-2.4	-7.775	-14.616	-10.522	-10.353
314	0.314	-18.272	-8.973	-12.651	-9.712	-7.026	-6.864	-12.67	-8.801
315	0.315	-19.247	-2.624	-14.015	-14.51	-12.654	-12.083	-11.508	-13.045
316	0.316	-16.745	3.135	-11.117	-11.956	-4.739	-11.112	-12.661	-19.417
317	0.317	-17.53	-2.139	-13.842	-19.276	-12.112	-10.328	-13.405	-13.395
318	0.318	-15.607	-16.511	-13.471	-18.29	-7.287	-11.096	-10.671	-10.28
319	0.319	-13.684	4.713	-10.587	-15.761	-9.825	-11.674	-9.48	-7.367
320	0.32	-11.951	-9.474	-10.987	-18.083	-12.172	-11.089	-10.981	-4.85
321	0.321	-13.317	-17.073	-13.707	-7.254	-7.354	-7.017	-12.876	-7.175
322	0.322	-10.044	-19.457	-10.821	-11.913	-10.658	-7.404	-8.588	-9.125
323	0.323	-12.186	-21.637	-11.999	-10.555	-7.773	-11.854	-5.67	-13.803
324	0.324	-13.356	-31.366	-9.304	-16.904	-9.152	-14.766	-2.16	-13.27
325	0.325	-9.88	-43.575	-7.771	-10.86	-12.46	-13.415	-8.524	-14.7
326	0.326	-12.79	-26.176	-12.231	-5.618	-5.899	-14.768	-11.039	-18.058
327	0.327	-13.954	-23.881	-8.95	-4.63	-4.95	-10.709	-5.454	-22.96
328	0.328	-14.342	-21.762	-13.026	-3.841	-10.961	-12.066	-6.062	-12.939
329	0.329	-15.899	-31.459	-13.423	-1.521	-11.745	-9.743	-7.969	-5.791
330	0.33	-13.972	-26.279	-12.087	3.31	-8.274	-10.898	-8.498	-2.072
331	0.331	-18.239	-15.302	-13.266	-1.307	-10.222	-13.599	-9.805	1.48
332	0.332	-15.342	-5.313	-14.436	-10.19	-1.323	-9.343	-7.394	-1.569
333	0.333	-15.743	-14.311	-10.951	-13.855	-5.007	-12.816	-8.398	-4.45
334	0.334	-18.068	-13.249	-12.107	-10.352	-11.023	-5.463	-4.539	-0.176
335	0.335	-17.694	-18.543	-17.32	-13.446	-7.941	-2.361	-4.015	-12.369
336	0.336	-12.482	-7.758	-15.358	-24.289	-8.921	-9.137	-4.326	-38.681
337	0.337	-17.34	-6.454	-10.68	-22.949	-8.152	-13.404	-3.109	-49.914
338	0.338	-12.706	-7.649	-12.392	-21.793	-5.845	-14.2	-8.924	-39.867
339	0.339	-15.618	-13.646	-15.859	-13.482	-10.698	-14.796	-1.636	-30.55
340	0.34	-12.133	-12.681	-11.403	-8.271	-8.774	-15.399	-10.669	-22.162
341	0.341	-17.564	2.016	-12.006	-9.251	-11.696	-24.333	-28.794	-19.582
342	0.342	-10.997	-4.353	-10.73	-13.534	-5.904	-12.557	-41.775	-21.861
343	0.343	-17.011	1.494	-11.172	-11.238	-9.983	-7.938	-20.895	-23.96
344	0.344	-16.256	-24.813	-13.334	-9.33	-6.515	2.104	-6.926	-14.27
345	0.345	-14.342	-28.475	-7.36	-15.358	-4.601	-1.599	-40.535	-9.051
346	0.346	-11.07	-18.414	-8.183	-14.625	-8.682	-2.78	-54.185	-10.63
347	0.347	-9.346	-21.484	-5.917	-3.848	-9.09	-5.918	8.239	-3.511
348	0.348	-14.203	-13.121	-10.813	4.025	-5.818	-10.798	88.878	2.813
349	0.349	-14.805	-30.91	-14.165	8.222	-6.998	-6.581	34.614	8.761
350	0.35	-23.728	-9.776	-8.817	4.477	-13.021	-8.935	4.931	1.387
351	0.351	-17.367	-29.505	-12.364	-13.598	-5.11	-8.371	-4.062	8.149
352	0.352	-13.913	-11.698	-11.837	-52.173	-12.487	-13.019	3.971	8.886
353	0.353	-12.975	-9.375	-7.827	-57.65	-11.541	-5.307	-3.502	8.039
354	0.354	-17.854	-11.498	-12.708	-52.667	-10.793	-6.311	-23.489	-2.88
355	0.355	-11.892	-5.693	-20.096	-29.898	-8.494	-11.191	-29.516	-10.88
356	0.356	-11.163	-0.478	-15.274	-17.598	-7.939	-12.002	-24.123	-12.305
357	0.357	-9.269	-17.92	-11.015	-6.452	-3.322	-11.266	-19.117	-16.052
358	0.358	-12.593	-10.956	-19.895	-3.24	-11.096	-13.234	-5.606	-19.601
359	0.359	-12.037	-4.562	-13.888	-0.232	-10.156	-13.851	23.345	-14.45
360	0.36	-11.683	-10.365	-12.914	-8.641	-13.086	-10.985	-3.04	-13.568
361	0.361	-12.101	-8.633	-10.012	-1.153	-8.873	-10.639	-20.099	-9.415
362	0.362	-12.521	-4.01	-9.276	-3.567	-12.982	-16.103	-4.451	-16.879
363	0.363	-11.381	-2.68	-13.447	-1.532	-5.096	-14.208	-18.587	-17.957
364	0.364	-15.658	3.696	-12.933	0.316	-12.494	-10.959	-26.15	-18.857
365	0.365	-15.305	-2.293	-16.243	-1.526	-7.701	-13.896	-23.844	-21.294
366	0.366	-16.69	-1.324	-12.217	-0.081	-10.275	-17.424	-30.252	-20.843
367	0.367	-14.586	-10.204	-8.776	6.975	-14.387	-11.074	-20.643	-14.961
368	0.368	-16.551	7.774	-12.106	3.195	-7.869	-8.589	-22.457	-12.75
369	0.369	-17.737	5.225	-11.763	1.937	-7.154	-10.945	-30.402	-4.914
370	0.37	-16.99	-20.54	-13.747	-3.373	-12.833	-10.394	-17.412	-4.029
371	0.371	-14.308	-17.282	-10.311	-0.563	-12.321	-5.781	-15.659	-1.204
372	0.372	-18.598	-32.985	-9.963	-12.065	-7.736	-8.712	-17.21	6.655
373	0.373	-19.98	-24.694	-13.656	-35.952	-7.219	-5.256	-33.069	16.24
374	0.374	-17.688	-47.972	-11.383	-46.1	-10.768	-10.131	-26.683	25.042
375	0.375	-18.879	-44.943	-15.492	-17.928	-8.319	-11.529	-17	9.266
376	0.376	-18.518	-19.468	-13.018	-21.69	-10.712	-8.665	-4.82	2.785
377	0.377	-19.905	-22.066	-13.423	-18.483	-13.685	-12.377	-3.256	-22.461
378	0.378	-16.448	-5.108	-13.822	-2.884	-14.912	-15.695	-15.586	-45.568
379	0.379	-14.343	16.701	-11.14	-5.672	-11.497	-16.878	-8.399	-90.337
380	0.38	-13.982	8.33	-9.994	-28.981	-7.511	-18.067	11.148	-96.39
381	0.381	-14.395	10.82	-14.844	-19.769	-13.398	-12.296	-8.6	-57.738
382	0.382	-12.872	13.121	-22.383	-19.466	-14.251	-19.685	-31.833	-32.63
383	0.383	-17.343	6.706	-25.875	-22.28	-4.845	-8.871	-41.128	-28.227
384	0.384	-7.294	-18.495	-26.455	-9.592	-8.595	-10.259	-32.834	-7.574
385	0.385	-11.572	-28.594	-35.363	-7.35	-7.514	-6.609	-35.366	-3.949
386	0.386	-7.91	-25.537	-31.691	-5.296	-12.806	-5.472	-37.698	-0.722
387	0.387	-16.243	-22.86	-20.862	-7.312	-9.974	1.858	-5.765	8.499
388	0.388	-17.226	-40.7	-10.8	-5.649	-9.269	-4.936	26.199	-5.683
389	0.389	-24.009	-29.139	1.026	-4.179	-10.107	1.039	72.111	-8.233
390	0.39	-14.34	-18.551	18.446	-5.603	-6.691	3.341	53.986	-1.29
391	0.391	-10.669	-32.165	53.485	-1.979	-8.69	-1.513	92.772	9.343
392	0.392	-11.841	-48.105	18.271	-5.525	-5.85	-6.179	77.718	15.163
393	0.393	-10.872	-16.259	-4.558	-8.688	-5.518	-15.086	8.978	9.957
394	0.394	-9.913	-20.784	-16.939	-13.586	-4.211	-8.695	-20.602	2.046
395	0.395	-10.693	-8.487	1.834	-5.719	-7.162	-17.002	-29.433	12.151
396	0.396	-14.76	-27.327	5.13	3.89	-8.364	-0.935	-37.519	8.516
397	0.397	-14.174	-30.655	-4.155	-2.547	-8.021	-3.255	-44.803	14.558
398	0.398	-12.229	-15.016	-1.448	-10.901	-10.199	-5.387	-24.74	-1.459
399	0.399	-13.969	-46.21	1.057	-7.813	-6.951	-15.073	-18.569	-31.805
400	0.4	-10.481	-17.204	-10.566	-4.929	-9.122	-23.79	-2.019	-35.837
401	0.401	-9.127	1.556	-21.226	-18.135	-7.228	-28.436	3.019	-17.039
402	0.402	-12.021	-1.765	-19.303	-20.163	-9.97	-6.771	16.542	6.797
403	0.403	-6.007	-23.673	-28.009	-25.542	-7.106	-3.681	-37.659	9.929
404	0.404	-11.991	-15.38	-29.55	-8.281	-9.069	-6.387	-45.025	-9.789
405	0.405	-3.079	-2.62	-42.511	-1.447	-10.251	-8.905	-38.448	-12.315
406	0.406	-9.058	-0.286	-47.731	-12.164	-5.424	-11.224	-32.434	-10.008
407	0.407	-16.393	-15.174	-55.647	-17.95	-7.37	-13.348	-15.95	-12.157
408	0.408	-23.148	-9.385	-33.949	-12.623	-9.311	-11.41	19.316	-6.393
409	0.409	-17.132	-7.647	-24.621	-4.624	-9.904	-13.154	5.835	2.271
410	0.41	-19.444	-15.609	-16.231	-26.263	-4.111	-11.603	-23.115	3.793
411	0.411	-17.493	-8.474	12.092	1.985	-3.349	-7.328	-19.407	2.424
412	0.412	-23.475	-2.087	61.315	-1.707	-3.929	-13.683	-29.447	-1.229
413	0.413	-21.137	-5.565	14.56	-11.774	-8.576	-12.48	-20.11	-2.317
414	0.414	-13.19	-21.622	-27.938	-8.64	-9.143	-11.467	-17.387	-13.998
415	0.415	-16.278	-10.002	-11.388	-11.299	-4.297	-6.59	-9.836	-5.883
416	0.416	-17.231	-24.897	-6.253	-8.751	-8.921	-12.557	25.195	-21.591
417	0.417	-12.966	4.149	-10.574	-15.668	-3.488	-14.846	20.181	-19.326
418	0.418	-15.278	0.1	-6.366	-17.672	-5.401	-11.323	-30.091	-25.012
419	0.419	-11.781	3.799	-2.56	-23.345	-3.443	-14.576	-49.99	-33.625
420	0.42	-11.189	-6.233	-5.766	-14.542	-5.158	-10.48	-31.77	-31.975
421	0.421	-9.427	-15.506	-15.029	-12.918	-9.973	-10.063	-15.257	-30.528
422	0.422	-12.887	-12.78	-29.154	-17.1	-10.521	-11.38	-20.234	-16.125
423	0.423	-13.246	5.038	-1.009	-13.361	-7.58	-5.535	-6.594	-10.229
424	0.424	-14.382	7.393	-4.805	-16.792	-8.891	-3.179	-10.528	-8.404
425	0.425	-15.517	1.035	-8.069	-9.357	-8.464	-5.085	0.78	-12.956
426	0.426	-12.784	22.371	-29.885	-8.272	-5.517	-8.344	-22.984	-17.16
427	0.427	-17.605	8.308	-27.132	-12.436	-9.917	-11.219	-44.805	-23.512
428	0.428	-19.52	-4.408	-14.331	-11.573	-12.774	-14.68	-13.656	-20.031
429	0.429	-16.201	-20.614	-21.327	-4.905	-4.786	-7.307	7.065	-19.087
430	0.43	-14.433	-31.192	-19.254	-10.816	-1.239	-2.059	10.804	-14.29
431	0.431	-15.766	-25.322	-32.891	-9.958	-6.398	-4.928	7.586	-13.532
432	0.432	-17.101	-13.068	-13.668	-0.371	-3.429	-10.881	4.535	-15.805
433	0.433	-19.983	-11.456	-16.332	-17.301	-11.294	-5.232	18.707	-10.869
434	0.434	-13.971	-18.563	-9.429	-14.885	-10.253	-5.76	6.017	-8.823
435	0.435	-16.46	-19.69	-11.603	-16.912	-16.952	-7.647	-0.891	-6.956
436	0.436	-14.12	-18.488	-5.852	-14.873	-12.617	-13.029	-11.504	-14.78
437	0.437	-13.521	-17.457	-7.627	-9.552	-11.776	-16.482	-32.745	-20.66
438	0.438	-14.088	-8.489	-25.069	-4.812	-13.642	-11.8	-40.986	-17.44
439	0.439	-16.982	-11.896	-8.815	-3.363	-11.63	-12.341	-43.458	-8.447
440	0.44	-13.497	-4.462	-10.941	-12.179	-12.136	-13.667	-50.441	-7.219
441	0.441	-13.871	2.426	-8.982	-3.775	-11.671	-12.273	-18.548	-21.092
442	0.442	-16.753	1.729	-7.2	-2.73	-11.979	-13.404	41.033	-19.086
443	0.443	-13.064	-10.4	-5.642	-5.567	-18.479	-16.086	0.318	-17.284
444	0.444	-12.664	-19.01	-4.3	2.426	-11.617	-15.683	-21.885	-18.786
445	0.445	-13.033	-33.243	-5.493	-2.744	-14.051	-10.823	-15.461	-11.604
446	0.446	-17.472	-42.814	-6.669	-13.519	-11.649	-10.232	-33.841	-10.419
447	0.447	-18.043	-37.498	-1.461	-17.706	-4.995	-8.258	-28.685	-6.907
448	0.448	-14.551	-26.404	-0.521	-29.452	-7.442	-6.481	-13.776	2.798
449	0.449	-15.898	-42.185	-4.799	-15.086	-6.595	-3.942	-9.448	6.469
450	0.45	-14.731	-27.233	0.8	2.374	-8.458	-11.288	36.3	0.426
451	0.451	-16.661	-21.351	-7.164	23.509	-7.801	-3.93	42.19	-2.699
452	0.452	-16.262	1.559	-19.004	43.277	-5.99	-8.765	25.645	-9.488
453	0.453	-14.704	-7.683	-17.485	40.787	-10.76	-11.262	10.458	-1.551
454	0.454	-12.759	-21.802	-18.877	24.552	-11.276	-7.187	-12.504	12.383
455	0.455	-17.016	-34.549	-20.064	-7.345	-14.116	-13.756	-25.013	6.542
456	0.456	-14.106	-27.547	-23.573	-66.914	-10.569	-12.977	-28.812	8.242
457	0.457	-12.752	-12.622	-20.499	-107.534	-8.18	-8.905	-25.612	19.227
458	0.458	-14.116	-14.561	-35.22	-55.85	-5.994	-5.415	-28.768	14.934
459	0.459	-8.319	8.284	-45.847	-22.357	-2.266	-8.701	-20.467	0.58
460	0.46	-13.931	-1.008	-36.135	8.037	-3.568	-16.433	-2.697	-9.124
461	0.461	-14.513	-20.755	-27.38	13.449	-8.348	-23.777	-9.753	-35.471
462	0.462	-13.932	-18.24	-31.956	-1.64	-5.001	-30.537	-16.207	-69.565
463	0.463	-11.031	-15.933	-27.602	-33.581	-10.367	-24.533	1.155	-92.448
464	0.464	-10.64	-13.845	-39.362	-37.668	-8.382	-12.334	3.445	-113.202
465	0.465	-15.077	-15.831	-34.717	-18.91	-11.629	-7.105	5.543	-71.658
466	0.466	-9.644	-21.121	-44.754	-28.988	-6.164	-8.636	-11.881	-33.005
467	0.467	-11.57	-22.749	-43.562	-76.021	-10.959	-7.28	-23.476	-7.898
468	0.468	-14.847	-12.743	-25.542	-69.45	-4.917	-3.602	-12.83	14.901
469	0.469	-13.091	-21.715	13.002	-26.896	-5.655	-2.428	-10.921	10.812
470	0.47	-18.878	-22.945	51.743	-10.464	-5.036	-1.453	-26.809	14.467
471	0.471	-18.093	-13.336	56.797	-5.437	-9.65	-6.28	-16.169	17.751
472	0.472	-22.915	-14.575	125.522	-0.987	-9.039	-10.524	-45.191	8.464
473	0.473	-18.261	-15.803	95.928	-5.048	-10.37	-4.898	-74.22	11.19
474	0.474	-16.51	-18.937	-38.338	-23.818	-8.024	-5.468	-17.509	-1.554
475	0.475	-13.019	-19.922	-57.464	-20.526	-8.384	-8.75	23.131	10.087
476	0.476	-8.56	-6.797	-40.009	1.35	-12.808	-4.679	15.787	12.237
477	0.477	-11.453	-1.03	-24.12	9.686	-7.367	-4.289	49.276	18.059
478	0.478	-16.286	14.787	19.066	17.236	-12.187	-4.673	6.685	16.323
479	0.479	-12.988	8.341	32.275	10.273	-14.107	-8.739	-32	5.299
480	0.48	-10.071	-5.275	44.122	-4.612	-11.185	-16.675	-26.94	-4.761
481	0.481	-10.443	-7.087	55.003	-10.405	-12.516	-20.159	-22.462	-19.072
482	0.482	-11.785	-11.78	45.17	-5.172	-12.886	-14.941	-34.809	-32.602
483	0.483	-10.609	-13.145	-35.479	-0.511	-7.065	-17.856	-61.08	-34.342
484	0.484	-15.819	-14.299	-46.262	0.832	-11.118	-15.344	-23.256	-29.687
485	0.485	-13.863	-22.617	-36.326	-2.849	-10.529	-3.156	2.007	-16.693
486	0.486	-13.263	-29.964	-45.173	0.627	-5.883	-1.413	-11.463	-25.37
487	0.487	-17.307	-23.189	-36.989	-4.583	-4.137	-6.065	-15.465	-26.881
488	0.488	-13.801	-34.585	-44.298	-5.519	-11.095	-16.129	26.212	-13.885
489	0.489	-12.428	-20.214	-37.679	-2.975	-8.182	-4.327	76.226	-1.661
490	0.49	-14.54	-33.709	-43.624	-5.272	-8.95	-15.361	42.828	-0.073
491	0.491	-18.979	-7.35	-38.152	-3.324	-11.26	-14.009	24.706	-10.094
492	0.492	-13.549	-3.657	-43.126	-2.714	-9.318	-15.167	19.358	-6.384
493	0.493	-15.474	-6.921	-38.609	-3.266	-16.663	-11.683	4.301	-9.825
494	0.494	-20.097	-3.807	-26.168	-8.078	-9.884	-10.713	-9.329	-2.407
495	0.495	-16.019	-12.095	-22.448	-11.328	-10.64	-7.801	11.319	-7.186
496	0.496	-17.362	-14.576	-19.137	-15.361	-6.555	-19.206	60.478	-20.282
497	0.497	-15.994	6.535	-16.029	-13.99	-4.599	-17.639	-13.414	-22.16
498	0.498	-13.855	-7.559	-18.721	-11.651	-9.224	-10.46	-42.997	-9.901
499	0.499	-14.225	0.029	-21.218	-10.479	-7.469	-4.053	-34.025	-1.894
500	0.5	-13.057	-2.26	-14.251	-9.284	-13.261	-7.507	-25.825	-14.784
501	0.501	-17.882	4.212	-12.117	-11.951	-5.893	-6.525	-33.089	-9.504
502	0.502	-18.442	10.144	-10.175	-12.082	-8.783	-3.611	-26.433	-11.021
503	0.503	-15.138	15.493	-4.955	-11.816	-4.511	0.651	-32.355	-12.379
504	0.504	-12.212	-1.837	-9.603	-12.54	-6.822	-4.95	-26.839	-3.477
505	0.505	-13.547	-8.743	-10.953	-12.71	-8.747	-4.349	-11.62	-2.316
506	0.506	-13.922	-6.57	-7.273	-10.198	-9.32	-10.325	-25.04	-1.351
507	0.507	-11.772	-4.583	-10.758	-8.683	-5.246	-11.082	-28.994	-14.142
508	0.508	-15.424	-16.721	-9.785	-7.377	-3.877	-7.578	-32.591	-12.393
509	0.509	-16.761	-12.019	-12.692	-4.838	-7.157	-13.559	-29.264	-13.908
510	0.51	-15.571	-19.12	-11.927	-9.028	-10.044	-12.775	-1.028	-15.272
511	0.511	-13.619	-22.744	-11.151	-3.502	-10.42	-12.192	-12.243	-14.115
512	0.512	-13.988	-11.876	-9.195	-1.461	-9.257	-10.251	-22.316	-8.137
513	0.513	-16.1	-1.758	-11.115	-3.308	-12.15	-10.838	-25.412	-11.288
514	0.514	-16.28	-10.576	-4.517	-12.145	-7.699	-8.32	-17.059	-4.573
515	0.515	-17.629	2.66	-10.509	-15.762	-8.275	-15.652	-24.585	-8.885
516	0.516	-13.943	-2.486	-9.713	-21.687	-10.794	-8.277	-17.6	-19.515
517	0.517	-12.575	-7.048	-4.851	-22.582	-8.466	-9.228	-11.196	-23.707
518	0.518	-15.857	-8.349	-9.453	-11.698	-6.339	-15.215	-20.858	-29.978
519	0.519	-16.241	-14.672	-9.967	-18.808	-10.009	-12.876	-26.059	-28.69
520	0.52	-10.235	-27.782	-2.899	-19.884	-6.713	-12.294	-11.732	-29.561
521	0.521	-14.492	-25.991	-9.555	-20.956	-10.772	-14.229	-2.067	-24.656
522	0.522	-12.167	-30.55	-10.237	-23.947	-7.282	-13.659	3.156	-18.6
523	0.523	-12.751	-40.499	-10.904	-19.017	-5.924	-7.87	7.791	-20.889
524	0.524	-12.164	-52.245	-6.035	-18.156	-10.758	-7.112	9.085	-16.022
525	0.525	-12.738	-37.88	-12.164	-15.766	-11.335	-9.061	5.42	-9.995
526	0.526	-13.117	-20.418	-10.029	-20.558	-5.919	-9.664	-10.171	-7.632
527	0.527	-12.724	-22.698	-10.741	-11.798	-7.867	-12.584	0.582	-1.021
528	0.528	-15.624	-24.797	-15.476	-12.915	-8.465	-9.119	-1.218	1.522
529	0.529	-16.792	-22.839	-11.462	-18.084	-6.743	-5.857	4.07	5.607
530	0.53	-14.87	-21.083	-8.991	-17.065	-10.247	-4.722	2.563	0.752
531	0.531	-14.115	-25.723	-10.388	-11.075	-9.883	-5.149	-13.317	-3.952
532	0.532	-16.077	-38.751	-7.537	-11.835	-7.772	-6.353	-24.04	4.864
533	0.533	-16.879	-40.537	-12.058	-0.919	-11.459	-10.656	-41.523	-1.624
534	0.534	-15.362	-32.649	-15.13	-5.478	-8.174	-11.274	-57.832	-14.889
535	0.535	-16.55	-25.537	-9.468	-4.065	-7.018	-17.123	-30.167	-16.693
536	0.536	-13.873	-11.281	-7.271	-18.349	-5.088	-13.091	-18.942	-24.646
537	0.537	-16.63	-21.027	-3.918	-24.136	-10.119	-17.961	-29.02	-17.508
538	0.538	-13.194	-29.756	-12.736	-15.435	-10.705	-10.646	-32.135	-13.87
539	0.539	-13.62	-25.161	-14.001	-10.805	-6.651	-9.728	-18.002	-12.748
540	0.54	-8.829	-3.549	-15.058	-6.581	-11.495	-10.539	-0.176	-13.77
541	0.541	-9.449	18.235	-18.044	-13.011	-6.865	-12.91	25.541	-14.791
542	0.542	-12.407	4.025	-24.109	-11.9	-8.62	-11.025	76.979	-17.368
543	0.543	-19.419	1.402	-15.263	-10.981	-9.984	-11.652	113.886	-29.631
544	0.544	-12.692	-14.957	-6.985	-15.868	-14.448	-15.759	53.239	-21.001
545	0.545	-11.964	-17.187	4.796	-11.66	-16.199	-13.29	-3.756	-16.443
546	0.546	-17.623	0.117	3.226	-6.104	-12.728	-15.655	-40.794	-9.38
547	0.547	-14.184	-2.32	-3.948	-6.733	-7.317	-13.57	-20.904	-15.849
548	0.548	-17.514	3.958	-10.347	-6.217	-5.386	-13.232	-39.231	-14.773
549	0.549	-10.986	1.903	-4.358	-10.365	-7.329	-19.079	-33.971	-17.93
550	0.55	-15.295	-24.539	-9.599	-5.604	-10.239	-10.204	-18.985	-7.148
551	0.551	-22.705	-43.441	-20.446	-10.35	-8.899	-4.231	-14.548	5.744
552	0.552	-15.994	-19.761	-19.095	-13.342	-10.266	-3.291	-35.257	21.541
553	0.553	-22.057	1.998	-17.939	-6.471	-10.66	-12.225	-61.554	15.078
554	0.554	-16.505	10.194	-23.94	-5.583	-10.283	-15.74	-85.339	13.072
555	0.555	-14.636	12.562	-20.859	-8.186	-9.131	-21.011	-76.03	0.806
556	0.556	-19.347	10.083	-17.965	-17.174	-8.372	-12.148	-44.937	5.369
557	0.557	-21.161	12.055	-18.749	-11.255	-10.317	-11.033	-7.597	-16.39
558	0.558	-16.398	2.222	-17.975	-14.449	-6.068	-7.981	27.477	-44.768
559	0.559	-21.12	7.282	-16.047	-17.435	-10.14	-5.12	68.623	-18.566
560	0.56	-15.769	-3.906	-12.77	-25.446	-8.795	-4.391	40.914	-28.736
561	0.561	-17.772	-5.416	-19.378	-22.426	-5.52	-11.786	35.891	-25.737
562	0.562	-15.9	-25.118	-15.142	-19.597	-11.338	-2.919	13.05	-11.667
563	0.563	-11.901	-44.997	-12.843	-18.896	-7.283	-4.11	-7.671	-9.208
564	0.564	-8.488	-32.356	-10.934	-10.076	-9.23	-11.495	-4.01	-6.961
565	0.565	-15.908	-34.828	-16.955	-4.157	-5.941	-8.62	-7.31	-17.677
566	0.566	-16.943	-37.094	-21.03	-9.462	-10.009	-7.881	-23.019	-23.577
567	0.567	-14.102	-12.061	-28.98	-12.441	-6.531	-5.579	-25.775	-43.025
568	0.568	-14.94	-15.489	-29.955	0.653	-10.993	-10.44	-23.28	-35.577
569	0.569	-15.782	-12.503	-30.936	6.412	-10.806	-1.168	-7.028	-19.426
570	0.57	-16.431	-15.321	-26.684	8.096	-10.234	-4.47	-4.915	-0.344
571	0.571	-15.914	-38.662	-17.788	-9.369	-13.72	-2.738	-6.856	-2.927
572	0.572	-14.629	-57.729	-6.962	-2.451	-10.437	-5.263	-19.043	-0.673
573	0.573	-17.594	-10.795	3.09	-8.89	-10.826	-4.883	9.602	-5.36
574	0.574	-16.3	-4.315	22.627	-10.868	-8.12	-10.681	-7.83	-20.315
575	0.575	-15.974	-10.416	53.773	4.966	-3.865	-8.349	-42.884	-26.161
576	0.576	-13.134	-5.048	16.208	7.056	-0.382	-11.826	-68.078	-20.973
577	0.577	-15.128	-0.036	-6.832	5.075	5.04	-12.404	-63.662	-19.472
578	0.578	-11.7	4.402	-11.878	-12.379	0.198	-8.334	-34.649	-20.85
579	0.579	-6.921	-7.995	-16.342	-24.027	-1.737	-14.132	-38.362	-3.844
580	0.58	-3.692	-19.207	-20.411	7.863	-0.002	-8.516	13.084	17.221
581	0.581	-3.162	25.518	-16.742	-24.11	-5.801	-7.931	64.733	19.886
582	0.582	-8.063	-4.83	-20.043	-70.013	-13.158	-3.271	31.2	17.343
583	0.583	-8.703	-10.237	1.817	-64.047	-12.184	-12.153	0.754	15.006
584	0.584	-17.652	-15.252	-17.931	-36.402	-14.697	-5.748	-4.76	-16.957
585	0.585	-14.016	-10.78	-15.424	-21.341	-12.366	-9.212	0.139	-39.83
586	0.586	-3.217	-14.811	-8.455	-7.828	-14.292	-10.168	-4.377	-35.792
587	0.587	-10.415	-48.842	-10.582	4.518	-8.283	-11.114	-8.461	-17.045
588	0.588	-16.837	-25.998	-12.518	0.802	-10.599	-10.327	-4.774	-7.005
589	0.589	-10.866	-5.277	-10.772	10.851	-11.173	-12.626	-1.442	8.663
590	0.59	-20.567	-1.577	-12.328	7.753	-5.157	-12.018	-10.692	0.315
591	0.591	-11.686	8.539	-13.688	5.04	-9.212	-8.696	-18.973	-7.257
592	0.592	-17.709	17.899	-17.369	-2.527	-9.78	-12.721	-16.409	-0.313
593	0.593	-18.698	-1.784	-16.207	-9.502	-11.704	-12.288	-18.69	-2.456
594	0.594	-21.622	-9.297	-17.169	-15.89	-8.792	-8.957	-7.995	3.352
595	0.595	-17.376	-11.597	-12.313	-13.958	-6.268	-11.041	-13.819	1.616
596	0.596	-19.705	-17.952	-14.809	-22.663	-8.579	-16.993	-12.15	-22.181
597	0.597	-21.652	-12.116	-12.468	-8.332	-10.698	-9.018	2.084	-18.89
598	0.598	-11.586	-20.781	-14.393	5.223	-11.844	-9.949	3.977	-28.175
599	0.599	-12.941	-16.097	-9.739	-3.483	-10.666	-16.676	-22.366	-25.481
600	0.6	-11.768	-17.42	-10.31	10.833	-7.742	-19.149	-79.062	-17.96
601	0.601	-10.598	-21.092	-13.784	-6.588	-5.79	-16.777	-70.877	-15.669
602	0.602	-11.555	-31.907	-11.464	-4.268	-11.585	-10.149	-63.459	-13.581
603	0.603	-12.499	-18.897	-12.628	-19.169	-7.507	-9.33	-43.499	-19.421
604	0.604	-8.225	-17.094	-6.625	-13.356	-9.431	-3.686	-25.325	-10.737
605	0.605	-12.258	-15.476	-14.557	-15.089	-7.48	-10.233	57.862	-6.132
606	0.606	-8.742	-14.045	-11.45	-16.628	-11.524	-7.69	141.278	-7.524
607	0.607	-8.12	-12.824	-22.271	-3.648	-8.987	-9.976	65.427	12.03
608	0.608	-12.153	-13.938	-15.094	-15.825	-9.358	-8.003	-3.57	3.704
609	0.609	-20.04	-14.896	-11.395	-20.447	-10.499	-8.542	-30.085	-9.086
610	0.61	-18.835	-17.791	-0.533	-21.773	-7.773	-10.239	-37.975	-16.041
611	0.611	-19.744	-15.271	-7.664	-18.076	-9.694	-11.55	-30.486	-43.73
612	0.612	-18.721	-16.043	-6.479	-16.881	-9.48	-12.868	-23.862	-32.522
613	0.613	-14.411	-12.575	-7.614	-11.622	-9.659	-9.926	-17.892	-15.484
614	0.614	-18.418	-3.901	-8.558	-18.365	-13.318	-9.502	-12.556	-12.368
615	0.615	-16.415	-5.071	-23.238	-17.567	-10.012	-7.539	2.41	1.786
616	0.616	-16.932	-19.03	-16.831	-19.872	-8.837	-12.347	15.842	-5.758
617	0.617	-13.967	-9.368	-18.749	-21.811	-3.6	-8.833	-4.926	-3.433
618	0.618	-12.545	-28.715	-16.986	-23.751	-5.52	-14.806	-23.721	-1.293
619	0.619	-12.86	-26.186	-21.608	-14.824	-7.443	-14.01	-13.678	-18.668
620	0.62	-11.624	-19.175	-14.417	-18.426	-9.177	-12.053	-10.572	-20.923
621	0.621	-11.164	-21.226	-15.54	-12.321	-7.809	-11.451	-13.254	-10.218
622	0.622	-15.348	-19.259	-14.332	-7.01	-9.154	-9.701	-10.711	-23.712
623	0.623	-15.654	-10.538	-15.24	-7.917	-6.237	-14.536	0.905	-11.486
624	0.624	-14.224	-5.829	-8.408	-10.403	-10.676	-13.953	3.085	-16.106
625	0.625	-12.983	-24.556	-7.565	-3.009	-11.242	-9.886	1.197	-11.826
626	0.626	-15.612	-27.044	-13.094	-0.076	-8.708	-6.407	-14.645	-2.902
627	0.627	-15.917	-24.677	-9.576	-0.798	-5.4	-9.7	-21.009	-18.552
628	0.628	-13.706	-18.25	-12.861	-3.038	-8.28	-6.805	-7.434	-16.388
629	0.629	-10.912	-27.868	-14.601	-1.06	-2.266	-0.804	-9.121	-10.553
630	0.63	-16.634	-22.61	-8.796	-1.614	-15.42	-3.33	-20.091	-5.277
631	0.631	-4.362	-30.514	-8.024	-0.976	-5.737	-12.236	-7.008	-22.626
632	0.632	-9.512	-8.784	-7.44	-4.433	-10.958	-15.723	-5.114	-24.877
633	0.633	-17.381	-5.66	-12.089	-2.111	-9.414	-14.757	12.398	-14.174
634	0.634	-18.678	2.701	-11.492	-4.996	-10.771	-13.81	33.544	-16.075
635	0.635	-17.463	0.232	-14.009	-5.343	-9.611	-7.819	-3.378	-21.3
636	0.636	-13.922	11.883	-12.649	-11.089	-8.454	-10.158	-28.485	-19.76
637	0.637	-14.827	18.315	-7.803	-11.796	-9.425	-5.342	-51.304	-9.693
638	0.638	-15.743	4.797	-17.86	-22.57	-8.458	-7.297	-63.747	-16.052
639	0.639	-16.472	-0.361	-7.782	-24.059	-12.716	-9.055	-37.494	1.981
640	0.64	-14.094	-11.304	-8.926	-16.839	-8.652	-12.558	-20.461	-0.482
641	0.641	-12.116	-15.472	-10.068	-7.885	-8.064	-17.021	-11.19	-2.766
642	0.642	-14	-19.072	-15.278	-13.845	-7.473	-18.771	14.318	-9.115
643	0.643	-15.691	-5.854	-10.432	-16.919	-6.887	-12.975	4.226	-26.501
644	0.644	-16.036	-11.051	-12.939	-15.955	-8.234	-15.308	-5.069	-14.857
645	0.645	-16.382	-18.96	-8.87	-15.191	-9.577	-13.379	-7.778	-8.447
646	0.646	-13.434	-5.975	-12.356	-14.432	-5.501	-7.388	-15.336	1.247
647	0.647	-19.391	-21.827	-11.769	-12.516	-5.107	-3.336	-26.95	-7.469
648	0.648	-15.097	-15.412	-15.827	-7.876	-7.418	-9.923	-41.835	9.952
649	0.649	-17.379	-13.455	-10.969	-4.961	-11.473	-10.7	-43.758	12.279
650	0.65	-15.405	-11.666	-14.243	-3.592	-10.107	-8.378	-55.963	18.677
651	0.651	-17.305	-32.33	-10.159	-9.943	-4.68	-4.898	-41.696	24.517
652	0.652	-19.013	-23.967	-6.658	-12.439	-8.155	-5.476	-12.692	15.856
653	0.653	-13.177	-21.427	-9.926	-11.649	-6.215	-2.561	16.339	-7.892
654	0.654	-17.214	-23.719	-11.073	-12.237	-9.108	-8.353	20.045	-4.552
655	0.655	-13.702	-30.078	-11.438	-14.171	-12.586	-6.02	10.022	-20.176
656	0.656	-21.036	-20.371	-12.585	-20.745	-11.219	-7.953	32.001	-51.278
657	0.657	-10.173	-11.607	-11.797	-14.747	-8.313	-9.882	-10.422	-47.159
658	0.658	-17.316	5.842	-12.554	-18.801	-9.466	-11.624	-65.322	-43.415
659	0.659	-13.623	3.578	-12.725	-22.288	-9.076	-14.142	-72.68	-33.301
660	0.66	-19.619	-7.018	-13.276	-14.939	-6.945	-14.529	-12.119	-11.4
661	0.661	-14.388	-8.933	-12.664	-17.852	-10.238	-14.142	44.775	-3.058
662	0.662	-9.544	-7.17	-10.32	-11.859	-9.076	-11.429	66.836	-10.601
663	0.663	-10.31	-2.507	-7.006	-6.256	-9.457	-12.593	73.414	-17.549
664	0.664	-15.909	-9.642	-11.05	4.583	-9.062	-11.042	91.578	-19.634
665	0.665	-17.838	4.683	-8.512	9.216	-6.162	-12.978	52.847	-6.038
666	0.666	-14.544	-4.98	-9.857	16.372	-8.101	-12.198	-12.768	-7.719
667	0.667	-15.12	-3.233	-15.636	7.453	-9.261	-9.481	-39.494	-21.999
668	0.668	-18.601	-14.244	-13.272	-10.56	-10.026	-11.406	-31.425	-31.642
669	0.669	-18.981	-35.909	-16.707	-49.099	-5.57	-6.569	-38.847	-29.861
670	0.67	-16.076	-57.76	-16.067	-65.562	-10.214	-11.407	-45.472	-9.13
671	0.671	-14.91	-26.574	-14.247	-50.489	-9.641	-2.707	-39.486	-6.41
672	0.672	-18.39	-14.146	-17.663	-18.577	-9.255	-3.881	-23.021	6.384
673	0.673	-14.327	-17.782	-13.155	2.099	-8.87	-6.985	-38.084	4.073
674	0.674	-16.845	-0.692	-13.701	-9.163	-9.263	-13.769	-42.472	-6.536
675	0.675	-15.49	2.451	-15.036	7.838	-8.881	-5.837	-38.373	-8.424
676	0.676	-14.332	-11.643	-13.709	-14.018	-9.273	-11.05	-34.703	-6.594
677	0.677	-16.269	-9.1	-9.682	-39.527	-12.176	-8.126	-17.704	-11.136
678	0.678	-15.115	-25.323	-11.051	-15.704	-10.244	-14.102	-8.44	-6.798
679	0.679	-13.57	-14.627	-11.441	-6.415	-6.758	-8.464	-11.142	-13.083
680	0.68	-10.283	-20.376	-11.057	-9.113	-7.917	-10.373	-18.685	-16.466
681	0.681	-9.904	-11.586	-12.214	-6.587	-11.6	-10.937	-21.012	-21.603
682	0.682	-9.513	-16.132	-6.41	-8.914	-8.309	-10.352	-10.356	-18.645
683	0.683	-7.582	-28.997	-8.728	-6.797	-8.699	-3.385	-4.521	-5.439
684	0.684	-11.854	-34.103	-10.665	2.853	-9.861	-10.151	-2.725	-3.45
685	0.685	-13.609	-19.678	-12.595	-2.404	-4.832	-7.628	-10.569	-8.622
686	0.686	-12.264	-25.403	-9.684	-0.89	-6.775	-5.297	11.195	-10.123
687	0.687	-11.881	-27.076	-11.034	3.337	-3.879	-8.785	58.302	-11.429
688	0.688	-13.048	-31.659	-18.368	-3.074	-7.371	-12.076	51.779	-10.212
689	0.689	-17.509	-27.381	-17.38	-4.27	-6.99	-10.332	-15.346	-16.167
690	0.69	-14.617	-23.677	-18.325	-7.397	-9.9	-15.176	-6.406	-13.008
691	0.691	-15.973	-7.979	-14.045	-6.434	-15.133	-14.598	1.747	-17.791
692	0.692	-19.267	6.931	-9.954	-3.916	-10.298	-15.188	-5.654	-8.059
693	0.693	-13.47	8.877	-7.977	6.723	-12.238	-12.67	-25.637	-11.687
694	0.694	-14.249	0.176	-5.982	2.457	-11.659	-13.054	-19.652	-3.324
695	0.695	-14.838	1.714	2.986	3.608	-10.313	-12.667	-14.236	-4.237
696	0.696	-14.26	-2.565	-8.761	-2.378	-7.997	-11.508	-19.27	-1.28
697	0.697	-11.36	-8.939	-7.16	-7.592	-12.841	-8.805	-23.686	-7.229
698	0.698	-10.007	-7.792	-20.077	-16.504	-9.553	-13.65	-19.577	-11.255
699	0.699	-12.327	-23.883	-11.335	-27.34	-10.143	-17.138	-15.903	-10.64
700	0.7	-11.169	-16.911	-15.972	-34.502	-5.323	-13.852	-12.656	-20.706
701	0.701	-13.101	-14.76	-14.686	-33.331	-5.914	-13.282	-15.779	-24.983
702	0.702	-14.259	-5.075	-15.873	-25.002	-7.668	-14.641	-18.526	-26.171
703	0.703	-14.061	0.195	-9.867	-15.32	-8.065	-14.248	-16.016	-20.216
704	0.704	-14.825	1.776	-12.956	-16.475	-7.688	-7.67	-9.087	-12.936
705	0.705	-14.042	-2.448	-11.975	-19.934	-10.6	-6.711	-15.5	-12.01
706	0.706	-17.703	-21.945	-9.449	-12.554	-6.931	-9.231	-17.456	-12.775
707	0.707	-14.214	-2.156	-18.348	-13.492	-8.299	-5.165	-22.681	-10.455
708	0.708	-17.489	-25.345	-14.855	-10.944	-5.401	-3.234	-24.261	-6.951
709	0.709	-13.419	-16.028	-15.818	-11.687	-6.57	-7.88	-28.599	-3.633
710	0.71	-14.762	3.745	-10.971	-6.816	-1.547	-8.459	-29.826	-0.694
711	0.711	-16.118	1.238	-10.198	-7.361	-7.554	-11.949	-16.671	-4.131
712	0.712	-16.497	-1.072	-12.513	-4.417	-11.626	-7.494	-4.432	-3.695
713	0.713	-17.651	-7.446	-10.57	-10.172	-12.214	-9.234	19.424	-10.239
714	0.714	-15.705	9.982	-13.849	-6.055	-6.224	-6.722	16.181	-11.164
715	0.715	-12.223	-6.273	-12.107	-10.842	-3.91	-11.172	6.943	-13.638
716	0.716	-14.542	-12.652	-19.071	-3.433	-7.401	-15.234	15.264	-4.692
717	0.717	-12.409	-18.452	-27.97	-6.292	-12.051	-12.719	22.734	-1.171
718	0.718	-16.082	-23.664	-26.817	1.685	-10.316	-7.302	11.018	-8.51
719	0.719	-13.764	-22.125	-32.047	-5.645	-8.965	-7.882	-3.973	-9.461
720	0.72	-16.664	-23.499	-34.959	-2.737	-4.52	0.833	-25.35	0.235
721	0.721	-17.044	-32.432	-21.807	-1.958	-9.951	1.984	-45.176	-3.404
722	0.722	-15.877	-26.431	-8.265	5.434	-10.55	-3.227	-47.759	-6.861
723	0.723	-15.678	-31.636	7.597	2.588	-5.922	-6.146	-54.765	-16.522
724	0.724	-17.037	-16.922	18.243	-10.507	-10.008	-12.167	-22.848	-28.332
725	0.725	-13.363	-19.036	47.276	-39.484	-10.416	-19.549	9.08	-52.175
726	0.726	-16.669	-13.209	34.886	-51.797	-11.792	-22.454	13.156	-48.93
727	0.727	-12.62	-14.949	8.568	-32.966	-7.752	-24.989	1.91	-33.303
728	0.728	-15.161	-22.87	-8.462	-15.895	-14.741	-20.925	-15.151	-41.67
729	0.729	-13.825	-30.034	-11.567	-25.129	-9.929	-16.082	-12.08	-28.927
730	0.73	-15	-38.945	-14.297	-22.351	-12.462	-11.429	-9.391	-12.681
731	0.731	-16.181	-49.792	-11.81	-9.517	-10.16	-7.352	-11.956	2.25
732	0.732	-15.043	-28.118	-18.809	-7.146	-10.769	-5.987	-23.612	8.073
733	0.733	-12.153	-37.416	-16.719	3.541	-10.219	-10.428	-29.997	6.32
734	0.734	-14.115	-17.698	-22.567	1.638	-9.672	-8.673	-43.509	1.66
735	0.735	-15.312	-4.947	-24.345	-0.052	-4.871	-6.151	-62.833	0.269
736	0.736	-16.128	6.654	-19.738	-7.958	-5.488	1.21	-55.272	-0.937
737	0.737	-15.383	4.513	-26.941	-12.196	-6.104	-1.883	-34.156	-2.132
738	0.738	-12.317	18.051	-30.663	-8.503	-7.494	-8.648	-2.952	-1.213
739	0.739	-11.972	-1.298	-22.395	-9.642	-10.831	-4.388	17.766	-8.042
740	0.74	-17.806	-8.821	-21.478	-21.425	-6.819	-9.991	36.478	-8.892
741	0.741	-13.777	-1.832	-24.438	-16.779	-10.35	-8.059	87.899	-14.581
742	0.742	-11.885	-8.173	-35.913	-12.533	-9.058	-16.772	80.497	-16.591
743	0.743	-16.574	1.551	-40.603	-8.868	-12.006	-10.773	19.876	-19.944
744	0.744	-12.522	6.823	-39.287	-5.399	-6.833	-9.791	-4.559	-20.589
745	0.745	-17.379	5.306	-25.009	-21.476	-10.378	-6.879	-11.944	-14.843
746	0.746	-14.124	-16.354	-19.247	-14.506	-8.501	-0.865	-45.451	-7.556
747	0.747	-18.228	-7.062	-14.089	4.631	-12.623	-1.629	-51.484	-8.603
748	0.748	-16.903	7.049	-3.137	-2.949	-7.854	-11.109	-12.814	0.984
749	0.749	-13.623	-21.235	18.446	-0.665	-4.622	-12.276	22.381	20.432
750	0.75	-16.561	-32.522	65.368	-11.352	-10.096	-6.279	-0.489	23.044
751	0.751	-16.215	-29.279	18.429	-13.334	-5.306	-11.503	20.178	15.384
752	0.752	-17.411	-45.012	-12.03	-11.612	-11.359	-20.4	8.884	8.305
753	0.753	-16.675	-25.323	-17.536	-10.085	-10.634	-12.076	39.778	6.078
754	0.754	-18.072	-22.842	-22.654	-23.07	-12.621	-11.105	10.685	-23.023
755	0.755	-18.887	-34.502	-18.291	-21.351	-14.606	-13.99	-15.662	-68.927
756	0.756	-15.254	-19.641	-14.311	-22.925	-8.083	-19.973	-25.68	-62.957
757	0.757	-13.948	-2.301	-18.079	-15.786	-12.393	-14.351	-34.892	-57.565
758	0.758	-12.634	9.267	-14.881	-14.642	-10.126	-16.276	-26.5	-42.501
759	0.759	-14.806	-5.691	-18.067	-13.481	-9.595	-18.204	-28.935	-28.992
760	0.76	-8.856	0.066	-9.838	-8.268	-9.067	-9.3	-26.571	-16.631
761	0.761	-13.159	-8.673	-17.481	-13.138	-12.02	-15.684	-32.962	-12.986
762	0.762	-10.891	-10.277	-15.25	-13.937	-9.561	-9.685	-34.97	-9.736
763	0.763	-15.78	-8.994	-17.471	-11.653	-9.23	-6.587	-40.298	-19.067
764	0.764	-11.171	-10.247	-11.757	-5.135	-9.869	-9.108	-44.98	-16.411
765	0.765	-16.627	-9.161	-13.59	-9.45	-8.754	-10.085	-40.709	-8.932
766	0.766	-14.727	-18.928	-15.222	-2.155	-12.477	-7.577	-23.686	-6.675
767	0.767	-15.536	-24.431	-11.054	-13.058	-11.166	-5.268	-12.088	-0.325
768	0.768	-10.932	-12.717	-12.31	-11.754	-14.119	-8.753	-8.579	-8.455
769	0.769	-17.561	-17.437	-11.234	-18.156	-8.162	-10.682	-6.424	-6.513
770	0.77	-18.388	-16.123	-12.289	-17.048	-7.428	-1.77	-4.474	-8.248
771	0.771	-16.117	-12.489	-13.335	-20.203	-3.397	-16.078	-6.224	-0.312
772	0.772	-18.098	-18.556	-13.98	-6.916	-5.372	5.216	-10.896	9.749
773	0.773	-8.078	-8.894	-18.288	-2.147	-2.115	2.501	-32.6	13.427
774	0.774	-12.381	-7.774	-19.095	-4.739	-6.203	-0.023	-29.597	21.739
775	0.775	-3.535	-16.166	-14.297	-13.729	-5.844	-16.301	-26.991	14.379
776	0.776	-7.073	-13.13	-17.609	-19.835	-5.483	-5.673	11.482	9.531
777	0.777	-4.028	-22.087	-13.595	-18.989	-10.344	-19.234	27.92	-3.625
778	0.778	-10.86	-18.659	-10.192	-10.185	-5.714	-24.468	22.866	-17.147
779	0.779	-16.908	-4.785	-2.926	-16.251	-12.313	-19.828	9.287	-36.483
780	0.78	-11.346	-10.643	0.075	-13.225	-9.811	-21.174	21.665	-64.706
781	0.781	-11.981	-12.411	-2.919	-4.392	-7.499	-17.492	10.459	-45.885
782	0.782	-22.104	-10.887	1.249	-5.62	-4.019	-14.002	-20.464	-14.861
783	0.783	-12.092	-9.547	-2.898	-0.452	-4.6	-10.905	-41.126	-2.406
784	0.784	-10.984	-10.739	-13.81	-15.21	-4.017	-9.937	-29.897	8.877
785	0.785	-9.876	-9.582	-15.44	-4.62	-3.626	-9.156	-19.883	5.641
786	0.786	-21.731	-12.687	-11.262	-2.746	-9.03	-5.081	-10.624	-9.989
787	0.787	-20.226	-15.594	-12.493	-4.543	-8.435	-11.642	-7.923	-1.616
788	0.788	-13.119	-27.019	-11.407	-18.918	-3.778	-9.119	-0.363	0.943
789	0.789	-27.489	-34.955	-14.561	-20.904	-2.021	-11.443	2.011	7.956
790	0.79	-17.864	-24.916	-9.762	-8.767	-9.943	-4.858	4.162	5.868
791	0.791	-12.677	-31.357	-9.021	-0.894	-1.603	-2.337	-1.622	-3.769
792	0.792	-14.249	-23.076	-17.951	-5.205	-13.398	-6.391	-10.258	-8.952
793	0.793	-35.951	-26.219	-21.461	-1.577	-8.733	-15.871	-18.151	-13.556
794	0.794	-26.696	-21.415	-18.384	-12.456	-1.552	-9.481	-22.43	-12.162
795	0.795	-12.594	-11.774	-13.555	-28.355	-5.206	-12.956	-16.091	-10.954
796	0.796	-10.117	-8.135	-7.547	-13.503	-6.34	-7.72	-10.132	-2.585
797	0.797	-17.123	-2.215	-0.174	-11.605	-1.084	-0.927	-7.071	-3.492
798	0.798	-32.074	2.928	-3.05	-13.365	-9.956	-0.138	-8.06	-2.469
799	0.799	-10.818	13.72	10.145	-14.941	-13.403	-5.746	1.645	-6.665
800	0.8	-8.138	0.68	0.515	-13.61	-14.332	-6.326	8.08	-2.532
801	0.801	-15.706	5.825	-25.725	-27.976	-11.387	-9.616	23.763	-5.958
802	0.802	-13.409	1.12	-14.476	-14.469	-15.603	-7.876	17.383	-15.977
803	0.803	-11.303	-14.81	-11.19	-9.279	-13.24	-9.244	7.708	-28.913
804	0.804	-13.256	-8.459	-14.291	-7.761	-13.778	-15.637	-18.583	-44.753
805	0.805	-11.532	-22.04	-17.001	-9.159	-9.093	-14.87	-75.291	-42.629
806	0.806	-9.998	-6.207	-9.443	-8.033	-9.632	-10.81	-83.45	-36.861
807	0.807	-14.262	-21.133	-16.395	-14.069	-8.224	-8.886	-61.415	-24.679
808	0.808	-15.432	-26.942	-14.256	-25.894	-11.465	-8.303	-54.844	-13.641
809	0.809	-7.117	-21.715	-12.306	-14.881	-8.503	-8.876	-12.258	-20.768
810	0.81	-12.351	-23.275	-7.061	0.977	-8.067	-11.382	26.458	-11.813
811	0.811	-7.512	-7.405	-11.678	-9.675	-7.626	-10.977	82.014	-8.26
812	0.812	-11.777	-1.018	-13.008	-0.005	-9.705	-9.807	89.378	-7.22
813	0.813	-23.966	4.814	-11.818	8.706	-6.357	-7.085	28.834	-2.308
814	0.814	-18.751	-3.873	-15.27	0.779	-11.143	-4.357	-28.028	9.167
815	0.815	-17.201	-8.476	-18.333	-6.374	-9.154	-9.183	-20.625	1.29
816	0.816	-18.559	-18.521	-15.398	0.01	-12.003	-8.595	-13.979	-14.522
817	0.817	-12.173	-14.835	-14.587	-17.991	-8.468	-15.933	-44.274	-37.885
818	0.818	-8.681	-27.963	-16.863	-41.242	-10.733	-16.886	-49.593	-40.938
819	0.819	-5.575	-47.293	-13.342	-13.016	-9.516	-19.388	-44.477	-32.607
820	0.82	-10.408	-34.497	-16.595	-9.382	-10.618	-15.318	-30.862	-14.796
821	0.821	-14.658	-13.357	-13.649	-6.121	-7.846	-10.469	-18.409	-12.469
822	0.822	-15.416	-44.477	-13.999	-3.059	-10.686	-7.177	-7.109	-14.583
823	0.823	-13.467	-15.398	-18.415	-5.791	-12.565	-8.907	44.443	-8.754
824	0.824	-6.091	18.744	-9.48	-8.309	-9.022	-3.09	66.567	-13.963
825	0.825	-7.036	5.281	-13.126	-10.592	-9.356	-11.988	19.794	-15.473
826	0.826	-13.005	1.306	-9.598	0.125	-8.925	-13.169	-10.54	-11.17
827	0.827	-5.62	-2.267	-10.527	-1.747	-10.814	-14.131	-15.884	-7.465
828	0.828	-16.431	-5.458	-15.321	-13.894	-8.641	-11.234	-20.862	0.862
829	0.829	-15.061	-14.631	-9.283	-15.404	-6.662	-15.508	-34.375	1.819
830	0.83	-11.373	-34.234	-11.561	-11.124	-8.562	-8.167	-46.721	0.81
831	0.831	-10.19	-31.6	-8.037	-4.687	-10.075	-7.215	-57.838	-0.03
832	0.832	-15.394	-15.225	-13.996	-12.943	-9.453	-2.957	-54.452	-8.957
833	0.833	-12.471	-4.471	-14.733	-13.853	-9.22	-8.567	-13.544	-5.483
834	0.834	-14.961	-10.169	-6.77	-14.76	-7.442	-13.398	25.197	-8.6
835	0.835	-17.256	-1.35	-5.783	-12.213	-10.89	-13.975	0.101	-5.719
836	0.836	-22.064	-2.816	-6.731	-22.822	-9.503	-15.715	-4.3	-13.694
837	0.837	-11.977	-9.884	-2.446	-24.138	-6.575	-9.907	-0.207	-8.527
838	0.838	-13.305	-10.939	-14.609	-20.43	-8.49	-9.143	-11.344	-11.469
839	0.839	-12.113	-11.983	-16.325	-14.405	-7.3	-11.094	19.763	-12.263
840	0.84	-25.246	4.179	-14.761	-15.33	-6.494	-15.749	15.849	-11.489
841	0.841	-30.434	-7.313	-16.085	-14.305	-2.027	-16.333	-10.328	-16.309
842	0.842	-22.455	-9.319	-17.212	-11.735	-8.009	-13.816	-13.507	-13.013
843	0.843	-18.149	-14.992	-16.023	-14.011	-8.772	-8.412	-16.54	-11.283
844	0.844	-19.277	-13.119	-15.009	-18.802	-5.272	-11.912	-13.818	-14.792
845	0.845	-10.913	-14.535	-12.046	-11.414	-9.898	-9.984	-21.417	-9.404
846	0.846	-7.761	1.448	-12.75	-12.361	-9.303	-14.056	-37.689	-14.258
847	0.847	-2.868	7.944	-13.432	-13.091	-9.681	-11.545	-35.564	-10.978
848	0.848	-15.978	-17.115	-11.417	-12.264	-10.053	-9.229	-33.609	-11.579
849	0.849	-13.998	-13.719	-9.413	-12.792	-7.922	-7.107	-21.371	-8.122
850	0.85	-22.645	-10.522	-14.771	-2.671	-13.145	-1.898	-3.905	-5.831
851	0.851	-14.649	-18.761	-12.81	-6.868	-8.309	-6.749	7.744	-8.76
852	0.852	-15.951	-21.193	-13.433	-7.976	-10.24	-2.125	-2.863	-8.401
853	0.853	-17.057	-18.814	-12.894	-9.074	-9.654	-1.566	-8.651	-12.694
854	0.854	-15.842	-12.389	-15.42	-5.914	-7.13	-2.94	-6.937	-5.767
855	0.855	-16.753	-14.267	-15.032	-6.819	-8.479	-7.416	-2.383	-4.838
856	0.856	-17.668	-8.99	-12.889	-4.247	-11.367	-5.69	-6.75	-10.868
857	0.857	-13.36	-13.577	-9.184	-9.804	-9.425	-11.511	-18.645	-10.109
858	0.858	-12.543	-12.184	-7.799	-7.823	-14.447	-15.587	-17.132	-13.588
859	0.859	-13.079	-13.296	-11.837	-11.073	-4.375	-16.179	-9.976	-15.514
860	0.86	-14.965	-19.244	-11.424	-9.287	-8.62	-14.259	-3.537	-18.411
861	0.861	-12.012	-24.433	-11.777	-11.743	-7.448	-10.214	0.021	-18.78
862	0.862	-17.768	-39.104	-11.362	-17.123	-10.914	-9.843	-11.687	-17.41
863	0.863	-8.822	-28.4	-13.277	-16.506	-5.677	-12.189	-10.081	-12.553
864	0.864	-14.791	-38.036	-9.001	-10.471	-8.565	-10.08	-14.369	-11.95
865	0.865	-13.789	-11.688	-8.588	-4.834	-7.782	-8.161	-15.654	-9.015
866	0.866	-12.779	-8.003	-13.011	-1.334	-8.545	-13.99	-14.592	-9.386
867	0.867	-18.743	-25.049	-15.878	8.751	-12.022	-11.682	-11.598	-2.021
868	0.868	-14.636	-3.196	-8.869	7.399	-11.433	-13.636	3.024	11.903
869	0.869	-15.17	-5.961	-7.863	11.071	-9.685	-9.009	13.596	6.09
870	0.87	-14.542	-18.792	-13.816	-2.075	-12.193	-8.439	7.754	-2.6
871	0.871	-17.4	-7.236	-9.708	-0.314	-10.833	-11.93	-4.473	-10.497
872	0.872	-13.884	-17.923	-7.726	-1.837	-7.922	-6.512	-9.148	-17.608
873	0.873	-13.462	-31.528	-9.605	-17.678	-10.629	-11.342	-13.423	-16.397
874	0.874	-16.335	-26.33	-7.803	-49.585	-8.694	-10.757	-7.036	-34.343
875	0.875	-15.907	-30.983	-14.704	-72.398	-3.849	-4.171	3.781	-47.073
876	0.876	-18.578	-32.364	-11.733	-51.669	-7.325	-17.334	5.067	-35.426
877	0.877	-13.713	-26.021	-12.444	-25.318	-10.612	-15.398	19.305	-24.744
878	0.878	-8.841	-29.539	-6.757	-8.26	-7.706	-6.693	13.417	-18.902
879	0.879	-10.75	-28.629	-8.632	1.048	-6.35	-5.133	-12.968	-2.986
880	0.88	-13.626	-13.978	-7.984	-18.678	-5.957	-3.771	-62.187	3.455
881	0.881	-13.206	-11.926	-13.341	-21.175	-10.793	-12.663	-55.661	-10.042
882	0.882	-17.621	-2.329	-11.339	-14.187	-7.504	-11.495	-49.708	2.187
883	0.883	-12.176	-0.636	-9.343	-12.047	-8.086	-12.444	-22.063	13.242
884	0.884	-12.727	-5.33	-12.186	1.51	-9.441	-9.534	-27.077	11.911
885	0.885	-14.636	16.293	-12.503	3.272	-8.089	-8.755	-4.209	13.086
886	0.886	-15.189	0.556	-15.724	-1.355	-7.704	-7.972	16.46	7.103
887	0.887	-13.808	-13.642	-16.82	0.008	-4.995	-4.476	-32.733	-8.947
888	0.888	-11.452	-26.483	-13.078	-6.368	-10.806	-1.169	-66.237	-25.188
889	0.889	-15.48	-10.3	-7.604	-19.509	-13.136	-8.896	-60.258	-35.819
890	0.89	-15.053	-16.766	-15.484	-17.744	-6.561	-11.979	-43.799	-49.356
891	0.891	-15.415	-18.776	-18.525	-9.787	-4.048	-14.87	-18.634	-40.635
892	0.892	-18.292	-17.127	-17.501	-8.412	-9.666	-6.929	13.28	-23.203
893	0.893	-17.877	-15.678	-30.611	-7.224	-10.256	-12.149	42.289	-11.58
894	0.894	-14.358	-11.53	-32.495	-6.047	-8.332	-15.043	76.33	-5.196
895	0.895	-13.164	7.916	-30.704	-5.067	-8.922	-15.802	35.097	-14.88
896	0.896	-11.959	5.094	-38.586	-11.816	-7.582	-13.46	18.654	-13.136
897	0.897	-13.079	7.507	-19.767	-16.054	-9.919	-8.6	-6.486	-5.203
898	0.898	-17.878	-4.189	-12.175	-15.259	-7.03	-10.505	-29.286	-0.929
899	0.899	-14.365	-2.134	-0.517	-18.717	-9.751	-8.715	-25.168	-2.064
900	0.9	-13.749	-8.004	14.423	-16.752	-5.502	-12.165	-13.868	-5.526
901	0.901	-13.142	-13.292	43.48	-17.3	-8.997	-8.852	-10.495	-6.456
902	0.902	-14.46	-2.324	39.446	-12.437	-12.295	-7.673	-7.325	-7.393
903	0.903	-13.068	-6.635	5.41	-9.128	-11.143	-10.357	12.432	-8.131
904	0.904	-17.091	-21.005	-8.114	-8.535	-8.44	-9.953	35.661	-13.724
905	0.905	-13.567	-26.858	-20.48	-6.012	-11.932	-14.785	7.431	-8.854
906	0.906	-12.172	-21.69	-24.132	-6.388	-6.132	-9.943	-3.786	-9.423
907	0.907	-10.976	-17.086	-27.397	-5.2	-8.469	-11.882	-20.835	-11.171
908	0.908	-13.652	-30.087	-18.083	-8.856	-10.406	-10.142	-30.143	-6.356
909	0.909	-14.004	-24.899	-15.349	-4.381	-11.002	-8.789	-38.467	-6.956
910	0.91	-18.806	-13.927	-17.84	-8.438	-9.264	-6.462	-30.894	-9.869
911	0.911	-16.843	-6.808	-15.488	-3.587	-15.079	-8.567	-23.89	-6.369
912	0.912	-14.88	-26.374	-9.074	1.083	-11.026	-2.525	-8.968	-9.598
913	0.913	-13.113	-12.301	-7.11	-0.661	-10.461	-5.019	0.713	-10.705
914	0.914	-11.732	-14.854	-15.801	-4.128	-9.887	-7.333	27.036	-13.376
915	0.915	-17.125	-7.899	-17.334	-7.398	-9.316	-6.748	8.268	-9.874
916	0.916	-12.265	-1.512	-18.673	-10.228	-7.969	-12.755	11.572	-16.424
917	0.917	-14.182	-3.426	-19.83	-10.522	-6.629	-13.538	-22.853	-11.561
918	0.918	-15.906	12.465	-16.352	-16.264	-7.809	-11.622	-27.27	-9.027
919	0.919	-17.254	-2.403	-17.313	-8.854	-8.216	-16.301	-39.591	-17.897
920	0.92	-18.6	3.443	-16.351	-11.706	-7.073	-12.259	-20.756	-16.731
921	0.921	-12.789	1.7	-13.846	-15.931	-7.868	-12.675	-10.634	-21.971
922	0.922	-15.113	-12.64	-19.471	-18.227	-5.948	-16	-13.704	-21.047
923	0.923	-10.273	-18.48	-22.965	-17.627	-5.773	-13.125	0.407	-16.846
924	0.924	-16.277	-16.768	-18.349	-18.216	-9.467	-10.44	13.125	-12.841
925	0.925	-17.058	-21.435	-20.122	-17.686	-10.842	-8.533	1.481	-6.331
926	0.926	-12.235	-17.193	-12.222	-17.374	-6.407	-12.046	-13.391	-7.161
927	0.927	-14.184	-31.506	-20.58	-17.848	-9.325	-7.634	-15.23	-4.909
928	0.928	-17.101	-17.947	-10.934	-18.282	-5.867	-16.57	-27.323	-11.55
929	0.929	-15.761	-26.62	-12.128	-13.077	-10.344	-12.923	-28.729	-19.544
930	0.93	-17.134	-21.912	-8.685	-13.699	-8.627	-9.469	-29.947	-18.627
931	0.931	-20.057	-14.707	-11.827	-10.455	-7.302	-6.409	-28.749	-9.785
932	0.932	-14.07	-26.473	-10.909	-9.871	-7.731	-13.222	-22.86	-8.676
933	0.933	-14.881	-18.49	-10.182	-9.443	-8.928	-8.99	-21.999	-7.758
934	0.934	-14.139	-22.727	-12.564	-16.75	-7.031	-9.796	-7.378	-4.891
935	0.935	-16.109	-10.902	-13.219	-11.463	-10.553	-11.748	24.493	-7.419
936	0.936	-16.706	-9.338	-11.353	-10.432	-10.215	-13.698	10.87	-11.462
937	0.937	-14.98	-19.409	-9.69	-9.611	-5.038	-11.97	-1.617	-10.866
938	0.938	-17.529	-15.756	-12.28	-11.917	-7.017	-8.503	-12.972	-11.478
939	0.939	-18.905	-12.303	-11.967	-9.981	-9.004	-9.88	-16.362	-9.804
940	0.94	-14.847	-7.082	-10.869	-9.418	-10.797	-10.304	-19.507	-11.237
941	0.941	-15.259	-6.143	-12.111	-7.699	-7.362	-5.111	-16.825	-15.777
942	0.942	-9.862	-3.658	-7.157	-11.207	-9.73	-3.211	-14.356	-10.431
943	0.943	-11.829	-2.927	-9.179	-4.842	-8.631	-3.82	-12.038	0.365
944	0.944	-11.277	-9.546	-6.357	-5.644	-9.861	-12.76	-14.152	-1.204
945	0.945	-15.37	-1.643	-9.886	-11.284	-8.765	-13.953	-27.682	-8.382
946	0.946	-11.909	-2.611	-6.655	-9.387	-8.636	-17.465	-36.422	-9.573
947	0.947	-11.56	-17.322	-7.886	-11.37	-10.046	-20.59	-34.898	-22.763
948	0.948	-14.5	-40.765	-9.875	-14.32	-11.471	-29.515	-33.543	-28.01
949	0.949	-18.231	-37.689	-5.662	-16.888	-12.694	-13.869	-29.888	-20.097
950	0.95	-15.962	-29.398	-4.366	-13.647	-12.573	-3.251	-16.757	-30.184
951	0.951	-18.146	-26.933	-7.721	-11.576	-11.676	-5.211	-0.94	-23.817
952	0.952	-19.354	-29.306	-8.155	-8.926	-11.174	-10.458	30.923	-24.991
953	0.953	-21.339	-22.972	-8.607	-6.269	-12.803	-5.829	26.383	-13.207
954	0.954	-19.244	-13.351	-10.636	-2.848	-9.204	-1.589	5.545	-17.869
955	0.955	-17.934	-4.712	-15.587	-10.265	-12.755	-5.279	16.671	-2.011
956	0.956	-14.88	-12.712	-16.281	-22.132	-6.453	-1.815	26.596	4.368
957	0.957	-10.465	-17.025	-14.453	-20.641	-16.2	-9.181	10.765	14.038
958	0.958	-13.406	-10.681	-16.301	-19.35	-7.381	-12.097	-3.537	1.835
959	0.959	-16.929	7.266	-21.214	-7.624	-10.175	-15.399	-21.513	-9.21
960	0.96	-11.548	-10.571	-24.586	-12.342	-9.096	-26.832	-24.016	-30.905
961	0.961	-11.004	-26.852	-22.93	-22.49	-8.212	-34.782	-9.27	-59.185
962	0.962	-14.907	0.046	-22.619	-3.028	-7.323	-13.118	-7.453	-40.436
963	0.963	-11.652	-2.094	-15.337	-17.235	-11.667	-3.836	-5.976	-18.216
964	0.964	-17.103	-23.36	-12.308	-14.801	-10.97	-1.132	-11.271	-1.222
965	0.965	-13.65	-9.205	-15.28	-49.924	-12.997	6.404	-19.26	-10.541
966	0.966	-11.754	-21.95	-11.097	-55.06	-7.081	-0.57	-23.586	-7.831
967	0.967	-17.203	-28.886	-6.912	-19.955	-7.941	5.802	-27.328	-0.271
968	0.968	-6.401	-18.22	-14.341	-15.627	-6.092	11.593	-38.265	-7.234
969	0.969	-11.083	-24.017	-7.632	-11.697	-8.109	-0.619	-28.308	3.416
970	0.97	-9.759	2.272	-10.205	-8.138	-7.597	0.925	-29.586	5.357
971	0.971	-8.63	21.024	-9.474	-4.965	-11.156	-0.435	-11.707	17.558
972	0.972	-12.14	17.751	-13.009	-1.98	-7.936	-6.823	16.436	16.018
973	0.973	-9.065	2.066	-2.998	6.257	-10.907	-15.148	35.113	11.781
974	0.974	-11.985	-0.648	-4.406	19.007	-8.264	-12.053	11.234	5.411
975	0.975	-7.756	-8.186	-10.841	25.937	-9.49	-9.146	-35.85	-12.557
976	0.976	-13.391	-24.445	-9.732	49.298	-13.815	-11.647	-82.759	10.699
977	0.977	-11.473	-18.056	-17.137	27.374	-8.456	-13.957	-64.641	7.637
978	0.978	-10.912	-35.483	-12.356	7.58	-6.585	-12.006	-92.389	4.956
979	0.979	-12.674	-47.108	-11.62	20.298	-8.574	-12.582	-87.434	2.454
980	0.98	-16.174	-15.161	-9.326	-0.84	-6.886	-8.499	-18.797	4.779
981	0.981	-23.542	-10.688	-12.834	-43.46	-2.099	-14.284	109.451	-18.634
982	0.982	-7.496	-14.715	-14.79	-61.688	-6.791	-23.165	91.983	-15.525
983	0.983	-9.821	4.085	-5.906	-56.304	-7.414	-17.157	76.083	-23.825
984	0.984	-11.953	-5.958	0.457	-51.309	-8.811	-24.492	32.896	-47.024
985	0.985	-29.374	3.359	-7.877	-46.901	-2.463	-23.508	46.039	-68.87
986	0.986	-27.048	0.684	-4.798	-34.55	-5.018	-20.979	57.856	-60.53
987	0.987	-12.146	-1.806	-11.58	-8.265	-9.112	-15.352	25.35	-27.033
988	0.988	-21.818	-8.752	-10.817	-5.011	-8.553	-8.75	-23.992	-4.177
989	0.989	-34.01	-19.351	-16.437	-1.943	-10.511	-4.47	-50.693	-0.091
990	0.99	-16.595	-5.756	-9.856	0.746	-8.788	-10.065	-42.553	3.601
991	0.991	-18.911	-7.441	-14.113	3.244	-11.32	-9.471	-5.585	0.319
992	0.992	-12.514	0.535	-6.743	-3.73	-3.975	-8.872	-25.536	-8.964
993	0.993	-14.438	-6.579	-19.48	-1.588	-0.887	-4.787	-31.556	-17.275
994	0.994	-12.691	-12.891	-42.286	-7.391	-5.729	-11.734	-26.138	-14.732
995	0.995	-17.324	-28.506	-20.375	-2.159	-8.246	-12.693	-31.16	-12.392
996	0.996	-4.351	-30.583	-12.015	-3.699	-15.598	-8.423	-53.989	-10.242
997	0.997	-9.565	-13.134	-9.467	-10.846	-4.75	-9.185	-83.006	-12.16
998	0.998	-1.617	-29.356	-11.759	-7.156	-11.899	-5.682	-64.217	-10.395
999	0.999	-2.956	-18.689	3.154	-13.143	-5.498	-7.595	-40.42	-11.917
1000	1	-4.101	-8.954	8.932	-5.779	-6.639	-10.463	-6	-19.052
1001	1.001	-12.405	-14.129	0.165	-6.73	-3.512	-10.037	7.575	-22.722
1002	1.002	-13.354	-6.127	-4.514	-10.958	-6.382	-13.293	20.083	-14.389
1003	1.003	-24.174	-10.31	-14.589	-3.57	-8.862	-12.1	54.293	-17.466
1004	1.004	-16.993	-9.084	-10.919	-6.438	-14.43	-14	22.461	-22.266
1005	1.005	-15.801	-15.009	-16.93	-10.662	-3.54	-10.48	18.432	-17.987
1006	1.006	-19.256	-15.89	-20.047	-16.247	-11.424	-10.835	14.83	-17.18
1007	1.007	-16.128	-20.663	-17.152	-12.739	-4.207	-9.649	11.611	-12.305
1008	1.008	-17.061	-18.086	-30.319	-5.35	-5.316	-9.247	2.273	-4.915
1009	1.009	-17.804	-23.614	-16.768	-10.143	-8.734	-4.397	4.91	-1.988
1010	1.01	-20.097	-18.703	-11.54	-7.568	-5.575	-3.808	-7.848	-1.216
1011	1.011	-19.489	-28.699	-16.176	-6.736	-14.412	-9.81	-28.869	-0.475
1012	1.012	-13.466	-30.021	-11.909	-11.521	-3.506	-7.49	-48.572	4.316
1013	1.013	-14.226	-38.876	-13.054	-13.387	-10.595	-12.311	-35.823	2.36
1014	1.014	-14.783	-37.682	-16.513	-7.915	1.285	-8.996	-28.879	-6.54
1015	1.015	-10.122	-25.872	-9.131	-4.369	-6.581	-10.709	-31.012	-26.06
1016	1.016	-14.163	-21.227	-10.071	1.664	-5.155	-8.165	-29.078	-34.34
1017	1.017	-10.66	-14.075	-5.782	2.475	-3.911	-7.758	-20.363	-16.46
1018	1.018	-11.029	5.443	-9.815	4.48	-9.821	-1.156	-9.281	-14.063
1019	1.019	-15.069	19.546	-14.629	-5.522	-19.41	-15.834	-2.039	-16.126
1020	1.02	-13.695	6.756	-20.597	-9.729	-10.423	-9.448	17.602	-14.141
1021	1.021	-13.285	-28.288	-8.366	-16.061	-13.821	-11.395	14.972	-12.383
1022	1.022	-17.331	-13.195	-10.07	-33.994	-12.769	-9.679	-2.734	-17.039
1023	1.023	-16.927	-17.658	-8.477	-72.451	-11.718	-8.158	-9.593	-6.986
1024	1.024	-10.521	-21.737	-7.057	-44.739	-14.146	-9.548	-15.869	-13.392
1025	1.025	-14.763	-10.546	-3.313	-19.531	-9.997	-15.952	-9.997	-9.935
1026	1.026	-13.965	-7.286	0.245	-15.008	-10.488	-14.806	-18.701	-10.937
1027	1.027	-13.371	-4.195	-0.644	-10.803	-7.113	-11.724	-14.063	-6.117
1028	1.028	-13.931	9.932	-9.475	-7.007	-11.086	-8.84	-12.643	-0.129
1029	1.029	-13.328	-18.359	-17.721	-10.224	-11.382	-14.85	-13.734	2.192
1030	1.03	-15.827	-14.748	-16.682	-7.087	-9.94	-12.544	-10.121	1.588
1031	1.031	-13.493	-18.081	-19.529	-9.812	-8.69	-10.627	-10.852	-1.745
1032	1.032	-18.324	-15.02	-18.714	-7.338	-11.312	-4.649	-15.311	-9.568
1033	1.033	-16.371	-0.914	-11.332	-5.05	-8.519	-10.284	-9.013	-12.749
1034	1.034	-14.611	-8.473	-20.243	-2.935	-7.663	-8.368	-6.525	-9.94
1035	1.035	-19.439	-6.16	-14.26	-4.882	-7.781	-7.811	-8.375	-9.247
1036	1.036	-14.793	0.213	-17.348	-3.139	-10.798	-9.575	-18.41	-11.652
1037	1.037	-15.369	-5.614	-12.47	-1.585	-11.113	-13.073	-25.608	-13.632
1038	1.038	-12.835	-21.511	-14.944	-8.726	-8.335	-10.758	-24.527	-15.552
1039	1.039	-9.536	-19.432	-18.965	-12.4	-9.814	-7.862	-23.468	-8.916
1040	1.04	-13.598	-21.427	-15.453	-11.208	-9.942	-5.926	-11.694	-4.594
1041	1.041	-16.091	-9.29	-25.486	-16.323	-8.526	-7.088	12.117	-8.599
1042	1.042	-12.784	-13.97	-32.623	-30.893	-8.271	-10.567	15.452	-9.11
1043	1.043	-9.859	-35.669	-23.674	-11.615	-8.014	-11.919	-0.219	-16.431
1044	1.044	-15.062	-26.405	-27.128	-14.048	-8.147	-9.018	-8.543	-11.579
1045	1.045	-13.108	-12.325	-21.895	-16.317	-6.349	-12.706	-11.116	-21.235
1046	1.046	-15.026	0.386	-11.036	-14.142	-9.783	-13.105	-13.518	-17.54
1047	1.047	-15.583	-15.91	-9.652	-12.162	-8.386	-17.949	-7.175	-28.357
1048	1.048	-19.047	-18.068	4.727	-10.379	-8.725	-21.243	17.954	-26.987
1049	1.049	-19.416	-35.527	33.829	-5.698	-9.845	-15.826	34.982	-15.164
1050	1.05	-16.5	-14.455	46.285	-7.041	-13.287	-10.981	-5.802	-4.11
1051	1.051	-17.649	-22.814	12.28	-13.411	-10.342	-10.402	-66.682	-2.739
1052	1.052	-14.945	-25.372	-10.511	-12.246	-8.362	-13.308	-58.457	-9.1
1053	1.053	-16.493	-9.132	-14.533	-9.153	-12.58	-12.925	-21.393	-15.055
1054	1.054	-20.372	-11.294	-10.836	-6.244	-12.162	-12.536	12.222	-5.347
1055	1.055	-15.536	-17.098	-7.532	-5.427	-9.813	-12.154	-18.085	-6.5
1056	1.056	-14.957	-8.38	-16.81	-9.488	-6.875	-6.151	-12.654	-9.991
1057	1.057	-14.376	-9.97	-14.075	-12.992	-8.013	-5.382	62.971	-9.035
1058	1.058	-13.989	-25.88	-21.595	-14.925	-9.92	-6.164	52.081	-13.856
1059	1.059	-14.382	-6.768	-19.25	-15.486	-6.411	-6.747	-36.761	-4.145
1060	1.06	-9.545	-19.576	-21.345	-15.078	-6.781	-4.811	-72.354	4.805
1061	1.061	-7.609	-3.331	-15.503	-14.654	-7.92	-7.707	-18.163	-1.132
1062	1.062	-5.866	-1.233	-17.209	-11.725	-7.526	-6.35	31.204	-4.186
1063	1.063	-12.828	0.69	-15.628	-8.021	-12.54	-8.669	22.304	-7.059
1064	1.064	-11.858	2.443	-14.244	-11.29	-3.819	-12.731	-2.068	-16.693
1065	1.065	-14.374	10.384	-15.379	-8.379	-7.286	-10.218	-9.397	-36.216
1066	1.066	-12.045	0.333	-14.185	-5.664	-10.371	-12.544	-15.96	-55.941
1067	1.067	-15.52	6.729	-11.059	-2.17	-15.205	-12.925	-46.316	-43.15
1068	1.068	-13.578	5.598	-11.995	4.417	-10.947	-18.916	-62.73	-36.151
1069	1.069	-14.151	-10.394	-12.743	11.195	-8.624	-5.737	-47.592	-12.698
1070	1.07	-17.632	1.263	-20.08	3.258	-9.209	0.071	-24.706	9.202
1071	1.071	-14.34	-9.362	-17.162	-8.554	-9.802	5.297	-20.584	28.979
1072	1.072	-16.467	-15.187	-23.14	-3.929	-5.753	-2.641	-9.305	11.216
1073	1.073	-17.631	-31.075	-30.473	9.013	-11.564	-3.985	-5.977	4.279
1074	1.074	-15.705	-20.442	-29.49	-3.232	-7.503	-15.783	3.346	-2.067
1075	1.075	-20.532	-30.144	-35.47	-27.049	-10.99	-14.229	17.512	-11.712
1076	1.076	-15.697	-56.468	-31.391	-71.745	-10.409	-15.586	-0.262	-9.949
1077	1.077	-20.339	-45.251	-24.796	-65.733	-9.833	-11.912	-30.605	-20.957
1078	1.078	-19.761	-21.453	-20.528	-38.048	-10.216	-15.396	-34.625	-30.994
1079	1.079	-16.275	0.417	-13.182	-2.828	-7.89	-10.166	-53.369	-13.939
1080	1.08	-13.955	3.101	1.509	19.998	-10.019	-5.329	-70.417	2.339
1081	1.081	-13.568	-4.478	7.889	7.607	-6.341	-7.837	-92.319	12.997
1082	1.082	-11.634	-20.763	13.689	-3.626	-9.629	-11.894	-49.797	14.94
1083	1.083	-14.342	-18.645	40.004	-6.927	-9.242	-7.042	29.469	13.199
1084	1.084	-10.853	-28.317	36.328	2.347	-6.53	-7.614	40.274	-10.61
1085	1.085	-15.301	-19.622	-1.416	-0.383	-6.91	-5.866	69.919	-13.9
1086	1.086	-12.393	-18.089	-26.572	7.14	-6.129	-9.341	96.701	-23.188
1087	1.087	-12.772	-16.739	-31.021	9.433	-8.839	-9.728	72.411	-37.314
1088	1.088	-12.375	-4.951	-26.953	15.79	-9.23	-5.67	35.57	-44.869
1089	1.089	-12.749	-6.529	-15.725	-13.282	-9.039	-11.479	-38.226	-42.552
1090	1.09	-15.444	-2.304	-12.43	-75.836	-5.751	-15.531	-47.972	-31.922
1091	1.091	-11.953	-21.894	-9.332	-84.786	-9.818	-17.462	-39.01	-37.76
1092	1.092	-13.11	-24.637	-23.464	-60.445	-7.304	-15.509	-14.622	-11.484
1093	1.093	-15.816	-27.176	-15.915	-23.538	-6.922	-8.897	-7.258	-0.293
1094	1.094	-12.323	-10.937	-8.939	-3.634	-9.053	-8.086	39.54	-3.608
1095	1.095	-15.218	-8.803	-2.534	2.338	-8.671	-7.277	45.464	-0.5
1096	1.096	-13.271	-22.331	-4.441	-3.092	-8.289	-10.743	-4.522	-3.226
1097	1.097	-15.969	-13.579	-27.233	-8.132	-6.743	-12.671	-24.485	-0.693
1098	1.098	-11.709	-12.016	-36.48	-3.696	-8.688	-12.091	-18.492	-2.986
1099	1.099	-12.286	-16.248	-22.305	8.669	-6.758	-20.025	-34.909	-9.349
1100	1.1	-15.766	3.316	-9.47	4.973	-10.439	-14.018	-29.827	-7.385
1101	1.101	-10.334	0.653	-11.734	8.245	-11.801	-10.913	-34.256	-16.066
1102	1.102	-15.163	-17.104	-13.85	5.119	-12.192	-11.87	-30.201	-20.687
1103	1.103	-15.729	-5.446	-4.191	-3.231	-8.129	-14.378	-41.421	-10.606
1104	1.104	-13.976	-33.051	1.014	-36.74	-9.486	-8.753	-24.368	6.419
1105	1.105	-14.358	-36.661	-3.637	-4.839	-9.884	-12.229	16.52	18.026
1106	1.106	-16.665	8.089	-16.613	7.508	-6.986	-4.872	44.243	15.891
1107	1.107	-13.746	2.15	-14.882	-11.304	-8.925	-3.89	29.2	-9.28
1108	1.108	-10.054	7.648	-16.439	-21.415	-9.313	-8.138	-21.014	-19.368
1109	1.109	-14.491	-7.418	-12.19	-24.569	-7.769	-8.9	-40.879	-28.676
1110	1.11	-17.388	-20.916	-11.034	-32.934	-10.473	-13.73	-34.922	-37.005
1111	1.111	-14.858	-8.491	-14.518	-20.225	-5.449	-14.307	-51.495	-19.203
1112	1.112	-14.458	-19.701	-9.29	-22.635	-8.761	-12.57	-36.444	-7.594
1113	1.113	-13.284	-36.705	-8.321	-16.329	-10.524	-12.967	-22.907	-22.517
1114	1.114	-12.9	-20.999	-9.088	-2.838	-8.035	-6.597	-18.861	-12.878
1115	1.115	-15.607	-12.626	-11.399	-1.099	-11.348	-7.393	-7.693	-18.151
1116	1.116	-20.445	-5.006	-10.808	-5.689	-6.534	-13.031	-11.059	-19.765
1117	1.117	-15.606	-16.554	-11.372	-7.002	-4.612	-13.634	-8.047	-12.68
1118	1.118	-17.548	-35.661	-11.924	-8.123	-11.213	-16.95	-5.437	-13.887
1119	1.119	-15.804	-7.349	-9.369	-11.595	-12.002	-12.913	-8.028	-10.417
1120	1.12	-14.465	-3.625	-11.64	-12.554	0.181	-4.995	-5.727	-13.483
1121	1.121	-14.091	-0.301	-9.476	-5.776	-1.568	-3.852	-12.096	-14.423
1122	1.122	-13.715	9.022	-11.389	-11.805	-9.518	-13.558	-13.975	-8.404
1123	1.123	-7.735	-5.066	-8.665	-7.714	-10.882	-9.92	-15.627	-10.737
1124	1.124	-20.908	2.544	-12.922	-9.612	-12.064	-8.803	-20.201	-8.819
1125	1.125	-11.248	-9.022	-8.858	-6.31	-10.92	-5.766	-7.234	-0.145
1126	1.126	-16.493	-6.891	-10.252	-6.912	-7.837	-4.849	-19.489	-6.198
1127	1.127	-11.869	-8.841	-11.682	-4.44	-12.686	-4.116	-14.922	-7.233
1128	1.128	-16.144	-10.599	-5.146	2.838	-15.219	-8.223	0.836	-6.358
1129	1.129	-12.491	-12.178	-6.145	1.795	-11.169	-7.691	32.67	-7.236
1130	1.13	-16	-5.039	-14.109	-5.049	-10.603	-12.372	37.045	-6.554
1131	1.131	-12.932	-11.444	-15.089	-9.378	-10.04	-9.492	41.052	-8.575
1132	1.132	-17.796	-22.321	-14.115	-8.745	-10.634	-12.044	44.695	-11.937
1133	1.133	-18.6	-23.752	-13.348	-8.425	-10.263	-11.687	0.024	-10.267
1134	1.134	-14.569	-14.914	-14.109	-6.772	-13.565	-8.812	-54.799	-12.878
1135	1.135	-18.079	-13.812	-14.682	-11.066	-13.188	-11.55	-76.715	-14.35
1136	1.136	-16.183	-19.077	-16.638	-9.79	-7.967	-5.765	-83.139	-16.598
1137	1.137	-17.959	-14.261	-12.594	-13.11	-6.042	-5.026	-89.016	-10.705
1138	1.138	-16.648	-15.05	-13.953	-10.237	-5.468	-6.987	-72.543	-13.304
1139	1.139	-16.309	-9.422	-17.238	-13.899	-8.383	-17.076	-47.439	-2.748
1140	1.14	-14.228	-1.433	-10.653	-11.502	-7.035	-9.944	21.055	10.138
1141	1.141	-12.345	-2.37	-11.629	-17.988	-8.396	-21.786	70.158	8.316
1142	1.142	-10.451	-17.086	-17.648	-14.941	-5.502	-32.864	43.288	-6.114
1143	1.143	-15.34	-32.019	-13.647	-20.751	-9.187	-31.548	51.28	-19.739
1144	1.144	-17.34	-33.984	-20.349	-22.894	-6.869	-22.682	58.532	-42.656
1145	1.145	-17.979	-28.814	-21.222	-33.526	-6.488	-9.557	25.015	-20.87
1146	1.146	-18.628	-36.801	-23.574	-28.69	-12.493	-0.878	-5.397	-40.655
1147	1.147	-10.758	-21.001	-20.11	-18.462	-4.566	0.642	-21.943	-48.253
1148	1.148	-14.306	-27.46	-15.488	-11.923	-9.795	-3.645	-37.184	-32.047
1149	1.149	-13.387	-25.603	-13.77	-10.631	-10.764	-4.83	-41.812	-21.469
1150	1.15	-18.289	-27.433	-13.407	-13.589	-9.995	-3.698	-46.041	-11.842
1151	1.151	-15.835	-29.059	-10.134	-8.632	-9.225	-6.82	-49.845	-10.154
1152	1.152	-16.672	-21.994	-5.308	-9.303	-9.806	-7.797	-32.909	-11.755
1153	1.153	-14.807	-25.784	-5.956	-6.889	-11.746	-12.055	-11.12	1.178
1154	1.154	-12.942	-22.403	-14.863	-4.887	-3.422	-8.18	-13.889	2.904
1155	1.155	-17.09	-6.464	-8.467	-0.216	-7.493	-5.86	-31.658	-1.749
1156	1.156	-16.789	-13.557	-14.481	-5.578	-7.111	-12.447	-24.602	-3.104
1157	1.157	-15.711	-28.539	-11.446	-3.593	-10.402	-9.933	-18.144	3.276
1158	1.158	-15.395	3.296	-14.436	2.436	-9.246	-13.997	-10.932	-9.146
1159	1.159	-10.628	-1.241	-12.002	-9.729	-14.471	-13.42	10.352	-12.675
1160	1.16	-15.355	-5.394	-14.426	6.158	-3.63	-8.774	52.904	-13.691
1161	1.161	-14.847	20.816	-11.052	21.065	4.308	-7.042	22.464	-20.516
1162	1.162	-16.281	3.68	-10.187	10.433	0.061	-4.532	16.955	-9.131
1163	1.163	-9.976	-5.739	-12.18	-10.845	-1.089	-4.144	1.822	-1.2
1164	1.164	-16.058	-25.612	-13.945	-53.407	0.079	-5.304	6.332	-2.568
1165	1.165	-16.91	-38.493	-12.598	-83.793	-5.134	-2.591	10.487	-1.398
1166	1.166	-16.391	-36.278	-14.922	-56.132	-15.965	-8.383	6.92	-2.542
1167	1.167	-13.168	-21.489	-21.512	-41.071	-11.696	-7.594	-3.052	-12.191
1168	1.168	-19.824	-27.406	-28.309	-9.176	-12.844	-11.064	-24.916	-26.478
1169	1.169	-6.73	-29.255	-32.583	-5.131	-13.996	-10.479	-44.678	-39.985
1170	1.17	-12.6	-8.625	-20.417	-8.824	-14.954	-8.727	-47.226	-20.603
1171	1.171	-14.412	-17.044	-4.565	8.179	-8.162	-0.778	-63.563	-7.801
1172	1.172	-9.829	-24.679	-2.452	-32.698	-10.659	-4.247	-69.993	-5.439
1173	1.173	-17.056	-45.88	3.342	-27.345	-5.04	-5.202	-40.973	-11.772
1174	1.174	-13.435	-14.82	5.084	-12.296	-6.967	-4.217	21.552	-5.912
1175	1.175	-14.662	14.115	28.883	1.237	-11.6	-10.2	66.298	-0.634
1176	1.176	-11.629	10.331	52.692	-2.849	-13.331	-17.539	41.943	7.35
1177	1.177	-18.463	20.306	18.256	38.717	-6.347	-12.686	34.581	14.557
1178	1.178	-12.522	42.081	4.72	55.109	-9.233	-10.158	14.648	13.441
1179	1.179	-10.266	33.645	0.674	60.077	-6.705	-15.76	-15.712	9.998
1180	1.18	-9.743	15.733	-10.528	55.548	-7.465	-22.325	-32.139	9.087
1181	1.181	-14.454	13.307	-27.544	76.166	-8.034	-12.622	-47.213	-5.57
1182	1.182	-11.614	19.603	-18.232	132.772	-8.598	-18.998	-51.65	-11.943
1183	1.183	-14.19	2.09	-26.534	108.287	-11.484	-15.51	-72.338	-2.267
1184	1.184	-19.658	-14.231	-34.055	41.422	-11.083	-14.536	-68.701	-7.46
1185	1.185	-13.121	-24.94	-40.998	-92.996	-14.358	-19.364	-58.754	-8.971
1186	1.186	-17.419	-38.536	-51.614	-112.271	-9.505	-7.937	-24.398	-24.798
1187	1.187	-11.844	-40.325	-53.517	-94.966	-12.776	-15.847	16.76	-43.917
1188	1.188	-11.3	-54.681	-44.765	-110.944	-8.688	-11.573	33.161	-31.109
1189	1.189	-14.621	-79.861	-27.302	-154.212	-11.184	-12.729	88.678	-24.114
1190	1.19	-14.065	-48.894	-11.002	-167.49	-8.843	-6.727	96.049	-9.169
1191	1.191	-22.027	-28.19	-0.309	-155.795	-9.991	0.641	22.22	12.178
1192	1.192	-16.049	-9.429	21.033	-123.389	-7.263	-4.199	12.458	3.883
1193	1.193	-8.714	-12.736	63.66	-54.392	-10.729	-1.691	-14.181	6.402
1194	1.194	-13.57	15.489	33.331	-45.578	-9.555	-4.017	-38.512	-0.544
1195	1.195	-9.328	4.258	-27.586	-21.28	-8.377	-8.843	-45.831	-32.472
1196	1.196	-13.405	0.974	-35.67	0.686	-6.424	-12.112	-25.9	-27.994
1197	1.197	-16.903	4.079	-42.966	7.17	-8.548	-11.498	4.425	-23.904
1198	1.198	-26.967	1.4	-36.295	25.283	-11.246	-12.825	32.027	-12.617
1199	1.199	-14.008	-1.078	-18.004	19.791	-6.206	-12.413	6.817	-29.541
1200	1.2	-19.23	-3.329	-12.492	24.759	-9.485	-7.554	-16.075	-20.145
1201	1.201	-14.59	-1.121	-17.435	29.146	-11.218	-17.589	-36.813	-22.742
1202	1.202	-13.23	-6.826	23.87	25.011	-6.362	-21.824	-33.135	-35.419
1203	1.203	-14.385	-11.918	-25.996	28.618	-8.282	-22.964	-43.181	-33.012
1204	1.204	-3.531	-16.436	-32.519	31.839	-1.685	-9.791	-90.172	-22.279
1205	1.205	-4.874	-14.954	-14.314	22.49	-4.187	-8.032	-83.566	-20.264
1206	1.206	-11.247	-21.176	13.339	25.146	-6.492	-6.465	-41.002	-18.449
1207	1.207	-19.546	-17.532	28.438	17.543	-4.539	-7.807	-35.629	-10.45
1208	1.208	-16.423	-27.053	14.91	5.878	-9.171	-8.945	-20.571	-6.127
1209	1.209	-11.556	-35.764	27.327	7.97	-9.743	-12.417	-7.025	-4.923
1210	1.21	-21.199	-24.744	23.678	9.862	-11.092	-5.046	30.546	-1.402
1211	1.211	-12.272	-17.41	6.677	8.092	-12.434	-7.929	45.698	1.735
1212	1.212	-11.085	-5.432	-27.733	3.431	-13.576	-10.427	13.788	-12.938
1213	1.213	-10.085	-13.228	-50.535	-0.853	-9.888	-9.631	-48.712	-10.766
1214	1.214	-14.889	-17.349	-54.57	13.418	-11.232	-6.126	-57.624	-16.527
1215	1.215	-28.012	-10.836	-50.869	11.407	-8.321	-14.822	-49.498	-21.713
1216	1.216	-22.16	-2.429	-33.812	13.064	-7.931	-18.288	-27.432	-23.235
1217	1.217	-9.922	-14.165	-18.114	2.003	-7.549	-13.051	46.494	-16.051
1218	1.218	-17.808	-25.081	-20.803	-19.682	-9.671	-6.269	56.358	-17.206
1219	1.219	-16.409	-23.636	-8.011	-28.944	-8.895	-7.034	47.46	-1.541
1220	1.22	-9.961	-4.031	-14.965	-20.582	-8.123	-4.702	71.853	-3.7
1221	1.221	-15.906	-12.269	-12.807	-7.78	-10.447	-6.632	20.197	-9.516
1222	1.222	-10.629	5.629	-14.708	-0.753	-5.995	-11.265	-13.276	-14.742
1223	1.223	-15.41	-15.363	-19.896	-19.876	-7.925	-11.839	-31.459	-13.198
1224	1.224	-14.582	-12.563	-15.223	-48.068	-10.815	-9.319	-47.873	-8.947
1225	1.225	-8.909	-9.935	-16.549	-36.749	-7.327	-6.988	-22.643	-0.038
1226	1.226	-15.426	-21.39	-20.187	-19.609	-10.614	-7.376	0.249	-3.52
1227	1.227	-11.105	-14.845	-16.658	-10.21	-11.775	-6.211	-3.754	-4.488
1228	1.228	-8.725	2.715	-13.568	-7.366	-8.09	-8.14	-14.913	-1.585
1229	1.229	-12.142	-4.083	-16.488	-4.725	-5.763	-12.959	2.141	-14.753
1230	1.23	-7.43	-1.818	-12.261	-6.944	-3.631	-22.432	-7.173	-8.964
1231	1.231	-7.946	-15.274	-14.625	-8.992	-7.304	-5.397	-9.915	17.337
1232	1.232	-12.725	-13.444	-8.096	-10.827	-8.658	-3.068	-22.71	20.977
1233	1.233	-20.013	-30.777	-10.653	-15.93	-5.753	-5.186	-11.116	-10.034
1234	1.234	-18.979	-14.489	-6.631	-7.93	-8.465	-7.112	16.533	-14.134
1235	1.235	-19.698	-20.861	-7.251	-9.292	-8.082	-8.842	-9.807	-17.85
1236	1.236	-17.316	-18.89	-10.579	-13.047	-7.897	-16.768	-19.862	-14.6
1237	1.237	-16.677	-17.066	-12.365	-19.093	-10.604	-9.585	-16.712	-5.364
1238	1.238	-16.036	-21.668	-12.784	-13.884	-7.898	-3.188	-8.29	-2.709
1239	1.239	-18.874	-28.797	-10.472	-10.979	-10.026	-9.169	-15.73	-10.305
1240	1.24	-11.847	-11.75	-8.331	-15.235	-5.577	-12.252	-31.84	-17.311
1241	1.241	-14.686	-4.71	-11.979	-20.807	-11.572	-7.394	-16.789	1.823
1242	1.242	-13.856	-6.747	-11.554	-25.554	-9.253	-6.602	-18.663	4.333
1243	1.243	-16.119	-0.828	-10.348	-27.336	-8.67	-5.81	-13.41	-21.424
1244	1.244	-16.628	-12.938	-5.057	-24.201	-10.606	-9.279	-8.764	-18.157
1245	1.245	-15.985	-11.327	-4.45	-16.028	-11.185	-7.336	-13.031	-15.082
1246	1.246	-11.859	-9.945	-14.541	-7.449	-5.378	-13.905	6.509	-23.434
1247	1.247	-15.281	-8.784	-33.348	-10.273	-6.146	-11.379	3.824	-46.68
1248	1.248	-11.933	-14.766	-30.864	-9.043	-8.085	-13.696	-19.349	-55.981
1249	1.249	-16.72	-30.822	-19.27	-14.778	-11.379	-13.118	-9.993	-36.242
1250	1.25	-12.004	-28.493	-12.884	-13.765	-8.482	-19.116	-24.081	-28.699
1251	1.251	-16.008	-34.894	-7.077	-4.057	-15.45	-16.783	-36.832	-12.433
1252	1.252	-14.572	-44.613	8.794	-5.008	-12.55	-14.846	-25.21	-6.029
1253	1.253	-18.926	-28.787	6.698	-3.655	-13.328	-11.559	-18.813	-4.082
1254	1.254	-11.089	-18.203	27.971	-10.841	-5.977	-12.142	-9.123	-2.318
1255	1.255	-14.086	-31.83	47.692	-11.661	-12.746	-11.738	10.223	-6.932
1256	1.256	-18.838	-26.669	9.183	-12.315	-11.979	-11.343	38.495	-5.544
1257	1.257	-17.99	-25.172	-7.249	-11.429	-9.657	-17.912	27.341	-6.668
1258	1.258	-15.605	-26.558	-22.318	-17.921	-6.18	-9.002	-3.549	-3.144
1259	1.259	-14.97	-20.222	-17.861	-17.085	-6.767	-12.48	-15.846	-4.07
1260	1.26	-10.283	-14.291	-21.911	-14.709	-6.194	-11.513	-19.424	-10.807
1261	1.261	-9.682	1.713	-25.585	-14.087	-8.725	-8.61	-22.59	-11.549
1262	1.262	-14.492	8.632	-22.313	-13.477	-7.38	-11.127	-19.379	-10.742
1263	1.263	-11.194	-2.041	-19.264	-6.875	-10.293	-11.911	-16.601	-10.151
1264	1.264	-16.608	-7.904	-16.607	-6.091	-9.134	-7.077	-19.104	-10.718
1265	1.265	-21.432	18.343	-19.162	-3.758	-9.531	-10.38	-21.411	-4.13
1266	1.266	-18.138	29.488	-16.86	-10.335	-9.73	-9.819	-19.251	-8.378
1267	1.267	-15.229	-1.543	-18.981	-4.34	-14.179	-8.479	-21.129	-4.296
1268	1.268	-14.833	10.739	-20.889	-5.137	-9.538	-10.818	-36.888	-2.339
1269	1.269	-18.117	29.399	-15.635	-11.755	-5.479	-10.447	-38.921	3.676
1270	1.27	-15.199	12.286	-17.144	-3.873	-5.868	-5.24	-29.173	-0.35
1271	1.271	-14.007	-9.643	-12.855	-15.718	-3.551	-7.187	-16.915	-2.251
1272	1.272	-14.36	-23.841	-16.496	-20.393	-9.36	-7.778	-5.876	-4.156
1273	1.273	-15.098	-26.437	-10.464	-27.578	-11.684	-8.377	4.158	-10.715
1274	1.274	-17.016	-19.595	-15.661	-31.296	-6.845	-11.881	15.929	-20.37
1275	1.275	-18.374	-38.929	-14.653	-27.871	-8.78	-8.607	39.679	-13.961
1276	1.276	-14.711	-46.661	-15.387	-24.827	-7.037	-15.198	-5.043	-12.776
1277	1.277	-14.329	-30.601	-9.736	-15.961	-8.393	-12.315	-23.237	-13.721
1278	1.278	-15.667	-45.68	-16.268	-5.156	-8.783	-18.334	-6.788	-14.674
1279	1.279	-15.244	-32.291	-10.219	1.968	-5.876	-12.742	8.292	-15.433
1280	1.28	-12.505	-16.532	-10.949	3.104	-8.578	-9.283	3.835	-17.761
1281	1.281	-11.317	-22.992	-12.831	-12.615	-5.868	-3.312	-8.567	-15.828
1282	1.282	-16.135	-21.167	-10.848	-10.535	-9.352	-10.678	-4.908	-12.534
1283	1.283	-16.697	1.549	-12.54	-4.777	-7.03	-5.853	-1.647	-13.125
1284	1.284	-10.698	-1.682	-15.014	-6.566	-5.87	-6.647	7.628	-15.688
1285	1.285	-9.922	-27.324	-13.609	-30.412	-4.713	-7.445	-0.693	-14.384
1286	1.286	-11.853	-65.159	-7.763	-33.749	-9.747	-10.957	-8.276	-11.526
1287	1.287	-11.274	-19.761	-10.051	-11.928	-7.819	-6.34	-19.919	-17.552
1288	1.288	-15.34	-13.845	-13.505	-9.278	-8.41	-10.414	-22.075	-6.136
1289	1.289	-13.981	-8.493	-14.052	-6.81	-8.03	-7.898	-27.904	-4.583
1290	1.29	-16.295	-23.66	-14.601	-9.181	-11.329	-9.261	-43.805	-5.945
1291	1.291	-15.115	-19.266	-15.925	-7.103	-6.498	-6.372	-33.197	-9.649
1292	1.292	-13.163	-23.369	-11.45	-5.228	-9.8	-12.379	-11.931	-10.843
1293	1.293	-18.163	-4.641	-12.004	-7.024	-10.386	-9.88	-9.243	-7.788
1294	1.294	-14.837	19.129	-14.499	-2.425	-10.783	-9.116	-11.774	-16.744
1295	1.295	-13.054	22.211	-15.828	-3.809	-9.438	-15.703	-9.462	-27.629
1296	1.296	-16.492	24.938	-9.234	-7.495	-12.354	-16.491	-11.614	-20.497
1297	1.297	-16.068	-3.273	-10.199	-6.343	-6.359	-10.893	-9.682	-19.366
1298	1.298	-15.652	-6.917	-9.44	-9.456	-8.882	-6.065	-7.945	-15.9
1299	1.299	-21.627	-16.961	-7.123	-8.511	-4.819	-9.363	-9.527	-18.988
1300	1.3	-15.603	-7.673	-5.181	-9.317	-11.407	-13.429	-10.908	-17.98
1301	1.301	-27.766	6.467	-8.458	-10.104	-10.637	-13.053	-9.779	-20.457
1302	1.302	-36.474	-6.28	-9.032	-13.582	-6.581	-9.764	-1.495	-18.097
1303	1.303	-31.877	-3.92	-8.637	-6.231	-10.065	-9.369	-4.612	-16.128
1304	1.304	-24.795	2.523	-7.279	-5.267	-12.003	-14.585	-9.466	-10.098
1305	1.305	-15.963	-14.807	-9.394	-6.056	-5.421	-6.631	-6.954	-9.29
1306	1.306	-12.538	-30.994	-5.698	-11.673	-13.365	-9.724	-9.274	-8.685
1307	1.307	-9.483	-41.558	-10.174	-9.744	-8.14	-10.691	-5.769	-5.374
1308	1.308	-2.726	-27.911	-10.792	-7.791	-11.041	-9.942	-5.192	-5.937
1309	1.309	6.944	-15.622	-14.331	-9.534	-10.263	-9.188	-8.128	-3.413
1310	1.31	10.605	-13.992	-15.729	-7.024	-4.655	-5.741	-9.535	-2.078
1311	1.311	4.615	-18.162	-12.871	-9.334	-9.492	-9.069	-6.298	-5.014
1312	1.312	14.304	-26.96	-12.531	-13.389	-8.916	-6.19	-5.181	-0.598
1313	1.313	7.929	-11.184	-14.505	-12.983	-11.821	-11.034	-6.383	-4.691
1314	1.314	-10.055	-4.698	-16.674	-10.648	-6.021	-3.669	-7.58	-5.102
1315	1.315	-12.548	1.236	-15.922	-14.682	-8.342	-6.564	-8.39	-10.544
1316	1.316	-10.201	-10.786	-17.304	-14.274	-13.183	-12.559	-11.134	-15.392
1317	1.317	-8.045	6.818	-16.744	-12.902	-8.548	-6.956	-9.231	-12.116
1318	1.318	-13.8	0.005	-16.188	-17.723	-7.978	-5.019	-10.031	-8.066
1319	1.319	-22.458	-23.267	-13.501	-10.353	-10.495	-6.945	-12.778	-16.028
1320	1.32	-30.339	-26.215	-11.585	-13.242	-7.206	-12.365	-10.098	-17.221
1321	1.321	-34.559	-23.368	-13.155	-12.453	-10.119	-15.84	-13.607	-18.237
1322	1.322	-30.869	-5.446	-10.468	-14.779	-8.198	-12.529	-10.324	-13.445
1323	1.323	-17.706	10.889	-10.099	-15.365	-11.703	-11.926	-16.898	-12.711
1324	1.324	-1.857	42.875	-14.95	-15.947	-12.112	-12.298	-6.051	-11.99
1325	1.325	4.489	38.491	-14.399	-7.056	-10.198	-15.569	-13.215	-8.587
1326	1.326	-12.966	26.171	-13.852	-5.894	-9.827	-8.983	-9.519	-13.296
1327	1.327	-29.283	7.445	-16.783	-4.724	-7.722	-9.983	-15.558	-10.46
1328	1.328	-39.995	-2.556	-14.284	-3.733	-11.021	-10.816	-12.52	-11.887
1329	1.329	-34.27	-49.509	-12	-14.549	-11.423	-11.725	-9.658	-5.565
1330	1.33	-25.629	-69.316	-16.09	-4.465	-5.439	-12.471	-10.466	-6.409
1331	1.331	-21	-38.818	-12.636	-5.621	-7.975	-13.149	-11.28	0.877
1332	1.332	-22.341	-22.266	-10.355	-9.113	-8.748	-11.418	-10.75	3.722
1333	1.333	-10.551	-17.146	-8.278	-14.348	-6.82	-7.977	-12.73	2.898
1334	1.334	-12.158	-30.592	-14.335	-13.382	-7.405	-8.321	-8.725	-1.225
1335	1.335	-13.604	-26.445	-8.394	-10.867	-7.998	-6.968	-2.974	-9.213
1336	1.336	-7.308	-30.074	-9.226	-13.22	-4.518	-12.034	-13.681	-21.069
1337	1.337	-8.559	-19.983	-8.692	-6.678	-4.913	-19.824	-12.402	-32.148
1338	1.338	-13.896	-29.218	-13.377	-12.691	-6.083	-20.718	-8.804	-33.555
1339	1.339	-18.857	-20.842	-11.675	-10.39	-6.481	-15.821	-7.695	-24.706
1340	1.34	-21.478	-13.252	-11.318	-10.996	-6.102	-11.489	-12.991	-11.613
1341	1.341	-20.812	-20.197	-10.949	-6.378	-6.885	-12.243	-10.169	4.186
1342	1.342	-30.402	-13.772	-13.878	-12.984	-10.18	-4.267	-11.009	6.233
1343	1.343	-31.646	-15.692	-10.237	-17.277	-6.128	-9.434	-11.827	-7.387
1344	1.344	-30.577	-35.015	-12.594	-22.926	-8.648	-14.25	-11.286	-9.203
1345	1.345	-29.687	-47.764	-6.806	-27.803	-5.361	-6.338	-5.332	-20.319
1346	1.346	-16.977	-54.738	-7.591	-19.137	-9.432	-9.459	-10.99	-21.779
1347	1.347	-11.823	-31.33	-7.045	-13.199	-9.051	-10.447	-14.518	-38.895
1348	1.348	-7.233	-15.732	-10.379	-8.032	-14.473	-11.228	-8.566	-50.596
1349	1.349	-11.551	-1.699	-12.173	-5.192	-10.995	-13.546	-7.842	-44.292
1350	1.35	-12.794	-4.296	-12.621	-18.422	-10.412	-7.94	-11.395	-26.945
1351	1.351	5.127	-11.356	-7.259	-24.295	-10.997	-11.417	-12.042	-10.757
1352	1.352	38.12	-16.088	-3.843	-15.665	-13.901	-14.68	-12.689	-4.439
1353	1.353	45.545	-9.783	-9.914	-14.201	-10.415	-10.57	-10.629	-4.901
1354	1.354	29.152	-19.551	-12.321	-10.012	-8.095	-17.475	-12.052	-10.767
1355	1.355	5.588	-7.425	-15.887	-16.477	-5.192	-2.713	-7.686	-9.077
1356	1.356	-16.408	-5.94	-16.551	-13.078	-11.183	-0.504	-11.815	-7.586
1357	1.357	-36.232	-16.094	-20.693	-28.455	-10.407	13.129	-10.543	-8.994
1358	1.358	-38.82	-7.298	-14.184	-12.487	-9.626	11.45	-12.944	-2.662
1359	1.359	-27.241	10.585	-18.499	-5.618	-4.781	16.128	-6.443	12.966
1360	1.36	-42.175	7.958	-16.233	-16.363	-9.418	11.871	-7.492	10.79
1361	1.361	-40.24	0.898	-14.339	-10.656	-7.665	-2.464	-13.555	4.936
1362	1.362	-38.515	2.928	-14.96	-15.979	-9.01	-19.89	-11.323	-3.836
1363	1.363	-33.885	-10.739	-9.578	-5.053	-8.612	-31.507	-10.823	-11.834
1364	1.364	-41.044	-37.202	-20.453	-18.131	-12.667	-20.877	-11.489	-13.264
1365	1.365	-37.357	-48.581	-15.849	-9.521	-9.165	-18.95	-10.994	-22.241
1366	1.366	-31.366	-52.05	-17.249	-11.162	-4.7	-6.776	-9.729	-21.148
1367	1.367	-43.207	-42.979	-13.619	-7.004	-6.433	-14.721	-14.281	-18.108
1368	1.368	-35.334	-23.413	-14.825	-8.266	-11.262	-21.865	-11.472	-9.267
1369	1.369	-34.096	-16.05	-11.777	-11.844	-7.962	-10.017	-12.919	-5.838
1370	1.37	-14.707	-23.247	-10.859	-6.707	-2.534	-14.619	-5.666	-0.666
1371	1.371	4.768	-21.35	-8.403	-1.966	-0.582	-24.645	-10.98	-9.617
1372	1.372	6.964	3.58	-14.083	-4.589	-2.509	-23.476	-13.967	-17.993
1373	1.373	18.25	20.377	-14.719	-10.313	-4.236	-15.138	-13.272	-12.819
1374	1.374	24.372	10.922	-4.689	-2.486	-2.869	-18.204	-1.157	1.846
1375	1.375	10.682	-3.237	-3.359	-7.827	-10.213	-3.491	-13.417	-8.839
1376	1.376	22.795	9.476	-9.76	-10.824	-2.846	19.89	-5.552	-6.926
1377	1.377	18.09	7.057	-15.763	-15.172	-17.538	35.548	-4.265	-5.199
1378	1.378	16.705	-12.264	-3.953	-7.88	-11.138	78.1	-8.009	-13.141
1379	1.379	-2.882	-40.675	-11.881	-6.964	-9.191	84.08	-6.908	-8.883
1380	1.38	-45.499	-14.609	-10.517	-1.025	-7.436	11.885	-10.057	-12.552
1381	1.381	-63.713	-11.52	-4.13	-6.704	-21.74	-57.21	-13.014	-18.532
1382	1.382	-36.089	-2.344	1.871	-7.37	-15.921	-30.499	-15.577	-21.606
1383	1.383	-0.905	-5.197	0.907	-13.468	-14.167	-87.39	-3.427	-12.691
1384	1.384	21.933	-2.826	-3.929	-17.636	-6.221	-183.766	-5.217	-18.686
1385	1.385	9.565	-0.65	-6.454	-11.155	-13.37	-117.959	-9.903	-17.717
1386	1.386	-1.664	-11.424	-13.806	-5.244	-12.198	-82.335	-5.676	-16.754
1387	1.387	8.387	-1.894	-20.584	-10.95	-8.704	-6.457	-12.099	-15.977
1388	1.388	5.247	-7.251	-23.108	-6.194	-7.725	3.425	-30.131	-7.076
1389	1.389	-14.582	-2.772	-28.736	-6.858	-8.685	-5.446	-12.353	1.248
1390	1.39	-17.165	-7.198	-33.585	-12.346	-9.45	35.237	-10.055	-1.823
1391	1.391	-19.498	-24.387	-23.523	-14.354	-8.667	13.232	-7.948	1.11
1392	1.392	-38.666	-12.917	-10.558	-9.774	-5.173	-6.623	-9.897	-10.262
1393	1.393	-31.176	-19.384	-12.308	-15.262	-11.17	23.883	-11.657	-8.669
1394	1.394	-38.236	-9.719	-26.627	-13.396	-10.389	51.719	-10.118	-7.285
1395	1.395	-44.706	-1.017	-28.556	-15.409	-5.55	36.754	-8.77	1.648
1396	1.396	-35.08	-15.342	-2.217	-6.576	-7.479	23.247	-12.444	-9.161
1397	1.397	-43.832	5.998	1.478	-13.023	-5.733	10.836	-8.958	-4.869
1398	1.398	-32.811	3.315	4.785	-14.236	-6.119	-0.395	-7.988	-8.523
1399	1.399	-16.942	-24.972	7.903	-11.184	-9.416	2.858	4.797	-19.338
1400	1.4	-14.817	-13.813	-0.391	-16.055	-8.253	-12.936	-3.892	-17.944
1401	1.401	-5.138	-17.223	2.156	-10.092	-9.411	-27.092	-5.423	-16.711
1402	1.402	7.072	-39.185	-0.133	-9.355	-8.246	-34.503	-1.142	-8.302
1403	1.403	18.141	-30.853	6.293	-20.233	-6.696	-41.417	-7.499	-17.894
1404	1.404	25.343	-48.575	0.517	-12.33	-9.979	-30.858	-1.466	-18.974
1405	1.405	5.82	-60.131	-4.675	-11.004	-10.363	-40.671	-17.49	-12.909
1406	1.406	-31.165	-40.932	-9.292	-14.704	-9.964	-39.034	-5.832	-15.935
1407	1.407	-36.226	-28.18	-19.322	-8.71	-8.8	-15.311	-7.921	-12.976
1408	1.408	-59.123	-7.208	-28.19	-7.738	-10.35	8.365	-9.813	-18.93
1409	1.409	-46.789	-4.698	-26.996	-8.678	-9.567	30.115	-11.511	-16.567
1410	1.41	-65.6	-22.846	-34.319	-11.165	-7.626	32.678	-25.777	-15.937
1411	1.411	-48.623	-20.788	-27.51	-15.206	-9.949	14.689	-0.563	-5.835
1412	1.412	-39.351	-10.179	-24.958	-11.693	-9.759	7.452	-10.573	-4.457
1413	1.413	-53.511	15.008	-20.857	-7.012	-8.984	4.981	-7.418	-0.756
1414	1.414	-61.093	18.249	-15.979	-15.866	-12.27	-1.088	-10.065	-4.223
1415	1.415	-35.378	27.517	-8.594	-22.228	-9.365	0.519	-7.484	-13.877
1416	1.416	-4.405	35.926	-7.592	-13.901	-7.422	-13.768	-0.452	-22.744
1417	1.417	16.327	-2.471	-6.783	-10.818	-4.704	-30.986	-6.766	-11.854
1418	1.418	50.409	-7.832	-2.68	-17.636	-5.472	-47.232	-8.629	-13.151
1419	1.419	63.978	7.124	-0.702	-15.185	-6.827	-40.778	-3.324	-16.753
1420	1.42	126.502	2.218	6.694	-9.633	-10.499	-34.686	-11.18	-15.527
1421	1.421	135.452	-2.304	7.703	-0.209	-6.04	-8.101	-15.348	-8.106
1422	1.422	111.138	8.411	-3.673	-1.389	-10.099	-11.718	-14.108	-5.151
1423	1.423	44.435	-43.174	-21.047	-4.82	-9.711	-21.822	-17.508	-9.381
1424	1.424	-53.997	-124.388	-27.977	0.5	-7.392	0.019	-14.328	-8.581
1425	1.425	-93.38	-91.704	-30.058	-12.154	-8.557	25.541	-15.2	-19.383
1426	1.426	-105.09	-62.035	-31.95	-13.764	-9.728	8.508	-10.852	-24.011
1427	1.427	-115.837	-17.281	-33.655	-34.324	-7.019	5.436	-13.085	-22.649
1428	1.428	-86.128	-25.483	-25.691	-36.912	-7.809	-2.803	-12.41	-23.802
1429	1.429	-59.326	26.212	-21.396	-29.289	-9.751	-15.447	-14.252	-20.32
1430	1.43	-51.145	-20.56	-12.46	-12.985	-8.402	-17.664	-10.09	-25.537
1431	1.431	-14.19	-50.928	-8.949	1.951	-8.214	-23.967	-13.482	-18.771
1432	1.432	-20.823	-1.002	-7.952	7.78	-8.034	-21.967	-13.786	-7.369
1433	1.433	-39.041	5.552	-5.017	6.07	-6.685	-13.197	-7.128	-2.747
1434	1.434	-44.454	-0.305	-0.734	1.44	-9.208	-17.937	-8.004	-4.113
1435	1.435	-19.249	-5.569	-6.324	-5.721	-8.433	-22.307	-10.433	-5.29
1436	1.436	-5.651	9.606	-2.823	-2.042	-7.663	-23.38	-11.126	-16.131
1437	1.437	15.111	5.289	-0.881	-8.031	-9.603	-22.133	-9.106	-11.848
1438	1.438	41.509	26.14	0.866	-8.971	-9.025	-31.72	-9.614	-8.126
1439	1.439	10.622	29.733	-3.967	-17.815	-10.573	-30.569	-7.811	-14.073
1440	1.44	-35.178	19.58	-11.314	-11.735	-10.38	-33.976	-11.22	-4.348
1441	1.441	-29.125	-2.073	-10.344	-12.619	-12.9	-43.695	-12.495	-7.997
1442	1.442	9.615	-44.171	-6.066	-11.571	-8.065	-63.411	-5.829	-6.817
1443	1.443	34.763	-86.443	-11.646	-10.713	-8.645	-83.416	-10.595	-5.847
1444	1.444	21.223	-80.875	-16.457	-5.026	-6.714	-45.287	-9.751	-8.751
1445	1.445	-7.802	-65.661	-19.734	-9.803	-9.619	37.46	-10.45	-11.261
1446	1.446	-4.114	-88.482	-17.972	-6.456	-10.974	72.658	-10.957	-13.567
1447	1.447	-27.911	-25.925	-15.416	-8.129	-7.685	40.049	-10.313	-10.077
1448	1.448	-31.019	36.652	-19.833	-8.447	-4.785	50.345	-9.666	-9.481
1449	1.449	-28.281	61.15	-22.7	-15.73	-10.014	95.562	-13.082	-10.047
1450	1.45	-30.725	83.363	-21.316	-18.739	-9.446	6.204	-10.69	-17.002
1451	1.451	-28.329	36.879	-16.85	-15.757	-10.029	-124.991	-11.793	-16.016
1452	1.452	-26.12	-54.421	-17.411	-2.518	-9.455	-37.658	-12.901	-9.997
1453	1.453	-31.815	-93.679	-12.555	-8.243	-10.816	73.486	-11.684	-9.189
1454	1.454	-33.414	-57.841	-15.826	-6.427	-6.368	87.606	-13.184	-4.318
1455	1.455	-15.836	-25.116	-10.405	-14.274	-11.795	47.863	-11.78	-8.928
1456	1.456	-22.66	24.465	-13.895	-21.351	-8.313	11.972	-7.486	0.01
1457	1.457	-3.4	87.195	-13.322	-33.073	-5.022	44.074	-6.864	3.7
1458	1.458	-5.842	127.921	-5.599	-31.444	-12.755	14.094	-7.21	4.877
1459	1.459	-3.47	209.399	-6.592	-21.298	-7.524	22.722	-9.494	-0.337
1460	1.46	2.989	89.986	-7.575	-20.053	-6.546	30.586	-8.302	-3.231
1461	1.461	-18.239	-116.888	-6.823	-16.492	-4.022	67.323	-10.217	-2.457
1462	1.462	1.586	-144.956	-7.601	-21.634	-9.628	87.177	-9.795	-14.644
1463	1.463	9.227	-67.953	-7.023	-18.644	-11.562	-4.293	-9.962	-16.374
1464	1.464	-2.292	-90.772	-7.592	-5.389	-12.132	-96.127	-10.704	-20.982
1465	1.465	-21.344	-153.812	-6.987	15.989	-12.709	-203.395	-7.589	-33.918
1466	1.466	-23.711	-134.272	-9.464	24.396	-10.182	-275.76	-12.021	-39.122
1467	1.467	-21.213	-46.534	-9.808	42.299	-9.785	-78.632	-12.576	-34.475
1468	1.468	-10.389	128.581	-13.836	44.725	-8.603	-107.064	-13.914	-35.821
1469	1.469	-0.505	338.299	-11.285	25.656	-9.751	-235.57	-11.583	-21.496
1470	1.47	-16.178	254.215	-10.868	18.189	-9.351	-166.134	-13.702	-19.555
1471	1.471	-22.338	228.86	-12.003	-16.769	-7.218	24.507	-7.702	-14.322
1472	1.472	-20.227	-120.15	-17.984	-72.23	-6.437	101.901	-11.959	0.042
1473	1.473	-25.37	-369.795	-11.98	-94.2	-6.625	79.205	-9.634	2.039
1474	1.474	-42.799	-233.494	-14.314	-87.523	-7.203	58.209	-11.57	0.36
1475	1.475	-49.875	-109.523	-12.395	-81.43	-7.387	38.945	-14.858	1.975
1476	1.476	-35.109	-71.644	-12.986	-75.945	-9.702	21.184	-7.117	6.303
1477	1.477	-44.877	30.747	-12.409	-40.662	-7.761	-26.958	-12.338	-0.026
1478	1.478	-39.669	-61.997	-11.055	9.716	-9.111	-41.669	-13.305	-1.129
1479	1.479	-15.812	-89.931	-15.493	29.707	-7.561	-28.722	-15.819	-8.436
1480	1.48	8.091	-12.9	-10.05	35.761	-6.395	-64.697	-11.752	-1.617
1481	1.481	36.469	10.517	-9.435	30.402	-9.485	-75.898	-6.91	-0.797
1482	1.482	32.943	31.719	-11.339	15.375	-8.316	-26.754	-4.978	0.018
1483	1.483	23.016	-102.758	-10.733	19.893	-5.6	71.738	-7.88	-4.761
1484	1.484	-5.127	-85.076	-14.188	24.021	-6.752	32.156	-8.259	-7.994
1485	1.485	-23.816	-5.346	-13.771	20.412	-7.517	-51.195	-7.868	-16.845
1486	1.486	-33.821	-48.448	-10.853	10.394	-5.57	3.136	-9.991	-36.341
1487	1.487	-43.034	-35.309	-13.546	-11.442	-6.329	52.628	-5.541	-44.623
1488	1.488	-40.215	143.637	-13.134	-31.149	-7.863	115.274	-8.445	-37.033
1489	1.489	-37.563	118.078	-14.661	-43.897	-9.008	9.488	-5.93	-25.378
1490	1.49	-21.181	-137.829	-10.776	-41.557	-7.061	110.555	-10.385	-10.437
1491	1.491	-1.926	-308.224	-14.249	-30.886	-7.241	150.135	-14.45	-4.593
1492	1.492	21.394	-91.117	-14.625	-25.046	-8.777	162.011	-6.524	-2.822
1493	1.493	12.234	49.91	-11.708	-16.283	-9.724	216.254	-7.686	-1.237
1494	1.494	9.638	75.503	-10.531	-1.9	-10.289	226.191	-12.918	-8.35
1495	1.495	2.18	145.196	-14.785	0.119	-8.139	92.008	-11.961	-11.993
1496	1.496	13.852	81.812	-11.3	-5.028	-9.284	-196.526	-7.713	-13.125
1497	1.497	20.35	62.732	-8.975	-9.594	-7.721	-567.861	-10.045	-16.193
1498	1.498	-4.716	10.367	-13.037	-10.891	-8.481	-517.737	-11.994	-17.135
1499	1.499	-28.437	-37.008	-10.517	-19.753	-4.202	-199.775	-8.715	-19.629
1500	1.5	-25.266	-166.698	-9.161	-13.726	-11.933	6.73	-9.308	-18.835
1501	1.501	-22.486	-43.783	-14.961	-8.493	-8.843	119.469	-10.672	-15.342
1502	1.502	-40.266	-27.714	-17.273	-9.455	-7.875	85.409	-12.04	-17.267
1503	1.503	-56.567	-13.584	-15.333	-10.214	-10.384	116.478	-13.22	-20.152
1504	1.504	-63.038	-0.912	-9.323	-14.269	-8.071	144.718	-11.3	-17.621
1505	1.505	-57.308	-13.396	-8.539	-9.42	-12.921	119.337	-14.03	-10.261
1506	1.506	-37.979	18.349	-12.003	-11.339	-13.518	189.125	-9.796	5.792
1507	1.507	-9.74	126.312	-10.05	-5.91	-16.432	125.718	-12.713	3.455
1508	1.508	1.516	169.294	-7.131	-7.826	-13.927	29.633	-13.128	1.305
1509	1.509	-1.754	129.995	-10.6	-11.096	-14.338	12.288	-9.86	3.216
1510	1.51	1.332	70.634	-7.317	-8.161	-10.287	-35.245	-9.506	8.418
1511	1.511	-1.375	59.937	-13.131	-16.084	-9.925	-165.207	-5.86	6.859
1512	1.512	1.115	-88.209	-9.082	-14.929	-4.527	-252.566	-8.213	-3.21
1513	1.513	-5.869	-236.244	-15.659	-18.041	-12.496	-363.729	-13.08	-22.791
1514	1.514	-16.512	-216.7	-19.924	-19.026	-7.298	-175.794	-5.76	-20.125
1515	1.515	-26.173	-128.989	-23.995	-16.497	-10.209	106.132	-6.767	-17.654
1516	1.516	-24.442	-17.613	-25.941	-18.776	-7.721	143.587	-11.057	-6.093
1517	1.517	-19.843	25.617	-17.261	-19.33	-15.11	177.564	-10.321	-4.015
1518	1.518	-29.967	38.798	-13.813	-11.964	-8.371	146.734	-6.869	-2.128
1519	1.519	-26.363	-92.378	-10.766	-3.059	-9.185	5.972	-7.494	-7.398
1520	1.52	-29.921	-4.75	-5.984	5.241	-5.159	-173.384	-8.113	-8.983
1521	1.521	-13.938	43.034	-5.264	-2.138	-4.615	-522.357	-11.646	-30.69
1522	1.522	11.732	-29.031	-6.087	-16.907	-6.578	-372.237	-12.081	-39.999
1523	1.523	14.972	-94.987	-6.713	-23.392	-4.864	36.855	-10.968	-37.294
1524	1.524	18.029	-154.899	-4.817	-17.686	-9.732	202.036	-10.631	-34.792
1525	1.525	20.699	-100.769	-8.926	-5.578	-7.832	352.075	-9.519	-37.117
1526	1.526	-7.568	47.293	-12.446	-4.094	-7.286	397.572	-10.352	-22.211
1527	1.527	-49.186	110.812	-10.151	-17.095	-5.968	191.444	-10.222	-16.407
1528	1.528	-54.658	91.72	-13.08	-11.851	-4.65	3.836	-11.641	-4.236
1529	1.529	-49.691	39.311	-16.78	-0.755	-9.524	106.116	-13.26	0.384
1530	1.53	-45.319	-8.26	-16.423	3.569	-8.973	75.254	-10.816	-3.903
1531	1.531	-33.008	34.937	-12.387	-0.061	-10.743	-65.564	-9.343	4.979
1532	1.532	-21.857	-30.988	-8.937	-3.506	-9.425	-193.61	-12.711	-5.898
1533	1.533	-11.839	-66.542	-12.256	-10.85	-10.817	-77.193	-13.951	-4.596
1534	1.534	9.97	-12.328	-13.439	-21.683	-12.01	-182.88	-12.87	-5.812
1535	1.535	41.064	76.493	-7.459	-11.608	-12.428	-201.941	-15.671	-9.358
1536	1.536	20.276	112.085	-10	-2.712	-14.399	-149.463	-11.499	-10.388
1537	1.537	-6.115	101.237	-18.928	-11.055	-13.66	-101.807	-9.837	-9.489
1538	1.538	-23.226	32.163	-15.472	-7.998	-13.505	-29.558	-12.434	-10.334
1539	1.539	-45.177	-102.097	-16.464	-10.972	-9.862	9.986	-9.226	-12.717
1540	1.54	-47.973	-83.215	-17.457	-13.583	-10.287	-25.731	-15.105	-6.187
1541	1.541	-35.275	-136.282	-16.699	-21.021	-10.711	6.697	-9.576	-6.979
1542	1.542	-33.052	-121.077	-15.956	-33.85	-12.682	16.431	-11.598	-14.336
1543	1.543	-9.709	-49.406	-20.82	-35.637	-9.233	7.399	-12.251	-23.247
1544	1.544	-12.881	-10.42	-12.133	-43.584	-11.391	0.444	-8.259	-14.933
1545	1.545	-15.671	-46.376	-10.99	-36.422	-10.26	-7.769	-10.848	-13.969
1546	1.546	-54.295	-35.424	-10.045	-30.016	-9.123	-15.376	-11.308	-14.945
1547	1.547	-47.623	12.936	-7.154	-11.995	-7.214	-9.214	-9.252	-10.711
1548	1.548	-31.262	-75.962	-11.419	0.796	-11.488	-3.838	-10.871	-9.191
1549	1.549	-16.284	-159.406	-10.659	3.108	-6.085	1.196	-12.876	-9.963
1550	1.55	-11.968	-170.11	-11.246	13.719	4.743	6.23	-13.332	-8.007
1551	1.551	25.461	-21.963	-10.675	11.758	-3.211	10.812	-11.263	-8.566
1552	1.552	70.856	211.242	-7.199	6.512	-10.381	6.839	-7.449	-12.587
1553	1.553	76.752	366.574	-10.117	1.28	1.41	18.015	-10.016	-11.183
1554	1.554	48.969	451.32	-12.636	-3.368	2.947	14.642	-7.746	-3.785
1555	1.555	3.408	425.937	-15.923	-16.322	-1.32	5.274	-5.665	1.512
1556	1.556	-14.853	216.46	-18.047	-14.572	-5.006	7.959	-11.714	4.516
1557	1.557	-42.589	-149.987	-15.349	-25.601	-6.179	0.47	-2.075	3.835
1558	1.558	-37.603	-399.647	-9.556	-18.435	-3.09	-6.53	-11.019	-1.716
1559	1.559	-14.766	-354.105	2.631	-17.286	-9.868	-4.53	-5.054	-12.496
1560	1.56	-27.122	-312.768	-2.599	0.693	-1.935	-14.317	-8.174	-26.767
1561	1.561	-23.408	-200.126	-1.046	13.45	-7.155	-16.27	-11.1	-28.656
1562	1.562	-20.11	-370.544	-19.817	11.101	-2.308	-15.02	-13.629	-12.741
1563	1.563	-35.787	-339.743	-12.27	8.94	-11.978	-5.255	-9.58	-6.353
1564	1.564	-55.548	-142.815	-14.598	-12.386	-26.292	-4.425	-7.664	-8.366
1565	1.565	-42.826	-15.094	-12.48	-26.538	-8.86	-7.994	-12.315	-10.195
1566	1.566	-12.48	54.025	-2.817	-13.752	-1.878	-8.805	-11.739	-8.704
1567	1.567	-0.099	159.466	-1.084	-2.107	-3.987	-7.688	-16.589	-4.499
1568	1.568	11.114	216.833	3.57	-8.451	-2.037	-6.767	-6.534	-5.684
1569	1.569	7.819	164.375	4.941	-14.194	-7.228	0.655	-10.785	-2.221
1570	1.57	-7.83	-9.916	-1.43	-22.852	-8.749	-0.396	-4.396	-5.341
1571	1.571	-21.928	-32.94	-9.745	-18.179	-15.878	-4.873	-3.225	-14.264
1572	1.572	-34.688	-54.058	-17.081	-16.812	-14.683	-2.983	-8.439	-17.779
1573	1.573	-41.687	-35.114	-18.042	-13.143	-13.495	-3.756	-7.458	-12.566
1574	1.574	-43.894	-52.601	-13.79	-2.324	-10.37	-10.907	-9.954	-25.325
1575	1.575	-57.542	26.923	-19.393	-0.983	-11.307	-19.511	-5.866	-30.526
1576	1.576	-34.776	41.258	-25.952	-9.882	-10.495	-18.019	0.738	-22.579
1577	1.577	-0.396	80.824	-23.42	-18.187	-9.688	-14.63	-5.229	-12.455
1578	1.578	13.087	21.372	-22.634	-21.262	-11.586	-13.578	-2.87	-13.551
1579	1.579	33.768	10.688	-17.786	-16.407	-14.842	-11.172	-6.323	-14.677
1580	1.58	30.136	60.09	-14.49	-8.453	-14.231	-12.011	-1.643	-17.759
1581	1.581	26.98	176.639	-10.422	-18.113	-8.398	-14.073	0.139	-3.059
1582	1.582	-19.892	1.666	-15.246	-14.42	-7.598	-9.67	-2.323	3.328
1583	1.583	-26.352	-68.276	-19.872	-13.254	-9.509	-11.727	-6.729	-2.457
1584	1.584	-44.434	-5.114	-21.604	-22.937	-11.418	-4.933	-1.264	-0.665
1585	1.585	-38.934	52.275	-13.669	-16.551	-7.333	-19.866	-9.149	-8.548
1586	1.586	-43.958	-0.305	-10.188	-15.364	-6.92	-0.874	-16.447	-12.755
1587	1.587	-30.472	-16.395	-11.157	-16.318	-5.543	1.575	-11.551	-9.041
1588	1.588	-18.137	55.432	-12.129	-1.627	-9.577	8.568	-14.004	-5.552
1589	1.589	-6.948	226.04	-11.346	13.269	-7.034	40.623	-19.559	-2.46
1590	1.59	-3.687	248.796	-15.383	7.466	-5.639	54.331	-12.913	-17.194
1591	1.591	24.598	142.652	-4.5	-4.719	-6.763	66.829	-12.08	-23.622
1592	1.592	5.894	161.595	-9.099	-6.251	-8.654	10.247	-16.071	-17.896
1593	1.593	-11.064	178.94	-10.418	-25.022	-12.096	-111.758	-16.578	-16.238
1594	1.594	-14.106	3.82	-11.555	-22.511	-9.152	-59.209	-17.088	-24.239
1595	1.595	0.051	-345.606	-10.359	-34.131	-11.05	-43.249	-12.952	-19.999
1596	1.596	-7.483	-395.871	-15.551	-36.27	-8.303	-86.324	-9.4	-5.658
1597	1.597	-19.056	-168.954	-16.474	-30.465	-13.105	-73.087	-11.653	-3.706
1598	1.598	-16.841	-210.092	-12.173	-4.112	-12.484	-84.802	-11.962	-26.538
1599	1.599	-14.81	-322.753	-14.462	7.157	-11.869	-73.872	-8.211	-35.831
1600	1.6	-23.407	-288.925	-10.941	3.916	-7.766	-4.694	-14.523	-27.509
1601	1.601	-37.626	-196.268	-15.568	0.857	-11.208	76.094	-15.23	-35.05
1602	1.602	-23.945	-224.361	-7.809	-13.246	-4.79	108.692	-17.482	-32.721
1603	1.603	-18.566	-198.657	-15.15	-15.76	-7.285	98.886	-12.572	-22.107
1604	1.604	-29.504	11.201	-14.178	-27.381	-6.485	54.234	-11.923	-35.691
1605	1.605	-19.417	39.521	-13.399	-16.753	-8.399	-51.586	-8.95	-44.426
1606	1.606	-2.411	65.283	-2.752	-10.968	-3.737	-94.718	-12.366	-20.653
1607	1.607	4.558	41.865	-1.39	-9.248	-7.793	-81.535	-9.016	3.131
1608	1.608	-27.422	-22.251	-7.763	1.756	-5.272	-69.718	-11.074	0.037
1609	1.609	-50.303	34.746	-11.228	3.08	-6.615	-80.543	-14.695	2.752
1610	1.61	-46.237	51.668	-16.431	-0.61	-6.997	-11.422	-11.346	5.295
1611	1.611	-19.938	-28.283	-15.433	0.589	-8.924	-2.503	-13.414	-1.65
1612	1.612	-9.905	72.544	-9.409	3.743	-3.115	-10.601	-10.653	21.791
1613	1.613	-0.626	85.456	-10.188	4.748	-8.716	11.497	-8.667	62.668
1614	1.614	13.505	216.562	-6.728	-8.389	-9.298	4.965	-10.163	57.293
1615	1.615	-4.296	374.107	-6.184	-33.568	-11.237	11.002	-9.91	22.112
1616	1.616	-25.351	268.406	-9.121	-43.667	-10.641	5.608	-5.604	17.697
1617	1.617	-11.138	134.114	-14.935	-40.597	-11.009	-9.463	-4.976	-11.307
1618	1.618	-18.606	-127.98	-15.695	-43.326	-18.345	-4.989	-12.869	-14.977
1619	1.619	-34.789	-690.616	-12.183	-20.113	-10.977	-0.904	-6.81	-18.291
1620	1.62	-28.336	-127.303	-3.45	1.748	-9.999	2.795	-11.989	-21.413
1621	1.621	0.741	92.168	-14.275	4.423	-10.766	6.092	-10.969	-24.183
1622	1.622	46.623	158.494	-7.112	6.886	-6.698	15.389	-10.144	-37.021
1623	1.623	64.81	-22.802	-0.733	9.159	-7.275	12.705	-10.875	-44.031
1624	1.624	59.41	-77.957	-13.902	6.986	-11.916	10.219	-10.255	-37.659
1625	1.625	13.966	-28.264	-26.103	-2.7	-13.651	12.56	-6.925	-20.241
1626	1.626	-16.407	16.874	-21.463	-14.882	-8.812	-19.369	-12.311	-41.297
1627	1.627	-44.054	-24.335	-14.318	-25.893	-10.74	-60.585	-11.69	-32.936
1628	1.628	-59.078	-61.474	-13.164	-15.843	-6.67	-44.14	-5.671	0.585
1629	1.629	-90.932	-27.632	-12	-9.464	-7.059	-8.907	-7.969	14.213
1630	1.63	-128.376	-58.794	-8.9	-8.306	-4.74	4.663	-7.367	18.375
1631	1.631	-103.098	25.79	-13.724	-13.537	-4.355	0.626	-16.061	7.258
1632	1.632	-43.361	154.168	-14.476	-8.732	-3.188	4.341	-7.714	-23.599
1633	1.633	-18.906	130.876	-8.85	-6.248	-5.889	7.679	-6.73	-44.205
1634	1.634	18.116	109.727	-4.006	-18.473	-2.977	4.651	-7.69	-40.439
1635	1.635	78.705	13.518	0.64	-27.194	-7.422	-9.392	-11.938	-37.067
1636	1.636	86.801	66.241	-5.93	-9.749	-5.669	-11.851	-7.873	-21.31
1637	1.637	35.088	114.186	-10.169	6.558	-10.502	-23.394	-9.812	4.304
1638	1.638	1.601	100.065	-17.5	-4.061	-7.198	-33.972	-6.516	7.688
1639	1.639	-16.588	-18.272	-30.259	-13.711	-14.931	-31.953	-9.419	17.093
1640	1.64	-55.275	-129.45	-38.939	-18.906	-11.824	-15.975	-8.065	25.525
1641	1.641	-60.279	-172.618	-30.97	-26.81	-16.649	-0.979	-13.479	43.392
1642	1.642	-46.702	-212.495	-17.961	-16.723	-14.12	4.925	-14.055	27.173
1643	1.643	-9.171	-33.657	-9.235	-7.8	-10.05	-3.744	-10.769	-0.46
1644	1.644	5.874	94.838	-10.774	-4.305	-8.11	-5.33	-7.864	-34.481
1645	1.645	10.27	71.869	-9.428	5.379	-8.681	-6.641	-8.249	-57.278
1646	1.646	-35.628	-119.152	-18.358	1.691	-6.931	-10.252	-8.623	-44.825
1647	1.647	-53.839	-196.247	-14.885	-13.997	-10.401	-16.217	-14.417	-25.956
1648	1.648	-37.412	-126.488	-9.645	-16.149	-9.037	-15.207	-12.082	-15.802
1649	1.649	-32.393	21.827	-12.528	-21.94	-9.409	-10.345	-12.652	-18.823
1650	1.65	-18.861	41.089	0.643	-9.703	-6.682	-11.092	-6.636	-21.464
1651	1.651	-22.945	-11.263	-1.28	-8.096	-7.05	-13.35	-8.95	-18.884
1652	1.652	-19.299	-26.958	0.467	-0.873	-6.263	-5.351	-8.363	6.899
1653	1.653	11.657	-69.835	2.025	-1.992	-4.313	2.019	-8.931	10.238
1654	1.654	24.054	-82.619	-5.137	-5.445	-3.534	-0.913	-9.491	1.004
1655	1.655	12.837	-141.689	-6.293	-12.801	-6.822	-3.486	-9.085	3.743
1656	1.656	-24.875	-0.165	-12.281	-9.875	-5.66	-5.874	-8.678	-9.016
1657	1.657	0.325	96.494	-15.361	-12.366	-5.262	-6.383	-11.564	-30.085
1658	1.658	4.815	9.45	-14.374	-3.437	-11.065	-14.919	-8.836	-32.767
1659	1.659	-15.892	-6.01	-11.841	-16.578	-10.286	-27.912	-9.21	-50.569
1660	1.66	-4.686	37.611	-24.019	-42.863	-8.357	-18.946	-14.035	-43.604
1661	1.661	5.367	-1.392	-18.78	-46.521	-8.946	-26.522	-9.181	-32.958
1662	1.662	-10.28	-12.812	-7.744	-29.472	-13.02	-24.851	-11.101	-27.141
1663	1.663	-29.975	-23.231	11.028	-20.173	-9.549	-23.444	-10.506	-18.397
1664	1.664	-32.443	66.004	13.541	-0.437	-14.99	-12.505	-16.295	-13.713
1665	1.665	-39.352	30.873	6.565	2.055	-14.432	-5.362	-10.666	-9.446
1666	1.666	-45.691	-131.368	-12.592	4.331	-12.516	-6.404	-10.066	2.337
1667	1.667	-28.225	-154.274	-30.392	2.162	-13.106	-5.328	-9.468	16.613
1668	1.668	-16.511	-133.081	-37.353	-11.391	-9.626	-4.587	-17.188	33.931
1669	1.669	-18.54	-37.014	-30.958	-16.596	-10.02	-4.197	-9.824	26.847
1670	1.67	-16.557	84.988	-25.149	0.877	-8.844	3.052	-12.708	41.62
1671	1.671	-0.636	100.979	-19.915	17.191	-9.227	-4.89	-11.92	27.945
1672	1.672	5.819	144.403	-15.273	10.851	-7.297	-20.059	-11.138	1.505
1673	1.673	-15.404	157.747	-11.015	5.079	-5.173	-22.26	-9.196	-17.38
1674	1.674	-23.703	145.87	-7.318	-17.726	-5.946	-16.168	-12.473	-34.509
1675	1.675	-5.893	91.626	-13.3	-33.387	-2.257	-7.094	-5.878	-56.449
1676	1.676	1.019	-56.434	-5.956	-41.712	-7.662	-5.098	-10.114	-36.754
1677	1.677	-13.957	-331.805	-8.883	-13.468	-5.713	5.56	-1.198	-24.055
1678	1.678	-15.955	156.225	-13.166	-17.18	-2.414	-5.986	-7.188	-49.849
1679	1.679	-28.177	89.862	-9.146	-13.913	-4.164	-13.773	-10.259	-53.174
1680	1.68	-52.006	-212.218	-14.036	-4.625	-4.568	-14.998	-3.47	-50.109
1681	1.681	-62.084	-157.247	-17.362	9.504	-7.871	-21.209	-14.871	-30.408
1682	1.682	-40.191	-7.408	-11.967	6.984	-10.005	-22.156	-10.223	-17.686
1683	1.683	-25.993	-52.648	-8.488	4.687	-11.934	-33.781	-8.861	-10.801
1684	1.684	2.345	-11.322	-5.185	-18.706	-10.009	-35.19	-7.692	-4.53
1685	1.685	44.048	-198.963	-6.912	-40.567	-11.581	-16.261	-8.849	-10.442
1686	1.686	38.729	-233.317	-12.701	-48.867	-7.164	-8.669	-9.817	-1.83
1687	1.687	13.597	-78.567	-16.778	-20.575	-14.574	-6.302	-12.716	-19.324
1688	1.688	9.11	61.994	-10.234	-9.309	-11.729	-16.956	-8.453	-30.995
1689	1.689	-3.362	138.299	-21.696	-5.995	-10.998	-18.865	-10.771	-20.407
1690	1.69	-14.693	161.024	-26.366	-15.264	-13.349	-6.527	-8.838	8.575
1691	1.691	-4.719	309.037	-22.102	-17.958	-12.789	-14.305	-8.257	20.922
1692	1.692	4.532	58.594	-5.053	-15.428	-8.161	-12.907	-4.196	17.231
1693	1.693	12.866	-385.268	-2.708	-17.728	-9.909	-22.052	-9.037	13.906
1694	1.694	5.39	-325.107	7.973	-7.036	-11.259	-25.764	-8.459	4.559
1695	1.695	-10.775	59.62	17.674	2.677	-9.911	-16.35	-13.878	-15.272
1696	1.696	-29.847	9.616	-5.139	4.438	-12.064	-4.837	-9.043	-28.145
1697	1.697	-32.331	-35.862	-26.999	18.762	-10.912	12.315	-12.337	-21.245
1698	1.698	-34.647	5.192	-24.278	1.324	-13.635	28.654	-10.608	-23.418
1699	1.699	-28.26	-32.417	-16.722	-19.801	-13.463	39.162	-11.975	-17.656
1700	1.7	-26.31	69.838	-14.393	-33.957	-10.195	48.55	-9.671	-5.525
1701	1.701	-21.01	100.868	-12.247	-36.501	-8.069	74.766	-8.523	5.445
1702	1.702	-25.608	16.446	-10.307	-24.929	-5.349	86.104	-13.764	1.116
1703	1.703	-32.712	-9.141	-8.571	-14.301	-1.069	62.293	-14.365	-0.089
1704	1.704	-31.476	14.03	-13.234	7.012	-0.646	15.11	-12.447	8.182
1705	1.705	-32.567	77.418	-17.515	-7.093	-3.917	-58.967	-10.734	11.215
1706	1.706	-29.417	19.668	-13.885	-4.592	-9.754	-167.732	-10.375	12.125
1707	1.707	-22.63	2.353	-17.441	-6.942	-7.505	-182.349	-10.018	14.578
1708	1.708	-12.946	-45.089	-20.62	3.664	-8.158	-116.86	-7.15	16.827
1709	1.709	-9.288	-59.32	-19.734	-13.803	-2.233	-152.886	-10.856	5.938
1710	1.71	-5.866	-72.385	-20.588	-6.888	-3.075	-142.387	-9.536	-8.437
1711	1.711	-15.63	-60.448	-10.037	-9.072	-5.06	-73.52	-10.75	-29.755
1712	1.712	-22.107	-27.857	-2.96	-3.288	-1.784	-11.114	-8.088	-38.089
1713	1.713	-18.718	-37.702	-4.2	1.933	-0.046	110.87	-10.071	-25.306
1714	1.714	-19.744	-46.584	-0.789	3.509	-3.524	163.252	-11.67	-22.964
1715	1.715	-26.542	-38.46	-12.66	2.197	-7.986	20.081	-13.076	-33.578
1716	1.716	-37.966	-31.221	-17.362	-6.701	-15.743	154.709	-9.46	-23.853
1717	1.717	-61.782	1.965	-21.7	-24.732	-18.854	207.263	-13.963	-4.446
1718	1.718	-51.72	-16.574	-20.626	-37.538	-17.915	414.583	-9.964	3.162
1719	1.719	-10.89	-11.408	-12.385	-39.901	-25.88	386.817	-13.527	5.554
1720	1.72	-5.483	-26.599	-11.483	-20.767	-14.106	207.258	-12.249	-0.775
1721	1.721	-0.437	5.396	-10.568	-13.251	-6.231	44.215	-7.494	-10.393
1722	1.722	22.369	67.965	-9.844	-6.276	-4.956	-273.595	-6.989	-22.547
1723	1.723	43.045	94.729	-22.082	-8.437	-11.419	-500.589	-12.499	-30.471
1724	1.724	24.247	21.371	-27.364	-2.681	-22.303	-459.389	-14.513	-37.641
1725	1.725	20.947	11.426	-9.997	-1.002	-20.972	-421.903	-16.521	-36.489
1726	1.726	5.264	2.36	6.207	-5.73	-14.598	-455.975	-13.706	-20.82
1727	1.727	-20.269	10.219	8.279	4.25	-11.121	-114.944	-8.961	-22.919
1728	1.728	-44.084	-71.642	17.916	0.525	4.942	20.968	-17.757	-13.196
1729	1.729	-47.187	-39.048	16.118	-15.209	7.256	61.97	-11.847	-11.423
1730	1.73	-49.919	-48.979	-1.369	-17.379	0.866	24.184	-12.881	-9.828
1731	1.731	-32.16	-22.586	-17.689	-15.495	-8.819	-9.959	-8.116	-14.016
1732	1.732	-11.113	34.109	-32.658	-34.886	-17.534	21.108	-5.692	-10.23
1733	1.733	-2.829	-77.014	-38.529	-27.393	-6.508	49.443	-8.097	5.567
1734	1.734	4.689	-92.97	-33.362	-20.491	3.538	24.098	-7.59	3.561
1735	1.735	20.922	123.767	-28.768	-31.216	4.691	93.965	-8.247	1.755
1736	1.736	48.585	92.652	-10.053	-25.514	17.856	73.036	-10.073	-3.345
1737	1.737	29.801	120.58	2.659	-16.914	9.165	92.335	-13.63	-1.67
1738	1.738	26.457	197.447	0.261	-12.364	-5.142	39.99	-10.418	-8.724
1739	1.739	17.146	34.822	-23.222	-16.697	-21.173	-52.664	-9.331	-15.015
1740	1.74	-25.431	-240.416	-45.156	-13.101	-23.068	-36.705	-11.34	-20.907
1741	1.741	-55.849	-202.758	-36.904	-14.353	-24.766	64.424	-12.574	-34.719
1742	1.742	-68.849	-83.725	-24.185	-11.331	-26.261	261.93	-12.833	-32.667
1743	1.743	-74.297	18.42	-26.54	-24.163	-27.565	177.651	-10.574	-30.831
1744	1.744	-69.293	-74.859	-15.911	-12.042	-13.203	152.185	-11.986	-18.561
1745	1.745	-55.781	-47.054	-14.008	5.327	0.386	129.042	-10.107	-13.859
1746	1.746	-35.124	-72.49	-8.809	7.595	-11.764	65.658	-11.714	-18.082
1747	1.747	-16.416	-95.657	-8.869	8.503	-10.195	-222.982	-9.25	-11.673
1748	1.748	7.316	-74.497	-4.294	10.583	-3.021	-16.563	-8.53	-0.804
1749	1.749	-2.03	-55.189	-8.591	0.838	-4.185	96.186	-4.709	12.188
1750	1.75	-39.021	-37.59	-9.789	5.982	-17.364	-74.209	-8.241	10.479
1751	1.751	-13.858	10.294	-6.339	10.527	-26.082	-229.138	-9.64	18.461
1752	1.752	-18.284	-3.807	-1.144	-11.233	-30.728	-88.153	-6.78	8.443
1753	1.753	-14.216	-16.915	1.738	-45.754	-34.988	40.051	-12.818	9.64
1754	1.754	-10.561	18.765	-4.286	-41.358	-15.442	16.868	-4.921	6.181
1755	1.755	-13.882	-13.685	7.884	-12.369	21.524	37.956	-8.047	-1.148
1756	1.756	-10.828	-43.204	16.568	-1.193	46.679	95.544	-9.035	-7.899
1757	1.757	8.839	-34.291	14.993	2.04	33.133	77.977	-8.282	-10.41
1758	1.758	21.52	-42.457	7.812	11.277	20.755	125.478	-12.362	-22.605
1759	1.759	28.373	-49.797	1.417	-2.876	9.53	24.432	-10.437	-20.877
1760	1.76	43.18	-43.234	0.254	-15.717	-7.504	-67.721	-0.389	-22.46
1761	1.761	33.478	-25.173	-7.095	-36.897	-35.769	-151.126	-4.655	-18.262
1762	1.762	10.646	13.386	-6.102	-28.666	-39.456	-96.857	-8.337	-24.735
1763	1.763	-36.4	8.255	-5.303	-41.527	-36.186	-126.333	-7.174	-18.824
1764	1.764	-56.332	76.817	-17.477	-34.641	-20.526	-170.828	-12.392	-19.868
1765	1.765	-62.328	106.317	-33.323	-2.778	-12.208	-48.504	-1.546	-26.72
1766	1.766	-45.879	115.162	-26.922	19.982	-9.689	-170.95	-11.594	-20.801
1767	1.767	-30.791	139.566	-28.842	7.498	1.933	-377.691	-2.672	-16.804
1768	1.768	-17.265	72.833	-30.568	-3.863	4.087	-180.359	0.839	-17.433
1769	1.769	-13.204	10.321	-29.002	-21.05	2.188	204.398	-0.097	-18.055
1770	1.77	-31.934	-46.579	-27.625	-5.527	21.577	259.44	-1.031	-15.199
1771	1.771	12.822	-53.942	-21.208	-31.2	29.163	9.442	-8.932	-14.862
1772	1.772	6.864	-47.36	-17.701	-7.49	17.598	-36.169	0.794	-13.56
1773	1.773	-20.745	-16.874	-5.874	-4.411	-10.039	4.498	-10.959	-7.035
1774	1.774	-35.77	-11.335	-10.504	-12.705	-28.789	41.415	-18.849	-11.933
1775	1.775	-22.17	-6.289	-14.752	-5.127	-32.073	6.903	-2.93	-17.994
1776	1.776	-34.526	-29.137	-5.814	-7.424	-35.178	-24.348	-5.012	-20.369
1777	1.777	-23.309	-75.028	-23.768	-13.812	-32.479	116.343	-6.892	-15.564
1778	1.778	-26.645	-69.03	-10.962	-8.015	-19.708	142.058	-12.059	-12.306
1779	1.779	-17.424	-19.182	0.682	-20.225	-22.014	119.12	-32.706	-16.399
1780	1.78	-9.172	-12.663	-9.932	-5.941	-15.613	-28.826	-18.512	-19.911
1781	1.781	-6.715	-18.721	-7.988	-11.788	-17.544	-163.291	-10.898	-27.292
1782	1.782	4.883	-24.16	-6.248	-6.598	-15.801	-250.588	-13.139	-22.102
1783	1.783	7.038	-9.016	-10.901	-5.102	-4.776	-139.123	-19.443	-15.355
1784	1.784	12.89	-31.889	-15.157	-12.301	-9.024	-95.781	-13.555	-16.15
1785	1.785	14.698	-27.851	-11.472	-5.947	-17.904	-29.846	-8.244	-16.952
1786	1.786	-9.031	-16.447	-12.617	-2.495	-21.365	5.926	-16.098	-13.493
1787	1.787	-5.665	-13.06	-2.905	7.156	-18.237	38.535	-11.764	-8.886
1788	1.788	-40.064	2.645	-6.54	-4.664	-24.99	68.22	-10.52	-7.172
1789	1.789	-62.844	5.367	-14.827	-3.11	-24.205	23.515	-11.603	-8.561
1790	1.79	-33.795	7.725	-9.578	-4.467	-21.881	15.305	-8.421	-3.184
1791	1.791	-22.624	-22.971	-16.356	-21.509	-22.453	7.9	-13.181	0.264
1792	1.792	-19.405	-43.845	-18.86	-28.478	-12.382	14.507	-10.586	3.518
1793	1.793	-16.358	-32.571	-29.474	-17.829	-2.308	20.664	-16.119	2.924
1794	1.794	-19.126	-8.557	-7.762	-27.519	-3.445	15.244	-14.101	2.529
1795	1.795	-16.687	-5.364	-10.813	-15.328	-2.243	10.151	-12.087	1.187
1796	1.796	-14.491	-13.539	-2.46	-13.767	13.868	5.586	-10.267	-1.696
1797	1.797	-3.936	-51.85	-9.971	-18.003	16.227	1.346	-8.834	-4.386
1798	1.798	-13.623	-79.286	-26.186	-16.841	22.649	4.647	-7.398	-3.196
1799	1.799	-25.737	-114.311	-15.498	-20.318	28.492	7.802	-7.698	-7.998
1800	1.8	-39.948	-100.546	-13.505	-10.653	16.341	10.899	-6.448	-14.531
1801	1.801	-41.791	-37.839	-11.688	-17.038	5.332	2.389	-5.209	-10.238
1802	1.802	-18.873	24.885	-16.265	-13.552	3.995	-5.506	-9.979	-12.524
1803	1.803	3.089	-15.54	-9.043	-16.654	0.335	-3.424	-7.965	-10.57
1804	1.804	11.526	6.617	-12.66	-13.797	-5.643	-9.805	-8.475	-11.129
1805	1.805	19.172	13.166	-11.452	-18.084	-6.565	3.667	-12.461	-14.025
1806	1.806	40.35	19.149	-4.042	-9.199	-15.393	1.682	-7.56	-7.064
1807	1.807	48.754	35.534	-10.762	-15.193	-18.796	-6.392	-9.435	-8.045
1808	1.808	56.4	-40.21	-18.652	-29.105	-11.391	0.72	-8.802	-7.29
1809	1.809	26.115	-7.701	-17.658	-3.919	-6.531	4.361	-5.274	-4.986
1810	1.81	-36.304	81.1	-18.611	13.117	-4.005	3.051	-7.554	-1.52
1811	1.811	-62.932	92.888	-22.858	10.007	-8.078	1.827	-8.665	3.115
1812	1.812	-38.497	60.353	-13.954	7.285	-0.176	-1.533	-9.789	-0.944
1813	1.813	-45.835	70.291	-10.463	-0.264	-5.425	-2.783	-12.471	-1.329
1814	1.814	-39.286	25.672	-11.432	-11.867	-20.147	-10.645	-11.671	0.051
1815	1.815	-33.34	-14.821	-12.412	-9.688	-26.522	-21.78	-13.579	-6.496
1816	1.816	-27.989	-66.312	-13.202	0.076	-32.313	-20.241	-10.452	-9.358
1817	1.817	-22.981	-46.226	-12.431	16.009	-37.519	-18.933	-15.66	-13.553
1818	1.818	-18.501	-27.927	-8.934	22.433	-35.944	-20.018	-12.164	-17.548
1819	1.819	-22.515	-22.488	-5.625	16.666	-31.67	-22.908	-12.73	-15.551
1820	1.82	-26.146	-27.552	-11.017	8	-17.331	-25.425	-8.66	-21.495
1821	1.821	-16.064	-14.085	-4.406	-15.746	-15.375	-20.792	-14.46	-25.509
1822	1.822	-25.279	-60.056	-3.59	-67.161	-6.649	-22.926	-13.69	-28.948
1823	1.823	-22.488	-66.123	-5.862	-89.121	1.289	-23.371	-8.852	-22.908
1824	1.824	-29.997	-38.472	-3.866	-69.084	5.512	-18.571	-10.803	-20.532
1825	1.825	-18.355	-23.375	-12.513	-50.784	17.272	-21.317	-6.758	-18.54
1826	1.826	-3.415	-18.928	-8.967	-22.995	18.781	-19.909	-9.279	-17.899
1827	1.827	6.299	-31.341	-3.667	-7.812	8.679	-18.567	-6.005	-17.245
1828	1.828	8.099	-12.625	-4.577	-3.299	-0.255	-18.931	-12.6	-11.358
1829	1.829	9.697	4.359	-10.501	0.823	-3.757	-23.372	-9.72	-10.507
1830	1.83	2.594	1.274	-9.652	4.531	-4.743	-19.186	-8.982	-11.037
1831	1.831	-16.888	-7.022	-13.073	1.273	-11.532	-14.208	-16.357	-7.711
1832	1.832	-30.951	-24.775	-13.591	4.428	-10.772	-13.6	-13.467	-13.108
1833	1.833	-38.435	-27.044	-18.947	1.774	-14.846	-13.135	-14.259	-8.241
1834	1.834	-45.35	-24.821	-12.31	4.381	-18.326	-12.82	-15.05	-8.776
1835	1.835	-38.917	-38.318	-11.48	-2.48	-18.912	-10.434	-10.222	-15.308
1836	1.836	-25.325	-15.426	-12.19	-0.234	-18.348	-3.743	-6.944	-9.253
1837	1.837	-23.569	31.676	-10.189	-2.07	-18.75	-4.63	-14.697	-16.554
1838	1.838	-34.587	51.676	-9.533	-14.167	-20.111	-7.001	-7.356	-15.529
1839	1.839	-12.926	33.565	-17.208	-9.451	-18.963	-12.482	-12.211	-11.217
1840	1.84	15.302	-16.271	-5.352	0.678	-18.587	-21.891	-7.974	-16.787
1841	1.841	11.63	-49.659	-6.839	-8.156	-13.565	-20.668	-8.763	-18.687
1842	1.842	-5.39	-92.165	-11.042	-11.579	-10.281	-26.615	-9.364	-26.001
1843	1.843	10.299	-119.806	-14.666	-4.154	-16.859	-10.567	-11.319	-19.192
1844	1.844	35.862	-64.212	-13.456	-5.016	-14.338	-17.593	-8.437	-19.938
1845	1.845	80.583	-56.795	-1.582	-7.395	-10.275	-19.796	-8.062	-17.592
1846	1.846	50.208	-90.215	-6.167	-16.121	-9.696	-29.584	-10.398	-15.634
1847	1.847	-10.744	-96.159	-13.263	-2.817	-6.401	-41.888	-11.569	-15.029
1848	1.848	-67.625	-12.926	-14.366	-11.43	-3.506	-46.648	-16.03	-10.952
1849	1.849	-89.688	-1.132	-29.995	-6.702	-9.321	-68.434	-15.456	-12.285
1850	1.85	-83.117	31.338	-40.588	-16.697	-3.724	-21.494	-10.628	-7.808
1851	1.851	-40.563	41.209	-26.986	-15.465	-3.174	39.005	-5.999	-6.05
1852	1.852	-45.998	14.592	-18.224	-23.706	-3.801	79.544	-13.772	-3.531
1853	1.853	-51.023	88.097	-16.626	-7.551	-5.603	-31.66	-12.857	-8.976
1854	1.854	-28.17	177.053	-12.315	-9.731	-9.14	15.808	-13.866	-1.063
1855	1.855	-15.771	93.783	-13.429	5.305	-9.586	145.692	-5.96	2.009
1856	1.856	-12.087	83.07	-9.9	-8.125	-7.513	58.034	-6.953	1.035
1857	1.857	-15.369	73.305	-10.823	-20.197	-5.64	-53.462	-4.067	3.541
1858	1.858	-12.272	-7.291	-5.951	-18.519	0.103	-39.352	-3.318	-3.828
1859	1.859	-9.571	3.586	-5.147	-11.21	-5.562	-26.338	-4.107	-0.951
1860	1.86	-2.075	-6.209	-5.891	-4.685	-5.027	9.243	-7.606	-5.24
1861	1.861	0.138	2.812	-5.284	-15.39	-3.131	128.551	-4.327	-10.88
1862	1.862	2.146	-54.016	-9.898	-11.03	-7.242	176.054	-3.753	-8.968
1863	1.863	3.992	-76.048	-3.281	-19.815	-6.892	161.621	-6.262	-19.065
1864	1.864	12.619	-82.603	-4.017	-37.721	-11.377	-35.895	-13.611	-20.456
1865	1.865	23.579	-100.84	-8.05	-35.169	-7.359	-289.718	-10.499	-24.163
1866	1.866	1.846	-84.51	-9.955	-0.168	-9.919	-255.77	-9.511	-30.191
1867	1.867	-26.458	-49.458	-18.638	4.822	-8.6	-224.878	-3.488	-24.998
1868	1.868	-30.17	-45.161	-17.448	-8.729	-3.797	-84.021	-7.541	-14.194
1869	1.869	-20.128	-49.366	-16.455	-21.129	-9.823	44.066	-6.968	-7.07
1870	1.87	-10.869	-38.262	-13.526	-17.485	-4.222	20.789	-11.593	-0.715
1871	1.871	-25.023	-7.38	-12.74	-34.482	-6.153	-42.751	-10.922	2.734
1872	1.872	-37.808	-19.824	-15.043	-37.569	-10.781	-23.66	-10.405	3.68
1873	1.873	-21.574	-23.605	-14.454	-29.276	-3.016	-6.286	-8.934	-5.229
1874	1.874	-19.467	-33.78	-17.744	-31.803	-6.087	9.584	-11.736	-13.543
1875	1.875	-13.688	-18.178	-18.33	-24.81	-8.966	52.716	-12.105	-18.756
1876	1.876	-18.918	-9.92	-20.862	-1.34	-6.429	65.823	-7.923	-27.645
1877	1.877	-23.556	-7.444	-16.428	14.351	-5.643	101.382	-11.53	-26.461
1878	1.878	-16.386	4.116	-18.183	16.987	-5.074	68.833	-10.267	-16.763
1879	1.879	-15.228	-2.334	-10.268	24.462	-5.675	-79.285	-12.4	0.291
1880	1.88	-16.401	-8.212	-9.132	26.783	-3.96	-185.202	-10.383	7.27
1881	1.881	-17.383	-31.119	-8.188	-5.304	-7.485	-127.583	-12.169	9.4
1882	1.882	-12.584	-28.14	-9.19	-1.229	-9.853	-5.12	-8.522	3.599
1883	1.883	-8.37	-42.393	-8.447	-30.79	-13.949	74.381	-13.776	-8.59
1884	1.884	-7.633	-14.259	-10.806	-42.593	-10.494	2.175	-13.082	-13.226
1885	1.885	-14.248	-10.651	-14.324	-39.723	-9.156	15.33	-8.464	-20.395
1886	1.886	-11.758	-13.959	-14.935	-18.145	-11.285	50.971	-14.041	-16.731
1887	1.887	-11	-4.651	-16.713	-9.826	-14.958	-3.158	-9.356	-17.894
1888	1.888	-12.946	-7.312	-11.906	-2.093	-11.664	6.752	-6.148	-16.929
1889	1.889	-11.027	-20.039	-5.942	0.273	-10.488	-2.152	-5.573	-10.146
1890	1.89	-11.605	-17.719	-11.593	-6.163	-8.534	-10.32	-9.048	-5.866
1891	1.891	-6.746	-19.918	-11.036	-11.959	-11.224	-17.748	-8.655	-13.197
1892	1.892	-10.032	1.262	-10.49	-20.35	-10.43	29.006	-8.299	-12.2
1893	1.893	-12.945	-1.573	-12.259	-34.135	-8.479	47.096	-11.081	-12.956
1894	1.894	-15.477	5.844	-11.906	-54.857	-7.698	30.598	-15.438	-13.696
1895	1.895	-11.023	3.455	-8.648	-62.602	-10.4	35.684	-12.058	-18.5
1896	1.896	-12.746	-2.963	-9.053	-23.514	-10.001	12.875	-12.572	-24.48
1897	1.897	-14.133	2.776	-11.793	15.581	-5.15	0.509	-12.373	-17.126
1898	1.898	-11.901	11.409	-13.764	20.927	-8.615	-10.678	-13.699	-23.908
1899	1.899	-14.933	22.401	-8.973	25.644	-8.012	-34.441	-11.139	-29.934
1900	1.9	-13.127	6.492	-10.969	21.745	-12.066	-43.697	-6.389	-22.614
1901	1.901	-15.17	-16.969	-10.448	3.165	-10.692	-29.489	4.382	-7.919
1902	1.902	-16.765	-32.653	-11.078	-6.612	-4.291	-21.821	12.273	11.21
1903	1.903	-12.924	-40.943	-11.505	-47.143	-13.955	-5.469	-0.752	3.621
1904	1.904	-13.345	-38.323	-11.153	-30.39	-12.78	5.133	-12.998	1.244
1905	1.905	-11.989	-26.581	-10.033	-15.083	-13.93	18.671	-17.706	-17.983
1906	1.906	-11.597	-15.97	-8.147	-10.483	-12.943	30.886	-19.084	-10.505
1907	1.907	-15.26	-18.014	-7.813	-22.786	-10.023	7.057	-12.705	-8.238
1908	1.908	-18.557	-23.395	-12.706	-41.517	-9.229	-44.442	-18.709	-1.915
1909	1.909	-17.391	-28.277	-12.17	-10.54	-9.98	-125.875	-15.61	-0.038
1910	1.91	-15.454	-12.623	-11.628	1.855	-11.903	-49.723	-18.52	-5.316
1911	1.911	-15.056	6.304	-17.087	13.143	-7.247	-39.655	-21.069	-10.025
1912	1.912	-14.831	-11.702	-15.187	-10.614	-8.982	-30.723	-28.441	-8.748
1913	1.913	-18.115	-18.924	-15.801	-1.302	-13.824	-22.641	-23.628	-9.968
1914	1.914	-14.052	-8.565	-12.929	29.88	-10.534	-30.114	-26.195	-16.025
1915	1.915	-16.573	16.328	-14.319	67.322	-9.965	-23.85	-25.497	-21.313
1916	1.916	-15.222	19.352	-13.97	62.117	-13.456	-42.478	-20.735	-18.462
1917	1.917	-20.088	22.243	-16.135	20.641	-9.007	-59.14	-10.725	-17.759
1918	1.918	-24.778	19.376	-13.467	14.954	-7.265	-44.124	8.001	-15.502
1919	1.919	-17.085	1.48	-14.664	9.729	-8.612	-12.192	-15.276	-14.979
1920	1.92	-20.224	-33.542	-9.864	-59.052	-7.261	0.32	-62.36	-13.09
1921	1.921	-21.229	-38.593	-14.73	-49.38	-13.052	11.652	-82.335	-22.047
1922	1.922	-17.019	-25.15	-8.758	-40.9	-10.721	-5.342	-51.984	-28.494
1923	1.923	-13.009	-12.915	-8.007	-49.592	-7.221	-33.524	-24.33	-27.402
1924	1.924	-12.462	-16.75	-7.446	-42.947	-5.267	0.613	41.263	-22.259
1925	1.925	-19.852	-13.57	-8.054	-37.246	0.174	23.546	103.761	-17.525
1926	1.926	-18.922	-29.301	-8.654	16.815	0.756	19.616	111.882	-20.155
1927	1.927	-16.447	-26.598	-11.191	82.718	5.393	8.531	60.211	-14.667
1928	1.928	-10.879	-3.332	-10.814	54.959	1.315	32.442	-27.262	-9.95
1929	1.929	-8.973	6.04	-12.95	-19.453	1.692	16.759	-86.858	-1.339
1930	1.93	-16.359	-8.122	-14.877	88.159	9.038	13.904	-119.356	4.604
1931	1.931	-11.544	14.997	-9.845	217.632	3.81	6.215	-109.463	-0.682
1932	1.932	-15.833	-0.801	-14.488	269.956	-7.028	3.819	-82.736	-5.585
1933	1.933	-19.926	-9.237	-12.744	222.236	-11.291	-11.084	-25.822	-8.187
1934	1.934	-18.017	-47.867	-10.228	34.28	-19.999	-21.648	85.28	2.354
1935	1.935	-13.404	-86.656	-14.684	-93.781	-26.376	-42.873	164.842	-2.009
1936	1.936	-9.37	-81.699	-10.62	-303.206	-22.888	-51.089	121.73	-8.502
1937	1.937	-10.363	-63.578	-14.104	-387.442	-17.655	-27.716	29.694	-14.6
1938	1.938	-12.903	-50.105	-11.781	-207.687	-20.549	6.824	-34.63	-21.475
1939	1.939	-10.61	-29.452	-14.68	-90.979	-18.023	29.727	-46.307	-26.805
1940	1.94	-11.798	-10.75	-17.382	-111.876	-12.39	42.144	-35.367	-27.869
1941	1.941	-8.147	-0.758	-11.572	-323.572	-7.52	38.462	-5.646	-28.741
1942	1.942	-15.526	-3.947	-20.08	-411.727	-1.487	41.77	21.196	-19.947
1943	1.943	-3.751	-1.299	-16.007	-327.453	0.871	0.977	29.475	-23.54
1944	1.944	-11.718	1.188	-15.416	-250.668	0.326	-82.143	22.269	-20.552
1945	1.945	-10.401	-15.071	-17.343	-181.089	-1.58	-46.489	28.948	-5.961
1946	1.946	-9.268	-0.151	-11.914	9.409	-3.303	-35.713	59.307	8.832
1947	1.947	-12.786	13.386	-12.484	86.107	-8.14	-45.765	20.594	10.678
1948	1.948	-13.781	39.691	-3.775	109.088	-10.061	-37.218	-4.482	19.32
1949	1.949	-12.837	28.419	-2.618	172.121	-5.976	-29.38	-54.701	14.62
1950	1.95	-8.601	31.665	-7.845	113.953	-10.781	-22.079	-61.162	-7.127
1951	1.951	-15.976	-15.464	-3.016	25.991	-7.465	-15.476	-67.065	2.101
1952	1.952	-26.835	-76.185	-3.803	9.648	-9.18	14.729	-50.567	4.751
1953	1.953	-16.79	-84.445	-7.884	23.64	-11.669	31.028	-45.549	2.201
1954	1.954	-23.186	-62.472	-1.323	89.395	-13.004	25.88	-32.049	9.148
1955	1.955	-14.871	-15.73	1.18	125.021	-17.836	57.671	-52.817	2.723
1956	1.956	-20.103	14.552	1.956	135.926	-13.191	-5.115	-56.511	-18.627
1957	1.957	-7.33	19.911	-1.521	126.093	-13.789	-86.064	-46.423	-15.957
1958	1.958	-16.043	14.827	-10.222	117.169	-12.455	-96.883	-43.217	-28.736
1959	1.959	-14.497	1.224	-16.211	92.749	-9.185	-244.949	-28.911	-31.046
1960	1.96	-18.752	5.239	-17.174	25.968	-8.039	-96.855	-5.478	-24.645
1961	1.961	-35.774	-13.546	-20.065	16.956	-5.346	114.706	-14.597	-18.846
1962	1.962	-14.672	-3.519	-24.32	24.812	-1.097	142.646	-6.234	-31.054
1963	1.963	-11.953	18.23	-20.247	2.302	-5.935	117.08	11.527	-35.715
1964	1.964	-9.429	9.806	-16.754	75.726	-1.282	93.833	23.09	-25.675
1965	1.965	-11.739	12.227	-17.324	104.786	-3.023	30.416	20.935	-32.088
1966	1.966	-13.851	-8.932	-17.891	148.892	-9.957	-65.694	-0.378	-14.111
1967	1.967	-19.632	-11.659	-17.497	107.716	-10.899	-82.96	-3.107	-11.603
1968	1.968	-14.384	-50.133	-17.877	-3.689	-13.408	-3.057	-0.655	-9.274
1969	1.969	-9.713	-111.009	-11.288	-115.143	-7.794	-17.166	1.629	-15.64
1970	1.97	-8.325	-54.069	-16.115	-14.279	-18.629	-30.231	-13.274	-5.941
1971	1.971	-9.448	42.322	-13.588	130.293	-13.993	-18.246	-15.113	-4.156
1972	1.972	-10.574	55.496	-15.9	187.759	-21.179	-28.583	-20.12	-2.562
1973	1.973	-13.626	43.704	-16.471	240.078	-14.824	-18.278	-18.238	-3.859
1974	1.974	-8.738	-10.468	-9.105	287.523	-18.336	-26.98	-16.53	5.105
1975	1.975	-4.433	-40.057	-13.93	215.143	-2.304	-34.922	-15.035	6.334
1976	1.976	-8.456	-66.724	-11.402	122.912	4.625	-42.19	-13.57	5.442
1977	1.977	-8.99	-91.07	-13.716	206.222	6.711	-8.652	-12.453	2.618
1978	1.978	-16.299	-98.352	-15.644	130.182	0.841	33.847	-13.532	-10.444
1979	1.979	-13.346	2.591	-18.933	-18.257	-4.44	28.419	-12.956	-31.633
1980	1.98	-21.224	45.889	-10.026	-336.57	-9.108	-27.212	-12.375	-23.214
1981	1.981	-13.819	32.828	-11.183	-655.02	-13.375	-5.348	-6.077	-20.607
1982	1.982	-12.802	21.148	-12.334	-532.13	-9.705	27.954	1.519	-8.916
1983	1.983	-13.532	10.374	-9.233	-495.409	-15.708	-2.574	-1.801	-6.714
1984	1.984	-11.173	0.559	-8.26	-462.119	-16.66	-52.697	-2.912	-8.582
1985	1.985	-17.71	-8.278	-12.517	-432.125	-9.879	-72.682	-16.074	-10.25
1986	1.986	-20.176	-16.381	-11.743	-292.166	-12.362	-78.658	-45.005	-11.726
1987	1.987	-19.347	-8.995	-12.32	-369.695	-13.1	-62.166	-57.345	-7.397
1988	1.988	-15.81	-28.865	-10.381	-300.189	-9.59	-26.861	-46.169	-3.649
1989	1.989	-16.349	-22.782	-8.634	-66.849	-15.57	-4.078	-15.364	-4.739
1990	1.99	-16.88	-17.259	-11.143	88.606	-19.604	16.546	-19.593	-1.575
1991	1.991	-14.327	-2.052	-12.494	173.365	-20.143	-9.862	-30.986	-0.525
1992	1.992	-13.901	-15.475	-12.097	148.059	-16.801	0.099	-34.474	0.342
1993	1.993	-13.484	-44.43	-14.809	78.7	-13.841	-40.845	-25.401	-1.876
1994	1.994	-11.512	-55.592	-11.325	100.389	-5.84	-13.279	16.983	3.074
1995	1.995	-14.969	-65.586	-10.16	120.21	0.229	62.302	108.321	-6.879
1996	1.996	-10.877	-37.268	-11.319	138.303	12.081	116.428	68.626	-22.624
1997	1.997	-16.653	-25.977	-5.505	218.682	1.074	205.188	-14.928	-28.887
1998	1.998	-17.402	5.098	-4.723	320.513	-8.997	97.702	-25.863	-34.582
[truncated: 5,013 more rows]
