# Supplementary material for: Associations between lower-limb muscle activation and knee flexion in post-stroke individuals: A study on the stance-to-swing phases of gait
Source: PLoS One. 2017 Sep 8;12(9):e0183865. doi: 10.1371/journal.pone.0183865 (PMC5590852; doi:10.1371/journal.pone.0183865)
Supplement: S1 Dataset — (ZIP) [file pone.0183865.s001.zip › S1_Dataset/Healthy group/3/5/point.csv]

Frame	Time	sacrum.X	sacrum.Y	sacrum.Z	r asis.X	r asis.Y	r asis.Z	r thigh.X	r thigh.Y	r thigh.Z	r bar 1.X	r bar 1.Y	r bar 1.Z	r knee 1.X	r knee 1.Y	r knee 1.Z	r knee 2.X	r knee 2.Y	r knee 2.Z	r bar 2.X	r bar 2.Y	r bar 2.Z	r mall.X	r mall.Y	r mall.Z	r met.X	r met.Y	r met.Z	l asis.X	l asis.Y	l asis.Z	l thigh.X	l thigh.Y	l thigh.Z	l bar 1.X	l bar 1.Y	l bar 1.Z	l knee 1.X	l knee 1.Y	l knee 1.Z	l knee 2.X	l knee 2.Y	l knee 2.Z	l bar 2.X	l bar 2.Y	l bar 2.Z	l mall.X	l mall.Y	l mall.Z
0	0	-1.36	0.977	0.404	NaN	NaN	NaN	-1.268	0.912	0.587	-1.229	0.743	0.619	-1.267	0.519	0.549	-1.296	0.428	0.551	-1.334	0.28	0.596	-1.338	0.096	0.519	-1.236	0.03	0.602	NaN	NaN	NaN	-1.263	0.898	0.215	NaN	NaN	NaN	-1.266	0.515	0.24	NaN	NaN	NaN	NaN	NaN	NaN	-1.302	0.095	0.243
1	0.005	-1.36	0.977	0.404	NaN	NaN	NaN	-1.268	0.912	0.587	-1.233	0.747	0.62	-1.268	0.52	0.549	-1.296	0.428	0.551	-1.334	0.28	0.596	-1.338	0.096	0.519	-1.236	0.03	0.602	NaN	NaN	NaN	-1.263	0.898	0.215	NaN	NaN	NaN	-1.266	0.515	0.24	NaN	NaN	NaN	NaN	NaN	NaN	-1.302	0.095	0.243
2	0.01	-1.36	0.977	0.404	NaN	NaN	NaN	-1.268	0.912	0.587	-1.234	0.748	0.621	-1.269	0.522	0.55	-1.296	0.428	0.551	-1.334	0.28	0.595	-1.338	0.095	0.519	-1.236	0.03	0.602	NaN	NaN	NaN	-1.262	0.898	0.215	NaN	NaN	NaN	-1.265	0.515	0.239	NaN	NaN	NaN	NaN	NaN	NaN	-1.302	0.095	0.243
3	0.015	-1.36	0.977	0.404	NaN	NaN	NaN	-1.268	0.912	0.587	-1.234	0.749	0.621	-1.27	0.523	0.55	-1.296	0.428	0.551	-1.334	0.28	0.595	-1.338	0.095	0.519	-1.236	0.03	0.602	NaN	NaN	NaN	-1.262	0.898	0.216	NaN	NaN	NaN	-1.265	0.515	0.239	NaN	NaN	NaN	NaN	NaN	NaN	-1.302	0.095	0.243
4	0.02	-1.36	0.977	0.404	NaN	NaN	NaN	-1.267	0.912	0.587	-1.234	0.749	0.621	-1.27	0.523	0.55	-1.296	0.428	0.551	-1.334	0.28	0.595	-1.338	0.096	0.519	-1.236	0.03	0.602	NaN	NaN	NaN	-1.262	0.898	0.216	NaN	NaN	NaN	-1.265	0.515	0.239	NaN	NaN	NaN	NaN	NaN	NaN	-1.302	0.095	0.243
5	0.025	-1.359	0.977	0.404	NaN	NaN	NaN	-1.267	0.912	0.587	-1.234	0.749	0.621	-1.27	0.523	0.55	-1.296	0.428	0.551	-1.334	0.28	0.595	-1.339	0.097	0.518	-1.236	0.03	0.602	NaN	NaN	NaN	-1.262	0.898	0.216	NaN	NaN	NaN	-1.265	0.515	0.239	NaN	NaN	NaN	NaN	NaN	NaN	-1.302	0.095	0.243
6	0.03	-1.359	0.977	0.404	NaN	NaN	NaN	-1.267	0.912	0.587	-1.234	0.749	0.621	-1.27	0.523	0.55	-1.296	0.428	0.551	-1.334	0.28	0.595	-1.339	0.098	0.518	-1.236	0.03	0.602	NaN	NaN	NaN	-1.262	0.898	0.216	NaN	NaN	NaN	-1.265	0.515	0.239	NaN	NaN	NaN	NaN	NaN	NaN	-1.302	0.095	0.243
7	0.035	-1.359	0.977	0.404	NaN	NaN	NaN	-1.267	0.912	0.587	-1.234	0.749	0.621	-1.27	0.523	0.55	-1.296	0.428	0.551	-1.334	0.28	0.595	-1.339	0.098	0.518	-1.236	0.03	0.602	NaN	NaN	NaN	-1.262	0.898	0.216	NaN	NaN	NaN	-1.265	0.515	0.239	NaN	NaN	NaN	NaN	NaN	NaN	-1.302	0.095	0.243
8	0.04	-1.359	0.977	0.404	NaN	NaN	NaN	-1.267	0.912	0.587	-1.233	0.749	0.621	-1.27	0.523	0.55	-1.296	0.428	0.551	-1.334	0.28	0.595	-1.339	0.098	0.518	-1.236	0.03	0.602	NaN	NaN	NaN	-1.262	0.898	0.216	NaN	NaN	NaN	-1.265	0.515	0.239	NaN	NaN	NaN	NaN	NaN	NaN	-1.302	0.095	0.243
9	0.045	-1.359	0.977	0.404	NaN	NaN	NaN	-1.267	0.912	0.587	-1.233	0.749	0.621	-1.27	0.523	0.55	-1.296	0.428	0.551	-1.334	0.28	0.595	-1.339	0.097	0.518	-1.236	0.03	0.602	NaN	NaN	NaN	-1.262	0.898	0.216	NaN	NaN	NaN	-1.265	0.515	0.239	NaN	NaN	NaN	NaN	NaN	NaN	-1.302	0.095	0.243
10	0.05	-1.359	0.977	0.404	NaN	NaN	NaN	-1.267	0.912	0.587	-1.233	0.749	0.621	-1.269	0.523	0.55	-1.296	0.428	0.551	-1.334	0.28	0.596	-1.339	0.096	0.519	-1.236	0.03	0.602	NaN	NaN	NaN	-1.262	0.898	0.216	NaN	NaN	NaN	-1.265	0.515	0.239	NaN	NaN	NaN	NaN	NaN	NaN	-1.302	0.095	0.243
11	0.055	-1.359	0.977	0.404	NaN	NaN	NaN	-1.267	0.912	0.587	-1.233	0.748	0.621	-1.269	0.523	0.55	-1.296	0.428	0.551	-1.334	0.279	0.596	-1.339	0.097	0.518	-1.236	0.03	0.602	NaN	NaN	NaN	-1.262	0.898	0.216	NaN	NaN	NaN	-1.265	0.515	0.239	NaN	NaN	NaN	NaN	NaN	NaN	-1.302	0.095	0.243
12	0.06	-1.359	0.977	0.404	NaN	NaN	NaN	-1.267	0.912	0.587	-1.233	0.748	0.621	-1.269	0.523	0.55	-1.296	0.428	0.551	-1.334	0.28	0.596	-1.339	0.098	0.518	-1.236	0.03	0.602	NaN	NaN	NaN	-1.261	0.898	0.216	NaN	NaN	NaN	-1.265	0.515	0.24	NaN	NaN	NaN	NaN	NaN	NaN	-1.302	0.095	0.243
13	0.065	-1.359	0.977	0.404	NaN	NaN	NaN	-1.267	0.912	0.587	-1.233	0.748	0.621	-1.269	0.523	0.55	-1.295	0.428	0.551	-1.334	0.28	0.596	-1.339	0.098	0.518	-1.236	0.03	0.602	NaN	NaN	NaN	-1.261	0.898	0.216	NaN	NaN	NaN	-1.265	0.515	0.24	NaN	NaN	NaN	NaN	NaN	NaN	-1.302	0.095	0.243
14	0.07	-1.359	0.977	0.404	NaN	NaN	NaN	-1.267	0.912	0.587	-1.233	0.748	0.621	-1.269	0.522	0.55	-1.295	0.428	0.551	-1.333	0.279	0.596	-1.339	0.098	0.518	-1.236	0.03	0.602	NaN	NaN	NaN	-1.261	0.898	0.216	NaN	NaN	NaN	-1.265	0.515	0.24	NaN	NaN	NaN	NaN	NaN	NaN	-1.301	0.095	0.243
15	0.075	-1.359	0.977	0.404	NaN	NaN	NaN	-1.267	0.912	0.587	-1.233	0.748	0.621	-1.269	0.522	0.55	-1.295	0.428	0.551	-1.333	0.279	0.596	-1.339	0.098	0.518	-1.236	0.03	0.602	NaN	NaN	NaN	-1.261	0.898	0.216	NaN	NaN	NaN	-1.265	0.515	0.24	NaN	NaN	NaN	NaN	NaN	NaN	-1.301	0.095	0.243
16	0.08	-1.359	0.977	0.404	NaN	NaN	NaN	-1.266	0.912	0.587	-1.232	0.748	0.621	-1.269	0.522	0.55	-1.295	0.428	0.551	-1.333	0.279	0.596	-1.339	0.098	0.518	-1.236	0.03	0.602	NaN	NaN	NaN	-1.261	0.898	0.216	NaN	NaN	NaN	-1.266	0.516	0.24	NaN	NaN	NaN	NaN	NaN	NaN	-1.302	0.095	0.243
17	0.085	-1.358	0.977	0.404	NaN	NaN	NaN	-1.266	0.912	0.587	-1.232	0.748	0.621	-1.269	0.522	0.55	-1.295	0.428	0.551	-1.333	0.279	0.596	-1.339	0.097	0.518	-1.236	0.03	0.602	NaN	NaN	NaN	-1.261	0.898	0.216	NaN	NaN	NaN	-1.265	0.516	0.24	NaN	NaN	NaN	NaN	NaN	NaN	-1.302	0.095	0.243
18	0.09	-1.358	0.977	0.404	NaN	NaN	NaN	-1.266	0.912	0.587	-1.232	0.748	0.621	-1.269	0.522	0.55	-1.295	0.428	0.551	-1.333	0.279	0.596	-1.338	0.096	0.519	-1.236	0.03	0.602	NaN	NaN	NaN	-1.261	0.898	0.216	NaN	NaN	NaN	-1.265	0.515	0.24	NaN	NaN	NaN	NaN	NaN	NaN	-1.302	0.095	0.243
19	0.095	-1.358	0.977	0.404	NaN	NaN	NaN	-1.266	0.912	0.587	-1.232	0.748	0.621	-1.269	0.522	0.55	-1.295	0.428	0.551	-1.333	0.279	0.596	-1.338	0.096	0.519	-1.236	0.03	0.602	NaN	NaN	NaN	-1.261	0.898	0.216	NaN	NaN	NaN	-1.265	0.516	0.24	NaN	NaN	NaN	NaN	NaN	NaN	-1.302	0.095	0.243
20	0.1	-1.358	0.977	0.404	NaN	NaN	NaN	-1.266	0.912	0.587	-1.232	0.748	0.621	-1.269	0.522	0.55	-1.295	0.428	0.551	-1.333	0.279	0.596	-1.339	0.098	0.518	-1.236	0.03	0.602	NaN	NaN	NaN	-1.261	0.898	0.216	NaN	NaN	NaN	-1.265	0.516	0.24	NaN	NaN	NaN	NaN	NaN	NaN	-1.302	0.095	0.243
21	0.105	-1.358	0.977	0.404	NaN	NaN	NaN	-1.266	0.912	0.587	-1.232	0.748	0.621	-1.269	0.522	0.55	-1.295	0.428	0.551	-1.333	0.279	0.596	-1.339	0.098	0.518	-1.236	0.03	0.602	NaN	NaN	NaN	-1.261	0.898	0.216	NaN	NaN	NaN	-1.265	0.516	0.24	NaN	NaN	NaN	NaN	NaN	NaN	-1.301	0.095	0.243
22	0.11	-1.358	0.977	0.405	NaN	NaN	NaN	-1.266	0.912	0.587	-1.232	0.748	0.621	-1.269	0.522	0.55	-1.295	0.428	0.551	-1.333	0.279	0.596	-1.339	0.098	0.518	-1.236	0.03	0.602	NaN	NaN	NaN	-1.26	0.899	0.216	NaN	NaN	NaN	-1.265	0.516	0.24	NaN	NaN	NaN	NaN	NaN	NaN	-1.301	0.095	0.243
23	0.115	-1.358	0.977	0.405	NaN	NaN	NaN	-1.266	0.912	0.587	-1.232	0.748	0.621	-1.269	0.522	0.55	-1.295	0.428	0.551	-1.333	0.279	0.596	-1.339	0.098	0.518	-1.236	0.03	0.602	NaN	NaN	NaN	-1.26	0.899	0.216	NaN	NaN	NaN	-1.265	0.516	0.24	NaN	NaN	NaN	NaN	NaN	NaN	-1.301	0.095	0.243
24	0.12	-1.357	0.977	0.405	NaN	NaN	NaN	-1.265	0.912	0.587	-1.232	0.748	0.621	-1.269	0.522	0.55	-1.295	0.428	0.551	-1.333	0.279	0.596	-1.339	0.098	0.518	-1.236	0.03	0.602	NaN	NaN	NaN	-1.26	0.899	0.216	NaN	NaN	NaN	-1.265	0.516	0.24	NaN	NaN	NaN	NaN	NaN	NaN	-1.301	0.095	0.243
25	0.125	-1.357	0.978	0.405	NaN	NaN	NaN	-1.265	0.912	0.587	-1.232	0.748	0.621	-1.269	0.522	0.55	-1.295	0.428	0.551	-1.333	0.279	0.596	-1.339	0.098	0.518	-1.236	0.03	0.602	NaN	NaN	NaN	-1.26	0.899	0.216	NaN	NaN	NaN	-1.265	0.516	0.24	NaN	NaN	NaN	NaN	NaN	NaN	-1.301	0.095	0.243
26	0.13	-1.357	0.978	0.405	NaN	NaN	NaN	-1.265	0.912	0.587	-1.232	0.748	0.621	-1.269	0.522	0.55	-1.295	0.428	0.551	-1.333	0.279	0.596	-1.339	0.098	0.518	-1.236	0.03	0.602	NaN	NaN	NaN	-1.26	0.899	0.216	NaN	NaN	NaN	-1.265	0.516	0.24	NaN	NaN	NaN	NaN	NaN	NaN	-1.301	0.095	0.243
27	0.135	-1.357	0.978	0.405	NaN	NaN	NaN	-1.265	0.911	0.587	-1.232	0.748	0.621	-1.268	0.522	0.55	-1.295	0.428	0.551	-1.333	0.28	0.596	-1.339	0.098	0.518	-1.236	0.03	0.602	NaN	NaN	NaN	-1.26	0.899	0.216	NaN	NaN	NaN	-1.265	0.516	0.24	NaN	NaN	NaN	NaN	NaN	NaN	-1.301	0.095	0.243
28	0.14	-1.357	0.978	0.405	NaN	NaN	NaN	-1.265	0.911	0.588	-1.232	0.748	0.621	-1.268	0.522	0.55	-1.295	0.428	0.551	-1.333	0.28	0.596	-1.339	0.098	0.518	-1.236	0.03	0.602	NaN	NaN	NaN	-1.26	0.899	0.216	NaN	NaN	NaN	-1.265	0.516	0.24	NaN	NaN	NaN	NaN	NaN	NaN	-1.301	0.095	0.243
29	0.145	-1.357	0.978	0.405	NaN	NaN	NaN	-1.265	0.911	0.588	-1.232	0.748	0.621	-1.268	0.522	0.55	-1.295	0.428	0.551	-1.333	0.28	0.596	-1.339	0.098	0.518	-1.236	0.03	0.602	NaN	NaN	NaN	-1.26	0.899	0.216	NaN	NaN	NaN	-1.265	0.516	0.24	NaN	NaN	NaN	NaN	NaN	NaN	-1.301	0.095	0.243
30	0.15	-1.357	0.978	0.405	NaN	NaN	NaN	-1.264	0.911	0.588	-1.232	0.748	0.621	-1.268	0.522	0.55	-1.295	0.428	0.551	-1.333	0.28	0.596	-1.339	0.098	0.518	-1.236	0.03	0.602	NaN	NaN	NaN	-1.26	0.899	0.216	NaN	NaN	NaN	-1.265	0.516	0.24	NaN	NaN	NaN	NaN	NaN	NaN	-1.301	0.095	0.243
31	0.155	-1.357	0.978	0.405	NaN	NaN	NaN	-1.264	0.911	0.588	-1.232	0.748	0.621	-1.268	0.522	0.55	-1.295	0.428	0.551	-1.333	0.28	0.596	-1.339	0.098	0.518	-1.236	0.03	0.602	NaN	NaN	NaN	-1.26	0.899	0.216	NaN	NaN	NaN	-1.265	0.516	0.24	NaN	NaN	NaN	NaN	NaN	NaN	-1.301	0.095	0.243
32	0.16	-1.357	0.978	0.405	NaN	NaN	NaN	-1.264	0.911	0.588	-1.232	0.748	0.621	-1.268	0.522	0.55	-1.295	0.428	0.551	-1.333	0.28	0.596	-1.339	0.098	0.518	-1.236	0.03	0.602	NaN	NaN	NaN	-1.26	0.899	0.216	NaN	NaN	NaN	-1.265	0.516	0.24	NaN	NaN	NaN	NaN	NaN	NaN	-1.301	0.095	0.243
33	0.165	-1.357	0.978	0.405	NaN	NaN	NaN	-1.264	0.911	0.588	-1.231	0.748	0.621	-1.268	0.522	0.55	-1.295	0.428	0.551	-1.333	0.28	0.596	-1.339	0.098	0.518	-1.236	0.03	0.602	NaN	NaN	NaN	-1.26	0.899	0.216	NaN	NaN	NaN	-1.265	0.517	0.24	NaN	NaN	NaN	NaN	NaN	NaN	-1.301	0.095	0.243
34	0.17	-1.357	0.978	0.405	NaN	NaN	NaN	-1.264	0.911	0.588	-1.231	0.749	0.621	-1.268	0.522	0.55	-1.295	0.428	0.551	-1.333	0.28	0.596	-1.339	0.098	0.518	-1.236	0.03	0.602	NaN	NaN	NaN	-1.26	0.899	0.216	NaN	NaN	NaN	-1.265	0.517	0.24	NaN	NaN	NaN	NaN	NaN	NaN	-1.301	0.095	0.243
35	0.175	-1.356	0.978	0.405	NaN	NaN	NaN	-1.264	0.911	0.588	-1.231	0.749	0.621	-1.268	0.522	0.55	-1.295	0.428	0.551	-1.333	0.28	0.596	-1.339	0.098	0.518	-1.236	0.03	0.602	NaN	NaN	NaN	-1.26	0.899	0.216	NaN	NaN	NaN	-1.265	0.517	0.24	NaN	NaN	NaN	NaN	NaN	NaN	-1.301	0.095	0.243
36	0.18	-1.356	0.978	0.405	NaN	NaN	NaN	-1.264	0.911	0.588	-1.231	0.749	0.621	-1.268	0.522	0.55	-1.295	0.428	0.551	-1.333	0.28	0.596	-1.339	0.098	0.518	-1.236	0.03	0.602	NaN	NaN	NaN	-1.259	0.899	0.216	NaN	NaN	NaN	-1.265	0.517	0.24	NaN	NaN	NaN	NaN	NaN	NaN	-1.301	0.095	0.243
37	0.185	-1.356	0.978	0.405	NaN	NaN	NaN	-1.264	0.911	0.588	-1.231	0.749	0.621	-1.268	0.522	0.55	-1.295	0.428	0.551	-1.333	0.28	0.596	-1.339	0.098	0.518	-1.236	0.03	0.602	NaN	NaN	NaN	-1.259	0.899	0.216	NaN	NaN	NaN	-1.265	0.517	0.24	NaN	NaN	NaN	NaN	NaN	NaN	-1.301	0.095	0.243
38	0.19	-1.356	0.978	0.405	NaN	NaN	NaN	-1.264	0.911	0.588	-1.231	0.749	0.621	-1.268	0.522	0.55	-1.295	0.428	0.551	-1.333	0.28	0.596	-1.339	0.098	0.518	-1.236	0.03	0.602	NaN	NaN	NaN	-1.259	0.899	0.216	NaN	NaN	NaN	-1.265	0.517	0.24	NaN	NaN	NaN	NaN	NaN	NaN	-1.301	0.095	0.243
39	0.195	-1.356	0.978	0.405	NaN	NaN	NaN	-1.264	0.911	0.588	-1.231	0.749	0.621	-1.268	0.522	0.55	-1.295	0.428	0.551	-1.332	0.28	0.596	-1.339	0.098	0.518	-1.236	0.03	0.602	NaN	NaN	NaN	-1.259	0.899	0.216	NaN	NaN	NaN	-1.264	0.517	0.24	NaN	NaN	NaN	NaN	NaN	NaN	-1.301	0.095	0.243
40	0.2	-1.356	0.978	0.405	NaN	NaN	NaN	-1.264	0.911	0.588	-1.231	0.749	0.621	-1.268	0.522	0.55	-1.295	0.428	0.551	-1.333	0.28	0.596	-1.339	0.098	0.518	-1.236	0.03	0.602	NaN	NaN	NaN	-1.259	0.899	0.216	NaN	NaN	NaN	-1.264	0.516	0.24	NaN	NaN	NaN	NaN	NaN	NaN	-1.301	0.096	0.243
41	0.205	-1.356	0.978	0.405	NaN	NaN	NaN	-1.264	0.911	0.588	-1.231	0.749	0.621	-1.268	0.522	0.55	-1.294	0.428	0.551	-1.333	0.28	0.596	-1.339	0.098	0.518	-1.236	0.03	0.602	NaN	NaN	NaN	-1.259	0.899	0.216	NaN	NaN	NaN	-1.264	0.517	0.24	NaN	NaN	NaN	NaN	NaN	NaN	-1.301	0.096	0.243
42	0.21	-1.356	0.978	0.405	NaN	NaN	NaN	-1.264	0.911	0.588	-1.231	0.749	0.621	-1.268	0.522	0.55	-1.294	0.428	0.551	-1.332	0.28	0.596	-1.339	0.098	0.518	-1.236	0.03	0.602	NaN	NaN	NaN	-1.259	0.899	0.216	NaN	NaN	NaN	-1.264	0.517	0.24	NaN	NaN	NaN	NaN	NaN	NaN	-1.301	0.096	0.243
43	0.215	-1.355	0.978	0.405	NaN	NaN	NaN	-1.264	0.911	0.588	-1.231	0.749	0.621	-1.268	0.522	0.55	-1.294	0.428	0.551	-1.332	0.28	0.596	-1.339	0.098	0.518	-1.236	0.03	0.602	NaN	NaN	NaN	-1.259	0.899	0.216	NaN	NaN	NaN	-1.264	0.517	0.24	NaN	NaN	NaN	NaN	NaN	NaN	-1.3	0.096	0.243
44	0.22	-1.355	0.978	0.405	NaN	NaN	NaN	-1.264	0.911	0.588	-1.231	0.749	0.621	-1.268	0.522	0.55	-1.294	0.428	0.551	-1.332	0.28	0.596	-1.339	0.098	0.518	-1.236	0.03	0.602	NaN	NaN	NaN	-1.259	0.899	0.216	NaN	NaN	NaN	-1.264	0.517	0.24	NaN	NaN	NaN	NaN	NaN	NaN	-1.3	0.096	0.243
45	0.225	-1.355	0.978	0.405	NaN	NaN	NaN	-1.263	0.911	0.588	-1.231	0.749	0.621	-1.267	0.522	0.55	-1.294	0.428	0.551	-1.332	0.28	0.596	-1.339	0.098	0.518	-1.236	0.03	0.602	NaN	NaN	NaN	-1.259	0.899	0.217	NaN	NaN	NaN	-1.264	0.517	0.24	NaN	NaN	NaN	NaN	NaN	NaN	-1.301	0.096	0.243
46	0.23	-1.355	0.978	0.405	NaN	NaN	NaN	-1.263	0.911	0.588	-1.231	0.749	0.621	-1.267	0.522	0.55	-1.294	0.428	0.551	-1.332	0.28	0.596	-1.338	0.098	0.518	-1.236	0.03	0.602	NaN	NaN	NaN	-1.259	0.899	0.217	NaN	NaN	NaN	-1.264	0.517	0.24	NaN	NaN	NaN	NaN	NaN	NaN	-1.301	0.096	0.243
47	0.235	-1.355	0.978	0.405	NaN	NaN	NaN	-1.263	0.912	0.588	-1.231	0.749	0.621	-1.267	0.522	0.55	-1.294	0.428	0.551	-1.332	0.28	0.596	-1.338	0.098	0.518	-1.236	0.03	0.602	NaN	NaN	NaN	-1.259	0.899	0.217	NaN	NaN	NaN	-1.264	0.517	0.24	NaN	NaN	NaN	NaN	NaN	NaN	-1.301	0.096	0.243
48	0.24	-1.355	0.978	0.405	NaN	NaN	NaN	-1.263	0.912	0.588	-1.231	0.749	0.621	-1.267	0.522	0.55	-1.294	0.428	0.551	-1.332	0.28	0.596	-1.339	0.098	0.518	-1.236	0.03	0.602	NaN	NaN	NaN	-1.259	0.899	0.217	NaN	NaN	NaN	-1.264	0.517	0.24	NaN	NaN	NaN	NaN	NaN	NaN	-1.301	0.096	0.243
49	0.245	-1.355	0.978	0.405	NaN	NaN	NaN	-1.263	0.912	0.588	-1.231	0.749	0.621	-1.267	0.522	0.55	-1.294	0.428	0.551	-1.332	0.28	0.596	-1.339	0.098	0.518	-1.236	0.03	0.602	NaN	NaN	NaN	-1.258	0.899	0.217	NaN	NaN	NaN	-1.264	0.517	0.24	NaN	NaN	NaN	NaN	NaN	NaN	-1.3	0.096	0.243
50	0.25	-1.355	0.978	0.406	NaN	NaN	NaN	-1.263	0.912	0.588	-1.231	0.749	0.621	-1.267	0.522	0.55	-1.294	0.428	0.551	-1.332	0.28	0.596	-1.339	0.098	0.518	-1.236	0.03	0.602	NaN	NaN	NaN	-1.258	0.899	0.217	NaN	NaN	NaN	-1.264	0.517	0.24	NaN	NaN	NaN	NaN	NaN	NaN	-1.3	0.096	0.243
51	0.255	-1.354	0.978	0.406	NaN	NaN	NaN	-1.262	0.912	0.588	-1.231	0.749	0.621	-1.267	0.522	0.55	-1.294	0.428	0.551	-1.332	0.28	0.596	-1.338	0.098	0.518	-1.236	0.03	0.602	NaN	NaN	NaN	-1.258	0.899	0.217	NaN	NaN	NaN	-1.264	0.517	0.24	NaN	NaN	NaN	NaN	NaN	NaN	-1.3	0.096	0.243
52	0.26	-1.354	0.978	0.406	NaN	NaN	NaN	-1.262	0.912	0.588	-1.23	0.749	0.621	-1.267	0.522	0.55	-1.294	0.428	0.551	-1.332	0.28	0.596	-1.338	0.097	0.519	-1.236	0.03	0.602	NaN	NaN	NaN	-1.258	0.899	0.217	NaN	NaN	NaN	-1.264	0.517	0.24	NaN	NaN	NaN	NaN	NaN	NaN	-1.3	0.096	0.243
53	0.265	-1.354	0.978	0.406	NaN	NaN	NaN	-1.262	0.912	0.588	-1.23	0.748	0.621	-1.267	0.522	0.55	-1.294	0.428	0.551	-1.332	0.28	0.596	-1.338	0.098	0.518	-1.236	0.03	0.602	NaN	NaN	NaN	-1.258	0.899	0.217	NaN	NaN	NaN	-1.264	0.517	0.24	NaN	NaN	NaN	NaN	NaN	NaN	-1.301	0.096	0.243
54	0.27	-1.354	0.978	0.406	NaN	NaN	NaN	-1.262	0.912	0.588	-1.23	0.748	0.621	-1.267	0.522	0.55	-1.294	0.428	0.551	-1.332	0.28	0.596	-1.338	0.098	0.518	-1.236	0.03	0.602	NaN	NaN	NaN	-1.258	0.899	0.217	NaN	NaN	NaN	-1.264	0.517	0.24	NaN	NaN	NaN	NaN	NaN	NaN	-1.3	0.096	0.243
55	0.275	-1.354	0.978	0.406	NaN	NaN	NaN	-1.262	0.912	0.588	-1.23	0.748	0.621	-1.267	0.522	0.55	-1.294	0.428	0.551	-1.332	0.28	0.596	-1.338	0.098	0.518	-1.236	0.03	0.602	NaN	NaN	NaN	-1.258	0.899	0.217	NaN	NaN	NaN	-1.264	0.517	0.24	NaN	NaN	NaN	NaN	NaN	NaN	-1.3	0.096	0.243
56	0.28	-1.354	0.978	0.406	NaN	NaN	NaN	-1.262	0.912	0.588	-1.23	0.748	0.621	-1.267	0.522	0.55	-1.294	0.428	0.551	-1.332	0.28	0.596	-1.338	0.098	0.518	-1.236	0.03	0.602	NaN	NaN	NaN	-1.258	0.899	0.217	NaN	NaN	NaN	-1.264	0.517	0.24	NaN	NaN	NaN	NaN	NaN	NaN	-1.3	0.096	0.243
57	0.285	-1.354	0.978	0.406	NaN	NaN	NaN	-1.262	0.912	0.588	-1.23	0.748	0.621	-1.267	0.522	0.55	-1.294	0.428	0.551	-1.332	0.28	0.596	-1.338	0.098	0.518	-1.236	0.03	0.602	NaN	NaN	NaN	-1.258	0.899	0.217	NaN	NaN	NaN	-1.264	0.517	0.24	NaN	NaN	NaN	NaN	NaN	NaN	-1.3	0.096	0.243
58	0.29	-1.354	0.978	0.406	NaN	NaN	NaN	-1.261	0.912	0.588	-1.229	0.748	0.621	-1.267	0.522	0.55	-1.294	0.428	0.551	-1.332	0.28	0.596	-1.338	0.098	0.518	-1.236	0.03	0.602	NaN	NaN	NaN	-1.258	0.899	0.217	NaN	NaN	NaN	-1.264	0.517	0.24	NaN	NaN	NaN	NaN	NaN	NaN	-1.3	0.096	0.243
59	0.295	-1.354	0.978	0.406	NaN	NaN	NaN	-1.261	0.911	0.588	-1.229	0.748	0.621	-1.267	0.522	0.55	-1.294	0.428	0.551	-1.332	0.28	0.596	-1.338	0.098	0.518	-1.236	0.03	0.602	NaN	NaN	NaN	-1.258	0.899	0.217	NaN	NaN	NaN	-1.264	0.517	0.24	NaN	NaN	NaN	NaN	NaN	NaN	-1.3	0.096	0.243
60	0.3	-1.354	0.978	0.406	NaN	NaN	NaN	-1.261	0.911	0.588	-1.229	0.748	0.621	-1.267	0.522	0.55	-1.294	0.428	0.551	-1.332	0.28	0.596	-1.338	0.098	0.518	-1.236	0.03	0.602	NaN	NaN	NaN	-1.258	0.899	0.217	NaN	NaN	NaN	-1.264	0.517	0.24	NaN	NaN	NaN	NaN	NaN	NaN	-1.3	0.096	0.243
61	0.305	-1.354	0.978	0.406	NaN	NaN	NaN	-1.261	0.911	0.588	-1.229	0.748	0.621	-1.267	0.522	0.55	-1.294	0.428	0.551	-1.332	0.28	0.596	-1.338	0.098	0.518	-1.236	0.03	0.602	NaN	NaN	NaN	-1.258	0.899	0.217	NaN	NaN	NaN	-1.264	0.517	0.24	NaN	NaN	NaN	NaN	NaN	NaN	-1.3	0.096	0.243
62	0.31	-1.354	0.978	0.406	NaN	NaN	NaN	-1.261	0.911	0.588	-1.229	0.748	0.621	-1.267	0.522	0.55	-1.294	0.428	0.551	-1.332	0.28	0.596	-1.338	0.098	0.518	-1.236	0.03	0.602	NaN	NaN	NaN	-1.257	0.899	0.217	NaN	NaN	NaN	-1.264	0.517	0.24	NaN	NaN	NaN	NaN	NaN	NaN	-1.301	0.096	0.243
63	0.315	-1.354	0.978	0.406	NaN	NaN	NaN	-1.261	0.911	0.588	-1.229	0.748	0.621	-1.267	0.522	0.55	-1.294	0.428	0.551	-1.332	0.28	0.596	-1.338	0.098	0.518	-1.236	0.03	0.602	NaN	NaN	NaN	-1.257	0.899	0.217	NaN	NaN	NaN	-1.264	0.517	0.24	NaN	NaN	NaN	NaN	NaN	NaN	-1.301	0.096	0.243
64	0.32	-1.353	0.978	0.406	NaN	NaN	NaN	-1.261	0.911	0.588	-1.229	0.748	0.621	-1.267	0.522	0.55	-1.294	0.428	0.551	-1.332	0.28	0.596	-1.338	0.098	0.518	-1.236	0.03	0.602	NaN	NaN	NaN	-1.257	0.899	0.217	NaN	NaN	NaN	-1.264	0.517	0.24	NaN	NaN	NaN	NaN	NaN	NaN	-1.301	0.096	0.243
65	0.325	-1.353	0.978	0.406	NaN	NaN	NaN	-1.261	0.911	0.588	-1.229	0.748	0.621	-1.266	0.521	0.55	-1.294	0.428	0.551	-1.332	0.28	0.596	-1.338	0.098	0.518	-1.236	0.03	0.602	NaN	NaN	NaN	-1.257	0.899	0.217	NaN	NaN	NaN	-1.264	0.517	0.24	NaN	NaN	NaN	NaN	NaN	NaN	-1.301	0.096	0.243
66	0.33	-1.353	0.978	0.406	NaN	NaN	NaN	-1.261	0.911	0.588	-1.229	0.748	0.621	-1.264	0.518	0.549	-1.294	0.428	0.551	-1.332	0.28	0.596	-1.338	0.098	0.518	-1.236	0.03	0.602	NaN	NaN	NaN	-1.257	0.899	0.217	NaN	NaN	NaN	-1.264	0.517	0.24	NaN	NaN	NaN	NaN	NaN	NaN	-1.3	0.096	0.243
67	0.335	-1.353	0.978	0.406	NaN	NaN	NaN	-1.261	0.911	0.588	-1.229	0.748	0.621	-1.264	0.519	0.549	-1.294	0.428	0.551	-1.332	0.28	0.596	-1.338	0.098	0.518	-1.236	0.03	0.602	NaN	NaN	NaN	-1.257	0.899	0.217	NaN	NaN	NaN	-1.264	0.517	0.24	NaN	NaN	NaN	NaN	NaN	NaN	-1.3	0.096	0.243
68	0.34	-1.353	0.978	0.406	NaN	NaN	NaN	-1.261	0.911	0.588	-1.229	0.748	0.621	-1.266	0.521	0.55	-1.294	0.428	0.551	-1.332	0.28	0.596	-1.338	0.098	0.518	-1.236	0.03	0.602	NaN	NaN	NaN	-1.257	0.899	0.217	NaN	NaN	NaN	-1.264	0.517	0.24	NaN	NaN	NaN	NaN	NaN	NaN	-1.301	0.096	0.243
69	0.345	-1.353	0.978	0.406	NaN	NaN	NaN	-1.261	0.911	0.588	-1.229	0.748	0.621	-1.266	0.522	0.551	-1.294	0.428	0.551	-1.332	0.28	0.596	-1.338	0.098	0.518	-1.236	0.03	0.602	NaN	NaN	NaN	-1.257	0.899	0.217	NaN	NaN	NaN	-1.264	0.517	0.24	NaN	NaN	NaN	NaN	NaN	NaN	-1.301	0.096	0.243
70	0.35	-1.353	0.978	0.406	NaN	NaN	NaN	-1.261	0.911	0.588	-1.229	0.748	0.621	-1.266	0.522	0.551	-1.294	0.428	0.551	-1.332	0.28	0.596	-1.338	0.097	0.518	-1.236	0.03	0.602	NaN	NaN	NaN	-1.257	0.899	0.217	NaN	NaN	NaN	-1.264	0.517	0.24	NaN	NaN	NaN	NaN	NaN	NaN	-1.3	0.096	0.243
71	0.355	-1.353	0.978	0.406	NaN	NaN	NaN	-1.261	0.911	0.588	-1.228	0.748	0.621	-1.266	0.522	0.551	-1.294	0.428	0.551	-1.332	0.28	0.596	-1.338	0.097	0.519	-1.236	0.03	0.602	NaN	NaN	NaN	-1.257	0.899	0.217	NaN	NaN	NaN	-1.264	0.517	0.24	NaN	NaN	NaN	NaN	NaN	NaN	-1.3	0.096	0.243
72	0.36	-1.353	0.978	0.406	NaN	NaN	NaN	-1.261	0.911	0.588	-1.228	0.748	0.621	-1.266	0.522	0.551	-1.294	0.428	0.551	-1.332	0.28	0.596	-1.338	0.098	0.518	-1.236	0.03	0.602	NaN	NaN	NaN	-1.257	0.899	0.217	NaN	NaN	NaN	-1.264	0.517	0.24	NaN	NaN	NaN	NaN	NaN	NaN	-1.3	0.096	0.243
73	0.365	-1.353	0.978	0.406	NaN	NaN	NaN	-1.261	0.911	0.588	-1.228	0.748	0.621	-1.265	0.521	0.55	-1.294	0.428	0.551	-1.332	0.28	0.596	-1.338	0.098	0.518	-1.236	0.03	0.602	NaN	NaN	NaN	-1.257	0.899	0.217	NaN	NaN	NaN	-1.264	0.517	0.24	NaN	NaN	NaN	NaN	NaN	NaN	-1.3	0.096	0.243
74	0.37	-1.352	0.978	0.406	NaN	NaN	NaN	-1.261	0.911	0.588	-1.228	0.748	0.621	-1.263	0.518	0.549	-1.294	0.428	0.551	-1.332	0.28	0.596	-1.338	0.098	0.518	-1.236	0.03	0.602	NaN	NaN	NaN	-1.257	0.899	0.217	NaN	NaN	NaN	-1.264	0.517	0.24	NaN	NaN	NaN	NaN	NaN	NaN	-1.3	0.096	0.243
75	0.375	-1.352	0.978	0.406	NaN	NaN	NaN	-1.261	0.911	0.588	-1.228	0.748	0.621	-1.263	0.518	0.549	-1.294	0.428	0.551	-1.332	0.28	0.596	-1.338	0.098	0.518	-1.236	0.03	0.602	NaN	NaN	NaN	-1.257	0.899	0.217	NaN	NaN	NaN	-1.264	0.517	0.24	NaN	NaN	NaN	NaN	NaN	NaN	-1.3	0.096	0.243
76	0.38	-1.352	0.978	0.406	NaN	NaN	NaN	-1.261	0.911	0.588	-1.228	0.748	0.621	-1.262	0.518	0.549	-1.294	0.428	0.551	-1.332	0.28	0.596	-1.338	0.098	0.518	-1.236	0.03	0.602	NaN	NaN	NaN	-1.256	0.899	0.217	NaN	NaN	NaN	-1.264	0.517	0.24	NaN	NaN	NaN	NaN	NaN	NaN	-1.3	0.096	0.243
77	0.385	-1.352	0.978	0.406	NaN	NaN	NaN	-1.26	0.911	0.588	-1.228	0.748	0.621	-1.263	0.519	0.549	-1.293	0.428	0.551	-1.332	0.28	0.596	-1.338	0.098	0.518	-1.236	0.03	0.602	NaN	NaN	NaN	-1.256	0.899	0.217	NaN	NaN	NaN	-1.264	0.517	0.24	NaN	NaN	NaN	NaN	NaN	NaN	-1.3	0.096	0.243
78	0.39	-1.352	0.978	0.406	NaN	NaN	NaN	-1.26	0.911	0.588	-1.228	0.748	0.621	-1.264	0.52	0.55	-1.293	0.428	0.551	-1.332	0.28	0.596	-1.338	0.098	0.518	-1.236	0.03	0.602	NaN	NaN	NaN	-1.256	0.899	0.217	NaN	NaN	NaN	-1.264	0.517	0.24	NaN	NaN	NaN	NaN	NaN	NaN	-1.3	0.096	0.243
79	0.395	-1.352	0.978	0.406	NaN	NaN	NaN	-1.26	0.911	0.588	-1.228	0.748	0.621	-1.263	0.518	0.549	-1.293	0.428	0.551	-1.332	0.28	0.596	-1.338	0.098	0.518	-1.236	0.03	0.602	NaN	NaN	NaN	-1.256	0.899	0.217	NaN	NaN	NaN	-1.264	0.517	0.24	NaN	NaN	NaN	NaN	NaN	NaN	-1.3	0.096	0.243
80	0.4	-1.352	0.978	0.406	NaN	NaN	NaN	-1.26	0.911	0.588	-1.228	0.748	0.621	-1.262	0.518	0.549	-1.293	0.428	0.551	-1.332	0.28	0.596	-1.338	0.098	0.518	-1.236	0.03	0.602	NaN	NaN	NaN	-1.256	0.899	0.217	NaN	NaN	NaN	-1.264	0.517	0.24	NaN	NaN	NaN	NaN	NaN	NaN	-1.301	0.096	0.243
81	0.405	-1.352	0.978	0.406	NaN	NaN	NaN	-1.26	0.911	0.588	-1.228	0.748	0.621	-1.263	0.519	0.549	-1.293	0.428	0.551	-1.332	0.28	0.596	-1.338	0.098	0.518	-1.236	0.03	0.602	NaN	NaN	NaN	-1.256	0.899	0.217	NaN	NaN	NaN	-1.264	0.517	0.241	NaN	NaN	NaN	NaN	NaN	NaN	-1.301	0.096	0.243
82	0.41	-1.352	0.978	0.406	NaN	NaN	NaN	-1.26	0.911	0.588	-1.228	0.748	0.621	-1.265	0.521	0.55	-1.293	0.428	0.551	-1.332	0.28	0.596	-1.338	0.098	0.518	-1.236	0.03	0.602	NaN	NaN	NaN	-1.256	0.899	0.217	NaN	NaN	NaN	-1.263	0.517	0.241	NaN	NaN	NaN	NaN	NaN	NaN	-1.301	0.096	0.243
83	0.415	-1.352	0.978	0.406	NaN	NaN	NaN	-1.26	0.911	0.589	-1.228	0.748	0.621	-1.265	0.521	0.55	-1.293	0.428	0.551	-1.332	0.28	0.596	-1.338	0.098	0.518	-1.236	0.03	0.602	NaN	NaN	NaN	-1.256	0.899	0.217	NaN	NaN	NaN	-1.264	0.517	0.24	NaN	NaN	NaN	NaN	NaN	NaN	-1.3	0.096	0.243
84	0.42	-1.351	0.978	0.406	NaN	NaN	NaN	-1.26	0.911	0.589	-1.228	0.748	0.621	-1.264	0.52	0.55	-1.293	0.428	0.551	-1.332	0.28	0.596	-1.338	0.098	0.518	-1.236	0.03	0.602	NaN	NaN	NaN	-1.256	0.899	0.218	NaN	NaN	NaN	-1.264	0.518	0.24	NaN	NaN	NaN	NaN	NaN	NaN	-1.3	0.096	0.243
85	0.425	-1.351	0.978	0.406	NaN	NaN	NaN	-1.26	0.911	0.589	-1.228	0.748	0.621	-1.265	0.522	0.551	-1.293	0.428	0.551	-1.332	0.28	0.596	-1.338	0.098	0.518	-1.236	0.03	0.602	NaN	NaN	NaN	-1.256	0.899	0.218	NaN	NaN	NaN	-1.264	0.517	0.241	NaN	NaN	NaN	NaN	NaN	NaN	-1.3	0.096	0.243
86	0.43	-1.351	0.978	0.406	NaN	NaN	NaN	-1.26	0.912	0.589	-1.228	0.748	0.621	-1.265	0.521	0.55	-1.293	0.428	0.551	-1.332	0.28	0.596	-1.338	0.098	0.518	-1.236	0.03	0.602	NaN	NaN	NaN	-1.256	0.899	0.218	NaN	NaN	NaN	-1.263	0.517	0.241	NaN	NaN	NaN	NaN	NaN	NaN	-1.3	0.096	0.243
87	0.435	-1.351	0.978	0.406	NaN	NaN	NaN	-1.26	0.912	0.589	-1.228	0.748	0.621	-1.263	0.518	0.549	-1.293	0.428	0.551	-1.332	0.28	0.596	-1.338	0.098	0.518	-1.236	0.03	0.602	NaN	NaN	NaN	-1.255	0.899	0.218	NaN	NaN	NaN	-1.264	0.517	0.241	NaN	NaN	NaN	NaN	NaN	NaN	-1.3	0.096	0.243
88	0.44	-1.351	0.978	0.406	NaN	NaN	NaN	-1.259	0.912	0.589	-1.228	0.748	0.621	-1.262	0.518	0.549	-1.293	0.428	0.551	-1.332	0.28	0.596	-1.338	0.098	0.518	-1.236	0.03	0.602	NaN	NaN	NaN	-1.255	0.899	0.218	NaN	NaN	NaN	-1.264	0.518	0.24	NaN	NaN	NaN	NaN	NaN	NaN	-1.3	0.096	0.243
89	0.445	-1.351	0.978	0.406	NaN	NaN	NaN	-1.259	0.912	0.589	-1.228	0.748	0.621	-1.262	0.518	0.549	-1.293	0.428	0.551	-1.332	0.28	0.596	-1.338	0.098	0.518	-1.236	0.03	0.602	NaN	NaN	NaN	-1.255	0.899	0.218	NaN	NaN	NaN	-1.264	0.518	0.24	NaN	NaN	NaN	NaN	NaN	NaN	-1.301	0.096	0.243
90	0.45	-1.351	0.979	0.406	NaN	NaN	NaN	-1.259	0.912	0.589	-1.228	0.748	0.621	-1.262	0.518	0.549	-1.293	0.428	0.551	-1.332	0.28	0.596	-1.338	0.098	0.518	-1.236	0.03	0.602	NaN	NaN	NaN	-1.255	0.899	0.218	NaN	NaN	NaN	-1.264	0.518	0.24	NaN	NaN	NaN	NaN	NaN	NaN	-1.3	0.096	0.243
91	0.455	-1.351	0.979	0.407	NaN	NaN	NaN	-1.259	0.912	0.589	-1.228	0.748	0.621	-1.263	0.519	0.549	-1.293	0.428	0.551	-1.332	0.28	0.596	-1.338	0.098	0.518	-1.236	0.03	0.602	NaN	NaN	NaN	-1.255	0.899	0.218	NaN	NaN	NaN	-1.264	0.518	0.24	NaN	NaN	NaN	NaN	NaN	NaN	-1.3	0.096	0.243
92	0.46	-1.351	0.979	0.407	NaN	NaN	NaN	-1.259	0.911	0.589	-1.228	0.748	0.621	-1.264	0.52	0.55	-1.293	0.428	0.551	-1.332	0.28	0.596	-1.338	0.098	0.518	-1.236	0.03	0.602	NaN	NaN	NaN	-1.255	0.898	0.218	NaN	NaN	NaN	-1.264	0.518	0.24	NaN	NaN	NaN	NaN	NaN	NaN	-1.3	0.096	0.243
93	0.465	-1.351	0.979	0.407	NaN	NaN	NaN	-1.259	0.911	0.589	-1.228	0.748	0.621	-1.263	0.518	0.549	-1.293	0.428	0.551	-1.332	0.28	0.596	-1.338	0.098	0.518	-1.236	0.03	0.602	NaN	NaN	NaN	-1.255	0.899	0.218	NaN	NaN	NaN	-1.264	0.518	0.24	NaN	NaN	NaN	NaN	NaN	NaN	-1.3	0.096	0.243
94	0.47	-1.351	0.979	0.407	NaN	NaN	NaN	-1.259	0.911	0.589	-1.228	0.748	0.621	-1.262	0.518	0.549	-1.293	0.428	0.551	-1.332	0.28	0.596	-1.338	0.098	0.518	-1.236	0.03	0.602	NaN	NaN	NaN	-1.255	0.899	0.218	NaN	NaN	NaN	-1.264	0.518	0.24	NaN	NaN	NaN	NaN	NaN	NaN	-1.3	0.096	0.243
95	0.475	-1.351	0.979	0.407	NaN	NaN	NaN	-1.258	0.911	0.589	-1.228	0.748	0.621	-1.262	0.518	0.549	-1.293	0.428	0.551	-1.332	0.28	0.596	-1.338	0.098	0.518	-1.236	0.03	0.602	NaN	NaN	NaN	-1.255	0.899	0.218	NaN	NaN	NaN	-1.264	0.518	0.241	NaN	NaN	NaN	NaN	NaN	NaN	-1.3	0.096	0.243
96	0.48	-1.351	0.979	0.407	NaN	NaN	NaN	-1.258	0.911	0.589	-1.227	0.748	0.621	-1.262	0.518	0.549	-1.293	0.428	0.551	-1.332	0.28	0.596	-1.338	0.098	0.518	-1.236	0.03	0.602	NaN	NaN	NaN	-1.255	0.899	0.218	NaN	NaN	NaN	-1.264	0.518	0.241	NaN	NaN	NaN	NaN	NaN	NaN	-1.3	0.096	0.243
97	0.485	-1.351	0.979	0.407	NaN	NaN	NaN	-1.258	0.911	0.589	-1.227	0.748	0.621	-1.262	0.518	0.549	-1.293	0.428	0.551	-1.332	0.28	0.596	-1.338	0.098	0.518	-1.236	0.03	0.602	NaN	NaN	NaN	-1.255	0.899	0.218	NaN	NaN	NaN	-1.264	0.518	0.241	NaN	NaN	NaN	NaN	NaN	NaN	-1.3	0.096	0.243
98	0.49	-1.351	0.979	0.407	NaN	NaN	NaN	-1.258	0.911	0.589	-1.227	0.748	0.621	-1.262	0.518	0.549	-1.293	0.428	0.551	-1.332	0.28	0.596	-1.338	0.098	0.518	-1.236	0.03	0.602	NaN	NaN	NaN	-1.255	0.899	0.218	NaN	NaN	NaN	-1.264	0.518	0.241	NaN	NaN	NaN	NaN	NaN	NaN	-1.3	0.096	0.243
99	0.495	-1.351	0.979	0.407	NaN	NaN	NaN	-1.258	0.911	0.589	-1.227	0.748	0.621	-1.262	0.518	0.549	-1.293	0.428	0.551	-1.332	0.28	0.596	-1.338	0.098	0.518	-1.236	0.03	0.602	NaN	NaN	NaN	-1.255	0.899	0.218	NaN	NaN	NaN	-1.264	0.518	0.241	NaN	NaN	NaN	NaN	NaN	NaN	-1.301	0.096	0.243
100	0.5	-1.351	0.979	0.407	NaN	NaN	NaN	-1.258	0.911	0.589	-1.227	0.748	0.621	-1.262	0.518	0.549	-1.293	0.428	0.551	-1.332	0.28	0.596	-1.338	0.098	0.518	-1.236	0.03	0.602	NaN	NaN	NaN	-1.255	0.899	0.218	NaN	NaN	NaN	-1.264	0.518	0.241	NaN	NaN	NaN	NaN	NaN	NaN	-1.3	0.096	0.243
101	0.505	-1.351	0.979	0.407	NaN	NaN	NaN	-1.258	0.911	0.589	-1.227	0.748	0.621	-1.262	0.518	0.549	-1.293	0.428	0.551	-1.332	0.28	0.596	-1.338	0.098	0.518	-1.236	0.03	0.602	NaN	NaN	NaN	-1.255	0.899	0.218	NaN	NaN	NaN	-1.264	0.518	0.241	NaN	NaN	NaN	NaN	NaN	NaN	-1.3	0.096	0.243
102	0.51	-1.351	0.979	0.407	NaN	NaN	NaN	-1.258	0.911	0.589	-1.227	0.748	0.621	-1.262	0.518	0.549	-1.293	0.428	0.551	-1.332	0.28	0.596	-1.338	0.098	0.518	-1.236	0.03	0.602	NaN	NaN	NaN	-1.255	0.899	0.218	NaN	NaN	NaN	-1.264	0.518	0.241	NaN	NaN	NaN	NaN	NaN	NaN	-1.3	0.096	0.243
103	0.515	-1.35	0.979	0.407	NaN	NaN	NaN	-1.258	0.911	0.589	-1.227	0.748	0.622	-1.263	0.519	0.549	-1.293	0.428	0.551	-1.332	0.28	0.596	-1.338	0.098	0.518	-1.236	0.03	0.602	NaN	NaN	NaN	-1.254	0.899	0.218	NaN	NaN	NaN	-1.264	0.518	0.241	NaN	NaN	NaN	NaN	NaN	NaN	-1.3	0.096	0.243
104	0.52	-1.35	0.979	0.407	NaN	NaN	NaN	-1.258	0.911	0.589	-1.227	0.748	0.622	-1.264	0.52	0.55	-1.293	0.428	0.551	-1.332	0.28	0.596	-1.338	0.098	0.518	-1.236	0.03	0.602	NaN	NaN	NaN	-1.254	0.899	0.218	NaN	NaN	NaN	-1.264	0.518	0.241	NaN	NaN	NaN	NaN	NaN	NaN	-1.3	0.096	0.243
105	0.525	-1.35	0.979	0.407	NaN	NaN	NaN	-1.258	0.911	0.589	-1.227	0.748	0.622	-1.262	0.518	0.549	-1.293	0.428	0.551	-1.332	0.28	0.596	-1.338	0.098	0.518	-1.236	0.03	0.602	NaN	NaN	NaN	-1.254	0.899	0.218	NaN	NaN	NaN	-1.264	0.518	0.241	NaN	NaN	NaN	NaN	NaN	NaN	-1.3	0.096	0.243
106	0.53	-1.35	0.979	0.407	NaN	NaN	NaN	-1.258	0.911	0.589	-1.227	0.748	0.622	-1.262	0.518	0.549	-1.293	0.428	0.551	-1.332	0.28	0.596	-1.338	0.098	0.518	-1.236	0.03	0.602	NaN	NaN	NaN	-1.254	0.899	0.218	NaN	NaN	NaN	-1.264	0.518	0.241	NaN	NaN	NaN	NaN	NaN	NaN	-1.3	0.096	0.243
107	0.535	-1.35	0.979	0.407	NaN	NaN	NaN	-1.258	0.912	0.589	-1.227	0.748	0.622	-1.262	0.518	0.549	-1.293	0.428	0.551	-1.332	0.28	0.596	-1.338	0.098	0.518	-1.236	0.03	0.602	NaN	NaN	NaN	-1.254	0.899	0.218	NaN	NaN	NaN	-1.264	0.518	0.241	NaN	NaN	NaN	NaN	NaN	NaN	-1.3	0.096	0.243
108	0.54	-1.35	0.978	0.407	NaN	NaN	NaN	-1.258	0.912	0.589	-1.227	0.748	0.622	-1.262	0.518	0.549	-1.293	0.428	0.551	-1.332	0.28	0.596	-1.338	0.098	0.518	-1.236	0.03	0.602	NaN	NaN	NaN	-1.254	0.899	0.218	NaN	NaN	NaN	-1.264	0.518	0.241	NaN	NaN	NaN	NaN	NaN	NaN	-1.3	0.096	0.243
109	0.545	-1.35	0.978	0.407	NaN	NaN	NaN	-1.258	0.912	0.589	-1.227	0.748	0.622	-1.262	0.518	0.549	-1.293	0.428	0.551	-1.332	0.28	0.596	-1.338	0.098	0.518	-1.236	0.03	0.602	NaN	NaN	NaN	-1.254	0.899	0.218	NaN	NaN	NaN	-1.264	0.518	0.241	NaN	NaN	NaN	NaN	NaN	NaN	-1.3	0.096	0.243
110	0.55	-1.349	0.978	0.407	NaN	NaN	NaN	-1.258	0.912	0.589	-1.227	0.748	0.621	-1.262	0.518	0.549	-1.293	0.428	0.551	-1.332	0.28	0.596	-1.338	0.098	0.518	-1.236	0.03	0.602	NaN	NaN	NaN	-1.254	0.899	0.218	NaN	NaN	NaN	-1.264	0.519	0.241	NaN	NaN	NaN	NaN	NaN	NaN	-1.3	0.096	0.243
111	0.555	-1.349	0.978	0.407	NaN	NaN	NaN	-1.258	0.912	0.589	-1.227	0.748	0.621	-1.263	0.519	0.549	-1.293	0.428	0.551	-1.332	0.28	0.596	-1.338	0.098	0.518	-1.236	0.03	0.602	NaN	NaN	NaN	-1.254	0.899	0.218	NaN	NaN	NaN	-1.264	0.519	0.241	NaN	NaN	NaN	NaN	NaN	NaN	-1.3	0.096	0.243
112	0.56	-1.349	0.978	0.407	NaN	NaN	NaN	-1.258	0.912	0.589	-1.227	0.748	0.621	-1.264	0.52	0.55	-1.293	0.428	0.551	-1.332	0.28	0.596	-1.338	0.098	0.518	-1.236	0.03	0.602	NaN	NaN	NaN	-1.253	0.899	0.218	NaN	NaN	NaN	-1.264	0.519	0.241	NaN	NaN	NaN	NaN	NaN	NaN	-1.3	0.096	0.243
113	0.565	-1.349	0.978	0.407	NaN	NaN	NaN	-1.258	0.912	0.589	-1.227	0.748	0.621	-1.262	0.518	0.549	-1.293	0.428	0.551	-1.332	0.28	0.596	-1.338	0.098	0.518	-1.236	0.03	0.602	NaN	NaN	NaN	-1.253	0.899	0.218	NaN	NaN	NaN	-1.264	0.519	0.241	NaN	NaN	NaN	NaN	NaN	NaN	-1.3	0.096	0.243
114	0.57	-1.349	0.978	0.407	NaN	NaN	NaN	-1.258	0.912	0.589	-1.227	0.748	0.621	-1.262	0.518	0.549	-1.293	0.428	0.551	-1.332	0.28	0.596	-1.338	0.098	0.518	-1.236	0.03	0.602	NaN	NaN	NaN	-1.253	0.899	0.218	NaN	NaN	NaN	-1.264	0.519	0.241	NaN	NaN	NaN	NaN	NaN	NaN	-1.3	0.096	0.243
115	0.575	-1.349	0.978	0.407	NaN	NaN	NaN	-1.258	0.912	0.589	-1.227	0.748	0.621	-1.262	0.518	0.549	-1.293	0.428	0.551	-1.332	0.28	0.596	-1.338	0.098	0.518	-1.236	0.03	0.602	NaN	NaN	NaN	-1.253	0.899	0.218	NaN	NaN	NaN	-1.264	0.519	0.241	NaN	NaN	NaN	NaN	NaN	NaN	-1.3	0.096	0.243
116	0.58	-1.349	0.978	0.407	NaN	NaN	NaN	-1.258	0.912	0.589	-1.227	0.748	0.621	-1.262	0.518	0.549	-1.293	0.428	0.551	-1.332	0.28	0.596	-1.338	0.098	0.518	-1.236	0.03	0.602	NaN	NaN	NaN	-1.253	0.899	0.218	NaN	NaN	NaN	-1.264	0.519	0.241	NaN	NaN	NaN	NaN	NaN	NaN	-1.3	0.096	0.243
117	0.585	-1.349	0.978	0.407	NaN	NaN	NaN	-1.258	0.912	0.589	-1.227	0.748	0.622	-1.262	0.518	0.549	-1.293	0.428	0.551	-1.332	0.28	0.596	-1.338	0.098	0.518	-1.236	0.03	0.602	NaN	NaN	NaN	-1.253	0.899	0.218	NaN	NaN	NaN	-1.263	0.519	0.241	NaN	NaN	NaN	NaN	NaN	NaN	-1.3	0.096	0.243
118	0.59	-1.349	0.978	0.407	NaN	NaN	NaN	-1.258	0.912	0.589	-1.227	0.748	0.622	-1.262	0.518	0.549	-1.293	0.428	0.551	-1.331	0.28	0.596	-1.338	0.098	0.518	-1.236	0.03	0.602	NaN	NaN	NaN	-1.253	0.899	0.218	NaN	NaN	NaN	-1.263	0.519	0.241	NaN	NaN	NaN	NaN	NaN	NaN	-1.3	0.096	0.243
119	0.595	-1.349	0.978	0.407	NaN	NaN	NaN	-1.258	0.912	0.589	-1.226	0.748	0.622	-1.262	0.518	0.549	-1.293	0.428	0.551	-1.331	0.28	0.596	-1.338	0.098	0.518	-1.236	0.03	0.602	NaN	NaN	NaN	-1.253	0.899	0.218	NaN	NaN	NaN	-1.263	0.519	0.241	NaN	NaN	NaN	NaN	NaN	NaN	-1.3	0.096	0.243
120	0.6	-1.349	0.979	0.407	NaN	NaN	NaN	-1.258	0.912	0.589	-1.226	0.748	0.622	-1.262	0.518	0.549	-1.293	0.428	0.551	-1.331	0.28	0.596	-1.338	0.098	0.518	-1.236	0.03	0.602	NaN	NaN	NaN	-1.253	0.899	0.218	NaN	NaN	NaN	-1.263	0.518	0.241	NaN	NaN	NaN	NaN	NaN	NaN	-1.3	0.096	0.243
121	0.605	-1.348	0.979	0.407	NaN	NaN	NaN	-1.258	0.912	0.589	-1.226	0.748	0.622	-1.262	0.518	0.549	-1.293	0.428	0.551	-1.331	0.28	0.596	-1.338	0.098	0.518	-1.236	0.03	0.602	NaN	NaN	NaN	-1.253	0.899	0.218	NaN	NaN	NaN	-1.263	0.518	0.241	NaN	NaN	NaN	NaN	NaN	NaN	-1.3	0.096	0.243
122	0.61	-1.348	0.979	0.407	NaN	NaN	NaN	-1.258	0.912	0.589	-1.226	0.748	0.622	-1.262	0.518	0.549	-1.293	0.428	0.551	-1.331	0.28	0.596	-1.338	0.098	0.518	-1.236	0.03	0.602	NaN	NaN	NaN	-1.253	0.899	0.218	NaN	NaN	NaN	-1.263	0.518	0.241	NaN	NaN	NaN	NaN	NaN	NaN	-1.3	0.096	0.243
123	0.615	-1.348	0.979	0.407	NaN	NaN	NaN	-1.257	0.912	0.589	-1.226	0.748	0.622	-1.262	0.518	0.549	-1.293	0.428	0.551	-1.331	0.28	0.596	-1.338	0.098	0.518	-1.236	0.03	0.602	NaN	NaN	NaN	-1.253	0.898	0.218	NaN	NaN	NaN	-1.262	0.517	0.241	NaN	NaN	NaN	NaN	NaN	NaN	-1.3	0.096	0.243
124	0.62	-1.348	0.979	0.407	NaN	NaN	NaN	-1.257	0.912	0.589	-1.226	0.748	0.622	-1.262	0.518	0.549	-1.293	0.428	0.551	-1.331	0.28	0.596	-1.338	0.098	0.518	-1.236	0.03	0.602	NaN	NaN	NaN	-1.253	0.898	0.218	NaN	NaN	NaN	-1.262	0.517	0.242	NaN	NaN	NaN	NaN	NaN	NaN	-1.3	0.096	0.243
125	0.625	-1.348	0.979	0.407	NaN	NaN	NaN	-1.257	0.911	0.589	-1.226	0.748	0.622	-1.262	0.518	0.549	-1.293	0.428	0.551	-1.331	0.28	0.596	-1.338	0.098	0.518	-1.236	0.03	0.602	NaN	NaN	NaN	-1.253	0.898	0.218	NaN	NaN	NaN	-1.262	0.517	0.241	NaN	NaN	NaN	NaN	NaN	NaN	-1.3	0.096	0.243
126	0.63	-1.348	0.979	0.407	NaN	NaN	NaN	-1.257	0.911	0.589	-1.226	0.747	0.622	-1.262	0.518	0.549	-1.293	0.428	0.551	-1.331	0.28	0.596	-1.338	0.098	0.518	-1.236	0.03	0.602	NaN	NaN	NaN	-1.253	0.898	0.218	NaN	NaN	NaN	-1.263	0.518	0.241	NaN	NaN	NaN	NaN	NaN	NaN	-1.3	0.096	0.243
127	0.635	-1.348	0.979	0.407	NaN	NaN	NaN	-1.257	0.911	0.589	-1.226	0.747	0.622	-1.262	0.518	0.549	-1.293	0.428	0.551	-1.331	0.28	0.596	-1.338	0.098	0.518	-1.236	0.03	0.602	NaN	NaN	NaN	-1.252	0.898	0.218	NaN	NaN	NaN	-1.263	0.519	0.241	NaN	NaN	NaN	NaN	NaN	NaN	-1.3	0.096	0.243
128	0.64	-1.348	0.979	0.407	NaN	NaN	NaN	-1.257	0.911	0.589	-1.225	0.747	0.622	-1.262	0.518	0.549	-1.293	0.428	0.551	-1.331	0.28	0.596	-1.338	0.098	0.518	-1.236	0.03	0.602	NaN	NaN	NaN	-1.252	0.898	0.218	NaN	NaN	NaN	-1.263	0.519	0.241	NaN	NaN	NaN	NaN	NaN	NaN	-1.3	0.096	0.243
129	0.645	-1.348	0.979	0.407	NaN	NaN	NaN	-1.257	0.911	0.589	-1.225	0.747	0.622	-1.262	0.518	0.549	-1.293	0.428	0.551	-1.331	0.28	0.596	-1.338	0.098	0.518	-1.236	0.03	0.602	NaN	NaN	NaN	-1.252	0.898	0.218	NaN	NaN	NaN	-1.263	0.518	0.241	NaN	NaN	NaN	NaN	NaN	NaN	-1.3	0.096	0.243
130	0.65	-1.348	0.979	0.407	NaN	NaN	NaN	-1.257	0.911	0.589	-1.225	0.747	0.622	-1.262	0.518	0.549	-1.292	0.428	0.551	-1.331	0.28	0.596	-1.338	0.098	0.518	-1.236	0.03	0.602	NaN	NaN	NaN	-1.252	0.898	0.219	NaN	NaN	NaN	-1.261	0.517	0.241	NaN	NaN	NaN	NaN	NaN	NaN	-1.3	0.096	0.243
131	0.655	-1.348	0.979	0.407	NaN	NaN	NaN	-1.256	0.911	0.589	-1.225	0.747	0.622	-1.262	0.518	0.549	-1.292	0.428	0.551	-1.331	0.28	0.596	-1.338	0.098	0.518	-1.236	0.03	0.602	NaN	NaN	NaN	-1.252	0.898	0.219	NaN	NaN	NaN	-1.261	0.517	0.242	NaN	NaN	NaN	NaN	NaN	NaN	-1.3	0.096	0.243
132	0.66	-1.348	0.979	0.407	NaN	NaN	NaN	-1.256	0.911	0.589	-1.225	0.747	0.622	-1.262	0.518	0.549	-1.292	0.428	0.551	-1.331	0.28	0.596	-1.338	0.098	0.518	-1.236	0.03	0.602	NaN	NaN	NaN	-1.252	0.898	0.219	NaN	NaN	NaN	-1.261	0.517	0.242	NaN	NaN	NaN	NaN	NaN	NaN	-1.3	0.096	0.243
133	0.665	-1.348	0.979	0.407	NaN	NaN	NaN	-1.256	0.911	0.589	-1.225	0.747	0.622	-1.262	0.518	0.549	-1.292	0.428	0.551	-1.331	0.28	0.596	-1.338	0.098	0.518	-1.236	0.03	0.602	NaN	NaN	NaN	-1.252	0.898	0.219	NaN	NaN	NaN	-1.261	0.517	0.242	NaN	NaN	NaN	NaN	NaN	NaN	-1.3	0.096	0.243
134	0.67	-1.348	0.979	0.407	NaN	NaN	NaN	-1.256	0.911	0.589	-1.224	0.746	0.621	-1.261	0.518	0.549	-1.292	0.428	0.551	-1.331	0.28	0.596	-1.338	0.098	0.518	-1.236	0.03	0.602	NaN	NaN	NaN	-1.252	0.898	0.219	NaN	NaN	NaN	-1.261	0.517	0.242	NaN	NaN	NaN	NaN	NaN	NaN	-1.3	0.096	0.243
135	0.675	-1.348	0.979	0.407	NaN	NaN	NaN	-1.256	0.911	0.589	-1.223	0.745	0.621	-1.261	0.518	0.549	-1.292	0.428	0.551	-1.331	0.28	0.596	-1.338	0.098	0.518	-1.236	0.03	0.602	NaN	NaN	NaN	-1.252	0.898	0.219	NaN	NaN	NaN	-1.261	0.516	0.242	NaN	NaN	NaN	NaN	NaN	NaN	-1.3	0.096	0.243
136	0.68	-1.348	0.979	0.407	NaN	NaN	NaN	-1.256	0.911	0.589	-1.224	0.747	0.622	-1.261	0.518	0.549	-1.292	0.428	0.551	-1.331	0.28	0.596	-1.338	0.098	0.518	-1.236	0.03	0.602	NaN	NaN	NaN	-1.252	0.899	0.219	NaN	NaN	NaN	-1.261	0.516	0.242	NaN	NaN	NaN	NaN	NaN	NaN	-1.3	0.096	0.243
137	0.685	-1.348	0.979	0.407	NaN	NaN	NaN	-1.256	0.911	0.589	-1.225	0.747	0.622	-1.261	0.518	0.549	-1.292	0.428	0.551	-1.331	0.28	0.596	-1.338	0.098	0.518	-1.236	0.03	0.602	NaN	NaN	NaN	-1.252	0.899	0.219	NaN	NaN	NaN	-1.261	0.516	0.242	NaN	NaN	NaN	NaN	NaN	NaN	-1.3	0.096	0.243
138	0.69	-1.348	0.979	0.407	NaN	NaN	NaN	-1.256	0.911	0.589	-1.224	0.746	0.621	-1.261	0.518	0.549	-1.292	0.428	0.551	-1.331	0.28	0.596	-1.338	0.098	0.518	-1.236	0.03	0.602	NaN	NaN	NaN	-1.252	0.898	0.219	NaN	NaN	NaN	-1.261	0.516	0.242	NaN	NaN	NaN	NaN	NaN	NaN	-1.3	0.096	0.243
139	0.695	-1.348	0.979	0.407	NaN	NaN	NaN	-1.256	0.911	0.589	-1.222	0.743	0.621	-1.261	0.518	0.549	-1.292	0.428	0.551	-1.331	0.28	0.596	-1.338	0.098	0.518	-1.236	0.03	0.602	NaN	NaN	NaN	-1.252	0.898	0.219	NaN	NaN	NaN	-1.26	0.516	0.242	NaN	NaN	NaN	NaN	NaN	NaN	-1.3	0.096	0.243
140	0.7	-1.347	0.979	0.407	NaN	NaN	NaN	-1.256	0.911	0.589	-1.221	0.743	0.62	-1.261	0.518	0.549	-1.292	0.428	0.551	-1.331	0.28	0.596	-1.338	0.098	0.518	-1.236	0.03	0.602	NaN	NaN	NaN	-1.252	0.898	0.219	NaN	NaN	NaN	-1.26	0.516	0.242	NaN	NaN	NaN	NaN	NaN	NaN	-1.3	0.096	0.243
141	0.705	-1.347	0.979	0.407	NaN	NaN	NaN	-1.256	0.911	0.589	-1.222	0.744	0.621	-1.261	0.518	0.549	-1.292	0.428	0.551	-1.331	0.28	0.596	-1.338	0.098	0.518	-1.236	0.03	0.602	NaN	NaN	NaN	-1.251	0.898	0.219	NaN	NaN	NaN	-1.26	0.516	0.242	NaN	NaN	NaN	NaN	NaN	NaN	-1.3	0.096	0.243
142	0.71	-1.347	0.979	0.407	NaN	NaN	NaN	-1.255	0.911	0.589	-1.223	0.745	0.621	-1.261	0.518	0.549	-1.292	0.428	0.551	-1.331	0.28	0.596	-1.338	0.098	0.518	-1.236	0.03	0.602	NaN	NaN	NaN	-1.251	0.898	0.219	NaN	NaN	NaN	-1.26	0.516	0.242	NaN	NaN	NaN	NaN	NaN	NaN	-1.3	0.096	0.243
143	0.715	-1.347	0.979	0.407	NaN	NaN	NaN	-1.255	0.911	0.589	-1.221	0.743	0.621	-1.261	0.518	0.549	-1.292	0.428	0.551	-1.331	0.28	0.596	-1.338	0.098	0.518	-1.236	0.03	0.602	NaN	NaN	NaN	-1.251	0.898	0.219	NaN	NaN	NaN	-1.26	0.516	0.242	NaN	NaN	NaN	NaN	NaN	NaN	-1.3	0.096	0.243
144	0.72	-1.347	0.979	0.407	NaN	NaN	NaN	-1.255	0.911	0.589	-1.221	0.743	0.62	-1.261	0.518	0.549	-1.292	0.428	0.551	-1.331	0.28	0.596	-1.338	0.098	0.518	-1.236	0.03	0.602	NaN	NaN	NaN	-1.251	0.898	0.219	NaN	NaN	NaN	-1.26	0.516	0.242	NaN	NaN	NaN	NaN	NaN	NaN	-1.3	0.096	0.243
145	0.725	-1.347	0.979	0.407	NaN	NaN	NaN	-1.255	0.911	0.589	-1.221	0.742	0.62	-1.261	0.518	0.549	-1.292	0.428	0.551	-1.331	0.28	0.596	-1.338	0.098	0.518	-1.236	0.03	0.602	NaN	NaN	NaN	-1.251	0.898	0.219	NaN	NaN	NaN	-1.26	0.516	0.242	NaN	NaN	NaN	NaN	NaN	NaN	-1.3	0.096	0.243
146	0.73	-1.347	0.979	0.407	NaN	NaN	NaN	-1.255	0.911	0.589	-1.221	0.742	0.62	-1.261	0.518	0.549	-1.292	0.428	0.551	-1.331	0.28	0.596	-1.338	0.098	0.518	-1.236	0.03	0.602	NaN	NaN	NaN	-1.251	0.898	0.219	NaN	NaN	NaN	-1.26	0.516	0.242	NaN	NaN	NaN	NaN	NaN	NaN	-1.3	0.096	0.243
147	0.735	-1.347	0.979	0.407	NaN	NaN	NaN	-1.255	0.911	0.589	-1.221	0.742	0.62	-1.261	0.518	0.549	-1.292	0.428	0.551	-1.331	0.28	0.596	-1.338	0.098	0.518	-1.236	0.03	0.602	NaN	NaN	NaN	-1.251	0.898	0.219	NaN	NaN	NaN	-1.26	0.516	0.242	NaN	NaN	NaN	NaN	NaN	NaN	-1.3	0.096	0.243
148	0.74	-1.347	0.979	0.407	NaN	NaN	NaN	-1.255	0.911	0.589	-1.221	0.742	0.62	-1.261	0.518	0.549	-1.292	0.428	0.551	-1.331	0.28	0.596	-1.338	0.098	0.518	-1.236	0.03	0.602	NaN	NaN	NaN	-1.251	0.898	0.219	NaN	NaN	NaN	-1.26	0.517	0.242	NaN	NaN	NaN	NaN	NaN	NaN	-1.3	0.096	0.243
149	0.745	-1.346	0.979	0.407	NaN	NaN	NaN	-1.255	0.911	0.589	-1.221	0.742	0.62	-1.261	0.518	0.549	-1.292	0.428	0.551	-1.331	0.28	0.596	-1.338	0.098	0.518	-1.236	0.03	0.602	NaN	NaN	NaN	-1.251	0.898	0.219	NaN	NaN	NaN	-1.26	0.517	0.242	NaN	NaN	NaN	NaN	NaN	NaN	-1.3	0.096	0.243
150	0.75	-1.346	0.979	0.407	NaN	NaN	NaN	-1.255	0.911	0.589	-1.222	0.744	0.621	-1.261	0.518	0.549	-1.292	0.428	0.551	-1.331	0.28	0.596	-1.338	0.098	0.518	-1.236	0.03	0.602	NaN	NaN	NaN	-1.251	0.898	0.219	NaN	NaN	NaN	-1.26	0.517	0.242	NaN	NaN	NaN	NaN	NaN	NaN	-1.3	0.096	0.243
151	0.755	-1.346	0.979	0.407	NaN	NaN	NaN	-1.255	0.911	0.589	-1.223	0.745	0.621	-1.261	0.518	0.549	-1.292	0.428	0.551	-1.331	0.28	0.596	-1.338	0.098	0.518	-1.236	0.03	0.602	NaN	NaN	NaN	-1.251	0.898	0.219	NaN	NaN	NaN	-1.26	0.517	0.242	NaN	NaN	NaN	NaN	NaN	NaN	-1.3	0.096	0.243
152	0.76	-1.346	0.979	0.407	NaN	NaN	NaN	-1.255	0.911	0.589	-1.221	0.743	0.621	-1.261	0.518	0.549	-1.292	0.428	0.551	-1.331	0.28	0.596	-1.338	0.098	0.518	-1.236	0.03	0.602	NaN	NaN	NaN	-1.251	0.898	0.219	NaN	NaN	NaN	-1.26	0.517	0.242	NaN	NaN	NaN	NaN	NaN	NaN	-1.3	0.096	0.243
153	0.765	-1.346	0.979	0.407	NaN	NaN	NaN	-1.255	0.911	0.589	-1.221	0.743	0.621	-1.261	0.518	0.549	-1.292	0.428	0.551	-1.331	0.28	0.596	-1.338	0.098	0.518	-1.236	0.03	0.602	NaN	NaN	NaN	-1.251	0.898	0.219	NaN	NaN	NaN	-1.26	0.517	0.242	NaN	NaN	NaN	NaN	NaN	NaN	-1.3	0.096	0.243
154	0.77	-1.346	0.979	0.407	NaN	NaN	NaN	-1.255	0.911	0.589	-1.221	0.742	0.62	-1.261	0.518	0.549	-1.292	0.428	0.551	-1.331	0.28	0.596	-1.338	0.098	0.518	-1.236	0.03	0.602	NaN	NaN	NaN	-1.251	0.898	0.219	NaN	NaN	NaN	-1.26	0.517	0.242	NaN	NaN	NaN	NaN	NaN	NaN	-1.3	0.096	0.243
155	0.775	-1.346	0.979	0.407	NaN	NaN	NaN	-1.254	0.911	0.589	-1.221	0.742	0.62	-1.261	0.518	0.549	-1.292	0.428	0.551	-1.331	0.28	0.596	-1.338	0.098	0.518	-1.236	0.03	0.602	NaN	NaN	NaN	-1.251	0.898	0.219	NaN	NaN	NaN	-1.26	0.517	0.242	NaN	NaN	NaN	NaN	NaN	NaN	-1.3	0.096	0.243
156	0.78	-1.346	0.979	0.407	NaN	NaN	NaN	-1.254	0.911	0.589	-1.22	0.742	0.62	-1.261	0.518	0.549	-1.292	0.428	0.551	-1.331	0.28	0.596	-1.338	0.098	0.518	-1.236	0.03	0.602	NaN	NaN	NaN	-1.25	0.898	0.219	NaN	NaN	NaN	-1.26	0.517	0.242	NaN	NaN	NaN	NaN	NaN	NaN	-1.3	0.096	0.243
157	0.785	-1.346	0.979	0.407	NaN	NaN	NaN	-1.254	0.911	0.589	-1.221	0.744	0.621	-1.261	0.518	0.549	-1.292	0.428	0.551	-1.331	0.28	0.596	-1.338	0.098	0.518	-1.236	0.03	0.602	NaN	NaN	NaN	-1.25	0.898	0.219	NaN	NaN	NaN	-1.26	0.517	0.242	NaN	NaN	NaN	NaN	NaN	NaN	-1.3	0.096	0.243
158	0.79	-1.346	0.979	0.407	NaN	NaN	NaN	-1.254	0.911	0.589	-1.223	0.745	0.621	-1.261	0.518	0.549	-1.292	0.428	0.551	-1.331	0.28	0.596	-1.338	0.098	0.518	-1.236	0.03	0.602	NaN	NaN	NaN	-1.25	0.898	0.219	NaN	NaN	NaN	-1.26	0.517	0.242	NaN	NaN	NaN	NaN	NaN	NaN	-1.3	0.096	0.243
159	0.795	-1.346	0.979	0.407	NaN	NaN	NaN	-1.254	0.911	0.589	-1.221	0.743	0.621	-1.261	0.518	0.549	-1.291	0.428	0.551	-1.331	0.28	0.596	-1.338	0.098	0.518	-1.236	0.03	0.602	NaN	NaN	NaN	-1.25	0.898	0.219	NaN	NaN	NaN	-1.26	0.517	0.242	NaN	NaN	NaN	NaN	NaN	NaN	-1.3	0.096	0.243
160	0.8	-1.346	0.979	0.407	NaN	NaN	NaN	-1.254	0.911	0.589	-1.221	0.743	0.621	-1.261	0.518	0.549	-1.291	0.428	0.551	-1.331	0.28	0.596	-1.338	0.098	0.518	-1.236	0.03	0.602	NaN	NaN	NaN	-1.25	0.898	0.219	NaN	NaN	NaN	-1.26	0.517	0.242	NaN	NaN	NaN	NaN	NaN	NaN	-1.3	0.096	0.243
161	0.805	-1.346	0.979	0.408	NaN	NaN	NaN	-1.254	0.911	0.589	-1.22	0.742	0.621	-1.261	0.518	0.549	-1.291	0.428	0.551	-1.331	0.28	0.596	-1.338	0.098	0.518	-1.236	0.03	0.602	NaN	NaN	NaN	-1.25	0.898	0.219	NaN	NaN	NaN	-1.26	0.517	0.242	NaN	NaN	NaN	NaN	NaN	NaN	-1.3	0.096	0.243
162	0.81	-1.345	0.979	0.408	NaN	NaN	NaN	-1.254	0.911	0.589	-1.22	0.742	0.621	-1.261	0.518	0.549	-1.291	0.428	0.551	-1.331	0.28	0.596	-1.338	0.098	0.518	-1.236	0.03	0.602	NaN	NaN	NaN	-1.25	0.898	0.219	NaN	NaN	NaN	-1.26	0.517	0.242	NaN	NaN	NaN	NaN	NaN	NaN	-1.3	0.096	0.243
163	0.815	-1.345	0.979	0.408	NaN	NaN	NaN	-1.254	0.911	0.589	-1.22	0.742	0.621	-1.261	0.518	0.549	-1.291	0.428	0.551	-1.331	0.279	0.596	-1.338	0.098	0.518	-1.236	0.03	0.602	NaN	NaN	NaN	-1.25	0.898	0.219	NaN	NaN	NaN	-1.26	0.517	0.242	NaN	NaN	NaN	NaN	NaN	NaN	-1.3	0.096	0.243
164	0.82	-1.345	0.979	0.408	NaN	NaN	NaN	-1.254	0.911	0.589	-1.22	0.742	0.621	-1.261	0.518	0.549	-1.291	0.428	0.551	-1.331	0.279	0.596	-1.337	0.097	0.519	-1.236	0.03	0.602	NaN	NaN	NaN	-1.25	0.898	0.219	NaN	NaN	NaN	-1.26	0.517	0.242	NaN	NaN	NaN	NaN	NaN	NaN	-1.3	0.096	0.243
165	0.825	-1.345	0.979	0.408	NaN	NaN	NaN	-1.254	0.911	0.59	-1.22	0.742	0.621	-1.26	0.518	0.549	-1.291	0.428	0.551	-1.331	0.28	0.596	-1.338	0.098	0.518	-1.236	0.03	0.602	NaN	NaN	NaN	-1.25	0.898	0.219	NaN	NaN	NaN	-1.26	0.517	0.242	NaN	NaN	NaN	NaN	NaN	NaN	-1.3	0.096	0.243
166	0.83	-1.345	0.979	0.408	NaN	NaN	NaN	-1.254	0.911	0.59	-1.22	0.742	0.621	-1.26	0.518	0.549	-1.291	0.428	0.551	-1.331	0.28	0.596	-1.338	0.098	0.518	-1.236	0.03	0.602	NaN	NaN	NaN	-1.25	0.898	0.219	NaN	NaN	NaN	-1.26	0.517	0.242	NaN	NaN	NaN	NaN	NaN	NaN	-1.3	0.096	0.243
167	0.835	-1.345	0.979	0.408	NaN	NaN	NaN	-1.254	0.911	0.59	-1.22	0.742	0.621	-1.26	0.518	0.549	-1.291	0.428	0.551	-1.331	0.28	0.596	-1.338	0.098	0.518	-1.236	0.03	0.602	NaN	NaN	NaN	-1.25	0.898	0.219	NaN	NaN	NaN	-1.26	0.517	0.242	NaN	NaN	NaN	NaN	NaN	NaN	-1.3	0.096	0.243
168	0.84	-1.345	0.979	0.408	NaN	NaN	NaN	-1.254	0.911	0.59	-1.221	0.743	0.621	-1.26	0.518	0.549	-1.291	0.428	0.551	-1.331	0.28	0.596	-1.338	0.098	0.518	-1.236	0.03	0.602	NaN	NaN	NaN	-1.25	0.898	0.219	NaN	NaN	NaN	-1.26	0.517	0.242	NaN	NaN	NaN	NaN	NaN	NaN	-1.3	0.096	0.243
169	0.845	-1.345	0.979	0.408	NaN	NaN	NaN	-1.253	0.911	0.59	-1.222	0.745	0.622	-1.26	0.518	0.549	-1.291	0.428	0.551	-1.331	0.28	0.596	-1.338	0.098	0.518	-1.236	0.03	0.602	NaN	NaN	NaN	-1.25	0.899	0.219	NaN	NaN	NaN	-1.26	0.517	0.242	NaN	NaN	NaN	NaN	NaN	NaN	-1.3	0.096	0.243
170	0.85	-1.345	0.979	0.408	NaN	NaN	NaN	-1.253	0.911	0.59	-1.22	0.743	0.621	-1.26	0.518	0.549	-1.291	0.428	0.552	-1.331	0.279	0.596	-1.338	0.098	0.518	-1.236	0.03	0.602	NaN	NaN	NaN	-1.25	0.899	0.219	NaN	NaN	NaN	-1.26	0.517	0.242	NaN	NaN	NaN	NaN	NaN	NaN	-1.3	0.096	0.243
171	0.855	-1.345	0.979	0.408	NaN	NaN	NaN	-1.253	0.911	0.59	-1.22	0.743	0.621	-1.26	0.518	0.549	-1.291	0.428	0.552	-1.331	0.279	0.596	-1.338	0.098	0.518	-1.236	0.03	0.602	NaN	NaN	NaN	-1.249	0.899	0.219	NaN	NaN	NaN	-1.26	0.517	0.242	NaN	NaN	NaN	NaN	NaN	NaN	-1.3	0.096	0.243
172	0.86	-1.345	0.979	0.408	NaN	NaN	NaN	-1.253	0.911	0.59	-1.22	0.743	0.621	-1.26	0.518	0.549	-1.291	0.428	0.552	-1.331	0.279	0.596	-1.338	0.098	0.518	-1.236	0.03	0.602	NaN	NaN	NaN	-1.249	0.899	0.219	NaN	NaN	NaN	-1.26	0.517	0.242	NaN	NaN	NaN	NaN	NaN	NaN	-1.3	0.096	0.243
173	0.865	-1.345	0.979	0.408	NaN	NaN	NaN	-1.253	0.911	0.59	-1.221	0.745	0.622	-1.26	0.518	0.549	-1.291	0.428	0.552	-1.331	0.279	0.596	-1.338	0.098	0.518	-1.236	0.03	0.602	NaN	NaN	NaN	-1.249	0.899	0.219	NaN	NaN	NaN	-1.26	0.517	0.242	NaN	NaN	NaN	NaN	NaN	NaN	-1.3	0.096	0.243
174	0.87	-1.345	0.979	0.408	NaN	NaN	NaN	-1.253	0.911	0.59	-1.221	0.744	0.621	-1.26	0.518	0.549	-1.291	0.428	0.552	-1.331	0.279	0.596	-1.338	0.098	0.518	-1.236	0.03	0.602	NaN	NaN	NaN	-1.249	0.899	0.219	NaN	NaN	NaN	-1.259	0.517	0.242	NaN	NaN	NaN	NaN	NaN	NaN	-1.3	0.096	0.243
175	0.875	-1.345	0.979	0.408	NaN	NaN	NaN	-1.253	0.911	0.59	-1.222	0.746	0.622	-1.26	0.518	0.549	-1.291	0.428	0.552	-1.331	0.279	0.596	-1.338	0.098	0.518	-1.236	0.03	0.602	NaN	NaN	NaN	-1.249	0.899	0.219	NaN	NaN	NaN	-1.259	0.517	0.242	NaN	NaN	NaN	NaN	NaN	NaN	-1.3	0.096	0.243
176	0.88	-1.345	0.979	0.408	NaN	NaN	NaN	-1.253	0.911	0.59	-1.222	0.746	0.622	-1.26	0.518	0.549	-1.291	0.428	0.552	-1.331	0.279	0.596	-1.337	0.098	0.518	-1.236	0.03	0.602	NaN	NaN	NaN	-1.249	0.899	0.219	NaN	NaN	NaN	-1.259	0.517	0.242	NaN	NaN	NaN	NaN	NaN	NaN	-1.3	0.096	0.243
177	0.885	-1.345	0.979	0.408	NaN	NaN	NaN	-1.253	0.911	0.59	-1.222	0.747	0.622	-1.26	0.518	0.549	-1.291	0.428	0.552	-1.33	0.279	0.596	-1.337	0.097	0.518	-1.236	0.03	0.602	NaN	NaN	NaN	-1.249	0.899	0.219	NaN	NaN	NaN	-1.259	0.517	0.242	NaN	NaN	NaN	NaN	NaN	NaN	-1.3	0.096	0.243
178	0.89	-1.345	0.979	0.408	NaN	NaN	NaN	-1.253	0.911	0.59	-1.222	0.747	0.623	-1.26	0.518	0.549	-1.291	0.428	0.552	-1.33	0.279	0.596	-1.337	0.097	0.518	-1.236	0.03	0.602	NaN	NaN	NaN	-1.249	0.899	0.219	NaN	NaN	NaN	-1.259	0.517	0.242	NaN	NaN	NaN	NaN	NaN	NaN	-1.3	0.096	0.243
179	0.895	-1.344	0.979	0.408	NaN	NaN	NaN	-1.252	0.911	0.59	-1.222	0.747	0.623	-1.26	0.518	0.549	-1.291	0.428	0.552	-1.33	0.279	0.596	-1.337	0.097	0.519	-1.236	0.03	0.602	NaN	NaN	NaN	-1.249	0.899	0.219	NaN	NaN	NaN	-1.259	0.517	0.243	NaN	NaN	NaN	NaN	NaN	NaN	-1.3	0.096	0.243
180	0.9	-1.344	0.979	0.408	NaN	NaN	NaN	-1.252	0.911	0.59	-1.222	0.747	0.623	-1.26	0.518	0.549	-1.291	0.428	0.552	-1.33	0.279	0.596	-1.337	0.097	0.518	-1.236	0.03	0.602	NaN	NaN	NaN	-1.249	0.899	0.219	NaN	NaN	NaN	-1.259	0.516	0.243	NaN	NaN	NaN	NaN	NaN	NaN	-1.3	0.096	0.243
181	0.905	-1.344	0.979	0.408	NaN	NaN	NaN	-1.252	0.911	0.59	-1.222	0.747	0.623	-1.26	0.519	0.55	-1.291	0.428	0.552	-1.33	0.279	0.596	-1.337	0.097	0.518	-1.236	0.03	0.602	NaN	NaN	NaN	-1.249	0.899	0.219	NaN	NaN	NaN	-1.259	0.516	0.243	NaN	NaN	NaN	NaN	NaN	NaN	-1.3	0.096	0.243
182	0.91	-1.344	0.979	0.408	NaN	NaN	NaN	-1.252	0.911	0.59	-1.222	0.747	0.623	-1.262	0.521	0.551	-1.291	0.428	0.552	-1.33	0.279	0.596	-1.338	0.098	0.518	-1.236	0.03	0.602	NaN	NaN	NaN	-1.249	0.899	0.219	NaN	NaN	NaN	-1.259	0.517	0.243	NaN	NaN	NaN	NaN	NaN	NaN	-1.3	0.096	0.243
183	0.915	-1.344	0.979	0.409	NaN	NaN	NaN	-1.252	0.911	0.59	-1.222	0.747	0.623	-1.262	0.521	0.551	-1.291	0.428	0.552	-1.33	0.279	0.596	-1.337	0.097	0.518	-1.236	0.03	0.602	NaN	NaN	NaN	-1.249	0.899	0.219	NaN	NaN	NaN	-1.259	0.517	0.243	NaN	NaN	NaN	NaN	NaN	NaN	-1.3	0.096	0.243
184	0.92	-1.344	0.979	0.409	NaN	NaN	NaN	-1.252	0.911	0.59	-1.222	0.747	0.623	-1.262	0.521	0.552	-1.291	0.428	0.552	-1.33	0.279	0.596	-1.337	0.097	0.518	-1.236	0.03	0.602	NaN	NaN	NaN	-1.249	0.899	0.219	NaN	NaN	NaN	-1.259	0.517	0.243	NaN	NaN	NaN	NaN	NaN	NaN	-1.3	0.096	0.243
185	0.925	-1.344	0.979	0.409	NaN	NaN	NaN	-1.252	0.911	0.59	-1.222	0.747	0.623	-1.262	0.521	0.552	-1.291	0.428	0.552	-1.33	0.279	0.596	-1.337	0.097	0.518	-1.236	0.03	0.602	NaN	NaN	NaN	-1.249	0.899	0.219	NaN	NaN	NaN	-1.259	0.517	0.243	NaN	NaN	NaN	NaN	NaN	NaN	-1.3	0.096	0.243
186	0.93	-1.344	0.979	0.409	NaN	NaN	NaN	-1.252	0.911	0.59	-1.222	0.747	0.623	-1.262	0.521	0.552	-1.29	0.428	0.552	-1.33	0.279	0.596	-1.337	0.097	0.519	-1.236	0.03	0.602	NaN	NaN	NaN	-1.249	0.899	0.219	NaN	NaN	NaN	-1.259	0.517	0.243	NaN	NaN	NaN	NaN	NaN	NaN	-1.3	0.096	0.243
187	0.935	-1.344	0.979	0.409	NaN	NaN	NaN	-1.252	0.911	0.59	-1.222	0.747	0.623	-1.262	0.521	0.552	-1.29	0.428	0.552	-1.33	0.279	0.596	-1.338	0.098	0.518	-1.236	0.03	0.602	NaN	NaN	NaN	-1.249	0.899	0.219	NaN	NaN	NaN	-1.259	0.517	0.243	NaN	NaN	NaN	NaN	NaN	NaN	-1.3	0.096	0.243
188	0.94	-1.344	0.979	0.409	NaN	NaN	NaN	-1.252	0.911	0.59	-1.222	0.747	0.623	-1.262	0.521	0.552	-1.29	0.428	0.552	-1.33	0.279	0.596	-1.338	0.098	0.518	-1.236	0.03	0.602	NaN	NaN	NaN	-1.249	0.899	0.22	NaN	NaN	NaN	-1.259	0.517	0.243	NaN	NaN	NaN	NaN	NaN	NaN	-1.3	0.096	0.243
189	0.945	-1.344	0.979	0.409	NaN	NaN	NaN	-1.252	0.911	0.59	-1.222	0.747	0.623	-1.262	0.522	0.552	-1.29	0.428	0.552	-1.33	0.279	0.596	-1.338	0.098	0.518	-1.236	0.03	0.602	NaN	NaN	NaN	-1.249	0.899	0.22	NaN	NaN	NaN	-1.259	0.517	0.243	NaN	NaN	NaN	NaN	NaN	NaN	-1.3	0.096	0.243
190	0.95	-1.344	0.979	0.409	NaN	NaN	NaN	-1.252	0.911	0.59	-1.222	0.747	0.623	-1.262	0.522	0.552	-1.29	0.428	0.552	-1.33	0.279	0.596	-1.337	0.096	0.519	-1.236	0.03	0.602	NaN	NaN	NaN	-1.249	0.899	0.22	NaN	NaN	NaN	-1.259	0.517	0.243	NaN	NaN	NaN	NaN	NaN	NaN	-1.3	0.096	0.243
191	0.955	-1.344	0.979	0.409	NaN	NaN	NaN	-1.252	0.911	0.59	-1.222	0.747	0.623	-1.262	0.522	0.552	-1.29	0.428	0.552	-1.33	0.279	0.596	-1.337	0.096	0.519	-1.236	0.03	0.602	NaN	NaN	NaN	-1.249	0.899	0.22	NaN	NaN	NaN	-1.259	0.517	0.243	NaN	NaN	NaN	NaN	NaN	NaN	-1.3	0.096	0.243
192	0.96	-1.343	0.979	0.409	NaN	NaN	NaN	-1.252	0.911	0.59	-1.222	0.747	0.623	-1.262	0.522	0.552	-1.29	0.428	0.552	-1.33	0.279	0.596	-1.338	0.098	0.518	-1.236	0.03	0.602	NaN	NaN	NaN	-1.249	0.899	0.22	NaN	NaN	NaN	-1.259	0.517	0.243	NaN	NaN	NaN	NaN	NaN	NaN	-1.3	0.096	0.243
193	0.965	-1.343	0.979	0.409	NaN	NaN	NaN	-1.252	0.911	0.59	-1.222	0.747	0.623	-1.262	0.522	0.552	-1.29	0.428	0.552	-1.33	0.279	0.596	-1.338	0.098	0.518	-1.236	0.03	0.602	NaN	NaN	NaN	-1.249	0.899	0.22	NaN	NaN	NaN	-1.259	0.517	0.243	NaN	NaN	NaN	NaN	NaN	NaN	-1.3	0.096	0.243
194	0.97	-1.343	0.979	0.409	NaN	NaN	NaN	-1.252	0.911	0.59	-1.222	0.747	0.623	-1.262	0.522	0.552	-1.29	0.428	0.552	-1.33	0.279	0.596	-1.337	0.098	0.518	-1.236	0.03	0.602	NaN	NaN	NaN	-1.249	0.899	0.22	NaN	NaN	NaN	-1.259	0.517	0.243	NaN	NaN	NaN	NaN	NaN	NaN	-1.3	0.096	0.243
195	0.975	-1.343	0.979	0.409	NaN	NaN	NaN	-1.252	0.911	0.59	-1.222	0.747	0.623	-1.262	0.522	0.552	-1.29	0.428	0.552	-1.33	0.279	0.596	-1.337	0.097	0.518	-1.236	0.03	0.602	NaN	NaN	NaN	-1.248	0.899	0.22	NaN	NaN	NaN	-1.259	0.517	0.243	NaN	NaN	NaN	NaN	NaN	NaN	-1.3	0.096	0.243
196	0.98	-1.343	0.979	0.409	NaN	NaN	NaN	-1.251	0.911	0.59	-1.222	0.747	0.623	-1.262	0.522	0.552	-1.29	0.428	0.552	-1.33	0.279	0.596	-1.338	0.098	0.518	-1.236	0.03	0.602	NaN	NaN	NaN	-1.248	0.899	0.22	NaN	NaN	NaN	-1.259	0.517	0.243	NaN	NaN	NaN	NaN	NaN	NaN	-1.3	0.096	0.243
197	0.985	-1.343	0.979	0.409	NaN	NaN	NaN	-1.251	0.911	0.591	-1.221	0.747	0.623	-1.262	0.522	0.552	-1.29	0.428	0.552	-1.33	0.279	0.597	-1.337	0.097	0.518	-1.236	0.03	0.602	NaN	NaN	NaN	-1.248	0.899	0.22	NaN	NaN	NaN	-1.259	0.517	0.243	NaN	NaN	NaN	NaN	NaN	NaN	-1.3	0.096	0.243
198	0.99	-1.343	0.979	0.409	NaN	NaN	NaN	-1.251	0.911	0.591	-1.221	0.747	0.623	-1.262	0.522	0.552	-1.29	0.428	0.552	-1.33	0.279	0.597	-1.337	0.097	0.518	-1.236	0.03	0.602	NaN	NaN	NaN	-1.248	0.899	0.22	NaN	NaN	NaN	-1.259	0.517	0.243	NaN	NaN	NaN	NaN	NaN	NaN	-1.3	0.096	0.243
199	0.995	-1.343	0.979	0.409	NaN	NaN	NaN	-1.251	0.911	0.591	-1.221	0.747	0.623	-1.262	0.522	0.552	-1.29	0.428	0.552	-1.33	0.279	0.597	-1.338	0.098	0.518	-1.236	0.03	0.602	NaN	NaN	NaN	-1.248	0.899	0.22	NaN	NaN	NaN	-1.259	0.517	0.243	NaN	NaN	NaN	NaN	NaN	NaN	-1.3	0.096	0.243
200	1	-1.343	0.979	0.409	NaN	NaN	NaN	-1.251	0.911	0.591	-1.221	0.747	0.623	-1.262	0.522	0.552	-1.29	0.428	0.552	-1.33	0.279	0.597	-1.338	0.098	0.518	-1.236	0.03	0.602	NaN	NaN	NaN	-1.248	0.899	0.22	NaN	NaN	NaN	-1.259	0.517	0.243	NaN	NaN	NaN	NaN	NaN	NaN	-1.3	0.096	0.243
201	1.005	-1.343	0.979	0.409	NaN	NaN	NaN	-1.251	0.911	0.591	-1.221	0.747	0.623	-1.262	0.522	0.552	-1.29	0.428	0.552	-1.33	0.279	0.597	-1.338	0.098	0.518	-1.236	0.03	0.602	NaN	NaN	NaN	-1.248	0.899	0.22	NaN	NaN	NaN	-1.259	0.517	0.243	NaN	NaN	NaN	NaN	NaN	NaN	-1.3	0.096	0.243
202	1.01	-1.343	0.979	0.409	NaN	NaN	NaN	-1.251	0.911	0.591	-1.221	0.747	0.623	-1.262	0.522	0.552	-1.29	0.428	0.552	-1.33	0.279	0.597	-1.338	0.098	0.518	-1.236	0.03	0.602	NaN	NaN	NaN	-1.248	0.899	0.22	NaN	NaN	NaN	-1.259	0.517	0.243	NaN	NaN	NaN	NaN	NaN	NaN	-1.3	0.096	0.243
203	1.015	-1.343	0.979	0.409	NaN	NaN	NaN	-1.251	0.911	0.591	-1.221	0.747	0.623	-1.262	0.522	0.552	-1.29	0.428	0.552	-1.33	0.279	0.597	-1.337	0.097	0.519	-1.236	0.03	0.602	NaN	NaN	NaN	-1.248	0.899	0.22	NaN	NaN	NaN	-1.259	0.517	0.243	NaN	NaN	NaN	NaN	NaN	NaN	-1.3	0.096	0.243
204	1.02	-1.343	0.979	0.409	NaN	NaN	NaN	-1.251	0.911	0.591	-1.221	0.747	0.623	-1.262	0.522	0.552	-1.29	0.428	0.552	-1.33	0.279	0.597	-1.338	0.098	0.518	-1.236	0.03	0.602	NaN	NaN	NaN	-1.248	0.899	0.22	NaN	NaN	NaN	-1.259	0.517	0.243	NaN	NaN	NaN	NaN	NaN	NaN	-1.3	0.096	0.243
205	1.025	-1.343	0.979	0.41	NaN	NaN	NaN	-1.25	0.911	0.591	-1.221	0.747	0.623	-1.262	0.522	0.552	-1.29	0.428	0.552	-1.33	0.279	0.597	-1.337	0.098	0.518	-1.236	0.03	0.602	NaN	NaN	NaN	-1.248	0.899	0.221	NaN	NaN	NaN	-1.259	0.517	0.243	NaN	NaN	NaN	NaN	NaN	NaN	-1.3	0.096	0.243
206	1.03	-1.342	0.979	0.41	NaN	NaN	NaN	-1.25	0.911	0.591	-1.221	0.747	0.623	-1.261	0.522	0.552	-1.29	0.428	0.552	-1.33	0.279	0.597	-1.337	0.097	0.518	-1.236	0.03	0.602	NaN	NaN	NaN	-1.248	0.899	0.221	NaN	NaN	NaN	-1.259	0.517	0.243	NaN	NaN	NaN	NaN	NaN	NaN	-1.3	0.096	0.243
207	1.035	-1.342	0.979	0.41	NaN	NaN	NaN	-1.25	0.911	0.591	-1.221	0.747	0.623	-1.261	0.522	0.552	-1.29	0.428	0.552	-1.33	0.279	0.597	-1.337	0.097	0.518	-1.236	0.03	0.602	NaN	NaN	NaN	-1.248	0.899	0.221	NaN	NaN	NaN	-1.259	0.517	0.243	NaN	NaN	NaN	NaN	NaN	NaN	-1.3	0.096	0.243
208	1.04	-1.342	0.979	0.41	NaN	NaN	NaN	-1.25	0.911	0.591	-1.22	0.747	0.623	-1.261	0.522	0.552	-1.29	0.428	0.552	-1.33	0.279	0.597	-1.337	0.097	0.518	-1.236	0.03	0.602	NaN	NaN	NaN	-1.248	0.899	0.221	NaN	NaN	NaN	-1.259	0.517	0.243	NaN	NaN	NaN	NaN	NaN	NaN	-1.3	0.096	0.243
209	1.045	-1.342	0.979	0.41	NaN	NaN	NaN	-1.25	0.911	0.591	-1.22	0.746	0.623	-1.261	0.522	0.552	-1.29	0.428	0.552	-1.33	0.279	0.597	-1.337	0.097	0.518	-1.236	0.03	0.602	NaN	NaN	NaN	-1.247	0.899	0.221	NaN	NaN	NaN	-1.259	0.517	0.243	NaN	NaN	NaN	NaN	NaN	NaN	-1.3	0.096	0.243
210	1.05	-1.342	0.979	0.41	NaN	NaN	NaN	-1.25	0.911	0.591	-1.22	0.746	0.623	-1.261	0.522	0.552	-1.29	0.428	0.552	-1.329	0.279	0.597	-1.337	0.097	0.519	-1.236	0.03	0.602	NaN	NaN	NaN	-1.247	0.899	0.221	NaN	NaN	NaN	-1.258	0.517	0.243	NaN	NaN	NaN	NaN	NaN	NaN	-1.3	0.096	0.243
211	1.055	-1.342	0.979	0.41	NaN	NaN	NaN	-1.25	0.911	0.591	-1.22	0.746	0.624	-1.261	0.522	0.553	-1.29	0.428	0.552	-1.329	0.279	0.597	-1.338	0.098	0.518	-1.236	0.03	0.602	NaN	NaN	NaN	-1.247	0.899	0.221	NaN	NaN	NaN	-1.258	0.517	0.243	NaN	NaN	NaN	NaN	NaN	NaN	-1.3	0.096	0.243
212	1.06	-1.341	0.979	0.41	NaN	NaN	NaN	-1.249	0.911	0.591	-1.22	0.746	0.624	-1.261	0.522	0.553	-1.29	0.428	0.552	-1.329	0.279	0.597	-1.338	0.098	0.518	-1.236	0.03	0.602	NaN	NaN	NaN	-1.247	0.899	0.221	NaN	NaN	NaN	-1.258	0.517	0.243	NaN	NaN	NaN	NaN	NaN	NaN	-1.3	0.096	0.243
213	1.065	-1.341	0.979	0.41	NaN	NaN	NaN	-1.249	0.911	0.591	-1.22	0.746	0.624	-1.261	0.522	0.553	-1.29	0.428	0.552	-1.329	0.279	0.597	-1.338	0.098	0.518	-1.236	0.03	0.602	NaN	NaN	NaN	-1.247	0.899	0.221	NaN	NaN	NaN	-1.258	0.517	0.243	NaN	NaN	NaN	NaN	NaN	NaN	-1.3	0.096	0.243
214	1.07	-1.341	0.979	0.41	NaN	NaN	NaN	-1.249	0.911	0.591	-1.22	0.746	0.624	-1.261	0.522	0.553	-1.29	0.428	0.553	-1.329	0.279	0.597	-1.338	0.098	0.518	-1.236	0.03	0.602	NaN	NaN	NaN	-1.247	0.899	0.221	NaN	NaN	NaN	-1.258	0.517	0.243	NaN	NaN	NaN	NaN	NaN	NaN	-1.3	0.096	0.243
215	1.075	-1.341	0.979	0.41	NaN	NaN	NaN	-1.249	0.911	0.591	-1.22	0.746	0.624	-1.261	0.522	0.553	-1.29	0.428	0.553	-1.329	0.279	0.597	-1.338	0.098	0.518	-1.236	0.03	0.602	NaN	NaN	NaN	-1.247	0.899	0.221	NaN	NaN	NaN	-1.258	0.517	0.243	NaN	NaN	NaN	NaN	NaN	NaN	-1.3	0.096	0.243
216	1.08	-1.341	0.979	0.41	NaN	NaN	NaN	-1.249	0.911	0.591	-1.22	0.746	0.624	-1.261	0.521	0.553	-1.29	0.428	0.553	-1.329	0.279	0.597	-1.338	0.098	0.518	-1.236	0.03	0.602	NaN	NaN	NaN	-1.247	0.899	0.221	NaN	NaN	NaN	-1.258	0.517	0.243	NaN	NaN	NaN	NaN	NaN	NaN	-1.3	0.096	0.243
217	1.085	-1.341	0.979	0.41	NaN	NaN	NaN	-1.249	0.91	0.591	-1.22	0.746	0.624	-1.261	0.521	0.553	-1.29	0.428	0.553	-1.329	0.279	0.597	-1.338	0.098	0.518	-1.236	0.03	0.602	NaN	NaN	NaN	-1.247	0.899	0.221	NaN	NaN	NaN	-1.258	0.517	0.243	-1.288	0.431	0.233	NaN	NaN	NaN	-1.3	0.096	0.243
218	1.09	-1.341	0.979	0.41	NaN	NaN	NaN	-1.249	0.91	0.591	-1.22	0.746	0.624	-1.261	0.521	0.553	-1.29	0.428	0.553	-1.329	0.279	0.597	-1.337	0.098	0.518	-1.236	0.03	0.602	NaN	NaN	NaN	-1.246	0.899	0.221	NaN	NaN	NaN	-1.258	0.517	0.243	-1.286	0.429	0.234	NaN	NaN	NaN	-1.3	0.096	0.243
219	1.095	-1.341	0.979	0.41	NaN	NaN	NaN	-1.249	0.911	0.591	-1.22	0.746	0.624	-1.261	0.521	0.553	-1.29	0.428	0.553	-1.329	0.279	0.597	-1.337	0.097	0.518	-1.236	0.03	0.602	NaN	NaN	NaN	-1.246	0.899	0.221	NaN	NaN	NaN	-1.258	0.517	0.243	-1.287	0.429	0.234	NaN	NaN	NaN	-1.3	0.096	0.243
220	1.1	-1.341	0.979	0.41	NaN	NaN	NaN	-1.249	0.911	0.592	-1.22	0.746	0.624	-1.261	0.521	0.553	-1.29	0.428	0.553	-1.329	0.279	0.597	-1.337	0.097	0.518	-1.236	0.03	0.602	NaN	NaN	NaN	-1.246	0.899	0.222	NaN	NaN	NaN	-1.258	0.517	0.243	-1.287	0.43	0.233	NaN	NaN	NaN	-1.3	0.096	0.243
221	1.105	-1.341	0.979	0.411	NaN	NaN	NaN	-1.249	0.91	0.592	-1.219	0.746	0.624	-1.261	0.521	0.553	-1.29	0.428	0.553	-1.329	0.279	0.597	-1.337	0.097	0.519	-1.236	0.03	0.602	NaN	NaN	NaN	-1.246	0.899	0.222	NaN	NaN	NaN	-1.258	0.517	0.243	-1.287	0.431	0.233	NaN	NaN	NaN	-1.3	0.096	0.243
222	1.11	-1.341	0.979	0.411	NaN	NaN	NaN	-1.249	0.91	0.592	-1.219	0.746	0.624	-1.261	0.521	0.553	-1.29	0.428	0.553	-1.329	0.279	0.597	-1.338	0.098	0.518	-1.236	0.03	0.602	NaN	NaN	NaN	-1.246	0.899	0.222	NaN	NaN	NaN	-1.258	0.517	0.243	-1.287	0.43	0.233	NaN	NaN	NaN	-1.3	0.096	0.243
223	1.115	-1.341	0.979	0.411	NaN	NaN	NaN	-1.249	0.91	0.592	-1.219	0.746	0.624	-1.261	0.521	0.553	-1.289	0.428	0.553	-1.329	0.279	0.597	-1.338	0.098	0.518	-1.236	0.03	0.602	NaN	NaN	NaN	-1.246	0.899	0.222	NaN	NaN	NaN	-1.258	0.517	0.243	-1.286	0.429	0.234	NaN	NaN	NaN	-1.3	0.096	0.243
224	1.12	-1.341	0.979	0.411	NaN	NaN	NaN	-1.248	0.91	0.592	-1.219	0.746	0.624	-1.261	0.521	0.553	-1.289	0.428	0.553	-1.328	0.279	0.597	-1.338	0.098	0.518	-1.236	0.03	0.602	NaN	NaN	NaN	-1.246	0.899	0.222	NaN	NaN	NaN	-1.258	0.517	0.243	-1.286	0.429	0.234	NaN	NaN	NaN	-1.3	0.096	0.243
225	1.125	-1.341	0.979	0.411	NaN	NaN	NaN	-1.248	0.91	0.592	-1.219	0.746	0.624	-1.261	0.521	0.553	-1.289	0.428	0.553	-1.328	0.279	0.597	-1.338	0.098	0.518	-1.236	0.03	0.602	NaN	NaN	NaN	-1.246	0.899	0.222	NaN	NaN	NaN	-1.258	0.517	0.243	-1.287	0.43	0.233	NaN	NaN	NaN	-1.3	0.096	0.243
226	1.13	-1.341	0.979	0.411	NaN	NaN	NaN	-1.248	0.91	0.592	-1.219	0.746	0.624	-1.261	0.521	0.553	-1.289	0.428	0.553	-1.328	0.279	0.597	-1.337	0.098	0.518	-1.236	0.03	0.602	NaN	NaN	NaN	-1.246	0.899	0.222	NaN	NaN	NaN	-1.258	0.517	0.243	-1.286	0.429	0.234	NaN	NaN	NaN	-1.3	0.096	0.243
227	1.135	-1.34	0.979	0.411	NaN	NaN	NaN	-1.248	0.91	0.592	-1.219	0.746	0.624	-1.261	0.521	0.553	-1.289	0.428	0.553	-1.328	0.279	0.597	-1.337	0.097	0.519	-1.236	0.03	0.602	NaN	NaN	NaN	-1.246	0.899	0.222	NaN	NaN	NaN	-1.258	0.517	0.243	-1.286	0.428	0.234	NaN	NaN	NaN	-1.3	0.096	0.243
228	1.14	-1.34	0.979	0.411	NaN	NaN	NaN	-1.248	0.91	0.592	-1.219	0.746	0.624	-1.261	0.521	0.553	-1.289	0.428	0.553	-1.328	0.279	0.597	-1.337	0.097	0.519	-1.236	0.03	0.602	NaN	NaN	NaN	-1.245	0.899	0.222	NaN	NaN	NaN	-1.258	0.517	0.243	-1.286	0.428	0.234	NaN	NaN	NaN	-1.3	0.096	0.243
229	1.145	-1.34	0.979	0.411	NaN	NaN	NaN	-1.248	0.91	0.592	-1.219	0.747	0.624	-1.261	0.521	0.553	-1.289	0.428	0.553	-1.328	0.279	0.597	-1.337	0.096	0.519	-1.236	0.03	0.602	NaN	NaN	NaN	-1.245	0.899	0.222	NaN	NaN	NaN	-1.258	0.517	0.243	-1.286	0.428	0.234	NaN	NaN	NaN	-1.3	0.096	0.243
230	1.15	-1.34	0.979	0.411	NaN	NaN	NaN	-1.248	0.91	0.593	-1.219	0.747	0.624	-1.261	0.521	0.553	-1.289	0.428	0.553	-1.328	0.279	0.597	-1.336	0.096	0.519	-1.236	0.03	0.602	NaN	NaN	NaN	-1.245	0.899	0.222	NaN	NaN	NaN	-1.258	0.517	0.243	-1.286	0.429	0.234	NaN	NaN	NaN	-1.3	0.096	0.243
231	1.155	-1.34	0.979	0.411	NaN	NaN	NaN	-1.248	0.91	0.593	-1.219	0.747	0.624	-1.26	0.521	0.553	-1.289	0.428	0.553	-1.328	0.279	0.597	-1.336	0.096	0.519	-1.236	0.03	0.602	NaN	NaN	NaN	-1.245	0.899	0.222	NaN	NaN	NaN	-1.258	0.517	0.243	-1.287	0.43	0.234	NaN	NaN	NaN	-1.3	0.096	0.243
232	1.16	-1.34	0.979	0.411	NaN	NaN	NaN	-1.248	0.91	0.593	-1.219	0.747	0.624	-1.26	0.521	0.553	-1.289	0.428	0.553	-1.328	0.279	0.597	-1.337	0.096	0.519	-1.236	0.03	0.602	NaN	NaN	NaN	-1.245	0.899	0.222	NaN	NaN	NaN	-1.258	0.517	0.243	-1.286	0.429	0.234	NaN	NaN	NaN	-1.299	0.096	0.243
233	1.165	-1.339	0.979	0.412	NaN	NaN	NaN	-1.248	0.91	0.593	-1.219	0.747	0.624	-1.26	0.521	0.553	-1.289	0.428	0.553	-1.328	0.279	0.597	-1.338	0.098	0.518	-1.236	0.03	0.602	NaN	NaN	NaN	-1.245	0.899	0.222	NaN	NaN	NaN	-1.258	0.517	0.243	-1.286	0.428	0.234	NaN	NaN	NaN	-1.3	0.096	0.243
234	1.17	-1.339	0.98	0.412	NaN	NaN	NaN	-1.248	0.91	0.593	-1.219	0.747	0.625	-1.26	0.521	0.553	-1.289	0.428	0.553	-1.328	0.279	0.597	-1.337	0.098	0.518	-1.236	0.03	0.602	NaN	NaN	NaN	-1.245	0.899	0.222	NaN	NaN	NaN	-1.258	0.517	0.243	-1.286	0.428	0.234	NaN	NaN	NaN	-1.3	0.096	0.243
235	1.175	-1.339	0.98	0.412	NaN	NaN	NaN	-1.248	0.91	0.593	-1.219	0.747	0.625	-1.26	0.521	0.553	-1.289	0.428	0.553	-1.328	0.279	0.597	-1.337	0.096	0.519	-1.236	0.03	0.602	NaN	NaN	NaN	-1.245	0.899	0.222	NaN	NaN	NaN	-1.258	0.517	0.243	-1.286	0.428	0.234	NaN	NaN	NaN	-1.299	0.096	0.243
236	1.18	-1.339	0.98	0.412	NaN	NaN	NaN	-1.247	0.91	0.593	-1.218	0.747	0.625	-1.26	0.521	0.553	-1.289	0.428	0.553	-1.328	0.279	0.597	-1.337	0.096	0.519	-1.236	0.03	0.602	NaN	NaN	NaN	-1.245	0.899	0.222	NaN	NaN	NaN	-1.258	0.517	0.243	-1.286	0.428	0.234	NaN	NaN	NaN	-1.299	0.096	0.243
237	1.185	-1.339	0.98	0.412	NaN	NaN	NaN	-1.247	0.91	0.593	-1.218	0.746	0.625	-1.26	0.521	0.553	-1.289	0.428	0.553	-1.328	0.278	0.597	-1.338	0.098	0.518	-1.236	0.03	0.602	NaN	NaN	NaN	-1.245	0.899	0.222	NaN	NaN	NaN	-1.258	0.518	0.243	-1.286	0.428	0.234	NaN	NaN	NaN	-1.299	0.096	0.243
238	1.19	-1.339	0.98	0.412	NaN	NaN	NaN	-1.247	0.91	0.593	-1.218	0.746	0.625	-1.26	0.521	0.553	-1.289	0.428	0.553	-1.328	0.278	0.597	-1.337	0.098	0.518	-1.236	0.03	0.602	NaN	NaN	NaN	-1.245	0.899	0.222	NaN	NaN	NaN	-1.258	0.518	0.243	-1.285	0.428	0.234	NaN	NaN	NaN	-1.299	0.096	0.243
239	1.195	-1.339	0.98	0.412	NaN	NaN	NaN	-1.247	0.91	0.593	-1.218	0.746	0.625	-1.26	0.521	0.553	-1.288	0.428	0.553	-1.327	0.278	0.597	-1.337	0.097	0.519	-1.236	0.03	0.602	NaN	NaN	NaN	-1.245	0.899	0.222	NaN	NaN	NaN	-1.258	0.518	0.244	-1.285	0.428	0.234	NaN	NaN	NaN	-1.299	0.097	0.243
240	1.2	-1.339	0.98	0.412	NaN	NaN	NaN	-1.247	0.91	0.593	-1.218	0.746	0.625	-1.26	0.521	0.553	-1.288	0.428	0.553	-1.327	0.278	0.597	-1.338	0.098	0.518	-1.236	0.03	0.602	NaN	NaN	NaN	-1.245	0.899	0.222	NaN	NaN	NaN	-1.258	0.518	0.243	-1.285	0.428	0.234	NaN	NaN	NaN	-1.299	0.097	0.243
241	1.205	-1.339	0.98	0.412	NaN	NaN	NaN	-1.247	0.91	0.593	-1.217	0.746	0.625	-1.26	0.521	0.554	-1.288	0.428	0.553	-1.327	0.278	0.597	-1.338	0.098	0.518	-1.236	0.03	0.602	NaN	NaN	NaN	-1.245	0.899	0.223	NaN	NaN	NaN	-1.258	0.518	0.244	-1.286	0.428	0.234	NaN	NaN	NaN	-1.299	0.097	0.244
242	1.21	-1.338	0.98	0.412	NaN	NaN	NaN	-1.247	0.91	0.593	-1.217	0.746	0.625	-1.26	0.521	0.554	-1.288	0.428	0.553	-1.327	0.278	0.597	-1.338	0.098	0.518	-1.236	0.03	0.602	NaN	NaN	NaN	-1.245	0.899	0.223	NaN	NaN	NaN	-1.258	0.518	0.243	-1.286	0.428	0.234	NaN	NaN	NaN	-1.299	0.097	0.244
243	1.215	-1.338	0.98	0.412	NaN	NaN	NaN	-1.247	0.91	0.593	-1.217	0.746	0.625	-1.26	0.521	0.554	-1.288	0.428	0.553	-1.327	0.278	0.597	-1.337	0.098	0.519	-1.236	0.03	0.602	NaN	NaN	NaN	-1.244	0.899	0.223	NaN	NaN	NaN	-1.258	0.518	0.243	-1.286	0.428	0.234	NaN	NaN	NaN	-1.299	0.097	0.244
244	1.22	-1.338	0.98	0.412	NaN	NaN	NaN	-1.246	0.91	0.593	-1.217	0.746	0.625	-1.26	0.521	0.554	-1.288	0.428	0.553	-1.327	0.278	0.597	-1.337	0.097	0.519	-1.236	0.03	0.602	NaN	NaN	NaN	-1.244	0.899	0.223	NaN	NaN	NaN	-1.258	0.519	0.243	-1.286	0.428	0.234	NaN	NaN	NaN	-1.299	0.097	0.244
245	1.225	-1.338	0.98	0.412	NaN	NaN	NaN	-1.246	0.91	0.593	-1.217	0.746	0.625	-1.26	0.521	0.554	-1.288	0.428	0.553	-1.327	0.278	0.597	-1.338	0.098	0.518	-1.236	0.03	0.602	NaN	NaN	NaN	-1.244	0.899	0.223	NaN	NaN	NaN	-1.258	0.519	0.243	-1.286	0.428	0.235	NaN	NaN	NaN	-1.299	0.097	0.244
246	1.23	-1.338	0.98	0.412	NaN	NaN	NaN	-1.246	0.911	0.594	-1.217	0.746	0.625	-1.26	0.521	0.554	-1.288	0.428	0.553	-1.327	0.278	0.597	-1.338	0.098	0.518	-1.236	0.03	0.602	NaN	NaN	NaN	-1.244	0.899	0.223	NaN	NaN	NaN	-1.258	0.519	0.243	-1.286	0.428	0.235	NaN	NaN	NaN	-1.299	0.097	0.244
247	1.235	-1.338	0.98	0.412	NaN	NaN	NaN	-1.246	0.911	0.594	-1.217	0.746	0.625	-1.26	0.522	0.554	-1.288	0.428	0.553	-1.327	0.278	0.597	-1.338	0.098	0.518	-1.236	0.03	0.602	NaN	NaN	NaN	-1.244	0.899	0.223	NaN	NaN	NaN	-1.258	0.519	0.243	-1.286	0.428	0.235	NaN	NaN	NaN	-1.299	0.097	0.244
248	1.24	-1.338	0.98	0.413	NaN	NaN	NaN	-1.246	0.911	0.594	-1.217	0.746	0.625	-1.26	0.522	0.554	-1.288	0.428	0.553	-1.327	0.278	0.597	-1.338	0.099	0.518	-1.236	0.03	0.602	NaN	NaN	NaN	-1.244	0.899	0.223	NaN	NaN	NaN	-1.258	0.519	0.244	-1.286	0.428	0.235	NaN	NaN	NaN	-1.299	0.097	0.244
249	1.245	-1.338	0.98	0.413	NaN	NaN	NaN	-1.246	0.911	0.594	-1.217	0.746	0.625	-1.26	0.522	0.554	-1.288	0.428	0.553	-1.327	0.278	0.597	-1.337	0.098	0.518	-1.236	0.03	0.602	NaN	NaN	NaN	-1.243	0.899	0.223	NaN	NaN	NaN	-1.258	0.519	0.244	-1.286	0.428	0.235	NaN	NaN	NaN	-1.299	0.097	0.244
250	1.25	-1.337	0.98	0.413	NaN	NaN	NaN	-1.246	0.91	0.594	-1.217	0.746	0.625	-1.26	0.522	0.554	-1.288	0.428	0.553	-1.327	0.278	0.597	-1.337	0.097	0.518	-1.236	0.03	0.602	NaN	NaN	NaN	-1.243	0.899	0.223	NaN	NaN	NaN	-1.258	0.519	0.244	-1.286	0.428	0.235	NaN	NaN	NaN	-1.299	0.097	0.244
251	1.255	-1.337	0.98	0.413	NaN	NaN	NaN	-1.245	0.91	0.594	-1.217	0.746	0.625	-1.26	0.522	0.554	-1.288	0.428	0.553	-1.327	0.278	0.597	-1.337	0.098	0.518	-1.236	0.03	0.602	NaN	NaN	NaN	-1.243	0.899	0.224	NaN	NaN	NaN	-1.258	0.519	0.244	-1.286	0.428	0.235	NaN	NaN	NaN	-1.299	0.097	0.244
252	1.26	-1.337	0.98	0.413	NaN	NaN	NaN	-1.245	0.91	0.594	-1.217	0.746	0.625	-1.26	0.522	0.554	-1.288	0.428	0.553	-1.327	0.278	0.597	-1.338	0.098	0.518	-1.236	0.03	0.602	NaN	NaN	NaN	-1.243	0.899	0.224	NaN	NaN	NaN	-1.258	0.519	0.244	-1.286	0.428	0.235	NaN	NaN	NaN	-1.299	0.097	0.244
253	1.265	-1.337	0.98	0.413	NaN	NaN	NaN	-1.245	0.91	0.594	-1.217	0.746	0.625	-1.26	0.522	0.554	-1.288	0.428	0.553	-1.327	0.278	0.597	-1.338	0.099	0.518	-1.236	0.03	0.602	NaN	NaN	NaN	-1.243	0.899	0.224	NaN	NaN	NaN	-1.258	0.519	0.244	-1.286	0.428	0.235	NaN	NaN	NaN	-1.299	0.097	0.244
254	1.27	-1.337	0.98	0.413	NaN	NaN	NaN	-1.245	0.91	0.594	-1.217	0.746	0.626	-1.26	0.522	0.554	-1.288	0.428	0.553	-1.327	0.278	0.597	-1.338	0.099	0.518	-1.236	0.03	0.602	NaN	NaN	NaN	-1.243	0.899	0.224	NaN	NaN	NaN	-1.258	0.519	0.244	-1.285	0.428	0.235	NaN	NaN	NaN	-1.299	0.097	0.244
255	1.275	-1.337	0.98	0.413	NaN	NaN	NaN	-1.245	0.91	0.594	-1.217	0.746	0.626	-1.26	0.522	0.554	-1.288	0.428	0.553	-1.327	0.278	0.597	-1.337	0.098	0.518	-1.236	0.03	0.602	NaN	NaN	NaN	-1.243	0.899	0.224	NaN	NaN	NaN	-1.258	0.519	0.244	-1.285	0.428	0.234	NaN	NaN	NaN	-1.299	0.097	0.244
256	1.28	-1.337	0.98	0.413	NaN	NaN	NaN	-1.245	0.91	0.594	-1.217	0.746	0.626	-1.26	0.522	0.554	-1.288	0.428	0.554	-1.327	0.278	0.597	-1.337	0.097	0.519	-1.236	0.03	0.602	NaN	NaN	NaN	-1.243	0.899	0.224	NaN	NaN	NaN	-1.257	0.519	0.244	-1.284	0.428	0.234	NaN	NaN	NaN	-1.299	0.097	0.244
257	1.285	-1.337	0.98	0.413	NaN	NaN	NaN	-1.245	0.91	0.594	-1.217	0.746	0.626	-1.26	0.522	0.554	-1.288	0.428	0.554	-1.327	0.278	0.597	-1.337	0.098	0.518	-1.236	0.03	0.602	NaN	NaN	NaN	-1.243	0.899	0.224	NaN	NaN	NaN	-1.257	0.519	0.244	-1.284	0.429	0.234	NaN	NaN	NaN	-1.299	0.097	0.244
258	1.29	-1.337	0.98	0.413	NaN	NaN	NaN	-1.245	0.91	0.594	-1.217	0.746	0.626	-1.259	0.522	0.554	-1.288	0.428	0.554	-1.327	0.278	0.597	-1.338	0.098	0.518	-1.236	0.03	0.602	NaN	NaN	NaN	-1.242	0.899	0.224	NaN	NaN	NaN	-1.257	0.519	0.244	-1.284	0.429	0.234	NaN	NaN	NaN	-1.299	0.097	0.244
259	1.295	-1.337	0.98	0.413	NaN	NaN	NaN	-1.245	0.91	0.594	-1.217	0.746	0.626	-1.259	0.522	0.554	-1.288	0.428	0.554	-1.327	0.278	0.598	-1.338	0.099	0.518	-1.236	0.03	0.602	NaN	NaN	NaN	-1.242	0.899	0.224	NaN	NaN	NaN	-1.257	0.519	0.244	-1.284	0.429	0.234	NaN	NaN	NaN	-1.299	0.097	0.244
260	1.3	-1.336	0.98	0.413	NaN	NaN	NaN	-1.245	0.91	0.594	-1.217	0.746	0.626	-1.259	0.522	0.554	-1.287	0.428	0.554	-1.327	0.278	0.598	-1.338	0.099	0.518	-1.236	0.03	0.602	NaN	NaN	NaN	-1.242	0.899	0.224	NaN	NaN	NaN	-1.257	0.519	0.244	-1.284	0.428	0.235	NaN	NaN	NaN	-1.299	0.097	0.244
261	1.305	-1.336	0.98	0.413	NaN	NaN	NaN	-1.245	0.91	0.594	-1.217	0.746	0.626	-1.259	0.522	0.554	-1.287	0.428	0.554	-1.327	0.278	0.598	-1.338	0.099	0.518	-1.236	0.03	0.602	NaN	NaN	NaN	-1.242	0.899	0.224	NaN	NaN	NaN	-1.257	0.519	0.244	-1.285	0.426	0.236	NaN	NaN	NaN	-1.299	0.097	0.244
262	1.31	-1.336	0.98	0.413	NaN	NaN	NaN	-1.245	0.91	0.595	-1.217	0.746	0.626	-1.259	0.522	0.554	-1.287	0.428	0.554	-1.327	0.278	0.598	-1.338	0.099	0.518	-1.236	0.03	0.602	NaN	NaN	NaN	-1.242	0.899	0.224	NaN	NaN	NaN	-1.257	0.519	0.244	-1.285	0.425	0.236	NaN	NaN	NaN	-1.299	0.097	0.244
263	1.315	-1.336	0.98	0.413	NaN	NaN	NaN	-1.245	0.91	0.595	-1.217	0.746	0.626	-1.259	0.522	0.554	-1.287	0.428	0.554	-1.327	0.278	0.598	-1.338	0.099	0.518	-1.236	0.03	0.602	NaN	NaN	NaN	-1.241	0.899	0.225	NaN	NaN	NaN	-1.257	0.519	0.244	-1.284	0.425	0.236	NaN	NaN	NaN	-1.299	0.097	0.244
264	1.32	-1.336	0.981	0.413	NaN	NaN	NaN	-1.245	0.91	0.595	-1.217	0.746	0.626	-1.259	0.522	0.554	-1.287	0.428	0.554	-1.327	0.278	0.598	-1.337	0.098	0.518	-1.236	0.03	0.602	NaN	NaN	NaN	-1.241	0.899	0.225	NaN	NaN	NaN	-1.257	0.519	0.244	-1.284	0.425	0.236	NaN	NaN	NaN	-1.299	0.097	0.244
265	1.325	-1.336	0.981	0.414	NaN	NaN	NaN	-1.245	0.91	0.595	-1.217	0.746	0.626	-1.259	0.522	0.554	-1.287	0.428	0.554	-1.327	0.278	0.598	-1.337	0.097	0.518	-1.236	0.03	0.602	NaN	NaN	NaN	-1.241	0.899	0.225	NaN	NaN	NaN	-1.257	0.519	0.244	-1.284	0.425	0.236	NaN	NaN	NaN	-1.299	0.097	0.244
266	1.33	-1.336	0.981	0.414	NaN	NaN	NaN	-1.245	0.91	0.595	-1.217	0.746	0.626	-1.259	0.522	0.554	-1.287	0.427	0.554	-1.327	0.278	0.598	-1.337	0.098	0.518	-1.236	0.03	0.602	NaN	NaN	NaN	-1.241	0.899	0.225	NaN	NaN	NaN	-1.257	0.519	0.244	-1.284	0.424	0.236	NaN	NaN	NaN	-1.299	0.097	0.244
267	1.335	-1.336	0.981	0.414	NaN	NaN	NaN	-1.244	0.91	0.595	-1.217	0.746	0.626	-1.259	0.522	0.554	-1.287	0.427	0.554	-1.327	0.278	0.598	-1.338	0.098	0.518	-1.236	0.03	0.602	NaN	NaN	NaN	-1.241	0.899	0.225	NaN	NaN	NaN	-1.257	0.519	0.244	NaN	NaN	NaN	NaN	NaN	NaN	-1.299	0.097	0.244
268	1.34	-1.336	0.981	0.414	NaN	NaN	NaN	-1.244	0.91	0.595	-1.216	0.746	0.626	-1.259	0.522	0.554	-1.287	0.427	0.554	-1.327	0.278	0.598	-1.338	0.098	0.518	-1.236	0.03	0.602	NaN	NaN	NaN	-1.241	0.899	0.225	NaN	NaN	NaN	-1.258	0.519	0.244	-1.283	0.425	0.236	NaN	NaN	NaN	-1.299	0.097	0.244
269	1.345	-1.335	0.981	0.414	NaN	NaN	NaN	-1.244	0.91	0.595	-1.216	0.746	0.626	-1.259	0.522	0.555	-1.287	0.427	0.554	-1.327	0.278	0.598	-1.337	0.098	0.518	-1.236	0.03	0.602	NaN	NaN	NaN	-1.241	0.899	0.225	NaN	NaN	NaN	-1.258	0.518	0.244	-1.283	0.425	0.237	-1.359	0.268	0.192	-1.299	0.097	0.244
270	1.35	-1.335	0.98	0.414	NaN	NaN	NaN	-1.244	0.91	0.595	-1.216	0.746	0.626	-1.259	0.522	0.555	-1.287	0.427	0.554	-1.327	0.278	0.598	-1.337	0.097	0.519	-1.236	0.03	0.602	NaN	NaN	NaN	-1.241	0.899	0.225	NaN	NaN	NaN	-1.258	0.519	0.244	-1.282	0.425	0.237	-1.359	0.268	0.192	-1.299	0.097	0.244
271	1.355	-1.335	0.98	0.414	NaN	NaN	NaN	-1.244	0.91	0.595	-1.216	0.746	0.627	-1.258	0.522	0.555	-1.287	0.427	0.554	-1.327	0.278	0.598	-1.337	0.098	0.518	-1.236	0.03	0.602	NaN	NaN	NaN	-1.241	0.899	0.225	NaN	NaN	NaN	-1.257	0.519	0.244	-1.282	0.425	0.237	-1.359	0.268	0.192	-1.299	0.097	0.244
272	1.36	-1.335	0.98	0.414	NaN	NaN	NaN	-1.244	0.91	0.595	-1.216	0.746	0.627	-1.258	0.522	0.555	-1.287	0.427	0.554	-1.327	0.278	0.598	-1.338	0.098	0.518	-1.236	0.03	0.602	NaN	NaN	NaN	-1.241	0.899	0.225	NaN	NaN	NaN	-1.256	0.519	0.244	-1.282	0.425	0.237	-1.346	0.276	0.188	-1.299	0.097	0.244
273	1.365	-1.334	0.98	0.414	NaN	NaN	NaN	-1.243	0.91	0.595	-1.215	0.745	0.627	-1.258	0.522	0.555	-1.286	0.427	0.554	-1.327	0.278	0.598	-1.338	0.098	0.518	-1.236	0.03	0.602	NaN	NaN	NaN	-1.241	0.899	0.225	NaN	NaN	NaN	-1.256	0.519	0.244	-1.282	0.425	0.237	-1.33	0.288	0.182	-1.299	0.097	0.244
274	1.37	-1.334	0.98	0.414	NaN	NaN	NaN	-1.243	0.909	0.595	-1.215	0.745	0.627	-1.258	0.522	0.555	-1.286	0.427	0.554	-1.327	0.278	0.598	-1.338	0.099	0.518	-1.236	0.03	0.602	NaN	NaN	NaN	-1.24	0.899	0.225	NaN	NaN	NaN	-1.256	0.519	0.244	-1.282	0.425	0.237	-1.352	0.273	0.19	-1.299	0.097	0.244
275	1.375	-1.334	0.98	0.414	NaN	NaN	NaN	-1.243	0.909	0.595	-1.215	0.745	0.627	-1.258	0.522	0.555	-1.286	0.427	0.554	-1.327	0.278	0.598	-1.337	0.098	0.518	-1.236	0.03	0.602	NaN	NaN	NaN	-1.24	0.899	0.225	NaN	NaN	NaN	-1.256	0.519	0.244	-1.282	0.425	0.237	-1.357	0.269	0.192	-1.299	0.097	0.244
276	1.38	-1.334	0.98	0.414	NaN	NaN	NaN	-1.243	0.909	0.595	-1.215	0.745	0.627	-1.258	0.522	0.555	-1.286	0.427	0.554	-1.327	0.278	0.598	-1.337	0.097	0.518	-1.236	0.03	0.602	NaN	NaN	NaN	-1.24	0.899	0.225	NaN	NaN	NaN	-1.256	0.519	0.244	-1.282	0.425	0.237	-1.359	0.268	0.192	-1.299	0.097	0.244
277	1.385	-1.334	0.98	0.414	NaN	NaN	NaN	-1.243	0.909	0.595	-1.215	0.745	0.627	-1.258	0.522	0.555	-1.286	0.427	0.554	-1.327	0.278	0.598	-1.337	0.098	0.518	-1.236	0.03	0.602	NaN	NaN	NaN	-1.24	0.899	0.225	NaN	NaN	NaN	-1.256	0.519	0.244	-1.282	0.425	0.237	-1.359	0.268	0.192	-1.299	0.097	0.244
278	1.39	-1.334	0.98	0.414	NaN	NaN	NaN	-1.243	0.909	0.596	-1.215	0.745	0.627	-1.257	0.52	0.554	-1.286	0.427	0.554	-1.327	0.278	0.598	-1.338	0.098	0.518	-1.236	0.03	0.602	NaN	NaN	NaN	-1.24	0.899	0.225	NaN	NaN	NaN	-1.256	0.519	0.244	-1.282	0.425	0.237	-1.359	0.268	0.192	-1.299	0.097	0.244
279	1.395	-1.334	0.98	0.414	NaN	NaN	NaN	-1.243	0.909	0.596	-1.215	0.745	0.627	-1.254	0.518	0.554	-1.286	0.427	0.554	-1.326	0.278	0.598	-1.338	0.099	0.518	-1.236	0.03	0.602	NaN	NaN	NaN	-1.24	0.899	0.225	NaN	NaN	NaN	-1.256	0.519	0.244	-1.281	0.425	0.237	-1.346	0.276	0.188	-1.299	0.097	0.244
280	1.4	-1.334	0.98	0.414	NaN	NaN	NaN	-1.243	0.909	0.596	-1.214	0.745	0.628	-1.254	0.517	0.554	-1.285	0.427	0.554	-1.326	0.278	0.598	-1.338	0.099	0.518	-1.236	0.03	0.602	NaN	NaN	NaN	-1.24	0.899	0.225	NaN	NaN	NaN	-1.256	0.519	0.244	-1.281	0.425	0.237	-1.318	0.296	0.178	-1.299	0.097	0.244
281	1.405	-1.334	0.98	0.415	NaN	NaN	NaN	-1.243	0.91	0.596	-1.214	0.745	0.628	-1.253	0.517	0.554	-1.285	0.427	0.554	-1.326	0.278	0.598	-1.337	0.098	0.518	-1.236	0.03	0.602	NaN	NaN	NaN	-1.24	0.899	0.225	NaN	NaN	NaN	-1.256	0.519	0.244	-1.281	0.425	0.237	-1.31	0.301	0.175	-1.299	0.097	0.244
282	1.41	-1.334	0.98	0.415	NaN	NaN	NaN	-1.243	0.91	0.596	-1.214	0.745	0.628	-1.253	0.517	0.554	-1.285	0.427	0.554	-1.326	0.278	0.598	-1.337	0.097	0.519	-1.236	0.03	0.602	NaN	NaN	NaN	-1.24	0.899	0.225	NaN	NaN	NaN	-1.256	0.519	0.244	-1.281	0.424	0.237	-1.306	0.3	0.174	-1.299	0.097	0.244
283	1.415	-1.334	0.981	0.415	NaN	NaN	NaN	-1.243	0.91	0.596	-1.215	0.745	0.628	-1.253	0.517	0.554	-1.285	0.427	0.554	-1.326	0.279	0.598	-1.337	0.098	0.518	-1.236	0.03	0.602	NaN	NaN	NaN	-1.239	0.899	0.225	NaN	NaN	NaN	-1.256	0.519	0.244	-1.281	0.424	0.237	-1.315	0.289	0.179	-1.299	0.097	0.244
284	1.42	-1.334	0.981	0.415	NaN	NaN	NaN	-1.242	0.91	0.596	-1.215	0.745	0.628	-1.253	0.517	0.554	-1.285	0.427	0.554	-1.326	0.279	0.598	-1.338	0.098	0.518	-1.236	0.03	0.602	NaN	NaN	NaN	-1.239	0.899	0.225	NaN	NaN	NaN	-1.256	0.519	0.244	-1.281	0.424	0.237	-1.348	0.273	0.189	-1.299	0.097	0.243
285	1.425	-1.334	0.981	0.415	NaN	NaN	NaN	-1.242	0.91	0.596	-1.214	0.745	0.629	-1.253	0.517	0.554	-1.284	0.427	0.554	-1.326	0.279	0.598	-1.338	0.098	0.518	-1.236	0.03	0.602	NaN	NaN	NaN	-1.239	0.899	0.225	NaN	NaN	NaN	-1.256	0.519	0.244	-1.281	0.424	0.237	-1.356	0.269	0.191	-1.299	0.097	0.243
286	1.43	-1.333	0.981	0.415	NaN	NaN	NaN	-1.242	0.91	0.597	-1.211	0.742	0.628	-1.252	0.517	0.554	-1.284	0.427	0.555	-1.326	0.279	0.598	-1.338	0.099	0.518	-1.236	0.03	0.602	NaN	NaN	NaN	-1.239	0.899	0.226	NaN	NaN	NaN	-1.256	0.519	0.244	-1.281	0.425	0.237	-1.358	0.268	0.192	-1.299	0.096	0.243
287	1.435	-1.333	0.981	0.415	NaN	NaN	NaN	-1.242	0.91	0.597	-1.211	0.742	0.628	-1.252	0.517	0.554	-1.283	0.427	0.555	-1.326	0.279	0.598	-1.338	0.098	0.518	-1.236	0.03	0.602	NaN	NaN	NaN	-1.238	0.899	0.226	NaN	NaN	NaN	-1.255	0.519	0.244	-1.281	0.425	0.237	-1.359	0.268	0.192	-1.299	0.096	0.243
288	1.44	-1.333	0.981	0.415	NaN	NaN	NaN	-1.242	0.91	0.597	-1.21	0.742	0.628	-1.252	0.517	0.554	-1.283	0.426	0.555	-1.325	0.279	0.598	-1.337	0.098	0.518	-1.236	0.03	0.602	NaN	NaN	NaN	-1.238	0.899	0.226	NaN	NaN	NaN	-1.255	0.518	0.244	-1.281	0.424	0.237	-1.359	0.267	0.192	-1.3	0.096	0.244
289	1.445	-1.333	0.981	0.416	NaN	NaN	NaN	-1.242	0.91	0.597	-1.21	0.742	0.629	-1.251	0.517	0.554	-1.282	0.426	0.555	-1.325	0.279	0.598	-1.336	0.096	0.518	-1.236	0.03	0.602	NaN	NaN	NaN	-1.238	0.898	0.226	NaN	NaN	NaN	-1.255	0.518	0.244	-1.281	0.424	0.237	-1.359	0.267	0.192	-1.3	0.096	0.244
290	1.45	-1.333	0.981	0.416	NaN	NaN	NaN	-1.241	0.91	0.597	-1.21	0.742	0.629	-1.251	0.517	0.554	-1.281	0.426	0.555	-1.324	0.279	0.598	-1.336	0.095	0.518	-1.236	0.03	0.602	NaN	NaN	NaN	-1.238	0.898	0.226	NaN	NaN	NaN	-1.255	0.518	0.244	-1.281	0.424	0.237	-1.359	0.267	0.192	-1.3	0.096	0.243
291	1.455	-1.333	0.981	0.416	NaN	NaN	NaN	-1.241	0.91	0.597	-1.21	0.742	0.629	-1.25	0.517	0.554	-1.281	0.426	0.555	-1.324	0.279	0.598	-1.337	0.096	0.518	-1.236	0.03	0.602	NaN	NaN	NaN	-1.238	0.898	0.226	NaN	NaN	NaN	-1.255	0.518	0.244	-1.281	0.424	0.237	-1.359	0.267	0.192	-1.3	0.096	0.243
292	1.46	-1.333	0.981	0.416	NaN	NaN	NaN	-1.241	0.91	0.597	-1.211	0.743	0.629	-1.249	0.517	0.554	-1.28	0.426	0.555	-1.323	0.278	0.598	-1.337	0.098	0.518	-1.236	0.03	0.602	NaN	NaN	NaN	-1.238	0.898	0.226	NaN	NaN	NaN	-1.255	0.518	0.244	-1.281	0.424	0.237	-1.359	0.267	0.192	-1.3	0.096	0.243
293	1.465	-1.332	0.981	0.416	NaN	NaN	NaN	-1.241	0.91	0.597	-1.212	0.745	0.63	-1.248	0.516	0.554	-1.279	0.426	0.555	-1.322	0.278	0.598	-1.337	0.097	0.518	-1.236	0.03	0.602	NaN	NaN	NaN	-1.237	0.898	0.227	NaN	NaN	NaN	-1.255	0.518	0.244	-1.281	0.424	0.237	-1.359	0.267	0.192	-1.3	0.096	0.244
294	1.47	-1.332	0.981	0.416	NaN	NaN	NaN	-1.241	0.91	0.598	-1.212	0.745	0.63	-1.247	0.516	0.554	-1.278	0.426	0.555	-1.321	0.277	0.598	-1.336	0.096	0.518	-1.236	0.03	0.602	NaN	NaN	NaN	-1.237	0.898	0.227	NaN	NaN	NaN	-1.255	0.518	0.245	-1.281	0.424	0.237	-1.359	0.267	0.192	-1.301	0.096	0.244
295	1.475	-1.332	0.981	0.416	NaN	NaN	NaN	-1.241	0.91	0.598	-1.211	0.745	0.631	-1.246	0.516	0.554	-1.277	0.426	0.555	-1.321	0.277	0.598	-1.336	0.095	0.518	-1.236	0.03	0.602	NaN	NaN	NaN	-1.237	0.898	0.227	NaN	NaN	NaN	-1.254	0.516	0.245	-1.281	0.424	0.237	-1.359	0.267	0.192	-1.301	0.096	0.244
296	1.48	-1.332	0.981	0.416	NaN	NaN	NaN	-1.241	0.91	0.598	-1.211	0.745	0.631	-1.246	0.516	0.554	-1.276	0.426	0.556	-1.32	0.277	0.598	-1.336	0.095	0.518	-1.236	0.03	0.602	NaN	NaN	NaN	-1.237	0.898	0.227	NaN	NaN	NaN	-1.254	0.516	0.246	-1.281	0.424	0.237	-1.359	0.267	0.192	-1.301	0.096	0.244
297	1.485	-1.332	0.981	0.416	NaN	NaN	NaN	-1.241	0.91	0.598	-1.211	0.745	0.631	-1.245	0.516	0.555	-1.275	0.425	0.556	-1.319	0.277	0.598	-1.336	0.095	0.518	-1.236	0.03	0.602	NaN	NaN	NaN	-1.237	0.898	0.228	NaN	NaN	NaN	-1.253	0.516	0.246	-1.281	0.424	0.237	-1.359	0.267	0.192	-1.301	0.096	0.244
298	1.49	-1.332	0.981	0.416	NaN	NaN	NaN	-1.241	0.91	0.598	-1.21	0.744	0.631	-1.244	0.516	0.555	-1.274	0.425	0.556	-1.318	0.277	0.598	-1.336	0.095	0.518	-1.236	0.03	0.602	NaN	NaN	NaN	-1.237	0.898	0.228	NaN	NaN	NaN	-1.253	0.515	0.246	-1.282	0.425	0.237	-1.359	0.267	0.192	-1.301	0.096	0.244
299	1.495	-1.332	0.981	0.416	NaN	NaN	NaN	-1.241	0.91	0.599	-1.207	0.741	0.631	-1.243	0.516	0.555	-1.273	0.425	0.556	-1.317	0.277	0.598	-1.336	0.095	0.518	-1.236	0.03	0.602	NaN	NaN	NaN	-1.237	0.898	0.228	NaN	NaN	NaN	-1.253	0.515	0.246	-1.282	0.425	0.237	-1.359	0.267	0.192	-1.301	0.096	0.244
300	1.5	-1.331	0.981	0.416	NaN	NaN	NaN	-1.241	0.911	0.599	-1.207	0.74	0.631	-1.243	0.516	0.555	-1.272	0.425	0.556	-1.317	0.276	0.598	-1.336	0.095	0.518	-1.236	0.03	0.602	NaN	NaN	NaN	-1.237	0.898	0.228	NaN	NaN	NaN	-1.253	0.515	0.246	-1.282	0.425	0.237	-1.359	0.267	0.192	-1.301	0.096	0.244
301	1.505	-1.331	0.981	0.416	NaN	NaN	NaN	-1.241	0.911	0.599	-1.206	0.74	0.631	-1.242	0.516	0.555	-1.271	0.424	0.556	-1.316	0.276	0.598	-1.336	0.095	0.518	-1.236	0.03	0.602	NaN	NaN	NaN	-1.236	0.898	0.228	NaN	NaN	NaN	-1.253	0.515	0.246	-1.282	0.425	0.237	-1.359	0.267	0.192	-1.301	0.096	0.244
302	1.51	-1.331	0.981	0.416	NaN	NaN	NaN	-1.24	0.911	0.6	-1.206	0.74	0.632	-1.241	0.516	0.556	-1.27	0.424	0.556	-1.316	0.276	0.598	-1.336	0.095	0.518	-1.236	0.03	0.602	NaN	NaN	NaN	-1.236	0.898	0.228	NaN	NaN	NaN	-1.253	0.515	0.246	-1.282	0.425	0.237	-1.359	0.267	0.192	-1.301	0.096	0.244
303	1.515	-1.331	0.981	0.417	NaN	NaN	NaN	-1.24	0.911	0.6	-1.206	0.74	0.632	-1.24	0.516	0.556	-1.269	0.424	0.557	-1.315	0.276	0.598	-1.336	0.095	0.518	-1.236	0.03	0.602	NaN	NaN	NaN	-1.236	0.898	0.228	NaN	NaN	NaN	-1.253	0.515	0.246	-1.282	0.425	0.237	-1.359	0.267	0.192	-1.302	0.096	0.244
304	1.52	-1.331	0.981	0.417	NaN	NaN	NaN	-1.24	0.911	0.6	-1.205	0.74	0.632	-1.239	0.516	0.556	-1.268	0.424	0.557	-1.314	0.276	0.598	-1.336	0.095	0.518	-1.236	0.03	0.602	NaN	NaN	NaN	-1.236	0.898	0.229	NaN	NaN	NaN	-1.253	0.515	0.246	-1.282	0.426	0.237	-1.359	0.267	0.192	-1.302	0.096	0.244
305	1.525	-1.33	0.981	0.417	NaN	NaN	NaN	-1.24	0.911	0.601	-1.206	0.741	0.632	-1.238	0.515	0.555	-1.267	0.423	0.557	-1.313	0.276	0.598	-1.336	0.095	0.518	-1.236	0.03	0.602	NaN	NaN	NaN	-1.235	0.898	0.229	NaN	NaN	NaN	-1.253	0.515	0.246	-1.282	0.426	0.237	-1.359	0.267	0.192	-1.302	0.095	0.244
306	1.53	-1.33	0.981	0.417	NaN	NaN	NaN	-1.24	0.911	0.601	-1.207	0.743	0.633	-1.236	0.515	0.554	-1.266	0.423	0.557	-1.312	0.276	0.598	-1.336	0.095	0.518	-1.236	0.03	0.602	NaN	NaN	NaN	-1.235	0.897	0.229	NaN	NaN	NaN	-1.252	0.515	0.246	-1.281	0.426	0.237	-1.359	0.267	0.192	-1.302	0.095	0.244
307	1.535	-1.33	0.981	0.418	NaN	NaN	NaN	-1.24	0.911	0.601	-1.208	0.743	0.634	-1.236	0.515	0.555	-1.265	0.423	0.557	-1.311	0.276	0.599	-1.336	0.095	0.518	-1.237	0.031	0.602	NaN	NaN	NaN	-1.235	0.897	0.23	NaN	NaN	NaN	-1.252	0.516	0.247	-1.281	0.426	0.237	NaN	NaN	NaN	-1.302	0.095	0.244
308	1.54	-1.33	0.982	0.418	NaN	NaN	NaN	-1.239	0.911	0.602	-1.207	0.744	0.634	-1.235	0.515	0.555	-1.264	0.423	0.557	-1.31	0.276	0.599	-1.336	0.095	0.518	-1.237	0.032	0.602	NaN	NaN	NaN	-1.234	0.897	0.23	NaN	NaN	NaN	-1.252	0.516	0.247	-1.281	0.426	0.237	NaN	NaN	NaN	-1.302	0.095	0.244
309	1.545	-1.33	0.982	0.418	NaN	NaN	NaN	-1.239	0.911	0.602	-1.206	0.743	0.635	-1.234	0.515	0.555	-1.263	0.423	0.558	-1.309	0.275	0.599	-1.336	0.095	0.518	-1.238	0.033	0.603	NaN	NaN	NaN	-1.234	0.898	0.23	NaN	NaN	NaN	-1.252	0.516	0.247	-1.281	0.426	0.237	NaN	NaN	NaN	-1.302	0.095	0.244
310	1.55	-1.33	0.982	0.418	NaN	NaN	NaN	-1.239	0.911	0.603	-1.206	0.743	0.635	-1.233	0.515	0.555	-1.262	0.422	0.558	-1.309	0.275	0.599	-1.336	0.095	0.518	-1.238	0.033	0.603	NaN	NaN	NaN	-1.234	0.898	0.23	NaN	NaN	NaN	-1.251	0.516	0.247	-1.28	0.426	0.236	NaN	NaN	NaN	-1.302	0.095	0.244
311	1.555	-1.329	0.982	0.418	NaN	NaN	NaN	-1.239	0.91	0.603	-1.206	0.743	0.635	-1.233	0.515	0.556	-1.261	0.422	0.558	-1.308	0.275	0.599	-1.336	0.095	0.518	-1.238	0.033	0.602	NaN	NaN	NaN	-1.234	0.898	0.23	NaN	NaN	NaN	-1.251	0.516	0.246	-1.28	0.426	0.237	NaN	NaN	NaN	-1.302	0.095	0.244
312	1.56	-1.329	0.982	0.419	NaN	NaN	NaN	-1.239	0.91	0.603	-1.204	0.742	0.635	-1.232	0.514	0.557	-1.26	0.422	0.558	-1.307	0.275	0.599	-1.336	0.095	0.518	-1.238	0.033	0.602	NaN	NaN	NaN	-1.233	0.898	0.231	NaN	NaN	NaN	-1.25	0.516	0.246	-1.279	0.426	0.237	-1.358	0.266	0.193	-1.302	0.095	0.244
313	1.565	-1.329	0.982	0.419	NaN	NaN	NaN	-1.239	0.91	0.604	-1.203	0.74	0.635	-1.231	0.514	0.557	-1.259	0.422	0.558	-1.307	0.275	0.599	-1.336	0.095	0.518	-1.238	0.033	0.602	NaN	NaN	NaN	-1.233	0.898	0.231	NaN	NaN	NaN	-1.249	0.516	0.246	-1.279	0.426	0.237	-1.358	0.266	0.193	-1.302	0.095	0.244
314	1.57	-1.328	0.981	0.419	NaN	NaN	NaN	-1.238	0.91	0.604	-1.203	0.741	0.636	-1.229	0.513	0.556	-1.257	0.421	0.558	-1.306	0.275	0.599	-1.336	0.095	0.518	-1.238	0.034	0.602	NaN	NaN	NaN	-1.232	0.898	0.231	NaN	NaN	NaN	-1.249	0.516	0.246	-1.277	0.427	0.237	NaN	NaN	NaN	-1.302	0.095	0.244
315	1.575	-1.328	0.981	0.42	NaN	NaN	NaN	-1.238	0.91	0.604	-1.203	0.742	0.636	-1.227	0.512	0.555	-1.256	0.419	0.558	-1.305	0.275	0.599	-1.336	0.095	0.518	-1.238	0.034	0.602	NaN	NaN	NaN	-1.232	0.897	0.232	NaN	NaN	NaN	-1.247	0.516	0.247	-1.275	0.424	0.238	NaN	NaN	NaN	-1.302	0.095	0.244
316	1.58	-1.328	0.981	0.42	NaN	NaN	NaN	-1.237	0.91	0.605	-1.203	0.742	0.636	-1.226	0.512	0.554	-1.256	0.42	0.558	-1.304	0.275	0.599	-1.336	0.095	0.518	-1.238	0.034	0.602	NaN	NaN	NaN	-1.231	0.897	0.232	NaN	NaN	NaN	-1.247	0.516	0.247	-1.274	0.424	0.238	NaN	NaN	NaN	-1.302	0.095	0.244
317	1.585	-1.328	0.981	0.42	NaN	NaN	NaN	-1.237	0.91	0.605	-1.203	0.742	0.637	-1.225	0.512	0.554	-1.256	0.421	0.559	-1.304	0.275	0.599	-1.336	0.095	0.518	-1.238	0.035	0.602	NaN	NaN	NaN	-1.23	0.897	0.233	NaN	NaN	NaN	-1.246	0.516	0.247	-1.273	0.423	0.238	NaN	NaN	NaN	-1.302	0.095	0.244
318	1.59	-1.327	0.981	0.421	NaN	NaN	NaN	-1.237	0.91	0.606	-1.202	0.742	0.637	-1.225	0.512	0.554	-1.255	0.42	0.559	-1.303	0.274	0.599	-1.336	0.095	0.518	-1.238	0.035	0.602	NaN	NaN	NaN	-1.23	0.898	0.233	NaN	NaN	NaN	-1.245	0.516	0.247	-1.272	0.423	0.238	NaN	NaN	NaN	-1.302	0.095	0.244
319	1.595	-1.326	0.981	0.421	NaN	NaN	NaN	-1.237	0.91	0.606	-1.2	0.74	0.637	-1.224	0.512	0.554	-1.254	0.42	0.559	-1.302	0.273	0.599	-1.336	0.095	0.518	-1.239	0.035	0.602	NaN	NaN	NaN	-1.23	0.898	0.233	NaN	NaN	NaN	-1.243	0.515	0.248	-1.271	0.424	0.238	-1.3	0.301	0.176	-1.302	0.095	0.244
320	1.6	-1.326	0.981	0.422	NaN	NaN	NaN	-1.237	0.91	0.606	-1.197	0.737	0.636	-1.224	0.512	0.554	-1.254	0.42	0.559	-1.302	0.273	0.599	-1.336	0.095	0.518	-1.239	0.035	0.602	NaN	NaN	NaN	-1.229	0.898	0.234	NaN	NaN	NaN	-1.242	0.515	0.248	-1.271	0.424	0.238	-1.3	0.301	0.177	-1.302	0.095	0.244
321	1.605	-1.326	0.981	0.422	NaN	NaN	NaN	-1.236	0.909	0.607	-1.196	0.736	0.637	-1.223	0.512	0.555	-1.253	0.42	0.559	-1.301	0.273	0.599	-1.336	0.095	0.518	-1.239	0.035	0.602	NaN	NaN	NaN	-1.228	0.898	0.234	NaN	NaN	NaN	-1.241	0.515	0.248	-1.269	0.424	0.238	-1.299	0.301	0.177	-1.302	0.095	0.244
322	1.61	-1.325	0.981	0.422	NaN	NaN	NaN	-1.235	0.909	0.607	-1.197	0.737	0.637	-1.222	0.512	0.555	-1.253	0.42	0.559	-1.301	0.273	0.6	-1.336	0.095	0.518	-1.239	0.035	0.602	NaN	NaN	NaN	-1.228	0.898	0.235	NaN	NaN	NaN	-1.239	0.514	0.249	-1.267	0.423	0.239	NaN	NaN	NaN	-1.302	0.095	0.244
323	1.615	-1.325	0.981	0.423	NaN	NaN	NaN	-1.235	0.908	0.608	-1.198	0.74	0.639	-1.222	0.512	0.556	-1.252	0.42	0.559	-1.301	0.273	0.6	-1.336	0.095	0.518	-1.239	0.035	0.602	NaN	NaN	NaN	-1.227	0.898	0.235	NaN	NaN	NaN	-1.237	0.514	0.249	-1.265	0.423	0.239	NaN	NaN	NaN	-1.302	0.095	0.244
324	1.62	-1.324	0.981	0.423	NaN	NaN	NaN	-1.235	0.908	0.608	-1.199	0.74	0.639	-1.223	0.511	0.558	-1.252	0.419	0.559	-1.301	0.273	0.6	-1.337	0.095	0.518	-1.239	0.035	0.602	NaN	NaN	NaN	-1.226	0.898	0.235	NaN	NaN	NaN	-1.235	0.514	0.25	-1.264	0.423	0.24	NaN	NaN	NaN	-1.302	0.095	0.244
325	1.625	-1.324	0.981	0.424	NaN	NaN	NaN	-1.234	0.908	0.608	-1.198	0.74	0.64	-1.222	0.511	0.559	-1.25	0.418	0.559	-1.301	0.273	0.6	-1.337	0.095	0.518	-1.239	0.035	0.602	NaN	NaN	NaN	-1.225	0.897	0.236	NaN	NaN	NaN	-1.234	0.515	0.25	-1.263	0.424	0.24	-1.285	0.292	0.177	-1.302	0.095	0.244
326	1.63	-1.323	0.981	0.424	NaN	NaN	NaN	-1.234	0.908	0.609	-1.198	0.74	0.64	-1.222	0.511	0.559	-1.249	0.417	0.559	-1.3	0.273	0.6	-1.337	0.094	0.517	-1.239	0.035	0.602	NaN	NaN	NaN	-1.224	0.897	0.236	NaN	NaN	NaN	-1.232	0.514	0.25	-1.262	0.424	0.24	-1.285	0.292	0.177	-1.302	0.095	0.244
327	1.635	-1.322	0.981	0.425	NaN	NaN	NaN	-1.233	0.908	0.61	-1.198	0.74	0.64	-1.222	0.511	0.559	-1.25	0.418	0.56	-1.3	0.273	0.6	-1.337	0.094	0.517	-1.239	0.035	0.602	NaN	NaN	NaN	-1.224	0.898	0.236	NaN	NaN	NaN	-1.23	0.514	0.25	-1.26	0.424	0.241	-1.282	0.293	0.178	-1.302	0.095	0.244
328	1.64	-1.322	0.981	0.425	NaN	NaN	NaN	-1.233	0.908	0.61	-1.197	0.739	0.64	-1.222	0.511	0.56	-1.25	0.418	0.56	-1.3	0.273	0.6	-1.338	0.094	0.517	-1.239	0.035	0.602	NaN	NaN	NaN	-1.223	0.898	0.237	NaN	NaN	NaN	-1.227	0.513	0.251	-1.257	0.424	0.241	-1.282	0.293	0.177	-1.301	0.095	0.244
329	1.645	-1.322	0.981	0.425	NaN	NaN	NaN	-1.233	0.908	0.61	-1.197	0.739	0.641	-1.221	0.511	0.56	-1.25	0.418	0.561	-1.3	0.273	0.6	-1.338	0.095	0.518	-1.239	0.035	0.602	NaN	NaN	NaN	-1.222	0.898	0.237	NaN	NaN	NaN	-1.225	0.514	0.251	-1.254	0.423	0.241	-1.282	0.294	0.176	-1.301	0.096	0.244
330	1.65	-1.321	0.981	0.426	NaN	NaN	NaN	-1.232	0.908	0.611	-1.196	0.739	0.641	-1.221	0.511	0.56	-1.25	0.418	0.561	-1.3	0.273	0.6	-1.34	0.097	0.518	-1.239	0.035	0.602	NaN	NaN	NaN	-1.221	0.898	0.237	NaN	NaN	NaN	-1.223	0.513	0.251	-1.252	0.423	0.241	-1.282	0.294	0.177	-1.301	0.096	0.244
331	1.655	-1.32	0.981	0.427	NaN	NaN	NaN	-1.231	0.907	0.611	-1.195	0.738	0.641	-1.221	0.511	0.56	-1.25	0.418	0.561	-1.3	0.272	0.6	-1.34	0.098	0.518	-1.239	0.035	0.602	NaN	NaN	NaN	-1.22	0.898	0.238	NaN	NaN	NaN	-1.22	0.513	0.252	-1.249	0.423	0.241	-1.28	0.293	0.177	-1.301	0.096	0.244
332	1.66	-1.32	0.981	0.427	NaN	NaN	NaN	-1.231	0.907	0.612	-1.194	0.736	0.641	-1.221	0.511	0.56	-1.25	0.418	0.562	-1.3	0.272	0.6	-1.34	0.098	0.518	-1.239	0.035	0.602	NaN	NaN	NaN	-1.219	0.897	0.238	NaN	NaN	NaN	-1.217	0.512	0.251	-1.246	0.422	0.242	-1.278	0.293	0.177	-1.3	0.096	0.245
333	1.665	-1.319	0.981	0.427	NaN	NaN	NaN	-1.23	0.907	0.612	-1.195	0.738	0.642	-1.221	0.51	0.56	-1.249	0.418	0.562	-1.299	0.271	0.601	-1.34	0.098	0.518	-1.238	0.035	0.602	NaN	NaN	NaN	-1.218	0.897	0.239	NaN	NaN	NaN	-1.213	0.512	0.251	-1.242	0.421	0.242	-1.275	0.293	0.178	-1.3	0.096	0.245
334	1.67	-1.319	0.981	0.428	NaN	NaN	NaN	-1.229	0.907	0.613	-1.195	0.738	0.642	-1.22	0.51	0.561	-1.249	0.418	0.562	-1.298	0.271	0.601	-1.341	0.098	0.518	-1.238	0.035	0.601	NaN	NaN	NaN	-1.218	0.898	0.239	NaN	NaN	NaN	-1.209	0.511	0.252	-1.238	0.42	0.242	-1.274	0.293	0.178	-1.3	0.096	0.245
335	1.675	-1.318	0.981	0.429	NaN	NaN	NaN	-1.229	0.906	0.613	-1.194	0.738	0.643	-1.219	0.51	0.561	-1.248	0.417	0.562	-1.298	0.27	0.602	-1.341	0.098	0.518	-1.238	0.035	0.601	NaN	NaN	NaN	-1.217	0.898	0.239	NaN	NaN	NaN	-1.205	0.51	0.252	-1.234	0.42	0.242	-1.272	0.294	0.178	-1.299	0.096	0.245
336	1.68	-1.318	0.981	0.429	NaN	NaN	NaN	-1.229	0.906	0.614	-1.194	0.738	0.643	-1.219	0.509	0.562	-1.248	0.417	0.563	-1.297	0.27	0.602	-1.341	0.098	0.518	-1.238	0.035	0.601	NaN	NaN	NaN	-1.216	0.898	0.24	NaN	NaN	NaN	-1.201	0.509	0.252	-1.23	0.419	0.242	-1.269	0.294	0.178	-1.299	0.096	0.245
337	1.685	-1.317	0.981	0.43	NaN	NaN	NaN	-1.228	0.906	0.614	-1.194	0.738	0.644	-1.218	0.509	0.562	-1.248	0.417	0.563	-1.297	0.27	0.602	-1.341	0.098	0.518	-1.238	0.035	0.601	NaN	NaN	NaN	-1.215	0.897	0.24	NaN	NaN	NaN	-1.196	0.509	0.252	-1.225	0.418	0.243	-1.266	0.294	0.179	-1.298	0.097	0.245
338	1.69	-1.317	0.98	0.431	NaN	NaN	NaN	-1.227	0.906	0.615	-1.193	0.738	0.644	-1.218	0.509	0.562	-1.248	0.417	0.564	-1.297	0.27	0.602	-1.341	0.098	0.519	-1.239	0.035	0.602	NaN	NaN	NaN	-1.214	0.897	0.241	NaN	NaN	NaN	-1.191	0.509	0.252	-1.221	0.418	0.243	-1.263	0.294	0.179	-1.298	0.097	0.245
339	1.695	-1.316	0.98	0.431	NaN	NaN	NaN	-1.227	0.905	0.615	-1.192	0.737	0.645	-1.216	0.508	0.561	-1.248	0.417	0.564	-1.297	0.27	0.603	-1.341	0.097	0.519	-1.239	0.035	0.602	NaN	NaN	NaN	-1.213	0.897	0.241	NaN	NaN	NaN	-1.186	0.508	0.252	-1.217	0.419	0.242	-1.26	0.294	0.179	-1.297	0.097	0.245
340	1.7	-1.316	0.98	0.432	NaN	NaN	NaN	-1.226	0.905	0.616	-1.191	0.737	0.645	-1.215	0.508	0.56	-1.247	0.417	0.565	-1.297	0.27	0.603	-1.341	0.096	0.52	-1.239	0.035	0.602	NaN	NaN	NaN	-1.212	0.897	0.242	NaN	NaN	NaN	-1.181	0.507	0.253	-1.212	0.419	0.243	-1.257	0.294	0.179	-1.296	0.098	0.245
341	1.705	-1.315	0.98	0.432	NaN	NaN	NaN	-1.226	0.905	0.616	-1.191	0.736	0.645	-1.215	0.508	0.561	-1.247	0.416	0.565	-1.297	0.269	0.603	-1.341	0.096	0.521	-1.239	0.035	0.602	NaN	NaN	NaN	-1.211	0.896	0.242	NaN	NaN	NaN	-1.176	0.507	0.252	-1.207	0.418	0.242	-1.253	0.295	0.179	-1.296	0.098	0.245
342	1.71	-1.315	0.98	0.433	NaN	NaN	NaN	-1.225	0.905	0.617	-1.191	0.736	0.646	-1.215	0.508	0.562	-1.246	0.416	0.566	-1.296	0.269	0.604	-1.341	0.096	0.521	-1.239	0.035	0.602	NaN	NaN	NaN	-1.211	0.896	0.243	NaN	NaN	NaN	-1.169	0.505	0.253	-1.202	0.417	0.242	-1.25	0.295	0.18	-1.295	0.1	0.245
343	1.715	-1.315	0.98	0.434	NaN	NaN	NaN	-1.224	0.905	0.617	-1.19	0.736	0.646	-1.217	0.508	0.565	-1.246	0.415	0.566	-1.296	0.268	0.604	-1.341	0.096	0.521	-1.239	0.035	0.602	NaN	NaN	NaN	-1.21	0.895	0.243	NaN	NaN	NaN	-1.163	0.504	0.254	-1.196	0.416	0.243	-1.246	0.295	0.18	-1.295	0.102	0.245
344	1.72	-1.314	0.979	0.434	NaN	NaN	NaN	-1.224	0.904	0.618	-1.189	0.736	0.647	-1.218	0.509	0.567	-1.246	0.415	0.567	-1.295	0.267	0.605	-1.342	0.096	0.52	-1.239	0.035	0.602	NaN	NaN	NaN	-1.21	0.895	0.244	NaN	NaN	NaN	-1.157	0.504	0.255	-1.191	0.417	0.243	-1.242	0.296	0.181	-1.294	0.104	0.245
345	1.725	-1.314	0.979	0.435	NaN	NaN	NaN	-1.223	0.904	0.618	-1.189	0.736	0.647	-1.221	0.513	0.569	-1.246	0.414	0.567	-1.295	0.267	0.605	-1.342	0.096	0.521	-1.239	0.035	0.602	NaN	NaN	NaN	-1.209	0.894	0.244	NaN	NaN	NaN	-1.151	0.503	0.256	-1.187	0.418	0.243	-1.238	0.297	0.181	-1.292	0.105	0.245
346	1.73	-1.313	0.979	0.436	NaN	NaN	NaN	-1.222	0.903	0.619	-1.188	0.735	0.648	-1.221	0.514	0.57	-1.243	0.411	0.567	-1.295	0.267	0.606	-1.342	0.095	0.521	-1.239	0.034	0.602	NaN	NaN	NaN	-1.208	0.894	0.244	NaN	NaN	NaN	-1.146	0.504	0.256	-1.182	0.418	0.244	-1.235	0.299	0.182	-1.291	0.106	0.245
347	1.735	-1.313	0.978	0.436	NaN	NaN	NaN	-1.222	0.903	0.619	-1.187	0.735	0.648	-1.221	0.513	0.57	-1.243	0.41	0.567	-1.295	0.267	0.606	-1.342	0.095	0.521	-1.239	0.034	0.602	NaN	NaN	NaN	-1.207	0.893	0.245	NaN	NaN	NaN	-1.141	0.504	0.257	-1.176	0.419	0.244	-1.232	0.301	0.182	-1.289	0.108	0.245
348	1.74	-1.312	0.978	0.437	NaN	NaN	NaN	-1.221	0.902	0.619	-1.187	0.735	0.649	-1.219	0.511	0.569	-1.243	0.411	0.567	-1.295	0.267	0.606	-1.342	0.095	0.521	-1.239	0.034	0.602	NaN	NaN	NaN	-1.206	0.892	0.245	NaN	NaN	NaN	-1.134	0.504	0.258	-1.171	0.419	0.244	-1.228	0.302	0.183	-1.288	0.111	0.245
349	1.745	-1.312	0.978	0.438	NaN	NaN	NaN	-1.22	0.902	0.62	-1.187	0.735	0.649	-1.215	0.507	0.567	-1.245	0.413	0.568	-1.295	0.267	0.607	-1.343	0.096	0.52	-1.238	0.034	0.602	NaN	NaN	NaN	-1.205	0.891	0.246	NaN	NaN	NaN	-1.128	0.504	0.258	-1.165	0.419	0.245	-1.223	0.303	0.183	-1.287	0.114	0.245
350	1.75	-1.311	0.978	0.439	NaN	NaN	NaN	-1.219	0.902	0.621	-1.186	0.735	0.65	-1.215	0.507	0.568	-1.245	0.413	0.569	-1.295	0.266	0.607	-1.343	0.096	0.52	-1.238	0.034	0.602	NaN	NaN	NaN	-1.205	0.89	0.246	NaN	NaN	NaN	-1.122	0.504	0.259	-1.159	0.42	0.245	-1.219	0.305	0.183	-1.285	0.116	0.246
351	1.755	-1.311	0.978	0.439	NaN	NaN	NaN	-1.218	0.901	0.621	-1.185	0.735	0.65	-1.215	0.506	0.568	-1.245	0.413	0.569	-1.295	0.266	0.607	-1.343	0.096	0.52	-1.238	0.033	0.602	NaN	NaN	NaN	-1.204	0.89	0.246	NaN	NaN	NaN	-1.116	0.504	0.26	-1.153	0.421	0.245	-1.214	0.308	0.184	-1.283	0.118	0.246
352	1.76	-1.31	0.977	0.44	NaN	NaN	NaN	-1.217	0.901	0.621	-1.185	0.734	0.651	-1.213	0.506	0.567	-1.244	0.413	0.569	-1.296	0.266	0.607	-1.343	0.096	0.52	-1.238	0.033	0.602	NaN	NaN	NaN	-1.204	0.89	0.246	NaN	NaN	NaN	-1.11	0.505	0.261	-1.147	0.422	0.246	-1.21	0.31	0.184	-1.281	0.122	0.246
353	1.765	-1.309	0.977	0.441	NaN	NaN	NaN	-1.216	0.901	0.622	-1.184	0.734	0.651	-1.212	0.505	0.567	-1.244	0.413	0.57	-1.296	0.266	0.607	-1.343	0.096	0.52	-1.238	0.033	0.602	NaN	NaN	NaN	-1.203	0.89	0.246	NaN	NaN	NaN	-1.104	0.506	0.261	-1.142	0.423	0.247	-1.205	0.311	0.185	-1.279	0.124	0.246
354	1.77	-1.309	0.977	0.442	NaN	NaN	NaN	-1.216	0.901	0.622	-1.183	0.734	0.651	-1.212	0.505	0.567	-1.244	0.413	0.57	-1.296	0.266	0.607	-1.343	0.096	0.52	-1.238	0.033	0.602	NaN	NaN	NaN	-1.202	0.89	0.246	NaN	NaN	NaN	-1.1	0.508	0.262	-1.135	0.423	0.247	-1.2	0.312	0.185	-1.276	0.127	0.247
355	1.775	-1.308	0.977	0.442	NaN	NaN	NaN	-1.215	0.9	0.623	-1.183	0.734	0.652	-1.212	0.505	0.567	-1.244	0.413	0.57	-1.296	0.266	0.607	-1.343	0.096	0.52	-1.238	0.033	0.602	NaN	NaN	NaN	-1.201	0.89	0.246	NaN	NaN	NaN	-1.094	0.509	0.262	-1.129	0.424	0.247	-1.195	0.314	0.185	-1.273	0.13	0.247
356	1.78	-1.307	0.977	0.443	NaN	NaN	NaN	-1.214	0.9	0.623	-1.182	0.734	0.652	-1.211	0.505	0.567	-1.244	0.414	0.571	-1.296	0.266	0.607	-1.343	0.095	0.52	-1.238	0.033	0.602	NaN	NaN	NaN	-1.2	0.89	0.246	NaN	NaN	NaN	-1.088	0.51	0.262	-1.123	0.425	0.248	-1.19	0.315	0.186	-1.271	0.132	0.248
357	1.785	-1.306	0.977	0.443	NaN	NaN	NaN	-1.213	0.9	0.623	-1.181	0.734	0.652	-1.212	0.507	0.569	-1.244	0.414	0.571	-1.296	0.266	0.607	-1.343	0.095	0.52	-1.238	0.033	0.602	NaN	NaN	NaN	-1.2	0.891	0.246	NaN	NaN	NaN	-1.082	0.51	0.262	-1.118	0.426	0.248	-1.185	0.318	0.187	-1.268	0.135	0.249
358	1.79	-1.305	0.977	0.444	NaN	NaN	NaN	-1.212	0.9	0.624	-1.18	0.733	0.652	-1.216	0.511	0.573	-1.244	0.414	0.571	-1.296	0.266	0.608	-1.343	0.095	0.521	-1.238	0.033	0.602	NaN	NaN	NaN	-1.198	0.891	0.246	NaN	NaN	NaN	-1.077	0.51	0.263	-1.112	0.427	0.249	-1.18	0.319	0.187	-1.265	0.138	0.249
359	1.795	-1.304	0.977	0.445	NaN	NaN	NaN	-1.211	0.9	0.624	-1.179	0.733	0.653	-1.214	0.509	0.572	-1.244	0.414	0.572	-1.296	0.266	0.608	-1.343	0.095	0.52	-1.238	0.033	0.602	NaN	NaN	NaN	-1.198	0.89	0.247	NaN	NaN	NaN	-1.072	0.512	0.263	-1.107	0.428	0.249	-1.175	0.32	0.188	-1.261	0.141	0.25
360	1.8	-1.303	0.977	0.445	NaN	NaN	NaN	-1.21	0.899	0.624	-1.179	0.733	0.653	-1.21	0.505	0.569	-1.243	0.413	0.572	-1.296	0.266	0.608	-1.343	0.095	0.52	-1.238	0.033	0.602	NaN	NaN	NaN	-1.197	0.891	0.247	NaN	NaN	NaN	-1.067	0.512	0.263	-1.101	0.429	0.249	-1.17	0.322	0.188	-1.258	0.143	0.25
361	1.805	-1.302	0.977	0.446	NaN	NaN	NaN	-1.209	0.899	0.624	-1.177	0.733	0.653	-1.209	0.504	0.568	-1.243	0.413	0.572	-1.295	0.266	0.608	-1.343	0.095	0.52	-1.238	0.033	0.603	NaN	NaN	NaN	-1.197	0.891	0.247	NaN	NaN	NaN	-1.062	0.514	0.263	-1.096	0.431	0.25	-1.166	0.324	0.189	-1.254	0.145	0.251
362	1.81	-1.3	0.977	0.446	NaN	NaN	NaN	-1.208	0.899	0.624	-1.176	0.733	0.653	-1.21	0.506	0.57	-1.243	0.413	0.572	-1.295	0.266	0.608	-1.343	0.095	0.52	-1.238	0.033	0.603	NaN	NaN	NaN	-1.195	0.891	0.247	NaN	NaN	NaN	-1.057	0.516	0.263	-1.091	0.432	0.25	-1.161	0.326	0.189	-1.249	0.147	0.252
363	1.815	-1.299	0.977	0.447	NaN	NaN	NaN	-1.206	0.899	0.625	-1.176	0.732	0.654	-1.214	0.51	0.573	-1.242	0.412	0.571	-1.295	0.266	0.608	-1.343	0.095	0.52	-1.238	0.033	0.603	NaN	NaN	NaN	-1.194	0.891	0.248	NaN	NaN	NaN	-1.052	0.517	0.263	-1.085	0.434	0.25	-1.156	0.327	0.19	-1.245	0.149	0.253
364	1.82	-1.298	0.977	0.447	NaN	NaN	NaN	-1.205	0.899	0.625	-1.175	0.732	0.654	-1.214	0.511	0.574	-1.24	0.41	0.571	-1.295	0.266	0.608	-1.343	0.096	0.52	-1.238	0.033	0.603	NaN	NaN	NaN	-1.193	0.891	0.249	NaN	NaN	NaN	-1.047	0.518	0.263	-1.08	0.435	0.25	-1.152	0.329	0.19	-1.241	0.151	0.254
365	1.825	-1.297	0.978	0.448	NaN	NaN	NaN	-1.204	0.899	0.625	-1.173	0.732	0.654	-1.214	0.511	0.575	-1.242	0.412	0.572	-1.295	0.266	0.608	-1.343	0.096	0.52	-1.238	0.033	0.603	NaN	NaN	NaN	-1.192	0.892	0.249	NaN	NaN	NaN	-1.043	0.52	0.263	-1.075	0.435	0.251	-1.147	0.33	0.191	-1.236	0.153	0.256
366	1.83	-1.295	0.978	0.448	NaN	NaN	NaN	-1.203	0.899	0.625	-1.173	0.732	0.654	-1.212	0.509	0.574	-1.242	0.413	0.572	-1.295	0.266	0.608	-1.343	0.096	0.52	-1.238	0.033	0.603	NaN	NaN	NaN	-1.191	0.892	0.25	NaN	NaN	NaN	-1.039	0.521	0.263	-1.07	0.437	0.252	-1.142	0.332	0.192	-1.231	0.154	0.257
367	1.835	-1.294	0.978	0.448	NaN	NaN	NaN	-1.201	0.899	0.626	-1.172	0.732	0.654	-1.208	0.505	0.572	-1.242	0.413	0.572	-1.295	0.266	0.608	-1.343	0.096	0.52	-1.238	0.033	0.603	NaN	NaN	NaN	-1.189	0.892	0.25	NaN	NaN	NaN	-1.035	0.522	0.263	-1.066	0.439	0.251	-1.138	0.333	0.192	-1.225	0.155	0.258
368	1.84	-1.292	0.978	0.449	NaN	NaN	NaN	-1.2	0.898	0.626	-1.171	0.731	0.654	-1.205	0.504	0.569	-1.242	0.413	0.572	-1.295	0.266	0.608	-1.343	0.096	0.52	-1.238	0.033	0.603	NaN	NaN	NaN	-1.188	0.893	0.251	NaN	NaN	NaN	-1.03	0.523	0.263	-1.061	0.44	0.251	-1.133	0.334	0.193	-1.22	0.156	0.258
369	1.845	-1.29	0.979	0.449	NaN	NaN	NaN	-1.198	0.898	0.626	-1.17	0.731	0.654	-1.205	0.503	0.568	-1.242	0.413	0.572	-1.295	0.266	0.608	-1.343	0.096	0.52	-1.238	0.033	0.603	NaN	NaN	NaN	-1.187	0.893	0.251	NaN	NaN	NaN	-1.026	0.525	0.263	-1.057	0.442	0.251	-1.128	0.335	0.193	-1.214	0.157	0.26
370	1.85	-1.289	0.979	0.449	NaN	NaN	NaN	-1.196	0.898	0.626	-1.169	0.73	0.654	-1.204	0.503	0.568	-1.241	0.413	0.572	-1.295	0.266	0.608	-1.343	0.096	0.52	-1.238	0.033	0.603	NaN	NaN	NaN	-1.185	0.893	0.251	NaN	NaN	NaN	-1.023	0.527	0.263	-1.053	0.444	0.252	-1.123	0.335	0.194	-1.208	0.156	0.261
371	1.855	-1.287	0.979	0.45	NaN	NaN	NaN	-1.195	0.898	0.626	-1.168	0.73	0.654	-1.204	0.503	0.568	-1.241	0.413	0.572	-1.295	0.266	0.608	-1.343	0.096	0.52	-1.238	0.033	0.603	NaN	NaN	NaN	-1.183	0.894	0.251	NaN	NaN	NaN	-1.019	0.529	0.263	-1.049	0.445	0.252	-1.118	0.336	0.194	-1.201	0.156	0.262
372	1.86	-1.285	0.979	0.45	NaN	NaN	NaN	-1.193	0.897	0.627	-1.167	0.73	0.655	-1.204	0.503	0.568	-1.241	0.413	0.572	-1.295	0.266	0.608	-1.343	0.096	0.52	-1.238	0.033	0.603	NaN	NaN	NaN	-1.182	0.894	0.251	NaN	NaN	NaN	-1.015	0.53	0.263	-1.044	0.446	0.252	-1.113	0.336	0.195	-1.195	0.156	0.262
373	1.865	-1.283	0.979	0.451	NaN	NaN	NaN	-1.191	0.897	0.627	-1.164	0.728	0.653	-1.204	0.503	0.568	-1.24	0.412	0.571	-1.295	0.266	0.608	-1.342	0.096	0.52	-1.238	0.033	0.603	NaN	NaN	NaN	-1.18	0.895	0.251	NaN	NaN	NaN	-1.01	0.53	0.263	-1.04	0.447	0.252	-1.107	0.336	0.195	-1.187	0.156	0.264
374	1.87	-1.281	0.979	0.451	NaN	NaN	NaN	-1.19	0.897	0.627	-1.16	0.724	0.651	-1.203	0.503	0.568	-1.238	0.41	0.571	-1.295	0.266	0.608	-1.342	0.096	0.52	-1.238	0.033	0.603	NaN	NaN	NaN	-1.179	0.896	0.251	NaN	NaN	NaN	-1.007	0.532	0.263	-1.035	0.448	0.253	-1.102	0.336	0.196	-1.179	0.155	0.265
375	1.875	-1.279	0.979	0.452	NaN	NaN	NaN	-1.188	0.897	0.627	-1.159	0.723	0.652	-1.203	0.502	0.568	-1.24	0.412	0.571	-1.295	0.266	0.608	-1.342	0.096	0.52	-1.238	0.033	0.603	NaN	NaN	NaN	-1.177	0.897	0.251	NaN	NaN	NaN	-1.004	0.534	0.263	-1.03	0.448	0.253	-1.097	0.336	0.196	-1.174	0.155	0.266
376	1.88	-1.277	0.979	0.452	NaN	NaN	NaN	-1.186	0.896	0.627	-1.158	0.723	0.653	-1.202	0.502	0.568	-1.24	0.413	0.571	-1.296	0.266	0.607	-1.342	0.096	0.52	-1.238	0.033	0.603	NaN	NaN	NaN	-1.175	0.897	0.251	NaN	NaN	NaN	-1.001	0.535	0.263	-1.026	0.449	0.253	-1.092	0.336	0.197	-1.166	0.153	0.267
377	1.885	-1.276	0.979	0.453	NaN	NaN	NaN	-1.184	0.896	0.627	-1.157	0.723	0.653	-1.202	0.502	0.568	-1.239	0.412	0.571	-1.296	0.267	0.607	-1.342	0.096	0.52	-1.238	0.033	0.603	NaN	NaN	NaN	-1.173	0.897	0.251	NaN	NaN	NaN	-0.997	0.536	0.263	-1.022	0.45	0.254	-1.086	0.336	0.198	-1.159	0.152	0.268
378	1.89	-1.274	0.98	0.453	NaN	NaN	NaN	-1.182	0.896	0.627	-1.156	0.723	0.652	-1.201	0.502	0.568	-1.237	0.409	0.569	-1.296	0.267	0.607	-1.342	0.096	0.52	-1.238	0.033	0.603	NaN	NaN	NaN	-1.171	0.897	0.251	NaN	NaN	NaN	-0.993	0.536	0.264	-1.019	0.451	0.254	-1.081	0.336	0.198	-1.151	0.151	0.27
379	1.895	-1.272	0.98	0.454	NaN	NaN	NaN	-1.18	0.895	0.627	-1.155	0.723	0.652	-1.201	0.502	0.568	-1.236	0.408	0.569	-1.296	0.267	0.607	-1.342	0.097	0.52	-1.238	0.033	0.603	NaN	NaN	NaN	-1.169	0.898	0.251	NaN	NaN	NaN	-0.99	0.537	0.264	-1.015	0.451	0.254	-1.076	0.335	0.199	-1.142	0.151	0.271
380	1.9	-1.27	0.98	0.454	NaN	NaN	NaN	-1.178	0.895	0.627	-1.154	0.723	0.652	-1.201	0.502	0.569	-1.236	0.409	0.569	-1.296	0.267	0.607	-1.342	0.097	0.519	-1.238	0.033	0.603	NaN	NaN	NaN	-1.168	0.899	0.251	NaN	NaN	NaN	-0.988	0.539	0.264	-1.01	0.45	0.255	-1.07	0.334	0.199	-1.134	0.149	0.272
381	1.905	-1.268	0.98	0.454	NaN	NaN	NaN	-1.176	0.894	0.627	-1.153	0.723	0.652	-1.202	0.503	0.571	-1.237	0.411	0.57	-1.296	0.267	0.607	-1.342	0.097	0.519	-1.238	0.033	0.603	NaN	NaN	NaN	-1.166	0.899	0.251	NaN	NaN	NaN	-0.984	0.54	0.264	-1.005	0.451	0.255	-1.065	0.333	0.2	-1.126	0.147	0.272
382	1.91	-1.265	0.979	0.455	NaN	NaN	NaN	-1.174	0.894	0.626	-1.151	0.722	0.653	-1.202	0.503	0.571	-1.236	0.409	0.569	-1.296	0.267	0.607	-1.342	0.097	0.519	-1.239	0.033	0.603	NaN	NaN	NaN	-1.163	0.899	0.252	NaN	NaN	NaN	-0.98	0.54	0.265	-1.002	0.451	0.255	-1.059	0.332	0.201	-1.116	0.146	0.273
383	1.915	-1.263	0.979	0.455	NaN	NaN	NaN	-1.172	0.893	0.626	-1.149	0.722	0.653	-1.202	0.503	0.571	-1.236	0.409	0.569	-1.295	0.267	0.607	-1.341	0.097	0.519	-1.239	0.033	0.603	NaN	NaN	NaN	-1.161	0.899	0.252	NaN	NaN	NaN	-0.978	0.541	0.265	-0.999	0.452	0.256	-1.054	0.332	0.201	-1.107	0.144	0.274
384	1.92	-1.261	0.979	0.455	NaN	NaN	NaN	-1.17	0.893	0.626	-1.148	0.721	0.653	-1.201	0.502	0.571	-1.237	0.411	0.57	-1.295	0.267	0.607	-1.341	0.097	0.519	-1.239	0.033	0.603	NaN	NaN	NaN	-1.159	0.898	0.252	NaN	NaN	NaN	-0.975	0.542	0.265	-0.995	0.451	0.257	-1.048	0.331	0.202	-1.098	0.142	0.274
385	1.925	-1.259	0.979	0.456	NaN	NaN	NaN	-1.168	0.892	0.626	-1.147	0.721	0.653	-1.2	0.502	0.572	-1.237	0.412	0.57	-1.295	0.267	0.607	-1.341	0.097	0.519	-1.239	0.033	0.603	NaN	NaN	NaN	-1.156	0.899	0.252	NaN	NaN	NaN	-0.972	0.541	0.266	-0.991	0.452	0.257	-1.043	0.33	0.202	-1.09	0.14	0.275
386	1.93	-1.256	0.978	0.456	NaN	NaN	NaN	-1.165	0.892	0.626	-1.146	0.722	0.653	-1.199	0.502	0.572	-1.237	0.412	0.57	-1.295	0.267	0.607	-1.341	0.097	0.519	-1.239	0.033	0.603	NaN	NaN	NaN	-1.154	0.898	0.252	NaN	NaN	NaN	-0.968	0.542	0.266	-0.987	0.452	0.257	-1.037	0.329	0.203	-1.081	0.139	0.276
387	1.935	-1.254	0.978	0.456	NaN	NaN	NaN	-1.163	0.891	0.626	-1.145	0.722	0.653	-1.197	0.501	0.571	-1.236	0.412	0.57	-1.295	0.267	0.606	-1.34	0.097	0.518	-1.239	0.032	0.603	NaN	NaN	NaN	-1.152	0.898	0.252	NaN	NaN	NaN	-0.965	0.543	0.266	-0.984	0.451	0.257	-1.031	0.327	0.203	-1.073	0.137	0.277
388	1.94	-1.251	0.978	0.457	NaN	NaN	NaN	-1.16	0.89	0.626	-1.143	0.722	0.653	-1.195	0.5	0.569	-1.236	0.412	0.57	-1.295	0.267	0.606	-1.34	0.097	0.518	-1.239	0.032	0.603	NaN	NaN	NaN	-1.149	0.898	0.252	NaN	NaN	NaN	-0.962	0.542	0.267	-0.979	0.45	0.258	-1.026	0.326	0.204	-1.064	0.135	0.277
389	1.945	-1.249	0.977	0.457	NaN	NaN	NaN	-1.158	0.89	0.626	-1.14	0.72	0.653	-1.194	0.5	0.568	-1.235	0.412	0.57	-1.295	0.267	0.606	-1.34	0.096	0.518	-1.239	0.032	0.603	NaN	NaN	NaN	-1.147	0.898	0.252	NaN	NaN	NaN	-0.959	0.542	0.268	-0.975	0.45	0.259	-1.02	0.325	0.204	-1.055	0.133	0.278
390	1.95	-1.246	0.977	0.457	NaN	NaN	NaN	-1.156	0.889	0.626	-1.138	0.719	0.652	-1.193	0.5	0.568	-1.234	0.412	0.57	-1.295	0.267	0.606	-1.34	0.096	0.518	-1.239	0.032	0.604	NaN	NaN	NaN	-1.145	0.897	0.252	NaN	NaN	NaN	-0.957	0.542	0.268	-0.972	0.45	0.259	-1.014	0.324	0.204	-1.045	0.131	0.278
391	1.955	-1.244	0.977	0.457	NaN	NaN	NaN	-1.153	0.889	0.626	-1.137	0.72	0.652	-1.193	0.5	0.568	-1.233	0.412	0.57	-1.295	0.267	0.606	-1.339	0.096	0.518	-1.239	0.032	0.604	NaN	NaN	NaN	-1.142	0.897	0.252	NaN	NaN	NaN	-0.954	0.542	0.269	-0.969	0.45	0.26	-1.008	0.322	0.205	-1.036	0.129	0.279
392	1.96	-1.241	0.976	0.457	NaN	NaN	NaN	-1.151	0.888	0.626	-1.135	0.72	0.653	-1.192	0.5	0.568	-1.233	0.412	0.57	-1.295	0.267	0.606	-1.338	0.094	0.518	-1.239	0.032	0.604	NaN	NaN	NaN	-1.14	0.897	0.252	NaN	NaN	NaN	-0.951	0.542	0.269	-0.966	0.45	0.26	-1.002	0.321	0.205	-1.027	0.127	0.279
393	1.965	-1.238	0.976	0.458	NaN	NaN	NaN	-1.148	0.888	0.626	-1.131	0.717	0.652	-1.191	0.5	0.569	-1.232	0.412	0.57	-1.294	0.267	0.606	-1.338	0.094	0.518	-1.239	0.032	0.604	NaN	NaN	NaN	-1.138	0.897	0.252	NaN	NaN	NaN	-0.949	0.542	0.269	-0.963	0.45	0.261	-0.996	0.32	0.206	-1.017	0.126	0.279
394	1.97	-1.235	0.975	0.458	NaN	NaN	NaN	-1.146	0.887	0.626	-1.129	0.717	0.652	-1.19	0.499	0.57	-1.231	0.412	0.57	-1.294	0.268	0.605	-1.337	0.094	0.518	-1.239	0.031	0.604	NaN	NaN	NaN	-1.135	0.896	0.252	NaN	NaN	NaN	-0.946	0.541	0.27	-0.958	0.448	0.261	-0.99	0.319	0.206	-1.008	0.124	0.28
395	1.975	-1.233	0.975	0.458	NaN	NaN	NaN	-1.143	0.887	0.626	-1.127	0.717	0.652	-1.188	0.498	0.571	-1.23	0.412	0.57	-1.293	0.268	0.605	-1.337	0.094	0.518	-1.238	0.031	0.604	NaN	NaN	NaN	-1.132	0.896	0.252	NaN	NaN	NaN	-0.943	0.541	0.27	-0.954	0.448	0.262	-0.983	0.317	0.206	-1	0.123	0.28
396	1.98	-1.23	0.975	0.458	NaN	NaN	NaN	-1.14	0.886	0.626	-1.125	0.716	0.652	-1.187	0.498	0.57	-1.229	0.411	0.569	-1.293	0.268	0.605	-1.336	0.094	0.518	-1.238	0.03	0.603	NaN	NaN	NaN	-1.13	0.896	0.252	NaN	NaN	NaN	-0.941	0.54	0.27	-0.951	0.447	0.262	-0.978	0.316	0.207	-0.99	0.121	0.281
397	1.985	-1.227	0.974	0.458	NaN	NaN	NaN	-1.137	0.886	0.626	-1.123	0.716	0.652	-1.185	0.498	0.569	-1.228	0.411	0.569	-1.292	0.268	0.605	-1.336	0.095	0.518	-1.238	0.029	0.603	NaN	NaN	NaN	-1.127	0.895	0.253	NaN	NaN	NaN	-0.937	0.538	0.271	-0.947	0.446	0.263	-0.971	0.315	0.207	-0.981	0.119	0.281
398	1.99	-1.224	0.974	0.458	NaN	NaN	NaN	-1.135	0.885	0.626	-1.12	0.716	0.652	-1.184	0.498	0.569	-1.226	0.41	0.569	-1.292	0.269	0.605	-1.336	0.095	0.518	-1.238	0.029	0.603	NaN	NaN	NaN	-1.124	0.895	0.253	NaN	NaN	NaN	-0.935	0.538	0.27	-0.943	0.445	0.263	-0.965	0.313	0.207	-0.973	0.118	0.282
399	1.995	-1.221	0.973	0.458	NaN	NaN	NaN	-1.132	0.885	0.626	-1.118	0.716	0.652	-1.182	0.498	0.569	-1.224	0.41	0.569	-1.291	0.269	0.605	-1.336	0.095	0.518	-1.238	0.029	0.603	NaN	NaN	NaN	-1.121	0.894	0.253	NaN	NaN	NaN	-0.932	0.537	0.27	-0.94	0.445	0.263	-0.959	0.312	0.207	-0.965	0.116	0.282
400	2	-1.218	0.973	0.458	NaN	NaN	NaN	-1.129	0.884	0.626	-1.115	0.715	0.651	-1.18	0.498	0.57	-1.223	0.41	0.569	-1.29	0.269	0.605	-1.335	0.095	0.518	-1.238	0.029	0.603	NaN	NaN	NaN	-1.118	0.893	0.253	NaN	NaN	NaN	-0.929	0.536	0.271	-0.936	0.444	0.264	-0.953	0.311	0.208	-0.957	0.115	0.283
401	2.005	-1.215	0.972	0.458	NaN	NaN	NaN	-1.125	0.883	0.626	-1.112	0.714	0.651	-1.178	0.497	0.571	-1.221	0.41	0.569	-1.289	0.269	0.604	-1.335	0.095	0.518	-1.238	0.029	0.603	NaN	NaN	NaN	-1.115	0.892	0.253	NaN	NaN	NaN	-0.927	0.536	0.271	-0.933	0.444	0.264	-0.947	0.309	0.208	-0.949	0.114	0.283
402	2.01	-1.211	0.971	0.458	NaN	NaN	NaN	-1.122	0.883	0.626	-1.11	0.713	0.651	-1.176	0.497	0.571	-1.22	0.41	0.569	-1.288	0.269	0.604	-1.335	0.096	0.518	-1.238	0.029	0.603	NaN	NaN	NaN	-1.112	0.892	0.253	NaN	NaN	NaN	-0.924	0.535	0.272	-0.93	0.442	0.265	-0.942	0.309	0.209	-0.941	0.113	0.284
403	2.015	-1.208	0.971	0.459	NaN	NaN	NaN	-1.12	0.883	0.626	-1.106	0.712	0.65	-1.174	0.497	0.57	-1.218	0.409	0.569	-1.287	0.269	0.603	-1.334	0.096	0.518	-1.238	0.029	0.603	NaN	NaN	NaN	-1.108	0.891	0.253	NaN	NaN	NaN	-0.922	0.534	0.272	-0.926	0.441	0.265	-0.936	0.307	0.209	-0.933	0.112	0.284
404	2.02	-1.205	0.97	0.459	NaN	NaN	NaN	-1.116	0.882	0.626	-1.103	0.711	0.65	-1.172	0.497	0.57	-1.215	0.409	0.568	-1.285	0.27	0.603	-1.334	0.096	0.518	-1.238	0.029	0.603	NaN	NaN	NaN	-1.105	0.89	0.253	NaN	NaN	NaN	-0.92	0.533	0.273	-0.923	0.441	0.266	-0.931	0.306	0.21	-0.926	0.111	0.285
405	2.025	-1.202	0.97	0.458	NaN	NaN	NaN	-1.113	0.881	0.626	-1.1	0.711	0.65	-1.171	0.498	0.57	-1.213	0.408	0.568	-1.284	0.27	0.603	-1.334	0.097	0.518	-1.238	0.029	0.603	NaN	NaN	NaN	-1.102	0.89	0.253	NaN	NaN	NaN	-0.917	0.532	0.273	-0.919	0.44	0.266	-0.925	0.306	0.21	-0.919	0.11	0.286
406	2.03	-1.198	0.969	0.458	NaN	NaN	NaN	-1.11	0.881	0.626	-1.097	0.711	0.65	-1.168	0.498	0.571	-1.211	0.408	0.568	-1.282	0.269	0.604	-1.335	0.1	0.517	-1.238	0.029	0.603	NaN	NaN	NaN	-1.098	0.889	0.254	NaN	NaN	NaN	-0.914	0.531	0.273	-0.916	0.439	0.267	-0.92	0.304	0.211	-0.913	0.109	0.287
407	2.035	-1.195	0.969	0.458	NaN	NaN	NaN	-1.106	0.881	0.626	-1.094	0.71	0.65	-1.164	0.496	0.57	-1.208	0.408	0.568	-1.28	0.269	0.604	-1.335	0.101	0.517	-1.238	0.029	0.603	NaN	NaN	NaN	-1.094	0.887	0.254	NaN	NaN	NaN	-0.911	0.529	0.274	-0.912	0.438	0.268	-0.915	0.303	0.211	-0.907	0.107	0.287
408	2.04	-1.191	0.969	0.458	NaN	NaN	NaN	-1.103	0.88	0.626	-1.091	0.71	0.65	-1.161	0.496	0.57	-1.206	0.407	0.568	-1.279	0.27	0.604	-1.334	0.102	0.518	-1.238	0.029	0.603	NaN	NaN	NaN	-1.09	0.886	0.254	NaN	NaN	NaN	-0.909	0.528	0.275	-0.909	0.437	0.268	-0.911	0.301	0.212	-0.901	0.106	0.288
409	2.045	-1.188	0.968	0.458	NaN	NaN	NaN	-1.1	0.879	0.625	-1.088	0.709	0.649	-1.159	0.497	0.571	-1.204	0.407	0.568	-1.277	0.27	0.604	-1.334	0.103	0.518	-1.238	0.029	0.603	NaN	NaN	NaN	-1.086	0.886	0.254	NaN	NaN	NaN	-0.906	0.527	0.276	-0.906	0.435	0.269	-0.907	0.3	0.212	-0.895	0.106	0.289
410	2.05	-1.184	0.967	0.457	NaN	NaN	NaN	-1.096	0.879	0.625	-1.084	0.709	0.649	-1.156	0.496	0.571	-1.201	0.407	0.568	-1.276	0.27	0.604	-1.333	0.103	0.518	-1.238	0.029	0.603	NaN	NaN	NaN	-1.083	0.886	0.254	NaN	NaN	NaN	-0.904	0.526	0.277	-0.903	0.434	0.27	-0.903	0.3	0.213	-0.891	0.104	0.29
411	2.055	-1.18	0.966	0.457	NaN	NaN	NaN	-1.092	0.878	0.625	-1.081	0.708	0.649	-1.152	0.494	0.57	-1.197	0.406	0.568	-1.274	0.271	0.604	-1.333	0.104	0.518	-1.238	0.029	0.603	NaN	NaN	NaN	-1.079	0.885	0.253	NaN	NaN	NaN	-0.9	0.525	0.278	-0.9	0.433	0.27	-0.9	0.299	0.214	-0.886	0.103	0.291
412	2.06	-1.176	0.966	0.457	NaN	NaN	NaN	-1.089	0.878	0.625	-1.077	0.707	0.648	-1.149	0.495	0.571	-1.194	0.405	0.568	-1.272	0.271	0.604	-1.333	0.105	0.518	-1.238	0.029	0.603	NaN	NaN	NaN	-1.075	0.884	0.253	NaN	NaN	NaN	-0.898	0.524	0.278	-0.896	0.432	0.271	-0.897	0.297	0.215	-0.883	0.103	0.292
413	2.065	-1.172	0.965	0.456	NaN	NaN	NaN	-1.085	0.877	0.625	-1.073	0.706	0.648	-1.145	0.494	0.571	-1.191	0.405	0.568	-1.269	0.271	0.604	-1.332	0.105	0.518	-1.238	0.029	0.603	NaN	NaN	NaN	-1.071	0.883	0.253	NaN	NaN	NaN	-0.894	0.523	0.279	-0.893	0.431	0.272	-0.893	0.296	0.216	-0.878	0.101	0.294
414	2.07	-1.168	0.965	0.456	NaN	NaN	NaN	-1.081	0.876	0.624	-1.069	0.706	0.648	-1.141	0.493	0.571	-1.188	0.405	0.568	-1.267	0.271	0.604	-1.33	0.104	0.518	-1.238	0.029	0.603	NaN	NaN	NaN	-1.067	0.883	0.253	NaN	NaN	NaN	-0.891	0.522	0.279	-0.89	0.43	0.273	-0.89	0.294	0.217	-0.875	0.1	0.295
415	2.075	-1.164	0.964	0.455	NaN	NaN	NaN	-1.077	0.876	0.624	-1.066	0.705	0.648	-1.138	0.494	0.571	-1.185	0.405	0.569	-1.265	0.272	0.604	-1.329	0.105	0.518	-1.238	0.029	0.603	NaN	NaN	NaN	-1.063	0.882	0.253	NaN	NaN	NaN	-0.887	0.52	0.28	-0.887	0.429	0.274	-0.887	0.293	0.219	-0.873	0.099	0.296
416	2.08	-1.16	0.963	0.455	NaN	NaN	NaN	-1.073	0.876	0.623	-1.062	0.705	0.648	-1.133	0.493	0.571	-1.181	0.404	0.569	-1.263	0.273	0.605	-1.33	0.108	0.518	-1.238	0.029	0.603	NaN	NaN	NaN	-1.059	0.882	0.252	NaN	NaN	NaN	-0.884	0.519	0.281	-0.884	0.427	0.275	-0.885	0.292	0.22	-0.87	0.098	0.298
417	2.085	-1.156	0.963	0.454	NaN	NaN	NaN	-1.07	0.875	0.623	-1.057	0.705	0.647	-1.128	0.491	0.571	-1.177	0.403	0.569	-1.26	0.273	0.605	-1.33	0.11	0.518	-1.238	0.029	0.603	NaN	NaN	NaN	-1.054	0.881	0.252	NaN	NaN	NaN	-0.88	0.518	0.281	-0.881	0.426	0.275	-0.883	0.29	0.221	-0.869	0.097	0.299
418	2.09	-1.152	0.962	0.454	NaN	NaN	NaN	-1.065	0.875	0.623	-1.053	0.704	0.647	-1.124	0.491	0.571	-1.173	0.403	0.569	-1.257	0.274	0.605	-1.329	0.111	0.519	-1.238	0.029	0.603	NaN	NaN	NaN	-1.05	0.88	0.252	NaN	NaN	NaN	-0.877	0.517	0.282	-0.878	0.425	0.276	-0.881	0.289	0.221	-0.867	0.096	0.3
419	2.095	-1.147	0.961	0.453	NaN	NaN	NaN	-1.061	0.874	0.622	-1.048	0.704	0.647	-1.118	0.49	0.571	-1.168	0.402	0.569	-1.254	0.274	0.606	-1.328	0.113	0.519	-1.238	0.029	0.603	NaN	NaN	NaN	-1.045	0.88	0.251	NaN	NaN	NaN	-0.873	0.516	0.283	-0.875	0.423	0.277	-0.879	0.289	0.222	-0.867	0.095	0.301
420	2.1	-1.143	0.961	0.452	NaN	NaN	NaN	-1.057	0.874	0.622	-1.043	0.703	0.647	-1.114	0.489	0.572	-1.164	0.402	0.57	-1.252	0.274	0.606	-1.327	0.115	0.52	-1.238	0.029	0.603	NaN	NaN	NaN	-1.042	0.88	0.251	NaN	NaN	NaN	-0.869	0.515	0.284	-0.872	0.423	0.277	-0.877	0.287	0.223	-0.867	0.094	0.301
421	2.105	-1.139	0.96	0.452	NaN	NaN	NaN	-1.052	0.873	0.621	-1.039	0.703	0.646	-1.107	0.487	0.571	-1.159	0.401	0.57	-1.248	0.275	0.606	-1.326	0.115	0.521	-1.238	0.029	0.603	NaN	NaN	NaN	-1.037	0.879	0.25	NaN	NaN	NaN	-0.866	0.514	0.285	-0.868	0.422	0.278	-0.875	0.286	0.225	-0.867	0.094	0.302
422	2.11	-1.134	0.96	0.451	NaN	NaN	NaN	-1.048	0.873	0.621	-1.034	0.703	0.646	-1.102	0.487	0.571	-1.154	0.401	0.571	-1.244	0.275	0.607	-1.324	0.116	0.522	-1.238	0.029	0.603	NaN	NaN	NaN	-1.033	0.879	0.25	NaN	NaN	NaN	-0.861	0.513	0.285	-0.865	0.421	0.279	-0.873	0.286	0.226	-0.867	0.093	0.302
423	2.115	-1.13	0.959	0.45	NaN	NaN	NaN	-1.043	0.873	0.621	-1.029	0.702	0.646	-1.096	0.485	0.571	-1.15	0.401	0.572	-1.241	0.277	0.607	-1.323	0.117	0.522	-1.238	0.029	0.603	NaN	NaN	NaN	-1.028	0.878	0.249	NaN	NaN	NaN	-0.857	0.512	0.286	-0.861	0.421	0.279	-0.871	0.286	0.226	-0.866	0.093	0.302
424	2.12	-1.126	0.959	0.45	NaN	NaN	NaN	-1.038	0.872	0.62	-1.023	0.702	0.645	-1.09	0.485	0.572	-1.144	0.4	0.572	-1.238	0.279	0.608	-1.322	0.121	0.522	-1.238	0.029	0.603	NaN	NaN	NaN	-1.023	0.878	0.249	NaN	NaN	NaN	-0.853	0.512	0.287	-0.857	0.42	0.279	-0.868	0.286	0.227	-0.865	0.093	0.302
425	2.125	-1.121	0.959	0.449	NaN	NaN	NaN	-1.033	0.872	0.62	-1.018	0.702	0.645	-1.083	0.484	0.572	-1.138	0.4	0.573	-1.234	0.28	0.609	-1.32	0.124	0.523	-1.237	0.029	0.603	NaN	NaN	NaN	-1.019	0.878	0.248	NaN	NaN	NaN	-0.848	0.511	0.287	-0.852	0.42	0.28	-0.865	0.286	0.227	-0.864	0.093	0.302
426	2.13	-1.117	0.958	0.448	NaN	NaN	NaN	-1.028	0.872	0.62	-1.012	0.702	0.644	-1.077	0.484	0.572	-1.132	0.4	0.574	-1.231	0.282	0.61	-1.319	0.127	0.523	-1.237	0.03	0.603	NaN	NaN	NaN	-1.014	0.877	0.247	NaN	NaN	NaN	-0.844	0.51	0.287	-0.848	0.42	0.28	-0.862	0.286	0.227	-0.863	0.093	0.302
427	2.135	-1.112	0.958	0.448	NaN	NaN	NaN	-1.023	0.872	0.619	-1.007	0.702	0.644	-1.07	0.483	0.572	-1.126	0.399	0.574	-1.226	0.284	0.611	-1.316	0.129	0.524	-1.237	0.03	0.603	NaN	NaN	NaN	-1.01	0.878	0.247	-0.9	0.714	0.211	-0.84	0.51	0.287	-0.843	0.419	0.28	-0.857	0.285	0.227	-0.861	0.093	0.302
428	2.14	-1.108	0.958	0.447	NaN	NaN	NaN	-1.018	0.872	0.619	-1.001	0.702	0.644	-1.064	0.483	0.573	-1.119	0.398	0.575	-1.221	0.285	0.612	-1.314	0.132	0.524	-1.237	0.03	0.603	NaN	NaN	NaN	-1.005	0.878	0.246	-0.895	0.713	0.21	-0.836	0.51	0.287	-0.839	0.419	0.28	-0.852	0.285	0.227	-0.861	0.092	0.302
429	2.145	-1.103	0.958	0.447	NaN	NaN	NaN	-1.013	0.872	0.618	-0.995	0.702	0.644	-1.056	0.483	0.573	-1.112	0.398	0.576	-1.216	0.286	0.612	-1.312	0.135	0.525	-1.237	0.03	0.603	NaN	NaN	NaN	-1	0.878	0.246	-0.891	0.713	0.21	-0.832	0.509	0.287	-0.835	0.419	0.281	-0.847	0.285	0.226	-0.86	0.092	0.301
430	2.15	-1.099	0.958	0.446	NaN	NaN	NaN	-1.007	0.872	0.618	-0.989	0.702	0.643	-1.049	0.483	0.575	-1.105	0.398	0.577	-1.211	0.288	0.613	-1.309	0.138	0.525	-1.237	0.03	0.603	NaN	NaN	NaN	-0.996	0.878	0.245	-0.887	0.713	0.209	-0.828	0.509	0.287	-0.831	0.418	0.281	-0.841	0.285	0.225	-0.859	0.091	0.301
431	2.155	-1.094	0.958	0.445	NaN	NaN	NaN	-1.002	0.873	0.618	-0.982	0.701	0.642	-1.041	0.482	0.575	-1.098	0.397	0.578	-1.206	0.29	0.614	-1.306	0.142	0.526	-1.237	0.031	0.603	NaN	NaN	NaN	-0.991	0.878	0.244	-0.884	0.713	0.209	-0.824	0.509	0.287	-0.827	0.418	0.281	-0.837	0.285	0.225	-0.858	0.091	0.301
432	2.16	-1.089	0.958	0.445	NaN	NaN	NaN	-0.997	0.873	0.617	-0.977	0.702	0.643	-1.034	0.483	0.577	-1.09	0.397	0.579	-1.2	0.291	0.614	-1.302	0.145	0.526	-1.237	0.032	0.604	NaN	NaN	NaN	-0.986	0.878	0.244	-0.879	0.713	0.209	-0.82	0.509	0.287	-0.823	0.417	0.281	-0.833	0.283	0.224	-0.857	0.091	0.301
433	2.165	-1.085	0.959	0.444	NaN	NaN	NaN	-0.991	0.873	0.617	-0.97	0.702	0.642	-1.024	0.482	0.578	-1.083	0.398	0.58	-1.194	0.293	0.615	-1.299	0.149	0.527	-1.237	0.033	0.604	NaN	NaN	NaN	-0.981	0.878	0.243	-0.876	0.712	0.207	-0.817	0.509	0.286	-0.82	0.416	0.281	-0.83	0.282	0.224	-0.856	0.091	0.301
434	2.17	-1.08	0.959	0.444	NaN	NaN	NaN	-0.986	0.874	0.616	-0.964	0.702	0.642	-1.014	0.481	0.578	-1.075	0.398	0.581	-1.187	0.295	0.616	-1.294	0.153	0.527	-1.237	0.034	0.604	NaN	NaN	NaN	-0.976	0.878	0.242	-0.873	0.711	0.206	-0.815	0.508	0.286	-0.818	0.416	0.28	-0.828	0.281	0.224	-0.856	0.09	0.301
435	2.175	-1.076	0.959	0.443	NaN	NaN	NaN	-0.981	0.874	0.616	-0.957	0.702	0.642	-1.004	0.479	0.579	-1.066	0.398	0.583	-1.18	0.297	0.617	-1.29	0.157	0.528	-1.236	0.034	0.604	NaN	NaN	NaN	-0.972	0.878	0.242	-0.869	0.711	0.206	-0.813	0.507	0.286	-0.816	0.415	0.28	-0.826	0.281	0.224	-0.855	0.09	0.301
436	2.18	-1.071	0.959	0.442	NaN	NaN	NaN	-0.976	0.875	0.616	-0.95	0.702	0.642	-0.993	0.477	0.58	-1.057	0.398	0.584	-1.174	0.3	0.617	-1.284	0.162	0.528	-1.235	0.035	0.604	NaN	NaN	NaN	-0.966	0.877	0.241	-0.866	0.71	0.206	-0.81	0.508	0.285	-0.813	0.414	0.279	-0.824	0.28	0.224	-0.855	0.09	0.301
437	2.185	-1.067	0.96	0.441	NaN	NaN	NaN	-0.971	0.875	0.615	-0.943	0.703	0.642	-0.983	0.476	0.58	-1.048	0.399	0.585	-1.167	0.303	0.618	-1.279	0.166	0.529	-1.235	0.035	0.604	NaN	NaN	NaN	-0.961	0.877	0.241	-0.863	0.71	0.205	-0.807	0.507	0.285	-0.812	0.414	0.279	-0.824	0.28	0.223	-0.855	0.089	0.301
438	2.19	-1.062	0.96	0.441	NaN	NaN	NaN	-0.965	0.876	0.615	-0.937	0.703	0.643	-0.974	0.477	0.581	-1.039	0.399	0.586	-1.159	0.306	0.619	-1.273	0.171	0.53	-1.234	0.037	0.604	NaN	NaN	NaN	-0.957	0.877	0.24	-0.86	0.709	0.203	-0.805	0.506	0.284	-0.81	0.414	0.278	-0.824	0.28	0.223	-0.855	0.089	0.301
439	2.195	-1.058	0.96	0.44	NaN	NaN	NaN	-0.96	0.877	0.615	-0.93	0.703	0.643	-0.964	0.476	0.582	-1.028	0.399	0.586	-1.151	0.309	0.619	-1.267	0.175	0.53	-1.235	0.041	0.604	NaN	NaN	NaN	-0.952	0.877	0.239	-0.856	0.708	0.203	-0.802	0.505	0.284	-0.808	0.413	0.278	-0.824	0.279	0.223	-0.855	0.089	0.301
440	2.2	-1.053	0.96	0.439	NaN	NaN	NaN	-0.955	0.877	0.614	-0.923	0.703	0.643	-0.955	0.477	0.584	-1.018	0.399	0.587	-1.143	0.312	0.619	-1.26	0.179	0.531	-1.234	0.043	0.603	NaN	NaN	NaN	-0.948	0.878	0.239	-0.853	0.708	0.203	-0.8	0.504	0.283	-0.806	0.412	0.277	-0.824	0.279	0.223	-0.855	0.089	0.301
441	2.205	-1.049	0.961	0.438	NaN	NaN	NaN	-0.95	0.878	0.614	-0.916	0.703	0.643	-0.945	0.478	0.586	-1.009	0.4	0.588	-1.135	0.315	0.619	-1.253	0.184	0.531	-1.232	0.045	0.603	NaN	NaN	NaN	-0.944	0.878	0.238	-0.851	0.708	0.202	-0.798	0.504	0.283	-0.805	0.411	0.277	-0.823	0.278	0.223	-0.855	0.089	0.301
442	2.21	-1.044	0.961	0.438	NaN	NaN	NaN	-0.945	0.878	0.613	-0.909	0.704	0.643	-0.934	0.477	0.586	-0.999	0.401	0.589	-1.126	0.319	0.619	-1.245	0.188	0.532	-1.231	0.047	0.602	NaN	NaN	NaN	-0.939	0.878	0.238	-0.85	0.709	0.202	-0.797	0.504	0.282	-0.804	0.411	0.276	-0.822	0.277	0.224	-0.855	0.088	0.301
443	2.215	-1.04	0.961	0.437	NaN	NaN	NaN	-0.94	0.879	0.613	-0.903	0.705	0.644	-0.923	0.476	0.586	-0.988	0.401	0.59	-1.115	0.321	0.618	-1.238	0.192	0.532	-1.229	0.05	0.602	NaN	NaN	NaN	-0.935	0.879	0.237	NaN	NaN	NaN	-0.796	0.503	0.281	-0.802	0.411	0.276	-0.822	0.276	0.224	-0.855	0.088	0.301
444	2.22	-1.036	0.962	0.436	NaN	NaN	NaN	-0.935	0.879	0.613	-0.896	0.705	0.644	-0.913	0.476	0.587	-0.977	0.402	0.591	-1.107	0.325	0.619	-1.229	0.196	0.533	-1.227	0.054	0.602	NaN	NaN	NaN	-0.931	0.879	0.237	-0.839	0.706	0.2	-0.793	0.502	0.281	-0.801	0.41	0.275	-0.822	0.276	0.223	-0.855	0.088	0.301
445	2.225	-1.031	0.962	0.435	NaN	NaN	NaN	-0.93	0.88	0.613	-0.89	0.706	0.645	-0.903	0.477	0.587	-0.967	0.402	0.591	-1.099	0.329	0.619	-1.221	0.2	0.533	-1.225	0.059	0.601	NaN	NaN	NaN	-0.926	0.879	0.236	-0.837	0.707	0.199	-0.792	0.502	0.28	-0.8	0.41	0.275	-0.821	0.276	0.223	-0.855	0.088	0.301
446	2.23	-1.027	0.963	0.435	NaN	NaN	NaN	-0.925	0.88	0.613	-0.883	0.707	0.645	-0.893	0.477	0.587	-0.957	0.404	0.592	-1.089	0.332	0.619	-1.213	0.205	0.534	-1.222	0.064	0.6	NaN	NaN	NaN	-0.922	0.88	0.236	-0.835	0.707	0.199	-0.79	0.502	0.279	-0.798	0.41	0.274	-0.821	0.275	0.222	-0.855	0.088	0.301
447	2.235	-1.023	0.964	0.434	NaN	NaN	NaN	-0.921	0.88	0.612	-0.877	0.708	0.645	-0.882	0.477	0.587	-0.945	0.404	0.592	-1.077	0.334	0.619	-1.204	0.209	0.534	-1.219	0.069	0.6	NaN	NaN	NaN	-0.918	0.88	0.235	-0.833	0.708	0.198	-0.789	0.502	0.279	-0.797	0.409	0.274	-0.82	0.275	0.222	-0.855	0.088	0.301
448	2.24	-1.019	0.964	0.434	NaN	NaN	NaN	-0.916	0.881	0.612	-0.872	0.709	0.646	-0.873	0.478	0.589	-0.935	0.405	0.593	-1.068	0.336	0.619	-1.195	0.212	0.533	-1.215	0.074	0.599	NaN	NaN	NaN	-0.913	0.881	0.235	NaN	NaN	NaN	-0.787	0.501	0.279	-0.796	0.409	0.273	-0.819	0.275	0.222	-0.855	0.088	0.301
449	2.245	-1.014	0.965	0.433	NaN	NaN	NaN	-0.912	0.882	0.612	-0.866	0.71	0.646	-0.864	0.479	0.59	-0.925	0.407	0.594	-1.059	0.339	0.62	-1.185	0.216	0.534	-1.21	0.08	0.599	NaN	NaN	NaN	-0.911	0.881	0.235	-0.823	0.708	0.198	-0.784	0.501	0.278	-0.795	0.409	0.273	-0.819	0.275	0.221	-0.855	0.088	0.301
450	2.25	-1.01	0.965	0.432	NaN	NaN	NaN	-0.907	0.882	0.611	-0.86	0.712	0.647	-0.855	0.481	0.591	-0.914	0.407	0.595	-1.047	0.339	0.621	-1.176	0.22	0.533	-1.203	0.084	0.597	NaN	NaN	NaN	NaN	NaN	NaN	-0.822	0.708	0.197	-0.783	0.501	0.278	-0.794	0.409	0.273	-0.818	0.275	0.221	-0.855	0.088	0.301
451	2.255	-1.006	0.966	0.432	NaN	NaN	NaN	-0.903	0.883	0.611	-0.855	0.713	0.647	-0.846	0.483	0.592	-0.904	0.409	0.596	-1.036	0.341	0.621	-1.168	0.224	0.532	-1.196	0.088	0.597	NaN	NaN	NaN	-0.9	0.883	0.234	-0.82	0.709	0.197	-0.782	0.502	0.277	-0.793	0.409	0.273	-0.818	0.275	0.221	-0.854	0.088	0.301
452	2.26	-1.002	0.966	0.431	NaN	NaN	NaN	-0.899	0.883	0.611	-0.849	0.714	0.647	-0.837	0.485	0.593	-0.894	0.411	0.597	-1.026	0.342	0.622	-1.159	0.227	0.531	-1.187	0.093	0.597	NaN	NaN	NaN	-0.898	0.883	0.234	NaN	NaN	NaN	-0.78	0.501	0.277	-0.792	0.409	0.273	-0.818	0.275	0.221	-0.854	0.088	0.301
453	2.265	-0.997	0.967	0.431	NaN	NaN	NaN	-0.894	0.884	0.611	-0.844	0.716	0.647	-0.828	0.486	0.593	-0.884	0.412	0.598	-1.016	0.343	0.622	-1.15	0.231	0.531	-1.178	0.097	0.597	NaN	NaN	NaN	NaN	NaN	NaN	-0.811	0.709	0.197	-0.778	0.5	0.276	-0.791	0.408	0.272	-0.817	0.275	0.221	-0.854	0.087	0.301
454	2.27	-0.993	0.968	0.43	NaN	NaN	NaN	-0.89	0.885	0.611	-0.839	0.717	0.647	-0.818	0.487	0.594	-0.874	0.413	0.598	-1.007	0.345	0.622	-1.14	0.233	0.53	-1.168	0.101	0.596	NaN	NaN	NaN	-0.888	0.884	0.233	-0.81	0.709	0.197	-0.777	0.5	0.276	-0.79	0.408	0.272	-0.816	0.275	0.221	-0.854	0.087	0.301
455	2.275	-0.989	0.968	0.43	NaN	NaN	NaN	-0.886	0.886	0.611	-0.834	0.719	0.647	-0.809	0.49	0.595	-0.864	0.415	0.598	-0.999	0.347	0.622	-1.129	0.236	0.529	-1.157	0.104	0.597	NaN	NaN	NaN	-0.885	0.884	0.233	-0.81	0.711	0.198	-0.776	0.5	0.276	-0.789	0.407	0.272	-0.815	0.274	0.221	-0.854	0.087	0.301
456	2.28	-0.985	0.969	0.429	NaN	NaN	NaN	-0.881	0.887	0.611	-0.828	0.721	0.648	-0.8	0.492	0.596	-0.854	0.416	0.598	-0.988	0.348	0.621	-1.12	0.239	0.528	-1.145	0.106	0.598	NaN	NaN	NaN	-0.881	0.885	0.232	-0.808	0.712	0.197	-0.775	0.5	0.276	-0.788	0.407	0.272	-0.814	0.274	0.221	-0.854	0.087	0.301
457	2.285	-0.98	0.97	0.429	NaN	NaN	NaN	-0.877	0.888	0.61	-0.823	0.722	0.648	-0.79	0.493	0.597	-0.844	0.418	0.598	-0.977	0.35	0.622	-1.109	0.24	0.527	-1.133	0.109	0.598	NaN	NaN	NaN	-0.877	0.885	0.232	-0.804	0.712	0.197	-0.774	0.5	0.276	-0.788	0.407	0.272	-0.814	0.274	0.221	-0.854	0.087	0.301
458	2.29	-0.976	0.971	0.428	NaN	NaN	NaN	-0.873	0.889	0.611	-0.817	0.724	0.648	-0.782	0.496	0.598	-0.833	0.42	0.598	-0.966	0.351	0.622	-1.097	0.24	0.527	-1.12	0.11	0.598	NaN	NaN	NaN	-0.873	0.885	0.232	-0.8	0.711	0.197	-0.773	0.501	0.276	-0.787	0.407	0.272	-0.813	0.274	0.221	-0.854	0.087	0.301
459	2.295	-0.972	0.972	0.428	NaN	NaN	NaN	-0.869	0.89	0.611	-0.812	0.726	0.648	-0.773	0.499	0.598	-0.824	0.422	0.599	-0.958	0.355	0.62	-1.087	0.242	0.526	-1.106	0.111	0.599	NaN	NaN	NaN	-0.869	0.886	0.231	-0.797	0.711	0.197	-0.772	0.501	0.276	-0.786	0.407	0.272	-0.813	0.274	0.221	-0.854	0.087	0.301
460	2.3	-0.968	0.973	0.428	NaN	NaN	NaN	-0.864	0.891	0.61	-0.806	0.728	0.648	-0.764	0.501	0.599	-0.814	0.424	0.599	-0.949	0.358	0.62	-1.073	0.24	0.526	-1.091	0.112	0.599	NaN	NaN	NaN	-0.865	0.886	0.231	-0.795	0.712	0.197	-0.772	0.501	0.276	-0.786	0.407	0.272	-0.813	0.274	0.221	-0.854	0.087	0.301
461	2.305	-0.964	0.974	0.427	NaN	NaN	NaN	-0.859	0.893	0.61	-0.801	0.729	0.648	-0.755	0.503	0.599	-0.804	0.426	0.599	-0.939	0.36	0.619	-1.061	0.239	0.527	-1.078	0.112	0.6	NaN	NaN	NaN	-0.861	0.887	0.231	-0.792	0.712	0.197	-0.771	0.501	0.276	-0.786	0.406	0.272	-0.813	0.274	0.221	-0.854	0.088	0.301
462	2.31	-0.959	0.975	0.427	NaN	NaN	NaN	-0.855	0.894	0.61	-0.795	0.731	0.648	-0.746	0.506	0.6	-0.795	0.429	0.599	-0.929	0.362	0.619	-1.052	0.24	0.526	-1.064	0.112	0.6	NaN	NaN	NaN	-0.857	0.887	0.231	-0.788	0.711	0.197	-0.77	0.501	0.276	-0.785	0.406	0.272	-0.813	0.274	0.221	-0.854	0.088	0.301
463	2.315	-0.955	0.976	0.426	NaN	NaN	NaN	-0.851	0.896	0.61	-0.79	0.733	0.648	-0.738	0.509	0.6	-0.785	0.43	0.599	-0.919	0.363	0.619	-1.04	0.24	0.526	-1.049	0.111	0.601	NaN	NaN	NaN	-0.853	0.887	0.231	-0.786	0.712	0.197	-0.769	0.501	0.276	-0.785	0.407	0.272	-0.813	0.274	0.221	-0.854	0.088	0.301
464	2.32	-0.951	0.977	0.426	NaN	NaN	NaN	-0.847	0.897	0.61	-0.784	0.735	0.648	-0.729	0.511	0.601	-0.775	0.433	0.6	-0.908	0.363	0.619	-1.03	0.239	0.526	-1.034	0.11	0.601	NaN	NaN	NaN	-0.849	0.888	0.231	-0.784	0.713	0.197	-0.768	0.501	0.276	-0.785	0.407	0.272	-0.813	0.275	0.221	-0.854	0.088	0.301
465	2.325	-0.946	0.978	0.425	NaN	NaN	NaN	-0.843	0.898	0.61	-0.779	0.737	0.649	-0.72	0.513	0.601	-0.766	0.435	0.6	-0.898	0.363	0.619	-1.018	0.239	0.527	-1.019	0.109	0.601	NaN	NaN	NaN	-0.845	0.888	0.23	-0.781	0.713	0.197	-0.767	0.5	0.276	-0.785	0.407	0.272	-0.813	0.275	0.221	-0.854	0.088	0.301
466	2.33	-0.942	0.979	0.425	NaN	NaN	NaN	-0.839	0.9	0.61	-0.773	0.739	0.649	-0.711	0.516	0.601	-0.756	0.436	0.6	-0.888	0.363	0.619	-1.006	0.236	0.527	-1.005	0.107	0.601	NaN	NaN	NaN	-0.841	0.889	0.23	-0.777	0.712	0.197	-0.767	0.501	0.276	-0.785	0.407	0.272	-0.813	0.275	0.221	-0.854	0.088	0.301
467	2.335	-0.938	0.98	0.425	NaN	NaN	NaN	-0.835	0.901	0.61	-0.767	0.741	0.649	-0.703	0.519	0.602	-0.748	0.439	0.601	-0.877	0.363	0.619	-0.992	0.234	0.527	-0.989	0.104	0.601	NaN	NaN	NaN	-0.837	0.889	0.23	-0.775	0.713	0.197	-0.766	0.501	0.276	-0.785	0.407	0.272	-0.813	0.275	0.221	-0.854	0.088	0.301
468	2.34	-0.934	0.981	0.424	NaN	NaN	NaN	-0.831	0.902	0.61	-0.762	0.743	0.649	-0.695	0.521	0.602	-0.739	0.441	0.602	-0.866	0.362	0.62	-0.979	0.231	0.527	-0.974	0.101	0.601	NaN	NaN	NaN	-0.832	0.89	0.23	-0.773	0.714	0.197	-0.765	0.501	0.276	-0.785	0.407	0.272	-0.813	0.275	0.221	-0.854	0.088	0.301
469	2.345	-0.929	0.981	0.424	NaN	NaN	NaN	-0.826	0.904	0.61	-0.756	0.745	0.649	-0.687	0.524	0.603	-0.729	0.442	0.602	-0.855	0.361	0.621	-0.966	0.227	0.528	-0.958	0.098	0.602	NaN	NaN	NaN	-0.828	0.89	0.23	-0.77	0.714	0.197	-0.764	0.501	0.276	-0.785	0.407	0.272	-0.813	0.275	0.222	-0.854	0.089	0.301
470	2.35	-0.925	0.982	0.423	NaN	NaN	NaN	-0.822	0.905	0.61	-0.75	0.747	0.649	-0.679	0.526	0.603	-0.72	0.444	0.602	-0.845	0.36	0.621	-0.952	0.224	0.529	-0.943	0.095	0.603	NaN	NaN	NaN	-0.824	0.891	0.23	-0.768	0.715	0.198	-0.764	0.501	0.276	-0.785	0.407	0.272	-0.813	0.275	0.222	-0.854	0.089	0.301
471	2.355	-0.92	0.983	0.423	NaN	NaN	NaN	-0.818	0.906	0.61	-0.745	0.749	0.65	-0.672	0.529	0.603	-0.711	0.446	0.602	-0.834	0.359	0.622	-0.939	0.22	0.53	-0.927	0.092	0.604	-0.696	0.941	0.265	-0.82	0.891	0.23	-0.765	0.715	0.198	-0.763	0.501	0.276	-0.785	0.408	0.272	-0.813	0.275	0.222	-0.854	0.089	0.301
472	2.36	-0.916	0.983	0.422	NaN	NaN	NaN	-0.814	0.907	0.61	-0.739	0.751	0.65	-0.664	0.531	0.603	-0.702	0.447	0.603	-0.823	0.356	0.623	-0.927	0.217	0.53	-0.911	0.089	0.604	-0.688	0.939	0.266	-0.816	0.891	0.23	-0.762	0.715	0.198	-0.763	0.501	0.276	-0.785	0.408	0.272	-0.812	0.275	0.222	-0.854	0.089	0.301
473	2.365	-0.912	0.984	0.422	NaN	NaN	NaN	-0.809	0.908	0.61	-0.734	0.752	0.649	-0.656	0.533	0.603	-0.692	0.447	0.603	-0.812	0.354	0.624	-0.914	0.214	0.53	-0.894	0.086	0.605	-0.684	0.941	0.266	-0.811	0.891	0.23	-0.759	0.715	0.198	-0.762	0.501	0.276	-0.784	0.408	0.272	-0.812	0.276	0.222	-0.854	0.089	0.302
474	2.37	-0.907	0.984	0.421	NaN	NaN	NaN	-0.805	0.909	0.61	-0.729	0.753	0.649	-0.649	0.535	0.603	-0.683	0.448	0.603	-0.802	0.353	0.624	-0.901	0.21	0.531	-0.877	0.083	0.606	-0.679	0.941	0.266	-0.804	0.889	0.231	-0.756	0.715	0.198	-0.761	0.502	0.275	-0.784	0.408	0.271	-0.812	0.276	0.221	-0.854	0.089	0.302
475	2.375	-0.903	0.985	0.421	NaN	NaN	NaN	-0.801	0.91	0.61	-0.722	0.756	0.65	-0.642	0.537	0.603	-0.675	0.449	0.603	-0.791	0.351	0.624	-0.887	0.207	0.532	-0.86	0.08	0.608	-0.674	0.94	0.266	-0.8	0.89	0.23	-0.753	0.715	0.198	-0.761	0.502	0.276	-0.783	0.408	0.271	-0.812	0.276	0.221	-0.854	0.089	0.302
476	2.38	-0.899	0.985	0.421	NaN	NaN	NaN	-0.797	0.911	0.611	-0.716	0.758	0.651	-0.635	0.539	0.603	-0.667	0.451	0.603	-0.78	0.349	0.626	-0.874	0.203	0.532	-0.842	0.077	0.609	-0.671	0.942	0.265	-0.797	0.891	0.23	-0.75	0.715	0.198	-0.76	0.502	0.276	-0.782	0.408	0.271	-0.812	0.276	0.221	-0.854	0.09	0.302
477	2.385	-0.894	0.986	0.42	NaN	NaN	NaN	-0.792	0.912	0.611	-0.71	0.76	0.651	-0.628	0.541	0.603	-0.659	0.452	0.604	-0.769	0.346	0.626	-0.86	0.198	0.533	-0.825	0.075	0.61	-0.666	0.942	0.266	-0.792	0.891	0.231	-0.748	0.715	0.198	-0.76	0.502	0.276	-0.782	0.408	0.271	-0.812	0.276	0.221	-0.854	0.09	0.302
478	2.39	-0.89	0.986	0.42	NaN	NaN	NaN	-0.787	0.913	0.611	-0.705	0.761	0.651	-0.621	0.542	0.603	-0.652	0.453	0.604	-0.759	0.345	0.626	-0.845	0.193	0.534	-0.807	0.072	0.612	-0.659	0.942	0.266	-0.789	0.893	0.231	-0.745	0.715	0.198	-0.759	0.502	0.276	-0.782	0.408	0.271	-0.812	0.276	0.221	-0.854	0.09	0.302
479	2.395	-0.885	0.986	0.42	NaN	NaN	NaN	-0.783	0.914	0.612	-0.699	0.762	0.651	-0.615	0.544	0.603	-0.643	0.453	0.604	-0.748	0.342	0.627	-0.831	0.189	0.534	-0.789	0.069	0.614	-0.657	0.944	0.265	-0.786	0.894	0.231	-0.742	0.715	0.198	-0.758	0.502	0.276	-0.781	0.408	0.272	-0.812	0.276	0.221	-0.853	0.09	0.302
480	2.4	-0.881	0.986	0.42	NaN	NaN	NaN	-0.779	0.914	0.612	-0.693	0.764	0.652	-0.608	0.545	0.603	-0.636	0.454	0.604	-0.737	0.339	0.628	-0.816	0.184	0.535	-0.771	0.067	0.616	-0.652	0.943	0.266	-0.782	0.894	0.231	-0.74	0.715	0.199	-0.758	0.502	0.276	-0.781	0.409	0.272	-0.812	0.277	0.221	-0.853	0.09	0.303
481	2.405	-0.877	0.986	0.419	NaN	NaN	NaN	-0.77	0.913	0.614	-0.687	0.765	0.652	-0.602	0.546	0.603	-0.628	0.454	0.604	-0.727	0.337	0.628	-0.801	0.179	0.537	-0.753	0.065	0.617	-0.644	0.941	0.267	-0.778	0.894	0.231	-0.737	0.715	0.199	-0.757	0.503	0.276	-0.782	0.409	0.272	-0.812	0.277	0.221	-0.853	0.09	0.303
482	2.41	-0.872	0.986	0.419	NaN	NaN	NaN	-0.761	0.911	0.615	-0.682	0.766	0.652	-0.596	0.548	0.603	-0.622	0.456	0.605	-0.717	0.336	0.628	-0.787	0.175	0.537	-0.734	0.062	0.619	-0.639	0.94	0.267	-0.773	0.893	0.231	-0.734	0.715	0.199	-0.756	0.503	0.276	-0.782	0.41	0.272	-0.812	0.277	0.221	-0.853	0.09	0.303
483	2.415	-0.868	0.986	0.419	NaN	NaN	NaN	-0.763	0.915	0.614	-0.676	0.767	0.652	-0.591	0.549	0.603	-0.614	0.455	0.605	-0.707	0.333	0.628	-0.771	0.17	0.538	-0.716	0.06	0.621	-0.634	0.94	0.267	-0.769	0.893	0.232	-0.731	0.715	0.199	-0.756	0.503	0.276	-0.782	0.41	0.272	-0.812	0.277	0.221	-0.853	0.09	0.303
484	2.42	-0.863	0.986	0.419	NaN	NaN	NaN	-0.76	0.916	0.614	-0.67	0.768	0.652	-0.585	0.55	0.603	-0.607	0.456	0.605	-0.696	0.33	0.629	-0.756	0.165	0.539	-0.698	0.057	0.623	-0.631	0.94	0.267	-0.765	0.893	0.232	-0.728	0.715	0.199	-0.755	0.503	0.276	-0.782	0.41	0.272	-0.812	0.277	0.221	-0.853	0.09	0.303
485	2.425	-0.859	0.986	0.419	NaN	NaN	NaN	-0.756	0.917	0.614	-0.665	0.769	0.652	-0.579	0.55	0.602	-0.601	0.456	0.605	-0.685	0.327	0.629	-0.741	0.161	0.54	-0.679	0.055	0.625	-0.627	0.94	0.267	-0.761	0.893	0.232	-0.725	0.714	0.2	-0.755	0.503	0.276	-0.781	0.41	0.272	-0.812	0.278	0.221	-0.853	0.091	0.303
486	2.43	-0.854	0.986	0.42	NaN	NaN	NaN	-0.752	0.917	0.614	-0.66	0.77	0.652	-0.573	0.551	0.601	-0.593	0.456	0.605	-0.675	0.325	0.63	-0.725	0.156	0.541	-0.661	0.053	0.626	-0.623	0.941	0.266	-0.757	0.892	0.232	-0.723	0.714	0.2	-0.754	0.504	0.276	-0.781	0.411	0.272	-0.811	0.278	0.221	-0.852	0.091	0.303
487	2.435	-0.85	0.986	0.42	NaN	NaN	NaN	-0.747	0.917	0.614	-0.654	0.771	0.653	-0.568	0.551	0.601	-0.586	0.456	0.605	-0.665	0.322	0.63	-0.71	0.152	0.542	-0.642	0.051	0.628	-0.62	0.942	0.265	-0.753	0.892	0.233	-0.719	0.714	0.2	-0.753	0.504	0.275	-0.78	0.411	0.273	-0.811	0.279	0.221	-0.852	0.091	0.303
488	2.44	-0.845	0.985	0.42	NaN	NaN	NaN	-0.742	0.917	0.615	-0.649	0.771	0.653	-0.562	0.552	0.6	-0.58	0.456	0.605	-0.654	0.32	0.631	-0.695	0.147	0.543	-0.624	0.049	0.629	-0.616	0.941	0.265	-0.75	0.892	0.233	-0.717	0.714	0.2	-0.752	0.504	0.275	-0.78	0.411	0.273	-0.812	0.279	0.221	-0.852	0.091	0.303
489	2.445	-0.841	0.985	0.42	NaN	NaN	NaN	-0.737	0.916	0.615	-0.644	0.771	0.653	-0.557	0.552	0.6	-0.574	0.456	0.605	-0.644	0.317	0.632	-0.679	0.143	0.544	-0.605	0.047	0.631	-0.61	0.939	0.266	-0.745	0.891	0.233	-0.714	0.714	0.2	-0.751	0.504	0.276	-0.78	0.412	0.273	-0.812	0.279	0.221	-0.851	0.092	0.303
490	2.45	-0.836	0.985	0.42	NaN	NaN	NaN	-0.733	0.916	0.615	-0.638	0.772	0.653	-0.552	0.552	0.6	-0.566	0.454	0.605	-0.633	0.315	0.632	-0.663	0.139	0.545	-0.587	0.045	0.632	-0.605	0.938	0.266	-0.741	0.891	0.233	-0.711	0.714	0.2	-0.75	0.504	0.276	-0.779	0.412	0.273	-0.812	0.28	0.221	-0.851	0.092	0.303
491	2.455	-0.832	0.984	0.42	NaN	NaN	NaN	-0.729	0.916	0.615	-0.633	0.772	0.653	-0.547	0.552	0.6	-0.559	0.453	0.605	-0.622	0.312	0.633	-0.648	0.135	0.547	-0.567	0.042	0.634	-0.6	0.937	0.266	-0.737	0.89	0.234	-0.709	0.714	0.201	-0.748	0.504	0.276	-0.779	0.412	0.273	-0.812	0.28	0.221	-0.851	0.092	0.303
492	2.46	-0.827	0.984	0.421	NaN	NaN	NaN	-0.724	0.916	0.615	-0.628	0.772	0.654	-0.543	0.552	0.6	-0.554	0.453	0.605	-0.611	0.309	0.633	-0.633	0.132	0.548	-0.548	0.04	0.634	-0.597	0.938	0.266	-0.733	0.89	0.234	-0.706	0.714	0.201	-0.747	0.504	0.276	-0.778	0.412	0.273	-0.812	0.281	0.221	-0.851	0.093	0.303
493	2.465	-0.823	0.983	0.421	NaN	NaN	NaN	-0.719	0.915	0.615	-0.623	0.772	0.654	-0.539	0.551	0.6	-0.548	0.452	0.605	-0.6	0.306	0.634	-0.617	0.128	0.549	-0.531	0.04	0.636	-0.593	0.938	0.265	-0.729	0.889	0.235	-0.703	0.714	0.201	-0.746	0.504	0.276	-0.778	0.413	0.273	-0.812	0.281	0.221	-0.851	0.093	0.303
494	2.47	-0.818	0.983	0.421	NaN	NaN	NaN	-0.714	0.914	0.615	-0.618	0.771	0.653	-0.534	0.551	0.6	-0.541	0.45	0.604	-0.59	0.303	0.635	-0.601	0.125	0.55	-0.513	0.039	0.636	-0.588	0.937	0.265	-0.724	0.889	0.235	-0.7	0.713	0.201	-0.745	0.505	0.277	-0.777	0.413	0.273	-0.812	0.282	0.221	-0.851	0.094	0.303
495	2.475	-0.813	0.982	0.422	NaN	NaN	NaN	-0.709	0.913	0.616	-0.613	0.77	0.654	-0.53	0.55	0.6	-0.534	0.448	0.604	-0.58	0.301	0.636	-0.586	0.122	0.552	-0.494	0.038	0.637	-0.583	0.935	0.266	-0.72	0.888	0.235	-0.697	0.713	0.201	-0.744	0.505	0.277	-0.776	0.413	0.273	-0.811	0.282	0.221	-0.851	0.094	0.303
496	2.48	-0.808	0.981	0.422	NaN	NaN	NaN	-0.705	0.913	0.616	-0.609	0.77	0.654	-0.526	0.548	0.6	-0.528	0.447	0.604	-0.57	0.299	0.637	-0.571	0.119	0.553	-0.476	0.039	0.638	-0.577	0.934	0.266	-0.715	0.887	0.236	-0.694	0.713	0.202	-0.743	0.505	0.277	-0.776	0.414	0.274	-0.811	0.283	0.221	-0.851	0.094	0.303
497	2.485	-0.803	0.98	0.422	NaN	NaN	NaN	-0.696	0.909	0.617	-0.604	0.768	0.654	-0.522	0.547	0.6	-0.523	0.446	0.603	-0.56	0.297	0.637	-0.556	0.117	0.554	-0.457	0.039	0.638	-0.574	0.934	0.266	-0.711	0.887	0.236	-0.69	0.712	0.202	-0.741	0.505	0.277	-0.775	0.414	0.274	-0.811	0.283	0.221	-0.851	0.095	0.304
498	2.49	-0.798	0.98	0.423	NaN	NaN	NaN	-0.686	0.905	0.618	-0.599	0.767	0.654	-0.518	0.546	0.599	-0.517	0.445	0.603	-0.55	0.295	0.638	-0.541	0.114	0.556	-0.439	0.039	0.639	-0.57	0.934	0.266	-0.706	0.886	0.237	-0.687	0.711	0.202	-0.74	0.505	0.277	-0.774	0.414	0.274	-0.81	0.283	0.221	-0.851	0.095	0.304
499	2.495	-0.794	0.979	0.423	NaN	NaN	NaN	-0.684	0.906	0.618	-0.596	0.765	0.654	-0.515	0.544	0.599	-0.512	0.444	0.602	-0.54	0.293	0.638	-0.526	0.113	0.557	-0.422	0.04	0.639	-0.563	0.932	0.267	-0.702	0.886	0.237	-0.684	0.711	0.203	-0.738	0.505	0.277	-0.773	0.415	0.274	-0.81	0.284	0.221	-0.851	0.096	0.304
500	2.5	-0.789	0.978	0.423	NaN	NaN	NaN	-0.677	0.904	0.619	-0.592	0.764	0.655	-0.512	0.542	0.599	-0.507	0.443	0.602	-0.531	0.292	0.639	-0.512	0.111	0.559	-0.405	0.041	0.64	-0.558	0.931	0.267	-0.698	0.885	0.237	-0.68	0.711	0.203	-0.736	0.505	0.277	-0.772	0.415	0.274	-0.809	0.284	0.221	-0.851	0.096	0.304
501	2.505	-0.784	0.977	0.423	NaN	NaN	NaN	-0.679	0.906	0.618	-0.587	0.762	0.655	-0.508	0.54	0.598	-0.501	0.443	0.601	-0.521	0.291	0.639	-0.499	0.11	0.56	-0.388	0.042	0.64	-0.553	0.93	0.267	-0.693	0.884	0.238	-0.677	0.711	0.203	-0.735	0.506	0.277	-0.771	0.415	0.275	-0.808	0.284	0.221	-0.851	0.096	0.304
502	2.51	-0.778	0.976	0.424	NaN	NaN	NaN	-0.675	0.906	0.618	-0.583	0.759	0.655	-0.504	0.538	0.597	-0.496	0.442	0.6	-0.513	0.29	0.639	-0.486	0.108	0.561	-0.373	0.045	0.642	-0.55	0.931	0.267	-0.689	0.884	0.238	-0.674	0.711	0.204	-0.733	0.506	0.277	-0.769	0.415	0.275	-0.808	0.285	0.221	-0.85	0.097	0.304
503	2.515	-0.773	0.976	0.424	NaN	NaN	NaN	-0.67	0.905	0.618	-0.579	0.757	0.655	-0.501	0.537	0.596	-0.49	0.441	0.599	-0.504	0.289	0.639	-0.473	0.107	0.562	-0.359	0.048	0.643	-0.546	0.931	0.266	-0.684	0.884	0.239	-0.67	0.71	0.204	-0.731	0.506	0.278	-0.767	0.415	0.275	-0.807	0.285	0.221	-0.85	0.097	0.304
504	2.52	-0.768	0.975	0.425	NaN	NaN	NaN	-0.666	0.904	0.618	-0.575	0.755	0.655	-0.497	0.535	0.595	-0.485	0.44	0.598	-0.495	0.288	0.639	-0.461	0.107	0.563	-0.343	0.05	0.643	-0.54	0.93	0.267	-0.679	0.883	0.239	-0.666	0.71	0.205	-0.728	0.505	0.278	-0.766	0.416	0.275	-0.806	0.285	0.222	-0.85	0.098	0.304
505	2.525	-0.763	0.974	0.425	NaN	NaN	NaN	-0.662	0.903	0.619	-0.571	0.753	0.656	-0.494	0.533	0.594	-0.48	0.44	0.597	-0.487	0.288	0.639	-0.449	0.106	0.563	-0.329	0.053	0.644	-0.533	0.928	0.268	-0.675	0.882	0.239	-0.662	0.709	0.205	-0.726	0.505	0.278	-0.764	0.416	0.275	-0.805	0.286	0.222	-0.849	0.098	0.304
506	2.53	-0.758	0.973	0.426	NaN	NaN	NaN	-0.653	0.9	0.619	-0.567	0.75	0.656	-0.491	0.531	0.593	-0.473	0.438	0.596	-0.479	0.287	0.639	-0.437	0.106	0.564	-0.318	0.057	0.645	-0.528	0.928	0.268	-0.67	0.882	0.24	-0.659	0.709	0.205	-0.723	0.506	0.278	-0.762	0.417	0.275	-0.803	0.286	0.222	-0.848	0.098	0.304
507	2.535	-0.752	0.972	0.426	NaN	NaN	NaN	-0.639	0.893	0.621	-0.563	0.748	0.657	-0.487	0.529	0.592	-0.467	0.438	0.594	-0.471	0.287	0.639	-0.426	0.105	0.565	-0.306	0.061	0.646	-0.524	0.928	0.268	-0.665	0.881	0.24	-0.654	0.708	0.206	-0.72	0.505	0.279	-0.76	0.417	0.275	-0.801	0.286	0.221	-0.848	0.099	0.303
508	2.54	-0.747	0.971	0.427	NaN	NaN	NaN	-0.631	0.891	0.622	-0.558	0.747	0.657	-0.482	0.527	0.59	-0.462	0.437	0.594	-0.463	0.286	0.639	-0.416	0.105	0.566	-0.294	0.064	0.647	-0.518	0.927	0.269	-0.66	0.881	0.24	-0.65	0.708	0.206	-0.717	0.505	0.279	-0.757	0.417	0.275	-0.799	0.287	0.221	-0.848	0.099	0.303
509	2.545	-0.742	0.971	0.427	NaN	NaN	NaN	-0.628	0.891	0.622	-0.553	0.745	0.657	-0.478	0.526	0.589	-0.457	0.436	0.593	-0.456	0.285	0.638	-0.407	0.105	0.566	-0.282	0.067	0.647	-0.512	0.926	0.27	-0.655	0.88	0.241	-0.646	0.707	0.206	-0.713	0.505	0.279	-0.754	0.417	0.275	-0.797	0.287	0.221	-0.848	0.1	0.303
510	2.55	-0.737	0.97	0.428	NaN	NaN	NaN	-0.632	0.895	0.62	-0.548	0.743	0.658	-0.474	0.524	0.588	-0.452	0.436	0.592	-0.449	0.284	0.638	-0.397	0.105	0.566	-0.272	0.07	0.648	-0.506	0.925	0.27	-0.65	0.88	0.241	-0.642	0.707	0.207	-0.71	0.505	0.279	-0.751	0.417	0.275	-0.796	0.288	0.221	-0.847	0.101	0.303
511	2.555	-0.731	0.969	0.429	NaN	NaN	NaN	-0.628	0.895	0.619	-0.543	0.742	0.659	-0.469	0.523	0.588	-0.446	0.434	0.591	-0.442	0.284	0.637	-0.389	0.104	0.565	-0.264	0.074	0.648	-0.501	0.924	0.271	-0.645	0.879	0.242	-0.637	0.707	0.207	-0.706	0.504	0.279	-0.749	0.417	0.276	-0.794	0.289	0.221	-0.847	0.102	0.303
512	2.56	-0.726	0.968	0.43	NaN	NaN	NaN	-0.624	0.894	0.619	-0.538	0.74	0.659	-0.464	0.522	0.589	-0.441	0.433	0.59	-0.435	0.283	0.637	-0.38	0.104	0.565	-0.254	0.076	0.648	-0.496	0.924	0.271	-0.64	0.879	0.242	-0.633	0.707	0.207	-0.702	0.504	0.279	-0.745	0.417	0.276	-0.793	0.29	0.22	-0.847	0.103	0.302
513	2.565	-0.721	0.967	0.43	NaN	NaN	NaN	-0.618	0.893	0.62	-0.532	0.739	0.659	-0.459	0.521	0.588	-0.437	0.432	0.59	-0.429	0.282	0.636	-0.372	0.103	0.565	-0.244	0.075	0.647	-0.491	0.922	0.272	-0.635	0.878	0.243	-0.629	0.706	0.208	-0.698	0.504	0.279	-0.742	0.416	0.276	-0.79	0.29	0.22	-0.846	0.103	0.302
514	2.57	-0.715	0.967	0.431	NaN	NaN	NaN	-0.611	0.891	0.619	-0.526	0.739	0.66	-0.454	0.519	0.588	-0.432	0.431	0.589	-0.423	0.28	0.636	-0.365	0.102	0.564	-0.235	0.076	0.646	-0.487	0.922	0.272	-0.63	0.878	0.243	-0.624	0.706	0.208	-0.694	0.503	0.279	-0.738	0.416	0.276	-0.788	0.291	0.22	-0.846	0.104	0.302
515	2.575	-0.71	0.966	0.432	NaN	NaN	NaN	-0.603	0.888	0.619	-0.52	0.737	0.66	-0.449	0.518	0.587	-0.427	0.43	0.589	-0.418	0.279	0.635	-0.358	0.101	0.562	-0.228	0.076	0.644	-0.483	0.922	0.272	-0.625	0.878	0.244	-0.619	0.706	0.208	-0.689	0.503	0.279	-0.734	0.416	0.275	-0.785	0.291	0.22	-0.845	0.105	0.302
516	2.58	-0.704	0.965	0.433	NaN	NaN	NaN	-0.599	0.889	0.621	-0.514	0.736	0.66	-0.444	0.517	0.587	-0.422	0.428	0.588	-0.413	0.277	0.634	-0.352	0.1	0.561	-0.223	0.077	0.642	-0.476	0.92	0.273	-0.62	0.877	0.244	-0.614	0.706	0.208	-0.684	0.503	0.279	-0.73	0.416	0.275	-0.782	0.291	0.22	-0.844	0.106	0.301
517	2.585	-0.699	0.964	0.434	NaN	NaN	NaN	-0.592	0.887	0.621	-0.507	0.735	0.66	-0.439	0.517	0.586	-0.417	0.427	0.588	-0.408	0.276	0.633	-0.347	0.099	0.56	-0.22	0.079	0.641	-0.471	0.919	0.274	-0.614	0.876	0.245	-0.609	0.705	0.209	-0.679	0.502	0.279	-0.725	0.416	0.275	-0.779	0.292	0.219	-0.844	0.107	0.301
518	2.59	-0.693	0.964	0.434	NaN	NaN	NaN	-0.584	0.885	0.621	-0.5	0.735	0.66	-0.433	0.516	0.585	-0.413	0.425	0.587	-0.403	0.274	0.633	-0.342	0.098	0.559	-0.213	0.076	0.639	-0.466	0.919	0.274	-0.609	0.876	0.246	-0.604	0.705	0.209	-0.674	0.502	0.279	-0.721	0.416	0.275	-0.776	0.293	0.219	-0.843	0.108	0.301
519	2.595	-0.687	0.963	0.435	NaN	NaN	NaN	-0.578	0.884	0.622	-0.493	0.734	0.66	-0.428	0.515	0.585	-0.408	0.424	0.586	-0.399	0.273	0.632	-0.338	0.097	0.557	-0.208	0.073	0.637	-0.461	0.92	0.275	-0.603	0.875	0.247	-0.599	0.705	0.21	-0.669	0.501	0.279	-0.716	0.415	0.275	-0.773	0.294	0.219	-0.842	0.109	0.3
520	2.6	-0.681	0.962	0.436	NaN	NaN	NaN	-0.571	0.882	0.622	-0.486	0.733	0.66	-0.422	0.515	0.584	-0.404	0.422	0.586	-0.395	0.271	0.631	-0.335	0.095	0.556	-0.203	0.069	0.635	-0.455	0.918	0.275	-0.597	0.875	0.247	-0.593	0.705	0.21	-0.664	0.501	0.279	-0.711	0.415	0.275	-0.77	0.295	0.219	-0.841	0.111	0.299
521	2.605	-0.675	0.961	0.437	NaN	NaN	NaN	-0.564	0.881	0.622	-0.48	0.733	0.659	-0.416	0.514	0.584	-0.399	0.421	0.585	-0.39	0.27	0.63	-0.332	0.093	0.555	-0.199	0.066	0.632	-0.449	0.917	0.276	-0.592	0.874	0.248	-0.588	0.704	0.21	-0.658	0.5	0.279	-0.706	0.415	0.275	-0.766	0.295	0.218	-0.84	0.112	0.299
522	2.61	-0.669	0.96	0.439	NaN	NaN	NaN	-0.558	0.881	0.622	-0.474	0.732	0.659	-0.411	0.514	0.583	-0.394	0.419	0.585	-0.386	0.268	0.629	-0.33	0.092	0.554	-0.197	0.065	0.629	-0.443	0.917	0.277	-0.586	0.873	0.249	-0.582	0.704	0.211	-0.652	0.499	0.279	-0.701	0.415	0.275	-0.762	0.296	0.218	-0.838	0.113	0.299
523	2.615	-0.663	0.959	0.44	NaN	NaN	NaN	-0.552	0.88	0.623	-0.47	0.731	0.66	-0.406	0.513	0.582	-0.389	0.418	0.584	-0.383	0.266	0.629	-0.328	0.09	0.553	-0.197	0.064	0.627	-0.437	0.917	0.277	-0.58	0.873	0.249	-0.576	0.703	0.211	-0.646	0.499	0.279	-0.695	0.415	0.275	-0.758	0.296	0.218	-0.837	0.115	0.298
524	2.62	-0.657	0.959	0.441	NaN	NaN	NaN	-0.548	0.881	0.625	NaN	NaN	NaN	-0.4	0.512	0.581	-0.385	0.417	0.584	-0.379	0.265	0.628	-0.326	0.089	0.552	-0.194	0.061	0.626	-0.432	0.917	0.277	-0.574	0.873	0.25	-0.57	0.703	0.212	-0.64	0.498	0.279	-0.689	0.414	0.275	-0.754	0.297	0.218	-0.835	0.117	0.298
525	2.625	-0.651	0.958	0.442	NaN	NaN	NaN	-0.539	0.879	0.625	-0.452	0.729	0.659	-0.394	0.511	0.581	-0.379	0.415	0.583	-0.375	0.264	0.626	-0.325	0.087	0.551	-0.193	0.059	0.625	-0.426	0.917	0.278	-0.568	0.873	0.251	-0.564	0.703	0.212	-0.633	0.497	0.279	-0.684	0.414	0.275	-0.75	0.298	0.218	-0.834	0.119	0.297
526	2.63	-0.645	0.957	0.443	NaN	NaN	NaN	-0.532	0.878	0.626	-0.446	0.728	0.659	-0.388	0.51	0.58	-0.374	0.414	0.582	-0.371	0.262	0.625	-0.324	0.086	0.55	-0.19	0.055	0.624	-0.42	0.917	0.279	-0.562	0.872	0.252	-0.557	0.702	0.213	-0.625	0.497	0.28	-0.678	0.414	0.275	-0.745	0.299	0.218	-0.832	0.121	0.297
527	2.635	-0.639	0.957	0.444	NaN	NaN	NaN	-0.525	0.877	0.627	-0.44	0.727	0.658	-0.383	0.509	0.579	-0.369	0.413	0.582	-0.367	0.261	0.624	-0.322	0.085	0.55	-0.19	0.053	0.623	-0.413	0.916	0.28	-0.556	0.872	0.253	-0.551	0.702	0.214	-0.619	0.496	0.28	-0.672	0.414	0.275	-0.741	0.3	0.217	-0.83	0.123	0.296
528	2.64	-0.633	0.957	0.445	NaN	NaN	NaN	-0.519	0.877	0.627	-0.433	0.727	0.657	-0.377	0.509	0.579	-0.364	0.413	0.582	-0.364	0.26	0.623	-0.319	0.085	0.549	-0.188	0.05	0.623	-0.407	0.916	0.28	-0.55	0.871	0.253	-0.544	0.702	0.214	-0.612	0.496	0.28	-0.665	0.414	0.275	-0.736	0.301	0.217	-0.828	0.125	0.296
529	2.645	-0.627	0.957	0.447	NaN	NaN	NaN	-0.512	0.876	0.628	-0.427	0.726	0.656	-0.371	0.508	0.578	-0.36	0.412	0.583	-0.361	0.26	0.623	-0.316	0.085	0.55	-0.186	0.046	0.623	-0.401	0.916	0.281	-0.543	0.871	0.254	-0.537	0.702	0.215	-0.604	0.495	0.28	-0.658	0.414	0.274	-0.731	0.302	0.217	-0.825	0.127	0.296
530	2.65	-0.621	0.956	0.448	NaN	NaN	NaN	-0.505	0.875	0.628	-0.42	0.726	0.656	-0.366	0.508	0.578	-0.354	0.412	0.583	-0.356	0.26	0.624	-0.312	0.084	0.551	-0.185	0.044	0.623	-0.395	0.917	0.282	-0.537	0.871	0.255	-0.53	0.701	0.216	-0.597	0.495	0.28	-0.651	0.413	0.274	-0.727	0.304	0.217	-0.823	0.13	0.296
531	2.655	-0.615	0.956	0.449	NaN	NaN	NaN	-0.498	0.875	0.628	-0.413	0.726	0.656	-0.36	0.508	0.579	-0.349	0.413	0.584	-0.351	0.261	0.625	-0.31	0.084	0.552	-0.186	0.043	0.623	-0.389	0.917	0.283	-0.531	0.871	0.256	-0.523	0.701	0.217	-0.589	0.494	0.28	-0.643	0.413	0.274	-0.721	0.304	0.217	-0.82	0.133	0.296
532	2.66	-0.609	0.956	0.449	NaN	NaN	NaN	-0.493	0.876	0.629	-0.407	0.727	0.657	-0.355	0.509	0.58	-0.344	0.413	0.585	-0.345	0.261	0.627	-0.308	0.083	0.553	-0.185	0.04	0.623	-0.383	0.917	0.284	-0.525	0.87	0.256	-0.516	0.701	0.217	-0.58	0.494	0.28	-0.636	0.413	0.274	-0.716	0.306	0.218	-0.817	0.136	0.296
533	2.665	-0.603	0.956	0.45	NaN	NaN	NaN	-0.486	0.877	0.632	-0.402	0.728	0.659	-0.349	0.51	0.581	-0.338	0.413	0.586	-0.339	0.262	0.628	-0.307	0.083	0.553	-0.184	0.037	0.623	-0.377	0.917	0.285	-0.517	0.87	0.257	-0.509	0.701	0.218	-0.571	0.493	0.28	-0.628	0.413	0.274	-0.71	0.308	0.217	-0.814	0.139	0.295
534	2.67	-0.597	0.956	0.451	NaN	NaN	NaN	-0.473	0.876	0.634	-0.396	0.728	0.659	-0.343	0.511	0.582	-0.332	0.413	0.587	-0.334	0.263	0.63	-0.306	0.083	0.554	-0.182	0.033	0.624	-0.371	0.918	0.286	-0.51	0.87	0.258	-0.501	0.701	0.218	-0.562	0.493	0.279	-0.62	0.413	0.273	-0.704	0.31	0.217	-0.81	0.142	0.295
535	2.675	-0.59	0.957	0.452	NaN	NaN	NaN	-0.471	0.876	0.632	-0.389	0.729	0.66	-0.337	0.512	0.583	-0.327	0.414	0.588	-0.329	0.263	0.631	-0.305	0.083	0.554	-0.181	0.03	0.624	-0.366	0.918	0.287	-0.504	0.87	0.259	-0.494	0.701	0.219	-0.553	0.492	0.279	-0.611	0.413	0.272	-0.698	0.312	0.216	-0.805	0.145	0.295
536	2.68	-0.585	0.957	0.452	NaN	NaN	NaN	-0.466	0.878	0.633	-0.384	0.73	0.661	-0.331	0.513	0.584	-0.322	0.414	0.588	-0.324	0.263	0.633	-0.304	0.083	0.555	-0.181	0.029	0.625	-0.359	0.919	0.289	-0.498	0.87	0.259	-0.486	0.701	0.219	-0.543	0.491	0.278	-0.602	0.414	0.272	-0.691	0.314	0.216	-0.801	0.149	0.295
537	2.685	-0.579	0.958	0.453	NaN	NaN	NaN	-0.461	0.879	0.633	-0.379	0.731	0.663	-0.324	0.514	0.585	-0.317	0.415	0.59	-0.319	0.263	0.635	-0.303	0.083	0.555	-0.181	0.027	0.625	-0.353	0.92	0.29	-0.491	0.87	0.26	-0.478	0.701	0.22	-0.532	0.491	0.277	-0.593	0.415	0.271	-0.685	0.316	0.216	-0.796	0.152	0.294
538	2.69	-0.572	0.958	0.453	NaN	NaN	NaN	-0.455	0.88	0.633	-0.374	0.732	0.664	-0.318	0.514	0.586	-0.312	0.415	0.591	-0.315	0.263	0.636	-0.302	0.083	0.556	-0.181	0.026	0.626	-0.347	0.921	0.291	-0.484	0.87	0.261	-0.47	0.702	0.22	-0.521	0.49	0.277	-0.583	0.415	0.27	-0.677	0.319	0.216	-0.791	0.156	0.294
539	2.695	-0.567	0.959	0.454	NaN	NaN	NaN	-0.449	0.881	0.634	-0.368	0.733	0.665	-0.312	0.515	0.587	-0.308	0.414	0.592	-0.312	0.263	0.638	-0.301	0.082	0.557	-0.181	0.025	0.626	-0.34	0.921	0.293	-0.478	0.871	0.262	-0.462	0.702	0.221	-0.511	0.49	0.276	-0.573	0.416	0.269	-0.67	0.322	0.215	-0.785	0.159	0.293
540	2.7	-0.561	0.96	0.455	NaN	NaN	NaN	-0.444	0.882	0.636	-0.362	0.734	0.666	-0.306	0.515	0.588	-0.304	0.415	0.593	-0.308	0.263	0.639	-0.299	0.082	0.557	-0.18	0.024	0.626	-0.335	0.922	0.294	-0.471	0.871	0.262	-0.454	0.702	0.221	-0.5	0.489	0.274	-0.564	0.416	0.268	-0.663	0.324	0.215	-0.779	0.163	0.293
541	2.705	-0.555	0.96	0.456	NaN	NaN	NaN	-0.438	0.884	0.637	-0.356	0.735	0.668	-0.302	0.515	0.589	-0.3	0.414	0.594	-0.305	0.263	0.639	-0.298	0.082	0.557	-0.181	0.024	0.626	-0.329	0.923	0.295	-0.464	0.872	0.263	-0.446	0.702	0.222	-0.49	0.489	0.273	-0.553	0.417	0.267	-0.655	0.328	0.214	-0.772	0.167	0.292
542	2.71	-0.549	0.961	0.457	NaN	NaN	NaN	-0.433	0.885	0.639	-0.351	0.735	0.669	-0.298	0.515	0.591	-0.296	0.414	0.595	-0.302	0.263	0.639	-0.297	0.082	0.558	-0.181	0.025	0.626	-0.322	0.923	0.297	-0.458	0.872	0.264	-0.438	0.702	0.222	-0.479	0.489	0.272	-0.544	0.418	0.266	-0.647	0.331	0.214	-0.765	0.17	0.291
543	2.715	-0.543	0.961	0.458	NaN	NaN	NaN	-0.428	0.886	0.64	-0.346	0.736	0.67	-0.295	0.514	0.592	-0.292	0.414	0.595	-0.299	0.263	0.64	-0.296	0.082	0.557	-0.181	0.025	0.626	-0.316	0.924	0.298	-0.451	0.872	0.266	-0.43	0.703	0.222	-0.468	0.489	0.271	-0.534	0.419	0.265	-0.639	0.335	0.214	-0.758	0.173	0.29
544	2.72	-0.538	0.962	0.459	NaN	NaN	NaN	-0.422	0.887	0.641	-0.34	0.736	0.671	-0.292	0.514	0.593	-0.289	0.414	0.595	-0.297	0.262	0.64	-0.296	0.083	0.557	-0.181	0.025	0.626	-0.311	0.925	0.3	-0.444	0.872	0.267	-0.422	0.703	0.222	-0.456	0.488	0.271	-0.523	0.42	0.264	-0.63	0.338	0.214	-0.751	0.177	0.29
545	2.725	-0.532	0.962	0.46	NaN	NaN	NaN	-0.417	0.887	0.642	-0.335	0.736	0.672	-0.289	0.513	0.593	-0.286	0.414	0.596	-0.295	0.262	0.64	-0.295	0.083	0.556	-0.18	0.025	0.626	-0.305	0.926	0.301	-0.439	0.873	0.268	-0.415	0.703	0.223	-0.445	0.488	0.27	-0.511	0.42	0.263	-0.621	0.342	0.214	-0.743	0.181	0.289
546	2.73	-0.527	0.962	0.461	NaN	NaN	NaN	-0.412	0.888	0.644	-0.33	0.736	0.673	-0.286	0.513	0.594	-0.282	0.413	0.596	-0.294	0.261	0.639	-0.295	0.082	0.556	-0.18	0.024	0.626	-0.3	0.927	0.302	-0.432	0.873	0.269	-0.408	0.704	0.222	-0.435	0.488	0.27	-0.499	0.42	0.263	-0.612	0.345	0.214	-0.735	0.186	0.289
547	2.735	-0.521	0.963	0.463	NaN	NaN	NaN	-0.406	0.888	0.645	-0.326	0.736	0.674	-0.283	0.512	0.594	-0.279	0.412	0.597	-0.292	0.261	0.64	-0.295	0.082	0.556	-0.18	0.024	0.626	-0.294	0.928	0.304	-0.426	0.873	0.269	-0.402	0.705	0.222	-0.424	0.488	0.269	-0.488	0.42	0.263	-0.601	0.348	0.215	-0.726	0.19	0.289
548	2.74	-0.516	0.963	0.464	NaN	NaN	NaN	-0.4	0.888	0.646	-0.322	0.736	0.675	-0.28	0.512	0.595	-0.276	0.413	0.597	-0.291	0.261	0.64	-0.294	0.082	0.556	-0.179	0.024	0.626	-0.288	0.929	0.305	-0.42	0.873	0.271	-0.394	0.705	0.222	-0.413	0.487	0.269	-0.476	0.421	0.262	-0.591	0.351	0.214	-0.717	0.194	0.289
549	2.745	-0.51	0.963	0.465	NaN	NaN	NaN	-0.394	0.888	0.647	-0.316	0.735	0.676	-0.277	0.511	0.596	-0.275	0.413	0.598	-0.291	0.261	0.64	-0.294	0.082	0.555	-0.179	0.024	0.626	-0.282	0.929	0.306	-0.413	0.873	0.272	-0.386	0.705	0.223	-0.402	0.487	0.268	-0.465	0.422	0.261	-0.579	0.353	0.214	-0.708	0.199	0.288
550	2.75	-0.505	0.964	0.467	NaN	NaN	NaN	-0.389	0.89	0.648	-0.312	0.734	0.677	-0.274	0.511	0.596	-0.272	0.413	0.598	-0.29	0.261	0.639	-0.294	0.083	0.555	-0.179	0.024	0.626	-0.278	0.93	0.307	-0.408	0.873	0.273	-0.379	0.706	0.223	-0.391	0.488	0.268	-0.453	0.423	0.261	-0.568	0.355	0.214	-0.698	0.203	0.288
551	2.755	-0.5	0.965	0.468	NaN	NaN	NaN	-0.384	0.89	0.649	-0.309	0.733	0.677	-0.272	0.51	0.597	-0.27	0.413	0.598	-0.29	0.26	0.639	-0.293	0.083	0.555	-0.178	0.024	0.626	-0.274	0.93	0.309	-0.403	0.874	0.274	-0.372	0.707	0.223	-0.38	0.488	0.268	-0.44	0.424	0.26	-0.556	0.356	0.214	-0.688	0.207	0.288
552	2.76	-0.495	0.965	0.469	NaN	NaN	NaN	-0.377	0.89	0.65	-0.306	0.733	0.678	-0.268	0.51	0.598	-0.268	0.412	0.599	-0.29	0.26	0.639	-0.293	0.083	0.555	-0.178	0.024	0.626	-0.269	0.93	0.31	-0.398	0.874	0.275	-0.365	0.708	0.224	-0.369	0.489	0.268	-0.428	0.425	0.26	-0.543	0.357	0.213	-0.678	0.211	0.288
553	2.765	-0.49	0.966	0.471	NaN	NaN	NaN	-0.371	0.89	0.651	-0.302	0.732	0.679	-0.265	0.51	0.598	-0.266	0.412	0.599	-0.29	0.26	0.639	-0.293	0.083	0.555	-0.178	0.024	0.626	-0.265	0.93	0.31	-0.392	0.874	0.276	-0.358	0.708	0.224	-0.357	0.49	0.268	-0.415	0.425	0.26	-0.531	0.358	0.213	-0.668	0.215	0.288
554	2.77	-0.484	0.967	0.472	NaN	NaN	NaN	-0.366	0.891	0.652	-0.297	0.732	0.68	-0.262	0.51	0.598	-0.265	0.411	0.6	-0.29	0.26	0.64	-0.292	0.083	0.555	-0.178	0.024	0.626	-0.26	0.931	0.311	-0.387	0.875	0.277	-0.351	0.709	0.224	-0.346	0.491	0.268	-0.403	0.426	0.259	-0.518	0.359	0.212	-0.658	0.22	0.288
555	2.775	-0.479	0.968	0.473	NaN	NaN	NaN	-0.361	0.891	0.653	-0.293	0.733	0.68	-0.258	0.51	0.599	-0.263	0.411	0.6	-0.289	0.26	0.64	-0.292	0.083	0.555	-0.178	0.024	0.626	-0.255	0.931	0.312	-0.382	0.875	0.278	-0.344	0.71	0.225	-0.335	0.492	0.268	-0.39	0.426	0.259	-0.506	0.36	0.212	-0.647	0.224	0.288
556	2.78	-0.474	0.968	0.474	NaN	NaN	NaN	-0.355	0.892	0.654	-0.29	0.733	0.681	-0.256	0.51	0.599	-0.261	0.411	0.601	-0.289	0.26	0.64	-0.292	0.084	0.555	-0.178	0.024	0.627	-0.251	0.932	0.313	-0.377	0.876	0.279	-0.337	0.712	0.225	-0.324	0.493	0.268	-0.378	0.427	0.259	-0.493	0.361	0.212	-0.636	0.227	0.288
557	2.785	-0.469	0.969	0.475	NaN	NaN	NaN	-0.35	0.892	0.654	-0.287	0.734	0.682	-0.254	0.51	0.601	-0.26	0.411	0.602	-0.287	0.26	0.64	-0.292	0.084	0.555	-0.178	0.024	0.627	-0.246	0.933	0.313	-0.372	0.877	0.28	-0.33	0.713	0.226	-0.312	0.495	0.268	-0.366	0.428	0.259	-0.481	0.362	0.211	-0.625	0.231	0.288
558	2.79	-0.464	0.97	0.476	NaN	NaN	NaN	-0.345	0.893	0.655	-0.283	0.734	0.683	-0.252	0.51	0.602	-0.259	0.411	0.602	-0.285	0.26	0.641	-0.292	0.084	0.555	-0.178	0.024	0.627	-0.241	0.933	0.313	-0.367	0.877	0.281	-0.323	0.714	0.226	-0.301	0.496	0.268	-0.354	0.429	0.259	-0.469	0.364	0.211	-0.614	0.234	0.289
559	2.795	-0.459	0.971	0.477	NaN	NaN	NaN	-0.34	0.894	0.655	-0.279	0.734	0.683	-0.249	0.511	0.603	-0.257	0.411	0.603	-0.284	0.26	0.641	-0.291	0.084	0.555	-0.178	0.024	0.627	-0.237	0.934	0.314	-0.361	0.878	0.281	-0.316	0.715	0.226	-0.29	0.498	0.268	-0.343	0.431	0.26	-0.457	0.366	0.211	-0.604	0.238	0.289
560	2.8	-0.454	0.972	0.478	NaN	NaN	NaN	-0.336	0.895	0.656	-0.275	0.735	0.683	-0.248	0.511	0.603	-0.256	0.411	0.603	-0.283	0.26	0.641	-0.291	0.084	0.555	-0.178	0.024	0.627	-0.233	0.934	0.314	-0.356	0.879	0.282	-0.309	0.716	0.227	-0.279	0.499	0.268	-0.331	0.432	0.26	-0.445	0.368	0.212	-0.592	0.24	0.29
561	2.805	-0.449	0.973	0.479	NaN	NaN	NaN	-0.331	0.895	0.656	-0.271	0.735	0.684	-0.246	0.511	0.604	-0.254	0.411	0.603	-0.282	0.261	0.642	-0.291	0.084	0.555	-0.178	0.024	0.627	-0.228	0.935	0.314	-0.35	0.879	0.283	-0.302	0.718	0.227	-0.268	0.501	0.268	-0.319	0.434	0.26	-0.434	0.37	0.212	-0.581	0.243	0.29
562	2.81	-0.444	0.974	0.48	NaN	NaN	NaN	-0.327	0.896	0.656	-0.266	0.736	0.684	-0.244	0.511	0.604	-0.253	0.411	0.604	-0.28	0.261	0.642	-0.291	0.084	0.555	-0.178	0.024	0.627	-0.223	0.936	0.314	-0.344	0.88	0.284	-0.295	0.719	0.228	-0.257	0.503	0.269	-0.308	0.437	0.26	-0.423	0.372	0.213	-0.571	0.245	0.291
563	2.815	-0.439	0.975	0.48	NaN	NaN	NaN	-0.322	0.897	0.656	-0.262	0.736	0.684	-0.243	0.511	0.605	-0.251	0.412	0.604	-0.279	0.261	0.642	-0.291	0.084	0.555	-0.178	0.024	0.627	-0.219	0.937	0.315	-0.338	0.881	0.285	-0.287	0.72	0.228	-0.246	0.505	0.269	-0.297	0.438	0.26	-0.412	0.374	0.213	-0.56	0.247	0.292
564	2.82	-0.434	0.975	0.481	-0.218	0.925	0.623	-0.318	0.897	0.656	-0.258	0.737	0.685	-0.241	0.511	0.605	-0.25	0.412	0.604	-0.279	0.261	0.642	-0.291	0.084	0.555	-0.178	0.024	0.627	-0.215	0.937	0.315	-0.333	0.882	0.285	-0.28	0.721	0.228	-0.235	0.507	0.269	-0.285	0.44	0.261	-0.401	0.377	0.214	-0.55	0.249	0.292
565	2.825	-0.429	0.976	0.482	-0.211	0.927	0.623	-0.313	0.898	0.657	-0.254	0.737	0.685	-0.24	0.511	0.605	-0.248	0.412	0.604	-0.279	0.261	0.642	-0.291	0.085	0.555	-0.178	0.024	0.627	-0.21	0.938	0.315	-0.328	0.884	0.286	-0.272	0.722	0.229	-0.224	0.509	0.27	-0.275	0.443	0.261	-0.391	0.379	0.215	-0.538	0.25	0.293
566	2.83	-0.424	0.977	0.483	-0.205	0.929	0.623	-0.308	0.898	0.657	-0.25	0.738	0.686	-0.238	0.511	0.606	-0.247	0.412	0.604	-0.279	0.262	0.642	-0.29	0.085	0.555	-0.178	0.024	0.627	-0.205	0.939	0.316	-0.322	0.885	0.286	-0.264	0.724	0.229	-0.213	0.511	0.27	-0.264	0.444	0.262	-0.38	0.381	0.215	-0.526	0.251	0.294
567	2.835	-0.419	0.978	0.483	-0.2	0.929	0.623	-0.303	0.899	0.657	-0.247	0.738	0.686	-0.236	0.511	0.606	-0.246	0.412	0.604	-0.279	0.262	0.642	-0.29	0.085	0.555	-0.178	0.024	0.627	-0.2	0.94	0.316	-0.317	0.886	0.286	-0.256	0.725	0.229	-0.203	0.514	0.27	-0.253	0.446	0.263	-0.369	0.383	0.216	-0.515	0.252	0.295
568	2.84	-0.414	0.979	0.484	-0.194	0.93	0.623	-0.301	0.9	0.658	-0.243	0.739	0.686	-0.234	0.511	0.606	-0.246	0.412	0.604	-0.279	0.262	0.642	-0.29	0.086	0.555	-0.178	0.024	0.627	-0.195	0.941	0.316	-0.312	0.888	0.286	-0.248	0.726	0.229	-0.193	0.516	0.271	-0.243	0.448	0.263	-0.359	0.384	0.217	-0.503	0.253	0.296
569	2.845	-0.409	0.98	0.484	-0.19	0.93	0.624	-0.297	0.901	0.659	-0.24	0.739	0.686	-0.233	0.511	0.606	-0.245	0.412	0.604	-0.28	0.262	0.642	-0.29	0.086	0.555	-0.178	0.024	0.627	-0.191	0.942	0.317	-0.307	0.889	0.287	-0.24	0.728	0.23	-0.183	0.518	0.271	-0.232	0.45	0.264	-0.348	0.386	0.217	-0.49	0.253	0.296
570	2.85	-0.404	0.98	0.485	-0.187	0.931	0.626	-0.291	0.9	0.658	-0.236	0.739	0.687	-0.232	0.511	0.606	-0.244	0.412	0.604	-0.28	0.262	0.642	-0.289	0.086	0.555	-0.178	0.024	0.627	-0.186	0.944	0.317	-0.301	0.891	0.287	-0.233	0.73	0.23	-0.174	0.521	0.271	-0.221	0.452	0.265	-0.337	0.387	0.218	-0.478	0.253	0.297
571	2.855	-0.4	0.981	0.485	-0.181	0.932	0.626	-0.285	0.9	0.658	-0.233	0.739	0.687	-0.23	0.511	0.607	-0.244	0.412	0.604	-0.28	0.262	0.642	-0.289	0.087	0.555	-0.178	0.024	0.627	-0.181	0.945	0.318	-0.296	0.892	0.287	-0.225	0.731	0.23	-0.165	0.523	0.272	-0.21	0.453	0.266	-0.326	0.387	0.219	-0.466	0.252	0.298
572	2.86	-0.395	0.982	0.486	-0.177	0.932	0.627	-0.28	0.9	0.658	-0.23	0.739	0.687	-0.229	0.511	0.607	-0.243	0.413	0.604	-0.279	0.263	0.642	-0.289	0.087	0.555	-0.178	0.024	0.627	-0.176	0.946	0.318	-0.291	0.893	0.287	-0.218	0.733	0.23	-0.155	0.525	0.273	-0.2	0.455	0.267	-0.315	0.388	0.22	-0.453	0.251	0.299
573	2.865	-0.39	0.982	0.486	-0.173	0.933	0.628	-0.275	0.9	0.658	-0.227	0.738	0.687	-0.227	0.511	0.607	-0.242	0.413	0.605	-0.279	0.263	0.642	-0.289	0.087	0.555	-0.178	0.024	0.627	-0.171	0.947	0.319	-0.285	0.895	0.288	-0.211	0.735	0.231	-0.146	0.527	0.273	-0.191	0.457	0.267	-0.304	0.388	0.22	-0.44	0.249	0.299
574	2.87	-0.385	0.983	0.487	-0.168	0.933	0.628	-0.271	0.9	0.659	-0.223	0.738	0.688	-0.226	0.512	0.607	-0.241	0.413	0.605	-0.278	0.264	0.641	-0.289	0.087	0.555	-0.178	0.024	0.627	-0.165	0.948	0.319	-0.28	0.896	0.288	-0.204	0.737	0.231	-0.137	0.53	0.274	-0.181	0.459	0.267	-0.292	0.387	0.221	-0.427	0.247	0.3
575	2.875	-0.38	0.983	0.487	-0.163	0.934	0.629	-0.267	0.901	0.659	-0.221	0.739	0.688	-0.224	0.512	0.607	-0.24	0.413	0.605	-0.277	0.264	0.641	-0.289	0.088	0.555	-0.178	0.024	0.627	-0.161	0.949	0.32	-0.275	0.898	0.287	-0.196	0.739	0.232	-0.128	0.532	0.275	-0.171	0.46	0.268	-0.281	0.387	0.221	-0.414	0.244	0.3
576	2.88	-0.375	0.984	0.487	-0.159	0.934	0.629	-0.263	0.901	0.659	-0.218	0.739	0.688	-0.222	0.512	0.607	-0.239	0.413	0.605	-0.277	0.264	0.641	-0.288	0.088	0.555	-0.178	0.024	0.627	-0.156	0.951	0.32	-0.27	0.899	0.288	-0.188	0.741	0.233	-0.12	0.534	0.276	-0.161	0.461	0.269	-0.27	0.386	0.222	-0.401	0.241	0.3
577	2.885	-0.371	0.985	0.488	-0.154	0.934	0.63	-0.258	0.902	0.659	-0.214	0.738	0.688	-0.22	0.512	0.607	-0.238	0.414	0.605	-0.276	0.265	0.641	-0.288	0.088	0.555	-0.178	0.024	0.627	-0.152	0.952	0.32	-0.264	0.9	0.288	-0.18	0.743	0.233	-0.111	0.536	0.276	-0.152	0.462	0.27	-0.258	0.384	0.222	-0.388	0.238	0.301
578	2.89	-0.366	0.985	0.488	-0.148	0.934	0.63	-0.254	0.902	0.659	-0.211	0.738	0.688	-0.219	0.512	0.607	-0.237	0.414	0.605	-0.276	0.265	0.641	-0.288	0.089	0.555	-0.178	0.024	0.627	-0.147	0.953	0.321	-0.259	0.901	0.288	-0.173	0.745	0.234	-0.103	0.538	0.277	-0.142	0.463	0.27	-0.247	0.383	0.223	-0.374	0.235	0.301
579	2.895	-0.361	0.986	0.488	-0.144	0.935	0.631	-0.249	0.902	0.659	-0.208	0.739	0.688	-0.218	0.512	0.607	-0.236	0.414	0.605	-0.275	0.265	0.641	-0.288	0.089	0.554	-0.178	0.024	0.627	-0.142	0.953	0.321	-0.254	0.902	0.287	-0.166	0.746	0.234	-0.095	0.54	0.278	-0.133	0.464	0.271	-0.236	0.382	0.223	-0.361	0.231	0.301
580	2.9	-0.356	0.986	0.489	-0.139	0.935	0.632	-0.245	0.902	0.659	-0.205	0.739	0.688	-0.216	0.512	0.607	-0.234	0.414	0.604	-0.275	0.266	0.641	-0.288	0.09	0.554	-0.178	0.024	0.627	-0.137	0.954	0.322	-0.249	0.903	0.287	-0.16	0.747	0.235	-0.087	0.542	0.279	-0.124	0.465	0.272	-0.225	0.38	0.224	-0.348	0.228	0.302
581	2.905	-0.351	0.987	0.489	-0.134	0.935	0.632	-0.24	0.902	0.659	-0.201	0.739	0.688	-0.214	0.513	0.607	-0.233	0.415	0.604	-0.275	0.266	0.641	-0.287	0.09	0.554	-0.178	0.024	0.627	-0.132	0.955	0.322	-0.244	0.904	0.287	-0.154	0.749	0.235	-0.079	0.544	0.28	-0.115	0.465	0.273	-0.214	0.378	0.224	-0.334	0.224	0.302
582	2.91	-0.346	0.987	0.489	-0.13	0.935	0.633	-0.236	0.902	0.659	-0.199	0.739	0.688	-0.212	0.513	0.607	-0.233	0.415	0.604	-0.274	0.266	0.64	-0.287	0.09	0.554	-0.178	0.024	0.627	-0.128	0.956	0.322	-0.24	0.904	0.287	-0.148	0.75	0.235	-0.072	0.545	0.28	-0.107	0.466	0.273	-0.204	0.376	0.224	-0.321	0.22	0.302
583	2.915	-0.342	0.987	0.489	-0.125	0.936	0.634	-0.232	0.902	0.659	-0.196	0.739	0.688	-0.211	0.513	0.606	-0.232	0.415	0.604	-0.274	0.267	0.64	-0.287	0.091	0.554	-0.178	0.024	0.627	-0.123	0.956	0.322	-0.235	0.905	0.287	-0.141	0.751	0.236	-0.064	0.547	0.281	-0.098	0.467	0.274	-0.193	0.374	0.225	-0.307	0.216	0.302
584	2.92	-0.337	0.988	0.49	-0.12	0.935	0.634	-0.227	0.902	0.658	-0.193	0.739	0.688	-0.21	0.513	0.607	-0.231	0.415	0.604	-0.274	0.267	0.64	-0.287	0.091	0.554	-0.178	0.024	0.627	-0.118	0.957	0.323	-0.23	0.906	0.287	-0.136	0.753	0.236	-0.057	0.548	0.282	-0.09	0.467	0.275	-0.183	0.373	0.225	-0.294	0.212	0.303
585	2.925	-0.332	0.988	0.49	-0.116	0.935	0.634	-0.223	0.902	0.659	-0.189	0.739	0.688	-0.208	0.513	0.607	-0.23	0.416	0.604	-0.274	0.268	0.639	-0.287	0.091	0.554	-0.178	0.024	0.627	-0.113	0.957	0.323	-0.225	0.906	0.287	-0.13	0.754	0.237	-0.05	0.55	0.283	-0.082	0.467	0.275	-0.173	0.371	0.226	-0.28	0.207	0.303
586	2.93	-0.328	0.988	0.49	-0.112	0.935	0.635	-0.219	0.902	0.658	-0.186	0.739	0.688	-0.206	0.513	0.607	-0.229	0.416	0.603	-0.274	0.268	0.639	-0.287	0.092	0.553	-0.178	0.024	0.627	-0.109	0.957	0.323	-0.221	0.906	0.288	-0.123	0.755	0.237	-0.043	0.551	0.283	-0.075	0.468	0.276	-0.163	0.369	0.227	-0.265	0.203	0.304
587	2.935	-0.323	0.988	0.491	-0.107	0.935	0.635	-0.215	0.902	0.658	-0.183	0.739	0.688	-0.205	0.513	0.607	-0.228	0.416	0.603	-0.274	0.268	0.639	-0.287	0.092	0.553	-0.178	0.024	0.627	-0.104	0.958	0.323	-0.216	0.906	0.288	-0.117	0.756	0.237	-0.036	0.552	0.284	-0.067	0.468	0.277	-0.154	0.367	0.228	-0.251	0.198	0.304
588	2.94	-0.318	0.988	0.491	-0.102	0.934	0.635	-0.213	0.904	0.659	-0.179	0.739	0.688	-0.204	0.513	0.607	-0.228	0.417	0.603	-0.273	0.268	0.639	-0.286	0.092	0.553	-0.178	0.024	0.627	-0.099	0.958	0.323	-0.211	0.906	0.288	-0.111	0.757	0.237	-0.029	0.553	0.285	-0.059	0.468	0.277	-0.144	0.365	0.228	-0.237	0.193	0.305
589	2.945	-0.313	0.988	0.491	-0.098	0.934	0.635	-0.211	0.905	0.659	-0.176	0.739	0.688	-0.203	0.513	0.606	-0.227	0.417	0.603	-0.273	0.269	0.638	-0.286	0.092	0.552	-0.178	0.024	0.627	-0.094	0.958	0.322	-0.207	0.906	0.288	-0.106	0.757	0.237	-0.023	0.554	0.286	-0.053	0.468	0.278	-0.134	0.363	0.229	-0.222	0.188	0.305
590	2.95	-0.308	0.988	0.491	-0.094	0.934	0.635	-0.205	0.904	0.659	-0.173	0.739	0.688	-0.201	0.513	0.606	-0.226	0.417	0.603	-0.272	0.269	0.638	-0.286	0.092	0.552	-0.178	0.024	0.627	-0.09	0.958	0.322	-0.202	0.907	0.289	-0.1	0.758	0.238	-0.017	0.554	0.286	-0.046	0.468	0.279	-0.125	0.36	0.23	-0.208	0.183	0.305
591	2.955	-0.303	0.988	0.491	-0.089	0.934	0.636	-0.203	0.905	0.66	-0.169	0.738	0.688	-0.2	0.513	0.606	-0.225	0.417	0.603	-0.272	0.27	0.638	-0.285	0.093	0.552	-0.178	0.024	0.627	-0.085	0.957	0.322	-0.197	0.906	0.289	-0.095	0.759	0.238	-0.011	0.555	0.287	-0.04	0.467	0.279	-0.115	0.358	0.23	-0.193	0.178	0.305
592	2.96	-0.299	0.988	0.491	-0.084	0.933	0.636	-0.2	0.905	0.66	-0.166	0.738	0.688	-0.198	0.513	0.606	-0.224	0.418	0.603	-0.271	0.27	0.638	-0.285	0.093	0.552	-0.178	0.024	0.627	-0.08	0.957	0.322	-0.193	0.906	0.289	-0.09	0.759	0.239	-0.005	0.556	0.288	-0.033	0.467	0.28	-0.106	0.355	0.231	-0.177	0.173	0.306
593	2.965	-0.294	0.988	0.491	-0.08	0.933	0.636	-0.196	0.905	0.66	-0.162	0.738	0.688	-0.196	0.513	0.606	-0.222	0.418	0.602	-0.271	0.27	0.638	-0.285	0.093	0.551	-0.178	0.024	0.627	-0.076	0.956	0.322	-0.188	0.906	0.289	-0.085	0.759	0.239	0	0.556	0.289	-0.027	0.466	0.281	-0.097	0.352	0.232	-0.162	0.168	0.306
594	2.97	-0.289	0.988	0.492	-0.075	0.932	0.636	-0.191	0.904	0.66	-0.159	0.738	0.688	-0.194	0.513	0.606	-0.221	0.418	0.602	-0.27	0.27	0.638	-0.285	0.093	0.551	-0.178	0.025	0.627	-0.071	0.956	0.322	-0.183	0.906	0.289	-0.079	0.76	0.239	0.005	0.556	0.289	-0.021	0.465	0.282	-0.087	0.349	0.232	-0.147	0.163	0.306
595	2.975	-0.284	0.987	0.492	-0.07	0.932	0.636	-0.188	0.904	0.66	-0.155	0.738	0.687	-0.193	0.513	0.606	-0.219	0.418	0.602	-0.269	0.271	0.637	-0.285	0.094	0.551	-0.178	0.025	0.627	-0.066	0.956	0.322	-0.179	0.905	0.289	-0.073	0.76	0.239	0.01	0.556	0.29	-0.015	0.464	0.282	-0.077	0.345	0.233	-0.132	0.158	0.306
596	2.98	-0.279	0.987	0.492	-0.066	0.931	0.636	-0.182	0.904	0.66	-0.152	0.737	0.687	-0.19	0.514	0.606	-0.218	0.418	0.601	-0.268	0.271	0.637	-0.284	0.094	0.551	-0.178	0.025	0.627	-0.061	0.956	0.322	-0.174	0.905	0.289	-0.068	0.76	0.239	0.015	0.556	0.291	-0.01	0.463	0.283	-0.067	0.342	0.233	-0.117	0.153	0.306
597	2.985	-0.274	0.986	0.492	-0.062	0.93	0.636	-0.177	0.903	0.66	-0.147	0.737	0.687	-0.188	0.513	0.606	-0.217	0.418	0.601	-0.267	0.271	0.637	-0.284	0.094	0.55	-0.178	0.025	0.627	-0.057	0.955	0.322	-0.169	0.905	0.289	-0.063	0.76	0.24	0.019	0.555	0.292	-0.004	0.462	0.284	-0.057	0.338	0.234	-0.101	0.148	0.306
598	2.99	-0.269	0.986	0.492	-0.057	0.93	0.636	-0.173	0.903	0.66	-0.144	0.736	0.687	-0.186	0.513	0.606	-0.215	0.418	0.601	-0.267	0.272	0.637	-0.284	0.095	0.55	-0.178	0.025	0.627	-0.052	0.954	0.322	-0.165	0.904	0.289	-0.058	0.759	0.24	0.023	0.554	0.293	0.002	0.46	0.284	-0.047	0.334	0.233	-0.086	0.143	0.307
599	2.995	-0.265	0.986	0.492	-0.052	0.93	0.636	-0.168	0.902	0.66	-0.14	0.736	0.687	-0.184	0.513	0.606	-0.213	0.418	0.601	-0.266	0.272	0.636	-0.284	0.095	0.55	-0.178	0.025	0.627	-0.047	0.954	0.322	-0.16	0.903	0.289	-0.054	0.759	0.24	0.027	0.553	0.293	0.008	0.458	0.284	-0.036	0.331	0.233	-0.07	0.139	0.307
600	3	-0.26	0.985	0.492	-0.047	0.929	0.636	-0.164	0.902	0.66	-0.136	0.736	0.686	-0.181	0.513	0.605	-0.211	0.418	0.601	-0.265	0.272	0.636	-0.284	0.095	0.55	-0.178	0.025	0.627	-0.043	0.953	0.322	-0.155	0.903	0.289	-0.049	0.758	0.24	0.031	0.552	0.294	0.013	0.457	0.285	-0.025	0.327	0.233	-0.055	0.134	0.307
601	3.005	-0.254	0.985	0.492	-0.042	0.929	0.636	-0.16	0.902	0.66	-0.132	0.735	0.686	-0.178	0.513	0.605	-0.21	0.418	0.601	-0.264	0.272	0.636	-0.284	0.096	0.55	-0.178	0.025	0.627	-0.038	0.953	0.322	-0.151	0.902	0.289	-0.044	0.757	0.24	0.035	0.551	0.295	0.019	0.455	0.285	-0.015	0.324	0.233	-0.039	0.13	0.307
602	3.01	-0.249	0.984	0.492	-0.037	0.928	0.636	-0.154	0.901	0.659	-0.128	0.734	0.686	-0.176	0.513	0.605	-0.209	0.418	0.601	-0.262	0.272	0.636	-0.283	0.096	0.55	-0.178	0.025	0.627	-0.033	0.952	0.322	-0.146	0.902	0.289	-0.039	0.756	0.241	0.038	0.55	0.296	0.024	0.453	0.286	-0.005	0.321	0.233	-0.023	0.127	0.306
603	3.015	-0.245	0.983	0.492	-0.032	0.927	0.636	-0.149	0.901	0.659	-0.124	0.734	0.685	-0.173	0.513	0.605	-0.207	0.419	0.601	-0.261	0.273	0.636	-0.283	0.096	0.549	-0.178	0.025	0.627	-0.028	0.951	0.322	-0.141	0.901	0.289	-0.035	0.754	0.241	0.041	0.548	0.296	0.028	0.452	0.286	0.005	0.319	0.232	-0.007	0.123	0.306
604	3.02	-0.24	0.983	0.492	-0.028	0.927	0.636	-0.145	0.9	0.66	-0.119	0.734	0.685	-0.17	0.513	0.605	-0.204	0.419	0.6	-0.26	0.273	0.636	-0.283	0.097	0.549	-0.178	0.025	0.627	-0.024	0.95	0.322	-0.136	0.9	0.289	-0.031	0.753	0.241	0.045	0.546	0.296	0.033	0.45	0.286	0.014	0.317	0.232	0.008	0.12	0.306
605	3.025	-0.234	0.982	0.492	-0.023	0.926	0.635	-0.14	0.9	0.659	-0.115	0.733	0.685	-0.168	0.512	0.605	-0.202	0.418	0.6	-0.259	0.274	0.636	-0.283	0.097	0.549	-0.178	0.025	0.627	-0.019	0.95	0.321	-0.132	0.899	0.289	-0.027	0.751	0.241	0.047	0.544	0.297	0.038	0.448	0.287	0.023	0.314	0.232	0.024	0.118	0.305
606	3.03	-0.229	0.981	0.492	-0.017	0.925	0.635	-0.134	0.899	0.659	-0.11	0.732	0.685	-0.165	0.512	0.604	-0.2	0.418	0.6	-0.258	0.274	0.635	-0.282	0.098	0.549	-0.178	0.025	0.627	-0.014	0.948	0.322	-0.126	0.898	0.289	-0.023	0.748	0.242	0.051	0.542	0.297	0.043	0.446	0.287	0.031	0.312	0.233	0.039	0.116	0.305
607	3.035	-0.224	0.981	0.492	-0.012	0.924	0.635	-0.13	0.899	0.659	-0.106	0.732	0.684	-0.162	0.512	0.604	-0.198	0.419	0.6	-0.257	0.274	0.635	-0.282	0.098	0.549	-0.178	0.025	0.627	-0.009	0.948	0.322	-0.122	0.896	0.289	-0.021	0.746	0.242	0.053	0.541	0.297	0.048	0.444	0.288	0.04	0.31	0.233	0.054	0.113	0.305
608	3.04	-0.219	0.98	0.491	-0.008	0.923	0.635	-0.126	0.899	0.659	-0.1	0.731	0.683	-0.158	0.512	0.604	-0.196	0.418	0.6	-0.256	0.275	0.635	-0.282	0.098	0.549	-0.178	0.025	0.627	-0.004	0.947	0.321	-0.117	0.895	0.289	-0.017	0.743	0.242	0.056	0.538	0.297	0.053	0.442	0.288	0.049	0.308	0.234	0.069	0.111	0.305
609	3.045	-0.214	0.979	0.491	-0.002	0.923	0.635	-0.12	0.898	0.659	-0.096	0.731	0.683	-0.155	0.511	0.604	-0.193	0.418	0.6	-0.254	0.275	0.635	-0.282	0.099	0.549	-0.178	0.025	0.627	0.001	0.945	0.321	-0.112	0.894	0.289	-0.014	0.741	0.242	0.059	0.536	0.298	0.058	0.441	0.289	0.057	0.306	0.234	0.084	0.11	0.305
610	3.05	-0.208	0.978	0.491	0.003	0.922	0.635	-0.114	0.897	0.659	-0.091	0.73	0.682	-0.152	0.511	0.604	-0.191	0.419	0.6	-0.253	0.275	0.635	-0.282	0.099	0.549	-0.178	0.025	0.627	0.007	0.944	0.321	-0.107	0.893	0.289	-0.01	0.738	0.242	0.062	0.533	0.298	0.062	0.439	0.29	0.065	0.305	0.235	0.097	0.109	0.305
611	3.055	-0.203	0.977	0.491	0.008	0.921	0.634	-0.11	0.897	0.659	-0.086	0.729	0.682	-0.148	0.511	0.604	-0.188	0.419	0.6	-0.251	0.276	0.635	-0.281	0.1	0.549	-0.178	0.025	0.627	0.012	0.944	0.32	-0.102	0.892	0.289	-0.007	0.736	0.242	0.065	0.531	0.299	0.067	0.437	0.29	0.073	0.303	0.235	0.111	0.108	0.305
612	3.06	-0.197	0.976	0.491	0.014	0.921	0.634	-0.105	0.896	0.659	-0.081	0.729	0.682	-0.145	0.51	0.603	-0.185	0.419	0.6	-0.25	0.277	0.635	-0.28	0.101	0.549	-0.178	0.025	0.627	0.017	0.942	0.32	-0.097	0.89	0.289	-0.004	0.733	0.241	0.068	0.528	0.299	0.072	0.436	0.291	0.082	0.302	0.236	0.124	0.108	0.306
613	3.065	-0.192	0.975	0.491	0.02	0.92	0.634	-0.099	0.895	0.658	-0.076	0.728	0.681	-0.141	0.51	0.603	-0.182	0.418	0.6	-0.248	0.277	0.635	-0.28	0.102	0.55	-0.178	0.025	0.627	0.022	0.941	0.32	-0.092	0.889	0.289	-0.001	0.731	0.241	0.07	0.526	0.3	0.077	0.434	0.292	0.09	0.301	0.236	0.136	0.107	0.306
614	3.07	-0.187	0.974	0.491	0.025	0.919	0.634	-0.093	0.894	0.658	-0.071	0.727	0.681	-0.137	0.51	0.603	-0.179	0.418	0.6	-0.246	0.277	0.635	-0.279	0.103	0.55	-0.178	0.024	0.627	0.028	0.94	0.32	-0.087	0.887	0.289	0.002	0.728	0.24	0.073	0.524	0.301	0.082	0.433	0.293	0.098	0.3	0.236	0.148	0.107	0.306
615	3.075	-0.181	0.974	0.49	0.03	0.918	0.633	-0.089	0.894	0.658	-0.066	0.727	0.681	-0.133	0.509	0.603	-0.176	0.418	0.6	-0.243	0.278	0.635	-0.279	0.104	0.55	-0.178	0.024	0.627	0.032	0.939	0.32	-0.082	0.886	0.289	0.005	0.726	0.24	0.076	0.522	0.302	0.086	0.431	0.294	0.106	0.299	0.236	0.16	0.107	0.306
616	3.08	-0.176	0.973	0.49	0.036	0.918	0.633	-0.083	0.893	0.658	-0.062	0.726	0.681	-0.129	0.509	0.603	-0.173	0.418	0.6	-0.241	0.278	0.635	-0.279	0.104	0.55	-0.178	0.024	0.627	0.038	0.937	0.319	-0.077	0.885	0.289	0.009	0.725	0.239	0.079	0.52	0.302	0.09	0.43	0.295	0.114	0.298	0.236	0.171	0.106	0.306
617	3.085	-0.17	0.972	0.49	0.041	0.917	0.633	-0.077	0.893	0.657	-0.056	0.726	0.68	-0.125	0.509	0.603	-0.169	0.418	0.6	-0.239	0.279	0.636	-0.278	0.104	0.55	-0.178	0.024	0.627	0.044	0.936	0.319	-0.072	0.883	0.289	0.013	0.723	0.239	0.082	0.517	0.303	0.095	0.429	0.296	0.121	0.297	0.237	0.181	0.106	0.307
618	3.09	-0.165	0.971	0.489	0.047	0.916	0.633	-0.073	0.892	0.657	-0.051	0.725	0.68	-0.12	0.508	0.603	-0.166	0.418	0.601	-0.236	0.279	0.636	-0.277	0.105	0.55	-0.178	0.024	0.626	0.049	0.935	0.319	-0.067	0.882	0.289	0.017	0.721	0.238	0.085	0.516	0.303	0.099	0.427	0.296	0.128	0.296	0.238	0.191	0.106	0.307
619	3.095	-0.159	0.97	0.489	0.053	0.915	0.632	-0.067	0.891	0.657	-0.046	0.725	0.68	-0.115	0.508	0.603	-0.162	0.418	0.601	-0.233	0.279	0.636	-0.276	0.106	0.551	-0.178	0.024	0.627	0.054	0.934	0.319	-0.061	0.881	0.289	0.021	0.72	0.238	0.09	0.514	0.304	0.104	0.426	0.297	0.135	0.296	0.239	0.2	0.106	0.308
620	3.1	-0.153	0.969	0.489	0.058	0.915	0.632	-0.06	0.89	0.656	-0.04	0.724	0.68	-0.111	0.507	0.603	-0.158	0.417	0.601	-0.231	0.28	0.637	-0.276	0.107	0.551	-0.177	0.024	0.627	0.059	0.933	0.318	-0.056	0.88	0.288	0.026	0.719	0.237	0.094	0.512	0.304	0.109	0.425	0.298	0.141	0.295	0.239	0.209	0.106	0.308
621	3.105	-0.148	0.968	0.488	0.064	0.914	0.631	-0.055	0.89	0.656	-0.035	0.724	0.679	-0.106	0.507	0.603	-0.154	0.417	0.601	-0.228	0.281	0.637	-0.276	0.108	0.551	-0.177	0.024	0.626	0.065	0.931	0.318	-0.051	0.879	0.287	0.031	0.717	0.236	0.098	0.511	0.305	0.115	0.424	0.299	0.147	0.294	0.24	0.217	0.106	0.309
622	3.11	-0.142	0.967	0.487	0.07	0.914	0.63	-0.05	0.89	0.656	-0.03	0.723	0.679	-0.101	0.507	0.603	-0.149	0.417	0.602	-0.225	0.281	0.638	-0.275	0.109	0.552	-0.177	0.024	0.626	0.07	0.93	0.318	-0.045	0.878	0.287	0.036	0.716	0.236	0.103	0.509	0.305	0.12	0.423	0.299	0.153	0.293	0.241	0.224	0.106	0.31
623	3.115	-0.136	0.966	0.487	0.075	0.913	0.63	-0.043	0.889	0.655	-0.024	0.723	0.678	-0.096	0.506	0.603	-0.145	0.417	0.602	-0.222	0.282	0.638	-0.274	0.111	0.552	-0.177	0.024	0.626	0.076	0.93	0.317	-0.04	0.877	0.287	0.041	0.715	0.236	0.108	0.508	0.305	0.124	0.421	0.3	0.158	0.292	0.241	0.231	0.106	0.311
624	3.12	-0.13	0.965	0.487	0.081	0.912	0.629	-0.038	0.888	0.655	-0.018	0.722	0.678	-0.09	0.505	0.603	-0.14	0.416	0.602	-0.219	0.282	0.639	-0.274	0.112	0.553	-0.177	0.024	0.627	0.082	0.929	0.317	-0.034	0.876	0.286	0.047	0.714	0.235	0.113	0.508	0.306	0.129	0.42	0.3	0.164	0.291	0.242	0.237	0.105	0.312
625	3.125	-0.124	0.964	0.486	0.087	0.911	0.629	-0.032	0.888	0.654	-0.013	0.722	0.678	-0.085	0.505	0.604	-0.136	0.416	0.602	-0.215	0.283	0.639	-0.273	0.113	0.553	-0.177	0.024	0.627	0.087	0.928	0.317	-0.029	0.876	0.285	0.053	0.713	0.235	0.118	0.507	0.306	0.134	0.419	0.301	0.169	0.29	0.243	0.242	0.104	0.314
626	3.13	-0.118	0.963	0.486	0.093	0.911	0.628	-0.026	0.887	0.654	-0.007	0.721	0.678	-0.08	0.504	0.604	-0.13	0.416	0.603	-0.212	0.283	0.64	-0.273	0.114	0.554	-0.177	0.024	0.628	0.093	0.927	0.316	-0.023	0.875	0.285	0.059	0.711	0.235	0.123	0.506	0.307	0.139	0.418	0.301	0.174	0.288	0.243	0.246	0.103	0.315
627	3.135	-0.112	0.962	0.485	0.099	0.911	0.628	-0.02	0.887	0.654	-0.001	0.721	0.677	-0.074	0.504	0.604	-0.125	0.416	0.603	-0.208	0.284	0.64	-0.271	0.115	0.555	-0.178	0.023	0.628	0.099	0.926	0.314	-0.018	0.875	0.284	0.065	0.711	0.235	0.128	0.506	0.307	0.145	0.417	0.301	0.179	0.287	0.244	0.25	0.101	0.316
628	3.14	-0.106	0.962	0.485	0.105	0.91	0.627	-0.013	0.886	0.653	0.005	0.721	0.677	-0.068	0.504	0.605	-0.121	0.415	0.603	-0.205	0.285	0.641	-0.269	0.117	0.556	-0.178	0.023	0.628	0.105	0.926	0.314	-0.012	0.874	0.283	0.071	0.71	0.235	0.134	0.505	0.307	0.15	0.416	0.302	0.183	0.286	0.244	0.254	0.1	0.317
629	3.145	-0.1	0.961	0.484	0.111	0.91	0.626	-0.008	0.886	0.653	0.011	0.72	0.677	-0.063	0.503	0.605	-0.115	0.415	0.604	-0.201	0.286	0.642	-0.268	0.119	0.557	-0.178	0.023	0.628	0.111	0.926	0.313	-0.008	0.873	0.282	0.078	0.709	0.235	0.141	0.505	0.307	0.155	0.415	0.302	0.188	0.284	0.245	0.256	0.098	0.317
630	3.15	-0.095	0.961	0.483	0.118	0.91	0.625	-0.001	0.885	0.652	0.017	0.719	0.677	-0.056	0.503	0.605	-0.11	0.415	0.605	-0.197	0.287	0.643	-0.266	0.121	0.557	-0.178	0.023	0.628	0.117	0.925	0.312	-0.001	0.873	0.281	0.085	0.708	0.235	0.147	0.505	0.308	0.161	0.414	0.302	0.192	0.283	0.246	0.258	0.096	0.318
631	3.155	-0.089	0.96	0.483	0.124	0.909	0.625	0.005	0.885	0.651	0.023	0.719	0.677	-0.049	0.502	0.605	-0.105	0.414	0.605	-0.193	0.288	0.644	-0.265	0.123	0.558	-0.177	0.023	0.628	0.121	0.924	0.311	0.005	0.872	0.28	0.091	0.708	0.235	0.154	0.504	0.308	0.166	0.413	0.303	0.196	0.281	0.246	0.259	0.094	0.32
632	3.16	-0.082	0.959	0.482	0.13	0.909	0.624	0.011	0.885	0.651	0.03	0.719	0.677	-0.043	0.501	0.605	-0.099	0.414	0.606	-0.188	0.289	0.644	-0.264	0.125	0.559	-0.177	0.023	0.628	0.127	0.923	0.31	0.011	0.871	0.279	0.098	0.707	0.235	0.16	0.504	0.308	0.172	0.412	0.303	0.199	0.28	0.247	0.26	0.092	0.32
633	3.165	-0.076	0.958	0.482	0.137	0.909	0.623	0.018	0.884	0.65	0.037	0.718	0.676	-0.037	0.501	0.606	-0.093	0.414	0.607	-0.184	0.289	0.645	-0.262	0.127	0.56	-0.177	0.023	0.628	0.134	0.923	0.309	0.017	0.87	0.279	0.105	0.707	0.235	0.167	0.503	0.308	0.177	0.411	0.303	0.204	0.278	0.247	0.261	0.09	0.321
634	3.17	-0.07	0.958	0.481	0.143	0.908	0.623	0.024	0.884	0.65	0.043	0.718	0.676	-0.03	0.501	0.606	-0.086	0.413	0.608	-0.179	0.29	0.646	-0.259	0.128	0.561	-0.177	0.023	0.628	0.141	0.923	0.308	0.023	0.87	0.278	0.112	0.706	0.236	0.173	0.503	0.308	0.183	0.41	0.303	0.208	0.277	0.248	0.262	0.089	0.321
635	3.175	-0.064	0.957	0.48	0.15	0.908	0.622	0.031	0.883	0.649	0.049	0.718	0.676	-0.022	0.5	0.607	-0.08	0.413	0.609	-0.175	0.291	0.647	-0.257	0.13	0.562	-0.177	0.023	0.628	0.148	0.923	0.306	0.03	0.869	0.278	0.119	0.706	0.236	0.18	0.502	0.308	0.188	0.409	0.303	0.211	0.275	0.249	0.265	0.089	0.322
636	3.18	-0.058	0.957	0.479	0.156	0.908	0.621	0.037	0.884	0.649	0.056	0.717	0.675	-0.015	0.499	0.607	-0.073	0.413	0.609	-0.17	0.292	0.648	-0.255	0.133	0.563	-0.177	0.023	0.628	0.154	0.923	0.305	0.036	0.868	0.277	0.126	0.706	0.236	0.186	0.502	0.308	0.194	0.409	0.303	0.215	0.274	0.25	0.268	0.088	0.322
637	3.185	-0.051	0.956	0.478	0.162	0.908	0.621	0.043	0.883	0.648	0.063	0.717	0.675	-0.008	0.499	0.608	-0.066	0.412	0.61	-0.165	0.294	0.649	-0.253	0.136	0.564	-0.177	0.023	0.628	0.16	0.922	0.305	0.043	0.868	0.276	0.133	0.706	0.235	0.192	0.502	0.308	0.199	0.408	0.303	0.218	0.273	0.251	0.272	0.088	0.322
638	3.19	-0.045	0.956	0.477	0.168	0.908	0.62	0.05	0.883	0.647	0.07	0.717	0.674	0	0.498	0.608	-0.06	0.412	0.611	-0.16	0.295	0.649	-0.25	0.139	0.565	-0.177	0.023	0.628	0.166	0.921	0.304	0.049	0.868	0.276	0.14	0.707	0.235	0.198	0.502	0.309	0.204	0.408	0.303	0.223	0.273	0.251	0.275	0.088	0.322
639	3.195	-0.039	0.956	0.476	0.175	0.909	0.619	0.057	0.883	0.647	0.078	0.717	0.674	0.007	0.498	0.609	-0.052	0.412	0.612	-0.154	0.297	0.65	-0.247	0.142	0.566	-0.177	0.023	0.628	0.172	0.921	0.303	0.056	0.868	0.276	0.146	0.707	0.235	0.203	0.502	0.308	0.21	0.409	0.303	0.229	0.273	0.25	0.277	0.087	0.322
640	3.2	-0.033	0.956	0.476	0.182	0.909	0.617	0.066	0.881	0.645	0.085	0.716	0.674	0.016	0.497	0.609	-0.045	0.412	0.613	-0.148	0.299	0.651	-0.244	0.145	0.566	-0.177	0.023	0.628	0.179	0.921	0.303	0.063	0.868	0.275	0.153	0.708	0.234	0.209	0.503	0.308	0.217	0.409	0.302	0.236	0.275	0.249	0.279	0.086	0.322
641	3.205	-0.026	0.955	0.475	0.189	0.909	0.616	0.077	0.879	0.643	0.092	0.716	0.673	0.024	0.496	0.61	-0.036	0.412	0.614	-0.142	0.301	0.652	-0.24	0.148	0.567	-0.176	0.023	0.628	0.186	0.921	0.302	0.07	0.868	0.274	0.159	0.709	0.234	0.215	0.504	0.308	0.224	0.41	0.302	0.244	0.276	0.249	0.28	0.085	0.322
642	3.21	-0.02	0.956	0.475	0.195	0.909	0.615	0.085	0.879	0.642	0.099	0.717	0.673	0.034	0.496	0.611	-0.028	0.412	0.615	-0.136	0.303	0.652	-0.235	0.152	0.568	-0.176	0.024	0.628	0.193	0.922	0.301	0.076	0.869	0.273	0.165	0.709	0.233	0.221	0.505	0.307	0.23	0.411	0.302	0.251	0.278	0.248	0.281	0.085	0.322
643	3.215	-0.014	0.956	0.474	0.201	0.909	0.614	0.091	0.879	0.642	0.107	0.717	0.673	0.044	0.495	0.611	-0.019	0.412	0.616	-0.129	0.305	0.653	-0.23	0.156	0.568	-0.176	0.024	0.628	0.198	0.922	0.301	0.082	0.87	0.272	0.171	0.71	0.232	0.228	0.506	0.307	0.236	0.412	0.302	0.256	0.279	0.247	0.282	0.085	0.322
644	3.22	-0.008	0.956	0.473	0.208	0.91	0.613	0.098	0.879	0.641	0.115	0.717	0.673	0.054	0.495	0.612	-0.01	0.412	0.617	-0.122	0.307	0.653	-0.226	0.16	0.569	-0.175	0.025	0.628	0.204	0.923	0.301	0.089	0.871	0.271	0.176	0.711	0.231	0.235	0.508	0.307	0.243	0.413	0.301	0.262	0.279	0.247	0.283	0.085	0.322
645	3.225	-0.001	0.957	0.473	0.214	0.91	0.612	0.105	0.879	0.641	0.122	0.717	0.673	0.063	0.494	0.613	-0.001	0.413	0.618	-0.115	0.31	0.654	-0.22	0.164	0.57	-0.175	0.026	0.628	0.209	0.924	0.3	0.094	0.873	0.271	0.181	0.712	0.23	0.242	0.509	0.306	0.249	0.413	0.301	0.266	0.279	0.246	0.284	0.085	0.322
646	3.23	0.005	0.958	0.472	0.221	0.911	0.611	0.111	0.879	0.64	0.13	0.718	0.672	0.074	0.494	0.614	0.009	0.413	0.619	-0.108	0.312	0.654	-0.214	0.167	0.571	-0.174	0.027	0.628	0.215	0.924	0.299	0.1	0.874	0.27	0.186	0.712	0.229	0.249	0.509	0.306	0.254	0.414	0.301	0.271	0.279	0.246	0.285	0.085	0.322
647	3.235	0.011	0.958	0.472	0.228	0.912	0.609	0.118	0.88	0.639	0.138	0.718	0.672	0.084	0.493	0.615	0.018	0.413	0.62	-0.1	0.315	0.655	-0.208	0.171	0.571	-0.173	0.028	0.628	0.221	0.926	0.298	0.106	0.875	0.269	0.191	0.713	0.228	0.256	0.51	0.306	0.259	0.414	0.3	0.274	0.279	0.245	0.285	0.085	0.322
648	3.24	0.017	0.959	0.471	0.234	0.912	0.608	0.125	0.88	0.639	0.146	0.718	0.672	0.095	0.493	0.616	0.028	0.414	0.621	-0.092	0.319	0.655	-0.201	0.175	0.572	-0.172	0.03	0.627	0.227	0.928	0.297	0.112	0.877	0.269	0.197	0.713	0.227	0.262	0.511	0.306	0.264	0.414	0.3	0.277	0.279	0.245	0.286	0.085	0.322
649	3.245	0.022	0.96	0.471	0.24	0.913	0.606	0.132	0.881	0.638	0.154	0.719	0.671	0.106	0.493	0.617	0.039	0.415	0.622	-0.084	0.322	0.656	-0.194	0.179	0.573	-0.172	0.032	0.627	0.233	0.929	0.296	0.118	0.878	0.268	0.202	0.714	0.226	0.268	0.511	0.305	0.268	0.414	0.299	0.28	0.279	0.244	0.286	0.085	0.322
650	3.25	0.028	0.96	0.47	0.245	0.913	0.604	0.139	0.881	0.638	0.162	0.719	0.671	0.117	0.493	0.618	0.049	0.415	0.623	-0.075	0.325	0.656	-0.186	0.183	0.574	-0.17	0.034	0.627	0.238	0.931	0.295	0.123	0.879	0.267	0.207	0.715	0.225	0.272	0.511	0.304	0.272	0.415	0.298	0.282	0.279	0.244	0.287	0.085	0.322
651	3.255	0.035	0.961	0.469	0.251	0.914	0.603	0.146	0.881	0.637	0.17	0.719	0.671	0.128	0.492	0.618	0.06	0.415	0.623	-0.066	0.329	0.655	-0.179	0.187	0.574	-0.169	0.036	0.627	0.244	0.932	0.294	0.129	0.88	0.266	0.213	0.715	0.224	0.276	0.511	0.304	0.275	0.414	0.298	0.284	0.279	0.243	0.287	0.085	0.322
652	3.26	0.04	0.961	0.469	0.257	0.915	0.603	0.152	0.881	0.637	0.178	0.719	0.671	0.139	0.492	0.619	0.071	0.416	0.624	-0.057	0.332	0.655	-0.171	0.192	0.575	-0.167	0.04	0.627	0.249	0.933	0.293	0.134	0.881	0.266	0.218	0.716	0.223	0.28	0.51	0.303	0.279	0.414	0.297	0.286	0.278	0.243	0.287	0.084	0.322
653	3.265	0.046	0.962	0.469	0.262	0.916	0.601	0.159	0.882	0.636	0.186	0.719	0.671	0.15	0.492	0.619	0.082	0.416	0.624	-0.047	0.335	0.655	-0.163	0.196	0.575	-0.165	0.043	0.627	0.255	0.935	0.292	0.14	0.881	0.265	0.223	0.716	0.223	0.283	0.51	0.302	0.282	0.414	0.297	0.287	0.277	0.243	0.288	0.084	0.322
654	3.27	0.051	0.963	0.468	0.268	0.916	0.599	0.166	0.883	0.635	0.193	0.72	0.672	0.161	0.491	0.619	0.094	0.416	0.625	-0.037	0.338	0.655	-0.154	0.201	0.575	-0.163	0.048	0.626	0.261	0.936	0.29	0.145	0.882	0.264	0.227	0.716	0.222	0.286	0.51	0.301	0.284	0.413	0.296	0.288	0.277	0.243	0.288	0.084	0.322
655	3.275	0.057	0.963	0.467	0.274	0.917	0.598	0.172	0.883	0.635	0.201	0.72	0.671	0.172	0.491	0.62	0.106	0.417	0.625	-0.026	0.34	0.655	-0.145	0.205	0.576	-0.16	0.053	0.626	0.267	0.936	0.289	0.151	0.882	0.263	0.232	0.716	0.221	0.289	0.509	0.301	0.286	0.413	0.296	0.29	0.277	0.243	0.288	0.084	0.322
656	3.28	0.063	0.963	0.466	0.279	0.918	0.598	0.178	0.883	0.634	0.208	0.721	0.671	0.183	0.491	0.62	0.117	0.417	0.626	-0.015	0.342	0.655	-0.135	0.21	0.576	-0.156	0.058	0.625	0.272	0.937	0.289	0.156	0.882	0.263	0.236	0.715	0.221	0.291	0.509	0.3	0.289	0.413	0.295	0.291	0.276	0.242	0.288	0.084	0.322
657	3.285	0.068	0.963	0.465	0.285	0.919	0.597	0.184	0.884	0.634	0.215	0.721	0.672	0.195	0.491	0.62	0.129	0.417	0.626	-0.003	0.345	0.656	-0.126	0.214	0.575	-0.152	0.064	0.625	0.277	0.938	0.288	0.162	0.883	0.262	0.241	0.716	0.22	0.293	0.509	0.299	0.291	0.412	0.295	0.292	0.276	0.242	0.288	0.084	0.322
658	3.29	0.074	0.963	0.465	0.291	0.92	0.596	0.19	0.885	0.633	0.223	0.721	0.672	0.206	0.491	0.62	0.141	0.418	0.626	0.009	0.347	0.656	-0.115	0.218	0.575	-0.148	0.069	0.624	0.283	0.938	0.287	0.167	0.883	0.261	0.245	0.716	0.22	0.295	0.508	0.299	0.293	0.412	0.294	0.293	0.276	0.242	0.288	0.084	0.322
659	3.295	0.079	0.964	0.464	0.296	0.92	0.595	0.196	0.885	0.633	0.229	0.722	0.672	0.216	0.492	0.62	0.153	0.419	0.627	0.021	0.348	0.656	-0.105	0.222	0.575	-0.143	0.076	0.624	0.29	0.939	0.287	0.173	0.884	0.261	0.249	0.716	0.22	0.297	0.508	0.298	0.295	0.412	0.294	0.294	0.276	0.242	0.288	0.084	0.322
660	3.3	0.085	0.965	0.463	0.302	0.921	0.594	0.201	0.886	0.632	0.236	0.723	0.672	0.228	0.492	0.621	0.166	0.419	0.627	0.033	0.35	0.657	-0.096	0.227	0.574	-0.136	0.082	0.623	0.296	0.939	0.286	0.178	0.884	0.26	0.253	0.716	0.219	0.299	0.508	0.298	0.297	0.412	0.293	0.295	0.276	0.242	0.288	0.084	0.322
661	3.305	0.09	0.965	0.462	0.307	0.922	0.594	0.207	0.886	0.632	0.243	0.724	0.672	0.239	0.493	0.621	0.178	0.419	0.627	0.045	0.351	0.657	-0.086	0.231	0.573	-0.129	0.088	0.623	0.301	0.94	0.286	0.184	0.884	0.259	0.256	0.717	0.219	0.302	0.508	0.297	0.299	0.412	0.293	0.295	0.276	0.241	0.288	0.084	0.322
662	3.31	0.096	0.966	0.461	0.312	0.923	0.594	0.213	0.887	0.631	0.25	0.725	0.672	0.25	0.494	0.621	0.19	0.42	0.627	0.057	0.352	0.658	-0.076	0.236	0.572	-0.121	0.094	0.622	0.307	0.94	0.286	0.189	0.885	0.259	0.26	0.717	0.219	0.304	0.508	0.297	0.3	0.412	0.293	0.296	0.276	0.241	0.288	0.084	0.322
663	3.315	0.101	0.967	0.46	0.317	0.924	0.594	0.218	0.888	0.631	0.257	0.726	0.672	0.261	0.495	0.622	0.201	0.421	0.627	0.069	0.353	0.658	-0.066	0.24	0.571	-0.111	0.1	0.622	0.313	0.94	0.286	0.195	0.886	0.258	0.265	0.718	0.218	0.307	0.508	0.296	0.302	0.412	0.293	0.296	0.276	0.241	0.288	0.084	0.322
664	3.32	0.106	0.968	0.459	0.323	0.925	0.594	0.223	0.888	0.63	0.264	0.728	0.672	0.272	0.496	0.622	0.214	0.422	0.627	0.081	0.354	0.658	-0.055	0.243	0.57	-0.1	0.106	0.622	0.319	0.941	0.286	0.2	0.886	0.258	0.269	0.718	0.218	0.31	0.508	0.296	0.304	0.412	0.292	0.297	0.276	0.241	0.288	0.084	0.322
665	3.325	0.112	0.968	0.459	0.327	0.925	0.594	0.228	0.889	0.63	0.27	0.729	0.671	0.283	0.498	0.622	0.226	0.423	0.627	0.092	0.356	0.658	-0.045	0.246	0.568	-0.089	0.11	0.623	0.325	0.941	0.286	0.205	0.887	0.257	0.274	0.719	0.218	0.312	0.508	0.296	0.306	0.412	0.292	0.298	0.276	0.241	0.288	0.084	0.322
666	3.33	0.117	0.969	0.458	0.332	0.926	0.594	0.234	0.89	0.63	0.277	0.731	0.671	0.294	0.5	0.623	0.238	0.424	0.627	0.103	0.357	0.658	-0.033	0.249	0.567	-0.077	0.114	0.624	0.33	0.941	0.286	0.211	0.888	0.257	0.278	0.719	0.218	0.315	0.508	0.296	0.307	0.411	0.292	0.298	0.276	0.24	0.288	0.084	0.322
667	3.335	0.122	0.97	0.457	0.337	0.927	0.594	0.238	0.891	0.63	0.283	0.732	0.671	0.305	0.502	0.623	0.249	0.426	0.627	0.114	0.359	0.657	-0.022	0.252	0.566	-0.064	0.117	0.624	0.336	0.941	0.287	0.216	0.888	0.256	0.282	0.72	0.218	0.317	0.508	0.296	0.308	0.411	0.292	0.299	0.276	0.24	0.288	0.084	0.322
668	3.34	0.127	0.971	0.456	0.342	0.928	0.595	0.244	0.892	0.63	0.29	0.733	0.671	0.316	0.503	0.624	0.26	0.428	0.627	0.125	0.361	0.657	-0.011	0.255	0.565	-0.051	0.12	0.625	0.342	0.941	0.287	0.222	0.889	0.256	0.287	0.72	0.218	0.319	0.508	0.296	0.31	0.411	0.292	0.3	0.276	0.24	0.289	0.084	0.322
669	3.345	0.133	0.972	0.456	0.347	0.929	0.595	0.249	0.893	0.63	0.297	0.735	0.671	0.326	0.506	0.624	0.271	0.43	0.627	0.136	0.364	0.656	0.001	0.257	0.564	-0.037	0.123	0.625	0.348	0.942	0.287	0.228	0.889	0.256	0.291	0.72	0.218	0.322	0.508	0.295	0.311	0.411	0.292	0.301	0.276	0.24	0.289	0.084	0.322
670	3.35	0.138	0.973	0.455	0.352	0.93	0.595	0.254	0.894	0.63	0.304	0.736	0.671	0.337	0.508	0.624	0.281	0.432	0.627	0.147	0.366	0.655	0.011	0.258	0.562	-0.023	0.125	0.626	0.354	0.942	0.288	0.233	0.889	0.256	0.296	0.72	0.218	0.324	0.508	0.295	0.312	0.412	0.292	0.303	0.276	0.24	0.289	0.084	0.322
671	3.355	0.144	0.974	0.454	0.357	0.931	0.596	0.259	0.895	0.63	0.311	0.738	0.671	0.347	0.51	0.624	0.292	0.434	0.627	0.158	0.369	0.654	0.023	0.26	0.561	-0.009	0.127	0.627	0.36	0.943	0.288	0.238	0.889	0.256	0.3	0.721	0.217	0.326	0.508	0.294	0.314	0.412	0.291	0.304	0.276	0.239	0.289	0.084	0.322
672	3.36	0.149	0.974	0.454	0.362	0.932	0.596	0.264	0.896	0.629	0.318	0.739	0.67	0.357	0.512	0.624	0.303	0.436	0.627	0.168	0.371	0.653	0.035	0.261	0.56	0.006	0.128	0.628	0.365	0.943	0.288	0.244	0.89	0.255	0.304	0.721	0.217	0.327	0.508	0.294	0.315	0.412	0.291	0.304	0.277	0.239	0.289	0.084	0.322
673	3.365	0.154	0.975	0.453	0.367	0.933	0.596	0.269	0.897	0.63	0.325	0.74	0.67	0.367	0.514	0.625	0.314	0.438	0.627	0.179	0.373	0.652	0.047	0.262	0.56	0.021	0.129	0.629	0.37	0.944	0.287	0.25	0.89	0.256	0.309	0.721	0.217	0.329	0.508	0.294	0.317	0.412	0.291	0.305	0.277	0.239	0.289	0.084	0.322
674	3.37	0.16	0.976	0.452	0.372	0.934	0.596	0.274	0.899	0.63	0.333	0.742	0.67	0.377	0.516	0.625	0.325	0.44	0.627	0.189	0.375	0.651	0.059	0.262	0.559	0.037	0.129	0.629	0.376	0.944	0.287	0.255	0.891	0.256	0.313	0.722	0.217	0.331	0.508	0.294	0.318	0.412	0.291	0.305	0.277	0.239	0.29	0.084	0.322
675	3.375	0.165	0.977	0.452	0.377	0.935	0.596	0.279	0.9	0.63	0.34	0.744	0.67	0.388	0.518	0.625	0.336	0.441	0.627	0.2	0.376	0.65	0.071	0.261	0.559	0.052	0.129	0.63	0.381	0.945	0.287	0.258	0.893	0.255	0.317	0.722	0.217	0.333	0.508	0.294	0.319	0.412	0.291	0.305	0.277	0.239	0.29	0.084	0.322
676	3.38	0.17	0.977	0.451	0.383	0.936	0.595	0.284	0.901	0.629	0.348	0.745	0.67	0.397	0.52	0.625	0.347	0.443	0.627	0.212	0.377	0.65	0.084	0.26	0.559	0.067	0.129	0.63	0.387	0.945	0.287	0.262	0.893	0.255	0.321	0.722	0.217	0.335	0.508	0.294	0.32	0.412	0.291	0.305	0.277	0.239	0.29	0.085	0.322
677	3.385	0.176	0.978	0.451	0.388	0.937	0.595	0.29	0.903	0.629	0.355	0.747	0.67	0.407	0.522	0.625	0.358	0.444	0.627	0.223	0.378	0.649	0.096	0.259	0.559	0.082	0.128	0.631	0.393	0.946	0.287	0.267	0.894	0.254	0.325	0.722	0.217	0.336	0.508	0.294	0.321	0.412	0.291	0.306	0.277	0.239	0.29	0.085	0.322
678	3.39	0.18	0.979	0.45	0.393	0.937	0.595	0.296	0.904	0.63	0.362	0.748	0.67	0.417	0.524	0.625	0.368	0.446	0.627	0.234	0.378	0.649	0.109	0.257	0.559	0.098	0.127	0.631	0.398	0.947	0.287	0.273	0.895	0.254	0.328	0.722	0.217	0.338	0.508	0.294	0.322	0.412	0.291	0.306	0.277	0.239	0.29	0.085	0.322
679	3.395	0.186	0.979	0.45	0.398	0.938	0.594	0.3	0.905	0.63	0.369	0.75	0.67	0.426	0.526	0.625	0.379	0.448	0.627	0.246	0.378	0.648	0.122	0.256	0.559	0.113	0.125	0.632	0.403	0.947	0.287	0.278	0.895	0.254	0.332	0.722	0.217	0.339	0.508	0.294	0.323	0.412	0.291	0.307	0.277	0.239	0.29	0.085	0.322
680	3.4	0.191	0.98	0.45	0.403	0.939	0.594	0.305	0.906	0.63	0.376	0.752	0.67	0.435	0.529	0.625	0.389	0.449	0.627	0.257	0.378	0.649	0.135	0.253	0.559	0.129	0.122	0.632	0.409	0.948	0.286	0.283	0.895	0.254	0.336	0.722	0.217	0.341	0.508	0.294	0.325	0.412	0.291	0.307	0.277	0.239	0.291	0.085	0.322
681	3.405	0.196	0.98	0.449	0.408	0.94	0.594	0.31	0.907	0.631	0.382	0.754	0.67	0.445	0.531	0.625	0.4	0.45	0.627	0.269	0.378	0.649	0.148	0.251	0.559	0.145	0.12	0.633	0.414	0.948	0.286	0.29	0.894	0.255	0.34	0.721	0.217	0.343	0.508	0.294	0.326	0.412	0.291	0.308	0.277	0.239	0.291	0.085	0.322
682	3.41	0.202	0.981	0.449	0.413	0.941	0.593	0.316	0.908	0.631	0.389	0.755	0.67	0.454	0.532	0.625	0.41	0.452	0.627	0.28	0.377	0.649	0.162	0.248	0.559	0.162	0.118	0.633	0.42	0.948	0.286	0.298	0.894	0.255	0.343	0.721	0.217	0.345	0.508	0.294	0.327	0.412	0.29	0.308	0.278	0.239	0.291	0.086	0.322
683	3.415	0.207	0.981	0.448	0.417	0.941	0.593	0.322	0.909	0.631	0.395	0.757	0.67	0.463	0.535	0.625	0.42	0.453	0.627	0.292	0.376	0.649	0.175	0.245	0.559	0.179	0.115	0.634	0.425	0.948	0.285	0.298	0.895	0.254	0.347	0.721	0.217	0.346	0.508	0.294	0.328	0.413	0.29	0.309	0.278	0.239	0.291	0.086	0.322
684	3.42	0.212	0.982	0.448	0.422	0.942	0.593	0.327	0.909	0.631	0.402	0.758	0.67	0.471	0.537	0.625	0.43	0.454	0.627	0.303	0.374	0.649	0.189	0.242	0.56	0.196	0.112	0.634	0.43	0.948	0.285	0.306	0.894	0.255	0.35	0.721	0.217	0.348	0.508	0.294	0.329	0.413	0.29	0.309	0.278	0.239	0.292	0.086	0.323
685	3.425	0.217	0.982	0.448	0.427	0.943	0.593	0.333	0.91	0.63	0.408	0.76	0.67	0.48	0.538	0.625	0.44	0.455	0.627	0.314	0.372	0.649	0.203	0.238	0.56	0.213	0.109	0.635	0.435	0.948	0.285	0.316	0.892	0.256	0.353	0.721	0.217	0.35	0.508	0.294	0.33	0.413	0.291	0.31	0.278	0.239	0.292	0.086	0.323
686	3.43	0.222	0.982	0.448	0.433	0.943	0.592	0.338	0.911	0.631	0.416	0.762	0.67	0.488	0.54	0.625	0.45	0.456	0.627	0.326	0.37	0.65	0.217	0.234	0.56	0.231	0.106	0.636	0.44	0.948	0.284	0.323	0.892	0.257	0.357	0.721	0.218	0.352	0.508	0.293	0.332	0.413	0.291	0.311	0.278	0.239	0.292	0.086	0.323
687	3.435	0.227	0.982	0.447	0.438	0.944	0.592	0.343	0.912	0.631	0.423	0.764	0.671	0.497	0.542	0.625	0.459	0.457	0.627	0.337	0.368	0.65	0.231	0.23	0.56	0.25	0.103	0.637	0.446	0.948	0.284	0.327	0.891	0.257	0.36	0.721	0.218	0.353	0.508	0.293	0.333	0.413	0.291	0.312	0.278	0.239	0.292	0.087	0.323
688	3.44	0.233	0.982	0.447	0.443	0.944	0.592	0.348	0.912	0.631	0.429	0.765	0.671	0.505	0.544	0.625	0.469	0.458	0.627	0.348	0.366	0.65	0.245	0.226	0.561	0.268	0.1	0.638	0.451	0.948	0.284	0.332	0.891	0.257	0.363	0.721	0.218	0.355	0.508	0.293	0.334	0.413	0.29	0.313	0.278	0.239	0.292	0.087	0.323
689	3.445	0.238	0.982	0.446	0.448	0.945	0.592	0.354	0.913	0.631	0.435	0.767	0.671	0.513	0.546	0.625	0.478	0.459	0.627	0.36	0.364	0.65	0.26	0.221	0.561	0.287	0.097	0.639	0.457	0.948	0.284	0.336	0.891	0.257	0.367	0.721	0.217	0.357	0.508	0.293	0.335	0.413	0.29	0.314	0.279	0.239	0.292	0.087	0.323
690	3.45	0.243	0.982	0.446	0.453	0.945	0.592	0.359	0.913	0.631	0.442	0.768	0.671	0.521	0.547	0.625	0.487	0.459	0.627	0.371	0.362	0.65	0.274	0.216	0.561	0.305	0.094	0.64	0.462	0.948	0.283	0.341	0.891	0.257	0.369	0.721	0.217	0.359	0.508	0.293	0.337	0.413	0.29	0.314	0.279	0.239	0.292	0.087	0.323
691	3.455	0.248	0.982	0.446	0.458	0.945	0.592	0.364	0.913	0.631	0.448	0.769	0.671	0.528	0.549	0.625	0.496	0.46	0.626	0.383	0.36	0.65	0.289	0.212	0.561	0.324	0.091	0.641	0.468	0.948	0.283	0.343	0.892	0.256	0.373	0.721	0.217	0.361	0.508	0.293	0.339	0.413	0.291	0.315	0.279	0.24	0.293	0.087	0.323
692	3.46	0.253	0.982	0.446	0.463	0.945	0.592	0.369	0.914	0.632	0.454	0.771	0.671	0.536	0.55	0.624	0.504	0.46	0.626	0.394	0.357	0.65	0.304	0.207	0.561	0.343	0.088	0.643	0.472	0.948	0.283	0.344	0.893	0.256	0.377	0.721	0.218	0.363	0.508	0.293	0.34	0.413	0.291	0.316	0.279	0.24	0.293	0.088	0.323
693	3.465	0.258	0.982	0.446	0.468	0.945	0.593	0.374	0.914	0.632	0.46	0.771	0.671	0.543	0.551	0.624	0.513	0.461	0.626	0.405	0.354	0.65	0.319	0.201	0.562	0.362	0.085	0.644	0.477	0.947	0.283	0.353	0.891	0.257	0.38	0.72	0.218	0.365	0.508	0.293	0.341	0.413	0.291	0.316	0.28	0.24	0.293	0.088	0.323
694	3.47	0.264	0.982	0.446	0.473	0.945	0.592	0.378	0.914	0.632	0.466	0.772	0.671	0.55	0.552	0.624	0.522	0.461	0.626	0.416	0.352	0.651	0.335	0.196	0.562	0.381	0.082	0.645	0.482	0.947	0.283	0.359	0.89	0.258	0.384	0.72	0.218	0.367	0.507	0.293	0.343	0.413	0.291	0.317	0.28	0.24	0.293	0.088	0.323
695	3.475	0.268	0.982	0.446	0.478	0.945	0.593	0.384	0.914	0.632	0.472	0.773	0.671	0.558	0.553	0.623	0.53	0.461	0.626	0.429	0.349	0.651	0.351	0.19	0.563	0.4	0.079	0.646	0.488	0.947	0.282	0.365	0.89	0.258	0.388	0.72	0.218	0.369	0.508	0.294	0.345	0.414	0.291	0.318	0.28	0.24	0.293	0.089	0.323
696	3.48	0.273	0.982	0.446	0.483	0.945	0.593	0.389	0.914	0.633	0.479	0.774	0.671	0.564	0.554	0.623	0.539	0.461	0.625	0.44	0.346	0.651	0.366	0.185	0.564	0.419	0.075	0.648	0.492	0.946	0.282	0.369	0.889	0.259	0.392	0.72	0.218	0.371	0.508	0.294	0.347	0.414	0.291	0.319	0.28	0.24	0.294	0.089	0.323
697	3.485	0.278	0.982	0.446	0.488	0.944	0.593	0.394	0.914	0.633	0.484	0.774	0.671	0.571	0.555	0.623	0.547	0.461	0.625	0.451	0.343	0.651	0.382	0.18	0.564	0.437	0.072	0.649	0.497	0.945	0.282	0.374	0.889	0.259	0.395	0.72	0.218	0.373	0.508	0.294	0.348	0.414	0.291	0.32	0.281	0.24	0.294	0.089	0.324
698	3.49	0.284	0.981	0.446	0.493	0.944	0.593	0.399	0.914	0.633	0.49	0.775	0.671	0.577	0.555	0.622	0.555	0.461	0.625	0.462	0.34	0.651	0.398	0.175	0.565	0.456	0.069	0.651	0.502	0.945	0.282	0.378	0.889	0.259	0.399	0.72	0.219	0.376	0.507	0.294	0.349	0.414	0.291	0.321	0.281	0.24	0.294	0.09	0.324
699	3.495	0.289	0.981	0.446	0.499	0.944	0.593	0.404	0.914	0.633	0.496	0.775	0.671	0.584	0.556	0.622	0.562	0.46	0.625	0.473	0.336	0.651	0.414	0.169	0.565	0.476	0.067	0.652	0.507	0.944	0.282	0.383	0.888	0.259	0.403	0.72	0.219	0.378	0.507	0.294	0.35	0.414	0.292	0.322	0.281	0.241	0.294	0.09	0.324
700	3.5	0.295	0.98	0.446	0.504	0.943	0.593	0.409	0.913	0.634	0.501	0.775	0.671	0.59	0.556	0.621	0.57	0.459	0.624	0.484	0.333	0.651	0.43	0.164	0.566	0.495	0.064	0.653	0.512	0.944	0.282	0.388	0.888	0.26	0.407	0.719	0.219	0.38	0.508	0.294	0.352	0.414	0.292	0.323	0.282	0.241	0.295	0.09	0.324
701	3.505	0.3	0.98	0.446	0.509	0.943	0.594	0.415	0.913	0.634	0.507	0.775	0.671	0.596	0.556	0.62	0.577	0.459	0.624	0.496	0.329	0.652	0.447	0.159	0.566	0.514	0.061	0.655	0.517	0.943	0.282	0.393	0.887	0.26	0.411	0.719	0.22	0.383	0.507	0.295	0.354	0.414	0.292	0.323	0.282	0.241	0.295	0.091	0.324
702	3.51	0.305	0.98	0.446	0.514	0.942	0.594	0.42	0.912	0.634	0.513	0.775	0.671	0.602	0.556	0.62	0.584	0.458	0.624	0.508	0.325	0.652	0.463	0.154	0.567	0.533	0.058	0.657	0.523	0.942	0.282	0.397	0.887	0.26	0.415	0.719	0.22	0.385	0.507	0.295	0.356	0.414	0.292	0.324	0.282	0.241	0.295	0.091	0.325
703	3.515	0.31	0.979	0.446	0.519	0.942	0.594	0.425	0.912	0.634	0.519	0.775	0.671	0.607	0.556	0.619	0.591	0.457	0.623	0.52	0.321	0.653	0.48	0.149	0.567	0.552	0.056	0.658	0.528	0.942	0.283	0.403	0.887	0.26	0.419	0.718	0.22	0.387	0.507	0.295	0.357	0.415	0.293	0.325	0.283	0.241	0.296	0.091	0.325
704	3.52	0.315	0.979	0.447	0.524	0.941	0.594	0.43	0.911	0.634	0.524	0.775	0.672	0.613	0.555	0.619	0.598	0.456	0.623	0.531	0.317	0.654	0.496	0.144	0.568	0.572	0.054	0.659	0.533	0.941	0.283	0.407	0.887	0.26	0.424	0.718	0.221	0.39	0.507	0.295	0.359	0.415	0.293	0.327	0.283	0.242	0.296	0.092	0.325
705	3.525	0.32	0.979	0.447	0.53	0.94	0.594	0.435	0.91	0.634	0.53	0.775	0.672	0.617	0.555	0.618	0.605	0.455	0.623	0.543	0.314	0.654	0.513	0.139	0.569	0.592	0.052	0.661	0.538	0.94	0.283	0.413	0.886	0.261	0.428	0.718	0.221	0.392	0.507	0.296	0.361	0.415	0.293	0.328	0.283	0.242	0.296	0.092	0.325
706	3.53	0.326	0.978	0.447	0.535	0.94	0.594	0.441	0.91	0.634	0.535	0.774	0.672	0.622	0.554	0.618	0.612	0.454	0.623	0.554	0.31	0.655	0.53	0.134	0.571	0.611	0.049	0.662	0.544	0.94	0.283	0.417	0.886	0.261	0.432	0.717	0.221	0.395	0.507	0.296	0.363	0.415	0.293	0.329	0.283	0.242	0.296	0.093	0.325
707	3.535	0.331	0.977	0.447	0.541	0.939	0.595	0.446	0.909	0.635	0.541	0.773	0.672	0.627	0.553	0.617	0.619	0.453	0.622	0.565	0.307	0.656	0.547	0.13	0.572	0.631	0.047	0.663	0.549	0.939	0.283	0.422	0.885	0.261	0.436	0.717	0.221	0.397	0.507	0.296	0.365	0.415	0.293	0.33	0.283	0.242	0.296	0.093	0.325
708	3.54	0.337	0.976	0.447	0.546	0.939	0.595	0.452	0.908	0.635	0.547	0.772	0.672	0.632	0.552	0.616	0.625	0.452	0.622	0.577	0.305	0.657	0.564	0.126	0.574	0.651	0.046	0.664	0.555	0.938	0.283	0.427	0.885	0.261	0.441	0.717	0.222	0.4	0.507	0.297	0.367	0.416	0.294	0.331	0.284	0.242	0.296	0.094	0.326
709	3.545	0.342	0.975	0.448	0.551	0.938	0.595	0.456	0.907	0.635	0.551	0.771	0.672	0.636	0.551	0.616	0.63	0.45	0.622	0.588	0.302	0.657	0.58	0.122	0.575	0.672	0.045	0.665	0.56	0.938	0.284	0.432	0.885	0.261	0.445	0.716	0.222	0.402	0.507	0.297	0.368	0.416	0.294	0.332	0.285	0.242	0.296	0.094	0.326
710	3.55	0.348	0.975	0.448	0.556	0.937	0.595	0.462	0.906	0.635	0.556	0.77	0.672	0.64	0.55	0.615	0.636	0.449	0.622	0.598	0.299	0.658	0.597	0.119	0.576	0.692	0.044	0.665	0.565	0.937	0.284	0.438	0.884	0.262	0.449	0.716	0.222	0.405	0.507	0.297	0.371	0.416	0.294	0.333	0.285	0.242	0.297	0.095	0.326
711	3.555	0.353	0.974	0.448	0.562	0.935	0.595	0.467	0.905	0.635	0.561	0.769	0.672	0.644	0.548	0.615	0.642	0.447	0.622	0.609	0.297	0.658	0.614	0.116	0.577	0.711	0.044	0.666	0.571	0.936	0.284	0.443	0.884	0.262	0.454	0.715	0.223	0.408	0.507	0.297	0.373	0.416	0.294	0.334	0.286	0.243	0.297	0.095	0.326
712	3.56	0.359	0.973	0.449	0.568	0.934	0.596	0.473	0.904	0.635	0.567	0.767	0.672	0.647	0.546	0.615	0.647	0.446	0.621	0.619	0.295	0.659	0.631	0.113	0.579	0.731	0.044	0.667	0.577	0.936	0.284	0.446	0.884	0.262	0.458	0.715	0.223	0.411	0.507	0.297	0.375	0.416	0.294	0.336	0.286	0.243	0.297	0.096	0.326
713	3.565	0.365	0.972	0.449	0.574	0.934	0.596	0.478	0.903	0.635	0.572	0.765	0.672	0.652	0.544	0.614	0.652	0.444	0.621	0.629	0.292	0.659	0.647	0.11	0.58	0.751	0.045	0.667	0.583	0.936	0.284	0.447	0.886	0.261	0.463	0.715	0.223	0.414	0.507	0.297	0.377	0.417	0.294	0.337	0.287	0.243	0.298	0.096	0.326
714	3.57	0.371	0.971	0.449	0.579	0.933	0.596	0.484	0.902	0.635	0.577	0.762	0.672	0.655	0.542	0.614	0.658	0.442	0.62	0.639	0.29	0.659	0.663	0.108	0.582	0.77	0.046	0.668	0.589	0.935	0.284	0.457	0.884	0.262	0.467	0.715	0.223	0.417	0.507	0.298	0.38	0.417	0.295	0.338	0.287	0.243	0.298	0.097	0.326
715	3.575	0.378	0.97	0.45	0.585	0.932	0.596	0.49	0.9	0.635	0.581	0.76	0.672	0.658	0.539	0.613	0.663	0.441	0.619	0.648	0.288	0.659	0.678	0.107	0.583	0.788	0.047	0.669	0.595	0.935	0.284	0.461	0.884	0.263	0.472	0.714	0.224	0.42	0.507	0.298	0.382	0.417	0.295	0.34	0.288	0.243	0.299	0.097	0.326
716	3.58	0.383	0.969	0.45	0.591	0.931	0.597	0.496	0.899	0.635	0.585	0.757	0.673	0.661	0.537	0.613	0.668	0.439	0.619	0.658	0.286	0.659	0.693	0.105	0.584	0.806	0.048	0.669	0.6	0.934	0.284	0.461	0.886	0.261	0.477	0.714	0.224	0.424	0.507	0.298	0.385	0.417	0.295	0.342	0.289	0.243	0.299	0.098	0.326
717	3.585	0.389	0.969	0.451	0.597	0.93	0.597	0.502	0.898	0.635	0.59	0.754	0.673	0.664	0.534	0.612	0.673	0.437	0.618	0.668	0.285	0.659	0.707	0.104	0.585	0.823	0.05	0.67	0.606	0.933	0.285	0.468	0.885	0.262	0.481	0.713	0.224	0.427	0.507	0.298	0.387	0.417	0.295	0.344	0.289	0.243	0.3	0.098	0.326
718	3.59	0.394	0.968	0.451	0.603	0.928	0.597	0.508	0.896	0.635	0.594	0.751	0.673	0.667	0.531	0.611	0.678	0.436	0.616	0.677	0.284	0.659	0.721	0.103	0.586	0.839	0.053	0.671	0.612	0.933	0.285	0.478	0.882	0.264	0.486	0.713	0.225	0.43	0.507	0.298	0.39	0.417	0.295	0.345	0.289	0.243	0.3	0.099	0.326
719	3.595	0.401	0.967	0.452	0.609	0.927	0.598	0.514	0.895	0.635	0.599	0.749	0.674	0.67	0.529	0.61	0.683	0.435	0.615	0.686	0.283	0.659	0.735	0.102	0.587	0.854	0.056	0.672	0.618	0.932	0.285	0.484	0.882	0.264	0.49	0.713	0.225	0.434	0.507	0.298	0.393	0.418	0.295	0.347	0.29	0.243	0.301	0.1	0.326
720	3.6	0.407	0.966	0.453	0.616	0.926	0.598	0.52	0.893	0.635	0.604	0.746	0.674	0.672	0.526	0.609	0.688	0.433	0.614	0.695	0.282	0.659	0.748	0.102	0.588	0.868	0.06	0.673	0.624	0.932	0.285	0.484	0.884	0.263	0.495	0.713	0.225	0.438	0.506	0.298	0.397	0.418	0.295	0.349	0.291	0.243	0.302	0.101	0.326
721	3.605	0.414	0.965	0.453	0.622	0.925	0.599	0.527	0.891	0.635	0.608	0.744	0.674	0.675	0.523	0.608	0.694	0.432	0.613	0.703	0.281	0.659	0.76	0.102	0.588	0.881	0.063	0.674	0.63	0.931	0.286	0.491	0.883	0.264	0.5	0.712	0.225	0.442	0.506	0.298	0.4	0.418	0.296	0.351	0.291	0.242	0.302	0.102	0.325
722	3.61	0.42	0.964	0.454	0.629	0.924	0.6	0.533	0.89	0.635	0.613	0.742	0.675	0.678	0.52	0.608	0.699	0.431	0.612	0.711	0.28	0.659	0.772	0.101	0.589	0.893	0.067	0.674	0.636	0.93	0.286	0.498	0.882	0.265	0.505	0.712	0.226	0.447	0.506	0.298	0.403	0.418	0.296	0.354	0.292	0.242	0.302	0.103	0.325
723	3.615	0.426	0.963	0.455	0.636	0.923	0.6	0.539	0.889	0.635	0.618	0.74	0.675	0.681	0.518	0.607	0.704	0.429	0.612	0.719	0.279	0.659	0.783	0.101	0.589	0.905	0.071	0.675	0.642	0.93	0.286	0.5	0.883	0.264	0.51	0.711	0.226	0.451	0.506	0.298	0.407	0.417	0.295	0.356	0.292	0.242	0.303	0.104	0.325
724	3.62	0.433	0.962	0.456	0.643	0.923	0.601	0.545	0.887	0.635	0.623	0.738	0.676	0.685	0.516	0.607	0.709	0.428	0.611	0.727	0.278	0.659	0.794	0.101	0.589	0.917	0.075	0.675	0.648	0.929	0.287	0.505	0.882	0.264	0.516	0.711	0.226	0.456	0.505	0.298	0.411	0.418	0.295	0.359	0.293	0.242	0.304	0.105	0.324
725	3.625	0.439	0.96	0.457	0.649	0.921	0.601	0.552	0.886	0.635	0.628	0.736	0.676	0.689	0.513	0.607	0.714	0.427	0.61	0.734	0.277	0.658	0.804	0.101	0.588	0.928	0.079	0.675	0.654	0.928	0.287	0.514	0.881	0.265	0.521	0.711	0.226	0.461	0.505	0.298	0.415	0.418	0.295	0.362	0.294	0.242	0.305	0.105	0.324
726	3.63	0.445	0.96	0.458	0.656	0.92	0.602	0.559	0.885	0.635	0.633	0.734	0.677	0.693	0.511	0.608	0.718	0.425	0.61	0.74	0.276	0.658	0.812	0.101	0.587	0.937	0.081	0.674	0.66	0.928	0.288	0.522	0.879	0.266	0.526	0.71	0.227	0.465	0.504	0.298	0.419	0.418	0.295	0.365	0.294	0.241	0.306	0.107	0.324
727	3.635	0.452	0.959	0.459	0.663	0.919	0.603	0.565	0.883	0.635	0.639	0.733	0.678	0.698	0.509	0.608	0.723	0.424	0.609	0.746	0.274	0.657	0.821	0.101	0.586	0.946	0.083	0.673	0.666	0.927	0.288	0.523	0.88	0.265	0.531	0.71	0.227	0.471	0.504	0.298	0.424	0.417	0.295	0.367	0.295	0.241	0.307	0.108	0.323
728	3.64	0.458	0.958	0.46	0.67	0.918	0.603	0.572	0.882	0.636	0.646	0.732	0.678	0.704	0.507	0.608	0.728	0.422	0.609	0.752	0.272	0.656	0.829	0.099	0.585	0.954	0.084	0.672	0.672	0.926	0.289	0.528	0.88	0.266	0.537	0.71	0.227	0.476	0.503	0.298	0.428	0.417	0.295	0.371	0.296	0.241	0.308	0.109	0.323
729	3.645	0.464	0.957	0.461	0.677	0.917	0.604	0.578	0.881	0.637	0.652	0.731	0.679	0.71	0.505	0.607	0.733	0.42	0.608	0.757	0.27	0.655	0.835	0.098	0.584	0.96	0.084	0.67	0.678	0.926	0.289	0.535	0.879	0.267	0.543	0.709	0.227	0.481	0.503	0.298	0.433	0.417	0.295	0.374	0.296	0.24	0.309	0.11	0.322
730	3.65	0.471	0.956	0.462	0.683	0.916	0.604	0.586	0.88	0.637	0.659	0.729	0.679	0.717	0.505	0.607	0.739	0.419	0.608	0.762	0.268	0.654	0.841	0.097	0.583	0.967	0.083	0.668	0.685	0.925	0.29	0.542	0.878	0.268	0.549	0.709	0.228	0.487	0.503	0.298	0.437	0.418	0.294	0.378	0.297	0.24	0.31	0.111	0.322
731	3.655	0.477	0.955	0.463	0.691	0.915	0.605	0.593	0.879	0.638	0.667	0.728	0.68	0.723	0.505	0.606	0.744	0.417	0.608	0.767	0.266	0.653	0.846	0.096	0.582	0.972	0.08	0.667	0.691	0.924	0.29	0.548	0.878	0.269	0.555	0.708	0.228	0.492	0.502	0.298	0.443	0.418	0.294	0.381	0.298	0.24	0.311	0.113	0.322
732	3.66	0.483	0.954	0.464	0.697	0.914	0.605	0.599	0.878	0.639	0.674	0.727	0.68	0.73	0.505	0.605	0.75	0.416	0.608	0.772	0.265	0.652	0.851	0.095	0.581	0.978	0.077	0.665	0.697	0.923	0.29	0.553	0.878	0.269	0.561	0.708	0.228	0.498	0.502	0.298	0.448	0.418	0.294	0.385	0.299	0.239	0.312	0.114	0.321
733	3.665	0.49	0.953	0.465	0.704	0.913	0.606	0.607	0.877	0.64	0.682	0.726	0.68	0.738	0.506	0.604	0.756	0.415	0.607	0.778	0.263	0.652	0.854	0.093	0.579	0.982	0.073	0.662	0.704	0.923	0.291	0.558	0.877	0.269	0.567	0.708	0.228	0.504	0.501	0.297	0.453	0.417	0.294	0.389	0.299	0.239	0.314	0.116	0.32
734	3.67	0.497	0.952	0.466	0.71	0.912	0.606	0.614	0.876	0.641	0.69	0.725	0.68	0.744	0.506	0.603	0.763	0.413	0.607	0.783	0.262	0.651	0.857	0.091	0.578	0.986	0.07	0.66	0.71	0.922	0.292	0.565	0.877	0.27	0.574	0.707	0.229	0.51	0.501	0.297	0.459	0.417	0.293	0.393	0.3	0.238	0.315	0.118	0.319
735	3.675	0.504	0.951	0.467	0.717	0.911	0.606	0.621	0.875	0.641	0.698	0.725	0.68	0.752	0.506	0.603	0.769	0.412	0.606	0.787	0.261	0.651	0.858	0.088	0.577	0.989	0.066	0.658	0.716	0.921	0.292	0.572	0.876	0.271	0.58	0.707	0.229	0.516	0.501	0.297	0.465	0.417	0.293	0.398	0.301	0.238	0.317	0.12	0.319
736	3.68	0.511	0.95	0.468	0.723	0.91	0.606	0.628	0.874	0.642	0.705	0.724	0.68	0.76	0.506	0.603	0.775	0.411	0.606	0.792	0.259	0.65	0.86	0.086	0.576	0.992	0.063	0.655	0.723	0.921	0.293	0.579	0.875	0.272	0.587	0.706	0.23	0.523	0.5	0.297	0.471	0.417	0.293	0.402	0.302	0.237	0.319	0.121	0.318
737	3.685	0.518	0.949	0.469	0.729	0.909	0.607	0.635	0.874	0.643	0.713	0.724	0.68	0.767	0.505	0.602	0.782	0.41	0.605	0.798	0.258	0.649	0.861	0.084	0.575	0.993	0.06	0.653	0.73	0.92	0.294	0.587	0.874	0.273	0.594	0.706	0.23	0.53	0.499	0.297	0.478	0.417	0.292	0.407	0.302	0.237	0.321	0.123	0.317
738	3.69	0.525	0.948	0.47	0.736	0.908	0.608	0.642	0.873	0.644	0.721	0.724	0.68	0.775	0.504	0.602	0.789	0.408	0.605	0.802	0.256	0.648	0.863	0.082	0.574	0.996	0.057	0.651	0.737	0.92	0.295	0.594	0.873	0.273	0.601	0.706	0.231	0.537	0.498	0.297	0.484	0.416	0.292	0.412	0.303	0.237	0.323	0.125	0.316
739	3.695	0.531	0.948	0.471	0.742	0.907	0.609	0.649	0.872	0.645	0.729	0.723	0.68	0.783	0.503	0.602	0.795	0.407	0.605	0.807	0.255	0.647	0.865	0.081	0.574	0.998	0.054	0.65	0.744	0.919	0.296	0.601	0.873	0.274	0.608	0.705	0.232	0.545	0.498	0.297	0.491	0.416	0.292	0.418	0.303	0.236	0.326	0.127	0.316
740	3.7	0.538	0.947	0.472	0.75	0.907	0.609	0.655	0.871	0.646	0.737	0.722	0.68	0.79	0.502	0.602	0.801	0.406	0.605	0.812	0.254	0.646	0.868	0.081	0.573	1	0.051	0.648	0.751	0.919	0.297	0.608	0.872	0.275	0.615	0.705	0.232	0.553	0.497	0.296	0.498	0.415	0.291	0.423	0.304	0.236	0.329	0.13	0.315
741	3.705	0.544	0.946	0.473	0.756	0.906	0.611	0.662	0.871	0.647	0.744	0.722	0.68	0.796	0.501	0.602	0.807	0.406	0.605	0.817	0.253	0.646	0.873	0.08	0.573	1.003	0.048	0.647	0.758	0.919	0.298	0.616	0.871	0.276	0.623	0.704	0.233	0.561	0.496	0.296	0.505	0.415	0.291	0.428	0.306	0.235	0.331	0.132	0.314
742	3.71	0.551	0.946	0.474	0.763	0.906	0.612	0.67	0.87	0.648	0.752	0.722	0.68	0.802	0.501	0.602	0.813	0.405	0.606	0.821	0.252	0.646	0.877	0.08	0.574	1.005	0.045	0.646	0.765	0.918	0.299	0.623	0.871	0.277	0.63	0.704	0.233	0.569	0.495	0.296	0.513	0.415	0.29	0.434	0.307	0.235	0.334	0.135	0.314
743	3.715	0.558	0.945	0.475	0.771	0.906	0.613	0.677	0.87	0.649	0.759	0.722	0.68	0.808	0.501	0.602	0.819	0.405	0.607	0.827	0.253	0.647	0.881	0.08	0.575	1.007	0.042	0.646	0.772	0.918	0.3	0.631	0.87	0.278	0.638	0.703	0.234	0.578	0.494	0.295	0.522	0.415	0.289	0.44	0.308	0.235	0.338	0.138	0.313
744	3.72	0.564	0.945	0.476	0.779	0.906	0.614	0.685	0.869	0.65	0.767	0.722	0.68	0.815	0.501	0.603	0.825	0.405	0.607	0.833	0.254	0.649	0.885	0.08	0.576	1.009	0.038	0.645	0.779	0.918	0.301	0.641	0.868	0.279	0.646	0.703	0.234	0.587	0.493	0.295	0.53	0.415	0.289	0.446	0.309	0.234	0.342	0.141	0.313
745	3.725	0.571	0.945	0.476	0.786	0.905	0.616	0.692	0.869	0.651	0.774	0.723	0.681	0.821	0.502	0.604	0.832	0.406	0.608	0.84	0.255	0.651	0.887	0.079	0.577	1.01	0.035	0.645	0.786	0.918	0.302	0.654	0.865	0.282	0.654	0.703	0.235	0.596	0.492	0.295	0.539	0.415	0.288	0.453	0.311	0.234	0.346	0.144	0.313
746	3.73	0.579	0.944	0.477	0.793	0.906	0.617	0.698	0.869	0.652	0.781	0.723	0.681	0.827	0.503	0.605	0.839	0.406	0.609	0.847	0.256	0.652	0.889	0.078	0.578	1.011	0.031	0.646	0.792	0.919	0.304	0.657	0.866	0.282	0.662	0.702	0.235	0.607	0.491	0.294	0.548	0.415	0.287	0.459	0.313	0.233	0.351	0.147	0.312
747	3.735	0.585	0.944	0.478	0.8	0.906	0.618	0.705	0.869	0.653	0.788	0.724	0.682	0.833	0.504	0.607	0.845	0.407	0.61	0.854	0.257	0.654	0.89	0.078	0.578	1.012	0.028	0.647	0.799	0.919	0.305	0.658	0.868	0.281	0.67	0.702	0.236	0.617	0.49	0.293	0.557	0.415	0.286	0.466	0.315	0.233	0.356	0.15	0.312
748	3.74	0.592	0.944	0.479	0.808	0.907	0.619	0.712	0.87	0.653	0.795	0.725	0.683	0.84	0.505	0.608	0.852	0.408	0.611	0.861	0.257	0.656	0.891	0.078	0.578	1.013	0.026	0.647	0.806	0.919	0.306	0.664	0.868	0.281	0.678	0.702	0.236	0.628	0.489	0.292	0.567	0.415	0.285	0.474	0.317	0.232	0.362	0.154	0.312
749	3.745	0.598	0.945	0.48	0.814	0.908	0.62	0.719	0.871	0.654	0.801	0.726	0.684	0.847	0.506	0.61	0.858	0.408	0.612	0.867	0.257	0.657	0.892	0.077	0.578	1.013	0.025	0.648	0.813	0.92	0.308	0.67	0.868	0.282	0.687	0.702	0.237	0.639	0.489	0.291	0.578	0.415	0.284	0.482	0.319	0.232	0.369	0.157	0.311
750	3.75	0.605	0.945	0.48	0.821	0.909	0.621	0.725	0.872	0.655	0.808	0.727	0.686	0.854	0.507	0.611	0.865	0.409	0.614	0.873	0.257	0.659	0.894	0.077	0.579	1.013	0.024	0.648	0.819	0.92	0.309	0.681	0.867	0.284	0.696	0.702	0.237	0.65	0.488	0.29	0.588	0.415	0.283	0.49	0.321	0.232	0.376	0.16	0.311
751	3.755	0.611	0.946	0.481	0.827	0.91	0.622	0.731	0.874	0.656	0.814	0.728	0.687	0.862	0.508	0.612	0.87	0.409	0.615	0.879	0.258	0.66	0.895	0.077	0.579	1.014	0.024	0.648	0.826	0.921	0.311	0.695	0.864	0.286	0.704	0.702	0.238	0.662	0.487	0.289	0.599	0.415	0.283	0.499	0.323	0.232	0.382	0.164	0.311
752	3.76	0.617	0.946	0.482	0.834	0.911	0.623	0.738	0.876	0.658	0.82	0.73	0.688	0.869	0.508	0.612	0.876	0.409	0.616	0.884	0.258	0.661	0.897	0.077	0.58	1.014	0.025	0.648	0.833	0.921	0.312	0.705	0.863	0.288	0.713	0.701	0.238	0.674	0.486	0.288	0.61	0.415	0.282	0.507	0.326	0.231	0.39	0.167	0.31
753	3.765	0.623	0.947	0.483	0.84	0.913	0.624	0.744	0.877	0.659	0.826	0.731	0.69	0.875	0.509	0.612	0.881	0.409	0.616	0.889	0.259	0.663	0.898	0.077	0.58	1.014	0.025	0.648	0.839	0.922	0.314	0.713	0.862	0.288	0.722	0.701	0.238	0.686	0.485	0.288	0.621	0.415	0.281	0.517	0.329	0.231	0.397	0.17	0.31
754	3.77	0.629	0.948	0.484	0.845	0.914	0.624	0.749	0.879	0.661	0.833	0.732	0.691	0.882	0.51	0.613	0.886	0.41	0.617	0.893	0.259	0.663	0.899	0.078	0.58	1.015	0.024	0.648	0.846	0.922	0.315	0.721	0.861	0.29	0.731	0.701	0.239	0.697	0.485	0.287	0.633	0.415	0.281	0.527	0.332	0.231	0.405	0.174	0.31
755	3.775	0.635	0.948	0.485	0.851	0.916	0.625	0.756	0.88	0.662	0.839	0.733	0.692	0.887	0.51	0.613	0.891	0.41	0.617	0.897	0.259	0.663	0.899	0.078	0.58	1.015	0.024	0.648	0.852	0.923	0.317	0.73	0.861	0.291	0.74	0.701	0.24	0.709	0.484	0.287	0.645	0.415	0.281	0.537	0.334	0.231	0.413	0.179	0.309
756	3.78	0.641	0.949	0.486	0.857	0.917	0.626	0.762	0.882	0.663	0.846	0.734	0.693	0.892	0.511	0.614	0.895	0.41	0.617	0.901	0.259	0.664	0.9	0.078	0.58	1.015	0.024	0.648	0.858	0.924	0.318	0.736	0.861	0.292	0.748	0.701	0.24	0.721	0.483	0.287	0.657	0.415	0.281	0.548	0.337	0.232	0.422	0.183	0.309
757	3.785	0.648	0.949	0.488	0.862	0.919	0.627	0.769	0.884	0.665	0.853	0.735	0.694	0.897	0.511	0.614	0.9	0.41	0.618	0.903	0.259	0.664	0.9	0.078	0.579	1.015	0.024	0.648	0.864	0.924	0.32	0.74	0.862	0.292	0.757	0.7	0.241	0.733	0.483	0.287	0.67	0.416	0.28	0.559	0.34	0.232	0.432	0.187	0.308
758	3.79	0.654	0.949	0.489	0.868	0.92	0.628	0.774	0.885	0.666	0.859	0.735	0.694	0.902	0.511	0.615	0.904	0.41	0.618	0.904	0.258	0.663	0.9	0.078	0.579	1.015	0.024	0.648	0.869	0.925	0.321	0.746	0.862	0.293	0.765	0.7	0.241	0.744	0.482	0.287	0.682	0.416	0.28	0.57	0.343	0.232	0.441	0.192	0.308
759	3.795	0.659	0.95	0.49	0.874	0.921	0.629	0.78	0.886	0.667	0.865	0.736	0.695	0.906	0.511	0.616	0.907	0.41	0.618	0.906	0.258	0.663	0.9	0.078	0.579	1.015	0.024	0.648	0.875	0.925	0.322	0.751	0.862	0.294	0.774	0.701	0.242	0.756	0.482	0.287	0.695	0.417	0.28	0.582	0.345	0.233	0.451	0.196	0.308
760	3.8	0.664	0.951	0.49	0.879	0.922	0.631	0.786	0.887	0.668	0.871	0.736	0.696	0.909	0.51	0.616	0.91	0.41	0.619	0.907	0.258	0.663	0.9	0.078	0.579	1.015	0.024	0.648	0.881	0.925	0.324	0.761	0.861	0.296	0.782	0.701	0.243	0.769	0.482	0.287	0.709	0.417	0.28	0.594	0.347	0.233	0.462	0.2	0.308
761	3.805	0.669	0.951	0.491	0.885	0.924	0.632	0.791	0.888	0.669	0.876	0.736	0.697	0.913	0.51	0.617	0.914	0.41	0.619	0.908	0.259	0.663	0.901	0.078	0.579	1.015	0.024	0.648	0.887	0.926	0.325	0.769	0.86	0.297	0.79	0.702	0.243	0.781	0.482	0.287	0.722	0.418	0.28	0.606	0.349	0.233	0.473	0.205	0.308
762	3.81	0.675	0.952	0.493	0.891	0.925	0.633	0.797	0.888	0.67	0.881	0.736	0.697	0.915	0.509	0.617	0.916	0.41	0.619	0.908	0.259	0.662	0.901	0.079	0.578	1.015	0.024	0.648	0.892	0.927	0.326	0.774	0.861	0.298	0.797	0.702	0.244	0.793	0.483	0.287	0.735	0.419	0.28	0.619	0.351	0.233	0.484	0.209	0.308
763	3.815	0.681	0.953	0.494	0.897	0.925	0.635	0.803	0.888	0.671	0.885	0.735	0.698	0.917	0.508	0.617	0.918	0.41	0.62	0.908	0.258	0.662	0.901	0.079	0.578	1.015	0.024	0.648	0.897	0.927	0.327	0.777	0.863	0.298	0.805	0.703	0.244	0.806	0.484	0.288	0.748	0.419	0.28	0.632	0.353	0.233	0.494	0.213	0.308
764	3.82	0.687	0.953	0.496	0.904	0.926	0.636	0.809	0.889	0.672	0.889	0.735	0.699	0.92	0.508	0.618	0.92	0.409	0.62	0.907	0.258	0.662	0.901	0.079	0.578	1.015	0.024	0.648	0.902	0.928	0.328	0.784	0.863	0.3	0.813	0.704	0.245	0.818	0.485	0.288	0.761	0.42	0.28	0.645	0.354	0.232	0.506	0.217	0.308
765	3.825	0.693	0.954	0.497	0.909	0.927	0.637	0.815	0.889	0.673	0.893	0.735	0.7	0.922	0.508	0.618	0.922	0.409	0.621	0.907	0.258	0.662	0.901	0.079	0.578	1.015	0.024	0.648	0.907	0.929	0.329	0.791	0.863	0.301	0.821	0.705	0.246	0.83	0.486	0.288	0.775	0.421	0.28	0.659	0.355	0.232	0.517	0.221	0.308
766	3.83	0.699	0.955	0.498	0.915	0.928	0.639	0.821	0.89	0.674	0.897	0.734	0.7	0.924	0.508	0.62	0.923	0.409	0.622	0.907	0.257	0.662	0.901	0.079	0.578	1.015	0.024	0.648	0.913	0.93	0.33	0.795	0.864	0.302	0.829	0.706	0.247	0.842	0.487	0.289	0.787	0.422	0.28	0.672	0.356	0.232	0.529	0.224	0.308
767	3.835	0.704	0.956	0.499	0.921	0.928	0.64	0.826	0.89	0.674	0.901	0.734	0.701	0.927	0.508	0.621	0.924	0.409	0.622	0.906	0.257	0.661	0.901	0.079	0.578	1.016	0.024	0.648	0.918	0.93	0.33	0.798	0.866	0.303	0.836	0.707	0.248	0.854	0.488	0.289	0.8	0.423	0.28	0.685	0.357	0.232	0.541	0.228	0.309
768	3.84	0.709	0.957	0.5	0.927	0.929	0.641	0.831	0.89	0.675	0.905	0.734	0.701	0.929	0.508	0.621	0.926	0.409	0.623	0.905	0.258	0.661	0.902	0.079	0.578	1.016	0.024	0.648	0.922	0.931	0.331	0.796	0.869	0.302	0.844	0.708	0.249	0.866	0.49	0.29	0.813	0.425	0.281	0.698	0.359	0.233	0.553	0.231	0.309
769	3.845	0.714	0.958	0.502	0.933	0.93	0.642	0.837	0.891	0.675	0.908	0.734	0.702	0.931	0.508	0.622	0.927	0.409	0.623	0.906	0.258	0.662	0.902	0.079	0.578	1.016	0.024	0.648	0.928	0.932	0.331	0.801	0.871	0.303	0.851	0.709	0.249	0.878	0.492	0.29	0.826	0.427	0.281	0.711	0.361	0.233	0.565	0.233	0.31
770	3.85	0.72	0.959	0.503	0.939	0.93	0.643	0.842	0.891	0.676	0.912	0.734	0.703	0.934	0.508	0.622	0.929	0.409	0.624	0.906	0.258	0.662	0.902	0.08	0.578	1.016	0.024	0.648	0.933	0.934	0.332	0.807	0.872	0.304	0.859	0.71	0.25	0.89	0.494	0.291	0.838	0.428	0.282	0.724	0.362	0.233	0.577	0.236	0.31
771	3.855	0.725	0.96	0.504	0.945	0.931	0.643	0.847	0.892	0.677	0.916	0.734	0.703	0.937	0.508	0.623	0.93	0.409	0.624	0.908	0.258	0.662	0.902	0.08	0.578	1.016	0.023	0.649	0.938	0.934	0.332	0.813	0.873	0.305	0.867	0.711	0.251	0.902	0.495	0.291	0.85	0.43	0.282	0.736	0.365	0.234	0.589	0.238	0.311
772	3.86	0.731	0.961	0.505	0.951	0.932	0.644	0.852	0.892	0.677	0.919	0.734	0.704	0.939	0.508	0.623	0.931	0.409	0.624	0.909	0.258	0.663	0.903	0.08	0.578	1.016	0.023	0.649	0.943	0.936	0.332	0.82	0.874	0.306	0.875	0.712	0.252	0.913	0.497	0.292	0.862	0.432	0.283	0.748	0.367	0.235	0.601	0.24	0.312
773	3.865	0.737	0.961	0.506	0.956	0.932	0.645	0.858	0.892	0.677	0.924	0.734	0.704	0.942	0.508	0.623	0.933	0.409	0.625	0.912	0.258	0.664	0.903	0.081	0.578	1.016	0.023	0.649	0.948	0.937	0.333	0.827	0.875	0.307	0.883	0.713	0.252	0.925	0.499	0.292	0.874	0.434	0.284	0.759	0.369	0.236	0.612	0.242	0.312
774	3.87	0.741	0.962	0.506	0.962	0.932	0.645	0.863	0.893	0.678	0.928	0.735	0.704	0.944	0.509	0.624	0.935	0.409	0.625	0.914	0.257	0.664	0.903	0.081	0.578	1.016	0.023	0.649	0.953	0.938	0.333	0.832	0.876	0.307	0.891	0.714	0.253	0.937	0.502	0.293	0.886	0.436	0.285	0.771	0.371	0.237	0.624	0.243	0.314
775	3.875	0.746	0.964	0.507	0.968	0.933	0.646	0.868	0.894	0.678	0.931	0.735	0.705	0.947	0.509	0.624	0.937	0.409	0.625	0.916	0.257	0.664	0.904	0.081	0.578	1.016	0.023	0.649	0.959	0.94	0.334	0.838	0.877	0.307	0.899	0.715	0.253	0.948	0.504	0.294	0.898	0.438	0.286	0.782	0.374	0.237	0.636	0.245	0.315
776	3.88	0.752	0.965	0.508	0.973	0.933	0.646	0.873	0.894	0.678	0.935	0.736	0.706	0.949	0.509	0.625	0.939	0.41	0.625	0.918	0.258	0.665	0.904	0.081	0.578	1.016	0.023	0.649	0.964	0.941	0.334	0.843	0.878	0.308	0.907	0.716	0.254	0.959	0.506	0.294	0.909	0.44	0.286	0.794	0.376	0.238	0.649	0.245	0.315
777	3.885	0.758	0.965	0.509	0.978	0.934	0.646	0.878	0.895	0.679	0.939	0.736	0.706	0.951	0.509	0.625	0.941	0.41	0.625	0.919	0.258	0.665	0.904	0.082	0.578	1.016	0.023	0.649	0.969	0.942	0.335	0.849	0.88	0.308	0.916	0.717	0.254	0.969	0.508	0.295	0.921	0.442	0.287	0.805	0.377	0.239	0.661	0.246	0.316
778	3.89	0.763	0.966	0.509	0.984	0.934	0.646	0.882	0.895	0.679	0.943	0.736	0.707	0.952	0.509	0.626	0.942	0.41	0.625	0.92	0.258	0.665	0.904	0.082	0.578	1.016	0.023	0.649	0.974	0.943	0.335	0.854	0.881	0.309	0.924	0.718	0.255	0.98	0.51	0.296	0.932	0.444	0.289	0.817	0.379	0.241	0.674	0.246	0.317
779	3.895	0.768	0.967	0.51	0.988	0.935	0.647	0.888	0.896	0.679	0.946	0.736	0.707	0.953	0.509	0.626	0.944	0.41	0.625	0.92	0.258	0.665	0.904	0.082	0.578	1.016	0.023	0.649	0.979	0.945	0.335	0.86	0.882	0.309	0.932	0.72	0.255	0.991	0.513	0.297	0.944	0.445	0.289	0.828	0.38	0.242	0.687	0.246	0.318
780	3.9	0.774	0.968	0.511	0.993	0.935	0.647	0.893	0.896	0.679	0.951	0.736	0.708	0.955	0.509	0.627	0.945	0.41	0.625	0.919	0.259	0.665	0.904	0.082	0.578	1.016	0.023	0.649	0.984	0.946	0.336	0.866	0.884	0.31	0.94	0.722	0.256	1.001	0.515	0.298	0.955	0.447	0.29	0.84	0.381	0.243	0.7	0.246	0.319
781	3.905	0.779	0.968	0.512	0.998	0.936	0.647	0.898	0.897	0.679	0.955	0.736	0.708	0.957	0.509	0.627	0.946	0.41	0.626	0.918	0.259	0.665	0.904	0.082	0.578	1.016	0.023	0.649	0.99	0.947	0.336	0.872	0.885	0.31	0.948	0.723	0.256	1.011	0.517	0.299	0.966	0.449	0.291	0.851	0.382	0.244	0.713	0.245	0.32
782	3.91	0.784	0.969	0.512	1.003	0.936	0.647	0.903	0.897	0.679	0.959	0.736	0.708	0.959	0.509	0.627	0.947	0.41	0.626	0.918	0.26	0.664	0.904	0.082	0.578	1.016	0.023	0.649	0.995	0.948	0.337	0.878	0.886	0.31	0.956	0.725	0.256	1.021	0.519	0.299	0.977	0.451	0.292	0.863	0.382	0.245	0.726	0.244	0.321
783	3.915	0.79	0.97	0.513	1.008	0.936	0.648	0.908	0.898	0.679	0.962	0.736	0.708	0.961	0.509	0.627	0.947	0.41	0.626	0.917	0.26	0.664	0.905	0.082	0.578	1.016	0.023	0.649	1	0.949	0.338	0.884	0.887	0.311	0.964	0.727	0.257	1.031	0.521	0.3	0.987	0.452	0.293	0.874	0.382	0.246	0.74	0.242	0.321
784	3.92	0.794	0.971	0.513	1.013	0.937	0.648	0.913	0.898	0.679	0.966	0.736	0.709	0.962	0.509	0.627	0.948	0.41	0.627	0.917	0.259	0.664	0.905	0.082	0.578	1.016	0.023	0.649	1.005	0.95	0.338	0.89	0.889	0.311	0.972	0.729	0.257	1.04	0.523	0.301	0.998	0.453	0.294	0.886	0.382	0.247	0.753	0.24	0.322
785	3.925	0.799	0.971	0.513	1.018	0.937	0.648	0.916	0.898	0.68	0.97	0.736	0.709	0.964	0.508	0.627	0.949	0.41	0.627	0.917	0.259	0.664	0.905	0.083	0.578	1.016	0.023	0.649	1.011	0.95	0.338	0.896	0.89	0.311	0.98	0.73	0.257	1.049	0.525	0.302	1.008	0.454	0.295	0.898	0.381	0.247	0.767	0.237	0.323
786	3.93	0.805	0.971	0.514	1.023	0.937	0.649	0.917	0.899	0.682	0.974	0.736	0.709	0.966	0.508	0.627	0.95	0.41	0.627	0.917	0.259	0.664	0.905	0.083	0.578	1.016	0.023	0.649	1.016	0.951	0.339	0.901	0.891	0.312	0.987	0.732	0.258	1.059	0.527	0.303	1.018	0.455	0.296	0.91	0.38	0.248	0.781	0.235	0.323
787	3.935	0.811	0.971	0.514	1.028	0.937	0.649	0.921	0.899	0.682	0.977	0.736	0.709	0.967	0.508	0.628	0.95	0.41	0.627	0.917	0.26	0.664	0.905	0.083	0.577	1.016	0.023	0.649	1.021	0.952	0.34	0.907	0.892	0.312	0.995	0.734	0.259	1.068	0.529	0.304	1.028	0.456	0.297	0.922	0.379	0.248	0.794	0.231	0.324
788	3.94	0.816	0.972	0.515	1.033	0.937	0.65	0.925	0.899	0.683	0.981	0.736	0.709	0.969	0.508	0.628	0.951	0.41	0.627	0.918	0.26	0.664	0.906	0.084	0.577	1.016	0.023	0.649	1.027	0.952	0.34	0.913	0.893	0.311	1.003	0.736	0.259	1.077	0.531	0.304	1.038	0.457	0.298	0.934	0.378	0.249	0.808	0.228	0.325
789	3.945	0.822	0.972	0.515	1.038	0.937	0.651	0.93	0.9	0.683	0.984	0.735	0.709	0.971	0.508	0.628	0.953	0.41	0.627	0.919	0.26	0.664	0.906	0.084	0.577	1.016	0.023	0.649	1.032	0.953	0.341	0.919	0.894	0.311	1.011	0.738	0.26	1.086	0.532	0.305	1.048	0.458	0.299	0.945	0.376	0.249	0.822	0.225	0.325
790	3.95	0.826	0.973	0.515	1.043	0.937	0.651	0.933	0.9	0.684	0.988	0.735	0.71	0.974	0.509	0.628	0.955	0.411	0.627	0.92	0.261	0.664	0.906	0.085	0.577	1.016	0.023	0.649	1.038	0.954	0.342	0.925	0.895	0.312	1.018	0.739	0.26	1.095	0.534	0.306	1.058	0.459	0.299	0.957	0.374	0.25	0.836	0.221	0.326
791	3.955	0.831	0.973	0.516	1.048	0.936	0.652	0.939	0.899	0.684	0.992	0.735	0.71	0.976	0.509	0.628	0.956	0.411	0.627	0.921	0.261	0.664	0.907	0.085	0.577	1.016	0.023	0.649	1.043	0.954	0.342	0.93	0.896	0.311	1.025	0.741	0.261	1.104	0.536	0.307	1.067	0.459	0.3	0.969	0.372	0.25	0.851	0.217	0.327
792	3.96	0.836	0.974	0.516	1.053	0.936	0.653	0.943	0.899	0.684	0.995	0.735	0.71	0.978	0.508	0.628	0.958	0.412	0.627	0.922	0.261	0.664	0.907	0.085	0.577	1.016	0.023	0.649	1.049	0.955	0.343	0.936	0.897	0.311	1.033	0.742	0.261	1.112	0.537	0.308	1.076	0.46	0.301	0.98	0.37	0.251	0.865	0.213	0.327
793	3.965	0.841	0.973	0.516	1.058	0.936	0.653	0.949	0.899	0.684	0.999	0.734	0.711	0.98	0.508	0.628	0.96	0.412	0.627	0.923	0.261	0.664	0.907	0.086	0.577	1.016	0.023	0.649	1.055	0.955	0.343	0.942	0.897	0.311	1.04	0.743	0.262	1.12	0.539	0.309	1.085	0.46	0.302	0.991	0.368	0.252	0.88	0.209	0.328
794	3.97	0.847	0.973	0.517	1.063	0.936	0.654	0.953	0.898	0.684	1.002	0.734	0.711	0.981	0.509	0.628	0.961	0.412	0.626	0.924	0.262	0.664	0.907	0.086	0.577	1.016	0.023	0.649	1.061	0.955	0.343	0.947	0.898	0.311	1.047	0.744	0.262	1.128	0.54	0.311	1.094	0.46	0.303	1.003	0.366	0.253	0.895	0.204	0.329
795	3.975	0.852	0.974	0.517	1.067	0.935	0.655	0.956	0.899	0.685	1.006	0.734	0.711	0.984	0.509	0.628	0.962	0.412	0.626	0.924	0.262	0.664	0.907	0.086	0.577	1.016	0.023	0.649	1.066	0.956	0.344	0.953	0.898	0.312	1.054	0.746	0.263	1.136	0.542	0.312	1.103	0.461	0.304	1.014	0.364	0.254	0.91	0.199	0.33
796	3.98	0.857	0.974	0.517	1.072	0.935	0.656	0.961	0.899	0.685	1.009	0.734	0.711	0.986	0.509	0.629	0.964	0.412	0.626	0.925	0.262	0.664	0.908	0.086	0.576	1.016	0.023	0.649	1.071	0.956	0.344	0.959	0.899	0.312	1.061	0.747	0.264	1.144	0.543	0.313	1.111	0.461	0.305	1.024	0.361	0.255	0.925	0.194	0.33
797	3.985	0.862	0.974	0.517	1.077	0.934	0.656	0.965	0.898	0.685	1.013	0.734	0.711	0.988	0.509	0.629	0.965	0.412	0.626	0.925	0.263	0.664	0.908	0.086	0.576	1.016	0.023	0.649	1.077	0.957	0.344	0.965	0.899	0.312	1.067	0.748	0.264	1.151	0.544	0.314	1.12	0.461	0.306	1.035	0.359	0.256	0.941	0.189	0.331
798	3.99	0.867	0.974	0.517	1.082	0.934	0.657	0.97	0.897	0.685	1.016	0.733	0.711	0.989	0.508	0.629	0.966	0.412	0.626	0.926	0.263	0.663	0.908	0.086	0.576	1.016	0.023	0.649	1.082	0.957	0.345	0.97	0.899	0.312	1.074	0.749	0.265	1.158	0.545	0.315	1.128	0.461	0.307	1.046	0.357	0.257	0.956	0.184	0.332
799	3.995	0.872	0.974	0.517	1.087	0.934	0.657	0.974	0.897	0.685	1.02	0.733	0.711	0.991	0.508	0.629	0.967	0.412	0.626	0.926	0.263	0.663	0.908	0.087	0.576	1.016	0.023	0.649	1.087	0.957	0.345	0.975	0.899	0.312	1.081	0.749	0.265	1.165	0.546	0.316	1.136	0.461	0.308	1.056	0.354	0.258	0.971	0.179	0.333
800	4	0.878	0.974	0.517	1.091	0.933	0.658	0.979	0.897	0.685	1.024	0.733	0.711	0.992	0.508	0.629	0.969	0.412	0.625	0.926	0.264	0.663	0.909	0.087	0.575	1.016	0.023	0.649	1.093	0.957	0.345	0.981	0.899	0.313	1.087	0.75	0.266	1.172	0.547	0.317	1.144	0.46	0.309	1.067	0.352	0.258	0.987	0.174	0.333
801	4.005	0.882	0.973	0.517	1.096	0.933	0.658	0.984	0.897	0.685	1.028	0.733	0.711	0.995	0.508	0.629	0.97	0.412	0.625	0.926	0.264	0.663	0.909	0.088	0.575	1.016	0.023	0.649	1.098	0.957	0.345	0.986	0.899	0.313	1.094	0.751	0.266	1.179	0.548	0.318	1.152	0.46	0.31	1.077	0.349	0.259	1.002	0.169	0.334
802	4.01	0.888	0.973	0.518	1.101	0.932	0.659	0.988	0.897	0.685	1.032	0.732	0.711	0.997	0.508	0.629	0.971	0.412	0.626	0.927	0.264	0.663	0.909	0.088	0.575	1.016	0.023	0.649	1.103	0.957	0.345	0.992	0.899	0.313	1.1	0.752	0.267	1.186	0.548	0.319	1.159	0.459	0.311	1.088	0.346	0.26	1.019	0.164	0.335
803	4.015	0.893	0.973	0.518	1.106	0.932	0.659	0.993	0.897	0.685	1.035	0.732	0.712	0.999	0.508	0.629	0.972	0.412	0.625	0.927	0.264	0.662	0.91	0.088	0.575	1.016	0.023	0.649	1.109	0.956	0.345	0.997	0.898	0.314	1.106	0.752	0.267	1.192	0.548	0.32	1.166	0.459	0.312	1.098	0.343	0.261	1.035	0.159	0.336
804	4.02	0.898	0.973	0.518	1.11	0.931	0.66	0.998	0.896	0.685	1.039	0.732	0.711	1.001	0.508	0.629	0.974	0.413	0.625	0.928	0.264	0.662	0.91	0.088	0.574	1.016	0.023	0.649	1.113	0.956	0.345	1.002	0.898	0.314	1.112	0.752	0.268	1.198	0.548	0.321	1.173	0.458	0.313	1.109	0.34	0.262	1.051	0.153	0.336
805	4.025	0.903	0.973	0.518	1.116	0.931	0.66	1.001	0.896	0.686	1.041	0.731	0.712	1.003	0.508	0.629	0.976	0.413	0.625	0.929	0.265	0.662	0.91	0.089	0.574	1.016	0.023	0.649	1.119	0.955	0.345	1.007	0.898	0.314	1.118	0.753	0.268	1.204	0.548	0.322	1.179	0.457	0.314	1.12	0.336	0.263	1.068	0.149	0.337
806	4.03	0.909	0.972	0.519	1.121	0.931	0.66	1.006	0.896	0.686	1.044	0.731	0.712	1.006	0.508	0.629	0.978	0.413	0.625	0.93	0.265	0.662	0.91	0.089	0.574	1.016	0.023	0.649	1.123	0.955	0.346	1.012	0.897	0.315	1.124	0.753	0.269	1.209	0.548	0.323	1.186	0.456	0.315	1.13	0.333	0.264	1.085	0.144	0.338
807	4.035	0.913	0.972	0.519	1.126	0.93	0.66	1.011	0.896	0.686	1.049	0.731	0.711	1.008	0.508	0.629	0.979	0.413	0.625	0.931	0.266	0.662	0.91	0.09	0.574	1.016	0.023	0.649	1.129	0.954	0.345	1.018	0.897	0.315	1.13	0.753	0.269	1.214	0.548	0.324	1.192	0.454	0.316	1.141	0.329	0.265	1.101	0.138	0.339
808	4.04	0.919	0.972	0.519	1.131	0.93	0.66	1.016	0.895	0.686	1.053	0.73	0.711	1.012	0.508	0.629	0.981	0.413	0.625	0.932	0.266	0.662	0.911	0.09	0.574	1.016	0.023	0.649	1.134	0.954	0.346	1.023	0.896	0.315	1.135	0.752	0.27	1.219	0.547	0.325	1.198	0.453	0.317	1.151	0.326	0.265	1.118	0.133	0.339
809	4.045	0.923	0.972	0.519	1.136	0.929	0.66	1.022	0.895	0.686	1.058	0.73	0.711	1.014	0.508	0.628	0.983	0.413	0.625	0.933	0.266	0.661	0.911	0.09	0.574	1.016	0.023	0.649	1.14	0.953	0.346	1.028	0.895	0.315	1.141	0.752	0.27	1.223	0.546	0.326	1.204	0.451	0.317	1.162	0.322	0.266	1.135	0.129	0.34
810	4.05	0.929	0.972	0.519	1.141	0.928	0.66	1.027	0.894	0.686	1.062	0.729	0.71	1.016	0.507	0.628	0.985	0.413	0.625	0.934	0.266	0.661	0.911	0.091	0.573	1.016	0.023	0.649	1.145	0.952	0.346	1.033	0.895	0.316	1.146	0.751	0.271	1.228	0.545	0.327	1.21	0.45	0.318	1.174	0.319	0.266	1.152	0.124	0.341
811	4.055	0.935	0.971	0.519	1.146	0.928	0.66	1.032	0.894	0.685	1.066	0.729	0.71	1.019	0.507	0.629	0.987	0.413	0.625	0.935	0.267	0.661	0.911	0.091	0.573	1.016	0.024	0.649	1.15	0.951	0.346	1.038	0.894	0.316	1.151	0.75	0.272	1.232	0.544	0.328	1.215	0.448	0.319	1.184	0.316	0.266	1.169	0.121	0.341
812	4.06	0.941	0.97	0.519	1.151	0.927	0.66	1.036	0.894	0.686	1.07	0.728	0.71	1.022	0.508	0.629	0.989	0.413	0.625	0.936	0.267	0.661	0.912	0.092	0.573	1.016	0.024	0.649	1.156	0.95	0.346	1.044	0.893	0.316	1.156	0.749	0.273	1.235	0.543	0.329	1.221	0.446	0.32	1.194	0.313	0.267	1.186	0.117	0.341
813	4.065	0.946	0.97	0.519	1.156	0.927	0.661	1.04	0.894	0.686	1.075	0.728	0.71	1.025	0.507	0.629	0.992	0.413	0.625	0.938	0.268	0.661	0.912	0.092	0.573	1.016	0.024	0.649	1.161	0.95	0.346	1.049	0.893	0.316	1.161	0.747	0.273	1.239	0.541	0.329	1.226	0.444	0.32	1.204	0.31	0.267	1.203	0.114	0.342
814	4.07	0.951	0.969	0.519	1.162	0.926	0.66	1.045	0.894	0.686	1.08	0.727	0.71	1.028	0.507	0.629	0.994	0.413	0.625	0.939	0.268	0.66	0.913	0.093	0.573	1.016	0.024	0.649	1.166	0.949	0.346	1.054	0.892	0.316	1.165	0.746	0.274	1.242	0.539	0.33	1.231	0.442	0.321	1.214	0.308	0.268	1.22	0.111	0.342
815	4.075	0.955	0.969	0.519	1.167	0.925	0.66	1.051	0.893	0.686	1.084	0.727	0.71	1.031	0.507	0.629	0.996	0.413	0.625	0.94	0.268	0.66	0.913	0.093	0.573	1.016	0.024	0.649	1.172	0.947	0.346	1.06	0.89	0.316	1.17	0.743	0.274	1.245	0.537	0.331	1.236	0.439	0.322	1.224	0.305	0.269	1.237	0.108	0.343
816	4.08	0.962	0.968	0.519	1.173	0.925	0.66	1.057	0.892	0.686	1.089	0.726	0.71	1.035	0.507	0.629	0.999	0.413	0.624	0.942	0.269	0.66	0.914	0.094	0.573	1.016	0.024	0.649	1.177	0.946	0.347	1.065	0.889	0.316	1.174	0.741	0.274	1.248	0.535	0.331	1.241	0.437	0.323	1.233	0.303	0.269	1.253	0.106	0.343
817	4.085	0.968	0.967	0.518	1.178	0.924	0.661	1.06	0.892	0.686	1.093	0.726	0.71	1.039	0.507	0.629	1.002	0.413	0.625	0.943	0.269	0.66	0.914	0.094	0.573	1.017	0.024	0.649	1.183	0.945	0.347	1.07	0.888	0.316	1.178	0.738	0.275	1.251	0.533	0.332	1.246	0.435	0.324	1.242	0.301	0.27	1.27	0.104	0.344
818	4.09	0.974	0.966	0.518	1.183	0.923	0.661	NaN	NaN	NaN	1.098	0.725	0.71	1.042	0.506	0.629	1.004	0.413	0.625	0.945	0.27	0.66	0.914	0.095	0.573	1.017	0.024	0.649	1.188	0.944	0.347	1.076	0.886	0.317	1.182	0.735	0.275	1.254	0.53	0.333	1.251	0.433	0.325	1.252	0.298	0.27	1.286	0.103	0.345
819	4.095	0.978	0.965	0.518	1.189	0.923	0.661	1.075	0.89	0.686	1.103	0.725	0.709	1.046	0.506	0.629	1.007	0.413	0.625	0.946	0.27	0.66	0.915	0.095	0.572	1.017	0.024	0.649	1.194	0.943	0.347	1.081	0.885	0.317	1.186	0.733	0.275	1.257	0.528	0.333	1.256	0.431	0.326	1.261	0.296	0.271	1.302	0.102	0.345
820	4.1	0.984	0.965	0.518	1.194	0.922	0.661	1.078	0.89	0.686	1.108	0.724	0.709	1.05	0.506	0.629	1.011	0.413	0.625	0.948	0.27	0.66	0.915	0.096	0.572	1.017	0.024	0.649	1.199	0.941	0.347	1.087	0.884	0.317	1.189	0.73	0.275	1.26	0.525	0.334	1.261	0.429	0.327	1.27	0.294	0.272	1.316	0.101	0.346
821	4.105	0.99	0.964	0.518	1.199	0.921	0.661	1.082	0.89	0.687	1.113	0.724	0.709	1.054	0.505	0.629	1.014	0.413	0.625	0.95	0.271	0.66	0.916	0.097	0.572	1.017	0.024	0.649	1.205	0.94	0.347	1.092	0.882	0.317	1.192	0.726	0.275	1.262	0.522	0.335	1.266	0.427	0.328	1.279	0.292	0.273	1.33	0.101	0.347
822	4.11	0.997	0.962	0.517	1.205	0.921	0.661	1.087	0.89	0.686	1.117	0.723	0.709	1.058	0.505	0.629	1.017	0.412	0.625	0.953	0.271	0.66	0.916	0.097	0.572	1.017	0.024	0.649	1.211	0.938	0.348	1.098	0.881	0.317	1.196	0.724	0.275	1.265	0.519	0.335	1.271	0.425	0.329	1.288	0.291	0.274	1.344	0.101	0.347
823	4.115	1.002	0.961	0.518	1.21	0.92	0.661	1.094	0.889	0.686	1.123	0.723	0.709	1.063	0.504	0.629	1.021	0.412	0.625	0.955	0.272	0.66	0.917	0.098	0.572	1.017	0.024	0.649	1.217	0.937	0.348	1.103	0.879	0.318	1.199	0.721	0.275	1.268	0.517	0.336	1.276	0.423	0.331	1.297	0.29	0.275	1.357	0.101	0.348
824	4.12	1.008	0.96	0.517	1.216	0.919	0.661	1.1	0.888	0.685	1.128	0.722	0.709	1.067	0.504	0.629	1.025	0.412	0.626	0.957	0.272	0.661	0.917	0.099	0.572	1.017	0.024	0.649	1.223	0.936	0.348	1.108	0.877	0.318	1.203	0.719	0.275	1.27	0.514	0.337	1.281	0.422	0.332	1.305	0.289	0.276	1.37	0.1	0.349
825	4.125	1.014	0.959	0.516	1.221	0.919	0.661	1.106	0.888	0.685	1.133	0.722	0.709	1.072	0.504	0.629	1.029	0.412	0.626	0.96	0.273	0.661	0.918	0.1	0.572	1.017	0.024	0.649	1.229	0.934	0.348	1.114	0.875	0.318	1.206	0.717	0.275	1.273	0.512	0.338	1.286	0.42	0.333	1.313	0.289	0.277	1.382	0.1	0.349
826	4.13	1.02	0.958	0.516	1.227	0.918	0.661	1.11	0.888	0.686	1.139	0.721	0.709	1.077	0.503	0.629	1.032	0.411	0.626	0.962	0.273	0.661	0.919	0.101	0.573	1.017	0.024	0.649	1.235	0.933	0.348	1.119	0.874	0.318	1.21	0.715	0.274	1.276	0.509	0.339	1.291	0.419	0.334	1.32	0.288	0.277	1.393	0.101	0.35
827	4.135	1.025	0.957	0.516	1.233	0.917	0.661	1.114	0.888	0.686	1.144	0.721	0.709	1.082	0.503	0.629	1.037	0.411	0.626	0.965	0.274	0.662	0.919	0.102	0.573	1.017	0.024	0.649	1.241	0.931	0.349	1.125	0.872	0.319	1.214	0.713	0.273	1.279	0.507	0.34	1.296	0.418	0.335	1.327	0.287	0.278	1.404	0.101	0.35
828	4.14	1.031	0.956	0.516	1.239	0.917	0.661	1.12	0.887	0.685	1.15	0.72	0.709	1.087	0.502	0.629	1.041	0.411	0.627	0.968	0.274	0.662	0.92	0.103	0.573	1.017	0.024	0.649	1.246	0.93	0.349	1.13	0.87	0.318	1.218	0.711	0.272	1.283	0.505	0.341	1.301	0.416	0.336	1.334	0.286	0.279	1.414	0.102	0.351
829	4.145	1.037	0.955	0.515	1.245	0.916	0.661	1.128	0.885	0.685	1.155	0.719	0.709	1.092	0.501	0.63	1.046	0.41	0.627	0.971	0.275	0.662	0.92	0.104	0.574	1.016	0.024	0.649	1.252	0.929	0.349	1.136	0.869	0.318	1.222	0.71	0.272	1.287	0.504	0.341	1.306	0.415	0.337	1.341	0.285	0.28	1.423	0.102	0.352
830	4.15	1.043	0.954	0.514	1.25	0.915	0.66	1.134	0.885	0.684	1.161	0.719	0.708	1.097	0.501	0.63	1.051	0.41	0.627	0.975	0.275	0.663	0.921	0.106	0.574	1.016	0.024	0.649	1.258	0.927	0.35	1.142	0.868	0.318	1.227	0.709	0.271	1.292	0.502	0.342	1.311	0.414	0.339	1.348	0.285	0.281	1.431	0.102	0.353
831	4.155	1.049	0.954	0.514	1.256	0.915	0.66	1.139	0.884	0.685	1.167	0.718	0.709	1.103	0.5	0.63	1.056	0.41	0.628	0.978	0.276	0.663	0.922	0.107	0.574	1.016	0.024	0.649	1.264	0.926	0.35	1.148	0.867	0.318	1.233	0.707	0.271	1.298	0.501	0.343	1.316	0.412	0.34	1.355	0.284	0.282	1.439	0.102	0.355
832	4.16	1.055	0.953	0.514	1.262	0.914	0.66	1.143	0.884	0.685	1.173	0.718	0.709	1.109	0.499	0.63	1.06	0.409	0.628	0.981	0.276	0.664	0.923	0.109	0.574	1.016	0.023	0.649	1.271	0.925	0.35	1.154	0.866	0.317	1.239	0.706	0.271	1.303	0.499	0.344	1.322	0.411	0.34	1.361	0.283	0.283	1.446	0.101	0.356
833	4.165	1.061	0.952	0.513	1.268	0.913	0.659	1.149	0.884	0.685	1.179	0.717	0.709	1.115	0.499	0.631	1.066	0.409	0.629	0.985	0.277	0.664	0.924	0.11	0.575	1.016	0.023	0.649	1.277	0.924	0.35	1.161	0.865	0.317	1.245	0.704	0.271	1.309	0.499	0.345	1.327	0.41	0.341	1.368	0.283	0.284	1.451	0.1	0.358
834	4.17	1.068	0.951	0.513	1.275	0.913	0.659	1.158	0.882	0.684	1.185	0.717	0.709	1.121	0.498	0.631	1.071	0.408	0.63	0.988	0.278	0.665	0.925	0.112	0.576	1.016	0.023	0.649	1.283	0.923	0.35	1.167	0.864	0.317	1.251	0.703	0.271	1.315	0.498	0.346	1.333	0.409	0.342	1.374	0.281	0.286	1.456	0.099	0.359
835	4.175	1.074	0.95	0.512	1.281	0.912	0.659	1.165	0.881	0.683	1.192	0.717	0.709	1.127	0.498	0.632	1.076	0.408	0.63	0.992	0.278	0.666	0.926	0.113	0.576	1.016	0.023	0.649	1.289	0.923	0.349	1.174	0.863	0.317	1.258	0.702	0.271	1.322	0.498	0.346	1.339	0.408	0.343	1.379	0.28	0.286	1.461	0.098	0.361
836	4.18	1.08	0.949	0.512	1.287	0.912	0.658	1.17	0.881	0.684	1.198	0.716	0.709	1.134	0.497	0.632	1.082	0.407	0.631	0.996	0.279	0.666	0.928	0.115	0.577	1.016	0.023	0.649	1.296	0.922	0.348	1.18	0.863	0.316	1.264	0.701	0.271	1.328	0.497	0.347	1.345	0.407	0.344	1.384	0.278	0.287	1.464	0.096	0.363
837	4.185	1.087	0.948	0.511	1.294	0.912	0.658	1.176	0.881	0.684	1.205	0.715	0.709	1.141	0.496	0.633	1.088	0.407	0.632	1	0.28	0.667	0.929	0.117	0.578	1.016	0.023	0.649	1.302	0.922	0.347	1.186	0.862	0.316	1.271	0.7	0.272	1.335	0.497	0.348	1.35	0.406	0.344	1.388	0.276	0.288	1.467	0.093	0.364
838	4.19	1.092	0.947	0.511	1.3	0.911	0.657	1.183	0.88	0.683	1.211	0.714	0.709	1.148	0.496	0.633	1.094	0.406	0.633	1.005	0.281	0.668	0.931	0.119	0.579	1.016	0.023	0.649	1.309	0.921	0.347	1.192	0.861	0.316	1.279	0.7	0.272	1.343	0.497	0.348	1.357	0.405	0.345	1.393	0.274	0.29	1.469	0.091	0.366
839	4.195	1.098	0.947	0.511	1.307	0.911	0.657	1.19	0.88	0.682	1.218	0.714	0.709	1.154	0.494	0.634	1.101	0.406	0.634	1.009	0.282	0.669	0.932	0.121	0.58	1.016	0.023	0.649	1.315	0.921	0.346	1.199	0.861	0.315	1.286	0.699	0.272	1.35	0.497	0.349	1.363	0.403	0.345	1.397	0.273	0.291	1.47	0.089	0.367
840	4.2	1.105	0.945	0.511	1.313	0.91	0.656	1.195	0.879	0.682	1.224	0.713	0.709	1.162	0.493	0.635	1.107	0.405	0.634	1.014	0.283	0.67	0.934	0.123	0.58	1.016	0.023	0.649	1.321	0.92	0.345	1.205	0.859	0.314	1.293	0.698	0.273	1.358	0.497	0.349	1.369	0.402	0.345	1.401	0.271	0.291	1.472	0.087	0.368
841	4.205	1.113	0.944	0.51	1.32	0.91	0.656	1.201	0.879	0.682	1.231	0.713	0.709	1.169	0.493	0.635	1.114	0.404	0.635	1.018	0.284	0.671	0.936	0.125	0.581	1.016	0.023	0.649	1.328	0.92	0.344	1.212	0.858	0.314	1.301	0.698	0.273	1.365	0.496	0.349	1.375	0.401	0.346	1.405	0.269	0.292	1.474	0.085	0.369
842	4.21	1.119	0.944	0.51	1.327	0.91	0.655	1.209	0.878	0.682	1.238	0.712	0.708	1.176	0.491	0.636	1.121	0.404	0.636	1.023	0.285	0.672	0.938	0.128	0.582	1.016	0.023	0.649	1.334	0.919	0.343	1.219	0.858	0.314	1.308	0.697	0.273	1.372	0.496	0.35	1.382	0.4	0.346	1.409	0.267	0.294	1.476	0.083	0.37
843	4.215	1.125	0.943	0.509	1.334	0.91	0.655	1.219	0.876	0.681	1.245	0.712	0.708	1.184	0.49	0.637	1.128	0.403	0.638	1.028	0.286	0.672	0.941	0.13	0.583	1.016	0.023	0.649	1.341	0.919	0.342	1.225	0.857	0.314	1.316	0.696	0.273	1.379	0.495	0.35	1.387	0.399	0.346	1.413	0.265	0.295	1.479	0.082	0.371
844	4.22	1.132	0.942	0.509	1.34	0.909	0.654	1.224	0.875	0.681	1.252	0.711	0.708	1.193	0.489	0.638	1.135	0.402	0.639	1.033	0.287	0.673	0.943	0.133	0.583	1.016	0.023	0.649	1.348	0.918	0.341	1.232	0.856	0.313	1.324	0.696	0.274	1.386	0.494	0.35	1.393	0.398	0.347	1.417	0.263	0.296	1.482	0.081	0.372
845	4.225	1.138	0.941	0.508	1.347	0.909	0.654	NaN	NaN	NaN	1.259	0.71	0.709	1.201	0.488	0.64	1.143	0.402	0.64	1.038	0.289	0.674	0.946	0.137	0.584	1.016	0.023	0.649	1.355	0.918	0.34	1.24	0.855	0.312	1.332	0.696	0.274	1.392	0.494	0.351	1.398	0.397	0.347	1.422	0.262	0.297	1.487	0.081	0.373
846	4.23	1.145	0.94	0.507	1.354	0.909	0.653	1.239	0.875	0.679	1.267	0.71	0.708	1.21	0.487	0.641	1.151	0.401	0.642	1.044	0.29	0.675	0.949	0.139	0.585	1.016	0.023	0.65	1.362	0.917	0.34	1.247	0.854	0.311	1.34	0.697	0.273	1.399	0.493	0.351	1.405	0.397	0.347	1.428	0.261	0.298	1.492	0.081	0.373
847	4.235	1.152	0.94	0.507	1.361	0.908	0.652	1.244	0.874	0.679	1.274	0.709	0.708	1.22	0.486	0.642	1.159	0.401	0.644	1.049	0.292	0.676	0.953	0.143	0.586	1.017	0.024	0.65	1.369	0.917	0.339	1.253	0.854	0.311	1.347	0.697	0.273	1.404	0.493	0.351	1.411	0.397	0.346	1.436	0.261	0.298	1.495	0.08	0.373
848	4.24	1.158	0.939	0.506	1.367	0.908	0.651	NaN	NaN	NaN	1.282	0.709	0.708	1.229	0.485	0.644	1.167	0.4	0.645	1.056	0.294	0.677	0.957	0.147	0.586	1.017	0.024	0.65	1.376	0.917	0.339	1.26	0.854	0.31	1.354	0.697	0.272	1.41	0.493	0.351	1.419	0.397	0.346	1.444	0.263	0.297	1.497	0.079	0.373
849	4.245	1.165	0.938	0.505	1.374	0.908	0.65	1.258	0.875	0.678	1.289	0.708	0.708	1.239	0.484	0.646	1.176	0.399	0.647	1.063	0.296	0.678	0.961	0.15	0.587	1.018	0.025	0.65	1.383	0.917	0.338	1.268	0.854	0.309	1.36	0.697	0.272	1.415	0.493	0.35	1.426	0.398	0.345	1.453	0.264	0.296	1.499	0.079	0.373
850	4.25	1.17	0.938	0.504	1.381	0.908	0.649	1.265	0.873	0.677	1.296	0.708	0.708	1.249	0.483	0.648	1.185	0.4	0.649	1.07	0.298	0.679	0.966	0.154	0.588	1.018	0.026	0.65	1.389	0.916	0.338	1.275	0.854	0.308	1.366	0.697	0.271	1.42	0.493	0.349	1.434	0.399	0.345	1.461	0.266	0.296	1.5	0.078	0.373
851	4.255	1.176	0.938	0.503	1.387	0.908	0.648	1.272	0.872	0.677	1.305	0.708	0.709	1.259	0.482	0.65	1.195	0.4	0.651	1.077	0.301	0.68	0.972	0.158	0.588	1.018	0.026	0.649	1.396	0.917	0.338	1.282	0.854	0.307	1.372	0.697	0.27	1.426	0.493	0.349	1.441	0.4	0.345	1.468	0.267	0.295	1.502	0.078	0.374
852	4.26	1.184	0.937	0.502	1.394	0.907	0.647	NaN	NaN	NaN	1.313	0.708	0.709	1.269	0.481	0.651	1.204	0.4	0.652	1.084	0.304	0.681	0.978	0.163	0.589	1.019	0.027	0.649	1.403	0.917	0.337	1.288	0.855	0.306	1.378	0.698	0.268	1.434	0.495	0.348	1.449	0.401	0.345	1.474	0.268	0.295	1.504	0.078	0.374
853	4.265	1.19	0.937	0.501	1.4	0.907	0.646	NaN	NaN	NaN	1.321	0.707	0.709	1.279	0.48	0.653	1.214	0.4	0.654	1.091	0.307	0.681	0.984	0.167	0.59	1.019	0.028	0.649	1.409	0.917	0.337	1.294	0.857	0.306	1.383	0.699	0.267	1.442	0.496	0.348	1.455	0.402	0.345	1.479	0.268	0.295	1.505	0.078	0.374
854	4.27	1.196	0.937	0.501	1.407	0.907	0.645	1.297	0.869	0.674	1.33	0.707	0.71	1.291	0.48	0.655	1.224	0.4	0.656	1.098	0.311	0.682	0.991	0.171	0.592	1.019	0.03	0.649	1.415	0.918	0.337	1.301	0.858	0.305	1.389	0.699	0.266	1.45	0.497	0.348	1.461	0.402	0.345	1.485	0.268	0.295	1.506	0.077	0.374
855	4.275	1.202	0.938	0.5	1.413	0.907	0.644	1.3	0.87	0.675	1.338	0.707	0.71	1.302	0.48	0.657	1.235	0.401	0.658	1.107	0.316	0.683	0.999	0.176	0.593	1.02	0.031	0.648	1.421	0.919	0.337	1.307	0.859	0.304	1.394	0.7	0.265	1.458	0.498	0.347	1.467	0.403	0.344	1.489	0.268	0.294	1.507	0.077	0.375
856	4.28	1.207	0.938	0.499	1.419	0.907	0.643	1.304	0.87	0.675	1.346	0.707	0.711	1.312	0.479	0.658	1.245	0.401	0.66	1.115	0.32	0.683	1.006	0.18	0.595	1.021	0.033	0.648	1.426	0.919	0.336	1.312	0.861	0.303	1.4	0.701	0.264	1.466	0.499	0.346	1.472	0.403	0.343	1.493	0.268	0.293	1.508	0.077	0.375
857	4.285	1.213	0.939	0.499	1.425	0.907	0.642	1.312	0.869	0.674	1.352	0.707	0.711	1.323	0.479	0.66	1.257	0.402	0.661	1.125	0.324	0.683	1.014	0.185	0.596	1.022	0.036	0.648	1.432	0.921	0.336	1.318	0.862	0.303	1.406	0.701	0.264	1.474	0.5	0.346	1.478	0.403	0.343	1.496	0.268	0.293	1.508	0.077	0.374
858	4.29	1.218	0.939	0.498	1.431	0.907	0.641	1.322	0.867	0.673	1.359	0.708	0.711	1.334	0.478	0.661	1.268	0.402	0.663	1.135	0.327	0.684	1.023	0.189	0.598	1.024	0.039	0.648	1.437	0.922	0.336	1.325	0.863	0.302	1.412	0.702	0.263	1.48	0.5	0.346	1.482	0.404	0.342	1.499	0.267	0.292	1.509	0.077	0.374
859	4.295	1.224	0.94	0.498	1.437	0.907	0.639	1.331	0.867	0.674	1.367	0.708	0.712	1.346	0.478	0.663	1.28	0.402	0.664	1.146	0.33	0.684	1.032	0.193	0.599	1.027	0.043	0.648	1.443	0.923	0.335	1.33	0.865	0.301	1.419	0.703	0.262	1.485	0.5	0.346	1.487	0.403	0.342	1.501	0.267	0.292	1.51	0.077	0.374
860	4.3	1.229	0.94	0.497	1.443	0.907	0.639	1.339	0.867	0.674	1.375	0.708	0.712	1.356	0.478	0.664	1.292	0.403	0.666	1.156	0.333	0.685	1.041	0.198	0.599	1.03	0.047	0.648	1.449	0.924	0.334	1.336	0.866	0.3	1.425	0.704	0.261	1.49	0.5	0.345	1.491	0.403	0.341	1.503	0.267	0.291	1.51	0.076	0.374
861	4.305	1.234	0.94	0.497	1.449	0.908	0.638	1.343	0.867	0.672	1.382	0.709	0.712	1.367	0.478	0.665	1.302	0.404	0.667	1.168	0.335	0.686	1.051	0.202	0.6	1.033	0.052	0.648	1.454	0.925	0.333	1.341	0.867	0.3	1.431	0.704	0.261	1.494	0.5	0.344	1.495	0.403	0.341	1.505	0.267	0.291	1.51	0.076	0.374
862	4.31	1.241	0.94	0.496	1.454	0.908	0.637	1.349	0.867	0.671	1.39	0.709	0.713	1.379	0.478	0.666	1.312	0.406	0.669	1.179	0.337	0.688	1.061	0.207	0.601	1.037	0.057	0.648	1.46	0.926	0.332	1.346	0.868	0.299	1.436	0.705	0.26	1.497	0.5	0.343	1.499	0.403	0.34	1.507	0.267	0.291	1.511	0.076	0.374
863	4.315	1.246	0.94	0.495	1.46	0.909	0.636	1.355	0.867	0.671	1.397	0.71	0.713	1.39	0.479	0.667	1.327	0.406	0.67	1.191	0.339	0.689	1.072	0.211	0.601	1.042	0.063	0.648	1.465	0.927	0.331	1.352	0.868	0.299	1.442	0.705	0.26	1.501	0.5	0.343	1.502	0.403	0.34	1.509	0.266	0.291	1.511	0.076	0.374
864	4.32	1.251	0.94	0.495	1.465	0.909	0.636	1.357	0.869	0.671	1.403	0.712	0.714	1.4	0.479	0.668	1.339	0.406	0.671	1.204	0.34	0.69	1.082	0.216	0.601	1.047	0.069	0.648	1.471	0.928	0.33	1.358	0.869	0.298	1.447	0.706	0.259	1.504	0.5	0.342	1.504	0.403	0.34	1.51	0.266	0.291	1.511	0.076	0.374
865	4.325	1.257	0.94	0.494	1.471	0.91	0.636	1.362	0.87	0.671	1.409	0.713	0.714	1.412	0.48	0.669	1.352	0.406	0.672	1.216	0.341	0.692	1.092	0.219	0.601	1.054	0.075	0.649	1.476	0.929	0.329	1.363	0.869	0.297	1.452	0.706	0.259	1.507	0.5	0.342	1.506	0.403	0.34	1.512	0.266	0.291	1.511	0.076	0.374
866	4.33	1.261	0.941	0.493	1.476	0.911	0.635	1.368	0.87	0.67	1.415	0.714	0.714	1.422	0.481	0.67	1.364	0.407	0.672	1.228	0.342	0.694	1.103	0.223	0.601	1.06	0.081	0.649	1.481	0.93	0.328	1.368	0.869	0.296	1.456	0.706	0.259	1.509	0.5	0.342	1.508	0.403	0.34	1.513	0.266	0.292	1.511	0.076	0.374
867	4.335	1.267	0.941	0.492	1.481	0.912	0.635	NaN	NaN	NaN	1.42	0.715	0.713	1.433	0.482	0.67	1.376	0.408	0.673	1.24	0.343	0.695	1.113	0.228	0.601	1.068	0.087	0.649	1.487	0.93	0.328	1.373	0.869	0.296	1.461	0.707	0.259	1.511	0.499	0.342	1.511	0.403	0.339	1.514	0.265	0.292	1.511	0.076	0.374
868	4.34	1.272	0.942	0.492	1.486	0.913	0.635	1.38	0.872	0.669	1.425	0.716	0.713	1.443	0.484	0.671	1.388	0.409	0.673	1.251	0.344	0.695	1.124	0.231	0.6	1.078	0.092	0.65	1.492	0.931	0.327	1.378	0.869	0.296	1.465	0.707	0.258	1.513	0.498	0.342	1.513	0.403	0.339	1.515	0.265	0.292	1.512	0.077	0.374
869	4.345	1.277	0.943	0.491	1.491	0.914	0.635	1.382	0.873	0.669	1.432	0.717	0.713	1.454	0.486	0.671	1.4	0.41	0.674	1.262	0.346	0.696	1.136	0.235	0.6	1.087	0.097	0.651	1.497	0.932	0.327	1.384	0.87	0.295	1.469	0.707	0.258	1.516	0.498	0.342	1.515	0.402	0.339	1.516	0.265	0.292	1.512	0.077	0.375
870	4.35	1.283	0.943	0.49	1.496	0.916	0.635	NaN	NaN	NaN	1.438	0.719	0.712	1.465	0.488	0.672	1.412	0.412	0.674	1.274	0.348	0.696	1.147	0.238	0.6	1.097	0.101	0.653	1.503	0.932	0.326	1.388	0.87	0.294	1.473	0.707	0.258	1.518	0.498	0.342	1.518	0.402	0.34	1.517	0.265	0.292	1.512	0.077	0.375
871	4.355	1.288	0.944	0.489	1.501	0.917	0.635	1.398	0.875	0.666	1.444	0.72	0.712	1.476	0.49	0.672	1.422	0.414	0.675	1.285	0.35	0.696	1.159	0.24	0.6	1.109	0.105	0.654	1.508	0.933	0.326	1.393	0.871	0.293	1.477	0.707	0.258	1.521	0.498	0.342	1.52	0.402	0.34	1.518	0.265	0.292	1.512	0.077	0.375
872	4.36	1.292	0.945	0.489	1.506	0.918	0.635	1.404	0.876	0.666	1.45	0.722	0.712	1.487	0.492	0.673	1.433	0.416	0.675	1.296	0.353	0.696	1.17	0.243	0.6	1.12	0.109	0.656	1.514	0.934	0.326	1.398	0.871	0.293	1.48	0.706	0.258	1.524	0.498	0.342	1.522	0.402	0.339	1.519	0.265	0.292	1.513	0.077	0.375
873	4.365	1.298	0.946	0.488	1.511	0.92	0.635	1.409	0.877	0.667	1.456	0.724	0.712	1.497	0.494	0.673	1.444	0.418	0.675	1.308	0.356	0.696	1.181	0.245	0.6	1.133	0.111	0.657	1.519	0.934	0.327	1.403	0.872	0.293	1.485	0.707	0.259	1.528	0.499	0.342	1.524	0.402	0.339	1.522	0.265	0.292	1.513	0.078	0.375
874	4.37	1.303	0.947	0.487	1.516	0.921	0.635	1.411	0.878	0.666	1.463	0.726	0.711	1.507	0.497	0.673	1.455	0.421	0.675	1.318	0.359	0.696	1.191	0.246	0.6	1.146	0.114	0.659	1.524	0.934	0.327	1.408	0.872	0.293	1.489	0.707	0.259	1.53	0.498	0.342	1.526	0.402	0.339	1.524	0.266	0.293	1.514	0.078	0.375
875	4.375	1.307	0.948	0.487	1.521	0.922	0.635	1.415	0.879	0.666	1.469	0.727	0.711	1.517	0.499	0.673	1.465	0.423	0.675	1.329	0.361	0.696	1.202	0.247	0.6	1.159	0.115	0.661	1.529	0.935	0.327	1.413	0.872	0.293	1.491	0.707	0.259	1.533	0.498	0.342	1.527	0.402	0.34	1.525	0.266	0.293	1.514	0.078	0.375
876	4.38	1.314	0.949	0.486	1.525	0.924	0.635	1.423	0.88	0.665	1.475	0.728	0.711	1.527	0.502	0.673	1.476	0.425	0.676	1.339	0.363	0.695	1.213	0.249	0.599	1.174	0.117	0.663	1.534	0.936	0.328	1.418	0.873	0.293	1.496	0.708	0.259	1.535	0.498	0.342	1.53	0.402	0.34	1.526	0.266	0.292	1.515	0.078	0.375
877	4.385	1.317	0.95	0.486	1.53	0.925	0.635	1.43	0.881	0.663	1.483	0.729	0.711	1.537	0.504	0.673	1.487	0.428	0.676	1.35	0.365	0.695	1.224	0.249	0.599	1.188	0.117	0.665	1.539	0.936	0.328	1.42	0.874	0.292	1.499	0.708	0.259	1.538	0.499	0.342	1.532	0.403	0.34	1.527	0.266	0.292	1.515	0.079	0.375
878	4.39	1.321	0.952	0.485	1.535	0.927	0.635	1.435	0.882	0.663	1.49	0.731	0.711	1.547	0.507	0.673	1.497	0.43	0.675	1.36	0.367	0.694	1.235	0.25	0.599	1.203	0.117	0.666	1.544	0.937	0.328	1.424	0.876	0.292	1.503	0.709	0.259	1.541	0.499	0.342	1.534	0.403	0.34	1.528	0.266	0.292	1.515	0.079	0.375
879	4.395	1.327	0.952	0.485	1.54	0.928	0.635	1.44	0.884	0.664	1.499	0.734	0.711	1.556	0.509	0.673	1.508	0.432	0.675	1.371	0.368	0.694	1.247	0.25	0.6	1.217	0.117	0.669	1.549	0.938	0.328	1.429	0.876	0.292	1.507	0.709	0.259	1.543	0.499	0.342	1.535	0.403	0.34	1.529	0.266	0.293	1.515	0.079	0.375
880	4.4	1.331	0.954	0.485	1.545	0.93	0.635	1.445	0.886	0.664	1.506	0.735	0.71	1.566	0.511	0.673	1.518	0.434	0.675	1.382	0.37	0.694	1.259	0.249	0.6	1.232	0.117	0.67	1.554	0.939	0.328	1.433	0.876	0.292	1.51	0.709	0.259	1.545	0.499	0.342	1.536	0.403	0.34	1.529	0.266	0.293	1.515	0.079	0.375
881	4.405	1.336	0.954	0.485	1.55	0.931	0.635	1.45	0.887	0.664	1.513	0.735	0.71	1.575	0.514	0.672	1.528	0.436	0.675	1.393	0.371	0.694	1.271	0.248	0.601	1.247	0.116	0.672	1.559	0.94	0.328	1.438	0.877	0.292	1.514	0.71	0.259	1.546	0.499	0.341	1.538	0.403	0.34	1.53	0.266	0.292	1.515	0.079	0.375
882	4.41	1.342	0.955	0.485	1.555	0.932	0.634	1.455	0.889	0.665	1.52	0.736	0.71	1.584	0.516	0.672	1.538	0.438	0.675	1.404	0.371	0.694	1.283	0.247	0.602	1.262	0.114	0.673	1.563	0.941	0.327	1.443	0.878	0.292	1.517	0.71	0.259	1.547	0.499	0.341	1.538	0.404	0.339	1.531	0.267	0.292	1.515	0.079	0.375
883	4.415	1.348	0.956	0.485	1.56	0.934	0.634	1.46	0.891	0.666	1.528	0.737	0.71	1.593	0.518	0.671	1.549	0.44	0.674	1.415	0.371	0.694	1.295	0.245	0.603	1.278	0.112	0.675	1.568	0.941	0.327	1.447	0.879	0.292	1.52	0.711	0.259	1.549	0.499	0.341	1.539	0.403	0.339	1.531	0.267	0.292	1.515	0.078	0.376
884	4.42	1.35	0.958	0.484	1.565	0.935	0.633	1.466	0.893	0.666	1.536	0.74	0.71	1.602	0.52	0.671	1.558	0.441	0.674	1.425	0.371	0.694	1.308	0.243	0.604	1.294	0.11	0.677	1.573	0.942	0.327	1.451	0.879	0.292	1.524	0.711	0.259	1.55	0.5	0.34	1.539	0.403	0.339	1.532	0.267	0.292	1.515	0.078	0.376
885	4.425	1.353	0.959	0.484	1.57	0.936	0.633	1.471	0.893	0.666	1.544	0.743	0.71	1.611	0.523	0.671	1.568	0.442	0.674	1.436	0.37	0.695	1.32	0.241	0.605	1.311	0.108	0.679	1.577	0.943	0.326	1.456	0.88	0.293	1.528	0.712	0.259	1.552	0.5	0.34	1.541	0.403	0.339	1.532	0.268	0.292	1.515	0.079	0.376
886	4.43	1.361	0.959	0.485	1.575	0.937	0.632	1.475	0.894	0.666	1.551	0.746	0.709	1.619	0.525	0.671	1.578	0.443	0.673	1.448	0.369	0.695	1.333	0.238	0.606	1.327	0.106	0.68	1.582	0.944	0.326	1.459	0.881	0.293	1.531	0.712	0.259	1.554	0.5	0.34	1.542	0.404	0.338	1.533	0.268	0.292	1.515	0.079	0.376
887	4.435	1.37	0.959	0.486	1.58	0.938	0.632	1.481	0.895	0.666	1.558	0.748	0.709	1.628	0.527	0.67	1.588	0.445	0.673	1.46	0.369	0.696	1.346	0.235	0.607	1.343	0.103	0.682	1.586	0.945	0.326	1.463	0.882	0.293	1.534	0.712	0.259	1.555	0.5	0.34	1.543	0.404	0.339	1.533	0.268	0.292	1.516	0.079	0.375
888	4.44	1.376	0.959	0.487	1.585	0.939	0.631	1.486	0.896	0.666	1.566	0.751	0.709	1.637	0.529	0.671	1.597	0.446	0.673	1.47	0.367	0.696	1.358	0.232	0.608	1.36	0.1	0.683	1.591	0.946	0.325	1.467	0.883	0.293	1.538	0.712	0.259	1.556	0.5	0.34	1.544	0.404	0.339	1.534	0.268	0.292	1.516	0.08	0.375
889	4.445	1.379	0.961	0.487	1.59	0.94	0.631	1.493	0.897	0.666	1.573	0.752	0.709	1.646	0.53	0.67	1.607	0.447	0.673	1.481	0.366	0.697	1.371	0.229	0.61	1.378	0.097	0.685	1.595	0.947	0.325	1.472	0.883	0.293	1.541	0.712	0.259	1.556	0.5	0.34	1.545	0.404	0.339	1.534	0.268	0.292	1.516	0.08	0.375
890	4.45	1.381	0.961	0.487	1.595	0.941	0.631	1.498	0.898	0.666	1.579	0.753	0.709	1.653	0.532	0.669	1.616	0.448	0.673	1.492	0.364	0.698	1.384	0.225	0.611	1.396	0.094	0.686	1.599	0.947	0.324	1.476	0.883	0.293	1.543	0.712	0.259	1.558	0.5	0.34	1.546	0.404	0.339	1.535	0.268	0.292	1.516	0.08	0.375
891	4.455	1.384	0.962	0.486	1.6	0.941	0.63	1.504	0.899	0.666	1.585	0.754	0.709	1.661	0.534	0.668	1.625	0.449	0.672	1.503	0.362	0.698	1.397	0.221	0.612	1.414	0.091	0.688	1.604	0.948	0.324	1.48	0.884	0.293	1.545	0.712	0.259	1.56	0.5	0.34	1.547	0.404	0.339	1.536	0.269	0.292	1.517	0.08	0.375
892	4.46	1.389	0.963	0.487	1.605	0.942	0.63	1.509	0.9	0.667	1.593	0.756	0.709	1.669	0.535	0.668	1.634	0.45	0.671	1.514	0.359	0.699	1.411	0.217	0.613	1.433	0.088	0.689	1.608	0.948	0.324	1.484	0.884	0.293	1.548	0.713	0.259	1.562	0.501	0.34	1.548	0.404	0.339	1.537	0.269	0.292	1.516	0.08	0.376
893	4.465	1.393	0.963	0.487	1.61	0.942	0.63	1.516	0.901	0.667	1.6	0.757	0.709	1.677	0.537	0.668	1.642	0.45	0.671	1.525	0.357	0.699	1.424	0.213	0.615	1.451	0.085	0.69	1.612	0.949	0.323	1.489	0.884	0.293	1.551	0.713	0.259	1.564	0.501	0.34	1.549	0.404	0.339	1.537	0.269	0.292	1.516	0.081	0.376
894	4.47	1.401	0.964	0.488	1.615	0.943	0.629	1.522	0.902	0.668	1.607	0.759	0.709	1.684	0.538	0.667	1.651	0.451	0.671	1.536	0.355	0.7	1.438	0.208	0.616	1.469	0.082	0.692	1.616	0.949	0.323	1.492	0.884	0.293	1.554	0.713	0.259	1.565	0.501	0.34	1.551	0.405	0.339	1.538	0.269	0.292	1.516	0.081	0.376
895	4.475	1.406	0.964	0.489	1.621	0.943	0.629	1.527	0.902	0.668	1.612	0.76	0.709	1.691	0.539	0.666	1.66	0.451	0.671	1.546	0.353	0.7	1.451	0.203	0.617	1.487	0.078	0.693	1.62	0.949	0.322	1.495	0.885	0.293	1.556	0.713	0.259	1.566	0.501	0.34	1.553	0.406	0.339	1.538	0.269	0.292	1.516	0.081	0.376
896	4.48	1.411	0.964	0.489	1.626	0.944	0.628	1.532	0.903	0.668	1.619	0.761	0.709	1.699	0.541	0.665	1.668	0.452	0.67	1.557	0.351	0.701	1.465	0.199	0.619	1.505	0.075	0.695	1.624	0.949	0.322	1.5	0.885	0.293	1.558	0.713	0.259	1.568	0.5	0.34	1.554	0.406	0.339	1.539	0.269	0.291	1.517	0.081	0.376
897	4.485	1.416	0.964	0.49	1.631	0.944	0.628	1.537	0.903	0.668	1.625	0.763	0.709	1.706	0.542	0.665	1.676	0.452	0.67	1.568	0.349	0.701	1.479	0.194	0.62	1.523	0.071	0.697	1.628	0.949	0.322	1.502	0.885	0.294	1.561	0.714	0.259	1.569	0.5	0.34	1.555	0.406	0.339	1.539	0.269	0.291	1.517	0.082	0.376
898	4.49	1.421	0.964	0.49	1.636	0.944	0.628	1.541	0.903	0.668	1.631	0.763	0.709	1.713	0.543	0.664	1.684	0.452	0.669	1.579	0.346	0.701	1.493	0.188	0.621	1.542	0.069	0.697	1.632	0.949	0.321	1.504	0.885	0.294	1.564	0.714	0.259	1.571	0.501	0.34	1.556	0.406	0.339	1.54	0.269	0.291	1.517	0.082	0.376
899	4.495	1.423	0.965	0.49	1.641	0.944	0.627	1.546	0.903	0.667	1.638	0.764	0.709	1.719	0.544	0.663	1.692	0.453	0.668	1.59	0.344	0.702	1.507	0.184	0.622	1.561	0.066	0.698	1.635	0.949	0.321	1.509	0.885	0.294	1.566	0.714	0.259	1.573	0.501	0.34	1.557	0.406	0.339	1.541	0.269	0.291	1.517	0.082	0.376
900	4.5	1.424	0.966	0.49	1.646	0.944	0.627	1.552	0.904	0.668	1.643	0.765	0.708	1.726	0.545	0.662	1.7	0.453	0.668	1.601	0.341	0.702	1.522	0.179	0.623	1.58	0.063	0.7	1.639	0.949	0.321	1.512	0.886	0.295	1.569	0.713	0.259	1.575	0.501	0.34	1.558	0.405	0.339	1.541	0.269	0.291	1.517	0.082	0.376
901	4.505	1.431	0.966	0.491	1.651	0.944	0.627	1.558	0.905	0.669	1.649	0.766	0.708	1.732	0.546	0.661	1.708	0.453	0.667	1.611	0.338	0.702	1.537	0.173	0.624	1.599	0.06	0.701	1.643	0.949	0.32	1.514	0.886	0.295	1.572	0.713	0.26	1.577	0.501	0.34	1.559	0.405	0.339	1.542	0.269	0.292	1.517	0.082	0.376
902	4.51	1.435	0.966	0.492	1.655	0.944	0.627	1.563	0.904	0.669	1.655	0.766	0.708	1.738	0.546	0.66	1.715	0.453	0.667	1.623	0.336	0.703	1.551	0.168	0.625	1.617	0.057	0.702	1.647	0.949	0.32	1.518	0.885	0.295	1.575	0.713	0.26	1.578	0.501	0.341	1.561	0.405	0.339	1.542	0.269	0.292	1.517	0.082	0.376
903	4.515	1.44	0.965	0.493	1.66	0.944	0.626	1.567	0.904	0.669	1.66	0.767	0.707	1.744	0.547	0.659	1.722	0.453	0.666	1.634	0.333	0.704	1.566	0.164	0.626	1.636	0.055	0.703	1.65	0.948	0.319	1.522	0.885	0.296	1.578	0.713	0.26	1.58	0.501	0.341	1.562	0.405	0.339	1.543	0.269	0.292	1.518	0.083	0.376
904	4.52	1.44	0.965	0.493	1.665	0.943	0.626	1.572	0.903	0.669	1.666	0.767	0.707	1.75	0.547	0.658	1.729	0.453	0.665	1.645	0.33	0.704	1.581	0.158	0.627	1.654	0.052	0.704	1.654	0.948	0.319	1.526	0.885	0.296	1.58	0.713	0.26	1.582	0.501	0.341	1.564	0.406	0.339	1.544	0.27	0.292	1.518	0.083	0.376
905	4.525	NaN	NaN	NaN	1.67	0.943	0.626	1.577	0.903	0.669	1.672	0.768	0.707	1.755	0.547	0.656	1.736	0.452	0.665	1.656	0.326	0.705	1.596	0.153	0.628	1.673	0.05	0.706	1.658	0.948	0.319	1.53	0.885	0.297	1.583	0.713	0.26	1.584	0.501	0.341	1.566	0.406	0.339	1.545	0.27	0.292	1.518	0.083	0.377
906	4.53	1.467	0.962	0.499	1.674	0.942	0.625	1.582	0.903	0.669	1.677	0.768	0.706	1.761	0.548	0.656	1.743	0.452	0.665	1.667	0.322	0.706	1.611	0.148	0.629	1.692	0.048	0.707	1.661	0.947	0.318	1.534	0.885	0.297	1.586	0.713	0.261	1.586	0.501	0.341	1.567	0.406	0.34	1.546	0.27	0.292	1.518	0.083	0.377
907	4.535	1.468	0.962	0.499	1.679	0.942	0.625	1.587	0.903	0.669	1.682	0.768	0.706	1.766	0.548	0.655	1.749	0.451	0.664	1.679	0.319	0.706	1.626	0.143	0.63	1.71	0.047	0.707	1.665	0.947	0.318	1.537	0.884	0.298	1.589	0.713	0.261	1.588	0.5	0.341	1.569	0.406	0.34	1.547	0.27	0.292	1.518	0.083	0.377
908	4.54	NaN	NaN	NaN	1.684	0.942	0.625	1.592	0.902	0.67	1.687	0.767	0.705	1.771	0.548	0.654	1.756	0.451	0.664	1.69	0.316	0.707	1.642	0.139	0.632	1.728	0.044	0.708	1.669	0.946	0.318	1.541	0.884	0.298	1.592	0.713	0.261	1.59	0.5	0.341	1.57	0.405	0.34	1.548	0.27	0.292	1.519	0.083	0.377
909	4.545	1.475	0.964	0.5	1.689	0.941	0.625	1.597	0.902	0.67	1.693	0.767	0.705	1.776	0.548	0.652	1.762	0.45	0.663	1.701	0.312	0.708	1.658	0.134	0.633	1.746	0.042	0.709	1.672	0.946	0.318	1.544	0.884	0.299	1.595	0.712	0.261	1.592	0.5	0.341	1.571	0.405	0.34	1.549	0.27	0.292	1.519	0.083	0.377
910	4.55	1.476	0.964	0.5	1.693	0.94	0.625	1.601	0.901	0.67	1.699	0.768	0.705	1.781	0.549	0.652	1.768	0.449	0.663	1.712	0.309	0.709	1.672	0.13	0.634	1.764	0.041	0.71	1.676	0.946	0.318	1.548	0.884	0.299	1.598	0.712	0.262	1.594	0.5	0.342	1.573	0.405	0.34	1.55	0.27	0.292	1.519	0.083	0.377
911	4.555	1.475	0.964	0.499	1.698	0.94	0.624	1.606	0.9	0.67	1.704	0.768	0.706	1.785	0.548	0.652	1.774	0.448	0.662	1.723	0.307	0.709	1.687	0.126	0.636	1.783	0.039	0.71	1.679	0.945	0.318	1.551	0.884	0.299	1.601	0.712	0.262	1.597	0.5	0.342	1.575	0.405	0.34	1.551	0.27	0.292	1.519	0.083	0.377
912	4.56	1.481	0.963	0.5	1.703	0.939	0.624	1.611	0.899	0.669	1.708	0.766	0.705	1.789	0.547	0.651	1.78	0.447	0.662	1.733	0.305	0.71	1.702	0.122	0.637	1.805	0.037	0.712	1.683	0.945	0.318	1.554	0.883	0.3	1.603	0.712	0.262	1.599	0.5	0.342	1.577	0.405	0.34	1.552	0.27	0.292	1.519	0.083	0.377
913	4.565	1.48	0.964	0.5	1.708	0.938	0.624	1.615	0.898	0.669	1.711	0.762	0.703	1.791	0.544	0.65	1.785	0.446	0.661	1.743	0.303	0.711	1.717	0.119	0.638	1.825	0.036	0.712	1.687	0.944	0.318	1.558	0.883	0.3	1.606	0.712	0.262	1.602	0.5	0.342	1.579	0.405	0.341	1.553	0.27	0.292	1.519	0.083	0.377
914	4.57	NaN	NaN	NaN	1.713	0.937	0.624	1.621	0.897	0.668	1.715	0.761	0.703	1.795	0.543	0.649	1.791	0.445	0.661	1.753	0.301	0.711	1.732	0.116	0.64	1.843	0.035	0.712	1.691	0.944	0.317	1.562	0.883	0.301	1.609	0.712	0.262	1.604	0.499	0.342	1.581	0.404	0.341	1.555	0.27	0.292	1.519	0.083	0.378
915	4.575	NaN	NaN	NaN	1.718	0.936	0.624	1.626	0.896	0.669	1.72	0.76	0.703	1.798	0.541	0.648	1.796	0.444	0.66	1.762	0.299	0.712	1.745	0.113	0.641	1.86	0.036	0.71	1.694	0.944	0.317	1.565	0.883	0.301	1.612	0.712	0.263	1.606	0.499	0.342	1.583	0.404	0.34	1.555	0.271	0.293	1.52	0.083	0.378
916	4.58	NaN	NaN	NaN	1.723	0.935	0.623	1.631	0.895	0.669	1.724	0.759	0.703	1.801	0.54	0.647	1.801	0.443	0.66	1.771	0.297	0.712	1.758	0.111	0.643	1.878	0.036	0.71	1.698	0.943	0.317	1.569	0.882	0.302	1.615	0.711	0.263	1.608	0.498	0.342	1.584	0.404	0.341	1.556	0.271	0.293	1.52	0.083	0.378
917	4.585	1.515	0.958	0.508	1.728	0.935	0.623	1.637	0.895	0.669	1.728	0.756	0.702	1.804	0.539	0.647	1.805	0.442	0.659	1.78	0.296	0.712	1.773	0.107	0.644	1.896	0.036	0.71	1.702	0.943	0.317	1.572	0.882	0.302	1.618	0.711	0.263	1.611	0.498	0.342	1.586	0.404	0.341	1.557	0.271	0.293	1.52	0.084	0.378
918	4.59	1.518	0.958	0.509	1.733	0.934	0.623	1.643	0.894	0.67	1.732	0.754	0.702	1.807	0.537	0.646	1.811	0.441	0.658	1.789	0.294	0.712	1.789	0.106	0.645	1.908	0.036	0.709	1.706	0.943	0.317	1.575	0.882	0.303	1.621	0.711	0.263	1.614	0.499	0.342	1.589	0.404	0.341	1.558	0.271	0.293	1.52	0.084	0.377
919	4.595	1.518	0.958	0.509	1.738	0.933	0.623	1.647	0.892	0.669	1.736	0.753	0.702	1.809	0.534	0.644	1.815	0.439	0.657	1.798	0.293	0.712	1.803	0.105	0.647	NaN	NaN	NaN	1.709	0.943	0.317	1.579	0.882	0.303	1.624	0.711	0.263	1.617	0.499	0.342	1.591	0.404	0.341	1.559	0.271	0.293	1.521	0.085	0.377
920	4.6	NaN	NaN	NaN	1.743	0.932	0.623	1.652	0.89	0.668	1.74	0.751	0.702	1.812	0.532	0.643	1.819	0.438	0.656	1.806	0.292	0.712	1.815	0.101	0.649	1.943	0.043	0.707	1.713	0.942	0.317	1.582	0.882	0.304	1.627	0.711	0.263	1.619	0.498	0.342	1.593	0.404	0.341	1.56	0.271	0.293	1.521	0.086	0.377
921	4.605	1.528	0.959	0.51	1.748	0.931	0.623	1.656	0.889	0.668	1.744	0.748	0.703	1.815	0.53	0.643	1.824	0.437	0.655	1.815	0.291	0.712	1.827	0.1	0.649	1.953	0.046	0.707	1.716	0.942	0.317	1.586	0.881	0.304	1.63	0.71	0.263	1.622	0.497	0.342	1.596	0.404	0.341	1.561	0.271	0.293	1.522	0.087	0.377
922	4.61	1.53	0.958	0.51	1.754	0.93	0.623	1.662	0.888	0.668	1.748	0.746	0.702	1.818	0.528	0.642	1.829	0.436	0.654	1.824	0.29	0.712	1.841	0.1	0.649	1.97	0.047	0.705	1.72	0.942	0.317	1.59	0.881	0.305	1.634	0.71	0.264	1.624	0.497	0.342	1.598	0.403	0.341	1.563	0.271	0.292	1.522	0.087	0.377
923	4.615	1.531	0.958	0.51	1.759	0.929	0.623	1.667	0.887	0.668	1.752	0.745	0.702	1.821	0.526	0.641	1.834	0.435	0.653	1.833	0.29	0.712	1.854	0.101	0.649	1.983	0.05	0.703	1.724	0.941	0.317	1.593	0.881	0.305	1.637	0.71	0.263	1.628	0.497	0.342	1.601	0.403	0.341	1.565	0.271	0.292	1.522	0.087	0.377
924	4.62	1.531	0.958	0.51	1.764	0.928	0.623	1.673	0.886	0.668	1.756	0.743	0.703	1.824	0.524	0.639	1.839	0.434	0.652	1.841	0.289	0.711	1.866	0.1	0.65	1.998	0.052	0.701	1.728	0.941	0.317	1.597	0.881	0.306	1.64	0.71	0.263	1.631	0.497	0.342	1.604	0.403	0.34	1.566	0.272	0.291	1.522	0.088	0.377
925	4.625	NaN	NaN	NaN	1.77	0.927	0.623	1.678	0.885	0.669	1.761	0.741	0.703	1.826	0.522	0.639	1.843	0.434	0.651	1.85	0.289	0.711	1.877	0.096	0.652	2.013	0.055	0.699	1.732	0.941	0.317	1.6	0.881	0.306	1.643	0.71	0.263	1.634	0.496	0.341	1.606	0.403	0.34	1.568	0.272	0.291	1.522	0.088	0.377
926	4.63	NaN	NaN	NaN	1.776	0.926	0.623	1.684	0.884	0.669	1.765	0.74	0.703	1.829	0.52	0.638	1.848	0.433	0.65	1.858	0.288	0.711	1.887	0.095	0.652	2.023	0.058	0.696	1.735	0.941	0.317	1.604	0.881	0.307	1.646	0.71	0.264	1.637	0.496	0.342	1.608	0.402	0.34	1.57	0.272	0.291	1.522	0.088	0.377
927	4.635	NaN	NaN	NaN	1.781	0.925	0.623	1.689	0.883	0.669	1.77	0.739	0.703	1.832	0.518	0.639	1.853	0.432	0.649	1.867	0.288	0.711	1.896	0.095	0.651	2.036	0.06	0.693	1.739	0.94	0.316	1.607	0.881	0.307	1.649	0.709	0.264	1.64	0.495	0.342	1.611	0.402	0.34	1.571	0.272	0.291	1.523	0.088	0.376
928	4.64	1.563	0.954	0.518	1.787	0.924	0.623	1.694	0.881	0.668	1.775	0.737	0.703	1.836	0.516	0.639	1.857	0.43	0.648	1.875	0.287	0.71	1.904	0.096	0.651	2.044	0.064	0.69	1.743	0.94	0.316	1.611	0.88	0.308	1.652	0.709	0.264	1.644	0.495	0.341	1.614	0.402	0.339	1.573	0.272	0.291	1.523	0.088	0.376
929	4.645	1.563	0.954	0.518	1.793	0.923	0.623	1.7	0.88	0.667	1.78	0.736	0.703	1.84	0.515	0.64	1.861	0.429	0.647	1.881	0.287	0.709	1.913	0.095	0.65	2.05	0.068	0.687	1.747	0.94	0.317	1.615	0.88	0.309	1.656	0.709	0.264	1.647	0.495	0.34	1.617	0.402	0.339	1.574	0.272	0.29	1.523	0.088	0.376
930	4.65	1.562	0.953	0.517	1.798	0.922	0.623	1.706	0.879	0.667	1.784	0.734	0.703	1.844	0.513	0.64	1.866	0.428	0.645	1.887	0.287	0.709	1.921	0.094	0.649	2.056	0.069	0.684	1.751	0.94	0.317	1.618	0.88	0.309	1.659	0.709	0.264	1.649	0.494	0.34	1.62	0.402	0.339	1.576	0.273	0.29	1.523	0.089	0.376
931	4.655	NaN	NaN	NaN	1.804	0.922	0.622	1.712	0.878	0.667	1.79	0.734	0.703	1.849	0.512	0.639	1.87	0.427	0.644	1.895	0.286	0.708	1.93	0.093	0.648	NaN	NaN	NaN	1.755	0.939	0.316	1.622	0.88	0.31	1.663	0.709	0.264	1.652	0.493	0.34	1.622	0.402	0.339	1.578	0.273	0.29	1.523	0.089	0.376
932	4.66	1.576	0.95	0.521	1.81	0.921	0.622	1.718	0.876	0.667	1.795	0.733	0.703	1.854	0.511	0.638	1.874	0.426	0.644	1.902	0.284	0.708	1.936	0.092	0.647	2.086	0.067	0.67	1.759	0.939	0.316	1.626	0.879	0.31	1.666	0.708	0.264	1.656	0.493	0.339	1.624	0.401	0.339	1.579	0.273	0.29	1.524	0.09	0.376
933	4.665	1.587	0.948	0.524	1.816	0.92	0.622	1.724	0.876	0.668	1.801	0.732	0.703	1.859	0.51	0.637	1.878	0.424	0.643	1.909	0.283	0.708	1.939	0.092	0.646	2.091	0.066	0.667	1.762	0.938	0.316	1.63	0.879	0.311	1.669	0.708	0.265	1.66	0.493	0.339	1.628	0.401	0.339	1.58	0.272	0.29	1.524	0.09	0.375
934	4.67	1.592	0.949	0.526	1.821	0.919	0.621	1.729	0.875	0.668	1.807	0.731	0.703	1.864	0.51	0.636	1.883	0.423	0.642	1.915	0.282	0.707	1.939	0.093	0.645	2.09	0.067	0.663	1.767	0.938	0.316	1.633	0.879	0.312	1.673	0.707	0.265	1.663	0.493	0.34	1.631	0.401	0.339	1.582	0.273	0.289	1.524	0.091	0.375
935	4.675	1.595	0.949	0.526	1.826	0.918	0.621	1.735	0.874	0.669	1.813	0.73	0.702	1.869	0.51	0.635	1.887	0.422	0.642	1.921	0.28	0.706	1.941	0.093	0.644	2.09	0.066	0.66	1.77	0.938	0.316	1.637	0.878	0.313	1.677	0.707	0.265	1.666	0.492	0.34	1.633	0.4	0.339	1.584	0.273	0.289	1.525	0.091	0.375
936	4.68	1.598	0.949	0.526	1.831	0.917	0.621	1.741	0.873	0.669	1.819	0.73	0.702	1.874	0.51	0.633	1.892	0.421	0.641	1.924	0.279	0.705	1.946	0.091	0.643	NaN	NaN	NaN	1.774	0.937	0.316	1.641	0.878	0.313	1.68	0.707	0.266	1.669	0.491	0.34	1.636	0.4	0.339	1.586	0.274	0.289	1.525	0.092	0.375
937	4.685	1.6	0.948	0.526	1.837	0.916	0.62	1.747	0.872	0.67	1.826	0.73	0.702	1.879	0.51	0.631	1.897	0.419	0.641	1.928	0.278	0.704	1.95	0.089	0.642	NaN	NaN	NaN	1.778	0.937	0.316	1.645	0.877	0.314	1.684	0.706	0.266	1.673	0.49	0.34	1.64	0.4	0.339	1.588	0.274	0.289	1.525	0.092	0.375
938	4.69	1.607	0.946	0.528	1.842	0.915	0.62	1.752	0.871	0.67	1.832	0.729	0.701	1.884	0.51	0.63	1.901	0.418	0.64	1.933	0.276	0.702	1.953	0.088	0.641	NaN	NaN	NaN	1.782	0.936	0.316	1.649	0.877	0.315	1.688	0.706	0.267	1.676	0.49	0.34	1.643	0.399	0.338	1.589	0.274	0.289	1.525	0.093	0.375
939	4.695	1.62	0.942	0.533	1.847	0.914	0.62	1.759	0.871	0.671	1.838	0.729	0.7	1.889	0.509	0.628	1.906	0.417	0.639	1.936	0.275	0.701	1.954	0.087	0.64	NaN	NaN	NaN	1.786	0.936	0.317	1.653	0.876	0.315	1.691	0.705	0.267	1.68	0.489	0.34	1.646	0.398	0.338	1.591	0.273	0.288	1.526	0.093	0.375
940	4.7	1.624	0.942	0.534	1.852	0.914	0.62	1.765	0.87	0.671	1.845	0.729	0.7	1.895	0.509	0.627	1.911	0.416	0.639	1.94	0.274	0.7	1.956	0.086	0.64	NaN	NaN	NaN	1.79	0.935	0.317	1.657	0.876	0.316	1.695	0.704	0.268	1.685	0.489	0.34	1.65	0.398	0.338	1.593	0.273	0.288	1.526	0.093	0.375
941	4.705	1.626	0.943	0.534	1.857	0.913	0.62	1.77	0.87	0.672	1.853	0.73	0.699	1.9	0.508	0.626	1.915	0.414	0.638	1.943	0.273	0.698	1.96	0.084	0.639	NaN	NaN	NaN	1.794	0.935	0.317	1.661	0.875	0.317	1.699	0.704	0.268	1.689	0.488	0.34	1.653	0.397	0.338	1.595	0.274	0.288	1.527	0.094	0.375
942	4.71	1.628	0.944	0.534	1.862	0.912	0.62	1.776	0.869	0.672	1.859	0.729	0.698	1.905	0.507	0.625	1.92	0.413	0.637	1.946	0.271	0.697	1.967	0.08	0.637	NaN	NaN	NaN	1.798	0.934	0.318	1.665	0.874	0.318	1.703	0.703	0.269	1.694	0.487	0.34	1.657	0.396	0.338	1.597	0.273	0.289	1.528	0.095	0.375
943	4.715	1.628	0.944	0.535	1.868	0.911	0.62	1.782	0.868	0.673	1.866	0.73	0.697	1.91	0.506	0.624	1.925	0.413	0.636	1.95	0.27	0.696	1.971	0.079	0.636	NaN	NaN	NaN	1.802	0.934	0.318	1.669	0.873	0.319	1.707	0.702	0.27	1.698	0.486	0.34	1.661	0.396	0.338	1.6	0.273	0.289	1.528	0.096	0.375
944	4.72	1.634	0.942	0.536	1.873	0.911	0.62	1.788	0.868	0.673	1.872	0.729	0.695	1.915	0.505	0.624	1.93	0.412	0.636	1.953	0.269	0.695	1.974	0.08	0.635	NaN	NaN	NaN	1.806	0.932	0.319	1.673	0.872	0.32	1.711	0.701	0.271	1.702	0.484	0.34	1.666	0.395	0.338	1.602	0.273	0.289	1.529	0.097	0.375
945	4.725	1.643	0.941	0.539	1.878	0.91	0.62	1.794	0.868	0.674	1.879	0.73	0.694	1.92	0.505	0.623	1.935	0.412	0.635	1.957	0.268	0.694	1.975	0.08	0.635	NaN	NaN	NaN	1.808	0.931	0.321	1.676	0.871	0.321	1.715	0.7	0.271	1.706	0.482	0.34	1.67	0.394	0.337	1.604	0.274	0.289	1.53	0.098	0.376
946	4.73	1.639	0.942	0.539	1.884	0.91	0.62	1.8	0.868	0.674	1.886	0.731	0.694	1.926	0.506	0.623	1.941	0.412	0.635	1.962	0.269	0.693	1.978	0.081	0.635	NaN	NaN	NaN	1.812	0.931	0.321	1.68	0.87	0.322	1.718	0.699	0.272	1.712	0.481	0.34	1.674	0.393	0.337	1.607	0.274	0.289	1.53	0.099	0.376
947	4.735	NaN	NaN	NaN	1.889	0.909	0.62	1.806	0.867	0.675	1.892	0.732	0.693	1.931	0.506	0.623	1.946	0.412	0.635	1.967	0.269	0.693	1.98	0.081	0.635	NaN	NaN	NaN	1.816	0.93	0.321	1.683	0.869	0.323	1.722	0.697	0.272	1.717	0.481	0.339	1.678	0.392	0.337	1.609	0.275	0.289	1.531	0.1	0.377
948	4.74	1.656	0.942	0.542	1.894	0.908	0.621	1.812	0.868	0.676	1.898	0.732	0.692	1.936	0.507	0.622	1.951	0.412	0.635	1.972	0.27	0.693	1.982	0.08	0.635	NaN	NaN	NaN	1.818	0.929	0.323	1.687	0.868	0.324	1.725	0.696	0.273	1.722	0.48	0.338	1.683	0.392	0.336	1.612	0.276	0.289	1.532	0.102	0.378
949	4.745	1.656	0.942	0.542	1.899	0.908	0.62	1.817	0.868	0.677	1.905	0.733	0.692	1.943	0.51	0.622	1.956	0.412	0.635	1.977	0.27	0.692	1.982	0.08	0.635	NaN	NaN	NaN	1.821	0.928	0.324	1.69	0.867	0.325	1.729	0.696	0.274	1.728	0.48	0.338	1.688	0.392	0.336	1.614	0.276	0.289	1.533	0.103	0.378
950	4.75	NaN	NaN	NaN	1.905	0.908	0.62	1.823	0.868	0.677	1.91	0.733	0.691	1.948	0.509	0.622	1.961	0.412	0.634	1.981	0.269	0.692	1.983	0.079	0.634	NaN	NaN	NaN	1.824	0.927	0.325	1.694	0.866	0.326	1.732	0.695	0.274	1.733	0.478	0.338	1.692	0.391	0.335	1.617	0.277	0.289	1.534	0.105	0.378
951	4.755	NaN	NaN	NaN	1.91	0.908	0.621	1.828	0.868	0.678	1.915	0.733	0.691	1.953	0.509	0.622	1.965	0.412	0.634	1.986	0.269	0.693	1.984	0.078	0.634	NaN	NaN	NaN	1.826	0.926	0.325	1.697	0.865	0.327	1.736	0.694	0.275	1.738	0.478	0.337	1.697	0.391	0.334	1.62	0.278	0.289	1.536	0.107	0.379
952	4.76	1.678	0.941	0.55	1.915	0.909	0.62	1.833	0.868	0.679	1.92	0.733	0.692	1.958	0.508	0.622	1.97	0.411	0.634	1.992	0.268	0.693	1.986	0.077	0.633	NaN	NaN	NaN	NaN	NaN	NaN	1.7	0.864	0.329	1.739	0.694	0.275	1.743	0.477	0.336	1.701	0.391	0.333	1.622	0.279	0.289	1.537	0.109	0.38
953	4.765	1.678	0.941	0.55	1.92	0.909	0.62	1.839	0.869	0.679	1.924	0.734	0.692	1.962	0.507	0.623	1.974	0.411	0.633	1.994	0.267	0.692	1.986	0.078	0.632	NaN	NaN	NaN	1.833	0.924	0.327	1.703	0.863	0.33	1.742	0.694	0.276	1.748	0.477	0.335	1.706	0.392	0.332	1.625	0.281	0.289	1.539	0.111	0.38
954	4.77	NaN	NaN	NaN	1.925	0.909	0.62	1.844	0.87	0.68	1.929	0.734	0.693	1.967	0.508	0.622	1.978	0.411	0.632	1.998	0.266	0.691	1.985	0.079	0.631	NaN	NaN	NaN	1.835	0.924	0.327	1.706	0.863	0.332	1.745	0.693	0.276	1.754	0.476	0.333	1.711	0.392	0.332	1.628	0.282	0.289	1.541	0.114	0.381
955	4.775	NaN	NaN	NaN	1.929	0.909	0.62	1.849	0.871	0.68	1.933	0.734	0.693	1.973	0.511	0.621	1.983	0.412	0.632	2.004	0.265	0.69	1.985	0.08	0.631	NaN	NaN	NaN	1.837	0.923	0.328	1.708	0.863	0.333	1.748	0.693	0.277	1.76	0.476	0.332	1.716	0.392	0.33	1.631	0.284	0.288	1.543	0.117	0.381
956	4.78	1.695	0.941	0.557	1.934	0.91	0.619	1.854	0.872	0.681	1.938	0.734	0.693	1.977	0.511	0.621	1.987	0.412	0.631	2.005	0.266	0.69	1.985	0.081	0.63	NaN	NaN	NaN	1.84	0.923	0.328	1.71	0.863	0.335	1.751	0.693	0.278	1.765	0.476	0.332	1.721	0.393	0.329	1.634	0.286	0.288	1.545	0.12	0.381
957	4.785	1.694	0.942	0.557	1.938	0.91	0.619	1.859	0.872	0.681	1.945	0.733	0.694	1.981	0.51	0.62	1.991	0.412	0.63	2.007	0.266	0.688	1.985	0.081	0.63	NaN	NaN	NaN	1.842	0.922	0.328	1.712	0.862	0.337	1.753	0.693	0.278	1.771	0.476	0.332	1.726	0.394	0.328	1.637	0.288	0.288	1.547	0.122	0.382
958	4.79	NaN	NaN	NaN	1.943	0.911	0.619	1.864	0.873	0.682	1.95	0.733	0.694	1.984	0.509	0.619	1.992	0.412	0.63	2.009	0.267	0.685	1.986	0.081	0.629	NaN	NaN	NaN	1.844	0.922	0.329	1.715	0.861	0.339	1.756	0.693	0.278	1.776	0.475	0.33	1.73	0.395	0.327	1.64	0.29	0.288	1.55	0.125	0.382
959	4.795	NaN	NaN	NaN	1.947	0.911	0.619	1.869	0.874	0.682	1.955	0.733	0.694	1.987	0.508	0.619	1.994	0.412	0.629	2.01	0.267	0.685	1.987	0.081	0.628	NaN	NaN	NaN	1.845	0.922	0.329	1.719	0.86	0.341	1.759	0.694	0.279	1.782	0.476	0.329	1.735	0.396	0.326	1.644	0.293	0.287	1.553	0.128	0.382
960	4.8	1.714	0.942	0.564	1.951	0.912	0.618	1.875	0.875	0.683	1.959	0.733	0.694	1.991	0.507	0.618	1.999	0.411	0.628	2.012	0.267	0.685	1.987	0.081	0.628	NaN	NaN	NaN	1.847	0.922	0.33	1.72	0.86	0.342	1.761	0.694	0.279	1.786	0.477	0.328	1.741	0.397	0.325	1.648	0.295	0.288	1.555	0.131	0.382
961	4.805	1.713	0.942	0.564	1.956	0.913	0.617	1.88	0.875	0.682	1.964	0.734	0.694	1.994	0.508	0.617	2.002	0.41	0.627	2.013	0.266	0.685	1.988	0.08	0.629	NaN	NaN	NaN	1.849	0.922	0.33	1.722	0.861	0.344	1.763	0.695	0.28	1.792	0.478	0.325	1.746	0.398	0.324	1.652	0.297	0.287	1.559	0.134	0.383
962	4.81	NaN	NaN	NaN	1.961	0.913	0.617	1.885	0.876	0.683	1.968	0.733	0.695	1.999	0.51	0.617	2.005	0.41	0.626	2.014	0.266	0.685	1.988	0.08	0.629	NaN	NaN	NaN	1.851	0.922	0.331	1.725	0.861	0.345	1.765	0.695	0.281	1.798	0.478	0.323	1.751	0.399	0.323	1.655	0.299	0.288	1.562	0.137	0.383
963	4.815	NaN	NaN	NaN	1.966	0.914	0.616	1.892	0.879	0.683	1.972	0.733	0.694	2.003	0.51	0.617	2.007	0.411	0.627	2.015	0.266	0.685	1.988	0.08	0.629	NaN	NaN	NaN	1.852	0.922	0.331	1.726	0.861	0.347	1.767	0.695	0.281	1.803	0.478	0.322	1.756	0.4	0.322	1.659	0.301	0.288	1.565	0.139	0.384
964	4.82	1.726	0.945	0.571	1.97	0.915	0.615	1.897	0.88	0.683	1.976	0.733	0.694	2.006	0.51	0.617	2.01	0.411	0.628	2.016	0.265	0.685	1.989	0.08	0.629	NaN	NaN	NaN	1.854	0.922	0.332	1.729	0.861	0.348	1.769	0.696	0.282	1.806	0.479	0.323	1.761	0.401	0.321	1.663	0.303	0.288	1.568	0.142	0.385
965	4.825	1.725	0.945	0.571	1.975	0.915	0.615	1.902	0.88	0.683	1.98	0.732	0.694	2.008	0.51	0.617	2.012	0.411	0.629	2.017	0.265	0.686	1.989	0.08	0.628	NaN	NaN	NaN	1.856	0.923	0.332	1.73	0.862	0.35	1.77	0.696	0.282	NaN	NaN	NaN	1.765	0.402	0.32	1.666	0.305	0.288	1.572	0.145	0.387
966	4.83	NaN	NaN	NaN	1.98	0.916	0.614	1.907	0.88	0.682	1.983	0.732	0.694	2.01	0.51	0.618	2.013	0.41	0.629	2.018	0.264	0.687	1.989	0.08	0.628	NaN	NaN	NaN	1.857	0.923	0.332	1.732	0.862	0.352	1.772	0.697	0.283	1.816	0.481	0.321	1.77	0.403	0.319	1.67	0.307	0.288	1.575	0.147	0.388
967	4.835	1.746	0.944	0.578	1.985	0.916	0.613	1.91	0.878	0.682	1.987	0.732	0.694	2.013	0.51	0.618	2.014	0.41	0.629	2.02	0.264	0.688	1.989	0.08	0.628	NaN	NaN	NaN	1.859	0.923	0.333	1.734	0.862	0.353	1.774	0.698	0.284	1.819	0.482	0.32	1.774	0.405	0.319	1.674	0.309	0.289	1.579	0.149	0.389
968	4.84	1.746	0.945	0.578	1.989	0.917	0.613	1.915	0.878	0.682	1.99	0.731	0.694	2.014	0.51	0.618	2.015	0.409	0.628	2.02	0.264	0.688	1.989	0.08	0.628	NaN	NaN	NaN	1.86	0.924	0.333	1.735	0.863	0.354	1.776	0.698	0.284	1.822	0.483	0.318	1.778	0.406	0.318	1.677	0.31	0.289	1.583	0.152	0.391
969	4.845	1.746	0.946	0.578	1.994	0.918	0.612	1.923	0.882	0.681	1.993	0.731	0.693	2.016	0.509	0.619	2.017	0.409	0.628	2.021	0.263	0.688	1.989	0.08	0.628	NaN	NaN	NaN	1.862	0.924	0.333	1.738	0.864	0.356	1.778	0.699	0.285	1.825	0.484	0.317	1.782	0.408	0.318	1.68	0.312	0.29	1.588	0.153	0.392
970	4.85	1.747	0.949	0.578	1.998	0.918	0.611	1.928	0.884	0.68	1.997	0.732	0.694	2.017	0.509	0.619	2.018	0.409	0.628	2.022	0.263	0.688	1.989	0.08	0.628	NaN	NaN	NaN	1.863	0.925	0.333	1.74	0.864	0.357	1.78	0.7	0.285	NaN	NaN	NaN	1.786	0.409	0.317	1.683	0.314	0.291	1.592	0.155	0.394
971	4.855	1.744	0.95	0.578	2.002	0.919	0.61	NaN	NaN	NaN	2	0.732	0.694	2.018	0.508	0.619	2.02	0.409	0.628	2.023	0.264	0.688	1.99	0.08	0.628	NaN	NaN	NaN	1.865	0.926	0.333	1.742	0.865	0.358	1.781	0.7	0.285	1.835	0.488	0.315	1.789	0.41	0.317	1.686	0.316	0.292	1.597	0.156	0.396
972	4.86	1.745	0.95	0.578	2.007	0.92	0.61	NaN	NaN	NaN	2.004	0.732	0.694	2.02	0.508	0.619	2.021	0.41	0.629	2.024	0.264	0.688	1.99	0.08	0.628	NaN	NaN	NaN	1.866	0.926	0.333	1.745	0.865	0.359	1.783	0.701	0.285	1.837	0.488	0.314	1.793	0.411	0.316	1.689	0.318	0.293	1.602	0.157	0.397
973	4.865	1.754	0.95	0.581	2.014	0.923	0.61	NaN	NaN	NaN	2.007	0.732	0.693	2.021	0.507	0.619	2.023	0.41	0.629	2.025	0.264	0.687	1.99	0.08	0.628	NaN	NaN	NaN	1.868	0.927	0.334	1.745	0.867	0.36	1.785	0.703	0.286	1.84	0.49	0.312	1.796	0.413	0.316	1.691	0.319	0.294	1.607	0.158	0.398
974	4.87	1.764	0.95	0.584	2.018	0.924	0.61	NaN	NaN	NaN	2.01	0.732	0.693	2.022	0.507	0.619	2.025	0.41	0.629	2.025	0.265	0.687	1.991	0.08	0.628	NaN	NaN	NaN	1.869	0.928	0.334	1.747	0.868	0.36	1.787	0.704	0.286	1.843	0.491	0.312	1.799	0.414	0.316	1.694	0.321	0.296	1.613	0.158	0.4
975	4.875	1.767	0.952	0.585	2.022	0.924	0.609	NaN	NaN	NaN	2.012	0.732	0.693	2.024	0.507	0.619	2.026	0.41	0.63	2.026	0.265	0.686	1.991	0.08	0.627	NaN	NaN	NaN	1.871	0.929	0.334	1.75	0.869	0.362	1.789	0.705	0.286	1.846	0.493	0.31	1.802	0.416	0.316	1.697	0.323	0.297	1.618	0.158	0.401
976	4.88	1.77	0.954	0.586	2.025	0.925	0.608	NaN	NaN	NaN	2.016	0.733	0.692	2.025	0.507	0.619	2.027	0.41	0.63	2.027	0.265	0.686	1.992	0.08	0.627	NaN	NaN	NaN	1.873	0.929	0.335	1.751	0.87	0.363	1.79	0.706	0.286	1.848	0.493	0.311	1.805	0.417	0.315	1.699	0.324	0.299	1.624	0.158	0.403
977	4.885	1.769	0.955	0.586	2.029	0.925	0.608	NaN	NaN	NaN	2.02	0.734	0.691	2.027	0.507	0.62	2.028	0.41	0.629	2.027	0.265	0.686	1.992	0.08	0.627	NaN	NaN	NaN	1.874	0.93	0.335	1.752	0.871	0.364	1.791	0.707	0.287	1.851	0.494	0.311	1.808	0.418	0.315	1.702	0.325	0.3	1.63	0.157	0.404
978	4.89	1.767	0.956	0.585	2.032	0.925	0.607	NaN	NaN	NaN	2.023	0.735	0.691	2.029	0.508	0.62	2.028	0.41	0.629	2.028	0.266	0.686	1.992	0.08	0.627	NaN	NaN	NaN	1.876	0.931	0.335	1.755	0.872	0.365	1.793	0.708	0.287	1.853	0.495	0.31	1.811	0.419	0.315	1.704	0.326	0.302	1.636	0.157	0.405
979	4.895	NaN	NaN	NaN	2.035	0.926	0.606	NaN	NaN	NaN	2.026	0.735	0.69	2.03	0.508	0.62	2.029	0.41	0.629	2.028	0.266	0.686	1.992	0.081	0.627	NaN	NaN	NaN	1.877	0.932	0.335	1.757	0.873	0.365	1.795	0.709	0.287	NaN	NaN	NaN	1.813	0.42	0.315	1.707	0.327	0.304	1.642	0.156	0.406
980	4.9	1.773	0.959	0.589	2.038	0.926	0.605	NaN	NaN	NaN	2.029	0.735	0.69	2.031	0.507	0.62	2.029	0.41	0.629	2.028	0.266	0.687	1.992	0.081	0.627	NaN	NaN	NaN	1.879	0.933	0.336	1.759	0.874	0.366	1.797	0.71	0.288	1.86	0.5	0.309	1.816	0.421	0.315	1.71	0.327	0.305	1.649	0.155	0.407
981	4.905	1.779	0.959	0.59	2.042	0.927	0.604	NaN	NaN	NaN	2.032	0.736	0.689	2.032	0.507	0.62	2.029	0.41	0.629	2.027	0.265	0.686	1.991	0.081	0.627	NaN	NaN	NaN	1.88	0.934	0.336	1.762	0.875	0.367	1.798	0.712	0.288	1.86	0.5	0.308	1.818	0.422	0.316	1.713	0.327	0.307	1.655	0.153	0.408
982	4.91	1.792	0.959	0.593	2.044	0.927	0.602	NaN	NaN	NaN	2.035	0.736	0.688	2.033	0.507	0.62	2.029	0.41	0.629	2.027	0.265	0.686	1.991	0.081	0.627	NaN	NaN	NaN	1.882	0.934	0.336	1.763	0.876	0.368	1.799	0.713	0.289	NaN	NaN	NaN	1.82	0.423	0.316	1.715	0.327	0.308	1.662	0.152	0.409
983	4.915	1.795	0.959	0.594	2.047	0.927	0.601	NaN	NaN	NaN	2.039	0.736	0.687	2.033	0.507	0.62	2.03	0.409	0.63	2.027	0.264	0.687	1.991	0.081	0.627	NaN	NaN	NaN	1.883	0.935	0.336	1.763	0.877	0.369	1.8	0.714	0.29	1.866	0.503	0.306	1.822	0.424	0.316	1.719	0.327	0.31	1.669	0.15	0.409
984	4.92	1.795	0.96	0.594	2.051	0.927	0.6	NaN	NaN	NaN	2.041	0.736	0.686	2.034	0.506	0.62	2.03	0.41	0.63	2.027	0.264	0.687	1.991	0.081	0.627	NaN	NaN	NaN	1.884	0.936	0.336	1.765	0.879	0.371	1.802	0.715	0.291	1.867	0.503	0.306	1.825	0.424	0.316	1.722	0.327	0.311	1.676	0.148	0.41
985	4.925	NaN	NaN	NaN	2.054	0.928	0.599	NaN	NaN	NaN	2.044	0.736	0.686	2.034	0.505	0.621	2.03	0.41	0.63	2.027	0.264	0.687	1.991	0.081	0.626	NaN	NaN	NaN	1.885	0.937	0.337	1.766	0.879	0.371	1.803	0.716	0.292	1.868	0.503	0.307	1.827	0.425	0.317	1.726	0.326	0.312	1.683	0.146	0.41
986	4.93	1.801	0.963	0.595	2.057	0.928	0.598	NaN	NaN	NaN	2.046	0.736	0.685	2.035	0.506	0.621	2.031	0.41	0.631	2.027	0.264	0.688	1.991	0.081	0.626	NaN	NaN	NaN	1.886	0.938	0.337	1.767	0.88	0.372	1.804	0.717	0.292	1.868	0.503	0.307	1.829	0.425	0.317	1.73	0.325	0.312	1.691	0.143	0.41
987	4.935	1.801	0.964	0.594	2.06	0.928	0.597	NaN	NaN	NaN	2.048	0.736	0.685	2.036	0.506	0.621	2.031	0.41	0.631	2.027	0.264	0.688	1.99	0.081	0.626	NaN	NaN	NaN	1.887	0.938	0.337	1.769	0.881	0.373	1.805	0.717	0.292	NaN	NaN	NaN	1.832	0.425	0.318	1.734	0.323	0.312	1.698	0.141	0.41
988	4.94	NaN	NaN	NaN	2.063	0.928	0.595	2.015	0.912	0.671	2.052	0.737	0.684	2.037	0.506	0.621	2.032	0.41	0.631	2.027	0.264	0.688	1.99	0.081	0.626	NaN	NaN	NaN	1.888	0.939	0.337	1.77	0.882	0.374	1.807	0.718	0.293	1.874	0.508	0.307	1.834	0.426	0.318	1.738	0.321	0.312	1.705	0.139	0.41
989	4.945	NaN	NaN	NaN	2.066	0.928	0.594	2.016	0.912	0.671	2.055	0.738	0.684	2.038	0.507	0.622	2.032	0.41	0.632	2.027	0.264	0.688	1.99	0.082	0.626	NaN	NaN	NaN	1.889	0.94	0.337	1.771	0.882	0.375	1.807	0.719	0.293	1.874	0.508	0.307	1.837	0.426	0.318	1.742	0.319	0.312	1.713	0.136	0.41
990	4.95	1.818	0.964	0.601	2.069	0.928	0.593	NaN	NaN	NaN	2.058	0.739	0.683	2.041	0.51	0.622	2.032	0.41	0.632	2.027	0.264	0.688	1.99	0.082	0.626	NaN	NaN	NaN	1.89	0.94	0.337	1.772	0.883	0.376	1.808	0.72	0.293	1.875	0.508	0.307	1.84	0.425	0.318	1.747	0.317	0.313	1.72	0.134	0.41
991	4.955	1.811	0.966	0.599	2.072	0.929	0.592	2	0.891	0.671	2.06	0.739	0.682	2.042	0.511	0.622	2.033	0.41	0.632	2.028	0.264	0.688	1.99	0.082	0.626	NaN	NaN	NaN	1.891	0.941	0.336	1.774	0.884	0.377	1.809	0.721	0.294	1.876	0.508	0.307	1.842	0.425	0.318	1.751	0.315	0.313	1.728	0.131	0.409
992	4.96	1.812	0.968	0.599	2.075	0.929	0.591	2.003	0.892	0.67	2.062	0.739	0.681	2.042	0.511	0.622	2.033	0.41	0.632	2.029	0.264	0.689	1.99	0.082	0.626	NaN	NaN	NaN	1.892	0.941	0.336	1.775	0.885	0.378	1.809	0.721	0.294	1.877	0.508	0.308	1.845	0.425	0.318	1.756	0.313	0.313	1.735	0.128	0.409
993	4.965	1.816	0.97	0.6	2.078	0.929	0.589	2.007	0.892	0.669	2.064	0.739	0.68	2.043	0.511	0.622	2.034	0.41	0.632	2.029	0.264	0.689	1.99	0.082	0.626	NaN	NaN	NaN	1.893	0.942	0.336	1.776	0.885	0.379	1.809	0.721	0.295	NaN	NaN	NaN	1.847	0.424	0.318	1.761	0.311	0.312	1.743	0.126	0.409
994	4.97	1.818	0.97	0.601	2.081	0.929	0.588	2.01	0.892	0.668	2.066	0.739	0.68	2.044	0.511	0.622	2.034	0.41	0.632	2.029	0.265	0.689	1.99	0.082	0.626	NaN	NaN	NaN	1.893	0.942	0.336	1.777	0.885	0.38	1.809	0.722	0.297	NaN	NaN	NaN	1.849	0.424	0.318	1.765	0.309	0.312	1.749	0.125	0.41
995	4.975	1.82	0.971	0.601	2.084	0.929	0.587	2.013	0.892	0.667	2.067	0.738	0.679	2.045	0.51	0.621	2.035	0.41	0.632	2.03	0.264	0.689	1.99	0.082	0.626	NaN	NaN	NaN	1.894	0.943	0.336	1.778	0.886	0.381	1.81	0.722	0.298	1.881	0.509	0.311	1.852	0.424	0.319	1.769	0.308	0.312	1.756	0.123	0.41
996	4.98	1.823	0.971	0.601	2.087	0.929	0.585	2.016	0.892	0.665	2.069	0.738	0.678	2.045	0.51	0.621	2.035	0.41	0.632	2.032	0.264	0.689	1.99	0.082	0.626	NaN	NaN	NaN	1.895	0.943	0.336	1.779	0.887	0.382	1.81	0.722	0.298	1.882	0.509	0.311	1.855	0.424	0.319	1.773	0.306	0.312	1.765	0.12	0.408
997	4.985	1.825	0.972	0.601	2.09	0.929	0.584	2.019	0.892	0.664	2.072	0.738	0.678	2.045	0.51	0.621	2.035	0.411	0.632	2.033	0.263	0.69	1.99	0.082	0.626	NaN	NaN	NaN	1.895	0.943	0.337	1.779	0.887	0.383	1.811	0.723	0.299	1.883	0.51	0.311	1.857	0.423	0.32	1.777	0.304	0.313	1.773	0.117	0.407
998	4.99	1.829	0.972	0.602	2.094	0.93	0.582	2.021	0.892	0.663	2.074	0.738	0.677	2.046	0.51	0.621	2.035	0.411	0.632	2.034	0.263	0.69	1.99	0.082	0.626	NaN	NaN	NaN	1.896	0.943	0.337	1.781	0.888	0.384	1.811	0.723	0.3	1.885	0.512	0.31	1.858	0.423	0.32	1.78	0.303	0.314	1.781	0.115	0.407
999	4.995	1.832	0.972	0.602	2.098	0.931	0.581	NaN	NaN	NaN	2.076	0.738	0.676	2.048	0.51	0.621	2.036	0.41	0.632	2.034	0.263	0.69	1.989	0.082	0.626	NaN	NaN	NaN	1.896	0.944	0.337	1.782	0.888	0.385	1.812	0.723	0.301	1.887	0.512	0.31	1.86	0.423	0.321	1.784	0.301	0.315	1.788	0.114	0.407
1000	5	1.833	0.972	0.602	2.103	0.932	0.579	2.027	0.891	0.66	2.078	0.739	0.675	2.049	0.51	0.621	2.037	0.41	0.632	2.035	0.263	0.69	1.989	0.082	0.626	NaN	NaN	NaN	1.897	0.944	0.337	1.783	0.889	0.386	1.812	0.724	0.302	1.888	0.512	0.311	1.862	0.423	0.323	1.787	0.3	0.316	1.796	0.112	0.406
1001	5.005	1.836	0.972	0.602	NaN	NaN	NaN	NaN	NaN	NaN	2.081	0.739	0.674	2.049	0.509	0.621	2.038	0.41	0.632	2.035	0.263	0.69	1.989	0.082	0.626	NaN	NaN	NaN	1.897	0.944	0.337	1.783	0.889	0.388	1.813	0.724	0.303	1.888	0.512	0.311	1.864	0.423	0.324	1.79	0.299	0.317	1.803	0.11	0.406
1002	5.01	1.839	0.973	0.603	NaN	NaN	NaN	NaN	NaN	NaN	2.083	0.738	0.674	2.049	0.507	0.621	2.038	0.41	0.632	2.035	0.263	0.69	1.989	0.082	0.626	NaN	NaN	NaN	1.898	0.944	0.337	1.784	0.889	0.389	1.813	0.724	0.303	1.889	0.511	0.313	1.866	0.423	0.325	1.794	0.298	0.319	1.81	0.108	0.405
1003	5.015	1.842	0.974	0.604	NaN	NaN	NaN	NaN	NaN	NaN	2.086	0.738	0.673	2.05	0.508	0.619	2.039	0.41	0.632	2.036	0.263	0.69	1.989	0.082	0.626	NaN	NaN	NaN	1.898	0.943	0.337	1.785	0.889	0.39	1.814	0.724	0.304	1.889	0.511	0.314	1.867	0.423	0.326	1.796	0.297	0.321	1.817	0.106	0.405
1004	5.02	1.847	0.974	0.606	NaN	NaN	NaN	NaN	NaN	NaN	2.088	0.738	0.672	2.051	0.508	0.619	2.04	0.409	0.631	2.036	0.263	0.69	1.989	0.082	0.626	NaN	NaN	NaN	1.897	0.942	0.338	1.786	0.889	0.391	1.814	0.724	0.306	NaN	NaN	NaN	1.869	0.423	0.328	1.799	0.296	0.324	1.824	0.105	0.405
1005	5.025	1.849	0.974	0.606	NaN	NaN	NaN	NaN	NaN	NaN	2.09	0.737	0.671	2.051	0.508	0.619	2.041	0.409	0.631	2.036	0.262	0.69	1.989	0.082	0.626	NaN	NaN	NaN	1.897	0.941	0.338	1.786	0.889	0.392	1.814	0.723	0.307	NaN	NaN	NaN	1.871	0.422	0.329	1.802	0.296	0.326	1.831	0.104	0.405
1006	5.03	1.851	0.974	0.605	NaN	NaN	NaN	NaN	NaN	NaN	2.093	0.738	0.67	2.053	0.508	0.619	2.041	0.409	0.631	2.037	0.262	0.689	1.989	0.082	0.626	NaN	NaN	NaN	1.897	0.941	0.338	1.787	0.889	0.393	1.801	0.707	0.325	1.893	0.514	0.316	1.872	0.422	0.331	1.805	0.294	0.328	1.838	0.102	0.405
1007	5.035	1.853	0.974	0.606	NaN	NaN	NaN	NaN	NaN	NaN	2.096	0.739	0.668	2.054	0.508	0.618	2.043	0.409	0.63	2.038	0.263	0.689	1.99	0.082	0.626	NaN	NaN	NaN	1.897	0.941	0.338	1.787	0.889	0.394	1.786	0.686	0.349	NaN	NaN	NaN	1.874	0.421	0.332	1.808	0.293	0.331	1.844	0.101	0.405
1008	5.04	1.857	0.975	0.607	NaN	NaN	NaN	NaN	NaN	NaN	2.098	0.739	0.666	2.055	0.507	0.618	2.044	0.41	0.63	2.037	0.263	0.688	1.99	0.082	0.626	NaN	NaN	NaN	1.897	0.941	0.338	1.788	0.889	0.395	1.807	0.713	0.32	NaN	NaN	NaN	1.875	0.421	0.334	1.81	0.292	0.334	1.851	0.1	0.405
1009	5.045	1.861	0.976	0.609	NaN	NaN	NaN	NaN	NaN	NaN	2.1	0.738	0.664	2.057	0.507	0.617	2.045	0.41	0.629	2.037	0.264	0.688	1.99	0.082	0.626	NaN	NaN	NaN	1.897	0.94	0.338	1.789	0.889	0.396	1.813	0.72	0.314	NaN	NaN	NaN	1.877	0.42	0.336	1.813	0.292	0.336	1.857	0.099	0.405
1010	5.05	1.864	0.976	0.609	NaN	NaN	NaN	NaN	NaN	NaN	2.101	0.737	0.663	2.058	0.507	0.616	2.046	0.41	0.628	2.038	0.264	0.688	1.99	0.082	0.626	NaN	NaN	NaN	1.898	0.94	0.338	1.79	0.889	0.397	1.815	0.721	0.313	NaN	NaN	NaN	1.878	0.42	0.338	1.816	0.29	0.338	1.864	0.098	0.405
1011	5.055	1.866	0.975	0.609	NaN	NaN	NaN	NaN	NaN	NaN	NaN	NaN	NaN	NaN	NaN	NaN	2.048	0.411	0.628	2.039	0.264	0.688	1.99	0.082	0.626	NaN	NaN	NaN	1.898	0.94	0.339	1.79	0.888	0.398	1.815	0.721	0.314	NaN	NaN	NaN	1.879	0.419	0.34	1.819	0.289	0.341	1.871	0.097	0.405
1012	5.06	1.868	0.975	0.609	NaN	NaN	NaN	NaN	NaN	NaN	NaN	NaN	NaN	NaN	NaN	NaN	2.049	0.411	0.627	2.041	0.264	0.688	1.991	0.083	0.626	NaN	NaN	NaN	1.898	0.94	0.339	1.79	0.888	0.4	1.815	0.72	0.316	1.895	0.508	0.326	1.881	0.419	0.341	1.822	0.288	0.344	1.877	0.096	0.406
1013	5.065	1.874	0.974	0.611	NaN	NaN	NaN	NaN	NaN	NaN	NaN	NaN	NaN	NaN	NaN	NaN	2.05	0.411	0.626	2.041	0.264	0.687	1.991	0.083	0.626	NaN	NaN	NaN	1.898	0.939	0.339	1.791	0.887	0.401	1.814	0.719	0.318	NaN	NaN	NaN	1.883	0.418	0.343	1.825	0.287	0.347	1.883	0.095	0.406
1014	5.07	1.88	0.972	0.612	NaN	NaN	NaN	NaN	NaN	NaN	NaN	NaN	NaN	NaN	NaN	NaN	2.052	0.41	0.626	2.041	0.264	0.687	1.992	0.083	0.626	NaN	NaN	NaN	1.899	0.939	0.338	1.792	0.887	0.402	1.815	0.719	0.319	NaN	NaN	NaN	1.885	0.417	0.344	1.827	0.285	0.349	1.89	0.094	0.406
1015	5.075	1.877	0.975	0.609	NaN	NaN	NaN	NaN	NaN	NaN	NaN	NaN	NaN	NaN	NaN	NaN	2.053	0.41	0.625	2.042	0.264	0.686	1.993	0.083	0.626	NaN	NaN	NaN	1.899	0.939	0.338	1.793	0.887	0.403	1.815	0.719	0.32	NaN	NaN	NaN	1.886	0.416	0.347	1.83	0.283	0.351	1.895	0.093	0.407
1016	5.08	1.878	0.975	0.609	NaN	NaN	NaN	NaN	NaN	NaN	NaN	NaN	NaN	NaN	NaN	NaN	2.054	0.41	0.625	2.044	0.265	0.686	1.993	0.083	0.625	NaN	NaN	NaN	1.899	0.938	0.338	1.793	0.886	0.404	1.815	0.718	0.321	NaN	NaN	NaN	1.887	0.416	0.349	1.833	0.282	0.355	1.902	0.092	0.407
1017	5.085	1.882	0.976	0.611	NaN	NaN	NaN	NaN	NaN	NaN	NaN	NaN	NaN	NaN	NaN	NaN	NaN	NaN	NaN	2.045	0.265	0.685	1.993	0.083	0.626	NaN	NaN	NaN	1.899	0.938	0.338	1.793	0.886	0.406	1.816	0.718	0.322	1.899	0.508	0.33	1.889	0.416	0.35	1.836	0.281	0.358	1.908	0.092	0.407
1018	5.09	1.884	0.975	0.611	NaN	NaN	NaN	NaN	NaN	NaN	NaN	NaN	NaN	NaN	NaN	NaN	NaN	NaN	NaN	2.047	0.264	0.685	1.994	0.083	0.626	NaN	NaN	NaN	1.899	0.937	0.338	1.795	0.885	0.407	1.816	0.717	0.323	1.899	0.508	0.33	1.891	0.415	0.352	1.839	0.28	0.361	1.913	0.091	0.408
1019	5.095	1.887	0.975	0.611	NaN	NaN	NaN	NaN	NaN	NaN	NaN	NaN	NaN	NaN	NaN	NaN	NaN	NaN	NaN	2.049	0.264	0.684	1.994	0.083	0.626	NaN	NaN	NaN	1.899	0.937	0.337	1.795	0.885	0.408	1.816	0.717	0.325	NaN	NaN	NaN	1.892	0.414	0.354	1.842	0.279	0.364	1.918	0.09	0.408
1020	5.1	1.889	0.974	0.61	NaN	NaN	NaN	NaN	NaN	NaN	NaN	NaN	NaN	NaN	NaN	NaN	NaN	NaN	NaN	2.05	0.264	0.684	1.995	0.083	0.626	NaN	NaN	NaN	1.899	0.936	0.337	1.796	0.884	0.408	1.816	0.717	0.326	NaN	NaN	NaN	1.894	0.413	0.356	1.844	0.277	0.367	1.923	0.09	0.409
1021	5.105	1.891	0.974	0.61	NaN	NaN	NaN	NaN	NaN	NaN	NaN	NaN	NaN	NaN	NaN	NaN	NaN	NaN	NaN	2.05	0.264	0.683	1.995	0.083	0.626	NaN	NaN	NaN	1.9	0.936	0.337	1.796	0.883	0.41	1.816	0.716	0.328	NaN	NaN	NaN	1.895	0.412	0.358	1.847	0.276	0.37	1.929	0.089	0.41
1022	5.11	1.893	0.974	0.609	NaN	NaN	NaN	NaN	NaN	NaN	NaN	NaN	NaN	NaN	NaN	NaN	NaN	NaN	NaN	2.05	0.265	0.683	1.996	0.083	0.626	NaN	NaN	NaN	1.9	0.935	0.337	1.797	0.883	0.411	1.816	0.715	0.33	NaN	NaN	NaN	1.897	0.412	0.36	1.85	0.275	0.372	1.938	0.087	0.412
1023	5.115	1.896	0.973	0.609	NaN	NaN	NaN	NaN	NaN	NaN	NaN	NaN	NaN	NaN	NaN	NaN	NaN	NaN	NaN	2.053	0.265	0.682	1.996	0.083	0.626	NaN	NaN	NaN	1.9	0.935	0.337	1.798	0.882	0.412	1.817	0.714	0.331	1.903	0.506	0.339	1.899	0.411	0.362	1.853	0.274	0.375	1.944	0.086	0.413
1024	5.12	1.898	0.973	0.609	NaN	NaN	NaN	NaN	NaN	NaN	2.144	0.741	0.638	NaN	NaN	NaN	NaN	NaN	NaN	2.055	0.264	0.681	1.996	0.083	0.626	NaN	NaN	NaN	1.899	0.934	0.337	1.798	0.882	0.413	1.817	0.714	0.333	1.904	0.505	0.34	1.902	0.41	0.364	1.859	0.272	0.378	1.95	0.085	0.413
1025	5.125	1.9	0.973	0.608	NaN	NaN	NaN	NaN	NaN	NaN	NaN	NaN	NaN	NaN	NaN	NaN	NaN	NaN	NaN	2.056	0.264	0.681	1.996	0.083	0.626	NaN	NaN	NaN	1.899	0.934	0.337	1.799	0.882	0.414	1.817	0.712	0.335	1.901	0.499	0.346	1.906	0.408	0.366	1.866	0.27	0.382	1.955	0.084	0.414
1026	5.13	1.902	0.972	0.608	NaN	NaN	NaN	NaN	NaN	NaN	NaN	NaN	NaN	NaN	NaN	NaN	NaN	NaN	NaN	2.056	0.265	0.68	1.997	0.083	0.626	NaN	NaN	NaN	1.9	0.934	0.337	1.799	0.881	0.415	1.817	0.711	0.336	1.897	0.491	0.355	1.907	0.408	0.367	1.863	0.271	0.384	1.958	0.084	0.416
1027	5.135	1.905	0.972	0.608	NaN	NaN	NaN	NaN	NaN	NaN	2.152	0.739	0.63	NaN	NaN	NaN	NaN	NaN	NaN	2.058	0.265	0.68	1.997	0.083	0.626	NaN	NaN	NaN	1.901	0.935	0.336	NaN	NaN	NaN	1.818	0.711	0.337	1.903	0.498	0.348	1.905	0.407	0.368	1.864	0.271	0.386	1.96	0.084	0.416
1028	5.14	1.907	0.972	0.607	NaN	NaN	NaN	NaN	NaN	NaN	2.153	0.739	0.628	NaN	NaN	NaN	NaN	NaN	NaN	2.06	0.264	0.679	1.997	0.083	0.626	NaN	NaN	NaN	1.9	0.933	0.338	NaN	NaN	NaN	1.818	0.709	0.339	NaN	NaN	NaN	1.906	0.406	0.37	1.866	0.27	0.388	1.966	0.082	0.417
1029	5.145	1.909	0.971	0.606	NaN	NaN	NaN	NaN	NaN	NaN	2.156	0.739	0.626	NaN	NaN	NaN	NaN	NaN	NaN	2.062	0.264	0.679	1.998	0.083	0.626	NaN	NaN	NaN	1.902	0.935	0.335	NaN	NaN	NaN	1.818	0.708	0.341	NaN	NaN	NaN	1.907	0.405	0.372	1.868	0.269	0.391	1.971	0.081	0.417
1030	5.15	1.913	0.971	0.606	NaN	NaN	NaN	NaN	NaN	NaN	2.159	0.739	0.623	NaN	NaN	NaN	NaN	NaN	NaN	2.063	0.264	0.678	1.998	0.083	0.626	NaN	NaN	NaN	NaN	NaN	NaN	NaN	NaN	NaN	1.819	0.707	0.342	NaN	NaN	NaN	1.908	0.406	0.375	1.87	0.269	0.393	1.979	0.079	0.417
1031	5.155	1.918	0.971	0.608	NaN	NaN	NaN	NaN	NaN	NaN	2.161	0.739	0.621	NaN	NaN	NaN	NaN	NaN	NaN	2.064	0.265	0.678	1.998	0.084	0.626	NaN	NaN	NaN	NaN	NaN	NaN	NaN	NaN	NaN	1.82	0.706	0.342	NaN	NaN	NaN	1.91	0.405	0.376	1.872	0.268	0.394	1.987	0.077	0.419
1032	5.16	1.921	0.971	0.608	NaN	NaN	NaN	NaN	NaN	NaN	2.164	0.739	0.618	NaN	NaN	NaN	NaN	NaN	NaN	2.063	0.266	0.677	1.998	0.084	0.627	NaN	NaN	NaN	1.898	0.928	0.338	NaN	NaN	NaN	1.821	0.705	0.343	NaN	NaN	NaN	1.911	0.405	0.376	1.874	0.267	0.396	1.982	0.079	0.418
1033	5.165	1.922	0.97	0.607	NaN	NaN	NaN	NaN	NaN	NaN	2.166	0.738	0.615	NaN	NaN	NaN	NaN	NaN	NaN	2.064	0.266	0.676	1.998	0.084	0.627	NaN	NaN	NaN	1.898	0.927	0.338	NaN	NaN	NaN	1.821	0.704	0.345	NaN	NaN	NaN	NaN	NaN	NaN	1.875	0.266	0.397	1.983	0.079	0.418
1034	5.17	1.924	0.97	0.606	NaN	NaN	NaN	NaN	NaN	NaN	2.168	0.738	0.612	NaN	NaN	NaN	NaN	NaN	NaN	2.065	0.266	0.675	1.998	0.084	0.627	NaN	NaN	NaN	1.898	0.927	0.338	NaN	NaN	NaN	1.821	0.702	0.346	1.914	0.497	0.354	NaN	NaN	NaN	1.877	0.265	0.399	1.985	0.078	0.419
1035	5.175	1.927	0.969	0.605	NaN	NaN	NaN	NaN	NaN	NaN	2.171	0.737	0.609	NaN	NaN	NaN	NaN	NaN	NaN	2.067	0.266	0.675	1.998	0.085	0.627	NaN	NaN	NaN	1.898	0.927	0.338	NaN	NaN	NaN	1.822	0.702	0.347	1.915	0.496	0.355	1.915	0.403	0.382	1.878	0.264	0.4	1.985	0.078	0.419
1036	5.18	1.929	0.969	0.605	NaN	NaN	NaN	NaN	NaN	NaN	2.174	0.737	0.607	NaN	NaN	NaN	NaN	NaN	NaN	2.069	0.266	0.674	1.998	0.085	0.627	NaN	NaN	NaN	1.898	0.926	0.338	NaN	NaN	NaN	1.823	0.701	0.347	1.916	0.496	0.355	1.919	0.401	0.382	1.879	0.264	0.402	1.985	0.078	0.419
1037	5.185	1.931	0.969	0.604	NaN	NaN	NaN	NaN	NaN	NaN	2.176	0.737	0.604	NaN	NaN	NaN	NaN	NaN	NaN	2.071	0.266	0.673	1.998	0.086	0.627	NaN	NaN	NaN	1.899	0.926	0.338	NaN	NaN	NaN	1.824	0.701	0.348	1.917	0.496	0.355	1.92	0.401	0.382	1.88	0.264	0.403	1.985	0.078	0.419
1038	5.19	1.933	0.968	0.604	NaN	NaN	NaN	NaN	NaN	NaN	2.178	0.737	0.601	NaN	NaN	NaN	NaN	NaN	NaN	2.071	0.267	0.673	1.998	0.087	0.626	NaN	NaN	NaN	NaN	NaN	NaN	NaN	NaN	NaN	1.824	0.701	0.348	1.918	0.495	0.356	1.92	0.4	0.382	1.88	0.263	0.404	NaN	NaN	NaN
1039	5.195	1.936	0.968	0.603	NaN	NaN	NaN	NaN	NaN	NaN	2.181	0.736	0.598	NaN	NaN	NaN	NaN	NaN	NaN	2.071	0.268	0.671	1.998	0.088	0.626	NaN	NaN	NaN	1.899	0.923	0.335	NaN	NaN	NaN	1.824	0.699	0.349	1.918	0.495	0.356	1.92	0.4	0.382	1.88	0.263	0.404	1.987	0.074	0.42
1040	5.2	1.938	0.967	0.602	NaN	NaN	NaN	NaN	NaN	NaN	2.183	0.736	0.595	NaN	NaN	NaN	NaN	NaN	NaN	2.074	0.268	0.669	1.998	0.088	0.626	NaN	NaN	NaN	NaN	NaN	NaN	1.847	0.86	0.415	1.824	0.698	0.351	1.919	0.495	0.356	1.919	0.401	0.382	1.88	0.263	0.404	1.986	0.074	0.42
1041	5.205	1.94	0.967	0.601	NaN	NaN	NaN	NaN	NaN	NaN	2.186	0.736	0.592	NaN	NaN	NaN	NaN	NaN	NaN	2.077	0.267	0.669	1.998	0.089	0.626	NaN	NaN	NaN	NaN	NaN	NaN	1.847	0.86	0.416	1.824	0.698	0.351	1.919	0.494	0.356	1.916	0.402	0.382	1.88	0.262	0.402	1.983	0.075	0.42
1042	5.21	1.942	0.967	0.6	NaN	NaN	NaN	NaN	NaN	NaN	2.187	0.736	0.59	NaN	NaN	NaN	NaN	NaN	NaN	2.079	0.268	0.668	2	0.089	0.626	NaN	NaN	NaN	NaN	NaN	NaN	1.848	0.86	0.416	1.824	0.697	0.352	1.919	0.494	0.356	1.916	0.402	0.382	1.879	0.262	0.4	1.981	0.076	0.42
1043	5.215	1.945	0.967	0.6	NaN	NaN	NaN	NaN	NaN	NaN	NaN	NaN	NaN	NaN	NaN	NaN	NaN	NaN	NaN	2.081	0.268	0.667	2.002	0.09	0.626	NaN	NaN	NaN	NaN	NaN	NaN	1.849	0.859	0.415	1.824	0.697	0.352	1.919	0.495	0.356	1.916	0.402	0.383	1.879	0.262	0.398	1.978	0.076	0.419
1044	5.22	1.949	0.968	0.6	NaN	NaN	NaN	NaN	NaN	NaN	NaN	NaN	NaN	NaN	NaN	NaN	NaN	NaN	NaN	2.083	0.269	0.665	2.004	0.091	0.627	NaN	NaN	NaN	NaN	NaN	NaN	1.849	0.859	0.415	1.824	0.697	0.352	1.919	0.495	0.356	NaN	NaN	NaN	1.878	0.262	0.396	1.975	0.076	0.419
1045	5.225	1.951	0.968	0.599	NaN	NaN	NaN	NaN	NaN	NaN	2.195	0.735	0.58	NaN	NaN	NaN	NaN	NaN	NaN	2.087	0.269	0.663	2.005	0.092	0.627	NaN	NaN	NaN	NaN	NaN	NaN	1.85	0.859	0.415	1.824	0.698	0.353	1.919	0.495	0.355	1.92	0.398	0.375	1.879	0.261	0.393	1.973	0.076	0.419
1046	5.23	1.951	0.967	0.597	NaN	NaN	NaN	NaN	NaN	NaN	NaN	NaN	NaN	NaN	NaN	NaN	NaN	NaN	NaN	2.089	0.27	0.662	2.005	0.093	0.627	NaN	NaN	NaN	NaN	NaN	NaN	1.851	0.86	0.415	1.824	0.698	0.353	NaN	NaN	NaN	1.92	0.398	0.374	1.88	0.261	0.391	1.973	0.076	0.419
1047	5.235	1.953	0.968	0.596	NaN	NaN	NaN	NaN	NaN	NaN	2.201	0.735	0.574	NaN	NaN	NaN	NaN	NaN	NaN	2.09	0.271	0.66	2.005	0.095	0.627	NaN	NaN	NaN	NaN	NaN	NaN	1.851	0.86	0.414	1.824	0.699	0.353	1.918	0.492	0.353	1.92	0.399	0.374	1.879	0.261	0.388	1.975	0.075	0.419
1048	5.24	1.955	0.968	0.595	NaN	NaN	NaN	NaN	NaN	NaN	NaN	NaN	NaN	NaN	NaN	NaN	NaN	NaN	NaN	2.093	0.272	0.658	2.006	0.097	0.627	NaN	NaN	NaN	NaN	NaN	NaN	1.852	0.86	0.414	1.824	0.699	0.354	1.918	0.492	0.353	1.921	0.399	0.374	1.878	0.261	0.386	1.98	0.073	0.417
1049	5.245	1.957	0.967	0.595	NaN	NaN	NaN	NaN	NaN	NaN	NaN	NaN	NaN	NaN	NaN	NaN	NaN	NaN	NaN	2.094	0.274	0.656	2.007	0.098	0.627	NaN	NaN	NaN	NaN	NaN	NaN	1.852	0.86	0.413	1.824	0.699	0.354	1.918	0.492	0.353	1.92	0.399	0.372	1.878	0.261	0.383	1.982	0.072	0.417
1050	5.25	1.958	0.967	0.593	NaN	NaN	NaN	NaN	NaN	NaN	2.208	0.736	0.565	NaN	NaN	NaN	NaN	NaN	NaN	2.098	0.275	0.655	2.009	0.099	0.628	NaN	NaN	NaN	NaN	NaN	NaN	1.852	0.861	0.413	1.824	0.699	0.354	1.917	0.492	0.352	1.919	0.398	0.372	1.879	0.26	0.382	1.982	0.072	0.417
1051	5.255	1.96	0.967	0.592	NaN	NaN	NaN	NaN	NaN	NaN	NaN	NaN	NaN	NaN	NaN	NaN	NaN	NaN	NaN	2.101	0.276	0.653	2.01	0.101	0.628	NaN	NaN	NaN	NaN	NaN	NaN	1.853	0.861	0.412	1.824	0.699	0.354	1.917	0.492	0.352	1.919	0.398	0.372	1.879	0.26	0.381	1.983	0.072	0.417
1052	5.26	1.962	0.967	0.591	NaN	NaN	NaN	NaN	NaN	NaN	NaN	NaN	NaN	NaN	NaN	NaN	NaN	NaN	NaN	2.102	0.278	0.651	2.011	0.103	0.628	NaN	NaN	NaN	NaN	NaN	NaN	NaN	NaN	NaN	1.824	0.7	0.354	1.917	0.492	0.352	1.919	0.397	0.371	1.879	0.26	0.381	1.983	0.071	0.416
1053	5.265	1.965	0.968	0.591	NaN	NaN	NaN	NaN	NaN	NaN	NaN	NaN	NaN	NaN	NaN	NaN	NaN	NaN	NaN	2.105	0.28	0.649	2.012	0.104	0.628	NaN	NaN	NaN	NaN	NaN	NaN	NaN	NaN	NaN	1.827	0.699	0.355	1.917	0.492	0.352	1.919	0.397	0.371	1.879	0.261	0.382	1.983	0.071	0.416
1054	5.27	1.967	0.969	0.59	NaN	NaN	NaN	NaN	NaN	NaN	NaN	NaN	NaN	NaN	NaN	NaN	NaN	NaN	NaN	2.108	0.282	0.646	2.012	0.107	0.627	NaN	NaN	NaN	1.906	0.925	0.325	NaN	NaN	NaN	1.834	0.698	0.358	1.917	0.492	0.352	1.919	0.397	0.372	1.879	0.261	0.383	1.983	0.071	0.416
1055	5.275	1.969	0.969	0.588	NaN	NaN	NaN	NaN	NaN	NaN	NaN	NaN	NaN	NaN	NaN	NaN	NaN	NaN	NaN	2.11	0.284	0.645	2.014	0.109	0.627	NaN	NaN	NaN	1.906	0.926	0.325	NaN	NaN	NaN	1.835	0.698	0.358	NaN	NaN	NaN	1.92	0.397	0.372	1.879	0.261	0.384	1.983	0.071	0.416
1056	5.28	1.971	0.97	0.587	NaN	NaN	NaN	NaN	NaN	NaN	NaN	NaN	NaN	NaN	NaN	NaN	NaN	NaN	NaN	2.112	0.285	0.642	2.017	0.11	0.628	NaN	NaN	NaN	1.906	0.926	0.325	NaN	NaN	NaN	1.835	0.698	0.358	NaN	NaN	NaN	1.92	0.398	0.372	1.878	0.261	0.385	1.983	0.071	0.416
1057	5.285	1.971	0.969	0.586	NaN	NaN	NaN	NaN	NaN	NaN	NaN	NaN	NaN	NaN	NaN	NaN	NaN	NaN	NaN	2.116	0.286	0.64	2.019	0.112	0.628	NaN	NaN	NaN	1.905	0.926	0.325	NaN	NaN	NaN	1.832	0.699	0.358	NaN	NaN	NaN	1.92	0.398	0.372	1.878	0.261	0.386	1.983	0.071	0.416
1058	5.29	1.97	0.967	0.583	NaN	NaN	NaN	NaN	NaN	NaN	NaN	NaN	NaN	NaN	NaN	NaN	NaN	NaN	NaN	2.119	0.287	0.638	2.025	0.113	0.628	NaN	NaN	NaN	1.905	0.926	0.324	NaN	NaN	NaN	1.826	0.7	0.356	1.918	0.495	0.355	1.92	0.398	0.373	1.879	0.261	0.387	1.983	0.071	0.416
1059	5.295	1.972	0.968	0.582	NaN	NaN	NaN	NaN	NaN	NaN	2.079	0.806	0.434	NaN	NaN	NaN	NaN	NaN	NaN	2.121	0.289	0.635	2.033	0.113	0.629	NaN	NaN	NaN	1.905	0.927	0.323	NaN	NaN	NaN	1.825	0.7	0.355	1.919	0.495	0.355	1.921	0.398	0.374	1.879	0.261	0.388	1.983	0.071	0.416
1060	5.3	1.975	0.969	0.582	NaN	NaN	NaN	NaN	NaN	NaN	2.079	0.806	0.431	NaN	NaN	NaN	NaN	NaN	NaN	2.125	0.291	0.633	2.027	0.118	0.627	NaN	NaN	NaN	1.905	0.928	0.322	NaN	NaN	NaN	1.825	0.7	0.355	1.919	0.495	0.356	1.921	0.398	0.375	1.88	0.26	0.389	1.983	0.071	0.416
1061	5.305	1.977	0.969	0.581	NaN	NaN	NaN	NaN	NaN	NaN	2.08	0.806	0.428	NaN	NaN	NaN	NaN	NaN	NaN	2.127	0.293	0.629	2.027	0.122	0.626	NaN	NaN	NaN	1.905	0.928	0.321	NaN	NaN	NaN	1.825	0.7	0.356	NaN	NaN	NaN	1.92	0.397	0.377	1.88	0.26	0.39	1.983	0.071	0.416
1062	5.31	1.977	0.968	0.58	NaN	NaN	NaN	NaN	NaN	NaN	2.081	0.806	0.425	NaN	NaN	NaN	NaN	NaN	NaN	2.13	0.296	0.626	2.027	0.125	0.625	NaN	NaN	NaN	1.905	0.929	0.32	NaN	NaN	NaN	1.825	0.7	0.356	1.917	0.492	0.36	1.92	0.397	0.378	1.88	0.26	0.39	1.983	0.071	0.416
1063	5.315	1.977	0.969	0.58	NaN	NaN	NaN	NaN	NaN	NaN	2.082	0.806	0.423	NaN	NaN	NaN	NaN	NaN	NaN	2.134	0.297	0.623	2.029	0.128	0.623	NaN	NaN	NaN	1.904	0.929	0.32	NaN	NaN	NaN	NaN	NaN	NaN	1.917	0.492	0.36	1.92	0.397	0.379	1.88	0.26	0.39	1.983	0.071	0.416
1064	5.32	1.976	0.969	0.579	NaN	NaN	NaN	NaN	NaN	NaN	NaN	NaN	NaN	NaN	NaN	NaN	NaN	NaN	NaN	2.139	0.299	0.621	2.032	0.13	0.623	NaN	NaN	NaN	1.903	0.928	0.319	NaN	NaN	NaN	1.824	0.697	0.36	NaN	NaN	NaN	1.92	0.397	0.379	1.88	0.26	0.39	1.983	0.071	0.416
1065	5.325	1.981	0.968	0.577	NaN	NaN	NaN	NaN	NaN	NaN	NaN	NaN	NaN	NaN	NaN	NaN	NaN	NaN	NaN	2.142	0.301	0.617	2.037	0.132	0.623	NaN	NaN	NaN	1.903	0.928	0.319	NaN	NaN	NaN	1.824	0.697	0.36	NaN	NaN	NaN	1.92	0.397	0.379	1.88	0.26	0.389	1.983	0.071	0.416
1066	5.33	1.983	0.968	0.576	NaN	NaN	NaN	NaN	NaN	NaN	NaN	NaN	NaN	NaN	NaN	NaN	NaN	NaN	NaN	2.145	0.303	0.612	2.04	0.134	0.622	NaN	NaN	NaN	1.902	0.928	0.319	NaN	NaN	NaN	1.824	0.698	0.361	1.918	0.494	0.363	1.92	0.397	0.379	1.88	0.259	0.389	1.981	0.071	0.416
1067	5.335	1.986	0.969	0.576	NaN	NaN	NaN	NaN	NaN	NaN	NaN	NaN	NaN	NaN	NaN	NaN	NaN	NaN	NaN	2.149	0.304	0.608	2.041	0.138	0.62	NaN	NaN	NaN	1.902	0.928	0.319	NaN	NaN	NaN	1.825	0.699	0.362	1.918	0.494	0.363	1.92	0.397	0.379	1.88	0.259	0.389	1.978	0.072	0.416
1068	5.34	1.988	0.969	0.576	NaN	NaN	NaN	NaN	NaN	NaN	NaN	NaN	NaN	NaN	NaN	NaN	NaN	NaN	NaN	2.151	0.307	0.604	2.043	0.14	0.619	NaN	NaN	NaN	1.902	0.928	0.319	NaN	NaN	NaN	1.825	0.699	0.363	1.918	0.494	0.363	1.92	0.397	0.38	1.881	0.259	0.388	1.981	0.071	0.416
1069	5.345	1.993	0.971	0.577	NaN	NaN	NaN	NaN	NaN	NaN	NaN	NaN	NaN	NaN	NaN	NaN	NaN	NaN	NaN	2.155	0.309	0.6	2.045	0.143	0.618	NaN	NaN	NaN	1.901	0.928	0.318	NaN	NaN	NaN	1.825	0.7	0.363	1.918	0.494	0.363	1.92	0.397	0.38	1.881	0.259	0.388	1.982	0.071	0.416
1070	5.35	1.994	0.972	0.576	NaN	NaN	NaN	NaN	NaN	NaN	NaN	NaN	NaN	NaN	NaN	NaN	NaN	NaN	NaN	2.159	0.311	0.596	2.048	0.146	0.616	NaN	NaN	NaN	1.901	0.928	0.318	NaN	NaN	NaN	1.826	0.7	0.364	1.918	0.494	0.363	1.92	0.397	0.38	1.881	0.259	0.388	1.982	0.071	0.416
1071	5.355	1.995	0.971	0.573	NaN	NaN	NaN	NaN	NaN	NaN	NaN	NaN	NaN	NaN	NaN	NaN	NaN	NaN	NaN	2.162	0.312	0.592	2.053	0.148	0.615	NaN	NaN	NaN	1.901	0.928	0.318	NaN	NaN	NaN	1.826	0.7	0.364	1.918	0.495	0.364	1.921	0.398	0.38	1.881	0.259	0.388	1.982	0.071	0.416
1072	5.36	1.996	0.97	0.572	NaN	NaN	NaN	NaN	NaN	NaN	NaN	NaN	NaN	NaN	NaN	NaN	NaN	NaN	NaN	2.165	0.314	0.588	2.057	0.15	0.614	NaN	NaN	NaN	NaN	NaN	NaN	NaN	NaN	NaN	NaN	NaN	NaN	1.919	0.495	0.364	1.921	0.398	0.38	1.881	0.259	0.389	1.982	0.071	0.416
1073	5.365	1.997	0.97	0.571	NaN	NaN	NaN	NaN	NaN	NaN	NaN	NaN	NaN	NaN	NaN	NaN	NaN	NaN	NaN	2.17	0.314	0.583	2.059	0.153	0.612	NaN	NaN	NaN	NaN	NaN	NaN	NaN	NaN	NaN	NaN	NaN	NaN	1.919	0.495	0.364	1.921	0.398	0.381	1.881	0.259	0.389	1.982	0.071	0.416
1074	5.37	1.999	0.969	0.571	NaN	NaN	NaN	NaN	NaN	NaN	NaN	NaN	NaN	NaN	NaN	NaN	NaN	NaN	NaN	2.175	0.315	0.58	2.062	0.157	0.61	NaN	NaN	NaN	NaN	NaN	NaN	NaN	NaN	NaN	NaN	NaN	NaN	1.919	0.495	0.364	1.921	0.398	0.381	1.882	0.259	0.39	1.982	0.071	0.416
1075	5.375	2.001	0.969	0.57	NaN	NaN	NaN	NaN	NaN	NaN	NaN	NaN	NaN	NaN	NaN	NaN	NaN	NaN	NaN	2.177	0.318	0.575	2.065	0.158	0.608	NaN	NaN	NaN	NaN	NaN	NaN	NaN	NaN	NaN	NaN	NaN	NaN	1.919	0.495	0.364	1.921	0.397	0.383	1.883	0.259	0.391	1.982	0.071	0.416
1076	5.38	2.003	0.969	0.569	NaN	NaN	NaN	NaN	NaN	NaN	NaN	NaN	NaN	NaN	NaN	NaN	NaN	NaN	NaN	2.179	0.319	0.57	2.067	0.161	0.606	NaN	NaN	NaN	NaN	NaN	NaN	NaN	NaN	NaN	1.825	0.699	0.371	1.919	0.495	0.365	1.921	0.397	0.384	1.882	0.26	0.392	1.982	0.071	0.416
1077	5.385	2.006	0.969	0.568	NaN	NaN	NaN	NaN	NaN	NaN	NaN	NaN	NaN	NaN	NaN	NaN	NaN	NaN	NaN	2.188	0.317	0.567	2.071	0.163	0.605	NaN	NaN	NaN	NaN	NaN	NaN	NaN	NaN	NaN	1.825	0.699	0.372	NaN	NaN	NaN	1.919	0.395	0.386	1.881	0.26	0.392	1.982	0.071	0.416
1078	5.39	2.01	0.971	0.568	NaN	NaN	NaN	NaN	NaN	NaN	NaN	NaN	NaN	NaN	NaN	NaN	NaN	NaN	NaN	2.199	0.316	0.566	2.075	0.165	0.603	NaN	NaN	NaN	1.896	0.927	0.32	NaN	NaN	NaN	1.825	0.699	0.372	NaN	NaN	NaN	1.919	0.395	0.387	1.881	0.26	0.392	1.982	0.071	0.416
1079	5.395	2.013	0.972	0.568	NaN	NaN	NaN	NaN	NaN	NaN	NaN	NaN	NaN	NaN	NaN	NaN	NaN	NaN	NaN	2.192	0.321	0.558	2.079	0.166	0.602	NaN	NaN	NaN	1.895	0.927	0.321	NaN	NaN	NaN	1.825	0.699	0.372	NaN	NaN	NaN	1.919	0.395	0.388	1.881	0.26	0.392	1.982	0.071	0.416
1080	5.4	2.015	0.972	0.567	NaN	NaN	NaN	NaN	NaN	NaN	NaN	NaN	NaN	NaN	NaN	NaN	NaN	NaN	NaN	2.192	0.323	0.553	2.083	0.169	0.6	NaN	NaN	NaN	1.895	0.928	0.321	NaN	NaN	NaN	1.826	0.7	0.373	NaN	NaN	NaN	1.919	0.395	0.388	1.881	0.26	0.393	1.982	0.071	0.416
[truncated: 3 more columns]
