# Supplementary material for: Associations between lower-limb muscle activation and knee flexion in post-stroke individuals: A study on the stance-to-swing phases of gait
Source: PLoS One. 2017 Sep 8;12(9):e0183865. doi: 10.1371/journal.pone.0183865 (PMC5590852; doi:10.1371/journal.pone.0183865)
Supplement: S1 Dataset — (ZIP) [file pone.0183865.s001.zip › S1_Dataset/Healthy group/4/1/emg.csv]

Frame	Time	EMG Signal 1	EMG Signal 2	EMG Signal 3	EMG Signal 4	EMG Signal 5	EMG Signal 6	EMG Signal 7	EMG Signal 8
0	0	43.739	61.353	-2.255	54.218	41.585	51.427	41.754	35.972
1	0.001	51.893	54.265	-10.972	28.931	43.011	47.931	45.894	50.115
2	0.002	51.339	52.781	5.096	23.926	39.026	44.634	32.033	55.171
3	0.003	50.608	46.462	19.424	24.731	33.498	47.151	46.242	38.327
4	0.004	49.698	37.636	12.282	25.318	30.106	25.872	42.462	42.204
5	0.005	43	32.898	33.024	30.41	29.245	26.862	42.755	42.034
6	0.006	44.255	34.761	35.024	52.002	31.882	27.669	18.288	32.208
7	0.007	40.689	37.411	74.589	59.471	25.632	28.304	25.953	26.103
8	0.008	37.343	35.825	56.122	49.333	30.232	41.534	27.055	33.171
9	0.009	43.897	33.107	59.162	19.31	26.53	26.337	17.925	42.164
10	0.01	38.098	29.646	70.738	28.772	18.593	19.482	18.683	41.698
11	0.011	30.595	27.176	39.775	23.749	16.479	16.326	19.271	28.128
12	0.012	31.257	28.019	-18.816	18.921	22.525	21.91	19.687	21.763
13	0.013	23.059	31.214	-45.058	8.903	22.206	21.531	16.456	18.699
14	0.014	20.123	27.299	-54.235	-5.555	21.716	21.176	16.543	18.188
15	0.015	28.857	27.298	-36.062	9.06	22.803	14.468	13.754	20.033
16	0.016	28.346	19.982	4.828	39.413	10.759	15.932	16.033	4.529
17	0.017	24.979	21.616	53.106	42.355	8.039	13.756	11.184	32.056
18	0.018	24.174	15.167	84.94	20.185	8.253	6.778	12.945	42.974
19	0.019	16.266	9.351	77.358	-7.598	5.986	8.936	12.611	15.185
20	0.02	19.64	12.485	-7.458	14.746	3.751	9.582	13.868	17.054
21	0.021	22.688	14.126	-44.675	4.076	7.937	7.759	7.033	6.378
22	0.022	14.958	7.114	-143.981	11.08	4.032	5.2	7.789	7.761
23	0.023	10.97	0.737	-132.36	22.591	3.842	5.404	9.937	3.983
24	0.024	9.956	2.532	-98.184	9.754	3.689	7.205	2.254	0.454
25	0.025	3.769	-0.648	-23.677	-2.079	0.867	0.152	-1.327	-7.089
26	0.026	-0.602	-1.64	83.6	-1.289	0.596	7.073	-1.573	-17.899
27	0.027	-1.619	-3.343	183.394	23.928	-1.957	5.135	-1.97	-31.174
28	0.028	4.394	-2.474	195.364	4.109	-0.213	10.984	-0.972	-17.857
29	0.029	-2.106	-4.836	253.855	-6.937	-4.234	-3.057	-2.448	-28.486
30	0.03	1.524	-0.175	198.604	-17.159	-0.863	-13.564	-3.684	-3.076
31	0.031	6.382	6.092	167.985	-20.731	-4.037	-5.644	-4.877	45.226
32	0.032	-6.885	-1.717	32.719	-29.091	-2.33	1.546	-2.736	51.012
33	0.033	-13.121	-5.21	-25.849	-8.786	-5.037	2.206	-7.126	7.705
34	0.034	-6.129	1.228	-44.109	10.188	-6.735	-4.827	-7.416	12.466
35	0.035	-11.268	-2.526	-60.752	12	-1.435	0.57	-5.924	-13.317
36	0.036	-13.245	-5.834	-47.135	23.002	-2.674	-16.055	-7.679	-27.437
37	0.037	-10.519	-17.213	-60.923	-5.233	-5.039	-4.953	-7.069	1.073
38	0.038	-12.178	-4.926	-49.689	-16.994	-8.724	-3.281	-4.087	11.816
39	0.039	-11.85	3.159	-61.054	-20.791	-8.506	5.978	-6.87	1.295
40	0.04	-9.91	-14.829	-51.671	-18.125	-12.313	0.377	-5.171	3.977
41	0.041	-11.2	-26.963	-61.037	-15.829	-6.216	-4.607	-11.558	-38.988
42	0.042	-16.497	-12.533	-85.875	22.288	-8.987	-14.968	-7.649	-45.323
43	0.043	-13.614	-7.152	-78.909	16.541	-6.892	-8.833	-7.189	-6.899
44	0.044	-13.384	-9.268	-59.294	-18.955	-9.021	-7.897	-9.407	7.952
45	0.045	-15.039	-14.244	-16.935	-32.747	-11.118	-9.05	-7.721	-5.819
46	0.046	-13.942	-21.686	-11.554	-37.014	-5.833	-14.04	-9.674	-26.693
47	0.047	-11.241	-18.257	3.571	-25.945	-5.359	-8.16	-14.694	-23.136
48	0.048	-15.077	-12.461	-9.913	-22.782	-10.087	-13.863	-6.139	-26.524
49	0.049	-14.796	-13.595	-13.946	-25.969	-10.729	-15.861	-7.42	-23.473
50	0.05	-13.703	-14.685	-2.766	-17.716	-9.414	-15.304	-10.615	-31.787
51	0.051	-10.93	-4.999	-12.93	15.799	-10.716	-14.638	-5.776	-29.176
52	0.052	-16.668	-3.832	-10.045	11.383	-9.509	-14.179	-8.29	5.945
53	0.053	-17.371	-4.986	-12.967	32.114	-7.534	-11.788	-10.617	1.023
54	0.054	-17.882	-14.652	-15.579	-9.458	-10.211	-12.114	-8.672	-3.297
55	0.055	-17.226	-18.324	-27.165	-37.083	-11.729	-9.355	-9.248	-7.2
56	0.056	-11.735	-12.316	-24.961	-21.925	-10.345	-12.009	-2.665	-25.866
57	0.057	-12.242	-11.337	-26.826	-8.305	-7.221	-9.045	-5.198	-15.855
58	0.058	-14.105	-16.161	-24.992	-28.932	-7.588	-9.365	-10.819	12.371
59	0.059	-14.616	-16.918	-16.972	-10.098	-10.275	-6.579	-8.886	8.706
60	0.06	-15.896	-11.288	-21.153	-13.356	-5.415	-4.972	-9.478	-15.073
61	0.061	-15.441	-4.7	-30.009	8.553	-11.981	-9.363	-7.746	-24.332
62	0.062	-15.766	-2.179	-21.666	0.266	-7.714	-13.958	-11.235	-4.564
63	0.063	-10.477	-14.359	-16.415	13.081	-5.373	-7.319	-10.847	-7.123
64	0.064	-19.897	-16.083	-31.083	1.486	-5.94	-8.041	-8.717	-4.799
65	0.065	-16.161	-14.517	-50.198	-21.909	-6.509	-15.341	-12.395	-28.183
66	0.066	-12.605	-15.856	-32.356	-43.734	-9.406	-14.319	-12.01	-43.806
67	0.067	-7.305	-14.686	2.771	-40.964	-8.05	-11.755	-9.103	-29.636
68	0.068	-12.076	-18.167	-12.191	-2.403	-10.372	-12.48	-7.172	8.91
69	0.069	-12.791	-15.067	38.276	25.286	-7.469	-7.593	-12.975	3.445
70	0.07	-15.061	-17.967	71.896	-9.934	-7.085	-12.193	-10.654	8.458
71	0.071	-14.425	-18.739	65.965	-23.45	-9.02	-8.071	-14.13	-5.059
72	0.072	-17.657	-17.951	60.562	-27.502	-9.79	-15.956	-10.842	-17.442
73	0.073	-23.032	-8.455	4.981	-16.283	-9.017	-17.061	-10.257	-21.135
74	0.074	-13.512	-9.622	-17.091	-6.209	-10.947	-17.975	-6.77	-17.843
75	0.075	-19.866	-13.108	-23.664	-3.089	-8.237	-11.151	-10.061	4.024
76	0.076	-18.673	-16.194	-29.516	-0.349	-10.17	-8.591	-10.454	1.328
77	0.077	-15.545	-15.218	-12.738	-7.869	-9.971	-7.778	-8.515	-21.885
78	0.078	-14.549	-14.437	-27.42	-19.474	-10.747	-5.816	-8.123	-18.812
79	0.079	-15.288	-12.103	-22.633	-17.371	-9.392	-9.076	-11.598	-10.501
80	0.08	-16.036	-11.51	-18.283	-30.932	-6.678	-4.982	-10.234	-13.014
81	0.081	-15.424	-6.843	-14.475	-25.724	-10.16	-4.565	-11.382	-19.94
82	0.082	-13.454	-8.56	-17.797	-1.93	-9	-7.811	-15.051	-26.25
83	0.083	-16.332	-12.04	-14.975	15.101	-10.933	-9.893	-8.653	-39.718
84	0.084	-12.834	-18.427	-23.649	-0.544	-5.126	-9.465	-7.872	-20.331
85	0.085	-14.165	-17.649	-31.511	-37.44	-9.189	-5.17	-8.642	-17.813
86	0.086	-11.246	-18.418	-43.378	-32.351	-8.604	-12.103	-10.567	-20.167
87	0.087	-13.934	-16.485	-37.173	-9.492	-6.667	-18.851	-16.561	-9.551
88	0.088	-8.107	-17.074	-23.786	2.878	-6.084	-14.564	-15.779	7.877
89	0.089	-12.153	-15.332	-11.71	-23.457	-9.57	-12.208	-7.833	5.585
90	0.09	-14.07	-12.809	8.892	0.326	-9.957	-8.695	-10.924	16.278
91	0.091	-14.632	-11.461	34.373	15.996	-11.116	-10.611	-11.886	2.774
92	0.092	-11.709	-10.318	10.516	-9.54	-8.401	-16.015	-9.368	-9.45
93	0.093	-15.183	-13.039	-11.403	-19.61	-10.333	-5.174	-7.039	-7.979
94	0.094	-13.812	-9.558	-54.008	-10.357	-11.102	-9.815	-6.452	4.989
95	0.095	-8.963	-14.399	-145.523	-13.105	-11.291	-8.451	-11.093	-14.333
96	0.096	-16.306	-7.048	-132.281	-20.682	-9.927	-7.284	-9.343	-21.856
97	0.097	-13.393	-9.96	-96.602	-13.743	-8.37	-6.119	-6.822	-10.237
98	0.098	-21.32	-9.184	-20.652	-15.906	-5.85	-5.136	-11.261	-25.116
99	0.099	-16.086	-14.79	68.244	-6.223	-5.072	-14.031	-5.83	-38.659
100	0.1	-18.985	-14.21	151.726	-0.99	-9.516	-15.176	-9.31	-22.813
101	0.101	-12.98	-16.149	205.993	-18.381	-6.216	-7.818	-8.724	-7.901
102	0.102	-13.745	-16.737	176.446	-6.716	-6.793	-8.783	-11.626	-21.448
103	0.103	-11.812	-20.22	60.008	-13.098	-6.401	-2.78	-12.979	-47.735
104	0.104	-16.457	-18.868	-51.205	-18.901	-8.717	-10.121	-11.624	-58.974
105	0.105	-17.04	-20.045	-65.459	-20.714	-8.322	-11.071	-11.234	-7.523
106	0.106	-15.679	-15.607	-52.243	-12.823	-7.155	-13.566	-10.075	103.556
107	0.107	-15.292	-12.706	-40.371	-17.08	-6.758	-15.881	-8.91	55.949
108	0.108	-14.9	-15.226	-51.143	-13.375	-6.557	-13.936	-11.042	12.805
109	0.109	-14.52	-14.845	-41.206	-9.944	-10.417	-10.642	-8.339	-0.33
110	0.11	-13.364	-8.284	-14.408	-9.008	-10.027	-14.699	-7.182	-12.116
111	0.111	-14.922	-7.326	-22.442	-8.054	-7.693	-6.757	-7.963	-22.966
112	0.112	-14.154	-11.584	-59.311	-15.977	-10.588	-10.237	-11.257	26.387
113	0.113	-18.422	-13.903	-65.788	0.066	-7.867	-5.018	-12.425	-18.284
114	0.114	-15.525	-15.847	-47.494	-11.528	-8.247	-7.918	-8.758	-42.629
115	0.115	-19.025	-13.92	-8.698	-13.619	-4.752	-13.922	-8.376	-49.969
116	0.116	-21.358	-12.189	-23.718	-7.843	-10.164	-6.569	-10.507	-43.42
117	0.117	-17.304	-6.394	-19.19	-2.669	-10.737	-9.475	-6.829	-13.076
118	0.118	-12.471	-12.017	-23.157	1.94	-8.794	-13.739	-10.124	47.872
119	0.119	-13.061	-13.968	-34.297	-8.131	-7.049	-8.129	-7.221	-8.998
120	0.12	-14.817	-9.329	-37.466	-14.492	-10.524	-17.615	-13.223	-45.936
121	0.121	-15.221	-18.239	-9.081	-6.197	-10.129	-11.233	-8.964	-25.972
122	0.122	-11.945	-19.408	-12.66	9.811	-7.218	-17.238	-13.032	-7.771
123	0.123	-9.825	-6.253	4.439	-1.839	-12.441	-14.147	-9.547	-24.219
124	0.124	-8.674	-7.997	32.704	-25.261	-7.601	-9.315	-11.477	-19.202
125	0.125	-14.482	-19.038	-24.021	-34.539	-10.892	-10.094	-7.415	-32.749
126	0.126	-15.26	-14.788	-97.382	-26.205	-11.472	-1.191	-13.22	-28.666
127	0.127	-13.325	-13.645	-107.267	7.296	-6.633	2.29	-12.45	-2.327
128	0.128	-13.904	-14.824	-62.561	11.743	-7.217	-0.806	-13.026	0.96
129	0.129	-12.164	-15.799	-21.934	-8.98	-12.641	-13.578	-12.445	-14.712
130	0.13	-14.684	-18.702	15.015	-12.671	-6.065	-18.804	-14.187	-23.035
131	0.131	-16.044	-16.185	75.58	-15.974	-6.844	-20.355	-9.344	-20.531
132	0.132	-17.207	-5.54	132.481	-25.235	-7.626	-16.104	-9.928	-27.509
133	0.133	-11.981	-6.897	125.124	-27.883	-9.567	-12.441	-8.192	-25.394
134	0.134	-13.916	-8.067	64.553	-40.593	-8.992	-13.619	-5.67	3.635
135	0.135	-11.98	-14.081	7.648	-28.978	-8.41	-8.411	-10.122	7.728
136	0.136	-17.4	-10.995	-29.32	2.917	-7.065	-13.262	-6.055	-3.491
137	0.137	-13.914	-13.895	-35.911	7.341	-9.394	-7.289	-8.563	-13.599
138	0.138	-13.335	-11.384	-41.906	-5.03	-8.24	-11.377	-8.952	-22.907
139	0.139	-13.912	-13.708	-36.469	-1.331	-9.419	-3.468	-7.793	-42.623
140	0.14	-12.558	-15.641	-41.483	-11.41	-12.14	-4.455	-6.626	-29.838
141	0.141	-17.015	-12.345	-37.026	-20.694	-9.254	-7.371	-9.333	5.197
142	0.142	-11.609	-6.937	-32.956	16.277	-8.885	-6.604	-10.102	40.41
143	0.143	-15.108	-11.776	-21.752	21.309	-8.515	-2.546	-10.289	-0.83
144	0.144	-11.826	-15.083	-31.852	-10.633	-9.32	-9.133	-8.929	-17.294
145	0.145	-14.741	-17.996	-35.014	-23.015	-13.784	-8.377	-12.601	-22.326
146	0.146	-13.393	-16.67	-15.365	-19.326	-9.173	-10.723	-11.238	-17.894
147	0.147	-11.094	-19.988	-17.896	-2.321	-5.147	-15.592	-18.599	-21.999
148	0.148	-16.919	-18.849	-10.939	-30.594	-8.665	-12.315	-11.254	-3.271
149	0.149	-12.883	-12.854	-17.272	-26.935	-11.969	-18.904	-6.427	20.45
150	0.15	-14.834	-12.1	-15.233	-30.207	-11.609	-7.509	-10.703	-14.073
151	0.151	-16.792	-4.762	-9.782	-27.084	-7.193	-5.997	-5.115	-0.569
152	0.152	-12.742	-13.687	-11.085	4.073	-6.621	-7.385	-8.616	-4.686
153	0.153	-15.281	-14.866	-12.296	8.139	-8.011	-13.801	-10.564	21.578
154	0.154	-13.95	-11.789	-13.469	26.886	-10.368	-17.312	-11.167	18.219
155	0.155	-20.571	-16.642	-10.12	-17.842	-9.242	-16.358	-7.697	-10.089
156	0.156	-11.704	-19.162	-13.391	-36.042	-11.231	-7.5	-9.063	-28.872
157	0.157	-17.728	-16.85	-10.686	-41.483	-7.021	-8.698	-7.91	-25.535
158	0.158	-10.402	-17.44	-8.374	14.058	-9.59	-5.628	-9.855	-16.269
159	0.159	-13.347	-7.38	-20.785	6.711	-6.354	-8.556	-11.028	-19.091
160	0.16	-12.613	-11.647	-22.682	-13.213	-10.477	-9.347	-8.909	-11.687
161	0.161	-14.977	-15.328	-24.282	-19.247	-11.868	-11.703	-10.854	-28.107
162	0.162	-13.083	-18.812	-19.95	-2.822	-10.559	-6.89	-10.091	-34.703
163	0.163	-13.704	-17.858	-13.518	-28.011	-6.541	-10.207	-8.564	-36.844
164	0.164	-13.165	-16.91	-12.286	-50.851	-11.425	-7.316	-10.706	-10.749
165	0.165	-14.56	-12.67	-9.1	-5.026	-8.178	-15.266	-14.974	7.872
166	0.166	-14.21	-13.464	5.72	0.913	-11.123	-11.806	-15.571	4.52
167	0.167	-15.41	-11.536	7.797	-4.542	-10.784	-6.602	-7.655	-4.773
168	0.168	-17.377	-9.605	-2.071	0.458	-7.537	-11.469	-11.153	-13.117
169	0.169	-14.691	-15.034	-7.611	-13.144	-10.481	-8.997	-12.137	-20.679
170	0.17	-13.945	-14.466	-9.458	-0.817	-10.133	-11.347	-13.122	-23.102
171	0.171	-16.683	-13.889	-10.899	10.356	-11.329	-7.894	-10.63	-16.873
172	0.172	-21.751	-13.325	-9.602	-6.723	-7.883	-13.903	-11.416	-18.943
173	0.173	-21.187	-9.84	-12.936	-22.443	-6.571	-13.154	-13.364	-6.839
174	0.174	-19.476	-6.545	-5.468	-25.197	-6.225	-12.581	-4.668	-14.855
175	0.175	-20.86	-12.35	-14.299	-22.738	-6.644	-12.007	-10.679	-16.26
176	0.176	-20.511	-6.742	-13.244	-25.12	-9.388	-7.957	-7.605	-19.98
177	0.177	-17.645	-7.32	-12.575	-10.28	-5.937	-11.447	-12.467	-18.877
178	0.178	-14.004	-16.024	-9.986	-8.363	-6.355	-11.07	-9.964	-17.953
179	0.179	-12.686	-19.503	-4.236	-6.649	-6.765	-13.998	-10.751	-7.19
180	0.18	-12.347	-18.53	-6.681	-14.646	-6.409	-9.578	-14.247	-3.04
181	0.181	-15.101	-15.619	-16.19	-36.376	-6.815	-7.878	-6.906	-9.525
182	0.182	-16.313	-14.832	-12.483	-39.538	-9.741	-6.568	-7.883	-10.826
183	0.183	-16.559	-12.494	-15.921	-25.48	-10.928	-7.953	-12.15	-26.995
184	0.184	-15.255	-11.902	-12.828	7.919	-12.884	-7.587	-6.549	-29.401
185	0.185	-14.342	-13.253	-17.732	12.305	-8.065	-10.316	-11.391	-6.048
186	0.186	-15.745	-23.321	-15.358	8.19	-10.015	-5.3	-16.049	28.34
187	0.187	-15.226	-13.252	-17.819	-10.594	-9.838	-11.512	-10.643	5.437
188	0.188	-15.091	-14.411	-15.608	-10.249	-2.498	-6.885	-8.721	-23.625
189	0.189	-16.118	-15.566	-7.769	-0.234	-11.414	-9.808	-9.317	-20.058
190	0.19	-13.666	-16.524	8.264	-3.383	-7.938	-13.309	-9.523	-12.819
191	0.191	-8.89	-1.817	10.593	-0.729	-8.916	-18.746	-11.278	-16.221
192	0.192	-7.013	-12.462	-0.018	-18.579	-7.952	-20.706	-11.682	-19.415
193	0.193	-17.131	-2.781	-9.7	-16.283	-0.018	-10.671	-8.407	-22.201
194	0.194	-12.922	-8.005	-14.962	-18.427	-16.082	-6.44	-9.583	-24.855
195	0.195	-14.126	-0.072	-38.86	-24.274	0.179	-2.787	-15.595	-22.644
196	0.196	-8.175	1.282	-56.007	2.012	2.305	0.666	-2.45	-7.844
197	0.197	-11.31	-10.518	-9.054	-1.697	-3.493	-15.434	-0.523	1.723
198	0.198	-10.387	-24.834	-2.523	-5.025	-19.351	-17.807	-5.76	17.443
199	0.199	-16.43	-15.146	3.477	-26.952	-8.697	-11.455	2.172	-1.831
200	0.2	-12.409	-16.87	-68.698	-29.701	-6.755	-1.812	0.815	-14.665
201	0.201	-15.936	-12.207	-78.55	-16.966	-26.091	-0.093	-8.083	1.508
202	0.202	-9.977	-16.448	-51.826	-10.019	-2.844	-8.047	-14.081	-9.194
203	0.203	-10.785	-15.282	-27.426	4.891	-5.918	-6.712	-6.726	-15.047
204	0.204	-2.895	-16.432	-5.332	-4.773	-8.603	-23.769	-13.498	-27.261
205	0.205	-10.288	-23.769	28.183	-16.927	4.191	1.937	-14.272	-19.381
206	0.206	-19.235	-12.921	58.615	0.475	-2.749	-8.157	-15.043	-3.594
207	0.207	-15.786	-11.561	64.088	-20.649	-0.593	-17.453	-13.108	-5.86
208	0.208	-6.145	-17.937	59.129	-23.393	-2.499	-14.75	-12.526	19.181
209	0.209	-9.849	-11.922	8.884	-20.873	-4.211	-17.278	-11.944	22.4
210	0.21	-11.033	-12.873	-51.624	14.156	-21.592	-5.69	-11.56	19.274
211	0.211	-14.155	-15.763	-141.185	-0.949	-9.949	-7.838	-11.173	38.985
212	0.212	-15.149	-9.757	-105.583	-5.401	-12.042	-9.791	-6.327	51.731
213	0.213	-17.688	-7.421	-94.711	-17.755	-10.071	-18.517	-13.677	16.63
214	0.214	-16.927	-10.894	-65.021	1.011	-11.773	-16.978	-12.703	-59.118
215	0.215	-21.78	-8.957	-38.209	11.082	-10.195	-12.729	-8.443	-113.34
216	0.216	-19.855	-17.852	84.05	-10.729	-8.8	-9.067	-7.668	-123.21
217	0.217	-21.604	-16.68	171.725	-13.37	-12.44	-5.596	-9.599	-60.697
218	0.218	-22.96	-15.508	219.524	4.485	-11.237	1.753	-11.521	-20.04
219	0.219	-19.669	-14.519	147.484	-7.079	-10.229	-9.089	-8.61	2.045
220	0.22	-20.056	-17.407	-49.803	-17.714	-15.029	-13.352	-7.247	21.977
221	0.221	-14.05	-13.133	-190.577	-15.739	-10.735	-22.264	-14.592	15.977
222	0.222	-27.207	-25.321	-164.923	-10.472	-3.342	-11.425	-15.546	-11.668
223	0.223	-13.653	-16.6	-95.149	-21.464	-8.135	-21.495	-10.696	-26.716
224	0.224	-15.379	-15.045	-31.598	-25.66	-10.606	-15.112	-13.202	-40.179
225	0.225	-13.815	-16.399	64.661	-21.946	-9.789	-9.116	-0.994	-44.188
226	0.226	-15.153	-17.573	152.211	-8.777	-9.167	-10.087	-6.213	-17.855
227	0.227	-13.968	-16.407	136.435	-20.952	-7.197	-7.185	-14.142	-7.729
228	0.228	-15.103	-15.431	93.388	-12.959	-12.573	-1.188	-12.785	14.234
229	0.229	-5.396	-14.459	1.397	-2.854	-7.694	-6.799	-11.62	22.645
230	0.23	-11.752	-16.964	-58.09	-11.677	-10.944	-1.957	-10.454	4.928
231	0.231	-8.237	-16.181	-68.826	-5.625	-8.008	-0.021	-9.484	35.353
232	0.232	-9.174	-11.334	-58.849	-6.585	-4.485	-8.918	-10.442	-2.133
233	0.233	-8.172	-9.392	-49.849	2.326	-9.869	-12.592	-7.92	-17.168
234	0.234	-8.899	-6.471	-57.91	-15.61	-9.256	-13.748	-11.977	-12.697
235	0.235	-12.918	-5.107	-35.751	-12.973	-9.808	-12.763	-8.482	-16.702
236	0.236	-8.03	-12.45	-55.589	-19.858	-6.872	-11.776	-6.541	-20.301
237	0.237	-8.561	-11.492	-61.493	3.599	-8.197	-9.245	-8.279	-51.158
238	0.238	-9.092	-12.457	-55.993	-5.65	-6.811	-10.001	-7.89	11.437
239	0.239	-7.684	-16.705	-81.055	-2.898	-11.61	-8.049	-9.237	2.61
240	0.24	-9.958	-7.803	-85.413	-10.374	-8.291	-9.973	-8.843	10.814
241	0.241	-16.477	-6.639	-72.946	-21.902	-8.838	-7.06	-8.451	18.258
242	0.242	-15.447	-9.726	-16.135	-11.171	-10.165	-5.699	-10.382	11.787
243	0.243	-21.383	-10.698	24.684	-20.78	-6.849	-7.038	-9.599	17.904
244	0.244	-22.105	-11.47	61.871	-22.492	-10.88	-13.598	-10.369	-20.689
245	0.245	-17.208	-13.805	68.69	-30.382	-6.023	-8.731	-10.173	-25.614
246	0.246	-23.153	-15.753	38.467	-20.273	-9.286	-4.444	-13.467	-11.97
247	0.247	-14.188	-16.347	10.874	-0.642	-7.517	1.196	-13.065	17.178
248	0.248	-17.616	-18.112	-24.308	-3.315	-8.855	-9.628	-13.445	-1.472
249	0.249	-14.469	-16.788	-28.797	-10.797	-6.525	-14.26	-9.184	-32.284
250	0.25	-13.449	-16.414	-24.877	-8.385	-12.312	-12.886	-17.113	-36.217
251	0.251	-15.91	-9.839	-13.908	-14.744	-11.52	-14.02	-8.791	-39.773
252	0.252	-16.635	-8.876	-10.816	-12.762	-9.577	-15.158	-11.897	-42.934
253	0.253	-8.648	-14.894	-20.193	-14.544	-10.131	-12.047	-12.877	-39.729
254	0.254	-11.691	-17.236	-17.512	-25.57	-8.367	-7.195	-10.364	-14.08
255	0.255	-10.672	-13.775	-20.053	-12.591	-9.702	-7.964	-9.6	-10.682
256	0.256	-11.398	-10.507	-22.446	-7.359	-10.067	-20.132	-7.672	23.888
257	0.257	-13.682	-13.416	-28.858	0.621	-7.145	-18.379	-8.262	10.474
258	0.258	-14.223	-15.933	-19.22	7.819	-8.294	-10.437	-10.007	-18.416
259	0.259	-18.823	-10.526	-17.555	-1.046	-10.992	-3.267	-6.529	-44.573
260	0.26	-13.361	-12.465	6.072	-9.354	-8.083	-9.637	-7.885	-27.399
261	0.261	-13.895	-10.529	43.592	-16.676	-10.794	-10.762	-14.463	-30.366
262	0.262	-13.273	-18.272	8.152	-27.488	-8.087	-7.635	-9.627	12.367
263	0.263	-19.811	-13.04	-23.936	-8.682	-7.894	-16.515	-10.392	18.508
264	0.264	-15.514	-6.264	-36.459	-26.465	-3.436	-13.012	-8.072	2.121
265	0.265	-17.797	-8.781	-55.344	-24.115	-9.43	-12.027	-10.007	-12.998
266	0.266	-17.185	-14.399	-79.212	-26.247	-8.648	-9.101	-10.581	-17.485
267	0.267	-20.433	-13.837	-57.328	-12.712	-10.572	-11.585	-11.159	-29.867
268	0.268	-18.654	-21.2	-20.31	-7.465	-5.923	-13.874	-9.802	-33.453
269	0.269	-13.776	-18.3	4.862	13.269	-7.661	-10.351	-9.421	-9.519
270	0.27	-15.671	-19.078	0.366	-6.46	-5.138	-7.033	-10.577	-6.279
271	0.271	-12.722	-8.433	4.347	-3.944	-8.43	-13.592	-10.964	-20.253
272	0.272	-16.158	-15.584	7.997	-15.569	-10.555	-9.322	-9.802	-27.661
273	0.273	-18.444	-9.193	25.025	-38.988	-10.162	-10.066	-9.609	-39.164
274	0.274	-13.554	-5.697	21.924	-10.722	-8.219	-8.11	-7.663	-11.388
275	0.275	-12.926	-2.584	7.702	15.627	-8.024	-7.502	-6.306	22.767
276	0.276	-14.624	-15.346	-10.267	5.59	-6.088	-5.729	-4.743	-18.363
277	0.277	-12.062	-20.563	-22.166	-16.211	-10.341	-8.213	-7.251	-34.71
278	0.278	-11.627	-22.106	-33.144	-2.066	-9.758	-9.524	-6.473	-19.492
279	0.279	-11.195	-26.349	-19.945	-30.32	-10.15	-12.387	-9.178	-5.801
280	0.28	-10.764	-19.938	-8.088	-11.526	-5.692	-6.356	-9.562	31.883
281	0.281	-11.882	-16.441	-19.443	12.282	-11.109	-8.848	-10.324	6.812
282	0.282	-15.333	-13.332	-9.665	9.184	-10.532	-6.501	-9.537	2.441
283	0.283	-22.662	-20.088	9.624	-22.009	-8.601	-9.965	-13.783	23.172
284	0.284	-17.412	-12.143	-16.186	-42.726	-6.864	-18.648	-12.023	-10.85
285	0.285	-18.355	-15.224	-19.743	-8.693	-8.222	-19.791	-11.622	-6.341
286	0.286	-17.569	-4.375	-16.893	14.118	-6.873	-10.081	-11.994	-10.343
287	0.287	-15.231	-8.623	-8.684	-6.599	-9.781	-16.445	-7.138	-13.969
288	0.288	-15.797	-15	-21.507	-10.273	-10.945	-10.419	-10.413	-24.057
289	0.289	-12.503	-8.989	-14.551	-27.296	-9.789	-7.295	-10.979	-14.711
290	0.29	-19.075	-12.081	0.354	-36.581	-11.927	-8.239	-9.611	-17.375
291	0.291	-16.558	-9.162	-28.694	-33.866	-7.486	-7.439	-10.96	-30.122
292	0.292	-15.79	-8.377	-91.243	-26.323	-6.916	-13.028	-13.852	-32.398
293	0.293	-13.859	-9.145	-118.063	8.705	-8.669	-8.175	-7.845	-21.716
294	0.294	-15.807	-5.658	-110.137	-6.412	-10.03	-11.458	-8.615	-12.007
295	0.295	-11.758	-3.719	-43.532	-10.885	-5.59	-9.712	-7.828	0.154
296	0.296	-15.249	-7.775	18.892	-23.284	-8.501	-8.343	-14.398	-7.853
297	0.297	-11.966	-11.257	75.739	10.781	-6.001	-8.711	-8.39	-6.521
298	0.298	-9.061	-14.537	112.615	-21.123	-11.433	-7.526	-10.697	-23.533
299	0.299	-15.053	-20.334	159.354	-50.132	-10.867	-7.906	-8.753	-21.218
300	0.3	-14.283	-24.387	153.263	6.588	-8.943	-8.286	-9.32	-19.092
301	0.301	-11.955	-19.543	69.962	-1.536	-13.026	-6.136	-8.725	-13.282
302	0.302	-11.375	-9.47	-13.609	65.235	-10.527	-6.862	-10.06	-4.57
303	0.303	-14.665	-8.112	-46.332	20.534	-10.156	-6.628	-12.369	-6.167
304	0.304	-9.238	-6.953	-36.642	-3.853	-11.336	-9.87	-10.226	-16.27
305	0.305	-14.077	-12.953	7.954	-11.214	-5.354	-7.692	-11.368	-17.429
306	0.306	-13.493	-16.045	-32.699	-31.14	-11.371	-5.704	-9.416	-13.965
307	0.307	-11.75	-18.945	-39.926	-37.145	-5.782	-9.155	-11.523	-21.317
308	0.308	-10.395	-12.947	-33.177	-31.697	-9.281	-7.958	-8.22	-24.275
309	0.309	-14.845	-15.276	-2.623	-6.498	-7.363	-13.926	-10.34	-11.152
310	0.31	-18.911	-18.762	-18.94	-2.036	-12.802	-19.894	-12.26	-9.246
311	0.311	-16.394	-16.83	-64.321	-14.424	-1.981	-15.802	-7.991	-25.094
312	0.312	-17.748	-18.579	-58.245	-25.699	-6.644	-9.203	-13.79	-14.423
313	0.313	-15.619	-13.747	-41.794	-22.461	-10.922	-11.71	-8.167	14.638
314	0.314	-15.24	-13.166	-26.732	-13.145	-9.78	-7.654	-10.088	27.002
315	0.315	-11.759	-9.107	-40.278	12.394	-10.962	-8.231	-10.656	8.196
316	0.316	-18.349	-6.589	-27.853	-4.644	-11.95	-12.864	-7.744	-8.847
317	0.317	-13.512	-12.986	-31.481	-32.926	-9.067	-12.277	-9.092	-18.142
318	0.318	-16.034	-15.515	-14.319	-21.726	-6.577	-12.662	-4.629	-15.446
319	0.319	-13.719	-13.216	-61.171	-18.446	-8.923	-12.278	-11.2	-12.996
320	0.32	-17.204	-18.072	-161.793	-15.344	-5.462	-9.379	-6.934	-15.412
321	0.321	-15.271	-20.032	-233.83	-1.229	-7.419	-6.68	-12.546	-17.601
322	0.322	-14.692	-20.626	-141.645	-8.786	-4.54	-12.505	-10.607	-15.727
323	0.323	-17.211	-17.165	-34.183	-25.057	-11.537	-10.211	-13.889	-21.002
324	0.324	-15.863	-18.53	95.918	-35.718	-8.663	-9.66	-8.464	-19.513
325	0.325	-12.969	-12.736	183.455	-22.18	-7.915	-9.101	-10.394	-15.252
326	0.326	-17.422	-10.42	263.066	-41.52	-10.26	-10.866	-9.812	-3.416
327	0.327	-18.008	-6.958	190.954	-2.98	-8.351	-17.856	-11.548	-17.718
328	0.328	-17.63	-14.332	99.005	13.464	-6.445	-11.11	-10.196	-23.544
329	0.329	-12.215	-21.133	-8.194	-1.627	-13.046	-10.375	-6.907	-21.841
330	0.33	-18.803	-11.497	-51.105	2.784	-10.555	-3.066	-13.491	-1.121
331	0.331	-9.133	-10.362	-64.059	6.813	-4.965	-6.009	-12.533	13.044
332	0.332	-7.981	-11.547	-52.099	25.559	-4.408	-10.308	-11.768	15.554
333	0.333	-11.478	-6.338	-19.471	1.737	-9.074	-17.707	-14.093	-14.911
334	0.334	-14.592	-11.189	-9.592	-1.402	-9.673	-10.983	-12.165	-27.337
335	0.335	-9.759	-10.423	-0.791	-4.156	-9.297	-20.714	-10.237	-31.086
336	0.336	-12.285	-14.501	-106.748	-21.983	-7.959	-8.97	-10.826	-21.08
337	0.337	-14.625	-15.1	-121.091	-15.011	-10.876	-10.564	-10.441	19.686
338	0.338	-9.797	-17.05	-107.882	-25.648	-9.731	-11.967	-9.086	-8.042
339	0.339	-14.468	-13.011	-96.021	-19.852	-9.371	-8.345	-9.477	-13.123
340	0.34	-12.749	-16.525	-41.776	-25.104	-6.487	-11.888	-3.484	0.395
341	0.341	-13.168	-13.269	7.609	-20.498	-7.669	-8.86	-9.485	-20.34
342	0.342	-14.558	-12.14	106.13	-13.367	-8.856	-2.143	-7.174	-24.069
343	0.343	-12.459	-12.557	171.93	-1.602	-11.014	-1.433	-5.251	-20.807
344	0.344	-10.544	-13.736	112.338	-3.164	-9.69	-5.556	-12.616	1.035
345	0.345	-13.275	-18.612	14.62	-13.268	-8.945	-10.458	-9.729	26.54
346	0.346	-18.131	-13.819	-51.089	-16.966	-6.249	-13.816	-10.515	-11.232
347	0.347	-17.582	-19.869	-39.163	-20.451	-8.208	-14.473	-14.599	-26.361
348	0.348	-23.607	-17.596	-49.851	-17.324	-8.421	-9.719	-8.034	-21.927
349	0.349	-11.439	-17.071	-39.866	-18.329	-10.385	-13.099	-8.827	-42.656
350	0.35	-20.183	-11.139	-30.828	-6.989	-8.472	-22.083	-14.461	-38.992
351	0.351	-15.568	-10.421	42.64	-11.662	-9.067	-39.196	-11.011	-28.959
352	0.352	-16.953	-6.981	72.244	-10.33	-8.517	-27.662	-9.11	18.061
353	0.353	-18.144	-8.971	27.429	-6.608	-7.194	-25.619	-9.726	11.503
354	0.354	-14.689	-13.078	-29.597	-10.143	-7.035	-19.896	-11.123	-6.653
355	0.355	-17.813	-14.485	-96.462	-11.201	-9.176	-21.723	-9.809	9.83
356	0.356	-16.879	-11.247	-177.212	1.528	-5.692	-10.783	-12.746	4.806
357	0.357	-17.685	-12.473	-166.441	-24.802	-9.775	-9.518	-6.78	27.589
358	0.358	-18.487	-9.836	-117.157	-28.507	-10.184	-0.707	-6.051	-18.304
359	0.359	-17.936	-11.056	-54.708	-11.558	-9.822	0.37	-10.157	-36.503
360	0.36	-16.033	-14.012	2.163	-8.538	-11.01	-4.942	-9.625	-52.954
361	0.361	-15.492	-10.396	39.083	22.561	-10.653	-0.196	-10.259	-47.916
362	0.362	-14.166	-17.803	58.94	10.106	-7.17	5.726	-10.885	-15.983
363	0.363	-12.846	-18.826	52.891	-39.093	-8.347	7.98	-13.448	21.548
364	0.364	-13.264	-9.97	14.168	-19.212	-5.677	-2.918	-11.16	6.481
365	0.365	-9.611	-20.86	-21.026	-13.285	-11.512	-10.913	-10.048	-25.407
366	0.366	-16.027	-13.743	-25.422	3.121	-10.771	-6.722	-9.721	-29.494
367	0.367	-13.54	-12.627	-54.386	8.091	-7.325	-7.954	-14.036	-25.882
368	0.368	-11.241	-9.188	-43.123	-5.529	-6.779	-6.852	-10.61	18.768
369	0.369	-13.203	-12.324	-39.699	-9.647	-9.698	-5.931	-10.252	49.122
370	0.37	-13.806	-7.515	7.437	-13.367	-9.35	-3.078	-6.237	10.385
371	0.371	-13.248	-11.801	68.045	-16.676	-9.76	-3.902	-9.77	-4.729
372	0.372	-15.788	-11.061	59.887	-19.782	-6.902	1.666	-13.116	-18.296
373	0.373	-13.485	-17.696	52.566	-28.154	-7.329	-3.216	-12.002	-14.25
374	0.374	-8.668	-15.236	19.172	-10.38	-8.541	-11.957	-10.891	-40.598
375	0.375	-16.043	-20.9	-11.149	-12.764	-11.488	-13.152	-7.448	-37.318
376	0.376	-15.087	-17.445	-27.551	-36.232	-7.08	-14.152	-12.334	-52.987
377	0.377	-10.842	-20.756	-103.151	-20.612	-8.848	-15.16	-9.086	-21.806
378	0.378	-16.47	-14.191	-113.939	-17.926	-13.731	-9.207	-10.87	7.238
379	0.379	-14.549	-4.53	-104.121	-0.11	-10.477	-8.469	-11.294	-26.835
380	0.38	-15.717	-12.684	-41.822	6.82	-8.772	-10.433	-8.041	-22.406
381	0.381	-15.151	-11.545	-1.444	8.913	-11.324	-15.09	-10.211	-10.039
382	0.382	-14.571	-17.558	35.267	-8.523	-11.739	-11.443	-14.698	39.087
383	0.383	-15.926	-22.801	114.009	-13.551	-11.381	-13.206	-12.988	5.608
384	0.384	-20.379	-19.902	147.292	-20.539	-15.484	-14.592	-11.666	-0.4
385	0.385	-16.316	-17.397	104.583	-9.926	-10.679	-10.166	-9.761	-10.286
386	0.386	-8.377	-6.767	21.259	-19.671	-11.294	-15.607	-15.203	-4.871
387	0.387	-14.371	-16.845	-38.59	-35.613	-10.744	-17.538	-13.296	-19.977
388	0.388	-2.562	-13.18	-49.574	-20.773	-2.842	-8.832	-12.739	-24.419
389	0.389	-7.195	-7.2	-39.761	-15.014	-8.878	-5.343	-11.021	-28.519
390	0.39	-5.837	-8.18	-13.021	-6.343	-7.943	-2.23	-13.558	-24.869
391	0.391	-4.675	-11.095	-20.995	-7.937	-1.198	-14.98	-6.218	-7.855
392	0.392	-10.67	-13.615	-42.845	7.874	-0.454	-13.216	-9.33	-23.562
393	0.393	-18.016	-25.801	-49.163	5.727	-2.804	-14.733	-6.44	-9.464
394	0.394	-18.966	-6.442	-18.568	7.654	-6.321	-13.353	-5.675	8.32
395	0.395	-18.176	-3.917	-23.926	-15.197	-16.41	-9.659	-9.756	5.989
396	0.396	-10.807	-6.235	-8.984	-37.09	-9.275	-3.651	-7.827	-4.638
397	0.397	-15.628	-12.603	-13.714	-34.395	-10.461	-0.544	-9.768	-18.21
398	0.398	-14.833	-10.655	6.682	-0.915	-6.996	0.447	-8.038	-23.469
399	0.399	-12.493	-5.407	-19.921	12.641	-12.243	-9.203	-6.683	-21.947
400	0.4	-15.946	-16.404	-51.033	8.584	-15.169	-10.337	0.673	-3.231
401	0.401	-15.336	-20.625	-30.433	-10.205	-3.773	-13.793	-2.423	-16.039
402	0.402	-15.881	-3.55	-11.759	-27.223	-2.242	-8.548	-5.321	-32.314
403	0.403	-19.331	-15.121	-15.164	7.248	-0.903	-11.408	-2.797	-38.665
404	0.404	-16.01	-8.704	-24.586	11.725	-20.464	-12.138	-5.106	-36.715
405	0.405	-15.589	-14.485	-27.463	-34.144	-23.188	-6.473	-13.024	-10.401
406	0.406	-15.165	-5.748	-35.202	-64.553	-10.424	-6.995	-12.042	38.773
407	0.407	-17.839	-4.163	-28.439	-36.877	-3.465	-8.871	-5.258	5.287
408	0.408	-15.675	-11.284	-17.921	18.663	-5.599	-14.229	-7.753	-12.908
409	0.409	-15.833	-17.628	-19.899	26.04	-3.672	-13.577	-5.409	-7.514
410	0.41	-12.123	-11.58	-14.604	6.146	-5.418	-10.215	-4.807	-12.574
411	0.411	-18.471	-16.766	-12.926	0.178	-22.839	-16.732	-9.427	-17.043
412	0.412	-12.435	-13.823	-17.025	-27.443	-11.225	-15.898	-13.467	3.666
413	0.413	-13.171	-16.3	-20.51	-12.298	3.684	-19.898	-19.243	-15.067
414	0.414	-17.966	-10.644	-38.329	10.533	-5.982	-14.999	-7.025	-25.092
415	0.415	-10.574	-15.428	-56.02	-1.853	-4.231	-7.593	-1.768	9.336
416	0.416	-15.375	-13.435	-39.697	-5.512	-2.672	-6.591	-3.28	22.845
417	0.417	-14.567	-17.429	-11.974	-15.517	-4.009	-12.549	-7.497	2.134
418	0.418	-13.767	-22.204	-68.675	-18.575	-18.315	-19.866	-27.01	-16.638
419	0.419	-14.311	-24.075	-60.535	-21.244	-0.883	-13.059	-12.849	-13.322
420	0.42	-16.22	-24.591	-38.49	-33.961	-12.485	-7.019	-10.299	-22.569
421	0.421	-12.128	-16.598	8.407	-26.942	2.437	-9.302	-7.936	-19.86
422	0.422	-14.613	1.449	51.175	0.782	-3.348	-11.207	-14.294	-17.357
423	0.423	-13.23	4.017	79.097	-25.52	-1.579	-15.814	-12.329	-10.397
424	0.424	-12.041	-2.901	144.948	-1.711	-6.2	-10.354	-14.041	-21.023
425	0.425	-17.238	-17.759	136.227	1.417	-7.525	-8.4	-9.358	-26.838
426	0.426	-16.632	-19.642	79.435	-6.884	-21.821	-2.377	-13.576	-28.608
427	0.427	-13.316	-21.336	-31.613	-4.333	-4.371	-0.028	-12.376	-27.07
428	0.428	-12.708	-22.828	-47.561	-25.358	-11.307	-3.489	-13.503	-5.345
429	0.429	-14.046	-15.607	-4.583	0.205	-13.406	-6.75	-10.37	4.003
430	0.43	-11.707	-9.148	8.426	-3.052	-11.437	-14.466	-11.302	12.337
431	0.431	-15.756	-15.087	-3.369	-18.66	-13.147	-0.512	-12.036	19.898
432	0.432	-14.385	-11.932	-14.084	-26.907	-11.562	-10.167	-12.778	-15.143
433	0.433	-16.691	-18.662	-4.013	-24.365	-7.266	-4.91	-10.816	-30.232
434	0.434	-17.062	-14.36	-48.498	-17.373	-10.9	-3.334	-10.205	-25.781
435	0.435	-16.658	-10.236	-56.472	10.314	-9.702	-10.461	-11.918	-29.864
436	0.436	-18.579	-12.111	-4.739	-0.876	-10.626	-19.319	-7.049	-11.096
437	0.437	-17.007	-12.625	-65.362	-4.126	-9.612	-10.965	-10.318	-1.006
438	0.438	-17.766	-5.986	-89.865	-19.772	-5.312	-16.15	-7.395	8.319
439	0.439	-13.485	-8.444	-112.009	-16.994	-7.586	-19.012	-8.73	-5.765
440	0.44	-9.404	-10.692	-131.98	-9.383	-9.479	-21.488	-10.065	-8.251
441	0.441	-11.902	-12.573	-113.799	6.926	-7.503	-14.099	-12.946	-10.534
442	0.442	-15.176	-18.527	-75.098	-20.717	-10.359	-15.041	-10.981	-12.637
443	0.443	-20.006	-16.167	-9.498	-16.965	-6.829	-9.011	-11.347	-14.622
444	0.444	-15.368	-16.717	35.207	-13.588	-10.077	-4.914	-9.196	-9.378
445	0.445	-14.797	-13.386	108.607	-10.426	-8.886	-1.395	-13.624	-17.272
446	0.446	-18.289	-18.761	138.271	-18.717	-6.925	-4.638	-11.673	-12.972
447	0.447	-17.901	-15.238	147.27	-26.246	-12.695	-13.497	-7.591	-14.043
448	0.448	-15.781	-17.14	90.459	-23.915	-8.601	-9.786	-10.094	-12.808
449	0.449	-15.397	-22.525	-20.527	-17.477	-7.984	-10.919	-11.438	1.136
450	0.45	-18.11	-15.91	-36.324	11.611	-6.015	-13.994	-11.042	-8.58
451	0.451	-17.346	-20.139	6.885	-17.368	-10.048	-13.005	-9.869	-10.299
452	0.452	-14.643	-12.764	20.13	-21.022	-8.654	-15.498	-10.246	-21.314
453	0.453	-11.94	-5.947	-15.383	-17.726	-8.226	-9.85	-12.379	-14.142
454	0.454	-11.182	-5.138	-26.116	4.17	-7.804	-9.246	-13.155	-12.961
455	0.455	-15.064	-9.161	-35.887	18.347	-12.235	-12.519	-8.901	-21.258
456	0.456	-11.587	-12.619	-44.691	0.534	-8.147	-4.746	-6.012	-9.418
457	0.457	-11.986	-14.535	-52.742	-15.784	-12.947	-5.692	-9.505	-1.392
458	0.458	-11.606	-13.936	-45.296	-30.672	-8.263	-10.509	-9.124	-20.078
459	0.459	-9.681	-18.754	-65.11	-24.796	-8.805	-13.009	-11.259	-22.529
460	0.46	-12.395	-11.389	-58.984	-12.541	-9.156	-10.67	-11.648	-29.445
461	0.461	-11.629	-8.461	-53.449	-10.993	-10.48	-7.164	-9.718	-27.264
462	0.462	-12.417	-12.711	-68.426	-21.039	-10.852	-10.441	-13.21	-25.313
463	0.463	-16.683	-15.014	-63.864	-6.709	-11.985	-9.846	-9.932	1.085
464	0.464	-12.631	-15.59	-34.735	6.854	-7.689	-13.32	-11.111	27.465
465	0.465	-11.288	-22.931	-15.9	-5.307	-11.15	-5.941	-12.274	10.461
466	0.466	-14.582	-23.893	1.18	-26.002	-13.443	-9.001	-14.21	-17.757
467	0.467	-8.014	-14.207	23.125	-6.251	-6.84	-7.994	-9.376	-14.011
468	0.468	-16.925	-13.043	25.936	-19.017	-5.847	-5.454	-5.903	-3.888
469	0.469	-10.935	-14.195	49.223	-30.619	-3.323	-12.8	-6.511	-6.966
470	0.47	-14.044	-6.843	8.463	-24.227	-10.653	-9.875	-9.423	-9.689
471	0.471	-16.962	-3.94	-63.622	-18.423	-9.673	-5.588	-2.463	-12.231
472	0.472	-17.747	-8.183	-112.828	7.913	-10.423	-11.171	-7.308	-23.834
473	0.473	-15.435	-10.479	-103.739	11.63	-8.091	-17.727	-6.545	-34.452
474	0.474	-13.509	-5.618	-62.86	1.597	-11.558	-6.293	-12.169	-20.864
475	0.475	-18.167	-15.676	-10.84	4.741	-8.264	-10.923	-11.599	5.47
476	0.476	-17.602	-8.529	36.235	-20.761	-9.994	-12.254	-13.54	-13.301
477	0.477	-16.258	-17.445	78.876	-30.772	-8.642	-8.549	-6.967	-30.294
478	0.478	-12.981	-13.968	150.851	16.321	-9.019	-9.682	-11.226	-14.575
479	0.479	-11.833	-19.195	120.871	9.762	-8.63	-6.571	-10.454	-0.376
480	0.48	-13.78	-14.354	21.981	-20.585	-4.954	-5.601	-12.381	2.158
481	0.481	-14.178	-13.576	-44.145	-25.997	-10.362	-9.857	-7.729	27.897
482	0.482	-15.748	-6.223	-79.996	-0.882	-9.775	-15.458	-7.148	31.229
483	0.483	-16.539	-11.056	-47.69	-5.339	-11.7	-11.983	-9.66	-3.204
484	0.484	-19.649	-20.735	1.481	-1.269	-7.623	-16.635	-7.332	1.248
485	0.485	-13.662	-17.06	10.16	-12.472	-8.965	-19.532	-9.454	-19.454
486	0.486	-17.931	-15.891	18.088	-22.47	-10.309	-11.595	-6.74	-38.215
487	0.487	-15.617	-16.855	25.286	-19.311	-5.459	-17.599	-4.794	-48.263
488	0.488	-16.203	-13.963	-8.379	-33.412	-6.028	-10.246	-6.911	-45.133
489	0.489	-16.782	-23.652	-26.762	-20.652	-6.594	-7.346	-7.094	-25.342
490	0.49	-18.525	-9.337	-21.552	-4.453	-6.195	-4.835	-11.345	-22.792
491	0.491	-18.126	-7.403	-26.79	6.163	-7.545	-7.161	-14.242	2.978
492	0.492	-16.767	-5.64	-31.398	-22.858	-8.695	-10.646	-10.749	47.71
493	0.493	-10.185	-10.297	-27.43	-35.247	-8.3	-12.582	-11.128	-7.2
494	0.494	-9.221	-6.055	-38.669	-16.466	-3.255	-13.161	-13.244	-14.491
495	0.495	-9.989	-12.455	-35.354	-6.382	-7.89	-17.99	-11.299	-21.036
496	0.496	-14.051	-13.624	-50.956	-9.44	-9.624	-10.624	-13.229	-63.666
497	0.497	-10.563	-14.592	-36.777	4.711	-6.129	-3.845	-11.089	-47.251
498	0.498	-15.204	-15.565	-29.185	-8.051	-9.41	-3.08	-9.719	8.298
499	0.499	-13.461	-14.8	-22.217	-10.364	-11.528	-7.153	-8.931	45.26
500	0.5	-12.108	-18.874	-20.193	-12.479	-10.361	-9.098	-9.501	-1.577
501	0.501	-14.425	-14.052	-22.252	-6.636	-8.416	-12.394	-12.97	-7.587
502	0.502	-15.587	-21.407	-13.641	-4.866	-10.545	-17.814	-5.6	-13
503	0.503	-9.585	-22.376	-21.702	-0.233	-7.251	-9.877	-8.684	-18.025
504	0.504	-12.105	-21.596	-20.572	-21.94	-9.375	-4.648	-11.575	-13.561
505	0.505	-16.169	-12.683	-17.181	-6.227	-12.079	-13.546	-9.043	-1.186
506	0.506	-11.332	-4.36	-1.784	19.372	-11.687	-7.548	-11.349	-19.984
507	0.507	-17.328	-7.464	-8.406	-18.351	-8.778	-8.515	-10.747	-43.793
508	0.508	-13.264	-16.378	-22.149	-23.443	-11.485	-9.481	-12.668	-34.502
509	0.509	-18.109	-12.906	-27.527	-19.052	-9.544	-8.714	-14.399	-14.774
510	0.51	-12.117	-20.274	-13.347	9.941	-7.412	-11.044	-11.868	-17.298
511	0.511	-12.898	-9.445	-15.387	-16.373	-7.219	-7.566	-13.21	8.429
512	0.512	-13.483	-16.622	-13.67	-26.419	-8.571	-8.146	-11.068	-29.306
513	0.513	-12.91	-7.736	-9.031	-17.142	-8.762	-6.413	-9.126	-24.267
514	0.514	-15.822	-11.242	6.807	-14.447	-5.667	-14.357	-12.593	-1.433
515	0.515	-17.186	-10.288	4.663	-11.929	-11.661	-17.85	-9.674	10.953
516	0.516	-14.872	-13.216	-5.016	-14.242	-7.395	-18.82	-10.045	-15.395
517	0.517	-16.045	-10.723	-10.225	-16.364	-11.456	-9.922	-8.095	-25.491
518	0.518	-14.884	-18.081	-18.166	-18.269	-7.957	-1.609	-7.305	-3.654
519	0.519	-12.959	-9.187	-13.901	-13.047	-8.525	-8.971	-9.221	21.864
520	0.52	-13.158	-10.356	-17.537	-11.527	-9.094	-11.881	-8.428	18.53
521	0.521	-13.939	-15.576	-23.543	-15.81	-8.705	-14.399	-7.831	-9.756
522	0.522	-15.881	-14.61	-39.669	-14.657	-4.242	-10.334	-8.391	-21.021
523	0.523	-15.696	-13.853	-74.714	-22.976	-10.815	-8.4	-5.275	-24.344
524	0.524	-12.608	-9.803	-130.156	-17.743	-4.812	-3.757	-8.159	-8.678
525	0.525	-13.773	-6.326	-63.304	-12.928	-13.712	-11.497	-8.536	-0.344
526	0.526	-17.258	-9.635	17.529	-26.111	-10.221	-12.471	-9.688	-28.582
527	0.527	-12.426	-15.062	137.171	-31.938	-7.121	-13.443	-11.811	-24.956
528	0.528	-13.007	-18.567	216.971	-5.644	-6.145	-7.443	-11.604	-28.28
529	0.529	-14.753	-15.299	202.87	-1.955	-5.366	-1.826	-15.272	18.735
530	0.53	-14.368	-12.42	110.87	15.074	-12.716	-9.748	-13.905	25.309
531	0.531	-8.952	-13.796	3.493	36.91	-9.808	-8.776	-7.318	-17.293
532	0.532	-12.45	-17.105	-39.57	-5.69	-10.58	-2.007	-10.211	-22.743
533	0.533	-17.104	-14.215	-52.639	-11.679	-9.807	-2.788	-9.426	-17.745
534	0.534	-16.541	-12.303	-40.687	-17.091	-11.753	-14.992	-10.19	-13.356
535	0.535	-16.169	-18.14	-51.374	-32.184	-8.469	-16.75	-8.243	-17.478
536	0.536	-18.506	-15.841	-41.381	-36.644	-10.227	-15.212	-10.17	-6.318
537	0.537	-17.363	-5.029	-50.194	-7.619	-8.882	-10.961	-13.066	-16.486
538	0.538	-22.599	-3.505	-42.1	11.171	-8.503	-12.138	-9.574	-25.855
539	0.539	-14.681	-13.581	-20.131	42.145	-8.903	-10.995	-7.251	-23.214
540	0.54	-22.051	-19.998	-13.654	13.124	-5.237	-11.987	-8.416	-20.745
541	0.541	-17.229	-38.013	-19.695	-13.207	-9.716	-7.167	-12.102	-18.485
542	0.542	-16.467	-9.765	-25.221	-23.289	-9.163	-7.951	-8.826	-37.688
543	0.543	-14.164	-6.104	-40.497	-26.41	-10.551	-7.192	-12.901	-40.19
544	0.544	-17.666	-9.419	-45.133	-29.172	-10.196	-12.052	-7.115	-9.86
545	0.545	-13.043	-12.528	-49.346	-36.721	-7.323	-14.009	-7.915	52.611
546	0.546	-15.972	-20.86	-38.209	-25.087	-10.054	-12.302	-9.876	25.857
547	0.547	-14.647	-13.332	-55.254	-14.451	-11.247	-7.491	-10.484	-14.861
548	0.548	-10.228	-11.035	-77.087	-8.693	-9.147	-5.585	-11.087	-7.557
549	0.549	-8.515	-13.194	-62.941	-6.985	-4.735	-7.355	-9.753	-0.989
550	0.55	-16.484	-3.539	-39.707	-8.546	-8.064	-13.195	-11.136	-6.953
551	0.551	-10.523	-19.44	-17.862	-24.423	-4.027	-15.549	-11.551	-23.394
552	0.552	-11.53	-13.075	13.259	7.504	-7.548	-17.523	-8.873	-28.431
553	0.553	-6.726	-15.03	59.108	21.054	-7.974	-12.915	-10.072	-24.03
554	0.554	-10.995	-20.277	89.519	-24.832	-9.177	-13.532	-12.248	-3.387
555	0.555	-15.086	-15.657	61.816	-30.882	-11.919	-10.084	-9.589	0.243
556	0.556	-15.708	-11.407	16.314	-14.464	-8.481	-7.807	-12.349	-9.832
557	0.557	-15.174	-10.25	-14.06	31.013	-9.681	-10.76	-9.489	-12.948
558	0.558	-9.808	-11.42	-30.5	12.78	-8.557	-8.882	-6.834	-15.708
559	0.559	-10.435	-12.41	-35.524	-3.72	-7.43	-9.314	-12.704	-18.263
560	0.56	-15.118	-11.45	-39.956	-28.938	-5.337	-10.141	-10.445	-15.956
561	0.561	-16.892	-5.468	-77.465	-33.455	-9.819	-12.899	-9.931	-22.336
562	0.562	-15.575	-11.088	-72.408	-12.834	-9.274	-7.903	-6.71	-20.383
563	0.563	-16.979	-9.176	-22.064	-1.674	-7.57	-8.524	-13.353	5.879
564	0.564	-14.126	-16.55	-2.11	-11.758	-10.122	-10.302	-12.639	9.529
565	0.565	-14.569	-11.732	3.917	-27.423	-14.609	-11.705	-13.477	6.259
566	0.566	-15.013	-12.524	-1.478	-35.773	-10.59	-12.138	-12.964	-15.585
567	0.567	-19.899	-19.892	23.714	-33.362	-15.469	-9.281	-9.738	-12.895
568	0.568	-18.015	-15.071	0.943	-12.359	-12.219	-8.925	-11.553	-10.394
569	0.569	-17.484	-15.86	-19.627	1.691	-10.508	-14.761	-12.971	-3.41
570	0.57	-18.114	-21.48	-15.713	4.139	-8.028	-15.575	-12.653	-18.304
571	0.571	-18.552	-14.917	-12.232	-7.52	-15.419	-15.034	-12.334	-12.494
572	0.572	-17.251	-7.004	-59.15	-1.216	-10.227	-15.661	-16.078	-24.699
573	0.573	-14.4	-14.373	-106.011	-10.984	-7.353	-17.436	-14.795	-42.173
574	0.574	-17.163	-17.287	-26.862	1.131	-8.157	-10.502	-11.956	-39.877
575	0.575	-20.315	-14.194	-16.418	-3.59	-10.51	-7.63	-9.313	-20.686
576	0.576	-15.345	-18.452	-66.068	-25.361	-8.611	-10.178	-8.997	17.837
577	0.577	-18.698	-12.845	-57.346	-22.364	-12.315	-11.757	-11.195	-9.872
578	0.578	-12.182	-9.367	4.999	-18.742	-9.05	-15.852	-11.069	-14.948
579	0.579	-14.762	-11.312	29.541	-16.076	-8.493	-17.816	-13.07	-10.533
580	0.58	-15.599	-10.736	7.566	-13.618	-8.125	-10.486	-10.236	1.848
581	0.581	-7.733	-12.098	-79.943	-20.618	-10.474	-7.607	-10.105	14.244
582	0.582	-15.159	-12.496	-68.275	-27.041	-7.588	-8.402	-11.322	3.01
583	0.583	-8.46	-9.603	-57.537	-25.183	-2.379	-2.809	-13.704	-7.062
584	0.584	-14.539	-10.773	-8.352	-16.568	-4.325	-3.41	-12.987	-10.161
585	0.585	-10.558	-13.488	18.214	-15.099	0.308	-9.443	-12.267	-18.475
586	0.586	-12.57	-10.012	42.457	-22.355	-8.603	-7.146	-10.771	4.761
587	0.587	-17.3	-12.332	123.807	-31.351	-7.45	-3.684	-11.405	-17.075
588	0.588	-13.312	-18.904	112.802	-25.407	-6.295	0.95	-8.358	-14.343
589	0.589	-14.758	-9.99	82.972	-9.377	-9.395	3.833	-7.242	-11.813
590	0.59	-16.187	-11.148	20.252	16.334	1.437	-4.116	-7.664	4.444
591	0.591	-18.403	-18.505	60.748	19.564	-2.817	-14.971	-6.544	2.347
592	0.592	-12.489	-11.741	97.614	-2.418	-1.656	-13.628	-7.357	-22.768
593	0.593	-10.048	-9.209	77.599	11.607	-5.138	-9.945	-2.943	-12.651
594	0.594	-10.899	-18.091	22.533	-16.722	-6.102	-11.086	-1.037	-28.307
595	0.595	-10.411	-24.074	-29.208	-28	-16.933	-3.737	-3.965	-19.917
596	0.596	-13.791	-14.389	-89.813	-4.255	-9.762	-6.642	-5.341	-17.34
597	0.597	-12.138	-10.711	-97.942	30.147	-10.913	-2.379	-9.814	-14.97
598	0.598	-19.192	-7.227	-60.987	-1.812	-4.897	-7.983	-11.571	-4.301
599	0.599	-14.435	-14.57	-41.061	-22.529	-7.98	-8.55	-6.746	-25.561
600	0.6	-11.992	-7.783	-10.643	-26.232	-16.86	-14.54	-10.046	-39.65
601	0.601	-14.389	-13.759	-5.171	-22.977	-6.001	-10.462	-10.634	-26.868
602	0.602	-21.034	-17.821	-20.234	-26.165	-7.329	-15.279	-2.698	8.111
603	0.603	-34.265	-14.327	-61.412	-6.446	-3.635	-9.255	-1.537	13.119
604	0.604	-20.781	-9.67	-11.339	1.11	-14.447	-8.445	-4.634	-0.435
605	0.605	-12.137	-16.235	-17.704	-5.892	-4.357	-8.99	-5.598	-21.109
606	0.606	-7.562	-13.699	-35.737	-16.583	-10.72	-1.601	-15.262	-24.746
607	0.607	-8.981	-14.459	-41.021	-14.671	-9.529	-0.589	-6.346	-7.707
608	0.608	-12.722	-9.612	-45.97	-9.477	-12.594	-13.708	-2.843	-4.596
609	0.609	-23.614	-18.311	-50.408	1.531	-9.661	-7.852	-5.918	-7.295
610	0.61	-22.311	-14.813	-46.363	20.292	-12.144	-13.029	-4.933	-25.081
611	0.611	-18.691	-13.829	-35.193	7.5	-8.045	-20.914	-5.684	-13.448
612	0.612	-10.427	-7.032	-31.939	-18.232	-7.427	-16.614	-11.267	18.488
613	0.613	-11.442	-4.505	-22.649	-42.015	-9.325	-17.725	-13.168	-4.333
614	0.614	-10.517	-10.103	-19.855	-57.664	-7.545	-11.676	-12.558	-25.024
615	0.615	-11.329	-12.018	-22.272	-15.081	-4.987	-14.722	-9.619	-21.325
616	0.616	-18.718	-17.993	-38.443	39.882	-5.339	-11.771	-13.062	-4.253
617	0.617	-15.845	-12.364	-61.73	17.807	-9.366	-15.984	-5.668	-13.506
618	0.618	-16.649	-18.931	-108.593	-2.094	-12.816	-10.323	-15.301	-21.777
619	0.619	-15.904	-16.397	-155.364	-8.047	-8.329	-8.343	-11.575	1.488
620	0.62	-15.342	-10.765	-88.208	-24.422	-7.704	-10.241	-12.689	-7.794
621	0.621	-14.775	-10.176	-7.462	0.812	-10.173	-6.133	-13.606	-16.109
622	0.622	-17.691	-14.805	90.343	5.319	-9.75	-13.041	-10.654	12.163
623	0.623	-15.18	-16.519	182.53	-15.345	-12.61	-10.09	-14.859	-14.134
624	0.624	-12.86	-17.853	266.035	-11.633	-6.564	-9.266	-14.028	-45.067
625	0.625	-9.956	-18.23	190.374	5.469	-7.294	-13.283	-10.484	-15.995
626	0.626	-12.661	-16.081	101.729	-3.754	-11.318	-12.658	-12.36	2.814
627	0.627	-9.168	-17.994	-29.308	-40.668	-9.341	-10.674	-14.042	12.928
628	0.628	-12.061	-14.492	-116.49	-25.51	-8.718	-7.72	-12.627	3.674
629	0.629	-14.747	-14.082	-100.223	-11.904	-10.422	-7.299	-10.247	6.394
630	0.63	-10.467	-9.609	-85.532	-24.208	-9.027	-13.654	-12.323	-11.399
631	0.631	-6.956	-7.853	-72.16	-12.896	-12.282	-12.832	-11.879	-27.619
632	0.632	-10.206	-10.352	-107.706	-16.109	-10.122	-8.716	-9.109	-25.407
633	0.633	-10.558	-8.967	-31.802	-6.769	-12.798	-8.096	-9.823	-19.541
634	0.634	-8.575	-11.074	-21.961	-20.822	-10.056	-6.123	-11.122	-21.302
635	0.635	-14.34	-12.997	-13.11	-13.167	-7.895	-11.502	-9.134	-22.873
636	0.636	-8.678	-17.257	-4.974	-10.756	-8.053	-9.532	-8.883	-27.161
637	0.637	-16.564	-13.771	32.058	-17.077	-7.836	-12.776	-11.343	-20.768
638	0.638	-6.843	-17.064	79.07	-22.836	-8.004	-3.839	-10.508	-14.777
639	0.639	-15.692	-16.682	73.214	-10.565	-5.465	-7.476	-14.319	1.273
640	0.64	-9.637	-13.966	12.337	-12.016	-10.281	-3.955	-8.457	-19.814
641	0.641	-8.613	-16.668	-28.367	9.791	-8.317	-4.897	-10.732	-22.507
642	0.642	-17.452	-13.76	-35.806	-5.772	-7.718	-19.582	-7.199	-35.272
643	0.643	-13.903	-14.913	-15.958	-25.44	-8.28	-25.951	-14.503	-0.263
644	0.644	-4.149	-14.528	-34.25	-32.91	-9.616	-4.646	-9.614	-15.37
645	0.645	-5.232	-10.271	-50.844	-21.248	-8.253	-7.336	-12.088	25.845
646	0.646	-11.158	-9.699	-45.977	-14.81	-9.409	-9.834	-9.729	-1.831
647	0.647	-12.054	-3.894	-32.643	-16.661	-12.107	-7.507	-13.18	-16.939
648	0.648	-14.88	-12.789	-28.763	-21.767	-6.295	-9.62	-11.216	-12.503
649	0.649	-20.803	-16.263	-32.56	-4.269	-10.352	-7.685	-9.455	-16.539
650	0.65	-23.051	-17.233	-15.618	2.759	-9.761	-12.901	-10.786	2.233
651	0.651	-24.901	-10.452	18.784	34.733	-10.344	-17.543	-14.052	33.198
652	0.652	-17.468	-12.971	23.195	-6.428	-4.916	-16.179	-7.45	4.156
653	0.653	-20.294	-15.301	-39.356	-22.824	-11.488	-17.335	-6.452	-7.069
654	0.654	-20.991	-18.79	-84.126	-17.714	-10.71	-13.836	-8.936	-24.084
655	0.655	-16.844	-16.848	-59.762	-4.074	-8.389	-8.599	-11.242	-27.201
656	0.656	-18.681	-9.11	-67.135	-8.073	-8.963	-13.43	-10.644	-7.49
657	0.657	-16.643	-6.033	-33.682	25.999	-10.899	-10.902	-11.22	-15.061
658	0.658	-17.123	-8.957	21.263	-5.87	-6.837	-14.955	-8.302	-12.738
659	0.659	-18.38	-14.971	43.311	-26.533	-8.198	-11.475	-7.902	-19.129
660	0.66	-15.006	-15.771	63.234	-30.155	-7.811	-12.051	-8.276	-17.199
661	0.661	-12.789	-17.72	20.663	-40.135	-11.88	-6.637	-11.171	-5.033
662	0.662	-17.147	-11.728	4.237	-24.385	-10.522	-8.58	-10.774	-12.973
663	0.663	-17.642	-14.078	-20.899	-16.015	-9.165	-8.001	-9.61	2.912
664	0.664	-16.198	-23.59	-16.41	-3.261	-12.069	-9.752	-11.157	-7.752
665	0.665	-15.719	-19.943	-3.984	-5.622	-8.397	-8.402	-12.51	-29.086
666	0.666	-16.789	-13.968	-45.561	5.009	-6.069	-5.118	-9.414	-37.441
667	0.667	-15.543	-14.956	-50.96	-23.965	-5.675	-7.251	-7.477	-39.969
668	0.668	-11.199	-14.003	14.658	-11.565	-4.516	-4.545	-12.505	-23.748
669	0.669	-15.949	-14.807	41.36	-22.829	-10.325	-4.16	-9.227	8.151
670	0.67	-16.446	-9.215	0.71	-19.537	-9.549	-9.002	-10.973	-5.4
671	0.671	-12.302	-9.815	-21.278	-10.265	-6.061	-19.835	-7.492	-9.486
672	0.672	-14.746	-15.83	-41.055	3.862	-7.998	-8.801	-10.789	-20.735
673	0.673	-11.378	-15.07	-71.219	1.351	-9.742	-10.158	-11.956	-30.798
674	0.674	-14.207	-8.507	-76.387	-19.763	-8.394	-3.763	-10.796	-27.732
675	0.675	-14.512	-14.521	-40.916	-17.064	-7.035	-2.597	-8.089	-2.237
676	0.676	-11.722	-18.597	-54.345	-14.538	-8.196	-9.955	-7.891	7.812
677	0.677	-11.835	-10.674	-116.856	-16.855	-11.878	-12.859	-10.6	-7.863
678	0.678	-15.051	-13.78	-125.883	-6.226	-5.49	-3.185	-7.897	6.266
679	0.679	-13.82	-14.761	-69.168	-19.812	-8.003	-4.344	-6.349	3.737
680	0.68	-15.683	-8.772	41.785	-18.068	-5.674	-12.657	-8.28	-12.533
681	0.681	-17.549	-14.392	89.299	-10.143	-6.25	-15.75	-11.956	-44.495
682	0.682	-16.707	-25.238	103.559	8.648	-6.836	-6.842	-11.568	-30.989
683	0.683	-18.576	-14.22	142.967	-9.131	-5.091	-5.671	-10.401	23.166
684	0.684	-14.844	-9.981	154.787	-25.37	-9.924	-10.888	-7.69	15.787
685	0.685	-16.145	-1.096	78.947	-6.259	-10.497	-13.781	-11.173	9.186
686	0.686	-14.939	-7.109	9.895	6.514	-9.908	-21.709	-10.008	-9.026
687	0.687	-12.182	-6.155	-52.57	13.475	-11.255	-9.893	-15.231	-14.468
688	0.688	-14.077	-11	-60.63	-9.949	-8.925	-14.527	-11.75	-9.447
689	0.689	-14.802	-15.274	-53.187	-13.05	-11.819	-13.158	-9.813	-22.998
690	0.69	-13.412	-17.614	7.453	-27.164	-10.653	-11.992	-5.749	-18.93
691	0.691	-17.632	-19.56	31.838	-14.382	-7.169	-17.989	-9.231	-15.27
692	0.692	-12.18	-16.29	24.455	-2.783	-10.067	-10.63	-12.517	-12
693	0.693	-18.731	-7.397	-9.051	-4.954	-12.77	-7.736	-11.352	-8.924
694	0.694	-17.924	-16.301	-27.249	-6.916	-6.968	-12.002	-6.907	-23.04
695	0.695	-12.273	-12.819	-43.712	-15.647	-11.038	-6.381	-8.651	-15.493
696	0.696	-12.817	-11.85	-28.629	-23.583	-10.478	-1.534	-9.048	-3.856
697	0.697	-14.729	-16.687	-33.076	-30.73	-7.202	-10.237	-10.403	-1.733
698	0.698	-16.452	-17.456	-37.116	-24.339	-4.301	-4.231	-6.338	-30.786
699	0.699	-9.465	-13.393	-33.405	-20.856	-11.257	-13.896	-7.683	-18.415
700	0.7	-16.225	-16.885	-36.658	-4.816	-6.407	-12.724	-13.093	-22.109
701	0.701	-11.949	-13.592	-33.497	-16.401	-8.912	-13.884	-12.498	1.696
702	0.702	-12.708	-13.01	-36.125	-9.986	-9.668	-12.914	-14.428	10.999
703	0.703	-19.266	-11.655	-33.533	-15.786	-4.814	-15.808	-16.16	-8.761
704	0.704	-9.573	-19.012	-21.904	-24.493	-9.451	-11.538	-8.214	3.988
705	0.705	-15.942	-15.921	-24.039	-7.065	-8.864	-9.205	-11.691	-7.665
706	0.706	-17.081	-1.213	-22.073	23.301	-7.498	-9.762	-8.585	-14.087
707	0.707	-16.091	-3.335	-23.778	-22.587	-7.1	-10.326	-11.481	-19.909
708	0.708	-17.036	-9.133	-19.061	-4.371	-5.926	-8.561	-8.954	-14.707
709	0.709	-12.753	-7.386	-14.685	-9.791	-8.62	-11.06	-13.01	-16.27
710	0.71	-13.506	-15.311	-15.724	-24.932	-6.675	-6.588	-9.517	-12.032
711	0.711	-14.065	-19.565	-14.441	-29.452	-11.504	-9.474	-12.8	-18.431
712	0.712	-3.98	-0.012	-7.025	-25.432	-9.556	-9.836	-11.051	-14.947
713	0.713	-11.123	-2.714	-9.887	16.163	-8.951	-2.465	-10.654	-7.606
714	0.714	-14.782	-10.248	-9.093	21.585	-4.86	-3.416	-10.258	-2.762
715	0.715	-15.928	-17.212	-3.455	26.628	-12.777	-6.307	-6.187	-8.77
716	0.716	-16.879	-23.589	-4.005	-5.291	-13.924	-5.52	-11.022	-14.409
717	0.717	-15.901	-21.639	-8.654	-1.203	-8.685	-9.57	-7.726	-3.597
718	0.718	-18.404	-12.918	-12.719	17.58	-9.645	-7.62	-3.653	-11.556
719	0.719	-14.327	-17.548	-17.501	-27.103	-10.406	-5.673	-7.128	-18.714
720	0.72	-12.385	-13.276	-14.148	-21.079	-11.169	-14.563	-9.441	-12.3
721	0.721	-7.736	-16.936	-18.2	-15.643	-7.678	-10.881	-6.537	-15.773
722	0.722	-16.63	-20.397	-16.852	-20.675	-7.09	-12.045	-6.921	-16.739
723	0.723	-12.949	-17.288	-13.583	-16.239	-5.346	-17.263	-12.723	-11.903
724	0.724	-18.944	-18.237	-10.718	-20.304	-10.189	-12.42	-10.399	-12.682
725	0.725	-17.977	-17.442	-13.455	-24.001	-6.897	-8.152	-12.326	-16.746
726	0.726	-20.879	-15.117	-13.055	-27.312	-6.309	-10.471	-10.378	-14.785
727	0.727	-14.877	-15.705	-10.917	-30.426	-9.775	-6.995	-6.301	-12.814
728	0.728	-15.658	-9.715	-6.494	6.518	-10.149	-10.292	-9.773	-11.06
729	0.729	-20.515	-12.054	-8.437	-18.637	-13.053	-15.717	-12.089	-12.402
730	0.73	-15.897	-11.477	-6.637	-14.199	-9.398	-13.791	-9.96	-12.78
731	0.731	-15.344	-10.877	-6.1	-26.596	-4.038	-14.391	-10.349	-11.631
732	0.732	-18.862	-10.296	-4.588	-30.269	-8.955	-12.67	-11.514	-12.828
733	0.733	-11.537	-6.818	-6.596	-13.218	-10.976	-11.332	-9.39	-10.911
734	0.734	-12.535	-11.253	-4.548	27.621	-10.464	-11.743	-9.203	-12.446
735	0.735	-11.599	-15.312	-9.509	-11.097	-9.159	-12.155	-11.133	-11.098
736	0.736	-12.398	-16.66	-10.114	-6.053	-8.812	-13.345	-9.591	-8.597
737	0.737	-14.748	-17.999	-8.48	-10.498	-9.211	-13.776	-8.031	-10.766
738	0.738	-16.712	-11.43	-7.278	-14.574	-9.599	-10.323	-11.114	-10.996
739	0.739	-13.456	-8.551	-12.833	-18.277	-4.576	-5.911	-11.49	-7.341
740	0.74	-12.912	-12.831	-12.383	-15	-6.519	-4.211	-8.773	-6.984
741	0.741	-11.6	-7.261	-15.752	13.241	-8.277	-7.734	-12.25	-5.85
742	0.742	-16.089	-13.892	-15.236	16.912	-9.667	-8.166	-9.351	-11.094
743	0.743	-17.868	-19.929	-9.491	-14.026	-2.358	-9.366	-6.657	-10.527
744	0.744	-16.536	-17.632	-11.913	-18.093	-3.38	-7.469	-7.061	-13.826
745	0.745	-17.93	-15.747	-13.96	-21.814	7.401	-10.993	-3.598	-8.431
746	0.746	-13.909	-15.201	-13.508	-25.159	-2.731	-9.872	-10.996	-10.375
747	0.747	-12.594	-14.659	-11.871	-15.943	-14.596	-10.301	-14.13	-7.085
748	0.748	-15.929	-16.033	-11.581	-13.332	-19.296	-14.61	-17.071	-11.155
749	0.749	-14.814	-11.57	-12.072	14.879	-20.704	-13.3	-14.592	-11.571
750	0.75	-19.304	-20.463	-18.73	-26.744	-17.097	-7.943	-18.691	-12.941
751	0.751	-15.288	-11.577	-9.901	-10.311	-20.649	-11.499	-10.783	-8.888
752	0.752	-14.947	-12.773	-11.135	-25.427	-13.367	-13.502	-9.844	-9.257
753	0.753	-12.672	-11.841	-10.244	-29.909	-10.522	-15.302	-10.839	-15.627
754	0.754	-13.116	-10.896	-11.273	-25.899	-8.057	-9.568	-10.096	-11.382
755	0.755	-15.105	-13.449	-10.548	8.091	-10.434	-15.243	-12.443	-13.705
756	0.756	-16.325	-12.696	-11.356	3.609	-9.921	-13.389	-10.532	-13.138
757	0.757	-14.838	-13.294	-10.801	-17.096	-13.273	-15.415	-12.489	-11.224
758	0.758	-18.184	-13.894	-12.76	-20.823	-10.444	-11.445	-8.45	-15.311
759	0.759	-15.334	-20.516	-14.516	2.952	-7.999	-11.911	-9.833	-13.968
760	0.76	-14.224	-14.561	-17.046	18.578	-8.449	-9.656	-8.503	-14.366
761	0.761	-13.897	-16.942	-12.616	-7.033	-13.348	-12.638	-11.426	-15.539
762	0.762	-14.738	-12.164	-14.372	-17.162	-19.425	-8.263	-12.617	-9.549
763	0.763	-16.735	-18.201	-16.904	-20.329	-18.734	-10.079	-9.934	-13.814
764	0.764	-13.125	-14.167	-16.535	-17.629	-10.904	-7.637	-9.198	-11.488
765	0.765	-15.522	-14.777	-13.647	-20.133	-5.781	-10.03	-7.886	-9.556
766	0.766	-12.693	-12.896	-12.502	-22.47	-4.916	-9.712	-7.727	-11.496
767	0.767	-14.693	-12.376	-12.127	-28.929	-2.512	-13.459	-10.081	-7.442
768	0.768	-13.592	-13.774	-12.924	-23.2	-8.234	-11.21	-13.402	-13.243
769	0.769	-13.85	-13.412	-10.236	-28.525	-11.817	-12.44	-10.532	-12.473
770	0.77	-14.093	-12.679	-9.096	-14.343	-8.651	-11.342	-6.111	-10.553
771	0.771	-15.498	-18.511	-11.247	6.838	-7.036	-11.794	-6.726	-8.615
772	0.772	-14.769	-14.478	-11.069	20.867	-6.348	-12.054	-10.231	-12.679
773	0.773	-15.02	-17.984	-10.112	-2.058	-2.941	-11.339	-9.859	-14.035
774	0.774	-14.874	-14.717	-11.471	-4.665	-10.369	-12.75	-13.948	-11.704
775	0.775	-18.019	-5.845	-10.893	-2.439	-13.543	-8.541	-14.931	-14.608
776	0.776	-17.681	-2.194	-13.412	-4.627	-22.52	-8.011	-14.559	-17.505
777	0.777	-11.731	1.262	-14.192	-6.606	-19.119	-10.584	-14.961	-12.28
778	0.778	-7.51	0.27	-14.967	-18.845	-3.144	-6.187	-8.393	-5.69
779	0.779	-3.486	-14.454	-14.188	-14.252	8.356	-7.98	-3.578	-9.941
780	0.78	-8.363	-29.369	-15.736	-13.009	31.658	-7.647	-6.119	-5.872
781	0.781	-6.466	-15.824	-12.25	-19.462	34.653	-9.05	-8.457	-7.799
782	0.782	-13.077	-17.567	-4.895	-20.677	26.245	-7.936	-7.893	-7.212
783	0.783	-13.88	-25.508	-7.993	-21.699	2.964	-4.297	-5.977	1.697
784	0.784	-13.131	-12.554	-7.027	-16.898	-18.942	-9.752	-14.895	0.541
785	0.785	-19.736	-10.832	-16.707	-21.175	-27.305	-9.203	-8.519	-5.455
786	0.786	-17.244	-25.165	-10.327	-9.047	-45.151	-3.227	-21.685	-2.352
787	0.787	-16.49	-3.876	-13.815	3.079	-47.51	-7.31	-23.431	-11.244
788	0.788	-14.574	-1.168	-21.169	-8.007	-32.646	-5.385	-15.5	-19.563
789	0.789	-14.014	-8.712	-6.454	-21.006	-30.737	-4.813	-11.24	-18.588
790	0.79	-11.125	2.902	-4.324	-26.261	-18.557	-7.713	-7.557	-15.669
791	0.791	-19.075	5.036	-6.253	-18.381	-1.157	-9.062	-4.061	-16.432
792	0.792	-15.602	-8.501	-22.117	-34.279	1.149	-10.412	1.169	-17.194
793	0.793	-31.679	-13.719	-15.72	-10.9	3.266	-10.018	0.209	-16.614
794	0.794	-15.427	-2.676	-13.763	17.297	5.2	-13.684	2.735	-13.318
795	0.795	-9.041	-15.629	-5.032	13.574	6.938	-11.345	14.936	-17.383
796	0.796	-14.851	-13.868	-6.563	16.839	-4.095	-9.198	2.757	-14.856
797	0.797	-13.096	-31.267	-10.8	26.11	-8.366	-10.336	-1.879	-10.392
798	0.798	-14.63	-52.348	-1.873	-16.48	-9.552	-13.023	-3.229	-10.952
799	0.799	-15.974	-38.21	-15.008	-34.716	-3.585	-8.167	-9.611	-10.552
800	0.8	-14.799	-14.965	-13.242	-18.309	-4.57	-0.199	-20.443	-13.838
801	0.801	-13.618	0.734	-5.287	-23.406	-5.538	-7.515	-16.174	-19.632
802	0.802	-14.566	-1.938	-0.996	-9.905	-18.703	-14.26	-17.316	-13.99
803	0.803	-11.639	-14.675	-7.354	2.476	-20.629	-6.289	-13.816	-7.389
804	0.804	-9.095	-7.672	-6.156	6.138	-18.856	-11.485	-12.827	-9.907
805	0.805	-11.389	-18.285	-17.928	-17.7	-7.792	3.275	-15.697	-9.116
806	0.806	-10.786	-12.452	-19.438	-26.979	-12.015	5.458	-14.898	-8.535
807	0.807	-15.401	-14.164	-18.048	-18.637	-3.069	3.581	-14.098	-9.089
808	0.808	-17.115	-3.101	-19.168	-21.151	-6.498	-12.244	-9.238	-13.118
809	0.809	-15.735	-4.428	-13.126	-9.529	-16.117	-22.842	-15.208	-12.745
810	0.81	-9.312	-0.728	-7.861	-7.401	-14.902	-9.231	-14.413	-7.338
811	0.811	-6.762	-4.178	-12.661	-9.307	-4.014	-14.396	-9.555	-13.943
812	0.812	-5.948	-11.498	-6.616	-0.579	0.29	-15.887	-10.115	-9.737
813	0.813	-10.752	-22.294	-8.893	-24.379	14.654	-11.561	-1.189	-13.799
814	0.814	-8.778	-26.511	-12.331	-41.405	8.909	-15.162	0	-5.84
815	0.815	-10.477	-9.44	-8.997	-19.521	0.287	-18.572	-5.969	-10.994
816	0.816	-18.371	-7.069	-14.372	0.241	5.008	-15.401	-13.294	-9.943
817	0.817	-19.49	-17.667	-9.483	2.782	3.705	-14.367	-10.359	-14.074
818	0.818	-16.353	-23.422	-14.081	23.9	-8.036	-15.091	-7.814	-11.659
819	0.819	-23.08	-11.183	-15.781	15.616	9.441	-15.807	-13.398	-6.847
820	0.82	-18.778	-19.066	-10.896	-7.561	7.167	-17.678	-11.432	-15.582
821	0.821	-17.957	-14.763	-16.851	-10.598	-24.721	-10.272	-18.745	-14.414
822	0.822	-14.43	-21.107	-17.583	-18.857	-29.142	-15.065	-21.611	-11.3
823	0.823	-17.682	-15.055	-16.961	-11.232	-25.031	-15.778	-15.584	-14.231
824	0.824	-18.225	-7.654	-14.989	-8.851	-21.292	-14.945	-17.869	-6.326
825	0.825	-14.699	-10.508	-14.369	-36.47	-17.949	-6.946	-15.908	-13.771
826	0.826	-14.273	-6.2	-10.844	-40.107	-8.631	-1.65	-12.598	-7.064
827	0.827	-17.131	-10.21	-12.16	-29.979	-5.881	-2.547	-10.841	-13.08
828	0.828	-13.407	-12.083	-14.256	4.533	12.002	-6.721	-2.876	-9.033
829	0.829	-14.717	-15.323	-11.51	27.423	9.784	-5.87	-4.004	-8.457
830	0.83	-10.602	-23.035	-11.858	-10.069	-0.789	-6.38	-9.198	-11.746
831	0.831	-15.401	-19.92	-10.266	-25.099	-10.407	-5.735	-8.215	-9.978
832	0.832	-15.942	-13.112	-8.867	-20.58	-33.207	-9.74	-5.675	-10.327
833	0.833	-13.008	-7.083	-10.753	-16.451	-42.471	-7.17	-6.427	-7.961
834	0.834	-12.59	-4.731	-8.003	-5.16	-28.325	-9.443	-9.891	-9.039
835	0.835	-12.173	-14.17	-10.672	-1.798	-20.753	-13.47	-13.161	-10.159
836	0.836	-15.046	-23.027	-11.414	1.37	-18.391	-13.825	-11.394	-12.763
837	0.837	-16.178	-16.994	-12.155	-12.664	-11.973	-16.101	-10.022	-7.789
838	0.838	-14.208	-13.842	-16.384	-30.367	-17.734	-11.994	-14.452	-12.533
839	0.839	-14.946	-10.886	-13.459	-27.958	-19.393	-14.474	-15.002	-17.175
840	0.84	-11.613	-15.105	-14.778	-0.205	-11.345	-13.095	-15.355	-11.723
841	0.841	-14.479	-14.282	-13.39	-3.799	-9.868	-12.687	-8.937	-13.731
842	0.842	-13.286	-14.819	-14.524	-0.426	-10.909	-11.519	-8.133	-6.377
843	0.843	-19.058	-19.439	-16.448	-9.646	-9.645	-13.443	-7.33	-13.143
844	0.844	-18.259	-15.361	-16.045	-17.883	-6.451	-12.645	-6.725	-8.867
845	0.845	-13.386	-15.734	-11.187	-30.552	0.416	-13.403	-8.637	-14.426
846	0.846	-22.049	-12.438	-11.747	-28.135	1.282	-12.602	-9.191	-16.314
847	0.847	-18.526	-6.636	-12.31	-17.401	3.688	-8.9	-6.671	-19.557
848	0.848	-15.389	-4.327	-10.56	11.709	8.603	-6.358	-6.291	-14.093
849	0.849	-14.387	-10.93	-9.189	24.136	-1.395	-13.691	-4.166	-7.46
850	0.85	-20.356	-16.93	-9.568	5.403	-8.481	-10.574	-10.183	-13.399
851	0.851	-12.965	-19.222	-11.685	2.162	-2.028	-3.776	-9.431	-24.036
852	0.852	-15.829	-17.237	-8.96	-38.609	-5.465	-9.763	-5.384	-13.957
853	0.853	-15.021	-13.903	-14.75	-22.098	-17.239	-2.415	-10.232	0.402
854	0.854	-14.216	-9.795	-10.679	3.136	-12.563	-15.179	-17.596	-13.084
855	0.855	-9.343	-8.407	-14.158	-10.361	-11.179	-16.913	-10.831	-0.836
856	0.856	-15.308	-9.74	-10.871	-22.709	-14.814	-15.35	-8.325	-21.51
857	0.857	-11.215	-11.845	-14.94	-19.01	-20.772	-2.363	-7.556	-24.157
858	0.858	-10.609	-9.102	-15.329	-22.258	-15.513	-0.606	-9.497	14.416
859	0.859	-16.583	-9.461	-13.01	6.025	-6.58	-14.935	-4.851	9.055
860	0.86	-12.491	-12.909	-10.878	-12.711	-3.058	-9.149	-4.273	14.144
861	0.861	-15.938	-14.224	-13.584	-22.723	-2.027	-7.416	-7.753	27.764
862	0.862	-11.26	-15.355	-12.42	-13.393	-1.001	-12.083	-11.039	-18.058
863	0.863	-15.288	-18.054	-13.189	-10.645	-12.379	-19.255	-12.195	-36.192
864	0.864	-14.874	-13.037	-10.483	-13.148	-23.373	-12.861	-13.347	-63.828
865	0.865	-14.456	-19.047	-7.78	-15.468	-7.448	-14.007	-10.63	-58.729
866	0.866	-12.304	-14.971	-12.617	-13.308	11.744	-6.654	-14.112	-81.518
867	0.867	-13.444	-16.886	-9.136	-11.329	-1	2.26	-12.758	-35.601
868	0.868	-16.915	-14.957	-7.198	-13.027	-3.279	-3.73	-13.149	55.981
869	0.869	-14.01	-16.704	-10.109	-17.625	3.148	-11.08	-11.996	42.867
870	0.87	-15.953	-11.838	-8.754	-13.333	5.124	-0.24	-17.038	7.304
871	0.871	-14.021	-12.391	-10.107	-1.508	13.866	1.114	-13.758	-3.491
872	0.872	-9.187	-17.803	-10.497	-9.433	-3.554	-13.207	-8.347	26.169
873	0.873	-9.764	-14.324	-7.791	-13.692	-15.175	-11.269	-16.293	17.308
874	0.874	-14.399	-12.388	-12.826	-12.528	-13.047	-16.493	-8.943	57.977
875	0.875	-13.809	-9.463	-13.407	0.643	4.369	-18.052	-4.107	21.054
876	0.876	-17.302	-12.919	-13.987	-22.198	-11.886	-16.704	-1.593	-25.739
877	0.877	-14.022	-20.254	-10.495	-19.1	-35.284	-28.52	-13.783	-19.683
878	0.878	-11.903	-12.883	-13.778	-16.383	-38.362	-17.488	-12.035	-25.061
879	0.879	-16.354	-8.065	-14.935	-8.801	-1.363	-13.222	-7.381	-30.057
880	0.88	-12.281	-10.678	-18.606	-15.727	13.767	-9.556	-0.211	-43.563
881	0.881	-13.603	-11.569	-16.277	-17.858	18.24	-8.435	-12.012	-47.594
882	0.882	-13.194	-9.711	-15.104	-12.061	5.867	-5.385	-10.46	-43.903
883	0.883	-14.336	-14.385	-12.377	-10.319	-12.911	-2.543	-9.096	-60.952
884	0.884	-13.93	-16.142	-13.522	-8.767	-29.959	-0.063	-15.474	-20.151
885	0.885	-17.393	-16.473	-13.317	-10.103	-39.243	-0.857	-14.308	-70.09
886	0.886	-14.466	-15.974	-10.605	-16.475	-30.891	-11.656	-15.272	-76.656
887	0.887	-17.156	-17.988	-10.211	-15.305	-28.357	-13.155	-16.232	-34.082
888	0.888	-17.525	-15.983	-10.413	-12.224	-35.304	-8.884	-15.454	38.063
889	0.889	-20.988	-11.698	-11.781	-13.22	-45.938	-2.494	-13.135	8.413
890	0.89	-14.585	-15.184	-11.01	-15.763	-32.374	-5.97	-9.646	89.088
891	0.891	-15.347	-13.837	-9.462	-8.405	-12.999	1.402	-7.71	13.198
892	0.892	-14.58	-10.99	-9.658	-5.501	-0.2	-7.474	-7.117	3.3
893	0.893	-16.551	-7.381	-9.467	-1.247	2.141	-18.284	-7.492	-5.623
894	0.894	-11.936	-3.039	-11.208	-3.58	0.034	-14.017	-8.833	-30.031
895	0.895	-17.352	-9.73	-7.706	-7.073	-1.881	-20.405	-7.66	-22.707
896	0.896	-16.756	-1.853	-10.002	-9.019	-7.079	-16.925	-3.975	-16.166
897	0.897	-16.16	-7.108	-8.819	-3.601	-5.506	-17.901	-2.614	-10.206
898	0.898	-13.235	-10.006	-10.737	-8.426	1.677	-15	-8.414	-15.661
899	0.899	-11.863	-12.515	-15.751	-17.102	-4.687	-10.754	-4.347	-20.728
900	0.9	-17.272	-18.081	-16.32	-8.75	-1.197	-11.549	-7.829	20.468
901	0.901	-17.846	-24.622	-14.595	-22.681	10.602	-8.077	-7.249	3.979
902	0.902	-14.527	-23.813	-14.23	-9.138	9.057	-0.735	-12.663	-11.151
903	0.903	-10.431	-31.134	-12.887	-14.405	4.793	-9.656	-9.172	-24.713
904	0.904	-15.25	-16.448	-11.737	2.989	5.938	-13.148	-8.592	-20.652
905	0.905	-17.179	-14.373	-14.453	-8.626	-0.078	-10.068	-9.179	-1.913
906	0.906	-13.099	-12.482	-11.757	-2.258	-5.314	-16.859	-11.694	-25.762
907	0.907	-14.436	-21.225	-12.536	-11.959	3.574	-16.097	-9.37	-22.712
908	0.908	-15.775	-10.229	-10.61	-3.266	-2.443	-8.748	-11.495	-20.032
909	0.909	-16.936	-20.323	-11.393	-4.826	-16.386	-5.854	-12.658	-17.531
910	0.91	-18.883	-21.513	-8.691	-17.781	-33.813	-5.117	-14.59	-24.496
911	0.911	-15.414	-18.057	-12.947	-12.564	-17.559	0.473	-11.11	-5.334
912	0.912	-18.332	-8.404	-11.607	-7.943	-2.657	-10.396	-11.499	-12.874
913	0.913	-15.629	3.383	-8.303	-6.6	3.149	-21.458	-10.344	-1.34
914	0.914	-18.338	-4.572	-9.458	-7.758	-23.178	-25.748	-9.968	-20.627
915	0.915	-13.498	-11.749	-13.902	-13.756	-11.965	-11.451	-11.127	-8.014
916	0.916	-16.975	-18.157	-14.477	-12.788	-8.665	-17.287	-14.032	-10.499
917	0.917	-9.603	-5.009	-14.865	-15.69	-24.309	-12.075	-8.033	-8.519
918	0.918	-0.688	-10.255	-9.441	-9.687	-26.998	-7.433	-3.77	-10.519
919	0.919	0.488	-27.687	-16.019	-15.295	-14.203	-6.101	-7.835	-8.765
920	0.92	-2.596	-30.022	-13.492	-23.232	-11.859	-4.983	-5.899	-13.442
921	0.921	-3.557	-6.615	-12.719	-15.869	-5.475	-1.52	-11.899	-17.78
922	0.922	-9.563	-3.537	-12.145	-12.95	0.312	-8.888	-9.574	-8.952
923	0.923	-18.474	-6.277	-10.224	-10.437	-1.483	-7.946	-8.988	-2.992
924	0.924	-17.345	-19.074	-10.814	-16.057	3.069	1.681	-10.92	-10.4
925	0.925	-1.321	-26.067	-11.229	-19.57	1.65	0.481	-8.009	-17.203
926	0.926	-3.707	-15.464	-14.55	-20.162	-7.292	1.589	-9.354	-25.205
927	0.927	-10.181	-17.421	-14.202	-11.286	-6.161	-12.397	-11.672	-15.639
928	0.928	-16.05	8.936	-13.083	-10.151	-11.416	-22.143	-8.774	-9.339
929	0.929	-24.802	58.108	-11.957	-6.689	-16.282	-6.339	-12.456	-15.443
930	0.93	-39.183	51.528	-12.76	-5.741	-15.515	12.766	-12.076	-12.445
931	0.931	-29.572	8.941	-15.5	-10.601	-14.741	10.215	-10.919	2.173
932	0.932	-24.414	-29.784	-19.004	-13.137	-11.277	12.5	-14.612	21.297
933	0.933	-19.83	-34.869	-17.868	-12.375	-2.594	-10.945	-14.242	23.849
934	0.934	-21.233	-85.214	-11.883	-15.876	-6.108	-26.661	-13.099	-6.549
935	0.935	-22.465	-118.72	-7.635	-12.606	-17.94	-69.281	-12.741	-27.266
936	0.936	-19.048	-100.585	-11.723	-8.56	-3.665	-63.332	-13.929	-16.08
937	0.937	-18.141	-39.658	-0.901	-1.629	-1.775	-24.673	-9.118	14.88
938	0.938	-17.216	0.973	-2.467	-4.558	-0.073	-9.626	-5.66	2.49
939	0.939	-14.735	23.079	-9.647	-2.067	-8.047	-14.114	-13.041	-16.257
940	0.94	-9.17	16.494	-13.341	-9.448	-6.739	-18.2	-8.224	-12.976
941	0.941	1.637	46.77	-9.868	-12.397	-10.458	-21.902	-12.502	-16.056
942	0.942	19.013	41.261	-10.863	-9.924	-6.986	-18.646	-11.759	-18.854
943	0.943	2.718	56.313	-13.803	-12.294	-10.076	-3.029	-12.374	-21.457
944	0.944	-24.992	42.733	-27.003	-18.921	-9.086	5.241	-10.478	-14.534
945	0.945	-28.721	-11.534	-25.111	-21.482	-13.315	2.673	-9.94	-12.455
946	0.946	-32.085	-33.631	-19.924	-22.305	-12.503	4.937	-8.629	-14.526
947	0.947	-29.031	-53.598	-15.314	-20.431	-13.059	-1.472	-8.292	-19.854
948	0.948	-20.733	-47.598	-13.989	-15.835	-12.467	4.315	-6.203	-15.247
949	0.949	-13.205	-75.365	-7.637	-11.843	-10.72	2.551	-5.878	-19.526
950	0.95	-15.553	-60.507	10.321	-9.419	-7.23	-5.401	-10.201	-13.164
951	0.951	-26.237	-47.157	7.761	-9.115	-11.678	-4.066	-13.753	-24.073
952	0.952	-28.242	-34.883	-3.892	-6.295	-7.594	-5.233	-13.424	-28.399
953	0.953	-16.111	14.269	-10.316	-5.195	-7.979	-11.233	-9.423	-27.27
954	0.954	-5.116	34.129	-12.29	-6.426	-4.694	-14.329	-9.098	-11.617
955	0.955	-12.307	15.851	-10.581	-5.682	-8.779	-13.36	-10.538	3.255
956	0.956	-18.704	-0.522	-15.261	-10.194	-8.418	-15.865	-8.491	-14.177
957	0.957	-15.257	-5.368	-13.941	-12.187	-8.841	-11.811	-11.291	-25.871
958	0.958	-3.515	-9.861	-15.15	-15.172	-10.03	-9.897	-8.665	-11.005
959	0.959	-2.06	-14.155	-14.029	-13.886	-4.061	0.141	-10.293	-32.327
960	0.96	-0.783	-18.228	-19.291	-12.592	-10.108	-9.945	-6.505	-29.616
961	0.961	-7.234	-21.778	-8.491	-6.083	-12.486	-3.584	-12.4	-27.079
962	0.962	-13.293	-24.906	-30.203	-9.051	-13.099	-9.585	-10.175	7.933
963	0.963	-23.015	-22.158	-20.932	-18.787	-15.05	-12.64	-8.336	33.013
964	0.964	-21.885	-19.714	-18.241	-17.689	-15.64	-13.597	-18.493	37.478
965	0.965	-24.248	-18.219	-15.747	-16.593	-18.195	-9.356	-11.432	41.533
966	0.966	-30.283	-20.619	-13.453	-13.564	-22.665	-18.256	-15.202	15.16
967	0.967	-25.084	-14.334	-15.614	-14.591	-21.523	-21.167	-16.458	-15.86
968	0.968	-26.076	-16.256	-12.553	-14.853	-23.289	-10.328	-11.324	-19.937
969	0.969	-20.073	-17.984	-22.246	-12.392	-15.374	-0.258	-10.461	-8.697
970	0.97	-15.994	-16.362	-10.071	-16.511	2.612	-14.576	-13.08	-6.162
971	0.971	-5.154	-9.075	-8.535	-14.632	15.378	-20.377	-12.411	-23.205
972	0.972	-3.607	-5.311	-4.288	-5.971	22.349	-18.614	-10.202	-32.53
973	0.973	9.35	-8.809	-7.968	-7.17	37.268	2.102	-15.143	-29.821
974	0.974	4.111	-7.953	0.352	8.86	8.243	-12.008	-11.94	-27.283
975	0.975	18.406	2.716	-0.619	-2.786	-4.142	0.795	-12.615	-29.61
976	0.976	24.191	-19.102	2.272	-9.215	-22.92	-1.495	-7.867	-23.218
977	0.977	-2.172	-66.246	3.036	-7.315	-32.983	4.92	-11.245	-29.023
978	0.978	-20.995	-32.866	-9.178	-9.075	-23.688	6.864	-10.755	-9.65
979	0.979	-10.966	-14.771	-14.422	-7.543	-9.553	-1.847	-6.004	-12.127
980	0.98	-7.89	-9.294	-15.987	-11.803	-7.03	-16.153	-8.024	-19.063
981	0.981	-10.618	-4.148	-20.256	-15.478	4.585	-14.188	-8.682	-50.953
982	0.982	-18.173	18.738	-13.884	-16.64	-6.045	-19.39	-8.374	-82.823
983	0.983	-29.771	-10.232	-19.884	-11.407	-15.702	-8.326	-8.054	-28.564
984	0.984	-10.594	-13.858	-22.973	-10.43	-24.384	-6.949	-5.996	8.448
985	0.985	-18.13	9.977	-10.2	-14.69	-6.951	-5.787	-7.999	1.904
986	0.986	-20.441	-11.904	-15.424	-5.791	4.662	-16.67	-9.226	-16.28
987	0.987	-35.347	-31.661	-13.874	-14.117	2.54	-15.34	-11.409	22.432
988	0.988	-37.292	-65.148	-12.51	-13.146	0.605	-18.993	-10.106	37.569
989	0.989	-25.09	-14.903	-16.178	-12.171	2.354	-24.978	-14.411	24.052
990	0.99	-29.695	58.908	-19.647	-0.735	10.296	-21.887	-12.715	36.44
991	0.991	-19.556	29.148	-5.693	-2.263	-2.662	-9.092	-4.817	40.129
992	0.992	-20.632	-15.603	0.126	-0.876	-11.351	3.136	-6.019	16.355
993	0.993	-21.711	-23.557	-1.592	-4.508	-25.655	-11.157	-5.086	-30.647
994	0.994	-5.596	13.592	-3.119	-12.792	-31.445	-5.251	-8.015	-37.211
995	0.995	6.033	-33.135	-7.37	-13.73	-36.663	-3.416	-8.81	42.161
996	0.996	-21.659	-27.032	-13.755	-6.934	-25.621	-27.163	-4.757	9.67
997	0.997	-32.966	-54.767	-17.237	-16.598	-12.648	-23.812	-15.609	-39.656
998	0.998	-29.706	20.754	-14.126	-2.262	-3.925	-14.463	-4.579	-48.529
999	0.999	-20.382	118.304	-13.136	3.57	-11.851	-11.696	-3.227	-40.361
1000	1	-12.021	52.373	-8.854	-1.613	-7.579	-9.13	-6.9	26.436
1001	1.001	11.236	-31.207	-9.596	-12.588	-16.461	-16.052	-17.729	-0.239
1002	1.002	1.956	-107.197	-13.055	-19.699	-5.611	-13.889	-16.359	-40.849
1003	1.003	-17.758	-38.103	-9.74	-15.961	-6.942	-19.691	-15.178	-48.165
1004	1.004	-25.27	-11.248	-15.144	-33.896	1.981	-17.913	2.846	-28.193
1005	1.005	-36.842	-133.32	-13.2	-16.033	-1.476	-19.418	-4.673	-22.139
1006	1.006	-9.123	-185.883	-11.252	-13.658	-0.485	-3.516	-2.312	16.624
1007	1.007	9.703	20.991	-2.33	-2.967	-3.361	7.085	-8.661	-18.564
1008	1.008	26.807	162.063	-8.69	-8.728	-7.6	12.823	-14.427	-14.084
1009	1.009	5.012	239.047	-12.15	-17.392	-3.517	7.52	-12.634	-34.74
1010	1.01	-9.073	76.31	-11.166	-15.794	-5.43	5.891	-7.94	-45.926
1011	1.011	-11.567	-114.447	-14.044	-14.388	-8.711	-12.901	-0.726	5.594
1012	1.012	-23.142	-140.105	-25.429	-13.162	-10.442	-51.438	-4.344	42.595
1013	1.013	-29.488	-23.878	-20.768	-9.616	-11.783	-23.871	-7.769	-31.266
1014	1.014	-19.771	-44.952	-16.481	-8.608	-5.386	1.151	-4.599	-21.313
1015	1.015	-17.985	-25.682	-12.76	-9.528	-11.376	-3.323	-11.306	23.471
1016	1.016	-25.875	-8.239	-9.231	-13.734	-7.293	0.908	-12.001	15.411
1017	1.017	-18.692	-87.766	-6.095	-6.303	-12.126	-2.673	-9.602	-21.52
1018	1.018	-33.033	-73.352	-16.905	-11.062	-11.533	-5.816	1.322	-41.447
1019	1.019	-38.891	-112.603	-18.233	-13.491	-4.938	-2.78	-6.519	-35.451
1020	1.02	-26.734	-123.924	-17.059	-12.631	-7.437	-5.739	-5.064	-7.78
1021	1.021	-22.073	-47.616	-15.868	-10.626	-11.469	-18.624	-3.806	7.303
1022	1.022	-17.75	41.605	-18.923	-13.855	-18.011	-11.762	-12.024	-15.557
1023	1.023	-16.522	101.291	-15.981	-13.235	-8.3	-18.287	-21.594	-27.963
1024	1.024	-3.287	112.007	-13.428	-12.811	-4.59	-20.197	-15.1	-9.194
1025	1.025	2.004	62.406	-6.014	-5.414	-3.426	-21.884	-13.832	-19.262
1026	1.026	13.119	35.396	-8.869	-8.487	-15.245	-17.129	-14.697	-16.165
1027	1.027	8.934	10.783	0.848	-13.288	-16.829	-9.775	-11.684	-18.863
1028	1.028	-10.568	17.995	-2.794	-12.457	-18.211	-5.935	-10.801	-26.399
1029	1.029	-24.667	-82.917	-3.932	-18.014	-17.068	-6.977	-13.013	-19.409
1030	1.03	-27.158	-126.058	-9.142	-18.551	-8.751	-7.888	-14.837	-21.523
1031	1.031	-20.153	-86.569	-8.157	-16.59	-13.982	-8.848	-10.085	-23.448
1032	1.032	-26.5	-98.47	-19.56	-20.631	-13.008	-18.534	-17.718	-18.241
1033	1.033	-20.665	-65.993	-21.089	-15.771	-10.492	-24.895	-10.26	-3.942
1034	1.034	-11.94	-56.132	-8.097	-5.671	-4.888	-11.619	-9.187	-17.455
1035	1.035	-10.378	-11.269	-6.33	-1.374	-0.059	4.374	-6.57	-5.2
1036	1.036	5.502	29.705	-10.948	2.335	3.233	2.375	-13.823	5.872
1037	1.037	7.603	66.847	-9.58	-1.118	6.139	-3.252	-8.887	-4.166
1038	1.038	-9.86	127.531	-13.241	-8.453	-1.803	12.832	-8.012	-7.791
1039	1.039	-30.969	135.633	-21.558	-15.197	-10.138	19.393	-11.978	0.582
1040	1.04	-50.706	113.647	-24.657	-19.419	-9.179	-9.515	-11.303	-4.616
1041	1.041	-43.154	13.096	-13.813	-26.722	-20.02	-21.866	-7.914	-19.29
1042	1.042	-26.863	-174.454	-20.944	-27.637	-12.875	-10.56	-9.558	-12.886
1043	1.043	-16.191	-148.687	-17.239	-17.921	-11.732	-55.221	-12.944	-3.223
1044	1.044	-6.483	-78.925	-11.221	-11.514	-3.441	-37.07	-10.529	-5.026
1045	1.045	19.887	-99.89	-1.532	-3.185	-8.685	-9.459	-14.508	-0.439
1046	1.046	61.561	34.833	2.158	6.486	-3.869	-14.533	-7.465	-4.693
1047	1.047	11.672	87.246	-6.154	5.325	-9.871	-19.016	-14.157	-11.108
1048	1.048	-35.14	102.899	-11.368	-0.68	-4.256	-14.967	-8.092	-14.663
1049	1.049	-29.139	30.441	-8.455	-10.339	-7.73	-11.297	-10.337	-7.375
1050	1.05	-23.703	69.801	-5.934	-19.205	-9.671	-14.635	-13.75	-4.515
1051	1.051	-8.578	34.198	-8.25	-10.838	-6.772	-5.383	-15.626	-10.503
1052	1.052	-22.084	-63.35	-19.085	-18.155	-12.583	14.309	-13.837	-16.13
1053	1.053	-17.994	-128.971	-14.437	-17.177	-10.255	-19.231	-10.301	-11.338
1054	1.054	-14.3	-21.49	-10.169	-12.908	-12.183	-23.713	-8.898	-11.964
1055	1.055	-24.329	79.608	-11.325	-8.849	-12.742	-11.284	-14.639	-6.563
1056	1.056	-33.597	-38.997	-19.638	-6.904	-14.473	45.472	-7.238	-4.633
1057	1.057	-41.855	-182.555	-20.597	-7.471	-7.493	53.672	-8.16	-7.892
1058	1.058	-29.007	-125.024	-15.744	-8.024	-8.456	46.368	-12.385	-16.796
1059	1.059	-3.18	-2.46	-7.803	-11.479	-7.686	39.805	-8.289	-17.96
1060	1.06	6.92	109.142	-17.47	-10.104	-2.07	-27.327	-6.327	-14.501
1061	1.061	-14.95	66.28	-13.793	-16.665	-6.901	-18.4	-12.297	-7.161
1062	1.062	-23.294	26.839	-12.641	-15.687	-8.83	38.501	-6.655	-10.032
1063	1.063	-25.817	-56.572	-13.618	-4.257	-7.091	45.829	-14.563	-14.237
1064	1.064	-23.511	-110.643	-20.405	-8.885	-6.709	-54.997	-11.449	-19.862
1065	1.065	-21.407	-21.771	-16.158	-10.228	-14.056	-185.018	-12.4	-19.278
1066	1.066	-4.016	-9.974	-8.818	-27.248	-4.377	-97.522	-9.875	-17.305
1067	1.067	31.008	-64.068	-2.048	-24.921	-8.051	-113.377	-13.932	-19.023
1068	1.068	46.14	-152.841	-1.269	-27.039	-9.214	74.555	-11.988	-11.107
1069	1.069	23.328	-307.971	1.052	-21.224	-3.984	202.692	-13.91	-2.813
1070	1.07	-22.535	-202.024	-6.885	-9.023	-6.877	39.951	-9.842	2.395
1071	1.071	-52.902	-105.713	-16.564	-1.076	-9.381	18.862	-13.32	-2.425
1072	1.072	-47.459	157.115	-12.884	17.709	-8.601	38.01	-10.031	-10.342
1073	1.073	-42.401	269.999	-16.368	10.176	-6.673	-84.484	-12.941	-17.692
1074	1.074	-37.931	304.32	-28.169	7.866	-11.308	-100.37	-7.732	-10.915
1075	1.075	-41.963	273.591	-20.229	5.755	-8.394	-114.718	-4.255	-13.406
1076	1.076	-30.692	132.868	-13.064	-15.509	-3.542	-154.238	-7.55	-14.158
1077	1.077	-27.36	4.868	-11.903	-29.616	-13.601	-94.658	-9.304	-16.077
1078	1.078	-24.238	-18.253	-13.055	-27.087	-9.341	-40.484	-8.92	-10.057
1079	1.079	-10.106	-81.604	-9.957	-15.46	-8.176	8.859	-7.572	-7.718
1080	1.08	-17.661	-62.447	-12.856	-4.802	-7.006	35.572	-7.185	-9.628
1081	1.081	-20.003	25.002	-12.088	-6.731	-10.086	43.71	-9.898	-6.311
1082	1.082	-13.629	-22.572	-9.779	-8.466	-14.917	6.791	-7.188	-15.182
1083	1.083	-7.853	-65.72	-17.741	-16.394	-12.387	-53.767	-9.323	-13.978
1084	1.084	7.995	-184.091	-16.795	-17.742	-14.692	-45.682	-6.615	-12.769
1085	1.085	1.608	-263.567	-7.897	-14.05	-8.092	-38.412	-10.093	-7.523
1086	1.086	26.783	-104.574	-1.906	-8.037	-3.819	-71.946	-9.7	-12.329
1087	1.087	23.516	-40.962	-5.012	-7.053	-1.481	-78.098	-14.931	-11.517
1088	1.088	-4.716	55.341	1.748	-15.945	-2.048	-28.197	-11.451	-12.259
1089	1.089	-8.403	2.988	0.959	-19.423	-8.043	18.788	-12.033	-14.172
1090	1.09	-11.722	-108.258	-9.715	-22.515	-10.371	85.946	-14.941	-20.143
1091	1.091	-27.441	-180.434	-19.805	-25.422	-10.955	41.192	-9.142	-14.516
1092	1.092	-19.127	-62.027	-16.142	-14.015	-14.256	65.537	-13.211	-13.929
1093	1.093	-21.642	48.997	-12.67	-3.004	-10.192	102.497	-9.734	-9.282
1094	1.094	-23.961	34.417	-11.707	-1.654	-17.161	95.828	-9.158	-11.007
1095	1.095	-30.328	73.69	-16.545	4.73	-10.389	53.166	-5.095	-6.162
1096	1.096	-28.349	109.094	-19.053	1.249	-12.904	14.502	-9.937	-12.15
1097	1.097	-16.082	206.835	-19.814	-3.97	-4.007	-0.468	-7.997	-9.814
1098	1.098	4.649	246.364	-14.978	-14.808	-5.175	-4.829	-10.901	-11.747
1099	1.099	-3.702	115.116	-10.344	-27.786	0.045	24.206	-8.384	-15.038
1100	1.1	-11.274	-77.589	-8.611	-36.513	-0.926	5.364	-6.054	-10.971
1101	1.101	-8.956	-257.283	-9.003	-31.882	-6.938	1.91	-5.663	-13.497
1102	1.102	-11.063	-234.471	-12.298	-10.198	-7.719	4.868	-11.658	-12.141
1103	1.103	-20.726	-44.413	-16.375	-7.087	-11.212	-26.324	-7.392	-9.237
1104	1.104	-36.582	-19.262	-15.029	-4.37	-17.217	-80.532	-11.443	-10.398
1105	1.105	-25.925	97.033	-15.419	-1.849	-11.608	-73.232	-7.95	-12.336
1106	1.106	-35.599	202.916	-13.301	-4.179	-13.547	-66.627	-8.529	-15.235
1107	1.107	-30.388	145.105	-13.713	-10.592	-8.91	-36.194	-6.772	-14.068
1108	1.108	-31.956	22.417	-12.564	-16.418	-6.009	-8.462	-12.562	-8.264
1109	1.109	-10.264	-184.499	-17.393	-14.689	-9.493	-23.46	-8.487	-2.66
1110	1.11	5.477	-268.679	-7.888	-10.045	-13.944	-27.855	-9.057	-12.147
1111	1.111	13.867	-140.209	-4.198	-2.887	-14.521	-23.789	-8.46	-10.985
1112	1.112	-9.32	-70.292	-12.509	-4.064	-6.587	-20.149	-12.518	-9.824
1113	1.113	-6.234	-49.17	-2.836	-7.585	-5.433	-16.946	-9.987	-12.928
1114	1.114	7.82	8.423	-4.004	-4.52	-10.659	-20.08	-9.598	-13.909
1115	1.115	5.25	60.674	-0.523	-7.456	-9.691	-17.426	-10.755	-11.402
1116	1.116	-20.534	-19.165	-10.189	-6.706	-7.177	-10.032	-10.365	-12.173
1117	1.117	-44.335	-33.828	-16.544	-7.51	-6.403	-17.058	-11.512	-5.589
1118	1.118	-35.027	-20.989	-17.67	-12.363	-9.89	-23.485	-9.953	-8.108
1119	1.119	-15.275	-33.298	-16.673	-12.947	-9.329	-17.621	-10.715	-5.775
1120	1.12	-12.798	-44.798	-13.754	-14.695	-12.246	-12.313	-12.647	-12.338
1121	1.121	-15.203	-35.287	-16.267	-13.333	-8.78	-7.766	-8.957	-4.392
1122	1.122	-13.184	-8.628	-13.953	-16.611	-2.42	-17.923	-11.469	-11.741
1123	1.123	-7.453	-0.394	-14.551	-13.682	-8.444	-0.952	-9.143	-16.595
1124	1.124	-12.724	-7.375	-12.645	-16.404	-7.697	5.947	-11.272	-17.406
1125	1.125	-23.772	-13.484	-8.62	-16.061	-9.662	12.394	-11.654	-19.757
1126	1.126	-16.613	-7.403	-9.028	-15.924	-10.272	2.733	-5.844	-10.307
1127	1.127	-12.912	-24.097	-12.326	-12.122	-7.389	-6.01	-11.455	-14.016
1128	1.128	-14.056	-39.455	-11.936	-13.546	-7.812	-10.693	-7.977	-12.896
1129	1.129	-13.059	1.538	-17.162	-14.008	-9.195	-23.667	-15.347	-11.961
1130	1.13	-4.118	6.745	-12.322	-7.483	-8.836	-25.451	-12.459	-12.958
1131	1.131	-5.268	1.467	-7.68	-6.566	-5.184	-49.352	-11.708	-15.508
1132	1.132	2.058	24.177	-4.782	-9.137	-9.668	-25.603	-10.964	-17.857
1133	1.133	-2.809	3.286	-9.619	-5.113	-10.278	21.501	-9.048	-11.314
1134	1.134	-16.001	14.336	-14.272	-7.095	-8.955	55.058	-13.718	-1.676
1135	1.135	-29.561	4.066	-11.381	-7.722	-4.535	24.722	-12.024	-5.382
1136	1.136	-24.349	-5.439	-13.903	-10.667	-6.297	85.736	-8.583	-6.571
1137	1.137	-25.877	8.618	-10.609	-12.06	-6.703	-36.36	-6.31	-13.972
1138	1.138	-12.908	31.858	-11.769	-15.392	-8.081	-158.846	-9.267	-11.112
1139	1.139	-11.194	35.035	-5.766	-18.336	-7.716	-15.582	-9.707	-11.933
1140	1.14	-9.698	-7.508	-8.288	-12.39	-8.905	3.678	-7.059	-7.911
1141	1.141	-25.669	-62.536	-10.629	-9.928	-9.322	-13.617	-7.888	-12.799
1142	1.142	-15.156	4.123	-17.235	-1.096	-11.478	-29.417	-8.131	-5.493
1143	1.143	-9.469	48.901	-16.491	-7.148	-8.22	13.821	-12.448	-12.317
1144	1.144	-18.292	57.11	-15.74	-6.228	-4.184	27.08	-11.923	-8.092
1145	1.145	-23.082	35.044	-15.185	-7.25	-12.146	-56.292	-12.369	-12.177
1146	1.146	-30.381	-52.373	-18.514	-9.81	-3.848	-110.494	-12.816	-18.788
1147	1.147	-31.672	-63.98	-13.124	-10.612	-9.097	-61.191	-12.512	-14.576
1148	1.148	-18.612	-9.424	-11.207	-10.065	-8.145	19.416	-9.883	-13.84
1149	1.149	-13.449	0.818	-10.642	-13.396	-12.421	73.496	-15.779	-11.946
1150	1.15	-21.438	117.455	-12.405	-22.352	-6.826	122.76	-13.548	-1.956
1151	1.151	-28.64	133.263	-14.928	-31.309	-10.326	77.962	-13.053	-17.922
1152	1.152	-27.522	147.357	-15.328	-34.852	-12.284	-11.745	-13.721	-20.136
1153	1.153	-19.269	-50.14	-12.442	-23.083	-12.888	-47.451	-13.239	-14.403
1154	1.154	-14.159	-247.1	-13.632	-15.183	-14.265	-15.055	-9.849	-12.738
1155	1.155	-11.326	-170.081	-7.84	-2.253	-12.938	-64.524	-6.655	-14.335
1156	1.156	-1.706	-100.207	-2.233	9.905	-10.061	-37.925	-13.327	-15.766
1157	1.157	-0.621	-121.019	-13.08	-1.164	-8.927	-46.167	-14.384	-12.181
1158	1.158	-18.678	-140.012	-24.12	-11.279	-10.875	-83.207	-11.96	-13.419
1159	1.159	-36.505	-192.416	-25.483	-23.124	-11.658	-49.775	-9.741	-16.574
1160	1.16	-31.858	-205.466	-21.818	-18.521	-10.896	-43.79	-13.317	-15.66
1161	1.161	-20.23	-126.023	-13.499	-11.395	-11.685	6.099	-8.755	-9.71
1162	1.162	11.704	32.91	-1.698	5.614	-8.025	76.697	-12.907	-7.436
1163	1.163	52.91	54.189	-1.893	4.209	-11.704	16.081	-8.163	-6.896
1164	1.164	25.214	112.086	-9.838	-2.822	-13.061	-40.842	-7.669	-14.298
1165	1.165	10.104	234.825	-17.022	-13.529	-14.42	-18.858	-8.718	-21.701
1166	1.166	-21.898	219.231	-25.939	-19.374	-7.839	1.076	-15.383	-16.909
1167	1.167	-17.903	118.395	-22.472	-24.641	-8.811	-4.848	-14.689	-10.94
1168	1.168	-14.269	184.34	-17.263	-29.306	2.61	45.119	-14.001	-16.564
1169	1.169	-4.209	196.241	-6.428	-16.354	-2.034	65.046	-7.497	-16.005
1170	1.17	-7.302	33.648	-5.083	-18.111	-3.389	46.88	-13.575	-10.027
1171	1.171	-4.593	-128.819	-3.935	-16.585	0.286	8.151	-8.044	-12.4
1172	1.172	-22.427	-65.165	4.387	-17.975	-3.194	-17.118	-7.546	-2.968
1173	1.173	-34.097	-238.329	7.493	1.531	-2.214	-85.959	-8.206	5.863
1174	1.174	-44.808	-308.054	4.593	15.622	-5.112	-155.132	-10.012	-0.24
1175	1.175	-46.801	-32.735	-5.078	13.074	-4.329	-74.389	-9.691	-1.295
1176	1.176	-48.663	79.88	-11.44	1.439	-9.935	-20.043	-12.069	-6.218
1177	1.177	-31.37	-22.272	-19.75	-9.222	-5.088	49.146	-9.211	-2.024
1178	1.178	-33.787	-53.189	-16.648	0.447	-8.359	57.986	-3.262	-7.683
1179	1.179	-27.454	-81.248	-15.676	-8.27	-8.925	98.519	-5.826	-11.194
1180	1.18	-10.052	-4.44	-14.899	-6.733	-10.268	120.376	-3.548	-10.645
1181	1.181	15.734	-27.639	-12.574	-8.085	-6.963	46.224	-3.01	-17.262
1182	1.182	12.527	-6.417	-16.042	-22.409	-12.751	-101.87	-13.107	-14.776
1183	1.183	9.519	-25.397	-12.743	-20.477	-7.124	-122.621	-11.783	-12.484
1184	1.184	-4.545	-42.705	-9.835	-18.735	-9.041	-64.602	5.225	-19.084
1185	1.185	-17.224	-26.747	-8.48	-17.192	-12.313	-46.958	-6.41	-16.581
1186	1.186	-33.399	16.405	-15.821	-15.843	-10.545	-30.99	-4.29	-5.949
1187	1.187	-26.938	3.205	-16.788	-12.175	-7.039	-16.57	-6.227	-10.221
1188	1.188	-24.929	15.012	-15.82	-18.18	-10.313	-3.405	-7.961	-9.076
1189	1.189	-8.978	4.21	-11.566	-8.502	-9.906	-15.318	-3.309	-15.085
1190	1.19	23.003	14.133	-10.78	-9.662	-10.274	-4.423	-13.363	-12.001
1191	1.191	27.461	23.047	-11.348	3.51	-10.639	-14.295	-14.504	-9.1
1192	1.192	15.067	-17.648	-5.344	-5.178	-8.489	-23.218	-11.002	-8.338
1193	1.193	3.802	49.101	-9.417	-3.599	-7.692	-31.3	-11.945	-20.539
1194	1.194	20.757	75.819	-7.482	-2.218	-11.921	-9.273	-10.948	-29.264
1195	1.195	5.002	18.914	-1.47	-11.089	-7.825	-15.961	-10.143	-14.944
1196	1.196	-3.359	-92.223	-12.105	-29.065	-9.154	-22.164	2.085	-9.129
1197	1.197	-21.222	-171.881	-19.268	-26.52	-8.732	5.283	-3.105	-14.348
1198	1.198	-37.55	-157.676	-15.585	-24.167	-8.315	10.182	-1.517	-12.796
1199	1.199	-48.256	-65.608	-7.26	-17.748	-6.347	5.818	-2.83	8.885
1200	1.2	-57.966	-30.068	-19.058	-15.792	-9.803	-6.358	-9.17	24.583
1201	1.201	-45.774	24.125	-14.414	-3.58	-9.386	-2.526	-10.28	4.867
1202	1.202	-21.881	-5.486	-13.05	-5.106	-8.973	-5.81	-7.118	-7.905
1203	1.203	9.312	-104.01	-6.639	-6.436	-10.878	-9.084	-9.957	-5.578
1204	1.204	-36.303	-12.1	-17.461	-5.231	-8.715	-29.034	-12.41	-28.979
1205	1.205	-30.12	47.19	-21.704	-8.66	-4.233	-11.412	-13.109	-7.096
1206	1.206	-13.543	14.483	-15.316	-9.562	-3.619	14.211	-16.517	1.245
1207	1.207	-18.456	24.262	-14.142	-4.655	-12.484	10.96	-11.805	-11.501
1208	1.208	-41.191	15.289	-13.172	-17.762	-11.284	7.839	-7.668	-23.081
1209	1.209	-37.084	-9.172	-12.212	-11.91	-10.091	-29.22	-13.4	-20.921
1210	1.21	-33.38	-1.912	-12.988	-13.615	-9.093	-4.005	-20.673	-30.559
1211	1.211	-16.336	17.978	-10.666	-18.217	-6.157	0.496	-13.822	-25.295
1212	1.212	-19.466	-24.526	-18.603	3.506	-12.129	4.734	-9.479	-26.796
1213	1.213	-11.075	-29.728	-4.655	6.666	-9.771	-6.253	-13.464	-19.59
1214	1.214	-8.428	5.702	1.165	4.01	-10.326	31.583	-15.312	-15.868
1215	1.215	26.713	-7.62	-7.516	-19.167	-12.234	-34.062	-10.588	-14.672
1216	1.216	1.667	-3.28	-15.421	-16.032	-5.627	-78.761	-12.244	-24.32
1217	1.217	-30.178	15.685	-16.765	-30.123	-9.852	-38.052	-6.358	-30.666
1218	1.218	-42.488	53.475	-25.661	-32.61	-10.6	-1.033	-11.892	-19.776
1219	1.219	-23.602	-22.129	-14.823	-25.615	-7.079	-20.919	-8.332	-15.474
1220	1.22	-13.412	-119.845	-7.668	-14.923	-6.473	21.687	-6.312	4.112
1221	1.221	8.492	-1.548	-19.489	-1.328	-8.191	82.653	-0.814	6.869
1222	1.222	28.243	109.464	-21.046	0.461	-10.685	74.487	-5.568	14.469
1223	1.223	30.799	152.441	-13.875	-1.041	-8.346	22.745	-14.2	30.785
1224	1.224	9.769	112.682	-12.718	-5.241	-9.49	-78.179	-10.642	11.692
1225	1.225	46.792	29.012	-23.573	-11.562	-8.318	-150.494	-15.801	4.196
1226	1.226	41.802	-25.136	-10.631	-12.673	-9.474	-84.726	-16.7	-7.364
1227	1.227	9.876	-54.632	-8.92	-15.739	-13.735	46.505	-12.374	-22.231
1228	1.228	-27.648	-27.921	-7.397	-12.811	-9.672	64.007	-8.244	-31.878
1229	1.229	-52.816	12.718	-8.791	-8.52	-6.19	111.685	-13.012	-23.134
1230	1.23	-84.773	-38.957	-5.134	-14.11	-8.519	97.463	-8.311	-15.173
1231	1.231	-97.127	-126.374	-13.485	-7.507	-8.142	-73.529	-11.156	-19.403
1232	1.232	-78.256	-138.127	-6.141	-9.996	-7.757	-329.593	-9.751	-15.702
1233	1.233	-47.159	-83.837	-9.039	-9.21	-9.699	-227.555	-11.07	-16.832
1234	1.234	-67.763	-54.153	-8.248	-5.707	-7.575	-72.665	-9.873	-13.71
1235	1.235	-48.913	8.435	-15.576	-7.615	-10.867	11.672	-15.823	-16.59
1236	1.236	-25.022	16.713	-6.654	-5.839	-8.743	37.211	-15.016	-14.049
1237	1.237	-15.672	-20.137	-5.488	-9.291	-3.523	14.013	-15.76	-14.783
1238	1.238	-7.308	-40.016	-4.516	-15.642	-8.37	35.142	-13.801	-15.325
1239	1.239	20.945	-58.152	-13.431	-13.094	-7.797	16.039	-11.84	-10.642
1240	1.24	47.255	-52.674	-16.924	-15.378	-9.545	68.533	-13.562	-14.68
1241	1.241	37.213	-27.414	-11.715	-17.283	-8.197	52.711	-10.068	-7.683
1242	1.242	59.109	-4.495	-4.955	-17.821	-10.531	-19.438	-11.409	-4.749
1243	1.243	73.261	-8.569	-10.964	-17.212	-11.696	72.717	-14.303	-3.942
1244	1.244	50.049	-4.828	-19.867	-17.564	-10.546	108.355	-9.842	-12.818
1245	1.245	3.031	-1.47	-13.872	-10.171	-10.173	97.569	-10.417	-21.115
1246	1.246	9.637	-10.799	-6.505	-15.366	-10.956	67.994	-6.929	-17.976
1247	1.247	15.615	-8.215	-9.407	-14.376	-10.767	23.332	-6.531	-9.018
1248	1.248	10.128	-15.862	-6.913	-13.571	-10.582	-98.712	-4.399	-7.789
1249	1.249	-15.112	5.326	-11.008	-4.642	-9.04	-151.09	-10.397	-17.42
1250	1.25	-47.128	8.152	-7.547	-8.098	-5.955	-71.49	-7.885	-10.975
1251	1.251	-109.73	-9.633	-17.619	-11.168	-6.359	0.735	-16.798	-2.596
1252	1.252	-190.454	-16.622	-27.672	-10.162	-10.632	66.56	-10.813	-5.713
1253	1.253	-157.925	-10.281	-15.846	-12.644	-12	54.773	-7.727	-8.628
1254	1.254	-69.054	-23.836	-14.274	-11.828	-9.692	43.949	-12.578	-6.109
1255	1.255	-9.484	-15.02	-1.316	-12.372	-8.542	-44.867	-8.338	-10.196
1256	1.256	1.318	-16.431	-10.032	-9.059	-9.71	-128.246	-6.028	-15.034
1257	1.257	11.146	-20.606	-11.584	-7.3	-10.099	-52.335	-9.535	-14.444
1258	1.258	37.728	-1.022	-10.237	-10.757	-5.276	-2.944	-7.615	-12.711
1259	1.259	29.442	7.296	-13.926	-10.344	-5.877	-83.61	-10.529	-18.523
1260	1.26	36.702	-5.507	-10.44	-8.19	-7.823	-51.102	-9.192	-14.462
1261	1.261	70.123	-12.522	-3.086	-7.785	-4.933	-100.439	-11.536	-15.059
1262	1.262	-9.276	-14.691	-11.982	-11.25	-9.777	-91.523	-8.644	-11.782
1263	1.263	-41.819	-12.837	-15.463	-7.169	-5.149	-18.156	-11.359	-11.216
1264	1.264	-51.666	-14.661	-31.511	-10.655	-8.062	50.944	-5.56	-7.714
1265	1.265	-60.493	-16.245	-33.812	-11.992	-9.43	24.264	-12.925	-7.296
1266	1.266	-52.247	-17.644	-18.897	-13.141	-9.051	-16.405	-11.961	-12.122
1267	1.267	-30.139	-16.53	-9.217	-7.126	-6.152	-9.093	-9.451	-15.41
1268	1.268	-50.071	-15.409	-0.506	-7.91	-9.837	24.402	-7.129	-12.495
1269	1.269	-44.111	-8.08	7.421	-11.994	-7.52	30.442	-10.612	-6.665
1270	1.27	28.059	-19.021	8.775	-12.578	-8.687	14.023	-11.188	-10.698
1271	1.271	37.926	-14.94	-3.022	-10.621	-8.304	9.051	-11.761	-15.482
1272	1.272	-6.738	-11.312	-17.344	-10.01	-9.466	13.599	-6.906	-14.858
1273	1.273	-31.03	-14.767	-7.659	-7.468	-10.243	-7.05	-8.828	-16.56
1274	1.274	-23.604	-13.783	-5.891	-9.766	-10.047	-3.378	-5.924	-11.677
1275	1.275	-3.658	-18.682	-10.517	-6.838	-5.795	-0.171	-9.403	-14.947
1276	1.276	26.733	-5.674	-11.869	-5.662	-5.218	2.819	-12.688	-6.028
1277	1.277	21.279	-0.082	-20.749	-11.454	-5.614	-11.325	-9.784	-2.341
1278	1.278	36.324	-12.498	-5.06	-13.762	-8.91	-8.719	-11.703	-13.18
1279	1.279	40.677	-17.322	-19.958	-11.809	-6.015	-24.896	-5.867	-8.936
1280	1.28	-5.354	-4.502	-10.284	-12.374	-5.623	-22.655	-9.905	-10.097
1281	1.281	-48.09	-16.866	-22.478	-16.429	-11.43	-1.294	-6.396	-11.246
1282	1.282	-75.904	-37.771	-33.512	-12.915	-10.655	-4.084	-5.788	-14.33
1283	1.283	-50.814	-23.813	-34.853	-14.256	-8.722	-6.861	-7.495	-7.539
1284	1.284	-37.288	-31.452	-33.691	-17.147	-13.369	-13.916	-9.981	-10.045
1285	1.285	-49.73	-66.531	-22.854	-18.279	-11.628	-15.95	-9.558	-9.256
1286	1.286	-30.962	-0.932	-12.793	-12.464	-10.277	-21.593	-9.145	-14.072
1287	1.287	-7.084	25.791	-11.625	-13.269	-4.857	-12.725	-8.721	-15.982
1288	1.288	27.467	17.638	4.055	-12.749	-9.694	-20.535	-12.954	-15.376
1289	1.289	31.985	-4.46	1.917	-10.89	-10.271	-19.053	-8.091	-9.547
1290	1.29	11.328	-37.988	3.84	-6.851	-9.686	-10.053	-9.988	-10.29
1291	1.291	-7.358	-19.815	-1.376	-10.369	-6.199	-8.768	-14.023	-9.681
1292	1.292	-24.32	18.915	-2.914	-8.092	-11.617	-11.779	-8.185	-12.932
1293	1.293	-27.348	-6.211	-15.866	-14.698	-5.035	-8.872	-10.478	-14.638
1294	1.294	-18.99	-10.633	-10.639	-17.617	-7.556	-9.571	-8.518	-15.968
1295	1.295	-47.266	18.439	-21.672	-16.86	-8.327	-2.147	-7.903	-17.3
1296	1.296	-13.311	7.254	-17.419	-19.208	-13.165	-12.965	-8.451	-22.121
1297	1.297	9.421	-44.18	-3.105	-18.654	-9.869	-17.264	-9.769	-32.163
1298	1.298	5.258	-140.518	6.566	-8.603	-10.448	-13.696	-10.125	-10.455
1299	1.299	1.514	-48.361	1.356	-4.366	-5.608	-12.75	-8.93	-7.332
1300	1.3	4.753	59.095	-19.34	-3.208	-5.026	-7.737	-10.846	-4.609
1301	1.301	-36.134	102.303	-27.666	-6.701	-6.761	3.017	-8.884	33.934
1302	1.302	-41.651	62.853	-30.199	-7.676	-8.114	1.707	-11.001	6.291
1303	1.303	-36.753	-44.534	-23.239	-16.585	-9.473	-1.944	-11.749	-8.78
1304	1.304	-4.898	-58.828	-4.075	-13.117	-9.096	-15.165	-9.21	-4.305
1305	1.305	-0.802	-45.646	-6.584	-5.778	-11.032	-13.495	-13.448	-8.35
1306	1.306	10.509	-33.804	-4.243	-4.824	-13.744	-12.061	-5.679	-12.019
1307	1.307	62.096	-1.254	-2.105	-10.832	-8.911	-13.568	-8.75	-8.721
1308	1.308	54.876	8.653	-0.163	-19.733	-4.077	-14.792	-9.691	-17.988
1309	1.309	-5.53	-0.194	-12.35	-13.734	-10.077	-8.796	-8.892	-15.247
1310	1.31	-29.764	7.993	-10.791	-8.517	-7.749	-3.638	-9.641	-7.659
1311	1.311	-22.291	0.681	-15.028	-11.427	-11.238	-4.643	-11.547	-5.296
1312	1.312	-42.124	-5.867	-16.177	1.732	-6.599	-10.712	-12.1	-3.141
1313	1.313	-72.489	-11.83	-15.011	11.405	-9.518	-13.05	-12.657	-24.426
1314	1.314	-100.184	-28.251	-18.099	-14.913	-7.016	-5.059	-9.153	-27.136
1315	1.315	-95.166	-33.249	-17.133	-26.141	-11.478	-10.18	-10.481	-9.321
1316	1.316	-44.853	-28.777	-14.625	-22.866	-9.755	-19.022	-9.3	-6.978
1317	1.317	-24.932	-24.691	-12.302	-7.202	-9.391	-22.476	-9.677	-17.63
1318	1.318	5.453	-20.984	-8.813	1.102	-10.765	-12.765	-14.708	-15.694
1319	1.319	-0.008	-17.653	-5.508	-6.464	-7.887	-19.096	-12.771	-17.421
1320	1.32	-5.059	-14.512	-9.55	-18.108	-8.294	-13.044	-13.362	-22.047
1321	1.321	-27.876	-22.801	-10.895	-16.017	-12.582	-14.003	-16.857	-14.855
1322	1.322	-56.872	-20.248	-18.243	-14.109	-11.251	-9.162	-16.483	-11.122
1323	1.323	-38.116	-13.232	-23.476	-15.875	-12.64	-6.644	-9.908	-12.224
1324	1.324	-7.189	-11.05	-14.582	-20.551	-6.086	-10.721	-8.95	-13.139
1325	1.325	13.505	-12.931	-8.582	-16.33	-7.076	-15.587	-11.481	-17.942
1326	1.326	24.723	-0.688	-13.82	-15.209	-4.584	-14.998	-5.89	-20.437
1327	1.327	0.914	-5.283	-7.061	-16.417	-8.672	-6.109	-13.851	-18.038
1328	1.328	10.168	-12.423	-1.079	-15.498	-3.863	-2.473	-19.107	-8.402
1329	1.329	47.103	-6.033	-1.848	-10.704	-12.603	-18.195	-16.241	-9.404
1330	1.33	21.889	-19.16	-3.796	-9.954	-9.154	-20.373	-10.27	-10.452
1331	1.331	8.251	-35.023	-11.159	-22.185	-10.16	-18.51	-12.627	-11.45
1332	1.332	-20.902	-28.584	-20.084	-10.036	-7.295	-6.354	-14.598	-10.778
1333	1.333	-24.729	-22.686	-11.781	-8.522	-8.099	-11.038	-9.99	-5.007
1334	1.334	-1.036	-17.374	-10.838	-21.513	-8.907	-18.247	-12.935	-5.973
1335	1.335	-22.998	-2.952	-15.698	-5.671	-8.365	-11.903	-7.168	-14.111
1336	1.336	-60.072	-20.352	-16.481	21.954	-10.339	-3.617	-12.825	-13.212
1337	1.337	-65.191	-13.321	-14.155	33.122	-7.469	-6.764	-2.034	-12.372
1338	1.338	-24.036	-11.166	-4.658	29.765	-12.346	-7.779	-0.527	-10.009
1339	1.339	3.578	-5.349	-11.033	-17.334	-12.963	-10.345	-10.645	-12.475
1340	1.34	-21.661	-14.064	-29.011	-10.828	-12.424	-9.597	-4.301	-13.216
1341	1.341	-26.227	-21.995	-21.469	-4.89	-7.616	-10.183	-5.509	-15.307
1342	1.342	-22.294	-8.936	-19.167	-21.394	-10.94	-4.173	-4.594	-12.499
1343	1.343	-3.646	-10.564	-12.795	-26.499	-5.552	-8.253	-3.67	-4.64
1344	1.344	6.32	-18.492	-14.771	-22.122	-10.417	-3.422	-9.72	-10.711
1345	1.345	28.088	-14.23	-6.108	-9.801	-8.507	-0.127	-8.994	-11.748
1346	1.346	19.619	-23.102	-1.519	-13.543	-12.592	5.31	-10.977	-10.864
1347	1.347	6.725	-14.722	-8.727	-23.673	-7.781	13.237	-7.736	-13.468
1348	1.348	-28.401	-15.694	-23.075	-14.457	-8.389	14.17	-10.693	-9.498
1349	1.349	-53.672	-8.992	-21.158	-22.847	-6.676	-0.564	-4.939	-6.117
1350	1.35	-58.255	-13.21	-5.322	-20.395	-10.192	-24.011	-10.605	-16.268
1351	1.351	-37.687	-10.806	-3.245	-22.794	-6.932	-64.866	-5.816	-12.102
1352	1.352	-26.639	-7.284	-16.834	-20.744	-6.568	-3.918	-13.22	-11.003
1353	1.353	-9.775	-7.881	-15.137	-15.022	-3.885	36.7	-10.369	-14.576
1354	1.354	-13.007	-10.849	-13.611	-13.36	-9.729	14.601	-11.195	-9.449
1355	1.355	-12.354	-13.54	-14.979	-14.984	-8.995	-18.927	-15.305	-6.642
1356	1.356	-26.638	-13.122	-13.837	-16.382	-7.096	-24.962	-13.411	-10.999
1357	1.357	-44.587	-13.515	-12.695	-22.847	-10.027	-20.727	-16.734	-21.765
1358	1.358	-56.268	-13.061	-11.56	-21.778	-9.454	-26.175	-13.873	-26.134
1359	1.359	-49.948	-12.585	-16.804	-13.563	-16.032	-21.166	-16.423	-32.652
1360	1.36	-24.924	-10.57	-21.68	-12.686	-8.096	-7.649	-18.389	-24.845
1361	1.361	-1.29	-8.436	-8.558	-17.6	-7.136	-3.619	-18.033	-11.801
1362	1.362	-4.527	-12.335	-10.537	-16.929	-4.247	-22.426	-12.265	7.438
1363	1.363	3.62	-4.527	-15.81	-17.777	-5.013	-19.166	-11.517	4.835
1364	1.364	-4.127	-10.542	-14.3	-14.347	-10.631	-16.119	-13.481	-6.871
1365	1.365	-11.289	-0.656	-7.166	-5.72	-5.811	-13.457	-14.085	-17.631
1366	1.366	7.722	-4.22	-0.801	-9.292	-3.91	-21.051	-5.203	-0.306
1367	1.367	10.167	-10.215	-1.985	-2.023	-6.834	-18.773	1.169	-12.004
1368	1.368	26.402	-17.541	-7.23	-4.983	-6.476	-16.675	-2.329	-22.738
1369	1.369	7.253	-14.631	-12.092	0.967	-9.793	-18.636	0.751	-20.887
1370	1.37	14.806	-12.135	-7.85	1.671	-3.231	-2.787	-2.165	-33.165
1371	1.371	-10.93	-12.961	-16.775	-7.906	-10.022	-9.195	-4.69	-50.679
1372	1.372	-14.255	-19.496	-15.627	-11.69	-4.042	-11.134	-10.312	-43.799
1373	1.373	-17.44	-23.618	-8.307	-5.774	-11.419	-16.354	-9.74	-33.232
1374	1.374	-31.612	-21.227	-15.105	-4.879	-14.348	-2.029	-6.455	-12.026
1375	1.375	-24.076	-19.311	-9.116	-3.986	-10.095	-31.06	-7.036	-3.779
1376	1.376	-12.46	-9.324	-9.895	-1.541	-10.862	-10.371	-6.647	-42.353
1377	1.377	-6.05	12.309	-13.393	-7.217	-7.38	0.829	-4.311	-92.345
1378	1.378	-15.695	9.116	-19.405	-13.851	-9.324	4.097	-3.917	-85.817
1379	1.379	-6.952	-22.125	-13.801	-27.061	-5.277	-5.207	-9.906	-30.899
1380	1.38	-21.226	6.933	-10.332	-13.55	-4.925	14.503	-9.112	80.148
1381	1.381	-23.189	-42.138	-7.057	-11.844	-9.391	-3.333	-8.315	255.058
1382	1.382	-11.041	-75.594	-15.976	-16.535	-14.783	-5.676	-10.231	138.699
1383	1.383	-15.72	-45.209	-7.094	-23.725	-9.912	-3.543	-9.636	75.172
1384	1.384	-17.098	-50.657	-5.953	-20.078	-7.949	-13.208	-15.029	55.973
1385	1.385	-8.175	4.865	-6.945	-2.111	-7.34	-18.418	-10.167	-66.562
1386	1.386	-11.675	12.214	-11.819	5.429	-9.809	-7.378	-9.55	-18.998
1387	1.387	-14.811	45.698	-19.775	7.778	-2.375	-3.126	-14.938	-4.721
1388	1.388	-5.924	27.509	-10.098	5.668	-9.663	-6.813	-6.962	-17.917
1389	1.389	-2.409	11.04	-21.893	3.743	-4.766	-22.49	-14.272	-6.145
1390	1.39	-3.355	-24.197	-4.468	-8.474	-14.404	-28.874	-11.332	-17.006
1391	1.391	-12.279	-74.535	-2.15	-19.507	-7.962	-34.667	-10.519	-66.379
1392	1.392	-30.286	-54.636	-12.785	-3.626	-13.889	-11.806	-12.806	-75.297
1393	1.393	-48.043	12.499	-3.091	-10.009	-10.72	-14.894	-9.285	-67.19
1394	1.394	-31.647	3.566	2.15	-19.677	-13.534	-23.192	-9.833	-59.845
1395	1.395	-8.07	-4.561	-2.474	-17.918	-15.953	-25.633	-10.383	-39.926
1396	1.396	-4.804	-41.518	-6.695	-16.349	-11.805	-9.302	-9.97	-33.932
1397	1.397	-12.993	-21.604	-15.556	-9.149	-6.905	9.894	-7.626	-28.518
1398	1.398	-10.428	-15.637	-19.017	-7.95	-6.271	2.337	-8.753	-3.367
1399	1.399	-3.44	-21.116	-13.776	-11.391	0.396	4.566	-7.569	-16.909
1400	1.4	-1.283	14.044	-14.729	-4.003	-3.775	-2.004	-12.568	-12.836
1401	1.401	-3.207	45.869	-24.38	-8.802	-11.08	-4.126	-9.259	-16.515
1402	1.402	-11.861	25.057	-17.96	-7.986	-8.145	-2.557	-8.651	-19.801
1403	1.403	-26.108	-24.157	-26.279	-18.579	-0.169	2.062	-8.24	-22.887
1404	1.404	-12.455	-84.719	-16.581	-17.158	0.84	-1.984	-10.538	-20.166
1405	1.405	13.975	-60.316	-15.393	-36.624	-3.986	-10.73	-16.331	-17.629
1406	1.406	2.859	-8.638	-14.207	-5.393	-11.933	-19.118	-13.998	-1.356
1407	1.407	-34.784	-42.125	-8.957	-1.251	-21.631	-12	-9.143	-7.728
1408	1.408	-49.815	-48.162	-15.703	2.495	-22.824	-17.146	-13.773	1.956
1409	1.409	-36.204	-42.776	-9.666	-7.505	-21.671	-6.123	-14.334	0.222
1410	1.41	-15.404	22.815	-8.86	-16.713	-9.869	-1.723	-11.803	-4.411
1411	1.411	-26.518	31.735	-6.911	3.134	-5.235	-5.92	-6.366	-5.738
1412	1.412	-2.569	88.635	-4.946	-14.566	-18.221	-14.664	-14.281	-25.237
1413	1.413	6.862	-22.423	-11.506	-26.082	-6.048	-1.332	-9.034	-27.878
1414	1.414	-1.349	-197.392	-21.158	-19.595	4.966	0.684	-9.974	-4.596
1415	1.415	-14.016	-81.156	-19.969	-17.553	12.123	-7.306	-10.72	-7.641
1416	1.416	-25.512	24.614	-13.92	-12.205	0.353	-14.486	-13.021	-10.302
1417	1.417	-40.262	5.453	-12.902	-20.02	5.047	-23.373	-11.053	-12.757
1418	1.418	-38.185	22.886	-8.028	-18.527	0.806	-17.216	-10.441	-10.386
1419	1.419	-32.812	38.706	-12.253	-6.601	-5.579	-22.204	-8.67	-8.218
1420	1.42	-31.116	53.07	-9.898	4.551	-6.706	-13.133	-10	1.499
1421	1.421	-9.304	-39.022	-17.798	14.726	-7.642	-26.057	-9.599	-0.205
1422	1.422	19.027	-98.645	-3.846	-4.711	-2.769	-24.215	-6.686	-4.82
1423	1.423	0.274	-22.775	-13.512	-12.921	-1.968	-19.623	-3.974	-0.509
1424	1.424	-2.994	46.334	-15.234	-10.295	-14.128	-15.492	-6.679	-6.816
1425	1.425	-6.073	73.063	-13.665	-7.875	-22.787	-3.644	-10.157	-17.56
1426	1.426	-20.14	32.446	-9.376	-9.894	-11.723	1.044	-13.44	-13.199
1427	1.427	-43.276	54.511	-5.659	-15.622	-7.47	2.438	-12.279	-14.287
1428	1.428	-33.886	21.036	-6.785	-13.82	1.397	-3.883	-14.213	-10.758
1429	1.429	-19.665	-70.496	-5.792	-18.38	7.377	-4.958	-16.143	-13.781
1430	1.43	13.895	-109.955	-8.668	-14.022	-8.705	-4.046	-11.311	-10.752
1431	1.431	9.493	-50.314	-12.892	-10.236	-39.074	-10.977	-7.836	-4.549
1432	1.432	-19.489	-17.831	-13.628	-11.313	-34.968	-20.737	-4.548	-1.927
1433	1.433	-23.108	11.744	-5.671	-8.143	-23.71	-27.014	-9.979	-6.629
1434	1.434	-33.135	2.844	-2.561	-12.941	-20.397	-30.325	-9.408	-13.925
1435	1.435	-11.235	-5.335	2.306	-17.159	-29.647	-14.134	-14.069	-7.122
1436	1.436	-8.488	-27.374	-10.836	-24.449	-49.353	2.157	-12.336	-4.679
1437	1.437	-16.021	-20.773	-24.374	-13.538	-26.085	-0.036	-12.732	-8.762
1438	1.438	-13.67	-2.53	-22.616	-14.819	-16.75	-9.743	-14.098	-8.184
1439	1.439	14.063	-7.925	-21.043	-18.42	3.001	-15.072	-14.486	-15.549
1440	1.44	25.333	-12.961	-19.682	-24.355	-9.765	-19.749	-10.824	-12.643
1441	1.441	8.346	-8.544	-18.492	-23.326	-16.751	-26.844	-8.512	-16.904
1442	1.442	-32.463	-12.679	-19.619	-20.377	-14.612	-7.248	-10.644	-6.291
1443	1.443	-82.394	-9.039	-9.922	-17.809	-20.409	-21.302	-6.976	-10.564
1444	1.444	-75.844	-39.962	-13.572	-12.155	-25.618	-54.689	-10.268	-9.39
1445	1.445	-57.658	-35.883	-19.555	-1.279	-8.175	-41.069	-5.434	-15.354
1446	1.446	-29.964	-17.116	-18.576	-15.553	8.118	-3.416	-4.858	-12.19
1447	1.447	25.621	-0.115	-7.73	-13.563	14.526	31.904	-12.601	-9.21
1448	1.448	18.291	15.57	-11.985	-4.784	-14.496	82.329	-5.246	-15.117
1449	1.449	-1.62	12.89	-5.601	-0.063	-10.438	115.914	-10.082	-14.225
1450	1.45	16.612	36.123	-4.437	1.368	15.874	73.426	-4.075	-10.642
1451	1.451	0.206	20.466	-11.776	0.278	25.915	23.547	-8.139	-9.951
1452	1.452	-4.81	-22.083	2.938	-3.139	10.222	-50.356	-11.618	-12.749
1453	1.453	-18.35	-77.052	-11.95	-8.3	7.493	-198.386	-9.681	-13.029
1454	1.454	-22.416	-69.723	-13.881	-15.027	20.234	-134.886	-0.773	-15.25
1455	1.455	-18.731	-49.837	-12.131	-7.064	31.79	38.343	-4.446	-8.562
1456	1.456	-15.406	-31.626	-10.573	-10.159	29.618	154.664	-7.924	-9.419
1457	1.457	0.281	-3.917	-11.908	-3.351	23.8	175.766	-8.878	-8.528
1458	1.458	-2.423	-8.975	-18.275	2.675	-2.492	194.935	-9.828	-9.186
1459	1.459	-15.193	-22.534	-14.785	-6.19	-13.656	37.408	-9.043	-11.004
1460	1.46	-8.22	-43.227	-2.971	-24.144	-3.502	-195.591	-11.347	-14.188
1461	1.461	-23.124	-24.409	-7.613	-21.599	-0.31	-226.548	-10.746	-16.991
1462	1.462	-25.074	-41.438	-3.351	-9.949	-2.954	-198.482	-8.783	-19.416
1463	1.463	1.248	5.61	-12.252	-12.037	-10.476	-224.024	-14.186	-16.055
1464	1.464	-9.953	39.045	-13.428	-13.96	-26.681	78.661	-14.738	-18.109
1465	1.465	-26.95	44.897	-25.249	-19.177	-50.054	37.446	-10.077	-19.957
1466	1.466	-42.593	-38.361	-20.61	-17.612	-53.145	-0.106	-14.118	-14.845
1467	1.467	-34.241	-50.12	-10.542	-27.699	-22.031	-102.296	-10.607	-12.836
1468	1.468	-31.726	4.137	-14.217	-13.402	-9.693	-133.279	-13.873	-9.864
1469	1.469	-47.987	-64.89	-17.7	-11.491	-36.073	-48.911	-10.945	-6.314
1470	1.47	-33.079	-38.123	-14.597	-6.283	-26.046	-74.468	-7.232	-9.545
1471	1.471	-4.044	2.569	-7.818	-14.213	-29.141	41.839	-9.52	-8.322
1472	1.472	33.539	-19.51	-1.809	-18.443	-14.99	147.692	-8.329	-14.268
1473	1.473	18.515	-26.142	-5.863	-12.052	-22.494	166.835	-10.233	-20.219
1474	1.474	5.011	-20.122	-13.8	-3.734	-34.046	9.299	-9.811	-12.82
1475	1.475	-23.964	-14.666	-16.887	-15.54	-10.577	-11.797	-12.677	-15.693
1476	1.476	-35.149	10.509	-23.658	8.246	17.703	7.368	-8.197	-14.896
1477	1.477	-38.438	14.908	-19.405	11.501	36.484	-10.043	-8.751	-15.651
1478	1.478	-35.365	2.491	-13.794	-16.779	12.686	-25.916	-13.565	-15.051
1479	1.479	-15.619	-31.592	-10.316	-35.571	9.593	75.098	-8.89	-10.386
1480	1.48	-2.816	-18.173	-13.605	-25.537	-21.577	140.885	-7.121	-4.956
1481	1.481	-5.085	2.374	-15.353	-3.682	-42.317	33.462	-11.929	-4.359
1482	1.482	-7.186	-8.856	-8.393	-0.967	-31.141	-125.454	-5.892	-6.273
1483	1.483	2.484	-5.557	2.43	16.834	-14.125	-146.581	-8.176	-13.991
1484	1.484	0.734	35.306	-13.453	14.51	-23.4	-88.942	-6.209	-17.079
1485	1.485	-3.914	7.641	-7.074	-0.394	-15.043	-1.504	-9.47	-18.04
1486	1.486	6.17	2.639	-5.147	-10.077	-22.576	78.017	-8.866	-13.774
1487	1.487	-13.342	-10.929	-17.36	-15.302	-15.621	34.86	-10.193	-11.444
1488	1.488	-33.048	-15.025	-15.841	-23.207	7.825	74.324	-12.493	-9.513
1489	1.489	-20.213	-11.337	-8.701	-18.916	10.983	-9.119	-5.897	-8.933
1490	1.49	-22.452	-14.638	-15.104	-25.28	19.39	-85.015	-6.847	-7.201
1491	1.491	-16.011	-11.564	-18.602	-19.293	-3.769	-55.438	-12.824	-9.721
1492	1.492	-6.299	-14.28	-15.518	-11.989	-6.821	-46.572	-8.74	-11.092
1493	1.493	5.871	-27.06	-14.565	-11.075	-9.485	-54.717	-10.661	-11.48
1494	1.494	-2.16	-15.462	-4.896	-15.358	-16.979	-32.685	-10.062	-10.326
1495	1.495	-9.41	-9.104	-8.584	-19.433	-23.897	-52.661	-9.476	-11.496
1496	1.496	-29.01	-14.93	-12.085	-21.369	-4.693	-22.304	-10.818	-8.608
1497	1.497	-20.683	-27.107	-13.067	-27.379	8.122	-16.875	-11.195	-13.072
1498	1.498	-18.087	-35.012	-10.166	-29.706	15.105	-21.853	-12.356	-13.664
1499	1.499	-29.617	-19.099	-10.935	-27.771	12.968	-8.266	-15.063	-8.845
1500	1.5	-31.709	-4.149	-19.817	-17.703	14.91	12.444	-10.805	-14.863
1501	1.501	-10.386	-2.194	-16.329	-16.348	-0.935	23.61	-11.186	-12.556
1502	1.502	-13.1	-3.943	-15.376	-15.193	1.218	20.21	-7.902	-14.509
1503	1.503	-15.65	-27.799	-10.543	-6.88	10.89	10.782	-10.818	-11.235
1504	1.504	-13.338	-37.929	-6.295	7.053	23.074	2.282	-10.441	-12.994
1505	1.505	-19.713	-53.648	-7.073	12.85	-0.737	-0.286	-13.151	-12.626
1506	1.506	-13.902	-16.699	-15.013	4.133	-31.715	-7.178	-15.296	-8.183
1507	1.507	-33.237	8.497	-11.918	5.67	-60.773	-4.904	-13.383	-15.936
1508	1.508	-30.692	-5.009	-7.077	-7.302	-72.05	-6.728	-9.145	-12.857
1509	1.509	-14.441	-17.378	-6.303	-23.163	-75.428	-4.912	-13.241	-9.97
1510	1.51	8.933	1.423	-3.993	-16.794	-53.641	-3.452	-11.908	-12.499
1511	1.511	5.779	25.195	-7.485	-11.024	-16.737	-7.985	-12.328	-8.456
1512	1.512	3.032	22.085	-6.924	-26.917	8.36	-14.623	-7.531	-9.065
1513	1.513	-14.792	-20.507	-2.874	-7.771	-5.264	-8.771	-13.57	-12.386
1514	1.514	-31.037	-38.661	-9.865	-0.259	7.023	-11.995	-2.955	-7.01
1515	1.515	-37.436	-10.916	-16.663	-7.26	33.24	-8.924	-10.161	-8.984
1516	1.516	-35.576	-5.829	-19.213	24.634	50.15	-14.824	-13.884	-8.449
1517	1.517	-12.855	-47.083	-15.174	11.081	40.726	-10.713	-7.935	-10.228
1518	1.518	-3.64	-30.688	-11.705	7.006	32.305	-11.319	-8.951	-9.866
1519	1.519	-6.418	-25.628	-20.428	3.34	-1.261	-13.282	-15.776	-5.449
1520	1.52	-3.939	-21.187	-16.954	-13.662	-33.305	-11.475	-13.31	-7.221
1521	1.521	-15.557	-33.575	-24.323	-29.322	-45.787	-17.22	-9.29	-8.625
1522	1.522	-26.181	-29.885	-13.49	-26.63	-49.544	-6.423	-8.763	-13.121
1523	1.523	-20.33	-19.81	-12.138	-24.196	-52.91	-13.367	-10.755	-11.431
1524	1.524	-32.521	8.449	-21.056	-21.943	-43.693	-12.014	-14.879	-8.013
1525	1.525	-21.52	19.65	-12.76	-7.082	-18.231	-10.847	-10.104	-13.481
1526	1.526	0.083	22.899	-5.436	2.504	5.509	-11.83	-9.587	-8.681
1527	1.527	3.107	1.023	-8.367	-13.42	8.564	-6.996	-6.746	-12.011
1528	1.528	-11.077	-41.56	-7.612	-15.576	11.234	-13.013	-12.617	-12.629
1529	1.529	-18.658	-11.207	-14.981	-9.786	18.704	-12.262	-10.376	-9.185
1530	1.53	-16.353	5.162	-12.093	-18.534	16.296	-11.63	-8.522	-14.639
1531	1.531	-5.727	-60.52	-14.625	-29.605	5.538	-6.926	-13.246	-16.601
1532	1.532	-3.843	-33.868	-9.041	-19.586	-15.874	-11.044	-11.591	-18.567
1533	1.533	-5.652	-25.798	-5.576	-18.471	-24.302	-12.582	-11.281	-13.182
1534	1.534	-16.729	-18.5	-11.582	-19.682	-31.939	-7.328	-9.042	-18.057
1535	1.535	-18.13	-38.445	-10.821	-16.608	-15.765	-9.344	-8.733	-14.808
1536	1.536	-27.066	-8.091	-11.409	-23.399	-0.929	-15.336	-10.762	-14.265
1537	1.537	-30.576	8.307	-13.356	-33.111	-14.556	-7.941	-7.375	-10.816
1538	1.538	-46.688	-16.933	-15.117	-32.009	-30.487	-5.085	-4.566	-14.138
1539	1.539	-39.791	-3.468	-14.754	-18.861	-32.664	-9.348	-7.375	-13.785
1540	1.54	-12.172	0.516	-12.452	7.485	-23.042	-11.737	-10.179	-14.981
1541	1.541	-15.905	-10.805	-12.096	33.829	-10.89	-11.289	-8.718	-9.202
1542	1.542	1.075	-14.189	-9.404	30.557	-9.409	-11.893	-7.45	-14.844
1543	1.543	29.291	-5.008	-9.035	2.34	-19.537	-10.185	-10.634	-14.292
1544	1.544	32.942	-13.455	-9.819	-8.906	-15.946	-18.2	-5.495	-12.389
1545	1.545	15.885	-11.037	-8.475	-12.238	-0.352	-12.254	-10.42	-12.991
1546	1.546	-12.406	-22.728	-9.84	-15.327	5.948	-13.217	-11.089	-11.662
1547	1.547	-38.793	-20.679	-13.532	-18.047	19.431	-27.927	-10.591	-12.076
1548	1.548	-48.917	-22.687	-21.479	-15.583	7.176	3.981	-9.313	-10.948
1549	1.549	-27.088	-31.478	-27.489	-17.958	-7.213	26.807	-13.844	-10.597
1550	1.55	-17.855	2.125	-13.564	-15.856	-9.209	14.427	-15.667	-11.004
1551	1.551	-3.783	0.522	-3.909	-13.944	-10.992	3.267	-10.896	-10.255
1552	1.552	8.968	1.817	-5.666	-15.677	-8.136	-23.552	-9.032	-14.148
1553	1.553	-26.075	-17.783	-14.768	-25.472	-12.842	-61.27	-12.002	-12.82
1554	1.554	-41.204	-15.135	-19.411	-20.786	-11.548	-66.356	-15.551	-13.222
1555	1.555	-27.703	-12.67	-15.152	-13.592	-7.928	-25.21	-9.032	-16.34
1556	1.556	-31.804	-33.814	-16.314	-12.379	-6.85	-19.892	-8.707	-13.451
1557	1.557	-28.16	-14.085	-19.803	-13.528	-1.733	-14.905	-13.604	-9.784
1558	1.558	-4.418	-1.317	-18.836	-20.903	1.059	-10.332	-6.301	-12.125
1559	1.559	11.188	-22.433	-4.132	-6.215	-12.199	-14.351	-15.249	-15.044
1560	1.56	19.441	14.496	-2.007	-4.071	-21.96	-3.086	-9.295	-11.378
1561	1.561	-14.076	9.429	-0.062	-9.825	-16.771	6.932	-4.112	-5.968
1562	1.562	-27.622	-4.14	-5.289	-8.005	-5.732	-8.751	-7.057	-5.394
1563	1.563	-31.677	-16.564	-6.84	6.347	4.361	5.349	-20.251	4.667
1564	1.564	-20.456	-27.851	-8.196	0.507	-4.518	-7.433	-6.737	-2.498
1565	1.565	17.258	-24.617	-7.043	-1.318	-1.003	-0.49	-5.017	1.181
1566	1.566	32.318	-15.334	-10.541	-25.185	15.103	5.86	-6.589	-4.819
1567	1.567	0.366	-1.23	-11.521	-21.901	8.187	-3.873	-7.969	-14.489
1568	1.568	-3.689	-29.541	-14.425	-24.982	1.833	-2.222	-9.15	-5.579
1569	1.569	-37.759	-40.741	-18.688	-33.281	3.785	-3.85	-10.321	-9.055
1570	1.57	-42.225	-16.929	-11.345	-15.473	-1.449	-11.093	-13.434	0.637
1571	1.571	-38.168	-1.255	-14.242	5.594	-15.798	-7.483	-8.61	-5.739
1572	1.572	-34.5	-21.023	-13.455	48.128	-6.145	-13.495	-7.841	-6.891
1573	1.573	-17.487	-18.452	-7.818	29.928	-14.867	-20.866	-8.62	-1.66
1574	1.574	-8.203	7.336	-7.22	2.222	-10.216	-6.286	-8.042	-10.555
1575	1.575	0.12	17.447	-6.62	27.349	-8.836	-8.674	-9.981	-21.376
1576	1.576	-7.403	-4.365	-12.012	4.511	-12.461	-7.002	-10.549	-17.109
1577	1.577	-18.964	-12.627	-13.918	-24.493	-11.219	-12.412	-9.181	-18.255
1578	1.578	-29.568	-10.067	-13.308	-50.801	-5.917	-17.107	-1.813	-14.752
1579	1.579	-23.749	1.552	-10.376	-33.757	-8.745	-12.824	-0.83	-13.763
1580	1.58	-15.02	3.717	-11.707	-18.066	-9.439	-0.831	-5.646	-18.579
1581	1.581	5.713	-5.915	-4.325	1.672	-11.693	-8.588	-4.843	-14.306
1582	1.582	8.45	-18.111	-9.521	-0.831	-11.05	-7.101	-10.43	-15.062
1583	1.583	-9.328	-19.623	-14.332	6.175	-10.438	-5.846	-8.463	-16.982
1584	1.584	-16.269	-32.535	-20.301	-25.706	-19.307	-9.234	-13.073	-13.67
1585	1.585	-31.162	-41.189	-19.504	-39.191	-22.952	-10.098	-4.127	-15.394
1586	1.586	-29.223	-26.83	-14.657	-26.715	-12.062	4.713	-2.926	-11.887
1587	1.587	-23.988	-13.22	-16.57	-7.851	-19.156	23.969	-8.883	-12.247
1588	1.588	-16.047	-14.917	-8.806	-45.516	-12.711	-4.2	-5.741	-10.084
1589	1.589	-14.714	-13.34	-7.813	-60.516	-9.179	-22.906	-6.655	-8.892
1590	1.59	-13.542	-3.227	-4.881	-46.903	-18.801	-12.793	-14.54	-14.667
1591	1.591	-12.325	-4.326	-18.01	-26.196	-15.045	-59.775	-17.586	-13.856
1592	1.592	-15.382	1.748	-12.167	-29.831	-16.109	-26.238	-12.698	-14.396
1593	1.593	-18.231	4.9	-17.354	21.67	0.045	16.406	-13.412	-11.07
1594	1.594	-26.097	-9.751	-9.383	29.029	-6.84	11.06	-11.031	-17.608
1595	1.595	-20.791	-20.323	-13.596	-17.761	-4.63	-44.411	-9.031	-13.305
1596	1.596	-6.032	-22.188	-12.399	0.443	-6.472	-7.395	-13.616	-9.201
1597	1.597	-3.875	-30.829	-13.528	28.135	-1.149	12.588	-15.298	-7.23
1598	1.598	-17.401	-19.73	-12.533	23.114	3.6	-5.573	-11.758	-5.253
1599	1.599	-8.68	-12.515	-13.475	0.287	-9.274	-10.943	-9.377	-14.114
1600	1.6	-7.092	-13.621	-9.197	4.373	-25.067	-46.095	-15.898	-12.912
1601	1.601	-17.108	-10.039	-9.94	-21.924	-27.12	-50.487	-9.07	-11.716
1602	1.602	-23.435	-17.307	-14.74	-66.582	-9.626	-4.565	-9.785	-8.583
1603	1.603	-7.693	-24.021	-16.638	-23.957	-2.583	38.048	-10.493	-13.386
1604	1.604	2.985	-29.981	-12.551	-7.455	-0.389	32.645	-12.369	-9.094
1605	1.605	-10.527	-29.166	-11.169	-22.494	1.612	37.723	-10.368	-13.121
1606	1.606	-8.736	-22.545	-13.461	0.407	3.42	-21.779	-10.881	-11.153
1607	1.607	2.356	-9.365	-13.046	21.161	-4.45	-143.777	-12.168	-9.179
1608	1.608	9.59	-7.382	-7.016	2.441	-5.739	-56.188	-10.748	-8.558
1609	1.609	16.059	-5.601	-7.765	-35.224	-2.003	-40.204	-11.067	-8.908
1610	1.61	-1.85	5.455	-18.367	-50.217	-10.271	32.07	-9.843	-12.167
1611	1.611	-40.275	4.138	-11.164	-54.579	-11.204	-7.352	-7.069	-10.006
1612	1.612	-45.644	3.021	-9.966	-16.991	-10.193	4.515	-9.134	-13.655
1613	1.613	-40.576	-10.122	-8.78	48.597	-14.402	-6.285	-11.002	-12.27
1614	1.614	-27.002	-22.303	-9.723	75.267	-12.026	3.626	-10.762	-12.634
1615	1.615	-14.57	-33.322	-8.738	34.591	-7.149	12.561	-11.277	-11.45
1616	1.616	-18.161	-11.618	-9.498	-2.362	-10.402	20.735	-10.637	-15.687
1617	1.617	-21.366	-8.501	-13.547	-35.825	-12.094	42.811	-7.487	-15.283
1618	1.618	0.558	-51.045	-6.958	-41.819	-10.704	22.838	-14.018	-13.91
1619	1.619	-2.11	-20.667	-7.732	-25.368	-15.126	16.801	-9.127	-15.049
1620	1.62	-9.651	-4.227	-16.634	-10.255	-14.522	0.312	-6.563	-11.356
1621	1.621	-16.626	10.876	-22.628	-5.757	-14.123	-45.176	-8.846	-9.974
1622	1.622	-14.509	-48.708	-19.534	-26.4	-10.83	-26.9	-6.87	-10.344
1623	1.623	-16.448	-24.328	-10.634	0.009	-14.878	56.238	-8.767	-8.399
1624	1.624	-25.139	-2.265	-16.631	3.349	-10.034	139.469	-6.984	-12.641
1625	1.625	-29.736	-8.824	-13.536	-12.32	-6.731	106.867	-14.883	-9.153
1626	1.626	-31.032	-14.794	-10.631	-26.423	-10.779	18.039	-11.369	-9.533
1627	1.627	-19.18	-20.211	-13.155	-23.907	-7.286	-89.371	-8.239	-14.361
1628	1.628	-8.113	-15.189	-12.381	-21.593	-6.889	-132.472	-11.108	-13.774
1629	1.629	-18.157	-10.748	-12.967	-15.244	-9.777	-224.465	-11.853	-9.703
1630	1.63	-16.965	-6.693	-12.392	-5.605	-5.309	-164.879	-14.143	-8.338
1631	1.631	-10.924	-10.384	-14.135	-21.514	-10.708	-89.11	-10.638	-9.696
1632	1.632	-9.901	-13.693	-8.326	-27.891	0.142	-39.772	-12.55	-6.789
1633	1.633	-12.765	-16.809	-9.1	-29.791	-4.491	-30.814	-10.797	-7.95
1634	1.634	-6.747	-8.508	-8.528	-31.539	-3.122	-22.672	-14.262	-6.78
1635	1.635	-2.677	-6.018	1.518	-42.629	-4.276	-15.285	-8.828	-8.898
1636	1.636	-13.522	-3.723	-11.459	-38.389	-5.427	-8.649	-10.744	-10.232
1637	1.637	-8.88	15.423	-13.203	-18.891	-8.502	9.609	-8.796	-13.304
1638	1.638	6.995	2.642	-14.757	-27.259	-7.52	26.079	-12.851	-11.342
1639	1.639	-12.149	-8.979	-16.114	11.161	-8.274	31.06	-10.326	-10.925
1640	1.64	-24.91	-19.62	-14.95	72.054	-15.603	26.584	-11.676	-15.736
1641	1.641	-13.29	-37.027	-18.437	31.419	-18.495	14.193	-8.779	-13.778
1642	1.642	-15.415	-20.772	-15.35	24.126	-10.543	2.922	-14.008	-13.172
1643	1.643	-13.485	-14.386	-14.391	4.289	-9.556	-0.417	-13.424	-16.047
1644	1.644	-29.36	-31.82	-20.408	-38.147	-4.696	-3.545	-12.85	-15.63
1645	1.645	-22.982	-24.874	-11.514	-10.316	-5.45	16.159	-11.101	-11.161
1646	1.646	-24.93	-27.046	-10.361	-15.295	-9.494	13.57	-9.739	-7.077
1647	1.647	-30.159	-21.288	-9.402	-10.873	-10.061	15.846	-6.449	-12.861
1648	1.648	-19.13	-9.125	-12.312	-6.885	-14.697	17.982	-6.837	-12.063
1649	1.649	-17.791	-13.773	-9.809	-18.174	-14.097	4.446	-9.547	-11.458
1650	1.65	-14.117	-23.824	-7.499	-14.984	-13.706	-4.276	-6.057	-8.147
1651	1.651	-12.958	-17.436	-9.437	-30.708	-14.105	-15.347	-5.681	-9.878
1652	1.652	-13.935	0.571	-11.372	-28.099	-11.203	-16.736	-10.906	-12.394
1653	1.653	-12.991	-1.941	-8.476	-30.727	-6.738	-17.888	-7.414	-11.041
1654	1.654	-18.999	-4.264	-14.295	-23.806	-6.135	-31.007	-14.762	-13.172
1655	1.655	-14.941	-6.39	-13.535	-21.698	-5.729	-36.224	-9.925	-11.235
1656	1.656	-22.899	-4.454	-11.607	-4.265	-5.323	-34.693	-10.695	-14.72
1657	1.657	-23.888	-13.161	-14.9	-11.199	-6.462	-21.816	-11.47	-12.583
1658	1.658	-13.059	-2.114	-9.479	-30.315	-2.002	-16.76	-9.534	-12.955
1659	1.659	-11.714	-9.267	-14.314	-37.82	-10.896	0.616	-11.462	-9.47
1660	1.66	-12.893	-0.351	-14.901	-21.585	-1.984	26.393	-8.554	-9.859
1661	1.661	-9.459	-18.318	-12.014	10.295	-5.462	16.45	-7.194	-3.866
1662	1.662	-8.566	-10.735	-9.509	51.494	-4.489	13.428	-13.576	-9.867
1663	1.663	-1.855	-17.678	-12.811	56.867	-5.456	10.782	-5.633	-0.968
1664	1.664	-9.831	-24.049	-9.923	31.651	-4.682	-1.93	-12.977	-11.812
1665	1.665	-19.546	-29.844	-8.775	-18.706	-5.451	-13.482	-8.125	-10.463
1666	1.666	-15.897	-13.983	-13.819	-38.714	-8.922	9.995	-7.337	-14.147
1667	1.667	-21.924	-16.111	-10.538	-20.609	-9.495	31.922	-6.555	-22.473
1668	1.668	-14.611	-6.434	-6.487	-15.308	-12.388	17.859	-13.131	-17.253
1669	1.669	-9.795	-8.197	-9.979	-30.513	-8.897	5.125	-10.606	-14.355
1670	1.67	3.348	-6.635	-9.598	-35.016	-7.538	-29.885	-6.534	-16.876
1671	1.671	9.143	-10.866	-7.489	-30.974	-10.433	-95.5	-7.115	-14.554
1672	1.672	3.896	-7.159	-7.895	-27.309	-13.138	38.761	-6.538	-9.724
1673	1.673	-4.056	-10.676	-10.615	-17.32	-11.199	96.403	-11.956	-13.034
1674	1.674	-25.75	-13.761	-9.069	-8.141	-11.97	8.955	-8.471	-10.152
1675	1.675	-28.863	-20.479	-13.531	-10.94	-12.732	-70.519	-7.885	-18.113
1676	1.676	-26.179	-17.919	-11.601	-13.523	-9.624	-56.179	-13.31	-14.646
1677	1.677	-23.684	-15.564	-18.176	-25.214	-8.458	-95.699	-12.74	-9.438
1678	1.678	-16.729	-14.955	-13.92	-10.355	-8.837	-131.427	-5.39	-6.538
1679	1.679	-18.857	-10.282	-11.606	7.039	-13.669	9.528	-12.163	-9.036
1680	1.68	-20.798	-9.673	-16.451	18.659	-14.244	67.043	-9.631	-1.691
1681	1.681	-19.052	-16.617	-15.872	-13.256	-9.587	-20.474	-11.928	-4.599
1682	1.682	-11.113	-23.38	-17.616	-36.111	-7.845	-68.032	-8.432	-3.837
1683	1.683	-12.458	-20.859	-12.777	1.412	-9.193	-24.76	-13.086	-12.754
1684	1.684	-8.776	-20.085	-9.492	16.521	-7.833	-37.787	-14.843	-11.607
1685	1.685	-9.927	-18.125	-13.563	-24.708	-10.732	-49.456	-11.375	-18.981
1686	1.686	-10.884	-13.451	-14.916	13.958	-10.345	-38.482	-8.092	-18.033
1687	1.687	-13.785	-8.01	-12.603	18.95	-7.64	11.008	-11	-18.827
1688	1.688	-16.295	-8.553	-10.482	23.385	-6.871	37.857	-9.845	-18.072
1689	1.689	-13.958	-18.613	-14.941	-5.681	-8.809	-2.629	-8.699	-14.607
1690	1.69	-12.03	-17.272	-9.531	-47.35	-4.558	-9.835	-6.585	-14.047
1691	1.691	-11.467	-10.89	-14.37	-63.811	-6.31	-3.127	-10.454	-14.65
1692	1.692	-8.567	-9.728	-9.727	-78.891	-7.675	27.348	-11.78	-16.03
1693	1.693	-13.404	-0.029	-6.819	-65.351	-1.285	32.831	-4.415	-13.735
1694	1.694	-16.69	-11.816	-10.3	-69.379	-7.277	17.784	-14.107	-7.957
1695	1.695	-8.96	-0.781	-13.584	-12.708	-8.039	4.29	-12.97	-7.201
1696	1.696	-9.926	0.593	-11.447	60.616	-6.097	8.422	-9.548	-6.634
1697	1.697	-14.764	-18.932	-14.145	90.21	-1.449	-25.588	-10.567	-9.935
1698	1.698	-15.531	-27.233	-8.327	45.522	-10.347	-39.104	-7.711	-10.533
1699	1.699	-21.123	-29.719	-10.642	37.453	-9.189	-18.368	-11.997	-15.387
1700	1.7	-21.688	-18.097	-15.473	-14.144	-5.704	-14.678	-3.123	-5.335
1701	1.701	-23.608	-20.22	-17.403	5.856	-13.059	-11.392	-9.146	1.818
1702	1.702	-14.693	-18.298	-14.494	-12.285	-10.158	-8.305	-16.521	0.643
1703	1.703	-15.85	-16.555	-9.646	-28.64	-12.678	-11.016	-13.639	-5.367
1704	1.704	-14.693	-18.112	-6.345	-33.563	-10.359	1.744	-9.399	-8.471
1705	1.705	-13.737	-10.952	-11.768	-65.431	-10.944	13.338	-11.74	-9.445
1706	1.706	-14.707	-4.585	-16.612	-53.126	-14.238	19.72	-8.261	-17.378
1707	1.707	-20.716	-8.058	-18.564	-42.069	-10.186	10.057	-11.557	-20.482
1708	1.708	-18.407	-2.862	-14.522	-52.345	-11.552	-12.759	-14.45	-9.648
1709	1.709	-11.819	-9.649	-7.563	-18.09	-10.211	-53.574	-11.929	-8.31
1710	1.71	-5.808	-19.336	-8.523	4.565	-12.361	-58.964	-11.541	-9.489
1711	1.711	-11.413	-25.729	-7.727	-16.287	-11.215	-43.829	-9.394	-12.989
1712	1.712	-17.984	-17.426	-6.948	32.88	-6.207	-20.975	-13.809	-13.982
1713	1.713	-22.23	-20.553	-6.37	66.472	-8.159	-25.037	-15.53	-11.107
1714	1.714	-10.022	-21.552	-9.659	36.166	-8.765	-13.806	-16.865	-11.885
1715	1.715	-8.28	-8.435	-10.239	8.474	-11.306	-10.539	-15.532	-11.127
1716	1.716	-12.93	1.231	-15.074	-16.613	-9.013	-7.512	-9.01	-15.981
1717	1.717	-2.87	-0.505	-13.133	-12.151	-11.175	-4.914	-4.251	-14.065
1718	1.718	-6.556	-11.568	-12.549	-16.341	-7.546	-7.52	-14.003	-12.35
1719	1.719	-17.393	-12.936	-15.06	-42.919	-7.203	-0.675	-7.693	-12.758
1720	1.72	-27.451	-11.766	-9.642	-46.509	-8.416	5.576	-1.752	-14.135
1721	1.721	-21.049	-8.293	-13.102	-43.74	-4.011	7.351	-2.763	-7.57
1722	1.722	-19.874	-0.941	-14.998	-1.511	-2.322	8.888	-7.632	-0.806
1723	1.723	-18.907	-15.689	-13.245	40.889	-5.863	13.466	-10.167	-3.333
1724	1.724	-21.822	-34.915	-10.763	13.309	-9.206	12.083	-12.543	-4.117
1725	1.725	-13.915	-27.474	-11.208	-21.71	-8.093	-5.064	-7.794	-12.063
1726	1.726	-12.974	-20.584	-17.871	-17.074	-5.432	-30.957	-3.226	-13.063
1727	1.727	-10.097	-18.502	-13.115	-37.795	-7.414	-27.768	-7.339	-27.789
1728	1.728	-12.633	-12.719	-7.18	-41.597	-7.27	-18.584	-14.345	-38.444
1729	1.729	-14.965	-10.976	-9.551	-51.765	-10.036	-15.989	-25.225	-9.427
1730	1.73	-19.812	-6.34	-13.078	-42.614	-12.038	-18.511	-29.541	-13.502
1731	1.731	-15.177	-2.082	-13.71	-17.205	-7.267	-11.511	-12.556	-9.809
1732	1.732	-18.083	-3.246	-12.016	-14.174	-6.749	-17.938	3.65	-6.505
1733	1.733	-15.566	-4.45	-8.584	-36.379	-11.451	-19.947	5.737	-9.598
1734	1.734	-15.955	-20.571	-9.015	-11.237	-10.924	-14.763	-0.104	-6.9
1735	1.735	-14.79	-22.942	-11.178	11.95	-9.626	-10.171	-5.354	-9.422
1736	1.736	-15.949	-16.619	-13.146	14.352	-8.326	-11.606	-10.014	-11.761
1737	1.737	-14.786	-18.625	-14.349	5.415	-10.506	-7.99	-8.673	-13.903
1738	1.738	-13.239	-6.452	-15.177	12.548	-12.488	-16.324	-5.037	-11.984
1739	1.739	-11.314	-4.913	-13.288	47.349	-9.827	-19.408	-6.243	-10.252
1740	1.74	-10.544	-20.846	-17.588	22.223	-10.653	-16.539	-20.229	-11.817
1741	1.741	-13.248	-31.551	-17.042	-46.273	-11.476	-5.165	-37.691	-7.568
1742	1.742	-16.728	-29.607	-18.447	-36.311	-15.789	-0.57	-21.437	-6.41
1743	1.743	-15.559	-17.367	-13.088	-81.074	-16.437	0.765	1.979	-7.572
1744	1.744	-12.848	-15.804	-17.989	-40.711	-15.146	-11.069	5.059	-14.928
1745	1.745	-15.371	-19.54	-12.049	-18.912	-11.919	-15.765	30.518	-13.963
1746	1.746	-11.883	-18.219	-14.418	-25.417	-12.373	-11.575	13.382	-13.19
1747	1.747	-18.465	-11.865	-13.873	-43.726	-12.434	-2.341	3.966	-12.422
1748	1.748	-17.503	-10.764	-12.744	-64.385	-8.812	-8.803	-15.886	-11.844
1749	1.749	-11.501	-1.189	-10.815	-69.622	-11.196	-12.353	-18.493	-15.146
1750	1.75	-9.184	-7.62	-9.092	-44.268	-8.358	-9.29	-19.725	-14.77
1751	1.751	-8.601	10.324	-12.6	-30.942	-7.255	-14.14	-22.093	-10.703
1752	1.752	-3.958	2.744	-17.08	-51.833	-3.83	-20.143	-24.246	-15.533
1753	1.753	0.123	0.432	-15.376	-48.327	-2.723	-9.503	-22.323	-14.949
1754	1.754	-2.386	-14.465	-7.471	2.905	-5.49	-13.765	-24.063	-15.53
1755	1.755	-9.714	-4.783	-6.339	113.855	-7.471	-22.654	-28.698	-19.021
1756	1.756	-10.659	-31.067	0.978	161.689	-2.68	-28.633	-24.436	-11.675
1757	1.757	-7.733	-4.732	-0.015	147.863	-7.571	-18.926	-33.331	-12.661
1758	1.758	-19.134	-14.815	-9.72	82.392	-5.672	-12.515	-22.521	-1.842
1759	1.759	-20.664	-24.114	-26.764	47.049	-7.445	-9.028	-18.356	-0.493
1760	1.76	-19.281	-21.428	-33.729	15.061	-7.853	-8.094	-27.341	-4.178
1761	1.761	-18.088	-23.975	-14.556	-92.853	-6.519	-7.158	-35.765	4.13
1762	1.762	-21.549	-7.746	-6.984	-135.44	-13.112	-4.655	-21.898	-3.24
1763	1.763	-20.566	-14.142	-13.938	-95.44	-8.272	-16.837	-12.253	-17.961
1764	1.764	-15.716	-8.333	-11.836	-35.462	-9.045	-4.614	14.036	-15.837
1765	1.765	-18.211	-34.659	-13.813	-133.149	-8.274	19.245	40.304	-13.909
1766	1.766	-15.866	-31.008	-19.073	-67.392	-8.86	57.054	43.568	-12.173
1767	1.767	-15.269	-0.104	-14.456	63.7	1.195	31.967	27.915	-10.639
1768	1.768	-17.178	-12.507	-13.113	151.231	-5.973	27.584	13.852	-9.285
1769	1.769	-17.741	-31.246	-11.973	135.354	0.413	15.253	-3.863	-5.61
1770	1.77	-18.122	-14.209	-30.006	120.937	-5.59	4.088	-15.291	-13.932
1771	1.771	-17.736	-23.494	-37.57	107.897	-4.628	0.862	-25.643	-14.895
1772	1.772	-13.666	7.723	-11.833	-47.412	-3.665	-14.759	-31.094	-10.046
1773	1.773	-13.275	20.181	19.158	-238.487	-7.918	-23.016	-4.414	-12.546
1774	1.774	-15.595	38.987	31.572	-264.54	-11.97	-25.47	22.241	-10.218
1775	1.775	-14.428	1.259	35.279	-195.166	-12.532	-41.668	5.491	0.628
1776	1.776	-10.733	-23.879	25.242	-4.357	-10.567	-52.272	-22.573	-10.406
1777	1.777	-11.106	-37.449	-2.994	72.681	-8.787	-50.31	-26.17	-11.76
1778	1.778	-13.995	-49.875	-14.205	49.526	-3.906	-34.416	-16.135	-10.605
1779	1.779	-15.147	-31.132	-17.465	70.907	-1.925	-6.728	-6.948	-14.098
1780	1.78	-14.751	-34.393	-14.342	52.279	-2.46	-10.392	-15.387	-30.137
1781	1.781	-16.877	-31.214	-17.038	105.444	-4.932	-20.433	-13.05	-27.79
1782	1.782	-14.151	-0.015	-14.531	122.334	-9.333	-17.314	-15.474	-17.118
1783	1.783	-12.976	12.374	-16.87	166.4	-13.343	-3.17	-21.837	-11.286
1784	1.784	-16.441	1.163	-23.255	285.502	-10.777	-0.639	-27.68	-13.003
1785	1.785	-16.033	11.23	-25.164	238.569	-13.047	15.654	-25.979	-8.33
1786	1.786	-17.175	14.336	-16.409	138.3	-15.129	9.342	-21.407	-9.66
1787	1.787	-15.221	-28.237	-5.32	-58.584	-15.477	-0.239	0.135	-5.96
1788	1.788	-10.169	-34.223	-12.386	-199.04	-12.723	-12.326	3.088	-9.423
1789	1.789	-13.448	4.528	-18.664	-377.957	-10.539	-10.695	5.767	-2.046
1790	1.79	-18.855	-0.466	-19.736	-447.062	-10.286	-9.256	-1.786	-8.793
1791	1.791	-16.906	-50.759	-9.97	-255.834	-5.968	-2.779	-36.799	-13.022
1792	1.792	-17.475	-70.681	-0.983	-75.901	0.673	-10.995	-31.786	-15.317
1793	1.793	-15.726	-28.072	0.271	134.394	-0.036	-9.922	-8.951	-10.447
1794	1.794	-9.907	21.911	-9.306	107.068	-7.327	-8.884	37.074	-7.124
1795	1.795	-13.957	2.033	-21.015	-122.842	-4.358	-9.611	43.289	-10.001
1796	1.796	-10.466	-3.943	-25.564	94.887	-8.544	-18.463	48.904	-6.493
1797	1.797	-11.033	1.503	-26.834	-45.275	-10.8	-21.892	23.845	-13.818
1798	1.798	-17.614	26.719	-38.585	-172.872	-10.149	-27.056	1.009	-6.438
1799	1.799	-13.357	-23.518	-24.214	-149.384	-5.426	-27.934	-19.792	-11.246
1800	1.8	-17.417	-3.495	-18.362	168.693	-8.261	-33.806	-31.173	-15.472
1801	1.801	-12.57	-21.607	-13.091	123.832	-11.675	-28.118	-48.409	-16.21
1802	1.802	-19.919	-49.199	-2.028	83.118	-10.246	-18.554	-51.852	-14.238
1803	1.803	-11.012	-34.024	-6.253	121.121	-7.277	-14.772	-49.518	-16.142
1804	1.804	-24.166	-29.502	-5.042	19.225	-12.442	-15.933	-42.224	-12.045
1805	1.805	-18.94	-41.856	-3.84	-259.722	-8.904	-12.951	-30.757	-11.625
1806	1.806	-17.402	-15.512	-15.639	-372.203	-4.212	-17.969	-24.529	-8.305
1807	1.807	-16.06	8.284	-10.947	-133.4	-13.063	-19.077	4.417	-8.657
1808	1.808	-12.399	-0.963	-18.045	-40.433	-14.184	-13.745	50.275	-9.788
1809	1.809	-15.909	1.821	-21.671	-181.418	-17.618	-2.992	32.106	-7.822
1810	1.81	-14.962	-0.601	-27.635	-207.349	-14.473	4.968	37.507	-5.654
1811	1.811	-12.079	-7.49	-30.7	-91.5	-15.386	9.25	2.146	-6.387
1812	1.812	-11.322	-13.861	-15.935	13.782	-19.59	10.603	-30.066	-10.017
1813	1.813	-10.556	-23.508	16.067	147.987	-15.479	-7.013	-26.167	-13.264
1814	1.814	-9.993	-11.292	20.58	340.009	-8.865	-14.352	-7.504	-10.335
1815	1.815	-11.935	12.556	8.25	313.953	-6.353	-21.096	-24.642	-11.476
1816	1.816	-11.375	36.433	-2.942	290.193	-0.742	-14.409	-53.01	-7.193
1817	1.817	-13.906	-10.468	-12.973	99.346	-1.322	-8.442	-71.927	-15.108
1818	1.818	-12.552	-57.184	-3.658	124.927	-4.6	0.151	-82.131	-11.606
1819	1.819	-11.402	-26.711	4.693	148.326	-0.533	-1.496	-129.233	-12.558
1820	1.82	-11.794	-21.237	-8.047	-42.26	-0.132	-2.87	-176.082	-15.436
1821	1.821	-11.419	-56.384	-19.617	136.921	1.219	0.737	-182.017	-14.634
1822	1.822	-8.524	-51.894	-38.741	392.444	-5.364	-10.215	-143.298	-13.846
1823	1.823	-7.37	-22.816	-31.141	357.875	-14.261	-8.991	-87.775	-8.999
1824	1.824	-13.182	-11.537	-24.12	78.358	-17.732	-10.285	-20.973	-12.276
1825	1.825	-17.253	-8.177	-17.699	-335.123	-20.828	-9.145	59.834	-9.36
1826	1.826	-13.778	32.685	-11.86	-280.495	-21.799	-12.271	135.801	-11.853
1827	1.827	-13.2	38.09	-3.128	-130.724	-21.034	-3.428	185.247	-13.201
1828	1.828	-13.787	22.957	-11.078	-266.717	-18.714	14.565	194.266	-12.043
1829	1.829	-15.156	-27.366	-9.751	-390.377	-15.225	12.042	153.755	-13.983
1830	1.83	-14.777	-60.822	-0.876	-427.966	-11.934	0.464	161.234	-16.701
1831	1.831	-21.362	-18.233	14.775	-530.342	-9.028	2.617	73.798	-14.595
1832	1.832	-20.401	9.454	16.877	-313.703	-10.377	0.656	-33.645	-10.733
1833	1.833	-21.181	-5.608	-0.563	-60.371	-8.058	-1.123	9.533	-12.091
1834	1.834	-21.961	-10.032	-21.688	-26.699	-5.95	-15.487	-3.54	-12.471
1835	1.835	-18.484	-14.078	-35.842	-58.061	0.04	-40.694	8.37	-12.076
1836	1.836	-17.908	-2.82	-38.393	138.679	6.038	-50.754	40.996	-10.905
1837	1.837	-18.499	-12.862	-59.507	163.659	-1.328	-47.642	31.248	-10.512
1838	1.838	-10.572	-28.537	-56.809	93.333	-10.262	-27.858	-67.118	-9.733
1839	1.839	-11.737	-20.207	-28.58	29.105	-9.145	-25.373	-80.142	-11.66
1840	1.84	-14.839	-17.679	-24.932	-29.448	-10.153	-23.049	-91.804	-14.158
1841	1.841	-15.815	-10.727	-14.899	-12.945	-9.213	-25.101	-59.171	-9.319
1842	1.842	-15.043	-21.382	-18.017	-124.885	-13.476	-19.29	-49.185	-12.81
1843	1.843	-19.107	-23.348	-15.329	-139.703	-9.413	6.961	-147.555	-14.749
1844	1.844	-17.167	-21.619	-12.841	-100.71	-8.832	10.685	-160.538	-13.005
1845	1.845	-13.872	2.188	-5.914	-65.697	-9.419	0.489	-100.717	-10.487
1846	1.846	-16.775	-1.13	0.426	-12.257	-5.371	-2.642	-24.646	-11.84
1847	1.847	-9.805	-22.978	21.667	135.213	-8.893	-5.373	44.649	-8.939
1848	1.848	-10.77	-37.068	18.91	282.617	-12.215	-33.666	89.533	-11.655
1849	1.849	-11.553	-34.482	16.345	185.585	-5.657	-60.045	114.089	-13.588
1850	1.85	-15.617	-27.505	9.35	62.499	-6.624	-8.646	121.594	-15.718
1851	1.851	-13.679	-16.924	11.461	-17.291	-10.877	-16.074	195.667	-11.858
1852	1.852	-13.089	-22.812	1.775	-3.125	-3.521	-36.034	166.202	-10.516
1853	1.853	-14.832	-17.664	-14.089	115.245	-2.549	55.478	32.048	-10.911
1854	1.854	-14.439	3.015	-3.445	226.486	-3.315	121.219	-63.969	-10.536
1855	1.855	-14.052	11.349	17.844	183.12	-2.535	132.966	-46.374	-9.376
1856	1.856	-12.888	13.872	-19.111	90.542	-6.026	208.776	-93.799	-8.221
1857	1.857	-10.175	-11.882	-34.217	78.287	-4.095	119.893	-136.77	-6.679
1858	1.858	-10.561	-42.857	-29.772	89.001	-13.012	-59.202	-123.395	-2.23
1859	1.859	-14.809	-55.282	-25.723	217.308	-14.183	-136.11	-63.55	-12.3
1860	1.86	-14.223	-29.018	-22.064	164.806	-20.181	-112.969	34.385	-19.465
1861	1.861	-13.828	22.448	-25.375	117.166	-17.086	-218.897	126.697	-18.303
1862	1.862	-21.177	15.084	-28.489	-12.852	-16.126	-315.138	19.44	-21.791
1863	1.863	-11.49	8.515	-25.788	39.763	-2.971	-122.614	-23.597	-16.57
1864	1.864	-15.168	-9.654	-18.221	24.145	22.196	-97.13	-10.313	-7.68
1865	1.865	-6.845	-48.317	-1.953	-47.746	12.15	-120.447	1.628	-11.182
1866	1.866	-9.942	-73.465	-8.347	-244.948	2.889	27.676	12.578	-5.975
1867	1.867	-20.781	-32.264	-2.557	-329.316	-5.398	200.781	-16.935	-5.028
1868	1.868	-13.629	-15.931	-7.808	-355.056	-7.869	131.037	-79.347	-4.281
1869	1.869	-17.311	-1.041	-12.467	-238.864	-14.802	25.123	-119.896	-11.649
1870	1.87	-11.319	-5.636	-31.247	-48.322	-8.372	44.233	-156.799	-20.567
1871	1.871	-14.422	14.985	-23.72	130.764	-10.274	61.595	-82.83	-7.422
1872	1.872	-11.525	18.577	-16.775	-32.105	-18.958	45.663	-33.418	-2.223
1873	1.873	-14.047	8.44	-1.908	-180.262	-26.862	31.273	-42.194	-10.19
1874	1.874	-14.829	-7.237	7.747	-84.023	-16.8	-60.903	-66.4	-8.845
1875	1.875	-12.901	-9.878	-4.45	-101.648	-13.143	-49.143	-58.815	-12.526
1876	1.876	-16.207	2.922	-15.479	-181.726	-7.129	-16.675	-51.952	-9.048
1877	1.877	-13.309	9.979	-11.211	-167.871	-12.318	-46.318	-45.627	-3.822
1878	1.878	-10.803	-21.833	-10.039	-128.554	-15.169	-19.642	-28.882	-4.775
1879	1.879	-17.198	-26.203	-13.518	-69.128	-10.843	-27.805	-3.487	-5.53
1880	1.88	-17.98	-13.842	-12.545	28.33	-14.829	-20.502	65.372	-6.306
1881	1.881	-17.216	-10.222	-11.566	120.33	-18.258	12.94	114.826	-12.878
1882	1.882	-15.288	-6.94	-14.059	132.03	-12.233	18.925	52.286	-8.597
1883	1.883	-14.714	-3.825	-8.435	99.796	-1.586	24.346	-4.776	-14.174
1884	1.884	-16.464	-12.14	-15.02	110.32	-8.743	19.323	-12.274	-16.066
1885	1.885	-16.083	-24.918	-7.106	48.487	-15.124	-21.886	-5.888	-15.449
1886	1.886	-11.624	-17.98	-12.362	8.385	-6.786	-38.364	-0.095	-13.683
1887	1.887	-13.363	-32.868	-11.418	-57.791	9.304	-63.615	5.123	-11.174
1888	1.888	-12.974	-34.773	-7.184	-30.479	16.3	-4.088	9.93	-18.538
1889	1.889	-15.286	-8.437	-9.51	26.972	9.905	-28.512	5.152	-21.681
1890	1.89	-15.663	2.832	-8.9	94.119	-3.651	-80.197	17.189	-12.801
1891	1.891	-17.593	-34.884	-9.441	85.6	-19.508	-6.269	-1.936	-9.319
1892	1.892	-18.762	-19.81	-6.486	94.175	-17.361	43.077	-5.524	-14.525
1893	1.893	-19.544	2.965	-5.087	190.812	-19.281	-55.405	-15.045	-15.476
1894	1.894	-15.091	15.279	-6.397	177.87	-17.52	89.434	-12.637	-12.946
1895	1.895	-14.511	11.545	-9.257	94.779	-6.454	-6.667	-10.387	-15.23
1896	1.896	-13.927	-39.926	-11.136	84.357	6.524	-24.021	-12.866	-10.355
1897	1.897	-15.279	-47.285	-8.381	153.922	-2.168	-8.099	-15.06	-12.281
1898	1.898	-10.821	-53.868	-12.578	55.898	-10.074	6.245	-24.735	-14.026
1899	1.899	-14.879	-35.664	-15.439	-114.621	-23.038	19.398	-16.051	-14.429
1900	1.9	-18.359	36.514	-16.76	-137.441	-24.833	7.607	-11.463	-9.984
1901	1.901	-19.723	26.653	-18.099	-243.041	-20.268	-24.831	-12.928	-7.07
1902	1.902	-14.904	-0.056	-22.932	-300.564	-16.061	-14.865	-11.951	-10.515
1903	1.903	-12.988	-24.429	-21.001	-248.027	-14.92	11.906	-8.744	-7.177
1904	1.904	-17.08	-46.439	-20.455	-136.587	-13.748	3.884	-3.887	-13.736
1905	1.905	-13.629	-39.832	-25.313	-64.209	2.303	-3.326	2.506	-8.903
1906	1.906	-12.298	2.817	-15.256	-50.94	-0.056	-9.796	4.679	-8.144
1907	1.907	-10.188	8.305	-13.943	-62.736	2.041	8.554	-4.582	-12.21
1908	1.908	-14.65	13.359	-10.312	-51.929	-3.785	3.189	-3.78	-10.313
1909	1.909	-14.082	17.806	-9.188	-61.819	-12.493	8.118	-5.041	-10.918
1910	1.91	-15.454	-28.08	-8.259	-35.021	-4.572	-5.585	-8.166	-15.02
1911	1.911	-11.023	-34.066	-9.253	38.306	-0.324	-18.103	-10.803	-11.58
1912	1.912	-16.458	-50.476	-5.023	8.606	-3.981	-37.063	-11.639	-13.938
1913	1.913	-8.543	-55.506	-9.11	17.257	-9.94	-27.191	-12.375	-9.11
1914	1.914	-11.649	-51.036	-7.196	57.689	-10.86	-5.28	-10.582	-3.136
1915	1.915	-12.625	-5.153	-7.787	35.435	-17.593	8.966	-8.897	-5.481
1916	1.916	-13.399	25.226	-11.855	95.779	-16.834	-3.688	-14.72	-2.005
1917	1.917	-11.081	52.869	-11.478	71.067	-24.208	-24.533	-22.043	-5.305
1918	1.918	-13.036	78.046	-13.811	3.964	-15.345	-32.514	-13.103	-13.095
1919	1.919	-12.465	36.817	-14.997	-23.026	-18.862	-34.76	-7.092	-12.147
1920	1.92	-14.225	-13.136	-13.862	33.757	-9.232	-27.645	-1.858	-13.106
1921	1.921	-14.612	-33.13	-17.389	-3.074	-2.885	-16.904	1.088	-3.468
1922	1.922	-14.231	-27.174	-15.3	-22.741	-13.758	-18.78	-2.998	0.146
1923	1.923	-13.857	-54.866	-12.62	-77.579	7.854	-23.956	-0.468	-15.606
1924	1.924	-19.092	-90.083	-16.902	-70.23	17.028	-28.604	-5.186	-22.084
1925	1.925	-14.262	-39.764	-13.438	-23.32	-14.256	-21.518	-15.075	-16.334
1926	1.926	-18.92	-59.714	-13.86	56.108	-26.721	-27.956	-36.484	-21.626
1927	1.927	-14.871	-77.932	-9.068	-19.741	-30.485	-17.126	-26.974	-29.609
1928	1.928	-16.235	-50.314	-9.683	-29.534	-33.837	-1.299	-29.501	-28.251
1929	1.929	-16.628	5.14	-10.298	51.303	-30.754	5.047	-42.156	-8.708
1930	1.93	-14.511	12.414	-9.959	-2.658	-5.186	-16.285	-35.073	-17.042
1931	1.931	-18.97	5.737	-12.323	27.258	18.628	-30.465	-20.034	-24.613
1932	1.932	-17.242	-0.363	-8.314	-34.916	27.893	-38.041	1.379	-26.973
1933	1.933	-13.769	-5.852	-10.888	-107.967	19.525	-35.745	9.756	-29.132
1934	1.934	-15.128	-0.855	-12.299	-78.134	11.917	-37.908	27.454	-19.53
1935	1.935	-21.711	12.635	-9.458	20.546	0.252	-8.925	29.498	-7.448
1936	1.936	-14.945	-16.452	-10.671	86.431	-10.43	45.207	26.878	16.277
1937	1.937	-14.171	-35.28	-16.54	26.858	-20.09	37.789	16.813	12.937
1938	1.938	-14.945	-25.316	-18.93	-27.342	2.781	17.763	21.841	34.754
1939	1.939	-16.879	-34.702	-17.063	41.765	-0.297	-0.466	32.77	3.556
1940	1.94	-15.531	-8.26	-19.07	-20.672	-20.09	-5.941	31.293	-17.191
1941	1.941	-5.467	28.63	-19.727	-61.194	-22.693	-0.983	11.499	-28.438
1942	1.942	-6.817	43.611	-13.991	20.345	-21.054	-15.709	-31.288	-25.158
1943	1.943	-18.621	39.107	-12.701	50.014	-18.819	-38.553	-25.434	-22.066
1944	1.944	-13.976	18.438	-10.447	-4.088	-29.521	-34.595	-30.968	-36.2
1945	1.945	-15.328	-23.149	-18.449	-53.458	-8.302	-23.373	-48.454	-27.308
1946	1.946	-16.479	-17.732	-8.843	-62.492	-11.089	-13.404	-53.503	-4.118
1947	1.947	-15.315	-32.886	-12.593	10.692	-23.932	8.36	-57.952	5.13
1948	1.948	-16.273	-46.534	-9.174	-19.038	-2.909	10.975	-20.357	7.827
1949	1.949	-15.297	-17.579	-12.338	-28.165	39.589	-17.366	-5.216	-4.97
1950	1.95	-9.292	-21.278	-9.503	-36.663	45.481	-21.115	8.408	-21.238
1951	1.951	-1.935	-4.221	-7.048	-14.928	6.676	-38.234	70.997	-36.14
1952	1.952	-4.838	-19.895	-11.172	31.561	-18.55	-16.477	62.149	-38.059
1953	1.953	-2.319	-45.465	-0.396	25.25	-41.433	8.975	5.33	-11.73
1954	1.954	-1.532	-7.767	-8.389	19.652	-20.779	-1.15	-46.253	7.024
1955	1.955	-12.366	-43.048	-9.795	-5.533	-2.053	1.868	-39.573	10.308
1956	1.956	-17.003	-38.651	-11.008	-28.307	-12.138	-23.752	-33.45	-5.372
1957	1.957	-21.252	-17.957	-14.527	-24.159	-21.476	-33.884	-27.899	20.196
1958	1.958	-20.076	-14.294	-13.594	-42.856	-41.279	-30.829	-32.833	3.194
1959	1.959	-18.905	-4.245	-6.847	-66.582	-23.516	-11.144	-19.199	0.088
1960	1.96	-15.795	-7.354	-12.872	-44.656	-25.888	17.032	-23.171	-2.668
1961	1.961	-18.69	0.908	-12.124	-41.876	-40.81	20.621	-19.382	-10.235
1962	1.962	-19.45	13.624	-15.634	-3.237	-46.616	10.464	-29.316	-31.33
1963	1.963	-18.673	-16.821	-12.369	2.282	-34.426	1.084	-57.449	-11.586
1964	1.964	-22.144	-29.251	-15.3	-22.734	-10.613	-24.542	-91.372	-9.063
1965	1.965	-21.555	-32.958	-9.517	-27.039	20.364	-21.306	-86.797	-25.294
1966	1.966	-19.804	-15.91	-13.601	-39.335	7.971	-18.23	-90.736	-18.855
1967	1.967	-12.834	-18.975	-11.69	-12.905	11.638	-4.158	-86.947	10.202
1968	1.968	-15.731	12.224	-7.062	10.951	1.579	-42.745	-69.807	-18.838
1969	1.969	-11.465	24.654	-12.498	20.219	4.699	-37.391	-47.817	-45.167
1970	1.97	-20.365	35.869	-10.576	-16.798	1.995	8.04	-50.413	-7.444
1971	1.971	-16.878	18.782	-7.295	-11.774	-5.546	26.215	-52.82	17.729
1972	1.972	-9.523	-15.738	-11.368	-25.368	10.705	-1.457	-17.69	22.221
1973	1.973	-14.36	-47.719	-7.883	-4.735	42.635	13.646	58.072	18.208
1974	1.974	-15.135	-51.832	-11.16	21.484	47.096	0.127	3.969	-15.796
1975	1.975	-9.53	-33.123	-11.537	11.33	1.271	-3.919	-45.295	-11.276
1976	1.976	-11.468	-16.084	-13.455	26.964	7.299	-15.136	17.294	-23.589
1977	1.977	-13.412	5.787	-19.246	7.233	-20.358	-5.064	58.006	-57.607
1978	1.978	-15.163	3.084	-18.454	4.651	-55.572	10.629	109.766	-43.994
1979	1.979	-13.817	-9.642	-10.502	-21.169	-69.104	2.351	103.271	-31.543
1980	1.98	-16.149	11.538	-15.706	-24.472	-48.348	9.957	97.354	-20.235
1981	1.981	-10.35	8.898	-4.848	-15.257	-14.215	3.044	92.021	-10.098
1982	1.982	-11.131	-19.292	-6.183	-18.032	8.705	-7.554	56.893	-13.128
1983	1.983	-15.967	-45.557	-7.319	-20.672	21.193	-9.451	116.605	18.051
1984	1.984	-16.54	-28.475	-8.453	-9.233	2.544	-14.609	206.315	38.762
1985	1.985	-12.472	-31.509	-13.652	-11.494	-14.366	-38.331	313.83	4.757
1986	1.986	-14.982	-23.097	-8.784	-13.474	-48.706	-34.946	155.035	-18.009
1987	1.987	-16.331	5.247	-6.242	-25.668	-44.163	-19.109	-35.507	-13.88
1988	1.988	-15.941	1.636	-5.44	-24.202	-23.366	-16.249	-112.273	-25.05
1989	1.989	-10.723	-1.565	-7.346	-31.497	25.886	-18.645	-88.991	-21.696
1990	1.99	-17.312	1.623	-5.374	-37.964	32.514	-30.171	16.916	-24.784
1991	1.991	-19.839	4.463	-13.079	-20.101	26.555	-15.18	-40.724	-27.468
1992	1.992	-15.779	-33.89	-16.133	-33.035	10.158	2.316	-93.158	-29.947
1993	1.993	-13.852	-83.677	-13.177	-16.853	-14.939	4.714	-109.05	-22.922
1994	1.994	-11.945	-50.042	-15.642	15.025	-1.314	11.138	-123.389	-12.22
1995	1.995	-17.379	-31.673	-14.807	10.47	11.159	-2.334	-136.568	5.233
1996	1.996	-10.808	-15.08	-12.818	6.266	7.568	-7.446	-124.791	12.222
1997	1.997	-16.821	20.234	-17.404	-5.097	-2.438	-5.763	-135.651	-15.425
1998	1.998	-12.762	-2.662	-15.611	-8.453	-5.505	-6.982	-106.058	-4.144
[truncated: 5,991 more rows]
