# Supplementary material for: Associations between lower-limb muscle activation and knee flexion in post-stroke individuals: A study on the stance-to-swing phases of gait
Source: PLoS One. 2017 Sep 8;12(9):e0183865. doi: 10.1371/journal.pone.0183865 (PMC5590852; doi:10.1371/journal.pone.0183865)
Supplement: S1 Dataset — (ZIP) [file pone.0183865.s001.zip › S1_Dataset/Healthy group/4/1/point.csv]

Frame	Time	sacrum.X	sacrum.Y	sacrum.Z	r asis.X	r asis.Y	r asis.Z	r thigh.X	r thigh.Y	r thigh.Z	r bar 1.X	r bar 1.Y	r bar 1.Z	r knee 1.X	r knee 1.Y	r knee 1.Z	r knee 2.X	r knee 2.Y	r knee 2.Z	r bar 2.X	r bar 2.Y	r bar 2.Z	r mall.X	r mall.Y	r mall.Z	r met.X	r met.Y	r met.Z	l asis.X	l asis.Y	l asis.Z	l thigh.X	l thigh.Y	l thigh.Z	l bar 1.X	l bar 1.Y	l bar 1.Z	l knee 1.X	l knee 1.Y	l knee 1.Z	l knee 2.X	l knee 2.Y	l knee 2.Z	l bar 2.X	l bar 2.Y	l bar 2.Z	l mall.X	l mall.Y	l mall.Z
0	0	NaN	NaN	NaN	NaN	NaN	NaN	-1.3	0.92	0.56	-1.27	0.72	0.59	NaN	NaN	NaN	-1.3	0.46	0.53	-1.33	0.31	0.57	-1.37	0.11	0.49	-1.29	0.04	0.54	NaN	NaN	NaN	NaN	NaN	NaN	NaN	NaN	NaN	NaN	NaN	NaN	NaN	NaN	NaN	-1.35	0.27	0.16	-1.38	0.1	0.23
1	0.005	NaN	NaN	NaN	NaN	NaN	NaN	-1.3	0.92	0.56	-1.27	0.72	0.59	NaN	NaN	NaN	-1.3	0.46	0.53	-1.33	0.31	0.57	-1.37	0.11	0.49	-1.29	0.04	0.54	NaN	NaN	NaN	NaN	NaN	NaN	NaN	NaN	NaN	NaN	NaN	NaN	NaN	NaN	NaN	-1.35	0.27	0.16	-1.38	0.1	0.23
2	0.01	NaN	NaN	NaN	NaN	NaN	NaN	-1.3	0.92	0.56	-1.27	0.72	0.59	NaN	NaN	NaN	-1.3	0.46	0.53	-1.33	0.31	0.57	-1.37	0.11	0.49	-1.29	0.04	0.54	NaN	NaN	NaN	NaN	NaN	NaN	NaN	NaN	NaN	NaN	NaN	NaN	NaN	NaN	NaN	-1.35	0.27	0.16	-1.38	0.1	0.23
3	0.015	NaN	NaN	NaN	NaN	NaN	NaN	-1.3	0.92	0.56	-1.27	0.72	0.59	NaN	NaN	NaN	-1.3	0.47	0.53	-1.33	0.31	0.57	-1.37	0.11	0.49	-1.29	0.04	0.54	NaN	NaN	NaN	NaN	NaN	NaN	NaN	NaN	NaN	NaN	NaN	NaN	NaN	NaN	NaN	-1.35	0.27	0.16	-1.38	0.1	0.23
4	0.02	NaN	NaN	NaN	NaN	NaN	NaN	-1.3	0.92	0.56	-1.27	0.72	0.59	NaN	NaN	NaN	-1.3	0.47	0.53	-1.33	0.31	0.57	-1.37	0.11	0.49	-1.29	0.04	0.54	NaN	NaN	NaN	NaN	NaN	NaN	NaN	NaN	NaN	NaN	NaN	NaN	NaN	NaN	NaN	-1.35	0.27	0.16	-1.38	0.1	0.23
5	0.025	NaN	NaN	NaN	NaN	NaN	NaN	-1.3	0.92	0.56	-1.27	0.72	0.59	NaN	NaN	NaN	-1.3	0.47	0.53	-1.33	0.31	0.57	-1.37	0.11	0.49	-1.29	0.04	0.54	NaN	NaN	NaN	NaN	NaN	NaN	NaN	NaN	NaN	NaN	NaN	NaN	NaN	NaN	NaN	-1.35	0.27	0.16	-1.38	0.1	0.23
6	0.03	NaN	NaN	NaN	NaN	NaN	NaN	-1.3	0.92	0.56	-1.27	0.72	0.59	NaN	NaN	NaN	-1.3	0.47	0.53	-1.33	0.31	0.57	-1.37	0.11	0.49	-1.29	0.04	0.54	NaN	NaN	NaN	NaN	NaN	NaN	NaN	NaN	NaN	NaN	NaN	NaN	NaN	NaN	NaN	-1.35	0.27	0.16	-1.38	0.11	0.23
7	0.035	NaN	NaN	NaN	NaN	NaN	NaN	-1.3	0.92	0.56	-1.27	0.72	0.59	NaN	NaN	NaN	-1.3	0.47	0.53	-1.33	0.31	0.57	-1.37	0.11	0.49	-1.29	0.04	0.54	NaN	NaN	NaN	NaN	NaN	NaN	NaN	NaN	NaN	NaN	NaN	NaN	NaN	NaN	NaN	-1.36	0.27	0.16	-1.38	0.11	0.23
8	0.04	NaN	NaN	NaN	NaN	NaN	NaN	-1.3	0.92	0.56	-1.27	0.72	0.59	NaN	NaN	NaN	-1.3	0.47	0.53	-1.33	0.31	0.57	-1.37	0.11	0.49	-1.29	0.04	0.54	NaN	NaN	NaN	NaN	NaN	NaN	NaN	NaN	NaN	NaN	NaN	NaN	NaN	NaN	NaN	-1.35	0.27	0.16	-1.38	0.11	0.23
9	0.045	NaN	NaN	NaN	NaN	NaN	NaN	-1.3	0.92	0.56	-1.27	0.72	0.59	NaN	NaN	NaN	-1.3	0.47	0.53	-1.33	0.31	0.57	-1.37	0.11	0.49	-1.29	0.04	0.54	NaN	NaN	NaN	NaN	NaN	NaN	NaN	NaN	NaN	NaN	NaN	NaN	NaN	NaN	NaN	-1.35	0.28	0.16	-1.38	0.11	0.23
10	0.05	NaN	NaN	NaN	NaN	NaN	NaN	-1.3	0.92	0.56	-1.27	0.72	0.59	NaN	NaN	NaN	-1.3	0.47	0.53	-1.33	0.31	0.57	-1.37	0.11	0.49	-1.29	0.04	0.54	NaN	NaN	NaN	NaN	NaN	NaN	NaN	NaN	NaN	NaN	NaN	NaN	NaN	NaN	NaN	-1.35	0.28	0.16	-1.38	0.1	0.23
11	0.055	NaN	NaN	NaN	NaN	NaN	NaN	-1.3	0.92	0.56	-1.27	0.72	0.59	NaN	NaN	NaN	-1.3	0.47	0.53	-1.33	0.31	0.57	-1.37	0.11	0.49	-1.29	0.04	0.54	NaN	NaN	NaN	NaN	NaN	NaN	NaN	NaN	NaN	NaN	NaN	NaN	NaN	NaN	NaN	-1.35	0.28	0.16	-1.38	0.11	0.23
12	0.06	NaN	NaN	NaN	NaN	NaN	NaN	-1.3	0.92	0.56	-1.27	0.72	0.59	NaN	NaN	NaN	-1.3	0.47	0.53	-1.33	0.31	0.57	-1.37	0.11	0.49	-1.29	0.04	0.54	NaN	NaN	NaN	NaN	NaN	NaN	NaN	NaN	NaN	NaN	NaN	NaN	NaN	NaN	NaN	-1.35	0.28	0.16	-1.38	0.11	0.23
13	0.065	NaN	NaN	NaN	NaN	NaN	NaN	-1.3	0.92	0.56	-1.27	0.72	0.59	NaN	NaN	NaN	-1.3	0.47	0.53	-1.33	0.31	0.57	-1.37	0.11	0.49	-1.29	0.04	0.54	NaN	NaN	NaN	NaN	NaN	NaN	NaN	NaN	NaN	NaN	NaN	NaN	NaN	NaN	NaN	-1.35	0.28	0.16	-1.38	0.11	0.23
14	0.07	NaN	NaN	NaN	NaN	NaN	NaN	-1.3	0.92	0.56	-1.27	0.72	0.59	NaN	NaN	NaN	-1.3	0.47	0.53	-1.33	0.31	0.57	-1.37	0.11	0.49	-1.29	0.04	0.54	NaN	NaN	NaN	NaN	NaN	NaN	NaN	NaN	NaN	NaN	NaN	NaN	NaN	NaN	NaN	-1.35	0.28	0.16	-1.38	0.11	0.23
15	0.075	NaN	NaN	NaN	NaN	NaN	NaN	-1.3	0.92	0.56	-1.27	0.72	0.59	NaN	NaN	NaN	-1.3	0.47	0.53	-1.33	0.31	0.57	-1.37	0.11	0.49	-1.29	0.04	0.54	NaN	NaN	NaN	NaN	NaN	NaN	NaN	NaN	NaN	NaN	NaN	NaN	NaN	NaN	NaN	-1.35	0.28	0.16	-1.38	0.11	0.23
16	0.08	NaN	NaN	NaN	NaN	NaN	NaN	-1.3	0.92	0.56	-1.27	0.72	0.59	NaN	NaN	NaN	-1.3	0.47	0.53	-1.33	0.31	0.57	-1.37	0.11	0.49	-1.29	0.04	0.54	NaN	NaN	NaN	NaN	NaN	NaN	NaN	NaN	NaN	NaN	NaN	NaN	NaN	NaN	NaN	-1.35	0.28	0.16	-1.38	0.11	0.23
17	0.085	NaN	NaN	NaN	NaN	NaN	NaN	-1.3	0.92	0.56	-1.27	0.72	0.59	NaN	NaN	NaN	-1.3	0.47	0.53	-1.33	0.31	0.57	-1.37	0.11	0.49	-1.29	0.04	0.54	NaN	NaN	NaN	NaN	NaN	NaN	NaN	NaN	NaN	NaN	NaN	NaN	NaN	NaN	NaN	-1.35	0.28	0.16	-1.38	0.11	0.23
18	0.09	NaN	NaN	NaN	NaN	NaN	NaN	-1.3	0.92	0.56	-1.27	0.72	0.59	NaN	NaN	NaN	-1.3	0.47	0.53	-1.33	0.31	0.57	-1.37	0.11	0.49	-1.29	0.04	0.54	NaN	NaN	NaN	NaN	NaN	NaN	NaN	NaN	NaN	NaN	NaN	NaN	NaN	NaN	NaN	-1.35	0.28	0.16	-1.38	0.11	0.23
19	0.095	NaN	NaN	NaN	NaN	NaN	NaN	-1.3	0.92	0.56	-1.27	0.72	0.59	NaN	NaN	NaN	-1.3	0.47	0.53	-1.33	0.31	0.57	-1.37	0.11	0.49	-1.29	0.04	0.54	NaN	NaN	NaN	NaN	NaN	NaN	NaN	NaN	NaN	NaN	NaN	NaN	NaN	NaN	NaN	-1.35	0.28	0.16	-1.38	0.11	0.23
20	0.1	NaN	NaN	NaN	NaN	NaN	NaN	-1.3	0.92	0.56	-1.27	0.72	0.59	NaN	NaN	NaN	-1.3	0.47	0.53	-1.33	0.31	0.57	-1.37	0.11	0.49	-1.29	0.04	0.54	NaN	NaN	NaN	NaN	NaN	NaN	NaN	NaN	NaN	NaN	NaN	NaN	NaN	NaN	NaN	-1.35	0.28	0.16	-1.38	0.11	0.23
21	0.105	NaN	NaN	NaN	NaN	NaN	NaN	-1.3	0.92	0.56	-1.27	0.72	0.59	NaN	NaN	NaN	-1.3	0.47	0.53	-1.33	0.31	0.57	-1.37	0.11	0.49	-1.29	0.04	0.54	NaN	NaN	NaN	NaN	NaN	NaN	NaN	NaN	NaN	NaN	NaN	NaN	NaN	NaN	NaN	-1.35	0.28	0.16	-1.38	0.11	0.23
22	0.11	NaN	NaN	NaN	NaN	NaN	NaN	-1.3	0.92	0.56	-1.27	0.72	0.59	NaN	NaN	NaN	-1.3	0.47	0.53	-1.33	0.31	0.57	-1.37	0.11	0.49	-1.29	0.04	0.54	NaN	NaN	NaN	NaN	NaN	NaN	NaN	NaN	NaN	NaN	NaN	NaN	NaN	NaN	NaN	-1.35	0.28	0.16	-1.38	0.1	0.23
23	0.115	NaN	NaN	NaN	NaN	NaN	NaN	-1.3	0.92	0.56	-1.27	0.72	0.59	NaN	NaN	NaN	-1.3	0.47	0.53	-1.33	0.31	0.57	-1.37	0.11	0.49	-1.29	0.04	0.54	NaN	NaN	NaN	NaN	NaN	NaN	NaN	NaN	NaN	NaN	NaN	NaN	NaN	NaN	NaN	-1.35	0.28	0.16	-1.38	0.11	0.23
24	0.12	NaN	NaN	NaN	NaN	NaN	NaN	-1.3	0.92	0.56	-1.27	0.72	0.59	NaN	NaN	NaN	-1.3	0.47	0.53	-1.33	0.31	0.57	-1.37	0.11	0.49	-1.29	0.04	0.54	NaN	NaN	NaN	NaN	NaN	NaN	NaN	NaN	NaN	NaN	NaN	NaN	NaN	NaN	NaN	-1.35	0.28	0.16	-1.38	0.11	0.23
25	0.125	NaN	NaN	NaN	NaN	NaN	NaN	-1.3	0.92	0.56	-1.27	0.72	0.59	NaN	NaN	NaN	-1.3	0.47	0.53	-1.33	0.31	0.57	-1.37	0.11	0.49	-1.29	0.04	0.54	NaN	NaN	NaN	NaN	NaN	NaN	NaN	NaN	NaN	NaN	NaN	NaN	NaN	NaN	NaN	-1.35	0.28	0.16	-1.38	0.11	0.23
26	0.13	NaN	NaN	NaN	NaN	NaN	NaN	-1.3	0.92	0.56	-1.27	0.72	0.59	NaN	NaN	NaN	-1.3	0.47	0.53	-1.33	0.31	0.57	-1.37	0.11	0.49	-1.29	0.04	0.54	NaN	NaN	NaN	NaN	NaN	NaN	NaN	NaN	NaN	NaN	NaN	NaN	NaN	NaN	NaN	-1.35	0.28	0.16	-1.38	0.11	0.23
27	0.135	NaN	NaN	NaN	NaN	NaN	NaN	-1.3	0.92	0.56	-1.27	0.72	0.59	NaN	NaN	NaN	-1.3	0.47	0.53	-1.33	0.31	0.57	-1.37	0.11	0.49	-1.29	0.04	0.54	NaN	NaN	NaN	NaN	NaN	NaN	NaN	NaN	NaN	NaN	NaN	NaN	NaN	NaN	NaN	-1.35	0.28	0.16	-1.38	0.11	0.23
28	0.14	NaN	NaN	NaN	NaN	NaN	NaN	-1.3	0.92	0.56	-1.27	0.72	0.59	NaN	NaN	NaN	-1.3	0.47	0.53	-1.33	0.31	0.57	-1.37	0.11	0.49	-1.29	0.04	0.54	NaN	NaN	NaN	NaN	NaN	NaN	NaN	NaN	NaN	NaN	NaN	NaN	NaN	NaN	NaN	-1.35	0.28	0.16	-1.38	0.11	0.23
29	0.145	NaN	NaN	NaN	NaN	NaN	NaN	-1.3	0.92	0.56	-1.27	0.72	0.59	NaN	NaN	NaN	-1.3	0.47	0.53	-1.33	0.31	0.57	-1.37	0.11	0.49	-1.29	0.04	0.54	NaN	NaN	NaN	NaN	NaN	NaN	NaN	NaN	NaN	NaN	NaN	NaN	NaN	NaN	NaN	-1.35	0.28	0.16	-1.38	0.1	0.23
30	0.15	NaN	NaN	NaN	NaN	NaN	NaN	-1.3	0.92	0.56	-1.27	0.72	0.59	NaN	NaN	NaN	-1.3	0.47	0.53	-1.33	0.31	0.57	-1.37	0.11	0.49	-1.29	0.04	0.54	NaN	NaN	NaN	NaN	NaN	NaN	NaN	NaN	NaN	NaN	NaN	NaN	NaN	NaN	NaN	-1.35	0.28	0.16	-1.38	0.11	0.23
31	0.155	NaN	NaN	NaN	NaN	NaN	NaN	-1.3	0.92	0.56	-1.27	0.72	0.59	NaN	NaN	NaN	-1.3	0.47	0.53	-1.33	0.31	0.57	-1.37	0.11	0.49	-1.29	0.04	0.54	NaN	NaN	NaN	NaN	NaN	NaN	NaN	NaN	NaN	NaN	NaN	NaN	NaN	NaN	NaN	-1.35	0.28	0.16	-1.38	0.1	0.23
32	0.16	NaN	NaN	NaN	NaN	NaN	NaN	-1.3	0.92	0.56	-1.27	0.72	0.59	NaN	NaN	NaN	-1.3	0.47	0.53	-1.33	0.31	0.57	-1.37	0.11	0.49	-1.29	0.04	0.54	NaN	NaN	NaN	NaN	NaN	NaN	NaN	NaN	NaN	NaN	NaN	NaN	NaN	NaN	NaN	-1.35	0.28	0.16	-1.38	0.1	0.23
33	0.165	NaN	NaN	NaN	NaN	NaN	NaN	-1.3	0.92	0.56	-1.27	0.72	0.59	NaN	NaN	NaN	-1.3	0.47	0.53	-1.33	0.31	0.57	-1.37	0.11	0.49	-1.29	0.04	0.54	NaN	NaN	NaN	NaN	NaN	NaN	NaN	NaN	NaN	NaN	NaN	NaN	NaN	NaN	NaN	-1.35	0.28	0.16	-1.38	0.11	0.23
34	0.17	NaN	NaN	NaN	NaN	NaN	NaN	-1.3	0.92	0.56	-1.27	0.72	0.59	NaN	NaN	NaN	-1.3	0.47	0.53	-1.33	0.31	0.57	-1.37	0.11	0.49	-1.29	0.04	0.54	NaN	NaN	NaN	NaN	NaN	NaN	NaN	NaN	NaN	NaN	NaN	NaN	NaN	NaN	NaN	-1.35	0.28	0.16	-1.38	0.11	0.23
35	0.175	NaN	NaN	NaN	NaN	NaN	NaN	-1.3	0.92	0.56	-1.27	0.72	0.59	NaN	NaN	NaN	-1.3	0.47	0.53	-1.33	0.31	0.57	-1.37	0.11	0.49	-1.29	0.04	0.54	NaN	NaN	NaN	NaN	NaN	NaN	NaN	NaN	NaN	NaN	NaN	NaN	NaN	NaN	NaN	-1.35	0.28	0.16	-1.38	0.11	0.23
36	0.18	NaN	NaN	NaN	NaN	NaN	NaN	-1.3	0.92	0.56	-1.27	0.72	0.59	NaN	NaN	NaN	-1.3	0.47	0.53	-1.33	0.31	0.57	-1.37	0.11	0.49	-1.29	0.04	0.54	NaN	NaN	NaN	NaN	NaN	NaN	NaN	NaN	NaN	NaN	NaN	NaN	NaN	NaN	NaN	-1.35	0.28	0.16	-1.38	0.11	0.23
37	0.185	NaN	NaN	NaN	NaN	NaN	NaN	-1.3	0.92	0.56	-1.27	0.72	0.59	NaN	NaN	NaN	-1.3	0.47	0.53	-1.33	0.31	0.57	-1.37	0.11	0.49	-1.29	0.04	0.54	NaN	NaN	NaN	NaN	NaN	NaN	NaN	NaN	NaN	NaN	NaN	NaN	NaN	NaN	NaN	-1.35	0.28	0.16	-1.38	0.11	0.23
38	0.19	NaN	NaN	NaN	NaN	NaN	NaN	-1.3	0.92	0.56	-1.27	0.72	0.59	NaN	NaN	NaN	-1.3	0.47	0.53	-1.33	0.31	0.57	-1.37	0.11	0.49	-1.29	0.04	0.54	NaN	NaN	NaN	NaN	NaN	NaN	NaN	NaN	NaN	NaN	NaN	NaN	NaN	NaN	NaN	-1.35	0.28	0.16	-1.38	0.11	0.23
39	0.195	NaN	NaN	NaN	NaN	NaN	NaN	-1.3	0.92	0.56	-1.27	0.72	0.59	NaN	NaN	NaN	-1.3	0.47	0.53	-1.33	0.31	0.57	-1.37	0.11	0.49	-1.29	0.04	0.54	NaN	NaN	NaN	NaN	NaN	NaN	NaN	NaN	NaN	NaN	NaN	NaN	NaN	NaN	NaN	-1.35	0.28	0.16	-1.38	0.1	0.23
40	0.2	NaN	NaN	NaN	NaN	NaN	NaN	-1.3	0.92	0.56	-1.27	0.72	0.59	NaN	NaN	NaN	-1.3	0.47	0.53	-1.33	0.31	0.57	-1.37	0.11	0.49	-1.29	0.04	0.54	NaN	NaN	NaN	NaN	NaN	NaN	NaN	NaN	NaN	NaN	NaN	NaN	NaN	NaN	NaN	-1.35	0.28	0.16	-1.38	0.1	0.23
41	0.205	NaN	NaN	NaN	NaN	NaN	NaN	-1.3	0.92	0.56	-1.27	0.72	0.59	NaN	NaN	NaN	-1.3	0.47	0.53	-1.33	0.31	0.57	-1.37	0.11	0.49	-1.29	0.04	0.54	NaN	NaN	NaN	NaN	NaN	NaN	NaN	NaN	NaN	NaN	NaN	NaN	NaN	NaN	NaN	-1.35	0.28	0.16	-1.38	0.1	0.23
42	0.21	NaN	NaN	NaN	NaN	NaN	NaN	-1.3	0.92	0.56	-1.27	0.72	0.59	NaN	NaN	NaN	-1.3	0.47	0.53	-1.33	0.31	0.57	-1.37	0.11	0.49	-1.29	0.04	0.54	NaN	NaN	NaN	NaN	NaN	NaN	NaN	NaN	NaN	NaN	NaN	NaN	NaN	NaN	NaN	-1.35	0.28	0.16	-1.38	0.1	0.23
43	0.215	NaN	NaN	NaN	NaN	NaN	NaN	-1.3	0.92	0.56	-1.27	0.72	0.59	NaN	NaN	NaN	-1.3	0.47	0.53	-1.33	0.31	0.57	-1.37	0.11	0.49	-1.29	0.04	0.54	NaN	NaN	NaN	NaN	NaN	NaN	NaN	NaN	NaN	NaN	NaN	NaN	NaN	NaN	NaN	-1.35	0.28	0.16	-1.38	0.1	0.23
44	0.22	NaN	NaN	NaN	NaN	NaN	NaN	-1.3	0.92	0.56	-1.27	0.72	0.59	NaN	NaN	NaN	-1.3	0.47	0.53	-1.33	0.31	0.57	-1.37	0.11	0.49	-1.29	0.04	0.54	NaN	NaN	NaN	NaN	NaN	NaN	NaN	NaN	NaN	NaN	NaN	NaN	NaN	NaN	NaN	-1.35	0.28	0.16	-1.38	0.1	0.23
45	0.225	NaN	NaN	NaN	NaN	NaN	NaN	-1.3	0.92	0.56	-1.27	0.72	0.59	NaN	NaN	NaN	-1.3	0.47	0.53	-1.33	0.31	0.57	-1.37	0.11	0.49	-1.29	0.04	0.54	NaN	NaN	NaN	NaN	NaN	NaN	NaN	NaN	NaN	NaN	NaN	NaN	NaN	NaN	NaN	-1.35	0.28	0.16	-1.38	0.11	0.23
46	0.23	NaN	NaN	NaN	NaN	NaN	NaN	-1.3	0.92	0.56	-1.27	0.72	0.59	NaN	NaN	NaN	-1.3	0.47	0.53	-1.33	0.31	0.57	-1.37	0.11	0.49	-1.29	0.04	0.54	NaN	NaN	NaN	NaN	NaN	NaN	NaN	NaN	NaN	NaN	NaN	NaN	NaN	NaN	NaN	-1.35	0.27	0.16	-1.38	0.11	0.23
47	0.235	NaN	NaN	NaN	NaN	NaN	NaN	-1.3	0.92	0.56	-1.27	0.72	0.59	NaN	NaN	NaN	-1.3	0.47	0.53	-1.33	0.31	0.57	-1.37	0.11	0.49	-1.29	0.04	0.54	NaN	NaN	NaN	NaN	NaN	NaN	NaN	NaN	NaN	NaN	NaN	NaN	NaN	NaN	NaN	-1.35	0.28	0.16	-1.38	0.11	0.23
48	0.24	NaN	NaN	NaN	NaN	NaN	NaN	-1.3	0.92	0.56	-1.27	0.72	0.59	NaN	NaN	NaN	-1.3	0.47	0.53	-1.33	0.31	0.57	-1.37	0.11	0.49	-1.29	0.04	0.54	NaN	NaN	NaN	NaN	NaN	NaN	NaN	NaN	NaN	NaN	NaN	NaN	NaN	NaN	NaN	-1.35	0.28	0.16	-1.38	0.1	0.23
49	0.245	NaN	NaN	NaN	NaN	NaN	NaN	-1.3	0.92	0.56	-1.27	0.72	0.59	NaN	NaN	NaN	-1.3	0.47	0.53	-1.33	0.31	0.57	-1.37	0.11	0.49	-1.29	0.04	0.54	NaN	NaN	NaN	NaN	NaN	NaN	NaN	NaN	NaN	NaN	NaN	NaN	NaN	NaN	NaN	-1.35	0.28	0.16	-1.38	0.11	0.23
50	0.25	NaN	NaN	NaN	NaN	NaN	NaN	-1.3	0.92	0.56	-1.27	0.72	0.59	NaN	NaN	NaN	-1.3	0.47	0.53	-1.33	0.31	0.57	-1.37	0.11	0.49	-1.29	0.04	0.54	NaN	NaN	NaN	NaN	NaN	NaN	NaN	NaN	NaN	NaN	NaN	NaN	NaN	NaN	NaN	-1.35	0.28	0.16	-1.38	0.1	0.23
51	0.255	NaN	NaN	NaN	NaN	NaN	NaN	-1.3	0.92	0.56	-1.27	0.72	0.59	NaN	NaN	NaN	-1.3	0.47	0.53	-1.33	0.31	0.57	-1.37	0.11	0.49	-1.29	0.04	0.54	NaN	NaN	NaN	NaN	NaN	NaN	NaN	NaN	NaN	NaN	NaN	NaN	NaN	NaN	NaN	-1.35	0.28	0.16	-1.38	0.1	0.23
52	0.26	NaN	NaN	NaN	NaN	NaN	NaN	-1.3	0.92	0.56	-1.27	0.72	0.59	NaN	NaN	NaN	-1.3	0.47	0.53	-1.33	0.31	0.57	-1.37	0.11	0.49	-1.29	0.04	0.54	NaN	NaN	NaN	NaN	NaN	NaN	NaN	NaN	NaN	NaN	NaN	NaN	NaN	NaN	NaN	-1.35	0.28	0.16	-1.38	0.1	0.23
53	0.265	NaN	NaN	NaN	NaN	NaN	NaN	-1.3	0.92	0.56	-1.27	0.72	0.59	NaN	NaN	NaN	-1.3	0.47	0.53	-1.33	0.31	0.57	-1.37	0.11	0.49	-1.29	0.04	0.54	NaN	NaN	NaN	NaN	NaN	NaN	NaN	NaN	NaN	NaN	NaN	NaN	NaN	NaN	NaN	-1.35	0.28	0.16	-1.38	0.1	0.23
54	0.27	NaN	NaN	NaN	NaN	NaN	NaN	-1.3	0.92	0.56	-1.27	0.72	0.59	NaN	NaN	NaN	-1.3	0.47	0.53	-1.33	0.31	0.57	-1.37	0.11	0.49	-1.29	0.04	0.54	NaN	NaN	NaN	NaN	NaN	NaN	NaN	NaN	NaN	NaN	NaN	NaN	NaN	NaN	NaN	-1.36	0.27	0.16	-1.38	0.1	0.23
55	0.275	NaN	NaN	NaN	NaN	NaN	NaN	-1.3	0.92	0.56	-1.27	0.72	0.59	NaN	NaN	NaN	-1.3	0.47	0.53	-1.33	0.31	0.57	-1.37	0.11	0.49	-1.29	0.04	0.54	NaN	NaN	NaN	NaN	NaN	NaN	NaN	NaN	NaN	NaN	NaN	NaN	NaN	NaN	NaN	-1.36	0.27	0.16	-1.38	0.1	0.23
56	0.28	NaN	NaN	NaN	NaN	NaN	NaN	-1.3	0.92	0.56	-1.27	0.72	0.59	NaN	NaN	NaN	-1.3	0.47	0.53	-1.33	0.31	0.57	-1.37	0.11	0.49	-1.29	0.04	0.54	NaN	NaN	NaN	NaN	NaN	NaN	NaN	NaN	NaN	NaN	NaN	NaN	NaN	NaN	NaN	-1.36	0.28	0.16	-1.38	0.11	0.23
57	0.285	NaN	NaN	NaN	NaN	NaN	NaN	-1.3	0.92	0.56	-1.27	0.72	0.59	NaN	NaN	NaN	-1.3	0.47	0.53	-1.33	0.31	0.57	-1.37	0.11	0.49	-1.29	0.04	0.54	NaN	NaN	NaN	NaN	NaN	NaN	NaN	NaN	NaN	NaN	NaN	NaN	NaN	NaN	NaN	-1.36	0.28	0.16	-1.38	0.11	0.23
58	0.29	NaN	NaN	NaN	NaN	NaN	NaN	-1.3	0.92	0.56	-1.27	0.72	0.59	NaN	NaN	NaN	-1.3	0.47	0.53	-1.33	0.31	0.57	-1.37	0.11	0.49	-1.29	0.04	0.54	NaN	NaN	NaN	NaN	NaN	NaN	NaN	NaN	NaN	NaN	NaN	NaN	NaN	NaN	NaN	-1.36	0.28	0.16	-1.38	0.11	0.23
59	0.295	NaN	NaN	NaN	NaN	NaN	NaN	-1.3	0.92	0.56	-1.27	0.72	0.59	NaN	NaN	NaN	-1.3	0.47	0.53	-1.33	0.31	0.57	-1.37	0.11	0.49	-1.29	0.04	0.54	NaN	NaN	NaN	NaN	NaN	NaN	NaN	NaN	NaN	NaN	NaN	NaN	NaN	NaN	NaN	-1.36	0.28	0.16	-1.38	0.11	0.23
60	0.3	NaN	NaN	NaN	NaN	NaN	NaN	-1.3	0.92	0.56	-1.27	0.72	0.59	NaN	NaN	NaN	-1.3	0.47	0.53	-1.33	0.31	0.57	-1.37	0.11	0.49	-1.29	0.04	0.54	NaN	NaN	NaN	NaN	NaN	NaN	NaN	NaN	NaN	NaN	NaN	NaN	NaN	NaN	NaN	-1.36	0.28	0.16	-1.38	0.11	0.23
61	0.305	NaN	NaN	NaN	NaN	NaN	NaN	-1.3	0.92	0.56	-1.27	0.72	0.59	NaN	NaN	NaN	-1.3	0.47	0.53	-1.33	0.31	0.57	-1.37	0.11	0.49	-1.29	0.04	0.54	NaN	NaN	NaN	NaN	NaN	NaN	NaN	NaN	NaN	NaN	NaN	NaN	NaN	NaN	NaN	-1.36	0.28	0.16	-1.38	0.11	0.23
62	0.31	NaN	NaN	NaN	NaN	NaN	NaN	-1.3	0.92	0.56	-1.27	0.72	0.59	NaN	NaN	NaN	-1.3	0.47	0.53	-1.33	0.31	0.57	-1.37	0.11	0.49	-1.29	0.04	0.54	NaN	NaN	NaN	NaN	NaN	NaN	NaN	NaN	NaN	NaN	NaN	NaN	NaN	NaN	NaN	-1.36	0.28	0.16	-1.38	0.1	0.23
63	0.315	NaN	NaN	NaN	NaN	NaN	NaN	-1.3	0.92	0.56	-1.27	0.72	0.59	NaN	NaN	NaN	-1.3	0.47	0.53	-1.33	0.31	0.57	-1.37	0.11	0.49	-1.29	0.04	0.54	NaN	NaN	NaN	NaN	NaN	NaN	NaN	NaN	NaN	NaN	NaN	NaN	NaN	NaN	NaN	-1.36	0.28	0.16	-1.38	0.11	0.23
64	0.32	NaN	NaN	NaN	NaN	NaN	NaN	-1.3	0.92	0.56	-1.27	0.72	0.59	NaN	NaN	NaN	-1.3	0.47	0.53	-1.33	0.31	0.57	-1.37	0.11	0.49	-1.29	0.04	0.54	NaN	NaN	NaN	NaN	NaN	NaN	NaN	NaN	NaN	NaN	NaN	NaN	NaN	NaN	NaN	-1.36	0.28	0.16	-1.38	0.11	0.23
65	0.325	NaN	NaN	NaN	NaN	NaN	NaN	-1.3	0.92	0.56	-1.27	0.72	0.59	NaN	NaN	NaN	-1.3	0.47	0.53	-1.33	0.31	0.57	-1.37	0.11	0.49	-1.29	0.04	0.54	NaN	NaN	NaN	NaN	NaN	NaN	NaN	NaN	NaN	NaN	NaN	NaN	NaN	NaN	NaN	-1.35	0.28	0.16	-1.38	0.1	0.23
66	0.33	NaN	NaN	NaN	NaN	NaN	NaN	-1.3	0.92	0.56	-1.27	0.72	0.59	NaN	NaN	NaN	-1.3	0.47	0.53	-1.33	0.31	0.57	-1.37	0.11	0.49	-1.29	0.04	0.54	NaN	NaN	NaN	NaN	NaN	NaN	NaN	NaN	NaN	NaN	NaN	NaN	NaN	NaN	NaN	-1.35	0.28	0.16	-1.38	0.1	0.23
67	0.335	NaN	NaN	NaN	NaN	NaN	NaN	-1.3	0.92	0.56	-1.27	0.72	0.59	NaN	NaN	NaN	-1.3	0.47	0.53	-1.33	0.31	0.57	-1.37	0.11	0.49	-1.29	0.04	0.54	NaN	NaN	NaN	NaN	NaN	NaN	NaN	NaN	NaN	NaN	NaN	NaN	NaN	NaN	NaN	-1.35	0.28	0.16	-1.38	0.1	0.23
68	0.34	NaN	NaN	NaN	NaN	NaN	NaN	-1.3	0.92	0.56	-1.27	0.72	0.59	NaN	NaN	NaN	-1.3	0.47	0.53	-1.33	0.31	0.57	-1.37	0.11	0.49	-1.29	0.04	0.54	NaN	NaN	NaN	NaN	NaN	NaN	NaN	NaN	NaN	NaN	NaN	NaN	NaN	NaN	NaN	-1.36	0.28	0.16	-1.38	0.11	0.23
69	0.345	NaN	NaN	NaN	NaN	NaN	NaN	-1.3	0.92	0.56	-1.27	0.72	0.59	NaN	NaN	NaN	-1.3	0.47	0.53	-1.33	0.31	0.57	-1.37	0.11	0.49	-1.29	0.04	0.54	NaN	NaN	NaN	NaN	NaN	NaN	NaN	NaN	NaN	NaN	NaN	NaN	NaN	NaN	NaN	-1.35	0.28	0.16	-1.38	0.11	0.23
70	0.35	NaN	NaN	NaN	NaN	NaN	NaN	-1.3	0.92	0.56	-1.27	0.72	0.59	NaN	NaN	NaN	-1.3	0.47	0.53	-1.33	0.31	0.57	-1.37	0.11	0.49	-1.29	0.04	0.54	NaN	NaN	NaN	NaN	NaN	NaN	NaN	NaN	NaN	NaN	NaN	NaN	NaN	NaN	NaN	-1.35	0.28	0.16	-1.38	0.11	0.23
71	0.355	NaN	NaN	NaN	NaN	NaN	NaN	-1.3	0.92	0.56	-1.27	0.72	0.59	NaN	NaN	NaN	-1.3	0.47	0.53	-1.33	0.31	0.57	-1.37	0.11	0.49	-1.29	0.04	0.54	NaN	NaN	NaN	NaN	NaN	NaN	NaN	NaN	NaN	NaN	NaN	NaN	NaN	NaN	NaN	-1.35	0.28	0.16	-1.38	0.11	0.23
72	0.36	NaN	NaN	NaN	NaN	NaN	NaN	-1.3	0.92	0.56	-1.27	0.72	0.59	NaN	NaN	NaN	-1.3	0.47	0.53	-1.33	0.31	0.57	-1.37	0.11	0.49	-1.29	0.04	0.54	NaN	NaN	NaN	NaN	NaN	NaN	NaN	NaN	NaN	NaN	NaN	NaN	NaN	NaN	NaN	-1.35	0.28	0.16	-1.38	0.11	0.23
73	0.365	NaN	NaN	NaN	NaN	NaN	NaN	-1.3	0.92	0.56	-1.27	0.72	0.59	NaN	NaN	NaN	-1.3	0.47	0.53	-1.33	0.31	0.57	-1.37	0.11	0.49	-1.29	0.04	0.54	NaN	NaN	NaN	NaN	NaN	NaN	NaN	NaN	NaN	NaN	NaN	NaN	NaN	NaN	NaN	-1.35	0.28	0.16	-1.38	0.1	0.23
74	0.37	NaN	NaN	NaN	NaN	NaN	NaN	-1.3	0.92	0.56	-1.27	0.72	0.59	NaN	NaN	NaN	-1.3	0.47	0.53	-1.33	0.31	0.57	-1.37	0.11	0.49	-1.29	0.04	0.54	NaN	NaN	NaN	NaN	NaN	NaN	NaN	NaN	NaN	NaN	NaN	NaN	NaN	NaN	NaN	-1.35	0.28	0.16	-1.38	0.1	0.23
75	0.375	NaN	NaN	NaN	NaN	NaN	NaN	-1.3	0.92	0.56	-1.27	0.72	0.59	NaN	NaN	NaN	-1.3	0.47	0.53	-1.33	0.31	0.57	-1.37	0.11	0.49	-1.29	0.04	0.54	NaN	NaN	NaN	NaN	NaN	NaN	NaN	NaN	NaN	NaN	NaN	NaN	NaN	NaN	NaN	-1.35	0.28	0.16	-1.38	0.11	0.23
76	0.38	NaN	NaN	NaN	NaN	NaN	NaN	-1.3	0.92	0.56	-1.27	0.72	0.59	NaN	NaN	NaN	-1.3	0.47	0.53	-1.33	0.31	0.57	-1.37	0.11	0.49	-1.29	0.04	0.54	NaN	NaN	NaN	NaN	NaN	NaN	NaN	NaN	NaN	NaN	NaN	NaN	NaN	NaN	NaN	-1.35	0.28	0.16	-1.38	0.11	0.23
77	0.385	NaN	NaN	NaN	NaN	NaN	NaN	-1.3	0.92	0.56	-1.27	0.72	0.59	NaN	NaN	NaN	-1.3	0.47	0.53	-1.33	0.31	0.57	-1.37	0.11	0.49	-1.29	0.04	0.54	NaN	NaN	NaN	NaN	NaN	NaN	NaN	NaN	NaN	NaN	NaN	NaN	NaN	NaN	NaN	-1.35	0.28	0.16	-1.38	0.1	0.23
78	0.39	NaN	NaN	NaN	NaN	NaN	NaN	-1.3	0.92	0.56	-1.27	0.72	0.59	NaN	NaN	NaN	-1.3	0.47	0.53	-1.33	0.31	0.57	-1.37	0.11	0.49	-1.29	0.04	0.54	NaN	NaN	NaN	NaN	NaN	NaN	NaN	NaN	NaN	NaN	NaN	NaN	NaN	NaN	NaN	-1.35	0.28	0.16	-1.38	0.11	0.23
79	0.395	NaN	NaN	NaN	NaN	NaN	NaN	-1.3	0.92	0.56	-1.27	0.72	0.59	NaN	NaN	NaN	-1.3	0.47	0.53	-1.33	0.31	0.57	-1.37	0.11	0.49	-1.29	0.04	0.54	NaN	NaN	NaN	NaN	NaN	NaN	NaN	NaN	NaN	NaN	NaN	NaN	NaN	NaN	NaN	-1.35	0.28	0.16	-1.38	0.1	0.23
80	0.4	NaN	NaN	NaN	NaN	NaN	NaN	-1.3	0.92	0.56	-1.27	0.72	0.59	NaN	NaN	NaN	-1.3	0.47	0.53	-1.33	0.31	0.57	-1.37	0.11	0.49	-1.29	0.04	0.54	NaN	NaN	NaN	NaN	NaN	NaN	NaN	NaN	NaN	NaN	NaN	NaN	NaN	NaN	NaN	-1.35	0.28	0.16	-1.38	0.11	0.23
81	0.405	NaN	NaN	NaN	NaN	NaN	NaN	-1.3	0.92	0.56	-1.27	0.72	0.59	NaN	NaN	NaN	-1.3	0.47	0.53	-1.33	0.31	0.57	-1.37	0.11	0.49	-1.29	0.04	0.54	NaN	NaN	NaN	NaN	NaN	NaN	NaN	NaN	NaN	NaN	NaN	NaN	NaN	NaN	NaN	-1.35	0.28	0.16	-1.38	0.11	0.23
82	0.41	NaN	NaN	NaN	NaN	NaN	NaN	-1.3	0.92	0.56	-1.27	0.72	0.59	NaN	NaN	NaN	-1.3	0.47	0.53	-1.33	0.31	0.57	-1.37	0.11	0.49	-1.29	0.04	0.54	NaN	NaN	NaN	NaN	NaN	NaN	NaN	NaN	NaN	NaN	NaN	NaN	NaN	NaN	NaN	-1.35	0.28	0.16	-1.38	0.11	0.23
83	0.415	NaN	NaN	NaN	NaN	NaN	NaN	-1.3	0.92	0.56	-1.27	0.72	0.59	NaN	NaN	NaN	-1.3	0.47	0.53	-1.33	0.31	0.57	-1.37	0.11	0.49	-1.29	0.04	0.54	NaN	NaN	NaN	NaN	NaN	NaN	NaN	NaN	NaN	NaN	NaN	NaN	NaN	NaN	NaN	-1.35	0.28	0.16	-1.38	0.1	0.23
84	0.42	NaN	NaN	NaN	NaN	NaN	NaN	-1.3	0.92	0.56	-1.27	0.72	0.59	NaN	NaN	NaN	-1.3	0.47	0.53	-1.33	0.31	0.57	-1.37	0.11	0.49	-1.29	0.04	0.54	NaN	NaN	NaN	NaN	NaN	NaN	NaN	NaN	NaN	NaN	NaN	NaN	NaN	NaN	NaN	-1.35	0.28	0.16	-1.38	0.1	0.23
85	0.425	NaN	NaN	NaN	NaN	NaN	NaN	-1.3	0.92	0.56	-1.27	0.72	0.59	NaN	NaN	NaN	-1.3	0.47	0.53	-1.33	0.31	0.57	-1.37	0.11	0.49	-1.29	0.04	0.54	NaN	NaN	NaN	NaN	NaN	NaN	NaN	NaN	NaN	NaN	NaN	NaN	NaN	NaN	NaN	-1.35	0.28	0.16	-1.38	0.1	0.23
86	0.43	NaN	NaN	NaN	NaN	NaN	NaN	-1.3	0.92	0.56	-1.27	0.72	0.59	NaN	NaN	NaN	-1.3	0.47	0.53	-1.33	0.31	0.57	-1.37	0.11	0.49	-1.29	0.04	0.54	NaN	NaN	NaN	NaN	NaN	NaN	NaN	NaN	NaN	NaN	NaN	NaN	NaN	NaN	NaN	-1.35	0.28	0.16	-1.38	0.1	0.23
87	0.435	NaN	NaN	NaN	NaN	NaN	NaN	-1.3	0.92	0.56	-1.27	0.72	0.59	NaN	NaN	NaN	-1.3	0.47	0.53	-1.33	0.31	0.57	-1.37	0.11	0.49	-1.29	0.04	0.54	NaN	NaN	NaN	NaN	NaN	NaN	NaN	NaN	NaN	NaN	NaN	NaN	NaN	NaN	NaN	-1.35	0.28	0.16	-1.38	0.1	0.23
88	0.44	NaN	NaN	NaN	NaN	NaN	NaN	-1.3	0.92	0.56	-1.27	0.72	0.59	NaN	NaN	NaN	-1.3	0.47	0.53	-1.33	0.31	0.57	-1.37	0.11	0.49	-1.29	0.04	0.54	NaN	NaN	NaN	NaN	NaN	NaN	NaN	NaN	NaN	NaN	NaN	NaN	NaN	NaN	NaN	-1.35	0.28	0.16	-1.38	0.1	0.23
89	0.445	NaN	NaN	NaN	NaN	NaN	NaN	-1.3	0.92	0.56	-1.27	0.72	0.59	NaN	NaN	NaN	-1.3	0.47	0.53	-1.33	0.31	0.57	-1.37	0.11	0.49	-1.29	0.04	0.54	NaN	NaN	NaN	NaN	NaN	NaN	NaN	NaN	NaN	NaN	NaN	NaN	NaN	NaN	NaN	-1.35	0.28	0.16	-1.38	0.1	0.23
90	0.45	NaN	NaN	NaN	NaN	NaN	NaN	-1.3	0.92	0.56	-1.27	0.72	0.59	NaN	NaN	NaN	-1.3	0.47	0.53	-1.33	0.31	0.57	-1.37	0.11	0.49	-1.29	0.04	0.54	NaN	NaN	NaN	NaN	NaN	NaN	NaN	NaN	NaN	NaN	NaN	NaN	NaN	NaN	NaN	-1.36	0.27	0.16	-1.38	0.1	0.23
91	0.455	NaN	NaN	NaN	NaN	NaN	NaN	-1.3	0.92	0.56	-1.27	0.72	0.59	NaN	NaN	NaN	-1.3	0.47	0.53	-1.33	0.31	0.57	-1.37	0.11	0.49	-1.29	0.04	0.54	NaN	NaN	NaN	NaN	NaN	NaN	NaN	NaN	NaN	NaN	NaN	NaN	NaN	NaN	NaN	-1.36	0.27	0.16	-1.38	0.1	0.23
92	0.46	NaN	NaN	NaN	NaN	NaN	NaN	-1.3	0.92	0.56	-1.27	0.72	0.59	NaN	NaN	NaN	-1.3	0.47	0.53	-1.33	0.31	0.57	-1.37	0.11	0.49	-1.29	0.04	0.54	NaN	NaN	NaN	NaN	NaN	NaN	NaN	NaN	NaN	NaN	NaN	NaN	NaN	NaN	NaN	-1.36	0.28	0.16	-1.38	0.1	0.23
93	0.465	NaN	NaN	NaN	NaN	NaN	NaN	-1.3	0.92	0.56	-1.27	0.72	0.59	NaN	NaN	NaN	-1.3	0.47	0.53	-1.33	0.31	0.57	-1.37	0.11	0.49	-1.29	0.04	0.54	NaN	NaN	NaN	NaN	NaN	NaN	NaN	NaN	NaN	NaN	NaN	NaN	NaN	NaN	NaN	-1.36	0.28	0.16	-1.38	0.11	0.23
94	0.47	NaN	NaN	NaN	NaN	NaN	NaN	-1.3	0.92	0.56	-1.27	0.72	0.59	NaN	NaN	NaN	-1.3	0.47	0.53	-1.33	0.31	0.57	-1.37	0.11	0.49	-1.29	0.04	0.54	NaN	NaN	NaN	NaN	NaN	NaN	NaN	NaN	NaN	NaN	NaN	NaN	NaN	NaN	NaN	-1.36	0.28	0.16	-1.38	0.11	0.23
95	0.475	NaN	NaN	NaN	NaN	NaN	NaN	-1.3	0.92	0.56	-1.27	0.72	0.59	NaN	NaN	NaN	-1.3	0.47	0.53	-1.33	0.31	0.57	-1.37	0.11	0.49	-1.29	0.04	0.54	NaN	NaN	NaN	NaN	NaN	NaN	NaN	NaN	NaN	NaN	NaN	NaN	NaN	NaN	NaN	-1.36	0.28	0.16	-1.38	0.11	0.23
96	0.48	NaN	NaN	NaN	NaN	NaN	NaN	-1.3	0.92	0.56	-1.27	0.72	0.59	NaN	NaN	NaN	-1.3	0.47	0.53	-1.33	0.31	0.57	-1.37	0.11	0.49	-1.29	0.04	0.54	NaN	NaN	NaN	NaN	NaN	NaN	NaN	NaN	NaN	NaN	NaN	NaN	NaN	NaN	NaN	-1.36	0.28	0.16	-1.38	0.11	0.23
97	0.485	NaN	NaN	NaN	NaN	NaN	NaN	-1.3	0.92	0.56	-1.27	0.72	0.59	NaN	NaN	NaN	-1.3	0.47	0.53	-1.33	0.31	0.57	-1.37	0.11	0.49	-1.29	0.04	0.54	NaN	NaN	NaN	NaN	NaN	NaN	NaN	NaN	NaN	NaN	NaN	NaN	NaN	NaN	NaN	-1.36	0.28	0.16	-1.38	0.1	0.23
98	0.49	NaN	NaN	NaN	NaN	NaN	NaN	-1.3	0.92	0.56	-1.27	0.72	0.59	NaN	NaN	NaN	-1.3	0.47	0.53	-1.33	0.31	0.57	-1.37	0.11	0.49	-1.29	0.04	0.54	NaN	NaN	NaN	NaN	NaN	NaN	NaN	NaN	NaN	NaN	NaN	NaN	NaN	NaN	NaN	-1.36	0.28	0.16	-1.38	0.1	0.23
99	0.495	NaN	NaN	NaN	NaN	NaN	NaN	-1.3	0.92	0.56	-1.27	0.72	0.59	NaN	NaN	NaN	-1.3	0.47	0.53	-1.33	0.31	0.57	-1.37	0.11	0.49	-1.29	0.04	0.54	NaN	NaN	NaN	NaN	NaN	NaN	NaN	NaN	NaN	NaN	NaN	NaN	NaN	NaN	NaN	-1.36	0.28	0.16	-1.38	0.1	0.23
100	0.5	NaN	NaN	NaN	NaN	NaN	NaN	-1.3	0.92	0.56	-1.27	0.72	0.59	NaN	NaN	NaN	-1.3	0.47	0.53	-1.33	0.31	0.57	-1.37	0.11	0.49	-1.29	0.04	0.54	NaN	NaN	NaN	NaN	NaN	NaN	NaN	NaN	NaN	NaN	NaN	NaN	NaN	NaN	NaN	-1.36	0.28	0.16	-1.38	0.11	0.23
101	0.505	NaN	NaN	NaN	NaN	NaN	NaN	-1.3	0.92	0.56	-1.27	0.72	0.59	NaN	NaN	NaN	-1.3	0.47	0.53	-1.33	0.31	0.57	-1.37	0.11	0.49	-1.29	0.04	0.54	NaN	NaN	NaN	NaN	NaN	NaN	NaN	NaN	NaN	NaN	NaN	NaN	NaN	NaN	NaN	-1.35	0.28	0.16	-1.38	0.11	0.23
102	0.51	NaN	NaN	NaN	NaN	NaN	NaN	-1.3	0.92	0.56	-1.27	0.72	0.59	NaN	NaN	NaN	-1.3	0.47	0.53	-1.33	0.31	0.57	-1.37	0.11	0.49	-1.29	0.04	0.54	NaN	NaN	NaN	NaN	NaN	NaN	NaN	NaN	NaN	NaN	NaN	NaN	NaN	NaN	NaN	-1.35	0.28	0.16	-1.38	0.1	0.23
103	0.515	NaN	NaN	NaN	NaN	NaN	NaN	-1.3	0.92	0.56	-1.27	0.72	0.59	NaN	NaN	NaN	-1.3	0.47	0.53	-1.33	0.31	0.57	-1.37	0.11	0.49	-1.29	0.04	0.54	NaN	NaN	NaN	NaN	NaN	NaN	NaN	NaN	NaN	NaN	NaN	NaN	NaN	NaN	NaN	-1.35	0.28	0.16	-1.38	0.1	0.23
104	0.52	NaN	NaN	NaN	NaN	NaN	NaN	-1.3	0.92	0.56	-1.27	0.72	0.59	NaN	NaN	NaN	-1.3	0.47	0.53	-1.33	0.31	0.57	-1.37	0.11	0.49	-1.29	0.04	0.54	NaN	NaN	NaN	NaN	NaN	NaN	NaN	NaN	NaN	NaN	NaN	NaN	NaN	NaN	NaN	-1.35	0.28	0.16	-1.38	0.1	0.23
105	0.525	NaN	NaN	NaN	NaN	NaN	NaN	-1.3	0.92	0.56	-1.27	0.72	0.59	NaN	NaN	NaN	-1.3	0.47	0.53	-1.33	0.31	0.57	-1.37	0.11	0.49	-1.29	0.04	0.54	NaN	NaN	NaN	NaN	NaN	NaN	NaN	NaN	NaN	NaN	NaN	NaN	NaN	NaN	NaN	-1.35	0.28	0.16	-1.38	0.1	0.23
106	0.53	NaN	NaN	NaN	NaN	NaN	NaN	-1.3	0.92	0.56	-1.27	0.72	0.59	NaN	NaN	NaN	-1.3	0.47	0.53	-1.33	0.31	0.57	-1.37	0.11	0.49	-1.29	0.04	0.54	NaN	NaN	NaN	NaN	NaN	NaN	NaN	NaN	NaN	NaN	NaN	NaN	NaN	NaN	NaN	-1.35	0.28	0.16	-1.38	0.11	0.23
107	0.535	NaN	NaN	NaN	NaN	NaN	NaN	-1.3	0.92	0.56	-1.27	0.72	0.59	NaN	NaN	NaN	-1.3	0.47	0.53	-1.33	0.31	0.57	-1.37	0.11	0.49	-1.29	0.04	0.54	NaN	NaN	NaN	NaN	NaN	NaN	NaN	NaN	NaN	NaN	NaN	NaN	NaN	NaN	NaN	-1.35	0.28	0.16	-1.38	0.11	0.23
108	0.54	NaN	NaN	NaN	NaN	NaN	NaN	-1.3	0.92	0.56	-1.27	0.72	0.59	NaN	NaN	NaN	-1.3	0.47	0.53	-1.33	0.31	0.57	-1.37	0.11	0.49	-1.29	0.04	0.54	NaN	NaN	NaN	NaN	NaN	NaN	NaN	NaN	NaN	NaN	NaN	NaN	NaN	NaN	NaN	-1.35	0.28	0.16	-1.38	0.11	0.23
109	0.545	NaN	NaN	NaN	NaN	NaN	NaN	-1.3	0.92	0.56	-1.27	0.72	0.59	NaN	NaN	NaN	-1.3	0.47	0.53	-1.33	0.31	0.57	-1.37	0.11	0.49	-1.29	0.04	0.54	NaN	NaN	NaN	NaN	NaN	NaN	NaN	NaN	NaN	NaN	NaN	NaN	NaN	NaN	NaN	-1.35	0.28	0.16	-1.38	0.1	0.23
110	0.55	NaN	NaN	NaN	NaN	NaN	NaN	-1.3	0.92	0.56	-1.27	0.72	0.59	NaN	NaN	NaN	-1.3	0.47	0.53	-1.33	0.31	0.57	-1.37	0.11	0.49	-1.29	0.04	0.54	NaN	NaN	NaN	NaN	NaN	NaN	NaN	NaN	NaN	NaN	NaN	NaN	NaN	NaN	NaN	-1.35	0.28	0.16	-1.38	0.11	0.23
111	0.555	NaN	NaN	NaN	NaN	NaN	NaN	-1.3	0.92	0.56	-1.27	0.72	0.59	NaN	NaN	NaN	-1.3	0.47	0.53	-1.33	0.31	0.57	-1.37	0.11	0.49	-1.29	0.04	0.54	NaN	NaN	NaN	NaN	NaN	NaN	NaN	NaN	NaN	NaN	NaN	NaN	NaN	NaN	NaN	-1.35	0.28	0.16	-1.38	0.1	0.23
112	0.56	NaN	NaN	NaN	NaN	NaN	NaN	-1.3	0.92	0.56	-1.27	0.72	0.59	NaN	NaN	NaN	-1.3	0.47	0.53	-1.33	0.31	0.57	-1.37	0.11	0.49	-1.29	0.04	0.54	NaN	NaN	NaN	NaN	NaN	NaN	NaN	NaN	NaN	NaN	NaN	NaN	NaN	NaN	NaN	-1.35	0.28	0.16	-1.38	0.11	0.23
113	0.565	NaN	NaN	NaN	NaN	NaN	NaN	-1.3	0.92	0.56	-1.27	0.72	0.59	NaN	NaN	NaN	-1.3	0.47	0.53	-1.33	0.31	0.57	-1.37	0.11	0.49	-1.29	0.04	0.54	NaN	NaN	NaN	NaN	NaN	NaN	NaN	NaN	NaN	NaN	NaN	NaN	NaN	NaN	NaN	-1.35	0.28	0.16	-1.38	0.1	0.23
114	0.57	NaN	NaN	NaN	NaN	NaN	NaN	-1.3	0.92	0.56	-1.27	0.72	0.59	NaN	NaN	NaN	-1.3	0.47	0.53	-1.33	0.31	0.57	-1.37	0.11	0.49	-1.29	0.04	0.54	NaN	NaN	NaN	NaN	NaN	NaN	NaN	NaN	NaN	NaN	NaN	NaN	NaN	NaN	NaN	-1.35	0.28	0.16	-1.38	0.1	0.23
115	0.575	NaN	NaN	NaN	NaN	NaN	NaN	-1.3	0.92	0.56	-1.27	0.72	0.59	NaN	NaN	NaN	-1.3	0.47	0.53	-1.33	0.31	0.57	-1.37	0.11	0.49	-1.29	0.04	0.54	NaN	NaN	NaN	NaN	NaN	NaN	NaN	NaN	NaN	NaN	NaN	NaN	NaN	NaN	NaN	-1.35	0.28	0.16	-1.38	0.1	0.23
116	0.58	NaN	NaN	NaN	NaN	NaN	NaN	-1.3	0.92	0.56	-1.27	0.72	0.59	NaN	NaN	NaN	-1.3	0.47	0.53	-1.33	0.31	0.57	-1.37	0.11	0.49	-1.29	0.04	0.54	NaN	NaN	NaN	NaN	NaN	NaN	NaN	NaN	NaN	NaN	NaN	NaN	NaN	NaN	NaN	-1.35	0.28	0.16	-1.38	0.1	0.23
117	0.585	NaN	NaN	NaN	NaN	NaN	NaN	-1.3	0.92	0.56	-1.27	0.72	0.59	NaN	NaN	NaN	-1.3	0.47	0.53	-1.33	0.31	0.57	-1.37	0.11	0.49	-1.29	0.04	0.54	NaN	NaN	NaN	NaN	NaN	NaN	NaN	NaN	NaN	NaN	NaN	NaN	NaN	NaN	NaN	-1.35	0.28	0.16	-1.38	0.1	0.23
118	0.59	NaN	NaN	NaN	NaN	NaN	NaN	-1.3	0.92	0.56	-1.27	0.72	0.59	NaN	NaN	NaN	-1.3	0.47	0.53	-1.33	0.31	0.57	-1.37	0.11	0.49	-1.29	0.04	0.54	NaN	NaN	NaN	NaN	NaN	NaN	NaN	NaN	NaN	NaN	NaN	NaN	NaN	NaN	NaN	-1.35	0.28	0.16	-1.38	0.1	0.23
119	0.595	NaN	NaN	NaN	NaN	NaN	NaN	-1.3	0.92	0.56	-1.27	0.72	0.59	NaN	NaN	NaN	-1.3	0.47	0.53	-1.33	0.31	0.57	-1.37	0.11	0.49	-1.29	0.04	0.54	NaN	NaN	NaN	NaN	NaN	NaN	NaN	NaN	NaN	NaN	NaN	NaN	NaN	NaN	NaN	-1.35	0.28	0.16	-1.38	0.1	0.23
120	0.6	NaN	NaN	NaN	NaN	NaN	NaN	-1.3	0.92	0.56	-1.27	0.72	0.59	NaN	NaN	NaN	-1.3	0.47	0.53	-1.33	0.31	0.57	-1.37	0.11	0.49	-1.29	0.04	0.54	NaN	NaN	NaN	NaN	NaN	NaN	NaN	NaN	NaN	NaN	NaN	NaN	NaN	NaN	NaN	-1.35	0.28	0.16	-1.38	0.1	0.23
121	0.605	NaN	NaN	NaN	NaN	NaN	NaN	-1.3	0.92	0.56	-1.27	0.72	0.59	NaN	NaN	NaN	-1.3	0.47	0.53	-1.33	0.31	0.57	-1.37	0.11	0.49	-1.29	0.04	0.54	NaN	NaN	NaN	NaN	NaN	NaN	NaN	NaN	NaN	NaN	NaN	NaN	NaN	NaN	NaN	-1.35	0.28	0.16	-1.38	0.1	0.23
122	0.61	NaN	NaN	NaN	NaN	NaN	NaN	-1.3	0.92	0.56	-1.27	0.72	0.59	NaN	NaN	NaN	-1.3	0.47	0.53	-1.33	0.31	0.57	-1.37	0.11	0.49	-1.29	0.04	0.54	NaN	NaN	NaN	NaN	NaN	NaN	NaN	NaN	NaN	NaN	NaN	NaN	NaN	NaN	NaN	-1.35	0.28	0.16	-1.38	0.1	0.23
123	0.615	NaN	NaN	NaN	NaN	NaN	NaN	-1.3	0.92	0.56	-1.27	0.72	0.59	NaN	NaN	NaN	-1.3	0.47	0.53	-1.33	0.31	0.57	-1.37	0.11	0.49	-1.29	0.04	0.54	NaN	NaN	NaN	NaN	NaN	NaN	NaN	NaN	NaN	NaN	NaN	NaN	NaN	NaN	NaN	-1.35	0.28	0.16	-1.38	0.11	0.23
124	0.62	NaN	NaN	NaN	NaN	NaN	NaN	-1.3	0.92	0.56	-1.27	0.72	0.59	NaN	NaN	NaN	-1.3	0.47	0.53	-1.33	0.31	0.57	-1.37	0.11	0.49	-1.29	0.04	0.54	NaN	NaN	NaN	NaN	NaN	NaN	NaN	NaN	NaN	NaN	NaN	NaN	NaN	NaN	NaN	-1.35	0.28	0.16	-1.38	0.1	0.23
125	0.625	NaN	NaN	NaN	NaN	NaN	NaN	-1.3	0.92	0.56	-1.27	0.72	0.59	NaN	NaN	NaN	-1.3	0.47	0.53	-1.33	0.31	0.57	-1.37	0.11	0.49	-1.29	0.04	0.54	NaN	NaN	NaN	NaN	NaN	NaN	NaN	NaN	NaN	NaN	NaN	NaN	NaN	NaN	NaN	-1.35	0.28	0.16	-1.38	0.1	0.23
126	0.63	NaN	NaN	NaN	NaN	NaN	NaN	-1.3	0.92	0.56	-1.27	0.72	0.59	NaN	NaN	NaN	-1.3	0.47	0.53	-1.33	0.31	0.57	-1.37	0.11	0.49	-1.29	0.04	0.54	NaN	NaN	NaN	NaN	NaN	NaN	NaN	NaN	NaN	NaN	NaN	NaN	NaN	NaN	NaN	-1.35	0.28	0.16	-1.38	0.11	0.23
127	0.635	NaN	NaN	NaN	NaN	NaN	NaN	-1.3	0.92	0.56	-1.27	0.72	0.59	NaN	NaN	NaN	-1.3	0.47	0.53	-1.33	0.31	0.57	-1.37	0.11	0.49	-1.29	0.04	0.54	NaN	NaN	NaN	NaN	NaN	NaN	NaN	NaN	NaN	NaN	NaN	NaN	NaN	NaN	NaN	-1.35	0.28	0.16	-1.38	0.11	0.23
128	0.64	NaN	NaN	NaN	NaN	NaN	NaN	-1.3	0.92	0.56	-1.27	0.72	0.59	NaN	NaN	NaN	-1.3	0.47	0.53	-1.33	0.31	0.57	-1.37	0.11	0.49	-1.29	0.04	0.54	NaN	NaN	NaN	NaN	NaN	NaN	NaN	NaN	NaN	NaN	NaN	NaN	NaN	NaN	NaN	-1.35	0.28	0.16	-1.38	0.1	0.23
129	0.645	NaN	NaN	NaN	NaN	NaN	NaN	-1.3	0.92	0.56	-1.27	0.72	0.59	NaN	NaN	NaN	-1.3	0.47	0.53	-1.33	0.31	0.57	-1.37	0.11	0.49	-1.29	0.04	0.54	NaN	NaN	NaN	NaN	NaN	NaN	NaN	NaN	NaN	NaN	NaN	NaN	NaN	NaN	NaN	-1.35	0.28	0.16	-1.38	0.11	0.23
130	0.65	NaN	NaN	NaN	NaN	NaN	NaN	-1.3	0.92	0.56	-1.27	0.72	0.59	NaN	NaN	NaN	-1.3	0.47	0.53	-1.33	0.31	0.57	-1.37	0.11	0.49	-1.29	0.04	0.54	NaN	NaN	NaN	NaN	NaN	NaN	NaN	NaN	NaN	NaN	NaN	NaN	NaN	NaN	NaN	-1.35	0.28	0.16	-1.38	0.11	0.23
131	0.655	NaN	NaN	NaN	NaN	NaN	NaN	-1.3	0.92	0.56	-1.27	0.72	0.59	NaN	NaN	NaN	-1.3	0.47	0.53	-1.33	0.31	0.57	-1.37	0.11	0.49	-1.29	0.04	0.54	NaN	NaN	NaN	NaN	NaN	NaN	NaN	NaN	NaN	NaN	NaN	NaN	NaN	NaN	NaN	-1.35	0.28	0.16	-1.38	0.11	0.23
132	0.66	NaN	NaN	NaN	NaN	NaN	NaN	-1.3	0.92	0.56	-1.27	0.72	0.59	NaN	NaN	NaN	-1.3	0.47	0.53	-1.33	0.31	0.57	-1.37	0.11	0.49	-1.29	0.04	0.54	NaN	NaN	NaN	NaN	NaN	NaN	NaN	NaN	NaN	NaN	NaN	NaN	NaN	NaN	NaN	-1.35	0.28	0.16	-1.38	0.11	0.23
133	0.665	NaN	NaN	NaN	NaN	NaN	NaN	-1.3	0.92	0.56	-1.27	0.72	0.59	NaN	NaN	NaN	-1.3	0.47	0.53	-1.33	0.31	0.57	-1.37	0.11	0.49	-1.29	0.04	0.54	NaN	NaN	NaN	NaN	NaN	NaN	NaN	NaN	NaN	NaN	NaN	NaN	NaN	NaN	NaN	-1.35	0.28	0.16	-1.38	0.11	0.23
134	0.67	NaN	NaN	NaN	NaN	NaN	NaN	-1.3	0.92	0.56	-1.27	0.72	0.59	NaN	NaN	NaN	-1.3	0.47	0.53	-1.33	0.31	0.57	-1.37	0.11	0.49	-1.29	0.04	0.54	NaN	NaN	NaN	NaN	NaN	NaN	NaN	NaN	NaN	NaN	NaN	NaN	NaN	NaN	NaN	-1.35	0.28	0.16	-1.38	0.11	0.23
135	0.675	NaN	NaN	NaN	NaN	NaN	NaN	-1.3	0.92	0.56	-1.27	0.72	0.59	NaN	NaN	NaN	-1.3	0.47	0.53	-1.33	0.31	0.57	-1.37	0.11	0.49	-1.29	0.04	0.54	NaN	NaN	NaN	NaN	NaN	NaN	NaN	NaN	NaN	NaN	NaN	NaN	NaN	NaN	NaN	-1.35	0.28	0.16	-1.38	0.11	0.23
136	0.68	NaN	NaN	NaN	NaN	NaN	NaN	-1.3	0.92	0.56	-1.27	0.72	0.59	NaN	NaN	NaN	-1.3	0.47	0.53	-1.33	0.31	0.57	-1.37	0.11	0.49	-1.29	0.04	0.54	NaN	NaN	NaN	NaN	NaN	NaN	NaN	NaN	NaN	NaN	NaN	NaN	NaN	NaN	NaN	-1.35	0.28	0.16	-1.38	0.1	0.23
137	0.685	NaN	NaN	NaN	NaN	NaN	NaN	-1.3	0.92	0.56	-1.27	0.72	0.59	NaN	NaN	NaN	-1.3	0.47	0.53	-1.33	0.31	0.57	-1.37	0.11	0.49	-1.29	0.04	0.54	NaN	NaN	NaN	NaN	NaN	NaN	NaN	NaN	NaN	NaN	NaN	NaN	NaN	NaN	NaN	-1.35	0.28	0.16	-1.38	0.1	0.23
138	0.69	NaN	NaN	NaN	NaN	NaN	NaN	-1.3	0.92	0.56	-1.27	0.72	0.59	NaN	NaN	NaN	-1.3	0.47	0.53	-1.33	0.31	0.57	-1.37	0.11	0.49	-1.29	0.04	0.54	NaN	NaN	NaN	NaN	NaN	NaN	NaN	NaN	NaN	NaN	NaN	NaN	NaN	NaN	NaN	-1.35	0.28	0.16	-1.38	0.1	0.23
139	0.695	NaN	NaN	NaN	NaN	NaN	NaN	-1.3	0.92	0.56	-1.27	0.72	0.59	NaN	NaN	NaN	-1.3	0.47	0.53	-1.33	0.31	0.57	-1.37	0.11	0.49	-1.29	0.04	0.54	NaN	NaN	NaN	NaN	NaN	NaN	NaN	NaN	NaN	NaN	NaN	NaN	NaN	NaN	NaN	-1.35	0.28	0.16	-1.38	0.1	0.23
140	0.7	NaN	NaN	NaN	NaN	NaN	NaN	-1.3	0.92	0.56	-1.27	0.72	0.59	NaN	NaN	NaN	-1.3	0.47	0.53	-1.33	0.31	0.57	-1.37	0.11	0.49	-1.29	0.04	0.54	NaN	NaN	NaN	NaN	NaN	NaN	NaN	NaN	NaN	NaN	NaN	NaN	NaN	NaN	NaN	-1.35	0.28	0.16	-1.38	0.1	0.23
141	0.705	NaN	NaN	NaN	NaN	NaN	NaN	-1.3	0.92	0.56	-1.27	0.72	0.59	NaN	NaN	NaN	-1.3	0.47	0.53	-1.33	0.31	0.57	-1.37	0.11	0.49	-1.29	0.04	0.54	NaN	NaN	NaN	NaN	NaN	NaN	NaN	NaN	NaN	NaN	NaN	NaN	NaN	NaN	NaN	-1.35	0.28	0.16	-1.38	0.1	0.23
142	0.71	NaN	NaN	NaN	NaN	NaN	NaN	-1.3	0.92	0.56	-1.27	0.72	0.59	NaN	NaN	NaN	-1.3	0.47	0.53	-1.33	0.31	0.57	-1.37	0.11	0.49	-1.29	0.04	0.54	NaN	NaN	NaN	NaN	NaN	NaN	NaN	NaN	NaN	NaN	NaN	NaN	NaN	NaN	NaN	-1.35	0.28	0.16	-1.38	0.1	0.23
143	0.715	NaN	NaN	NaN	NaN	NaN	NaN	-1.3	0.92	0.56	-1.27	0.72	0.59	NaN	NaN	NaN	-1.3	0.47	0.53	-1.33	0.31	0.57	-1.37	0.11	0.49	-1.29	0.04	0.54	NaN	NaN	NaN	NaN	NaN	NaN	NaN	NaN	NaN	NaN	NaN	NaN	NaN	NaN	NaN	-1.35	0.28	0.16	-1.38	0.1	0.23
144	0.72	NaN	NaN	NaN	NaN	NaN	NaN	-1.3	0.92	0.56	-1.27	0.72	0.59	NaN	NaN	NaN	-1.3	0.47	0.53	-1.33	0.31	0.57	-1.37	0.11	0.49	-1.29	0.04	0.54	NaN	NaN	NaN	NaN	NaN	NaN	NaN	NaN	NaN	NaN	NaN	NaN	NaN	NaN	NaN	-1.35	0.28	0.16	-1.38	0.1	0.23
145	0.725	NaN	NaN	NaN	NaN	NaN	NaN	-1.3	0.92	0.56	-1.27	0.72	0.59	NaN	NaN	NaN	-1.3	0.47	0.53	-1.33	0.31	0.57	-1.37	0.11	0.49	-1.29	0.04	0.54	NaN	NaN	NaN	NaN	NaN	NaN	NaN	NaN	NaN	NaN	NaN	NaN	NaN	NaN	NaN	-1.35	0.28	0.16	-1.38	0.1	0.23
146	0.73	NaN	NaN	NaN	NaN	NaN	NaN	-1.3	0.92	0.56	-1.27	0.72	0.59	NaN	NaN	NaN	-1.3	0.47	0.53	-1.33	0.31	0.57	-1.37	0.11	0.49	-1.29	0.04	0.54	NaN	NaN	NaN	NaN	NaN	NaN	NaN	NaN	NaN	NaN	NaN	NaN	NaN	NaN	NaN	-1.35	0.28	0.16	-1.38	0.1	0.23
147	0.735	NaN	NaN	NaN	NaN	NaN	NaN	-1.3	0.92	0.56	-1.27	0.72	0.59	NaN	NaN	NaN	-1.3	0.47	0.53	-1.33	0.31	0.57	-1.37	0.11	0.49	-1.29	0.04	0.54	NaN	NaN	NaN	NaN	NaN	NaN	NaN	NaN	NaN	NaN	NaN	NaN	NaN	NaN	NaN	-1.35	0.28	0.16	-1.38	0.1	0.23
148	0.74	NaN	NaN	NaN	NaN	NaN	NaN	-1.3	0.92	0.56	-1.27	0.72	0.59	NaN	NaN	NaN	-1.3	0.47	0.53	-1.33	0.31	0.57	-1.37	0.11	0.49	-1.29	0.04	0.54	NaN	NaN	NaN	NaN	NaN	NaN	NaN	NaN	NaN	NaN	NaN	NaN	NaN	NaN	NaN	-1.35	0.28	0.16	-1.38	0.1	0.23
149	0.745	NaN	NaN	NaN	NaN	NaN	NaN	-1.3	0.92	0.56	-1.27	0.72	0.59	NaN	NaN	NaN	-1.3	0.47	0.53	-1.33	0.31	0.57	-1.37	0.11	0.49	-1.29	0.04	0.54	NaN	NaN	NaN	NaN	NaN	NaN	NaN	NaN	NaN	NaN	NaN	NaN	NaN	NaN	NaN	-1.35	0.28	0.16	-1.38	0.1	0.23
150	0.75	NaN	NaN	NaN	NaN	NaN	NaN	-1.3	0.92	0.56	-1.27	0.72	0.59	NaN	NaN	NaN	-1.3	0.47	0.53	-1.33	0.31	0.57	-1.37	0.11	0.49	-1.29	0.04	0.54	NaN	NaN	NaN	NaN	NaN	NaN	NaN	NaN	NaN	NaN	NaN	NaN	NaN	NaN	NaN	-1.35	0.28	0.16	-1.38	0.1	0.23
151	0.755	NaN	NaN	NaN	NaN	NaN	NaN	-1.3	0.92	0.56	-1.27	0.72	0.59	NaN	NaN	NaN	-1.3	0.47	0.53	-1.33	0.31	0.57	-1.37	0.11	0.49	-1.29	0.04	0.54	NaN	NaN	NaN	NaN	NaN	NaN	NaN	NaN	NaN	NaN	NaN	NaN	NaN	NaN	NaN	-1.35	0.28	0.16	-1.38	0.1	0.23
152	0.76	NaN	NaN	NaN	NaN	NaN	NaN	-1.3	0.92	0.56	-1.27	0.72	0.59	NaN	NaN	NaN	-1.3	0.47	0.53	-1.33	0.31	0.57	-1.37	0.11	0.49	-1.29	0.04	0.54	NaN	NaN	NaN	NaN	NaN	NaN	NaN	NaN	NaN	NaN	NaN	NaN	NaN	NaN	NaN	-1.35	0.28	0.16	-1.38	0.1	0.23
153	0.765	NaN	NaN	NaN	NaN	NaN	NaN	-1.3	0.92	0.56	-1.27	0.72	0.59	NaN	NaN	NaN	-1.3	0.47	0.53	-1.33	0.31	0.57	-1.37	0.11	0.49	-1.29	0.04	0.54	NaN	NaN	NaN	NaN	NaN	NaN	NaN	NaN	NaN	NaN	NaN	NaN	NaN	NaN	NaN	-1.35	0.28	0.16	-1.38	0.1	0.23
154	0.77	NaN	NaN	NaN	NaN	NaN	NaN	-1.3	0.92	0.56	-1.27	0.72	0.59	NaN	NaN	NaN	-1.3	0.47	0.53	-1.33	0.31	0.57	-1.37	0.11	0.49	-1.29	0.04	0.54	NaN	NaN	NaN	NaN	NaN	NaN	NaN	NaN	NaN	NaN	NaN	NaN	NaN	NaN	NaN	-1.35	0.28	0.16	-1.38	0.1	0.23
155	0.775	NaN	NaN	NaN	NaN	NaN	NaN	-1.3	0.92	0.56	-1.27	0.72	0.59	NaN	NaN	NaN	-1.3	0.47	0.53	-1.33	0.31	0.57	-1.37	0.11	0.49	-1.29	0.04	0.54	NaN	NaN	NaN	NaN	NaN	NaN	NaN	NaN	NaN	NaN	NaN	NaN	NaN	NaN	NaN	-1.35	0.28	0.16	-1.38	0.11	0.23
156	0.78	NaN	NaN	NaN	NaN	NaN	NaN	-1.3	0.92	0.56	-1.27	0.72	0.59	NaN	NaN	NaN	-1.3	0.47	0.53	-1.33	0.31	0.57	-1.37	0.11	0.49	-1.29	0.04	0.54	NaN	NaN	NaN	NaN	NaN	NaN	NaN	NaN	NaN	NaN	NaN	NaN	NaN	NaN	NaN	-1.35	0.28	0.16	-1.38	0.11	0.23
157	0.785	NaN	NaN	NaN	NaN	NaN	NaN	-1.3	0.92	0.56	-1.27	0.72	0.59	NaN	NaN	NaN	-1.3	0.47	0.53	-1.33	0.31	0.57	-1.37	0.11	0.49	-1.29	0.04	0.54	NaN	NaN	NaN	NaN	NaN	NaN	NaN	NaN	NaN	NaN	NaN	NaN	NaN	NaN	NaN	-1.35	0.28	0.16	-1.38	0.11	0.23
158	0.79	NaN	NaN	NaN	NaN	NaN	NaN	-1.3	0.92	0.56	-1.27	0.72	0.59	NaN	NaN	NaN	-1.3	0.47	0.53	-1.33	0.31	0.57	-1.37	0.11	0.49	-1.29	0.04	0.54	NaN	NaN	NaN	NaN	NaN	NaN	NaN	NaN	NaN	NaN	NaN	NaN	NaN	NaN	NaN	-1.35	0.28	0.16	-1.38	0.11	0.23
159	0.795	NaN	NaN	NaN	NaN	NaN	NaN	-1.3	0.92	0.56	-1.27	0.72	0.59	NaN	NaN	NaN	-1.3	0.47	0.53	-1.33	0.31	0.57	-1.37	0.11	0.49	-1.29	0.04	0.54	NaN	NaN	NaN	NaN	NaN	NaN	NaN	NaN	NaN	NaN	NaN	NaN	NaN	NaN	NaN	-1.35	0.28	0.16	-1.38	0.11	0.23
160	0.8	NaN	NaN	NaN	NaN	NaN	NaN	-1.3	0.92	0.56	-1.27	0.72	0.59	NaN	NaN	NaN	-1.3	0.47	0.53	-1.33	0.31	0.57	-1.37	0.11	0.49	-1.29	0.04	0.54	NaN	NaN	NaN	NaN	NaN	NaN	NaN	NaN	NaN	NaN	NaN	NaN	NaN	NaN	NaN	-1.35	0.28	0.16	-1.38	0.1	0.23
161	0.805	NaN	NaN	NaN	NaN	NaN	NaN	-1.3	0.92	0.56	-1.27	0.72	0.59	NaN	NaN	NaN	-1.3	0.47	0.53	-1.33	0.31	0.57	-1.37	0.11	0.49	-1.29	0.04	0.54	NaN	NaN	NaN	NaN	NaN	NaN	NaN	NaN	NaN	NaN	NaN	NaN	NaN	NaN	NaN	-1.35	0.28	0.16	-1.38	0.1	0.23
162	0.81	NaN	NaN	NaN	NaN	NaN	NaN	-1.3	0.92	0.56	-1.27	0.72	0.59	NaN	NaN	NaN	-1.3	0.47	0.53	-1.33	0.31	0.57	-1.37	0.11	0.49	-1.29	0.04	0.54	NaN	NaN	NaN	NaN	NaN	NaN	NaN	NaN	NaN	NaN	NaN	NaN	NaN	NaN	NaN	-1.35	0.28	0.16	-1.38	0.1	0.23
163	0.815	NaN	NaN	NaN	NaN	NaN	NaN	-1.3	0.92	0.56	-1.27	0.72	0.59	NaN	NaN	NaN	-1.3	0.47	0.53	-1.33	0.31	0.57	-1.37	0.11	0.49	-1.29	0.04	0.54	NaN	NaN	NaN	NaN	NaN	NaN	NaN	NaN	NaN	NaN	NaN	NaN	NaN	NaN	NaN	-1.35	0.28	0.16	-1.38	0.1	0.23
164	0.82	NaN	NaN	NaN	NaN	NaN	NaN	-1.3	0.92	0.56	-1.27	0.72	0.59	NaN	NaN	NaN	-1.3	0.47	0.53	-1.33	0.31	0.57	-1.37	0.11	0.49	-1.29	0.04	0.54	NaN	NaN	NaN	NaN	NaN	NaN	NaN	NaN	NaN	NaN	NaN	NaN	NaN	NaN	NaN	-1.35	0.28	0.16	-1.38	0.1	0.23
165	0.825	NaN	NaN	NaN	NaN	NaN	NaN	-1.3	0.92	0.56	-1.27	0.72	0.59	NaN	NaN	NaN	-1.3	0.47	0.53	-1.33	0.31	0.57	-1.37	0.11	0.49	-1.29	0.04	0.54	NaN	NaN	NaN	NaN	NaN	NaN	NaN	NaN	NaN	NaN	NaN	NaN	NaN	NaN	NaN	-1.35	0.28	0.16	-1.38	0.1	0.23
166	0.83	NaN	NaN	NaN	NaN	NaN	NaN	-1.3	0.92	0.56	-1.27	0.72	0.59	NaN	NaN	NaN	-1.3	0.47	0.53	-1.33	0.31	0.57	-1.37	0.11	0.49	-1.29	0.04	0.54	NaN	NaN	NaN	NaN	NaN	NaN	NaN	NaN	NaN	NaN	NaN	NaN	NaN	NaN	NaN	-1.35	0.28	0.16	-1.38	0.1	0.23
167	0.835	NaN	NaN	NaN	NaN	NaN	NaN	-1.3	0.92	0.56	-1.27	0.72	0.59	NaN	NaN	NaN	-1.3	0.47	0.53	-1.33	0.31	0.57	-1.37	0.11	0.49	-1.29	0.04	0.54	NaN	NaN	NaN	NaN	NaN	NaN	NaN	NaN	NaN	NaN	NaN	NaN	NaN	NaN	NaN	-1.35	0.28	0.16	-1.38	0.1	0.23
168	0.84	NaN	NaN	NaN	NaN	NaN	NaN	-1.3	0.92	0.56	-1.27	0.72	0.59	NaN	NaN	NaN	-1.3	0.47	0.53	-1.33	0.31	0.57	-1.37	0.11	0.49	-1.29	0.04	0.54	NaN	NaN	NaN	NaN	NaN	NaN	NaN	NaN	NaN	NaN	NaN	NaN	NaN	NaN	NaN	-1.35	0.28	0.16	-1.38	0.1	0.23
169	0.845	NaN	NaN	NaN	NaN	NaN	NaN	-1.3	0.92	0.56	-1.27	0.72	0.59	NaN	NaN	NaN	-1.3	0.47	0.53	-1.33	0.31	0.57	-1.37	0.11	0.49	-1.29	0.04	0.54	NaN	NaN	NaN	NaN	NaN	NaN	NaN	NaN	NaN	NaN	NaN	NaN	NaN	NaN	NaN	-1.35	0.28	0.16	-1.38	0.1	0.23
170	0.85	NaN	NaN	NaN	NaN	NaN	NaN	-1.3	0.92	0.56	-1.27	0.72	0.59	NaN	NaN	NaN	-1.3	0.47	0.53	-1.33	0.31	0.57	-1.37	0.11	0.49	-1.29	0.04	0.54	NaN	NaN	NaN	NaN	NaN	NaN	NaN	NaN	NaN	NaN	NaN	NaN	NaN	NaN	NaN	-1.35	0.28	0.16	-1.38	0.1	0.23
171	0.855	NaN	NaN	NaN	NaN	NaN	NaN	-1.3	0.92	0.56	-1.27	0.72	0.59	NaN	NaN	NaN	-1.3	0.46	0.53	-1.33	0.31	0.57	-1.37	0.11	0.49	-1.29	0.04	0.54	NaN	NaN	NaN	NaN	NaN	NaN	NaN	NaN	NaN	NaN	NaN	NaN	NaN	NaN	NaN	-1.35	0.28	0.16	-1.38	0.1	0.23
172	0.86	NaN	NaN	NaN	NaN	NaN	NaN	-1.3	0.92	0.56	-1.27	0.72	0.59	NaN	NaN	NaN	-1.3	0.47	0.53	-1.33	0.31	0.57	-1.37	0.11	0.49	-1.29	0.04	0.54	NaN	NaN	NaN	NaN	NaN	NaN	NaN	NaN	NaN	NaN	NaN	NaN	NaN	NaN	NaN	-1.35	0.28	0.16	-1.38	0.1	0.23
173	0.865	NaN	NaN	NaN	NaN	NaN	NaN	-1.3	0.92	0.56	-1.27	0.72	0.59	NaN	NaN	NaN	-1.3	0.47	0.53	-1.33	0.31	0.57	-1.37	0.11	0.49	-1.29	0.04	0.54	NaN	NaN	NaN	NaN	NaN	NaN	NaN	NaN	NaN	NaN	NaN	NaN	NaN	NaN	NaN	-1.35	0.28	0.16	-1.38	0.1	0.23
174	0.87	NaN	NaN	NaN	NaN	NaN	NaN	-1.3	0.92	0.56	-1.27	0.72	0.59	NaN	NaN	NaN	-1.3	0.47	0.53	-1.33	0.31	0.57	-1.37	0.11	0.49	-1.29	0.04	0.54	NaN	NaN	NaN	NaN	NaN	NaN	NaN	NaN	NaN	NaN	NaN	NaN	NaN	NaN	NaN	-1.35	0.28	0.16	-1.38	0.1	0.23
175	0.875	NaN	NaN	NaN	NaN	NaN	NaN	-1.3	0.92	0.56	-1.27	0.72	0.59	NaN	NaN	NaN	-1.3	0.46	0.53	-1.33	0.31	0.57	-1.37	0.11	0.49	-1.29	0.04	0.54	NaN	NaN	NaN	NaN	NaN	NaN	NaN	NaN	NaN	NaN	NaN	NaN	NaN	NaN	NaN	NaN	NaN	NaN	-1.38	0.1	0.23
176	0.88	NaN	NaN	NaN	NaN	NaN	NaN	-1.3	0.92	0.56	-1.27	0.72	0.59	NaN	NaN	NaN	-1.3	0.46	0.53	-1.33	0.31	0.57	-1.37	0.11	0.49	-1.29	0.04	0.54	NaN	NaN	NaN	NaN	NaN	NaN	NaN	NaN	NaN	NaN	NaN	NaN	NaN	NaN	NaN	NaN	NaN	NaN	-1.38	0.1	0.23
177	0.885	NaN	NaN	NaN	NaN	NaN	NaN	-1.3	0.92	0.56	-1.27	0.72	0.59	NaN	NaN	NaN	-1.3	0.46	0.53	-1.33	0.31	0.57	-1.37	0.11	0.49	-1.29	0.04	0.54	NaN	NaN	NaN	NaN	NaN	NaN	NaN	NaN	NaN	NaN	NaN	NaN	NaN	NaN	NaN	NaN	NaN	NaN	-1.38	0.1	0.23
178	0.89	NaN	NaN	NaN	NaN	NaN	NaN	-1.3	0.92	0.56	-1.27	0.72	0.59	NaN	NaN	NaN	-1.3	0.46	0.53	-1.33	0.31	0.57	-1.37	0.11	0.49	-1.29	0.04	0.54	NaN	NaN	NaN	NaN	NaN	NaN	NaN	NaN	NaN	NaN	NaN	NaN	NaN	NaN	NaN	NaN	NaN	NaN	-1.38	0.1	0.23
179	0.895	NaN	NaN	NaN	NaN	NaN	NaN	-1.3	0.92	0.56	-1.27	0.72	0.59	NaN	NaN	NaN	-1.3	0.46	0.53	-1.33	0.31	0.57	-1.37	0.11	0.49	-1.29	0.04	0.54	NaN	NaN	NaN	NaN	NaN	NaN	NaN	NaN	NaN	NaN	NaN	NaN	NaN	NaN	NaN	NaN	NaN	NaN	-1.38	0.1	0.23
180	0.9	NaN	NaN	NaN	NaN	NaN	NaN	-1.3	0.92	0.56	-1.27	0.72	0.59	NaN	NaN	NaN	-1.3	0.46	0.53	-1.33	0.31	0.57	-1.37	0.11	0.49	-1.29	0.04	0.54	NaN	NaN	NaN	NaN	NaN	NaN	NaN	NaN	NaN	NaN	NaN	NaN	NaN	NaN	NaN	NaN	NaN	NaN	-1.38	0.1	0.23
181	0.905	NaN	NaN	NaN	NaN	NaN	NaN	-1.3	0.92	0.56	-1.27	0.72	0.59	NaN	NaN	NaN	-1.3	0.46	0.53	-1.33	0.31	0.57	-1.37	0.11	0.49	-1.29	0.04	0.54	NaN	NaN	NaN	NaN	NaN	NaN	NaN	NaN	NaN	NaN	NaN	NaN	NaN	NaN	NaN	NaN	NaN	NaN	-1.38	0.1	0.23
182	0.91	NaN	NaN	NaN	NaN	NaN	NaN	-1.3	0.92	0.56	-1.27	0.72	0.59	NaN	NaN	NaN	-1.3	0.46	0.53	-1.33	0.31	0.57	-1.37	0.11	0.49	-1.29	0.04	0.54	NaN	NaN	NaN	NaN	NaN	NaN	NaN	NaN	NaN	NaN	NaN	NaN	NaN	NaN	NaN	NaN	NaN	NaN	-1.38	0.1	0.23
183	0.915	NaN	NaN	NaN	NaN	NaN	NaN	-1.3	0.92	0.56	-1.27	0.72	0.59	NaN	NaN	NaN	-1.3	0.46	0.53	-1.33	0.31	0.57	-1.37	0.11	0.49	-1.29	0.04	0.54	NaN	NaN	NaN	NaN	NaN	NaN	NaN	NaN	NaN	NaN	NaN	NaN	NaN	NaN	NaN	NaN	NaN	NaN	-1.38	0.11	0.23
184	0.92	NaN	NaN	NaN	NaN	NaN	NaN	-1.3	0.92	0.56	-1.27	0.72	0.59	NaN	NaN	NaN	-1.3	0.46	0.53	-1.33	0.31	0.57	-1.37	0.11	0.49	-1.29	0.04	0.54	NaN	NaN	NaN	NaN	NaN	NaN	NaN	NaN	NaN	NaN	NaN	NaN	NaN	NaN	NaN	NaN	NaN	NaN	-1.38	0.11	0.23
185	0.925	NaN	NaN	NaN	NaN	NaN	NaN	-1.3	0.92	0.56	-1.27	0.72	0.59	NaN	NaN	NaN	-1.3	0.47	0.53	-1.33	0.31	0.57	-1.37	0.11	0.49	-1.29	0.04	0.54	NaN	NaN	NaN	NaN	NaN	NaN	NaN	NaN	NaN	NaN	NaN	NaN	NaN	NaN	NaN	NaN	NaN	NaN	-1.38	0.1	0.23
186	0.93	NaN	NaN	NaN	NaN	NaN	NaN	-1.3	0.92	0.56	-1.27	0.72	0.59	NaN	NaN	NaN	-1.3	0.47	0.53	-1.33	0.31	0.57	-1.37	0.11	0.49	-1.29	0.04	0.54	NaN	NaN	NaN	NaN	NaN	NaN	NaN	NaN	NaN	NaN	NaN	NaN	NaN	NaN	NaN	NaN	NaN	NaN	-1.38	0.11	0.23
187	0.935	NaN	NaN	NaN	NaN	NaN	NaN	-1.3	0.92	0.56	-1.27	0.72	0.59	NaN	NaN	NaN	-1.3	0.47	0.53	-1.33	0.31	0.57	-1.37	0.11	0.49	-1.29	0.04	0.54	NaN	NaN	NaN	NaN	NaN	NaN	NaN	NaN	NaN	NaN	NaN	NaN	-1.32	0.46	0.21	-1.35	0.28	0.16	-1.38	0.11	0.23
188	0.94	NaN	NaN	NaN	NaN	NaN	NaN	-1.3	0.92	0.56	-1.27	0.72	0.59	NaN	NaN	NaN	-1.3	0.47	0.53	-1.33	0.31	0.57	-1.37	0.11	0.49	-1.29	0.04	0.54	NaN	NaN	NaN	NaN	NaN	NaN	NaN	NaN	NaN	NaN	NaN	NaN	-1.32	0.46	0.21	-1.35	0.28	0.16	-1.38	0.1	0.23
189	0.945	NaN	NaN	NaN	NaN	NaN	NaN	-1.3	0.92	0.56	-1.27	0.72	0.59	NaN	NaN	NaN	-1.3	0.47	0.53	-1.33	0.31	0.57	-1.37	0.11	0.49	-1.29	0.04	0.54	NaN	NaN	NaN	NaN	NaN	NaN	NaN	NaN	NaN	NaN	NaN	NaN	-1.32	0.46	0.21	-1.35	0.28	0.16	-1.38	0.1	0.23
190	0.95	NaN	NaN	NaN	NaN	NaN	NaN	-1.3	0.92	0.56	-1.27	0.72	0.59	NaN	NaN	NaN	-1.3	0.47	0.53	-1.33	0.31	0.57	-1.37	0.11	0.49	-1.29	0.04	0.54	NaN	NaN	NaN	NaN	NaN	NaN	NaN	NaN	NaN	NaN	NaN	NaN	-1.32	0.46	0.21	-1.35	0.28	0.16	-1.38	0.11	0.23
191	0.955	NaN	NaN	NaN	NaN	NaN	NaN	-1.3	0.92	0.56	-1.27	0.72	0.59	NaN	NaN	NaN	-1.3	0.46	0.53	-1.33	0.31	0.57	-1.37	0.11	0.49	-1.29	0.04	0.54	NaN	NaN	NaN	NaN	NaN	NaN	NaN	NaN	NaN	NaN	NaN	NaN	-1.32	0.46	0.21	-1.35	0.28	0.16	-1.38	0.11	0.23
192	0.96	NaN	NaN	NaN	NaN	NaN	NaN	-1.3	0.92	0.56	-1.27	0.72	0.59	NaN	NaN	NaN	-1.3	0.46	0.53	-1.33	0.31	0.57	-1.37	0.11	0.49	-1.29	0.04	0.54	NaN	NaN	NaN	NaN	NaN	NaN	NaN	NaN	NaN	NaN	NaN	NaN	-1.33	0.46	0.21	-1.35	0.28	0.16	-1.38	0.1	0.23
193	0.965	NaN	NaN	NaN	NaN	NaN	NaN	-1.3	0.92	0.56	-1.27	0.72	0.59	NaN	NaN	NaN	-1.3	0.46	0.53	-1.33	0.31	0.57	-1.37	0.11	0.49	-1.29	0.04	0.54	NaN	NaN	NaN	NaN	NaN	NaN	NaN	NaN	NaN	NaN	NaN	NaN	-1.33	0.46	0.21	-1.35	0.28	0.16	-1.38	0.11	0.23
194	0.97	NaN	NaN	NaN	NaN	NaN	NaN	-1.3	0.92	0.56	-1.27	0.72	0.59	NaN	NaN	NaN	-1.3	0.46	0.53	-1.33	0.31	0.57	-1.37	0.11	0.49	-1.29	0.04	0.54	NaN	NaN	NaN	NaN	NaN	NaN	NaN	NaN	NaN	NaN	NaN	NaN	-1.33	0.46	0.21	-1.35	0.28	0.16	-1.38	0.11	0.23
195	0.975	NaN	NaN	NaN	NaN	NaN	NaN	-1.3	0.92	0.56	-1.27	0.72	0.59	NaN	NaN	NaN	-1.3	0.47	0.53	-1.33	0.31	0.57	-1.37	0.11	0.49	-1.29	0.04	0.54	NaN	NaN	NaN	NaN	NaN	NaN	NaN	NaN	NaN	NaN	NaN	NaN	-1.33	0.46	0.21	-1.35	0.28	0.16	-1.38	0.11	0.23
196	0.98	NaN	NaN	NaN	NaN	NaN	NaN	-1.3	0.92	0.56	-1.27	0.72	0.59	NaN	NaN	NaN	-1.3	0.47	0.53	-1.33	0.31	0.57	-1.37	0.11	0.49	-1.29	0.04	0.54	NaN	NaN	NaN	NaN	NaN	NaN	NaN	NaN	NaN	NaN	NaN	NaN	-1.33	0.46	0.21	-1.35	0.28	0.16	-1.38	0.11	0.23
197	0.985	NaN	NaN	NaN	NaN	NaN	NaN	-1.3	0.92	0.56	-1.27	0.72	0.59	NaN	NaN	NaN	-1.3	0.47	0.53	-1.33	0.31	0.57	-1.37	0.11	0.49	-1.29	0.04	0.54	NaN	NaN	NaN	NaN	NaN	NaN	NaN	NaN	NaN	NaN	NaN	NaN	-1.33	0.46	0.21	-1.35	0.28	0.16	-1.38	0.11	0.23
198	0.99	NaN	NaN	NaN	NaN	NaN	NaN	-1.3	0.92	0.56	-1.27	0.72	0.59	NaN	NaN	NaN	-1.3	0.47	0.53	-1.33	0.31	0.57	-1.37	0.11	0.49	-1.29	0.04	0.54	NaN	NaN	NaN	NaN	NaN	NaN	NaN	NaN	NaN	NaN	NaN	NaN	-1.33	0.46	0.21	-1.35	0.28	0.16	-1.38	0.11	0.23
199	0.995	NaN	NaN	NaN	NaN	NaN	NaN	-1.3	0.92	0.56	-1.27	0.72	0.59	NaN	NaN	NaN	-1.3	0.47	0.53	-1.33	0.31	0.57	-1.37	0.11	0.49	-1.29	0.04	0.54	NaN	NaN	NaN	NaN	NaN	NaN	NaN	NaN	NaN	NaN	NaN	NaN	-1.33	0.46	0.21	-1.35	0.28	0.16	-1.38	0.11	0.23
200	1	NaN	NaN	NaN	NaN	NaN	NaN	-1.3	0.92	0.56	-1.27	0.72	0.59	NaN	NaN	NaN	-1.3	0.47	0.53	-1.33	0.31	0.57	-1.37	0.11	0.49	-1.29	0.04	0.54	NaN	NaN	NaN	NaN	NaN	NaN	NaN	NaN	NaN	NaN	NaN	NaN	-1.33	0.46	0.21	-1.35	0.28	0.16	-1.38	0.11	0.23
201	1.005	NaN	NaN	NaN	NaN	NaN	NaN	-1.3	0.92	0.56	-1.27	0.72	0.59	NaN	NaN	NaN	-1.3	0.46	0.53	-1.33	0.31	0.57	-1.37	0.11	0.49	-1.29	0.04	0.54	NaN	NaN	NaN	NaN	NaN	NaN	NaN	NaN	NaN	NaN	NaN	NaN	-1.33	0.46	0.21	-1.35	0.28	0.16	-1.38	0.11	0.23
202	1.01	NaN	NaN	NaN	NaN	NaN	NaN	-1.3	0.92	0.56	-1.27	0.72	0.59	NaN	NaN	NaN	-1.3	0.46	0.53	-1.33	0.31	0.57	-1.37	0.11	0.49	-1.29	0.04	0.54	NaN	NaN	NaN	NaN	NaN	NaN	NaN	NaN	NaN	NaN	NaN	NaN	NaN	NaN	NaN	NaN	NaN	NaN	-1.38	0.11	0.23
203	1.015	NaN	NaN	NaN	NaN	NaN	NaN	-1.3	0.93	0.56	-1.27	0.72	0.59	NaN	NaN	NaN	-1.3	0.47	0.53	-1.33	0.31	0.57	-1.37	0.11	0.49	-1.29	0.04	0.54	NaN	NaN	NaN	NaN	NaN	NaN	NaN	NaN	NaN	NaN	NaN	NaN	NaN	NaN	NaN	NaN	NaN	NaN	-1.38	0.11	0.23
204	1.02	NaN	NaN	NaN	NaN	NaN	NaN	-1.3	0.93	0.56	-1.27	0.72	0.59	NaN	NaN	NaN	-1.3	0.47	0.53	-1.33	0.31	0.57	-1.37	0.11	0.49	-1.29	0.04	0.54	NaN	NaN	NaN	NaN	NaN	NaN	NaN	NaN	NaN	NaN	NaN	NaN	NaN	NaN	NaN	NaN	NaN	NaN	-1.38	0.11	0.23
205	1.025	NaN	NaN	NaN	NaN	NaN	NaN	-1.3	0.93	0.56	-1.27	0.72	0.59	NaN	NaN	NaN	-1.3	0.47	0.53	-1.33	0.31	0.57	-1.37	0.11	0.49	-1.29	0.04	0.54	NaN	NaN	NaN	NaN	NaN	NaN	NaN	NaN	NaN	NaN	NaN	NaN	NaN	NaN	NaN	NaN	NaN	NaN	-1.38	0.11	0.23
206	1.03	NaN	NaN	NaN	NaN	NaN	NaN	-1.3	0.93	0.56	-1.27	0.72	0.59	NaN	NaN	NaN	-1.3	0.47	0.53	-1.33	0.31	0.57	-1.37	0.11	0.49	-1.29	0.04	0.54	NaN	NaN	NaN	NaN	NaN	NaN	NaN	NaN	NaN	NaN	NaN	NaN	-1.33	0.46	0.21	-1.35	0.28	0.16	-1.38	0.11	0.23
207	1.035	NaN	NaN	NaN	NaN	NaN	NaN	-1.3	0.93	0.56	-1.27	0.72	0.59	NaN	NaN	NaN	-1.3	0.47	0.53	-1.33	0.31	0.57	-1.37	0.11	0.49	-1.29	0.04	0.54	NaN	NaN	NaN	NaN	NaN	NaN	NaN	NaN	NaN	NaN	NaN	NaN	-1.33	0.46	0.21	-1.35	0.28	0.16	-1.38	0.11	0.23
208	1.04	NaN	NaN	NaN	NaN	NaN	NaN	-1.3	0.93	0.56	-1.27	0.72	0.59	NaN	NaN	NaN	-1.3	0.47	0.53	-1.33	0.31	0.57	-1.37	0.11	0.49	-1.29	0.04	0.54	NaN	NaN	NaN	NaN	NaN	NaN	NaN	NaN	NaN	NaN	NaN	NaN	-1.33	0.46	0.21	-1.35	0.28	0.16	-1.38	0.11	0.23
209	1.045	NaN	NaN	NaN	NaN	NaN	NaN	-1.3	0.93	0.56	-1.27	0.72	0.59	NaN	NaN	NaN	-1.3	0.47	0.53	-1.33	0.31	0.57	-1.37	0.11	0.49	-1.29	0.04	0.54	NaN	NaN	NaN	NaN	NaN	NaN	NaN	NaN	NaN	NaN	NaN	NaN	NaN	NaN	NaN	NaN	NaN	NaN	-1.38	0.11	0.23
210	1.05	NaN	NaN	NaN	NaN	NaN	NaN	-1.3	0.93	0.56	-1.27	0.72	0.59	NaN	NaN	NaN	-1.3	0.47	0.53	-1.33	0.31	0.57	-1.37	0.11	0.49	-1.29	0.04	0.54	NaN	NaN	NaN	NaN	NaN	NaN	NaN	NaN	NaN	NaN	NaN	NaN	NaN	NaN	NaN	-1.36	0.28	0.16	-1.38	0.11	0.23
211	1.055	NaN	NaN	NaN	NaN	NaN	NaN	-1.3	0.93	0.56	-1.27	0.72	0.59	NaN	NaN	NaN	-1.3	0.47	0.53	-1.33	0.31	0.57	-1.37	0.11	0.49	-1.29	0.04	0.54	NaN	NaN	NaN	NaN	NaN	NaN	NaN	NaN	NaN	NaN	NaN	NaN	NaN	NaN	NaN	-1.36	0.28	0.16	-1.38	0.11	0.23
212	1.06	NaN	NaN	NaN	NaN	NaN	NaN	-1.3	0.93	0.56	-1.26	0.72	0.59	NaN	NaN	NaN	-1.3	0.47	0.53	-1.33	0.31	0.57	-1.37	0.11	0.49	-1.29	0.04	0.54	NaN	NaN	NaN	NaN	NaN	NaN	NaN	NaN	NaN	NaN	NaN	NaN	NaN	NaN	NaN	-1.36	0.28	0.16	-1.38	0.11	0.23
213	1.065	NaN	NaN	NaN	NaN	NaN	NaN	-1.3	0.93	0.56	-1.26	0.72	0.59	NaN	NaN	NaN	-1.3	0.47	0.53	-1.33	0.31	0.57	-1.37	0.11	0.49	-1.29	0.04	0.54	NaN	NaN	NaN	NaN	NaN	NaN	NaN	NaN	NaN	NaN	NaN	NaN	NaN	NaN	NaN	-1.36	0.28	0.16	-1.38	0.11	0.23
214	1.07	NaN	NaN	NaN	NaN	NaN	NaN	-1.3	0.93	0.56	-1.26	0.72	0.59	NaN	NaN	NaN	-1.3	0.47	0.53	-1.33	0.31	0.57	-1.37	0.11	0.49	-1.29	0.04	0.54	NaN	NaN	NaN	NaN	NaN	NaN	NaN	NaN	NaN	NaN	NaN	NaN	NaN	NaN	NaN	-1.36	0.28	0.16	-1.38	0.11	0.23
215	1.075	NaN	NaN	NaN	NaN	NaN	NaN	-1.3	0.93	0.56	-1.26	0.72	0.59	NaN	NaN	NaN	-1.3	0.47	0.53	-1.33	0.31	0.57	-1.37	0.11	0.49	-1.29	0.04	0.54	NaN	NaN	NaN	NaN	NaN	NaN	NaN	NaN	NaN	NaN	NaN	NaN	NaN	NaN	NaN	NaN	NaN	NaN	-1.38	0.11	0.23
216	1.08	NaN	NaN	NaN	NaN	NaN	NaN	-1.3	0.93	0.56	-1.26	0.72	0.59	NaN	NaN	NaN	-1.3	0.47	0.53	-1.33	0.31	0.57	-1.37	0.11	0.49	-1.29	0.04	0.54	NaN	NaN	NaN	NaN	NaN	NaN	NaN	NaN	NaN	NaN	NaN	NaN	NaN	NaN	NaN	-1.36	0.28	0.16	-1.38	0.11	0.23
217	1.085	NaN	NaN	NaN	NaN	NaN	NaN	-1.3	0.93	0.56	-1.26	0.72	0.59	NaN	NaN	NaN	-1.3	0.47	0.53	-1.33	0.31	0.57	-1.37	0.11	0.49	-1.29	0.04	0.54	NaN	NaN	NaN	NaN	NaN	NaN	NaN	NaN	NaN	NaN	NaN	NaN	NaN	NaN	NaN	NaN	NaN	NaN	-1.38	0.11	0.23
218	1.09	NaN	NaN	NaN	NaN	NaN	NaN	-1.3	0.93	0.56	-1.26	0.72	0.6	NaN	NaN	NaN	-1.3	0.47	0.53	-1.33	0.31	0.57	-1.37	0.11	0.49	-1.29	0.04	0.54	NaN	NaN	NaN	NaN	NaN	NaN	NaN	NaN	NaN	NaN	NaN	NaN	NaN	NaN	NaN	NaN	NaN	NaN	-1.38	0.11	0.23
219	1.095	NaN	NaN	NaN	NaN	NaN	NaN	-1.3	0.93	0.56	-1.26	0.72	0.6	NaN	NaN	NaN	-1.3	0.47	0.53	-1.33	0.31	0.57	-1.37	0.11	0.49	-1.29	0.04	0.54	NaN	NaN	NaN	NaN	NaN	NaN	NaN	NaN	NaN	NaN	NaN	NaN	NaN	NaN	NaN	NaN	NaN	NaN	-1.38	0.11	0.23
220	1.1	NaN	NaN	NaN	NaN	NaN	NaN	-1.3	0.93	0.56	-1.26	0.72	0.6	NaN	NaN	NaN	-1.3	0.47	0.53	-1.33	0.31	0.57	-1.37	0.11	0.49	-1.29	0.04	0.54	NaN	NaN	NaN	NaN	NaN	NaN	NaN	NaN	NaN	NaN	NaN	NaN	NaN	NaN	NaN	NaN	NaN	NaN	-1.38	0.11	0.23
221	1.105	NaN	NaN	NaN	NaN	NaN	NaN	-1.3	0.93	0.56	-1.26	0.72	0.6	NaN	NaN	NaN	-1.29	0.47	0.53	-1.33	0.31	0.57	-1.37	0.11	0.49	-1.29	0.04	0.54	NaN	NaN	NaN	NaN	NaN	NaN	NaN	NaN	NaN	NaN	NaN	NaN	NaN	NaN	NaN	NaN	NaN	NaN	-1.38	0.11	0.23
222	1.11	NaN	NaN	NaN	NaN	NaN	NaN	-1.3	0.93	0.56	-1.26	0.72	0.6	NaN	NaN	NaN	-1.29	0.47	0.53	-1.33	0.31	0.57	-1.37	0.11	0.49	-1.29	0.04	0.54	NaN	NaN	NaN	NaN	NaN	NaN	NaN	NaN	NaN	NaN	NaN	NaN	NaN	NaN	NaN	NaN	NaN	NaN	-1.38	0.1	0.23
223	1.115	NaN	NaN	NaN	NaN	NaN	NaN	-1.3	0.93	0.57	-1.26	0.72	0.6	NaN	NaN	NaN	-1.29	0.47	0.53	-1.33	0.31	0.57	-1.37	0.11	0.49	-1.29	0.04	0.54	NaN	NaN	NaN	NaN	NaN	NaN	NaN	NaN	NaN	NaN	NaN	NaN	NaN	NaN	NaN	NaN	NaN	NaN	-1.38	0.1	0.23
224	1.12	NaN	NaN	NaN	NaN	NaN	NaN	-1.3	0.93	0.57	-1.26	0.72	0.6	NaN	NaN	NaN	-1.29	0.47	0.53	-1.33	0.31	0.57	-1.37	0.11	0.49	-1.29	0.04	0.54	NaN	NaN	NaN	NaN	NaN	NaN	NaN	NaN	NaN	NaN	NaN	NaN	NaN	NaN	NaN	NaN	NaN	NaN	-1.38	0.1	0.23
225	1.125	NaN	NaN	NaN	NaN	NaN	NaN	-1.3	0.93	0.57	-1.26	0.72	0.6	NaN	NaN	NaN	-1.29	0.47	0.53	-1.33	0.3	0.57	-1.37	0.11	0.49	-1.29	0.04	0.54	NaN	NaN	NaN	NaN	NaN	NaN	NaN	NaN	NaN	NaN	NaN	NaN	-1.33	0.46	0.21	-1.36	0.28	0.16	-1.38	0.1	0.23
226	1.13	NaN	NaN	NaN	NaN	NaN	NaN	-1.3	0.92	0.57	-1.26	0.72	0.6	NaN	NaN	NaN	-1.29	0.47	0.53	-1.32	0.3	0.57	-1.37	0.11	0.49	-1.29	0.04	0.54	NaN	NaN	NaN	NaN	NaN	NaN	NaN	NaN	NaN	NaN	NaN	NaN	-1.33	0.46	0.21	-1.36	0.28	0.16	-1.38	0.1	0.23
227	1.135	NaN	NaN	NaN	NaN	NaN	NaN	-1.3	0.92	0.57	-1.26	0.72	0.6	NaN	NaN	NaN	-1.29	0.47	0.53	-1.32	0.3	0.57	-1.37	0.11	0.49	-1.29	0.04	0.54	NaN	NaN	NaN	NaN	NaN	NaN	NaN	NaN	NaN	NaN	NaN	NaN	-1.33	0.46	0.21	-1.36	0.28	0.16	-1.38	0.1	0.23
228	1.14	NaN	NaN	NaN	NaN	NaN	NaN	-1.3	0.92	0.57	-1.26	0.72	0.6	NaN	NaN	NaN	-1.29	0.46	0.53	-1.32	0.3	0.57	-1.37	0.11	0.49	-1.29	0.04	0.54	NaN	NaN	NaN	NaN	NaN	NaN	NaN	NaN	NaN	NaN	NaN	NaN	-1.33	0.46	0.21	-1.36	0.28	0.16	-1.38	0.1	0.23
229	1.145	NaN	NaN	NaN	NaN	NaN	NaN	-1.3	0.92	0.57	-1.26	0.72	0.6	NaN	NaN	NaN	-1.29	0.46	0.53	-1.32	0.3	0.57	-1.37	0.11	0.49	-1.29	0.04	0.54	NaN	NaN	NaN	NaN	NaN	NaN	NaN	NaN	NaN	NaN	NaN	NaN	-1.33	0.46	0.21	-1.36	0.28	0.16	-1.38	0.1	0.23
230	1.15	NaN	NaN	NaN	NaN	NaN	NaN	-1.3	0.92	0.57	-1.26	0.72	0.6	NaN	NaN	NaN	-1.29	0.46	0.53	-1.32	0.3	0.57	-1.37	0.11	0.49	-1.29	0.04	0.54	NaN	NaN	NaN	NaN	NaN	NaN	NaN	NaN	NaN	NaN	NaN	NaN	-1.33	0.46	0.21	-1.36	0.28	0.16	-1.38	0.1	0.23
231	1.155	NaN	NaN	NaN	NaN	NaN	NaN	-1.3	0.92	0.57	-1.26	0.72	0.6	NaN	NaN	NaN	-1.29	0.46	0.53	-1.32	0.3	0.57	-1.37	0.11	0.49	-1.29	0.04	0.54	NaN	NaN	NaN	NaN	NaN	NaN	NaN	NaN	NaN	NaN	NaN	NaN	-1.33	0.46	0.21	-1.36	0.28	0.16	-1.38	0.1	0.23
232	1.16	NaN	NaN	NaN	NaN	NaN	NaN	-1.3	0.92	0.57	-1.26	0.72	0.6	NaN	NaN	NaN	-1.28	0.46	0.53	-1.32	0.3	0.57	-1.37	0.11	0.49	-1.29	0.04	0.54	NaN	NaN	NaN	NaN	NaN	NaN	NaN	NaN	NaN	NaN	NaN	NaN	-1.33	0.46	0.21	-1.36	0.28	0.16	-1.38	0.1	0.23
233	1.165	NaN	NaN	NaN	NaN	NaN	NaN	-1.3	0.92	0.57	-1.26	0.72	0.6	NaN	NaN	NaN	-1.28	0.46	0.53	-1.32	0.3	0.57	-1.37	0.11	0.49	-1.29	0.04	0.54	NaN	NaN	NaN	NaN	NaN	NaN	NaN	NaN	NaN	NaN	NaN	NaN	-1.33	0.46	0.21	-1.36	0.28	0.16	-1.38	0.1	0.23
234	1.17	NaN	NaN	NaN	NaN	NaN	NaN	-1.3	0.92	0.57	-1.26	0.72	0.6	NaN	NaN	NaN	-1.28	0.46	0.53	-1.32	0.3	0.57	-1.37	0.11	0.49	-1.29	0.04	0.54	NaN	NaN	NaN	NaN	NaN	NaN	NaN	NaN	NaN	NaN	NaN	NaN	-1.33	0.46	0.21	-1.36	0.28	0.16	-1.38	0.1	0.23
235	1.175	NaN	NaN	NaN	NaN	NaN	NaN	-1.3	0.92	0.57	-1.26	0.72	0.6	NaN	NaN	NaN	-1.28	0.46	0.53	-1.32	0.3	0.57	-1.37	0.11	0.49	-1.29	0.04	0.54	NaN	NaN	NaN	NaN	NaN	NaN	NaN	NaN	NaN	NaN	NaN	NaN	-1.33	0.46	0.21	-1.36	0.28	0.16	-1.38	0.1	0.23
236	1.18	NaN	NaN	NaN	NaN	NaN	NaN	-1.3	0.92	0.57	-1.26	0.72	0.6	NaN	NaN	NaN	-1.28	0.46	0.53	-1.32	0.3	0.57	-1.37	0.11	0.49	-1.29	0.04	0.54	NaN	NaN	NaN	NaN	NaN	NaN	NaN	NaN	NaN	NaN	NaN	NaN	-1.33	0.46	0.21	-1.36	0.28	0.16	-1.38	0.1	0.23
237	1.185	NaN	NaN	NaN	NaN	NaN	NaN	-1.3	0.92	0.57	-1.26	0.72	0.6	NaN	NaN	NaN	-1.28	0.46	0.53	-1.32	0.3	0.57	-1.37	0.11	0.49	-1.29	0.04	0.54	NaN	NaN	NaN	NaN	NaN	NaN	NaN	NaN	NaN	NaN	NaN	NaN	-1.33	0.46	0.21	-1.36	0.28	0.16	-1.38	0.1	0.23
238	1.19	NaN	NaN	NaN	NaN	NaN	NaN	-1.3	0.92	0.57	-1.26	0.72	0.6	NaN	NaN	NaN	-1.28	0.46	0.53	-1.32	0.3	0.57	-1.37	0.11	0.49	-1.29	0.04	0.54	NaN	NaN	NaN	NaN	NaN	NaN	NaN	NaN	NaN	NaN	NaN	NaN	-1.33	0.46	0.21	-1.36	0.28	0.16	-1.38	0.1	0.23
239	1.195	NaN	NaN	NaN	NaN	NaN	NaN	-1.3	0.92	0.57	-1.26	0.72	0.6	NaN	NaN	NaN	-1.28	0.46	0.53	-1.32	0.3	0.57	-1.37	0.11	0.49	-1.29	0.04	0.54	NaN	NaN	NaN	NaN	NaN	NaN	NaN	NaN	NaN	NaN	NaN	NaN	-1.33	0.46	0.21	-1.36	0.28	0.16	-1.38	0.1	0.23
240	1.2	NaN	NaN	NaN	NaN	NaN	NaN	-1.3	0.92	0.57	-1.26	0.72	0.6	NaN	NaN	NaN	-1.28	0.46	0.53	-1.32	0.3	0.57	-1.37	0.11	0.49	-1.29	0.04	0.54	NaN	NaN	NaN	NaN	NaN	NaN	NaN	NaN	NaN	NaN	NaN	NaN	NaN	NaN	NaN	-1.36	0.28	0.16	-1.38	0.1	0.23
241	1.205	NaN	NaN	NaN	NaN	NaN	NaN	-1.3	0.92	0.57	-1.26	0.72	0.6	NaN	NaN	NaN	-1.28	0.46	0.53	-1.32	0.3	0.57	-1.37	0.11	0.49	-1.29	0.04	0.54	NaN	NaN	NaN	NaN	NaN	NaN	NaN	NaN	NaN	NaN	NaN	NaN	NaN	NaN	NaN	-1.36	0.28	0.16	-1.38	0.1	0.23
242	1.21	NaN	NaN	NaN	NaN	NaN	NaN	-1.3	0.92	0.57	-1.26	0.72	0.6	NaN	NaN	NaN	-1.28	0.46	0.53	-1.32	0.3	0.57	-1.37	0.11	0.49	-1.29	0.04	0.54	NaN	NaN	NaN	NaN	NaN	NaN	NaN	NaN	NaN	NaN	NaN	NaN	-1.33	0.46	0.21	-1.36	0.28	0.16	-1.38	0.1	0.23
243	1.215	NaN	NaN	NaN	NaN	NaN	NaN	-1.3	0.92	0.57	-1.26	0.72	0.6	NaN	NaN	NaN	-1.28	0.46	0.53	-1.32	0.3	0.57	-1.37	0.11	0.49	-1.29	0.04	0.54	NaN	NaN	NaN	NaN	NaN	NaN	NaN	NaN	NaN	NaN	NaN	NaN	-1.33	0.46	0.21	-1.36	0.28	0.16	-1.38	0.1	0.23
244	1.22	NaN	NaN	NaN	NaN	NaN	NaN	-1.3	0.92	0.57	-1.26	0.72	0.6	NaN	NaN	NaN	-1.28	0.46	0.53	-1.32	0.3	0.57	-1.37	0.11	0.49	-1.29	0.04	0.54	NaN	NaN	NaN	NaN	NaN	NaN	NaN	NaN	NaN	NaN	NaN	NaN	-1.33	0.46	0.21	-1.36	0.28	0.16	-1.38	0.1	0.23
245	1.225	NaN	NaN	NaN	NaN	NaN	NaN	-1.29	0.92	0.57	-1.26	0.72	0.6	-1.24	0.56	0.52	-1.28	0.46	0.53	-1.31	0.3	0.57	-1.37	0.11	0.49	-1.29	0.04	0.54	NaN	NaN	NaN	-1.26	0.9	0.19	NaN	NaN	NaN	NaN	NaN	NaN	-1.33	0.46	0.21	-1.36	0.28	0.16	-1.38	0.1	0.23
246	1.23	NaN	NaN	NaN	NaN	NaN	NaN	-1.29	0.92	0.57	-1.25	0.72	0.6	-1.24	0.56	0.52	-1.28	0.46	0.53	-1.31	0.3	0.57	-1.37	0.11	0.49	-1.29	0.04	0.54	NaN	NaN	NaN	-1.26	0.9	0.19	NaN	NaN	NaN	NaN	NaN	NaN	-1.33	0.46	0.21	-1.36	0.28	0.16	-1.38	0.1	0.23
247	1.235	NaN	NaN	NaN	NaN	NaN	NaN	-1.29	0.92	0.57	-1.25	0.72	0.6	-1.24	0.56	0.52	-1.27	0.46	0.53	-1.31	0.3	0.57	-1.37	0.11	0.49	-1.29	0.04	0.54	NaN	NaN	NaN	-1.26	0.9	0.19	NaN	NaN	NaN	NaN	NaN	NaN	-1.33	0.46	0.21	-1.36	0.28	0.16	-1.38	0.1	0.23
248	1.24	NaN	NaN	NaN	NaN	NaN	NaN	-1.29	0.92	0.57	-1.25	0.72	0.6	-1.24	0.56	0.52	-1.27	0.46	0.53	-1.31	0.3	0.57	-1.37	0.1	0.49	-1.29	0.04	0.54	NaN	NaN	NaN	-1.26	0.9	0.19	NaN	NaN	NaN	NaN	NaN	NaN	-1.33	0.46	0.21	-1.36	0.28	0.16	-1.38	0.1	0.23
249	1.245	NaN	NaN	NaN	NaN	NaN	NaN	-1.29	0.92	0.57	-1.25	0.72	0.6	-1.24	0.56	0.52	-1.27	0.46	0.53	-1.31	0.3	0.57	-1.37	0.1	0.49	-1.29	0.04	0.54	NaN	NaN	NaN	-1.26	0.9	0.2	NaN	NaN	NaN	NaN	NaN	NaN	NaN	NaN	NaN	-1.36	0.28	0.16	-1.38	0.1	0.23
250	1.25	NaN	NaN	NaN	NaN	NaN	NaN	-1.29	0.92	0.57	-1.25	0.72	0.6	-1.24	0.56	0.52	-1.27	0.46	0.53	-1.31	0.3	0.57	-1.37	0.1	0.49	-1.29	0.04	0.54	NaN	NaN	NaN	-1.26	0.9	0.2	NaN	NaN	NaN	NaN	NaN	NaN	NaN	NaN	NaN	-1.36	0.28	0.16	-1.38	0.1	0.23
251	1.255	NaN	NaN	NaN	NaN	NaN	NaN	-1.29	0.92	0.57	-1.25	0.72	0.6	-1.24	0.56	0.52	-1.27	0.46	0.53	-1.31	0.3	0.57	-1.37	0.1	0.49	-1.29	0.04	0.54	NaN	NaN	NaN	-1.26	0.9	0.2	NaN	NaN	NaN	NaN	NaN	NaN	-1.33	0.46	0.21	-1.36	0.28	0.16	-1.38	0.1	0.23
252	1.26	NaN	NaN	NaN	NaN	NaN	NaN	-1.29	0.92	0.57	-1.25	0.72	0.6	-1.24	0.56	0.52	-1.27	0.46	0.53	-1.31	0.3	0.57	-1.37	0.1	0.49	-1.29	0.04	0.54	NaN	NaN	NaN	-1.26	0.9	0.2	NaN	NaN	NaN	NaN	NaN	NaN	NaN	NaN	NaN	-1.36	0.28	0.16	-1.38	0.1	0.23
253	1.265	NaN	NaN	NaN	NaN	NaN	NaN	-1.29	0.92	0.57	NaN	NaN	NaN	NaN	NaN	NaN	-1.27	0.46	0.53	-1.31	0.3	0.57	-1.37	0.1	0.49	-1.29	0.04	0.54	NaN	NaN	NaN	-1.26	0.9	0.2	NaN	NaN	NaN	NaN	NaN	NaN	NaN	NaN	NaN	-1.36	0.28	0.16	-1.38	0.1	0.23
254	1.27	NaN	NaN	NaN	NaN	NaN	NaN	-1.29	0.92	0.58	NaN	NaN	NaN	NaN	NaN	NaN	-1.27	0.46	0.53	-1.31	0.3	0.57	-1.37	0.1	0.49	-1.29	0.04	0.54	NaN	NaN	NaN	-1.26	0.9	0.2	NaN	NaN	NaN	NaN	NaN	NaN	NaN	NaN	NaN	-1.36	0.28	0.16	-1.38	0.11	0.23
255	1.275	NaN	NaN	NaN	NaN	NaN	NaN	-1.29	0.92	0.58	-1.25	0.72	0.6	-1.23	0.56	0.52	-1.27	0.46	0.53	-1.31	0.3	0.57	-1.37	0.1	0.49	-1.29	0.04	0.54	NaN	NaN	NaN	-1.26	0.9	0.2	NaN	NaN	NaN	NaN	NaN	NaN	NaN	NaN	NaN	-1.36	0.28	0.16	-1.38	0.11	0.23
256	1.28	NaN	NaN	NaN	NaN	NaN	NaN	-1.29	0.92	0.58	-1.25	0.72	0.6	-1.23	0.56	0.52	-1.27	0.46	0.53	-1.31	0.3	0.57	-1.37	0.1	0.49	-1.29	0.04	0.54	NaN	NaN	NaN	-1.26	0.9	0.2	NaN	NaN	NaN	NaN	NaN	NaN	-1.32	0.46	0.21	-1.36	0.28	0.16	-1.38	0.11	0.23
257	1.285	NaN	NaN	NaN	NaN	NaN	NaN	-1.29	0.92	0.58	-1.25	0.72	0.6	-1.23	0.56	0.52	-1.27	0.46	0.53	-1.31	0.3	0.57	-1.37	0.1	0.49	-1.29	0.04	0.54	NaN	NaN	NaN	-1.26	0.9	0.2	NaN	NaN	NaN	NaN	NaN	NaN	NaN	NaN	NaN	-1.35	0.28	0.16	-1.38	0.11	0.23
258	1.29	NaN	NaN	NaN	NaN	NaN	NaN	-1.29	0.92	0.58	-1.25	0.72	0.6	-1.23	0.56	0.53	-1.27	0.46	0.53	-1.31	0.3	0.57	-1.37	0.1	0.49	-1.29	0.04	0.54	NaN	NaN	NaN	-1.26	0.9	0.2	NaN	NaN	NaN	NaN	NaN	NaN	NaN	NaN	NaN	-1.35	0.28	0.16	-1.38	0.11	0.23
259	1.295	NaN	NaN	NaN	NaN	NaN	NaN	-1.29	0.92	0.58	-1.25	0.72	0.6	-1.23	0.56	0.53	-1.27	0.46	0.53	-1.31	0.3	0.57	-1.37	0.1	0.49	-1.29	0.04	0.54	NaN	NaN	NaN	-1.26	0.9	0.2	NaN	NaN	NaN	NaN	NaN	NaN	NaN	NaN	NaN	-1.35	0.28	0.16	-1.38	0.11	0.23
260	1.3	NaN	NaN	NaN	NaN	NaN	NaN	-1.29	0.92	0.58	-1.25	0.71	0.6	-1.23	0.56	0.53	-1.27	0.46	0.53	-1.31	0.3	0.57	-1.37	0.1	0.49	-1.29	0.04	0.54	NaN	NaN	NaN	-1.26	0.9	0.2	NaN	NaN	NaN	NaN	NaN	NaN	-1.32	0.46	0.21	-1.35	0.28	0.16	-1.38	0.11	0.23
261	1.305	NaN	NaN	NaN	NaN	NaN	NaN	-1.29	0.92	0.58	-1.25	0.71	0.6	-1.23	0.56	0.53	-1.27	0.46	0.53	-1.31	0.3	0.57	-1.37	0.1	0.49	-1.29	0.04	0.54	NaN	NaN	NaN	-1.26	0.9	0.2	NaN	NaN	NaN	NaN	NaN	NaN	-1.32	0.46	0.21	-1.35	0.28	0.16	-1.38	0.11	0.23
262	1.31	NaN	NaN	NaN	NaN	NaN	NaN	-1.29	0.92	0.58	-1.25	0.71	0.6	-1.23	0.56	0.53	-1.27	0.46	0.53	-1.31	0.3	0.57	-1.37	0.1	0.49	-1.29	0.04	0.54	NaN	NaN	NaN	-1.26	0.9	0.2	NaN	NaN	NaN	NaN	NaN	NaN	-1.32	0.46	0.21	-1.35	0.28	0.16	-1.38	0.11	0.23
263	1.315	NaN	NaN	NaN	NaN	NaN	NaN	-1.29	0.92	0.58	-1.24	0.71	0.6	-1.23	0.56	0.53	-1.27	0.46	0.53	-1.31	0.3	0.57	-1.37	0.1	0.49	-1.29	0.04	0.54	NaN	NaN	NaN	-1.26	0.9	0.2	NaN	NaN	NaN	NaN	NaN	NaN	-1.32	0.46	0.21	-1.35	0.28	0.16	-1.38	0.11	0.23
264	1.32	NaN	NaN	NaN	NaN	NaN	NaN	-1.29	0.92	0.58	-1.24	0.71	0.6	-1.23	0.56	0.53	-1.27	0.46	0.53	-1.31	0.3	0.57	-1.37	0.1	0.49	-1.29	0.04	0.54	NaN	NaN	NaN	-1.25	0.9	0.2	NaN	NaN	NaN	NaN	NaN	NaN	-1.32	0.46	0.22	-1.35	0.28	0.16	-1.38	0.11	0.23
265	1.325	NaN	NaN	NaN	NaN	NaN	NaN	-1.29	0.92	0.58	-1.24	0.71	0.6	-1.23	0.56	0.53	-1.27	0.46	0.53	-1.31	0.3	0.57	-1.37	0.1	0.49	-1.29	0.04	0.54	NaN	NaN	NaN	-1.25	0.9	0.2	NaN	NaN	NaN	NaN	NaN	NaN	-1.31	0.46	0.22	NaN	NaN	NaN	-1.38	0.11	0.23
266	1.33	NaN	NaN	NaN	NaN	NaN	NaN	-1.28	0.92	0.58	-1.24	0.71	0.6	-1.23	0.56	0.53	-1.27	0.46	0.53	-1.31	0.3	0.57	-1.37	0.1	0.49	-1.29	0.04	0.54	NaN	NaN	NaN	-1.25	0.9	0.2	NaN	NaN	NaN	NaN	NaN	NaN	-1.31	0.46	0.22	NaN	NaN	NaN	-1.38	0.11	0.23
267	1.335	NaN	NaN	NaN	NaN	NaN	NaN	-1.28	0.92	0.58	-1.24	0.71	0.61	-1.23	0.56	0.53	-1.27	0.46	0.53	-1.31	0.3	0.57	-1.37	0.1	0.49	-1.29	0.04	0.54	NaN	NaN	NaN	-1.25	0.9	0.2	NaN	NaN	NaN	NaN	NaN	NaN	-1.31	0.46	0.22	NaN	NaN	NaN	-1.38	0.11	0.23
268	1.34	NaN	NaN	NaN	NaN	NaN	NaN	-1.28	0.92	0.58	-1.24	0.71	0.61	-1.23	0.56	0.53	-1.27	0.46	0.53	-1.31	0.3	0.57	-1.37	0.1	0.49	-1.29	0.04	0.54	NaN	NaN	NaN	-1.25	0.9	0.2	NaN	NaN	NaN	NaN	NaN	NaN	-1.31	0.46	0.22	NaN	NaN	NaN	-1.38	0.11	0.23
269	1.345	NaN	NaN	NaN	NaN	NaN	NaN	-1.28	0.92	0.58	-1.24	0.71	0.61	-1.23	0.56	0.53	-1.27	0.46	0.53	-1.31	0.3	0.57	-1.37	0.1	0.49	-1.29	0.04	0.54	NaN	NaN	NaN	-1.25	0.9	0.2	NaN	NaN	NaN	NaN	NaN	NaN	-1.3	0.46	0.22	NaN	NaN	NaN	-1.38	0.11	0.23
270	1.35	NaN	NaN	NaN	NaN	NaN	NaN	-1.28	0.92	0.58	-1.24	0.71	0.61	-1.23	0.56	0.53	-1.27	0.46	0.53	-1.31	0.3	0.57	-1.37	0.1	0.49	-1.29	0.04	0.54	NaN	NaN	NaN	-1.25	0.9	0.2	NaN	NaN	NaN	NaN	NaN	NaN	-1.3	0.46	0.22	NaN	NaN	NaN	-1.38	0.11	0.23
271	1.355	NaN	NaN	NaN	NaN	NaN	NaN	-1.28	0.91	0.58	-1.24	0.71	0.61	-1.23	0.56	0.53	-1.27	0.46	0.53	-1.31	0.3	0.57	-1.37	0.1	0.49	-1.29	0.04	0.54	NaN	NaN	NaN	-1.25	0.9	0.2	NaN	NaN	NaN	NaN	NaN	NaN	-1.29	0.46	0.22	NaN	NaN	NaN	-1.38	0.11	0.23
272	1.36	NaN	NaN	NaN	NaN	NaN	NaN	-1.28	0.91	0.58	-1.24	0.71	0.61	-1.23	0.56	0.53	-1.27	0.45	0.53	-1.31	0.3	0.57	-1.37	0.1	0.49	-1.29	0.04	0.54	NaN	NaN	NaN	-1.25	0.9	0.21	NaN	NaN	NaN	NaN	NaN	NaN	-1.29	0.46	0.22	NaN	NaN	NaN	-1.38	0.11	0.23
273	1.365	NaN	NaN	NaN	NaN	NaN	NaN	-1.28	0.91	0.58	-1.24	0.71	0.61	-1.23	0.56	0.53	-1.27	0.45	0.53	-1.31	0.3	0.57	-1.37	0.1	0.49	-1.29	0.04	0.54	NaN	NaN	NaN	-1.25	0.9	0.21	NaN	NaN	NaN	NaN	NaN	NaN	-1.29	0.46	0.22	NaN	NaN	NaN	-1.37	0.11	0.23
274	1.37	NaN	NaN	NaN	NaN	NaN	NaN	-1.28	0.91	0.58	-1.24	0.71	0.61	-1.23	0.56	0.53	-1.27	0.45	0.53	-1.31	0.29	0.57	-1.37	0.1	0.49	-1.29	0.04	0.54	NaN	NaN	NaN	-1.25	0.9	0.21	NaN	NaN	NaN	NaN	NaN	NaN	-1.28	0.46	0.22	NaN	NaN	NaN	-1.37	0.11	0.23
275	1.375	NaN	NaN	NaN	NaN	NaN	NaN	-1.28	0.91	0.58	-1.24	0.71	0.61	-1.23	0.56	0.53	-1.27	0.45	0.53	-1.31	0.29	0.57	-1.37	0.1	0.49	-1.29	0.04	0.54	NaN	NaN	NaN	-1.25	0.9	0.21	NaN	NaN	NaN	NaN	NaN	NaN	-1.28	0.46	0.22	NaN	NaN	NaN	-1.38	0.11	0.23
276	1.38	NaN	NaN	NaN	NaN	NaN	NaN	-1.28	0.91	0.58	-1.24	0.71	0.61	-1.23	0.55	0.53	-1.27	0.45	0.53	-1.31	0.29	0.57	-1.37	0.1	0.49	-1.29	0.04	0.54	NaN	NaN	NaN	-1.25	0.9	0.21	NaN	NaN	NaN	NaN	NaN	NaN	-1.27	0.46	0.22	NaN	NaN	NaN	-1.38	0.11	0.23
277	1.385	NaN	NaN	NaN	NaN	NaN	NaN	-1.28	0.91	0.58	-1.24	0.71	0.61	-1.23	0.55	0.53	-1.27	0.45	0.54	-1.31	0.29	0.57	-1.37	0.1	0.49	-1.29	0.04	0.54	NaN	NaN	NaN	-1.25	0.89	0.21	NaN	NaN	NaN	NaN	NaN	NaN	-1.27	0.46	0.22	NaN	NaN	NaN	-1.37	0.11	0.23
278	1.39	NaN	NaN	NaN	NaN	NaN	NaN	-1.28	0.91	0.59	-1.24	0.71	0.61	-1.23	0.55	0.53	-1.27	0.45	0.54	-1.31	0.29	0.58	-1.37	0.1	0.49	-1.29	0.04	0.54	NaN	NaN	NaN	-1.25	0.89	0.21	NaN	NaN	NaN	NaN	NaN	NaN	-1.27	0.46	0.22	NaN	NaN	NaN	-1.37	0.11	0.23
279	1.395	NaN	NaN	NaN	NaN	NaN	NaN	-1.28	0.91	0.59	-1.24	0.71	0.61	-1.23	0.55	0.53	-1.27	0.45	0.54	-1.31	0.29	0.58	-1.37	0.1	0.49	-1.29	0.04	0.54	NaN	NaN	NaN	-1.25	0.89	0.21	NaN	NaN	NaN	NaN	NaN	NaN	-1.26	0.46	0.22	NaN	NaN	NaN	-1.37	0.11	0.23
280	1.4	NaN	NaN	NaN	NaN	NaN	NaN	-1.28	0.91	0.59	-1.24	0.71	0.61	-1.23	0.55	0.53	-1.27	0.45	0.54	-1.31	0.29	0.58	-1.37	0.1	0.49	-1.29	0.04	0.54	NaN	NaN	NaN	-1.25	0.89	0.21	NaN	NaN	NaN	NaN	NaN	NaN	-1.26	0.46	0.22	NaN	NaN	NaN	-1.37	0.12	0.23
281	1.405	NaN	NaN	NaN	NaN	NaN	NaN	-1.27	0.91	0.59	-1.24	0.71	0.61	-1.23	0.55	0.53	-1.27	0.45	0.54	-1.31	0.29	0.58	-1.37	0.1	0.49	-1.29	0.04	0.54	NaN	NaN	NaN	-1.25	0.89	0.21	NaN	NaN	NaN	NaN	NaN	NaN	-1.25	0.46	0.21	-1.31	0.28	0.17	-1.37	0.12	0.23
282	1.41	NaN	NaN	NaN	NaN	NaN	NaN	-1.27	0.91	0.59	-1.24	0.71	0.61	-1.23	0.55	0.53	-1.27	0.45	0.54	-1.31	0.29	0.58	-1.37	0.1	0.49	-1.29	0.04	0.54	NaN	NaN	NaN	-1.25	0.89	0.21	NaN	NaN	NaN	NaN	NaN	NaN	-1.25	0.46	0.21	-1.31	0.28	0.17	-1.37	0.12	0.23
283	1.415	NaN	NaN	NaN	NaN	NaN	NaN	-1.27	0.91	0.59	-1.23	0.71	0.61	-1.23	0.55	0.53	-1.27	0.45	0.54	-1.31	0.29	0.58	-1.37	0.1	0.49	-1.29	0.04	0.54	NaN	NaN	NaN	-1.25	0.89	0.21	NaN	NaN	NaN	NaN	NaN	NaN	-1.24	0.46	0.21	-1.31	0.29	0.16	-1.37	0.12	0.23
284	1.42	NaN	NaN	NaN	NaN	NaN	NaN	-1.27	0.91	0.59	-1.23	0.71	0.61	-1.23	0.55	0.53	-1.27	0.45	0.54	-1.31	0.29	0.58	-1.37	0.1	0.49	-1.29	0.04	0.54	NaN	NaN	NaN	-1.25	0.89	0.21	NaN	NaN	NaN	NaN	NaN	NaN	-1.24	0.46	0.21	-1.31	0.29	0.16	-1.37	0.12	0.23
285	1.425	NaN	NaN	NaN	NaN	NaN	NaN	-1.27	0.91	0.59	-1.23	0.71	0.61	-1.23	0.55	0.53	-1.27	0.45	0.54	-1.31	0.29	0.58	-1.37	0.1	0.49	-1.29	0.04	0.54	NaN	NaN	NaN	-1.25	0.89	0.21	NaN	NaN	NaN	NaN	NaN	NaN	-1.23	0.46	0.21	-1.3	0.29	0.16	-1.36	0.12	0.23
286	1.43	NaN	NaN	NaN	NaN	NaN	NaN	-1.27	0.91	0.59	-1.23	0.71	0.61	-1.23	0.55	0.53	-1.27	0.45	0.54	-1.31	0.29	0.58	-1.37	0.1	0.49	-1.29	0.04	0.54	NaN	NaN	NaN	-1.25	0.89	0.21	NaN	NaN	NaN	NaN	NaN	NaN	-1.23	0.46	0.21	-1.3	0.29	0.16	-1.36	0.13	0.23
287	1.435	NaN	NaN	NaN	NaN	NaN	NaN	-1.27	0.91	0.59	-1.23	0.71	0.61	-1.23	0.55	0.53	-1.27	0.46	0.54	-1.31	0.29	0.58	-1.37	0.1	0.49	-1.29	0.04	0.54	NaN	NaN	NaN	-1.25	0.89	0.21	NaN	NaN	NaN	NaN	NaN	NaN	-1.22	0.46	0.21	-1.3	0.29	0.16	-1.36	0.13	0.23
288	1.44	NaN	NaN	NaN	NaN	NaN	NaN	-1.27	0.91	0.59	-1.23	0.71	0.61	-1.23	0.55	0.53	-1.27	0.46	0.54	-1.31	0.29	0.58	-1.37	0.1	0.49	-1.29	0.04	0.54	NaN	NaN	NaN	-1.25	0.89	0.21	NaN	NaN	NaN	NaN	NaN	NaN	-1.22	0.46	0.21	-1.29	0.29	0.16	-1.36	0.13	0.23
289	1.445	NaN	NaN	NaN	NaN	NaN	NaN	-1.27	0.91	0.59	-1.23	0.71	0.61	-1.23	0.55	0.53	-1.27	0.46	0.54	-1.31	0.29	0.58	-1.37	0.1	0.49	-1.29	0.04	0.54	NaN	NaN	NaN	-1.25	0.89	0.21	NaN	NaN	NaN	NaN	NaN	NaN	-1.21	0.47	0.21	-1.29	0.29	0.17	-1.36	0.13	0.23
290	1.45	NaN	NaN	NaN	NaN	NaN	NaN	-1.27	0.91	0.59	-1.23	0.71	0.61	-1.23	0.55	0.53	-1.27	0.46	0.54	-1.31	0.29	0.58	-1.37	0.1	0.49	-1.29	0.04	0.54	NaN	NaN	NaN	-1.25	0.89	0.21	NaN	NaN	NaN	NaN	NaN	NaN	-1.21	0.47	0.21	NaN	NaN	NaN	-1.35	0.14	0.23
291	1.455	NaN	NaN	NaN	NaN	NaN	NaN	-1.27	0.91	0.59	-1.23	0.71	0.61	-1.23	0.55	0.53	-1.27	0.46	0.54	-1.31	0.29	0.58	-1.37	0.1	0.49	-1.29	0.04	0.54	NaN	NaN	NaN	-1.24	0.89	0.21	NaN	NaN	NaN	NaN	NaN	NaN	-1.2	0.47	0.21	NaN	NaN	NaN	-1.35	0.14	0.23
292	1.46	NaN	NaN	NaN	NaN	NaN	NaN	-1.27	0.91	0.59	-1.23	0.71	0.61	-1.23	0.55	0.53	-1.27	0.46	0.54	-1.31	0.29	0.58	-1.37	0.1	0.49	-1.29	0.04	0.54	NaN	NaN	NaN	-1.24	0.89	0.22	NaN	NaN	NaN	NaN	NaN	NaN	-1.2	0.47	0.21	NaN	NaN	NaN	-1.35	0.14	0.23
293	1.465	NaN	NaN	NaN	NaN	NaN	NaN	-1.26	0.91	0.59	-1.23	0.71	0.61	-1.22	0.55	0.53	-1.27	0.46	0.54	-1.31	0.29	0.58	-1.37	0.1	0.49	-1.29	0.04	0.54	NaN	NaN	NaN	-1.24	0.89	0.22	-1.12	0.55	0.23	NaN	NaN	NaN	-1.19	0.47	0.21	NaN	NaN	NaN	-1.35	0.14	0.24
294	1.47	NaN	NaN	NaN	NaN	NaN	NaN	-1.26	0.91	0.59	-1.23	0.71	0.62	-1.22	0.55	0.53	-1.27	0.46	0.54	-1.31	0.29	0.58	-1.37	0.1	0.49	-1.29	0.04	0.54	NaN	NaN	NaN	-1.24	0.89	0.22	-1.12	0.55	0.23	NaN	NaN	NaN	-1.19	0.47	0.21	NaN	NaN	NaN	-1.34	0.15	0.24
295	1.475	NaN	NaN	NaN	NaN	NaN	NaN	-1.26	0.91	0.59	-1.23	0.71	0.62	-1.22	0.55	0.53	-1.27	0.45	0.54	-1.31	0.29	0.58	-1.37	0.1	0.49	-1.29	0.04	0.54	NaN	NaN	NaN	-1.24	0.89	0.22	-1.11	0.55	0.23	NaN	NaN	NaN	-1.18	0.47	0.21	-1.27	0.31	0.16	-1.34	0.15	0.24
296	1.48	NaN	NaN	NaN	NaN	NaN	NaN	-1.26	0.91	0.59	-1.23	0.71	0.62	-1.22	0.55	0.53	-1.27	0.45	0.54	-1.31	0.29	0.58	-1.37	0.1	0.49	-1.29	0.04	0.54	NaN	NaN	NaN	-1.24	0.89	0.22	-1.1	0.55	0.23	NaN	NaN	NaN	-1.18	0.47	0.21	-1.26	0.31	0.16	-1.34	0.15	0.24
297	1.485	NaN	NaN	NaN	NaN	NaN	NaN	-1.26	0.91	0.59	-1.23	0.71	0.62	-1.22	0.55	0.53	-1.27	0.45	0.54	-1.31	0.29	0.58	-1.37	0.1	0.49	-1.29	0.04	0.54	NaN	NaN	NaN	-1.24	0.89	0.22	-1.1	0.55	0.23	NaN	NaN	NaN	-1.17	0.47	0.21	-1.26	0.31	0.16	-1.34	0.15	0.24
298	1.49	NaN	NaN	NaN	NaN	NaN	NaN	-1.26	0.91	0.59	-1.23	0.71	0.62	-1.22	0.55	0.53	-1.27	0.45	0.54	-1.31	0.29	0.58	-1.37	0.1	0.49	-1.29	0.04	0.54	NaN	NaN	NaN	-1.24	0.89	0.22	-1.1	0.55	0.23	NaN	NaN	NaN	-1.17	0.48	0.21	-1.25	0.31	0.16	-1.33	0.16	0.24
299	1.495	NaN	NaN	NaN	NaN	NaN	NaN	-1.26	0.91	0.59	-1.23	0.71	0.62	-1.22	0.55	0.53	-1.27	0.45	0.54	-1.31	0.29	0.58	-1.37	0.1	0.49	-1.29	0.04	0.54	NaN	NaN	NaN	-1.24	0.89	0.22	-1.09	0.55	0.23	NaN	NaN	NaN	-1.16	0.48	0.21	-1.25	0.31	0.16	-1.33	0.16	0.24
300	1.5	NaN	NaN	NaN	NaN	NaN	NaN	-1.26	0.91	0.59	-1.23	0.71	0.62	-1.22	0.55	0.53	-1.27	0.45	0.54	-1.31	0.29	0.58	-1.37	0.1	0.49	-1.29	0.04	0.54	NaN	NaN	NaN	-1.23	0.89	0.22	-1.09	0.55	0.23	NaN	NaN	NaN	-1.16	0.48	0.21	-1.25	0.32	0.16	-1.33	0.16	0.24
301	1.505	NaN	NaN	NaN	NaN	NaN	NaN	-1.26	0.91	0.59	-1.23	0.71	0.62	-1.22	0.55	0.54	-1.27	0.45	0.54	-1.31	0.29	0.58	-1.37	0.1	0.49	-1.29	0.04	0.54	NaN	NaN	NaN	-1.23	0.89	0.22	-1.08	0.55	0.23	NaN	NaN	NaN	-1.15	0.48	0.21	-1.24	0.32	0.16	-1.32	0.16	0.24
302	1.51	NaN	NaN	NaN	NaN	NaN	NaN	-1.26	0.91	0.59	-1.22	0.71	0.62	-1.22	0.55	0.54	-1.27	0.45	0.54	-1.31	0.29	0.58	-1.37	0.1	0.49	-1.29	0.04	0.54	NaN	NaN	NaN	-1.23	0.89	0.22	-1.08	0.56	0.23	NaN	NaN	NaN	-1.15	0.48	0.21	-1.24	0.32	0.17	-1.32	0.17	0.24
303	1.515	NaN	NaN	NaN	NaN	NaN	NaN	-1.26	0.91	0.6	-1.22	0.71	0.62	-1.22	0.55	0.54	-1.27	0.45	0.54	-1.31	0.29	0.58	-1.37	0.1	0.49	-1.29	0.04	0.54	NaN	NaN	NaN	-1.23	0.89	0.22	-1.08	0.56	0.23	NaN	NaN	NaN	-1.14	0.48	0.21	-1.23	0.32	0.17	-1.32	0.17	0.24
304	1.52	NaN	NaN	NaN	NaN	NaN	NaN	-1.25	0.91	0.6	-1.22	0.71	0.62	-1.22	0.55	0.54	-1.27	0.45	0.54	-1.31	0.29	0.58	-1.37	0.1	0.49	-1.29	0.04	0.54	NaN	NaN	NaN	-1.23	0.89	0.22	-1.07	0.56	0.23	NaN	NaN	NaN	-1.14	0.48	0.21	-1.23	0.32	0.17	-1.31	0.17	0.24
305	1.525	NaN	NaN	NaN	NaN	NaN	NaN	-1.25	0.91	0.6	-1.22	0.71	0.62	-1.22	0.55	0.54	-1.27	0.45	0.54	-1.31	0.29	0.58	-1.37	0.1	0.49	-1.29	0.04	0.54	NaN	NaN	NaN	-1.23	0.89	0.22	-1.07	0.56	0.23	NaN	NaN	NaN	-1.14	0.48	0.21	-1.23	0.32	0.17	-1.31	0.17	0.24
306	1.53	NaN	NaN	NaN	NaN	NaN	NaN	-1.25	0.91	0.6	-1.22	0.71	0.62	-1.22	0.55	0.54	-1.27	0.45	0.54	-1.31	0.29	0.58	-1.37	0.1	0.49	-1.29	0.04	0.54	NaN	NaN	NaN	-1.23	0.89	0.22	-1.06	0.56	0.23	NaN	NaN	NaN	-1.13	0.48	0.21	NaN	NaN	NaN	-1.31	0.17	0.24
307	1.535	NaN	NaN	NaN	NaN	NaN	NaN	-1.25	0.91	0.6	-1.22	0.71	0.62	-1.22	0.55	0.54	-1.27	0.45	0.54	-1.31	0.29	0.58	-1.37	0.1	0.49	-1.29	0.04	0.54	NaN	NaN	NaN	-1.22	0.89	0.22	-1.06	0.56	0.23	NaN	NaN	NaN	-1.13	0.48	0.21	NaN	NaN	NaN	-1.3	0.17	0.24
308	1.54	NaN	NaN	NaN	NaN	NaN	NaN	-1.25	0.91	0.6	-1.22	0.71	0.62	-1.22	0.55	0.54	-1.27	0.45	0.54	-1.31	0.29	0.58	-1.37	0.1	0.49	-1.29	0.04	0.54	NaN	NaN	NaN	-1.22	0.89	0.22	-1.05	0.56	0.23	NaN	NaN	NaN	-1.12	0.48	0.21	-1.21	0.33	0.17	-1.3	0.17	0.24
309	1.545	NaN	NaN	NaN	NaN	NaN	NaN	-1.25	0.91	0.6	-1.22	0.71	0.62	-1.22	0.55	0.54	-1.27	0.45	0.54	-1.31	0.29	0.58	-1.37	0.1	0.49	-1.29	0.04	0.54	NaN	NaN	NaN	-1.22	0.89	0.22	-1.05	0.56	0.23	NaN	NaN	NaN	-1.12	0.49	0.21	-1.21	0.33	0.17	-1.29	0.18	0.24
310	1.55	NaN	NaN	NaN	NaN	NaN	NaN	-1.25	0.91	0.6	-1.22	0.71	0.62	-1.22	0.55	0.54	-1.27	0.45	0.54	-1.31	0.29	0.58	-1.37	0.1	0.49	-1.29	0.04	0.54	NaN	NaN	NaN	-1.22	0.89	0.22	-1.05	0.57	0.22	NaN	NaN	NaN	-1.11	0.49	0.21	-1.21	0.33	0.17	-1.29	0.18	0.25
311	1.555	NaN	NaN	NaN	NaN	NaN	NaN	-1.25	0.91	0.6	-1.22	0.7	0.62	-1.22	0.55	0.54	-1.27	0.45	0.54	-1.31	0.29	0.58	-1.37	0.1	0.49	-1.29	0.04	0.54	NaN	NaN	NaN	-1.22	0.9	0.22	-1.05	0.57	0.22	NaN	NaN	NaN	-1.11	0.49	0.21	-1.2	0.33	0.17	-1.28	0.18	0.25
312	1.56	NaN	NaN	NaN	NaN	NaN	NaN	-1.25	0.91	0.6	-1.22	0.7	0.62	-1.22	0.55	0.54	-1.27	0.45	0.54	-1.31	0.29	0.58	-1.37	0.1	0.49	-1.29	0.04	0.54	NaN	NaN	NaN	-1.22	0.9	0.22	-1.04	0.57	0.22	NaN	NaN	NaN	-1.11	0.49	0.21	-1.2	0.33	0.17	-1.28	0.18	0.25
313	1.565	NaN	NaN	NaN	NaN	NaN	NaN	-1.24	0.91	0.6	-1.22	0.7	0.62	-1.22	0.55	0.54	-1.26	0.45	0.54	-1.31	0.29	0.58	-1.37	0.1	0.49	-1.29	0.04	0.54	NaN	NaN	NaN	-1.21	0.9	0.22	-1.04	0.57	0.22	NaN	NaN	NaN	-1.1	0.49	0.21	-1.19	0.33	0.17	-1.27	0.18	0.25
314	1.57	NaN	NaN	NaN	NaN	NaN	NaN	-1.24	0.91	0.6	-1.22	0.7	0.62	-1.22	0.55	0.54	-1.26	0.45	0.54	-1.31	0.29	0.58	-1.37	0.1	0.49	-1.29	0.04	0.54	NaN	NaN	NaN	-1.21	0.9	0.22	-1.04	0.57	0.23	NaN	NaN	NaN	-1.1	0.49	0.21	-1.19	0.33	0.17	-1.26	0.18	0.25
315	1.575	NaN	NaN	NaN	NaN	NaN	NaN	-1.24	0.91	0.6	-1.22	0.7	0.62	-1.22	0.55	0.54	-1.26	0.45	0.54	-1.31	0.29	0.58	-1.37	0.1	0.49	-1.29	0.04	0.54	NaN	NaN	NaN	-1.21	0.9	0.22	-1.03	0.57	0.23	NaN	NaN	NaN	-1.1	0.49	0.21	-1.18	0.33	0.17	-1.26	0.17	0.25
316	1.58	NaN	NaN	NaN	NaN	NaN	NaN	-1.24	0.91	0.6	-1.22	0.7	0.62	-1.21	0.55	0.54	-1.26	0.45	0.54	-1.31	0.29	0.58	-1.37	0.1	0.49	-1.29	0.04	0.54	NaN	NaN	NaN	-1.21	0.9	0.22	-1.03	0.57	0.23	NaN	NaN	NaN	-1.09	0.49	0.21	-1.18	0.33	0.17	-1.25	0.17	0.25
317	1.585	NaN	NaN	NaN	NaN	NaN	NaN	-1.24	0.91	0.6	-1.21	0.7	0.62	-1.21	0.55	0.54	-1.26	0.45	0.54	-1.31	0.29	0.58	-1.37	0.1	0.49	-1.29	0.04	0.54	NaN	NaN	NaN	-1.21	0.9	0.22	-1.03	0.58	0.22	NaN	NaN	NaN	-1.09	0.49	0.21	-1.17	0.33	0.17	-1.25	0.17	0.25
318	1.59	NaN	NaN	NaN	NaN	NaN	NaN	-1.24	0.91	0.6	-1.21	0.7	0.62	-1.21	0.55	0.54	-1.26	0.45	0.54	-1.31	0.29	0.58	-1.37	0.1	0.49	-1.29	0.04	0.54	NaN	NaN	NaN	-1.21	0.9	0.22	-1.02	0.58	0.22	NaN	NaN	NaN	-1.09	0.49	0.21	-1.17	0.33	0.17	-1.24	0.17	0.25
319	1.595	NaN	NaN	NaN	NaN	NaN	NaN	-1.24	0.9	0.6	-1.21	0.7	0.62	-1.21	0.55	0.54	-1.26	0.45	0.54	-1.31	0.29	0.58	-1.37	0.1	0.49	-1.29	0.04	0.54	NaN	NaN	NaN	-1.2	0.9	0.22	-1.02	0.58	0.22	NaN	NaN	NaN	-1.08	0.49	0.21	-1.16	0.33	0.17	-1.23	0.17	0.25
320	1.6	NaN	NaN	NaN	NaN	NaN	NaN	-1.23	0.9	0.6	-1.21	0.7	0.62	-1.21	0.55	0.54	-1.26	0.45	0.54	-1.31	0.29	0.58	-1.37	0.1	0.49	-1.29	0.04	0.54	NaN	NaN	NaN	-1.2	0.9	0.22	-1.02	0.58	0.23	NaN	NaN	NaN	-1.08	0.49	0.21	-1.16	0.33	0.17	-1.22	0.17	0.25
321	1.605	NaN	NaN	NaN	NaN	NaN	NaN	-1.23	0.9	0.6	-1.21	0.7	0.62	-1.21	0.55	0.54	-1.26	0.45	0.54	-1.31	0.29	0.58	-1.37	0.1	0.49	-1.29	0.04	0.54	NaN	NaN	NaN	-1.2	0.9	0.22	-1.01	0.58	0.23	NaN	NaN	NaN	-1.08	0.49	0.21	-1.15	0.33	0.17	-1.22	0.17	0.25
322	1.61	NaN	NaN	NaN	NaN	NaN	NaN	-1.24	0.91	0.61	-1.21	0.7	0.62	-1.21	0.55	0.54	-1.26	0.45	0.54	-1.31	0.29	0.58	-1.37	0.1	0.49	-1.29	0.04	0.54	NaN	NaN	NaN	-1.2	0.9	0.22	-1.01	0.58	0.23	NaN	NaN	NaN	-1.07	0.49	0.22	-1.15	0.33	0.17	-1.21	0.16	0.25
323	1.615	NaN	NaN	NaN	NaN	NaN	NaN	-1.25	0.92	0.62	-1.21	0.7	0.62	-1.21	0.55	0.54	-1.26	0.45	0.54	-1.31	0.29	0.58	-1.37	0.1	0.49	-1.29	0.04	0.54	NaN	NaN	NaN	-1.2	0.9	0.22	-1.01	0.58	0.23	NaN	NaN	NaN	-1.07	0.49	0.22	-1.14	0.32	0.17	-1.2	0.16	0.25
324	1.62	NaN	NaN	NaN	NaN	NaN	NaN	-1.23	0.91	0.6	-1.21	0.7	0.62	-1.21	0.55	0.54	-1.26	0.45	0.54	-1.3	0.29	0.58	-1.37	0.1	0.49	-1.29	0.04	0.54	NaN	NaN	NaN	-1.2	0.9	0.22	-1.01	0.58	0.23	NaN	NaN	NaN	-1.07	0.49	0.22	-1.14	0.32	0.17	-1.19	0.16	0.25
325	1.625	NaN	NaN	NaN	NaN	NaN	NaN	-1.23	0.9	0.6	-1.21	0.7	0.62	-1.21	0.55	0.54	-1.26	0.45	0.54	-1.3	0.29	0.58	-1.37	0.1	0.49	-1.29	0.04	0.54	NaN	NaN	NaN	-1.19	0.9	0.22	-1.01	0.58	0.23	NaN	NaN	NaN	-1.06	0.49	0.22	-1.13	0.32	0.18	-1.19	0.16	0.25
326	1.63	NaN	NaN	NaN	NaN	NaN	NaN	-1.22	0.9	0.6	-1.21	0.7	0.62	-1.21	0.55	0.54	-1.26	0.45	0.54	-1.3	0.29	0.58	-1.37	0.1	0.49	-1.29	0.04	0.54	NaN	NaN	NaN	-1.19	0.9	0.22	-1	0.58	0.23	NaN	NaN	NaN	-1.06	0.49	0.22	-1.13	0.32	0.18	-1.18	0.16	0.25
327	1.635	NaN	NaN	NaN	NaN	NaN	NaN	-1.22	0.9	0.6	-1.2	0.7	0.62	-1.21	0.55	0.54	-1.26	0.45	0.54	-1.3	0.29	0.58	-1.37	0.1	0.49	-1.29	0.04	0.54	NaN	NaN	NaN	-1.19	0.9	0.22	-1	0.58	0.23	NaN	NaN	NaN	-1.06	0.49	0.22	-1.12	0.32	0.18	-1.17	0.15	0.25
328	1.64	NaN	NaN	NaN	NaN	NaN	NaN	-1.22	0.9	0.6	-1.2	0.7	0.62	-1.21	0.55	0.54	-1.26	0.45	0.54	-1.3	0.29	0.58	-1.37	0.1	0.49	-1.29	0.04	0.54	NaN	NaN	NaN	-1.19	0.9	0.22	-1	0.58	0.23	NaN	NaN	NaN	-1.05	0.49	0.22	-1.12	0.32	0.18	-1.16	0.15	0.25
329	1.645	NaN	NaN	NaN	NaN	NaN	NaN	-1.22	0.9	0.6	-1.2	0.7	0.62	-1.21	0.55	0.54	-1.26	0.45	0.54	-1.3	0.29	0.58	-1.37	0.1	0.49	-1.29	0.04	0.54	NaN	NaN	NaN	-1.19	0.9	0.22	-0.99	0.58	0.23	NaN	NaN	NaN	-1.05	0.49	0.22	-1.11	0.32	0.18	-1.15	0.15	0.25
330	1.65	NaN	NaN	NaN	NaN	NaN	NaN	-1.22	0.9	0.6	-1.2	0.7	0.62	-1.21	0.55	0.54	-1.26	0.45	0.54	-1.3	0.29	0.58	-1.37	0.1	0.49	-1.29	0.04	0.54	NaN	NaN	NaN	-1.18	0.9	0.22	-0.99	0.59	0.23	NaN	NaN	NaN	-1.05	0.49	0.22	-1.1	0.32	0.18	-1.14	0.15	0.25
331	1.655	NaN	NaN	NaN	NaN	NaN	NaN	-1.22	0.9	0.6	-1.2	0.7	0.62	-1.2	0.55	0.54	-1.26	0.45	0.54	-1.3	0.29	0.58	-1.37	0.1	0.49	-1.29	0.04	0.54	NaN	NaN	NaN	-1.18	0.9	0.22	-0.99	0.59	0.23	NaN	NaN	NaN	-1.04	0.49	0.22	-1.1	0.31	0.18	-1.13	0.15	0.25
332	1.66	NaN	NaN	NaN	NaN	NaN	NaN	-1.21	0.9	0.6	-1.2	0.7	0.62	-1.2	0.54	0.54	-1.26	0.45	0.54	-1.3	0.29	0.58	-1.37	0.1	0.49	-1.29	0.04	0.54	NaN	NaN	NaN	-1.18	0.9	0.22	-0.99	0.58	0.23	NaN	NaN	NaN	-1.04	0.49	0.22	-1.09	0.31	0.18	-1.12	0.14	0.25
333	1.665	NaN	NaN	NaN	NaN	NaN	NaN	-1.21	0.9	0.6	-1.2	0.7	0.62	-1.2	0.54	0.54	-1.25	0.45	0.54	-1.3	0.29	0.58	-1.37	0.1	0.49	-1.29	0.04	0.54	NaN	NaN	NaN	-1.18	0.9	0.22	-0.98	0.58	0.23	NaN	NaN	NaN	-1.04	0.49	0.22	-1.09	0.31	0.18	-1.12	0.14	0.25
334	1.67	NaN	NaN	NaN	NaN	NaN	NaN	-1.21	0.9	0.6	-1.19	0.7	0.62	-1.2	0.54	0.54	-1.25	0.45	0.54	-1.3	0.29	0.58	-1.37	0.1	0.49	-1.29	0.04	0.54	NaN	NaN	NaN	-1.18	0.9	0.22	NaN	NaN	NaN	NaN	NaN	NaN	-1.03	0.49	0.22	-1.08	0.31	0.18	-1.11	0.14	0.25
335	1.675	NaN	NaN	NaN	NaN	NaN	NaN	-1.21	0.9	0.6	-1.19	0.7	0.62	-1.2	0.54	0.54	-1.25	0.45	0.54	-1.3	0.29	0.58	-1.37	0.1	0.49	-1.29	0.04	0.54	NaN	NaN	NaN	-1.17	0.9	0.22	NaN	NaN	NaN	NaN	NaN	NaN	-1.03	0.49	0.22	-1.07	0.31	0.18	-1.1	0.14	0.25
336	1.68	NaN	NaN	NaN	NaN	NaN	NaN	-1.2	0.9	0.6	-1.19	0.7	0.62	-1.2	0.54	0.54	-1.25	0.45	0.54	-1.3	0.29	0.58	-1.37	0.1	0.49	-1.29	0.04	0.54	NaN	NaN	NaN	-1.17	0.9	0.22	NaN	NaN	NaN	NaN	NaN	NaN	-1.03	0.48	0.22	-1.07	0.31	0.18	-1.09	0.13	0.25
337	1.685	NaN	NaN	NaN	NaN	NaN	NaN	-1.2	0.9	0.6	-1.19	0.7	0.62	-1.2	0.54	0.54	-1.25	0.45	0.54	-1.3	0.29	0.58	-1.37	0.1	0.49	-1.29	0.04	0.54	NaN	NaN	NaN	-1.17	0.9	0.22	NaN	NaN	NaN	NaN	NaN	NaN	-1.02	0.48	0.22	-1.06	0.3	0.18	-1.08	0.13	0.25
338	1.69	NaN	NaN	NaN	NaN	NaN	NaN	-1.2	0.9	0.6	-1.19	0.7	0.62	-1.2	0.54	0.54	-1.25	0.45	0.54	-1.3	0.29	0.58	-1.37	0.1	0.49	-1.29	0.04	0.54	NaN	NaN	NaN	-1.17	0.9	0.22	NaN	NaN	NaN	NaN	NaN	NaN	-1.02	0.48	0.22	-1.05	0.3	0.18	-1.07	0.13	0.25
339	1.695	NaN	NaN	NaN	NaN	NaN	NaN	-1.2	0.9	0.6	-1.19	0.7	0.62	-1.2	0.54	0.54	-1.25	0.45	0.54	-1.3	0.29	0.58	-1.37	0.1	0.49	-1.29	0.04	0.54	NaN	NaN	NaN	-1.16	0.9	0.22	NaN	NaN	NaN	NaN	NaN	NaN	-1.02	0.48	0.22	-1.05	0.3	0.18	-1.06	0.13	0.25
340	1.7	NaN	NaN	NaN	NaN	NaN	NaN	-1.2	0.9	0.6	-1.18	0.7	0.62	-1.2	0.54	0.54	-1.25	0.45	0.54	-1.3	0.29	0.58	-1.37	0.1	0.49	-1.29	0.04	0.54	NaN	NaN	NaN	-1.16	0.9	0.22	NaN	NaN	NaN	NaN	NaN	NaN	-1.01	0.48	0.22	-1.04	0.3	0.18	-1.05	0.13	0.25
341	1.705	NaN	NaN	NaN	NaN	NaN	NaN	-1.19	0.9	0.6	-1.18	0.7	0.62	-1.19	0.54	0.54	-1.25	0.45	0.54	-1.3	0.29	0.58	-1.37	0.1	0.49	-1.29	0.04	0.54	NaN	NaN	NaN	-1.16	0.9	0.22	NaN	NaN	NaN	NaN	NaN	NaN	-1.01	0.48	0.22	-1.03	0.3	0.18	-1.04	0.13	0.25
342	1.71	NaN	NaN	NaN	NaN	NaN	NaN	-1.19	0.9	0.6	-1.18	0.7	0.62	-1.19	0.54	0.54	-1.25	0.45	0.54	-1.3	0.29	0.58	-1.37	0.1	0.49	-1.29	0.04	0.54	NaN	NaN	NaN	-1.16	0.9	0.22	NaN	NaN	NaN	NaN	NaN	NaN	-1.01	0.48	0.22	-1.03	0.3	0.18	-1.03	0.12	0.25
343	1.715	NaN	NaN	NaN	NaN	NaN	NaN	-1.19	0.9	0.6	-1.18	0.7	0.62	-1.19	0.54	0.54	-1.25	0.45	0.54	-1.3	0.29	0.58	-1.37	0.1	0.49	-1.29	0.04	0.54	NaN	NaN	NaN	-1.15	0.9	0.22	NaN	NaN	NaN	NaN	NaN	NaN	-1.01	0.48	0.22	-1.02	0.3	0.18	-1.02	0.12	0.25
344	1.72	NaN	NaN	NaN	NaN	NaN	NaN	-1.19	0.9	0.6	-1.18	0.7	0.62	-1.19	0.54	0.54	-1.25	0.45	0.54	-1.3	0.29	0.58	-1.37	0.1	0.49	-1.29	0.04	0.54	NaN	NaN	NaN	-1.15	0.89	0.22	NaN	NaN	NaN	NaN	NaN	NaN	-1	0.48	0.23	-1.02	0.3	0.18	-1.01	0.12	0.25
345	1.725	NaN	NaN	NaN	NaN	NaN	NaN	-1.18	0.9	0.6	-1.18	0.7	0.62	-1.19	0.54	0.54	NaN	NaN	NaN	-1.3	0.29	0.58	-1.37	0.1	0.49	-1.29	0.04	0.54	NaN	NaN	NaN	-1.15	0.89	0.22	-0.96	0.58	0.24	NaN	NaN	NaN	-1	0.48	0.23	-1.01	0.29	0.18	-1	0.12	0.25
346	1.73	NaN	NaN	NaN	NaN	NaN	NaN	-1.18	0.89	0.6	-1.17	0.69	0.62	-1.19	0.54	0.54	-1.24	0.45	0.54	-1.3	0.29	0.58	-1.37	0.1	0.49	-1.29	0.04	0.54	NaN	NaN	NaN	-1.15	0.89	0.22	-0.96	0.58	0.24	NaN	NaN	NaN	-1	0.48	0.23	-1	0.29	0.18	-0.99	0.12	0.25
347	1.735	NaN	NaN	NaN	NaN	NaN	NaN	-1.18	0.89	0.6	-1.17	0.69	0.62	-1.19	0.54	0.54	-1.24	0.45	0.54	-1.3	0.29	0.58	-1.37	0.1	0.49	-1.29	0.04	0.54	NaN	NaN	NaN	-1.14	0.89	0.22	NaN	NaN	NaN	NaN	NaN	NaN	-0.99	0.48	0.23	-1	0.29	0.18	-0.98	0.12	0.25
348	1.74	NaN	NaN	NaN	NaN	NaN	NaN	-1.18	0.89	0.6	-1.17	0.69	0.62	-1.19	0.54	0.54	-1.24	0.44	0.54	-1.3	0.29	0.58	-1.37	0.1	0.49	-1.29	0.04	0.54	NaN	NaN	NaN	-1.14	0.89	0.22	-0.95	0.58	0.24	NaN	NaN	NaN	-0.99	0.47	0.23	-0.99	0.29	0.18	-0.97	0.12	0.25
349	1.745	NaN	NaN	NaN	NaN	NaN	NaN	-1.17	0.89	0.6	-1.17	0.69	0.62	-1.18	0.54	0.54	-1.24	0.44	0.54	-1.29	0.29	0.58	-1.37	0.1	0.49	-1.29	0.04	0.54	NaN	NaN	NaN	-1.14	0.89	0.22	NaN	NaN	NaN	NaN	NaN	NaN	-0.99	0.47	0.23	-0.98	0.29	0.18	-0.96	0.11	0.25
350	1.75	NaN	NaN	NaN	NaN	NaN	NaN	-1.17	0.89	0.6	-1.17	0.69	0.62	-1.18	0.54	0.54	-1.24	0.44	0.54	-1.29	0.29	0.58	-1.37	0.1	0.49	-1.29	0.04	0.54	NaN	NaN	NaN	-1.14	0.89	0.22	NaN	NaN	NaN	NaN	NaN	NaN	-0.99	0.47	0.23	-0.98	0.29	0.18	-0.96	0.11	0.25
351	1.755	NaN	NaN	NaN	NaN	NaN	NaN	-1.17	0.89	0.6	-1.16	0.69	0.62	-1.18	0.54	0.54	-1.24	0.44	0.54	-1.29	0.29	0.58	-1.37	0.1	0.49	-1.29	0.04	0.54	NaN	NaN	NaN	-1.13	0.89	0.22	NaN	NaN	NaN	NaN	NaN	NaN	-0.98	0.47	0.23	-0.97	0.29	0.18	-0.95	0.11	0.25
352	1.76	NaN	NaN	NaN	NaN	NaN	NaN	-1.17	0.89	0.6	-1.16	0.69	0.62	-1.18	0.54	0.54	-1.23	0.45	0.54	-1.29	0.29	0.58	-1.37	0.1	0.49	-1.29	0.04	0.54	NaN	NaN	NaN	-1.13	0.89	0.22	NaN	NaN	NaN	NaN	NaN	NaN	-0.98	0.47	0.23	-0.97	0.29	0.18	-0.94	0.11	0.25
353	1.765	NaN	NaN	NaN	NaN	NaN	NaN	-1.16	0.89	0.6	-1.16	0.69	0.62	-1.18	0.54	0.54	-1.24	0.45	0.54	-1.29	0.29	0.58	-1.37	0.1	0.49	-1.29	0.04	0.54	NaN	NaN	NaN	-1.13	0.89	0.22	-0.94	0.57	0.25	NaN	NaN	NaN	-0.98	0.47	0.23	-0.96	0.29	0.18	-0.93	0.11	0.25
354	1.77	NaN	NaN	NaN	NaN	NaN	NaN	-1.16	0.89	0.6	-1.16	0.69	0.62	-1.18	0.54	0.54	-1.24	0.45	0.54	-1.29	0.29	0.58	-1.37	0.1	0.49	-1.29	0.04	0.54	NaN	NaN	NaN	-1.12	0.89	0.22	-0.94	0.57	0.25	NaN	NaN	NaN	-0.98	0.47	0.23	-0.95	0.29	0.18	-0.92	0.11	0.25
355	1.775	NaN	NaN	NaN	NaN	NaN	NaN	-1.16	0.89	0.6	-1.16	0.69	0.62	-1.18	0.54	0.54	-1.23	0.44	0.54	-1.29	0.29	0.58	-1.37	0.1	0.49	-1.29	0.04	0.54	NaN	NaN	NaN	-1.12	0.89	0.22	NaN	NaN	NaN	NaN	NaN	NaN	-0.97	0.47	0.23	-0.95	0.28	0.18	-0.91	0.11	0.25
356	1.78	NaN	NaN	NaN	NaN	NaN	NaN	-1.15	0.89	0.6	-1.15	0.69	0.62	-1.17	0.54	0.54	-1.23	0.44	0.54	-1.29	0.29	0.58	-1.37	0.1	0.49	-1.29	0.04	0.54	NaN	NaN	NaN	-1.12	0.89	0.22	NaN	NaN	NaN	NaN	NaN	NaN	-0.97	0.46	0.23	-0.94	0.28	0.18	-0.9	0.11	0.25
357	1.785	NaN	NaN	NaN	NaN	NaN	NaN	-1.15	0.89	0.6	-1.15	0.69	0.62	-1.17	0.54	0.54	-1.23	0.44	0.54	-1.29	0.29	0.58	-1.37	0.1	0.49	-1.29	0.04	0.54	NaN	NaN	NaN	-1.11	0.89	0.22	NaN	NaN	NaN	NaN	NaN	NaN	-0.97	0.46	0.23	-0.94	0.28	0.18	-0.9	0.11	0.25
358	1.79	NaN	NaN	NaN	NaN	NaN	NaN	-1.15	0.89	0.59	-1.15	0.69	0.62	-1.17	0.54	0.54	-1.23	0.44	0.54	-1.29	0.29	0.58	-1.37	0.1	0.49	-1.29	0.04	0.54	NaN	NaN	NaN	-1.11	0.89	0.22	NaN	NaN	NaN	NaN	NaN	NaN	-0.97	0.46	0.23	-0.93	0.28	0.18	-0.89	0.11	0.25
359	1.795	NaN	NaN	NaN	NaN	NaN	NaN	-1.15	0.89	0.59	-1.15	0.69	0.62	-1.17	0.53	0.54	-1.23	0.44	0.54	-1.29	0.29	0.58	-1.37	0.1	0.49	-1.29	0.04	0.54	NaN	NaN	NaN	-1.11	0.89	0.22	-0.93	0.56	0.25	NaN	NaN	NaN	-0.96	0.46	0.23	-0.93	0.28	0.18	-0.88	0.11	0.25
360	1.8	NaN	NaN	NaN	NaN	NaN	NaN	-1.14	0.89	0.59	-1.14	0.69	0.62	-1.17	0.53	0.54	-1.23	0.44	0.54	-1.29	0.29	0.58	-1.37	0.1	0.49	-1.29	0.04	0.54	NaN	NaN	NaN	-1.1	0.89	0.22	NaN	NaN	NaN	NaN	NaN	NaN	-0.96	0.46	0.23	-0.92	0.28	0.18	-0.87	0.11	0.25
361	1.805	NaN	NaN	NaN	NaN	NaN	NaN	-1.14	0.89	0.59	-1.14	0.69	0.61	-1.16	0.53	0.54	-1.23	0.44	0.54	-1.29	0.29	0.58	-1.37	0.1	0.49	-1.29	0.04	0.54	NaN	NaN	NaN	-1.1	0.88	0.22	NaN	NaN	NaN	NaN	NaN	NaN	-0.96	0.46	0.23	-0.92	0.28	0.18	-0.87	0.11	0.25
362	1.81	NaN	NaN	NaN	NaN	NaN	NaN	-1.14	0.88	0.59	-1.14	0.69	0.61	-1.16	0.53	0.54	-1.22	0.44	0.54	-1.28	0.29	0.58	-1.37	0.1	0.49	-1.29	0.04	0.54	NaN	NaN	NaN	-1.1	0.88	0.22	NaN	NaN	NaN	NaN	NaN	NaN	-0.95	0.46	0.23	-0.91	0.28	0.18	-0.86	0.11	0.25
363	1.815	NaN	NaN	NaN	NaN	NaN	NaN	-1.13	0.88	0.59	-1.14	0.69	0.61	-1.16	0.53	0.54	-1.22	0.44	0.54	-1.28	0.29	0.58	-1.37	0.1	0.49	-1.29	0.04	0.54	NaN	NaN	NaN	-1.09	0.88	0.22	-0.92	0.56	0.25	NaN	NaN	NaN	-0.95	0.46	0.23	-0.91	0.28	0.18	-0.86	0.11	0.25
364	1.82	NaN	NaN	NaN	NaN	NaN	NaN	-1.13	0.88	0.59	-1.13	0.68	0.61	-1.16	0.53	0.54	-1.22	0.44	0.54	-1.28	0.29	0.58	-1.37	0.1	0.49	-1.29	0.04	0.54	NaN	NaN	NaN	-1.09	0.88	0.22	-0.92	0.56	0.25	NaN	NaN	NaN	-0.95	0.46	0.23	-0.9	0.28	0.18	-0.85	0.11	0.25
365	1.825	NaN	NaN	NaN	NaN	NaN	NaN	-1.13	0.88	0.59	-1.13	0.68	0.61	-1.16	0.53	0.54	-1.22	0.44	0.54	-1.28	0.29	0.58	-1.37	0.1	0.49	-1.29	0.04	0.54	NaN	NaN	NaN	-1.09	0.88	0.22	-0.91	0.55	0.25	NaN	NaN	NaN	-0.94	0.46	0.23	-0.9	0.28	0.18	-0.84	0.11	0.25
366	1.83	NaN	NaN	NaN	NaN	NaN	NaN	-1.12	0.88	0.59	-1.13	0.68	0.61	-1.15	0.53	0.54	-1.22	0.44	0.54	-1.28	0.29	0.58	-1.37	0.11	0.49	-1.29	0.04	0.54	NaN	NaN	NaN	-1.08	0.88	0.21	-0.91	0.55	0.25	NaN	NaN	NaN	-0.94	0.46	0.23	-0.89	0.28	0.18	-0.84	0.11	0.25
367	1.835	NaN	NaN	NaN	NaN	NaN	NaN	-1.12	0.88	0.59	-1.12	0.68	0.61	-1.15	0.53	0.54	-1.21	0.44	0.54	-1.28	0.29	0.58	-1.37	0.11	0.49	-1.29	0.04	0.54	NaN	NaN	NaN	-1.08	0.88	0.21	NaN	NaN	NaN	NaN	NaN	NaN	-0.94	0.46	0.23	-0.89	0.28	0.18	-0.84	0.11	0.26
368	1.84	NaN	NaN	NaN	NaN	NaN	NaN	-1.12	0.88	0.59	-1.12	0.68	0.61	-1.15	0.53	0.54	-1.21	0.44	0.54	-1.28	0.29	0.58	-1.37	0.11	0.49	-1.29	0.04	0.54	NaN	NaN	NaN	-1.07	0.88	0.21	-0.9	0.55	0.25	NaN	NaN	NaN	-0.93	0.45	0.23	-0.89	0.28	0.18	-0.83	0.11	0.26
369	1.845	NaN	NaN	NaN	NaN	NaN	NaN	-1.11	0.88	0.59	-1.12	0.68	0.61	-1.15	0.53	0.54	-1.21	0.44	0.54	-1.28	0.29	0.58	-1.37	0.11	0.49	-1.29	0.04	0.54	NaN	NaN	NaN	-1.07	0.88	0.21	NaN	NaN	NaN	NaN	NaN	NaN	-0.93	0.45	0.24	-0.88	0.28	0.18	-0.83	0.11	0.26
370	1.85	NaN	NaN	NaN	NaN	NaN	NaN	-1.11	0.88	0.59	-1.12	0.68	0.61	-1.14	0.53	0.53	-1.21	0.44	0.54	-1.28	0.29	0.58	-1.37	0.11	0.49	-1.29	0.04	0.54	NaN	NaN	NaN	-1.07	0.88	0.21	-0.9	0.55	0.25	NaN	NaN	NaN	-0.93	0.45	0.24	-0.88	0.27	0.18	-0.83	0.11	0.26
371	1.855	NaN	NaN	NaN	NaN	NaN	NaN	-1.11	0.88	0.59	-1.11	0.68	0.61	-1.14	0.53	0.53	-1.21	0.44	0.54	-1.27	0.29	0.58	-1.37	0.11	0.49	-1.29	0.04	0.54	NaN	NaN	NaN	-1.06	0.88	0.21	NaN	NaN	NaN	NaN	NaN	NaN	-0.92	0.45	0.23	-0.88	0.27	0.19	-0.82	0.1	0.26
372	1.86	NaN	NaN	NaN	NaN	NaN	NaN	-1.1	0.88	0.59	-1.11	0.68	0.61	-1.14	0.53	0.54	-1.2	0.44	0.54	-1.27	0.29	0.58	-1.37	0.11	0.49	-1.29	0.04	0.54	NaN	NaN	NaN	-1.06	0.88	0.21	-0.89	0.55	0.25	NaN	NaN	NaN	-0.92	0.45	0.23	-0.87	0.27	0.19	-0.82	0.1	0.26
373	1.865	NaN	NaN	NaN	NaN	NaN	NaN	-1.1	0.88	0.59	-1.11	0.68	0.61	-1.14	0.53	0.54	-1.2	0.44	0.54	-1.27	0.29	0.58	-1.37	0.11	0.49	-1.29	0.04	0.54	NaN	NaN	NaN	-1.05	0.87	0.21	NaN	NaN	NaN	NaN	NaN	NaN	-0.91	0.45	0.23	-0.87	0.27	0.19	-0.82	0.1	0.26
374	1.87	NaN	NaN	NaN	NaN	NaN	NaN	-1.1	0.87	0.59	-1.1	0.68	0.61	-1.13	0.53	0.53	-1.2	0.44	0.54	-1.27	0.29	0.58	-1.37	0.11	0.49	-1.29	0.04	0.54	NaN	NaN	NaN	-1.05	0.87	0.21	-0.88	0.55	0.25	NaN	NaN	NaN	-0.91	0.45	0.23	-0.87	0.27	0.19	-0.82	0.1	0.26
375	1.875	NaN	NaN	NaN	NaN	NaN	NaN	-1.09	0.87	0.59	-1.1	0.68	0.61	-1.13	0.53	0.53	-1.2	0.44	0.54	-1.27	0.29	0.58	-1.37	0.11	0.49	-1.29	0.04	0.54	NaN	NaN	NaN	-1.04	0.87	0.21	NaN	NaN	NaN	NaN	NaN	NaN	-0.9	0.45	0.23	-0.86	0.27	0.19	-0.82	0.1	0.26
376	1.88	NaN	NaN	NaN	NaN	NaN	NaN	-1.09	0.87	0.59	-1.1	0.68	0.61	-1.13	0.52	0.53	-1.19	0.44	0.54	-1.27	0.29	0.58	-1.37	0.11	0.49	-1.29	0.04	0.54	NaN	NaN	NaN	-1.04	0.87	0.21	-0.87	0.55	0.25	NaN	NaN	NaN	-0.9	0.45	0.23	-0.86	0.27	0.19	-0.81	0.1	0.26
377	1.885	NaN	NaN	NaN	NaN	NaN	NaN	-1.08	0.87	0.59	-1.09	0.68	0.61	-1.12	0.52	0.53	-1.19	0.44	0.54	-1.27	0.29	0.58	-1.37	0.11	0.49	-1.29	0.04	0.54	NaN	NaN	NaN	-1.04	0.87	0.21	-0.86	0.55	0.25	NaN	NaN	NaN	-0.89	0.45	0.23	-0.86	0.27	0.19	-0.81	0.1	0.26
378	1.89	NaN	NaN	NaN	NaN	NaN	NaN	-1.08	0.87	0.59	-1.09	0.68	0.61	-1.12	0.52	0.53	-1.19	0.44	0.54	-1.26	0.29	0.58	-1.37	0.11	0.49	-1.29	0.04	0.54	NaN	NaN	NaN	-1.03	0.87	0.21	-0.86	0.55	0.25	NaN	NaN	NaN	-0.89	0.45	0.23	-0.85	0.27	0.19	-0.81	0.1	0.26
379	1.895	NaN	NaN	NaN	NaN	NaN	NaN	-1.08	0.87	0.59	-1.09	0.68	0.61	-1.12	0.52	0.53	-1.18	0.44	0.54	-1.26	0.29	0.58	-1.37	0.11	0.49	-1.29	0.04	0.54	NaN	NaN	NaN	-1.03	0.87	0.21	-0.85	0.55	0.25	NaN	NaN	NaN	-0.88	0.45	0.23	-0.85	0.27	0.19	-0.81	0.1	0.26
380	1.9	NaN	NaN	NaN	NaN	NaN	NaN	-1.07	0.87	0.59	-1.08	0.68	0.61	-1.11	0.52	0.53	-1.18	0.44	0.54	-1.26	0.29	0.58	-1.36	0.11	0.49	-1.29	0.04	0.54	NaN	NaN	NaN	-1.02	0.87	0.21	-0.85	0.55	0.25	NaN	NaN	NaN	-0.88	0.45	0.23	-0.85	0.27	0.19	-0.81	0.1	0.26
381	1.905	NaN	NaN	NaN	NaN	NaN	NaN	-1.07	0.87	0.59	-1.08	0.67	0.61	-1.11	0.52	0.53	-1.18	0.44	0.54	-1.26	0.29	0.58	-1.36	0.11	0.49	-1.29	0.04	0.54	NaN	NaN	NaN	-1.02	0.87	0.21	-0.84	0.55	0.25	NaN	NaN	NaN	-0.88	0.45	0.23	-0.84	0.27	0.19	-0.8	0.1	0.26
382	1.91	NaN	NaN	NaN	NaN	NaN	NaN	-1.06	0.87	0.59	-1.07	0.67	0.61	-1.11	0.52	0.53	-1.18	0.44	0.54	-1.26	0.29	0.58	-1.36	0.12	0.49	-1.29	0.04	0.54	NaN	NaN	NaN	-1.01	0.87	0.21	-0.84	0.55	0.25	NaN	NaN	NaN	-0.87	0.45	0.23	-0.84	0.27	0.19	-0.8	0.1	0.26
383	1.915	NaN	NaN	NaN	NaN	NaN	NaN	-1.06	0.87	0.59	-1.07	0.67	0.61	-1.1	0.52	0.53	-1.17	0.44	0.54	-1.25	0.29	0.58	-1.36	0.12	0.49	-1.29	0.04	0.54	NaN	NaN	NaN	-1.01	0.87	0.21	NaN	NaN	NaN	NaN	NaN	NaN	-0.86	0.45	0.23	-0.84	0.27	0.18	-0.8	0.1	0.26
384	1.92	NaN	NaN	NaN	NaN	NaN	NaN	-1.06	0.87	0.59	-1.07	0.67	0.61	-1.1	0.52	0.53	-1.17	0.44	0.54	-1.25	0.29	0.58	-1.36	0.12	0.49	-1.29	0.04	0.54	NaN	NaN	NaN	-1	0.87	0.21	-0.83	0.55	0.25	NaN	NaN	NaN	-0.86	0.45	0.23	-0.83	0.27	0.18	-0.8	0.1	0.26
385	1.925	NaN	NaN	NaN	NaN	NaN	NaN	-1.05	0.87	0.58	-1.06	0.67	0.61	-1.09	0.52	0.53	-1.16	0.43	0.54	-1.25	0.29	0.58	-1.36	0.12	0.49	-1.29	0.04	0.54	NaN	NaN	NaN	-1	0.87	0.21	-0.82	0.55	0.25	NaN	NaN	NaN	-0.85	0.45	0.23	-0.83	0.27	0.18	-0.8	0.1	0.26
386	1.93	NaN	NaN	NaN	NaN	NaN	NaN	-1.05	0.87	0.58	-1.06	0.67	0.61	-1.09	0.52	0.53	-1.16	0.43	0.54	-1.24	0.3	0.58	-1.36	0.12	0.5	-1.29	0.04	0.54	NaN	NaN	NaN	-0.99	0.87	0.21	-0.82	0.55	0.25	NaN	NaN	NaN	-0.85	0.45	0.23	-0.82	0.27	0.18	-0.8	0.1	0.26
387	1.935	NaN	NaN	NaN	NaN	NaN	NaN	-1.04	0.87	0.58	-1.05	0.67	0.61	-1.08	0.52	0.53	-1.16	0.43	0.54	-1.24	0.3	0.58	-1.36	0.12	0.5	-1.29	0.04	0.54	NaN	NaN	NaN	-0.99	0.87	0.2	NaN	NaN	NaN	NaN	NaN	NaN	-0.84	0.45	0.23	-0.82	0.27	0.18	-0.8	0.09	0.26
388	1.94	NaN	NaN	NaN	NaN	NaN	NaN	-1.04	0.87	0.58	-1.05	0.67	0.61	-1.08	0.52	0.53	-1.15	0.43	0.54	-1.24	0.3	0.58	-1.36	0.12	0.5	-1.29	0.04	0.54	NaN	NaN	NaN	-0.98	0.87	0.2	NaN	NaN	NaN	NaN	NaN	NaN	-0.84	0.45	0.23	-0.82	0.27	0.18	-0.8	0.09	0.26
389	1.945	NaN	NaN	NaN	NaN	NaN	NaN	-1.03	0.87	0.58	-1.04	0.67	0.61	-1.07	0.52	0.53	-1.15	0.43	0.54	-1.23	0.3	0.58	-1.36	0.13	0.5	-1.29	0.04	0.54	NaN	NaN	NaN	-0.98	0.87	0.2	NaN	NaN	NaN	NaN	NaN	NaN	-0.83	0.45	0.23	-0.81	0.27	0.18	-0.8	0.09	0.26
390	1.95	NaN	NaN	NaN	NaN	NaN	NaN	-1.03	0.87	0.58	-1.04	0.67	0.61	-1.07	0.52	0.53	-1.14	0.43	0.54	-1.23	0.3	0.58	-1.35	0.13	0.5	-1.29	0.04	0.54	NaN	NaN	NaN	-0.97	0.87	0.2	NaN	NaN	NaN	NaN	NaN	NaN	-0.83	0.45	0.23	-0.81	0.27	0.18	-0.8	0.09	0.26
391	1.955	NaN	NaN	NaN	NaN	NaN	NaN	-1.03	0.86	0.58	-1.03	0.67	0.61	-1.06	0.52	0.53	-1.14	0.43	0.54	-1.23	0.3	0.58	-1.35	0.13	0.5	-1.29	0.04	0.54	NaN	NaN	NaN	-0.97	0.87	0.2	NaN	NaN	NaN	NaN	NaN	NaN	-0.82	0.45	0.23	-0.8	0.27	0.18	-0.8	0.09	0.26
392	1.96	NaN	NaN	NaN	NaN	NaN	NaN	-1.02	0.86	0.58	-1.03	0.67	0.6	-1.06	0.52	0.53	-1.13	0.43	0.54	-1.22	0.3	0.58	-1.35	0.13	0.5	-1.29	0.04	0.54	NaN	NaN	NaN	-0.97	0.87	0.2	NaN	NaN	NaN	NaN	NaN	NaN	-0.82	0.45	0.23	-0.8	0.27	0.18	-0.8	0.1	0.26
393	1.965	NaN	NaN	NaN	NaN	NaN	NaN	-1.02	0.86	0.58	-1.02	0.67	0.6	-1.05	0.52	0.53	-1.13	0.43	0.54	-1.22	0.3	0.58	-1.35	0.14	0.5	-1.29	0.04	0.54	NaN	NaN	NaN	-0.96	0.87	0.2	NaN	NaN	NaN	NaN	NaN	NaN	-0.81	0.45	0.23	-0.8	0.27	0.18	-0.79	0.1	0.26
394	1.97	NaN	NaN	NaN	NaN	NaN	NaN	-1.01	0.86	0.58	-1.02	0.67	0.6	-1.04	0.52	0.53	-1.12	0.43	0.54	-1.22	0.3	0.58	-1.35	0.14	0.5	-1.29	0.04	0.54	NaN	NaN	NaN	-0.96	0.87	0.2	NaN	NaN	NaN	NaN	NaN	NaN	-0.81	0.45	0.23	-0.8	0.27	0.18	-0.79	0.1	0.26
395	1.975	NaN	NaN	NaN	NaN	NaN	NaN	-1.01	0.86	0.58	-1.01	0.67	0.6	-1.04	0.52	0.53	-1.11	0.43	0.54	-1.21	0.3	0.58	-1.35	0.14	0.5	-1.28	0.04	0.54	NaN	NaN	NaN	-0.95	0.87	0.2	-0.86	0.7	0.17	NaN	NaN	NaN	-0.8	0.45	0.23	-0.79	0.27	0.18	-0.79	0.1	0.26
396	1.98	NaN	NaN	NaN	NaN	NaN	NaN	-1	0.86	0.58	-1.01	0.67	0.6	-1.03	0.51	0.53	-1.11	0.43	0.54	-1.21	0.31	0.58	-1.34	0.14	0.5	-1.28	0.04	0.54	NaN	NaN	NaN	-0.95	0.87	0.2	-0.86	0.7	0.17	NaN	NaN	NaN	-0.8	0.45	0.23	-0.79	0.27	0.18	-0.79	0.09	0.26
397	1.985	NaN	NaN	NaN	NaN	NaN	NaN	-1	0.86	0.58	-1	0.67	0.6	-1.02	0.51	0.53	NaN	NaN	NaN	-1.2	0.31	0.58	-1.34	0.15	0.5	-1.28	0.04	0.54	NaN	NaN	NaN	-0.94	0.88	0.2	NaN	NaN	NaN	NaN	NaN	NaN	-0.8	0.45	0.23	-0.79	0.27	0.18	-0.79	0.09	0.26
398	1.99	NaN	NaN	NaN	NaN	NaN	NaN	-0.99	0.86	0.58	-0.99	0.67	0.6	-1.02	0.51	0.53	-1.09	0.43	0.54	-1.2	0.31	0.58	-1.34	0.15	0.5	-1.28	0.04	0.54	NaN	NaN	NaN	-0.93	0.88	0.2	-0.85	0.7	0.17	NaN	NaN	NaN	-0.79	0.45	0.23	-0.78	0.27	0.18	-0.79	0.09	0.26
399	1.995	NaN	NaN	NaN	NaN	NaN	NaN	-0.99	0.86	0.57	-0.99	0.67	0.6	-1.01	0.51	0.53	-1.08	0.43	0.54	-1.19	0.31	0.59	-1.33	0.15	0.5	-1.28	0.04	0.54	NaN	NaN	NaN	-0.93	0.88	0.2	-0.85	0.7	0.17	-0.76	0.55	0.25	-0.79	0.45	0.23	-0.78	0.27	0.18	-0.79	0.09	0.26
400	2	NaN	NaN	NaN	NaN	NaN	NaN	-0.98	0.86	0.57	-0.98	0.67	0.6	-1	0.51	0.53	-1.08	0.43	0.54	-1.19	0.31	0.59	-1.33	0.16	0.5	-1.28	0.05	0.54	NaN	NaN	NaN	-0.92	0.88	0.2	NaN	NaN	NaN	-0.75	0.55	0.25	-0.78	0.45	0.23	-0.78	0.27	0.18	-0.79	0.09	0.26
401	2.005	NaN	NaN	NaN	NaN	NaN	NaN	-0.98	0.86	0.57	-0.97	0.67	0.6	-0.99	0.51	0.54	NaN	NaN	NaN	-1.18	0.31	0.59	-1.33	0.16	0.5	-1.28	0.05	0.54	NaN	NaN	NaN	-0.92	0.88	0.19	-0.83	0.7	0.16	-0.75	0.55	0.25	-0.78	0.45	0.23	-0.78	0.26	0.18	-0.79	0.09	0.26
402	2.01	NaN	NaN	NaN	NaN	NaN	NaN	-0.97	0.86	0.57	-0.97	0.67	0.6	-0.98	0.51	0.54	-1.06	0.43	0.55	-1.17	0.31	0.59	-1.32	0.16	0.51	-1.28	0.05	0.54	NaN	NaN	NaN	-0.91	0.88	0.19	-0.83	0.7	0.16	-0.74	0.55	0.25	-0.78	0.45	0.23	-0.78	0.26	0.18	-0.79	0.09	0.26
403	2.015	NaN	NaN	NaN	NaN	NaN	NaN	-0.97	0.86	0.57	-0.96	0.67	0.6	-0.98	0.51	0.54	-1.05	0.43	0.55	-1.17	0.31	0.59	-1.32	0.17	0.51	-1.28	0.05	0.54	NaN	NaN	NaN	-0.91	0.88	0.19	NaN	NaN	NaN	-0.74	0.55	0.25	-0.77	0.45	0.23	-0.78	0.26	0.18	-0.79	0.09	0.26
404	2.02	NaN	NaN	NaN	NaN	NaN	NaN	-0.96	0.87	0.57	-0.96	0.67	0.6	-0.97	0.51	0.54	-1.04	0.43	0.55	-1.16	0.32	0.59	-1.31	0.17	0.51	-1.28	0.05	0.54	NaN	NaN	NaN	-0.9	0.88	0.19	-0.82	0.7	0.16	-0.74	0.55	0.25	-0.77	0.45	0.23	-0.78	0.26	0.18	-0.79	0.09	0.26
405	2.025	NaN	NaN	NaN	NaN	NaN	NaN	-0.96	0.87	0.57	-0.95	0.67	0.6	-0.96	0.51	0.54	-1.04	0.43	0.55	-1.15	0.32	0.59	-1.31	0.17	0.51	-1.28	0.05	0.54	NaN	NaN	NaN	-0.9	0.88	0.19	-0.82	0.7	0.16	-0.73	0.55	0.25	-0.77	0.45	0.23	-0.78	0.26	0.18	-0.79	0.09	0.26
406	2.03	NaN	NaN	NaN	NaN	NaN	NaN	-0.95	0.87	0.57	-0.94	0.67	0.6	-0.95	0.51	0.54	-1.03	0.43	0.55	-1.15	0.32	0.59	-1.3	0.18	0.51	-1.28	0.06	0.54	NaN	NaN	NaN	-0.89	0.88	0.19	NaN	NaN	NaN	-0.73	0.55	0.25	-0.77	0.45	0.23	-0.77	0.26	0.18	-0.79	0.09	0.26
407	2.035	NaN	NaN	NaN	NaN	NaN	NaN	-0.95	0.87	0.57	-0.94	0.67	0.6	-0.94	0.51	0.54	-1.02	0.43	0.55	-1.14	0.32	0.59	-1.3	0.18	0.51	-1.27	0.06	0.54	NaN	NaN	NaN	-0.89	0.88	0.19	-0.81	0.7	0.16	-0.73	0.55	0.25	-0.76	0.45	0.22	-0.77	0.26	0.18	-0.79	0.09	0.26
408	2.04	NaN	NaN	NaN	NaN	NaN	NaN	-0.94	0.87	0.57	-0.93	0.67	0.6	-0.93	0.51	0.55	-1.01	0.43	0.56	-1.13	0.32	0.6	-1.29	0.19	0.51	-1.27	0.06	0.54	NaN	NaN	NaN	-0.88	0.88	0.19	-0.81	0.7	0.16	-0.73	0.55	0.25	-0.76	0.45	0.22	-0.77	0.26	0.18	-0.79	0.09	0.26
409	2.045	NaN	NaN	NaN	NaN	NaN	NaN	-0.94	0.87	0.57	-0.92	0.67	0.6	-0.93	0.51	0.55	-1	0.43	0.56	-1.12	0.32	0.6	-1.28	0.19	0.51	-1.27	0.06	0.54	NaN	NaN	NaN	-0.88	0.88	0.19	-0.81	0.7	0.16	-0.72	0.55	0.24	-0.76	0.45	0.22	-0.77	0.26	0.18	-0.79	0.09	0.26
410	2.05	NaN	NaN	NaN	NaN	NaN	NaN	-0.94	0.87	0.57	-0.92	0.67	0.6	-0.92	0.51	0.55	-0.99	0.43	0.56	-1.12	0.33	0.6	-1.28	0.19	0.51	-1.27	0.07	0.54	NaN	NaN	NaN	-0.87	0.88	0.19	-0.8	0.7	0.16	-0.72	0.55	0.24	-0.76	0.45	0.22	-0.77	0.26	0.18	-0.79	0.09	0.26
411	2.055	NaN	NaN	NaN	NaN	NaN	NaN	-0.93	0.87	0.57	-0.91	0.67	0.6	-0.91	0.51	0.55	-0.98	0.43	0.56	-1.11	0.33	0.6	-1.27	0.2	0.51	-1.26	0.07	0.54	NaN	NaN	NaN	-0.87	0.88	0.19	-0.8	0.7	0.16	-0.72	0.55	0.24	-0.76	0.45	0.22	-0.77	0.26	0.18	-0.79	0.09	0.26
412	2.06	NaN	NaN	NaN	NaN	NaN	NaN	-0.93	0.87	0.56	-0.9	0.67	0.6	-0.9	0.51	0.55	-0.97	0.43	0.56	-1.1	0.33	0.6	-1.26	0.2	0.51	-1.26	0.08	0.54	NaN	NaN	NaN	-0.86	0.88	0.19	-0.8	0.7	0.16	-0.72	0.55	0.24	-0.75	0.45	0.22	-0.77	0.26	0.18	-0.79	0.09	0.26
413	2.065	NaN	NaN	NaN	NaN	NaN	NaN	-0.92	0.87	0.56	-0.9	0.67	0.6	-0.89	0.51	0.55	-0.96	0.43	0.56	-1.09	0.33	0.6	-1.26	0.21	0.52	-1.26	0.08	0.54	NaN	NaN	NaN	-0.86	0.88	0.19	-0.79	0.7	0.16	-0.71	0.55	0.24	-0.75	0.45	0.22	-0.77	0.26	0.18	-0.79	0.09	0.26
414	2.07	NaN	NaN	NaN	NaN	NaN	NaN	-0.92	0.87	0.56	-0.89	0.68	0.6	-0.88	0.51	0.56	-0.95	0.43	0.56	-1.08	0.33	0.6	-1.25	0.21	0.52	-1.26	0.08	0.54	NaN	NaN	NaN	-0.86	0.88	0.19	-0.79	0.7	0.16	-0.71	0.54	0.24	-0.75	0.45	0.22	-0.77	0.26	0.18	-0.79	0.09	0.26
415	2.075	NaN	NaN	NaN	NaN	NaN	NaN	-0.92	0.87	0.56	-0.89	0.68	0.6	-0.87	0.51	0.56	-0.94	0.43	0.56	-1.07	0.33	0.6	-1.24	0.21	0.52	-1.25	0.09	0.55	NaN	NaN	NaN	-0.85	0.88	0.19	-0.79	0.7	0.16	-0.71	0.54	0.24	-0.75	0.45	0.22	-0.76	0.26	0.18	-0.79	0.09	0.26
416	2.08	NaN	NaN	NaN	NaN	NaN	NaN	-0.91	0.87	0.56	-0.88	0.68	0.6	-0.87	0.51	0.56	-0.93	0.43	0.57	-1.06	0.33	0.6	-1.24	0.22	0.52	-1.25	0.09	0.55	NaN	NaN	NaN	-0.85	0.88	0.19	-0.78	0.7	0.16	-0.71	0.54	0.24	-0.75	0.45	0.22	-0.76	0.26	0.18	-0.79	0.09	0.26
417	2.085	NaN	NaN	NaN	NaN	NaN	NaN	-0.91	0.87	0.56	-0.87	0.68	0.6	-0.86	0.51	0.56	-0.92	0.43	0.57	-1.05	0.34	0.6	-1.23	0.22	0.52	-1.24	0.1	0.55	NaN	NaN	NaN	-0.84	0.88	0.18	-0.78	0.7	0.16	-0.71	0.54	0.24	-0.75	0.45	0.22	-0.76	0.26	0.18	-0.79	0.09	0.26
418	2.09	NaN	NaN	NaN	NaN	NaN	NaN	-0.9	0.87	0.56	-0.87	0.68	0.6	-0.85	0.51	0.56	-0.91	0.43	0.57	-1.04	0.34	0.6	-1.22	0.23	0.52	-1.24	0.1	0.55	NaN	NaN	NaN	-0.84	0.89	0.18	-0.77	0.7	0.16	-0.7	0.54	0.24	-0.74	0.45	0.22	-0.76	0.26	0.18	-0.79	0.09	0.26
419	2.095	NaN	NaN	NaN	NaN	NaN	NaN	-0.9	0.87	0.56	-0.86	0.68	0.6	-0.84	0.51	0.56	-0.9	0.43	0.57	-1.03	0.34	0.61	-1.21	0.23	0.52	-1.23	0.11	0.55	NaN	NaN	NaN	-0.83	0.89	0.18	-0.77	0.7	0.16	-0.7	0.54	0.24	-0.74	0.45	0.22	-0.76	0.26	0.18	-0.79	0.09	0.26
420	2.1	NaN	NaN	NaN	NaN	NaN	NaN	-0.9	0.87	0.56	-0.86	0.68	0.6	-0.83	0.52	0.56	-0.89	0.43	0.57	-1.03	0.34	0.61	-1.2	0.23	0.52	-1.23	0.11	0.55	NaN	NaN	NaN	-0.83	0.89	0.18	-0.77	0.7	0.16	-0.7	0.54	0.24	-0.74	0.44	0.22	-0.76	0.26	0.18	-0.79	0.09	0.26
421	2.105	NaN	NaN	NaN	NaN	NaN	NaN	-0.89	0.87	0.56	-0.85	0.68	0.6	-0.82	0.52	0.56	-0.88	0.43	0.57	-1.02	0.34	0.61	-1.2	0.24	0.52	-1.22	0.11	0.55	NaN	NaN	NaN	-0.83	0.89	0.18	-0.76	0.7	0.15	-0.7	0.54	0.24	-0.74	0.44	0.22	-0.76	0.26	0.18	-0.79	0.09	0.26
422	2.11	NaN	NaN	NaN	NaN	NaN	NaN	-0.89	0.87	0.56	-0.85	0.68	0.61	-0.81	0.52	0.56	-0.87	0.43	0.57	-1.01	0.35	0.61	-1.19	0.24	0.52	-1.21	0.12	0.55	NaN	NaN	NaN	-0.82	0.89	0.18	-0.76	0.7	0.16	-0.7	0.54	0.24	-0.74	0.44	0.22	-0.76	0.26	0.18	-0.79	0.09	0.26
423	2.115	NaN	NaN	NaN	NaN	NaN	NaN	-0.89	0.87	0.56	-0.84	0.68	0.61	-0.8	0.52	0.56	-0.86	0.43	0.57	-1	0.35	0.61	-1.18	0.25	0.52	-1.21	0.12	0.55	NaN	NaN	NaN	-0.82	0.89	0.18	-0.76	0.7	0.16	-0.69	0.54	0.24	-0.74	0.44	0.22	-0.76	0.26	0.18	-0.79	0.09	0.26
424	2.12	NaN	NaN	NaN	NaN	NaN	NaN	-0.88	0.87	0.56	-0.83	0.68	0.61	-0.8	0.52	0.56	-0.85	0.43	0.57	-0.99	0.35	0.61	-1.17	0.25	0.52	-1.2	0.12	0.55	NaN	NaN	NaN	-0.81	0.89	0.18	-0.76	0.7	0.15	-0.69	0.54	0.24	-0.73	0.44	0.22	-0.75	0.26	0.18	-0.79	0.09	0.26
425	2.125	NaN	NaN	NaN	NaN	NaN	NaN	-0.88	0.88	0.56	-0.83	0.69	0.61	-0.79	0.52	0.57	-0.84	0.44	0.57	-0.98	0.35	0.61	-1.16	0.25	0.52	-1.19	0.13	0.55	NaN	NaN	NaN	-0.81	0.89	0.18	-0.75	0.7	0.15	-0.69	0.54	0.24	-0.73	0.44	0.22	-0.75	0.26	0.18	-0.79	0.09	0.26
426	2.13	NaN	NaN	NaN	NaN	NaN	NaN	-0.87	0.88	0.56	-0.82	0.69	0.61	-0.78	0.53	0.57	-0.84	0.44	0.57	-0.97	0.36	0.61	-1.15	0.26	0.52	-1.18	0.13	0.55	NaN	NaN	NaN	-0.81	0.89	0.18	-0.75	0.7	0.15	-0.69	0.54	0.24	-0.73	0.44	0.22	-0.75	0.26	0.18	-0.79	0.09	0.26
427	2.135	NaN	NaN	NaN	NaN	NaN	NaN	-0.87	0.88	0.56	-0.82	0.69	0.61	-0.77	0.53	0.57	-0.83	0.44	0.58	-0.96	0.36	0.61	-1.14	0.26	0.52	-1.17	0.13	0.55	NaN	NaN	NaN	-0.8	0.89	0.18	-0.75	0.7	0.15	-0.69	0.54	0.24	-0.73	0.44	0.22	-0.75	0.26	0.18	-0.79	0.09	0.26
428	2.14	NaN	NaN	NaN	NaN	NaN	NaN	-0.87	0.88	0.55	-0.81	0.69	0.61	-0.76	0.53	0.57	-0.82	0.44	0.58	-0.95	0.36	0.61	-1.13	0.26	0.52	-1.16	0.14	0.56	NaN	NaN	NaN	-0.8	0.89	0.18	-0.74	0.7	0.15	-0.69	0.54	0.24	-0.73	0.44	0.22	-0.75	0.26	0.18	-0.79	0.09	0.26
429	2.145	NaN	NaN	NaN	NaN	NaN	NaN	-0.86	0.88	0.55	-0.81	0.69	0.61	-0.75	0.53	0.57	-0.81	0.44	0.58	-0.95	0.36	0.61	-1.12	0.26	0.52	-1.15	0.14	0.56	NaN	NaN	NaN	-0.8	0.89	0.18	-0.74	0.7	0.15	-0.69	0.54	0.24	-0.73	0.44	0.22	-0.75	0.26	0.18	-0.79	0.09	0.26
430	2.15	NaN	NaN	NaN	NaN	NaN	NaN	-0.86	0.88	0.55	-0.8	0.69	0.61	-0.75	0.53	0.57	-0.8	0.45	0.58	-0.94	0.37	0.61	-1.11	0.26	0.52	-1.14	0.14	0.56	NaN	NaN	NaN	-0.79	0.89	0.18	-0.74	0.7	0.15	-0.68	0.54	0.24	-0.73	0.44	0.22	-0.75	0.26	0.18	-0.79	0.09	0.26
431	2.155	NaN	NaN	NaN	NaN	NaN	NaN	-0.85	0.88	0.55	-0.79	0.69	0.61	-0.74	0.54	0.57	-0.79	0.45	0.58	-0.93	0.37	0.61	-1.1	0.27	0.52	-1.13	0.14	0.56	NaN	NaN	NaN	-0.79	0.89	0.18	-0.74	0.7	0.15	-0.68	0.54	0.24	-0.73	0.44	0.22	-0.75	0.26	0.18	-0.79	0.09	0.26
432	2.16	NaN	NaN	NaN	NaN	NaN	NaN	-0.85	0.88	0.55	-0.79	0.7	0.61	-0.73	0.54	0.57	-0.78	0.45	0.58	-0.92	0.37	0.61	-1.09	0.27	0.52	-1.12	0.14	0.56	NaN	NaN	NaN	-0.79	0.89	0.18	-0.73	0.7	0.15	-0.68	0.54	0.24	-0.73	0.44	0.22	-0.75	0.26	0.18	-0.79	0.09	0.26
433	2.165	NaN	NaN	NaN	NaN	NaN	NaN	-0.85	0.88	0.55	-0.78	0.7	0.61	-0.72	0.54	0.57	-0.77	0.45	0.58	-0.91	0.37	0.61	-1.08	0.27	0.52	-1.11	0.15	0.56	NaN	NaN	NaN	-0.78	0.89	0.18	-0.73	0.71	0.15	-0.68	0.54	0.24	-0.73	0.45	0.22	-0.75	0.26	0.18	-0.79	0.09	0.26
434	2.17	NaN	NaN	NaN	NaN	NaN	NaN	-0.84	0.89	0.56	-0.77	0.7	0.61	-0.71	0.54	0.57	-0.76	0.45	0.58	-0.9	0.37	0.61	-1.07	0.27	0.52	-1.09	0.15	0.56	NaN	NaN	NaN	-0.78	0.89	0.18	-0.73	0.71	0.15	-0.68	0.54	0.24	-0.73	0.44	0.22	-0.75	0.26	0.18	-0.79	0.09	0.26
435	2.175	NaN	NaN	NaN	NaN	NaN	NaN	-0.84	0.89	0.56	-0.77	0.7	0.61	-0.7	0.55	0.57	-0.75	0.46	0.58	-0.89	0.37	0.61	-1.06	0.27	0.52	-1.08	0.15	0.56	NaN	NaN	NaN	-0.77	0.89	0.18	-0.73	0.71	0.15	-0.68	0.54	0.24	-0.73	0.44	0.22	-0.75	0.26	0.18	-0.79	0.09	0.26
436	2.18	NaN	NaN	NaN	NaN	NaN	NaN	-0.83	0.89	0.56	-0.76	0.7	0.61	-0.7	0.55	0.57	-0.75	0.46	0.58	-0.88	0.38	0.61	-1.05	0.27	0.52	-1.07	0.15	0.56	NaN	NaN	NaN	-0.77	0.89	0.18	-0.73	0.71	0.15	-0.68	0.54	0.24	-0.73	0.44	0.22	-0.75	0.26	0.18	-0.79	0.09	0.26
437	2.185	NaN	NaN	NaN	NaN	NaN	NaN	-0.83	0.89	0.56	-0.76	0.7	0.61	-0.69	0.55	0.58	-0.74	0.46	0.58	-0.87	0.38	0.61	-1.04	0.27	0.52	-1.06	0.15	0.56	NaN	NaN	NaN	-0.77	0.89	0.18	-0.73	0.71	0.15	-0.68	0.54	0.24	-0.73	0.44	0.22	-0.75	0.26	0.18	-0.79	0.09	0.26
438	2.19	NaN	NaN	NaN	NaN	NaN	NaN	-0.83	0.89	0.56	-0.75	0.7	0.61	-0.68	0.55	0.58	-0.73	0.46	0.58	-0.86	0.38	0.61	-1.03	0.27	0.52	-1.05	0.15	0.56	NaN	NaN	NaN	-0.76	0.89	0.18	-0.73	0.71	0.15	-0.68	0.54	0.24	-0.73	0.44	0.22	-0.75	0.26	0.18	-0.79	0.09	0.26
439	2.195	NaN	NaN	NaN	NaN	NaN	NaN	-0.82	0.89	0.56	-0.74	0.71	0.61	-0.67	0.55	0.58	-0.72	0.46	0.58	-0.85	0.38	0.61	-1.02	0.26	0.52	-1.04	0.14	0.56	NaN	NaN	NaN	-0.76	0.89	0.18	-0.72	0.71	0.15	-0.68	0.54	0.24	-0.73	0.44	0.22	-0.75	0.26	0.18	-0.79	0.09	0.26
440	2.2	NaN	NaN	NaN	NaN	NaN	NaN	-0.82	0.89	0.56	-0.74	0.71	0.61	-0.66	0.56	0.58	-0.71	0.47	0.58	-0.84	0.38	0.61	-1.01	0.26	0.52	-1.02	0.14	0.56	NaN	NaN	NaN	-0.76	0.9	0.18	-0.72	0.71	0.15	-0.68	0.54	0.24	-0.73	0.44	0.22	-0.75	0.26	0.18	-0.79	0.09	0.26
441	2.205	NaN	NaN	NaN	NaN	NaN	NaN	-0.81	0.89	0.56	-0.73	0.71	0.61	-0.66	0.56	0.58	-0.7	0.47	0.59	-0.83	0.38	0.61	-1	0.26	0.52	-1.01	0.14	0.56	NaN	NaN	NaN	-0.76	0.9	0.18	-0.72	0.71	0.15	-0.67	0.54	0.24	-0.73	0.44	0.22	-0.75	0.26	0.18	-0.79	0.09	0.26
442	2.21	NaN	NaN	NaN	NaN	NaN	NaN	-0.81	0.9	0.56	-0.73	0.71	0.61	-0.65	0.56	0.58	-0.69	0.47	0.59	-0.82	0.38	0.61	-0.99	0.26	0.52	-1	0.14	0.56	NaN	NaN	NaN	-0.75	0.9	0.18	-0.72	0.71	0.15	-0.67	0.54	0.24	-0.72	0.44	0.22	-0.75	0.26	0.18	-0.79	0.09	0.26
443	2.215	NaN	NaN	NaN	NaN	NaN	NaN	-0.81	0.9	0.56	-0.72	0.71	0.61	-0.64	0.57	0.58	-0.68	0.47	0.59	-0.81	0.38	0.61	-0.98	0.26	0.52	-0.98	0.14	0.56	NaN	NaN	NaN	-0.75	0.9	0.18	-0.71	0.71	0.15	-0.67	0.54	0.24	-0.72	0.44	0.22	-0.75	0.26	0.18	-0.79	0.09	0.26
444	2.22	NaN	NaN	NaN	NaN	NaN	NaN	-0.8	0.9	0.56	-0.71	0.71	0.61	-0.64	0.57	0.58	-0.68	0.47	0.59	-0.8	0.38	0.61	-0.96	0.26	0.52	-0.97	0.14	0.56	NaN	NaN	NaN	-0.74	0.9	0.18	-0.71	0.71	0.15	-0.67	0.54	0.24	-0.72	0.44	0.22	-0.75	0.26	0.18	-0.79	0.09	0.26
445	2.225	NaN	NaN	NaN	NaN	NaN	NaN	-0.8	0.9	0.56	-0.71	0.72	0.61	-0.63	0.57	0.58	-0.67	0.48	0.59	-0.79	0.38	0.61	-0.95	0.25	0.52	-0.96	0.13	0.56	NaN	NaN	NaN	-0.74	0.9	0.18	-0.71	0.71	0.15	-0.67	0.54	0.24	-0.72	0.44	0.22	-0.75	0.26	0.18	-0.79	0.09	0.26
446	2.23	NaN	NaN	NaN	NaN	NaN	NaN	-0.79	0.9	0.56	-0.7	0.72	0.61	-0.62	0.57	0.58	-0.66	0.48	0.59	-0.78	0.38	0.61	-0.94	0.25	0.52	-0.94	0.13	0.56	NaN	NaN	NaN	-0.74	0.9	0.18	-0.71	0.71	0.15	-0.67	0.54	0.24	-0.72	0.44	0.22	-0.75	0.26	0.18	-0.79	0.09	0.26
447	2.235	NaN	NaN	NaN	NaN	NaN	NaN	-0.79	0.9	0.56	-0.7	0.72	0.61	-0.61	0.57	0.58	-0.65	0.48	0.59	-0.77	0.38	0.61	-0.93	0.25	0.52	-0.93	0.13	0.56	NaN	NaN	NaN	-0.73	0.9	0.18	-0.71	0.71	0.15	-0.67	0.54	0.24	-0.72	0.44	0.22	-0.75	0.26	0.18	-0.79	0.09	0.26
448	2.24	NaN	NaN	NaN	NaN	NaN	NaN	-0.79	0.9	0.56	-0.69	0.72	0.61	-0.61	0.58	0.58	-0.64	0.48	0.59	-0.76	0.38	0.62	-0.92	0.24	0.52	-0.91	0.12	0.56	NaN	NaN	NaN	-0.73	0.9	0.18	-0.7	0.71	0.15	-0.67	0.54	0.24	-0.72	0.44	0.22	-0.75	0.26	0.18	-0.79	0.09	0.26
449	2.245	NaN	NaN	NaN	NaN	NaN	NaN	-0.78	0.9	0.56	-0.68	0.72	0.61	-0.6	0.58	0.58	-0.63	0.48	0.59	-0.75	0.38	0.62	-0.9	0.24	0.52	-0.9	0.12	0.56	NaN	NaN	NaN	-0.73	0.9	0.18	-0.7	0.71	0.15	-0.67	0.54	0.24	-0.72	0.44	0.22	-0.75	0.26	0.18	-0.79	0.09	0.26
450	2.25	NaN	NaN	NaN	NaN	NaN	NaN	-0.78	0.9	0.56	-0.68	0.72	0.61	-0.59	0.58	0.58	-0.63	0.48	0.59	-0.74	0.38	0.62	-0.89	0.24	0.52	-0.88	0.12	0.56	NaN	NaN	NaN	-0.72	0.9	0.18	-0.7	0.71	0.15	-0.67	0.54	0.24	-0.72	0.44	0.22	-0.75	0.26	0.18	-0.79	0.09	0.26
451	2.255	NaN	NaN	NaN	NaN	NaN	NaN	-0.77	0.9	0.56	-0.67	0.72	0.61	-0.59	0.58	0.58	-0.62	0.48	0.59	-0.73	0.37	0.62	-0.88	0.23	0.52	-0.87	0.11	0.56	NaN	NaN	NaN	-0.72	0.9	0.18	-0.7	0.71	0.15	-0.67	0.54	0.24	-0.72	0.44	0.22	-0.75	0.26	0.18	-0.79	0.09	0.26
452	2.26	NaN	NaN	NaN	NaN	NaN	NaN	-0.77	0.9	0.56	-0.67	0.72	0.61	-0.58	0.58	0.58	-0.61	0.49	0.59	-0.72	0.37	0.62	-0.87	0.23	0.52	-0.85	0.11	0.56	NaN	NaN	NaN	-0.72	0.9	0.18	-0.7	0.71	0.15	-0.67	0.54	0.24	-0.72	0.44	0.22	-0.75	0.26	0.18	-0.79	0.09	0.26
453	2.265	NaN	NaN	NaN	NaN	NaN	NaN	-0.77	0.9	0.56	-0.66	0.73	0.61	-0.57	0.59	0.58	-0.6	0.49	0.59	-0.71	0.37	0.62	-0.85	0.23	0.52	-0.83	0.11	0.56	NaN	NaN	NaN	-0.71	0.9	0.18	-0.69	0.71	0.15	-0.67	0.54	0.24	-0.72	0.44	0.22	-0.75	0.26	0.18	-0.79	0.09	0.26
454	2.27	NaN	NaN	NaN	NaN	NaN	NaN	-0.76	0.9	0.56	-0.66	0.73	0.61	-0.57	0.59	0.58	-0.59	0.49	0.59	-0.7	0.37	0.62	-0.84	0.22	0.52	-0.82	0.1	0.56	NaN	NaN	NaN	-0.71	0.9	0.18	-0.69	0.71	0.15	-0.67	0.54	0.24	-0.72	0.44	0.22	-0.75	0.26	0.18	-0.79	0.09	0.26
455	2.275	NaN	NaN	NaN	NaN	NaN	NaN	-0.76	0.91	0.56	-0.65	0.73	0.61	-0.56	0.59	0.58	-0.58	0.49	0.59	-0.69	0.37	0.62	-0.83	0.22	0.52	-0.8	0.1	0.57	NaN	NaN	NaN	-0.7	0.9	0.18	-0.69	0.71	0.15	-0.66	0.54	0.24	-0.72	0.44	0.22	-0.75	0.26	0.18	-0.79	0.09	0.26
456	2.28	NaN	NaN	NaN	NaN	NaN	NaN	-0.76	0.91	0.56	-0.65	0.73	0.61	-0.55	0.59	0.58	-0.58	0.49	0.59	-0.68	0.37	0.62	-0.81	0.21	0.52	-0.78	0.1	0.57	NaN	NaN	NaN	-0.7	0.9	0.18	-0.69	0.71	0.15	-0.66	0.54	0.24	-0.72	0.44	0.22	-0.75	0.26	0.18	-0.79	0.09	0.26
457	2.285	NaN	NaN	NaN	NaN	NaN	NaN	-0.75	0.91	0.56	-0.64	0.73	0.61	-0.55	0.59	0.58	-0.57	0.49	0.59	-0.67	0.37	0.62	-0.8	0.21	0.52	-0.77	0.09	0.57	NaN	NaN	NaN	-0.7	0.9	0.18	-0.69	0.71	0.15	-0.66	0.54	0.24	-0.72	0.44	0.22	-0.75	0.26	0.18	-0.79	0.09	0.26
458	2.29	NaN	NaN	NaN	NaN	NaN	NaN	-0.75	0.91	0.56	-0.64	0.73	0.61	-0.54	0.6	0.58	-0.56	0.49	0.59	-0.66	0.37	0.62	-0.79	0.2	0.53	-0.75	0.09	0.57	NaN	NaN	NaN	-0.69	0.9	0.18	-0.68	0.71	0.15	-0.66	0.54	0.24	-0.72	0.44	0.22	-0.75	0.26	0.18	-0.79	0.09	0.26
459	2.295	NaN	NaN	NaN	NaN	NaN	NaN	-0.74	0.91	0.56	-0.63	0.73	0.61	-0.53	0.6	0.58	-0.55	0.49	0.59	-0.65	0.36	0.62	-0.77	0.2	0.53	-0.73	0.09	0.57	NaN	NaN	NaN	-0.69	0.9	0.18	-0.68	0.71	0.15	-0.66	0.54	0.24	-0.72	0.44	0.22	-0.75	0.26	0.18	-0.79	0.09	0.26
460	2.3	NaN	NaN	NaN	NaN	NaN	NaN	-0.74	0.91	0.56	-0.63	0.73	0.61	-0.53	0.6	0.58	-0.55	0.49	0.59	-0.64	0.36	0.62	-0.76	0.2	0.53	-0.72	0.08	0.57	NaN	NaN	NaN	-0.69	0.9	0.18	-0.68	0.71	0.15	-0.66	0.54	0.24	-0.72	0.45	0.22	-0.75	0.26	0.18	-0.79	0.09	0.26
461	2.305	NaN	NaN	NaN	NaN	NaN	NaN	-0.74	0.91	0.56	-0.62	0.73	0.61	-0.52	0.6	0.58	-0.54	0.49	0.59	-0.63	0.36	0.62	-0.74	0.19	0.53	-0.7	0.08	0.57	NaN	NaN	NaN	-0.68	0.9	0.18	-0.67	0.71	0.15	-0.66	0.53	0.24	-0.72	0.45	0.22	-0.75	0.26	0.18	-0.79	0.09	0.26
462	2.31	NaN	NaN	NaN	NaN	NaN	NaN	-0.73	0.91	0.56	-0.62	0.73	0.62	-0.52	0.6	0.58	-0.53	0.5	0.59	-0.62	0.36	0.62	-0.73	0.19	0.53	-0.68	0.08	0.57	NaN	NaN	NaN	-0.68	0.89	0.18	-0.67	0.71	0.15	-0.66	0.53	0.24	-0.72	0.45	0.22	-0.75	0.26	0.18	-0.79	0.09	0.26
463	2.315	NaN	NaN	NaN	NaN	NaN	NaN	-0.73	0.91	0.56	-0.61	0.74	0.62	-0.51	0.6	0.58	-0.53	0.49	0.59	-0.61	0.36	0.62	-0.71	0.18	0.53	-0.66	0.07	0.57	NaN	NaN	NaN	-0.67	0.89	0.18	-0.67	0.71	0.15	-0.66	0.53	0.24	-0.72	0.45	0.22	-0.75	0.26	0.18	-0.79	0.09	0.26
464	2.32	NaN	NaN	NaN	NaN	NaN	NaN	-0.72	0.91	0.56	-0.61	0.74	0.62	-0.51	0.6	0.58	-0.52	0.5	0.59	-0.6	0.36	0.62	-0.7	0.18	0.53	-0.65	0.07	0.57	NaN	NaN	NaN	-0.67	0.89	0.18	-0.66	0.71	0.15	-0.66	0.53	0.24	-0.72	0.45	0.22	-0.75	0.26	0.18	-0.79	0.09	0.26
465	2.325	NaN	NaN	NaN	NaN	NaN	NaN	-0.72	0.91	0.56	-0.6	0.74	0.62	-0.5	0.6	0.58	-0.51	0.5	0.59	-0.59	0.35	0.62	-0.69	0.17	0.53	-0.63	0.07	0.57	NaN	NaN	NaN	-0.67	0.89	0.18	-0.66	0.71	0.15	-0.66	0.53	0.24	-0.72	0.45	0.22	-0.75	0.26	0.18	-0.79	0.09	0.26
466	2.33	-0.81	1.03	0.35	NaN	NaN	NaN	-0.72	0.91	0.56	-0.6	0.74	0.62	-0.5	0.6	0.58	-0.51	0.5	0.59	-0.58	0.35	0.62	-0.67	0.17	0.53	-0.61	0.06	0.57	NaN	NaN	NaN	-0.66	0.89	0.18	-0.66	0.71	0.15	-0.66	0.53	0.24	-0.72	0.45	0.22	-0.75	0.26	0.18	-0.79	0.09	0.26
467	2.335	-0.81	1.03	0.35	NaN	NaN	NaN	-0.71	0.91	0.56	-0.59	0.74	0.62	-0.49	0.61	0.58	-0.5	0.5	0.59	-0.57	0.35	0.62	-0.66	0.16	0.53	-0.59	0.06	0.57	NaN	NaN	NaN	-0.66	0.89	0.18	-0.66	0.71	0.15	-0.65	0.53	0.24	-0.72	0.45	0.22	-0.75	0.26	0.18	-0.79	0.09	0.26
468	2.34	-0.8	1.03	0.35	NaN	NaN	NaN	-0.71	0.91	0.56	-0.59	0.74	0.62	-0.49	0.61	0.58	-0.5	0.5	0.59	-0.56	0.35	0.62	-0.64	0.16	0.53	-0.58	0.06	0.58	NaN	NaN	NaN	-0.66	0.89	0.18	-0.65	0.71	0.15	-0.65	0.53	0.24	-0.72	0.45	0.22	-0.75	0.26	0.18	-0.79	0.09	0.26
469	2.345	-0.8	1.02	0.35	NaN	NaN	NaN	-0.7	0.91	0.56	-0.58	0.74	0.62	-0.48	0.61	0.58	-0.49	0.5	0.59	-0.55	0.35	0.62	-0.63	0.16	0.53	-0.56	0.06	0.58	NaN	NaN	NaN	-0.65	0.89	0.18	-0.65	0.71	0.15	-0.65	0.53	0.24	-0.72	0.45	0.22	-0.75	0.26	0.18	-0.79	0.09	0.26
470	2.35	-0.79	1.02	0.35	NaN	NaN	NaN	-0.7	0.9	0.56	-0.58	0.74	0.62	-0.48	0.61	0.58	-0.48	0.5	0.59	-0.54	0.34	0.62	-0.61	0.15	0.53	-0.54	0.05	0.58	NaN	NaN	NaN	-0.65	0.89	0.18	-0.65	0.71	0.15	-0.65	0.53	0.24	-0.72	0.45	0.22	-0.75	0.26	0.18	-0.79	0.09	0.26
471	2.355	-0.79	1.02	0.35	NaN	NaN	NaN	-0.7	0.9	0.56	-0.57	0.74	0.62	-0.47	0.61	0.58	-0.48	0.5	0.58	-0.53	0.34	0.62	-0.59	0.15	0.53	-0.52	0.05	0.58	NaN	NaN	NaN	-0.65	0.89	0.18	-0.64	0.71	0.15	-0.65	0.53	0.24	-0.71	0.44	0.22	-0.75	0.26	0.18	-0.79	0.09	0.26
472	2.36	-0.79	1.02	0.35	NaN	NaN	NaN	-0.69	0.9	0.56	-0.57	0.74	0.62	-0.47	0.61	0.57	-0.47	0.5	0.58	-0.52	0.34	0.62	-0.58	0.14	0.54	-0.5	0.05	0.58	NaN	NaN	NaN	-0.64	0.89	0.18	-0.64	0.7	0.15	-0.65	0.53	0.24	-0.71	0.44	0.22	-0.75	0.26	0.18	-0.79	0.09	0.26
473	2.365	-0.78	1.02	0.35	NaN	NaN	NaN	-0.69	0.9	0.56	-0.57	0.73	0.62	-0.46	0.6	0.57	-0.47	0.5	0.58	-0.51	0.34	0.62	-0.56	0.14	0.54	-0.49	0.05	0.58	NaN	NaN	NaN	-0.64	0.89	0.18	-0.64	0.7	0.15	-0.65	0.53	0.24	-0.71	0.44	0.22	-0.75	0.26	0.18	-0.79	0.09	0.26
474	2.37	-0.78	1.02	0.35	NaN	NaN	NaN	-0.68	0.9	0.56	-0.56	0.73	0.62	-0.46	0.6	0.57	-0.46	0.5	0.58	-0.5	0.34	0.62	-0.55	0.14	0.54	-0.47	0.05	0.58	NaN	NaN	NaN	-0.63	0.89	0.18	-0.63	0.7	0.15	-0.64	0.53	0.24	-0.71	0.44	0.22	-0.75	0.26	0.18	-0.79	0.09	0.26
475	2.375	-0.77	1.02	0.35	NaN	NaN	NaN	-0.68	0.9	0.56	-0.56	0.73	0.62	-0.46	0.6	0.57	-0.46	0.49	0.58	-0.5	0.34	0.62	-0.53	0.13	0.54	-0.45	0.04	0.58	NaN	NaN	NaN	-0.63	0.89	0.18	-0.63	0.7	0.15	-0.64	0.53	0.24	-0.71	0.45	0.22	-0.75	0.26	0.18	-0.79	0.09	0.26
476	2.38	-0.77	1.02	0.35	NaN	NaN	NaN	-0.68	0.9	0.56	-0.56	0.73	0.62	-0.45	0.6	0.57	-0.45	0.49	0.58	-0.49	0.34	0.62	-0.52	0.13	0.54	-0.43	0.04	0.59	NaN	NaN	NaN	-0.62	0.89	0.18	-0.63	0.7	0.15	-0.64	0.53	0.24	-0.71	0.45	0.22	-0.75	0.26	0.18	-0.79	0.09	0.26
477	2.385	-0.76	1.02	0.35	NaN	NaN	NaN	-0.67	0.9	0.56	-0.55	0.73	0.62	-0.45	0.6	0.57	-0.45	0.49	0.58	-0.48	0.33	0.62	-0.5	0.13	0.54	-0.41	0.04	0.59	NaN	NaN	NaN	-0.62	0.89	0.18	-0.62	0.7	0.15	-0.64	0.53	0.24	-0.71	0.45	0.22	-0.75	0.26	0.18	-0.79	0.09	0.26
478	2.39	-0.76	1.02	0.35	NaN	NaN	NaN	-0.67	0.9	0.56	-0.55	0.73	0.62	-0.45	0.6	0.57	-0.45	0.49	0.58	-0.47	0.33	0.62	-0.49	0.12	0.54	-0.4	0.04	0.59	NaN	NaN	NaN	-0.62	0.89	0.18	-0.62	0.7	0.15	-0.64	0.53	0.24	-0.71	0.44	0.22	-0.75	0.26	0.18	-0.79	0.09	0.26
479	2.395	-0.75	1.02	0.35	NaN	NaN	NaN	-0.66	0.9	0.56	-0.55	0.73	0.62	-0.44	0.6	0.57	-0.44	0.49	0.58	-0.46	0.33	0.62	-0.47	0.12	0.54	-0.38	0.04	0.59	-0.52	0.96	0.22	-0.61	0.89	0.18	-0.62	0.7	0.15	-0.63	0.53	0.24	-0.7	0.44	0.22	-0.74	0.26	0.18	-0.79	0.09	0.26
480	2.4	-0.75	1.02	0.35	NaN	NaN	NaN	-0.66	0.9	0.56	-0.55	0.72	0.62	-0.44	0.6	0.57	-0.44	0.49	0.58	-0.45	0.33	0.62	-0.46	0.12	0.54	-0.36	0.04	0.59	-0.52	0.96	0.22	-0.61	0.88	0.18	-0.62	0.7	0.15	-0.63	0.53	0.24	-0.7	0.44	0.22	-0.74	0.26	0.18	-0.79	0.1	0.26
481	2.405	-0.75	1.02	0.35	NaN	NaN	NaN	-0.66	0.9	0.56	-0.54	0.72	0.62	-0.44	0.59	0.57	-0.43	0.49	0.58	-0.45	0.33	0.62	-0.44	0.12	0.54	-0.35	0.04	0.59	-0.51	0.96	0.22	-0.6	0.88	0.18	-0.61	0.7	0.15	-0.63	0.53	0.24	-0.7	0.44	0.22	-0.74	0.26	0.18	-0.79	0.1	0.26
482	2.41	-0.74	1.02	0.35	NaN	NaN	NaN	-0.65	0.9	0.56	-0.54	0.72	0.62	-0.44	0.59	0.57	-0.43	0.49	0.58	-0.44	0.33	0.62	-0.43	0.12	0.55	-0.33	0.04	0.6	-0.51	0.95	0.22	-0.6	0.88	0.18	-0.61	0.7	0.15	-0.63	0.52	0.24	-0.7	0.44	0.22	-0.74	0.26	0.18	-0.79	0.1	0.26
483	2.415	-0.74	1.02	0.35	NaN	NaN	NaN	-0.65	0.9	0.56	-0.54	0.72	0.62	-0.43	0.59	0.57	-0.43	0.49	0.58	-0.43	0.33	0.62	-0.41	0.12	0.55	-0.31	0.05	0.6	-0.51	0.95	0.22	-0.6	0.88	0.18	-0.6	0.7	0.15	-0.63	0.52	0.24	-0.7	0.44	0.22	-0.74	0.26	0.18	-0.79	0.1	0.26
484	2.42	-0.73	1.02	0.35	NaN	NaN	NaN	-0.64	0.89	0.56	-0.54	0.72	0.62	-0.43	0.59	0.57	-0.42	0.48	0.58	-0.42	0.32	0.62	-0.4	0.12	0.55	-0.3	0.05	0.6	-0.5	0.95	0.22	-0.59	0.88	0.18	-0.6	0.7	0.16	-0.62	0.52	0.24	-0.7	0.44	0.22	-0.74	0.26	0.18	-0.79	0.1	0.26
485	2.425	-0.73	1.02	0.35	NaN	NaN	NaN	-0.64	0.89	0.56	-0.53	0.71	0.62	-0.43	0.58	0.57	-0.42	0.48	0.57	-0.41	0.32	0.62	-0.38	0.11	0.55	-0.28	0.05	0.6	NaN	NaN	NaN	-0.59	0.88	0.18	-0.6	0.7	0.16	-0.62	0.52	0.24	-0.7	0.44	0.22	-0.74	0.26	0.18	-0.79	0.1	0.26
486	2.43	-0.72	1.02	0.35	NaN	NaN	NaN	-0.63	0.89	0.56	-0.53	0.71	0.62	-0.43	0.58	0.57	-0.42	0.48	0.57	-0.41	0.32	0.62	-0.37	0.11	0.55	-0.27	0.05	0.6	NaN	NaN	NaN	-0.58	0.88	0.18	-0.59	0.7	0.16	-0.62	0.52	0.24	-0.69	0.44	0.22	-0.74	0.26	0.18	-0.79	0.1	0.26
487	2.435	-0.72	1.01	0.35	NaN	NaN	NaN	-0.63	0.89	0.56	-0.53	0.71	0.62	-0.42	0.58	0.57	-0.41	0.48	0.57	-0.4	0.32	0.62	-0.36	0.11	0.55	-0.25	0.05	0.6	-0.49	0.95	0.22	-0.58	0.88	0.18	-0.59	0.7	0.16	-0.62	0.52	0.24	-0.69	0.44	0.22	-0.74	0.26	0.18	-0.79	0.1	0.26
488	2.44	-0.71	1.01	0.35	NaN	NaN	NaN	-0.62	0.89	0.56	-0.53	0.71	0.61	-0.42	0.58	0.57	-0.41	0.48	0.57	-0.39	0.32	0.62	-0.34	0.11	0.55	-0.24	0.05	0.61	-0.48	0.95	0.22	-0.57	0.88	0.18	-0.59	0.7	0.16	-0.61	0.52	0.24	-0.69	0.44	0.22	-0.74	0.26	0.18	-0.79	0.1	0.26
489	2.445	-0.71	1.01	0.35	NaN	NaN	NaN	-0.62	0.89	0.56	-0.52	0.7	0.62	-0.42	0.57	0.57	-0.4	0.48	0.57	-0.39	0.32	0.62	-0.33	0.11	0.55	-0.22	0.06	0.61	-0.48	0.95	0.22	-0.57	0.88	0.18	-0.58	0.69	0.16	-0.61	0.52	0.24	-0.69	0.44	0.22	-0.73	0.26	0.18	-0.79	0.1	0.26
490	2.45	-0.7	1.01	0.35	NaN	NaN	NaN	-0.61	0.89	0.56	-0.52	0.7	0.62	-0.42	0.57	0.57	-0.4	0.47	0.57	-0.38	0.32	0.62	-0.32	0.11	0.55	-0.21	0.06	0.61	-0.47	0.95	0.23	-0.56	0.88	0.18	-0.58	0.69	0.16	-0.61	0.52	0.24	-0.69	0.44	0.22	-0.73	0.26	0.18	-0.79	0.1	0.26
491	2.455	-0.7	1.01	0.35	NaN	NaN	NaN	-0.61	0.89	0.56	-0.52	0.7	0.62	-0.41	0.57	0.57	-0.4	0.47	0.57	-0.37	0.32	0.62	-0.31	0.11	0.55	-0.2	0.06	0.61	-0.47	0.95	0.23	-0.56	0.88	0.18	-0.58	0.69	0.16	-0.6	0.52	0.24	-0.68	0.44	0.22	-0.73	0.26	0.18	-0.79	0.1	0.26
492	2.46	-0.69	1.01	0.35	NaN	NaN	NaN	-0.6	0.89	0.56	-0.52	0.7	0.62	-0.41	0.57	0.57	-0.39	0.47	0.57	-0.37	0.32	0.62	-0.29	0.11	0.55	-0.18	0.06	0.61	-0.47	0.95	0.23	-0.56	0.87	0.19	-0.58	0.69	0.16	-0.6	0.52	0.24	-0.68	0.44	0.22	-0.73	0.26	0.18	-0.79	0.1	0.26
493	2.465	-0.69	1.01	0.35	NaN	NaN	NaN	-0.6	0.89	0.56	-0.51	0.69	0.62	-0.41	0.56	0.57	-0.39	0.47	0.56	-0.36	0.32	0.62	-0.28	0.11	0.55	-0.17	0.07	0.61	NaN	NaN	NaN	-0.55	0.87	0.19	-0.57	0.69	0.16	-0.6	0.52	0.24	-0.68	0.44	0.22	-0.73	0.26	0.18	-0.79	0.1	0.26
494	2.47	-0.68	1.01	0.35	NaN	NaN	NaN	-0.59	0.88	0.56	-0.51	0.69	0.62	-0.4	0.56	0.56	-0.39	0.47	0.56	-0.35	0.32	0.62	-0.27	0.11	0.56	-0.16	0.07	0.61	-0.45	0.94	0.23	-0.55	0.87	0.19	-0.57	0.69	0.16	-0.59	0.52	0.24	-0.68	0.44	0.22	-0.73	0.26	0.18	-0.79	0.1	0.26
495	2.475	-0.68	1.01	0.35	NaN	NaN	NaN	-0.59	0.88	0.56	-0.5	0.69	0.62	-0.4	0.56	0.56	-0.38	0.47	0.56	-0.35	0.31	0.62	-0.26	0.12	0.55	-0.15	0.07	0.61	-0.45	0.94	0.23	-0.54	0.87	0.19	-0.57	0.69	0.16	-0.59	0.52	0.24	-0.67	0.44	0.22	-0.73	0.26	0.18	-0.79	0.1	0.26
496	2.48	-0.67	1.01	0.35	NaN	NaN	NaN	-0.58	0.88	0.56	-0.5	0.69	0.62	-0.4	0.56	0.56	-0.38	0.47	0.56	-0.34	0.31	0.62	-0.25	0.12	0.55	-0.14	0.08	0.61	-0.45	0.94	0.23	-0.54	0.87	0.19	-0.56	0.69	0.16	-0.59	0.52	0.24	-0.67	0.44	0.22	-0.73	0.26	0.18	-0.79	0.1	0.26
497	2.485	-0.67	1	0.36	NaN	NaN	NaN	-0.58	0.88	0.56	-0.5	0.69	0.62	-0.39	0.56	0.56	-0.38	0.46	0.56	-0.34	0.31	0.62	-0.24	0.12	0.55	-0.13	0.08	0.61	-0.44	0.94	0.23	-0.53	0.87	0.19	-0.56	0.69	0.16	-0.59	0.51	0.24	-0.67	0.45	0.22	-0.72	0.26	0.18	-0.78	0.1	0.26
498	2.49	-0.66	1	0.36	NaN	NaN	NaN	-0.57	0.88	0.56	-0.49	0.69	0.62	-0.39	0.55	0.56	-0.37	0.46	0.56	-0.33	0.31	0.61	-0.24	0.12	0.55	-0.12	0.08	0.61	-0.44	0.94	0.23	-0.53	0.87	0.19	-0.55	0.69	0.16	-0.58	0.51	0.24	-0.67	0.44	0.22	-0.72	0.26	0.18	-0.78	0.1	0.26
499	2.495	-0.66	1	0.36	NaN	NaN	NaN	-0.57	0.88	0.57	-0.49	0.69	0.62	-0.38	0.55	0.56	-0.37	0.46	0.56	-0.33	0.31	0.61	-0.23	0.11	0.55	-0.11	0.08	0.61	-0.43	0.94	0.23	-0.53	0.87	0.19	-0.55	0.69	0.16	-0.58	0.51	0.24	-0.67	0.45	0.22	-0.72	0.26	0.18	-0.78	0.1	0.26
500	2.5	-0.65	1	0.36	NaN	NaN	NaN	-0.56	0.88	0.57	-0.48	0.69	0.62	-0.38	0.55	0.56	-0.36	0.46	0.56	-0.32	0.31	0.61	-0.22	0.11	0.55	-0.1	0.08	0.61	-0.43	0.94	0.23	-0.52	0.87	0.19	-0.55	0.69	0.16	-0.58	0.51	0.24	-0.66	0.45	0.22	-0.72	0.26	0.18	-0.78	0.1	0.26
501	2.505	-0.65	1	0.36	NaN	NaN	NaN	-0.55	0.88	0.57	-0.47	0.69	0.62	-0.37	0.55	0.56	-0.36	0.46	0.56	-0.32	0.31	0.61	-0.22	0.11	0.55	-0.1	0.08	0.6	-0.42	0.94	0.23	-0.52	0.87	0.19	-0.54	0.69	0.16	-0.57	0.51	0.24	-0.66	0.44	0.22	-0.72	0.26	0.18	-0.78	0.1	0.26
502	2.51	-0.64	1	0.36	NaN	NaN	NaN	-0.55	0.88	0.57	-0.47	0.69	0.62	-0.37	0.55	0.56	-0.35	0.46	0.56	-0.31	0.31	0.61	-0.21	0.11	0.55	-0.09	0.07	0.6	-0.42	0.94	0.23	-0.51	0.87	0.19	-0.54	0.69	0.16	-0.57	0.51	0.24	-0.65	0.44	0.22	-0.72	0.26	0.18	-0.78	0.1	0.26
503	2.515	-0.64	1	0.36	NaN	NaN	NaN	-0.54	0.87	0.57	-0.46	0.69	0.62	-0.36	0.55	0.56	-0.35	0.46	0.56	-0.31	0.31	0.61	-0.21	0.11	0.55	-0.09	0.07	0.6	-0.41	0.94	0.23	-0.51	0.87	0.19	-0.53	0.69	0.16	-0.56	0.51	0.24	-0.65	0.44	0.22	-0.71	0.26	0.18	-0.78	0.11	0.26
504	2.52	-0.63	1	0.36	NaN	NaN	NaN	-0.54	0.87	0.57	-0.45	0.68	0.62	-0.36	0.55	0.56	-0.34	0.46	0.56	-0.3	0.3	0.61	-0.21	0.11	0.55	-0.09	0.07	0.6	-0.41	0.94	0.23	-0.5	0.86	0.19	-0.53	0.69	0.16	-0.56	0.51	0.25	-0.65	0.44	0.22	-0.71	0.26	0.18	-0.78	0.11	0.26
505	2.525	-0.63	1	0.36	NaN	NaN	NaN	-0.53	0.87	0.57	-0.44	0.68	0.62	-0.35	0.55	0.56	-0.33	0.46	0.56	-0.29	0.3	0.61	-0.2	0.1	0.54	-0.08	0.07	0.59	-0.4	0.93	0.23	-0.5	0.86	0.19	-0.53	0.69	0.16	-0.56	0.51	0.25	-0.64	0.44	0.22	-0.71	0.26	0.18	-0.78	0.11	0.26
506	2.53	-0.62	1	0.36	NaN	NaN	NaN	-0.53	0.87	0.57	-0.44	0.68	0.62	-0.34	0.55	0.56	-0.33	0.46	0.56	-0.29	0.3	0.61	-0.2	0.1	0.54	-0.08	0.06	0.59	-0.4	0.93	0.23	-0.49	0.86	0.19	-0.52	0.69	0.16	-0.55	0.51	0.25	-0.64	0.44	0.22	-0.71	0.26	0.18	-0.78	0.11	0.26
507	2.535	-0.62	1	0.37	NaN	NaN	NaN	-0.52	0.87	0.57	-0.43	0.68	0.62	-0.33	0.55	0.56	-0.32	0.45	0.56	-0.28	0.3	0.61	-0.2	0.1	0.54	-0.08	0.06	0.59	-0.39	0.93	0.23	-0.49	0.86	0.19	-0.52	0.69	0.16	-0.55	0.51	0.25	-0.64	0.44	0.22	-0.7	0.26	0.18	-0.78	0.11	0.26
508	2.54	-0.61	0.99	0.37	NaN	NaN	NaN	-0.51	0.87	0.57	-0.42	0.68	0.62	-0.33	0.55	0.56	-0.31	0.45	0.56	-0.28	0.3	0.61	-0.2	0.1	0.54	-0.08	0.06	0.58	-0.39	0.93	0.23	-0.48	0.86	0.19	-0.51	0.68	0.16	-0.54	0.51	0.25	-0.63	0.44	0.22	-0.7	0.27	0.18	-0.78	0.11	0.26
509	2.545	-0.6	0.99	0.37	NaN	NaN	NaN	-0.51	0.87	0.57	-0.41	0.68	0.62	-0.32	0.55	0.56	-0.31	0.45	0.56	-0.27	0.3	0.61	-0.2	0.1	0.54	-0.08	0.06	0.58	-0.38	0.93	0.23	-0.48	0.86	0.19	-0.51	0.68	0.16	-0.54	0.51	0.25	-0.63	0.44	0.23	-0.7	0.27	0.18	-0.78	0.11	0.26
510	2.55	-0.6	0.99	0.37	NaN	NaN	NaN	-0.5	0.87	0.57	-0.4	0.69	0.62	-0.31	0.55	0.56	-0.3	0.45	0.56	-0.27	0.3	0.61	-0.2	0.09	0.54	-0.08	0.05	0.58	-0.38	0.93	0.23	-0.47	0.86	0.2	-0.5	0.68	0.16	-0.54	0.51	0.25	-0.62	0.44	0.23	-0.7	0.27	0.18	-0.78	0.11	0.26
511	2.555	-0.59	0.99	0.37	NaN	NaN	NaN	-0.49	0.87	0.57	-0.39	0.69	0.62	-0.3	0.55	0.56	-0.29	0.45	0.56	-0.26	0.3	0.61	-0.19	0.09	0.53	-0.07	0.05	0.58	-0.37	0.93	0.23	-0.47	0.86	0.2	-0.5	0.68	0.16	-0.53	0.51	0.25	-0.62	0.44	0.23	-0.7	0.27	0.18	-0.78	0.11	0.26
512	2.56	-0.59	0.99	0.37	NaN	NaN	NaN	-0.49	0.87	0.58	-0.39	0.69	0.62	-0.3	0.55	0.56	-0.29	0.45	0.56	-0.26	0.29	0.6	-0.19	0.09	0.53	-0.07	0.05	0.57	-0.37	0.93	0.23	-0.46	0.86	0.2	-0.49	0.68	0.16	-0.53	0.51	0.25	-0.62	0.44	0.23	-0.69	0.27	0.18	-0.78	0.12	0.26
513	2.565	-0.58	0.99	0.37	NaN	NaN	NaN	-0.48	0.87	0.58	-0.38	0.68	0.62	-0.29	0.55	0.55	-0.28	0.45	0.56	-0.25	0.29	0.6	-0.19	0.09	0.53	-0.07	0.05	0.57	-0.36	0.93	0.24	-0.46	0.86	0.2	-0.49	0.68	0.17	-0.52	0.51	0.25	-0.61	0.44	0.23	-0.69	0.27	0.18	-0.77	0.12	0.26
514	2.57	-0.58	0.99	0.37	NaN	NaN	NaN	-0.48	0.87	0.58	-0.37	0.68	0.62	-0.28	0.55	0.55	-0.27	0.45	0.56	-0.25	0.29	0.6	-0.18	0.09	0.53	-0.07	0.05	0.57	-0.36	0.93	0.24	-0.45	0.86	0.2	-0.48	0.68	0.17	-0.52	0.51	0.25	-0.61	0.44	0.23	-0.69	0.27	0.18	-0.77	0.12	0.26
515	2.575	-0.57	0.99	0.37	-0.36	0.94	0.54	-0.47	0.87	0.58	-0.36	0.68	0.62	-0.28	0.55	0.55	-0.27	0.45	0.56	-0.24	0.29	0.6	-0.18	0.09	0.53	-0.07	0.04	0.57	-0.35	0.93	0.24	-0.45	0.86	0.2	-0.48	0.68	0.17	-0.51	0.5	0.25	-0.6	0.44	0.23	-0.69	0.27	0.18	-0.77	0.12	0.26
516	2.58	-0.56	0.99	0.38	-0.36	0.94	0.54	-0.46	0.87	0.58	-0.36	0.68	0.62	-0.27	0.55	0.55	-0.26	0.45	0.56	-0.24	0.29	0.6	-0.17	0.09	0.53	-0.06	0.04	0.57	-0.35	0.93	0.24	-0.44	0.86	0.2	-0.47	0.68	0.17	-0.51	0.5	0.25	-0.6	0.44	0.23	-0.68	0.27	0.18	-0.77	0.12	0.26
517	2.585	-0.56	0.99	0.38	-0.35	0.94	0.55	-0.46	0.87	0.58	-0.35	0.68	0.62	-0.27	0.55	0.55	-0.26	0.45	0.56	-0.23	0.29	0.6	-0.17	0.09	0.53	-0.06	0.04	0.57	-0.34	0.93	0.24	-0.44	0.86	0.2	-0.47	0.68	0.17	-0.5	0.5	0.25	-0.59	0.44	0.23	-0.68	0.27	0.18	-0.77	0.12	0.26
518	2.59	-0.55	0.99	0.38	-0.34	0.94	0.55	-0.45	0.87	0.58	-0.34	0.68	0.62	-0.26	0.55	0.55	-0.25	0.45	0.56	-0.22	0.3	0.6	-0.17	0.09	0.53	-0.06	0.04	0.57	-0.33	0.93	0.24	-0.43	0.86	0.2	-0.46	0.68	0.17	-0.5	0.5	0.25	-0.59	0.44	0.23	-0.68	0.27	0.18	-0.77	0.13	0.26
519	2.595	-0.55	0.99	0.38	-0.34	0.94	0.55	-0.44	0.87	0.58	-0.34	0.68	0.62	-0.26	0.55	0.55	-0.24	0.45	0.56	-0.21	0.3	0.6	-0.17	0.09	0.53	-0.06	0.04	0.57	-0.33	0.93	0.24	-0.43	0.85	0.2	-0.46	0.68	0.17	-0.49	0.5	0.25	-0.58	0.44	0.23	-0.67	0.28	0.18	-0.77	0.13	0.26
520	2.6	-0.54	0.99	0.38	-0.33	0.94	0.55	-0.43	0.87	0.58	-0.33	0.68	0.62	-0.25	0.55	0.55	-0.24	0.45	0.56	-0.21	0.3	0.61	-0.17	0.09	0.53	-0.06	0.03	0.57	-0.32	0.93	0.24	-0.42	0.85	0.2	-0.45	0.68	0.17	-0.49	0.5	0.25	-0.58	0.44	0.23	-0.67	0.28	0.18	-0.76	0.13	0.26
521	2.605	-0.54	0.99	0.38	-0.32	0.94	0.55	-0.43	0.87	0.59	-0.32	0.68	0.62	-0.24	0.55	0.55	-0.23	0.45	0.56	-0.2	0.3	0.61	-0.16	0.09	0.53	-0.06	0.03	0.57	-0.32	0.93	0.24	-0.41	0.85	0.21	-0.45	0.68	0.17	-0.48	0.5	0.25	-0.57	0.44	0.23	-0.67	0.28	0.18	-0.76	0.13	0.26
522	2.61	-0.53	0.99	0.38	-0.32	0.95	0.55	-0.42	0.87	0.59	-0.32	0.69	0.62	-0.24	0.55	0.55	-0.22	0.45	0.56	-0.2	0.3	0.61	-0.16	0.09	0.53	-0.06	0.03	0.57	-0.31	0.93	0.24	-0.41	0.85	0.21	-0.44	0.68	0.17	-0.47	0.5	0.25	-0.57	0.44	0.23	-0.66	0.28	0.18	-0.76	0.13	0.26
523	2.615	-0.52	0.99	0.38	-0.31	0.95	0.55	-0.41	0.87	0.59	-0.31	0.69	0.62	-0.23	0.56	0.55	-0.22	0.45	0.56	-0.19	0.3	0.61	-0.16	0.09	0.53	-0.06	0.03	0.57	-0.31	0.93	0.24	-0.4	0.85	0.21	-0.44	0.68	0.17	-0.47	0.5	0.26	-0.56	0.44	0.23	-0.66	0.28	0.18	-0.76	0.14	0.26
524	2.62	-0.52	0.99	0.39	-0.3	0.95	0.55	-0.41	0.87	0.59	-0.3	0.69	0.62	-0.22	0.56	0.55	-0.21	0.46	0.56	-0.19	0.3	0.61	-0.16	0.09	0.53	-0.06	0.03	0.57	-0.3	0.93	0.25	-0.4	0.85	0.21	-0.43	0.68	0.17	-0.46	0.5	0.26	-0.55	0.44	0.23	-0.65	0.28	0.18	-0.75	0.14	0.26
525	2.625	-0.51	0.99	0.39	-0.3	0.95	0.55	-0.4	0.87	0.59	-0.3	0.69	0.62	-0.21	0.56	0.55	-0.21	0.46	0.56	-0.18	0.3	0.61	-0.16	0.09	0.53	-0.06	0.03	0.57	-0.3	0.93	0.25	-0.39	0.85	0.21	-0.43	0.68	0.18	-0.45	0.5	0.26	-0.55	0.44	0.23	-0.65	0.29	0.18	-0.75	0.14	0.26
526	2.63	-0.51	0.99	0.39	-0.29	0.95	0.55	-0.39	0.88	0.59	-0.29	0.69	0.63	-0.21	0.56	0.55	-0.2	0.46	0.56	-0.18	0.3	0.61	-0.16	0.09	0.53	-0.06	0.03	0.57	-0.29	0.93	0.25	-0.39	0.85	0.21	-0.42	0.68	0.18	-0.45	0.5	0.26	-0.54	0.44	0.23	-0.64	0.29	0.18	-0.75	0.15	0.26
527	2.635	-0.5	0.99	0.39	-0.29	0.95	0.55	-0.39	0.88	0.59	-0.28	0.69	0.63	-0.2	0.56	0.55	-0.19	0.46	0.56	-0.18	0.3	0.61	-0.16	0.09	0.53	-0.06	0.03	0.57	-0.29	0.93	0.25	-0.38	0.85	0.21	-0.41	0.68	0.18	-0.44	0.5	0.26	-0.53	0.45	0.23	-0.64	0.29	0.18	-0.75	0.15	0.25
528	2.64	-0.5	0.99	0.39	-0.28	0.95	0.55	-0.38	0.88	0.59	-0.27	0.7	0.63	-0.19	0.56	0.55	-0.19	0.46	0.56	-0.17	0.3	0.61	-0.16	0.09	0.53	-0.06	0.03	0.57	-0.28	0.93	0.25	-0.38	0.85	0.21	-0.41	0.68	0.18	-0.43	0.5	0.26	-0.52	0.45	0.23	-0.63	0.29	0.18	-0.74	0.15	0.25
529	2.645	-0.49	1	0.39	-0.28	0.95	0.55	-0.38	0.88	0.59	-0.27	0.7	0.63	-0.19	0.56	0.55	-0.18	0.46	0.56	-0.17	0.3	0.61	-0.16	0.09	0.53	-0.06	0.03	0.57	-0.27	0.93	0.25	-0.37	0.85	0.21	-0.4	0.68	0.18	-0.42	0.5	0.26	-0.52	0.45	0.23	-0.63	0.29	0.18	-0.74	0.16	0.26
530	2.65	-0.49	1	0.39	-0.27	0.95	0.55	-0.37	0.88	0.59	-0.26	0.7	0.63	-0.18	0.56	0.55	-0.18	0.46	0.56	-0.16	0.3	0.61	-0.16	0.09	0.53	-0.06	0.03	0.57	-0.27	0.93	0.25	-0.36	0.85	0.22	-0.39	0.68	0.18	-0.41	0.5	0.26	-0.51	0.45	0.23	-0.62	0.29	0.18	-0.73	0.16	0.26
531	2.655	-0.48	1	0.39	-0.26	0.96	0.56	-0.37	0.88	0.6	-0.25	0.7	0.63	-0.18	0.57	0.55	-0.17	0.46	0.56	-0.16	0.3	0.61	-0.16	0.09	0.53	-0.06	0.03	0.57	-0.26	0.93	0.25	-0.36	0.85	0.22	-0.39	0.68	0.18	-0.4	0.5	0.26	-0.5	0.45	0.23	-0.61	0.3	0.18	-0.73	0.16	0.26
532	2.66	-0.48	1	0.39	-0.25	0.96	0.56	-0.36	0.88	0.6	-0.25	0.7	0.63	-0.17	0.57	0.55	-0.17	0.46	0.56	-0.16	0.3	0.61	-0.16	0.09	0.53	-0.06	0.03	0.57	-0.26	0.93	0.25	-0.35	0.85	0.22	-0.38	0.68	0.18	-0.39	0.5	0.26	-0.49	0.45	0.23	-0.61	0.3	0.18	-0.72	0.17	0.26
533	2.665	-0.47	1	0.39	-0.25	0.96	0.56	-0.35	0.89	0.6	-0.24	0.7	0.63	-0.17	0.57	0.56	-0.17	0.46	0.56	-0.16	0.3	0.61	-0.15	0.09	0.53	-0.06	0.03	0.57	-0.25	0.94	0.25	-0.35	0.85	0.22	-0.37	0.68	0.18	-0.38	0.5	0.26	-0.48	0.45	0.23	-0.6	0.3	0.18	-0.72	0.17	0.26
534	2.67	-0.46	1	0.4	-0.25	0.96	0.56	-0.35	0.89	0.6	-0.24	0.7	0.63	-0.17	0.57	0.56	-0.16	0.46	0.56	-0.15	0.3	0.61	-0.15	0.09	0.53	-0.06	0.03	0.57	-0.25	0.94	0.25	-0.34	0.85	0.22	-0.37	0.68	0.18	-0.37	0.5	0.26	-0.47	0.44	0.23	-0.59	0.3	0.18	-0.71	0.17	0.26
535	2.675	-0.46	1	0.4	-0.24	0.96	0.56	-0.34	0.89	0.6	-0.23	0.7	0.63	-0.17	0.57	0.56	-0.16	0.46	0.56	-0.15	0.3	0.61	-0.15	0.09	0.53	-0.06	0.03	0.57	-0.24	0.94	0.26	-0.34	0.85	0.22	-0.36	0.68	0.19	-0.36	0.5	0.26	-0.46	0.44	0.23	-0.59	0.31	0.19	-0.71	0.18	0.26
536	2.68	-0.45	1	0.4	-0.23	0.96	0.56	-0.33	0.89	0.6	-0.23	0.7	0.63	-0.16	0.56	0.56	-0.16	0.46	0.56	-0.15	0.3	0.61	-0.15	0.09	0.53	-0.06	0.03	0.57	-0.24	0.94	0.26	-0.33	0.86	0.22	-0.35	0.68	0.19	-0.35	0.5	0.26	-0.45	0.44	0.23	-0.58	0.31	0.19	-0.7	0.18	0.26
537	2.685	-0.45	1	0.4	-0.23	0.96	0.56	-0.33	0.89	0.6	-0.23	0.7	0.63	-0.16	0.56	0.56	-0.16	0.46	0.57	-0.15	0.3	0.61	-0.15	0.09	0.53	-0.06	0.03	0.57	-0.23	0.94	0.26	-0.33	0.86	0.22	-0.35	0.68	0.19	-0.34	0.5	0.25	-0.44	0.44	0.23	-0.57	0.31	0.19	-0.69	0.18	0.26
538	2.69	-0.44	1	0.4	-0.22	0.97	0.56	-0.32	0.89	0.6	-0.22	0.7	0.63	-0.16	0.56	0.56	-0.15	0.46	0.57	-0.15	0.3	0.61	-0.15	0.09	0.53	-0.06	0.03	0.57	-0.23	0.94	0.26	-0.32	0.86	0.22	-0.34	0.68	0.19	-0.33	0.5	0.25	-0.43	0.44	0.23	-0.56	0.31	0.19	-0.69	0.19	0.26
539	2.695	-0.44	1	0.4	-0.22	0.97	0.56	-0.32	0.89	0.6	-0.22	0.7	0.63	-0.16	0.56	0.56	-0.15	0.46	0.57	-0.14	0.3	0.61	-0.15	0.09	0.53	-0.06	0.03	0.57	-0.22	0.94	0.26	-0.32	0.86	0.23	-0.33	0.68	0.19	-0.32	0.5	0.25	-0.42	0.44	0.23	-0.55	0.31	0.19	-0.68	0.19	0.26
540	2.7	-0.43	1.01	0.4	-0.21	0.97	0.56	-0.31	0.89	0.6	-0.22	0.7	0.63	-0.15	0.56	0.56	-0.15	0.46	0.57	-0.14	0.3	0.61	-0.15	0.09	0.53	-0.06	0.03	0.57	-0.22	0.94	0.26	-0.31	0.86	0.23	-0.33	0.68	0.19	-0.31	0.5	0.25	-0.41	0.44	0.23	-0.55	0.32	0.19	-0.67	0.2	0.26
541	2.705	-0.43	1.01	0.41	-0.21	0.97	0.56	-0.31	0.89	0.61	-0.21	0.7	0.64	-0.15	0.56	0.56	-0.15	0.46	0.57	-0.14	0.3	0.61	-0.15	0.09	0.53	-0.06	0.03	0.57	-0.22	0.94	0.26	-0.31	0.86	0.23	-0.32	0.68	0.19	-0.3	0.5	0.25	-0.4	0.44	0.23	-0.54	0.32	0.19	-0.67	0.2	0.26
542	2.71	-0.42	1.01	0.41	-0.2	0.97	0.56	-0.3	0.9	0.61	-0.21	0.7	0.64	-0.15	0.56	0.56	-0.14	0.46	0.57	-0.14	0.3	0.61	-0.15	0.09	0.53	-0.06	0.03	0.57	-0.21	0.94	0.26	-0.3	0.86	0.23	-0.31	0.68	0.19	-0.29	0.5	0.25	-0.39	0.44	0.23	-0.53	0.32	0.19	-0.66	0.21	0.26
543	2.715	-0.42	1.01	0.41	-0.2	0.97	0.56	-0.3	0.9	0.61	-0.2	0.7	0.64	-0.14	0.56	0.56	-0.14	0.46	0.57	-0.14	0.29	0.61	-0.15	0.09	0.53	-0.06	0.03	0.57	-0.21	0.95	0.26	-0.3	0.86	0.23	-0.31	0.68	0.19	-0.29	0.5	0.25	-0.38	0.45	0.23	-0.52	0.32	0.19	-0.65	0.21	0.26
544	2.72	-0.41	1.01	0.41	-0.19	0.97	0.56	-0.29	0.9	0.61	-0.2	0.7	0.64	-0.14	0.56	0.56	-0.14	0.46	0.57	-0.14	0.29	0.61	-0.15	0.09	0.53	-0.06	0.03	0.57	-0.2	0.95	0.26	-0.29	0.86	0.23	-0.3	0.68	0.19	-0.28	0.5	0.25	-0.37	0.45	0.23	-0.51	0.33	0.19	-0.64	0.21	0.26
545	2.725	-0.41	1.01	0.41	-0.19	0.97	0.56	-0.29	0.9	0.61	-0.2	0.7	0.64	-0.13	0.56	0.56	-0.14	0.46	0.57	-0.14	0.29	0.61	-0.15	0.09	0.53	-0.06	0.03	0.57	-0.2	0.95	0.26	-0.29	0.86	0.23	-0.29	0.68	0.19	-0.27	0.5	0.25	-0.36	0.45	0.23	-0.5	0.33	0.19	-0.63	0.22	0.27
546	2.73	-0.41	1.01	0.41	-0.18	0.97	0.56	-0.28	0.9	0.61	-0.19	0.7	0.64	-0.13	0.56	0.56	-0.14	0.46	0.57	-0.14	0.29	0.61	-0.15	0.09	0.53	-0.06	0.03	0.57	-0.2	0.95	0.26	-0.29	0.86	0.23	-0.29	0.69	0.19	-0.26	0.5	0.25	-0.35	0.45	0.23	-0.49	0.33	0.19	-0.63	0.22	0.27
547	2.735	-0.4	1.01	0.41	-0.17	0.97	0.56	-0.28	0.9	0.61	-0.19	0.7	0.64	-0.13	0.56	0.56	-0.13	0.46	0.57	-0.14	0.29	0.61	-0.15	0.09	0.53	-0.06	0.03	0.57	-0.19	0.95	0.26	-0.28	0.86	0.23	-0.28	0.69	0.19	-0.25	0.5	0.25	-0.34	0.45	0.23	-0.48	0.33	0.19	-0.62	0.23	0.27
548	2.74	-0.4	1.01	0.42	-0.17	0.97	0.56	-0.27	0.9	0.61	-0.18	0.7	0.64	-0.13	0.56	0.56	-0.13	0.46	0.57	-0.14	0.29	0.61	-0.15	0.09	0.53	-0.06	0.03	0.57	-0.19	0.95	0.26	-0.28	0.86	0.23	-0.27	0.69	0.19	-0.24	0.5	0.25	-0.33	0.45	0.23	-0.47	0.34	0.19	-0.61	0.23	0.27
549	2.745	-0.39	1.01	0.42	-0.16	0.97	0.56	-0.27	0.9	0.61	-0.18	0.7	0.64	-0.12	0.56	0.56	-0.13	0.46	0.57	-0.14	0.29	0.61	-0.15	0.09	0.53	-0.06	0.03	0.57	-0.18	0.95	0.26	-0.27	0.86	0.23	-0.27	0.69	0.19	-0.23	0.5	0.25	-0.32	0.45	0.23	-0.46	0.34	0.19	-0.6	0.24	0.27
550	2.75	-0.39	1.02	0.42	-0.16	0.98	0.56	-0.26	0.9	0.61	-0.18	0.7	0.64	-0.12	0.56	0.56	-0.13	0.46	0.57	-0.14	0.29	0.61	-0.15	0.09	0.53	-0.06	0.03	0.57	-0.18	0.95	0.26	-0.27	0.87	0.23	-0.26	0.69	0.19	-0.22	0.5	0.25	-0.31	0.45	0.23	-0.45	0.34	0.19	-0.59	0.24	0.27
551	2.755	-0.38	1.02	0.42	-0.15	0.98	0.57	-0.26	0.9	0.61	-0.17	0.71	0.64	-0.12	0.56	0.56	-0.13	0.46	0.57	-0.13	0.29	0.61	-0.15	0.09	0.53	-0.06	0.03	0.57	-0.17	0.95	0.26	-0.26	0.87	0.24	-0.25	0.69	0.19	-0.21	0.5	0.25	-0.3	0.45	0.23	-0.44	0.34	0.19	-0.58	0.24	0.27
552	2.76	-0.38	1.02	0.42	-0.15	0.98	0.57	-0.25	0.9	0.61	-0.17	0.71	0.64	-0.12	0.56	0.56	-0.13	0.46	0.57	-0.13	0.29	0.61	-0.15	0.09	0.53	-0.06	0.03	0.57	-0.17	0.95	0.26	-0.26	0.87	0.24	-0.25	0.69	0.19	-0.2	0.51	0.25	-0.29	0.46	0.24	-0.43	0.35	0.19	-0.57	0.25	0.27
553	2.765	-0.37	1.02	0.42	-0.15	0.98	0.57	-0.25	0.9	0.61	-0.17	0.71	0.64	-0.12	0.56	0.56	-0.12	0.46	0.57	-0.13	0.29	0.61	-0.15	0.09	0.53	-0.06	0.03	0.57	-0.17	0.95	0.27	-0.26	0.87	0.24	-0.24	0.69	0.19	-0.19	0.51	0.25	-0.28	0.46	0.24	-0.42	0.35	0.2	-0.56	0.25	0.27
554	2.77	-0.37	1.02	0.42	-0.14	0.98	0.57	-0.24	0.9	0.61	-0.16	0.71	0.64	-0.11	0.56	0.56	-0.12	0.46	0.57	-0.13	0.29	0.61	-0.15	0.09	0.53	-0.06	0.03	0.57	-0.16	0.95	0.27	-0.25	0.87	0.24	-0.24	0.69	0.19	-0.18	0.51	0.25	-0.27	0.46	0.24	-0.41	0.35	0.2	-0.55	0.25	0.28
555	2.775	-0.36	1.02	0.42	-0.14	0.98	0.57	-0.24	0.91	0.61	-0.16	0.71	0.64	-0.11	0.56	0.56	-0.12	0.46	0.57	-0.13	0.29	0.61	-0.15	0.09	0.53	-0.06	0.03	0.57	-0.16	0.95	0.27	-0.25	0.87	0.24	-0.23	0.69	0.19	-0.17	0.51	0.25	-0.26	0.46	0.24	-0.41	0.36	0.2	-0.54	0.25	0.28
556	2.78	-0.36	1.02	0.42	-0.13	0.98	0.57	-0.24	0.91	0.62	-0.16	0.71	0.64	-0.11	0.56	0.56	-0.12	0.46	0.57	-0.13	0.29	0.61	-0.15	0.09	0.53	-0.06	0.03	0.57	-0.15	0.96	0.27	-0.24	0.87	0.24	-0.22	0.7	0.19	-0.16	0.51	0.25	-0.25	0.46	0.24	-0.4	0.36	0.2	-0.53	0.26	0.28
557	2.785	-0.36	1.02	0.42	-0.13	0.98	0.57	-0.23	0.91	0.62	-0.15	0.71	0.64	-0.11	0.56	0.57	-0.12	0.46	0.57	-0.13	0.29	0.61	-0.15	0.09	0.53	-0.06	0.03	0.57	-0.15	0.96	0.27	-0.24	0.87	0.24	-0.22	0.7	0.2	-0.15	0.51	0.25	-0.24	0.46	0.24	-0.39	0.36	0.2	-0.52	0.26	0.28
558	2.79	-0.35	1.02	0.42	-0.12	0.98	0.57	-0.23	0.91	0.62	-0.15	0.71	0.64	-0.11	0.56	0.57	-0.12	0.46	0.57	-0.13	0.29	0.61	-0.15	0.09	0.53	-0.06	0.03	0.57	-0.15	0.96	0.27	-0.23	0.87	0.24	-0.21	0.7	0.2	-0.14	0.52	0.25	-0.23	0.47	0.24	-0.38	0.36	0.2	-0.51	0.26	0.28
559	2.795	-0.35	1.02	0.42	-0.12	0.98	0.57	-0.22	0.91	0.62	-0.14	0.71	0.64	-0.11	0.56	0.57	-0.12	0.46	0.57	-0.13	0.29	0.61	-0.15	0.09	0.53	-0.06	0.03	0.57	-0.14	0.96	0.27	-0.23	0.88	0.24	-0.2	0.7	0.2	-0.13	0.52	0.25	-0.22	0.47	0.24	-0.37	0.37	0.2	-0.5	0.26	0.28
560	2.8	-0.34	1.02	0.43	-0.11	0.98	0.57	-0.22	0.91	0.62	-0.14	0.71	0.64	-0.1	0.56	0.57	-0.12	0.46	0.57	-0.13	0.29	0.61	-0.15	0.09	0.53	-0.06	0.03	0.57	-0.14	0.96	0.27	-0.22	0.88	0.24	-0.2	0.7	0.2	-0.12	0.52	0.25	-0.21	0.47	0.24	-0.36	0.37	0.2	-0.49	0.26	0.28
561	2.805	-0.34	1.03	0.43	-0.11	0.98	0.57	-0.22	0.91	0.62	-0.14	0.71	0.64	-0.1	0.56	0.57	-0.12	0.46	0.57	-0.13	0.29	0.61	-0.15	0.09	0.53	-0.06	0.03	0.57	-0.13	0.96	0.27	-0.22	0.88	0.24	-0.19	0.7	0.2	-0.11	0.52	0.25	-0.2	0.47	0.24	-0.35	0.37	0.2	-0.48	0.26	0.28
562	2.81	-0.33	1.03	0.43	-0.11	0.98	0.57	-0.21	0.91	0.62	-0.14	0.71	0.64	-0.1	0.56	0.57	-0.12	0.46	0.57	-0.13	0.29	0.61	-0.15	0.09	0.53	-0.06	0.03	0.57	-0.13	0.96	0.27	-0.21	0.88	0.24	-0.19	0.7	0.2	-0.11	0.53	0.25	-0.19	0.47	0.24	-0.34	0.37	0.2	-0.47	0.26	0.29
563	2.815	-0.33	1.03	0.43	-0.1	0.98	0.57	-0.21	0.91	0.62	-0.13	0.71	0.64	-0.1	0.56	0.57	-0.11	0.46	0.57	-0.13	0.29	0.61	-0.15	0.09	0.53	-0.06	0.03	0.57	-0.12	0.96	0.27	-0.21	0.88	0.24	-0.18	0.7	0.2	-0.1	0.53	0.25	-0.18	0.47	0.24	-0.33	0.37	0.2	-0.46	0.26	0.29
564	2.82	-0.33	1.03	0.43	-0.1	0.98	0.57	-0.2	0.91	0.62	-0.13	0.71	0.64	-0.1	0.56	0.57	-0.11	0.46	0.57	-0.13	0.29	0.62	-0.15	0.09	0.53	-0.06	0.03	0.57	-0.12	0.96	0.27	-0.2	0.88	0.24	-0.17	0.7	0.2	-0.09	0.53	0.25	-0.17	0.48	0.24	-0.32	0.37	0.21	-0.45	0.26	0.29
565	2.825	-0.32	1.03	0.43	-0.09	0.99	0.57	-0.2	0.91	0.62	-0.13	0.71	0.64	-0.1	0.56	0.57	-0.11	0.46	0.57	-0.13	0.29	0.62	-0.15	0.09	0.53	-0.06	0.03	0.57	-0.11	0.97	0.27	-0.2	0.88	0.24	-0.17	0.71	0.2	-0.08	0.53	0.25	-0.16	0.48	0.24	-0.31	0.37	0.21	-0.44	0.26	0.29
566	2.83	-0.32	1.03	0.43	-0.09	0.99	0.57	-0.2	0.91	0.62	-0.13	0.71	0.64	-0.09	0.56	0.57	-0.11	0.46	0.57	-0.13	0.29	0.62	-0.15	0.09	0.53	-0.06	0.03	0.57	-0.11	0.97	0.27	-0.19	0.88	0.24	-0.16	0.71	0.2	-0.07	0.53	0.25	-0.15	0.48	0.24	-0.3	0.37	0.21	-0.43	0.26	0.29
567	2.835	-0.31	1.03	0.43	-0.09	0.99	0.57	-0.19	0.91	0.62	-0.13	0.71	0.64	-0.09	0.56	0.57	-0.11	0.46	0.57	-0.13	0.29	0.62	-0.15	0.09	0.53	-0.06	0.03	0.57	-0.11	0.97	0.27	-0.19	0.88	0.24	-0.15	0.71	0.2	-0.06	0.54	0.25	-0.14	0.48	0.24	-0.29	0.37	0.21	-0.42	0.26	0.29
568	2.84	-0.31	1.03	0.43	-0.08	0.99	0.57	-0.19	0.91	0.62	-0.12	0.71	0.65	-0.09	0.56	0.57	-0.11	0.46	0.57	-0.13	0.29	0.62	-0.15	0.09	0.53	-0.06	0.03	0.57	-0.1	0.97	0.27	-0.18	0.89	0.24	-0.15	0.71	0.2	-0.05	0.54	0.25	-0.13	0.48	0.24	-0.28	0.37	0.21	-0.41	0.26	0.29
569	2.845	-0.3	1.03	0.43	-0.08	0.99	0.58	-0.18	0.91	0.62	-0.12	0.71	0.65	-0.09	0.56	0.57	-0.11	0.46	0.57	-0.13	0.29	0.62	-0.15	0.09	0.53	-0.06	0.03	0.57	-0.1	0.97	0.27	-0.18	0.89	0.24	-0.14	0.71	0.2	-0.05	0.54	0.25	-0.13	0.48	0.24	-0.27	0.37	0.21	-0.4	0.26	0.29
570	2.85	-0.3	1.03	0.43	-0.07	0.99	0.58	-0.18	0.91	0.62	-0.12	0.71	0.65	-0.09	0.56	0.57	-0.11	0.46	0.57	-0.13	0.29	0.62	-0.15	0.09	0.53	-0.06	0.03	0.57	-0.09	0.97	0.27	-0.18	0.89	0.24	-0.13	0.71	0.2	-0.04	0.54	0.25	-0.12	0.48	0.24	-0.26	0.37	0.21	-0.38	0.25	0.29
571	2.855	-0.3	1.03	0.43	-0.07	0.99	0.58	-0.18	0.91	0.62	-0.12	0.71	0.65	-0.09	0.56	0.57	-0.11	0.46	0.57	-0.13	0.29	0.62	-0.15	0.09	0.53	-0.06	0.03	0.57	-0.09	0.97	0.27	-0.17	0.89	0.24	-0.13	0.71	0.2	-0.03	0.55	0.25	-0.11	0.48	0.24	-0.25	0.37	0.21	-0.37	0.25	0.29
572	2.86	-0.29	1.03	0.43	-0.06	0.99	0.58	-0.17	0.91	0.62	-0.12	0.71	0.65	-0.09	0.56	0.57	-0.11	0.46	0.57	-0.13	0.29	0.62	-0.15	0.09	0.53	-0.06	0.03	0.57	-0.08	0.97	0.27	-0.17	0.89	0.24	-0.12	0.71	0.2	-0.02	0.55	0.25	-0.1	0.48	0.24	-0.23	0.37	0.21	-0.36	0.25	0.3
573	2.865	-0.29	1.03	0.43	-0.06	0.99	0.58	-0.17	0.91	0.62	-0.11	0.71	0.65	-0.09	0.56	0.57	-0.11	0.46	0.57	-0.13	0.29	0.62	-0.15	0.09	0.53	-0.06	0.03	0.57	-0.08	0.97	0.27	-0.16	0.89	0.24	-0.12	0.72	0.2	-0.01	0.55	0.25	-0.09	0.49	0.24	-0.22	0.36	0.21	-0.35	0.25	0.3
574	2.87	-0.28	1.03	0.43	-0.06	0.99	0.58	-0.16	0.91	0.62	-0.11	0.71	0.65	-0.08	0.56	0.57	-0.11	0.46	0.57	-0.13	0.29	0.62	-0.15	0.09	0.53	-0.06	0.03	0.57	-0.08	0.98	0.28	-0.16	0.89	0.24	-0.11	0.72	0.2	-0.01	0.55	0.25	-0.08	0.49	0.24	-0.21	0.36	0.21	-0.34	0.25	0.3
575	2.875	-0.28	1.03	0.43	-0.05	0.99	0.58	-0.16	0.91	0.62	-0.11	0.71	0.65	-0.08	0.56	0.57	-0.11	0.46	0.58	-0.13	0.29	0.62	-0.15	0.09	0.53	-0.06	0.03	0.57	-0.07	0.98	0.28	-0.15	0.89	0.24	-0.1	0.72	0.2	0	0.56	0.25	-0.07	0.49	0.24	-0.2	0.36	0.21	-0.33	0.24	0.3
576	2.88	-0.27	1.03	0.43	-0.05	0.99	0.58	-0.16	0.91	0.62	-0.11	0.71	0.65	-0.08	0.56	0.57	-0.11	0.46	0.58	-0.12	0.29	0.62	-0.15	0.09	0.53	-0.06	0.03	0.57	-0.07	0.98	0.28	-0.15	0.89	0.24	-0.1	0.72	0.2	0.01	0.56	0.25	-0.06	0.49	0.24	-0.19	0.36	0.21	-0.31	0.24	0.3
577	2.885	-0.27	1.03	0.43	-0.04	0.99	0.58	-0.15	0.92	0.62	-0.1	0.71	0.65	-0.08	0.56	0.57	-0.11	0.46	0.58	-0.12	0.29	0.62	-0.15	0.09	0.53	-0.06	0.03	0.57	-0.06	0.98	0.28	-0.14	0.89	0.24	-0.09	0.72	0.2	0.02	0.56	0.25	-0.06	0.49	0.24	-0.18	0.36	0.21	-0.3	0.24	0.3
578	2.89	-0.26	1.04	0.43	-0.04	0.99	0.58	-0.15	0.92	0.62	-0.1	0.71	0.65	-0.08	0.56	0.57	-0.11	0.46	0.58	-0.12	0.29	0.62	-0.16	0.09	0.53	-0.06	0.03	0.57	-0.06	0.98	0.28	-0.14	0.89	0.24	-0.08	0.72	0.2	0.02	0.56	0.25	-0.05	0.49	0.24	-0.17	0.36	0.21	-0.29	0.23	0.3
579	2.895	-0.26	1.04	0.43	-0.03	0.99	0.58	-0.14	0.92	0.62	-0.1	0.71	0.65	-0.08	0.56	0.57	-0.11	0.46	0.58	-0.12	0.29	0.62	-0.16	0.09	0.53	-0.06	0.03	0.57	-0.06	0.98	0.28	-0.14	0.9	0.24	-0.08	0.72	0.2	0.03	0.56	0.25	-0.04	0.49	0.24	-0.16	0.36	0.21	-0.28	0.23	0.3
580	2.9	-0.26	1.04	0.43	-0.03	0.99	0.58	-0.14	0.92	0.62	-0.1	0.71	0.65	-0.08	0.56	0.57	-0.11	0.46	0.58	-0.12	0.29	0.62	-0.16	0.09	0.53	-0.06	0.03	0.57	-0.05	0.98	0.28	-0.13	0.9	0.24	-0.07	0.72	0.2	0.04	0.57	0.25	-0.03	0.49	0.24	-0.15	0.35	0.21	-0.26	0.23	0.3
581	2.905	-0.25	1.04	0.43	-0.03	0.99	0.58	-0.14	0.92	0.62	-0.09	0.71	0.65	-0.08	0.56	0.57	-0.11	0.46	0.58	-0.12	0.29	0.62	-0.16	0.09	0.53	-0.06	0.03	0.57	-0.05	0.98	0.28	-0.13	0.9	0.24	-0.07	0.72	0.2	0.04	0.57	0.25	-0.02	0.49	0.24	-0.14	0.35	0.21	-0.25	0.22	0.3
582	2.91	-0.25	1.04	0.44	-0.02	0.99	0.58	-0.13	0.92	0.62	-0.09	0.71	0.65	-0.07	0.56	0.57	-0.1	0.46	0.58	-0.12	0.29	0.62	-0.16	0.09	0.53	-0.06	0.03	0.57	-0.04	0.98	0.28	-0.12	0.9	0.24	-0.06	0.73	0.2	0.05	0.57	0.25	-0.02	0.49	0.24	-0.13	0.35	0.21	-0.24	0.22	0.3
583	2.915	-0.24	1.04	0.44	-0.02	0.99	0.58	-0.13	0.92	0.62	-0.09	0.71	0.65	-0.07	0.56	0.57	-0.1	0.46	0.58	-0.12	0.29	0.62	-0.16	0.09	0.53	-0.06	0.03	0.57	-0.04	0.98	0.28	-0.12	0.9	0.24	-0.06	0.73	0.2	0.06	0.57	0.25	-0.01	0.49	0.24	-0.12	0.35	0.21	-0.22	0.21	0.3
584	2.92	-0.24	1.04	0.44	-0.01	0.99	0.58	-0.12	0.92	0.62	-0.09	0.71	0.65	-0.07	0.56	0.57	-0.1	0.46	0.58	-0.12	0.29	0.62	-0.16	0.09	0.53	-0.06	0.03	0.57	-0.03	0.98	0.28	-0.11	0.9	0.24	-0.05	0.73	0.2	0.07	0.57	0.25	0	0.49	0.24	-0.11	0.35	0.21	-0.21	0.21	0.3
585	2.925	-0.24	1.04	0.44	-0.01	0.99	0.58	-0.12	0.92	0.62	-0.08	0.71	0.65	-0.07	0.56	0.57	-0.1	0.46	0.58	-0.12	0.29	0.62	-0.16	0.09	0.53	-0.06	0.03	0.57	-0.03	0.98	0.28	-0.11	0.9	0.24	-0.04	0.73	0.2	0.07	0.57	0.25	0.01	0.49	0.24	-0.1	0.34	0.21	-0.2	0.21	0.3
586	2.93	-0.23	1.04	0.44	0	0.99	0.58	-0.11	0.92	0.62	-0.08	0.71	0.65	-0.07	0.56	0.57	-0.1	0.46	0.58	-0.12	0.29	0.62	-0.16	0.09	0.53	-0.06	0.03	0.57	-0.03	0.98	0.28	-0.11	0.9	0.24	-0.04	0.73	0.2	0.08	0.58	0.25	0.01	0.49	0.24	-0.09	0.34	0.21	-0.18	0.2	0.3
587	2.935	-0.23	1.04	0.44	0	0.99	0.58	-0.11	0.91	0.63	-0.08	0.71	0.65	-0.07	0.56	0.57	-0.1	0.46	0.58	-0.12	0.29	0.62	-0.16	0.09	0.53	-0.06	0.03	0.57	-0.02	0.98	0.28	-0.1	0.9	0.24	-0.03	0.73	0.2	0.08	0.58	0.25	0.02	0.49	0.24	-0.08	0.34	0.21	-0.17	0.2	0.3
588	2.94	-0.22	1.04	0.44	0.01	0.99	0.58	-0.11	0.91	0.63	-0.07	0.71	0.65	-0.07	0.56	0.57	-0.1	0.46	0.58	-0.12	0.29	0.62	-0.16	0.09	0.53	-0.06	0.03	0.57	-0.02	0.98	0.28	-0.1	0.9	0.24	-0.03	0.73	0.2	0.09	0.58	0.25	0.03	0.49	0.25	-0.07	0.34	0.21	-0.16	0.19	0.3
589	2.945	-0.22	1.04	0.44	0.01	0.99	0.58	-0.1	0.91	0.63	-0.07	0.71	0.65	-0.06	0.56	0.57	-0.1	0.46	0.58	-0.12	0.29	0.62	-0.16	0.09	0.53	-0.06	0.03	0.57	-0.01	0.98	0.28	-0.09	0.9	0.24	-0.02	0.73	0.2	0.1	0.58	0.25	0.04	0.49	0.25	-0.06	0.34	0.21	-0.14	0.19	0.3
590	2.95	-0.21	1.04	0.44	0.01	0.99	0.58	-0.1	0.91	0.63	-0.07	0.71	0.65	-0.06	0.56	0.57	-0.1	0.46	0.58	-0.12	0.29	0.62	-0.16	0.09	0.53	-0.06	0.03	0.57	-0.01	0.98	0.28	-0.09	0.9	0.24	-0.01	0.73	0.2	0.1	0.58	0.25	0.04	0.5	0.25	-0.05	0.33	0.22	-0.13	0.18	0.3
591	2.955	-0.21	1.04	0.44	0.02	0.99	0.58	-0.09	0.91	0.63	-0.06	0.71	0.65	-0.06	0.56	0.57	-0.1	0.46	0.58	-0.12	0.29	0.62	-0.16	0.09	0.53	-0.06	0.03	0.57	0	0.98	0.28	-0.08	0.9	0.24	-0.01	0.73	0.2	0.11	0.58	0.25	0.05	0.5	0.25	-0.04	0.33	0.22	-0.11	0.18	0.3
592	2.96	-0.2	1.04	0.44	0.02	0.99	0.58	-0.09	0.91	0.63	-0.06	0.71	0.65	-0.06	0.56	0.57	-0.09	0.46	0.58	-0.12	0.29	0.62	-0.16	0.09	0.53	-0.06	0.03	0.57	0	0.98	0.28	-0.08	0.9	0.24	0	0.73	0.2	0.11	0.58	0.26	0.06	0.49	0.25	-0.03	0.33	0.21	-0.1	0.18	0.3
593	2.965	-0.2	1.04	0.44	0.03	0.99	0.58	-0.09	0.91	0.63	-0.06	0.71	0.65	-0.06	0.56	0.57	-0.09	0.46	0.58	-0.12	0.29	0.62	-0.16	0.09	0.53	-0.06	0.03	0.57	0	0.98	0.28	-0.07	0.9	0.24	0	0.73	0.2	0.12	0.58	0.26	0.06	0.49	0.25	-0.02	0.33	0.22	-0.09	0.17	0.3
594	2.97	-0.2	1.03	0.44	0.03	0.99	0.58	-0.08	0.91	0.63	-0.05	0.71	0.65	-0.05	0.56	0.57	-0.09	0.45	0.58	-0.12	0.29	0.62	-0.16	0.09	0.53	-0.06	0.03	0.57	0.01	0.98	0.28	-0.07	0.9	0.24	0.01	0.73	0.2	0.12	0.58	0.26	0.07	0.49	0.25	-0.01	0.32	0.22	-0.07	0.17	0.3
595	2.975	-0.19	1.03	0.44	0.04	0.99	0.58	-0.08	0.91	0.63	-0.05	0.71	0.65	-0.05	0.56	0.57	-0.09	0.45	0.58	-0.12	0.29	0.62	-0.16	0.09	0.53	-0.06	0.03	0.57	0.01	0.98	0.28	-0.07	0.9	0.24	0.01	0.73	0.2	0.13	0.58	0.26	0.07	0.49	0.25	0	0.32	0.21	-0.06	0.16	0.3
596	2.98	-0.19	1.03	0.44	0.04	0.99	0.58	-0.07	0.91	0.63	-0.05	0.71	0.65	-0.05	0.55	0.57	-0.09	0.45	0.58	-0.11	0.29	0.62	-0.16	0.09	0.53	-0.06	0.03	0.57	0.02	0.97	0.28	-0.06	0.9	0.24	0.02	0.74	0.2	0.13	0.58	0.26	0.08	0.49	0.25	0.01	0.32	0.21	-0.04	0.16	0.3
597	2.985	-0.18	1.03	0.44	0.04	0.99	0.58	-0.07	0.91	0.63	-0.04	0.71	0.65	-0.05	0.55	0.57	-0.09	0.45	0.58	-0.11	0.29	0.62	-0.15	0.09	0.53	-0.06	0.03	0.57	0.02	0.97	0.28	-0.06	0.9	0.24	0.02	0.74	0.2	0.14	0.58	0.26	0.09	0.49	0.25	0.02	0.32	0.21	-0.03	0.15	0.3
598	2.99	-0.18	1.03	0.44	0.05	0.99	0.58	-0.06	0.91	0.63	-0.04	0.71	0.65	-0.04	0.55	0.57	-0.08	0.45	0.58	-0.11	0.29	0.62	-0.15	0.09	0.53	-0.06	0.03	0.57	0.03	0.97	0.28	-0.05	0.9	0.24	0.03	0.74	0.2	0.14	0.58	0.26	0.09	0.49	0.25	0.03	0.31	0.21	-0.01	0.15	0.3
599	2.995	-0.17	1.03	0.44	0.05	0.99	0.58	-0.06	0.91	0.63	-0.04	0.71	0.65	-0.04	0.55	0.57	-0.08	0.45	0.58	-0.11	0.29	0.62	-0.15	0.09	0.53	-0.06	0.03	0.57	0.03	0.97	0.28	-0.05	0.89	0.24	0.03	0.74	0.2	0.15	0.58	0.26	0.1	0.49	0.25	0.04	0.31	0.21	0	0.15	0.3
600	3	-0.17	1.03	0.44	0.06	0.99	0.58	-0.06	0.91	0.63	-0.03	0.71	0.65	-0.04	0.55	0.57	-0.08	0.45	0.58	-0.11	0.29	0.62	-0.15	0.09	0.53	-0.06	0.03	0.57	0.03	0.97	0.28	-0.04	0.89	0.24	0.03	0.73	0.2	0.15	0.58	0.26	0.1	0.49	0.25	0.05	0.31	0.21	0.02	0.14	0.3
601	3.005	-0.17	1.03	0.44	0.06	0.98	0.59	-0.05	0.91	0.63	-0.03	0.71	0.65	-0.04	0.55	0.57	-0.08	0.45	0.58	-0.11	0.29	0.62	-0.15	0.09	0.53	-0.06	0.03	0.57	0.04	0.97	0.28	-0.04	0.89	0.24	0.04	0.73	0.2	0.16	0.58	0.26	0.11	0.49	0.25	0.06	0.31	0.21	0.03	0.14	0.3
602	3.01	-0.16	1.03	0.44	0.07	0.98	0.59	-0.05	0.91	0.63	-0.02	0.71	0.65	-0.03	0.55	0.57	-0.08	0.45	0.58	-0.11	0.29	0.62	-0.15	0.09	0.53	-0.06	0.03	0.57	0.04	0.97	0.28	-0.04	0.89	0.25	0.04	0.73	0.2	0.16	0.58	0.26	0.11	0.49	0.25	0.07	0.3	0.21	0.05	0.13	0.3
603	3.015	-0.16	1.03	0.44	0.07	0.98	0.59	-0.04	0.91	0.63	-0.02	0.71	0.65	-0.03	0.55	0.57	-0.07	0.45	0.58	-0.11	0.29	0.62	-0.15	0.09	0.53	-0.06	0.03	0.57	0.05	0.97	0.28	-0.03	0.89	0.25	0.05	0.73	0.2	0.16	0.58	0.26	0.12	0.49	0.25	0.08	0.3	0.21	0.06	0.13	0.3
604	3.02	-0.15	1.03	0.44	0.08	0.98	0.59	-0.04	0.91	0.63	-0.02	0.7	0.65	-0.03	0.55	0.57	-0.07	0.45	0.58	-0.1	0.29	0.62	-0.15	0.09	0.53	-0.06	0.03	0.57	0.05	0.97	0.28	-0.03	0.89	0.25	0.05	0.73	0.2	0.17	0.58	0.26	0.12	0.48	0.25	0.09	0.3	0.21	0.08	0.13	0.29
605	3.025	-0.15	1.03	0.44	0.08	0.98	0.59	-0.03	0.91	0.63	-0.01	0.7	0.65	-0.02	0.55	0.57	-0.07	0.45	0.58	-0.1	0.29	0.62	-0.15	0.09	0.53	-0.06	0.03	0.57	0.06	0.97	0.28	-0.02	0.89	0.25	0.05	0.73	0.2	0.17	0.58	0.26	0.13	0.48	0.25	0.1	0.3	0.21	0.09	0.12	0.29
606	3.03	-0.14	1.03	0.44	0.08	0.98	0.59	-0.03	0.91	0.63	-0.01	0.7	0.65	-0.02	0.55	0.57	-0.07	0.45	0.58	-0.1	0.29	0.62	-0.15	0.09	0.53	-0.06	0.03	0.57	0.06	0.97	0.28	-0.02	0.89	0.25	0.06	0.73	0.2	0.17	0.58	0.26	0.13	0.48	0.25	0.11	0.29	0.21	0.11	0.12	0.29
607	3.035	-0.14	1.03	0.44	0.09	0.98	0.59	-0.02	0.91	0.63	0	0.7	0.65	-0.02	0.55	0.57	-0.06	0.45	0.58	-0.1	0.29	0.62	-0.15	0.09	0.53	-0.06	0.03	0.57	0.07	0.97	0.28	-0.01	0.89	0.25	0.06	0.73	0.2	0.18	0.58	0.26	0.14	0.48	0.25	0.12	0.29	0.21	0.12	0.12	0.29
608	3.04	-0.13	1.03	0.44	0.09	0.98	0.59	-0.02	0.91	0.63	0	0.7	0.65	-0.01	0.55	0.57	-0.06	0.45	0.58	-0.1	0.29	0.62	-0.15	0.09	0.53	-0.06	0.03	0.57	0.07	0.97	0.28	-0.01	0.89	0.25	0.06	0.73	0.2	0.18	0.57	0.26	0.14	0.48	0.25	0.13	0.29	0.21	0.14	0.12	0.29
609	3.045	-0.13	1.03	0.44	0.1	0.98	0.59	-0.01	0.91	0.63	0	0.7	0.65	-0.01	0.55	0.57	-0.06	0.45	0.58	-0.1	0.29	0.62	-0.15	0.09	0.53	-0.06	0.03	0.57	0.08	0.97	0.28	0	0.89	0.25	0.07	0.73	0.2	0.18	0.57	0.26	0.14	0.47	0.25	0.14	0.29	0.21	0.15	0.12	0.29
610	3.05	-0.12	1.03	0.44	0.1	0.98	0.59	-0.01	0.9	0.63	0.01	0.7	0.65	-0.01	0.55	0.57	-0.06	0.45	0.58	-0.1	0.29	0.62	-0.15	0.09	0.53	-0.06	0.03	0.57	0.08	0.97	0.28	0	0.89	0.25	0.07	0.72	0.2	0.19	0.57	0.26	0.15	0.47	0.25	0.15	0.29	0.21	0.17	0.11	0.29
611	3.055	-0.11	1.03	0.44	0.11	0.98	0.59	-0.01	0.9	0.63	0.01	0.7	0.65	-0.01	0.55	0.57	-0.05	0.45	0.58	-0.1	0.29	0.62	-0.15	0.09	0.53	-0.06	0.03	0.57	0.09	0.97	0.28	0.01	0.89	0.25	0.07	0.72	0.2	0.19	0.57	0.26	0.15	0.47	0.25	0.16	0.28	0.21	0.18	0.11	0.29
612	3.06	-0.11	1.03	0.44	0.11	0.98	0.59	0	0.9	0.63	0.02	0.7	0.65	0	0.55	0.57	-0.05	0.45	0.58	-0.09	0.29	0.62	-0.15	0.09	0.53	-0.06	0.03	0.57	0.09	0.96	0.28	0.01	0.89	0.25	0.08	0.72	0.2	0.19	0.57	0.26	0.16	0.47	0.25	0.17	0.28	0.21	0.2	0.11	0.29
613	3.065	-0.11	1.03	0.44	0.12	0.98	0.59	0	0.9	0.63	0.02	0.7	0.65	0	0.55	0.57	-0.05	0.45	0.58	-0.09	0.29	0.62	-0.15	0.09	0.53	-0.06	0.03	0.57	0.09	0.96	0.28	0.01	0.89	0.25	0.08	0.72	0.2	0.19	0.57	0.26	0.16	0.47	0.26	0.18	0.28	0.21	0.21	0.11	0.29
614	3.07	-0.1	1.03	0.44	0.12	0.98	0.59	0.01	0.9	0.63	0.02	0.7	0.65	0	0.55	0.57	-0.05	0.45	0.58	-0.09	0.29	0.62	-0.15	0.09	0.53	-0.06	0.03	0.57	0.1	0.96	0.28	0.02	0.88	0.25	0.08	0.72	0.2	0.2	0.56	0.26	0.17	0.47	0.26	0.19	0.28	0.21	0.23	0.11	0.29
615	3.075	-0.1	1.02	0.44	0.13	0.98	0.58	0.01	0.9	0.63	0.03	0.7	0.65	0.01	0.55	0.57	-0.05	0.45	0.58	-0.09	0.29	0.62	-0.15	0.09	0.53	-0.06	0.03	0.57	0.11	0.96	0.28	0.02	0.88	0.25	0.08	0.71	0.2	0.2	0.56	0.26	0.17	0.46	0.26	0.19	0.28	0.21	0.24	0.11	0.28
616	3.08	-0.09	1.02	0.44	0.13	0.98	0.58	0.02	0.9	0.63	0.03	0.7	0.65	0.01	0.55	0.57	-0.04	0.45	0.58	-0.09	0.29	0.62	-0.15	0.09	0.53	-0.06	0.03	0.57	0.11	0.96	0.28	0.03	0.88	0.25	0.09	0.71	0.2	0.2	0.56	0.26	0.17	0.46	0.26	0.2	0.28	0.21	0.25	0.11	0.28
617	3.085	-0.09	1.02	0.44	0.14	0.98	0.58	0.02	0.9	0.63	0.04	0.7	0.65	0.01	0.55	0.57	-0.04	0.45	0.58	-0.09	0.29	0.62	-0.15	0.09	0.53	-0.06	0.03	0.57	0.12	0.96	0.28	0.03	0.88	0.25	0.09	0.71	0.2	0.21	0.56	0.26	0.18	0.46	0.26	0.21	0.28	0.21	0.27	0.11	0.28
618	3.09	-0.08	1.02	0.44	0.14	0.98	0.58	0.03	0.9	0.63	0.04	0.7	0.65	0.02	0.55	0.57	-0.04	0.45	0.58	-0.09	0.29	0.62	-0.15	0.09	0.53	-0.06	0.03	0.57	0.12	0.96	0.28	0.04	0.88	0.25	0.09	0.71	0.2	0.21	0.55	0.27	0.18	0.46	0.26	0.22	0.28	0.21	0.28	0.11	0.28
619	3.095	-0.08	1.02	0.44	0.15	0.97	0.58	0.03	0.9	0.63	0.04	0.7	0.65	0.02	0.55	0.57	-0.03	0.45	0.58	-0.08	0.29	0.62	-0.15	0.1	0.53	-0.06	0.03	0.57	0.13	0.96	0.28	0.04	0.88	0.25	0.09	0.7	0.2	0.21	0.55	0.27	0.19	0.46	0.26	0.23	0.28	0.21	0.29	0.11	0.28
620	3.1	-0.07	1.02	0.44	0.15	0.97	0.58	0.04	0.9	0.63	0.05	0.7	0.65	0.02	0.54	0.57	-0.03	0.45	0.58	-0.08	0.29	0.62	-0.15	0.1	0.53	-0.06	0.03	0.57	0.13	0.96	0.28	0.05	0.88	0.25	0.1	0.7	0.2	0.22	0.55	0.27	0.19	0.46	0.26	0.24	0.28	0.21	0.3	0.11	0.28
621	3.105	-0.07	1.02	0.44	0.16	0.97	0.58	0.04	0.9	0.63	0.05	0.7	0.65	0.03	0.54	0.57	-0.03	0.45	0.58	-0.08	0.29	0.62	-0.15	0.1	0.53	-0.06	0.03	0.57	0.14	0.96	0.28	0.05	0.88	0.25	0.1	0.7	0.2	0.22	0.55	0.27	0.2	0.46	0.26	0.25	0.28	0.21	0.31	0.11	0.28
622	3.11	-0.06	1.02	0.44	0.16	0.97	0.58	0.05	0.9	0.63	0.06	0.7	0.64	0.03	0.54	0.57	-0.03	0.45	0.58	-0.08	0.29	0.62	-0.15	0.1	0.53	-0.06	0.03	0.57	0.14	0.96	0.28	0.06	0.88	0.25	0.11	0.7	0.2	0.22	0.55	0.27	0.2	0.45	0.26	0.25	0.28	0.21	0.32	0.11	0.28
623	3.115	-0.05	1.01	0.44	0.17	0.97	0.58	0.05	0.9	0.63	0.06	0.69	0.65	0.03	0.54	0.57	-0.02	0.45	0.58	-0.08	0.29	0.62	-0.15	0.1	0.53	-0.06	0.03	0.57	0.15	0.95	0.28	0.06	0.87	0.25	0.11	0.7	0.2	0.23	0.54	0.27	0.21	0.45	0.26	0.26	0.28	0.21	0.33	0.11	0.28
624	3.12	-0.05	1.01	0.44	0.18	0.97	0.58	0.06	0.89	0.62	0.06	0.69	0.65	0.04	0.54	0.57	-0.02	0.45	0.58	-0.07	0.29	0.62	-0.15	0.1	0.53	-0.06	0.03	0.57	0.15	0.95	0.28	0.07	0.87	0.25	0.11	0.7	0.2	0.23	0.54	0.27	0.21	0.45	0.26	0.27	0.27	0.21	0.34	0.11	0.28
625	3.125	-0.04	1.01	0.44	0.18	0.97	0.58	0.06	0.89	0.62	0.07	0.69	0.65	0.04	0.54	0.57	-0.02	0.45	0.58	-0.07	0.29	0.62	-0.15	0.1	0.53	-0.06	0.03	0.57	0.16	0.95	0.28	0.08	0.87	0.25	0.12	0.7	0.2	0.24	0.54	0.27	0.22	0.45	0.26	0.27	0.27	0.21	0.35	0.11	0.28
626	3.13	-0.04	1.01	0.44	0.19	0.97	0.58	0.07	0.89	0.62	0.07	0.69	0.64	0.05	0.54	0.57	-0.01	0.45	0.58	-0.07	0.29	0.62	-0.15	0.1	0.53	-0.06	0.03	0.57	0.16	0.95	0.28	0.08	0.87	0.25	0.13	0.69	0.2	0.24	0.54	0.27	0.22	0.45	0.26	0.28	0.27	0.21	0.36	0.11	0.28
627	3.135	-0.03	1.01	0.44	0.19	0.97	0.58	0.07	0.89	0.62	0.08	0.69	0.64	0.05	0.54	0.57	-0.01	0.45	0.58	-0.07	0.29	0.62	-0.15	0.1	0.53	-0.06	0.03	0.57	0.17	0.95	0.28	0.09	0.87	0.25	0.13	0.69	0.2	0.25	0.54	0.27	0.23	0.45	0.27	0.29	0.27	0.21	0.37	0.11	0.28
628	3.14	-0.03	1.01	0.44	0.2	0.97	0.58	0.08	0.89	0.62	0.08	0.69	0.64	0.05	0.54	0.57	-0.01	0.45	0.58	-0.07	0.29	0.62	-0.15	0.1	0.53	-0.06	0.03	0.57	0.17	0.95	0.28	0.09	0.87	0.25	0.14	0.69	0.2	0.25	0.54	0.27	0.23	0.45	0.27	0.29	0.27	0.21	0.37	0.11	0.28
629	3.145	-0.02	1.01	0.44	0.2	0.97	0.58	0.08	0.89	0.62	0.09	0.69	0.64	0.06	0.54	0.57	0	0.45	0.58	-0.06	0.29	0.62	-0.15	0.1	0.53	-0.06	0.03	0.57	0.18	0.95	0.28	0.1	0.87	0.24	0.14	0.69	0.2	0.26	0.54	0.27	0.24	0.44	0.27	0.3	0.27	0.21	0.38	0.11	0.28
630	3.15	-0.02	1.01	0.43	0.21	0.97	0.58	0.09	0.89	0.62	0.09	0.69	0.64	0.06	0.54	0.57	0	0.44	0.58	-0.06	0.29	0.62	-0.15	0.1	0.53	-0.06	0.03	0.57	0.19	0.95	0.28	0.11	0.87	0.24	0.15	0.69	0.2	0.27	0.54	0.27	0.24	0.44	0.27	0.3	0.27	0.21	0.38	0.11	0.28
631	3.155	-0.01	1.01	0.43	0.21	0.96	0.58	0.09	0.89	0.62	0.1	0.69	0.64	0.07	0.54	0.57	0	0.44	0.58	-0.06	0.29	0.62	-0.14	0.1	0.53	-0.06	0.03	0.57	0.19	0.95	0.28	0.11	0.87	0.24	0.16	0.69	0.2	0.27	0.54	0.27	0.25	0.44	0.27	0.31	0.27	0.22	0.39	0.1	0.28
632	3.16	-0.01	1.01	0.43	0.22	0.96	0.58	0.1	0.89	0.62	0.1	0.69	0.64	0.07	0.54	0.57	0.01	0.44	0.58	-0.06	0.3	0.62	-0.14	0.1	0.53	-0.06	0.03	0.57	0.2	0.94	0.28	0.12	0.86	0.24	0.17	0.69	0.2	0.28	0.54	0.27	0.26	0.44	0.27	0.31	0.26	0.22	0.39	0.1	0.28
633	3.165	0	1.01	0.43	0.22	0.96	0.58	0.11	0.89	0.62	0.11	0.69	0.64	0.07	0.54	0.57	0.01	0.44	0.58	-0.05	0.3	0.62	-0.14	0.1	0.53	-0.06	0.03	0.57	0.2	0.94	0.28	0.12	0.86	0.24	0.17	0.69	0.2	0.29	0.54	0.27	0.26	0.44	0.26	0.32	0.26	0.22	0.4	0.1	0.29
634	3.17	0	1.01	0.43	0.23	0.96	0.58	0.11	0.89	0.62	0.11	0.69	0.64	0.08	0.54	0.57	0.02	0.44	0.58	-0.05	0.3	0.62	-0.14	0.1	0.53	-0.06	0.03	0.57	0.21	0.94	0.28	0.13	0.86	0.24	0.18	0.69	0.2	0.29	0.54	0.27	0.27	0.44	0.26	0.32	0.26	0.22	0.4	0.1	0.29
635	3.175	0.01	1	0.43	0.23	0.96	0.58	0.12	0.89	0.62	0.12	0.69	0.64	0.08	0.54	0.57	0.02	0.44	0.58	-0.05	0.3	0.62	-0.14	0.11	0.53	-0.06	0.03	0.57	0.22	0.94	0.27	0.14	0.86	0.24	0.19	0.69	0.2	0.3	0.54	0.27	0.28	0.44	0.26	0.33	0.26	0.22	0.4	0.1	0.29
636	3.18	0.02	1	0.43	0.24	0.96	0.58	0.12	0.89	0.62	0.12	0.69	0.64	0.09	0.53	0.57	0.02	0.44	0.58	-0.05	0.3	0.62	-0.14	0.11	0.53	-0.06	0.03	0.57	0.22	0.94	0.27	0.14	0.86	0.24	0.2	0.69	0.2	0.31	0.54	0.27	0.28	0.44	0.26	0.33	0.26	0.22	0.4	0.1	0.29
637	3.185	0.02	1	0.43	0.24	0.96	0.58	0.13	0.88	0.62	0.13	0.69	0.64	0.09	0.53	0.57	0.03	0.44	0.58	-0.04	0.3	0.62	-0.14	0.11	0.53	-0.06	0.03	0.57	0.23	0.94	0.27	0.15	0.86	0.24	0.21	0.69	0.2	0.31	0.54	0.27	0.29	0.44	0.26	0.34	0.26	0.22	0.41	0.09	0.29
638	3.19	0.03	1	0.43	0.25	0.96	0.58	0.13	0.88	0.62	0.13	0.69	0.64	0.1	0.53	0.57	0.03	0.44	0.58	-0.04	0.3	0.62	-0.14	0.11	0.53	-0.06	0.03	0.57	0.23	0.94	0.27	0.15	0.86	0.24	0.22	0.69	0.2	0.32	0.54	0.27	0.3	0.44	0.26	0.34	0.26	0.22	0.41	0.09	0.29
639	3.195	0.03	1	0.43	0.26	0.96	0.58	0.14	0.88	0.62	0.14	0.68	0.64	0.1	0.53	0.57	0.04	0.44	0.58	-0.04	0.3	0.62	-0.14	0.11	0.54	-0.06	0.03	0.57	0.24	0.94	0.27	0.16	0.86	0.24	0.22	0.69	0.2	0.33	0.54	0.27	0.3	0.44	0.26	0.35	0.26	0.22	0.41	0.09	0.29
640	3.2	0.04	1	0.43	0.26	0.96	0.58	0.14	0.88	0.62	0.14	0.68	0.64	0.11	0.53	0.57	0.04	0.44	0.58	-0.03	0.3	0.62	-0.14	0.11	0.54	-0.06	0.03	0.57	0.25	0.94	0.27	0.17	0.86	0.24	0.23	0.69	0.2	0.33	0.54	0.27	0.31	0.44	0.26	0.35	0.26	0.22	0.41	0.09	0.29
641	3.205	0.05	1	0.42	0.27	0.96	0.58	0.15	0.88	0.62	0.15	0.68	0.64	0.11	0.53	0.57	0.05	0.44	0.58	-0.03	0.3	0.62	-0.14	0.11	0.54	-0.06	0.03	0.57	0.25	0.94	0.27	0.17	0.86	0.24	0.24	0.69	0.2	0.34	0.54	0.27	0.31	0.44	0.26	0.36	0.26	0.22	0.42	0.09	0.29
642	3.21	0.05	1	0.42	0.27	0.96	0.58	0.15	0.88	0.62	0.15	0.68	0.64	0.12	0.53	0.57	0.05	0.44	0.58	-0.03	0.3	0.62	-0.14	0.12	0.54	-0.06	0.03	0.57	0.26	0.94	0.27	0.18	0.86	0.24	0.25	0.69	0.2	0.35	0.54	0.28	0.32	0.44	0.26	0.36	0.25	0.22	0.42	0.09	0.29
643	3.215	0.06	1	0.42	0.28	0.95	0.58	0.16	0.88	0.61	0.16	0.68	0.64	0.12	0.53	0.57	0.06	0.44	0.58	-0.02	0.3	0.62	-0.14	0.12	0.54	-0.06	0.03	0.57	0.26	0.94	0.27	0.19	0.86	0.23	0.25	0.69	0.2	0.35	0.54	0.28	0.33	0.44	0.26	0.37	0.25	0.22	0.42	0.09	0.29
644	3.22	0.06	1	0.42	0.28	0.95	0.57	0.16	0.88	0.61	0.16	0.68	0.64	0.13	0.53	0.57	0.06	0.44	0.58	-0.02	0.3	0.62	-0.13	0.12	0.54	-0.06	0.03	0.57	0.27	0.94	0.27	0.19	0.86	0.23	0.26	0.69	0.2	0.36	0.54	0.28	0.33	0.44	0.26	0.37	0.25	0.22	0.43	0.09	0.29
645	3.225	0.07	1	0.42	0.29	0.95	0.57	0.17	0.88	0.61	0.17	0.68	0.64	0.13	0.53	0.57	0.07	0.44	0.58	-0.02	0.3	0.62	-0.13	0.12	0.54	-0.06	0.03	0.57	0.28	0.94	0.27	0.2	0.86	0.23	0.27	0.69	0.2	0.36	0.54	0.28	0.34	0.44	0.26	0.38	0.25	0.22	0.43	0.09	0.29
646	3.23	0.08	1	0.42	0.3	0.95	0.57	0.18	0.88	0.61	0.17	0.68	0.64	0.14	0.53	0.57	0.07	0.44	0.58	-0.01	0.3	0.62	-0.13	0.12	0.54	-0.06	0.03	0.57	0.29	0.93	0.27	0.21	0.86	0.23	0.27	0.69	0.2	0.37	0.54	0.28	0.34	0.44	0.26	0.38	0.25	0.22	0.43	0.09	0.29
647	3.235	0.08	1	0.42	0.3	0.95	0.57	0.18	0.88	0.61	0.18	0.68	0.64	0.15	0.53	0.57	0.08	0.44	0.58	-0.01	0.3	0.62	-0.13	0.12	0.54	-0.06	0.03	0.57	0.29	0.93	0.27	0.22	0.86	0.23	0.28	0.69	0.2	0.38	0.54	0.28	0.35	0.44	0.26	0.39	0.26	0.22	0.43	0.09	0.29
648	3.24	0.09	1	0.42	0.31	0.95	0.57	0.19	0.88	0.61	0.18	0.68	0.64	0.15	0.53	0.57	0.08	0.44	0.58	-0.01	0.3	0.62	-0.13	0.13	0.54	-0.06	0.03	0.57	0.3	0.94	0.27	0.22	0.86	0.23	0.29	0.69	0.2	0.38	0.54	0.28	0.36	0.44	0.26	0.39	0.26	0.22	0.44	0.09	0.29
649	3.245	0.09	1	0.41	0.31	0.95	0.57	0.19	0.88	0.61	0.19	0.68	0.64	0.16	0.53	0.57	0.09	0.44	0.58	0	0.3	0.62	-0.13	0.13	0.54	-0.06	0.03	0.57	0.31	0.94	0.27	0.23	0.86	0.23	0.29	0.69	0.2	0.39	0.54	0.28	0.36	0.44	0.26	0.4	0.26	0.22	0.44	0.09	0.29
650	3.25	0.1	1	0.41	0.32	0.95	0.57	0.2	0.88	0.61	0.2	0.68	0.64	0.17	0.53	0.57	0.1	0.44	0.58	0	0.31	0.62	-0.12	0.13	0.54	-0.06	0.03	0.57	0.31	0.94	0.26	0.24	0.86	0.23	0.3	0.69	0.2	0.4	0.54	0.28	0.37	0.44	0.26	0.4	0.26	0.22	0.44	0.09	0.29
651	3.255	0.1	1	0.41	0.32	0.95	0.57	0.2	0.88	0.61	0.2	0.68	0.64	0.17	0.53	0.57	0.1	0.44	0.58	0.01	0.31	0.62	-0.12	0.13	0.54	-0.06	0.03	0.57	0.32	0.94	0.26	0.25	0.86	0.23	0.31	0.69	0.2	0.4	0.54	0.28	0.38	0.44	0.26	0.41	0.26	0.22	0.44	0.09	0.29
652	3.26	0.11	1	0.41	0.33	0.95	0.57	0.21	0.87	0.61	0.21	0.68	0.64	0.18	0.53	0.57	0.11	0.44	0.58	0.01	0.31	0.62	-0.12	0.14	0.54	-0.06	0.03	0.57	0.32	0.94	0.26	0.25	0.86	0.23	0.31	0.69	0.19	0.41	0.54	0.28	0.38	0.44	0.26	0.41	0.25	0.22	0.44	0.09	0.29
653	3.265	0.12	1	0.41	0.33	0.95	0.57	0.21	0.87	0.61	0.21	0.68	0.63	0.19	0.52	0.57	0.12	0.43	0.58	0.02	0.31	0.62	-0.11	0.14	0.54	-0.05	0.03	0.57	0.33	0.94	0.26	0.26	0.86	0.23	0.32	0.69	0.19	0.42	0.54	0.28	0.39	0.44	0.26	0.42	0.25	0.22	0.44	0.09	0.29
654	3.27	0.12	1	0.41	0.34	0.95	0.57	0.22	0.87	0.6	0.22	0.68	0.63	0.2	0.52	0.57	0.13	0.43	0.58	0.02	0.31	0.62	-0.11	0.14	0.54	-0.05	0.03	0.57	0.34	0.94	0.26	0.26	0.87	0.23	0.33	0.69	0.19	0.43	0.54	0.28	0.4	0.44	0.26	0.42	0.25	0.22	0.44	0.09	0.29
655	3.275	0.13	1	0.41	0.34	0.95	0.57	0.23	0.87	0.6	0.23	0.68	0.63	0.21	0.52	0.57	0.14	0.43	0.58	0.03	0.31	0.63	-0.11	0.15	0.54	-0.05	0.03	0.57	0.34	0.94	0.26	0.27	0.87	0.22	0.33	0.69	0.19	0.43	0.55	0.28	0.4	0.44	0.26	0.43	0.26	0.22	0.44	0.09	0.29
656	3.28	0.13	1	0.41	0.35	0.96	0.57	0.23	0.87	0.6	0.24	0.68	0.63	0.22	0.52	0.57	0.14	0.43	0.58	0.04	0.31	0.63	-0.1	0.15	0.55	-0.05	0.04	0.57	0.35	0.94	0.26	0.28	0.87	0.22	0.34	0.69	0.19	0.44	0.55	0.28	0.41	0.44	0.26	0.43	0.26	0.21	0.44	0.09	0.29
657	3.285	0.14	1	0.41	0.35	0.96	0.56	0.24	0.87	0.6	0.24	0.68	0.63	0.23	0.52	0.57	0.15	0.43	0.58	0.04	0.32	0.63	-0.1	0.15	0.55	-0.05	0.04	0.57	0.36	0.95	0.26	0.28	0.87	0.22	0.35	0.7	0.19	0.45	0.55	0.28	0.41	0.44	0.26	0.43	0.26	0.21	0.44	0.09	0.29
658	3.29	0.14	1	0.41	0.36	0.96	0.56	0.24	0.87	0.6	0.25	0.68	0.63	0.24	0.52	0.57	0.16	0.43	0.58	0.05	0.32	0.63	-0.09	0.16	0.55	-0.05	0.04	0.57	0.36	0.95	0.26	0.29	0.87	0.22	0.36	0.7	0.19	0.45	0.55	0.28	0.42	0.44	0.26	0.44	0.26	0.21	0.44	0.09	0.29
659	3.295	0.15	1	0.4	0.37	0.96	0.56	0.25	0.87	0.6	0.26	0.68	0.63	0.24	0.52	0.57	0.17	0.43	0.58	0.06	0.32	0.63	-0.09	0.16	0.55	-0.05	0.04	0.57	0.37	0.95	0.26	0.29	0.87	0.22	0.37	0.7	0.19	0.46	0.55	0.28	0.42	0.44	0.26	0.44	0.26	0.21	0.44	0.09	0.29
660	3.3	0.16	1	0.4	0.37	0.96	0.56	0.25	0.87	0.6	0.27	0.68	0.63	0.25	0.52	0.57	0.18	0.43	0.59	0.07	0.32	0.63	-0.08	0.16	0.55	-0.05	0.04	0.57	0.37	0.95	0.26	0.3	0.87	0.22	0.37	0.7	0.19	0.46	0.55	0.28	0.43	0.44	0.25	0.44	0.26	0.21	0.44	0.09	0.29
661	3.305	0.16	1	0.4	0.38	0.96	0.56	0.26	0.87	0.6	0.27	0.68	0.63	0.26	0.52	0.57	0.19	0.43	0.59	0.07	0.32	0.63	-0.08	0.17	0.55	-0.05	0.04	0.57	0.38	0.95	0.26	0.31	0.87	0.22	0.38	0.7	0.19	0.46	0.55	0.27	0.43	0.44	0.25	0.44	0.26	0.21	0.44	0.09	0.29
662	3.31	0.17	1	0.4	0.38	0.96	0.56	0.26	0.87	0.6	0.28	0.68	0.63	0.27	0.52	0.58	0.2	0.43	0.59	0.08	0.32	0.63	-0.07	0.17	0.55	-0.05	0.05	0.57	0.38	0.95	0.26	0.31	0.87	0.22	0.38	0.7	0.19	0.47	0.55	0.27	0.44	0.44	0.25	0.45	0.26	0.21	0.44	0.09	0.29
663	3.315	0.17	1	0.4	0.39	0.96	0.56	0.27	0.87	0.6	0.29	0.68	0.63	0.28	0.52	0.58	0.21	0.43	0.59	0.09	0.32	0.63	-0.07	0.18	0.55	-0.04	0.05	0.57	0.39	0.95	0.25	0.32	0.87	0.22	0.39	0.7	0.19	0.47	0.55	0.27	0.44	0.44	0.25	0.45	0.26	0.21	0.44	0.09	0.29
664	3.32	0.18	1	0.4	0.39	0.96	0.56	0.27	0.87	0.59	0.3	0.68	0.63	0.29	0.52	0.58	0.22	0.43	0.59	0.1	0.33	0.63	-0.06	0.18	0.55	-0.04	0.05	0.57	0.4	0.95	0.25	0.32	0.88	0.22	0.39	0.7	0.18	0.47	0.55	0.27	0.44	0.44	0.25	0.45	0.26	0.21	0.44	0.09	0.29
665	3.325	0.18	1	0.4	0.4	0.96	0.56	0.28	0.87	0.59	0.3	0.68	0.63	0.3	0.52	0.58	0.23	0.43	0.59	0.11	0.33	0.64	-0.05	0.19	0.55	-0.04	0.06	0.57	0.4	0.95	0.25	0.33	0.88	0.21	0.4	0.7	0.18	0.48	0.54	0.27	0.44	0.44	0.25	0.45	0.25	0.21	0.44	0.09	0.3
666	3.33	0.19	1	0.39	0.4	0.96	0.56	0.28	0.87	0.59	0.31	0.68	0.63	0.31	0.52	0.58	0.25	0.43	0.59	0.12	0.33	0.64	-0.04	0.19	0.56	-0.04	0.06	0.57	0.41	0.96	0.25	0.34	0.88	0.21	0.4	0.7	0.18	0.48	0.54	0.27	0.45	0.44	0.25	0.45	0.25	0.21	0.44	0.09	0.3
667	3.335	0.19	1	0.39	0.41	0.96	0.56	0.29	0.87	0.59	0.32	0.68	0.63	0.32	0.52	0.58	0.26	0.43	0.59	0.13	0.33	0.64	-0.04	0.19	0.56	-0.03	0.06	0.57	0.41	0.96	0.25	0.34	0.88	0.21	0.4	0.7	0.18	0.48	0.54	0.27	0.45	0.44	0.25	0.45	0.25	0.21	0.44	0.09	0.3
668	3.34	0.2	1	0.39	0.41	0.96	0.56	0.29	0.88	0.59	0.32	0.68	0.63	0.33	0.52	0.58	0.27	0.43	0.59	0.14	0.33	0.64	-0.03	0.2	0.56	-0.03	0.07	0.57	0.42	0.96	0.25	0.35	0.88	0.21	0.4	0.7	0.18	0.48	0.54	0.27	0.45	0.44	0.25	0.45	0.25	0.21	0.44	0.09	0.3
669	3.345	0.2	1	0.39	0.41	0.96	0.55	0.3	0.88	0.59	0.33	0.68	0.63	0.34	0.52	0.58	0.28	0.43	0.59	0.15	0.33	0.64	-0.02	0.2	0.56	-0.03	0.08	0.58	0.42	0.96	0.25	0.35	0.88	0.21	0.41	0.7	0.18	0.49	0.54	0.27	0.45	0.44	0.25	0.45	0.25	0.21	0.44	0.09	0.3
670	3.35	0.21	1	0.39	0.42	0.96	0.55	0.3	0.88	0.59	0.34	0.68	0.63	0.35	0.52	0.58	0.29	0.43	0.59	0.16	0.33	0.64	-0.01	0.21	0.56	-0.02	0.08	0.58	0.43	0.96	0.25	0.36	0.88	0.21	0.41	0.7	0.18	0.49	0.54	0.27	0.45	0.44	0.25	0.45	0.25	0.21	0.44	0.09	0.3
671	3.355	0.21	1.01	0.39	0.42	0.96	0.55	0.31	0.88	0.59	0.35	0.68	0.63	0.36	0.52	0.58	0.3	0.43	0.59	0.17	0.34	0.64	0	0.21	0.56	-0.02	0.09	0.58	0.43	0.96	0.25	0.36	0.88	0.21	0.42	0.7	0.18	0.49	0.54	0.27	0.46	0.44	0.25	0.45	0.26	0.21	0.44	0.09	0.3
672	3.36	0.22	1	0.39	0.43	0.96	0.55	0.31	0.88	0.59	0.35	0.68	0.63	0.37	0.52	0.58	0.31	0.43	0.59	0.18	0.34	0.64	0	0.22	0.56	-0.01	0.09	0.58	0.44	0.96	0.25	0.37	0.88	0.21	0.42	0.7	0.18	0.5	0.54	0.27	0.46	0.44	0.25	0.45	0.26	0.21	0.44	0.09	0.3
673	3.365	0.23	1.01	0.39	0.43	0.96	0.55	0.32	0.88	0.58	0.36	0.68	0.63	0.38	0.52	0.58	0.32	0.43	0.59	0.19	0.34	0.64	0.01	0.22	0.56	0	0.1	0.58	0.45	0.96	0.25	0.37	0.88	0.21	0.42	0.7	0.18	0.5	0.54	0.27	0.46	0.44	0.25	0.46	0.26	0.21	0.44	0.09	0.3
674	3.37	0.23	1.01	0.38	0.44	0.97	0.55	0.32	0.88	0.58	0.37	0.69	0.63	0.39	0.52	0.58	0.33	0.43	0.59	0.2	0.34	0.64	0.02	0.23	0.56	0	0.1	0.58	0.45	0.96	0.25	0.38	0.88	0.21	0.43	0.7	0.18	0.5	0.54	0.27	0.46	0.44	0.25	0.46	0.25	0.21	0.44	0.09	0.3
675	3.375	0.24	1.01	0.38	0.44	0.97	0.55	0.33	0.88	0.58	0.37	0.69	0.63	0.4	0.53	0.58	0.35	0.44	0.59	0.22	0.34	0.64	0.03	0.23	0.56	0.01	0.11	0.58	0.45	0.96	0.25	0.38	0.88	0.21	0.43	0.7	0.18	0.5	0.54	0.27	0.46	0.44	0.25	0.46	0.25	0.21	0.44	0.09	0.3
676	3.38	0.24	1.01	0.38	0.44	0.97	0.55	0.33	0.88	0.58	0.38	0.69	0.63	0.41	0.53	0.58	0.36	0.44	0.59	0.23	0.34	0.64	0.04	0.24	0.56	0.02	0.11	0.58	0.46	0.96	0.25	0.38	0.88	0.21	0.43	0.7	0.18	0.51	0.54	0.27	0.47	0.44	0.25	0.46	0.25	0.21	0.44	0.09	0.3
677	3.385	0.24	1.01	0.38	0.45	0.97	0.55	0.34	0.88	0.58	0.39	0.69	0.63	0.42	0.53	0.58	0.37	0.44	0.59	0.24	0.35	0.64	0.05	0.24	0.56	0.03	0.11	0.58	0.46	0.96	0.25	0.39	0.88	0.21	0.44	0.7	0.18	0.51	0.54	0.27	0.47	0.44	0.25	0.46	0.25	0.21	0.44	0.09	0.3
678	3.39	0.25	1.01	0.38	0.45	0.97	0.55	0.34	0.88	0.58	0.39	0.69	0.63	0.43	0.53	0.58	0.38	0.44	0.6	0.25	0.35	0.64	0.06	0.25	0.56	0.04	0.12	0.58	0.47	0.96	0.25	0.39	0.89	0.21	0.44	0.7	0.18	0.51	0.54	0.27	0.47	0.44	0.25	0.46	0.25	0.21	0.45	0.09	0.3
679	3.395	0.25	1.01	0.38	0.46	0.97	0.55	0.35	0.88	0.58	0.4	0.69	0.63	0.44	0.53	0.58	0.39	0.44	0.6	0.26	0.35	0.64	0.07	0.25	0.56	0.05	0.12	0.58	0.47	0.96	0.25	0.4	0.89	0.21	0.44	0.7	0.18	0.51	0.54	0.27	0.47	0.44	0.25	0.46	0.25	0.21	0.45	0.09	0.3
680	3.4	0.26	1.01	0.38	0.46	0.97	0.55	0.35	0.88	0.58	0.41	0.69	0.63	0.45	0.53	0.59	0.4	0.44	0.6	0.27	0.35	0.64	0.08	0.25	0.56	0.06	0.13	0.58	0.48	0.96	0.25	0.4	0.89	0.2	0.45	0.7	0.18	0.51	0.54	0.27	0.47	0.44	0.25	0.46	0.25	0.21	0.45	0.09	0.3
681	3.405	0.26	1.01	0.38	0.47	0.97	0.55	0.36	0.88	0.58	0.41	0.69	0.63	0.46	0.54	0.59	0.41	0.44	0.6	0.28	0.36	0.64	0.09	0.26	0.56	0.07	0.13	0.58	0.48	0.96	0.25	0.41	0.89	0.2	0.45	0.7	0.18	0.52	0.54	0.27	0.47	0.44	0.25	0.46	0.25	0.21	0.45	0.09	0.3
682	3.41	0.27	1.01	0.38	0.47	0.97	0.55	0.36	0.88	0.58	0.42	0.7	0.63	0.47	0.54	0.59	0.42	0.45	0.6	0.29	0.36	0.64	0.1	0.26	0.56	0.08	0.13	0.58	0.49	0.96	0.25	0.41	0.89	0.2	0.46	0.7	0.18	0.52	0.54	0.27	0.47	0.44	0.25	0.46	0.25	0.21	0.45	0.09	0.3
683	3.415	0.27	1.01	0.38	0.48	0.97	0.55	0.37	0.89	0.58	0.43	0.7	0.63	0.48	0.54	0.59	0.43	0.45	0.6	0.3	0.36	0.64	0.11	0.26	0.56	0.09	0.13	0.58	0.49	0.96	0.25	0.42	0.89	0.2	0.46	0.7	0.18	0.52	0.54	0.27	0.48	0.44	0.25	0.46	0.25	0.21	0.45	0.09	0.3
684	3.42	0.28	1.02	0.38	0.48	0.97	0.55	0.37	0.89	0.58	0.44	0.7	0.63	0.49	0.54	0.59	0.44	0.45	0.6	0.31	0.37	0.64	0.12	0.26	0.56	0.1	0.14	0.59	0.5	0.96	0.25	0.42	0.89	0.2	0.46	0.7	0.18	0.52	0.54	0.27	0.48	0.44	0.25	0.47	0.25	0.21	0.45	0.09	0.3
685	3.425	0.28	1.02	0.38	0.49	0.97	0.55	0.38	0.89	0.58	0.44	0.7	0.63	0.5	0.54	0.59	0.45	0.45	0.6	0.32	0.37	0.64	0.13	0.26	0.56	0.11	0.14	0.59	0.5	0.97	0.25	0.42	0.89	0.2	0.47	0.7	0.18	0.52	0.54	0.27	0.48	0.44	0.25	0.47	0.25	0.21	0.45	0.09	0.3
686	3.43	0.28	1.02	0.38	0.49	0.98	0.55	0.38	0.89	0.58	0.45	0.7	0.63	0.51	0.55	0.59	0.46	0.45	0.6	0.33	0.37	0.64	0.14	0.27	0.55	0.12	0.14	0.59	0.5	0.97	0.24	0.43	0.89	0.2	0.47	0.71	0.18	0.52	0.54	0.26	0.48	0.44	0.25	0.47	0.25	0.21	0.45	0.09	0.3
687	3.435	0.29	1.02	0.38	0.5	0.98	0.55	0.39	0.89	0.58	0.46	0.7	0.63	0.52	0.55	0.59	0.47	0.46	0.6	0.34	0.37	0.64	0.15	0.27	0.55	0.14	0.14	0.59	0.51	0.97	0.24	0.43	0.89	0.2	0.47	0.71	0.18	0.52	0.54	0.26	0.48	0.44	0.25	0.47	0.25	0.21	0.45	0.09	0.3
688	3.44	0.29	1.02	0.38	0.5	0.98	0.55	0.39	0.89	0.58	0.46	0.7	0.63	0.53	0.55	0.59	0.48	0.46	0.6	0.35	0.37	0.64	0.16	0.27	0.55	0.15	0.14	0.59	0.51	0.97	0.24	0.44	0.89	0.2	0.48	0.71	0.18	0.53	0.54	0.26	0.48	0.44	0.25	0.47	0.25	0.21	0.45	0.09	0.3
689	3.445	0.3	1.02	0.38	0.5	0.98	0.55	0.4	0.89	0.58	0.47	0.71	0.63	0.54	0.55	0.59	0.49	0.46	0.6	0.36	0.38	0.64	0.17	0.27	0.55	0.16	0.14	0.59	0.52	0.97	0.24	0.44	0.89	0.2	0.48	0.71	0.18	0.53	0.54	0.26	0.48	0.44	0.25	0.47	0.25	0.21	0.45	0.09	0.3
690	3.45	0.3	1.02	0.38	0.51	0.98	0.55	0.4	0.89	0.58	0.48	0.71	0.63	0.54	0.56	0.59	0.5	0.46	0.6	0.37	0.38	0.64	0.18	0.27	0.55	0.17	0.14	0.59	0.52	0.97	0.24	0.44	0.89	0.2	0.48	0.71	0.18	0.53	0.54	0.26	0.48	0.44	0.25	0.47	0.25	0.21	0.45	0.09	0.3
691	3.455	0.31	1.02	0.38	0.51	0.98	0.55	0.41	0.9	0.58	0.49	0.71	0.63	0.55	0.56	0.59	0.51	0.46	0.6	0.38	0.38	0.64	0.2	0.27	0.55	0.19	0.14	0.59	0.53	0.97	0.24	0.45	0.89	0.2	0.48	0.71	0.18	0.53	0.54	0.26	0.48	0.44	0.25	0.47	0.25	0.21	0.45	0.09	0.3
692	3.46	0.31	1.02	0.38	0.52	0.98	0.55	0.41	0.9	0.58	0.49	0.71	0.63	0.56	0.56	0.59	0.52	0.47	0.6	0.39	0.38	0.64	0.21	0.27	0.55	0.2	0.14	0.59	0.53	0.97	0.24	0.45	0.89	0.2	0.49	0.71	0.18	0.53	0.54	0.26	0.48	0.44	0.25	0.47	0.25	0.21	0.45	0.09	0.3
693	3.465	0.32	1.02	0.38	0.52	0.98	0.55	0.42	0.9	0.58	0.5	0.71	0.63	0.57	0.56	0.59	0.53	0.47	0.6	0.4	0.38	0.64	0.22	0.27	0.55	0.21	0.14	0.59	0.53	0.97	0.24	0.46	0.89	0.2	0.49	0.71	0.17	0.53	0.54	0.26	0.48	0.44	0.25	0.47	0.25	0.21	0.45	0.09	0.3
694	3.47	0.32	1.02	0.38	0.53	0.98	0.54	0.42	0.9	0.58	0.51	0.71	0.63	0.58	0.57	0.59	0.54	0.47	0.6	0.41	0.38	0.64	0.23	0.26	0.55	0.22	0.14	0.59	0.54	0.97	0.24	0.46	0.89	0.2	0.49	0.71	0.17	0.54	0.54	0.26	0.48	0.44	0.25	0.47	0.25	0.21	0.45	0.09	0.3
695	3.475	0.32	1.02	0.37	0.53	0.99	0.54	0.43	0.9	0.58	0.51	0.71	0.63	0.59	0.57	0.59	0.55	0.47	0.6	0.42	0.38	0.64	0.25	0.26	0.55	0.24	0.14	0.59	0.54	0.97	0.24	0.46	0.89	0.2	0.49	0.71	0.17	0.54	0.54	0.26	0.49	0.44	0.25	0.47	0.25	0.21	0.45	0.09	0.3
696	3.48	0.33	1.02	0.37	0.54	0.99	0.54	0.43	0.9	0.58	0.52	0.72	0.63	0.6	0.57	0.59	0.56	0.47	0.6	0.43	0.38	0.63	0.26	0.26	0.55	0.25	0.14	0.58	0.55	0.97	0.24	0.47	0.89	0.2	0.5	0.71	0.17	0.54	0.54	0.26	0.49	0.44	0.25	0.47	0.25	0.21	0.45	0.09	0.3
697	3.485	0.33	1.02	0.37	0.54	0.99	0.54	0.44	0.9	0.58	0.53	0.72	0.63	0.6	0.57	0.59	0.57	0.48	0.6	0.44	0.38	0.63	0.27	0.26	0.55	0.27	0.14	0.58	0.55	0.97	0.24	0.47	0.89	0.2	0.5	0.71	0.17	0.54	0.54	0.26	0.49	0.44	0.25	0.47	0.25	0.21	0.45	0.09	0.3
698	3.49	0.34	1.02	0.37	0.55	0.99	0.54	0.44	0.9	0.58	0.53	0.72	0.63	0.61	0.57	0.59	0.58	0.48	0.6	0.45	0.38	0.63	0.28	0.26	0.55	0.28	0.13	0.58	0.55	0.97	0.24	0.48	0.89	0.2	0.5	0.71	0.17	0.54	0.54	0.26	0.49	0.44	0.25	0.47	0.25	0.21	0.45	0.09	0.3
699	3.495	0.34	1.02	0.37	0.55	0.99	0.54	0.44	0.9	0.58	0.54	0.72	0.63	0.62	0.58	0.59	0.59	0.48	0.6	0.46	0.38	0.63	0.3	0.25	0.55	0.3	0.13	0.58	0.56	0.97	0.24	0.48	0.89	0.2	0.5	0.71	0.17	0.54	0.54	0.26	0.49	0.44	0.25	0.47	0.25	0.21	0.45	0.09	0.3
700	3.5	0.35	1.03	0.37	0.56	0.99	0.54	0.45	0.9	0.58	0.55	0.72	0.63	0.63	0.58	0.59	0.6	0.48	0.6	0.47	0.38	0.63	0.31	0.25	0.55	0.31	0.13	0.58	0.56	0.97	0.24	0.48	0.89	0.2	0.51	0.71	0.17	0.54	0.54	0.26	0.49	0.44	0.25	0.47	0.25	0.21	0.45	0.09	0.3
701	3.505	0.35	1.03	0.37	0.56	0.99	0.54	0.45	0.91	0.58	0.55	0.72	0.63	0.64	0.58	0.59	0.6	0.48	0.6	0.48	0.38	0.63	0.32	0.25	0.55	0.33	0.13	0.58	0.57	0.97	0.24	0.49	0.89	0.2	0.51	0.71	0.17	0.55	0.54	0.26	0.49	0.44	0.25	0.47	0.25	0.21	0.45	0.09	0.3
702	3.51	0.35	1.03	0.37	0.56	0.99	0.54	0.46	0.91	0.58	0.56	0.72	0.63	0.64	0.58	0.59	0.61	0.48	0.6	0.49	0.38	0.63	0.33	0.25	0.55	0.34	0.12	0.58	0.57	0.97	0.24	0.49	0.89	0.2	0.51	0.71	0.17	0.55	0.54	0.26	0.49	0.44	0.25	0.47	0.25	0.21	0.45	0.09	0.3
703	3.515	0.36	1.03	0.37	0.57	0.99	0.54	0.46	0.91	0.58	0.56	0.73	0.63	0.65	0.59	0.59	0.62	0.49	0.6	0.5	0.38	0.63	0.35	0.24	0.55	0.36	0.12	0.58	0.58	0.97	0.24	0.5	0.89	0.2	0.51	0.71	0.17	0.55	0.54	0.26	0.49	0.44	0.25	0.47	0.25	0.21	0.45	0.09	0.3
704	3.52	0.36	1.03	0.37	0.57	0.99	0.54	0.47	0.91	0.58	0.57	0.73	0.63	0.66	0.59	0.59	0.63	0.49	0.6	0.52	0.38	0.63	0.36	0.24	0.55	0.37	0.12	0.58	0.58	0.97	0.24	0.5	0.89	0.2	0.52	0.71	0.17	0.55	0.53	0.26	0.49	0.44	0.25	0.47	0.25	0.21	0.45	0.09	0.3
705	3.525	0.37	1.03	0.37	0.58	0.99	0.54	0.47	0.91	0.58	0.58	0.73	0.63	0.67	0.59	0.59	0.64	0.49	0.6	0.53	0.38	0.63	0.37	0.24	0.55	0.39	0.11	0.58	0.58	0.97	0.24	0.5	0.89	0.2	0.52	0.71	0.17	0.55	0.53	0.26	0.49	0.44	0.25	0.47	0.25	0.21	0.45	0.09	0.3
706	3.53	0.37	1.03	0.37	0.58	0.99	0.54	0.48	0.91	0.58	0.58	0.73	0.63	0.67	0.59	0.59	0.65	0.49	0.6	0.54	0.38	0.63	0.39	0.23	0.55	0.41	0.11	0.58	0.59	0.97	0.24	0.51	0.89	0.2	0.52	0.71	0.17	0.55	0.53	0.26	0.49	0.44	0.25	0.47	0.25	0.21	0.45	0.09	0.3
707	3.535	0.38	1.03	0.37	0.59	0.99	0.54	0.48	0.91	0.58	0.59	0.73	0.63	0.68	0.59	0.59	0.66	0.49	0.6	0.55	0.38	0.63	0.4	0.23	0.55	0.42	0.11	0.58	0.59	0.97	0.24	0.51	0.89	0.2	0.52	0.71	0.17	0.55	0.53	0.26	0.49	0.44	0.25	0.47	0.25	0.21	0.45	0.09	0.3
708	3.54	0.38	1.03	0.37	0.59	0.99	0.54	0.49	0.91	0.58	0.59	0.73	0.63	0.69	0.59	0.59	0.67	0.49	0.59	0.56	0.38	0.63	0.41	0.22	0.55	0.44	0.1	0.58	0.6	0.97	0.23	0.51	0.89	0.2	0.53	0.71	0.17	0.55	0.53	0.26	0.49	0.44	0.25	0.47	0.25	0.21	0.45	0.09	0.3
709	3.545	0.39	1.03	0.37	0.59	0.99	0.54	0.49	0.91	0.58	0.6	0.73	0.63	0.7	0.6	0.59	0.67	0.49	0.59	0.57	0.37	0.63	0.43	0.22	0.55	0.46	0.1	0.58	0.6	0.97	0.23	0.52	0.89	0.2	0.53	0.71	0.17	0.56	0.53	0.26	0.5	0.44	0.25	0.47	0.25	0.21	0.45	0.09	0.3
710	3.55	0.39	1.03	0.37	0.6	0.99	0.54	0.49	0.91	0.58	0.61	0.73	0.63	0.7	0.6	0.59	0.68	0.49	0.59	0.58	0.37	0.63	0.44	0.21	0.55	0.48	0.1	0.58	0.6	0.97	0.23	0.52	0.89	0.2	0.53	0.71	0.17	0.56	0.53	0.26	0.5	0.44	0.25	0.47	0.25	0.21	0.45	0.09	0.3
711	3.555	0.39	1.03	0.37	0.6	0.99	0.54	0.5	0.91	0.58	0.61	0.73	0.63	0.71	0.6	0.59	0.69	0.5	0.59	0.59	0.37	0.63	0.46	0.21	0.55	0.49	0.09	0.58	0.61	0.97	0.23	0.53	0.89	0.2	0.53	0.71	0.17	0.56	0.53	0.26	0.5	0.44	0.25	0.47	0.25	0.21	0.45	0.09	0.3
712	3.56	0.4	1.03	0.37	0.61	0.99	0.54	0.5	0.91	0.58	0.62	0.73	0.63	0.71	0.6	0.58	0.7	0.5	0.59	0.6	0.37	0.63	0.47	0.21	0.55	0.51	0.09	0.58	0.61	0.97	0.23	0.53	0.89	0.2	0.54	0.71	0.17	0.56	0.53	0.26	0.5	0.44	0.25	0.47	0.25	0.21	0.45	0.09	0.3
713	3.565	0.4	1.03	0.37	0.61	0.99	0.54	0.51	0.91	0.58	0.62	0.73	0.63	0.72	0.6	0.58	0.71	0.5	0.59	0.61	0.37	0.63	0.49	0.2	0.55	0.53	0.09	0.58	0.62	0.97	0.23	0.53	0.89	0.2	0.54	0.71	0.17	0.56	0.53	0.26	0.5	0.44	0.25	0.47	0.25	0.21	0.45	0.09	0.3
714	3.57	0.41	1.03	0.37	0.62	0.99	0.54	0.51	0.91	0.58	0.63	0.73	0.63	0.73	0.6	0.58	0.71	0.5	0.59	0.62	0.37	0.63	0.5	0.2	0.55	0.55	0.08	0.58	0.62	0.97	0.23	0.54	0.89	0.2	0.54	0.71	0.17	0.56	0.53	0.26	0.5	0.44	0.25	0.47	0.25	0.21	0.45	0.09	0.3
715	3.575	0.41	1.03	0.37	0.62	0.99	0.54	0.52	0.91	0.58	0.63	0.73	0.63	0.73	0.6	0.58	0.72	0.5	0.59	0.63	0.36	0.63	0.52	0.19	0.55	0.56	0.08	0.58	0.63	0.97	0.23	0.54	0.89	0.2	0.54	0.71	0.17	0.56	0.53	0.26	0.5	0.44	0.25	0.47	0.25	0.21	0.45	0.09	0.3
716	3.58	0.42	1.03	0.37	0.62	0.99	0.54	0.52	0.91	0.58	0.64	0.74	0.63	0.74	0.6	0.58	0.73	0.5	0.59	0.65	0.36	0.63	0.53	0.19	0.55	0.58	0.08	0.58	0.63	0.97	0.23	0.55	0.89	0.2	0.55	0.71	0.17	0.56	0.53	0.26	0.5	0.44	0.25	0.47	0.25	0.21	0.45	0.09	0.3
717	3.585	0.42	1.02	0.37	0.63	0.99	0.54	0.53	0.91	0.58	0.64	0.74	0.63	0.75	0.6	0.58	0.73	0.5	0.59	0.66	0.36	0.63	0.55	0.18	0.55	0.6	0.07	0.58	0.63	0.97	0.23	0.55	0.89	0.2	0.55	0.71	0.17	0.57	0.53	0.26	0.5	0.44	0.24	0.47	0.25	0.21	0.45	0.09	0.3
718	3.59	0.42	1.02	0.37	0.63	0.99	0.54	0.53	0.91	0.58	0.65	0.74	0.63	0.75	0.61	0.58	0.74	0.5	0.59	0.67	0.36	0.63	0.56	0.18	0.55	0.62	0.07	0.58	0.64	0.97	0.23	0.55	0.89	0.2	0.55	0.71	0.17	0.57	0.53	0.26	0.5	0.44	0.24	0.47	0.25	0.21	0.45	0.09	0.3
719	3.595	0.43	1.02	0.37	0.64	0.99	0.54	0.53	0.9	0.58	0.66	0.74	0.63	0.76	0.61	0.58	0.75	0.5	0.59	0.68	0.36	0.63	0.58	0.17	0.55	0.64	0.07	0.58	0.64	0.97	0.23	0.56	0.89	0.2	0.56	0.71	0.17	0.57	0.53	0.26	0.5	0.44	0.24	0.47	0.25	0.21	0.45	0.09	0.3
720	3.6	0.43	1.02	0.37	0.64	0.99	0.54	0.54	0.9	0.58	0.66	0.74	0.63	0.76	0.61	0.58	0.75	0.5	0.59	0.69	0.35	0.63	0.59	0.17	0.54	0.66	0.06	0.58	0.65	0.96	0.23	0.56	0.89	0.2	0.56	0.7	0.17	0.57	0.53	0.26	0.5	0.44	0.24	0.47	0.25	0.21	0.45	0.09	0.3
721	3.605	0.44	1.02	0.37	0.65	0.99	0.54	0.54	0.9	0.58	0.67	0.74	0.63	0.77	0.61	0.58	0.76	0.5	0.59	0.7	0.35	0.63	0.61	0.16	0.54	0.68	0.06	0.58	0.65	0.96	0.23	0.57	0.89	0.2	0.56	0.7	0.17	0.57	0.53	0.26	0.51	0.44	0.24	0.47	0.25	0.21	0.45	0.09	0.3
722	3.61	0.44	1.02	0.37	0.65	0.98	0.54	0.55	0.9	0.58	0.67	0.74	0.63	0.77	0.61	0.58	0.77	0.5	0.59	0.71	0.35	0.63	0.62	0.16	0.54	0.69	0.06	0.58	0.66	0.96	0.23	0.57	0.89	0.2	0.57	0.7	0.17	0.58	0.53	0.26	0.51	0.44	0.24	0.47	0.25	0.21	0.45	0.09	0.3
723	3.615	0.45	1.02	0.37	0.66	0.98	0.54	0.55	0.9	0.58	0.68	0.74	0.63	0.78	0.61	0.58	0.77	0.5	0.59	0.72	0.35	0.63	0.64	0.15	0.54	0.71	0.06	0.58	0.66	0.96	0.23	0.58	0.89	0.2	0.57	0.7	0.17	0.58	0.53	0.26	0.51	0.44	0.24	0.47	0.26	0.21	0.45	0.09	0.3
724	3.62	0.45	1.02	0.37	0.66	0.98	0.54	0.56	0.9	0.58	0.68	0.74	0.63	0.78	0.61	0.58	0.78	0.5	0.59	0.73	0.35	0.63	0.66	0.15	0.54	0.73	0.05	0.58	0.66	0.96	0.23	0.58	0.89	0.2	0.57	0.7	0.17	0.58	0.53	0.26	0.51	0.44	0.24	0.48	0.26	0.21	0.45	0.09	0.3
725	3.625	0.46	1.02	0.37	0.66	0.98	0.54	0.56	0.9	0.58	0.69	0.74	0.63	0.79	0.61	0.58	0.78	0.5	0.59	0.74	0.34	0.63	0.67	0.14	0.54	0.75	0.05	0.58	0.67	0.96	0.23	0.58	0.89	0.2	0.58	0.7	0.17	0.58	0.53	0.26	0.51	0.44	0.24	0.48	0.26	0.21	0.45	0.09	0.3
726	3.63	0.46	1.02	0.37	0.67	0.98	0.54	0.56	0.9	0.58	0.69	0.74	0.63	0.79	0.61	0.58	0.79	0.5	0.59	0.75	0.34	0.63	0.69	0.14	0.55	0.77	0.05	0.58	0.67	0.96	0.23	0.59	0.89	0.2	0.58	0.7	0.17	0.58	0.53	0.26	0.51	0.44	0.24	0.48	0.26	0.21	0.45	0.09	0.3
727	3.635	0.47	1.02	0.37	0.67	0.98	0.54	0.57	0.9	0.58	0.69	0.73	0.63	0.79	0.6	0.58	0.79	0.5	0.58	0.76	0.34	0.63	0.7	0.14	0.55	0.79	0.05	0.58	0.68	0.96	0.23	0.59	0.89	0.2	0.58	0.7	0.17	0.59	0.52	0.26	0.51	0.44	0.24	0.48	0.26	0.21	0.45	0.09	0.3
728	3.64	0.47	1.02	0.37	0.68	0.98	0.54	0.57	0.9	0.58	0.7	0.73	0.63	0.8	0.6	0.58	0.8	0.49	0.58	0.77	0.34	0.63	0.72	0.13	0.55	0.81	0.04	0.58	0.68	0.96	0.23	0.6	0.88	0.2	0.59	0.7	0.17	0.59	0.52	0.26	0.52	0.44	0.24	0.48	0.26	0.21	0.45	0.09	0.3
729	3.645	0.47	1.02	0.37	0.68	0.98	0.54	0.58	0.9	0.58	0.7	0.73	0.63	0.8	0.6	0.58	0.8	0.49	0.58	0.77	0.34	0.63	0.74	0.13	0.55	0.83	0.04	0.58	0.69	0.96	0.23	0.6	0.88	0.2	0.59	0.7	0.17	0.59	0.52	0.26	0.52	0.44	0.24	0.48	0.26	0.21	0.45	0.09	0.3
730	3.65	0.48	1.02	0.37	0.69	0.98	0.54	0.58	0.9	0.58	0.7	0.73	0.63	0.81	0.6	0.57	0.81	0.49	0.58	0.78	0.33	0.63	0.75	0.13	0.55	0.84	0.04	0.58	0.69	0.96	0.23	0.6	0.88	0.2	0.59	0.7	0.17	0.59	0.52	0.26	0.52	0.44	0.24	0.48	0.26	0.21	0.45	0.09	0.3
731	3.655	0.48	1.02	0.37	0.69	0.98	0.54	0.59	0.9	0.58	0.71	0.73	0.63	0.81	0.6	0.57	0.81	0.49	0.58	0.79	0.33	0.63	0.77	0.12	0.55	0.86	0.04	0.58	0.7	0.96	0.23	0.61	0.88	0.2	0.6	0.7	0.17	0.59	0.52	0.26	0.52	0.44	0.24	0.48	0.26	0.21	0.45	0.09	0.3
732	3.66	0.49	1.02	0.37	0.7	0.98	0.54	0.59	0.9	0.58	0.71	0.73	0.63	0.81	0.6	0.57	0.81	0.49	0.58	0.8	0.33	0.62	0.78	0.12	0.55	0.88	0.04	0.58	0.7	0.96	0.23	0.61	0.88	0.2	0.6	0.7	0.17	0.6	0.52	0.26	0.52	0.44	0.24	0.48	0.26	0.21	0.45	0.09	0.3
733	3.665	0.49	1.02	0.37	0.7	0.98	0.54	0.6	0.9	0.58	0.72	0.73	0.63	0.82	0.6	0.57	0.82	0.49	0.58	0.81	0.33	0.62	0.8	0.12	0.55	0.9	0.04	0.58	0.71	0.96	0.23	0.62	0.88	0.2	0.6	0.7	0.17	0.6	0.52	0.26	0.53	0.44	0.24	0.48	0.26	0.21	0.45	0.09	0.3
734	3.67	0.5	1.02	0.37	0.71	0.98	0.54	0.6	0.89	0.58	0.72	0.72	0.63	0.82	0.59	0.57	0.82	0.49	0.58	0.82	0.33	0.62	0.81	0.12	0.55	0.92	0.04	0.59	0.71	0.96	0.23	0.62	0.88	0.2	0.61	0.7	0.17	0.6	0.52	0.26	0.53	0.44	0.24	0.48	0.26	0.21	0.45	0.09	0.3
735	3.675	0.5	1.02	0.37	0.71	0.97	0.54	0.61	0.89	0.58	0.72	0.72	0.63	0.82	0.59	0.57	0.83	0.48	0.58	0.82	0.33	0.62	0.83	0.11	0.55	0.93	0.04	0.59	0.72	0.96	0.23	0.63	0.88	0.2	0.61	0.7	0.17	0.6	0.52	0.26	0.53	0.44	0.24	0.49	0.26	0.21	0.45	0.09	0.3
736	3.68	0.51	1.01	0.37	0.72	0.97	0.54	0.61	0.89	0.58	0.72	0.72	0.63	0.82	0.59	0.57	0.83	0.48	0.58	0.83	0.32	0.62	0.85	0.11	0.55	0.95	0.04	0.59	0.72	0.95	0.23	0.63	0.88	0.2	0.62	0.7	0.17	0.61	0.52	0.26	0.53	0.44	0.24	0.49	0.26	0.21	0.45	0.09	0.3
737	3.685	0.51	1.01	0.37	0.72	0.97	0.54	0.62	0.89	0.58	0.73	0.72	0.63	0.83	0.59	0.57	0.83	0.48	0.58	0.84	0.32	0.62	0.86	0.11	0.55	0.97	0.04	0.59	0.72	0.95	0.23	0.64	0.88	0.2	0.62	0.7	0.17	0.61	0.52	0.26	0.53	0.44	0.24	0.49	0.26	0.21	0.45	0.09	0.3
738	3.69	0.52	1.01	0.37	0.73	0.97	0.54	0.62	0.89	0.58	0.73	0.71	0.63	0.83	0.58	0.57	0.84	0.48	0.58	0.85	0.32	0.62	0.87	0.11	0.55	0.98	0.05	0.59	0.73	0.95	0.23	0.64	0.88	0.2	0.62	0.7	0.17	0.61	0.52	0.26	0.53	0.44	0.24	0.49	0.26	0.21	0.45	0.09	0.3
739	3.695	0.52	1.01	0.37	0.73	0.97	0.54	0.63	0.89	0.58	0.73	0.71	0.63	0.83	0.58	0.57	0.84	0.48	0.57	0.85	0.32	0.62	0.89	0.11	0.55	1	0.05	0.59	0.73	0.95	0.23	0.65	0.88	0.2	0.63	0.7	0.17	0.62	0.52	0.26	0.54	0.44	0.24	0.49	0.26	0.21	0.45	0.09	0.3
740	3.7	0.53	1.01	0.37	0.74	0.97	0.54	0.63	0.89	0.58	0.73	0.71	0.62	0.83	0.58	0.57	0.84	0.47	0.57	0.86	0.32	0.62	0.9	0.11	0.55	1.01	0.05	0.59	0.74	0.95	0.23	0.65	0.88	0.2	0.63	0.69	0.17	0.62	0.52	0.26	0.54	0.44	0.24	0.49	0.26	0.21	0.45	0.09	0.3
741	3.705	0.53	1.01	0.37	0.74	0.97	0.54	0.64	0.89	0.58	0.74	0.7	0.62	0.84	0.57	0.57	0.85	0.47	0.57	0.87	0.31	0.62	0.92	0.11	0.55	1.03	0.05	0.59	0.74	0.95	0.23	0.65	0.88	0.2	0.64	0.69	0.17	0.62	0.52	0.26	0.54	0.44	0.24	0.49	0.26	0.21	0.45	0.09	0.3
742	3.71	0.54	1.01	0.37	0.75	0.97	0.54	0.64	0.88	0.57	0.74	0.7	0.62	0.84	0.57	0.57	0.85	0.47	0.57	0.87	0.31	0.62	0.93	0.11	0.55	1.04	0.06	0.59	0.75	0.95	0.23	0.66	0.88	0.2	0.64	0.69	0.17	0.62	0.52	0.26	0.54	0.44	0.24	0.49	0.26	0.21	0.45	0.09	0.3
743	3.715	0.54	1.01	0.37	0.75	0.96	0.54	0.65	0.88	0.57	0.74	0.7	0.62	0.84	0.57	0.57	0.85	0.47	0.57	0.88	0.31	0.62	0.94	0.11	0.55	1.06	0.06	0.6	0.75	0.95	0.23	0.66	0.88	0.2	0.64	0.69	0.17	0.63	0.52	0.26	0.55	0.44	0.24	0.49	0.26	0.21	0.45	0.09	0.3
744	3.72	0.55	1.01	0.37	0.76	0.96	0.54	0.65	0.88	0.57	0.74	0.7	0.62	0.84	0.56	0.57	0.86	0.47	0.57	0.89	0.31	0.62	0.95	0.11	0.55	1.07	0.06	0.6	0.76	0.95	0.23	0.67	0.87	0.2	0.65	0.69	0.17	0.63	0.52	0.26	0.55	0.44	0.24	0.5	0.26	0.21	0.45	0.1	0.3
745	3.725	0.55	1.01	0.37	0.76	0.96	0.54	0.66	0.88	0.58	0.75	0.69	0.62	0.85	0.56	0.57	0.86	0.46	0.57	0.89	0.31	0.62	0.97	0.11	0.55	1.08	0.06	0.6	0.76	0.95	0.23	0.67	0.87	0.2	0.65	0.69	0.17	0.63	0.52	0.26	0.55	0.44	0.24	0.5	0.26	0.21	0.45	0.1	0.3
746	3.73	0.56	1	0.38	0.77	0.96	0.54	0.66	0.88	0.58	0.75	0.69	0.62	0.85	0.56	0.57	0.86	0.46	0.56	0.9	0.31	0.61	0.98	0.11	0.55	1.09	0.07	0.6	0.77	0.95	0.23	0.68	0.87	0.2	0.65	0.69	0.17	0.64	0.52	0.26	0.55	0.44	0.24	0.5	0.26	0.21	0.45	0.1	0.3
747	3.735	0.57	1	0.38	0.78	0.96	0.54	0.67	0.88	0.57	0.75	0.69	0.62	0.85	0.55	0.57	0.87	0.46	0.56	0.91	0.31	0.61	0.99	0.11	0.55	1.1	0.07	0.6	0.77	0.94	0.23	0.68	0.87	0.2	0.66	0.69	0.17	0.64	0.51	0.26	0.56	0.44	0.25	0.5	0.26	0.21	0.45	0.1	0.3
748	3.74	0.57	1	0.38	0.78	0.96	0.54	0.67	0.87	0.58	0.76	0.69	0.62	0.85	0.55	0.57	0.87	0.46	0.56	0.91	0.31	0.61	1	0.11	0.55	1.11	0.07	0.6	0.78	0.94	0.23	0.69	0.87	0.2	0.66	0.69	0.17	0.64	0.51	0.26	0.56	0.44	0.25	0.5	0.26	0.21	0.45	0.1	0.3
749	3.745	0.58	1	0.38	0.79	0.96	0.54	0.68	0.87	0.58	0.76	0.69	0.62	0.86	0.55	0.57	0.87	0.46	0.56	0.92	0.31	0.61	1.01	0.11	0.55	1.12	0.08	0.6	0.78	0.94	0.23	0.69	0.87	0.2	0.67	0.69	0.17	0.65	0.51	0.26	0.56	0.44	0.25	0.5	0.26	0.21	0.45	0.1	0.3
750	3.75	0.58	1	0.38	0.79	0.95	0.54	0.68	0.87	0.58	0.77	0.68	0.62	0.86	0.55	0.57	0.88	0.46	0.56	0.92	0.3	0.61	1.01	0.11	0.54	1.13	0.08	0.6	0.79	0.94	0.23	0.7	0.87	0.2	0.67	0.69	0.17	0.65	0.51	0.26	0.57	0.44	0.24	0.5	0.26	0.21	0.45	0.1	0.3
751	3.755	0.59	1	0.38	0.8	0.95	0.54	0.69	0.87	0.58	0.77	0.68	0.62	0.87	0.54	0.57	0.88	0.45	0.56	0.93	0.3	0.61	1.02	0.11	0.54	1.14	0.08	0.59	0.79	0.94	0.23	0.7	0.87	0.2	0.68	0.69	0.17	0.65	0.51	0.26	0.57	0.44	0.25	0.51	0.26	0.21	0.45	0.1	0.29
752	3.76	0.59	1	0.38	0.8	0.95	0.54	0.7	0.87	0.58	0.77	0.68	0.62	0.87	0.54	0.56	0.89	0.45	0.56	0.93	0.3	0.61	1.03	0.11	0.54	1.15	0.08	0.59	0.8	0.94	0.23	0.71	0.87	0.2	0.68	0.69	0.17	0.66	0.51	0.26	0.57	0.44	0.25	0.51	0.26	0.21	0.45	0.1	0.29
753	3.765	0.6	1	0.38	0.81	0.95	0.54	0.7	0.87	0.58	0.78	0.68	0.62	0.88	0.54	0.56	0.89	0.45	0.56	0.94	0.3	0.61	1.03	0.1	0.54	1.15	0.07	0.59	0.81	0.94	0.23	0.71	0.87	0.2	0.68	0.69	0.17	0.66	0.51	0.26	0.58	0.44	0.24	0.51	0.26	0.21	0.45	0.1	0.29
754	3.77	0.6	1	0.38	0.82	0.95	0.54	0.71	0.87	0.58	0.79	0.68	0.62	0.88	0.54	0.56	0.9	0.45	0.56	0.94	0.3	0.61	1.04	0.1	0.54	1.16	0.07	0.59	0.81	0.94	0.23	0.72	0.87	0.2	0.69	0.69	0.17	0.67	0.51	0.26	0.58	0.44	0.24	0.51	0.26	0.21	0.45	0.1	0.29
755	3.775	0.61	1	0.38	0.82	0.95	0.54	0.71	0.87	0.58	0.79	0.68	0.62	0.89	0.54	0.56	0.9	0.45	0.56	0.95	0.3	0.61	1.04	0.1	0.54	1.16	0.07	0.59	0.82	0.94	0.23	0.72	0.87	0.2	0.69	0.69	0.17	0.67	0.51	0.26	0.58	0.44	0.24	0.51	0.26	0.21	0.45	0.1	0.29
756	3.78	0.61	0.99	0.38	0.83	0.95	0.54	0.72	0.86	0.58	0.8	0.68	0.62	0.89	0.54	0.56	0.91	0.45	0.56	0.95	0.29	0.61	1.04	0.1	0.54	1.16	0.07	0.58	0.82	0.94	0.23	0.73	0.87	0.2	0.7	0.69	0.17	0.67	0.51	0.26	0.59	0.44	0.24	0.52	0.26	0.21	0.45	0.1	0.29
757	3.785	0.62	0.99	0.38	0.83	0.95	0.54	0.73	0.86	0.58	0.81	0.68	0.62	0.9	0.54	0.56	0.92	0.45	0.56	0.96	0.29	0.6	1.05	0.1	0.53	1.17	0.06	0.58	0.83	0.94	0.23	0.73	0.87	0.2	0.7	0.69	0.17	0.68	0.51	0.26	0.59	0.44	0.24	0.52	0.26	0.21	0.46	0.11	0.29
758	3.79	0.63	0.99	0.38	0.84	0.94	0.54	0.73	0.86	0.58	0.82	0.68	0.62	0.91	0.54	0.56	0.92	0.45	0.56	0.96	0.29	0.6	1.05	0.09	0.53	1.17	0.06	0.58	0.83	0.94	0.23	0.74	0.86	0.2	0.71	0.69	0.17	0.68	0.51	0.26	0.59	0.44	0.24	0.52	0.26	0.21	0.46	0.11	0.29
759	3.795	0.63	0.99	0.38	0.85	0.94	0.54	0.74	0.86	0.58	0.83	0.68	0.62	0.92	0.54	0.56	0.93	0.45	0.56	0.97	0.29	0.6	1.05	0.09	0.53	1.17	0.06	0.58	0.84	0.94	0.23	0.74	0.86	0.2	0.71	0.68	0.17	0.69	0.51	0.26	0.6	0.44	0.24	0.52	0.26	0.2	0.46	0.11	0.29
760	3.8	0.64	0.99	0.39	0.85	0.94	0.54	0.74	0.86	0.58	0.83	0.68	0.62	0.92	0.54	0.56	0.94	0.44	0.56	0.97	0.29	0.6	1.05	0.09	0.53	1.17	0.06	0.57	0.84	0.94	0.23	0.75	0.86	0.2	0.72	0.68	0.17	0.69	0.51	0.26	0.6	0.44	0.24	0.53	0.27	0.2	0.46	0.11	0.29
761	3.805	0.64	0.99	0.39	0.86	0.94	0.54	0.75	0.86	0.58	0.84	0.68	0.62	0.93	0.54	0.56	0.94	0.44	0.56	0.98	0.29	0.6	1.06	0.09	0.53	1.18	0.05	0.57	0.85	0.93	0.23	0.76	0.86	0.2	0.72	0.68	0.17	0.7	0.51	0.26	0.61	0.44	0.24	0.53	0.27	0.2	0.46	0.11	0.29
762	3.81	0.65	0.99	0.39	0.86	0.94	0.54	0.76	0.86	0.58	0.85	0.68	0.62	0.94	0.54	0.56	0.95	0.44	0.55	0.98	0.29	0.6	1.06	0.09	0.53	1.18	0.05	0.57	0.85	0.93	0.24	0.76	0.86	0.2	0.73	0.68	0.17	0.7	0.51	0.26	0.61	0.44	0.24	0.53	0.27	0.2	0.46	0.11	0.29
763	3.815	0.66	0.99	0.39	0.87	0.94	0.54	0.76	0.86	0.58	0.86	0.68	0.62	0.95	0.54	0.55	0.96	0.44	0.55	0.99	0.29	0.6	1.06	0.09	0.53	1.18	0.05	0.57	0.86	0.93	0.24	0.77	0.86	0.2	0.73	0.68	0.17	0.71	0.5	0.26	0.61	0.44	0.25	0.53	0.27	0.2	0.46	0.11	0.29
764	3.82	0.66	0.99	0.39	0.88	0.94	0.55	0.77	0.86	0.58	0.87	0.68	0.62	0.95	0.54	0.55	0.96	0.44	0.55	0.99	0.28	0.6	1.07	0.09	0.53	1.18	0.05	0.57	0.87	0.93	0.24	0.77	0.86	0.2	0.74	0.68	0.17	0.71	0.5	0.26	0.62	0.44	0.25	0.54	0.27	0.2	0.46	0.11	0.29
765	3.825	0.67	0.99	0.39	0.88	0.94	0.55	0.78	0.86	0.58	0.87	0.68	0.62	0.96	0.54	0.55	0.97	0.44	0.55	1	0.28	0.6	1.07	0.09	0.53	1.18	0.04	0.57	0.87	0.93	0.24	0.78	0.86	0.2	0.74	0.68	0.17	0.72	0.5	0.26	0.62	0.44	0.25	0.54	0.27	0.2	0.46	0.12	0.29
766	3.83	0.67	0.99	0.39	0.89	0.94	0.55	0.78	0.86	0.58	0.88	0.68	0.62	0.97	0.54	0.55	0.98	0.44	0.55	1.01	0.29	0.6	1.08	0.09	0.53	1.19	0.04	0.56	0.88	0.93	0.24	0.78	0.86	0.21	0.75	0.68	0.17	0.72	0.5	0.26	0.63	0.44	0.25	0.54	0.27	0.2	0.46	0.12	0.29
767	3.835	0.68	0.99	0.39	0.89	0.94	0.55	0.79	0.86	0.58	0.89	0.68	0.62	0.97	0.54	0.55	0.98	0.44	0.55	1.02	0.29	0.6	1.08	0.09	0.53	1.19	0.04	0.56	0.88	0.93	0.24	0.79	0.86	0.21	0.75	0.68	0.17	0.73	0.5	0.26	0.63	0.44	0.25	0.55	0.27	0.2	0.46	0.12	0.29
768	3.84	0.68	0.99	0.39	0.9	0.94	0.55	0.8	0.86	0.59	0.9	0.68	0.62	0.98	0.54	0.55	0.99	0.44	0.55	1.03	0.29	0.6	1.08	0.09	0.53	1.19	0.04	0.56	0.89	0.93	0.24	0.79	0.86	0.21	0.76	0.68	0.17	0.73	0.5	0.26	0.64	0.44	0.25	0.55	0.27	0.2	0.47	0.12	0.29
769	3.845	0.69	0.99	0.39	0.91	0.94	0.55	0.8	0.86	0.59	0.9	0.68	0.62	0.98	0.54	0.55	1	0.45	0.55	1.03	0.29	0.6	1.08	0.09	0.53	1.19	0.03	0.56	0.9	0.93	0.24	0.8	0.86	0.21	0.76	0.68	0.18	0.74	0.5	0.26	0.64	0.44	0.25	0.55	0.27	0.2	0.47	0.12	0.29
770	3.85	0.7	0.99	0.39	0.91	0.94	0.55	0.81	0.86	0.59	0.91	0.68	0.62	0.99	0.55	0.55	1.01	0.45	0.56	1.04	0.29	0.6	1.09	0.09	0.53	1.19	0.03	0.56	0.9	0.93	0.24	0.81	0.86	0.21	0.77	0.68	0.18	0.74	0.5	0.26	0.65	0.44	0.25	0.55	0.28	0.2	0.47	0.12	0.29
771	3.855	0.7	0.99	0.39	0.92	0.94	0.55	0.82	0.86	0.59	0.92	0.68	0.62	1	0.55	0.55	1.01	0.45	0.56	1.05	0.29	0.6	1.09	0.08	0.53	1.19	0.03	0.57	0.91	0.93	0.24	0.81	0.85	0.21	0.78	0.68	0.18	0.75	0.5	0.26	0.65	0.44	0.25	0.56	0.28	0.2	0.47	0.13	0.29
772	3.86	0.71	0.99	0.39	0.92	0.94	0.55	0.82	0.86	0.59	0.92	0.68	0.62	1.01	0.55	0.55	1.02	0.45	0.56	1.05	0.29	0.6	1.09	0.08	0.53	1.19	0.03	0.57	0.91	0.93	0.24	0.82	0.85	0.21	0.78	0.68	0.18	0.76	0.5	0.26	0.66	0.44	0.25	0.56	0.28	0.2	0.47	0.13	0.28
773	3.865	0.71	0.99	0.39	0.93	0.94	0.55	0.83	0.86	0.59	0.93	0.68	0.62	1.01	0.55	0.55	1.03	0.45	0.56	1.06	0.29	0.6	1.09	0.08	0.53	1.19	0.03	0.57	0.92	0.93	0.24	0.82	0.85	0.21	0.79	0.68	0.18	0.76	0.5	0.26	0.67	0.44	0.25	0.57	0.28	0.2	0.48	0.13	0.28
774	3.87	0.72	0.99	0.39	0.94	0.94	0.55	0.84	0.86	0.59	0.94	0.68	0.62	1.02	0.55	0.55	1.03	0.45	0.56	1.06	0.29	0.6	1.09	0.08	0.53	1.19	0.03	0.57	0.93	0.93	0.25	0.83	0.85	0.21	0.79	0.68	0.18	0.77	0.5	0.26	0.67	0.44	0.25	0.57	0.28	0.2	0.48	0.13	0.28
775	3.875	0.72	0.99	0.4	0.94	0.94	0.55	0.84	0.87	0.59	0.95	0.69	0.62	1.03	0.55	0.55	1.04	0.45	0.56	1.07	0.29	0.6	1.09	0.08	0.53	1.19	0.03	0.57	0.93	0.93	0.25	0.84	0.85	0.21	0.8	0.68	0.18	0.78	0.5	0.26	0.68	0.44	0.24	0.57	0.28	0.2	0.48	0.14	0.28
776	3.88	0.73	0.99	0.4	0.95	0.94	0.55	0.85	0.87	0.59	0.95	0.69	0.62	1.04	0.55	0.55	1.05	0.45	0.56	1.07	0.29	0.61	1.09	0.08	0.53	1.19	0.03	0.57	0.94	0.93	0.25	0.84	0.85	0.21	0.81	0.68	0.18	0.79	0.5	0.26	0.69	0.44	0.24	0.58	0.29	0.2	0.48	0.14	0.28
777	3.885	0.74	0.99	0.4	0.95	0.94	0.55	0.85	0.87	0.59	0.96	0.69	0.63	1.04	0.56	0.55	1.05	0.45	0.56	1.07	0.29	0.61	1.09	0.08	0.53	1.19	0.03	0.57	0.94	0.93	0.25	0.85	0.85	0.21	0.81	0.68	0.18	0.79	0.5	0.26	0.7	0.44	0.24	0.58	0.29	0.2	0.49	0.14	0.28
778	3.89	0.74	0.99	0.4	0.96	0.95	0.55	0.86	0.87	0.59	0.97	0.69	0.63	1.05	0.56	0.55	1.06	0.45	0.56	1.08	0.29	0.6	1.1	0.09	0.53	1.19	0.03	0.57	0.95	0.93	0.25	0.85	0.85	0.21	0.82	0.68	0.18	0.8	0.5	0.26	0.7	0.44	0.24	0.59	0.29	0.2	0.49	0.14	0.28
779	3.895	0.75	0.99	0.4	0.97	0.95	0.56	0.86	0.87	0.59	0.98	0.69	0.63	1.06	0.56	0.55	1.06	0.45	0.56	1.08	0.29	0.6	1.1	0.09	0.53	1.19	0.03	0.57	0.95	0.93	0.25	0.86	0.85	0.22	0.83	0.68	0.18	0.81	0.5	0.26	0.71	0.44	0.24	0.6	0.29	0.2	0.49	0.15	0.28
780	3.9	0.75	0.99	0.4	0.97	0.95	0.56	0.87	0.87	0.6	0.98	0.69	0.63	1.06	0.56	0.55	1.07	0.45	0.56	1.09	0.29	0.6	1.1	0.09	0.53	1.19	0.03	0.57	0.96	0.93	0.25	0.87	0.85	0.22	0.84	0.68	0.18	0.82	0.49	0.26	0.72	0.44	0.24	0.6	0.29	0.2	0.5	0.15	0.28
781	3.905	0.76	0.99	0.4	0.98	0.95	0.56	0.88	0.87	0.6	0.99	0.69	0.63	1.07	0.56	0.55	1.07	0.45	0.56	1.09	0.29	0.6	1.1	0.09	0.53	1.19	0.03	0.57	0.97	0.93	0.25	0.87	0.85	0.22	0.84	0.68	0.18	0.83	0.49	0.26	0.73	0.44	0.24	0.61	0.3	0.2	0.5	0.15	0.28
782	3.91	0.77	0.99	0.4	0.98	0.95	0.56	0.88	0.87	0.6	1	0.69	0.63	1.07	0.56	0.55	1.08	0.45	0.56	1.1	0.29	0.6	1.1	0.08	0.53	1.19	0.03	0.57	0.97	0.93	0.25	0.88	0.85	0.22	0.85	0.68	0.19	0.84	0.49	0.26	0.74	0.44	0.24	0.62	0.3	0.2	0.51	0.16	0.28
783	3.915	0.77	0.99	0.4	0.99	0.95	0.56	0.89	0.88	0.6	1	0.7	0.63	1.08	0.56	0.55	1.08	0.45	0.56	1.1	0.29	0.6	1.1	0.08	0.53	1.19	0.03	0.57	0.98	0.93	0.25	0.88	0.85	0.22	0.86	0.68	0.19	0.85	0.49	0.26	0.75	0.44	0.24	0.62	0.3	0.2	0.51	0.16	0.27
784	3.92	0.77	0.99	0.4	0.99	0.95	0.56	0.89	0.88	0.6	1.01	0.7	0.63	1.08	0.56	0.55	1.09	0.45	0.56	1.1	0.29	0.6	1.1	0.08	0.53	1.19	0.03	0.57	0.98	0.93	0.25	0.89	0.85	0.22	0.87	0.68	0.19	0.86	0.49	0.26	0.76	0.44	0.24	0.63	0.3	0.2	0.52	0.16	0.27
785	3.925	0.78	0.99	0.4	1	0.96	0.56	0.9	0.88	0.6	1.01	0.7	0.63	1.08	0.56	0.55	1.09	0.45	0.56	1.11	0.29	0.6	1.1	0.08	0.53	1.19	0.03	0.57	0.99	0.93	0.26	0.9	0.85	0.22	0.87	0.68	0.19	0.87	0.49	0.26	0.77	0.44	0.24	0.64	0.3	0.19	0.53	0.17	0.27
786	3.93	0.79	0.99	0.4	1.01	0.96	0.56	0.91	0.88	0.6	1.02	0.7	0.63	1.09	0.56	0.55	1.09	0.45	0.56	1.11	0.29	0.6	1.1	0.08	0.53	1.19	0.03	0.57	0.99	0.93	0.26	0.9	0.85	0.22	0.88	0.68	0.19	0.88	0.49	0.26	0.78	0.44	0.24	0.65	0.3	0.19	0.53	0.17	0.27
787	3.935	0.79	0.99	0.41	1.01	0.96	0.56	0.91	0.88	0.6	1.02	0.7	0.63	1.09	0.56	0.55	1.1	0.45	0.56	1.11	0.29	0.6	1.1	0.08	0.53	1.19	0.03	0.57	1	0.93	0.26	0.91	0.85	0.22	0.89	0.68	0.19	0.89	0.49	0.25	0.79	0.44	0.24	0.66	0.31	0.19	0.54	0.18	0.27
788	3.94	0.8	1	0.41	1.02	0.96	0.56	0.92	0.88	0.6	1.02	0.7	0.63	1.09	0.56	0.56	1.1	0.45	0.56	1.11	0.29	0.6	1.1	0.08	0.53	1.19	0.03	0.57	1	0.93	0.26	0.91	0.85	0.22	0.89	0.68	0.19	0.9	0.49	0.25	0.8	0.44	0.24	0.67	0.31	0.19	0.55	0.18	0.27
789	3.945	0.8	1	0.41	1.02	0.96	0.56	0.92	0.88	0.6	1.03	0.69	0.63	1.09	0.56	0.56	1.1	0.45	0.56	1.11	0.29	0.6	1.1	0.08	0.53	1.19	0.03	0.57	1.01	0.94	0.26	0.92	0.85	0.23	0.9	0.68	0.19	0.91	0.49	0.25	0.81	0.44	0.24	0.68	0.31	0.19	0.55	0.18	0.27
790	3.95	0.81	1	0.41	1.03	0.96	0.56	0.93	0.88	0.61	1.03	0.69	0.63	1.1	0.56	0.56	1.1	0.45	0.56	1.11	0.29	0.6	1.1	0.08	0.53	1.19	0.03	0.57	1.01	0.94	0.26	0.92	0.85	0.23	0.91	0.68	0.19	0.92	0.49	0.25	0.82	0.44	0.24	0.69	0.31	0.19	0.56	0.19	0.27
791	3.955	0.81	1	0.41	1.03	0.96	0.56	0.93	0.88	0.61	1.03	0.69	0.63	1.1	0.56	0.56	1.11	0.45	0.56	1.11	0.29	0.6	1.1	0.08	0.53	1.19	0.03	0.57	1.02	0.94	0.26	0.93	0.85	0.23	0.92	0.68	0.19	0.93	0.49	0.25	0.84	0.44	0.23	0.7	0.31	0.19	0.57	0.19	0.27
792	3.96	0.82	1	0.41	1.04	0.96	0.56	0.94	0.88	0.61	1.04	0.69	0.63	1.1	0.56	0.56	1.11	0.45	0.56	1.11	0.29	0.6	1.1	0.08	0.53	1.19	0.03	0.57	1.02	0.94	0.26	0.93	0.85	0.23	0.92	0.68	0.19	0.94	0.49	0.25	0.85	0.44	0.23	0.71	0.31	0.19	0.58	0.2	0.26
793	3.965	0.82	1	0.41	1.04	0.96	0.56	0.94	0.89	0.61	1.04	0.69	0.64	1.11	0.56	0.56	1.11	0.45	0.56	1.11	0.29	0.6	1.1	0.08	0.53	1.19	0.03	0.57	1.03	0.94	0.26	0.94	0.86	0.23	0.93	0.68	0.19	0.95	0.49	0.25	0.86	0.44	0.23	0.72	0.31	0.19	0.59	0.2	0.26
794	3.97	0.83	1	0.41	1.05	0.96	0.57	0.95	0.89	0.61	1.04	0.69	0.64	1.11	0.56	0.56	1.11	0.45	0.56	1.11	0.29	0.6	1.1	0.08	0.53	1.19	0.03	0.57	1.03	0.94	0.26	0.94	0.86	0.23	0.94	0.68	0.19	0.96	0.49	0.25	0.87	0.44	0.23	0.73	0.32	0.19	0.59	0.2	0.26
795	3.975	0.83	1	0.42	1.06	0.96	0.57	0.95	0.89	0.61	1.05	0.7	0.64	1.12	0.56	0.56	1.12	0.45	0.56	1.11	0.29	0.6	1.1	0.08	0.53	1.19	0.03	0.57	1.04	0.94	0.26	0.94	0.86	0.23	0.94	0.68	0.19	0.97	0.49	0.25	0.88	0.44	0.23	0.74	0.32	0.19	0.6	0.21	0.26
796	3.98	0.84	1	0.42	1.06	0.97	0.57	0.96	0.89	0.61	1.05	0.7	0.64	1.12	0.56	0.56	1.12	0.45	0.56	1.11	0.29	0.6	1.1	0.08	0.53	1.19	0.03	0.57	1.04	0.94	0.26	0.95	0.86	0.23	0.95	0.68	0.19	0.98	0.49	0.25	0.89	0.44	0.23	0.75	0.32	0.19	0.61	0.21	0.26
797	3.985	0.84	1	0.42	1.07	0.97	0.57	0.96	0.89	0.61	1.06	0.7	0.64	1.12	0.56	0.56	1.12	0.45	0.56	1.11	0.29	0.61	1.1	0.08	0.53	1.19	0.03	0.57	1.04	0.94	0.26	0.95	0.86	0.23	0.96	0.68	0.19	0.99	0.49	0.25	0.9	0.44	0.23	0.76	0.32	0.19	0.62	0.22	0.26
798	3.99	0.85	1	0.42	1.07	0.97	0.57	0.97	0.89	0.61	1.06	0.7	0.64	1.12	0.56	0.56	1.12	0.45	0.56	1.12	0.29	0.61	1.1	0.08	0.52	1.19	0.03	0.57	1.05	0.94	0.26	0.96	0.86	0.23	0.96	0.68	0.19	1	0.49	0.25	0.91	0.44	0.23	0.77	0.32	0.19	0.63	0.22	0.26
799	3.995	0.85	1.01	0.42	1.07	0.97	0.57	0.97	0.89	0.61	1.06	0.7	0.64	1.13	0.56	0.56	1.12	0.45	0.56	1.12	0.29	0.61	1.1	0.08	0.52	1.19	0.03	0.57	1.05	0.94	0.26	0.96	0.86	0.23	0.97	0.68	0.19	1.01	0.49	0.25	0.93	0.44	0.23	0.78	0.33	0.19	0.64	0.23	0.26
800	4	0.85	1.01	0.42	1.08	0.97	0.57	0.98	0.89	0.61	1.07	0.7	0.64	1.13	0.56	0.56	1.12	0.45	0.56	1.12	0.29	0.61	1.1	0.08	0.52	1.19	0.03	0.57	1.06	0.95	0.26	0.97	0.86	0.24	0.98	0.68	0.19	1.02	0.5	0.25	0.94	0.44	0.23	0.79	0.33	0.19	0.65	0.23	0.26
801	4.005	0.86	1.01	0.42	1.08	0.97	0.57	0.98	0.89	0.61	1.07	0.7	0.64	1.13	0.56	0.56	1.13	0.45	0.56	1.12	0.29	0.61	1.1	0.08	0.52	1.19	0.03	0.57	1.06	0.95	0.26	0.97	0.86	0.24	0.98	0.68	0.19	1.03	0.5	0.25	0.95	0.45	0.23	0.8	0.33	0.19	0.66	0.23	0.26
802	4.01	0.86	1.01	0.42	1.09	0.97	0.57	0.99	0.89	0.61	1.08	0.7	0.64	1.13	0.56	0.56	1.13	0.45	0.56	1.12	0.29	0.61	1.1	0.08	0.52	1.19	0.03	0.57	1.06	0.95	0.26	0.98	0.86	0.24	0.99	0.68	0.19	1.04	0.5	0.25	0.96	0.45	0.23	0.81	0.33	0.19	0.67	0.24	0.26
803	4.015	0.87	1.01	0.42	1.09	0.97	0.57	0.99	0.89	0.61	1.08	0.7	0.64	1.13	0.56	0.56	1.13	0.45	0.56	1.12	0.29	0.61	1.1	0.08	0.52	1.19	0.03	0.57	1.07	0.95	0.26	0.98	0.86	0.24	1	0.69	0.19	1.05	0.5	0.25	0.97	0.45	0.23	0.82	0.34	0.19	0.68	0.24	0.26
804	4.02	0.87	1.01	0.42	1.1	0.97	0.57	0.99	0.9	0.61	1.08	0.7	0.64	1.14	0.56	0.56	1.13	0.45	0.57	1.12	0.29	0.61	1.1	0.08	0.52	1.19	0.03	0.57	1.07	0.95	0.26	0.99	0.86	0.24	1	0.69	0.19	1.06	0.5	0.25	0.98	0.45	0.23	0.83	0.34	0.19	0.69	0.24	0.26
805	4.025	0.88	1.01	0.42	1.1	0.97	0.57	1	0.9	0.61	1.09	0.7	0.64	1.14	0.56	0.56	1.13	0.45	0.57	1.13	0.29	0.61	1.1	0.08	0.52	1.19	0.03	0.57	1.08	0.95	0.26	0.99	0.87	0.24	1.01	0.69	0.19	1.07	0.5	0.25	0.99	0.45	0.23	0.84	0.34	0.19	0.7	0.25	0.26
806	4.03	0.88	1.01	0.42	1.11	0.97	0.57	1	0.9	0.62	1.09	0.7	0.64	1.14	0.56	0.56	1.13	0.45	0.57	1.13	0.29	0.61	1.1	0.08	0.52	1.19	0.03	0.57	1.08	0.95	0.26	1	0.87	0.24	1.02	0.69	0.19	1.08	0.51	0.25	1	0.45	0.23	0.85	0.35	0.19	0.71	0.25	0.26
807	4.035	0.89	1.01	0.43	1.11	0.97	0.57	1.01	0.9	0.62	1.09	0.7	0.64	1.14	0.56	0.56	1.14	0.45	0.57	1.13	0.29	0.61	1.1	0.08	0.52	1.19	0.03	0.57	1.09	0.95	0.26	1	0.87	0.24	1.02	0.69	0.19	1.09	0.51	0.25	1.01	0.46	0.23	0.86	0.35	0.19	0.72	0.25	0.26
808	4.04	0.89	1.01	0.43	1.12	0.97	0.57	1.01	0.9	0.62	1.1	0.7	0.64	1.14	0.56	0.56	1.14	0.45	0.57	1.13	0.29	0.61	1.1	0.08	0.52	1.19	0.03	0.57	1.09	0.95	0.27	1.01	0.87	0.24	1.03	0.69	0.19	1.1	0.51	0.25	1.02	0.46	0.23	0.87	0.35	0.19	0.73	0.25	0.26
809	4.045	0.89	1.02	0.43	1.12	0.98	0.57	1.02	0.9	0.62	1.1	0.7	0.64	1.15	0.56	0.56	1.14	0.45	0.57	1.13	0.29	0.61	1.1	0.08	0.52	1.19	0.03	0.57	1.1	0.95	0.27	1.01	0.87	0.24	1.04	0.69	0.2	1.11	0.51	0.25	1.03	0.46	0.23	0.88	0.35	0.19	0.74	0.26	0.26
810	4.05	0.9	1.02	0.43	1.12	0.98	0.57	1.02	0.9	0.62	1.1	0.7	0.64	1.15	0.56	0.56	1.14	0.45	0.57	1.13	0.29	0.61	1.1	0.08	0.52	1.19	0.03	0.57	1.1	0.96	0.27	1.02	0.87	0.24	1.04	0.69	0.2	1.12	0.52	0.25	1.04	0.46	0.23	0.89	0.36	0.19	0.75	0.26	0.26
811	4.055	0.9	1.02	0.43	1.13	0.98	0.57	1.03	0.9	0.62	1.11	0.7	0.64	1.15	0.56	0.56	1.14	0.45	0.57	1.13	0.29	0.61	1.1	0.08	0.52	1.19	0.03	0.57	1.1	0.96	0.27	1.02	0.87	0.24	1.05	0.7	0.2	1.13	0.52	0.25	1.05	0.46	0.23	0.9	0.36	0.19	0.76	0.26	0.26
812	4.06	0.91	1.02	0.43	1.13	0.98	0.57	1.03	0.9	0.62	1.11	0.7	0.64	1.15	0.56	0.56	1.14	0.45	0.57	1.13	0.29	0.61	1.1	0.08	0.52	1.19	0.03	0.57	1.11	0.96	0.27	1.03	0.87	0.24	1.06	0.7	0.2	1.14	0.52	0.25	1.06	0.47	0.23	0.91	0.36	0.19	0.77	0.26	0.26
813	4.065	0.91	1.02	0.43	1.14	0.98	0.57	1.03	0.9	0.62	1.11	0.7	0.64	1.15	0.56	0.56	1.14	0.45	0.57	1.13	0.29	0.61	1.1	0.08	0.52	1.19	0.03	0.57	1.11	0.96	0.27	1.03	0.88	0.24	1.06	0.7	0.2	1.15	0.52	0.25	1.07	0.47	0.23	0.92	0.36	0.19	0.78	0.26	0.26
814	4.07	0.92	1.02	0.43	1.14	0.98	0.57	1.04	0.9	0.62	1.11	0.7	0.64	1.15	0.56	0.56	1.14	0.45	0.57	1.13	0.29	0.61	1.1	0.08	0.52	1.19	0.03	0.57	1.12	0.96	0.27	1.03	0.88	0.24	1.07	0.7	0.2	1.16	0.53	0.25	1.07	0.47	0.23	0.93	0.37	0.19	0.79	0.26	0.26
815	4.075	0.92	1.02	0.43	1.15	0.98	0.57	1.04	0.9	0.62	1.12	0.7	0.64	1.16	0.56	0.56	1.14	0.45	0.57	1.13	0.29	0.61	1.1	0.08	0.52	1.19	0.03	0.57	1.12	0.96	0.27	1.04	0.88	0.24	1.08	0.7	0.2	1.16	0.53	0.25	1.08	0.47	0.23	0.94	0.37	0.19	0.8	0.26	0.26
816	4.08	0.92	1.02	0.43	1.15	0.98	0.57	1.05	0.9	0.62	1.12	0.7	0.64	1.16	0.56	0.56	1.14	0.45	0.57	1.13	0.29	0.61	1.1	0.08	0.52	1.19	0.03	0.57	1.13	0.96	0.27	1.04	0.88	0.24	1.08	0.7	0.2	1.17	0.53	0.25	1.09	0.47	0.23	0.95	0.37	0.19	0.81	0.26	0.27
817	4.085	0.93	1.02	0.43	1.15	0.98	0.57	1.05	0.9	0.62	1.12	0.7	0.64	1.16	0.56	0.56	1.14	0.45	0.57	1.13	0.29	0.61	1.1	0.09	0.52	1.19	0.03	0.57	1.13	0.96	0.27	1.05	0.88	0.24	1.09	0.7	0.2	1.18	0.53	0.25	1.1	0.48	0.23	0.96	0.37	0.19	0.82	0.26	0.27
818	4.09	0.93	1.02	0.43	1.16	0.98	0.58	1.05	0.9	0.62	1.12	0.7	0.64	1.16	0.56	0.56	1.14	0.45	0.57	1.13	0.29	0.61	1.1	0.09	0.52	1.19	0.03	0.57	1.14	0.97	0.27	1.05	0.88	0.24	1.1	0.71	0.2	1.19	0.54	0.25	1.11	0.48	0.23	0.97	0.37	0.19	0.83	0.26	0.27
819	4.095	0.94	1.02	0.43	1.16	0.99	0.58	1.06	0.9	0.62	1.13	0.7	0.64	1.16	0.56	0.56	1.14	0.45	0.57	1.13	0.29	0.61	1.1	0.09	0.52	1.19	0.03	0.57	1.14	0.97	0.27	1.06	0.88	0.24	1.1	0.71	0.2	1.2	0.54	0.25	1.12	0.48	0.23	0.98	0.37	0.19	0.85	0.26	0.27
820	4.1	0.94	1.03	0.43	1.17	0.99	0.58	1.06	0.9	0.62	1.13	0.7	0.64	1.16	0.56	0.56	1.14	0.45	0.57	1.13	0.29	0.61	1.1	0.09	0.52	1.19	0.03	0.57	1.14	0.97	0.27	1.06	0.88	0.24	1.11	0.71	0.2	1.21	0.54	0.25	1.13	0.48	0.23	0.99	0.37	0.19	0.86	0.26	0.27
821	4.105	0.95	1.03	0.43	1.17	0.99	0.58	1.06	0.91	0.62	1.13	0.7	0.64	1.16	0.56	0.56	1.15	0.45	0.57	1.13	0.29	0.61	1.1	0.09	0.52	1.19	0.03	0.57	1.15	0.97	0.27	1.07	0.89	0.24	1.12	0.71	0.2	1.22	0.54	0.25	1.14	0.48	0.23	1	0.37	0.19	0.87	0.25	0.27
822	4.11	0.95	1.03	0.43	1.17	0.99	0.58	1.07	0.91	0.62	1.13	0.7	0.64	1.17	0.56	0.56	1.15	0.45	0.57	1.13	0.29	0.61	1.1	0.09	0.52	1.19	0.03	0.57	1.15	0.97	0.27	1.07	0.89	0.24	1.12	0.71	0.2	1.22	0.55	0.25	1.15	0.48	0.23	1.01	0.37	0.19	0.88	0.25	0.27
823	4.115	0.95	1.03	0.43	1.18	0.99	0.58	1.07	0.91	0.62	1.13	0.7	0.64	1.17	0.56	0.56	1.15	0.45	0.57	1.13	0.29	0.61	1.1	0.09	0.52	1.19	0.03	0.57	1.16	0.97	0.27	1.08	0.89	0.24	1.13	0.71	0.2	1.23	0.55	0.25	1.16	0.49	0.23	1.02	0.37	0.19	0.89	0.25	0.27
824	4.12	0.96	1.03	0.43	1.18	0.99	0.58	1.08	0.91	0.62	1.14	0.7	0.64	1.17	0.56	0.56	1.15	0.45	0.57	1.13	0.29	0.61	1.1	0.09	0.52	1.19	0.03	0.57	1.16	0.97	0.27	1.08	0.89	0.24	1.14	0.72	0.2	1.24	0.55	0.25	1.16	0.49	0.23	1.03	0.37	0.19	0.9	0.25	0.27
825	4.125	0.96	1.03	0.43	1.19	0.99	0.58	1.08	0.91	0.62	1.14	0.7	0.64	1.17	0.55	0.56	1.15	0.45	0.57	1.13	0.29	0.61	1.1	0.09	0.52	1.19	0.03	0.57	1.17	0.97	0.27	1.09	0.89	0.24	1.14	0.72	0.2	1.25	0.55	0.25	1.17	0.49	0.23	1.04	0.36	0.19	0.92	0.24	0.27
826	4.13	0.97	1.03	0.43	1.19	0.99	0.58	1.08	0.91	0.62	1.14	0.7	0.64	1.17	0.55	0.56	1.15	0.45	0.57	1.13	0.29	0.61	1.1	0.09	0.52	1.19	0.03	0.57	1.17	0.97	0.27	1.09	0.89	0.24	1.15	0.72	0.2	1.25	0.55	0.25	1.18	0.49	0.23	1.05	0.36	0.19	0.93	0.24	0.27
827	4.135	0.97	1.03	0.43	1.19	0.99	0.58	1.09	0.91	0.62	1.14	0.7	0.64	1.17	0.55	0.57	1.15	0.45	0.57	1.13	0.29	0.61	1.1	0.09	0.52	1.19	0.03	0.57	1.17	0.97	0.27	1.1	0.89	0.24	1.16	0.72	0.2	1.26	0.56	0.25	1.19	0.49	0.23	1.06	0.36	0.19	0.94	0.24	0.27
828	4.14	0.97	1.03	0.43	1.2	0.99	0.58	1.09	0.91	0.62	1.15	0.7	0.64	1.17	0.55	0.57	1.15	0.45	0.57	1.13	0.29	0.61	1.1	0.09	0.52	1.19	0.03	0.57	1.18	0.98	0.27	1.1	0.89	0.24	1.16	0.72	0.2	1.27	0.56	0.25	1.2	0.49	0.24	1.07	0.36	0.19	0.95	0.24	0.27
829	4.145	0.98	1.03	0.43	1.2	0.99	0.58	1.1	0.91	0.62	1.15	0.71	0.64	1.17	0.55	0.57	1.15	0.45	0.57	1.13	0.29	0.61	1.1	0.09	0.52	1.19	0.03	0.57	1.18	0.98	0.27	1.1	0.89	0.24	1.17	0.72	0.2	1.28	0.56	0.25	1.2	0.49	0.24	1.08	0.36	0.2	0.96	0.23	0.27
830	4.15	0.98	1.03	0.43	1.21	0.99	0.58	1.1	0.91	0.62	1.15	0.7	0.64	1.18	0.55	0.57	1.15	0.45	0.57	1.13	0.29	0.61	1.1	0.09	0.52	1.19	0.03	0.57	1.19	0.98	0.27	1.11	0.89	0.24	1.17	0.72	0.2	1.28	0.56	0.25	1.21	0.49	0.24	1.09	0.36	0.2	0.98	0.23	0.27
831	4.155	0.99	1.03	0.43	1.21	0.99	0.58	1.1	0.91	0.62	1.15	0.71	0.64	1.18	0.55	0.57	1.15	0.45	0.57	1.13	0.29	0.61	1.1	0.09	0.52	1.19	0.03	0.57	1.19	0.98	0.28	1.11	0.89	0.24	1.18	0.72	0.2	1.29	0.57	0.25	1.22	0.49	0.24	1.1	0.36	0.2	0.99	0.22	0.28
832	4.16	0.99	1.03	0.43	1.22	0.99	0.58	1.11	0.91	0.62	1.16	0.71	0.64	1.18	0.55	0.57	1.15	0.45	0.57	1.13	0.29	0.61	1.1	0.09	0.52	1.19	0.03	0.57	1.2	0.98	0.28	1.12	0.89	0.24	1.18	0.73	0.2	1.3	0.57	0.25	1.23	0.49	0.24	1.11	0.35	0.2	1	0.22	0.28
833	4.165	1	1.03	0.44	1.22	0.99	0.58	1.11	0.91	0.62	1.16	0.71	0.64	1.18	0.55	0.57	1.15	0.45	0.57	1.13	0.29	0.61	1.1	0.09	0.52	1.19	0.03	0.57	1.2	0.98	0.28	1.12	0.89	0.24	1.19	0.73	0.2	1.3	0.57	0.25	1.23	0.49	0.24	1.12	0.35	0.2	1.01	0.22	0.28
834	4.17	1	1.03	0.44	1.22	0.99	0.58	1.11	0.91	0.62	1.16	0.71	0.64	1.18	0.55	0.57	1.15	0.45	0.57	1.13	0.29	0.61	1.1	0.09	0.52	1.19	0.03	0.57	1.2	0.98	0.28	1.13	0.89	0.24	1.2	0.73	0.2	1.31	0.57	0.25	1.24	0.49	0.24	1.13	0.35	0.2	1.03	0.21	0.28
835	4.175	1	1.03	0.44	1.23	0.99	0.58	1.12	0.91	0.62	1.16	0.71	0.64	1.18	0.55	0.57	1.15	0.45	0.57	1.13	0.29	0.61	1.1	0.09	0.52	1.19	0.03	0.57	1.21	0.98	0.28	1.13	0.89	0.24	1.2	0.73	0.2	1.32	0.57	0.25	1.25	0.49	0.24	1.14	0.35	0.2	1.04	0.21	0.28
836	4.18	1.01	1.03	0.44	1.23	0.99	0.58	1.12	0.91	0.62	1.17	0.71	0.64	1.18	0.55	0.57	1.15	0.45	0.57	1.13	0.29	0.61	1.1	0.09	0.52	1.19	0.03	0.57	1.21	0.98	0.28	1.13	0.89	0.24	1.21	0.73	0.2	1.32	0.57	0.25	1.26	0.49	0.24	1.15	0.35	0.2	1.05	0.2	0.28
837	4.185	1.01	1.03	0.44	1.24	0.99	0.58	1.13	0.91	0.62	1.17	0.71	0.64	1.19	0.55	0.57	1.16	0.45	0.57	1.14	0.29	0.61	1.1	0.09	0.52	1.19	0.03	0.57	1.22	0.98	0.28	1.14	0.89	0.24	1.21	0.73	0.2	1.33	0.57	0.25	1.26	0.49	0.24	1.16	0.34	0.2	1.07	0.2	0.28
838	4.19	1.02	1.03	0.44	1.24	0.99	0.58	1.13	0.91	0.62	1.17	0.71	0.64	1.19	0.55	0.57	1.16	0.45	0.57	1.14	0.29	0.61	1.1	0.09	0.52	1.19	0.03	0.57	1.22	0.98	0.28	1.14	0.89	0.24	1.22	0.73	0.2	1.33	0.58	0.25	1.27	0.49	0.24	1.17	0.34	0.2	1.08	0.19	0.28
839	4.195	1.02	1.03	0.44	1.24	0.99	0.58	1.13	0.91	0.62	1.17	0.71	0.64	1.19	0.55	0.57	1.16	0.45	0.57	1.14	0.29	0.61	1.1	0.09	0.52	1.19	0.03	0.57	1.22	0.98	0.28	1.15	0.89	0.24	1.22	0.73	0.2	1.34	0.58	0.25	1.28	0.49	0.24	1.18	0.34	0.2	1.09	0.19	0.28
840	4.2	1.02	1.03	0.44	1.25	0.99	0.58	1.14	0.91	0.62	1.18	0.7	0.64	1.19	0.55	0.57	1.16	0.45	0.57	1.14	0.29	0.61	1.1	0.09	0.52	1.19	0.03	0.57	1.23	0.98	0.28	1.15	0.89	0.24	1.23	0.73	0.2	1.34	0.58	0.25	1.28	0.49	0.24	1.19	0.34	0.2	1.11	0.18	0.28
841	4.205	1.03	1.03	0.44	1.25	0.99	0.58	1.14	0.91	0.62	1.18	0.7	0.64	1.19	0.55	0.57	1.16	0.45	0.57	1.14	0.29	0.61	1.1	0.09	0.52	1.19	0.03	0.57	1.23	0.97	0.28	1.15	0.89	0.24	1.23	0.73	0.2	1.35	0.58	0.25	1.29	0.49	0.24	1.2	0.33	0.2	1.12	0.18	0.28
842	4.21	1.03	1.03	0.44	1.26	0.99	0.58	1.15	0.91	0.62	1.18	0.7	0.64	1.19	0.55	0.57	1.16	0.45	0.57	1.14	0.29	0.61	1.1	0.09	0.52	1.19	0.03	0.57	1.24	0.97	0.28	1.16	0.89	0.24	1.24	0.73	0.2	1.36	0.58	0.25	1.29	0.49	0.24	1.21	0.33	0.2	1.14	0.17	0.28
843	4.215	1.04	1.03	0.44	1.26	0.99	0.58	1.15	0.91	0.62	1.19	0.7	0.64	1.19	0.55	0.57	1.16	0.45	0.57	1.14	0.29	0.61	1.1	0.09	0.52	1.19	0.03	0.57	1.24	0.97	0.28	1.16	0.89	0.24	1.24	0.73	0.2	1.36	0.58	0.25	1.3	0.49	0.24	1.22	0.33	0.2	1.15	0.17	0.28
844	4.22	1.04	1.03	0.44	1.27	0.99	0.58	1.16	0.91	0.62	1.19	0.7	0.64	1.2	0.55	0.57	1.16	0.45	0.57	1.14	0.29	0.61	1.1	0.09	0.52	1.19	0.03	0.57	1.24	0.97	0.28	1.17	0.89	0.24	1.25	0.73	0.2	1.36	0.58	0.26	1.31	0.49	0.24	1.23	0.32	0.2	1.16	0.16	0.28
845	4.225	1.05	1.03	0.44	1.27	0.99	0.58	1.16	0.91	0.62	1.19	0.7	0.64	1.2	0.55	0.57	1.16	0.45	0.57	1.14	0.29	0.61	1.1	0.09	0.52	1.19	0.03	0.57	1.25	0.97	0.28	1.17	0.89	0.24	1.25	0.73	0.2	1.37	0.58	0.26	1.31	0.49	0.24	1.24	0.32	0.21	1.18	0.16	0.29
846	4.23	1.05	1.03	0.44	1.27	0.99	0.58	1.16	0.9	0.62	1.2	0.7	0.64	1.2	0.55	0.57	1.17	0.45	0.57	1.14	0.29	0.61	1.1	0.09	0.52	1.19	0.03	0.57	1.25	0.97	0.28	1.17	0.89	0.24	1.26	0.73	0.2	1.37	0.58	0.26	1.32	0.49	0.24	1.25	0.32	0.21	1.19	0.15	0.29
847	4.235	1.05	1.03	0.44	1.28	0.99	0.58	1.17	0.9	0.62	1.2	0.7	0.64	1.2	0.55	0.57	1.17	0.45	0.57	1.14	0.29	0.61	1.1	0.09	0.52	1.19	0.03	0.57	1.26	0.97	0.28	1.18	0.89	0.24	1.26	0.73	0.2	1.38	0.58	0.26	1.32	0.49	0.24	1.26	0.31	0.21	1.21	0.15	0.29
848	4.24	1.06	1.03	0.44	1.28	0.98	0.58	1.17	0.9	0.62	1.2	0.7	0.64	1.2	0.55	0.57	1.17	0.45	0.57	1.14	0.29	0.61	1.1	0.09	0.52	1.19	0.03	0.57	1.26	0.97	0.28	1.18	0.89	0.24	1.26	0.73	0.2	1.38	0.58	0.26	1.33	0.49	0.24	1.27	0.31	0.21	1.22	0.15	0.29
849	4.245	1.06	1.03	0.44	1.29	0.98	0.58	1.18	0.9	0.62	1.21	0.7	0.64	1.21	0.55	0.57	1.17	0.45	0.57	1.14	0.29	0.61	1.1	0.09	0.52	1.19	0.03	0.57	1.26	0.97	0.28	1.19	0.89	0.24	1.27	0.73	0.2	1.39	0.58	0.26	1.33	0.49	0.25	1.27	0.31	0.21	1.23	0.14	0.29
850	4.25	1.07	1.03	0.44	1.29	0.98	0.58	1.18	0.9	0.62	1.21	0.7	0.64	1.21	0.55	0.57	1.17	0.45	0.57	1.15	0.29	0.61	1.1	0.09	0.52	1.19	0.03	0.57	1.27	0.97	0.28	1.19	0.89	0.24	1.27	0.73	0.2	1.39	0.58	0.26	1.34	0.49	0.25	1.28	0.31	0.21	1.25	0.14	0.29
851	4.255	1.07	1.03	0.44	1.3	0.98	0.58	1.18	0.9	0.62	1.21	0.7	0.64	1.21	0.55	0.57	1.17	0.45	0.57	1.15	0.29	0.61	1.1	0.09	0.52	1.19	0.03	0.57	1.27	0.97	0.28	1.19	0.89	0.24	1.28	0.73	0.2	1.39	0.58	0.26	1.34	0.48	0.25	1.29	0.3	0.21	1.26	0.13	0.29
852	4.26	1.08	1.03	0.44	1.3	0.98	0.58	1.19	0.9	0.62	1.22	0.7	0.64	1.21	0.55	0.57	1.18	0.45	0.57	1.15	0.29	0.61	1.1	0.09	0.52	1.19	0.03	0.57	1.28	0.97	0.28	1.2	0.89	0.24	1.28	0.73	0.2	1.39	0.58	0.26	1.34	0.48	0.25	1.3	0.3	0.21	1.28	0.13	0.29
853	4.265	1.08	1.03	0.44	1.31	0.98	0.58	1.19	0.9	0.62	1.22	0.7	0.64	1.22	0.55	0.57	1.18	0.45	0.57	1.15	0.29	0.61	1.1	0.09	0.52	1.19	0.03	0.57	1.28	0.97	0.28	1.2	0.89	0.24	1.28	0.73	0.2	1.4	0.58	0.26	1.35	0.48	0.25	1.31	0.3	0.21	1.29	0.13	0.29
854	4.27	1.08	1.03	0.44	1.31	0.98	0.58	1.2	0.9	0.62	1.23	0.7	0.64	1.22	0.55	0.57	1.18	0.45	0.57	1.15	0.29	0.61	1.1	0.09	0.52	1.19	0.03	0.57	1.29	0.97	0.28	1.21	0.89	0.24	1.29	0.73	0.2	1.4	0.57	0.26	1.35	0.48	0.25	1.32	0.29	0.21	1.31	0.12	0.29
855	4.275	1.09	1.03	0.44	1.31	0.98	0.58	1.2	0.9	0.62	1.23	0.7	0.64	1.22	0.55	0.57	1.18	0.45	0.57	1.15	0.29	0.61	1.1	0.09	0.52	1.19	0.03	0.57	1.29	0.97	0.28	1.21	0.89	0.24	1.29	0.73	0.2	1.4	0.57	0.26	1.36	0.48	0.25	1.33	0.29	0.21	1.32	0.12	0.29
856	4.28	1.09	1.03	0.44	1.32	0.98	0.58	1.21	0.9	0.62	1.23	0.7	0.64	1.22	0.55	0.57	1.18	0.45	0.57	1.15	0.29	0.61	1.1	0.09	0.52	1.19	0.03	0.57	1.29	0.97	0.28	1.22	0.89	0.24	1.29	0.72	0.2	1.41	0.57	0.26	1.36	0.47	0.25	1.34	0.29	0.21	1.34	0.12	0.29
857	4.285	1.1	1.02	0.44	1.32	0.98	0.58	1.21	0.9	0.62	1.24	0.7	0.64	1.23	0.55	0.57	1.19	0.45	0.57	1.15	0.29	0.61	1.1	0.09	0.52	1.19	0.03	0.57	1.3	0.97	0.28	1.22	0.89	0.24	1.29	0.72	0.2	1.41	0.57	0.26	1.36	0.47	0.25	1.35	0.29	0.21	1.35	0.11	0.29
858	4.29	1.1	1.02	0.44	1.33	0.98	0.58	1.22	0.9	0.62	1.24	0.7	0.64	1.23	0.54	0.57	1.19	0.45	0.57	1.16	0.29	0.61	1.1	0.09	0.52	1.19	0.03	0.57	1.3	0.97	0.28	1.22	0.89	0.24	1.3	0.72	0.2	1.41	0.57	0.26	1.37	0.47	0.25	1.36	0.28	0.21	1.36	0.11	0.29
859	4.295	1.11	1.02	0.44	1.33	0.98	0.58	1.22	0.9	0.62	1.25	0.7	0.64	1.23	0.54	0.57	1.19	0.45	0.57	1.16	0.29	0.61	1.1	0.09	0.52	1.19	0.03	0.57	1.31	0.97	0.28	1.23	0.89	0.24	1.3	0.72	0.2	1.41	0.57	0.26	1.37	0.47	0.25	1.37	0.28	0.21	1.38	0.11	0.29
860	4.3	1.11	1.02	0.44	1.34	0.98	0.58	1.22	0.9	0.62	1.25	0.7	0.64	1.24	0.54	0.57	1.19	0.45	0.57	1.16	0.29	0.61	1.1	0.09	0.52	1.19	0.03	0.57	1.31	0.97	0.28	1.23	0.89	0.24	1.3	0.72	0.2	1.41	0.56	0.26	1.37	0.47	0.26	1.38	0.28	0.21	1.39	0.11	0.29
861	4.305	1.12	1.02	0.44	1.34	0.98	0.58	1.23	0.9	0.62	1.25	0.7	0.64	1.24	0.54	0.57	1.2	0.45	0.57	1.16	0.29	0.61	1.1	0.09	0.52	1.19	0.03	0.57	1.32	0.96	0.28	1.24	0.88	0.24	1.3	0.71	0.2	1.42	0.56	0.26	1.38	0.47	0.26	1.39	0.28	0.21	1.41	0.1	0.29
862	4.31	1.12	1.02	0.44	1.35	0.98	0.58	1.23	0.9	0.62	1.26	0.7	0.64	1.24	0.54	0.57	1.2	0.45	0.57	1.16	0.29	0.61	1.1	0.09	0.52	1.19	0.03	0.57	1.32	0.96	0.27	1.24	0.88	0.24	1.3	0.71	0.2	1.42	0.56	0.26	1.38	0.46	0.26	1.39	0.28	0.21	1.42	0.1	0.29
863	4.315	1.13	1.02	0.44	1.35	0.98	0.58	1.24	0.9	0.62	1.26	0.7	0.64	1.25	0.54	0.57	1.2	0.45	0.57	1.16	0.29	0.61	1.1	0.09	0.52	1.19	0.03	0.57	1.33	0.96	0.27	1.25	0.88	0.24	1.31	0.71	0.2	1.42	0.56	0.27	1.39	0.46	0.26	1.4	0.27	0.21	1.43	0.1	0.29
864	4.32	1.13	1.02	0.44	1.36	0.98	0.58	1.24	0.9	0.62	1.27	0.7	0.64	1.25	0.54	0.56	1.2	0.44	0.57	1.16	0.29	0.61	1.1	0.09	0.52	1.19	0.03	0.57	1.33	0.96	0.27	1.25	0.88	0.24	1.31	0.71	0.2	1.42	0.55	0.27	1.39	0.46	0.26	1.41	0.27	0.21	1.44	0.1	0.29
865	4.325	1.13	1.02	0.44	1.36	0.98	0.58	1.25	0.9	0.62	1.27	0.69	0.64	1.25	0.54	0.56	1.2	0.44	0.57	1.16	0.29	0.61	1.1	0.09	0.52	1.19	0.03	0.57	1.34	0.96	0.27	1.26	0.88	0.24	1.31	0.71	0.2	1.42	0.55	0.27	1.39	0.46	0.26	1.42	0.27	0.21	1.46	0.1	0.29
866	4.33	1.14	1.02	0.44	1.36	0.98	0.58	1.25	0.9	0.62	1.27	0.69	0.64	1.25	0.54	0.56	1.21	0.44	0.57	1.17	0.29	0.61	1.1	0.09	0.52	1.19	0.03	0.57	1.34	0.96	0.27	1.26	0.88	0.24	1.31	0.7	0.2	1.43	0.55	0.27	1.4	0.46	0.26	1.42	0.27	0.21	1.47	0.1	0.29
867	4.335	1.14	1.02	0.44	1.37	0.98	0.58	1.26	0.9	0.62	1.28	0.69	0.64	1.26	0.54	0.56	1.21	0.44	0.57	1.17	0.29	0.61	1.1	0.09	0.52	1.19	0.03	0.57	1.35	0.96	0.27	1.26	0.88	0.24	1.32	0.7	0.2	1.43	0.55	0.27	1.4	0.45	0.26	1.43	0.27	0.22	1.48	0.1	0.29
868	4.34	1.15	1.02	0.44	1.37	0.98	0.58	1.26	0.89	0.62	1.28	0.69	0.64	1.26	0.54	0.56	1.21	0.44	0.57	1.17	0.29	0.61	1.1	0.09	0.52	1.19	0.03	0.57	1.35	0.96	0.27	1.27	0.88	0.24	1.32	0.7	0.2	1.43	0.54	0.27	1.4	0.45	0.26	1.44	0.27	0.22	1.49	0.1	0.29
869	4.345	1.15	1.01	0.44	1.38	0.98	0.58	1.27	0.89	0.62	1.29	0.69	0.64	1.26	0.54	0.56	1.21	0.44	0.57	1.17	0.29	0.61	1.1	0.09	0.52	1.19	0.03	0.57	1.36	0.96	0.27	1.27	0.88	0.24	1.32	0.7	0.2	1.44	0.54	0.27	1.41	0.45	0.27	1.45	0.27	0.22	1.5	0.1	0.29
870	4.35	1.16	1.01	0.44	1.38	0.97	0.58	1.27	0.89	0.62	1.29	0.69	0.64	1.27	0.54	0.56	1.22	0.44	0.57	1.17	0.29	0.61	1.11	0.09	0.52	1.19	0.03	0.57	1.36	0.96	0.27	1.28	0.88	0.24	1.33	0.7	0.2	1.44	0.54	0.27	1.41	0.45	0.27	1.45	0.27	0.22	1.51	0.1	0.29
871	4.355	1.16	1.01	0.43	1.39	0.97	0.58	1.27	0.89	0.62	1.29	0.69	0.64	1.27	0.54	0.56	1.22	0.44	0.57	1.17	0.29	0.61	1.11	0.09	0.52	1.19	0.03	0.57	1.37	0.96	0.27	1.28	0.87	0.24	1.33	0.7	0.2	1.44	0.54	0.27	1.41	0.45	0.27	1.46	0.26	0.22	1.52	0.1	0.29
872	4.36	1.17	1.01	0.43	1.39	0.97	0.58	1.28	0.89	0.62	1.3	0.69	0.64	1.28	0.54	0.56	1.22	0.44	0.57	1.18	0.29	0.61	1.11	0.09	0.52	1.19	0.03	0.57	1.37	0.95	0.27	1.29	0.87	0.24	1.34	0.7	0.2	1.45	0.54	0.27	1.42	0.45	0.27	1.46	0.26	0.22	1.52	0.1	0.29
873	4.365	1.17	1.01	0.43	1.4	0.97	0.58	1.28	0.89	0.62	1.3	0.69	0.64	1.28	0.54	0.56	1.23	0.44	0.57	1.18	0.29	0.61	1.11	0.09	0.52	1.19	0.03	0.57	1.38	0.95	0.27	1.3	0.87	0.24	1.34	0.7	0.2	1.45	0.54	0.27	1.42	0.44	0.27	1.47	0.26	0.22	1.53	0.1	0.29
874	4.37	1.18	1.01	0.43	1.4	0.97	0.58	1.29	0.89	0.62	1.31	0.69	0.64	1.28	0.54	0.56	1.23	0.44	0.57	1.18	0.29	0.61	1.11	0.09	0.52	1.19	0.03	0.57	1.38	0.95	0.27	1.3	0.87	0.24	1.35	0.69	0.2	1.45	0.53	0.27	1.43	0.44	0.27	1.47	0.26	0.22	1.54	0.1	0.29
875	4.375	1.18	1.01	0.43	1.41	0.97	0.58	1.29	0.89	0.62	1.31	0.69	0.64	1.29	0.54	0.56	1.23	0.44	0.57	1.18	0.29	0.61	1.11	0.09	0.52	1.19	0.03	0.57	1.39	0.95	0.27	1.31	0.87	0.24	1.35	0.69	0.2	1.46	0.53	0.27	1.43	0.44	0.27	1.48	0.26	0.22	1.54	0.1	0.29
876	4.38	1.19	1.01	0.43	1.41	0.97	0.58	1.3	0.89	0.62	1.32	0.69	0.64	1.29	0.54	0.56	1.24	0.44	0.57	1.19	0.29	0.61	1.11	0.09	0.52	1.19	0.03	0.57	1.39	0.95	0.27	1.31	0.87	0.24	1.36	0.69	0.2	1.46	0.53	0.27	1.43	0.44	0.27	1.48	0.26	0.22	1.55	0.09	0.29
877	4.385	1.19	1.01	0.43	1.42	0.97	0.58	1.3	0.89	0.62	1.32	0.69	0.64	1.3	0.53	0.56	1.24	0.44	0.57	1.19	0.29	0.61	1.11	0.09	0.52	1.19	0.03	0.57	1.4	0.95	0.27	1.32	0.87	0.24	1.36	0.69	0.2	1.47	0.53	0.27	1.44	0.44	0.27	1.49	0.26	0.22	1.55	0.09	0.3
878	4.39	1.2	1	0.43	1.42	0.97	0.58	1.31	0.89	0.62	1.32	0.69	0.64	1.3	0.53	0.56	1.24	0.44	0.57	1.19	0.29	0.61	1.11	0.09	0.52	1.19	0.03	0.57	1.4	0.95	0.27	1.32	0.87	0.24	1.37	0.69	0.2	1.47	0.53	0.28	1.44	0.44	0.27	1.49	0.26	0.22	1.56	0.09	0.3
879	4.395	1.2	1	0.43	1.43	0.97	0.58	1.31	0.89	0.62	1.33	0.69	0.64	1.3	0.53	0.56	1.25	0.44	0.57	1.19	0.29	0.61	1.11	0.09	0.52	1.19	0.03	0.57	1.41	0.95	0.27	1.33	0.87	0.24	1.38	0.69	0.2	1.48	0.53	0.28	1.45	0.44	0.27	1.5	0.25	0.22	1.56	0.09	0.3
880	4.4	1.21	1	0.43	1.43	0.97	0.58	1.32	0.88	0.62	1.33	0.68	0.64	1.31	0.53	0.56	1.25	0.44	0.57	1.2	0.29	0.61	1.11	0.09	0.52	1.19	0.03	0.57	1.41	0.95	0.27	1.33	0.87	0.24	1.38	0.69	0.2	1.48	0.53	0.28	1.45	0.44	0.27	1.5	0.25	0.23	1.56	0.09	0.3
881	4.405	1.21	1	0.43	1.44	0.97	0.58	1.32	0.88	0.62	1.34	0.68	0.64	1.31	0.53	0.56	1.26	0.44	0.57	1.2	0.29	0.61	1.11	0.09	0.52	1.19	0.03	0.57	1.42	0.95	0.27	1.34	0.86	0.24	1.39	0.69	0.2	1.49	0.53	0.28	1.46	0.44	0.27	1.5	0.25	0.23	1.56	0.09	0.3
882	4.41	1.22	1	0.43	1.44	0.97	0.58	1.33	0.88	0.62	1.34	0.68	0.64	1.32	0.53	0.56	1.26	0.44	0.57	1.2	0.29	0.61	1.11	0.1	0.52	1.19	0.03	0.57	1.43	0.95	0.27	1.34	0.86	0.24	1.4	0.69	0.2	1.5	0.53	0.28	1.47	0.43	0.27	1.51	0.25	0.23	1.57	0.09	0.3
883	4.415	1.22	1	0.43	1.45	0.96	0.58	1.33	0.88	0.62	1.35	0.68	0.64	1.32	0.53	0.56	1.26	0.44	0.57	1.2	0.29	0.61	1.11	0.1	0.52	1.19	0.03	0.57	1.43	0.94	0.27	1.35	0.86	0.24	1.4	0.69	0.2	1.5	0.53	0.28	1.47	0.43	0.27	1.51	0.25	0.23	1.57	0.08	0.3
884	4.42	1.23	1	0.43	1.45	0.96	0.58	1.34	0.88	0.62	1.35	0.68	0.64	1.33	0.53	0.56	1.27	0.43	0.57	1.21	0.29	0.61	1.11	0.1	0.52	1.19	0.03	0.57	1.44	0.94	0.27	1.36	0.86	0.24	1.41	0.69	0.2	1.51	0.53	0.28	1.48	0.43	0.27	1.52	0.25	0.23	1.57	0.08	0.3
885	4.425	1.24	1	0.43	1.46	0.96	0.58	1.34	0.88	0.62	1.36	0.68	0.64	1.33	0.53	0.56	1.27	0.43	0.57	1.21	0.29	0.61	1.11	0.1	0.52	1.19	0.03	0.57	1.44	0.94	0.27	1.36	0.86	0.24	1.42	0.69	0.2	1.51	0.53	0.28	1.48	0.43	0.27	1.52	0.25	0.23	1.57	0.08	0.3
886	4.43	1.24	1	0.43	1.46	0.96	0.58	1.35	0.88	0.62	1.36	0.68	0.64	1.34	0.53	0.56	1.28	0.43	0.57	1.21	0.29	0.61	1.11	0.1	0.52	1.19	0.03	0.57	1.45	0.94	0.27	1.37	0.86	0.24	1.42	0.69	0.2	1.52	0.53	0.28	1.49	0.43	0.27	1.52	0.25	0.23	1.58	0.08	0.3
887	4.435	1.24	1	0.43	1.47	0.96	0.58	1.35	0.88	0.62	1.37	0.68	0.64	1.34	0.53	0.56	1.28	0.43	0.57	1.21	0.29	0.61	1.11	0.1	0.53	1.19	0.03	0.57	1.45	0.94	0.27	1.37	0.86	0.24	1.43	0.69	0.2	1.52	0.53	0.28	1.49	0.43	0.27	1.53	0.25	0.23	1.58	0.08	0.3
888	4.44	1.25	1	0.43	1.47	0.96	0.58	1.36	0.88	0.62	1.37	0.68	0.64	1.35	0.53	0.56	1.29	0.43	0.57	1.22	0.29	0.61	1.11	0.1	0.53	1.19	0.03	0.57	1.46	0.94	0.27	1.38	0.86	0.24	1.44	0.69	0.2	1.53	0.53	0.28	1.5	0.43	0.27	1.53	0.25	0.23	1.58	0.08	0.3
889	4.445	1.26	0.99	0.42	1.48	0.96	0.57	1.36	0.88	0.62	1.38	0.68	0.64	1.35	0.53	0.56	1.29	0.43	0.57	1.22	0.29	0.61	1.12	0.1	0.53	1.19	0.03	0.57	1.46	0.94	0.27	1.38	0.86	0.24	1.44	0.69	0.2	1.54	0.53	0.29	1.5	0.43	0.27	1.54	0.25	0.23	1.58	0.08	0.3
890	4.45	1.26	0.99	0.42	1.48	0.96	0.57	1.37	0.88	0.62	1.38	0.68	0.64	1.36	0.53	0.56	1.3	0.43	0.57	1.22	0.29	0.61	1.12	0.1	0.53	1.19	0.03	0.57	1.47	0.94	0.27	1.39	0.86	0.24	1.45	0.69	0.2	1.54	0.53	0.29	1.51	0.43	0.27	1.54	0.25	0.23	1.59	0.08	0.3
891	4.455	1.27	0.99	0.42	1.49	0.96	0.57	1.37	0.88	0.62	1.39	0.68	0.64	1.36	0.52	0.56	1.3	0.43	0.57	1.23	0.29	0.61	1.12	0.11	0.53	1.19	0.03	0.57	1.47	0.94	0.27	1.4	0.86	0.24	1.46	0.69	0.2	1.55	0.53	0.29	1.52	0.43	0.27	1.55	0.25	0.23	1.59	0.08	0.3
892	4.46	1.27	0.99	0.42	1.49	0.96	0.57	1.38	0.88	0.62	1.39	0.68	0.64	1.37	0.52	0.56	1.31	0.43	0.57	1.23	0.29	0.61	1.12	0.11	0.53	1.19	0.03	0.57	1.48	0.94	0.27	1.4	0.86	0.24	1.46	0.69	0.2	1.55	0.53	0.29	1.52	0.43	0.27	1.55	0.25	0.23	1.59	0.08	0.3
893	4.465	1.27	0.99	0.42	1.5	0.96	0.57	1.38	0.88	0.61	1.4	0.68	0.64	1.38	0.52	0.56	1.32	0.43	0.57	1.23	0.29	0.61	1.12	0.11	0.53	1.19	0.03	0.57	1.49	0.94	0.27	1.41	0.86	0.24	1.47	0.69	0.2	1.56	0.53	0.29	1.53	0.43	0.27	1.56	0.25	0.23	1.59	0.08	0.3
894	4.47	1.28	0.99	0.42	1.5	0.96	0.57	1.39	0.88	0.61	1.4	0.68	0.63	1.38	0.52	0.56	1.32	0.43	0.57	1.24	0.29	0.61	1.12	0.11	0.53	1.19	0.03	0.57	1.49	0.94	0.27	1.41	0.86	0.24	1.48	0.69	0.2	1.57	0.53	0.29	1.53	0.43	0.27	1.56	0.25	0.23	1.59	0.08	0.3
895	4.475	1.29	0.99	0.42	1.51	0.96	0.57	1.39	0.87	0.61	1.41	0.68	0.63	1.39	0.52	0.56	1.33	0.43	0.57	1.24	0.29	0.61	1.12	0.12	0.53	1.19	0.03	0.57	1.5	0.94	0.26	1.42	0.86	0.23	1.48	0.69	0.2	1.57	0.54	0.29	1.54	0.43	0.27	1.57	0.25	0.23	1.59	0.08	0.3
896	4.48	1.29	0.99	0.42	1.51	0.96	0.57	1.4	0.87	0.61	1.42	0.68	0.63	1.4	0.52	0.56	1.34	0.43	0.57	1.25	0.29	0.61	1.13	0.12	0.53	1.19	0.03	0.57	1.5	0.94	0.26	1.43	0.86	0.23	1.49	0.69	0.2	1.58	0.54	0.29	1.55	0.44	0.27	1.57	0.25	0.23	1.59	0.08	0.3
897	4.485	1.29	0.99	0.42	1.52	0.96	0.57	1.4	0.87	0.61	1.42	0.68	0.63	1.4	0.52	0.56	1.34	0.43	0.57	1.25	0.29	0.61	1.13	0.12	0.53	1.2	0.03	0.57	1.51	0.94	0.26	1.43	0.86	0.23	1.49	0.69	0.2	1.58	0.54	0.29	1.55	0.44	0.27	1.58	0.25	0.23	1.59	0.08	0.31
898	4.49	1.3	0.99	0.42	1.52	0.96	0.57	1.41	0.87	0.61	1.43	0.68	0.63	1.41	0.52	0.56	1.35	0.43	0.57	1.26	0.29	0.61	1.13	0.12	0.53	1.2	0.03	0.56	1.51	0.94	0.26	1.44	0.86	0.23	1.5	0.69	0.2	1.59	0.54	0.29	1.56	0.44	0.27	1.58	0.25	0.23	1.6	0.08	0.31
899	4.495	1.31	0.99	0.42	1.53	0.96	0.57	1.41	0.87	0.61	1.43	0.68	0.63	1.42	0.52	0.56	1.36	0.43	0.57	1.26	0.3	0.61	1.13	0.13	0.53	1.2	0.03	0.56	1.52	0.95	0.26	1.44	0.87	0.23	1.51	0.69	0.2	1.6	0.54	0.29	1.56	0.44	0.27	1.59	0.25	0.23	1.6	0.08	0.31
900	4.5	1.31	0.99	0.42	1.53	0.96	0.57	1.42	0.87	0.61	1.44	0.68	0.63	1.43	0.52	0.56	1.37	0.43	0.57	1.27	0.3	0.61	1.14	0.13	0.53	1.2	0.03	0.56	1.52	0.95	0.26	1.45	0.87	0.23	1.51	0.69	0.2	1.6	0.54	0.29	1.57	0.44	0.27	1.59	0.25	0.22	1.6	0.08	0.31
901	4.505	1.31	0.99	0.41	1.54	0.96	0.57	1.42	0.87	0.61	1.45	0.68	0.63	1.44	0.52	0.56	1.38	0.43	0.57	1.27	0.3	0.62	1.14	0.13	0.53	1.2	0.03	0.56	1.53	0.95	0.26	1.45	0.87	0.23	1.52	0.69	0.2	1.61	0.54	0.29	1.57	0.44	0.27	1.59	0.25	0.22	1.6	0.08	0.31
902	4.51	1.32	0.99	0.41	1.54	0.96	0.57	1.43	0.87	0.61	1.45	0.68	0.63	1.45	0.52	0.57	1.38	0.42	0.58	1.28	0.3	0.62	1.14	0.14	0.53	1.2	0.03	0.56	1.53	0.95	0.26	1.46	0.87	0.23	1.53	0.69	0.2	1.61	0.54	0.29	1.58	0.44	0.27	1.59	0.25	0.22	1.6	0.08	0.31
903	4.515	1.33	0.99	0.41	1.55	0.96	0.57	1.43	0.87	0.61	1.46	0.68	0.63	1.46	0.52	0.57	1.39	0.42	0.58	1.29	0.3	0.62	1.15	0.14	0.53	1.2	0.03	0.56	1.54	0.95	0.26	1.47	0.87	0.23	1.53	0.69	0.2	1.61	0.54	0.29	1.58	0.44	0.27	1.6	0.25	0.22	1.6	0.08	0.31
904	4.52	1.33	0.99	0.41	1.55	0.97	0.57	1.44	0.87	0.61	1.47	0.68	0.63	1.47	0.52	0.57	1.4	0.43	0.58	1.29	0.3	0.62	1.15	0.15	0.53	1.2	0.03	0.56	1.55	0.95	0.26	1.47	0.87	0.23	1.54	0.69	0.2	1.62	0.54	0.29	1.58	0.44	0.27	1.6	0.25	0.22	1.6	0.08	0.31
905	4.525	1.33	0.99	0.41	1.55	0.97	0.57	1.44	0.87	0.61	1.48	0.68	0.63	1.47	0.52	0.57	1.41	0.43	0.58	1.3	0.31	0.62	1.16	0.15	0.54	1.2	0.04	0.56	1.55	0.95	0.26	1.48	0.87	0.23	1.54	0.69	0.2	1.62	0.54	0.29	1.59	0.44	0.27	1.6	0.25	0.22	1.6	0.08	0.31
906	4.53	1.34	1	0.41	1.56	0.97	0.57	1.45	0.87	0.61	1.48	0.68	0.63	1.48	0.52	0.57	1.42	0.43	0.58	1.31	0.31	0.62	1.16	0.15	0.54	1.2	0.04	0.56	1.56	0.95	0.26	1.48	0.87	0.23	1.54	0.69	0.2	1.62	0.54	0.29	1.59	0.44	0.27	1.6	0.25	0.22	1.6	0.08	0.31
907	4.535	1.34	1	0.41	1.56	0.97	0.56	1.45	0.88	0.6	1.49	0.68	0.63	1.49	0.52	0.57	1.43	0.43	0.58	1.31	0.31	0.62	1.17	0.16	0.54	1.2	0.04	0.56	1.56	0.95	0.26	1.49	0.87	0.23	1.55	0.69	0.2	1.63	0.54	0.28	1.59	0.44	0.27	1.6	0.25	0.22	1.6	0.08	0.31
908	4.54	1.35	1	0.41	1.57	0.97	0.56	1.45	0.88	0.6	1.5	0.68	0.63	1.5	0.52	0.57	1.44	0.43	0.59	1.32	0.31	0.62	1.17	0.16	0.54	1.21	0.04	0.56	1.57	0.95	0.26	1.49	0.87	0.23	1.55	0.69	0.2	1.63	0.54	0.28	1.59	0.44	0.26	1.6	0.25	0.22	1.6	0.08	0.31
909	4.545	1.35	1	0.4	1.57	0.97	0.56	1.46	0.88	0.6	1.5	0.68	0.63	1.51	0.52	0.58	1.45	0.43	0.59	1.33	0.31	0.63	1.18	0.17	0.54	1.21	0.05	0.57	1.57	0.95	0.26	1.5	0.87	0.22	1.55	0.69	0.2	1.63	0.54	0.28	1.59	0.44	0.26	1.6	0.25	0.22	1.6	0.08	0.31
910	4.55	1.36	1	0.4	1.57	0.97	0.56	1.46	0.88	0.6	1.51	0.68	0.63	1.52	0.52	0.58	1.46	0.43	0.59	1.34	0.32	0.63	1.19	0.17	0.54	1.21	0.05	0.57	1.58	0.96	0.26	1.5	0.87	0.22	1.56	0.69	0.19	1.63	0.53	0.28	1.6	0.44	0.26	1.6	0.25	0.22	1.6	0.08	0.31
911	4.555	1.36	1	0.4	1.58	0.97	0.56	1.47	0.88	0.6	1.51	0.68	0.63	1.53	0.52	0.58	1.47	0.43	0.59	1.35	0.32	0.63	1.19	0.17	0.54	1.21	0.05	0.57	1.58	0.96	0.26	1.51	0.87	0.22	1.56	0.69	0.19	1.64	0.53	0.28	1.6	0.44	0.26	1.6	0.25	0.22	1.6	0.08	0.31
912	4.56	1.36	1	0.4	1.58	0.97	0.56	1.47	0.88	0.6	1.52	0.68	0.64	1.53	0.52	0.58	1.48	0.43	0.59	1.35	0.32	0.63	1.2	0.18	0.54	1.21	0.06	0.57	1.59	0.96	0.26	1.51	0.87	0.22	1.56	0.69	0.19	1.64	0.53	0.28	1.6	0.44	0.26	1.6	0.25	0.22	1.6	0.08	0.31
913	4.565	1.37	1	0.4	1.59	0.97	0.56	1.47	0.88	0.6	1.53	0.68	0.64	1.54	0.52	0.58	1.49	0.43	0.59	1.36	0.32	0.63	1.21	0.18	0.54	1.22	0.06	0.57	1.59	0.96	0.26	1.52	0.88	0.22	1.57	0.69	0.19	1.64	0.53	0.28	1.6	0.44	0.26	1.6	0.25	0.22	1.6	0.08	0.31
914	4.57	NaN	NaN	NaN	1.59	0.97	0.56	1.48	0.88	0.6	1.53	0.68	0.64	1.55	0.52	0.58	1.49	0.43	0.59	1.37	0.33	0.63	1.21	0.19	0.55	1.22	0.06	0.57	1.6	0.96	0.26	1.52	0.88	0.22	1.57	0.69	0.19	1.64	0.53	0.28	1.6	0.44	0.26	1.6	0.25	0.22	1.6	0.08	0.31
915	4.575	1.38	1	0.4	1.59	0.97	0.56	1.48	0.88	0.6	1.54	0.68	0.64	1.56	0.52	0.58	1.5	0.43	0.59	1.38	0.33	0.63	1.22	0.19	0.55	1.22	0.07	0.57	1.6	0.96	0.26	1.53	0.88	0.22	1.57	0.69	0.19	1.64	0.53	0.28	1.6	0.44	0.26	1.6	0.25	0.22	1.6	0.08	0.31
916	4.58	1.38	1	0.4	1.6	0.97	0.56	1.49	0.88	0.6	1.54	0.68	0.64	1.57	0.52	0.59	1.51	0.43	0.6	1.39	0.33	0.63	1.23	0.2	0.55	1.23	0.07	0.57	1.61	0.96	0.26	1.53	0.88	0.22	1.57	0.69	0.19	1.65	0.53	0.28	1.6	0.44	0.26	1.6	0.25	0.22	1.6	0.08	0.31
917	4.585	1.38	1	0.4	1.6	0.97	0.56	1.49	0.88	0.6	1.55	0.69	0.64	1.58	0.53	0.59	1.52	0.43	0.6	1.4	0.33	0.63	1.23	0.2	0.55	1.23	0.08	0.57	1.61	0.96	0.26	1.53	0.88	0.22	1.58	0.69	0.19	1.65	0.53	0.28	1.6	0.44	0.26	1.6	0.25	0.22	1.6	0.08	0.31
918	4.59	1.39	1	0.4	1.6	0.97	0.56	1.49	0.88	0.59	1.55	0.69	0.64	1.58	0.53	0.59	1.53	0.43	0.6	1.41	0.33	0.64	1.24	0.21	0.55	1.24	0.08	0.57	1.61	0.96	0.26	1.54	0.88	0.22	1.58	0.7	0.19	1.65	0.53	0.28	1.61	0.44	0.26	1.61	0.25	0.22	1.6	0.08	0.31
919	4.595	NaN	NaN	NaN	1.61	0.97	0.56	1.5	0.88	0.59	1.56	0.69	0.64	1.59	0.53	0.59	1.54	0.43	0.6	1.42	0.34	0.64	1.25	0.21	0.55	1.24	0.09	0.57	1.62	0.96	0.26	1.54	0.88	0.22	1.58	0.7	0.19	1.65	0.53	0.28	1.61	0.44	0.26	1.61	0.25	0.22	1.6	0.08	0.31
920	4.6	NaN	NaN	NaN	1.61	0.97	0.56	1.5	0.88	0.59	1.56	0.69	0.64	1.6	0.53	0.59	1.55	0.44	0.6	1.43	0.34	0.64	1.26	0.22	0.55	1.25	0.09	0.57	1.62	0.96	0.26	1.55	0.88	0.22	1.59	0.7	0.19	1.65	0.53	0.28	1.61	0.44	0.26	1.61	0.25	0.22	1.6	0.08	0.31
921	4.605	1.4	1.01	0.39	1.61	0.97	0.56	1.51	0.88	0.59	1.57	0.69	0.64	1.61	0.53	0.59	1.56	0.44	0.6	1.43	0.34	0.64	1.26	0.22	0.55	1.25	0.09	0.57	1.63	0.96	0.26	1.55	0.88	0.22	1.59	0.7	0.19	1.65	0.53	0.28	1.61	0.44	0.26	1.61	0.25	0.22	1.6	0.08	0.31
922	4.61	1.4	1	0.39	1.62	0.97	0.56	1.51	0.88	0.59	1.57	0.69	0.64	1.62	0.53	0.59	1.57	0.44	0.6	1.44	0.34	0.64	1.27	0.22	0.55	1.26	0.1	0.58	1.63	0.96	0.26	1.55	0.88	0.22	1.59	0.7	0.19	1.66	0.53	0.28	1.61	0.44	0.26	1.61	0.25	0.22	1.6	0.08	0.31
923	4.615	NaN	NaN	NaN	1.62	0.98	0.56	1.51	0.88	0.59	1.58	0.69	0.64	1.63	0.53	0.59	1.58	0.44	0.6	1.45	0.34	0.64	1.28	0.23	0.55	1.27	0.1	0.58	1.64	0.96	0.26	1.56	0.88	0.22	1.6	0.7	0.19	1.66	0.53	0.28	1.61	0.44	0.26	1.61	0.25	0.22	1.6	0.08	0.31
924	4.62	1.42	1	0.39	1.62	0.98	0.56	1.52	0.88	0.59	1.58	0.69	0.64	1.63	0.53	0.59	1.59	0.44	0.6	1.46	0.35	0.64	1.29	0.23	0.55	1.27	0.11	0.58	1.64	0.96	0.26	1.56	0.88	0.22	1.6	0.7	0.19	1.66	0.53	0.28	1.61	0.44	0.26	1.61	0.25	0.22	1.6	0.08	0.31
925	4.625	1.42	1	0.39	1.63	0.97	0.56	1.52	0.88	0.59	1.59	0.69	0.64	1.64	0.54	0.59	1.6	0.44	0.6	1.47	0.35	0.64	1.3	0.23	0.55	1.28	0.11	0.58	1.64	0.96	0.25	1.57	0.88	0.22	1.6	0.7	0.19	1.66	0.53	0.28	1.62	0.44	0.26	1.61	0.25	0.22	1.6	0.08	0.31
926	4.63	1.42	1.01	0.39	1.63	0.97	0.56	1.53	0.88	0.59	1.59	0.7	0.64	1.65	0.54	0.59	1.61	0.45	0.6	1.48	0.35	0.64	1.3	0.24	0.55	1.29	0.11	0.58	1.65	0.96	0.25	1.57	0.88	0.22	1.61	0.7	0.19	1.66	0.53	0.28	1.62	0.44	0.26	1.61	0.25	0.22	1.6	0.08	0.31
927	4.635	1.43	1.01	0.39	1.64	0.98	0.56	1.53	0.89	0.59	1.6	0.7	0.64	1.66	0.54	0.6	1.62	0.45	0.6	1.49	0.35	0.64	1.31	0.24	0.55	1.3	0.11	0.58	1.65	0.96	0.25	1.57	0.88	0.22	1.61	0.7	0.19	1.66	0.53	0.28	1.62	0.44	0.26	1.61	0.25	0.22	1.6	0.08	0.31
928	4.64	1.43	1.01	0.39	1.64	0.98	0.56	1.53	0.89	0.59	1.6	0.7	0.64	1.67	0.54	0.6	1.62	0.45	0.61	1.49	0.36	0.64	1.32	0.24	0.55	1.31	0.12	0.58	1.65	0.96	0.25	1.58	0.88	0.22	1.61	0.7	0.19	1.67	0.53	0.28	1.62	0.44	0.26	1.61	0.25	0.22	1.6	0.08	0.31
929	4.645	1.43	1.01	0.39	1.64	0.98	0.56	1.54	0.89	0.59	1.61	0.7	0.64	1.67	0.55	0.6	1.63	0.45	0.61	1.5	0.36	0.64	1.33	0.24	0.55	1.32	0.12	0.58	1.66	0.96	0.25	1.58	0.88	0.21	1.62	0.7	0.19	1.67	0.53	0.28	1.62	0.44	0.26	1.61	0.25	0.22	1.6	0.08	0.31
930	4.65	NaN	NaN	NaN	1.65	0.98	0.56	1.54	0.89	0.59	1.61	0.7	0.64	1.68	0.55	0.6	1.64	0.45	0.61	1.51	0.36	0.64	1.34	0.25	0.55	1.33	0.12	0.58	1.66	0.96	0.25	1.59	0.88	0.21	1.62	0.7	0.19	1.67	0.53	0.28	1.62	0.44	0.26	1.61	0.25	0.22	1.6	0.08	0.31
931	4.655	1.44	1.01	0.39	1.65	0.98	0.56	1.54	0.89	0.59	1.62	0.7	0.64	1.69	0.55	0.6	1.65	0.46	0.61	1.52	0.36	0.64	1.35	0.25	0.55	1.34	0.12	0.58	1.67	0.96	0.25	1.59	0.88	0.21	1.62	0.7	0.19	1.67	0.53	0.28	1.62	0.44	0.26	1.61	0.25	0.22	1.6	0.08	0.31
932	4.66	1.45	1.01	0.39	1.65	0.98	0.56	1.55	0.89	0.59	1.62	0.7	0.64	1.7	0.55	0.6	1.66	0.46	0.61	1.53	0.37	0.64	1.36	0.25	0.55	1.35	0.13	0.59	1.67	0.96	0.25	1.59	0.88	0.21	1.62	0.7	0.19	1.67	0.53	0.28	1.62	0.44	0.26	1.61	0.25	0.22	1.6	0.08	0.31
933	4.665	1.45	1.01	0.38	1.66	0.98	0.56	1.55	0.89	0.59	1.63	0.7	0.64	1.7	0.55	0.6	1.67	0.46	0.61	1.54	0.37	0.64	1.37	0.25	0.55	1.36	0.13	0.59	1.67	0.96	0.25	1.59	0.88	0.21	1.63	0.7	0.19	1.67	0.53	0.28	1.62	0.44	0.26	1.61	0.25	0.22	1.6	0.08	0.31
934	4.67	1.45	1.01	0.39	1.66	0.98	0.56	1.56	0.89	0.59	1.64	0.71	0.64	1.71	0.56	0.6	1.67	0.46	0.61	1.54	0.37	0.64	1.38	0.25	0.55	1.37	0.13	0.59	1.68	0.97	0.25	1.6	0.88	0.21	1.63	0.7	0.19	1.67	0.53	0.28	1.62	0.44	0.26	1.61	0.25	0.22	1.6	0.08	0.31
935	4.675	1.46	1.01	0.38	1.67	0.98	0.56	1.56	0.89	0.59	1.64	0.71	0.64	1.72	0.56	0.6	1.68	0.46	0.61	1.55	0.37	0.64	1.39	0.25	0.55	1.38	0.13	0.59	1.68	0.97	0.25	1.6	0.88	0.21	1.63	0.7	0.19	1.67	0.53	0.28	1.62	0.44	0.26	1.61	0.25	0.22	1.6	0.08	0.31
936	4.68	1.46	1.01	0.38	1.67	0.98	0.56	1.56	0.89	0.59	1.65	0.71	0.64	1.73	0.56	0.6	1.69	0.47	0.61	1.56	0.37	0.64	1.4	0.25	0.55	1.39	0.13	0.59	1.68	0.97	0.25	1.61	0.88	0.21	1.64	0.7	0.19	1.68	0.53	0.28	1.62	0.44	0.26	1.61	0.25	0.22	1.6	0.08	0.31
937	4.685	1.46	1.01	0.38	1.68	0.99	0.56	1.57	0.89	0.59	1.65	0.71	0.64	1.73	0.56	0.6	1.7	0.47	0.61	1.57	0.37	0.64	1.41	0.25	0.55	1.4	0.13	0.59	1.69	0.97	0.25	1.61	0.88	0.21	1.64	0.7	0.19	1.68	0.53	0.28	1.62	0.44	0.26	1.61	0.25	0.22	1.6	0.08	0.31
938	4.69	1.47	1.01	0.38	1.68	0.99	0.56	1.57	0.9	0.59	1.66	0.71	0.64	1.74	0.57	0.61	1.71	0.47	0.61	1.58	0.37	0.64	1.42	0.25	0.55	1.41	0.13	0.59	1.69	0.97	0.25	1.61	0.88	0.21	1.64	0.7	0.19	1.68	0.53	0.28	1.62	0.44	0.26	1.61	0.25	0.22	1.6	0.08	0.31
939	4.695	1.47	1.01	0.38	1.68	0.99	0.56	1.58	0.9	0.59	1.66	0.71	0.64	1.75	0.57	0.61	1.71	0.47	0.61	1.59	0.38	0.64	1.43	0.25	0.55	1.43	0.13	0.59	1.7	0.97	0.25	1.62	0.88	0.21	1.64	0.7	0.19	1.68	0.53	0.28	1.63	0.44	0.26	1.62	0.25	0.22	1.6	0.08	0.31
940	4.7	1.47	1.01	0.38	1.69	0.99	0.55	1.58	0.9	0.59	1.67	0.71	0.64	1.76	0.57	0.61	1.72	0.47	0.61	1.6	0.38	0.64	1.44	0.25	0.55	1.44	0.13	0.59	1.7	0.97	0.25	1.62	0.89	0.21	1.64	0.7	0.19	1.68	0.53	0.28	1.63	0.44	0.26	1.62	0.25	0.22	1.6	0.08	0.31
941	4.705	1.48	1.01	0.38	1.69	0.99	0.55	1.59	0.9	0.59	1.68	0.72	0.64	1.76	0.57	0.61	1.73	0.48	0.61	1.61	0.38	0.64	1.45	0.25	0.55	1.45	0.13	0.59	1.7	0.97	0.25	1.62	0.89	0.21	1.65	0.7	0.19	1.68	0.53	0.28	1.63	0.44	0.26	1.62	0.25	0.22	1.6	0.08	0.31
942	4.71	1.48	1.01	0.38	1.69	0.99	0.55	1.59	0.9	0.59	1.68	0.72	0.64	1.77	0.58	0.61	1.74	0.48	0.61	1.62	0.38	0.65	1.46	0.24	0.55	1.46	0.12	0.59	1.71	0.97	0.25	1.63	0.88	0.21	1.65	0.7	0.19	1.68	0.53	0.28	1.63	0.44	0.26	1.62	0.25	0.22	1.6	0.08	0.31
943	4.715	1.49	1.01	0.38	1.7	0.99	0.55	1.59	0.9	0.59	1.69	0.72	0.64	1.78	0.58	0.61	1.75	0.48	0.61	1.62	0.38	0.65	1.47	0.24	0.55	1.47	0.12	0.59	1.71	0.97	0.25	1.63	0.88	0.21	1.65	0.7	0.19	1.68	0.53	0.28	1.63	0.44	0.26	1.62	0.25	0.22	1.6	0.08	0.31
944	4.72	1.49	1.01	0.38	1.7	0.99	0.55	1.6	0.9	0.59	1.69	0.72	0.64	1.78	0.58	0.61	1.75	0.48	0.61	1.63	0.38	0.65	1.48	0.24	0.55	1.49	0.12	0.59	1.71	0.97	0.25	1.63	0.88	0.21	1.65	0.7	0.19	1.69	0.53	0.28	1.63	0.44	0.26	1.62	0.25	0.22	1.6	0.08	0.31
945	4.725	NaN	NaN	NaN	1.71	0.99	0.55	1.6	0.9	0.59	1.7	0.72	0.64	1.79	0.58	0.61	1.76	0.48	0.61	1.64	0.38	0.65	1.49	0.24	0.56	1.5	0.12	0.59	1.72	0.97	0.25	1.64	0.88	0.21	1.65	0.7	0.19	1.69	0.53	0.28	1.63	0.44	0.26	1.62	0.25	0.22	1.6	0.08	0.31
946	4.73	1.5	1.01	0.38	1.71	0.99	0.55	1.6	0.9	0.59	1.7	0.72	0.64	1.8	0.58	0.61	1.77	0.48	0.61	1.65	0.38	0.65	1.5	0.24	0.56	1.51	0.12	0.59	1.72	0.97	0.25	1.64	0.89	0.21	1.66	0.7	0.19	1.69	0.53	0.28	1.63	0.44	0.26	1.62	0.25	0.22	1.6	0.08	0.31
947	4.735	1.5	1.01	0.38	1.71	0.99	0.55	1.61	0.9	0.59	1.71	0.72	0.64	1.8	0.58	0.61	1.78	0.48	0.61	1.66	0.37	0.65	1.51	0.23	0.56	1.53	0.11	0.59	1.72	0.97	0.25	1.64	0.88	0.21	1.66	0.7	0.19	1.69	0.53	0.28	1.63	0.44	0.26	1.62	0.25	0.22	1.6	0.08	0.31
948	4.74	1.5	1.01	0.38	1.72	0.99	0.55	1.61	0.9	0.59	1.72	0.72	0.64	1.81	0.59	0.61	1.78	0.49	0.61	1.67	0.37	0.65	1.52	0.23	0.56	1.54	0.11	0.59	1.73	0.97	0.25	1.65	0.88	0.21	1.66	0.7	0.19	1.69	0.53	0.28	1.63	0.44	0.26	1.62	0.25	0.22	1.6	0.08	0.31
949	4.745	1.5	1.01	0.38	1.72	0.99	0.55	1.61	0.9	0.59	1.72	0.73	0.64	1.82	0.59	0.61	1.79	0.49	0.61	1.68	0.37	0.65	1.54	0.23	0.56	1.55	0.11	0.59	1.73	0.97	0.25	1.65	0.88	0.21	1.66	0.7	0.19	1.69	0.53	0.28	1.63	0.44	0.26	1.62	0.25	0.22	1.6	0.08	0.31
950	4.75	1.51	1.01	0.38	1.72	0.99	0.55	1.62	0.9	0.59	1.72	0.73	0.64	1.82	0.59	0.61	1.8	0.49	0.61	1.69	0.37	0.65	1.55	0.22	0.56	1.57	0.1	0.59	1.73	0.97	0.25	1.65	0.88	0.21	1.67	0.7	0.19	1.69	0.53	0.28	1.63	0.44	0.26	1.62	0.25	0.22	1.6	0.08	0.31
951	4.755	1.51	1.01	0.38	1.73	0.99	0.55	1.62	0.9	0.59	1.73	0.73	0.64	1.83	0.59	0.61	1.8	0.49	0.61	1.7	0.37	0.65	1.56	0.22	0.56	1.58	0.1	0.59	1.74	0.97	0.25	1.66	0.88	0.21	1.67	0.7	0.19	1.69	0.53	0.27	1.63	0.44	0.26	1.62	0.25	0.22	1.6	0.08	0.31
952	4.76	1.52	1.01	0.38	1.73	0.99	0.55	1.63	0.9	0.59	1.73	0.73	0.64	1.83	0.59	0.61	1.81	0.49	0.61	1.71	0.37	0.65	1.57	0.22	0.56	1.6	0.1	0.59	1.74	0.97	0.25	1.66	0.88	0.21	1.67	0.7	0.19	1.7	0.53	0.27	1.63	0.44	0.26	1.62	0.25	0.22	1.6	0.08	0.31
953	4.765	1.52	1.01	0.38	1.73	0.99	0.55	1.63	0.9	0.59	1.74	0.73	0.64	1.84	0.59	0.61	1.82	0.49	0.61	1.72	0.37	0.65	1.58	0.21	0.56	1.61	0.1	0.59	1.75	0.97	0.25	1.66	0.88	0.21	1.67	0.7	0.19	1.7	0.53	0.27	1.63	0.44	0.26	1.62	0.25	0.22	1.6	0.08	0.31
954	4.77	NaN	NaN	NaN	1.74	0.99	0.55	1.63	0.9	0.59	1.74	0.73	0.65	1.84	0.59	0.61	1.82	0.49	0.61	1.73	0.37	0.65	1.59	0.21	0.56	1.63	0.09	0.59	1.75	0.96	0.25	1.67	0.88	0.21	1.68	0.7	0.19	1.7	0.53	0.27	1.63	0.44	0.26	1.62	0.25	0.22	1.6	0.08	0.31
955	4.775	1.53	1.01	0.38	1.74	0.99	0.55	1.64	0.9	0.59	1.75	0.73	0.65	1.85	0.6	0.61	1.83	0.49	0.61	1.73	0.37	0.65	1.61	0.21	0.56	1.64	0.09	0.59	1.75	0.96	0.25	1.67	0.88	0.21	1.68	0.7	0.19	1.7	0.53	0.27	1.64	0.44	0.26	1.62	0.25	0.22	1.6	0.08	0.31
956	4.78	1.53	1.01	0.38	1.74	0.99	0.55	1.64	0.9	0.59	1.75	0.73	0.65	1.86	0.6	0.61	1.84	0.49	0.61	1.74	0.37	0.65	1.62	0.2	0.56	1.66	0.09	0.59	1.76	0.96	0.25	1.67	0.88	0.21	1.68	0.7	0.19	1.7	0.53	0.27	1.64	0.44	0.26	1.62	0.25	0.22	1.6	0.08	0.31
957	4.785	NaN	NaN	NaN	1.75	0.99	0.55	1.64	0.9	0.59	1.76	0.73	0.65	1.86	0.6	0.61	1.84	0.49	0.61	1.75	0.36	0.65	1.63	0.2	0.56	1.67	0.08	0.6	1.76	0.96	0.25	1.68	0.88	0.21	1.68	0.7	0.19	1.7	0.52	0.27	1.64	0.44	0.26	1.62	0.25	0.22	1.6	0.08	0.31
958	4.79	NaN	NaN	NaN	1.75	0.99	0.55	1.65	0.9	0.59	1.76	0.73	0.64	1.87	0.6	0.6	1.85	0.49	0.61	1.76	0.36	0.65	1.64	0.19	0.56	1.69	0.08	0.6	1.76	0.96	0.25	1.68	0.88	0.21	1.68	0.7	0.19	1.7	0.52	0.27	1.64	0.44	0.26	1.62	0.25	0.22	1.6	0.08	0.31
959	4.795	1.55	1.01	0.38	1.75	0.99	0.55	1.65	0.9	0.59	1.77	0.73	0.64	1.87	0.6	0.6	1.86	0.5	0.61	1.77	0.36	0.65	1.66	0.19	0.56	1.7	0.08	0.6	1.77	0.96	0.25	1.68	0.88	0.21	1.69	0.7	0.19	1.7	0.52	0.27	1.64	0.44	0.26	1.62	0.25	0.22	1.6	0.08	0.31
960	4.8	1.55	1.01	0.38	1.76	0.99	0.55	1.65	0.9	0.59	1.77	0.73	0.64	1.88	0.6	0.6	1.86	0.5	0.61	1.78	0.36	0.65	1.67	0.18	0.56	1.72	0.07	0.6	1.77	0.96	0.25	1.69	0.88	0.21	1.69	0.7	0.18	1.71	0.52	0.27	1.64	0.44	0.26	1.62	0.25	0.22	1.6	0.08	0.31
961	4.805	1.55	1.01	0.38	1.76	0.99	0.55	1.66	0.9	0.59	1.78	0.73	0.65	1.88	0.6	0.6	1.87	0.5	0.61	1.79	0.36	0.65	1.68	0.18	0.56	1.73	0.07	0.6	1.77	0.96	0.25	1.69	0.88	0.21	1.69	0.7	0.18	1.71	0.52	0.27	1.64	0.44	0.26	1.62	0.25	0.22	1.6	0.08	0.31
962	4.81	NaN	NaN	NaN	1.76	0.99	0.55	1.66	0.9	0.59	1.78	0.73	0.65	1.88	0.6	0.6	1.87	0.5	0.61	1.8	0.36	0.65	1.69	0.17	0.56	1.75	0.07	0.6	1.78	0.96	0.25	1.69	0.88	0.21	1.7	0.7	0.19	1.71	0.52	0.27	1.64	0.44	0.26	1.62	0.25	0.22	1.6	0.08	0.31
963	4.815	NaN	NaN	NaN	1.77	0.99	0.55	1.66	0.9	0.59	1.78	0.73	0.65	1.89	0.6	0.6	1.88	0.5	0.61	1.81	0.35	0.65	1.71	0.17	0.56	1.76	0.06	0.6	1.78	0.96	0.25	1.7	0.88	0.21	1.7	0.7	0.19	1.71	0.52	0.27	1.64	0.44	0.26	1.62	0.25	0.22	1.6	0.08	0.31
964	4.82	1.56	1.01	0.38	1.77	0.99	0.55	1.67	0.9	0.59	1.79	0.73	0.65	1.89	0.6	0.6	1.88	0.5	0.61	1.82	0.35	0.65	1.72	0.17	0.56	1.78	0.06	0.6	1.78	0.96	0.25	1.7	0.88	0.21	1.7	0.7	0.19	1.71	0.52	0.27	1.64	0.44	0.26	1.62	0.25	0.22	1.6	0.08	0.31
965	4.825	1.56	1.01	0.38	1.77	0.99	0.55	1.67	0.9	0.59	1.79	0.73	0.65	1.9	0.6	0.6	1.89	0.5	0.61	1.82	0.35	0.65	1.73	0.16	0.56	1.8	0.06	0.6	1.79	0.96	0.25	1.7	0.88	0.21	1.71	0.7	0.18	1.71	0.52	0.27	1.65	0.44	0.26	1.62	0.25	0.22	1.6	0.08	0.31
966	4.83	NaN	NaN	NaN	1.78	0.98	0.55	1.67	0.9	0.59	1.8	0.73	0.65	1.9	0.6	0.6	1.9	0.49	0.61	1.83	0.35	0.65	1.75	0.16	0.56	1.81	0.06	0.6	1.79	0.96	0.25	1.71	0.88	0.21	1.71	0.7	0.18	1.72	0.52	0.27	1.65	0.44	0.26	1.62	0.25	0.22	1.6	0.08	0.31
967	4.835	NaN	NaN	NaN	1.78	0.98	0.55	1.68	0.9	0.59	1.8	0.73	0.65	1.91	0.6	0.6	1.9	0.49	0.61	1.84	0.35	0.65	1.76	0.15	0.56	1.83	0.05	0.6	1.79	0.96	0.25	1.71	0.88	0.21	1.71	0.7	0.18	1.72	0.52	0.27	1.65	0.44	0.26	1.63	0.25	0.22	1.6	0.08	0.31
968	4.84	NaN	NaN	NaN	1.79	0.98	0.55	1.68	0.9	0.59	1.8	0.73	0.65	1.91	0.6	0.6	1.9	0.49	0.61	1.85	0.34	0.65	1.77	0.15	0.56	1.83	0.05	0.6	1.8	0.96	0.25	1.71	0.88	0.21	1.71	0.7	0.19	1.72	0.52	0.27	1.65	0.44	0.26	1.63	0.25	0.22	1.6	0.08	0.31
969	4.845	NaN	NaN	NaN	1.79	0.98	0.55	1.68	0.9	0.59	1.81	0.73	0.65	1.91	0.6	0.6	1.91	0.49	0.61	1.86	0.34	0.65	1.79	0.14	0.56	NaN	NaN	NaN	1.8	0.96	0.25	1.72	0.88	0.21	1.72	0.7	0.19	1.72	0.52	0.27	1.65	0.44	0.26	1.63	0.25	0.22	1.6	0.08	0.31
970	4.85	NaN	NaN	NaN	1.79	0.98	0.55	1.69	0.9	0.59	1.81	0.73	0.65	1.92	0.6	0.6	1.91	0.49	0.61	1.87	0.34	0.65	1.8	0.14	0.56	NaN	NaN	NaN	1.81	0.96	0.25	1.72	0.88	0.21	1.72	0.7	0.18	1.72	0.52	0.27	1.65	0.44	0.26	1.63	0.25	0.22	1.6	0.08	0.31
971	4.855	NaN	NaN	NaN	1.8	0.98	0.55	1.69	0.89	0.59	1.81	0.73	0.65	1.92	0.6	0.6	1.92	0.49	0.61	1.87	0.34	0.65	1.81	0.13	0.56	NaN	NaN	NaN	1.81	0.96	0.25	1.73	0.88	0.21	1.72	0.7	0.18	1.73	0.52	0.27	1.65	0.44	0.26	1.63	0.25	0.22	1.6	0.08	0.31
972	4.86	1.59	1.01	0.38	1.8	0.98	0.55	1.69	0.89	0.59	1.82	0.73	0.65	1.92	0.6	0.6	1.92	0.49	0.61	1.88	0.34	0.65	1.83	0.13	0.56	NaN	NaN	NaN	1.81	0.96	0.25	1.73	0.88	0.21	1.73	0.7	0.18	1.73	0.52	0.27	1.66	0.44	0.26	1.63	0.25	0.22	1.6	0.08	0.31
973	4.865	1.59	1.01	0.38	1.8	0.98	0.55	1.7	0.9	0.59	1.82	0.73	0.65	1.93	0.6	0.6	1.92	0.49	0.6	1.89	0.33	0.65	1.84	0.13	0.57	NaN	NaN	NaN	1.82	0.95	0.25	1.73	0.88	0.21	1.73	0.7	0.18	1.73	0.52	0.27	1.66	0.44	0.26	1.63	0.25	0.22	1.6	0.08	0.31
974	4.87	NaN	NaN	NaN	1.81	0.98	0.55	1.7	0.89	0.59	1.82	0.73	0.65	1.93	0.6	0.59	1.93	0.49	0.6	1.9	0.33	0.65	1.85	0.13	0.57	1.94	0.04	0.61	1.82	0.95	0.25	1.74	0.88	0.21	1.73	0.69	0.19	1.73	0.52	0.27	1.66	0.44	0.26	1.63	0.25	0.22	1.6	0.08	0.31
975	4.875	1.61	1.01	0.38	1.81	0.98	0.55	1.71	0.89	0.59	1.83	0.72	0.65	1.93	0.59	0.59	1.93	0.49	0.6	1.9	0.33	0.65	NaN	NaN	NaN	NaN	NaN	NaN	1.82	0.95	0.25	1.74	0.87	0.21	1.74	0.69	0.19	1.73	0.52	0.27	1.66	0.44	0.26	1.63	0.25	0.22	1.6	0.08	0.31
976	4.88	1.61	1.01	0.38	1.81	0.98	0.55	1.71	0.89	0.59	1.83	0.72	0.65	1.93	0.59	0.59	1.93	0.49	0.6	1.91	0.33	0.64	NaN	NaN	NaN	NaN	NaN	NaN	1.83	0.95	0.25	1.74	0.87	0.21	1.74	0.69	0.19	1.74	0.52	0.27	1.66	0.44	0.26	1.63	0.25	0.22	1.6	0.08	0.31
977	4.885	NaN	NaN	NaN	1.82	0.98	0.55	1.71	0.89	0.59	1.83	0.72	0.65	1.93	0.59	0.59	1.94	0.48	0.6	1.92	0.33	0.64	NaN	NaN	NaN	NaN	NaN	NaN	1.83	0.95	0.25	1.75	0.87	0.21	1.74	0.69	0.19	1.74	0.52	0.27	1.66	0.44	0.26	1.63	0.25	0.22	1.6	0.08	0.31
978	4.89	1.62	1	0.38	1.82	0.98	0.55	1.72	0.89	0.59	1.83	0.72	0.64	1.94	0.59	0.59	1.94	0.48	0.6	1.92	0.32	0.65	1.91	0.11	0.57	NaN	NaN	NaN	1.84	0.95	0.25	1.75	0.87	0.21	1.75	0.69	0.19	1.74	0.52	0.27	1.67	0.44	0.26	1.63	0.25	0.22	1.6	0.08	0.31
979	4.895	1.62	1	0.38	1.83	0.98	0.55	1.72	0.89	0.59	1.84	0.72	0.64	1.94	0.59	0.59	1.94	0.48	0.6	1.93	0.32	0.64	NaN	NaN	NaN	NaN	NaN	NaN	1.84	0.95	0.25	1.75	0.87	0.21	1.75	0.69	0.19	1.74	0.52	0.27	1.67	0.44	0.26	1.63	0.25	0.22	1.6	0.08	0.31
980	4.9	1.62	1	0.38	1.83	0.98	0.55	1.72	0.89	0.59	1.84	0.72	0.65	1.94	0.58	0.59	1.94	0.48	0.6	1.94	0.32	0.64	NaN	NaN	NaN	NaN	NaN	NaN	1.84	0.95	0.25	1.76	0.87	0.21	1.75	0.69	0.19	1.75	0.52	0.27	1.67	0.44	0.26	1.64	0.25	0.22	1.6	0.08	0.31
981	4.905	NaN	NaN	NaN	1.83	0.98	0.55	1.73	0.89	0.59	1.84	0.71	0.64	1.94	0.58	0.59	1.94	0.48	0.6	1.94	0.32	0.64	1.95	0.11	0.57	NaN	NaN	NaN	1.85	0.95	0.25	1.76	0.87	0.21	1.76	0.69	0.19	1.75	0.51	0.27	1.67	0.44	0.26	1.64	0.25	0.22	1.6	0.08	0.31
982	4.91	1.63	1	0.38	1.84	0.97	0.55	1.73	0.89	0.59	1.84	0.71	0.64	1.94	0.58	0.59	1.95	0.47	0.6	1.95	0.32	0.64	NaN	NaN	NaN	NaN	NaN	NaN	1.85	0.95	0.25	1.76	0.87	0.21	1.76	0.69	0.19	1.75	0.51	0.28	1.67	0.44	0.26	1.64	0.25	0.22	1.6	0.08	0.31
983	4.915	NaN	NaN	NaN	1.84	0.97	0.55	1.74	0.89	0.59	1.84	0.71	0.64	1.94	0.58	0.59	1.95	0.47	0.6	1.95	0.31	0.64	NaN	NaN	NaN	NaN	NaN	NaN	1.86	0.95	0.25	1.77	0.87	0.21	1.76	0.69	0.19	1.75	0.51	0.28	1.67	0.44	0.26	1.64	0.25	0.22	1.6	0.08	0.31
984	4.92	NaN	NaN	NaN	1.85	0.97	0.55	1.74	0.89	0.59	1.85	0.71	0.64	1.94	0.57	0.59	1.95	0.47	0.59	1.96	0.31	0.64	NaN	NaN	NaN	NaN	NaN	NaN	1.86	0.95	0.25	1.77	0.87	0.21	1.76	0.69	0.19	1.75	0.51	0.28	1.68	0.44	0.26	1.64	0.25	0.22	1.6	0.08	0.31
985	4.925	NaN	NaN	NaN	1.85	0.97	0.56	1.74	0.88	0.59	1.85	0.7	0.64	1.94	0.57	0.59	1.95	0.47	0.59	1.97	0.31	0.64	2	0.1	0.57	NaN	NaN	NaN	1.86	0.95	0.25	1.77	0.87	0.21	1.77	0.69	0.19	1.76	0.51	0.28	1.68	0.44	0.26	1.64	0.25	0.22	1.6	0.08	0.31
986	4.93	NaN	NaN	NaN	1.86	0.97	0.56	1.75	0.88	0.59	1.85	0.7	0.64	1.95	0.57	0.59	1.96	0.47	0.59	1.97	0.31	0.64	NaN	NaN	NaN	NaN	NaN	NaN	1.87	0.95	0.25	1.78	0.87	0.21	1.77	0.69	0.19	1.76	0.51	0.28	1.68	0.44	0.26	1.64	0.25	0.22	1.6	0.08	0.31
987	4.935	NaN	NaN	NaN	1.86	0.97	0.56	1.75	0.88	0.59	1.85	0.7	0.64	1.95	0.56	0.59	1.96	0.47	0.59	1.98	0.31	0.64	NaN	NaN	NaN	NaN	NaN	NaN	1.87	0.95	0.25	1.78	0.87	0.21	1.77	0.69	0.19	1.76	0.51	0.27	1.68	0.44	0.26	1.64	0.25	0.22	1.6	0.08	0.31
988	4.94	1.65	1	0.38	1.87	0.97	0.56	1.76	0.88	0.59	1.85	0.7	0.64	1.95	0.56	0.59	1.96	0.46	0.59	1.98	0.31	0.64	2.04	0.1	0.57	NaN	NaN	NaN	1.87	0.95	0.25	1.79	0.87	0.21	1.78	0.69	0.19	1.76	0.51	0.27	1.68	0.44	0.26	1.64	0.25	0.22	1.6	0.08	0.31
989	4.945	NaN	NaN	NaN	1.87	0.97	0.56	1.76	0.88	0.59	1.85	0.69	0.64	1.95	0.56	0.59	1.96	0.46	0.59	1.99	0.31	0.64	2.05	0.1	0.57	NaN	NaN	NaN	1.88	0.95	0.25	1.79	0.87	0.21	1.78	0.69	0.19	1.77	0.51	0.27	1.69	0.44	0.26	1.64	0.25	0.22	1.6	0.09	0.31
990	4.95	NaN	NaN	NaN	1.87	0.97	0.56	1.77	0.88	0.59	1.86	0.69	0.64	1.95	0.56	0.59	1.96	0.46	0.59	1.99	0.31	0.64	2.06	0.1	0.57	NaN	NaN	NaN	1.88	0.94	0.25	1.79	0.87	0.21	1.78	0.68	0.19	1.77	0.51	0.27	1.69	0.44	0.26	1.64	0.25	0.22	1.6	0.09	0.31
991	4.955	1.66	1	0.39	1.88	0.97	0.56	1.77	0.88	0.59	1.86	0.69	0.64	1.95	0.55	0.59	1.97	0.46	0.58	2	0.31	0.64	2.06	0.1	0.57	NaN	NaN	NaN	1.89	0.94	0.25	1.8	0.87	0.21	1.78	0.68	0.19	1.77	0.51	0.27	1.69	0.44	0.26	1.65	0.25	0.22	1.6	0.09	0.31
992	4.96	NaN	NaN	NaN	1.88	0.96	0.56	1.78	0.88	0.59	1.86	0.69	0.64	1.96	0.55	0.59	1.97	0.46	0.58	2	0.31	0.64	2.07	0.1	0.57	NaN	NaN	NaN	1.89	0.94	0.25	1.8	0.87	0.21	1.79	0.68	0.19	1.77	0.51	0.27	1.69	0.44	0.26	1.65	0.25	0.22	1.6	0.09	0.31
993	4.965	NaN	NaN	NaN	1.89	0.96	0.56	1.78	0.88	0.59	1.86	0.69	0.64	1.96	0.55	0.59	1.97	0.46	0.58	2.01	0.3	0.64	2.08	0.1	0.57	NaN	NaN	NaN	1.89	0.94	0.25	1.81	0.87	0.21	1.79	0.68	0.19	1.77	0.51	0.27	1.69	0.44	0.26	1.65	0.25	0.22	1.6	0.09	0.31
994	4.97	NaN	NaN	NaN	1.89	0.96	0.56	1.78	0.87	0.59	1.87	0.69	0.64	1.96	0.55	0.59	1.97	0.46	0.58	2.01	0.3	0.63	2.09	0.1	0.57	NaN	NaN	NaN	1.9	0.94	0.25	1.81	0.87	0.21	1.79	0.68	0.19	1.78	0.51	0.27	1.7	0.44	0.26	1.65	0.25	0.22	1.6	0.09	0.31
995	4.975	NaN	NaN	NaN	1.9	0.96	0.56	1.79	0.87	0.59	1.87	0.68	0.64	1.96	0.54	0.59	1.98	0.45	0.58	2.01	0.3	0.63	2.09	0.1	0.57	NaN	NaN	NaN	1.9	0.94	0.25	1.81	0.86	0.21	1.8	0.68	0.19	1.78	0.51	0.27	1.7	0.44	0.26	1.65	0.25	0.22	1.6	0.09	0.31
996	4.98	1.69	0.99	0.39	1.9	0.96	0.56	1.79	0.87	0.59	1.87	0.68	0.64	1.97	0.54	0.59	1.98	0.45	0.58	2.02	0.3	0.63	NaN	NaN	NaN	NaN	NaN	NaN	1.91	0.94	0.25	1.82	0.86	0.21	1.8	0.68	0.19	1.78	0.51	0.27	1.7	0.44	0.26	1.65	0.25	0.22	1.6	0.09	0.31
997	4.985	NaN	NaN	NaN	1.91	0.96	0.56	1.8	0.87	0.59	1.88	0.68	0.64	1.97	0.54	0.59	1.98	0.45	0.58	2.02	0.3	0.63	2.11	0.1	0.56	NaN	NaN	NaN	1.91	0.94	0.25	1.82	0.86	0.22	1.8	0.68	0.19	1.78	0.51	0.27	1.7	0.44	0.26	1.65	0.25	0.22	1.6	0.09	0.31
998	4.99	1.7	0.99	0.39	1.91	0.96	0.56	1.8	0.87	0.59	1.88	0.68	0.64	1.97	0.54	0.59	1.99	0.45	0.58	2.02	0.3	0.63	2.11	0.1	0.56	NaN	NaN	NaN	1.91	0.94	0.25	1.83	0.86	0.22	1.81	0.68	0.19	1.78	0.51	0.27	1.71	0.44	0.26	1.65	0.25	0.22	1.6	0.09	0.31
999	4.995	NaN	NaN	NaN	1.92	0.96	0.56	1.81	0.87	0.59	1.89	0.68	0.64	1.98	0.54	0.58	1.99	0.45	0.58	2.03	0.29	0.63	2.11	0.1	0.56	NaN	NaN	NaN	1.92	0.94	0.25	1.83	0.86	0.22	1.81	0.68	0.19	1.79	0.51	0.27	1.71	0.44	0.26	1.66	0.25	0.22	1.6	0.09	0.31
1000	5	NaN	NaN	NaN	1.92	0.95	0.56	1.81	0.87	0.59	1.89	0.68	0.64	1.98	0.54	0.58	2	0.45	0.58	2.03	0.29	0.63	2.12	0.1	0.56	NaN	NaN	NaN	1.92	0.94	0.25	1.83	0.86	0.22	1.81	0.68	0.19	1.79	0.51	0.27	1.71	0.44	0.26	1.66	0.25	0.22	1.6	0.09	0.31
1001	5.005	NaN	NaN	NaN	1.92	0.95	0.56	1.82	0.87	0.59	1.9	0.68	0.64	1.99	0.54	0.58	2	0.45	0.58	2.03	0.29	0.63	2.12	0.09	0.56	NaN	NaN	NaN	1.93	0.94	0.25	1.84	0.86	0.22	1.82	0.68	0.19	1.79	0.51	0.27	1.71	0.44	0.26	1.66	0.25	0.22	1.6	0.09	0.3
1002	5.01	NaN	NaN	NaN	1.93	0.95	0.56	1.82	0.86	0.59	1.9	0.68	0.64	1.99	0.54	0.58	2.01	0.44	0.58	2.04	0.29	0.63	2.12	0.09	0.56	NaN	NaN	NaN	1.93	0.94	0.25	1.84	0.86	0.22	1.82	0.68	0.19	1.8	0.5	0.28	1.72	0.43	0.26	1.66	0.25	0.22	1.6	0.09	0.3
1003	5.015	NaN	NaN	NaN	1.93	0.95	0.56	1.83	0.86	0.6	1.91	0.68	0.64	2	0.54	0.58	2.01	0.44	0.58	2.04	0.29	0.63	2.12	0.09	0.56	NaN	NaN	NaN	1.94	0.94	0.25	1.85	0.86	0.22	1.82	0.68	0.19	1.8	0.5	0.28	1.72	0.43	0.26	1.66	0.25	0.22	1.6	0.09	0.3
1004	5.02	1.72	0.99	0.4	1.94	0.95	0.56	1.83	0.86	0.6	1.92	0.68	0.64	2.01	0.54	0.58	2.02	0.44	0.58	2.05	0.29	0.63	2.12	0.09	0.56	NaN	NaN	NaN	1.94	0.94	0.25	1.85	0.86	0.22	1.83	0.68	0.19	1.81	0.5	0.28	1.72	0.43	0.26	1.66	0.25	0.22	1.6	0.09	0.3
1005	5.025	NaN	NaN	NaN	1.94	0.95	0.56	1.84	0.86	0.6	1.92	0.68	0.64	2.01	0.54	0.58	2.02	0.44	0.58	2.05	0.29	0.62	2.13	0.09	0.56	NaN	NaN	NaN	1.95	0.93	0.25	1.86	0.86	0.22	1.83	0.68	0.19	1.81	0.5	0.28	1.73	0.43	0.26	1.67	0.25	0.22	1.61	0.09	0.3
1006	5.03	1.73	0.99	0.4	1.95	0.95	0.56	1.84	0.86	0.6	1.93	0.68	0.64	2.02	0.54	0.58	2.03	0.44	0.58	2.06	0.28	0.62	2.13	0.09	0.55	NaN	NaN	NaN	1.95	0.93	0.25	1.86	0.86	0.22	1.84	0.68	0.19	1.81	0.5	0.28	1.73	0.43	0.26	1.67	0.25	0.22	1.61	0.09	0.3
1007	5.035	NaN	NaN	NaN	1.95	0.95	0.56	1.85	0.86	0.6	1.94	0.68	0.64	2.02	0.54	0.58	2.03	0.44	0.58	2.06	0.28	0.62	2.13	0.09	0.55	NaN	NaN	NaN	1.95	0.93	0.26	1.86	0.86	0.22	1.84	0.68	0.19	1.82	0.5	0.28	1.73	0.43	0.26	1.67	0.25	0.22	1.61	0.09	0.3
1008	5.04	NaN	NaN	NaN	1.96	0.95	0.56	1.85	0.86	0.6	1.94	0.68	0.64	2.03	0.54	0.58	2.04	0.44	0.58	2.06	0.28	0.62	2.14	0.09	0.55	NaN	NaN	NaN	1.96	0.93	0.26	1.87	0.86	0.22	1.84	0.68	0.19	1.82	0.5	0.28	1.74	0.43	0.26	1.67	0.25	0.22	1.61	0.09	0.3
1009	5.045	NaN	NaN	NaN	1.96	0.94	0.57	1.86	0.86	0.6	1.95	0.68	0.64	2.04	0.54	0.57	2.04	0.44	0.58	2.07	0.28	0.62	2.14	0.09	0.55	NaN	NaN	NaN	1.96	0.93	0.26	1.87	0.86	0.22	1.85	0.68	0.19	1.82	0.5	0.28	1.74	0.43	0.26	1.67	0.25	0.22	1.61	0.09	0.3
1010	5.05	NaN	NaN	NaN	1.97	0.94	0.57	1.86	0.86	0.6	1.95	0.68	0.64	2.04	0.54	0.57	2.05	0.44	0.58	2.08	0.28	0.62	NaN	NaN	NaN	NaN	NaN	NaN	1.97	0.93	0.26	1.88	0.85	0.22	1.85	0.68	0.19	1.83	0.5	0.28	1.74	0.43	0.26	1.67	0.26	0.22	1.61	0.1	0.3
1011	5.055	NaN	NaN	NaN	1.97	0.94	0.57	1.87	0.86	0.6	1.96	0.68	0.64	2.04	0.54	0.57	2.05	0.44	0.58	2.08	0.28	0.62	NaN	NaN	NaN	NaN	NaN	NaN	1.97	0.93	0.26	1.88	0.85	0.22	1.86	0.68	0.19	1.83	0.5	0.28	1.74	0.43	0.26	1.68	0.26	0.22	1.61	0.1	0.3
1012	5.06	NaN	NaN	NaN	1.98	0.94	0.57	1.87	0.86	0.6	1.97	0.68	0.64	2.05	0.54	0.57	2.06	0.44	0.58	2.09	0.29	0.62	NaN	NaN	NaN	NaN	NaN	NaN	1.98	0.93	0.26	1.89	0.85	0.22	1.86	0.68	0.19	1.84	0.5	0.28	1.75	0.43	0.26	1.68	0.26	0.22	1.61	0.1	0.3
1013	5.065	NaN	NaN	NaN	1.98	0.94	0.57	1.88	0.86	0.6	1.97	0.68	0.64	2.05	0.54	0.57	2.06	0.44	0.58	2.09	0.29	0.63	NaN	NaN	NaN	NaN	NaN	NaN	1.98	0.93	0.26	1.89	0.85	0.22	1.86	0.68	0.19	1.84	0.5	0.28	1.75	0.43	0.26	1.68	0.26	0.22	1.61	0.1	0.3
1014	5.07	NaN	NaN	NaN	1.99	0.94	0.57	1.88	0.86	0.6	1.98	0.68	0.64	2.06	0.54	0.57	2.07	0.44	0.58	2.1	0.29	0.63	NaN	NaN	NaN	NaN	NaN	NaN	1.99	0.93	0.26	1.89	0.85	0.22	1.87	0.68	0.2	1.84	0.5	0.28	1.76	0.43	0.26	1.68	0.26	0.22	1.61	0.1	0.3
1015	5.075	NaN	NaN	NaN	1.99	0.94	0.57	1.89	0.86	0.6	1.98	0.68	0.64	2.06	0.54	0.57	2.06	0.45	0.58	2.11	0.29	0.63	NaN	NaN	NaN	NaN	NaN	NaN	1.99	0.93	0.26	1.9	0.85	0.22	1.87	0.68	0.2	1.85	0.5	0.28	1.76	0.43	0.26	1.68	0.26	0.22	1.61	0.1	0.3
1016	5.08	NaN	NaN	NaN	2	0.94	0.57	1.9	0.86	0.6	1.99	0.68	0.64	NaN	NaN	NaN	2.04	0.46	0.58	2.11	0.29	0.63	NaN	NaN	NaN	NaN	NaN	NaN	1.99	0.93	0.26	1.9	0.85	0.22	1.88	0.68	0.2	1.85	0.5	0.28	1.76	0.44	0.26	1.69	0.26	0.22	1.61	0.1	0.3
1017	5.085	NaN	NaN	NaN	2	0.94	0.57	1.9	0.86	0.61	2	0.68	0.64	2.08	0.54	0.57	2.08	0.45	0.58	2.11	0.29	0.63	NaN	NaN	NaN	NaN	NaN	NaN	2	0.93	0.26	1.91	0.85	0.22	1.88	0.68	0.2	1.86	0.5	0.28	1.77	0.44	0.26	1.69	0.26	0.22	1.61	0.11	0.3
1018	5.09	NaN	NaN	NaN	2.01	0.94	0.57	1.91	0.86	0.61	2	0.68	0.64	2.08	0.55	0.57	2.09	0.44	0.58	2.12	0.29	0.63	NaN	NaN	NaN	NaN	NaN	NaN	2	0.93	0.26	1.91	0.85	0.23	1.88	0.67	0.2	1.86	0.5	0.28	1.77	0.44	0.26	1.69	0.26	0.22	1.61	0.11	0.3
1019	5.095	NaN	NaN	NaN	2.01	0.94	0.57	1.91	0.86	0.61	2.01	0.68	0.64	2.09	0.55	0.57	2.09	0.44	0.58	2.12	0.29	0.63	NaN	NaN	NaN	NaN	NaN	NaN	2.01	0.93	0.27	NaN	NaN	NaN	1.89	0.67	0.2	1.86	0.5	0.28	1.77	0.44	0.26	1.69	0.26	0.22	1.61	0.11	0.3
1020	5.1	NaN	NaN	NaN	2.02	0.94	0.57	1.92	0.86	0.61	2.01	0.68	0.64	2.09	0.55	0.57	2.1	0.44	0.58	2.13	0.29	0.63	NaN	NaN	NaN	NaN	NaN	NaN	2.01	0.93	0.27	NaN	NaN	NaN	1.89	0.67	0.2	1.87	0.5	0.28	1.78	0.44	0.26	1.7	0.26	0.22	1.62	0.11	0.3
1021	5.105	NaN	NaN	NaN	2.02	0.95	0.57	1.92	0.87	0.61	2.02	0.68	0.64	2.1	0.55	0.57	2.1	0.45	0.58	2.13	0.29	0.63	NaN	NaN	NaN	NaN	NaN	NaN	2.02	0.93	0.26	1.93	0.85	0.23	1.9	0.67	0.2	1.87	0.5	0.28	1.78	0.44	0.26	1.7	0.27	0.22	1.62	0.11	0.3
1022	5.11	NaN	NaN	NaN	2.03	0.95	0.57	1.93	0.87	0.61	2.03	0.69	0.65	2.1	0.55	0.57	2.11	0.45	0.58	2.13	0.29	0.63	NaN	NaN	NaN	NaN	NaN	NaN	2.03	0.94	0.25	NaN	NaN	NaN	1.9	0.67	0.2	1.88	0.5	0.28	1.79	0.44	0.27	1.7	0.27	0.22	1.62	0.11	0.3
1023	5.115	NaN	NaN	NaN	2.03	0.95	0.57	1.93	0.87	0.61	2.03	0.69	0.65	NaN	NaN	NaN	2.11	0.45	0.58	2.14	0.29	0.63	NaN	NaN	NaN	NaN	NaN	NaN	2.04	0.95	0.25	NaN	NaN	NaN	1.91	0.68	0.2	1.88	0.5	0.28	1.79	0.44	0.27	1.7	0.27	0.22	1.62	0.12	0.3
1024	5.12	NaN	NaN	NaN	2.04	0.95	0.57	1.93	0.87	0.61	2.04	0.69	0.65	NaN	NaN	NaN	2.12	0.45	0.58	2.14	0.29	0.63	NaN	NaN	NaN	NaN	NaN	NaN	2.04	0.95	0.25	NaN	NaN	NaN	1.91	0.68	0.2	1.89	0.5	0.29	1.8	0.44	0.27	1.71	0.27	0.22	1.62	0.12	0.3
1025	5.125	NaN	NaN	NaN	2.04	0.95	0.58	1.94	0.87	0.61	2.04	0.69	0.65	NaN	NaN	NaN	2.12	0.45	0.58	2.14	0.29	0.63	NaN	NaN	NaN	NaN	NaN	NaN	2.04	0.95	0.25	NaN	NaN	NaN	1.91	0.68	0.2	1.9	0.5	0.29	1.8	0.44	0.27	1.71	0.27	0.22	1.62	0.12	0.3
1026	5.13	NaN	NaN	NaN	2.04	0.95	0.58	1.94	0.87	0.61	2.05	0.69	0.65	NaN	NaN	NaN	2.13	0.45	0.58	2.15	0.29	0.63	NaN	NaN	NaN	NaN	NaN	NaN	2.05	0.95	0.25	NaN	NaN	NaN	1.92	0.68	0.2	1.9	0.5	0.29	1.81	0.44	0.27	1.71	0.27	0.22	1.63	0.12	0.3
1027	5.135	NaN	NaN	NaN	2.05	0.95	0.58	1.95	0.87	0.61	2.05	0.69	0.65	NaN	NaN	NaN	2.13	0.45	0.59	2.15	0.29	0.63	NaN	NaN	NaN	NaN	NaN	NaN	2.05	0.95	0.25	NaN	NaN	NaN	1.92	0.68	0.2	1.91	0.5	0.29	1.81	0.44	0.27	1.72	0.28	0.22	1.63	0.12	0.3
1028	5.14	NaN	NaN	NaN	2.05	0.95	0.58	1.95	0.87	0.62	2.06	0.69	0.65	NaN	NaN	NaN	2.13	0.45	0.59	2.15	0.29	0.63	NaN	NaN	NaN	NaN	NaN	NaN	2.05	0.95	0.25	NaN	NaN	NaN	1.93	0.68	0.21	1.92	0.5	0.29	1.82	0.44	0.27	1.72	0.28	0.22	1.63	0.13	0.3
1029	5.145	NaN	NaN	NaN	2.06	0.95	0.58	1.96	0.87	0.62	2.06	0.69	0.65	NaN	NaN	NaN	NaN	NaN	NaN	2.15	0.29	0.63	NaN	NaN	NaN	NaN	NaN	NaN	2.06	0.95	0.25	NaN	NaN	NaN	1.93	0.68	0.21	1.92	0.5	0.29	1.83	0.44	0.27	1.72	0.28	0.22	1.63	0.13	0.3
1030	5.15	NaN	NaN	NaN	2.06	0.96	0.58	1.97	0.88	0.62	2.07	0.69	0.65	NaN	NaN	NaN	2.14	0.45	0.58	2.16	0.29	0.63	NaN	NaN	NaN	NaN	NaN	NaN	2.06	0.95	0.25	NaN	NaN	NaN	1.94	0.68	0.21	1.93	0.5	0.29	1.83	0.44	0.27	1.73	0.28	0.22	1.64	0.13	0.3
1031	5.155	NaN	NaN	NaN	2.07	0.96	0.58	1.97	0.88	0.62	2.07	0.69	0.65	NaN	NaN	NaN	2.14	0.45	0.58	2.16	0.29	0.63	NaN	NaN	NaN	NaN	NaN	NaN	2.06	0.95	0.25	NaN	NaN	NaN	1.94	0.68	0.21	1.93	0.5	0.29	1.84	0.44	0.26	1.73	0.28	0.22	1.64	0.14	0.3
1032	5.16	NaN	NaN	NaN	2.07	0.96	0.58	1.98	0.88	0.62	2.07	0.69	0.65	NaN	NaN	NaN	2.14	0.45	0.58	2.16	0.29	0.63	NaN	NaN	NaN	NaN	NaN	NaN	2.07	0.95	0.26	NaN	NaN	NaN	1.95	0.68	0.21	1.94	0.5	0.28	1.85	0.44	0.26	1.74	0.29	0.22	1.64	0.14	0.3
1033	5.165	NaN	NaN	NaN	2.08	0.96	0.58	1.98	0.88	0.62	2.07	0.69	0.65	NaN	NaN	NaN	2.15	0.45	0.58	2.16	0.29	0.63	NaN	NaN	NaN	NaN	NaN	NaN	2.07	0.95	0.26	NaN	NaN	NaN	1.95	0.68	0.21	1.95	0.5	0.28	1.85	0.44	0.26	1.74	0.29	0.22	1.65	0.14	0.29
1034	5.17	NaN	NaN	NaN	2.08	0.96	0.58	1.98	0.88	0.62	2.08	0.69	0.65	NaN	NaN	NaN	2.15	0.45	0.59	2.16	0.29	0.63	NaN	NaN	NaN	NaN	NaN	NaN	2.07	0.95	0.26	NaN	NaN	NaN	1.95	0.68	0.21	1.96	0.5	0.28	1.86	0.44	0.26	1.75	0.29	0.22	1.65	0.14	0.29
1035	5.175	NaN	NaN	NaN	2.09	0.96	0.58	NaN	NaN	NaN	2.08	0.69	0.65	NaN	NaN	NaN	2.15	0.45	0.59	2.16	0.29	0.63	NaN	NaN	NaN	NaN	NaN	NaN	2.08	0.95	0.26	NaN	NaN	NaN	1.96	0.68	0.21	1.96	0.5	0.28	1.87	0.44	0.26	1.75	0.29	0.22	1.65	0.15	0.29
1036	5.18	NaN	NaN	NaN	2.09	0.96	0.58	NaN	NaN	NaN	2.08	0.69	0.65	NaN	NaN	NaN	2.15	0.45	0.59	2.16	0.29	0.63	NaN	NaN	NaN	NaN	NaN	NaN	2.08	0.96	0.26	NaN	NaN	NaN	1.96	0.68	0.21	1.97	0.5	0.28	1.87	0.44	0.26	1.76	0.29	0.22	1.66	0.15	0.29
1037	5.185	NaN	NaN	NaN	2.1	0.96	0.58	NaN	NaN	NaN	2.09	0.69	0.65	NaN	NaN	NaN	2.15	0.45	0.59	2.16	0.29	0.63	NaN	NaN	NaN	NaN	NaN	NaN	2.08	0.95	0.26	NaN	NaN	NaN	1.97	0.68	0.21	1.98	0.5	0.28	1.88	0.44	0.26	1.76	0.3	0.21	1.66	0.15	0.29
1038	5.19	NaN	NaN	NaN	2.1	0.96	0.58	2	0.88	0.63	2.09	0.69	0.66	NaN	NaN	NaN	2.15	0.45	0.59	2.16	0.29	0.63	NaN	NaN	NaN	NaN	NaN	NaN	2.08	0.95	0.27	1.99	0.86	0.25	1.97	0.68	0.21	1.98	0.5	0.28	1.89	0.44	0.26	1.77	0.3	0.21	1.67	0.16	0.29
1039	5.195	NaN	NaN	NaN	2.11	0.96	0.58	NaN	NaN	NaN	2.09	0.69	0.66	NaN	NaN	NaN	2.16	0.45	0.59	2.16	0.29	0.63	NaN	NaN	NaN	NaN	NaN	NaN	2.09	0.95	0.26	NaN	NaN	NaN	1.98	0.69	0.21	1.99	0.5	0.27	1.9	0.44	0.26	1.78	0.3	0.21	1.67	0.16	0.29
1040	5.2	NaN	NaN	NaN	2.11	0.96	0.58	NaN	NaN	NaN	2.09	0.69	0.66	NaN	NaN	NaN	2.16	0.45	0.59	2.16	0.29	0.63	NaN	NaN	NaN	NaN	NaN	NaN	2.09	0.96	0.26	NaN	NaN	NaN	1.98	0.69	0.21	2	0.5	0.27	1.9	0.44	0.26	1.78	0.3	0.21	1.67	0.16	0.29
1041	5.205	NaN	NaN	NaN	2.11	0.97	0.58	NaN	NaN	NaN	2.1	0.69	0.66	NaN	NaN	NaN	2.16	0.45	0.59	2.17	0.29	0.63	NaN	NaN	NaN	NaN	NaN	NaN	2.09	0.96	0.26	NaN	NaN	NaN	1.98	0.69	0.21	2	0.5	0.27	1.91	0.44	0.26	1.79	0.3	0.21	1.68	0.17	0.29
1042	5.21	NaN	NaN	NaN	2.12	0.97	0.58	NaN	NaN	NaN	2.1	0.69	0.66	NaN	NaN	NaN	2.16	0.45	0.59	2.17	0.29	0.63	NaN	NaN	NaN	NaN	NaN	NaN	2.09	0.96	0.26	NaN	NaN	NaN	1.99	0.69	0.21	2.01	0.5	0.27	1.92	0.44	0.25	1.8	0.3	0.21	1.68	0.17	0.29
1043	5.215	NaN	NaN	NaN	2.12	0.97	0.58	NaN	NaN	NaN	2.11	0.69	0.66	NaN	NaN	NaN	2.16	0.45	0.59	2.17	0.29	0.63	NaN	NaN	NaN	NaN	NaN	NaN	2.1	0.96	0.27	NaN	NaN	NaN	1.99	0.69	0.21	2.02	0.5	0.27	1.93	0.44	0.25	1.8	0.31	0.21	1.69	0.17	0.29
1044	5.22	NaN	NaN	NaN	2.13	0.97	0.58	NaN	NaN	NaN	NaN	NaN	NaN	NaN	NaN	NaN	2.16	0.45	0.59	2.17	0.29	0.63	NaN	NaN	NaN	NaN	NaN	NaN	2.1	0.96	0.27	NaN	NaN	NaN	2	0.69	0.21	2.03	0.5	0.27	1.94	0.44	0.25	1.81	0.31	0.21	1.69	0.18	0.29
1045	5.225	NaN	NaN	NaN	2.13	0.97	0.58	NaN	NaN	NaN	NaN	NaN	NaN	NaN	NaN	NaN	2.17	0.45	0.59	2.17	0.29	0.63	NaN	NaN	NaN	NaN	NaN	NaN	2.1	0.96	0.27	NaN	NaN	NaN	2	0.69	0.21	2.03	0.5	0.27	1.95	0.45	0.25	1.82	0.31	0.21	1.7	0.18	0.29
1046	5.23	NaN	NaN	NaN	2.13	0.97	0.58	NaN	NaN	NaN	2.12	0.7	0.66	NaN	NaN	NaN	2.17	0.45	0.59	2.17	0.29	0.63	NaN	NaN	NaN	NaN	NaN	NaN	2.11	0.96	0.27	NaN	NaN	NaN	2	0.69	0.21	2.04	0.5	0.27	1.95	0.45	0.25	1.82	0.31	0.21	1.7	0.18	0.29
1047	5.235	NaN	NaN	NaN	2.14	0.97	0.58	NaN	NaN	NaN	2.12	0.7	0.66	NaN	NaN	NaN	2.17	0.45	0.59	2.18	0.29	0.63	NaN	NaN	NaN	NaN	NaN	NaN	2.11	0.96	0.27	NaN	NaN	NaN	2.01	0.69	0.21	2.05	0.5	0.26	1.96	0.45	0.25	1.83	0.31	0.21	1.71	0.19	0.29
1048	5.24	NaN	NaN	NaN	NaN	NaN	NaN	1.93	0.75	0.59	NaN	NaN	NaN	NaN	NaN	NaN	2.17	0.45	0.59	2.18	0.29	0.63	NaN	NaN	NaN	NaN	NaN	NaN	2.11	0.96	0.27	NaN	NaN	NaN	2.01	0.69	0.21	2.06	0.5	0.26	1.97	0.45	0.25	1.84	0.32	0.21	1.71	0.19	0.29
1049	5.245	NaN	NaN	NaN	NaN	NaN	NaN	1.93	0.75	0.6	NaN	NaN	NaN	NaN	NaN	NaN	2.17	0.45	0.59	2.18	0.29	0.63	NaN	NaN	NaN	NaN	NaN	NaN	2.11	0.96	0.27	NaN	NaN	NaN	2.02	0.69	0.21	2.06	0.5	0.26	1.98	0.45	0.25	1.84	0.32	0.21	1.72	0.2	0.29
1050	5.25	NaN	NaN	NaN	2.15	0.97	0.59	NaN	NaN	NaN	2.13	0.7	0.66	NaN	NaN	NaN	2.17	0.45	0.59	2.18	0.29	0.63	NaN	NaN	NaN	NaN	NaN	NaN	2.11	0.96	0.27	NaN	NaN	NaN	NaN	NaN	NaN	2.07	0.5	0.26	1.98	0.45	0.25	1.85	0.32	0.21	1.73	0.2	0.29
1051	5.255	NaN	NaN	NaN	2.15	0.97	0.59	NaN	NaN	NaN	2.13	0.7	0.66	NaN	NaN	NaN	2.17	0.45	0.59	2.18	0.29	0.63	NaN	NaN	NaN	NaN	NaN	NaN	2.11	0.95	0.28	NaN	NaN	NaN	2.03	0.69	0.21	2.08	0.5	0.26	1.99	0.45	0.25	1.86	0.32	0.21	1.73	0.2	0.29
1052	5.26	NaN	NaN	NaN	2.16	0.97	0.59	NaN	NaN	NaN	2.13	0.7	0.66	NaN	NaN	NaN	2.18	0.45	0.59	2.18	0.29	0.63	NaN	NaN	NaN	NaN	NaN	NaN	2.11	0.95	0.28	NaN	NaN	NaN	NaN	NaN	NaN	2.08	0.5	0.26	2	0.45	0.25	1.86	0.32	0.21	1.74	0.21	0.29
1053	5.265	NaN	NaN	NaN	2.16	0.97	0.59	NaN	NaN	NaN	NaN	NaN	NaN	NaN	NaN	NaN	2.18	0.45	0.59	2.18	0.29	0.63	NaN	NaN	NaN	NaN	NaN	NaN	2.12	0.95	0.28	NaN	NaN	NaN	NaN	NaN	NaN	2.09	0.51	0.26	2	0.45	0.25	1.87	0.33	0.21	1.74	0.21	0.29
1054	5.27	NaN	NaN	NaN	2.16	0.97	0.59	NaN	NaN	NaN	NaN	NaN	NaN	NaN	NaN	NaN	2.18	0.45	0.59	2.18	0.29	0.63	NaN	NaN	NaN	NaN	NaN	NaN	2.12	0.95	0.28	NaN	NaN	NaN	2.04	0.69	0.21	2.1	0.51	0.26	2.01	0.45	0.25	1.88	0.33	0.21	1.75	0.21	0.29
1055	5.275	NaN	NaN	NaN	2.17	0.97	0.59	NaN	NaN	NaN	NaN	NaN	NaN	NaN	NaN	NaN	2.18	0.45	0.59	2.18	0.29	0.63	NaN	NaN	NaN	NaN	NaN	NaN	NaN	NaN	NaN	NaN	NaN	NaN	NaN	NaN	NaN	2.1	0.51	0.26	2.02	0.45	0.25	1.88	0.33	0.21	1.76	0.22	0.29
1056	5.28	NaN	NaN	NaN	2.17	0.97	0.59	NaN	NaN	NaN	NaN	NaN	NaN	NaN	NaN	NaN	2.18	0.45	0.59	2.18	0.29	0.63	NaN	NaN	NaN	NaN	NaN	NaN	NaN	NaN	NaN	NaN	NaN	NaN	2.05	0.69	0.21	2.11	0.51	0.26	NaN	NaN	NaN	1.89	0.33	0.21	1.76	0.22	0.29
1057	5.285	NaN	NaN	NaN	2.17	0.97	0.59	NaN	NaN	NaN	2.15	0.7	0.67	NaN	NaN	NaN	2.18	0.44	0.59	2.18	0.29	0.63	NaN	NaN	NaN	NaN	NaN	NaN	NaN	NaN	NaN	NaN	NaN	NaN	NaN	NaN	NaN	2.11	0.51	0.25	2.04	0.46	0.24	1.9	0.34	0.21	1.77	0.22	0.29
1058	5.29	NaN	NaN	NaN	2.17	0.97	0.59	NaN	NaN	NaN	2.15	0.7	0.67	NaN	NaN	NaN	2.18	0.44	0.59	2.18	0.29	0.63	NaN	NaN	NaN	NaN	NaN	NaN	NaN	NaN	NaN	NaN	NaN	NaN	NaN	NaN	NaN	2.11	0.52	0.25	2.04	0.46	0.24	1.9	0.34	0.21	1.77	0.22	0.3
1059	5.295	NaN	NaN	NaN	2.18	0.97	0.59	NaN	NaN	NaN	NaN	NaN	NaN	NaN	NaN	NaN	2.18	0.45	0.59	2.18	0.29	0.63	NaN	NaN	NaN	NaN	NaN	NaN	NaN	NaN	NaN	NaN	NaN	NaN	NaN	NaN	NaN	2.11	0.52	0.25	2.05	0.46	0.24	1.91	0.34	0.21	1.78	0.23	0.3
1060	5.3	NaN	NaN	NaN	2.18	0.97	0.59	NaN	NaN	NaN	NaN	NaN	NaN	NaN	NaN	NaN	NaN	NaN	NaN	2.18	0.29	0.63	NaN	NaN	NaN	NaN	NaN	NaN	NaN	NaN	NaN	NaN	NaN	NaN	NaN	NaN	NaN	2.08	0.53	0.24	2.05	0.46	0.24	1.91	0.34	0.21	1.79	0.23	0.3
1061	5.305	NaN	NaN	NaN	2.18	0.97	0.59	NaN	NaN	NaN	2.15	0.7	0.66	NaN	NaN	NaN	2.18	0.45	0.59	2.18	0.29	0.63	NaN	NaN	NaN	NaN	NaN	NaN	NaN	NaN	NaN	NaN	NaN	NaN	NaN	NaN	NaN	2.08	0.54	0.24	NaN	NaN	NaN	1.92	0.34	0.21	1.8	0.23	0.3
1062	5.31	NaN	NaN	NaN	2.19	0.97	0.59	NaN	NaN	NaN	2.16	0.7	0.66	NaN	NaN	NaN	2.18	0.45	0.59	2.18	0.29	0.63	NaN	NaN	NaN	NaN	NaN	NaN	NaN	NaN	NaN	NaN	NaN	NaN	NaN	NaN	NaN	NaN	NaN	NaN	2.07	0.46	0.24	1.93	0.35	0.21	1.8	0.23	0.3
1063	5.315	NaN	NaN	NaN	2.19	0.97	0.59	NaN	NaN	NaN	2.16	0.7	0.66	NaN	NaN	NaN	2.19	0.45	0.59	2.18	0.29	0.63	NaN	NaN	NaN	NaN	NaN	NaN	NaN	NaN	NaN	NaN	NaN	NaN	NaN	NaN	NaN	NaN	NaN	NaN	2.08	0.46	0.24	1.93	0.35	0.21	1.81	0.23	0.3
1064	5.32	NaN	NaN	NaN	2.19	0.97	0.59	NaN	NaN	NaN	2.16	0.7	0.66	NaN	NaN	NaN	2.19	0.45	0.59	2.18	0.29	0.63	NaN	NaN	NaN	NaN	NaN	NaN	NaN	NaN	NaN	NaN	NaN	NaN	NaN	NaN	NaN	NaN	NaN	NaN	2.08	0.47	0.24	1.94	0.35	0.21	1.82	0.23	0.3
1065	5.325	NaN	NaN	NaN	2.19	0.97	0.59	NaN	NaN	NaN	2.16	0.7	0.66	NaN	NaN	NaN	2.19	0.45	0.59	2.19	0.29	0.63	NaN	NaN	NaN	NaN	NaN	NaN	NaN	NaN	NaN	NaN	NaN	NaN	NaN	NaN	NaN	NaN	NaN	NaN	2.09	0.47	0.24	1.95	0.35	0.21	1.82	0.23	0.3
1066	5.33	NaN	NaN	NaN	NaN	NaN	NaN	NaN	NaN	NaN	2.17	0.7	0.66	NaN	NaN	NaN	2.19	0.45	0.59	2.19	0.29	0.63	NaN	NaN	NaN	NaN	NaN	NaN	NaN	NaN	NaN	NaN	NaN	NaN	NaN	NaN	NaN	1.81	0.65	0.15	2.09	0.47	0.24	1.95	0.35	0.21	1.83	0.23	0.3
1067	5.335	NaN	NaN	NaN	2.2	0.98	0.59	NaN	NaN	NaN	2.17	0.7	0.66	NaN	NaN	NaN	2.19	0.45	0.59	2.19	0.29	0.64	NaN	NaN	NaN	NaN	NaN	NaN	NaN	NaN	NaN	NaN	NaN	NaN	NaN	NaN	NaN	NaN	NaN	NaN	NaN	NaN	NaN	1.96	0.35	0.21	1.84	0.24	0.3
1068	5.34	NaN	NaN	NaN	2.2	0.98	0.59	NaN	NaN	NaN	2.17	0.7	0.66	NaN	NaN	NaN	2.19	0.45	0.59	2.19	0.29	0.64	NaN	NaN	NaN	NaN	NaN	NaN	NaN	NaN	NaN	NaN	NaN	NaN	NaN	NaN	NaN	NaN	NaN	NaN	2.09	0.48	0.24	1.97	0.35	0.21	1.85	0.23	0.3
1069	5.345	NaN	NaN	NaN	2.2	0.98	0.59	NaN	NaN	NaN	2.17	0.7	0.66	NaN	NaN	NaN	NaN	NaN	NaN	2.19	0.29	0.64	NaN	NaN	NaN	NaN	NaN	NaN	NaN	NaN	NaN	NaN	NaN	NaN	NaN	NaN	NaN	NaN	NaN	NaN	2.08	0.48	0.23	1.97	0.36	0.21	1.85	0.23	0.3
1070	5.35	NaN	NaN	NaN	2.21	0.98	0.59	NaN	NaN	NaN	2.17	0.7	0.66	NaN	NaN	NaN	NaN	NaN	NaN	2.19	0.29	0.64	NaN	NaN	NaN	NaN	NaN	NaN	NaN	NaN	NaN	NaN	NaN	NaN	NaN	NaN	NaN	NaN	NaN	NaN	NaN	NaN	NaN	1.98	0.36	0.21	1.86	0.23	0.3
1071	5.355	NaN	NaN	NaN	2.21	0.98	0.59	NaN	NaN	NaN	2.17	0.7	0.66	NaN	NaN	NaN	NaN	NaN	NaN	2.19	0.29	0.64	NaN	NaN	NaN	NaN	NaN	NaN	NaN	NaN	NaN	NaN	NaN	NaN	NaN	NaN	NaN	NaN	NaN	NaN	NaN	NaN	NaN	1.98	0.36	0.21	1.87	0.23	0.3
1072	5.36	NaN	NaN	NaN	2.21	0.98	0.59	NaN	NaN	NaN	2.17	0.7	0.67	NaN	NaN	NaN	NaN	NaN	NaN	2.19	0.29	0.64	NaN	NaN	NaN	NaN	NaN	NaN	NaN	NaN	NaN	NaN	NaN	NaN	NaN	NaN	NaN	NaN	NaN	NaN	NaN	NaN	NaN	1.99	0.36	0.21	1.88	0.23	0.3
1073	5.365	NaN	NaN	NaN	2.21	0.98	0.59	NaN	NaN	NaN	2.18	0.7	0.67	NaN	NaN	NaN	NaN	NaN	NaN	2.19	0.29	0.64	NaN	NaN	NaN	NaN	NaN	NaN	NaN	NaN	NaN	NaN	NaN	NaN	NaN	NaN	NaN	NaN	NaN	NaN	2.1	0.49	0.23	2	0.36	0.21	1.88	0.23	0.3
1074	5.37	NaN	NaN	NaN	2.22	0.98	0.59	NaN	NaN	NaN	2.18	0.7	0.67	NaN	NaN	NaN	NaN	NaN	NaN	2.19	0.29	0.64	NaN	NaN	NaN	NaN	NaN	NaN	NaN	NaN	NaN	NaN	NaN	NaN	NaN	NaN	NaN	NaN	NaN	NaN	NaN	NaN	NaN	2	0.36	0.21	1.89	0.23	0.3
1075	5.375	NaN	NaN	NaN	2.22	0.98	0.59	NaN	NaN	NaN	2.18	0.7	0.67	NaN	NaN	NaN	NaN	NaN	NaN	2.19	0.29	0.64	NaN	NaN	NaN	NaN	NaN	NaN	2.09	0.88	0.26	NaN	NaN	NaN	NaN	NaN	NaN	NaN	NaN	NaN	2.15	0.48	0.24	2.01	0.36	0.21	1.9	0.23	0.3
1076	5.38	NaN	NaN	NaN	2.22	0.98	0.59	NaN	NaN	NaN	2.18	0.7	0.67	NaN	NaN	NaN	NaN	NaN	NaN	2.19	0.29	0.64	NaN	NaN	NaN	NaN	NaN	NaN	2.09	0.88	0.26	NaN	NaN	NaN	NaN	NaN	NaN	NaN	NaN	NaN	NaN	NaN	NaN	2.02	0.36	0.21	1.91	0.23	0.3
1077	5.385	NaN	NaN	NaN	2.22	0.98	0.59	NaN	NaN	NaN	2.18	0.7	0.67	NaN	NaN	NaN	NaN	NaN	NaN	2.19	0.29	0.64	NaN	NaN	NaN	NaN	NaN	NaN	2.09	0.88	0.26	NaN	NaN	NaN	NaN	NaN	NaN	NaN	NaN	NaN	NaN	NaN	NaN	2.02	0.35	0.21	1.92	0.22	0.3
1078	5.39	NaN	NaN	NaN	2.23	0.98	0.59	NaN	NaN	NaN	2.18	0.7	0.67	NaN	NaN	NaN	NaN	NaN	NaN	2.19	0.29	0.64	NaN	NaN	NaN	NaN	NaN	NaN	NaN	NaN	NaN	NaN	NaN	NaN	NaN	NaN	NaN	NaN	NaN	NaN	NaN	NaN	NaN	2.03	0.35	0.21	1.92	0.22	0.3
1079	5.395	NaN	NaN	NaN	2.23	0.98	0.59	NaN	NaN	NaN	2.18	0.7	0.67	NaN	NaN	NaN	NaN	NaN	NaN	2.19	0.29	0.64	NaN	NaN	NaN	NaN	NaN	NaN	NaN	NaN	NaN	NaN	NaN	NaN	NaN	NaN	NaN	NaN	NaN	NaN	NaN	NaN	NaN	2.04	0.35	0.21	1.93	0.22	0.3
1080	5.4	NaN	NaN	NaN	2.23	0.98	0.59	NaN	NaN	NaN	2.18	0.7	0.67	NaN	NaN	NaN	NaN	NaN	NaN	2.19	0.29	0.64	NaN	NaN	NaN	NaN	NaN	NaN	NaN	NaN	NaN	NaN	NaN	NaN	NaN	NaN	NaN	NaN	NaN	NaN	2.18	0.48	0.24	2.04	0.35	0.21	1.94	0.22	0.3
1081	5.405	NaN	NaN	NaN	2.23	0.98	0.59	NaN	NaN	NaN	2.19	0.7	0.67	NaN	NaN	NaN	NaN	NaN	NaN	2.19	0.29	0.64	NaN	NaN	NaN	NaN	NaN	NaN	NaN	NaN	NaN	NaN	NaN	NaN	NaN	NaN	NaN	NaN	NaN	NaN	2.18	0.48	0.24	2.05	0.35	0.21	1.95	0.21	0.3
1082	5.41	NaN	NaN	NaN	2.24	0.98	0.59	NaN	NaN	NaN	2.19	0.7	0.67	NaN	NaN	NaN	NaN	NaN	NaN	2.19	0.29	0.64	NaN	NaN	NaN	NaN	NaN	NaN	NaN	NaN	NaN	NaN	NaN	NaN	NaN	NaN	NaN	NaN	NaN	NaN	NaN	NaN	NaN	2.06	0.35	0.21	1.96	0.21	0.3
1083	5.415	NaN	NaN	NaN	2.24	0.98	0.59	NaN	NaN	NaN	2.19	0.7	0.67	NaN	NaN	NaN	NaN	NaN	NaN	2.19	0.29	0.64	NaN	NaN	NaN	NaN	NaN	NaN	NaN	NaN	NaN	NaN	NaN	NaN	NaN	NaN	NaN	NaN	NaN	NaN	NaN	NaN	NaN	2.07	0.35	0.21	1.97	0.21	0.3
1084	5.42	NaN	NaN	NaN	2.24	0.98	0.59	NaN	NaN	NaN	2.19	0.7	0.67	NaN	NaN	NaN	NaN	NaN	NaN	2.19	0.29	0.64	NaN	NaN	NaN	NaN	NaN	NaN	NaN	NaN	NaN	NaN	NaN	NaN	NaN	NaN	NaN	NaN	NaN	NaN	2.19	0.48	0.24	2.07	0.34	0.21	1.97	0.19	0.3
1085	5.425	NaN	NaN	NaN	2.24	0.98	0.59	NaN	NaN	NaN	2.19	0.7	0.67	NaN	NaN	NaN	NaN	NaN	NaN	2.19	0.29	0.64	NaN	NaN	NaN	NaN	NaN	NaN	NaN	NaN	NaN	NaN	NaN	NaN	NaN	NaN	NaN	NaN	NaN	NaN	2.19	0.49	0.24	2.08	0.34	0.21	1.97	0.17	0.31
1086	5.43	NaN	NaN	NaN	2.24	0.98	0.59	NaN	NaN	NaN	2.19	0.7	0.67	NaN	NaN	NaN	NaN	NaN	NaN	2.19	0.29	0.64	NaN	NaN	NaN	NaN	NaN	NaN	NaN	NaN	NaN	NaN	NaN	NaN	NaN	NaN	NaN	NaN	NaN	NaN	2.19	0.49	0.24	2.09	0.34	0.21	1.99	0.19	0.3
1087	5.435	NaN	NaN	NaN	2.25	0.98	0.59	NaN	NaN	NaN	2.19	0.7	0.67	NaN	NaN	NaN	NaN	NaN	NaN	2.19	0.29	0.64	NaN	NaN	NaN	NaN	NaN	NaN	NaN	NaN	NaN	NaN	NaN	NaN	NaN	NaN	NaN	NaN	NaN	NaN	NaN	NaN	NaN	2.09	0.34	0.21	2	0.19	0.29
1088	5.44	NaN	NaN	NaN	2.25	0.98	0.59	NaN	NaN	NaN	2.2	0.7	0.67	NaN	NaN	NaN	NaN	NaN	NaN	2.19	0.29	0.64	NaN	NaN	NaN	NaN	NaN	NaN	NaN	NaN	NaN	NaN	NaN	NaN	NaN	NaN	NaN	NaN	NaN	NaN	2.21	0.48	0.24	2.1	0.34	0.21	2.01	0.19	0.29
1089	5.445	NaN	NaN	NaN	2.25	0.98	0.59	NaN	NaN	NaN	2.2	0.7	0.67	NaN	NaN	NaN	NaN	NaN	NaN	2.19	0.29	0.64	NaN	NaN	NaN	NaN	NaN	NaN	NaN	NaN	NaN	NaN	NaN	NaN	NaN	NaN	NaN	NaN	NaN	NaN	2.21	0.48	0.24	2.11	0.33	0.21	NaN	NaN	NaN
1090	5.45	NaN	NaN	NaN	2.25	0.98	0.59	NaN	NaN	NaN	2.2	0.7	0.67	NaN	NaN	NaN	NaN	NaN	NaN	2.19	0.29	0.64	NaN	NaN	NaN	NaN	NaN	NaN	NaN	NaN	NaN	NaN	NaN	NaN	NaN	NaN	NaN	NaN	NaN	NaN	2.22	0.48	0.24	2.11	0.33	0.21	NaN	NaN	NaN
1091	5.455	NaN	NaN	NaN	2.26	0.98	0.59	NaN	NaN	NaN	2.2	0.7	0.67	NaN	NaN	NaN	NaN	NaN	NaN	2.19	0.29	0.64	NaN	NaN	NaN	NaN	NaN	NaN	NaN	NaN	NaN	NaN	NaN	NaN	NaN	NaN	NaN	NaN	NaN	NaN	2.22	0.48	0.24	2.12	0.33	0.21	2.03	0.18	0.29
1092	5.46	NaN	NaN	NaN	2.26	0.98	0.59	NaN	NaN	NaN	2.2	0.7	0.67	NaN	NaN	NaN	NaN	NaN	NaN	2.19	0.29	0.64	NaN	NaN	NaN	NaN	NaN	NaN	NaN	NaN	NaN	NaN	NaN	NaN	NaN	NaN	NaN	NaN	NaN	NaN	2.22	0.48	0.24	2.13	0.33	0.21	NaN	NaN	NaN
1093	5.465	NaN	NaN	NaN	2.26	0.98	0.59	NaN	NaN	NaN	2.2	0.7	0.67	NaN	NaN	NaN	NaN	NaN	NaN	2.19	0.29	0.64	NaN	NaN	NaN	NaN	NaN	NaN	NaN	NaN	NaN	NaN	NaN	NaN	NaN	NaN	NaN	NaN	NaN	NaN	2.23	0.48	0.24	2.13	0.32	0.2	NaN	NaN	NaN
1094	5.47	NaN	NaN	NaN	2.26	0.98	0.59	NaN	NaN	NaN	2.2	0.7	0.67	NaN	NaN	NaN	NaN	NaN	NaN	2.19	0.29	0.64	NaN	NaN	NaN	NaN	NaN	NaN	NaN	NaN	NaN	NaN	NaN	NaN	NaN	NaN	NaN	NaN	NaN	NaN	2.23	0.48	0.25	2.14	0.32	0.2	2.07	0.16	0.28
1095	5.475	NaN	NaN	NaN	2.26	0.98	0.59	NaN	NaN	NaN	2.2	0.7	0.67	NaN	NaN	NaN	NaN	NaN	NaN	2.19	0.29	0.64	NaN	NaN	NaN	NaN	NaN	NaN	NaN	NaN	NaN	NaN	NaN	NaN	NaN	NaN	NaN	NaN	NaN	NaN	2.23	0.48	0.25	2.15	0.32	0.2	NaN	NaN	NaN
1096	5.48	NaN	NaN	NaN	2.27	0.98	0.59	NaN	NaN	NaN	2.21	0.7	0.67	NaN	NaN	NaN	NaN	NaN	NaN	2.19	0.29	0.64	NaN	NaN	NaN	NaN	NaN	NaN	NaN	NaN	NaN	NaN	NaN	NaN	NaN	NaN	NaN	NaN	NaN	NaN	2.24	0.48	0.25	2.15	0.31	0.2	NaN	NaN	NaN
1097	5.485	NaN	NaN	NaN	2.27	0.98	0.59	NaN	NaN	NaN	2.21	0.7	0.67	NaN	NaN	NaN	NaN	NaN	NaN	2.19	0.29	0.64	NaN	NaN	NaN	NaN	NaN	NaN	NaN	NaN	NaN	NaN	NaN	NaN	NaN	NaN	NaN	NaN	NaN	NaN	2.24	0.48	0.25	2.16	0.31	0.2	NaN	NaN	NaN
1098	5.49	NaN	NaN	NaN	2.27	0.98	0.59	NaN	NaN	NaN	2.21	0.7	0.67	NaN	NaN	NaN	NaN	NaN	NaN	2.19	0.29	0.64	NaN	NaN	NaN	NaN	NaN	NaN	NaN	NaN	NaN	NaN	NaN	NaN	NaN	NaN	NaN	NaN	NaN	NaN	2.24	0.48	0.25	2.17	0.31	0.2	NaN	NaN	NaN
1099	5.495	NaN	NaN	NaN	2.27	0.98	0.59	NaN	NaN	NaN	2.21	0.7	0.67	NaN	NaN	NaN	NaN	NaN	NaN	2.19	0.29	0.64	NaN	NaN	NaN	NaN	NaN	NaN	NaN	NaN	NaN	NaN	NaN	NaN	NaN	NaN	NaN	NaN	NaN	NaN	2.24	0.47	0.25	2.17	0.31	0.2	NaN	NaN	NaN
1100	5.5	NaN	NaN	NaN	2.27	0.98	0.59	NaN	NaN	NaN	2.21	0.7	0.67	NaN	NaN	NaN	NaN	NaN	NaN	2.19	0.29	0.64	NaN	NaN	NaN	NaN	NaN	NaN	NaN	NaN	NaN	NaN	NaN	NaN	NaN	NaN	NaN	NaN	NaN	NaN	2.25	0.47	0.25	2.18	0.3	0.2	NaN	NaN	NaN
1101	5.505	NaN	NaN	NaN	2.28	0.98	0.59	NaN	NaN	NaN	2.21	0.7	0.66	NaN	NaN	NaN	NaN	NaN	NaN	2.19	0.29	0.64	NaN	NaN	NaN	NaN	NaN	NaN	NaN	NaN	NaN	NaN	NaN	NaN	NaN	NaN	NaN	NaN	NaN	NaN	2.25	0.47	0.25	2.19	0.3	0.2	NaN	NaN	NaN
1102	5.51	NaN	NaN	NaN	2.28	0.98	0.59	NaN	NaN	NaN	2.21	0.7	0.66	NaN	NaN	NaN	NaN	NaN	NaN	2.19	0.29	0.64	NaN	NaN	NaN	NaN	NaN	NaN	NaN	NaN	NaN	NaN	NaN	NaN	NaN	NaN	NaN	NaN	NaN	NaN	2.25	0.47	0.25	2.19	0.3	0.2	NaN	NaN	NaN
1103	5.515	NaN	NaN	NaN	2.28	0.98	0.59	NaN	NaN	NaN	NaN	NaN	NaN	NaN	NaN	NaN	NaN	NaN	NaN	2.19	0.29	0.64	NaN	NaN	NaN	NaN	NaN	NaN	NaN	NaN	NaN	NaN	NaN	NaN	NaN	NaN	NaN	NaN	NaN	NaN	2.26	0.47	0.25	2.2	0.3	0.2	NaN	NaN	NaN
1104	5.52	NaN	NaN	NaN	2.28	0.98	0.59	NaN	NaN	NaN	2.22	0.7	0.66	NaN	NaN	NaN	NaN	NaN	NaN	2.19	0.29	0.64	NaN	NaN	NaN	NaN	NaN	NaN	NaN	NaN	NaN	NaN	NaN	NaN	NaN	NaN	NaN	NaN	NaN	NaN	2.26	0.47	0.25	2.2	0.29	0.19	NaN	NaN	NaN
1105	5.525	NaN	NaN	NaN	2.28	0.98	0.59	NaN	NaN	NaN	NaN	NaN	NaN	NaN	NaN	NaN	NaN	NaN	NaN	2.19	0.29	0.64	NaN	NaN	NaN	NaN	NaN	NaN	NaN	NaN	NaN	NaN	NaN	NaN	NaN	NaN	NaN	NaN	NaN	NaN	2.26	0.47	0.25	2.21	0.29	0.19	NaN	NaN	NaN
1106	5.53	NaN	NaN	NaN	2.29	0.98	0.59	NaN	NaN	NaN	NaN	NaN	NaN	NaN	NaN	NaN	NaN	NaN	NaN	2.19	0.29	0.64	NaN	NaN	NaN	NaN	NaN	NaN	NaN	NaN	NaN	NaN	NaN	NaN	NaN	NaN	NaN	NaN	NaN	NaN	2.26	0.47	0.25	2.21	0.29	0.19	NaN	NaN	NaN
1107	5.535	NaN	NaN	NaN	2.29	0.98	0.59	NaN	NaN	NaN	NaN	NaN	NaN	NaN	NaN	NaN	NaN	NaN	NaN	2.19	0.29	0.64	NaN	NaN	NaN	NaN	NaN	NaN	NaN	NaN	NaN	NaN	NaN	NaN	NaN	NaN	NaN	NaN	NaN	NaN	2.26	0.47	0.25	2.22	0.29	0.19	NaN	NaN	NaN
1108	5.54	NaN	NaN	NaN	2.29	0.98	0.59	NaN	NaN	NaN	NaN	NaN	NaN	NaN	NaN	NaN	NaN	NaN	NaN	2.19	0.29	0.64	NaN	NaN	NaN	NaN	NaN	NaN	NaN	NaN	NaN	NaN	NaN	NaN	NaN	NaN	NaN	NaN	NaN	NaN	2.26	0.47	0.25	2.23	0.28	0.19	NaN	NaN	NaN
1109	5.545	NaN	NaN	NaN	2.29	0.98	0.59	NaN	NaN	NaN	NaN	NaN	NaN	NaN	NaN	NaN	NaN	NaN	NaN	2.19	0.29	0.64	NaN	NaN	NaN	NaN	NaN	NaN	NaN	NaN	NaN	NaN	NaN	NaN	NaN	NaN	NaN	NaN	NaN	NaN	2.26	0.46	0.25	2.24	0.28	0.19	NaN	NaN	NaN
1110	5.55	NaN	NaN	NaN	2.29	0.98	0.59	NaN	NaN	NaN	NaN	NaN	NaN	NaN	NaN	NaN	NaN	NaN	NaN	2.19	0.29	0.64	NaN	NaN	NaN	NaN	NaN	NaN	NaN	NaN	NaN	NaN	NaN	NaN	NaN	NaN	NaN	NaN	NaN	NaN	2.26	0.46	0.25	2.24	0.28	0.19	NaN	NaN	NaN
1111	5.555	NaN	NaN	NaN	2.3	0.98	0.59	NaN	NaN	NaN	NaN	NaN	NaN	NaN	NaN	NaN	NaN	NaN	NaN	2.19	0.29	0.64	NaN	NaN	NaN	NaN	NaN	NaN	NaN	NaN	NaN	NaN	NaN	NaN	NaN	NaN	NaN	NaN	NaN	NaN	2.27	0.46	0.25	2.25	0.28	0.19	NaN	NaN	NaN
1112	5.56	NaN	NaN	NaN	2.3	0.98	0.59	NaN	NaN	NaN	NaN	NaN	NaN	NaN	NaN	NaN	NaN	NaN	NaN	2.19	0.29	0.64	NaN	NaN	NaN	NaN	NaN	NaN	NaN	NaN	NaN	NaN	NaN	NaN	NaN	NaN	NaN	NaN	NaN	NaN	2.27	0.46	0.25	2.26	0.28	0.19	NaN	NaN	NaN
1113	5.565	NaN	NaN	NaN	2.3	0.98	0.59	NaN	NaN	NaN	NaN	NaN	NaN	NaN	NaN	NaN	NaN	NaN	NaN	2.19	0.29	0.64	NaN	NaN	NaN	NaN	NaN	NaN	NaN	NaN	NaN	NaN	NaN	NaN	NaN	NaN	NaN	NaN	NaN	NaN	2.27	0.46	0.25	2.26	0.28	0.19	NaN	NaN	NaN
1114	5.57	NaN	NaN	NaN	2.3	0.98	0.59	NaN	NaN	NaN	NaN	NaN	NaN	NaN	NaN	NaN	NaN	NaN	NaN	2.19	0.29	0.64	NaN	NaN	NaN	NaN	NaN	NaN	NaN	NaN	NaN	NaN	NaN	NaN	NaN	NaN	NaN	NaN	NaN	NaN	2.27	0.46	0.25	2.27	0.27	0.19	NaN	NaN	NaN
1115	5.575	NaN	NaN	NaN	2.3	0.98	0.59	NaN	NaN	NaN	NaN	NaN	NaN	NaN	NaN	NaN	NaN	NaN	NaN	2.19	0.29	0.64	NaN	NaN	NaN	NaN	NaN	NaN	NaN	NaN	NaN	NaN	NaN	NaN	NaN	NaN	NaN	NaN	NaN	NaN	2.27	0.46	0.25	2.28	0.27	0.19	NaN	NaN	NaN
1116	5.58	NaN	NaN	NaN	2.31	0.98	0.59	NaN	NaN	NaN	NaN	NaN	NaN	NaN	NaN	NaN	NaN	NaN	NaN	2.2	0.29	0.64	NaN	NaN	NaN	NaN	NaN	NaN	NaN	NaN	NaN	NaN	NaN	NaN	NaN	NaN	NaN	NaN	NaN	NaN	2.27	0.46	0.25	2.28	0.27	0.19	NaN	NaN	NaN
1117	5.585	NaN	NaN	NaN	2.31	0.98	0.59	NaN	NaN	NaN	NaN	NaN	NaN	NaN	NaN	NaN	NaN	NaN	NaN	2.2	0.29	0.64	NaN	NaN	NaN	NaN	NaN	NaN	NaN	NaN	NaN	NaN	NaN	NaN	NaN	NaN	NaN	NaN	NaN	NaN	2.28	0.45	0.25	2.29	0.27	0.19	NaN	NaN	NaN
1118	5.59	NaN	NaN	NaN	2.31	0.98	0.59	NaN	NaN	NaN	NaN	NaN	NaN	NaN	NaN	NaN	NaN	NaN	NaN	2.2	0.29	0.64	NaN	NaN	NaN	NaN	NaN	NaN	NaN	NaN	NaN	NaN	NaN	NaN	NaN	NaN	NaN	NaN	NaN	NaN	2.28	0.45	0.25	2.29	0.27	0.19	NaN	NaN	NaN
1119	5.595	NaN	NaN	NaN	2.31	0.98	0.59	NaN	NaN	NaN	NaN	NaN	NaN	NaN	NaN	NaN	NaN	NaN	NaN	2.2	0.29	0.64	NaN	NaN	NaN	NaN	NaN	NaN	NaN	NaN	NaN	NaN	NaN	NaN	NaN	NaN	NaN	NaN	NaN	NaN	2.28	0.45	0.25	2.3	0.27	0.19	NaN	NaN	NaN
1120	5.6	NaN	NaN	NaN	2.31	0.98	0.59	NaN	NaN	NaN	NaN	NaN	NaN	NaN	NaN	NaN	NaN	NaN	NaN	2.2	0.29	0.64	NaN	NaN	NaN	NaN	NaN	NaN	NaN	NaN	NaN	NaN	NaN	NaN	NaN	NaN	NaN	NaN	NaN	NaN	2.28	0.45	0.25	2.31	0.27	0.19	NaN	NaN	NaN
1121	5.605	NaN	NaN	NaN	2.31	0.98	0.59	NaN	NaN	NaN	NaN	NaN	NaN	NaN	NaN	NaN	NaN	NaN	NaN	2.2	0.29	0.64	NaN	NaN	NaN	NaN	NaN	NaN	NaN	NaN	NaN	NaN	NaN	NaN	NaN	NaN	NaN	NaN	NaN	NaN	2.28	0.45	0.25	2.32	0.26	0.19	NaN	NaN	NaN
1122	5.61	NaN	NaN	NaN	2.32	0.98	0.59	NaN	NaN	NaN	NaN	NaN	NaN	NaN	NaN	NaN	NaN	NaN	NaN	2.2	0.29	0.64	NaN	NaN	NaN	NaN	NaN	NaN	NaN	NaN	NaN	NaN	NaN	NaN	NaN	NaN	NaN	NaN	NaN	NaN	2.28	0.45	0.25	NaN	NaN	NaN	NaN	NaN	NaN
1123	5.615	NaN	NaN	NaN	2.32	0.98	0.59	NaN	NaN	NaN	NaN	NaN	NaN	NaN	NaN	NaN	NaN	NaN	NaN	2.2	0.29	0.64	NaN	NaN	NaN	NaN	NaN	NaN	NaN	NaN	NaN	NaN	NaN	NaN	NaN	NaN	NaN	NaN	NaN	NaN	2.28	0.45	0.25	2.31	0.27	0.19	NaN	NaN	NaN
1124	5.62	NaN	NaN	NaN	2.32	0.98	0.59	NaN	NaN	NaN	NaN	NaN	NaN	NaN	NaN	NaN	NaN	NaN	NaN	2.2	0.29	0.64	NaN	NaN	NaN	NaN	NaN	NaN	NaN	NaN	NaN	NaN	NaN	NaN	NaN	NaN	NaN	NaN	NaN	NaN	2.29	0.45	0.25	NaN	NaN	NaN	NaN	NaN	NaN
1125	5.625	NaN	NaN	NaN	2.32	0.98	0.59	NaN	NaN	NaN	NaN	NaN	NaN	NaN	NaN	NaN	NaN	NaN	NaN	2.2	0.29	0.64	NaN	NaN	NaN	NaN	NaN	NaN	NaN	NaN	NaN	NaN	NaN	NaN	NaN	NaN	NaN	NaN	NaN	NaN	2.29	0.45	0.25	2.32	0.27	0.19	NaN	NaN	NaN
1126	5.63	NaN	NaN	NaN	2.32	0.98	0.59	NaN	NaN	NaN	NaN	NaN	NaN	NaN	NaN	NaN	NaN	NaN	NaN	2.2	0.29	0.64	NaN	NaN	NaN	NaN	NaN	NaN	NaN	NaN	NaN	NaN	NaN	NaN	NaN	NaN	NaN	NaN	NaN	NaN	2.3	0.45	0.25	2.32	0.27	0.19	NaN	NaN	NaN
1127	5.635	NaN	NaN	NaN	2.32	0.98	0.59	NaN	NaN	NaN	NaN	NaN	NaN	NaN	NaN	NaN	NaN	NaN	NaN	2.2	0.29	0.64	NaN	NaN	NaN	NaN	NaN	NaN	NaN	NaN	NaN	NaN	NaN	NaN	NaN	NaN	NaN	NaN	NaN	NaN	2.3	0.45	0.25	2.33	0.27	0.19	NaN	NaN	NaN
1128	5.64	NaN	NaN	NaN	2.33	0.98	0.59	NaN	NaN	NaN	NaN	NaN	NaN	NaN	NaN	NaN	NaN	NaN	NaN	2.2	0.29	0.64	NaN	NaN	NaN	NaN	NaN	NaN	NaN	NaN	NaN	NaN	NaN	NaN	NaN	NaN	NaN	NaN	NaN	NaN	2.3	0.45	0.25	2.33	0.27	0.19	NaN	NaN	NaN
1129	5.645	NaN	NaN	NaN	2.33	0.98	0.59	NaN	NaN	NaN	NaN	NaN	NaN	NaN	NaN	NaN	NaN	NaN	NaN	2.2	0.29	0.64	NaN	NaN	NaN	NaN	NaN	NaN	NaN	NaN	NaN	NaN	NaN	NaN	NaN	NaN	NaN	NaN	NaN	NaN	2.3	0.45	0.25	2.34	0.26	0.19	NaN	NaN	NaN
1130	5.65	NaN	NaN	NaN	2.33	0.98	0.59	NaN	NaN	NaN	NaN	NaN	NaN	NaN	NaN	NaN	NaN	NaN	NaN	2.2	0.29	0.64	NaN	NaN	NaN	NaN	NaN	NaN	NaN	NaN	NaN	NaN	NaN	NaN	NaN	NaN	NaN	NaN	NaN	NaN	2.3	0.45	0.25	2.33	0.26	0.19	NaN	NaN	NaN
1131	5.655	NaN	NaN	NaN	2.33	0.99	0.59	NaN	NaN	NaN	NaN	NaN	NaN	NaN	NaN	NaN	NaN	NaN	NaN	2.2	0.29	0.64	NaN	NaN	NaN	NaN	NaN	NaN	NaN	NaN	NaN	NaN	NaN	NaN	NaN	NaN	NaN	NaN	NaN	NaN	2.31	0.45	0.25	2.33	0.26	0.19	NaN	NaN	NaN
1132	5.66	NaN	NaN	NaN	2.33	0.99	0.59	NaN	NaN	NaN	NaN	NaN	NaN	NaN	NaN	NaN	NaN	NaN	NaN	2.2	0.29	0.64	NaN	NaN	NaN	NaN	NaN	NaN	NaN	NaN	NaN	NaN	NaN	NaN	NaN	NaN	NaN	NaN	NaN	NaN	2.31	0.45	0.25	2.33	0.26	0.19	NaN	NaN	NaN
1133	5.665	NaN	NaN	NaN	2.33	0.99	0.59	NaN	NaN	NaN	NaN	NaN	NaN	NaN	NaN	NaN	NaN	NaN	NaN	2.2	0.29	0.63	NaN	NaN	NaN	NaN	NaN	NaN	NaN	NaN	NaN	NaN	NaN	NaN	NaN	NaN	NaN	NaN	NaN	NaN	2.31	0.45	0.26	NaN	NaN	NaN	NaN	NaN	NaN
1134	5.67	NaN	NaN	NaN	2.34	0.99	0.59	NaN	NaN	NaN	NaN	NaN	NaN	NaN	NaN	NaN	NaN	NaN	NaN	2.2	0.29	0.63	NaN	NaN	NaN	NaN	NaN	NaN	NaN	NaN	NaN	NaN	NaN	NaN	NaN	NaN	NaN	NaN	NaN	NaN	2.31	0.45	0.26	NaN	NaN	NaN	NaN	NaN	NaN
1135	5.675	NaN	NaN	NaN	2.34	0.99	0.59	NaN	NaN	NaN	NaN	NaN	NaN	NaN	NaN	NaN	NaN	NaN	NaN	2.2	0.29	0.63	NaN	NaN	NaN	NaN	NaN	NaN	NaN	NaN	NaN	NaN	NaN	NaN	NaN	NaN	NaN	NaN	NaN	NaN	2.33	0.44	0.26	2.34	0.26	0.19	NaN	NaN	NaN
1136	5.68	NaN	NaN	NaN	2.34	0.99	0.59	NaN	NaN	NaN	NaN	NaN	NaN	NaN	NaN	NaN	NaN	NaN	NaN	2.2	0.29	0.63	NaN	NaN	NaN	NaN	NaN	NaN	NaN	NaN	NaN	NaN	NaN	NaN	NaN	NaN	NaN	NaN	NaN	NaN	2.33	0.44	0.26	2.34	0.26	0.19	NaN	NaN	NaN
1137	5.685	NaN	NaN	NaN	2.34	0.99	0.59	NaN	NaN	NaN	NaN	NaN	NaN	NaN	NaN	NaN	NaN	NaN	NaN	2.21	0.29	0.63	NaN	NaN	NaN	NaN	NaN	NaN	NaN	NaN	NaN	NaN	NaN	NaN	NaN	NaN	NaN	NaN	NaN	NaN	2.32	0.45	0.26	NaN	NaN	NaN	NaN	NaN	NaN
1138	5.69	NaN	NaN	NaN	2.34	0.99	0.59	NaN	NaN	NaN	NaN	NaN	NaN	NaN	NaN	NaN	NaN	NaN	NaN	2.21	0.29	0.63	NaN	NaN	NaN	NaN	NaN	NaN	NaN	NaN	NaN	NaN	NaN	NaN	NaN	NaN	NaN	NaN	NaN	NaN	2.32	0.45	0.26	2.35	0.26	0.2	NaN	NaN	NaN
1139	5.695	NaN	NaN	NaN	2.34	0.99	0.59	NaN	NaN	NaN	NaN	NaN	NaN	NaN	NaN	NaN	NaN	NaN	NaN	2.21	0.29	0.63	NaN	NaN	NaN	NaN	NaN	NaN	NaN	NaN	NaN	NaN	NaN	NaN	NaN	NaN	NaN	NaN	NaN	NaN	2.32	0.45	0.26	2.35	0.26	0.2	NaN	NaN	NaN
1140	5.7	NaN	NaN	NaN	2.34	0.99	0.59	NaN	NaN	NaN	NaN	NaN	NaN	NaN	NaN	NaN	NaN	NaN	NaN	2.21	0.29	0.63	NaN	NaN	NaN	NaN	NaN	NaN	NaN	NaN	NaN	NaN	NaN	NaN	NaN	NaN	NaN	NaN	NaN	NaN	2.33	0.45	0.26	2.35	0.26	0.2	NaN	NaN	NaN
1141	5.705	NaN	NaN	NaN	2.35	0.99	0.59	NaN	NaN	NaN	NaN	NaN	NaN	NaN	NaN	NaN	NaN	NaN	NaN	2.21	0.29	0.63	NaN	NaN	NaN	NaN	NaN	NaN	NaN	NaN	NaN	NaN	NaN	NaN	NaN	NaN	NaN	NaN	NaN	NaN	2.34	0.45	0.26	2.35	0.26	0.2	NaN	NaN	NaN
1142	5.71	NaN	NaN	NaN	2.35	0.99	0.59	NaN	NaN	NaN	NaN	NaN	NaN	NaN	NaN	NaN	NaN	NaN	NaN	2.21	0.29	0.63	NaN	NaN	NaN	NaN	NaN	NaN	NaN	NaN	NaN	NaN	NaN	NaN	NaN	NaN	NaN	NaN	NaN	NaN	2.34	0.45	0.26	2.35	0.26	0.2	NaN	NaN	NaN
1143	5.715	NaN	NaN	NaN	2.35	0.99	0.58	NaN	NaN	NaN	NaN	NaN	NaN	NaN	NaN	NaN	NaN	NaN	NaN	2.21	0.29	0.63	NaN	NaN	NaN	NaN	NaN	NaN	NaN	NaN	NaN	NaN	NaN	NaN	NaN	NaN	NaN	NaN	NaN	NaN	2.34	0.45	0.26	2.35	0.26	0.2	NaN	NaN	NaN
1144	5.72	NaN	NaN	NaN	2.35	0.99	0.58	NaN	NaN	NaN	NaN	NaN	NaN	NaN	NaN	NaN	NaN	NaN	NaN	2.21	0.29	0.63	NaN	NaN	NaN	NaN	NaN	NaN	NaN	NaN	NaN	NaN	NaN	NaN	NaN	NaN	NaN	NaN	NaN	NaN	2.34	0.45	0.26	2.35	0.26	0.2	NaN	NaN	NaN
1145	5.725	NaN	NaN	NaN	2.35	0.99	0.58	NaN	NaN	NaN	NaN	NaN	NaN	NaN	NaN	NaN	NaN	NaN	NaN	2.21	0.29	0.63	NaN	NaN	NaN	NaN	NaN	NaN	NaN	NaN	NaN	NaN	NaN	NaN	NaN	NaN	NaN	NaN	NaN	NaN	2.34	0.45	0.26	2.35	0.26	0.2	NaN	NaN	NaN
1146	5.73	NaN	NaN	NaN	2.35	0.99	0.58	NaN	NaN	NaN	NaN	NaN	NaN	NaN	NaN	NaN	NaN	NaN	NaN	2.21	0.29	0.63	NaN	NaN	NaN	NaN	NaN	NaN	NaN	NaN	NaN	NaN	NaN	NaN	NaN	NaN	NaN	NaN	NaN	NaN	2.34	0.45	0.26	2.35	0.26	0.2	NaN	NaN	NaN
1147	5.735	NaN	NaN	NaN	2.35	0.99	0.58	NaN	NaN	NaN	NaN	NaN	NaN	NaN	NaN	NaN	NaN	NaN	NaN	2.21	0.29	0.63	NaN	NaN	NaN	NaN	NaN	NaN	NaN	NaN	NaN	NaN	NaN	NaN	NaN	NaN	NaN	NaN	NaN	NaN	2.34	0.45	0.26	2.35	0.26	0.2	NaN	NaN	NaN
1148	5.74	NaN	NaN	NaN	2.35	0.99	0.58	NaN	NaN	NaN	NaN	NaN	NaN	NaN	NaN	NaN	NaN	NaN	NaN	2.21	0.29	0.63	NaN	NaN	NaN	NaN	NaN	NaN	NaN	NaN	NaN	NaN	NaN	NaN	NaN	NaN	NaN	NaN	NaN	NaN	2.34	0.45	0.26	2.36	0.26	0.2	NaN	NaN	NaN
1149	5.745	NaN	NaN	NaN	2.36	0.99	0.58	NaN	NaN	NaN	NaN	NaN	NaN	NaN	NaN	NaN	NaN	NaN	NaN	2.21	0.29	0.63	NaN	NaN	NaN	NaN	NaN	NaN	NaN	NaN	NaN	NaN	NaN	NaN	NaN	NaN	NaN	NaN	NaN	NaN	2.34	0.45	0.26	2.36	0.26	0.2	NaN	NaN	NaN
1150	5.75	NaN	NaN	NaN	2.36	0.99	0.58	NaN	NaN	NaN	NaN	NaN	NaN	NaN	NaN	NaN	NaN	NaN	NaN	2.21	0.29	0.63	NaN	NaN	NaN	NaN	NaN	NaN	NaN	NaN	NaN	NaN	NaN	NaN	NaN	NaN	NaN	NaN	NaN	NaN	2.34	0.45	0.26	2.36	0.26	0.2	NaN	NaN	NaN
1151	5.755	NaN	NaN	NaN	2.36	0.99	0.58	NaN	NaN	NaN	NaN	NaN	NaN	NaN	NaN	NaN	NaN	NaN	NaN	2.21	0.29	0.63	NaN	NaN	NaN	NaN	NaN	NaN	NaN	NaN	NaN	NaN	NaN	NaN	NaN	NaN	NaN	NaN	NaN	NaN	2.35	0.45	0.26	2.36	0.26	0.2	NaN	NaN	NaN
1152	5.76	NaN	NaN	NaN	2.36	0.99	0.58	NaN	NaN	NaN	NaN	NaN	NaN	NaN	NaN	NaN	NaN	NaN	NaN	2.21	0.29	0.63	NaN	NaN	NaN	NaN	NaN	NaN	NaN	NaN	NaN	NaN	NaN	NaN	NaN	NaN	NaN	NaN	NaN	NaN	2.35	0.45	0.26	2.36	0.26	0.2	NaN	NaN	NaN
1153	5.765	NaN	NaN	NaN	2.36	0.99	0.58	NaN	NaN	NaN	NaN	NaN	NaN	NaN	NaN	NaN	NaN	NaN	NaN	2.21	0.29	0.63	NaN	NaN	NaN	NaN	NaN	NaN	NaN	NaN	NaN	NaN	NaN	NaN	NaN	NaN	NaN	NaN	NaN	NaN	2.35	0.45	0.26	2.37	0.26	0.2	NaN	NaN	NaN
1154	5.77	NaN	NaN	NaN	2.36	0.99	0.58	NaN	NaN	NaN	NaN	NaN	NaN	NaN	NaN	NaN	NaN	NaN	NaN	2.21	0.3	0.63	NaN	NaN	NaN	NaN	NaN	NaN	NaN	NaN	NaN	NaN	NaN	NaN	NaN	NaN	NaN	NaN	NaN	NaN	2.36	0.45	0.26	2.37	0.26	0.2	NaN	NaN	NaN
1155	5.775	NaN	NaN	NaN	2.36	0.99	0.58	NaN	NaN	NaN	NaN	NaN	NaN	NaN	NaN	NaN	NaN	NaN	NaN	2.21	0.3	0.63	NaN	NaN	NaN	NaN	NaN	NaN	NaN	NaN	NaN	NaN	NaN	NaN	NaN	NaN	NaN	NaN	NaN	NaN	2.36	0.45	0.26	2.37	0.26	0.2	NaN	NaN	NaN
1156	5.78	NaN	NaN	NaN	2.36	0.99	0.58	NaN	NaN	NaN	NaN	NaN	NaN	NaN	NaN	NaN	NaN	NaN	NaN	2.21	0.3	0.63	NaN	NaN	NaN	NaN	NaN	NaN	NaN	NaN	NaN	NaN	NaN	NaN	NaN	NaN	NaN	NaN	NaN	NaN	2.36	0.45	0.26	2.37	0.26	0.2	NaN	NaN	NaN
1157	5.785	NaN	NaN	NaN	2.36	0.99	0.58	NaN	NaN	NaN	NaN	NaN	NaN	NaN	NaN	NaN	NaN	NaN	NaN	2.21	0.3	0.63	NaN	NaN	NaN	NaN	NaN	NaN	NaN	NaN	NaN	NaN	NaN	NaN	NaN	NaN	NaN	NaN	NaN	NaN	2.36	0.45	0.26	2.37	0.26	0.2	NaN	NaN	NaN
1158	5.79	NaN	NaN	NaN	2.36	0.99	0.58	NaN	NaN	NaN	NaN	NaN	NaN	NaN	NaN	NaN	NaN	NaN	NaN	2.21	0.3	0.63	NaN	NaN	NaN	NaN	NaN	NaN	NaN	NaN	NaN	NaN	NaN	NaN	NaN	NaN	NaN	NaN	NaN	NaN	2.36	0.45	0.26	2.37	0.26	0.2	NaN	NaN	NaN
1159	5.795	NaN	NaN	NaN	2.36	0.99	0.58	NaN	NaN	NaN	NaN	NaN	NaN	NaN	NaN	NaN	NaN	NaN	NaN	2.21	0.3	0.63	NaN	NaN	NaN	NaN	NaN	NaN	NaN	NaN	NaN	NaN	NaN	NaN	NaN	NaN	NaN	NaN	NaN	NaN	2.36	0.45	0.26	2.37	0.26	0.2	NaN	NaN	NaN
1160	5.8	NaN	NaN	NaN	2.37	0.99	0.58	NaN	NaN	NaN	NaN	NaN	NaN	NaN	NaN	NaN	NaN	NaN	NaN	2.21	0.3	0.63	NaN	NaN	NaN	NaN	NaN	NaN	NaN	NaN	NaN	NaN	NaN	NaN	NaN	NaN	NaN	NaN	NaN	NaN	2.36	0.45	0.26	2.37	0.26	0.2	NaN	NaN	NaN
1161	5.805	NaN	NaN	NaN	2.37	0.99	0.58	NaN	NaN	NaN	NaN	NaN	NaN	NaN	NaN	NaN	NaN	NaN	NaN	2.21	0.3	0.63	NaN	NaN	NaN	NaN	NaN	NaN	NaN	NaN	NaN	NaN	NaN	NaN	NaN	NaN	NaN	NaN	NaN	NaN	2.36	0.45	0.26	2.37	0.26	0.2	NaN	NaN	NaN
1162	5.81	NaN	NaN	NaN	2.37	0.99	0.58	NaN	NaN	NaN	NaN	NaN	NaN	NaN	NaN	NaN	NaN	NaN	NaN	2.21	0.3	0.63	NaN	NaN	NaN	NaN	NaN	NaN	NaN	NaN	NaN	NaN	NaN	NaN	NaN	NaN	NaN	NaN	NaN	NaN	2.36	0.45	0.25	2.37	0.26	0.2	NaN	NaN	NaN
1163	5.815	NaN	NaN	NaN	2.37	0.99	0.58	NaN	NaN	NaN	NaN	NaN	NaN	NaN	NaN	NaN	NaN	NaN	NaN	2.21	0.3	0.63	NaN	NaN	NaN	NaN	NaN	NaN	NaN	NaN	NaN	NaN	NaN	NaN	NaN	NaN	NaN	NaN	NaN	NaN	2.36	0.45	0.25	2.37	0.26	0.2	NaN	NaN	NaN
1164	5.82	NaN	NaN	NaN	2.37	0.99	0.58	NaN	NaN	NaN	NaN	NaN	NaN	NaN	NaN	NaN	NaN	NaN	NaN	2.21	0.3	0.63	NaN	NaN	NaN	NaN	NaN	NaN	NaN	NaN	NaN	NaN	NaN	NaN	NaN	NaN	NaN	NaN	NaN	NaN	2.36	0.45	0.25	2.37	0.26	0.2	NaN	NaN	NaN
1165	5.825	NaN	NaN	NaN	2.37	0.99	0.58	NaN	NaN	NaN	NaN	NaN	NaN	NaN	NaN	NaN	NaN	NaN	NaN	2.21	0.3	0.63	NaN	NaN	NaN	NaN	NaN	NaN	NaN	NaN	NaN	NaN	NaN	NaN	NaN	NaN	NaN	NaN	NaN	NaN	NaN	NaN	NaN	2.37	0.26	0.19	NaN	NaN	NaN
1166	5.83	NaN	NaN	NaN	2.37	0.99	0.58	NaN	NaN	NaN	NaN	NaN	NaN	NaN	NaN	NaN	NaN	NaN	NaN	2.21	0.3	0.63	NaN	NaN	NaN	NaN	NaN	NaN	NaN	NaN	NaN	NaN	NaN	NaN	NaN	NaN	NaN	NaN	NaN	NaN	2.38	0.44	0.26	2.37	0.26	0.19	NaN	NaN	NaN
1167	5.835	NaN	NaN	NaN	2.37	0.99	0.58	NaN	NaN	NaN	NaN	NaN	NaN	NaN	NaN	NaN	NaN	NaN	NaN	2.21	0.3	0.63	NaN	NaN	NaN	NaN	NaN	NaN	NaN	NaN	NaN	NaN	NaN	NaN	NaN	NaN	NaN	NaN	NaN	NaN	2.39	0.44	0.26	2.37	0.26	0.19	NaN	NaN	NaN
1168	5.84	NaN	NaN	NaN	2.37	0.99	0.58	NaN	NaN	NaN	NaN	NaN	NaN	NaN	NaN	NaN	NaN	NaN	NaN	2.21	0.3	0.63	NaN	NaN	NaN	NaN	NaN	NaN	NaN	NaN	NaN	NaN	NaN	NaN	NaN	NaN	NaN	NaN	NaN	NaN	2.39	0.44	0.26	2.37	0.25	0.19	NaN	NaN	NaN
1169	5.845	NaN	NaN	NaN	2.37	0.99	0.58	NaN	NaN	NaN	NaN	NaN	NaN	NaN	NaN	NaN	NaN	NaN	NaN	2.21	0.3	0.63	NaN	NaN	NaN	NaN	NaN	NaN	NaN	NaN	NaN	NaN	NaN	NaN	NaN	NaN	NaN	NaN	NaN	NaN	NaN	NaN	NaN	2.37	0.25	0.19	NaN	NaN	NaN
1170	5.85	NaN	NaN	NaN	2.37	0.99	0.58	NaN	NaN	NaN	NaN	NaN	NaN	NaN	NaN	NaN	NaN	NaN	NaN	2.21	0.3	0.63	NaN	NaN	NaN	NaN	NaN	NaN	NaN	NaN	NaN	NaN	NaN	NaN	NaN	NaN	NaN	NaN	NaN	NaN	2.36	0.44	0.25	2.37	0.25	0.19	NaN	NaN	NaN
1171	5.855	NaN	NaN	NaN	2.37	0.99	0.58	NaN	NaN	NaN	NaN	NaN	NaN	NaN	NaN	NaN	NaN	NaN	NaN	2.21	0.3	0.62	NaN	NaN	NaN	NaN	NaN	NaN	NaN	NaN	NaN	NaN	NaN	NaN	NaN	NaN	NaN	NaN	NaN	NaN	2.36	0.44	0.25	2.37	0.26	0.19	NaN	NaN	NaN
1172	5.86	NaN	NaN	NaN	2.37	0.99	0.58	NaN	NaN	NaN	NaN	NaN	NaN	NaN	NaN	NaN	NaN	NaN	NaN	2.21	0.3	0.62	NaN	NaN	NaN	NaN	NaN	NaN	NaN	NaN	NaN	NaN	NaN	NaN	NaN	NaN	NaN	NaN	NaN	NaN	2.36	0.44	0.25	2.37	0.26	0.19	NaN	NaN	NaN
1173	5.865	NaN	NaN	NaN	2.37	0.99	0.58	NaN	NaN	NaN	NaN	NaN	NaN	NaN	NaN	NaN	NaN	NaN	NaN	2.22	0.3	0.62	NaN	NaN	NaN	NaN	NaN	NaN	NaN	NaN	NaN	NaN	NaN	NaN	NaN	NaN	NaN	NaN	NaN	NaN	2.36	0.44	0.25	2.37	0.26	0.19	NaN	NaN	NaN
1174	5.87	NaN	NaN	NaN	2.38	0.99	0.58	NaN	NaN	NaN	NaN	NaN	NaN	NaN	NaN	NaN	NaN	NaN	NaN	2.22	0.3	0.62	NaN	NaN	NaN	NaN	NaN	NaN	NaN	NaN	NaN	NaN	NaN	NaN	NaN	NaN	NaN	NaN	NaN	NaN	2.36	0.44	0.25	2.37	0.26	0.19	NaN	NaN	NaN
1175	5.875	NaN	NaN	NaN	2.38	0.99	0.58	NaN	NaN	NaN	NaN	NaN	NaN	NaN	NaN	NaN	NaN	NaN	NaN	2.22	0.3	0.62	NaN	NaN	NaN	NaN	NaN	NaN	NaN	NaN	NaN	NaN	NaN	NaN	NaN	NaN	NaN	NaN	NaN	NaN	2.36	0.44	0.25	2.37	0.26	0.19	NaN	NaN	NaN
1176	5.88	NaN	NaN	NaN	2.38	0.99	0.58	NaN	NaN	NaN	NaN	NaN	NaN	NaN	NaN	NaN	NaN	NaN	NaN	2.22	0.3	0.62	NaN	NaN	NaN	NaN	NaN	NaN	NaN	NaN	NaN	NaN	NaN	NaN	NaN	NaN	NaN	NaN	NaN	NaN	2.36	0.44	0.25	2.36	0.26	0.19	NaN	NaN	NaN
[truncated: 27 more columns]
