# Supplementary material for: Associations between lower-limb muscle activation and knee flexion in post-stroke individuals: A study on the stance-to-swing phases of gait
Source: PLoS One. 2017 Sep 8;12(9):e0183865. doi: 10.1371/journal.pone.0183865 (PMC5590852; doi:10.1371/journal.pone.0183865)
Supplement: S1 Dataset — (ZIP) [file pone.0183865.s001.zip › S1_Dataset/Healthy group/4/2/emg.csv]

Frame	Time	EMG Signal 1	EMG Signal 2	EMG Signal 3	EMG Signal 4	EMG Signal 5	EMG Signal 6	EMG Signal 7	EMG Signal 8
0	0	58.205	57.727	4.833	78.525	34.978	42.726	45.09	36.812
1	0.001	54.801	53.731	-72.831	83.225	34.291	46.825	46.709	30.84
2	0.002	53.144	46.834	-128.998	26.408	35.156	36.416	37.296	25.224
3	0.003	53.04	45.942	-81.611	17.212	31.77	39.36	30.404	47.119
4	0.004	51.207	44.873	-21.057	21.971	30.907	39.032	33.585	92.263
5	0.005	44.166	43.833	99.121	26.128	26.568	33.682	31.166	56.912
6	0.006	43.528	46.858	254.73	63.019	28.629	18.854	28.759	36.838
7	0.007	38.653	41.765	316.293	66.237	27.608	18.94	26.56	29.556
8	0.008	37.668	26.447	218.192	23.25	25.828	25.238	24.38	12.632
9	0.009	35.744	33.989	93.779	16.094	20.774	24.974	23.382	15.287
10	0.01	33.854	19.688	12.362	9.381	19.802	19.704	23.181	25.909
11	0.011	31.232	28.642	-3.781	30.528	18.072	16.98	24.933	58.228
12	0.012	30.573	30.853	7.655	41.235	16.371	20.659	23.036	33.676
13	0.013	27.627	25.174	17.85	20.772	14.689	29.974	21.936	19.603
14	0.014	24.148	24.377	70.472	29.198	14.196	24.229	17.767	36.724
15	0.015	25.356	17.231	39.326	36.883	12.179	23.934	11.498	31.82
16	0.016	16.739	22.12	11.082	15.608	15.224	16.507	14.94	1.997
17	0.017	19.588	14.27	17.648	1.326	11.137	16.087	14.156	-18.301
18	0.018	18.426	24.662	-6.055	-7.097	7.466	13.765	11.084	-29.85
19	0.019	10.928	21.169	-41.242	-2.135	7.7	2.773	13.274	9.538
20	0.02	5.611	24.115	-61.086	10.027	6.226	13.299	11.626	24.59
21	0.021	7.132	6.596	-57.234	13.901	7.878	10.503	8.274	38.333
22	0.022	10.831	7.121	-23.458	7.924	4.145	2.143	6.702	50.567
23	0.023	4.333	-0.233	-75.162	-6.312	5.286	-2.691	4.395	28.595
24	0.024	8.733	0.023	-109.968	-2.295	7.044	-0.321	1.746	23.692
25	0.025	7.97	3.243	-56.288	4.49	5.74	5.959	-0.088	12.453
26	0.026	5.911	-2.386	-20.545	-6.669	3.317	2.019	-0.909	-16.915
27	0.027	-0.151	2.683	-41.653	-11.38	-0.233	-3.233	1.792	-14.291
28	0.028	2.56	4.914	-36.767	5.617	-3.742	-8.245	1.249	-5.234
29	0.029	-1.252	2.751	45.384	22.453	-2.374	-4.311	-0.993	-3.108
30	0.03	1.97	-1.289	103.972	5.281	-1.739	-4.588	-3.966	-6.775
31	0.031	-2.097	-1.599	113.849	-10.481	-3.198	-1.333	-5.158	-15.225
32	0.032	-4.552	1.436	83.337	-13.246	-5.399	1.384	-3.984	-13.739
33	0.033	-6.944	-1.473	55.777	-8.783	-2.53	-2.632	-7.599	-20.911
34	0.034	-6.761	-9.737	46.845	-4.841	-2.718	-3.701	-2.275	-15.83
35	0.035	-8.837	-11.556	53.451	-1.225	-2.862	-9.564	-7.164	-21.713
36	0.036	-7.751	-11.581	19.265	-16.153	-5.298	-8.217	-5.435	-11.271
37	0.037	-5.055	-17.931	-36.35	-18.673	-5.375	1.301	-5.408	1.133
38	0.038	-9.073	-18.034	-44.31	-10.51	-6.58	2.152	-3.984	-8.11
39	0.039	-6.843	-8.604	-51.439	-3.066	-8.328	2.844	-12.194	-32.431
40	0.04	-13.459	-10.541	-45.941	-10.655	-5.597	-3.581	-5.271	-9.085
41	0.041	-11.499	-12.237	-40.986	-4.669	-4.763	-11.326	-4.694	31.298
42	0.042	-14.324	-11.561	-36.372	-22.991	-5.448	-12.645	-11.049	3.206
43	0.043	-14.192	-15.092	-23.193	-5.448	-7.84	-13.733	-7.301	-12.24
44	0.044	-14.008	-14.507	-19.461	15.414	-5.369	-6.652	-9.521	-8.087
45	0.045	-12.616	-12.33	-16.072	1.042	-9.83	-7.859	-13.06	-12.396
46	0.046	-14.266	-11.855	-19.618	-17.043	-5.166	-14.072	-9.211	-16.289
47	0.047	-13.163	-14.043	-22.931	-24.216	-8.603	-13.471	-12.881	-19.777
48	0.048	-16.271	-10.959	-25.822	-22.26	-9.305	-13.033	-8.588	-29.251
49	0.049	-10.436	-9.395	-23.452	-16.566	-9.017	-8.495	-9.298	-32.085
50	0.05	-13.072	-10.893	-30.527	2.701	-8.705	-8.002	-10.75	-19.417
51	0.051	-13.831	-9.554	-32.691	-15.054	-9.086	-11.475	-8.428	10.964
52	0.052	-11.881	-9.168	-30.838	-17.337	-10.242	-6.039	-7.268	-9.754
53	0.053	-13.803	-14.398	-22.22	-23.722	-9.847	-13.963	-9.21	-20.982
54	0.054	-15.522	-25.245	-20.683	5.261	-8.301	-12.98	-11.157	-17.671
55	0.055	-15.121	-10.937	-16.365	-7.149	-10.229	-6.205	-10.391	4.247
56	0.056	-13.754	-5.14	-7.306	4.086	-10.423	-5.43	-10.597	1.553
57	0.057	-10.834	-13.852	10.943	-19.668	-10.615	-7.761	-10.799	-11.21
58	0.058	-12.749	-12.321	18.712	-22.75	-9.064	-7.191	-13.127	-18.165
59	0.059	-16.216	-10.983	7.177	-42.588	-8.874	-11.831	-12.943	-20.288
60	0.06	-22.002	-12.152	-16.307	-9.159	-5.973	-15.89	-8.687	-14.489
61	0.061	-14.63	-11.018	-63.479	4.342	-11.203	-8.924	-11.599	-9.238
62	0.062	-11.704	-18.388	-110.46	33.352	-7.723	-6.016	-8.116	-7.645
63	0.063	-17.689	-21.308	-92.393	7.013	-9.663	-12.008	-7.741	-9.001
64	0.064	-15.35	-17.059	-64.82	3.703	-7.927	-11.219	-7.363	-10.199
65	0.065	-14.755	-11.447	-19.393	-24.567	-9.289	-9.265	-10.087	-16.204
66	0.066	-14.162	-4.879	35.497	-13.357	-8.907	-13.894	-8.934	-17.177
67	0.067	-15.895	-9.136	116.879	-23.427	-7.744	-10.99	-9.134	-14.323
68	0.068	-14.529	-11.466	170.986	-14.151	-10.456	-12.347	-9.913	-10.121
69	0.069	-13.163	-13.402	121.542	-11.452	-10.846	-10.995	-6.825	-14.229
70	0.07	-19.737	-12.833	58.924	-3.909	-6.587	-5.202	-7.211	-13.643
71	0.071	-12.956	-7.42	-14.539	12.336	-7.168	-12.56	-7.604	-7.624
72	0.072	-13.719	-10.919	-24.526	-6.823	-7.555	-13.526	-7.807	-9.944
73	0.073	-14.483	-16.929	-33.469	-19.609	-8.912	-12.75	-11.108	-3.345
74	0.074	-16.41	-21.012	-25.382	-26.561	-6.789	-10.433	-10.729	-5.866
75	0.075	-13.109	-16.192	-32.785	-28.688	-11.236	-5.593	-12.671	-18.061
76	0.076	-12.512	-12.915	-26.191	-34.528	-8.332	-6.175	-9.972	-23.299
77	0.077	-13.853	-19.511	-32.129	-18.716	-10.85	-9.08	-12.108	-18.684
78	0.078	-9.396	-17.009	-26.663	-3.822	-10.463	-8.694	-10.762	-5.716
79	0.079	-13.453	-16.239	-21.567	-9.625	-13.368	-11.026	-11.539	20.611
80	0.08	-14.814	-11.41	-25.888	-14.827	-8.921	-13.936	-7.873	9.398
81	0.081	-15.212	-9.483	-29.798	-0.56	-4.857	-11.223	-9.239	-7.641
82	0.082	-14.825	-8.896	-25.995	-18.016	-6.223	-9.282	-13.7	-10.729
83	0.083	-12.125	-14.693	-22.639	-25.015	-8.551	-8.503	-8.285	-19.024
84	0.084	-14.07	-15.473	-25.698	-31.421	-13.391	-10.431	-10.225	-31.784
85	0.085	-16.207	-12.019	-17.37	-17.882	-7.389	-14.687	-6.935	-43.403
86	0.086	-17.573	-16.681	-19.898	1.474	-8.167	-14.11	-7.524	-19.995
87	0.087	-16.22	-14.941	-17.62	3.939	-6.237	-12.759	-8.876	-4.295
88	0.088	-12.938	-12.44	-24.094	-7.724	-9.527	-7.339	-11.204	15.471
89	0.089	-12.555	-11.099	-22.223	-22.645	-4.108	-10.822	-10.042	-2.298
90	0.09	-16.24	-8.19	-13.535	-9.085	-8.951	-7.534	-11.212	23.471
91	0.091	-14.896	-9.347	-15.086	-35.369	-5.661	-8.12	-10.054	20.248
92	0.092	-15.291	-12.044	-19.363	-46.577	-9.723	-9.486	-12.184	-7.915
93	0.093	-14.916	-14.944	-12.966	-29.597	-4.885	-12.78	-9.478	-19.069
94	0.094	-12.218	-13.777	-16.392	11.217	-9.531	-10.65	-10.647	-29.069
95	0.095	-17.067	-10.277	-8.988	61.17	-10.113	-5.426	-11.423	-19.731
96	0.096	-15.145	-13.152	-11.845	14.313	-9.726	-12.009	-8.138	-5.546
97	0.097	-15.741	-18.357	-11.02	8.266	-9.341	-11.245	-7.746	7.281
98	0.098	-14.012	-8.863	-11.752	-19.439	-6.44	-15.309	-8.135	-18.411
99	0.099	-16.545	-7.69	-15.191	-14.406	-6.83	-7.376	-11.612	-8.319
100	0.1	-15.207	-8.833	-9.144	-18.854	-7.993	-8.339	-11.221	-11.396
101	0.101	-15.615	-22.746	-6.775	-14.789	-7.219	-11.236	-10.059	-8.642
102	0.102	-13.705	-20.792	-8.675	-26.026	-8.568	-13.741	-11.991	-16.116
103	0.103	-19.534	-15.555	-8.06	11.695	-4.31	-12.955	-11.209	-18.408
104	0.104	-12.212	-10.911	-7.454	-3.424	-12.063	-2.122	-11.011	-16.235
105	0.105	-15.146	-15.187	-6.052	-26.263	-8.975	-6.784	-7.326	-21.981
106	0.106	-17.697	-16.357	-10.459	-30.349	-7.996	-8.15	-11.77	-30.611
107	0.107	-20.055	-8.031	-6.33	-4.03	-10.512	-4.484	-13.512	-32.096
108	0.108	-15.247	-17.698	-14.207	47.428	-6.45	-10.501	-10.045	-30.704
109	0.109	-17.224	-16.538	-12.991	-4.292	-11.292	-9.551	-14.508	-11.148
110	0.11	-14.365	-8.222	-9.858	-10.924	-8.001	-8.615	-7.944	-25.28
111	0.111	-19.251	-9.192	-8.894	-16.942	-9.749	-12.91	-12.221	-17.722
112	0.112	-10.578	-6.284	-9.68	-11.524	-9.374	-10.611	-4.882	-1.443
113	0.113	-14.084	-17.709	-13.763	-26.6	-8.028	-11.217	-7.814	13.48
114	0.114	-13.16	-22.359	-15.684	-22.175	-6.878	-18.61	-7.065	-3.919
115	0.115	-10.302	-15.207	-23.007	-18.144	-9.605	-15.739	-14.439	-10.889
116	0.116	-12.857	-18.887	-20.066	-36.982	-12.335	-7.831	-11.568	4.014
117	0.117	-12.128	-15.401	-17.491	-33.741	-10.228	-6.89	-12.38	-1.786
118	0.118	-12.756	-12.307	-15.094	-30.704	-11.028	-7.885	-10.094	-10.486
119	0.119	-13.379	-7.47	-13.068	-22.441	-12.996	-7.134	-14.974	-15.117
120	0.12	-16.328	-11.74	-2.999	-4.699	-10.701	-6.39	-9.013	-16.467
121	0.121	-15.019	-15.814	18.604	-11.719	-8.784	-12.995	-8.291	3.085
122	0.122	-11.777	-16.403	-9.794	-5.36	-8.621	-17.287	-7.761	-11.03
123	0.123	-13.948	-11.768	-28.704	-34.449	-5.354	-11.709	-11.105	-13.535
124	0.124	-13.618	-10.04	-18.793	-13.827	-11.186	-13.671	-11.75	-20.473
125	0.125	-18.705	-9.666	-9.623	20.149	-10.434	-4.994	-9.29	-18.306
126	0.126	-16.826	-11.027	-12.457	24.521	-8.525	-8.498	-9.737	-20.216
127	0.127	-15.138	-8.125	-10.048	-21.416	-11.84	-11.622	-6.897	-32.403
128	0.128	-13.834	-14.131	-12.48	-15.46	-11.288	-6.808	-11.424	-21.414
129	0.129	-6.518	-11.614	-10.458	-20.931	-6.477	-6.061	-6.076	-17.177
130	0.13	-3.468	-15.682	-8.595	24.49	-9.794	-13.449	-8.089	-0.166
131	0.131	-18.221	-25.165	-6.909	-5.969	-0.915	-12.515	-10.099	-16.463
132	0.132	-11.877	-21.495	-5.395	-11.453	-7.328	-10.031	-11.906	-22.878
133	0.133	-13.854	-10.654	-18.391	-16.562	-8.515	-15.674	-13.331	-9.358
134	0.134	-15.638	2.318	-9.653	-21.104	-11.64	-10.874	-12.046	13.425
135	0.135	-14.139	-9.89	-1.589	-25.256	-6.836	-10.329	-8.056	10.277
136	0.136	-21.339	-20.933	-8.624	8.738	-7.637	-8.624	-16.064	-9.522
137	0.137	-14.993	-10.884	-9.762	4.22	-11.726	-7.296	-7.817	-2.046
138	0.138	-21.027	-9.735	-22.985	-16.549	-11.174	-8.667	-13.12	-18.355
139	0.139	-15.838	-18.06	-45.991	-35.404	-7.917	-9.067	-10.298	-24.786
140	0.14	-18.776	-17.079	-37.013	-52.53	-9.683	-12.759	-9.603	-30.658
141	0.141	-18.039	-21.881	-6.057	-24.361	-11.068	-12.393	-12.003	-22.001
142	0.142	-17.3	-12.197	-18.562	17.14	-9.737	-18.223	-14.016	-26.716
143	0.143	-16.759	-15.884	-37.397	0.585	-9.379	-19.022	-8.099	-28.172
144	0.144	-16.212	-21.894	-20.356	-24.639	-8.247	-11.103	-13.795	-8.702
145	0.145	-14.112	-26.546	-11.123	-1.833	-12.532	-10.147	-13.3	-17.073
146	0.146	-14.727	-16.863	-13.926	2.222	-6.755	-9.192	-18.026	-14.605
147	0.147	-16.108	-10.482	-7.137	-16.823	-10.077	-15.602	-12.69	-7.712
148	0.148	-14.777	-9.321	-9.92	-35.67	-9.334	-11.353	-16.254	2.87
149	0.149	-12.668	-14.546	-7.897	-25.716	-9.939	-13.677	-14.399	8.559
150	0.15	-12.297	-17.441	-10.249	-10.128	-10.539	-13.104	-11.966	-3.631
151	0.151	-11.153	-14.925	-0.755	-12.926	-14.625	-19.118	-12.625	-9.022
152	0.152	-13.298	-9.305	0.818	-10.491	-9.806	-15.067	-16.187	5.17
153	0.153	-9.436	-4.463	11.719	-8.249	0.236	-5.596	-13.942	-16.23
154	0.154	-12.933	1.553	-10.061	-6.164	-4.034	3.292	-16.92	-24.685
155	0.155	-10.618	0.793	-7.108	-4.275	-21.085	-0.19	-15.063	-22.292
156	0.156	-11.013	-10.028	-21.365	-16.531	-9.488	-3.293	-9.335	-15.445
157	0.157	-14.699	-21.05	-8.691	-18.158	-7.372	-2.333	2.781	-4.891
158	0.158	-9.291	-10.965	-11.086	3.469	-5.45	-4.85	-6.009	8.573
159	0.159	-11.228	-7.279	-13.284	-5.834	-10.683	0.756	-4.531	13.726
160	0.16	-13.162	-13.264	-3.677	-8.608	-2.76	0.173	-0.341	-0.672
161	0.161	-17.221	-18.467	-26.572	-16.221	-4.118	-8.534	-9.3	-10.449
162	0.162	-25.153	-13.623	-35.901	-18.616	-5.282	-7.376	1.476	-12.288
163	0.163	-11.982	-14.38	-27.619	-8.042	-6.446	-2.152	-5.726	-13.893
164	0.164	-10.231	-8.762	-9.86	-10.042	-1.218	-8.924	-12.165	-1.001
165	0.165	-14.864	-10.69	15.857	-4.85	-2.183	-13.179	-6.207	-13.272
166	0.166	-10.594	-12.61	19.121	-9.5	-2.955	-15.49	-3.155	-17.998
167	0.167	-11.74	-13.175	28.398	-8.153	-2.172	-11.989	-8.031	-19.43
168	0.168	-15.21	-16.64	2.844	-1.771	-0.228	-16.619	-7.294	-20.644
169	0.169	-12.095	-9.261	-7.224	-0.602	-7.571	-8.857	-9.654	-17.227
170	0.17	-16.914	-12.33	-16.517	-5.827	-12.4	-9.811	-3.105	-18.27
171	0.171	-10.901	-11.342	-19.207	-20.571	-4.444	-8.826	-7.384	-21.212
172	0.172	-16.493	-13.833	-26.707	-9.961	-11.777	-9.583	-8.173	-22.003
173	0.173	-5.634	-14.588	-15.071	-0.274	-10.787	-15.179	-4.703	-32.664
174	0.174	-10.262	-16.496	-29.952	-5.505	-13.28	-8.577	-13.427	-39.882
175	0.175	-8.892	-17.048	-24.079	-10.112	-12.487	-14.553	-12.275	-33.564
176	0.176	-12.553	-17.602	-25.741	-17.207	-10.528	-10.457	-9.18	-15.625
177	0.177	-16.015	-16.212	-21.021	-23.541	-9.921	-15.272	-2.409	22.822
178	0.178	-23.345	-18.496	-13.79	-5.534	-10.476	-11.961	-8.405	6.359
179	0.179	-18.481	-12.675	-33.295	-8.004	-11.804	-7.87	-6.078	11.397
180	0.18	-19.223	-11.883	-41.582	-0.968	-10.417	-10.361	-8.001	6.917
181	0.181	-19.967	-7.029	-49.06	-3.012	-6.323	-8.982	-18.052	-22.191
182	0.182	-18.014	-17.092	-37.37	-8.783	-8.796	-9.333	-16.689	-25.904
183	0.183	-14.698	-21.339	-69.215	-3.506	-9.15	-3.289	-12.993	-8.883
184	0.184	-10.614	-4.291	-128.736	-8.087	-7.951	-7.511	-11.813	-18.189
185	0.185	-18.521	-6.574	-87.998	-15.202	-9.078	-9.798	-10.819	-15.486
186	0.186	-17.333	-8.681	8.483	-3.395	-10.973	-16.343	-11.749	12.773
187	0.187	-18.275	-10.595	74.386	-11.235	-7.453	-20.568	-10.938	1.557
188	0.188	-13.408	-15.791	134.107	-6.934	-6.057	-16.469	-10.119	-1.717
189	0.189	-14.156	-26.787	210.071	-8.048	-10.082	-15.857	-12.009	-4.819
190	0.19	-13.35	-39.733	81.849	-6.809	-9.652	-7.123	-12.536	-7.558
191	0.191	-12.731	-13.399	-5.521	-7.701	-10.965	-5.939	-11.903	-5.051
192	0.192	-9.405	-2.163	-52.988	-12.428	-9.763	-6.884	-9.329	-7.363
193	0.193	-13.429	-5.425	-96.02	-25.466	-5.269	-15.76	-6.942	-35.02
194	0.194	-14.741	-8.485	-30.103	-23.455	-10.642	-14.57	-6.48	-53.763
195	0.195	-12.378	-16.781	5.636	-14.675	-8.662	-9.307	-10.087	-36.675
196	0.196	-16.4	-9.231	59.968	-3.539	-5.329	-4.434	-7.686	-2.191
197	0.197	-16.745	-16.185	109.46	-16.403	-5.866	-15.813	-8.775	-6.593
198	0.198	-16.32	-9.771	100.71	-7.597	-8.337	-20.432	-9.848	14.178
199	0.199	-19.182	-15.548	11.256	-18.536	-12.75	-7.429	-10.155	70.951
200	0.2	-14.695	-10.302	-24.203	-17.074	-9.805	-2.169	-11.613	30.361
201	0.201	-14.082	-24.611	-34.905	-15.772	-10.156	-6.775	-8.813	-6.538
202	0.202	-17.535	-14.928	-64.402	-19.104	-7.797	-8.096	-10.654	-26.412
203	0.203	-15.185	-20.142	-73.207	-17.999	-11.821	-4.381	-10.37	-8.157
204	0.204	-13.03	-12.188	-32.478	-26.813	-9.257	-10.333	-5.818	-13.528
205	0.205	-13.394	-16.43	-39.745	-20.713	-9.612	-7.188	-3.789	-18.523
206	0.206	-12.987	-10.038	-59.526	-4.508	-8.423	-8.113	-7.75	-41.302
207	0.207	-11.422	-13.526	-65.343	-6.7	-8.772	-10.594	-4.161	-37.167
208	0.208	-13.342	-10.447	-59.736	-4.443	-9.128	-9.792	-9.469	-33.414
209	0.209	-16.418	-13.355	-44.499	-6.305	-7.551	-11.709	-12.848	-9.521
210	0.21	-15.233	-12.589	-39.96	-7.946	-10.238	-12.267	-13.322	-0.152
211	0.211	-14.05	-1.951	-43.948	-3.179	-9.819	-9.347	-10.315	2.604
212	0.212	-14.808	-12.028	-32.662	1.208	-8.245	-8.946	-18.152	-20.572
213	0.213	-14.026	-10.874	-22.557	-10.554	-10.157	-9.324	-9.721	1.344
214	0.214	-15.365	-14.362	-31.791	-24.801	-7.038	-13.372	-14.844	-12.732
215	0.215	-13.025	-13.397	-23.401	-34.382	-8.173	-14.722	-13.778	-15.184
216	0.216	-16.303	-14.371	-20.797	-32.532	-13.187	-11.43	-12.906	-8.156
217	0.217	-14.164	-13.606	-13.75	-18.133	-8.527	-8.53	-10.485	-31.519
218	0.218	-17.828	-15.936	-7.282	-16.148	-9.095	-12.977	-5.552	-22.188
219	0.219	-16.466	-15.37	-1.425	3.299	-6.572	-6.399	-11.457	-13.812
220	0.22	-13.556	-12.086	-10.099	41.912	-12.956	-8.899	-10.59	-36.981
221	0.221	-16.258	-18.684	-14.712	25.565	-8.701	-12.958	-12.426	-33.821
222	0.222	-13.537	-12.701	-13.328	-9.578	-7.925	-12.376	-10.401	-36.455
223	0.223	-11.406	-15.048	-14.466	-13.953	-5.993	-10.441	-8.569	2.115
224	0.224	-10.038	-15.646	-32.415	-26.272	-6.578	-11.018	-9.844	7.595
225	0.225	-14.291	-13.728	-24.853	-22.528	-8.326	-10.624	-11.125	2.662
226	0.226	-14.867	-21.484	-13.232	-12.402	-8.718	-7.328	-8.147	7.217
227	0.227	-15.257	-20.534	-2.574	-9.253	-8.332	-6.939	-7.686	-38.543
228	0.228	-14.87	-5.841	22.612	-28.961	-7.177	-8.881	-9.538	-32.474
229	0.229	-15.267	-7.982	25.931	-41.666	-8.339	-6.945	-9.264	6.255
230	0.23	-12.559	-9.916	-2.34	-15.866	-7.955	-11.78	-8.414	51.794
231	0.231	-13.721	-4.693	-6.093	1.238	-11.443	-18.362	-4.661	-3.102
232	0.232	-15.849	-9.344	-9.485	-14.376	-9.121	-20.88	-10.981	-25.118
233	0.233	-11.398	-8.004	-12.634	-22.672	-12.029	-13.521	-8.401	-5.168
234	0.234	-18.746	-19.824	-9.97	-4.834	-10.099	-8.674	-10.657	0.887
235	0.235	-15.835	-15.177	-7.551	30.235	-9.714	-7.893	-12.527	-15.509
236	0.236	-18.351	-22.338	-9.911	-25.272	-8.169	-5.561	-14.392	-30.568
237	0.237	-14.283	-18.659	-16.247	11.725	-12.626	-7.5	-10.261	-26.05
238	0.238	-14.855	-22.152	-10.363	-8.206	-9.338	-6.932	-11.554	-13.624
239	0.239	-15.429	-14.823	-8.529	-38.588	-9.917	-2.874	-12.847	5.156
240	0.24	-20.844	-8.092	-6.867	-33.154	-8.569	-5.393	-7.954	-11.846
241	0.241	-16.001	-8.91	-11.159	-28.111	-8.959	-5.77	-11.194	-14.905
242	0.242	-17.932	-16.278	-4.896	-5.264	-8.573	-12.338	-15.204	-17.586
243	0.243	-18.504	-25.18	-8.485	15.456	-10.51	-13.292	-14.761	-20.072
244	0.244	-15.018	-16.864	-3.279	-3.319	-8.573	-12.507	-11.418	-22.395
245	0.245	-14.632	-0.803	-7.964	-13.387	-10.128	-10.177	-14.278	-7.486
246	0.246	-15.02	-3.14	-10.272	-10.306	-5.676	-13.652	-8.24	-13.254
247	0.247	-13.082	-13.793	-14.132	-18.618	-10.32	-6.288	-14.195	-18.435
248	0.248	-14.242	-15.731	-14.618	-21.101	-4.905	-13.063	-6.799	-13.791
249	0.249	-10.756	-13.981	-15.297	-18.746	-8.392	-12.295	-11.604	2.113
250	0.25	-9.4	-9.339	-6.728	-29.375	-5.107	-14.618	-7.31	-21.236
251	0.251	-9.003	-5.1	12.337	-35.182	-9.174	-14.03	-9.602	-18.11
252	0.252	-10.933	-8.802	14.593	-15.829	-7.82	-12.093	-7.633	-9.784
253	0.253	-9.765	-14.801	16.775	22.69	-9.174	-13.839	-12.257	-12.353
254	0.254	-11.881	-11.714	-9.226	6.252	-2.594	-10.351	-6.811	-5.433
255	0.255	-9.936	-8.821	-60.891	-28.959	-11.495	-11.705	-11.623	-16.094
256	0.256	-10.708	-13.091	-83.107	-24.501	-10.334	-10.541	-8.31	-18.041
257	0.257	-14.374	-10.771	-63.337	-20.434	-5.104	-6.085	-6.553	-12.852
258	0.258	-15.723	-14.258	-20.886	36.281	-4.134	-4.35	-10.019	-14.421
259	0.259	-20.167	-10.964	17.714	-4.342	-4.909	-6.869	-11.364	-7.264
260	0.26	-20.738	-18.704	22.691	-26.383	-8.972	-6.485	-8.452	4.566
261	0.261	-17.249	-15.6	9.104	-32.952	-8.391	-13.068	-11.159	-6.475
262	0.262	-14.92	-16.567	13.133	34.201	-8.974	-8.227	-13.866	-7.806
263	0.263	-12.011	-19.092	1.89	7.507	-10.713	-12.484	-14.065	-11.482
264	0.264	-14.717	-16.777	-1.389	-16.876	-11.099	-8.417	-14.253	-12.598
265	0.265	-13.544	-14.85	-10.652	-24.238	-7.805	-10.352	-10.576	-17.806
266	0.266	-11.397	-15.43	-13.32	-4.314	-8.959	-7.066	-9.224	-13.012
267	0.267	-15.838	-16.007	-20.817	13.875	-8.571	-9.962	-11.357	-1.6
268	0.268	-13.894	-12.517	-23.08	-24.808	-5.855	-8.61	-10.973	-12.632
269	0.269	-13.302	-14.839	-20.885	-29.816	-8.748	-15.976	-12.132	-8.352
270	0.27	-16.773	-8.256	-26.621	-34.235	-8.352	-8.624	-13.682	-14.708
271	0.271	-16.364	-11.148	-24.818	-21.79	-7.968	-5.714	-9.233	-23.043
272	0.272	-13.444	-6.888	-23.213	-10.523	-9.51	-6.477	-11.17	-6.991
273	0.273	-15.364	-14.239	-33.219	-0.464	-7.57	-13.821	-2.269	-13.976
274	0.274	-14.178	-15.203	-13.61	-9.786	-7.753	-10.913	-5.951	-41.626
275	0.275	-13.957	-15.976	-5.218	-12.531	-8.911	-13.429	-7.117	-30.368
276	0.276	-12.578	-13.647	-12.687	-10.03	-9.485	-7.808	-6.16	-13.303
277	0.277	-16.816	-13.064	-19.562	1.575	-6.385	-4.319	-11.007	33.763
278	0.278	-12.735	-16.346	-17.342	-17.591	-10.444	-8.95	-15.272	40.368
279	0.279	-15.232	-21.75	4.06	-15.1	-10.049	-8.365	-9.668	-2.183
280	0.28	-14.827	-16.895	41.13	-22.082	-7.723	-7.975	-13.164	-18.608
281	0.281	-15.967	-10.887	46.236	-15.691	-8.107	-7.592	-12.594	-23.608
282	0.282	-12.27	-11.646	5.084	5.593	-7.717	-14.177	-8.539	-0.783
283	0.283	-15.543	-13.574	-22.52	-2.711	-8.869	-13.211	-8.168	-21.518
284	0.284	-15.139	-15.506	-7.359	-15.462	-10.416	-15.724	-7.799	-25.219
285	0.285	-13.191	-14.927	-11.732	-17.756	-10.214	-18.037	-12.654	-8.18
286	0.286	-15.881	-19.757	-15.716	-7.053	-9.435	-10.095	-10.734	-17.469
287	0.287	-18.769	-11.05	-11.962	6.472	-10.007	-4.864	-7.852	-9.165
288	0.288	-12.747	-2.724	-15.186	4.756	-11.545	-5.822	-9.226	8.636
289	0.289	-11.95	2.507	-24.399	-12.683	-8.437	-8.336	-6.926	-17.081
290	0.29	-12.704	-4.253	-32.654	-10.399	-10.562	-12.39	-5.784	-27.106
291	0.291	-13.272	-8.505	-30.066	-12.561	-11.716	-14.325	-10.25	-17.788
292	0.292	-15.185	-14.111	-65.032	-18.392	-9.769	-16.266	-12.007	-20.505
293	0.293	-13.42	-14.686	-130.57	-13.161	-8.984	-18.009	-9.512	-12.987
294	0.294	-12.047	-20.689	-175.213	-8.479	-7.04	-12.209	-5.08	-24.601
295	0.295	-11.64	-15.071	-150.757	4.494	-10.707	-8.145	-6.838	-26.727
296	0.296	-17.428	-13.122	-83.927	-11.38	-8.378	-7.565	-12.655	-5.418
297	0.297	-15.099	-23.188	32.631	-39.084	-6.241	-6.983	-13.441	20.141
298	0.298	-15.676	-24.565	143.97	-27.905	-8.175	-6.397	-8.618	-3.641
299	0.299	-15.095	-18.201	216.19	-17.869	-10.105	-1.569	-13.27	-6.69
300	0.3	-17.995	-0.226	255.714	-2.227	-7.981	-7.585	-10.383	-20.753
301	0.301	-13.16	-7.79	172.354	-4.978	-9.917	-8.389	-12.909	-28.259
302	0.302	-16.456	-19.415	31.329	-12.59	-8.569	-6.488	-5.575	6.782
303	0.303	-18.204	-13.034	-26.296	-14.946	-10.124	-12.517	-12.948	11.792
304	0.304	-13.382	-7.24	-43.679	-17.078	-8.589	-13.323	-10.064	-20.143
305	0.305	-8.753	-8.998	-59.542	-7.41	-7.238	-12.765	-9.31	-24.197
306	0.306	-16.52	-13.658	-45.262	4.752	-10.159	-14.739	-8.559	-12.988
307	0.307	-11.32	-15.029	-58.469	-9.561	-7.473	-7.031	-10.52	-16.272
308	0.308	-14.256	-18.724	-46.676	-15.352	-6.33	-10.156	-9.963	-19.361
309	0.309	-18.552	-17.586	-57.482	-20.557	-6.147	-11.161	-12.895	-22.061
310	0.31	-12.98	-20.708	-47.546	-12.723	-8.089	-10.422	-8.081	11.437
311	0.311	-13.598	-7.956	-38.594	-2.729	-5.589	-12.785	-7.53	-20.466
312	0.312	-13.064	-9.714	-30.437	-14.599	-8.517	-10.897	-8.141	-16.387
313	0.313	-11.362	-11.283	-37.765	-16.151	-8.931	-12.876	-10.69	-35.143
314	0.314	-18.362	-12.653	-44.338	-14.812	-7.801	-12.338	-11.121	-18.101
315	0.315	-21.302	-19.058	-38.35	-16.012	-12.088	-8.89	-8.263	28.941
316	0.316	-15.339	-20.239	-32.947	-14.895	-9.2	-14.351	-7.92	-4.541
317	0.317	-13.053	-19.289	-27.942	-20.16	-9.615	-4.906	-8.348	-22.718
318	0.318	-16.582	-14.48	-23.525	-17.31	-11.969	-1.269	-10.518	-28.106
319	0.319	-16.046	-15.279	-19.499	-11.384	-9.107	-7.31	-13.854	-23.049
320	0.32	-20.158	-17.634	-15.857	-13.767	-3.924	-17.033	-12.739	-0.189
321	0.321	-16.73	-14.17	-12.604	-20.385	-8.809	-20.754	-13.939	3.89
322	0.322	-13.49	-9.551	-9.541	-10.728	-6.922	-17.317	-12.829	7.575
323	0.323	-19.346	-12.477	-12.282	8.794	-11.036	-10.008	-9.981	-2.455
324	0.324	-20.171	-9.999	-25.094	0.436	-6.233	-7.162	-11.198	-11.703
325	0.325	-19.637	-13.316	-18.147	-12.375	-10.919	-13.209	-9.308	-20.009
326	0.326	-15.05	-14.521	-16.031	-10.082	-8.061	-9.182	-8.588	-22.51
327	0.327	-13.366	-16.493	-6.379	-7.976	-9.459	-15.802	-11.931	-38.766
328	0.328	-13.808	-10.723	-11.632	-6.047	-10.867	-9.858	-12.379	-23.819
329	0.329	-14.248	-16.369	-10.098	-18.265	-8.784	-7.592	-9.728	5.259
330	0.33	-14.702	-11.569	-8.717	-10.36	-7.666	-7.056	-11.714	17.65
331	0.331	-15.161	-14.886	-7.496	5.461	-11.191	-10.392	-11.017	-1.124
332	0.332	-14.075	-13.172	-10.966	-26.526	-12.401	-12.202	-10.306	-4.422
333	0.333	-12.02	-10.679	-7.969	-31.02	-7.989	-9.76	-8.434	4.877
334	0.334	-14.033	-15.157	-14.874	-18.692	-12.099	-12.156	-10.811	-20.709
335	0.335	-17.784	-18.092	-12.514	-22.419	-8.665	-10.103	-13.572	-24.034
336	0.336	-14.568	-13.282	-11.912	1.33	-10.063	-9.008	-9.371	-14.73
337	0.337	-17.561	-13.888	-5.493	-14.394	-14.167	-14.861	-8.071	-17.434
338	0.338	-18.038	-15.644	-9.888	5.318	-11.698	-9.287	-7.738	-24.997
339	0.339	-16.192	-16.047	-1.113	-2.268	-6.325	-14.171	-10.694	-22.696
340	0.34	-14.151	-5.221	-7.231	0.028	-8.3	-9.582	-11.137	-24.867
341	0.341	-17.722	-10.658	-4.219	-2.145	-12.983	-6.742	-13.903	4.14
342	0.342	-19.163	-15.517	-5.845	-12.264	-10.707	-15.322	-10.476	16.538
343	0.343	-15.19	-13.607	-4.985	-25.855	-11.331	-11.892	-10.916	-9.79
344	0.344	-14.879	-14.207	-11.123	-17.21	-10.016	-15.238	-10.586	-13.063
345	0.345	-13.611	-10.751	-8.938	-15.691	-8.69	-12.38	-15.859	-16.349
346	0.346	-7.121	-3.417	-5.535	5.972	-8.336	-16.098	-10.689	-13.269
347	0.347	-6.25	-0.349	-14.236	9.075	-6.437	-12.84	-11.324	-21.559
348	0.348	-8.837	-5.213	3.865	-10.661	-7.628	-6.288	-13.316	-34.293
349	0.349	-11.229	-6.006	-8.739	-3.132	-4.175	-1.488	-9.295	-31.953
350	0.35	-9.368	-11.627	-10.885	-5.571	-6.522	4.475	-11.861	-25.548
351	0.351	-11.38	-13.554	-8.619	9.218	-6.932	5.211	-6.484	3.445
352	0.352	-15.517	-23.62	-6.685	-4.367	-6.568	-1.405	-7.103	32.46
353	0.353	-9.792	-22.275	-5.088	-9.65	-4.655	-3.955	-11.777	6.138
354	0.354	-15.484	-15.885	-6.835	-23.997	-9.512	-11.34	-7.751	-3.928
355	0.355	-8.977	-14.72	-2.775	-29.834	-6.049	-0.531	-9.139	5.33
356	0.356	-13.313	-17.809	-4.124	-49.214	-1.42	-7.716	-5.879	-14.44
357	0.357	-12.614	-14.9	-7.771	-41.676	-5.505	-11.419	-8.807	-11.93
358	0.358	-12.096	-14.127	-11.027	-6.659	-13.45	-5.44	-8.441	-14.279
359	0.359	-15.45	-10.066	-17.943	48.895	-16.946	-12.817	-12.723	-16.434
360	0.36	-17.254	-19.549	-12.088	-2.817	-11.73	-9.931	-7.906	-18.356
361	0.361	-9.375	-18.388	-14.524	-9.44	-4.964	-10.717	-9.85	-16.572
362	0.362	-15.429	-14.899	-18.084	-15.472	-5.737	-11.508	-9.281	-18.106
363	0.363	-20.698	-20.117	-17.553	-31.934	-4.968	-16.364	-1.358	-16.749
364	0.364	-19.774	-13.33	-9.837	-26.916	-6.906	-18.306	-2.528	-17.931
365	0.365	-20.6	-10.804	-17.172	-22.489	-16.969	-14.254	-3.503	-7.11
366	0.366	-19.871	-13.128	-12.305	-10.123	-6.908	-15.614	-6.413	-17.141
367	0.367	-16.423	-5.183	-13.047	8.646	-5.737	-15.24	-10.671	-20.802
368	0.368	-17.035	-8.265	-12.234	-8.39	2.589	-14.077	-6.611	-21.95
369	0.369	-15.329	-5.341	-12.773	-17.675	-2.629	-13.686	-8.544	-16.714
370	0.37	-12.838	-13.262	-16.017	-31.791	-1.647	-10.978	-15.895	-11.84
371	0.371	-18.281	-12.276	-16.548	-29.271	-2.402	-7.499	-3.111	-11.034
372	0.372	-16.369	-13.22	-15.132	-13.006	-4.715	-10.785	-4.839	-18.362
373	0.373	-18.314	-7.191	-15.452	1.915	-15.531	-7.877	-0.179	-27.27
374	0.374	-20.071	-17.81	-16.55	-7.72	-10.873	-13.083	-16.024	-18.956
375	0.375	-12.146	-4.812	-19.21	-16.396	-9.499	-20.987	-9.61	-2.883
376	0.376	-13.312	-10.012	-16.434	-17.939	-10.641	-13.598	-11.516	18.216
377	0.377	-18.539	-11.535	-19.854	-22.205	-2.299	1.141	-9.739	4.077
378	0.378	-17.565	-15.773	-27.137	-18.508	-11.95	-5.221	-14.356	-8.708
379	0.379	-9.613	-14.581	-43.129	-10.176	-13.087	-14.862	-15.68	-11.02
380	0.38	-6.504	-18.04	-45.374	1.65	-11.902	-13.091	3.904	-17.363
381	0.381	-7.453	-12.788	-13.37	9.63	-6.646	4.358	-10.188	-11.498
382	0.382	-8.209	-17.602	37.024	8.322	-13.394	2.062	-7.627	-9.725
383	0.383	-10.515	-15.061	30.52	7.142	-9.106	-0.035	-14.548	14.074
384	0.384	-13.974	-10.961	48.79	-10.862	-6.747	-1.932	-16.63	3.993
385	0.385	-13.376	-14.41	43.439	-8.336	-11.551	-10.603	-14.654	-24.282
386	0.386	-4.452	-17.667	18.351	-5.982	-12.089	-18.494	-12.872	-20.623
387	0.387	-8.101	-19.381	-4.417	-16.583	-5.467	-19.808	-11.28	3.183
388	0.388	-6.915	-11.429	-16.73	-10.759	-7.943	-13.386	-12.586	12.478
389	0.389	-9.981	-14.889	-27.891	-33.561	-10.221	-7.347	-8.857	4.151
390	0.39	-12.843	-15.841	-51.623	-11.679	-10.758	-4.219	-7.647	-19.074
391	0.391	-15.317	-16.783	-42.275	-3.34	-4.722	-5.148	-10.693	-34.735
392	0.392	-12.956	-15.978	-28.089	-16.094	-5.459	-13.046	-13.549	-14.933
393	0.393	-23.743	-18.278	-25.519	5.027	-7.356	-9.918	-7.497	-27.654
394	0.394	-12.663	-13.408	-23.147	-20.505	-14.669	-12.779	-11.508	-20.701
395	0.395	-11.261	-12.79	-16.72	-23.785	-11.723	-11.962	-6.612	-1.55
396	0.396	-10.05	-3.845	-18.621	-45.63	-5.683	-17.523	-11.209	-24.75
397	0.397	-27.995	-12.699	-13.362	-48.291	-9.706	-18.057	-7.089	-15.425
398	0.398	-25.421	-16.148	-14.884	-9.728	-9.081	-7.951	-13.999	-18.128
399	0.399	-18.4	-15.157	-16.203	73.514	-13.689	-6.552	-9.101	-20.648
400	0.4	-16.208	-16.107	-15.02	61.723	-11.908	-10.18	-11.555	14.338
401	0.401	-14.201	-13.611	-11.517	-14.131	-10.517	-11.285	-13.822	-10.861
402	0.402	-8.916	-14.362	-16.724	-4.238	-8.156	-10.267	-13.178	2.676
403	0.403	-10.412	-17.847	-9.928	-30.929	-11.023	-15.063	-9.828	-1.366
404	0.404	-11.698	-13.195	-10.678	-22.777	-6.535	-14.258	-9.199	-5.042
405	0.405	-5.253	-16.077	-12.988	-15.416	-8.246	-13.462	-9.532	-8.323
406	0.406	-13.509	-17.413	-6.39	-21.994	-5.698	-9.952	-10.837	-17.588
407	0.407	-18.681	-10.048	-3.86	-28.002	-10.114	-8.006	-13.691	-3.487
408	0.408	-17.666	-9.062	3.497	-44.441	-7.182	-7.412	-8.417	-6.063
409	0.409	-18.404	-10.015	8.33	1.08	-8.512	-10.88	-10.3	-36.496
410	0.41	-17.586	-10.761	0.388	7.165	-9.841	-12.215	-13.541	-32.473
411	0.411	-15.595	-5.13	-13.548	1.777	-13.879	-7.334	-9.431	-28.791
412	0.412	-21.532	-9.95	-19.363	-23.347	-8.044	-4.003	-8.037	-11.761
413	0.413	-17.404	-15.942	-31.564	-18.873	-8.788	-12.882	-10.32	-2.461
414	0.414	-12.502	-13.611	-55.376	-6.485	-8.181	-6.485	-9.886	5.864
415	0.415	-17.081	-7.015	-38.351	-10.142	-7.581	-7.629	-5.389	-6.937
416	0.416	-16.433	-16.672	-22.687	-20.191	-12.985	-4.51	-9.414	-23.212
417	0.417	-15.011	-15.505	-14.376	-17.062	-6.382	-9.324	-5.907	-29.634
418	0.418	-11.656	-16.653	-6.84	-19.722	-8.878	-8.518	-11.303	-23.845
419	0.419	-17.392	-9.285	-4.529	-17.188	-9.626	-9.252	-10.694	-32.577
420	0.42	-16.548	-14.115	-2.414	-10.219	-9.025	-11.146	-12.606	-8.776
421	0.421	-11.636	-14.892	-8.234	-16.605	-4.366	-17.109	-13.166	-5.485
422	0.422	-17.569	-15.665	-9.987	-14.66	-10.935	-9.725	-9.656	16.378
423	0.423	-13.44	-13.732	-8.454	-19.84	-6.671	-14.533	-11.96	2.255
424	0.424	-15.315	-17.019	-4.206	-18.241	-5.898	-18.761	-13.102	-20.963
425	0.425	-14.672	-14.127	-10.607	-5.246	-9.376	-22.798	-11.158	-17.86
426	0.426	-11.698	-14.508	-4.623	6.991	-6.084	-11.942	-12.313	-3.73
427	0.427	-14.153	-10.059	-5.6	-16.76	-10.143	-10.369	-7.469	-11.254
428	0.428	-21.451	-15.481	-10.458	-6.668	-8.778	-11.693	-8.041	-13.597
429	0.429	-14.034	-13.553	-14.734	-22.322	-5.483	-5.285	-9.973	-20.022
430	0.43	-16.87	-11.62	-9.152	-30.607	-10.319	-6.427	-8.229	-25.846
431	0.431	-14.277	-12.208	-12.664	-17.788	-7.025	-5.436	-14.016	-17.156
432	0.432	-10.144	-12.593	-15.95	12.64	-9.915	-10.242	-11.687	6.641
433	0.433	-13.568	-18.976	-15.329	0.297	-11.263	-12.73	-9.743	16.704
434	0.434	-8.877	-19.739	-11.827	-3.345	-9.899	-11.941	-5.102	-5.158
435	0.435	-12.894	-18.948	-12.197	-20.365	-12.794	-13.864	-6.845	-7.878
436	0.436	-14.21	-9.455	-10.076	-11.063	-11.633	-9.219	-6.457	-15.454
437	0.437	-11.843	-3.065	-12.046	-2.722	-11.243	-8.656	-8.775	-17.785
438	0.438	-13.933	-11.387	-9.387	-5.236	-10.46	-7.305	-11.675	-11.392
439	0.439	-19.112	-6.167	-12.349	1.738	-6.002	-4.966	-10.513	-9.457
440	0.44	-15.591	-9.083	-8.743	-4.657	-2.71	-7.073	-11.674	-21.651
441	0.441	-13.626	-18.774	-9.208	-10.453	-6.768	-4.343	-8.77	-35.98
442	0.442	-21.348	-15.118	-10.428	-22.63	-6.37	-7.816	-10.702	-18.574
443	0.443	-13.978	-21.145	-10.073	-17.983	-8.687	-12.653	-10.318	11.815
444	0.444	-11.075	-24.261	-8.935	-4.988	-9.843	-14.584	-13.793	-0.579
445	0.445	-11.829	-23.316	-5.471	-13.692	-6.171	-17.482	-8.371	-26.88
446	0.446	-11.02	-22.549	-6.829	-18.334	-7.528	-13.992	-10.305	-30.144
447	0.447	-15.823	-10.343	-9.733	-19.696	-10.428	-6.639	-12.237	-8.293
448	0.448	-13.857	-8.601	-8.566	-13.308	-5.2	-5.671	-13.976	-5.638
449	0.449	-22.735	-7.054	-11.269	-0.106	-7.138	-8.557	-12.628	27.834
450	0.45	-26.402	14.625	-12.817	-1.745	-7.716	-12.805	-9.339	23.38
451	0.451	-15.547	-26.214	-12.62	-6.33	-11.778	-12.023	-12.24	11.028
452	0.452	-11.266	-9.762	-16.872	-13.507	-9.259	-11.432	-11.082	-7.754
453	0.453	-20.15	-14.792	-17.46	-22.418	-9.644	-6.786	-5.28	-17.79
454	0.454	-14.123	-19.247	-11.647	-14.121	-9.258	-6.196	-9.353	-33.424
455	0.455	-15.075	-15.189	-15.707	-8.91	-8.867	-3.661	-8.778	-36.112
456	0.456	-8.291	-11.52	-16.283	-7.953	-10.029	-0.354	-6.847	-7.878
457	0.457	-4.025	-14.818	-11.625	-10.485	-8.482	-6.923	-10.918	18.345
458	0.458	1.597	-11.728	-8.71	-8.177	-11.775	-5.941	-14.408	1.266
459	0.459	-9.223	-20.052	-13.524	-13.035	-12.937	-15.604	-14.797	-8.018
460	0.46	-20.228	-17.528	-12.917	-12.432	-8.495	-29.91	-8.221	-44.985
461	0.461	-18.848	-15.201	-10.002	-20.147	-6.755	-24.099	-7.256	-29.88
462	0.462	-22.51	-4.562	-13.489	-12.781	-10.24	-8.22	-8.031	-34.358
463	0.463	-23.668	-10.355	-13.113	-3.886	-7.911	-1.823	-10.348	-21.992
464	0.464	-20.572	-12.081	-10.219	-12.209	-5.007	-7.624	-13.833	4.338
465	0.465	-19.603	-13.641	-11.403	-2.518	-9.463	-9.351	-10.541	1.056
466	0.466	-17.089	-6.493	-10.242	-8.893	-8.879	-10.885	-2.795	4.12
467	0.467	-11.491	-10.209	-11	-12.373	-6.366	-15.136	-8.026	-15.686
468	0.468	-16.335	-16.248	-11.742	-2.685	-8.686	-18.809	-10.927	-8.212
469	0.469	-14.402	-11.073	-10.923	1.003	-9.847	-17.633	-10.151	-19.864
470	0.47	-16.151	-10.134	-14.557	-7.307	-7.141	-10.261	-12.476	-17.767
471	0.471	-13.657	-14.414	-15.87	-10.379	-6.752	-3.481	-8.997	-11.973
472	0.472	-12.296	-12.1	-11.389	-25.063	-7.523	-7.735	-7.061	-24.15
473	0.473	-10.168	-14.023	-16.78	-18.655	-8.881	-6.951	-6.478	-25.672
474	0.474	-13.837	-12.085	-11.915	-8.967	-9.653	-10.432	-12.281	-15.612
475	0.475	-16.162	-16.173	-12.462	-28.31	-6.941	-7.143	-4.92	-1.312
476	0.476	-9.58	-15.752	-15.341	-30.805	-9.655	-7.715	-7.82	-10.994
477	0.477	-12.47	-15.312	-7.386	-9.68	-9.461	-4.215	-10.336	8.362
478	0.478	-16.706	-14.877	-13.359	-1.356	-11.399	-5.553	-9.559	5.842
479	0.479	-15.927	-17.554	-10.241	-8.893	-9.467	-12.122	-8.974	-15.255
480	0.48	-23.85	-14.838	-7.327	-11.215	-8.887	-13.071	-10.907	-17.962
481	0.481	-18.608	-17.752	-9.82	-9.089	-12.371	-10.545	-12.646	-20.482
482	0.482	-13.754	-20.456	-10.584	-14.891	-11.986	-11.308	-13.035	-22.805
483	0.483	-7.742	-22.375	-10.001	-13.116	-9.086	-6.457	-7.616	-12.128
484	0.484	-13.347	-21.583	-9.405	-8.453	-7.155	-8.384	-11.095	-10.133
485	0.485	-8.517	-17.123	-6.489	-9.792	-4.445	-6.644	-10.506	-15.345
486	0.486	-10.492	-12.461	-13.449	-13.473	-7.93	1.296	-11.086	-23.28
487	0.487	-12.279	-9.535	-18.264	-7.46	-8.317	-11.856	-9.727	-16.131
488	0.488	-20.234	-1.578	-17.479	-8.416	-9.476	-20.554	-8.372	-7.211
489	0.489	-16.77	-0.395	-10.121	-9.371	-7.542	-18.998	-7.213	-15.515
490	0.49	-13.72	-3.474	-13.03	-6.843	-10.253	-14.733	-8.372	-25.219
491	0.491	-8.94	-0.551	-12.252	-7.612	-11.024	-8.341	-12.627	-24.09
492	0.492	-6.48	1.971	-16.317	-8.196	-6.575	-7.177	-10.107	-15.807
493	0.493	-4.192	-8.657	-15.727	-15.573	-9.862	-8.144	-14.553	-10.587
494	0.494	-15.078	-4.396	-12.443	-14.641	-5.807	-11.056	-12.803	-21.379
495	0.495	-26.154	-18.714	-17.863	-12.144	-6.207	-10.295	-7.964	-11.275
496	0.496	-24.83	-28.394	-17.286	-14.504	-6.605	-7.997	-13.953	8.283
497	0.497	-31.236	-23.193	-15.366	-13.964	-9.518	-8.614	-9.889	39.438
498	0.498	-18.092	-21.653	-14.797	-15.937	-5.861	-14.652	-7.956	-6.467
499	0.499	-2.24	-22.998	-8.996	-15.396	-12.264	-7.323	-8.525	-12.512
500	0.5	-8.649	-14.083	-9.779	-7.481	-9.771	-10.236	-13.946	-17.944
501	0.501	-14.481	-17.538	-7.863	-8.666	-9.022	-12.76	-9.113	-2.865
502	0.502	-9.28	-16.602	-1.877	-7.721	-7.116	-5.413	-8.544	-25.722
503	0.503	-20.345	-13.703	-9.252	-12.608	-6.56	-14.33	-3.12	-38.13
504	0.504	-13.236	-7.671	-8.301	-10.141	-8.324	-20.351	-6.602	-19.378
505	0.505	-6.898	-9.961	-10.834	-6.127	-6.991	-15.156	-8.538	11.551
506	0.506	-15.264	-10.557	-13.163	-5.597	-5.661	-6.285	-9.117	57.368
507	0.507	-20.518	-7.293	-11.247	-8.926	-8.591	-9.802	-10.471	14.766
508	0.508	-23.448	-12.757	-17.256	-10.713	-9.005	-8.876	-10.086	-35.191
509	0.509	-29.465	-22.273	-18.043	-10.382	-3.23	-13.748	-10.479	-41.81
510	0.51	-23.894	-18.61	-13.232	-13.722	-12.166	-5.853	-13.193	-35.848
511	0.511	-13.121	-7.788	-11.327	-8.946	-13.356	-6.87	-11.256	2.77
512	0.512	-8.53	-26.588	-7.282	-12.323	-14.356	-7.878	-14.16	7.733
513	0.513	-4.313	-29.15	-14.251	-11.809	-9.564	-10.412	-10.484	-15.149
514	0.514	-5.521	-3.443	-11.382	-15.353	-5.351	-14.497	-12.809	-11.117
515	0.515	-9.055	-0.171	-8.907	-15.033	-12.747	-13.942	-11.658	7.63
516	0.516	-1.774	9.091	-8.185	-13.936	-9.901	-6.612	-5.661	17.66
517	0.517	-10.778	6.363	-14.795	-16.716	-9.177	-9.551	-11.657	14.528
518	0.518	-14.369	8.847	-19.086	-15.628	-9.995	-17.531	-13.984	-11.062
519	0.519	-15.442	-7.445	-16.816	-12.219	-8.112	-18.546	-9.154	-21.165
520	0.52	-4.694	-18.117	-14.934	-16.743	-11.449	-9.686	-8.583	-18.123
521	0.521	-26.441	-27.824	-11.691	-19.722	-9.755	-10.877	-12.656	-37.908
522	0.522	-23.387	-40.051	-12.316	-13.995	-9.411	-9.936	-10.149	-30.398
523	0.523	-26.161	-25.752	-11.981	-8.471	-10.812	-7.067	-11.513	-18.837
524	0.524	-18.664	-4.485	-15.298	-6.619	-10.473	-6.323	-13.648	-21.033
525	0.525	-21.032	-47.08	-12.426	-7.277	-7.812	-15.257	-9.209	-26.886
526	0.526	-27.471	-53.098	-8.008	-11.435	-10.568	-11.804	-6.314	-21.69
527	0.527	-33.336	-36.664	-15.786	-8.048	-9.84	-10.873	-6.709	-20.155
528	0.528	-21.203	-21.585	-14.846	-9.486	-9.114	-8.002	-9.045	-21.534
529	0.529	-19.729	1.239	-10.042	-12.459	-8.97	-10.559	-8.669	-25.248
530	0.53	-24.046	13.608	-16.064	-13.686	-12.689	-6.536	-9.07	-19.28
531	0.531	-20.442	-5.18	-8.746	-7.945	-9.242	-8.503	-8.703	-11.922
532	0.532	-14.504	-15.256	-5.886	-13.613	-9.673	-14.534	-8.913	-22.756
533	0.533	-13.604	-18.367	-15.61	-15.625	-9.328	-12.25	-10.281	-38.636
534	0.534	-0.895	-10.061	-11.958	-18.992	-12.082	-4.348	-11.065	-15.265
535	0.535	15.851	-14.146	-8.512	-13.655	-11.738	-11.73	-7.396	-6.022
536	0.536	10.566	-11.645	-20.357	-20.309	-10.225	-10.782	-10.888	-3.335
537	0.537	-13.285	-9.331	-11.101	-13.614	-11.042	-13.322	-9.539	-26.579
538	0.538	-16.641	-15.723	-6.492	-17.944	-7.794	-10.85	-9.939	-17.305
539	0.539	-1.04	-9.918	-2.263	-13.956	-4.927	-10.124	-11.882	19.659
540	0.54	7.201	-15.147	-11.182	-15.973	-8.645	-12.089	-12.085	8.996
541	0.541	-0.424	-10.505	-10.05	-12.751	-9.069	-8.826	-10.933	3.943
542	0.542	-26.231	-14.75	-19.753	-6.244	-13.172	-11.754	-13.081	-9.64
543	0.543	-9.265	-8.36	-7.978	6.845	-5.267	-8.283	-13.86	-30.367
544	0.544	-12.409	-9.528	-12.638	-2.914	-4.141	-5.968	-9.61	-34.071
545	0.545	-26.587	-2.175	-11.297	2.218	-5.139	-0.175	-12.521	-24.061
546	0.546	-34.19	12.523	-4.933	-2.508	-8.073	8.717	-5.561	-8.408
547	0.547	-36.569	1.86	-13.268	-6.853	-3.845	9.86	-6.543	34.184
548	0.548	-30.242	-15.569	-18.505	-3.26	-4.651	-6.22	-17.971	28.225
549	0.549	-28.344	-17.886	-17.546	-14.166	-2.743	-22.49	-3.65	11.771
550	0.55	-23.127	-20.009	-9.617	-15.578	-4.709	-24.624	-1.717	-3.366
551	0.551	-15.227	-2.584	-14.859	-22.032	-5.311	-22.695	0.019	-16.996
552	0.552	-5.213	-14.191	-11.972	-6.405	-8.814	-13.99	-14.302	-29.44
553	0.553	-1.592	-46.107	-14.5	-12.838	-11.156	-6.054	-8.5	-33.163
554	0.554	-2.804	-41.641	-10.45	-7.081	-11.561	-1.799	-10.238	-23.142
555	0.555	-10.188	4.241	-21.31	-5.392	-8.865	-2.96	-11.785	-7.48
556	0.556	-21.054	10.254	-10.292	-16.466	-9.263	-4.119	-10.431	-4.757
557	0.557	-19.719	15.689	-14.562	-15.151	-8.502	-5.074	-11.591	8.049
558	0.558	-26.106	0.616	-10.894	-6.283	-7.745	-13.968	-10.43	-3.582
559	0.559	-15.275	-22.203	-4.9	-17.157	-6.982	-15.118	-11.396	-14.297
560	0.56	-5.22	-18.134	-3.93	-7.134	-9.309	-14.141	-10.429	3.073
561	0.561	-14.111	-6.899	-12.823	4.633	-5.45	-13.157	-9.659	0.712
562	0.562	-24.947	10.149	-28.492	-9.711	0.347	-17.395	-10.429	-18.464
563	0.563	-17.786	-11.716	-0.812	-11.664	-1.983	-11.77	-11.004	-15.956
564	0.564	-11.408	-25.839	2.861	-13.419	-5.463	-13.692	-7.705	-4.349
565	0.565	6.558	-18.256	6.159	-11.893	0.545	-15.604	-11.762	-6.467
566	0.566	24.36	-20.536	-15.693	-13.265	-6.803	-6.681	-11.365	-8.379
567	0.567	22.048	-14.103	-12.954	-14.427	-11.634	-2.985	-9.997	-17.042
568	0.568	7.167	-16	-0.164	-8.444	-7.369	-4.122	-8.826	-15.435
569	0.569	-10.241	-17.71	-2.473	-11.534	-12.975	-7.204	-8.429	-11.166
570	0.57	-26.48	-16.151	-13.097	-16.361	-11.025	-12.03	-10.352	-14.838
571	0.571	-45.619	-14.792	-15.01	-17.128	-14.306	-11.237	-8.213	-16.052
572	0.572	-22.419	-23.7	-6.281	-16.339	-12.548	-8.887	-8.01	-13.043
573	0.573	-31.704	-22.558	-30.059	-12.838	-11.174	-12.334	-10.519	1.657
574	0.574	-34.404	-21.581	-19.983	-10.874	-11.547	-14.237	-10.313	-8.967
575	0.575	-26.816	-22.529	-16.872	-10.249	-10.356	-11.298	-8.948	-14.817
576	0.576	-15.149	-20.028	-14.145	-5.361	-12.266	-7.791	-12.031	-34.18
577	0.577	-17.224	-17.717	-16.642	-2.042	-10.309	-10.076	-9.321	-10.953
578	0.578	-7.502	-18.286	-14.305	-10.923	-9.517	-5.209	-11.247	-7.84
579	0.579	-19.625	-14.966	-20.674	-19.792	-12.789	-9.827	-7.756	-27.595
580	0.58	-11.622	-12.014	-7.106	-20.919	-15.669	-17.544	-5.425	-50.808
581	0.581	-15.815	-15.441	-5.344	-23.976	-9.651	-12.294	-9.484	-41.505
582	0.582	-6.86	-13.086	-3.765	-9.219	-10.394	-7.439	-11.99	-21.729
583	0.583	-7.953	-10.936	-22.509	-7.046	-4.75	-8.203	-9.666	16.818
584	0.584	6.042	-5.689	-9.731	-1.177	-5.296	-13.792	-14.499	11.425
585	0.585	-19.065	-6.245	-7.407	-9.819	-9.909	-17.239	-11.207	-13.685
586	0.586	-29.092	-9.515	-18.034	-8.203	-6.972	-7.136	-14.108	-18.081
587	0.587	-13.387	-11.24	-16.088	-9.493	-7.324	-2.845	-6.173	-13.958
588	0.588	-10.652	-10.83	-17.803	-8.255	-11.739	-3.982	-9.653	-17.592
589	0.589	-3.048	-10.427	-19.321	-4.696	-6.279	-14.799	-8.683	-7.453
590	0.59	-5.299	-16.215	-9.223	-14.283	-9.721	-10.527	-9.648	-10.427
591	0.591	-11.6	-26.845	-10.361	-10.509	-7.752	-6.842	-5.391	3.783
592	0.592	-13.473	-16.768	-9.183	-11.571	-10.62	-15.148	-14.294	-3.684
593	0.593	-25.632	-15.602	-18.85	-6.235	-8.068	-18.225	-13.13	3.29
594	0.594	-27.144	-16.761	-15.158	2.78	-7.642	-13.357	-10.038	13.906
595	0.595	-25.745	-17.732	-9.146	-5.45	-7.213	-12.543	-7.13	-7.365
596	0.596	-16.8	-12.885	-14.354	-2.245	-8.335	-3.598	-6.356	-27.038
597	0.597	-13.271	-10.353	-11.428	-5.054	-7.134	-4.721	-7.123	-29.484
598	0.598	-18.441	-19.264	-12.184	-16.412	-7.87	-12.057	-13.702	-27.088
599	0.599	-27.298	-15.811	-9.851	-21.005	-8.607	-11.094	-11.189	0.61
600	0.6	-9.256	-8.493	-1.911	-5.079	-11.671	-10.331	-11.958	26.966
601	0.601	-1.65	-7.556	-2.861	-19.922	-10.475	-12.655	-12.534	9.973
602	0.602	5.394	-15.501	-5.753	-17.92	-7.739	-10.714	-7.885	-18.279
603	0.603	-9.429	-10.29	-9.999	-16.093	-7.522	-11.288	-10.791	-21.946
604	0.604	-19.03	-7.422	-4.366	-8.08	-10.789	-14.175	-12.149	-25.217
605	0.605	-13.72	-8.229	-13.821	-12.255	-10.379	-9.315	-11.769	-22.072
606	0.606	-24.664	-12.283	-14.97	-13.332	-6.679	-9.876	-12.933	-13.691
607	0.607	-37.574	-15.756	-13.78	-16.744	-4.333	-8.119	-11.006	-11.122
608	0.608	-25.319	-13.818	-18.989	-13.564	-9.15	-9.446	-11.401	-4.107
609	0.609	-20.606	-9.769	-21.876	-6.7	-8.543	-9.827	-9.275	-18.987
610	0.61	-24.78	-10.175	-19.334	-9.144	-7.934	-9.436	-7.927	-13.159
611	0.611	-5.131	-8.841	-13.7	-14.677	-9.271	-12.143	-12.189	-0.926
612	0.612	-2.31	-10.021	-8.842	-18.073	-6.927	-7.109	-12.77	-8.819
613	0.613	5.346	-10.412	-6.895	-16.067	-11.741	-9.049	-12.388	-27.559
614	0.614	17.071	-16.242	-13.451	-7.096	-9.789	-17.953	-10.073	-30.04
615	0.615	-14.755	-21.887	-17.689	-8.187	-11.518	-11.57	-11.239	-23.021
616	0.616	-19.122	-19.979	-25.029	-16.443	-8.019	-5.559	-9.312	-33.602
617	0.617	-31.439	-18.073	-16.131	-2.448	-6.661	-10.759	-10.484	-43.233
618	0.618	-20.164	-15.182	-12.652	-15.935	-5.495	-7.824	-11.261	-16.886
619	0.619	-23.415	-11.71	-13.615	-14.131	-9.168	-5.292	-9.33	-13.2
620	0.62	-14.092	-14.047	-12.643	-9.429	-6.841	-4.503	-6.818	38.302
621	0.621	5.692	-9.221	-6.652	-13.631	-8.962	-12.43	-8.953	45.702
622	0.622	-12.121	-3.215	-12.267	-7.184	-10.896	-17.654	-5.666	-14.835
623	0.623	-14.439	-13.837	-1.42	-10.608	-5.087	-10.872	-11.478	-22.966
624	0.624	-29.343	-6.674	-6.067	-20.216	-17.275	-13.366	-10.712	28.711
625	0.625	-35.117	-7.842	-7.413	-21.308	-8.557	-9.288	-8.788	-4.747
626	0.626	-29.843	-9.023	-6.244	-3.242	-7.003	-15.863	1.27	-10.725
627	0.627	-18.726	-10.001	-9.712	4.379	-2.739	-7.918	-8.799	-16.138
628	0.628	-22.904	-12.917	-10.668	-7.156	-3.888	-4.809	-9.965	9.054
629	0.629	-16.444	-15.458	-9.692	-9.216	-7.364	-5.757	-11.132	-13.743
630	0.63	-12.928	-17.767	-13.945	-11.094	-6.393	-4.968	-8.034	-9.656
631	0.631	1.018	-17.161	-16.255	-12.785	-13.163	-2.642	-12.873	-20.855
632	0.632	-8.659	-16.57	-12.759	-11.185	-12.375	-3.218	-6.871	-24.116
633	0.633	-3.415	-18.283	-2.681	-24.089	-13.144	-13.272	-10.941	-20.971
634	0.634	7.653	-15.765	1.575	-22.298	-11.195	-17.528	-9.011	-18.163
635	0.635	20.677	-15.371	-12.724	-14.314	-10.606	-23.917	-7.079	-15.565
636	0.636	8.524	-12.478	-14.625	-12.925	-10.022	-15.595	-9.986	-17.832
637	0.637	-12.149	-17.739	-19.835	-14.056	-11.377	-8.218	-11.346	-19.941
638	0.638	-37.66	-17.215	-18.28	-12.86	-10.99	-5.289	-9.989	-33.476
639	0.639	-34.358	-15.34	-19.629	-18.056	-9.834	-1.029	-12.894	-42.206
640	0.64	-37.453	-17.16	-15.952	-20.928	-7.123	-0.256	-8.445	-18.383
641	0.641	-23.323	-13.738	-9.938	-16.651	-8.28	-6.83	-9.034	-21.654
642	0.642	-15.772	-11.411	-10.889	-18.95	-11.765	-12.803	-12.516	25.404
643	0.643	-4.131	-7.307	-7.969	-10.996	-8.479	-18.393	-7.104	32.019
644	0.644	-14.754	-7.665	-10.478	-3.622	-10.605	-23.222	-11.946	-10.522
645	0.645	-20.55	-15.006	-12.79	-16.373	-10.221	-21.276	-10.011	-38.159
646	0.646	-22.288	-15.881	-14.712	-7.654	-12.936	-12.367	-11.754	-23.044
647	0.647	-23.821	-9.037	-16.634	13.062	-8.1	-0.543	-8.271	-0.218
648	0.648	-5.006	-6.482	-12.55	15.772	-10.039	1.011	-12.722	20.471
649	0.649	-2.479	-5.651	-6.738	-2.036	-5.397	-6.144	-9.828	-13.585
650	0.65	-9.447	-12.139	-12.338	-4.365	-10.818	-12.507	-9.441	-27.1
651	0.651	-20.059	-16.361	-10.382	-14.986	-5.988	-13.637	-10.796	-6.349
652	0.652	-14.221	-22.013	-9.776	-16.922	-6.575	-6.267	-15.642	-17.555
653	0.653	-12.448	-22.688	-18.662	-15.175	-8.321	-9.152	-9.642	-20.848
654	0.654	-23.462	-12.622	-19.826	-13.617	-7.938	-13.395	-8.872	-30.138
655	0.655	-30.632	-13.92	-13.822	-14.957	-6.588	-12.609	-12.354	-21.812
656	0.656	-11.104	-15.16	-16.919	-11.274	-7.753	-12.012	-7.713	-14.258
657	0.657	-13.824	-11.801	-10.145	-19.605	-6.596	-22.056	-8.295	-2.639
658	0.658	-21.381	-12.801	-7.63	-16.515	-10.857	-9.073	-11.781	3.75
659	0.659	-23.704	-25.619	-13.244	-9.745	-12.217	-7.32	-9.463	-5.907
660	0.66	-30.099	-17.057	-11.317	-8.975	-4.868	-5.756	-10.627	-11.124
661	0.661	-39.779	-9.337	-17.317	-9.76	-7.967	-4.384	-12.559	-15.737
662	0.662	-38.026	-13.74	-18.091	-10.357	-7.006	-3.21	-9.077	-19.942
663	0.663	-30.086	-14.931	-7.241	-10.956	-6.237	-2.034	-7.92	-16.244
664	0.664	-17.137	-16.088	-5.691	-12.703	-7.016	-2.989	-8.308	-19.725
665	0.665	9.188	-10.855	-4.345	-9.215	-7.594	-17.686	-9.467	-27.109
666	0.666	20.404	-9.876	-8.024	-7.858	-4.307	-19.797	-6.566	-12.443
667	0.667	17.108	-17.791	-6.851	-8.245	-10.888	-21.706	-12.565	-1.839
668	0.668	1.421	-16.892	-7.804	-7.853	-6.63	-9.499	-10.05	11.7
669	0.669	-12.709	-14.165	-12.624	-8.246	-10.694	-11.04	-10.831	-0.488
670	0.67	-30.517	-13.584	-10.098	-11.741	-11.277	-9.677	-10.249	-21.207
671	0.671	4.499	-25.921	-15.701	-16.195	-7.989	-3.28	-10.833	-12.87
672	0.672	9.537	-38.256	-17.622	-13.297	-7.409	-9.295	-9.092	20.628
673	0.673	5.069	-14.612	-22.263	-18.145	-7.02	-21.112	-9.479	16.157
674	0.674	-24.002	-4.688	-18.193	-17.58	-11.468	-13.179	-7.161	-12.869
675	0.675	-27.724	4.555	-12.387	-15.862	-7.407	-3.117	-11.228	-16.508
676	0.676	-44.791	-3.76	-14.712	-17.237	-9.92	-6.792	-12.582	-13.247
677	0.677	-35.521	-1.112	-12.782	-19.566	-12.238	-10.274	-10.259	-16.355
678	0.678	-21.398	6.027	-6.798	-19.951	-8.167	-13.365	-10.653	-19.071
679	0.679	1.829	-25.742	-9.131	-15.505	-6.815	-12.402	-13.368	-16.549
680	0.68	17.511	-30.022	-5.643	-8.934	-9.149	-8.156	-10.665	-28.185
681	0.681	14.798	-17.574	-7.584	-11.465	-12.056	-4.096	-15.508	-13.279
682	0.682	-2.985	-28.821	-10.495	-9.156	-6.067	-6.043	-8.937	-11.351
683	0.683	-24.045	-4.974	-11.852	-1.229	-10.328	-2.768	-8.171	-27.266
684	0.684	-32.32	-8.06	-19.191	-2.206	-8.014	-4.54	-12.241	-20.931
685	0.685	-34.798	0.315	-26.536	-1.241	-7.43	-9.396	-7.408	-19
686	0.686	-32.439	13.244	-15.702	-2.012	-4.145	-19.486	-9.347	7.3
687	0.687	-17.554	20.304	-5.644	-10.916	-7.049	-18.145	-8.773	10.961
688	0.688	-0.177	13.878	-6.817	-7.448	-6.666	-1.124	-9.168	27.981
689	0.689	6.74	19.494	-3.342	-10.574	-8.997	-8.116	-7.82	-6.478
690	0.69	-3.944	-7.056	-8.59	-9.632	-13.835	-10.261	-4.929	-10.944
691	0.691	-13.655	-63.919	-13.458	-12.179	-7.837	-23.827	-10.933	-15
692	0.692	-36.533	-72.073	-12.707	-11.419	-8.616	-22.098	-10.172	-26.221
693	0.693	-33.487	-49.835	-11.963	-9.496	-12.108	-11.088	-10.959	-22.889
694	0.694	-19.38	-29.745	-11.397	-10.083	-7.474	-6.878	-10.388	-19.781
695	0.695	-11.836	-84.584	-9.456	-9.516	-6.906	-3.237	-8.474	-22.488
696	0.696	-14.136	-47.545	-14.876	-9.934	-10.403	-9.258	-9.078	-9.746
697	0.697	-33.271	-14	-16.825	-8.614	-9.064	-1.935	-11.616	-2.796
698	0.698	-10.047	-32.171	-6.784	-15.205	-10.236	-8.751	-8.344	-17.701
699	0.699	-6.938	-48.623	-11.055	-14.254	-11.413	-21.956	-12.42	-19.643
700	0.7	-21.058	6.946	-14.743	-25.723	-8.72	-23.936	-12.051	-14.452
701	0.701	-18.563	58.727	-20.755	-14.74	-7.969	-11.784	-6.659	-12.941
702	0.702	-16.259	78.795	-15.538	-16.152	-8.759	-10.286	-10.168	-17.227
703	0.703	-18.418	-12.666	-4.71	-17.358	-9.552	-8.973	-8.268	-18.42
704	0.704	-4.886	-52.072	-8.991	-13.919	-10.739	-7.868	-13.733	-19.632
705	0.705	3.796	55.322	-12.682	-10.869	-10.566	-9.095	-8.934	-14.462
706	0.706	-13.655	69.592	-13.849	-0.086	-7.501	-12.252	-10.912	-7.733
707	0.707	-20.668	-22.523	-10.775	-7.295	-7.148	-9.394	-8.05	-3.511
708	0.708	-14.343	-10.774	-13.689	-8.507	-10.865	-6.931	-7.703	-14.182
709	0.709	-4.713	65.04	-7.691	-5.078	-9.558	-11.066	-8.135	-15.579
710	0.71	-13.434	94.583	-11.758	-4.149	-10.764	-13.099	-13.017	-27.446
711	0.711	-11.91	13.817	-8.279	-7.097	-8.098	-11.262	-12.485	-32.158
712	0.712	-10.585	-83.949	-15.652	-7.936	-8.525	-9.601	-9.632	-10.549
713	0.713	6.396	-97.063	-6.771	-16.908	-12.054	-11.03	-11.022	-7.512
714	0.714	-14.739	-85.088	-5.628	-18.146	-14.421	-14.374	-12.427	17.969
715	0.715	-28.876	-74.052	-15.307	-17.259	-9.63	-14.782	-10.359	27.965
716	0.716	-31.353	-64.029	-27.113	-20.22	-9.094	-15.984	-10.806	12.218
717	0.717	-29.01	16.714	-19.194	-14.288	-8.559	-11.01	-10.466	-19.007
718	0.718	-22.611	92.585	-17.854	-15.128	-8.225	-3.706	-7.602	-6.677
719	0.719	-20.698	82.693	-11.478	-8.624	-9.627	-6.633	-12.879	4.501
720	0.72	-4.869	20.188	-10.344	-12.958	-8.516	-9.177	-8.104	7.718
721	0.721	-11.292	12.121	-11.333	-13.807	-10.507	2.974	-12.808	-8.051
722	0.722	-9.372	19.545	-8.452	-7.31	-13.265	-5.758	-12.287	-27.882
723	0.723	6.47	-13.917	-5.96	-6.612	-9.056	-10.424	-12.734	-45.751
724	0.724	-4.212	-81.102	-8.311	-7.463	-12.006	-11.817	-12.414	-34.213
725	0.725	-13.953	-107.79	-8.9	-11.025	-9.535	-13.014	-14.617	-6.643
726	0.726	-19.235	-181.113	-9.491	-9.161	-9.193	-16.53	-8.699	-25.527
727	0.727	-20.837	-171.242	-5.44	-14.65	-8.851	-13.471	-11.299	-28.923
728	0.728	-28.047	-126.589	-12.426	-19.56	-3.669	-4.606	-13.706	-19.736
729	0.729	-21.68	-102.268	-23.264	-16.339	-1.774	-3.485	-13.203	-11.504
730	0.73	-11.226	5.469	-16.099	-13.504	-7.812	-13.193	-11.34	-29.388
731	0.731	-24.393	72.179	-14.941	-14.919	-8.624	-6.843	-11.991	-22.519
732	0.732	-40.301	9.627	-16.114	-17.883	-12.537	-8.422	-8.581	9.3
733	0.733	-42.472	33.953	-22.13	-22.388	-7.726	-4.965	-14.074	13.628
734	0.734	-25.112	-3.026	-14.789	-20.7	-15.119	-18.926	-12.203	-24.046
735	0.735	-18.191	-76.977	-15.775	-17.278	-6.252	-13.156	-12.856	-6.541
736	0.736	9.449	-7.891	-13.282	-10.952	-9.771	-14.924	-12.34	-11.666
737	0.737	5.766	90.639	-10.962	-1.342	-8.83	-13.408	-11.825	-16.191
738	0.738	-4.277	182.781	-10.381	7.489	-4.027	-0.47	-12.278	-20.35
739	0.739	-7.358	171.032	-0.328	-3.417	-11.991	-9.195	-9.051	-16.778
740	0.74	-10.078	73.31	6.836	-2.134	-8.922	-10.762	-12.014	-13.614
741	0.741	7.702	-45.151	0.446	-14.01	-7.988	-20.842	-6.845	-10.64
742	0.742	14.628	-188.429	1.599	-15.622	-7.237	-17.189	-10.397	-13.476
743	0.743	-8.854	-130.804	-12.342	-14.331	-4.933	0.788	-9.875	4.212
744	0.744	-30.77	-78.373	-29.776	-5.485	-6.886	-11.984	-4.519	-26.278
745	0.745	-50.551	-30.757	-22.825	-4.377	-6.319	-18.95	-3.991	-13.994
746	0.746	-43.048	-16.458	-12.202	0.801	-6.916	-4.04	-7.33	-10.416
747	0.747	-17.378	23.045	-6.412	-10.081	-9.446	9.513	-10.287	-7.207
748	0.748	-14.152	34.903	-11.639	-11.475	-7.129	4.3	-18.269	2.011
749	0.749	-11.046	2.431	-10.078	-2.624	-5.009	-6.722	-9.993	-6.395
750	0.75	3.095	-66.628	-14.329	-10.989	-6.172	-16.787	-4.814	-14.021
751	0.751	-9.676	-75.454	-15.495	-12.002	-9.657	-7.883	-7.76	-7.128
752	0.752	1.929	-18.448	-14.345	-22.873	-10.04	-11.356	-5.277	-13.577
753	0.753	-13	-10.989	-9.116	-18.648	-6.365	-3.982	5.333	-0.098
754	0.754	-11.113	62.952	-15.891	-14.998	-11.775	-1.06	-4.756	-5.381
755	0.755	-9.43	72.804	-16.668	-9.019	-3.831	-7.032	-5.947	-6.986
756	0.756	11.241	10.386	-4.477	-12.136	-4.787	-19.202	-7.122	-11.288
757	0.757	13.932	51.121	-9.699	-15.048	-1.868	-17.437	-10.235	-12.481
758	0.758	-9.304	29.076	-17.627	-9.062	-1.076	6.396	-11.214	-1.66
759	0.759	-37.573	22.506	-18.975	-17.977	-6.672	23.469	-10.447	-0.314
760	0.76	-26.346	16.513	-15.286	-11.99	-4.715	14.207	-9.676	-4.008
761	0.761	-23.08	-11.212	-6.959	1.933	-12.046	-5.517	-10.259	-12.35
762	0.762	-1.222	-76.988	-5.975	-0.019	-7.182	-13.051	-20.323	-19.749
763	0.763	-3.923	-157.938	-3.068	1.712	-9.668	-29.275	-7.351	-13.025
764	0.764	-21.715	-147.31	-16.222	0.158	-8.869	-52.646	-2.123	-13.834
765	0.765	-42.846	-78.313	-18.145	-18.614	-12.32	-36.933	-6.756	-14.61
766	0.766	-23.135	20.285	-9.43	-11.064	-8.991	-17.156	-16.807	-8.016
767	0.767	-25.664	33.551	-10.98	-13.388	-9.53	-19.634	-25.685	-14.028
768	0.768	-14.059	45.515	-15.233	-6.99	-10.844	-26.569	-12.493	-16.393
769	0.769	-11.928	13.278	-6.324	-8.917	-11.182	-20.136	-3.752	-9.822
770	0.77	-25.47	-35.93	-9.795	-14.118	-6.301	-6.55	-8.366	-10.604
771	0.771	-16.743	-44.776	-12.877	-9.452	-9.54	-15.222	-9.681	-6.547
772	0.772	-8.795	-4.108	-11.888	-13.688	-10.075	-19.83	-8.479	-11.411
773	0.773	-10.141	47.544	-9.349	-14.815	-10.421	-9.729	-4.948	-14.734
774	0.774	-11.312	0.683	-19.979	-11.302	-14.816	-3.286	0.323	-13.019
775	0.775	-17.337	-5.36	-12.807	-14.362	-9.34	0.227	-0.592	-10.515
776	0.776	-24.677	-0.014	-11.625	-15.303	-11.22	-0.717	-1.311	-11.85
777	0.777	-13.813	35.093	-5.612	-12.754	-11.743	-3.597	-2.026	-16.684
778	0.778	-23.848	30.491	-17.393	-13.5	-9.946	-4.328	-9.895	-25.376
779	0.779	-24.995	-7.215	-22.025	-8.635	-9.494	-8.343	-15.053	-26.497
780	0.78	-9.288	-12.338	-11.961	-11.888	-10.786	-1.728	-14.022	-14.628
781	0.781	5.665	-16.714	-8.274	-12.425	-7.823	-4.211	-13.181	9.226
782	0.782	-11.701	-12.428	-7.106	-15.856	-13.768	-9.788	-7.503	12.574
783	0.783	-13.996	-31.114	-12.317	-11.351	-5.776	-7.823	-15.364	3.354
784	0.784	-24.601	-27.657	-11.336	-7.227	-6.685	-1.783	-10.073	-10.694
785	0.785	-26.5	-36.607	-10.538	-10.643	-5.662	-13.94	-12.903	-18.188
786	0.786	-38.649	-50.472	-16.129	-7.279	-9.859	-12.162	-12.056	-15.794
787	0.787	-40.133	-42.779	-11.269	-11.259	-4.186	-10.585	-11.205	-0.828
788	0.788	-18.404	-72.923	-5.242	-10.782	-8.968	-6.291	-13.063	8.91
789	0.789	3.505	-26.637	-15.858	-9.331	-9.486	-9.925	-12.409	-6.89
790	0.79	0.836	-20.322	-14.461	-8.864	-6.532	-11.056	-12.909	-13.201
791	0.791	3.39	-14.855	-13.265	-14.789	-8.995	-12.004	-5.865	-11.187
792	0.792	5.768	-20.072	-12.074	-12.204	-11.266	-7.151	-12.554	-23.297
793	0.793	-4.815	-15.962	-4.691	-14.457	-10.833	-15.057	-8.219	-21.659
794	0.794	1.027	-12.002	-5.657	-14.973	-8.846	-9.776	-13.748	-17.301
795	0.795	6.261	-15.743	-1.402	-16.844	-5.315	-12.641	-13.084	-16.061
796	0.796	17.297	-12.455	-12.04	-16.21	-7.401	-13.404	-7.005	-17.135
797	0.797	-4.376	-9.376	-22.092	-15.764	-11.806	-12.6	-12.54	-18.015
798	0.798	-45.173	-12.071	-23.231	-8.363	-7.702	-13.142	-8.978	-15.02
799	0.799	-39.696	-9.536	-19.724	-11.409	-11.143	-11.182	-9.493	-15.692
800	0.8	-34.604	-7.191	-10.023	-12.315	-6.651	-9.432	-8.839	-11.531
801	0.801	-21.011	-9.334	-8.838	-9.751	-9.514	-5.925	-11.281	-16.281
802	0.802	-0.285	-11.358	-14.823	-8.927	-3.675	-11.312	-9.858	-10.18
803	0.803	10.986	-13.132	-3.003	-10.818	-10.997	-7.813	-13.855	-15.707
804	0.804	21.106	-11.587	-7.626	-10.181	-9.999	-13.793	-10.297	-12.122
805	0.805	-0.701	-24.478	-11.863	-6.061	-9.202	-9.704	-15.66	-13.983
806	0.806	-31.813	-29.648	-15.525	-7.352	-8.397	-10.272	-12.118	-15.67
807	0.807	-35.819	-34.345	-14.336	-9.61	-7.791	-12.2	-10.13	-21.402
808	0.808	-24.533	-12.652	-15.289	-9.938	-8.35	-19.935	-10.66	-30.227
809	0.809	-27.787	34.359	-14.308	-7.162	-8.906	-8.109	-11.97	-16.993
810	0.81	-12.1	67.783	-11.775	-7.493	-9.278	-0.137	-12.316	-15.171
811	0.811	-20.405	73.696	-17.368	-5.299	-7.91	1.241	-9.367	8.71
812	0.812	-33.161	57.143	-10.769	-9.676	-9.065	-13.094	-8.933	25.803
813	0.813	-21.538	21.784	-6.491	-16.961	-7.117	-22.791	-5.409	10.185
814	0.814	1.913	-47.105	-12.085	-17.866	-11.365	-14.108	-10.2	-3.871
815	0.815	-13.73	-155.79	-14.011	-13.554	-10.974	-12.601	-6.864	-16.578
816	0.816	-22.042	-112.646	-12.069	-7.905	-10.586	-11.255	-14.563	-9.54
817	0.817	-19.497	-73.13	-9.155	-11.349	-8.454	-2.338	-15.502	-7.338
818	0.818	-17.143	-108.771	-8.753	-6.662	-12.9	-10.646	-10.635	-20.814
819	0.819	-14.967	-11.104	-8.35	-13.191	-7.481	-7.537	-9.821	-12.041
820	0.82	-12.985	1.935	-10.459	-12.383	-12.321	-8.5	-10.552	-10.422
821	0.821	-14.695	13.573	-16.454	-10.029	-7.667	-2.475	-12.45	-6.097
822	0.822	-10.012	45.932	-15.678	-13.472	-4.761	-13.109	-12.993	-9.709
823	0.823	11.703	16.225	-6.773	-8.79	-12.695	-28.984	-8.899	-17.976
824	0.824	8.614	-10.472	-7.933	-14.171	-13.855	-5.55	-11.369	-10.566
825	0.825	-33.97	13.961	-17.606	-7.555	-8.635	-2.437	-10.943	-11.469
826	0.826	-39.948	21.322	-11.212	-10.036	-9.601	-5.138	-8.009	-8.897
827	0.827	-34.494	81.897	-17.206	-9.233	-7.092	-17.904	-13.206	-14.446
828	0.828	-19.342	122.519	-11.962	-8.62	-11.165	-15.577	-12.599	-20.973
829	0.829	-23.754	70.791	-9.058	-11.881	-9.24	-4.93	-6.583	-26.918
830	0.83	-27.779	-3.189	-9.829	-13.586	-11.182	-10.729	-7.341	-21.249
831	0.831	-31.396	-92.036	-5.758	-18.394	-7.13	-8.985	-5.393	-14.604
832	0.832	-14.297	-32.448	-13.687	-17.789	-11.976	-7.444	-8.664	-1.375
833	0.833	-17.352	-86.641	-14.651	-20.676	-8.696	-14.61	-5.742	-10.997
834	0.834	2.431	-234.7	-15.62	-20.269	-10.445	-18.291	-9.218	-16.192
835	0.835	-0.076	-171.265	-13.12	-17.924	-7.935	-12.282	-8.814	-14.617
836	0.836	-2.41	1.847	-10.816	-18.299	-11.228	-7.069	-10.933	-10.339
837	0.837	-4.545	-21.455	-14.318	-15.572	-6.402	-11.92	-9.754	-9.166
838	0.838	-6.494	-127.365	-14.916	-15.945	-9.7	-9.41	-6.255	-15.133
839	0.839	-11.69	-69.754	-18.99	-11.099	-6.81	-7.091	-10.305	-14.129
840	0.84	-13.182	52.742	-11.075	-7.612	-7.213	-2.255	-9.904	-11.206
841	0.841	-17.399	132.276	-14.57	-12.251	-5.865	-5.563	-12.209	-10.428
842	0.842	-21.029	146.597	-15.556	-11.671	-2.973	-13.327	-9.29	-17.775
843	0.843	-19.854	1.842	-4.738	-5.862	-8.212	-23.015	-13.73	-12.938
844	0.844	-10.161	21	-11.902	-0.25	-8.801	-16.653	-10.818	-15.447
845	0.845	-13.824	3.584	-10.744	4.588	-5.518	1.326	-9.458	-9.825
846	0.846	-0.662	19.441	-7.271	-1.412	-10.944	-6.24	-10.811	-7.874
847	0.847	-9.359	5.123	-12.52	-3.727	-9.014	-8.579	-14.868	-9.793
848	0.848	-23.736	-8.039	-17.395	-8.56	-9.611	-6.457	-9.055	-12.683
849	0.849	-21.919	-43.676	-16.65	-13.197	-9.038	-4.527	-9.824	-16.148
850	0.85	-2.624	-54.528	-17.432	-9.129	-10.404	-23.875	-7.883	-13.807
851	0.851	4.9	14.579	-9.512	-11.643	-8.087	-21.356	-7.298	-18.627
852	0.852	-16.19	5.712	-8.552	-13.968	-9.256	-9.74	-7.877	-8.551
853	0.853	-35.923	-18.636	-11.47	-16.878	-5.583	-7.62	-10.394	-12.797
854	0.854	-33.411	-40.675	-15.734	-13.212	-5.98	-13.446	-5.95	1.527
855	0.855	-17.155	-34.087	-10.141	-14.581	-8.89	-8.256	-11.368	11.208
856	0.856	-15.038	-3.701	-12.092	-16.718	-6.962	-12.935	-9.439	-11.629
857	0.857	-20.882	-42.421	-7.469	-14.02	-5.803	-8.696	-11.38	-14.727
858	0.858	-19.203	-37.427	-12.91	-15.203	-10.067	-5.017	-7.318	-6.411
859	0.859	-14.606	-14.602	-14.859	-13.093	-8.331	-13.295	-6.937	-13.963
860	0.86	-7.487	-2.164	-12.935	-15.045	-7.945	-14.235	-11.401	-16.273
861	0.861	-3.827	-13.319	-7.525	-13.708	-8.338	-1.45	-13.153	-9.884
862	0.862	11.811	-23.351	-11.02	-14.305	-11.25	-3.178	-14.521	-11.802
863	0.863	-15.908	-14.063	-9.084	-10.845	-10.866	-7.809	-10.077	-16.999
864	0.864	-27.159	-28.232	-13.148	-9.516	-5.836	-6.455	-8.344	-12.354
865	0.865	-17.088	-35.847	-11.796	-9.15	-7.772	-12.843	-10.874	-16.627
866	0.866	-14.003	-0.94	-8.514	-6.462	-7.191	-14.001	-8.565	-12.977
867	0.867	-16.733	44.444	-15.105	-12.287	-10.673	-13.021	-12.643	-16.474
868	0.868	-19.259	50.378	-18.022	-14.624	-7.382	-13.966	-12.265	-11.261
869	0.869	-16.938	44.85	-13.773	-3.799	-7.77	-0.803	-8.984	-12.26
870	0.87	-14.795	29.706	-6.416	-8.455	-12.983	-10.478	-11.116	-11.505
871	0.871	-12.847	6.872	-7.388	-12.725	-11.038	-5.249	-13.055	-9.201
872	0.872	-11.099	-13.739	-9.911	-13.894	-9.093	2.691	-7.263	-5.735
873	0.873	9.628	-70.222	-7.597	-15.073	-10.822	-10.27	-19.468	-11.757
874	0.874	12.358	-127.007	-18.438	-9.863	-7.336	-8.531	-10.765	-17.391
875	0.875	-21.14	-75.221	-13.792	-12.791	-9.653	-3.871	-9.226	-9.471
876	0.876	-34.735	-55.144	-12.446	-8.555	-4.808	-8.116	-10.592	-16.835
877	0.877	-38.822	-12.501	-18.839	-10.898	-4.218	-11.78	-11.757	-12
878	0.878	-27.59	3.939	-12.848	-8.978	-3.625	-12.949	-10.6	-18.009
879	0.879	-24.278	-31.304	-15.943	-13.641	-8.452	-20.306	-13.7	-17.251
880	0.88	-27.358	-54.223	-11.098	-11.915	-5.153	-11.412	-8.862	-13.788
881	0.881	-24.639	-41.952	-8.586	-8.452	-8.055	-7.945	-13.12	-3.746
882	0.882	-17.11	-38.469	-9.354	-5.185	-10.558	-15.308	-9.058	0.503
883	0.883	-19.454	-35.28	-9.925	-8.104	-7.26	-14.34	-5.581	4.18
884	0.884	-0.311	5.45	0.137	-9.288	-11.327	-20.358	-10.229	-8.986
885	0.885	12.458	43.995	-1.221	-6.61	-12.679	-11.475	-7.336	-10.735
886	0.886	-3.806	18.762	-7.614	-10.89	-8.234	-8.018	-13.152	-2.806
887	0.887	2.588	5.309	-6.463	-12.648	-8.819	-13.268	-10.848	-12.873
888	0.888	-18.705	1.321	-11.701	-9.175	-9.209	-12.329	-10.289	-14.045
889	0.889	-27.057	-2.36	-12.686	-6.867	-6.896	-14.876	-9.731	-15.222
890	0.89	-19.566	0.983	-16.964	-10.944	-13.48	-2.702	-12.662	-7.871
891	0.891	-26.617	-1.964	-11.357	-11.343	-10.586	-0.984	-6.879	-10.791
892	0.892	-3.28	-10.109	-9.448	-13.684	-9.82	-8.946	-9.234	-13.324
893	0.893	-19.003	-2.428	-19.545	-12.537	-12.152	-4.709	-5.772	-15.661
894	0.894	-16.306	-4.771	-20.914	-12.937	-11.593	-5.883	-7.726	-13.741
895	0.895	-8.77	1.603	-12.038	-14.116	-8.331	-9.38	-4.841	-17.044
896	0.896	-15.751	-11.985	-10.913	-18.969	-11.26	-10.363	-7.378	-16.477
897	0.897	16.158	-6.789	-7.854	-15.507	-5.492	-17.171	-11.855	-13.982
898	0.898	29.65	7.484	-12.733	-12.245	-9.587	-16.436	-7.815	-15.354
899	0.899	-16.292	-6.124	-24.191	-12.864	-9.039	-20.547	-10.347	-14.991
900	0.9	-34.545	-32.534	-9.915	-12.524	-9.658	-15.732	-9.982	-12.31
901	0.901	-40.039	-43.831	-15.776	-8.111	-9.119	-13.83	-9.617	-11.172
902	0.902	-25.007	-40.575	-14.079	-6.402	-8.779	-6.132	-7.704	-7.723
903	0.903	-11.567	-24.955	-12.586	-7.789	-9.213	3.488	-6.567	-6.391
904	0.904	-15.77	-10.899	-8.386	-6.462	-9.642	7.099	-10.847	-7.569
905	0.905	-27.123	-13.505	-14.834	-10.551	-8.519	5.866	-9.121	-6.428
906	0.906	-23.924	-1.965	-11.407	-11.935	-11.277	-10.241	-7.79	-8.385
907	0.907	-2.111	12.885	-10.492	-6.546	-6.485	-26.534	-10.136	-10.562
908	0.908	-4.834	3.121	-17.323	-11.407	-8.466	-58.534	-8.026	-15.065
909	0.909	-12.402	-23.254	-16.611	-12	-11.804	-26.667	-5.334	-17.041
910	0.91	-19.4	-26.952	-15.902	-13.751	-7.788	-6.024	-8.834	-8.177
911	0.911	-8.79	-9.936	-15.381	-13.378	-4.353	-9.763	-4.784	-7.061
912	0.912	-10.76	-13.064	-20.095	-12.048	-9.823	-19.904	-12.742	-13.108
913	0.913	-16.028	-15.804	-14.746	-14.997	-9.298	-10.699	-9.281	-10.063
914	0.914	-27.164	-39.043	-16.763	-16.985	-12.639	-2.464	-10.26	-11.086
915	0.915	-23.033	-42.18	-12.208	-12.006	-12.106	-5.06	-9.31	-11.905
916	0.916	-19.471	0.352	-8.222	-10.132	-10.806	-12.128	-15.326	-17.565
917	0.917	-23.031	18.536	-5.782	-16.75	-7.565	-14.355	-17.665	-17.033
918	0.918	-26.186	35.01	-11.275	-14.3	-9.75	-4.771	-12.844	-9.724
919	0.919	-33.007	50.116	-20.823	-19.958	-15.023	-3.125	-16.151	-12.657
920	0.92	-27.05	-0.197	-14.503	-15.153	-14.494	-7.84	-15.585	-11.911
921	0.921	-19.751	-74.149	-15.724	-17.146	-9.903	-6.573	-8.632	-11.178
922	0.922	-26.613	-143.284	-12.691	-9.491	-10.54	-15.58	-9.616	-10.636
923	0.923	-13.554	-62.646	-9.859	-8.578	-7.106	-16.832	-12.144	-16.674
924	0.924	7.654	-73.576	-15.933	-5.713	-9.479	-11.698	-11.395	-14.388
925	0.925	-2.699	-67.316	-13.693	-4.972	-7.392	-8.88	-9.471	-19.273
926	0.926	-22.576	1.727	-10.283	-9.09	-9.37	-13.219	-14.124	-19.885
927	0.927	-35.49	82.409	-12.48	-13.217	-10.762	-5.547	-15.879	-17.01
928	0.928	-28.632	71.591	-15.832	-11.356	-11.962	-7.946	-14.53	-13.567
929	0.929	-22.304	42.018	-17.624	-14.699	-8.514	1.459	-12.216	-10.336
930	0.93	-16.552	-2.674	-9.741	-11.824	-4.103	0.222	-12.803	-3.8
931	0.931	6.213	5.452	-15.793	-11.505	-11.879	-8.18	-10.68	-9.653
932	0.932	15.407	-16.612	-23.203	-14.857	-10.949	-15.609	-10.3	-8.909
933	0.933	1.184	-36.533	-12.415	-8.346	-0.15	-6.784	-10.685	-12.412
934	0.934	-1.431	-54.698	-11.105	-1.666	-7.341	-8.012	-8.551	-14.366
935	0.935	-8.479	-26.952	-7.47	-7.752	-0.989	-0.718	-8.364	-13.805
936	0.936	-27.701	-21.848	-4.027	-11.883	-7.019	-1.719	-4.112	-11.285
937	0.937	-20.209	-26.239	-7.17	-13.876	-6.071	-6.017	-2.377	-5.849
938	0.938	-4.031	-22.105	-4.308	-10.644	-5.123	-5.293	-1.023	-7.755
939	0.939	6.501	-10.855	-6.872	-8.964	-9.4	-16.165	-2.38	-16.452
940	0.94	19.926	-7.565	-14.271	-9.406	-7.088	-11.54	-7.216	-3.269
941	0.941	3.956	-4.446	-1.541	-9.067	-9.038	-12.91	-2.572	-5.037
942	0.942	-28.064	-1.674	0.174	-13.161	-8.468	-24.729	-10.31	-13.054
943	0.943	-50.949	-4.142	-10.883	-10.671	-4.408	-32.689	-15.539	-8.874
944	0.944	-38.611	-6.43	-9.553	-7.402	-1.895	-22.644	-12.636	-12.65
945	0.945	-34.985	-4.273	-3.183	-10.325	-4.217	-8.335	-8.379	-9.259
946	0.946	-18.004	-10.052	-4.346	-13.075	-2.081	-2.534	-6.053	-4.085
947	0.947	-2.377	-11.776	-9.558	-11.21	-8.075	-4.284	-10.891	-10.914
948	0.948	0.327	-13.297	-14.374	-9.121	-8.841	0.358	-12.835	-8.432
949	0.949	-12.455	-11.9	-10.111	-6.435	-4.766	-21.323	-7.416	-9.217
950	0.95	8.58	-23.678	-4.495	-12.28	-5.334	-24.419	-7.995	-11.159
951	0.951	-5.606	-2.976	-9.315	-17.929	-2.029	-10.261	-8.573	-6.505
952	0.952	7.117	-0.257	-4.656	-18.533	-6.073	7.576	-7.992	-10.564
953	0.953	14.056	-7.768	-8.687	-21.83	-9.537	9.942	-11.474	-18.497
954	0.954	3.393	-5.395	-11.168	-17.762	-13.965	3.599	-13.794	-7.665
955	0.955	-17.926	-11.72	-12.489	-14.269	-8.524	-17.637	-10.893	-6.294
956	0.956	-43.516	-5.869	-19.04	-13.872	-10.433	-25.904	-8.95	-5.113
957	0.957	-74.525	-4.074	-12.24	-15.998	-10.989	2.391	-13.972	-6.237
958	0.958	-53.827	-21.435	-14.718	-22.013	-12.7	-1.254	-12.031	-11.409
959	0.959	-35.055	-28.357	-13.898	-21.273	-11.315	-11.304	-11.447	-18.119
960	0.96	-24.975	-21.949	-17.333	-15.676	-10.9	-14.351	-16.273	-13.791
961	0.961	-21.866	-16.136	-7.222	-4.839	-8.732	5.466	-7.558	-6.375
962	0.962	-7.742	-21.334	-11.43	9.5	-8.304	3.023	-8.706	-7.34
963	0.963	15.478	-22.856	-2.476	11.433	-10.974	-3.874	-13.928	-8.063
964	0.964	18.579	-9.881	-3.573	6.207	-10.161	-10.182	-7.15	-13.61
965	0.965	10.269	-8.125	-13.185	7.766	-6.251	-0.431	-9.665	-12.996
966	0.966	-23.183	-12.701	-14.268	-13.881	-11.048	-5.596	-7.339	-9.668
967	0.967	-36.7	-13.956	-20.186	1.828	-7.711	-10.174	-10.825	-15.037
968	0.968	-40.75	-12.696	-25.328	-17.888	-11.728	-8.749	-8.895	-21.578
969	0.969	-37.052	-23.445	-18.48	-20.375	-8.198	-20.469	-8.309	-20.704
970	0.97	-19.989	-19.106	-17.642	-4.076	-9.511	-12.44	-10.827	-8.469
971	0.971	8.322	-20.237	-15.252	10.886	-5.4	3.531	-8.5	-10.145
972	0.972	12.067	-16.784	-10.341	-18.082	-8.834	-7.027	-8.875	-8.586
973	0.973	2.061	-22.07	-6.975	-30.397	-8.391	-16.653	-6.158	-15.77
974	0.974	5.216	-9.265	-8.644	-26.655	-11.236	-18.315	-10.414	-9.382
975	0.975	8.006	-14.452	-11.083	-9.556	-11.568	-16.676	-10.796	-15.329
976	0.976	0.534	-9.759	-13.321	-0.201	-11.13	-26.64	-8.466	-20.507
977	0.977	-25.14	-5.396	-19.816	2.564	-9.533	-17.642	-14.264	-5.753
978	0.978	-48.893	-11.613	-20.705	-15.185	-10.263	-14.077	-10.195	4.937
979	0.979	-39.536	-17.497	-18.118	-36.223	-9.439	-17.103	-13.668	-8.555
980	0.98	-19.708	-12.237	-10.699	0.805	-9.97	-2.308	-9.008	-3.265
981	0.981	3.605	2.449	-5.791	-4.156	-8.37	-4.352	-10.736	-11.124
982	0.982	6.791	-3.956	-11.717	0.359	-8.131	-6.211	-14.208	-18.207
983	0.983	4.186	-9.827	-13.963	12.809	-9.832	-11.364	-13.81	-16.967
984	0.984	-3.252	-18.624	-9.04	1.656	-7.267	-15.927	-7.22	-25.213
985	0.985	-14.769	-1.271	-10.902	-15.284	-9.35	-25.914	-6.244	-39.072
986	0.986	-33.854	-22.357	-11.418	-24.501	-12.011	-11.502	-10.484	-37.054
987	0.987	-10.573	-42.09	-12.707	-21.728	-10.031	-5.602	-12.78	-45.672
988	0.988	-1.235	-8.595	-8.185	-14.118	-7.858	-14.236	-9.282	-21.781
989	0.989	1.543	4.956	-9.857	-16.371	-11.687	-22.114	-12.554	-24.996
990	0.99	-11.134	-15.758	-11.139	-22.686	-9.135	-11.997	-11.957	22.092
991	0.991	-22.619	-49.817	-16.502	-32.28	-7.74	-10.782	-9.43	55.637
992	0.992	-33.158	-36.246	-11.603	-30.452	-10.614	-4.731	-6.125	37.515
993	0.993	-38.899	-15.546	-16.2	-25.725	-9.421	-5.656	-8.247	43.005
994	0.994	-26.664	-11.889	-17.903	-21.397	-8.995	-10.458	-9.408	27.976
995	0.995	-18.675	-8.625	-16.516	-1.783	-9.155	-14.675	-11.341	-13.187
996	0.996	-19.966	-11.747	-23.825	18.025	-7.775	-9.027	-10.557	-7.711
997	0.997	-31.678	-14.496	-22.829	-5.144	-4.653	-13.812	-6.099	-22.736
998	0.998	-20.567	-17.047	-8.1	-14.382	-8.309	-5.041	-10.735	-36.218
999	0.999	-13.338	-14.765	-10.214	-0.202	-7.902	-8.463	-13.638	-32.096
1000	1	-19.66	-4.17	-8.262	-2.673	-7.493	-22.369	-12.278	-35.714
1001	1.001	-20.73	-17.776	-6.49	-9.598	-10.178	-16.534	-8.985	-25.594
1002	1.002	-17.528	-26.518	-17.5	-20.195	-6.675	-14.75	-9.365	-16.25
1003	1.003	-10.663	-18.619	-13.221	-25.948	-9.564	-6.756	-8.98	-7.88
1004	1.004	-2.626	-14.412	-6.817	-24.145	-5.871	-10.958	-9.371	-25.645
1005	1.005	2.674	-2.65	-5.643	-22.52	-8.191	-14.591	-14.213	-23.273
1006	1.006	5.609	-4.248	-0.417	-12.373	-7.02	-11.088	-13.635	-33.868
1007	1.007	-7.533	-2.935	-9.319	7.244	-7.397	-10.086	-11.699	-39.62
1008	1.008	-17.206	-6.67	-17.626	15.632	-7.774	-7.128	-7.637	-41.314
1009	1.009	-33.041	-7.903	-14.523	-2.141	-6.998	-4.548	-12.471	-36.624
1010	1.01	-26.587	1.695	-9.681	-13.747	-11.441	-8.588	-10.53	-14.919
1011	1.011	-1.329	-4.747	-8.908	-24.366	-9.5	-6.649	-12.27	32.141
1012	1.012	-4.525	-8.284	-11.228	-3.035	-11.233	-9.921	-9.749	-14.649
1013	1.013	-13.721	1.345	-14.711	-5.676	-8.711	-7.016	-7.421	-20.613
1014	1.014	-21.935	-18.23	-14.133	-13.167	-10.061	0.894	-5.285	7.088
1015	1.015	-24.359	-55.217	-18.211	-20.076	-9.67	6.856	-7.214	2.072
1016	1.016	-17.302	-40.147	-16.873	-17.887	-10.825	-4.966	-6.045	-11.462
1017	1.017	-2.315	-26.631	-15.524	-12.041	-8.11	-9.635	-5.261	0.942
1018	1.018	-8.026	-14.275	-10.692	-10.249	-8.873	-13.936	-9.705	-40.658
1019	1.019	-16.674	-10.626	-8.767	-21.261	-6.931	-20.355	-5.054	9.275
1020	1.02	-24.545	-13.947	-5.863	-25.523	-10.027	-26.387	-9.11	-10.656
1021	1.021	-23.118	-10.869	-10.702	-21.827	-7.315	-10.326	-10.464	31.927
1022	1.022	-14.153	-13.591	-11.291	-18.304	-13.117	10.782	-8.139	48.384
1023	1.023	-3.284	-11.08	-7.231	-10.93	-10.791	-14.768	-6.009	13.17
1024	1.024	-10.394	-13.41	-15.167	-9.968	-10.208	-18.07	-7.946	-28.047
1025	1.025	-16.702	-7.024	-18.645	-7.454	-5.568	-21.186	-9.882	-22.617
1026	1.026	-20.113	-5.096	-15.542	-3.351	-6.154	-18.509	-13.369	-17.584
1027	1.027	-12.688	-17.302	-12.63	-5.271	-4.803	-0.748	-10.079	-13.137
1028	1.028	-15.544	-6.287	-8.365	-4.685	-10.224	1.552	-12.977	-17.19
1029	1.029	-23.445	15.383	-6.044	-12.439	-8.288	-9.113	-14.13	-20.851
1030	1.03	-16.057	12.246	-6.621	-13.428	-7.705	-11.074	-12.963	-24.149
1031	1.031	-3.242	3.905	-15.324	-6.626	-9.441	-12.855	-8.108	-27.258
1032	1.032	-15.382	16.671	-21.324	-9.116	-5.956	-14.464	-8.682	-24.568
1033	1.033	-32.771	14.342	-18.24	-9.863	-6.342	-15.878	-9.254	-22.074
1034	1.034	-21.123	-17.603	-9.342	-20.673	-12.144	-12.253	-7.502	-19.773
1035	1.035	-10.445	-49.546	-3.346	-9.654	-9.813	-20.613	-15.418	-21.926
1036	1.036	-8.486	-37.165	-6.438	-5.419	-13.296	-23.769	-18.88	-23.89
1037	1.037	3.72	-40.886	-17.286	-6.59	-12.719	-11.044	-9.187	-15.211
1038	1.038	-4.18	-23.901	-15.938	-10.06	-9.818	1.132	-12.856	-7.304
1039	1.039	-22.914	-8.231	-22.335	-10.991	-10.206	-6.811	-14.007	-3.047
1040	1.04	-40.684	-16.543	-14.029	-19.866	-11.566	-5.457	-13.033	0.628
1041	1.041	-33.713	-34.337	-10.954	-21.022	-4.99	-6.575	-13.995	-10.18
1042	1.042	-18.814	-8.612	-4.191	-17.941	-7.898	-7.691	-11.475	-17.301
1043	1.043	-9.129	-5.328	-10.197	-5.212	-12.166	-6.705	-9.148	-10.907
1044	1.044	-3.895	-8.406	-6.144	-3.557	-8.108	-1.854	-8.563	-7.421
1045	1.045	-5.42	-11.09	-15.635	-8.227	-4.636	7.837	-10.498	-6.48
1046	1.046	-15.457	-8.545	-6.739	-1.093	-6.583	-9.175	-7.597	-15.446
1047	1.047	4.12	-15.486	-7.912	0.055	-9.498	-20.762	-12.44	-16.662
1048	1.048	6.873	-13.334	-8.892	-3.428	-9.127	-18.623	-6.443	-9.382
1049	1.049	-5.858	-7.501	-9.853	-0.327	-9.526	-8.932	-7.224	-12.37
1050	1.05	-17.427	-9.21	-19.515	-5.165	-12.444	-10.681	-6.658	-11.668
1051	1.051	-40.814	-17.106	-15.826	-14.864	-7.239	-12.25	-11.315	-9.409
1052	1.052	-18.943	-15.724	-14.656	-18.555	-7.845	-16.482	-3.581	-8.879
1053	1.053	-27.236	-12.019	-15.633	-24.591	-12.506	-17.702	-6.689	-8.34
1054	1.054	-14.427	-17.984	-14.677	-29.861	-3.624	-16.676	-7.664	-10.116
1055	1.055	1.88	-16.982	-6.746	-28.922	-7.32	-13.716	-6.905	-11.517
1056	1.056	-4.456	-19.833	-11.971	-15.782	-8.503	-28.536	-9.241	-16.005
1057	1.057	-6.353	-6.633	-18.746	-13.858	-9.489	-22.123	-9.833	-13.14
1058	1.058	-8.086	-8.53	-12.76	8.992	-4.667	-31.687	-13.133	-15.69
1059	1.059	-16.007	-6.753	-10.45	24.681	-8.938	-5.312	-12.564	-8.366
1060	1.06	-31.866	-17.753	-9.868	4.917	-6.622	5.932	-11.22	-7.416
1061	1.061	-21.218	-13.466	-6.576	-7.896	-8.566	2.709	-7.94	-14.19
1062	1.062	-11.527	-19.847	-10.645	-24.185	-6.642	5.874	-10.081	-9.897
1063	1.063	-13.271	-30.693	-4.851	-17.816	-8.394	14.233	-14.543	-5.847
1064	1.064	-8.635	-20.647	-0.796	-27.497	-8.012	11.701	-7.976	-3.934
1065	1.065	-21.605	-16.993	-10.281	-29.268	-7.643	-4.61	-12.244	-4.524
1066	1.066	-40.964	-13.527	-19.188	-27.761	-11.721	-6.822	-11.481	-8.608
1067	1.067	-48.503	-14.488	-20.339	-23.52	-13.096	2.817	-12.081	-7.277
1068	1.068	-13.46	-13.498	-17.238	-11.707	-11.752	-9.389	-10.162	-8.648
1069	1.069	-8.431	-15.98	-18.203	5.718	-5.187	-17.365	-10.772	-7.546
1070	1.07	-3.994	-18.281	-13.944	-5.928	-8.098	-33.346	-7.304	-4.829
1071	1.071	16.68	-20.205	-6.601	-16.616	-7.335	-31.454	-8.683	-10.661
1072	1.072	27.886	-19.593	-7.577	-22.44	-11.407	-22.087	-7.545	-12.976
1073	1.073	-9.852	-16.662	-10.103	-6.573	-9.486	-20.721	-4.859	-16.444
1074	1.074	-35.004	-10.813	-17.469	-4.432	-6.197	-13.106	-10.683	-17.045
1075	1.075	-30.545	-8.462	-20.384	-25.717	-6.775	-0.513	-8.384	-14.201
1076	1.076	-34.605	-0.505	-21.176	-0.162	-8.129	0.834	-10.348	-12.889
1077	1.077	-30.943	0.461	-21.959	3.123	-8.521	-10.381	-17.729	-16.215
1078	1.078	-27.666	-14.269	-11.116	0.006	-11.431	-8.863	-14.855	-15.084
1079	1.079	-12.016	9.128	-12.671	-8.345	-11.846	-7.398	-14.104	-9.116
1080	1.08	-3.737	-6.559	-8.424	-21.163	-13.797	10.742	-18.196	-4.892
1081	1.081	-1.277	-9.274	-2.06	-23.507	-9.531	18.176	-10.286	-8.996
1082	1.082	10.276	-16.832	-0.918	-21.398	-8.957	6.558	-13.401	-12.536
1083	1.083	-8.964	-14.541	-10.616	-15.603	-12.426	-8.223	-12.46	-12.003
1084	1.084	-16.591	-20.977	-9.476	3.763	-13.785	-21.643	-13.258	-13.788
1085	1.085	-18.968	-11.39	-17.804	-3.768	-7.986	-9.315	-15.602	-16.353
1086	1.086	-21.128	4.342	-6.008	-19.978	-7.228	-7.694	-13.689	-9.047
1087	1.087	-19.223	-6.423	-10.666	-30.579	-6.662	-29.364	-7.717	-12.19
1088	1.088	-17.521	-12.321	-6.436	-36.372	-7.277	-38.575	-6.963	-13.195
1089	1.089	-16.023	-17.543	-5.306	-24.247	-6.714	-41.212	-6.407	-13.985
1090	1.09	-3.136	-31.886	-4.176	-6.97	-6.345	-58.932	-7.006	-9.928
1091	1.091	-8.464	-26.095	-18.121	4.551	-5.989	-47.179	-4.123	-9.357
1092	1.092	-22.855	-13.915	-16.197	27.903	-4.86	-15.104	-5.507	-11.311
1093	1.093	-20.954	-15.433	-14.457	56.125	-8.564	-10.688	-7.858	-16.75
1094	1.094	-19.258	-16.767	-16.022	-0.626	-4.142	-14.843	-7.499	-13.279
1095	1.095	-14.649	-17.926	-14.676	7.459	-5.905	-18.625	-7.912	-15.227
1096	1.096	-18.964	-16.783	-13.535	0.063	-5.558	-15.45	-5.225	-16.984
1097	1.097	-33.352	-15.85	-10.06	-33.418	-3.285	-6.228	-6.794	-9.069
1098	1.098	-19.853	-18.826	-15.305	-39.403	-9.936	-3.376	-8.738	-5.598
1099	1.099	-14.677	-19.679	-22.095	-22.937	-9.013	9.558	-4.504	-8.694
1100	1.1	-10.106	-17.413	-17.85	-7.854	-4.775	7.36	-7.437	-11.602
1101	1.101	8.583	-16.871	-13.806	-21.493	-4.022	-24.455	-9.983	-10.83
1102	1.102	-14.766	-20.196	-7.254	-9.234	-10.651	44.307	-7.668	-8.51
1103	1.103	-17.974	-16.176	-3.011	-5.694	-9.907	93.69	-12.521	-9.096
1104	1.104	-26.391	-12.707	-8.633	-15.906	-9.177	67.027	-7.898	-11.035
1105	1.105	-23.932	-19.062	-12.124	-19.158	-8.656	26.411	-11.982	-13.946
1106	1.106	-17.022	-13.005	-10.194	-16.606	-12.005	-84.672	-13.352	-15.307
1107	1.107	-6.452	-12.204	-8.459	-24.29	-13.848	-132.344	-12.984	-15.709
1108	1.108	-20.068	-15.662	-16.403	-22.079	-15.323	-60.197	-8.941	-12.817
1109	1.109	-25.367	-13.706	-22.405	-7.246	-18.74	-20.742	-13.796	-13.99
1110	1.11	-11.124	-8.269	-17.184	-5.384	-18.452	-56.328	-13.237	-8.96
1111	1.111	-5.41	1.209	-10.419	-17.685	-12.523	-45.453	-11.514	-10.9
1112	1.112	-0.245	4.859	-7.909	-13.159	-13.325	-15.804	-11.915	-10.331
1113	1.113	-8.219	10.816	-13.523	-26.237	-14.067	28.933	-8.633	-6.854
1114	1.114	-18.331	-5.295	-17.003	-10.468	-3.178	53.313	-11.549	-1.441
1115	1.115	-17.206	-31.067	-15.069	-4.191	-7.807	60.639	-12.714	-3.381
1116	1.116	-23.262	-27.794	-23.985	-21.691	-3.562	0.013	-6.913	-13.445
1117	1.117	-18.127	-24.677	-15.103	-33.393	-9.968	-24.43	-10.982	-12.098
1118	1.118	-11.455	-21.916	-9.124	-27.101	-6.497	-2.423	-4.402	-5.717
1119	1.119	-10.721	-9.146	-8.161	1.859	-11.76	44.341	-14.078	-23.724
1120	1.12	-3.013	-6.667	0.739	5.869	-10.867	123.626	-10.393	-10.957
1121	1.121	-15.231	-22.964	-7.579	-13.005	-11.739	156.062	-11.544	-13.283
1122	1.122	-23.954	-20.844	-8.724	-20.856	-8.741	174.186	-10.563	-19.683
1123	1.123	-22.409	-30.518	-5.618	-24.25	-17.739	65.556	-13.449	-21.624
1124	1.124	-29.605	-18.298	-12.377	-15.054	-16.66	79.82	-10.915	-16.413
1125	1.125	-28.51	-10.341	-9.851	-17.862	-11.509	66.608	-8.004	-20.105
1126	1.126	-12.882	5.548	-13.906	-5.177	-6.752	-112.452	-12.055	-15.463
1127	1.127	-10.794	7.699	-21.836	1.751	-6.054	-343.19	-7.209	-14.111
1128	1.128	-5.018	5.787	-7.884	3.892	4.551	-374.214	-13.204	-12.952
1129	1.129	0.182	4.052	-5.931	5.85	-5.529	-177.067	-9.127	-9.465
1130	1.13	11.208	-13.359	-0.679	-16.978	-25.112	53.559	-9.692	-4.234
1131	1.131	12.582	-20.324	-11.679	-13.899	-11.013	-39.376	-11.613	8.547
1132	1.132	11.449	-1.169	-13.002	-22.291	-23.799	-123.808	-5.013	3.327
1133	1.133	-6.516	1.35	-9.295	-40.267	-7.596	-98.325	-9.254	1.784
1134	1.134	-19.268	3.701	-15.276	-42.69	-9.818	-75.186	-10.005	6.044
1135	1.135	-30.861	18.631	-10.037	-49.112	-0.242	-11.802	-13.465	2.373
1136	1.136	-28.719	12.861	-10.997	-35.617	-5.522	45.788	-10.152	-1.108
1137	1.137	-15.179	-13.428	-8.466	-9.371	8.765	-6.743	-7.222	-4.188
1138	1.138	-16.944	-70.111	-4.4	47.262	-4.829	9.03	-7.58	-16.951
1139	1.139	-9.014	-29.462	-9.223	87.843	-6.646	-5.386	-11.997	-22.17
1140	1.14	-1.837	-36.815	-19.261	21.041	1.224	-44.95	-9.064	-17.527
1141	1.141	-21.348	-43.398	-14.982	-5.699	2.525	-33.238	-1.098	-18.879
1142	1.142	-35.439	-49.381	-18.643	-30.105	-6.418	107.77	-2.228	-20.03
1143	1.143	-17.637	-32.903	-10.305	-8.055	-9.933	126.894	-3.164	-18.861
1144	1.144	-24.591	-17.786	-15.51	-14.632	-13.07	109.441	-6.039	-15.759
1145	1.145	-9.669	-4.218	-12.583	-20.683	1.583	93.536	-10.271	-12.851
1146	1.146	-11.567	8.192	-15.074	-48.406	3.65	21.31	-11.019	-15.364
1147	1.147	-16.771	26.992	-7.692	-53.475	13.279	-149.807	-21.829	-19.421
1148	1.148	-18.286	23.733	-12.497	-49.071	-13.058	-126.607	-4.384	-21.34
1149	1.149	-11.087	1.893	-16.733	-20.078	-31.857	-63.154	-2.037	-16.677
1150	1.15	-12.206	-17.809	-14.389	36.622	-28.6	-44.005	-4.141	-17.244
1151	1.151	5.845	-25.32	-4.873	44.758	-0.387	8.424	-25.411	-13.747
1152	1.152	8.429	-13.672	-13.743	37.405	-19.21	24.249	-11.268	-10.444
1153	1.153	-12.628	-32.795	-17.187	30.839	-9.189	9.94	-8.731	-11.596
1154	1.154	-32.321	-66.236	-16.176	24.866	6.431	23.141	-11.033	-9.65
1155	1.155	-19.512	-70.649	-11.309	19.472	-1.949	34.935	-13.14	-11.576
1156	1.156	-12.504	-33.071	-13.799	4.403	26.237	67.392	-11.193	-6.731
1157	1.157	-18.836	-17.937	-14.546	-18.404	29.839	37.634	-9.436	-8.653
1158	1.158	-16.83	-13.452	-13.936	-39.079	26.481	10.778	-14.063	-8.058
1159	1.159	-18.512	-9.352	-10.619	-27.813	-8.018	-13.662	-6.882	-12.107
1160	1.16	-13.811	1.909	-6.534	-17.687	-30.89	-21.018	-8.032	-8.604
1161	1.161	-26.709	18.979	-7.865	-20.717	-59.93	-27.626	-9.177	-8.972
1162	1.162	-31.861	22.123	-15.185	-34.776	-93.983	-21.63	-14.389	-10.114
1163	1.163	-20.759	13.841	-14.182	-32.176	-89.519	6.082	-11.468	-8.157
1164	1.164	-24.957	6.338	-9.315	-25.125	-43.637	11.193	-12.22	-10.067
1165	1.165	-13.102	-5.26	-6.771	-39.934	-13.222	6.823	-12.98	-14.305
1166	1.166	4.369	-32.939	-7.518	-22.417	-7.792	2.835	-11.028	-11.388
1167	1.167	11.381	-51.711	-6.909	-10.699	-12.816	-0.831	-12.941	-12.732
1168	1.168	-11.982	-0.226	-15.587	-21.268	10.03	-4.119	-10.029	-10.404
1169	1.169	-15.025	21.851	-14.388	-19.308	39.097	-19.77	-14.844	-12.518
1170	1.17	-17.685	15.306	-15.317	7.087	42.805	-16.991	-12.898	-12.129
1171	1.171	-15.113	-15.046	-18.184	3.484	32.759	-19.392	-14.624	-8.628
1172	1.172	-22.029	-20.457	-12.16	-6.524	17.089	-16.959	-14.225	-15.193
1173	1.173	-24.109	-35.541	-17.743	-3.364	2.974	-19.001	-12.851	-8.41
1174	1.174	-10.518	-21.989	-17.145	-0.586	-4.559	-17.1	-7.028	-7.623
1175	1.175	-15.707	-17.906	-13.845	-23.715	-2.203	-15.388	-9.333	-13.216
1176	1.176	-17.222	-14.193	-8.419	-39.29	-8.531	-13.888	-5.836	-11.259
1177	1.177	-15.817	-17.444	-16.34	-70.336	-37.487	-18.329	-6.405	-11.82
1178	1.178	-12.091	-14.311	-6.656	-66.171	-49.792	-17.48	-10.455	-14.702
1179	1.179	-13.199	-0.162	-15.543	-47.304	-23.354	-16.543	-9.093	-9.84
1180	1.18	-27.069	-12.922	-14.367	-23.413	-26.525	-21.737	-9.464	-10.391
1181	1.181	-28.935	-10.602	-11.25	23.668	-29.535	-12.578	-6.546	-10.939
1182	1.182	-23.659	-21.254	-10.277	97.673	7.507	-18.413	-6.143	-13.413
1183	1.183	-25.169	-34.79	-9.505	28.651	32.724	-13.076	-10.385	-8.935
1184	1.184	-23.81	-33.036	-5.435	-15.999	28.346	-13.879	-9.981	-12.972
1185	1.185	-14.914	-25.088	-7.368	-7.824	-9.127	-12.898	-9.586	-10.433
1186	1.186	3.06	-9.203	-5.433	-0.416	-24.138	-10.315	-9.959	-15.836
1187	1.187	15.823	-11.325	-0.008	-6.907	-10.518	-13.498	-8.014	-10.987
1188	1.188	-0.415	-5.541	-10.837	-12.772	10.287	-15.197	-11.48	-9.049
1189	1.189	-15.305	-3.862	-18.765	-18.019	-0.848	-16.695	-9.337	-2.472
1190	1.19	-21.095	-8.522	-14.504	-2.745	-10.792	-11.636	-10.486	-4.992
1191	1.191	-22.819	-15.692	-18.195	-7.119	-19.958	-9.516	-10.085	-12.344
1192	1.192	0.995	-14.543	-14.715	-3.027	-22.536	-13.393	-11.612	-11.377
1193	1.193	-9.059	-8.551	-13.753	-6.68	-14.868	-10.58	-10.817	-12.148
1194	1.194	-12.128	-9.506	-16.656	-9.918	1.496	-12.632	-8.87	-8.07
1195	1.195	-20.43	-12.38	-14.147	-6.768	3.736	-11.259	-10.408	-8.641
1196	1.196	-7.638	-13.115	-13.382	-20.826	-9.692	-8.386	-9.823	-11.911
1197	1.197	-23.884	-15.395	-15.331	-28.336	-28.939	-12.562	-12.14	-13.633
1198	1.198	-13.231	-13.413	-7.979	-25.949	-21.289	-10.102	-10.206	-13.225
1199	1.199	-11.277	-19.382	-12.823	-27.982	-9.599	-14.556	-8.837	-11.851
1200	1.2	-16.482	-15.313	-15.344	-18.201	1.117	-12.735	-6.501	-13.957
1201	1.201	-18.021	-13.39	-11.29	-16.324	6.998	-11.28	-6.678	-12.771
1202	1.202	-10.848	-13.982	-11.87	-11.576	-5.1	-10.745	-10.941	-8.484
1203	1.203	-19.743	-13.397	-13.816	-15.779	6.014	-14.665	-12.674	-10.963
1204	1.204	-13.744	-9.925	-8.402	-16.864	7.452	-8.741	-10.145	-11.316
1205	1.205	-12.789	-11.317	-8.984	-13.298	13.929	-9.398	-4.715	-10.901
1206	1.206	-17.634	-11.731	-9.567	-8.018	12.857	-5.809	-9.545	-16.097
1207	1.207	-21.898	-9.001	-11.318	-10.901	3.286	-10.336	-10.111	-15.481
1208	1.208	-21.14	-14.767	-14.81	-10.135	-10.942	-9.682	-9.516	-12.157
1209	1.209	-19.222	-13.948	-12.495	-12.506	-20.552	-14.487	-6.021	-16.192
1210	1.21	-15.94	-13.319	-9.594	-11.971	-32.703	-7.123	-9.292	-10.362
1211	1.211	-17.691	-16.562	-13.271	-17.986	-34.219	-8.087	-6.371	-12.662
1212	1.212	-14.217	-12.441	-13.659	-22.029	-29.923	-12.345	-10.808	-14.576
1213	1.213	-12.869	-17.238	-12.51	-22.584	-23.517	-14.666	-12.543	-13.974
1214	1.214	-13.252	-7.156	-14.453	-12.485	-22.323	-8.063	-7.697	-7.377
1215	1.215	-15.185	-11.404	-10.976	-11.11	-6.181	-10.557	-10.974	-6.581
1216	1.216	-11.704	-10.24	-17.561	-25.459	0.897	-6.486	-11.547	-12.176
1217	1.217	-14.589	-11.411	-10.793	-0.272	-5.385	-11.327	-4.57	-7.321
1218	1.218	-10.111	-14.525	-13.32	44.477	-22.708	-9.405	-13.462	-10.593
1219	1.219	-9.527	-21.268	-14.109	14.145	-15.628	-13.485	-9.961	-12.319
1220	1.22	-13.011	-16.974	-9.279	8.761	-0.604	-10.026	-10.919	-13.656
1221	1.221	-19.392	-9.609	-8.706	3.77	9.189	-12.377	-9.934	-12.282
1222	1.222	-21.908	-10.603	-15.298	-9.713	4.051	-11.241	-14.179	-11.097
1223	1.223	-14.561	-11.395	-5.626	-13.654	-3.815	-10.877	-13.389	-12.243
1224	1.224	-11.669	-12.19	-6.794	-24.726	-13.846	-12.062	-11.439	-11.837
1225	1.225	-7.409	-20.123	-5.64	-27.88	-25.629	-11.307	-6.768	-14.728
1226	1.226	-11.484	-14.899	-15.322	-24.721	-27.16	-13.262	-9.656	-8.721
1227	1.227	-12.086	-15.868	-14.156	-10.603	-25.8	-9.025	-8.283	-7.939
1228	1.228	-15.394	-9.885	-10.678	-8.201	-42.837	-9.629	-7.882	-10.26
1229	1.229	-23.138	-10.656	-11.637	-5.881	-40.521	-9.267	-12.718	-12.189
1230	1.23	-24.104	-12.579	-14.544	0.544	-17.085	-12.584	-12.134	-12.76
1231	1.231	-13.274	-13.18	-12.027	-16.859	4.8	-6.802	-13.873	-14.488
1232	1.232	-11.929	-14.946	-7.955	-14.486	13.14	-7.588	-9.029	-8.676
1233	1.233	-3.024	-16.319	-12.791	-12.261	10.676	-9.545	-13.668	-14.282
1234	1.234	-6.502	-18.676	-14.723	-2.545	8.401	-11.498	-7.09	-10.787
1235	1.235	-1.274	-13.833	-9.303	-7.697	2.039	-6.088	-15.021	-10.204
1236	1.236	-10.159	-15.731	-15.887	-21.928	3.97	-8.04	-7.664	-10.781
1237	1.237	-23.289	-13.969	-16.663	-35.425	-8.245	-6.114	-12.501	-8.268
1238	1.238	-18.035	-12.614	-12.594	-30.146	-12.905	-7.864	-9.979	-12.721
1239	1.239	-16.474	-12.202	-14.534	-22.178	-34.583	-8.266	-12.304	-12.138
1240	1.24	-15.132	-17.01	-7.192	-3.408	-25.323	-8.67	-10.367	-10.781
1241	1.241	-24.04	-12.344	-12.037	9.374	-28.07	-2.106	-12.302	-7.492
1242	1.242	-27.533	-12.918	-12.813	-6.856	-20.564	-8.892	-12.883	-9.626
1243	1.243	-24.419	-11.539	-10.486	-13.189	-8.985	-9.681	-8.046	-15.633
1244	1.244	-19.582	-11.921	-9.898	-18.952	-11.141	-8.915	-9.986	-7.702
1245	1.245	-8.172	-13.094	-6.605	-31.113	-5.353	-10.855	-8.249	-12.927
1246	1.246	-6.655	-10.409	-6.015	-16.768	3.329	-12.8	-9.603	-13.897
1247	1.247	-10.935	-10.045	-11.807	-30.294	7.945	-11.069	-10	-14.679
1248	1.248	-19.858	-9.879	-12.567	-38.961	3.649	-9.731	-8.848	-12.371
1249	1.249	-16.373	-11.234	-16.033	-15.145	-2.762	-14.195	-8.47	-10.452
1250	1.25	-9.019	-12.535	-10.02	-5.077	0.71	-11.31	-13.503	-11.047
1251	1.251	-4.182	-15.806	-12.336	10.638	3.794	-14.804	-8.865	-11.64
1252	1.252	-6.7	-17.934	-10.39	24.793	-2.982	-11.521	-8.293	-15.141
1253	1.253	-18.891	-15.206	-17.736	-13.696	3.001	-11.916	-9.659	-12.831
1254	1.254	-20.642	-9.396	-16.758	-30.1	2.213	-11.537	-10.059	-8.006
1255	1.255	-12.719	-10.17	-12.495	-14.953	-8.645	-8.056	-7.941	-11.31
1256	1.256	-8.467	-13.654	-8.422	-1.322	-7.118	-12.905	-11.632	-13.067
1257	1.257	-7.318	-16.934	-10.352	2.823	-5.796	-14.842	-9.326	-14.442
1258	1.258	-6.16	-17.505	-10.929	21.636	3.073	-10.789	-10.505	-11.174
1259	1.259	-15.84	-18.867	-12.667	24.968	-7.807	-13.317	-10.139	-10.029
1260	1.26	-12.158	-12.492	-13.046	3.153	-15.006	-12.934	-11.312	-7.334
1261	1.261	-20.469	-15.013	-13.428	-27.945	-29.36	-11.773	-9.199	-9.277
1262	1.262	-21.42	-9.4	-10.516	-31.984	-19.698	-8.1	-6.509	-11.423
1263	1.263	-18.505	-5.914	-12.447	-28.293	-7.505	-7.72	-6.145	-6.987
1264	1.264	-17.718	-11.916	-10.504	-4.468	-2.858	-10.636	-10.425	-14.355
1265	1.265	-5.519	-17.534	-10.3	23.844	-7.122	-7.932	-6.373	-13.396
1266	1.266	-14.226	-24.124	-13	-10.145	-3.435	-8.331	-7.748	-10.891
1267	1.267	-22.152	-21.607	-7.963	-14.525	-4.576	-6.2	-10.089	-13.232
1268	1.268	-20.792	-19.285	-12.6	-26.822	-9.77	-10.079	-13.01	-9.763
1269	1.269	-19.615	-12.703	-15.494	-7.93	-8.799	-13.564	-9.358	-13.074
1270	1.27	-23.079	-4.765	-15.107	2.172	-16.728	-7.19	-13.832	-14.837
1271	1.271	-15.718	-1.676	-11.809	-26.043	-13.613	-11.449	-10.953	-15.242
1272	1.272	-12.82	-12.542	-12.188	-75.139	-18.422	-9.131	-11.363	-12.932
1273	1.273	-10.312	-16.815	-13.346	-81.662	-5.244	-9.714	-10.028	-10.822
1274	1.274	-11.076	-20.501	-11.407	-51.232	-7.176	-10.305	-14.883	-7.167
1275	1.275	-6.227	-12.204	-9.274	-1.282	-5.429	-8.575	-7.547	-8.538
1276	1.276	-0.209	-9.134	-13.726	45.56	-3.884	-7.245	-10.465	-8.95
1277	1.277	-5.817	-0.248	-11.807	100.535	-13.954	-7.651	-7.974	-6.264
1278	1.278	-16.653	-15.934	-14.717	4.134	-15.103	-4.757	-3.934	-12.097
1279	1.279	-21.306	-13.808	-11.239	-9.057	-11.628	-4.387	-5.907	-12.893
1280	1.28	-19.952	-0.275	-13.578	26.522	-10.681	-10.203	-7.876	-16.416
1281	1.281	-16.298	1.454	-15.725	15.671	-11.632	-12.545	-9.651	-10.462
1282	1.282	-19.809	-12.885	-10.515	5.788	-14.119	-9.063	-11.047	-12.825
1283	1.283	-18.873	-7.1	-11.106	-20.934	-1.895	-8.494	-9.726	-14.775
1284	1.284	-14.025	-33.444	-7.83	-77.856	-0.121	-16.256	-13.833	-10.156
1285	1.285	-18.27	-44.692	-7.269	-70.521	-11.131	-8.927	-12.5	-10.761
1286	1.286	-17.494	-13.743	-9.798	-23.712	-6.858	-13.809	-12.163	-9.432
1287	1.287	-12.678	-1.38	-13.11	-29.765	-3.171	-16.36	-15.103	-8.105
1288	1.288	-17.354	-20.175	-13.529	-13.374	-4.342	-10.787	-9.919	-11.029
1289	1.289	-8.482	-23.483	-12.397	11.743	2.998	-10.253	-11.896	-9.123
1290	1.29	-17.405	-20.409	-12.046	7.262	-1.856	-7.01	-12.514	-11.86
1291	1.291	-13.936	-12.113	-16.92	-13.471	-6.142	-8.779	-11.971	-13.429
1292	1.292	-19.173	-24.911	-16.376	-32.271	-13.515	-11.325	-11.641	-11.515
1293	1.293	-12.416	-3.837	-16.984	-22.234	-10.62	-13.681	-8.406	-15.8
1294	1.294	-9.913	4.47	-12.956	-12.973	-8.106	-17.78	-8.844	-15.253
1295	1.295	0.718	6.965	-14.35	-4.703	-4.04	-10.844	-14.126	-13.917
1296	1.296	-0.647	-0.022	-16.717	-12.322	-14.885	-7.978	-6.249	-12.586
1297	1.297	-14.977	-2.172	-16.372	-28.609	-16.438	-7.255	-9.386	-7.773
1298	1.298	-24.665	-23.494	-12.758	3.227	-17.807	-9.621	-8.472	-7.216
1299	1.299	-19.45	-66.097	-12.437	7.594	-16.691	-7.724	-14.516	-8.976
1300	1.3	-21.005	-23.55	-8.437	-13.158	-8.416	-12.411	-8.95	-12.472
1301	1.301	-19.65	-7.125	-9.855	-1.992	-15.819	-14.196	-9.582	-7.067
1302	1.302	-15.976	-22.242	-8.562	1.225	-12.972	-11.722	-11.566	-10.565
1303	1.303	-12.497	-8.719	-12.676	-20.741	-8.786	-13.118	-11.026	-12.517
1304	1.304	-7.291	-4.685	-4.798	-23.586	-6.534	-12.774	-10.682	-11.949
1305	1.305	-12.145	-8.395	-10.851	-41.526	-4.678	-6.814	-6.273	-11.573
1306	1.306	-11.375	-18.484	-9.942	-30.035	-2.823	-12.851	-9.213	-11.195
1307	1.307	-20.274	-15.419	-10.964	1.817	-11.803	-8.819	-9.641	-8.306
1308	1.308	-16.787	-7.12	-13.537	-2.678	-13.043	-8.254	-7.355	-12.002
1309	1.309	-19.888	-4.637	-14.371	-15.107	-19.115	-16.973	-13.97	-15.302
1310	1.31	-20.884	-11.633	-10.946	-18.86	-22.284	-13.506	-13.035	-15.698
1311	1.311	-23.418	-18.034	-17.013	4.81	-27.218	-10.432	-8.816	-9.706
1312	1.312	-16.099	-16.108	-13.018	7.728	-24.81	-11.422	-9.622	-12.233
1313	1.313	-15.16	-14.374	-15.013	-0.753	-12.717	-7.177	-11.591	-13.018
1314	1.314	-10.929	-6.441	-17.007	-24.106	-0.608	-9.523	-16.283	-12.441
1315	1.315	-9.977	-8.195	-14.178	-33.484	-2.231	-6.069	-10.905	-11.876
1316	1.316	-14.041	-18.282	-14.62	-36.27	-6.566	-16.148	-12.87	-10.144
1317	1.317	-13.473	-17.139	-11.399	-29.036	-20.388	-9.583	-8.253	-10.54
1318	1.318	-19.492	-20.643	-14.758	-26.649	-6.154	-13.859	-10.026	-9.193
1319	1.319	-21.834	-23.753	-8.25	8.253	-0.436	-7.503	-8.706	-10.356
1320	1.32	-13.913	-9.049	-13.158	-6.948	-2.25	-13.54	-10.09	-14.421
1321	1.321	-8.714	10.115	-13.974	-29.88	-6.986	-12.602	-9.733	-16.354
1322	1.322	-7.762	-7.684	-14.797	-34.049	-5.71	-11.667	-14.597	-10.546
1323	1.323	-17.439	-14.667	-10.008	-22.964	-2.11	-5.712	-15.204	-8.217
1324	1.324	-16.274	-4.045	-13.343	-6.054	-10.488	-6.533	-11.164	-13.054
1325	1.325	-19.751	-9.867	-10.477	3.143	-9.576	2.902	-10.799	-8.399
1326	1.326	-12.383	-15.092	-7.032	0.391	-2.862	-6.049	-5.395	-5.491
1327	1.327	-11.4	-19.734	-14.423	33.871	-14.34	-12.095	-7.339	-5.097
1328	1.328	-7.139	-21.082	-13.49	29.414	-3.375	-6.904	2.715	-12.443
1329	1.329	-19.336	-12.178	-6.759	16.947	12.431	-13.71	-7.357	-0.639
1330	1.33	0.004	-15.655	-9.301	-1.92	-2.527	-7.745	-8.527	0.906
1331	1.331	7.535	-12.555	-11.65	-19.012	-0.644	-19.948	-2.54	-6.266
1332	1.332	5.213	-11.575	-13.616	-15.994	-5.914	-11.205	-7.776	-23.294
1333	1.333	-26.726	-10.794	-15.576	-7.732	-13.894	-6.53	-4.88	-16.32
1334	1.334	-31.177	-13.107	-12.696	-10.354	-12.576	-5.164	-18.045	-14.18
1335	1.335	-18.786	-15.071	-14.07	-12.821	-16.284	9.163	-0.631	-12.23
1336	1.336	-7.55	-11.805	-12.729	-2.281	-12.844	-4.408	-7.6	-10.484
1337	1.337	-10.827	-10.031	-6.169	-8.123	-7.65	-2.762	-9.728	-15.124
1338	1.338	-7.726	-14.839	-7.156	-16.865	-8.645	-1.323	-7.791	-10.861
1339	1.339	-16.055	-11.537	-4.653	-18.439	-20.084	-5.727	-13.003	-12.014
1340	1.34	-18.573	-13.282	-3.886	-11.284	0.611	-22.936	-11.442	-15.482
1341	1.341	-25.544	-9.785	-10.466	-7.619	-7.729	-16.143	1.547	-12.381
1342	1.342	-19.148	-16.139	-18.401	-25.644	-10.261	-18.388	-3.661	-9.474
1343	1.343	-17.209	-18.64	-11.041	-28.182	-7.957	-16.418	-5.187	-8.69
1344	1.344	-11.962	-14.548	-10.069	-11.93	-14.36	-18.028	-3.808	-14.297
1345	1.345	-7.292	-16.448	-5.797	-5.533	-4.685	-13.259	-4.943	-13.709
1346	1.346	-11.508	-13.121	-11.394	-26.815	-6.426	-3.113	-20.595	-11.759
1347	1.347	-15.153	-4.197	-1.894	15.753	-1.786	-9.442	-9.919	-12.321
1348	1.348	-21.134	-13.072	-3.027	-2.445	11.182	-12.843	-15.698	-13.658
1349	1.349	-20.159	-11.904	-8.994	-18.856	-1.006	-11.902	-13.927	-14.993
1350	1.35	-19.192	-17.157	-8	-3.719	-2.54	-9.087	-12.346	-13.821
1351	1.351	-14.931	-20.036	-12.807	9.856	-1.159	-11.737	-10.96	-12.661
1352	1.352	-17.239	-17.487	-20.712	22.283	0.027	-9.516	-17.31	-12.271
1353	1.353	-13.734	-8.554	-19.707	11.104	-3.432	-8.895	-13.791	-11.486
1354	1.354	-16.995	-5.028	-18.709	-5.914	-2.426	-10.622	-14.724	-10.122
1355	1.355	-18.715	-12.316	-10.737	-8.998	-13.228	-9.912	-15.657	-13.206
1356	1.356	-21.211	-11.313	-11.675	-34.549	-14.54	-17.739	-13.098	-9.511
1357	1.357	-19.832	-19.243	-12.613	-58.314	-13.329	-28.508	-13.834	-6.205
1358	1.358	-13.241	-9.553	-11.811	-42.564	-14.45	-24.19	-14.374	-11.027
1359	1.359	-2.387	-13.197	-14.1	-16.977	-21.763	-17.811	-13.75	-10.438
1360	1.36	-9.523	-19.167	-6.124	6.874	-7.014	-9.556	-8.287	-9.855
1361	1.361	-3.102	-22.256	-7.046	16.252	-4.845	-8.69	-11.732	-9.462
1362	1.362	-9.07	-17.433	-13.774	-3.362	-2.861	-13.608	-7.043	-10.795
1363	1.363	-8.067	-19.962	-14.498	-21.086	-8.033	-3.97	1.907	-13.679
1364	1.364	-16.932	-14.344	-2.251	-32.651	-12.61	-2.728	-6.947	-7.653
1365	1.365	-20.38	-7.756	-18.068	-21.979	-13.892	-13.376	-12.899	-11.894
1366	1.366	-15.12	-15.656	-7.369	-12.239	-7.447	-11.864	-13.818	-9.559
1367	1.367	-14.12	-8.266	-5.379	-6.99	-6.229	-8.026	-10.862	-11.482
1368	1.368	-11.575	-11.135	-7.058	-14.93	-9.279	-1.925	-8.288	-13.419
1369	1.369	-13.869	-13.623	-11.647	-13.571	-20.048	1.189	-9.009	-15.163
1370	1.37	-5.908	-14.376	-30.353	-14.672	-7.006	-3.632	-9.531	-16.525
1371	1.371	-8.965	-14.93	-17.526	-22.938	-12.147	-4.359	-8.899	-14.221
1372	1.372	-19.763	-6.171	-15.145	-15.58	-13.596	4.596	-7.109	-13.846
1373	1.373	-21.08	-4.975	-17.224	-16.553	-17.762	3.496	-7.455	-7.855
1374	1.374	-22.215	-12.305	-19.099	-3.39	-16.519	0.486	-10.702	-12.113
1375	1.375	-23.346	-17.115	-13.818	-5.286	-10.458	-0.373	-9.492	-9.792
1376	1.376	-20.222	-16.319	-15.304	-13.939	-7.299	-2.782	-14.67	-11.716
1377	1.377	-15.354	-13.984	-13.899	9.933	-8.199	-14.889	-9.782	-11.135
1378	1.378	-16.101	-20.553	-7.473	-13.779	-7.368	-13.091	-7.805	-8.227
1379	1.379	-10.463	-19.764	-15.753	-10.617	-8.075	-11.51	-8.339	-6.88
1380	1.38	-5.609	-7.552	-14.737	-13.27	-8.579	-33.148	-6.945	-2.432
1381	1.381	-15.645	-16.243	-9.853	-10.691	-11.817	-61.355	-8.267	-11.34
1382	1.382	-11.358	-20.869	-9.034	-31.728	-8.86	-42.544	-11.136	-15.033
1383	1.383	-15.012	-16.588	-9.761	-6.106	-6.294	-18.711	-9.174	-18.547
1384	1.384	-13.86	-2.254	-9.136	-2.727	-8.575	-15.592	-11.853	-15.471
1385	1.385	-21.222	-8.044	-12.381	-11.954	-4.47	15.608	-8.349	-6.58
1386	1.386	-18.318	-27.382	-8.275	-20.268	-9.27	61.512	-9.674	-7.757
1387	1.387	-6.891	-14.591	-9.583	-17.708	-8.649	55.527	-9.266	-8.742
1388	1.388	-2.24	-12.262	-12.829	-6.068	-11.507	71.994	-12.928	-13.596
1389	1.389	-3.588	-1.617	-13.945	-3.916	-11.854	77.047	-11.559	-17.868
1390	1.39	-9.979	-11.27	-15.849	-5.823	-8.527	54.221	-17.351	-8.988
1391	1.391	-18.307	-19.94	-15.448	-7.526	-11.38	-8.292	-8.436	-10.17
1392	1.392	-15.217	-11.96	-15.623	-18.484	-10.177	-124.769	-11.906	-13.285
1393	1.393	-24.126	-7.671	-11.741	-17.074	-5.111	-172.354	-8.801	-12.337
1394	1.394	-22.966	-11.344	-13.081	-15.847	-12.432	-129.182	-9.768	-11.576
1395	1.395	-28.181	-14.828	-11.711	-2.609	-7.572	-63.359	-10.539	-15.645
1396	1.396	-21.396	-11.742	-12.856	2.706	-8.313	-27.732	-9.772	-16.238
1397	1.397	-18.875	-18.506	-17.296	-8.291	-9.058	-38.544	-7.845	-11.602
1398	1.398	-13.262	-15.96	-14.373	-18.309	-7.096	50.289	-8.433	-13.352
1399	1.399	-2.433	-10.332	-7.391	-17.163	-8.998	85.892	-13.863	-8.522
1400	1.4	-7.081	-13.838	-8.351	-18.345	-9.557	96.716	-7.291	-2.536
1401	1.401	-14.25	-9.201	-7.565	-17.43	-9.931	47.336	-11.548	-4.87
1402	1.402	-15.409	-18.079	-13.168	-16.516	-3.535	-69.215	-10.778	-15.725
1403	1.403	-18.891	-16.879	-8.329	-3.368	-9.524	-180.533	-8.852	-14.193
1404	1.404	-9.207	-32.54	-8.903	-1.442	-3.905	-79.52	-8.273	-15.558
1405	1.405	-12.883	-9.103	-7.155	3.763	-7.38	-40.035	-11.177	-19.243
1406	1.406	-16.366	6.589	-7.533	-16.945	-10.676	-4.409	-9.827	-15.771
1407	1.407	-11.142	-1.719	-6.167	-19.635	-7.781	6.442	-11.179	-12.681
1408	1.408	-12.105	-14.489	-12.737	3.608	-6.435	55.801	-11.567	-9.789
1409	1.409	-20.036	-12.153	-17.565	-12.033	-7.797	82.507	-15.24	-7.282
1410	1.41	-25.254	-1.503	-16.78	-43.17	-5.678	90.627	-8.855	-11.352
1411	1.411	-20.413	8.178	-17.543	-47.148	-11.671	53.645	-9.619	-17.93
1412	1.412	-16.153	2.963	-15.603	-5.425	-7.41	6.798	-13.677	-17.161
1413	1.413	-15.376	-14.426	-18.895	11.091	-8.179	-84.75	-13.092	-21.23
1414	1.414	-11.887	-12.085	-14.838	6.101	-4.698	-150.541	-15.016	-11.754
1415	1.415	-12.47	-35.476	-13.473	-25.798	2.653	-90.946	-9.595	-8.078
1416	1.416	-14.216	-38.545	-12.127	11.765	-2.19	-80.124	-14.439	-6.919
1417	1.417	-11.701	-30.205	-15.019	36.963	-4.704	-11.021	-13.866	0.449
1418	1.418	-14.991	-22.632	-11.31	23.461	-12.059	51.5	-10.959	-0.498
1419	1.419	-13.835	-15.642	-14.55	-5.512	-14.962	43.414	-14.436	-1.256
1420	1.42	-18.295	-9.243	-8.713	-16.718	-22.909	6.479	-9.014	1.083
1421	1.421	-15.391	-18.916	-12.782	7.066	-34.715	-0.116	-7.071	-6.839
1422	1.422	-15.007	-20.673	-6.22	10.116	-23.684	-6.23	-5.126	-7.8
1423	1.423	-12.696	-16.03	-12.253	7.336	-10.716	-22.804	-8.021	-14.562
1424	1.424	-15.606	-11.754	-11.521	-16.049	-2.011	-38.041	-9.359	-17.058
1425	1.425	-14.455	-12.899	-15.054	-25.399	-3.556	-24.589	-9.741	-22.656
1426	1.426	-11.75	-9.403	-5.022	-39.513	-4.904	-12.217	-8.568	-11.806
1427	1.427	-10.977	-10.374	-3.689	-37.028	-6.055	6.566	-5.853	-16.441
1428	1.428	-9.624	-13.278	-7.392	-25.413	-7.205	23.541	-6.225	-12.174
1429	1.429	-12.132	-10.749	-10.89	-31.803	-8.168	7.765	-11.047	-8.487
1430	1.43	-10.574	-11.523	-11.878	-49.201	-3.325	-0.635	-7.544	-9.629
1431	1.431	-12.493	-10.958	-14.794	-46.904	-7.578	-3.207	-6.941	-8.644
1432	1.432	-13.84	-14.262	-17.319	-49.085	-9.904	8.35	-7.503	-9.595
1433	1.433	-12.668	-6.522	-16.565	-43.311	-7.964	10.508	-10.966	-10.35
1434	1.434	-13.82	-11.724	-14.638	-16.921	-7.381	-10.696	-11.328	-15.945
1435	1.435	-10.715	-12.673	-12.699	24.75	-7.966	-2.347	-8.402	-9.345
1436	1.436	-10.327	-13.45	-16.757	-2.939	-6.612	0.212	-8.759	-8.544
1437	1.437	-13.999	-4.561	-10.958	2.233	-7.971	-6.673	-6.797	-12.587
1438	1.438	-13.596	-5.716	-15.01	-2.11	-6.807	-13.009	-6.573	-10.632
1439	1.439	-12.424	-21.773	-4.16	-6.013	-12.034	-11.018	-10.996	-5.972
1440	1.44	-12.797	-33.373	3.779	-9.562	-8.552	-12.726	-9.03	-10.026
1441	1.441	-16.275	-31.241	-9.204	-33.316	-10.489	-30.153	-3.581	-9.614
1442	1.442	-10.473	-21.58	-10.968	-24.036	-7.594	-23.248	-7.029	-7.261
1443	1.443	-14.542	1.243	-9.436	-26.682	-6.24	-12.74	-5.073	-13.81
1444	1.444	-19.387	4.337	-10.792	-18.892	-2.953	-18.67	-9.109	-22.684
1445	1.445	-18.808	7.034	-11.948	-21.042	-8.768	-9.995	-4.24	-14.341
1446	1.446	-17.07	-10.789	-13.094	10.9	-7.996	-11.485	-14.267	-13.343
1447	1.447	-15.71	-22.42	-16.158	24.455	-6.057	-1.379	-7.067	-14.282
1448	1.448	-12.416	-16.044	-15.148	45.159	-7.989	-0.271	-8.184	-13.486
1449	1.449	-15.308	12.968	-14.343	26.335	-10.894	0.847	-9.316	-9.407
1450	1.45	-10.066	-7.76	-18.404	50.046	-7.409	10.439	-14.516	-9.958
1451	1.451	-16.635	-34.114	-18.994	40.686	-7.021	14.103	-9.653	-3.923
1452	1.452	-17.409	-37.444	-15.698	-2.025	-9.923	0.948	-8.86	-6.21
1453	1.453	-18.176	-9.241	-17.444	-20.6	-11.081	-25.543	-12.906	-11.018
1454	1.454	-16.233	-12.956	-13.961	-26.634	-13.786	-37.029	-12.297	-11.575
1455	1.455	-15.635	-16.261	-10.67	-42.444	-8.948	-40.308	-8.971	-10.972
1456	1.456	-15.045	-13.135	-13.577	-65.836	-7.01	-37.066	-12.999	-12.317
1457	1.457	-17.549	-10.407	-13.188	-62.295	-6.429	-34.078	-9.481	-6.88
1458	1.458	-11.14	-12.934	-12.802	-44.116	-7.007	-16.022	-13.899	-13.444
1459	1.459	-10.352	-10.678	-14.941	-6.777	-9.519	-4.171	-7.286	-14.188
1460	1.46	-14.42	-12.843	-10.503	-41.978	-10.87	6.689	-13.266	-18.226
1461	1.461	-12.488	-18.669	-7.226	-55.108	-7.972	-2.77	-12.471	-11.615
1462	1.462	-18.484	-27.379	-8.972	-25.516	-9.92	-11.313	-7.615	-12.364
1463	1.463	-20.793	-16.349	-6.456	-13.751	-7.987	-19.161	-9.528	-11.562
1464	1.464	-18.843	-17.745	-12.848	-10.125	-10.888	-3.282	-10.077	-10.964
1465	1.465	-18.24	-14.097	-10.326	11.899	-9.726	-9.694	-8.676	-12.865
1466	1.466	-15.314	-12.991	-17.675	-2.137	-9.334	-30.935	-7.283	-21.743
1467	1.467	-14.917	-14.018	-32.374	-4.497	-7.785	-22.533	-13.85	-25.39
1468	1.468	-8.53	-15.026	-43.017	-20.547	-10.499	-40.187	-12.888	-19.354
1469	1.469	-9.313	-9.02	-25.605	11.61	-7.803	-23.746	-10.387	-16.229
1470	1.47	-13.39	-3.356	-4.513	34.575	-6.28	8.357	-14.475	-11.367
1471	1.471	-13.982	7.477	15.209	38.679	-10.762	77.156	-13.903	-3.409
1472	1.472	-14.57	-3.581	22.743	49.826	-12.731	67.367	-10.61	-6.501
1473	1.473	-16.327	-22.376	20.412	101.023	-8.691	58.524	-17.186	-9.412
1474	1.474	-12.843	-24.903	18.268	4.209	-11.211	1.657	-9.236	-8.666
1475	1.475	-16.147	-22.582	0.832	-61.964	-8.893	-65.081	-12.325	-4.624
1476	1.476	-14.039	-7.689	-10.817	-26.514	-10.061	-73.955	-9.413	-5.236
1477	1.477	-9.612	-9.653	-8.717	-37.554	-11.226	-17.025	-11.941	-4.679
1478	1.478	-18.548	-25.565	-14.553	-47.729	-5.431	19.976	-11.178	-5.291
1479	1.479	-14.906	-10.712	-16.326	-56.861	-7.77	0.079	-13.131	-12.278
1480	1.48	-18.422	6.697	-21.009	-16.378	-8.375	-30.295	-12.601	-9.389
1481	1.481	-17.488	-4.915	-19.699	5.448	-5.101	-35.711	-10.912	-15.4
1482	1.482	-16.568	-19.85	-10.847	-28.244	-9.19	-70.946	-12.321	-17.732
1483	1.483	-17.392	-33.452	-21.74	-83.352	-6.698	-75.402	-12.763	-15.808
1484	1.484	-15.12	-17.653	-28.957	-61.704	-4.403	-12.908	-11.662	-12.538
1485	1.485	-13.241	-7.084	-30.17	-1.368	-5.594	-4.047	-13.66	-10.82
1486	1.486	-12.718	-12.955	-14.536	-123.515	-8.343	-12.22	-10.255	-8.325
1487	1.487	-14.512	-18.254	-29.48	-71.271	-13.404	-4.918	-11.494	-8.733
1488	1.488	-9.729	-16.768	-27.596	-87.316	-10.148	-11.561	-11.184	-9.147
1489	1.489	-15.776	-15.45	-18.939	-44.198	-10.767	-5.629	-10.883	-7.233
1490	1.49	-15.054	-16.653	-1.548	21.721	-7.327	-0.293	-12.523	-13.061
1491	1.491	-13.171	-8.391	0.743	57.869	-5.042	-5.429	-8.169	-17.151
1492	1.492	-9.941	-5.377	-5.699	-17.467	-10.884	-10.009	0.444	-19.118
1493	1.493	-14.056	-14.325	-15.441	-145.061	-5.308	-14.184	-5.661	-13.145
1494	1.494	-15.47	-10.878	-20.729	-56.931	-7.285	-17.946	-8.864	-7.563
1495	1.495	-14.173	-9.946	-25.454	86.782	-9.269	-21.283	-13.81	-17.086
1496	1.496	-15.391	-9.003	-35.61	68.129	-14.739	25.672	-14.675	-13.441
1497	1.497	-10.99	-22.215	-39.379	51.182	-14.224	86.143	-15.532	-5.153
1498	1.498	-13.946	-12.608	-21.483	67.562	-8.288	110.379	-4.754	-2.093
1499	1.499	-12.646	-7.438	6.686	82.283	-12.42	117.581	-6.336	-12.968
1500	1.5	-15.024	-2.84	10.276	42.945	-11.914	16.623	-2.101	-14.354
1501	1.501	-12.944	1.362	-6.832	78.546	-11.404	-55.689	-3.286	-18.062
1502	1.502	-18.997	0.149	-3.803	241.252	-8.557	9.982	-4.485	-19.249
1503	1.503	-21.567	-13.056	-6.577	357.641	-14.432	21.646	-11.912	-11.926
1504	1.504	-20.856	-39.352	-9.162	336.687	-7.142	-97.929	-18.783	-11
1505	1.505	-17.426	-50.555	-6.921	125.073	-12.044	-145.711	-19.676	-3.107
1506	1.506	-20.77	-26.758	-13.391	40.812	-12.88	-189.033	-15.727	-8.365
1507	1.507	-24.885	-11.066	-11.543	66.438	-10.617	-123.391	-15.262	-5.502
1508	1.508	-17.005	20.112	-9.896	-96.49	-11.26	-63.928	-14.781	-16.951
1509	1.509	-8.728	-8.913	-11.527	-414.515	-11.896	-31.547	-5.967	-12.351
1510	1.51	-12.837	-17.016	-10.251	-641.668	-4.215	-41.541	-4.871	-19.559
1511	1.511	-13.852	-28.214	-16.712	-600.697	-3.304	-32.744	-6.095	-18.447
1512	1.512	-18.733	-31.491	-17.166	-411.79	-10.13	-4.216	-13.516	-17.318
1513	1.513	-18.003	-9.587	-13.739	-148.768	-13.084	3.804	-20.379	-9.991
1514	1.514	-22.115	-17.864	-19.004	21.794	-10.615	11.046	-30.155	-16.786
1515	1.515	-22.738	-10.3	-16.158	52.56	-9.888	17.542	-17.87	-7.515
1516	1.516	-12.716	-3.328	-17.01	24.217	-11.874	11.451	-0.961	-13.531
1517	1.517	-5.586	-9.678	-13.041	-1.859	-9.995	5.929	10.557	-15.879
1518	1.518	-4.457	-38.634	-5.224	-25.647	-8.31	10.861	12.59	-12.425
1519	1.519	-3.328	-59.262	-12.714	37.438	-0.431	-2.799	10.558	-13.025
1520	1.52	-10.711	-2.484	1.888	94.974	-1.645	17.829	-5.417	-13.622
1521	1.521	-13.647	5.676	-8.814	182.251	-4.793	14.101	-16.148	-6.666
1522	1.522	-9.421	-1.668	-10.757	293.175	-1.936	17.375	-18.137	0.099
1523	1.523	-21.65	-8.234	-12.529	335.744	-9.908	20.414	-30.359	6.091
1524	1.524	-12.975	-14.19	-11.023	190.575	-4.705	6.207	-22.455	-2.824
1525	1.525	-8.355	-8.687	-1.011	-21.394	-7.634	13.61	-23.842	-1.673
1526	1.526	-7.023	6.494	-4.754	6.608	-13.663	11.107	-6.855	-2.657
1527	1.527	-3.361	10.994	-8.301	83.489	-9.618	8.817	-9.202	-1.7
1528	1.528	-6.855	6.963	-13.583	13.684	-7.701	6.781	-7.095	-11.392
1529	1.529	-14.226	-27.077	-12.666	-50.08	-4.423	1.487	10.301	-15.085
1530	1.53	-15.2	-31.491	-10.201	7.338	-9.854	-9.622	7.935	-18.592
1531	1.531	-7.278	-2.422	-9.466	-10.383	-7.929	-5.452	1.529	-19.572
1532	1.532	-10.385	8.795	-8.913	-58.325	-11.222	-11.904	-4.294	-18.616
1533	1.533	-11.359	18.839	-8.339	158.165	-8.328	-10.809	-6.041	-12.626
1534	1.534	-10.587	9.581	-12.426	2.784	-6.988	-11.824	-7.577	-13.411
1535	1.535	-9.816	-4.501	-20.396	-138.552	-2.544	-8.906	2.512	-11.487
1536	1.536	-17.748	-1.882	-21.589	-10.574	-11.462	-8.114	-3.843	-12.07
1537	1.537	-18.707	-8.761	-9.793	-33.54	-10.31	-10.415	-7.312	-11.477
1538	1.538	-23.534	-32.151	-14.458	-138.869	-6.842	-15.213	-4.195	-14.94
1539	1.539	-19.259	-35.288	-27.444	-234.519	-7.819	-5.091	-7.094	-11.629
1540	1.54	-20.019	-21.196	-18.751	-496.67	-10.716	5.028	-4.565	-12.769
1541	1.541	-15.163	2.011	-10.821	-383.574	-13.224	6.225	-6.84	-9.077
1542	1.542	-18.425	-19.842	-6.558	-417.234	-10.885	-6.877	-4.823	-12.359
1543	1.543	-15.492	-11.51	-10.224	-262.066	-7.376	-22.682	-6.644	-14.476
1544	1.544	-18.939	-14.034	0.633	-64.934	-1.355	-54.543	-11.935	-11.753
1545	1.545	-17.544	-25.619	4.929	-39.325	-6.939	-22.523	-22.661	-9.799
1546	1.546	-20.404	-14.957	-1.382	30.571	3.927	-1.72	-33.618	-9.015
1547	1.547	-15.139	-9.128	2.172	9.404	-0.703	32.47	-40.746	-7.061
1548	1.548	-11.608	-14.335	-13.842	105.368	-2.039	19.096	-55.028	-6.849
1549	1.549	-13.499	-3.247	-11.441	262.667	-0.854	-9.77	-53.015	-10.499
1550	1.55	-15.198	-16.166	-21.974	325.954	-4.313	-13.314	-44.216	-11.831
1551	1.551	-16.513	-31.989	-27.679	268.013	-16.091	-16.57	-20.295	-13.161
1552	1.552	-14.141	-29.818	-22.38	75.217	-8.135	-19.673	10.811	-11.005
1553	1.553	-7.519	-54.935	-17.664	-1.761	-12.362	-16.898	23.325	-7.302
1554	1.554	-14.252	-44.825	-4.623	21.046	-13.493	-14.323	34.645	-8.636
1555	1.555	-11.705	-16.566	-2.812	-0.704	-9.957	-16.697	24.63	-15.202
1556	1.556	-13.993	-27.817	-4.287	17.77	-10.861	-14.622	15.386	-10.329
1557	1.557	-12.021	-24.506	0.007	209.991	-7.897	-16.588	1.324	-12.803
1558	1.558	-15.27	-8.772	-11.746	235.485	-13.823	-11.261	-11.336	-7.131
1559	1.559	-14.644	-22.825	-16.336	118.964	-11.432	-9.487	-22.806	-5.142
1560	1.56	-14.203	-20.244	-14.928	139.908	-13.305	-19.299	-24.78	-7.041
1561	1.561	-16.473	-8.559	-18.542	-110.233	-12.67	-20.239	-14.922	-14.755
1562	1.562	-17.588	-27.655	-26.797	-212.134	-13.19	-28.358	8.123	-17.812
1563	1.563	-13.089	-20.068	-34.074	-56.658	-13.528	-25.08	11.371	-18.747
1564	1.564	-13.626	5.68	-19.277	141.28	-13.085	-29.769	8.761	-19.473
1565	1.565	-12.233	15.698	-0.022	167.793	-7.222	-23.63	21.61	-18.658
1566	1.566	-17.612	-12.587	7.626	285.1	-1.552	-21.214	-4.06	-13.77
1567	1.567	-14.082	-38.911	14.693	222.591	-0.913	-10.268	-7.275	-9.082
1568	1.568	-9.385	-35.613	21.177	11.773	-4.139	-5.435	-4.12	-9.62
1569	1.569	-13.403	-19.94	7.733	-184.598	-4.654	-12.384	4.244	-9.195
1570	1.57	-12.005	16.994	-18.493	-106.863	-4.193	-11.053	-13.505	-8.769
1571	1.571	-13.325	32.108	-44.709	10.26	-11.478	-0.04	-34.504	-5.833
1572	1.572	-8.455	9.292	-20.822	159.273	-16.639	7.277	-42.722	-11.024
1573	1.573	-11.712	-28.237	-17.65	-13.282	-21.412	3.742	-35.069	-9.048
1574	1.574	-15.749	-53.404	-14.862	-222.541	-15.361	7.406	-18.756	-10.946
1575	1.575	-17.08	-39.857	-17.305	-363.387	-7.963	-2.108	-8.137	-4.347
1576	1.576	-19.373	6.041	-24.184	-337.991	-14.709	-5.634	-17.897	-10.318
1577	1.577	-18.19	12.078	-21.978	-128.629	-12.168	-2.037	-16.269	-7.977
1578	1.578	-16.233	6.666	-23.844	12.052	-9.807	-0.961	-11.69	-8.556
1579	1.579	-18.924	1.605	-18.555	-13.996	-10.339	-7.63	7.057	-7.983
1580	1.58	-14.078	6	-23.135	55.087	-9.706	-15.503	-10.756	-13.389
1581	1.581	-12.134	26.705	-21.714	75.658	-10.236	-22.857	-8.442	-16.863
1582	1.582	-12.7	15.504	-25.328	-21.047	-6.7	-27.717	-14.819	-16.292
1583	1.583	-15.591	-35.945	-12.105	30.851	0.701	-21.79	-24.495	-10.881
1584	1.584	-10.741	-28.507	0.148	110.152	-4.48	-12.918	-26.225	-6.044
1585	1.585	-12.671	-61.908	1.755	-106.666	2.337	-4.589	-24.692	-12.035
1586	1.586	-16.733	-43.696	-2.446	-447.89	-5.553	-9.724	-3.054	-20.92
1587	1.587	-18.096	6.217	-1.227	-493.34	-2.417	-14.484	-6.196	-24.394
1588	1.588	-17.714	52.997	4.841	-370.092	-3.344	-27.625	7.913	-21.287
1589	1.589	-16.56	34.742	7.995	-182.925	-14.718	-14.073	0.376	-16.431
1590	1.59	-17.724	6.994	8.997	-81.158	-10.037	8.795	-25.348	-13.897
1591	1.591	-21.211	-18.215	-2.369	11.28	-14.275	-13.027	-42.378	-8.27
1592	1.592	-18.302	-13.754	-13.345	151.982	-20.65	-15.698	-51.661	-10.185
1593	1.593	-24.3	-9.69	-23.346	228.752	-9.795	-18.181	-54.347	-5.527
1594	1.594	-23.522	-36.001	-35.098	159.253	-14.032	-25.13	-31.101	-6.098
1595	1.595	-21.2	-25.971	-55.753	96.123	-12.863	-23.016	3.36	-5.695
1596	1.596	-16.363	-29.134	-41.578	269.802	-2.017	-13.314	35.292	-8.971
1597	1.597	-16.942	-31.891	-13.288	293.725	-3.374	-15	22.876	-4.127
1598	1.598	-15.192	-49.73	-16.933	230.807	-2.232	-10.271	-3.494	-11.479
1599	1.599	-11.7	-33.486	-20.21	135.156	-5.728	-3.068	-13.629	-14.382
1600	1.6	-10.339	-27.077	-10.903	118.291	-4.756	-6.73	-29.364	-15.159
1601	1.601	-16.916	-21.279	-2.579	71.175	0.092	-15.031	-43.517	-17.487
1602	1.602	-12.073	-23.046	-0.057	57.145	-5.911	-14.039	-25.685	-12.653
1603	1.603	-11.292	-34.097	-7.013	254.55	-8.237	0.684	0.097	-2.592
1604	1.604	-2.382	-12.465	-4.859	282.41	-19.081	15.574	31.11	1.657
1605	1.605	-3.538	9.364	-6.764	51.423	-27.018	9.682	27.063	-12.683
1606	1.606	-8.755	-10.361	16.1	-289.832	-19.864	-2.711	8.268	-22.386
1607	1.607	-13.584	-28.121	0.448	-426.038	-23.562	-26.773	-29.5	-31.12
1608	1.608	-11.056	-21.088	-2.244	-302.379	-15.277	-57.971	-44.622	-29.595
1609	1.609	-13.374	-35.931	-4.754	-415.071	-7.956	-37.38	-40.18	-7.942
1610	1.61	-16.849	-41.69	-11.719	-517.501	2.854	-10.983	-52.555	-4.856
1611	1.611	-12.194	-32.938	-18.094	-362.788	-4.325	12.96	-63.755	-13.175
1612	1.612	-17.608	-9.125	-23.892	-166.105	-0.658	41.34	-12.241	-5.629
1613	1.613	-12.758	28.6	-25.633	-89.856	-8.976	52.576	24.784	-12.595
1614	1.614	-12.165	53.751	-30.28	-113.54	-8.01	42.44	31.445	-10.471
1615	1.615	-12.729	30.903	-26.014	-92.791	-7.037	58.042	37.535	-12.414
1616	1.616	-11.359	1.892	-22.309	-73.916	-9.545	15.371	32.215	-10.683
1617	1.617	-14.634	-16.879	-13.96	-21.73	-11.851	-64.07	37.326	-12.238
1618	1.618	-12.486	-26.955	-12.974	25.358	-11.266	-74.994	32.951	-5.087
1619	1.619	-13.625	-11.284	-12.008	10.396	-13.206	-45.422	3.985	-8.77
1620	1.62	-14.77	-8.549	-11.259	101.971	-11.476	-36.552	-45.094	-5.289
1621	1.621	-15.53	-11.032	-3.949	137.38	-11.105	-28.462	-51.61	-4.33
1622	1.622	-15.316	-17.957	-3.028	213.17	-10.763	-21.182	-45.6	-9.179
1623	1.623	-19.556	-7.277	-9.036	361.138	-5.982	-54.736	-6.931	-6.682
1624	1.624	-10.636	-20.831	-4.98	339.598	1.291	-48.803	58.72	-4.375
1625	1.625	-14.295	-40.239	-12.919	242.773	8.016	-32.416	85.553	-13.88
1626	1.626	-10.799	-32.748	-9.813	259.459	2.007	-7.289	93.798	-10.219
1627	1.627	-11.758	-7.04	-8.847	211.334	-8.652	-11.817	27.119	0.593
1628	1.628	-14.655	9.96	-9.607	312.101	-15.816	-16.004	-17.54	-3.688
1629	1.629	-13.867	0.658	-10.363	246.238	-16.968	10.234	-25.751	-23.259
1630	1.63	-16.172	-41.915	-12.273	162.957	-18.139	41.118	-33.339	-20.569
1631	1.631	-15.575	-35.894	-10.326	87.303	-17.176	45.078	-53.422	-2.789
1632	1.632	-17.497	-30.478	-12.055	38.082	-14.244	63.833	-47.535	-5.134
1633	1.633	-19.223	-65.728	-11.651	-96.192	-9.949	12.345	-53.067	-7.282
1634	1.634	-13.412	-61.323	-14.915	-346.521	-9.128	-24.684	-28.024	-16.983
1635	1.635	-12.623	-15.488	-17.787	-244.543	-8.522	-85.347	-5.293	-22.231
1636	1.636	-10.672	14.845	-18.169	-152.131	-11.782	-61.043	-9.447	-14.326
1637	1.637	-13.951	31.279	-17.001	44.365	-12.348	-9.454	-35.825	-15.721
1638	1.638	-14.527	16.2	-12.158	69.174	-12.716	-2.941	-52.904	-22.136
1639	1.639	-14.133	20.665	-2.664	-94.087	-7.287	-21.185	-49.854	-18.675
1640	1.64	-13.735	8.266	-11.552	-157.662	2.195	-26.642	-30.18	-15.604
1641	1.641	-17.793	-25.811	-10.374	-176.299	3.365	-21.632	-32.793	-16.594
1642	1.642	-15.274	-30.292	-15.588	-192.785	-2.641	-26.116	-39.876	-14.076
1643	1.643	-14.888	-26.275	-12.698	-176.062	-5.75	-22.076	-33.599	-11.748
1644	1.644	-13.73	7.76	-8.464	-132.259	5.1	-10.873	-24.003	-15.216
1645	1.645	-11.8	21.29	-7.725	-197.566	-4.95	-14.194	-15.348	-11.913
1646	1.646	-16.829	8.909	-7.184	-304.617	6.856	-23.509	5.32	-6.482
1647	1.647	-16.246	-2.344	-7.761	-174.062	8.409	-26.208	19.429	-4.525
1648	1.648	-15.659	-26.191	-8.309	-86.089	-4.553	-8.388	26.88	-6.41
1649	1.649	-15.27	-41.908	-11.757	-38.049	-20.417	-10.691	19.81	-8.131
1650	1.65	-13.909	-22.142	-8.432	-23.357	-26.788	-17.056	0.582	-9.469
1651	1.651	-16.81	-14.581	-13.225	16.279	-20.963	-19.002	-22.708	-10.833
1652	1.652	-15.651	-12.263	-12.609	51.781	-12.235	-10.31	-13.442	-11.998
1653	1.653	-13.718	-5.892	-19.154	127.334	-13.787	13.479	-16.107	-5.968
1654	1.654	-16.629	3.797	-14.869	176.543	-15.138	64.97	7.215	-1.663
1655	1.655	-17.02	-19.008	-14.059	78.03	-8.754	131.761	16.588	-2.402
1656	1.656	-19.739	-47.229	-14.603	-13.996	2.08	140.691	2.41	-2.943
1657	1.657	-18.985	-50.921	-9.923	-26.016	12.147	83.799	-15.427	-8.925
1658	1.658	-14.561	-27.196	-11.654	-15.456	0.352	-27.33	-36.572	-6.602
1659	1.659	-16.525	-24.184	-12.031	14.08	-4.266	-170.624	-50.865	-17.438
1660	1.66	-17.136	-15.949	-18.411	40.773	-14.313	-189.826	-48.569	-28.481
1661	1.661	-13.69	17.502	-15.921	32.591	-17.977	-137.398	-37.073	-27.156
1662	1.662	-19.151	13.126	-13.639	40.112	-26.301	-26.112	-34.995	-26.01
1663	1.663	-14.353	9.124	-11.733	74.009	-18.938	46.102	-44.669	-17.657
1664	1.664	-17.69	20.371	-8.464	92.669	-19.909	32.957	-46.361	-12.384
1665	1.665	-16	-10.564	-12.541	9.869	-15.648	44.75	-38.36	-7.525
1666	1.666	-17.411	-22.969	-11.203	22.03	-17.968	33.916	-34.001	-6.757
1667	1.667	-17.074	-26.698	-5.79	120.153	-8.479	23.996	-24.966	-2.708
1668	1.668	-15.959	-23.475	5.048	28.485	-4.8	-20.818	-6.791	-9.281
1669	1.669	-14.082	-32.846	3.498	-150.191	-1.329	-29.037	-9.06	-11.766
1670	1.67	-12.214	-13.182	-3.664	-278.071	-0.377	-21.759	-6.479	-7.681
1671	1.671	-17.119	-20.771	-17.992	-207.975	14.321	11.682	25.642	-5.723
1672	1.672	-12.353	-37.074	-23.806	-59.309	16.43	5.713	57.623	-5.117
1673	1.673	-15.713	-26.492	-18.588	114.346	26.085	-10.703	-4.857	-8.01
1674	1.674	-17.525	2.48	-17.056	137.937	-0.259	-15.72	-49.533	-5.477
1675	1.675	-12.738	14.8	-27.14	159.31	-26.59	-47.618	-25.031	-7.757
1676	1.676	-10.859	18.401	-18.259	63.243	-23.313	-9.982	-2.843	-5.552
1677	1.677	-8.011	8.279	-24.292	45.83	-26.437	25.303	30.755	-8.236
1678	1.678	-12.903	-19.966	-23.345	-1.908	-29.173	-15.89	122.348	-8.62
1679	1.679	-17.598	-38.689	-20.47	-160.906	-11.397	-21.317	214.642	-13.46
1680	1.68	-12.239	-48.783	-9.081	-140.047	-13.746	-6.219	83.707	-12.928
1681	1.681	-10.356	-14.415	-7.582	-44.234	-37.212	-74.911	31.537	-14.925
1682	1.682	-13.694	-10.048	-11.88	-27.292	-34.189	-65.013	16	-14.425
1683	1.683	-8.326	-30.828	-8.25	115.381	-31.524	-2.463	1.839	-6.553
1684	1.684	-14.955	-27.26	-7.14	210.97	-13.757	21.907	-11.4	-5.428
1685	1.685	-17.51	-24.047	8.875	227.613	-11.461	14.578	-23.353	-6.366
1686	1.686	-16.773	-27.14	-2.794	179.433	-5.109	7.973	-34.138	-3.429
1687	1.687	-11.968	-12.977	-4.984	222.143	-7.107	-10.236	-43.878	-14.838
1688	1.688	-13.935	10.274	-10.853	156.004	-1.946	-26.674	-34.895	-13.286
1689	1.689	-16.872	1.007	-16.141	-23.265	-0.448	-21.637	-26.897	-6.164
1690	1.69	-13.424	-24.541	-20.844	-408.077	-4.724	-17.222	-19.895	-7.358
1691	1.691	-13.842	-27.845	-25.182	-573.298	4.17	-21.317	-13.533	-23.075
1692	1.692	-9.035	-6.007	-10.931	-323.783	5.315	-24.974	-19.833	-25.235
1693	1.693	-12.346	-20.176	-9.061	-97.076	-8.655	-21.681	-36.727	-27.231
1694	1.694	-10.624	-38.044	-3.902	-56.08	-10.661	-12.364	-32.097	-22.089
1695	1.695	-15.481	-35.765	-8.613	-18.672	1.456	-9.628	-18.896	-20.601
1696	1.696	-12.21	-3.876	-24.554	-52.893	2.928	-27.415	-23.434	-27.807
1697	1.697	-17.646	9.627	-22.5	-84.056	-1.384	-25.078	17.74	-42.166
1698	1.698	-14.173	-2.826	-24.513	-112.138	-5.134	-18.688	-10.328	-17.059
1699	1.699	-17.476	-36.98	-22.853	-137.612	-16.042	-12.862	-45.901	-13.84
1700	1.7	-14.585	-14.239	-21.381	25.265	-17.454	10.006	-50.686	7.945
1701	1.701	-18.08	6.407	-8.486	173.649	-13.843	6.922	-80.08	-0.5
1702	1.702	-15.767	10.064	-10.296	269.999	-0.767	4.23	-99.223	-23.801
1703	1.703	-12.869	-20.905	-11.91	182.683	-9.557	-8.525	-102.874	-26.948
1704	1.704	-14.038	-16.843	-19.143	7.912	-11.171	-10.798	-56.193	-12.868
1705	1.705	-14.82	-7.368	-20.371	-247.925	-12.581	-21.355	44.344	-25.688
1706	1.706	-13.662	11.362	-7.276	-145.671	-8.947	-11.546	0.909	-9.457
1707	1.707	-13.472	42.256	-4.624	-64.053	-14.189	12.55	-12.507	1.162
1708	1.708	-12.69	38.129	-9.909	-33.121	-17.67	24.76	70.714	3.048
1709	1.709	-15.773	19.353	-11.516	-61.197	-3.717	10.337	103.089	25.814
1710	1.71	-13.047	-32.141	7.196	15.616	2.092	8.172	-2.619	31.514
1711	1.711	-7.224	-98.91	9.65	38.861	3.814	-0.716	-51.9	3.202
1712	1.712	-16.101	-54.185	-6.666	17.754	-7.248	-8.71	-42.871	-30.877
1713	1.713	-7.759	2.759	-13.108	36.906	-5.947	-4.416	-50.806	-44.463
1714	1.714	-6.763	-4.575	-18.973	54.311	-12.368	-3.182	-57.864	-15.51
1715	1.715	-7.703	2.018	-10.314	101.9	-11.228	-18.82	-77.39	3.19
1716	1.716	-13.669	-3.997	-15.007	58.62	-16.457	-12.428	-95.078	6.399
1717	1.717	-20.994	-9.48	-13.703	19.001	-13.564	-14.354	-110.975	-15.533
1718	1.718	-10.125	-4.492	-12.582	102.346	-2.157	-19.587	-145.66	-29.729
1719	1.719	-5.84	-0.045	-13.773	112.977	-3.714	4.181	-140.805	-22.256
1720	1.72	-9.491	-29.099	-10.701	-35.422	-7.962	-12.872	-78.086	-19.983
1721	1.721	-8.301	-25.421	-7.832	-56.931	-1.573	-53.716	56.262	-22.165
1722	1.722	-11.37	-15.35	-12.133	-76.435	-2.715	-37.238	75.288	-12.52
1723	1.723	-14.247	-12.255	-12.944	10.869	-1.738	-32.192	92.412	-17.813
1724	1.724	-23.889	-14.951	-9.486	-36.695	-10.615	-27.742	44.605	-35.276
1725	1.725	-20.187	-17.423	-16.86	-50.79	-9.441	-48.446	30.192	-61.03
1726	1.726	-18.989	-19.702	-6.042	-11.029	-6.36	0.714	17.064	-9.563
1727	1.727	-19.92	-51.598	-19.014	0.822	-17.195	20.687	5.421	12.46
1728	1.728	-22.785	-65.121	-13.794	-10.001	-18.54	38.928	-113.863	5.835
1729	1.729	-13.068	-2.61	-15.341	-19.907	-17.356	33.514	-161.251	24.003
1730	1.73	-19.42	6.282	-2.367	-11.162	0.669	28.506	-117.798	29.412
1731	1.731	-20.539	14.386	-11.054	-3.136	18.491	-3.381	-130.817	44.527
1732	1.732	-17.402	7.055	-9.485	4.212	-7.263	-15.747	48.236	12.658
1733	1.733	-16.394	13.664	-8.109	-29.294	-10.575	-19.394	227.685	-16.305
1734	1.734	-18.873	-4.533	-14.474	1.15	-19.876	-70.8	250.972	-72.968
1735	1.735	-18.064	-32.192	-8.447	-15.209	-11.547	-48.656	60.306	-64.8
1736	1.736	-17.456	-37.175	-7.447	-0.073	6.263	-15.068	-16.418	-27.8
1737	1.737	-19.362	-23.583	-6.455	59.533	3.964	3.208	6.919	-21.151
1738	1.738	-15.271	-35.875	-5.653	-13.688	-10.912	8.667	155.398	9.265
1739	1.739	-12.734	-16.993	-6.404	-102.477	-32.165	23.752	290.38	3.813
1740	1.74	-14.079	-20.213	0.193	-43.014	-29.396	10.195	133.047	8.771
1741	1.741	-14.453	-29.477	-11.197	-10.965	-21.792	-27.345	154.189	-4.813
1742	1.742	-18.124	-15.316	-19.108	-1.565	-10.131	-12.22	211.624	15.925
1743	1.743	-16.761	7.963	-14.809	-10.574	13.342	-25.705	123.845	27.18
1744	1.744	-13.857	11.11	-13.602	-18.563	16.482	-13.247	44.053	-3.754
1745	1.745	-11.142	8.443	-10.071	-11.033	2.394	-9.494	116.079	-16.106
1746	1.746	-14.622	-9.311	-9.054	-4.178	-10.33	-12.732	50.128	-19.751
1747	1.747	-16.744	-2.267	-9.983	-9.895	1.312	-3.413	-9.633	-9.683
1748	1.748	-11.525	-0.067	-9.168	-4.219	-13.571	-6.072	-64.114	-0.378
1749	1.749	-10.944	-5.832	-16.478	-9.014	-30.985	-18.804	-94.008	2.392
1750	1.75	-9.012	-14.524	-17.394	-22.324	-19.373	-7.154	-85.296	25.689
1751	1.751	-11.913	-38.28	-21.602	-25.997	4.045	-13.499	-93.501	-21.26
1752	1.752	-13.261	-41.507	-20.765	-14.308	7.149	-7.656	-86.192	-41.132
1753	1.753	-7.832	-32.162	-15.868	-10.541	-6.949	-19.817	-92.763	-35.07
1754	1.754	-9.756	-18.015	-15.233	-38.475	-14.48	-24.445	-110.905	-29.595
1755	1.755	-13.026	-5.214	-13.444	-34.663	-16.792	-34.477	-105.359	-44.583
1756	1.756	-12.429	1.782	-18.232	-10.922	-27.42	-28.051	-120.226	-40.011
1757	1.757	-18.214	-0.295	-10.821	-32.706	-33.19	-24.535	-161.299	-19.217
1758	1.758	-17.427	-25.396	-11.725	-35.247	-49.015	-8.443	-177.655	-0.362
1759	1.759	-17.993	-8.338	-9.153	-11.825	-29.803	17.319	-212.748	16.753
1760	1.76	-17.401	-11.433	-11.421	-33.516	-11.928	0.288	-235.415	-30.159
1761	1.761	-17.964	-8.775	-9.414	-19.148	-0.249	-21.605	-206.309	-49.987
1762	1.762	-16.586	-37.129	-8.771	-26.45	14.697	-1.876	-195.058	-19.498
1763	1.763	-16.966	-18.392	-4.661	-9.989	5.054	10.918	-218.789	19.287
1764	1.764	-16.566	-8.317	-9.463	-11.911	-3.612	13.225	-234.347	14.313
1765	1.765	-17.717	-11.417	-12.716	1.839	-11.53	28.143	-225.943	18.924
1766	1.766	-13.448	19.748	-8.609	17.918	-4.34	-0.845	-187.336	-1.621
1767	1.767	-13.84	-0.958	-12.053	7.414	4.611	-4.93	-103.976	2.094
1768	1.768	-9.392	-27.283	-14.338	36.528	3.504	-16.217	51.41	-1.103
1769	1.769	-7.642	-10.262	-19.139	32.602	-10.347	-26.369	199.852	-22.939
1770	1.77	-10.149	-13.359	-15.817	36.39	-4.456	-23.348	296.307	-14.57
1771	1.771	-13.428	-21.716	-15.204	74.096	-9.601	-26.119	384.106	-27.313
1772	1.772	-8.582	-19.228	-18.652	48.894	-4.867	-18.61	432.08	3.156
1773	1.773	-18.642	-16.939	-17.267	-19.856	-14.84	-16.315	215.576	-17.489
1774	1.774	-11.489	-19.111	-15.11	-167.873	-23.664	-18.476	60.772	-36.285
1775	1.775	-17.888	-13.354	-16.242	-188.978	-12.773	-32.004	-23.552	-32.985
1776	1.776	-16.735	-11.653	-15.063	-54.303	-16.997	-23.283	-100.39	-4.66
1777	1.777	-15.768	-13.244	-14.265	-36.864	-15.805	-5.803	-30.684	-0.862
1778	1.778	-22.532	-14.647	-12.316	-20.966	-19.272	-3.414	-51.705	-17.818
1779	1.779	-18.269	-13.533	-11.52	-6.633	-3.18	-18.252	-70.872	-27.045
1780	1.78	-20.578	-2.646	-11.307	6.527	3.817	-20.152	-53.452	-41.085
1781	1.781	-17.087	-12.662	-8.765	18.339	14.51	-36.004	-5.753	-64.219
1782	1.782	-19.019	-13.783	-10.876	50.865	24.253	-16.854	-20.025	-48.486
1783	1.783	-12.43	-0.604	-8.153	60.754	15.579	0.925	-33.027	-11.517
1784	1.784	-16.682	-12.835	-10.848	51.846	10.973	3.214	50.674	-6.486
1785	1.785	-12.615	-33.589	-6	43.736	9.656	-28.753	-68.469	-2.072
1786	1.786	-13.19	-25.291	-9.476	-7.937	-4.602	-15.236	-52.543	-22.86
1787	1.787	-8.54	-48.564	-14.108	-108.752	-10.34	5.415	-124.737	3.395
1788	1.788	-7.954	-39.302	-13.52	-94.372	-15.512	31.733	-111.583	54.88
1789	1.789	-3.099	-13.775	-8.672	-54.914	-32.916	28.474	-4.099	76.917
1790	1.79	-6.364	3.246	-18.731	4.612	-30.598	12.805	126.101	30.024
1791	1.791	-4.585	-5.995	-11.561	15.446	-15.694	-12.713	318.61	-37.145
1792	1.792	-7.064	-8.655	-12.722	5.602	-21.489	-36.553	292.994	-28.265
1793	1.793	-6.654	-16.133	-13.895	14.531	-19.743	-33.544	176.601	-20.139
1794	1.794	-12.428	-18.417	-10.806	22.676	-15.087	-25.31	70.513	-12.735
1795	1.795	-16.466	-16.314	-15.647	-28.992	-13.738	-2.13	51.039	-6.215
1796	1.796	-17.02	-14.541	-14.878	-48.91	0.551	0.916	33.344	11.833
1797	1.797	-10.996	-6.075	-10.818	-30.694	2.441	-13.262	144.277	-4.723
1798	1.798	-15.051	1.587	-11.406	-14.224	7.632	-0.529	71.738	-19.845
1799	1.799	-15.627	-5.724	-13.342	-9.174	-0.353	1.733	-47.066	-24.157
1800	1.8	-17.567	-14.675	-6.774	-13.608	-1.754	8.037	-126.938	-11.649
1801	1.801	-22.998	-15.766	-9.298	-1.223	-5.471	-1.694	-141.539	-7.899
1802	1.802	-22.426	-12.588	-8.526	-4.896	-13.823	-6.959	-154.942	-25.153
1803	1.803	-20.502	-9.641	-7.956	-1.605	-10.751	-8.519	-143.342	-15.959
1804	1.804	-27.098	-13.893	-7.376	-4.689	-5.934	-24.418	-132.678	-41.559
1805	1.805	-22.862	-9.815	-10.276	-1.983	-11.969	-35.078	-122.946	-51.634
1806	1.806	-23.662	-20.663	-6.788	-9.522	-22.632	-17.674	-78.335	-4.644
1807	1.807	-15.752	-12.754	-14.14	-2.515	-29.835	-1.452	-37.745	2.043
1808	1.808	-16.738	-5.599	-13.161	-4.611	-31.035	0.676	-15.721	-3.912
1809	1.809	-15.781	-9.236	-14.122	-6.504	-29.919	-1.225	-49.216	-20.444
1810	1.81	-18.31	-5.618	-16.623	-8.18	-20.266	7.54	-55.198	-15.459
1811	1.811	-19.104	-4.445	-12.55	-12.773	-0.722	-16.191	-38.69	-38.313
1812	1.812	-12.544	-11.037	-14.476	-11.35	-3.437	-47.091	-53.647	-34.257
1813	1.813	-11.777	-8.431	-12.533	-14.969	-10.979	-9.465	-76.289	-15.555
1814	1.814	-11.007	-6.112	-15.43	-18.39	5.273	-34.572	-30.224	-67.209
1815	1.815	-14.495	-15.693	-14.072	-15.234	-5.398	-57.393	-36.036	-45.303
1816	1.816	-7.142	-19.474	-14.457	-14.192	-22.85	5.111	-63.459	55.38
1817	1.817	-13.917	-18.284	-12.331	-13.337	-20.538	31.795	-68.105	-16.956
1818	1.818	-14.699	-12.921	-11.174	-15.592	-31.165	39.914	-72	22.496
1819	1.819	-13.925	-19.568	-9.248	-14.931	-29.21	32.537	-83.719	10.801
1820	1.82	-18.757	-11.511	-9.447	-16.802	-23.983	-0.994	-48.952	21.736
1821	1.821	-15.473	-12.473	-11.386	-12.683	-22.432	-43.654	11.345	-27.594
1822	1.822	-13.747	-1.704	-12.155	-11.258	-21.07	-27.252	85.397	-0.879
1823	1.823	-7.959	5.443	-11.964	-8.895	-9.274	-12.15	76.163	56.079
1824	1.824	-10.314	1.731	-11.378	-8.529	5.003	-44.083	121.199	4.42
1825	1.825	-9.757	-9.145	-9.442	-4.975	18.511	-40.01	113.24	-56.163
1826	1.826	-14.435	-10.461	-7.888	-8.349	16.743	-36.333	31.85	-48.019
1827	1.827	-21.05	-24.593	-11.36	-9.438	15.178	-26.231	-22.304	3.71
1828	1.828	-16.832	-22.37	-14.636	-6.63	2.212	-16.891	-32.073	-2.815
1829	1.829	-14.553	-48.471	-13.462	-6.133	0.496	-8.515	-40.936	-20.955
1830	1.83	-14.007	-37.075	-11.511	-7.563	-4.097	-5.944	-49.158	-26.263
1831	1.831	-10.751	-26.836	-13.434	-9.381	-11.214	-12.863	2.217	-1.076
1832	1.832	-12.52	-17.36	-10.516	-13.522	-7.482	-6.459	35.383	3.378
1833	1.833	-9.061	25.376	-11.661	-17.462	-13.421	-0.6	4.845	-17.247
1834	1.834	-10.428	7.324	-14.352	-13.859	-16.48	-26.865	-22.984	-20.831
1835	1.835	-11.601	-31.25	-9.501	-11.442	-27.299	-0.476	-28.029	30.732
1836	1.836	-11.221	-6.007	-14.324	-13.499	-17.219	44.271	-32.625	38.23
1837	1.837	-13.942	-10.398	-11.018	-17.145	-8.308	1.718	-12.217	-22.233
1838	1.838	-18.782	-22.792	-15.076	-9.843	9.689	-25.94	6.192	18.494
1839	1.839	-23.616	-11.636	-12.549	-12.947	7.171	-0.765	-11.054	25.926
1840	1.84	-32.317	-56.371	-13.888	-17.74	4.83	-32.645	-8.017	-20.758
1841	1.841	-28.83	-50.308	-16.005	-13.378	2.689	-3.574	-5.286	-26.649
1842	1.842	-17.022	-44.668	-9.991	-9.213	12.373	45.596	7.565	-32.046
1843	1.843	-21.662	0.996	-10.753	-8.554	14.133	25.64	28.635	-67.263
1844	1.844	-14.502	43.792	-13.058	-5.184	15.7	-4.71	25.613	1.459
1845	1.845	-13.342	127.159	-9.555	-9.161	14.369	0.71	32.617	50.876
1846	1.846	-14.515	139.067	-10.12	-12.611	7.995	-4.311	25.134	6.241
1847	1.847	-4.847	128.311	-9.526	-13.946	-0.317	-8.751	-7.318	-50.624
1848	1.848	-1.178	0.121	-14.35	-9.06	-3.404	3.634	-12.232	-161.711
1849	1.849	2.297	-87.194	-11.043	-12.282	-18.09	7.301	-25.171	-114.147
1850	1.85	3.261	-166.587	-12.768	-5.64	-11.69	-9.752	-22.106	-42.015
1851	1.851	-7.58	-152.109	-18.559	-9.838	-5.886	-25.454	-19.398	155.351
1852	1.852	-8.937	-86.133	-7.905	2.415	-14.61	-39.607	-10.564	14.491
1853	1.853	-5.264	-26.363	-12.151	-6.254	-28.947	-26.834	-8.244	-10.946
1854	1.854	-6.411	-15.438	-13.303	-10.866	-19.29	-33.815	-16.13	-34.082
1855	1.855	-9.487	14.186	-12.132	-12.194	-31.5	-31.715	-14.123	-12.959
1856	1.856	-12.359	23.086	-13.097	-15.86	-14.108	-2.676	-25.021	-109.131
1857	1.857	-21.997	-1.311	-14.055	-21.855	-16.457	-23.36	-23.264	-21.594
1858	1.858	-25.64	-52.953	-11.542	-22.821	-14.366	-34.545	-11.176	89.773
1859	1.859	-22.125	-99.754	-15.615	-19.935	-12.484	-31.215	-15.89	46.692
1860	1.86	-14.757	-130.111	-12.136	-19.181	-14.274	-53.047	-14.615	-19.052
1861	1.861	-15.714	-80.139	-11.578	-16.889	-6.375	-50.295	-13.517	-30.761
1862	1.862	-23.646	-6.157	-11.014	-10.352	-10.687	-37.495	-12.391	45.16
1863	1.863	-24.599	82.686	-7.557	-2.46	-14.416	-2.459	1.511	134.052
1864	1.864	-21.687	142.232	-10.868	-3.473	-6.158	22.753	30.503	74.492
1865	1.865	-22.444	109.585	-12.05	-8.361	-7.162	36.332	9.814	41.956
1866	1.866	-18.383	0.864	-6.067	-9.178	-21.924	15.651	-46.862	12.36
1867	1.867	-13.534	-100.349	-8.615	-11.537	-36.9	-3.043	-103.735	-86.058
1868	1.868	-18.179	-87.33	-6.317	-9.64	-35.034	0.312	-81.643	-178.189
1869	1.869	-21.064	-51.792	-12.928	-9.093	-26.404	16.01	-48.124	-142.542
1870	1.87	-14.079	45.858	-10.445	-9.715	-18.543	41.586	-42.08	-44.755
1871	1.871	-9.227	85.292	-16.086	-9.374	-22.869	3.889	-80.71	-31.542
1872	1.872	-6.713	25.657	-11.278	-16.781	-3.392	-31.35	-85.618	-43.372
1873	1.873	-4.381	36.494	-14.602	-17.82	16.268	-17.78	-62.623	-10.888
1874	1.874	-7.865	26.58	-9.214	-16.932	3.415	-21.838	-66.548	-1.032
1875	1.875	-7.275	-36.052	-12.734	-19.535	1.036	-18.157	-55.143	-9.963
1876	1.876	-5.509	-142.09	-16.062	-21.949	-9.683	-35.165	-44.967	-18.193
1877	1.877	-4.153	-185.457	-16.684	-21.463	-19.459	-25.845	-29.275	-10.966
1878	1.878	-6.489	-93.525	-13.247	-14.207	-35.439	-23.031	13.256	-17.564
1879	1.879	-12.298	-34.117	-14.652	-11.397	-37.673	-30.457	104.77	-60.176
1880	1.88	-13.086	-23.541	-11.797	-5.493	-20.361	-18.785	249.529	11.896
1881	1.881	-16.573	-33.608	-13.776	-6.381	-22.79	0.419	230.372	21.645
1882	1.882	-18.511	-7.133	-15.755	-3.016	-20.762	-12.336	37.897	-23.15
1883	1.883	-22.587	16.989	-15.601	-10.496	-11.179	-0.723	12.481	1.13
1884	1.884	-23.955	9.406	-12.936	-13.526	-2.565	-15.627	-57.102	8.381
1885	1.885	-22.606	29.076	-12.594	-14.405	-4.201	-13.724	-35.936	-38.542
1886	1.886	-18.561	46.997	-16.117	-21.862	-8.551	12.542	98.884	-20.472
1887	1.887	-22.071	74.416	-11.712	-13.065	-2.248	23.751	81.619	18.079
1888	1.888	-25.381	109.366	-14.653	-16.67	-3.488	26.98	-29.492	43.035
1889	1.889	-24.239	67.917	-14.312	-15.816	1.679	-20.108	-72.517	-25.802
1890	1.89	-21.548	-15.466	-17.64	-18.85	2.584	-26.732	-59.287	-35.833
1891	1.891	-18.855	-146.969	-12.846	-12.991	0.004	-20.801	-23.625	-9.344
1892	1.892	-22.341	-94.784	-12.308	-9.051	-10.713	-4.384	-34.415	14.809
1893	1.893	-15.944	-110.887	-16.408	-11.095	-6.532	-39.62	54.434	7.222
1894	1.894	-18.462	-38.822	-15.088	-18.578	-5.468	1.562	113.959	-26.478
1895	1.895	-11.107	0.667	-14.739	-13.86	5.285	6.935	38.023	-20.633
1896	1.896	-12.082	12.513	-11.87	-11.472	12.364	1.871	8.389	17.967
1897	1.897	-7.831	-20.028	-9.193	-15.665	5.903	-2.633	17.272	22.844
1898	1.898	-10.147	-49.743	-13.486	-17.698	-7.33	9.695	9.079	36.169
1899	1.899	-13.633	-41.094	-14.878	-11.806	-9.138	13.293	-27.967	31.782
1900	1.9	-13.831	-51.375	-9.486	-14.239	-1.276	9.923	-74.875	12.779
1901	1.901	-15.777	-59.901	-8.938	-9.499	2.914	-5.824	-129.898	-38.841
1902	1.902	-10.383	-38.029	-11.489	-1.274	-5.674	-31.631	-122.592	-105.589
1903	1.903	-21.252	22.498	-10.934	0.582	-2.081	-17.573	-89.154	-61.017
1904	1.904	-25.928	63.057	-12.7	-4.923	-3.327	-15.068	-46.614	-20.576
1905	1.905	-24.606	55.656	-10.209	2.923	-4.355	-45.453	-44.908	-5.287
1906	1.906	-25.804	35.69	-14.679	-4.52	-11.193	-33.058	-39.515	-12.874
1907	1.907	-12.686	-6.958	-10.636	-3.649	-5.226	-29.375	-44.58	-33.118
1908	1.908	-10.992	-12.495	-5.817	2.248	6.951	-26.1	-40.151	-27.268
1909	1.909	3.286	-17.659	-11.828	-3.449	1.703	-23.037	-36.111	-21.855
1910	1.91	1.314	-31.285	0.345	-2.941	-2.951	-20.369	-32.458	-47.13
1911	1.911	3.026	-43.7	-4.891	-2.421	18.717	-22.949	-22.414	-24.497
1912	1.912	-4.931	-17.379	-0.259	-6.54	3.052	-20.696	-19.352	-20.667
1913	1.913	-3.594	34.092	-7.434	-11.415	0.368	-22.856	-11.101	5.495
1914	1.914	-12.503	71.179	-11.123	-12.021	-17.416	-17.032	-8.613	22.436
1915	1.915	-1.667	51.401	-14.622	-17.463	-15.063	-18.731	-10.879	6.596
1916	1.916	-11.739	57.525	-2.831	-22.322	-12.9	-10.748	-12.953	3.678
1917	1.917	-10.591	-3.4	-10.768	-21.768	-14.823	10.94	-3.259	16.239
1918	1.918	-26.282	-60.244	-6.52	-25.861	-13.07	32.799	1.963	-9.761
1919	1.919	-24.179	-52.831	-7.683	-18.913	-14.577	1.645	3.548	-41.059
1920	1.92	-22.275	-72.733	-13.688	-16.021	-13.174	-35.875	13.673	-37.265
1921	1.921	-6.425	-78.66	-14.656	-10.03	-11.95	-10.681	14.852	-11.077
1922	1.922	-17.085	-84.066	-13.687	2.155	-3.554	-24.218	18.282	5.914
1923	1.923	-7.422	-38.64	-16.197	3.893	-0.367	4.811	2.047	15.174
1924	1.924	-19.633	16.296	-12.128	2.356	-14.964	-13.937	-23.862	-27.434
1925	1.925	-30.684	38.437	-11.528	1.025	0.025	-17.213	-0.223	-9.254
1926	1.926	-14.835	45.082	-9.573	-5.327	5.912	-14.106	2.755	18.416
1927	1.927	-8.47	2.581	-10.13	-8.772	0.751	-56.694	11.011	-37.145
1928	1.928	-14.297	8.137	-10.497	-13.946	-19.914	-50.684	-6.822	-29.768
1929	1.929	-5.615	33.522	-12.79	-14.854	-22.593	10.315	-23.087	17.042
1930	1.93	-16.672	-16.542	-14.892	-5.105	-25.085	18.488	-16.649	10.996
1931	1.931	-15.345	17.274	-16.019	-6.186	-32.011	25.883	-37.809	-5.399
1932	1.932	-11.691	35.832	-16.375	-7.275	-29.828	32.522	-46.085	-0.309
1933	1.933	-10.547	19.789	-14.215	-10.305	-27.822	26.568	-28.446	-23.093
1934	1.934	-20.246	15.068	-13.991	-24.953	-29.487	21.22	-26.307	-35.367
1935	1.935	-11.358	-16.594	-15.894	-22.762	-24.761	46.424	-58.453	21.431
1936	1.936	-7.877	-12.285	-13.152	-20.761	-17.523	23.646	-63.037	29.607
1937	1.937	-17.546	-8.396	-15.833	-8.504	-11.071	11.327	-42.317	7.617
1938	1.938	-21.224	-52.896	-12.316	-9.972	-14.49	-14.92	6.809	-25.714
1939	1.939	-22.385	-83.03	-15.574	0.178	-13.462	-11.563	40.158	-7.363
1940	1.94	-25.469	0.356	-10.702	1.431	-14.366	-14.636	46.007	-1.834
1941	1.941	-28.364	-11.428	-12.6	-9.311	-8.32	-22.925	40.463	3.342
1942	1.942	-25.845	-22.371	-13.142	-19.26	0.624	-10.107	55.456	-0.916
1943	1.943	-16.941	-71.784	-14.453	-2.113	13.812	-17.029	124.046	-29.771
1944	1.944	-13.456	-134.385	-12.087	-8.961	-2.015	-36.206	74.663	-26.05
1945	1.945	-8.233	-93.752	-12.425	-6.721	-8.364	-38.737	12.146	-35.998
1946	1.946	-11.134	-42.047	-13.542	-8.534	-17.996	-22.452	-12.354	-32.789
1947	1.947	-17.126	-8.51	-10.011	-31.245	-19.701	-20.266	-5.153	-12.918
1948	1.948	-11.51	9.778	-11.125	-15.447	-21.226	4.942	1.267	10.44
1949	1.949	-10.929	82.13	-16.309	-12.611	-16.96	1.761	-17.063	-5.066
1950	1.95	-11.504	33.002	-11.431	-14.993	-8.036	-20.003	-22.682	-13.193
1951	1.951	-10.925	-83.299	-10.809	-17.187	5.153	-28.3	-28.015	-20.606
1952	1.952	-9.567	-99.038	-10.187	-19.183	10.403	-25.819	-23.817	-18.163
1953	1.953	-9.941	2.1	-13.639	-17.108	5.773	-51.618	-28.059	13.884
1954	1.954	-12.057	-10.942	-12.25	-15.23	-1.369	-48.394	-31.82	-8.784
1955	1.955	-12.426	0.969	-14.346	-10.458	-0.179	-39.175	-35.098	37.284
1956	1.956	-11.23	33.563	-10.634	-3.167	-6.151	-8.001	-31.968	31.534
1957	1.957	-12.746	43.58	-11.957	0.632	-15.796	-3.906	-34.623	-29.17
1958	1.958	-17.144	16.939	-14.828	-10.09	-1.438	7.286	-21.785	-69.581
1959	1.959	-16.509	-39.913	-8.794	-11.335	-7.205	17.301	-24.01	-17.695
1960	1.96	-14.702	-61.894	-11.283	-14.912	-5.427	20.353	-26.011	2.445
1961	1.961	-20.439	-14.991	-8.92	-11.329	-10.054	28.659	-12.317	20.794
1962	1.962	-25.98	52.223	-6.955	-16.461	-20.084	5.471	14.17	4.537
1963	1.963	-29.408	-10.285	-6.34	-15.401	-11.168	-10.165	-19.702	-10.378
1964	1.964	-24.709	-18.449	-6.899	-14.546	-10.007	-18.448	-69.855	-14.65
1965	1.965	-15.771	-40.512	-8.231	-15.244	-9.053	-20.92	-76.274	-10.403
1966	1.966	-6.824	-47.1	-13.639	-7.243	1.79	-13.884	-70.1	-29.007
1967	1.967	-3.315	-102.099	-8.781	-4.082	-2.45	-11.689	-64.499	-38.875
1968	1.968	-0.192	-50.512	-13.422	-6.916	-16.755	-21.273	-49.224	-4.221
1969	1.969	0.788	23.294	-13.998	-9.36	-7.058	-26.428	-26.235	9.479
1970	1.97	-7.124	52.796	-14.379	-8.517	-8.785	-21.807	19.771	-11.098
1971	1.971	-8.067	97.383	-16.707	-6.511	-16.697	-28.985	50.299	-60.084
1972	1.972	-10.939	72.895	-14.582	-9.728	-12.423	-37.835	133.625	-53.316
1973	1.973	-8.398	35.837	-13.428	-16.234	-16.081	-34.345	121.92	-10.573
1974	1.974	-12.44	-65.04	-18.464	-18.686	-7.734	-18.246	89.514	-15.817
1975	1.975	-13.015	-79.378	-19.047	-20.959	-6.736	-6.652	40.33	-20.672
1976	1.976	-13.595	-118.878	-19.627	-17.439	-1.848	3.986	-4.109	-6.881
1977	1.977	-14.16	-130.696	-13.819	-19.349	7.878	-1.796	-28.228	-27.301
1978	1.978	-12.79	-76.534	-16.14	-12.751	6.746	-17.65	-20.608	14.519
1979	1.979	-18.204	-27.197	-11.298	-17	12.748	-19.783	-26.947	9.242
1980	1.98	-16.25	-71.888	-14.586	-14.674	9.667	-2.323	-32.744	-15.814
1981	1.981	-20.887	-80.072	-10.519	-5.179	-5.016	-4.602	-38.013	-11.243
1982	1.982	-22.613	-72.783	-10.902	1.208	-15.632	-2.431	-32.901	-31.984
1983	1.983	-16.787	27.954	-8.572	0.049	-13.653	-15.94	-37.268	-50.752
1984	1.984	-20.833	42.154	-8.176	-3.037	-11.865	-3.704	-49.499	-19.788
1985	1.985	-24.298	55.175	-7.002	-4.014	-13.364	-11.646	-75.652	-7.438
1986	1.986	-24.847	66.833	-7.382	-6.54	-9.044	-1.556	-85.545	-3.71
1987	1.987	-15.899	55.872	-7.173	-10.626	-7.814	-5.189	-63.486	-34.602
1988	1.988	-14.695	6.43	-9.092	-14.131	-8.907	-6.316	-49.155	-22.18
1989	1.989	-20.654	15.201	-10.429	-14.744	-11.936	-7.309	-36.166	-25.896
1990	1.99	-10.942	55.677	-14.092	-16.528	-2.965	-14.147	-19.689	-42.965
1991	1.991	-4.511	62.943	-11.559	-22.391	-6.389	-13.441	3.922	-46.073
1992	1.992	-5.639	69.447	-13.864	-18.387	-7.286	-1.277	13.395	-3.504
1993	1.993	-2.51	75.328	-16.755	-19.045	-18.052	25.054	10.863	88.075
1994	1.994	-3.438	47.543	-17.901	-14.477	-13.713	43.872	13.602	-4.054
1995	1.995	-4.175	22.268	-12.085	-17.437	-14.813	-0.832	30.017	7.735
1996	1.996	-11.493	-9.79	-12.848	-16.063	-8.755	-31.29	32.248	18.498
1997	1.997	-8.562	-72.365	-10.899	-14.705	-7.741	-25.906	38.119	8.573
1998	1.998	-9.31	-134.95	-10.304	-16.865	-8.675	-61.154	11.856	-18.144
[truncated: 5,951 more rows]
