# Supplementary material for: Associations between lower-limb muscle activation and knee flexion in post-stroke individuals: A study on the stance-to-swing phases of gait
Source: PLoS One. 2017 Sep 8;12(9):e0183865. doi: 10.1371/journal.pone.0183865 (PMC5590852; doi:10.1371/journal.pone.0183865)
Supplement: S1 Dataset — (ZIP) [file pone.0183865.s001.zip › S1_Dataset/Healthy group/4/3/emg.csv]

Frame	Time	EMG Signal 1	EMG Signal 2	EMG Signal 3	EMG Signal 4	EMG Signal 5	EMG Signal 6	EMG Signal 7	EMG Signal 8
0	0	54.53	66.238	34.877	64.991	35.679	49.819	45.632	55.026
1	0.001	50.53	47.897	34.222	37.973	31.693	39.209	40.996	54.24
2	0.002	49.443	47.936	38.588	49.675	29.449	41.184	41.972	42.596
3	0.003	45.846	60.576	40.048	18.758	28.569	36.008	39.864	41.794
4	0.004	44.576	48.645	39.045	20.554	27.69	39.545	33.316	45.869
5	0.005	43.127	41.176	30.331	22.013	23.341	38.836	32.199	32.171
6	0.006	39.763	37.399	41.56	17.085	25.388	34.657	27.224	31.828
7	0.007	38.165	45.26	64.786	23.584	25.317	30.687	28.459	28.589
8	0.008	31.748	44.245	66.133	19.247	21.01	30.997	24.291	25.523
9	0.009	34.259	40.935	29.756	24.45	22.33	34.03	24.983	15.341
10	0.01	31.383	41.911	14.279	24.836	19.03	35.346	22.212	3.855
11	0.011	30.86	27.056	24.793	25.072	15.547	26.82	18.699	21.639
12	0.012	31.149	26.747	19.278	21.614	16.151	14.45	20.631	45.455
13	0.013	31.29	26.279	27.54	24.588	17.36	14.301	21.231	26.714
14	0.014	27.022	22.955	16.479	18.696	15.304	9.146	16.055	21.924
15	0.015	26.091	19.865	17.474	18.253	15.984	13.699	19.041	45.814
16	0.016	25.975	11.977	-22.706	17.83	14.56	11.314	14.705	40.925
17	0.017	22.426	15.36	-29.751	4.478	11.039	10.905	21.244	67.633
18	0.018	20.664	12.61	-16.244	1.415	11.808	8.801	16.402	24.511
19	0.019	17.993	8.359	-4.242	7.108	8.155	6.725	16.057	6.586
20	0.02	17.699	17.317	23.296	2.008	9.954	4.873	15.746	10.181
21	0.021	14.361	14.325	25.533	18.641	10.821	8.288	6.578	-4.767
22	0.022	11.666	9.077	47.943	35.137	6.303	10.005	6.354	-10.174
23	0.023	7.089	1.546	62.273	26.914	11.881	0.93	2.304	-30.221
24	0.024	8.186	-3.016	80.713	10.779	4.14	-3.655	-1.321	-28.149
25	0.025	6.247	2.348	61.658	7.628	2.439	7.087	6.523	-26.228
26	0.026	8.24	0.225	30.08	-9.399	-0.774	10.719	8.994	9.598
27	0.027	3.521	2.999	-0.094	-12.63	-1.05	5.488	0.673	84.167
28	0.028	-1.908	5.252	-12.405	-7.875	1.432	5.721	4.589	28.922
29	0.029	-2.824	-0.572	-10.142	-17.601	1.236	1.357	-9.452	-1.674
30	0.03	-7.352	-5.762	4.563	5.235	0.884	3.616	-4.475	-11.494
31	0.031	-6.4	1.114	0.938	-12.697	3.481	-0.082	-3.521	-4.231
32	0.032	-5.576	-1.042	-17.727	2.121	-3.755	-5.084	-5.805	2.304
33	0.033	-9.336	-1.011	-39.635	15.436	-1.474	-8.112	-2.245	-18.392
34	0.034	-11.098	-8.656	-48.715	22.209	-8.055	-12.26	3.494	-25.114
35	0.035	-7.574	-6.955	-46.909	28.443	-2.987	-17.517	1.73	-42.238
36	0.036	-7.855	-11.769	-21.826	-4.173	-2.906	-15.189	0.205	-37.826
37	0.037	-14.077	-7.633	-5.398	-9.258	-5.304	-13.204	-3.213	-24.847
38	0.038	-12.881	-8.856	9.725	-13.893	-5.154	-9.25	-7.946	28.825
39	0.039	-11.622	-2.869	-4.904	4.354	-10.389	-5.638	-10.7	6.291
40	0.04	-8.183	-14.829	-18.125	0.554	-8.817	-5.662	-11.67	-0.71
41	0.041	-13.581	-16.864	-6.922	-15.579	-7.401	-5.654	-11.437	-7.081
42	0.042	-13.514	-13.042	11.877	-41.53	-9.048	-3.868	-11.162	9.036
43	0.043	-12.226	-7.042	19.106	-10.938	-7.951	-1.462	-16.269	-6.352
44	0.044	-12.241	-18.223	2.569	17.747	-9.346	-7.533	-6.436	-2.141
45	0.045	-8.142	-17.166	29.997	-8.861	-11.485	-15.119	-16.694	1.721
46	0.046	-11.347	-13.747	-4.283	-12.415	-10.496	-8.542	-10.472	-2.141
47	0.047	-11.986	-12.794	-36.386	-15.728	-5.805	-12.965	-7.116	-12.353
48	0.048	-10.839	-9.87	-40.584	-18.611	-7.858	-10.781	-10.311	-21.722
49	0.049	-12.163	-12.898	-44.364	-36.555	-7.368	-8.952	-15.216	-19.048
50	0.05	-8.611	-15.508	-54.496	-15.56	-8.012	-9.607	-9.253	-36.853
51	0.051	-14.025	-6.56	-32.593	-23.885	-6.641	-11.326	-5.132	-11.022
52	0.052	-13.432	-17.375	-18.427	14.602	-9.913	-12.67	-9.914	-7.678
53	0.053	-8.78	-13.081	-46.632	9.192	-5.831	-8.215	-11.79	-29.481
54	0.054	-10.51	-9.36	-50.257	-26.037	-9.298	-8.785	-12.313	-37.753
55	0.055	-13.975	-8.172	-33.18	-12.468	-8.891	-9.151	-9.749	-19.889
56	0.056	-17.251	-13.366	-11.26	-8.394	-6.742	-8.74	-11.051	-8.256
57	0.057	-12.398	-14.311	14.337	2.818	-12.717	-11.623	-8.1	23.712
58	0.058	-12.961	-15.062	17.697	-28.135	-10.179	-7.161	-9.207	0.914
59	0.059	-14.685	-14.267	33.431	-24.075	-14.224	-8.891	-7.999	-19.755
60	0.06	-13.31	-17.739	2.287	-35.298	-6.267	-12.37	-12.787	-30.937
61	0.061	-14.646	-14.431	-1.765	2.433	-7.216	-11.984	-12.154	-27.593
62	0.062	-21.202	-11.519	-5.431	-12.68	-8.171	-11.606	-7.462	-11.824
63	0.063	-20.207	-17.308	-2.131	-17.128	-8.927	-8.905	-6.829	2.415
64	0.064	-20.955	-14.967	-17.789	-13.043	-8.135	-8.528	-8.134	-0.028
65	0.065	-16.873	-11.465	-20.484	-1.838	-6.18	-5.63	-7.694	-16.266
66	0.066	-17.437	-12.036	-17.932	-5.199	-8.101	-11.632	-9.769	-22.621
67	0.067	-12.776	-20.938	-10.909	-2.135	-9.825	-19.573	-9.336	-12.928
68	0.068	-18.185	-17.256	-8.61	-10.497	-8.459	-9.897	-15.092	-7.651
69	0.069	-17.592	-13.765	-14.198	-13.061	-8.056	-3.503	-9.429	-3.018
70	0.07	-14.29	-10.668	-15.751	-24.7	-9.203	-6.973	-12.867	4.126
71	0.071	-18.346	-19.563	-10.974	-31.111	-8.801	-10.063	-12.248	-7.705
72	0.072	-12.538	-6.393	-9.641	-33.05	-6.852	-12.954	-12.794	-22.046
73	0.073	-14.858	-15.098	-6.113	-10.211	-5.293	-10.421	-7.925	-23.974
74	0.074	-14.275	-13.548	-5.186	11.645	-9.727	-6.352	-12.537	-15.262
75	0.075	-13.695	-14.903	-10.642	-2.508	-7.781	-12.925	-13.091	-4.238
76	0.076	-13.116	-13.738	-7.96	-10.086	-6.033	-8.663	-12.67	5.826
77	0.077	-14.47	-14.887	-12.391	-12.448	-13.964	-9.423	-10.313	7.045
78	0.078	-13.115	-7.523	-16.616	-1.836	-7.965	-12.893	-7.38	-10.855
79	0.079	-13.503	-4.61	-17.372	-3.796	-6.991	-10.942	-11.796	-23.549
80	0.08	-12.346	-12.541	-16.97	-19.712	-13.764	-9.192	-7.713	-21.161
81	0.081	-14.283	-15.639	-17.701	-13.351	-11.242	-14.019	-12.524	-14.74
82	0.082	-12.157	-14.661	-10.873	-11.424	-7.175	-9.377	-6.498	-16.702
83	0.083	-11.961	-18.915	-13.929	-2.708	-9.115	-7.649	-10.536	-7.996
84	0.084	-11.766	-16.587	-9.821	-1.142	-8.529	-14.621	-9.929	-6.442
85	0.085	-14.084	-21.437	-12.303	-5.375	-13.952	-9.781	-10.478	-10.685
86	0.086	-12.719	-12.732	-14.373	-9.033	-13.373	-10.549	-9.866	-11.859
87	0.087	-16.387	-16.228	-15.059	-22.213	-8.726	-4.925	-7.319	-15.382
88	0.088	-17.741	-10.997	-15.729	-20.513	-6.987	-9.747	-8.655	-12.285
89	0.089	-12.902	-10.02	-19.305	3.217	-5.635	-10.305	-9.803	-15.13
90	0.09	-18.899	-12.532	-12.991	-6.88	-10.091	-4.854	-10.173	-17.621
91	0.091	-11.539	-13.306	-15.567	-16.215	-8.352	-5.414	-12.862	-11.981
92	0.092	-16.38	-12.725	-13.294	-7.96	-10.868	-8.686	-10.718	-10.018
93	0.093	-15.607	-9.424	-9.809	-0.464	-4.486	-10.411	-12.057	-18.706
94	0.094	-14.833	-9.988	-6.51	-16.714	-5.259	-10.002	-11.274	-15.216
95	0.095	-15.41	-7.463	1.201	-6.086	-7.587	-12.309	-7.574	0.864
96	0.096	-17.345	-13.849	-10.63	-15.802	-5.658	-10.177	-11.045	-1.435
97	0.097	-15.604	-9.579	-12.266	-21.104	-7.594	-8.233	-8.705	-29.07
98	0.098	-16.956	-16.927	-11.045	-19.601	-9.333	-10.931	-9.841	-32.733
99	0.099	-13.659	-12.084	-12.332	-23.876	-10.691	-13.049	-10.984	-29.454
100	0.1	-10.758	-14.595	-13.583	-4.355	-8.367	-9.753	-5.931	-7.631
101	0.101	-16.757	-10.532	-14.641	-7.057	-11.271	-7.62	-9.198	17.912
102	0.102	-10.761	-20.008	-19.527	-24.864	-10.889	-2.392	-10.918	-5.856
103	0.103	-14.825	-16.336	-18.777	-27.202	-8.188	-13.224	-10.513	3.469
104	0.104	-18.309	-12.851	-14.755	-37.887	-10.326	-17.862	-8.174	-4.853
105	0.105	-12.31	-20.198	-24.259	-16.638	-11.108	-19.215	-11.06	12.915
106	0.106	-13.096	-13.422	-15.357	3.106	-11.89	-18.046	-10.656	-3.362
107	0.107	-15.048	-9.166	-18.819	-9.667	-8.222	-12.038	-12.577	-9.728
108	0.108	-16.997	-9.94	-15.672	1.952	-8.617	-11.064	-8.304	-11.606
109	0.109	-14.1	-6.448	-10.791	-0.198	-9.02	-4.277	-10.028	-20.285
110	0.11	-13.72	-13.804	-18.67	5.593	-6.901	-1.751	-12.53	-31.324
111	0.111	-16.051	-16.707	-8.97	10.818	-4.966	-4.063	-9.236	-41.405
112	0.112	-17.223	-20.965	-12.63	-12.937	-7.682	-11.989	-12.126	-35.015
113	0.113	-15.3	-20.179	-13.774	-22.98	-7.495	-8.887	-8.432	-16.973
114	0.114	-11.831	-19.596	-18.977	5.273	-9.438	-13.723	-14.804	21.607
115	0.115	-11.457	-12.238	-33.666	39.361	-5.188	-9.458	-12.272	16.267
116	0.116	-11.073	-9.334	-65.579	-1.824	-9.26	-7.141	-8.192	11.288
117	0.117	-10.688	-8.553	-134.261	-7.24	-6.763	-10.637	-8.767	-11.535
118	0.118	-13.59	-12.617	-124.359	-2.205	-10.066	-16.652	-13.416	0.865
119	0.119	-15.523	-9.125	-61.801	-15.727	-10.463	-18.978	-9.362	-10.342
120	0.12	-12.037	-8.53	11.591	-19.759	-9.318	-11.045	-5.876	-0.278
121	0.121	-10.871	-13.93	120.202	-23.427	-8.94	-12.008	-10.331	-15.936
122	0.122	-13.58	-11.985	192.433	-20.102	-9.151	-12.977	-7.423	-35.67
123	0.123	-15.51	-15.258	205.639	-16.99	-11.09	-8.73	-10.908	-33.173
124	0.124	-12.607	-13.508	146.088	-19.692	-10.909	-11.067	-7.619	-12.084
125	0.125	-12.219	-12.153	70.282	-17.149	-8.217	-0.241	-8.781	-9.361
126	0.126	-14.156	-18.534	-18.496	-19.458	-7.846	-8.192	-8.402	-27.145
127	0.127	-16.286	-14.27	-54.038	-21.581	-4.376	-12.458	-11.115	-15.498
128	0.128	-18.222	-11.942	-43.144	-19.632	-8.841	-13.623	-13.245	-47.405
129	0.129	-13.974	-12.51	-33.214	-3.742	-4.787	-10.157	-8.793	-51.845
130	0.13	-18.046	-10.566	-42.051	-5.853	-10.6	-11.139	-10.734	-22.81
131	0.131	-14.568	-15.98	-50.108	-31.005	-6.551	-2.246	-8.999	33.898
132	0.132	-16.895	-12.499	-42.694	-27.691	-7.138	1.221	-10.358	9.527
133	0.133	-16.517	-14.432	-49.213	-24.549	-13.144	-8.474	-9.005	-12.52
134	0.134	-18.463	-5.53	-30.951	-27.21	-9.085	-14.876	-9.399	-19.095
135	0.135	-18.87	-11.922	-36.287	-19.625	-7.155	-18.385	-13.087	-0.887
136	0.136	-17.338	-8.448	-31.18	-12.655	-10.456	-15.311	-14.456	26.801
137	0.137	-12.91	-20.249	-26.651	2.261	-8.73	-14.372	-7.888	1.642
138	0.138	-12.359	-21.798	-14.208	23.571	-8.356	-15.18	-6.927	-11.906
139	0.139	-11.81	-11.731	-40.465	-1.954	-9.719	-17.544	-12.937	-7.825
140	0.14	-13.195	-18.113	-50.473	1.349	-10.122	-8.107	-13.733	-19.034
141	0.141	-10.909	-16.947	-41.118	4.438	-9.754	-6.982	-8.915	-22.31
142	0.142	-13.07	-20.046	-60.803	-21.107	-7.832	-5.854	-8.37	-6.615
143	0.143	-13.488	-19.078	-53.196	-38.12	-11.334	-11.125	-6.658	-9.32
144	0.144	-16.23	-18.298	-27.403	2.695	-6.909	-10.201	-11.537	-16.908
145	0.145	-11.998	-9.396	-10.317	-2.762	-7.516	-5.993	-9.642	-19.254
146	0.146	-14.924	-15.4	11.606	22.387	-11.026	-6.818	-9.097	-34.15
147	0.147	-18.429	-10.188	25.774	-9.55	-10.668	-11.706	-13.959	-16.746
148	0.148	-20.773	-7.305	18.242	-30.277	-7.795	-9.818	-10.702	-0.533
149	0.149	-14.217	-11.591	-7.48	-26.603	-11.508	-5.8	-16.145	27.111
150	0.15	-15.207	-9.295	-4.179	-29.877	-9.218	-5.468	-11.332	-22.084
151	0.151	-16.002	-9.909	-13.458	-20.551	-6.349	-7.845	-9.418	-28.701
152	0.152	-18.348	-10.515	-16.155	16.41	-7.545	-11.97	-11.195	-22.727
153	0.153	-14.882	-12.288	-13.64	21.348	-4.093	-9.515	-10.836	-6.322
154	0.154	-16.844	-14.832	-20.608	-10.648	-9.933	-7.253	-12.221	18.796
155	0.155	-10.29	-11.566	-14.227	-31.407	-9.203	-13.895	-9.347	14.275
156	0.156	-9.542	-12.75	-12.303	-20.207	-7.312	-14.923	-9.767	-14.811
157	0.157	-10.337	-15.471	-17.534	-16.922	-12.008	-14.211	-9.41	-26.105
158	0.158	-16.938	-20.513	-12.918	-13.853	-4.312	-16.591	-12.346	-22.898
159	0.159	-17.741	-10.466	-17.206	-11.159	-11.708	-14.711	-9.664	-7.295
160	0.16	-13.699	-14.741	-16.077	-23.971	-12.715	-16.694	-5.438	-4.677
161	0.161	-14.299	-11.092	-12.635	-30.946	-8.499	-13.842	-13.406	-17.551
162	0.162	-16.26	-19.437	-13.641	-16.072	-10.862	-10.411	-12.278	-33.908
163	0.163	-12.22	-14.246	-12.724	1.246	-8.962	-7.189	-11.341	-40.39
164	0.164	-13.594	-13.303	-17.032	-19.96	-9.58	-12.11	-14.274	-46.274
165	0.165	-16.902	-9.074	-13.028	-17.333	-9.045	-2.126	-13.531	-30.438
166	0.166	-17.312	-14.71	-6.524	5.836	-2.118	-3.558	-7.948	1.455
167	0.167	-16.174	-15.31	-7.397	2.651	-8.933	-7.306	-0.039	5.853
168	0.168	-20.455	-17.262	-16.449	-23.011	-11.492	-10.864	-3.16	1.713
169	0.169	-17.961	-19.034	-13.086	-26.392	-5.92	-9.98	-9.962	12.859
170	0.17	-16.634	-18.672	-7.904	-10.807	-12.541	-18.966	-7.472	-4.253
171	0.171	-15.498	-16.371	-6.924	-30.625	-6.579	-15.571	-14.846	-7.407
172	0.172	-15.136	-13.488	-6.069	-7.514	-15.515	-10.433	-10.032	0.858
173	0.173	-13.23	-12.356	-11.58	14.239	-7.234	-5.685	-7.537	-11.993
174	0.174	-13.453	-6.574	-12.115	5.809	-8.239	-8.275	-11.618	-19.055
175	0.175	-11.536	-12.209	-10.241	-1.865	-7.307	-10.675	-6.795	-17.006
176	0.176	-13.491	-12.808	-19.299	-4.33	-9.855	-14.232	-10.099	-22.89
177	0.177	-14.677	-13.417	-10.64	-15.104	-13.952	-18.961	-11.854	-17.748
178	0.178	-8.31	-14.597	-14.382	-13.3	-12.043	-10.157	-11.479	-19.363
179	0.179	-11.816	-11.71	-15.587	-15.141	-12.656	-11.416	-10.14	-20.791
180	0.18	-14.158	-15.211	-16.772	-16.742	-9.98	-14.211	-8.015	-14.458
181	0.181	-17.079	-11.942	-6.152	-23.588	-14.072	-13.134	-14.021	-15.653
182	0.182	-11.865	-14.87	-2.109	-36.624	-10.615	-7.98	-11.505	-16.614
183	0.183	-12.46	-15.274	-12.959	-28.014	-11.989	-10.953	-11.122	-2.716
184	0.184	-6.473	-9.492	-20.305	-17.109	-10.858	-8.53	-8.794	-13.6
185	0.185	-13.833	-8.734	-14.044	4.462	-9.722	-9.398	-6.852	-15.031
186	0.186	-9.004	-15.34	-17.645	-11.294	-4.716	-6.017	-10.139	-6.175
187	0.187	-8.233	-12.842	-1.69	-25.489	-4.158	-1.471	-13.041	-9.672
188	0.188	-9.015	-13.642	-8.759	-17.989	-8.241	-3.306	-11.673	-21.512
189	0.189	-8.438	-15.595	-6.711	3.093	-2.458	-2.993	-4.306	-20.039
190	0.19	-10.372	-17.549	-12.612	5.775	-4.802	-10.43	-7.397	-18.712
191	0.191	-9.792	-12.154	-7.474	-12.063	-9.655	-15.726	1.514	-17.572
192	0.192	-15.595	-15.653	-12.185	-19.091	-7.736	-9.029	-4.47	-4.496
193	0.193	-14.823	-17.6	-7.998	12.715	1.155	-13.356	0.77	21.718
194	0.194	-19.663	-13.545	-11.716	8.145	-2.537	-9.374	-2.113	2.886
195	0.195	-21.594	-10.062	-10.562	-12.622	-6.031	-11.379	-6.357	-14.154
196	0.196	-22.172	-10.447	-13.647	-23.916	-5.073	-10.86	-18.534	-4.851
197	0.197	-19.649	-3.868	1.087	-13.901	-7.985	-13.825	-9.808	-2.155
198	0.198	-17.321	-4.829	-5.264	-23.266	-5.477	-16.409	-17.727	-14.944
199	0.199	-16.154	-5.592	-7.177	-37.477	-9.539	-10.077	-16.355	-3.372
200	0.2	-15.754	-4.811	-12.401	-35.054	-7.604	-9.354	-15.179	7.226
201	0.201	-18.451	-11.381	-17.038	-4.742	-9.539	-5.347	-6.832	5.255
202	0.202	-17.666	-13.881	-12.782	49.388	-11.272	-4.822	-14.155	-6.921
203	0.203	-13.779	-13.092	-13.94	12.4	-7.784	-14.944	-11.232	-8.436
204	0.204	-16.276	-15.016	-10.446	-7.564	-2.358	-16.354	-10.433	1.666
205	0.205	-11.802	-19.651	-15.665	-13.603	-4.287	-15.24	-9.631	-4.738
206	0.206	-17.198	-22.539	-14.672	-19.055	-0.984	-11.795	-11.538	-13.066
207	0.207	-17.748	-20.014	-3.225	-14.027	-5.031	-10.858	-9.572	-9.978
208	0.208	-11.723	-15.543	-4.741	-18.468	-9.857	-11.852	-11.288	-20.782
209	0.209	-15.77	-13.791	-6.054	-6.088	-11.774	-14.391	-8.749	-10.655
210	0.21	-16.332	-11.256	-9.689	-32.373	-10.018	-12.077	-9.104	-9.435
211	0.211	-13.018	-16.655	-10.802	-15.352	-9.616	-14.025	-6.172	-12.898
212	0.212	-14.731	-10.052	-7.647	19.08	-15.98	-8.034	-11.375	-7.708
213	0.213	-16.059	-16.042	-14.36	14.624	-13.438	4.156	-7.864	-8.685
214	0.214	-14.672	-10.41	-13.519	2.239	-7.801	-4.538	-11.128	-21.821
215	0.215	-10.576	-10.968	-11.134	-9.021	-9.711	-6.078	-9.356	-27.599
216	0.216	-11.904	-12.872	-11.639	-19.06	-11.614	-10.312	-9.719	-22.36
217	0.217	-11.486	-15.739	-4.206	-3.343	-8.67	-11.457	-10.07	-20.75
218	0.218	-16.287	-8.736	-1.221	-23.069	-12.119	-7.958	-10.412	-10.613
219	0.219	-11.614	-11.608	-9.069	-30.604	-10.734	-8.907	-7.67	-16.928
220	0.22	-11.001	-15.843	-7.984	-37.546	-11.852	0.026	-11.13	-27.697
221	0.221	-12.325	-19.879	-12.693	-5.561	-12.98	-3.433	-9.94	-34.804
222	0.222	-9.968	-10.363	-22.269	-1.07	-7.134	-4.362	-9.529	-22.938
223	0.223	-12.834	-16.716	-18.506	-5.062	-9.422	-15.155	-15.311	0.945
224	0.224	-18.018	-15.522	-17.291	6.262	-9.961	-13.747	-11.223	4.304
225	0.225	-16.05	-16.453	-20.348	16.414	-9.337	-10.023	-13.14	1.275
226	0.226	-12.716	-11.587	-15.452	0.797	-8.713	-8.815	-11.179	-6.955
227	0.227	-16.743	-15.82	-17.905	-1.859	-10.029	-1.412	-12.902	-9.372
228	0.228	-14.196	-15.017	-12.213	-25.018	-8.633	-4.259	-9.401	-20.872
229	0.229	-12.796	-13.056	-10.221	-46.828	-4.527	-12.127	-13.835	-27.163
230	0.23	-15.662	-9.738	-6.881	-27.006	-12.423	-13.023	-10.915	-13.555
231	0.231	-16.015	-10.293	-3.917	-39.723	-8.896	-17.795	-13.41	-8.242
232	0.232	-14.825	-13.746	4.091	-4.639	-14.084	-15.205	-8.949	-0.254
233	0.233	-14.02	-9.265	-8.988	20.606	-7.266	-4.481	-14.349	-10.261
234	0.234	-18.441	-9.821	-31.728	-2.117	-6.446	-8.665	-13.759	9.365
235	0.235	-13.761	-8.433	-28.514	-14.429	-4.075	-2.202	-10.454	-4.707
236	0.236	-15.476	-12.852	-20.045	-17.995	-8.869	-3.286	-7.534	-17.408
237	0.237	-8.479	-13.41	-12.36	-21.154	-9.403	-6.303	-11.003	-19.621
238	0.238	-11.353	-18.224	-14.542	-36.706	-3.938	-20.926	-9.636	3.895
239	0.239	-15.587	-8.135	-12.299	-39.319	-5.831	-10.199	-6.719	-30.471
240	0.24	-14.791	-9.473	-14.167	-26.441	-10.422	-12.047	-8.633	-34.837
241	0.241	-15.349	-13.131	-12.423	-0.618	-7.479	-6.736	-9.006	19.436
242	0.242	-12.038	-16.581	-10.91	30.462	-8.801	-11.306	-7.439	41.616
243	0.243	-12.607	-15.585	-15.209	9.879	-6.439	-4.057	-10.716	-5.103
244	0.244	-18.398	-18.462	-14.065	-8.759	-6.011	-12.878	-7.8	-47.534
245	0.245	-12.774	-12.435	-12.896	-5.363	-7.134	-13.95	-7.399	-52.877
246	0.246	-17.606	-14.739	-9.789	-8.359	-9.039	-12.897	-8.557	-27.719
247	0.247	-17.017	-15.305	-12.671	-10.98	-7.464	-9.907	-9.339	-4.835
248	0.248	-15.259	-17.221	-11.86	-13.402	-11.89	-15.82	-7.401	24.228
249	0.249	-14.852	-15.456	-14.154	2.928	-9.927	-13.402	-8.177	35.473
250	0.25	-14.45	-15.821	-14.705	-11.901	-8.167	-6.722	-11.854	-15.963
251	0.251	-13.272	-20.253	-10.021	-9.851	-10.658	-9.128	-13.201	-52.898
252	0.252	-16.933	-17.344	-11.724	-11.468	-7.347	-6.695	-5.831	-46.276
253	0.253	-15.561	-14.821	-11.307	-6.673	-6.169	-6.016	-8.918	-28.039
254	0.254	-17.675	-13.461	-8.972	-22.436	-9.827	-9.215	-11.806	32.955
255	0.255	-12.437	-13.842	-15.537	-32.966	-12.125	-18.026	-9.274	8.582
256	0.256	-19	-9.385	-12.622	-34.8	-12.494	-19.09	-11.583	-13.487
257	0.257	-14.729	-18.29	-15.12	-32.938	-9.762	-15.509	-6.736	-46.95
258	0.258	-12.395	-11.901	-14.31	-9.053	-7.042	-14.436	-7.305	-52.922
259	0.259	-12.961	-10.743	-13.703	-32.804	-9.163	-19.174	-12.708	-25.229
260	0.26	-13.532	-13.837	-13.097	1.69	-7.8	-11.144	-7.856	10.022
261	0.261	-17.584	-12.863	-15.994	6.184	-9.147	-7.947	-8.427	41.981
262	0.262	-16.215	-6.861	-13.498	10.309	-11.848	-6.886	-11.314	4.479
263	0.263	-15.823	-10.919	-15.843	14.062	-8.359	-16.46	-8.784	-20.668
264	0.264	-16.977	-12.847	-11.022	24.179	-7.184	-9.974	-14.188	-16.183
265	0.265	-13.291	-16.126	-15.674	-22.781	-12.396	-13.376	-7.599	12.858
266	0.266	-16.569	-22.698	-11.604	-16.129	-12.966	-5.936	-13.587	-5.919
267	0.267	-18.689	-20.181	-14.098	2.109	-11.022	-6.825	-15.895	-15.961
268	0.268	-12.678	-14.572	-21.396	-14.284	-8.106	-9.272	-9.299	-19.02
269	0.269	-13.453	-7.988	-37.394	-19.279	-12.938	-14.805	-8.511	-10.631
270	0.27	-11.129	-10.502	-35.017	-23.674	-8.281	-11.243	-10.818	-13.098
271	0.271	-13.065	-12.833	-7.301	-19.552	-8.849	-14.461	-12.737	-20.045
272	0.272	-15.006	-10.905	3.942	-23.179	-8.451	-11.491	-8.082	-26.448
273	0.273	-16.752	-10.322	20.975	-26.442	-8.05	-11.815	-7.482	-24.521
274	0.274	-10.952	-10.902	24.079	-23.308	-9.197	-6.337	-7.087	-22.751
275	0.275	-18.318	-9.547	4.331	-3.515	-8.798	-5.692	-10.36	-33.743
276	0.276	-15.427	-8.188	-8.431	-0.939	-6.849	-7.561	-8.223	-35.07
277	0.277	-11.179	-13.986	-15.378	-17.134	-10.321	-12.92	-9.372	-31.385
278	0.278	-18.546	-11.667	-0.446	-6.463	-7.983	-10.919	-8.975	-13.377
279	0.279	-15.648	-12.252	1.518	-23.861	-5.069	-12.803	-8.188	14.874
280	0.28	-14.878	-14.181	-10.636	1.865	-7.76	-7.334	-10.889	-3.891
281	0.281	-12.571	-14.753	-15.245	-1.406	-5.045	-10.772	-6.621	19.945
282	0.282	-12.009	-17.262	-19.474	-29.639	-8.514	-8.799	-12.411	10.708
283	0.283	-12.603	-11.843	-38.96	-33.299	-9.858	-4.702	-5.042	-3.373
284	0.284	-14.359	-16.684	-53.01	11.456	-11.004	-6.014	-9.864	4.201
285	0.285	-14.762	-14.749	-60.488	-6.698	-7.316	-5.59	-10.622	-12.046
286	0.286	-14.386	-13.007	-44.171	-34.36	-5.946	-5.94	-11.378	-35.481
287	0.287	-14.79	-13.401	-29.226	-29.298	-8.068	-8.614	-11.937	-26.225
288	0.288	-12.093	-14.759	-11.765	2.656	-9.223	-8.976	-11.341	-17.932
289	0.289	-13.275	-9.931	23.288	6.744	-14.246	-12.44	-13.066	-15.448
290	0.29	-16.199	-13.23	58.517	17.959	-6.882	-14.734	-10.533	-13.168
291	0.291	-15.839	-20.978	72.069	-26.739	-5.911	-8.138	-9.159	-36.601
292	0.292	-12.38	-17.893	51.373	-32.7	-10.163	-12.952	-11.271	-20.888
293	0.293	-15.308	-16.933	17.337	-16.19	-7.835	-8.671	-10.093	-29.181
294	0.294	-14.948	-14.427	-14.567	-1.059	-9.76	-10.964	-13.565	9.301
295	0.295	-11.498	-5.542	-18.603	-14.579	-7.819	-9.014	-9.485	47.939
296	0.296	-12.683	-6.715	-29.789	-10.486	-6.073	-9.577	-8.121	2.404
297	0.297	-16.388	-9.826	-33.042	-6.822	-8.583	-10.145	-9.464	8.375
298	0.298	-16.799	-16.611	-29.905	3.224	-8.966	-18.069	-10.613	2.965
299	0.299	-11.984	-17.391	-32.577	-6.045	-6.065	-14.581	-9.441	-12.112
300	0.3	-13.943	-16.618	-40.095	-31.547	-9.744	-19.802	-12.917	1.458
301	0.301	-15.709	-11.776	-37.75	-14.508	-9.352	-16.889	-12.529	-19.267
302	0.302	-16.117	-15.07	-22.817	-5.212	-7.22	-7.207	-12.137	-30.538
303	0.303	-11.687	-13.326	-9.238	-7.922	-6.828	-8.363	-12.511	-20.521
304	0.304	-13.449	-14.682	-10.958	-31.147	-9.531	-9.521	-11.726	1.301
305	0.305	-14.825	-16.997	-12.487	-21.871	-7.395	-12.619	-9.015	4.029
306	0.306	-16.199	-10.421	-16.716	-36.029	-10.687	-9.725	-6.3	-24.212
307	0.307	-15.059	-11.383	-23.043	2.457	-5.847	-15.727	-8.427	-27.904
308	0.308	-14.689	-5.394	-16.926	18.877	-7.78	-11.661	-11.708	-24.653
309	0.309	-14.316	-9.46	-17.672	23.929	-9.52	-9.732	-8.801	-21.597
310	0.31	-17.812	-12.944	-4.669	1.11	-7.004	-11.674	-6.092	-18.911
311	0.311	-16.474	-14.883	11.398	-2.914	-8.353	-8.772	-10.346	-31.67
312	0.312	-12.433	-13.145	9.403	0.748	-10.476	-12.252	-11.696	-1.235
313	0.313	-14.964	-17.981	-4.127	4.033	-13.181	-4.899	-10.339	-21.956
314	0.314	-17.302	-17.404	-12.93	-24.214	-8.138	-1.808	-7.435	-10.753
315	0.315	-16.928	-15.671	-21.077	-35.438	-7.547	-10.714	-8.603	-0.7
316	0.316	-15.772	-12.199	-31.334	-18.435	-8.124	-9.561	-11.314	-16.385
317	0.317	-19.265	-10.856	-48.544	-15.348	-9.472	-4.342	-11.514	-24.736
318	0.318	-13.466	-13	-46.322	-12.625	-6.172	-13.25	-10.748	-37.547
319	0.319	-12.691	-14.165	-35.746	-30.438	-10.223	-14.421	-9.396	-21.321
320	0.32	-12.111	-9.91	-18.419	-28.12	-11.574	-4.75	-12.11	-2.175
321	0.321	-11.531	-13.394	-2.234	3.8	-9.245	-8.436	-6.313	21.033
322	0.322	-13.277	-14.76	4.121	17.346	-8.079	-9.61	-13.68	17.908
323	0.323	-14.643	-17.667	2.154	-3.37	-10.781	-14.847	-6.916	-1.873
324	0.324	-15.041	-14.965	14.314	-14.634	-8.846	-17.762	-11.183	-14.699
325	0.325	-12.919	-18.456	-6.423	-17.934	-9.614	-15.259	-5.577	-12.418
326	0.326	-13.318	-16.336	-9.191	-33.639	-8.26	-11.213	-7.519	-6.06
327	0.327	-14.483	-11.122	-16.805	-8.112	-11.934	-11.805	-6.946	-11.88
328	0.328	-18.744	-9.197	-9.913	-18.201	-7.482	-5.824	-7.539	-10.143
329	0.329	-18.171	-17.913	-16.352	-2.54	-11.544	-13.189	-7.931	-21.162
330	0.33	-11.215	-16.766	-10.601	-10.888	-6.704	-10.304	-7.551	-28.296
331	0.331	-10.26	-15.818	-5.433	-18.436	-11.353	-7.801	-13.368	-37.179
332	0.332	-14.534	-12.932	-26.199	11.938	-10.785	-2.215	-9.307	-23.994
333	0.333	-13.768	-8.7	-46.017	-8.817	-9.445	-7.079	-14.157	-15.292
334	0.334	-15.716	-12.787	-43.586	-20.078	-6.169	-7.701	-12.229	8.483
335	0.335	-15.145	-13.393	-22.579	-10.028	-9.091	-7.155	-11.669	11.735
336	0.336	-13.418	-11.478	2.889	-25.736	-6.397	-10.676	-12.084	8.596
337	0.337	-12.074	-15.55	6.145	-17.469	-7.571	-7.432	-9.779	0.222
338	0.338	-10.739	-12.087	15.445	-25.056	-6.036	-14.051	-10.205	12.945
339	0.339	-13.668	-6.686	23.787	5.321	-10.504	-13.14	-9.853	-8.186
340	0.34	-10.014	-11.539	16.269	1.236	-8.592	-5.262	-13.372	-27.958
341	0.341	-12.366	-12.139	4.668	-10.001	-8.031	-10.549	-11.282	-30.505
342	0.342	-12.01	-16.225	-10.255	-13.369	-9.406	-15.438	-11.704	-14.31
343	0.343	-11.646	-13.727	-16.145	-16.533	-10.783	-14.727	-9.809	-7.966
344	0.344	-11.288	-8.328	-14.512	-24.915	-7.908	-10.716	-11.408	-6.065
345	0.345	-15.58	-10.284	-22.573	-22.449	-8.323	-14.251	-7.591	-11.275
346	0.346	-16.183	-9.718	-18.434	7.892	-11.048	-9.666	-11.125	-9.678
347	0.347	-17.56	-13.795	-22.235	3.768	-7.594	-6.81	-12.535	-22.641
348	0.348	-16.228	-18.651	-18.863	-30.35	-6.281	-7.249	-9.685	-13.951
349	0.349	-15.083	-19.26	-13.734	-34.874	-5.934	-6.92	-9.35	-18.645
350	0.35	-14.713	-21.029	-8.963	-14.241	-9.626	-9.112	-7.462	-25.84
351	0.351	-16.667	-16.214	-15.045	-10.672	-10.045	-9.558	-12.364	-19.497
352	0.352	-18.812	-16.817	-17.433	-7.471	-8.906	-9.983	-13.02	-3.863
353	0.353	-16.892	-11.424	-9.54	-4.453	-9.321	-9.825	-13.678	10.967
354	0.354	-16.128	-18.023	-8.593	-7.238	-12.83	-9.678	-8.318	-6.536
355	0.355	-14.595	-8.371	-23.326	0.228	-6.279	-11.663	-10.306	-27.69
356	0.356	-16.745	-14.779	-42.506	-2.176	-9.212	-15.394	-9.784	-19.393
357	0.357	-15.987	-8.795	-81.032	4.122	-6.73	-15.045	-12.741	-16.903
358	0.358	-16.582	-11.91	-141.998	-21.076	-5.988	-7.724	-9.317	-9.98
359	0.359	-17.755	-12.889	-117.629	-31.17	-6.606	-10.858	-10.731	0.605
360	0.36	-14.679	-13.683	-65.959	-21.924	-11.286	-9.931	-11.172	-9.132
361	0.361	-11.781	-12.924	-5.362	20.583	-11.9	-12.484	-12.393	-25.058
362	0.362	-17.014	-14.884	84.283	2.307	-11.55	-10.202	-12.841	-5.939
363	0.363	-15.089	-14.32	143.903	-14.209	-13.9	-13.726	-10	-18.726
364	0.364	-17.026	-12.596	198.091	-9.238	-11.032	-10.464	-7.355	-21.083
365	0.365	-19.952	-12.224	128.985	-22.901	-9.902	-11.075	-8.575	-1.966
366	0.366	-16.491	-15.528	84.264	-27.144	-11.092	-7.634	-10.184	-4.498
367	0.367	-18.835	-9.733	-5.352	-30.96	-11.896	-12.128	-9.465	-6.846
368	0.368	-19.997	-15.36	-40.98	-21.006	-11.152	-11.586	-9.337	-13.299
369	0.369	-17.289	-11.898	-30.159	-24.203	-6.921	-18.6	-8.816	-19.178
370	0.37	-15.362	-16.564	-40.023	-16.011	-6.374	-11.873	-8.301	-17.436
371	0.371	-13.825	-11.155	-48.896	-18.647	-6.791	-11.134	-8.178	-9.484
372	0.372	-9.394	-16.006	-40.727	-11.77	-9.137	-10.396	-8.052	-2.279
373	0.373	-11.546	-13.109	-33.327	11.574	-4.321	-11.017	-10.254	9.535
374	0.374	-12.155	-15.057	-39.865	-10.394	-10.348	-7.778	-13.023	-1.515
375	0.375	-12.762	-13.321	-33.815	15.035	-6.111	-5.306	-15.987	-17.41
376	0.376	-16.264	-11.974	-36.888	0.385	-8.457	-14.26	-14.117	-23.833
377	0.377	-13.96	-17.391	-31.446	-9.825	-10.409	-13.143	-10.695	-21.926
378	0.378	-15.149	-17.97	-36.459	-13.018	-9.847	-16.668	-17.156	-18.271
379	0.379	-10.726	-11.965	-31.982	-15.825	-8.125	-11.478	-14.325	-13.045
380	0.38	-9.017	-9.643	-36.026	-18.412	-6.792	-12.487	-13.242	-24.074
381	0.381	-6.525	-13.127	-32.325	-16.159	-0.422	-4.584	-16.807	-14.013
382	0.382	-13.89	-7.124	-15.268	-5.613	-4.694	-5.578	-12.812	-2.248
383	0.383	-12.937	-7.893	-18.356	-15.351	-7.033	5.223	-11.528	-0.722
384	0.384	-15.861	-9.819	-15.645	-3.226	-5.113	-4.881	-6.191	6.427
385	0.385	-13.368	-13.102	-18.148	-7.951	-7.055	-6.091	-2.785	-7.874
386	0.386	-15.723	-21.997	-29.725	-9.405	-9.972	-2.647	-12.925	-13.676
387	0.387	-9.176	-10.182	-44.576	-15.884	-11.339	-12.373	2.871	-4.954
388	0.388	-4.955	-14.816	-30.982	-19.418	-9.994	-0.621	-3.582	-9.583
389	0.389	-10.609	-13.445	-15.062	-9.791	-7.87	-5.314	-5.588	-10.907
390	0.39	-8.717	-12.266	12.668	-16.209	-6.715	-3.998	-3.914	-9.733
391	0.391	-9.327	-15.738	23.925	1.751	-7.102	-10.42	-8.636	-1.438
392	0.392	-14.772	-14.754	33.997	-11.071	-10.007	-4.466	-7.36	-4.564
393	0.393	-12.866	-11.84	12.126	-4.15	-4.78	-11.864	-1.048	-15.412
394	0.394	-9.609	-9.303	-2.008	-6.315	-6.716	-14.812	-4.606	-28.381
395	0.395	-18.542	-10.051	-9.556	-23.766	-16.777	-6.909	-5.644	-33.581
396	0.396	-19.734	-14.867	-7.243	-7.528	-3.803	-18.75	-4.73	-32.018
397	0.397	-20.926	-14.267	-13.639	-9.646	1.425	-14.136	-10.785	-10.313
398	0.398	-24.052	-10.186	-15.579	3.893	-3.214	-12.806	-13.161	5.385
399	0.399	-19.24	-11.527	-31.445	-8.328	-21.98	-6.446	-16.696	-20.132
400	0.4	-18.494	-13.827	-12.283	-0.404	-9.193	-12.473	-6.686	-3.059
401	0.401	-20.843	-10.901	-14.796	-4.647	-16.151	-24.3	0.432	-18.678
402	0.402	-20.288	-11.263	-17.113	-11.011	-9.756	-16.382	-0.777	1.104
403	0.403	-19.731	-15.487	-19.244	-16.997	-11.683	-9.24	-18.819	18.925
404	0.404	-16.849	-11.977	-13.433	-26.675	-9.926	-8.094	-21.374	7.357
405	0.405	-12.034	-15.245	-15.175	-14.863	-8.368	-6.948	-14.438	-24.579
406	0.406	-18.053	-14.825	-19.827	-16.375	-6.997	-18.776	-16.595	-38.113
407	0.407	-17.301	-13.647	-24.109	-26.377	-5.818	-23.45	-14.681	-17.365
408	0.408	-17.904	-15.56	-4.602	-25.13	-4.635	-13.396	-16.45	1.421
409	0.409	-10.57	-12.634	-12.989	-16.762	-7.708	-9.717	-18.018	4.723
410	0.41	-25.296	-18.613	-20.546	-15.8	-8.656	-13.209	-10.877	1.636
411	0.411	-18.928	-10.67	-22.811	-9.017	-6.126	-7.992	-14.574	-18.101
412	0.412	-13.132	-15.88	-3.546	-22.132	-15.012	-10.895	-13.431	-15.56
413	0.413	-21.853	-16.83	-5.898	-24.017	-8.993	-15.146	-10.342	-13.196
414	0.414	-4.446	-16.027	1.24	2.335	-8.005	-11.073	-13.249	1.736
415	0.415	-6.774	-13.673	-4.976	43.978	-8.947	-9.123	-12.476	-15.669
416	0.416	-8.902	-13.06	-10.725	16.37	-8.145	-7.178	-18.089	-17.962
417	0.417	-26.322	-9.742	-9.001	-8.762	-8.896	-7.749	-8.595	9.767
418	0.418	-19.352	-5.654	-1.175	-13.179	-9.451	-8.127	-12.259	6.168
419	0.419	-12.962	-8.145	-5.564	-0.729	-6.13	-8.499	-6.251	-38.466
420	0.42	-11.016	-15.473	-9.346	-4.32	-8.998	-10.616	-5.265	-32.436
421	0.421	-5.781	-14.484	-8.288	-7.543	-11.481	-11.763	-4.276	-37.815
422	0.422	-7.31	-19.3	-11.483	-16.772	-10.096	-9.042	-6.767	-12.594
423	0.423	-5.936	-13.285	-12.531	-14.001	-7.162	-4.179	-12.356	-8.077
424	0.424	-9.603	-15.591	-15.11	-6.361	-9.844	-10.726	-14.265	-12.126
425	0.425	-15.602	-14.988	-11.105	5.332	-7.882	-1.022	-5.532	-0.922
426	0.426	-16.57	-18.257	-13.086	3.295	-11.335	-4.682	-11.504	-4.239
427	0.427	-9.806	-12.813	-13.705	-17.916	-9.956	-8.154	-1.797	-13.534
428	0.428	-14.067	-14.736	-13.151	-20.56	-5.863	-9.102	-5.437	-27.647
429	0.429	-8.446	-14.146	-12.781	-28.042	-6.222	-10.046	-1.917	-30.134
430	0.43	-13.263	-12.384	-11.428	-30.293	-6.583	-14.268	-0.901	-23.114
431	0.431	-23.304	-13.718	-10.265	-6.805	-10.615	-15.002	-15.558	8.875
432	0.432	-21.925	-11.38	-10.639	-16.022	-7.101	-4.124	-9.121	4.488
433	0.433	-15.526	-12.518	-13.314	-24.258	-6.682	-5.639	-3.256	0.492
434	0.434	-14.35	-13.655	-13.48	-16.632	-10.724	-1.345	-4.927	-10.694
435	0.435	-6.99	-13.254	-12.087	9.189	-5.86	-10.218	-6.406	-0.59
436	0.436	-7.945	-14.018	-9.533	-7.764	-5.256	-4.197	-7.681	-16.224
437	0.437	-5.421	-15.949	-9.309	-29.555	-8.138	-1.073	-11.292	-24.498
438	0.438	-4.642	-16.712	-13.74	-26.768	-10.636	-9.942	-7.731	-27.001
439	0.439	-8.116	-13.028	-18.343	-13.923	-11.974	-15.898	-8.628	-24.685
440	0.44	-18.161	-12.633	-12.866	-11.52	-12.34	-10.64	-3.716	-1.254
441	0.441	-22.395	-15.913	-7.946	-9.315	-9.61	-7.698	-1.125	1.872
442	0.442	-18.69	-13.007	-12.507	-11.159	-11.531	-10.187	-5.119	-0.796
443	0.443	-15.182	-17.454	-13.01	-16.314	-8.618	-7.83	-4.467	-3.266
444	0.444	-16.135	-16.864	-15.481	-17.783	-8.212	-14.384	-9.035	-24.308
445	0.445	-19.01	-14.34	-12.158	-19.066	-11.68	-11.846	-17.867	-15.96
446	0.446	-18.215	-12.01	-8.079	-17.855	-7.613	-11.035	-16.634	-23.531
447	0.447	-17.419	-11.624	-12.897	-4.625	-7.213	-12.942	-15.398	-21.212
448	0.448	-17.986	-12.009	-14.818	-9.782	-5.844	-10.97	-12.238	-14.793
449	0.449	-13.32	-17.813	-10.741	-17.64	-12.415	-10.353	-9.269	-24.434
450	0.45	-15.036	-15.493	-8.227	-16.221	-9.518	-15.15	-15.205	-33.128
451	0.451	-15.408	-12.015	-15.549	-14.993	-6.996	-17.049	-11.07	-9.281
452	0.452	-16.747	-18.014	-10.298	-1.771	-6.22	-14.116	-12.926	21.701
453	0.453	-16.32	-7.369	-11.239	10.478	-11.052	-13.685	-13.426	1.021
454	0.454	-11.806	-8.723	-8.7	-0.507	-7.759	-12.282	-12.784	19.84
455	0.455	-13.472	-12.395	-12.727	-19.239	-7.169	-5.652	-14.074	-11.092
456	0.456	-13.01	-4.073	-9.205	-36.989	-10.643	-2.698	-16.327	-23.469
457	0.457	-10.626	-7.173	-13.819	-43.903	-10.247	-15.822	-9.676	2.848
458	0.458	-13.47	-12.013	-14.368	-20.445	-10.629	-17.725	-10.57	6.155
459	0.459	-14.561	-11.243	-16.838	20.441	-7.911	-8.971	-9.723	9.263
460	0.46	-11.794	-3.891	-18.156	15.075	-6.747	-7.377	-7.331	0.983
461	0.461	-16.023	-10.679	-12.326	10.095	-7.519	-14.489	-7.834	-27.219
462	0.462	-16.565	-14.938	-13.07	-12.683	-8.295	-15.6	-13.76	-23.512
463	0.463	-15.169	-22.304	-9.54	-8.577	-9.654	-16.708	-11.362	-20.206
464	0.464	-19.571	-21.35	-16.854	-4.858	-10.812	-15.688	-9.346	-4.537
465	0.465	-22.412	-20.594	-13.908	-35.763	-9.643	-8.87	-8.69	-7.239
466	0.466	-15.373	-18.284	-11.353	1.866	-6.548	-6.304	-17.518	-30.467
467	0.467	-18.206	-10.363	-10.547	-3.123	-8.678	-8.582	-13.769	-46.192
468	0.468	-17.375	-15.602	-11.096	-16.659	-11.388	-10.474	-7.694	-37.893
469	0.469	-18.087	-14.645	-14.349	-29.036	-11.003	-11.016	-12.847	-4.425
470	0.47	-14.531	-13.885	-12.577	-2.699	-8.878	-5.551	-11.804	-8.934
471	0.471	-19.103	-11.583	-12.165	0.601	-7.529	-3.562	-12.512	-21.365
472	0.472	-14.968	-9.662	-8.853	3.701	-10.634	-12.223	-8.374	-17.721
473	0.473	-9.088	-10.259	-9.991	-10.433	-4.635	-18.18	-10.242	26.987
474	0.474	-3.405	-16.846	-8.81	-17.978	-8.892	-8.462	-8.253	32.998
475	0.475	-5.281	-14.335	-8.404	-11.005	-9.672	0.466	-8.782	16.55
476	0.476	-1.935	-16.662	-9.157	-13.123	-6.193	-2.981	-7.367	-8.595
477	0.477	-7.3	-10.085	-8.943	-11.178	-12.2	-8.173	-8.673	-22.125
478	0.478	-18.076	-9.311	-13.18	-12.929	-9.879	-12.985	-9.003	-26.169
479	0.479	-22.671	-14.92	-14.907	-17.584	-7.948	-15.481	-13.407	-37.4
480	0.48	-21.261	-14.336	-14.509	-16.248	-11.241	-17.785	-11.622	-40.709
481	0.481	-20.048	-13.753	-13.141	-12.591	-7.182	-9.829	-10.223	-31.434
482	0.482	-14	-16.655	-15.254	-16.065	-12.992	-6.707	-11.553	-23.081
483	0.483	-14.928	-19.17	-9.248	-15.108	-7.381	-3.769	-16.364	0.182
484	0.484	-8.101	-12.779	-15.245	-10.278	-9.318	-7.994	-10.333	-2.885
485	0.485	-12.307	-13.549	-14.466	-11.055	-9.904	-3.902	-14.368	-17.01
486	0.486	-9.93	-14.324	-12.525	-13.361	-9.33	-8.718	-9.502	-24.564
487	0.487	-3.299	-10.835	-9.23	-16.85	-7.977	-18.749	-7.548	10.45
488	0.488	-7.51	-12.77	-12.131	-12.226	-6.626	-17.363	-8.113	15.47
489	0.489	-19.675	-12.189	-11.746	-12.821	-8.762	-10.955	-11.58	-7.359
490	0.49	-21.412	-14.697	-14.081	-12.434	-7.607	-14.43	-11.177	-19.717
491	0.491	-22.974	-11.398	-15.246	-13.794	-4.903	-9.186	-10.005	-23.368
492	0.492	-21.629	-12.559	-12.532	-7.985	-5.096	-10.137	-9.603	-26.644
493	0.493	-9.815	-15.26	-9.814	-12.047	-9.548	-7.608	-9.207	-35.924
494	0.494	-17.731	-12.547	-13.29	-10.115	-8.966	-6.816	-7.071	-16.172
495	0.495	-16.351	-14.67	-5.928	-5.476	-6.062	-11.647	-10.361	22.326
496	0.496	-15.17	-11.947	-9.011	-10.905	-5.679	-11.059	-11.526	5.844
497	0.497	-6.839	-13.864	-9.961	-12.841	-6.063	-12.783	-5.527	-9.285
498	0.498	-14.176	-11.72	-9.173	-12.251	-8.186	-9.287	-9.788	-4.847
499	0.499	-11.252	-10.351	-6.843	-13.99	-8.567	-7.914	-7.469	-8.898
500	0.5	-1.548	-11.118	-17.666	-12.649	-8.956	-9.046	-6.881	-20.12
501	0.501	-5.185	-14.395	-13.005	-14.011	-9.146	-10.19	-10.171	-10.038
502	0.502	-23.138	-15.543	-14.356	-15.184	-7.79	-12.895	-13.07	-6.888
503	0.503	-35.872	-18.24	-10.672	-10.731	-7.591	-9.984	-9.586	-15.155
504	0.504	-38.155	-17.835	-16.665	-11.308	-11.273	-11.137	-11.912	-17.704
505	0.505	-27.479	-15.69	-17.629	-12.67	-10.889	-10.738	-7.85	-20.072
506	0.506	-17.8	-11.228	-12.792	-12.309	-9.538	-7.23	-10.365	-13.739
507	0.507	-12.599	-13.146	-13.571	-9.443	-6.633	-5.862	-9.981	-11.821
508	0.508	-20.585	-11.396	-11.258	-13.924	-10.307	-8.758	-9.592	4.08
509	0.509	-4.791	-11.781	-10.685	-8.517	-8.95	-6.82	-7.653	-23.586
510	0.51	5.801	-6.357	-6.042	-9.078	-9.333	-12.604	-8.81	-34.84
511	0.511	-0.032	-12.923	-12.621	-11.005	-5.649	-10.262	-9.587	-24.787
512	0.512	-1.779	-8.662	-11.84	-8.108	-10.1	-15.081	-10.359	-9.139
513	0.513	-16.095	-7.888	-11.056	-9.484	-10.676	-15.643	-12.885	10.606
514	0.514	-14.15	-5.956	-11.62	-8.152	-14.159	-6.725	-10.761	3.022
515	0.515	-26.324	-9.247	-16.249	-9.332	-6.804	-10.393	-10.567	-3.947
516	0.516	-24.754	-9.828	-14.485	-7.44	-7.764	-6.893	-11.921	27.973
517	0.517	-23.394	-9.432	-13.114	-5.507	-8.726	-7.844	-9.605	14.403
518	0.518	-19.725	-11.741	-13.499	-9.777	-7.947	-6.865	-10.968	-6.339
519	0.519	-20.916	-12.122	-13.108	-9.221	-5.623	-14.779	-10.193	-2.675
520	0.52	-19.981	-14.046	-12.719	-10.609	-7.556	-22.11	-6.522	-5.95
521	0.521	-15.156	-17.521	-10.004	-9.261	-6.974	-15.318	-14.462	-15.227
522	0.522	-21.163	-17.119	-14.834	-9.653	-12.385	-9.288	-13.31	-23.541
523	0.523	-17.087	-19.039	-11.345	-14.885	-10.444	-6.949	-8.091	-26.047
524	0.524	-12.226	-20.188	-13.273	-12.966	-7.146	-2.092	-9.063	-19.009
525	0.525	-14.132	-18.06	-11.519	-11.054	-7.722	-6.713	-11.583	-21.083
526	0.526	-13.523	-19.992	-12.853	-15.132	-8.103	-9.587	-9.268	-26.86
527	0.527	-16.035	-15.738	-12.451	-15.531	-11.393	-8.218	-11.208	-32.059
528	0.528	-9.666	-19.802	-8.384	-14.193	-6.558	-5.892	-9.275	-14.583
529	0.529	-12.224	-16.313	-5.891	-9.364	-8.504	-7.057	-7.538	-2.938
530	0.53	-14.588	-14.002	-8.237	-7.453	-7.936	-12.291	-11.036	-0.79
531	0.531	-18.118	-13.632	-11.158	-12.895	-11.431	-15.793	-7.76	-18.235
532	0.532	-8.061	-11.703	-5.951	-4.98	-11.055	-15.227	-7.389	-29.908
533	0.533	-15.236	-15.204	-6.548	-12.353	-9.91	-14.666	-10.115	-23.598
534	0.534	-14.106	-14.831	-9.852	-9.474	-9.541	-8.874	-11.299	-10.051
535	0.535	-12.981	-10.387	-10.459	-10.27	-5.298	-12.944	-13.45	2.163
536	0.536	-13.98	-15.808	-10.099	-7.975	-10.152	-16.433	-9.019	-5.751
537	0.537	-11.107	-12.338	-8.768	-11.486	-9.59	-13.168	-10.975	-12.918
538	0.538	0.312	-11.773	-9.953	-10.929	-9.034	-12.624	-9.251	-24.709
539	0.539	8.235	-14.695	-6.295	-12.685	-9.441	-5.689	-11.788	-32.598
540	0.54	9.555	-14.331	-9.617	-6.901	-9.083	-10.557	-6.406	-10.903
541	0.541	-2.304	-9.911	-15.475	-14.284	-11.236	-6.333	-11.275	-1.617
542	0.542	-16.666	-14	-21.136	-15.282	-10.1	-7.123	-10.73	-4.314
543	0.543	-22.507	-12.675	-19.253	-14.541	-8.967	-10.633	-11.345	-11.9
544	0.544	-27.738	-13.1	-19.883	-12.261	-9.196	-6.012	-10.02	-4.975
545	0.545	-23.09	-17.194	-19.338	-8.81	-6.52	-5.459	-13.341	14.189
546	0.546	-13.001	-17.615	-19.752	-14.831	-9.264	-13.422	-12.226	6.693
547	0.547	-19.356	-14.356	-18.433	-14.092	-11.433	-9.965	-8.598	-9.535
548	0.548	-22.822	-14.007	-13.634	-13.558	-10.121	-13.092	-7.293	-24.416
549	0.549	-23.806	-12.112	-15.614	-6.269	-8.239	-19.888	-13.926	-18.614
550	0.55	-32.722	-14.086	-15.085	-11.166	-9.842	-11.968	-11.066	-30.813
551	0.551	-33.891	-11.995	-10.319	-6.961	-6.416	-2.312	-11.885	-35.478
552	0.552	-26.551	-14.741	-9.805	-11.073	-9.768	-3.5	-9.612	-13.806
553	0.553	-23.671	-12.843	-10.45	-9.198	-4.986	-4.69	-7.724	33.223
554	0.554	-14.027	-13.081	-7.998	-12.532	-5.63	-7.814	-8.352	39.795
555	0.555	5.512	-12.35	-8.45	-12.014	-5.123	-14.616	-12.465	9.41
556	0.556	19.648	-13.162	-4.452	-11.687	-13.127	-4.973	-9.029	-29.297
557	0.557	32.414	-9.522	-7.032	-16.207	-12.039	-11.386	-9.468	-44.391
558	0.558	34.688	-10.908	-9.419	-9.694	-11.147	-7.93	-12.415	-21.542
559	0.559	2.692	-13.265	-16.07	-10.537	-10.253	-17.64	-12.078	7.505
560	0.56	-20.164	-16.211	-17.104	-12.917	-11.1	-14.004	-6.316	-18.822
561	0.561	-40.857	-14.316	-16.392	-11.042	-7.11	-17.523	-11.978	-22.129
562	0.562	-44.521	-13.197	-18.785	-17.116	-12.022	-16.583	-7.191	-37.812
563	0.563	-41.221	-15.369	-20.791	-13.12	-8.806	-11.773	-10.527	4.766
564	0.564	-44.321	-14.633	-22.798	-13.771	-10.627	-5.811	-13.481	-13.414
565	0.565	-41.613	-12.155	-22.287	-13.267	-14.192	-8.169	-13.143	-8
566	0.566	-18.399	-17.04	-14.417	-17.43	-9.81	-8.786	-13.576	-13.04
567	0.567	-9.114	-15.15	-3.644	-15.01	-10.461	-8.233	-7.815	-8.57
568	0.568	6.553	-13.067	-7.966	-13.748	-10.146	-17.151	-11.925	-12.647
569	0.569	3.832	-16.402	-9.192	-12.698	-9.829	-18.326	-10.032	-9.007
570	0.57	-13.978	-13.543	-12.741	-13.952	-7.965	-11.386	-10.655	-12.326
571	0.571	-20.951	-17.071	-13.779	-14.418	-12.875	-19.738	-7.795	-15.44
572	0.572	-31.6	-16.734	-10.75	-13.333	-12.359	-14.544	-9.2	-12.741
573	0.573	-33.54	-15.618	-13.718	-16.891	-10.686	-17.47	-12.146	-31.925
574	0.574	-31.793	-9.658	-18.044	-13.684	-11.143	-13.235	-11.799	-19.208
575	0.575	-30.215	-12.209	-23.717	-14.934	-12.56	-12.474	-10.672	-16.951
576	0.576	-8.52	-9.913	-18.936	-16.176	-6.04	-5.904	-12.636	-31.904
577	0.577	0.795	-9.357	-8.937	-10.46	-9	-3.398	-15.373	-57.098
578	0.578	9.135	-15.377	6.874	-16.164	-1.121	-2.635	-13.272	-26.165
579	0.579	1.619	-6.495	0.43	-6.759	-2.142	-2.068	-8.841	-13.786
580	0.58	3.978	-5.351	-5.428	-5.663	-7.03	2.557	-8.274	27.824
581	0.581	-27.919	-15.045	-7.218	-6.892	-6.3	1.953	-6.55	55.509
582	0.582	-14.345	-8.672	-11.918	-10.061	-7.118	3.29	-7.916	60.53
583	0.583	-1.943	-14.676	-10.611	-5.281	-3.677	-4.081	-6.568	0.915
584	0.584	1.73	-15.648	-6.989	-6.122	-9.712	-15.897	-4.448	-23.47
585	0.585	-8.334	-20.49	-8.203	-3.856	-10.516	-14.352	-10.457	-30.804
586	0.586	-11.447	-12.557	-11.358	-7.404	-8.606	-4.29	-6.209	-10.861
587	0.587	-31.195	-9.462	-10.443	-13.468	-5.344	-3.143	-10.268	-4.866
588	0.588	-23.656	-10.428	-18.423	-17.591	-9.434	-6.632	-8.327	-32.564
589	0.589	-12.031	-9.654	-8.791	-11.06	-5.971	-5.666	-0.967	-27.539
590	0.59	2.889	-7.329	2.98	-6.851	-10.44	-6.624	-7.731	-14.011
591	0.591	-10.63	-12.16	-4.978	-7.665	-9.875	-18.04	-5.205	-26.39
592	0.592	-12.37	-11.571	-3.658	-4.226	-9.499	-10.101	-7.511	15.228
593	0.593	-26.718	-8.664	-7.374	-3.678	-9.116	-11.455	-12.334	9.827
594	0.594	-36.432	-14.46	-23.081	-12.615	-10.277	-10.293	-10.376	-15.332
595	0.595	-45.206	-13.673	-25.234	-19.036	-9.117	-13.768	-2.617	-28.872
596	0.596	-40.613	-15.596	-19.45	-13.058	-6.402	-14.727	-3.568	-24.794
597	0.597	-18.972	-12.288	-17.732	-5.734	-6.585	-11.82	-2.577	-28.477
598	0.598	2.889	-10.527	-13.091	5.088	-2.124	-16.067	-5.067	-4.683
599	0.599	0.18	-13.022	-8.82	-4.989	-4.044	-20.118	-13.94	-7.813
600	0.6	-2.313	-15.325	-2.43	-11.38	-4.605	-15.267	-12.751	-5.118
601	0.601	-4.627	-19.37	-5.901	-17.383	-3.227	-10.597	-11.754	-12.691
602	0.602	-11	-17.991	-11.096	-7.705	-8.623	-11.15	-14.623	-15.035
603	0.603	-9.053	-13.516	-10.104	-19.51	-5.109	-9.786	-12.07	-12.891
604	0.604	-24.921	-12.911	-14.339	-5.18	-1.782	-10.162	-11.255	-18.653
605	0.605	-22.782	-16.367	-13.54	-10.977	-5.808	-6.086	-10.635	-16.873
606	0.606	-1.459	-13.054	-11.578	-5.735	-4.407	-9.553	-8.661	-12.231
607	0.607	29.739	-19.605	-13.486	-7.269	-2.055	-9.925	-15.189	-19.431
608	0.608	25.714	-14.741	-6.884	-11.522	-8.596	-7.786	-9.142	-13.087
609	0.609	-8.322	-8.717	-12.854	-17.887	-9.516	-1.761	-13.164	-11.939
610	0.61	-31.161	-9.467	-13.582	-16.693	-8.694	-11.426	-8.288	-8.844
611	0.611	-35.244	-14.278	-12.956	-6.987	-7.868	-15.086	-8.815	-5.944
612	0.612	-31.6	-10.96	-12.33	-13.33	-11.293	-16.236	-12.827	-3.431
613	0.613	-28.331	-14.997	-11.698	-12.122	-7.949	-6.543	-9.291	-2.675
614	0.614	-25.246	-14.576	-14.165	-8.975	-7.307	-2.844	-8.849	-2.076
615	0.615	-22.542	-11.255	-19.533	5.79	-12.08	-6.301	-9.962	-9.445
616	0.616	-20.032	-12.379	-15.992	-0.537	-11.435	-11.503	-11.074	-14.269
617	0.617	-13.047	-12.727	-13.985	-6.284	-10.786	-20.387	-8.317	-6.31
618	0.618	-6.638	-14.623	-13.33	2.483	-11.099	-19.204	-10.387	-5.313
619	0.619	-12.402	-13.808	-10.745	-14.865	-7.737	-11.831	-9.56	-12.071
620	0.62	-10.628	-14.546	-7.39	-26.39	-8.818	-10.852	-5.833	-23.501
621	0.621	-9.057	-10.255	-7.712	-24.194	-13.196	-2.905	-6.17	-31.452
622	0.622	-13.314	-11.968	-12.876	-22.204	-12.539	-6.002	-9.018	-18.499
623	0.623	-17.001	-15.423	-7.967	-16.901	-6.659	-5.019	-7.805	7.826
624	0.624	-32.675	-16.751	-13.902	-8.892	-10.649	-10.993	-12.018	19.032
625	0.625	-22.008	-18.85	-14.621	-13.074	-11.152	-16.584	-15.458	1.983
626	0.626	-23.906	-17.669	-7.985	-6.604	-11.661	-17.145	-13.091	-13.695
627	0.627	-18.639	-14.162	-12.177	-5.365	-12.173	-12.475	-11.893	-16.406
628	0.628	-23.245	-15.29	-9.79	-14.956	-8.625	-8.381	-14.566	-18.924
629	0.629	-27.477	-11.59	-11.651	-18.554	-10.876	-4.871	-15.688	-16.535
630	0.63	-23.78	-9.24	-16.229	-12.466	-12.938	-5.232	-12.16	-22.836
631	0.631	-17.788	-12.121	-10.752	-11.413	-11.714	-11.781	-12.503	-16.953
632	0.632	-1.773	-15.791	-12.627	-16.159	-9.719	-8.861	-13.623	-22.182
633	0.633	5.171	-17.133	-6.576	-11.815	-10.429	-11.364	-12.429	-17.543
634	0.634	-1.199	-14.237	-10.582	-15.791	-12.305	-12.124	-8.912	-21.851
635	0.635	8.501	-12.292	-5.68	-7.77	-9.732	-14.052	-8.49	-4.889
636	0.636	-3.678	-15.003	-8.911	-4.591	-8.909	-3.989	-14.462	-2.613
637	0.637	-5.217	-12.873	-12.926	-11.28	-6.92	-8.238	-13.663	3.741
638	0.638	-18.188	-10.124	-12.491	-15.462	-8.218	-9.386	-9.577	-17.567
639	0.639	-19.918	-14.354	-16.905	-13.065	-7.973	-12.868	-11.488	-9.264
640	0.64	-30.937	-14.725	-23.441	-13.569	-6.377	-9.775	-6.817	-11.799
641	0.641	-17.922	-12.383	-13.711	-11.556	-9.047	-8.815	-13.381	-9.484
642	0.642	-5.693	-11.226	-9.992	-16.908	-10.945	-6.31	-9.111	-20.126
643	0.643	-1.041	-13.964	-11.116	-10.257	-10.134	-8.641	-13.166	-10.384
644	0.644	14.827	-15.163	-12.052	-5.934	-5.648	-12.132	-5.231	-12.064
645	0.645	4.164	-15.402	-9.13	-11.492	-7.548	-11.548	-6.193	-7.428
646	0.646	-5.554	-17.374	-4.849	-6.609	-10.417	-12.125	-9.091	-3.247
647	0.647	-31.888	-14.303	-17.016	-13.912	-9.027	-13.478	-6.567	-15.085
648	0.648	-35.539	-13.922	-22.214	-10.954	-8.606	-15.78	-8.88	-4.069
649	0.649	-45.561	-10.46	-11.156	-10.115	-8.188	-16.147	-9.457	-14.119
650	0.65	-29.848	-11.648	-15.377	-12.388	-9.324	-16.526	-7.531	-10.437
651	0.651	-27.117	-13.602	-21.728	-10.412	-4.266	-10.711	-10.446	-11.577
652	0.652	-14.333	-14.788	-13.367	-9.79	-11.596	1.494	-10.071	-21.221
653	0.653	-2.709	-12.683	-10.243	-12.649	-10.612	-3.719	-10.47	-14.801
654	0.654	-4.83	-14.637	-9.252	-11.262	-9.82	-8.339	-9.322	-15.937
655	0.655	-14.521	-10.404	-10.018	-14.505	-13.872	-15.481	-10.488	-10.712
656	0.656	-16.263	-15.857	-7.68	-7.889	-3.025	-6.562	-16.297	-7.807
657	0.657	-14.708	-11.053	-5.739	-1.076	-7.657	-7.71	-12.241	-10.275
658	0.658	-13.342	-11.667	-13.091	-8.976	-11.909	-17.37	-7.414	-11.005
659	0.659	-19.727	-13.439	-27.788	-16.302	-8.231	-10.963	-4.13	-1.504
660	0.66	-20.919	-16.939	-21.388	-11.441	-9.396	-9.783	-13.04	-21.02
661	0.661	-17.867	-14.64	-15.578	-17.418	-10.371	-6.68	-14.21	-18.254
662	0.662	-20.813	-13.505	-17.314	-19.711	-7.472	-9.585	-10.73	-10.638
663	0.663	-16.578	-19.529	-12.666	-14.854	-10	-8.819	-13.834	-8.252
664	0.664	-15.806	-15.298	-11.309	-16.77	-12.328	-9.589	-9.004	2.428
665	0.665	-6.334	-17.645	-12.473	-13.849	-11.754	-8.988	-9.788	-18.842
666	0.666	-7.51	-21.15	-15.963	-12.464	-8.473	-7.037	-7.477	-27.148
667	0.667	-6.378	-17.884	-8.624	-7.029	-12.549	-9.939	-12.321	-24.601
668	0.668	-16.087	-17.327	-9.608	-13.601	-9.074	-13.433	-10.391	-12.964
669	0.669	-14.946	-13.864	-7.096	-23.259	-13.538	-6.088	-7.497	10.466
670	0.67	-20.951	-10.598	-11.155	-3.716	-5.806	-2.977	-8.856	7.376
671	0.671	-7.016	-10.235	-7.666	4.597	-11.04	-0.049	-11.178	-0.945
672	0.672	-5.085	-9.861	-13.665	-13.215	-8.147	-9.702	-10.018	-13.733
673	0.673	-13.788	-8.716	-9.598	-10.896	-5.643	-18.589	-8.092	-6.756
674	0.674	-24.83	-9.508	-6.11	-8.759	-9.711	-10.255	-6.933	3.942
675	0.675	-29.125	-5.651	-9.407	-14.557	-4.882	-9.285	-8.491	-9.532
676	0.676	-14.82	-10.504	-12.313	-9.327	-0.246	-10.26	-5.21	-18.186
677	0.677	-9.017	-19.223	-5.347	-10.87	-1.994	-14.512	-7.349	-26.121
678	0.678	-0.308	-15.747	-6.323	-9.504	-4.515	-12.164	-9.288	-47.795
679	0.679	-8.255	-14.785	-10.59	-10.668	-5.869	-14.075	-12.003	-44.706
680	0.68	7.579	-11.886	-11.382	-9.507	-8.774	-15.99	-12.201	-7.734
681	0.681	9.686	-9.368	-16.232	-16.861	-7.617	-8.234	-10.265	57.902
682	0.682	-3.87	-11.685	-12.952	-13.959	-12.654	-7.264	-6.582	31.251
683	0.683	-30.181	-2.201	-17.025	-13.187	-8.013	-16.164	-9.873	6.932
684	0.684	-33.863	-19.232	-19.545	-13.96	-12.08	-17.323	-11.03	-0.398
685	0.685	-30.599	-12.262	-17.233	-10.478	-7.242	-7.64	-11.403	-20.32
686	0.686	-27.524	-10.127	-11.433	-16.48	-10.535	-8.798	-7.908	-14.307
687	0.687	-24.839	-39.152	-10.662	-12.41	-12.276	-12.272	-10.807	-19.701
688	0.688	-27.376	-26.758	-8.739	-14.35	-11.89	-7.046	-11.96	-34.754
689	0.689	-15.794	-15.524	-8.165	-11.067	-7.444	-4.135	-11.565	-21.19
690	0.69	-34.978	-18.807	-12.235	-10.488	-5.707	-3.359	-9.427	-17.148
691	0.691	-32.497	-3.119	-11.857	-4.686	-6.096	-8.976	-8.059	-28.365
692	0.692	-6.784	11.022	-9.539	-8.751	-7.46	-5.498	-8.83	-45.36
693	0.693	-10.071	13.548	-10.694	-8.178	-7.85	-7.43	-6.501	-42.247
694	0.694	-0.763	6.6	-11.847	-7.597	-9.788	-15.174	-10.94	0.344
695	0.695	13.395	-4.028	-15.321	-5.848	-10.172	-16.151	-7.635	42.927
696	0.696	-4.399	-17.553	-11.247	-8.363	-9.977	-13.26	-13.036	4.202
697	0.697	-20.659	-29.728	-10.849	-8.749	-11.914	-22.953	-14.965	-10.897
698	0.698	-18.569	-15.381	-8.535	-13.594	-7.658	-21.805	-13.016	-15.337
699	0.699	-20.556	-13.424	-15.129	-11.659	-8.236	-10.97	-8.946	-11.262
700	0.7	-11.907	-22.109	-12.229	-11.081	-11.717	-6.721	-6.421	-22.488
701	0.701	-10.395	-17.441	-20.167	-16.891	-10.363	-5.572	-6.797	-32.546
702	0.702	-17.565	-16.061	-14.949	-11.28	-9.972	-6.751	-8.917	-29.442
703	0.703	-13.893	-17.196	-12.054	-11.862	-10.36	-16.423	-6.974	-15.33
704	0.704	-7.882	-11.168	-4.119	-13.798	-6.103	-10.037	-12.776	2.461
705	0.705	-17.533	-8.042	-11.466	-10.896	-8.62	-6.565	-13.543	0.136
706	0.706	-8.616	-7.041	-4.678	-12.258	-11.918	-7.545	-8.698	-31.799
707	0.707	-0.292	-13.012	-5.445	-11.877	-7.074	-10.455	-10.624	-27.339
708	0.708	-7.647	-12.212	-11.054	-10.713	-9.005	-12.98	-10.028	1.699
709	0.709	-12.48	-20.121	-18.986	-11.876	-7.268	-7.388	-11.372	-9.514
710	0.71	-16.742	-14.867	-11.641	-10.719	-4.748	-6.82	-8.065	-26.527
711	0.711	-15.972	-15.809	-12.606	-10.525	-8.037	-2.191	-12.117	-29.63
712	0.712	-23.915	-15.006	-11.82	-8.596	-5.136	0.696	-11.722	-21.306
713	0.713	-31.279	-15.749	-11.033	-9.378	-8.81	-5.122	-8.42	1.925
714	0.714	-16.568	-16.304	-10.438	-8.792	-8.421	-17.326	-8.024	11.212
715	0.715	-10.161	-15.701	-11.002	-11.301	-10.545	-15.597	-7.625	2.903
716	0.716	3.414	-13.93	-3.24	-9.745	-6.87	-7.675	-13.419	-14.93
717	0.717	5.178	-14.286	-2.255	-10.507	-9.188	-3.429	-11.09	-3.352
718	0.718	-5.833	-16.578	-15.001	-14.753	-6.279	-4.61	-9.148	3.006
719	0.719	-24.583	-12.476	-20.204	-11.842	-8.21	-17.789	-12.432	1.041
720	0.72	-27.097	-12.053	-18.635	-13.189	-8.598	-23.03	-13.007	-4.163
721	0.721	-20.143	-17.447	-14.359	-9.876	-11.494	-15.107	-11.648	3.782
722	0.722	-30.809	-15.489	-20.731	-10.244	-7.818	-10.87	-7.196	-6.306
723	0.723	-17.268	-14.881	-17.252	-13.92	-10.144	-9.731	-12.609	-25.897
724	0.724	-5.09	-16.603	-12.016	-9.466	-8.979	-6.277	-9.119	-34.25
725	0.725	-13.033	-15.242	-14.883	-10.029	-9.377	-3.214	-9.701	-31.763
726	0.726	-23.113	-14.843	-12.361	-8.669	-11.323	-14.084	-6.817	3.216
727	0.727	-19.451	-12.709	-10.042	-14.1	-10.562	-24.188	-10.317	-1.859
728	0.728	-11.127	-13.872	-8.103	-10.638	-12.51	-17.847	-8.991	2.537
729	0.729	4.945	-11.938	-4.798	-13.942	-11.17	-11.885	-10.178	-9.941
730	0.73	-6.673	-14.058	-13.685	-9.874	-9.641	-8.829	-9.823	-28.771
731	0.731	-13.062	-18.514	-10.011	-8.534	-6.181	-4.031	-14.111	-38.868
732	0.732	-18.877	-15.228	-13.5	-11.845	-7.557	-4.835	-7.175	-41.965
733	0.733	-6.718	-12.337	-12.529	-11.48	-7.964	-7.199	-10.097	0.574
734	0.734	-2.122	-11.936	-11.559	-11.862	-10.689	-12.09	-14.385	6.506
735	0.735	-6.413	-12.345	-12.324	-6.06	-6.454	-10.199	-12.083	11.848
736	0.736	-18.251	-11.198	-16.393	-13.417	-8.999	-8.501	-8.637	-3.356
737	0.737	-22.922	-12.362	-11.554	-10.525	-6.711	-7.174	-10.612	-16.989
738	0.738	-24.311	-11.232	-14.847	-11.302	-5.591	-14.57	-7.76	-13.011
739	0.739	-25.497	-12.02	-16.575	-13.627	-6.015	-11.51	-9.159	20.955
740	0.74	-19.487	-14.737	-15.202	-11.687	-8.761	-4.765	-10.556	-11.067
741	0.741	-14.27	-13.582	-9.779	-12.273	-5.309	-5.574	-6.543	-31.858
742	0.742	-28.998	-9.323	-14.619	-10.539	-11.733	-12.97	-7.949	-20.727
743	0.743	-35.375	-18.22	-16.538	-11.91	-11.01	-10.105	-14.389	-10.768
744	0.744	-33.448	-14.55	-15.953	-15.221	-11.836	-7.632	-10.186	-7.757
745	0.745	-24.744	-18.065	-13.431	-14.084	-11.318	-6.902	-14.308	11.935
746	0.746	-20.099	-12.892	-11.115	-10.44	-10.793	-5.008	-7.787	-5.902
747	0.747	-7.132	-15.851	-4.538	-10.091	-9.11	-9.695	-12.111	-27.078
748	0.748	5.054	-11.639	-3.567	-13.041	-11.681	-18.648	-8.112	-18.858
749	0.749	6.588	-10.906	-4.341	-11.161	-11.346	-12.317	-11.658	-16.444
750	0.75	-0.571	-11.518	-8.402	-10.82	-8.495	-8.875	-12.302	-18.859
751	0.751	-17.601	-14.85	-8.983	-11.642	-9.709	-1.555	-11.787	-21.096
752	0.752	-10.625	-15.473	-1.639	-11.513	-10.921	-14.37	-10.495	-7.66
753	0.753	-17.011	-15.118	-8.412	-14.086	-9.424	-16.165	-8.245	-6.034
754	0.754	-30.55	-15.541	-14.412	-12.024	-7.542	-11.57	-11.227	-17.161
755	0.755	-25.318	-15.957	-20.012	-8.801	-5.653	-15.872	-10.923	-12.989
756	0.756	-14.29	-14.825	-12.073	-5.961	-9.383	-12.236	-16.81	-21.996
757	0.757	-10.037	-9.049	-8.966	-10.475	-11.953	-13.441	-16.116	-23.286
758	0.758	-13.708	-11.402	-13.806	-14.604	-7.551	-10.394	-8.26	-24.359
759	0.759	-10.244	-14.916	-13.048	-16.021	-11.665	-11.411	-13.563	-21.543
760	0.76	-11.254	-14.369	-13.853	-14.738	-10.355	-8.936	-14.61	-15.641
761	0.761	-4.522	-14.98	-15.816	-11.898	-8.078	-8.205	-12.174	-18.072
762	0.762	-7.076	-15.395	-15.257	-10.814	-10.248	-14.83	-11.488	-16.237
763	0.763	-14.072	-14.65	-12.371	-15.933	-11.452	-14.107	-11.001	-7.617
764	0.764	-26.279	-9.262	-13.734	-16.609	-14.205	-13.395	-10.511	-16.01
765	0.765	-24.534	-15.87	-17.037	-13.8	-7.088	-13.46	-12.339	-0.012
766	0.766	-19.889	-18.417	-15.502	-14.875	-10.037	-12.924	-6.626	-2.413
767	0.767	-18.523	-14.377	-16.677	-11.485	-13.756	-9.674	-12.327	-4.627
768	0.768	-24.892	-19.244	-13.982	-12.927	-9.343	-11.452	-9.695	1.488
769	0.769	-6.872	-14.631	-12.065	-17.858	-7.639	-10.129	-9.19	-27.627
770	0.77	0.676	-5.75	-12.861	-14.671	-10.188	-12.502	-11.205	-23.658
771	0.771	12.27	-6.918	-8.431	-8.196	-6.93	-5.974	-10.698	-4.978
772	0.772	-6.916	-12.93	0.264	-9.08	-4.834	-12.796	-14.254	-1.776
773	0.773	-9.46	-9.851	-10.592	-9.962	-10.863	-12.058	-13.934	-11.158
774	0.774	-21.081	-3.091	-29.387	-20.907	-2.958	-3.191	-7.42	-8.571
775	0.775	-14.698	-9.099	-6.169	-13.068	-2.015	-4.367	1.429	-6.158
776	0.776	-5.01	-11.43	-3.081	2.711	-1.067	-1.277	-2.111	-17.849
777	0.777	-17.191	-13.376	-5.79	4.739	-7.086	-2.249	0.932	-11.512
778	0.778	-18.74	-11.443	-18.563	-5.037	-9.421	-8.269	-5.897	5.846
779	0.779	-14.478	-20.353	-20.887	-20.997	-8.855	-7.52	-6.72	-15.311
780	0.78	-10.78	-8.546	-5.983	-6.186	-8.287	-9.472	-9.086	-7.074
781	0.781	-9.604	-10.098	-7.928	-8.205	-10.042	-12.766	-8.55	0.388
782	0.782	-6.495	-8.75	-13.154	-6.546	-14.887	-3.854	-18.661	-6.665
783	0.783	-13.256	-25.783	-14.71	-27.337	-14.309	-2.692	-11.542	-8.868
784	0.784	-22.917	-9.525	-18.98	-19.097	-10.248	-11.011	-20.481	-10.83
785	0.785	-16.499	-11.648	-4.666	-16.663	-2.309	-5.789	-7.359	-2.134
786	0.786	-15.314	-21.322	-6.61	-14.427	-3.459	-20.506	-5.645	-16.465
787	0.787	-5.637	-16.093	-4.88	-16.642	-0.358	-9.872	-1.029	-18.425
788	0.788	-14.535	-17.636	-19.21	-18.646	-5.184	-11.809	-11.111	-16.727
789	0.789	-32.525	-13.374	-21.156	-20.458	-4.395	-17.039	-12.29	-8.831
790	0.79	-24.949	-17.044	-12.45	-12.592	-9.991	-12.392	-6.309	-10.191
791	0.791	-8.655	-13.554	-7.817	-8.39	-6.489	-11.028	-7.287	-9.065
792	0.792	-15	-12.573	-20.784	-7.289	0.89	-12.184	-8.266	-7.944
793	0.793	-5.285	-7.712	-12.077	-6.174	-1.992	-11.022	-9.047	-15.305
794	0.794	-6.986	-1.701	-13.624	-7.181	2.292	-14.112	-11.369	-14.338
795	0.795	-8.469	0.638	-6.452	-2.379	-6.578	-15.071	-9.428	-6.395
796	0.796	-27.175	-10.184	-7.613	-4.936	-5.384	-10.801	-8.839	-5.41
797	0.797	-29.642	-24.486	-13.607	-2.638	-10.57	-8.455	-11.727	-4.445
798	0.798	-18.018	-14.788	-10.517	-2.072	-9.561	-1.859	-12.098	-8.719
799	0.799	-28.629	-19.984	-17.292	-12.156	-12.038	-6.112	-8.784	-14.324
800	0.8	-18.887	-15.315	-11.29	-10.821	-12.768	-10.164	-8.367	-9.482
801	0.801	-24.051	-11.036	-8.961	-4.445	-12.138	-5.304	-12.016	-11.404
802	0.802	-19.362	-17.402	-13.799	-7.929	-11.512	0.734	-7.534	-2.477
803	0.803	-20.678	-13.896	-10.507	-4.829	-9.725	-11.429	-3.432	-8.817
804	0.804	-14.256	-14.84	-15.927	-7.727	-12.195	-9.671	-5.902	-7.618
805	0.805	-13.072	-13.853	-15.347	-11.974	-8.853	-11.181	-9.147	-0.227
806	0.806	-5.691	-13.058	-15.944	-14.279	-9.185	-9.794	-6.973	-5.013
807	0.807	-12.438	-17.107	-8.205	-13.681	-10.295	-8.589	-10.604	-18.12
808	0.808	0.749	-15.152	-2.973	-15.59	-9.858	-9.712	-10.937	-12.262
809	0.809	10.452	-17.071	1.87	-10.146	-12.709	-12.779	-11.264	-13.936
810	0.81	1.789	-14.152	1.1	-16.696	-9.946	-9.845	-8.5	-15.404
811	0.811	-2.817	-14.516	-7.799	-6.987	-14.916	-7.296	-4.955	-19.57
812	0.812	-15.756	-12.159	-11.272	-0.553	-10.214	-3.188	-1.986	-18.326
813	0.813	-27.922	-10.959	-18.616	0.658	-10.741	-1.215	-3.848	-14.774
814	0.814	-26.362	-12.083	-13.763	-4.518	-9.332	-8.526	-8.031	-17.759
815	0.815	-16.319	-9.336	-14.528	0.372	-7.931	-21.251	-4.477	-14.751
816	0.816	-17.496	-12.22	-8.908	-12.724	-6.71	-15.973	-11.754	-20.633
817	0.817	-23.488	-9.5	-10.83	-18.465	-11.106	-14.379	-16.898	-16.476
818	0.818	-33.127	-8.329	-18.176	-16.651	-8.151	-18.592	-15.854	-6.912
819	0.819	-24.189	-13.149	-15.26	-5.547	-11.582	-9.637	-11.524	-3.104
820	0.82	-6.137	-23.975	-12.726	-6.826	-10.171	-8.416	-15.51	-11.36
821	0.821	6.695	-19.318	-15.028	-3.067	-9.729	-3.14	-11.954	-10.316
822	0.822	-0.22	-12.143	-13.07	-6.454	-7.737	-9.864	-12.457	-13.089
823	0.823	-6.582	-13.286	-5.692	-11.585	-7.297	-9.041	-14.123	0.173
824	0.824	-4.639	-16.737	-16.523	-16.324	-8.795	-21.17	-18.886	-17.223
825	0.825	-23.991	-13.611	-15.176	-20.492	-10.676	-22.848	-12.808	-24.156
826	0.826	-26.507	-10.687	-18.833	-9.755	-9.855	-27.429	-11.952	-17.72
827	0.827	-10.238	-14.937	-15.326	-13.899	-11.359	-14.408	-9.94	-11.888
828	0.828	-8.127	-10.862	-12.219	-17.47	-7.832	-2.178	-11.797	-6.618
829	0.829	-13.949	-15.695	-15.121	-16.204	-6.44	-3.698	-14.63	1.391
830	0.83	-19.176	-12.425	-10.862	-17.085	-3.499	-10.819	-9.729	-8.613
831	0.831	-20.713	-11.849	-14.907	-14.077	-5.397	-17.175	-7.727	-7.387
832	0.832	-22.04	-11.477	-11.405	-14.749	-8.847	-8.823	-5.919	-10.805
833	0.833	-13.096	-11.859	-6.735	-12.312	-6.694	-11.884	-9.347	-13.84
834	0.834	-23.921	-14.734	-10.792	-10.286	-12.66	-8.943	-8.897	-20.566
835	0.835	-19.678	-12.023	-10.394	-1.47	-11.85	-0.987	-11.744	-19.728
836	0.836	-7.865	-12.405	-9.99	-7.368	-6.198	0.023	-5.673	-15.588
837	0.837	-12.497	-13.177	-8.8	-16.942	-9.646	-6.711	-13.539	-7.589
838	0.838	-13.839	-12.399	-9.941	-13.161	-9.03	-9.179	-8.251	-4.438
839	0.839	-25.656	-14.346	-15.741	-11.901	-9.586	-9.918	-7.232	-9.216
840	0.84	-24.15	-14.961	-6.827	-17.028	-10.917	-9.313	-11.436	-8.38
841	0.841	-19.925	-18.084	-12.813	-10.148	-11.291	-7.352	-5.773	-13.935
842	0.842	-23.615	-20.794	-13.761	-16.046	-10.107	-7.9	-9.207	-23.348
843	0.843	-22.464	-15.764	-16.658	-18.266	-10.467	-9.225	-15.163	-14.371
844	0.844	-32.146	-15.203	-20.904	-17.588	-13.159	-7.847	-12.8	-15.443
845	0.845	-20.337	-14.664	-8.697	-7.425	-9.658	-10.733	-13.344	-7.999
846	0.846	0.372	-13.344	-10.425	-14.488	-11.007	-16.711	-10.016	-4.995
847	0.847	31.513	-15.683	0.613	-18.068	-9.846	-12.432	-10.561	-5.692
848	0.848	10.786	-17.79	-6.543	-9.651	-7.135	-6.785	-11.882	-13.01
849	0.849	-23.295	-12.487	-12.924	-6.468	-9.069	-6.163	-15.143	-4.021
850	0.85	-27.757	-10.483	-18.921	-9.297	-9.847	-10.772	-10.275	-9.924
851	0.851	-23.715	-12.403	-13.691	-15.223	-5.397	-18.489	-8.314	-15.083
852	0.852	-12.511	-12.954	-10.788	-12.829	-5.974	-17.49	-11.192	-17.945
853	0.853	-15.791	-13.325	-13.301	-10.836	-4.238	-4.694	-12.523	-8.249
854	0.854	-12.692	-10.025	-17.379	-10.2	-7.729	-16.896	-11.144	-11.908
855	0.855	-9.988	-11.203	-6.55	-9.562	-9.082	-12.239	-8.225	-17.894
856	0.856	-2.45	-6.769	-11.188	-6.029	-7.916	-16.477	-10.92	-18.846
857	0.857	-4.783	-7.354	-15.439	-13.339	-8.298	-10.076	-12.06	-12.048
858	0.858	-11.165	-8.713	-16.586	-10.195	-5.587	0.773	-8.563	-19.966
859	0.859	-24.68	-13.162	-13.092	-11.125	-10.425	-3.478	-7.199	-20.909
860	0.86	-19.421	-17.231	-12.116	-8.561	-13.914	-4.634	-10.093	-19.92
861	0.861	-8.386	-25.173	-16.946	-14.138	-7.917	-12.946	-10.471	-10.226
862	0.862	-12.643	-26.348	-14.436	-10.61	-7.147	-11.97	-13.945	4.124
863	0.863	-8.974	-21.151	-13.675	-11.143	-7.725	-12.929	-11.801	-24.88
864	0.864	6.664	-16.343	-10.21	-9.362	-3.082	-15.439	-7.338	-20.787
865	0.865	0.226	-6.702	-9.656	-12.817	-9.663	-16.21	-12.756	-17.084
866	0.866	-17.242	-3.056	-12.581	-11.441	-8.891	-8.28	-10.813	-0.019
867	0.867	-38.377	-1.921	-7.75	-11.036	-8.118	-5.178	-10.237	3.104
868	0.868	-35.681	-13.757	-9.688	-9.856	-6.184	-14.079	-4.827	-33.82
869	0.869	-33.183	-5.825	-12.603	-12.547	-9.478	-17.556	-9.676	1.445
870	0.87	-30.859	-4.477	-13.963	-12.33	-11.227	-10.199	-6.387	-2.961
871	0.871	-20.222	-10.894	-12.614	-16.182	-9.884	-5.363	-10.46	-31.95
872	0.872	-14.424	-19.237	-9.731	-12.681	-7.565	-11.35	-10.851	-5.593
873	0.873	-5.72	-28.917	-6.069	-15.961	-10.47	-20.255	-9.493	45.918
874	0.874	-10.374	-20.007	-6.461	-11.886	-10.09	-14.242	-8.332	23.896
875	0.875	-6.151	-18.792	-13.055	-7.038	-5.062	-15.238	-7.175	3.99
876	0.876	-12.569	-9.06	-14.038	-13.038	-7.003	-6.373	-9.11	10.007
877	0.877	0.576	-15.416	-8.05	-7.417	-12.432	1.908	-11.236	-6.408
878	0.878	-4.629	-9.401	-10.371	-15.344	-8.961	0.929	-11.428	-21.468
879	0.879	-15.639	2.428	-10.94	-10.113	-10.907	-9.908	-7.174	-25.884
880	0.88	-22.788	-5.516	-14.226	-13.006	-10.333	-5.61	-13.754	-21.785
881	0.881	-34.592	-1.267	-15.962	-12.22	-8.986	-9.262	-12.982	-18.081
882	0.882	-39.228	-20.817	-23.898	-19.565	-5.702	-8.091	-10.662	-21.346
883	0.883	-17.554	-46.399	-8.224	-12.781	-12.296	-11.182	-11.245	-12.032
884	0.884	-1.891	-8.711	-14.614	-15.284	-11.347	-6.33	-11.819	-26.142
885	0.885	-16.042	-13.804	-8.823	-7.917	-10.589	-19.474	-13.563	-28.644
886	0.886	-18.588	-18.31	-21.028	-6.937	-9.834	-25.262	-12.211	-26.306
887	0.887	-11.615	-14.295	-13.101	-9.439	-10.429	-20.016	-6.791	-15.643
888	0.888	-0.938	-3.118	-11.746	-7.127	-7.149	-8.968	-7.379	-17.55
889	0.889	8.74	13.86	-15.431	-7.735	-7.743	-4.697	-10.674	-12.302
890	0.89	3.451	-1.868	-9.443	-9.698	-5.242	-3.534	-6.614	-10.733
891	0.891	-4.535	-21.664	-12.546	-5.64	-12.609	-9.526	-9.139	-20.776
892	0.892	-14.62	-19.193	-9.663	-8.142	-11.654	-8.517	-6.823	-21.927
893	0.893	-13.466	-2.971	-8.9	-7.739	-8.766	-3.7	-7.993	-35.072
894	0.894	-24.321	11.912	-12.971	-13.528	-8.002	-2.986	-8.391	-29.829
895	0.895	-22.975	-1.621	-8.141	-11.172	-7.243	-8.701	-9.561	-28.256
896	0.896	-19.296	-27.934	-6.2	-15.969	-3.763	-6.869	-9.375	-6.56
897	0.897	-15.806	-61.995	-10.26	-15.361	-9.77	-16.946	-11.311	21.717
898	0.898	-6.125	-84.844	-9.875	-11.301	-9.002	-18.221	-8.218	-27.422
899	0.899	-20.487	-64.163	-13.171	-10.935	-7.07	-17.049	-9.376	-33.997
900	0.9	-3.11	-7.491	-10.287	-11.334	-9.008	-11.074	-7.447	-3.599
901	0.901	-10.09	-15.633	-6.616	-8.428	-11.916	-14.192	-11.71	12.856
902	0.902	-29.233	-8.297	-13.97	-3.99	-3.984	-5.308	-8.809	27.947
903	0.903	-21.669	-1.745	-0.029	-4.569	-2.827	7.848	-9.204	14.39
904	0.904	-10.075	16.415	-9.703	-12.498	-12.509	-11.485	-7.856	10.316
905	0.905	-7.979	10.952	-21.909	-11.318	-11.356	-19.042	-10.766	6.628
906	0.906	-6.085	-4.176	-20.371	-10.317	-12.523	-12.072	-16.767	-10.421
907	0.907	-25.512	-8.657	-19.036	-13.183	-9.431	-9.948	-12.515	-13.528
908	0.908	-38.374	-12.747	-12.658	-8.875	-8.467	-8.017	-10.198	-16.246
909	0.909	-31.477	-9.101	-11.497	-14.443	-5.957	-9.774	-10.783	-13.743
910	0.91	-16.608	-5.844	-14.589	-9.595	-6.739	-11.343	-10.207	-11.435
911	0.911	-18.494	-2.785	-11.673	-12.904	-8.685	-9.998	-9.638	-22.092
912	0.912	-20.179	5.498	-9.155	-13.495	-10.621	-8.859	-14.483	-16.288
913	0.913	-2.748	2.948	-9.913	-9.988	-7.72	-7.74	-13.907	-14.543
914	0.914	8.865	0.594	-0.415	-9.597	-7.336	-13.017	-9.848	-13.019
915	0.915	10.985	-5.827	-6.795	-4.718	-6.952	-14.069	-13.33	-17.296
916	0.916	-2.579	-15.516	-15.103	-14.743	-8.123	-16.666	-8.884	-13.628
917	0.917	-28.906	-10.303	-20.311	-18.995	-10.846	-9.376	-9.467	-19.629
918	0.918	-25.292	-34.118	-15.471	-15.367	-7.378	-16.183	-5.986	-14.407
919	0.919	-28.624	-30.859	-16.235	-11.941	-7.777	-4.856	-10.435	-15.417
920	0.92	-6.776	-15.202	-13.917	-11.005	-3.336	-3.47	-7.541	-17.948
921	0.921	-4.073	-17.917	-3.1	-10.036	-11.091	-13.673	-8.904	-13.918
922	0.922	-16.834	-25.473	-7.762	-9.306	-10.143	-7.401	-14.333	-12.048
923	0.923	-19.156	-32.46	-12.034	-15.008	-7.257	-20.587	-12.413	-11.505
924	0.924	-0.019	-64.418	-13.216	-17.002	-11.529	5.791	-10.489	-14.416
925	0.925	-17.864	-50.894	-9.759	-9.69	-10.781	9.53	-8.767	-9.617
926	0.926	-29.488	-21.877	-14.999	-8.743	-5.965	6.221	-10.139	-17.025
927	0.927	-40.167	-10.653	-19.867	-13.031	-6.57	-9.477	-8.808	-12.235
928	0.928	-34.405	-13.95	-24.15	-12.286	-6.017	-12.243	-5.937	-9.784
929	0.929	-25.743	7.918	-16.829	-14.242	-9.523	-45.711	-11.972	-7.541
930	0.93	-17.869	5.214	-13.946	-14.848	-8.203	-32.009	-6.002	-11.101
931	0.931	-22.181	-2.343	-11.442	-9.458	-12.303	-19.556	-6.807	-10.598
932	0.932	-10.441	18.753	-7.404	-11.418	-7.497	-8.376	-7.43	-13.563
933	0.933	3.804	21.46	-5.511	-12.03	-4.246	-18.483	-17.528	-10.144
934	0.934	1.783	18.918	-2.255	-10.302	-10.866	-15.488	-10.405	-11.546
935	0.935	6.961	7.321	-5.191	-6.834	-6.634	-12.859	-11.602	-11.221
936	0.936	-16.922	-3.31	-12.2	-14.2	-7.436	-15.397	-10.482	-10.114
937	0.937	-40.772	-9.105	-17.087	-2.405	-14.045	-17.748	-9.572	-13.652
938	0.938	-12.569	-7.348	-11.126	11.919	-9.818	-15.667	-8.657	-8.849
939	0.939	28.989	-11.968	-13.5	6.097	-9.07	-6.005	-9.483	-12.18
940	0.94	12.458	-10.579	-10.071	-16.755	-11.034	-11.2	-8.766	-13.959
941	0.941	-12.78	-22.366	-5.478	-26.065	-10.479	-34.999	-8.24	-9.153
942	0.942	-26.432	-30.298	-14.439	-28.758	-7.609	16.461	-10.23	-19.252
943	0.943	-14.123	-34.548	-18.159	-26.263	-11.125	38.486	-12.042	-12.126
944	0.944	-25.387	-54.075	-17.054	-33.257	-8.831	58.406	-10.758	-18.558
945	0.945	-22.137	-39.914	-18.077	-26.881	-14.667	40.196	-12.186	-10.262
946	0.946	-12.877	-27.127	-17.163	-17.214	-10.632	-43.061	-14.393	-11.257
947	0.947	1.215	-15.526	-5.809	5.609	-10.081	-102.706	-11.757	-10.296
948	0.948	8.709	-4.913	-10.524	21.27	-10.691	-26.888	-17.646	-7.768
949	0.949	-21.741	0.866	-6.342	7.143	-12.462	2.692	-10.377	-10.128
950	0.95	-42.543	-14.991	-20.734	-10.68	-9.974	-6.213	-7.566	-10.742
951	0.951	-53.851	-12.784	-18.867	-3.754	-9.617	-14.327	-10.171	-7.454
952	0.952	-36.893	-6.917	-20.666	-14.431	-8.482	-21.701	-7.948	-5.709
953	0.953	-8.695	-5.107	-16.088	-16.371	-7.345	-28.378	-9.98	-2.22
954	0.954	2.476	2.906	-6.088	-25.087	-9.302	-10.286	-9.493	-6.684
955	0.955	5.738	-9.982	-2.474	-33.031	-11.461	-15.81	-12.48	-7.284
956	0.956	27.576	-11.655	-1.387	-28.781	-10.712	-10.891	-11.22	-14.282
957	0.957	24.849	-16.245	-15.392	-40.594	-11.511	-6.529	-11.706	-11.425
958	0.958	-6.322	-14.073	-21.265	-26.284	-8.244	5.887	-11.422	-13.987
959	0.959	-44.866	-15.4	-19.586	2.737	-9.424	2.32	-10.36	-11.71
960	0.96	-94.825	-14.204	-24.294	23.439	-9.054	-11.901	-8.529	-12.324
961	0.961	-74.911	-15.33	-15.849	4.468	-11.784	-8.527	-13.468	-14.289
962	0.962	-32.369	-16.262	-23.074	-21.858	-9.865	7.214	-17.053	-11.423
963	0.963	-15.958	-11.391	-19.455	-4.833	-9.107	9.989	-13.487	-11.832
964	0.964	-0.878	-5.354	-8.664	-33.091	-7.184	27.814	-15.527	-11.464
965	0.965	-5.315	-17.512	-15.873	-29.418	-7.387	16.163	-13.888	-16.893
966	0.966	-25.992	-15.743	-19.605	1.541	-3.726	1.214	-13.609	-12.071
967	0.967	8.083	-17.277	-3.998	39.063	-3.349	-24.033	-13.316	-12.657
968	0.968	-5.485	-10.106	-14.71	34.016	-5.686	13.594	-14.576	-8.599
969	0.969	-17.899	-13.788	-5.077	2.073	-10.533	59.02	-8.682	-6.083
970	0.97	-21.636	-24.634	3.586	-26.969	-8.604	28.766	-9.568	0.308
971	0.971	-24.912	-23.281	-1.096	7.089	-3.189	1.182	-11.997	1.086
972	0.972	-9.208	-16.889	-5.376	39.016	-5.132	-74.456	-8.615	-4.512
973	0.973	10.532	-13.39	-1.733	1.486	-9.782	-128.623	-12.006	-2.567
974	0.974	13.027	-5.999	-2.927	-13.598	-0.879	-99.021	-5.533	-7.197
975	0.975	-12.714	-12.767	-19.029	-27.133	-2.045	-18.293	-9.897	-16.09
976	0.976	-2.654	-13.517	-7.437	-23.049	-5.529	-7.415	-7.679	-19.749
977	0.977	6.589	-12.69	-9.586	-19.354	-6.486	22.244	-4.307	-18.577
978	0.978	-1.815	-12.05	-7.69	-29.42	-9.383	-40.239	-3.828	-15.463
979	0.979	-4.374	-10.071	-19.915	-20.137	-1.442	-146.107	-9.335	-16.4
980	0.98	-15.971	-7.119	-27.863	-17.436	-2.403	-45.132	-14.265	-8.435
981	0.981	-13.792	-14.039	-14.897	-19.954	-5.296	46.982	-4.281	-15.769
982	0.982	-4.061	-22.91	-6.187	-17.625	-1.03	35.193	-11.523	-12.842
983	0.983	15.34	-14.546	-4.634	-24.005	-6.626	67.725	-10.442	-17.073
984	0.984	-12.868	-15.481	-11.791	-22.062	-17.446	38.131	-14.007	-12.984
985	0.985	-1.615	-16.436	-2.875	-16.831	-12.788	-24.367	-10.983	-14.892
986	0.986	-32.576	-15.668	-8.865	-18.358	-11.418	-16.208	1.723	-8.869
987	0.987	-20.19	-13.366	-11.971	-28.41	-10.236	5.88	-3.564	-14.457
988	0.988	-16.528	-12.818	-3.069	-8.842	-11.379	-14.022	-8.265	-9.6
989	0.989	7.312	-12.273	-6.532	-11.519	-10.385	-44.384	-9.669	-7.634
990	0.99	-8.291	-14.048	-7.481	-8.984	-11.327	-16.684	-10.877	-11.668
991	0.991	0.082	-13.685	-6.491	-34.742	-10.532	-1.568	-14.4	-14.154
992	0.992	-33.365	-12.368	-19.619	-3.781	-9.734	11.99	-2.629	-12.758
993	0.993	-56.178	-10.294	-9.916	0.275	-10.285	-8.665	-7.299	-8.665
994	0.994	-52.082	-14.025	-15.116	-18.513	-8.32	-4.931	-8.682	-15.602
995	0.995	-48.366	-10.779	-13.534	-15.214	-8.868	5.197	-7.54	-8.801
996	0.996	-31.276	-7.887	-6.339	-12.076	-7.485	2.141	-13.548	-9.543
997	0.997	-9.351	-8.251	-7.457	-9.275	-11.898	-0.594	-8.331	-10.28
998	0.998	4.833	-14.046	-6.247	-16.71	-10.123	-13.434	-7.373	-6.765
999	0.999	12.427	-16.353	-13.556	-0.38	-10.477	-29.674	-4.863	-11.378
1000	1	10.113	-22.921	-14.483	14.453	-9.091	-31.76	-8.926	-13.088
1001	1.001	-9.054	-14.988	-20.451	4.678	-13.116	-2.705	-5.428	-9.571
1002	1.002	-32.266	-15.947	-18.092	-18.168	-8.244	59.818	-8.702	-9.154
1003	1.003	-22.952	-20.781	-10.115	-15.049	-10.139	50.922	-12.745	-10.288
1004	1.004	-31.249	-12.834	-19.732	-17.712	-9.516	26.539	-20.654	-12.97
1005	1.005	-23.684	-15.931	-15.993	-15.131	-10.833	19.198	-12.303	-9.465
1006	1.006	-30.611	-18.861	-14.774	-12.738	-10.409	-0.72	-13.241	-10.603
1007	1.007	-41.184	-12.893	-13.751	-10.585	-7.469	-92.238	-6.433	-10.205
1008	1.008	-23.694	-5.578	-10.795	-8.64	-10.145	-131.689	-8.905	-11.353
1009	1.009	-12.062	-10.446	-9.967	-13.816	-8.174	-96.044	-6.531	-14.83
1010	1.01	-5.696	-11.23	-5.85	-9.134	-6.59	-63.508	-9.958	-14.43
1011	1.011	3.954	-12.006	-9.271	-10.468	-10.429	-33.886	-9.316	-11.519
1012	1.012	5.689	-8.535	-12.489	-9.305	-10.008	-24.969	-5.191	-15.965
1013	1.013	-5.278	-18.602	-21.324	-8.238	-10.36	15.708	-10.934	-13.056
1014	1.014	-23.952	-19.95	-12.335	-7.282	-9.941	52.711	-8.544	-16.532
1015	1.015	-36.612	-18.789	-11.071	-4.357	-4.678	46.172	-7.891	-10.14
1016	1.016	-29.551	-15.318	-5.756	1.651	-9.475	64.367	-15.168	-14.397
1017	1.017	-14.588	-7.968	-8.577	-8.943	-6.145	69.77	-10.245	-13.62
1018	1.018	-0.959	-10.873	-21.646	-7.5	-7.846	4.144	-4.158	-11.676
1019	1.019	21.937	-2.941	-15.765	-3.785	-9.172	-130.157	-3.296	-13.598
1020	1.02	-25.042	2.275	-17.421	-12.084	-6.823	-72.417	-6.685	-11.846
1021	1.021	-31.579	-8.569	-18.888	-8.99	-8.929	-19.93	-11.231	-14.346
1022	1.022	-13.347	-21.529	-11.652	-23.697	-8.517	-4.102	-14.033	-6.991
1023	1.023	3.155	-37.396	-12.749	-21.568	-9.66	9.999	-5.996	-10.091
1024	1.024	-1.806	-22.482	-6.684	-19.657	-7.521	-3.418	-4.726	-7.196
1025	1.025	-15.281	-16.662	-18.428	-17.94	-7.7	-15.411	-5.583	-9.722
1026	1.026	13.779	-14.912	-16.84	-13.313	-11.942	-26.229	-0.639	-8.962
1027	1.027	32.577	-13.358	-0.914	-0.348	-7.868	-16.182	-8.47	-9.554
1028	1.028	1.649	-6.196	-7.246	1.374	-7.477	10.643	-15.715	-16.918
1029	1.029	-35.876	-2.516	-12.999	-0.178	-8.831	18.804	-14.632	-14.023
1030	1.03	-50.964	-10.829	-18.181	-7.315	-9.209	-3.276	-17.044	-8.029
1031	1.031	-46.499	-9.854	-13.491	-10.96	-8.817	-9.764	-12.88	-10.354
1032	1.032	-25.751	-10.818	-12.078	-12.093	-9.976	-3.602	-12.19	-13.845
1033	1.033	-14.515	-11.592	-8.344	-13.021	-8.423	-8.915	-14.025	-9.204
1034	1.034	-4.461	-7.512	-14.294	-10.085	-8.619	-3.762	-12.183	-12.116
1035	1.035	11.194	-8.078	-11.155	-19.713	-6.114	-17.224	-13.434	-8.632
1036	1.036	-8.558	-10.005	-0.273	-15.996	-10.961	-13.127	-11.975	-8.247
1037	1.037	-11.1	-7.093	-10.291	-14.782	-10.389	-16.75	-13.029	-7.86
1038	1.038	-27.355	-7.474	-19.149	-15.679	-12.328	-6.617	-13.318	-13.864
1039	1.039	-29.484	-13.853	-15.625	-12.681	-9.434	-3.485	-12.062	-14.634
1040	1.04	-27.54	-19.844	-12.492	0.57	-5.949	-6.175	-14.1	-15.408
1041	1.041	-29.287	-15.777	-15.362	-16.743	-6.333	-13.678	-12.652	-18.895
1042	1.042	-24.635	-4.929	-14.555	-9.708	-9.231	-11.287	-16.828	-14.252
1043	1.043	-17.506	-6.462	-12.215	1.013	-10.393	-9.05	-10.156	-8.833
1044	1.044	-26.454	-22.308	-14.119	-20.194	-10.001	-14.757	-12.582	-10.772
1045	1.045	-32.475	-28.677	-10.811	-34.283	-9.224	-19.881	-16.562	-8.841
1046	1.046	-18.546	-38.341	-14.856	-57.481	-11.935	-24.432	-11.64	-14.258
1047	1.047	-8.854	-15.488	-7.867	-48.155	-6.918	-14.298	-4.211	-9.422
1048	1.048	-0.11	-12.373	-8.816	-5.529	-7.509	-13.112	-7.034	-8.843
1049	1.049	4.578	-9.649	-2.795	86.053	-5.773	-11.933	-4.435	-12.909
1050	1.05	3.253	-12.161	-5.107	72.952	-10.617	-6.693	-9.969	-14.275
1051	1.051	-13.748	-19.117	-7.03	-10.393	-5.977	-3.771	-9.316	-9.835
1052	1.052	-6.767	-12.718	-10.302	-42.857	-10.05	-2.951	-8.662	-8.102
1053	1.053	12.393	-18.51	-18.018	-52.701	-11.4	-2.086	-10.339	-9.47
1054	1.054	14.941	-6.301	-10.637	-61.58	-9.082	-0.073	-9.894	-10.834
1055	1.055	-10.775	1.651	-7.715	-53.427	-9.469	-7.334	-7.518	-12.977
1056	1.056	-27.769	0.314	-6.919	-1.726	-9.088	-8.272	-7.846	-9.307
1057	1.057	-37.034	-0.833	-15.802	4.885	-6.385	-12.546	-12.234	-9.706
1058	1.058	-17.282	-9.146	-16.955	-13.286	-7.172	-11.87	-13.912	-6.806
1059	1.059	-9.714	-25.195	-11.715	14.407	-7.957	-7.11	-12.498	-12.039
1060	1.06	-25.941	-27.502	-20.606	29.521	-6.613	-10.436	-11.094	-8.574
1061	1.061	-11.006	-16.845	-17.109	16.001	-10.293	-9.856	-11.43	-9.166
1062	1.062	-28.387	-22.641	-16.135	61.897	-9.91	-17.77	-10.217	-8.591
1063	1.063	-39.966	-24.36	-25.036	-5.235	-7.598	-21.218	-8.231	-11.119
1064	1.064	-37.815	-13.315	-26.208	-49.916	-11.66	-13.792	-10.319	-10.739
1065	1.065	-24.274	-11.953	-18.862	-25.52	-15.148	1.004	-8.925	-10.358
1066	1.066	-12.081	-15.622	-12.09	-32.863	-11.856	-1.049	-12.565	-9.975
1067	1.067	-7.448	-16.77	-9.579	-39.431	-13.02	-14.508	-10.212	-15.783
1068	1.068	-6.086	-9.393	-5.519	-9.047	-7.018	-9.217	-9.79	-16.553
1069	1.069	-9.718	-8.407	-10.361	-25.493	-9.537	-32.99	-8.592	-13.064
1070	1.07	-8.507	-16.309	-4.358	-20.45	-5.489	-36.361	-11.262	-14.993
1071	1.071	-9.472	-21.509	-8.421	2.379	-6.072	10.639	-12.78	-6.085
1072	1.072	-10.441	-10.656	-6.494	14.75	-4.129	98.115	-10.049	-9.761
1073	1.073	-16.433	-14.92	-8.428	-4.047	-3.539	86.279	-15.833	-8.594
1074	1.074	-22.031	-11.267	-10.171	-14.132	-3.906	53.71	-11.742	-11.689
1075	1.075	-11.178	-12.432	-5.337	-23.44	-8.344	-54.949	-9.785	-14.585
1076	1.076	-3.248	-11.457	-12.694	-26.164	-8.92	-156.046	-6.474	-17.098
1077	1.077	-13.284	-6.615	-13.66	-2.95	-6.408	-64.025	-9.353	-14.781
1078	1.078	-9.571	-9.13	-12.868	-18.628	-6.795	-28.442	-15.15	-12.846
1079	1.079	-6.073	-13.204	-13.637	-26.96	-9.697	-39.15	-9.537	-13.422
1080	1.08	-22.165	-11.306	-18.477	-24.467	-9.313	-29.203	-8.95	-10.514
1081	1.081	-38.46	-13.297	-16.558	-17.533	-11.256	-20.31	-9.525	-10.885
1082	1.082	-6.554	-15.086	-11.139	-19.697	-10.486	4.072	-8.924	-12.23
1083	1.083	16.286	-19.946	-6.311	-13.931	-9.709	-3.397	-7.553	-10.089
1084	1.084	-4.427	-16.662	-9.609	-19.205	-10.472	-10.107	-12.959	-14.525
1085	1.085	-8.103	-11.246	-7.884	-4.931	-6.785	-16.096	-11.013	-12.771
1086	1.086	-18.14	-10.678	-15.825	-14.66	-6.384	-21.436	-6.355	-9.277
1087	1.087	-27.409	-7.398	-16.982	-30.583	-9.672	-16.424	-6.923	-10.619
1088	1.088	-19.068	-9.149	-9.633	-28.505	-5.599	-2.881	-9.43	-14.672
1089	1.089	-11.512	-10.522	-12.543	-22.749	-13.527	-6.918	-8.061	-9.832
1090	1.09	-13.826	-8.226	-11.778	-28.018	-14.679	-3.248	-12.888	-10.407
1091	1.091	-20.21	-14.828	-12.559	-10.636	-13.702	-13.309	-5.522	-13.306
1092	1.092	-10.541	-17.749	-10.627	5.573	-6.921	-35.168	-8.416	-12.918
1093	1.093	-8.798	-22.013	-15.276	-0.859	-12.916	-37.957	-12.671	-7.497
1094	1.094	-16.714	-17.961	-8.704	16.517	-8.839	-30.466	-10.34	-12.325
1095	1.095	-18.041	-11.405	-9.483	23.432	-5.335	-14.196	-10.911	-11.742
1096	1.096	-16.843	-13.947	-8.709	8.463	3.398	0.652	-8.972	-9.99
1097	1.097	-15.635	-16.318	-9.29	-5.157	-4.901	29.549	-10.705	-11.34
1098	1.098	-16.561	-16.937	-13.938	-6.956	-7.978	17.154	-14.177	-9.008
1099	1.099	-5.706	-9.635	-11.038	-11.614	-8.934	5.676	-10.884	-6.103
1100	1.1	-15.765	-18.583	-13.568	-12.93	-8.148	2.184	-10.492	-8.815
1101	1.101	-19.456	-12.628	-20.934	-11.757	-7.364	-0.86	-10.888	-8.445
1102	1.102	-22.966	-13.63	-21.909	-10.674	-15.276	-3.442	-8.967	-5.548
1103	1.103	-34.779	-18.457	-15.157	-7.673	-7.904	-16.214	-7.426	-11.544
1104	1.104	-26.808	-12.425	-15.952	-10.672	-10.8	-51.266	-10.727	-9.026
1105	1.105	-25.429	-14.684	-13.64	-13.284	-6.542	-5.952	-8.608	-13.094
1106	1.106	-16.527	-12.681	-10.157	-12.582	-5.773	12.213	-14.612	-9.618
1107	1.107	-8.226	-5.283	-2.811	-6.024	-0.943	17.69	-10.368	-16.982
1108	1.108	-0.889	-8.16	-7.666	-5.259	-5.602	-7.409	-11.149	-12.15
1109	1.109	-3.789	-14.146	-6.904	-12.635	-5.044	6.201	-4.581	-6.157
1110	1.11	-6.315	-14.949	-9.246	-17.482	-12.033	10.334	-10.585	-11.782
1111	1.111	-8.644	-13.043	-8.682	-21.742	-13.008	14.038	-12.91	-13.723
1112	1.112	-10.573	-21.772	-8.11	-14.423	-7.023	3.991	-10.986	-10.443
1113	1.113	-15.227	-20.65	-6.395	-17.344	-15.903	-5.304	-9.058	-11.028
1114	1.114	-6.345	-13.327	-2.933	-7.751	-9.888	-8.115	-8.484	-14.515
1115	1.115	-18.18	-12.364	-10.32	-9.036	-10.851	-21.069	-8.111	-10.075
1116	1.116	-0.789	-14.877	-7.245	-10.281	-9.892	-32.859	-10.435	-14.154
1117	1.117	-7.786	-17.205	-12.107	-11.338	-12.394	-26.544	-10.849	-17.656
1118	1.118	-31.223	-16.638	-21.804	-16.266	-8.31	-51.683	-10.494	-15.351
1119	1.119	-21.931	-22.644	-20.655	-20.601	1.193	-34.468	-14.006	-15.766
1120	1.12	-19.236	-15.298	-17.205	-11.793	-10.601	-12.427	-11.113	-13.084
1121	1.121	-16.739	-16.281	-9.872	-5.87	-18.534	7.391	-9.206	-10.412
1122	1.122	-9.787	-8.37	-12.796	-8.996	-17.189	35.723	-11.941	-9.656
1123	1.123	-7.666	-3.141	-12.045	-9.963	-23.584	47.029	-11.192	-8.903
1124	1.124	-17.356	-7.974	-8.008	-10.751	-12.73	43.816	-7.923	-12.611
1125	1.125	-12.144	-12.228	-17.516	-13.118	-5.581	9.495	-10.843	-11.291
1126	1.126	-20.091	-9.905	-18.708	-13.758	-1.934	13.934	-12.024	-4.756
1127	1.127	-21.458	-7.978	-19.915	-13.24	-3.129	-40.426	-7.782	-11.586
1128	1.128	-30.372	2.081	-14.735	-9.2	-4.132	-136.897	-6.448	-19.57
1129	1.129	-17.218	17.945	-13.815	-5.787	-3.179	-71.16	-10.923	-14.399
1130	1.13	-12.002	15.811	-5.928	-7.198	-0.69	-11.628	-11.522	-19.302
1131	1.131	-10.484	2.257	-15.661	-10.157	-4.747	-22.534	-18.506	-13.367
1132	1.132	-14.783	-24.076	-6.817	-9.829	-11.347	66.248	-13.685	-17.495
1133	1.133	-0.47	-35.314	-8.026	-4.843	-15.619	54.429	-11.19	-15.628
1134	1.134	-2.403	-32.036	-7.106	-6.816	-13.297	-64.986	-8.878	-13.75
1135	1.135	-18.296	-22.75	-13.927	-10.919	-12.718	-112.603	-10.831	-9.75
1136	1.136	-28.972	-25.462	-16.494	-7.483	-6.705	-11.614	-10.27	-12.333
1137	1.137	-27.083	-22.945	-17.33	-9.847	-10.77	-24.821	-7.376	-11.043
1138	1.138	-25.387	-15.973	-19.317	-12.793	-8.851	-36.667	-13.197	-8.987
1139	1.139	-20.767	-13.842	-13.37	-15.545	-8.297	-4.185	-9.155	-11.775
1140	1.14	-10.724	-19.653	-12.643	-13.65	-6.58	-14.081	-11.106	-9.919
1141	1.141	-1.844	-17.913	-16.182	-18.521	-6.208	-23.005	-7.834	-9.227
1142	1.142	-5.362	-19.469	-14.3	-13.699	-6.625	50.314	-6.103	-7.365
1143	1.143	-15.069	-15.222	-8.935	-11.774	-13.229	20.659	-6.505	-11.119
1144	1.144	-26.916	-16.403	-13.825	-18.38	-18.097	-41.9	-10.978	-7.901
1145	1.145	-31.605	-15.256	-14.464	-12.4	-17.344	14.956	-9.248	-13.791
1146	1.146	-24.473	0.79	-16.271	-16.482	-15.029	66.599	-9.649	-13.109
1147	1.147	-12.685	7.738	-9.365	-13.037	-8.445	-34.238	-8.303	-13.785
1148	1.148	8.009	14.094	-12.32	-15.027	-2.463	153.684	-6.182	-9.232
1149	1.149	10.694	4.396	-0.931	-6.174	-3.256	76.843	-8.897	-8.727
1150	1.15	13.199	-4.315	-8.909	-15.123	-6.733	-132.778	-3.095	-0.866
1151	1.151	1.57	-18.654	-16.122	-11.696	-14.069	-160.886	-2.319	-9.269
1152	1.152	-13.353	-47.69	-7.28	-14.854	-11.122	-32.819	-8.898	-16.706
1153	1.153	-38.922	-58.923	-13.334	-12.006	-3.159	-9.654	-9.671	-17.762
1154	1.154	-29.28	-62.993	-16.476	-7.796	2.078	96.138	-10.443	-13.601
1155	1.155	-27.559	-51.77	-21.351	-10.162	3.64	-38.262	-13.931	-12.924
1156	1.156	-19.635	-27.968	-14.031	-11.76	2.68	-95.985	-7.927	-9.543
1157	1.157	-23.892	-12.303	-13.291	-19.746	5.178	-78.622	-16.834	-14.282
1158	1.158	-20.195	-9.599	-15.637	-22.886	7.468	-62.807	-12.96	-13.788
1159	1.159	-4.49	13.624	-6.183	-14.016	0.844	-48.561	-16.434	-13.284
1160	1.16	-19.363	10.521	-15.114	-15.2	-12.337	-9.144	-15.455	-16.834
1161	1.161	-17.41	7.815	-16.31	-5.568	-10.427	2.6	-8.672	-14.584
1162	1.162	-15.661	15.366	-0.286	0.762	-36.751	13.383	-11.181	-18.717
1163	1.163	-11.024	3.754	-11.928	-5.284	-25.479	82.402	-10.4	-21.294
1164	1.164	1.932	-11.141	-1.303	-0.091	-15.321	127.025	-6.9	-14.004
1165	1.165	7.148	-16.94	-7.125	-9.001	-5.912	102.561	-16.947	-10.972
1166	1.166	11.786	-11.705	-1.934	-5.519	-19.919	-8.621	1.838	-10.06
1167	1.167	-1.171	-7.051	-6.604	-4.558	-22.348	-88.254	4.366	-14.369
1168	1.168	-23.995	-8.404	-13.794	8.187	-15.341	-189.351	-2.585	-7.071
1169	1.169	-14.725	-9.55	-2.035	6.397	-8.909	-149.962	-17.474	-6.154
1170	1.17	-12.028	-10.706	-13.099	-4.663	0.821	-42.612	-3.912	-1.942
1171	1.171	-19.607	-7.594	-17.379	-26.348	6.09	0.515	-9.123	-14.17
1172	1.172	-26.584	-22.277	-16.218	-42.023	1.476	39.98	-7.554	-15.945
1173	1.173	-24.449	-24.362	-15.054	-39.304	-20.182	4.38	-14.694	-8.044
1174	1.174	-26.374	-18.519	-18.159	-16.074	1.68	-71.479	-13.51	-9.427
1175	1.175	-17.659	-16.756	-11.377	-6.782	10	-22.141	-10.007	-5.772
1176	1.176	-12.982	-8.796	-7.112	-4.093	7.479	58.508	-10.95	0.198
1177	1.177	-23.019	-10.114	-9.424	-16.86	5.133	69.303	-9.962	-7.173
1178	1.178	-24.166	-13.755	-7.478	8.9	-14.047	59.348	-10.71	-4.29
1179	1.179	-18.164	-17.206	-10.74	-8.103	-6.52	50.306	-11.458	-0.048
1180	1.18	-12.933	-14.097	-6.655	-4.969	-32.299	42.125	-10.861	-2.379
1181	1.181	-11.958	-11.172	-5.271	3.38	-8.552	20.079	-11.421	-7.228
1182	1.182	-14.455	-11.938	-11.643	-9.378	-11.701	0.159	-8.504	-7.81
1183	1.183	-12.096	-15.995	-10.842	-11.675	-20.086	-17.948	-15.448	-16.711
1184	1.184	-11.478	-17.885	-14.878	-13.769	-17.63	-23.303	-12.525	-15.544
1185	1.185	-9.513	-14.56	-11.355	3.672	-24.64	-8.248	-8.241	-12.051
1186	1.186	-6.591	-16.289	-9.38	-12.564	-9.774	-3.855	-13.831	-13.003
1187	1.187	-12.381	-17.639	-18.25	-18.943	-0.104	-7.871	-8.968	-10.076
1188	1.188	-21.254	-16.275	-11.821	-13.133	8.627	-11.504	-5.649	-9.277
1189	1.189	-17.749	-12.192	-17.777	-7.891	-2.355	-21.529	-9.694	-6.923
1190	1.19	-16.747	-13.517	-10.379	-15.795	-9.491	-24.551	-11.025	-8.828
1191	1.191	-9.945	-13.116	-13.231	-14.415	2.354	-27.197	-11.392	-18.853
1192	1.192	-7.392	-12.706	-10.665	-10.708	0.83	-24.618	-9.243	-14.559
1193	1.193	-0.013	-6.688	-16.227	-7.172	-0.51	-17.528	-6.515	-15.68
1194	1.194	-6.764	-7.439	-5.331	-6.136	-6.891	-15.317	-12.303	-9.642
1195	1.195	-19.891	-3.356	-3.725	-10.9	-15.212	-13.35	-9.968	-4.371
1196	1.196	-25.688	-5.271	-7.931	-11.575	-18.295	-21.981	-11.894	-3.358
1197	1.197	-23.934	-0.586	-16.779	-10.676	-7.442	-20.32	-12.464	-9.316
1198	1.198	-12.88	-9.422	-34.715	-17.147	-8.758	-24.564	-14.194	-21.465
1199	1.199	-17.106	-21.194	-16.855	-19.583	-28.25	-20.724	-10.701	-19.673
1200	1.2	-18.236	-13.249	-9.825	-10.616	-30.916	-12.337	-13.981	-14.979
1201	1.201	-14.726	-17.506	-7.64	-4.572	-43.619	-15.543	-11.841	-13.564
1202	1.202	-13.742	-16.355	-9.527	-9.769	-27.285	-10.795	-9.124	-7.122
1203	1.203	-8.896	-19.835	-11.214	-12.647	-3.806	-13.259	-8.735	-5.908
1204	1.204	-11.415	-16.723	-15.804	-16.89	-6.843	-13.956	-5.254	-4.895
1205	1.205	-15.463	-17.679	-14.398	-11.228	1.531	-8.965	-10.672	-3.869
1206	1.206	-16.009	-7.963	-10.665	-7.682	19.381	1.126	-7.195	-9.809
1207	1.207	-24.678	-9.077	-14.092	-9.548	26.365	-3.137	-9.126	-18.64
1208	1.208	-25.813	-17.331	-13.066	-17.227	24.246	-9.487	-13.198	-19.736
1209	1.209	-26.781	-16.304	-12.05	-26.87	-0.919	-10.582	-9.714	-20.63
1210	1.21	-17.86	-23.02	-7.734	-7.273	-4.252	-13.585	-11.071	-17.657
1211	1.211	-11.858	-18.705	-5.366	1.115	-19.985	-18.295	-9.903	-16.807
1212	1.212	-2.17	-19.419	-11.9	-1.307	-51.192	-13.905	-7.955	-17.506
1213	1.213	-5.821	-19.929	-17.833	-12.825	-80.29	-11.454	-12.978	-12.591
1214	1.214	-2.297	-12.533	-17.008	-23.388	-76.653	-13.217	-11.032	-11.943
1215	1.215	-14.057	-13.481	-6.111	-25.277	-59.644	-5.687	-8.121	-12.445
1216	1.216	-15.561	-14.255	-10.706	-16.565	-18.812	-10.409	-8.508	-15.844
1217	1.217	-22.694	-8.643	-9.3	0.878	19.884	-12.93	-11.78	-10.341
1218	1.218	-10.892	-18.124	-0.358	12.532	14.849	-7.374	-7.704	-9.681
1219	1.219	-6.281	-11.72	-8.644	-6.583	10.397	-10.967	-11.185	-10.178
1220	1.22	9.58	-12.886	-11.697	-14.091	6.334	-12.934	-7.905	-13.001
1221	1.221	-9.578	-20.253	-20.568	-16.376	10.004	-9.944	-10.803	-10.404
1222	1.222	-17.131	-27.035	-21.702	-22.744	20.058	-14.66	-11.972	-7.045
1223	1.223	-19.465	-15.638	-7.744	-16.934	29.334	-9.87	-11.596	-9.886
1224	1.224	-21.594	-7.723	-17.399	-11.712	26.58	-9.19	-6.772	-14.265
1225	1.225	-35.148	-14.915	-19.122	5.739	24.05	-5.675	-13.365	-5.298
1226	1.226	-29.926	-21.324	-17.551	-15.296	31.019	-11.016	-9.111	-8.909
1227	1.227	-15.595	-17.845	-13.262	-23.553	16.098	-8.946	-11.433	-9.999
1228	1.228	-9.785	-8.166	-19.617	-20.977	6.398	-10.765	-9.497	-15.162
1229	1.229	-1.077	11.381	-8.753	-23.216	15.075	-8.941	-6.211	-12.198
1230	1.23	-2.604	-8.354	-10.09	-12.516	19.713	-11.4	-10.278	-9.621
1231	1.231	-12.655	-10.87	-3.682	-2.768	3.796	-11.763	-8.927	-10.344
1232	1.232	-29.679	-27.136	-7.15	-11.382	1.648	-11.384	-11.246	-10.873
1233	1.233	-18.081	-54.82	-10.23	-12.869	-8.046	-15.086	-6.406	-10.248
1234	1.234	-15.96	-28.519	-16.984	-5.702	-20.268	-12.806	-11.054	-8.462
1235	1.235	-17.886	2.438	-19.485	-4.555	-24.912	-8.785	-9.314	-8.803
1236	1.236	-19.603	6.497	-12.111	6.317	-40.782	-8.425	-11.826	-15.14
1237	1.237	-24.24	2.821	-16.932	4.922	-59.936	-10.771	-12.217	-12.577
1238	1.238	-11.277	-0.466	-14.407	-9.422	-67.484	-7.895	-9.305	-13.304
1239	1.239	-16.51	-9.769	-8.781	-19.116	-37.096	-9.86	-10.458	-12.679
1240	1.24	-5.476	-1.444	-12.256	-10.408	-41.167	-7.195	-8.521	-14.57
1241	1.241	-9.738	-8.985	-12.82	-15.068	-22.4	-10.711	-8.322	-10.472
1242	1.242	-6.069	-6.673	-9.907	-25.162	-12.305	-11.138	-6.959	-10.832
1243	1.243	-14.402	-8.812	-11.252	-31.587	-9.183	-9.039	-8.89	-10.409
1244	1.244	-28.336	-6.883	-14.531	-32.763	-6.462	-10.215	-9.072	-13.275
1245	1.245	-7.052	-8.628	-7.933	-40.122	-14.01	-5.966	-6.552	-13.62
1246	1.246	-4.368	-16.564	-10.835	-52.9	-11.692	-8.486	-8.675	-8.542
1247	1.247	-6.915	-35.345	-11.607	-26.591	-22.351	-5.206	-10.033	-7.92
1248	1.248	-4.608	-7.103	-9.289	-0.285	-28.16	-7.342	-8.096	-9.624
1249	1.249	-10.989	-3.443	-8.727	16.736	-15.957	-10.069	-11.768	-8.239
1250	1.25	-12.915	-6.763	-10.654	19.822	-36.657	-9.688	-10.406	-12.664
1251	1.251	-18.133	-9.883	-10.054	28.142	-39.354	-9.874	-9.048	-13.217
1252	1.252	-22.771	-35.451	-8.679	20.604	-16.119	-11.807	-10.201	-14.548
1253	1.253	-27.02	-38.76	-15.049	22.934	-6.801	-11.028	-8.261	-7.162
1254	1.254	-28.175	-23.105	-12.522	-8.987	1.564	-9.476	-11.741	-12.352
1255	1.255	-34.173	-25.832	-18.13	-22.528	4.101	-12.566	-8.834	-11.357
1256	1.256	-26.822	-8.045	-11.551	-26.582	20.386	-11.397	-12.509	-17.332
1257	1.257	-14.052	-15.02	-12.316	-22.907	18.289	-14.093	-9.219	-13.25
1258	1.258	8.776	-8.644	-6.704	0.898	24.117	-12.536	-12.12	-18.075
1259	1.259	-0.51	1.017	-10.182	-8.37	36.333	-15.241	-10.956	-12.06
1260	1.26	-3.222	-11.183	-8.243	-22.479	28.391	-11.76	-16.757	-17.656
1261	1.261	-10.759	-22.232	-9.975	-35.212	15.422	-10.601	-14.434	-12.802
1262	1.262	-22.357	-29.413	-16.929	-28.221	10.182	-6.927	-12.494	-14.722
1263	1.263	-28.72	-17.63	-14.029	-21.84	-4.177	-10.215	-13.068	-6.964
1264	1.264	-22.894	-13.008	-14.805	7.175	-10.042	-10.597	-9.006	-10.033
1265	1.265	-21.131	-2.958	-14.034	27.893	-18.796	-9.431	-9.392	-12.917
1266	1.266	-10.091	-1.802	-13.445	1.615	-20.356	-3.618	-11.705	-12.122
1267	1.267	-0.023	-5.294	-10.158	-15.385	-21.683	-9.23	-7.63	-11.328
1268	1.268	3.655	-21.36	-13.058	-12.262	-15.248	-8.645	-8.006	-10.729
1269	1.269	-12.01	-5.11	-12.664	-14.961	-11.724	-8.057	-9.35	-8.768
1270	1.27	-18.391	-2.986	-12.272	-22.557	0.106	-10.953	-11.47	-10.493
1271	1.271	-16.43	-8.8	-11.889	-20.301	-1.429	-10.559	-5.457	-10.09
1272	1.272	-14.699	-10.541	-8.222	-13.953	-5.68	-11.9	-2.929	-6.781
1273	1.273	-19.364	-12.083	-6.88	-0.425	0.717	-12.283	-6.982	-10.828
1274	1.274	-12.219	0.898	-7.263	-12.632	-10.107	-8.586	-6.389	-8.302
1275	1.275	-8.557	-7.805	-8.433	-26.958	-20.164	-8.178	-12.375	-8.679
1276	1.276	-16.903	-18.836	-14.238	-28.87	-8.357	-7.771	-14.689	-12.726
1277	1.277	-17.891	-26.004	-16.559	-30.608	-9.913	-8.159	-12.744	-12.326
1278	1.278	-13.054	-24.853	-13.068	-29.047	-17.096	-8.541	-9.443	-11.935
1279	1.279	-24.457	-28.336	-9.776	-18.98	-28.927	-12.025	-10.011	-12.312
1280	1.28	-13.405	-18.644	-11.508	-27.889	-8.238	-6.602	-8.637	-8.625
1281	1.281	-9.132	-9.75	-8.985	-38.712	-10.97	-7.185	-14.047	-15.009
1282	1.282	2.681	-10.918	-16.33	-17.034	-13.528	-13.181	-10.548	-10.748
1283	1.283	-5.255	-7.845	-17.293	23.781	-6.608	-12.405	-9.962	-16.354
1284	1.284	-21.121	-18.723	-16.32	29.182	-25.83	-11.828	-8.208	-15.765
1285	1.285	-31.759	-17.373	-17.099	-6.07	-23.396	-12.41	-9.553	-15.173
1286	1.286	-14.326	-21.031	-13.039	35.146	-11.863	-11.82	-7.221	-13.424
1287	1.287	-11.99	-22.174	-12.457	7.458	-1.292	-13.168	-13.796	-12.066
1288	1.288	-14.109	-6.096	-11.873	2.375	-3.298	-11.812	-10.887	-9.737
1289	1.289	-19.898	-17.701	-11.295	-11.2	-5.104	-5.225	-8.357	-9.346
1290	1.29	-11.185	-19.832	-12.642	-7.149	-13.055	-14.119	-12.414	-5.667
1291	1.291	-6.542	-6.288	-10.313	4.06	-31.847	-5.791	-12.989	-7.986
1292	1.292	-5.201	-8.043	-9.151	7.339	-24.288	-8.881	-8.333	-12.044
1293	1.293	-14.098	-9.602	-15.141	-14.539	-12.654	-13.712	-12.384	-13.394
1294	1.294	-17.582	-13.877	-12.626	-22.896	-6.24	-14.474	-9.861	-12.997
1295	1.295	-10.248	-15.043	-0.435	-25.407	-8.144	-13.682	-8.499	-14.151
1296	1.296	-9.273	-11.552	-9.13	-18.423	0.583	-13.08	-3.652	-11.435
1297	1.297	-18.924	-8.467	-10.666	-16.293	-0.929	-11.134	-8.291	-14.906
1298	1.298	-25.283	-13.352	-9.305	-22.052	-13.859	-2.217	-11.191	-15.281
1299	1.299	-28.75	-10.835	-15.685	-20.223	-19.053	-8.602	-9.835	-9.274
1300	1.3	-23.514	-10.048	-19.158	-18.547	-17.469	-12.088	-8.476	-6.745
1301	1.301	-18.676	-13.528	-18.181	-22.71	-16.098	-8.995	-10.599	-4.418
1302	1.302	-17.908	-14.114	-15.271	-23.798	-9.699	-8.026	-5.366	-9.249
1303	1.303	-12.306	-13.557	-12.752	-24.887	-3.663	-8.793	-5.947	-12.535
1304	1.304	-11.741	-12.227	-10.432	-19.668	8.184	-11.109	-5.363	-8.462
1305	1.305	-11.17	-11.856	-5.589	-16.83	3.576	-9.169	-9.427	-8.07
1306	1.306	-12.922	-13.028	-11.591	-3.732	4.966	-8.582	-5.941	-9.417
1307	1.307	-12.547	-13.403	-7.521	-9.547	6.151	-10.324	-10.389	-12.32
1308	1.308	-19.91	-14.543	-12.364	-28.889	-6.997	-11.681	-13.29	-13.481
1309	1.309	-12.552	-18.794	-10.424	-26.344	-5.247	-7.237	-11.934	-13.094
1310	1.31	-15.471	-12.207	-13.334	-24.072	-13.177	-10.147	-8.645	-9.614
1311	1.311	-12.985	-6.219	-14.704	-5.037	-11.845	-11.51	-11.559	-8.268
1312	1.312	-17.076	-5.471	-8.338	12.638	-8.202	-10.162	-11.182	-10.413
1313	1.313	-17.68	-6.058	-12.627	5.622	0.062	-11.332	-7.704	-15.654
1314	1.314	-18.299	-9.343	-10.334	-22.08	5.208	-10.952	-9.841	-9.087
1315	1.315	-16.583	-18.244	-12.292	-40.864	-1.646	-8.253	-13.529	-11.628
1316	1.316	-13.117	-14.569	-7.669	-17.072	-0.954	-7.493	-14.895	-13.971
1317	1.317	-14.47	-15.729	-13.108	-1.431	1.284	-11.96	-16.065	-9.15
1318	1.318	-13.303	-18.839	-11.184	12.59	-6.724	-10.046	-11.633	-16.52
1319	1.319	-7.312	-14.02	-17.205	35.734	-5.814	-12.982	-12.237	-9.77
1320	1.32	-17.012	-13.254	-11.619	32.572	-6.832	-12.626	-13.622	-12.301
1321	1.321	-5.228	-23.909	-12.227	1.326	-6.102	-14.994	-13.247	-13.087
1322	1.322	-3.698	-28.181	-8.962	-19.451	-10.212	-10.2	-12.088	-11.166
1323	1.323	-10.869	-21.822	-11.894	-15.811	-15.1	-17.596	-11.715	-9.242
1324	1.324	-12.054	-8.691	-9.414	-19.125	-19.792	-16.678	-9.035	-13.326
1325	1.325	-10.914	-10.459	-16.817	-28.466	-23.916	-12.463	-9.845	-12.958
1326	1.326	-7.843	-8.944	-13.774	-25.775	-16.053	-0.304	-7.952	-13.362
1327	1.327	-12.701	-4.734	-14.797	-33.332	-19.59	-5.556	-10.516	-8.541
1328	1.328	-22.399	-8.464	-14.074	-17.147	-24.876	-4.039	-10.374	-17.265
1329	1.329	-21.258	-12.006	-11.805	-6.585	-23.97	-8.331	-13.119	-13.797
1330	1.33	-20.121	-11.092	-11.271	-16.373	-18.035	-4.687	-8.131	-6.457
1331	1.331	-21.103	-15.974	-10.749	-0.592	-14.014	-10.711	-12.822	-9.373
1332	1.332	-22.088	-11.742	-11.38	5.718	-10.578	-9.77	-6.287	-13.651
1333	1.333	-14.16	-12.538	-14.928	-0.091	-3.272	-6.902	-8.865	-14.436
1334	1.334	-15.156	-16.042	-11.71	8.648	5.59	-7.71	-11.251	-15.033
1335	1.335	-21.967	-14.136	-12.169	-15.13	2.057	-13.359	-9.38	-13.117
1336	1.336	-19.483	-15.91	-11.08	-5.074	-7.662	-11.464	-7.508	-13.716
1337	1.337	-17.176	-19.436	-16.187	16.838	-11.366	-9.566	-9.312	-13.343
1338	1.338	-12.355	-17.151	-8.902	-20.155	-7.901	-12.512	-14.213	-11.034
1339	1.339	-7.726	-18.33	-13.806	-35.28	-13.152	-15.067	-8.279	-9.888
1340	1.34	1.153	-12.354	-16.387	-21.755	-6.398	-11.808	-7.568	-11.832
1341	1.341	2.303	-11.597	-10.844	-25.847	-12.422	-13.973	-12.475	-10.677
1342	1.342	-15.697	-13.931	-17.487	-29.556	-11.687	-14.388	-13.132	-10.492
1343	1.343	-18.228	-10.483	-9.622	-5.725	-13.644	-15.582	-10.293	-14.96
1344	1.344	-11.301	-20.548	-12.797	-33.968	-14.234	-20.458	-10.754	-14.392
1345	1.345	-17.725	-30.628	-19.644	-37.734	-8.828	-18.565	-11.21	-12.661
1346	1.346	-31.301	-16.337	-20.485	-20.884	-19.663	-11.251	-10.893	-14.031
1347	1.347	-33.058	1.048	-14.948	-30.276	-24.304	-12.257	-9.813	-12.695
1348	1.348	-21.67	-17.358	-14.443	-38.666	-17.139	-4.354	-8.725	-11.554
1349	1.349	-20.161	-24.347	-16.455	-56.555	-8.256	-5.356	-13.636	-15.243
1350	1.35	-13.035	-17.989	-17.11	-26.222	-5.366	-5.588	-13.128	-10.803
1351	1.351	-11.891	-12.228	-14.671	-7.736	0.627	-10.459	-13.78	-12.556
1352	1.352	-10.743	-14.02	-11.253	-20.232	-2.473	-16.487	-8.434	-11.215
1353	1.353	-7.657	-9.412	-11.704	36.36	-3.434	-14.196	-10.634	-8.906
1354	1.354	-12.5	-2.28	-15.83	44.408	0.836	-10.75	-11.283	-11.242
1355	1.355	-13.27	-8.686	-12.408	22.264	-3.207	-14.073	-11.936	-12.418
1356	1.356	-4.374	-14.706	-13.811	-24.681	7.646	-7.519	-13.754	-9.715
1357	1.357	-0.897	-26.537	-7.292	-30.751	3.014	-8.316	-11.304	-7.02
1358	1.358	-1.87	-9.138	-12.182	-25.375	-1.228	-4.264	-12.731	-9.933
1359	1.359	-0.904	-6.84	-7.979	30.13	-2.384	-6.214	-9.904	-3.949
1360	1.36	-0.127	-4.744	-2.417	67.063	1.103	-4.283	-5.521	-4.733
1361	1.361	-12.315	-2.83	-3.049	47.123	-8.57	-7.199	-6.161	2.616
1362	1.362	-24.5	-22.196	-2.521	-20.04	0.338	-4.708	-9.708	-2.226
1363	1.363	-13.474	-19.686	-4.305	-28.999	1.509	-10.135	-8.41	-3.008
1364	1.364	-17.729	-12.731	-12.281	-20.905	-3.694	-9.559	-5.56	1.049
1365	1.365	-21.402	-6.353	-13.482	-13.569	-8.508	-6.263	-7.544	-8.435
1366	1.366	-27.396	-12.162	-14.493	-20.189	-5.979	-4.514	-13.404	-12.109
1367	1.367	-24.286	-6.945	-19.367	22.317	-13.314	-7.023	-2.808	-13.267
1368	1.368	-13.445	-14.891	-13.405	-5.383	-18.135	0.337	-4.212	-8.037
1369	1.369	-14.792	-13.543	-11.115	-20.504	-18.894	-4.896	-3.088	-14.806
1370	1.37	-21.165	-12.393	-10.567	-7.008	-13.264	1.834	-21.125	-19.059
1371	1.371	-20.001	-15.888	-13.875	-19.403	-13.827	-2.472	-23.671	-16.731
1372	1.372	-23.078	-8.553	-9.826	-38.203	-13.225	-8.138	-12.086	-17.309
1373	1.373	-14.161	-9.539	-6.35	-34.973	-11.467	-4.668	-5.723	-12.661
1374	1.374	-10.659	-7.022	-0.94	-19.37	-7.971	-9.398	-3.81	-13.227
1375	1.375	-7.56	-11.07	-2.88	-50.623	-4.669	-18.298	-5.568	-14.57
1376	1.376	-18.4	-9.12	-8.884	-46.644	-8.713	-21.945	-4.038	-17.845
1377	1.377	-17.039	-8.521	-14.498	10.018	-3.839	-18.423	-2.694	-17.446
1378	1.378	-13.36	-3.093	-11.01	18.156	-7.099	-15.208	-14.508	-15.488
1379	1.379	-16.839	-9.665	-15.636	40.247	-9.967	-17.914	-9.873	-15.091
1380	1.38	-15.866	-10.43	-9.012	6.825	-8.578	-18.553	-8.524	-13.53
1381	1.381	-11.017	-19.314	-14.959	-11.335	-7.172	-17.689	-14.91	-11.581
1382	1.382	-13.52	-22.785	-9.306	-50.057	-6.726	-12.822	0.77	-15.828
1383	1.383	-6.147	-21.797	-5.81	-45.097	-8.601	-12.254	-1.343	-12.913
1384	1.384	-10.959	-20.801	-6.395	-40.702	-11.25	-8.21	-3.264	-9.417
1385	1.385	-20.606	-14.758	-8.149	-36.61	-11.378	-6.869	-8.474	-9.021
1386	1.386	-16.908	-9.097	-4.675	-47.783	-11.507	-8.229	-10.002	-11.129
1387	1.387	-13.397	-13.89	-12.01	-9.997	-10.681	-5.329	-14.232	-10.719
1388	1.388	-16.471	-17.154	-15.085	-14.963	-7.341	-7.985	-10.53	-7.209
1389	1.389	-13.536	-21.21	-16.017	-28.512	-13.867	-9.836	-11.663	-13.764
1390	1.39	-16.021	-24.677	-13.47	-16.111	-12.853	-11.949	-10.658	-12.773
1391	1.391	-20.047	-17.292	-17.498	-4.826	-10.283	-12.116	-5.777	-13.522
1392	1.392	-9.174	-1.195	-10.876	-49.493	-12.551	-10.129	-13.672	-9.425
1393	1.393	1.878	-31.545	-10.059	-43.444	-10.564	-8.937	-8.4	-12.881
1394	1.394	-5.258	-19.116	-12.325	39.834	-3.162	-5.416	-11.251	-12.276
1395	1.395	-8.901	-7.854	-10.335	99.474	-15.881	-5.761	-10.423	-9.349
1396	1.396	-19.719	-4.531	-12.219	23.651	-10.599	-6.868	0.281	-4.484
1397	1.397	-12.546	-13.766	-12.746	-5.904	-12.104	-10.487	-12.624	-6.391
1398	1.398	-8.852	-16.406	-12.291	2.988	-1.992	-3.068	-14.304	-12.943
1399	1.399	-12.306	-8.813	-16.668	-21.497	-8.324	-6.115	-12.694	-8.656
1400	1.4	-19.634	2.836	-14.86	15.373	-9.425	-12.916	-11.274	-7.861
1401	1.401	-16.696	0.749	-19.635	21.896	-8.401	-12.24	-12.367	-5.9
1402	1.402	-15.884	-12.753	-16.272	15.892	-9.312	-9.991	-8.81	-11.871
1403	1.403	-16.62	-17.924	-13.295	-11.755	-10.038	-5.194	-11.83	-12.608
1404	1.404	-21.424	-22.52	-10.699	-6.546	-9.218	-9.905	-8.855	-9.086
1405	1.405	-12.68	-18.218	-17.98	16.533	-9.756	-13.942	-8.008	-15.053
1406	1.406	-13.812	-14.495	-10.549	-12.259	-9.138	-14.22	-13.55	-9.413
1407	1.407	-14.741	-17.93	-13.38	-38.404	-10.835	-21.494	-9.993	-14.23
1408	1.408	-21.476	-12.664	-14.082	-48.297	-12.154	-16.09	-7.985	-9.572
1409	1.409	-17.188	-7.789	-13.247	-38.897	-7.681	-18.765	-10.814	-12.463
1410	1.41	-19.482	-12.035	-12.599	-47.17	-10.563	-10.672	-13.259	-12.837
1411	1.411	-17.518	-14.335	-10.581	-23.983	-8.029	-0.922	-9.895	-12.435
1412	1.412	-10.152	-19.139	-12.237	22.94	-7.63	-12.652	-12.721	-10.289
1413	1.413	-14.992	-14.465	-13.51	-10.741	-9.747	-14.116	-10.723	-12.982
1414	1.414	-15.755	-18.492	-11.126	-41.361	-8.575	-18.308	-13.362	-12.584
1415	1.415	-13.422	-25.406	-8.174	-25.047	-5.866	-14.599	-8.45	-16.058
1416	1.416	-16.897	-14.518	-9.283	20.522	-8.774	-11.085	-11.861	-14.709
1417	1.417	-9.542	-10.229	-10.366	-9.575	-6.839	-12.008	-7.148	-11.813
1418	1.418	-12.43	-13.874	-11.055	-3.78	-8.786	2.743	-11.134	-14.532
1419	1.419	-13.181	-5.535	-11.705	21.624	-9.572	26.264	-7.587	-8.732
1420	1.42	-12.379	-4.551	-15.84	-28.536	-7.65	23.251	-11.983	-11.066
1421	1.421	-17.197	-5.488	-15.143	-35.039	-9.013	20.596	-11.367	-7.59
1422	1.422	-13.883	-6.249	-15.425	-16.696	-5.346	-12.82	-9.982	-7.013
1423	1.423	-21.608	-15.132	-13.021	-0.077	-4	37.563	-7.616	-14.76
1424	1.424	-9.775	-16.267	-11.821	15.164	-4.394	-36.3	-8.72	-13.79
1425	1.425	-5.105	-15.277	-13.77	1.741	-9.24	-46.124	-5.96	-14.754
1426	1.426	-12.243	-16.228	-10.345	-27.181	-12.539	-37.189	-8.623	-10.493
1427	1.427	-13.394	-6.544	-13.273	-61.138	-5.97	-94.069	-10.718	-14.552
1428	1.428	-19.38	-10.226	-19.288	-47.435	-10.234	-131.006	-6.808	-9.712
1429	1.429	-16.271	-13.7	-32.44	-51.303	-4.633	-57.067	-10.265	-7.776
1430	1.43	-17.23	-18.931	-30.478	-24.821	-11.227	-7.726	-8.877	-4.874
1431	1.431	-16.445	-16.028	-14.608	26.765	-12.016	36.958	-12.916	-6.235
1432	1.432	-18.748	-16.811	8.794	63.829	-9.71	61.307	-14.258	-10.682
1433	1.433	-16.804	-22.431	18.062	30.434	-4.889	53.92	-11.91	-11.265
1434	1.434	-18.726	-31.917	20.772	-36.652	-6.839	33.973	-12.277	-7.783
1435	1.435	-14.662	-28.239	13.238	-63.303	-10.916	15.779	-11.093	-15.133
1436	1.436	-16.019	-22.221	-12.51	-38.821	-9.581	10.344	-13.78	-16.089
1437	1.437	-8.664	-6.141	-15.788	-31.38	-9.993	-35.162	-10.279	-17.058
1438	1.438	-13.889	10.128	-18.857	2.268	-11.182	-53.376	-12.579	-12.796
1439	1.439	-10.99	-0.505	-16.116	-15.803	-7.532	7.573	-12.951	-10.469
1440	1.44	-13.506	-10.173	-18.615	-32.216	-9.89	-0.562	-14.115	-13.954
1441	1.441	-14.278	-11.918	-16.265	-6.985	-13.983	-22.652	-12.191	-17.25
1442	1.442	-16.218	-13.462	-18.366	-11.36	-10.532	-2.797	-14.332	-13.194
1443	1.443	-19.505	-17.719	-20.28	0.972	-8.24	-8.893	-12.987	-11.843
1444	1.444	-20.081	-18.894	-18.526	4.588	-13.107	-14.381	-12.798	-11.464
1445	1.445	-12.147	-17.708	-16.957	1.266	-11.195	-19.458	-13.946	-11.077
1446	1.446	-13.32	-20.762	-15.583	4.332	-7.171	-15.048	-12.771	-13.789
1447	1.447	-14.318	-19.761	-19.237	46.749	-13.004	-19.176	-9.672	-11.083
1448	1.448	-13.372	-13.756	-20.385	101.372	-10.716	-0.495	-7.558	-11.864
1449	1.449	-9.13	-9.694	-13.024	63.866	-8.804	50.893	-12.804	-7.424
1450	1.45	-11.468	-9.085	-8.171	43.171	-6.894	87.766	-10.894	-9.37
1451	1.451	-14.972	-8.443	-14.151	-0.282	-6.344	40.827	-14.199	-13.447
1452	1.452	-15.575	-17.322	-11.806	-39.955	-5.983	-1.844	-10.146	-19.259
1453	1.453	-11.522	-10.943	-16.623	-116.515	-8.336	14.531	-7.628	-16.952
1454	1.454	-18.507	-4.914	-11.951	-149.555	-6.23	-61.214	-8.005	-13.483
1455	1.455	-13.698	-14.55	-12.49	-139.703	-8.973	-115.474	-6.836	-10.201
1456	1.456	-16.237	-20.909	-9.914	-94.543	-11.716	-66.188	-9.537	-4.793
1457	1.457	-17.034	-19.701	-5.371	-69.551	-10.984	-128.762	-6.806	0.043
1458	1.458	-13.57	-3.619	-3.553	-2.313	-6.571	-136.959	-8.329	-4.609
1459	1.459	-15.537	12.638	-8.276	78.792	-9.897	-55.55	-4.439	-4.029
1460	1.46	-17.306	-2.27	-18.163	133.388	-8.185	20.244	-6.947	-11.004
1461	1.461	-13.85	-15.835	-22.246	123.824	-11.7	10.307	-10.246	-10.049
1462	1.462	-10.581	-24.568	-18.39	115.057	-7.282	1.332	-3.694	-16.055
1463	1.463	-13.499	-26.15	-5.081	106.932	-9.05	9.367	-10.5	-13.733
1464	1.464	-15.459	-30.414	-3.24	10.497	-6.561	31.333	-13.022	-11.807
1465	1.465	-15.095	-21.511	-7.872	-160.79	-7.939	24.67	-13.792	-8.519
1466	1.466	-10.857	-10.679	-29.615	-277.288	-10.859	6.415	-14.364	-10.264
1467	1.467	-18.619	-9.326	-32.893	-256.336	-7.205	0.959	-14.948	-9.879
1468	1.468	-15.534	-5.663	-52.797	-121.764	-9.55	-44.547	-6.041	-9.49
1469	1.469	-20.39	-6.824	-40.2	-34.308	-7.447	-26.346	-2.372	-10.648
1470	1.47	-17.894	-18.619	-28.694	45.248	-7.081	1.364	-1.214	-15.086
1471	1.471	-17.138	-7.587	-18.128	-27.033	-6.708	-13.706	-0.248	-14.502
1472	1.472	-12.321	-8.946	3.12	-40.098	-6.922	-18.154	-5.096	-11.004
1473	1.473	-15.628	-17.831	34.232	-4.136	-8.288	-14.129	-13.051	-14.29
1474	1.474	-12.743	-14.35	63.234	28.857	-6.359	-2.936	-9.986	-13.915
1475	1.475	-10.235	-13.399	74.43	19.454	-5.204	0.218	-10.988	-14.314
1476	1.476	-10.622	-6.64	22.917	28.644	-8.694	9.365	-3.075	-16.263
1477	1.477	-12.764	-0.649	0.819	20.642	-11.024	0.941	-10.463	-11.428
1478	1.478	-11.612	-12.853	-19.157	-16.208	-9.865	13.595	-11.444	-7.947
1479	1.479	-12.021	-7.631	-37.427	17.576	-10.252	20.461	-13.964	-7.369
1480	1.48	-14.161	-15.555	-9.827	23.984	-9.86	22.6	-8.365	-3.298
1481	1.481	-18.623	-14.222	-4.86	7.738	-7.727	24.591	-4.907	-11.232
1482	1.482	-12.634	-15.419	-0.452	-7.475	-8.5	15.972	-8.234	-10.074
1483	1.483	-13.417	-16.609	-21.181	15.013	-12.759	-7.72	-8.85	-9.114
1484	1.484	-9.942	-17.582	-32.428	26.983	-14.502	-17.696	-16.812	-12.021
1485	1.485	-15.95	-24.344	-15.429	-7.641	-8.708	-8.352	-20.313	-18.02
1486	1.486	-15.176	-18.313	-31.14	-3.644	-4.666	-5.626	-17.227	-9.122
1487	1.487	-13.248	-17.475	-45.308	-41.209	-2.741	-13.184	-22.072	-15.124
1488	1.488	-13.82	-17.949	-42.829	-5.614	-3.326	-24.848	-12.389	-12.021
1489	1.489	-15.567	-15.92	-26.605	45.173	-2.736	-31.266	-0.571	-12.986
1490	1.49	-19.056	-6.968	-28.764	11.987	-7.563	-13.8	4.109	-8.72
1491	1.491	-15.78	-8.107	-26.877	5.974	-4.257	21.264	2.808	-7.943
1492	1.492	-15.404	2.734	-14.72	66.783	-8.304	26.29	-8.958	-9.887
1493	1.493	-11.74	-10.243	-6.808	58.478	-7.895	-5.656	-10.485	-9.309
1494	1.494	-17.167	-29.598	-16.891	65.723	-8.262	-26.368	-26.371	-15.881
1495	1.495	-12.337	-32.109	-13.233	59.244	-5.357	-30.021	-24.262	-11.619
1496	1.496	-6.343	-20.502	-16.739	65.522	-11.345	-12.944	-6.868	-9.293
1497	1.497	-10.41	-5.609	-9.403	148.912	-7.071	2.798	-4.572	-9.871
1498	1.498	-15.252	-3.669	-4.585	256.463	-9.366	0.153	-2.444	-11.801
1499	1.499	-18.544	-23.014	-14.285	328.851	-12.823	-7.324	-0.495	-10.059
1500	1.5	-17.963	-40.823	-15.467	342.24	-9.503	-4.944	-9.25	-8.697
1501	1.501	-14.488	-10.433	-18.965	306.837	-12.381	-15.551	-13.958	-14.114
1502	1.502	-21.849	1.977	-13.767	144.175	-8.886	-29.115	-21.161	-10.639
1503	1.503	-14.514	-32.066	-14.75	-205.068	-14.299	-23.943	-27.57	-12.592
1504	1.504	-9.69	-36.514	-22.676	-554.998	-4.819	-28.618	-19.275	-14.346
1505	1.505	-8.943	-15.843	-38.738	-782.336	-5.979	-32.954	-18.343	-14.751
1506	1.506	-11.275	-27.142	-50.363	-741.434	0.019	-26.634	-29.214	-17.084
1507	1.507	-16.127	-3.378	-31.233	-478.797	-5.206	-23.146	-25.018	-14.973
1508	1.508	-10.115	12.279	-54.456	-308.376	-8.115	-15.805	-16.178	-15.374
1509	1.509	-10.894	15.004	-88.899	-215.684	-10.64	-12.862	-7.938	-10.373
1510	1.51	-12.845	12.501	-66.056	-75.07	-9.874	-6.732	3.823	-7.117
1511	1.511	-16.151	10.148	-53.67	104.014	-6.402	2.366	18.165	-11.217
1512	1.512	-15.56	7.956	-19.585	219.864	-12.408	6.004	12.512	-14.735
1513	1.513	-13.023	-13.376	21.637	198.165	-11.637	5.178	-10.071	-8.38
1514	1.514	-14.376	-21.719	82.616	255.345	-13.572	-9.44	-19.008	-14.411
1515	1.515	-15.551	-19.207	123.251	202.792	-14.145	-19.991	-15.861	-13.66
1516	1.516	-17.494	-12.222	174.901	154.969	-11.219	-33.483	-7.902	-11.742
1517	1.517	-18.664	-1.556	114.278	82.814	-8.706	-35.164	-9.886	-12.345
1518	1.518	-16.55	-18.988	89.862	-9.105	-7.356	-46.144	-3.221	-14.109
1519	1.519	-14.622	-21.347	8.36	-20.469	-10.265	-44.772	-4.847	-16.649
1520	1.52	-15.972	-15.026	-24.149	33.82	-13.949	-35.819	-9.912	-10.292
1521	1.521	-16.551	-13.164	-53.712	-114.297	-8.531	-17.766	-2.168	-16.326
1522	1.522	-15.971	-32.541	-44.739	-262.675	-12.012	-4.969	4.553	-7.451
1523	1.523	-19.067	-19.786	-52.773	-281.843	-13.942	20.789	10.719	-1.479
1524	1.524	-17.903	-8.214	-45.31	-194.406	-13.372	44.574	7.196	-2.474
1525	1.525	-20.608	-10.385	-38.624	-19.444	-14.744	41.522	-4.606	-3.466
1526	1.526	-14.801	-16.239	-32.555	96.985	-12.437	16.05	0.087	-9.497
1527	1.527	-18.86	-7.589	-27.136	75.904	-10.32	-0.939	-18.73	-13.59
1528	1.528	-10.927	-18.671	-1.995	-59.067	-13.055	-16.612	-21.412	-10.142
1529	1.529	-16.152	-31.692	-15.568	-111.929	-11.921	-30.744	-14.618	-16.165
1530	1.53	-15.185	-5.4	-19.688	94.577	-12.727	-23.179	-4.093	-10.574
1531	1.531	-14.414	5.792	-23.435	347.767	-8.302	-20.84	1.56	-10.017
1532	1.532	-15.187	-4.328	-26.789	449.291	-3.692	-31.479	-3.95	-10.628
1533	1.533	-13.248	-26.245	-23.749	355.839	-0.841	-25.679	-9.037	-14.724
1534	1.534	-12.665	-40.423	-21.108	327.446	4.903	-20.476	-16.541	-14.366
1535	1.535	-16.722	-43.02	-28.745	147.973	7.187	-6.177	-20.484	-15.748
1536	1.536	-10.915	-54.719	-40.409	-201.524	-3.68	7.36	-21.898	-15.393
1537	1.537	-18.267	-65.439	-38.354	-451.781	-8.353	9.075	-27.351	-21.408
1538	1.538	-11.496	-36.442	-36.473	-406.817	-18.434	-11.657	-28.597	-11.756
1539	1.539	-8.987	-7.42	-27.808	-200.664	-14.777	-25.811	-42.112	-15.449
1540	1.54	-6.664	3.807	-10.417	62.124	-18.287	-18.315	-48.129	-11.987
1541	1.541	-10.154	13.864	-17.392	164.275	-17.352	2.731	-25.426	-4.652
1542	1.542	-10.73	16.943	-23.796	133.243	-16.417	22.447	-9.839	-7.576
1543	1.543	-16.73	1.649	-21.886	48.803	-10.449	4.628	21.166	-15.527
1544	1.544	-14.987	-6.715	-16.692	-130.636	1.725	-21.14	16.919	-12.446
1545	1.545	-11.505	0.762	-8.799	-246.899	-5.84	-34.933	12.924	-11.497
1546	1.546	-14.795	-1.625	-9.987	-119.152	-7.61	-38.265	9.247	-12.281
1547	1.547	-14.402	-12.315	-8.648	-55.904	-18.677	-29.006	-12.884	-13.068
1548	1.548	-15.561	-10.38	-4.973	-75.232	-14.453	-14.925	-23.153	-9.403
1549	1.549	-15.177	-1.626	-1.491	-127.79	-13.335	23.525	19.143	-12.897
1550	1.55	-10.34	-12.628	-4.601	-111.971	-7.381	39.916	24.774	-10.969
1551	1.551	-15.185	-28.511	0.213	-40.06	2.249	24.742	-3.348	-6.907
1552	1.552	-5.124	-26.37	-9.484	104.141	3.37	11.072	-18.812	-4.395
1553	1.553	-9.383	-8.936	-29.025	122.357	4.509	-1.449	-14.598	-7.679
1554	1.554	-5.703	21.43	-14.873	173.644	-0.733	-12.835	-10.688	-1.873
1555	1.555	-16.535	33.82	-2.038	156.653	-3.638	-36.772	-14.483	-7.479
1556	1.556	-15.17	-7.763	9.603	54.859	-7.896	-33.713	2.425	-2.646
1557	1.557	-34.714	-24.197	-13.816	-11.14	-3.825	-36.476	-0.753	-5.953
1558	1.558	-14.971	-39.263	-16.916	120.459	-0.336	-49.355	7.519	-1.896
1559	1.559	-7.415	-25.689	-19.644	173.583	-6.343	-37.838	-26.001	-3.25
1560	1.56	-9.736	-4.966	-17.189	158.561	-4.035	-31.387	-76.355	-10.6
1561	1.561	-28.9	6.283	-33.462	173.766	-11.989	-9.926	-163.866	-11.556
1562	1.562	-31.419	-17.501	-5.772	187.858	-12.978	-12.555	-199.48	-18.318
1563	1.563	-15.165	-33.187	-9.395	9.76	-15.925	25.956	-231.999	-15.794
1564	1.564	-4.517	-41.548	7.719	-374.027	-20.221	20.437	-241.856	-19.851
1565	1.565	-10.327	-44.09	10.928	-318.33	-30.883	25.31	-161.091	-20.435
1566	1.566	-8.592	-32.48	13.746	-467.458	-9.203	-6.778	-63.227	-17.14
1567	1.567	-10.147	-0.555	-3.969	-421.659	-6.096	-10.855	2.737	-16.565
1568	1.568	-14.415	12.988	-15.618	-380.18	-8.795	-14.452	-8.894	-14.046
1569	1.569	-26.221	25.354	-22.093	32.982	-6.268	-24.38	110.701	-10.751
1570	1.57	-18.285	14.135	-39.682	197.906	-13.231	-8.573	349.595	-9.584
1571	1.571	-14.028	-23.561	-42.209	147.88	-15.359	-0.093	452.115	-14.023
1572	1.572	-12.872	-28.558	-40.315	11.532	-17.29	-2.42	173.413	-11.101
1573	1.573	-16.35	-15.021	-30.834	52.479	-5.098	23.498	-13.963	-13.585
1574	1.574	-15.379	-10.959	-18.794	14.805	-0.45	-27.759	-47.747	-13.94
1575	1.575	-12.468	-7.255	1.803	-87.469	-4.691	-49.588	-78.635	-8.11
1576	1.576	-16.73	2.864	4.435	5.488	-11.06	-15.976	5.735	-10.419
1577	1.577	-12.657	-6.394	-3.201	202.818	-2.707	2.186	82.634	-2.477
1578	1.578	-14.593	-14.705	-10.246	228.572	-1.704	7.532	59.459	-12.15
1579	1.579	-14.004	-32.494	4.592	159.1	-0.701	-17.765	-3.97	-13.303
1580	1.58	-14.582	-30.152	33.558	222.715	-6.661	-22.417	15.283	-9.823
1581	1.581	-19.417	-6.7	21.108	242.226	-1.011	-18.53	102.869	-10.777
1582	1.582	-16.125	-15.952	9.832	85.133	9.882	-22.315	182.47	-9.792
1583	1.583	-15.543	-13.206	-0.28	-105.094	8.378	-25.691	52.525	-10.549
1584	1.584	-16.897	10.035	8.981	-284.156	-13.251	-28.88	-34.837	-14.603
1585	1.585	-15.545	6.939	-10.804	-28.016	-16.3	-26.272	-50.564	-12.657
1586	1.586	-15.163	-1.38	-3.315	5.785	-13.535	-8.555	-64.724	-17.285
1587	1.587	-10.714	-34.837	-24.48	-87.666	-21.042	-15.583	-25.06	-13.202
1588	1.588	-7.818	-48.363	-21.8	-172.513	-18.695	-17.72	34.732	-15.695
1589	1.589	-15.756	-44.253	-19.298	-198.234	-12.275	3.529	-84.483	-10.251
1590	1.59	-12.273	-25.407	-30.885	-174.946	-10.305	11.791	-131.904	-8.295
1591	1.591	-17.498	-15.253	-15.922	-111.251	-8.535	9.234	-146.021	-7.691
1592	1.592	-12.658	-18.274	-2.312	-53.373	-13.14	-7.022	-79.991	-13.085
1593	1.593	-11.884	1.518	2.981	-70.689	-20.268	-21.948	-44.126	-12.485
1594	1.594	-14.216	9.099	-1.583	-118.333	-19.065	-12.398	53.892	-13.042
1595	1.595	-12.29	2.167	-14.477	69.362	-5.842	-17.867	93.646	-14.765
1596	1.596	-14.225	-4.18	-26.588	94.692	-4.042	-10.192	-13.509	-8.941
1597	1.597	-14.805	-29.307	-31.165	71.39	-2.44	11.26	-56.44	-11.245
1598	1.598	-14.414	-60.253	-26.836	50.267	1.842	14.252	9.527	-11.805
1599	1.599	-17.702	-47.849	-23.079	-7.442	0.698	0.205	69.286	-12.366
1600	1.6	-11.122	-13.767	-14.677	114.974	1.875	13.075	101.977	-14.091
1601	1.601	-12.085	-9.31	-19.812	226.198	-5.445	34.287	13.325	-15.424
1602	1.602	-18.086	-5.258	-34.423	327.214	-16.243	26.04	-93.943	-17.725
1603	1.603	-14.011	-1.586	-44.974	208.831	-20.467	43.875	-136.971	-11.905
1604	1.604	-14.588	-18.595	-70.058	1.903	-21.585	8.863	-123.676	-15.954
1605	1.605	-17.866	-15.453	-38.981	-251.989	-20.38	-66.776	-87.934	-5.093
1606	1.606	-13.802	-12.7	-9.841	-422.971	-19.367	-34.245	-98.633	2.864
1607	1.607	-17.285	-5.151	9.033	-454.67	-18.353	15.114	-88.603	-4.266
1608	1.608	-16.906	1.806	5.817	-371.227	-6.882	6.221	-61.755	-10.625
1609	1.609	-12.051	3.914	21.573	-295.292	-2.185	-115.894	-37.236	-9.44
1610	1.61	-10.095	-13.5	7.496	-133.324	2.107	-168.31	-15.093	-12.523
1611	1.611	-14.142	-15.808	-5.26	-27.948	5.798	-56.994	-21.653	-15.43
1612	1.612	-13.749	3.387	-12.224	29.797	16.635	15.243	-15.691	-12.91
1613	1.613	-17.028	5.916	-14.327	82.535	9.486	81.095	-32.162	-7.294
1614	1.614	-11.199	-10.35	-12.335	66.786	-10.068	92.973	-57.325	-3.792
1615	1.615	-10.388	-25.294	-10.492	23.46	-24.187	60.509	-80.116	-9.775
1616	1.616	-12.29	-11.803	0.65	62.783	-21.671	-67.757	-67.572	-0.86
1617	1.617	-10.331	-6.618	19.543	169.94	-14.67	-120.184	-48.551	-9.163
1618	1.618	-15.729	-8.178	12.082	126.598	-12.5	-136.042	-31.237	-12.244
1619	1.619	-16.282	-26.948	5.173	192.402	-6.67	-92.887	-78.032	-13.197
1620	1.62	-14.333	-44.751	7.353	276.268	-4.918	-79.742	-97.673	-12.401
1621	1.621	-11.407	-28.507	17.035	265.968	-3.355	-67.939	-79.074	-21.285
1622	1.622	-19.31	-0.866	-2.311	118.394	-1.988	-35.435	-28.787	-22.429
1623	1.623	-18.115	2.765	-30.537	12.79	-5.67	-45.328	45.16	-17.188
1624	1.624	-19.049	-14.292	-41.72	70.763	-13.977	-36.43	193.038	-12.329
1625	1.625	-10.117	-36.187	-44.948	53.577	-13	36.884	213.918	-6.312
1626	1.626	-16.085	-16.464	-16.614	37.873	-17.827	125.666	117.504	-7.069
1627	1.627	-10.824	6.74	-12.853	-91.943	-17.045	113.843	99.937	-7.636
1628	1.628	-13.692	-8.965	-2.719	-179.03	-14.698	124.649	83.97	-9.546
1629	1.629	-12.882	-17.341	-11.944	-131.094	-14.081	134.425	40.686	-4.108
1630	1.63	-13.615	-9.836	-9.166	-145.195	-10.746	89.558	27.344	-14.924
1631	1.631	-11.65	-7.549	-16.627	-79.186	-19.599	16.106	62.769	-16.443
1632	1.632	-13.556	-18.201	-14.24	-67.21	-5.236	-13.55	8.428	-15.063
1633	1.633	-11.786	-16.239	-20.582	-164.919	-7.126	-4.743	-1.617	-11.37
1634	1.634	-10.4	-7.493	0.75	-46.677	-5.354	3.413	-28.654	-10.19
1635	1.635	-11.723	-5.893	9.123	64.275	-13.294	-3.835	-37.15	-15.398
1636	1.636	-12.079	-24.617	11.658	49.858	-9.04	-23.697	-44.836	-14.405
1637	1.637	-13.21	-17.079	-14.06	-121.359	-0.12	-66.178	-38.542	-18.636
1638	1.638	-12.026	-10.191	-17.348	-191.255	-13.251	-49.662	-32.744	-11.257
1639	1.639	-14.903	-12.394	-33.034	-127.984	-7.988	-34.504	-27.486	-10.267
1640	1.64	-15.27	-22.099	-41.383	-31.849	-3.304	-38.879	-32.774	-9.46
1641	1.641	-19.501	-9.895	-38.902	20.693	-10.425	-51.194	-28.52	-7.109
1642	1.642	-18.129	1.148	-36.582	36.691	-1.469	-17.06	-32.706	-6.502
1643	1.643	-13.661	-6.025	-34.45	51.231	-4.922	42.598	-36.362	-16.545
1644	1.644	-13.065	-17.82	-17.028	64.629	-14.564	99.528	-33.009	-9.356
1645	1.645	-17.891	-19.325	-14.709	5.237	-15.695	77.514	-23.63	-8.173
1646	1.646	-19.81	-17.918	-4.074	16.596	-12.179	30.72	-9.501	-9.319
1647	1.647	-20.376	-16.742	-6.029	27.07	3.889	-60.777	13.614	-12.397
1648	1.648	-16.884	-15.611	-11.267	18.696	10.86	-179.165	10.352	-9.481
1649	1.649	-14.553	-14.692	-9.724	27.305	8.72	-131.508	7.557	-10.244
1650	1.65	-14.161	-11.798	-19.78	20.331	-4.861	-117.153	-5.306	-12.557
1651	1.651	-12.984	-9.26	-20.927	27.355	-6.649	-77.637	-7.806	-10.618
1652	1.652	-15.682	-11.576	-22.072	46.007	-5.149	-41.98	-14.421	-4.615
1653	1.653	-14.124	-21.053	-14.699	85.166	-15.239	-31.118	-20.482	-10.231
1654	1.654	-17.981	-22.198	-29.402	151.048	-21.613	-40.964	-18.973	-15.061
1655	1.655	-15.451	-21.021	-14.515	285.427	-22.764	-32.073	-30.176	-18.347
1656	1.656	-13.12	-20.037	-0.967	304.434	-23.714	-7.752	-37.485	-21.241
1657	1.657	-17.165	-20.978	0.805	321.575	-22.748	-0.421	-28.745	-19.885
1658	1.658	-18.492	-16.692	-7.087	273.781	-18.539	6.178	-22.867	-13.515
1659	1.659	-15.179	-20.7	14.611	114.861	-7.951	0.185	-9.003	-7.539
1660	1.66	-13.988	-12.701	36.516	-202.819	7.892	5.523	4.582	-0.209
1661	1.661	-16.672	-24.494	28.212	-611.256	10.007	10.459	2.88	-9.135
1662	1.662	-17.046	-22.955	20.665	-665.761	-3.55	6.044	-8.101	-12.649
1663	1.663	-12.194	-9.971	-14.382	-515.326	8.65	10.202	-9.341	-20.034
1664	1.664	-17.022	12.873	-39.564	-378.733	-8.748	14.01	-18.075	-17.157
1665	1.665	-17.586	22.135	-44.046	-172.117	-6.419	10.833	-21.364	-11.182
1666	1.666	-8.672	13.79	-48.136	-59.443	-17.074	1.604	-18.05	-11.979
1667	1.667	-9.822	6.257	-29.378	42.595	-19.03	4.263	-12.98	-7.17
1668	1.668	-18.139	-5.343	-12.351	11.552	-6.869	11.733	-3.063	-5.276
1669	1.669	-12.916	-7.488	-9.276	-16.539	4.138	13.998	-1.711	-9.395
1670	1.67	-11.955	-13.341	16.241	9.039	-8.838	11.873	-2.9	-6.932
1671	1.671	-16.22	-25.579	12.919	-13.852	-7.103	17.716	-2.035	-10.269
1672	1.672	-15.452	-14.574	-2.785	50.224	3.921	19.527	-14.725	-7.415
1673	1.673	-17.403	-18.821	-5.542	31.355	-6.146	11.692	-19.799	-13.454
1674	1.674	-12.771	-15.138	-13.161	48.798	-2.472	-6.994	-8.491	-10.953
1675	1.675	-11.051	-21.122	-15.553	32.874	-10.81	-4.373	-9.397	-6.925
1676	1.676	-18.996	-13.766	-21.997	47.024	-13.927	-1.886	-12.619	-8.906
1677	1.677	-13.012	-14.746	-20.087	33.622	-20.734	17.486	-15.763	-13.591
1678	1.678	-16.124	-1.58	-21.853	45.08	-28.702	56.152	-27.259	-16.548
1679	1.679	-19.047	-22.897	-17.221	33.902	-31.833	72.723	-31.713	-17.947
1680	1.68	-9.39	-20.226	-18.596	43.609	-34.763	7.206	-15.829	-20.313
1681	1.681	-13.093	-22.776	-19.767	34.677	-21.608	-37.479	7.402	-16.301
1682	1.682	-9.627	-53.149	-16.284	10.309	-15.79	3.097	41.729	-8.405
1683	1.683	-12.744	-49.069	-25.967	61.945	-7.061	-93.371	36.927	-11.9
1684	1.684	-13.727	-37.848	-27.134	81.744	3.995	-132.923	-1.171	-12.869
1685	1.685	-12.964	-34.547	-13.967	99.905	-0.255	-73.378	-26.99	-17.718
1686	1.686	-12.202	6.297	-12.219	138.816	-14.591	-62.616	-50.369	-20.228
1687	1.687	-5.637	33.953	-10.667	123.889	-24.307	-33.098	-63.065	-12.888
1688	1.688	-9.917	18.852	2.278	55.163	-22.598	-24.296	-36.989	-11.914
1689	1.689	-12.261	-13.062	14.451	-53.506	-14.681	-16.227	-27.098	-16.162
1690	1.69	-17.126	-25.424	9.78	-96.733	-10.423	-8.894	-68.029	-12.081
1691	1.691	-12.514	-14.18	-9.016	-30.912	-19.323	-15.479	-84.502	-10.14
1692	1.692	-10.806	2.883	-6.513	-42.624	-1.315	-9.496	-99.532	-10.722
1693	1.693	-11.218	-6.389	-8.838	-53.28	-8.843	-4.076	-67.494	-16.141
1694	1.694	-12.598	-31.959	-10.963	-43.156	-1.86	-9.065	-4.841	-11.307
1695	1.695	-15.539	-42.062	-16.745	-141.521	4.53	-4.549	76.005	-6.66
1696	1.696	-16.743	-13.866	-14.969	-181.051	21.94	-0.457	65.308	-7.203
1697	1.697	-13.305	4.842	-19.575	-121.762	14.961	3.212	75.272	-5.829
1698	1.698	-13.743	1.526	-18.198	-89.761	21.342	-0.172	48.507	-7.197
1699	1.699	-14.954	-14.115	-21.852	-40.715	27.135	-3.464	72.673	-8.352
1700	1.7	-18.483	-11.362	-18.35	-14.217	25.361	-0.848	124.159	-5.641
1701	1.701	-17.367	1.373	-21.44	10.06	10.988	-3.427	63.516	-8.369
1702	1.702	-20.112	-1.009	-28.209	17.365	-18.078	-1.112	6.521	-4.911
1703	1.703	-19.77	-11.67	-16.788	10.74	-47.134	1.043	-15.715	-12.273
1704	1.704	-19.625	-25.207	-8.84	4.895	-35.933	-4.707	-22.398	-11.334
1705	1.705	-17.735	-19.992	7.016	32.787	-32.685	-9.859	7.94	-10.374
1706	1.706	-22.026	-24.686	0.628	78.479	-10.864	-8.219	24.365	-2.45
1707	1.707	-29.785	-20.493	-5.176	60.356	26.05	-6.738	9.277	0.61
1708	1.708	-22.457	-37.59	0.05	65.768	31.014	-7.803	-4.216	-4.264
1709	1.709	-23.445	-39.937	-10.99	60.603	-0.99	-11.21	-66.673	-5.03
1710	1.71	-17.464	-8.025	-15.249	28.416	-13.454	-5.913	-40.048	-10.609
1711	1.711	-11.866	5.518	-14.078	-34.659	-17.2	-10.69	-48.483	-8.654
1712	1.712	-12.469	-6.903	-5.773	-151.996	-27.316	-6.375	-85.635	-8.073
1713	1.713	-13.068	-3.272	-6.773	-41.401	-43.058	-5.563	-119.165	-9.806
1714	1.714	-14.832	6.773	-2.001	88.369	-40.397	-9.002	-125.132	-12.311
1715	1.715	-12.345	-8.887	-8.081	210.834	-27.699	-9.529	-119.635	-18.656
1716	1.716	-13.73	-28.59	-13.772	290.554	-11.539	-13.556	-84.317	-8.9
1717	1.717	-9.69	-21.023	-14.429	189.863	3.25	-7.724	-52.266	-7.671
1718	1.718	-10.103	0.078	-12.551	19.185	-2.667	-8.471	10.351	-1.629
1719	1.719	-7.816	8.4	-16.66	-50.162	-11.477	-6.53	144.809	-6.766
1720	1.72	-8.229	-4.384	-15.344	-282.881	-13.109	-9.805	164.128	-11.527
1721	1.721	-10.189	-6.705	-16.724	-499.522	-11.854	-17.524	6.762	-15.75
1722	1.722	-9.056	-17.358	-17.148	-302.039	-15.639	-12.287	-14.247	-21.342
1723	1.723	-11.993	-15.423	-14.499	-122.317	-16.914	-7.455	-71.94	-32.134
1724	1.724	-6.013	-34.792	-17.282	-5.745	-11.824	-15.403	-124.4	-8.329
1725	1.725	-12.032	-32.291	-19.483	57.975	-5.17	-18.545	-140.257	1.734
1726	1.726	-14.374	-1.937	-18.213	77.336	0.703	-19.549	-125.908	-7.594
1727	1.727	-10.915	-6.007	-14.044	60.108	1.366	-13.611	-112.701	0.673
1728	1.728	-12.874	5.204	-15.867	12.671	1.844	-12.948	-29.286	-12.172
1729	1.729	-13.479	1.901	-15.563	-59.322	-5.612	-13.646	68.456	-9.888
1730	1.73	-10.988	-1.21	-21.057	-124.927	-20.438	-17.013	186.92	-12.023
1731	1.731	-18.353	-38.184	-29.055	-65.144	-35.444	-11.739	107.402	-21.709
1732	1.732	-17.404	-43.228	-17.321	10.851	-25.861	-11.35	208.473	-37.585
1733	1.733	-20.321	-20.435	-18.937	40.537	-27.681	-16.158	300.683	-35.46
1734	1.734	-22.852	-24.563	-11.85	49.545	-10.349	-15.802	288.983	-21.926
1735	1.735	-22.105	-20.93	-8.238	-72.486	1.194	-8.091	126.296	-34.137
1736	1.736	-20.204	-10.882	-9.455	-54.977	20.28	-4.747	-83.24	-10.345
1737	1.737	-14.227	-13.956	-8.537	-7.289	12.65	-16.672	-111.245	-27.39
1738	1.738	-14.045	-27.853	-11.494	35.893	-13.177	-21.399	-136.728	-18.105
1739	1.739	-13.286	-30.504	-12.315	75.304	-23.323	-28.618	-159.848	-20.807
1740	1.74	-9.806	-27.971	-13.134	63.34	-19.527	-30.226	-180.798	-8.012
1741	1.741	-11.743	-25.665	-12.994	20.972	-28.902	-15.956	-199.851	-1.004
1742	1.742	-17.153	-6.517	-12.481	-55.008	-26.291	1.438	-182.306	-3.094
1743	1.743	-13.642	16.702	-10.617	-104.471	-23.841	3.737	-163.786	-7.708
1744	1.744	-4.897	13.59	-12.435	-6.078	-16.93	5.829	-115.998	-5.756
1745	1.745	-6.021	21.886	-17.35	85.946	-6.328	-3.909	-72.607	-32.043
1746	1.746	-6.959	19.339	-14.14	264.8	-0.567	-19.825	-6.533	-13.254
1747	1.747	-4.034	-15.689	-5.312	341.475	1.149	-9.198	124.92	10.524
1748	1.748	-4.784	-61.163	-11.771	85.368	5.752	15.916	212.614	-5.144
1749	1.749	-8.828	-55.187	-8.358	-16.831	9.958	-1.162	133.243	-2.424
1750	1.75	-10.742	16.946	-7.458	-109.697	8.729	8.097	3.362	10.352
1751	1.751	-19.431	26.772	-6.547	-137.705	-9.348	5.351	20.965	12.664
1752	1.752	-13.411	-17.954	-7.38	-112.093	-16.985	7.826	68.673	-2.252
1753	1.753	-10.301	-42.374	-11.496	-228.346	-24.045	-8.477	-3.47	7.421
1754	1.754	-17.056	-20.329	-0.691	-207.22	-9.261	-27.679	-42.931	-15.407
1755	1.755	-23.026	13.091	-2.267	-111.015	-3.537	-30.22	-54.726	-12.306
1756	1.756	-31.892	19.049	-0.93	-23.503	-1.879	-37.237	-65.527	7.432
1757	1.757	-23.533	13.583	-7.343	-7.579	12.37	-9.62	-75.353	4.929
1758	1.758	-26.607	-21.635	-10.864	6.748	14.253	1.558	-48.626	-25.438
1759	1.759	-21.729	-26.052	-7.794	-32.738	19.436	-8.543	73.501	-37.816
1760	1.76	-22.473	-30.109	-12.664	26.83	11.423	-5.486	230.994	-19.039
1761	1.761	-15.084	-11.286	-10.185	59.252	-10.343	-8.234	82.747	-8.954
1762	1.762	-17.953	-1.112	-12.536	49.231	-13.529	-5.748	-51.942	-18.227
1763	1.763	-9.996	-16.736	-14.495	-31.707	-21.915	-17.387	-104.393	-20.955
1764	1.764	-9.022	-30.862	-16.452	-20.992	-14.417	-28.056	-120.278	-38.758
1765	1.765	-8.044	-43.675	-14.722	8.599	1.801	-22.256	-105.952	-54.999
1766	1.766	-8.801	-36.736	-12.221	-18.065	3.914	-24.009	-92.761	-35.855
1767	1.767	-9.561	-30.371	-9.917	-9.9	-1.893	-25.578	-57.064	-7.588
1768	1.768	-8.972	-32.367	-7.808	12.046	-3.635	-6.812	-67.786	-41.646
1769	1.769	-13.606	-20.265	-13.813	5.177	-14.66	-19.594	-57.76	-28.076
1770	1.77	-13.019	-31.423	-11.3	-1.158	-13.329	-31.202	-48.614	9.492
1771	1.771	-14.363	-24.415	-12.07	-7.053	-6.98	-20.557	24.937	14.532
1772	1.772	-7.974	-18.224	-10.128	-12.626	1.311	-10.875	94.048	-8.295
1773	1.773	-21.132	-5.255	-5.468	0.673	4.396	-16.101	67.345	20.777
1774	1.774	-15.333	-3.67	-14.355	4.709	-10.317	-5.048	42.915	17.183
1775	1.775	-13.607	4.148	-5.44	1.12	-12.444	-12.187	20.781	41.117
1776	1.776	-15.183	-11.766	-8.908	-2.04	-25.979	7.384	0.779	38.155
1777	1.777	-10.97	-5.366	-11.978	-17.596	-31.19	49.975	31.132	35.529
1778	1.778	-12.172	0.384	-10.982	-43.069	-29.615	56.002	14.687	-2.984
1779	1.779	-13.385	-15.567	-13.467	-60.086	-10.799	6.086	-0.325	-30.702
1780	1.78	-16.536	-13.562	-22.337	-44.461	-18.289	-0.485	13.371	-25.66
1781	1.781	-13.685	-11.698	-13.99	-24.801	-11.281	5.541	1.192	-21.096
1782	1.782	-14.516	-3.041	-12.991	-7.006	-17.639	11.028	-17.503	-16.863
1783	1.783	-15.347	20.725	-13.92	-9.266	-4.043	-3.993	-41.203	-13.008
1784	1.784	-7.463	10.642	-18.133	-2.802	-12.717	-8.394	-38.012	-9.562
1785	1.785	-2.281	-11.215	-14.019	-20.141	-14.228	-12.423	-35.301	-18.783
1786	1.786	-13.158	-13.921	-17.445	-13.206	-15.528	-8.683	-38.009	-16.267
1787	1.787	-17.462	-16.408	-12.742	-11.079	-14.285	-11.916	-31.421	-19.059
1788	1.788	-18.67	-51.414	-10.944	-5.23	-13.046	-21.162	-29.656	-26.058
1789	1.789	-27.045	-36.321	-9.535	-10.379	-9.869	-12.782	-43.543	-36.684
1790	1.79	-28.061	-13.493	-11.802	-5.641	2.998	-15.208	-24.503	-42.425
1791	1.791	-29.068	-9.419	-16.578	4.49	4.839	-40.873	-32.334	-33.662
1792	1.792	-37.042	-5.714	-10.517	-1.873	-9.395	-30.72	-25.61	-22.533
1793	1.793	-38.053	-8.957	-8.131	-0.743	-22.854	-14.942	-19.393	-12.329
1794	1.794	-33.25	-18.166	-10.005	0.17	-24.489	-0.716	-13.693	-21.101
1795	1.795	-23.598	-15.372	-10.526	-0.751	-16.424	-13.379	-1.525	-2.98
1796	1.796	-14.72	-17.806	-11.053	-1.41	-20.53	-34.386	-6.138	25.319
1797	1.797	-11.272	-10.763	-13.509	-1.966	-13.989	-8.787	-4.691	-8.79
1798	1.798	-8.21	4.189	-11.121	-6.602	-5.51	-12.009	-3.355	-13.203
1799	1.799	-9.204	10.024	-12.221	-0.679	6.444	-27.594	-6.652	-9.145
1800	1.8	-10.008	-2.137	-14.873	-6.464	5.04	-19.196	-7.558	2.078
1801	1.801	-9.265	-16.39	-12.108	-8.625	-1.977	-16.602	-6.665	-1.201
1802	1.802	-4.448	-10.51	-16.896	-8.25	-16.173	-9.562	-9.251	-10.476
1803	1.803	-7.751	-33.346	-18.781	-4.319	-6.376	-11.647	-5.217	-24.573
1804	1.804	-16.65	-5.125	-14.087	-10.311	-14.957	-29.024	-0.478	-16.994
1805	1.805	-17.8	-16.357	-11.126	-16.022	-0.479	-7.902	-0.027	-10.003
1806	1.806	-18.953	-13.014	-10.692	-16.564	9.367	0.465	-0.736	-16.344
1807	1.807	-9.282	-47.381	-7.354	-11.793	14.766	-7.02	0.491	-18.184
1808	1.808	-15.67	-70.069	-12.151	-17.056	0.616	-13.877	-4.069	-12.86
1809	1.809	-7.376	-32.414	-15.402	-12.055	2.706	-11.634	-2.389	-11.312
1810	1.81	-8.366	-37.306	-9.938	-7.277	4.601	-5.75	-3.694	-27.274
1811	1.811	-5.493	-69.051	-13.385	-5.356	3.202	-14.431	-10.911	-16.694
1812	1.812	-1.287	-22.957	-8.697	-1.688	-18.346	-9.795	-14.043	12.333
1813	1.813	6.009	19.82	-10.399	1.759	-27.514	-8.449	-7.43	-8.395
1814	1.814	-4.882	47.654	-13.844	-2.22	-19.077	-22.742	-5.092	-19.638
1815	1.815	-12.081	12.578	-14.189	-5.599	-16.435	-13.053	-1.184	4.143
1816	1.816	-13.262	-10.123	-12.018	-5.861	-9.334	-4.303	-7.873	-11.582
1817	1.817	-9.783	27.565	-7.517	-8.652	1.439	-8.897	-1.947	-3.283
1818	1.818	-14.996	52.868	-15.209	-10.476	-8.122	-4.624	2.102	-16.03
1819	1.819	-13.983	66.552	-16.13	-12.285	11.342	-10.979	-4.484	-18.336
1820	1.82	-19.936	54.313	-15.125	-17.005	18.975	-7.445	-5.248	-7.639
1821	1.821	-17.567	65.682	-14.312	-20.39	12.089	-12.619	0.391	-9.519
1822	1.822	-18.105	34.877	-16.599	-19.716	-6.993	0.194	-9.001	-35.803
1823	1.823	-14.751	-2.53	-9.983	-21.374	-9.427	-11.979	-7.7	-62.082
1824	1.824	-6.959	-47.893	-7.424	-20.902	-7.042	-13.489	-8.769	-65.295
1825	1.825	-5.931	-90.351	-8.167	-19.462	-9.137	-12.069	-1.352	-49.603
1826	1.826	0.912	-95.637	-12.967	-16.48	-7.16	-0.252	-2.29	-7.015
1827	1.827	-5.01	-29.902	-8.291	-10.405	-15.835	-4.886	-8.282	60.164
1828	1.828	-2.601	-3.056	-10.001	-7.833	-26.819	8.15	-9.027	69.083
1829	1.829	-5.997	21.451	-8.617	-5.476	-36.831	9.965	-10.952	12.16
1830	1.83	-10.55	-30.119	-5.301	-10.286	-24.955	-7.456	-15.606	-69.398
1831	1.831	-13.366	-63.497	-11.856	-6.941	-13.874	-33.194	-11.536	-101.964
1832	1.832	-14.631	-57.371	-6.986	-9.772	-15.181	-29.91	-8.056	-92.116
1833	1.833	-21.891	-40.814	-11.213	-12.204	1.894	-8.035	-0.727	-47.433
1834	1.834	-27.031	-55.82	-8.857	-19.483	13.55	6.076	-8.114	42.152
1835	1.835	-25.984	-32.926	-13.669	-16.316	2.921	-11.764	-14.904	221.169
1836	1.836	-16.245	-36.965	-14.215	-15.296	-10.647	-4.816	-12.397	246.701
1837	1.837	-12.517	-25.732	-12.449	-12.732	-15.906	-2.702	-16.46	-9.348
1838	1.838	-8.984	-8.71	-12.81	-15.016	-33.35	-16.279	-18.373	-43.417
1839	1.839	-14.157	0.54	-14.131	-15.551	-40.338	-39.168	-17.77	-74.405
1840	1.84	-20.89	-7.803	-18.936	-20.164	-29.728	-17.34	-13.667	-46.353
1841	1.841	-21.63	-15.364	-15.619	-23.039	-16.199	-14.649	-13.991	-71.926
1842	1.842	-20.815	-13.07	-16.178	-25.531	-7.502	-12.169	-18.381	-95.168
1843	1.843	-22.713	-23.738	-12.677	-20.1	-15.472	-9.868	-17.728	-74.061
1844	1.844	-24.602	-29.593	-12.272	-18.168	-22.675	-20.543	-20.161	-54.855
1845	1.845	-23.964	-20.948	-10.125	-16.237	-26.399	-10.888	-18.717	-2.36
1846	1.846	-15.962	-19.443	-12.825	-12.181	-20.435	4.946	-16.495	77.247
1847	1.847	-14.727	-20.816	-11.655	-12.593	-19.501	-1.492	-11.967	5.155
1848	1.848	-22.007	-21.997	-13.781	-13.01	-8.695	-7.296	-4.152	18.376
1849	1.849	-20.975	-4.017	-9.324	-6.47	-4.471	-12.489	-7.174	6.603
1850	1.85	-18.397	19.165	-8.746	-7.473	-8.177	-10.914	-8.081	-4.251
1851	1.851	-28.993	9.817	-7.002	-6.743	-7.067	-12.272	-3.766	-14.096
1852	1.852	-24.685	29.473	-10.483	-10.857	-6.193	7.266	-14.353	-40.781
1853	1.853	-31.028	36.957	-13.77	-6.07	-13.064	-6.847	-15.654	-32.637
1854	1.854	-34.485	25.257	-14.157	-8.055	-21.067	-9.344	-11.909	-40.031
1855	1.855	-27.114	-6.752	-9.702	-12.177	-24.208	-20.952	-8.361	-46.597
1856	1.856	-14.327	-29.682	-12.605	-7.401	-23.269	-31.586	-3.076	-64.715
1857	1.857	-5.599	-83.97	-12.989	-17.531	-10.128	-41.237	-9.798	-59.315
1858	1.858	15.132	-62.021	-15.305	-13.327	-0.482	-32.516	-14.015	6.219
1859	1.859	12.441	-68.729	-17.435	-17.073	-2.269	-8.725	-19.593	68.681
1860	1.86	14.969	-87.022	-13.763	-11.144	-10.255	29.008	-11.635	44.272
1861	1.861	31.23	-81.707	-17.05	-5.981	-8.952	44.107	-12.581	-7.429
1862	1.862	24.844	-36.328	-14.155	-7.008	-5.322	30.576	-5.786	-0.859
1863	1.863	19.035	-5.999	-14.549	-11.323	-4.224	-15.275	-8.29	-6.854
1864	1.864	-0.328	-0.625	-17.27	-13.713	-5.251	-9.255	-7.501	-12.317
1865	1.865	-18.158	4.325	-13.798	-10.307	-2.385	-25.72	-6.913	2.739
1866	1.866	-29.813	8.641	-18.268	-19.083	-1.64	-30.765	-3.616	-1.7
1867	1.867	-40.511	12.568	-14.216	-10.847	0.653	1.188	-9.043	-22.436
1868	1.868	-57.981	16.125	-11.712	-9.957	-1.297	-2.829	-10.982	-33.701
1869	1.869	-51.082	12.696	-8.444	-12.941	7.391	-29.131	-3.63	-43.797
1870	1.87	-40.502	3.268	-9.626	-5.08	8.556	-32.394	-2.665	-15.604
1871	1.871	-30.89	-5.19	-8.484	-8.249	9.534	-10.527	-3.451	-4.435
1872	1.872	-36.187	12.449	-8.107	-5.41	4.694	9.199	-12.365	-28.322
1873	1.873	-28.326	28.548	-12.963	-1.213	12.61	-14.023	-13.553	-37.708
1874	1.874	-24.14	13.497	-11.038	-5.333	15.697	-29.701	-18.81	4.788
1875	1.875	-25.361	-4.159	-10.462	-8.87	0.982	7.257	-14.004	10.716
1876	1.876	-26.582	-20.701	-9.894	-12.202	-5.406	12.286	-11.522	-17
1877	1.877	-25.675	-27.325	-13.395	-9.334	-18.943	-19.649	-10.785	-22.012
1878	1.878	-22.832	-13.93	-11.078	-8.009	-17.19	-32.043	-11.403	-17.505
1879	1.879	-22.103	-15.718	-10.704	-8.425	-18.732	-13.262	-6.795	11.559
1880	1.88	-16.54	-17.262	-15.164	-12.512	-8.663	-23.304	-9.748	-7.241
1881	1.881	-13.11	-38.997	-13.433	-10.023	-4.964	-14.005	-11.166	-24.386
1882	1.882	-15.109	-17.229	-12.091	-9.659	-10.929	-22.358	-4.838	-15.225
1883	1.883	-6.267	2.461	-14.43	-9.292	-5.671	-14.828	-7.415	-12.613
1884	1.884	2.557	4.97	-11.545	-7.38	5.221	-3.209	-8.23	-25.435
1885	1.885	13.316	2.646	-14.275	-10.107	24.06	-18.103	-4.783	-13.781
1886	1.886	8.983	4.846	-8.492	-5.273	21.602	-16.174	-6.739	-11.482
1887	1.887	2.533	6.903	-7.74	-1.784	5.387	-3.974	-12.166	-13.303
1888	1.888	-3.531	1.766	-14.342	-10.491	-5.222	7.064	-4.238	-1.252
1889	1.889	-0.5	-6.133	-13.582	-9.329	0.606	2.786	-20.293	-15.744
1890	1.89	2.317	-1.892	-11.272	-8.363	-11.557	-16.787	-17.969	1.507
1891	1.891	-5.708	1.726	-10.707	-5.462	-22.544	-14.083	-15.836	3.683
1892	1.892	-6.766	-11.55	-4.72	-9.715	-18.231	-11.581	-13.927	-11.41
1893	1.893	-13.616	-2.996	-7.057	-4.1	-21.845	9.493	-15.707	-29.003
1894	1.894	-16.182	-7.821	-10.55	-10.657	-18.302	6.777	-14.196	-31.423
1895	1.895	-17.017	-29.62	-7.28	-14.882	-21.35	4.237	-10.002	-29.371
1896	1.896	-17.655	-51.469	-9.037	-7.495	-24.202	1.899	-3.698	-31.358
1897	1.897	-18.276	-43.123	-7.707	-10.37	-19.882	-21.52	-4.934	-29.567
1898	1.898	-12.884	-35.48	-11.026	-11.124	-14.217	-43.394	-8.103	-5.792
1899	1.899	-16.382	-19.113	-6.986	-15.165	-13.578	-40.692	-3.336	31.933
1900	1.9	-10.388	-21.131	-13.976	-15.724	-3.456	-2.203	-5.965	-3.294
1901	1.901	-17.737	-15.248	-13.029	-15.125	18.28	3.198	-8.376	-7.796
1902	1.902	-12.894	-31.018	-17.318	-15.687	2.655	-11.927	-10.387	-11.935
1903	1.903	-8.614	-24.501	-15.025	-17.037	-17.037	-16.388	-20.543	21.979
1904	1.904	-12.66	-14.675	-14.486	-15.673	-40.222	-12.367	-16.385	-19.396
1905	1.905	-14.58	-12.762	-9.88	-16.061	-37.093	-1.194	-15.311	-58.204
1906	1.906	-21.914	-7.995	-13.982	-13.353	-34.35	-11.315	-11.917	17.392
1907	1.907	-20.921	-20.922	-15.377	-19.153	-21.549	-8.275	-6.782	49.84
1908	1.908	-23.414	-15.793	-14.065	-10.257	-19.185	5.783	-9.782	20.167
1909	1.909	-16.031	-4.863	-13.724	-6.766	-12.754	-1.81	-3.871	-6.561
1910	1.91	-15.051	-6.21	-16.488	-12	-10.786	-8.782	-8.021	-14.706
1911	1.911	-15.837	-25.662	-10.725	-14.898	-15.991	-23.677	-16.041	-22.125
1912	1.912	-15.073	-22.801	-10.001	-14.119	-14.43	-17.867	-10.891	-15.619
1913	1.913	-11.619	-4.816	-9.47	-6.761	-15.767	-19.642	-9.996	2.528
1914	1.914	-14.943	25.746	-12.804	-5.77	-19.44	1.013	-5.81	-13.986
1915	1.915	-9.568	21.824	-8.789	-17.173	-15.954	3.677	-6.66	-39.203
1916	1.916	-6.144	-4.373	-13.67	-2.826	-6.27	-19.62	-4.822	-16.436
1917	1.917	-9.482	-0.966	-11.783	-12.495	-7.431	-41.544	-8.19	-4.132
1918	1.918	-5.462	14.786	-10.095	-10.733	-8.591	-10.399	-11.189	-22.964
1919	1.919	-12.497	0.721	-12.664	-15.369	-11.702	-22.812	-19.236	0.789
1920	1.92	-17.383	-27.447	-13.105	-16.703	-12.686	3.454	-13.346	-2.364
1921	1.921	-11.415	-8.531	-19.743	-20.361	-8.447	6.706	-12.473	11.738
1922	1.922	-12.199	-46.091	-13.03	-16.872	-6.156	-2.589	-9.654	-1.007
1923	1.923	-12.781	-71.065	-15.596	-15.901	-11.044	-10.914	-7.242	-26.709
1924	1.924	-20.143	-11.228	-17.977	-12.997	-6.446	-8.444	-9.658	-23.314
1925	1.925	-21.119	13.308	-13.203	-15.522	-7.071	-10.817	-6.251	-26.27
1926	1.926	-18.607	-8.606	-13.847	-14.763	-10.612	-4.428	-8.241	-40.324
1927	1.927	-25.967	-14.974	-19.325	-11.297	-11.077	-6.367	-14.887	-27.568
1928	1.928	-34.866	-69.8	-14.551	-8.017	-6.327	-15.116	-15.731	-20.597
1929	1.929	-31.38	-77.067	-16.55	-10.927	-4.477	-26.197	-6.882	-22.667
1930	1.93	-28.288	-43.525	-13.71	-10.541	-0.507	-27.579	-0.94	-5.209
1931	1.931	-19.389	-13.174	-17.256	-8.215	0.759	-8.074	-4.091	-2.846
1932	1.932	-20.556	-29.679	-9.967	-12.276	3.976	-10.803	-3.156	-4.921
1933	1.933	-8.762	-32.703	-13.123	-8.786	-2.681	-13.337	-16.332	-2.893
1934	1.934	-9.731	-27.603	-10.281	-15.175	-5.648	-6.39	-26.026	-18.716
1935	1.935	-8.758	-50.432	-11.118	-17.697	-8.991	-9.677	-38.248	-29.447
1936	1.936	-9.527	-71.141	-12.925	-20.619	-3.033	-16.087	-39.822	-19.966
1937	1.937	-7.215	-14.383	-10.66	-9.987	-0.76	-14.154	-35.597	-21.781
1938	1.938	-5.291	42.607	-17.296	-8.649	1.114	-1.938	-39.708	-13.48
1939	1.939	4.752	79.606	-18.128	-4.99	-3.608	-9.862	-25.414	-21.361
1940	1.94	0.48	86.156	-15.871	-6.177	-1.944	-8.522	-19.648	-2.552
1941	1.941	-0.694	104.274	-13.996	-9.291	-0.674	0.353	6.639	25.784
1942	1.942	-11.549	109.641	-12.114	-6.399	-1.154	3.837	10.293	7.124
1943	1.943	-30.348	94.494	-12.742	-14.349	-6.07	-7.957	6.982	-23.767
1944	1.944	-17.601	25.746	-4.856	-17.453	-1.508	-3.307	22.641	-11.347
1945	1.945	-15.3	-82.858	-8.393	-12.629	-5.641	-4.678	30.948	7.382
1946	1.946	-21.701	-68.507	-5.348	-4.705	-9.184	-8.364	18.171	-30.334
1947	1.947	-27.507	-107.892	-2.497	0.511	-1.879	-14.349	11.205	-25.208
1948	1.948	-36.214	-96.009	-10.481	-4.344	-0.949	-17.41	9.078	-29.568
1949	1.949	-34.664	-63.482	-9.559	-0.109	-3.889	-8.502	30.355	-41.904
1950	1.95	-33.312	-14.144	-12.499	-2.453	-13.598	-12.005	-0.806	-7.764
1951	1.951	-32.143	-40.864	-4.607	-4.403	-7.226	-4.642	-13.197	5.844
1952	1.952	-33.303	-48.999	-11.995	0.235	-8.38	-9.447	-9.526	43.469
1953	1.953	-25.944	-56.37	-5.259	-3.836	-9.372	1.986	-6.227	48.563
1954	1.954	-17.047	-76.309	-9.541	-0.363	-12.318	3.543	-15.513	-1.7
1955	1.955	-11.057	-45.917	-8.799	-6.751	-14.877	-3.609	-12.791	-21.545
1956	1.956	-3.72	15.043	-10.755	-11.013	-9.279	-9.954	-10.248	-27.393
1957	1.957	1.094	88.352	-10.193	-8.693	-12.769	-1.585	-12.542	-10.78
1958	1.958	3.585	98.153	-9.627	-18.185	-13.337	-11.24	-23.153	4.397
1959	1.959	4.332	-0.394	-6.16	-6.375	-10.418	-25.581	-25.058	27.247
1960	1.96	15.146	-66.237	-13.518	-14.304	-10.785	-12.058	-16.314	23.215
1961	1.961	10.49	-78.093	-10.427	-12.945	-8.43	-10.326	-24.217	-18.335
1962	1.962	6.214	-45.632	-9.454	-14.113	-13.237	-2.409	-19.937	-34.736
1963	1.963	-5.605	-16.014	-15.447	-32.114	-7.219	-24.109	-21.069	-19.57
1964	1.964	-16.647	10.755	-13.113	-24.564	-11.264	-21.028	-15.038	-24.03
1965	1.965	-15.298	18.932	-15.032	-26.889	-17.829	-6.913	1.065	-3.406
1966	1.966	-27.093	11.613	-14.437	-16.272	-15.283	-19.647	-15.148	0.202
1967	1.967	-28.62	31.554	-6.68	-18.201	-17.567	-26.596	-4.461	-30.682
1968	1.968	-9.831	25.563	-7.632	-9.491	-10.947	-15.932	5.256	-34.618
1969	1.969	-12.33	-13.146	-8.577	-20.521	-8.396	-10.073	3.55	-23.382
1970	1.97	-9.998	-68.713	-7.778	-13.364	-12.427	-18.76	-10.741	-20.049
1971	1.971	-16.382	-90.82	-8.524	-6.978	-7.555	-23.366	-20.377	-48.256
1972	1.972	-22.17	-70.886	-19.335	-5.819	-2.872	-10.328	-8.144	-59.49
1973	1.973	-6.279	-89.108	-14.65	-4.846	-6.896	5.578	-16.033	-97.28
1974	1.974	-4.122	-28.201	-10.359	-3.903	-12.668	-0.785	-28.954	-72.136
1975	1.975	-9.913	-36.327	-11.483	-4.745	-16.693	-18.152	-34.132	-3.393
1976	1.976	-8.158	-87.994	-14.925	-7.139	-5.816	-11.14	-16.664	45.983
1977	1.977	-16.082	-14.073	-13.917	-13.827	-7.325	-4.692	-9.648	19.277
1978	1.978	-11.815	35.261	-12.908	-14.658	-5.938	-2.712	-20.247	-21.369
1979	1.979	-8.124	44.096	-13.636	-20.2	0.491	-4.455	-10.529	15.6
1980	1.98	-6.935	100.942	-15.912	-24.962	1.689	0.145	-12.218	-4.339
1981	1.981	-7.867	78.868	-12.371	-20.297	-10.081	-9.99	-26.487	-22.5
1982	1.982	-8.791	-21.932	-14.252	-19.704	-11.591	-13.671	-28.372	-38.905
1983	1.983	-14.742	-7.622	-14.769	-11.772	-15.809	-5.31	-23.102	6.614
1984	1.984	-18.749	31.815	-9.872	-8.278	-16.94	-14.934	-8.747	98.182
1985	1.985	-18.124	19.986	-10.389	-0.905	-15.752	-3.085	-6.784	163.992
1986	1.986	-16.142	-34.233	-12.069	-5.73	-14.763	-17.369	-1.532	32.793
1987	1.987	-25.006	-63.858	-13.362	-3.244	-17.64	-27.018	6.428	-19.636
1988	1.988	-23.807	-19.088	-14.654	-10.618	-9.684	-7.651	-3.597	-67.202
1989	1.989	-27.258	21.682	-8.012	-3.849	-4.434	5.148	-2.394	-52.847
1990	1.99	-28.189	43.895	-8.917	-11.808	-5.389	-1.788	-3.499	-65.982
1991	1.991	-29.125	10.527	-14.851	-14.943	-2.858	-20.901	-6.532	-77.727
1992	1.992	-21.163	-7.61	-14.005	-13.943	-6.906	-23.355	-3.544	-45.149
1993	1.993	-24.242	-13.014	-14.518	-16.449	-0.314	-2.227	-5.987	-15.514
1994	1.994	-27.144	-28.15	-11.166	-14.153	-4.563	6.082	-3.598	46.978
1995	1.995	-27.901	-87.932	-10.516	-17.678	-10.164	-6.749	-8.366	-9.902
1996	1.996	-33.49	-128.861	-10.837	-11.747	-13.642	-27.867	-6.368	-61.57
1997	1.997	-28.632	-77.406	-11.158	-7.751	-11.701	-53.41	-8.066	-41.707
1998	1.998	-19.904	-3.662	-15.156	-4.324	-3.947	-29.625	-0.1	13.175
[truncated: 6,374 more rows]
