# Supplementary material for: Associations between lower-limb muscle activation and knee flexion in post-stroke individuals: A study on the stance-to-swing phases of gait
Source: PLoS One. 2017 Sep 8;12(9):e0183865. doi: 10.1371/journal.pone.0183865 (PMC5590852; doi:10.1371/journal.pone.0183865)
Supplement: S1 Dataset — (ZIP) [file pone.0183865.s001.zip › S1_Dataset/Healthy group/4/3/point.csv]

Frame	Time	sacrum.X	sacrum.Y	sacrum.Z	r asis.X	r asis.Y	r asis.Z	r thigh.X	r thigh.Y	r thigh.Z	r bar 1.X	r bar 1.Y	r bar 1.Z	r knee 1.X	r knee 1.Y	r knee 1.Z	r knee 2.X	r knee 2.Y	r knee 2.Z	r bar 2.X	r bar 2.Y	r bar 2.Z	r mall.X	r mall.Y	r mall.Z	r met.X	r met.Y	r met.Z	l asis.X	l asis.Y	l asis.Z	l thigh.X	l thigh.Y	l thigh.Z	l bar 1.X	l bar 1.Y	l bar 1.Z	l knee 1.X	l knee 1.Y	l knee 1.Z	l knee 2.X	l knee 2.Y	l knee 2.Z	l bar 2.X	l bar 2.Y	l bar 2.Z	l mall.X	l mall.Y	l mall.Z
0	0	NaN	NaN	NaN	NaN	NaN	NaN	NaN	NaN	NaN	NaN	NaN	NaN	NaN	NaN	NaN	NaN	NaN	NaN	NaN	NaN	NaN	NaN	NaN	NaN	NaN	NaN	NaN	NaN	NaN	NaN	NaN	NaN	NaN	NaN	NaN	NaN	NaN	NaN	NaN	NaN	NaN	NaN	NaN	NaN	NaN	NaN	NaN	NaN
1	0.005	NaN	NaN	NaN	NaN	NaN	NaN	NaN	NaN	NaN	NaN	NaN	NaN	NaN	NaN	NaN	NaN	NaN	NaN	NaN	NaN	NaN	NaN	NaN	NaN	NaN	NaN	NaN	NaN	NaN	NaN	NaN	NaN	NaN	NaN	NaN	NaN	NaN	NaN	NaN	NaN	NaN	NaN	NaN	NaN	NaN	NaN	NaN	NaN
2	0.01	NaN	NaN	NaN	NaN	NaN	NaN	NaN	NaN	NaN	NaN	NaN	NaN	NaN	NaN	NaN	NaN	NaN	NaN	NaN	NaN	NaN	NaN	NaN	NaN	NaN	NaN	NaN	NaN	NaN	NaN	NaN	NaN	NaN	NaN	NaN	NaN	NaN	NaN	NaN	NaN	NaN	NaN	NaN	NaN	NaN	NaN	NaN	NaN
3	0.015	NaN	NaN	NaN	NaN	NaN	NaN	NaN	NaN	NaN	NaN	NaN	NaN	NaN	NaN	NaN	NaN	NaN	NaN	NaN	NaN	NaN	NaN	NaN	NaN	NaN	NaN	NaN	NaN	NaN	NaN	NaN	NaN	NaN	NaN	NaN	NaN	NaN	NaN	NaN	NaN	NaN	NaN	NaN	NaN	NaN	NaN	NaN	NaN
4	0.02	NaN	NaN	NaN	NaN	NaN	NaN	NaN	NaN	NaN	NaN	NaN	NaN	NaN	NaN	NaN	NaN	NaN	NaN	NaN	NaN	NaN	NaN	NaN	NaN	NaN	NaN	NaN	NaN	NaN	NaN	NaN	NaN	NaN	NaN	NaN	NaN	NaN	NaN	NaN	NaN	NaN	NaN	NaN	NaN	NaN	NaN	NaN	NaN
5	0.025	NaN	NaN	NaN	NaN	NaN	NaN	NaN	NaN	NaN	NaN	NaN	NaN	NaN	NaN	NaN	NaN	NaN	NaN	NaN	NaN	NaN	NaN	NaN	NaN	NaN	NaN	NaN	NaN	NaN	NaN	NaN	NaN	NaN	NaN	NaN	NaN	NaN	NaN	NaN	NaN	NaN	NaN	NaN	NaN	NaN	NaN	NaN	NaN
6	0.03	NaN	NaN	NaN	NaN	NaN	NaN	NaN	NaN	NaN	NaN	NaN	NaN	NaN	NaN	NaN	NaN	NaN	NaN	NaN	NaN	NaN	NaN	NaN	NaN	NaN	NaN	NaN	NaN	NaN	NaN	NaN	NaN	NaN	NaN	NaN	NaN	NaN	NaN	NaN	NaN	NaN	NaN	NaN	NaN	NaN	NaN	NaN	NaN
7	0.035	NaN	NaN	NaN	NaN	NaN	NaN	NaN	NaN	NaN	NaN	NaN	NaN	NaN	NaN	NaN	NaN	NaN	NaN	NaN	NaN	NaN	NaN	NaN	NaN	NaN	NaN	NaN	NaN	NaN	NaN	NaN	NaN	NaN	NaN	NaN	NaN	NaN	NaN	NaN	NaN	NaN	NaN	NaN	NaN	NaN	NaN	NaN	NaN
8	0.04	NaN	NaN	NaN	NaN	NaN	NaN	NaN	NaN	NaN	NaN	NaN	NaN	NaN	NaN	NaN	NaN	NaN	NaN	NaN	NaN	NaN	NaN	NaN	NaN	NaN	NaN	NaN	NaN	NaN	NaN	NaN	NaN	NaN	NaN	NaN	NaN	NaN	NaN	NaN	NaN	NaN	NaN	NaN	NaN	NaN	NaN	NaN	NaN
9	0.045	NaN	NaN	NaN	NaN	NaN	NaN	NaN	NaN	NaN	NaN	NaN	NaN	NaN	NaN	NaN	NaN	NaN	NaN	NaN	NaN	NaN	NaN	NaN	NaN	NaN	NaN	NaN	NaN	NaN	NaN	NaN	NaN	NaN	NaN	NaN	NaN	NaN	NaN	NaN	NaN	NaN	NaN	NaN	NaN	NaN	NaN	NaN	NaN
10	0.05	NaN	NaN	NaN	NaN	NaN	NaN	NaN	NaN	NaN	NaN	NaN	NaN	NaN	NaN	NaN	NaN	NaN	NaN	NaN	NaN	NaN	NaN	NaN	NaN	NaN	NaN	NaN	NaN	NaN	NaN	NaN	NaN	NaN	NaN	NaN	NaN	NaN	NaN	NaN	NaN	NaN	NaN	NaN	NaN	NaN	NaN	NaN	NaN
11	0.055	NaN	NaN	NaN	NaN	NaN	NaN	NaN	NaN	NaN	NaN	NaN	NaN	NaN	NaN	NaN	NaN	NaN	NaN	NaN	NaN	NaN	NaN	NaN	NaN	NaN	NaN	NaN	NaN	NaN	NaN	NaN	NaN	NaN	NaN	NaN	NaN	NaN	NaN	NaN	NaN	NaN	NaN	NaN	NaN	NaN	NaN	NaN	NaN
12	0.06	NaN	NaN	NaN	NaN	NaN	NaN	NaN	NaN	NaN	NaN	NaN	NaN	NaN	NaN	NaN	NaN	NaN	NaN	NaN	NaN	NaN	NaN	NaN	NaN	NaN	NaN	NaN	NaN	NaN	NaN	NaN	NaN	NaN	NaN	NaN	NaN	NaN	NaN	NaN	NaN	NaN	NaN	NaN	NaN	NaN	NaN	NaN	NaN
13	0.065	NaN	NaN	NaN	NaN	NaN	NaN	NaN	NaN	NaN	NaN	NaN	NaN	NaN	NaN	NaN	NaN	NaN	NaN	NaN	NaN	NaN	NaN	NaN	NaN	NaN	NaN	NaN	NaN	NaN	NaN	NaN	NaN	NaN	NaN	NaN	NaN	NaN	NaN	NaN	NaN	NaN	NaN	NaN	NaN	NaN	NaN	NaN	NaN
14	0.07	NaN	NaN	NaN	NaN	NaN	NaN	NaN	NaN	NaN	NaN	NaN	NaN	NaN	NaN	NaN	NaN	NaN	NaN	NaN	NaN	NaN	NaN	NaN	NaN	NaN	NaN	NaN	NaN	NaN	NaN	NaN	NaN	NaN	NaN	NaN	NaN	NaN	NaN	NaN	NaN	NaN	NaN	NaN	NaN	NaN	NaN	NaN	NaN
15	0.075	NaN	NaN	NaN	NaN	NaN	NaN	NaN	NaN	NaN	NaN	NaN	NaN	NaN	NaN	NaN	NaN	NaN	NaN	NaN	NaN	NaN	NaN	NaN	NaN	NaN	NaN	NaN	NaN	NaN	NaN	NaN	NaN	NaN	NaN	NaN	NaN	NaN	NaN	NaN	NaN	NaN	NaN	NaN	NaN	NaN	NaN	NaN	NaN
16	0.08	NaN	NaN	NaN	NaN	NaN	NaN	NaN	NaN	NaN	NaN	NaN	NaN	NaN	NaN	NaN	NaN	NaN	NaN	NaN	NaN	NaN	NaN	NaN	NaN	NaN	NaN	NaN	NaN	NaN	NaN	NaN	NaN	NaN	NaN	NaN	NaN	NaN	NaN	NaN	NaN	NaN	NaN	NaN	NaN	NaN	NaN	NaN	NaN
17	0.085	NaN	NaN	NaN	NaN	NaN	NaN	NaN	NaN	NaN	NaN	NaN	NaN	NaN	NaN	NaN	NaN	NaN	NaN	NaN	NaN	NaN	NaN	NaN	NaN	NaN	NaN	NaN	NaN	NaN	NaN	NaN	NaN	NaN	NaN	NaN	NaN	NaN	NaN	NaN	NaN	NaN	NaN	NaN	NaN	NaN	NaN	NaN	NaN
18	0.09	NaN	NaN	NaN	NaN	NaN	NaN	NaN	NaN	NaN	NaN	NaN	NaN	NaN	NaN	NaN	NaN	NaN	NaN	NaN	NaN	NaN	NaN	NaN	NaN	NaN	NaN	NaN	NaN	NaN	NaN	NaN	NaN	NaN	NaN	NaN	NaN	NaN	NaN	NaN	NaN	NaN	NaN	NaN	NaN	NaN	NaN	NaN	NaN
19	0.095	NaN	NaN	NaN	NaN	NaN	NaN	NaN	NaN	NaN	NaN	NaN	NaN	NaN	NaN	NaN	NaN	NaN	NaN	NaN	NaN	NaN	NaN	NaN	NaN	NaN	NaN	NaN	NaN	NaN	NaN	NaN	NaN	NaN	NaN	NaN	NaN	NaN	NaN	NaN	NaN	NaN	NaN	NaN	NaN	NaN	NaN	NaN	NaN
20	0.1	NaN	NaN	NaN	NaN	NaN	NaN	NaN	NaN	NaN	NaN	NaN	NaN	NaN	NaN	NaN	NaN	NaN	NaN	NaN	NaN	NaN	NaN	NaN	NaN	NaN	NaN	NaN	NaN	NaN	NaN	NaN	NaN	NaN	NaN	NaN	NaN	NaN	NaN	NaN	NaN	NaN	NaN	NaN	NaN	NaN	NaN	NaN	NaN
21	0.105	NaN	NaN	NaN	NaN	NaN	NaN	NaN	NaN	NaN	NaN	NaN	NaN	NaN	NaN	NaN	NaN	NaN	NaN	NaN	NaN	NaN	NaN	NaN	NaN	NaN	NaN	NaN	NaN	NaN	NaN	NaN	NaN	NaN	NaN	NaN	NaN	NaN	NaN	NaN	NaN	NaN	NaN	NaN	NaN	NaN	NaN	NaN	NaN
22	0.11	NaN	NaN	NaN	NaN	NaN	NaN	NaN	NaN	NaN	NaN	NaN	NaN	NaN	NaN	NaN	NaN	NaN	NaN	NaN	NaN	NaN	NaN	NaN	NaN	NaN	NaN	NaN	NaN	NaN	NaN	NaN	NaN	NaN	NaN	NaN	NaN	NaN	NaN	NaN	NaN	NaN	NaN	NaN	NaN	NaN	NaN	NaN	NaN
23	0.115	NaN	NaN	NaN	NaN	NaN	NaN	NaN	NaN	NaN	NaN	NaN	NaN	NaN	NaN	NaN	NaN	NaN	NaN	NaN	NaN	NaN	NaN	NaN	NaN	NaN	NaN	NaN	NaN	NaN	NaN	NaN	NaN	NaN	NaN	NaN	NaN	NaN	NaN	NaN	NaN	NaN	NaN	NaN	NaN	NaN	NaN	NaN	NaN
24	0.12	NaN	NaN	NaN	NaN	NaN	NaN	NaN	NaN	NaN	NaN	NaN	NaN	NaN	NaN	NaN	NaN	NaN	NaN	NaN	NaN	NaN	NaN	NaN	NaN	NaN	NaN	NaN	NaN	NaN	NaN	NaN	NaN	NaN	NaN	NaN	NaN	NaN	NaN	NaN	NaN	NaN	NaN	NaN	NaN	NaN	NaN	NaN	NaN
25	0.125	NaN	NaN	NaN	NaN	NaN	NaN	NaN	NaN	NaN	NaN	NaN	NaN	NaN	NaN	NaN	NaN	NaN	NaN	NaN	NaN	NaN	NaN	NaN	NaN	NaN	NaN	NaN	NaN	NaN	NaN	NaN	NaN	NaN	NaN	NaN	NaN	NaN	NaN	NaN	NaN	NaN	NaN	NaN	NaN	NaN	NaN	NaN	NaN
26	0.13	NaN	NaN	NaN	NaN	NaN	NaN	NaN	NaN	NaN	NaN	NaN	NaN	NaN	NaN	NaN	NaN	NaN	NaN	NaN	NaN	NaN	NaN	NaN	NaN	NaN	NaN	NaN	NaN	NaN	NaN	NaN	NaN	NaN	NaN	NaN	NaN	NaN	NaN	NaN	NaN	NaN	NaN	NaN	NaN	NaN	NaN	NaN	NaN
27	0.135	NaN	NaN	NaN	NaN	NaN	NaN	NaN	NaN	NaN	NaN	NaN	NaN	NaN	NaN	NaN	NaN	NaN	NaN	NaN	NaN	NaN	NaN	NaN	NaN	NaN	NaN	NaN	NaN	NaN	NaN	NaN	NaN	NaN	NaN	NaN	NaN	NaN	NaN	NaN	NaN	NaN	NaN	NaN	NaN	NaN	NaN	NaN	NaN
28	0.14	NaN	NaN	NaN	NaN	NaN	NaN	NaN	NaN	NaN	NaN	NaN	NaN	NaN	NaN	NaN	NaN	NaN	NaN	NaN	NaN	NaN	NaN	NaN	NaN	NaN	NaN	NaN	NaN	NaN	NaN	NaN	NaN	NaN	NaN	NaN	NaN	NaN	NaN	NaN	NaN	NaN	NaN	NaN	NaN	NaN	NaN	NaN	NaN
29	0.145	NaN	NaN	NaN	NaN	NaN	NaN	NaN	NaN	NaN	NaN	NaN	NaN	NaN	NaN	NaN	NaN	NaN	NaN	NaN	NaN	NaN	NaN	NaN	NaN	NaN	NaN	NaN	NaN	NaN	NaN	NaN	NaN	NaN	NaN	NaN	NaN	NaN	NaN	NaN	NaN	NaN	NaN	NaN	NaN	NaN	NaN	NaN	NaN
30	0.15	NaN	NaN	NaN	NaN	NaN	NaN	NaN	NaN	NaN	NaN	NaN	NaN	NaN	NaN	NaN	NaN	NaN	NaN	NaN	NaN	NaN	NaN	NaN	NaN	NaN	NaN	NaN	NaN	NaN	NaN	NaN	NaN	NaN	NaN	NaN	NaN	NaN	NaN	NaN	NaN	NaN	NaN	NaN	NaN	NaN	NaN	NaN	NaN
31	0.155	NaN	NaN	NaN	NaN	NaN	NaN	NaN	NaN	NaN	NaN	NaN	NaN	NaN	NaN	NaN	NaN	NaN	NaN	NaN	NaN	NaN	NaN	NaN	NaN	NaN	NaN	NaN	NaN	NaN	NaN	NaN	NaN	NaN	NaN	NaN	NaN	NaN	NaN	NaN	NaN	NaN	NaN	NaN	NaN	NaN	NaN	NaN	NaN
32	0.16	NaN	NaN	NaN	NaN	NaN	NaN	NaN	NaN	NaN	NaN	NaN	NaN	NaN	NaN	NaN	NaN	NaN	NaN	NaN	NaN	NaN	NaN	NaN	NaN	NaN	NaN	NaN	NaN	NaN	NaN	NaN	NaN	NaN	NaN	NaN	NaN	NaN	NaN	NaN	NaN	NaN	NaN	NaN	NaN	NaN	NaN	NaN	NaN
33	0.165	NaN	NaN	NaN	NaN	NaN	NaN	NaN	NaN	NaN	NaN	NaN	NaN	NaN	NaN	NaN	NaN	NaN	NaN	NaN	NaN	NaN	NaN	NaN	NaN	NaN	NaN	NaN	NaN	NaN	NaN	NaN	NaN	NaN	NaN	NaN	NaN	NaN	NaN	NaN	NaN	NaN	NaN	NaN	NaN	NaN	NaN	NaN	NaN
34	0.17	NaN	NaN	NaN	NaN	NaN	NaN	NaN	NaN	NaN	NaN	NaN	NaN	NaN	NaN	NaN	NaN	NaN	NaN	NaN	NaN	NaN	NaN	NaN	NaN	NaN	NaN	NaN	NaN	NaN	NaN	NaN	NaN	NaN	NaN	NaN	NaN	NaN	NaN	NaN	NaN	NaN	NaN	NaN	NaN	NaN	NaN	NaN	NaN
35	0.175	NaN	NaN	NaN	NaN	NaN	NaN	NaN	NaN	NaN	NaN	NaN	NaN	NaN	NaN	NaN	NaN	NaN	NaN	NaN	NaN	NaN	NaN	NaN	NaN	NaN	NaN	NaN	NaN	NaN	NaN	NaN	NaN	NaN	NaN	NaN	NaN	NaN	NaN	NaN	NaN	NaN	NaN	NaN	NaN	NaN	NaN	NaN	NaN
36	0.18	NaN	NaN	NaN	NaN	NaN	NaN	NaN	NaN	NaN	NaN	NaN	NaN	NaN	NaN	NaN	NaN	NaN	NaN	NaN	NaN	NaN	NaN	NaN	NaN	NaN	NaN	NaN	NaN	NaN	NaN	NaN	NaN	NaN	NaN	NaN	NaN	NaN	NaN	NaN	NaN	NaN	NaN	NaN	NaN	NaN	NaN	NaN	NaN
37	0.185	NaN	NaN	NaN	NaN	NaN	NaN	NaN	NaN	NaN	NaN	NaN	NaN	NaN	NaN	NaN	NaN	NaN	NaN	NaN	NaN	NaN	NaN	NaN	NaN	NaN	NaN	NaN	NaN	NaN	NaN	NaN	NaN	NaN	NaN	NaN	NaN	NaN	NaN	NaN	NaN	NaN	NaN	NaN	NaN	NaN	NaN	NaN	NaN
38	0.19	NaN	NaN	NaN	NaN	NaN	NaN	NaN	NaN	NaN	NaN	NaN	NaN	NaN	NaN	NaN	NaN	NaN	NaN	NaN	NaN	NaN	NaN	NaN	NaN	NaN	NaN	NaN	NaN	NaN	NaN	NaN	NaN	NaN	NaN	NaN	NaN	NaN	NaN	NaN	NaN	NaN	NaN	NaN	NaN	NaN	NaN	NaN	NaN
39	0.195	NaN	NaN	NaN	NaN	NaN	NaN	NaN	NaN	NaN	NaN	NaN	NaN	NaN	NaN	NaN	NaN	NaN	NaN	NaN	NaN	NaN	NaN	NaN	NaN	NaN	NaN	NaN	NaN	NaN	NaN	NaN	NaN	NaN	NaN	NaN	NaN	NaN	NaN	NaN	NaN	NaN	NaN	NaN	NaN	NaN	NaN	NaN	NaN
40	0.2	NaN	NaN	NaN	NaN	NaN	NaN	NaN	NaN	NaN	NaN	NaN	NaN	NaN	NaN	NaN	NaN	NaN	NaN	NaN	NaN	NaN	NaN	NaN	NaN	NaN	NaN	NaN	NaN	NaN	NaN	NaN	NaN	NaN	NaN	NaN	NaN	NaN	NaN	NaN	NaN	NaN	NaN	NaN	NaN	NaN	NaN	NaN	NaN
41	0.205	NaN	NaN	NaN	NaN	NaN	NaN	NaN	NaN	NaN	NaN	NaN	NaN	NaN	NaN	NaN	NaN	NaN	NaN	NaN	NaN	NaN	NaN	NaN	NaN	NaN	NaN	NaN	NaN	NaN	NaN	NaN	NaN	NaN	NaN	NaN	NaN	NaN	NaN	NaN	NaN	NaN	NaN	NaN	NaN	NaN	NaN	NaN	NaN
42	0.21	NaN	NaN	NaN	NaN	NaN	NaN	NaN	NaN	NaN	NaN	NaN	NaN	NaN	NaN	NaN	NaN	NaN	NaN	NaN	NaN	NaN	NaN	NaN	NaN	NaN	NaN	NaN	NaN	NaN	NaN	NaN	NaN	NaN	NaN	NaN	NaN	NaN	NaN	NaN	NaN	NaN	NaN	NaN	NaN	NaN	NaN	NaN	NaN
43	0.215	NaN	NaN	NaN	NaN	NaN	NaN	NaN	NaN	NaN	NaN	NaN	NaN	NaN	NaN	NaN	NaN	NaN	NaN	NaN	NaN	NaN	NaN	NaN	NaN	NaN	NaN	NaN	NaN	NaN	NaN	NaN	NaN	NaN	NaN	NaN	NaN	NaN	NaN	NaN	NaN	NaN	NaN	NaN	NaN	NaN	NaN	NaN	NaN
44	0.22	NaN	NaN	NaN	NaN	NaN	NaN	NaN	NaN	NaN	NaN	NaN	NaN	NaN	NaN	NaN	NaN	NaN	NaN	NaN	NaN	NaN	NaN	NaN	NaN	NaN	NaN	NaN	NaN	NaN	NaN	NaN	NaN	NaN	NaN	NaN	NaN	NaN	NaN	NaN	NaN	NaN	NaN	NaN	NaN	NaN	NaN	NaN	NaN
45	0.225	NaN	NaN	NaN	NaN	NaN	NaN	NaN	NaN	NaN	NaN	NaN	NaN	NaN	NaN	NaN	NaN	NaN	NaN	NaN	NaN	NaN	NaN	NaN	NaN	NaN	NaN	NaN	NaN	NaN	NaN	NaN	NaN	NaN	NaN	NaN	NaN	NaN	NaN	NaN	NaN	NaN	NaN	NaN	NaN	NaN	NaN	NaN	NaN
46	0.23	NaN	NaN	NaN	NaN	NaN	NaN	NaN	NaN	NaN	NaN	NaN	NaN	NaN	NaN	NaN	NaN	NaN	NaN	NaN	NaN	NaN	NaN	NaN	NaN	NaN	NaN	NaN	NaN	NaN	NaN	NaN	NaN	NaN	NaN	NaN	NaN	NaN	NaN	NaN	NaN	NaN	NaN	NaN	NaN	NaN	NaN	NaN	NaN
47	0.235	NaN	NaN	NaN	NaN	NaN	NaN	NaN	NaN	NaN	NaN	NaN	NaN	NaN	NaN	NaN	NaN	NaN	NaN	NaN	NaN	NaN	NaN	NaN	NaN	NaN	NaN	NaN	NaN	NaN	NaN	NaN	NaN	NaN	NaN	NaN	NaN	NaN	NaN	NaN	NaN	NaN	NaN	NaN	NaN	NaN	NaN	NaN	NaN
48	0.24	NaN	NaN	NaN	NaN	NaN	NaN	NaN	NaN	NaN	NaN	NaN	NaN	NaN	NaN	NaN	NaN	NaN	NaN	NaN	NaN	NaN	NaN	NaN	NaN	NaN	NaN	NaN	NaN	NaN	NaN	NaN	NaN	NaN	NaN	NaN	NaN	NaN	NaN	NaN	NaN	NaN	NaN	NaN	NaN	NaN	NaN	NaN	NaN
49	0.245	NaN	NaN	NaN	NaN	NaN	NaN	NaN	NaN	NaN	NaN	NaN	NaN	NaN	NaN	NaN	NaN	NaN	NaN	NaN	NaN	NaN	NaN	NaN	NaN	NaN	NaN	NaN	NaN	NaN	NaN	NaN	NaN	NaN	NaN	NaN	NaN	NaN	NaN	NaN	NaN	NaN	NaN	NaN	NaN	NaN	NaN	NaN	NaN
50	0.25	NaN	NaN	NaN	NaN	NaN	NaN	NaN	NaN	NaN	NaN	NaN	NaN	NaN	NaN	NaN	NaN	NaN	NaN	NaN	NaN	NaN	NaN	NaN	NaN	NaN	NaN	NaN	NaN	NaN	NaN	NaN	NaN	NaN	NaN	NaN	NaN	NaN	NaN	NaN	NaN	NaN	NaN	NaN	NaN	NaN	NaN	NaN	NaN
51	0.255	NaN	NaN	NaN	NaN	NaN	NaN	NaN	NaN	NaN	NaN	NaN	NaN	NaN	NaN	NaN	NaN	NaN	NaN	NaN	NaN	NaN	NaN	NaN	NaN	NaN	NaN	NaN	NaN	NaN	NaN	NaN	NaN	NaN	NaN	NaN	NaN	NaN	NaN	NaN	NaN	NaN	NaN	NaN	NaN	NaN	NaN	NaN	NaN
52	0.26	NaN	NaN	NaN	NaN	NaN	NaN	NaN	NaN	NaN	NaN	NaN	NaN	NaN	NaN	NaN	NaN	NaN	NaN	NaN	NaN	NaN	NaN	NaN	NaN	NaN	NaN	NaN	NaN	NaN	NaN	NaN	NaN	NaN	NaN	NaN	NaN	NaN	NaN	NaN	NaN	NaN	NaN	NaN	NaN	NaN	NaN	NaN	NaN
53	0.265	NaN	NaN	NaN	NaN	NaN	NaN	NaN	NaN	NaN	NaN	NaN	NaN	NaN	NaN	NaN	NaN	NaN	NaN	NaN	NaN	NaN	NaN	NaN	NaN	NaN	NaN	NaN	NaN	NaN	NaN	NaN	NaN	NaN	NaN	NaN	NaN	NaN	NaN	NaN	NaN	NaN	NaN	NaN	NaN	NaN	NaN	NaN	NaN
54	0.27	NaN	NaN	NaN	NaN	NaN	NaN	NaN	NaN	NaN	NaN	NaN	NaN	NaN	NaN	NaN	NaN	NaN	NaN	NaN	NaN	NaN	NaN	NaN	NaN	NaN	NaN	NaN	NaN	NaN	NaN	NaN	NaN	NaN	NaN	NaN	NaN	NaN	NaN	NaN	NaN	NaN	NaN	NaN	NaN	NaN	NaN	NaN	NaN
55	0.275	NaN	NaN	NaN	NaN	NaN	NaN	NaN	NaN	NaN	NaN	NaN	NaN	NaN	NaN	NaN	NaN	NaN	NaN	NaN	NaN	NaN	NaN	NaN	NaN	NaN	NaN	NaN	NaN	NaN	NaN	NaN	NaN	NaN	NaN	NaN	NaN	NaN	NaN	NaN	NaN	NaN	NaN	NaN	NaN	NaN	NaN	NaN	NaN
56	0.28	NaN	NaN	NaN	NaN	NaN	NaN	NaN	NaN	NaN	NaN	NaN	NaN	NaN	NaN	NaN	NaN	NaN	NaN	NaN	NaN	NaN	NaN	NaN	NaN	NaN	NaN	NaN	NaN	NaN	NaN	NaN	NaN	NaN	NaN	NaN	NaN	NaN	NaN	NaN	NaN	NaN	NaN	NaN	NaN	NaN	NaN	NaN	NaN
57	0.285	NaN	NaN	NaN	NaN	NaN	NaN	NaN	NaN	NaN	NaN	NaN	NaN	NaN	NaN	NaN	NaN	NaN	NaN	NaN	NaN	NaN	NaN	NaN	NaN	NaN	NaN	NaN	NaN	NaN	NaN	NaN	NaN	NaN	NaN	NaN	NaN	NaN	NaN	NaN	NaN	NaN	NaN	NaN	NaN	NaN	NaN	NaN	NaN
58	0.29	NaN	NaN	NaN	NaN	NaN	NaN	NaN	NaN	NaN	NaN	NaN	NaN	NaN	NaN	NaN	NaN	NaN	NaN	NaN	NaN	NaN	NaN	NaN	NaN	NaN	NaN	NaN	NaN	NaN	NaN	NaN	NaN	NaN	NaN	NaN	NaN	NaN	NaN	NaN	NaN	NaN	NaN	NaN	NaN	NaN	NaN	NaN	NaN
59	0.295	NaN	NaN	NaN	NaN	NaN	NaN	NaN	NaN	NaN	NaN	NaN	NaN	NaN	NaN	NaN	NaN	NaN	NaN	NaN	NaN	NaN	NaN	NaN	NaN	NaN	NaN	NaN	NaN	NaN	NaN	NaN	NaN	NaN	NaN	NaN	NaN	NaN	NaN	NaN	NaN	NaN	NaN	NaN	NaN	NaN	NaN	NaN	NaN
60	0.3	NaN	NaN	NaN	NaN	NaN	NaN	NaN	NaN	NaN	NaN	NaN	NaN	NaN	NaN	NaN	NaN	NaN	NaN	NaN	NaN	NaN	NaN	NaN	NaN	NaN	NaN	NaN	NaN	NaN	NaN	NaN	NaN	NaN	NaN	NaN	NaN	NaN	NaN	NaN	NaN	NaN	NaN	NaN	NaN	NaN	NaN	NaN	NaN
61	0.305	NaN	NaN	NaN	NaN	NaN	NaN	NaN	NaN	NaN	NaN	NaN	NaN	NaN	NaN	NaN	NaN	NaN	NaN	NaN	NaN	NaN	NaN	NaN	NaN	NaN	NaN	NaN	NaN	NaN	NaN	NaN	NaN	NaN	NaN	NaN	NaN	NaN	NaN	NaN	NaN	NaN	NaN	NaN	NaN	NaN	NaN	NaN	NaN
62	0.31	NaN	NaN	NaN	NaN	NaN	NaN	NaN	NaN	NaN	NaN	NaN	NaN	NaN	NaN	NaN	NaN	NaN	NaN	NaN	NaN	NaN	NaN	NaN	NaN	NaN	NaN	NaN	NaN	NaN	NaN	NaN	NaN	NaN	NaN	NaN	NaN	NaN	NaN	NaN	NaN	NaN	NaN	NaN	NaN	NaN	NaN	NaN	NaN
63	0.315	NaN	NaN	NaN	NaN	NaN	NaN	NaN	NaN	NaN	NaN	NaN	NaN	NaN	NaN	NaN	NaN	NaN	NaN	NaN	NaN	NaN	NaN	NaN	NaN	NaN	NaN	NaN	NaN	NaN	NaN	NaN	NaN	NaN	NaN	NaN	NaN	NaN	NaN	NaN	NaN	NaN	NaN	NaN	NaN	NaN	NaN	NaN	NaN
64	0.32	NaN	NaN	NaN	NaN	NaN	NaN	NaN	NaN	NaN	NaN	NaN	NaN	NaN	NaN	NaN	NaN	NaN	NaN	NaN	NaN	NaN	NaN	NaN	NaN	NaN	NaN	NaN	NaN	NaN	NaN	NaN	NaN	NaN	NaN	NaN	NaN	NaN	NaN	NaN	NaN	NaN	NaN	NaN	NaN	NaN	NaN	NaN	NaN
65	0.325	NaN	NaN	NaN	NaN	NaN	NaN	NaN	NaN	NaN	NaN	NaN	NaN	NaN	NaN	NaN	NaN	NaN	NaN	NaN	NaN	NaN	NaN	NaN	NaN	NaN	NaN	NaN	NaN	NaN	NaN	NaN	NaN	NaN	NaN	NaN	NaN	NaN	NaN	NaN	NaN	NaN	NaN	NaN	NaN	NaN	NaN	NaN	NaN
66	0.33	NaN	NaN	NaN	NaN	NaN	NaN	NaN	NaN	NaN	NaN	NaN	NaN	NaN	NaN	NaN	NaN	NaN	NaN	NaN	NaN	NaN	NaN	NaN	NaN	NaN	NaN	NaN	NaN	NaN	NaN	NaN	NaN	NaN	NaN	NaN	NaN	NaN	NaN	NaN	NaN	NaN	NaN	NaN	NaN	NaN	NaN	NaN	NaN
67	0.335	NaN	NaN	NaN	NaN	NaN	NaN	NaN	NaN	NaN	NaN	NaN	NaN	NaN	NaN	NaN	NaN	NaN	NaN	NaN	NaN	NaN	NaN	NaN	NaN	NaN	NaN	NaN	NaN	NaN	NaN	NaN	NaN	NaN	NaN	NaN	NaN	NaN	NaN	NaN	NaN	NaN	NaN	NaN	NaN	NaN	NaN	NaN	NaN
68	0.34	NaN	NaN	NaN	NaN	NaN	NaN	NaN	NaN	NaN	NaN	NaN	NaN	NaN	NaN	NaN	NaN	NaN	NaN	NaN	NaN	NaN	NaN	NaN	NaN	NaN	NaN	NaN	NaN	NaN	NaN	NaN	NaN	NaN	NaN	NaN	NaN	NaN	NaN	NaN	NaN	NaN	NaN	NaN	NaN	NaN	NaN	NaN	NaN
69	0.345	NaN	NaN	NaN	NaN	NaN	NaN	NaN	NaN	NaN	NaN	NaN	NaN	NaN	NaN	NaN	NaN	NaN	NaN	NaN	NaN	NaN	NaN	NaN	NaN	NaN	NaN	NaN	NaN	NaN	NaN	NaN	NaN	NaN	NaN	NaN	NaN	NaN	NaN	NaN	NaN	NaN	NaN	NaN	NaN	NaN	NaN	NaN	NaN
70	0.35	NaN	NaN	NaN	NaN	NaN	NaN	NaN	NaN	NaN	NaN	NaN	NaN	NaN	NaN	NaN	NaN	NaN	NaN	NaN	NaN	NaN	NaN	NaN	NaN	NaN	NaN	NaN	NaN	NaN	NaN	NaN	NaN	NaN	NaN	NaN	NaN	NaN	NaN	NaN	NaN	NaN	NaN	NaN	NaN	NaN	NaN	NaN	NaN
71	0.355	NaN	NaN	NaN	NaN	NaN	NaN	NaN	NaN	NaN	NaN	NaN	NaN	NaN	NaN	NaN	NaN	NaN	NaN	NaN	NaN	NaN	NaN	NaN	NaN	NaN	NaN	NaN	NaN	NaN	NaN	NaN	NaN	NaN	NaN	NaN	NaN	NaN	NaN	NaN	NaN	NaN	NaN	NaN	NaN	NaN	NaN	NaN	NaN
72	0.36	NaN	NaN	NaN	NaN	NaN	NaN	NaN	NaN	NaN	NaN	NaN	NaN	NaN	NaN	NaN	NaN	NaN	NaN	NaN	NaN	NaN	NaN	NaN	NaN	NaN	NaN	NaN	NaN	NaN	NaN	NaN	NaN	NaN	NaN	NaN	NaN	NaN	NaN	NaN	NaN	NaN	NaN	NaN	NaN	NaN	NaN	NaN	NaN
73	0.365	NaN	NaN	NaN	NaN	NaN	NaN	NaN	NaN	NaN	NaN	NaN	NaN	NaN	NaN	NaN	NaN	NaN	NaN	NaN	NaN	NaN	NaN	NaN	NaN	NaN	NaN	NaN	NaN	NaN	NaN	NaN	NaN	NaN	NaN	NaN	NaN	NaN	NaN	NaN	NaN	NaN	NaN	NaN	NaN	NaN	NaN	NaN	NaN
74	0.37	NaN	NaN	NaN	NaN	NaN	NaN	NaN	NaN	NaN	NaN	NaN	NaN	NaN	NaN	NaN	NaN	NaN	NaN	NaN	NaN	NaN	NaN	NaN	NaN	NaN	NaN	NaN	NaN	NaN	NaN	NaN	NaN	NaN	NaN	NaN	NaN	NaN	NaN	NaN	NaN	NaN	NaN	NaN	NaN	NaN	NaN	NaN	NaN
75	0.375	NaN	NaN	NaN	NaN	NaN	NaN	NaN	NaN	NaN	NaN	NaN	NaN	NaN	NaN	NaN	NaN	NaN	NaN	NaN	NaN	NaN	NaN	NaN	NaN	NaN	NaN	NaN	NaN	NaN	NaN	NaN	NaN	NaN	NaN	NaN	NaN	NaN	NaN	NaN	NaN	NaN	NaN	NaN	NaN	NaN	NaN	NaN	NaN
76	0.38	NaN	NaN	NaN	NaN	NaN	NaN	NaN	NaN	NaN	NaN	NaN	NaN	NaN	NaN	NaN	NaN	NaN	NaN	NaN	NaN	NaN	NaN	NaN	NaN	NaN	NaN	NaN	NaN	NaN	NaN	NaN	NaN	NaN	NaN	NaN	NaN	NaN	NaN	NaN	NaN	NaN	NaN	NaN	NaN	NaN	NaN	NaN	NaN
77	0.385	NaN	NaN	NaN	NaN	NaN	NaN	NaN	NaN	NaN	NaN	NaN	NaN	NaN	NaN	NaN	NaN	NaN	NaN	NaN	NaN	NaN	NaN	NaN	NaN	NaN	NaN	NaN	NaN	NaN	NaN	NaN	NaN	NaN	NaN	NaN	NaN	NaN	NaN	NaN	NaN	NaN	NaN	NaN	NaN	NaN	NaN	NaN	NaN
78	0.39	NaN	NaN	NaN	NaN	NaN	NaN	NaN	NaN	NaN	NaN	NaN	NaN	NaN	NaN	NaN	NaN	NaN	NaN	NaN	NaN	NaN	NaN	NaN	NaN	NaN	NaN	NaN	NaN	NaN	NaN	NaN	NaN	NaN	NaN	NaN	NaN	NaN	NaN	NaN	NaN	NaN	NaN	NaN	NaN	NaN	NaN	NaN	NaN
79	0.395	NaN	NaN	NaN	NaN	NaN	NaN	NaN	NaN	NaN	NaN	NaN	NaN	NaN	NaN	NaN	NaN	NaN	NaN	NaN	NaN	NaN	NaN	NaN	NaN	NaN	NaN	NaN	NaN	NaN	NaN	NaN	NaN	NaN	NaN	NaN	NaN	NaN	NaN	NaN	NaN	NaN	NaN	NaN	NaN	NaN	NaN	NaN	NaN
80	0.4	NaN	NaN	NaN	NaN	NaN	NaN	NaN	NaN	NaN	NaN	NaN	NaN	NaN	NaN	NaN	NaN	NaN	NaN	NaN	NaN	NaN	NaN	NaN	NaN	NaN	NaN	NaN	NaN	NaN	NaN	NaN	NaN	NaN	NaN	NaN	NaN	NaN	NaN	NaN	NaN	NaN	NaN	NaN	NaN	NaN	NaN	NaN	NaN
81	0.405	NaN	NaN	NaN	NaN	NaN	NaN	NaN	NaN	NaN	NaN	NaN	NaN	NaN	NaN	NaN	NaN	NaN	NaN	NaN	NaN	NaN	NaN	NaN	NaN	NaN	NaN	NaN	NaN	NaN	NaN	NaN	NaN	NaN	NaN	NaN	NaN	NaN	NaN	NaN	NaN	NaN	NaN	NaN	NaN	NaN	NaN	NaN	NaN
82	0.41	NaN	NaN	NaN	NaN	NaN	NaN	NaN	NaN	NaN	NaN	NaN	NaN	NaN	NaN	NaN	NaN	NaN	NaN	NaN	NaN	NaN	NaN	NaN	NaN	NaN	NaN	NaN	NaN	NaN	NaN	NaN	NaN	NaN	NaN	NaN	NaN	NaN	NaN	NaN	NaN	NaN	NaN	NaN	NaN	NaN	NaN	NaN	NaN
83	0.415	NaN	NaN	NaN	NaN	NaN	NaN	NaN	NaN	NaN	NaN	NaN	NaN	NaN	NaN	NaN	NaN	NaN	NaN	NaN	NaN	NaN	NaN	NaN	NaN	NaN	NaN	NaN	NaN	NaN	NaN	NaN	NaN	NaN	NaN	NaN	NaN	NaN	NaN	NaN	NaN	NaN	NaN	NaN	NaN	NaN	NaN	NaN	NaN
84	0.42	NaN	NaN	NaN	NaN	NaN	NaN	NaN	NaN	NaN	NaN	NaN	NaN	NaN	NaN	NaN	NaN	NaN	NaN	NaN	NaN	NaN	NaN	NaN	NaN	NaN	NaN	NaN	NaN	NaN	NaN	NaN	NaN	NaN	NaN	NaN	NaN	NaN	NaN	NaN	NaN	NaN	NaN	NaN	NaN	NaN	NaN	NaN	NaN
85	0.425	NaN	NaN	NaN	NaN	NaN	NaN	NaN	NaN	NaN	NaN	NaN	NaN	NaN	NaN	NaN	NaN	NaN	NaN	NaN	NaN	NaN	NaN	NaN	NaN	NaN	NaN	NaN	NaN	NaN	NaN	NaN	NaN	NaN	NaN	NaN	NaN	NaN	NaN	NaN	NaN	NaN	NaN	NaN	NaN	NaN	NaN	NaN	NaN
86	0.43	NaN	NaN	NaN	NaN	NaN	NaN	NaN	NaN	NaN	NaN	NaN	NaN	NaN	NaN	NaN	NaN	NaN	NaN	NaN	NaN	NaN	NaN	NaN	NaN	NaN	NaN	NaN	NaN	NaN	NaN	NaN	NaN	NaN	NaN	NaN	NaN	NaN	NaN	NaN	NaN	NaN	NaN	NaN	NaN	NaN	NaN	NaN	NaN
87	0.435	NaN	NaN	NaN	NaN	NaN	NaN	NaN	NaN	NaN	NaN	NaN	NaN	NaN	NaN	NaN	NaN	NaN	NaN	NaN	NaN	NaN	NaN	NaN	NaN	NaN	NaN	NaN	NaN	NaN	NaN	NaN	NaN	NaN	NaN	NaN	NaN	NaN	NaN	NaN	NaN	NaN	NaN	NaN	NaN	NaN	NaN	NaN	NaN
88	0.44	NaN	NaN	NaN	NaN	NaN	NaN	NaN	NaN	NaN	NaN	NaN	NaN	NaN	NaN	NaN	NaN	NaN	NaN	NaN	NaN	NaN	NaN	NaN	NaN	NaN	NaN	NaN	NaN	NaN	NaN	NaN	NaN	NaN	NaN	NaN	NaN	NaN	NaN	NaN	NaN	NaN	NaN	NaN	NaN	NaN	NaN	NaN	NaN
89	0.445	NaN	NaN	NaN	NaN	NaN	NaN	NaN	NaN	NaN	NaN	NaN	NaN	NaN	NaN	NaN	NaN	NaN	NaN	NaN	NaN	NaN	NaN	NaN	NaN	NaN	NaN	NaN	NaN	NaN	NaN	NaN	NaN	NaN	NaN	NaN	NaN	NaN	NaN	NaN	NaN	NaN	NaN	NaN	NaN	NaN	NaN	NaN	NaN
90	0.45	NaN	NaN	NaN	NaN	NaN	NaN	NaN	NaN	NaN	NaN	NaN	NaN	NaN	NaN	NaN	NaN	NaN	NaN	NaN	NaN	NaN	NaN	NaN	NaN	NaN	NaN	NaN	NaN	NaN	NaN	NaN	NaN	NaN	NaN	NaN	NaN	NaN	NaN	NaN	NaN	NaN	NaN	NaN	NaN	NaN	NaN	NaN	NaN
91	0.455	NaN	NaN	NaN	NaN	NaN	NaN	NaN	NaN	NaN	NaN	NaN	NaN	NaN	NaN	NaN	NaN	NaN	NaN	NaN	NaN	NaN	NaN	NaN	NaN	NaN	NaN	NaN	NaN	NaN	NaN	NaN	NaN	NaN	NaN	NaN	NaN	NaN	NaN	NaN	NaN	NaN	NaN	NaN	NaN	NaN	NaN	NaN	NaN
92	0.46	NaN	NaN	NaN	NaN	NaN	NaN	NaN	NaN	NaN	NaN	NaN	NaN	NaN	NaN	NaN	NaN	NaN	NaN	NaN	NaN	NaN	NaN	NaN	NaN	NaN	NaN	NaN	NaN	NaN	NaN	NaN	NaN	NaN	NaN	NaN	NaN	NaN	NaN	NaN	NaN	NaN	NaN	NaN	NaN	NaN	NaN	NaN	NaN
93	0.465	NaN	NaN	NaN	NaN	NaN	NaN	NaN	NaN	NaN	NaN	NaN	NaN	NaN	NaN	NaN	NaN	NaN	NaN	NaN	NaN	NaN	NaN	NaN	NaN	NaN	NaN	NaN	NaN	NaN	NaN	NaN	NaN	NaN	NaN	NaN	NaN	NaN	NaN	NaN	NaN	NaN	NaN	NaN	NaN	NaN	NaN	NaN	NaN
94	0.47	NaN	NaN	NaN	NaN	NaN	NaN	NaN	NaN	NaN	NaN	NaN	NaN	NaN	NaN	NaN	NaN	NaN	NaN	NaN	NaN	NaN	NaN	NaN	NaN	NaN	NaN	NaN	NaN	NaN	NaN	NaN	NaN	NaN	NaN	NaN	NaN	NaN	NaN	NaN	NaN	NaN	NaN	NaN	NaN	NaN	NaN	NaN	NaN
95	0.475	NaN	NaN	NaN	NaN	NaN	NaN	NaN	NaN	NaN	NaN	NaN	NaN	NaN	NaN	NaN	NaN	NaN	NaN	NaN	NaN	NaN	NaN	NaN	NaN	NaN	NaN	NaN	NaN	NaN	NaN	NaN	NaN	NaN	NaN	NaN	NaN	NaN	NaN	NaN	NaN	NaN	NaN	NaN	NaN	NaN	NaN	NaN	NaN
96	0.48	NaN	NaN	NaN	NaN	NaN	NaN	NaN	NaN	NaN	NaN	NaN	NaN	NaN	NaN	NaN	NaN	NaN	NaN	NaN	NaN	NaN	NaN	NaN	NaN	NaN	NaN	NaN	NaN	NaN	NaN	NaN	NaN	NaN	NaN	NaN	NaN	NaN	NaN	NaN	NaN	NaN	NaN	NaN	NaN	NaN	NaN	NaN	NaN
97	0.485	NaN	NaN	NaN	NaN	NaN	NaN	NaN	NaN	NaN	NaN	NaN	NaN	NaN	NaN	NaN	NaN	NaN	NaN	NaN	NaN	NaN	NaN	NaN	NaN	NaN	NaN	NaN	NaN	NaN	NaN	NaN	NaN	NaN	NaN	NaN	NaN	NaN	NaN	NaN	NaN	NaN	NaN	NaN	NaN	NaN	NaN	NaN	NaN
98	0.49	NaN	NaN	NaN	NaN	NaN	NaN	NaN	NaN	NaN	NaN	NaN	NaN	NaN	NaN	NaN	NaN	NaN	NaN	NaN	NaN	NaN	NaN	NaN	NaN	NaN	NaN	NaN	NaN	NaN	NaN	NaN	NaN	NaN	NaN	NaN	NaN	NaN	NaN	NaN	NaN	NaN	NaN	NaN	NaN	NaN	NaN	NaN	NaN
99	0.495	NaN	NaN	NaN	NaN	NaN	NaN	NaN	NaN	NaN	NaN	NaN	NaN	NaN	NaN	NaN	NaN	NaN	NaN	NaN	NaN	NaN	NaN	NaN	NaN	NaN	NaN	NaN	NaN	NaN	NaN	NaN	NaN	NaN	NaN	NaN	NaN	NaN	NaN	NaN	NaN	NaN	NaN	NaN	NaN	NaN	NaN	NaN	NaN
100	0.5	NaN	NaN	NaN	NaN	NaN	NaN	NaN	NaN	NaN	NaN	NaN	NaN	NaN	NaN	NaN	NaN	NaN	NaN	NaN	NaN	NaN	NaN	NaN	NaN	NaN	NaN	NaN	NaN	NaN	NaN	NaN	NaN	NaN	NaN	NaN	NaN	NaN	NaN	NaN	NaN	NaN	NaN	NaN	NaN	NaN	NaN	NaN	NaN
101	0.505	NaN	NaN	NaN	NaN	NaN	NaN	NaN	NaN	NaN	NaN	NaN	NaN	NaN	NaN	NaN	NaN	NaN	NaN	NaN	NaN	NaN	NaN	NaN	NaN	NaN	NaN	NaN	NaN	NaN	NaN	NaN	NaN	NaN	NaN	NaN	NaN	NaN	NaN	NaN	NaN	NaN	NaN	NaN	NaN	NaN	NaN	NaN	NaN
102	0.51	NaN	NaN	NaN	NaN	NaN	NaN	NaN	NaN	NaN	NaN	NaN	NaN	NaN	NaN	NaN	NaN	NaN	NaN	NaN	NaN	NaN	NaN	NaN	NaN	NaN	NaN	NaN	NaN	NaN	NaN	NaN	NaN	NaN	NaN	NaN	NaN	NaN	NaN	NaN	NaN	NaN	NaN	NaN	NaN	NaN	NaN	NaN	NaN
103	0.515	NaN	NaN	NaN	NaN	NaN	NaN	NaN	NaN	NaN	NaN	NaN	NaN	NaN	NaN	NaN	NaN	NaN	NaN	NaN	NaN	NaN	NaN	NaN	NaN	NaN	NaN	NaN	NaN	NaN	NaN	NaN	NaN	NaN	NaN	NaN	NaN	NaN	NaN	NaN	NaN	NaN	NaN	NaN	NaN	NaN	NaN	NaN	NaN
104	0.52	NaN	NaN	NaN	NaN	NaN	NaN	NaN	NaN	NaN	NaN	NaN	NaN	NaN	NaN	NaN	NaN	NaN	NaN	NaN	NaN	NaN	NaN	NaN	NaN	NaN	NaN	NaN	NaN	NaN	NaN	NaN	NaN	NaN	NaN	NaN	NaN	NaN	NaN	NaN	NaN	NaN	NaN	NaN	NaN	NaN	NaN	NaN	NaN
105	0.525	NaN	NaN	NaN	NaN	NaN	NaN	NaN	NaN	NaN	NaN	NaN	NaN	NaN	NaN	NaN	NaN	NaN	NaN	NaN	NaN	NaN	NaN	NaN	NaN	NaN	NaN	NaN	NaN	NaN	NaN	NaN	NaN	NaN	NaN	NaN	NaN	NaN	NaN	NaN	NaN	NaN	NaN	NaN	NaN	NaN	NaN	NaN	NaN
106	0.53	NaN	NaN	NaN	NaN	NaN	NaN	NaN	NaN	NaN	NaN	NaN	NaN	NaN	NaN	NaN	NaN	NaN	NaN	NaN	NaN	NaN	NaN	NaN	NaN	NaN	NaN	NaN	NaN	NaN	NaN	NaN	NaN	NaN	NaN	NaN	NaN	NaN	NaN	NaN	NaN	NaN	NaN	NaN	NaN	NaN	NaN	NaN	NaN
107	0.535	NaN	NaN	NaN	NaN	NaN	NaN	NaN	NaN	NaN	NaN	NaN	NaN	NaN	NaN	NaN	NaN	NaN	NaN	NaN	NaN	NaN	NaN	NaN	NaN	NaN	NaN	NaN	NaN	NaN	NaN	NaN	NaN	NaN	NaN	NaN	NaN	NaN	NaN	NaN	NaN	NaN	NaN	NaN	NaN	NaN	NaN	NaN	NaN
108	0.54	NaN	NaN	NaN	NaN	NaN	NaN	NaN	NaN	NaN	NaN	NaN	NaN	NaN	NaN	NaN	NaN	NaN	NaN	NaN	NaN	NaN	NaN	NaN	NaN	NaN	NaN	NaN	NaN	NaN	NaN	NaN	NaN	NaN	NaN	NaN	NaN	NaN	NaN	NaN	NaN	NaN	NaN	NaN	NaN	NaN	NaN	NaN	NaN
109	0.545	NaN	NaN	NaN	NaN	NaN	NaN	NaN	NaN	NaN	NaN	NaN	NaN	NaN	NaN	NaN	NaN	NaN	NaN	NaN	NaN	NaN	NaN	NaN	NaN	NaN	NaN	NaN	NaN	NaN	NaN	NaN	NaN	NaN	NaN	NaN	NaN	NaN	NaN	NaN	NaN	NaN	NaN	NaN	NaN	NaN	NaN	NaN	NaN
110	0.55	NaN	NaN	NaN	NaN	NaN	NaN	NaN	NaN	NaN	NaN	NaN	NaN	NaN	NaN	NaN	NaN	NaN	NaN	NaN	NaN	NaN	NaN	NaN	NaN	NaN	NaN	NaN	NaN	NaN	NaN	NaN	NaN	NaN	NaN	NaN	NaN	NaN	NaN	NaN	NaN	NaN	NaN	NaN	NaN	NaN	NaN	NaN	NaN
111	0.555	NaN	NaN	NaN	NaN	NaN	NaN	NaN	NaN	NaN	NaN	NaN	NaN	NaN	NaN	NaN	NaN	NaN	NaN	NaN	NaN	NaN	NaN	NaN	NaN	NaN	NaN	NaN	NaN	NaN	NaN	NaN	NaN	NaN	NaN	NaN	NaN	NaN	NaN	NaN	NaN	NaN	NaN	NaN	NaN	NaN	NaN	NaN	NaN
112	0.56	NaN	NaN	NaN	NaN	NaN	NaN	NaN	NaN	NaN	NaN	NaN	NaN	NaN	NaN	NaN	NaN	NaN	NaN	NaN	NaN	NaN	NaN	NaN	NaN	NaN	NaN	NaN	NaN	NaN	NaN	NaN	NaN	NaN	NaN	NaN	NaN	NaN	NaN	NaN	NaN	NaN	NaN	NaN	NaN	NaN	NaN	NaN	NaN
113	0.565	NaN	NaN	NaN	NaN	NaN	NaN	NaN	NaN	NaN	NaN	NaN	NaN	NaN	NaN	NaN	NaN	NaN	NaN	NaN	NaN	NaN	NaN	NaN	NaN	NaN	NaN	NaN	NaN	NaN	NaN	NaN	NaN	NaN	NaN	NaN	NaN	NaN	NaN	NaN	NaN	NaN	NaN	NaN	NaN	NaN	NaN	NaN	NaN
114	0.57	NaN	NaN	NaN	NaN	NaN	NaN	NaN	NaN	NaN	NaN	NaN	NaN	NaN	NaN	NaN	NaN	NaN	NaN	NaN	NaN	NaN	NaN	NaN	NaN	NaN	NaN	NaN	NaN	NaN	NaN	NaN	NaN	NaN	NaN	NaN	NaN	NaN	NaN	NaN	NaN	NaN	NaN	NaN	NaN	NaN	NaN	NaN	NaN
115	0.575	NaN	NaN	NaN	NaN	NaN	NaN	NaN	NaN	NaN	NaN	NaN	NaN	NaN	NaN	NaN	NaN	NaN	NaN	NaN	NaN	NaN	NaN	NaN	NaN	NaN	NaN	NaN	NaN	NaN	NaN	NaN	NaN	NaN	NaN	NaN	NaN	NaN	NaN	NaN	NaN	NaN	NaN	NaN	NaN	NaN	NaN	NaN	NaN
116	0.58	NaN	NaN	NaN	NaN	NaN	NaN	NaN	NaN	NaN	NaN	NaN	NaN	NaN	NaN	NaN	NaN	NaN	NaN	NaN	NaN	NaN	NaN	NaN	NaN	NaN	NaN	NaN	NaN	NaN	NaN	NaN	NaN	NaN	NaN	NaN	NaN	NaN	NaN	NaN	NaN	NaN	NaN	NaN	NaN	NaN	NaN	NaN	NaN
117	0.585	NaN	NaN	NaN	NaN	NaN	NaN	NaN	NaN	NaN	NaN	NaN	NaN	NaN	NaN	NaN	NaN	NaN	NaN	NaN	NaN	NaN	NaN	NaN	NaN	NaN	NaN	NaN	NaN	NaN	NaN	NaN	NaN	NaN	NaN	NaN	NaN	NaN	NaN	NaN	NaN	NaN	NaN	NaN	NaN	NaN	NaN	NaN	NaN
118	0.59	NaN	NaN	NaN	NaN	NaN	NaN	NaN	NaN	NaN	NaN	NaN	NaN	NaN	NaN	NaN	NaN	NaN	NaN	NaN	NaN	NaN	NaN	NaN	NaN	NaN	NaN	NaN	NaN	NaN	NaN	NaN	NaN	NaN	NaN	NaN	NaN	NaN	NaN	NaN	NaN	NaN	NaN	NaN	NaN	NaN	NaN	NaN	NaN
119	0.595	NaN	NaN	NaN	NaN	NaN	NaN	NaN	NaN	NaN	NaN	NaN	NaN	NaN	NaN	NaN	NaN	NaN	NaN	NaN	NaN	NaN	NaN	NaN	NaN	NaN	NaN	NaN	NaN	NaN	NaN	NaN	NaN	NaN	NaN	NaN	NaN	NaN	NaN	NaN	NaN	NaN	NaN	NaN	NaN	NaN	NaN	NaN	NaN
120	0.6	NaN	NaN	NaN	NaN	NaN	NaN	NaN	NaN	NaN	NaN	NaN	NaN	NaN	NaN	NaN	NaN	NaN	NaN	NaN	NaN	NaN	NaN	NaN	NaN	NaN	NaN	NaN	NaN	NaN	NaN	NaN	NaN	NaN	NaN	NaN	NaN	NaN	NaN	NaN	NaN	NaN	NaN	NaN	NaN	NaN	NaN	NaN	NaN
121	0.605	NaN	NaN	NaN	NaN	NaN	NaN	NaN	NaN	NaN	NaN	NaN	NaN	NaN	NaN	NaN	NaN	NaN	NaN	NaN	NaN	NaN	NaN	NaN	NaN	NaN	NaN	NaN	NaN	NaN	NaN	NaN	NaN	NaN	NaN	NaN	NaN	NaN	NaN	NaN	NaN	NaN	NaN	NaN	NaN	NaN	NaN	NaN	NaN
122	0.61	NaN	NaN	NaN	NaN	NaN	NaN	NaN	NaN	NaN	NaN	NaN	NaN	NaN	NaN	NaN	NaN	NaN	NaN	NaN	NaN	NaN	NaN	NaN	NaN	NaN	NaN	NaN	NaN	NaN	NaN	NaN	NaN	NaN	NaN	NaN	NaN	NaN	NaN	NaN	NaN	NaN	NaN	NaN	NaN	NaN	NaN	NaN	NaN
123	0.615	NaN	NaN	NaN	NaN	NaN	NaN	NaN	NaN	NaN	NaN	NaN	NaN	NaN	NaN	NaN	NaN	NaN	NaN	NaN	NaN	NaN	NaN	NaN	NaN	NaN	NaN	NaN	NaN	NaN	NaN	NaN	NaN	NaN	NaN	NaN	NaN	NaN	NaN	NaN	NaN	NaN	NaN	NaN	NaN	NaN	NaN	NaN	NaN
124	0.62	NaN	NaN	NaN	NaN	NaN	NaN	NaN	NaN	NaN	NaN	NaN	NaN	NaN	NaN	NaN	NaN	NaN	NaN	NaN	NaN	NaN	NaN	NaN	NaN	NaN	NaN	NaN	NaN	NaN	NaN	NaN	NaN	NaN	NaN	NaN	NaN	NaN	NaN	NaN	NaN	NaN	NaN	NaN	NaN	NaN	NaN	NaN	NaN
125	0.625	NaN	NaN	NaN	NaN	NaN	NaN	NaN	NaN	NaN	NaN	NaN	NaN	NaN	NaN	NaN	NaN	NaN	NaN	NaN	NaN	NaN	NaN	NaN	NaN	NaN	NaN	NaN	NaN	NaN	NaN	NaN	NaN	NaN	NaN	NaN	NaN	NaN	NaN	NaN	NaN	NaN	NaN	NaN	NaN	NaN	NaN	NaN	NaN
126	0.63	NaN	NaN	NaN	NaN	NaN	NaN	NaN	NaN	NaN	NaN	NaN	NaN	NaN	NaN	NaN	NaN	NaN	NaN	NaN	NaN	NaN	NaN	NaN	NaN	NaN	NaN	NaN	NaN	NaN	NaN	NaN	NaN	NaN	NaN	NaN	NaN	NaN	NaN	NaN	NaN	NaN	NaN	NaN	NaN	NaN	NaN	NaN	NaN
127	0.635	NaN	NaN	NaN	NaN	NaN	NaN	NaN	NaN	NaN	NaN	NaN	NaN	NaN	NaN	NaN	NaN	NaN	NaN	NaN	NaN	NaN	NaN	NaN	NaN	NaN	NaN	NaN	NaN	NaN	NaN	NaN	NaN	NaN	NaN	NaN	NaN	NaN	NaN	NaN	NaN	NaN	NaN	NaN	NaN	NaN	NaN	NaN	NaN
128	0.64	NaN	NaN	NaN	NaN	NaN	NaN	NaN	NaN	NaN	NaN	NaN	NaN	NaN	NaN	NaN	NaN	NaN	NaN	NaN	NaN	NaN	NaN	NaN	NaN	NaN	NaN	NaN	NaN	NaN	NaN	NaN	NaN	NaN	NaN	NaN	NaN	NaN	NaN	NaN	NaN	NaN	NaN	NaN	NaN	NaN	NaN	NaN	NaN
129	0.645	NaN	NaN	NaN	NaN	NaN	NaN	NaN	NaN	NaN	NaN	NaN	NaN	NaN	NaN	NaN	NaN	NaN	NaN	NaN	NaN	NaN	NaN	NaN	NaN	NaN	NaN	NaN	NaN	NaN	NaN	NaN	NaN	NaN	NaN	NaN	NaN	NaN	NaN	NaN	NaN	NaN	NaN	NaN	NaN	NaN	NaN	NaN	NaN
130	0.65	NaN	NaN	NaN	NaN	NaN	NaN	NaN	NaN	NaN	NaN	NaN	NaN	NaN	NaN	NaN	NaN	NaN	NaN	NaN	NaN	NaN	NaN	NaN	NaN	NaN	NaN	NaN	NaN	NaN	NaN	NaN	NaN	NaN	NaN	NaN	NaN	NaN	NaN	NaN	NaN	NaN	NaN	NaN	NaN	NaN	NaN	NaN	NaN
131	0.655	NaN	NaN	NaN	NaN	NaN	NaN	NaN	NaN	NaN	NaN	NaN	NaN	NaN	NaN	NaN	NaN	NaN	NaN	NaN	NaN	NaN	NaN	NaN	NaN	NaN	NaN	NaN	NaN	NaN	NaN	NaN	NaN	NaN	NaN	NaN	NaN	NaN	NaN	NaN	NaN	NaN	NaN	NaN	NaN	NaN	NaN	NaN	NaN
132	0.66	NaN	NaN	NaN	NaN	NaN	NaN	NaN	NaN	NaN	NaN	NaN	NaN	NaN	NaN	NaN	NaN	NaN	NaN	NaN	NaN	NaN	NaN	NaN	NaN	NaN	NaN	NaN	NaN	NaN	NaN	NaN	NaN	NaN	NaN	NaN	NaN	NaN	NaN	NaN	NaN	NaN	NaN	NaN	NaN	NaN	NaN	NaN	NaN
133	0.665	NaN	NaN	NaN	NaN	NaN	NaN	NaN	NaN	NaN	NaN	NaN	NaN	NaN	NaN	NaN	NaN	NaN	NaN	NaN	NaN	NaN	NaN	NaN	NaN	NaN	NaN	NaN	NaN	NaN	NaN	NaN	NaN	NaN	NaN	NaN	NaN	NaN	NaN	NaN	NaN	NaN	NaN	NaN	NaN	NaN	NaN	NaN	NaN
134	0.67	NaN	NaN	NaN	NaN	NaN	NaN	NaN	NaN	NaN	NaN	NaN	NaN	NaN	NaN	NaN	NaN	NaN	NaN	NaN	NaN	NaN	NaN	NaN	NaN	NaN	NaN	NaN	NaN	NaN	NaN	NaN	NaN	NaN	NaN	NaN	NaN	NaN	NaN	NaN	NaN	NaN	NaN	NaN	NaN	NaN	NaN	NaN	NaN
135	0.675	NaN	NaN	NaN	NaN	NaN	NaN	NaN	NaN	NaN	NaN	NaN	NaN	NaN	NaN	NaN	NaN	NaN	NaN	NaN	NaN	NaN	NaN	NaN	NaN	NaN	NaN	NaN	NaN	NaN	NaN	NaN	NaN	NaN	NaN	NaN	NaN	NaN	NaN	NaN	NaN	NaN	NaN	NaN	NaN	NaN	NaN	NaN	NaN
136	0.68	NaN	NaN	NaN	NaN	NaN	NaN	NaN	NaN	NaN	NaN	NaN	NaN	NaN	NaN	NaN	NaN	NaN	NaN	NaN	NaN	NaN	NaN	NaN	NaN	NaN	NaN	NaN	NaN	NaN	NaN	NaN	NaN	NaN	NaN	NaN	NaN	NaN	NaN	NaN	NaN	NaN	NaN	NaN	NaN	NaN	NaN	NaN	NaN
137	0.685	NaN	NaN	NaN	NaN	NaN	NaN	NaN	NaN	NaN	NaN	NaN	NaN	NaN	NaN	NaN	NaN	NaN	NaN	NaN	NaN	NaN	NaN	NaN	NaN	NaN	NaN	NaN	NaN	NaN	NaN	NaN	NaN	NaN	NaN	NaN	NaN	NaN	NaN	NaN	NaN	NaN	NaN	NaN	NaN	NaN	NaN	NaN	NaN
138	0.69	NaN	NaN	NaN	NaN	NaN	NaN	NaN	NaN	NaN	NaN	NaN	NaN	NaN	NaN	NaN	NaN	NaN	NaN	NaN	NaN	NaN	NaN	NaN	NaN	NaN	NaN	NaN	NaN	NaN	NaN	NaN	NaN	NaN	NaN	NaN	NaN	NaN	NaN	NaN	NaN	NaN	NaN	NaN	NaN	NaN	NaN	NaN	NaN
139	0.695	NaN	NaN	NaN	NaN	NaN	NaN	NaN	NaN	NaN	NaN	NaN	NaN	NaN	NaN	NaN	NaN	NaN	NaN	NaN	NaN	NaN	NaN	NaN	NaN	NaN	NaN	NaN	NaN	NaN	NaN	NaN	NaN	NaN	NaN	NaN	NaN	NaN	NaN	NaN	NaN	NaN	NaN	NaN	NaN	NaN	NaN	NaN	NaN
140	0.7	NaN	NaN	NaN	NaN	NaN	NaN	NaN	NaN	NaN	NaN	NaN	NaN	NaN	NaN	NaN	NaN	NaN	NaN	NaN	NaN	NaN	NaN	NaN	NaN	NaN	NaN	NaN	NaN	NaN	NaN	NaN	NaN	NaN	NaN	NaN	NaN	NaN	NaN	NaN	NaN	NaN	NaN	NaN	NaN	NaN	NaN	NaN	NaN
141	0.705	NaN	NaN	NaN	NaN	NaN	NaN	NaN	NaN	NaN	NaN	NaN	NaN	NaN	NaN	NaN	NaN	NaN	NaN	NaN	NaN	NaN	NaN	NaN	NaN	NaN	NaN	NaN	NaN	NaN	NaN	NaN	NaN	NaN	NaN	NaN	NaN	NaN	NaN	NaN	NaN	NaN	NaN	NaN	NaN	NaN	NaN	NaN	NaN
142	0.71	NaN	NaN	NaN	NaN	NaN	NaN	NaN	NaN	NaN	NaN	NaN	NaN	NaN	NaN	NaN	NaN	NaN	NaN	NaN	NaN	NaN	NaN	NaN	NaN	NaN	NaN	NaN	NaN	NaN	NaN	NaN	NaN	NaN	NaN	NaN	NaN	NaN	NaN	NaN	NaN	NaN	NaN	NaN	NaN	NaN	NaN	NaN	NaN
143	0.715	NaN	NaN	NaN	NaN	NaN	NaN	NaN	NaN	NaN	NaN	NaN	NaN	NaN	NaN	NaN	NaN	NaN	NaN	NaN	NaN	NaN	NaN	NaN	NaN	NaN	NaN	NaN	NaN	NaN	NaN	NaN	NaN	NaN	NaN	NaN	NaN	NaN	NaN	NaN	NaN	NaN	NaN	NaN	NaN	NaN	NaN	NaN	NaN
144	0.72	NaN	NaN	NaN	NaN	NaN	NaN	NaN	NaN	NaN	NaN	NaN	NaN	NaN	NaN	NaN	NaN	NaN	NaN	NaN	NaN	NaN	NaN	NaN	NaN	NaN	NaN	NaN	NaN	NaN	NaN	NaN	NaN	NaN	NaN	NaN	NaN	NaN	NaN	NaN	NaN	NaN	NaN	NaN	NaN	NaN	NaN	NaN	NaN
145	0.725	NaN	NaN	NaN	NaN	NaN	NaN	NaN	NaN	NaN	NaN	NaN	NaN	NaN	NaN	NaN	NaN	NaN	NaN	NaN	NaN	NaN	NaN	NaN	NaN	NaN	NaN	NaN	NaN	NaN	NaN	NaN	NaN	NaN	NaN	NaN	NaN	NaN	NaN	NaN	NaN	NaN	NaN	NaN	NaN	NaN	NaN	NaN	NaN
146	0.73	NaN	NaN	NaN	NaN	NaN	NaN	NaN	NaN	NaN	NaN	NaN	NaN	NaN	NaN	NaN	NaN	NaN	NaN	NaN	NaN	NaN	NaN	NaN	NaN	NaN	NaN	NaN	NaN	NaN	NaN	NaN	NaN	NaN	NaN	NaN	NaN	NaN	NaN	NaN	NaN	NaN	NaN	NaN	NaN	NaN	NaN	NaN	NaN
147	0.735	NaN	NaN	NaN	NaN	NaN	NaN	NaN	NaN	NaN	NaN	NaN	NaN	NaN	NaN	NaN	NaN	NaN	NaN	NaN	NaN	NaN	NaN	NaN	NaN	NaN	NaN	NaN	NaN	NaN	NaN	NaN	NaN	NaN	NaN	NaN	NaN	NaN	NaN	NaN	NaN	NaN	NaN	NaN	NaN	NaN	NaN	NaN	NaN
148	0.74	NaN	NaN	NaN	NaN	NaN	NaN	NaN	NaN	NaN	NaN	NaN	NaN	NaN	NaN	NaN	NaN	NaN	NaN	NaN	NaN	NaN	NaN	NaN	NaN	NaN	NaN	NaN	NaN	NaN	NaN	NaN	NaN	NaN	NaN	NaN	NaN	NaN	NaN	NaN	NaN	NaN	NaN	NaN	NaN	NaN	NaN	NaN	NaN
149	0.745	NaN	NaN	NaN	NaN	NaN	NaN	NaN	NaN	NaN	NaN	NaN	NaN	NaN	NaN	NaN	NaN	NaN	NaN	NaN	NaN	NaN	NaN	NaN	NaN	NaN	NaN	NaN	NaN	NaN	NaN	NaN	NaN	NaN	NaN	NaN	NaN	NaN	NaN	NaN	NaN	NaN	NaN	NaN	NaN	NaN	NaN	NaN	NaN
150	0.75	NaN	NaN	NaN	NaN	NaN	NaN	NaN	NaN	NaN	NaN	NaN	NaN	NaN	NaN	NaN	NaN	NaN	NaN	NaN	NaN	NaN	NaN	NaN	NaN	NaN	NaN	NaN	NaN	NaN	NaN	NaN	NaN	NaN	NaN	NaN	NaN	NaN	NaN	NaN	NaN	NaN	NaN	NaN	NaN	NaN	NaN	NaN	NaN
151	0.755	NaN	NaN	NaN	NaN	NaN	NaN	NaN	NaN	NaN	NaN	NaN	NaN	NaN	NaN	NaN	NaN	NaN	NaN	NaN	NaN	NaN	NaN	NaN	NaN	NaN	NaN	NaN	NaN	NaN	NaN	NaN	NaN	NaN	NaN	NaN	NaN	NaN	NaN	NaN	NaN	NaN	NaN	NaN	NaN	NaN	NaN	NaN	NaN
152	0.76	NaN	NaN	NaN	NaN	NaN	NaN	NaN	NaN	NaN	NaN	NaN	NaN	NaN	NaN	NaN	NaN	NaN	NaN	NaN	NaN	NaN	NaN	NaN	NaN	NaN	NaN	NaN	NaN	NaN	NaN	NaN	NaN	NaN	NaN	NaN	NaN	NaN	NaN	NaN	NaN	NaN	NaN	NaN	NaN	NaN	NaN	NaN	NaN
153	0.765	NaN	NaN	NaN	NaN	NaN	NaN	NaN	NaN	NaN	NaN	NaN	NaN	NaN	NaN	NaN	NaN	NaN	NaN	NaN	NaN	NaN	NaN	NaN	NaN	NaN	NaN	NaN	NaN	NaN	NaN	NaN	NaN	NaN	NaN	NaN	NaN	NaN	NaN	NaN	NaN	NaN	NaN	NaN	NaN	NaN	NaN	NaN	NaN
154	0.77	NaN	NaN	NaN	NaN	NaN	NaN	NaN	NaN	NaN	NaN	NaN	NaN	NaN	NaN	NaN	NaN	NaN	NaN	NaN	NaN	NaN	NaN	NaN	NaN	NaN	NaN	NaN	NaN	NaN	NaN	NaN	NaN	NaN	NaN	NaN	NaN	NaN	NaN	NaN	NaN	NaN	NaN	NaN	NaN	NaN	NaN	NaN	NaN
155	0.775	NaN	NaN	NaN	NaN	NaN	NaN	NaN	NaN	NaN	NaN	NaN	NaN	NaN	NaN	NaN	NaN	NaN	NaN	NaN	NaN	NaN	NaN	NaN	NaN	NaN	NaN	NaN	NaN	NaN	NaN	NaN	NaN	NaN	NaN	NaN	NaN	NaN	NaN	NaN	NaN	NaN	NaN	NaN	NaN	NaN	NaN	NaN	NaN
156	0.78	NaN	NaN	NaN	NaN	NaN	NaN	NaN	NaN	NaN	NaN	NaN	NaN	NaN	NaN	NaN	NaN	NaN	NaN	NaN	NaN	NaN	NaN	NaN	NaN	NaN	NaN	NaN	NaN	NaN	NaN	NaN	NaN	NaN	NaN	NaN	NaN	NaN	NaN	NaN	NaN	NaN	NaN	NaN	NaN	NaN	NaN	NaN	NaN
157	0.785	NaN	NaN	NaN	NaN	NaN	NaN	NaN	NaN	NaN	NaN	NaN	NaN	NaN	NaN	NaN	NaN	NaN	NaN	NaN	NaN	NaN	NaN	NaN	NaN	NaN	NaN	NaN	NaN	NaN	NaN	NaN	NaN	NaN	NaN	NaN	NaN	NaN	NaN	NaN	NaN	NaN	NaN	NaN	NaN	NaN	NaN	NaN	NaN
158	0.79	NaN	NaN	NaN	NaN	NaN	NaN	NaN	NaN	NaN	NaN	NaN	NaN	NaN	NaN	NaN	NaN	NaN	NaN	NaN	NaN	NaN	NaN	NaN	NaN	NaN	NaN	NaN	NaN	NaN	NaN	NaN	NaN	NaN	NaN	NaN	NaN	NaN	NaN	NaN	NaN	NaN	NaN	NaN	NaN	NaN	NaN	NaN	NaN
159	0.795	NaN	NaN	NaN	NaN	NaN	NaN	NaN	NaN	NaN	NaN	NaN	NaN	NaN	NaN	NaN	NaN	NaN	NaN	NaN	NaN	NaN	NaN	NaN	NaN	NaN	NaN	NaN	NaN	NaN	NaN	NaN	NaN	NaN	NaN	NaN	NaN	NaN	NaN	NaN	NaN	NaN	NaN	NaN	NaN	NaN	NaN	NaN	NaN
160	0.8	NaN	NaN	NaN	NaN	NaN	NaN	NaN	NaN	NaN	NaN	NaN	NaN	NaN	NaN	NaN	NaN	NaN	NaN	NaN	NaN	NaN	NaN	NaN	NaN	NaN	NaN	NaN	NaN	NaN	NaN	NaN	NaN	NaN	NaN	NaN	NaN	NaN	NaN	NaN	NaN	NaN	NaN	NaN	NaN	NaN	NaN	NaN	NaN
161	0.805	NaN	NaN	NaN	NaN	NaN	NaN	NaN	NaN	NaN	NaN	NaN	NaN	NaN	NaN	NaN	NaN	NaN	NaN	NaN	NaN	NaN	NaN	NaN	NaN	NaN	NaN	NaN	NaN	NaN	NaN	NaN	NaN	NaN	NaN	NaN	NaN	NaN	NaN	NaN	NaN	NaN	NaN	NaN	NaN	NaN	NaN	NaN	NaN
162	0.81	NaN	NaN	NaN	NaN	NaN	NaN	NaN	NaN	NaN	NaN	NaN	NaN	NaN	NaN	NaN	NaN	NaN	NaN	NaN	NaN	NaN	NaN	NaN	NaN	NaN	NaN	NaN	NaN	NaN	NaN	NaN	NaN	NaN	NaN	NaN	NaN	NaN	NaN	NaN	NaN	NaN	NaN	NaN	NaN	NaN	NaN	NaN	NaN
163	0.815	NaN	NaN	NaN	NaN	NaN	NaN	NaN	NaN	NaN	NaN	NaN	NaN	NaN	NaN	NaN	NaN	NaN	NaN	NaN	NaN	NaN	NaN	NaN	NaN	NaN	NaN	NaN	NaN	NaN	NaN	NaN	NaN	NaN	NaN	NaN	NaN	NaN	NaN	NaN	NaN	NaN	NaN	NaN	NaN	NaN	NaN	NaN	NaN
164	0.82	NaN	NaN	NaN	NaN	NaN	NaN	NaN	NaN	NaN	NaN	NaN	NaN	NaN	NaN	NaN	NaN	NaN	NaN	NaN	NaN	NaN	NaN	NaN	NaN	NaN	NaN	NaN	NaN	NaN	NaN	NaN	NaN	NaN	NaN	NaN	NaN	NaN	NaN	NaN	NaN	NaN	NaN	NaN	NaN	NaN	NaN	NaN	NaN
165	0.825	NaN	NaN	NaN	NaN	NaN	NaN	NaN	NaN	NaN	NaN	NaN	NaN	NaN	NaN	NaN	NaN	NaN	NaN	NaN	NaN	NaN	NaN	NaN	NaN	NaN	NaN	NaN	NaN	NaN	NaN	NaN	NaN	NaN	NaN	NaN	NaN	NaN	NaN	NaN	NaN	NaN	NaN	NaN	NaN	NaN	NaN	NaN	NaN
166	0.83	NaN	NaN	NaN	NaN	NaN	NaN	NaN	NaN	NaN	NaN	NaN	NaN	NaN	NaN	NaN	NaN	NaN	NaN	NaN	NaN	NaN	NaN	NaN	NaN	NaN	NaN	NaN	NaN	NaN	NaN	NaN	NaN	NaN	NaN	NaN	NaN	NaN	NaN	NaN	NaN	NaN	NaN	NaN	NaN	NaN	NaN	NaN	NaN
167	0.835	NaN	NaN	NaN	NaN	NaN	NaN	NaN	NaN	NaN	NaN	NaN	NaN	NaN	NaN	NaN	NaN	NaN	NaN	NaN	NaN	NaN	NaN	NaN	NaN	NaN	NaN	NaN	NaN	NaN	NaN	NaN	NaN	NaN	NaN	NaN	NaN	NaN	NaN	NaN	NaN	NaN	NaN	NaN	NaN	NaN	NaN	NaN	NaN
168	0.84	NaN	NaN	NaN	NaN	NaN	NaN	NaN	NaN	NaN	NaN	NaN	NaN	NaN	NaN	NaN	NaN	NaN	NaN	NaN	NaN	NaN	NaN	NaN	NaN	NaN	NaN	NaN	NaN	NaN	NaN	NaN	NaN	NaN	NaN	NaN	NaN	NaN	NaN	NaN	NaN	NaN	NaN	NaN	NaN	NaN	NaN	NaN	NaN
169	0.845	NaN	NaN	NaN	NaN	NaN	NaN	NaN	NaN	NaN	NaN	NaN	NaN	NaN	NaN	NaN	NaN	NaN	NaN	NaN	NaN	NaN	NaN	NaN	NaN	NaN	NaN	NaN	NaN	NaN	NaN	NaN	NaN	NaN	NaN	NaN	NaN	NaN	NaN	NaN	NaN	NaN	NaN	NaN	NaN	NaN	NaN	NaN	NaN
170	0.85	NaN	NaN	NaN	NaN	NaN	NaN	NaN	NaN	NaN	NaN	NaN	NaN	NaN	NaN	NaN	NaN	NaN	NaN	NaN	NaN	NaN	NaN	NaN	NaN	NaN	NaN	NaN	NaN	NaN	NaN	NaN	NaN	NaN	NaN	NaN	NaN	NaN	NaN	NaN	NaN	NaN	NaN	NaN	NaN	NaN	NaN	NaN	NaN
171	0.855	NaN	NaN	NaN	NaN	NaN	NaN	NaN	NaN	NaN	NaN	NaN	NaN	NaN	NaN	NaN	NaN	NaN	NaN	NaN	NaN	NaN	NaN	NaN	NaN	NaN	NaN	NaN	NaN	NaN	NaN	NaN	NaN	NaN	NaN	NaN	NaN	NaN	NaN	NaN	NaN	NaN	NaN	NaN	NaN	NaN	NaN	NaN	NaN
172	0.86	NaN	NaN	NaN	NaN	NaN	NaN	NaN	NaN	NaN	NaN	NaN	NaN	NaN	NaN	NaN	NaN	NaN	NaN	NaN	NaN	NaN	NaN	NaN	NaN	NaN	NaN	NaN	NaN	NaN	NaN	NaN	NaN	NaN	NaN	NaN	NaN	NaN	NaN	NaN	NaN	NaN	NaN	NaN	NaN	NaN	NaN	NaN	NaN
173	0.865	NaN	NaN	NaN	NaN	NaN	NaN	NaN	NaN	NaN	NaN	NaN	NaN	NaN	NaN	NaN	NaN	NaN	NaN	NaN	NaN	NaN	NaN	NaN	NaN	NaN	NaN	NaN	NaN	NaN	NaN	NaN	NaN	NaN	NaN	NaN	NaN	NaN	NaN	NaN	NaN	NaN	NaN	NaN	NaN	NaN	NaN	NaN	NaN
174	0.87	NaN	NaN	NaN	NaN	NaN	NaN	NaN	NaN	NaN	NaN	NaN	NaN	NaN	NaN	NaN	NaN	NaN	NaN	NaN	NaN	NaN	NaN	NaN	NaN	NaN	NaN	NaN	NaN	NaN	NaN	NaN	NaN	NaN	NaN	NaN	NaN	NaN	NaN	NaN	NaN	NaN	NaN	NaN	NaN	NaN	NaN	NaN	NaN
175	0.875	NaN	NaN	NaN	NaN	NaN	NaN	NaN	NaN	NaN	NaN	NaN	NaN	NaN	NaN	NaN	NaN	NaN	NaN	NaN	NaN	NaN	NaN	NaN	NaN	NaN	NaN	NaN	NaN	NaN	NaN	NaN	NaN	NaN	NaN	NaN	NaN	NaN	NaN	NaN	NaN	NaN	NaN	NaN	NaN	NaN	NaN	NaN	NaN
176	0.88	NaN	NaN	NaN	NaN	NaN	NaN	NaN	NaN	NaN	NaN	NaN	NaN	NaN	NaN	NaN	NaN	NaN	NaN	NaN	NaN	NaN	NaN	NaN	NaN	NaN	NaN	NaN	NaN	NaN	NaN	NaN	NaN	NaN	NaN	NaN	NaN	NaN	NaN	NaN	NaN	NaN	NaN	NaN	NaN	NaN	NaN	NaN	NaN
177	0.885	NaN	NaN	NaN	NaN	NaN	NaN	NaN	NaN	NaN	NaN	NaN	NaN	NaN	NaN	NaN	NaN	NaN	NaN	NaN	NaN	NaN	NaN	NaN	NaN	NaN	NaN	NaN	NaN	NaN	NaN	NaN	NaN	NaN	NaN	NaN	NaN	NaN	NaN	NaN	NaN	NaN	NaN	NaN	NaN	NaN	NaN	NaN	NaN
178	0.89	NaN	NaN	NaN	NaN	NaN	NaN	NaN	NaN	NaN	NaN	NaN	NaN	NaN	NaN	NaN	NaN	NaN	NaN	NaN	NaN	NaN	NaN	NaN	NaN	NaN	NaN	NaN	NaN	NaN	NaN	NaN	NaN	NaN	NaN	NaN	NaN	NaN	NaN	NaN	NaN	NaN	NaN	NaN	NaN	NaN	NaN	NaN	NaN
179	0.895	NaN	NaN	NaN	NaN	NaN	NaN	NaN	NaN	NaN	NaN	NaN	NaN	NaN	NaN	NaN	NaN	NaN	NaN	NaN	NaN	NaN	NaN	NaN	NaN	NaN	NaN	NaN	NaN	NaN	NaN	NaN	NaN	NaN	NaN	NaN	NaN	NaN	NaN	NaN	NaN	NaN	NaN	NaN	NaN	NaN	NaN	NaN	NaN
180	0.9	NaN	NaN	NaN	NaN	NaN	NaN	NaN	NaN	NaN	NaN	NaN	NaN	NaN	NaN	NaN	NaN	NaN	NaN	NaN	NaN	NaN	NaN	NaN	NaN	NaN	NaN	NaN	NaN	NaN	NaN	NaN	NaN	NaN	NaN	NaN	NaN	NaN	NaN	NaN	NaN	NaN	NaN	NaN	NaN	NaN	NaN	NaN	NaN
181	0.905	NaN	NaN	NaN	NaN	NaN	NaN	NaN	NaN	NaN	NaN	NaN	NaN	NaN	NaN	NaN	NaN	NaN	NaN	NaN	NaN	NaN	NaN	NaN	NaN	NaN	NaN	NaN	NaN	NaN	NaN	NaN	NaN	NaN	NaN	NaN	NaN	NaN	NaN	NaN	NaN	NaN	NaN	NaN	NaN	NaN	NaN	NaN	NaN
182	0.91	NaN	NaN	NaN	NaN	NaN	NaN	NaN	NaN	NaN	NaN	NaN	NaN	NaN	NaN	NaN	NaN	NaN	NaN	NaN	NaN	NaN	NaN	NaN	NaN	NaN	NaN	NaN	NaN	NaN	NaN	NaN	NaN	NaN	NaN	NaN	NaN	NaN	NaN	NaN	NaN	NaN	NaN	NaN	NaN	NaN	NaN	NaN	NaN
183	0.915	NaN	NaN	NaN	NaN	NaN	NaN	NaN	NaN	NaN	NaN	NaN	NaN	NaN	NaN	NaN	NaN	NaN	NaN	NaN	NaN	NaN	NaN	NaN	NaN	NaN	NaN	NaN	NaN	NaN	NaN	NaN	NaN	NaN	NaN	NaN	NaN	NaN	NaN	NaN	NaN	NaN	NaN	NaN	NaN	NaN	NaN	NaN	NaN
184	0.92	NaN	NaN	NaN	NaN	NaN	NaN	NaN	NaN	NaN	NaN	NaN	NaN	NaN	NaN	NaN	NaN	NaN	NaN	NaN	NaN	NaN	NaN	NaN	NaN	NaN	NaN	NaN	NaN	NaN	NaN	NaN	NaN	NaN	NaN	NaN	NaN	NaN	NaN	NaN	NaN	NaN	NaN	NaN	NaN	NaN	NaN	NaN	NaN
185	0.925	NaN	NaN	NaN	NaN	NaN	NaN	NaN	NaN	NaN	NaN	NaN	NaN	NaN	NaN	NaN	NaN	NaN	NaN	NaN	NaN	NaN	NaN	NaN	NaN	NaN	NaN	NaN	NaN	NaN	NaN	NaN	NaN	NaN	NaN	NaN	NaN	NaN	NaN	NaN	NaN	NaN	NaN	NaN	NaN	NaN	NaN	NaN	NaN
186	0.93	NaN	NaN	NaN	NaN	NaN	NaN	NaN	NaN	NaN	NaN	NaN	NaN	NaN	NaN	NaN	NaN	NaN	NaN	NaN	NaN	NaN	NaN	NaN	NaN	NaN	NaN	NaN	NaN	NaN	NaN	NaN	NaN	NaN	NaN	NaN	NaN	NaN	NaN	NaN	NaN	NaN	NaN	NaN	NaN	NaN	NaN	NaN	NaN
187	0.935	NaN	NaN	NaN	NaN	NaN	NaN	NaN	NaN	NaN	NaN	NaN	NaN	NaN	NaN	NaN	NaN	NaN	NaN	NaN	NaN	NaN	NaN	NaN	NaN	NaN	NaN	NaN	NaN	NaN	NaN	NaN	NaN	NaN	NaN	NaN	NaN	NaN	NaN	NaN	NaN	NaN	NaN	NaN	NaN	NaN	NaN	NaN	NaN
188	0.94	NaN	NaN	NaN	NaN	NaN	NaN	NaN	NaN	NaN	NaN	NaN	NaN	NaN	NaN	NaN	NaN	NaN	NaN	NaN	NaN	NaN	NaN	NaN	NaN	NaN	NaN	NaN	NaN	NaN	NaN	NaN	NaN	NaN	NaN	NaN	NaN	NaN	NaN	NaN	NaN	NaN	NaN	NaN	NaN	NaN	NaN	NaN	NaN
189	0.945	NaN	NaN	NaN	NaN	NaN	NaN	NaN	NaN	NaN	NaN	NaN	NaN	NaN	NaN	NaN	NaN	NaN	NaN	NaN	NaN	NaN	NaN	NaN	NaN	NaN	NaN	NaN	NaN	NaN	NaN	NaN	NaN	NaN	NaN	NaN	NaN	NaN	NaN	NaN	NaN	NaN	NaN	NaN	NaN	NaN	NaN	NaN	NaN
190	0.95	NaN	NaN	NaN	NaN	NaN	NaN	NaN	NaN	NaN	NaN	NaN	NaN	NaN	NaN	NaN	NaN	NaN	NaN	NaN	NaN	NaN	NaN	NaN	NaN	NaN	NaN	NaN	NaN	NaN	NaN	NaN	NaN	NaN	NaN	NaN	NaN	NaN	NaN	NaN	NaN	NaN	NaN	NaN	NaN	NaN	NaN	NaN	NaN
191	0.955	NaN	NaN	NaN	NaN	NaN	NaN	NaN	NaN	NaN	NaN	NaN	NaN	NaN	NaN	NaN	NaN	NaN	NaN	NaN	NaN	NaN	NaN	NaN	NaN	NaN	NaN	NaN	NaN	NaN	NaN	NaN	NaN	NaN	NaN	NaN	NaN	NaN	NaN	NaN	NaN	NaN	NaN	NaN	NaN	NaN	NaN	NaN	NaN
192	0.96	NaN	NaN	NaN	NaN	NaN	NaN	NaN	NaN	NaN	NaN	NaN	NaN	NaN	NaN	NaN	NaN	NaN	NaN	NaN	NaN	NaN	NaN	NaN	NaN	NaN	NaN	NaN	NaN	NaN	NaN	NaN	NaN	NaN	NaN	NaN	NaN	NaN	NaN	NaN	NaN	NaN	NaN	NaN	NaN	NaN	NaN	NaN	NaN
193	0.965	NaN	NaN	NaN	NaN	NaN	NaN	NaN	NaN	NaN	NaN	NaN	NaN	NaN	NaN	NaN	NaN	NaN	NaN	NaN	NaN	NaN	NaN	NaN	NaN	NaN	NaN	NaN	NaN	NaN	NaN	NaN	NaN	NaN	NaN	NaN	NaN	NaN	NaN	NaN	NaN	NaN	NaN	NaN	NaN	NaN	NaN	NaN	NaN
194	0.97	NaN	NaN	NaN	NaN	NaN	NaN	NaN	NaN	NaN	NaN	NaN	NaN	NaN	NaN	NaN	NaN	NaN	NaN	NaN	NaN	NaN	NaN	NaN	NaN	NaN	NaN	NaN	NaN	NaN	NaN	NaN	NaN	NaN	NaN	NaN	NaN	NaN	NaN	NaN	NaN	NaN	NaN	NaN	NaN	NaN	NaN	NaN	NaN
195	0.975	NaN	NaN	NaN	NaN	NaN	NaN	NaN	NaN	NaN	NaN	NaN	NaN	NaN	NaN	NaN	NaN	NaN	NaN	NaN	NaN	NaN	NaN	NaN	NaN	NaN	NaN	NaN	NaN	NaN	NaN	NaN	NaN	NaN	NaN	NaN	NaN	NaN	NaN	NaN	NaN	NaN	NaN	NaN	NaN	NaN	NaN	NaN	NaN
196	0.98	NaN	NaN	NaN	NaN	NaN	NaN	NaN	NaN	NaN	NaN	NaN	NaN	NaN	NaN	NaN	NaN	NaN	NaN	NaN	NaN	NaN	NaN	NaN	NaN	NaN	NaN	NaN	NaN	NaN	NaN	NaN	NaN	NaN	NaN	NaN	NaN	NaN	NaN	NaN	NaN	NaN	NaN	NaN	NaN	NaN	NaN	NaN	NaN
197	0.985	NaN	NaN	NaN	NaN	NaN	NaN	NaN	NaN	NaN	NaN	NaN	NaN	NaN	NaN	NaN	NaN	NaN	NaN	NaN	NaN	NaN	NaN	NaN	NaN	NaN	NaN	NaN	NaN	NaN	NaN	NaN	NaN	NaN	NaN	NaN	NaN	NaN	NaN	NaN	NaN	NaN	NaN	NaN	NaN	NaN	NaN	NaN	NaN
198	0.99	NaN	NaN	NaN	NaN	NaN	NaN	NaN	NaN	NaN	NaN	NaN	NaN	NaN	NaN	NaN	NaN	NaN	NaN	NaN	NaN	NaN	NaN	NaN	NaN	NaN	NaN	NaN	NaN	NaN	NaN	NaN	NaN	NaN	NaN	NaN	NaN	NaN	NaN	NaN	NaN	NaN	NaN	NaN	NaN	NaN	NaN	NaN	NaN
199	0.995	NaN	NaN	NaN	NaN	NaN	NaN	NaN	NaN	NaN	NaN	NaN	NaN	NaN	NaN	NaN	NaN	NaN	NaN	NaN	NaN	NaN	NaN	NaN	NaN	NaN	NaN	NaN	NaN	NaN	NaN	NaN	NaN	NaN	NaN	NaN	NaN	NaN	NaN	NaN	NaN	NaN	NaN	NaN	NaN	NaN	NaN	NaN	NaN
200	1	NaN	NaN	NaN	NaN	NaN	NaN	NaN	NaN	NaN	NaN	NaN	NaN	NaN	NaN	NaN	NaN	NaN	NaN	NaN	NaN	NaN	NaN	NaN	NaN	NaN	NaN	NaN	NaN	NaN	NaN	NaN	NaN	NaN	NaN	NaN	NaN	NaN	NaN	NaN	NaN	NaN	NaN	NaN	NaN	NaN	NaN	NaN	NaN
201	1.005	NaN	NaN	NaN	NaN	NaN	NaN	NaN	NaN	NaN	NaN	NaN	NaN	NaN	NaN	NaN	NaN	NaN	NaN	NaN	NaN	NaN	NaN	NaN	NaN	NaN	NaN	NaN	NaN	NaN	NaN	NaN	NaN	NaN	NaN	NaN	NaN	NaN	NaN	NaN	NaN	NaN	NaN	NaN	NaN	NaN	NaN	NaN	NaN
202	1.01	NaN	NaN	NaN	NaN	NaN	NaN	NaN	NaN	NaN	NaN	NaN	NaN	NaN	NaN	NaN	NaN	NaN	NaN	NaN	NaN	NaN	NaN	NaN	NaN	NaN	NaN	NaN	NaN	NaN	NaN	NaN	NaN	NaN	NaN	NaN	NaN	NaN	NaN	NaN	NaN	NaN	NaN	NaN	NaN	NaN	NaN	NaN	NaN
203	1.015	NaN	NaN	NaN	NaN	NaN	NaN	NaN	NaN	NaN	NaN	NaN	NaN	NaN	NaN	NaN	NaN	NaN	NaN	NaN	NaN	NaN	NaN	NaN	NaN	NaN	NaN	NaN	NaN	NaN	NaN	NaN	NaN	NaN	NaN	NaN	NaN	NaN	NaN	NaN	NaN	NaN	NaN	NaN	NaN	NaN	NaN	NaN	NaN
204	1.02	NaN	NaN	NaN	NaN	NaN	NaN	NaN	NaN	NaN	NaN	NaN	NaN	NaN	NaN	NaN	NaN	NaN	NaN	NaN	NaN	NaN	NaN	NaN	NaN	NaN	NaN	NaN	NaN	NaN	NaN	NaN	NaN	NaN	NaN	NaN	NaN	NaN	NaN	NaN	NaN	NaN	NaN	NaN	NaN	NaN	NaN	NaN	NaN
205	1.025	NaN	NaN	NaN	NaN	NaN	NaN	NaN	NaN	NaN	NaN	NaN	NaN	NaN	NaN	NaN	NaN	NaN	NaN	NaN	NaN	NaN	NaN	NaN	NaN	NaN	NaN	NaN	NaN	NaN	NaN	NaN	NaN	NaN	NaN	NaN	NaN	NaN	NaN	NaN	NaN	NaN	NaN	NaN	NaN	NaN	NaN	NaN	NaN
206	1.03	NaN	NaN	NaN	NaN	NaN	NaN	NaN	NaN	NaN	NaN	NaN	NaN	NaN	NaN	NaN	NaN	NaN	NaN	NaN	NaN	NaN	NaN	NaN	NaN	NaN	NaN	NaN	NaN	NaN	NaN	NaN	NaN	NaN	NaN	NaN	NaN	NaN	NaN	NaN	NaN	NaN	NaN	NaN	NaN	NaN	NaN	NaN	NaN
207	1.035	NaN	NaN	NaN	NaN	NaN	NaN	NaN	NaN	NaN	NaN	NaN	NaN	NaN	NaN	NaN	NaN	NaN	NaN	NaN	NaN	NaN	NaN	NaN	NaN	NaN	NaN	NaN	NaN	NaN	NaN	NaN	NaN	NaN	NaN	NaN	NaN	NaN	NaN	NaN	NaN	NaN	NaN	NaN	NaN	NaN	NaN	NaN	NaN
208	1.04	NaN	NaN	NaN	NaN	NaN	NaN	NaN	NaN	NaN	NaN	NaN	NaN	NaN	NaN	NaN	NaN	NaN	NaN	NaN	NaN	NaN	NaN	NaN	NaN	NaN	NaN	NaN	NaN	NaN	NaN	NaN	NaN	NaN	NaN	NaN	NaN	NaN	NaN	NaN	NaN	NaN	NaN	NaN	NaN	NaN	NaN	NaN	NaN
209	1.045	NaN	NaN	NaN	NaN	NaN	NaN	NaN	NaN	NaN	NaN	NaN	NaN	NaN	NaN	NaN	NaN	NaN	NaN	NaN	NaN	NaN	NaN	NaN	NaN	NaN	NaN	NaN	NaN	NaN	NaN	NaN	NaN	NaN	NaN	NaN	NaN	NaN	NaN	NaN	NaN	NaN	NaN	NaN	NaN	NaN	NaN	NaN	NaN
210	1.05	NaN	NaN	NaN	NaN	NaN	NaN	NaN	NaN	NaN	NaN	NaN	NaN	NaN	NaN	NaN	NaN	NaN	NaN	NaN	NaN	NaN	NaN	NaN	NaN	NaN	NaN	NaN	NaN	NaN	NaN	NaN	NaN	NaN	NaN	NaN	NaN	NaN	NaN	NaN	NaN	NaN	NaN	NaN	NaN	NaN	NaN	NaN	NaN
211	1.055	NaN	NaN	NaN	NaN	NaN	NaN	NaN	NaN	NaN	NaN	NaN	NaN	NaN	NaN	NaN	NaN	NaN	NaN	NaN	NaN	NaN	NaN	NaN	NaN	NaN	NaN	NaN	NaN	NaN	NaN	NaN	NaN	NaN	NaN	NaN	NaN	NaN	NaN	NaN	NaN	NaN	NaN	NaN	NaN	NaN	NaN	NaN	NaN
212	1.06	NaN	NaN	NaN	NaN	NaN	NaN	NaN	NaN	NaN	NaN	NaN	NaN	NaN	NaN	NaN	NaN	NaN	NaN	NaN	NaN	NaN	NaN	NaN	NaN	NaN	NaN	NaN	NaN	NaN	NaN	NaN	NaN	NaN	NaN	NaN	NaN	NaN	NaN	NaN	NaN	NaN	NaN	NaN	NaN	NaN	NaN	NaN	NaN
213	1.065	NaN	NaN	NaN	NaN	NaN	NaN	NaN	NaN	NaN	NaN	NaN	NaN	NaN	NaN	NaN	NaN	NaN	NaN	NaN	NaN	NaN	NaN	NaN	NaN	NaN	NaN	NaN	NaN	NaN	NaN	NaN	NaN	NaN	NaN	NaN	NaN	NaN	NaN	NaN	NaN	NaN	NaN	NaN	NaN	NaN	NaN	NaN	NaN
214	1.07	NaN	NaN	NaN	NaN	NaN	NaN	NaN	NaN	NaN	NaN	NaN	NaN	NaN	NaN	NaN	NaN	NaN	NaN	NaN	NaN	NaN	NaN	NaN	NaN	NaN	NaN	NaN	NaN	NaN	NaN	NaN	NaN	NaN	NaN	NaN	NaN	NaN	NaN	NaN	NaN	NaN	NaN	NaN	NaN	NaN	NaN	NaN	NaN
215	1.075	NaN	NaN	NaN	NaN	NaN	NaN	NaN	NaN	NaN	NaN	NaN	NaN	NaN	NaN	NaN	NaN	NaN	NaN	NaN	NaN	NaN	NaN	NaN	NaN	NaN	NaN	NaN	NaN	NaN	NaN	NaN	NaN	NaN	NaN	NaN	NaN	NaN	NaN	NaN	NaN	NaN	NaN	NaN	NaN	NaN	NaN	NaN	NaN
216	1.08	NaN	NaN	NaN	NaN	NaN	NaN	NaN	NaN	NaN	NaN	NaN	NaN	NaN	NaN	NaN	NaN	NaN	NaN	NaN	NaN	NaN	NaN	NaN	NaN	NaN	NaN	NaN	NaN	NaN	NaN	NaN	NaN	NaN	NaN	NaN	NaN	NaN	NaN	NaN	NaN	NaN	NaN	NaN	NaN	NaN	NaN	NaN	NaN
217	1.085	NaN	NaN	NaN	NaN	NaN	NaN	NaN	NaN	NaN	NaN	NaN	NaN	NaN	NaN	NaN	NaN	NaN	NaN	NaN	NaN	NaN	NaN	NaN	NaN	NaN	NaN	NaN	NaN	NaN	NaN	NaN	NaN	NaN	NaN	NaN	NaN	NaN	NaN	NaN	NaN	NaN	NaN	NaN	NaN	NaN	NaN	NaN	NaN
218	1.09	NaN	NaN	NaN	NaN	NaN	NaN	NaN	NaN	NaN	NaN	NaN	NaN	NaN	NaN	NaN	NaN	NaN	NaN	NaN	NaN	NaN	NaN	NaN	NaN	NaN	NaN	NaN	NaN	NaN	NaN	NaN	NaN	NaN	NaN	NaN	NaN	NaN	NaN	NaN	NaN	NaN	NaN	NaN	NaN	NaN	NaN	NaN	NaN
219	1.095	NaN	NaN	NaN	NaN	NaN	NaN	NaN	NaN	NaN	NaN	NaN	NaN	NaN	NaN	NaN	NaN	NaN	NaN	NaN	NaN	NaN	NaN	NaN	NaN	NaN	NaN	NaN	NaN	NaN	NaN	NaN	NaN	NaN	NaN	NaN	NaN	NaN	NaN	NaN	NaN	NaN	NaN	NaN	NaN	NaN	NaN	NaN	NaN
220	1.1	NaN	NaN	NaN	NaN	NaN	NaN	NaN	NaN	NaN	NaN	NaN	NaN	NaN	NaN	NaN	NaN	NaN	NaN	NaN	NaN	NaN	NaN	NaN	NaN	NaN	NaN	NaN	NaN	NaN	NaN	NaN	NaN	NaN	NaN	NaN	NaN	NaN	NaN	NaN	NaN	NaN	NaN	NaN	NaN	NaN	NaN	NaN	NaN
221	1.105	NaN	NaN	NaN	NaN	NaN	NaN	NaN	NaN	NaN	NaN	NaN	NaN	NaN	NaN	NaN	NaN	NaN	NaN	NaN	NaN	NaN	NaN	NaN	NaN	NaN	NaN	NaN	NaN	NaN	NaN	NaN	NaN	NaN	NaN	NaN	NaN	NaN	NaN	NaN	NaN	NaN	NaN	NaN	NaN	NaN	NaN	NaN	NaN
222	1.11	NaN	NaN	NaN	NaN	NaN	NaN	NaN	NaN	NaN	NaN	NaN	NaN	NaN	NaN	NaN	NaN	NaN	NaN	NaN	NaN	NaN	NaN	NaN	NaN	NaN	NaN	NaN	NaN	NaN	NaN	NaN	NaN	NaN	NaN	NaN	NaN	NaN	NaN	NaN	NaN	NaN	NaN	NaN	NaN	NaN	NaN	NaN	NaN
223	1.115	NaN	NaN	NaN	NaN	NaN	NaN	NaN	NaN	NaN	NaN	NaN	NaN	NaN	NaN	NaN	NaN	NaN	NaN	NaN	NaN	NaN	NaN	NaN	NaN	NaN	NaN	NaN	NaN	NaN	NaN	NaN	NaN	NaN	NaN	NaN	NaN	NaN	NaN	NaN	NaN	NaN	NaN	NaN	NaN	NaN	NaN	NaN	NaN
224	1.12	NaN	NaN	NaN	NaN	NaN	NaN	NaN	NaN	NaN	NaN	NaN	NaN	NaN	NaN	NaN	NaN	NaN	NaN	NaN	NaN	NaN	NaN	NaN	NaN	NaN	NaN	NaN	NaN	NaN	NaN	NaN	NaN	NaN	NaN	NaN	NaN	NaN	NaN	NaN	NaN	NaN	NaN	NaN	NaN	NaN	NaN	NaN	NaN
225	1.125	NaN	NaN	NaN	NaN	NaN	NaN	NaN	NaN	NaN	NaN	NaN	NaN	NaN	NaN	NaN	NaN	NaN	NaN	NaN	NaN	NaN	NaN	NaN	NaN	NaN	NaN	NaN	NaN	NaN	NaN	NaN	NaN	NaN	NaN	NaN	NaN	NaN	NaN	NaN	NaN	NaN	NaN	NaN	NaN	NaN	NaN	NaN	NaN
226	1.13	NaN	NaN	NaN	NaN	NaN	NaN	NaN	NaN	NaN	NaN	NaN	NaN	NaN	NaN	NaN	NaN	NaN	NaN	NaN	NaN	NaN	NaN	NaN	NaN	NaN	NaN	NaN	NaN	NaN	NaN	NaN	NaN	NaN	NaN	NaN	NaN	NaN	NaN	NaN	NaN	NaN	NaN	NaN	NaN	NaN	NaN	NaN	NaN
227	1.135	NaN	NaN	NaN	NaN	NaN	NaN	NaN	NaN	NaN	NaN	NaN	NaN	NaN	NaN	NaN	NaN	NaN	NaN	NaN	NaN	NaN	NaN	NaN	NaN	NaN	NaN	NaN	NaN	NaN	NaN	NaN	NaN	NaN	NaN	NaN	NaN	NaN	NaN	NaN	NaN	NaN	NaN	NaN	NaN	NaN	NaN	NaN	NaN
228	1.14	NaN	NaN	NaN	NaN	NaN	NaN	NaN	NaN	NaN	NaN	NaN	NaN	NaN	NaN	NaN	NaN	NaN	NaN	NaN	NaN	NaN	NaN	NaN	NaN	NaN	NaN	NaN	NaN	NaN	NaN	NaN	NaN	NaN	NaN	NaN	NaN	NaN	NaN	NaN	NaN	NaN	NaN	NaN	NaN	NaN	NaN	NaN	NaN
229	1.145	NaN	NaN	NaN	NaN	NaN	NaN	NaN	NaN	NaN	NaN	NaN	NaN	NaN	NaN	NaN	NaN	NaN	NaN	NaN	NaN	NaN	NaN	NaN	NaN	NaN	NaN	NaN	NaN	NaN	NaN	NaN	NaN	NaN	NaN	NaN	NaN	NaN	NaN	NaN	NaN	NaN	NaN	NaN	NaN	NaN	NaN	NaN	NaN
230	1.15	NaN	NaN	NaN	NaN	NaN	NaN	NaN	NaN	NaN	NaN	NaN	NaN	NaN	NaN	NaN	NaN	NaN	NaN	NaN	NaN	NaN	NaN	NaN	NaN	NaN	NaN	NaN	NaN	NaN	NaN	NaN	NaN	NaN	NaN	NaN	NaN	NaN	NaN	NaN	NaN	NaN	NaN	NaN	NaN	NaN	NaN	NaN	NaN
231	1.155	NaN	NaN	NaN	NaN	NaN	NaN	NaN	NaN	NaN	NaN	NaN	NaN	NaN	NaN	NaN	NaN	NaN	NaN	NaN	NaN	NaN	NaN	NaN	NaN	NaN	NaN	NaN	NaN	NaN	NaN	NaN	NaN	NaN	NaN	NaN	NaN	NaN	NaN	NaN	NaN	NaN	NaN	NaN	NaN	NaN	NaN	NaN	NaN
232	1.16	NaN	NaN	NaN	NaN	NaN	NaN	NaN	NaN	NaN	NaN	NaN	NaN	NaN	NaN	NaN	NaN	NaN	NaN	NaN	NaN	NaN	NaN	NaN	NaN	NaN	NaN	NaN	NaN	NaN	NaN	NaN	NaN	NaN	NaN	NaN	NaN	NaN	NaN	NaN	NaN	NaN	NaN	NaN	NaN	NaN	NaN	NaN	NaN
233	1.165	NaN	NaN	NaN	NaN	NaN	NaN	NaN	NaN	NaN	NaN	NaN	NaN	NaN	NaN	NaN	NaN	NaN	NaN	NaN	NaN	NaN	NaN	NaN	NaN	NaN	NaN	NaN	NaN	NaN	NaN	NaN	NaN	NaN	NaN	NaN	NaN	NaN	NaN	NaN	NaN	NaN	NaN	NaN	NaN	NaN	NaN	NaN	NaN
234	1.17	NaN	NaN	NaN	NaN	NaN	NaN	NaN	NaN	NaN	NaN	NaN	NaN	NaN	NaN	NaN	NaN	NaN	NaN	NaN	NaN	NaN	NaN	NaN	NaN	NaN	NaN	NaN	NaN	NaN	NaN	NaN	NaN	NaN	NaN	NaN	NaN	NaN	NaN	NaN	NaN	NaN	NaN	NaN	NaN	NaN	NaN	NaN	NaN
235	1.175	NaN	NaN	NaN	NaN	NaN	NaN	NaN	NaN	NaN	NaN	NaN	NaN	NaN	NaN	NaN	NaN	NaN	NaN	NaN	NaN	NaN	NaN	NaN	NaN	NaN	NaN	NaN	NaN	NaN	NaN	NaN	NaN	NaN	NaN	NaN	NaN	NaN	NaN	NaN	NaN	NaN	NaN	NaN	NaN	NaN	NaN	NaN	NaN
236	1.18	NaN	NaN	NaN	NaN	NaN	NaN	NaN	NaN	NaN	NaN	NaN	NaN	NaN	NaN	NaN	NaN	NaN	NaN	NaN	NaN	NaN	NaN	NaN	NaN	NaN	NaN	NaN	NaN	NaN	NaN	NaN	NaN	NaN	NaN	NaN	NaN	NaN	NaN	NaN	NaN	NaN	NaN	NaN	NaN	NaN	NaN	NaN	NaN
237	1.185	NaN	NaN	NaN	NaN	NaN	NaN	NaN	NaN	NaN	NaN	NaN	NaN	NaN	NaN	NaN	NaN	NaN	NaN	NaN	NaN	NaN	NaN	NaN	NaN	NaN	NaN	NaN	NaN	NaN	NaN	NaN	NaN	NaN	NaN	NaN	NaN	NaN	NaN	NaN	NaN	NaN	NaN	NaN	NaN	NaN	NaN	NaN	NaN
238	1.19	NaN	NaN	NaN	NaN	NaN	NaN	NaN	NaN	NaN	NaN	NaN	NaN	NaN	NaN	NaN	NaN	NaN	NaN	NaN	NaN	NaN	NaN	NaN	NaN	NaN	NaN	NaN	NaN	NaN	NaN	NaN	NaN	NaN	NaN	NaN	NaN	NaN	NaN	NaN	NaN	NaN	NaN	NaN	NaN	NaN	NaN	NaN	NaN
239	1.195	NaN	NaN	NaN	NaN	NaN	NaN	NaN	NaN	NaN	NaN	NaN	NaN	NaN	NaN	NaN	NaN	NaN	NaN	NaN	NaN	NaN	NaN	NaN	NaN	NaN	NaN	NaN	NaN	NaN	NaN	NaN	NaN	NaN	NaN	NaN	NaN	NaN	NaN	NaN	NaN	NaN	NaN	NaN	NaN	NaN	NaN	NaN	NaN
240	1.2	NaN	NaN	NaN	NaN	NaN	NaN	NaN	NaN	NaN	NaN	NaN	NaN	NaN	NaN	NaN	NaN	NaN	NaN	NaN	NaN	NaN	NaN	NaN	NaN	NaN	NaN	NaN	NaN	NaN	NaN	NaN	NaN	NaN	NaN	NaN	NaN	NaN	NaN	NaN	NaN	NaN	NaN	NaN	NaN	NaN	NaN	NaN	NaN
241	1.205	NaN	NaN	NaN	NaN	NaN	NaN	NaN	NaN	NaN	NaN	NaN	NaN	NaN	NaN	NaN	NaN	NaN	NaN	NaN	NaN	NaN	NaN	NaN	NaN	NaN	NaN	NaN	NaN	NaN	NaN	NaN	NaN	NaN	NaN	NaN	NaN	NaN	NaN	NaN	NaN	NaN	NaN	NaN	NaN	NaN	NaN	NaN	NaN
242	1.21	NaN	NaN	NaN	NaN	NaN	NaN	NaN	NaN	NaN	NaN	NaN	NaN	NaN	NaN	NaN	NaN	NaN	NaN	NaN	NaN	NaN	NaN	NaN	NaN	NaN	NaN	NaN	NaN	NaN	NaN	NaN	NaN	NaN	NaN	NaN	NaN	NaN	NaN	NaN	NaN	NaN	NaN	NaN	NaN	NaN	NaN	NaN	NaN
243	1.215	NaN	NaN	NaN	NaN	NaN	NaN	NaN	NaN	NaN	NaN	NaN	NaN	NaN	NaN	NaN	NaN	NaN	NaN	NaN	NaN	NaN	NaN	NaN	NaN	NaN	NaN	NaN	NaN	NaN	NaN	NaN	NaN	NaN	NaN	NaN	NaN	NaN	NaN	NaN	NaN	NaN	NaN	NaN	NaN	NaN	NaN	NaN	NaN
244	1.22	NaN	NaN	NaN	NaN	NaN	NaN	NaN	NaN	NaN	NaN	NaN	NaN	NaN	NaN	NaN	NaN	NaN	NaN	NaN	NaN	NaN	NaN	NaN	NaN	NaN	NaN	NaN	NaN	NaN	NaN	NaN	NaN	NaN	NaN	NaN	NaN	NaN	NaN	NaN	NaN	NaN	NaN	NaN	NaN	NaN	NaN	NaN	NaN
245	1.225	NaN	NaN	NaN	NaN	NaN	NaN	NaN	NaN	NaN	NaN	NaN	NaN	NaN	NaN	NaN	NaN	NaN	NaN	NaN	NaN	NaN	NaN	NaN	NaN	NaN	NaN	NaN	NaN	NaN	NaN	NaN	NaN	NaN	NaN	NaN	NaN	NaN	NaN	NaN	NaN	NaN	NaN	NaN	NaN	NaN	NaN	NaN	NaN
246	1.23	NaN	NaN	NaN	NaN	NaN	NaN	NaN	NaN	NaN	NaN	NaN	NaN	NaN	NaN	NaN	NaN	NaN	NaN	NaN	NaN	NaN	NaN	NaN	NaN	NaN	NaN	NaN	NaN	NaN	NaN	NaN	NaN	NaN	NaN	NaN	NaN	NaN	NaN	NaN	NaN	NaN	NaN	NaN	NaN	NaN	NaN	NaN	NaN
247	1.235	NaN	NaN	NaN	NaN	NaN	NaN	NaN	NaN	NaN	NaN	NaN	NaN	NaN	NaN	NaN	NaN	NaN	NaN	NaN	NaN	NaN	NaN	NaN	NaN	NaN	NaN	NaN	NaN	NaN	NaN	NaN	NaN	NaN	NaN	NaN	NaN	NaN	NaN	NaN	NaN	NaN	NaN	NaN	NaN	NaN	NaN	NaN	NaN
248	1.24	NaN	NaN	NaN	NaN	NaN	NaN	NaN	NaN	NaN	NaN	NaN	NaN	NaN	NaN	NaN	NaN	NaN	NaN	NaN	NaN	NaN	NaN	NaN	NaN	NaN	NaN	NaN	NaN	NaN	NaN	NaN	NaN	NaN	NaN	NaN	NaN	NaN	NaN	NaN	NaN	NaN	NaN	NaN	NaN	NaN	NaN	NaN	NaN
249	1.245	NaN	NaN	NaN	NaN	NaN	NaN	NaN	NaN	NaN	NaN	NaN	NaN	NaN	NaN	NaN	NaN	NaN	NaN	NaN	NaN	NaN	NaN	NaN	NaN	NaN	NaN	NaN	NaN	NaN	NaN	NaN	NaN	NaN	NaN	NaN	NaN	NaN	NaN	NaN	NaN	NaN	NaN	NaN	NaN	NaN	NaN	NaN	NaN
250	1.25	NaN	NaN	NaN	NaN	NaN	NaN	NaN	NaN	NaN	NaN	NaN	NaN	NaN	NaN	NaN	NaN	NaN	NaN	NaN	NaN	NaN	NaN	NaN	NaN	NaN	NaN	NaN	NaN	NaN	NaN	NaN	NaN	NaN	NaN	NaN	NaN	NaN	NaN	NaN	NaN	NaN	NaN	NaN	NaN	NaN	NaN	NaN	NaN
251	1.255	NaN	NaN	NaN	NaN	NaN	NaN	NaN	NaN	NaN	NaN	NaN	NaN	NaN	NaN	NaN	NaN	NaN	NaN	NaN	NaN	NaN	NaN	NaN	NaN	NaN	NaN	NaN	NaN	NaN	NaN	NaN	NaN	NaN	NaN	NaN	NaN	NaN	NaN	NaN	NaN	NaN	NaN	NaN	NaN	NaN	NaN	NaN	NaN
252	1.26	NaN	NaN	NaN	NaN	NaN	NaN	NaN	NaN	NaN	NaN	NaN	NaN	NaN	NaN	NaN	NaN	NaN	NaN	NaN	NaN	NaN	NaN	NaN	NaN	NaN	NaN	NaN	NaN	NaN	NaN	NaN	NaN	NaN	NaN	NaN	NaN	NaN	NaN	NaN	NaN	NaN	NaN	NaN	NaN	NaN	NaN	NaN	NaN
253	1.265	NaN	NaN	NaN	NaN	NaN	NaN	NaN	NaN	NaN	NaN	NaN	NaN	NaN	NaN	NaN	NaN	NaN	NaN	NaN	NaN	NaN	NaN	NaN	NaN	NaN	NaN	NaN	NaN	NaN	NaN	NaN	NaN	NaN	NaN	NaN	NaN	NaN	NaN	NaN	NaN	NaN	NaN	NaN	NaN	NaN	NaN	NaN	NaN
254	1.27	NaN	NaN	NaN	NaN	NaN	NaN	NaN	NaN	NaN	NaN	NaN	NaN	NaN	NaN	NaN	NaN	NaN	NaN	NaN	NaN	NaN	NaN	NaN	NaN	NaN	NaN	NaN	NaN	NaN	NaN	NaN	NaN	NaN	NaN	NaN	NaN	NaN	NaN	NaN	NaN	NaN	NaN	NaN	NaN	NaN	NaN	NaN	NaN
255	1.275	NaN	NaN	NaN	NaN	NaN	NaN	NaN	NaN	NaN	NaN	NaN	NaN	NaN	NaN	NaN	NaN	NaN	NaN	NaN	NaN	NaN	NaN	NaN	NaN	NaN	NaN	NaN	NaN	NaN	NaN	NaN	NaN	NaN	NaN	NaN	NaN	NaN	NaN	NaN	NaN	NaN	NaN	NaN	NaN	NaN	NaN	NaN	NaN
256	1.28	NaN	NaN	NaN	NaN	NaN	NaN	NaN	NaN	NaN	NaN	NaN	NaN	NaN	NaN	NaN	NaN	NaN	NaN	NaN	NaN	NaN	NaN	NaN	NaN	NaN	NaN	NaN	NaN	NaN	NaN	NaN	NaN	NaN	NaN	NaN	NaN	NaN	NaN	NaN	NaN	NaN	NaN	NaN	NaN	NaN	NaN	NaN	NaN
257	1.285	NaN	NaN	NaN	NaN	NaN	NaN	NaN	NaN	NaN	NaN	NaN	NaN	NaN	NaN	NaN	NaN	NaN	NaN	NaN	NaN	NaN	NaN	NaN	NaN	NaN	NaN	NaN	NaN	NaN	NaN	NaN	NaN	NaN	NaN	NaN	NaN	NaN	NaN	NaN	NaN	NaN	NaN	NaN	NaN	NaN	NaN	NaN	NaN
258	1.29	NaN	NaN	NaN	NaN	NaN	NaN	NaN	NaN	NaN	NaN	NaN	NaN	NaN	NaN	NaN	NaN	NaN	NaN	NaN	NaN	NaN	NaN	NaN	NaN	NaN	NaN	NaN	NaN	NaN	NaN	NaN	NaN	NaN	NaN	NaN	NaN	NaN	NaN	NaN	NaN	NaN	NaN	NaN	NaN	NaN	NaN	NaN	NaN
259	1.295	NaN	NaN	NaN	NaN	NaN	NaN	NaN	NaN	NaN	NaN	NaN	NaN	NaN	NaN	NaN	NaN	NaN	NaN	NaN	NaN	NaN	NaN	NaN	NaN	NaN	NaN	NaN	NaN	NaN	NaN	NaN	NaN	NaN	NaN	NaN	NaN	NaN	NaN	NaN	NaN	NaN	NaN	NaN	NaN	NaN	NaN	NaN	NaN
260	1.3	NaN	NaN	NaN	NaN	NaN	NaN	NaN	NaN	NaN	NaN	NaN	NaN	NaN	NaN	NaN	NaN	NaN	NaN	NaN	NaN	NaN	NaN	NaN	NaN	NaN	NaN	NaN	NaN	NaN	NaN	NaN	NaN	NaN	NaN	NaN	NaN	NaN	NaN	NaN	NaN	NaN	NaN	NaN	NaN	NaN	NaN	NaN	NaN
261	1.305	NaN	NaN	NaN	NaN	NaN	NaN	NaN	NaN	NaN	NaN	NaN	NaN	NaN	NaN	NaN	NaN	NaN	NaN	NaN	NaN	NaN	NaN	NaN	NaN	NaN	NaN	NaN	NaN	NaN	NaN	NaN	NaN	NaN	NaN	NaN	NaN	NaN	NaN	NaN	NaN	NaN	NaN	NaN	NaN	NaN	NaN	NaN	NaN
262	1.31	NaN	NaN	NaN	NaN	NaN	NaN	NaN	NaN	NaN	NaN	NaN	NaN	NaN	NaN	NaN	NaN	NaN	NaN	NaN	NaN	NaN	NaN	NaN	NaN	NaN	NaN	NaN	NaN	NaN	NaN	NaN	NaN	NaN	NaN	NaN	NaN	NaN	NaN	NaN	NaN	NaN	NaN	NaN	NaN	NaN	NaN	NaN	NaN
263	1.315	NaN	NaN	NaN	NaN	NaN	NaN	NaN	NaN	NaN	NaN	NaN	NaN	NaN	NaN	NaN	NaN	NaN	NaN	NaN	NaN	NaN	NaN	NaN	NaN	NaN	NaN	NaN	NaN	NaN	NaN	NaN	NaN	NaN	NaN	NaN	NaN	NaN	NaN	NaN	NaN	NaN	NaN	NaN	NaN	NaN	NaN	NaN	NaN
264	1.32	NaN	NaN	NaN	NaN	NaN	NaN	NaN	NaN	NaN	NaN	NaN	NaN	NaN	NaN	NaN	NaN	NaN	NaN	NaN	NaN	NaN	NaN	NaN	NaN	NaN	NaN	NaN	NaN	NaN	NaN	NaN	NaN	NaN	NaN	NaN	NaN	NaN	NaN	NaN	NaN	NaN	NaN	NaN	NaN	NaN	NaN	NaN	NaN
265	1.325	NaN	NaN	NaN	NaN	NaN	NaN	NaN	NaN	NaN	NaN	NaN	NaN	NaN	NaN	NaN	NaN	NaN	NaN	NaN	NaN	NaN	NaN	NaN	NaN	NaN	NaN	NaN	NaN	NaN	NaN	NaN	NaN	NaN	NaN	NaN	NaN	NaN	NaN	NaN	NaN	NaN	NaN	NaN	NaN	NaN	NaN	NaN	NaN
266	1.33	NaN	NaN	NaN	NaN	NaN	NaN	NaN	NaN	NaN	NaN	NaN	NaN	NaN	NaN	NaN	NaN	NaN	NaN	NaN	NaN	NaN	NaN	NaN	NaN	NaN	NaN	NaN	NaN	NaN	NaN	NaN	NaN	NaN	NaN	NaN	NaN	NaN	NaN	NaN	NaN	NaN	NaN	NaN	NaN	NaN	NaN	NaN	NaN
267	1.335	NaN	NaN	NaN	NaN	NaN	NaN	NaN	NaN	NaN	NaN	NaN	NaN	NaN	NaN	NaN	NaN	NaN	NaN	NaN	NaN	NaN	NaN	NaN	NaN	NaN	NaN	NaN	NaN	NaN	NaN	NaN	NaN	NaN	NaN	NaN	NaN	NaN	NaN	NaN	NaN	NaN	NaN	NaN	NaN	NaN	NaN	NaN	NaN
268	1.34	NaN	NaN	NaN	NaN	NaN	NaN	NaN	NaN	NaN	NaN	NaN	NaN	NaN	NaN	NaN	NaN	NaN	NaN	NaN	NaN	NaN	NaN	NaN	NaN	NaN	NaN	NaN	NaN	NaN	NaN	NaN	NaN	NaN	NaN	NaN	NaN	NaN	NaN	NaN	NaN	NaN	NaN	NaN	NaN	NaN	NaN	NaN	NaN
269	1.345	NaN	NaN	NaN	NaN	NaN	NaN	NaN	NaN	NaN	NaN	NaN	NaN	NaN	NaN	NaN	NaN	NaN	NaN	NaN	NaN	NaN	NaN	NaN	NaN	NaN	NaN	NaN	NaN	NaN	NaN	NaN	NaN	NaN	NaN	NaN	NaN	NaN	NaN	NaN	NaN	NaN	NaN	NaN	NaN	NaN	NaN	NaN	NaN
270	1.35	NaN	NaN	NaN	NaN	NaN	NaN	NaN	NaN	NaN	NaN	NaN	NaN	NaN	NaN	NaN	NaN	NaN	NaN	NaN	NaN	NaN	NaN	NaN	NaN	NaN	NaN	NaN	NaN	NaN	NaN	NaN	NaN	NaN	NaN	NaN	NaN	NaN	NaN	NaN	NaN	NaN	NaN	NaN	NaN	NaN	NaN	NaN	NaN
271	1.355	NaN	NaN	NaN	NaN	NaN	NaN	NaN	NaN	NaN	NaN	NaN	NaN	NaN	NaN	NaN	NaN	NaN	NaN	NaN	NaN	NaN	NaN	NaN	NaN	NaN	NaN	NaN	NaN	NaN	NaN	NaN	NaN	NaN	NaN	NaN	NaN	NaN	NaN	NaN	NaN	NaN	NaN	NaN	NaN	NaN	NaN	NaN	NaN
272	1.36	NaN	NaN	NaN	NaN	NaN	NaN	NaN	NaN	NaN	NaN	NaN	NaN	NaN	NaN	NaN	NaN	NaN	NaN	NaN	NaN	NaN	NaN	NaN	NaN	NaN	NaN	NaN	NaN	NaN	NaN	NaN	NaN	NaN	NaN	NaN	NaN	NaN	NaN	NaN	NaN	NaN	NaN	NaN	NaN	NaN	NaN	NaN	NaN
273	1.365	NaN	NaN	NaN	NaN	NaN	NaN	NaN	NaN	NaN	NaN	NaN	NaN	NaN	NaN	NaN	NaN	NaN	NaN	NaN	NaN	NaN	NaN	NaN	NaN	NaN	NaN	NaN	NaN	NaN	NaN	NaN	NaN	NaN	NaN	NaN	NaN	NaN	NaN	NaN	NaN	NaN	NaN	NaN	NaN	NaN	NaN	NaN	NaN
274	1.37	NaN	NaN	NaN	NaN	NaN	NaN	NaN	NaN	NaN	NaN	NaN	NaN	NaN	NaN	NaN	NaN	NaN	NaN	NaN	NaN	NaN	NaN	NaN	NaN	NaN	NaN	NaN	NaN	NaN	NaN	NaN	NaN	NaN	NaN	NaN	NaN	NaN	NaN	NaN	NaN	NaN	NaN	NaN	NaN	NaN	NaN	NaN	NaN
275	1.375	NaN	NaN	NaN	NaN	NaN	NaN	NaN	NaN	NaN	NaN	NaN	NaN	NaN	NaN	NaN	NaN	NaN	NaN	NaN	NaN	NaN	NaN	NaN	NaN	NaN	NaN	NaN	NaN	NaN	NaN	NaN	NaN	NaN	NaN	NaN	NaN	NaN	NaN	NaN	NaN	NaN	NaN	NaN	NaN	NaN	NaN	NaN	NaN
276	1.38	NaN	NaN	NaN	NaN	NaN	NaN	NaN	NaN	NaN	NaN	NaN	NaN	NaN	NaN	NaN	NaN	NaN	NaN	NaN	NaN	NaN	NaN	NaN	NaN	NaN	NaN	NaN	NaN	NaN	NaN	NaN	NaN	NaN	NaN	NaN	NaN	NaN	NaN	NaN	NaN	NaN	NaN	NaN	NaN	NaN	NaN	NaN	NaN
277	1.385	NaN	NaN	NaN	NaN	NaN	NaN	NaN	NaN	NaN	NaN	NaN	NaN	NaN	NaN	NaN	NaN	NaN	NaN	NaN	NaN	NaN	NaN	NaN	NaN	NaN	NaN	NaN	NaN	NaN	NaN	NaN	NaN	NaN	NaN	NaN	NaN	NaN	NaN	NaN	NaN	NaN	NaN	NaN	NaN	NaN	NaN	NaN	NaN
278	1.39	NaN	NaN	NaN	NaN	NaN	NaN	NaN	NaN	NaN	NaN	NaN	NaN	NaN	NaN	NaN	NaN	NaN	NaN	NaN	NaN	NaN	NaN	NaN	NaN	NaN	NaN	NaN	NaN	NaN	NaN	NaN	NaN	NaN	NaN	NaN	NaN	NaN	NaN	NaN	NaN	NaN	NaN	NaN	NaN	NaN	NaN	NaN	NaN
279	1.395	NaN	NaN	NaN	NaN	NaN	NaN	NaN	NaN	NaN	NaN	NaN	NaN	NaN	NaN	NaN	NaN	NaN	NaN	NaN	NaN	NaN	NaN	NaN	NaN	NaN	NaN	NaN	NaN	NaN	NaN	NaN	NaN	NaN	NaN	NaN	NaN	NaN	NaN	NaN	NaN	NaN	NaN	NaN	NaN	NaN	NaN	NaN	NaN
280	1.4	NaN	NaN	NaN	NaN	NaN	NaN	NaN	NaN	NaN	NaN	NaN	NaN	NaN	NaN	NaN	NaN	NaN	NaN	NaN	NaN	NaN	NaN	NaN	NaN	NaN	NaN	NaN	NaN	NaN	NaN	NaN	NaN	NaN	NaN	NaN	NaN	NaN	NaN	NaN	NaN	NaN	NaN	NaN	NaN	NaN	NaN	NaN	NaN
281	1.405	NaN	NaN	NaN	NaN	NaN	NaN	NaN	NaN	NaN	NaN	NaN	NaN	NaN	NaN	NaN	NaN	NaN	NaN	NaN	NaN	NaN	NaN	NaN	NaN	NaN	NaN	NaN	NaN	NaN	NaN	NaN	NaN	NaN	NaN	NaN	NaN	NaN	NaN	NaN	NaN	NaN	NaN	NaN	NaN	NaN	NaN	NaN	NaN
282	1.41	NaN	NaN	NaN	NaN	NaN	NaN	NaN	NaN	NaN	NaN	NaN	NaN	NaN	NaN	NaN	NaN	NaN	NaN	NaN	NaN	NaN	NaN	NaN	NaN	NaN	NaN	NaN	NaN	NaN	NaN	NaN	NaN	NaN	NaN	NaN	NaN	NaN	NaN	NaN	NaN	NaN	NaN	NaN	NaN	NaN	NaN	NaN	NaN
283	1.415	NaN	NaN	NaN	NaN	NaN	NaN	NaN	NaN	NaN	NaN	NaN	NaN	NaN	NaN	NaN	NaN	NaN	NaN	NaN	NaN	NaN	NaN	NaN	NaN	NaN	NaN	NaN	NaN	NaN	NaN	NaN	NaN	NaN	NaN	NaN	NaN	NaN	NaN	NaN	NaN	NaN	NaN	NaN	NaN	NaN	NaN	NaN	NaN
284	1.42	NaN	NaN	NaN	NaN	NaN	NaN	NaN	NaN	NaN	NaN	NaN	NaN	NaN	NaN	NaN	NaN	NaN	NaN	NaN	NaN	NaN	NaN	NaN	NaN	NaN	NaN	NaN	NaN	NaN	NaN	NaN	NaN	NaN	NaN	NaN	NaN	NaN	NaN	NaN	NaN	NaN	NaN	NaN	NaN	NaN	NaN	NaN	NaN
285	1.425	NaN	NaN	NaN	NaN	NaN	NaN	NaN	NaN	NaN	NaN	NaN	NaN	NaN	NaN	NaN	NaN	NaN	NaN	NaN	NaN	NaN	NaN	NaN	NaN	NaN	NaN	NaN	NaN	NaN	NaN	NaN	NaN	NaN	NaN	NaN	NaN	NaN	NaN	NaN	NaN	NaN	NaN	NaN	NaN	NaN	NaN	NaN	NaN
286	1.43	NaN	NaN	NaN	NaN	NaN	NaN	NaN	NaN	NaN	NaN	NaN	NaN	NaN	NaN	NaN	NaN	NaN	NaN	NaN	NaN	NaN	NaN	NaN	NaN	NaN	NaN	NaN	NaN	NaN	NaN	NaN	NaN	NaN	NaN	NaN	NaN	NaN	NaN	NaN	NaN	NaN	NaN	NaN	NaN	NaN	NaN	NaN	NaN
287	1.435	NaN	NaN	NaN	NaN	NaN	NaN	NaN	NaN	NaN	NaN	NaN	NaN	NaN	NaN	NaN	NaN	NaN	NaN	NaN	NaN	NaN	NaN	NaN	NaN	NaN	NaN	NaN	NaN	NaN	NaN	NaN	NaN	NaN	NaN	NaN	NaN	NaN	NaN	NaN	NaN	NaN	NaN	NaN	NaN	NaN	NaN	NaN	NaN
288	1.44	NaN	NaN	NaN	NaN	NaN	NaN	NaN	NaN	NaN	NaN	NaN	NaN	NaN	NaN	NaN	NaN	NaN	NaN	NaN	NaN	NaN	NaN	NaN	NaN	NaN	NaN	NaN	NaN	NaN	NaN	NaN	NaN	NaN	NaN	NaN	NaN	NaN	NaN	NaN	NaN	NaN	NaN	NaN	NaN	NaN	NaN	NaN	NaN
289	1.445	NaN	NaN	NaN	NaN	NaN	NaN	NaN	NaN	NaN	NaN	NaN	NaN	NaN	NaN	NaN	NaN	NaN	NaN	NaN	NaN	NaN	NaN	NaN	NaN	NaN	NaN	NaN	NaN	NaN	NaN	NaN	NaN	NaN	NaN	NaN	NaN	NaN	NaN	NaN	NaN	NaN	NaN	NaN	NaN	NaN	NaN	NaN	NaN
290	1.45	NaN	NaN	NaN	NaN	NaN	NaN	NaN	NaN	NaN	NaN	NaN	NaN	NaN	NaN	NaN	NaN	NaN	NaN	NaN	NaN	NaN	NaN	NaN	NaN	NaN	NaN	NaN	NaN	NaN	NaN	NaN	NaN	NaN	NaN	NaN	NaN	NaN	NaN	NaN	NaN	NaN	NaN	NaN	NaN	NaN	NaN	NaN	NaN
291	1.455	NaN	NaN	NaN	NaN	NaN	NaN	NaN	NaN	NaN	NaN	NaN	NaN	NaN	NaN	NaN	NaN	NaN	NaN	NaN	NaN	NaN	NaN	NaN	NaN	NaN	NaN	NaN	NaN	NaN	NaN	NaN	NaN	NaN	NaN	NaN	NaN	NaN	NaN	NaN	NaN	NaN	NaN	NaN	NaN	NaN	NaN	NaN	NaN
292	1.46	NaN	NaN	NaN	NaN	NaN	NaN	NaN	NaN	NaN	NaN	NaN	NaN	NaN	NaN	NaN	NaN	NaN	NaN	NaN	NaN	NaN	NaN	NaN	NaN	NaN	NaN	NaN	NaN	NaN	NaN	NaN	NaN	NaN	NaN	NaN	NaN	NaN	NaN	NaN	NaN	NaN	NaN	NaN	NaN	NaN	NaN	NaN	NaN
293	1.465	NaN	NaN	NaN	NaN	NaN	NaN	NaN	NaN	NaN	NaN	NaN	NaN	NaN	NaN	NaN	NaN	NaN	NaN	NaN	NaN	NaN	NaN	NaN	NaN	NaN	NaN	NaN	NaN	NaN	NaN	NaN	NaN	NaN	NaN	NaN	NaN	NaN	NaN	NaN	NaN	NaN	NaN	NaN	NaN	NaN	NaN	NaN	NaN
294	1.47	NaN	NaN	NaN	NaN	NaN	NaN	NaN	NaN	NaN	NaN	NaN	NaN	NaN	NaN	NaN	NaN	NaN	NaN	NaN	NaN	NaN	NaN	NaN	NaN	NaN	NaN	NaN	NaN	NaN	NaN	NaN	NaN	NaN	NaN	NaN	NaN	NaN	NaN	NaN	NaN	NaN	NaN	NaN	NaN	NaN	NaN	NaN	NaN
295	1.475	NaN	NaN	NaN	NaN	NaN	NaN	NaN	NaN	NaN	NaN	NaN	NaN	NaN	NaN	NaN	NaN	NaN	NaN	NaN	NaN	NaN	NaN	NaN	NaN	NaN	NaN	NaN	NaN	NaN	NaN	NaN	NaN	NaN	NaN	NaN	NaN	NaN	NaN	NaN	NaN	NaN	NaN	NaN	NaN	NaN	NaN	NaN	NaN
296	1.48	NaN	NaN	NaN	NaN	NaN	NaN	NaN	NaN	NaN	NaN	NaN	NaN	NaN	NaN	NaN	NaN	NaN	NaN	NaN	NaN	NaN	NaN	NaN	NaN	NaN	NaN	NaN	NaN	NaN	NaN	NaN	NaN	NaN	NaN	NaN	NaN	NaN	NaN	NaN	NaN	NaN	NaN	NaN	NaN	NaN	NaN	NaN	NaN
297	1.485	NaN	NaN	NaN	NaN	NaN	NaN	NaN	NaN	NaN	NaN	NaN	NaN	NaN	NaN	NaN	NaN	NaN	NaN	NaN	NaN	NaN	NaN	NaN	NaN	NaN	NaN	NaN	NaN	NaN	NaN	NaN	NaN	NaN	NaN	NaN	NaN	NaN	NaN	NaN	NaN	NaN	NaN	NaN	NaN	NaN	NaN	NaN	NaN
298	1.49	NaN	NaN	NaN	NaN	NaN	NaN	NaN	NaN	NaN	NaN	NaN	NaN	NaN	NaN	NaN	NaN	NaN	NaN	NaN	NaN	NaN	NaN	NaN	NaN	NaN	NaN	NaN	NaN	NaN	NaN	NaN	NaN	NaN	NaN	NaN	NaN	NaN	NaN	NaN	NaN	NaN	NaN	NaN	NaN	NaN	NaN	NaN	NaN
299	1.495	NaN	NaN	NaN	NaN	NaN	NaN	NaN	NaN	NaN	NaN	NaN	NaN	NaN	NaN	NaN	NaN	NaN	NaN	NaN	NaN	NaN	NaN	NaN	NaN	NaN	NaN	NaN	NaN	NaN	NaN	NaN	NaN	NaN	NaN	NaN	NaN	NaN	NaN	NaN	NaN	NaN	NaN	NaN	NaN	NaN	NaN	NaN	NaN
300	1.5	NaN	NaN	NaN	NaN	NaN	NaN	NaN	NaN	NaN	NaN	NaN	NaN	NaN	NaN	NaN	NaN	NaN	NaN	NaN	NaN	NaN	NaN	NaN	NaN	NaN	NaN	NaN	NaN	NaN	NaN	NaN	NaN	NaN	NaN	NaN	NaN	NaN	NaN	NaN	NaN	NaN	NaN	NaN	NaN	NaN	NaN	NaN	NaN
301	1.505	NaN	NaN	NaN	NaN	NaN	NaN	NaN	NaN	NaN	NaN	NaN	NaN	NaN	NaN	NaN	NaN	NaN	NaN	NaN	NaN	NaN	NaN	NaN	NaN	NaN	NaN	NaN	NaN	NaN	NaN	NaN	NaN	NaN	NaN	NaN	NaN	NaN	NaN	NaN	NaN	NaN	NaN	NaN	NaN	NaN	NaN	NaN	NaN
302	1.51	NaN	NaN	NaN	NaN	NaN	NaN	NaN	NaN	NaN	NaN	NaN	NaN	NaN	NaN	NaN	NaN	NaN	NaN	NaN	NaN	NaN	NaN	NaN	NaN	NaN	NaN	NaN	NaN	NaN	NaN	NaN	NaN	NaN	NaN	NaN	NaN	NaN	NaN	NaN	NaN	NaN	NaN	NaN	NaN	NaN	NaN	NaN	NaN
303	1.515	NaN	NaN	NaN	NaN	NaN	NaN	NaN	NaN	NaN	NaN	NaN	NaN	NaN	NaN	NaN	NaN	NaN	NaN	NaN	NaN	NaN	NaN	NaN	NaN	NaN	NaN	NaN	NaN	NaN	NaN	NaN	NaN	NaN	NaN	NaN	NaN	NaN	NaN	NaN	NaN	NaN	NaN	NaN	NaN	NaN	NaN	NaN	NaN
304	1.52	NaN	NaN	NaN	NaN	NaN	NaN	NaN	NaN	NaN	NaN	NaN	NaN	NaN	NaN	NaN	NaN	NaN	NaN	NaN	NaN	NaN	NaN	NaN	NaN	NaN	NaN	NaN	NaN	NaN	NaN	NaN	NaN	NaN	NaN	NaN	NaN	NaN	NaN	NaN	NaN	NaN	NaN	NaN	NaN	NaN	NaN	NaN	NaN
305	1.525	NaN	NaN	NaN	NaN	NaN	NaN	NaN	NaN	NaN	NaN	NaN	NaN	NaN	NaN	NaN	NaN	NaN	NaN	NaN	NaN	NaN	NaN	NaN	NaN	NaN	NaN	NaN	NaN	NaN	NaN	NaN	NaN	NaN	NaN	NaN	NaN	NaN	NaN	NaN	NaN	NaN	NaN	NaN	NaN	NaN	NaN	NaN	NaN
306	1.53	NaN	NaN	NaN	NaN	NaN	NaN	NaN	NaN	NaN	NaN	NaN	NaN	NaN	NaN	NaN	NaN	NaN	NaN	NaN	NaN	NaN	NaN	NaN	NaN	NaN	NaN	NaN	NaN	NaN	NaN	NaN	NaN	NaN	NaN	NaN	NaN	NaN	NaN	NaN	NaN	NaN	NaN	NaN	NaN	NaN	NaN	NaN	NaN
307	1.535	NaN	NaN	NaN	NaN	NaN	NaN	NaN	NaN	NaN	NaN	NaN	NaN	NaN	NaN	NaN	NaN	NaN	NaN	NaN	NaN	NaN	NaN	NaN	NaN	NaN	NaN	NaN	NaN	NaN	NaN	NaN	NaN	NaN	NaN	NaN	NaN	NaN	NaN	NaN	NaN	NaN	NaN	NaN	NaN	NaN	NaN	NaN	NaN
308	1.54	NaN	NaN	NaN	NaN	NaN	NaN	NaN	NaN	NaN	NaN	NaN	NaN	NaN	NaN	NaN	NaN	NaN	NaN	NaN	NaN	NaN	NaN	NaN	NaN	NaN	NaN	NaN	NaN	NaN	NaN	NaN	NaN	NaN	NaN	NaN	NaN	NaN	NaN	NaN	NaN	NaN	NaN	NaN	NaN	NaN	NaN	NaN	NaN
309	1.545	NaN	NaN	NaN	NaN	NaN	NaN	NaN	NaN	NaN	NaN	NaN	NaN	NaN	NaN	NaN	NaN	NaN	NaN	NaN	NaN	NaN	NaN	NaN	NaN	NaN	NaN	NaN	NaN	NaN	NaN	NaN	NaN	NaN	NaN	NaN	NaN	NaN	NaN	NaN	NaN	NaN	NaN	NaN	NaN	NaN	NaN	NaN	NaN
310	1.55	NaN	NaN	NaN	NaN	NaN	NaN	NaN	NaN	NaN	NaN	NaN	NaN	NaN	NaN	NaN	NaN	NaN	NaN	NaN	NaN	NaN	NaN	NaN	NaN	NaN	NaN	NaN	NaN	NaN	NaN	NaN	NaN	NaN	NaN	NaN	NaN	NaN	NaN	NaN	NaN	NaN	NaN	NaN	NaN	NaN	NaN	NaN	NaN
311	1.555	NaN	NaN	NaN	NaN	NaN	NaN	NaN	NaN	NaN	NaN	NaN	NaN	NaN	NaN	NaN	NaN	NaN	NaN	NaN	NaN	NaN	NaN	NaN	NaN	NaN	NaN	NaN	NaN	NaN	NaN	NaN	NaN	NaN	NaN	NaN	NaN	NaN	NaN	NaN	NaN	NaN	NaN	NaN	NaN	NaN	NaN	NaN	NaN
312	1.56	NaN	NaN	NaN	NaN	NaN	NaN	NaN	NaN	NaN	NaN	NaN	NaN	NaN	NaN	NaN	NaN	NaN	NaN	NaN	NaN	NaN	NaN	NaN	NaN	NaN	NaN	NaN	NaN	NaN	NaN	NaN	NaN	NaN	NaN	NaN	NaN	NaN	NaN	NaN	NaN	NaN	NaN	NaN	NaN	NaN	NaN	NaN	NaN
313	1.565	NaN	NaN	NaN	NaN	NaN	NaN	NaN	NaN	NaN	NaN	NaN	NaN	NaN	NaN	NaN	NaN	NaN	NaN	NaN	NaN	NaN	NaN	NaN	NaN	NaN	NaN	NaN	NaN	NaN	NaN	NaN	NaN	NaN	NaN	NaN	NaN	NaN	NaN	NaN	NaN	NaN	NaN	NaN	NaN	NaN	NaN	NaN	NaN
314	1.57	NaN	NaN	NaN	NaN	NaN	NaN	NaN	NaN	NaN	NaN	NaN	NaN	NaN	NaN	NaN	NaN	NaN	NaN	NaN	NaN	NaN	NaN	NaN	NaN	NaN	NaN	NaN	NaN	NaN	NaN	NaN	NaN	NaN	NaN	NaN	NaN	NaN	NaN	NaN	NaN	NaN	NaN	NaN	NaN	NaN	NaN	NaN	NaN
315	1.575	NaN	NaN	NaN	NaN	NaN	NaN	NaN	NaN	NaN	NaN	NaN	NaN	NaN	NaN	NaN	NaN	NaN	NaN	NaN	NaN	NaN	NaN	NaN	NaN	NaN	NaN	NaN	NaN	NaN	NaN	NaN	NaN	NaN	NaN	NaN	NaN	NaN	NaN	NaN	NaN	NaN	NaN	NaN	NaN	NaN	NaN	NaN	NaN
316	1.58	NaN	NaN	NaN	NaN	NaN	NaN	NaN	NaN	NaN	NaN	NaN	NaN	NaN	NaN	NaN	NaN	NaN	NaN	NaN	NaN	NaN	NaN	NaN	NaN	NaN	NaN	NaN	NaN	NaN	NaN	NaN	NaN	NaN	NaN	NaN	NaN	NaN	NaN	NaN	NaN	NaN	NaN	NaN	NaN	NaN	NaN	NaN	NaN
317	1.585	NaN	NaN	NaN	NaN	NaN	NaN	NaN	NaN	NaN	NaN	NaN	NaN	NaN	NaN	NaN	NaN	NaN	NaN	NaN	NaN	NaN	NaN	NaN	NaN	NaN	NaN	NaN	NaN	NaN	NaN	NaN	NaN	NaN	NaN	NaN	NaN	NaN	NaN	NaN	NaN	NaN	NaN	NaN	NaN	NaN	NaN	NaN	NaN
318	1.59	NaN	NaN	NaN	NaN	NaN	NaN	NaN	NaN	NaN	NaN	NaN	NaN	NaN	NaN	NaN	NaN	NaN	NaN	NaN	NaN	NaN	NaN	NaN	NaN	NaN	NaN	NaN	NaN	NaN	NaN	NaN	NaN	NaN	NaN	NaN	NaN	NaN	NaN	NaN	NaN	NaN	NaN	NaN	NaN	NaN	NaN	NaN	NaN
319	1.595	NaN	NaN	NaN	NaN	NaN	NaN	NaN	NaN	NaN	NaN	NaN	NaN	NaN	NaN	NaN	NaN	NaN	NaN	NaN	NaN	NaN	NaN	NaN	NaN	NaN	NaN	NaN	NaN	NaN	NaN	NaN	NaN	NaN	NaN	NaN	NaN	NaN	NaN	NaN	NaN	NaN	NaN	NaN	NaN	NaN	NaN	NaN	NaN
320	1.6	NaN	NaN	NaN	NaN	NaN	NaN	NaN	NaN	NaN	NaN	NaN	NaN	NaN	NaN	NaN	NaN	NaN	NaN	NaN	NaN	NaN	NaN	NaN	NaN	NaN	NaN	NaN	NaN	NaN	NaN	NaN	NaN	NaN	NaN	NaN	NaN	NaN	NaN	NaN	NaN	NaN	NaN	NaN	NaN	NaN	NaN	NaN	NaN
321	1.605	NaN	NaN	NaN	NaN	NaN	NaN	NaN	NaN	NaN	NaN	NaN	NaN	NaN	NaN	NaN	NaN	NaN	NaN	NaN	NaN	NaN	NaN	NaN	NaN	NaN	NaN	NaN	NaN	NaN	NaN	NaN	NaN	NaN	NaN	NaN	NaN	NaN	NaN	NaN	NaN	NaN	NaN	NaN	NaN	NaN	NaN	NaN	NaN
322	1.61	NaN	NaN	NaN	NaN	NaN	NaN	NaN	NaN	NaN	NaN	NaN	NaN	NaN	NaN	NaN	NaN	NaN	NaN	NaN	NaN	NaN	NaN	NaN	NaN	NaN	NaN	NaN	NaN	NaN	NaN	NaN	NaN	NaN	NaN	NaN	NaN	NaN	NaN	NaN	NaN	NaN	NaN	NaN	NaN	NaN	NaN	NaN	NaN
323	1.615	NaN	NaN	NaN	NaN	NaN	NaN	NaN	NaN	NaN	NaN	NaN	NaN	NaN	NaN	NaN	NaN	NaN	NaN	NaN	NaN	NaN	NaN	NaN	NaN	NaN	NaN	NaN	NaN	NaN	NaN	NaN	NaN	NaN	NaN	NaN	NaN	NaN	NaN	NaN	NaN	NaN	NaN	NaN	NaN	NaN	NaN	NaN	NaN
324	1.62	NaN	NaN	NaN	NaN	NaN	NaN	NaN	NaN	NaN	NaN	NaN	NaN	NaN	NaN	NaN	NaN	NaN	NaN	NaN	NaN	NaN	NaN	NaN	NaN	NaN	NaN	NaN	NaN	NaN	NaN	NaN	NaN	NaN	NaN	NaN	NaN	NaN	NaN	NaN	NaN	NaN	NaN	NaN	NaN	NaN	NaN	NaN	NaN
325	1.625	NaN	NaN	NaN	NaN	NaN	NaN	NaN	NaN	NaN	NaN	NaN	NaN	NaN	NaN	NaN	NaN	NaN	NaN	NaN	NaN	NaN	NaN	NaN	NaN	NaN	NaN	NaN	NaN	NaN	NaN	NaN	NaN	NaN	NaN	NaN	NaN	NaN	NaN	NaN	NaN	NaN	NaN	NaN	NaN	NaN	NaN	NaN	NaN
326	1.63	NaN	NaN	NaN	NaN	NaN	NaN	NaN	NaN	NaN	NaN	NaN	NaN	NaN	NaN	NaN	NaN	NaN	NaN	NaN	NaN	NaN	NaN	NaN	NaN	NaN	NaN	NaN	NaN	NaN	NaN	NaN	NaN	NaN	NaN	NaN	NaN	NaN	NaN	NaN	NaN	NaN	NaN	NaN	NaN	NaN	NaN	NaN	NaN
327	1.635	NaN	NaN	NaN	NaN	NaN	NaN	NaN	NaN	NaN	NaN	NaN	NaN	NaN	NaN	NaN	NaN	NaN	NaN	NaN	NaN	NaN	NaN	NaN	NaN	NaN	NaN	NaN	NaN	NaN	NaN	NaN	NaN	NaN	NaN	NaN	NaN	NaN	NaN	NaN	NaN	NaN	NaN	NaN	NaN	NaN	NaN	NaN	NaN
328	1.64	NaN	NaN	NaN	NaN	NaN	NaN	NaN	NaN	NaN	NaN	NaN	NaN	NaN	NaN	NaN	NaN	NaN	NaN	NaN	NaN	NaN	NaN	NaN	NaN	NaN	NaN	NaN	NaN	NaN	NaN	NaN	NaN	NaN	NaN	NaN	NaN	NaN	NaN	NaN	NaN	NaN	NaN	NaN	NaN	NaN	NaN	NaN	NaN
329	1.645	NaN	NaN	NaN	NaN	NaN	NaN	NaN	NaN	NaN	NaN	NaN	NaN	NaN	NaN	NaN	NaN	NaN	NaN	NaN	NaN	NaN	NaN	NaN	NaN	NaN	NaN	NaN	NaN	NaN	NaN	NaN	NaN	NaN	NaN	NaN	NaN	NaN	NaN	NaN	NaN	NaN	NaN	NaN	NaN	NaN	NaN	NaN	NaN
330	1.65	NaN	NaN	NaN	NaN	NaN	NaN	NaN	NaN	NaN	NaN	NaN	NaN	NaN	NaN	NaN	NaN	NaN	NaN	NaN	NaN	NaN	NaN	NaN	NaN	NaN	NaN	NaN	NaN	NaN	NaN	NaN	NaN	NaN	NaN	NaN	NaN	NaN	NaN	NaN	NaN	NaN	NaN	NaN	NaN	NaN	NaN	NaN	NaN
331	1.655	NaN	NaN	NaN	NaN	NaN	NaN	NaN	NaN	NaN	-1.78	0.69	0.6	NaN	NaN	NaN	NaN	NaN	NaN	NaN	NaN	NaN	NaN	NaN	NaN	NaN	NaN	NaN	NaN	NaN	NaN	NaN	NaN	NaN	NaN	NaN	NaN	NaN	NaN	NaN	NaN	NaN	NaN	NaN	NaN	NaN	NaN	NaN	NaN
332	1.66	NaN	NaN	NaN	NaN	NaN	NaN	NaN	NaN	NaN	-1.78	0.69	0.6	NaN	NaN	NaN	NaN	NaN	NaN	NaN	NaN	NaN	NaN	NaN	NaN	NaN	NaN	NaN	NaN	NaN	NaN	NaN	NaN	NaN	NaN	NaN	NaN	NaN	NaN	NaN	NaN	NaN	NaN	NaN	NaN	NaN	NaN	NaN	NaN
333	1.665	NaN	NaN	NaN	NaN	NaN	NaN	NaN	NaN	NaN	-1.78	0.69	0.6	NaN	NaN	NaN	NaN	NaN	NaN	NaN	NaN	NaN	NaN	NaN	NaN	NaN	NaN	NaN	NaN	NaN	NaN	NaN	NaN	NaN	NaN	NaN	NaN	NaN	NaN	NaN	NaN	NaN	NaN	NaN	NaN	NaN	NaN	NaN	NaN
334	1.67	NaN	NaN	NaN	NaN	NaN	NaN	NaN	NaN	NaN	-1.78	0.69	0.6	NaN	NaN	NaN	NaN	NaN	NaN	NaN	NaN	NaN	NaN	NaN	NaN	NaN	NaN	NaN	NaN	NaN	NaN	NaN	NaN	NaN	NaN	NaN	NaN	NaN	NaN	NaN	NaN	NaN	NaN	NaN	NaN	NaN	NaN	NaN	NaN
335	1.675	NaN	NaN	NaN	NaN	NaN	NaN	NaN	NaN	NaN	-1.77	0.69	0.6	NaN	NaN	NaN	NaN	NaN	NaN	NaN	NaN	NaN	NaN	NaN	NaN	NaN	NaN	NaN	NaN	NaN	NaN	NaN	NaN	NaN	NaN	NaN	NaN	NaN	NaN	NaN	NaN	NaN	NaN	NaN	NaN	NaN	NaN	NaN	NaN
336	1.68	NaN	NaN	NaN	NaN	NaN	NaN	-1.76	0.88	0.58	-1.77	0.69	0.6	NaN	NaN	NaN	NaN	NaN	NaN	NaN	NaN	NaN	NaN	NaN	NaN	NaN	NaN	NaN	NaN	NaN	NaN	NaN	NaN	NaN	NaN	NaN	NaN	NaN	NaN	NaN	NaN	NaN	NaN	NaN	NaN	NaN	NaN	NaN	NaN
337	1.685	NaN	NaN	NaN	NaN	NaN	NaN	-1.75	0.88	0.58	-1.76	0.69	0.6	NaN	NaN	NaN	NaN	NaN	NaN	NaN	NaN	NaN	NaN	NaN	NaN	NaN	NaN	NaN	NaN	NaN	NaN	NaN	NaN	NaN	NaN	NaN	NaN	NaN	NaN	NaN	NaN	NaN	NaN	NaN	NaN	NaN	NaN	NaN	NaN
338	1.69	NaN	NaN	NaN	NaN	NaN	NaN	-1.75	0.88	0.58	-1.76	0.69	0.6	NaN	NaN	NaN	NaN	NaN	NaN	NaN	NaN	NaN	NaN	NaN	NaN	NaN	NaN	NaN	NaN	NaN	NaN	NaN	NaN	NaN	NaN	NaN	NaN	NaN	NaN	NaN	NaN	NaN	NaN	NaN	NaN	NaN	NaN	NaN	NaN
339	1.695	NaN	NaN	NaN	NaN	NaN	NaN	-1.74	0.88	0.57	-1.76	0.69	0.6	NaN	NaN	NaN	NaN	NaN	NaN	NaN	NaN	NaN	NaN	NaN	NaN	NaN	NaN	NaN	NaN	NaN	NaN	NaN	NaN	NaN	NaN	NaN	NaN	NaN	NaN	NaN	NaN	NaN	NaN	NaN	NaN	NaN	NaN	NaN	NaN
340	1.7	NaN	NaN	NaN	NaN	NaN	NaN	-1.74	0.88	0.57	-1.75	0.69	0.6	NaN	NaN	NaN	NaN	NaN	NaN	NaN	NaN	NaN	NaN	NaN	NaN	NaN	NaN	NaN	NaN	NaN	NaN	NaN	NaN	NaN	NaN	NaN	NaN	NaN	NaN	NaN	NaN	NaN	NaN	NaN	NaN	NaN	NaN	NaN	NaN
341	1.705	NaN	NaN	NaN	NaN	NaN	NaN	-1.74	0.88	0.57	-1.75	0.69	0.6	NaN	NaN	NaN	NaN	NaN	NaN	NaN	NaN	NaN	NaN	NaN	NaN	NaN	NaN	NaN	NaN	NaN	NaN	NaN	NaN	NaN	NaN	NaN	NaN	NaN	NaN	NaN	NaN	NaN	NaN	NaN	NaN	NaN	NaN	NaN	NaN
342	1.71	NaN	NaN	NaN	NaN	NaN	NaN	-1.73	0.88	0.57	-1.74	0.69	0.6	NaN	NaN	NaN	NaN	NaN	NaN	NaN	NaN	NaN	NaN	NaN	NaN	NaN	NaN	NaN	NaN	NaN	NaN	NaN	NaN	NaN	NaN	NaN	NaN	NaN	NaN	NaN	NaN	NaN	NaN	NaN	NaN	NaN	NaN	NaN	NaN
343	1.715	NaN	NaN	NaN	NaN	NaN	NaN	-1.73	0.88	0.57	-1.74	0.69	0.6	NaN	NaN	NaN	NaN	NaN	NaN	NaN	NaN	NaN	NaN	NaN	NaN	NaN	NaN	NaN	NaN	NaN	NaN	NaN	NaN	NaN	NaN	NaN	NaN	NaN	NaN	NaN	NaN	NaN	NaN	NaN	NaN	NaN	NaN	NaN	NaN
344	1.72	NaN	NaN	NaN	NaN	NaN	NaN	-1.72	0.88	0.57	-1.73	0.69	0.6	NaN	NaN	NaN	NaN	NaN	NaN	NaN	NaN	NaN	NaN	NaN	NaN	NaN	NaN	NaN	NaN	NaN	NaN	NaN	NaN	NaN	NaN	NaN	NaN	NaN	NaN	NaN	NaN	NaN	NaN	-1.53	0.27	0.18	NaN	NaN	NaN
345	1.725	NaN	NaN	NaN	NaN	NaN	NaN	-1.72	0.88	0.57	-1.73	0.69	0.59	NaN	NaN	NaN	NaN	NaN	NaN	NaN	NaN	NaN	NaN	NaN	NaN	NaN	NaN	NaN	NaN	NaN	NaN	NaN	NaN	NaN	NaN	NaN	NaN	NaN	NaN	NaN	NaN	NaN	NaN	-1.52	0.27	0.18	NaN	NaN	NaN
346	1.73	NaN	NaN	NaN	NaN	NaN	NaN	-1.71	0.88	0.57	-1.72	0.69	0.59	NaN	NaN	NaN	NaN	NaN	NaN	NaN	NaN	NaN	NaN	NaN	NaN	NaN	NaN	NaN	NaN	NaN	NaN	NaN	NaN	NaN	NaN	NaN	NaN	NaN	NaN	NaN	NaN	NaN	NaN	-1.52	0.27	0.18	NaN	NaN	NaN
347	1.735	NaN	NaN	NaN	NaN	NaN	NaN	-1.71	0.88	0.57	-1.72	0.69	0.59	NaN	NaN	NaN	NaN	NaN	NaN	NaN	NaN	NaN	NaN	NaN	NaN	NaN	NaN	NaN	NaN	NaN	NaN	NaN	NaN	NaN	NaN	NaN	NaN	NaN	NaN	NaN	NaN	NaN	NaN	-1.52	0.27	0.18	NaN	NaN	NaN
348	1.74	NaN	NaN	NaN	NaN	NaN	NaN	-1.71	0.88	0.57	-1.71	0.69	0.59	NaN	NaN	NaN	NaN	NaN	NaN	NaN	NaN	NaN	NaN	NaN	NaN	NaN	NaN	NaN	NaN	NaN	NaN	NaN	NaN	NaN	NaN	NaN	NaN	NaN	NaN	NaN	NaN	NaN	NaN	-1.52	0.27	0.18	NaN	NaN	NaN
349	1.745	NaN	NaN	NaN	NaN	NaN	NaN	-1.7	0.88	0.57	-1.71	0.69	0.59	NaN	NaN	NaN	NaN	NaN	NaN	NaN	NaN	NaN	NaN	NaN	NaN	NaN	NaN	NaN	NaN	NaN	NaN	NaN	NaN	NaN	NaN	NaN	NaN	NaN	NaN	NaN	NaN	NaN	NaN	-1.51	0.27	0.18	NaN	NaN	NaN
350	1.75	NaN	NaN	NaN	NaN	NaN	NaN	-1.7	0.88	0.57	-1.7	0.69	0.59	NaN	NaN	NaN	NaN	NaN	NaN	NaN	NaN	NaN	NaN	NaN	NaN	NaN	NaN	NaN	NaN	NaN	NaN	NaN	NaN	NaN	NaN	NaN	NaN	NaN	NaN	NaN	NaN	NaN	NaN	-1.51	0.27	0.18	NaN	NaN	NaN
351	1.755	NaN	NaN	NaN	NaN	NaN	NaN	-1.69	0.88	0.57	-1.7	0.69	0.59	NaN	NaN	NaN	NaN	NaN	NaN	NaN	NaN	NaN	NaN	NaN	NaN	NaN	NaN	NaN	NaN	NaN	NaN	NaN	NaN	NaN	NaN	NaN	NaN	NaN	NaN	NaN	NaN	NaN	NaN	-1.51	0.27	0.18	NaN	NaN	NaN
352	1.76	NaN	NaN	NaN	NaN	NaN	NaN	-1.69	0.88	0.56	-1.69	0.69	0.59	NaN	NaN	NaN	NaN	NaN	NaN	NaN	NaN	NaN	NaN	NaN	NaN	NaN	NaN	NaN	NaN	NaN	NaN	NaN	NaN	NaN	NaN	NaN	NaN	NaN	NaN	NaN	NaN	NaN	NaN	-1.51	0.27	0.18	NaN	NaN	NaN
353	1.765	NaN	NaN	NaN	NaN	NaN	NaN	-1.68	0.88	0.56	-1.69	0.69	0.59	NaN	NaN	NaN	NaN	NaN	NaN	NaN	NaN	NaN	NaN	NaN	NaN	NaN	NaN	NaN	NaN	NaN	NaN	NaN	NaN	NaN	NaN	NaN	NaN	NaN	NaN	NaN	NaN	NaN	NaN	-1.51	0.27	0.18	NaN	NaN	NaN
354	1.77	NaN	NaN	NaN	NaN	NaN	NaN	-1.68	0.88	0.56	-1.68	0.69	0.59	NaN	NaN	NaN	NaN	NaN	NaN	NaN	NaN	NaN	NaN	NaN	NaN	NaN	NaN	NaN	NaN	NaN	NaN	NaN	NaN	NaN	NaN	NaN	NaN	NaN	NaN	NaN	NaN	NaN	NaN	-1.5	0.27	0.18	NaN	NaN	NaN
355	1.775	NaN	NaN	NaN	NaN	NaN	NaN	-1.68	0.88	0.56	-1.68	0.69	0.59	NaN	NaN	NaN	NaN	NaN	NaN	NaN	NaN	NaN	NaN	NaN	NaN	NaN	NaN	NaN	NaN	NaN	NaN	NaN	NaN	NaN	NaN	NaN	NaN	NaN	NaN	NaN	NaN	NaN	NaN	-1.5	0.27	0.18	NaN	NaN	NaN
356	1.78	NaN	NaN	NaN	NaN	NaN	NaN	-1.67	0.88	0.56	-1.67	0.69	0.59	NaN	NaN	NaN	NaN	NaN	NaN	NaN	NaN	NaN	NaN	NaN	NaN	NaN	NaN	NaN	NaN	NaN	NaN	NaN	NaN	NaN	NaN	NaN	NaN	NaN	NaN	NaN	NaN	NaN	NaN	-1.5	0.27	0.18	NaN	NaN	NaN
357	1.785	NaN	NaN	NaN	NaN	NaN	NaN	-1.67	0.89	0.56	-1.66	0.69	0.59	NaN	NaN	NaN	NaN	NaN	NaN	NaN	NaN	NaN	NaN	NaN	NaN	NaN	NaN	NaN	NaN	NaN	NaN	NaN	NaN	NaN	NaN	NaN	NaN	NaN	NaN	NaN	NaN	NaN	NaN	-1.5	0.27	0.18	NaN	NaN	NaN
358	1.79	NaN	NaN	NaN	NaN	NaN	NaN	-1.66	0.89	0.56	-1.66	0.69	0.59	NaN	NaN	NaN	NaN	NaN	NaN	NaN	NaN	NaN	NaN	NaN	NaN	NaN	NaN	NaN	NaN	NaN	NaN	NaN	NaN	NaN	NaN	NaN	NaN	NaN	NaN	NaN	NaN	NaN	NaN	-1.5	0.27	0.18	NaN	NaN	NaN
359	1.795	NaN	NaN	NaN	NaN	NaN	NaN	-1.66	0.89	0.56	-1.65	0.69	0.59	NaN	NaN	NaN	NaN	NaN	NaN	NaN	NaN	NaN	NaN	NaN	NaN	NaN	NaN	NaN	NaN	NaN	NaN	NaN	NaN	NaN	NaN	NaN	NaN	NaN	NaN	NaN	NaN	NaN	NaN	-1.5	0.27	0.18	NaN	NaN	NaN
360	1.8	NaN	NaN	NaN	NaN	NaN	NaN	-1.65	0.89	0.56	-1.64	0.69	0.59	NaN	NaN	NaN	NaN	NaN	NaN	NaN	NaN	NaN	NaN	NaN	NaN	NaN	NaN	NaN	NaN	NaN	NaN	NaN	NaN	NaN	NaN	NaN	NaN	NaN	NaN	NaN	NaN	NaN	NaN	-1.5	0.27	0.18	NaN	NaN	NaN
361	1.805	NaN	NaN	NaN	NaN	NaN	NaN	-1.65	0.89	0.56	-1.64	0.69	0.59	NaN	NaN	NaN	NaN	NaN	NaN	NaN	NaN	NaN	NaN	NaN	NaN	NaN	NaN	NaN	NaN	NaN	NaN	NaN	NaN	NaN	NaN	NaN	NaN	NaN	NaN	NaN	NaN	NaN	NaN	-1.5	0.27	0.18	NaN	NaN	NaN
362	1.81	NaN	NaN	NaN	NaN	NaN	NaN	-1.65	0.89	0.56	-1.63	0.69	0.59	NaN	NaN	NaN	NaN	NaN	NaN	NaN	NaN	NaN	NaN	NaN	NaN	NaN	NaN	NaN	NaN	NaN	NaN	NaN	NaN	NaN	NaN	NaN	NaN	NaN	NaN	NaN	NaN	NaN	NaN	-1.5	0.27	0.18	NaN	NaN	NaN
363	1.815	NaN	NaN	NaN	NaN	NaN	NaN	-1.64	0.89	0.56	-1.63	0.69	0.59	NaN	NaN	NaN	NaN	NaN	NaN	NaN	NaN	NaN	NaN	NaN	NaN	NaN	NaN	NaN	NaN	NaN	NaN	NaN	NaN	NaN	NaN	NaN	NaN	NaN	NaN	NaN	NaN	NaN	NaN	-1.5	0.27	0.18	NaN	NaN	NaN
364	1.82	NaN	NaN	NaN	NaN	NaN	NaN	-1.64	0.89	0.55	-1.62	0.69	0.59	NaN	NaN	NaN	NaN	NaN	NaN	NaN	NaN	NaN	NaN	NaN	NaN	NaN	NaN	NaN	NaN	NaN	NaN	NaN	NaN	NaN	NaN	NaN	NaN	NaN	NaN	NaN	NaN	NaN	NaN	-1.5	0.27	0.18	NaN	NaN	NaN
365	1.825	NaN	NaN	NaN	NaN	NaN	NaN	-1.64	0.89	0.55	-1.61	0.69	0.59	NaN	NaN	NaN	-1.67	0.45	0.55	NaN	NaN	NaN	NaN	NaN	NaN	NaN	NaN	NaN	NaN	NaN	NaN	NaN	NaN	NaN	NaN	NaN	NaN	NaN	NaN	NaN	NaN	NaN	NaN	-1.5	0.27	0.18	NaN	NaN	NaN
366	1.83	NaN	NaN	NaN	NaN	NaN	NaN	-1.63	0.89	0.55	-1.61	0.69	0.59	NaN	NaN	NaN	-1.66	0.44	0.55	NaN	NaN	NaN	NaN	NaN	NaN	NaN	NaN	NaN	NaN	NaN	NaN	NaN	NaN	NaN	NaN	NaN	NaN	NaN	NaN	NaN	NaN	NaN	NaN	-1.5	0.27	0.18	NaN	NaN	NaN
367	1.835	NaN	NaN	NaN	NaN	NaN	NaN	-1.63	0.89	0.55	-1.6	0.7	0.59	NaN	NaN	NaN	-1.65	0.44	0.55	NaN	NaN	NaN	NaN	NaN	NaN	NaN	NaN	NaN	NaN	NaN	NaN	NaN	NaN	NaN	NaN	NaN	NaN	NaN	NaN	NaN	NaN	NaN	NaN	-1.5	0.27	0.17	NaN	NaN	NaN
368	1.84	NaN	NaN	NaN	NaN	NaN	NaN	-1.62	0.89	0.55	-1.6	0.7	0.6	NaN	NaN	NaN	-1.64	0.44	0.55	NaN	NaN	NaN	NaN	NaN	NaN	NaN	NaN	NaN	NaN	NaN	NaN	NaN	NaN	NaN	NaN	NaN	NaN	NaN	NaN	NaN	NaN	NaN	NaN	-1.5	0.27	0.17	NaN	NaN	NaN
369	1.845	NaN	NaN	NaN	NaN	NaN	NaN	-1.62	0.89	0.55	-1.59	0.7	0.6	NaN	NaN	NaN	-1.63	0.45	0.56	NaN	NaN	NaN	NaN	NaN	NaN	NaN	NaN	NaN	NaN	NaN	NaN	NaN	NaN	NaN	NaN	NaN	NaN	NaN	NaN	NaN	NaN	NaN	NaN	-1.49	0.27	0.17	NaN	NaN	NaN
370	1.85	NaN	NaN	NaN	NaN	NaN	NaN	-1.62	0.89	0.55	-1.58	0.7	0.6	NaN	NaN	NaN	-1.63	0.45	0.56	NaN	NaN	NaN	NaN	NaN	NaN	NaN	NaN	NaN	NaN	NaN	NaN	NaN	NaN	NaN	NaN	NaN	NaN	NaN	NaN	NaN	NaN	NaN	NaN	-1.49	0.27	0.17	NaN	NaN	NaN
371	1.855	NaN	NaN	NaN	NaN	NaN	NaN	-1.61	0.89	0.55	-1.58	0.7	0.6	NaN	NaN	NaN	-1.62	0.45	0.56	NaN	NaN	NaN	NaN	NaN	NaN	NaN	NaN	NaN	NaN	NaN	NaN	NaN	NaN	NaN	NaN	NaN	NaN	NaN	NaN	NaN	NaN	NaN	NaN	-1.49	0.27	0.17	NaN	NaN	NaN
372	1.86	NaN	NaN	NaN	NaN	NaN	NaN	-1.61	0.89	0.55	-1.57	0.7	0.6	NaN	NaN	NaN	-1.61	0.45	0.56	NaN	NaN	NaN	NaN	NaN	NaN	NaN	NaN	NaN	NaN	NaN	NaN	NaN	NaN	NaN	NaN	NaN	NaN	NaN	NaN	NaN	NaN	NaN	NaN	-1.49	0.27	0.17	NaN	NaN	NaN
373	1.865	NaN	NaN	NaN	NaN	NaN	NaN	-1.6	0.89	0.55	-1.57	0.7	0.6	NaN	NaN	NaN	-1.6	0.45	0.56	NaN	NaN	NaN	NaN	NaN	NaN	NaN	NaN	NaN	NaN	NaN	NaN	NaN	NaN	NaN	NaN	NaN	NaN	NaN	NaN	NaN	NaN	NaN	NaN	-1.49	0.27	0.17	NaN	NaN	NaN
374	1.87	NaN	NaN	NaN	NaN	NaN	NaN	-1.6	0.89	0.55	-1.56	0.7	0.6	NaN	NaN	NaN	-1.59	0.45	0.56	NaN	NaN	NaN	NaN	NaN	NaN	NaN	NaN	NaN	NaN	NaN	NaN	NaN	NaN	NaN	NaN	NaN	NaN	NaN	NaN	NaN	NaN	NaN	NaN	-1.49	0.27	0.17	NaN	NaN	NaN
375	1.875	NaN	NaN	NaN	NaN	NaN	NaN	-1.6	0.89	0.55	-1.55	0.7	0.6	NaN	NaN	NaN	-1.58	0.45	0.56	NaN	NaN	NaN	NaN	NaN	NaN	NaN	NaN	NaN	NaN	NaN	NaN	NaN	NaN	NaN	NaN	NaN	NaN	NaN	NaN	NaN	NaN	NaN	NaN	-1.49	0.27	0.17	NaN	NaN	NaN
376	1.88	NaN	NaN	NaN	NaN	NaN	NaN	-1.59	0.89	0.55	-1.55	0.7	0.6	NaN	NaN	NaN	-1.57	0.45	0.56	NaN	NaN	NaN	NaN	NaN	NaN	NaN	NaN	NaN	NaN	NaN	NaN	NaN	NaN	NaN	NaN	NaN	NaN	NaN	NaN	NaN	NaN	NaN	NaN	-1.49	0.27	0.17	NaN	NaN	NaN
377	1.885	NaN	NaN	NaN	NaN	NaN	NaN	-1.59	0.9	0.55	-1.54	0.7	0.6	NaN	NaN	NaN	-1.56	0.45	0.56	NaN	NaN	NaN	NaN	NaN	NaN	NaN	NaN	NaN	NaN	NaN	NaN	NaN	NaN	NaN	NaN	NaN	NaN	NaN	NaN	NaN	NaN	NaN	NaN	-1.49	0.27	0.17	NaN	NaN	NaN
378	1.89	NaN	NaN	NaN	NaN	NaN	NaN	-1.59	0.9	0.55	-1.54	0.7	0.6	NaN	NaN	NaN	-1.55	0.45	0.56	NaN	NaN	NaN	NaN	NaN	NaN	NaN	NaN	NaN	NaN	NaN	NaN	NaN	NaN	NaN	NaN	NaN	NaN	NaN	NaN	NaN	NaN	NaN	NaN	-1.49	0.27	0.17	NaN	NaN	NaN
379	1.895	NaN	NaN	NaN	NaN	NaN	NaN	-1.58	0.9	0.55	-1.53	0.71	0.6	NaN	NaN	NaN	-1.54	0.45	0.56	NaN	NaN	NaN	NaN	NaN	NaN	NaN	NaN	NaN	NaN	NaN	NaN	NaN	NaN	NaN	NaN	NaN	NaN	NaN	NaN	NaN	NaN	NaN	NaN	-1.48	0.26	0.17	NaN	NaN	NaN
380	1.9	NaN	NaN	NaN	NaN	NaN	NaN	-1.58	0.9	0.55	-1.53	0.71	0.6	NaN	NaN	NaN	-1.53	0.46	0.56	NaN	NaN	NaN	NaN	NaN	NaN	NaN	NaN	NaN	NaN	NaN	NaN	NaN	NaN	NaN	NaN	NaN	NaN	NaN	NaN	NaN	NaN	NaN	NaN	-1.48	0.26	0.17	NaN	NaN	NaN
381	1.905	NaN	NaN	NaN	NaN	NaN	NaN	-1.57	0.9	0.55	-1.52	0.71	0.6	NaN	NaN	NaN	-1.53	0.46	0.57	NaN	NaN	NaN	NaN	NaN	NaN	NaN	NaN	NaN	NaN	NaN	NaN	NaN	NaN	NaN	NaN	NaN	NaN	NaN	NaN	NaN	NaN	NaN	NaN	-1.48	0.26	0.17	NaN	NaN	NaN
382	1.91	NaN	NaN	NaN	NaN	NaN	NaN	-1.57	0.9	0.55	-1.51	0.71	0.6	-1.46	0.55	0.56	-1.52	0.46	0.57	NaN	NaN	NaN	NaN	NaN	NaN	NaN	NaN	NaN	NaN	NaN	NaN	NaN	NaN	NaN	NaN	NaN	NaN	NaN	NaN	NaN	NaN	NaN	NaN	-1.48	0.26	0.17	NaN	NaN	NaN
383	1.915	NaN	NaN	NaN	NaN	NaN	NaN	-1.57	0.9	0.55	-1.51	0.71	0.6	-1.46	0.55	0.56	-1.51	0.46	0.57	NaN	NaN	NaN	NaN	NaN	NaN	NaN	NaN	NaN	NaN	NaN	NaN	NaN	NaN	NaN	NaN	NaN	NaN	NaN	NaN	NaN	NaN	NaN	NaN	-1.48	0.26	0.17	NaN	NaN	NaN
384	1.92	NaN	NaN	NaN	NaN	NaN	NaN	-1.56	0.9	0.55	-1.5	0.71	0.6	-1.45	0.55	0.56	-1.5	0.46	0.57	-1.63	0.38	0.6	NaN	NaN	NaN	NaN	NaN	NaN	NaN	NaN	NaN	-1.5	0.9	0.17	NaN	NaN	NaN	NaN	NaN	NaN	NaN	NaN	NaN	-1.48	0.26	0.17	NaN	NaN	NaN
385	1.925	NaN	NaN	NaN	NaN	NaN	NaN	-1.56	0.9	0.55	-1.5	0.71	0.6	-1.44	0.55	0.56	-1.49	0.46	0.57	-1.62	0.38	0.6	NaN	NaN	NaN	NaN	NaN	NaN	NaN	NaN	NaN	-1.5	0.9	0.17	NaN	NaN	NaN	NaN	NaN	NaN	NaN	NaN	NaN	-1.48	0.26	0.17	NaN	NaN	NaN
386	1.93	NaN	NaN	NaN	NaN	NaN	NaN	-1.55	0.9	0.55	-1.49	0.71	0.6	-1.43	0.56	0.56	-1.48	0.47	0.57	-1.62	0.38	0.6	NaN	NaN	NaN	NaN	NaN	NaN	NaN	NaN	NaN	-1.49	0.9	0.17	NaN	NaN	NaN	NaN	NaN	NaN	NaN	NaN	NaN	-1.48	0.26	0.17	NaN	NaN	NaN
387	1.935	NaN	NaN	NaN	NaN	NaN	NaN	-1.55	0.9	0.55	-1.49	0.71	0.6	-1.43	0.56	0.56	-1.47	0.47	0.57	-1.61	0.38	0.6	NaN	NaN	NaN	NaN	NaN	NaN	NaN	NaN	NaN	-1.49	0.9	0.17	NaN	NaN	NaN	NaN	NaN	NaN	NaN	NaN	NaN	-1.48	0.26	0.17	NaN	NaN	NaN
388	1.94	NaN	NaN	NaN	NaN	NaN	NaN	-1.55	0.9	0.55	-1.48	0.72	0.6	-1.42	0.56	0.57	-1.47	0.47	0.57	-1.6	0.38	0.6	NaN	NaN	NaN	NaN	NaN	NaN	NaN	NaN	NaN	-1.49	0.9	0.17	NaN	NaN	NaN	NaN	NaN	NaN	NaN	NaN	NaN	-1.48	0.26	0.17	NaN	NaN	NaN
389	1.945	NaN	NaN	NaN	NaN	NaN	NaN	-1.54	0.9	0.55	-1.47	0.72	0.6	-1.41	0.57	0.57	-1.46	0.47	0.57	-1.59	0.39	0.6	NaN	NaN	NaN	NaN	NaN	NaN	NaN	NaN	NaN	-1.48	0.9	0.17	-1.45	0.71	0.14	NaN	NaN	NaN	NaN	NaN	NaN	-1.48	0.26	0.17	NaN	NaN	NaN
390	1.95	NaN	NaN	NaN	NaN	NaN	NaN	-1.54	0.91	0.55	-1.47	0.72	0.6	-1.4	0.57	0.57	-1.45	0.47	0.57	-1.58	0.39	0.6	NaN	NaN	NaN	NaN	NaN	NaN	NaN	NaN	NaN	-1.48	0.9	0.17	-1.45	0.71	0.14	NaN	NaN	NaN	NaN	NaN	NaN	-1.48	0.26	0.17	NaN	NaN	NaN
391	1.955	NaN	NaN	NaN	NaN	NaN	NaN	-1.53	0.91	0.55	-1.46	0.72	0.6	-1.4	0.57	0.57	-1.44	0.47	0.57	-1.57	0.39	0.6	NaN	NaN	NaN	NaN	NaN	NaN	NaN	NaN	NaN	-1.48	0.9	0.17	-1.45	0.71	0.14	NaN	NaN	NaN	NaN	NaN	NaN	-1.48	0.26	0.17	NaN	NaN	NaN
392	1.96	NaN	NaN	NaN	NaN	NaN	NaN	-1.53	0.91	0.55	-1.46	0.72	0.6	-1.39	0.57	0.57	-1.43	0.48	0.57	-1.56	0.39	0.6	NaN	NaN	NaN	NaN	NaN	NaN	NaN	NaN	NaN	-1.47	0.9	0.17	-1.45	0.71	0.14	NaN	NaN	NaN	NaN	NaN	NaN	-1.48	0.27	0.17	NaN	NaN	NaN
393	1.965	NaN	NaN	NaN	NaN	NaN	NaN	-1.53	0.91	0.55	-1.45	0.72	0.6	-1.38	0.57	0.57	-1.42	0.48	0.57	-1.55	0.39	0.6	NaN	NaN	NaN	NaN	NaN	NaN	NaN	NaN	NaN	-1.47	0.9	0.17	-1.44	0.71	0.14	NaN	NaN	NaN	NaN	NaN	NaN	-1.48	0.27	0.17	NaN	NaN	NaN
394	1.97	NaN	NaN	NaN	NaN	NaN	NaN	-1.52	0.91	0.55	-1.44	0.72	0.6	NaN	NaN	NaN	-1.41	0.48	0.57	-1.54	0.39	0.6	NaN	NaN	NaN	NaN	NaN	NaN	NaN	NaN	NaN	-1.47	0.9	0.17	-1.44	0.71	0.14	NaN	NaN	NaN	NaN	NaN	NaN	-1.48	0.27	0.17	NaN	NaN	NaN
395	1.975	NaN	NaN	NaN	NaN	NaN	NaN	-1.52	0.91	0.55	-1.44	0.73	0.6	-1.36	0.57	0.56	-1.41	0.48	0.57	-1.53	0.39	0.6	NaN	NaN	NaN	NaN	NaN	NaN	NaN	NaN	NaN	-1.46	0.9	0.17	-1.44	0.71	0.14	NaN	NaN	NaN	NaN	NaN	NaN	-1.48	0.26	0.17	NaN	NaN	NaN
396	1.98	NaN	NaN	NaN	NaN	NaN	NaN	-1.51	0.91	0.55	-1.43	0.73	0.6	NaN	NaN	NaN	-1.4	0.48	0.57	-1.52	0.39	0.6	NaN	NaN	NaN	NaN	NaN	NaN	NaN	NaN	NaN	-1.46	0.9	0.17	-1.44	0.71	0.14	NaN	NaN	NaN	NaN	NaN	NaN	-1.48	0.26	0.17	NaN	NaN	NaN
397	1.985	NaN	NaN	NaN	NaN	NaN	NaN	-1.51	0.91	0.55	-1.43	0.73	0.6	NaN	NaN	NaN	-1.39	0.48	0.57	-1.51	0.39	0.6	NaN	NaN	NaN	NaN	NaN	NaN	NaN	NaN	NaN	-1.46	0.9	0.17	-1.44	0.71	0.14	NaN	NaN	NaN	NaN	NaN	NaN	-1.48	0.26	0.17	NaN	NaN	NaN
398	1.99	NaN	NaN	NaN	NaN	NaN	NaN	-1.51	0.91	0.55	-1.42	0.73	0.6	NaN	NaN	NaN	-1.38	0.49	0.57	-1.51	0.39	0.6	NaN	NaN	NaN	NaN	NaN	NaN	NaN	NaN	NaN	-1.46	0.9	0.17	-1.43	0.71	0.14	NaN	NaN	NaN	NaN	NaN	NaN	-1.48	0.26	0.17	NaN	NaN	NaN
399	1.995	NaN	NaN	NaN	NaN	NaN	NaN	-1.5	0.91	0.55	-1.42	0.73	0.6	NaN	NaN	NaN	-1.37	0.49	0.57	-1.5	0.39	0.6	NaN	NaN	NaN	-1.64	0.14	0.55	NaN	NaN	NaN	-1.45	0.9	0.17	NaN	NaN	NaN	NaN	NaN	NaN	NaN	NaN	NaN	-1.48	0.26	0.17	NaN	NaN	NaN
400	2	NaN	NaN	NaN	NaN	NaN	NaN	-1.5	0.91	0.55	-1.41	0.73	0.6	-1.33	0.58	0.57	-1.36	0.49	0.57	-1.49	0.39	0.6	NaN	NaN	NaN	-1.63	0.13	0.55	NaN	NaN	NaN	-1.45	0.9	0.17	-1.43	0.71	0.14	NaN	NaN	NaN	NaN	NaN	NaN	-1.48	0.26	0.17	NaN	NaN	NaN
401	2.005	NaN	NaN	NaN	NaN	NaN	NaN	-1.5	0.91	0.55	-1.41	0.73	0.6	NaN	NaN	NaN	-1.36	0.49	0.57	-1.48	0.39	0.6	NaN	NaN	NaN	-1.62	0.13	0.55	NaN	NaN	NaN	-1.45	0.9	0.17	NaN	NaN	NaN	NaN	NaN	NaN	NaN	NaN	NaN	-1.48	0.26	0.17	NaN	NaN	NaN
402	2.01	NaN	NaN	NaN	NaN	NaN	NaN	-1.49	0.91	0.55	-1.4	0.73	0.6	-1.31	0.58	0.57	-1.35	0.49	0.57	-1.47	0.39	0.6	NaN	NaN	NaN	-1.6	0.13	0.55	NaN	NaN	NaN	-1.44	0.9	0.17	-1.42	0.71	0.14	NaN	NaN	NaN	NaN	NaN	NaN	-1.48	0.26	0.17	NaN	NaN	NaN
403	2.015	NaN	NaN	NaN	NaN	NaN	NaN	-1.49	0.92	0.55	-1.4	0.74	0.6	NaN	NaN	NaN	-1.34	0.49	0.57	-1.46	0.38	0.6	NaN	NaN	NaN	-1.59	0.13	0.55	NaN	NaN	NaN	-1.44	0.9	0.17	-1.42	0.71	0.14	NaN	NaN	NaN	NaN	NaN	NaN	-1.48	0.26	0.17	NaN	NaN	NaN
404	2.02	NaN	NaN	NaN	NaN	NaN	NaN	-1.48	0.92	0.55	-1.39	0.74	0.6	-1.3	0.59	0.57	-1.33	0.49	0.57	-1.45	0.38	0.6	NaN	NaN	NaN	-1.57	0.12	0.55	NaN	NaN	NaN	-1.44	0.9	0.17	-1.42	0.71	0.14	NaN	NaN	NaN	NaN	NaN	NaN	-1.48	0.26	0.17	NaN	NaN	NaN
405	2.025	NaN	NaN	NaN	NaN	NaN	NaN	-1.48	0.92	0.55	-1.39	0.74	0.6	-1.29	0.59	0.57	-1.32	0.49	0.57	-1.44	0.38	0.6	NaN	NaN	NaN	-1.56	0.12	0.55	NaN	NaN	NaN	-1.43	0.9	0.17	-1.42	0.71	0.14	NaN	NaN	NaN	NaN	NaN	NaN	-1.48	0.26	0.17	NaN	NaN	NaN
406	2.03	NaN	NaN	NaN	NaN	NaN	NaN	-1.48	0.92	0.55	-1.38	0.74	0.6	NaN	NaN	NaN	-1.32	0.5	0.57	-1.43	0.38	0.6	NaN	NaN	NaN	-1.54	0.12	0.55	NaN	NaN	NaN	-1.43	0.9	0.17	-1.42	0.71	0.14	NaN	NaN	NaN	NaN	NaN	NaN	-1.48	0.26	0.17	NaN	NaN	NaN
407	2.035	NaN	NaN	NaN	NaN	NaN	NaN	-1.47	0.92	0.55	-1.38	0.74	0.6	NaN	NaN	NaN	-1.31	0.5	0.57	-1.42	0.38	0.6	NaN	NaN	NaN	-1.52	0.11	0.55	NaN	NaN	NaN	-1.42	0.9	0.17	-1.41	0.71	0.14	NaN	NaN	NaN	NaN	NaN	NaN	-1.48	0.26	0.17	NaN	NaN	NaN
408	2.04	NaN	NaN	NaN	NaN	NaN	NaN	-1.47	0.92	0.55	-1.37	0.74	0.6	NaN	NaN	NaN	-1.3	0.5	0.57	-1.4	0.38	0.6	NaN	NaN	NaN	-1.51	0.11	0.55	NaN	NaN	NaN	-1.42	0.9	0.17	-1.41	0.71	0.14	NaN	NaN	NaN	NaN	NaN	NaN	-1.48	0.26	0.17	NaN	NaN	NaN
409	2.045	NaN	NaN	NaN	NaN	NaN	NaN	-1.47	0.92	0.55	-1.37	0.74	0.6	NaN	NaN	NaN	-1.29	0.5	0.57	-1.39	0.38	0.6	NaN	NaN	NaN	-1.49	0.11	0.55	NaN	NaN	NaN	-1.42	0.9	0.17	-1.41	0.71	0.14	NaN	NaN	NaN	NaN	NaN	NaN	-1.48	0.26	0.17	NaN	NaN	NaN
410	2.05	NaN	NaN	NaN	NaN	NaN	NaN	-1.46	0.92	0.55	-1.36	0.74	0.6	-1.26	0.6	0.57	-1.29	0.5	0.57	-1.39	0.37	0.6	-1.51	0.22	0.51	-1.48	0.1	0.55	NaN	NaN	NaN	-1.41	0.9	0.17	-1.41	0.71	0.14	NaN	NaN	NaN	NaN	NaN	NaN	-1.48	0.26	0.17	NaN	NaN	NaN
411	2.055	NaN	NaN	NaN	NaN	NaN	NaN	-1.46	0.92	0.55	-1.35	0.74	0.6	-1.26	0.6	0.56	-1.28	0.5	0.57	-1.37	0.37	0.6	-1.5	0.21	0.51	-1.46	0.1	0.55	NaN	NaN	NaN	-1.41	0.9	0.17	NaN	NaN	NaN	NaN	NaN	NaN	NaN	NaN	NaN	-1.48	0.26	0.17	NaN	NaN	NaN
412	2.06	NaN	NaN	NaN	NaN	NaN	NaN	-1.45	0.92	0.55	-1.35	0.74	0.6	NaN	NaN	NaN	-1.27	0.5	0.57	-1.36	0.37	0.6	-1.49	0.21	0.51	-1.45	0.1	0.55	NaN	NaN	NaN	-1.41	0.9	0.17	-1.4	0.71	0.14	NaN	NaN	NaN	NaN	NaN	NaN	-1.48	0.26	0.17	NaN	NaN	NaN
413	2.065	NaN	NaN	NaN	NaN	NaN	NaN	-1.45	0.92	0.55	-1.34	0.74	0.6	-1.24	0.6	0.56	-1.26	0.5	0.57	-1.35	0.37	0.6	-1.47	0.2	0.51	-1.43	0.09	0.55	NaN	NaN	NaN	-1.4	0.9	0.17	-1.4	0.71	0.14	NaN	NaN	NaN	NaN	NaN	NaN	-1.48	0.26	0.17	NaN	NaN	NaN
414	2.07	NaN	NaN	NaN	NaN	NaN	NaN	-1.45	0.92	0.55	-1.34	0.74	0.6	NaN	NaN	NaN	-1.26	0.5	0.57	-1.34	0.37	0.6	-1.46	0.2	0.51	-1.41	0.09	0.55	NaN	NaN	NaN	-1.4	0.9	0.17	NaN	NaN	NaN	NaN	NaN	NaN	NaN	NaN	NaN	-1.48	0.26	0.17	NaN	NaN	NaN
415	2.075	NaN	NaN	NaN	NaN	NaN	NaN	-1.44	0.92	0.55	-1.33	0.74	0.6	NaN	NaN	NaN	-1.25	0.5	0.57	-1.33	0.36	0.6	-1.44	0.2	0.51	-1.4	0.09	0.55	NaN	NaN	NaN	-1.4	0.9	0.17	-1.39	0.71	0.14	NaN	NaN	NaN	NaN	NaN	NaN	-1.48	0.26	0.17	NaN	NaN	NaN
416	2.08	NaN	NaN	NaN	NaN	NaN	NaN	-1.44	0.92	0.55	-1.33	0.74	0.6	NaN	NaN	NaN	-1.24	0.5	0.57	-1.32	0.36	0.6	-1.43	0.19	0.51	-1.38	0.08	0.55	NaN	NaN	NaN	-1.39	0.9	0.17	-1.39	0.71	0.14	NaN	NaN	NaN	NaN	NaN	NaN	-1.48	0.26	0.17	NaN	NaN	NaN
417	2.085	NaN	NaN	NaN	NaN	NaN	NaN	-1.44	0.92	0.55	-1.32	0.74	0.6	NaN	NaN	NaN	-1.24	0.5	0.57	-1.31	0.36	0.6	-1.42	0.19	0.51	-1.36	0.08	0.55	NaN	NaN	NaN	-1.39	0.9	0.17	-1.39	0.71	0.14	NaN	NaN	NaN	NaN	NaN	NaN	-1.48	0.26	0.17	NaN	NaN	NaN
418	2.09	NaN	NaN	NaN	NaN	NaN	NaN	-1.43	0.92	0.55	-1.32	0.75	0.6	NaN	NaN	NaN	-1.23	0.5	0.57	-1.3	0.36	0.6	-1.4	0.18	0.51	-1.34	0.08	0.55	NaN	NaN	NaN	-1.39	0.89	0.17	-1.38	0.71	0.14	NaN	NaN	NaN	NaN	NaN	NaN	-1.48	0.26	0.17	NaN	NaN	NaN
419	2.095	NaN	NaN	NaN	NaN	NaN	NaN	-1.43	0.92	0.55	-1.32	0.75	0.6	-1.21	0.61	0.56	-1.22	0.5	0.57	-1.3	0.36	0.6	-1.39	0.18	0.51	-1.33	0.08	0.56	NaN	NaN	NaN	-1.38	0.89	0.17	-1.38	0.71	0.14	NaN	NaN	NaN	NaN	NaN	NaN	-1.48	0.26	0.17	NaN	NaN	NaN
420	2.1	NaN	NaN	NaN	NaN	NaN	NaN	-1.42	0.92	0.55	-1.31	0.75	0.6	NaN	NaN	NaN	-1.22	0.5	0.57	-1.29	0.36	0.6	-1.37	0.17	0.51	-1.31	0.07	0.56	NaN	NaN	NaN	-1.38	0.89	0.17	-1.38	0.71	0.14	NaN	NaN	NaN	NaN	NaN	NaN	-1.47	0.26	0.17	NaN	NaN	NaN
421	2.105	NaN	NaN	NaN	NaN	NaN	NaN	-1.42	0.91	0.55	-1.31	0.75	0.61	NaN	NaN	NaN	-1.21	0.5	0.57	-1.28	0.36	0.6	-1.36	0.17	0.51	-1.29	0.07	0.56	NaN	NaN	NaN	-1.37	0.89	0.17	-1.38	0.71	0.14	NaN	NaN	NaN	NaN	NaN	NaN	-1.47	0.26	0.17	NaN	NaN	NaN
422	2.11	NaN	NaN	NaN	NaN	NaN	NaN	-1.42	0.91	0.55	-1.3	0.75	0.61	-1.2	0.61	0.56	-1.21	0.5	0.57	-1.27	0.35	0.6	-1.34	0.17	0.51	-1.28	0.07	0.56	NaN	NaN	NaN	-1.37	0.89	0.17	-1.37	0.71	0.14	NaN	NaN	NaN	NaN	NaN	NaN	-1.47	0.26	0.17	NaN	NaN	NaN
423	2.115	NaN	NaN	NaN	NaN	NaN	NaN	-1.41	0.91	0.55	-1.3	0.74	0.61	NaN	NaN	NaN	-1.2	0.5	0.57	-1.26	0.35	0.6	-1.33	0.16	0.51	-1.26	0.07	0.56	NaN	NaN	NaN	-1.37	0.89	0.17	-1.37	0.71	0.14	NaN	NaN	NaN	NaN	NaN	NaN	-1.47	0.26	0.17	NaN	NaN	NaN
424	2.12	NaN	NaN	NaN	NaN	NaN	NaN	-1.41	0.91	0.55	-1.29	0.74	0.61	NaN	NaN	NaN	-1.2	0.5	0.57	-1.25	0.35	0.6	-1.31	0.16	0.51	-1.24	0.06	0.56	NaN	NaN	NaN	-1.36	0.89	0.17	-1.37	0.71	0.14	NaN	NaN	NaN	NaN	NaN	NaN	-1.47	0.26	0.17	NaN	NaN	NaN
425	2.125	NaN	NaN	NaN	NaN	NaN	NaN	-1.4	0.91	0.55	-1.29	0.74	0.61	-1.18	0.61	0.56	-1.19	0.5	0.57	-1.24	0.35	0.6	-1.3	0.15	0.52	-1.22	0.06	0.56	NaN	NaN	NaN	-1.36	0.89	0.17	-1.37	0.71	0.14	NaN	NaN	NaN	NaN	NaN	NaN	-1.47	0.26	0.17	NaN	NaN	NaN
426	2.13	NaN	NaN	NaN	NaN	NaN	NaN	-1.4	0.91	0.55	-1.29	0.74	0.61	-1.18	0.61	0.56	-1.19	0.5	0.57	-1.23	0.35	0.6	-1.28	0.15	0.52	-1.21	0.06	0.56	NaN	NaN	NaN	-1.36	0.89	0.17	-1.36	0.71	0.14	NaN	NaN	NaN	NaN	NaN	NaN	-1.47	0.26	0.17	NaN	NaN	NaN
427	2.135	NaN	NaN	NaN	NaN	NaN	NaN	-1.4	0.91	0.55	-1.28	0.74	0.61	-1.17	0.61	0.56	-1.18	0.5	0.57	-1.22	0.35	0.6	-1.27	0.15	0.52	-1.19	0.06	0.56	NaN	NaN	NaN	-1.35	0.89	0.17	-1.36	0.71	0.14	NaN	NaN	NaN	NaN	NaN	NaN	-1.47	0.26	0.17	NaN	NaN	NaN
428	2.14	NaN	NaN	NaN	NaN	NaN	NaN	-1.39	0.91	0.55	-1.28	0.74	0.61	-1.17	0.61	0.56	-1.18	0.5	0.57	-1.21	0.34	0.6	-1.25	0.14	0.52	-1.17	0.06	0.56	NaN	NaN	NaN	-1.35	0.89	0.17	-1.36	0.71	0.14	NaN	NaN	NaN	NaN	NaN	NaN	-1.47	0.26	0.17	NaN	NaN	NaN
429	2.145	NaN	NaN	NaN	NaN	NaN	NaN	-1.39	0.91	0.55	-1.28	0.74	0.6	NaN	NaN	NaN	-1.17	0.5	0.56	-1.2	0.34	0.6	-1.24	0.14	0.52	-1.16	0.06	0.56	NaN	NaN	NaN	-1.34	0.89	0.17	-1.35	0.71	0.14	NaN	NaN	NaN	NaN	NaN	NaN	-1.47	0.26	0.17	NaN	NaN	NaN
430	2.15	NaN	NaN	NaN	NaN	NaN	NaN	-1.39	0.91	0.55	-1.27	0.74	0.6	NaN	NaN	NaN	-1.17	0.5	0.56	-1.2	0.34	0.6	-1.22	0.14	0.52	-1.14	0.05	0.56	NaN	NaN	NaN	-1.34	0.89	0.17	-1.35	0.71	0.14	NaN	NaN	NaN	NaN	NaN	NaN	-1.47	0.26	0.17	NaN	NaN	NaN
431	2.155	NaN	NaN	NaN	NaN	NaN	NaN	-1.38	0.91	0.55	-1.27	0.74	0.6	-1.16	0.6	0.56	-1.16	0.5	0.56	-1.19	0.34	0.6	-1.21	0.14	0.52	-1.12	0.05	0.56	NaN	NaN	NaN	-1.34	0.89	0.17	-1.35	0.71	0.14	NaN	NaN	NaN	NaN	NaN	NaN	-1.47	0.26	0.17	NaN	NaN	NaN
432	2.16	NaN	NaN	NaN	NaN	NaN	NaN	-1.38	0.91	0.55	-1.27	0.74	0.6	-1.16	0.6	0.55	-1.16	0.5	0.56	-1.18	0.34	0.6	-1.19	0.13	0.52	-1.1	0.05	0.56	NaN	NaN	NaN	-1.33	0.89	0.17	-1.34	0.71	0.14	NaN	NaN	NaN	NaN	NaN	NaN	-1.47	0.26	0.17	NaN	NaN	NaN
433	2.165	NaN	NaN	NaN	NaN	NaN	NaN	-1.37	0.91	0.55	-1.26	0.73	0.6	NaN	NaN	NaN	-1.15	0.5	0.56	-1.17	0.34	0.6	-1.18	0.13	0.52	-1.09	0.05	0.57	NaN	NaN	NaN	-1.33	0.89	0.17	-1.34	0.7	0.14	NaN	NaN	NaN	NaN	NaN	NaN	-1.47	0.26	0.17	NaN	NaN	NaN
434	2.17	NaN	NaN	NaN	NaN	NaN	NaN	-1.37	0.91	0.55	-1.26	0.73	0.6	-1.15	0.6	0.55	-1.15	0.49	0.56	-1.16	0.34	0.6	-1.16	0.13	0.52	-1.07	0.05	0.57	NaN	NaN	NaN	-1.33	0.88	0.17	-1.34	0.7	0.14	NaN	NaN	NaN	NaN	NaN	NaN	-1.47	0.27	0.17	NaN	NaN	NaN
435	2.175	NaN	NaN	NaN	NaN	NaN	NaN	-1.36	0.91	0.55	-1.26	0.73	0.6	-1.15	0.6	0.55	-1.15	0.49	0.56	-1.15	0.33	0.6	-1.15	0.13	0.52	-1.05	0.05	0.57	NaN	NaN	NaN	-1.32	0.88	0.17	-1.33	0.7	0.14	NaN	NaN	NaN	NaN	NaN	NaN	-1.47	0.27	0.17	NaN	NaN	NaN
436	2.18	NaN	NaN	NaN	NaN	NaN	NaN	-1.36	0.91	0.55	-1.26	0.73	0.6	NaN	NaN	NaN	-1.14	0.49	0.56	-1.15	0.33	0.6	-1.13	0.13	0.52	-1.04	0.06	0.57	NaN	NaN	NaN	-1.32	0.88	0.17	-1.33	0.7	0.14	NaN	NaN	NaN	NaN	NaN	NaN	-1.47	0.27	0.17	NaN	NaN	NaN
437	2.185	NaN	NaN	NaN	NaN	NaN	NaN	-1.36	0.91	0.55	-1.25	0.73	0.6	-1.14	0.59	0.55	-1.14	0.49	0.56	-1.14	0.33	0.6	-1.12	0.12	0.52	-1.02	0.06	0.57	NaN	NaN	NaN	-1.31	0.88	0.17	-1.33	0.7	0.14	NaN	NaN	NaN	NaN	NaN	NaN	-1.46	0.26	0.17	NaN	NaN	NaN
438	2.19	NaN	NaN	NaN	NaN	NaN	NaN	-1.35	0.9	0.55	-1.25	0.72	0.6	NaN	NaN	NaN	-1.14	0.49	0.56	-1.13	0.33	0.6	-1.11	0.12	0.52	-1.01	0.06	0.57	NaN	NaN	NaN	-1.31	0.88	0.17	-1.32	0.7	0.14	NaN	NaN	NaN	NaN	NaN	NaN	-1.46	0.26	0.17	-1.51	0.1	0.26
439	2.195	NaN	NaN	NaN	NaN	NaN	NaN	-1.35	0.9	0.55	-1.25	0.72	0.6	-1.14	0.59	0.55	-1.13	0.49	0.55	-1.12	0.33	0.6	-1.09	0.12	0.52	-0.99	0.06	0.57	NaN	NaN	NaN	-1.31	0.88	0.17	-1.32	0.7	0.14	NaN	NaN	NaN	NaN	NaN	NaN	-1.46	0.26	0.17	-1.51	0.1	0.26
440	2.2	NaN	NaN	NaN	NaN	NaN	NaN	-1.34	0.9	0.55	-1.24	0.72	0.6	-1.14	0.59	0.55	-1.13	0.49	0.55	-1.12	0.33	0.6	-1.08	0.12	0.52	-0.98	0.06	0.57	NaN	NaN	NaN	-1.3	0.88	0.17	-1.32	0.7	0.14	NaN	NaN	NaN	NaN	NaN	NaN	-1.46	0.26	0.17	-1.51	0.1	0.25
441	2.205	NaN	NaN	NaN	NaN	NaN	NaN	-1.34	0.9	0.55	-1.24	0.72	0.6	NaN	NaN	NaN	-1.13	0.48	0.55	-1.11	0.33	0.6	-1.07	0.12	0.52	-0.96	0.06	0.58	NaN	NaN	NaN	-1.3	0.88	0.17	-1.31	0.7	0.14	NaN	NaN	NaN	NaN	NaN	NaN	-1.46	0.27	0.17	-1.51	0.1	0.25
442	2.21	NaN	NaN	NaN	NaN	NaN	NaN	-1.33	0.9	0.55	-1.24	0.72	0.6	-1.13	0.58	0.55	-1.12	0.48	0.55	-1.1	0.32	0.6	-1.05	0.12	0.52	-0.95	0.07	0.58	NaN	NaN	NaN	-1.29	0.88	0.17	-1.31	0.7	0.14	NaN	NaN	NaN	NaN	NaN	NaN	-1.46	0.27	0.17	-1.51	0.1	0.25
443	2.215	NaN	NaN	NaN	NaN	NaN	NaN	-1.33	0.9	0.55	-1.24	0.71	0.6	NaN	NaN	NaN	-1.12	0.48	0.55	-1.1	0.32	0.6	-1.04	0.12	0.52	-0.94	0.07	0.58	NaN	NaN	NaN	-1.29	0.88	0.17	-1.31	0.7	0.14	NaN	NaN	NaN	NaN	NaN	NaN	-1.46	0.27	0.17	-1.51	0.1	0.25
444	2.22	NaN	NaN	NaN	NaN	NaN	NaN	-1.32	0.9	0.55	-1.23	0.71	0.6	-1.13	0.58	0.55	-1.11	0.48	0.55	-1.09	0.32	0.59	-1.03	0.12	0.52	-0.92	0.07	0.58	NaN	NaN	NaN	-1.28	0.88	0.17	-1.3	0.7	0.14	NaN	NaN	NaN	NaN	NaN	NaN	-1.46	0.27	0.17	-1.51	0.1	0.25
445	2.225	NaN	NaN	NaN	NaN	NaN	NaN	-1.32	0.9	0.55	-1.23	0.71	0.6	NaN	NaN	NaN	-1.11	0.48	0.55	-1.08	0.32	0.59	-1.02	0.12	0.52	-0.91	0.08	0.58	NaN	NaN	NaN	-1.28	0.88	0.17	-1.3	0.7	0.14	NaN	NaN	NaN	NaN	NaN	NaN	-1.46	0.27	0.18	NaN	NaN	NaN
446	2.23	NaN	NaN	NaN	NaN	NaN	NaN	-1.31	0.9	0.55	-1.23	0.71	0.6	-1.12	0.57	0.55	-1.11	0.48	0.55	-1.08	0.32	0.59	-1.01	0.12	0.52	-0.9	0.08	0.58	NaN	NaN	NaN	-1.28	0.87	0.17	-1.3	0.7	0.15	NaN	NaN	NaN	NaN	NaN	NaN	-1.45	0.27	0.18	NaN	NaN	NaN
447	2.235	NaN	NaN	NaN	NaN	NaN	NaN	-1.31	0.89	0.55	-1.22	0.71	0.6	NaN	NaN	NaN	-1.11	0.48	0.54	-1.07	0.32	0.59	-1	0.12	0.52	-0.89	0.08	0.58	NaN	NaN	NaN	-1.27	0.87	0.17	-1.29	0.7	0.15	NaN	NaN	NaN	NaN	NaN	NaN	-1.45	0.27	0.18	NaN	NaN	NaN
448	2.24	NaN	NaN	NaN	NaN	NaN	NaN	-1.3	0.89	0.55	-1.22	0.7	0.6	-1.12	0.57	0.55	-1.1	0.47	0.54	-1.07	0.32	0.59	-0.99	0.12	0.53	NaN	NaN	NaN	NaN	NaN	NaN	-1.27	0.87	0.17	-1.29	0.69	0.15	NaN	NaN	NaN	NaN	NaN	NaN	-1.45	0.27	0.18	NaN	NaN	NaN
449	2.245	NaN	NaN	NaN	NaN	NaN	NaN	-1.3	0.89	0.55	-1.21	0.7	0.6	NaN	NaN	NaN	-1.1	0.47	0.54	-1.06	0.32	0.59	-0.98	0.12	0.53	NaN	NaN	NaN	NaN	NaN	NaN	-1.26	0.87	0.17	-1.29	0.69	0.15	NaN	NaN	NaN	NaN	NaN	NaN	-1.45	0.27	0.17	NaN	NaN	NaN
450	2.25	NaN	NaN	NaN	NaN	NaN	NaN	-1.29	0.89	0.55	-1.21	0.7	0.6	-1.11	0.56	0.54	-1.1	0.47	0.54	-1.05	0.32	0.59	-0.97	0.12	0.52	NaN	NaN	NaN	NaN	NaN	NaN	-1.26	0.87	0.17	-1.28	0.69	0.15	NaN	NaN	NaN	NaN	NaN	NaN	-1.45	0.27	0.17	NaN	NaN	NaN
451	2.255	NaN	NaN	NaN	NaN	NaN	NaN	-1.29	0.89	0.55	-1.21	0.7	0.6	NaN	NaN	NaN	-1.09	0.47	0.54	-1.05	0.32	0.59	-0.96	0.12	0.52	NaN	NaN	NaN	NaN	NaN	NaN	-1.25	0.87	0.17	-1.28	0.69	0.15	NaN	NaN	NaN	NaN	NaN	NaN	-1.45	0.27	0.17	NaN	NaN	NaN
452	2.26	NaN	NaN	NaN	NaN	NaN	NaN	-1.28	0.89	0.55	-1.2	0.7	0.6	-1.1	0.56	0.55	-1.09	0.47	0.54	-1.04	0.31	0.59	-0.95	0.12	0.52	NaN	NaN	NaN	NaN	NaN	NaN	-1.25	0.87	0.17	-1.27	0.69	0.15	NaN	NaN	NaN	NaN	NaN	NaN	-1.45	0.27	0.17	NaN	NaN	NaN
453	2.265	NaN	NaN	NaN	NaN	NaN	NaN	-1.28	0.89	0.55	-1.2	0.7	0.6	NaN	NaN	NaN	-1.08	0.47	0.54	-1.04	0.31	0.59	-0.95	0.12	0.52	NaN	NaN	NaN	NaN	NaN	NaN	-1.24	0.87	0.17	-1.27	0.69	0.15	NaN	NaN	NaN	NaN	NaN	NaN	-1.44	0.27	0.17	NaN	NaN	NaN
454	2.27	NaN	NaN	NaN	NaN	NaN	NaN	-1.27	0.89	0.55	-1.19	0.7	0.6	-1.09	0.55	0.54	-1.08	0.47	0.54	-1.03	0.31	0.59	-0.94	0.12	0.52	NaN	NaN	NaN	NaN	NaN	NaN	-1.24	0.87	0.18	-1.27	0.69	0.15	NaN	NaN	NaN	NaN	NaN	NaN	-1.44	0.27	0.17	NaN	NaN	NaN
455	2.275	NaN	NaN	NaN	NaN	NaN	NaN	-1.27	0.88	0.55	-1.18	0.69	0.6	-1.09	0.56	0.54	-1.07	0.46	0.54	-1.03	0.31	0.59	-0.94	0.12	0.52	NaN	NaN	NaN	NaN	NaN	NaN	-1.23	0.87	0.18	-1.26	0.69	0.15	NaN	NaN	NaN	NaN	NaN	NaN	-1.44	0.27	0.17	NaN	NaN	NaN
456	2.28	NaN	NaN	NaN	NaN	NaN	NaN	-1.26	0.88	0.55	-1.18	0.69	0.6	-1.08	0.56	0.54	-1.07	0.46	0.54	-1.02	0.31	0.59	-0.93	0.12	0.52	NaN	NaN	NaN	NaN	NaN	NaN	-1.23	0.87	0.18	-1.26	0.69	0.15	NaN	NaN	NaN	NaN	NaN	NaN	-1.44	0.27	0.18	NaN	NaN	NaN
457	2.285	NaN	NaN	NaN	NaN	NaN	NaN	-1.25	0.88	0.55	-1.17	0.69	0.6	NaN	NaN	NaN	-1.06	0.46	0.54	-1.02	0.31	0.59	-0.93	0.11	0.52	NaN	NaN	NaN	NaN	NaN	NaN	-1.22	0.86	0.18	-1.25	0.69	0.15	NaN	NaN	NaN	NaN	NaN	NaN	-1.44	0.27	0.17	-1.5	0.11	0.25
458	2.29	NaN	NaN	NaN	NaN	NaN	NaN	-1.25	0.88	0.56	-1.16	0.69	0.6	-1.07	0.55	0.54	-1.05	0.46	0.54	-1.01	0.31	0.59	-0.93	0.11	0.52	NaN	NaN	NaN	NaN	NaN	NaN	-1.22	0.86	0.18	-1.25	0.69	0.15	NaN	NaN	NaN	NaN	NaN	NaN	-1.43	0.27	0.17	-1.5	0.11	0.25
459	2.295	NaN	NaN	NaN	NaN	NaN	NaN	-1.24	0.88	0.56	-1.16	0.69	0.6	NaN	NaN	NaN	-1.05	0.46	0.54	-1.01	0.31	0.59	-0.92	0.11	0.52	NaN	NaN	NaN	NaN	NaN	NaN	-1.22	0.86	0.18	-1.25	0.69	0.15	NaN	NaN	NaN	NaN	NaN	NaN	-1.43	0.27	0.17	-1.5	0.11	0.25
460	2.3	NaN	NaN	NaN	NaN	NaN	NaN	-1.24	0.88	0.56	-1.15	0.69	0.6	-1.05	0.55	0.54	-1.04	0.46	0.54	-1	0.3	0.59	-0.92	0.11	0.51	NaN	NaN	NaN	NaN	NaN	NaN	-1.21	0.86	0.18	-1.24	0.69	0.15	NaN	NaN	NaN	NaN	NaN	NaN	-1.43	0.27	0.17	-1.5	0.11	0.25
461	2.305	NaN	NaN	NaN	NaN	NaN	NaN	-1.23	0.88	0.56	NaN	NaN	NaN	-1.04	0.55	0.54	-1.03	0.46	0.54	-1	0.3	0.58	-0.92	0.11	0.51	-0.8	0.07	0.56	NaN	NaN	NaN	-1.21	0.86	0.18	-1.24	0.69	0.15	NaN	NaN	NaN	NaN	NaN	NaN	-1.43	0.27	0.17	-1.5	0.11	0.25
462	2.31	NaN	NaN	NaN	NaN	NaN	NaN	-1.23	0.88	0.56	NaN	NaN	NaN	-1.04	0.55	0.54	-1.03	0.46	0.54	-0.99	0.3	0.58	-0.92	0.1	0.51	NaN	NaN	NaN	NaN	NaN	NaN	-1.2	0.86	0.18	-1.23	0.69	0.15	NaN	NaN	NaN	NaN	NaN	NaN	-1.43	0.27	0.17	-1.5	0.12	0.25
463	2.315	NaN	NaN	NaN	NaN	NaN	NaN	-1.22	0.88	0.56	NaN	NaN	NaN	-1.03	0.55	0.54	-1.02	0.46	0.54	-0.99	0.3	0.58	-0.92	0.1	0.51	-0.8	0.06	0.55	NaN	NaN	NaN	-1.2	0.86	0.18	-1.23	0.69	0.15	NaN	NaN	NaN	NaN	NaN	NaN	-1.42	0.27	0.17	-1.5	0.12	0.25
464	2.32	NaN	NaN	NaN	NaN	NaN	NaN	-1.22	0.88	0.56	NaN	NaN	NaN	-1.03	0.56	0.54	-1.01	0.46	0.54	-0.99	0.3	0.58	-0.91	0.1	0.51	-0.8	0.06	0.55	NaN	NaN	NaN	-1.19	0.86	0.18	-1.22	0.68	0.15	NaN	NaN	NaN	NaN	NaN	NaN	-1.42	0.27	0.17	NaN	NaN	NaN
465	2.325	NaN	NaN	NaN	NaN	NaN	NaN	-1.21	0.88	0.56	-1.1	0.69	0.61	-1.02	0.56	0.54	-1.01	0.45	0.54	-0.98	0.3	0.58	-0.92	0.1	0.51	-0.8	0.06	0.55	NaN	NaN	NaN	-1.19	0.86	0.18	-1.22	0.68	0.15	NaN	NaN	NaN	NaN	NaN	NaN	-1.42	0.27	0.17	NaN	NaN	NaN
466	2.33	NaN	NaN	NaN	NaN	NaN	NaN	-1.2	0.87	0.56	-1.1	0.69	0.61	NaN	NaN	NaN	-1	0.45	0.54	-0.98	0.3	0.58	-0.92	0.11	0.51	-0.79	0.05	0.55	NaN	NaN	NaN	-1.18	0.86	0.18	-1.21	0.68	0.15	NaN	NaN	NaN	NaN	NaN	NaN	-1.41	0.27	0.17	NaN	NaN	NaN
467	2.335	NaN	NaN	NaN	NaN	NaN	NaN	-1.2	0.87	0.56	NaN	NaN	NaN	-1	0.55	0.53	-1	0.45	0.54	-0.97	0.29	0.58	-0.91	0.11	0.51	-0.79	0.05	0.55	NaN	NaN	NaN	-1.17	0.86	0.18	-1.21	0.68	0.15	NaN	NaN	NaN	NaN	NaN	NaN	-1.41	0.27	0.17	NaN	NaN	NaN
468	2.34	NaN	NaN	NaN	NaN	NaN	NaN	-1.19	0.87	0.56	-1.08	0.69	0.6	-1	0.55	0.53	-0.99	0.45	0.54	-0.97	0.29	0.58	-0.92	0.11	0.51	-0.79	0.05	0.55	NaN	NaN	NaN	-1.17	0.86	0.18	-1.2	0.68	0.15	NaN	NaN	NaN	NaN	NaN	NaN	-1.41	0.27	0.17	-1.49	0.13	0.25
469	2.345	NaN	NaN	NaN	NaN	NaN	NaN	-1.19	0.87	0.56	NaN	NaN	NaN	-0.99	0.55	0.53	-0.99	0.45	0.54	-0.96	0.29	0.58	-0.9	0.1	0.51	-0.79	0.05	0.54	NaN	NaN	NaN	-1.16	0.86	0.19	-1.2	0.68	0.15	NaN	NaN	NaN	NaN	NaN	NaN	-1.41	0.28	0.17	-1.49	0.13	0.25
470	2.35	NaN	NaN	NaN	NaN	NaN	NaN	-1.18	0.87	0.56	NaN	NaN	NaN	-0.99	0.55	0.53	-0.98	0.45	0.54	-0.95	0.3	0.58	-0.89	0.1	0.51	-0.79	0.05	0.54	NaN	NaN	NaN	-1.16	0.86	0.19	-1.19	0.68	0.15	NaN	NaN	NaN	NaN	NaN	NaN	-1.4	0.28	0.17	-1.49	0.13	0.25
471	2.355	NaN	NaN	NaN	NaN	NaN	NaN	-1.17	0.87	0.57	-1.06	0.69	0.6	-0.98	0.55	0.53	-0.97	0.45	0.54	-0.95	0.3	0.58	-0.89	0.1	0.51	-0.78	0.04	0.54	NaN	NaN	NaN	-1.15	0.86	0.19	-1.19	0.68	0.15	NaN	NaN	NaN	NaN	NaN	NaN	-1.4	0.28	0.17	-1.49	0.13	0.25
472	2.36	NaN	NaN	NaN	NaN	NaN	NaN	-1.17	0.87	0.57	NaN	NaN	NaN	-0.98	0.55	0.53	-0.97	0.45	0.54	-0.94	0.3	0.58	-0.89	0.1	0.51	-0.78	0.04	0.54	NaN	NaN	NaN	-1.15	0.85	0.19	-1.18	0.68	0.16	NaN	NaN	NaN	NaN	NaN	NaN	-1.4	0.28	0.17	-1.49	0.13	0.25
473	2.365	NaN	NaN	NaN	NaN	NaN	NaN	-1.16	0.88	0.57	NaN	NaN	NaN	-0.97	0.56	0.53	-0.96	0.46	0.54	-0.93	0.3	0.58	-0.89	0.09	0.51	-0.78	0.04	0.54	NaN	NaN	NaN	-1.14	0.85	0.19	-1.18	0.68	0.16	NaN	NaN	NaN	NaN	NaN	NaN	-1.4	0.28	0.17	-1.49	0.13	0.25
474	2.37	NaN	NaN	NaN	NaN	NaN	NaN	-1.15	0.88	0.57	NaN	NaN	NaN	-0.97	0.56	0.53	-0.95	0.46	0.54	-0.92	0.3	0.58	-0.88	0.09	0.51	-0.78	0.04	0.54	NaN	NaN	NaN	-1.14	0.85	0.19	-1.17	0.68	0.16	NaN	NaN	NaN	-1.31	0.45	0.22	-1.39	0.28	0.17	-1.48	0.14	0.25
475	2.375	NaN	NaN	NaN	NaN	NaN	NaN	-1.15	0.88	0.57	NaN	NaN	NaN	-0.96	0.56	0.53	-0.95	0.46	0.54	-0.92	0.3	0.58	-0.88	0.09	0.51	-0.78	0.04	0.54	NaN	NaN	NaN	-1.13	0.85	0.19	-1.17	0.68	0.16	NaN	NaN	NaN	-1.3	0.45	0.22	-1.39	0.28	0.17	-1.48	0.14	0.25
476	2.38	NaN	NaN	NaN	NaN	NaN	NaN	-1.14	0.88	0.57	-1.03	0.69	0.6	-0.95	0.56	0.53	-0.94	0.46	0.54	-0.91	0.3	0.58	-0.88	0.09	0.51	-0.78	0.04	0.54	NaN	NaN	NaN	-1.13	0.85	0.19	-1.16	0.68	0.16	NaN	NaN	NaN	-1.29	0.45	0.22	-1.39	0.29	0.17	-1.48	0.14	0.25
477	2.385	NaN	NaN	NaN	NaN	NaN	NaN	-1.13	0.88	0.57	NaN	NaN	NaN	-0.94	0.56	0.53	-0.93	0.46	0.54	-0.91	0.3	0.58	-0.88	0.09	0.51	-0.78	0.04	0.54	NaN	NaN	NaN	-1.12	0.85	0.19	-1.16	0.68	0.16	NaN	NaN	NaN	-1.29	0.45	0.22	-1.38	0.29	0.17	-1.48	0.14	0.25
478	2.39	NaN	NaN	NaN	NaN	NaN	NaN	-1.13	0.88	0.57	NaN	NaN	NaN	-0.93	0.56	0.53	-0.93	0.46	0.54	-0.9	0.3	0.58	-0.88	0.09	0.51	-0.78	0.04	0.54	NaN	NaN	NaN	-1.11	0.85	0.19	-1.15	0.68	0.16	NaN	NaN	NaN	-1.28	0.45	0.22	-1.38	0.29	0.17	-1.48	0.15	0.25
479	2.395	NaN	NaN	NaN	NaN	NaN	NaN	-1.12	0.88	0.57	-1.01	0.69	0.61	-0.93	0.56	0.53	-0.92	0.46	0.54	-0.9	0.3	0.58	-0.88	0.09	0.51	-0.78	0.04	0.54	NaN	NaN	NaN	-1.11	0.85	0.19	-1.14	0.68	0.16	NaN	NaN	NaN	-1.27	0.45	0.22	-1.37	0.29	0.17	-1.47	0.15	0.24
480	2.4	NaN	NaN	NaN	NaN	NaN	NaN	-1.12	0.88	0.57	NaN	NaN	NaN	-0.92	0.56	0.53	-0.91	0.46	0.54	-0.89	0.3	0.58	-0.88	0.09	0.51	-0.78	0.04	0.54	NaN	NaN	NaN	-1.1	0.85	0.19	-1.14	0.68	0.16	-1.17	0.5	0.24	-1.27	0.45	0.22	-1.37	0.29	0.17	-1.47	0.15	0.24
481	2.405	NaN	NaN	NaN	NaN	NaN	NaN	-1.11	0.88	0.57	NaN	NaN	NaN	-0.91	0.56	0.53	-0.91	0.46	0.54	-0.89	0.3	0.58	-0.88	0.09	0.51	-0.78	0.04	0.54	NaN	NaN	NaN	-1.1	0.85	0.2	-1.13	0.68	0.16	-1.16	0.5	0.24	-1.26	0.45	0.22	-1.36	0.29	0.17	-1.47	0.15	0.24
482	2.41	NaN	NaN	NaN	NaN	NaN	NaN	-1.1	0.88	0.58	-0.99	0.69	0.61	-0.91	0.57	0.53	-0.9	0.46	0.54	-0.89	0.3	0.58	-0.88	0.09	0.51	-0.78	0.04	0.54	NaN	NaN	NaN	-1.09	0.85	0.2	-1.13	0.68	0.16	-1.15	0.5	0.25	-1.25	0.45	0.22	-1.36	0.3	0.17	-1.46	0.16	0.24
483	2.415	NaN	NaN	NaN	NaN	NaN	NaN	-1.1	0.89	0.58	NaN	NaN	NaN	-0.9	0.57	0.53	-0.9	0.46	0.54	-0.88	0.3	0.58	-0.88	0.09	0.51	-0.78	0.04	0.54	NaN	NaN	NaN	-1.09	0.85	0.2	-1.12	0.68	0.17	-1.14	0.5	0.25	-1.24	0.45	0.22	-1.35	0.3	0.17	-1.46	0.16	0.24
484	2.42	NaN	NaN	NaN	NaN	NaN	NaN	-1.09	0.89	0.58	-0.98	0.7	0.61	-0.9	0.57	0.53	-0.89	0.46	0.54	-0.88	0.3	0.58	-0.88	0.09	0.51	-0.78	0.04	0.54	NaN	NaN	NaN	-1.08	0.85	0.2	-1.11	0.68	0.17	-1.13	0.5	0.25	-1.23	0.45	0.22	-1.35	0.3	0.17	-1.45	0.17	0.24
485	2.425	NaN	NaN	NaN	NaN	NaN	NaN	-1.09	0.89	0.58	NaN	NaN	NaN	-0.89	0.57	0.53	-0.89	0.46	0.54	-0.88	0.3	0.58	-0.88	0.09	0.5	-0.78	0.04	0.54	NaN	NaN	NaN	-1.07	0.85	0.2	-1.1	0.68	0.17	-1.12	0.5	0.25	-1.22	0.45	0.22	-1.34	0.3	0.17	-1.45	0.17	0.24
486	2.43	NaN	NaN	NaN	NaN	NaN	NaN	-1.08	0.89	0.58	-0.98	0.69	0.62	-0.89	0.57	0.53	-0.89	0.46	0.54	-0.87	0.3	0.58	-0.87	0.09	0.5	-0.78	0.04	0.54	NaN	NaN	NaN	-1.07	0.85	0.2	-1.1	0.68	0.17	-1.11	0.5	0.24	-1.21	0.45	0.22	-1.33	0.3	0.17	-1.45	0.17	0.24
487	2.435	NaN	NaN	NaN	NaN	NaN	NaN	-1.08	0.89	0.58	-1	0.68	0.63	NaN	NaN	NaN	-0.88	0.46	0.54	-0.87	0.3	0.58	-0.87	0.09	0.5	-0.78	0.04	0.54	NaN	NaN	NaN	-1.06	0.85	0.2	-1.09	0.68	0.17	-1.1	0.5	0.24	-1.21	0.45	0.22	-1.33	0.3	0.17	-1.44	0.17	0.24
488	2.44	NaN	NaN	NaN	NaN	NaN	NaN	-1.07	0.89	0.58	-0.99	0.68	0.63	NaN	NaN	NaN	-0.88	0.46	0.54	-0.87	0.3	0.58	-0.87	0.09	0.5	-0.78	0.04	0.54	NaN	NaN	NaN	-1.06	0.85	0.2	-1.09	0.68	0.17	-1.09	0.5	0.24	-1.2	0.45	0.22	-1.32	0.31	0.17	-1.44	0.18	0.24
489	2.445	NaN	NaN	NaN	NaN	NaN	NaN	-1.06	0.89	0.58	-0.97	0.69	0.62	-0.88	0.57	0.54	-0.88	0.46	0.54	-0.87	0.3	0.58	-0.87	0.09	0.5	-0.78	0.04	0.54	NaN	NaN	NaN	-1.05	0.85	0.2	-1.08	0.68	0.17	-1.09	0.5	0.24	-1.19	0.45	0.22	-1.31	0.31	0.17	-1.43	0.18	0.24
490	2.45	NaN	NaN	NaN	NaN	NaN	NaN	-1.06	0.89	0.58	-0.98	0.69	0.63	NaN	NaN	NaN	-0.87	0.46	0.54	-0.86	0.3	0.58	-0.87	0.09	0.5	-0.78	0.04	0.54	NaN	NaN	NaN	-1.05	0.86	0.21	-1.07	0.68	0.17	-1.08	0.5	0.24	-1.18	0.45	0.22	-1.3	0.31	0.17	-1.43	0.19	0.24
491	2.455	NaN	NaN	NaN	NaN	NaN	NaN	-1.05	0.89	0.58	-0.95	0.69	0.62	-0.87	0.57	0.54	-0.87	0.46	0.54	-0.86	0.3	0.58	-0.87	0.09	0.5	-0.78	0.04	0.54	NaN	NaN	NaN	-1.04	0.86	0.21	-1.07	0.68	0.17	-1.07	0.5	0.24	-1.17	0.45	0.22	-1.29	0.31	0.17	-1.42	0.19	0.25
492	2.46	NaN	NaN	NaN	NaN	NaN	NaN	-1.05	0.89	0.59	NaN	NaN	NaN	-0.87	0.56	0.54	-0.87	0.46	0.54	-0.86	0.3	0.58	-0.87	0.09	0.5	-0.78	0.04	0.54	NaN	NaN	NaN	-1.04	0.86	0.21	-1.06	0.68	0.17	-1.06	0.5	0.24	-1.16	0.45	0.22	-1.29	0.31	0.17	-1.41	0.19	0.25
493	2.465	NaN	NaN	NaN	NaN	NaN	NaN	-1.04	0.9	0.59	NaN	NaN	NaN	-0.87	0.56	0.54	-0.86	0.46	0.54	-0.86	0.3	0.58	-0.87	0.09	0.5	-0.78	0.04	0.54	NaN	NaN	NaN	-1.03	0.86	0.21	-1.05	0.68	0.17	-1.05	0.5	0.24	-1.15	0.45	0.22	-1.28	0.32	0.17	-1.41	0.19	0.25
494	2.47	NaN	NaN	NaN	NaN	NaN	NaN	-1.03	0.9	0.59	-0.93	0.7	0.62	NaN	NaN	NaN	-0.86	0.46	0.54	-0.86	0.3	0.58	-0.87	0.09	0.5	-0.78	0.04	0.54	NaN	NaN	NaN	-1.03	0.86	0.21	-1.04	0.68	0.17	-1.04	0.5	0.24	-1.14	0.45	0.22	-1.27	0.32	0.17	-1.4	0.2	0.25
495	2.475	NaN	NaN	NaN	NaN	NaN	NaN	-1.03	0.9	0.59	NaN	NaN	NaN	-0.86	0.56	0.54	-0.86	0.46	0.54	-0.86	0.3	0.58	-0.87	0.09	0.5	-0.78	0.04	0.54	NaN	NaN	NaN	-1.02	0.86	0.21	-1.04	0.68	0.17	-1.03	0.5	0.24	-1.13	0.45	0.22	-1.26	0.32	0.17	-1.39	0.2	0.25
496	2.48	NaN	NaN	NaN	NaN	NaN	NaN	-1.02	0.9	0.59	-0.92	0.7	0.62	-0.86	0.56	0.54	-0.86	0.46	0.54	-0.86	0.3	0.58	-0.87	0.09	0.5	-0.78	0.04	0.54	NaN	NaN	NaN	-1.02	0.86	0.21	-1.03	0.68	0.17	-1.02	0.5	0.24	-1.12	0.45	0.22	-1.25	0.32	0.17	-1.38	0.21	0.25
497	2.485	NaN	NaN	NaN	NaN	NaN	NaN	-1.02	0.9	0.59	NaN	NaN	NaN	-0.86	0.56	0.54	-0.86	0.46	0.54	-0.86	0.3	0.59	-0.87	0.09	0.5	-0.78	0.04	0.54	NaN	NaN	NaN	-1.01	0.86	0.21	-1.02	0.68	0.17	-1.01	0.49	0.24	-1.11	0.45	0.22	-1.24	0.32	0.17	-1.38	0.21	0.25
498	2.49	NaN	NaN	NaN	NaN	NaN	NaN	-1.01	0.9	0.59	-0.91	0.7	0.62	-0.85	0.56	0.54	-0.85	0.46	0.54	-0.86	0.3	0.59	-0.87	0.09	0.5	-0.78	0.04	0.54	NaN	NaN	NaN	-1.01	0.86	0.21	-1.02	0.68	0.17	-1	0.5	0.24	-1.1	0.45	0.22	-1.23	0.33	0.17	-1.37	0.22	0.25
499	2.495	NaN	NaN	NaN	NaN	NaN	NaN	-1.01	0.9	0.59	-0.91	0.7	0.62	-0.85	0.56	0.54	-0.85	0.46	0.54	-0.85	0.3	0.59	-0.87	0.09	0.5	-0.78	0.04	0.54	NaN	NaN	NaN	-1.01	0.86	0.22	-1.01	0.68	0.17	-0.99	0.5	0.24	-1.08	0.45	0.22	-1.22	0.33	0.17	-1.36	0.22	0.25
500	2.5	NaN	NaN	NaN	NaN	NaN	NaN	-1	0.9	0.59	NaN	NaN	NaN	-0.85	0.56	0.54	-0.85	0.46	0.55	-0.85	0.3	0.59	-0.87	0.09	0.5	-0.78	0.04	0.54	NaN	NaN	NaN	-1	0.86	0.22	-1	0.68	0.18	-0.98	0.5	0.24	-1.07	0.45	0.22	-1.21	0.33	0.17	-1.35	0.22	0.25
501	2.505	NaN	NaN	NaN	NaN	NaN	NaN	-1	0.9	0.59	NaN	NaN	NaN	-0.84	0.56	0.54	-0.85	0.46	0.55	-0.85	0.3	0.59	-0.87	0.09	0.5	-0.78	0.04	0.54	NaN	NaN	NaN	-1	0.86	0.22	-1	0.68	0.18	-0.97	0.5	0.24	-1.06	0.45	0.22	-1.21	0.33	0.17	-1.34	0.23	0.25
502	2.51	NaN	NaN	NaN	NaN	NaN	NaN	-1	0.9	0.59	NaN	NaN	NaN	-0.84	0.56	0.54	-0.85	0.46	0.55	-0.85	0.3	0.59	-0.87	0.09	0.5	-0.78	0.04	0.54	NaN	NaN	NaN	-0.99	0.86	0.22	-0.99	0.68	0.18	-0.96	0.5	0.24	-1.05	0.45	0.22	-1.2	0.34	0.17	-1.34	0.23	0.25
503	2.515	NaN	NaN	NaN	NaN	NaN	NaN	-0.99	0.91	0.59	-0.89	0.7	0.62	-0.84	0.56	0.54	-0.85	0.46	0.55	-0.85	0.3	0.59	-0.87	0.09	0.5	-0.78	0.04	0.54	NaN	NaN	NaN	-0.99	0.86	0.22	-0.98	0.68	0.18	-0.95	0.5	0.24	-1.04	0.45	0.22	-1.19	0.34	0.17	-1.33	0.24	0.25
504	2.52	NaN	NaN	NaN	NaN	NaN	NaN	-0.99	0.91	0.6	-0.89	0.7	0.62	-0.83	0.56	0.54	-0.84	0.46	0.55	-0.85	0.3	0.59	-0.87	0.09	0.5	-0.78	0.04	0.54	NaN	NaN	NaN	-0.98	0.86	0.22	-0.98	0.68	0.18	-0.94	0.5	0.24	-1.03	0.45	0.22	-1.18	0.34	0.17	-1.32	0.24	0.25
505	2.525	NaN	NaN	NaN	NaN	NaN	NaN	-0.98	0.91	0.6	-0.89	0.7	0.62	-0.83	0.56	0.54	-0.84	0.46	0.55	-0.85	0.29	0.59	-0.87	0.09	0.5	-0.78	0.04	0.54	NaN	NaN	NaN	-0.98	0.86	0.22	-0.97	0.69	0.18	-0.93	0.5	0.24	-1.02	0.45	0.22	-1.17	0.34	0.17	-1.31	0.24	0.25
506	2.53	NaN	NaN	NaN	NaN	NaN	NaN	-0.98	0.91	0.6	-0.89	0.7	0.62	-0.83	0.56	0.54	-0.84	0.46	0.55	-0.85	0.29	0.59	-0.87	0.09	0.5	-0.78	0.04	0.54	NaN	NaN	NaN	-0.98	0.86	0.22	-0.97	0.69	0.18	-0.92	0.5	0.24	-1.01	0.46	0.22	-1.16	0.34	0.18	-1.3	0.25	0.25
507	2.535	NaN	NaN	NaN	NaN	NaN	NaN	-0.97	0.91	0.6	-0.89	0.71	0.62	-0.83	0.56	0.54	-0.84	0.46	0.55	-0.85	0.29	0.59	-0.87	0.09	0.5	-0.78	0.04	0.54	NaN	NaN	NaN	-0.97	0.87	0.22	-0.96	0.69	0.18	-0.91	0.5	0.24	-1	0.46	0.22	-1.15	0.35	0.18	-1.29	0.25	0.25
508	2.54	NaN	NaN	NaN	NaN	NaN	NaN	-0.97	0.91	0.6	-0.88	0.71	0.62	-0.83	0.56	0.54	-0.84	0.46	0.55	-0.84	0.29	0.59	-0.87	0.09	0.5	-0.78	0.04	0.54	NaN	NaN	NaN	-0.97	0.87	0.22	-0.95	0.69	0.18	-0.9	0.5	0.24	-0.99	0.46	0.22	-1.14	0.35	0.18	-1.28	0.25	0.25
509	2.545	NaN	NaN	NaN	NaN	NaN	NaN	-0.97	0.91	0.6	-0.88	0.71	0.62	-0.83	0.56	0.54	-0.84	0.46	0.55	-0.84	0.3	0.59	-0.87	0.09	0.5	-0.78	0.04	0.54	NaN	NaN	NaN	-0.96	0.87	0.22	-0.95	0.69	0.18	-0.89	0.51	0.24	-0.98	0.46	0.22	-1.13	0.35	0.18	-1.27	0.25	0.25
510	2.55	NaN	NaN	NaN	NaN	NaN	NaN	-0.96	0.91	0.6	-0.87	0.71	0.62	-0.82	0.56	0.54	-0.83	0.46	0.55	-0.84	0.3	0.59	-0.87	0.09	0.5	-0.78	0.04	0.54	NaN	NaN	NaN	-0.96	0.87	0.22	-0.94	0.69	0.18	-0.88	0.51	0.23	-0.97	0.46	0.22	-1.12	0.35	0.18	-1.26	0.26	0.25
511	2.555	NaN	NaN	NaN	NaN	NaN	NaN	-0.96	0.91	0.6	-0.87	0.71	0.62	-0.82	0.56	0.55	-0.83	0.46	0.55	-0.84	0.29	0.59	-0.87	0.09	0.5	-0.78	0.04	0.54	NaN	NaN	NaN	-0.95	0.87	0.22	-0.94	0.69	0.18	-0.88	0.51	0.23	-0.96	0.46	0.22	-1.11	0.36	0.18	-1.25	0.26	0.26
512	2.56	NaN	NaN	NaN	NaN	NaN	NaN	-0.95	0.91	0.6	-0.87	0.71	0.62	-0.82	0.56	0.55	-0.83	0.46	0.55	-0.84	0.29	0.59	-0.87	0.09	0.5	-0.78	0.04	0.55	NaN	NaN	NaN	-0.95	0.87	0.22	-0.93	0.69	0.18	-0.87	0.51	0.23	-0.96	0.46	0.22	-1.1	0.36	0.18	-1.24	0.26	0.26
513	2.565	NaN	NaN	NaN	NaN	NaN	NaN	-0.95	0.91	0.6	-0.87	0.71	0.63	-0.82	0.56	0.55	-0.83	0.46	0.55	-0.84	0.29	0.59	-0.87	0.09	0.5	-0.78	0.04	0.55	NaN	NaN	NaN	-0.94	0.87	0.22	-0.92	0.7	0.18	-0.86	0.51	0.23	-0.95	0.47	0.22	-1.09	0.36	0.18	-1.23	0.26	0.26
514	2.57	NaN	NaN	NaN	NaN	NaN	NaN	-0.94	0.91	0.6	-0.86	0.71	0.63	-0.82	0.56	0.55	-0.83	0.46	0.55	-0.84	0.29	0.59	-0.87	0.09	0.5	-0.78	0.04	0.55	NaN	NaN	NaN	-0.94	0.87	0.22	-0.92	0.7	0.18	-0.85	0.52	0.23	-0.94	0.47	0.22	-1.08	0.36	0.18	-1.22	0.26	0.26
515	2.575	NaN	NaN	NaN	NaN	NaN	NaN	-0.94	0.91	0.6	-0.86	0.71	0.63	-0.82	0.56	0.55	-0.83	0.46	0.55	-0.84	0.29	0.59	-0.87	0.09	0.5	-0.78	0.04	0.55	NaN	NaN	NaN	-0.93	0.87	0.23	-0.91	0.7	0.18	-0.84	0.52	0.23	-0.93	0.47	0.22	-1.07	0.37	0.18	-1.21	0.26	0.26
516	2.58	NaN	NaN	NaN	NaN	NaN	NaN	-0.94	0.91	0.6	-0.86	0.71	0.63	-0.81	0.56	0.55	-0.83	0.46	0.55	-0.84	0.29	0.59	-0.87	0.09	0.5	-0.78	0.04	0.55	NaN	NaN	NaN	-0.93	0.88	0.23	-0.9	0.7	0.18	-0.83	0.52	0.23	-0.92	0.47	0.22	-1.06	0.37	0.18	-1.2	0.26	0.26
517	2.585	NaN	NaN	NaN	NaN	NaN	NaN	-0.93	0.91	0.6	-0.85	0.71	0.63	-0.81	0.56	0.55	-0.83	0.46	0.55	-0.84	0.29	0.59	-0.87	0.09	0.5	-0.78	0.04	0.55	NaN	NaN	NaN	-0.92	0.88	0.23	-0.9	0.7	0.18	-0.82	0.52	0.23	-0.91	0.47	0.22	-1.05	0.37	0.18	-1.19	0.26	0.26
518	2.59	NaN	NaN	NaN	NaN	NaN	NaN	-0.93	0.91	0.6	-0.85	0.71	0.63	-0.81	0.56	0.55	-0.83	0.46	0.55	-0.84	0.29	0.59	-0.87	0.09	0.5	-0.78	0.04	0.55	NaN	NaN	NaN	-0.92	0.88	0.23	-0.89	0.7	0.18	-0.81	0.52	0.23	-0.9	0.47	0.22	-1.04	0.37	0.18	-1.18	0.26	0.26
519	2.595	NaN	NaN	NaN	NaN	NaN	NaN	-0.93	0.92	0.6	-0.85	0.71	0.63	-0.81	0.56	0.55	-0.83	0.46	0.55	-0.84	0.29	0.59	-0.87	0.09	0.5	-0.78	0.04	0.55	NaN	NaN	NaN	-0.91	0.88	0.23	-0.88	0.7	0.18	-0.8	0.53	0.23	-0.89	0.47	0.22	-1.03	0.37	0.18	-1.17	0.26	0.26
520	2.6	NaN	NaN	NaN	NaN	NaN	NaN	-0.92	0.92	0.6	-0.85	0.71	0.63	-0.81	0.56	0.55	-0.83	0.46	0.55	-0.84	0.29	0.59	-0.87	0.09	0.5	-0.78	0.04	0.55	NaN	NaN	NaN	-0.91	0.88	0.23	-0.88	0.7	0.18	-0.8	0.53	0.23	-0.88	0.48	0.22	-1.02	0.37	0.18	-1.16	0.26	0.26
521	2.605	NaN	NaN	NaN	NaN	NaN	NaN	-0.92	0.92	0.6	-0.84	0.71	0.63	-0.81	0.56	0.55	-0.82	0.46	0.55	-0.84	0.29	0.59	-0.87	0.09	0.5	-0.78	0.04	0.55	NaN	NaN	NaN	-0.9	0.88	0.23	-0.87	0.7	0.18	-0.79	0.53	0.23	-0.87	0.48	0.22	-1.01	0.37	0.19	-1.15	0.26	0.26
522	2.61	NaN	NaN	NaN	NaN	NaN	NaN	-0.91	0.92	0.6	-0.84	0.71	0.63	-0.8	0.56	0.55	-0.82	0.46	0.55	-0.84	0.29	0.59	-0.87	0.09	0.5	-0.78	0.04	0.55	NaN	NaN	NaN	-0.9	0.88	0.23	-0.86	0.7	0.18	-0.78	0.53	0.23	-0.86	0.48	0.22	-1	0.37	0.19	-1.14	0.26	0.26
523	2.615	NaN	NaN	NaN	NaN	NaN	NaN	-0.91	0.92	0.6	-0.84	0.71	0.63	-0.8	0.56	0.55	-0.82	0.46	0.55	-0.84	0.29	0.59	-0.87	0.09	0.5	-0.78	0.04	0.55	NaN	NaN	NaN	-0.89	0.88	0.23	-0.86	0.7	0.18	-0.77	0.54	0.23	-0.85	0.48	0.22	-0.99	0.37	0.19	-1.13	0.26	0.26
524	2.62	NaN	NaN	NaN	NaN	NaN	NaN	-0.91	0.92	0.6	-0.84	0.71	0.63	-0.8	0.56	0.55	-0.82	0.46	0.55	-0.84	0.29	0.59	-0.87	0.09	0.5	-0.78	0.04	0.55	NaN	NaN	NaN	-0.89	0.89	0.23	-0.85	0.71	0.18	-0.76	0.54	0.24	-0.85	0.48	0.22	-0.98	0.37	0.19	-1.12	0.26	0.26
525	2.625	NaN	NaN	NaN	NaN	NaN	NaN	-0.9	0.92	0.61	-0.84	0.71	0.63	-0.8	0.56	0.55	-0.82	0.46	0.55	-0.84	0.29	0.59	-0.87	0.09	0.5	-0.78	0.04	0.55	NaN	NaN	NaN	-0.89	0.89	0.23	-0.85	0.71	0.18	-0.75	0.54	0.24	-0.84	0.48	0.22	-0.97	0.37	0.19	-1.1	0.25	0.27
526	2.63	NaN	NaN	NaN	NaN	NaN	NaN	-0.9	0.92	0.61	-0.84	0.71	0.63	-0.8	0.56	0.55	-0.82	0.46	0.55	-0.84	0.29	0.59	-0.87	0.09	0.5	-0.78	0.03	0.55	NaN	NaN	NaN	-0.88	0.89	0.23	-0.84	0.71	0.19	-0.75	0.54	0.24	-0.83	0.48	0.22	-0.96	0.36	0.19	-1.09	0.25	0.27
527	2.635	NaN	NaN	NaN	NaN	NaN	NaN	-0.9	0.93	0.61	-0.83	0.71	0.63	-0.8	0.56	0.55	-0.82	0.46	0.55	-0.84	0.29	0.59	-0.87	0.09	0.5	-0.78	0.03	0.55	NaN	NaN	NaN	-0.88	0.89	0.23	-0.83	0.71	0.19	-0.74	0.54	0.24	-0.82	0.48	0.22	-0.95	0.36	0.19	-1.08	0.25	0.27
528	2.64	NaN	NaN	NaN	NaN	NaN	NaN	-0.91	0.93	0.62	-0.83	0.71	0.63	-0.8	0.56	0.55	-0.82	0.46	0.55	-0.84	0.29	0.59	-0.87	0.09	0.5	-0.78	0.03	0.55	NaN	NaN	NaN	-0.87	0.89	0.23	-0.83	0.71	0.19	-0.73	0.55	0.24	-0.81	0.48	0.22	-0.94	0.36	0.19	-1.07	0.25	0.27
529	2.645	NaN	NaN	NaN	NaN	NaN	NaN	-0.89	0.92	0.61	-0.83	0.71	0.63	-0.8	0.56	0.55	-0.82	0.46	0.55	-0.84	0.29	0.59	-0.87	0.09	0.5	-0.78	0.03	0.55	NaN	NaN	NaN	-0.87	0.89	0.23	-0.82	0.71	0.19	-0.72	0.55	0.24	-0.8	0.49	0.22	-0.93	0.36	0.19	-1.06	0.24	0.27
530	2.65	NaN	NaN	NaN	NaN	NaN	NaN	-0.88	0.92	0.61	-0.82	0.71	0.63	-0.8	0.56	0.55	-0.82	0.46	0.55	-0.84	0.29	0.59	-0.87	0.09	0.5	-0.78	0.03	0.55	NaN	NaN	NaN	-0.86	0.89	0.23	-0.81	0.71	0.19	-0.72	0.55	0.24	-0.79	0.49	0.22	-0.92	0.36	0.19	-1.05	0.24	0.27
531	2.655	NaN	NaN	NaN	NaN	NaN	NaN	-0.88	0.92	0.61	-0.82	0.71	0.63	-0.79	0.56	0.55	-0.82	0.46	0.55	-0.84	0.29	0.59	-0.87	0.09	0.5	-0.78	0.03	0.55	NaN	NaN	NaN	-0.86	0.89	0.23	-0.81	0.72	0.19	-0.71	0.55	0.24	-0.78	0.49	0.23	-0.91	0.36	0.19	-1.03	0.24	0.27
532	2.66	NaN	NaN	NaN	NaN	NaN	NaN	-0.89	0.93	0.61	-0.82	0.71	0.63	-0.79	0.56	0.55	-0.82	0.46	0.55	-0.84	0.29	0.59	-0.87	0.09	0.5	-0.78	0.03	0.55	NaN	NaN	NaN	-0.85	0.89	0.23	-0.8	0.72	0.19	-0.7	0.55	0.24	-0.78	0.49	0.23	-0.9	0.36	0.19	-1.02	0.23	0.27
533	2.665	NaN	NaN	NaN	NaN	NaN	NaN	-0.89	0.94	0.62	-0.82	0.71	0.63	-0.79	0.56	0.55	-0.82	0.46	0.55	-0.84	0.29	0.59	-0.87	0.09	0.5	-0.78	0.03	0.55	NaN	NaN	NaN	-0.85	0.89	0.23	-0.79	0.72	0.19	-0.69	0.56	0.24	-0.77	0.49	0.23	-0.89	0.36	0.19	-1.01	0.23	0.27
534	2.67	NaN	NaN	NaN	NaN	NaN	NaN	-0.87	0.92	0.61	-0.81	0.71	0.63	-0.79	0.56	0.55	-0.82	0.46	0.55	-0.84	0.29	0.59	-0.87	0.09	0.5	-0.78	0.03	0.55	NaN	NaN	NaN	-0.85	0.89	0.23	-0.79	0.72	0.19	-0.69	0.56	0.24	-0.76	0.49	0.23	-0.88	0.35	0.19	-1	0.23	0.27
535	2.675	NaN	NaN	NaN	NaN	NaN	NaN	-0.86	0.92	0.61	-0.81	0.71	0.63	-0.79	0.56	0.55	-0.82	0.46	0.55	-0.84	0.29	0.59	-0.87	0.09	0.5	-0.78	0.03	0.55	NaN	NaN	NaN	-0.84	0.89	0.23	-0.78	0.72	0.19	-0.68	0.56	0.24	-0.75	0.49	0.23	-0.87	0.35	0.19	-0.98	0.22	0.27
536	2.68	NaN	NaN	NaN	NaN	NaN	NaN	-0.86	0.92	0.61	-0.81	0.71	0.63	-0.79	0.56	0.55	-0.82	0.46	0.55	-0.84	0.29	0.59	-0.87	0.09	0.5	-0.78	0.03	0.55	NaN	NaN	NaN	-0.84	0.89	0.23	-0.78	0.72	0.19	-0.67	0.56	0.24	-0.74	0.49	0.23	-0.86	0.35	0.19	-0.97	0.22	0.27
537	2.685	NaN	NaN	NaN	NaN	NaN	NaN	-0.85	0.92	0.61	-0.81	0.71	0.63	-0.79	0.56	0.55	-0.82	0.46	0.55	-0.84	0.29	0.59	-0.87	0.09	0.5	-0.78	0.03	0.55	NaN	NaN	NaN	-0.83	0.9	0.23	-0.77	0.72	0.19	-0.66	0.56	0.24	-0.74	0.49	0.23	-0.85	0.35	0.19	-0.96	0.22	0.27
538	2.69	NaN	NaN	NaN	NaN	NaN	NaN	-0.85	0.92	0.61	-0.8	0.71	0.63	-0.79	0.56	0.55	-0.82	0.46	0.55	-0.84	0.29	0.59	-0.87	0.09	0.5	-0.78	0.03	0.55	NaN	NaN	NaN	-0.83	0.9	0.23	-0.77	0.72	0.19	-0.66	0.57	0.24	-0.73	0.49	0.23	-0.84	0.35	0.19	-0.94	0.21	0.27
539	2.695	NaN	NaN	NaN	NaN	NaN	NaN	-0.85	0.92	0.61	-0.8	0.71	0.63	-0.78	0.56	0.55	-0.82	0.46	0.55	-0.84	0.29	0.59	-0.87	0.09	0.5	-0.78	0.03	0.55	NaN	NaN	NaN	-0.82	0.89	0.23	-0.76	0.73	0.19	-0.65	0.57	0.24	-0.72	0.49	0.23	-0.83	0.35	0.19	-0.93	0.21	0.27
540	2.7	NaN	NaN	NaN	NaN	NaN	NaN	-0.84	0.92	0.61	-0.8	0.71	0.63	-0.78	0.56	0.55	-0.82	0.46	0.55	-0.84	0.29	0.59	-0.87	0.09	0.5	-0.78	0.03	0.55	NaN	NaN	NaN	-0.82	0.9	0.23	-0.75	0.73	0.19	-0.64	0.57	0.24	-0.71	0.49	0.23	-0.82	0.34	0.19	-0.92	0.2	0.27
541	2.705	NaN	NaN	NaN	NaN	NaN	NaN	-0.84	0.92	0.61	-0.8	0.71	0.63	-0.78	0.56	0.55	-0.81	0.46	0.55	-0.84	0.29	0.59	-0.87	0.09	0.5	-0.78	0.03	0.55	NaN	NaN	NaN	-0.82	0.9	0.23	-0.75	0.73	0.19	-0.64	0.57	0.24	-0.71	0.49	0.23	-0.81	0.34	0.19	-0.91	0.2	0.27
542	2.71	NaN	NaN	NaN	NaN	NaN	NaN	-0.83	0.92	0.61	-0.8	0.71	0.63	-0.78	0.56	0.55	-0.81	0.46	0.55	-0.84	0.29	0.59	-0.87	0.09	0.5	-0.78	0.03	0.55	NaN	NaN	NaN	-0.81	0.9	0.23	-0.74	0.73	0.19	-0.63	0.57	0.24	-0.7	0.49	0.23	-0.8	0.34	0.19	-0.89	0.19	0.27
543	2.715	NaN	NaN	NaN	NaN	NaN	NaN	-0.83	0.92	0.61	-0.79	0.71	0.63	-0.78	0.56	0.55	-0.81	0.46	0.55	-0.84	0.29	0.59	-0.87	0.09	0.5	-0.78	0.03	0.55	NaN	NaN	NaN	-0.81	0.9	0.23	-0.74	0.73	0.19	-0.63	0.57	0.24	-0.69	0.49	0.23	-0.79	0.34	0.19	-0.88	0.19	0.27
544	2.72	NaN	NaN	NaN	NaN	NaN	NaN	-0.83	0.92	0.61	-0.79	0.71	0.63	-0.78	0.56	0.55	-0.81	0.46	0.55	-0.84	0.29	0.59	-0.87	0.09	0.5	-0.78	0.03	0.55	NaN	NaN	NaN	-0.8	0.9	0.23	-0.73	0.73	0.19	-0.62	0.57	0.24	-0.68	0.49	0.23	-0.78	0.33	0.19	-0.86	0.18	0.27
545	2.725	NaN	NaN	NaN	NaN	NaN	NaN	-0.82	0.92	0.61	-0.79	0.71	0.63	-0.78	0.56	0.55	-0.81	0.46	0.55	-0.84	0.29	0.59	-0.87	0.09	0.5	-0.78	0.03	0.55	NaN	NaN	NaN	-0.8	0.9	0.23	-0.73	0.73	0.18	-0.61	0.58	0.24	-0.68	0.49	0.23	-0.77	0.33	0.19	-0.85	0.18	0.27
546	2.73	NaN	NaN	NaN	NaN	NaN	NaN	-0.82	0.92	0.61	-0.78	0.71	0.63	-0.78	0.56	0.55	-0.81	0.46	0.55	-0.84	0.29	0.59	-0.87	0.09	0.5	-0.78	0.03	0.55	NaN	NaN	NaN	-0.79	0.9	0.23	-0.72	0.73	0.19	-0.61	0.58	0.24	-0.67	0.49	0.23	-0.76	0.33	0.19	-0.84	0.18	0.27
547	2.735	NaN	NaN	NaN	-0.7	0.99	0.57	-0.81	0.92	0.61	-0.78	0.71	0.63	-0.77	0.56	0.55	-0.81	0.46	0.55	-0.84	0.29	0.59	-0.87	0.09	0.5	-0.78	0.03	0.55	NaN	NaN	NaN	-0.79	0.9	0.23	-0.71	0.73	0.18	-0.6	0.58	0.24	-0.66	0.49	0.23	-0.75	0.33	0.19	-0.82	0.17	0.27
548	2.74	NaN	NaN	NaN	-0.69	0.99	0.57	-0.81	0.92	0.61	-0.78	0.71	0.63	-0.77	0.56	0.55	-0.81	0.46	0.55	-0.83	0.29	0.59	-0.87	0.09	0.5	-0.78	0.03	0.55	NaN	NaN	NaN	-0.79	0.9	0.23	-0.71	0.73	0.18	-0.6	0.58	0.24	-0.66	0.49	0.23	-0.74	0.32	0.19	-0.81	0.17	0.27
549	2.745	NaN	NaN	NaN	-0.69	0.99	0.57	-0.8	0.92	0.61	-0.77	0.71	0.63	-0.77	0.56	0.55	-0.81	0.46	0.55	-0.83	0.29	0.59	-0.87	0.09	0.5	-0.78	0.03	0.55	NaN	NaN	NaN	-0.78	0.89	0.23	-0.7	0.73	0.18	-0.59	0.58	0.24	-0.65	0.49	0.23	-0.73	0.32	0.19	-0.79	0.16	0.27
550	2.75	NaN	NaN	NaN	-0.68	0.99	0.57	-0.8	0.92	0.61	-0.77	0.71	0.63	-0.77	0.56	0.55	-0.81	0.46	0.55	-0.83	0.29	0.59	-0.87	0.09	0.5	-0.78	0.03	0.55	NaN	NaN	NaN	-0.78	0.89	0.23	-0.7	0.73	0.18	-0.59	0.58	0.24	-0.64	0.49	0.23	-0.72	0.32	0.19	-0.78	0.16	0.27
551	2.755	NaN	NaN	NaN	-0.68	0.99	0.57	-0.8	0.92	0.61	-0.77	0.71	0.63	-0.77	0.56	0.55	-0.81	0.46	0.55	-0.83	0.29	0.59	-0.87	0.09	0.5	-0.78	0.03	0.55	NaN	NaN	NaN	-0.77	0.89	0.23	-0.69	0.73	0.18	-0.58	0.58	0.25	-0.64	0.49	0.23	-0.71	0.32	0.19	-0.76	0.16	0.27
552	2.76	NaN	NaN	NaN	-0.67	0.99	0.57	-0.79	0.92	0.61	-0.76	0.71	0.63	-0.76	0.56	0.55	-0.8	0.46	0.55	-0.83	0.29	0.59	-0.87	0.09	0.5	-0.78	0.03	0.55	NaN	NaN	NaN	-0.77	0.89	0.23	-0.69	0.73	0.18	-0.58	0.58	0.25	-0.63	0.49	0.23	-0.7	0.31	0.19	-0.75	0.15	0.27
553	2.765	NaN	NaN	NaN	-0.67	0.99	0.57	-0.79	0.92	0.61	-0.76	0.71	0.63	-0.76	0.56	0.55	-0.8	0.46	0.55	-0.83	0.29	0.59	-0.87	0.09	0.5	-0.78	0.03	0.55	NaN	NaN	NaN	-0.76	0.89	0.23	-0.69	0.73	0.18	-0.57	0.58	0.24	-0.63	0.49	0.23	-0.69	0.31	0.19	-0.73	0.15	0.27
554	2.77	NaN	NaN	NaN	-0.66	0.99	0.57	-0.78	0.92	0.61	-0.76	0.71	0.63	-0.76	0.56	0.55	-0.8	0.46	0.55	-0.83	0.29	0.59	-0.87	0.09	0.5	-0.78	0.03	0.55	NaN	NaN	NaN	-0.76	0.89	0.23	-0.68	0.73	0.18	-0.57	0.58	0.24	-0.62	0.49	0.23	-0.68	0.31	0.19	-0.72	0.14	0.27
555	2.775	NaN	NaN	NaN	-0.66	0.99	0.57	-0.78	0.91	0.61	-0.75	0.71	0.63	-0.76	0.55	0.55	-0.8	0.46	0.55	-0.83	0.29	0.59	-0.87	0.09	0.5	-0.78	0.03	0.55	NaN	NaN	NaN	-0.76	0.89	0.23	-0.68	0.73	0.18	-0.56	0.58	0.25	-0.62	0.49	0.23	-0.67	0.31	0.19	-0.7	0.14	0.27
556	2.78	NaN	NaN	NaN	-0.66	0.99	0.57	-0.78	0.91	0.61	-0.75	0.71	0.63	-0.75	0.55	0.55	-0.8	0.45	0.56	-0.83	0.29	0.59	-0.87	0.09	0.5	-0.78	0.03	0.55	NaN	NaN	NaN	-0.75	0.89	0.23	-0.67	0.73	0.18	-0.56	0.58	0.25	-0.61	0.49	0.23	-0.66	0.3	0.19	-0.69	0.13	0.27
557	2.785	NaN	NaN	NaN	-0.65	0.98	0.57	-0.77	0.91	0.61	-0.75	0.71	0.63	-0.75	0.55	0.55	-0.79	0.45	0.56	-0.83	0.29	0.59	-0.87	0.09	0.5	-0.78	0.03	0.55	NaN	NaN	NaN	-0.75	0.89	0.23	-0.67	0.73	0.18	-0.56	0.58	0.25	-0.61	0.48	0.23	-0.65	0.3	0.19	-0.67	0.13	0.27
558	2.79	NaN	NaN	NaN	-0.65	0.98	0.57	-0.77	0.91	0.61	-0.74	0.71	0.63	-0.75	0.55	0.55	-0.79	0.45	0.56	-0.82	0.29	0.59	-0.87	0.09	0.5	-0.78	0.03	0.55	NaN	NaN	NaN	-0.74	0.89	0.23	-0.67	0.73	0.18	-0.55	0.58	0.25	-0.6	0.48	0.23	-0.64	0.3	0.19	-0.66	0.13	0.27
559	2.795	NaN	NaN	NaN	-0.64	0.98	0.57	-0.76	0.91	0.61	-0.74	0.71	0.63	-0.74	0.55	0.55	-0.79	0.45	0.56	-0.82	0.29	0.59	-0.87	0.09	0.5	-0.78	0.03	0.55	NaN	NaN	NaN	-0.74	0.89	0.23	-0.66	0.73	0.18	-0.55	0.58	0.25	-0.6	0.48	0.23	-0.63	0.3	0.19	-0.64	0.13	0.27
560	2.8	NaN	NaN	NaN	-0.64	0.98	0.57	-0.76	0.91	0.61	-0.73	0.71	0.63	-0.74	0.55	0.55	-0.79	0.45	0.55	-0.82	0.29	0.59	-0.87	0.1	0.5	-0.78	0.03	0.55	NaN	NaN	NaN	-0.73	0.89	0.23	-0.66	0.73	0.18	-0.54	0.58	0.25	-0.59	0.48	0.23	-0.62	0.3	0.19	-0.63	0.12	0.27
561	2.805	NaN	NaN	NaN	-0.63	0.98	0.57	-0.75	0.91	0.61	-0.73	0.7	0.63	-0.74	0.55	0.55	-0.78	0.45	0.55	-0.82	0.29	0.59	-0.87	0.1	0.5	-0.78	0.03	0.55	NaN	NaN	NaN	-0.73	0.89	0.23	-0.65	0.73	0.18	-0.54	0.58	0.25	-0.59	0.48	0.24	-0.61	0.29	0.19	-0.61	0.12	0.27
562	2.81	NaN	NaN	NaN	-0.63	0.98	0.57	-0.75	0.91	0.61	-0.73	0.71	0.63	-0.74	0.55	0.55	-0.78	0.45	0.55	-0.82	0.29	0.59	-0.87	0.1	0.5	-0.78	0.03	0.55	NaN	NaN	NaN	-0.73	0.89	0.23	-0.65	0.72	0.19	-0.54	0.57	0.25	-0.58	0.48	0.24	-0.6	0.29	0.19	-0.6	0.12	0.27
563	2.815	NaN	NaN	NaN	-0.62	0.98	0.57	-0.74	0.91	0.61	-0.72	0.7	0.63	-0.73	0.55	0.55	-0.78	0.45	0.55	-0.82	0.29	0.59	-0.87	0.1	0.5	-0.78	0.03	0.55	NaN	NaN	NaN	-0.72	0.89	0.23	-0.65	0.72	0.19	-0.54	0.57	0.25	-0.58	0.48	0.24	-0.59	0.29	0.19	-0.58	0.12	0.27
564	2.82	NaN	NaN	NaN	-0.62	0.98	0.57	-0.74	0.91	0.61	-0.72	0.7	0.63	-0.73	0.55	0.55	-0.78	0.45	0.55	-0.81	0.29	0.59	-0.87	0.1	0.5	-0.78	0.03	0.55	NaN	NaN	NaN	-0.72	0.89	0.23	-0.65	0.72	0.19	-0.53	0.57	0.25	-0.57	0.47	0.24	-0.58	0.29	0.19	-0.57	0.11	0.27
565	2.825	NaN	NaN	NaN	-0.61	0.98	0.57	-0.73	0.91	0.61	-0.72	0.7	0.63	-0.73	0.55	0.55	-0.77	0.45	0.55	-0.81	0.29	0.59	-0.87	0.1	0.5	-0.78	0.03	0.55	NaN	NaN	NaN	-0.71	0.89	0.23	-0.64	0.72	0.19	-0.53	0.57	0.25	-0.57	0.47	0.24	-0.57	0.29	0.2	-0.55	0.11	0.27
566	2.83	NaN	NaN	NaN	-0.61	0.98	0.57	-0.73	0.91	0.61	-0.71	0.7	0.63	-0.72	0.55	0.55	-0.77	0.45	0.55	-0.81	0.29	0.59	-0.87	0.1	0.5	-0.78	0.03	0.55	NaN	NaN	NaN	-0.71	0.89	0.23	-0.64	0.72	0.19	-0.53	0.57	0.25	-0.56	0.47	0.24	-0.56	0.28	0.2	-0.54	0.11	0.27
567	2.835	NaN	NaN	NaN	-0.6	0.98	0.57	-0.72	0.91	0.61	-0.7	0.7	0.63	-0.72	0.55	0.55	-0.77	0.45	0.55	-0.81	0.29	0.59	-0.87	0.1	0.5	-0.78	0.03	0.55	NaN	NaN	NaN	-0.7	0.89	0.23	-0.64	0.72	0.19	-0.52	0.57	0.25	-0.56	0.47	0.24	-0.55	0.28	0.2	-0.52	0.11	0.27
568	2.84	NaN	NaN	NaN	-0.6	0.98	0.57	-0.72	0.91	0.61	-0.7	0.7	0.63	-0.72	0.55	0.55	-0.77	0.45	0.55	-0.81	0.29	0.59	-0.87	0.1	0.5	-0.78	0.03	0.55	NaN	NaN	NaN	-0.7	0.89	0.23	-0.64	0.71	0.19	-0.52	0.56	0.25	-0.56	0.47	0.24	-0.54	0.28	0.2	-0.51	0.11	0.27
569	2.845	NaN	NaN	NaN	-0.59	0.98	0.57	-0.71	0.91	0.61	-0.7	0.7	0.63	-0.71	0.55	0.55	-0.77	0.45	0.55	-0.81	0.29	0.59	-0.87	0.1	0.5	-0.78	0.03	0.55	NaN	NaN	NaN	-0.69	0.88	0.23	-0.63	0.71	0.19	-0.52	0.56	0.25	-0.55	0.46	0.24	-0.53	0.28	0.2	-0.5	0.11	0.27
570	2.85	NaN	NaN	NaN	-0.59	0.98	0.57	-0.71	0.91	0.61	-0.69	0.7	0.63	-0.71	0.55	0.55	-0.76	0.45	0.55	-0.81	0.29	0.59	-0.87	0.1	0.5	-0.78	0.03	0.55	NaN	NaN	NaN	-0.69	0.88	0.23	-0.63	0.71	0.19	-0.52	0.56	0.25	-0.55	0.46	0.24	-0.53	0.28	0.2	-0.48	0.11	0.27
571	2.855	NaN	NaN	NaN	-0.58	0.98	0.57	-0.7	0.91	0.61	-0.69	0.7	0.63	-0.71	0.55	0.55	-0.76	0.45	0.55	-0.81	0.29	0.59	-0.87	0.1	0.5	-0.78	0.03	0.55	NaN	NaN	NaN	-0.68	0.88	0.23	-0.63	0.71	0.19	-0.51	0.56	0.25	-0.54	0.46	0.25	-0.52	0.28	0.2	-0.47	0.11	0.27
572	2.86	NaN	NaN	NaN	-0.58	0.98	0.57	-0.7	0.9	0.61	-0.69	0.7	0.63	-0.7	0.55	0.55	-0.76	0.45	0.55	-0.8	0.29	0.59	-0.87	0.1	0.5	-0.78	0.03	0.55	NaN	NaN	NaN	-0.68	0.88	0.23	-0.63	0.71	0.19	-0.51	0.56	0.25	-0.54	0.46	0.25	-0.51	0.28	0.2	-0.45	0.11	0.27
573	2.865	NaN	NaN	NaN	-0.57	0.98	0.57	-0.7	0.9	0.61	-0.68	0.7	0.63	-0.7	0.55	0.55	-0.76	0.45	0.55	-0.8	0.29	0.59	-0.87	0.1	0.5	-0.78	0.03	0.55	NaN	NaN	NaN	-0.68	0.88	0.23	-0.62	0.7	0.19	-0.51	0.55	0.25	-0.54	0.46	0.25	-0.5	0.28	0.2	-0.44	0.11	0.27
574	2.87	NaN	NaN	NaN	-0.57	0.97	0.57	-0.69	0.9	0.61	-0.68	0.7	0.63	-0.7	0.55	0.55	-0.75	0.45	0.55	-0.8	0.29	0.59	-0.87	0.1	0.5	-0.78	0.03	0.55	NaN	NaN	NaN	-0.67	0.88	0.23	-0.62	0.7	0.19	-0.5	0.55	0.25	-0.53	0.46	0.25	-0.49	0.27	0.2	-0.43	0.11	0.27
575	2.875	NaN	NaN	NaN	-0.56	0.97	0.57	-0.68	0.9	0.61	-0.67	0.7	0.63	-0.69	0.55	0.55	-0.75	0.45	0.55	-0.8	0.29	0.59	-0.87	0.1	0.5	-0.78	0.03	0.55	NaN	NaN	NaN	-0.67	0.88	0.23	-0.62	0.7	0.19	-0.5	0.55	0.25	-0.53	0.45	0.25	-0.48	0.27	0.2	-0.42	0.11	0.27
576	2.88	NaN	NaN	NaN	-0.56	0.97	0.57	-0.68	0.9	0.61	-0.67	0.69	0.63	-0.69	0.54	0.55	-0.75	0.45	0.55	-0.8	0.29	0.59	-0.87	0.1	0.5	-0.78	0.03	0.55	NaN	NaN	NaN	-0.66	0.88	0.23	-0.62	0.7	0.19	-0.5	0.55	0.25	-0.52	0.45	0.25	-0.48	0.27	0.2	-0.41	0.11	0.27
577	2.885	NaN	NaN	NaN	-0.55	0.97	0.57	-0.67	0.9	0.61	-0.66	0.69	0.63	-0.69	0.54	0.55	-0.74	0.45	0.55	-0.8	0.29	0.59	-0.87	0.1	0.5	-0.78	0.03	0.55	NaN	NaN	NaN	-0.65	0.87	0.23	-0.61	0.7	0.19	-0.49	0.54	0.25	-0.52	0.45	0.25	-0.47	0.27	0.2	-0.39	0.11	0.27
578	2.89	NaN	NaN	NaN	-0.55	0.97	0.57	-0.67	0.9	0.61	-0.66	0.69	0.63	-0.68	0.54	0.55	-0.74	0.45	0.55	-0.79	0.29	0.59	-0.87	0.1	0.5	-0.78	0.03	0.55	NaN	NaN	NaN	-0.65	0.87	0.23	-0.61	0.7	0.19	-0.49	0.54	0.25	-0.51	0.45	0.25	-0.46	0.27	0.2	-0.38	0.11	0.27
579	2.895	NaN	NaN	NaN	-0.54	0.97	0.57	-0.66	0.9	0.61	-0.66	0.69	0.63	-0.68	0.54	0.55	-0.74	0.45	0.55	-0.79	0.29	0.59	-0.87	0.1	0.5	-0.78	0.03	0.55	NaN	NaN	NaN	-0.64	0.87	0.23	-0.6	0.69	0.19	-0.48	0.54	0.25	-0.51	0.45	0.26	-0.46	0.27	0.2	-0.37	0.11	0.27
580	2.9	NaN	NaN	NaN	-0.54	0.97	0.57	-0.66	0.9	0.61	-0.65	0.69	0.63	-0.68	0.54	0.55	-0.74	0.45	0.55	-0.79	0.29	0.59	-0.87	0.1	0.5	-0.78	0.03	0.55	NaN	NaN	NaN	-0.64	0.87	0.23	-0.6	0.69	0.19	-0.48	0.54	0.26	-0.5	0.45	0.26	-0.45	0.27	0.21	-0.36	0.11	0.27
581	2.905	NaN	NaN	NaN	-0.53	0.97	0.57	-0.65	0.9	0.61	-0.65	0.69	0.63	-0.67	0.54	0.55	-0.73	0.45	0.55	-0.79	0.29	0.59	-0.87	0.1	0.5	-0.78	0.03	0.55	NaN	NaN	NaN	-0.63	0.87	0.23	-0.59	0.69	0.19	-0.48	0.54	0.26	-0.5	0.45	0.26	-0.44	0.27	0.21	-0.36	0.11	0.27
582	2.91	NaN	NaN	NaN	-0.53	0.97	0.57	-0.65	0.9	0.61	-0.65	0.69	0.63	-0.67	0.54	0.55	-0.73	0.45	0.55	-0.79	0.29	0.59	-0.87	0.1	0.5	-0.78	0.03	0.55	NaN	NaN	NaN	-0.63	0.87	0.23	-0.59	0.69	0.19	-0.47	0.54	0.26	-0.49	0.44	0.26	-0.44	0.27	0.21	-0.35	0.11	0.28
583	2.915	NaN	NaN	NaN	-0.52	0.97	0.57	-0.64	0.89	0.61	-0.64	0.69	0.63	-0.66	0.54	0.55	-0.72	0.45	0.55	-0.78	0.29	0.59	-0.87	0.1	0.5	-0.78	0.03	0.55	NaN	NaN	NaN	-0.62	0.87	0.23	-0.58	0.69	0.19	-0.47	0.54	0.26	-0.49	0.44	0.26	-0.43	0.27	0.21	-0.34	0.11	0.28
584	2.92	NaN	NaN	NaN	-0.52	0.97	0.57	-0.64	0.89	0.61	-0.64	0.69	0.63	-0.66	0.54	0.55	-0.72	0.44	0.55	-0.78	0.29	0.59	-0.86	0.1	0.5	-0.78	0.03	0.55	NaN	NaN	NaN	-0.61	0.87	0.23	-0.57	0.69	0.19	-0.46	0.54	0.26	-0.48	0.44	0.26	-0.42	0.27	0.21	-0.34	0.11	0.28
585	2.925	NaN	NaN	NaN	-0.51	0.96	0.57	-0.63	0.89	0.61	-0.63	0.69	0.63	-0.66	0.54	0.55	-0.72	0.44	0.55	-0.78	0.29	0.59	-0.86	0.1	0.5	-0.78	0.03	0.55	NaN	NaN	NaN	-0.61	0.86	0.23	-0.57	0.69	0.18	-0.45	0.54	0.26	-0.48	0.44	0.26	-0.42	0.26	0.21	-0.33	0.11	0.28
586	2.93	NaN	NaN	NaN	-0.5	0.96	0.57	-0.63	0.89	0.61	-0.62	0.69	0.63	-0.65	0.54	0.55	-0.71	0.44	0.55	-0.78	0.29	0.59	-0.86	0.1	0.5	-0.78	0.03	0.55	NaN	NaN	NaN	-0.6	0.86	0.23	-0.56	0.69	0.18	-0.45	0.54	0.26	-0.47	0.44	0.26	-0.41	0.26	0.21	-0.33	0.11	0.28
587	2.935	NaN	NaN	NaN	-0.5	0.96	0.57	-0.62	0.89	0.61	-0.62	0.69	0.63	-0.65	0.54	0.55	-0.71	0.44	0.55	-0.77	0.29	0.59	-0.86	0.11	0.5	-0.78	0.03	0.55	NaN	NaN	NaN	-0.6	0.86	0.23	-0.55	0.69	0.18	-0.44	0.54	0.26	-0.46	0.44	0.26	-0.41	0.26	0.21	-0.32	0.1	0.28
588	2.94	NaN	NaN	NaN	-0.49	0.96	0.57	-0.62	0.89	0.61	-0.61	0.69	0.63	-0.64	0.54	0.55	-0.71	0.44	0.55	-0.77	0.29	0.59	-0.86	0.11	0.5	-0.78	0.03	0.55	NaN	NaN	NaN	-0.59	0.86	0.23	-0.54	0.69	0.18	-0.43	0.54	0.26	-0.46	0.44	0.26	-0.4	0.26	0.21	-0.32	0.1	0.28
589	2.945	NaN	NaN	NaN	-0.49	0.96	0.57	-0.61	0.89	0.61	-0.61	0.68	0.63	-0.64	0.54	0.55	-0.7	0.44	0.55	-0.77	0.29	0.59	-0.86	0.11	0.5	-0.78	0.03	0.55	NaN	NaN	NaN	-0.58	0.86	0.23	-0.53	0.69	0.18	-0.42	0.54	0.26	-0.45	0.44	0.26	-0.4	0.26	0.21	-0.31	0.1	0.28
590	2.95	NaN	NaN	NaN	-0.48	0.96	0.57	-0.61	0.89	0.61	-0.6	0.68	0.63	-0.63	0.53	0.55	-0.7	0.44	0.55	-0.77	0.29	0.59	-0.86	0.11	0.5	-0.78	0.03	0.55	NaN	NaN	NaN	-0.58	0.86	0.23	-0.53	0.69	0.18	-0.42	0.54	0.26	-0.44	0.44	0.26	-0.39	0.26	0.21	-0.31	0.1	0.28
591	2.955	NaN	NaN	NaN	-0.48	0.96	0.56	-0.6	0.89	0.61	-0.6	0.68	0.63	-0.63	0.53	0.55	NaN	NaN	NaN	-0.76	0.29	0.59	-0.86	0.11	0.5	-0.78	0.03	0.55	NaN	NaN	NaN	-0.57	0.86	0.23	-0.52	0.69	0.18	-0.41	0.54	0.26	-0.44	0.44	0.26	-0.39	0.26	0.21	-0.31	0.1	0.29
592	2.96	NaN	NaN	NaN	-0.47	0.96	0.56	-0.59	0.89	0.61	-0.59	0.68	0.63	-0.62	0.53	0.55	-0.69	0.44	0.55	-0.76	0.29	0.59	-0.86	0.11	0.5	-0.78	0.03	0.55	NaN	NaN	NaN	-0.56	0.86	0.23	-0.51	0.69	0.18	-0.4	0.54	0.26	-0.43	0.44	0.26	-0.38	0.26	0.21	-0.3	0.1	0.29
593	2.965	NaN	NaN	NaN	-0.47	0.96	0.56	-0.59	0.89	0.61	-0.59	0.68	0.62	-0.62	0.53	0.55	-0.69	0.44	0.55	-0.76	0.29	0.59	-0.86	0.11	0.5	-0.78	0.03	0.55	NaN	NaN	NaN	-0.56	0.86	0.23	-0.5	0.69	0.18	-0.4	0.54	0.26	-0.42	0.44	0.26	-0.37	0.26	0.21	-0.3	0.09	0.29
594	2.97	NaN	NaN	NaN	-0.46	0.96	0.56	-0.58	0.88	0.61	-0.58	0.68	0.62	-0.61	0.53	0.55	-0.68	0.44	0.55	-0.75	0.29	0.59	-0.86	0.11	0.5	-0.78	0.03	0.55	NaN	NaN	NaN	-0.55	0.86	0.23	-0.49	0.69	0.18	-0.39	0.54	0.27	-0.41	0.44	0.26	-0.37	0.26	0.21	-0.3	0.09	0.29
595	2.975	NaN	NaN	NaN	-0.46	0.96	0.56	-0.58	0.88	0.61	-0.58	0.68	0.62	-0.61	0.53	0.55	-0.68	0.44	0.55	-0.75	0.29	0.59	-0.86	0.11	0.51	-0.78	0.03	0.55	NaN	NaN	NaN	-0.55	0.86	0.23	-0.49	0.69	0.19	-0.38	0.54	0.27	-0.41	0.44	0.26	-0.36	0.25	0.22	-0.29	0.09	0.29
596	2.98	NaN	NaN	NaN	-0.45	0.95	0.56	-0.57	0.88	0.6	-0.57	0.68	0.62	-0.6	0.53	0.55	-0.67	0.44	0.55	-0.75	0.29	0.59	-0.86	0.12	0.51	-0.78	0.03	0.55	NaN	NaN	NaN	-0.54	0.86	0.23	-0.48	0.69	0.19	-0.38	0.54	0.27	-0.4	0.43	0.26	-0.36	0.25	0.22	-0.29	0.09	0.29
597	2.985	NaN	NaN	NaN	-0.44	0.95	0.56	-0.56	0.88	0.6	-0.57	0.68	0.62	-0.6	0.53	0.55	-0.67	0.44	0.55	-0.75	0.3	0.59	-0.85	0.12	0.51	-0.78	0.03	0.54	NaN	NaN	NaN	-0.53	0.85	0.22	-0.47	0.69	0.19	-0.37	0.54	0.27	-0.4	0.43	0.26	-0.35	0.25	0.22	-0.29	0.09	0.29
598	2.99	NaN	NaN	NaN	-0.44	0.95	0.56	-0.56	0.88	0.6	-0.56	0.68	0.62	-0.59	0.53	0.55	-0.66	0.44	0.55	-0.74	0.3	0.59	-0.85	0.12	0.51	-0.78	0.03	0.54	NaN	NaN	NaN	-0.52	0.85	0.22	-0.46	0.69	0.19	-0.36	0.54	0.27	-0.39	0.43	0.26	-0.35	0.25	0.22	-0.28	0.09	0.29
599	2.995	NaN	NaN	NaN	-0.43	0.95	0.56	-0.55	0.88	0.6	-0.56	0.68	0.62	-0.59	0.53	0.55	-0.66	0.44	0.55	-0.74	0.3	0.59	-0.85	0.12	0.51	-0.78	0.03	0.54	NaN	NaN	NaN	-0.52	0.85	0.22	-0.46	0.69	0.19	-0.36	0.54	0.27	-0.38	0.43	0.26	-0.34	0.25	0.22	-0.28	0.09	0.29
600	3	NaN	NaN	NaN	-0.43	0.95	0.56	-0.55	0.88	0.6	-0.55	0.68	0.62	-0.58	0.53	0.55	-0.65	0.44	0.55	-0.74	0.3	0.59	-0.85	0.12	0.51	-0.78	0.03	0.54	NaN	NaN	NaN	-0.51	0.85	0.22	-0.45	0.69	0.19	-0.35	0.54	0.27	-0.38	0.43	0.26	-0.34	0.25	0.22	-0.28	0.09	0.29
601	3.005	NaN	NaN	NaN	-0.42	0.95	0.56	-0.54	0.88	0.6	-0.54	0.68	0.62	-0.58	0.53	0.55	-0.65	0.44	0.55	-0.73	0.3	0.59	-0.85	0.12	0.51	-0.78	0.03	0.54	NaN	NaN	NaN	-0.5	0.85	0.22	-0.44	0.69	0.19	-0.34	0.54	0.27	-0.37	0.43	0.26	-0.33	0.25	0.22	-0.28	0.09	0.29
602	3.01	NaN	NaN	NaN	-0.42	0.95	0.56	-0.54	0.88	0.6	-0.54	0.68	0.62	-0.57	0.53	0.55	-0.64	0.44	0.55	-0.73	0.3	0.59	-0.85	0.13	0.51	-0.78	0.04	0.54	NaN	NaN	NaN	-0.49	0.85	0.22	-0.43	0.69	0.19	-0.34	0.54	0.27	-0.36	0.43	0.26	-0.32	0.25	0.22	-0.27	0.09	0.29
603	3.015	NaN	NaN	NaN	NaN	NaN	NaN	-0.53	0.88	0.6	-0.53	0.68	0.62	-0.56	0.52	0.55	-0.64	0.44	0.55	-0.72	0.3	0.59	-0.85	0.13	0.51	-0.78	0.04	0.54	NaN	NaN	NaN	-0.49	0.85	0.22	-0.43	0.69	0.19	-0.33	0.54	0.27	-0.36	0.44	0.26	-0.32	0.26	0.21	-0.27	0.09	0.29
604	3.02	NaN	NaN	NaN	NaN	NaN	NaN	-0.52	0.88	0.6	-0.53	0.68	0.62	-0.56	0.52	0.55	-0.63	0.44	0.55	-0.72	0.3	0.59	-0.84	0.13	0.51	-0.78	0.04	0.54	NaN	NaN	NaN	-0.48	0.85	0.22	-0.42	0.69	0.19	-0.32	0.54	0.27	-0.35	0.44	0.26	-0.31	0.26	0.21	-0.27	0.09	0.29
605	3.025	NaN	NaN	NaN	NaN	NaN	NaN	-0.52	0.88	0.6	-0.52	0.68	0.62	-0.55	0.52	0.55	-0.62	0.43	0.55	-0.72	0.3	0.6	-0.84	0.13	0.51	-0.78	0.04	0.54	NaN	NaN	NaN	-0.47	0.86	0.22	-0.41	0.69	0.19	-0.32	0.54	0.27	-0.34	0.44	0.26	-0.31	0.25	0.21	-0.27	0.09	0.29
606	3.03	NaN	NaN	NaN	NaN	NaN	NaN	-0.51	0.87	0.6	-0.51	0.67	0.62	-0.54	0.52	0.55	-0.62	0.43	0.55	-0.71	0.3	0.6	-0.84	0.14	0.51	-0.78	0.04	0.54	NaN	NaN	NaN	-0.47	0.86	0.22	-0.4	0.69	0.19	-0.31	0.54	0.27	-0.34	0.44	0.25	-0.3	0.25	0.21	-0.27	0.09	0.29
607	3.035	NaN	NaN	NaN	NaN	NaN	NaN	-0.51	0.87	0.6	-0.51	0.67	0.62	-0.54	0.52	0.55	-0.61	0.43	0.55	-0.71	0.3	0.6	-0.84	0.14	0.51	-0.77	0.04	0.54	NaN	NaN	NaN	-0.46	0.86	0.22	-0.4	0.69	0.19	-0.3	0.54	0.27	-0.33	0.44	0.25	-0.3	0.25	0.21	-0.27	0.09	0.29
608	3.04	NaN	NaN	NaN	NaN	NaN	NaN	-0.5	0.87	0.6	-0.5	0.67	0.62	-0.53	0.52	0.55	-0.6	0.43	0.56	-0.7	0.3	0.6	-0.83	0.14	0.51	-0.77	0.04	0.54	NaN	NaN	NaN	-0.45	0.86	0.22	-0.39	0.69	0.19	-0.3	0.54	0.27	-0.32	0.44	0.25	-0.29	0.25	0.21	-0.27	0.09	0.29
609	3.045	NaN	NaN	NaN	NaN	NaN	NaN	-0.5	0.87	0.6	-0.49	0.67	0.62	-0.52	0.52	0.55	-0.59	0.43	0.56	-0.69	0.31	0.6	-0.83	0.14	0.51	-0.77	0.04	0.54	NaN	NaN	NaN	-0.45	0.86	0.22	-0.38	0.69	0.19	-0.29	0.54	0.27	-0.32	0.44	0.25	-0.29	0.25	0.21	-0.27	0.09	0.29
610	3.05	NaN	NaN	NaN	-0.37	0.95	0.55	-0.49	0.87	0.59	-0.49	0.67	0.62	-0.51	0.52	0.55	-0.59	0.43	0.56	-0.69	0.31	0.6	-0.83	0.15	0.51	-0.77	0.04	0.54	NaN	NaN	NaN	-0.44	0.86	0.22	-0.38	0.69	0.18	-0.28	0.54	0.27	-0.31	0.44	0.25	-0.28	0.25	0.21	-0.26	0.09	0.29
611	3.055	NaN	NaN	NaN	-0.36	0.95	0.55	-0.48	0.87	0.59	-0.48	0.67	0.62	-0.5	0.52	0.55	-0.58	0.43	0.56	-0.68	0.31	0.6	-0.82	0.15	0.51	-0.77	0.04	0.54	NaN	NaN	NaN	-0.44	0.86	0.22	-0.37	0.69	0.18	-0.28	0.55	0.27	-0.31	0.44	0.25	-0.28	0.25	0.21	-0.26	0.09	0.29
612	3.06	NaN	NaN	NaN	-0.36	0.95	0.55	-0.48	0.87	0.59	-0.47	0.67	0.62	-0.49	0.52	0.55	-0.57	0.43	0.56	-0.68	0.31	0.6	-0.82	0.16	0.52	-0.77	0.04	0.54	NaN	NaN	NaN	-0.43	0.87	0.21	-0.36	0.69	0.18	-0.27	0.55	0.27	-0.3	0.44	0.25	-0.28	0.25	0.21	-0.26	0.09	0.29
613	3.065	NaN	NaN	NaN	-0.35	0.95	0.55	-0.47	0.87	0.59	-0.46	0.67	0.62	-0.48	0.52	0.55	-0.56	0.43	0.56	-0.67	0.31	0.6	-0.81	0.16	0.52	-0.77	0.04	0.54	NaN	NaN	NaN	-0.42	0.87	0.21	-0.35	0.69	0.18	-0.27	0.55	0.27	-0.29	0.44	0.25	-0.27	0.26	0.21	-0.26	0.09	0.29
614	3.07	NaN	NaN	NaN	-0.35	0.95	0.55	-0.47	0.87	0.59	-0.46	0.67	0.62	-0.47	0.52	0.55	-0.55	0.43	0.56	-0.66	0.31	0.6	-0.81	0.16	0.52	-0.77	0.04	0.54	NaN	NaN	NaN	-0.42	0.87	0.21	-0.35	0.7	0.18	-0.26	0.55	0.27	-0.29	0.44	0.25	-0.27	0.26	0.21	-0.26	0.09	0.29
615	3.075	NaN	NaN	NaN	-0.35	0.96	0.55	-0.46	0.87	0.59	-0.45	0.67	0.62	-0.46	0.52	0.55	-0.54	0.43	0.56	-0.65	0.32	0.6	-0.8	0.17	0.52	-0.77	0.04	0.54	NaN	NaN	NaN	-0.41	0.87	0.21	-0.34	0.7	0.18	-0.26	0.55	0.27	-0.29	0.44	0.25	-0.27	0.26	0.21	-0.26	0.09	0.29
616	3.08	NaN	NaN	NaN	NaN	NaN	NaN	-0.46	0.87	0.59	-0.44	0.67	0.62	-0.45	0.52	0.55	-0.53	0.43	0.56	-0.65	0.32	0.61	-0.8	0.17	0.52	-0.77	0.05	0.54	NaN	NaN	NaN	-0.41	0.87	0.21	-0.33	0.7	0.18	-0.25	0.55	0.27	-0.28	0.44	0.25	-0.26	0.26	0.21	-0.26	0.09	0.29
617	3.085	NaN	NaN	NaN	-0.33	0.96	0.55	-0.45	0.87	0.59	-0.43	0.67	0.62	-0.44	0.52	0.55	-0.52	0.43	0.57	-0.64	0.32	0.61	-0.79	0.17	0.52	-0.77	0.05	0.54	NaN	NaN	NaN	-0.4	0.87	0.21	-0.33	0.7	0.18	-0.25	0.55	0.27	-0.28	0.44	0.25	-0.26	0.26	0.21	-0.26	0.09	0.29
618	3.09	NaN	NaN	NaN	-0.33	0.96	0.55	-0.45	0.88	0.59	-0.43	0.68	0.62	-0.43	0.52	0.56	-0.51	0.43	0.57	-0.63	0.32	0.61	-0.79	0.18	0.52	-0.76	0.05	0.54	NaN	NaN	NaN	-0.39	0.87	0.21	-0.33	0.7	0.18	-0.25	0.55	0.27	-0.28	0.44	0.25	-0.26	0.26	0.21	-0.26	0.09	0.29
619	3.095	NaN	NaN	NaN	-0.32	0.96	0.55	-0.44	0.88	0.59	-0.42	0.68	0.62	-0.43	0.52	0.56	-0.5	0.43	0.57	-0.62	0.32	0.61	-0.78	0.18	0.52	-0.76	0.06	0.54	NaN	NaN	NaN	-0.39	0.87	0.21	-0.32	0.7	0.18	-0.24	0.54	0.27	-0.27	0.44	0.25	-0.26	0.25	0.21	-0.26	0.09	0.29
620	3.1	NaN	NaN	NaN	-0.32	0.96	0.55	-0.44	0.88	0.58	-0.41	0.68	0.62	-0.42	0.52	0.56	-0.49	0.43	0.57	-0.61	0.32	0.61	-0.77	0.19	0.52	-0.76	0.06	0.54	NaN	NaN	NaN	-0.38	0.87	0.21	-0.32	0.7	0.18	-0.24	0.54	0.27	-0.27	0.44	0.25	-0.26	0.25	0.21	-0.26	0.09	0.29
621	3.105	NaN	NaN	NaN	-0.32	0.96	0.55	-0.43	0.88	0.58	-0.41	0.68	0.62	-0.41	0.52	0.56	-0.48	0.43	0.57	-0.6	0.33	0.61	-0.76	0.19	0.53	-0.76	0.06	0.55	NaN	NaN	NaN	-0.38	0.87	0.21	-0.31	0.7	0.18	-0.24	0.54	0.27	-0.27	0.44	0.25	-0.26	0.25	0.21	-0.26	0.09	0.29
622	3.11	NaN	NaN	NaN	-0.31	0.96	0.55	-0.43	0.88	0.58	-0.4	0.68	0.62	-0.4	0.52	0.56	-0.47	0.43	0.57	-0.59	0.33	0.61	-0.76	0.2	0.53	-0.75	0.07	0.55	NaN	NaN	NaN	-0.37	0.88	0.21	-0.31	0.7	0.18	-0.23	0.54	0.27	-0.27	0.44	0.25	-0.26	0.25	0.21	-0.26	0.09	0.29
623	3.115	NaN	NaN	NaN	-0.3	0.96	0.55	-0.42	0.88	0.58	-0.39	0.68	0.62	-0.39	0.52	0.56	-0.46	0.43	0.57	-0.58	0.33	0.61	-0.75	0.2	0.53	-0.75	0.07	0.55	NaN	NaN	NaN	-0.37	0.88	0.21	-0.31	0.7	0.18	-0.23	0.54	0.27	-0.27	0.44	0.25	-0.26	0.25	0.21	-0.26	0.09	0.29
624	3.12	NaN	NaN	NaN	-0.3	0.96	0.55	-0.42	0.88	0.58	-0.39	0.68	0.62	-0.38	0.52	0.56	-0.44	0.43	0.57	-0.57	0.33	0.61	-0.74	0.21	0.53	-0.75	0.08	0.55	NaN	NaN	NaN	-0.36	0.88	0.2	-0.31	0.7	0.18	-0.23	0.54	0.27	-0.26	0.44	0.25	-0.26	0.25	0.21	-0.26	0.09	0.29
625	3.125	NaN	NaN	NaN	-0.29	0.96	0.55	-0.41	0.88	0.58	-0.38	0.68	0.62	-0.37	0.52	0.56	-0.43	0.43	0.57	-0.56	0.33	0.61	-0.73	0.21	0.53	-0.74	0.08	0.55	NaN	NaN	NaN	-0.36	0.88	0.2	-0.3	0.7	0.18	-0.23	0.54	0.27	-0.26	0.44	0.25	-0.26	0.26	0.21	-0.26	0.09	0.29
626	3.13	NaN	NaN	NaN	-0.29	0.96	0.55	-0.41	0.88	0.58	-0.37	0.68	0.62	-0.36	0.52	0.56	-0.42	0.43	0.57	-0.55	0.34	0.61	-0.72	0.22	0.53	-0.74	0.09	0.55	NaN	NaN	NaN	-0.35	0.88	0.2	-0.3	0.7	0.18	-0.22	0.54	0.27	-0.26	0.44	0.25	-0.26	0.26	0.21	-0.26	0.09	0.29
627	3.135	NaN	NaN	NaN	-0.29	0.97	0.55	-0.4	0.88	0.58	-0.37	0.68	0.62	-0.35	0.52	0.57	-0.41	0.43	0.58	-0.54	0.34	0.62	-0.72	0.22	0.53	-0.73	0.09	0.55	NaN	NaN	NaN	-0.35	0.88	0.2	-0.3	0.7	0.18	-0.22	0.54	0.27	-0.26	0.44	0.25	-0.26	0.26	0.21	-0.26	0.09	0.29
628	3.14	NaN	NaN	NaN	-0.28	0.97	0.54	-0.4	0.88	0.58	-0.36	0.68	0.62	-0.34	0.52	0.57	-0.4	0.43	0.58	-0.53	0.34	0.62	-0.71	0.22	0.53	-0.73	0.1	0.55	NaN	NaN	NaN	-0.34	0.88	0.2	-0.29	0.7	0.17	-0.22	0.54	0.27	-0.26	0.44	0.25	-0.26	0.26	0.21	-0.26	0.09	0.29
629	3.145	NaN	NaN	NaN	-0.28	0.97	0.55	-0.4	0.88	0.58	-0.35	0.68	0.62	-0.33	0.52	0.57	-0.39	0.44	0.58	-0.52	0.34	0.62	-0.7	0.23	0.53	-0.72	0.1	0.55	NaN	NaN	NaN	-0.34	0.88	0.2	-0.29	0.7	0.17	-0.22	0.54	0.27	-0.26	0.44	0.25	-0.26	0.26	0.21	-0.26	0.09	0.3
630	3.15	NaN	NaN	NaN	-0.27	0.97	0.55	-0.39	0.88	0.58	-0.35	0.68	0.62	-0.32	0.52	0.57	-0.38	0.44	0.58	-0.51	0.34	0.62	-0.69	0.23	0.53	-0.71	0.11	0.55	NaN	NaN	NaN	-0.33	0.88	0.2	-0.29	0.7	0.17	-0.21	0.54	0.26	-0.25	0.44	0.25	-0.26	0.26	0.21	-0.26	0.09	0.3
631	3.155	NaN	NaN	NaN	-0.27	0.97	0.55	-0.38	0.88	0.58	-0.34	0.69	0.62	-0.31	0.53	0.57	-0.37	0.44	0.58	-0.5	0.35	0.62	-0.68	0.24	0.53	-0.71	0.11	0.55	NaN	NaN	NaN	-0.33	0.88	0.2	-0.28	0.7	0.17	-0.21	0.54	0.26	-0.25	0.44	0.25	-0.26	0.25	0.21	-0.26	0.09	0.3
632	3.16	NaN	NaN	NaN	-0.27	0.97	0.55	-0.38	0.88	0.57	-0.33	0.69	0.62	-0.3	0.53	0.57	-0.36	0.44	0.58	-0.49	0.35	0.62	-0.67	0.24	0.53	-0.7	0.12	0.56	NaN	NaN	NaN	-0.32	0.88	0.2	-0.28	0.7	0.17	-0.21	0.54	0.26	-0.25	0.44	0.25	-0.25	0.25	0.21	-0.26	0.09	0.3
633	3.165	NaN	NaN	NaN	-0.26	0.97	0.55	-0.38	0.88	0.57	-0.33	0.69	0.62	-0.29	0.53	0.57	-0.35	0.44	0.58	-0.48	0.35	0.62	-0.66	0.25	0.53	-0.69	0.12	0.56	NaN	NaN	NaN	-0.32	0.88	0.2	-0.28	0.7	0.17	-0.21	0.54	0.26	-0.25	0.44	0.25	-0.25	0.25	0.21	-0.26	0.09	0.3
634	3.17	NaN	NaN	NaN	-0.26	0.97	0.54	-0.37	0.89	0.57	-0.32	0.69	0.62	-0.28	0.53	0.57	-0.34	0.44	0.58	-0.47	0.35	0.62	-0.65	0.25	0.53	-0.68	0.12	0.56	NaN	NaN	NaN	-0.32	0.88	0.2	-0.27	0.7	0.17	-0.2	0.54	0.26	-0.25	0.44	0.25	-0.25	0.25	0.21	-0.26	0.09	0.3
635	3.175	NaN	NaN	NaN	-0.25	0.97	0.54	-0.37	0.89	0.57	-0.31	0.69	0.62	-0.27	0.53	0.57	-0.33	0.44	0.58	-0.46	0.36	0.62	-0.64	0.25	0.53	-0.67	0.13	0.56	NaN	NaN	NaN	-0.31	0.88	0.2	-0.27	0.7	0.17	-0.2	0.54	0.26	-0.24	0.44	0.25	-0.25	0.25	0.21	-0.26	0.09	0.3
636	3.18	NaN	NaN	NaN	-0.25	0.97	0.54	-0.36	0.89	0.57	-0.31	0.69	0.62	-0.26	0.54	0.57	-0.31	0.44	0.58	-0.45	0.36	0.62	-0.63	0.26	0.53	-0.66	0.13	0.56	-0.23	0.96	0.24	-0.31	0.89	0.2	-0.26	0.7	0.17	-0.2	0.54	0.26	-0.24	0.44	0.25	-0.25	0.25	0.21	-0.26	0.09	0.3
637	3.185	NaN	NaN	NaN	-0.24	0.97	0.54	-0.36	0.89	0.57	-0.3	0.69	0.62	-0.25	0.54	0.58	-0.31	0.45	0.58	-0.44	0.36	0.62	-0.62	0.26	0.53	-0.65	0.13	0.56	-0.23	0.96	0.24	-0.3	0.89	0.2	-0.26	0.7	0.17	-0.2	0.54	0.26	-0.24	0.44	0.25	-0.25	0.25	0.21	-0.26	0.09	0.3
638	3.19	NaN	NaN	NaN	-0.24	0.97	0.54	-0.35	0.89	0.57	-0.29	0.7	0.62	-0.24	0.54	0.58	-0.29	0.45	0.58	-0.43	0.36	0.62	-0.61	0.26	0.53	-0.64	0.14	0.56	-0.22	0.96	0.24	-0.3	0.89	0.2	-0.26	0.7	0.17	-0.2	0.54	0.26	-0.24	0.44	0.25	-0.25	0.25	0.21	-0.26	0.09	0.3
639	3.195	NaN	NaN	NaN	-0.24	0.98	0.54	-0.35	0.89	0.57	-0.29	0.7	0.62	-0.23	0.54	0.58	-0.28	0.45	0.59	-0.42	0.37	0.62	-0.6	0.26	0.53	-0.62	0.14	0.56	-0.22	0.96	0.24	-0.29	0.89	0.2	-0.25	0.7	0.17	-0.19	0.54	0.26	-0.24	0.44	0.25	-0.24	0.25	0.21	-0.26	0.09	0.3
640	3.2	NaN	NaN	NaN	-0.23	0.98	0.54	-0.34	0.89	0.57	-0.28	0.7	0.62	-0.22	0.54	0.58	-0.28	0.45	0.59	-0.41	0.37	0.62	-0.59	0.27	0.53	-0.61	0.14	0.56	-0.21	0.96	0.24	-0.29	0.89	0.2	-0.25	0.7	0.17	-0.19	0.54	0.26	-0.24	0.44	0.25	-0.24	0.25	0.21	-0.26	0.09	0.3
641	3.205	NaN	NaN	NaN	-0.23	0.98	0.54	-0.34	0.89	0.57	-0.27	0.7	0.62	-0.22	0.55	0.58	-0.27	0.46	0.59	-0.4	0.37	0.62	-0.58	0.27	0.53	-0.6	0.14	0.57	-0.21	0.96	0.24	-0.28	0.89	0.2	-0.25	0.7	0.17	-0.19	0.54	0.26	-0.24	0.44	0.24	-0.24	0.25	0.21	-0.26	0.09	0.3
642	3.21	NaN	NaN	NaN	-0.22	0.98	0.54	-0.33	0.89	0.57	-0.27	0.7	0.62	-0.21	0.55	0.58	-0.26	0.46	0.59	-0.39	0.37	0.62	-0.57	0.27	0.53	-0.59	0.14	0.57	-0.2	0.96	0.24	-0.28	0.89	0.2	-0.24	0.71	0.17	-0.19	0.54	0.26	-0.23	0.44	0.24	-0.24	0.25	0.21	-0.26	0.09	0.3
643	3.215	NaN	NaN	NaN	-0.22	0.98	0.54	-0.33	0.89	0.57	-0.26	0.7	0.62	-0.2	0.55	0.58	-0.25	0.46	0.59	-0.38	0.38	0.62	-0.56	0.27	0.53	-0.58	0.15	0.57	-0.2	0.97	0.24	-0.28	0.89	0.2	-0.24	0.71	0.17	-0.19	0.54	0.26	-0.23	0.44	0.24	-0.24	0.25	0.21	-0.26	0.09	0.3
644	3.22	NaN	NaN	NaN	-0.21	0.98	0.54	-0.32	0.9	0.57	-0.25	0.7	0.62	-0.19	0.55	0.58	-0.23	0.46	0.59	-0.37	0.38	0.62	-0.55	0.27	0.53	-0.56	0.15	0.57	-0.19	0.97	0.24	-0.27	0.89	0.2	-0.24	0.71	0.17	-0.19	0.54	0.26	-0.23	0.44	0.24	-0.24	0.25	0.21	-0.26	0.09	0.3
645	3.225	-0.42	1.02	0.37	-0.21	0.98	0.54	-0.32	0.9	0.57	-0.24	0.71	0.62	-0.18	0.56	0.58	-0.22	0.46	0.59	-0.36	0.38	0.62	-0.54	0.27	0.54	-0.55	0.15	0.57	-0.19	0.97	0.24	-0.27	0.89	0.2	-0.23	0.71	0.17	-0.18	0.54	0.26	-0.23	0.44	0.24	-0.24	0.25	0.21	-0.26	0.09	0.3
646	3.23	-0.41	1.02	0.37	-0.2	0.98	0.54	-0.31	0.9	0.57	-0.24	0.71	0.62	-0.17	0.56	0.58	-0.22	0.46	0.59	-0.35	0.38	0.62	-0.53	0.27	0.54	-0.54	0.15	0.57	-0.18	0.97	0.24	-0.26	0.89	0.2	-0.23	0.71	0.17	-0.18	0.54	0.26	-0.23	0.44	0.24	-0.24	0.25	0.21	-0.26	0.09	0.3
647	3.235	-0.41	1.02	0.37	-0.2	0.98	0.54	-0.31	0.9	0.57	-0.23	0.71	0.62	-0.16	0.56	0.58	-0.2	0.47	0.59	-0.34	0.38	0.62	-0.51	0.27	0.54	-0.53	0.15	0.57	-0.18	0.97	0.23	-0.26	0.89	0.2	-0.23	0.71	0.17	-0.18	0.54	0.26	-0.23	0.44	0.24	-0.24	0.25	0.21	-0.26	0.09	0.3
648	3.24	-0.4	1.02	0.37	-0.19	0.99	0.54	-0.3	0.9	0.57	-0.22	0.71	0.62	-0.15	0.56	0.58	-0.2	0.47	0.59	-0.33	0.38	0.62	-0.5	0.27	0.54	-0.52	0.15	0.57	-0.18	0.97	0.23	-0.26	0.89	0.2	-0.22	0.71	0.17	-0.18	0.54	0.26	-0.23	0.44	0.24	-0.24	0.25	0.21	-0.26	0.09	0.3
649	3.245	-0.4	1.02	0.37	-0.19	0.99	0.54	-0.3	0.9	0.57	-0.22	0.71	0.62	-0.14	0.57	0.58	-0.19	0.47	0.59	-0.32	0.38	0.62	-0.49	0.27	0.54	-0.5	0.15	0.57	-0.17	0.97	0.23	-0.25	0.89	0.19	-0.22	0.71	0.17	-0.18	0.54	0.26	-0.23	0.44	0.24	-0.24	0.25	0.21	-0.26	0.09	0.3
650	3.25	-0.4	1.02	0.37	-0.18	0.99	0.54	-0.29	0.9	0.57	-0.21	0.71	0.62	-0.14	0.57	0.58	-0.18	0.47	0.59	-0.31	0.38	0.62	-0.48	0.27	0.54	-0.49	0.14	0.57	-0.17	0.97	0.23	-0.25	0.89	0.19	-0.22	0.71	0.17	-0.18	0.54	0.26	-0.23	0.44	0.24	-0.24	0.25	0.21	-0.26	0.09	0.3
651	3.255	-0.39	1.02	0.37	-0.18	0.99	0.54	-0.29	0.9	0.57	-0.2	0.72	0.62	-0.13	0.57	0.58	-0.17	0.48	0.59	-0.3	0.38	0.63	-0.47	0.27	0.54	-0.48	0.14	0.57	-0.16	0.97	0.23	-0.24	0.89	0.19	-0.21	0.71	0.17	-0.17	0.54	0.26	-0.23	0.44	0.24	-0.24	0.25	0.21	-0.26	0.09	0.3
652	3.26	-0.39	1.02	0.36	-0.17	0.99	0.54	-0.28	0.9	0.57	-0.2	0.72	0.62	-0.12	0.57	0.59	-0.16	0.48	0.59	-0.29	0.38	0.63	-0.46	0.26	0.54	-0.46	0.14	0.57	-0.16	0.97	0.23	-0.24	0.89	0.19	-0.21	0.71	0.17	-0.17	0.54	0.26	-0.23	0.44	0.24	-0.24	0.25	0.21	-0.26	0.09	0.3
653	3.265	-0.38	1.02	0.36	-0.17	0.99	0.54	-0.28	0.91	0.57	-0.19	0.72	0.62	-0.11	0.57	0.59	-0.15	0.48	0.59	-0.28	0.38	0.63	-0.44	0.26	0.54	-0.45	0.14	0.57	-0.15	0.97	0.23	-0.23	0.89	0.19	-0.21	0.71	0.17	-0.17	0.54	0.26	-0.23	0.44	0.24	-0.24	0.25	0.21	-0.26	0.09	0.3
654	3.27	-0.38	1.03	0.36	-0.17	0.99	0.54	-0.27	0.91	0.57	-0.18	0.72	0.62	-0.1	0.58	0.59	-0.14	0.48	0.59	-0.26	0.38	0.63	-0.43	0.26	0.54	-0.43	0.14	0.57	-0.15	0.97	0.23	-0.23	0.89	0.19	-0.21	0.71	0.17	-0.17	0.54	0.26	-0.22	0.44	0.24	-0.24	0.25	0.21	-0.26	0.09	0.3
655	3.275	-0.37	1.03	0.36	-0.16	0.99	0.54	-0.27	0.91	0.57	-0.18	0.72	0.62	-0.1	0.58	0.59	-0.13	0.48	0.59	-0.25	0.38	0.63	-0.42	0.26	0.54	-0.42	0.14	0.57	-0.15	0.97	0.23	-0.23	0.89	0.19	-0.21	0.71	0.17	-0.17	0.54	0.26	-0.22	0.44	0.24	-0.24	0.25	0.21	-0.26	0.09	0.3
656	3.28	-0.37	1.03	0.36	-0.16	0.99	0.53	-0.26	0.91	0.57	-0.17	0.72	0.62	-0.09	0.58	0.59	-0.12	0.48	0.59	-0.24	0.38	0.63	-0.41	0.25	0.54	-0.4	0.13	0.57	-0.14	0.97	0.23	-0.22	0.89	0.19	-0.2	0.71	0.17	-0.17	0.54	0.26	-0.22	0.44	0.24	-0.24	0.25	0.21	-0.26	0.09	0.3
657	3.285	-0.36	1.03	0.36	-0.15	0.99	0.53	-0.26	0.91	0.57	-0.16	0.72	0.62	-0.08	0.58	0.59	-0.11	0.48	0.59	-0.23	0.38	0.63	-0.39	0.25	0.54	-0.39	0.13	0.57	-0.14	0.97	0.23	-0.22	0.89	0.19	-0.2	0.71	0.17	-0.17	0.54	0.26	-0.22	0.44	0.24	-0.24	0.25	0.21	-0.26	0.09	0.3
658	3.29	-0.36	1.03	0.36	-0.15	0.99	0.53	-0.26	0.91	0.57	-0.16	0.73	0.62	-0.07	0.59	0.59	-0.1	0.49	0.59	-0.22	0.38	0.63	-0.38	0.25	0.54	-0.37	0.13	0.57	-0.13	0.97	0.23	-0.21	0.89	0.19	-0.2	0.71	0.17	-0.17	0.54	0.26	-0.22	0.44	0.24	-0.24	0.25	0.21	-0.26	0.09	0.3
659	3.295	-0.35	1.03	0.36	-0.14	0.99	0.53	-0.25	0.91	0.57	-0.15	0.73	0.62	-0.06	0.59	0.59	-0.09	0.49	0.59	-0.21	0.38	0.63	-0.37	0.24	0.54	-0.36	0.12	0.57	-0.13	0.97	0.23	-0.21	0.89	0.19	-0.2	0.71	0.17	-0.16	0.54	0.26	-0.22	0.44	0.24	-0.24	0.25	0.21	-0.26	0.09	0.3
660	3.3	-0.35	1.03	0.36	-0.14	0.99	0.53	-0.25	0.91	0.57	-0.15	0.73	0.62	-0.06	0.59	0.59	-0.09	0.49	0.59	-0.2	0.38	0.63	-0.36	0.24	0.54	-0.34	0.12	0.57	-0.12	0.97	0.23	-0.21	0.89	0.19	-0.19	0.71	0.17	-0.16	0.54	0.26	-0.22	0.44	0.24	-0.24	0.25	0.21	-0.26	0.09	0.3
661	3.305	-0.35	1.03	0.36	-0.14	0.99	0.53	-0.24	0.91	0.57	-0.14	0.73	0.62	-0.05	0.59	0.59	-0.08	0.49	0.59	-0.19	0.38	0.63	-0.34	0.24	0.54	-0.33	0.12	0.58	-0.12	0.97	0.23	-0.2	0.89	0.19	-0.19	0.71	0.17	-0.16	0.54	0.26	-0.22	0.44	0.24	-0.24	0.25	0.21	-0.26	0.09	0.3
662	3.31	-0.34	1.03	0.36	-0.13	0.99	0.53	-0.24	0.91	0.57	-0.13	0.73	0.62	-0.04	0.59	0.59	-0.07	0.49	0.59	-0.18	0.38	0.63	-0.33	0.23	0.54	-0.31	0.11	0.58	-0.12	0.97	0.23	-0.2	0.89	0.19	-0.19	0.71	0.17	-0.16	0.54	0.26	-0.22	0.44	0.24	-0.24	0.25	0.21	-0.26	0.09	0.3
663	3.315	-0.34	1.03	0.36	-0.13	0.99	0.53	-0.23	0.91	0.57	-0.13	0.73	0.62	-0.04	0.6	0.59	-0.06	0.49	0.59	-0.17	0.38	0.63	-0.32	0.23	0.54	-0.29	0.11	0.58	-0.11	0.97	0.23	-0.19	0.89	0.19	-0.18	0.71	0.17	-0.16	0.53	0.26	-0.22	0.44	0.24	-0.24	0.25	0.21	-0.26	0.09	0.3
664	3.32	-0.33	1.03	0.36	-0.12	0.99	0.53	-0.23	0.91	0.57	-0.12	0.73	0.62	-0.03	0.6	0.59	-0.05	0.49	0.59	-0.16	0.38	0.63	-0.3	0.22	0.54	-0.28	0.11	0.58	-0.11	0.97	0.23	-0.19	0.89	0.19	-0.18	0.71	0.17	-0.16	0.53	0.26	-0.22	0.44	0.24	-0.24	0.25	0.21	-0.26	0.09	0.3
665	3.325	-0.33	1.03	0.36	-0.12	0.99	0.53	-0.22	0.91	0.57	-0.12	0.73	0.63	-0.02	0.6	0.59	-0.04	0.49	0.59	-0.15	0.37	0.63	-0.29	0.22	0.54	-0.26	0.1	0.58	-0.1	0.97	0.23	-0.19	0.89	0.19	-0.18	0.71	0.17	-0.15	0.53	0.26	-0.22	0.44	0.24	-0.24	0.25	0.21	-0.26	0.09	0.3
666	3.33	-0.32	1.03	0.36	-0.12	0.99	0.53	-0.22	0.91	0.57	-0.11	0.73	0.63	-0.02	0.6	0.59	-0.04	0.5	0.59	-0.14	0.37	0.63	-0.27	0.22	0.54	-0.24	0.1	0.58	-0.1	0.97	0.23	-0.18	0.89	0.19	-0.18	0.71	0.17	-0.15	0.53	0.26	-0.22	0.44	0.24	-0.24	0.25	0.21	-0.26	0.09	0.3
667	3.335	-0.32	1.03	0.36	-0.11	0.99	0.53	-0.22	0.91	0.57	-0.11	0.74	0.63	-0.01	0.6	0.59	-0.03	0.5	0.59	-0.13	0.37	0.63	-0.26	0.21	0.54	-0.22	0.09	0.58	-0.09	0.97	0.23	-0.18	0.89	0.19	-0.17	0.71	0.17	-0.15	0.53	0.26	-0.21	0.44	0.24	-0.24	0.25	0.21	-0.26	0.09	0.3
668	3.34	-0.31	1.03	0.36	-0.11	0.99	0.53	-0.21	0.91	0.57	-0.1	0.74	0.63	0	0.6	0.59	-0.02	0.5	0.59	-0.12	0.37	0.63	-0.25	0.21	0.54	-0.21	0.09	0.58	-0.09	0.97	0.23	-0.17	0.89	0.19	-0.17	0.71	0.17	-0.15	0.53	0.26	-0.21	0.44	0.24	-0.24	0.25	0.21	-0.26	0.09	0.3
669	3.345	-0.31	1.03	0.36	-0.1	0.99	0.53	-0.21	0.91	0.57	-0.09	0.74	0.63	0	0.6	0.59	-0.01	0.5	0.59	-0.11	0.37	0.63	-0.23	0.2	0.54	-0.19	0.09	0.58	-0.08	0.97	0.23	-0.17	0.89	0.19	-0.17	0.71	0.17	-0.15	0.53	0.26	-0.21	0.44	0.24	-0.24	0.25	0.21	-0.26	0.09	0.3
670	3.35	-0.31	1.03	0.36	-0.1	0.99	0.53	-0.2	0.91	0.57	-0.09	0.74	0.63	0.01	0.6	0.58	-0.01	0.5	0.59	-0.1	0.37	0.63	-0.22	0.2	0.54	-0.17	0.08	0.58	-0.08	0.97	0.23	-0.17	0.89	0.19	-0.16	0.71	0.17	-0.15	0.53	0.26	-0.21	0.44	0.24	-0.24	0.25	0.21	-0.26	0.09	0.3
671	3.355	-0.3	1.03	0.36	-0.09	0.99	0.53	-0.2	0.91	0.57	-0.08	0.74	0.63	0.01	0.61	0.58	0	0.5	0.59	-0.09	0.36	0.63	-0.2	0.19	0.54	-0.15	0.08	0.58	-0.08	0.97	0.23	-0.16	0.89	0.19	-0.16	0.71	0.17	-0.15	0.53	0.26	-0.21	0.44	0.24	-0.24	0.25	0.21	-0.26	0.09	0.3
672	3.36	-0.3	1.03	0.36	-0.09	0.99	0.53	-0.19	0.91	0.57	-0.08	0.74	0.63	0.02	0.61	0.58	0.01	0.5	0.59	-0.07	0.36	0.63	-0.19	0.19	0.54	-0.14	0.08	0.58	-0.07	0.97	0.23	-0.16	0.89	0.19	-0.16	0.71	0.17	-0.14	0.53	0.26	-0.21	0.44	0.24	-0.24	0.25	0.21	-0.26	0.09	0.3
673	3.365	-0.29	1.03	0.36	-0.08	0.99	0.53	-0.19	0.91	0.57	-0.07	0.74	0.63	0.03	0.61	0.58	0.01	0.5	0.59	-0.06	0.36	0.63	-0.17	0.18	0.54	-0.12	0.07	0.58	-0.07	0.97	0.23	-0.15	0.89	0.19	-0.15	0.71	0.17	-0.14	0.53	0.26	-0.21	0.44	0.24	-0.24	0.25	0.21	-0.26	0.09	0.3
674	3.37	-0.29	1.02	0.36	-0.08	0.99	0.53	-0.18	0.91	0.57	-0.07	0.74	0.63	0.03	0.61	0.58	0.02	0.5	0.59	-0.05	0.36	0.63	-0.16	0.18	0.54	-0.1	0.07	0.58	-0.06	0.97	0.23	-0.15	0.89	0.19	-0.15	0.71	0.17	-0.14	0.53	0.26	-0.21	0.44	0.24	-0.24	0.25	0.21	-0.26	0.09	0.3
675	3.375	-0.28	1.02	0.36	-0.08	0.99	0.53	-0.18	0.91	0.57	-0.06	0.74	0.63	0.04	0.61	0.58	0.03	0.5	0.59	-0.04	0.36	0.63	-0.14	0.17	0.54	-0.08	0.07	0.58	-0.06	0.97	0.23	-0.14	0.89	0.19	-0.15	0.71	0.17	-0.14	0.53	0.26	-0.21	0.44	0.24	-0.24	0.25	0.21	-0.26	0.09	0.3
676	3.38	-0.28	1.02	0.36	-0.07	0.99	0.53	-0.18	0.91	0.57	-0.06	0.74	0.63	0.04	0.61	0.58	0.03	0.5	0.59	-0.03	0.35	0.63	-0.13	0.17	0.54	-0.06	0.06	0.58	-0.05	0.96	0.23	-0.14	0.89	0.19	-0.14	0.71	0.17	-0.14	0.53	0.26	-0.21	0.45	0.24	-0.23	0.25	0.21	-0.26	0.09	0.3
677	3.385	-0.27	1.02	0.36	-0.07	0.99	0.53	-0.17	0.91	0.57	-0.05	0.74	0.63	0.05	0.61	0.58	0.04	0.5	0.59	-0.02	0.35	0.63	-0.11	0.16	0.54	-0.04	0.06	0.58	-0.05	0.96	0.23	-0.14	0.89	0.19	-0.14	0.71	0.17	-0.14	0.53	0.26	-0.2	0.45	0.24	-0.23	0.25	0.21	-0.26	0.09	0.3
678	3.39	-0.27	1.02	0.36	-0.06	0.99	0.53	-0.17	0.91	0.57	-0.05	0.74	0.63	0.05	0.61	0.58	0.05	0.5	0.59	-0.01	0.35	0.63	-0.1	0.16	0.54	-0.03	0.06	0.58	-0.04	0.96	0.23	-0.13	0.89	0.19	-0.14	0.7	0.17	-0.13	0.53	0.26	-0.2	0.44	0.24	-0.23	0.25	0.21	-0.26	0.09	0.3
679	3.395	-0.26	1.02	0.36	-0.06	0.99	0.53	-0.16	0.91	0.57	-0.04	0.74	0.63	0.06	0.61	0.58	0.05	0.5	0.59	0	0.35	0.63	-0.08	0.15	0.54	-0.01	0.06	0.58	-0.04	0.96	0.23	-0.13	0.89	0.19	-0.13	0.7	0.17	-0.13	0.53	0.26	-0.2	0.44	0.24	-0.23	0.25	0.21	-0.26	0.09	0.3
680	3.4	-0.26	1.02	0.36	-0.05	0.99	0.53	-0.16	0.91	0.57	-0.04	0.74	0.63	0.06	0.61	0.58	0.06	0.5	0.59	0.01	0.35	0.63	-0.06	0.15	0.54	0.01	0.05	0.58	-0.03	0.96	0.23	-0.12	0.89	0.19	-0.13	0.7	0.17	-0.13	0.53	0.26	-0.2	0.44	0.24	-0.23	0.25	0.21	-0.26	0.09	0.3
681	3.405	-0.26	1.02	0.36	-0.05	0.99	0.53	-0.16	0.91	0.57	-0.04	0.74	0.63	0.07	0.61	0.58	0.06	0.5	0.59	0.01	0.34	0.63	-0.05	0.15	0.54	0.03	0.05	0.58	-0.03	0.96	0.23	-0.12	0.89	0.19	-0.13	0.7	0.17	-0.13	0.53	0.26	-0.2	0.44	0.24	-0.23	0.25	0.21	-0.26	0.09	0.3
682	3.41	-0.25	1.02	0.36	-0.05	0.99	0.53	-0.15	0.91	0.57	-0.03	0.74	0.63	0.07	0.61	0.58	0.07	0.5	0.59	0.02	0.34	0.63	-0.03	0.14	0.54	0.05	0.05	0.58	-0.03	0.96	0.23	-0.11	0.88	0.19	-0.12	0.7	0.17	-0.13	0.53	0.26	-0.2	0.44	0.24	-0.23	0.25	0.21	-0.26	0.09	0.3
683	3.415	-0.25	1.02	0.36	-0.04	0.99	0.53	-0.15	0.9	0.57	-0.03	0.73	0.63	0.07	0.61	0.58	0.07	0.5	0.59	0.03	0.34	0.63	-0.02	0.14	0.55	0.07	0.05	0.58	-0.02	0.96	0.23	-0.11	0.88	0.19	-0.12	0.7	0.17	-0.12	0.53	0.26	-0.19	0.44	0.24	-0.23	0.26	0.21	-0.26	0.09	0.3
684	3.42	-0.24	1.02	0.36	-0.04	0.98	0.53	-0.14	0.9	0.57	-0.03	0.73	0.63	0.08	0.6	0.58	0.08	0.5	0.59	0.04	0.34	0.63	0	0.13	0.55	0.09	0.05	0.58	-0.02	0.96	0.23	-0.1	0.88	0.19	-0.12	0.7	0.17	-0.12	0.52	0.26	-0.19	0.44	0.24	-0.23	0.26	0.21	-0.26	0.09	0.3
685	3.425	-0.24	1.02	0.36	-0.03	0.98	0.53	-0.14	0.9	0.57	-0.02	0.73	0.63	0.08	0.6	0.58	0.08	0.49	0.59	0.05	0.34	0.63	0.02	0.13	0.55	0.1	0.04	0.59	-0.01	0.96	0.23	-0.1	0.88	0.19	-0.11	0.7	0.17	-0.12	0.52	0.26	-0.19	0.44	0.24	-0.23	0.26	0.21	-0.26	0.09	0.3
686	3.43	-0.23	1.02	0.36	-0.03	0.98	0.53	-0.13	0.9	0.57	-0.02	0.73	0.63	0.08	0.6	0.57	0.08	0.49	0.58	0.06	0.33	0.63	0.03	0.13	0.55	0.12	0.04	0.59	-0.01	0.96	0.23	-0.1	0.88	0.19	-0.11	0.7	0.17	-0.11	0.52	0.26	-0.19	0.44	0.24	-0.23	0.26	0.21	-0.26	0.09	0.3
687	3.435	-0.23	1.02	0.36	-0.02	0.98	0.53	-0.13	0.9	0.57	-0.01	0.73	0.63	0.09	0.6	0.57	0.09	0.49	0.58	0.07	0.33	0.63	0.05	0.12	0.55	0.14	0.04	0.59	0	0.96	0.23	-0.09	0.88	0.19	-0.11	0.7	0.17	-0.11	0.52	0.26	-0.19	0.44	0.24	-0.23	0.26	0.21	-0.26	0.09	0.3
688	3.44	-0.22	1.02	0.36	-0.02	0.98	0.53	-0.12	0.9	0.57	-0.01	0.73	0.62	0.09	0.6	0.57	0.09	0.49	0.58	0.08	0.33	0.62	0.06	0.12	0.55	0.16	0.04	0.59	0	0.96	0.23	-0.09	0.88	0.19	-0.1	0.7	0.17	-0.11	0.52	0.26	-0.18	0.44	0.24	-0.22	0.26	0.21	-0.26	0.09	0.3
689	3.445	-0.22	1.02	0.36	-0.01	0.98	0.53	-0.12	0.9	0.57	-0.01	0.73	0.62	0.09	0.6	0.57	0.1	0.49	0.58	0.08	0.33	0.62	0.08	0.12	0.55	0.18	0.04	0.59	0.01	0.96	0.23	-0.08	0.88	0.19	-0.1	0.7	0.17	-0.11	0.52	0.26	-0.18	0.44	0.24	-0.22	0.26	0.21	-0.26	0.09	0.3
690	3.45	-0.21	1.02	0.36	-0.01	0.98	0.53	-0.12	0.9	0.57	0	0.72	0.62	0.1	0.59	0.57	0.1	0.49	0.58	0.09	0.33	0.62	0.09	0.12	0.55	0.19	0.04	0.59	0.01	0.96	0.23	-0.08	0.88	0.19	-0.09	0.7	0.17	-0.1	0.52	0.26	-0.18	0.44	0.24	-0.22	0.26	0.21	-0.26	0.09	0.3
691	3.455	-0.21	1.02	0.36	0	0.98	0.53	-0.11	0.9	0.57	0	0.72	0.62	0.1	0.59	0.57	0.1	0.49	0.58	0.1	0.33	0.62	0.11	0.11	0.55	0.21	0.04	0.59	0.02	0.96	0.23	-0.07	0.88	0.19	-0.09	0.7	0.17	-0.1	0.52	0.26	-0.18	0.44	0.24	-0.22	0.26	0.21	-0.26	0.09	0.3
692	3.46	-0.2	1.01	0.36	0	0.98	0.53	-0.11	0.9	0.57	0	0.72	0.62	0.1	0.59	0.57	0.11	0.48	0.58	0.11	0.32	0.62	0.12	0.11	0.55	0.23	0.04	0.59	0.02	0.95	0.23	-0.07	0.88	0.19	-0.09	0.7	0.17	-0.1	0.52	0.26	-0.18	0.44	0.24	-0.22	0.26	0.21	-0.26	0.09	0.3
693	3.465	-0.2	1.01	0.36	0.01	0.98	0.53	-0.1	0.9	0.57	0	0.72	0.62	0.1	0.59	0.57	0.11	0.48	0.58	0.11	0.32	0.62	0.14	0.11	0.55	0.24	0.04	0.59	0.02	0.95	0.23	-0.06	0.88	0.19	-0.08	0.7	0.17	-0.1	0.52	0.26	-0.17	0.44	0.24	-0.22	0.26	0.21	-0.26	0.09	0.3
694	3.47	-0.19	1.01	0.36	0.01	0.98	0.53	-0.1	0.89	0.57	0.01	0.71	0.62	0.11	0.58	0.57	0.11	0.48	0.58	0.12	0.32	0.62	0.15	0.11	0.55	0.26	0.05	0.59	0.03	0.95	0.23	-0.06	0.88	0.19	-0.08	0.7	0.17	-0.09	0.52	0.26	-0.17	0.44	0.24	-0.22	0.26	0.21	-0.26	0.09	0.3
695	3.475	-0.19	1.01	0.36	0.02	0.98	0.53	-0.09	0.89	0.57	0.01	0.71	0.62	0.11	0.58	0.57	0.12	0.48	0.57	0.13	0.32	0.62	0.17	0.11	0.55	0.28	0.05	0.6	0.03	0.95	0.23	-0.06	0.88	0.19	-0.07	0.7	0.17	-0.09	0.52	0.26	-0.17	0.44	0.24	-0.22	0.26	0.21	-0.26	0.09	0.3
696	3.48	-0.18	1.01	0.36	0.02	0.97	0.53	-0.09	0.89	0.57	0.01	0.71	0.62	0.11	0.58	0.57	0.12	0.48	0.57	0.13	0.32	0.62	0.18	0.11	0.55	0.29	0.05	0.6	0.04	0.95	0.23	-0.05	0.88	0.19	-0.07	0.69	0.17	-0.09	0.52	0.26	-0.17	0.44	0.24	-0.21	0.26	0.21	-0.26	0.1	0.3
697	3.485	-0.18	1.01	0.36	0.03	0.97	0.53	-0.08	0.89	0.57	0.01	0.71	0.62	0.11	0.57	0.57	0.12	0.47	0.57	0.14	0.32	0.62	0.2	0.11	0.55	0.31	0.05	0.6	0.04	0.95	0.23	-0.05	0.88	0.19	-0.07	0.69	0.17	-0.08	0.52	0.26	-0.16	0.44	0.24	-0.21	0.26	0.21	-0.26	0.1	0.3
698	3.49	-0.17	1.01	0.36	0.03	0.97	0.53	-0.08	0.89	0.57	0.02	0.7	0.62	0.11	0.57	0.57	0.13	0.47	0.57	0.15	0.31	0.62	0.21	0.11	0.55	0.32	0.06	0.6	0.05	0.95	0.23	-0.04	0.88	0.19	-0.06	0.69	0.17	-0.08	0.52	0.26	-0.16	0.44	0.24	-0.21	0.26	0.21	-0.26	0.1	0.3
699	3.495	-0.17	1.01	0.36	0.04	0.97	0.53	-0.07	0.89	0.57	0.02	0.7	0.62	0.12	0.57	0.57	0.13	0.47	0.57	0.15	0.31	0.62	0.22	0.11	0.55	0.33	0.06	0.6	0.05	0.95	0.23	-0.04	0.87	0.19	-0.06	0.69	0.17	-0.08	0.52	0.26	-0.16	0.44	0.24	-0.21	0.26	0.21	-0.26	0.1	0.3
700	3.5	-0.16	1.01	0.36	0.04	0.97	0.53	-0.07	0.89	0.57	0.02	0.7	0.62	0.12	0.56	0.57	0.13	0.47	0.57	0.16	0.31	0.61	0.23	0.11	0.55	0.35	0.06	0.6	0.06	0.95	0.23	-0.03	0.87	0.19	-0.05	0.69	0.17	-0.07	0.52	0.26	-0.15	0.44	0.24	-0.21	0.26	0.21	-0.26	0.1	0.3
701	3.505	-0.16	1.01	0.36	0.05	0.97	0.53	-0.06	0.89	0.57	0.03	0.7	0.62	0.12	0.56	0.57	0.14	0.47	0.56	0.17	0.31	0.61	0.24	0.11	0.55	0.36	0.07	0.6	0.06	0.95	0.23	-0.03	0.87	0.19	-0.05	0.69	0.17	-0.07	0.52	0.26	-0.15	0.44	0.24	-0.21	0.26	0.21	-0.26	0.1	0.3
702	3.51	-0.15	1.01	0.36	0.05	0.97	0.53	-0.06	0.88	0.57	0.03	0.69	0.62	0.13	0.56	0.57	0.14	0.47	0.56	0.17	0.31	0.61	0.26	0.11	0.55	0.37	0.07	0.6	0.07	0.95	0.23	-0.02	0.87	0.19	-0.04	0.69	0.17	-0.07	0.52	0.26	-0.15	0.44	0.24	-0.21	0.26	0.21	-0.25	0.1	0.3
703	3.515	-0.15	1	0.36	0.06	0.97	0.53	-0.05	0.88	0.57	0.03	0.69	0.62	0.13	0.56	0.57	0.14	0.46	0.56	0.18	0.31	0.61	0.27	0.11	0.55	0.38	0.07	0.6	0.07	0.95	0.23	-0.02	0.87	0.19	-0.04	0.69	0.17	-0.06	0.52	0.26	-0.15	0.44	0.24	-0.2	0.26	0.21	-0.25	0.1	0.29
704	3.52	-0.14	1	0.36	0.07	0.96	0.53	-0.04	0.88	0.57	0.04	0.69	0.62	0.13	0.55	0.57	0.15	0.46	0.56	0.19	0.31	0.61	0.28	0.11	0.55	0.39	0.07	0.6	0.08	0.94	0.23	-0.01	0.87	0.19	-0.04	0.69	0.17	-0.06	0.52	0.26	-0.14	0.44	0.24	-0.2	0.26	0.21	-0.25	0.1	0.29
705	3.525	-0.14	1	0.36	0.07	0.96	0.53	-0.04	0.88	0.57	0.04	0.69	0.62	0.14	0.55	0.56	0.15	0.46	0.56	0.19	0.31	0.61	0.29	0.11	0.55	0.4	0.08	0.6	0.08	0.94	0.23	-0.01	0.87	0.19	-0.03	0.69	0.17	-0.06	0.51	0.26	-0.14	0.44	0.24	-0.2	0.26	0.21	-0.25	0.1	0.29
706	3.53	-0.13	1	0.36	0.08	0.96	0.53	-0.03	0.88	0.57	0.04	0.69	0.62	0.14	0.55	0.56	0.16	0.46	0.56	0.2	0.31	0.61	0.29	0.11	0.54	0.41	0.08	0.6	0.09	0.94	0.23	0	0.87	0.19	-0.03	0.69	0.17	-0.05	0.51	0.26	-0.14	0.44	0.24	-0.2	0.26	0.21	-0.25	0.1	0.29
707	3.535	-0.13	1	0.37	0.08	0.96	0.53	-0.03	0.88	0.57	0.05	0.69	0.62	0.15	0.55	0.56	0.16	0.46	0.56	0.21	0.31	0.61	0.3	0.11	0.54	0.42	0.08	0.6	0.09	0.94	0.23	0	0.87	0.19	-0.02	0.69	0.17	-0.05	0.51	0.26	-0.13	0.44	0.24	-0.2	0.26	0.21	-0.25	0.1	0.29
708	3.54	-0.12	1	0.37	0.09	0.96	0.53	-0.02	0.88	0.57	0.05	0.69	0.62	0.15	0.55	0.56	0.17	0.46	0.56	0.21	0.31	0.61	0.31	0.11	0.54	0.43	0.08	0.59	0.1	0.94	0.23	0.01	0.87	0.19	-0.02	0.69	0.17	-0.05	0.51	0.26	-0.13	0.44	0.24	-0.2	0.26	0.21	-0.25	0.1	0.29
709	3.545	-0.11	1	0.37	0.09	0.96	0.53	-0.01	0.88	0.57	0.06	0.68	0.62	0.16	0.55	0.56	0.17	0.46	0.56	0.22	0.3	0.61	0.31	0.11	0.54	0.43	0.08	0.59	0.1	0.94	0.23	0.01	0.87	0.19	-0.02	0.69	0.17	-0.04	0.51	0.26	-0.13	0.44	0.24	-0.19	0.26	0.21	-0.25	0.1	0.29
710	3.55	-0.11	1	0.37	0.1	0.96	0.53	-0.01	0.88	0.57	0.07	0.68	0.62	0.16	0.55	0.56	0.18	0.46	0.56	0.22	0.3	0.6	0.32	0.11	0.54	0.44	0.07	0.59	0.11	0.94	0.23	0.02	0.87	0.19	-0.01	0.69	0.17	-0.04	0.51	0.26	-0.12	0.44	0.24	-0.19	0.26	0.21	-0.25	0.1	0.29
711	3.555	-0.1	1	0.37	0.11	0.96	0.54	0	0.87	0.57	0.08	0.68	0.62	0.17	0.55	0.56	0.19	0.45	0.56	0.23	0.3	0.6	0.32	0.11	0.54	0.44	0.07	0.59	0.12	0.94	0.23	0.02	0.87	0.19	-0.01	0.69	0.17	-0.03	0.51	0.26	-0.12	0.44	0.24	-0.19	0.26	0.2	-0.25	0.1	0.29
712	3.56	-0.1	1	0.37	0.11	0.96	0.54	0	0.87	0.57	0.08	0.68	0.62	0.18	0.55	0.56	0.19	0.45	0.55	0.23	0.3	0.6	0.32	0.1	0.53	0.45	0.07	0.58	0.12	0.94	0.23	0.03	0.87	0.2	0	0.69	0.17	-0.03	0.51	0.26	-0.12	0.44	0.24	-0.19	0.26	0.2	-0.25	0.11	0.29
713	3.565	-0.09	1	0.37	0.12	0.95	0.54	0.01	0.87	0.57	0.09	0.68	0.62	0.18	0.55	0.56	0.2	0.45	0.55	0.24	0.3	0.6	0.33	0.1	0.53	0.45	0.07	0.58	0.13	0.94	0.23	0.03	0.86	0.2	0	0.69	0.17	-0.02	0.51	0.26	-0.11	0.44	0.24	-0.18	0.26	0.2	-0.25	0.11	0.29
714	3.57	-0.09	0.99	0.37	0.12	0.95	0.54	0.01	0.87	0.57	0.1	0.68	0.62	0.19	0.55	0.56	0.21	0.45	0.55	0.24	0.3	0.6	0.33	0.1	0.53	0.45	0.06	0.58	0.13	0.94	0.23	0.04	0.86	0.2	0.01	0.68	0.17	-0.02	0.51	0.26	-0.11	0.44	0.24	-0.18	0.26	0.2	-0.25	0.11	0.29
715	3.575	-0.08	0.99	0.37	0.13	0.95	0.54	0.02	0.87	0.57	0.11	0.68	0.62	0.2	0.55	0.56	0.21	0.45	0.55	0.25	0.3	0.6	0.33	0.1	0.53	0.45	0.06	0.57	0.14	0.94	0.23	0.04	0.86	0.2	0.01	0.68	0.17	-0.02	0.51	0.26	-0.1	0.44	0.24	-0.18	0.26	0.2	-0.25	0.11	0.29
716	3.58	-0.07	0.99	0.37	0.13	0.95	0.54	0.03	0.87	0.57	0.12	0.68	0.62	0.21	0.55	0.56	0.22	0.45	0.55	0.25	0.29	0.6	0.33	0.09	0.53	0.46	0.06	0.57	0.14	0.94	0.23	0.05	0.86	0.2	0.02	0.68	0.17	-0.01	0.51	0.26	-0.1	0.44	0.24	-0.18	0.26	0.2	-0.25	0.11	0.29
717	3.585	-0.07	0.99	0.37	0.14	0.95	0.54	0.03	0.87	0.57	0.13	0.68	0.62	0.22	0.55	0.55	0.23	0.45	0.55	0.26	0.29	0.6	0.34	0.09	0.52	0.46	0.06	0.57	0.15	0.93	0.23	0.05	0.86	0.2	0.02	0.68	0.17	-0.01	0.51	0.26	-0.1	0.44	0.24	-0.17	0.26	0.2	-0.25	0.11	0.29
718	3.59	-0.06	0.99	0.37	0.15	0.95	0.54	0.04	0.87	0.57	0.13	0.68	0.62	0.22	0.55	0.55	0.23	0.45	0.55	0.27	0.29	0.6	0.34	0.09	0.52	0.46	0.06	0.57	0.15	0.93	0.23	0.06	0.86	0.2	0.03	0.68	0.17	0	0.51	0.26	-0.09	0.44	0.24	-0.17	0.27	0.2	-0.25	0.11	0.29
719	3.595	-0.06	0.99	0.37	0.15	0.95	0.54	0.05	0.87	0.58	0.14	0.68	0.62	0.23	0.55	0.55	0.24	0.45	0.55	0.27	0.29	0.6	0.34	0.09	0.52	0.46	0.05	0.56	0.16	0.93	0.23	0.07	0.86	0.2	0.03	0.68	0.17	0	0.51	0.26	-0.09	0.44	0.24	-0.17	0.27	0.2	-0.24	0.11	0.29
720	3.6	-0.05	0.99	0.37	0.16	0.95	0.54	0.05	0.87	0.58	0.15	0.68	0.62	0.24	0.55	0.55	0.25	0.45	0.55	0.28	0.29	0.59	0.35	0.09	0.52	0.47	0.05	0.56	0.17	0.93	0.23	0.07	0.86	0.2	0.04	0.68	0.17	0.01	0.51	0.26	-0.08	0.44	0.24	-0.17	0.27	0.2	-0.24	0.11	0.29
721	3.605	-0.05	0.99	0.37	0.16	0.95	0.54	0.06	0.87	0.58	0.16	0.68	0.62	0.24	0.55	0.55	0.25	0.45	0.55	0.28	0.29	0.59	0.35	0.09	0.52	0.47	0.05	0.56	0.17	0.93	0.24	0.08	0.86	0.2	0.04	0.68	0.17	0.01	0.5	0.26	-0.08	0.44	0.24	-0.16	0.27	0.2	-0.24	0.12	0.29
722	3.61	-0.04	0.99	0.38	0.17	0.95	0.54	0.06	0.87	0.58	0.17	0.68	0.62	0.25	0.55	0.55	0.26	0.45	0.55	0.29	0.29	0.59	0.36	0.09	0.52	0.47	0.05	0.56	0.18	0.93	0.24	0.08	0.86	0.2	0.05	0.68	0.17	0.02	0.5	0.26	-0.07	0.44	0.24	-0.16	0.27	0.2	-0.24	0.12	0.29
723	3.615	-0.03	0.99	0.38	0.18	0.95	0.54	0.07	0.87	0.58	0.17	0.68	0.62	0.26	0.55	0.55	0.26	0.45	0.55	0.29	0.29	0.59	0.36	0.09	0.52	0.47	0.04	0.56	0.18	0.93	0.24	0.09	0.86	0.2	0.05	0.68	0.17	0.02	0.5	0.26	-0.07	0.44	0.24	-0.16	0.27	0.2	-0.24	0.12	0.29
724	3.62	-0.03	0.99	0.38	0.18	0.95	0.54	0.08	0.87	0.58	0.18	0.68	0.62	0.26	0.55	0.54	0.27	0.45	0.55	0.3	0.29	0.59	0.36	0.09	0.52	0.47	0.04	0.56	0.19	0.93	0.24	0.09	0.86	0.2	0.06	0.68	0.17	0.03	0.5	0.26	-0.06	0.44	0.24	-0.15	0.27	0.2	-0.24	0.12	0.29
725	3.625	-0.02	0.99	0.38	0.19	0.94	0.55	0.09	0.87	0.58	0.19	0.68	0.62	0.27	0.55	0.54	0.28	0.45	0.55	0.31	0.29	0.59	0.37	0.09	0.52	0.48	0.04	0.56	0.19	0.93	0.24	0.1	0.85	0.2	0.06	0.68	0.17	0.03	0.5	0.26	-0.06	0.44	0.24	-0.15	0.27	0.2	-0.24	0.12	0.29
726	3.63	-0.02	0.99	0.38	0.2	0.94	0.55	0.09	0.87	0.58	0.19	0.68	0.61	0.27	0.55	0.54	0.29	0.45	0.55	0.32	0.29	0.6	0.37	0.09	0.52	0.48	0.03	0.56	0.2	0.93	0.24	0.1	0.85	0.2	0.07	0.68	0.17	0.04	0.5	0.26	-0.05	0.44	0.24	-0.15	0.27	0.2	-0.24	0.13	0.29
727	3.635	-0.01	0.99	0.38	0.2	0.95	0.55	0.1	0.87	0.58	0.2	0.68	0.61	0.28	0.55	0.54	0.29	0.45	0.55	0.33	0.29	0.6	0.37	0.09	0.52	0.48	0.03	0.56	0.21	0.93	0.24	0.11	0.85	0.2	0.08	0.68	0.17	0.05	0.5	0.26	-0.05	0.44	0.24	-0.15	0.27	0.2	-0.23	0.13	0.29
728	3.64	0	0.99	0.38	0.21	0.95	0.55	0.11	0.87	0.58	0.21	0.68	0.61	0.29	0.55	0.55	0.3	0.45	0.55	0.33	0.29	0.6	0.37	0.09	0.52	0.48	0.03	0.56	0.21	0.93	0.24	0.12	0.85	0.2	0.08	0.68	0.18	0.05	0.5	0.26	-0.04	0.44	0.25	-0.14	0.28	0.2	-0.23	0.13	0.29
729	3.645	0	0.99	0.38	0.22	0.95	0.55	0.12	0.87	0.58	0.22	0.68	0.62	0.3	0.55	0.55	0.31	0.45	0.55	0.34	0.29	0.6	0.37	0.09	0.52	0.48	0.03	0.56	0.22	0.93	0.24	0.12	0.85	0.21	0.09	0.68	0.18	0.06	0.5	0.26	-0.04	0.44	0.25	-0.14	0.28	0.2	-0.23	0.13	0.29
730	3.65	0.01	0.99	0.38	0.22	0.95	0.55	0.12	0.87	0.58	0.22	0.68	0.62	0.3	0.55	0.55	0.32	0.45	0.55	0.34	0.29	0.6	0.37	0.09	0.52	0.48	0.03	0.56	0.22	0.93	0.24	0.13	0.85	0.21	0.09	0.68	0.18	0.07	0.5	0.26	-0.03	0.44	0.25	-0.14	0.28	0.2	-0.23	0.13	0.29
731	3.655	0.01	0.99	0.38	0.23	0.95	0.55	0.13	0.87	0.59	0.23	0.69	0.62	0.31	0.55	0.54	0.32	0.45	0.55	0.35	0.29	0.6	0.37	0.09	0.52	0.48	0.03	0.56	0.23	0.93	0.24	0.13	0.85	0.21	0.1	0.68	0.18	0.07	0.5	0.26	-0.02	0.44	0.25	-0.13	0.28	0.2	-0.22	0.14	0.28
732	3.66	0.02	0.99	0.38	0.23	0.95	0.55	0.13	0.87	0.59	0.24	0.69	0.62	0.32	0.56	0.54	0.33	0.45	0.55	0.35	0.29	0.6	0.38	0.09	0.52	0.48	0.03	0.56	0.24	0.93	0.24	0.14	0.85	0.21	0.11	0.68	0.18	0.08	0.5	0.26	-0.02	0.44	0.25	-0.13	0.28	0.2	-0.22	0.14	0.28
733	3.665	0.02	0.99	0.38	0.24	0.95	0.55	0.14	0.87	0.59	0.25	0.69	0.62	0.33	0.56	0.54	0.33	0.45	0.55	0.36	0.3	0.6	0.38	0.09	0.52	0.48	0.03	0.56	0.24	0.93	0.24	0.15	0.85	0.21	0.11	0.67	0.18	0.09	0.5	0.26	-0.01	0.44	0.24	-0.12	0.29	0.2	-0.22	0.14	0.28
734	3.67	0.03	0.99	0.38	0.25	0.95	0.55	0.15	0.88	0.59	0.25	0.69	0.62	0.34	0.56	0.54	0.34	0.46	0.55	0.36	0.3	0.6	0.38	0.09	0.52	0.48	0.03	0.56	0.25	0.93	0.24	0.15	0.85	0.21	0.12	0.67	0.18	0.1	0.5	0.26	0	0.44	0.24	-0.11	0.29	0.2	-0.22	0.15	0.28
735	3.675	0.04	0.99	0.39	0.25	0.95	0.55	0.15	0.88	0.59	0.26	0.69	0.62	0.34	0.56	0.54	0.35	0.46	0.55	0.37	0.3	0.6	0.38	0.09	0.52	0.48	0.03	0.56	0.25	0.93	0.25	0.16	0.85	0.21	0.13	0.67	0.18	0.11	0.49	0.26	0.01	0.44	0.24	-0.11	0.29	0.2	-0.21	0.15	0.28
736	3.68	0.04	0.99	0.39	0.26	0.95	0.55	0.16	0.88	0.59	0.27	0.7	0.62	0.35	0.56	0.55	0.35	0.46	0.55	0.37	0.3	0.6	0.38	0.09	0.52	0.48	0.03	0.56	0.26	0.93	0.25	0.16	0.85	0.21	0.13	0.67	0.18	0.12	0.49	0.26	0.02	0.44	0.24	-0.1	0.29	0.2	-0.21	0.15	0.28
737	3.685	0.05	0.99	0.39	0.26	0.96	0.55	0.16	0.88	0.59	0.28	0.7	0.62	0.35	0.57	0.55	0.36	0.46	0.55	0.37	0.3	0.6	0.38	0.09	0.52	0.48	0.03	0.56	0.26	0.93	0.25	0.17	0.85	0.21	0.14	0.67	0.18	0.13	0.49	0.26	0.03	0.44	0.24	-0.09	0.29	0.2	-0.2	0.15	0.28
738	3.69	0.05	0.99	0.39	0.27	0.96	0.55	0.17	0.88	0.59	0.28	0.7	0.62	0.36	0.57	0.55	0.36	0.46	0.55	0.38	0.3	0.6	0.38	0.09	0.52	0.48	0.03	0.56	0.27	0.93	0.25	0.18	0.85	0.21	0.15	0.67	0.18	0.14	0.49	0.26	0.04	0.44	0.24	-0.09	0.29	0.2	-0.2	0.16	0.28
739	3.695	0.06	0.99	0.39	0.27	0.96	0.55	0.17	0.88	0.59	0.29	0.7	0.62	0.36	0.57	0.55	0.37	0.46	0.55	0.38	0.3	0.6	0.38	0.09	0.52	0.48	0.03	0.56	0.28	0.93	0.25	0.18	0.85	0.21	0.16	0.67	0.18	0.15	0.49	0.26	0.04	0.44	0.24	-0.08	0.3	0.2	-0.19	0.16	0.28
740	3.7	0.06	0.99	0.39	0.28	0.96	0.55	0.18	0.88	0.59	0.3	0.7	0.62	0.37	0.57	0.55	0.37	0.46	0.55	0.39	0.3	0.6	0.38	0.09	0.52	0.48	0.03	0.56	0.28	0.93	0.25	0.19	0.85	0.22	0.16	0.67	0.18	0.16	0.49	0.26	0.05	0.44	0.24	-0.07	0.3	0.2	-0.19	0.16	0.27
741	3.705	0.07	0.99	0.39	0.28	0.96	0.55	0.19	0.88	0.59	0.3	0.7	0.62	0.37	0.57	0.55	0.38	0.46	0.55	0.39	0.3	0.6	0.38	0.09	0.52	0.48	0.03	0.56	0.29	0.93	0.25	0.19	0.85	0.22	0.17	0.67	0.18	0.17	0.49	0.26	0.07	0.44	0.24	-0.06	0.3	0.2	-0.18	0.17	0.27
742	3.71	0.08	0.99	0.39	0.29	0.96	0.55	0.19	0.89	0.6	0.31	0.7	0.62	0.37	0.57	0.55	0.38	0.46	0.56	0.39	0.3	0.6	0.38	0.09	0.52	0.48	0.03	0.56	0.29	0.93	0.25	0.2	0.85	0.22	0.18	0.67	0.18	0.17	0.49	0.26	0.08	0.44	0.24	-0.05	0.3	0.19	-0.17	0.17	0.27
743	3.715	0.08	0.99	0.39	0.3	0.96	0.56	0.2	0.89	0.6	0.31	0.7	0.63	0.38	0.56	0.55	0.39	0.46	0.56	0.4	0.3	0.6	0.38	0.09	0.52	0.48	0.03	0.56	0.3	0.93	0.25	0.21	0.85	0.22	0.19	0.67	0.19	0.18	0.49	0.26	0.09	0.44	0.24	-0.05	0.3	0.19	-0.17	0.18	0.27
744	3.72	0.09	0.99	0.39	0.3	0.96	0.56	0.2	0.89	0.6	0.32	0.7	0.63	0.38	0.56	0.55	0.39	0.46	0.56	0.4	0.29	0.6	0.38	0.09	0.52	0.48	0.03	0.56	0.3	0.93	0.25	0.21	0.85	0.22	0.19	0.67	0.19	0.19	0.49	0.25	0.1	0.44	0.24	-0.04	0.3	0.19	-0.16	0.18	0.27
745	3.725	0.09	0.99	0.39	0.31	0.97	0.56	0.21	0.89	0.6	0.32	0.7	0.63	0.38	0.56	0.55	0.39	0.46	0.56	0.4	0.29	0.6	0.38	0.09	0.52	0.48	0.03	0.56	0.31	0.93	0.25	0.22	0.85	0.22	0.2	0.67	0.19	0.2	0.49	0.25	0.11	0.44	0.24	-0.03	0.3	0.19	-0.15	0.18	0.27
746	3.73	0.1	1	0.4	0.31	0.97	0.56	0.22	0.89	0.6	0.32	0.7	0.63	0.39	0.56	0.55	0.4	0.46	0.56	0.4	0.29	0.6	0.38	0.09	0.52	0.48	0.03	0.56	0.31	0.93	0.25	0.22	0.85	0.22	0.21	0.67	0.19	0.21	0.49	0.25	0.12	0.44	0.24	-0.02	0.31	0.19	-0.15	0.19	0.27
747	3.735	0.1	1	0.4	0.32	0.97	0.56	0.22	0.89	0.6	0.33	0.7	0.63	0.39	0.56	0.55	0.4	0.46	0.56	0.4	0.29	0.6	0.38	0.09	0.52	0.48	0.03	0.56	0.32	0.93	0.26	0.23	0.85	0.22	0.21	0.67	0.19	0.22	0.49	0.25	0.13	0.44	0.23	-0.01	0.31	0.19	-0.14	0.19	0.27
748	3.74	0.11	1	0.4	0.32	0.97	0.56	0.23	0.89	0.6	0.33	0.7	0.63	0.4	0.56	0.55	0.4	0.46	0.56	0.4	0.29	0.6	0.38	0.09	0.52	0.48	0.03	0.56	0.32	0.94	0.26	0.23	0.85	0.22	0.22	0.67	0.19	0.23	0.49	0.25	0.14	0.44	0.23	0	0.31	0.19	-0.13	0.2	0.27
749	3.745	0.11	1	0.4	0.33	0.97	0.56	0.23	0.89	0.6	0.33	0.7	0.63	0.4	0.56	0.55	0.4	0.46	0.56	0.4	0.29	0.6	0.38	0.09	0.52	0.48	0.03	0.56	0.33	0.94	0.26	0.23	0.85	0.22	0.23	0.67	0.19	0.24	0.49	0.25	0.15	0.44	0.23	0.01	0.31	0.19	-0.12	0.2	0.27
750	3.75	0.12	1	0.4	0.33	0.97	0.56	0.24	0.89	0.6	0.34	0.7	0.63	0.4	0.56	0.55	0.41	0.46	0.56	0.4	0.29	0.6	0.38	0.09	0.52	0.48	0.03	0.56	0.33	0.94	0.26	0.24	0.85	0.22	0.23	0.67	0.19	0.25	0.49	0.25	0.16	0.44	0.23	0.02	0.31	0.19	-0.11	0.2	0.26
751	3.755	0.12	1	0.4	0.34	0.97	0.56	0.24	0.89	0.6	0.34	0.7	0.63	0.41	0.56	0.55	0.41	0.46	0.56	0.41	0.29	0.6	0.38	0.09	0.52	0.48	0.03	0.56	0.33	0.94	0.26	0.24	0.85	0.23	0.24	0.67	0.19	0.26	0.49	0.25	0.17	0.44	0.23	0.03	0.31	0.19	-0.11	0.21	0.26
752	3.76	0.13	1	0.4	0.35	0.97	0.56	0.25	0.89	0.6	0.34	0.7	0.63	0.41	0.56	0.55	0.41	0.46	0.56	0.41	0.29	0.6	0.38	0.09	0.52	0.48	0.03	0.56	0.34	0.94	0.26	0.25	0.85	0.23	0.25	0.68	0.19	0.27	0.49	0.25	0.18	0.44	0.23	0.04	0.32	0.19	-0.1	0.21	0.26
753	3.765	0.13	1	0.4	0.35	0.97	0.56	0.25	0.89	0.6	0.35	0.7	0.63	0.42	0.56	0.55	0.41	0.46	0.56	0.41	0.29	0.6	0.38	0.09	0.52	0.48	0.03	0.56	0.34	0.94	0.26	0.25	0.85	0.23	0.25	0.68	0.19	0.29	0.49	0.25	0.2	0.44	0.23	0.05	0.32	0.19	-0.09	0.22	0.26
754	3.77	0.14	1	0.4	0.36	0.97	0.56	0.26	0.89	0.6	0.35	0.7	0.63	0.42	0.56	0.55	0.42	0.46	0.56	0.41	0.29	0.6	0.38	0.09	0.52	0.48	0.03	0.56	0.35	0.94	0.26	0.26	0.85	0.23	0.26	0.68	0.19	0.3	0.49	0.25	0.21	0.44	0.23	0.07	0.32	0.19	-0.08	0.22	0.26
755	3.775	0.14	1	0.41	0.36	0.97	0.56	0.26	0.89	0.6	0.36	0.7	0.63	0.42	0.56	0.55	0.42	0.46	0.56	0.41	0.29	0.6	0.38	0.09	0.52	0.48	0.03	0.56	0.35	0.94	0.26	0.26	0.85	0.23	0.27	0.68	0.19	0.31	0.49	0.25	0.22	0.44	0.23	0.08	0.32	0.19	-0.07	0.22	0.26
756	3.78	0.14	1	0.41	0.37	0.97	0.56	0.27	0.9	0.61	0.36	0.7	0.63	0.43	0.56	0.55	0.42	0.46	0.56	0.41	0.29	0.6	0.38	0.09	0.52	0.48	0.03	0.56	0.36	0.94	0.26	0.27	0.85	0.23	0.27	0.68	0.19	0.32	0.49	0.25	0.23	0.44	0.23	0.09	0.32	0.19	-0.06	0.23	0.26
757	3.785	0.15	1	0.41	0.37	0.97	0.56	0.27	0.9	0.61	0.37	0.7	0.63	0.43	0.56	0.55	0.42	0.45	0.56	0.41	0.29	0.6	0.38	0.09	0.52	0.48	0.03	0.56	0.36	0.94	0.26	0.27	0.85	0.23	0.28	0.68	0.19	0.33	0.49	0.25	0.24	0.44	0.23	0.1	0.33	0.19	-0.05	0.23	0.26
758	3.79	0.15	1	0.41	0.38	0.97	0.56	0.28	0.9	0.61	0.37	0.7	0.63	0.43	0.56	0.55	0.43	0.45	0.56	0.42	0.29	0.6	0.38	0.09	0.52	0.48	0.03	0.56	0.36	0.94	0.26	0.28	0.86	0.23	0.29	0.68	0.19	0.34	0.49	0.25	0.25	0.44	0.23	0.11	0.33	0.19	-0.04	0.24	0.26
759	3.795	0.16	1	0.41	0.38	0.97	0.56	0.28	0.9	0.61	0.38	0.7	0.63	0.43	0.56	0.55	0.43	0.45	0.56	0.42	0.29	0.6	0.38	0.09	0.52	0.48	0.03	0.56	0.37	0.94	0.26	0.28	0.86	0.23	0.29	0.68	0.19	0.35	0.5	0.25	0.26	0.44	0.23	0.12	0.33	0.19	-0.03	0.24	0.26
760	3.8	0.16	1.01	0.41	0.39	0.97	0.56	0.29	0.9	0.61	0.38	0.7	0.63	0.43	0.56	0.55	0.43	0.45	0.56	0.42	0.29	0.6	0.38	0.09	0.52	0.48	0.03	0.56	0.37	0.94	0.26	0.29	0.86	0.23	0.3	0.68	0.19	0.36	0.5	0.25	0.27	0.45	0.23	0.13	0.33	0.19	-0.02	0.24	0.26
761	3.805	0.17	1.01	0.41	0.39	0.97	0.56	0.29	0.9	0.61	0.38	0.7	0.63	0.44	0.56	0.55	0.43	0.45	0.56	0.42	0.29	0.6	0.38	0.09	0.52	0.48	0.03	0.56	0.38	0.94	0.26	0.29	0.86	0.23	0.31	0.68	0.19	0.37	0.5	0.25	0.28	0.45	0.23	0.14	0.34	0.19	-0.01	0.24	0.26
762	3.81	0.17	1.01	0.41	0.4	0.98	0.56	0.29	0.9	0.61	0.39	0.7	0.63	0.44	0.56	0.55	0.43	0.45	0.56	0.42	0.29	0.6	0.38	0.09	0.52	0.48	0.03	0.56	0.38	0.94	0.26	0.29	0.86	0.23	0.31	0.68	0.19	0.38	0.5	0.25	0.29	0.45	0.23	0.14	0.34	0.19	0	0.25	0.26
763	3.815	0.18	1.01	0.41	0.4	0.98	0.56	0.3	0.9	0.61	0.39	0.7	0.63	0.44	0.56	0.55	0.44	0.45	0.56	0.42	0.29	0.6	0.38	0.09	0.52	0.48	0.03	0.56	0.38	0.95	0.26	0.3	0.86	0.23	0.32	0.68	0.19	0.38	0.5	0.24	0.3	0.45	0.23	0.15	0.34	0.19	0.01	0.25	0.26
764	3.82	0.18	1.01	0.41	0.4	0.98	0.56	0.3	0.9	0.61	0.4	0.7	0.63	0.44	0.56	0.55	0.44	0.45	0.56	0.43	0.29	0.6	0.38	0.09	0.52	0.48	0.03	0.56	0.39	0.95	0.26	0.3	0.86	0.23	0.33	0.69	0.19	0.39	0.5	0.24	0.31	0.45	0.23	0.16	0.35	0.19	0.02	0.25	0.26
765	3.825	0.18	1.01	0.41	0.41	0.98	0.56	0.31	0.9	0.61	0.4	0.7	0.63	0.45	0.56	0.55	0.44	0.45	0.56	0.43	0.29	0.6	0.38	0.09	0.52	0.48	0.03	0.56	0.39	0.95	0.26	0.31	0.86	0.23	0.33	0.69	0.19	0.4	0.51	0.24	0.32	0.45	0.23	0.17	0.35	0.19	0.03	0.25	0.26
766	3.83	0.19	1.01	0.41	0.41	0.98	0.56	0.31	0.9	0.61	0.4	0.7	0.63	0.45	0.56	0.55	0.44	0.45	0.56	0.43	0.29	0.6	0.39	0.09	0.52	0.48	0.03	0.56	0.4	0.95	0.26	0.31	0.86	0.23	0.34	0.69	0.19	0.41	0.51	0.24	0.33	0.46	0.23	0.18	0.35	0.19	0.04	0.26	0.26
767	3.835	0.19	1.01	0.41	0.42	0.98	0.56	0.32	0.9	0.61	0.41	0.71	0.63	0.45	0.56	0.55	0.44	0.45	0.56	0.43	0.29	0.6	0.39	0.09	0.52	0.48	0.03	0.56	0.4	0.95	0.26	0.32	0.86	0.23	0.35	0.69	0.19	0.42	0.51	0.24	0.34	0.46	0.23	0.19	0.35	0.19	0.05	0.26	0.26
768	3.84	0.2	1.01	0.41	0.42	0.98	0.56	0.32	0.9	0.61	0.41	0.71	0.63	0.45	0.56	0.55	0.44	0.45	0.56	0.43	0.29	0.6	0.39	0.09	0.52	0.48	0.03	0.56	0.41	0.95	0.26	0.32	0.87	0.23	0.35	0.69	0.19	0.43	0.51	0.24	0.35	0.46	0.23	0.2	0.36	0.19	0.06	0.26	0.26
769	3.845	0.2	1.01	0.41	0.43	0.98	0.56	0.33	0.9	0.61	0.41	0.71	0.63	0.46	0.56	0.55	0.44	0.45	0.56	0.43	0.29	0.6	0.39	0.09	0.52	0.48	0.03	0.56	0.41	0.95	0.26	0.33	0.87	0.23	0.36	0.69	0.19	0.44	0.52	0.24	0.36	0.46	0.23	0.21	0.36	0.19	0.07	0.26	0.26
770	3.85	0.21	1.01	0.41	0.43	0.98	0.56	0.33	0.9	0.61	0.42	0.71	0.63	0.46	0.56	0.55	0.45	0.45	0.56	0.43	0.29	0.6	0.39	0.09	0.52	0.48	0.03	0.56	0.42	0.95	0.26	0.33	0.87	0.23	0.37	0.69	0.19	0.45	0.52	0.24	0.37	0.46	0.23	0.22	0.36	0.19	0.08	0.26	0.26
771	3.855	0.21	1.01	0.41	0.43	0.98	0.56	0.33	0.91	0.61	0.42	0.71	0.63	0.46	0.56	0.55	0.45	0.45	0.56	0.43	0.29	0.6	0.39	0.09	0.52	0.48	0.03	0.56	0.42	0.95	0.26	0.34	0.87	0.23	0.37	0.69	0.19	0.46	0.52	0.24	0.38	0.47	0.23	0.23	0.36	0.19	0.09	0.26	0.27
772	3.86	0.22	1.01	0.41	0.44	0.98	0.57	0.34	0.91	0.61	0.42	0.71	0.63	0.46	0.56	0.55	0.45	0.45	0.56	0.43	0.29	0.6	0.39	0.09	0.52	0.48	0.03	0.56	0.42	0.96	0.26	0.34	0.87	0.23	0.38	0.7	0.19	0.47	0.52	0.24	0.39	0.47	0.23	0.24	0.36	0.19	0.1	0.26	0.27
773	3.865	0.22	1.02	0.42	0.44	0.99	0.57	0.34	0.91	0.61	0.42	0.71	0.63	0.46	0.56	0.55	0.45	0.45	0.56	0.43	0.29	0.6	0.39	0.09	0.52	0.48	0.03	0.56	0.43	0.96	0.26	0.35	0.87	0.23	0.39	0.7	0.19	0.48	0.53	0.24	0.4	0.47	0.23	0.25	0.36	0.19	0.11	0.26	0.27
774	3.87	0.22	1.02	0.42	0.45	0.99	0.57	0.35	0.91	0.61	0.43	0.71	0.63	0.46	0.56	0.55	0.45	0.45	0.56	0.43	0.29	0.6	0.39	0.09	0.52	0.48	0.03	0.56	0.43	0.96	0.26	0.35	0.87	0.23	0.39	0.7	0.19	0.49	0.53	0.24	0.41	0.47	0.23	0.26	0.36	0.19	0.12	0.26	0.27
775	3.875	0.23	1.02	0.42	0.45	0.99	0.57	0.35	0.91	0.61	0.43	0.71	0.63	0.47	0.56	0.55	0.45	0.45	0.56	0.43	0.29	0.6	0.39	0.09	0.52	0.48	0.03	0.56	0.44	0.96	0.26	0.36	0.88	0.23	0.4	0.7	0.19	0.49	0.53	0.24	0.41	0.47	0.23	0.27	0.36	0.19	0.14	0.26	0.27
776	3.88	0.23	1.02	0.42	0.45	0.99	0.57	0.35	0.91	0.61	0.43	0.71	0.63	0.47	0.56	0.55	0.45	0.45	0.56	0.43	0.29	0.6	0.39	0.09	0.52	0.48	0.03	0.56	0.44	0.96	0.26	0.36	0.88	0.23	0.41	0.7	0.19	0.5	0.53	0.24	0.42	0.48	0.23	0.28	0.36	0.19	0.15	0.25	0.27
777	3.885	0.24	1.02	0.42	0.46	0.99	0.57	0.36	0.91	0.61	0.43	0.71	0.63	0.47	0.56	0.55	0.45	0.45	0.56	0.43	0.29	0.6	0.39	0.09	0.52	0.48	0.03	0.56	0.45	0.96	0.26	0.37	0.88	0.23	0.41	0.7	0.19	0.51	0.54	0.24	0.43	0.48	0.23	0.29	0.36	0.19	0.16	0.25	0.27
778	3.89	0.24	1.02	0.42	0.46	0.99	0.57	0.36	0.91	0.61	0.44	0.71	0.63	0.47	0.56	0.55	0.45	0.45	0.56	0.43	0.29	0.6	0.39	0.09	0.52	0.48	0.03	0.56	0.45	0.96	0.26	0.37	0.88	0.23	0.42	0.71	0.19	0.52	0.54	0.24	0.44	0.48	0.23	0.31	0.36	0.19	0.17	0.25	0.27
779	3.895	0.24	1.02	0.42	0.47	0.99	0.57	0.37	0.91	0.61	0.44	0.71	0.63	0.47	0.56	0.55	0.45	0.45	0.56	0.43	0.29	0.6	0.39	0.09	0.52	0.48	0.03	0.56	0.45	0.97	0.26	0.38	0.88	0.23	0.43	0.71	0.19	0.53	0.54	0.24	0.45	0.48	0.23	0.32	0.36	0.19	0.19	0.25	0.27
780	3.9	0.25	1.02	0.42	0.47	0.99	0.57	0.37	0.91	0.61	0.44	0.71	0.63	0.47	0.56	0.55	0.45	0.45	0.56	0.43	0.29	0.6	0.39	0.09	0.52	0.48	0.03	0.56	0.46	0.97	0.26	0.38	0.88	0.23	0.43	0.71	0.19	0.53	0.55	0.24	0.46	0.48	0.23	0.33	0.36	0.19	0.2	0.25	0.27
781	3.905	0.25	1.02	0.42	0.48	0.99	0.57	0.37	0.91	0.61	0.44	0.71	0.63	0.47	0.56	0.55	0.45	0.45	0.56	0.43	0.29	0.6	0.39	0.09	0.52	0.48	0.03	0.56	0.46	0.97	0.26	0.38	0.88	0.23	0.44	0.71	0.19	0.54	0.55	0.24	0.47	0.48	0.23	0.34	0.36	0.19	0.21	0.24	0.27
782	3.91	0.26	1.02	0.42	0.48	0.99	0.57	0.38	0.91	0.61	0.44	0.71	0.63	0.47	0.56	0.55	0.45	0.45	0.56	0.43	0.29	0.6	0.39	0.09	0.52	0.48	0.03	0.56	0.47	0.97	0.26	0.39	0.88	0.23	0.44	0.71	0.19	0.55	0.55	0.24	0.48	0.48	0.23	0.35	0.36	0.19	0.22	0.24	0.27
783	3.915	0.26	1.02	0.42	0.48	0.99	0.57	0.38	0.91	0.61	0.45	0.71	0.63	0.48	0.56	0.55	0.45	0.45	0.56	0.43	0.29	0.6	0.39	0.09	0.52	0.48	0.03	0.56	0.47	0.97	0.27	0.39	0.88	0.23	0.45	0.71	0.19	0.56	0.55	0.24	0.49	0.49	0.23	0.36	0.36	0.19	0.23	0.24	0.27
784	3.92	0.27	1.02	0.42	0.49	0.99	0.57	0.38	0.91	0.61	0.45	0.71	0.63	0.48	0.56	0.55	0.46	0.45	0.56	0.43	0.29	0.6	0.39	0.09	0.52	0.48	0.03	0.56	0.48	0.97	0.27	0.4	0.89	0.23	0.46	0.72	0.19	0.57	0.56	0.24	0.49	0.49	0.23	0.37	0.36	0.19	0.25	0.23	0.27
785	3.925	0.27	1.02	0.42	0.49	0.99	0.57	0.39	0.91	0.61	0.45	0.71	0.63	0.48	0.56	0.55	0.46	0.45	0.56	0.44	0.29	0.6	0.39	0.09	0.52	0.48	0.03	0.56	0.48	0.97	0.27	0.4	0.89	0.23	0.46	0.72	0.19	0.57	0.56	0.24	0.5	0.49	0.23	0.38	0.36	0.19	0.26	0.23	0.27
786	3.93	0.27	1.02	0.42	0.5	0.99	0.57	0.39	0.91	0.61	0.45	0.71	0.63	0.48	0.56	0.56	0.46	0.45	0.56	0.44	0.29	0.6	0.39	0.09	0.52	0.48	0.03	0.56	0.48	0.97	0.27	0.41	0.89	0.23	0.47	0.72	0.19	0.58	0.56	0.24	0.51	0.49	0.23	0.39	0.36	0.19	0.27	0.23	0.27
787	3.935	0.28	1.02	0.42	0.5	0.99	0.57	0.4	0.91	0.61	0.45	0.71	0.63	0.48	0.56	0.56	0.46	0.45	0.56	0.44	0.29	0.6	0.39	0.09	0.52	0.48	0.03	0.56	0.49	0.97	0.27	0.41	0.89	0.23	0.47	0.72	0.19	0.59	0.56	0.24	0.52	0.49	0.23	0.4	0.35	0.19	0.29	0.22	0.27
788	3.94	0.28	1.02	0.42	0.5	0.99	0.57	0.4	0.91	0.61	0.46	0.71	0.63	0.48	0.56	0.56	0.46	0.45	0.56	0.44	0.29	0.6	0.39	0.09	0.52	0.48	0.03	0.56	0.49	0.97	0.27	0.41	0.89	0.23	0.48	0.72	0.19	0.59	0.57	0.24	0.53	0.49	0.23	0.41	0.35	0.19	0.3	0.22	0.27
789	3.945	0.29	1.02	0.42	0.51	0.99	0.57	0.4	0.91	0.61	0.46	0.71	0.63	0.48	0.56	0.56	0.46	0.45	0.56	0.44	0.29	0.6	0.39	0.09	0.52	0.48	0.03	0.56	0.5	0.97	0.27	0.42	0.89	0.23	0.49	0.72	0.19	0.6	0.57	0.24	0.53	0.49	0.23	0.42	0.35	0.19	0.31	0.22	0.27
790	3.95	0.29	1.03	0.42	0.51	0.99	0.57	0.41	0.91	0.61	0.46	0.71	0.63	0.48	0.56	0.56	0.46	0.45	0.56	0.44	0.29	0.6	0.39	0.09	0.52	0.48	0.03	0.56	0.5	0.97	0.27	0.42	0.89	0.23	0.49	0.72	0.19	0.61	0.57	0.24	0.54	0.49	0.23	0.43	0.35	0.19	0.33	0.21	0.27
791	3.955	0.29	1.03	0.42	0.52	0.99	0.57	0.41	0.91	0.61	0.46	0.71	0.63	0.48	0.56	0.56	0.46	0.45	0.56	0.44	0.29	0.6	0.39	0.09	0.52	0.48	0.03	0.56	0.5	0.97	0.27	0.43	0.89	0.23	0.5	0.72	0.19	0.61	0.57	0.24	0.55	0.49	0.23	0.44	0.35	0.19	0.34	0.21	0.27
792	3.96	0.3	1.03	0.42	0.52	0.99	0.57	0.41	0.91	0.61	0.47	0.71	0.63	0.49	0.56	0.56	0.46	0.45	0.56	0.44	0.29	0.6	0.39	0.09	0.52	0.48	0.03	0.56	0.51	0.97	0.27	0.43	0.89	0.23	0.5	0.73	0.19	0.62	0.57	0.24	0.56	0.49	0.23	0.45	0.35	0.19	0.35	0.2	0.27
793	3.965	0.3	1.03	0.42	0.53	0.99	0.57	0.42	0.91	0.61	0.47	0.71	0.63	0.49	0.56	0.56	0.46	0.45	0.56	0.44	0.29	0.6	0.39	0.09	0.52	0.48	0.03	0.56	0.51	0.97	0.27	0.43	0.89	0.23	0.51	0.73	0.19	0.63	0.57	0.24	0.56	0.49	0.23	0.46	0.34	0.19	0.37	0.2	0.27
794	3.97	0.31	1.03	0.42	0.53	0.99	0.57	0.42	0.91	0.61	0.47	0.71	0.63	0.49	0.56	0.56	0.46	0.45	0.56	0.44	0.29	0.6	0.39	0.09	0.52	0.48	0.03	0.56	0.52	0.97	0.27	0.44	0.89	0.23	0.51	0.73	0.19	0.63	0.58	0.24	0.57	0.49	0.23	0.47	0.34	0.19	0.38	0.19	0.27
795	3.975	0.31	1.03	0.42	0.53	0.99	0.57	0.43	0.91	0.61	0.47	0.71	0.63	0.49	0.55	0.56	0.46	0.45	0.56	0.44	0.29	0.6	0.39	0.09	0.52	0.48	0.03	0.56	0.52	0.97	0.27	0.44	0.89	0.23	0.52	0.73	0.18	0.64	0.58	0.24	0.58	0.5	0.23	0.48	0.34	0.19	0.4	0.19	0.27
796	3.98	0.31	1.03	0.42	0.54	0.99	0.57	0.43	0.91	0.61	0.48	0.71	0.63	0.49	0.55	0.56	0.46	0.45	0.56	0.44	0.29	0.6	0.39	0.09	0.52	0.48	0.03	0.56	0.52	0.97	0.27	0.45	0.89	0.23	0.52	0.73	0.18	0.65	0.58	0.24	0.59	0.5	0.23	0.49	0.34	0.19	0.41	0.19	0.27
797	3.985	0.32	1.03	0.42	0.54	0.99	0.57	0.43	0.91	0.61	0.48	0.71	0.63	0.49	0.55	0.56	0.46	0.45	0.56	0.44	0.29	0.6	0.39	0.09	0.52	0.48	0.03	0.56	0.53	0.97	0.27	0.45	0.89	0.23	0.53	0.73	0.18	0.65	0.58	0.24	0.59	0.5	0.23	0.5	0.33	0.19	0.42	0.18	0.27
798	3.99	0.32	1.03	0.42	0.55	0.99	0.57	0.44	0.91	0.61	0.48	0.71	0.63	0.49	0.55	0.56	0.46	0.45	0.56	0.44	0.29	0.6	0.39	0.09	0.52	0.48	0.03	0.56	0.53	0.97	0.27	0.45	0.89	0.23	0.53	0.73	0.18	0.66	0.58	0.24	0.6	0.5	0.23	0.51	0.33	0.19	0.44	0.18	0.27
799	3.995	0.33	1.03	0.42	0.55	0.99	0.57	0.44	0.91	0.61	0.49	0.71	0.63	0.5	0.55	0.56	0.46	0.45	0.56	0.44	0.29	0.6	0.39	0.09	0.52	0.48	0.03	0.56	0.54	0.97	0.27	0.46	0.89	0.23	0.54	0.73	0.18	0.66	0.58	0.24	0.61	0.5	0.23	0.52	0.33	0.19	0.45	0.17	0.27
800	4	0.33	1.03	0.42	0.56	0.99	0.57	0.45	0.91	0.61	0.49	0.71	0.63	0.5	0.55	0.56	0.46	0.45	0.56	0.44	0.29	0.6	0.39	0.09	0.52	0.48	0.03	0.56	0.54	0.97	0.27	0.46	0.89	0.23	0.54	0.73	0.18	0.67	0.58	0.24	0.61	0.5	0.23	0.53	0.33	0.19	0.47	0.17	0.27
801	4.005	0.33	1.03	0.42	0.56	0.99	0.57	0.45	0.91	0.61	0.49	0.71	0.63	0.5	0.55	0.56	0.47	0.45	0.56	0.44	0.29	0.6	0.39	0.09	0.52	0.48	0.03	0.56	0.54	0.97	0.27	0.47	0.89	0.23	0.55	0.73	0.18	0.67	0.58	0.24	0.62	0.49	0.23	0.54	0.32	0.19	0.48	0.16	0.27
802	4.01	0.34	1.03	0.42	0.56	0.99	0.57	0.45	0.91	0.61	0.49	0.71	0.63	0.5	0.55	0.56	0.47	0.45	0.56	0.44	0.29	0.6	0.39	0.09	0.52	0.48	0.03	0.56	0.55	0.97	0.27	0.47	0.89	0.23	0.55	0.73	0.18	0.68	0.59	0.24	0.62	0.49	0.23	0.55	0.32	0.19	0.5	0.16	0.27
803	4.015	0.34	1.03	0.42	0.57	0.99	0.57	0.46	0.91	0.61	0.5	0.7	0.63	0.5	0.55	0.56	0.47	0.45	0.56	0.44	0.29	0.6	0.39	0.09	0.52	0.48	0.03	0.56	0.55	0.97	0.27	0.48	0.89	0.23	0.56	0.73	0.18	0.68	0.59	0.24	0.63	0.49	0.23	0.56	0.32	0.19	0.51	0.16	0.27
804	4.02	0.35	1.03	0.42	0.57	0.99	0.57	0.46	0.91	0.61	0.5	0.7	0.63	0.51	0.55	0.56	0.47	0.45	0.56	0.44	0.29	0.6	0.39	0.09	0.52	0.48	0.03	0.56	0.56	0.97	0.27	0.48	0.89	0.23	0.56	0.73	0.18	0.69	0.59	0.24	0.64	0.49	0.23	0.57	0.32	0.19	0.53	0.15	0.27
805	4.025	0.35	1.02	0.42	0.58	0.99	0.57	0.47	0.91	0.61	0.5	0.7	0.63	0.51	0.55	0.56	0.47	0.45	0.56	0.44	0.29	0.6	0.39	0.09	0.52	0.48	0.03	0.56	0.56	0.97	0.27	0.48	0.89	0.23	0.57	0.73	0.18	0.69	0.59	0.24	0.64	0.49	0.23	0.58	0.31	0.19	0.54	0.15	0.27
806	4.03	0.36	1.02	0.42	0.58	0.99	0.57	0.47	0.91	0.61	0.51	0.7	0.63	0.51	0.55	0.56	0.47	0.45	0.56	0.44	0.29	0.6	0.39	0.09	0.52	0.48	0.03	0.56	0.56	0.97	0.27	0.49	0.89	0.23	0.57	0.73	0.18	0.69	0.59	0.24	0.65	0.49	0.23	0.59	0.31	0.19	0.56	0.14	0.27
807	4.035	0.36	1.02	0.42	0.59	0.99	0.57	0.48	0.91	0.61	0.51	0.7	0.63	0.51	0.55	0.56	0.47	0.45	0.56	0.44	0.29	0.6	0.39	0.09	0.52	0.48	0.03	0.56	0.57	0.97	0.27	0.49	0.89	0.23	0.57	0.73	0.18	0.7	0.58	0.24	0.65	0.49	0.23	0.6	0.31	0.19	0.57	0.14	0.26
808	4.04	0.37	1.02	0.42	0.59	0.99	0.57	0.48	0.91	0.61	0.52	0.7	0.63	0.51	0.55	0.56	0.48	0.45	0.56	0.44	0.29	0.6	0.39	0.09	0.52	0.48	0.03	0.56	0.57	0.97	0.27	0.5	0.89	0.23	0.58	0.73	0.18	0.7	0.58	0.24	0.66	0.49	0.23	0.61	0.31	0.19	0.59	0.14	0.26
809	4.045	0.37	1.02	0.42	0.59	0.99	0.57	0.48	0.91	0.61	0.52	0.7	0.63	0.52	0.55	0.56	0.48	0.45	0.56	0.45	0.29	0.6	0.39	0.09	0.52	0.48	0.03	0.56	0.58	0.97	0.27	0.5	0.89	0.23	0.58	0.73	0.18	0.71	0.58	0.24	0.66	0.49	0.23	0.62	0.3	0.18	0.6	0.13	0.26
810	4.05	0.37	1.02	0.42	0.6	0.99	0.57	0.49	0.91	0.61	0.52	0.7	0.63	0.52	0.55	0.56	0.48	0.45	0.56	0.45	0.29	0.6	0.39	0.09	0.52	0.48	0.03	0.56	0.58	0.97	0.27	0.5	0.89	0.23	0.59	0.73	0.18	0.71	0.58	0.24	0.66	0.49	0.23	0.63	0.3	0.18	0.62	0.13	0.26
811	4.055	0.38	1.02	0.42	0.6	0.99	0.57	0.49	0.91	0.61	0.53	0.7	0.63	0.52	0.55	0.56	0.48	0.45	0.56	0.45	0.29	0.6	0.39	0.09	0.52	0.48	0.03	0.56	0.59	0.97	0.27	0.51	0.88	0.23	0.59	0.73	0.18	0.71	0.58	0.24	0.67	0.48	0.23	0.64	0.3	0.18	0.63	0.12	0.26
812	4.06	0.38	1.02	0.42	0.61	0.99	0.57	0.5	0.9	0.61	0.53	0.7	0.63	0.52	0.55	0.56	0.48	0.45	0.56	0.45	0.29	0.6	0.39	0.09	0.52	0.48	0.03	0.56	0.59	0.96	0.26	0.51	0.88	0.23	0.59	0.73	0.18	0.72	0.58	0.24	0.67	0.48	0.23	0.65	0.3	0.18	0.65	0.12	0.26
813	4.065	0.39	1.02	0.42	0.61	0.99	0.57	0.5	0.9	0.61	0.53	0.7	0.63	0.52	0.55	0.56	0.48	0.45	0.56	0.45	0.29	0.6	0.39	0.09	0.52	0.48	0.03	0.56	0.6	0.96	0.26	0.52	0.88	0.23	0.6	0.73	0.18	0.72	0.58	0.24	0.68	0.48	0.23	0.66	0.29	0.18	0.67	0.12	0.26
814	4.07	0.39	1.02	0.42	0.62	0.98	0.57	0.51	0.9	0.61	0.54	0.7	0.63	0.53	0.55	0.56	0.48	0.45	0.56	0.45	0.29	0.6	0.39	0.09	0.52	0.48	0.03	0.56	0.6	0.96	0.26	0.52	0.88	0.23	0.6	0.73	0.18	0.72	0.58	0.24	0.68	0.48	0.23	0.67	0.29	0.18	0.68	0.12	0.26
815	4.075	0.4	1.02	0.42	0.62	0.98	0.57	0.51	0.9	0.61	0.54	0.7	0.63	0.53	0.55	0.56	0.49	0.45	0.56	0.45	0.29	0.6	0.39	0.09	0.52	0.48	0.03	0.56	0.61	0.96	0.26	0.53	0.88	0.23	0.6	0.72	0.18	0.72	0.57	0.24	0.68	0.48	0.23	0.68	0.29	0.18	0.7	0.11	0.25
816	4.08	0.4	1.02	0.42	0.63	0.98	0.57	0.51	0.9	0.61	0.54	0.7	0.63	0.53	0.55	0.55	0.49	0.45	0.56	0.45	0.29	0.6	0.39	0.09	0.52	0.48	0.03	0.56	0.61	0.96	0.26	0.53	0.88	0.23	0.6	0.72	0.18	0.73	0.57	0.24	0.69	0.47	0.23	0.69	0.29	0.18	0.71	0.11	0.25
817	4.085	0.41	1.02	0.42	0.63	0.98	0.57	0.52	0.9	0.61	0.55	0.7	0.63	0.53	0.55	0.55	0.49	0.45	0.56	0.45	0.29	0.6	0.39	0.09	0.52	0.48	0.03	0.56	0.61	0.96	0.26	0.54	0.88	0.23	0.61	0.72	0.18	0.73	0.57	0.24	0.69	0.47	0.23	0.7	0.29	0.18	0.73	0.11	0.25
818	4.09	0.41	1.02	0.42	0.63	0.98	0.57	0.52	0.9	0.61	0.55	0.7	0.63	0.54	0.55	0.55	0.49	0.45	0.56	0.45	0.29	0.6	0.39	0.09	0.52	0.48	0.03	0.56	0.62	0.96	0.26	0.54	0.88	0.23	0.61	0.72	0.18	0.73	0.57	0.24	0.7	0.47	0.23	0.71	0.28	0.18	0.74	0.11	0.25
819	4.095	0.42	1.02	0.42	0.64	0.98	0.57	0.53	0.9	0.61	0.55	0.7	0.63	0.54	0.55	0.55	0.49	0.45	0.56	0.45	0.29	0.6	0.39	0.09	0.52	0.48	0.03	0.56	0.62	0.96	0.26	0.54	0.88	0.23	0.61	0.72	0.18	0.73	0.57	0.24	0.7	0.47	0.23	0.72	0.28	0.18	0.76	0.11	0.25
820	4.1	0.42	1.02	0.42	0.64	0.98	0.57	0.53	0.9	0.61	0.56	0.7	0.63	0.54	0.54	0.55	0.5	0.45	0.56	0.46	0.29	0.6	0.39	0.09	0.52	0.48	0.03	0.56	0.63	0.96	0.26	0.55	0.88	0.23	0.61	0.71	0.18	0.73	0.56	0.24	0.7	0.47	0.23	0.73	0.28	0.18	0.77	0.11	0.25
821	4.105	0.43	1.02	0.42	0.65	0.98	0.57	0.54	0.9	0.61	0.56	0.7	0.63	0.55	0.54	0.55	0.5	0.45	0.56	0.46	0.29	0.6	0.39	0.09	0.52	0.48	0.03	0.56	0.63	0.96	0.26	0.55	0.88	0.23	0.62	0.71	0.18	0.74	0.56	0.24	0.71	0.46	0.23	0.74	0.28	0.18	0.78	0.11	0.25
822	4.11	0.43	1.01	0.42	0.65	0.98	0.57	0.54	0.9	0.61	0.57	0.7	0.63	0.55	0.54	0.55	0.5	0.45	0.56	0.46	0.29	0.6	0.39	0.09	0.52	0.48	0.03	0.56	0.64	0.96	0.26	0.56	0.88	0.23	0.62	0.71	0.18	0.74	0.56	0.24	0.71	0.46	0.23	0.74	0.28	0.18	0.8	0.11	0.25
823	4.115	0.44	1.01	0.42	0.66	0.98	0.57	0.55	0.9	0.61	0.57	0.69	0.63	0.55	0.54	0.55	0.5	0.44	0.56	0.46	0.29	0.6	0.39	0.09	0.52	0.48	0.03	0.56	0.64	0.96	0.26	0.56	0.87	0.23	0.62	0.71	0.18	0.74	0.55	0.24	0.72	0.46	0.23	0.75	0.28	0.18	0.81	0.11	0.24
824	4.12	0.44	1.01	0.42	0.66	0.98	0.57	0.55	0.9	0.61	0.57	0.69	0.63	0.55	0.54	0.55	0.5	0.44	0.56	0.46	0.29	0.6	0.39	0.09	0.52	0.48	0.03	0.56	0.65	0.95	0.26	0.57	0.87	0.23	0.62	0.7	0.18	0.74	0.55	0.24	0.72	0.46	0.23	0.76	0.28	0.18	0.82	0.11	0.24
825	4.125	0.45	1.01	0.42	0.67	0.98	0.57	0.55	0.9	0.61	0.58	0.69	0.63	0.56	0.54	0.55	0.51	0.44	0.56	0.46	0.29	0.6	0.39	0.09	0.52	0.48	0.03	0.56	0.65	0.95	0.26	0.57	0.87	0.23	0.63	0.7	0.18	0.75	0.55	0.24	0.72	0.46	0.23	0.77	0.28	0.18	0.84	0.11	0.24
826	4.13	0.45	1.01	0.42	0.67	0.98	0.57	0.56	0.9	0.61	0.58	0.69	0.63	0.56	0.54	0.55	0.51	0.44	0.56	0.46	0.29	0.6	0.39	0.09	0.52	0.48	0.03	0.56	0.66	0.95	0.26	0.58	0.87	0.23	0.63	0.7	0.18	0.75	0.55	0.24	0.73	0.45	0.24	0.78	0.28	0.18	0.85	0.11	0.24
827	4.135	0.46	1.01	0.42	0.68	0.98	0.57	0.56	0.89	0.61	0.58	0.69	0.63	0.56	0.54	0.55	0.51	0.44	0.56	0.47	0.29	0.6	0.39	0.09	0.52	0.48	0.03	0.56	0.67	0.95	0.26	0.58	0.87	0.23	0.63	0.7	0.18	0.75	0.54	0.24	0.73	0.45	0.24	0.79	0.28	0.18	0.86	0.11	0.24
828	4.14	0.46	1.01	0.41	0.68	0.97	0.57	0.57	0.89	0.61	0.59	0.69	0.63	0.57	0.54	0.55	0.51	0.44	0.56	0.47	0.29	0.6	0.39	0.09	0.52	0.48	0.03	0.56	0.67	0.95	0.26	0.59	0.87	0.23	0.63	0.7	0.18	0.76	0.54	0.24	0.74	0.45	0.24	0.79	0.28	0.18	0.87	0.11	0.24
829	4.145	0.47	1.01	0.41	0.69	0.97	0.57	0.57	0.89	0.61	0.59	0.69	0.63	0.57	0.54	0.55	0.52	0.44	0.56	0.47	0.29	0.6	0.39	0.09	0.52	0.48	0.03	0.56	0.68	0.95	0.26	0.59	0.87	0.23	0.64	0.69	0.18	0.76	0.54	0.24	0.74	0.45	0.24	0.8	0.28	0.18	0.88	0.11	0.24
830	4.15	0.47	1.01	0.41	0.69	0.97	0.57	0.58	0.89	0.61	0.6	0.69	0.63	0.57	0.54	0.55	0.52	0.44	0.56	0.47	0.29	0.6	0.39	0.09	0.52	0.48	0.03	0.56	0.68	0.95	0.26	0.6	0.87	0.23	0.64	0.69	0.18	0.76	0.54	0.24	0.74	0.45	0.24	0.81	0.28	0.18	0.89	0.11	0.24
831	4.155	0.48	1	0.41	0.7	0.97	0.57	0.58	0.89	0.61	0.6	0.69	0.63	0.58	0.54	0.55	0.52	0.44	0.56	0.47	0.29	0.6	0.39	0.09	0.52	0.48	0.03	0.56	0.69	0.95	0.26	0.61	0.86	0.23	0.65	0.69	0.18	0.77	0.54	0.24	0.75	0.45	0.24	0.82	0.27	0.18	0.89	0.11	0.24
832	4.16	0.48	1	0.41	0.7	0.97	0.57	0.59	0.89	0.61	0.6	0.69	0.63	0.58	0.54	0.55	0.53	0.44	0.56	0.47	0.29	0.6	0.39	0.09	0.52	0.48	0.03	0.56	0.69	0.95	0.26	0.61	0.86	0.23	0.65	0.69	0.18	0.77	0.54	0.24	0.75	0.45	0.24	0.82	0.27	0.18	0.9	0.11	0.24
833	4.165	0.49	1	0.41	0.71	0.97	0.57	0.59	0.89	0.61	0.61	0.69	0.63	0.58	0.54	0.55	0.53	0.44	0.56	0.48	0.29	0.6	0.39	0.09	0.52	0.48	0.03	0.56	0.7	0.94	0.26	0.62	0.86	0.23	0.66	0.69	0.18	0.78	0.54	0.24	0.76	0.44	0.24	0.83	0.27	0.18	0.91	0.11	0.24
834	4.17	0.49	1	0.41	0.71	0.97	0.57	0.6	0.89	0.61	0.61	0.69	0.63	0.59	0.53	0.55	0.53	0.44	0.56	0.48	0.29	0.6	0.39	0.09	0.52	0.48	0.03	0.56	0.7	0.94	0.26	0.62	0.86	0.23	0.67	0.69	0.18	0.78	0.54	0.24	0.76	0.44	0.24	0.83	0.27	0.18	0.91	0.11	0.24
835	4.175	0.5	1	0.41	0.72	0.97	0.57	0.6	0.89	0.61	0.62	0.69	0.63	0.59	0.53	0.55	0.54	0.44	0.56	0.48	0.29	0.6	0.39	0.09	0.52	0.48	0.03	0.56	0.71	0.94	0.26	0.63	0.86	0.23	0.68	0.69	0.18	0.79	0.54	0.25	0.77	0.44	0.24	0.83	0.27	0.18	0.92	0.11	0.24
836	4.18	0.5	1	0.41	0.72	0.97	0.56	0.61	0.89	0.61	0.62	0.68	0.63	0.59	0.53	0.55	0.54	0.44	0.56	0.48	0.28	0.6	0.39	0.09	0.52	0.48	0.03	0.56	0.71	0.94	0.26	0.63	0.86	0.23	0.68	0.69	0.17	0.8	0.54	0.25	0.78	0.44	0.24	0.84	0.27	0.18	0.92	0.1	0.25
837	4.185	0.51	1	0.41	0.73	0.97	0.56	0.61	0.88	0.6	0.63	0.68	0.63	0.6	0.53	0.55	0.54	0.44	0.56	0.49	0.28	0.6	0.39	0.09	0.52	0.48	0.03	0.56	0.72	0.94	0.26	0.64	0.86	0.23	0.69	0.69	0.17	0.8	0.54	0.25	0.78	0.44	0.24	0.84	0.26	0.18	0.92	0.1	0.25
838	4.19	0.51	1	0.41	0.73	0.96	0.56	0.62	0.88	0.6	0.63	0.68	0.63	0.6	0.53	0.55	0.55	0.44	0.56	0.49	0.28	0.6	0.39	0.1	0.52	0.48	0.03	0.56	0.73	0.94	0.26	0.64	0.86	0.22	0.7	0.69	0.17	0.81	0.54	0.25	0.79	0.44	0.24	0.85	0.26	0.18	0.93	0.1	0.25
839	4.195	0.52	0.99	0.41	0.74	0.96	0.56	0.62	0.88	0.6	0.63	0.68	0.62	0.61	0.53	0.55	0.55	0.44	0.56	0.49	0.28	0.6	0.39	0.1	0.52	0.48	0.03	0.56	0.73	0.94	0.26	0.65	0.86	0.22	0.71	0.69	0.17	0.82	0.54	0.25	0.79	0.44	0.24	0.85	0.26	0.18	0.93	0.1	0.25
840	4.2	0.53	0.99	0.41	0.74	0.96	0.56	0.63	0.88	0.6	0.64	0.68	0.62	0.61	0.53	0.55	0.55	0.43	0.55	0.49	0.28	0.6	0.39	0.1	0.52	0.48	0.03	0.56	0.74	0.94	0.26	0.66	0.85	0.22	0.72	0.69	0.17	0.82	0.54	0.25	0.8	0.44	0.24	0.85	0.26	0.18	0.93	0.1	0.25
841	4.205	0.53	0.99	0.4	0.75	0.96	0.56	0.63	0.88	0.6	0.64	0.68	0.62	0.62	0.53	0.55	0.56	0.43	0.55	0.49	0.28	0.6	0.39	0.1	0.52	0.48	0.03	0.56	0.74	0.94	0.26	0.66	0.85	0.22	0.72	0.69	0.17	0.83	0.54	0.25	0.81	0.44	0.24	0.86	0.26	0.18	0.93	0.09	0.25
842	4.21	0.53	0.99	0.4	0.75	0.96	0.56	0.64	0.88	0.6	0.65	0.68	0.62	0.62	0.53	0.55	0.56	0.43	0.55	0.5	0.28	0.6	0.39	0.1	0.52	0.48	0.03	0.56	0.75	0.93	0.25	0.67	0.85	0.22	0.73	0.69	0.17	0.84	0.54	0.25	0.81	0.44	0.24	0.86	0.26	0.18	0.94	0.09	0.25
843	4.215	0.54	0.99	0.4	0.76	0.96	0.56	0.64	0.88	0.6	0.65	0.68	0.62	0.62	0.53	0.55	0.57	0.43	0.55	0.5	0.28	0.6	0.4	0.1	0.52	0.48	0.03	0.56	0.75	0.93	0.25	0.67	0.85	0.22	0.74	0.69	0.17	0.84	0.54	0.25	0.82	0.44	0.24	0.87	0.26	0.18	0.94	0.09	0.25
844	4.22	0.55	0.99	0.4	0.76	0.96	0.56	0.65	0.88	0.6	0.66	0.68	0.62	0.63	0.52	0.55	0.57	0.43	0.55	0.5	0.28	0.6	0.4	0.1	0.52	0.48	0.03	0.56	0.76	0.93	0.25	0.68	0.85	0.22	0.75	0.69	0.18	0.85	0.54	0.25	0.83	0.43	0.24	0.87	0.26	0.18	0.94	0.09	0.25
845	4.225	0.55	0.99	0.4	0.77	0.96	0.56	0.65	0.88	0.6	0.66	0.68	0.62	0.63	0.52	0.55	0.57	0.43	0.55	0.51	0.28	0.6	0.4	0.1	0.52	0.48	0.03	0.56	0.77	0.93	0.25	0.69	0.85	0.22	0.75	0.69	0.18	0.86	0.54	0.25	0.83	0.43	0.24	0.88	0.25	0.19	0.95	0.09	0.25
846	4.23	0.56	0.99	0.4	0.78	0.96	0.56	0.66	0.88	0.6	0.67	0.67	0.62	0.64	0.52	0.55	0.58	0.43	0.55	0.51	0.28	0.6	0.4	0.1	0.52	0.48	0.03	0.56	0.77	0.93	0.25	0.69	0.85	0.22	0.76	0.69	0.18	0.86	0.54	0.25	0.84	0.43	0.24	0.88	0.25	0.19	0.95	0.09	0.25
847	4.235	0.56	0.99	0.4	0.78	0.95	0.56	0.66	0.87	0.6	0.67	0.67	0.62	0.64	0.52	0.54	0.58	0.43	0.55	0.51	0.28	0.6	0.4	0.1	0.52	0.48	0.03	0.56	0.78	0.93	0.25	0.7	0.85	0.22	0.77	0.69	0.18	0.87	0.54	0.25	0.84	0.43	0.24	0.89	0.25	0.19	0.95	0.09	0.25
848	4.24	NaN	NaN	NaN	0.79	0.95	0.56	0.67	0.87	0.6	0.68	0.67	0.62	0.65	0.52	0.54	0.59	0.43	0.55	0.51	0.28	0.6	0.4	0.1	0.52	0.48	0.03	0.56	0.78	0.93	0.25	0.71	0.85	0.22	0.77	0.69	0.18	0.87	0.54	0.25	0.85	0.43	0.23	0.9	0.25	0.19	0.96	0.09	0.25
849	4.245	0.58	0.98	0.4	0.79	0.95	0.56	0.68	0.87	0.6	0.68	0.67	0.62	0.65	0.52	0.54	0.59	0.43	0.55	0.52	0.29	0.6	0.4	0.11	0.52	0.48	0.03	0.56	0.79	0.93	0.25	0.71	0.85	0.21	0.78	0.69	0.18	0.88	0.54	0.25	0.85	0.43	0.23	0.9	0.26	0.18	0.96	0.09	0.25
850	4.25	0.58	0.99	0.4	0.8	0.95	0.56	0.68	0.87	0.59	0.69	0.67	0.62	0.66	0.52	0.54	0.6	0.43	0.55	0.52	0.29	0.6	0.4	0.11	0.52	0.48	0.03	0.56	0.79	0.93	0.25	0.72	0.85	0.21	0.79	0.69	0.18	0.88	0.54	0.25	0.86	0.43	0.23	0.91	0.26	0.18	0.96	0.09	0.25
851	4.255	0.59	0.99	0.4	0.8	0.95	0.55	0.69	0.87	0.59	0.69	0.67	0.62	0.67	0.52	0.54	0.6	0.43	0.55	0.52	0.29	0.6	0.4	0.11	0.52	0.48	0.03	0.56	0.8	0.93	0.25	0.73	0.85	0.21	0.79	0.69	0.18	0.89	0.54	0.25	0.87	0.44	0.23	0.92	0.26	0.18	0.96	0.09	0.25
852	4.26	0.59	0.98	0.39	0.81	0.95	0.55	0.69	0.87	0.59	0.7	0.67	0.62	0.67	0.52	0.54	0.61	0.43	0.55	0.53	0.29	0.6	0.4	0.11	0.52	0.48	0.03	0.56	0.81	0.93	0.25	0.73	0.85	0.21	0.8	0.69	0.18	0.89	0.54	0.25	0.87	0.44	0.23	0.92	0.26	0.18	0.96	0.09	0.25
853	4.265	NaN	NaN	NaN	0.81	0.95	0.55	0.7	0.87	0.59	0.7	0.67	0.62	0.68	0.52	0.54	0.61	0.43	0.55	0.53	0.29	0.6	0.41	0.11	0.52	0.48	0.03	0.56	0.81	0.93	0.25	0.74	0.85	0.21	0.8	0.69	0.18	0.9	0.54	0.25	0.88	0.44	0.23	0.93	0.26	0.18	0.96	0.08	0.25
854	4.27	0.6	0.99	0.39	0.82	0.95	0.55	0.7	0.87	0.59	0.71	0.67	0.62	0.68	0.52	0.54	0.62	0.43	0.55	0.53	0.29	0.6	0.41	0.12	0.52	0.48	0.03	0.56	0.82	0.93	0.25	0.75	0.85	0.21	0.81	0.69	0.18	0.91	0.54	0.25	0.89	0.44	0.23	0.93	0.26	0.18	0.97	0.09	0.25
855	4.275	NaN	NaN	NaN	0.82	0.95	0.55	0.71	0.87	0.59	0.72	0.67	0.61	0.69	0.52	0.54	0.62	0.43	0.55	0.54	0.29	0.6	0.41	0.12	0.52	0.48	0.03	0.56	0.82	0.93	0.24	0.75	0.86	0.21	0.82	0.69	0.18	0.91	0.54	0.25	0.89	0.44	0.23	0.93	0.26	0.18	0.97	0.08	0.25
856	4.28	0.61	0.99	0.39	0.83	0.95	0.55	0.71	0.87	0.59	0.72	0.67	0.61	0.7	0.52	0.54	0.63	0.43	0.55	0.54	0.29	0.6	0.41	0.12	0.52	0.48	0.03	0.56	0.83	0.93	0.24	0.76	0.86	0.21	0.82	0.69	0.17	0.92	0.54	0.25	0.9	0.44	0.23	0.94	0.26	0.18	0.97	0.08	0.25
857	4.285	NaN	NaN	NaN	0.83	0.95	0.55	0.72	0.87	0.59	0.73	0.67	0.61	0.7	0.52	0.54	0.64	0.42	0.55	0.55	0.29	0.6	0.41	0.12	0.52	0.48	0.03	0.56	0.83	0.93	0.24	0.76	0.86	0.21	0.83	0.69	0.17	0.93	0.54	0.25	0.9	0.44	0.23	0.94	0.26	0.18	0.97	0.08	0.25
858	4.29	0.62	0.99	0.39	0.84	0.95	0.55	0.72	0.87	0.59	0.73	0.67	0.61	0.71	0.52	0.54	0.64	0.42	0.55	0.55	0.29	0.6	0.42	0.13	0.52	0.48	0.03	0.56	0.84	0.94	0.24	0.77	0.86	0.21	0.83	0.69	0.17	0.93	0.54	0.25	0.91	0.44	0.23	0.94	0.26	0.18	0.97	0.08	0.25
859	4.295	NaN	NaN	NaN	0.84	0.95	0.55	0.73	0.87	0.59	0.74	0.67	0.61	0.72	0.52	0.54	0.65	0.42	0.55	0.56	0.3	0.6	0.42	0.13	0.52	0.48	0.03	0.56	0.85	0.94	0.24	0.77	0.86	0.21	0.84	0.69	0.17	0.94	0.54	0.25	0.91	0.44	0.23	0.95	0.26	0.18	0.97	0.08	0.25
860	4.3	0.63	0.99	0.39	0.85	0.95	0.55	0.73	0.87	0.59	0.75	0.67	0.61	0.73	0.52	0.54	0.66	0.42	0.55	0.56	0.3	0.6	0.42	0.13	0.52	0.48	0.03	0.56	0.85	0.94	0.24	0.78	0.86	0.21	0.85	0.69	0.17	0.94	0.54	0.25	0.92	0.44	0.23	0.95	0.26	0.18	0.97	0.08	0.25
861	4.305	0.64	0.99	0.39	0.85	0.96	0.55	0.74	0.87	0.59	0.75	0.67	0.61	0.74	0.52	0.54	0.67	0.42	0.55	0.57	0.3	0.6	0.43	0.14	0.52	0.48	0.03	0.56	0.86	0.94	0.24	0.78	0.86	0.21	0.85	0.69	0.17	0.95	0.54	0.25	0.92	0.44	0.23	0.95	0.26	0.18	0.97	0.08	0.25
862	4.31	0.64	0.99	0.39	0.86	0.96	0.55	0.74	0.87	0.58	0.76	0.67	0.61	0.74	0.52	0.54	0.68	0.42	0.55	0.57	0.3	0.6	0.43	0.14	0.52	0.49	0.04	0.56	0.86	0.94	0.24	0.79	0.86	0.2	0.86	0.7	0.17	0.95	0.54	0.25	0.92	0.44	0.23	0.96	0.26	0.18	0.97	0.08	0.25
863	4.315	0.65	0.99	0.38	0.86	0.96	0.55	0.75	0.87	0.58	0.77	0.67	0.61	0.75	0.52	0.54	0.68	0.42	0.56	0.58	0.3	0.6	0.43	0.14	0.53	0.49	0.04	0.56	0.87	0.94	0.24	0.79	0.87	0.2	0.86	0.7	0.17	0.95	0.54	0.25	0.93	0.44	0.23	0.96	0.26	0.18	0.97	0.08	0.25
864	4.32	0.65	0.99	0.38	0.87	0.96	0.54	0.75	0.87	0.58	0.77	0.67	0.61	0.76	0.52	0.54	0.69	0.42	0.56	0.59	0.3	0.6	0.44	0.15	0.53	0.49	0.04	0.56	0.87	0.95	0.24	0.8	0.87	0.2	0.87	0.7	0.17	0.96	0.54	0.25	0.93	0.44	0.23	0.96	0.26	0.18	0.97	0.08	0.25
865	4.325	0.66	0.99	0.38	0.87	0.96	0.54	0.76	0.87	0.58	0.78	0.67	0.61	0.77	0.52	0.55	0.7	0.42	0.56	0.59	0.31	0.6	0.44	0.15	0.53	0.49	0.04	0.56	0.88	0.95	0.24	0.81	0.87	0.2	0.88	0.7	0.17	0.96	0.54	0.25	0.94	0.44	0.23	0.97	0.26	0.18	0.97	0.08	0.25
866	4.33	0.66	0.99	0.38	0.88	0.96	0.54	0.76	0.87	0.58	0.79	0.67	0.61	0.78	0.52	0.55	0.71	0.42	0.56	0.6	0.31	0.6	0.45	0.16	0.53	0.49	0.04	0.56	0.88	0.95	0.24	0.81	0.87	0.2	0.88	0.7	0.17	0.96	0.54	0.25	0.94	0.44	0.23	0.97	0.26	0.18	0.98	0.08	0.25
867	4.335	0.67	0.99	0.38	0.88	0.96	0.54	0.77	0.87	0.58	0.79	0.67	0.61	0.79	0.52	0.55	0.72	0.42	0.56	0.61	0.31	0.61	0.45	0.16	0.53	0.49	0.04	0.56	0.89	0.95	0.24	0.82	0.87	0.2	0.88	0.7	0.17	0.97	0.54	0.25	0.94	0.44	0.23	0.97	0.26	0.18	0.98	0.08	0.25
868	4.34	NaN	NaN	NaN	0.88	0.96	0.54	0.77	0.87	0.58	0.8	0.67	0.61	0.79	0.52	0.55	0.73	0.43	0.56	0.61	0.31	0.61	0.46	0.16	0.53	0.49	0.05	0.56	0.89	0.95	0.24	0.82	0.87	0.2	0.89	0.7	0.17	0.97	0.54	0.25	0.94	0.44	0.23	0.97	0.26	0.18	0.98	0.08	0.25
869	4.345	0.68	0.99	0.38	0.89	0.96	0.54	0.78	0.87	0.58	0.81	0.68	0.61	0.8	0.52	0.55	0.74	0.43	0.56	0.62	0.32	0.61	0.46	0.17	0.53	0.49	0.05	0.56	0.9	0.95	0.24	0.83	0.87	0.2	0.89	0.7	0.16	0.97	0.54	0.25	0.95	0.44	0.23	0.97	0.26	0.18	0.98	0.08	0.26
870	4.35	NaN	NaN	NaN	0.89	0.96	0.54	0.78	0.87	0.58	0.81	0.68	0.61	0.81	0.52	0.55	0.75	0.43	0.56	0.63	0.32	0.61	0.47	0.17	0.53	0.49	0.05	0.56	0.9	0.95	0.24	0.83	0.87	0.2	0.89	0.7	0.16	0.98	0.54	0.25	0.95	0.44	0.22	0.97	0.26	0.18	0.98	0.08	0.26
871	4.355	0.69	1	0.37	0.9	0.97	0.54	0.79	0.87	0.58	0.82	0.68	0.61	0.82	0.52	0.55	0.76	0.43	0.57	0.64	0.32	0.61	0.48	0.18	0.53	0.5	0.05	0.56	0.91	0.95	0.23	0.84	0.87	0.2	0.9	0.7	0.16	0.98	0.54	0.25	0.95	0.44	0.22	0.97	0.26	0.18	0.98	0.08	0.26
872	4.36	NaN	NaN	NaN	0.9	0.97	0.54	0.79	0.88	0.57	0.82	0.68	0.61	0.83	0.52	0.55	0.76	0.43	0.57	0.64	0.32	0.61	0.48	0.18	0.53	0.5	0.06	0.56	0.91	0.95	0.23	0.84	0.88	0.2	0.9	0.7	0.16	0.98	0.54	0.25	0.95	0.44	0.22	0.97	0.26	0.18	0.98	0.08	0.26
873	4.365	0.7	1	0.37	0.9	0.97	0.54	0.79	0.88	0.57	0.83	0.68	0.61	0.84	0.52	0.56	0.77	0.43	0.57	0.65	0.32	0.61	0.49	0.18	0.53	0.5	0.06	0.56	0.92	0.95	0.23	0.85	0.88	0.19	0.9	0.7	0.16	0.98	0.54	0.25	0.95	0.44	0.22	0.97	0.26	0.18	0.98	0.08	0.26
874	4.37	NaN	NaN	NaN	0.91	0.97	0.54	0.8	0.88	0.57	0.83	0.68	0.61	0.84	0.52	0.56	0.78	0.43	0.57	0.66	0.33	0.61	0.5	0.19	0.53	0.51	0.07	0.56	0.93	0.96	0.23	0.85	0.88	0.19	0.91	0.7	0.16	0.99	0.54	0.25	0.95	0.44	0.22	0.97	0.26	0.18	0.98	0.08	0.26
875	4.375	NaN	NaN	NaN	0.91	0.97	0.54	0.8	0.88	0.57	0.84	0.68	0.61	0.85	0.52	0.56	0.79	0.43	0.57	0.67	0.33	0.61	0.5	0.19	0.53	0.51	0.07	0.56	0.93	0.96	0.23	0.86	0.88	0.19	0.91	0.7	0.16	0.99	0.54	0.25	0.95	0.44	0.22	0.97	0.26	0.18	0.98	0.08	0.26
876	4.38	NaN	NaN	NaN	0.92	0.97	0.54	0.8	0.88	0.57	0.84	0.68	0.61	0.86	0.52	0.56	0.8	0.43	0.57	0.68	0.33	0.61	0.51	0.2	0.53	0.51	0.08	0.56	0.93	0.96	0.23	0.86	0.88	0.19	0.92	0.7	0.16	0.99	0.54	0.25	0.96	0.44	0.22	0.97	0.26	0.18	0.98	0.08	0.26
877	4.385	0.71	1	0.37	0.92	0.97	0.54	0.81	0.88	0.57	0.85	0.68	0.61	0.87	0.52	0.56	0.81	0.43	0.57	0.69	0.33	0.61	0.52	0.2	0.53	0.52	0.08	0.56	0.94	0.96	0.23	0.87	0.88	0.19	0.92	0.7	0.16	0.99	0.54	0.25	0.96	0.44	0.22	0.97	0.26	0.18	0.98	0.08	0.26
878	4.39	NaN	NaN	NaN	0.92	0.97	0.54	0.81	0.88	0.57	0.85	0.68	0.61	0.88	0.52	0.56	0.82	0.43	0.57	0.69	0.33	0.61	0.52	0.21	0.53	0.52	0.09	0.56	0.94	0.96	0.23	0.87	0.88	0.19	0.92	0.7	0.16	0.99	0.54	0.25	0.96	0.44	0.22	0.97	0.26	0.18	0.98	0.08	0.26
879	4.395	0.72	1	0.36	0.93	0.97	0.54	0.81	0.88	0.57	0.86	0.68	0.61	0.89	0.52	0.56	0.83	0.43	0.57	0.7	0.34	0.61	0.53	0.21	0.53	0.53	0.09	0.56	0.95	0.96	0.23	0.88	0.88	0.19	0.93	0.7	0.16	1	0.54	0.25	0.96	0.44	0.22	0.97	0.26	0.18	0.98	0.08	0.26
880	4.4	0.73	1.01	0.36	0.93	0.97	0.53	0.82	0.88	0.56	0.86	0.69	0.61	0.89	0.53	0.56	0.84	0.44	0.57	0.71	0.34	0.61	0.54	0.22	0.53	0.53	0.09	0.56	0.95	0.96	0.23	0.88	0.88	0.19	0.93	0.7	0.16	1	0.54	0.25	0.96	0.44	0.22	0.97	0.26	0.18	0.98	0.08	0.26
881	4.405	NaN	NaN	NaN	0.93	0.97	0.53	0.82	0.88	0.56	0.87	0.69	0.61	0.9	0.53	0.56	0.85	0.44	0.57	0.72	0.34	0.62	0.55	0.22	0.53	0.54	0.1	0.56	0.96	0.96	0.23	0.88	0.88	0.19	0.93	0.7	0.16	1	0.54	0.25	0.96	0.44	0.22	0.97	0.26	0.18	0.98	0.08	0.26
882	4.41	NaN	NaN	NaN	0.94	0.97	0.53	0.83	0.88	0.56	0.87	0.69	0.61	0.91	0.53	0.57	0.86	0.44	0.58	0.73	0.34	0.62	0.56	0.23	0.53	0.55	0.1	0.56	0.96	0.96	0.23	0.89	0.88	0.19	0.94	0.7	0.16	1	0.54	0.24	0.96	0.44	0.22	0.98	0.26	0.18	0.98	0.08	0.26
883	4.415	0.74	1.01	0.36	0.94	0.97	0.53	0.83	0.88	0.56	0.88	0.69	0.61	0.92	0.53	0.57	0.87	0.44	0.58	0.74	0.35	0.62	0.56	0.23	0.53	0.55	0.11	0.56	0.97	0.96	0.23	0.89	0.88	0.19	0.94	0.7	0.16	1	0.54	0.24	0.96	0.44	0.22	0.98	0.26	0.18	0.98	0.08	0.26
884	4.42	0.74	1.01	0.36	0.94	0.97	0.53	0.83	0.88	0.56	0.88	0.69	0.61	0.93	0.53	0.57	0.88	0.44	0.58	0.75	0.35	0.62	0.57	0.23	0.53	0.56	0.11	0.57	0.97	0.96	0.23	0.9	0.89	0.19	0.94	0.71	0.16	1	0.54	0.24	0.97	0.44	0.22	0.98	0.25	0.18	0.98	0.08	0.26
885	4.425	NaN	NaN	NaN	0.95	0.98	0.53	0.84	0.88	0.56	0.89	0.69	0.61	0.94	0.53	0.57	0.89	0.44	0.58	0.75	0.35	0.62	0.58	0.24	0.53	0.57	0.12	0.57	0.97	0.96	0.23	0.9	0.89	0.19	0.95	0.71	0.16	1.01	0.54	0.24	0.97	0.44	0.22	0.98	0.25	0.18	0.98	0.08	0.26
886	4.43	0.75	1.01	0.36	0.95	0.98	0.53	0.84	0.89	0.56	0.89	0.69	0.61	0.94	0.54	0.57	0.9	0.44	0.58	0.76	0.36	0.62	0.59	0.24	0.53	0.58	0.12	0.57	0.98	0.96	0.23	0.9	0.89	0.19	0.95	0.71	0.16	1.01	0.54	0.24	0.97	0.44	0.22	0.98	0.25	0.18	0.98	0.08	0.26
887	4.435	0.76	1.01	0.36	0.95	0.98	0.53	0.84	0.89	0.56	0.9	0.7	0.61	0.95	0.54	0.57	0.9	0.45	0.58	0.77	0.36	0.62	0.6	0.24	0.53	0.59	0.12	0.57	0.98	0.96	0.23	0.91	0.89	0.19	0.95	0.71	0.16	1.01	0.54	0.24	0.97	0.44	0.22	0.98	0.25	0.18	0.98	0.08	0.26
888	4.44	0.76	1.01	0.35	0.96	0.98	0.53	0.85	0.89	0.56	0.91	0.7	0.61	0.96	0.54	0.57	0.91	0.45	0.58	0.78	0.36	0.62	0.61	0.25	0.53	0.59	0.13	0.57	0.99	0.96	0.23	0.91	0.89	0.19	0.95	0.71	0.16	1.01	0.54	0.24	0.97	0.44	0.22	0.98	0.25	0.18	0.98	0.08	0.26
889	4.445	0.76	1.01	0.35	0.96	0.98	0.53	0.85	0.89	0.56	0.91	0.7	0.61	0.97	0.54	0.57	0.92	0.45	0.58	0.79	0.36	0.62	0.61	0.25	0.53	0.6	0.13	0.57	0.99	0.96	0.23	0.92	0.89	0.19	0.96	0.71	0.16	1.01	0.54	0.24	0.97	0.44	0.22	0.98	0.25	0.18	0.98	0.08	0.26
890	4.45	0.77	1.01	0.35	0.97	0.98	0.53	0.86	0.89	0.56	0.92	0.7	0.61	0.98	0.54	0.57	0.93	0.45	0.58	0.8	0.37	0.62	0.62	0.25	0.53	0.61	0.13	0.57	0.99	0.96	0.23	0.92	0.89	0.18	0.96	0.71	0.15	1.01	0.54	0.24	0.97	0.44	0.22	0.98	0.25	0.18	0.98	0.08	0.25
891	4.455	0.77	1.01	0.35	0.97	0.98	0.53	0.86	0.89	0.56	0.92	0.7	0.61	0.98	0.55	0.57	0.94	0.45	0.58	0.8	0.37	0.62	0.63	0.25	0.53	0.62	0.13	0.57	1	0.97	0.23	0.92	0.89	0.18	0.96	0.71	0.15	1.01	0.54	0.24	0.97	0.44	0.22	0.98	0.25	0.18	0.98	0.08	0.25
892	4.46	0.77	1.01	0.35	0.97	0.98	0.53	0.86	0.89	0.56	0.93	0.7	0.61	0.99	0.55	0.57	0.95	0.46	0.58	0.81	0.37	0.62	0.64	0.25	0.53	0.63	0.14	0.57	1	0.97	0.23	0.93	0.89	0.18	0.97	0.71	0.15	1.02	0.54	0.24	0.97	0.44	0.22	0.98	0.25	0.18	0.98	0.08	0.25
893	4.465	0.78	1.01	0.35	0.98	0.98	0.53	0.87	0.89	0.56	0.93	0.7	0.61	1	0.55	0.58	0.95	0.46	0.58	0.82	0.37	0.62	0.65	0.26	0.53	0.64	0.14	0.57	1.01	0.97	0.23	0.93	0.89	0.18	0.97	0.71	0.15	1.02	0.54	0.24	0.97	0.44	0.22	0.98	0.25	0.18	0.98	0.08	0.25
894	4.47	0.78	1.01	0.35	0.98	0.98	0.53	0.87	0.89	0.56	0.94	0.7	0.61	1.01	0.55	0.58	0.96	0.46	0.58	0.83	0.37	0.62	0.66	0.26	0.53	0.65	0.14	0.57	1.01	0.97	0.23	0.93	0.89	0.18	0.97	0.71	0.15	1.02	0.54	0.24	0.97	0.44	0.22	0.98	0.25	0.18	0.98	0.08	0.25
895	4.475	0.79	1.02	0.35	0.98	0.98	0.53	0.88	0.89	0.56	0.95	0.71	0.61	1.01	0.55	0.58	0.97	0.46	0.58	0.84	0.37	0.62	0.67	0.26	0.53	0.66	0.14	0.57	1.01	0.97	0.23	0.94	0.89	0.18	0.97	0.71	0.15	1.02	0.54	0.24	0.97	0.44	0.22	0.98	0.25	0.18	0.98	0.08	0.25
896	4.48	0.79	1.02	0.35	0.99	0.98	0.53	0.88	0.9	0.56	0.95	0.71	0.61	1.02	0.56	0.58	0.98	0.46	0.59	0.85	0.38	0.62	0.67	0.26	0.53	0.67	0.14	0.57	1.02	0.97	0.23	0.94	0.89	0.18	0.98	0.71	0.15	1.02	0.54	0.24	0.97	0.44	0.22	0.98	0.25	0.18	0.98	0.08	0.25
897	4.485	0.79	1.02	0.35	0.99	0.99	0.53	0.88	0.9	0.56	0.96	0.71	0.61	1.03	0.56	0.58	0.99	0.47	0.59	0.85	0.38	0.62	0.68	0.26	0.53	0.68	0.14	0.57	1.02	0.97	0.22	0.94	0.89	0.18	0.98	0.71	0.15	1.02	0.54	0.24	0.98	0.44	0.22	0.98	0.25	0.18	0.98	0.08	0.25
898	4.49	0.8	1.02	0.35	1	0.99	0.53	0.89	0.9	0.56	0.96	0.71	0.61	1.04	0.56	0.58	1	0.47	0.59	0.86	0.38	0.62	0.69	0.26	0.53	0.69	0.14	0.57	1.02	0.97	0.22	0.95	0.89	0.18	0.98	0.71	0.15	1.02	0.54	0.24	0.98	0.44	0.22	0.98	0.25	0.17	0.97	0.08	0.25
899	4.495	0.8	1.02	0.35	1	0.99	0.53	0.89	0.9	0.56	0.97	0.71	0.61	1.04	0.56	0.58	1	0.47	0.59	0.87	0.38	0.62	0.71	0.26	0.53	0.7	0.14	0.57	1.03	0.97	0.22	0.95	0.89	0.18	0.98	0.71	0.15	1.02	0.54	0.24	0.98	0.44	0.22	0.98	0.25	0.17	0.97	0.08	0.25
900	4.5	0.81	1.02	0.35	1	0.99	0.53	0.9	0.9	0.56	0.97	0.71	0.61	1.05	0.56	0.58	1.01	0.47	0.59	0.88	0.38	0.62	0.72	0.25	0.53	0.71	0.14	0.57	1.03	0.97	0.22	0.95	0.89	0.18	0.99	0.71	0.15	1.02	0.54	0.24	0.98	0.44	0.22	0.98	0.25	0.17	0.97	0.08	0.26
901	4.505	0.81	1.02	0.35	1.01	0.99	0.53	0.9	0.9	0.56	0.98	0.71	0.61	1.06	0.57	0.58	1.02	0.47	0.59	0.89	0.38	0.62	0.73	0.25	0.53	0.72	0.13	0.57	1.04	0.97	0.22	0.96	0.89	0.18	0.99	0.71	0.15	1.03	0.54	0.24	0.98	0.44	0.22	0.98	0.25	0.17	0.97	0.08	0.26
902	4.51	0.81	1.02	0.35	1.01	0.99	0.53	0.9	0.9	0.56	0.99	0.72	0.61	1.06	0.57	0.58	1.03	0.47	0.59	0.9	0.38	0.62	0.74	0.25	0.53	0.73	0.13	0.57	1.04	0.97	0.22	0.96	0.89	0.18	0.99	0.71	0.15	1.03	0.54	0.24	0.98	0.44	0.22	0.98	0.25	0.17	0.97	0.08	0.26
903	4.515	0.82	1.02	0.35	1.01	0.99	0.53	0.91	0.9	0.56	0.99	0.72	0.61	1.07	0.57	0.58	1.03	0.48	0.59	0.91	0.38	0.62	0.75	0.25	0.53	0.75	0.13	0.57	1.04	0.97	0.22	0.96	0.89	0.18	0.99	0.71	0.15	1.03	0.54	0.24	0.98	0.44	0.21	0.98	0.25	0.17	0.97	0.08	0.26
904	4.52	0.82	1.02	0.35	1.02	0.99	0.52	0.91	0.9	0.56	1	0.72	0.61	1.08	0.57	0.58	1.04	0.48	0.59	0.92	0.38	0.62	0.76	0.25	0.53	0.76	0.13	0.57	1.05	0.97	0.22	0.97	0.89	0.18	0.99	0.71	0.15	1.03	0.54	0.24	0.98	0.44	0.21	0.98	0.25	0.17	0.97	0.08	0.26
905	4.525	0.82	1.02	0.35	1.02	0.99	0.52	0.92	0.9	0.56	1	0.72	0.61	1.08	0.57	0.58	1.05	0.48	0.59	0.93	0.38	0.62	0.77	0.24	0.53	0.77	0.13	0.57	1.05	0.97	0.22	0.97	0.89	0.18	1	0.71	0.15	1.03	0.54	0.24	0.98	0.44	0.21	0.98	0.25	0.17	0.97	0.08	0.26
906	4.53	0.83	1.02	0.35	1.03	0.99	0.52	0.92	0.9	0.56	1.01	0.72	0.61	1.09	0.58	0.58	1.06	0.48	0.59	0.93	0.38	0.62	0.78	0.24	0.53	0.78	0.12	0.57	1.05	0.97	0.22	0.98	0.89	0.18	1	0.71	0.15	1.03	0.54	0.24	0.98	0.44	0.21	0.98	0.25	0.17	0.97	0.08	0.26
907	4.535	0.83	1.02	0.35	1.03	0.99	0.52	0.92	0.91	0.56	1.01	0.72	0.61	1.1	0.58	0.58	1.06	0.48	0.59	0.94	0.38	0.62	0.79	0.24	0.53	0.8	0.12	0.57	1.06	0.97	0.22	0.98	0.89	0.18	1	0.71	0.15	1.03	0.54	0.24	0.98	0.44	0.21	0.98	0.25	0.17	0.97	0.08	0.26
908	4.54	0.83	1.02	0.34	1.03	0.99	0.52	0.93	0.91	0.56	1.02	0.72	0.61	1.1	0.58	0.58	1.07	0.48	0.59	0.95	0.38	0.62	0.8	0.24	0.53	0.81	0.12	0.57	1.06	0.97	0.22	0.98	0.89	0.18	1	0.71	0.15	1.03	0.54	0.24	0.98	0.44	0.21	0.98	0.25	0.17	0.97	0.08	0.26
909	4.545	0.84	1.02	0.34	1.04	0.99	0.52	0.93	0.91	0.56	1.02	0.72	0.61	1.11	0.58	0.58	1.08	0.48	0.59	0.96	0.37	0.62	0.81	0.23	0.53	0.82	0.12	0.57	1.06	0.97	0.22	0.99	0.89	0.18	1.01	0.71	0.15	1.03	0.54	0.24	0.98	0.44	0.21	0.98	0.25	0.17	0.97	0.08	0.26
910	4.55	0.84	1.02	0.34	1.04	0.99	0.52	0.93	0.91	0.56	1.03	0.72	0.61	1.12	0.58	0.58	1.09	0.48	0.59	0.97	0.37	0.62	0.82	0.23	0.53	0.84	0.11	0.57	1.07	0.97	0.22	0.99	0.89	0.18	1.01	0.71	0.15	1.03	0.54	0.24	0.98	0.44	0.21	0.98	0.25	0.17	0.97	0.08	0.26
911	4.555	0.85	1.02	0.34	1.05	0.99	0.52	0.94	0.91	0.56	1.03	0.73	0.61	1.12	0.58	0.58	1.09	0.48	0.59	0.98	0.37	0.62	0.84	0.23	0.53	0.85	0.11	0.57	1.07	0.97	0.22	0.99	0.89	0.18	1.01	0.71	0.15	1.04	0.54	0.24	0.98	0.44	0.21	0.98	0.25	0.17	0.97	0.08	0.26
912	4.56	0.85	1.02	0.34	1.05	0.99	0.52	0.94	0.91	0.56	1.04	0.73	0.61	1.13	0.58	0.58	1.1	0.48	0.59	0.99	0.37	0.62	0.85	0.22	0.53	0.87	0.1	0.57	1.08	0.97	0.22	1	0.89	0.18	1.01	0.71	0.15	1.04	0.54	0.24	0.98	0.44	0.21	0.98	0.25	0.17	0.97	0.08	0.26
913	4.565	0.85	1.02	0.34	1.05	0.99	0.52	0.95	0.91	0.56	1.04	0.73	0.61	1.13	0.59	0.58	1.11	0.49	0.59	1	0.37	0.62	0.86	0.22	0.53	0.88	0.1	0.57	1.08	0.97	0.22	1	0.89	0.18	1.01	0.71	0.15	1.04	0.54	0.24	0.99	0.44	0.21	0.98	0.25	0.17	0.97	0.08	0.26
914	4.57	0.86	1.02	0.34	1.06	0.99	0.52	0.95	0.91	0.56	1.05	0.73	0.61	1.14	0.59	0.58	1.11	0.49	0.59	1.01	0.37	0.62	0.87	0.21	0.53	0.9	0.1	0.57	1.08	0.97	0.22	1	0.89	0.18	1.02	0.71	0.15	1.04	0.54	0.24	0.99	0.44	0.21	0.99	0.25	0.17	0.97	0.08	0.26
915	4.575	0.86	1.02	0.34	1.06	0.99	0.52	0.95	0.91	0.56	1.05	0.73	0.61	1.15	0.59	0.58	1.12	0.49	0.59	1.02	0.37	0.62	0.88	0.21	0.53	0.91	0.09	0.57	1.09	0.97	0.22	1.01	0.89	0.18	1.02	0.71	0.15	1.04	0.54	0.24	0.99	0.45	0.21	0.99	0.25	0.17	0.97	0.08	0.26
916	4.58	0.86	1.02	0.34	1.06	0.99	0.52	0.96	0.91	0.56	1.06	0.73	0.61	1.15	0.59	0.58	1.13	0.49	0.59	1.03	0.37	0.62	0.9	0.21	0.53	0.93	0.09	0.57	1.09	0.97	0.22	1.01	0.89	0.18	1.02	0.71	0.15	1.04	0.54	0.24	0.99	0.44	0.21	0.99	0.25	0.17	0.97	0.08	0.26
917	4.585	0.87	1.02	0.34	1.07	0.99	0.52	0.96	0.91	0.56	1.06	0.73	0.61	1.16	0.59	0.58	1.13	0.49	0.59	1.03	0.36	0.62	0.91	0.2	0.53	0.94	0.09	0.57	1.09	0.97	0.22	1.01	0.89	0.18	1.02	0.71	0.15	1.04	0.54	0.24	0.99	0.44	0.21	0.99	0.25	0.17	0.97	0.08	0.26
918	4.59	0.87	1.02	0.34	1.07	0.99	0.52	0.96	0.91	0.56	1.07	0.73	0.61	1.16	0.59	0.58	1.14	0.49	0.59	1.04	0.36	0.62	0.92	0.2	0.53	0.96	0.08	0.57	1.1	0.97	0.22	1.02	0.89	0.18	1.03	0.71	0.15	1.05	0.54	0.24	0.99	0.44	0.21	0.99	0.25	0.17	0.97	0.08	0.26
919	4.595	0.88	1.02	0.34	1.07	0.99	0.52	0.97	0.91	0.56	1.07	0.73	0.61	1.17	0.59	0.58	1.15	0.49	0.58	1.05	0.36	0.62	0.93	0.19	0.53	0.97	0.08	0.57	1.1	0.97	0.22	1.02	0.89	0.18	1.03	0.71	0.15	1.05	0.54	0.24	0.99	0.44	0.21	0.99	0.25	0.17	0.97	0.08	0.26
920	4.6	0.88	1.02	0.34	1.08	0.99	0.52	0.97	0.91	0.56	1.08	0.73	0.61	1.17	0.59	0.58	1.15	0.49	0.58	1.06	0.36	0.62	0.94	0.19	0.53	0.99	0.08	0.57	1.1	0.97	0.22	1.02	0.89	0.18	1.03	0.71	0.15	1.05	0.54	0.24	0.99	0.44	0.21	0.99	0.25	0.17	0.97	0.08	0.26
921	4.605	0.88	1.02	0.34	1.08	0.99	0.52	0.97	0.91	0.56	1.08	0.73	0.61	1.18	0.59	0.58	1.16	0.49	0.58	1.07	0.36	0.62	0.96	0.18	0.53	1	0.07	0.57	1.11	0.97	0.22	1.03	0.89	0.18	1.03	0.71	0.15	1.05	0.53	0.24	1	0.44	0.21	0.99	0.25	0.17	0.97	0.08	0.26
922	4.61	0.89	1.02	0.34	1.08	0.99	0.52	0.98	0.9	0.55	1.09	0.73	0.61	1.18	0.59	0.58	1.17	0.49	0.58	1.08	0.35	0.62	0.97	0.18	0.53	1.02	0.07	0.57	1.11	0.97	0.22	1.03	0.89	0.18	1.04	0.71	0.15	1.06	0.53	0.24	1	0.44	0.21	0.99	0.25	0.17	0.97	0.08	0.26
923	4.615	0.89	1.02	0.34	1.09	0.99	0.52	0.98	0.9	0.55	1.09	0.73	0.61	1.19	0.59	0.58	1.17	0.49	0.58	1.09	0.35	0.62	0.98	0.17	0.53	1.03	0.06	0.57	1.12	0.97	0.22	1.03	0.89	0.18	1.04	0.71	0.15	1.06	0.53	0.24	1	0.44	0.21	0.99	0.25	0.17	0.98	0.08	0.26
924	4.62	0.89	1.02	0.34	1.09	0.99	0.52	0.98	0.9	0.55	1.1	0.73	0.61	1.19	0.6	0.57	1.18	0.49	0.58	1.1	0.35	0.62	1	0.17	0.53	1.05	0.06	0.57	1.12	0.97	0.22	1.04	0.89	0.18	1.04	0.71	0.15	1.06	0.53	0.24	1	0.44	0.21	0.99	0.25	0.17	0.98	0.08	0.26
925	4.625	0.9	1.02	0.34	1.09	0.99	0.52	0.99	0.9	0.55	1.1	0.73	0.61	1.2	0.6	0.57	1.18	0.49	0.58	1.11	0.35	0.62	1.01	0.16	0.53	1.07	0.06	0.57	1.12	0.97	0.22	1.04	0.89	0.18	1.05	0.71	0.15	1.06	0.53	0.24	1	0.44	0.21	0.99	0.25	0.17	0.98	0.08	0.26
926	4.63	0.9	1.02	0.34	1.1	0.99	0.52	0.99	0.9	0.55	1.1	0.73	0.61	1.2	0.6	0.57	1.19	0.49	0.58	1.12	0.35	0.62	1.02	0.16	0.53	1.08	0.06	0.57	1.13	0.97	0.22	1.05	0.89	0.18	1.05	0.71	0.15	1.07	0.53	0.24	1.01	0.44	0.21	0.99	0.25	0.17	0.98	0.08	0.26
927	4.635	0.91	1.02	0.34	1.1	0.99	0.52	1	0.9	0.55	1.11	0.73	0.61	1.21	0.6	0.57	1.19	0.49	0.58	1.13	0.34	0.62	1.04	0.16	0.53	1.1	0.05	0.57	1.13	0.97	0.22	1.05	0.89	0.18	1.05	0.71	0.15	1.07	0.53	0.24	1.01	0.44	0.21	1	0.25	0.17	0.98	0.08	0.26
928	4.64	0.91	1.02	0.34	1.11	0.99	0.52	1	0.9	0.55	1.11	0.73	0.61	1.21	0.6	0.57	1.2	0.49	0.58	1.14	0.34	0.62	1.05	0.15	0.53	1.12	0.05	0.57	1.13	0.96	0.22	1.05	0.89	0.18	1.06	0.71	0.15	1.07	0.53	0.24	1.01	0.44	0.21	1	0.25	0.17	0.98	0.08	0.26
929	4.645	0.91	1.02	0.34	1.11	0.99	0.52	1	0.9	0.55	1.12	0.73	0.61	1.22	0.6	0.57	1.2	0.49	0.58	1.14	0.34	0.62	1.07	0.15	0.53	1.13	0.05	0.57	1.14	0.96	0.22	1.06	0.89	0.18	1.06	0.71	0.15	1.07	0.53	0.24	1.01	0.44	0.21	1	0.25	0.17	0.98	0.08	0.26
930	4.65	0.92	1.02	0.34	1.11	0.99	0.52	1.01	0.9	0.55	1.12	0.73	0.61	1.22	0.6	0.57	1.21	0.49	0.58	1.15	0.34	0.62	1.08	0.14	0.53	1.15	0.04	0.57	1.14	0.96	0.22	1.06	0.89	0.18	1.06	0.71	0.15	1.07	0.53	0.24	1.01	0.44	0.21	1	0.25	0.17	0.98	0.08	0.26
931	4.655	0.92	1.02	0.34	1.12	0.99	0.52	1.01	0.9	0.55	1.12	0.73	0.61	1.22	0.6	0.57	1.21	0.49	0.58	1.16	0.34	0.62	1.09	0.14	0.53	1.16	0.04	0.57	1.15	0.96	0.22	1.06	0.89	0.18	1.07	0.71	0.15	1.08	0.53	0.24	1.02	0.44	0.21	1	0.25	0.17	0.98	0.08	0.26
932	4.66	0.92	1.02	0.34	1.12	0.99	0.52	1.01	0.9	0.55	1.13	0.73	0.61	1.23	0.6	0.57	1.22	0.49	0.58	1.17	0.33	0.62	1.11	0.14	0.53	1.18	0.04	0.57	1.15	0.96	0.22	1.07	0.89	0.18	1.07	0.7	0.15	1.08	0.53	0.24	1.02	0.44	0.21	1	0.25	0.17	0.98	0.08	0.26
933	4.665	0.93	1.02	0.34	1.12	0.99	0.52	1.02	0.9	0.55	1.13	0.73	0.61	1.23	0.59	0.57	1.22	0.49	0.58	1.18	0.33	0.62	1.12	0.13	0.53	1.2	0.04	0.58	1.15	0.96	0.22	1.07	0.89	0.18	1.08	0.7	0.15	1.08	0.53	0.24	1.02	0.44	0.21	1	0.25	0.17	0.98	0.08	0.26
934	4.67	0.93	1.02	0.34	1.13	0.99	0.52	1.02	0.9	0.55	1.13	0.73	0.61	1.23	0.59	0.57	1.23	0.49	0.58	1.19	0.33	0.62	1.14	0.13	0.53	1.21	0.04	0.58	1.16	0.96	0.22	1.08	0.89	0.18	1.08	0.7	0.15	1.09	0.53	0.24	1.02	0.44	0.21	1	0.25	0.17	0.98	0.08	0.26
935	4.675	0.93	1.02	0.34	1.13	0.99	0.52	1.02	0.9	0.55	1.14	0.73	0.61	1.24	0.59	0.57	1.23	0.49	0.58	1.19	0.33	0.62	1.15	0.12	0.54	1.23	0.04	0.58	1.16	0.96	0.22	1.08	0.89	0.18	1.08	0.7	0.15	1.09	0.53	0.24	1.02	0.44	0.21	1	0.25	0.17	0.98	0.08	0.26
936	4.68	0.94	1.02	0.34	1.14	0.98	0.52	1.03	0.9	0.55	1.14	0.73	0.61	1.24	0.59	0.57	1.23	0.48	0.57	1.2	0.33	0.62	1.16	0.12	0.54	1.25	0.03	0.58	1.16	0.96	0.22	1.08	0.89	0.18	1.09	0.7	0.15	1.09	0.53	0.24	1.03	0.44	0.21	1.01	0.25	0.17	0.98	0.09	0.26
937	4.685	0.94	1.02	0.34	1.14	0.98	0.52	1.03	0.9	0.55	1.14	0.73	0.61	1.24	0.59	0.57	1.24	0.48	0.57	1.21	0.33	0.62	1.18	0.12	0.54	1.26	0.03	0.58	1.17	0.96	0.22	1.09	0.89	0.18	1.09	0.7	0.15	1.09	0.53	0.24	1.03	0.44	0.21	1.01	0.25	0.17	0.98	0.09	0.26
938	4.69	0.95	1.02	0.34	1.14	0.98	0.52	1.03	0.9	0.55	1.15	0.72	0.61	1.24	0.59	0.57	1.24	0.48	0.57	1.22	0.32	0.62	1.19	0.12	0.54	1.28	0.03	0.58	1.17	0.96	0.22	1.09	0.89	0.18	1.09	0.7	0.15	1.09	0.53	0.24	1.03	0.44	0.21	1.01	0.25	0.17	0.98	0.09	0.26
939	4.695	0.95	1.02	0.34	1.15	0.98	0.52	1.04	0.9	0.55	1.15	0.72	0.61	1.25	0.59	0.56	1.25	0.48	0.57	1.22	0.32	0.61	1.21	0.11	0.54	1.3	0.03	0.58	1.18	0.96	0.22	1.1	0.89	0.18	1.1	0.7	0.15	1.1	0.53	0.24	1.03	0.44	0.21	1.01	0.25	0.17	0.98	0.09	0.26
940	4.7	0.95	1.02	0.34	1.15	0.98	0.52	1.04	0.9	0.55	1.15	0.72	0.61	1.25	0.59	0.56	1.25	0.48	0.57	1.23	0.32	0.61	1.22	0.11	0.54	1.31	0.03	0.58	1.18	0.96	0.22	1.1	0.88	0.18	1.1	0.7	0.15	1.1	0.53	0.24	1.03	0.44	0.21	1.01	0.25	0.17	0.98	0.09	0.26
941	4.705	0.96	1.02	0.34	1.16	0.98	0.52	1.05	0.9	0.55	1.15	0.72	0.61	1.25	0.59	0.56	1.25	0.48	0.57	1.24	0.32	0.61	1.23	0.11	0.54	1.33	0.03	0.58	1.19	0.96	0.22	1.1	0.88	0.18	1.1	0.7	0.15	1.1	0.53	0.24	1.03	0.44	0.21	1.01	0.25	0.17	0.98	0.09	0.26
942	4.71	0.96	1.02	0.34	1.16	0.98	0.52	1.05	0.9	0.55	1.16	0.72	0.61	1.25	0.58	0.56	1.25	0.48	0.57	1.24	0.32	0.61	1.25	0.11	0.54	1.34	0.03	0.58	1.19	0.96	0.22	1.11	0.88	0.18	1.11	0.7	0.15	1.1	0.53	0.24	1.04	0.44	0.21	1.01	0.25	0.17	0.98	0.09	0.26
943	4.715	0.97	1.02	0.34	1.16	0.98	0.52	1.05	0.9	0.55	1.16	0.72	0.61	1.26	0.58	0.56	1.26	0.48	0.57	1.25	0.32	0.61	1.26	0.11	0.54	1.36	0.03	0.59	1.19	0.96	0.22	1.11	0.88	0.18	1.11	0.7	0.15	1.1	0.53	0.24	1.04	0.44	0.21	1.01	0.25	0.17	0.98	0.09	0.26
944	4.72	0.97	1.01	0.34	1.17	0.98	0.52	1.06	0.9	0.55	1.16	0.72	0.61	1.26	0.58	0.56	1.26	0.48	0.57	1.26	0.32	0.61	1.27	0.11	0.54	1.37	0.04	0.59	1.2	0.96	0.22	1.12	0.88	0.18	1.11	0.7	0.15	1.11	0.53	0.24	1.04	0.44	0.21	1.01	0.25	0.17	0.98	0.09	0.26
945	4.725	0.98	1.01	0.34	1.17	0.98	0.52	1.06	0.9	0.55	1.16	0.71	0.61	1.26	0.58	0.56	1.26	0.47	0.57	1.26	0.32	0.61	1.29	0.1	0.54	1.39	0.04	0.59	1.2	0.96	0.22	1.12	0.88	0.18	1.12	0.7	0.15	1.11	0.53	0.24	1.04	0.44	0.21	1.01	0.25	0.17	0.98	0.09	0.26
946	4.73	0.98	1.01	0.34	1.18	0.98	0.52	1.07	0.89	0.55	1.17	0.71	0.61	1.26	0.58	0.56	1.27	0.47	0.56	1.27	0.31	0.61	1.3	0.1	0.54	1.4	0.04	0.59	1.21	0.96	0.22	1.12	0.88	0.18	1.12	0.7	0.15	1.11	0.52	0.24	1.04	0.44	0.21	1.01	0.25	0.17	0.98	0.09	0.26
947	4.735	0.98	1.01	0.34	1.18	0.98	0.52	1.07	0.89	0.55	1.17	0.71	0.61	1.26	0.57	0.56	1.27	0.47	0.56	1.28	0.31	0.61	1.31	0.1	0.54	1.41	0.04	0.59	1.21	0.96	0.22	1.13	0.88	0.18	1.12	0.7	0.15	1.11	0.52	0.24	1.04	0.44	0.21	1.02	0.25	0.17	0.98	0.09	0.26
948	4.74	0.99	1.01	0.34	1.18	0.98	0.53	1.07	0.89	0.55	1.17	0.71	0.61	1.27	0.57	0.56	1.27	0.47	0.56	1.28	0.31	0.61	1.32	0.1	0.54	1.43	0.04	0.59	1.21	0.96	0.22	1.13	0.88	0.18	1.13	0.7	0.15	1.12	0.52	0.24	1.05	0.44	0.21	1.02	0.25	0.17	0.98	0.09	0.26
949	4.745	0.99	1.01	0.34	1.19	0.98	0.53	1.08	0.89	0.55	1.17	0.71	0.61	1.27	0.57	0.56	1.27	0.47	0.56	1.29	0.31	0.61	1.34	0.1	0.54	1.44	0.05	0.59	1.22	0.96	0.22	1.14	0.88	0.18	1.13	0.7	0.15	1.12	0.52	0.24	1.05	0.44	0.21	1.02	0.25	0.17	0.98	0.09	0.26
950	4.75	1	1.01	0.34	1.19	0.98	0.53	1.08	0.89	0.55	1.17	0.7	0.61	1.27	0.57	0.56	1.28	0.47	0.56	1.29	0.31	0.61	1.35	0.1	0.54	1.45	0.05	0.6	1.22	0.96	0.22	1.14	0.88	0.18	1.13	0.7	0.15	1.12	0.52	0.24	1.05	0.44	0.21	1.02	0.25	0.17	0.98	0.09	0.26
951	4.755	1	1.01	0.34	1.2	0.98	0.53	1.09	0.89	0.55	1.18	0.7	0.61	1.27	0.56	0.56	1.28	0.47	0.56	1.3	0.31	0.61	1.36	0.1	0.54	1.46	0.05	0.6	1.23	0.95	0.22	1.14	0.88	0.18	1.14	0.7	0.15	1.12	0.52	0.24	1.05	0.44	0.21	1.02	0.25	0.17	0.98	0.09	0.26
952	4.76	1.01	1.01	0.34	1.2	0.97	0.53	1.09	0.89	0.55	1.18	0.7	0.61	1.28	0.56	0.56	1.28	0.46	0.56	1.31	0.31	0.61	1.37	0.1	0.54	1.48	0.05	0.6	1.23	0.95	0.22	1.15	0.88	0.18	1.14	0.7	0.15	1.13	0.52	0.24	1.05	0.44	0.21	1.02	0.25	0.18	0.98	0.09	0.26
953	4.765	1.01	1.01	0.34	1.21	0.97	0.53	1.1	0.89	0.55	1.18	0.7	0.61	1.28	0.56	0.56	1.29	0.46	0.55	1.31	0.31	0.61	1.38	0.1	0.54	1.49	0.06	0.6	1.24	0.95	0.22	1.15	0.88	0.18	1.14	0.69	0.15	1.13	0.52	0.24	1.06	0.44	0.21	1.02	0.25	0.18	0.98	0.09	0.26
954	4.77	1.02	1.01	0.34	1.21	0.97	0.53	1.1	0.89	0.55	1.19	0.7	0.61	1.28	0.56	0.56	1.29	0.46	0.55	1.32	0.31	0.61	1.39	0.1	0.54	1.5	0.06	0.6	1.24	0.95	0.22	1.16	0.88	0.18	1.15	0.69	0.15	1.13	0.52	0.24	1.06	0.44	0.21	1.02	0.25	0.18	0.98	0.09	0.26
955	4.775	1.02	1.01	0.34	1.22	0.97	0.53	1.11	0.88	0.55	1.19	0.69	0.61	1.28	0.56	0.56	1.29	0.46	0.55	1.33	0.31	0.6	1.4	0.1	0.54	1.51	0.06	0.6	1.25	0.95	0.22	1.16	0.88	0.18	1.15	0.69	0.15	1.14	0.52	0.24	1.06	0.44	0.22	1.02	0.25	0.18	0.98	0.09	0.26
956	4.78	1.02	1	0.34	1.22	0.97	0.53	1.11	0.88	0.55	1.19	0.69	0.61	1.29	0.55	0.56	1.3	0.46	0.55	1.33	0.31	0.6	1.41	0.1	0.54	1.52	0.06	0.6	1.25	0.95	0.22	1.17	0.87	0.18	1.15	0.69	0.15	1.14	0.52	0.24	1.06	0.44	0.22	1.03	0.25	0.18	0.98	0.09	0.26
957	4.785	1.03	1	0.35	1.23	0.97	0.53	1.12	0.88	0.55	1.2	0.69	0.61	1.29	0.55	0.56	1.3	0.46	0.55	1.34	0.31	0.6	1.42	0.1	0.54	1.53	0.07	0.6	1.26	0.95	0.22	1.17	0.87	0.18	1.16	0.69	0.15	1.14	0.52	0.24	1.07	0.44	0.22	1.03	0.25	0.18	0.98	0.09	0.26
958	4.79	1.03	1	0.35	1.23	0.97	0.53	1.12	0.88	0.56	1.2	0.69	0.61	1.3	0.55	0.56	1.31	0.46	0.55	1.34	0.3	0.6	1.43	0.1	0.54	1.54	0.07	0.6	1.26	0.95	0.22	1.18	0.87	0.18	1.16	0.69	0.15	1.15	0.52	0.24	1.07	0.44	0.22	1.03	0.25	0.18	0.98	0.09	0.26
959	4.795	1.04	1	0.35	1.24	0.97	0.53	1.13	0.88	0.56	1.2	0.69	0.61	1.3	0.55	0.56	1.31	0.46	0.55	1.35	0.3	0.6	1.43	0.1	0.54	1.55	0.07	0.6	1.26	0.95	0.22	1.18	0.87	0.18	1.17	0.69	0.15	1.15	0.52	0.24	1.07	0.44	0.22	1.03	0.25	0.18	0.98	0.09	0.26
960	4.8	1.04	1	0.35	1.24	0.97	0.53	1.13	0.88	0.56	1.21	0.69	0.61	1.3	0.55	0.56	1.32	0.46	0.55	1.35	0.3	0.6	1.44	0.1	0.54	1.55	0.07	0.6	1.27	0.95	0.22	1.18	0.87	0.18	1.17	0.69	0.15	1.15	0.51	0.24	1.07	0.44	0.22	1.03	0.25	0.18	0.98	0.09	0.26
961	4.805	1.05	1	0.35	1.25	0.96	0.53	1.14	0.88	0.56	1.21	0.69	0.61	1.31	0.55	0.55	1.32	0.45	0.55	1.36	0.3	0.6	1.45	0.1	0.54	1.56	0.07	0.59	1.27	0.95	0.22	1.19	0.87	0.18	1.17	0.69	0.15	1.16	0.51	0.24	1.08	0.44	0.22	1.03	0.25	0.18	0.98	0.09	0.26
962	4.81	1.05	1	0.35	1.25	0.96	0.53	1.14	0.88	0.56	1.22	0.69	0.61	1.32	0.55	0.55	1.33	0.45	0.55	1.37	0.3	0.6	1.45	0.1	0.54	1.56	0.07	0.59	1.28	0.95	0.22	1.19	0.87	0.18	1.18	0.69	0.15	1.16	0.51	0.24	1.08	0.44	0.22	1.03	0.25	0.18	0.98	0.09	0.26
963	4.815	1.06	1	0.35	1.26	0.96	0.53	1.15	0.88	0.56	1.23	0.68	0.61	1.32	0.55	0.55	1.33	0.45	0.55	1.37	0.3	0.6	1.46	0.1	0.53	1.57	0.07	0.59	1.28	0.95	0.23	1.2	0.87	0.18	1.18	0.69	0.15	1.16	0.51	0.24	1.08	0.44	0.22	1.04	0.25	0.18	0.98	0.09	0.26
964	4.82	1.06	1	0.35	1.26	0.96	0.53	1.15	0.87	0.56	1.23	0.68	0.61	1.33	0.55	0.55	1.34	0.45	0.55	1.37	0.3	0.6	1.46	0.1	0.53	1.57	0.06	0.59	1.29	0.94	0.23	1.2	0.87	0.18	1.19	0.69	0.16	1.17	0.51	0.24	1.09	0.44	0.22	1.04	0.25	0.18	0.98	0.09	0.26
965	4.825	1.07	0.99	0.35	1.27	0.96	0.53	1.16	0.87	0.56	1.24	0.68	0.61	1.33	0.55	0.55	1.35	0.45	0.55	1.38	0.3	0.6	1.46	0.1	0.53	1.58	0.06	0.59	1.29	0.94	0.23	1.21	0.87	0.18	1.19	0.69	0.16	1.17	0.51	0.24	1.09	0.44	0.22	1.04	0.25	0.18	0.98	0.09	0.26
966	4.83	1.07	0.99	0.35	1.27	0.96	0.53	1.16	0.87	0.56	1.25	0.68	0.61	1.34	0.55	0.55	1.35	0.45	0.55	1.39	0.29	0.6	1.47	0.1	0.53	1.58	0.06	0.58	1.3	0.94	0.23	1.21	0.86	0.18	1.2	0.69	0.16	1.17	0.51	0.24	1.09	0.44	0.22	1.04	0.25	0.18	0.98	0.09	0.26
967	4.835	1.08	0.99	0.35	1.28	0.96	0.53	1.17	0.87	0.56	1.25	0.68	0.61	1.35	0.55	0.55	1.36	0.45	0.55	1.39	0.29	0.6	1.47	0.09	0.53	1.58	0.06	0.58	1.3	0.94	0.23	1.22	0.86	0.19	1.2	0.68	0.16	1.18	0.51	0.24	1.1	0.44	0.22	1.04	0.25	0.18	0.98	0.09	0.26
968	4.84	1.08	0.99	0.35	1.28	0.96	0.53	1.17	0.87	0.56	1.26	0.68	0.61	1.36	0.55	0.55	1.36	0.45	0.55	1.4	0.29	0.6	1.47	0.09	0.53	1.58	0.06	0.58	1.31	0.94	0.23	1.22	0.86	0.19	1.2	0.68	0.16	1.18	0.51	0.24	1.1	0.44	0.22	1.04	0.25	0.18	0.98	0.09	0.26
969	4.845	1.09	0.99	0.35	1.29	0.96	0.53	1.18	0.87	0.56	1.27	0.68	0.61	1.36	0.55	0.55	1.37	0.45	0.55	1.4	0.29	0.6	1.47	0.09	0.53	1.59	0.05	0.58	1.31	0.94	0.23	1.23	0.86	0.19	1.21	0.68	0.16	1.19	0.51	0.24	1.1	0.43	0.22	1.05	0.25	0.18	0.98	0.09	0.26
970	4.85	1.09	0.99	0.35	1.29	0.95	0.53	1.18	0.87	0.56	1.28	0.68	0.61	1.37	0.55	0.55	1.38	0.45	0.55	1.41	0.29	0.6	1.48	0.09	0.53	1.59	0.05	0.57	1.32	0.94	0.23	1.23	0.86	0.19	1.21	0.68	0.16	1.19	0.51	0.24	1.11	0.43	0.22	1.05	0.25	0.18	0.98	0.09	0.26
971	4.855	1.1	0.99	0.36	1.3	0.95	0.54	1.19	0.87	0.56	1.28	0.68	0.61	1.38	0.55	0.55	1.38	0.45	0.55	1.41	0.29	0.6	1.48	0.09	0.52	1.59	0.05	0.57	1.32	0.94	0.23	1.23	0.86	0.19	1.22	0.68	0.16	1.19	0.5	0.24	1.11	0.43	0.22	1.05	0.25	0.18	0.99	0.09	0.26
972	4.86	1.1	0.99	0.36	1.3	0.95	0.54	1.19	0.87	0.56	1.29	0.68	0.61	1.38	0.55	0.55	1.39	0.45	0.55	1.42	0.29	0.59	1.48	0.09	0.52	1.59	0.05	0.57	1.33	0.94	0.23	1.24	0.86	0.19	1.22	0.68	0.16	1.2	0.5	0.24	1.11	0.43	0.22	1.05	0.25	0.18	0.99	0.09	0.26
973	4.865	1.11	0.99	0.36	1.31	0.95	0.54	1.2	0.87	0.56	1.3	0.68	0.61	1.39	0.55	0.55	1.4	0.45	0.55	1.42	0.29	0.59	1.48	0.09	0.52	1.59	0.04	0.57	1.33	0.94	0.23	1.25	0.86	0.19	1.23	0.68	0.16	1.2	0.5	0.24	1.12	0.43	0.22	1.05	0.25	0.18	0.99	0.09	0.26
974	4.87	1.11	0.99	0.36	1.31	0.95	0.54	1.2	0.86	0.56	1.31	0.68	0.61	1.39	0.54	0.54	1.4	0.44	0.55	1.43	0.29	0.59	1.49	0.09	0.52	1.6	0.04	0.57	1.34	0.94	0.23	1.25	0.86	0.19	1.23	0.68	0.16	1.2	0.5	0.24	1.12	0.43	0.22	1.06	0.25	0.18	0.99	0.09	0.26
975	4.875	1.12	0.99	0.36	1.32	0.95	0.54	1.21	0.86	0.57	1.31	0.68	0.61	1.4	0.55	0.54	1.41	0.44	0.55	1.43	0.29	0.59	1.49	0.09	0.52	1.6	0.04	0.57	1.34	0.93	0.23	1.26	0.86	0.19	1.23	0.68	0.16	1.21	0.5	0.24	1.12	0.43	0.22	1.06	0.25	0.18	0.99	0.1	0.26
976	4.88	1.12	0.98	0.36	1.32	0.95	0.54	1.22	0.86	0.57	1.32	0.68	0.61	1.41	0.55	0.54	1.41	0.44	0.55	1.44	0.29	0.59	1.49	0.08	0.52	1.6	0.04	0.57	1.35	0.93	0.23	1.26	0.86	0.19	1.24	0.68	0.16	1.21	0.5	0.24	1.13	0.43	0.22	1.06	0.25	0.18	0.99	0.1	0.26
977	4.885	1.13	0.98	0.36	1.33	0.95	0.54	1.22	0.86	0.57	1.33	0.68	0.61	1.41	0.55	0.54	1.42	0.44	0.55	1.44	0.29	0.59	1.5	0.08	0.52	1.6	0.03	0.56	1.35	0.93	0.23	1.26	0.85	0.19	1.24	0.68	0.16	1.22	0.5	0.25	1.13	0.43	0.22	1.06	0.26	0.18	0.99	0.1	0.26
978	4.89	1.13	0.98	0.36	1.34	0.95	0.54	1.23	0.86	0.57	1.33	0.68	0.61	1.42	0.55	0.54	1.43	0.45	0.55	1.45	0.29	0.59	1.5	0.08	0.52	1.6	0.03	0.56	1.36	0.93	0.24	1.27	0.85	0.19	1.25	0.68	0.16	1.22	0.5	0.25	1.13	0.43	0.23	1.06	0.26	0.18	0.99	0.1	0.26
979	4.895	1.14	0.98	0.36	1.34	0.95	0.54	1.24	0.86	0.57	1.34	0.68	0.61	1.42	0.55	0.54	1.43	0.45	0.55	1.46	0.29	0.6	1.5	0.08	0.53	1.6	0.03	0.56	1.36	0.93	0.24	1.28	0.85	0.19	1.25	0.68	0.16	1.22	0.5	0.25	1.14	0.43	0.23	1.07	0.26	0.18	0.99	0.1	0.26
980	4.9	1.14	0.98	0.36	1.35	0.95	0.54	1.24	0.86	0.57	1.34	0.68	0.61	1.43	0.55	0.54	1.44	0.45	0.55	1.46	0.29	0.6	1.5	0.08	0.53	1.6	0.03	0.57	1.37	0.93	0.24	1.28	0.85	0.2	1.26	0.68	0.16	1.23	0.5	0.25	1.14	0.43	0.23	1.07	0.26	0.18	0.99	0.1	0.26
981	4.905	1.15	0.98	0.37	1.35	0.95	0.55	1.25	0.87	0.57	1.35	0.68	0.61	1.43	0.55	0.54	1.45	0.45	0.55	1.47	0.29	0.6	1.5	0.08	0.53	1.6	0.03	0.57	1.37	0.93	0.24	1.28	0.85	0.2	1.26	0.68	0.16	1.23	0.5	0.25	1.15	0.43	0.23	1.07	0.26	0.18	0.99	0.1	0.26
982	4.91	1.15	0.98	0.37	1.36	0.95	0.55	1.25	0.87	0.57	1.36	0.68	0.61	1.44	0.55	0.54	1.45	0.45	0.55	1.47	0.29	0.6	1.51	0.08	0.53	1.61	0.03	0.57	1.38	0.93	0.24	1.29	0.85	0.2	1.26	0.68	0.17	1.24	0.5	0.25	1.15	0.43	0.23	1.07	0.26	0.18	0.99	0.1	0.26
983	4.915	1.16	0.98	0.37	1.36	0.95	0.55	1.26	0.87	0.58	1.36	0.68	0.61	1.45	0.55	0.54	1.46	0.45	0.55	1.48	0.29	0.6	1.51	0.08	0.53	1.61	0.02	0.57	1.38	0.93	0.24	1.29	0.85	0.2	1.27	0.68	0.17	1.24	0.5	0.25	1.15	0.43	0.23	1.08	0.26	0.18	0.99	0.11	0.26
984	4.92	1.16	0.98	0.37	1.37	0.95	0.55	1.27	0.87	0.58	1.37	0.68	0.61	1.46	0.55	0.55	1.46	0.45	0.55	1.48	0.29	0.6	1.51	0.08	0.53	1.61	0.02	0.57	1.39	0.93	0.24	1.3	0.85	0.2	1.27	0.68	0.17	1.25	0.5	0.25	1.16	0.43	0.23	1.08	0.26	0.18	0.99	0.11	0.26
985	4.925	1.17	0.98	0.37	1.37	0.95	0.55	1.27	0.87	0.58	1.38	0.69	0.62	1.46	0.55	0.55	1.47	0.45	0.55	1.49	0.29	0.6	1.51	0.08	0.53	1.61	0.02	0.57	1.39	0.93	0.24	1.3	0.85	0.2	1.28	0.68	0.17	1.25	0.5	0.25	1.16	0.43	0.23	1.08	0.26	0.18	1	0.11	0.25
986	4.93	1.17	0.98	0.37	1.38	0.95	0.55	1.28	0.87	0.58	1.38	0.69	0.62	1.47	0.55	0.55	1.47	0.45	0.56	1.49	0.29	0.6	1.51	0.08	0.53	1.61	0.02	0.57	1.4	0.93	0.24	1.31	0.85	0.2	1.28	0.68	0.17	1.26	0.5	0.25	1.17	0.43	0.23	1.08	0.27	0.18	1	0.11	0.25
987	4.935	1.18	0.98	0.37	1.38	0.95	0.55	1.28	0.87	0.58	1.39	0.69	0.62	1.48	0.55	0.55	1.48	0.45	0.56	1.49	0.29	0.6	1.51	0.08	0.53	1.61	0.02	0.57	1.4	0.93	0.25	1.31	0.85	0.2	1.29	0.68	0.17	1.27	0.5	0.25	1.18	0.44	0.23	1.09	0.27	0.18	1	0.11	0.25
988	4.94	1.18	0.98	0.37	1.39	0.95	0.55	1.29	0.87	0.58	1.4	0.69	0.62	1.48	0.56	0.55	1.48	0.45	0.56	1.5	0.29	0.6	1.51	0.08	0.53	1.61	0.02	0.57	1.41	0.93	0.25	1.32	0.85	0.2	1.29	0.67	0.17	1.27	0.5	0.25	1.18	0.44	0.23	1.09	0.27	0.18	1	0.12	0.25
989	4.945	1.19	0.98	0.37	1.39	0.95	0.55	1.29	0.87	0.58	1.4	0.69	0.62	1.49	0.56	0.55	1.49	0.45	0.56	1.5	0.29	0.6	1.51	0.08	0.53	1.61	0.02	0.57	1.41	0.93	0.25	1.32	0.85	0.21	1.3	0.67	0.17	1.28	0.5	0.26	1.19	0.44	0.23	1.1	0.27	0.18	1	0.12	0.25
990	4.95	1.19	0.98	0.37	1.4	0.96	0.55	1.3	0.87	0.58	1.41	0.69	0.62	1.49	0.56	0.55	1.49	0.45	0.56	1.51	0.29	0.6	1.51	0.08	0.53	1.61	0.02	0.57	1.42	0.93	0.25	1.33	0.85	0.21	1.31	0.67	0.17	1.29	0.5	0.26	1.19	0.44	0.23	1.1	0.27	0.18	1.01	0.12	0.25
991	4.955	1.2	0.99	0.38	1.4	0.96	0.55	1.3	0.87	0.58	1.41	0.69	0.62	1.5	0.56	0.55	1.5	0.45	0.56	1.51	0.29	0.6	1.51	0.08	0.53	1.61	0.02	0.57	1.42	0.93	0.25	1.33	0.85	0.21	1.31	0.67	0.18	1.29	0.5	0.26	1.2	0.44	0.23	1.1	0.27	0.18	1.01	0.13	0.25
992	4.96	1.2	0.99	0.38	1.41	0.96	0.55	1.31	0.88	0.58	1.42	0.69	0.62	1.5	0.56	0.55	1.5	0.45	0.56	1.51	0.29	0.6	1.51	0.08	0.53	1.61	0.02	0.57	1.43	0.93	0.25	1.34	0.85	0.21	1.32	0.67	0.18	1.3	0.5	0.26	1.21	0.44	0.23	1.11	0.28	0.18	1.01	0.13	0.25
993	4.965	1.21	0.99	0.38	1.42	0.96	0.56	1.31	0.88	0.59	1.43	0.69	0.62	1.5	0.56	0.55	1.51	0.45	0.56	1.52	0.29	0.6	1.51	0.08	0.53	1.61	0.02	0.57	1.43	0.93	0.25	1.34	0.85	0.21	1.32	0.67	0.18	1.31	0.5	0.26	1.22	0.44	0.23	1.11	0.28	0.18	1.01	0.13	0.25
994	4.97	1.21	0.99	0.38	1.42	0.96	0.56	1.32	0.88	0.59	1.43	0.69	0.62	1.51	0.56	0.55	1.51	0.45	0.56	1.52	0.29	0.6	1.51	0.08	0.53	1.61	0.02	0.57	1.44	0.94	0.25	1.35	0.85	0.21	1.33	0.68	0.18	1.32	0.5	0.26	1.22	0.44	0.23	1.12	0.28	0.18	1.02	0.14	0.25
995	4.975	1.22	0.99	0.38	1.43	0.96	0.56	1.32	0.88	0.59	1.43	0.69	0.62	1.51	0.56	0.55	1.51	0.45	0.56	1.52	0.29	0.6	1.51	0.08	0.53	1.61	0.02	0.57	1.44	0.94	0.25	1.35	0.85	0.21	1.34	0.68	0.18	1.33	0.5	0.26	1.23	0.44	0.23	1.12	0.28	0.18	1.02	0.14	0.25
996	4.98	1.22	0.99	0.38	1.43	0.96	0.56	1.33	0.88	0.59	1.44	0.69	0.63	1.51	0.56	0.55	1.52	0.45	0.56	1.52	0.29	0.6	1.51	0.08	0.53	1.61	0.02	0.57	1.45	0.94	0.25	1.36	0.85	0.21	1.34	0.68	0.18	1.34	0.49	0.26	1.24	0.44	0.23	1.13	0.29	0.18	1.02	0.14	0.25
997	4.985	1.23	0.99	0.38	1.44	0.96	0.56	1.33	0.88	0.59	1.44	0.69	0.63	1.51	0.56	0.56	1.52	0.45	0.56	1.52	0.29	0.6	1.51	0.08	0.53	1.61	0.02	0.57	1.45	0.94	0.26	1.36	0.85	0.22	1.35	0.68	0.18	1.34	0.49	0.26	1.25	0.44	0.23	1.14	0.29	0.18	1.03	0.15	0.25
998	4.99	1.23	0.99	0.39	1.44	0.97	0.56	1.34	0.88	0.59	1.45	0.69	0.63	1.51	0.55	0.56	1.52	0.45	0.56	1.53	0.29	0.6	1.51	0.08	0.53	1.61	0.02	0.57	1.45	0.94	0.26	1.37	0.85	0.22	1.35	0.68	0.18	1.35	0.49	0.26	1.26	0.44	0.23	1.14	0.29	0.18	1.03	0.15	0.25
999	4.995	1.24	0.99	0.39	1.45	0.97	0.56	1.34	0.88	0.59	1.45	0.69	0.63	1.52	0.55	0.56	1.52	0.45	0.56	1.53	0.29	0.6	1.51	0.08	0.53	1.61	0.02	0.57	1.46	0.94	0.26	1.37	0.85	0.22	1.36	0.68	0.18	1.36	0.49	0.26	1.27	0.44	0.23	1.15	0.29	0.18	1.04	0.15	0.25
1000	5	1.24	0.99	0.39	1.45	0.97	0.56	1.35	0.88	0.6	1.45	0.69	0.63	1.52	0.55	0.56	1.52	0.45	0.56	1.53	0.29	0.6	1.51	0.08	0.53	1.61	0.02	0.57	1.46	0.94	0.26	1.38	0.85	0.22	1.37	0.68	0.19	1.37	0.5	0.26	1.28	0.44	0.23	1.16	0.29	0.18	1.04	0.16	0.25
1001	5.005	1.25	0.99	0.39	1.46	0.97	0.56	1.35	0.88	0.6	1.45	0.69	0.63	1.52	0.55	0.56	1.53	0.45	0.56	1.53	0.29	0.61	1.51	0.08	0.53	1.61	0.02	0.57	1.47	0.94	0.26	1.38	0.86	0.22	1.37	0.68	0.19	1.38	0.5	0.25	1.28	0.44	0.23	1.16	0.3	0.18	1.05	0.16	0.25
1002	5.01	1.25	0.99	0.39	1.46	0.97	0.56	1.36	0.88	0.6	1.46	0.69	0.63	1.53	0.55	0.56	1.53	0.45	0.56	1.53	0.29	0.61	1.51	0.08	0.53	1.61	0.02	0.57	1.47	0.94	0.26	1.38	0.86	0.22	1.38	0.68	0.19	1.39	0.5	0.25	1.29	0.44	0.23	1.17	0.3	0.18	1.05	0.16	0.25
1003	5.015	1.25	0.99	0.4	1.47	0.97	0.57	1.36	0.88	0.6	1.46	0.69	0.63	1.53	0.55	0.56	1.53	0.45	0.56	1.53	0.29	0.61	1.51	0.08	0.53	1.61	0.02	0.57	1.48	0.94	0.26	1.39	0.86	0.22	1.38	0.68	0.19	1.4	0.5	0.25	1.3	0.44	0.23	1.18	0.3	0.18	1.06	0.17	0.25
1004	5.02	1.26	0.99	0.4	1.47	0.97	0.57	1.37	0.89	0.6	1.46	0.69	0.63	1.53	0.55	0.56	1.53	0.45	0.56	1.53	0.29	0.61	1.51	0.08	0.53	1.61	0.02	0.57	1.48	0.94	0.26	1.39	0.86	0.22	1.39	0.68	0.19	1.41	0.5	0.25	1.31	0.44	0.23	1.19	0.3	0.18	1.07	0.17	0.25
1005	5.025	1.26	1	0.4	1.48	0.97	0.57	1.37	0.89	0.6	1.47	0.69	0.63	1.54	0.55	0.56	1.53	0.45	0.56	1.53	0.29	0.61	1.51	0.08	0.53	1.61	0.02	0.57	1.48	0.94	0.26	1.4	0.86	0.23	1.4	0.68	0.19	1.42	0.5	0.25	1.32	0.44	0.23	1.2	0.31	0.18	1.07	0.17	0.25
1006	5.03	1.27	1	0.4	1.48	0.97	0.57	1.38	0.89	0.6	1.47	0.69	0.63	1.54	0.55	0.56	1.54	0.45	0.56	1.53	0.29	0.61	1.51	0.08	0.53	1.61	0.02	0.57	1.49	0.95	0.26	1.4	0.86	0.23	1.4	0.68	0.19	1.42	0.5	0.25	1.33	0.44	0.23	1.2	0.31	0.18	1.08	0.18	0.25
1007	5.035	1.27	1	0.4	1.49	0.97	0.57	1.38	0.89	0.6	1.47	0.69	0.63	1.54	0.55	0.56	1.54	0.45	0.57	1.53	0.29	0.61	1.51	0.08	0.53	1.61	0.02	0.57	1.49	0.95	0.26	1.4	0.86	0.23	1.41	0.68	0.19	1.43	0.5	0.25	1.34	0.44	0.23	1.21	0.31	0.18	1.09	0.18	0.25
1008	5.04	1.27	1	0.4	1.49	0.97	0.57	1.39	0.89	0.6	1.48	0.69	0.64	1.55	0.55	0.56	1.54	0.45	0.57	1.53	0.29	0.61	1.51	0.08	0.53	1.61	0.02	0.57	1.5	0.95	0.27	1.41	0.86	0.23	1.41	0.68	0.19	1.44	0.5	0.25	1.35	0.44	0.23	1.22	0.31	0.18	1.09	0.19	0.25
1009	5.045	1.28	1	0.4	1.49	0.97	0.57	1.39	0.89	0.61	1.48	0.69	0.64	1.55	0.55	0.56	1.54	0.45	0.57	1.53	0.29	0.61	1.51	0.08	0.53	1.61	0.02	0.57	1.5	0.95	0.27	1.41	0.86	0.23	1.42	0.68	0.19	1.45	0.5	0.25	1.36	0.44	0.23	1.23	0.31	0.18	1.1	0.19	0.25
1010	5.05	1.28	1	0.4	1.5	0.97	0.57	1.39	0.89	0.61	1.48	0.7	0.64	1.55	0.55	0.56	1.54	0.45	0.57	1.53	0.29	0.61	1.51	0.08	0.53	1.61	0.02	0.57	1.5	0.95	0.27	1.42	0.86	0.23	1.42	0.68	0.19	1.46	0.5	0.25	1.37	0.44	0.23	1.24	0.31	0.18	1.11	0.19	0.25
1011	5.055	1.29	1	0.41	1.5	0.98	0.57	1.4	0.89	0.61	1.49	0.7	0.64	1.55	0.55	0.56	1.54	0.45	0.57	1.53	0.29	0.61	1.51	0.08	0.53	1.61	0.02	0.57	1.51	0.95	0.27	1.42	0.86	0.23	1.43	0.68	0.19	1.47	0.5	0.25	1.38	0.44	0.23	1.25	0.32	0.18	1.11	0.2	0.25
1012	5.06	1.29	1	0.41	1.51	0.98	0.57	1.4	0.89	0.61	1.49	0.7	0.64	1.55	0.55	0.56	1.54	0.45	0.57	1.54	0.29	0.61	1.51	0.08	0.53	1.61	0.02	0.57	1.51	0.95	0.27	1.42	0.86	0.23	1.44	0.68	0.19	1.48	0.5	0.25	1.39	0.44	0.23	1.26	0.32	0.18	1.12	0.2	0.25
1013	5.065	1.3	1	0.41	1.51	0.98	0.57	1.41	0.89	0.61	1.5	0.7	0.64	1.55	0.55	0.56	1.55	0.45	0.57	1.54	0.29	0.61	1.52	0.08	0.53	1.61	0.02	0.57	1.51	0.95	0.27	1.43	0.86	0.23	1.44	0.68	0.19	1.49	0.5	0.25	1.4	0.44	0.23	1.26	0.32	0.18	1.13	0.21	0.25
1014	5.07	1.3	1	0.41	1.52	0.98	0.57	1.41	0.89	0.61	1.5	0.7	0.64	1.55	0.55	0.56	1.55	0.45	0.57	1.54	0.29	0.61	1.52	0.08	0.53	1.61	0.02	0.57	1.52	0.95	0.27	1.43	0.86	0.23	1.45	0.68	0.19	1.49	0.5	0.25	1.41	0.44	0.23	1.27	0.32	0.18	1.14	0.21	0.25
1015	5.075	1.3	1	0.41	1.52	0.98	0.57	1.42	0.89	0.61	1.5	0.7	0.64	1.56	0.55	0.56	1.55	0.45	0.57	1.54	0.29	0.61	1.52	0.08	0.53	1.61	0.02	0.57	1.52	0.95	0.27	1.44	0.86	0.24	1.45	0.68	0.19	1.5	0.5	0.25	1.42	0.45	0.23	1.28	0.32	0.18	1.14	0.22	0.25
1016	5.08	1.31	1	0.41	1.53	0.98	0.57	1.42	0.89	0.61	1.51	0.7	0.64	1.56	0.55	0.56	1.55	0.45	0.57	1.54	0.29	0.61	1.52	0.08	0.53	1.61	0.02	0.57	1.52	0.95	0.27	1.44	0.86	0.24	1.46	0.69	0.19	1.51	0.5	0.25	1.43	0.45	0.23	1.29	0.33	0.18	1.15	0.22	0.25
1017	5.085	1.31	1	0.41	1.53	0.98	0.58	1.42	0.89	0.61	1.51	0.7	0.64	1.56	0.55	0.56	1.55	0.45	0.57	1.54	0.29	0.61	1.52	0.08	0.53	1.61	0.02	0.57	1.53	0.95	0.27	1.44	0.86	0.24	1.46	0.69	0.19	1.52	0.5	0.25	1.44	0.45	0.23	1.3	0.33	0.18	1.16	0.22	0.25
1018	5.09	1.32	1	0.41	1.53	0.98	0.58	1.43	0.9	0.61	1.51	0.7	0.64	1.56	0.55	0.56	1.55	0.45	0.57	1.54	0.29	0.61	1.52	0.08	0.53	1.61	0.02	0.57	1.53	0.95	0.27	1.45	0.86	0.24	1.47	0.69	0.19	1.53	0.5	0.25	1.45	0.45	0.23	1.31	0.33	0.18	1.17	0.23	0.25
1019	5.095	1.32	1	0.41	1.54	0.98	0.58	1.43	0.9	0.61	1.52	0.7	0.64	1.56	0.55	0.56	1.55	0.45	0.57	1.55	0.28	0.61	1.52	0.08	0.53	1.61	0.02	0.57	1.54	0.95	0.27	1.45	0.86	0.24	1.47	0.69	0.19	1.54	0.51	0.25	1.45	0.45	0.23	1.32	0.33	0.18	1.18	0.23	0.25
1020	5.1	1.32	1.01	0.42	1.54	0.98	0.58	1.44	0.9	0.61	1.52	0.7	0.64	1.57	0.55	0.56	1.56	0.45	0.57	1.55	0.28	0.61	1.52	0.08	0.53	1.61	0.02	0.57	1.54	0.95	0.27	1.46	0.86	0.24	1.48	0.69	0.19	1.55	0.51	0.25	1.46	0.45	0.23	1.33	0.34	0.18	1.19	0.23	0.25
1021	5.105	1.32	1.01	0.42	1.54	0.98	0.58	1.44	0.9	0.61	1.52	0.7	0.64	1.57	0.55	0.57	1.56	0.45	0.57	1.55	0.28	0.61	1.52	0.08	0.53	1.61	0.02	0.57	1.54	0.95	0.27	1.46	0.87	0.24	1.49	0.69	0.19	1.55	0.51	0.25	1.47	0.45	0.23	1.33	0.34	0.18	1.19	0.23	0.25
1022	5.11	1.33	1.01	0.42	1.55	0.98	0.58	1.44	0.9	0.62	1.53	0.7	0.64	1.57	0.55	0.57	1.56	0.45	0.57	1.55	0.28	0.61	1.52	0.08	0.53	1.61	0.02	0.57	1.55	0.95	0.27	1.46	0.87	0.24	1.49	0.69	0.19	1.56	0.51	0.25	1.48	0.46	0.23	1.34	0.34	0.18	1.2	0.24	0.25
1023	5.115	1.33	1.01	0.42	1.55	0.98	0.58	1.45	0.9	0.62	1.53	0.7	0.64	1.57	0.55	0.57	1.56	0.45	0.57	1.55	0.28	0.61	1.52	0.08	0.53	1.61	0.02	0.57	1.55	0.95	0.27	1.47	0.87	0.24	1.5	0.69	0.2	1.57	0.51	0.25	1.49	0.46	0.23	1.35	0.35	0.18	1.21	0.24	0.25
1024	5.12	1.34	1.01	0.42	1.56	0.98	0.58	1.45	0.9	0.62	1.53	0.7	0.64	1.57	0.55	0.57	1.56	0.45	0.57	1.55	0.28	0.61	1.52	0.08	0.53	1.61	0.02	0.57	1.55	0.96	0.27	1.47	0.87	0.24	1.5	0.69	0.2	1.58	0.52	0.25	1.5	0.46	0.23	1.36	0.35	0.18	1.22	0.24	0.26
1025	5.125	1.34	1.01	0.42	1.56	0.98	0.58	1.46	0.9	0.62	1.53	0.7	0.64	1.57	0.55	0.57	1.56	0.45	0.57	1.55	0.28	0.61	1.52	0.08	0.53	1.61	0.02	0.57	1.56	0.96	0.28	1.48	0.87	0.24	1.51	0.69	0.2	1.59	0.52	0.25	1.51	0.46	0.23	1.36	0.35	0.18	1.23	0.24	0.26
1026	5.13	1.34	1.01	0.42	1.56	0.98	0.58	1.46	0.9	0.62	1.54	0.7	0.64	1.58	0.55	0.57	1.56	0.45	0.57	1.55	0.28	0.61	1.52	0.08	0.53	1.61	0.02	0.57	1.56	0.96	0.28	1.48	0.87	0.24	1.52	0.7	0.2	1.59	0.52	0.25	1.51	0.46	0.23	1.37	0.35	0.19	1.24	0.24	0.26
1027	5.135	1.35	1.01	0.42	1.57	0.98	0.58	1.46	0.9	0.62	1.54	0.7	0.65	1.58	0.55	0.57	1.56	0.45	0.57	1.55	0.28	0.61	1.52	0.08	0.53	1.61	0.02	0.57	1.57	0.96	0.28	1.48	0.87	0.24	1.52	0.7	0.2	1.6	0.52	0.25	1.52	0.47	0.23	1.38	0.36	0.19	1.25	0.24	0.26
1028	5.14	NaN	NaN	NaN	1.57	0.98	0.58	1.47	0.9	0.62	1.54	0.7	0.65	1.58	0.55	0.57	1.56	0.45	0.57	1.55	0.28	0.61	1.52	0.08	0.52	1.61	0.02	0.57	1.57	0.96	0.28	1.49	0.87	0.24	1.53	0.7	0.2	1.61	0.52	0.25	1.53	0.47	0.23	1.39	0.36	0.19	1.25	0.25	0.26
1029	5.145	1.36	1.01	0.42	1.57	0.98	0.58	1.47	0.9	0.62	1.54	0.7	0.65	1.58	0.55	0.57	1.57	0.45	0.57	1.55	0.28	0.61	1.52	0.08	0.52	1.61	0.02	0.57	1.57	0.96	0.28	1.49	0.87	0.24	1.53	0.7	0.2	1.62	0.53	0.25	1.54	0.47	0.23	1.4	0.36	0.19	1.26	0.25	0.26
1030	5.15	1.36	1.01	0.42	1.58	0.98	0.58	1.47	0.9	0.62	1.55	0.7	0.65	1.58	0.55	0.57	1.57	0.45	0.57	1.55	0.28	0.61	1.52	0.08	0.52	1.61	0.02	0.57	1.58	0.96	0.28	1.5	0.87	0.24	1.54	0.7	0.2	1.63	0.53	0.25	1.55	0.47	0.23	1.41	0.36	0.19	1.27	0.25	0.26
1031	5.155	1.36	1.01	0.42	1.58	0.98	0.58	1.48	0.9	0.62	1.55	0.7	0.65	1.58	0.55	0.57	1.57	0.45	0.57	1.55	0.28	0.61	1.52	0.08	0.52	1.61	0.02	0.57	1.58	0.96	0.28	1.5	0.88	0.25	1.54	0.7	0.2	1.63	0.53	0.25	1.55	0.47	0.23	1.41	0.36	0.19	1.28	0.25	0.26
1032	5.16	1.37	1.01	0.42	1.59	0.98	0.58	1.48	0.9	0.62	1.55	0.7	0.65	1.59	0.55	0.57	1.57	0.45	0.57	1.55	0.28	0.61	1.52	0.08	0.52	1.61	0.02	0.57	1.58	0.96	0.28	1.51	0.88	0.25	1.55	0.7	0.2	1.64	0.53	0.25	1.56	0.47	0.23	1.42	0.36	0.19	1.29	0.24	0.26
1033	5.165	1.37	1.01	0.43	1.59	0.99	0.59	1.48	0.9	0.62	1.55	0.7	0.65	1.59	0.55	0.57	1.57	0.45	0.57	1.55	0.28	0.61	1.52	0.08	0.52	1.61	0.02	0.57	1.59	0.96	0.28	1.51	0.88	0.25	1.56	0.7	0.2	1.65	0.53	0.25	1.57	0.47	0.23	1.43	0.36	0.19	1.3	0.24	0.26
1034	5.17	1.37	1.01	0.43	1.59	0.99	0.59	1.49	0.9	0.62	1.55	0.7	0.65	1.59	0.55	0.57	1.57	0.45	0.57	1.55	0.28	0.61	1.52	0.08	0.52	1.61	0.02	0.57	1.59	0.97	0.28	1.52	0.88	0.25	1.56	0.71	0.2	1.66	0.54	0.25	1.58	0.48	0.23	1.44	0.36	0.19	1.31	0.24	0.27
1035	5.175	1.38	1.01	0.43	1.6	0.99	0.59	1.49	0.9	0.62	1.56	0.7	0.65	1.59	0.55	0.57	1.57	0.45	0.57	1.55	0.28	0.61	1.52	0.08	0.52	1.61	0.02	0.57	1.6	0.97	0.28	1.52	0.88	0.25	1.57	0.71	0.2	1.66	0.54	0.25	1.59	0.48	0.24	1.45	0.36	0.19	1.32	0.24	0.27
1036	5.18	1.38	1.01	0.43	1.6	0.99	0.59	1.49	0.9	0.62	1.56	0.7	0.65	1.59	0.55	0.57	1.57	0.45	0.57	1.55	0.28	0.61	1.52	0.08	0.52	1.61	0.02	0.57	1.6	0.97	0.28	1.52	0.88	0.25	1.57	0.71	0.2	1.67	0.54	0.25	1.59	0.48	0.24	1.46	0.36	0.19	1.33	0.24	0.27
1037	5.185	1.38	1.01	0.43	1.6	0.99	0.59	1.5	0.9	0.62	1.56	0.7	0.65	1.59	0.55	0.57	1.57	0.45	0.57	1.55	0.28	0.61	1.52	0.08	0.52	1.61	0.02	0.57	1.6	0.97	0.28	1.53	0.88	0.25	1.58	0.71	0.2	1.68	0.54	0.25	1.6	0.48	0.24	1.47	0.36	0.19	1.34	0.24	0.27
1038	5.19	1.39	1.01	0.43	1.61	0.99	0.59	1.5	0.9	0.62	1.56	0.7	0.65	1.59	0.55	0.57	1.57	0.45	0.57	1.55	0.28	0.61	1.52	0.08	0.52	1.61	0.02	0.57	1.61	0.97	0.28	1.53	0.88	0.25	1.58	0.71	0.2	1.68	0.55	0.25	1.61	0.48	0.24	1.48	0.36	0.19	1.35	0.24	0.27
1039	5.195	1.39	1.02	0.43	1.61	0.99	0.59	1.5	0.9	0.62	1.56	0.7	0.65	1.59	0.55	0.57	1.57	0.45	0.57	1.55	0.28	0.61	1.52	0.08	0.52	1.61	0.02	0.57	1.61	0.97	0.28	1.53	0.88	0.25	1.59	0.71	0.2	1.69	0.55	0.25	1.62	0.48	0.24	1.49	0.36	0.19	1.36	0.23	0.27
1040	5.2	1.39	1.02	0.43	1.61	0.99	0.59	1.51	0.9	0.63	1.56	0.7	0.65	1.59	0.55	0.57	1.57	0.45	0.57	1.55	0.28	0.61	1.52	0.08	0.52	1.61	0.02	0.57	1.61	0.97	0.28	1.54	0.88	0.25	1.59	0.71	0.2	1.7	0.55	0.25	1.62	0.48	0.24	1.5	0.36	0.2	1.37	0.23	0.27
1041	5.205	NaN	NaN	NaN	1.62	0.99	0.59	1.51	0.9	0.63	1.57	0.7	0.65	1.6	0.55	0.57	1.57	0.45	0.57	1.55	0.28	0.61	1.52	0.08	0.52	1.61	0.02	0.57	1.62	0.97	0.28	1.54	0.88	0.25	1.6	0.71	0.2	1.7	0.55	0.25	1.63	0.48	0.24	1.51	0.35	0.2	1.39	0.23	0.27
1042	5.21	1.4	1.02	0.43	1.62	0.99	0.59	1.51	0.9	0.63	1.57	0.7	0.65	1.6	0.55	0.57	1.57	0.45	0.57	1.55	0.28	0.61	1.52	0.08	0.52	1.61	0.02	0.57	1.62	0.97	0.29	1.55	0.89	0.25	1.61	0.72	0.2	1.71	0.55	0.25	1.64	0.48	0.24	1.51	0.35	0.2	1.4	0.23	0.27
1043	5.215	1.4	1.02	0.43	1.62	0.99	0.59	1.52	0.9	0.63	1.57	0.7	0.65	1.6	0.55	0.57	1.57	0.45	0.57	1.55	0.28	0.61	1.52	0.08	0.52	1.61	0.02	0.57	1.62	0.97	0.29	1.55	0.89	0.25	1.61	0.72	0.2	1.72	0.56	0.25	1.64	0.48	0.24	1.52	0.35	0.2	1.41	0.22	0.27
1044	5.22	1.41	1.02	0.43	1.63	0.99	0.59	1.52	0.9	0.63	1.57	0.7	0.65	1.6	0.55	0.57	1.57	0.45	0.57	1.55	0.28	0.61	1.52	0.08	0.52	1.61	0.02	0.57	1.63	0.97	0.29	1.55	0.89	0.25	1.62	0.72	0.2	1.72	0.56	0.25	1.65	0.49	0.24	1.53	0.35	0.2	1.42	0.22	0.27
1045	5.225	1.41	1.02	0.43	1.63	0.99	0.59	1.52	0.9	0.63	1.57	0.7	0.65	1.6	0.55	0.57	1.58	0.45	0.57	1.55	0.28	0.61	1.52	0.08	0.52	1.61	0.02	0.57	1.63	0.97	0.29	1.56	0.89	0.25	1.62	0.72	0.2	1.73	0.56	0.26	1.66	0.49	0.24	1.54	0.35	0.2	1.43	0.22	0.28
1046	5.23	1.42	1.02	0.43	1.64	0.99	0.59	1.53	0.9	0.63	1.58	0.7	0.65	1.6	0.55	0.57	1.58	0.45	0.57	1.55	0.28	0.61	1.52	0.08	0.52	1.61	0.02	0.57	1.63	0.97	0.29	1.56	0.89	0.25	1.63	0.72	0.2	1.73	0.56	0.26	1.67	0.49	0.24	1.55	0.35	0.2	1.44	0.21	0.28
1047	5.235	1.42	1.02	0.43	1.64	0.99	0.59	1.53	0.9	0.63	1.58	0.7	0.65	1.6	0.55	0.57	1.58	0.45	0.57	1.55	0.28	0.61	1.52	0.08	0.52	1.61	0.02	0.57	1.64	0.97	0.29	1.56	0.89	0.25	1.63	0.72	0.2	1.74	0.56	0.26	1.67	0.49	0.24	1.56	0.35	0.2	1.45	0.21	0.28
1048	5.24	1.42	1.02	0.43	1.64	0.99	0.59	1.53	0.9	0.63	1.58	0.7	0.65	1.6	0.55	0.57	1.58	0.45	0.57	1.55	0.28	0.61	1.52	0.08	0.52	1.61	0.02	0.57	1.64	0.97	0.29	1.57	0.89	0.25	1.63	0.72	0.2	1.75	0.56	0.26	1.68	0.49	0.24	1.57	0.34	0.2	1.46	0.21	0.28
1049	5.245	NaN	NaN	NaN	1.65	0.99	0.59	1.54	0.9	0.63	1.58	0.7	0.65	1.6	0.55	0.57	1.58	0.45	0.57	1.55	0.28	0.61	1.52	0.08	0.52	1.61	0.02	0.57	1.64	0.97	0.29	1.57	0.89	0.25	1.64	0.72	0.2	1.75	0.56	0.26	1.68	0.49	0.24	1.58	0.34	0.2	1.48	0.2	0.28
1050	5.25	1.44	1.02	0.43	1.65	0.99	0.59	1.54	0.9	0.63	1.59	0.7	0.65	1.61	0.55	0.57	1.58	0.45	0.57	1.55	0.28	0.61	1.52	0.08	0.52	1.61	0.02	0.57	1.65	0.97	0.29	1.57	0.89	0.25	1.64	0.72	0.2	1.76	0.57	0.26	1.69	0.49	0.25	1.59	0.34	0.2	1.49	0.2	0.28
1051	5.255	1.44	1.02	0.44	1.65	0.99	0.59	1.54	0.9	0.63	1.59	0.7	0.65	1.61	0.55	0.57	1.58	0.45	0.57	1.55	0.28	0.61	1.52	0.08	0.52	1.61	0.02	0.57	1.65	0.97	0.29	1.58	0.89	0.25	1.65	0.72	0.21	1.76	0.57	0.26	1.7	0.49	0.25	1.6	0.34	0.21	1.5	0.19	0.28
1052	5.26	1.44	1.02	0.44	1.66	0.99	0.6	1.55	0.9	0.63	1.59	0.7	0.65	1.61	0.55	0.57	1.58	0.44	0.57	1.56	0.28	0.61	1.52	0.08	0.52	1.61	0.02	0.57	1.66	0.97	0.29	1.58	0.89	0.25	1.65	0.72	0.21	1.77	0.57	0.26	1.7	0.49	0.25	1.6	0.34	0.21	1.51	0.19	0.28
1053	5.265	1.44	1.02	0.44	1.66	0.99	0.6	1.55	0.9	0.63	1.59	0.7	0.65	1.61	0.55	0.57	1.58	0.44	0.58	1.56	0.28	0.61	1.52	0.08	0.52	1.61	0.02	0.57	1.66	0.97	0.29	1.58	0.89	0.25	1.66	0.72	0.21	1.77	0.57	0.26	1.71	0.49	0.25	1.61	0.33	0.21	1.52	0.19	0.28
1054	5.27	NaN	NaN	NaN	1.66	0.99	0.6	1.55	0.9	0.63	1.6	0.7	0.65	1.61	0.55	0.57	1.58	0.44	0.58	1.56	0.28	0.61	1.52	0.08	0.52	1.61	0.02	0.57	1.66	0.97	0.29	1.59	0.89	0.25	1.66	0.72	0.21	1.78	0.57	0.26	1.72	0.49	0.25	1.62	0.33	0.21	1.54	0.18	0.29
1055	5.275	NaN	NaN	NaN	1.67	0.99	0.6	1.56	0.9	0.63	1.6	0.7	0.65	1.61	0.55	0.57	1.58	0.44	0.58	1.56	0.28	0.61	1.52	0.08	0.52	1.61	0.02	0.57	1.67	0.97	0.29	1.59	0.89	0.25	1.67	0.73	0.21	1.78	0.57	0.26	1.72	0.49	0.25	1.63	0.33	0.21	1.55	0.18	0.29
1056	5.28	NaN	NaN	NaN	1.67	0.99	0.6	1.56	0.9	0.63	1.6	0.7	0.65	1.61	0.55	0.57	1.58	0.44	0.58	1.56	0.28	0.61	1.52	0.08	0.52	1.61	0.02	0.57	1.67	0.97	0.29	1.6	0.89	0.25	1.67	0.73	0.21	1.79	0.57	0.27	1.73	0.49	0.25	1.64	0.33	0.21	1.56	0.17	0.29
1057	5.285	NaN	NaN	NaN	1.68	0.99	0.6	1.56	0.9	0.63	1.6	0.7	0.65	1.62	0.55	0.57	1.58	0.44	0.58	1.56	0.28	0.61	1.52	0.08	0.52	1.61	0.02	0.57	1.67	0.97	0.29	1.6	0.89	0.25	1.68	0.73	0.21	1.79	0.57	0.27	1.73	0.49	0.25	1.65	0.32	0.21	1.57	0.17	0.29
1058	5.29	NaN	NaN	NaN	1.68	0.99	0.6	1.57	0.9	0.63	1.61	0.7	0.65	1.62	0.54	0.57	1.58	0.44	0.58	1.56	0.28	0.61	1.52	0.08	0.52	1.61	0.02	0.57	1.68	0.97	0.29	1.6	0.89	0.25	1.68	0.73	0.21	1.8	0.57	0.27	1.74	0.49	0.25	1.66	0.32	0.21	1.59	0.16	0.29
1059	5.295	NaN	NaN	NaN	1.68	0.98	0.6	1.57	0.9	0.63	1.61	0.7	0.65	1.62	0.54	0.57	1.59	0.44	0.58	1.56	0.28	0.61	1.52	0.08	0.52	1.61	0.02	0.57	1.68	0.97	0.29	1.61	0.89	0.25	1.68	0.73	0.21	1.8	0.57	0.27	1.74	0.49	0.25	1.67	0.32	0.21	1.6	0.16	0.29
1060	5.3	NaN	NaN	NaN	1.69	0.98	0.6	1.57	0.9	0.63	1.61	0.7	0.65	1.62	0.54	0.58	1.59	0.44	0.58	1.56	0.28	0.61	1.52	0.08	0.52	1.61	0.02	0.57	1.68	0.97	0.29	1.61	0.89	0.25	1.69	0.73	0.21	1.8	0.57	0.27	1.75	0.49	0.25	1.67	0.32	0.21	1.61	0.16	0.29
1061	5.305	NaN	NaN	NaN	1.69	0.98	0.6	1.58	0.9	0.63	1.62	0.7	0.65	1.62	0.54	0.58	1.59	0.44	0.58	1.56	0.28	0.61	1.52	0.08	0.52	1.61	0.02	0.57	1.69	0.97	0.29	1.61	0.89	0.25	1.69	0.73	0.21	1.81	0.58	0.27	1.75	0.49	0.25	1.68	0.31	0.21	1.63	0.15	0.29
1062	5.31	NaN	NaN	NaN	1.69	0.98	0.6	1.58	0.9	0.63	1.62	0.7	0.65	1.62	0.54	0.58	1.59	0.44	0.58	1.56	0.28	0.61	1.52	0.08	0.52	1.61	0.02	0.57	1.69	0.97	0.29	1.62	0.89	0.25	1.7	0.73	0.21	1.81	0.58	0.27	1.76	0.49	0.26	1.69	0.31	0.22	1.64	0.15	0.29
1063	5.315	NaN	NaN	NaN	1.7	0.98	0.6	1.59	0.9	0.63	1.62	0.7	0.65	1.63	0.54	0.58	1.59	0.44	0.58	1.56	0.28	0.61	1.52	0.08	0.52	1.61	0.02	0.57	1.69	0.97	0.29	1.62	0.89	0.25	1.7	0.73	0.21	1.82	0.58	0.27	1.76	0.49	0.26	1.7	0.31	0.22	1.65	0.14	0.29
1064	5.32	NaN	NaN	NaN	1.7	0.98	0.6	1.59	0.9	0.63	1.62	0.7	0.65	1.63	0.54	0.58	1.59	0.44	0.58	1.56	0.28	0.61	1.52	0.08	0.52	1.61	0.02	0.57	1.7	0.97	0.29	1.62	0.89	0.25	1.7	0.73	0.21	1.82	0.58	0.27	1.76	0.48	0.26	1.71	0.31	0.22	1.66	0.14	0.29
1065	5.325	NaN	NaN	NaN	1.71	0.98	0.6	1.59	0.9	0.63	1.63	0.7	0.65	1.63	0.54	0.58	1.59	0.44	0.58	1.56	0.28	0.61	1.52	0.08	0.52	1.61	0.02	0.57	1.7	0.97	0.29	1.62	0.89	0.25	1.71	0.73	0.21	1.82	0.57	0.27	1.77	0.48	0.26	1.72	0.3	0.22	1.68	0.13	0.3
1066	5.33	NaN	NaN	NaN	1.71	0.98	0.6	1.6	0.9	0.63	1.63	0.7	0.65	1.63	0.54	0.58	1.59	0.44	0.58	1.56	0.28	0.61	1.52	0.08	0.52	1.61	0.02	0.57	1.7	0.97	0.29	1.63	0.88	0.25	1.71	0.73	0.21	1.83	0.57	0.27	1.77	0.48	0.26	1.72	0.3	0.22	1.69	0.13	0.3
1067	5.335	NaN	NaN	NaN	1.71	0.98	0.6	1.6	0.9	0.63	1.63	0.7	0.65	1.63	0.54	0.58	1.6	0.44	0.58	1.56	0.28	0.62	1.52	0.08	0.52	1.61	0.02	0.57	1.71	0.97	0.29	1.63	0.88	0.25	1.71	0.73	0.21	1.83	0.57	0.27	1.78	0.48	0.26	1.73	0.3	0.22	1.7	0.13	0.3
1068	5.34	NaN	NaN	NaN	1.72	0.98	0.6	1.6	0.9	0.63	1.64	0.7	0.65	1.64	0.54	0.58	1.6	0.44	0.58	1.57	0.28	0.62	1.52	0.08	0.52	1.61	0.02	0.57	1.71	0.97	0.29	1.64	0.88	0.25	1.72	0.73	0.21	1.83	0.57	0.27	1.78	0.48	0.26	1.74	0.3	0.22	1.72	0.13	0.3
1069	5.345	NaN	NaN	NaN	1.72	0.98	0.6	1.61	0.9	0.63	1.64	0.69	0.65	1.64	0.54	0.58	1.6	0.44	0.58	1.57	0.28	0.62	1.52	0.08	0.52	1.61	0.02	0.57	1.72	0.97	0.29	1.64	0.88	0.25	1.72	0.72	0.21	1.83	0.57	0.27	1.78	0.48	0.26	1.75	0.29	0.22	1.73	0.12	0.3
1070	5.35	1.51	1.01	0.44	1.72	0.98	0.6	1.61	0.9	0.63	1.64	0.69	0.65	1.64	0.54	0.58	1.6	0.44	0.58	1.57	0.28	0.61	1.52	0.08	0.52	1.61	0.02	0.57	1.72	0.97	0.29	1.64	0.88	0.25	1.72	0.72	0.21	1.84	0.57	0.27	1.79	0.48	0.26	1.76	0.29	0.22	1.74	0.12	0.3
1071	5.355	1.51	1.01	0.44	1.73	0.98	0.6	1.61	0.89	0.63	1.65	0.69	0.65	1.64	0.54	0.58	1.6	0.44	0.58	1.57	0.28	0.61	1.52	0.08	0.52	1.61	0.02	0.57	1.72	0.97	0.29	1.65	0.88	0.26	1.72	0.72	0.21	1.84	0.57	0.27	1.79	0.47	0.26	1.76	0.29	0.22	1.76	0.12	0.3
1072	5.36	NaN	NaN	NaN	1.73	0.98	0.6	1.62	0.89	0.63	1.65	0.69	0.65	1.64	0.54	0.58	1.6	0.44	0.58	1.57	0.28	0.61	1.52	0.08	0.52	1.61	0.02	0.57	1.73	0.96	0.29	1.65	0.88	0.26	1.73	0.72	0.21	1.84	0.57	0.28	1.79	0.47	0.26	1.77	0.29	0.22	1.77	0.11	0.3
1073	5.365	NaN	NaN	NaN	1.74	0.98	0.6	1.62	0.89	0.63	1.65	0.69	0.65	1.65	0.54	0.58	1.6	0.44	0.58	1.57	0.28	0.61	1.52	0.08	0.52	1.61	0.02	0.57	1.73	0.96	0.29	1.65	0.88	0.26	1.73	0.72	0.21	1.84	0.57	0.28	1.8	0.47	0.26	1.78	0.28	0.22	1.79	0.11	0.3
1074	5.37	1.52	1.01	0.44	1.74	0.98	0.6	1.63	0.89	0.63	1.66	0.69	0.65	1.65	0.54	0.58	1.61	0.44	0.58	1.57	0.28	0.61	1.52	0.08	0.52	1.61	0.02	0.57	1.74	0.96	0.29	1.66	0.88	0.26	1.73	0.72	0.21	1.84	0.56	0.28	1.8	0.47	0.27	1.79	0.28	0.23	1.8	0.11	0.3
1075	5.375	1.52	1.01	0.44	1.74	0.98	0.6	1.63	0.89	0.64	1.66	0.69	0.65	1.65	0.54	0.58	1.61	0.44	0.58	1.57	0.28	0.61	1.52	0.08	0.52	1.61	0.02	0.57	1.74	0.96	0.29	1.66	0.88	0.26	1.73	0.72	0.21	1.85	0.56	0.28	1.8	0.47	0.27	1.8	0.28	0.23	1.81	0.11	0.3
1076	5.38	NaN	NaN	NaN	1.75	0.98	0.6	1.63	0.89	0.64	1.66	0.69	0.65	1.65	0.54	0.58	1.61	0.44	0.58	1.57	0.28	0.61	1.52	0.08	0.52	1.61	0.02	0.57	1.74	0.96	0.29	1.66	0.88	0.26	1.73	0.71	0.21	1.85	0.56	0.28	1.81	0.46	0.27	1.81	0.28	0.23	1.82	0.11	0.3
1077	5.385	NaN	NaN	NaN	1.75	0.98	0.6	1.64	0.89	0.64	1.66	0.69	0.65	1.66	0.54	0.58	1.61	0.44	0.58	1.57	0.28	0.62	1.52	0.08	0.52	1.61	0.02	0.57	1.75	0.96	0.29	1.67	0.88	0.26	1.74	0.71	0.21	1.85	0.56	0.28	1.81	0.46	0.27	1.81	0.27	0.23	1.84	0.1	0.3
1078	5.39	NaN	NaN	NaN	1.76	0.98	0.6	1.64	0.89	0.64	1.67	0.69	0.65	1.66	0.54	0.58	1.61	0.44	0.58	1.57	0.28	0.62	1.52	0.08	0.52	1.61	0.02	0.57	1.75	0.96	0.29	1.67	0.88	0.26	1.74	0.71	0.21	1.85	0.56	0.28	1.81	0.46	0.27	1.82	0.27	0.23	1.85	0.1	0.31
1079	5.395	NaN	NaN	NaN	1.76	0.98	0.6	1.65	0.89	0.64	1.67	0.69	0.65	1.66	0.54	0.58	1.62	0.44	0.58	1.58	0.28	0.62	1.52	0.08	0.52	1.61	0.02	0.57	1.76	0.96	0.29	1.68	0.88	0.26	1.74	0.71	0.21	1.85	0.56	0.28	1.82	0.46	0.27	1.83	0.27	0.23	1.86	0.1	0.31
1080	5.4	NaN	NaN	NaN	1.76	0.98	0.6	1.65	0.89	0.64	1.67	0.69	0.65	1.66	0.54	0.58	1.62	0.44	0.58	1.58	0.28	0.62	1.52	0.08	0.52	1.61	0.02	0.57	1.76	0.96	0.29	1.68	0.88	0.26	1.74	0.71	0.21	1.85	0.55	0.28	1.82	0.46	0.27	1.84	0.27	0.23	1.87	0.1	0.31
1081	5.405	NaN	NaN	NaN	1.77	0.98	0.6	1.65	0.89	0.64	1.68	0.69	0.65	1.66	0.54	0.58	1.62	0.44	0.58	1.58	0.28	0.62	1.52	0.08	0.52	1.61	0.02	0.57	1.76	0.96	0.3	1.68	0.88	0.26	1.74	0.7	0.21	1.86	0.55	0.28	1.82	0.45	0.28	1.84	0.27	0.23	1.89	0.1	0.31
1082	5.41	NaN	NaN	NaN	1.77	0.98	0.6	1.66	0.89	0.64	1.68	0.69	0.65	1.67	0.54	0.58	1.62	0.44	0.58	1.58	0.28	0.62	1.52	0.08	0.52	1.61	0.02	0.57	1.77	0.96	0.29	1.69	0.87	0.26	1.74	0.7	0.22	1.86	0.55	0.28	1.82	0.45	0.28	1.85	0.27	0.23	1.9	0.1	0.31
1083	5.415	NaN	NaN	NaN	1.78	0.98	0.6	1.66	0.89	0.64	1.68	0.69	0.65	1.67	0.54	0.58	1.62	0.44	0.58	1.58	0.28	0.62	1.52	0.08	0.52	1.61	0.02	0.57	1.77	0.96	0.29	1.69	0.87	0.26	1.75	0.7	0.22	1.86	0.55	0.28	1.83	0.45	0.28	1.86	0.27	0.23	1.91	0.1	0.31
1084	5.42	NaN	NaN	NaN	1.78	0.97	0.6	1.66	0.89	0.64	1.69	0.69	0.65	1.67	0.54	0.58	1.63	0.44	0.58	1.58	0.28	0.62	1.52	0.08	0.52	1.61	0.02	0.57	1.78	0.96	0.3	1.7	0.87	0.26	1.75	0.7	0.22	1.86	0.54	0.28	1.83	0.45	0.28	1.86	0.26	0.24	1.92	0.1	0.31
1085	5.425	NaN	NaN	NaN	1.78	0.97	0.6	1.67	0.89	0.64	1.69	0.69	0.65	1.68	0.54	0.58	1.63	0.44	0.58	1.58	0.28	0.62	1.52	0.08	0.52	1.61	0.02	0.57	1.78	0.95	0.3	1.7	0.87	0.26	1.75	0.7	0.22	1.86	0.54	0.28	1.83	0.45	0.28	1.87	0.26	0.24	1.93	0.1	0.31
1086	5.43	NaN	NaN	NaN	1.79	0.97	0.6	1.67	0.89	0.64	1.69	0.69	0.65	1.68	0.53	0.58	1.63	0.44	0.58	1.58	0.28	0.62	1.52	0.08	0.52	1.61	0.02	0.57	1.78	0.95	0.3	1.7	0.87	0.26	1.75	0.69	0.22	1.87	0.54	0.28	1.84	0.45	0.28	1.88	0.26	0.24	1.94	0.1	0.31
1087	5.435	NaN	NaN	NaN	1.79	0.97	0.6	1.68	0.89	0.64	1.7	0.69	0.65	1.68	0.53	0.58	1.63	0.44	0.58	1.58	0.28	0.62	1.52	0.09	0.52	1.61	0.02	0.57	1.79	0.95	0.3	1.71	0.87	0.26	1.75	0.69	0.22	1.87	0.54	0.29	1.84	0.44	0.29	1.88	0.26	0.24	1.95	0.1	0.31
1088	5.44	NaN	NaN	NaN	1.8	0.97	0.6	1.68	0.89	0.64	1.7	0.69	0.65	1.68	0.53	0.58	1.63	0.44	0.58	1.59	0.28	0.62	1.52	0.09	0.52	1.61	0.02	0.57	1.79	0.95	0.3	1.71	0.87	0.26	1.76	0.69	0.22	1.87	0.53	0.29	1.84	0.44	0.29	1.89	0.26	0.24	1.96	0.1	0.31
1089	5.445	NaN	NaN	NaN	1.8	0.97	0.6	1.68	0.89	0.64	1.7	0.68	0.65	1.69	0.53	0.58	1.64	0.44	0.58	1.59	0.28	0.62	1.52	0.09	0.52	1.61	0.02	0.57	1.8	0.95	0.3	1.72	0.87	0.26	1.76	0.69	0.22	1.87	0.53	0.29	1.85	0.44	0.29	1.9	0.26	0.24	1.97	0.1	0.31
1090	5.45	NaN	NaN	NaN	1.81	0.97	0.6	1.69	0.89	0.64	1.71	0.68	0.65	1.69	0.53	0.58	1.64	0.44	0.58	1.59	0.28	0.62	1.52	0.09	0.52	1.61	0.02	0.57	1.8	0.95	0.3	1.72	0.87	0.26	1.76	0.69	0.22	1.88	0.53	0.29	1.85	0.44	0.29	1.9	0.26	0.24	1.99	0.1	0.31
1091	5.455	NaN	NaN	NaN	1.81	0.97	0.6	1.69	0.89	0.64	1.71	0.68	0.65	1.69	0.53	0.58	1.64	0.44	0.58	1.59	0.28	0.62	1.52	0.09	0.52	1.61	0.02	0.57	1.81	0.95	0.3	1.73	0.86	0.26	1.77	0.69	0.22	1.88	0.53	0.29	1.85	0.44	0.29	1.91	0.26	0.24	1.99	0.1	0.31
1092	5.46	NaN	NaN	NaN	1.81	0.97	0.6	1.7	0.88	0.64	1.71	0.68	0.65	1.7	0.53	0.58	1.64	0.44	0.58	1.59	0.28	0.62	1.52	0.09	0.52	1.61	0.02	0.57	1.81	0.95	0.3	1.73	0.86	0.26	1.77	0.68	0.22	1.88	0.53	0.29	1.86	0.44	0.29	1.91	0.26	0.25	NaN	NaN	NaN
1093	5.465	NaN	NaN	NaN	1.82	0.97	0.6	1.7	0.88	0.64	1.72	0.68	0.66	1.7	0.53	0.58	1.65	0.44	0.58	1.59	0.28	0.62	1.52	0.09	0.52	1.61	0.02	0.57	1.82	0.94	0.3	1.74	0.86	0.26	1.78	0.68	0.22	1.89	0.53	0.29	1.86	0.44	0.29	1.92	0.26	0.25	2.02	0.09	0.32
1094	5.47	NaN	NaN	NaN	1.82	0.97	0.6	1.71	0.88	0.64	1.72	0.68	0.66	1.7	0.53	0.58	1.65	0.43	0.58	1.6	0.28	0.62	1.52	0.09	0.52	1.61	0.02	0.57	1.82	0.94	0.3	1.74	0.86	0.26	1.78	0.68	0.22	1.89	0.53	0.29	1.86	0.43	0.29	1.92	0.26	0.25	2.02	0.09	0.32
1095	5.475	NaN	NaN	NaN	1.83	0.97	0.6	1.71	0.88	0.64	1.72	0.68	0.66	1.71	0.53	0.58	1.65	0.43	0.58	1.6	0.28	0.62	1.52	0.09	0.52	1.61	0.02	0.57	1.82	0.94	0.3	1.74	0.86	0.26	1.78	0.68	0.22	1.89	0.53	0.29	1.87	0.43	0.3	1.92	0.25	0.25	2.02	0.09	0.32
1096	5.48	NaN	NaN	NaN	1.83	0.97	0.6	1.71	0.88	0.64	1.73	0.68	0.66	1.71	0.53	0.58	1.65	0.43	0.58	1.6	0.28	0.62	1.52	0.09	0.52	1.61	0.02	0.57	1.83	0.94	0.3	1.75	0.86	0.26	1.79	0.68	0.22	1.9	0.53	0.29	1.87	0.43	0.3	1.93	0.25	0.25	2.02	0.1	0.32
1097	5.485	NaN	NaN	NaN	1.84	0.96	0.6	1.72	0.88	0.64	1.73	0.68	0.65	1.71	0.53	0.58	1.66	0.43	0.58	1.6	0.28	0.62	1.52	0.09	0.52	1.61	0.02	0.57	1.83	0.94	0.3	1.75	0.86	0.26	1.8	0.68	0.22	1.9	0.53	0.29	1.88	0.43	0.3	1.93	0.25	0.25	NaN	NaN	NaN
1098	5.49	NaN	NaN	NaN	1.84	0.96	0.6	1.72	0.88	0.64	1.74	0.68	0.65	1.72	0.53	0.58	1.66	0.43	0.58	1.6	0.28	0.62	1.52	0.09	0.52	1.61	0.02	0.57	1.84	0.94	0.3	1.76	0.85	0.26	1.8	0.68	0.22	1.91	0.53	0.3	1.88	0.43	0.3	1.94	0.25	0.25	2.04	0.09	0.33
1099	5.495	NaN	NaN	NaN	1.84	0.96	0.6	1.73	0.88	0.64	1.74	0.68	0.65	1.72	0.53	0.58	1.66	0.43	0.58	1.6	0.28	0.62	1.52	0.09	0.52	1.61	0.02	0.57	1.84	0.94	0.3	1.76	0.85	0.26	1.81	0.68	0.22	1.92	0.53	0.3	1.89	0.43	0.3	1.94	0.25	0.25	2.04	0.09	0.33
1100	5.5	NaN	NaN	NaN	1.85	0.96	0.6	1.73	0.88	0.64	1.75	0.68	0.65	1.72	0.53	0.58	1.67	0.43	0.58	1.61	0.28	0.62	1.52	0.09	0.53	1.61	0.02	0.57	1.85	0.94	0.3	1.77	0.85	0.26	1.81	0.68	0.22	1.92	0.53	0.3	1.89	0.43	0.3	1.94	0.25	0.25	2.03	0.09	0.33
1101	5.505	NaN	NaN	NaN	1.85	0.96	0.6	1.74	0.88	0.64	1.75	0.68	0.65	1.73	0.53	0.58	1.67	0.43	0.58	1.61	0.28	0.62	1.52	0.09	0.53	1.61	0.02	0.57	1.85	0.94	0.3	1.77	0.85	0.26	1.82	0.68	0.22	1.93	0.53	0.3	1.9	0.43	0.3	1.95	0.25	0.25	2.03	0.09	0.33
1102	5.51	NaN	NaN	NaN	1.86	0.96	0.6	1.74	0.88	0.64	1.75	0.68	0.65	1.73	0.52	0.58	1.67	0.43	0.58	1.61	0.28	0.62	1.53	0.09	0.53	1.61	0.02	0.57	1.86	0.93	0.29	1.78	0.85	0.26	1.83	0.68	0.22	1.93	0.52	0.3	1.9	0.43	0.3	1.95	0.25	0.25	2.04	0.09	0.33
1103	5.515	NaN	NaN	NaN	1.86	0.96	0.6	1.75	0.88	0.64	1.76	0.68	0.65	1.73	0.52	0.58	1.68	0.43	0.58	1.61	0.28	0.62	1.53	0.09	0.53	1.61	0.02	0.57	1.86	0.93	0.29	1.78	0.85	0.26	1.83	0.68	0.22	1.94	0.52	0.3	1.91	0.43	0.3	1.96	0.25	0.26	2.04	0.08	0.33
1104	5.52	NaN	NaN	NaN	1.87	0.96	0.6	1.75	0.88	0.64	1.76	0.67	0.65	1.74	0.52	0.58	1.68	0.43	0.58	1.61	0.28	0.62	1.53	0.09	0.53	1.61	0.02	0.57	1.87	0.93	0.29	1.79	0.85	0.26	1.84	0.68	0.22	1.94	0.52	0.3	1.91	0.43	0.3	1.96	0.24	0.26	2.04	0.08	0.33
1105	5.525	NaN	NaN	NaN	1.87	0.96	0.6	1.76	0.88	0.64	1.77	0.67	0.65	1.74	0.52	0.58	1.68	0.43	0.58	1.62	0.28	0.62	1.53	0.09	0.53	1.61	0.02	0.57	1.87	0.93	0.29	1.79	0.85	0.26	1.85	0.68	0.22	1.95	0.52	0.3	1.92	0.43	0.3	1.96	0.24	0.26	2.04	0.08	0.33
1106	5.53	NaN	NaN	NaN	1.88	0.96	0.6	1.76	0.88	0.64	1.77	0.67	0.65	1.74	0.52	0.58	1.68	0.43	0.58	1.62	0.28	0.62	1.53	0.09	0.53	1.61	0.02	0.57	1.88	0.93	0.29	1.8	0.85	0.26	1.85	0.68	0.22	1.95	0.52	0.3	1.93	0.42	0.3	1.97	0.24	0.26	2.04	0.08	0.33
1107	5.535	NaN	NaN	NaN	1.88	0.96	0.6	1.76	0.88	0.64	1.77	0.67	0.65	1.75	0.52	0.58	1.69	0.43	0.58	1.62	0.28	0.62	1.53	0.09	0.53	1.61	0.02	0.57	1.88	0.93	0.29	1.8	0.85	0.26	1.86	0.68	0.22	1.96	0.52	0.31	1.93	0.42	0.3	1.97	0.24	0.26	2.04	0.08	0.34
1108	5.54	NaN	NaN	NaN	1.89	0.96	0.6	1.77	0.87	0.64	1.78	0.67	0.65	1.75	0.52	0.58	1.69	0.43	0.58	1.62	0.28	0.62	1.53	0.1	0.53	1.61	0.02	0.57	1.89	0.93	0.29	1.81	0.85	0.26	1.87	0.68	0.22	1.96	0.52	0.31	1.94	0.42	0.3	1.98	0.24	0.26	2.05	0.08	0.34
1109	5.545	NaN	NaN	NaN	1.89	0.95	0.6	1.77	0.87	0.64	1.78	0.67	0.65	1.75	0.52	0.58	1.7	0.43	0.58	1.63	0.28	0.62	1.53	0.1	0.53	1.61	0.02	0.57	1.89	0.93	0.29	1.81	0.85	0.26	1.87	0.68	0.22	1.97	0.52	0.31	1.94	0.42	0.3	1.98	0.24	0.26	NaN	NaN	NaN
1110	5.55	NaN	NaN	NaN	1.9	0.95	0.6	1.78	0.87	0.64	1.79	0.67	0.65	1.76	0.52	0.58	1.7	0.43	0.58	1.63	0.28	0.62	1.53	0.1	0.53	1.61	0.02	0.57	1.9	0.93	0.29	1.82	0.85	0.26	1.88	0.68	0.23	1.97	0.52	0.31	1.95	0.42	0.3	1.99	0.24	0.26	NaN	NaN	NaN
1111	5.555	NaN	NaN	NaN	1.9	0.95	0.6	1.78	0.87	0.64	1.79	0.67	0.65	1.76	0.52	0.58	1.7	0.43	0.58	1.63	0.28	0.62	1.53	0.1	0.53	1.61	0.02	0.57	1.9	0.93	0.29	1.82	0.85	0.26	1.89	0.68	0.23	1.98	0.52	0.31	1.95	0.42	0.3	1.99	0.24	0.26	2.06	0.08	0.34
1112	5.56	NaN	NaN	NaN	1.9	0.95	0.6	NaN	NaN	NaN	1.8	0.67	0.65	1.77	0.52	0.58	1.71	0.43	0.58	1.63	0.28	0.62	1.53	0.1	0.53	1.61	0.02	0.57	1.91	0.93	0.29	1.83	0.85	0.26	1.89	0.68	0.23	1.98	0.52	0.31	1.96	0.42	0.3	2	0.24	0.26	2.06	0.08	0.34
1113	5.565	NaN	NaN	NaN	1.91	0.95	0.6	1.79	0.87	0.63	1.8	0.67	0.65	1.77	0.52	0.58	1.71	0.43	0.58	1.63	0.28	0.62	1.53	0.1	0.53	1.61	0.02	0.57	1.91	0.93	0.29	1.84	0.85	0.26	1.9	0.67	0.23	1.99	0.52	0.31	1.96	0.42	0.3	2	0.24	0.26	2.06	0.08	0.34
1114	5.57	NaN	NaN	NaN	1.91	0.95	0.6	1.79	0.87	0.63	1.8	0.67	0.65	1.78	0.52	0.58	1.71	0.43	0.58	1.64	0.28	0.62	1.53	0.1	0.53	1.61	0.02	0.57	1.92	0.93	0.29	1.84	0.85	0.26	1.9	0.67	0.23	1.99	0.52	0.31	1.97	0.42	0.3	2.01	0.24	0.26	NaN	NaN	NaN
1115	5.575	NaN	NaN	NaN	1.92	0.95	0.6	1.8	0.87	0.63	1.81	0.67	0.65	1.78	0.52	0.58	1.72	0.43	0.58	1.64	0.28	0.62	1.53	0.1	0.53	1.61	0.02	0.57	1.92	0.93	0.29	1.85	0.85	0.26	1.91	0.68	0.23	2	0.52	0.31	1.97	0.42	0.3	2.02	0.24	0.26	NaN	NaN	NaN
1116	5.58	NaN	NaN	NaN	1.92	0.95	0.6	1.8	0.87	0.63	1.81	0.67	0.65	1.79	0.52	0.57	1.72	0.43	0.58	1.64	0.28	0.62	1.53	0.11	0.53	1.61	0.02	0.57	1.93	0.93	0.29	1.85	0.85	0.26	1.91	0.68	0.23	2	0.52	0.31	1.98	0.42	0.3	2.02	0.24	0.26	NaN	NaN	NaN
1117	5.585	NaN	NaN	NaN	1.93	0.95	0.6	1.81	0.87	0.63	1.82	0.67	0.65	1.79	0.52	0.58	1.73	0.43	0.58	1.64	0.28	0.62	1.53	0.11	0.53	1.61	0.02	0.57	1.93	0.93	0.29	1.86	0.85	0.26	1.92	0.68	0.23	2.01	0.52	0.31	1.98	0.42	0.3	2.03	0.24	0.26	NaN	NaN	NaN
1118	5.59	NaN	NaN	NaN	1.93	0.95	0.6	1.81	0.87	0.63	1.82	0.67	0.65	1.8	0.52	0.58	1.73	0.43	0.58	1.65	0.29	0.62	1.54	0.11	0.53	1.61	0.02	0.57	1.94	0.93	0.29	1.86	0.85	0.26	1.92	0.68	0.23	2.01	0.53	0.31	1.99	0.43	0.3	2.03	0.24	0.26	2.08	0.07	0.34
1119	5.595	NaN	NaN	NaN	1.94	0.95	0.6	1.82	0.87	0.63	1.83	0.67	0.65	1.8	0.52	0.57	1.74	0.43	0.58	1.65	0.29	0.62	1.54	0.11	0.53	1.61	0.02	0.57	1.94	0.93	0.29	1.87	0.85	0.26	1.93	0.68	0.23	2.02	0.53	0.31	1.99	0.43	0.3	2.03	0.24	0.26	NaN	NaN	NaN
1120	5.6	NaN	NaN	NaN	1.94	0.95	0.6	1.82	0.87	0.63	1.83	0.67	0.65	1.81	0.52	0.57	1.74	0.42	0.58	1.65	0.29	0.62	1.54	0.11	0.53	1.61	0.02	0.57	1.95	0.93	0.29	1.88	0.85	0.26	1.94	0.68	0.23	2.03	0.53	0.32	2	0.43	0.3	2.04	0.24	0.26	NaN	NaN	NaN
1121	5.605	NaN	NaN	NaN	1.94	0.95	0.6	1.83	0.87	0.63	1.84	0.67	0.65	1.81	0.52	0.57	1.74	0.43	0.58	1.66	0.29	0.62	1.54	0.11	0.53	1.61	0.02	0.57	1.95	0.93	0.29	1.88	0.85	0.26	1.94	0.68	0.23	2.03	0.53	0.32	2	0.43	0.3	2.04	0.24	0.26	NaN	NaN	NaN
1122	5.61	NaN	NaN	NaN	1.95	0.95	0.6	1.83	0.87	0.63	1.84	0.67	0.65	1.82	0.51	0.57	1.75	0.43	0.58	1.66	0.29	0.62	1.54	0.12	0.53	1.61	0.02	0.57	1.96	0.93	0.29	1.89	0.85	0.26	1.95	0.68	0.23	2.04	0.53	0.32	2.01	0.43	0.3	2.05	0.24	0.26	NaN	NaN	NaN
1123	5.615	NaN	NaN	NaN	1.95	0.95	0.6	1.84	0.87	0.63	1.85	0.67	0.65	1.82	0.52	0.58	1.76	0.43	0.58	1.67	0.29	0.62	1.54	0.12	0.53	1.61	0.02	0.57	1.96	0.93	0.29	1.89	0.85	0.25	1.95	0.68	0.23	2.04	0.53	0.32	2.01	0.43	0.3	2.05	0.24	0.26	NaN	NaN	NaN
1124	5.62	NaN	NaN	NaN	1.96	0.95	0.6	1.84	0.87	0.63	1.85	0.67	0.65	1.83	0.52	0.58	1.76	0.42	0.58	1.67	0.29	0.62	1.55	0.12	0.53	1.61	0.02	0.57	1.97	0.93	0.29	1.89	0.85	0.25	1.96	0.68	0.23	2.05	0.53	0.32	2.02	0.43	0.3	2.05	0.24	0.26	NaN	NaN	NaN
1125	5.625	NaN	NaN	NaN	1.96	0.95	0.6	1.84	0.87	0.63	1.86	0.67	0.65	1.84	0.52	0.58	1.77	0.42	0.58	1.67	0.29	0.62	1.55	0.12	0.53	1.61	0.02	0.57	1.97	0.94	0.29	1.9	0.86	0.25	1.96	0.68	0.23	2.05	0.53	0.32	2.02	0.43	0.3	2.06	0.24	0.26	NaN	NaN	NaN
1126	5.63	NaN	NaN	NaN	1.97	0.96	0.59	1.85	0.87	0.63	1.86	0.67	0.65	1.84	0.51	0.58	1.78	0.42	0.58	1.68	0.29	0.62	1.55	0.13	0.53	1.61	0.03	0.57	1.98	0.94	0.29	1.9	0.86	0.25	1.97	0.68	0.23	2.05	0.53	0.32	2.03	0.43	0.3	2.06	0.25	0.26	NaN	NaN	NaN
1127	5.635	NaN	NaN	NaN	1.97	0.96	0.59	1.85	0.87	0.63	1.87	0.67	0.65	1.85	0.52	0.58	1.78	0.42	0.58	1.68	0.3	0.62	1.55	0.13	0.53	1.61	0.03	0.57	1.98	0.94	0.29	1.91	0.86	0.25	1.98	0.69	0.23	2.06	0.53	0.32	2.03	0.43	0.3	2.06	0.25	0.26	NaN	NaN	NaN
1128	5.64	NaN	NaN	NaN	1.97	0.96	0.59	1.86	0.87	0.63	1.87	0.67	0.65	1.86	0.51	0.58	1.79	0.42	0.59	1.69	0.3	0.63	1.56	0.13	0.54	1.61	0.03	0.57	1.99	0.94	0.29	1.91	0.86	0.25	1.98	0.69	0.23	2.06	0.53	0.32	2.03	0.43	0.3	2.06	0.25	0.26	NaN	NaN	NaN
1129	5.645	NaN	NaN	NaN	1.98	0.96	0.59	1.86	0.87	0.63	1.88	0.67	0.65	1.86	0.51	0.58	1.8	0.42	0.59	1.69	0.3	0.63	1.56	0.14	0.54	1.61	0.03	0.57	1.99	0.94	0.29	1.92	0.86	0.25	1.99	0.69	0.23	2.07	0.53	0.32	2.04	0.43	0.3	2.07	0.25	0.26	NaN	NaN	NaN
1130	5.65	NaN	NaN	NaN	1.98	0.96	0.59	1.86	0.87	0.63	1.88	0.67	0.65	1.87	0.51	0.58	1.8	0.43	0.59	1.7	0.3	0.63	1.56	0.14	0.54	1.61	0.03	0.57	2	0.94	0.29	1.92	0.86	0.25	1.99	0.69	0.22	2.07	0.53	0.32	2.04	0.43	0.3	2.07	0.25	0.26	NaN	NaN	NaN
1131	5.655	NaN	NaN	NaN	1.99	0.96	0.59	1.87	0.87	0.63	1.89	0.67	0.65	1.88	0.51	0.59	1.81	0.43	0.59	1.7	0.3	0.63	1.57	0.14	0.54	1.61	0.03	0.57	2	0.94	0.29	1.93	0.86	0.25	2	0.69	0.22	2.07	0.53	0.32	2.04	0.43	0.3	2.07	0.25	0.26	NaN	NaN	NaN
1132	5.66	NaN	NaN	NaN	1.99	0.96	0.59	1.87	0.87	0.63	1.89	0.67	0.65	NaN	NaN	NaN	1.82	0.43	0.59	1.71	0.31	0.63	1.57	0.15	0.54	1.62	0.03	0.57	2.01	0.94	0.29	1.93	0.86	0.25	2	0.69	0.22	2.08	0.53	0.32	2.04	0.43	0.3	2.07	0.25	0.26	NaN	NaN	NaN
1133	5.665	NaN	NaN	NaN	1.99	0.96	0.59	1.88	0.87	0.62	1.9	0.67	0.65	1.89	0.52	0.59	1.82	0.42	0.6	1.71	0.31	0.63	1.58	0.15	0.54	1.62	0.03	0.57	2.01	0.94	0.29	1.94	0.86	0.25	2	0.69	0.22	2.08	0.53	0.32	2.05	0.43	0.3	2.07	0.25	0.26	NaN	NaN	NaN
1134	5.67	NaN	NaN	NaN	2	0.96	0.59	1.88	0.87	0.62	1.9	0.68	0.65	1.9	0.52	0.59	1.83	0.43	0.6	1.72	0.31	0.63	1.58	0.15	0.54	1.62	0.03	0.57	2.02	0.94	0.29	1.94	0.86	0.25	2.01	0.69	0.22	2.08	0.53	0.32	2.05	0.43	0.3	2.07	0.25	0.26	NaN	NaN	NaN
1135	5.675	NaN	NaN	NaN	2	0.96	0.59	NaN	NaN	NaN	1.91	0.68	0.65	1.9	0.52	0.59	1.84	0.43	0.6	1.73	0.31	0.64	1.58	0.16	0.54	1.62	0.04	0.57	2.02	0.95	0.29	1.95	0.86	0.25	2.01	0.69	0.22	2.08	0.53	0.32	2.05	0.43	0.3	2.07	0.25	0.26	NaN	NaN	NaN
1136	5.68	NaN	NaN	NaN	2	0.96	0.59	1.89	0.87	0.62	1.91	0.68	0.65	NaN	NaN	NaN	1.85	0.43	0.6	1.73	0.31	0.64	1.59	0.16	0.55	1.62	0.04	0.57	2.02	0.95	0.29	1.95	0.87	0.25	2.01	0.69	0.22	2.09	0.53	0.31	2.05	0.43	0.29	2.07	0.25	0.26	NaN	NaN	NaN
1137	5.685	NaN	NaN	NaN	2.01	0.96	0.59	NaN	NaN	NaN	1.92	0.68	0.65	1.92	0.52	0.6	1.85	0.43	0.6	1.74	0.31	0.64	1.59	0.16	0.55	1.62	0.04	0.57	2.03	0.95	0.29	1.96	0.87	0.25	2.01	0.69	0.22	2.09	0.53	0.31	2.05	0.43	0.29	2.07	0.25	0.26	NaN	NaN	NaN
1138	5.69	NaN	NaN	NaN	2.01	0.96	0.59	1.89	0.88	0.62	1.92	0.68	0.65	1.93	0.52	0.6	1.86	0.43	0.61	1.74	0.32	0.64	1.6	0.17	0.55	1.62	0.04	0.57	2.03	0.95	0.29	1.96	0.87	0.25	2.02	0.69	0.22	2.09	0.53	0.31	2.06	0.43	0.29	2.07	0.24	0.26	NaN	NaN	NaN
1139	5.695	NaN	NaN	NaN	2.01	0.97	0.59	1.9	0.88	0.62	1.92	0.68	0.65	1.93	0.52	0.6	1.87	0.43	0.61	1.75	0.32	0.64	1.6	0.17	0.55	1.63	0.05	0.57	2.04	0.95	0.29	1.97	0.87	0.24	2.02	0.69	0.22	2.09	0.53	0.31	2.06	0.43	0.29	2.07	0.24	0.26	NaN	NaN	NaN
1140	5.7	NaN	NaN	NaN	2.02	0.97	0.59	1.9	0.88	0.62	1.93	0.68	0.66	NaN	NaN	NaN	1.88	0.43	0.61	1.76	0.32	0.64	1.61	0.17	0.55	1.63	0.05	0.57	2.04	0.95	0.28	1.97	0.87	0.24	2.02	0.69	0.22	2.09	0.53	0.31	2.06	0.43	0.29	2.07	0.24	0.26	NaN	NaN	NaN
1141	5.705	NaN	NaN	NaN	2.02	0.97	0.59	1.9	0.88	0.62	1.93	0.68	0.66	1.95	0.52	0.6	1.89	0.43	0.61	1.76	0.32	0.65	1.61	0.18	0.55	1.63	0.05	0.57	2.05	0.95	0.28	1.97	0.87	0.24	2.03	0.69	0.22	2.1	0.53	0.31	2.06	0.43	0.29	2.07	0.25	0.26	NaN	NaN	NaN
1142	5.71	NaN	NaN	NaN	2.02	0.97	0.59	1.91	0.88	0.62	1.94	0.68	0.66	NaN	NaN	NaN	1.89	0.43	0.61	1.77	0.32	0.65	1.62	0.18	0.55	1.63	0.06	0.57	2.05	0.95	0.28	1.98	0.87	0.24	2.03	0.69	0.22	2.1	0.53	0.31	2.06	0.44	0.29	2.07	0.24	0.26	NaN	NaN	NaN
1143	5.715	NaN	NaN	NaN	2.03	0.97	0.59	1.91	0.88	0.61	1.94	0.68	0.66	NaN	NaN	NaN	1.9	0.43	0.61	1.78	0.33	0.65	1.63	0.19	0.56	1.63	0.06	0.57	2.06	0.95	0.28	1.98	0.87	0.24	2.03	0.69	0.22	2.1	0.53	0.31	2.06	0.44	0.29	2.07	0.24	0.26	NaN	NaN	NaN
1144	5.72	NaN	NaN	NaN	2.03	0.97	0.59	1.91	0.88	0.61	NaN	NaN	NaN	NaN	NaN	NaN	1.91	0.43	0.62	1.79	0.33	0.65	1.63	0.19	0.56	1.64	0.06	0.57	2.06	0.95	0.28	1.99	0.87	0.24	2.04	0.69	0.22	2.1	0.53	0.31	2.06	0.43	0.29	2.08	0.24	0.26	NaN	NaN	NaN
1145	5.725	NaN	NaN	NaN	2.03	0.97	0.59	NaN	NaN	NaN	1.96	0.69	0.66	1.98	0.52	0.61	1.92	0.43	0.62	1.79	0.33	0.65	1.64	0.19	0.56	1.64	0.07	0.58	2.06	0.95	0.28	1.99	0.87	0.24	2.04	0.69	0.22	2.1	0.53	0.31	2.06	0.43	0.29	2.08	0.24	0.26	NaN	NaN	NaN
1146	5.73	NaN	NaN	NaN	2.03	0.97	0.59	1.92	0.88	0.61	1.96	0.69	0.66	1.98	0.52	0.61	1.93	0.43	0.62	1.8	0.33	0.65	1.64	0.2	0.56	1.64	0.07	0.58	2.07	0.95	0.28	1.99	0.87	0.24	2.04	0.69	0.22	2.11	0.53	0.31	2.06	0.43	0.29	2.08	0.24	0.26	NaN	NaN	NaN
1147	5.735	NaN	NaN	NaN	2.04	0.97	0.59	1.92	0.88	0.61	1.96	0.69	0.66	1.99	0.52	0.61	1.94	0.43	0.62	1.81	0.33	0.65	1.65	0.2	0.56	1.65	0.07	0.58	2.07	0.95	0.28	2	0.87	0.24	2.04	0.69	0.22	2.11	0.53	0.31	2.07	0.43	0.29	2.08	0.24	0.26	NaN	NaN	NaN
1148	5.74	NaN	NaN	NaN	2.04	0.97	0.59	NaN	NaN	NaN	1.97	0.69	0.66	NaN	NaN	NaN	1.94	0.43	0.62	1.82	0.34	0.66	1.66	0.21	0.56	1.65	0.08	0.58	2.07	0.95	0.28	2	0.87	0.24	2.05	0.69	0.22	2.11	0.53	0.31	2.07	0.43	0.29	2.08	0.24	0.26	NaN	NaN	NaN
1149	5.745	NaN	NaN	NaN	2.04	0.97	0.59	1.93	0.88	0.61	1.97	0.69	0.66	2.01	0.53	0.62	1.95	0.43	0.62	1.82	0.34	0.66	1.66	0.21	0.56	1.66	0.08	0.58	2.08	0.95	0.28	2.01	0.87	0.24	2.05	0.69	0.22	2.11	0.53	0.31	2.07	0.43	0.29	2.08	0.24	0.26	NaN	NaN	NaN
1150	5.75	NaN	NaN	NaN	2.05	0.97	0.59	1.93	0.88	0.61	NaN	NaN	NaN	2.01	0.53	0.62	1.96	0.44	0.63	1.83	0.34	0.66	1.67	0.21	0.56	1.66	0.08	0.58	2.08	0.95	0.28	2.01	0.87	0.24	2.05	0.69	0.22	2.11	0.53	0.31	2.07	0.43	0.29	2.09	0.24	0.26	NaN	NaN	NaN
1151	5.755	NaN	NaN	NaN	2.05	0.97	0.59	NaN	NaN	NaN	NaN	NaN	NaN	2.02	0.53	0.62	1.97	0.44	0.63	1.84	0.34	0.66	1.67	0.22	0.56	1.67	0.09	0.58	2.09	0.95	0.28	2.01	0.87	0.24	2.06	0.69	0.21	2.11	0.53	0.31	2.07	0.43	0.29	2.09	0.24	0.26	NaN	NaN	NaN
1152	5.76	NaN	NaN	NaN	2.05	0.97	0.59	1.94	0.88	0.61	NaN	NaN	NaN	2.03	0.53	0.62	1.98	0.44	0.63	1.85	0.34	0.66	1.68	0.22	0.56	1.67	0.09	0.58	2.09	0.95	0.28	2.02	0.88	0.24	2.06	0.69	0.21	2.12	0.53	0.31	2.07	0.43	0.29	2.09	0.24	0.26	NaN	NaN	NaN
1153	5.765	NaN	NaN	NaN	2.06	0.97	0.59	1.94	0.88	0.61	1.99	0.69	0.66	2.03	0.53	0.62	1.98	0.44	0.63	1.85	0.34	0.66	1.69	0.22	0.56	1.68	0.09	0.59	2.09	0.95	0.28	2.02	0.88	0.24	2.06	0.69	0.21	2.12	0.53	0.31	2.07	0.43	0.29	2.09	0.24	0.26	NaN	NaN	NaN
1154	5.77	NaN	NaN	NaN	2.06	0.97	0.59	1.94	0.88	0.61	1.99	0.69	0.66	2.04	0.53	0.62	1.99	0.44	0.63	1.86	0.35	0.66	1.7	0.23	0.57	1.68	0.1	0.59	2.1	0.95	0.28	2.02	0.88	0.24	2.07	0.69	0.21	2.12	0.53	0.31	2.08	0.43	0.29	2.09	0.24	0.26	NaN	NaN	NaN
1155	5.775	NaN	NaN	NaN	2.06	0.97	0.59	1.95	0.88	0.61	2	0.69	0.66	2.05	0.53	0.63	2	0.44	0.63	1.87	0.35	0.66	1.7	0.23	0.57	1.69	0.1	0.59	2.1	0.95	0.28	2.03	0.88	0.24	2.07	0.69	0.21	2.12	0.53	0.31	2.08	0.43	0.29	2.09	0.24	0.26	NaN	NaN	NaN
1156	5.78	NaN	NaN	NaN	2.07	0.97	0.59	1.95	0.88	0.61	2	0.69	0.66	2.06	0.54	0.63	2	0.44	0.63	1.87	0.35	0.66	1.71	0.23	0.57	1.7	0.1	0.59	2.1	0.95	0.28	2.03	0.88	0.24	2.07	0.69	0.21	2.12	0.53	0.31	2.08	0.43	0.29	2.09	0.24	0.26	NaN	NaN	NaN
1157	5.785	NaN	NaN	NaN	2.07	0.97	0.58	1.96	0.88	0.61	NaN	NaN	NaN	2.06	0.54	0.63	2.01	0.45	0.63	1.88	0.35	0.66	1.72	0.23	0.57	1.71	0.11	0.59	2.11	0.95	0.28	2.03	0.88	0.24	2.07	0.69	0.21	2.12	0.53	0.31	2.08	0.43	0.29	2.09	0.24	0.26	NaN	NaN	NaN
1158	5.79	NaN	NaN	NaN	2.07	0.97	0.58	1.96	0.88	0.61	2.02	0.7	0.67	2.07	0.54	0.63	2.02	0.45	0.64	1.89	0.35	0.66	1.72	0.23	0.57	1.71	0.11	0.6	2.11	0.95	0.28	2.04	0.88	0.24	2.08	0.69	0.21	2.12	0.53	0.31	2.08	0.43	0.29	2.09	0.24	0.26	NaN	NaN	NaN
1159	5.795	NaN	NaN	NaN	2.08	0.97	0.58	1.96	0.88	0.61	NaN	NaN	NaN	2.08	0.54	0.63	2.03	0.45	0.64	1.9	0.35	0.67	1.73	0.24	0.57	1.72	0.11	0.6	2.11	0.95	0.28	2.04	0.88	0.23	2.08	0.69	0.21	2.13	0.53	0.31	2.08	0.44	0.29	2.09	0.24	0.26	NaN	NaN	NaN
1160	5.8	NaN	NaN	NaN	2.08	0.97	0.58	1.97	0.88	0.6	2.03	0.7	0.66	2.08	0.54	0.63	2.03	0.45	0.64	1.9	0.36	0.67	1.74	0.24	0.57	1.73	0.11	0.6	2.12	0.96	0.28	2.04	0.88	0.23	2.08	0.69	0.21	2.13	0.53	0.31	2.08	0.44	0.29	2.09	0.24	0.26	NaN	NaN	NaN
1161	5.805	NaN	NaN	NaN	2.08	0.97	0.58	1.97	0.88	0.6	2.03	0.7	0.66	2.09	0.54	0.63	2.04	0.45	0.64	1.91	0.36	0.67	1.75	0.24	0.57	1.74	0.11	0.6	2.12	0.96	0.28	2.05	0.88	0.23	2.08	0.69	0.21	2.13	0.53	0.31	2.08	0.44	0.29	2.09	0.24	0.26	NaN	NaN	NaN
1162	5.81	NaN	NaN	NaN	2.09	0.97	0.58	NaN	NaN	NaN	2.03	0.7	0.66	2.09	0.55	0.63	2.05	0.45	0.64	1.92	0.36	0.67	1.76	0.24	0.57	1.75	0.12	0.6	2.12	0.96	0.28	NaN	NaN	NaN	2.09	0.69	0.21	2.13	0.53	0.31	2.08	0.44	0.29	2.09	0.24	0.26	NaN	NaN	NaN
1163	5.815	NaN	NaN	NaN	2.09	0.97	0.58	NaN	NaN	NaN	NaN	NaN	NaN	NaN	NaN	NaN	2.06	0.45	0.64	1.93	0.36	0.67	1.76	0.24	0.57	1.76	0.12	0.6	2.13	0.96	0.28	NaN	NaN	NaN	2.09	0.69	0.21	2.13	0.53	0.31	2.08	0.43	0.29	2.09	0.24	0.26	NaN	NaN	NaN
1164	5.82	NaN	NaN	NaN	2.09	0.97	0.58	NaN	NaN	NaN	2.05	0.7	0.67	NaN	NaN	NaN	2.06	0.45	0.64	1.93	0.36	0.67	1.77	0.24	0.57	1.76	0.12	0.61	2.13	0.96	0.28	2.06	0.88	0.23	2.09	0.69	0.21	2.13	0.53	0.31	2.09	0.43	0.29	2.09	0.24	0.26	NaN	NaN	NaN
1165	5.825	NaN	NaN	NaN	2.1	0.98	0.58	NaN	NaN	NaN	2.05	0.71	0.67	NaN	NaN	NaN	2.07	0.46	0.64	1.94	0.36	0.67	1.78	0.24	0.57	1.77	0.12	0.61	2.13	0.96	0.28	2.06	0.88	0.23	2.09	0.69	0.21	NaN	NaN	NaN	2.09	0.43	0.29	2.09	0.24	0.25	NaN	NaN	NaN
1166	5.83	NaN	NaN	NaN	2.1	0.98	0.58	1.99	0.89	0.6	2.06	0.71	0.67	NaN	NaN	NaN	2.08	0.46	0.64	1.95	0.36	0.67	1.79	0.24	0.57	1.78	0.12	0.61	2.13	0.96	0.28	NaN	NaN	NaN	2.09	0.69	0.21	NaN	NaN	NaN	2.09	0.43	0.29	2.09	0.24	0.25	NaN	NaN	NaN
1167	5.835	NaN	NaN	NaN	2.1	0.98	0.58	1.99	0.89	0.6	2.06	0.71	0.67	NaN	NaN	NaN	2.08	0.46	0.64	1.96	0.36	0.67	1.8	0.24	0.57	1.79	0.12	0.61	2.14	0.96	0.28	NaN	NaN	NaN	2.1	0.69	0.21	NaN	NaN	NaN	2.09	0.43	0.29	2.09	0.24	0.25	NaN	NaN	NaN
1168	5.84	NaN	NaN	NaN	2.11	0.98	0.58	NaN	NaN	NaN	2.06	0.71	0.66	NaN	NaN	NaN	2.09	0.46	0.64	1.96	0.36	0.67	1.81	0.24	0.57	1.8	0.12	0.61	2.14	0.96	0.28	NaN	NaN	NaN	2.1	0.69	0.21	NaN	NaN	NaN	2.09	0.43	0.29	2.09	0.24	0.25	NaN	NaN	NaN
1169	5.845	NaN	NaN	NaN	2.11	0.98	0.58	2	0.89	0.6	2.07	0.71	0.66	NaN	NaN	NaN	2.1	0.46	0.64	1.97	0.36	0.67	1.81	0.24	0.57	1.81	0.12	0.61	2.14	0.96	0.28	NaN	NaN	NaN	2.1	0.69	0.21	NaN	NaN	NaN	2.09	0.43	0.29	2.09	0.24	0.25	NaN	NaN	NaN
1170	5.85	NaN	NaN	NaN	2.11	0.98	0.58	2	0.89	0.6	2.08	0.71	0.66	NaN	NaN	NaN	2.1	0.46	0.64	1.98	0.36	0.67	1.82	0.24	0.58	1.82	0.12	0.62	2.15	0.96	0.27	2.07	0.88	0.23	2.1	0.69	0.21	NaN	NaN	NaN	2.09	0.43	0.29	2.09	0.24	0.25	NaN	NaN	NaN
1171	5.855	NaN	NaN	NaN	2.12	0.98	0.58	NaN	NaN	NaN	2.08	0.71	0.67	NaN	NaN	NaN	2.11	0.46	0.64	1.99	0.36	0.67	1.83	0.23	0.58	1.83	0.11	0.62	2.15	0.96	0.27	NaN	NaN	NaN	2.1	0.69	0.21	NaN	NaN	NaN	2.09	0.43	0.29	2.09	0.24	0.25	NaN	NaN	NaN
1172	5.86	NaN	NaN	NaN	2.12	0.98	0.58	2.01	0.89	0.6	2.08	0.71	0.67	NaN	NaN	NaN	2.12	0.46	0.64	2	0.36	0.67	1.84	0.23	0.58	1.84	0.11	0.62	2.15	0.96	0.27	NaN	NaN	NaN	2.11	0.7	0.21	NaN	NaN	NaN	2.09	0.43	0.29	2.09	0.24	0.25	NaN	NaN	NaN
1173	5.865	NaN	NaN	NaN	2.12	0.98	0.58	2.01	0.89	0.6	2.09	0.71	0.67	NaN	NaN	NaN	2.12	0.46	0.64	2	0.36	0.67	1.85	0.23	0.58	1.85	0.11	0.62	2.15	0.96	0.27	NaN	NaN	NaN	2.11	0.7	0.21	NaN	NaN	NaN	2.09	0.43	0.29	2.09	0.24	0.25	NaN	NaN	NaN
1174	5.87	NaN	NaN	NaN	2.13	0.98	0.58	NaN	NaN	NaN	2.1	0.71	0.67	NaN	NaN	NaN	2.13	0.47	0.64	2.01	0.36	0.67	1.86	0.23	0.58	1.87	0.11	0.62	2.16	0.96	0.27	NaN	NaN	NaN	2.11	0.7	0.21	NaN	NaN	NaN	2.09	0.43	0.29	2.09	0.24	0.25	NaN	NaN	NaN
1175	5.875	NaN	NaN	NaN	2.13	0.98	0.58	NaN	NaN	NaN	2.1	0.72	0.67	NaN	NaN	NaN	2.14	0.47	0.64	2.02	0.36	0.67	1.87	0.23	0.58	1.88	0.11	0.62	2.16	0.96	0.27	2.08	0.88	0.23	2.11	0.7	0.21	NaN	NaN	NaN	2.09	0.43	0.29	2.09	0.24	0.25	NaN	NaN	NaN
1176	5.88	NaN	NaN	NaN	2.13	0.98	0.58	2.02	0.9	0.6	2.11	0.72	0.67	NaN	NaN	NaN	2.15	0.47	0.64	2.03	0.36	0.67	1.88	0.22	0.58	1.89	0.11	0.62	2.16	0.96	0.27	2.08	0.88	0.23	2.11	0.7	0.21	NaN	NaN	NaN	2.09	0.43	0.29	2.09	0.24	0.25	NaN	NaN	NaN
1177	5.885	NaN	NaN	NaN	2.13	0.98	0.58	NaN	NaN	NaN	2.11	0.72	0.67	NaN	NaN	NaN	2.15	0.47	0.64	2.03	0.36	0.67	1.89	0.22	0.58	1.9	0.1	0.62	2.17	0.96	0.27	NaN	NaN	NaN	2.12	0.7	0.21	NaN	NaN	NaN	2.09	0.43	0.28	2.09	0.24	0.25	NaN	NaN	NaN
1178	5.89	NaN	NaN	NaN	2.14	0.98	0.58	NaN	NaN	NaN	2.11	0.72	0.67	NaN	NaN	NaN	2.16	0.47	0.64	2.04	0.36	0.67	1.9	0.22	0.58	1.91	0.1	0.63	2.17	0.96	0.27	NaN	NaN	NaN	NaN	NaN	NaN	NaN	NaN	NaN	2.1	0.43	0.28	2.1	0.24	0.25	NaN	NaN	NaN
1179	5.895	NaN	NaN	NaN	2.14	0.98	0.57	NaN	NaN	NaN	2.12	0.72	0.66	NaN	NaN	NaN	2.16	0.47	0.64	2.05	0.36	0.68	1.91	0.22	0.59	1.93	0.1	0.63	2.17	0.96	0.27	NaN	NaN	NaN	NaN	NaN	NaN	NaN	NaN	NaN	2.1	0.43	0.28	2.1	0.24	0.25	NaN	NaN	NaN
1180	5.9	NaN	NaN	NaN	2.14	0.98	0.57	NaN	NaN	NaN	2.12	0.72	0.66	NaN	NaN	NaN	2.17	0.47	0.64	2.06	0.36	0.68	1.92	0.21	0.59	1.94	0.1	0.63	NaN	NaN	NaN	2.1	0.88	0.23	NaN	NaN	NaN	NaN	NaN	NaN	2.1	0.43	0.28	2.09	0.24	0.25	NaN	NaN	NaN
1181	5.905	NaN	NaN	NaN	2.15	0.99	0.57	NaN	NaN	NaN	NaN	NaN	NaN	NaN	NaN	NaN	2.18	0.47	0.64	2.07	0.36	0.68	1.93	0.21	0.59	1.95	0.09	0.63	2.18	0.96	0.27	2.1	0.88	0.23	NaN	NaN	NaN	NaN	NaN	NaN	2.1	0.43	0.28	2.1	0.24	0.25	NaN	NaN	NaN
1182	5.91	NaN	NaN	NaN	2.15	0.98	0.57	NaN	NaN	NaN	2.14	0.72	0.67	NaN	NaN	NaN	2.18	0.47	0.64	2.08	0.36	0.68	1.94	0.21	0.59	1.96	0.09	0.63	2.18	0.96	0.27	2.1	0.88	0.23	NaN	NaN	NaN	NaN	NaN	NaN	2.1	0.43	0.28	2.1	0.24	0.25	NaN	NaN	NaN
1183	5.915	NaN	NaN	NaN	2.15	0.98	0.57	NaN	NaN	NaN	2.14	0.72	0.67	NaN	NaN	NaN	2.19	0.47	0.64	2.08	0.36	0.68	1.95	0.2	0.59	1.98	0.09	0.63	NaN	NaN	NaN	2.1	0.88	0.23	NaN	NaN	NaN	NaN	NaN	NaN	2.1	0.44	0.28	2.1	0.24	0.25	NaN	NaN	NaN
1184	5.92	NaN	NaN	NaN	2.16	0.98	0.57	NaN	NaN	NaN	NaN	NaN	NaN	NaN	NaN	NaN	2.2	0.47	0.64	2.09	0.36	0.68	1.96	0.2	0.59	1.99	0.08	0.63	NaN	NaN	NaN	2.1	0.88	0.23	NaN	NaN	NaN	NaN	NaN	NaN	2.1	0.44	0.28	2.1	0.24	0.25	NaN	NaN	NaN
1185	5.925	NaN	NaN	NaN	2.16	0.98	0.57	NaN	NaN	NaN	2.15	0.72	0.66	NaN	NaN	NaN	2.2	0.47	0.64	2.1	0.36	0.68	1.97	0.19	0.59	2	0.08	0.63	NaN	NaN	NaN	NaN	NaN	NaN	NaN	NaN	NaN	NaN	NaN	NaN	2.1	0.44	0.28	2.1	0.24	0.25	NaN	NaN	NaN
1186	5.93	NaN	NaN	NaN	2.16	0.98	0.57	NaN	NaN	NaN	2.15	0.72	0.66	NaN	NaN	NaN	2.21	0.48	0.64	2.11	0.35	0.68	1.98	0.19	0.59	2.02	0.08	0.64	NaN	NaN	NaN	NaN	NaN	NaN	NaN	NaN	NaN	NaN	NaN	NaN	2.1	0.44	0.28	2.1	0.24	0.25	NaN	NaN	NaN
1187	5.935	NaN	NaN	NaN	2.17	0.98	0.57	NaN	NaN	NaN	2.16	0.72	0.66	NaN	NaN	NaN	2.21	0.48	0.64	2.12	0.35	0.68	1.99	0.19	0.6	2.03	0.08	0.64	NaN	NaN	NaN	2.11	0.88	0.23	NaN	NaN	NaN	NaN	NaN	NaN	2.1	0.44	0.28	2.1	0.24	0.25	NaN	NaN	NaN
1188	5.94	NaN	NaN	NaN	2.17	0.98	0.57	NaN	NaN	NaN	2.16	0.72	0.66	NaN	NaN	NaN	2.22	0.48	0.63	2.12	0.35	0.68	2	0.18	0.6	2.04	0.07	0.64	NaN	NaN	NaN	2.11	0.88	0.23	NaN	NaN	NaN	NaN	NaN	NaN	2.1	0.44	0.28	2.1	0.24	0.25	NaN	NaN	NaN
1189	5.945	NaN	NaN	NaN	2.17	0.98	0.57	NaN	NaN	NaN	2.17	0.72	0.66	NaN	NaN	NaN	2.23	0.48	0.63	2.13	0.35	0.68	2.01	0.18	0.6	2.05	0.07	0.64	NaN	NaN	NaN	2.11	0.88	0.23	NaN	NaN	NaN	NaN	NaN	NaN	2.1	0.44	0.28	2.1	0.24	0.25	NaN	NaN	NaN
1190	5.95	NaN	NaN	NaN	2.18	0.98	0.57	NaN	NaN	NaN	2.17	0.72	0.66	NaN	NaN	NaN	2.23	0.48	0.63	2.14	0.35	0.68	2.02	0.18	0.6	NaN	NaN	NaN	NaN	NaN	NaN	2.11	0.87	0.23	NaN	NaN	NaN	NaN	NaN	NaN	2.1	0.44	0.28	2.1	0.24	0.25	NaN	NaN	NaN
1191	5.955	NaN	NaN	NaN	2.18	0.98	0.57	NaN	NaN	NaN	2.17	0.72	0.66	NaN	NaN	NaN	2.24	0.48	0.63	2.15	0.35	0.68	2.03	0.17	0.6	2.09	0.06	0.64	2.12	0.88	0.23	2.11	0.86	0.24	NaN	NaN	NaN	NaN	NaN	NaN	2.1	0.44	0.28	2.1	0.24	0.25	NaN	NaN	NaN
1192	5.96	NaN	NaN	NaN	2.18	0.98	0.57	NaN	NaN	NaN	2.18	0.72	0.66	NaN	NaN	NaN	2.24	0.48	0.63	2.16	0.35	0.68	2.04	0.17	0.6	2.1	0.06	0.64	NaN	NaN	NaN	2.11	0.86	0.25	NaN	NaN	NaN	NaN	NaN	NaN	2.11	0.44	0.28	2.1	0.24	0.25	NaN	NaN	NaN
1193	5.965	NaN	NaN	NaN	2.19	0.98	0.57	NaN	NaN	NaN	2.18	0.72	0.66	NaN	NaN	NaN	2.25	0.48	0.63	2.17	0.34	0.68	2.05	0.16	0.6	2.11	0.06	0.64	NaN	NaN	NaN	2.11	0.86	0.24	NaN	NaN	NaN	NaN	NaN	NaN	2.11	0.43	0.28	2.1	0.24	0.25	NaN	NaN	NaN
1194	5.97	NaN	NaN	NaN	2.19	0.98	0.57	NaN	NaN	NaN	2.19	0.72	0.66	NaN	NaN	NaN	2.25	0.48	0.63	2.17	0.34	0.68	2.06	0.16	0.6	2.12	0.06	0.65	NaN	NaN	NaN	2.12	0.88	0.23	NaN	NaN	NaN	NaN	NaN	NaN	2.11	0.43	0.28	2.1	0.24	0.25	NaN	NaN	NaN
1195	5.975	NaN	NaN	NaN	2.19	0.98	0.57	NaN	NaN	NaN	2.19	0.72	0.66	NaN	NaN	NaN	2.26	0.48	0.63	2.18	0.34	0.68	NaN	NaN	NaN	2.14	0.05	0.65	NaN	NaN	NaN	2.12	0.88	0.23	NaN	NaN	NaN	NaN	NaN	NaN	2.11	0.43	0.28	2.1	0.24	0.25	NaN	NaN	NaN
1196	5.98	NaN	NaN	NaN	2.2	0.98	0.57	NaN	NaN	NaN	2.19	0.72	0.66	NaN	NaN	NaN	2.26	0.48	0.62	2.19	0.34	0.68	2.09	0.15	0.61	2.15	0.05	0.65	NaN	NaN	NaN	2.13	0.88	0.23	NaN	NaN	NaN	NaN	NaN	NaN	2.11	0.43	0.28	2.1	0.24	0.25	NaN	NaN	NaN
1197	5.985	NaN	NaN	NaN	2.2	0.98	0.57	NaN	NaN	NaN	2.2	0.72	0.66	NaN	NaN	NaN	2.27	0.48	0.62	2.2	0.34	0.68	NaN	NaN	NaN	NaN	NaN	NaN	NaN	NaN	NaN	2.13	0.88	0.23	NaN	NaN	NaN	NaN	NaN	NaN	2.11	0.43	0.28	2.1	0.24	0.25	NaN	NaN	NaN
1198	5.99	NaN	NaN	NaN	2.2	0.98	0.57	NaN	NaN	NaN	2.2	0.72	0.66	NaN	NaN	NaN	2.27	0.48	0.62	2.21	0.34	0.67	2.11	0.15	0.61	NaN	NaN	NaN	NaN	NaN	NaN	2.13	0.88	0.23	NaN	NaN	NaN	NaN	NaN	NaN	2.11	0.43	0.28	2.1	0.24	0.25	NaN	NaN	NaN
1199	5.995	NaN	NaN	NaN	2.21	0.98	0.57	NaN	NaN	NaN	2.21	0.72	0.66	NaN	NaN	NaN	2.28	0.48	0.62	2.21	0.34	0.67	NaN	NaN	NaN	NaN	NaN	NaN	NaN	NaN	NaN	2.13	0.88	0.23	NaN	NaN	NaN	NaN	NaN	NaN	2.11	0.43	0.28	2.1	0.24	0.25	NaN	NaN	NaN
1200	6	NaN	NaN	NaN	2.21	0.98	0.57	NaN	NaN	NaN	2.21	0.72	0.66	NaN	NaN	NaN	2.28	0.48	0.62	2.22	0.33	0.67	NaN	NaN	NaN	NaN	NaN	NaN	NaN	NaN	NaN	2.13	0.88	0.23	NaN	NaN	NaN	NaN	NaN	NaN	2.11	0.43	0.28	2.1	0.24	0.25	NaN	NaN	NaN
1201	6.005	NaN	NaN	NaN	2.21	0.98	0.57	NaN	NaN	NaN	2.21	0.72	0.66	NaN	NaN	NaN	2.28	0.48	0.62	2.23	0.33	0.67	NaN	NaN	NaN	NaN	NaN	NaN	NaN	NaN	NaN	NaN	NaN	NaN	NaN	NaN	NaN	NaN	NaN	NaN	2.11	0.43	0.28	2.1	0.24	0.25	NaN	NaN	NaN
1202	6.01	NaN	NaN	NaN	2.22	0.98	0.57	NaN	NaN	NaN	2.22	0.72	0.66	NaN	NaN	NaN	2.29	0.48	0.62	2.24	0.33	0.67	NaN	NaN	NaN	NaN	NaN	NaN	NaN	NaN	NaN	NaN	NaN	NaN	NaN	NaN	NaN	NaN	NaN	NaN	2.11	0.43	0.28	2.11	0.24	0.25	NaN	NaN	NaN
1203	6.015	NaN	NaN	NaN	2.22	0.98	0.57	NaN	NaN	NaN	2.22	0.72	0.66	NaN	NaN	NaN	NaN	NaN	NaN	2.25	0.33	0.67	NaN	NaN	NaN	NaN	NaN	NaN	NaN	NaN	NaN	NaN	NaN	NaN	NaN	NaN	NaN	NaN	NaN	NaN	2.11	0.43	0.28	2.11	0.24	0.25	NaN	NaN	NaN
1204	6.02	NaN	NaN	NaN	2.22	0.98	0.57	NaN	NaN	NaN	2.22	0.72	0.66	NaN	NaN	NaN	NaN	NaN	NaN	2.25	0.33	0.67	NaN	NaN	NaN	NaN	NaN	NaN	NaN	NaN	NaN	NaN	NaN	NaN	NaN	NaN	NaN	NaN	NaN	NaN	2.11	0.43	0.28	2.11	0.24	0.25	NaN	NaN	NaN
1205	6.025	NaN	NaN	NaN	2.23	0.98	0.57	NaN	NaN	NaN	2.22	0.72	0.66	NaN	NaN	NaN	2.3	0.47	0.61	2.26	0.33	0.67	NaN	NaN	NaN	NaN	NaN	NaN	NaN	NaN	NaN	NaN	NaN	NaN	NaN	NaN	NaN	NaN	NaN	NaN	2.11	0.43	0.28	2.11	0.24	0.25	NaN	NaN	NaN
1206	6.03	NaN	NaN	NaN	2.23	0.98	0.57	NaN	NaN	NaN	NaN	NaN	NaN	NaN	NaN	NaN	2.3	0.47	0.61	2.27	0.33	0.67	NaN	NaN	NaN	NaN	NaN	NaN	NaN	NaN	NaN	NaN	NaN	NaN	NaN	NaN	NaN	NaN	NaN	NaN	2.11	0.43	0.28	2.11	0.24	0.25	NaN	NaN	NaN
1207	6.035	NaN	NaN	NaN	2.23	0.98	0.56	NaN	NaN	NaN	NaN	NaN	NaN	NaN	NaN	NaN	2.31	0.47	0.61	2.28	0.33	0.67	NaN	NaN	NaN	NaN	NaN	NaN	NaN	NaN	NaN	NaN	NaN	NaN	NaN	NaN	NaN	NaN	NaN	NaN	2.11	0.43	0.28	2.11	0.24	0.25	NaN	NaN	NaN
1208	6.04	NaN	NaN	NaN	2.24	0.98	0.56	NaN	NaN	NaN	2.24	0.72	0.65	NaN	NaN	NaN	2.31	0.48	0.61	2.28	0.33	0.67	NaN	NaN	NaN	NaN	NaN	NaN	NaN	NaN	NaN	NaN	NaN	NaN	NaN	NaN	NaN	NaN	NaN	NaN	2.11	0.43	0.28	2.11	0.24	0.25	NaN	NaN	NaN
1209	6.045	NaN	NaN	NaN	2.24	0.98	0.56	NaN	NaN	NaN	2.24	0.72	0.65	NaN	NaN	NaN	2.32	0.48	0.61	2.29	0.33	0.67	NaN	NaN	NaN	NaN	NaN	NaN	NaN	NaN	NaN	NaN	NaN	NaN	NaN	NaN	NaN	NaN	NaN	NaN	2.11	0.43	0.28	2.11	0.24	0.25	NaN	NaN	NaN
1210	6.05	NaN	NaN	NaN	2.25	0.98	0.56	NaN	NaN	NaN	2.24	0.72	0.65	NaN	NaN	NaN	NaN	NaN	NaN	2.3	0.33	0.67	NaN	NaN	NaN	NaN	NaN	NaN	NaN	NaN	NaN	NaN	NaN	NaN	NaN	NaN	NaN	NaN	NaN	NaN	2.12	0.43	0.28	2.11	0.24	0.25	NaN	NaN	NaN
1211	6.055	NaN	NaN	NaN	2.25	0.98	0.56	NaN	NaN	NaN	NaN	NaN	NaN	NaN	NaN	NaN	2.32	0.47	0.6	2.31	0.33	0.67	NaN	NaN	NaN	NaN	NaN	NaN	NaN	NaN	NaN	NaN	NaN	NaN	NaN	NaN	NaN	NaN	NaN	NaN	2.12	0.43	0.28	2.11	0.24	0.25	NaN	NaN	NaN
1212	6.06	NaN	NaN	NaN	2.25	0.98	0.56	NaN	NaN	NaN	NaN	NaN	NaN	NaN	NaN	NaN	2.33	0.47	0.6	2.31	0.33	0.67	NaN	NaN	NaN	NaN	NaN	NaN	NaN	NaN	NaN	NaN	NaN	NaN	NaN	NaN	NaN	NaN	NaN	NaN	2.12	0.43	0.28	2.11	0.24	0.25	NaN	NaN	NaN
1213	6.065	NaN	NaN	NaN	2.26	0.98	0.56	NaN	NaN	NaN	2.25	0.71	0.65	NaN	NaN	NaN	2.33	0.47	0.6	2.32	0.32	0.67	NaN	NaN	NaN	NaN	NaN	NaN	NaN	NaN	NaN	NaN	NaN	NaN	NaN	NaN	NaN	NaN	NaN	NaN	2.12	0.43	0.28	2.11	0.24	0.25	NaN	NaN	NaN
1214	6.07	NaN	NaN	NaN	2.26	0.98	0.56	NaN	NaN	NaN	2.25	0.71	0.65	NaN	NaN	NaN	2.33	0.47	0.6	2.33	0.32	0.67	NaN	NaN	NaN	NaN	NaN	NaN	NaN	NaN	NaN	NaN	NaN	NaN	NaN	NaN	NaN	NaN	NaN	NaN	2.12	0.43	0.28	2.11	0.24	0.25	NaN	NaN	NaN
1215	6.075	NaN	NaN	NaN	2.26	0.98	0.56	NaN	NaN	NaN	NaN	NaN	NaN	NaN	NaN	NaN	NaN	NaN	NaN	2.34	0.32	0.66	NaN	NaN	NaN	NaN	NaN	NaN	NaN	NaN	NaN	NaN	NaN	NaN	NaN	NaN	NaN	NaN	NaN	NaN	2.12	0.43	0.28	2.11	0.24	0.25	NaN	NaN	NaN
1216	6.08	NaN	NaN	NaN	2.27	0.98	0.56	NaN	NaN	NaN	2.26	0.71	0.65	NaN	NaN	NaN	2.34	0.47	0.6	2.34	0.32	0.66	NaN	NaN	NaN	NaN	NaN	NaN	NaN	NaN	NaN	NaN	NaN	NaN	NaN	NaN	NaN	NaN	NaN	NaN	2.12	0.43	0.28	2.11	0.24	0.25	NaN	NaN	NaN
1217	6.085	NaN	NaN	NaN	2.27	0.98	0.56	NaN	NaN	NaN	2.26	0.71	0.65	NaN	NaN	NaN	2.35	0.47	0.6	2.35	0.32	0.66	NaN	NaN	NaN	NaN	NaN	NaN	NaN	NaN	NaN	NaN	NaN	NaN	NaN	NaN	NaN	NaN	NaN	NaN	2.12	0.43	0.28	2.11	0.24	0.25	NaN	NaN	NaN
1218	6.09	NaN	NaN	NaN	2.28	0.97	0.56	NaN	NaN	NaN	NaN	NaN	NaN	NaN	NaN	NaN	2.35	0.47	0.59	2.36	0.32	0.66	NaN	NaN	NaN	NaN	NaN	NaN	NaN	NaN	NaN	NaN	NaN	NaN	NaN	NaN	NaN	NaN	NaN	NaN	2.12	0.43	0.28	2.11	0.24	0.25	NaN	NaN	NaN
1219	6.095	NaN	NaN	NaN	2.28	0.97	0.56	NaN	NaN	NaN	NaN	NaN	NaN	NaN	NaN	NaN	2.35	0.47	0.59	2.37	0.32	0.66	NaN	NaN	NaN	NaN	NaN	NaN	NaN	NaN	NaN	NaN	NaN	NaN	NaN	NaN	NaN	NaN	NaN	NaN	2.13	0.43	0.28	2.11	0.24	0.25	NaN	NaN	NaN
1220	6.1	NaN	NaN	NaN	2.28	0.97	0.55	NaN	NaN	NaN	NaN	NaN	NaN	NaN	NaN	NaN	NaN	NaN	NaN	2.37	0.32	0.66	NaN	NaN	NaN	NaN	NaN	NaN	NaN	NaN	NaN	NaN	NaN	NaN	NaN	NaN	NaN	NaN	NaN	NaN	2.13	0.43	0.28	2.11	0.24	0.25	NaN	NaN	NaN
1221	6.105	NaN	NaN	NaN	2.29	0.97	0.55	NaN	NaN	NaN	2.28	0.71	0.64	NaN	NaN	NaN	NaN	NaN	NaN	2.38	0.32	0.66	NaN	NaN	NaN	NaN	NaN	NaN	NaN	NaN	NaN	NaN	NaN	NaN	NaN	NaN	NaN	NaN	NaN	NaN	2.13	0.43	0.28	2.11	0.24	0.25	NaN	NaN	NaN
1222	6.11	NaN	NaN	NaN	2.29	0.97	0.55	NaN	NaN	NaN	NaN	NaN	NaN	NaN	NaN	NaN	NaN	NaN	NaN	2.39	0.32	0.65	NaN	NaN	NaN	NaN	NaN	NaN	NaN	NaN	NaN	NaN	NaN	NaN	NaN	NaN	NaN	NaN	NaN	NaN	2.13	0.43	0.28	2.11	0.24	0.25	NaN	NaN	NaN
1223	6.115	NaN	NaN	NaN	2.3	0.97	0.55	NaN	NaN	NaN	2.29	0.71	0.64	NaN	NaN	NaN	2.37	0.47	0.59	2.39	0.32	0.65	NaN	NaN	NaN	NaN	NaN	NaN	NaN	NaN	NaN	NaN	NaN	NaN	NaN	NaN	NaN	NaN	NaN	NaN	2.13	0.43	0.28	2.11	0.24	0.25	NaN	NaN	NaN
1224	6.12	NaN	NaN	NaN	2.3	0.97	0.55	NaN	NaN	NaN	2.29	0.71	0.64	NaN	NaN	NaN	2.37	0.47	0.59	2.4	0.32	0.65	NaN	NaN	NaN	NaN	NaN	NaN	NaN	NaN	NaN	NaN	NaN	NaN	NaN	NaN	NaN	NaN	NaN	NaN	2.13	0.43	0.28	2.11	0.24	0.25	NaN	NaN	NaN
1225	6.125	NaN	NaN	NaN	2.3	0.97	0.55	NaN	NaN	NaN	NaN	NaN	NaN	NaN	NaN	NaN	NaN	NaN	NaN	2.41	0.32	0.65	NaN	NaN	NaN	NaN	NaN	NaN	NaN	NaN	NaN	NaN	NaN	NaN	NaN	NaN	NaN	NaN	NaN	NaN	2.13	0.43	0.28	2.12	0.24	0.25	NaN	NaN	NaN
1226	6.13	NaN	NaN	NaN	2.31	0.97	0.55	NaN	NaN	NaN	2.3	0.71	0.64	NaN	NaN	NaN	NaN	NaN	NaN	2.41	0.33	0.65	NaN	NaN	NaN	NaN	NaN	NaN	NaN	NaN	NaN	NaN	NaN	NaN	NaN	NaN	NaN	NaN	NaN	NaN	2.13	0.43	0.28	2.12	0.24	0.25	NaN	NaN	NaN
1227	6.135	NaN	NaN	NaN	2.31	0.97	0.55	NaN	NaN	NaN	NaN	NaN	NaN	NaN	NaN	NaN	NaN	NaN	NaN	2.42	0.33	0.64	NaN	NaN	NaN	NaN	NaN	NaN	NaN	NaN	NaN	NaN	NaN	NaN	NaN	NaN	NaN	NaN	NaN	NaN	2.13	0.43	0.28	2.11	0.24	0.25	NaN	NaN	NaN
[truncated: 27 more columns]
