# Supplementary material for: Associations between lower-limb muscle activation and knee flexion in post-stroke individuals: A study on the stance-to-swing phases of gait
Source: PLoS One. 2017 Sep 8;12(9):e0183865. doi: 10.1371/journal.pone.0183865 (PMC5590852; doi:10.1371/journal.pone.0183865)
Supplement: S1 Dataset — (ZIP) [file pone.0183865.s001.zip › S1_Dataset/Healthy group/4/4/emg.csv]

Frame	Time	EMG Signal 1	EMG Signal 2	EMG Signal 3	EMG Signal 4	EMG Signal 5	EMG Signal 6	EMG Signal 7	EMG Signal 8
0	0	56.34	60.976	-18.232	59.2	31.824	39.204	42.265	40.736
1	0.001	52.918	44.348	-103.39	43.178	34.801	45.404	36.313	35.553
2	0.002	53.377	43.976	-45.758	18.056	32.761	42.514	36.949	24.394
3	0.003	48.423	39.94	28.169	6.878	29.937	33.428	35.852	8.405
4	0.004	48.319	42.297	115.127	7.719	28.089	36.538	37.473	29.757
5	0.005	46.494	41.375	244.474	29.075	25.473	28.82	34.073	56.126
6	0.006	46.039	42.786	259.944	74.239	24.418	24.789	28.945	35.491
7	0.007	43.089	37.051	178.443	52.446	24.922	22.513	28.669	85.166
8	0.008	38.226	33.853	-11.416	32.405	21.378	25.477	27.445	76.082
9	0.009	36.29	28.735	-90.196	25.158	23.845	26.713	23.916	40.857
10	0.01	31.094	27.322	-68.76	28.381	24.976	24.669	22.731	20.839
11	0.011	33.286	22.843	-49.385	13.041	18.192	22.654	21.953	13.487
12	0.012	32.807	21.304	6.639	-1.103	16.265	19.884	21.199	16.639
13	0.013	29.268	25.218	92.473	23.485	14.362	12.298	18.922	19.3
14	0.014	23.834	27.233	202.113	11.716	13.645	15.002	18.031	13.454
15	0.015	24.638	20.386	243.655	19.322	14.894	14.264	16.779	0.5
16	0.016	18.138	9.707	176.133	9.348	10.359	17.619	12.267	2.139
17	0.017	17.882	11.264	19.146	15.254	10.31	12.866	13.792	-8.785
18	0.018	17.287	16.738	-46.03	11.353	9.513	12.011	6.446	-2.101
19	0.019	17.712	12.003	-28.544	7.708	6.428	14.091	7.652	3.832
20	0.02	11.809	14.484	-47.546	15.883	6.078	6.341	5.603	-9.303
21	0.021	6.54	13.538	-1.452	5.717	4.217	5.797	9.207	16.918
22	0.022	9.263	12.449	11.41	8.923	4.517	3.746	3.369	41.844
23	0.023	3.535	6.183	-29.495	-5.442	-0.172	3.087	0.476	16.683
24	0.024	4.438	6.366	-66.435	-8.516	5.816	-0.061	4.204	-6.508
25	0.025	3.283	3.507	-78.52	1.225	-1.898	-5.289	5.072	-5.087
26	0.026	5.862	7.485	-148.849	4.236	-0.289	-3.893	-0.014	1.235
27	0.027	1.921	4.171	-105.338	1.884	-0.385	2.378	0.364	2.406
28	0.028	-2.536	4.006	-33.087	-7.588	3.62	-1.748	-1.924	-0.827
29	0.029	1.587	-0.544	-24.182	-1.329	-0.463	2.113	2.022	-11.533
30	0.03	-4.485	-5.812	-16.192	-5.278	0.526	-3.089	-2.114	-0.36
31	0.031	-3.717	-7.345	-8.976	-0.274	-1.736	4.725	-2.335	16.124
32	0.032	-1.916	-7.073	-47.791	10.385	-2.023	-5.023	-5.61	-1.026
33	0.033	-8.761	-9.252	-85.598	-2.707	-0.339	-18.986	-3.033	-16.81
34	0.034	-2.384	-4.203	-52.936	-12.256	-3.842	-14.519	-6.413	-13.59
35	0.035	-4.265	-11.096	25.67	-5.118	-5.562	-4.193	-5.877	-12.442
36	0.036	0.882	-6.319	57.471	9.991	-5.704	-3.51	-7.624	-21.897
37	0.037	-0.683	-0.511	27.211	-5.601	-5.992	2.257	-6.232	-21.056
38	0.038	3.425	-0.456	53.397	-0.426	-1.995	-4.313	-7.509	-14.527
39	0.039	-1.895	-3.437	44.947	-2.754	2.235	2.512	-8.161	-21.482
40	0.04	-10.257	-14.888	52.094	-20.689	-2.21	-2.817	-4.91	-8.869
41	0.041	-18.172	-7.519	18.462	-9.534	-1.204	-4.045	2.065	-18.07
42	0.042	-15.773	-0.866	24.273	-7.812	-2.872	-0.398	4.813	-16.945
43	0.043	-20.486	-7.7	18.532	-6.202	-7.219	-7.354	3.536	1.451
44	0.044	-16.827	-9.249	-7.115	-11.755	-1.659	-6.916	-0.993	29.375
45	0.045	-20.663	-8.624	-39.591	-10.608	-5.938	-3.153	-5.296	10.28
46	0.046	-19.029	-15.692	-52.501	-9.625	-16.966	-8.261	-14.985	-0.076
47	0.047	-16.382	-6.258	-34.15	-3.58	-9.189	-18.55	-13.996	-9.589
48	0.048	-16.981	-23.479	-72.19	-9.839	-2.156	-20.091	-8.138	-18.09
49	0.049	-16.759	-7.362	-97.548	1.798	-1.102	-11.338	-11.344	-20.741
50	0.05	-12.05	-13.853	-38.087	-6.252	-14.338	-12.622	-8.521	-13.911
51	0.051	-16.684	-11.884	2.473	-4.873	-23.046	-15.75	-12.764	-28.844
52	0.052	-14.934	-17.096	-19.743	-11.312	-8.721	-8.994	-15.078	-26.906
53	0.053	-14.536	-15.52	-53.303	-22.254	-10.655	-6.493	-14.481	-11.018
54	0.054	-18.975	-14.144	-35.107	-15.158	-8.908	-8.832	-13.887	8.153
55	0.055	-16.064	-10.435	48.205	-8.849	-10.455	-8.264	-14.453	-4.617
56	0.056	-14.696	-9.229	60.175	-2.882	-9.095	-8.864	-13.086	-39.617
57	0.057	-13.327	-10.145	49.45	-1.904	-10.253	-8.293	-13.46	-74.836
58	0.058	-10.41	-5.265	59.309	-6.735	-6.763	-5.785	-12.286	-33.6
59	0.059	-11.563	-7.735	-57.373	-7.509	-7.724	-0.364	-11.89	49.624
60	0.06	-11.935	-10.007	-73.469	-3.423	-8.683	-8.288	-9.174	133.026
61	0.061	-14.835	-14.798	-87.964	-14.216	-6.152	-5.171	-8.386	78.812
62	0.062	-12.117	-14.173	-48.56	-12.65	-8.464	-4.184	-7.601	9.681
63	0.063	-11.721	-13.536	-12.953	-11.331	-7.873	-10.173	-10.103	18.572
64	0.064	-13.267	-13.844	-2.09	-4.923	-12.511	-19.066	-7.181	-5.804
65	0.065	-17.134	-11.44	106.562	-6.034	-7.079	-15.565	-6.004	-42.758
66	0.066	-17.516	-11.755	149.775	10.093	-11.906	-5.859	-10.243	-22.857
67	0.067	-15.193	-12.848	83.904	-15.619	-8.608	-2.126	-7.713	7.527
68	0.068	-14.809	-12.398	71.953	-32.589	-10.334	-0.912	-8.082	12.974
69	0.069	-17.518	-17.169	17.727	-10.67	-5.486	-6.088	-6.913	-32.461
70	0.07	-14.799	-20.586	-11.815	-13.298	-8.758	-12.808	-9.608	-50.604
71	0.071	-14.601	-15.868	-20.636	4.586	-6.999	-13.532	-10.76	-55.972
72	0.072	-18.475	-11.735	-12.454	2.337	-12.791	-11.147	-11.515	-40.829
73	0.073	-10.539	-16.504	-49.558	-16.725	-10.45	-0.246	-10.732	-27.207
74	0.074	-18.855	-13.14	-69.852	-14.135	-11.016	-8.119	-11.497	-14.786
75	0.075	-13.626	-18.484	-27.699	-11.71	-7.701	-9.406	-13.031	-25.986
76	0.076	-12.658	-18.984	-22.582	-18.008	-7.106	-5.656	-13.599	-42.978
77	0.077	-13.434	-12.906	-58.002	-12.106	-6.705	-13.906	-13.008	-33.649
78	0.078	-14.202	-16.897	-108.29	-17.224	-9.013	-19.047	-10.094	-47.728
79	0.079	-13.62	-13.343	-88.146	-15.606	-10.151	-8.132	-11.243	-9.165
80	0.08	-15.549	-11.335	-32.994	-16.866	-9.746	-12.301	-11.619	-36.797
81	0.081	-16.133	-13.009	-10.745	-10.383	-10.89	-15.894	-10.06	-21.657
82	0.082	-15.744	-16.424	-4.078	-13.754	-8.745	-12.314	-11.401	10.341
83	0.083	-14.377	-20.809	14.111	-20.981	-7.955	-11.265	-10.04	14.454
84	0.084	-15.534	-16.678	-13.526	-14.093	-11.03	-17.97	-11.578	3.266
85	0.085	-14.36	-14.094	1.691	-4.316	-5.011	-8.223	-8.09	6.6
86	0.086	-14.74	-17.321	-11.674	-21.229	-12.932	-14.525	-9.433	9.751
87	0.087	-15.501	-12.421	-73.977	-28.1	-5.569	-17.916	-8.265	-15.746
88	0.088	-11.622	-14.284	-172.26	-21.645	-8.461	-14.719	-10.962	-25.757
89	0.089	-10.258	-5.306	-185.22	-35.096	-7.667	-9.784	-5.151	-3.832
90	0.09	-13.547	-1.562	-149.455	-40.225	-6.869	-7.18	-12.501	-12.108
91	0.091	-14.711	-7.501	-51.586	-35.495	-7.437	-4.78	-5.714	-29.857
92	0.092	-12.01	-14.79	93.259	-57.068	-6.842	-6.636	-8.216	-27.483
93	0.093	-10.072	-19.565	228.027	-9.925	-10.899	-8.494	-10.527	-25.303
94	0.094	-13.565	-15.26	245.514	77.654	-10.506	-6.682	-8.585	3.787
95	0.095	-15.887	-14.429	197.975	65.91	-6.045	-4.09	-8.002	7.933
96	0.096	-14.728	-17.867	97.007	55.153	-10.102	-11.37	-9.748	-18.335
97	0.097	-13.564	-22.479	4.942	5.896	-11.455	-14.397	-9.369	-21.587
98	0.098	-17.048	-25.34	-54.582	-38.724	-6.028	-17.241	-11.7	-24.655
99	0.099	-12.979	-17.382	-65.358	-46.774	-10.856	-11.177	-11.318	6.519
100	0.1	-16.458	-18.504	-55.428	-54.031	-7.554	-5.499	-10.938	2.468
101	0.101	-15.089	-8.795	-28.607	6.615	-6.971	-10.274	-8.228	-23.828
102	0.102	-14.693	-15.141	-20.323	31.069	-5.616	-12.148	-13.072	-33.88
103	0.103	-17.385	-6.782	-27.551	-5.819	-10.051	-12.661	-9.591	-24.586
104	0.104	-12.339	-9.847	-47.398	14.174	-5.977	-9.112	-9.01	6.58
105	0.105	-16.976	-16.592	-41.296	-3.953	-9.452	-5.761	-9.593	2.546
106	0.106	-16.383	-15.786	-35.714	-9.292	-7.113	-12.281	-12.107	6.239
107	0.107	-16.756	-8.403	-30.524	-24.318	-8.259	-9.325	-10.752	23.252
108	0.108	-14.418	-11.275	-34.843	-28.698	-9.407	-10.047	-7.841	7.538
109	0.109	-18.467	-13.761	-22.325	-41.042	-8.224	-12.32	-7.448	-12.193
110	0.11	-11.484	-8.114	-18.595	-44.687	-11.111	-17.103	-13.248	-9.598
111	0.111	-12.443	-6.155	-56.212	-20.833	-11.483	-12.415	-9.178	2.134
112	0.112	-13.209	-13.502	-51.023	20.03	-10.31	-3.475	-11.104	-17.003
113	0.113	-10.876	-24.347	-9.621	-7.604	-6.815	-4.593	-15.739	-24.619
114	0.114	-14.351	-20.09	-4.035	-32.729	-11.25	-5.719	-11.672	-22.35
115	0.115	-13.764	-13.704	1.111	-28.243	-7.181	-13.042	-13.019	9.505
116	0.116	-14.346	-14.858	14.764	0.804	-6.778	-25.785	-10.686	-13.428
117	0.117	-9.505	-5.173	-47.756	-17.955	-11.222	-20.528	-11.842	-34.203
118	0.118	-12.786	-4.006	-146.388	-7.895	-5.788	-12.56	-6.611	-30.578
119	0.119	-19.357	-7.482	-159.665	-29.789	-13.708	-11.175	-10.096	-20.568
120	0.12	-16.832	-10.576	-124.176	-15.64	-10.594	-9.987	-5.449	-23.734
121	0.121	-12.761	-7.679	-26.565	-13.092	-7.673	-15.964	-10.867	1.737
122	0.122	-13.336	-10.198	144.401	-24.664	-10.174	-12.851	-6.028	-8.428
123	0.123	-19.332	-17.555	260.604	-9.764	-7.84	-7.997	-7.963	0.806
124	0.124	-13.709	-16.597	239.386	-27.224	-11.31	-12.231	-8.539	-7.546
125	0.125	-11.776	-20.855	104.577	-1.501	-6.653	-14.54	-7.187	-15.123
126	0.126	-8.478	-15.248	-17.99	-4.787	-4.898	-7.943	-8.543	-8.189
127	0.127	-17.372	-13.319	-129.323	-14.109	-5.266	-10.44	-8.933	-14.614
128	0.128	-16.2	-11.388	-172.556	11.427	-9.701	-6.371	-10.868	-16.562
129	0.129	-15.037	-16.816	-106.865	-5.612	-7.945	-11.21	-7.382	-14.819
130	0.13	-11.935	-14.884	-71.381	-8.733	-7.54	-9.268	-10.277	-6.819
131	0.131	-14.841	-15.47	26.281	-17.073	-7.917	-13.323	-12.987	-13.896
132	0.132	-20.842	-12.568	65.751	-19.593	-8.294	-6.355	-7.953	-14.941
133	0.133	-16.774	-13.932	6.142	-17.279	-10.992	-3.447	-9.881	-13.672
134	0.134	-18.709	-11.626	-26.355	-10.907	-12.135	-0.919	-8.13	-14.627
135	0.135	-14.064	-12.802	-16.469	-16.732	-7.286	-4.973	-12.967	-19.498
136	0.136	-16.964	-10.107	-25.319	9.58	-3.783	-11.536	-9.675	-17.051
137	0.137	-14.442	-15.931	-65.94	13.228	-7.057	-14.049	-12.58	-16.296
138	0.138	-14.053	-21.561	-29.016	-10.619	-11.107	-16.371	-7.738	-11.46
139	0.139	-13.663	-16.736	-9.186	-13.738	-12.448	-5.538	-8.318	-6.846
140	0.14	-15.604	-20.034	-3.26	-16.478	-7.018	-3.988	-13.733	-7.43
141	0.141	-15.223	-17.138	2.159	-19.023	-8.945	-8.247	-10.25	-10.904
142	0.142	-20.072	-13.669	7.298	-26.011	-5.645	-7.087	-9.665	-10.52
143	0.143	-10.591	-8.278	-6.034	-15.404	-8.535	-8.246	-9.083	-7.628
144	0.144	-14.266	-19.145	-26.458	13.639	-8.139	-13.463	-11.598	-13.649
145	0.145	-13.11	-11.233	-29.904	-6.985	-9.483	-10.552	-10.246	-11.109
146	0.146	-14.081	-6.995	-26.5	-18.177	-11.598	-11.313	-13.148	-11.854
147	0.147	-9.243	-10.699	-23.425	-8.102	-9.655	-10.54	-9.474	-13.778
148	0.148	-13.507	-9.559	-20.806	-11.238	-6.166	-14.027	-8.123	-10.491
149	0.149	-12.737	-12.685	-18.364	-19.64	-9.062	-8.031	-9.289	-8.77
150	0.15	-17.576	-13.675	-6.685	-6.942	-10.223	-8.806	-12.972	-13.585
151	0.151	-15.639	-19.697	-12.944	-9.337	-12.156	-9.384	-10.651	-12.991
152	0.152	-19.704	-20.482	-7.029	-20.01	-11.375	-11.319	-12.781	-4.076
153	0.153	-16.214	-13.921	1.654	-14.215	-7.496	-9.578	-12.398	2.335
154	0.154	-12.924	-11.412	2.996	-12.515	-4.98	-10.941	-8.912	-8.477
155	0.155	-15.04	-13.747	1.305	-20.472	-12.328	-10.554	-11.042	-12.687
156	0.156	-13.87	-13.183	-7.934	-10.434	-9.229	-7.649	-8.338	-8.933
157	0.157	-15.02	-16.489	-14.198	-14.142	-8.26	-9.586	-14.148	-10.033
158	0.158	-13.466	-14.758	-24.087	1.472	-12.516	-8.425	-10.085	-10.94
159	0.159	-15.398	-21.746	-43.76	3.529	-8.455	-12.679	-9.505	-15.784
160	0.16	-11.128	-14.984	-86.404	-13.952	-7.875	-10.935	-7.567	-15.025
161	0.161	-12.859	-7.06	-92.463	-7.019	-4.598	-7.459	-10.472	-2.823
162	0.162	-14.203	2.605	-53.863	-17.662	-7.506	-13.849	-10.087	5.85
163	0.163	-12.84	-6.316	-8.519	-11.803	-10.021	-13.06	-7.764	-8.499
164	0.164	-12.442	-9.841	33.947	-10.064	-4.6	-15.38	-9.899	-10.422
165	0.165	-10.496	-15.088	83.767	-2.205	-9.446	-10.531	-11.841	-15.628
166	0.166	-13.97	-18.016	144.276	4.928	-6.161	-7.236	-10.691	-17.105
167	0.167	-16.857	-17.255	119.909	-6.871	-10.229	-8.974	-9.14	-6.978
168	0.168	-15.681	-18.035	53.137	-2.232	-10.623	-9.358	-5.269	-5.806
169	0.169	-17.605	-16.107	-9.441	-23.872	-9.273	-12.641	-8.749	-23.844
170	0.17	-12.762	-11.473	-33.836	-33.191	-12.191	-14.758	-9.143	-21.328
171	0.171	-12.175	-10.912	-41.149	-24.894	-7.749	-10.295	-11.278	9.102
172	0.172	-14.103	-9.572	-34.46	3.354	-9.499	-8.553	-10.122	-11.591
173	0.173	-13.512	-9.203	-40.252	14.555	-8.154	-9.895	-12.058	-15.265
174	0.174	-10.993	-15.801	-45.413	-9.244	-7.777	-8.513	-7.226	-5.147
175	0.175	-15.433	-14.85	-40.243	-24.914	-6.628	-14.302	-9.17	-8.172
176	0.176	-14.843	-14.096	-35.897	0.679	-11.087	-13.501	-7.246	-10.836
177	0.177	-18.316	-11.786	-32.087	-16.281	-9.355	-8.649	-10.162	-18.401
178	0.178	-11.921	-11.217	-21.236	-19.317	-8.977	-6.701	-8.822	-30.04
179	0.179	-14.429	-14.518	23.135	-5.158	-12.28	-6.099	-14.256	-44.898
180	0.18	-10.365	-12.791	16.972	-12.704	-5.714	-11.892	-7.689	-66.125
181	0.181	-12.293	-18.617	-21.778	-19.701	-6.7	-7.816	-8.478	-63.371
182	0.182	-16.937	-13.021	-26.736	-17.586	-7.487	-8.388	-14.109	-24.827
183	0.183	-12.886	-11.102	-31.041	-15.639	-11.575	-14.386	-13.54	47.363
184	0.184	-14.248	-9.194	-51.647	-6.926	-8.113	-15.161	-7.551	57.24
185	0.185	-15.612	-9.789	-62.84	-11.608	-11.429	-13.235	-6.787	66.15
186	0.186	-18.52	-10.181	-38.986	-7.372	-13.189	-5.889	-6.224	9.274
187	0.187	-14.859	-8.817	-23.28	-0.976	-6.24	-6.865	-10.873	-27.657
188	0.188	-13.522	-15.396	-14.921	-11.802	-9.167	-0.881	-10.317	-7.682
189	0.189	-7.732	-14.439	-12.291	-13.202	-6.681	-4.962	-9.949	-13.635
190	0.19	-11.822	-15.225	-14.495	-12.067	-5.938	-3.033	-12.296	-30.047
191	0.191	-9.911	-16.001	-16.522	-10.952	-7.898	-4.986	-11.151	-24.992
192	0.192	-17.283	-11.158	-14.543	-7.883	-11.22	-11.602	-10.771	-11.44
193	0.193	-18.272	-13.101	-19.761	-12.748	-10.67	-17.631	-12.722	0.948
194	0.194	-15.77	-14.847	-24.411	-18.798	-11.102	-16.879	-7.9	-17.824
195	0.195	-18.111	-16.225	-17.239	-6.606	-9.784	-17.492	-11.403	-21.11
196	0.196	-18.699	-12.944	-13.547	-15.332	-8.666	-11.528	-9.478	-24.204
197	0.197	-12.718	-18.756	-31.531	-16.918	-8.318	-10.793	-8.913	-10.085
198	0.198	-16.798	-11.409	-70.002	-12.7	-5.654	-11.406	-10.278	2.68
199	0.199	-16.235	-10.459	-153.168	-13.953	-5.5	-8.167	-8.935	-13.567
200	0.2	-19.543	-11.254	-141.308	-10.502	-5.735	-8.799	-11.848	-11.429
201	0.201	-15.499	-15.329	-65.383	-0.83	-10.042	-10.206	-10.705	-28.844
202	0.202	-20.359	-13.412	62.985	-7.227	-11.828	-11.612	-11.103	-35.816
203	0.203	-15.736	-18.082	185.529	-13.285	-8.394	-5.077	-13.246	-20.919
204	0.204	-21.174	-16.356	233.179	-16.431	-10.762	-9.956	-9.965	-15.1
205	0.205	-19.264	-17.725	190.046	-27.341	-10.422	-10.778	-7.847	-41.421
206	0.206	-18.709	-15.423	97.952	-23.123	-8.544	-11.6	-10.572	-22.662
207	0.207	-13.315	-15.052	38.389	-3.634	-10.526	-11.066	-10.967	-12.609
208	0.208	-9.853	-9.844	-37.465	4.594	-7.092	-14.406	-10.786	21.831
209	0.209	-19.943	-19.337	-67.064	-8.257	-9.478	-13.875	-12.732	8.268
210	0.21	-12.807	-15.67	-58.158	-24.598	-2.96	-8.128	-12.546	-12.463
211	0.211	-13.994	-14.51	-33.741	-26.832	-9.8	-7.415	-8.871	29.126
212	0.212	-12.864	-13.535	3.35	-36.603	-14.124	-16.955	-12.361	1.442
213	0.213	-13.859	-2.685	10.109	-10.352	-11.871	-8.111	-10.039	-33.789
214	0.214	-16.789	-15.656	4.314	31.183	-7.093	-16.491	-5.201	-29.361
215	0.215	-14.3	-6.959	-34.198	-7.578	-7.73	-15.58	-4.62	-41.772
216	0.216	-19.934	-18.003	-89.626	-12.668	-9.535	-20.472	-13.527	-45.479
217	0.217	-15.124	-16.661	-96.974	-17.167	-10.947	-10.84	-12.364	-7.776
218	0.218	-14.576	-15.506	-77.185	-37.982	-8.686	-7.213	-11.205	37.679
219	0.219	-14.019	-16.679	-83.414	3.535	-7.59	-10.746	-5.973	7.281
220	0.22	-12.691	-11.457	-55.957	8.835	-9.584	-9.835	-5.003	-31.439
221	0.221	-10.392	-14.35	-20.94	-6.391	-9.263	-5.049	-11.004	14.014
222	0.222	-14.482	-13.56	1.701	-2.015	-10.093	-13.033	-11.77	7.978
223	0.223	-12.76	-17.621	-10.856	-14.437	-9.377	-20.433	-9.834	-30.788
224	0.224	-15.297	-15.304	7.783	-25.715	-10.205	-13.709	-7.899	-45.925
225	0.225	-12.989	-13.374	59.152	-35.872	-10.837	-21.688	-7.308	-23.119
226	0.226	-13.395	-13.962	66.391	-51.63	-9.533	-5.092	-6.915	31.039
227	0.227	-17.86	-12.228	81.204	-41.238	-11.133	-8.236	-8.261	23.644
228	0.228	-16.135	-11.843	34.289	1.246	-12.535	-13.126	-8.644	-36.982
229	0.229	-8.214	-12.236	-32.934	7.117	-9.68	-10.662	-9.411	-43.037
230	0.23	-14.225	-5.658	-77.674	23.492	-7.014	-8.384	-10.571	-18.713
231	0.231	-11.137	-10.494	-85.867	-1.725	-12.864	-10.367	-8.622	-11.428
232	0.232	-6.306	-7.982	-108.035	-24.636	-4.006	-0.343	-10.74	8.454
233	0.233	-8.832	-2.374	-101.559	-12.357	-10.046	-1.741	-13.447	2.442
234	0.234	-9.611	-13.202	-46.694	21.621	-6.992	1.893	-12.277	-2.94
235	0.235	-11.55	-21.133	-39.442	-1.26	-9.934	-6.475	-8.779	-17.993
236	0.236	-6.911	-28.287	-19.594	-13.666	-9.195	-13.875	-16.117	-22.406
237	0.237	-6.33	-21.893	-37.845	-17.357	-8.456	-9.068	-2.168	-26.504
238	0.238	-9.816	-13.563	-54.33	6.436	-7.895	-9.861	-4.095	-22.901
239	0.239	-5.362	-8.332	-29.197	-15.492	-7.339	-12.202	-2.339	-12.901
240	0.24	-10.776	-17.227	-6.385	-1.487	-9.102	-4.283	-13.354	-3.698
241	0.241	-17.354	-18.385	39.45	-19.34	-6.605	3.05	-17.602	4.543
242	0.242	-18.118	-4.448	57.611	-21.693	-6.235	-5.875	-8.688	1.965
243	0.243	-17.344	-6.368	41.136	5.95	0.327	-14.226	-7.51	-0.368
244	0.244	-16.759	-1.129	5.884	-20.373	-8.583	-11.166	-8.461	-11.007
245	0.245	-25.456	-9.052	1.402	-23.666	-5.106	-6.358	-13.279	-9.125
246	0.246	-17.122	-10.397	5.438	-14.383	-10.336	-7.156	-10.747	-3.962
247	0.247	-16.145	-14.064	-13.354	-6.092	-5.507	-12.777	-11.504	-8.691
248	0.248	-19.024	-5.734	-16.676	27.349	-8.018	-1.939	-9.55	-21.685
249	0.249	-18.229	-8.816	-13.633	-32.276	-10.335	-0.389	-11.466	-19.979
250	0.25	-18.979	-17.701	-11.025	-40.405	-5.485	-4.643	-7.379	-18.466
251	0.251	-15.474	-14.199	-13.596	-33.038	-11.474	-8.316	-10.846	-11.318
252	0.252	-18.738	-8.963	2.699	0.455	-5.854	-16.634	-9.466	-7.705
253	0.253	-15.816	-11.844	0.71	-5.54	-7.777	-17.598	-11.571	-20.939
254	0.254	-9.981	-12.594	6.725	10.946	-7.175	-12.743	-7.868	-19.264
255	0.255	-12.277	-10.253	-5.28	-24.219	-4.252	-13.502	-6.492	-11.381
256	0.256	-12.825	-13.722	-29.001	-1.38	-12.166	-12.711	-10.528	-12.751
257	0.257	-17.437	-15.636	-5.231	19.328	-8.652	-12.111	-10.123	-16.418
258	0.258	-11.981	-18.514	-14.623	8.158	-1.268	-11.506	-7.779	-10.413
259	0.259	-15.429	-21.973	-17.49	4.895	-2.199	-8.575	-10.659	-9.431
260	0.26	-12.109	-20.605	-56.167	1.856	0.349	-6.03	-13.345	-12.358
261	0.261	-10.324	-20.971	-106.229	-6.431	-1.935	-8.328	-11.387	-13.166
262	0.262	-15.122	-19.016	-86.382	-34.641	-3.835	-13.138	-14.265	-10.834
263	0.263	-14.504	-13.96	-56.048	-23.353	-13.86	-11.18	-12.308	-12.821
264	0.264	-15.042	-10.636	-17.388	-33.315	-12.465	-12.882	-12.671	-12.305
265	0.265	-17.523	-14.677	58.241	-23.922	-11.258	-11.492	-9.164	-12.914
266	0.266	-14.191	-14.266	134.035	-26.573	-12.373	-15.894	-12.433	-8.113
267	0.267	-12.99	-17.54	163.554	11.996	-11.366	-12.931	-7.579	-11.421
268	0.268	-17.398	-11.714	118.779	-4.388	-8.42	-12.479	-12.211	-19.175
269	0.269	-15.613	-15.762	29.156	0.695	-10.891	-7.967	-10.45	-28.81
270	0.27	-13.06	-22.32	-6.454	5.246	-6.775	-13.329	-7.912	-11.767
271	0.271	-11.66	-23.07	-17.244	-32.191	-11.569	-9.797	-15.252	13.976
272	0.272	-17.427	-10.855	-27.028	-37.115	-9.58	-11.678	-7.882	10.735
273	0.273	-15.065	-5.613	-53.625	-14.184	-11.27	-8.725	-6.904	-11.063
274	0.274	-16.966	-10.246	-61.649	-1.71	-11.608	-12.164	-12.897	-13.768
275	0.275	-16.351	-8.871	-39.47	-20.384	-10.201	-11.718	-8.823	-16.313
276	0.276	-16.898	-7.688	-45.895	-17.016	-11.31	-8.762	-10.745	-9.359
277	0.277	-15.51	-11.153	-39.747	-1.302	-11.645	-2.7	-7.449	-7.177
278	0.278	-12.195	-8.028	-34.189	24.334	-8.886	-1.873	-9.182	-9.072
279	0.279	-15.069	-14.786	-29.073	-13.257	-12.324	-9.173	-7.817	-10.829
280	0.28	-13.1	-15.546	-15.499	-28.237	-5.882	-10.071	-12.263	-9.28
281	0.281	-15.782	-13.209	-11.43	-14.559	-6.603	-12.515	-9.359	-10.629
282	0.282	-14.982	-8.355	-15.083	14.576	-8.873	-8.381	-6.837	-9.482
283	0.283	-14.179	-18.407	-18.341	-4.123	-8.239	-11.801	-10.126	-5.991
284	0.284	-15.507	-11.234	-21.373	-27.84	-7.608	-7.101	-9.739	-19.964
285	0.285	-12.2	-14.91	-29.56	-43.397	-10.46	-4.129	-10.124	-25.768
286	0.286	-17.988	-16.076	-21.864	-34.986	-9.061	-11.032	-9.737	-17.023
287	0.287	-10.618	-15.113	-24.019	-27.359	-14.433	-19.88	-7.61	-9.099
288	0.288	-13.504	-16.072	-21.74	7.757	-9.543	-13.828	-10.899	-1.942
289	0.289	-10.978	-15.285	-19.658	53.352	-8.912	-16.872	-12.062	9.874
290	0.29	-11.744	-11.206	-14.263	-13.703	-8.282	-10.049	-7.615	-7.552
291	0.291	-16.582	-10.615	-15.622	-22.474	-9.594	-9.222	-8.208	-14.519
292	0.292	-11.94	-16.611	-16.761	-14.254	-9.162	-6.848	-10.737	-42.159
293	0.293	-14.84	-15.83	-15.395	-36.264	-13.181	-3.322	-12.101	-38.428
294	0.294	-17.356	-13.886	-14.058	-29.635	-11.782	-5.235	-9.975	-0.651
295	0.295	-15.999	-11.936	-8.705	-11.398	-8.455	-8.112	-9.598	4.424
296	0.296	-11.943	-10.19	-11.492	5.097	-1.837	-12.918	-9.222	18.007
297	0.297	-17.748	-11.542	-12.157	10.183	-12.645	-16.177	-9.43	-19.491
298	0.298	-16.968	-11.162	-12.841	-3.297	-8.351	-14.41	-10.796	-4.392
299	0.299	-16.387	-13.292	-9.266	-15.612	-12	-10.891	-12.744	-17.92
300	0.3	-14.447	-15.232	-8.595	-19.276	-8.486	-9.5	-9.081	-30.286
301	0.301	-13.865	-10.984	-11.415	-9.179	-7.487	-9.089	-14.896	3.804
302	0.302	-10.375	-17.96	-8.826	-6.025	-10.365	-7.141	-12.589	8.289
303	0.303	-13.663	-20.865	-12.03	-31.476	-11.11	-12.941	-14.535	12.327
304	0.304	-14.817	-12.938	-13.118	-41.493	-10.308	-12.157	-7.194	1.113
305	0.305	-15.974	-9.844	-10.33	5.568	-6.797	-11.554	-12.044	-43.57
306	0.306	-14.032	-12.749	-12.209	12.176	-11.418	-10.957	-6.054	-37.547
307	0.307	-13.842	-15.273	-11.397	-18.146	-9.658	-12.68	-10.134	-21.081
308	0.308	-10.554	-11.217	-14.635	9.61	-10.994	-15.175	-10.725	-5.98
309	0.309	-13.465	-9.288	-11.691	-25.574	-6.515	-10.709	-11.319	7.602
310	0.31	-18.692	-12.583	-11.265	-12.011	-5.913	-1.792	-10.754	-4.751
311	0.311	-16.763	-10.84	-14.743	-16.048	-8.405	-5.453	-10.382	-15.966
312	0.312	-13.472	-14.325	-8.189	-27.251	-10.712	-6.604	-10.01	7.863
313	0.313	-18.899	-15.676	-5.268	-30.549	-8.569	-11.825	-9.639	-7.773
314	0.314	-14.065	-16.834	-11.214	-2.295	-7.405	-12.779	-7.715	-27.46
315	0.315	-17.359	-11.602	-7.064	1.368	-7.784	-18.772	-7.337	-19.869
316	0.316	-17.948	-13.531	-11.759	-1.926	-2.94	-26.125	-10.829	-26.804
317	0.317	-16.594	-15.462	-8.306	-11.208	-6.414	-17.228	-7.551	0.888
318	0.318	-16.202	-10.041	-12.226	-8.465	-5.823	-8.907	-11.621	-17.845
319	0.319	-11.361	-16.609	-10.817	-15.996	-9.874	-7.942	-11.244	-21.078
320	0.32	-17.352	-14.088	-12.215	-18.302	-5.027	-1.166	-5.831	-36.691
321	0.321	-11.736	-14.86	-9.394	-28.929	-12.37	-3.692	-13.773	-33.923
322	0.322	-16.567	-10.019	-10.64	-11.522	-9.462	-7.76	-8.563	-51.713
323	0.323	-11.924	-9.431	-14.212	-13.85	-6.936	-7.192	-5.667	-16.666
324	0.324	-14.822	-15.996	-10.245	-24.474	-9.246	-11.842	-8.186	8.504
325	0.325	-12.304	-15.217	-12.849	-7.031	-8.661	-11.271	-12.261	12.956
326	0.326	-14.621	-12.889	-17.361	18.705	-8.074	-6.44	-7.428	-7.737
327	0.327	-11.717	-20.818	-13.359	-12.272	-6.324	-3.157	-12.075	-11.386
328	0.328	-13.648	-9.013	-14.771	-24.642	-4.958	-9.748	-13.823	-8.07
329	0.329	-14.028	-10.553	-13.466	1.695	-11.333	-19.438	-10.349	-17.331
330	0.33	-14.794	-9.197	-11.37	-8.376	-7.067	-18.289	-8.032	2.434
331	0.331	-12.85	-15.583	-13.32	-11.496	-11.12	-17.152	-12.1	20.261
332	0.332	-13.615	-12.097	-12.164	-3.169	-6.27	-5.365	-9.589	8.628
333	0.333	-16.9	-11.127	-10.051	-5.649	-9.549	-3.836	-10.945	32.043
334	0.334	-10.313	-12.096	-13.932	-12.596	-8.959	-16.825	-10.565	-14.973
335	0.335	-15.142	-12.858	-12.584	-10.485	-6.431	-18.583	-7.861	-48.458
336	0.336	-12.612	-15.175	-11.235	-12.496	-8.747	-13.958	-11.346	-5.869
337	0.337	-14.924	-18.654	-8.328	-21.242	-12.799	-9.728	-4.768	-11.263
338	0.338	-14.327	-15.349	-12.776	-25.883	-11.443	-10.919	-7.671	-16.304
339	0.339	-11.022	-13.595	-9.866	-27.207	-11.044	-9.786	-6.902	6.501
340	0.34	-11.588	-17.076	-12.367	-38.979	-8.131	-8.843	-9.228	2.45
341	0.341	-15.052	-10.704	-11.963	-15.21	-8.511	-5.958	-11.161	-23.869
342	0.342	-18.329	-6.45	-9.053	15.725	-10.435	-8.49	-7.872	-40.897
343	0.343	-14.248	-12.079	-14.278	28.069	-7.523	0.4	-13.293	-25.229
344	0.344	-15.588	-16.924	-12.336	1.721	-9.452	-3.099	-8.454	-33.578
345	0.345	-12.287	-14.989	-11.734	-1.578	-9.055	-8.342	-11.74	-20.787
346	0.346	-12.666	-15.564	-9.967	-4.673	-7.495	-9.332	-6.319	-23.13
347	0.347	-16.329	-10.721	-13.439	-12.977	-10.769	-10.122	-11.15	8.792
348	0.348	-13.022	-11.308	-16.725	-0.209	-6.704	-12.461	-7.859	-14.074
349	0.349	-15.139	-11.897	-15.556	-2.521	-11.537	-14.403	-9.594	-9.989
350	0.35	-13.194	-15.384	-9.542	-21.699	-9.595	-9.769	-10.946	-13.664
351	0.351	-15.118	-12.107	-7.014	-29.238	-9.007	-5.717	-8.617	-10.406
352	0.352	-12.973	-14.244	-11.063	-31.531	-8.612	-7.083	-11.515	36.597
353	0.353	-15.67	-12.333	-9.108	0.457	-10.934	-10.371	-11.897	-10.282
354	0.354	-9.86	-17.385	-16.453	14.031	-10.545	-16.953	-9.185	-16.316
355	0.355	-15.469	-15.459	-11.604	-15.008	-6.091	-12.115	-11.304	-10.948
356	0.356	-8.886	-12.561	-14.109	-26.208	-8.986	-12.893	-9.946	-6.005
357	0.357	-14.877	-13.921	-10.037	-29.495	-7.626	-13.675	-13.033	-1.639
358	0.358	-7.516	-15.281	-11.958	-7.665	-10.915	-8.845	-8.581	-22.407
359	0.359	-16.408	-17.408	-12.528	0.616	-8.013	-8.274	-10.323	-18.764
360	0.36	-10.397	-17.798	-10.772	-17.236	-10.719	-10.023	-10.706	-1.749
361	0.361	-17.747	-12.778	-8.245	-19.572	-7.235	-8.661	-9.352	-17.457
362	0.362	-12.9	-14.719	-13.648	-13.179	-10.137	-9.044	-9.737	-25.811
363	0.363	-17.143	-9.3	-11.696	-7.379	-7.434	-14.85	-11.66	-33.357
364	0.364	-16.358	-11.236	-11.099	-2.158	-9.371	-10.796	-12.044	-21.765
365	0.365	-14.41	-14.539	-16.509	-3.686	-7.245	-5.974	-9.908	-11.175
366	0.366	-17.688	-12.802	-8.562	-13.724	-9.956	-5.408	-9.12	2.351
367	0.367	-20.581	-12.425	-13.779	-10.016	-8.793	-8.321	-10.468	-20.513
368	0.368	-20.18	-15.73	-10.857	-13.466	-9.57	-6.968	-9.881	-36.191
369	0.369	-21.522	-12.834	-15.104	-12.454	-7.641	-10.244	-12.004	-38.92
370	0.37	-14.92	-14.781	-12.771	-13.381	-6.874	-6.175	-8.32	-15.732
371	0.371	-15.874	-12.853	-16.243	-17.61	-5.716	-9.648	-6.952	31.265
372	0.372	-13.343	-8.024	-14.294	-18.365	-9.209	-5.189	-9.075	11.306
373	0.373	-15.658	-12.872	-17.183	-18.902	-11.544	-11.773	-11.769	-6.92
374	0.374	-13.713	-10.951	-15.812	-14.207	-4.972	-10.996	-9.046	-1.489
375	0.375	-15.652	-11.557	-11.348	-5.26	-5.946	-13.325	-10.59	-16.536
376	0.376	-11.587	-12.937	-7.267	3.702	-8.47	-11.394	-13.293	-20.93
377	0.377	-12.953	-11.599	-0.287	-11.91	-10.802	-6.748	-7.481	-16.828
378	0.378	-13.357	-17.436	0.699	-1.21	-8.885	-7.339	-6.704	-20.482
379	0.379	-15.505	-16.686	-7.228	-14.715	-8.312	-15.284	-10.186	-17.203
380	0.38	-15.14	-16.121	-10.317	-9.425	-6.563	-6.99	-13.472	-14.115
381	0.381	-16.322	-14.203	-15.143	-20.394	-9.088	-14.367	-9.414	17.063
382	0.382	-11.494	-12.493	-9.137	-24.627	-10.459	-9.554	-10.77	-3.602
383	0.383	-13.443	-15.996	-14.737	-25.815	-8.341	-10.35	-8.453	-14.785
384	0.384	-15.396	-20.457	-16.664	-7.791	-11.067	-12.687	-9.623	-11.468
385	0.385	-17.151	-16.409	-19.958	30.709	-8.383	-9.216	-12.34	-27.16
386	0.386	-16.782	-16.053	-17.05	3.007	-11.302	-8.663	-10.412	-24.46
387	0.387	-15.44	-21.497	-14.531	-22.168	-6.101	-11.588	-10.215	9.043
388	0.388	-16.615	-18.039	-13.166	-17.693	-10.966	-8.126	-8.861	22.586
389	0.389	-13.917	-7.998	-16.076	3.024	-9.053	-11.443	-10.232	-15.015
390	0.39	-18.19	4.963	-12.402	-0.644	-6.174	-11.853	-10.438	-20.079
391	0.391	-15.693	-7.248	-5.056	-10.72	-11.038	-12.261	-8.906	-24.512
392	0.392	-15.326	-2.61	-1.975	4.979	-9.124	-14.213	-9.892	-28.585
393	0.393	-14.19	-12.702	-8.758	-20.506	-9.73	-9.4	-12.032	-2.285
394	0.394	-13.055	-16.408	-18.468	-23.728	-10.154	-9.994	-11.864	-12.354
395	0.395	-9.599	-19.915	-17.342	-14.401	-9.796	-9.434	-9.562	15.914
396	0.396	-12.524	-16.843	-9.055	-17.091	-9.441	-17.205	-12.873	4.704
397	0.397	-18.541	-10.09	-3.868	0.718	-5.804	-16.261	-8.055	-12.305
398	0.398	-12.567	-9.315	-10.679	-25.013	-6.231	-19.189	-12.724	-40.495
399	0.399	-10.271	-16.684	-13.225	-7.955	-11.094	-11.28	-9.839	-29.191
400	0.4	-10.883	-9.925	-12.487	-29.795	-9.192	-8.21	-9.474	-5.328
401	0.401	-15.557	-12.465	-17.356	-32.498	-8.644	-9.209	-11.816	10.331
402	0.402	-10.17	-5.13	-17.961	-45.279	-6.158	-17.17	-8.936	18.68
403	0.403	-8.265	-11.923	-11.413	-29.055	-8.512	-16.226	-7.795	0.905
404	0.404	-10.238	-14.475	-13.961	2.885	-8.154	-15.288	-8.974	-1.454
405	0.405	-12.02	-16.82	-11.688	7.378	-10.896	-9.325	-6.859	-3.577
406	0.406	-15.543	-18.777	-11.147	19.776	-12.085	-5.289	-8.81	2.249
407	0.407	-15.197	-19.38	-15.831	23.464	-7.283	-5.913	-6.311	-6.439
408	0.408	-15.624	-21.148	-14.128	33.492	-6.738	-6.519	-6.136	-17.426
409	0.409	-20.115	-16.332	-14.56	5.221	-8.71	-5.955	-10.601	-24.526
410	0.41	-16.1	-11.704	-11.31	-13.536	-6.997	-11.778	-7.33	-20.793
411	0.411	-17.496	-15.788	-17.155	-30.598	-10.512	-12.595	-9.092	-26.782
412	0.412	-19.87	-22.773	-13.141	-21.363	-6.09	-10.703	-17.04	-34.218
413	0.413	-19.531	-19.89	-11.243	-18.688	-10.188	-6.089	-8.736	-25.309
414	0.414	-15.901	-10.23	-10.725	-16.203	-8.863	-2.07	-11.859	-7.288
415	0.415	-18.267	-13.924	-12.53	-18.545	-10.247	-7.905	-16.728	-25.064
416	0.416	-15.405	-10.463	-12.21	-24.961	-11.436	-13.548	-12.493	-18.069
417	0.417	-18.16	-9.513	-18.644	-30.797	-10.308	-11.644	-10.209	-15.892
418	0.418	-15.302	-13.209	-14.43	-32.57	-8.401	-16.328	-12.182	-13.938
419	0.419	-20.369	-14.195	-12.158	-27.967	-11.917	-8.622	-12.805	-1.746
420	0.42	-17.116	-14.987	-14.149	-15.052	-10.589	-9.645	-13.423	-12.75
421	0.421	-14.241	-14.228	-13.621	-9.862	-11.004	-11.433	-13.073	-8.43
422	0.422	-12.917	-10.757	-14.06	-14.546	-6.188	-6.639	-15.423	-7.188
423	0.423	-12.552	-8.828	-18.171	-19.226	-9.505	-12.689	-12.55	-15.504
424	0.424	-5.999	-5.931	-11.249	-17.911	-12.436	-8.679	-6.584	-25.962
425	0.425	-10.856	-7.294	-16.136	-14.267	-9.94	-10.657	-12.612	-31.184
426	0.426	-4.879	-13.692	-15.404	-3.456	-8.603	-11.284	-8.384	-28.289
427	0.427	-2.574	-7.702	-14.67	-22.25	-2.042	-2.429	-9.183	-15.146
428	0.428	-6.08	-6.941	-6.775	-14.741	-10.967	-8.862	-9.786	13.847
429	0.429	-8.034	-16.435	-7.774	-12.471	-26.662	-2.909	-9.231	1.441
430	0.43	-12.122	-15.284	-10.716	-18.912	-7.516	-6.059	-0.353	-9.792
431	0.431	-20.075	-9.287	-8.247	10.076	-5.007	-3.196	-9.282	-19.863
432	0.432	-18.93	-16.65	-13.905	47.568	-7.346	-0.722	-5.824	-29.141
433	0.433	-17.968	-23.433	-9.109	-8.02	-5.224	-9.668	-4.879	-3.617
434	0.434	-17.014	-17.44	-4.512	13.995	0.577	-20.549	-7.803	-6.944
435	0.435	-17.803	-6.794	-12.293	20.544	-8.141	-7.622	-7.054	-28.849
436	0.436	-20.133	-13.951	-11.364	2.348	-3.499	-9.402	-19.265	-14.747
437	0.437	-20.72	-15.109	-16.229	-36.4	-4.855	-7.887	-10.577	3.065
438	0.438	-21.304	-13.942	-6.579	-21.37	-8.529	-6.566	-2.658	38.116
439	0.439	-15.89	-25.736	-10.282	-16.98	-7.364	-10.271	-6.932	23.008
440	0.44	-13.959	-14.682	-9.143	-4.636	-4.261	-13.783	-8.116	-27.421
441	0.441	-17.259	-18.915	-6.061	-15.903	-9.085	-14.77	-9.297	-20.923
442	0.442	-14.355	0.65	-10.904	-26.017	-8.305	-11.893	-12.408	-14.993
443	0.443	-10.869	-7.649	2.248	-29.151	2.349	-16.175	-5.649	-9.628
444	0.444	-12.22	-15.184	0.297	-26.496	-7.707	-15.417	-8.171	-24.757
445	0.445	-15.121	-12.851	-4.952	-13.773	-6.537	-11.958	-10.505	-11.248
446	0.446	-18.792	-14.971	-3.414	-6.846	-0.521	-17.975	-8.575	-15.314
447	0.447	-15.496	-28.508	-10.581	-17.533	-5.729	-15.679	-9.169	-26.555
448	0.448	-12.589	-12.616	-19.481	-23.374	-14.61	-16.28	-13.239	-50.399
449	0.449	-10.644	-14.723	-13.487	-25.169	-11.106	-15.724	-11.888	-22.191
450	0.45	-12.562	-8.902	-14.454	-17.255	-10.12	-6.827	-14.209	34.484
451	0.451	-12.356	-10.619	-19.288	-7.222	-11.066	-10.513	-9.372	-6.201
452	0.452	-13.119	-12.148	-16.767	12.295	-10.265	-13.999	-14.016	15.853
453	0.453	-9.434	0.836	-15.988	-1.866	-12.563	-10.906	-15.753	22.464
454	0.454	-6.131	-15.011	-8.037	-25.092	-9.051	-9.946	-15.364	-20.075
455	0.455	-12.706	-12.862	-13.246	-21.971	-9.6	-12.458	-14.005	-25.515
456	0.456	-7.853	-10.914	-16.128	-24.675	-5.505	-0.265	-11.868	-20.598
457	0.457	-15.776	-9.153	-13.588	13.858	-5.862	-16.129	-11.473	-34.242
458	0.458	-10.543	-13.778	-11.24	8.459	-8.149	-18.25	-12.622	-55.016
459	0.459	-11.503	-18.013	-16.053	-16.683	-12.177	-16.302	-8.356	-36.329
460	0.46	-14.025	-14.301	-15.45	6.108	-10.789	3.068	-8.926	15.085
461	0.461	-11.711	-10.775	-6.522	18.446	-10.363	0.568	-12.397	66.726
462	0.462	-11.135	-11.697	-20.812	-0.374	-7.423	-11.021	-10.067	-20.809
463	0.463	-15.777	-10.692	0.513	-3.693	-8.543	-4.618	-3.482	-32.709
464	0.464	-16.356	-13.166	-2.155	-13.007	-10.441	-14.281	-2.5	-21.954
465	0.465	-15.968	-10.792	-4.63	-10.319	-9.625	-9.036	-8.486	-12.096
466	0.466	-14.607	-14.229	-16.21	-17.883	-6.877	-10.555	3.719	-21.04
467	0.467	-14.985	-12.242	-22.565	-15.585	-9.55	-6.267	-1.492	-12.981
468	0.468	-20.972	-13.938	-12.855	-9.221	-5.252	-9.919	0.076	-5.665
469	0.469	-16.691	-12.539	-11.069	-3.427	-9.271	3.266	-7.064	-25.628
470	0.47	-17.443	-15.782	-12.575	-19.306	-7.874	-5.413	-5.883	-31.639
471	0.471	-15.487	-15.349	-13.881	-17.166	-11.126	-10.024	-14.184	-15.213
472	0.472	-18.749	-16.467	-15	-19.077	-8.178	-2.841	-13.197	19.969
473	0.473	-15.817	-19.137	-16.113	-13.82	-8.516	-6.486	-12.207	6.407
474	0.474	-19.276	-14.253	-10.847	-15.336	-9.632	-14.78	-12.956	-5.985
475	0.475	-15.961	-12.265	-11.768	-13.928	-11.136	-11.639	-12.156	-9.677
476	0.476	-17.1	-14.154	-10.954	-15.052	-10.316	-8.706	-16.969	-6.419
477	0.477	-12.621	-10.055	-8.585	-13.891	-8.338	-6.154	-13.651	9.251
478	0.478	-15.504	-14.854	-16.474	2.152	-7.712	-8.417	-9.561	-10.472
479	0.479	-12.968	-12.87	-15.451	-9.465	-11.156	-7.79	-13.017	-17.993
480	0.48	-15.27	-16.891	-10.563	-15.815	-12.48	-12.39	-11.636	-15.687
481	0.481	-16.413	-8.91	-13.03	-13.824	-5.857	-14.096	-8.707	-13.565
482	0.482	-20.081	-7.716	-10.659	-18.967	-12.586	-8.246	-12.364	-7.749
483	0.483	-13.681	-12.927	-8.685	-14.235	-10.029	-8.973	-10.017	-5.986
484	0.484	-12.897	-19.697	-14.646	-12.909	-7.666	-12.417	-7.866	-7.5
485	0.485	-18.506	-15.413	-13.832	-11.812	-8.206	-10.445	-13.85	-26.256
486	0.486	-16.569	-13.054	-17.287	-8.365	-10.11	-12.143	-9.573	-44.046
487	0.487	-15.987	-16.512	-12.613	-7.391	-8.335	-13.455	-11.89	-27.741
488	0.488	-14.244	-15.905	-9.688	-6.451	-10.819	-13.023	-9.941	4.256
489	0.489	-11.717	-16.452	-13.145	-8.978	-9.439	-14.133	-5.279	45.544
490	0.49	-9.376	-10.626	-13.51	-13.067	-12.319	-17.767	-8.168	6.846
491	0.491	-15.939	-16.203	-14.643	-13.671	-6.297	-10.376	-10.668	-8.283
492	0.492	-14.969	-16.761	-10.17	-13.106	-7.05	-11.299	-11.043	-21.821
493	0.493	-14.189	-14.785	-8.414	-17.172	-4.708	-12.22	-16.837	-17.752
494	0.494	-11.855	-14.175	-8.001	-16.796	-5.266	-4.241	-9.465	-21.413
495	0.495	-12.43	-12.797	-14.368	-13.513	-9.902	-9.421	-12.35	-31.475
496	0.496	-15.717	-9.488	-10.096	-10.598	-8.146	-6.475	-6.335	-28.359
497	0.497	-16.293	-14.31	-12.409	-4.592	-8.52	-8.948	-8.636	-20.01
498	0.498	-14.92	-12.375	-10.468	-7.101	-7.157	-4.837	-13.458	-27.53
499	0.499	-19.34	-11.774	-15.112	-19.277	-8.321	-12.731	-12.864	-25.181
500	0.5	-15.244	-14.274	-14.521	-21	-8.708	-7.453	-8.788	6.818
501	0.501	-15.604	-10.958	-14.903	-16.327	-10.64	-12.233	-11.292	-15.898
502	0.502	-9.204	-5.138	-11.613	-12.033	-5.8	-14.693	-10.889	-44.858
503	0.503	-13.463	-15.772	-13.744	-18.366	-10.636	-7.293	-7.976	-56.016
504	0.504	-9.408	-14.391	-13.363	-14.837	-11.217	-14.013	-9.896	-4.506
505	0.505	-18.88	-7.999	-12.969	1.234	-10.634	-6.025	-11.045	62.256
506	0.506	-17.705	-13.999	-13.743	-10.373	-9.277	-6.94	-10.836	35.563
507	0.507	-11.694	-13.024	-15.093	-12.496	-8.887	-9.783	-12.17	-5.047
508	0.508	-12.65	-13.989	-10.829	-10.51	-8.498	-14.004	-9.054	2.362
509	0.509	-3.736	-18.25	-7.92	12.374	-7.338	-16.291	-12.707	-17.506
510	0.51	-0.244	-19.027	-7.534	-3.274	-10.055	-16.827	-10.362	-35.591
511	0.511	-7.594	-22.515	-14.884	-11.573	-10.258	-18.706	-7.443	-7.799
512	0.512	-14.356	-16.522	-13.914	-14.053	-9.487	-9.767	-9.355	17.474
513	0.513	-11.829	-15.747	-14.893	-11.727	-8.712	-3.355	-9.718	12.976
514	0.514	-9.497	-15.164	-12.368	-9.598	-11.042	-6.803	-9.884	-32.921
515	0.515	-16.076	-13.229	-6.752	-11.535	-7.759	-18.591	-10.634	-14.702
516	0.516	-15.302	-14.975	-6.169	-6.29	-6.61	-20.107	-8.098	13.016
517	0.517	-19.366	-10.146	-12.175	-7.855	-9.33	-10.025	-9.621	-12.097
518	0.518	-24.204	-12.089	-16.252	-12.153	-10.5	-11.16	-10.382	-16.461
519	0.519	-23.628	-15.007	-11.423	-5.797	-9.73	-7.652	-9.594	-20.416
520	0.52	-18.22	-14.634	-17.426	-11.801	-5.288	-10.72	-9.782	-16.711
521	0.521	-20.173	-11.359	-10.087	-17.048	-11.297	-1.804	-6.674	0.329
522	0.522	-19.595	-6.532	-14.934	-23.83	-10.54	-7.795	-11.13	-21.491
523	0.523	-15.513	-12.539	-10.689	-23.065	-9.969	-6.827	-9.386	-29.731
524	0.524	-12.968	-18.161	-9.921	-33.72	-10.559	-17.657	-5.899	-22.097
525	0.525	-15.272	-14.689	-9.337	-12.045	-9.987	-4.69	-10.347	-5.742
526	0.526	-16.426	-10.055	-13.981	22.405	-6.519	-9.92	-9.759	-20.571
527	0.527	-11.973	-11.804	-12.243	17.963	-6.144	-20.95	-9.368	-22.372
528	0.528	-16.027	-19.742	-14.763	5.582	-9.054	-13.787	-10.713	-10.071
529	0.529	-19.506	-20.913	-12.448	-28.467	-10.999	-7.411	-9.539	10.629
530	0.53	-19.105	-19.951	-15.352	-42.011	-5.977	-3.934	-5.079	-9.217
531	0.531	-16.189	-5.251	-13.414	-37.948	-7.925	-9.16	-9.13	-26.988
532	0.532	-17.34	1.133	-10.701	-19.174	-8.514	-12.077	-10.471	-33.987
533	0.533	-11.533	3.063	-8.563	25.535	-8.139	-11.303	-10.067	-19.063
534	0.534	-5.907	-12.821	-8.745	55.919	-6.787	-13.625	-7.152	-5.474
535	0.535	-6.481	-14.965	-8.549	17.222	-7.956	-8.797	-10.816	-17.64
536	0.536	-8.41	-13.036	-10.098	-38.305	-8.348	-8.228	-7.526	-28.738
537	0.537	-8.969	-14.786	-8.549	-30.935	-9.516	-9.971	-7.908	-24.53
538	0.538	-16.883	-19.436	-7.193	-24.344	-8.747	-13.463	-7.512	-4.981
539	0.539	-18.015	-15.182	-10.086	-6.146	-7.395	-8.05	-8.665	20.608
540	0.54	-14.886	-18.866	-15.299	-0.724	-6.627	-6.126	-12.914	10.606
541	0.541	-5.955	-10.548	-10.45	-15.81	-10.311	-12.135	-10	-17.621
542	0.542	-9.427	-13.652	-9.856	-29.354	-9.922	-9.819	-12.511	-6.353
543	0.543	-12.533	-14.631	-12.749	-16.982	-6.633	-10.408	-12.12	-9.607
544	0.544	-11.567	-15.412	-13.127	-13.312	-5.474	-9.826	-14.247	-6.494
545	0.545	-12.363	-11.356	-15.444	-16.607	-10.699	-4.397	-13.075	-9.207
546	0.546	-16.446	-11.943	-12.537	-7.309	-7.218	-9.235	-15.78	-16.772
547	0.547	-24.398	-7.297	-15.244	-15.62	-9.156	-9.814	-10.926	-19.023
548	0.548	-29.654	-13.885	-17.18	-23.157	-7.418	-5.752	-11.497	-25.325
549	0.549	-26.773	-13.122	-17.954	-20.829	-7.027	-13.689	-8.204	-27.242
550	0.55	-22.52	-18.752	-13.505	-18.715	-9.353	-12.539	-9.942	-29.014
551	0.551	-10.301	-10.831	-11.565	-16.791	-9.741	-13.52	-8.573	-18.03
552	0.552	-1.547	-11.797	-7.481	-18.538	-8.581	-8.693	-8.18	-2.182
553	0.553	3.133	-18.565	-4.936	-23.187	-8.969	-12.952	-12.235	21.216
554	0.554	-15.634	-14.311	-11.302	-7.323	-8.774	-12.174	-8.738	11.916
555	0.555	-23.196	-8.703	-10.506	-0.945	-9.546	-14.117	-9.117	-7.792
556	0.556	-16.231	-15.272	-16.103	-2.867	-7.611	-12.185	-12.01	-15.24
557	0.557	-22.615	-12.755	-15.512	-15.06	-9.154	-6.771	-10.071	-36.264
558	0.558	-16.791	-11.988	-12.209	-19.706	-9.729	-7.36	-14.327	-44.583
559	0.559	-15.028	-15.476	-10.445	-21.061	-6.624	-13.36	-9.479	-47.108
560	0.56	-13.446	-12.207	-13.896	-1.499	-5.458	-11.034	-6.182	-12.105
561	0.561	-17.663	-9.331	-7.482	-9.826	-10.683	-1.535	-13.916	13.056
562	0.562	-16.471	-17.32	-6.688	-2.286	-11.259	-5.197	-12.937	63.36
563	0.563	-17.623	-18.536	-10.731	-4.623	-6.611	-11.184	-11.961	29.86
564	0.564	-10.258	-17.598	-11.294	-11.024	-8.344	-5.953	-9.435	-12.727
565	0.565	-9.296	-12.763	-14.563	-24.582	-4.853	-14.846	-11.754	-18.203
566	0.566	-8.552	-11.981	-15.124	1.728	-5.231	-6.525	-8.263	-23.24
567	0.567	-10.895	-12.76	-12.592	20.486	-10.065	-11.761	-6.323	-46.086
568	0.568	-10.315	-9.298	-7.161	10.399	-10.638	-14.653	-8.064	-50.175
569	0.569	-2.966	-9.897	-11.989	-11.49	-10.056	-10.38	-8.448	6.53
570	0.57	-0.073	-12.825	-4.62	-8.785	-8.696	-8.036	-12.894	14.578
571	0.571	-13.23	-15.351	-11.386	-16.357	-5.396	-8.595	-5.151	-7.555
572	0.572	-30.683	-18.661	-8.855	-14.062	-10.234	-1.217	-10.375	-14.16
573	0.573	-33.042	-16.529	-14.458	-7.709	-9.655	-12.047	-9.415	-32.379
574	0.574	-22.424	-10.555	-17.936	-17.421	-11.406	-13.393	-8.645	-48.86
575	0.575	-8.892	-11.358	-14.641	-15.698	-6.576	-6.999	-10.969	-23.732
576	0.576	-7.157	-15.445	-10.576	-20.34	-8.518	-10.474	-10.4	-64.981
577	0.577	-11.796	-16.043	-10.19	-13.164	-11.435	-11.446	-10.996	-26.299
578	0.578	-10.425	-14.125	-12.524	-9.489	-7.964	-4.688	-10.443	49.318
579	0.579	-16.797	-15.892	-15.445	-12.992	-10.302	-8.938	-9.106	103.471
580	0.58	-17.973	-15.531	-14.292	-12.077	-8.197	-17.834	-11.446	-24.851
581	0.581	-14.914	-15.166	-15.478	-13.097	-7.069	-6.998	-9.337	27.551
582	0.582	-10.106	-12.281	-17.054	-15.66	-9.041	-14.166	-13.82	-20.077
583	0.583	-16.145	-9.581	-16.884	-8.325	-13.918	-15.338	-8.438	-34.418
584	0.584	-10.541	-14.641	-12.667	-15.058	-7.384	-9.36	-7.892	-21.25
585	0.585	-15.368	-16.619	-8.643	-17.54	-9.943	-6.279	-3.271	38.388
586	0.586	-25.407	-12.587	-12.167	-15.234	-9.216	-17.124	-5.027	5.875
587	0.587	-21.146	-17.455	-7.749	-10.464	-9.853	-9.983	-10.864	-23.759
588	0.588	-24.837	-16.882	-14.363	-7.22	-11.839	-11.162	-8.584	-32.678
589	0.589	-23.695	-12.824	-16.919	-9.002	-7.829	-7.692	-8.048	-24.547
590	0.59	-18.476	-11.474	-14.637	-15.986	-9.237	-10.805	-12.713	-31.864
591	0.591	-9.567	-12.834	-15.267	-11.159	-10.642	-7.924	-9.827	-51.782
592	0.592	6.135	-9.938	-9.326	1.972	-9.542	-7.187	-9.473	-45.804
593	0.593	-4.501	-11.87	-8.604	-7.749	-6.894	-16.127	-10.88	-18.135
594	0.594	9.039	-11.492	-6.725	-9.517	-10.439	-17.32	-13.055	-3.04
595	0.595	0.317	-12.285	-11.425	-17.471	-11.663	-12.132	-9.431	1.417
596	0.596	-7.651	-16.742	-7.407	-16.141	-9.009	-11.2	-14.902	-61.098
597	0.597	-0.504	-12.108	-7.854	-12.47	-8.678	-10.47	-11.464	-52.185
598	0.598	-9.428	-9.223	-8.312	-11.327	-12.994	-8.211	-9.568	4.694
599	0.599	-27.469	-5.774	-9.557	-3.998	-7.634	-7.691	-10.187	41.658
600	0.6	-45.277	-12.191	-15.613	-8.85	-9.629	-3.12	-15.058	61.617
601	0.601	-52.241	-21.897	-25.334	-9.637	-10.267	-9.766	-10.449	6.681
602	0.602	-33.098	-20.762	-26.54	-7.335	-7.429	-17.768	-12.231	-15.355
603	0.603	-9.886	-19.625	-18.284	-12.207	-12.328	-14.732	-13.619	-21.91
604	0.604	5.793	-16.551	-17.389	-7.595	-11.817	-9.958	-11.344	-15.917
605	0.605	-13.945	-23.343	-10.696	-15.355	-8.974	-7.492	-13.514	-32.396
606	0.606	-16.463	-17.354	-8.244	-14.396	-11.56	-8.321	-7.555	-37.463
607	0.607	-23.424	-10.018	-10.637	-15.361	-10.268	-8.962	-8.371	-14.658
608	0.608	-25.544	-12.931	-15.545	-14.61	-12.466	-16.384	-12.478	-2.317
609	0.609	-27.471	-3.264	-21.618	-13.87	-8.857	-19.346	-13.101	-6.026
610	0.61	-29.225	0.412	-16.092	-11.972	-6.6	-25.406	-11.204	-37.01
611	0.611	-24.636	16.087	-15.6	-16.631	-10.73	-19.855	-12.979	0.535
612	0.612	-11.715	13.955	-13.759	-11.236	-8.28	-9.078	-12.632	15.657
613	0.613	-10.366	-10.432	-12.096	-10.682	-12.798	-1.204	-13.058	-7.121
614	0.614	1.841	-31.727	-12.57	-11.297	-12.275	-8.431	-9.032	-3.036
615	0.615	12.894	-34.438	-8.209	-14.243	-10.976	-9.662	-12.548	-29.381
616	0.616	-0.08	-21.652	-8.876	-7.335	-7.153	-0.838	-9.295	-5.605
617	0.617	-19.457	-5.388	-11.286	-4.271	-11.657	-11.736	-8.945	-14.921
618	0.618	-16.987	-11.771	-12.731	-11.057	-7.647	-16.051	-10.909	-34.699
619	0.619	-10.048	-9.824	-14.167	-19.019	-10.212	-17.271	-12.485	30.493
620	0.62	-16.444	-22.014	-11.351	-7.263	-11.614	-18.495	-10.573	17.746
621	0.621	12.593	-10.978	-13.363	-8.856	-8.754	-13.33	-8.474	-12.609
622	0.622	8.519	-26.862	-13.062	-7.559	-6.859	-6.612	-6.554	-24.987
623	0.623	-2.732	-7.709	-8.305	-3.938	-1.093	-7.433	-8.516	-21.314
624	0.624	-12.824	-10.223	-8.972	-21.976	-5.193	-14.841	-10.088	-11.266
625	0.625	-22.13	-12.542	-8.495	-19.513	-7.164	-5.991	-6.624	-2.001
626	0.626	-30.458	-14.672	-12.648	-7.943	-1.193	-2.554	-4.324	-16.115
627	0.627	-32.993	-16.609	-4.797	-5.866	-5.281	-1.625	2.236	7.098
628	0.628	-30.687	-14.866	-3.725	-7.843	-7.239	-16.369	-8.616	-2.153
629	0.629	-7.277	-13.316	-13.491	-6.142	-3.969	-10.014	-9.986	-10.359
630	0.63	8.393	-14.669	-4.669	-10.832	3.761	-4.246	-6.321	-2.652
631	0.631	0.073	-8.279	-3.586	-6.625	0.656	-6.032	-2.849	-32.994
632	0.632	2.599	-14.272	-8.887	-13.054	-2.256	-7.607	-1.887	-28.863
633	0.633	-23.129	-2.46	1.882	-31.096	0.255	-0.478	-6.736	-32.576
634	0.634	-33.185	-7.101	-5.345	-13.325	-5.363	-9.407	-14.677	-35.911
635	0.635	-42.469	-17.163	-9.09	-11.04	-5.943	-12.911	-24.359	-14.087
636	0.636	-22.719	-16	-19.992	-8.953	-1.299	-5.581	-7.325	0.069
637	0.637	-9.938	-33.983	-18.706	-14.804	-10.202	-10.442	-0.361	-2.411
638	0.638	-12.243	-31.453	-15.087	-9.606	-9.035	-16.448	-2.496	-4.758
639	0.639	-22.88	-24.477	-18.619	-14.3	-10.188	-10.847	-23.782	-19.748
640	0.64	-28.705	-22.332	-15.592	-15.679	-13.26	-7.365	-26.491	-14.043
641	0.641	-33.92	-12.634	-6.759	-12.033	-8.401	-2.722	-8.687	-5.403
642	0.642	-19.579	-21.333	-15.136	-6.053	-9.154	-3.288	2.928	-10.085
643	0.643	-9.896	-10.301	-14.214	-9.167	-8.351	-11.212	-3.454	-17.27
644	0.644	-4.68	-3.146	-17.146	-12.137	-8.902	-7.721	-1.511	-18.428
645	0.645	6.33	-12.058	-25.133	-9.661	-18.932	-8.675	-3.245	-10.095
646	0.646	-15.365	-8.572	-11.262	-17.055	-14.637	-7.685	-11.163	-26.133
647	0.647	-12.261	-1.211	-5.507	-12.257	-13.435	3.769	-12.506	-0.412
648	0.648	1.902	3.648	-0.296	-9.772	-12.232	-0.841	-13.649	-17.447
649	0.649	-26.342	-2.349	-24.132	-15.417	-11.222	0.546	-14.787	-33.057
650	0.65	-22.694	-7.988	-27.437	-11.955	-14.076	-8.323	-13.798	-24.644
651	0.651	1.099	-6.105	-24.366	-4.624	-8.025	-9.455	-8.934	-11.774
652	0.652	-1.988	-10.804	-4.664	4.254	-10.295	-12.523	-14.908	-0.138
653	0.653	-16.091	-16.273	-2.165	-1.764	-3.664	-13.47	-5.977	31.798
654	0.654	-28.854	-14.376	-4.516	-4.888	-11.551	-23.108	-9.438	27.339
655	0.655	-26.546	-17.68	-19.433	-11.665	-4.146	-19.376	-10.369	6.64
656	0.656	-24.44	-14.745	-17.51	-24.837	-8.923	-11.002	-11.317	-4.611
657	0.657	-26.339	-18.195	-15.757	-11.298	-4.605	-3.592	-8.77	-7.947
658	0.658	-17.601	-17.813	-11.095	-6.083	-6.865	-12.446	-11.057	-17.231
659	0.659	-0.155	-23.637	-1.014	-4.54	-6.226	-15.884	-10.446	-19.93
660	0.66	30.239	-19.569	-4.684	-11.702	-5.582	-12.759	-12.352	-7.14
661	0.661	9.55	-14.732	1.331	-12.856	-9.575	-7.871	-11.741	-14.117
662	0.662	-24.48	-19.366	-14.719	-6.848	-8.154	-12.065	-10.353	-16.232
663	0.663	-37.987	-13.951	-12.375	-5.872	-10.411	-11.223	-8.957	-22.036
664	0.664	-33.889	-15.911	-10.23	-6.823	-11.509	-6.308	-11.051	-16.792
665	0.665	-7.524	-21.955	-15.998	-4.296	-14.155	-5.645	-9.074	-15.226
666	0.666	2.584	-14.622	-14.214	-9.896	-9.056	-14.478	-5.554	-16.623
667	0.667	11.903	-11.71	-9.539	-17.804	-9.57	-18.093	-12.092	-15.494
668	0.668	-7.799	-15.928	-13.77	-18.745	-11.246	-16.875	-13.023	-16.658
669	0.669	-20.514	-8.557	-12.573	-17.765	-9.825	-7.137	-15.503	-15.686
670	0.67	-32.075	-13.39	-16.02	-16.983	-9.375	-8.24	-11.404	-16.615
671	0.671	-25.653	-0.239	-12.881	-11.342	-8.154	-11.675	-16.207	-17.357
672	0.672	-19.785	-9.9	-13.807	-9.376	-9.25	-12.588	-8.821	-10.037
673	0.673	-14.514	-15.111	-12.988	-18.055	-9.572	-13.491	-9.75	-11.036
674	0.674	-12.95	-10.405	-0.748	-12.011	-7.955	-12.653	-10.494	-8.561
675	0.675	-11.605	-8.991	-9.411	-17.205	-8.668	-10.275	-9.687	-15.974
676	0.676	-2.708	-12.619	-10.917	-10.392	-11.128	-16.804	-9.073	-16.966
677	0.677	-11.038	-13.73	-6.619	-11.111	-10.294	-15.971	-12.331	-19.506
678	0.678	-18.397	-12.748	-7.723	-8.73	-6.949	-11.838	-9.392	-31.698
679	0.679	-23.253	-13.742	-15.989	-8.103	-13.483	-8.302	-9.756	-43.911
680	0.68	-25.775	-14.602	-14.975	-3.41	-10.532	-6.319	-10.12	-42.396
681	0.681	-26.532	-15.434	-13.954	-11.107	-6.224	-10.337	-11.254	-20.717
682	0.682	-21.666	-13.529	-18.15	-10.089	-8.504	-8.942	-9.287	26.334
683	0.683	-19.697	-10.342	-15.766	-12.949	-9.048	-10.26	-6.553	19.809
684	0.684	-13.119	-13.368	-9.11	-13.695	-5.726	-8.092	-6.725	25.834
685	0.685	-19.132	-14.78	-8.271	-9.578	-5.121	-2.051	-11.171	-1.908
686	0.686	-21.462	-21.273	-7.439	-4.688	-2.578	-9.952	-6.519	-37.177
687	0.687	-20.864	-22.151	-12.227	-14.693	-7.001	-13.015	-8.241	-5.23
688	0.688	-10.768	-14.91	-22.234	4.126	-7.567	-8.161	-11.702	40.633
689	0.689	10.921	-17.914	-3.399	-19.048	-15.487	-10.667	-8.394	46.633
690	0.69	-10.947	-20.516	-0.822	-15.904	-9.478	-11.421	-9.56	7.904
691	0.691	-13.659	-11.64	-12.366	-18.573	-8.5	-17.977	-9.172	-27.311
692	0.692	4.145	-3.344	-14.418	-10.976	-11.396	-11.96	-8.769	-22.85
693	0.693	1.835	-4.37	-24.024	19.463	-7.128	-11.174	-10.873	-18.787
694	0.694	12.48	-3.432	-1.12	-9.512	-11.18	-13.101	-10.079	-15.11
695	0.695	-4.93	-16.607	2.038	-13.143	-11.751	-12.515	-13.157	-25.165
696	0.696	-35.287	-22.456	-6.228	-9.806	-9.817	-17.927	-11.209	-28.259
697	0.697	-47.659	-27.708	-34.409	-12.867	-8.074	-13.078	-10.824	-19.942
698	0.698	-28.879	-10.321	-15.545	-10.113	-9.424	-7.066	-12.372	-32.729
699	0.699	-5.06	10.749	-25.524	-12.584	-9.032	-6.285	-9.667	-30.397
700	0.7	-26.93	19.03	-16.169	-14.87	-11.16	0.297	-14.703	-32.541
701	0.701	-35.261	6.195	-7.78	-12.698	-9.226	-5.707	-8.701	-18.981
702	0.702	-22.476	-0.839	-20.488	-14.586	-5.741	-3.4	-11.012	-17.236
703	0.703	7.929	-11.541	0.689	-9.314	-5.355	-12.904	-6.171	-9.306
704	0.704	28.649	-28.992	-7.542	-23.594	-6.51	-19.303	-14.871	-16.437
705	0.705	9.877	-64.055	-4.94	-17.752	-12.317	-13.323	-1.701	3.134
706	0.706	-41.621	-48.979	-21.131	-15.98	-11.545	-14.304	-6.918	17.284
707	0.707	-34.29	-7.762	-23.198	-11.318	-9.615	-7.542	-11.554	-10.931
708	0.708	-27.726	-2.336	-21.194	-12.637	-7.691	-8.322	-10.189	-7.202
709	0.709	-9.534	-17.448	-12.41	-11.44	-8.283	3.854	-9.018	-17.245
710	0.71	-14.942	-13.069	-10.785	-14.89	-13.129	-15.51	-7.849	-14.195
711	0.711	-19.956	-17.218	-6.456	-15.833	-11.204	-18.037	-10.939	-5.908
712	0.712	-15.536	-13.572	-10.06	-9.035	-7.158	-11.075	-15.769	6.823
713	0.713	-11.512	-16.887	-4.007	-13.265	-9.692	-13.205	-9.758	-28.249
714	0.714	-15.224	-13.77	-20.008	-7.631	-8.348	-22.882	-12.068	-23.246
715	0.715	-11.968	-27.886	-17.625	-9.541	-9.528	-10.686	-10.12	8.669
716	0.716	-15.069	-35.437	-6.928	-14.168	-7.614	0.343	-12.045	12.724
717	0.717	-34.792	-42.412	-4.937	-11.253	-10.338	-6.819	-7.969	-21.338
718	0.718	-42.324	-23.254	-13.588	-4.285	-8.222	-13.216	-9.32	-34.886
719	0.719	-26.089	-10.473	-11.982	-5.244	-8.434	-9.733	-9.705	-14.174
720	0.72	-15.494	-8.144	-13.279	-13.176	-7.099	-2.373	-8.539	-25.384
721	0.721	-17.492	-18.776	-12.068	-14.135	-10.793	-5.277	-6.588	5.596
722	0.722	-12.33	-24.559	-13.18	-11.221	-10.419	-9.534	-11.617	-6.768
723	0.723	-1.34	-43.888	-10.034	-19.139	-10.82	-11.866	-6.959	4.505
724	0.724	8.715	-36.325	-9.017	-18.169	-9.68	-11.288	-12.364	21.577
725	0.725	-5.597	-24.694	-6.435	-17.192	-8.537	-2.575	-10.417	-6.666
726	0.726	-7.519	-22.535	-8.701	-17.958	-9.721	-10.893	-9.825	-17.929
727	0.727	-9.262	6.521	-15.223	-17.176	-10.521	-20.559	-10.393	-21.232
728	0.728	5.045	35.579	-14.401	-7.688	-7.255	-16.869	-9.996	-11.946
729	0.729	6.964	69.667	-12.04	-8.839	-7.658	-8.533	-11.341	-9.225
730	0.73	-8.932	28.474	-11.42	-7.669	-8.842	-5.429	-12.496	-32.434
731	0.731	-28.11	0.831	-17.386	-10.752	-7.699	-6.389	-15.199	-60.655
732	0.732	-30.633	46.353	-19.671	-7.848	-7.903	-7.162	-9.392	-64.3
733	0.733	-19.002	52.404	-21.575	-7.073	-5.986	-7.934	-11.711	-26.524
734	0.734	-12.593	-19.728	-16.891	-11.136	-7.361	-18.77	-5.126	49.191
735	0.735	-18.37	9.923	-12.783	-7.656	-11.051	-14.121	-11.126	38.398
736	0.736	-20.11	1.067	-11.39	-12.3	-10.677	-9.849	-8.808	-10.935
737	0.737	-21.686	-7.019	-12.71	-6.871	-7.4	-0.932	-8.222	-2.047
738	0.738	-8.736	-14.327	-12.298	-6.296	-7.036	-4.399	-8.804	-10.154
739	0.739	-6.992	-20.851	-11.118	-8.219	-5.894	-9.614	-5.9	-2.737
740	0.74	-8.498	-63.375	-12.245	-4.164	-8.627	-12.52	-9.38	-22.657
741	0.741	-12.723	-46.876	-12.397	-9.98	-3.809	-6.517	-8.021	-16.7
742	0.742	-11.541	-21.658	-12.167	-10.758	-8.658	-5.746	-10.147	-11.323
743	0.743	1.649	-35.138	-8.458	-14.24	-10.609	-12.315	-12.856	-16.39
744	0.744	-7.059	-39.135	-5.143	-9.571	-10.035	-8.04	-11.697	-20.865
745	0.745	-21.4	-20.307	-4.716	-10.156	-7.532	-12.09	-9.57	-8.5
746	0.746	-27.247	-30.337	-10.683	-6.68	-6.19	-15.556	-5.701	-12.199
747	0.747	-18.577	-21.017	-20.343	-11.139	-9.1	-10.899	-8.221	11.583
748	0.748	-17.056	-23.7	-11.443	-10.569	-7.946	-12.615	-5.901	-22.872
749	0.749	-24.236	-16.094	-12.59	-9.216	-6.016	-11.236	-7.062	-9.334
750	0.75	-12.427	-4.423	-13.555	-12.51	-6.792	-12.566	-11.513	-21.705
751	0.751	-13.994	-2.23	-6.763	-12.134	-6.019	-5.948	-14.422	-2.917
752	0.752	-26.968	-15.706	-7.511	-9.431	-7.374	-4.956	-10.937	7.197
753	0.753	-28.685	-35.048	-16.4	-13.692	-11.046	-12.867	-9.58	-8.432
754	0.754	-24.003	-27.534	-15.196	-13.302	-10.652	-11.89	-13.643	-16.721
755	0.755	-2.293	-34.568	-9.941	-14.672	-7.354	-10.926	-12.302	-34.544
756	0.756	0.827	-36.726	-5.079	-11.772	-9.48	-6.652	-12.689	-50.821
757	0.757	-7.512	-38.634	-11.066	-16.215	-3.475	-7.402	-11.531	-52.932
758	0.758	-15.068	-12.266	-13.376	-13.3	-7.727	-6.799	-12.698	-23.913
759	0.759	-12.744	29.429	-9.868	-11.932	-11.781	-12.785	-9.993	30.26
760	0.76	-6.333	34.937	-11.775	-11.537	-9.834	-10.436	-10.191	22.904
761	0.761	7.219	-10.474	-12.329	-11.916	-7.891	-11.015	-10.977	16.305
762	0.762	-15.595	-16.424	-9.792	-12.298	-8.461	-17.007	-11.76	10.294
763	0.763	-24.856	-44.053	-16.164	-8.039	-15.415	-14.676	-11.195	-6.142
764	0.764	-16.486	-28.912	-13.631	-13.847	-8.63	-14.09	-12.752	-11.186
765	0.765	-18.985	-15.312	-11.304	-8.229	-7.839	-9.442	-9.666	-15.649
766	0.766	-30.592	-2.897	-13.234	-10.156	-10.147	-16.012	-8.509	-19.682
767	0.767	-24.213	-6.546	-12.65	-6.862	-12.064	-8.062	-7.358	-15.957
768	0.768	-10.668	-16.587	-15.547	-13.435	-7.408	-13.285	-6.97	-19.194
769	0.769	1.525	-7.267	-15.178	-7.433	-6.819	-10.392	-9.878	-22.27
770	0.77	3.054	-15.543	-10.73	-11.501	-8.175	-6.155	-15.104	-19.596
771	0.771	7.298	-12.99	-9.016	-9.575	-11.459	-10.223	-7.181	-22.108
772	0.772	-9.762	-19.927	-11.551	-14.233	-11.069	-2.287	-10.289	-33.744
773	0.773	-30.879	-13.519	-11.964	-8.826	-5.064	-9.65	-11.262	-23.201
774	0.774	-39.203	-11.568	-18.573	-10.783	-7.562	-12.563	-10.496	1.882
775	0.775	-36.662	-16.78	-17.633	-12.74	-5.23	-10.055	-9.736	32.821
776	0.776	-15.566	-15.217	-20.17	-8.695	-4.64	-18.97	-10.337	3.755
777	0.777	-12.868	-13.841	-9.555	-9.093	-6.566	-15.497	-10.938	-7.493
778	0.778	-15.401	-10.123	-5.343	-12.4	-10.623	-12.415	-8.057	-24.581
779	0.779	-8.451	-11.253	-14.287	-12.795	-9.262	-3.542	-6.724	-27.789
780	0.78	-14.888	-12.202	-8.343	-14.753	-10.609	-4.719	-8.1	-30.615
781	0.781	-20.747	-19.032	-11.498	-10.512	-11.749	-3.75	-6.001	-7.49
782	0.782	-33.014	-21.649	-10.587	-11.9	-8.066	-4.742	-7.193	14.283
783	0.783	-28.454	-17.636	-14.893	-13.286	-6.713	-7.291	-8.382	-11.34
784	0.784	-24.292	-8.172	-14.174	-10.424	-9.618	-8.101	-5.516	-14.656
785	0.785	-4.829	-11.938	-10.744	-11.625	-10.773	-12.974	-7.478	-17.721
786	0.786	14.834	-10.804	-10.219	-16.686	-8.064	-18.999	-13.314	-15.016
787	0.787	2.004	-11.745	-7.366	-10.73	-4.583	-19.798	-9.285	-17.598
788	0.788	-9.676	-12.742	-10.893	-13.1	-9.035	-8.972	-14.156	-24.623
789	0.789	-28.901	-10.318	-11.329	-13.741	-9.628	-1.062	-13.606	7.245
790	0.79	-36.515	-8.123	-17.96	-9.16	-6.159	-8.253	-14.217	11.635
791	0.791	-24.99	-10.216	-22.857	-14.655	-12.565	-7.116	-12.906	-17.465
792	0.792	-18.703	-12.299	-18.657	-12.793	-10.066	-13.137	-9.675	-13.851
793	0.793	-1.36	-15.312	-17.929	-12.288	-12.405	-16.261	-10.893	-17.204
794	0.794	14.852	-7.473	-13.13	-14.112	-8.937	-13.389	-9.8	-14.172
795	0.795	8.399	-1.55	-8.526	-12.843	-8.372	-14.188	-11.797	-16.949
796	0.796	-16.846	-4.683	-5.665	-9.642	-10.128	-11.905	-8.941	-14.493
797	0.797	-27.02	-5.681	-10.567	-10.122	-7.627	-16.782	-10.156	-16.875
798	0.798	-11.456	-18.84	-8.708	-15.448	-9.972	-10.828	-12.932	-19.047
799	0.799	-14.243	-9.14	-7.042	-13.605	-11.146	-11.629	-10.87	-28.779
800	0.8	-11.779	-14.329	-12.911	-9.052	-12.322	-18.235	-9.005	-23.604
801	0.801	-23.436	-35.013	-13.738	-10.886	-9.633	-12.257	-11.604	-34.685
802	0.802	-34.134	7.587	-13.208	-14.462	-10.425	-9.964	-13.812	-24.662
803	0.803	-20.651	25.771	-23.325	-14.167	-11.221	-6.502	-9.43	-5.157
804	0.804	-12.004	31.11	-19.128	-7.674	-12.599	-0.539	-4.841	25.935
805	0.805	-23.085	-24.524	-12.81	-12.599	-10.302	-12.759	-8.982	29.928
806	0.806	-24.451	-46.704	-16.345	-18.682	-10.512	-18.013	-11.577	-4.215
807	0.807	-18.096	-26.912	-15.43	-16.445	-7.434	-10.111	-13.982	-8.763
808	0.808	-17.38	-52.587	-20.315	-17.11	-10.164	-5.895	-12.894	-4.787
809	0.809	-20.928	-58.656	-16.109	-11.198	-9.801	-9.606	-11.788	-23.608
810	0.81	-9.19	-31.048	-13.835	-13.606	-9.057	-6.155	-6.816	-6.593
811	0.811	-26.671	-15.959	-9.044	-10.21	-9.078	-11.017	-11.521	-9.725
812	0.812	-24.394	-11.498	-8.508	-4.486	-7.748	-7.939	-9.837	-23.901
813	0.813	-35.095	-15.505	-9.138	-6.502	-7.578	-6.995	-11.253	-26.481
814	0.814	-9.99	-19.087	-12.092	-10.644	-10.899	-11.27	-11.701	-18.041
815	0.815	0.046	-8.91	-10.783	-15.568	-8.795	-7.226	-15.047	-29.725
816	0.816	3.139	-11.915	-4.435	-15.066	-9.981	-7.812	-11.036	-40.433
817	0.817	-16.624	-9.081	-8.724	-15.724	-6.522	-4.533	-16.895	-61.789
818	0.818	-19.164	-1.485	0.144	-7.86	-2.486	-2.79	-12.885	-30.688
819	0.819	11.214	-8.405	-13.053	-6.766	2.331	5.14	-16.423	31.762
820	0.82	7.141	-6.233	2.79	-9.927	-5.042	-8.023	-6.413	-12.998
821	0.821	10.788	-12.017	-7.879	-9.026	-6.029	-16.724	-7.827	27.592
822	0.822	0.704	-10.284	-5.966	-9.867	-8.564	-12.082	-16.772	64.505
823	0.823	-15.017	-18.286	-4.251	-7.609	-17.488	-13.424	-10.825	30.964
824	0.824	-34.838	-8.345	-8.916	-8.25	-9.184	-14.583	-9.909	-11.668
825	0.825	-27.359	-2.107	-16.106	-10.248	-8.23	-6.266	-5.119	-28.146
826	0.826	-20.427	-10.549	-12.452	-16.891	-9.207	-15.949	-5.937	-43.241
827	0.827	-18.283	-11.554	-6.475	-10.944	-8.442	-17.115	-6.749	-11.337
828	0.828	-12.447	3.187	-11.702	-13.312	-6.133	-1.436	-8.721	34.5
829	0.829	6.94	13.828	-0.852	-5.426	-9.633	-7.821	-10.693	28.456
830	0.83	-10.827	19.711	-2.196	-12.82	-19.71	-21.347	-5.305	-10.289
831	0.831	-8.464	18.042	-11.089	-3.955	-6.761	-1.986	-7.269	-25.43
832	0.832	-2.064	-5.812	-19.406	-7.461	-1.552	0.538	-6.709	-29.913
833	0.833	11.438	-43.553	-14.183	-4.387	-3.109	-1.771	-3.833	-33.984
834	0.834	-0.797	-38.466	-11.286	-11.178	-13.181	-12.41	-9.669	-30.337
835	0.835	-15.109	-61.272	-8.764	-19.124	-9.509	-14.334	-12.02	-20.298
836	0.836	-32.492	-98.889	-14.36	-11.781	-8.353	-12.588	-8.555	-11.032
837	0.837	-20.798	-43.427	-20.926	-6.953	-7.382	-17.231	-10.508	-13.764
838	0.838	-14.367	8.204	-16.636	-0.949	-0.599	-10.068	-14.589	-16.301
839	0.839	-16.273	28.21	-14.29	-5.009	-1.373	-11.219	-13.252	-13.995
840	0.84	-4.058	22.291	-9.424	2.934	-2.145	-17.209	-5.911	-20.369
841	0.841	-2.48	27.739	-12.691	-8.853	-4.072	-14.101	3.763	-18.42
842	0.842	-24.11	12.607	-21.571	-10.382	-10.061	-9.256	-2.626	-13.209
843	0.843	-39.725	-10.149	-22.699	-9.003	-12.371	-11.772	0.867	-14.764
844	0.844	-25.522	-22.349	-19.176	-5.297	-11.778	-12.54	-6.482	-13.417
845	0.845	-17.884	-33.324	-18.158	-6.431	-11.184	-4.587	-17.308	-9.735
846	0.846	-1.56	-36.503	-5.338	-5.434	-10.582	-7.665	-10.136	-13.218
847	0.847	4.863	-45.711	-3.554	-4.433	-7.08	1.262	-3.727	-12.238
848	0.848	-24.153	-53.933	1.128	-14.07	-14.41	-16.709	-4.866	-26.94
849	0.849	-44.805	-46.274	-11.802	-15.19	-11.292	-14.155	-5.814	-16.286
850	0.85	-33.521	-20.426	-20.463	-16.305	-8.371	-16.449	-0.951	-22.083
851	0.851	-23.404	-17.049	-15.779	-15.283	-10.863	-5.789	-8.861	-13.36
852	0.852	-20.282	-1.318	-14.387	-14.258	-8.516	-11.579	-14.055	-8.71
853	0.853	-17.559	41.329	-13.186	-20.203	-10.43	-6.322	-22.924	-1.521
854	0.854	-20.043	47.383	-4.84	-17.827	-8.473	-10.931	-7.202	-5.146
855	0.855	-31.632	52.869	-14.476	-19.698	-12.517	-9.541	-5.023	-6.237
856	0.856	-12.479	57.92	-10.749	-13.641	-11.134	-3.147	-3.039	1.176
857	0.857	0.312	35.094	-19.038	-15.901	-6.657	0.343	-11.699	-1.696
858	0.858	-1.962	-2.426	-13.766	-9.258	-7.206	-6.998	-25.975	-7.685
859	0.859	0.232	12.697	-12.76	-9.965	-5.825	-11.828	-16.259	-2.1
860	0.86	-1.638	-46.882	-13.496	-7.565	-11.219	-16.076	-14.47	-1.569
861	0.861	-10.292	-87.443	-14.225	-12.327	-6.349	-18.376	-15.96	-6.231
862	0.862	-18.212	-109.414	-6.246	-11.669	-8.258	-14.865	-11.653	-4.484
863	0.863	-22.454	-129.257	-9.304	-11.004	-6.483	-14.25	-10.433	-10.28
864	0.864	-31.321	-98.811	-10.235	-7.442	-6.069	-10.163	-13.861	-15.833
865	0.865	-44.416	-48.824	-12.716	-8.725	-5.654	-15.947	-12.836	-22.322
866	0.866	-24.995	-55.349	-16.741	-10.781	-8.526	-13.601	-9.875	-16.266
867	0.867	-12.179	11.86	-11.86	-12.637	-6.56	-15.53	-9.04	-18.545
868	0.868	-14.479	2.997	-8.534	-18.365	-7.69	-12.241	-8.203	-13.673
869	0.869	-3.827	11.195	-15.071	-12.661	-9.78	-9.339	-10.07	-15.532
870	0.87	9.753	18.633	-10.784	-11.984	-10.518	-14.177	-8.064	-12.504
871	0.871	-2.399	38.626	-9.971	-8.611	-11.265	-8.17	-13.406	-11.064
872	0.872	2.291	69.026	-8.007	-11.43	-7.563	-13.789	-6.756	-6.5
873	0.873	15.284	96.704	-11.274	-8.836	-6.184	-10.311	-7.473	0.206
874	0.874	-0.565	91.669	-7.191	-6.429	-11.587	-5.669	-8.177	-5.709
875	0.875	-19.721	41.352	-8.535	-5.965	-12.146	-1.595	-10.043	-13.016
876	0.876	-37.525	-32.557	-8.91	-10.338	-11.54	-9.52	-13.259	-15.889
877	0.877	-39.86	-81.903	-15.473	-13.173	-8.615	-10.69	-11.453	-21.875
878	0.878	-37.722	-37.177	-22.229	-10.587	-8.207	-5.474	-7.913	-16.211
879	0.879	-28.035	-94.039	-22.993	-13.806	-7.794	-14.368	-11.15	-16.705
880	0.88	-29.757	-71.969	-14.075	-14.112	-5.645	-6.044	-11.491	-6.564
881	0.881	-5.974	28.863	-10.572	-17.721	-6.022	-7.011	-14.152	0.637
882	0.882	31.724	-14.29	-3.216	-14.357	-8.706	-11.811	-8.299	-8.231
883	0.883	26.661	-53.77	-4.193	-14.673	-7.13	-7.507	-5.923	-9.349
884	0.884	-14.573	-18.188	-12.134	-13.44	-11.558	-13.085	-3.917	-14.537
885	0.885	-20.009	57.662	-15.231	-10.663	-9.605	-9.598	-12.542	-13.534
886	0.886	-45.185	47.765	-12.33	-10.411	-13.651	-9.026	-13.639	-9.232
887	0.887	-22.367	2.978	-22.012	-14.804	-14.026	-8.459	-8.361	-9.945
888	0.888	-18.319	-86.706	-15.633	-11.446	-7.622	-5.955	-9.252	-14.725
889	0.889	-21.98	-74.89	-16.798	-11.963	-8.373	-1.515	-8.403	-14.086
890	0.89	-25.239	-20.717	-13.695	-12.292	-10.678	-10.436	-13.937	-13.444
891	0.891	-22.084	28.612	-12.719	-13.588	-14.142	-6.772	-9.027	-12.033
892	0.892	-24.744	-69.922	-15.228	-12.384	-10.84	-5.615	-13.609	-11.582
893	0.893	-22.233	-135.784	-16.007	-11.179	-10.255	-12.961	-8.152	-11.125
894	0.894	-24.6	-147.652	-17.944	-8.433	-6.774	-17.795	-10.078	-15.513
895	0.895	-13.942	-6.667	-10.579	-6.265	-11.22	-15.276	-9.528	-10.039
896	0.896	-8.145	12.368	-5.719	-5.457	-9.474	-17.585	-13.637	-14.82
897	0.897	4.015	-5.184	-6.47	-9.678	-9.854	-19.519	-11.143	-8.76
898	0.898	-19.806	-21.143	-5.677	-12.547	-8.492	-20.095	-7.875	-11.024
899	0.899	-23.092	-6.899	-15.13	-11.17	-5.589	-11.193	-9.064	-11.557
900	0.9	-13.798	6.198	-11.451	-12.5	-9.25	-4.826	-6.341	-8.207
901	0.901	0.339	17.965	-10.29	-12.857	-6.92	-1.377	-12.102	-5.247
902	0.902	2.862	28.696	-11.246	-10.897	-4.01	-13.167	-11.301	-12.156
903	0.903	-4.09	38.506	-4.459	-8.159	-5.159	-14.708	-16.115	-14.994
904	0.904	6.587	11.843	-14.125	-10.262	-4.761	-10.392	-14.171	-12.415
905	0.905	16.311	3.73	-15.268	-7.529	-9.004	1.563	-13.569	-8.302
906	0.906	-9.966	-3.663	-4.426	-13.309	-6.093	-2.955	-12.213	-14.836
907	0.907	-28.674	2.854	-14.474	-9.21	-9.567	-4.212	-8.93	-1.622
908	0.908	-38.664	-15.447	-10.79	-11.112	-6.265	-0.517	-2.367	27.453
909	0.909	-35.512	-10.145	-7.301	-13.011	-5.874	-6.603	-7.233	23.422
910	0.91	-15.743	-25.363	-12.526	-12.4	-10.314	-16.437	-11.507	4.674
911	0.911	2.082	-21.064	-9.63	-9.856	-6.247	-22.957	-7.45	-19.115
912	0.912	-0.207	-17.126	-7.118	-12.155	-11.076	-24.144	-12.279	-28.392
913	0.913	-23.584	1.536	-9.426	-10.006	-6.426	-12.26	-10.295	-59.528
914	0.914	-26.655	-1.831	-11.356	-7.276	-9.323	-13.788	-9.691	-63.58
915	0.915	-23.928	1.278	-16.01	-12.289	-10.676	-12.418	-12.199	-29.513
916	0.916	-6.131	-7	-15.429	-15.563	-11.065	-0.613	-9.872	-15.974
917	0.917	-8.437	0.57	-14.059	-12.647	-8.163	4.048	-13.926	-11.905
918	0.918	-2.014	-25.093	-16.355	-17.474	-13.383	-0.203	-13.534	-15.576
919	0.919	-7.807	-42.071	-15.192	-19.401	-8.549	-1.407	-14.889	-12.28
920	0.92	-23.656	-20.148	-14.041	-10.49	-9.133	-19.509	-11.988	-15.378
921	0.921	-30.041	5.443	-15.982	-11.642	-8.559	-12.085	-8.304	-12.673
922	0.922	-24.217	8.8	-11.141	-8.146	-9.917	-9.847	-5.026	-10.154
923	0.923	-29.419	-0.417	-9.205	-13.361	-8.564	-12.026	-10.833	-12.472
924	0.924	-24.761	-3.06	-8.638	-8.512	-6.434	-21.645	-10.066	-14.601
925	0.925	-11.818	-20.829	-15.229	-12.753	-10.124	-12.807	-12.01	-8.803
926	0.926	4.035	-18.536	-16	-8.676	-7.812	-4.797	-6.024	-0.11
927	0.927	-15.12	-33.531	-11.93	-6.728	-7.429	-6.103	-3.715	-4.774
928	0.928	-12.582	-35.586	-11.345	-11.366	-10.145	-9.734	-4.311	-6.151
929	0.929	-10.235	-9.327	-10.762	-14.26	-8.99	-10.867	-3.746	-12.554
930	0.93	4.669	-13.094	-16.185	-10.772	-6.091	-18.228	-4.342	-13.725
931	0.931	14.331	-23.2	-9.611	-10.383	-10.542	-31.015	-7.841	-14.683
932	0.932	2.172	-38.832	-7.087	-12.511	-8.805	-32.789	-15.213	-17.57
933	0.933	-12.067	-36.126	-6.302	-13.671	-9.196	-21.785	-27.027	-9.627
934	0.934	-21.685	-33.637	-9.776	-15.603	-11.523	-2.975	-38.063	0.058
935	0.935	-30.378	-26.663	-7.84	-12.697	-8.622	4.57	-19.295	1.21
936	0.936	-35.01	5.33	-10.749	-8.241	-4.177	6.967	-6.533	-7.127
937	0.937	-22.048	46.59	-13.269	-13.66	-9.602	0.661	-27.64	-8.113
938	0.938	-37.904	-3.359	-10.956	-8.823	-10.188	2.63	-24.935	-9.092
939	0.939	-44.284	16.487	-17.546	-10.752	-8.248	4.399	-22.428	-9.889
940	0.94	-50.11	-1.752	-14.639	-9.008	-12.32	-6.611	-10.828	-9.148
941	0.941	-34.262	-7.136	-15.417	-7.648	-8.84	-10.853	-0.201	-14.012
942	0.942	-2.357	-2.002	-11.349	-12.093	-7.491	-17.229	9.455	-13.451
943	0.943	20.452	-24.824	-11.948	-6.669	-3.431	-13.744	25.302	-9.406
944	0.944	-17.118	-4.158	-17.962	-8.601	-10.398	-12.771	40.193	-3.616
945	0.945	8.039	7.022	-23.585	-8.022	-7.498	-15.677	30.506	-5.964
946	0.946	30.888	10.358	-12.742	-12.086	-10.022	-7.74	7.657	-12.57
947	0.947	10.18	-30.401	-11.186	-11.699	-7.705	-6.753	4.542	-11.82
948	0.948	-31.422	-35.783	-18.352	-10.349	-7.132	-15.637	1.816	-12.605
949	0.949	-36.869	-30.719	-6.548	-12.493	-17.196	2.393	-36.71	-14.551
950	0.95	-21.798	-26.17	-11.203	-16.961	-7.135	9.977	-53.176	-15.145
951	0.951	-8.266	28.138	-15.462	-10.388	-8.297	-25.028	-38.094	-9.748
952	0.952	-12.301	-8.752	-14.3	-12.912	-11.787	-19.971	-33.657	-14.6
953	0.953	-23.476	-69.25	-10.822	-13.697	-10.822	-51.873	-21.281	-11.327
954	0.954	-33.491	-44.773	-11.784	-8.867	-11.801	-114.357	-17.621	-7.284
955	0.955	-30.36	-7.754	-8.887	-12.167	-9.291	-69.629	-0.603	-9.816
956	0.956	-27.622	-1.123	-14.888	-13.916	-8.525	-28.942	2.48	-15.25
957	0.957	-25.085	4.94	-12.561	-13.544	-7.952	37.866	-0.243	-14.682
958	0.958	-13.448	-22.624	-7.735	-12.207	-3.315	100.405	-2.767	-11.396
959	0.959	5.721	-7.44	-3.095	-9.319	-9.901	124.808	-5.09	-4.802
960	0.96	3.187	-20.926	-1.36	-8.172	-7.392	73.157	-11.479	-2.281
961	0.961	-17.917	-49.895	-6.21	-9.352	-9.725	-27.648	-25.031	-9.655
962	0.962	-26.269	-46.151	-16.285	-7.822	-7.8	-99.812	-47.874	-18.596
963	0.963	-13.542	-49.42	-12.042	-9.773	-8.399	-33.996	-19.627	-15.147
964	0.964	-11.278	-65.136	-3.168	-7.282	-5.51	-22.175	-8.41	-14.233
965	0.965	3.578	-28.236	-14.026	-9.429	-4.167	-11.353	-5.129	-7.504
966	0.966	-2.26	-3.11	-27.015	-9.658	-8.634	-21.227	-8.246	-13.517
967	0.967	-10.942	1.338	-28.771	-11.055	-12.718	-12.316	-5.553	-15.816
968	0.968	3.417	5.356	-4.987	-12.651	-5.768	28.333	-3.066	-12.333
969	0.969	-2.364	1.531	-1.721	-9.217	-8.693	65.314	-5.417	-7.684
970	0.97	13.522	4.628	-4.837	-9.639	-6.195	58.745	-11.84	-5.946
971	0.971	-18.406	-11.191	-13.175	-12.571	-10.286	16.154	-2.184	-13.868
972	0.972	-22.874	-8.571	-10.673	-12.99	-8.381	-22.566	-7.43	-12.693
973	0.973	-10.5	-6.161	-3.716	-12.645	-10.339	-98.25	-5.899	-7.454
974	0.974	0.705	-8.554	-5.866	-17.531	-3.787	-130.79	-7.273	-10.354
975	0.975	-23.105	-6.489	-19.438	-14.098	-6.323	-61.742	-6.127	-11.131
976	0.976	-44.932	-8.515	-21.206	-17.443	-10.414	-35.093	-9.628	-10.356
977	0.977	-47.577	-6.838	-22.759	-14.596	-6.958	-27.019	-6.541	-12.293
978	0.978	-34.783	-8.467	-21.411	-13.301	-7.569	-5.022	-5.586	-11.699
979	0.979	-4.387	-9.918	-12.521	-12.972	-10.508	14.849	-9.861	-17.115
980	0.98	8	-13.661	-4.204	-10.123	-11.897	20.795	-10.651	-25.072
981	0.981	-18.318	-7.734	-13.913	-11.34	-8.641	26.147	-10.092	-24.127
982	0.982	-35.359	-4.721	-12.779	-9.468	-11.58	10.975	-13.403	-23.184
983	0.983	-26.092	-7.679	-13.968	-11.066	-9.681	-39.427	-15.177	-22.435
984	0.984	-23.39	-5.204	-13.005	-10.348	-14.752	-6.023	-13.855	-10.252
985	0.985	-20.872	-2.93	-10.126	-11.181	-8.791	-61.056	-15.242	-5.01
986	0.986	-18.548	-7.807	-9.365	-7.565	-11.159	-53.779	-12.356	-0.36
987	0.987	-12.15	-3.168	-11.706	-11.111	-10.617	-7.019	-14.293	-10.432
988	0.988	-2.436	-4.884	-5.143	-15.657	-12.596	-1.1	-10.831	-4.044
989	0.989	13.435	-12.839	-18.314	-11.689	-3.739	4.238	-7.946	1.956
990	0.99	7.01	-30.849	-8.653	-15.256	-10.167	-0.895	-7.565	-5.408
991	0.991	8.906	-48.689	-13.897	-16.698	-9.051	3.449	-2.53	-10.259
992	0.992	3.687	-37.119	0.406	-13.873	-8.128	7.391	-5.808	-11.055
993	0.993	-0.884	-13.741	-5.412	-11.228	-11.073	-3.96	-12.375	-13.401
994	0.994	-22.471	8.071	-10.657	-7.821	-6.86	-0.784	-13.135	-8.569
995	0.995	-25.566	39.198	-18.611	-10.037	-6.136	-3.98	-10.795	-5.287
996	0.996	-11.447	10.146	-17.274	-11.308	-8.127	-18.229	-8.86	-10.718
997	0.997	-13.954	13.796	-8.384	-11.836	-7.604	-15.832	-8.309	-17.326
998	0.998	-6.97	-3.288	-14.396	-7.111	-11.726	-22.912	-8.919	-18.111
999	0.999	-13.369	-50.364	-13.451	-6.628	-9.27	-16.638	-8.567	-14.068
1000	1	-15.357	-56.981	-18.301	-16.785	-13.789	-3.204	-9.981	-6.166
1001	1.001	-41.724	-14.442	-17.544	-15.528	-7.27	-5.046	-12.952	-11.409
1002	1.002	-52.987	-19.849	-13.492	-11.945	-9.845	-19.484	-14.153	-14.322
1003	1.003	-52.034	-37.478	-18.347	-13.189	-5.84	-13.81	-10.703	-11.829
1004	1.004	-28.239	-32.502	-15.062	-14.233	-10.738	-8.735	-11.105	-12.61
1005	1.005	-18.972	-36.971	-17.983	-15.263	-12.732	-19.954	-9.948	-10.685
1006	1.006	-33.123	-49.332	-14.505	-12.816	-10.859	-19.691	-8.01	-16.699
1007	1.007	-40.692	-75.613	-8.9	-8.62	-13.823	-12.581	-10.125	-12.647
1008	1.008	-24.438	-58.546	-12.206	-14.29	-11.367	-3.691	-12.829	-12.076
1009	1.009	7.512	-24.095	-9.301	-14.953	-11.043	-14.518	-15.142	-15.382
1010	1.01	11.976	-28.531	-9.692	-11.749	-10.723	-21.681	-14.751	-12.102
1011	1.011	32.671	-24.455	-9.32	-11.237	-8.86	-20.594	-9.916	-12.683
1012	1.012	28.952	17.152	-6.438	-14.785	-6.225	-12.432	-11.863	-17.538
1013	1.013	11.87	67.098	-0.467	-7.489	-7.07	-2.973	-9.947	-12.916
1014	1.014	-3.847	60.544	-10.16	-12.768	-11.587	16.435	-9.354	-11.183
1015	1.015	-12.199	17.992	-11.327	-3.91	-9.716	2.192	-1.395	-3.26
1016	1.016	-45.693	-20.642	-17.329	-2.793	-5.715	-5.451	-4.852	-21.262
1017	1.017	-50.146	14.67	-9.998	0.266	-7.135	-7.859	0.394	1.95
1018	1.018	-29.437	65.078	-9.047	-4.603	-7.592	-22.843	-0.552	-7.345
1019	1.019	-25.742	71.739	-11.55	-17.798	-8.034	-20.949	1.986	0.969
1020	1.02	-22.468	29.227	-12.314	-15.891	-2.091	-12.255	-10.187	-16.834
1021	1.021	-6.803	-9.413	-15.794	-14.17	-1.368	-7.629	-8.432	-14.503
1022	1.022	-4.122	-4.319	-13.867	-6.249	-10.326	-9.053	-9.96	-12.376
1023	1.023	-1.645	-45.474	-4.97	-7.601	-6.902	-2.766	-14.205	-6.573
1024	1.024	-8.654	-50.832	-3.803	-3.93	-12.181	0.576	-15.352	-4.823
1025	1.025	-36.339	-35.671	-9.807	-7.41	-9.326	14.378	-14.178	-6.368
1026	1.026	-40.063	-49.157	-25.881	-6.458	-8.596	8.534	-15.131	-2.113
1027	1.027	-16.33	-36.717	-18.928	-5.497	-7.866	6.794	-12.22	-21.663
1028	1.028	-7.11	-17.89	-12.554	-13.435	-5.967	-4.219	-9.695	-13.345
1029	1.029	1.176	-21.129	-18.357	-18.659	-7.936	-17.144	-12.007	-0.566
1030	1.03	3.697	-17.976	1.015	-13.807	-7.389	-11.866	-8.518	-2.888
1031	1.031	10.675	-15.218	-1.472	-9.527	-10.908	-13.354	-11.797	-5.025
1032	1.032	0	-43.428	-3.774	-21.697	-9.582	-6.136	-7.724	-6.959
1033	1.033	-25.216	-39.707	-22.923	-16.442	-7.479	-4.941	-13.529	-15.661
1034	1.034	-35.317	-22.636	-10.151	-14.86	-11.178	-1.459	-14.301	-29.971
1035	1.035	-32.236	-19.504	-17.117	-10.57	-3.848	-0.453	-9.453	-20.271
1036	1.036	-34.947	-22.175	-14.966	-6.853	-9.086	-9.352	-11.381	-15.021
1037	1.037	-37.474	-24.657	-16.866	11.195	-10.057	-15.323	-8.466	-22.926
1038	1.038	-11.747	-26.945	-18.59	8.727	-9.291	-18.35	-7.098	-21.555
1039	1.039	19.213	-20.529	-17.017	-7.483	-11.616	-5.498	-12.495	-12.627
1040	1.04	15.176	-14.708	-9.843	-5.304	-11.027	-14.117	-10.536	-9.121
1041	1.041	-11.12	-12.955	-10.985	-14.927	-9.086	-6.098	-11.096	-6.001
1042	1.042	-42.076	-11.407	-12.136	-27.068	-10.822	-10.258	-9.334	-5.014
1043	1.043	-38.038	-10.042	-6.887	-12.684	-7.334	-16.544	-5.832	-16.415
1044	1.044	3.551	-13.685	-11.718	-6.812	-9.641	-27.292	-9.111	-11.748
1045	1.045	19.972	-12.477	-14.224	9.132	-3.043	-8.433	-11.999	-10.381
1046	1.046	4.862	-9.316	-8.604	24.109	-5.93	-5.842	-9.274	-3.975
1047	1.047	-27.091	-14.129	-9.171	-4.85	-5.136	-12.748	-13.508	-17.135
1048	1.048	-31.181	-13.328	-5.862	-17.163	-4.333	-19.063	-12.134	-8.421
1049	1.049	2.86	-10.994	-7.593	-20.758	-6.24	-5.446	-14.432	-0.489
1050	1.05	7.299	-1.547	-7.966	-17.39	-5.622	-14.079	-8.603	-13.447
1051	1.051	3.221	-5.251	-15.305	-14.222	-8.48	-25.029	-10.904	-15.171
1052	1.052	-23.14	-11.224	-10.056	-22.469	-10.942	-3.267	-6.054	-7.219
1053	1.053	-33.24	-14.294	-16.81	-24.903	-9.541	-6.268	-7.967	-17.258
1054	1.054	-23.965	-13.322	-7.112	-27.148	-10.638	-3.448	-10.848	-10.844
1055	1.055	-15.622	-15.838	-15.996	-20.681	-5.356	-5.852	-5.019	-9.665
1056	1.056	-13.079	-19.931	-17.14	-22.534	-7.24	-26.853	-13.902	-14.868
1057	1.057	-24.67	-13.406	-7.433	-20.705	-7.77	-12.644	-10.399	-13.889
1058	1.058	-31.016	-5.532	-19.2	3.19	-3.663	-5.006	-15.598	-5.934
1059	1.059	-13.529	-2.483	-11.235	6.567	-6.133	-7.217	-12.671	-6.882
1060	1.06	-1.84	-9.242	-4.031	-9.028	-1.629	-9.24	-10.135	-15.763
1061	1.061	0.343	-11.714	-5.157	-11.648	-3.314	-14.95	-9.333	-7.423
1062	1.062	-1.538	-13.915	-8.611	-14.083	-5.781	-2.676	-12.787	-8.364
1063	1.063	-3.255	-14.369	-13.81	-16.328	-10.179	-4.126	-10.827	-15.114
1064	1.064	-14.289	-13.689	-16.682	-18.381	-9.543	-8.274	-11.373	-10.831
1065	1.065	-21.454	-16.55	-24.594	-16.368	-9.87	-11.829	-10.951	-11.575
1066	1.066	-35.811	-13.08	-12.771	-18.027	-11.162	-20.064	-8.592	-9.616
1067	1.067	-41.679	-14.512	-14.313	-19.497	-8.191	-10.324	-8.169	-14.25
1068	1.068	-39.975	-7.989	-18.553	-12.262	-14.124	-13.942	-8.521	-8.8
1069	1.069	-16.181	-3.15	-14.859	-11.034	-13.279	-17.386	-8.875	-13.615
1070	1.07	-12.872	-9.121	-11.36	-14.465	-13.99	-27.007	-8.068	-16.881
1071	1.071	-22.114	-19.763	-8.24	-17.503	-10.439	-18.016	-8.824	-12.811
1072	1.072	-13.743	-21.144	-9.178	-24.218	-4.374	-14.447	-6.869	-10.283
1073	1.073	-0.936	-14.799	-13.414	-11.003	-9.933	-13.385	-8.015	-14.724
1074	1.074	-22.015	-20.876	-7.774	-16.755	-7.95	-12.329	-8.584	-11.806
1075	1.075	-7.863	-15.746	-11.237	6.13	-12.541	-13.038	-9.928	-6.941
1076	1.076	-0.327	-12.943	-7.933	-3.117	-11.907	-12.193	-7.009	-6.34
1077	1.077	1.962	-13.796	-8.514	-0.361	-13.203	-10.188	-6.609	-8.064
1078	1.078	-12.954	-13.028	-16.44	-2.838	-12.758	-8.214	-8.527	-15.028
1079	1.079	-22.62	-19.574	-19.916	-9.775	-12.3	-4.139	-7.736	-12.109
1080	1.08	-20.843	-15.277	-20.87	-11.881	-7.778	-9.928	-12.178	-7.837
1081	1.081	-6.488	-9.699	-17.93	-9.91	-8.287	-7.637	-10.23	-11.894
1082	1.082	3.182	-9.226	-8.221	-11.616	-9.569	-2.867	-4.802	-12.47
1083	1.083	-5.524	-11.374	0.696	-13.139	-9.101	-6.247	-6.726	-11.887
1084	1.084	-19.837	-8.726	-2.781	-8.849	-6.894	-8.047	-11.365	-12.47
1085	1.085	-25.647	-13.856	-18.825	-12.482	-9.526	-10.518	-9.616	-9.969
1086	1.086	-13.45	-15.995	-25.784	-15.909	-14.478	-10.957	-9.994	-13.258
1087	1.087	-8.824	-15.348	-10.864	-12.758	-7.062	-4.579	-11.342	-10.351
1088	1.088	-10.195	-14.97	-12.784	-11.73	-9.921	-7.677	-14.241	-14.031
1089	1.089	-29.712	-10.618	-11.029	-9.174	-9.099	-13.853	-13.849	-9.573
1090	1.09	-32.371	-19.513	-9.467	-11.485	-9.813	-13.191	-10.366	-17.298
1091	1.091	-19.568	-15.772	-5.185	-7.989	-6.276	-19.694	-8.234	-16.308
1092	1.092	1.525	-9.707	-8.84	-12.63	-2.948	-18.761	-10.166	-13.387
1093	1.093	-12.63	-12.792	-2.812	-10.903	-11.828	-16.357	-9.777	-17.632
1094	1.094	-20.211	-11.83	-10.139	-14.385	-8.143	-9.695	-11.9	-5.441
1095	1.095	-27.169	-14.377	-13.015	-13.994	-4.66	-3.617	-10.545	-10.665
1096	1.096	-7.979	-13.619	-15.503	-9.92	-7.752	-1.314	-14.808	0.372
1097	1.097	-5.433	-18.49	-11.415	-10.285	-12.583	-6.236	-10.745	-9.673
1098	1.098	-7.77	-21.838	-9.459	-14.748	-11.797	-8.271	-14.239	-3.284
1099	1.099	-18.451	-12.988	-11.372	-9.348	-14.106	-5.453	-12.894	-9.271
1100	1.1	-16.511	-16.708	-14.259	-11.302	-18.942	-2.094	-11.74	-12.357
1101	1.101	-7.803	-22.759	-17.736	-10.737	-15.661	-9.522	-5.746	-15.259
1102	1.102	-12.439	-25.908	-10.382	-12.485	-9.1	-25.505	-13.689	-21.26
1103	1.103	-19.635	-15.123	-13.475	-9.02	-17.065	-27.811	-10.595	-18.928
1104	1.104	-23.35	-5.107	-8.633	-12.33	-11.865	-21.51	-11.568	-10.984
1105	1.105	-17.358	14.387	-9.4	-12.731	-5.102	-11.722	-7.323	-11.943
1106	1.106	-18.312	22.661	-16.752	-13.897	-2.594	0.64	-6.552	-7.089
1107	1.107	-33.016	9.846	-17.718	-13.517	2.996	-3.938	-14.503	-11.341
1108	1.108	-35.14	12.13	-13.451	-13.712	1.041	-16.739	-13.544	-10.563
1109	1.109	-17.719	-15.591	-20.798	-9.825	-4.948	-18.257	-10.659	-14.044
1110	1.11	-1.44	-41.975	-14.011	-13.294	-7.246	-13.529	-14.929	-8.047
1111	1.111	0.708	-93.544	-9.736	-7.876	0.728	-0.604	-10.876	-15.413
1112	1.112	6.535	-56.694	-7.397	-8.462	-2.33	-9.371	-8.949	-14.446
1113	1.113	4.805	-9.97	-9.325	-3.822	-7.156	-14.034	-14.963	-11.926
1114	1.114	-12.612	8.108	-11.259	-12.725	-13.132	-15.376	-14.199	-14.255
1115	1.115	3.611	2.572	-9.515	-11.566	-12.317	-3.456	-10.733	-4.773
1116	1.116	1.441	17.585	-4.676	-10.397	-12.858	4.627	-14.042	-8.452
1117	1.117	-16.025	13.125	-9.316	-9.427	-12.235	0.497	-9.993	-9.616
1118	1.118	-18.396	-15.956	-9.896	-10.394	-15.13	1.777	-11.354	-12.72
1119	1.119	-33.307	-50.148	-11.251	-9.614	-8.194	-11.291	-11.758	-9.827
1120	1.12	-46.799	-63.803	-18.596	-13.663	-9.186	-30.543	-8.872	-9.062
1121	1.121	-30.893	-59.762	-23.812	-13.078	-8.449	-22.87	-9.273	-11.395
1122	1.122	-15.944	-33.365	-12.958	-5.725	-6.128	-29.716	-7.355	-9.462
1123	1.123	-2.344	-23.244	-11.593	-10.566	-1.281	-18.95	-7.177	-10.047
1124	1.124	-18.171	-1.293	-7.906	-6.299	-9.951	-1.402	-6.416	-18.954
1125	1.125	-7.526	18.52	-9.061	-8.623	-8.735	-3.547	-9.526	-15.28
1126	1.126	9.92	-4.686	-8.093	-13.444	-11.774	-14.008	-6.833	-11.794
1127	1.127	7.626	-45.511	-9.046	-10.146	-10.771	3.569	-8.784	-12.763
1128	1.128	-11.515	-50.953	-4.78	-10.725	-20.424	10.649	-6.67	-15.674
1129	1.129	-29.319	-45.928	-13.684	-9.37	-19.259	-8.454	-3.391	-6.015
1130	1.13	-26.997	22.767	-19.695	-16.73	-18.087	30.111	-5.529	-4.864
1131	1.131	4.951	72.133	-18.73	-13.647	-19.027	46.594	-7.481	-8.349
1132	1.132	-17.879	116.921	-7.895	-14.624	-21.893	51.645	-7.103	-9.33
1133	1.133	-38.589	125.122	-15.051	-15.403	-15.887	10.467	-7.885	-12.246
1134	1.134	-27.413	132.505	-13.872	-22.766	-16.681	-72.716	-9.829	-9.747
1135	1.135	-24.155	31.671	-10.385	-27.612	-11.86	10.731	-7.904	-12.09
1136	1.136	-2.297	-185.12	-15.621	-21.622	-1.773	108.486	-9.072	-10.168
1137	1.137	-4.996	-92.286	-12.725	-16.023	8.336	69.017	-6.567	-9.602
1138	1.138	-22.806	-7.968	-11.942	-6.55	2.004	33.432	-8.704	-13.681
1139	1.139	-20.496	-84.85	-9.619	-0.166	-11.127	-20.743	-8.908	-14.084
1140	1.14	-14.128	-108.085	-14.456	-3.652	-5.887	-168.788	-11.431	-16.413
1141	1.141	-12.217	-86.951	-12.519	-6.76	5.139	-189.872	-12.203	-11.595
1142	1.142	-10.51	-29.215	-19.101	0.013	12.295	-93.686	-10.264	-8.32
1143	1.143	0.529	-11.663	-13.118	-4.25	18.65	-76.265	-12.777	-6.589
1144	1.144	-6.627	4.273	-17.198	-5.03	15.134	-60.396	-11.225	-6.987
1145	1.145	-20.927	-9.986	-17.79	-4.472	7.76	40.625	-9.863	-11.437
1146	1.146	-34.464	3.346	-10.457	-11.833	-3.077	80.115	-11.208	-18.024
1147	1.147	-18.554	15.31	-9.485	-10.861	-10.237	68.305	-7.519	-13.77
1148	1.148	0.656	4.637	-10.272	-13.378	-13.917	35.792	-7.895	-14.556
1149	1.149	-12.082	-5.115	-7.966	-14.156	-7.911	65.392	-12.34	-9.717
1150	1.15	-9.748	3.883	-3.144	-12.218	-2.683	2.866	-9.426	-13.022
1151	1.151	-24.643	-4.17	-5.108	-15.502	0.194	-119.267	-9.795	-11.294
1152	1.152	-7.212	-11.431	-6.854	-10.084	2.644	-31.825	-12.101	-14.793
1153	1.153	-9.534	-17.965	-11.693	-8.144	-4.756	47.674	-12.467	-20.234
1154	1.154	-24.47	-11.897	-8.422	-11.436	-19.512	-111.258	-8.772	-13.673
1155	1.155	-30.31	-17.213	-12.506	-12.015	-17.435	-132.388	-14.168	-17.936
1156	1.156	-18.107	-22.109	-11.161	-9.493	-7.796	-36.242	-9.31	-12.329
1157	1.157	-22.745	-17.515	-11.548	-11.827	-13.048	-88.713	-12.576	-8.848
1158	1.158	-21.408	-5.084	-18.131	-10.677	-33.741	-104.628	-8.496	-4.213
1159	1.159	-20.278	6.131	-15.23	-10.327	-42.037	25.363	-10.997	-4.803
1160	1.16	-9.473	16.188	-14.486	-13.049	-44.537	112.781	-9.62	-4.431
1161	1.161	-13.731	25.49	-15.271	-10.919	-37.545	96.849	-11.743	-9.861
1162	1.162	-10.049	11.355	-11.816	-12.87	-14.098	53.654	-9.795	-14.723
1163	1.163	-6.558	8.874	-11.255	-17.151	-23.374	14.108	-10.917	-11.464
1164	1.164	9.483	6.61	-13.016	-14.263	-31.714	-69.365	-6.067	-12.076
1165	1.165	7.131	-25.279	-15.569	-19.13	-24.205	-80.276	-5.472	-12.495
1166	1.166	0.707	-75.546	-8.227	-13.158	-21.945	-50.733	-8.748	-11.165
1167	1.167	-1.247	-28.666	-7.296	-10.858	9.938	-24.084	-15.315	-10.026
1168	1.168	-27.562	38.532	-10.227	-8.927	32.724	0.217	-7.363	-5.598
1169	1.169	-53.892	11.84	-14.497	-16.309	20.266	-7.215	-8.319	-11.041
1170	1.17	-30.133	-61.479	-12.194	-9.562	23.877	-27.239	-11.205	-11.642
1171	1.171	-39.485	-130.558	-17.064	-7.093	-7.17	-9.154	-8.676	-14.951
1172	1.172	-31.199	-85.883	-12.466	-9.435	-11.324	-3.833	-9.445	-10.908
1173	1.173	-13.419	-77.757	-15.41	-8.87	-37.758	-8.966	-12.929	-14.405
1174	1.174	2.841	-55.704	-9.637	-5.61	-41.172	-40.987	-12.351	-13.068
1175	1.175	-12.05	4.859	-8.897	-8.545	-38.227	-36.995	-10.622	-13.478
1176	1.176	-10.085	12.963	-18.41	-11.107	-12.829	-10.749	-8.114	-11.559
1177	1.177	-4.838	34.995	-14.771	-7.869	-2.911	26.907	-10.44	-8.861
1178	1.178	-6.36	15.005	-11.33	-10.822	12.58	62.052	-13.364	-7.324
1179	1.179	-13.507	8.96	-6.139	-12.809	4.047	48.441	-13.774	-11.785
1180	1.18	-22.429	-7.519	-12.941	-8.594	-8.895	44.275	-10.321	-15.081
1181	1.181	-4.495	-52.98	-10.471	-12.128	-16.024	40.529	-12.474	-9.671
1182	1.182	3.01	-34.746	-9.746	-15.473	7.236	9.491	-9.795	-10.263
1183	1.183	24.049	4.005	-17.72	-13.403	22.786	5.35	-10.211	-6.977
1184	1.184	-7.181	29.168	-10.414	-10.751	14.337	-5.994	-12.372	-6.408
1185	1.185	-27.933	42.682	-11.435	-12.746	-24.252	-2.888	-11.051	-11.253
1186	1.186	-31.616	46.595	-17.495	-10.661	-40.727	0.101	-7.987	-13.198
1187	1.187	-14.57	35.055	-16.775	-11.484	-35.727	-14.065	-9.959	-10.301
1188	1.188	-11.463	17.84	-11.961	-15.778	-12.947	-11.647	-8.837	-12.82
1189	1.189	-19.766	-16.696	-12.58	-14.074	-0.652	-14.115	-9.652	-16.119
1190	1.19	-12.21	-58.033	-12.046	-8.307	10.484	-20.683	-12.987	-10.322
1191	1.191	4.076	-63.582	-8.619	-15.703	7.129	-19.017	-11.87	-12.65
1192	1.192	-19.307	-98.934	-2.248	-14.788	22.768	-20.994	-11.531	-13.235
1193	1.193	-28.579	-30.275	-3.029	-12.318	8.627	-16.458	-10.417	-15.168
1194	1.194	-42.684	-20.415	-15.259	-1.726	-4.155	-15.173	-13.956	-15.749
1195	1.195	-29.907	-101.108	-10.07	-14.751	-20.416	-24.115	-12.649	-12.271
1196	1.196	-36.881	-68.603	-30.819	-20.038	-22.567	-15.746	-15.604	-8.986
1197	1.197	-39.052	-58.739	-11.109	-15.468	-20.67	-27.479	-9.659	-11.898
1198	1.198	-24.934	-12.11	-8.628	-14.19	-25.936	-22.793	-7.192	-17.898
1199	1.199	-11.386	14.578	-10.993	-15.442	-21.314	-18.541	-9.561	-9.962
1200	1.2	-6.146	22.668	-4.661	-18.999	0.357	-19.694	-13.099	-13.051
1201	1.201	-7.679	0.575	-25.983	-11.713	30.145	-15.292	-7.151	-12.08
1202	1.202	-3.404	34.023	-21.566	-17.204	8.269	-21.435	-16.099	-9.559
1203	1.203	16.172	15.788	-7.489	-8.365	-0.063	-16.25	-10.15	-8.776
1204	1.204	7.875	-11.935	-5.017	-14.409	2.428	-19.121	-13.485	-13.804
1205	1.205	-25.615	-27.074	-16.682	-17.58	-9.205	-11.286	-8.308	-13.215
1206	1.206	-21.16	-31.561	-27.39	-2.934	-19.87	-16.597	-11.262	-12.63
1207	1.207	-8.717	30.914	-21.629	-5.135	-48.918	-7.675	-10.535	-9.709
1208	1.208	2.569	57.596	-16.45	12.211	-53.003	-8.84	-8.256	-10.074
1209	1.209	12.69	16.946	0.92	-8.965	-41.82	-14.061	-11.779	-8.697
1210	1.21	-9.144	-20.023	-10.739	-23.156	-45.131	-9.1	-1.757	-7.518
1211	1.211	-17.411	-26.595	4.114	-5.417	-35.857	-22.082	-6.052	-3.817
1212	1.212	-19.902	-20.586	-5.612	-3.174	-21.731	-8.411	-25.634	0.648
1213	1.213	-3.642	-4.152	-10.89	-9.643	1.531	-17.055	-5.929	0.081
1214	1.214	-14.268	10.935	0.103	-7.783	10.857	-9.102	-8.476	-3.385
1215	1.215	-0.674	-11.916	-21.624	-9.587	25.046	-7.793	-6.18	-5.695
1216	1.216	-23.502	-7.888	0.194	-14.31	7.333	-14.221	-8.336	-12.259
1217	1.217	-51.761	-19.168	-13.973	-27.363	5.102	-1.05	-10.295	-13.203
1218	1.218	-32.97	-22.457	-26.791	-8.086	15.862	-9.723	-8.579	-13.96
1219	1.219	-9.153	-50.66	-19.868	-10.667	10.185	-11.219	-13.247	-14.703
1220	1.22	0.127	-31.876	-13.528	0.871	15.523	-9.816	-9.009	-15.263
1221	1.221	-8.191	12.799	-3.904	-22.632	14.088	-8.626	-5.348	-14.658
1222	1.222	-5.686	6.748	-2.219	-19.6	27.134	-7.419	-1.879	-18.697
1223	1.223	-21.922	12.176	-10.194	-11.336	25.468	-8.34	-4.987	-13.833
1224	1.224	-36.784	17.25	-8.881	-8.871	30.155	-9.268	-0.159	-14.393
1225	1.225	-38.663	21.792	-15.295	-1.941	17.207	-11.77	-9.844	-14.947
1226	1.226	-19.291	-7.108	-9.32	-4.097	5.046	-12.523	-13.518	-14.541
1227	1.227	-26.824	-18.214	-8.395	-6.05	28.934	-4.541	-2.679	-14.123
1228	1.228	-29.106	-28.14	-15.215	-7.796	32.321	-14.147	-4.029	-15.258
1229	1.229	-9.911	-31.124	-24.912	-15.708	-8.412	0.261	-0.35	-10.774
1230	1.23	28.628	-22.71	-13.123	-14.345	-13.739	-5.494	-11.18	-9.009
1231	1.231	23.202	-25.154	-8.514	-7.972	-18.708	-0.232	-9.81	-10.341
1232	1.232	8.128	-22.795	-9.888	-6.848	-41.489	-8.152	-13.472	-16.698
1233	1.233	3.709	-16.344	-8.75	-10.001	-29.011	-9.53	-12.294	-10.669
1234	1.234	-8.623	-14.296	-5.302	-12.992	-62.976	-8.397	-13.24	-12.962
1235	1.235	-34.905	-12.42	-0.1	-26.213	-85.736	-2.439	-14.182	-11.002
1236	1.236	-31.62	-16.93	-10.955	-12.701	-56.674	-3.444	-11.637	-11.562
1237	1.237	-28.54	-23.964	-32.651	-17.961	-22.606	-4.452	-9.284	-13.285
1238	1.238	-42.649	-30.25	-16.999	-10.039	0.264	-0.238	-11.191	-9.778
1239	1.239	-24.834	-48.169	-8.69	-8.699	-12.07	-9.175	-9.222	-9.366
1240	1.24	-31.801	-24.912	-6.2	-12.386	-23.228	-17.53	-12.096	-11.473
1241	1.241	-29.658	9.507	-36.593	-8.919	-33.219	-12.336	-9.544	-8.736
1242	1.242	-12.229	-13.334	-40.645	-12.011	-42.455	-11.399	-9.89	-11.42
1243	1.243	-9.924	-25.736	-6.581	-12.969	-34.072	-10.642	-5.014	-7.915
1244	1.244	-3.557	-29.338	-11.022	-10.437	-36.546	-8.33	-10.971	-5.568
1245	1.245	-5.51	-25.91	-6.963	-9.625	-20.239	-7.759	-6.862	-10.381
1246	1.246	13.852	-16.58	-10.635	-6.111	-9.522	-15.115	-7.396	-9.779
1247	1.247	-3.938	-8.231	-7.352	-5.512	-7.529	-16.072	-10.641	-12.651
1248	1.248	-1.599	-15.737	-4.24	2.26	-16.195	-11.814	-12.331	-12.242
1249	1.249	-24.989	-8.676	4.1	-13.765	-17.719	-12.577	-8.794	-12.608
1250	1.25	-21.854	-10.656	-13.687	-16.047	1.084	-16.042	-10.098	-11.42
1251	1.251	-30.152	-16.323	-15.99	-13.871	-1.366	-10.022	-14.116	-10.236
1252	1.252	-22.592	-10.982	-5.348	-15.75	5.673	-12.313	-10.581	-14.468
1253	1.253	-20.226	-9.293	-15.02	-27.883	12.118	-14.223	-13.828	-11.928
1254	1.254	-1.005	-7.818	-6.289	-4.01	2.475	-12.252	-7.969	-8.614
1255	1.255	-13.777	-14.105	-1.615	-14.01	7.719	-9.313	-8.693	-8.21
1256	1.256	-44.192	-15.201	-17.461	-4.656	15.675	-7.913	-8.064	-14.193
1257	1.257	-40.151	-14.171	-15.314	-7.283	14.32	-14.257	-12.654	-13.401
1258	1.258	-28.938	-15.012	-17.23	0.354	17.968	-11.689	-10.863	-11.064
1259	1.259	-5.148	-10.627	-11.978	-15.8	2.268	-9.316	-10.424	-9.117
1260	1.26	-14.439	-16.159	-10.378	-13.594	4.379	-12.757	-11.733	-15.107
1261	1.261	5.321	-14.203	-8.989	0.02	6.306	-8.057	-12.068	-11.031
1262	1.262	18.122	-6.859	-5.256	-1.645	-5.859	-10.919	-10.086	-12.95
1263	1.263	1.888	-15.75	-16.054	-9.494	-7.34	-10.478	-12.758	-12.354
1264	1.264	-17.24	-12.232	-5.953	-16.571	-26.048	-12.752	-10.585	-8.279
1265	1.265	6.013	-13.161	-9.58	-4.684	-33.549	-6.887	-9.768	-11.754
1266	1.266	2.951	-17.987	-13.028	6.43	-21.882	-15.729	-12.825	-15.045
1267	1.267	-22.595	-15.466	-7.749	-3.551	-15.425	-9.679	-13.175	-8.472
1268	1.268	-32.715	-8.129	-12.557	-12.365	-13.402	-6.524	-7.334	-17.382
1269	1.269	-23.502	-1.375	-11.767	-8.775	-15.087	-11.312	-9.619	-11.393
1270	1.27	-9.425	-12.824	-6.13	5.251	-16.606	-8.743	-13.07	-14.502
1271	1.271	-1.89	-20.775	-5.509	-12.064	-12.328	-9.468	-9.747	-15.487
1272	1.272	-18.142	-10.706	-15.522	-18.941	-8.637	-8.839	-10.289	-11.243
1273	1.273	-20.279	-14.39	-14.105	-20.981	4.515	-9.362	-11.603	-8.931
1274	1.274	-22.243	-22.741	-20.445	-26.694	23.829	-8.728	-10.216	-12.422
1275	1.275	-6.398	-6.753	-19.234	-31.814	16.261	-7.325	-14.243	-6.425
1276	1.276	-4.257	0.149	-9.508	-33.253	-9.498	-8.634	-9.382	-13.79
1277	1.277	-25.491	-10.588	-3.058	-34.501	-12.806	-7.424	-11.297	-8.957
1278	1.278	-22.766	-12.598	-20.993	-48.725	-9.717	-10.081	-8.371	-13.222
1279	1.279	-20.261	-7.382	-18.416	-27.337	-12.445	-8.101	-10.866	-9.165
1280	1.28	0.818	-5.792	-6.759	-1.708	0.275	-12.885	-11.235	-11.104
1281	1.281	-13.253	-7.093	-17.344	15.405	-2.118	-9.352	-10.065	-11.682
1282	1.282	-20.735	-10.75	-11.473	24.778	-17.089	-7.36	-8.124	-13.427
1283	1.283	-27.697	-21.591	-6.174	44.608	-15.246	-10.214	-10.052	-9.951
1284	1.284	-38.378	-25.837	-10.757	16.432	-10.098	-7.662	-12.181	-8.599
1285	1.285	-13.273	-24.655	-14.961	-9.819	-5.55	-8.008	-11.986	-8.991
1286	1.286	-3.277	-25.806	-13.739	-6.465	7.304	-5.059	-8.311	-10.16
1287	1.287	-18.985	-20.57	-7.693	-22.06	-8.641	-11.017	-7.921	-11.325
1288	1.288	-10.681	-21.535	-12.882	-19.281	-6.546	-13.497	-9.083	-14.241
1289	1.289	-8.189	-8.387	-1.985	-16.687	-12.353	-12.684	-6.377	-13.087
1290	1.29	-15.18	16.751	-14.877	-5.004	-14.094	-13.238	-12.181	-13.483
1291	1.291	-4.563	-0.274	-27.002	-24.095	-6.163	-8.565	-12.961	-12.718
1292	1.292	-2.67	-3.349	-12.64	-21.51	-10.423	-15.12	-8.12	-9.434
1293	1.293	-7.916	-17.482	-18.399	-19.122	-11.573	-12.576	-10.059	-13.512
1294	1.294	-15.85	-56.011	-13.098	-25.448	-29.522	-8.475	-12.961	-13.916
1295	1.295	-22.988	-17.314	-14.575	-23.456	-52.681	-16.37	-11.611	-7.537
1296	1.296	-26.639	28.162	-15.866	-11.205	-30.732	-15.356	-9.293	-13.553
1297	1.297	-23.102	22.173	-14.637	-12.691	-10.893	-10.483	-10.459	-9.507
1298	1.298	-15.709	5.741	-13.417	-13.989	1.988	-9.688	-9.311	-13.018
1299	1.299	-16.656	-29.482	-12.384	-12.764	-0.25	-8.875	-8.931	-12.459
1300	1.3	-3.53	-25.026	-9.416	-16.205	-15.088	-8.258	-7.383	-10.74
1301	1.301	-1.624	-29.092	-5.121	-13.076	-5.327	-11.511	-8.17	-13.283
1302	1.302	-27.959	-32.775	-4.305	-15.949	-17.439	-7.409	-7.404	-10.98
1303	1.303	-31.645	-36.067	-9.088	-13.395	-6.345	-9.888	-11.083	-11.398
1304	1.304	6.077	-39.168	-12.33	-11.061	3.77	-10.24	-10.706	-11.03
1305	1.305	1.038	-19.421	-15.175	-10.44	-10.522	-9.815	-6.259	-9.885
1306	1.306	-3.422	-16.908	-13.762	-12.324	-0.819	-9.39	-14.005	-11.454
1307	1.307	-7.533	-28.532	-6.371	-18.857	4.439	-10.527	-8.784	-8.181
1308	1.308	-3.878	-22.154	-7.303	-16.302	2.916	-10.31	-9.756	-7.816
1309	1.309	-13.926	-24.094	-16.162	-10.66	10.103	-7.577	-8.987	-7.448
1310	1.31	-48.33	-4.744	-10.12	-10.075	1.197	-13.356	-8.216	-11.723
1311	1.311	-52.781	13.055	-17.434	-2.752	-16.802	-9.274	-10.158	-14.259
1312	1.312	-40.399	-3.2	-12.559	-9.545	-34.618	-8.659	-14.807	-12.919
1313	1.313	-29.198	-13.843	-13.309	-12.067	-13.558	-10.572	-5.906	-12.543
1314	1.314	-32.503	-11.924	-15.615	-7.986	0.544	-12.294	-9.587	-15.263
1315	1.315	-23.254	-10.2	-17.509	-9.901	-7.044	-11.877	-6.111	-11.01
1316	1.316	-9.126	-5.572	-14.19	-11.778	-37.473	-8.559	-9.209	-11.408
1317	1.317	19.13	1.57	-5.259	-20.63	-49.889	-7.405	-10.177	-11.808
1318	1.318	45.427	-2.122	-1.557	-16.932	-15.849	-8.631	-12.695	-9.684
1319	1.319	28.362	-10.444	-2.697	-6.034	-2.302	-12.207	-11.913	-8.534
1320	1.32	-6.09	-5.222	-10.035	-7.346	1.773	-8.212	-9.976	-5.825
1321	1.321	-28.908	3.668	-12.916	-13.706	-1.899	-7.857	-13.265	-8.727
1322	1.322	-16.524	-2.34	-20.832	-7.715	15.136	-15.153	-15.004	-13.95
1323	1.323	-12.861	9.474	-13.471	-4.683	24.437	-11.937	-11.513	-12.01
1324	1.324	-22.941	33.27	-14.432	-13.624	-1.088	-8.967	-13.827	-15.292
1325	1.325	-44.823	9.433	-16.947	-12.515	-18.099	-9.714	-11.685	-8.705
1326	1.326	-53.172	0.129	-21.008	-13.548	-27.395	-11.999	-11.286	-12.946
1327	1.327	-19.684	-25.437	-19.061	-8.795	-19.11	-10.087	-7.013	-10.618
1328	1.328	3.151	-76.939	-18.458	-13.119	-11.592	-10.776	-9.512	-11.189
1329	1.329	15.54	-99.028	-9.554	-5.869	-13.942	-10.326	-8.14	-11.763
1330	1.33	-26.061	-79.111	-10.709	-4.978	0.93	-11.794	-9.285	-15.816
1331	1.331	-42.513	-36.549	-11.856	-4.223	-1.024	-16.259	-7.336	-12.321
1332	1.332	-7.316	-8.896	-19.211	-11.554	7.666	-14.464	-11.578	-12.696
1333	1.333	15.488	-13.944	-8.366	-6.668	9.177	-6.564	-4.594	-12.297
1334	1.334	11.425	-18.418	-1.195	-4.148	7.797	-10.101	-7.48	-11.9
1335	1.335	0.207	-6.048	-7.573	-9.819	16.676	-11.112	-6.694	-9.176
1336	1.336	-23.574	-9.726	-6.407	-13.357	15.498	-10.18	-9.005	-12.653
1337	1.337	-26.661	-6.44	-11.631	-8.781	8.133	-7.687	-5.501	-7.221
1338	1.338	-23.98	2.848	-16.467	-11.749	-6.6	-10.005	-7.42	-10.689
1339	1.339	-6.202	0.128	-20.732	-8.326	-17.263	-8.029	-10.307	-10.09
1340	1.34	-8.539	-2.379	-13.374	-11.656	-19.22	-14.041	-7.775	-11.81
1341	1.341	6.352	4.616	-10.492	-12.08	-20.983	-6.749	-13.181	-13.143
1342	1.342	-3.307	2.505	-13.036	-13.338	-28.932	-9.729	-8.332	-8.674
1343	1.343	-22.632	0.584	-10.712	-11.445	-41.919	-15.8	-10.252	-5.746
1344	1.344	-35.408	-8.129	-11.29	-9.908	-43.681	-15.11	-10.825	-13.668
1345	1.345	-37.763	-9.714	-5.287	-13.235	-32.68	-20.018	-9.46	-10.167
1346	1.346	-44.195	-13.963	-14.196	-16.148	-34.073	-14.07	-9.827	-9.177
1347	1.347	-42.273	-15.079	-5.882	-14.164	-35.243	-1.83	-6.903	-4.319
1348	1.348	-22.93	-6.729	-13.234	-17.588	-17.232	-13.972	-12.883	-10.292
1349	1.349	5.33	-9.806	-10.319	-14.625	0.593	-12.389	-15.385	-9.494
1350	1.35	1.655	-8.839	-4.312	-8.545	-6.361	-13.738	-6.47	-5.983
1351	1.351	-15.365	-11.361	-11.661	-7.724	-8.487	-10.048	-12.452	-11.957
1352	1.352	-12.279	-12.158	-16.487	-16.639	5.07	-11.251	-13.4	-6.317
1353	1.353	-3.997	-11.603	-17.248	-3.515	10.289	-10.429	-8.539	-14.23
1354	1.354	-1.496	-21.696	-19.573	-12.247	11.844	-11.565	-9.298	-13.241
1355	1.355	-13.085	-17.451	-17.643	-29.717	7.599	-10.932	-10.051	-10.314
1356	1.356	-2.388	-11.05	-11.656	-18.14	-1.307	-0.393	-10.616	-16.301
1357	1.357	-15.942	-14.51	-9.355	-16.038	-4.784	-7.616	-12.539	-10.677
1358	1.358	-31.855	-17.603	-17.309	-6.402	-10.007	-6.377	-9.626	-11.252
1359	1.359	-34.011	-16.62	-12.111	-1.175	-3.244	-9.685	-10.976	-10.673
1360	1.36	-5.001	-17.382	-11.18	22.66	-7.5	-6.481	-8.644	-12.418
1361	1.361	7.334	-21.425	-8.69	12.652	-1.902	-17.332	-9.799	-12.821
1362	1.362	18.509	-14.811	0.185	-9.167	2.9	-10.246	-10.179	-16.12
1363	1.363	-12.516	-8.799	-5.85	-34.704	-7.214	-9.162	-9.787	-14.012
1364	1.364	-8.481	-6.466	-19.836	-38.017	-8.591	-20.112	-4.927	-15.191
1365	1.365	-27.28	-9.941	-14.087	-53.717	-4.922	-13.044	-9.769	-11.733
1366	1.366	-30.576	-13.231	-15.877	-33.996	-6.099	6.41	-11.705	-10.589
1367	1.367	-27.492	-13.816	-11.281	-16.231	-7.101	48.923	-9.974	-12.548
1368	1.368	-19.159	-20.782	-12.671	-51.278	-21.851	54.868	-13.447	-12.198
1369	1.369	-31.903	-14.003	-9.027	-26.137	-28.245	16.136	-8.989	-15.138
1370	1.37	-34.229	-16.527	-12.56	-3.323	-18.567	-19.134	-10.729	-16.33
1371	1.371	-10.866	-23.874	-11.651	9.03	-13.35	-87.871	-8.23	-15.203
1372	1.372	-14.015	-26.77	-10.753	43.084	-14.906	-117.505	-12.699	-12.335
1373	1.373	-11.346	-13.624	-10.062	11.159	-13.544	-55.024	-13.293	-12.766
1374	1.374	-13.888	-0.092	-10.902	15.241	-4.642	-14.41	-14.667	-13.965
1375	1.375	7.175	-5.318	-10.39	18.937	3.653	-21.79	-14.294	-15.563
1376	1.376	-24.026	-0.705	-12.399	29.002	2.636	25.024	-11.402	-11.735
1377	1.377	-28.14	-10.812	-17.894	7.112	-6.315	79.963	-13.351	-10.43
1378	1.378	-24.493	-9.713	-14.488	26.839	-5.19	72.586	-10.668	-10.098
1379	1.379	-21.212	-15.808	-15.154	14.074	-6.192	39.087	-10.891	-11.31
1380	1.38	0.624	-16.868	-13.499	-20.948	-7.193	-52.478	-8.22	-12.522
1381	1.381	3.263	-12.083	-10.114	-46.096	-11.467	-91.981	-8.646	-12.203
1382	1.382	0.665	-20.028	-13.503	-59.662	-5.875	-8.587	-9.439	-12.477
1383	1.383	-29.764	-19.05	-13.222	-13.822	-12.47	2.248	-9.664	-8.106
1384	1.384	-33.834	-23.879	-16.992	4.323	-9.978	-7.606	-7.171	-11.478
1385	1.385	-22.627	-28.132	-17.455	-23.36	-10.782	-16.5	-7.395	-6.147
1386	1.386	-5.624	-20.769	-12.707	-8.26	-8.871	-24.614	-11.298	-12.804
1387	1.387	10.011	-14.005	-10.863	-21.804	-10.841	-46.655	-8.816	-15.383
1388	1.388	7.257	-6.075	-8.056	-17.743	-12.622	-66.561	-9.229	-17.769
1389	1.389	-5.543	-13.431	-12.995	-28.966	-14.026	-11.579	-8.104	-17.256
1390	1.39	-17.178	-14.405	-4.384	-18.908	-12.737	25.389	-10.08	-15.392
1391	1.391	-32.115	-22.35	-7.965	15.521	-10.666	31.924	-8.954	-11.402
1392	1.392	-37.946	-21.387	-22	-25.713	-8.009	13.711	-9.183	-13.992
1393	1.393	-13.999	-14.046	-24.024	-42.209	-8.449	19.116	-5.335	-6.708
1394	1.394	1.811	-9.229	-18.881	-17.099	-10.63	4.004	-10.203	-12.008
1395	1.395	3.883	-13.524	-11.049	-30.689	-11.446	-18.843	-16.214	-11.113
1396	1.396	-25.2	-14.345	-12.495	-59.811	-10.891	-90.07	-13.913	-13.7
1397	1.397	-21.182	-12.458	-18.79	-56.215	-12.268	-69.367	-13.372	-16.098
1398	1.398	-24.885	-22.567	-25.27	-45.043	-9.965	-43.039	-7.424	-15.606
1399	1.399	-21.601	-26.857	-19.367	-48.419	-8.604	-12.079	-7.863	-17.053
1400	1.4	-18.493	-12.565	-14.238	-14.042	-11.098	-16.167	-11.976	-13.855
1401	1.401	-4.357	0.955	-19.16	36.263	-9.534	25.415	-13.96	-16.848
1402	1.402	-1.85	2.659	-20.029	42.849	-5.071	97.603	-15.941	-9.973
1403	1.403	-22.956	4.166	-11.225	24.645	-8.337	87.739	-11.927	-11.036
1404	1.404	-25.682	-8.848	-12.48	41.013	-8.895	43.041	-15.461	-13.657
1405	1.405	-53.939	-14.135	-9.475	15.762	-7.521	2.418	-8.16	-4.875
1406	1.406	-4.797	-18.844	-2.79	2.088	-9.832	-34.526	-11.312	-8.471
1407	1.407	15.129	-8.825	-3.643	6.055	-5.774	-135.323	-6.521	-3.356
1408	1.408	-3.077	-12.558	-1.394	-28.08	-0.94	-178.471	-4.052	-2.5
1409	1.409	-19.551	-11.45	-4.956	-41.653	-11.018	-86.354	-9.697	-5.105
1410	1.41	-14.539	-6.291	-11.029	-54.091	-6.768	21.069	-7.796	-1.115
1411	1.411	-10.078	-11.177	-16.703	-35.362	-3.104	64.261	-11.117	-12.044
1412	1.412	10.649	-11.98	-5.938	-4.427	-1.942	51.13	-11.735	-4.219
1413	1.413	-8.101	-19.351	1.937	16.241	-7.17	62.98	-19.721	-8.584
1414	1.414	-11.402	-16.449	0.514	12.438	-10.078	30.526	-1.798	-7.53
1415	1.415	-20.688	-10.439	-11.364	2.234	-10.857	20.704	-4.384	-13.637
1416	1.416	-6.564	-6.359	-9.877	11.397	-13.181	-5.97	-2.146	-10.631
1417	1.417	-14.121	-11.195	-17.087	-14.246	-8.348	-14.064	-21.396	-3.938
1418	1.418	-21.088	-21.253	-18.296	-10.98	-6.414	-36.079	-18.956	-6.536
1419	1.419	-18.951	-17.002	-10.014	-1.722	-5.849	-16.094	-12.056	-13.976
1420	1.42	-9.277	-25.909	-11.014	0.951	-0.054	-22.086	2.79	-13.103
1421	1.421	-25.153	-19.912	-6.212	-27.313	-7.407	-27.544	-3.068	-17.459
1422	1.422	-23.006	-10.231	-3.724	-30.973	-12.23	-22.624	-8.341	-15.238
1423	1.423	-28.79	-6.556	-14.385	-34.164	-6.222	-18.302	-3.75	-18.815
1424	1.424	-27.027	-10.031	-13.042	-37.291	-8.526	-14.289	-10.979	-12.907
1425	1.425	-25.453	-10.962	-11.887	-17.637	-3.664	-17.951	-12.212	-15.31
1426	1.426	-15.35	-11.887	-13.052	0.135	-8.282	-14.632	-11.127	-14.796
1427	1.427	-3.538	-14.372	-9.951	-6.852	-8.84	-11.463	0.594	-10.21
1428	1.428	-8.181	-13.592	-5.11	-26.016	-5.343	-14.07	-4.143	-15.687
1429	1.429	10.609	-14.178	-0.839	-18.417	-7.649	-6.451	0.02	-17.679
1430	1.43	3.094	-13.604	1.502	-20.753	-11.701	-8.744	-3.744	-7.667
1431	1.431	0.82	-9.541	-3.311	2.582	-12.067	-15.18	-21.811	2.341
1432	1.432	-5.517	-8.175	-6.568	-0.541	-11.661	-21.049	-14.318	-4.087
1433	1.433	-26.767	-13.584	-11.95	13.526	-7.577	-26.25	-16.702	-5.296
1434	1.434	-24.045	-14.143	-22.746	-20.01	-7.949	-18.28	-14.622	-4.363
1435	1.435	-26.541	-10.825	-18.059	-33.581	-10.251	-19.607	-12.738	-15.232
1436	1.436	-28.84	-4.225	-16.658	-29.562	-8.102	-20.743	-14.53	-28.227
1437	1.437	-22.411	-10.197	-17.762	-18.403	-12.527	-19.559	-19.221	-23.032
1438	1.438	-28.159	-10.939	-16.542	-21.76	-14.246	-12.197	-12.115	-21.51
1439	1.439	-15.923	-15.735	-19.574	-12.489	-6.281	2.512	-11.014	-17.272
1440	1.44	-7.96	-17.647	-12.732	-4.287	-9.735	34.5	-14.57	-16.123
1441	1.441	-9.302	-20.512	-8.397	-12.006	-10.675	11.739	-17.73	-17.299
1442	1.442	-0.399	-17.954	-20.514	13.704	-9.679	-0.575	-22.61	-16.351
1443	1.443	-8.716	-16.534	-22.19	10.408	-12.161	-4.197	-16.651	-11.527
1444	1.444	-16.038	-11.63	-4.707	1.103	-11.355	-7.429	-28.874	-19.456
1445	1.445	-13.089	-6.94	-11.602	32.206	-9.393	-10.49	-16.731	-16.361
1446	1.446	-17.308	-10.971	-9.392	11.385	-6.078	-7.774	-2.466	-11.503
1447	1.447	-22.907	-13.455	-11.246	-15.016	-4.317	-10.324	7.152	-0.034
1448	1.448	-19.404	-18.827	-12.905	8.806	-9.127	-7.998	-1.592	-4.634
1449	1.449	-13.379	-22.255	-11.284	-6.76	-9.679	6.939	-6.246	-5.95
1450	1.45	-17.413	-21.635	-15.454	-49.218	-10.229	5.064	-1.989	-7.076
1451	1.451	-15.44	-12.704	-11.682	-55.156	-9.814	-17.732	-10.9	-10.521
1452	1.452	-10.753	-11.495	-10.431	-38.594	-11.134	-20.769	-7.426	-5.254
1453	1.453	-2.968	-5.451	-11.303	27.129	-9.937	-17.953	-4.367	-4.238
1454	1.454	-16.875	-2.314	-12.166	18.307	-10.292	-25.436	-5.402	7.231
1455	1.455	-14.914	2.528	-9.544	26.531	-9.87	-23.103	-6.22	-0.654
1456	1.456	-13.159	-10.661	-11.76	4.503	-5.001	-20.997	-13.577	-7.755
1457	1.457	-17.748	-4.897	-12.229	-15.445	-9.808	-7.489	-14.541	-4.02
1458	1.458	-16.324	-10.132	-11.543	-45.717	-5.136	1.121	-22.465	-21.952
1459	1.459	-15.112	0.897	-8.544	-17.957	-5.69	-16.384	-19.348	-29.43
1460	1.46	-16.239	-14.979	-16.407	-12.807	-5.283	-27.966	-18.367	-13.109
1461	1.461	-17.164	-29.873	-3.185	-35.708	-12.612	-25.712	-12.371	1.873
1462	1.462	-16.155	-27.907	-8.366	-39.98	-7.36	-27.513	-1.736	-3.863
1463	1.463	-13.593	-33.091	-6.766	16.51	-12.164	-32.647	14.142	-2.049
1464	1.464	-20.927	-34.608	-10.968	24.355	-11.365	-24.635	7.764	-3.526
1465	1.465	-23.814	-35.954	-12.065	1.825	-10.568	-2.934	9.733	-13.52
1466	1.466	-14.123	-21.631	-18.011	-5.508	-7.061	6.354	8.013	-19.83
1467	1.467	-15.258	-19.676	-12.72	-48.669	-10.331	14.635	-6.286	-16.262
1468	1.468	-11.749	-10.921	-15.554	-54.563	-6.242	-3.206	-15.957	-10.94
1469	1.469	-8.636	-6.243	-16.233	-19.724	-9.701	-5.546	-21.183	-4.082
1470	1.47	-3.773	-7.587	-10.511	-24.513	-7.364	5.133	-22.726	-1.481
1471	1.471	-6.261	-16.473	-13.858	-36.943	-13.155	22.573	-21.331	0.932
1472	1.472	-13.598	-8.147	-18.352	-78.271	-5.795	29.556	-17.602	-3.822
1473	1.473	-10.675	-5.022	-16.476	5.073	-10.625	18.923	-4.378	-5.669
1474	1.474	-16.653	-19.732	-16.774	40.689	-8.099	-6.229	-2.568	-14.481
1475	1.475	-14.308	-26.136	-14.379	-13.411	-5.764	-23.26	-0.953	-23.287
1476	1.476	-10.807	-12.598	-17.251	-23.156	-6.333	-26.344	6.275	-22.033
1477	1.477	-7.483	-0.382	-14.523	-49.71	-6.901	-23.616	7.501	-16.705
1478	1.478	-16.355	7.543	-14.883	-73.769	-7.474	-21.08	6.431	-15.636
1479	1.479	-22.711	0.384	-14.636	-21.687	-6.11	-23.383	-3.166	-16.309
1480	1.48	-19.185	-5.99	-14.405	12.273	-13.453	-21.224	-17.423	-12.144
1481	1.481	-20.12	-11.993	-13.025	-42.234	-12.48	-19.255	-27.061	-18.616
1482	1.482	-15.256	-15.101	-15.326	-4.952	-7.634	-17.494	-18.333	-10.572
1483	1.483	-16.017	-19.939	-13.955	28.706	-8.407	-19.028	-26.246	-15.69
1484	1.484	-18.341	-24.183	-11.999	10.697	-9.186	-17.657	-19.078	-16.557
1485	1.485	-10.403	-15.271	-11.396	5.475	-8.6	-18.798	-17.898	-12.197
1486	1.486	-13.498	-11.77	-12.912	30.835	-10.522	-17.629	-21.339	-12.876
1487	1.487	-18.33	-10.787	-9.78	17.396	-8.768	-12.401	-9.467	-13.372
1488	1.488	-14.057	-13.69	-10.905	-19.934	-13.592	-9.502	-4.749	-15.218
1489	1.489	-13.272	-4.018	-14.544	55.898	-11.639	-8.724	5.388	-15.705
1490	1.49	-9.763	-18.344	-13.155	88.727	-7.544	-3.086	-6.332	-7.673
1491	1.491	-9.153	-24.152	-12.744	-19.735	-6.158	-6.527	-20.561	0.744
1492	1.492	-12.033	-36.349	-10.779	-63.046	-8.457	-13.836	-18.541	-4.386
1493	1.493	-14.523	-25.302	-8.041	-50.027	-7.276	-16.698	-20.177	-13.2
1494	1.494	-16.834	-3.581	-6.45	9.742	-4.566	-12.4	-5.729	-9.623
1495	1.495	-12.761	-0.459	-7.166	42.363	-4.953	-5.022	-3.679	-21.339
1496	1.496	-14.108	-3.17	-8.486	-6.907	-0.696	-11.774	1.659	-41.951
1497	1.497	-14.491	-15.943	-12.145	-69.328	-9.593	-11.026	-15.664	-27.732
1498	1.498	-19.327	-27.548	-5.161	-109.78	-8.416	-7.111	-27.205	-14.859
1499	1.499	-17.381	-12.641	-11.918	-87.667	-9.57	-3.892	-29.254	-7.807
1500	1.5	-19.113	4.771	-12.675	-0.137	-8.597	5.903	-19.475	-5.6
1501	1.501	-13.295	-6.848	-10.349	-11.831	-13.428	9.982	-14.156	-7.465
1502	1.502	-15.61	-8.975	-13.826	-22.278	-10.912	1.077	9.706	-5.651
1503	1.503	-17.532	-10.918	-14.399	-11.88	-10.136	-0.08	33.56	-7.136
1504	1.504	-15.581	4.937	-16.143	-20.452	-13.608	-7.264	5.345	-5.721
1505	1.505	-18.48	19.84	-13.626	4.117	-8.953	-15.867	-20.926	-6.817
1506	1.506	-14.986	17.908	-14.972	26.214	-10.677	-23.948	-24.172	-7.934
1507	1.507	-16.338	-8.416	-12.823	-74.547	-5.816	-24.754	-21.016	-10.989
1508	1.508	-18.467	-19.642	-6.81	-60.037	-3.868	-25.651	-23.666	-11.916
1509	1.509	-17.307	-16.325	4.622	-73.049	-7.921	-23.053	-16.06	-9.378
1510	1.51	-19.247	-25.567	3.09	82.427	-9.257	-17.366	0.277	-18.263
1511	1.511	-14.414	-45.31	7.354	188.606	-9.627	-7.938	2.488	-14.743
1512	1.512	-7.834	-47.858	3.7	169.894	-16.202	-1.617	-10.932	-9.469
1513	1.513	-5.315	-36.292	-2.282	187.884	-11.363	-0.506	-12.49	-10.404
1514	1.514	-7.637	-12.904	-16.209	267.946	-12.142	2.558	-16.943	-7.867
1515	1.515	-14.214	-3.61	-18.146	398.338	-11.362	5.51	-6.72	-15.208
1516	1.516	-13.442	-17.737	-26.856	171.133	-9.413	10.006	-5.429	-16.171
1517	1.517	-19.05	-40.953	-31.498	16.572	-9.981	-1.969	-4.195	-18.688
1518	1.518	-15.571	-31.658	-47.364	-67.244	-8.227	-28.148	5.507	-9.786
1519	1.519	-18.857	-6.111	-45.223	-92.189	-1.243	-46.774	4.427	-13.263
1520	1.52	-13.432	-16.161	-58.754	-301.23	-0.278	-29.609	-13.413	-14.214
1521	1.521	-15.364	-0.47	-56.981	-498.134	-2.8	-20.187	-25.996	-9.364
1522	1.522	-14.786	-14.589	-33.143	-267.162	-8.415	-5.931	-32.754	-8.576
1523	1.523	-16.536	8.653	-2.15	-111.891	-6.479	1.753	-26.154	-10.888
1524	1.524	-14.025	11.768	10.267	-139.625	-11.124	8.805	-23.999	-8.948
1525	1.525	-6.677	-2.359	36.606	-113.68	-7.063	-6.035	-18.549	-8.372
1526	1.526	-14.038	-30.626	33.308	-90.256	-11.887	-7.895	-10.386	-13.803
1527	1.527	-5.133	-4.307	17.585	-195.993	-8.57	-6.083	-20.226	-8.977
1528	1.528	-13.451	-14.351	-8.002	-215.25	-7.963	-7.562	-11.123	-12.268
1529	1.529	-14.425	-23.601	2.026	-198.168	-11.435	-11.813	4.686	-11.678
1530	1.53	-17.339	-9.461	5.101	-118.95	-9.106	-15.493	19.604	-10.324
1531	1.531	-16.572	-1.896	-3.231	39.765	-10.271	-7.096	17.694	-7.029
1532	1.532	-14.254	-13.468	-5.754	145.513	-4.269	-6.083	19.419	-13.614
1533	1.533	-16.184	-28.37	-17.361	126.223	1.736	-8.953	23.958	-10.711
1534	1.534	-15.598	-22.575	-23.727	73.721	-8.916	-4.661	10.735	-13.232
1535	1.535	-13.854	-24.313	-25.644	57.942	-16.082	4.244	-8.926	-15.559
1536	1.536	-16.363	-16.368	-23.883	130.595	-12.405	5.386	-27.099	-13.613
1537	1.537	-15.972	-9.199	-22.306	38.828	-15.892	8.442	-29.702	-10.31
1538	1.538	-14.817	-8.017	-20.919	74.335	-16.855	3.596	-19.201	-12.038
1539	1.539	-16.747	-11.492	-17.223	-45.593	-19.753	-9.524	-25.125	-11.651
1540	1.54	-14.808	-14.603	-4.049	128.826	-18.965	-7.597	-26.992	-9.332
1541	1.541	-12.673	-11.717	-9.252	291.105	-11.593	-33.964	-19.21	-10.483
1542	1.542	-12.475	-24.902	-17.172	227.209	-6.735	-37.711	-32.356	-6.018
1543	1.543	-9.962	-42.334	-27.219	-61.767	6.436	-34.486	-37.774	-10.078
1544	1.544	-14.81	-16.58	-23.509	-20.487	4.515	-18.881	-26.928	-12.594
1545	1.545	-12.895	7.239	-10.307	17.142	2.774	-16.192	-11.248	-17.049
1546	1.546	-13.491	-2.078	1.928	-16.783	-1.88	22.316	11.963	-10.483
1547	1.547	-15.245	-10.418	-2.666	-109.696	-11.942	105.508	27.459	-13.014
1548	1.548	-18.748	-12.954	-6.872	31.062	-8.269	165.06	1.788	-8.956
1549	1.549	-12.391	-6.012	-7.989	5.297	-7.115	132.517	-22.121	-9.527
1550	1.55	-18.419	-3.907	-1.974	-64.636	-10.228	23.874	-12.918	-7.572
1551	1.551	-12.838	-5.861	-5.063	-255.397	-3.469	-135.06	6.703	-15.306
1552	1.552	-14.793	-0.648	-7.97	-281.04	-7.744	-114.043	9.106	-7.928
1553	1.553	-14.239	3.979	-3.734	-24.815	-13.371	-210.369	11.299	-8.903
1554	1.554	-16.009	-11.931	-9.356	77.598	-12.796	-262.936	-3.716	-11.431
1555	1.555	-19.522	-14.106	-15.943	170.667	-16.099	-151.755	-5.817	-5.831
1556	1.556	-12.2	-19.994	-25.639	86.354	-16.691	-50.811	-25.37	-13.758
1557	1.557	-13.191	-18.336	-19.287	-41.714	-9.741	41.221	-23.075	-12.785
1558	1.558	-12.249	-42.22	-18.146	-18.504	-6.848	29.325	-25.666	-11.816
1559	1.559	-9.762	-45.582	-17.196	-81.937	-12.851	18.368	-36.616	-12.609
1560	1.56	-10.564	-11.171	-14.296	-100.97	-12.097	107.101	-31.047	-14.943
1561	1.561	-17.182	2.302	-18.556	-188.267	-7.305	95.219	-57.56	-16.901
1562	1.562	-17.985	14.599	-17.772	-235.742	-0.001	62.638	-84.037	-10.907
1563	1.563	-13.941	-4.249	-8.29	-105.632	-1.017	32.963	-67.174	-5.28
1564	1.564	-20.544	-28.097	-7.151	51.92	-10.738	-29.651	-39.066	-4.707
1565	1.565	-16.319	-18.827	-8.353	-11.56	-14.446	-151.929	-12.906	-9.364
1566	1.566	-14.034	-10.557	-15.744	-69.242	-10.973	-99.725	24.683	-8.807
1567	1.567	-9.231	-8.118	-10.95	-157.033	-11.941	-20.421	39.632	-8.437
1568	1.568	-15.277	-1.218	-18.907	-141.643	-12.915	-34.934	-20.12	-11.748
1569	1.569	-16.104	-11.909	-19.895	-41.166	0.233	-21.917	-77.155	-16.593
1570	1.57	-12.672	-17.733	-24.752	155.689	2.156	-10.199	-84.631	-13.315
1571	1.571	-13.3	-19.482	-25.552	126.972	-6.557	0.574	-78.211	-16.233
1572	1.572	-15.079	-21.043	-19.96	100.713	-5.015	-9.4	-60.179	-18.762
1573	1.573	-16.479	-19.735	-16.463	77.03	-9.291	17.15	-43.858	-16.459
1574	1.574	-19.817	-16.094	-6.37	13.285	-5.629	8.903	-38.908	-14.357
1575	1.575	-16.962	-10.127	15.347	109.169	-18.815	-13.203	-34.513	-12.428
1576	1.576	-21.47	-9.207	37.277	126.316	-27.539	-6.736	-22.188	-9.745
1577	1.577	-19.788	-20.089	23.192	237.407	-22.911	-0.932	-3.453	-13.26
1578	1.578	-17.333	-33.087	10.431	338.175	-9.951	48.949	41.223	-19.679
1579	1.579	-16.052	-17.268	-5.842	272.185	-4.737	42.41	108.362	-10.014
1580	1.58	-15.732	-27.965	-16.497	93.015	-3.202	-24.817	63.647	-11.187
1581	1.581	-16.18	-45.418	-18.447	-35.188	-7.479	1.916	71.771	-7.746
1582	1.582	-19.724	-10.416	-27.178	-11.858	-6.355	9.984	123.421	-6.82
1583	1.583	-19.397	-5.409	-35.138	-75.225	1.925	2.457	197.339	-7.836
1584	1.584	-16.745	-18.988	-28.014	-209.917	-3.323	22.201	187.474	-8.656
1585	1.585	-14.095	-14.944	-24.372	-472.64	-8.175	28.056	178.576	-17.599
1586	1.586	-14.922	-11.276	-30.41	-285.075	-7.389	33.36	56.46	-18.787
1587	1.587	-10.525	-21.328	-27.346	90.066	-12.978	-1.95	-66.039	-17.848
1588	1.588	-17.156	-12.033	-14.59	339.611	-14.872	-43.284	-81.9	-7.033
1589	1.589	-15.276	9.82	-12.863	293.983	-18.149	-4.71	-67.547	-5.702
1590	1.59	-15.908	-4.326	-17.518	169.918	-16.435	20.294	-54.356	-12.117
1591	1.591	-14.598	-1.842	-10.356	-18.065	-15.914	21.75	-42.52	-10.983
1592	1.592	-12.314	-18.134	-9.975	-194.655	-10.148	-1.161	-31.632	-10.049
1593	1.593	-10.228	-28.799	-21.798	-365.531	-10.946	-5.285	-41.457	-12.983
1594	1.594	-4.269	-11.397	-26.453	-273.24	-0.106	-46.86	-29.203	-8.955
1595	1.595	-8.57	19.007	-25.106	-245.689	4.509	-52.22	-20.227	-8.214
1596	1.596	-14.223	-1.667	-28.779	-118.043	-5.613	-37.075	-44.531	-17.155
1597	1.597	-9.421	-12.882	-27.602	-48.863	-9.356	-14.162	-96.085	-8.867
1598	1.598	-6.171	-16.17	-13.661	14.069	-5.936	-34.749	-102.547	-11.99
1599	1.599	-7.949	-6.898	3.757	71.338	-0.735	-0.515	-96.433	-14.911
1600	1.6	-8.373	-4.207	6.07	18.481	-3.605	-23.161	-46.385	-5.252
1601	1.601	-15.762	-22.021	12.433	-29.59	-6.093	-2.355	-39.664	-22.303
1602	1.602	-12.696	-19.707	18.206	-246.907	-6.825	31.582	-9.121	3.405
1603	1.603	-13.69	-4.807	2.306	-216.443	-13.382	-0.358	-14.383	0.099
1604	1.604	-12.942	4.877	-4.106	-132.287	-9.114	-29.506	0.855	-3.021
1605	1.605	-13.742	31.185	5.539	-4.299	-6.77	-48.464	5.437	-22.79
1606	1.606	-18.596	12.405	10.728	18.85	-4.822	-38.417	17.954	-20.297
1607	1.607	-18.025	-18.551	-3.63	-2.414	-8.107	-29.04	52.139	-18.004
1608	1.608	-17.451	-30.931	-5.59	-21.842	-13.511	-3.194	65.827	-3.124
1609	1.609	-16.103	-49.72	-14.327	-74.522	-4.007	-19.83	3.443	-8.942
1610	1.61	-10.685	-18.751	-19	4.72	13.037	-28.84	-23.191	-7.206
1611	1.611	-15.527	-14.64	-29.089	76.541	10.726	-26.05	-47.565	-18.242
1612	1.612	-20.177	-18.234	-22.726	62.978	0.105	-23.439	-40.169	-28.31
1613	1.613	-17.277	-28.228	-11.911	50.764	-1.784	7.06	-46.677	-8.768
1614	1.614	-13.792	-25.106	-7.665	61.306	-13.93	44.58	-28.357	-6.068
1615	1.615	-17.086	6.052	-11.351	71.131	-28.217	89.92	-22.747	-3.56
1616	1.616	-18.238	10.096	-10.199	80.18	-30.149	59.304	-17.483	-10.542
1617	1.617	-12.224	-16.281	-26.268	72.256	-21.441	-1.772	-12.769	-8.426
1618	1.618	-6.205	-19.577	-28.593	64.917	-13.518	-58.696	-8.452	-14.243
1619	1.619	-11.804	-22.651	-17.942	58.46	-9.261	-95.688	-19.506	-12.507
1620	1.62	-12.364	-36.772	-12.136	40.56	-15.63	-75.757	4.401	-10.97
1621	1.621	-22.405	-18.972	-6.921	35.555	-16.767	-20.775	1.418	-9.629
1622	1.622	-15.223	-2.713	-11.574	71.082	-9.394	30.937	-18.206	-5.96
1623	1.623	-14.039	-0.587	-4.42	48.521	-10.333	-2.524	-35.871	-4.811
1624	1.624	-12.847	-10.258	-13.314	61.132	-4.308	-57.436	-37.991	-20.872
1625	1.625	-3.14	-11.983	-19.29	57.638	-9.89	-5.736	-14.279	-4.604
1626	1.626	-9.493	-32.662	-18.288	6.41	-11.813	54.836	-16.998	-6.725
1627	1.627	-5.977	-18.516	-13.41	-0.711	-15.098	-67.285	-19.273	-4.787
1628	1.628	-4.975	-10.963	-12.617	-33.913	-9.671	-119.792	-11.266	-24.138
1629	1.629	-13.835	-13.308	-11.857	-15.414	-9.078	-8.623	0.841	-21.631
1630	1.63	-19.791	-15.423	-11.294	1.207	-1.715	-80.962	7.716	4.116
1631	1.631	-18.78	-17.343	-13.247	-54.382	9.112	10.952	17.727	0.824
1632	1.632	-15.83	-26.046	-13.84	-17.609	13.365	94.228	5.884	-2.269
1633	1.633	-18.307	-24.48	-12.498	2.203	-3.661	83.353	-4.699	-4.971
1634	1.634	-15.949	-23.094	-14.842	8.046	-19.889	34.067	-11.538	-12.509
1635	1.635	-17.836	-26.773	-10.028	2.445	-39.025	7.421	-15.279	-24.116
1636	1.636	-18.37	-30.262	-10.634	-22.983	-36.495	-16.995	-16.529	-17.728
1637	1.637	-17.734	-16.34	-18.435	27.432	-43.439	4.956	-7.029	-19.66
1638	1.638	-12.837	1.064	-15.366	47.885	-11.491	11.39	-6.218	-17.914
1639	1.639	-16.075	-1.266	-14.4	-18.626	20.442	17.322	1.499	-13.264
1640	1.64	-18.93	5.137	-13.622	-27.02	41.131	-32.377	8.269	-11.898
1641	1.641	-20.236	7.088	-12.834	46.624	22.318	-52.153	4.805	-8.218
1642	1.642	-14.772	-15.695	-7.968	-2.63	5.23	-46.117	6.646	-9.379
1643	1.643	-14.144	-24.989	-18.003	-47.353	-10.499	-96.114	-2.808	-8.418
1644	1.644	-14.675	-27.733	-13.732	-71.78	9.208	-76.24	2.777	-13.266
1645	1.645	-14.043	-20.173	-12.559	-64.328	21.994	-45.931	12.129	-10.761
1646	1.646	-16.516	-8.52	-13.695	-57.584	15.052	-29.574	-5.175	-10.001
1647	1.647	-13.196	-10.644	-12.705	-51.208	0.167	-14.538	1.548	-16.596
1648	1.648	-16.058	2.872	-11.71	-45.188	-28.855	-37.396	-17.833	-19.118
1649	1.649	-10.02	4.617	-5.679	-49.641	-66.406	-91.606	-30.785	-18.35
1650	1.65	-14.241	-6.36	6.547	-35.422	-51.334	-84.254	-33.206	-13.514
1651	1.651	-11.886	-10.625	4.821	-38.843	-46.911	16.563	-26.802	-8.865
1652	1.652	-15.342	-14.383	-3.09	-34.596	-26.235	-26.572	-20.954	-15.454
1653	1.653	-13.384	-20.425	-7.315	-30.955	-15.049	39.264	-8.66	-9.438
1654	1.654	-12.779	-15.208	-8.462	-33.609	-18.38	98.882	-10.103	-7.103
1655	1.655	-20.691	-18.122	-9.621	-30.46	-9.136	66.351	-11.388	-9.034
1656	1.656	-17.184	-31.226	-14.836	-32.495	-0.829	56.463	-15.034	-9.63
1657	1.657	-18.13	-21.515	-15.791	-34.393	-3.341	-60.046	-21.004	-13.697
1658	1.658	-15.207	-12.832	-9.791	-23.402	-5.669	-139.568	-4.957	-18.546
1659	1.659	-15.954	-23.855	-9.027	5.927	-3.533	-38.496	29.978	-20.491
1660	1.66	-13.61	-25.244	-8.466	68.772	-1.564	158.935	75.381	-19.913
1661	1.661	-14.158	-42.293	-13.129	60.304	-6.744	74.59	20.464	-17.407
1662	1.662	-14.717	-21.2	-11.41	69.073	-21.043	-2.194	-16.454	-10.059
1663	1.663	-12.955	-1.479	-13.937	91.601	-19.092	67.536	-36.239	-2.716
1664	1.664	-10.418	1.013	-15.284	-9.036	-13.859	88.715	-54.218	-5.615
1665	1.665	-15.815	22.124	-16.432	-196.743	9.902	69.662	-59.421	-4.822
1666	1.666	-16.381	47.713	-22.426	-222.108	13.138	17.338	-54.143	-7.13
1667	1.667	-15.788	-3.726	-18.168	-59.352	16.239	1.545	-40.393	-9.059
1668	1.668	-12.868	-25.783	-28.819	-80.664	2.145	-12.749	-19.497	-15.045
1669	1.669	-17.684	-19.209	-18.755	-99.843	-5.357	-25.92	-0.658	-10.967
1670	1.67	-14.374	-13.209	-9.847	-47.326	-12.273	-37.737	-4.111	-6.093
1671	1.671	-12.618	-18.605	-8.672	0.212	-14.366	-48.542	4.934	-12.042
1672	1.672	-13.962	-13.544	-5.558	-14.095	-20.15	-38.586	1.91	-7.923
1673	1.673	-19.367	-17.939	-14.448	-0.923	-18.395	-47.355	-36.956	-15.79
1674	1.674	-17.409	-21.941	-17.911	-12.587	-16.853	-39.139	-98.22	-18.836
1675	1.675	-15.454	-25.547	-14.808	-1.36	-9.691	-31.736	-138.971	-12.067
1676	1.676	-14.848	-15.439	-11.901	8.907	-6.021	-25.049	-146.368	-6.047
1677	1.677	-12.311	-12.325	-14.409	17.941	-2.569	17.688	-126.432	-8.35
1678	1.678	-15.571	1.845	-2.203	9.921	2.64	67.68	-108.236	-3.49
1679	1.679	-14.385	-15.92	-14.384	17.263	5.539	61.14	-58.295	-10.835
1680	1.68	-12.431	-22.849	-19.012	37.165	15.2	30.907	15.649	-4.044
1681	1.681	-15.126	-20.688	-20.353	67.486	0.885	-18.915	-13.912	-8.22
1682	1.682	-10.276	-3.274	-19.182	39.652	-8.77	-92.664	-76.298	-12.227
1683	1.683	-6.783	-14.885	-10.852	44.56	-24.588	-161.57	46.005	-14.163
1684	1.684	-15.496	0.074	0.965	12.472	-22.429	-116.712	273.8	-12.235
1685	1.685	-12.014	2.036	5.625	-8.445	-16.622	-27.032	181.108	-13.992
1686	1.686	-19.38	3.824	27.316	-65.31	-21.882	32.626	96.953	-14.392
1687	1.687	-18.428	-7.164	-0.919	-89.84	-17.294	21.817	122.724	-12.104
1688	1.688	-17.675	-8.455	-12.133	-38.164	-4.409	-66.966	285.613	-5.533
1689	1.689	-12.081	-17.273	-15.411	-18.243	7.739	-245.931	222.21	-12.309
1690	1.69	-14.034	-30.356	-24.685	24.284	22.071	-117.759	164.52	-9.78
1691	1.691	-10.769	-56.619	-27.38	40.639	27.971	-1.439	217.013	-7.429
1692	1.692	-12.53	-14.964	-24.85	35.524	19.335	62.036	73.971	-3.907
1693	1.693	-15.064	1.516	-17.866	3.458	-4.431	42.881	-60.558	-4.429
1694	1.694	-13.732	-23.616	-15.726	32.324	-35.408	25.455	-112.887	-3.789
1695	1.695	-13.367	-28.031	-21.518	50.931	-39.462	41.351	-128.873	-3.372
1696	1.696	-8.926	-15.595	-16.275	-0.698	-35.746	27.084	-143.396	-10.681
1697	1.697	-16.675	3.221	-14.712	-111.898	-25.67	14	-156.624	-11.553
1698	1.698	-13.587	-27.708	-7.538	-32.435	-10.015	2.27	-144.813	-14.37
1699	1.699	-16.499	-56.676	-1.142	-75.667	4.074	13.163	-155.633	-18.592
1700	1.7	-15.729	0.09	7.197	-88.9	1.502	3.308	-165.458	-16.358
1701	1.701	-16.51	40.775	-4.581	-53.35	-0.853	-5.565	-138.707	-15.842
1702	1.702	-11.673	3.844	-15.598	0.784	1.246	2.679	-130.492	-17.813
1703	1.703	-14.96	-16.066	-16.943	-9.137	-4.587	-4.594	-108.336	-18.403
1704	1.704	-14.377	-10.044	-13.267	71.521	0.61	2.115	-47.628	-14.886
1705	1.705	-15.728	-48.717	-14.427	103.998	-23.231	-3.734	-6.853	-11.567
1706	1.706	-18.055	-43.648	-17.533	113.839	-33.325	1.791	0.633	-16.406
1707	1.707	-15.15	-11.696	-18.512	104.911	-24.04	-3.174	47.618	-6.298
1708	1.708	-19.6	-40.696	-10.588	80.503	-32.363	-7.662	90.345	0.886
1709	1.709	-14.17	-6.602	-9.624	-15.887	-39.885	-3.693	7.312	-10.871
1710	1.71	-19.006	6.965	-12.529	-55.365	-32.854	-7.366	-99.9	-6.131
1711	1.711	-14.357	-5.387	-11.76	-186.529	-13.65	-10.51	-85.362	-16.139
1712	1.712	-16.097	5.873	-12.542	-64.013	-16.133	-13.571	-124.69	-14.856
1713	1.713	-14.736	2.619	-17.388	110.928	-9.135	-10.922	-136.367	-11.277
1714	1.714	-13.372	-25.618	-16.815	41.247	22.858	-8.411	-82.073	-20.867
1715	1.715	-10.454	-21.94	-12.759	20.035	18.475	-6.093	-72.106	-14.489
1716	1.716	-10.838	-18.647	-7.925	115.965	-27.298	-8.261	-9.476	-13.476
1717	1.717	-11.989	-9.326	-11.226	203.223	-33.191	-18.021	15.038	-16.696
1718	1.718	-14.109	-1.062	-14.138	-35.435	-27.656	-16.377	111.568	-19.626
1719	1.719	-18.545	-8.708	-8.34	-137.653	-22.534	-21.129	256.506	-31.025
1720	1.72	-15.246	-29.854	-10.661	-44.789	-8.94	-19.889	275.84	-35.653
1721	1.721	-18.129	-15.676	-10.066	-129.137	3.429	-11.115	258.569	-31.324
1722	1.722	-15.593	-23.249	-10.634	-103.53	14.628	-14.721	211.098	-32.361
1723	1.723	-20.991	-25.674	-12.362	-219.818	24.682	-5.148	110.203	-14.146
1724	1.724	-17.49	-36.454	-8.873	-368.036	15.423	-8.938	-60.786	19.447
1725	1.725	-16.89	-11.406	-10.223	-310.363	12.778	-12.532	-83.945	5.81
1726	1.726	-18.607	-1.421	-11.378	-82.776	25.605	-19.988	-104.998	1.596
1727	1.727	-24.384	-10.771	-12.531	-51.815	4.548	-24.912	-85.769	-2.197
1728	1.728	-18.745	-2.543	-9.046	32.554	-3.732	-20.68	-68.244	-5.472
1729	1.729	-20.648	-5.144	-13.872	58.071	3.868	-18.334	-52.229	-8.565
1730	1.73	-18.679	-2.838	-10.582	81.252	-12.34	-26.267	-66.357	-39.705
1731	1.731	-13.228	20.561	-10.005	102.301	-18.689	-10.253	-105.597	-18.985
1732	1.732	-9.711	4.897	-8.658	83.099	-39.976	24.677	-141.009	22.62
1733	1.733	-0.958	-37.667	-11.946	100.422	-31.666	9.442	-130.043	17.18
1734	1.734	-4.39	-7.278	-16.008	116.181	-13.875	13.735	-100.223	12.162
1735	1.735	0.886	-23.73	-12.509	43.842	7.19	1.286	-90.973	-1.398
1736	1.736	-0.018	-18.691	-16.947	4.184	26.882	-2.358	-66.407	19.328
1737	1.737	2.552	-23.157	-14.02	-79.439	39.596	-5.569	30.019	-6.958
1738	1.738	-1.474	-27.24	-11.513	-47.14	23.258	-8.61	69.526	-10.229
1739	1.739	-8.018	-23.575	-12.883	-57.164	-8.73	-16.954	129.239	-19.482
1740	1.74	-5.482	-6.591	-11.746	-12.584	-68.382	-14.572	53.349	-27.771
1741	1.741	-12.827	-3.558	-11.389	27.954	-60.271	-12.224	-55.35	-30.254
1742	1.742	-9.923	-11.896	-11.024	20.499	-38.242	-5.696	-41.156	-41.82
1743	1.743	-9.153	-14.4	-13.951	13.793	-4.817	-19.079	-1.965	-35.387
1744	1.744	-11.492	-21.462	-12.047	7.61	-10.902	-17.222	176.641	-10.175
1745	1.745	-22.352	-23.821	-14.792	12.89	-27.451	-9.195	201.759	-20.175
1746	1.746	-23.929	-10.472	-13.287	-2.359	-12.411	-13.367	38.582	-54.568
1747	1.747	-19.698	-8.815	-11.389	-16.113	1.164	-4.413	-25.269	-40.99
1748	1.748	-20.902	-23.082	-8.327	-4.006	-2.873	-7.857	-44.775	4.91
1749	1.749	-19.784	-24.976	-12.808	-0.513	-6.544	-6.877	-62.496	96.49
1750	1.75	-20.803	-19.713	-15.741	2.546	-3.252	-3.953	-46.892	57.042
1751	1.751	-21.823	-15.044	-9.958	-0.765	6.014	-4.722	-61.447	21.471
1752	1.752	-26.127	-10.719	-15.614	1.781	20.136	-16.921	-48.48	-11
1753	1.753	-22.104	-14.441	-10.827	-0.855	22.632	-18.67	-60.439	-40.569
1754	1.754	-20.203	-18.009	-14.177	-7.948	20.257	-17.141	-49.71	-31.643
1755	1.755	-18.296	-23.263	-7.645	-10.133	13.818	-30.137	-39.895	-7.233
1756	1.756	-17.744	-14.426	-10.223	-12.123	-7.546	-21.492	-48.81	-44.161
1757	1.757	-16.423	-13.383	-11.067	-13.939	-15.963	-23.114	-40.7	-24.203
1758	1.758	-20.909	-10.417	-13.071	-12.492	-39.248	-13.145	-48.059	-42.352
1759	1.759	-13.2	-9.65	-13.717	-8.382	-61.157	-6.858	-28.111	-69.98
1760	1.76	-12.259	-21.306	-10.861	-15.002	-35.621	-3.449	-22.197	-24.464
1761	1.761	-11.322	-29.465	-13.44	-11.767	-25.586	-8.732	-16.948	-67.008
1762	1.762	-15.611	-10.909	-11.186	-8.994	-28.695	0.092	-22.13	-28.275
1763	1.763	-16.422	12.166	-13.388	-14.002	-42.832	-8.313	-8.726	-13.151
1764	1.764	-18.397	15.161	-13.084	-11.506	-35.301	-15.781	-4.817	55.593
1765	1.765	-12.433	12.387	-16.636	-13.921	-32.962	-18.817	-16.129	144.458
1766	1.766	-18.085	-10.876	-11.865	-15.981	-39.349	-28.617	-6.143	84.892
1767	1.767	-14.633	10.959	-9.984	-17.964	-41.331	-25.058	-9.236	-12.814
1768	1.768	-16.602	19.21	-15.477	-23.395	-25.517	-21.718	-11.938	-52.295
1769	1.769	-14.894	-19.387	-13.619	-25.566	6.357	-16.632	0.864	-40.498
1770	1.77	-19.769	-91.675	-16.975	-25.265	47.516	-3.998	12.576	-73.02
1771	1.771	-17.874	-22.698	-15.309	-17.665	42.056	-5.852	14.729	-102.626
1772	1.772	-17.337	39.723	-14.996	-3.909	16.866	-4.4	8.851	-147.326
1773	1.773	-17.764	47.754	-14.69	-5.95	-15.091	5.546	3.453	-41.477
1774	1.774	-15.485	10.745	-15.934	-4.363	-35.812	14.347	-11.18	117.42
1775	1.775	-16.685	-22.778	-14.076	-3.009	-17.07	15.412	-1.947	138.548
1776	1.776	-19.437	-28.813	-13.765	-7.31	-0.081	5.642	-7.615	80.896
1777	1.777	-13.678	-1.145	-9.59	-10.783	-3.222	-14.006	-3.403	-41.602
1778	1.778	-21.079	-6.189	-12.584	-14.016	-11.62	-28.222	-8.053	-25.732
1779	1.779	-18.211	-74.83	-13.057	-10.605	-9.184	-25.786	-7.241	-40.052
1780	1.78	-15.726	-64.902	-12.762	-9.322	2.363	-14.25	-4.063	-26.895
1781	1.781	-18.084	-73.765	-9.954	-11.535	12.914	-7.948	-7.442	-15.122
1782	1.782	-21.586	-49.322	-16.047	-10.476	10.885	-13.803	-2.906	-4.304
1783	1.783	-24.505	-44.647	-10.13	-10.812	-1.407	-15.564	2.801	-33.903
1784	1.784	-27.805	-22.602	-15.843	-11.167	12.839	-26.649	-3.046	-7.22
1785	1.785	-31.876	-29.162	-15.378	-11.55	26.333	-22.452	-3.81	-31.649
1786	1.786	-23.961	-10.956	-14.905	-19.368	23.956	-17.098	-3.375	-39.035
1787	1.787	-8.308	-16.354	-14.435	-19.292	36.104	-13.481	-5.224	-19.116
1788	1.788	-6.195	-21.361	-17.446	-18.119	12.269	-10.081	-11.057	-25.213
1789	1.789	7.329	1.555	-12.707	-23.278	2.155	-13.274	-13.181	-24.333
1790	1.79	9.036	5.714	-12.208	-14.308	-19.795	-12.383	-17.21	-18.991
1791	1.791	10.564	-43.365	-17.716	-15.358	-11.605	-14.994	-23.855	-24.151
1792	1.792	6.284	-23.358	-11.226	-9.996	-9.197	-2.892	-21.49	-19.829
1793	1.793	7.44	68.242	0.107	4.834	-6.935	2.27	-15.997	-24.019
1794	1.794	6.284	134.052	1.567	-18.468	-17.593	-8.824	-9.493	-27.81
1795	1.795	5.315	74.469	0.137	-2.689	-46.641	-7.523	3.729	-17.827
1796	1.796	-1.471	-23.229	-3.621	-5.291	-92.555	-3.88	-9.783	-2.238
1797	1.797	1.033	-115.268	-7.183	-12.75	-62.237	-14.748	-4.689	-5.054
1798	1.798	-3.024	-103.363	-10.35	-15.002	-23.609	-7.625	3.061	-12.698
1799	1.799	-3.595	-92.449	-9.457	4.242	-8.606	-14.052	-4.286	-5.796
1800	1.8	-6.887	-23.297	-15.526	-3.219	4.889	-12.917	-3.295	-7.908
1801	1.801	-15.814	-32.128	-11.524	-5.463	-15.844	-13.907	9.74	-9.868
1802	1.802	-19.523	24.836	-15.059	1.002	-4.626	-11.026	4.406	-8.204
1803	1.803	-27.866	32.253	-9.118	-4.737	12.394	-10.274	-0.316	6.002
1804	1.804	-30.988	-14.566	-18.068	-13.377	9.278	-1.386	3.879	3.947
1805	1.805	-30.041	-8.586	-7.28	-11.771	6.515	14.286	-7.961	-4.857
1806	1.806	-25.8	41.379	-5.958	-13.07	13.999	16.4	-9.518	-0.295
1807	1.807	-21.748	61.473	-9.672	-19.404	-7.169	18.34	-5.265	-10.48
1808	1.808	-26.597	79.868	-8.55	-13.352	-26.991	9.628	-17.046	-11.73
1809	1.809	-24.67	107.706	-24.647	-14.269	-44.894	-14.144	-15.467	-13.021
1810	1.81	-24.072	72.62	-13.065	-13.249	-14.599	-31.128	-19.663	-7.938
1811	1.811	-18.221	31.543	-10.961	-10.685	-10.582	-15.412	-10.676	-12.819
1812	1.812	-15.822	-29.26	-9.054	-12.959	-14.291	-12.673	-28.579	-12.116
1813	1.813	-13.801	-69.743	-7.33	-9.426	-4.251	10.575	-5.259	-19.526
1814	1.814	-17.02	-106.555	-18.374	-12.679	-13.576	19.893	-8.247	-20.53
1815	1.815	-12.888	-99.806	-17.031	-3.736	-10.873	5.784	-5.427	-17.975
1816	1.816	-20.753	-81.46	-23.424	-7.382	-8.325	-6.976	-28.539	-5.707
1817	1.817	-19.513	-31.392	-10.264	-3.87	-1.331	4.665	-25.318	10.185
1818	1.818	-20.407	-11.332	-11.992	-4.813	5.047	-1.656	0.352	7.962
1819	1.819	-19.367	-5.217	-16.626	-11.563	10.865	-7.335	-9.587	-1.833
1820	1.82	-13.298	-10.579	-12.349	-24.703	-1.274	-26.567	-6.354	-14.161
1821	1.821	-12.46	-15.602	-13.483	-22.742	-5.858	-28.956	-8.928	-9.656
1822	1.822	-12.981	-11.072	-9.974	-24.453	-10.075	-12.573	-16.336	3.205
1823	1.823	-13.497	-48.501	-10.908	-19.771	-18.968	-18.852	-9.24	-5.634
1824	1.824	-12.852	-43.369	-13.775	-18.392	-17.827	-24.556	-24.015	-10.326
1825	1.825	-10.274	-20.494	-16.249	-17.21	-14.745	-26.193	-14.224	-17.422
1826	1.826	-6.922	-32.886	-12.135	-11.193	-7.958	-21.447	-8.872	-16.172
1827	1.827	-11.698	-29.23	-5.507	-16.412	-3.677	-28.545	-0.818	-19.656
1828	1.828	-14.923	-73.933	-9.707	-11.574	-9.265	-24.822	-2.055	-25
1829	1.829	-17.766	-55.75	-8.874	-12.355	-15.806	-21.326	-8.324	-24.135
1830	1.83	-10.74	-28.121	-5.331	-8.298	-4.337	-13.966	-19.04	-19.978
1831	1.831	-19.582	-23.123	-7.195	-6.367	-5.836	-26.734	-5.946	-12.699
1832	1.832	-18.374	-9.605	-16.025	-15.09	-10.032	-24.979	-7.568	-13.72
1833	1.833	-17.353	2.782	-4.142	-11.618	-16.343	-10.67	-12.09	-0.613
1834	1.834	-22.146	-0.87	3.87	-6.414	-15.109	-4.895	-4.803	1.25
1835	1.835	-8.934	-4.101	-3.216	-13.203	1.018	-13.633	-8.367	-25.094
1836	1.836	-10.807	-0.976	-4.3	-14.001	-1.262	-18.263	-4.777	-28.811
1837	1.837	-15.959	-3.667	-5.376	-13.257	-11.881	0.525	0.547	15.844
1838	1.838	-14.33	-42.193	-10.514	-18.12	-13.77	8.108	-12.141	-2.359
1839	1.839	-9.991	-36.793	-25.136	-14.853	-11.994	-12.94	-17.28	-18.811
1840	1.84	-18.812	-1.586	-14.401	-11.981	-4.04	6.852	-9.257	16.424
1841	1.841	-19.906	2.843	-12.371	-8.516	-2.676	4.384	-13.42	11.989
1842	1.842	-27.199	6.867	-14.024	-9.894	-14.454	-11.835	-14.509	-0.388
1843	1.843	-30.068	40.984	-12.376	-15.72	-22.359	-18.17	-13.265	-4.042
1844	1.844	-20.377	18.3	-19.431	-14.959	-18.05	-16.164	-14.137	-14.067
1845	1.845	-13.993	6.022	-12.94	-16.931	-0.981	-21.294	-13.075	-17.127
1846	1.846	-10.524	-20.287	-11.678	-15.022	24.786	-19.657	-15.479	-19.796
1847	1.847	-17.905	-30.446	-14.68	-9.641	34.854	-3.737	-9.775	-12.189
1848	1.848	-15.027	-14.902	-7.815	-11.613	31.814	-1.604	-6.199	-5.157
1849	1.849	-1.9	-0.908	-13.726	-12.232	-10.658	-11.285	-12.098	-24.266
1850	1.85	15.489	-3.553	-17.701	-6.836	-28.725	-9.55	-16.077	-36.99
1851	1.851	17.785	3.382	-18.202	-11.71	-34.003	-7.989	-17.939	-25.327
1852	1.852	2.847	5.464	-13.466	-4.387	-18.789	-12.242	-13.216	-18.884
1853	1.853	8.611	34.493	-13.961	-11.192	-14.207	-13.411	-13.726	-28.507
1854	1.854	3.337	46.862	-12.52	-8.715	6.635	-14.576	-10.178	-30.194
1855	1.855	-1.356	-9.917	-17.854	-9.53	3.091	-7.213	-9.742	-15.823
1856	1.856	-5.654	-99.555	-12.923	-8.988	-6.853	-10.096	-4.866	-6.1
1857	1.857	-6.855	-111.394	-9.537	-10.967	-3.635	-0.404	-9.476	-11.271
1858	1.858	-12.894	-57.289	-11.194	-8.108	-0.842	-17.416	-6.536	12.575
1859	1.859	-26.871	-27.779	-12.464	-7.758	-13.545	-19.734	-7.875	9.323
1860	1.86	-44.319	-36.804	-11.047	-11.075	-15.821	-9.108	-14.247	-31.467
1861	1.861	-60.598	-45.071	-6.902	-8.974	-13.605	-3.327	-11.714	-26.001
1862	1.862	-58.474	-23.147	-11.655	-9.372	-15.442	5.374	-10.909	-0.797
1863	1.863	-37.19	-3.346	-13.508	-5.13	-6.638	-5.661	-6.058	-5.206
1864	1.864	-28.869	-21.634	-10.522	-8.612	-17.571	-1.388	-5.431	-25.873
1865	1.865	-21.325	-16.279	-12.97	-5.326	-36.259	2.305	-10.798	-14.596
1866	1.866	-28.296	-21.358	-11.537	-6.49	-23.4	-15.687	-12.68	-38.333
1867	1.867	-17.674	1.488	-17.275	-6.883	11.716	-33.492	-12.056	-16.376
1868	1.868	-15.759	5.582	-14.874	-10.37	6.774	-68.513	-11.434	-13.579
1869	1.869	-10.559	16.842	-15.379	-8.244	-6.684	-43.36	-11.762	19.944
1870	1.87	-9.042	6.829	-18.597	-12.702	5.784	-29.821	-4.361	6.459
1871	1.871	-4.814	3.775	-10.781	-12.136	2.174	-25.79	-11.69	-22.512
1872	1.872	-8.527	6.52	-13.806	-9.624	-1.061	-7.044	-10.759	-3.717
1873	1.873	-9.73	4.018	-10.834	-6.33	-4.11	3.021	-13.299	20.119
1874	1.874	-6.669	10.97	-13.284	-7.481	-18.204	-0.069	-14.067	23.215
1875	1.875	-9.607	13.088	-13.997	-10.172	-20.686	-2.756	-14.661	-19.335
1876	1.876	-12.15	15.043	-9.102	-8.217	-13.687	15.077	-11.362	-13.298
1877	1.877	-11.402	6.331	-12.337	-10.315	-15.778	8.139	-7.288	-7.84
1878	1.878	-13.359	1.659	-11.7	-9.512	-29.289	23.067	-10.754	-2.762
1879	1.879	-10.108	-17.214	-11.264	-10.826	-30.999	25.041	-13.067	-7.178
1880	1.88	-11.88	-9.702	-16.639	-14.46	-16.65	26.83	-15.19	-11.22
1881	1.881	-4.92	-11.95	-13.108	-10.929	-18.545	15.857	-10.745	-14.868
1882	1.882	-13.836	-13.952	-17.715	-14.162	-30.702	23.059	-11.323	-4.763
1883	1.883	-10.361	-27.288	-11.116	-9.284	-32.21	26.798	-11.714	-7.816
1884	1.884	-17.725	-35.775	-10.316	-15.24	-10.518	8.876	-7.276	-21.894
1885	1.885	-26.64	-14.891	-9.511	-11.133	11.37	-24.524	-5.554	-19.315
1886	1.886	-25.482	-0.59	-14.331	-11.671	14.112	-20.001	-2.081	-7.637
1887	1.887	-20.273	12.359	-12.38	-16.266	-3.665	-32.315	3.368	-18.19
1888	1.888	-21.257	0.865	-11.786	-14.47	-15.262	-35.912	-6.09	-23.881
1889	1.889	-17.003	2.999	-10.432	-10.932	-8.868	-39.12	-9.764	-25.573
1890	1.89	-11.397	-2.784	-11.798	-14.162	-10.798	-29.767	-18.087	-17.647
1891	1.891	-13.34	-29.059	-9.673	-11.193	-12.533	-21.37	-2.011	-10.487
1892	1.892	-3.287	-85.663	-13.354	-10.744	-7.889	-23.827	-8.977	-14.151
1893	1.893	3.874	-93.783	-11.036	-9.52	-17.972	-35.404	-15.359	-24.993
1894	1.894	5.029	-27	-11.431	-9.273	-9.095	-58.787	-9.555	-17.823
1895	1.895	3.876	-18.102	-12.604	-8.44	-10.271	-43.06	-18.269	-8.924
1896	1.896	-1.344	-9.98	-11.452	-4.123	-7.177	-6.049	-13.621	-12.41
1897	1.897	-8.109	-32.016	-13.01	-12.963	-8.137	19.164	-12.272	-19.777
1898	1.898	-10.633	1.486	-12.83	-11.74	-10.639	23.681	-15.948	-10.864
1899	1.899	-17.993	19.701	-13.031	-12.838	-11.412	11.362	-12.453	-4.845
1900	1.9	-24.77	-7.985	-9.37	-9.675	-14.937	-7.358	-5.094	-10.06
1901	1.901	-22.249	-3.009	-15.191	-16.381	-10.349	-4.014	-6.051	-14.898
1902	1.902	-18.189	-7.536	-12.883	-12.062	-10.985	5.331	-10.293	-10.626
1903	1.903	-16.287	-3.645	-9.411	-11.22	-3.09	-2.944	-12.595	-3.249
1904	1.904	-15.746	-0.174	-14.066	-14.644	-9.122	-10.45	-1.746	-6.136
1905	1.905	-17.534	-31.34	-13.493	-12.653	-3.909	-12.743	-6.38	-12.122
1906	1.906	-12.752	-2.573	-16.027	-8.538	-4.899	-14.832	-7.732	-16.156
1907	1.907	-9.52	31.126	-10.616	-9.84	6.476	-20.603	-8.892	-12.622
1908	1.908	-10.147	26.355	-11.204	-9.414	1.791	-18.816	-2.892	-9.271
1909	1.909	-18.119	30.253	-5.218	-15.175	11.832	-17.256	-1.91	-14.628
1910	1.91	-21.65	-11.32	-12.59	-11.071	0.005	-18.611	-8.663	-11.139
1911	1.911	-29.058	-49.923	-15.508	-20.512	-7.959	-14.912	-14.65	-13.095
1912	1.912	-24.273	-85.161	-13.001	-14.098	-9.338	-13.716	-10.581	-9.029
1913	1.913	-25.084	-107.996	-13.79	-22.387	-5.681	-12.706	-21.415	-11.495
1914	1.914	-22.763	-111.966	-10.323	-14.993	-4.535	-11.698	-26.064	-18.806
1915	1.915	-17.913	-70.271	-17.694	-8.184	-5.518	-15.919	-24.717	-24.014
1916	1.916	-9.187	-64.824	-12.875	-7.374	-8.447	-18.198	-28.402	-28.827
1917	1.917	-10.341	-19.203	-12.118	-6.566	-9.246	-14.69	-17.582	-15.661
1918	1.918	-7.226	-0.833	-12.908	-8.468	-8.487	-7.319	-13.338	13.4
1919	1.919	-4.302	-6.165	-14.857	-7.866	-6.576	-8.301	-12.186	-15.586
1920	1.92	-3.505	-1.122	-14.292	-8.434	-8.544	1.378	5.808	-19.201
1921	1.921	-2.709	3.293	-13.732	-9.781	-6.827	-2.291	44.324	11.798
1922	1.922	-2.108	23.975	-11.233	-13.068	-6.459	-8.28	16.646	7.743
1923	1.923	-12.152	20.269	-11.635	-9.002	-4.139	-13.487	-8.517	18.995
1924	1.924	-13.491	23.547	-12.031	-11.515	-4.53	-24.321	-4.061	-11.918
1925	1.925	-19.859	14.234	-11.653	-9.193	-4.145	-20.055	-16.415	-24.256
1926	1.926	-18.687	22.531	-9.729	-10.356	-7.632	-11.145	-12.686	-20.574
1927	1.927	-26.03	40.313	-9.537	-11.527	-6.473	-7.644	-15.937	-23.87
1928	1.928	-13.243	61.364	-10.32	-14.242	-11.725	-10.741	-12.819	-14.571
1929	1.929	-21.938	18.721	-9.549	-15.026	-15.259	-9.784	-15.536	-0.392
1930	1.93	-32.952	-48.527	-12.844	-13.102	-17.229	-10.586	-13.038	-2.857
1931	1.931	-28.682	-75.332	-9.952	-17.384	-16.642	-3.267	-10.763	-9.773
1932	1.932	-27.499	-116.084	-4.727	-8.505	-24.555	-14.154	-8.719	-11.883
1933	1.933	-21.493	-94.147	-6.669	-7.37	-8.861	-12.841	-6.863	-9.916
1934	1.934	-18.39	-47.435	-9.956	-3.908	-10.973	-11.718	1.796	-22.084
1935	1.935	-15.488	-41.525	-10.537	-9.158	-12.869	-10.622	-12.561	-39.604
1936	1.936	-7.558	-36.094	-13.05	-14.021	-14.557	-11.694	-41.621	-51.294
1937	1.937	-10.67	9.421	-15.376	-14.822	-12.977	-5.011	-29.271	-32.178
1938	1.938	-19.582	64.396	-9.573	-15.622	-8.746	-5.891	-18.085	6.301
1939	1.939	-13.601	42.332	-11.904	-15.077	-7.619	-8.314	-14.843	33.933
1940	1.94	-16.717	35.732	-9.963	-15.688	-6.481	-6.472	-17.987	38.933
1941	1.941	-13.824	-19.263	-10.553	-9.162	-3.387	0.808	-9.715	6.965
1942	1.942	-23.516	47.456	-12.303	-11.722	-0.475	3.662	-12.254	2.887
1943	1.943	-14.617	38.454	-9.802	-7.713	-2.957	-2.387	-5.336	-15.893
1944	1.944	-15.778	13.976	-13.088	-11.245	-8.559	-14.635	-3.27	-12.636
1945	1.945	-8.422	-8.118	-10.169	-11.882	-9.119	-12.964	-9.133	-15.756
1946	1.946	-9.404	-54.938	-11.337	-12.522	-5.837	-14.557	-3.971	-7.449
1947	1.947	-3.438	-48.889	-10.955	-7.74	-14.754	-13.218	-5.563	-20.244
1948	1.948	-4.252	-32.392	-13.086	-12.453	-15.947	-14.379	-12.777	-22.567
1949	1.949	-0.815	2.885	-11.169	-15.421	-14.844	-10.901	-11.677	-24.695
1950	1.95	-4.161	25.775	-15.439	-12.984	-11.787	-11.894	-17.734	-18.87
1951	1.951	-3.642	29.896	-14.873	-11.695	-10.846	-12.898	-18.751	-17.12
1952	1.952	-0.229	86.653	-13.539	-13.902	-8.364	-10.421	-15.901	-15.544
1953	1.953	2.027	94.794	-14.902	-13.591	-9.172	-8.125	-8.013	-14.146
1954	1.954	-4.619	57.814	-16.079	-9.415	-11.148	-0.223	-4.959	-10.419
1955	1.955	-5.655	37.839	-10.883	-9.096	-9.255	-7.624	-0.163	-11.558
1956	1.956	-9.976	43.801	-15.75	-11.49	-1.548	-8.662	0.559	-21.286
1957	1.957	-22.235	5.099	-13.844	-4.981	-2.551	-12.973	-5.11	-33.152
1958	1.958	-31.004	-70.552	-10.966	-9.896	-17.285	-0.81	-16.004	-15.868
1959	1.959	-26.424	-189.953	-9.634	-9.21	-23.715	4.386	-20.695	19.024
1960	1.96	-25.141	-205.827	-11.013	-14.92	-14.08	-9.946	-16.494	3.844
1961	1.961	-24.059	-75.803	-15.107	-4.171	-12.391	-19.663	-7.655	-9.823
1962	1.962	-22.983	-58.417	-13.789	-12.205	-14	-21.437	-6.553	-30.638
1963	1.963	-26.15	-106.094	-13.435	-16.55	-9.801	-29.38	0.742	-26.99
1964	1.964	-23.306	-91.823	-11.346	-17.819	-13.54	-22.217	-0.279	-16.98
1965	1.965	-19.101	-26.058	-10.998	-16.77	-12.439	-25.895	-6.355	-13.946
1966	1.966	-13.54	-109.421	-12.197	-17.852	1.434	-22.403	-2.361	-11.272
1967	1.967	-14.162	-98.521	-16.5	-18.917	14.922	-23.359	-7.266	-13.805
1968	1.968	-14.793	-9.594	-14.808	-12.985	9.632	-12.532	-10.589	-20.814
1969	1.969	-14.255	50.129	-12.347	-5.699	1.638	0.407	-16.041	-14.481
1970	1.97	-14.684	61.038	-10.066	-8.676	0.226	5.614	-16.654	-8.758
1971	1.971	-13.379	31.486	-7.199	-6.234	-11.639	4.054	-16.089	-10.575
1972	1.972	-18.268	22.653	-11.696	-7.096	-26.025	5.389	-14.339	-12.17
1973	1.973	-17.738	-1.638	-14.652	-9.165	-24.15	14.283	-22.301	-19.383
1974	1.974	-18.383	5.777	-15.097	-11.259	-29.435	-3.723	-40.346	-20.573
1975	1.975	-17.094	-0.737	-13.795	-14.343	-21.557	-11.276	-47.935	-17.139
1976	1.976	-18.515	-6.677	-16.753	-8.709	-11.55	-13.586	-26.887	-1.131
1977	1.977	-21.478	-1.207	-13.13	-16.178	7.937	-11.443	-7.19	-12.786
1978	1.978	-22.118	8.706	-16.472	-13.296	16.205	-1.759	10.573	-40.505
1979	1.979	-21.003	13.759	-13.626	-14.15	3.374	0.005	12.861	-36.865
1980	1.98	-19.12	18.201	-12.537	-8.619	-17.771	-4.62	27.732	-33.6
1981	1.981	-22.078	22.209	-16.865	-8.122	-27.111	-11.765	49.001	-5.373
1982	1.982	-16.123	25.804	-13.255	-11.097	-24.452	-18.917	29.242	-9.088
1983	1.983	-13.649	8.67	-14.67	-13.098	-16.959	-25.319	-4.251	-5.832
1984	1.984	-14.452	-19.65	-12.413	-16.084	-14.671	-19.346	-15.288	78.898
1985	1.985	-15.057	-76.368	-13.639	-13.643	-12.581	-9.686	-19.733	44.407
1986	1.986	-5.014	-68.224	-11.767	-13.342	0.927	-13.351	-15.678	12.423
1987	1.987	-6.378	-31.269	-11.443	-18.23	27.211	-4.992	-12.03	-8.331
1988	1.988	-2.709	-24.646	-6.666	-8.233	15.957	-5.946	-15.324	-4.661
1989	1.989	-1.559	-6.37	-17.564	-12.565	5.874	-8.852	-18.408	-14.698
1990	1.99	-8.911	-0.911	-6.595	1.679	-16.004	-11.373	-21.1	-5.377
1991	1.991	-9.877	-5.943	-8.008	-8.101	-24.339	-20.262	-28.632	-19.486
1992	1.992	-15.87	7.567	-6.899	-2.956	-37.119	-16.762	-12.348	-27.049
1993	1.993	-18.183	11.66	-20.115	-10.96	-20.862	-13.652	-5.933	-10.812
1994	1.994	-23.006	15.328	-28.87	-6.781	-18.736	-8.81	-7.831	-12.986
1995	1.995	-14.279	-15.669	-8.216	-7.997	2.542	-9.589	-9.536	-14.95
1996	1.996	-8.252	-36.41	-10.971	-11.48	5.238	-3.975	-20.53	-13.226
1997	1.997	-11.33	-40.139	-13.537	-10.448	12.782	-5.905	-10.426	-33.945
1998	1.998	-10.34	-16.37	-1.966	-13.346	24.388	-6.474	-6.712	-25.642
[truncated: 6,420 more rows]
