# Supplementary material for: Associations between lower-limb muscle activation and knee flexion in post-stroke individuals: A study on the stance-to-swing phases of gait
Source: PLoS One. 2017 Sep 8;12(9):e0183865. doi: 10.1371/journal.pone.0183865 (PMC5590852; doi:10.1371/journal.pone.0183865)
Supplement: S1 Dataset — (ZIP) [file pone.0183865.s001.zip › S1_Dataset/Healthy group/4/5/emg.csv]

Frame	Time	EMG Signal 1	EMG Signal 2	EMG Signal 3	EMG Signal 4	EMG Signal 5	EMG Signal 6	EMG Signal 7	EMG Signal 8
0	0	57.619	57.625	46.238	54.814	38.693	44.144	39.154	57.345
1	0.001	55.579	54.178	45.746	36.476	30.837	41.251	37.071	36.297
2	0.002	56.829	42.217	45.074	39.546	33.624	40.496	38.85	31.865
3	0.003	53.059	46.334	44.207	14.771	31.4	33.948	34.255	55.681
4	0.004	51.035	50.07	43.352	33.572	29.389	38.238	38.57	105.233
5	0.005	49.033	40.469	36.121	35.353	28.528	29.188	32.634	51.687
6	0.006	44.725	41.148	35.087	30.168	23.041	32.331	33.287	3.016
7	0.007	42.569	32.944	33.87	25.177	24.137	28.137	32.216	-4.845
8	0.008	43.528	33.091	31.125	25.996	18.277	22.406	27.29	9.741
9	0.009	39.101	28.996	24.343	26.656	22.304	22.692	25.077	63.472
10	0.01	30.834	23.563	32.492	17.864	17.451	27.078	24.825	39.646
11	0.011	29.372	25.512	26.344	18.22	19.416	19.865	19.948	17.978
12	0.012	31.237	29.256	28.161	18.367	12.67	21.782	20.513	22.246
13	0.013	21.135	26.448	22.842	14.839	19.297	19.658	16.277	15.115
14	0.014	19.981	29.294	24.145	24.111	12.776	18.746	12.829	-1.667
15	0.015	20.806	24.045	19.48	21.06	16.35	13.779	14.828	-16.868
16	0.016	16.258	22.706	20.271	15.726	12.598	14.654	15.686	2.214
17	0.017	19.886	17.352	19.351	10.628	9.069	9.16	14.649	19.403
18	0.018	13.109	17.85	17.118	3.826	11.368	8.164	15.188	34.912
19	0.019	13.154	18.984	10.862	1.328	9.642	6.422	8.791	11.562
20	0.02	17.903	12.805	12.202	0.606	5.597	11.686	9.411	7.413
21	0.021	8.201	12.871	4.894	6.48	4.114	9.442	11.026	-6.756
22	0.022	7.453	9.902	2.656	11.817	5.37	7.432	7.257	-1.146
23	0.023	6.76	8.732	4.72	23.598	4.725	7.005	2.754	16.708
24	0.024	7.678	7.613	3.93	8.721	6.438	6.437	1.967	12.929
25	0.025	3.818	6.549	3.189	9.144	3.556	7.245	0.448	9.374
26	0.026	2.921	-0.654	-0.597	3.216	-2.204	0.735	-2.577	-6.709
27	0.027	2.083	-7.6	3.604	-8.031	1.755	-2.239	-0.721	-5.897
28	0.028	2.473	-2.299	-2.416	-8.04	0.323	-2.662	-1.352	-12.207
29	0.029	-3.655	-1.006	-1.599	-7.997	1.255	-7.686	-5.041	-8.601
30	0.03	2.472	-9.52	-6.735	-10.001	-2.036	-7.24	-1.138	-8.238
31	0.031	-3.527	-5.785	-6.406	-10.032	-4.126	-5.777	-3.97	-8.001
32	0.032	-5.402	-7.607	-2.923	2.12	-5.99	-8.72	-2.884	-2.846
33	0.033	-8.765	-6.269	-5.581	3.109	-2.973	-4.276	-4.265	12.429
34	0.034	-9.164	-9.14	-7.786	-6.481	-6.887	-4.439	-6.387	9.324
35	0.035	-5.433	-5.365	-2.208	0.613	-5.345	-8.433	-11.549	6.437
36	0.036	-6.868	-5.596	-10.902	1.166	-6.284	-8.503	-8.17	-3.978
37	0.037	-6.307	-8.865	-8.521	-13.896	-1.768	-5.622	-8.422	-9.915
38	0.038	-13.423	-12.851	-12.089	-8.768	-6.893	-12.561	-7.671	-21.576
39	0.039	-8.679	-13.882	-11.923	-18.11	-7.923	-8.818	-13.058	-26.415
40	0.04	-12.775	-10.399	-8.423	-39.397	-6.395	-8.517	-14.157	-9.917
41	0.041	-13.918	-11.319	-7.779	-27.359	-8.129	-8.181	-8.05	15.317
42	0.042	-13.841	-7.347	-13.102	-13.73	-8.859	-5.095	-14.49	-16.091
43	0.043	-10.812	-7.196	-11.605	24.312	-7.041	-6.035	-9.67	0.553
44	0.044	-7.922	-6.225	-12.581	29.308	-7.714	-8.099	-12.372	-12.178
45	0.045	-14.853	-4.234	-14.295	-6.289	-10.673	-11.874	-12.133	-23.709
46	0.046	-4.321	-6.653	-12.28	-56.933	-6.052	-4.775	-15.733	-13.914
47	0.047	-3.228	-9.599	-7.707	-37.291	-2.759	-1.897	-9.429	1.536
48	0.048	-9.828	-14.83	-11.219	-7.158	-12.988	-1.124	-15.673	-18.399
49	0.049	-11.164	-14.409	-11.987	-12.792	-5.966	-0.505	-5.25	-0.762
50	0.05	-25.23	-7.953	-11.754	12.19	-2.399	-2.954	-9.692	-12.498
51	0.051	-19.42	-7.17	-19.151	62.446	-1.27	-9.556	-0.868	10.924
52	0.052	-21.157	-14.516	-11.838	28.89	-15.234	-15.585	-9.281	14.019
53	0.053	-13.216	-11.616	-14.774	-1.566	-24.942	-10.004	-10.34	16.719
54	0.054	-20.375	-14.133	-12.292	-7.068	-5.614	-13.525	-7.534	-21.796
55	0.055	-16.695	-19.739	-4.966	-2.09	-13.184	-4.844	-6.836	-38.229
56	0.056	-17.86	-19.156	-2.097	2.305	-6.24	-8.355	-10.97	-3.015
57	0.057	-12.635	-22.437	-4.639	6.333	-4.135	-5.288	-10.463	10.506
58	0.058	-17.477	-13.53	-10.277	-12.451	-6.089	-6.286	-0.466	-18.567
59	0.059	-16.707	-4.622	-15.137	-22.545	-11.338	-19.482	-7.693	-37.371
60	0.06	-14.389	-5.771	-11.871	-44.451	-28.771	-9.832	-6.602	-34.109
61	0.061	-14.987	-21.828	-13.616	-7.5	-7.692	-18.55	-7.822	-12.245
62	0.062	-10.361	-14.858	-7.798	7.574	-4.996	-13.923	-17.568	-3.952
63	0.063	-14.436	-16.966	-15.13	3.11	2.534	-29.803	-5.814	-1.464
64	0.064	-14.066	-11.141	-12.227	-25.926	-4.44	-10.644	-7.415	-3.732
65	0.065	-13.695	-9.378	-11.475	-29.594	-6.574	-13.161	-0.299	-1.621
66	0.066	-14.098	-14.006	-5.91	-32.876	-8.511	-1.56	-9.245	-7.503
67	0.067	-10.438	-12.63	-7.902	-29.756	-3.292	-12.214	-5.794	-26.91
68	0.068	-9.096	-18.997	-7.351	-32.431	-11.233	-6.422	-4.856	-24.415
69	0.069	-13.946	-10.653	-12.787	-24.865	10.443	-8.161	-17.654	-22.052
70	0.07	-19.966	-11.591	-23.639	-3.778	-5.235	-9.704	-8.972	-19.933
71	0.071	-15.908	-18.342	-15.717	-6.466	-2.523	-11.046	-7.444	-14.134
72	0.072	-12.439	-19.096	-11.47	-19.182	-5.035	-7.36	-8.809	-19.38
73	0.073	-15.746	-15.022	-12.641	-21.423	-7.347	-15.671	-9.982	-14.753
74	0.074	-15.181	-13.07	-11.48	6.342	-17.984	0.404	-11.148	-1.764
75	0.075	-13.846	-11.126	-12.441	10.077	-8.29	2.743	-12.12	-6.946
76	0.076	-12.507	-15.174	-13.404	-34.605	-13.504	-7.878	-13.08	-14.879
77	0.077	-15.427	-11.679	-1.97	-4.174	-5.558	-2.058	-3.391	-7.736
78	0.078	-15.833	-10.321	-12.981	-9.557	-9.797	-3.782	-2.21	-6.563
79	0.079	-14.693	-13.205	-8.701	-34.671	-8.614	-11.697	-5.667	-5.364
80	0.08	-16.848	-12.026	-4.992	-21.066	-9.753	-15.933	-4.667	-21.368
81	0.081	-14.931	-9.307	-10.96	24.881	-6.634	-14.754	-9.472	-42.394
82	0.082	-12.44	-14.128	-11.895	6.782	-11.447	-6.412	-15.433	-39.66
83	0.083	-12.263	-6.179	-22.688	-9.564	-10.65	-3.298	-8.034	-1.145
84	0.084	-16.153	-13.509	-12.585	-4.447	-9.852	-2.299	-18.823	15.303
85	0.085	-13.652	-14.456	-11.373	0.091	-9.248	-11.94	-5.802	30.411
86	0.086	-15.023	-15.21	-7.838	-12.215	-8.634	-15.588	-10.974	34.883
87	0.087	-19.106	-15.955	-8.76	-23.37	-9.18	-21.55	-6.272	-2.657
88	0.088	-14.279	-12.445	-15.48	-19.996	-5.661	-16.287	-19.172	-7.684
89	0.089	-18.942	-19.773	-12.916	-22.977	-12.02	-15.288	-10.392	-12.143
90	0.09	-13.542	-14.921	-12.089	-14.557	-7.738	-10.984	-14.967	0.232
91	0.091	-17.043	-15.682	-2.548	-11.983	-10.027	-11.708	-10.639	-18.533
92	0.092	-13.772	-14.892	-6.161	-0.303	-10.578	-12.235	-9.393	-28.554
93	0.093	-16.693	-12.941	-7.263	-6.592	-4.551	-11.598	-0.987	-25.439
94	0.094	-15.354	-16.218	-4.097	-12.29	-10.132	-7.483	-6.12	-22.678
95	0.095	-13.042	-12.13	-14.87	-17.422	-12.037	-8.786	-5.057	-20.155
96	0.096	-11.902	-19.071	-16.159	-12.726	-10.071	-12.019	-7.473	-22.485
97	0.097	-15.59	-14.211	-19.766	-14.044	-8.293	-5.38	-8.15	-16.083
98	0.098	-12.307	-13.423	-16.207	-12.799	-8.637	-12.098	-3.205	-10.235
99	0.099	-15.226	-11.091	-15.163	-13.852	-10.933	-11.273	-10.453	-18.912
100	0.1	-15.634	-13.023	-12.176	-12.827	-5.089	-15.285	-19.242	-26.785
101	0.101	-15.275	-13.583	-11.307	-9.809	-10.661	-8.655	-5.971	-30.974
102	0.102	-15.484	-10.659	-16.834	-5.423	-5.79	-6.098	-4.117	-19.093
103	0.103	-14.148	-7.157	-13.266	-6.11	-11.764	-5.287	-2.454	-4.699
104	0.104	-14.932	-10.434	-16.469	-9.526	-12.52	-8.737	-15.309	5.013
105	0.105	-11.648	-12.555	-13.487	-2.129	-9.003	-13.351	-20.419	-21.317
106	0.106	-16.491	-15.259	-16.892	-16.772	-10.908	-6.73	-12.373	-32.531
107	0.107	-14.562	-14.86	-13.541	-31.614	-10.291	-7.471	-16.521	-8.739
108	0.108	-12.823	-12.725	-15.619	-6.392	-7.742	-5.107	-15.254	0.576
109	0.109	-15.345	-17.16	-14.4	3.722	-9.072	-9.902	-9.144	31.721
110	0.11	-9.928	-12.498	-20.153	-18.102	-9.432	-17.219	-14.264	-14.139
111	0.111	-9.351	-5.906	-32.287	-3.931	-6.712	-12.331	-5.261	-8.139
112	0.112	-13.991	-17.33	-30.489	-6.365	-7.073	-13.068	-15.998	-2.681
113	0.113	-14.563	-15.778	-9.722	-8.597	-7.813	-18.641	-11.65	-68.243
114	0.114	-13.208	-14.423	10.07	-10.648	-12.236	-15.133	-15.231	-5.693
115	0.115	-11.854	-13.252	22.898	-8.659	-8.926	-6.377	-9.135	34.973
116	0.116	-13.011	-16.725	25.271	-20.787	-7.162	-5.168	-12.129	27.644
117	0.117	-12.625	-17.691	-2.35	-25.372	-6.759	-4.152	-11.071	7.731
118	0.118	-17.654	-16.717	-13.523	-9.448	-9.061	-14.949	-10.208	-34.832
119	0.119	-8.937	-19.231	-16.756	14.013	-6.153	-13.55	-9.348	-7.122
120	0.12	-17.254	-16.897	-13.613	-7.787	-10.577	-12.343	-8.693	-12.11
121	0.121	-16.289	-12.049	-16.289	-27.418	-9.987	-8.825	-11.901	-7.628
122	0.122	-13.381	-6.049	-13.727	-34.855	-11.332	-9.756	-8.921	-3.512
123	0.123	-14.148	-11.652	-15.997	-27.787	-6.874	-8.758	-12.329	-22.242
124	0.124	-10.079	-6.805	-18.079	-8.546	-12.291	-11.252	-7.806	-39.235
125	0.125	-16.644	-12.797	-12.229	19.772	-7.462	-13.537	-13.154	-4.731
126	0.126	-14.113	-13.561	-20.893	-6.473	-9.393	-8.661	-13.67	-0.225
127	0.127	-13.316	-8.713	-16.206	-3.149	-9.979	-10.577	-11.672	-20.895
128	0.128	-11.364	-16.052	-17.512	-6.191	-11.329	-9.978	-12.182	-39.62
129	0.129	-11.924	-13.132	-21.153	-14.45	-9.005	-11.319	-13.469	-42.885
130	0.13	-13.644	-10.61	-17.628	-27.176	-10.162	-4.926	-6.05	-39.779
131	0.131	-13.238	-12.929	-14.487	-29.44	-11.322	-4.14	-9.083	2.806
132	0.132	-20.568	-10.985	-17.354	-22.957	-7.838	-3.344	-10	21.013
133	0.133	-17.452	-16.988	-11.324	-5.476	-5.709	-9.894	-9.183	26.481
134	0.134	-20.329	-14.658	-18.662	-12.386	-6.871	-12.382	-11.461	1.389
135	0.135	-14.309	-11.177	-11.864	-1.679	-11.902	-8.297	-9.49	-12.065
136	0.136	-13.514	-18.533	-11.058	4.198	-11.324	-13.13	-6.154	-7.94
137	0.137	-18.335	-17.574	-13.348	-18.597	-8.419	-9.844	-10.182	-11.575
138	0.138	-16.387	-18.354	-8.486	-34.261	-4.931	-8.103	-10.526	-8.314
139	0.139	-12.302	-7.71	-10.408	-20.114	-3.565	-16.027	-9.145	-5.231
140	0.14	-14.796	-6.362	-9.808	3.13	-9.371	-17.171	-6.982	-7.942
141	0.141	-14.39	-10.033	-13.269	6.264	-7.043	-16.187	-11.407	-20.716
142	0.142	-13.203	-8.871	-11.893	-7.835	-5.106	-15.211	-11.951	-23.068
143	0.143	-13.564	-9.843	-16.714	4.956	-8.394	-10.947	-11.536	-33.704
144	0.144	-15.472	-18.747	-10.702	7.296	-6.647	-11.713	-13.826	-4.645
145	0.145	-11.959	-19.911	-11.467	5.184	-10.131	-18.275	-13.409	-0.603
146	0.146	-13.288	-18.937	-12.055	-16.084	-10.522	-12.261	-10.672	-11.897
147	0.147	-17.32	-14.098	-12.644	-30.187	-13.42	-8.185	-11.814	-21.99
148	0.148	-14.777	-14.874	-15.551	-22.602	-7.415	-6.231	-13.93	-25.091
149	0.149	-12.425	-9.264	-20.395	12.449	-11.678	-9.515	-9.466	-33.419
150	0.15	-14.529	-18.75	-25.033	-22.755	-10.907	-11.248	-11.397	-40.975
151	0.151	-18.181	-19.91	-19.596	-9.211	-6.063	-8.728	-7.335	-24.725
152	0.152	-13.709	-21.069	-10.098	-13.297	-10.703	-9.098	-15.261	-22.606
153	0.153	-14.263	-13.711	-13.769	-24.523	-8.96	-2.508	-11.766	6.441
154	0.154	-20.046	-10.81	-5.438	-7.489	-6.449	-3.466	-12.725	10.534
155	0.155	-15.96	-13.335	-2.332	-23.162	-9.742	-7.724	-9.828	-15.769
156	0.156	-13.998	-15.669	8.518	-14.836	-10.124	-5.402	-10.605	28.937
157	0.157	-12.041	-12.192	7.177	-17.365	-7.413	-11.974	-8.281	-1.448
158	0.158	-12.599	-12.777	-7.134	-19.708	-3.924	-14.486	-6.345	3.991
159	0.159	-15.092	-8.715	-9.057	-17.574	-10.496	-16.803	-9.631	-21.144
160	0.16	-10.621	-9.106	-10.788	-23.374	-7.588	-17.382	-6.724	-7.547
161	0.161	-17.179	-6.776	-12.334	-21.678	-5.065	-11.396	-9.244	-19.941
162	0.162	-16.378	-10.834	-10.985	-17.045	-10.668	-9.085	-8.851	-16.263
163	0.163	-12.293	-9.484	-12.14	-12.785	-4.081	-5.604	-5.942	-12.966
164	0.164	-10.335	-13.945	-13.281	-11.625	-6.586	-10.254	-9.617	-3.716
165	0.165	-14.959	-14.536	-10.149	-17.646	-10.642	-11.994	-12.907	-6.407
166	0.166	-10.875	-11.057	-11.082	-10.305	-8.693	-6.186	-10.769	-8.895
167	0.167	-11.241	-14.365	-13.574	0.533	-9.259	-10.24	-8.835	-15.85
168	0.168	-15.679	-15.559	-19.193	7.677	-5.182	-9.648	-8.446	-26.502
169	0.169	-16.257	-16.735	-14.37	-6.675	-10.016	-12.942	-9.99	-24.612
170	0.17	-12.752	-15.581	-11.1	-24.152	-9.428	-6.375	-10.178	-8.738
171	0.171	-15.066	-12.684	-15.189	-26.516	-10.013	-10.639	-7.655	-19.355
172	0.172	-12.93	-18.691	-16.57	-24.425	-10.396	-5.026	-9.783	-13.534
173	0.173	-14.082	-14.431	-14.259	-7.078	-9.035	-5.61	-9.974	-4.846
174	0.174	-19.878	-12.11	-12.144	23.261	-6.901	-8.902	-10.753	-12.855
175	0.175	-17.545	-14.052	-14.088	2.53	-10.579	-11.806	-8.425	-17.169
176	0.176	-21.028	-16	-13.705	-1.135	-6.127	-6.967	-9.198	-8.259
177	0.177	-16.377	-17.754	-12.176	2.146	-9.029	-5.024	-11.129	-11.717
178	0.178	-18.116	-18.153	-12.959	-13.553	-10.38	-6.765	-10.932	4.357
179	0.179	-16.757	-10.813	-14.897	-16.285	-11.737	-8.113	-14.414	11.327
180	0.18	-14.433	-9.855	-16.451	-13.843	-8.828	-15.467	-14.024	-3.578
181	0.181	-15.602	-12.762	-14.898	-16.214	-6.889	-20.685	-9.18	-20.995
182	0.182	-10.374	-8.514	-12.18	-9.855	-10.369	-19.703	-8.591	-37.255
183	0.183	-15.217	-12.597	-7.913	-19.548	-9.199	-15.427	-6.849	-18.096
184	0.184	-13.281	-12.037	-8.289	-21.301	-8.809	-9.802	-8.199	-30.847
185	0.185	-11.535	-12.624	-14.673	-26.009	-6.102	-6.314	-9.556	-0.445
186	0.186	-10.176	-8.565	-13.899	-10.161	-9.586	-1.667	-7.424	3.651
187	0.187	-9.783	-12.063	-9.834	4.727	-11.908	-9.418	-12.645	22.448
188	0.188	-12.685	-14.399	-7.892	-1.106	-14.81	-12.52	-9.161	-1.377
189	0.189	-16.352	-14.03	-12.527	-6.41	-8.806	-15.43	-9.741	-17.086
190	0.19	-9.967	-20.04	-14.246	-14.384	-9.576	-11.177	-7.999	-8.81
191	0.191	-17.905	-14.04	-9.357	-7.227	-8.806	-5.562	-14.961	-1.303
192	0.192	-14.819	-9.992	-11.239	4.591	-8.238	-6.155	-8.187	-36.372
193	0.193	-17.729	-11.951	-10.622	-6.477	-7.665	-8.117	-8.964	-41.409
194	0.194	-16.974	-13.915	-8.097	-13.663	-7.104	-13.557	-13.024	8.91
195	0.195	-12.927	-18	-4.819	-20.094	-5.766	-13.002	-13.6	42.406
196	0.196	-17.787	-16.672	-6.98	-18.983	-11.211	-12.449	-8.953	-0.132
197	0.197	-15.874	-11.271	-13.033	-28.713	-9.296	-14.205	-7.21	-16.579
198	0.198	-15.333	-10.692	-8.805	-14.47	-1.964	-8.424	-6.822	-11.615
199	0.199	-14.015	-10.115	-17.728	-12.616	-6.819	-10.77	-7.215	-16.156
200	0.2	-14.429	-15.529	-23.758	3.206	-9.354	-10.201	-9.339	-20.289
201	0.201	-11.562	-17.469	-18.572	13.786	-13.447	-14.871	-8.954	-16.683
202	0.202	-16.046	-15.54	-13.767	-7.522	-5.538	-8.313	-12.435	-26.798
203	0.203	-13.162	-10.141	-13.016	-15.894	-6.534	-9.105	-11.286	-23.761
204	0.204	-12.802	-9.565	-15.372	-18.472	-7.539	-5.052	-8.58	-9.66
205	0.205	-16.124	-10.147	-14.807	-16.183	-11.823	-9.911	-14.398	-17.237
206	0.206	-15.766	-16.73	-16.767	-14.094	-9.535	-11.869	-10.343	-19.604
207	0.207	-14.626	-17.499	-11.371	-16.081	-11.518	-10.153	-12.295	-17.499
208	0.208	-15.033	-16.72	-13.337	-17.899	-10.983	-11.541	-12.885	-15.62
209	0.209	-14.284	-17.297	-11.444	-13.318	-9.284	-11.195	-7.476	-20.885
210	0.21	-14.113	-21.931	-8.591	8.306	-10.697	-4.661	-6.91	-9.916
211	0.211	-18.393	-15.345	-8.263	-13.611	-11.133	-3.735	-8.859	-14.229
212	0.212	-17.849	-14.568	-13.758	-27.782	-9.047	-11.719	-17.778	-15.483
213	0.213	-19.237	-8.96	-8.987	-25.321	-12.778	-12.73	-8.884	-19.048
214	0.214	-15.976	-8.381	-12.349	-9.093	-12.437	-13.746	-10.066	-13.888
215	0.215	-14.847	-13.028	-9.524	-15.521	-13.645	-7.791	-13.188	0.768
216	0.216	-17.591	-5.289	-9.972	-32.977	-11.763	-15.194	-6.442	-5.648
217	0.217	-11.813	4.396	-10.432	-16.743	-9.881	-16.211	-8.983	-11.516
218	0.218	-7.784	-12.639	-12.628	6.653	-5.092	-10.254	-11.328	-9.797
219	0.219	-18.66	-19.603	-10	34.874	-7.075	-2.946	-11.934	-27.299
220	0.22	-14.047	-17.475	-4.263	-6.798	-1.125	-7.833	-12.538	-43.648
221	0.221	-12.72	-11.663	-6.653	-23.334	-8.532	-12.134	-9.676	-24.532
222	0.222	-13.916	-16.882	-16.206	1.747	-11.485	-9.865	-9.319	8.892
223	0.223	-15.108	-18.423	-15.11	-11.864	-7.275	-10.483	-6.065	31.713
224	0.224	-14.166	-11.252	-18.658	-15.955	-6.548	-13.811	-12.689	2.642
225	0.225	-11.296	-12.401	-15.63	-27.172	-6.014	-15.598	-11.771	-23.79
226	0.226	-15.579	-13.548	-8.927	-30.493	-7.991	-17.003	-14.337	-33.926
227	0.227	-13.287	-10.443	-13.254	-14.859	-10.933	-11.626	-10.321	-30.964
228	0.228	-13.888	-15.274	-17.389	-17.645	-7.497	-15.156	-9.798	-28.401
229	0.229	-14.494	-16.035	-15.524	15.762	-11.995	-10.548	-10.429	-15.756
230	0.23	-9.095	-18.341	-18.883	-16.242	-11.455	-12.337	-8.756	-8.92
231	0.231	-18.595	-14.84	-18.378	-28.683	-11.106	-18.193	-13.66	22.888
232	0.232	-17.459	-6.117	-18.052	-25.056	-13.463	-20.566	-7.726	18.301
233	0.233	-18.057	-11.126	-14.793	-15.077	-6.923	-18.678	-11.861	-10.845
234	0.234	-21.559	-19.428	-11.882	19.303	-5.987	-11.365	-7.089	-29.71
235	0.235	-16.354	-16.314	-5.878	-12.679	-11.636	-6.953	-11.8	-46.84
236	0.236	-17.338	-13.397	-8.018	-18.129	-10.891	-2.153	-10.136	-31.226
237	0.237	-16.579	-12.606	-15.975	-22.241	-10.145	-4.698	-11.573	5.664
238	0.238	-20.655	-8.53	-15.053	11.775	-10.754	-3.957	-10.693	11.972
239	0.239	-9.831	-7.935	-25.98	-11.092	-11.354	-11.92	-10.396	16.906
240	0.24	-11.392	-17.981	-44.912	-23.508	-9.632	-17.181	-13.387	3.257
241	0.241	-7.143	-7.902	-42.591	-34.753	-1.711	-2.504	-13.077	-9.211
242	0.242	-10.835	-4.209	-21.699	-3.805	-7.72	8.115	-9.677	-35.6
243	0.243	-4.852	-3.028	-2.14	-7.911	-2.502	2.284	-14.593	-38.973
244	0.244	-10.091	-16.949	15.515	3.281	-5.412	0.516	-15.256	-23.385
245	0.245	-7.201	-11.129	22.334	-0.069	-2.9	-4.164	-12.441	-37.567
246	0.246	-9.72	-16.342	28.598	-15.789	-8.513	-11.355	-9.046	-14.405
247	0.247	-2.377	-24.264	-0.558	-1.728	-10.452	-2.471	-9.51	32.529
248	0.248	-5.29	-19.988	-13.042	5.783	-9.868	-5.966	-6.684	39.002
249	0.249	-14.964	-21.128	-9.412	-1.186	-11.604	-19.9	-12.756	8.52
250	0.25	-11.283	-17.631	-6.21	-16.084	-3.662	-10.23	-8.575	3.004
251	0.251	-17.275	-14.531	-9.426	-37.345	-4.816	-11.981	-10.977	-2.096
252	0.252	-24.624	-3.678	-12.255	-11.779	-7.905	-16.639	-6.216	2.29
253	0.253	-17.842	-10.826	-9.849	-8.496	-1.116	-18.002	-10.941	-10.151
254	0.254	-17.062	-11.969	-21.563	-17.783	-10.773	-11.632	-5.593	-13.871
255	0.255	-16.282	-13.11	-15.285	-20.509	-7.075	-15.123	-7.597	-23.964
256	0.256	-21.109	-20.448	-13.452	-2.749	1.265	-12.025	-4.374	-14.711
257	0.257	-20.519	-15.6	-15.283	13.504	-1.807	-11.055	-11.017	-17.456
258	0.258	-16.439	-14.812	-20.019	-1.405	-4.685	-6.782	-11.85	-30.245
259	0.259	-19.908	-17.124	-15.834	-11.093	-0.398	-4.454	-11.13	-27.932
260	0.26	-16.599	-13.633	-12.238	-16.32	-7.717	-9.288	-11.758	-21.543
261	0.261	-10.009	-10.335	-1.467	-14.752	-12.516	0.789	-12.387	-0.239
262	0.262	-12.899	-8.576	-11.602	-1.773	-8.216	-6.349	-19.014	-8.549
263	0.263	-13.654	-11.077	-10.51	-21.115	-10.492	-2.655	-7.642	-21.322
264	0.264	-11.313	-14.355	-9.413	-8.323	-12.382	-10.956	-9.228	-23.633
265	0.265	-13.225	-13.959	-21.279	-15.247	-10.4	-9.971	-10.621	-42.77
266	0.266	-16.489	-18.401	-13.4	-21.581	-8.612	-7.043	-11.815	-14.465
267	0.267	-12.397	-9.483	-20.618	-15.714	-12.042	-16.701	-13.001	-48.503
268	0.268	-11.978	-15.856	-11.766	-3.416	-10.628	-12.997	-12.056	1.836
269	0.269	-18.329	-12.381	-17.817	4.626	-12.693	-11.814	-14.979	8.43
270	0.27	-17.529	-15.487	-16.892	6.088	-7.41	-12.749	-1.835	-21.971
271	0.271	-13.438	-12.603	-17.901	-2.803	-10.829	-7.878	-11.52	-16.551
272	0.272	-13.992	-16.87	-20.461	-11.145	-11.353	-17.529	-9.78	-41.672
273	0.273	-18.611	-14.554	-18.181	-27.145	-9.554	-16.337	-5.132	-9.673
274	0.274	-15.687	-12.63	-13.374	-34.088	-8.142	-12.813	-3.77	36.263
275	0.275	-17.014	-15.921	-12.825	-19.159	-13.502	-9.688	-4.928	-6.268
276	0.276	-13.699	-11.856	-14.59	-13.327	-11.513	-12.566	-8.405	43.69
277	0.277	-16.58	-10.502	-11.119	13.029	-5.456	-8.278	-5.299	37.14
278	0.278	-12.88	-14.957	-13.447	-5.668	-6.177	-17.147	-12.052	18.988
279	0.279	-15.181	-12.063	-15.584	-8.884	-10.954	-8.792	-0.61	13.618
280	0.28	-13.999	-12.457	-11.134	-18.063	-8.962	-9.714	-5.223	-11.482
281	0.281	-7.98	-12.851	-20.035	-20.701	-9.491	-10.637	-3.828	-15.877
282	0.282	-12.222	-16.919	-39.573	12.822	-6.913	-9.823	-2.628	-36.495
283	0.283	-14.533	-16.529	-59.298	-9.962	-10.151	-9.005	-8.587	-32.743
284	0.284	-11.036	-14.213	-46.5	-22.253	-5.253	-5.483	-11.641	-29.413
285	0.285	-14.314	-11.318	-30.217	-33.364	-8.485	-4.851	-4.818	-32.478
286	0.286	-13.709	-11.708	-15.277	-2.337	-10.17	-10.211	-2.255	-18.309
287	0.287	-16.201	-11.317	6.057	1.734	-9.729	-12.091	-4.523	-5.481
288	0.288	-15.791	-14.802	37.254	-16.985	-15.086	-16.689	-2.535	-12.375
289	0.289	-17.897	-16.146	74.843	-20.188	-7.095	-8.897	-7.122	-18.7
290	0.29	-15.927	-17.303	79.911	-29.389	-10.134	-7.893	-15.962	-24.434
291	0.291	-13.962	-12.086	66.402	-20.99	-11.047	-8.827	-14.742	-26.115
292	0.292	-10.449	-12.67	28.911	7.338	-10.212	-9.551	-13.516	-30.722
293	0.293	-13.719	-9.384	-6.233	-11.345	-7.844	-8.72	-10.344	-17.729
294	0.294	-12.538	-12.287	-10.588	5.763	-8.371	-5.193	-9.309	-5.51
295	0.295	-16.196	-13.662	-31.191	-9.833	-8.905	-7.087	-8.465	15.252
296	0.296	-11.73	-12.318	-27.404	9.964	-8.276	-14.799	-13.997	1.173
297	0.297	-11.14	-13.491	-51.101	-18.237	-9.594	-17.872	-11.985	-1.269
298	0.298	-19.06	-15.444	-79.281	-29.379	-5.107	-18.814	-15.195	-3.489
299	0.299	-17.897	-9.655	-37.606	-26.011	-9.137	-12.794	-11.046	-5.52
300	0.3	-18.869	-7.348	-9.859	-29.03	-8.716	-7.167	-9.611	-26.746
301	0.301	-14.029	-18.19	-4.751	-14.838	-9.065	-6.559	-10.881	-18.381
302	0.302	-18.291	-13.542	-9.121	-7.275	-7.872	-4.6	-9.636	-25.893
303	0.303	-12.688	-14.885	-13.107	-18.845	-10.559	0.841	-13.998	-23.52
304	0.304	-12.111	-16.047	-9.35	0.365	-9.376	-5.723	-12.178	-17.099
305	0.305	-18.111	-14.887	-12.56	23.642	-8.588	-15.379	-14.608	-11.285
306	0.306	-14.047	-13.919	-21.759	-10.75	-9.346	-14.191	-11.236	-9.505
307	0.307	-17.53	-16.827	-13.343	-6.236	-7.969	-20.161	-14.053	-17.38
308	0.308	-15.595	-12.574	-26.027	-2.11	-9.509	-10.455	-14.365	-15.976
309	0.309	-16.176	-10.254	-14.324	-5.751	-10.08	-6.743	-12.354	-22.376
310	0.31	-9.216	-13.737	-20.612	-9.031	-11.43	-10.197	-10.15	-18.903
311	0.311	-14.052	-15.675	-14.706	-18.292	-12.403	-15.404	-9.878	-13.622
312	0.312	-16.557	-13.929	-16.333	-20.966	-10.285	-14.419	-12.899	-0.779
313	0.313	-15.78	-8.12	-14.683	-18.415	-9.901	-15.18	-10.12	-9.464
314	0.314	-15.198	-8.886	-15.935	-20.717	-8.361	-9.553	-8.103	-11.027
315	0.315	-15.776	-13.729	-14.664	-27.076	-7.018	-10.117	-10.928	-21.082
316	0.316	-18.68	-15.662	-11.084	-36.718	-9.544	-8.157	-10.464	-1.5
317	0.317	-15.195	-10.241	-14.076	-48.864	-10.324	-13.548	-10.779	-4.121
318	0.318	-16.544	-8.298	-11.069	-24.995	-10.139	-2.697	-11.483	3.464
319	0.319	-15.377	-12.942	-13.473	-7.91	-5.888	-7.326	-11.219	15.121
320	0.32	-12.673	-4.035	-7.757	32.948	-8.803	-11.573	-13.669	-8.243
321	0.321	-12.285	-10.419	-7.065	38.366	-7.451	-7.884	-12.815	-17.497
322	0.322	-12.475	-16.414	-11.602	-17.162	-8.818	-9.023	-12.56	-14.733
323	0.323	-9.76	-13.32	-15.564	4.908	-5.926	-16.369	-10.558	-7.175
324	0.324	-15.571	-16.22	-11.975	-1.69	-7.098	-7.458	-8.948	-14.086
325	0.325	-11.504	-18.731	-11.478	-7.724	-3.628	-3.964	-7.341	-16.082
326	0.326	-13.44	-17.95	-11.754	-13.142	-9.455	-9.175	-7.864	-17.901
327	0.327	-12.855	-13.104	-16.102	-28.221	-7.152	-6.269	-10.722	-15.998
328	0.328	-12.276	-12.507	-11.93	-23.723	-12.003	-8.779	-9.512	-14.359
329	0.329	-13.631	-15.397	-11.438	-27.767	-10.083	-14.402	-13.733	-10.155
330	0.33	-10.344	-14.993	-10.957	-16.532	-6.037	-13.814	-15.047	-3.877
331	0.331	-14.41	-15.37	-11.245	0.5	-13.022	-11.859	-12.689	-12.263
332	0.332	-10.927	-14.198	-10.774	-2.598	-6.267	-13.588	-6.851	-11.331
333	0.333	-13.254	-12.258	-12.642	-28.121	-8.804	-6.616	-9.143	-6.554
334	0.334	-13.645	-16.506	-7.746	-18.064	-8.048	-11.449	-8.538	-10.897
335	0.335	-19.649	-16.88	-11.153	-2.405	-11.548	-13.946	-7.938	-23.166
336	0.336	-18.883	-18.226	-15.696	34.537	-8.284	-9.863	-10.814	-14.458
337	0.337	-16.563	-13.374	-12.686	-10.931	-14.887	-6.369	-7.31	-3.39
338	0.338	-18.498	-20.719	-12.183	-16.917	-10.654	-12.363	-8.644	3.763
339	0.339	-20.433	-13.935	-8.768	-33.371	-11.45	-6.758	-9.79	-10.548
340	0.34	-17.536	-11.415	-15.21	-28.348	-7.982	-8.695	-7.843	-16.368
341	0.341	-15.021	-9.089	-16.065	-23.916	-9.934	-11.978	-9.774	-7.655
342	0.342	-12.691	-8.503	-13.467	-11.533	-4.531	-13.725	-13.255	-15.572
343	0.343	-10.552	-13.136	-11.089	-7.842	-9.388	-10.24	-7.825	-11.26
344	0.344	-16.542	-7.703	-9.113	-4.55	-8.823	-12.573	-8.396	-17.592
345	0.345	-12.275	-12.528	-13.735	4.756	-10.579	-8.528	-13.031	-18.758
346	0.346	-13.047	-14.451	-13.165	-9.362	-7.111	-9.909	-6.439	-17.803
347	0.347	-13.615	-12.705	-10.68	-22.125	-8.485	-6.642	-8.948	-12.942
348	0.348	-8.959	-9.224	-12.103	-15.187	-8.884	-7.04	-11.258	-15.446
349	0.349	-13.017	-9.604	-11.034	-21.601	-10.06	-12.269	-10.673	-16.221
350	0.35	-15.522	-15.395	-10.669	-19.68	-9.687	-14.206	-10.082	-8.271
351	0.351	-15.127	-17.699	-15.688	6.635	-7.574	-12.279	-11.81	-9.284
352	0.352	-14.726	-17.116	-12.381	2.964	-4.298	-12.875	-11.407	-20.169
353	0.353	-13.556	-12.469	-10.619	-7.109	-3.152	-7.076	-6.946	-15.922
354	0.354	-13.93	-13.046	-15.438	-16.4	-6.843	-6.303	-9.84	3.629
355	0.355	-14.694	-15.564	-14.849	-19.103	-8.209	-14.254	-9.435	-27.543
356	0.356	-17.397	-14.208	-14.268	-11.546	-9.38	-13.298	-10.78	-31.613
357	0.357	-13.898	-10.143	-8.459	-4.591	-4.166	-12.334	-8.636	-20.381
358	0.358	-10.988	-11.496	-12.508	-2.485	-10.759	-13.122	-9.789	24.341
359	0.359	-9.038	-14.784	-11.923	7.172	-6.516	-9.062	-8.618	18.387
360	0.36	-14.83	-8.977	-9.996	-15.688	-5.751	-5.584	-12.864	-31.488
361	0.361	-17.137	-13.035	-14.074	-18.817	-6.339	-0.948	-9.945	-24.845
362	0.362	-13.648	-12.454	-11.561	-10.543	-10.989	-6.385	-10.315	5.569
363	0.363	-14.224	-18.446	-11.952	-13.094	-8.09	-8.336	-11.656	22.038
364	0.364	-13.632	-9.528	-16.012	-10.803	-8.479	-17.054	-11.262	-3.063
365	0.365	-14.009	-15.515	-12.523	-21.467	-8.087	-20.55	-12.408	-34.94
366	0.366	-17.293	-16.479	-11.167	-31.165	-10.991	-19.592	-9.684	-47.28
367	0.367	-18.452	-13.577	-16	-36.427	-11.378	-12.822	-9.481	-20.911
368	0.368	-17.277	-12.8	-14.06	-15.736	-11.765	-10.319	-10.834	10.08
369	0.369	-13.008	-13.568	-11.152	9.815	-8.28	-6.258	-9.477	-2.276
370	0.37	-16.479	-12.982	-15.986	19.898	-12.734	-8.2	-13.147	-13.447
371	0.371	-15.106	-12.393	-12.692	-8.311	-7.314	-12.86	-8.309	-23.476
372	0.372	-17.213	-10.653	-9.78	-11.948	-9.248	-8.801	-11.601	-1.588
373	0.373	-11.201	-12.014	-11.132	-1.9	-8.667	-7.457	-7.532	-15.696
374	0.374	-15.447	-13.376	-11.517	7.382	-5.762	-6.118	-7.913	-49.166
375	0.375	-13.116	-16.282	-14.422	-12.376	-5.373	-9.031	-10.226	-62.688
376	0.376	-15.039	-13.576	-9.972	-19.93	-5.757	-3.041	-6.152	-58.58
377	0.377	-11.741	-19.385	-14.025	-26.906	-7.882	-3.831	-9.636	-9.389
378	0.378	-11.147	-18.607	-13.635	-20.534	-8.264	0.22	-7.31	78.122
379	0.379	-11.523	-18.027	-9.182	-14.741	-9.419	-10.624	-6.145	89.959
380	0.38	-12.874	-12.028	-12.078	-13.022	-8.642	-21.663	-8.859	14.11
381	0.381	-10.733	-12.792	-8.585	-11.483	-9.411	-14.51	-8.473	-15.463
382	0.382	-12.667	-10.841	-8.195	-10.114	-5.151	-8.129	-9.241	-6.528
383	0.383	-14.598	-14.114	-9.349	-6.433	-11.727	-9.302	-11.17	17.881
384	0.384	-13.047	-14.676	-10.515	-7.607	-9.207	-18.97	-10.975	10.554
385	0.385	-12.864	-8.867	-16.316	-8.57	-5.136	-17.812	-12.522	-49.997
386	0.386	-17.135	-14.482	-12.254	-13.385	-8.621	-14.335	-9.035	-58.124
387	0.387	-20.059	-11.003	-10.32	-14.102	-8.049	-11.243	-12.324	-6.439
388	0.388	-17.556	-14.299	-8.397	-14.878	-12.121	-4.463	-9.417	-26.333
389	0.389	-13.119	-10.25	-12.469	-11.425	-10.788	-3.701	-11.358	-8.101
390	0.39	-16.044	-10.629	-12.095	-6.83	-12.157	-12.615	-11.762	-24.545
391	0.391	-19.546	-9.26	-19.47	-12.273	-11.787	-4.304	-8.87	-29.566
392	0.392	-18.214	-15.837	-35.553	-7.455	-7.352	-11.665	-14.12	-52.386
393	0.393	-19.396	-14.865	-47.181	-14.828	-9.11	-2.748	-10.672	-31.682
394	0.394	-17.486	-17.386	-28.033	-15.847	-9.529	3.253	-10.122	25.033
395	0.395	-13.258	-16.615	-10.236	-21.846	-9.157	2.277	-11.898	33.161
396	0.396	-18.12	-8.687	10.836	-9.654	-6.285	-8.569	-11.543	-18.518
397	0.397	-16.218	-5.6	24.953	-0.937	-12.319	-18.637	-13.886	-11.967
398	0.398	-16.824	-16.454	27.455	-8.888	-6.357	-22.324	-9.072	-5.98
399	0.399	-17.244	-17.826	1.705	-13.214	-10.461	-16.316	-11.033	-22.447
400	0.4	-13.984	-19.002	-8.377	-19.661	-8.559	-6.646	-11.641	12.758
401	0.401	-14.405	-13.023	-11.491	-13.748	-9.167	-2.991	-15.159	17.205
402	0.402	-13.286	-9.94	-19.832	2.297	-7.466	-11.333	-7.841	-20.356
403	0.403	-12.168	-12.85	-22.364	-13.943	-10.022	-14.433	-10.968	-25.405
404	0.404	-10.083	-8.596	-10.771	-7.564	-10.457	-7.66	-15.838	-2.566
405	0.405	-12.841	-10.928	-8.662	-1.801	-10.1	-19.076	-9.869	-6.607
406	0.406	-16.365	-11.521	-18.367	-14.044	-8.198	-20.617	-10.675	-17.852
407	0.407	-11.57	-13.461	-20.132	-3.043	-6.297	-13.456	-7.22	-27.973
408	0.408	-16.245	-11.725	-18.613	-7.279	-6.542	-12.294	-9.185	-43.687
409	0.409	-15.699	-10.373	0.127	-8.401	-11.052	-8.811	-8.633	-46.401
410	0.41	-12.247	-17.744	-2.425	-4.943	-11.688	-9.771	-11.183	-38.873
411	0.411	-9.964	-14.663	-9.432	-1.913	-12.314	-4.925	-11.602	-3.901
412	0.412	-11.17	-17.583	-11.594	-12.793	-10.991	-7.435	-10.476	11.143
413	0.413	-17.213	-20.104	-17.425	-11.463	-10.657	-11.5	-4.509	-30.109
414	0.414	-14.753	-17.793	-19.196	-20.419	-13.602	-4.914	-10.542	-24.712
415	0.415	-12.484	-14.317	-14.583	-19.289	-7.646	-9.172	-12.888	-19.735
416	0.416	-11.953	-11.047	-15.963	-7.5	-10.206	-13.246	-8.084	-6.273
417	0.417	-19.358	-11.648	-17.16	-24.925	-9.484	-8.415	-3.463	6.039
418	0.418	-16.507	-14.179	-16.043	-17.962	-10.104	-10.348	-6.388	2.309
419	0.419	-17.326	-17.488	-17.039	-15.882	-4.149	-10.922	-11.264	-14.764
420	0.42	-19.69	-13.433	-14.164	-13.976	-9.803	-7.437	-6.656	-17.91
421	0.421	-21.671	-12.088	-18.46	-15.728	-9.268	-13.84	-6.106	-9.646
422	0.422	-14.362	-11.716	-16.173	-14.215	-8.748	-9.603	-11.93	-7.196
423	0.423	-13.44	-9.595	-18.149	-7.101	-9.376	-10.394	-11.18	4.379
424	0.424	-15.994	-15.614	-12.189	-5.988	-9.811	-8.474	-13.139	-14.821
425	0.425	-16.814	-14.858	-13.005	-21.705	-9.469	-7.905	-13.743	-27.636
426	0.426	-14.916	-14.103	-22.536	-19.624	-13.576	-7.334	-6.026	-16.074
427	0.427	-19.602	-14.698	-16.191	-21.625	-12.274	-8.704	-13.4	-13.996
428	0.428	-16.927	-10.842	-12.76	-12.973	-15.626	-16.076	-12.457	-8.227
429	0.429	-12.902	-14.15	-15.902	-5.097	-9.106	-17.063	-8.221	7.627
430	0.43	-18.75	-20.751	-16.917	-6.495	-8.587	-13.799	-12.301	-11.536
431	0.431	-13.181	-23.276	-12.128	-13.892	-11.544	-12.866	-15.805	-14.128
432	0.432	-13.804	-20.963	-14.695	-10.266	-7.334	-6.898	-11.181	-7.249
433	0.433	-15.78	-19.041	-7.389	-13.805	-9.701	-19.113	-10.621	-7.912
434	0.434	-6.921	-8.991	-12.282	-16.949	-11.684	-10.435	-10.058	-10.089
435	0.435	-10.632	-4.748	-9.821	-19.897	-7.079	-8.921	-12.587	-0.472
436	0.436	-4.663	-5.921	-13.945	-24.194	-0.539	-7.602	-12.993	-5.82
437	0.437	-12.048	-2.459	-3.164	-12.072	-6.575	-14.02	-12.618	-20.246
438	0.438	-13.052	-3.441	-7.864	7.21	5.583	-3.206	-7.408	-18.351
439	0.439	-8.821	-18.16	-3.665	9.656	-3.163	-1.868	-0.834	-2.533
440	0.44	-11.162	-20.295	-4.89	-6.654	-1.648	-5.562	-6.843	-13.245
441	0.441	-7.696	-10.628	-6.108	-4.571	-5.931	-11.593	0.5	-11.41
442	0.442	-11.004	-12.382	-9.268	1.189	-4.794	-27.674	3.398	-2.784
443	0.443	-9.272	-10.853	-12.25	23.968	1.186	-11.441	-0.869	-13.907
444	0.444	-12.768	-9.515	-14.842	-23.136	-14.893	-5.075	-1.644	-9.711
445	0.445	-16.066	-13.203	-5.994	-16.64	-3.295	-3.156	-9.583	-6.031
446	0.446	-11.225	-12.057	-16.866	-34.916	-1.179	-8.397	-14.804	9.657
447	0.447	-19.936	-6.842	-12.636	-18.535	-3.125	-3.779	-13.833	-5.273
448	0.448	-11.609	-5.88	-16.336	26.879	-4.876	-19.681	-14.604	-7.241
449	0.449	-18.953	-11.897	-10.38	8.618	-12.813	-9.067	-12.279	-9.006
450	0.45	-17.98	-12.69	-11.422	25.006	-17.073	0.584	-7.43	-16.98
451	0.451	-11.976	-19.289	-14.411	-20.538	-5.269	-1.171	-8.007	-9.803
452	0.452	-12.75	-21.817	-13.728	-50.982	-6.817	-15.493	-12.066	-18.637
453	0.453	-12.165	-19.498	-11.5	-34.578	-2.555	-13.576	-9.539	-29.402
454	0.454	-11.585	-14.669	-15.068	-9.476	-22.097	-15.342	-12.817	-30.689
455	0.455	-19.323	-14.096	-6.426	-5.081	-19.381	-23.306	-11.647	-16.343
456	0.456	-18.35	-19.527	-12.487	-17.526	-16.86	-13.277	-15.311	12.669
457	0.457	-25.117	-14.696	-5.199	-51.653	-0.588	-12.157	-12.01	0.215
458	0.458	-19.102	-17.992	-8.171	-56.159	-2.695	-11.014	-14.125	-3.504
459	0.459	-19.852	-9.096	-7.457	6.294	-4.614	-14.119	-8.114	-6.824
460	0.46	-17.89	-7.938	-5.171	15.132	-13.309	-11.23	-12.358	-16.113
461	0.461	-14.571	-11.428	-16.055	-9.309	-24.321	-8.723	-8.284	-13.405
462	0.462	-12.806	-21.109	-20.751	-16.719	-8.43	-9.504	-10.206	-10.826
463	0.463	-4.846	-17.44	-16.547	3.152	-14.794	-16.084	-10.775	-13.114
464	0.464	-8.306	-13.968	-17.756	-15.098	-12.833	-15.309	-16.178	-10.953
465	0.465	-13.514	-8.747	-18.963	-31.612	-11.062	-7.954	-8.23	-8.947
466	0.466	-14.457	-9.719	-9.323	-36.694	-6.381	-6.986	-13.444	-21.064
467	0.467	-13.664	-12.232	-8.195	-32.271	-16.409	-9.51	-14.394	-13.081
468	0.468	-17.712	-9.905	-19.062	21.882	-9.986	-11.825	-1.211	-2.946
469	0.469	-15.755	-17.839	-17.733	14.52	-8.784	-5.244	-3.126	-11.802
470	0.47	-15.141	-16.874	-11.37	-5.433	-7.772	4.432	-11.82	-15.244
471	0.471	-13.366	-12.028	-12.542	-11.476	6.975	0.765	-16.445	-14.232
472	0.472	-14.68	-16.284	-7.333	-6.086	-7.881	-2.709	-12.171	-20.923
473	0.473	-15.025	-8.925	-12.173	-1.06	-5.902	-5.79	-8.483	-26.866
474	0.474	-12.071	-11.825	-11.403	-5.516	-7.602	-10.612	-9.633	-39.026
475	0.475	-17.254	-12.603	-9.072	-17.907	-9.105	-14.852	-10.584	-26.791
476	0.476	-13.727	-14.931	-12.548	-6.707	-1.899	-7.482	-9.607	-9.333
477	0.477	-16.978	-16.863	-7.9	-16.773	1.816	-8.434	-8.814	16.456
478	0.478	-11.525	-12.215	-14.473	-7.487	-1.625	-7.642	-9.577	40.326
479	0.479	-10.905	-9.303	-10.195	-15.795	-2.548	-11.686	-13.039	5.948
480	0.48	-10.269	-14.134	-12.496	-13.253	-7.336	-11.088	-9.726	-7.527
481	0.481	-10.789	-14.711	-8.986	-6.26	-13.286	-7.776	-9.13	-19.845
482	0.482	-13.23	-10.642	-13.601	-4.106	-10.913	-10.657	-8.729	-16.095
483	0.483	-12.777	-14.115	-10.658	-9.88	-11.443	-5.792	-12.004	-26.077
484	0.484	-17.574	-12.748	-11.971	-15.076	-13.326	-10.414	-13.146	-22.9
485	0.485	-18.122	-11.57	-12.316	-19.693	-9.21	-7.481	-7.13	-8.68
486	0.486	-18.678	-8.844	-11.888	2.008	-12.64	-7.841	-9.633	-16.123
487	0.487	-12.835	-13.083	-12.235	-1.055	-12.202	-12.269	-8.842	-22.983
488	0.488	-16.87	-17.905	-8.704	-3.711	-10.028	-13.989	-12.306	-20.775
489	0.489	-17.402	-18.474	-9.04	-16.418	-9.59	-13.567	-8.996	8.308
490	0.49	-17.925	-15.567	-14.984	-18.676	-13.81	-9.076	-7.229	20.759
491	0.491	-17.294	-12.09	-12.412	-20.758	-11.261	-14.457	-9.73	2.032
492	0.492	-18.596	-11.694	-8.286	-7.161	-9.873	-15.01	-8.357	-1.201
493	0.493	-14.112	-12.066	-13.069	1.607	-11.003	-10.348	-11.24	-4.252
494	0.494	-14.671	-18.053	-11.08	3.234	-11.357	-12.057	-6.776	-18.343
495	0.495	-17.165	-12.04	-13.929	-0.99	-8.626	-14.531	-14.5	-25.822
496	0.496	-14.82	-11.26	-6.896	-7.335	-7.821	-14.094	-11.398	-28.093
497	0.497	-16.916	-13.189	-9.741	-6.135	-10.504	-13.663	-10.424	-13.112
498	0.498	-18.052	-12.598	-1.741	-11.297	-9.316	-14.012	-6.158	-14.955
499	0.499	-12.204	-10.858	-2.642	-20.106	-10.066	-9.73	-13.508	-9.656
500	0.5	-8.109	-11.249	-3.541	-18.87	-7.34	-12.212	-6.728	-27.002
501	0.501	-4.589	-11.636	-4.245	-15.689	-7.715	-18.548	-9.23	-61.97
502	0.502	-9.193	-17.44	-6.493	-14.678	-7.494	-8.833	-8.445	-77.035
503	0.503	-5.088	-13.378	-14.354	-17.162	-8.25	-5.13	-10.369	-54.167
504	0.504	-7.565	-12.795	-17.374	-11.493	-8.032	3.216	-10.937	8.369
505	0.505	-12.946	-10.852	-18.27	-6.576	-5.319	-1.983	-8.023	35.107
506	0.506	-14.85	-16.26	-17.415	-9.78	-10.338	2.884	-7.625	59.573
507	0.507	-18.116	-16.838	-13.27	-10.285	-12.257	-10.243	-7.998	22.733
508	0.508	-25.854	-14.894	-15.119	-12.744	-6.807	-16.005	-7.598	2.886
509	0.509	-22.754	-15.465	-18.336	-6.294	-6.195	-7.25	-10.296	-15.27
510	0.51	-19.838	-16.805	-12.839	-10.427	-9.462	-11.858	-8.343	1.135
511	0.511	-11.876	-14.476	-12.184	-9.534	-10.027	-10.461	-10.458	-24.021
512	0.512	-14.932	-12.339	-10.181	-11.373	-6.533	-16.792	-9.087	7.922
513	0.513	-15.861	-10.401	-16.696	-10.702	-7.871	-17.907	-8.297	-21.089
514	0.514	-7.872	-12.321	-14.105	-10.012	-10.76	-10.513	-11.574	-39.855
515	0.515	-13.055	-10.181	-14.814	-15.73	-10.352	-13.377	-10.401	-29.763
516	0.516	-8.183	-13.464	-14.162	-21.273	-9.945	-7.33	-12.317	4.709
517	0.517	-10.676	-15.588	-13.498	-21.783	-9.15	-14.652	-13.463	-8.829
518	0.518	-12.975	-13.641	-12.845	-30.405	-11.07	-9.765	-13.639	3.59
519	0.519	-20.906	-12.473	-11.431	-12.283	-8.53	-7.21	-11.679	-7.607
520	0.52	-19.94	-17.31	-15.819	11.053	-8.698	-12.787	-11.853	-10.884
521	0.521	-22.844	-10.721	-10.342	-4.536	-11.966	-14.681	-9.135	-32.749
522	0.522	-16.867	-13.228	-16.864	-18.583	-9.039	-14.072	-9.519	-7.179
523	0.523	-20.943	-10.902	-12.534	-10.96	-7.087	-12.303	-8.734	16.666
524	0.524	-14.349	-10.311	-14.786	-8.548	-9.008	-10.921	-13.17	-11.546
525	0.525	-15.09	-8.366	-11.235	-2.085	-9.192	-8.581	-7.158	-15.225
526	0.526	-9.455	-16.103	-10.59	-15.573	-4.73	-6.449	-9.467	-11.987
527	0.527	-8.868	-15.129	-6.474	-10.283	-8.006	-10.118	-8.875	-21.291
528	0.528	-12.16	-16.095	-13.386	-14.863	-9.737	-14.56	-14.857	-18.551
529	0.529	-21.053	-16.862	-12.368	-16.15	-9.342	-9.133	-12.524	-10.946
530	0.53	-27.428	-16.079	-14.834	-14.931	-7.984	-8.546	-9.028	-22.543
531	0.531	-30.903	-16.657	-10.714	-16.034	-10.887	-6.607	-9.596	-24.675
532	0.532	-21.225	-16.07	-18.599	-15.004	-8.183	-6.008	-6.676	-22.737
533	0.533	-1.677	-14.318	-11.203	-12.046	-11.664	-10.83	-10.146	-20.986
534	0.534	6.642	-10.833	-14.07	-9.477	-11.273	-8.883	-7.816	-28.925
535	0.535	4.097	-10.438	-9.783	-7.116	-9.334	-4.826	-6.641	-27.585
536	0.536	-7.564	-14.498	-10.524	-11.914	-5.068	-2.31	-11.075	-31.29
537	0.537	-9.723	-13.137	-8.549	-15.148	-6.417	-6.768	-11.639	-13.313
538	0.538	-27.143	-11.776	-14.507	-11.038	-6.024	-10.838	-9.107	9.867
539	0.539	-29.457	-16.615	-13.689	-10.615	-4.856	-14.328	-9.481	6.722
540	0.54	-23.073	-7.903	-15.583	-8.271	-3.683	-14.722	-8.311	9.434
541	0.541	-21.151	-13.897	-18.843	-10.381	-8.71	-10.658	-7.908	-3.328
542	0.542	-8.98	-19.115	-13.39	-12.296	-8.119	-10.283	-9.836	8.26
543	0.543	-1.068	-16.202	-12.778	-15.75	-7.533	-8.939	-10.597	1.83
544	0.544	-8.242	-15.425	-12.171	-10.876	-11.015	-11.843	-15.04	-23.371
545	0.545	-11.922	-11.364	-13.884	-8.909	-9.649	-17.842	-11.74	-6.385
546	0.546	-17.912	-11.94	-12.5	-14.308	-6.736	-15.329	-14.643	-22.118
547	0.547	-16.925	-12.508	-13.822	-14.878	-10.4	-7.985	-12.123	-41.915
548	0.548	-23.68	-3.6	-14.186	-8.871	-10.783	-7.025	-8.828	-24.135
549	0.549	-17.673	-9.986	-9.704	-11.193	-9.617	-7.81	-7.658	-21.838
550	0.55	-19.984	-13.474	-11.416	-11.784	-8.448	-15.167	-9.6	-15.472
551	0.551	-18.029	-18.695	-14.88	-11.206	-11.152	-8.397	-9.208	13.528
552	0.552	-18.592	-13.862	-11.58	-15.261	-6.305	-9.183	-11.337	1.099
553	0.553	-16.846	-14.653	-11.182	-12.731	-9.783	-5.122	-9.984	-2.619
554	0.554	-15.478	-13.887	-9.245	-8.272	-6.485	-8.61	-10.761	-5.923
555	0.555	-15.085	-15.822	-10.408	-11.172	-9.38	-14.613	-9.217	-34.139
556	0.556	-8.515	-11.178	-15.253	-10.776	-8.981	-9.011	-12.698	-45.309
557	0.557	2.314	-12.931	-13.328	-12.123	-10.335	-15.593	-8.245	-21.444
558	0.558	3.659	-15.456	-5.978	-10.966	-13.238	-16.379	-7.665	13.008
559	0.559	-8.159	-13.135	-10.824	-12.14	-8.005	-9.046	-9.021	63.29
560	0.56	-19.19	-7.324	-8.312	-6.337	-9.93	-11.961	-9.409	2.681
561	0.561	-26.335	-12.934	-10.627	-10.411	-10.505	-19.907	-8.254	-5.445
562	0.562	-22.632	-14.868	-11.202	-10.995	-3.919	-12.565	-10.193	-12.826
563	0.563	-28.622	-20.859	-14.492	-12.938	-6.431	-11.619	-7.483	-6.281
564	0.564	-21.275	-13.496	-6.756	-10.046	-10.489	-9.122	-10.971	-24.534
565	0.565	-18.372	-6.715	-11.988	-5.221	-8.551	-11.459	-10.594	-19.177
566	0.566	-10.455	-9.225	-14.899	-7.173	-6.609	-0.634	-10.211	-14.188
567	0.567	-11.441	-18.13	-6.968	-12.613	-10.667	-18.062	-12.156	-27.718
568	0.568	-0.607	-12.132	-6.005	-7.79	-11.053	-11.107	-9.45	-15.311
569	0.569	0.745	-13.103	-8.914	-12.461	-12.408	-4.731	-7.907	-11.605
570	0.57	-2.955	-17.944	-2.927	-11.877	-8.339	-6.675	-7.72	-8.338
571	0.571	10.155	-13.697	-7.016	-12.252	-3.5	-4.941	-5.789	-24.076
572	0.572	-5.763	-12.926	-16.519	-6.843	-10.857	-9.582	-9.465	-38.239
573	0.573	-29.207	-13.508	-20.215	-17.701	-7.955	-13.834	-9.853	-35.753
574	0.574	-38.537	-15.446	-16.735	-13.066	-7.181	-10.164	-10.239	-0.723
575	0.575	-30.228	-12.549	-13.64	-8.825	-9.506	-1.853	-11.4	44.737
576	0.576	-12.417	-15.072	-8.79	-7.671	-8.925	-2.827	-8.689	14.338
577	0.577	-10.075	-12.761	-9.561	-16.011	-5.631	-7.674	-14.494	-13.339
578	0.578	-16.479	-13.159	-13.624	-12.931	-8.534	-8.465	-8.874	-28.434
579	0.579	-18.457	-14.326	-11.702	-11.991	-7.177	-10.8	-12.357	-24.011
580	0.58	-16.745	-12.409	-19.06	-11.233	-9.504	-8.874	-10.427	-20
581	0.581	-12.118	-15.91	-12.283	-12.02	-9.118	-18.93	-13.33	-31.247
582	0.582	-16.385	-16.311	-11.514	-8.542	-11.847	-17.57	-10.809	-27.957
583	0.583	-12.715	-11.494	-7.479	-13.207	-12.244	-11.165	-7.517	-18.687
584	0.584	2.975	-16.162	-5.559	-7.826	-11.486	-0.327	-14.099	-4.571
585	0.585	13.613	-12.11	-11.58	-12.718	-11.311	-7.477	-11.197	13.213
586	0.586	-7.695	-12.512	-18.95	-12.188	-10.558	-3.791	-13.716	-3.046
587	0.587	-27.448	-16.975	-19.909	-10.481	-9.031	-9.793	-11.408	7.601
588	0.588	-35.014	-12.915	-19.148	-9.159	-7.506	-10.769	-12.002	9.548
589	0.589	-23.429	-16.409	-18.39	-9.563	-10.625	-9.811	-6.017	-16.747
590	0.59	-12.817	-14.097	-13.582	-9.199	-7.754	-12.337	-11.645	-20.451
591	0.591	-7.052	-12.945	-15.551	-11.945	-9.728	-6.739	-6.819	-10.412
592	0.592	-8.832	-15.672	-11.528	-10.817	-3.971	-8.699	-11.479	-1.157
593	0.593	-13.52	-9.892	-12.911	-13.762	-3.243	-13.37	-9.756	-9.479
594	0.594	-23.631	-10.687	-14.297	-14.189	-11.23	-15.137	-8.423	-17.005
595	0.595	-32.592	-12.638	-16.442	-10.748	-8.181	-13.807	-7.092	-10.031
596	0.596	-33.798	-18.651	-15.317	-11.187	-11.129	-6.472	-8.278	-7.921
597	0.597	-30.728	-14.605	-11.084	-10.867	-5.178	-9.597	-8.704	-21.479
598	0.598	-17.985	-9.783	-13.633	-9.76	-6.011	-6.724	-9.125	-19.79
599	0.599	-16.281	-6.497	-15.954	-9.033	-9.558	-11.022	-4.316	-18.283
600	0.6	-20.927	-15.41	-11.11	-13.525	-6.328	-13.373	-9.199	-19.642
601	0.601	-16.69	-9.044	-6.478	-19.581	-10.453	-9.919	-8.651	-23.277
602	0.602	-10.335	-5.581	-11.923	-20.421	-7.995	-10.543	-8.112	-19.723
603	0.603	-16.376	-10.823	-11.365	-15.641	-11.342	-7.706	-9.501	-12.351
604	0.604	-13.309	-17.616	-9.45	-8.34	-11.024	-7.385	-9.167	-9.43
605	0.605	-6.556	-15.119	-6.576	-11.267	-13.028	-8.798	-13.28	-11.926
606	0.606	-9.121	-11.072	-4.09	-13.822	-7.295	-14.657	-12.951	-14.323
607	0.607	-11.497	-13.021	-7.425	-6.509	-8.147	-17.002	-11.655	-6.492
608	0.608	-13.461	-17.679	-7.082	-3.667	-11.7	-12.188	-11.32	3.139
609	0.609	-18.15	-21.759	-13.121	-9.74	-12.35	-12.807	-13.314	-13.909
610	0.61	-25.936	-18.283	-17.422	-9.027	-11.837	-15.744	-8.354	-30.118
611	0.611	-25.002	-14.997	-15.137	-15.672	-11.524	-12.289	-11.722	-19.481
612	0.612	-12.263	-17.914	-10.349	-13.197	-8.308	-9.037	-14.7	9.532
613	0.613	-0.115	-17.538	-10.995	-10.934	-11.283	-9.468	-9.939	5.418
614	0.614	-4.802	-17.167	-8.158	-10.411	-10.976	-8.347	-8.077	-5.857
615	0.615	2.334	-14.264	-9.574	-11.05	-13	-11.1	-12.213	-9.211
616	0.616	1.129	-10.585	-12.944	-11.689	-11.529	-9.018	-9.77	-31.105
617	0.617	-16.913	-12.919	-11.856	-14.264	-7.156	-13.497	-14.289	-39.436
618	0.618	-19.462	-10.8	-10.75	-8.907	-7.804	-10.251	-11.463	-31.873
619	0.619	-7.869	-10.417	-7.32	-18.45	-10.792	-9.708	-9.02	3.181
620	0.62	11.283	-9.258	-1.585	-12.121	-8.365	-14.586	-11.409	28.364
621	0.621	3.723	-10.815	-5.72	-8.694	-8.837	-23.342	-13.607	-12.868
622	0.622	-12.535	-15.268	-12.38	-11.851	-8.52	-19.891	-12.516	3.574
623	0.623	-5.981	-12.948	-22.149	-14.809	-8.19	-5.996	-12.973	-11.518
624	0.624	-25.178	-11.015	-23.396	-8.868	-9.417	-4.103	-15.181	-15.968
625	0.625	-37.991	-10.433	-29.478	-12.982	-12.39	-6.654	-11.963	-20.04
626	0.626	-40.33	-13.915	-19.317	-15.349	-13.23	-4.951	-12.419	-23.664
627	0.627	-8.402	-12.561	-14.189	-11.926	-11.939	-3.452	-17.716	-26.906
628	0.628	5.13	-17.394	-9.444	-7.344	-15.096	-10.658	-14.695	2.508
629	0.629	-15.607	-7.325	-17.478	-16.307	-9.153	-9.532	-6.826	24.386
630	0.63	-26.863	-8.671	-22.794	-17.518	-11.723	-22.716	-9.987	-12.573
631	0.631	-30.182	-12.343	-12.066	-21.054	0.413	-17.524	-14.885	-27.665
632	0.632	-20.91	-6.343	0.787	-7.168	-8.353	-25.504	-10.684	-4.817
633	0.633	-23.642	-5.369	-8.039	6.33	-6.856	-12.586	-9.964	-8.862
634	0.634	-5.852	-14.262	-6.606	14.986	-5.55	-17.843	-10.592	-5.129
635	0.635	-3.521	-13.092	-10.985	7.006	-4.431	-13.212	-8.708	-15.12
636	0.636	-22.663	-18.304	-30.647	-14.707	-3.311	-3.16	-4.69	-18.118
637	0.637	-20.129	-23.126	-11	-17.858	-6.444	-4.345	-7.25	-9.748
638	0.638	-22.47	-15.182	-13.614	-26.218	-9.373	-7.856	-5.931	-7.172
639	0.639	-16.081	-18.264	-2.102	-18.709	-3.395	-8.853	-7.124	23.254
640	0.64	-2.513	-13.413	-4.33	-7.158	-1.093	-5.97	-10.827	10.896
641	0.641	-4.227	-10.885	-2.491	-13.599	-0.526	3.685	-9.5	-0.298
642	0.642	3.709	-8.542	-11.293	-7.861	-5.186	2.512	-9.135	-24.048
643	0.643	5.043	-10.454	-9.83	-13.155	-3.446	-0.978	-8.769	-45.855
644	0.644	1.337	-15.073	-22.887	-8.572	-11.38	-6.222	-10.725	-43.098
645	0.645	-16.67	-13.309	-7.107	-1.463	-12.547	-15.153	-7.252	-4.547
646	0.646	-34.464	-10.774	-17.838	2.169	-9.456	-4.336	0.094	-20.947
647	0.647	-27.523	-14.046	-12.129	-11.039	-4.624	-0.078	-5.143	4.265
648	0.648	-21.165	-18.088	-38.546	-12.82	-3.847	3.602	-8.047	8.762
649	0.649	-42.448	-17.683	-34.953	-20.79	-7.901	-9.555	1.63	-20.217
650	0.65	-22.666	-12.263	-17.983	-7.858	-7.313	-14.78	-12.692	-46.484
651	0.651	-9.833	-14.214	-8.763	-2.674	-13.3	-0.459	-6.886	-43.142
652	0.652	-2.803	-13.652	-11.528	-13.745	-10.964	13.092	-15.585	-8.64
653	0.653	-13.397	-11.925	-14.112	-15.134	-4.358	7.868	-1.251	-13.033
654	0.654	-19.16	-11.552	-7.204	-34.704	-5.108	-6.437	-7.043	-17.034
655	0.655	3.713	-13.873	-9.389	-20.583	-5.853	-16.101	-1.796	39.735
656	0.656	6.853	-13.432	-3.627	-18.079	-3.887	-35.453	-6.419	47.925
657	0.657	-12.845	-14.553	-5.407	-1.828	-12.557	-32.939	-10.647	11.017
658	0.658	-5.234	-14.148	-6.999	4.553	-13.673	-16.678	-6.942	4.505
659	0.659	-16.774	-17.621	-11.293	-9.019	-10.533	-14.528	-0.907	-25.813
660	0.66	-31.629	-15.293	-15.011	-3.824	-7.58	-20.31	0.099	-31.195
661	0.661	-29.662	-12.394	-9.053	-27.642	-8.302	-15.061	-4.695	-26.144
662	0.662	-13.742	-14.33	0.601	-10.625	-5.929	-4.004	-7.174	-3.262
663	0.663	-15.815	-13.94	-5.814	-13.736	-3.936	-8.228	-11.197	0.877
664	0.664	-21.583	-18.758	-6.985	-11.04	-1.942	-4.514	-14.634	-2.746
665	0.665	-2.224	-15.237	0.348	-8.527	-9.618	-5.641	-14.008	-26.535
666	0.666	0.298	-6.5	-10.503	-10.859	-8.588	-15.295	-16.866	-29.624
667	0.667	-11.326	-14.768	-20.59	-12.991	-19.361	-14.107	-11.005	-49.373
668	0.668	-17.734	-13.729	-21.766	-11.064	-3.424	-12.916	-11.728	-36.612
669	0.669	-27.409	-14.651	-10.93	-16.285	-1.226	-7.65	-15.158	-24.998
670	0.67	-25.658	-12.117	-9.578	-14.739	-3.092	-4.708	-13.164	6.975
671	0.671	-24.086	-12.903	-8.397	-10.466	-11.729	-16.096	-11.362	-6.521
672	0.672	-16.903	-12.279	-7.212	-11.609	-25.977	-14.521	-13.818	-18.909
673	0.673	-20.554	-11.645	-14.548	-15.072	-12.359	-13.137	-6.397	-7.676
674	0.674	-17.036	-15.691	-13.56	-16.016	-7.061	-14.246	-11.559	23.277
675	0.675	-22.232	-12.183	-2.118	-15.013	-11.629	-5.868	-14.398	-5.767
676	0.676	-15.435	-11.736	-0.541	-1.823	-10.198	-0.597	-8.329	-32.109
677	0.677	-3.999	-14.596	-7.653	-7.597	-8.964	-9.45	-9.033	-8.334
678	0.678	0.689	-14.241	-8.755	-5.819	-12.376	-17.72	-10.904	-24.043
679	0.679	-0.616	-16.262	-14.685	-13.711	-11.334	-25.022	-12.77	-9.918
680	0.68	-1.746	-11.457	-4.951	-9.421	-8.353	-12.204	-13.278	-2.361
681	0.681	-10.047	-9.505	1.498	-13.067	-5.763	-6.958	-14.563	-14.011
682	0.682	-9.072	-14.123	0.414	-9.55	-9.74	-2.275	-12.177	-11.922
683	0.683	-11.963	-12.394	-2.593	-8.532	-9.085	-9.389	-13.267	-29.357
684	0.684	-21.615	-14.963	-1.546	-11.383	-10.947	-15.727	-11.268	-27.07
685	0.685	-22.735	-14.632	-12.888	-19.261	-7.97	-21.685	-11.592	-33.507
686	0.686	-38.368	-16.808	-33.512	-3.153	-8.282	-5.576	-11.334	-4.53
687	0.687	-14.94	-13.182	-25.119	-14.73	-12.664	-7.841	-13.208	-8.659
688	0.688	-30.605	-13.649	-17.477	-12.567	-12.018	-5.654	-13.341	2.505
689	0.689	-27.877	-14.096	-15.065	4.881	-11.569	-11.404	-10.966	-7.614
690	0.69	-20.307	-11.472	-12.836	-2.04	-11.115	-9.609	-11.687	-10.746
691	0.691	5.451	-16.584	-14.681	4.398	-8.149	-11.111	-9.708	-19.107
692	0.692	15.52	-19.924	-16.33	2.514	-11.764	-15.317	-11.213	-16.664
693	0.693	12.432	-17.065	-11.597	-6.138	-11.323	-6.376	-7.684	-9.789
694	0.694	-13.116	-13.58	-12.866	-14.021	-9.141	1.982	-12.088	-7.789
695	0.695	-30.166	-13.139	-13.953	-15.316	-3.094	-3.218	-11.47	-9.857
696	0.696	4.235	-15.965	-3.018	-11.578	-3.825	-14.037	-6.588	-11.66
697	0.697	8.635	-13.972	-1.571	-17.512	-4.548	-15.371	-12.544	-13.266
698	0.698	-12.101	-8.115	-13.277	-16.491	-9.341	-11.67	-11.732	-11.926
699	0.699	-38.447	4.133	-30.618	-15.47	-7.359	-10.476	-5.127	-10.796
700	0.7	-48.557	5.896	-14.277	-11.162	-6.741	-9.49	-7.61	-9.693
701	0.701	-39.296	7.404	-20.558	-13.42	-8.055	-8.521	-13.207	-10.753
702	0.702	-19.554	0.194	-10.763	-15.283	-13.44	-6.001	-11.255	-9.885
703	0.703	-17.034	-8.683	-15.867	-15.806	-9.922	-14.888	-10.663	-9.186
704	0.704	-10.076	-26.588	-14.209	-21.166	-10.468	-8.873	-13.546	-10.068
705	0.705	-12.204	-60.075	-18.351	-16.278	-8.693	-1.518	-12.177	-10.747
706	0.706	-14.109	-37.27	-19.404	-19.508	-9.046	-2.484	-14.484	-8.836
707	0.707	-33.448	-16.562	-13.301	-11.699	-12.305	-8.497	-7.897	-14.27
708	0.708	-35.986	-12.874	-16.293	4.441	-9.38	-15.862	-10.796	-9.489
709	0.709	-14.913	-9.511	-13.285	2.201	-12.07	-14.876	-11.568	-2.2
710	0.71	-6.602	-0.167	-10.669	-12.634	-10.117	-14.085	-9.242	-1.353
711	0.711	-19.409	-2.821	-19.481	-14.497	-5.262	-10.01	-4.4	-14.601
712	0.712	-12.484	-10.44	-6.233	-9.223	-7.18	-13.48	-7.693	-20.467
713	0.713	6.664	-22.209	-18.345	-7.619	-9.094	-14.05	-7.12	-11.823
714	0.714	19.436	-32.927	-3.945	-14.725	-10.818	-9.987	-3.651	5.51
715	0.715	12.46	-19.424	-9.68	-8.283	-8.283	-2.047	-6.96	3.114
716	0.716	14.589	-35.379	-0.9	-11.71	-5.953	-5.511	-11.042	-3.369
717	0.717	1.024	-46.049	-5.491	-8.556	-5.556	-10.715	-9.703	-5.394
718	0.718	-21.862	-17.063	-12.607	-13.336	-7.49	-15.533	-7.394	-10.709
719	0.719	-18.811	3.634	-6.165	-12.505	-8.637	-12.999	-9.535	-18.719
720	0.72	-21.554	22.414	-19.274	-18.06	-7.846	-7.362	-12.259	-17.42
721	0.721	-29.126	-28.964	-20.951	-16.061	-9.186	-9.274	-11.111	-11.055
722	0.722	-40.738	-36.197	-16.24	-16.579	-6.667	-5.968	-14.026	-12.244
723	0.723	-38.596	-2.576	-17.533	-18.268	-8.8	-14.845	-9.588	-11.301
724	0.724	-40.517	-8.542	-13.797	-18.61	-11.5	-15.987	-11.34	-14.224
725	0.725	-35.284	-36.246	-14.898	-15.268	-11.879	-9.971	-11.742	-11.697
726	0.726	-20.987	-21.178	-15.807	-14.048	-8.972	-13.045	-11.371	-9.394
727	0.727	-15.199	38.533	-14.785	-12.037	-6.257	-13.988	-10.215	-8.854
728	0.728	-13.468	63.057	-15.521	-13.131	-9.731	-18.23	-10.612	-16.217
729	0.729	-15.02	11.605	-8.136	-8.238	-8.564	-10.868	-7.916	-17.198
730	0.73	-13.674	-35.084	-11.009	-6.262	-8.168	-0.031	-9.48	-11.2
731	0.731	-1.879	-40.905	-11.748	-8.158	-10.866	-10.074	-8.718	-20.088
732	0.732	-0.354	-1.963	-10.943	-11.025	-7.954	-18.963	-12.991	-21.254
733	0.733	-13.337	23.372	-8.982	-4.016	-8.336	-8.104	-6.426	-11.571
734	0.734	-15.095	9.934	-5.678	-6.875	-9.49	-6.738	-8.954	0.219
735	0.735	-16.668	-2.425	-13.404	-7.611	-10.262	-7.914	-9.739	-10.812
736	0.736	-6.634	-6.094	-12.441	-14.936	-7.549	-11.435	-7.816	-3.643
737	0.737	-5.517	10.955	-13.426	-13.927	-8.703	-14.566	-11.115	-4.762
738	0.738	-13.839	-4.68	-9.17	-11.388	-9.472	-15.548	-7.068	-10.728
739	0.739	-12.882	9.441	-9.939	-13.693	-10.242	-14.774	-10.561	-11.658
740	0.74	-3.985	1.908	-5.085	-8.828	-8.307	-7.373	-8.245	-24.392
741	0.741	-0.488	-23.742	-8.36	-12.098	-9.858	-8.327	-9.411	-8.488
742	0.742	-5.673	-26.975	-11.247	-11.483	-8.302	-4.06	-12.13	-10.59
743	0.743	-4.652	-61.357	-7.743	-10.101	-9.654	-8.122	-14.846	6.853
744	0.744	-0.364	-93.207	-7.337	-12.407	-10.616	-6.16	-10.017	13.853
745	0.745	1.962	-89.061	-13.904	-9.495	-8.477	-8.074	-13.513	-18.044
746	0.746	-8.875	-54.94	-16.791	-11.426	-12.718	-4.008	-11.59	-31.554
747	0.747	-19.886	-41.376	-16.002	-11.809	-5.74	-7.497	-13.341	-43.904
748	0.748	-15.622	-37.312	-11.925	-11.029	-8.634	-14.847	-7.554	-25.095
749	0.749	-11.96	-3.281	-11.343	-12.377	-6.112	-13.879	-9.891	-21.769
750	0.75	-10.82	46.989	-13.283	-13.15	-10.174	-3.032	-9.318	-6.053
751	0.751	-26.892	40.36	-17.333	-14.693	-9.59	1.239	-7.395	8.115
752	0.752	-24.567	-26.833	-20.813	-11.2	-7.653	-5.134	-11.474	10.671
753	0.753	-22.418	-71.559	-13.448	-10.803	-5.911	-13.436	-10.135	26.975
754	0.754	-32.067	17.937	-14.41	-13.703	-7.263	-14.404	-11.499	7.858
755	0.755	-37.262	29.612	-11.499	-7.707	-10.55	-19.24	-11.124	-20.353
756	0.756	-22.912	-3.117	-7.245	-10.222	-8.418	-14.98	-10.747	-31.536
757	0.757	-9.342	-13.194	-12.857	-7.898	-8.025	-9.376	-11.149	-28.214
758	0.758	-7.586	-58.005	-17.684	-11.374	-7.64	-17.32	-9.603	-25.086
759	0.759	-25.001	-33.799	-17.105	-10.768	-4.155	-12.104	-8.257	0.498
760	0.76	-13.397	-26.602	-11.697	-12.488	-3.766	-9.214	-11.362	-23.263
761	0.761	-2.784	74.195	-8.213	-8.999	-6.668	-6.711	-10.98	-32.511
762	0.762	-16.338	117.53	-0.853	-2.61	-10.345	0.636	-10.591	-6.94
763	0.763	-25.014	25.676	-9.745	-6.857	-8.024	3.525	-9.049	10.111
764	0.764	-20.325	-9.904	-8.588	-6.078	-9.192	-4.417	-7.122	-5.536
765	0.765	-13.096	22.517	-7.612	-8.023	-8.031	-18.356	-7.901	-2.783
766	0.766	-1.233	-26.966	-6.634	-12.674	-9.196	-24.169	-11.588	-5.266
767	0.767	9.842	-18.272	-9.13	-14.42	-9.394	-18.954	-8.119	-12.22
768	0.768	-3.099	-42.874	-18.027	-13.054	-8.617	-14.324	-10.446	-5.811
769	0.769	-18.958	-50.37	-7.19	-16.339	-11.716	-15.691	-10.071	-7.749
770	0.77	-21.08	-110.943	-20.148	-18.463	-12.113	-12.02	-9.692	-12.98
771	0.771	-34.646	-102.605	-21.892	-14.784	-9.407	-13.186	-9.318	-17.637
772	0.772	-32.955	-95.237	-17.254	-7.437	-10.961	-18.413	-10.1	-24.797
773	0.773	-31.463	5.535	-21.523	-6.485	-10.187	-9.514	-7.399	-15.895
774	0.774	-18.516	48.637	-20.362	-13.285	-5.933	-8.37	-9.338	-19.393
775	0.775	4.29	35.381	-12.042	-17.558	-6.524	-7.418	-9.538	-16.304
776	0.776	1.155	-72.141	-11.075	-21.633	-7.886	-8.4	-13.988	-13.389
777	0.777	-1.564	-86.395	-8.178	-19.704	-10.222	-9.199	-10.696	-15.89
778	0.778	-9.117	-125.754	-5.682	-9.633	-9.068	-8.448	-8.958	-18.203
779	0.779	-11.43	-42.215	-11.307	-5.377	-11.011	-5.005	-8.569	-13.38
780	0.78	-13.553	-53.018	-11.897	-4.222	-10.64	-12.396	-11.864	-18.071
781	0.781	-11.61	-82.782	-7.266	-7.72	-7.179	-3.519	-8.965	-9.208
782	0.782	-16.81	-20.558	-9.027	-10.838	-7.588	-9.55	-7.812	-12.916
783	0.783	-18.359	36.094	-6.531	-13.772	-9.739	-8.615	-10.532	-4.637
784	0.784	-17.013	87.651	-11.011	-13.028	-7.05	6.059	-9.762	-9.902
785	0.785	-10.646	80.95	-5.615	-10.739	-7.462	16.678	-8.418	-14.765
786	0.786	-7.201	50.409	-9.139	-10.199	-10.389	18.579	-11.527	-17.332
787	0.787	-23.282	22.585	-13.818	-6.949	-11.579	-7.782	-6.323	-11.761
788	0.788	-20.966	47.556	-12.108	-2.917	-8.894	-19.059	-12.931	-8.319
789	0.789	-18.851	15.421	-17.947	-3.348	-5.439	-56.841	-12.18	-17.076
790	0.79	-24.668	-47.173	-15.657	-8.822	-4.114	-21.672	-12.988	-13.644
791	0.791	-26.416	-20.526	-17.631	-19.713	-10.731	-17.253	-8.175	-10.614
792	0.792	-31.081	-28.724	-20.978	-18.227	-9.795	-13.24	-11.489	-5.809
793	0.793	-18.143	-36.111	-14.453	-16.915	-10.601	-24.509	-7.454	-6.648
794	0.794	-16.42	-29.617	-11.977	-15.797	-12.966	-14.503	-8.821	-9.014
795	0.795	-21.063	-11.495	-14.345	-12.361	-13.585	-5.264	-9.238	-10.999
796	0.796	-11.014	16.042	-7.829	-9.313	-10.333	-8.028	-8.102	-11.638
797	0.797	-2.175	20.959	-8.68	-14.205	-9.799	-15.631	-6.199	-12.296
798	0.798	-3.461	34.462	-11.087	-13.483	-11.192	-8.729	-8.935	-9.863
799	0.799	-15.348	38.48	-15.997	-7.916	-6.789	-15.195	-11.088	-13.206
800	0.8	-23.33	19.766	-16.645	-8.54	-8.579	-17.211	-10.34	-12.096
801	0.801	-16.206	-3.924	-11.3	-14.583	-8.24	-15.545	-11.142	-12.515
802	0.802	-12.591	-32.042	-10.798	-15.395	-10.611	-17.172	-10.014	-18.347
803	0.803	-16.147	24.684	-11.473	-8.843	-9.496	-7.193	-13.532	-12.766
804	0.804	-13.125	16.528	-12.147	-8.095	-9.937	-6.117	-12.2	-14.722
805	0.805	-14.153	53.646	-6.424	-7.352	-8.066	-2.718	-12.628	-12.837
806	0.806	-11.692	47.231	-10.566	-10.871	-11.618	0.295	-8.996	-5.172
807	0.807	-15.787	-32.049	-15.479	-10.334	-6.265	-6.557	-14.461	-10.482
808	0.808	-4.961	22.122	-6.852	-15.801	-8.267	-12.637	-11.016	-13.454
809	0.809	15.741	-7.583	-0.943	-17.797	-10.264	-7.106	-10.456	-12.73
810	0.81	29.839	-106.097	-10.708	-15.922	-7.421	-7.762	-12.229	-13.531
811	0.811	-8.692	-250.781	-22.602	-14.233	-4.966	-9.769	-14.777	-11.642
812	0.812	-36.369	-269.786	-14.753	-15.634	-6.389	-8.087	-10.355	-11.116
813	0.813	-31.344	-42.015	-13.481	-11.22	-6.075	-13.944	-9.807	-11.743
814	0.814	-44.92	51.009	-14.733	-5.847	-12.143	-11.676	-10.223	-14.294
815	0.815	-40.887	79.076	-20.828	-5.312	-7.952	-6.913	-9.862	-11.049
816	0.816	-29.691	104.473	-24.017	-11.36	-7.241	-10.284	-9.503	-4.506
817	0.817	-26.402	81.079	-15.209	-22.058	-13.881	-10.936	-15.536	-17.313
818	0.818	-26.577	21.152	-16.464	-17.864	-11.431	-15.83	-7.624	-1.476
819	0.819	-17.318	-84.847	-19.654	-16.754	-5.881	-17.824	-12.878	-7.893
820	0.82	2.369	-219.603	-18.782	-15.642	-12.331	-14.021	-9.999	-2.122
821	0.821	20.14	-62.076	-14.258	-5.808	-11.812	-16.986	-12.539	-10.867
822	0.822	13.146	1.53	-6.434	-0.61	-13.809	-14.518	-13.337	-12.452
823	0.823	-14.556	20.826	-16.189	4.197	-12.123	-9.138	-11.622	-2.62
824	0.824	-3.363	38.374	-12.606	-7.251	-8.693	-11.109	-11.065	-12.708
825	0.825	6.685	22.675	-13.852	-8.831	-11.067	-7.838	-15.734	-27.045
826	0.826	-8.974	-107.248	-10.827	-13.132	-4.536	-2.448	-15.178	-25.127
827	0.827	-11.657	-89.696	-0.043	-22.07	-9.419	-7.317	-8.238	-19.91
828	0.828	-24.422	-73.65	-10.17	-13.782	-11.985	2.705	-13.098	-5.592
829	0.829	-22.11	-30.287	-9.067	-8.578	-4.678	1.315	-5.181	15.688
830	0.83	-24.242	88.425	-10.29	-3.753	-1.815	-5.085	-8.296	7.371
831	0.831	-30.052	168.162	-9.384	-2.982	-6.109	-11.107	-5.409	-10.424
832	0.832	-10.713	125.122	-10.412	-2.215	-5.363	-16.342	-7.938	-3.444
833	0.833	-18.268	6.808	-4.468	-1.649	-8.876	-7.458	-8.727	-1.308
834	0.834	-11.309	-8.936	-11.876	-6.301	-6.97	-15.796	-6.81	-10.962
835	0.835	-0.67	5.577	-5.161	-4.569	-9.897	-10.573	-6.243	-2.233
836	0.836	-14.227	-7.345	-13.148	-12.506	-5.08	-9.59	-0.833	-10.152
837	0.837	-26.448	28.419	-16.295	-18.507	-11.101	-3.576	-0.263	-14.394
838	0.838	-24.909	17.635	-13.433	-6.701	-8.8	-12.487	-3.555	-15.526
839	0.839	-26.239	-71.16	-15.981	-2.052	-9.395	-4.192	-0.656	-14.336
840	0.84	-22.528	-83.019	-10.412	-3.41	-3.402	-18.17	-8.593	-11.213
841	0.841	-11.656	-72.36	-0.973	-2.255	-10.758	-4.618	-12.075	-25.883
842	0.842	-12.955	-82.31	-9.901	-20.261	-9.794	-9.825	-8.968	-2.427
843	0.843	-21.793	-37.601	-20.749	-17.75	-3.791	-5.158	-23.668	-11.675
844	0.844	-34.862	-45.754	-16.493	-15.417	-9.395	-12.301	-4.497	-8.923
845	0.845	-18.935	35.649	-7.594	-13.266	-8.806	-11.112	-12.03	-26.685
846	0.846	8.76	46.364	-1.608	-11.307	-5.505	-9.914	-5.047	-15.036
847	0.847	42.861	-2.965	1.489	-13.018	-9.554	-6.787	-11.413	-12.881
848	0.848	1.674	6.068	-9.33	-17.64	-4.695	-1.917	-9.454	-18.645
849	0.849	-25.963	-50.759	-13.567	-18.967	-5.249	-2.654	-11.178	-13.371
850	0.85	-30.948	-58.02	-12.386	-17.773	-9.28	-1.855	-9.612	-17.969
851	0.851	-17.345	-77.819	-11.203	-21.221	-9.638	-1.25	-5.334	-13.668
852	0.852	-4.902	-22.73	-1.501	-24.285	-10.958	-5.862	-8.997	-12.465
853	0.853	-1.159	-0.702	-0.312	-21.35	-4.346	-12.397	-17.296	-15.906
854	0.854	-18.126	-74.647	-13.43	-17.061	0.529	-13.112	-3.337	-10.629
855	0.855	-21.168	-64.803	-15.133	-8.129	-1.949	-15.375	-1.371	-9.609
856	0.856	-23.859	-2.289	-16.643	-4.604	-4.23	-13.382	-3.087	-7.038
857	0.857	-26.35	54.497	-15.249	-1.462	-4.774	-7.323	-10.981	-12.587
858	0.858	-28.654	76.429	-11.534	3.42	-10.727	-11.324	-23.924	-19.111
859	0.859	-17.969	15.865	-12.65	0.951	-9.91	-11.835	-11.699	-16.537
860	0.86	-15.973	-41.1	-9.495	-7.911	-10.443	-12.339	-13.216	-15.711
861	0.861	-21.125	-33.824	-10.414	-11.35	-7.104	-18.846	-14.535	-9.071
862	0.862	-25.747	-40.511	-11.148	-14.403	-6.466	-19.548	-10.827	4.144
863	0.863	-9.874	-70.952	-13.426	-11.455	-8.926	-15.422	-11.947	2.26
864	0.864	-3.461	12.382	-8.533	-10.631	-11.191	-4.546	-12.874	-6.393
865	0.865	-1.498	143.704	-13.118	-9.807	-11.527	-9.142	-11.866	-10.992
866	0.866	-17.321	91.354	-11.311	-7.826	-14.184	-16.272	-9.309	-15.203
867	0.867	-27.915	43.819	-13.763	-1.78	-8.322	-19.901	-14.874	-18.838
868	0.868	1.156	29.523	-19.104	-10.647	-9.042	-8.976	-9.997	-12.828
869	0.869	5.253	-36.27	-8.193	-11.76	-9.567	-1.738	-13.236	-9.686
870	0.87	-13.509	-95.928	2.902	-21.39	-10.083	-2.853	-11.447	-10.622
871	0.871	-23.556	-150.278	-7.099	-20.185	-5.96	-13.638	-11.013	-9.812
872	0.872	-14.231	-100.967	-26.572	-9.301	-10.743	-20.728	-7.681	-10.552
873	0.873	-5.873	-2.41	-12.353	-10.604	-10.11	-11.754	-8.021	-9.94
874	0.874	-8.363	-15.52	-14.777	-11.712	-7.15	-22.517	-9.136	-15.904
875	0.875	-19.944	-3.653	-17.013	-3.353	-9.606	-9.48	-8.7	-8.513
876	0.876	-30.521	-79.438	-27.558	-10.67	-12.835	-7.657	-7.885	-11.38
877	0.877	-16.91	-89.358	-13.912	-7.737	-6.961	0.365	-9.197	-13.856
878	0.878	-8.17	-98.284	-15.549	-8.483	-7.676	-3.815	-10.495	-8.206
879	0.879	-16.121	-57.601	-13.915	-12.519	-12.45	-18.062	-8.127	-13.018
880	0.88	-14.771	9.258	-12.476	-19.067	-11.803	-12.183	-11.94	-16.264
881	0.881	-5.862	54.12	-8.724	-16.518	-13.48	-13.866	-10.527	-9.636
882	0.882	-14.168	78.677	-12.127	-10.866	-9.938	-9.174	-7.181	-7.103
883	0.883	-13.19	86.092	-11.082	-15.674	-9.493	-7.779	-5.97	-12.681
884	0.884	-12.22	25.459	-8.102	-11.005	-9.057	-8.879	-8.634	-13.263
885	0.885	-4.241	-47.951	-8.803	-12.722	-9.388	-17.148	-10.521	-11.36
886	0.886	9.768	-18.406	-11.042	-11.347	-8.951	-16.128	-10.281	-10.775
887	0.887	-19.227	26.234	-18.906	-9.013	-6.769	-15.114	-11.59	-14.246
888	0.888	-39.938	34.328	-19.804	-10.161	-8.654	-3.654	-13.488	-10.939
889	0.889	-36.278	56.33	-8.903	-4.92	-9.961	-8.258	-10.743	-13.059
890	0.89	-33	89.676	-4.582	-6.838	-11.082	-12.483	-12.644	-16.736
891	0.891	-42.293	10.214	-16.312	-11.467	-11.611	-13.616	-13.397	-13.471
892	0.892	-39.578	-65.725	-24.171	-9.715	-12.544	-10.09	-11.441	-10.587
893	0.893	-42.08	-36.171	-19.845	-17.659	-13.083	-9.085	-10.067	-12.52
894	0.894	-7.021	8.522	-10.887	-21.144	-10.913	-6.136	-12.376	-13.674
895	0.895	18.174	49.137	-2.511	-15.92	-8.948	-5.329	-11.575	-9.388
896	0.896	4.691	-61.915	-7.67	-16.881	-6.79	-2.969	-12.326	-0.462
897	0.897	8.831	-141.426	-20.384	-10.875	-8.69	-7.764	-11.714	-14.737
898	0.898	-2.331	-69.258	-18.587	-11.647	-11.177	-5.777	-8.209	-16.644
899	0.899	-19.353	-82.427	-17	-11.072	-10.371	-0.312	-7.797	-14.932
900	0.9	-28.632	-118.099	-12.708	-13.005	-5.892	0.32	-8.934	-10.271
901	0.901	-20.309	-107.325	-8.996	-12.412	-9.158	-5.642	-2.911	-8.895
902	0.902	-22.805	20.927	-7.805	-9.879	-6.229	-14.52	-8.89	-12.575
903	0.903	-20.427	38.344	-17.435	-4.45	-6.595	-15.673	-11.19	-13.716
904	0.904	-9.724	22.492	-10.998	-3.878	-6.957	-14.711	-13.109	-14.66
905	0.905	15.453	8.133	-4.962	-13.933	-6.542	-9.871	-7.079	-13.665
906	0.906	5.385	73.902	-8.027	-18.173	-4.583	-10.645	-14.4	-14.415
907	0.907	2.297	14.341	-8.97	-14.475	-7.274	-17.99	-3.541	-12.093
908	0.908	-11.813	-61.442	-6.433	-17.94	-5.133	-24.738	-7.785	-15.599
909	0.909	-19.338	-12.024	-13.769	-10.59	-9.584	-22.192	-6.62	-9.595
910	0.91	-26.312	-56.736	-10.843	-11.558	-7.644	-16.558	-10.093	-15.203
911	0.911	-15.688	-81.172	-10.054	-7.317	-11.701	-14.597	-6.99	-10.364
912	0.912	-17.618	-59.149	-4.42	-9.656	-10.34	-4.515	-11.812	-7.056
913	0.913	-26.322	1.382	-10.978	-10.258	-9.949	8.469	-9.278	-12.45
914	0.914	-27.847	58.22	-13.476	-6.979	-8.787	-0.221	-10.036	-5.847
915	0.915	-29.179	50.875	-19.058	-6.396	-5.11	14.125	-9.448	-6.604
916	0.916	-17.336	44.393	-14.195	-12.188	-8.403	-7.144	-14.081	-0.973
917	0.917	-6.275	26.22	-16.11	-9.841	-9.568	-38.297	-10.004	9.87
918	0.918	0.909	-23.751	-10.676	-14.645	-8.404	-25.906	-13.481	-10.826
919	0.919	20.5	-43.755	-4.079	-11.341	-10.335	0.441	-13.089	-8.094
920	0.92	17.843	-13.492	-1.544	-8.435	-10.141	-2.814	-10.176	-10.584
921	0.921	0.063	25.058	-8.876	-4.971	-5.693	-18.466	-7.459	-17.537
922	0.922	-16.185	-10.331	-17.761	-9.464	-5.107	-15.735	-12.475	-15.39
923	0.923	-31.067	-5.961	-23.767	-11.245	-6.849	-13.207	-9.172	-13.441
924	0.924	-25.242	-18.331	-14.093	-9.926	-7.237	-10.883	-10.906	-22.129
925	0.925	-48.064	-52.397	-22.998	-12.273	-10.525	-17.278	-8.383	-26.759
926	0.926	-51.172	-29.562	-19.514	-11.135	-11.684	-19.211	-7.985	-22.482
927	0.927	-20.07	-17.231	-16.427	-13.875	-8.978	-13.969	-14.56	-13.562
928	0.928	8.918	-43.593	-9.651	-8.092	-14.01	-6.012	-9.722	4.455
929	0.929	-2.305	-40.331	-8.873	-8.87	-10.722	-10.27	-13.977	-3.073
930	0.93	-12.369	-18.436	-4.813	-9.451	-8.987	-6.603	-16.299	-19.314
931	0.931	-21.662	-10.015	-11.393	-16.811	-8.609	-3.131	-12.818	-8.663
932	0.932	-1.893	7.905	-10.609	-10.054	-9.007	-2.185	-10.886	-18.323
933	0.933	-4.396	-3.589	-8.275	-9.325	-6.109	-14.968	-9.143	8.007
934	0.934	-34.784	-14.119	-13.106	-14.963	-11.338	-13.234	-10.493	19.24
935	0.935	-47.156	-4.398	-17.739	-11.488	-9.411	-8.599	-10.106	-11.719
936	0.936	-20.81	-16.615	-13.676	-12.074	-9.998	-4.36	-7.982	-24.097
937	0.937	3.029	-18.151	-15.026	-16.128	-11.749	-0.696	-4.307	-27.766
938	0.938	12.331	-10.933	-7.66	-9.141	-9.24	-9.028	-8.764	-17.706
939	0.939	4.001	-9.736	-10.749	-10.097	-3.83	0.652	-8.191	-8.413
940	0.94	-3.579	-15.741	-17.515	-12.587	-11.774	-8.25	-5.677	11.331
941	0.941	-5.957	-23.097	-13.248	-10.272	-4.43	-11.748	-8.977	-6.474
942	0.942	-16.668	-26.078	-15.57	-6.808	-11.211	-12.743	-6.086	-8.798
943	0.943	-34.144	-16.571	-12.105	-11.452	-6.966	-17.601	-12.092	-19.435
944	0.944	-41.156	-4.871	-8.819	-9.71	-4.653	-11.623	-7.846	-32.981
945	0.945	-43.286	-0.279	-14.238	-13.196	-6.601	-15.688	-11.924	-34.72
946	0.946	-29.707	-4.626	-6.296	-12.806	-9.899	-17.647	-13.87	-36.256
947	0.947	-3.363	-11.206	-7.261	-9.903	-9.323	-22.371	-10.587	-14.568
948	0.948	0.322	-14.897	-6.3	-7.959	-9.721	-13.591	-12.337	26.265
949	0.949	-23.477	-9.74	-8.817	-13.748	-9.345	-20.127	-12.73	-12.454
950	0.95	-14.176	-4.935	-9.592	-19.335	-9.75	-9.368	-11.388	-17.495
951	0.951	-16.908	-12.903	-7.667	-22.801	-12.469	-2.144	-6.556	5.342
952	0.952	-34.753	-11.982	-16.373	-14.082	-9.774	4.273	-12.555	-15.368
953	0.953	-32.483	-12.888	-22.362	3.918	-9.016	5.425	-11.782	-19.059
954	0.954	-9.09	-17.052	-19.253	-8.834	-10.387	-4.267	-13.718	-15.785
955	0.955	6.591	-4.772	-16.346	-11.125	-11.179	-5.45	-15.651	-12.695
956	0.956	-7.513	-20.537	-10.347	-13.23	-10.618	-11.45	-9.062	7.028
957	0.957	-15.053	-18.241	-8.025	-11.271	-7.153	-21.133	-8.285	14.567
958	0.958	-17.393	-12.304	-4.546	4.62	-2.72	-24.83	-9.051	-15.825
959	0.959	14.52	-10.54	-11.906	-6.027	-8.158	-16.539	-5.557	-11.777
960	0.96	18.94	-15.155	-5.146	-4.102	-10.11	-17.525	-3.613	-8.111
961	0.961	-10.13	-13.854	-13.088	-9.318	-8.19	-14.624	-12.515	-18.19
962	0.962	-13.848	-10.294	-16.181	-7.748	-6.47	-12.127	-11.35	-15.105
963	0.963	-17.174	-11.556	-13.273	-14.891	-7.839	-8.07	-10.192	-17.833
964	0.964	-14.086	-6.273	-21.211	-23.767	-8.246	-7.484	-4.972	-20.364
965	0.965	-28.225	-8.978	-18.12	-29.732	-7.101	-8.066	-7.877	-22.698
966	0.966	-30.757	-14.88	-13.293	-32.799	-8.275	-2.64	-8.663	-12.064
967	0.967	-28.457	-17.137	-10.777	-31.813	-9.449	-6.142	-7.9	-17.877
968	0.968	-22.091	-12.273	-16.388	-18.629	-11.592	-16.243	-4.423	-19.624
969	0.969	-27.899	-16.906	-9.802	-8.93	-8.315	-17.612	-11.784	-18.098
970	0.97	-19.19	-15.186	-7.282	3.291	-7.171	-11.218	-8.889	-8.059
971	0.971	-11.276	-16.539	-14.628	20.722	-10.863	-17.218	-14.892	-11.759
972	0.972	-12.695	-20.968	-7.862	18.399	-11.269	-12.015	-10.825	-8.309
973	0.973	-9.072	-19.252	-1.872	7.75	-9.162	2.682	-8.898	-13.563
974	0.974	-10.292	-11.338	-5.95	-5.794	-9.576	0.543	-9.482	-12.617
975	0.975	1.461	-7.896	-10.789	-4.067	-11.541	-1.408	-13.555	-10.13
976	0.976	25.203	-13.185	-8.86	-5.631	-9.444	-13.612	-8.724	-10.924
977	0.977	15.063	-14.188	-8.272	-12.816	-7.546	-15.162	-6.799	-12.866
978	0.978	-19.43	-14.992	-11.744	-27.172	-7.766	-2.195	-10.882	-9.586
979	0.979	-23.9	-15.798	-5.337	-29.117	-7.217	-7.435	-8.372	-10.198
980	0.98	-19.859	-26.676	-9.582	-23.892	-5.709	-2.818	-9.746	-5.406
981	0.981	-38.657	-18.766	-16.918	-9.58	-5.552	1.417	-8.608	-8.742
982	0.982	-28.635	-23.044	-19.816	15.56	-8.493	-7.501	-11.342	-4.738
983	0.983	-13.013	-34.856	-15.554	-8.248	-8.924	-11.012	-13.305	-8.331
984	0.984	-27.211	-33.309	-16.334	-17.579	-6.251	-12.016	-12.558	-7.99
985	0.985	-29.773	-23.271	-8.399	-20.337	-9.209	-11.091	-9.298	-9.172
986	0.986	-27.47	-24.449	-15.77	-27.921	-6.545	-13.644	-12.221	-9.615
987	0.987	-29.585	-27.964	-24.683	-30.261	-8.514	-14.46	-10.327	-4.653
988	0.988	-19.872	-11.927	-18.706	-19.647	-9.334	-17.99	-9.208	-9.371
989	0.989	6.464	23.081	-9.046	-25.466	-10.154	-18.612	-12.161	-12.32
990	0.99	25.224	18.022	-10.223	0.83	-9.999	-9.726	-6.192	-10.994
991	0.991	21.904	4.433	-11.4	4.479	-12.38	-0.857	-6.99	-7.719
992	0.992	12.6	25.094	-1.727	-12.599	-7.986	-6.897	-9.353	-14.334
993	0.993	-1.546	-1.28	-10.643	-15.785	-11.345	-7.903	-5.907	-11.469
994	0.994	-14.372	-11.375	-7.18	-13.169	-5.986	-22.65	-6.547	-14.032
995	0.995	-30.674	35.633	-10.281	-10.691	-9.522	-3.52	-9.503	-18.151
996	0.996	-37.059	29.024	-13.195	-8.378	-11.507	34.959	-13.048	-13.365
997	0.997	-23.488	-1.403	-13.983	-10.513	-8.656	51.379	-10.794	-13.989
998	0.998	-32.158	-40.157	-14.784	-16.335	-10.06	56.386	-11.23	-5.089
999	0.999	-46.459	-55.31	-12.878	-21.618	-4.693	-12.331	-6.053	-8.719
1000	1	-17.436	-50.908	-2.855	-13.796	-9.583	-120.93	-14.045	-14.696
1001	1.001	3.253	-5.08	-12.97	-6.795	-9.054	-77.799	-15.07	-11.572
1002	1.002	6.899	0.887	-19.394	-0.559	-7.368	-38.34	-18.027	-6.694
1003	1.003	-16.947	-26.802	-25.449	-13.843	-7.806	-26.57	-18.857	-7.478
1004	1.004	-32.696	-41.926	-11.574	-22.652	-9.207	-15.75	-19.676	-16.458
1005	1.005	-30.006	-64.787	-5.814	-21.21	-8.096	-25.651	-17.8	-8.182
1006	1.006	-27.46	-68.874	-11.072	-19.963	-9.307	-16.779	-17.287	-15.546
1007	1.007	-11.201	-80.137	-9.561	-13.664	-12.837	-8.67	-11.939	-14.578
1008	1.008	-21.833	-28.693	-8.235	4.251	-9.982	-1.357	-16.847	-10.314
1009	1.009	-15.987	8.242	-9.432	11.728	-16.021	-7.973	-13.635	-11.103
1010	1.01	-10.713	41.695	-12.956	-9.437	-13.552	-14.001	-9.643	-13.04
1011	1.011	-2.757	72.038	-20.34	-17.854	-11.274	2.425	-9.309	-12.468
1012	1.012	-9.943	66.584	-17.471	-15.49	-14.8	-2.621	-8.028	-7.06
1013	1.013	-34.938	-30.403	-15.004	-22.586	-8.84	-7.079	-5.195	-15.004
1014	1.014	-26.063	-106.097	-14.279	-24.812	-11.205	-11.142	-8.938	-14.04
1015	1.015	-17.754	-30.247	-12.4	-19.085	-11.243	-11.335	-1.651	-16.942
1016	1.016	-1.695	-20.391	-16.517	-13.731	-13.214	-7.659	-6.946	-16.172
1017	1.017	0.632	-11.507	-15.978	-15.563	-12.674	-10.959	-7.979	-13.845
1018	1.018	-14.269	-35.91	-15.438	-17.175	-10.969	-14.073	-10.95	-16.164
1019	1.019	-8.459	-13.868	-9.675	-18.586	-9.652	-11.398	-8.494	-12.679
1020	1.02	-3.221	-7.315	-13.773	-4.322	-10.076	-8.914	-10.886	-14.6
1021	1.021	11.132	-1.337	-7.225	5.285	-4.301	-1.964	-14.436	-10.504
1022	1.022	-14.004	4.068	-13.271	0.028	-3.561	-8.364	-8.505	-11.829
1023	1.023	-17.271	-0.972	-10.982	-11.056	-3.008	-6.419	-10.89	-14.128
1024	1.024	-14.133	3.47	-12.948	1.839	-2.454	-1.174	-9.014	-12.955
1025	1.025	-16.81	-0.592	-13.57	-3.522	-5.378	-9.099	-8.493	-18.938
1026	1.026	1.007	-4.266	-19.038	1.023	-2.884	-16.249	-7.97	-21.434
1027	1.027	-1.292	-0.965	-17.15	2.318	-10.249	-12.567	-6.663	-9.234
1028	1.028	-7.659	-16.623	-19.126	-17.257	-9.298	5.445	-14.061	17.106
1029	1.029	-17.374	-2.469	-11.428	-25.635	-0.414	7.978	-6.756	13.45
1030	1.03	-22.647	0.068	-14.558	-18.127	-3.905	1.005	-5.826	-3.562
1031	1.031	-14.753	-2.241	-9.748	-15.81	-4.882	-5.38	-3.345	12.137
1032	1.032	6.878	-8.616	-9.017	-22.201	-1.983	0.44	-2.609	37.704
1033	1.033	9.94	-26.019	-1.704	6.819	-7.987	-4.768	-4.585	-6.974
1034	1.034	-32.639	-14.398	-12.583	2.666	0.92	-0.117	-6.556	-25.139
1035	1.035	-50.851	-16.505	-2.567	-8.615	-7.396	-4.367	-15.486	-19.694
1036	1.036	-45.439	-14.536	-6.275	-25.67	-17.06	-0.689	1.517	-14.639
1037	1.037	-40.391	-19.721	-0.292	-16.405	-8.146	0.47	-0.83	-10.167
1038	1.038	-17.552	-18.135	-3.403	-24.76	-6.97	-13.448	-2.981	-22.529
1039	1.039	-5.137	-13.821	-10.188	-17.216	-10.049	-26.973	-20.42	-26.187
1040	1.04	-1.403	-7.355	-14.448	-14.889	-1.121	-18.245	-22.758	-22.878
1041	1.041	-18.366	-10.774	-21.81	0.058	0.063	-13.558	-12.123	-19.765
1042	1.042	-21.42	-5.498	-12.913	29.145	1.055	-14.869	-14.066	-17.037
1043	1.043	-1.677	-18.209	-6.908	16.792	-5.692	-15.986	-1.88	-14.509
1044	1.044	-9.253	-19.919	-18.723	-32.356	-11.676	-17.112	-6.521	-12.168
1045	1.045	-39.676	-11.961	-17.172	-52.275	-15.722	-13.987	-5.165	-10.028
1046	1.046	-35.651	-7.647	-10.019	-46.249	-15.124	-16.839	-3.998	-11.956
1047	1.047	-24.444	-11.284	-3.633	-29.759	-15.686	-19.273	-17.157	-24.129
1048	1.048	-7.418	-7.791	-4.79	5.501	-12.749	-18.431	-18.894	-35.14
1049	1.049	-4.342	-13.036	-1.696	37.477	-11.358	-7.558	-10.95	-39.383
1050	1.05	9.734	-19.831	1.209	58.229	-10.925	-2.94	-9.581	-38.213
1051	1.051	12.238	-29.512	-11.94	31.967	-7.977	-4.378	-10.734	-25.043
1052	1.052	5.285	-38.373	-6.135	8.229	-10.631	7.408	-14.201	1.281
1053	1.053	28.71	-22.655	-7.865	-7.376	-11.734	-13.265	-21.536	50.446
1054	1.054	-5.762	-24.762	-15.794	-15.64	-9.541	-10.496	-8.744	16.975
1055	1.055	-37.7	-15.066	-22.929	-18.093	-8.705	-12.944	-3.496	-13.407
1056	1.056	-25.303	-13.304	-13.993	-34.287	-10.003	-24.498	1.182	-7.978
1057	1.057	-36.517	-11.737	-19.973	-32.096	-6.263	-9.535	-3.035	-13.018
1058	1.058	-53.537	-10.351	-12.588	-30.08	-9.682	-11.401	0.683	-17.464
1059	1.059	-31.651	-11.419	-15.454	-35.206	-8.268	-9.58	-5.273	-21.522
1060	1.06	-11.912	-2.971	-19.686	-11.29	-10.349	-11.066	-21.282	-10.299
1061	1.061	0.862	-8.079	-20.433	26.535	-9.903	-15.258	-9.612	-13.585
1062	1.062	-1.446	-10.882	-9.576	1.453	-9.46	-16.342	-11.675	-10.48
1063	1.063	-7.839	-15.041	-8.007	-30.405	-7.276	-17.432	-13.545	-13.173
1064	1.064	-17.541	-19.095	-6.624	-42.714	-10.506	-14.272	-8.253	-15.678
1065	1.065	-29.726	-18.549	-7.749	-46.32	-10.059	-13.252	-9.732	-8.709
1066	1.066	-31.233	-16.576	-13.701	-15.281	-6.317	-1.777	-13.915	-6.583
1067	1.067	-18.207	-14.813	-12.689	-27.587	-8.569	-0.165	-10.175	-8.515
1068	1.068	-12.94	-7.8	-13.613	-16.273	-7.344	4.15	-13.588	-6.772
1069	1.069	-20.855	-4.876	-16.089	-6.123	-4.573	0.515	-10.43	-14.699
1070	1.07	-25.119	-7.343	-15.271	9.635	-7.994	-7.778	-9.396	-18.943
1071	1.071	-10.796	-12.943	-8.65	-15.835	-6.77	-12.97	-10.107	-17.772
1072	1.072	-12.701	-17.76	-14.598	-5.695	-10.379	-23.761	-10.824	-9.441
1073	1.073	-24.889	-11.702	-13.774	-2.531	-7.989	-19.465	-10.181	-4.211
1074	1.074	-16.953	-13.952	-8.892	34.502	-10.053	-13.036	-9.54	-7.111
1075	1.075	4.73	-10.394	-6.913	-0.64	-8.831	-14.147	-11.224	-9.62
1076	1.076	1.644	-20.418	-8.615	-32.502	-13.031	-17.211	-13.686	-0.712
1077	1.077	-12.468	-21.8	-13.42	-53.149	-5.035	-20.079	-13.245	-13.867
1078	1.078	5.352	-25.511	-12.805	-26.765	-3.821	-10.38	-10.284	-12.104
1079	1.079	7.681	-17.228	-15.67	-30.01	-11.128	3.964	-14.691	-10.519
1080	1.08	1.302	-14.174	-21.424	-39.265	-6.239	-1.83	-15.219	-11.85
1081	1.081	-8.358	-3.372	-10.73	-19.483	-10.452	-10.538	-8.199	-13.008
1082	1.082	-6.593	-7.592	-12.026	3.793	-9.645	-18.472	-7.177	-16.478
1083	1.083	-20.891	-8.72	-5.59	44.673	-14.453	-8.4	-9.649	-17.428
1084	1.084	-15.063	-12.271	-2.05	6.021	-11.146	-9.555	-11.928	-16.49
1085	1.085	-23.796	-11.381	-9.369	-19.099	-15.179	-1.232	-7.043	-14.014
1086	1.086	-34.845	-14.364	-24.034	-14.625	-9.342	-0.263	-10.297	-11.73
1087	1.087	-18.978	-11.927	-26.13	-2.223	-11.634	-14.972	-7.348	-11.177
1088	1.088	-29.603	-14.41	-16.414	-13.422	-11.027	-17.094	-5.953	-11.775
1089	1.089	-31.487	-12.577	-14.638	-16.686	-14.294	-11.281	-10.369	-13.547
1090	1.09	-29.691	-13.187	-9.965	-25.941	-8.862	-19.985	-9.766	-10.086
1091	1.091	-18.624	-16.093	-11.297	-28.613	-9.421	-12.037	-9.353	-9.72
1092	1.092	0.173	-15.672	-12.449	-15.794	-4.744	-16.263	-10.677	-9.337
1093	1.093	7.73	-15.219	-6.43	5.378	1.862	-7.339	-13.554	-12.052
1094	1.094	0.79	-14.759	-13.762	2.726	2.657	-10.824	-9.839	-8.571
1095	1.095	-9.814	-13.535	-6.973	-4.832	0.34	-11.8	-13.094	-7.408
1096	1.096	-27.21	-13.14	-12.957	-11.831	-3.152	-14.702	-8.225	-13.401
1097	1.097	-20.212	-14.667	-15.26	-9.715	-11.868	-1.555	-7.607	-14.162
1098	1.098	-9.528	-14.407	-7.305	-15.525	-13.019	11.936	-9.332	-3.52
1099	1.099	7.942	-14.176	-8.255	-13.749	-13.986	3.131	-7.963	-4.888
1100	1.1	-3.621	-12.65	-9.207	-15.239	-14.974	-14.379	-6.585	-11.285
1101	1.101	-14.216	-12.875	-6.669	-13.82	-19.244	-12.098	-11.398	-5.282
1102	1.102	-12.268	-11.561	-18.852	-12.644	-16.933	-14.186	-11.958	-8.364
1103	1.103	-7.049	-14.509	-13.619	-9.184	-18.889	-19.961	-7.875	-11.232
1104	1.104	-30.86	-17.18	-15.168	-16.569	-14.254	-14.748	-8.251	-11.943
1105	1.105	-34.173	-23.008	-16.525	-9.837	-7.677	-10.099	-11.523	-12.699
1106	1.106	-24.896	-10.862	-7.619	-5.617	-11.952	-5.842	-13.628	-4.772
1107	1.107	-10.753	-16.107	-15.926	-14.572	-12.759	-7.015	-7.604	-14.454
1108	1.108	-23.53	-20.754	-16.895	-15.773	-4.838	-13.002	-11.846	-13.302
1109	1.109	-2.464	-22.091	-7.985	-23.142	0.394	-5.612	-14.151	-7.304
1110	1.11	-5.165	-2.579	-11.469	-16.379	-6.368	-14.45	-13.566	-14.661
1111	1.111	-12.696	11.502	-8.379	-12.119	-2.112	-13.228	-16.865	-17.56
1112	1.112	-5.697	-16.797	-5.477	-6.494	-4.453	-14.203	-13.959	-18.339
1113	1.113	-7.78	-20.535	-9.719	-11.34	-3.912	-13.325	-12.607	-19.108
1114	1.114	-25.164	-23.902	-13.775	-5.371	-7.24	-7.571	-15.903	-9.62
1115	1.115	-41.418	-14.678	-20.34	-3.079	-11.319	-13.536	-14.74	-8.461
1116	1.116	-39.295	5.009	-17.816	-5.036	-14.792	-17.301	-8.737	-11.938
1117	1.117	-21.866	-12.842	-13.751	-13.737	-8.363	-14.268	-14.74	-8.834
1118	1.118	-14.898	-10.561	-8.907	-12.569	-5.776	-5.424	-9.13	-15.6
1119	1.119	8.516	-16.978	-8.318	-9.456	-6.462	3.476	-11.063	-16.367
1120	1.12	-0.78	12.013	-10.06	3.35	-8.331	-2.583	-9.124	-14.053
1121	1.121	-20.517	-0.417	-13.539	1.649	-10.211	-12.389	-6.214	-10.584
1122	1.122	-17.994	-34.53	-16.824	-2.976	-10.755	-13.663	-7.566	-8.661
1123	1.123	-15.663	-48.123	-10.249	-15.926	-9.381	-17.069	-7.18	-9.251
1124	1.124	-17.795	-44.093	-11.212	-17.646	-8.963	-19.9	-6.015	-12.737
1125	1.125	-19.74	-17.817	-8.683	-16.046	-10.131	-12.98	-3.303	-15.065
1126	1.126	-11.004	26.851	-7.9	-8.862	-12.906	-18.823	-5.237	-13.908
1127	1.127	-15.608	20.811	-7.309	-15.252	-11.815	-6.468	-10.076	-16.616
1128	1.128	-14.231	4.324	-11.949	-14.104	-7.016	2.407	-5.239	-14.693
1129	1.129	-20.601	9.317	-17.365	-11.005	-6.433	4.134	-8.529	-11.808
1130	1.13	-26.59	-4.252	-16.781	-10.027	-7.008	0.141	-9.109	-11.427
1131	1.131	-21.374	-66.783	-20.071	-17.938	-1.594	-8.56	-11.63	-11.045
1132	1.132	-6.678	-57.898	-12.309	-14.825	-1.059	-14.403	-5.241	-6.215
1133	1.133	-8.828	15.427	-15.392	-3.961	0.867	-17.333	-9.493	-5.64
1134	1.134	-3.072	25.278	-6.479	-2.548	-8.026	-10.42	-15.103	-8.938
1135	1.135	-15.301	16.354	-9.956	-3.681	-16.904	-16.444	-11.62	-3.527
1136	1.136	-13.784	8.203	-6.854	-12	-20.363	-12.38	-9.677	-8.358
1137	1.137	-20.981	59.856	-11.691	-12.962	-8.551	-18.86	-10.261	-12.995
1138	1.138	-24.685	-0.735	-12.455	-17.787	-6.986	-26.656	-9.872	-8.927
1139	1.139	-16.398	-57.652	-14.769	-17.014	-2.726	-27.619	-12.188	-13.768
1140	1.14	-2.474	-65.023	-12.822	-17.781	-6.409	-20.84	-14.312	-9.123
1141	1.141	-8.284	-84.975	-6.805	-15.84	-17.246	-26.773	-8.31	-18.021
1142	1.142	0.399	-90.992	-9.113	-25.904	-12.988	-14.522	-7.535	-11.633
1143	1.143	-4.248	-85.591	-9.685	-24.534	-14.17	4.866	-9.853	-10.472
1144	1.144	-23.02	-60.441	-12.96	-4.939	-5.895	7.456	-13.34	-11.44
1145	1.145	-25.526	-0.834	-11.217	3.445	1.416	0.619	-10.045	-14.346
1146	1.146	-23.199	-8.959	-9.841	-4.032	-1.524	7.094	-16.62	-18.609
1147	1.147	-16.827	-45.924	-9.444	3.02	-14.716	36.161	-8.678	-13.002
1148	1.148	-14.897	-12.442	-11.557	-7.55	-5.047	56.933	-7.71	-6.43
1149	1.149	-13.163	30.136	-10.386	-13.297	10.826	45.782	-8.678	-7.199
1150	1.15	-8.518	24.72	-16.184	-18.51	0.174	-5.647	-11.194	-12.804
1151	1.151	13.129	19.683	-16.954	-10.594	-1.768	-72.381	-8.863	-7.968
1152	1.152	9.974	15.229	-12.114	-3.457	-0.027	-45.635	-10.796	-8.544
1153	1.153	12.636	-38.947	-7.476	-12.391	-11.048	-21.232	-8.854	-5.647
1154	1.154	-10.619	12.732	-12.905	-8.887	-15.28	-28.573	-5.943	-7.011
1155	1.155	-38.911	32.667	-20.842	-11.976	-3.444	-21.957	-9.419	-11.466
1156	1.156	-42.629	2.293	-19.872	-7.132	4.517	-15.914	-9.802	-9.733
1157	1.157	-25.613	-14.136	-9.022	-11.364	-11.36	-21.343	-9.412	-11.096
1158	1.158	-9.936	-29.22	-10.382	-23.542	-30.537	-36.49	-11.334	-18.455
1159	1.159	-18.255	12.011	-6.704	-21.78	-28.035	-50.108	-7.066	-17.489
1160	1.16	-10.683	17.447	-5.525	-10.736	-16.437	-37.786	-8.416	-12.656
1161	1.161	-17.645	2.383	-10.739	2.258	-1.579	18.848	-9.761	-8.404
1162	1.162	-32.54	6.877	-15.564	-6.428	11.912	75.757	-6.851	-14.023
1163	1.163	-26.722	10.951	-9.549	-11.059	6.619	172.274	-6.45	-15.961
1164	1.164	-7.361	-7.808	-15.156	-12.389	-17.251	211.855	-10.699	-9.964
1165	1.165	-9.891	-17.864	-11.67	-13.511	-34.345	104.501	-13.206	-12.281
1166	1.166	-21.516	-20.948	-11.093	-9.975	-50.1	61.385	-10.873	-12.86
1167	1.167	-2.367	-23.627	-13.995	-15.143	-64.322	-109.664	-8.729	-14.797
1168	1.168	0.133	-26.133	-16.518	-12.191	-61.872	-132.864	-14.722	-13.051
1169	1.169	-6.867	-19.165	-10.138	-18.142	-31.541	-69.366	-12.193	-6.095
1170	1.17	-17.522	-17.037	-12.656	-14.054	-19.189	-11.683	-14.511	-5.142
1171	1.171	-11.717	-15.075	-8.601	-16.002	-0.428	-29.111	-11.012	-5.929
1172	1.172	-16.941	-23.766	-6.68	-5.976	9.63	-172.344	-9.075	-3.613
1173	1.173	-15.402	-25.327	-14.049	-10.278	0.304	-268.549	-11.985	-8.458
1174	1.174	-5.342	-18.184	-16.961	-14.011	25.786	-111.038	-10.643	-10.406
1175	1.175	-24.882	-19.346	-12.72	-20.063	63.448	-89.973	-11.022	-14.48
1176	1.176	-39.008	-22.804	-15.072	-16.989	48.265	-70.847	-9.861	-14.113
1177	1.177	-31.464	-21.783	-14.536	-14.105	16.265	-53.477	-9.476	-11.811
1178	1.178	-15.218	-18.855	-11.29	-0.965	-21.35	-37.655	-7.544	-6.985
1179	1.179	-13.104	-23.108	-13.08	-6.791	-26.424	-80.852	-11.799	-15.718
1180	1.18	-7.299	-19.042	-13.503	-19.044	-12.869	-15.092	-6.382	-16.906
1181	1.181	-16	-14.211	-19.938	4.707	16.164	20.451	-8.321	-13.842
1182	1.182	-8.07	-13.673	-13.984	7.948	-17.917	9.528	-10.265	-16.77
1183	1.183	2.022	-17.781	-8.403	-1.384	-31.507	39.047	-10.85	-12.531
1184	1.184	-6.877	-17.394	-4.958	-15.559	-35.612	155.455	-9.5	-11.796
1185	1.185	-17.722	-15.072	-12.354	-13.1	-31.983	107.775	-12.806	-19.777
1186	1.186	-16.375	-19.156	-17.243	-10.84	-8.208	6.642	-6.232	-16.73
1187	1.187	-9.988	-16.666	-21.565	-8.775	-17.53	-32.948	-9.14	-11.95
1188	1.188	-11.14	-14.299	-9.426	-6.903	-3.416	74.335	-13.399	-7.746
1189	1.189	-27.197	-13.92	-11.226	-15.676	-0.865	59.888	-14.181	-11.866
1190	1.19	-24.872	-12.072	-12.844	-17.283	-3.116	-6.036	-10.705	-12.502
1191	1.191	2.813	-13.296	-11.563	-10.182	-5.164	5.673	-8.779	-10.632
1192	1.192	-8.405	-10.467	-7.952	-11.384	12.291	16.393	-12.845	-10.125
1193	1.193	-11.676	-16.541	-11.51	-24.604	28.574	-13.317	-8.011	-11.546
1194	1.194	-27.36	-20.848	-6.365	-36.868	13.681	-58.111	-11.305	-8.327
1195	1.195	-30.1	-18.555	-19.226	-44.832	0.14	-17.565	-11.896	-8.001
1196	1.196	-22.566	-13.671	-14.086	-52.041	-12.052	19.289	-10.545	-12.509
1197	1.197	-20.254	-14.169	-18.813	-32.559	-35.893	-0.755	-5.129	-10.832
1198	1.198	-9.62	-13.563	-8.833	-18.499	-39.259	-6.846	-7.068	-14.373
1199	1.199	-7.696	-12.17	-10.093	19.931	-23.621	-1.519	-6.487	-17.719
1200	1.2	1.021	-4.757	-9.022	36.288	-20.892	-6.672	-14.227	-14.875
1201	1.201	12.064	-7.823	-8.158	31.162	-23.373	-11.29	-11.133	-15.323
1202	1.202	-0.877	-18.647	-11.163	26.62	-25.673	0.874	-14.035	-10.351
1203	1.203	-13.045	-14.363	-5.255	-19.33	-32.049	-2.981	-11.525	-9.832
1204	1.204	-24.051	-10.7	-14.242	-13.42	-26.246	-20.15	-10.756	-15.309
1205	1.205	-16.898	-19.029	-17.818	-8.086	-14.042	-23.385	-10.177	-10.532
1206	1.206	-25.828	-15.943	-18.88	-23.281	9.803	19.059	-9.603	-7.305
1207	1.207	-24.697	-11.122	-10.072	-18.928	13.142	37.133	-13.672	-16.272
1208	1.208	-30.69	-11.748	-16.155	-23.098	10.076	31.595	-12.324	-17.505
1209	1.209	-29.73	-16.058	-23.599	-19.534	7.398	16.382	-9.042	-9.259
1210	1.21	-15.028	-13.711	-18.847	-22.921	20.003	3.876	-11.176	-14.549
1211	1.211	-21.402	-15.62	-18.731	-14.867	22.569	-64.925	-10.019	-13.638
1212	1.212	-19.471	-11.034	-18.048	-5.65	20.301	-153.801	-11.962	-16.206
1213	1.213	-17.735	-15.219	-14.074	-19.865	9.702	-94.207	-6.35	-13.742
1214	1.214	-9.799	-9.488	-14.727	-27.495	0.069	-39.982	-7.901	-13.019
1215	1.215	-16.943	-7.257	-14.224	-34.548	5.304	-30.088	-8.677	-9.581
1216	1.216	-10.531	-10.849	-13.715	-36.753	9.932	-21.299	-8.485	-10.199
1217	1.217	7.482	-9.006	-5.856	-31.028	-11.766	-13.336	-6.159	-14.306
1218	1.218	20.264	-2.495	-4.777	-25.885	-21.071	-6.287	-8.089	-6.418
1219	1.219	8.653	-8.501	-12.209	-2.151	-35.175	0.012	-3.828	-5.285
1220	1.22	-14.741	-12.55	-9.369	28.746	-47.883	5.832	-12.726	-6.282
1221	1.221	-30.394	-19.072	-10.199	32.753	-45.49	0.3	-0.914	-11.15
1222	1.222	-16.255	-16.526	-12.575	21.467	-13.488	-4.851	0.64	-10.398
1223	1.223	-18.76	-14.264	-13.194	11.354	9.408	-9.513	2.002	-8.091
1224	1.224	-25.724	-17.83	-9.959	2.006	13.518	-5.668	-17.54	-14.69
1225	1.225	-19.338	-15.923	-1.119	-23.594	17.249	-2.014	-9.212	-8.706
1226	1.226	-9.667	-11.855	5.218	-20.362	-6.502	1.297	-11.72	-7.95
1227	1.227	-7.924	-3.901	-0.824	-23.505	-3.383	4.454	-14.034	-17.442
1228	1.228	-6.373	-7.326	-6.096	-20.838	-23.146	-3.782	-16.155	-5.647
1229	1.229	-22.224	-8.191	-20.837	12.621	-56.675	-11.225	-14.217	-4.094
1230	1.23	-28.578	-14.908	-10.228	-0.942	-43.176	0.473	-12.472	-2.741
1231	1.231	-11.127	-24.562	-16.065	-13.354	-14.162	2.749	-10.913	-11.639
1232	1.232	-27.376	-4.999	-21.316	-17.041	4.634	-2.882	-9.55	-15.115
1233	1.233	-8.21	9.159	-16.685	-6.989	1.344	-4.472	-13.221	-1.168
1234	1.234	-0.637	1.644	-9.532	-3.904	-1.763	-21.729	-7.209	-3.088
1235	1.235	-12.238	-0.615	-8.369	-6.622	-21.522	4.245	-12.423	-1.318
1236	1.236	-18.618	-11.226	-0.054	-14.152	-13.994	1.104	-11.448	-2.844
1237	1.237	-28.298	-40.233	-16.117	-16.466	-16.316	4.236	-13.952	-12.877
1238	1.238	-23.065	-44.263	-13.787	-18.581	-48.263	-4.086	-8.332	-9.163
1239	1.239	-12.015	-10.163	-7.383	-20.517	-61.799	-6.518	-10.258	-15.122
1240	1.24	-10.664	-23.676	-5.429	-18.81	-57.723	-22.726	-9.67	-5.41
1241	1.241	-14.353	-11.248	-10.632	-29.848	-16.107	-7.832	-11.402	-6.531
1242	1.242	-20.344	0.027	-9.057	-16.847	0.359	-13.64	-8.875	-9.969
1243	1.243	-4.276	-3.207	-7.666	-4.626	15.471	-11.889	-11.188	-6.826
1244	1.244	-1.946	6.128	-6.462	-25.334	19.947	-10.353	-8.268	-17.616
1245	1.245	-16.86	-13.571	-9.903	-5.61	24.016	-9.037	-10.964	-21.822
1246	1.246	-14.935	-52.042	-12.96	-3.097	42.758	-7.867	-14.434	-15.38
1247	1.247	-9.7	-24.32	-13.884	-0.776	52.768	-11.308	-7.844	-16.488
1248	1.248	-8.146	-9.174	-4.16	-2.87	18.242	-10.312	-10.732	-13.333
1249	1.249	-23.999	-4.673	-13.002	-0.857	-23.064	-7.387	-11.496	-12.305
1250	1.25	-21.86	-0.566	-6.938	-5.977	-39.598	-13.354	-10.703	-14.758
1251	1.251	-19.9	-4.198	-9.974	-4.352	-24.561	-5.977	-11.281	-12.37
1252	1.252	-25.1	-27.964	-14.744	-8.567	-11.064	-10.789	-6.627	-11.721
1253	1.253	-26.66	-31.027	-17.196	-12.245	-7.053	-16.75	-7.205	-12.233
1254	1.254	-16.617	0.178	-14.802	-13.437	-18.309	-14.395	-8.546	-12.743
1255	1.255	-15.484	4.288	-16.673	-3.745	-28.375	-9.535	-7.184	-13.065
1256	1.256	-9.508	-22	-13.314	-4.876	-25.269	-12.794	-10.078	-9.709
1257	1.257	-21.361	-11.906	-12.67	-3.696	-16.927	-10.994	-8.134	-5.573
1258	1.258	2.412	-14.972	-9.104	-6.766	-24.467	-15.751	-8.519	-6.863
1259	1.259	-7.662	-46.1	-11.351	-15.653	-8.198	-12.404	-7.739	-13.183
1260	1.26	-16.938	-42.01	-17.072	-23.932	-14.569	-11.78	-10.438	-13.889
1261	1.261	-8.595	14.725	-9.631	-14.181	-4.858	-10.394	-8.494	-13.044
1262	1.262	-16.129	55.399	-12.447	-10.433	7.366	-8.096	-11.97	-14.915
1263	1.263	-13.79	3.772	-20.29	-16.363	-0.561	-9.329	-10.608	-14.276
1264	1.264	-11.634	-2.773	-17.096	-13.198	6.591	-12.017	-13.497	-12.479
1265	1.265	-21.287	3.252	-16.036	-17.948	15.479	-9.998	-13.875	-17.256
1266	1.266	-19.536	-13.169	-9.94	-9.938	11.974	-9.704	-14.257	-11.198
1267	1.267	-2.111	-28.239	-5.775	-10.825	2.283	-5.723	-12.707	-7.076
1268	1.268	0.238	-69.448	-9.155	-15.535	-17.292	-5.989	-13.475	-17.86
1269	1.269	-27.419	-64.02	-15.055	-17.908	-20.016	-13.217	-10.379	-9.87
1270	1.27	-31.079	-79.102	-19.028	-18.52	-12.483	-9.997	-12.311	-8.453
1271	1.271	-14.062	-37.878	-14.099	-11.771	-0.878	-6.973	-8.058	-14.782
1272	1.272	-17.179	34.305	-22.721	-12.386	5.508	-7.641	-7.664	-15.902
1273	1.273	-8.874	44.178	-9.484	-6.643	-0.275	-13.155	-7.276	-14.891
1274	1.274	-1.361	-0.523	-4.186	-11.41	1.501	-13.644	-8.438	-15.816
1275	1.275	-13.011	-24.905	-8.753	-8.152	9.463	-11.623	-8.839	-11.528
1276	1.276	-23.67	-32.262	-12.929	-12.181	2.316	-12.123	-8.462	-15.554
1277	1.277	-13.988	-52.192	-6.458	-8.674	1.147	-8.559	-8.281	-8.938
1278	1.278	-12.22	-70.375	-12.385	-15.997	-9.686	-7.122	-3.843	-14.909
1279	1.279	-23.23	-20.435	-9.22	-21.201	-11.047	-13.626	-8.502	-12.548
1280	1.28	-18.97	13.046	-10.129	-16.359	-25.389	-10.668	-10.257	-13.093
1281	1.281	-4.661	19.054	-14.322	-10.311	-35.056	-13.122	-10.656	-9.768
1282	1.282	-2.733	2.607	-15.042	-7.921	-36.762	-10.734	-10.272	-12.645
1283	1.283	-14.932	-2.416	-13.058	-14.417	-28.772	-8.747	-14.34	-7.78
1284	1.284	-13.374	-25.236	-14.941	-22.254	-15.753	-13.346	-11.833	-15.102
1285	1.285	-17.621	3.798	-10.816	-33.958	-7.001	-12.738	-10.484	-12.171
1286	1.286	-8.719	7.47	-15.599	-16.522	-5.438	-7.853	-9.337	-11.368
1287	1.287	-14.723	-2.616	-18.824	-14.212	-1.161	-5.88	-8.187	-10.573
1288	1.288	-24.408	-5.754	-13.361	0.738	-12.94	-5.263	-12.465	-8.629
1289	1.289	-15.522	-3.071	-11.379	22.068	-14.48	-5.622	-9.955	-6.678
1290	1.29	-4.696	-10.614	-13.275	-3.427	-13.102	-12.948	-9.576	-9.573
1291	1.291	-6.045	-17.58	-11.488	-27.199	-21.957	-9.845	-9.202	-10.91
1292	1.292	-14.93	-19.697	-14.935	-17.879	-11.017	-12.725	-10.374	-9.536
1293	1.293	-20.91	-13.872	-18.186	1.938	-12.244	-15.216	-13.096	-10.686
1294	1.294	-13.53	-12.117	-11.574	9.585	-13.259	-15.973	-12.337	-9.522
1295	1.295	-14.469	-10.547	-14.445	-1.943	2.548	-14.029	-11.573	-13.009
1296	1.296	-22.391	-11.903	-10.158	0.29	9.05	-14.6	-7.332	-11.856
1297	1.297	-15.041	-15.609	-12.451	-9.309	11.105	-17.493	-9.087	-13.01
1298	1.298	-16.013	-14.444	-13.01	-28.574	16.441	-14.005	-8.706	-15.718
1299	1.299	-11.761	-9.204	-14.919	-20.961	24.442	-15.346	-15.099	-15.907
1300	1.3	-20.68	-8.219	-8.32	4.85	2.788	-8.754	-7.172	-13.189
1301	1.301	-17.208	-8.979	-12.556	14.98	-6.491	-11.653	-10.28	-13.569
1302	1.302	-1.157	-14.587	-10.215	30.725	-3.749	-10.879	-7.384	-8.721
1303	1.303	-8.119	-22.533	-10.773	11.058	-21.51	-8.551	-13.387	-10.641
1304	1.304	-10.241	-17.31	-10.179	-22.344	-33.093	-7.971	-7.774	-8.698
1305	1.305	-8.294	-12.444	-14.23	-26.711	-26.691	-12.621	-9.709	-6.946
1306	1.306	3.91	-9.902	-6.285	-22.574	-17.008	-3.723	-9.129	-10.423
1307	1.307	-10.385	-9.129	-14.6	-18.859	-8.286	-15.539	-7.394	-11.771
1308	1.308	-27.783	-11.052	-11.489	-8.738	-19.303	-7.613	-9.908	-12.148
1309	1.309	-39.354	-12.975	-20.377	-24.358	-23.556	-11.874	-11.264	-7.679
1310	1.31	-28.671	-15.89	-14.362	-44.047	-29.924	-10.712	-12.429	-14.247
1311	1.311	-22.837	-19.366	-11.257	-26.2	-26.421	-7.226	-9.723	-8.241
1312	1.312	-21.077	-25.695	-12.213	-14.521	-10.343	-6.258	-10.879	-5.911
1313	1.313	-25.72	-19.624	-12.976	-20.831	-7.995	-11.1	-13.004	-3.967
1314	1.314	-15.66	-8.98	-8.912	-34.311	-10.091	-8.585	-11.058	-9.954
1315	1.315	-9.276	-13.235	-12.396	-18.363	-0.374	-10.913	-9.113	-7.616
1316	1.316	-5.793	-14.388	-14.323	-16.149	-5.563	-8.984	-6.777	-9.538
1317	1.317	-13.128	-6.08	-11.395	-41.22	-7.092	-12.288	-10.633	-11.454
1318	1.318	-4.2	-3.003	-10.018	-37.864	-20.03	-11.713	-8.101	-8.53
1319	1.319	-19.849	-15.829	-10.382	-28.52	-18.253	-9.207	-9.432	-16.453
1320	1.32	-13.469	-10.633	-9.982	-14.383	-19.763	-7.864	-9.797	-15.275
1321	1.321	-15.398	-12.21	-8.815	-11.833	-9.669	-4.977	-11.706	-7.912
1322	1.322	-6.672	-16.442	-5.315	-4.825	2.155	-7.692	-8.193	-10.809
1323	1.323	4.373	-15.202	-4.148	27.146	6.822	-8.853	-9.325	-11.571
1324	1.324	0.129	-16.29	-10.125	86.804	8.179	-4.025	-12.969	-7.497
1325	1.325	-14.18	-11.048	-9.334	-2.759	14.577	-3.438	-8.487	-12.333
1326	1.326	-23.848	-13.955	-13.385	9.097	8.588	-6.696	-7.877	-11.746
1327	1.327	-36.044	-14.737	-11.441	-1.716	-1.092	-12.081	-9.21	-13.482
1328	1.328	-28.114	-20.362	-16.067	8.167	-4.779	-16.886	-8.798	-14.829
1329	1.329	-20.941	-13.799	-17.801	34.892	-8.284	-6.811	-7.609	-13.471
1330	1.33	-9.122	-25.188	-14.301	-21.996	-11.402	-8.157	-7.192	-14.621
1331	1.331	-1.163	-23.582	-10.999	-44.035	-6.592	-14.535	-12.97	-15.771
1332	1.332	-14.1	-13.467	-10.607	-50.567	-9.142	-11.056	-10.621	-17.689
1333	1.333	-12.332	-12.277	-10.218	-44.54	-11.491	-10.124	-8.659	-12.84
1334	1.334	-10.778	-13.426	-13.698	-39.112	-6.663	-9.199	-8.05	-13.415
1335	1.335	-12.126	-10.341	-10.79	26.491	2.044	-8.47	-5.124	-15.352
1336	1.336	-13.277	-5.488	-16.003	35.387	3.212	-9.253	-7.608	-12.451
1337	1.337	-14.426	-9.729	-12.51	-21.479	-4.136	-9.841	-2.156	-11.094
1338	1.338	-2.604	-17.089	-13.082	-14.104	-8.962	-13.143	-11.604	-13.414
1339	1.339	-1.048	-14.199	-5.326	-20.65	-18.635	-16.015	-10.413	-12.242
1340	1.34	-16.89	-20.213	-12.67	-2.417	-22.316	-9.013	-6.898	-13.399
1341	1.341	-27.512	-16.17	-11.68	-7.808	-28.318	-11.963	-9.961	-15.34
1342	1.342	-29.413	-15.606	-14.176	-32.983	-33.549	-18.076	-7.025	-11.859
1343	1.343	-20.677	-15.045	-10.092	-37.478	-36.45	-9.37	-7.763	-4.503
1344	1.344	-22.229	-17.956	-12.021	-33.466	-23.292	-3.638	-10.055	-7.596
1345	1.345	-17.967	-13.139	-13.94	-29.834	-13.621	-6.915	-6.546	-6.632
1346	1.346	-3.635	-13.744	-16.825	-6.104	-11.879	-7.864	-12.521	-12.642
1347	1.347	-1.685	-13.194	-11.975	-15.463	-10.337	-8.615	-11.71	-8.582
1348	1.348	-3.406	-10.729	-10.023	-1.402	-8.994	-15.892	-13.619	-9.166
1349	1.349	-8.038	-11.144	-12.914	-9.031	-2.619	-12.943	-11.66	-11.115
1350	1.35	-9.38	-8.246	-11.556	-11.407	-1.47	-10.382	-7.578	-11.711
1351	1.351	-8.218	-7.109	-12.895	-13.543	-4.605	-4.721	-11.034	-12.109
1352	1.352	-23.889	-10.623	-19.466	-19.331	-1.755	-14.163	-10.627	-15.408
1353	1.353	-21.743	-16.469	-12.686	-24.535	9.618	-12.967	-14.669	-9.611
1354	1.354	-15.926	-17.285	-10.161	-26.093	8.01	-6.941	-14.268	-11.943
1355	1.355	-14.171	-15.388	-9.374	-7.386	6.591	-5.959	-10.961	-8.468
1356	1.356	-22.093	-12.135	-5.879	15.705	2.863	-4.974	-8.043	-7.892
1357	1.357	-23.429	-15.051	-11.863	-6.31	6.308	-7.477	-14.028	-9.644
1358	1.358	-22.258	-15.452	-11.085	-9.087	5.316	-14.821	-9.759	-17.591
1359	1.359	-28.262	-14.118	-14.564	-11.573	2.382	-15.782	-7.43	-16.442
1360	1.36	-23.062	-18.228	-12.626	-9.199	-7.324	-14.998	-9.361	-11.231
1361	1.361	-8.354	-17.863	-9.719	-19.764	-0.97	-12.723	-14.008	-10.278
1362	1.362	-1.967	-10.566	-13.2	-21.594	-7.001	-7.982	-13.428	-12.802
1363	1.363	-0.016	-0.958	-8.755	-16.282	-23.079	-12.714	-15.95	-13.588
1364	1.364	-1.754	-12.836	-5.856	-20.942	-25.414	-11.077	-14.6	-14.178
1365	1.365	-12.782	-14.405	-12.812	-25.317	-19.051	-9.757	-14.228	-14.777
1366	1.366	-25.745	-10.176	-21.723	-18.963	-13.262	-5.208	-13.093	-13.057
1367	1.367	-17.032	-13.875	-15.738	-0.992	-29.164	-10.581	-10.404	-11.729
1368	1.368	-18.589	-7.882	-18.84	1.483	-44.095	-8.634	-15.269	-12.143
1369	1.369	-11.432	-10.994	-14.013	31.796	-38.331	-13.306	-8.727	-9.27
1370	1.37	-20.367	-10.039	-9.778	2.704	-19.019	-7.904	-13.018	-4.077
1371	1.371	-14.392	-16.036	-13.875	-1.027	-1.265	-14.516	-10.719	-7.596
1372	1.372	-13.456	-11.977	-10.422	-4.307	-3.634	-18.82	-10.168	-13.626
1373	1.373	-8.649	-13.933	-13.747	-13.527	2.717	-13.256	-12.136	-9.599
1374	1.374	-6.153	-10.652	-7.19	-10.827	-7	-24.142	-10.422	-4.793
1375	1.375	-15.091	-12.397	-9.743	-18.443	-5.297	-38.505	-9.102	-6.768
1376	1.376	-11.657	-12.004	-10.554	-2.276	-3.796	-32.723	-2.743	-9.715
1377	1.377	-4.375	-16.454	-14.09	4.063	-2.497	-24.033	-7.033	-8.404
1378	1.378	-19.161	-15.881	-10.849	-9.577	-3.718	-3.339	-6.292	-9.808
1379	1.379	-25.614	-12.418	-14.969	-7.917	-4.958	-6.109	-12.906	-14.684
1380	1.38	-27.611	-15.719	-12.517	-15.928	-8.141	-3.604	-10.427	-15.31
1381	1.381	-18.943	-15.346	-10.249	-31.923	-5.324	3.326	-9.689	-17.124
1382	1.382	-17.442	-16.494	-8.169	-12.861	-7.907	26.704	-9.149	-13.703
1383	1.383	-10.339	-10.675	-8.616	-5.374	-10.294	23.576	-12.477	-7.381
1384	1.384	-11.559	-9.894	-11.388	-3.074	-5.528	15.247	-4.777	-8.214
1385	1.385	-17.623	-13.381	-14.94	-9.508	-7.524	-18.255	-12.178	-7.499
1386	1.386	-12.462	-18.017	-14.626	-26.905	-8.162	-13.835	-11.247	-12.377
1387	1.387	-21.44	-11.441	-15.096	-15.291	-13.051	-9.8	-12.062	-11.845
1388	1.388	-18.04	-12.222	-14.785	-17.527	-13.685	-43.902	-9.778	-18.47
1389	1.389	-25.463	-11.462	-9.063	-15.633	-8.328	-39.516	-10.416	-12.51
1390	1.39	-12.769	-14.96	-21.334	-27.93	-8.976	22.943	-11.051	-8.483
1391	1.391	-25.053	-22.314	-16.205	-7.28	-10.975	67.604	-10.537	-13.356
1392	1.392	-23.603	-19.412	-17.853	18.222	-8.136	108.205	-14.077	-16.683
1393	1.393	-2.024	-21.943	-7.897	28.125	-7.806	130.204	-10.836	-18.465
1394	1.394	-5.202	-9.76	-11.678	12.256	-5.533	29.31	-6.043	-11.531
1395	1.395	-13.611	-8.019	-15.267	14.824	-2.659	-129.651	-5.507	-8.672
1396	1.396	-21.235	-6.468	-8.02	1.92	0.03	-108.644	-14.446	-14.716
1397	1.397	-18.991	3.581	-14.898	-14.464	-1.925	-127.899	-8.107	-15.531
1398	1.398	-12.682	-15.963	-12.471	-16.65	-5.427	-75.562	-6.997	-8.992
1399	1.399	-10.82	-30.081	-6.945	-30.317	-8.731	-59.809	-8.017	-8.255
1400	1.4	-9.159	-12.285	-13.62	-46.4	-7.582	-45.629	-10.963	-10.625
1401	1.401	-10.796	-9.979	-12.932	-57.398	-5.653	-32.623	-8.479	-12.61
1402	1.402	-12.236	-7.852	-10.709	-48.059	-11.475	-20.953	-10.849	-10.734
1403	1.403	-16.395	-12.112	-14.31	-36.129	-10.709	-10.209	-8.962	-12.525
1404	1.404	-20.16	-10.162	-17.733	-12.553	-10.13	-0.303	-8.408	-12.946
1405	1.405	-19.077	-8.431	-19.59	38.655	-12.262	-6.505	-11.328	-16.278
1406	1.406	-18.176	-25.861	-16.802	41.687	-11.69	2.356	-10.951	-14.189
1407	1.407	-23.094	-23.531	-13.42	-25.121	-15.767	-5.822	-8.645	-13.834
1408	1.408	-20.656	-17.134	-13.12	-87.739	-16.166	1.496	-9.069	-13.873
1409	1.409	-8.542	0.282	-17.257	-95.845	-15.795	-5.156	-10.282	-10.432
1410	1.41	-17.324	-20.832	-13.852	-102.94	-12.915	37.358	-6.663	-14.536
1411	1.411	-12.74	4.678	-10.648	-82.625	-6.948	64.964	-8.063	-15.921
1412	1.412	-22.842	7.934	-6.663	-39.686	-7.744	39.729	-6.939	-11.498
1413	1.413	-13.973	11.025	-11.578	43.869	-10.102	35.193	-11.422	-14.43
1414	1.414	-8.015	-25.927	-21.709	103.823	-3.566	-27.418	-3.715	-11.942
1415	1.415	-7.097	-20.889	-8.799	28.297	-4.37	-126.024	3.616	-8.682
1416	1.416	-10.058	-25.345	-7.102	18.72	-0.322	-60.298	-5.3	-7.548
1417	1.417	-9.347	-29.402	-15.101	10.032	-6.906	-24.73	-6.461	-9.508
1418	1.418	-11.721	-18.172	-10.911	34.572	-6.144	7.738	0.898	-6.815
1419	1.419	-3.834	-28.249	-4.584	27.164	-5.385	-2.18	-8.002	-11.667
1420	1.42	-9.102	-31.363	-1.138	20.192	1.199	6.678	-18.841	-6.841
1421	1.421	-8.183	-23.058	-6.389	-35.379	2	14.775	-14.593	-7.432
1422	1.422	-7.448	-10.306	-5.451	-73.017	-3.563	7.389	-10.919	-6.868
1423	1.423	-14.84	-17.257	-18.661	13.728	-1.586	0.764	-16.919	-11.726
1424	1.424	-11.962	-19.379	-12.922	72.555	-8.896	-5.307	-13.808	-4.385
1425	1.425	-14.495	-21.279	-14.719	-3.914	-4.025	-21.858	-16.688	-7.302
1426	1.426	-5.613	-16.031	-6.835	-33.992	-8.245	-27.013	-12.41	-8.086
1427	1.427	-9.106	-8.105	-11.142	-7.501	-13.824	-31.566	-14.707	-5.778
1428	1.428	-12.206	-0.947	-10.03	-15.627	-2.948	5.916	-12.753	-16.623
1429	1.429	-11.254	-4.611	-6.552	-8.214	-1.367	-29.337	-10.806	-8.692
1430	1.43	-22.685	-10.605	-13.888	-14.66	-5.596	-6.537	-12.529	10.071
1431	1.431	-14.755	-26.683	-16.761	-44.748	-17.368	-10.631	-12.897	-2.704
1432	1.432	-19.012	-15.095	-8.812	-60.811	-18.885	-14.315	-12.493	-5.031
1433	1.433	-17.838	-8.753	-9.788	-65.49	-11.689	-31.335	-9.579	-7.153
1434	1.434	-14.34	-2.977	-8.856	-24.131	-15.334	-15.656	-5.115	-9.074
1435	1.435	-17.424	-11.688	-6.376	-29.357	-11.812	-7.341	-12.842	-24.929
1436	1.436	-10.638	-0.655	-5.624	-13.939	-17.005	-9.882	-11.855	-14.266
1437	1.437	-8.107	-4.933	-10.47	27.677	-17.937	-2.926	-10.862	-16.189
1438	1.438	-15.447	-6.12	-7.16	-21.816	-11.906	11.977	-2.906	-21.396
1439	1.439	-10.584	-4.987	-8.895	25.424	-11.095	-5.467	-5.99	-19.835
1440	1.44	-14.812	-21.047	-3.094	-4.49	-11.635	-7.798	4.866	-21.172
1441	1.441	-15.546	-14.061	-3.871	-20.554	-9.661	-14.148	-8.062	-17.47
1442	1.442	-16.096	-3.408	-3.265	55.343	-11.372	-0.525	-13.24	-11.445
1443	1.443	-19.345	-9.205	-6.527	66.158	-11.727	4.781	-14.746	-12.387
1444	1.444	-13.867	-17.899	-9.39	16.597	-11.311	9.5	-16.053	-7.517
1445	1.445	-18.65	-16.337	-10.697	7.423	-8.374	10.808	-17.177	-8.251
1446	1.446	-8.545	-3.353	-16.054	15.297	-6.402	9.465	-11.17	-15.567
1447	1.447	-12.761	-19.222	-23.91	-51.61	-5.209	12.808	-5.978	-12.629
1448	1.448	-19.102	-21.351	-22.883	10.738	-7.311	7.477	-5.022	-15.11
1449	1.449	-17.897	-7.8	-16.053	67.368	-4.57	22.171	-11.002	-7.713
1450	1.45	-12.618	-2.588	-21.964	148.73	-10.352	24.335	-15.022	-6.707
1451	1.451	-15.466	-16.909	-9.685	94.507	-4.71	3.111	-4.149	-0.671
1452	1.452	-17.928	-18.865	-0.891	5.588	-9.523	-39.389	-2.58	-11.285
1453	1.453	-17.101	-34.758	13.519	-30.157	-8.919	-130.819	-21.354	-18.409
1454	1.454	-18.985	-11.357	-3.827	2.203	-10.641	-64.904	-23.877	-11.988
1455	1.455	-23.579	-8.242	-6.092	-145.703	-9.268	-29.171	-21.541	-10.783
1456	1.456	-14.626	-22.329	-16.684	-124.003	-9.637	-18.219	-10.865	-15.969
1457	1.457	-13.412	-24.83	-30.162	-65.744	-8.46	-27.98	2.709	-11.093
1458	1.458	-9.878	-13.222	-35.309	-152.719	-7.286	-1.18	14.936	-11.829
1459	1.459	-15.051	1.656	-27.293	-295.509	-5.339	-9.212	16.518	-11.014
1460	1.46	-15.949	7.489	-14.237	-314.284	-3.774	-1.775	0.683	-12.902
1461	1.461	-21.887	2.268	-15.888	-226.339	-7.622	4.918	-9.943	-12.276
1462	1.462	-19.503	-18.452	-17.347	-146.464	0.345	11.039	-11.891	-12.821
1463	1.463	-12.874	-26.803	-18.61	-102.963	-3.113	16.544	-10.173	-11.427
1464	1.464	-8.549	-29.347	-22.213	-63.272	-10.439	11.586	-14.834	-9.066
1465	1.465	-10.807	-17.791	-30.467	-3.66	-11.38	-11.223	-19.064	-10.179
1466	1.466	-12.679	-24.21	-14.343	72.073	-12.124	-31.965	-25.383	-9.742
1467	1.467	-12.04	-22.256	-2.671	121.308	-11.318	-28.246	-21.846	-13.951
1468	1.468	-13.725	-2.863	-8.996	255.538	-10.719	-18.103	-18.723	-13.521
1469	1.469	-10.183	-5.345	-18.608	467.289	-12.635	-21.096	-7.886	-12.122
1470	1.47	-10.509	-7.636	-20.269	495.33	-10.87	-23.707	-3.656	-9.18
1471	1.471	-11.621	-9.731	-15.53	418.427	-14.328	-21.085	-7.36	-7.198
1472	1.472	-10.417	-34.875	6.233	348.373	-9.847	-9.367	-8.53	-8.31
1473	1.473	-16.182	-24.773	15.614	284.308	-8.079	18.401	-20.313	-10.394
1474	1.474	-18.475	-40.405	7.377	71.943	-6.704	29.707	-21.833	-6.486
1475	1.475	-20.375	-26.189	-0.089	-69.36	-9.99	33.078	-14.637	-11.281
1476	1.476	-22.282	2.14	-2.34	-248.758	-5.132	17.457	-13.451	-9.311
1477	1.477	-18.184	-9.065	-4.388	-364.781	-9.772	-8.049	-9.95	-13.337
1478	1.478	-16.796	-19.102	-33.342	-343.561	-6.867	-18.075	-4.731	-14.656
1479	1.479	-17.152	-9.798	-45.646	-324.392	-5.501	-14.888	-13.641	-12.306
1480	1.48	-18.276	4.32	-41.89	-377.176	-10.899	-17.534	-10.144	-15.177
1481	1.481	-12.254	6.8	-18.018	-361.658	-7.393	-30.217	-7.025	-10.675
1482	1.482	-16.483	18.392	3.909	-231.799	-12.022	-27.827	-2.177	-14.711
1483	1.483	-10.844	3.462	23.706	-4.441	-10.279	-25.639	-6.44	-14.297
1484	1.484	-8.88	-21.734	16.213	-35.443	-10.67	-23.643	-2.382	-12.915
1485	1.485	-12.136	-25.009	0.014	-119.74	-7.383	-28.792	-13.21	-15.01
1486	1.486	-9.203	-9.266	-10.58	-145.122	-10.282	-27.156	-14.733	-11.319
1487	1.487	-12.65	-0.874	-27.942	-121.63	-9.119	-25.738	-10.454	-13.608
1488	1.488	-15.905	-3.332	-11.642	-57.86	-12.603	-16.776	-1.535	-10.676
1489	1.489	-19.936	-29.038	3.307	-76.883	-9.687	-15.56	-7.524	-8.715
1490	1.49	-16.418	-39.072	-6.332	10.592	-8.505	-3.736	-23.566	-9.853
1491	1.491	-14.072	-29.812	-22.157	153.716	-3.449	-14.791	-25.891	-13.319
1492	1.492	-16.951	-21.526	-19.999	326.905	-4.003	-7.683	-19.541	-12.907
1493	1.493	-14.99	-24.043	-18.042	396.369	-2.237	-11.394	-17.634	-15.777
1494	1.494	-15.349	-12.416	-23.256	332.325	-7.049	-0.599	-5.479	-14.59
1495	1.495	-10.482	-14.565	-31.194	235.341	-8.963	9.435	15.238	-9.526
1496	1.496	-13.942	-1.052	-32.555	76.878	-6.041	18.332	35.076	-10.069
1497	1.497	-13.329	0.716	-15.522	54.798	-5.629	0.393	12.017	-9.456
1498	1.498	-7.885	-19.932	-8.543	111.325	-12.969	-12.294	-16.043	-10.777
1499	1.499	-14.447	-11.527	-27.681	-47.291	-9.865	-23.834	-34.559	-6.299
1500	1.5	-15.197	-8.943	-25.145	-111.8	-12.756	-21.698	-24.227	-8.013
1501	1.501	-15.94	7.337	-18.163	-54.874	-8.484	-12.061	-8.283	-4.503
1502	1.502	-15.334	5.206	-16.012	-2.658	-10.788	-24.316	6.12	-8.921
1503	1.503	-15.892	-8.329	-2.445	13.284	-7.285	-16.338	8.891	-8.319
1504	1.504	-16.449	-34.655	6.279	-203.57	-5.326	-14.863	-12.012	-16.238
1505	1.505	-13.904	-45.894	7.826	-482.631	-7.057	-11.064	-26.07	-12.74
1506	1.506	-14.269	-28.892	-5.148	-369.657	-5.703	-2.608	-18.744	-9.631
1507	1.507	-13.851	-7.08	-10.379	-266.914	-5.322	0.63	-21.11	-8.661
1508	1.508	-12.658	12.585	-11.95	-173.323	-4.954	-0.15	-18.882	-11.177
1509	1.509	-18.431	-20.933	-19.122	-88.157	-8.645	0.839	-16.747	-13.507
1510	1.51	-17.629	-16.498	-15.444	-112.926	-10.963	-1.274	-0.633	-14.089
1511	1.511	-14.12	12.477	-11.946	50.562	-13.858	-4.565	18.706	-6.716
1512	1.512	-10.815	16.121	-10.953	72.658	-9.4	-9.059	21.334	-7.651
1513	1.513	-19.697	5.975	-2.019	208.785	-13.455	-11.847	5.037	-10.132
1514	1.514	-13.285	-3.374	-5.464	332.904	-7.652	-18.79	-27.031	-15.722
1515	1.515	-14.416	-17.545	6.383	286.87	-13.287	-19.867	-49.937	-15.141
1516	1.516	-15.358	-56.07	1.766	187.218	-12.718	-12.11	-37.604	-13.208
1517	1.517	-14.373	-61.494	-8.253	96.291	-8.082	-9.186	-11.282	-11.47
1518	1.518	-18.615	-36.366	-9.371	-10.097	-8.671	-6.358	12.516	-11.866
1519	1.519	-16.276	-31.963	-20.19	5.096	-12.164	-14.172	21.813	-12.257
1520	1.52	-12.775	-27.957	-30.253	19.047	-10.834	-14.957	7.647	-15.149
1521	1.521	-9.469	-1.711	-26.585	198.626	-15.681	-13.833	-5.306	-17.848
1522	1.522	-11.196	-11.856	-27.735	275.657	-16.26	-12.932	-26.649	-14.358
1523	1.523	-8.663	-21.224	-28.675	298.891	-9.685	-10.593	-29.452	-11.462
1524	1.524	-13.105	-52.426	-17.808	65.793	-3.695	-15.502	-27.014	-12.646
1525	1.525	-11.357	-31.71	-10.635	-337.541	-12.596	-5.501	-15.449	-9.178
1526	1.526	-10.967	17.549	-14.298	-502.463	-4.264	4.533	-4.857	-14.039
1527	1.527	-16.378	11.062	-13.116	-252.767	-5.212	3.292	12.41	-10.77
1528	1.528	-16.941	17.132	-18.331	-117.056	-6.168	-14.793	9.902	-12.54
1529	1.529	-21.568	22.618	-13.515	171.481	-14.098	-17.378	-9.235	-10.05
1530	1.53	-16.139	27.73	-11.035	133.99	-17.198	-19.657	-16.644	-15.486
1531	1.531	-14.189	-4.124	-5.468	-36.486	-16.245	-4.671	-4.862	-8.93
1532	1.532	-16.101	8.337	-1.987	-5.314	-3.105	-2.746	5.824	-11.458
1533	1.533	-15.509	12.068	-5.247	-145.774	6.548	-14.922	3.874	-13.786
1534	1.534	-16.843	-32.64	-9.267	-170.403	1.313	-13.328	-8.324	-20.382
1535	1.535	-15.474	-75.239	-5.732	-192.64	-3.336	-17.642	-25.803	-12.464
1536	1.536	-15.854	-58.807	-12.102	-213.014	-4.693	-0.733	-19.118	-17.701
1537	1.537	-14.687	-43.73	-9.6	-154.87	-3.536	1.663	-13.256	-12.876
1538	1.538	-18.17	-20.899	-11.959	-32.072	-9.54	8.058	-3.996	-12.124
1539	1.539	-16.036	-16.84	-7.148	111.183	-14.771	13.854	-16.461	-6.534
1540	1.54	-10.815	17.184	-13.162	130.415	-15.723	36.65	7.176	-3.073
1541	1.541	-12.748	21.607	-4.269	43.045	-14.929	39.68	17.1	-6.386
1542	1.542	-14.687	-7.42	-3.122	218.247	-12.594	19.822	1.289	-9.306
1543	1.543	-17.592	-26.187	-2.149	428.414	-13.172	17.188	3.834	-5.829
1544	1.544	-14.109	-2.348	2.698	457.051	-8.522	-4.102	-34.742	-10.293
1545	1.545	-12.76	6.948	-1.554	431.811	-4.461	-29.855	-95.711	-15.726
1546	1.546	-13.922	-35.622	-13.735	362.238	-9.325	-81.496	-120.096	-16.325
1547	1.547	-12.765	-65.987	-25.909	340.74	-1.992	-88.854	-112.721	-14.411
1548	1.548	-11.61	-71.385	-27.438	243.996	-1.042	-68.895	-132.671	-10.373
1549	1.549	-15.095	-36.159	-17.359	155.936	-5.321	-1.758	-114.58	-7.885
1550	1.55	-17.427	5.087	-16.205	-83.254	-12.683	24.849	-87.144	-8.297
1551	1.551	-14.54	10.532	-12.713	-527.412	-11.716	16.614	-62.113	-12.384
1552	1.552	-14.162	-4.483	-7.47	-709.101	-15.953	-94.588	-30.182	-12.794
1553	1.553	-13.784	0.06	-0.68	-434.709	-16.711	-174.213	15.735	-12.431
1554	1.554	-18.628	20.781	-6.655	-385.149	-7.225	-73.043	107.339	-6.647
1555	1.555	-15.165	24.438	-7.391	-612.79	1.69	-33.511	304.772	-7.446
1556	1.556	-14.599	27.689	-16.838	-572.291	2.85	-21.713	107.575	-3.982
1557	1.557	-15.19	30.768	-10.435	-460.211	10.194	-54.301	-20.607	-0.714
1558	1.558	-14.83	-0.387	-18.766	-426.658	1.266	-44.593	-90.446	-0.162
1559	1.559	-15.25	-12.771	-17.805	-334.189	-14.431	-35.826	-111.677	-8.123
1560	1.56	-14.124	13.531	-16.85	-137.365	-16.603	-11.695	-54.125	-26.163
1561	1.561	-9.685	-17.432	-24.796	-163.25	-18.592	24.913	-1.75	-33.75
1562	1.562	-12.604	3.271	-27.901	-326.075	-13.406	44.572	109.494	-31.454
1563	1.563	-13.008	-23.038	-28.878	-305.279	-8.767	99.52	152.636	-16.57
1564	1.564	-15.351	-33.084	-28.11	-132.433	1.297	166.69	60.484	0.826
1565	1.565	-14.981	-42.374	-17.502	123.459	-10.53	158.07	24.815	-1.521
1566	1.566	-11.316	-45.09	-16.195	293.713	-12.13	101.219	-29.419	-3.68
1567	1.567	-11.715	-16.847	-7.362	386.247	-10.82	4.865	-19.547	-5.651
1568	1.568	-14.63	9.431	3.392	470.085	-9.708	-139.832	-28.399	-10.914
1569	1.569	-14.258	6.095	7.571	494.918	1.084	-158.953	12.322	-21.981
1570	1.57	-15.432	9.173	8.657	471.014	-11.918	-106.506	108.791	-17.761
1571	1.571	-15.244	6.453	-7.112	491.506	-20.641	-58.932	122.035	-14.12
1572	1.572	-17.959	-16.776	-9.324	394.771	-9.625	42.119	-33.101	-5.838
1573	1.573	-16.03	-32.464	-11.345	271.703	-5.374	108.022	-54.147	1.478
1574	1.574	-14.49	-75.026	-9.706	128.048	-14.29	72.6	-73.245	-5.33
1575	1.575	-12.569	-117.62	-20.823	-122.898	-22.653	18.533	-55.747	-6.144
1576	1.576	-16.838	-67.693	-28.058	-89.799	-23.692	28.527	23.879	-8.512
1577	1.577	-20.914	-47.738	-19.219	64.265	-16.963	1.717	38.3	-7.975
1578	1.578	-17.444	-41.725	-10.946	35.571	-9.045	-22.998	-132.65	-11.307
1579	1.579	-12.038	-36.288	-3.654	-93.023	-1.7	-104.885	-202.187	-16.775
1580	1.58	-16.895	-21.164	10.989	-23.585	1.188	-115.856	-180.959	-13.343
1581	1.581	-18.84	-16.683	-8.239	-87.346	5.424	-27.014	-46.129	-19.384
1582	1.582	-12.267	4.001	-21.055	-107.017	1.347	-38.809	6.492	-25.029
1583	1.583	-16.528	30.283	-23.411	-300.176	-9.497	-49.574	-9.157	-14.235
1584	1.584	-12.462	20.159	-38.362	-326.466	-14.156	39.385	34.244	-12.751
1585	1.585	-10.519	10.749	-20.999	-117.558	-12.834	75.135	179.272	-17.074
1586	1.586	-9.925	18.925	-4.807	79.119	-11.722	-87.542	314.251	-13.456
1587	1.587	-10.489	6.06	1.502	206.773	-10.624	-17.849	157.031	-7.532
1588	1.588	-17.427	-0.927	3.353	369.34	-11.633	3.34	9.097	-6.627
1589	1.589	-12.563	5.468	-1.952	221.15	-24.423	22.63	-86.829	-7.662
1590	1.59	-15.046	-8.062	-16.353	163.608	-22.669	40.132	-104.077	-10.236
1591	1.591	-9.386	-20.255	-22.244	41.24	-11.62	56.118	-87.988	-17.648
1592	1.592	-14.179	-12.35	-31.034	-197.323	-4.462	41.751	-44.665	-24.488
1593	1.593	-14.719	-34.077	-26.458	-231.155	-8.148	81.276	-110.381	-18.56
1594	1.594	-10.619	0.316	-22.273	-137.854	-4.692	69.53	-122.115	-14.566
1595	1.595	-13.094	-4.154	-26.016	-109.534	9.219	15.371	-89.504	-8.064
1596	1.596	-14.4	-8.233	-24.926	121.289	3.413	-113.036	-79.573	-7.385
1597	1.597	-13.201	-11.972	-8.942	152.274	-1.806	-130.589	-52.775	-5.17
1598	1.598	-14.325	-14.175	-2.068	124.156	-6.443	-83.106	4.256	-7.211
1599	1.599	-13.902	-24.304	-0.028	-55.358	-13.592	-11.038	100.769	-9.238
1600	1.6	-10.384	-21.24	-9.777	-78.864	-20.161	-3.919	8.817	-13.388
1601	1.601	-16.933	-52.389	-12.165	-63.877	-29.059	9.269	-74.396	-12.114
1602	1.602	-15.939	-56.448	-10.484	-128.179	-23.046	-26.374	-85.017	-15.483
1603	1.603	-18.435	0.242	-8.991	-148.115	-6.991	-189.273	-74.299	-17.295
1604	1.604	-6.221	8.356	-19.098	-60.927	-13.955	-73.158	-44.367	-18.528
1605	1.605	-11.431	15.692	-20.309	-108.617	-3.291	-9.672	-17.3	-18.207
1606	1.606	-16.063	9.081	-16.879	-65.451	2.521	48.105	56.47	-12.46
1607	1.607	-3.083	3.014	-0.877	26.977	11.208	100.646	125.715	-8.456
1608	1.608	-1.33	8.35	-7.891	39.252	3.282	53.058	81.075	-11.99
1609	1.609	-5.965	-6.825	-10.071	50.571	13.368	125.198	56.698	-1.978
1610	1.61	-24.736	-20.468	-8.18	-18.027	14.53	164.63	19.698	-6.299
1611	1.611	-17.184	0.172	-9.96	-134.044	-3.452	57.073	-0.248	-12.762
1612	1.612	-14.861	-18.645	-11.552	41.344	-26.656	-159.679	-18.454	-21.149
1613	1.613	-16.998	-35.666	-10.228	111.465	-29.716	-438.541	-13.059	-18.105
1614	1.614	-15.077	-26.387	6.775	-78.542	-4.127	-250.572	-8.107	-17.175
1615	1.615	-20.324	-29.166	13.725	-103.184	12.946	-11.777	-21.848	-11.198
1616	1.616	-18.802	-42.036	15.856	-125.142	3.682	19.387	-34.43	-5.617
1617	1.617	-17.478	-7.096	10.059	-60.151	6.432	-8.468	-38.291	-3.714
1618	1.618	-16.354	18.025	-2.112	-1.065	-1.066	17.058	-35.179	-8.393
1619	1.619	-15.231	-4.896	-16.402	-17.178	-12.628	40.14	-32.29	-7.855
1620	1.62	-18.369	-9.043	-6.688	-63.79	-27.473	61.101	-29.731	-11.389
1621	1.621	-15.508	2.16	-11.879	9.463	-25.494	3.359	-22.229	-10.071
1622	1.622	-16.33	-7.915	-10.31	23.65	-27.196	-49.085	-5.981	-9.721
1623	1.623	-14.071	-36.239	2.676	-106.904	-12.842	-96.59	-8.162	-10.907
1624	1.624	-12.196	-25.085	-6.006	-54.067	12.334	-24.282	-10.073	-8.211
1625	1.625	-14.19	-15.109	-13.915	-69.749	22.402	-11.076	2.173	-3.396
1626	1.626	-13.667	-5.923	-26.861	-55.434	0.542	167.903	0.704	-11.347
1627	1.627	-16.247	-14.239	-35.549	-15.912	-24.991	295.986	-9.157	-10.396
1628	1.628	-14.966	-21.712	-24.477	19.862	-28.259	272.703	-12.591	-7.508
1629	1.629	-12.126	-33.255	-17.265	30.734	-25.117	-2.781	-20.862	-6.755
1630	1.63	-14.898	-35.291	-13.53	20.816	-16.751	-115.56	-17.926	-18.961
1631	1.631	-14.582	-17.724	-31.465	83.386	-19.217	-81.621	-32.784	-20.709
1632	1.632	-18.144	-1.324	-33.936	172.963	-12.217	-112.607	-51.958	-12.786
1633	1.633	-19.57	9.438	-22.278	184.627	-1.559	-140.69	-59.692	0.163
1634	1.634	-23.705	19.207	-20.105	130.184	4.252	-115.173	-71.755	-5.062
1635	1.635	-23.397	10.593	-10.395	21.373	9.489	-45.442	-74.282	-6.607
1636	1.636	-23.087	-13.13	-5.106	7.118	14.119	18.15	-68.703	0.556
1637	1.637	-28.965	-50.761	-0.383	-111.09	-7.581	-39.534	-42.599	-8.334
1638	1.638	-24.979	-45.631	-7.456	-158.381	-29.448	-56.894	13.653	-7.154
1639	1.639	-24.481	-41.098	-6.212	-85.841	-49.164	-9.205	70.073	-12.356
1640	1.64	-29.199	-3.487	-7.3	-72.478	-41.593	-23.431	32.675	-13.298
1641	1.641	-25.213	11.67	-6.272	-60.614	-15.822	95.081	65.782	-10.753
1642	1.642	-19.483	-1.828	-17.046	-71.642	-5.7	-16.188	95.809	-11.506
1643	1.643	-15.509	-14.159	-12.735	-101.637	10.026	-30.567	79.062	-10.909
1644	1.644	-15.016	-25.347	-16.351	-21.353	7.334	-17.462	13.188	-10.298
1645	1.645	-19.739	-21.978	-15.12	-10.845	-10.451	65.848	4.056	-1.367
1646	1.646	-10.904	-12.617	-16.03	-20.942	-17.368	54.898	-20.54	5.059
1647	1.647	-9.816	-15.252	-9.187	-12.013	-10.934	44.824	-28.145	1.616
1648	1.648	-8.719	-12.685	-8.33	-52.496	-12.854	53.564	-21.707	-10.151
1649	1.649	-11.877	-5.674	-10.57	29.212	-14.585	29.086	-15.674	-14.755
1650	1.65	-10.964	-12.041	-12.424	61.796	-9.935	-22.568	-10.132	-18.961
1651	1.651	-5.018	-10.075	-10.418	111.109	-14.187	10.941	-5.079	-22.587
1652	1.652	-2.749	-11.78	-10.935	102.156	2.847	16.98	-27.941	-26.026
1653	1.653	-7.629	-10.188	-14.352	45.16	-4.103	22.401	-48.667	-20.753
1654	1.654	-7.093	-0.039	-11.965	22.928	-10.44	-53.398	-37.46	-19.737
1655	1.655	-5.38	1.217	-9.004	-78.009	7.011	-85.909	-6.454	-23.944
1656	1.656	-8.891	19.342	-7.008	-121.341	23.29	-56.225	6.022	-18.278
1657	1.657	-9.3	16.942	-11.206	-29.363	-4.373	-11.382	-35.539	-21.693
1658	1.658	-10.466	-17.985	-10.743	78.034	-23.112	45.671	-30.262	-19.687
1659	1.659	-6.793	-12.864	-11.068	179.121	-13.056	38.404	4.826	-14.195
1660	1.66	-12.215	-17.263	-11.402	297.715	-22.366	112.43	27.635	-12.185
1661	1.661	-8.747	-54.774	-7.67	250.089	-19.676	-15.797	48.353	-19.472
1662	1.662	-8.162	-69.825	-14.976	91.045	-22.189	-173.36	89.959	-18.438
1663	1.663	-7.571	-56.24	-11.835	-14.838	-19.87	-152.446	95.329	-14.117
1664	1.664	-7.173	-2.003	-12.761	-110.983	-9.224	-56.586	60.062	-11.721
1665	1.665	-6.767	20.115	-15.226	-233.642	-3.412	-109.098	0.345	-6.815
1666	1.666	-6.365	13.596	-15.957	-345.071	-15.612	-156.528	-56.812	-8.68
1667	1.667	-5.958	-4.551	-16.499	-244.184	-17.192	-26.293	-49.711	-8.028
1668	1.668	-11.741	45.454	-15.895	-178.453	-12.961	-8.727	-29.88	-4.468
1669	1.669	-12.488	25.602	-18.791	-23.253	-9.306	7.301	-48.083	-4.009
1670	1.67	-15.946	-29.3	-15.314	-213.918	-8.159	21.806	-75.712	-8.777
1671	1.671	-12.624	-36.613	-14.928	-239.551	-7.213	8.809	-110.827	-4.06
1672	1.672	-6.008	-3.087	-12.806	-76.826	7.458	-2.908	-170.329	-6.887
1673	1.673	-10.22	-9.051	-17.265	-13.37	18.05	7.952	-194.582	-11.649
1674	1.674	-14.229	-14.456	-11.849	5.672	16.094	17.783	-172.381	-8.291
1675	1.675	-16.099	-9.384	-11.278	-11.784	3.913	26.71	-125.429	-13.637
1676	1.676	-16.613	-41.27	-10.707	4.035	-0.72	18.632	-131.326	-12.983
1677	1.677	-12.484	-61.943	-16.152	18.334	-2.083	11.461	-125.882	-10.982
1678	1.678	-20.347	-35.608	-14.244	84.133	-16.455	18.263	-50.244	-6.849
1679	1.679	-16.791	-38.888	-12.318	48.546	-10.71	12.395	112.553	-13.742
1680	1.68	-15.745	-60.752	-8.254	16.059	-16.013	6.838	135.873	-12.706
1681	1.681	-12.761	-41.007	-8.639	45.67	-1.777	1.592	114.928	-8.381
1682	1.682	-15.195	-2.469	-16.008	126.403	3.938	-3.012	249.816	-4.242
1683	1.683	-19.177	25.224	-10.788	93.953	-1.351	0.913	372.502	-7.627
1684	1.684	-11.155	0.096	-7.874	103.817	-12.419	-10.431	261.405	-6.937
1685	1.685	-14.163	-4.321	-13.868	23.006	9.227	-41.464	131.546	-7.423
1686	1.686	-18.905	-25.008	-13.077	11.946	12.337	-45.513	114.295	-10.821
1687	1.687	-16.281	-28.69	-16.548	-17.905	-13.2	-34.199	98.525	-10.363
1688	1.688	-16.958	-18.663	-13.244	-9.332	-30.271	-30.894	-31.403	-12.461
1689	1.689	-20.339	-3.022	-10.34	-66.53	-33.41	-27.792	-118.674	-13.598
1690	1.69	-16.947	-11.359	-10.727	-29.71	-30.741	-2.175	-134.326	-15.489
1691	1.691	-15.111	-8.832	-15.182	57.638	-38.303	42.589	-91.007	-11.952
1692	1.692	-7.077	-6.495	-8.602	45.726	-22.044	60.908	-77.644	-8.608
1693	1.693	-10.449	-4.379	-7.844	78.129	1.385	55.47	-113.044	-11.47
1694	1.694	-15.567	-14.09	-10.175	87.883	-1.674	50.378	-102.033	-5.442
1695	1.695	-24.356	-12.393	-2.252	25.338	-21.375	0.018	-52.561	-9.673
1696	1.696	-18.24	-17.079	-9.615	-31.59	-23.872	-6.53	10.071	-10.411
1697	1.697	-21.206	-1.258	-10.591	-142.711	-2.755	-24.717	-46.731	-6.895
1698	1.698	-20.103	0.815	-8.077	-222.274	-5.427	-19.32	-128.111	-11.511
1699	1.699	-22.496	10.438	-10.405	-179.167	-7.927	-44.503	-117.166	-20.388
1700	1.7	-16.76	1.683	-12.342	-60.713	-10.268	-40.096	-87.448	-19.199
1701	1.701	-18.58	-22.177	-10.418	-13.077	-12.406	-36.118	-78.427	-10.845
1702	1.702	-21.757	-18.936	-13.331	1.285	-14.337	-24.942	-53.927	-13.906
1703	1.703	-16.246	-9.683	-12.959	67.085	-26.493	-7.949	-16.875	-12.916
1704	1.704	-16.741	-18.006	-15.3	78.814	-15.442	-4.9	-23.377	-12.131
1705	1.705	-18.596	-41.251	-17.443	89.539	0.459	-13.329	-29.285	-12.904
1706	1.706	-21.423	-38.18	-13.78	79.459	6.876	-31.241	54.039	-17.743
1707	1.707	-20.972	-29.859	-17.084	16.73	-10.533	-24.327	209.356	-14.433
1708	1.708	-17.614	-17.071	-14.199	-56.735	10.546	-22.202	103.569	-18.472
1709	1.709	-18.733	-0.817	-10.537	-125.854	18.837	-0.861	-31.049	-11.478
1710	1.71	-15.984	1.297	-13.842	-27.309	6.033	1.88	-83.401	-10.472
1711	1.711	-19.449	3.201	-11.724	12.266	-29.047	-10.81	-67.435	-12.941
1712	1.712	-16.523	-9.089	-12.891	24.036	-34.115	-27.118	-24.184	-15.221
1713	1.713	-12.811	-26.606	-10.973	-8.688	-29.686	-33.674	-10.913	-17.134
1714	1.714	-13.174	-19.664	-11.18	0.874	-8.984	-24.111	48.768	-9.766
1715	1.715	-8.309	-21.783	-7.898	-8.383	9.785	-22.354	146.518	-6.837
1716	1.716	-7.687	-12.064	-10.807	-16.924	13.08	-11.333	106.984	-6.029
1717	1.717	-4.758	-10.358	-11.199	-9.981	3.771	-9.995	-24.346	-11.597
1718	1.718	-5.129	-5.862	-10.813	-16.794	-10.403	-8.712	-76.896	-12.134
1719	1.719	-1.83	-13.157	-11.589	-10.904	-23.222	-24.258	-92.845	-11.529
1720	1.72	-6.671	-4.421	-10.236	-5.421	-20.93	-9.228	-107.259	-15.59
1721	1.721	-6.101	-5.741	-11.002	-0.467	-1.788	-3.282	-67.889	-16.934
1722	1.722	-12.698	-11.076	-10.415	-14.042	10.969	9.035	-56.205	-15.575
1723	1.723	-15.235	-13.978	-8.855	-26.277	-5.276	29.852	-45.505	-9.771
1724	1.724	-19.335	-23.589	-11.945	-37.289	-15.886	27.249	-16.021	-12.101
1725	1.725	-17.448	-19.805	-18.512	-27.012	-13.947	4.132	10.616	-11.499
1726	1.726	-12.859	-6.558	-11.727	-29.921	-15.719	-5.062	67.501	-10.91
1727	1.727	-16.985	-1.378	-12.493	-15.619	1.641	-7.692	89.564	-13.783
1728	1.728	-14.537	-6.252	-14.811	-17.983	8.515	-20.409	15.658	-15.095
1729	1.729	-14.226	-10.73	-15.388	-24.76	23.322	-27.324	-33.596	-10.632
1730	1.73	-17.201	-12.216	-13.443	-22.502	29.068	-25.164	-60.092	-18.397
1731	1.731	-14.562	-16.037	-10.529	-20.48	23.765	-23.204	-84.313	-21.52
1732	1.732	-15.014	-4.398	-16.328	-15.163	-0.12	-28.412	-62.17	-30.465
1733	1.733	-17.979	-15.591	-17.102	2.384	-17.214	-29.952	-42.102	-27.046
1734	1.734	-17.654	-20.077	-9.156	4.768	-20.34	-19.878	-35.967	-17.396
1735	1.735	-19.641	-24.02	-12.243	-1.578	-51.501	-18.723	2.682	-10.996
1736	1.736	-24.539	-23.1	-7.402	0.309	-39.13	-29.589	68.055	2.177
1737	1.737	-15.118	-20.149	-9.909	-1.485	-12.827	-7.935	58.874	21.513
1738	1.738	-14.017	-11.229	-7.581	-25.364	-22.931	-4.84	17.911	18.939
1739	1.739	-10.593	-19.291	-9.503	-63.159	-26.07	-18.956	24.828	-6.855
1740	1.74	-7.561	-13.856	-8.914	-38.095	-28.807	-16.43	17.755	-16.934
1741	1.741	-8.592	-12.645	-14.321	-24.608	-16.057	-0.146	-13.095	-13.818
1742	1.742	-14.653	-8.214	-9.479	-12.208	-13.765	23.322	-18.899	-5.433
1743	1.743	-10.638	-3.961	-12.757	-8.55	-24.428	39.05	-24.278	2.195
1744	1.744	-17.29	-7.242	-12.168	-5.27	-26.372	24.934	-38.167	-0.081
1745	1.745	-23.384	-9.036	-13.521	-2.194	-21.139	7.109	-42.532	-6.416
1746	1.746	-29.101	0.002	-13.904	-4.994	-22.702	0.082	-31.532	-4.508
1747	1.747	-31.139	-1.009	-13.519	-7.647	-24.081	-2.116	-28.404	-9.872
1748	1.748	-21.18	-6.849	-11.589	-10.168	-4.557	-7.985	-25.517	-17.887
1749	1.749	-25.537	-11.901	-16.628	-3.996	20.987	-20.224	-17.446	-22.205
1750	1.75	-19.257	-12.676	-9.287	-6.045	10.957	-21.827	-20.161	-25.943
1751	1.751	-15.875	-18.46	-10.268	-4.283	-4.693	-23.219	-13.347	-24.833
1752	1.752	-4.184	-30.467	-7.758	-5.762	-18.812	-26.933	-7.077	-13.062
1753	1.753	-8.934	-53.066	-8.555	-1.434	-11.2	-16.118	-9.085	1.249
1754	1.754	-10.396	-24.581	-10.514	2.369	-22.719	-14.766	-7.371	7.045
1755	1.755	-11.663	-20.738	-9.94	13.334	-7.752	-18.449	0.531	1.795
1756	1.756	-10.615	-30.649	-9.378	9.169	13.597	-21.946	-0.842	-12.558
1757	1.757	-18.091	-46.193	-10.751	5.547	5.345	-18.876	-7.194	-18.395
1758	1.758	-3.485	-48.822	-13.094	2.058	2.917	-25.667	-8.226	-16.673
1759	1.759	-5.727	-25.552	-13.505	-14.049	10.005	-19.683	-0.874	-21.354
1760	1.76	-0.034	-9.919	-16.235	-25.734	16.507	-22.008	-0.047	-25.629
1761	1.761	-8.846	21.133	-16.645	-10.807	3.042	-11.164	-2.731	-24.48
1762	1.762	-23.266	17.024	-11.829	-12.678	-9.1	-3.241	-10.216	-6.489
1763	1.763	-17.564	-24.516	-12.451	-7.383	-16.993	3.896	-5.463	1.056
1764	1.764	-22.892	-7.983	-15.78	-11.973	-9.755	-10.454	-9.779	-10.539
1765	1.765	-37.319	-23.033	-17.564	-1.861	-13.34	-8.532	-5.725	-16.908
1766	1.766	-23.87	27.274	-16.248	-8.209	-2.418	-10.293	5.157	-26.573
1767	1.767	-18.746	87.785	-17.646	-7.01	16.412	-11.864	3.57	-24.853
1768	1.768	-20.388	79.639	-13.635	-10.067	13.944	-7.625	-0.847	-7.465
1769	1.769	-13.32	57.669	-14.073	-16.799	-2.278	-1.255	-2.192	4.134
1770	1.77	-12.233	-2.851	-16.455	-12.497	-12.897	-12.124	-1.196	-10.776
1771	1.771	-8.825	-43.41	-13.618	-21.349	-14.807	-16.397	-4.429	-4.983
1772	1.772	-5.805	-95.006	-14.851	-17.817	-26.949	-17.578	-9.343	-6.742
1773	1.773	-2.981	-128.442	-12.214	-18.741	-37.915	-11.601	-5.148	-8.321
1774	1.774	-2.287	-134.409	-13.056	-13.869	-16.197	-12.593	-4.419	-30.012
1775	1.775	-3.144	-84.445	-11.201	-13.05	-0.487	-7.791	0.416	-20.745
1776	1.776	-3.789	16.415	-8.761	-0.796	13.69	-10.373	-4.213	-34.898
1777	1.777	-1.914	146.482	-9.61	11.468	31.54	-4.833	-5.905	-37.432
1778	1.778	-6.018	129.112	-8.322	0.541	15.321	-5.488	-11.672	-7.074
1779	1.779	-10.876	176.7	-12.632	-3.632	-12.331	-2.283	-15.777	13.614
1780	1.78	-14.175	133.446	-10.956	-9.94	-1.095	-7.782	-7.92	9.898
1781	1.781	-19.608	-11.447	-9.661	-8.711	8.966	-9.798	-2.767	19.921
1782	1.782	-24.469	7.566	-10.11	-9.591	-6.718	-9.281	-9.603	29.168
1783	1.783	-26.433	59.842	-15.983	-10.478	-37.895	-11.086	-8.849	-13.447
1784	1.784	-28.19	43.758	-11.985	-14.643	-58.651	-7.65	-14.448	-43.872
1785	1.785	-23.358	0.359	-12.625	-16.872	-24.655	-9.026	-12.491	-38.473
1786	1.786	-23.943	-92.002	-15.996	-26.283	-20.293	-11.952	-17.091	-13.34
1787	1.787	-22.201	-199.658	-15.489	-25.057	-16.323	-13.145	-14.106	18.58
1788	1.788	-22.575	-329.928	-18.086	-28.484	-20.071	-16.631	-17.538	6.202
1789	1.789	-19.245	-207.627	-11.781	-25.361	-23.485	-10.038	-10.189	-27.865
1790	1.79	-17.067	-191.946	-16.118	-14.517	-14.283	-7.148	-9.213	-50.756
1791	1.791	-16.619	-91.091	-12.144	-15.841	-6.001	-4.636	-14.037	-71.539
1792	1.792	-22.354	-78.053	-14.168	-9.418	1.532	-10.275	-11.544	-67.919
1793	1.793	-7.191	-65.959	-12.314	-8.214	8.477	0.494	-15.631	-30.245
1794	1.794	3.535	-6.453	-10.671	-11.267	-10.714	5.072	-13.715	-25.294
1795	1.795	2.264	4.248	-9.412	-10.257	-4.167	-10.266	-18.374	34.238
1796	1.796	1.199	-5.824	-12.02	-9.823	3.343	-8.963	-17.811	107.495
1797	1.797	-2.186	2.898	-12.505	-14.046	14.913	-23.334	-12.982	38.327
1798	1.798	-7.314	-5.361	-9.69	-13.248	-8.544	-25.322	-15.302	7.091
1799	1.799	-4.31	-12.806	-9.382	-15.163	-36.806	-27.133	-18.578	-1.915
1800	1.8	-6.735	-32.848	-12.175	-11.859	-25.566	-25.677	-10.818	-10.161
1801	1.801	-1.033	-14.843	-17.09	-12.439	-8.554	-12.805	-16.03	-17.625
1802	1.802	-11.78	-42.808	-6.324	-4.51	-49.449	-11.146	-18.91	-37.669
1803	1.803	-7.031	-17.963	-7.938	-15.369	-65.981	-12.756	-21.413	-31.785
1804	1.804	-11.186	32.034	-23.876	-25.459	-20.573	-8.559	-17.336	-15.445
1805	1.805	-7.412	25.216	-13.301	-8.459	-2.453	-9.819	-28.164	-10.524
1806	1.806	-3.835	43.163	-11.428	-6.166	-7.915	-8.751	-13.829	-15.093
1807	1.807	-19.798	81.62	-13.234	-12.594	-33.084	-7.826	-11.872	-19.271
1808	1.808	-8.098	96.463	-8.649	-26.2	-37.542	-6.895	-17.089	-8.159
1809	1.809	-10.133	146.526	-10.066	-24.524	-25.148	-2.651	-6.061	-18.309
1810	1.81	-15.848	152.905	-13.805	-13.575	-6.377	-13.332	-7.433	-21.499
1811	1.811	-20.992	61.211	-12.707	-15.026	-3.111	-9.137	-6.292	-24.304
1812	1.812	-12.993	-57.366	-0.954	-13.954	6.118	-10.361	-2.836	-26.938
1813	1.813	-11.584	-73.326	-5.642	-24.89	-13.679	-6.918	-10.223	-38.677
1814	1.814	-10.371	-30.283	-7.035	-9.115	-6.175	-10.051	-11.223	-28.153
1815	1.815	-13.815	9.09	-10.746	-7.091	10.024	-3.333	-7.002	-18.619
1816	1.816	-12.826	44.602	-11.937	-9.118	24.884	4.548	3.615	7.556
1817	1.817	-17.632	-9.59	-6.736	-3.987	15.168	-2.841	-0.662	3.726
1818	1.818	-18.369	-98.414	-11.592	-8.728	9.94	-7.708	-4.361	-13.436
1819	1.819	-30.531	-62.863	-7.347	-4.564	5.282	-8.491	-7.88	-16.649
1820	1.82	-28.754	-73.736	-5.024	-5.827	6.599	-10.807	-15.268	-14.048
1821	1.821	-24.076	-63.937	-4.441	-2.444	-2.355	-7.329	-12.396	-11.644
1822	1.822	-22.684	-37.38	-7.728	-9.899	-10.746	-2.707	0.727	-0.131
1823	1.823	-18.963	-29.452	-13.138	-7.094	-7.727	2.695	2.62	-10.874
1824	1.824	-15.448	-36.998	-8.284	-18.605	-8.765	-3.895	-6.132	-9.052
1825	1.825	-22.773	-30.539	-16.974	-17.138	-18.456	-4.685	-4.638	-7.436
1826	1.826	-17.903	-12.469	-13.469	-21.47	-14.749	-10.298	-3.33	-15.459
1827	1.827	-31.027	-40.196	-20.797	-30.43	3.303	-12.22	0.302	-11.293
1828	1.828	-36.795	5.412	-31.602	-12.481	10.929	-12.776	-3.226	-17.761
1829	1.829	-35.019	48.11	-18.607	-10.029	17.95	-16.799	-6.371	0.173
1830	1.83	-23.959	53.707	-20.318	1.51	15.832	-10.943	-19.192	-7.415
1831	1.831	-8.067	38.655	-15.64	-13.469	2.277	-19.803	-24.467	-9.772
1832	1.832	-1.671	42.985	-14.243	-3.879	-13.583	-18.619	-22.963	-16.202
1833	1.833	-11.345	46.983	-15.363	-5.699	-2.907	-25.965	-21.642	-10.449
1834	1.834	-13.091	43.388	-14.161	-10.426	6.813	-32.726	-15.281	-19.228
1835	1.835	-11.549	19.611	-0.174	-3.331	5.11	-23.015	-4.462	-11.387
1836	1.836	-12.905	10.316	-5.931	-2.229	19.492	-19.299	-0.222	-15.727
1837	1.837	-11.737	-20.883	-4.134	-3.442	13.733	-22.748	-1.411	-24.69
1838	1.838	-27.407	-33.348	-5.618	-0.393	40.101	-30.059	2.047	-21.249
1839	1.839	-25.269	-52.174	-9.81	-7.202	-1.462	-15.319	-11.917	-5.24
1840	1.84	-27.188	-62.136	-3.348	-4.706	-40.132	-17.382	-25.488	1.666
1841	1.841	-28.917	-90.247	-9.268	-0.644	-45.111	11.71	-16.785	-13.3
1842	1.842	-24.261	-93.674	-12.279	-2.575	-31.473	49.32	-15.244	-3.682
1843	1.843	-25.621	-76.339	-1.36	-7.207	-27.313	34.284	-16.594	8.481
1844	1.844	-24.449	-41.501	-5.536	-10.096	-23.541	-6.871	-22.979	-5.824
1845	1.845	-30.438	9.219	-9.123	-18.022	-13.411	-23.25	-12.124	-3.861
1846	1.846	-25.213	-10.305	-5.55	-14.536	-10.249	-28.226	-4.947	-15.973
1847	1.847	-16.316	-52.495	-12.82	-13.566	-12.882	-23.71	-8.596	-20.511
1848	1.848	-5.49	-79.841	-17.57	-16.471	-25.57	-11.273	-12.051	-4.6
1849	1.849	1.658	-54.391	-14.966	-12.207	-27.818	0.03	-8.921	1.816
1850	1.85	8.027	14.563	-12.555	-8.127	-12.851	3.387	-5.982	-7.842
1851	1.851	6.842	83.882	-17.313	-8.683	4.645	-5.849	-8.453	-6.097
1852	1.852	-0.536	75.218	-17.814	-4.012	7.047	-19.9	0.49	4.956
1853	1.853	-5.402	50.995	-13.662	-4.552	0.711	-7.034	-5.462	3.627
1854	1.854	-4.645	-0.507	-13.188	-8.009	-8.921	23.434	-4.45	0.005
1855	1.855	-5.434	6.314	-16.4	-9.338	-21.033	11.138	-7.29	-5.902
1856	1.856	-12.03	0.64	-11.476	-12.193	-31.949	-30.392	-18.65	-21.88
1857	1.857	-7.786	-4.391	-14.683	-8.461	-39.012	-24.885	-13.935	-24.163
1858	1.858	-5.494	0.995	-10.535	-11.702	-47.849	-39.896	-6.697	-39.024
1859	1.859	-8.988	-21.586	-9.092	-13.799	-29.786	-7.888	5.178	-29.306
1860	1.86	-3.004	-42.076	-7.655	-10.09	-6.489	12.897	0.613	-24.047
1861	1.861	-0.701	-30.681	-14.155	-6.756	9.268	16.64	-0.666	-0.2
1862	1.862	-7.31	-68.404	-13.107	-3.799	-4.787	-0.326	-6.977	16.895
1863	1.863	-3.068	-63.509	-15.53	-7.418	-17.479	-3.358	-5.731	7.663
1864	1.864	-0.751	-40.791	-16.223	-5.998	3.655	-0.58	-8.749	10.443
1865	1.865	1.182	-44.843	-15.569	-11.732	-10.43	-3.032	-15.45	3.017
1866	1.866	-0.753	-71.097	-14.921	-17.257	-2.844	-19.219	-16.154	0.817
1867	1.867	-4.815	-33.274	-15.436	-15.238	-19.068	-21.276	-16.852	-13.94
1868	1.868	-6.174	1.975	-12.855	-19.805	-12.666	-30.9	-11.937	-11.895
1869	1.869	-10.628	-39.288	-19.186	-15.67	-2.971	-32.597	-15.148	-13.534
1870	1.87	-12.382	-44.811	-16.608	-12.116	2.278	-24.614	-16.809	-21.372
1871	1.871	-19.349	10.723	-10.947	-16.509	16.619	-8.689	-14.222	-25.5
1872	1.872	-26.113	32.817	-12.83	-12.381	14.692	-10.765	-12.794	-24.214
1873	1.873	-18.168	26.267	-13.368	-14.838	5.988	-8.784	-8.639	-10.914
1874	1.874	-21.254	-4.139	-12.743	-18.058	-17.833	-3.52	-0.615	-12.514
1875	1.875	-28.013	56.942	-10.185	-19.157	-34.888	-11.428	-6.545	-29.779
1876	1.876	-34.01	65.198	-10.537	-21.799	-38.044	-21.465	-11.707	-27.335
1877	1.877	-34.771	-16.183	-13.398	-19.03	-40.814	-22.622	-12.615	-25.108
1878	1.878	-35.348	-48.641	-8.132	-16.068	-28.092	-30.933	-11.776	-11.415
1879	1.879	-32.049	-78.212	-10.042	-9.994	-7.042	-29.945	-12.488	-16.46
1880	1.88	-27.963	-15.64	-9.423	-9.15	18.452	-21.032	-2.949	-24.265
1881	1.881	-20.001	8.765	-13.451	-0.165	8.324	-3.026	-4.063	-11.261
1882	1.882	-16.474	-13.257	-10.89	-6.096	-20.007	9.747	-17.175	-2.472
1883	1.883	-11.211	-87.169	-12.204	-2.919	-38.863	2.795	-18.863	-19.76
1884	1.884	-10.214	-37.85	-15.069	-15.613	-28.858	-12.097	-23.444	-12.628
1885	1.885	-10.955	-28.937	-9.804	-17.281	-7.023	-14.029	-16.215	-6.093
1886	1.886	-18.274	-37.034	-14.594	-21.854	12.67	-8.762	-7.235	-0.144
1887	1.887	-15.344	-29.651	-17.852	-14.637	15.145	-13.374	-3.681	5.23
1888	1.888	-17.835	-63.223	-16.079	-18.26	12.77	-3.301	-0.51	0.648
1889	1.889	-20.158	-20.797	-15.668	-19.365	19.122	-22.843	0.534	-15.181
1890	1.89	-16.651	6.803	-18.939	-18.35	9.361	-14.486	-12.565	-17.221
1891	1.891	-14.707	21.875	-16.793	-17.336	-17.091	-11.949	-10.582	-19.023
1892	1.892	-6.948	-1.06	-11.563	-14.793	-13.538	-9.574	-15.755	-20.651
1893	1.893	-12.153	-47.042	-9.621	-10.709	-10.345	-7.396	-11.058	-15.925
1894	1.894	-9.233	-4.51	-14.253	-5.864	-1.139	-9.307	-18.171	-14.467
1895	1.895	-8.442	-9.889	-11.348	1.49	1.503	-7.572	-14.451	-15.483
1896	1.896	-10.755	-4.821	-8.834	2.463	-6.1	-12.234	-17.887	0.325
1897	1.897	-12.686	36.371	-12.116	3.243	-8.462	-7.998	-10.478	-14.486
1898	1.898	-18.671	41.705	-9.217	-2.375	-19.148	-25.045	-11.394	-27.939
1899	1.899	-14.581	46.668	-9.615	-8.972	-25.006	-8.801	-12.118	-19.139
1900	1.9	-12.627	33.143	-6.139	-11.491	-19.83	6.078	-9.753	-8.014
1901	1.901	-12.023	20.837	-9.042	-9.186	-5.554	-3.601	-7.77	-20.885
1902	1.902	-17.431	47.277	-8.665	-14.055	-7.51	-15.81	-11.021	-26.019
1903	1.903	-22.271	37.281	-11.38	-8.079	-5.79	-7.928	-6.911	-30.595
1904	1.904	-24.214	-9.766	-14.867	-10.436	2.124	-9.327	-14.812	-34.815
1905	1.905	-18.796	-97.341	-11.585	-12.408	-16.676	-2.948	-13.62	-15.199
1906	1.906	-18.218	-133.037	-8.686	-14.365	-9.166	-11.289	-8.372	21.835
1907	1.907	-13.571	-78.956	-11.402	-12.637	-2.231	-8.258	-11.263	16.91
1908	1.908	-18.981	-10.01	-13.339	-4.734	-4.384	-3.466	-6.991	21.476
1909	1.909	-15.493	16.576	-11.213	-1.333	-2.465	-4.294	-6.201	17.482
1910	1.91	-13.565	8.333	-12.565	-2.323	-0.719	-6.641	-5.596	6.297
1911	1.911	-6.99	30.283	-13.341	-11.23	0.856	-3.169	-6.158	-10.739
1912	1.912	-11.245	50.13	-17.024	-12.431	-9.169	-7.829	-11.567	-1.393
1913	1.913	-16.858	19.598	-12.18	-22.141	2.656	-10.76	-12.144	-15.423
1914	1.914	-16.28	-52.727	-10.247	-13.181	-1.971	-11.181	-7.499	-38.553
1915	1.915	-18.227	-62.728	-10.823	-24.004	2.312	-12.571	-3.438	-22.804
1916	1.916	-16.5	-53.948	-11.206	-19.765	3.481	-12.221	-3.831	-20.038
1917	1.917	-11.69	-45.919	-9.846	-10.896	-4.824	-6.269	-11.197	3.241
1918	1.918	-11.15	-38.592	-7.712	-9.757	-20.885	-7.087	-16.434	-5.961
1919	1.919	-8.284	48.88	-13.694	-8.806	-32.484	-12.752	-19.339	-3.156
1920	1.92	-13.162	-34.588	-4.005	-2.05	-30.35	-20.734	-13.347	-26.279
1921	1.921	-12.627	-45.527	-10.379	-8.056	-28.397	-15.54	-12.581	-16.91
1922	1.922	-9.778	-15.915	-9.207	-12.149	-30.108	-8.785	-16.068	-19.604
1923	1.923	-6.356	28.868	-16.551	-18.787	-9.366	-4.539	-15.485	-27.173
1924	1.924	-6.802	-93.161	-11.697	-19.67	-6.63	-3.763	-6.58	-29.497
1925	1.925	-2.794	-75.705	-14.199	-19.063	11.181	-8.599	-2.89	-1.848
1926	1.926	-8.653	-28.02	-16.508	-14.352	8.849	1.467	-1.729	9.342
1927	1.927	-9.476	-13.655	-19.978	-16.28	6.712	-8.613	-6.962	-28.388
1928	1.928	-14.355	25.809	-12.609	-14.441	-2.975	-17.533	-9.873	-53.493
1929	1.929	-17.684	13.971	-11.628	-9.562	-1.221	-11.548	-9.103	6.195
1930	1.93	-12.291	24.75	-10.842	-14.197	-2.733	-6.311	-9.88	63.165
1931	1.931	-14.241	-24.611	-16.444	-15.974	-9.843	-7.252	-11.817	11.544
1932	1.932	-9.605	-15.713	-11.598	-19.451	-16.194	-18.639	-12.397	-35.263
1933	1.933	-13.674	8.67	-11.007	-19.851	-27.018	-17.061	-16.474	-53.403
1934	1.934	-19.482	-43.059	-13.901	-19.464	-37.083	-12.785	-13.005	-36.924
1935	1.935	-20.258	-76.541	-13.502	-13.464	-25.264	-32.323	-12.636	-21.79
1936	1.936	-15.423	-70.533	-8.067	-3.772	-20.589	-18.196	-6.832	-26.158
1937	1.937	-14.849	12.699	-9.992	-7.455	-16.283	-0.385	-14.185	36.474
1938	1.938	-5.949	48.31	-9.396	-10.943	-17.402	-2.692	-15.152	45.539
1939	1.939	-22.981	-27.573	-11.125	-11.925	-9.047	-17.574	-14.377	5.089
1940	1.94	-11.371	-57.166	-8.589	-10.953	7.044	-7.898	-10.307	-31.736
1941	1.941	-17.753	5.329	-6.246	2.21	4.733	-16.608	-6.832	-25.139
1942	1.942	-15.812	29.624	-12.805	0.284	-1.669	0.805	-6.265	5.184
1943	1.943	-14.054	-7.369	-11.815	2.035	-3.613	-6.157	-4.535	-11.273
1944	1.944	-12.493	-40.762	-9.275	0.505	-8.841	-16.792	-5.895	-56.771
1945	1.945	-11.128	1.954	-11.578	-12.436	-7.288	-18.713	-3.585	-38.533
1946	1.946	-4.731	29.771	-18.14	-10.658	-14.442	-13.481	-7.65	-10.767
1947	1.947	-10.735	34.92	-13.865	-2.698	-10.774	-11.942	-10.175	-15.669
1948	1.948	-15.964	3.067	-11.537	1.55	-7.306	-4.777	-13.463	-2.026
1949	1.949	-11.137	-42.778	-10.947	-10.292	-4.246	7.02	-6.88	-6.136
1950	1.95	-19.084	-36.745	-15.593	0.697	4.624	-13.688	-11.725	-17.364
1951	1.951	-15.991	-31.312	-10.176	4.904	-3.721	-10.96	-9.21	-14.063
1952	1.952	-16.946	-16.194	-13.665	-4.032	-4.706	6.868	-11.538	7.782
1953	1.953	-19.466	15.787	-11.744	-0.625	-11.494	4.569	-9.616	21.914
1954	1.954	-26.824	28.217	-7.69	-8.088	-10.742	-10.319	-9.052	-16.61
1955	1.955	-25.861	9.411	-13.514	-22.912	-8.436	-16.121	-8.493	-21.986
1956	1.956	-33.791	12.599	-7.925	-29.394	-13.305	-7.425	-8.899	-57.169
1957	1.957	-32.825	28.193	-14.523	-12.023	-15.277	-15.384	-7.553	-52.681
1958	1.958	-26.044	2.638	-10.292	23.064	-17.046	-14.036	-6.4	-15.075
1959	1.959	-18.101	-21.109	-14.389	-32.45	-11.275	-10.332	-10.083	20.231
1960	1.96	-17.119	-30.288	-10.937	-39.77	-8.99	-9.16	-12.406	52.224
1961	1.961	-21.946	-32.842	-12.91	-6.278	-8.444	-10.123	-9.508	6.359
1962	1.962	-24.447	0.723	-19.526	-12.298	-6.558	-14.956	-12.227	-24.002
1963	1.963	-18.826	5.215	-13.567	-84.496	-12.038	-12.449	-9.523	-29.413
1964	1.964	-10.886	17.549	-17.664	-35.172	-2.607	-10.154	-11.081	-14.401
1965	1.965	-9.91	6.175	-14.208	-8.473	-1.506	-10.77	-13.798	-10.078
1966	1.966	-3.132	-24.973	-13.666	-0.392	-5.043	-12.739	-7.996	-14.184
1967	1.967	-0.609	-45.785	-11.978	-7.812	-4.145	-12.186	-8.775	-48.271
1968	1.968	-7.948	-34.526	-19.967	-14.466	-7.121	-7.363	-12.27	-43.793
1969	1.969	-8.906	-17.41	-16.521	-8.528	4.217	-6.821	-10.35	-39.714
1970	1.97	-6.386	17.139	-13.475	-14.012	-6.897	-9.77	-10.944	-20.927
1971	1.971	-4.064	-33.108	-6.734	1.079	-11.212	-6.34	-11.34	30.56
1972	1.972	-2.13	-79.949	-9.294	23.92	-20.183	-13.736	-14.632	52.642
1973	1.973	1.161	-85.941	-13.403	52.919	-21.413	-21.107	-11.729	32.647
1974	1.974	-4.259	-58.245	-11.513	79.183	-18.363	-16.301	-15.404	38.531
1975	1.975	-9.102	-43.193	-9.593	27.666	-11.637	-18.838	-9.981	21.998
1976	1.976	-13.744	-20.426	-11.326	-83.461	-7.419	-8.222	-9.393	-13.264
1977	1.977	-15.493	-32.822	-13.838	-131.1	-1.85	-3.987	-8.805	-45.245
1978	1.978	-12.022	-29.084	-9.395	-58.939	-6.725	-10.399	-11.709	-49.358
1979	1.979	-15.325	-11.861	-11.145	-19.494	-10.083	-23.578	-12.099	-38.171
1980	1.98	-17.467	3.975	-9.831	16.062	-8.409	-21.868	-7.648	-21.107
1981	1.981	-14.769	12.394	-11.309	-16.541	-9.833	-10.888	-11.713	7.234
1982	1.982	-14.395	-10.788	-12.613	-6.778	-13.182	-3.771	-10.353	-11.583
1983	1.983	-12.855	-7.652	-12.338	-15.833	-10.335	-4.985	-8.031	-8.421
1984	1.984	-14.22	-4.914	-15.919	-24.076	-10.02	-8.521	-6.87	-11.635
1985	1.985	-15.01	-2.431	-15.631	-31.478	-7.389	-3.335	-12.863	-42.824
1986	1.986	-17.74	-9.468	-13.791	-11.628	-12.287	-6.288	-8.597	-63.564
1987	1.987	-17.363	9.637	-18.137	-5.644	-11.77	-15.995	-7.806	-82.424
1988	1.988	-19.111	5.018	-13.384	-0.209	-12.41	-12.338	-8.376	-92.544
1989	1.989	-18.339	7.584	-18.109	-15.326	-9.561	-8.877	-13.009	-45.574
1990	1.99	-19.131	42.546	-18.766	-10.909	-9.993	-1.557	-12.418	55.136
1991	1.991	-17.783	87.995	-14.768	-14.054	-8.664	1.509	-5.441	98.16
1992	1.992	-20.506	-3.524	-12.326	-10.036	-11.031	-7.437	-10.263	32.25
1993	1.993	-21.67	-121.906	-13.762	-13.782	-12.242	-10.953	-11.99	35.192
1994	1.994	-16.842	-106.021	-12.676	-17.135	-13.469	-16.207	-9.452	-24.573
1995	1.995	-17.426	-91.742	-10.821	-20.298	-13.926	-9.445	-13.497	-57.242
1996	1.996	-7.364	-52.261	-10.525	-12.038	-9.162	-1.531	-8.637	-67.299
1997	1.997	-11.618	7.356	-5.776	11.126	-5.758	-11.215	-10.555	-40.771
1998	1.998	-10.461	39.839	-9.346	20.355	1.526	-12.379	-12.28	64.952
[truncated: 6,429 more rows]
