# Supplementary material for: Associations between lower-limb muscle activation and knee flexion in post-stroke individuals: A study on the stance-to-swing phases of gait
Source: PLoS One. 2017 Sep 8;12(9):e0183865. doi: 10.1371/journal.pone.0183865 (PMC5590852; doi:10.1371/journal.pone.0183865)
Supplement: S1 Dataset — (ZIP) [file pone.0183865.s001.zip › S1_Dataset/Healthy group/5/1/emg.csv]

Frame	Time	EMG Signal 1	EMG Signal 2	EMG Signal 3	EMG Signal 4	EMG Signal 5	EMG Signal 6	EMG Signal 7	EMG Signal 8
0	0	60.535	46.816	44.014	45.484	33.167	43.669	40.402	49.647
1	0.001	57.518	54.234	45.269	30.668	33.638	37.127	33.894	50.391
2	0.002	53.346	53.136	40.337	44.654	33.343	36.198	31.653	40.886
3	0.003	49.564	52.043	37.929	57.669	27.05	36.827	29.401	31.997
4	0.004	47.538	46.693	32.429	42.231	29.084	37.076	19.794	23.698
5	0.005	46.308	43.484	36.223	56.239	27.067	30.761	14.649	27.603
6	0.006	45.095	42.043	33.459	35.27	27.385	33.17	18.222	37.899
7	0.007	41.584	37.535	33.423	15.653	24.617	32.89	27.413	37.565
8	0.008	41.384	33.455	32.052	6.889	20.899	30.88	21.52	37.046
9	0.009	37.153	34.607	29.542	7.237	19.911	28.114	21.062	26.292
10	0.01	33.533	35.397	31.12	19.038	22.224	27.701	22.963	42.499
11	0.011	32.854	34.673	32.529	15.598	16.431	24.224	22.374	43.25
12	0.012	30.079	25.265	24.103	5.975	20.53	19.214	6.138	29.894
13	0.013	25.21	20.151	23.254	17.263	14.391	15.395	28.049	26.058
14	0.014	28.908	21.077	20.703	31.467	17.763	17.979	35.856	10.811
15	0.015	21.224	16.622	19.735	40.495	14.777	11.701	31.686	-17.159
16	0.016	19.78	12.409	16.088	25.38	11.046	20.353	22.717	-7.537
17	0.017	15.865	14.044	15.003	4.518	13.15	17.622	14.361	0.945
18	0.018	19.351	14.171	7.95	26.28	10.83	7.381	23.649	21.29
19	0.019	15.538	14.151	8.29	21.758	10.858	7.238	16.514	33.91
20	0.02	11.78	17.276	11.397	12.024	9.378	2.876	6.495	14.633
21	0.021	9.429	17.545	12.804	-17.663	10.447	4.559	16.269	29.48
22	0.022	6.36	15.353	5.554	15.016	10.198	5.902	13.71	17.495
23	0.023	1.417	5.868	6.473	36.525	8.432	8.83	11.373	25.879
24	0.024	2.725	3.209	7.055	31.219	3.807	14.311	-0.598	8.753
25	0.025	0.027	-10.037	1.106	11.335	4.243	7.256	-8.849	-7.34
26	0.026	4.359	-3.49	3.919	-20.683	4.721	2.185	-6.209	-14.286
27	0.027	2.174	-0.562	3.106	-1.009	-0.184	3.158	-3.706	-3.169
28	0.028	2.763	1.845	0.602	16.726	-2.347	5.531	-1.555	-8.843
29	0.029	3.415	-7.688	0.674	5.66	-5.439	1.746	8.372	6.027
30	0.03	-0.712	-1.489	-2.3	-4.567	-4.036	2.261	8.849	19.982
31	0.031	0.653	-3.554	-2.893	-8.161	-4.344	-2.979	-11.536	1.684
32	0.032	0.917	-2.082	-0.927	-11.507	-6.156	-6.631	-15.039	-10.764
33	0.033	-4.173	-2.301	-0.64	-23.927	-5.225	-9.845	-13.272	-13.679
34	0.034	-2.621	-3.811	-1.851	-22.55	-1.354	-6.05	-2.354	-8.603
35	0.035	-6.813	-5.261	-4.172	-21.324	-5.184	-4.928	3.382	-21.475
36	0.036	-7.27	-5.482	-4.122	4.342	-6.275	-5.109	8.566	-7.797
37	0.037	-9.219	-13.199	-9.057	-7.488	-6.361	-12.987	-4.214	-10.333
38	0.038	-13.429	-4.987	-12.59	-11.333	-7.184	-16.565	-12.686	4.99
39	0.039	-15.261	-11.623	-12.786	-14.93	-5.454	-16.034	-17.453	2.363
40	0.04	-14.715	-11.241	-10.03	-18.078	-5.429	-13.925	-11.527	-19.387
41	0.041	-16.438	-2.873	-10.123	-0.69	-7.695	-16.625	-8.457	-28.128
42	0.042	-14.809	-6.831	-10.175	20.018	-11.474	-20.44	-1.471	-26.007
43	0.043	-13.91	-12.482	-13.282	11.337	-6.321	-10.665	-0.837	-24.013
44	0.044	-15.667	-8.021	-11.498	-6.776	-8.491	7.844	-10.813	3.404
45	0.045	-12.728	-10.868	-11.613	-14.007	-6.763	0.073	-7.393	-0.518
46	0.046	-8.195	-16.773	-7.623	-12.102	-6.361	2.204	-1.632	9.333
47	0.047	-14.451	-7.54	-8.43	-18.098	-10.001	-12.856	-2.818	-0.129
48	0.048	-13.89	-8.903	-11.132	-30.434	-7.806	-18.793	-13.836	-8.601
49	0.049	-10.573	-22.225	-8.966	-41.561	-5.001	-6.697	-21.132	4.07
50	0.05	-11.278	-17.121	-6.952	-25.776	-7.016	-5.219	-27.626	6.3
51	0.051	-13.01	-12.486	-10.628	6.189	-10.489	-3.85	-28.783	-0.071
52	0.052	-9.512	-11.131	-12.949	10.669	-8.357	-7.511	-12.727	-25.215
53	0.053	-12.797	-4.749	-8.891	14.765	-6.417	-6.331	-5.761	-21.906
54	0.054	-18.595	-5.916	-5.406	-3.998	-9.899	-11.537	-7.892	-18.772
55	0.055	-16.269	-15.594	-12.763	-35.006	-11.059	-12.486	-5.954	-10.383
56	0.056	-18.198	-21.981	-13.726	-14.321	-9.12	-14.996	-0.722	-7.806
57	0.057	-14.914	-35.139	-14.688	-10.65	-10.276	-9.381	0.827	-0.777
58	0.058	-18.996	-15.789	-13.908	-7.373	-13.18	-8.794	-0.529	-2.839
59	0.059	-17.653	-13.262	-13.126	-16.656	-7.179	-14.793	-14.852	-31.82
60	0.06	-20.952	-15.58	-11.191	-30.788	-7.962	-20.408	-16.792	-27.741
61	0.061	-16.124	-9.192	-15.84	-12.994	-8.733	-9.562	-18.54	-16.504
62	0.062	-12.843	-11.126	-14.098	3.244	-5.254	-11.108	-13.889	-19.815
63	0.063	-20.592	-12.868	-17.59	13.886	-8.546	-1.052	-9.639	2.038
64	0.064	-13.25	-11.325	-16.239	-3.517	-10.289	-9.963	-3.23	-12.094
65	0.065	-14.222	-15.576	-9.665	-15.116	-10.672	-6.48	-11.516	-19.655
66	0.066	-11.715	-14.414	-14.502	-29.972	-10.29	-7.448	-10.521	-3.419
67	0.067	-9.4	-8.412	-6.57	-31.877	-7.393	-10.346	-9.544	-18.325
68	0.068	-12.894	-9.378	-5.6	-23.163	-2.944	-7.827	-3.54	2.977
69	0.069	-13.471	-8.403	-16.443	0.652	-10.687	-8.601	8.664	5.724
70	0.07	-11.731	-7.616	-12.187	45.344	-9.722	-13.442	-7.205	-12.057
71	0.071	-11.349	-9.919	-15.857	27.144	-10.697	-18.1	-17.85	-28.323
72	0.072	-13.67	-16.48	-9.848	10.676	-8.19	-12.691	-8.166	-26.19
73	0.073	-13.285	-13.948	-10.809	-24.566	-13.805	-7.871	-9.91	-12.658
74	0.074	-12.134	-14.711	-9.825	-84.178	-7.234	-9.812	-11.479	-24.849
75	0.075	-13.298	-11.213	-12.327	-76.045	-11.502	-12.719	-18.672	-23.323
76	0.076	-14.845	-13.146	-11.544	-39.1	-9.192	-14.092	-27.605	-30.521
77	0.077	-16.197	-13.719	-10.953	7.695	-5.717	-12.754	-16.77	-21.646
78	0.078	-16.388	-15.05	-16.948	13.676	-6.309	-6.181	-9.606	-3.641
79	0.079	-12.71	-12.701	-14.623	-2.767	-11.741	-5.217	-0.678	-6.151
80	0.08	-20.64	-11.523	-18.102	-7.816	-5.178	-11.235	0.516	-17.758
81	0.081	-17.162	-9.561	-9.402	-12.307	-11.191	-7.198	-2.557	-11.38
82	0.082	-18.129	-3.731	-17.745	8.374	-7.143	-13.817	-5.463	-9.474
83	0.083	-17.164	-11.067	-14.659	-2.85	-7.742	-11.342	-15.14	-14.739
84	0.084	-16.398	-13.946	-13.711	0.425	-9.69	-5.775	-13.977	-13.251
85	0.085	-14.075	-21.859	-11.217	-8.848	-4.282	-13.747	-3.128	-3.254
86	0.086	-10.595	-16.615	-8.919	-11.529	-6.234	-14.743	1.135	0.353
87	0.087	-12.534	-19.498	-6.997	-14.023	-8.194	-13.79	-7.753	-8.008
88	0.088	-11.959	-16.972	-6.432	-21.009	-9.956	-16.346	0.564	-9.032
89	0.089	-10.611	-14.621	-8.188	-31.667	-11.332	-7.477	-9.124	-2.334
90	0.09	-10.231	-14.018	-15.166	-10.394	-10.008	-1.527	-15.513	-3.203
91	0.091	-16.81	-20.002	-10.342	-2.088	-11.202	-8.918	-19.002	8.879
92	0.092	-10.037	-17.668	-7.834	5.437	-8.529	-13.797	-15.911	-14.065
93	0.093	-12.548	-17.085	-16.751	-6.174	-9.734	-5.908	-13.027	-36.007
94	0.094	-14.86	-15.14	-10.764	-12.538	-8.216	-11.158	-17.323	-10.464
95	0.095	-12.921	-9.71	-11.742	-14.448	-7.46	-10.195	-5.166	-7.144
96	0.096	-14.851	-10.285	-12.722	-12.701	-4.391	-10.982	3.486	-10.239
97	0.097	-15.422	-14.929	-15.244	-20.655	-7.126	-8.685	-4.515	-1.922
98	0.098	-17.937	-14.334	-9.634	-30.756	-11.409	-13.568	-17.523	-14.752
99	0.099	-18.319	-15.678	-16.223	-11.234	-6.598	-11.684	-15.806	1.428
100	0.1	-15.411	-8.326	-18.75	-19.599	-13.972	-2.819	-26.907	-0.741
101	0.101	-19.859	-9.295	-14.693	-22.126	-7.221	-9.236	-16.926	-2.695
102	0.102	-13.278	-6.402	-9.873	-10.48	-8.013	-12.747	-18.157	-14.888
103	0.103	-17.535	-7.188	-14.539	12.935	-10.352	-11.827	-14.724	-32.372
104	0.104	-13.474	-14.535	-11.654	34.821	-6.884	-10.916	-19.993	-53.55
105	0.105	-15.419	-15.484	-13.02	15.103	-10.189	-6.722	-19.077	-33.873
106	0.106	-5.366	-16.263	-12.65	-18.395	-10.787	-2.715	-5.96	-21.176
107	0.107	-1.115	-13.952	-11.507	-22.868	-7.318	-9.357	3.674	-23.524
108	0.108	-7.508	-24.811	-12.683	-35.25	-11.786	-6.881	-1.587	-8.644
109	0.109	-13.51	-13.78	-6.888	-16.494	-2.898	-7.709	-0.085	8.733
110	0.11	-14.487	-9.52	-2.838	0.518	-11.812	-18.608	1.204	15.618
111	0.111	-15.458	-10.679	-7.685	3.588	-8.333	-14.02	-10.675	30.437
112	0.112	-16.234	-14.163	-7.114	-16.148	-7.372	-9.806	-9.205	5.208
113	0.113	-15.46	-11.073	-11.178	-18.644	-12.212	-11.012	-16.439	-11.884
114	0.114	-17.403	-17.856	-10.795	-7.008	-12.99	-14.536	-22.905	-15.013
115	0.115	-17.981	-11.863	-16.214	-30.421	-7.381	-17.687	-19.494	-23.361
116	0.116	-17.398	-14.201	-14.276	-27.328	-9.327	-14.833	-12.215	-20.867
117	0.117	-16.043	-9.378	-16.216	-19.018	-9.917	-14.102	-13.252	-23.231
118	0.118	-22.43	-12.675	-13.303	-6.25	-11.665	-18.225	-12.542	-25.421
119	0.119	-18.179	-15.588	-12.907	5.384	-10.311	-13.451	-8.536	-8.026
120	0.12	-15.86	-16.956	-16.201	-9.485	-7.028	-6.156	-15.168	-1.069
121	0.121	-20.317	-15.423	-16.59	-19.126	-5.876	-7.178	-12.718	-7.489
122	0.122	-16.836	-15.053	-16.206	7.181	-11.883	-1.214	-7.184	-5.592
123	0.123	-10.849	-15.458	-22.012	3.495	-7.632	-10.153	3.577	-17.817
124	0.124	-14.922	-18.187	-16.592	-17.046	-9.962	-9.604	1.948	-13.19
125	0.125	-16.866	-12.4	-14.266	-13.781	-7.638	-6.149	-5.294	-11.839
126	0.126	-13.592	-10.101	-12.328	-16.867	-11.126	-11.399	-22.411	-20.721
127	0.127	-14.182	-18.062	-7.68	-14.096	-10.546	-18.207	-21.149	-35.407
128	0.128	-12.839	-17.117	-9.414	-21.567	-8.804	-17.473	-32.831	-31.904
129	0.129	-14.204	-14.24	-9.797	-9.904	-7.446	-8.601	-26.484	-15.837
130	0.13	-10.147	-15.041	-2.433	0.762	-7.84	-2.623	-16.837	0.446
131	0.131	-13.642	-14.285	4.925	-12.771	-4.937	0.448	-8.171	-1.66
132	0.132	-12.298	-7.72	-5.894	-32.109	-5.326	-2.478	-9.762	-3.575
133	0.133	-11.14	-13.735	-1.617	-19.305	-8.028	-1.731	-8.454	8.657
134	0.134	-17.14	-12.987	-2.762	-35.537	-7.83	-7.371	-7.338	13.356
135	0.135	-16.363	-12.435	-6.225	-33.398	-5.118	-13.981	-1.372	3.36
136	0.136	-15.59	-13.05	-15.875	-4.354	-1.629	-23.684	-8.726	-13.563
137	0.137	-13.653	-11.342	-17.012	16.379	-5.688	-6.679	-5.81	-1.876
138	0.138	-15.593	-19.32	-18.15	5.183	-6.071	-13.673	-6.596	17.32
139	0.139	-13.855	-18.193	-19.1	1.904	1.292	1.216	-15.496	19.884
140	0.14	-18.701	-10.867	-12.306	-1.222	0.329	-8.481	-7.179	8.319
141	0.141	-15.421	-4.106	-16.543	12.885	-0.632	-6.764	-6.205	-2.308
142	0.142	-17.177	-3.338	-10.915	0.118	0.148	-5.249	6.538	-27.455
143	0.143	-19.706	-15.547	-14.378	-30.231	-8.742	-15.342	15.202	-72.177
144	0.144	-13.336	-13.815	-13.795	-42.594	-19.568	-19.032	-2.258	-66.191
145	0.145	-12.581	-12.284	-12.037	-23.825	-9.487	-20.2	13.972	-38.483
146	0.146	-13.37	-13.651	-14.54	-0.031	-10.625	-10.54	16.108	-23.353
147	0.147	-11.452	-17.337	-17.815	9.257	-14.088	-6.881	-12.892	8.61
148	0.148	-14.757	-16.183	-13.734	-10.484	-8.845	-5.726	-33.584	12.719
149	0.149	-13.026	-15.222	-10.229	2.278	-13.675	-8.836	0.491	-13.577
150	0.15	-12.654	-10.401	-13.5	-9.332	-12.88	-15.617	4.963	-30.569
151	0.151	-13.049	-2.48	-6.904	-24.236	-16.931	-16.386	-7.407	-46.182
152	0.152	-11.892	-3.455	-7.857	4.803	-14.98	-4.203	-11.058	-3.551
153	0.153	-12.279	-18.168	-8.611	-15.907	-13.027	1.025	-14.307	14.684
154	0.154	-11.123	-28.812	-12.653	-34.685	-13.591	-0.516	-11.162	-1.732
155	0.155	-9.575	-15.279	-13.208	-17.632	-11.061	-7.667	-19.432	13.399
156	0.156	-14.026	-13.548	-12.606	4.241	-10.653	-6.498	-16.868	-27.757
157	0.157	-12.084	-12.005	-14.326	-15.549	-8.507	-19.636	-23.777	-22.256
158	0.158	-17.499	-13.358	-14.694	2.222	-11.194	-7.432	-17.328	-7.086
159	0.159	-10.917	-14.524	-11.383	-4.78	-7.695	-5.882	-11.453	6.519
160	0.16	-16.926	-15.679	-13.495	-6.939	-13.475	-13.043	-6.155	10.649
161	0.161	-14.611	-10.438	-14.633	-16.633	-11.138	-14.212	-4.534	7.052
162	0.162	-14.042	-9.455	-18.102	-18.384	-10.538	-13.045	-5.82	-2.912
163	0.163	-13.48	-10.217	-15.183	-16.854	-11.098	-9.939	0.65	-12.125
164	0.164	-16.396	-14.266	-14.792	-15.506	-10.501	-7.031	-5.273	-26.193
165	0.165	-16.797	-9.417	-11.302	-16.662	-3.52	-9.537	-10.412	-28.644
166	0.166	-14.487	-11.336	-8.402	-15.5	-4.468	-15.124	-15.166	1.796
167	0.167	-13.329	-15.382	-14.398	-16.454	-5.22	-4.254	-17.609	5.89
168	0.168	-12.169	-14.005	-13.621	-25.327	-7.524	0.41	-16.773	-12.873
169	0.169	-16.434	-13.599	-9.55	-14.455	-6.929	-6.726	-14.793	-22.94
170	0.17	-13.917	-12.424	-7.606	7.241	-4.973	-13.078	-15.318	-13.62
171	0.171	-17.196	-15.125	-9.531	16.516	-5.537	-28.713	-11.181	-16.258
172	0.172	-11.377	-17.822	-7.784	-9.068	-5.129	-18.024	-4.134	-13.691
173	0.173	-15.424	-14.315	-9.133	-19.13	-7.432	-16.045	-3.084	-11.33
174	0.174	-14.821	-15.645	-11.442	-47.371	-9.544	-17.747	-3.777	-26.203
175	0.175	-10.156	-9.049	-12.589	-43.7	-6.821	-19.252	-4.481	-35.851
176	0.176	-17.876	-9.997	-11.412	-40.388	-7.961	-9.147	-2.489	-30.602
177	0.177	-16.888	-14.232	-14.109	-12.119	-5.819	-2.722	-11.142	-13.154
178	0.178	-15.904	-11.902	-13.315	6.64	-9.095	-6.172	-26.76	12.604
179	0.179	-16.659	-9.948	-15.234	9.894	-5.017	-13.494	-24.581	-11.163
180	0.18	-17.42	-17.28	-10.963	6.786	-5.387	-12.484	-10.996	-14.228
181	0.181	-13.918	-18.229	-15.017	-1.537	-8.668	-9.924	-12.699	-5.857
182	0.182	-19.909	-13.947	-19.838	-4.06	-12.718	-10.644	-11.098	-18.573
183	0.183	-19.127	-11.598	-12.488	-11.056	-9.226	-5.748	-15.296	-30.129
184	0.184	-19.699	-12.153	-13.457	-0.438	-8.835	-1.056	-18.895	-32.224
185	0.185	-13.69	-11.544	-15.975	-13.987	-7.664	-9.915	-31.981	-49.627
186	0.186	-14.453	-7.456	-11.916	-22.64	-8.821	-8.723	-33.637	-14.64
187	0.187	-10.958	-2.592	-9.997	-24.107	-9.202	-5.206	-12.861	10.494
188	0.188	-12.872	-8.566	-6.726	-11.075	-12.681	-16.964	-15.493	-2.984
189	0.189	-9.951	-12.61	-12.161	15.283	-9.389	-2.598	-12.912	1.141
190	0.19	-9.547	-23.422	-15.658	19.004	-8.992	3.256	-19.815	19.966
191	0.191	-11.85	-28.036	-8.306	-4.756	-7.828	1.554	12.195	23.309
192	0.192	-8.928	-15.035	-11.216	-26.588	-10.539	-6.332	25.813	20.237
193	0.193	-10.072	-16.743	-3.28	-23.849	-9.771	-13.437	21.807	0.497
194	0.194	-10.44	-8.792	-10.641	-6.059	-13.068	-19.78	3.088	-17.341
195	0.195	-13.894	-10.127	-9.673	-3.744	-15.217	-8.903	-13.911	-15.048
196	0.196	-12.517	-13.784	-12.186	-10.107	-9.22	-7.507	-23.176	-12.948
197	0.197	-15.401	-17.252	-14.501	-15.874	-10	-13.844	-14.848	-18.76
198	0.198	-19.063	-16.274	-13.919	-10.601	-4.394	-10.31	-17.376	-10.015
199	0.199	-14.601	-7.352	-15.847	-5.91	-10.976	-11.23	-15.059	-11.53
200	0.2	-16.329	-6.181	-12.938	-10.128	-8.462	-14.082	-12.898	-33.204
201	0.201	-21.153	-13.52	-8.098	-19	-6.146	-6.103	-7.066	-23.926
202	0.202	-17.855	-14.467	-10.025	-1.021	-8.09	-17.868	-15.775	-21.247
203	0.203	-14.942	-18.702	-15.439	11.778	-8.673	-16.259	-14.22	-18.704
204	0.204	-16.29	-11.34	-14.855	-9.308	-4.618	-14.847	-15.561	-25.648
205	0.205	-15.891	-14.241	-12.915	-17.622	-12.557	-8.41	-6.649	-23.512
206	0.206	-15.489	-16.747	-12.331	0.217	-9.077	-16.693	-3.167	-21.566
207	0.207	-11.033	-19.063	-9.811	-15.981	-10.046	-11.426	-2.199	-12.879
208	0.208	-17.605	-17.124	-13.096	-18.091	-7.134	-0.562	-13.036	10.913
209	0.209	-11.608	-15.185	-7.285	-4.522	-9.656	-1.877	-14.391	7.619
210	0.21	-13.919	-18.079	-11.341	-6.253	-7.333	-3.005	-13.231	-8.029
211	0.211	-10.435	-17.678	-10.751	-14.175	-9.271	-8.978	-16.711	-22.143
212	0.212	-5.787	-16.31	-12.679	-21.332	-8.692	-7.983	-24.055	-24.663
213	0.213	-11.195	-14.172	-7.258	-27.713	-9.276	-5.043	-17.279	-22.338
214	0.214	-10.607	-13.768	-10.733	-24.229	-6.76	-11.006	-23.281	-24.471
215	0.215	-12.54	-13.375	-7.43	-31.605	-8.116	-21.619	-12.652	-18.692
216	0.216	-17.955	-14.913	-11.48	-30.677	-11.006	-20.231	3.208	7.605
217	0.217	-17.365	-13.553	-12.824	-28.195	-9.065	-5.884	9.588	18.826
218	0.218	-14.068	-12.779	-13.208	-19.328	-6.351	-11.658	19.246	22.104
219	0.219	-16.962	-10.459	-14.365	-1.345	-10.606	-13.371	7.037	0.2
220	0.22	-20.438	-6.01	-17.065	11.479	-5.189	-11.803	-13.68	-31.025
221	0.221	-22.753	-7.945	-11.248	18.549	-10.023	-16.045	-16.389	-18.72
222	0.222	-20.621	-16.844	-12.016	-0.52	-11.962	-9.653	-13.847	-7.565
223	0.223	-18.679	-15.677	-19.946	-18.255	-7.898	-13.123	-6.849	-10.904
224	0.224	-18.292	-9.675	-14.715	-15.875	-6.546	-14.08	-4.688	-7.866
225	0.225	-19.062	-8.709	-13.742	-30.786	-11.966	-9.231	-2.734	-5.227
226	0.226	-14.599	-9.669	-9.486	-21.132	-8.479	-9.988	-14.903	-18.037
227	0.227	-11.308	-5.404	-13.549	5.172	-7.902	-9.184	-13.35	-15.741
228	0.228	-13.041	-12.762	-12.961	16.382	-7.319	-5.676	-12.015	-22.157
229	0.229	-9.551	-13.728	-12.374	-0.627	-9.838	-7.598	4.976	-4.736
230	0.23	-11.864	-11.202	-5.788	-3.696	-5.385	-5.85	7.271	-11.727
231	0.231	-7.791	-15.268	-11.783	-11.979	-8.29	-13.766	-3.389	-22.385
232	0.232	-8.168	-13.333	-6.157	-4.414	-5.775	-19.746	-13.081	-24.333
233	0.233	-9.519	-16.626	-8.083	2.562	-6.162	-10.064	-28.965	-1.527
234	0.234	-16.096	-18.37	-11.351	-25.163	-11	-11.22	-22.606	7.728
235	0.235	-15.127	-13.541	-13.079	-59.242	-6.352	-5.215	-28.424	33.251
236	0.236	-14.341	-15.482	-11.713	-45.751	-6.932	-12.571	-19.725	-4.511
237	0.237	-19.943	-13.74	-8.412	-16.786	-10.413	-9.672	-24.38	-70.109
238	0.238	-17.997	-15.082	-11.3	-5.615	-10.029	-12.189	-14.318	-43.367
239	0.239	-14.702	-17.406	-12.447	-15.708	-12.154	-4.846	-20.703	-35.229
240	0.24	-18.761	-15.289	-15.918	-18.82	-8.477	-7.745	-24.189	-42.59
241	0.241	-15.278	-14.145	-13.008	-4.702	-8.088	-13.731	-16.839	-22.627
242	0.242	-14.896	-16.099	-15.705	-12.287	-5.958	-17.788	-2.112	-16.596
243	0.243	-16.056	-11.271	-9.887	3.919	-11.957	-12.959	0.052	-11.156
244	0.244	-19.736	-13.206	-15.485	-6.764	-7.698	-9.68	-1.854	3.945
245	0.245	-12.389	-12.619	-14.901	-12.585	-13.31	-10.292	6.849	26.743
246	0.246	-11.429	-10.871	-18.196	-7.409	-9.823	-8.949	11.458	14.326
247	0.247	-8.537	-9.517	-14.135	-12.098	-10.399	-7.603	-1.547	-4.464
248	0.248	-9.32	-16.869	-13.751	-25.118	-8.652	-6.462	-20.918	-7.777
249	0.249	-11.646	-7.189	-10.465	-9.277	-11.155	-12.475	-23.453	-4.711
250	0.25	-13.584	-10.862	-9.307	-11.422	-5.728	-11.715	-16.504	-7.445
251	0.251	-10.299	-12.019	-10.467	17.572	-6.299	-7.664	-5.877	0.064
252	0.252	-12.048	-17.245	-10.073	-3.207	-8.223	-15.61	-15.564	-16.227
253	0.253	-11.659	-16.279	-10.839	-6.926	-1.638	-10.403	-20.806	-5.592
254	0.254	-16.11	-15.512	-14.127	-17.007	-5.885	-9.45	-12.883	-11.392
255	0.255	-17.85	-11.446	-12.965	-20.137	-5.099	-6.942	-8.626	-9.656
256	0.256	-14.366	-7.966	-11.794	-22.91	-7.03	-9.271	-7.448	-14.298
257	0.257	-14.747	-7.388	-12.952	-5.153	-14.379	-7.35	-10.923	-15.645
258	0.258	-11.843	-10.301	-13.142	1.782	-3.54	-9.296	-3.563	-11.96
259	0.259	-17.844	-16.114	-11.785	-0.378	-7.786	-5.227	-0.681	-29.943
260	0.26	-13.585	-20.182	-13.721	-6.216	-8.934	-6.581	-3.213	-17.146
261	0.261	-14.359	-15.339	-12.173	-7.995	-7.761	-8.905	-10.593	-10.179
262	0.262	-19.2	-13.411	-8.693	-9.584	-6.79	-15.501	-7.713	-25.059
263	0.263	-15.91	-19.991	-11.987	-5.362	-9.686	-12.621	-1.73	-23.107
264	0.264	-14.177	-13.982	-14.115	11.637	-8.906	-6.641	-0.961	-10.909
265	0.265	-15.541	-14.746	-11.409	18.586	-14.508	-12.271	-11.802	-12.423
266	0.266	-16.904	-12.801	-7.927	7.894	-11.019	-10.355	-16.429	-5.213
267	0.267	-14.793	-12.215	-7.543	2.039	-10.432	-8.434	-6.341	-1.473
268	0.268	-15.97	-9.309	-7.93	-20.823	-11.001	-6.698	-7.475	-0.27
269	0.269	-17.138	-10.651	-10.646	-61.669	-7.509	-7.095	-10.93	15.828
270	0.27	-15.022	-12.965	-11.422	-78.101	-10.792	-10.397	-18.257	27.432
271	0.271	-13.678	-17.789	-10.649	-52.912	-6.719	-11.561	-32.958	8.264
272	0.272	-12.916	-19.716	-8.711	-48.449	-9.226	-7.891	-26.563	-9.538
273	0.273	-11.372	-13.141	-12.386	-36.07	-9.604	-4.6	-24.626	-2.54
274	0.274	-14.858	-10.632	-13.75	5.513	-11.726	-7.506	-12.45	-4.649
275	0.275	-18.146	-14.699	-9.298	21.938	-12.877	-13.503	-17.113	-33.658
276	0.276	-14.078	-15.283	-11.04	16.878	-7.071	-16.018	-1.238	-29.582
277	0.277	-18.913	-10.638	-18.013	30.407	-11.141	-8.672	9.391	-10.807
278	0.278	-15.615	-13.536	-15.138	1.38	-7.661	-5.777	11.323	-20.862
279	0.279	-17.357	-19.351	-14.391	-9.824	-9.605	-8.297	2.599	-17.783
280	0.28	-15.999	-13.744	-10.361	-26.877	-6.719	-17.215	1.042	-26.109
281	0.281	-14.643	-14.333	-19.88	-17.608	-10.217	-16.059	-3.227	-18.566
282	0.282	-13.48	-9.705	-16.236	-14.906	-12.557	-6.4	-4.408	-11.607
283	0.283	-11.55	-9.133	-19.736	23.596	-8.508	-5.257	1.56	-13.758
284	0.284	-10.391	-5.659	-12.403	-4.081	-9.89	-6.42	-14.549	-19.561
285	0.285	-15.237	-10.118	-11.458	10.987	-6.634	-9.518	-21.545	-21.283
286	0.286	-14.657	-14.182	-8.967	6.458	-8.793	-8.562	-15.191	-16.636
287	0.287	-14.08	-21.158	-11.316	-5.966	-5.153	-11.092	-5.532	-20.943
288	0.288	-11.181	-14.396	-9.402	-17.186	-11.571	-11.875	-10.782	-12.144
289	0.289	-11.569	-10.152	-14.07	-13.892	-5.598	-13.818	-6.149	0.969
290	0.29	-9.24	-12.492	-11.191	-23.178	-6.398	-19.815	-10.407	-21.903
291	0.291	-8.848	-11.916	-10.829	-20.469	-5.843	-17.499	-9.237	-25.047
292	0.292	-14.844	-8.633	-13.164	-22.975	-7.802	-10.923	-20.075	-22.381
293	0.293	-14.06	-17.536	-11.054	-25.325	-7.242	-13.445	-24.32	-24.923
294	0.294	-11.728	-16.378	-9.128	-27.466	-8.626	-1.253	-12.506	0.779
295	0.295	-15.209	-17.554	-4.115	1.537	-10.973	-9.959	-1.485	-2.526
296	0.296	-11.91	-14.465	-8.777	-10.863	-6.939	-11.512	-5.737	-11.788
297	0.297	-15.971	-17.376	-11.704	-7.165	-7.349	-7.247	-14.621	-9.016
298	0.298	-21.77	-16.608	-10.364	-24.174	-10.667	-10.919	-13.459	3.784
299	0.299	-17.7	-11.008	-12.701	-27.255	-11.857	-9.757	-10.403	-3.155
300	0.3	-15.765	-11.599	-13.099	-13.135	-9.946	-12.862	-9.46	-5.283
301	0.301	-16.343	-13.559	-15.82	10.058	-9.582	-8.042	-10.238	0.518
302	0.302	-19.251	-14.153	-16.993	-5.585	-7.477	-10.577	-10.983	-15.393
303	0.303	-14.426	-10.694	-16.23	-19.707	-11.956	-11.384	-12.886	-21.884
304	0.304	-16.359	-14.002	-12.96	-22.225	-10.045	-13.342	-20.24	-12.305
305	0.305	-14.625	-11.111	-17.819	-1.135	-9.502	-10.089	-25.141	-14.125
306	0.306	-18.115	-13.848	-11.842	-3.882	-7.026	-8.369	-13.771	-12.654
307	0.307	-10.771	-8.075	-11.078	-27.144	-5.704	-7.999	-12.254	-5.574
308	0.308	-13.881	-10.428	-13.031	-24.079	-12.323	-13.437	0.68	0.724
309	0.309	-12.921	-11.029	-7.045	-9.959	-15.256	-12.875	-4.583	-15.028
310	0.31	-13.711	-19.768	-12.67	-7.46	-11.037	-12.307	3.343	-8.684
311	0.311	-9.655	-8.962	-9.202	-9.816	-5.461	-5.75	-3.846	-33.839
312	0.312	-11.603	-13.246	-12.504	-16.245	-8.974	-1.514	-12.769	-23.804
313	0.313	-11.031	-19.653	-11.933	-18.216	-9.587	-3.855	-13.951	-8.143
314	0.314	-11.625	-18.523	-13.304	-20.002	-10.199	-11.807	-17.057	-27.903
315	0.315	-14.154	-17.597	-11.961	3.763	-8.875	-14.919	-21.916	-30.441
316	0.316	-10.881	-14.145	-14.867	7.037	-11.239	-13.98	-15.951	-18.825
317	0.317	-12.251	-11.278	-17.586	-8.679	-13.4	-9.741	-15.218	0.397
318	0.318	-17.104	-19.253	-11.791	-11.464	-8.201	-10.535	-14.666	-2.117
319	0.319	-13.834	-14.057	-15.475	-21.038	-10.936	-9.403	-24.717	9.484
320	0.32	-16.767	-16.98	-16.257	-23.69	-9.018	-14.271	-20.447	-13.948
321	0.321	-15.436	-14.485	-14.332	-7.577	-12.33	-12.364	-19.273	-10.898
322	0.322	-17.783	-10.452	-13.762	-9.791	-12.926	-12.966	-7.073	-23.552
323	0.323	-16.652	-8.553	-9.707	-7.887	-8.107	-11.642	10.928	-15.354
324	0.324	-18.621	-9.161	-13.204	-6.111	-10.055	-14.966	8.419	-12.926
325	0.325	-19.044	-10.933	-10.892	-10.653	-6.008	-8.419	-12.643	-6.037
326	0.326	-14.247	-15.805	-4.317	-9.236	-0.215	-3.605	-4.285	-8.25
327	0.327	-16.213	-17.776	6.518	-8.09	-4.287	-4.402	-11.794	-10.251
328	0.328	-11.604	-12.379	2.252	-18.96	-2.356	-6.74	-0.147	5.591
329	0.329	-13.368	-15.887	3.409	-0.226	0.929	-1.912	2.009	3.439
330	0.33	-14.756	-11.286	4.568	-7.804	-1.983	-10.642	0.098	-6.279
331	0.331	-13.426	-9.582	-7.229	-24.149	-4.5	-7.191	-5.109	-11.554
332	0.332	-10.553	-14.454	-18.262	-13.573	-6.823	-10.314	-3.538	-0.557
333	0.333	-16.586	-16.423	-16.901	-15.561	-0.247	-15.157	-2.169	-7.717
334	0.334	-15.843	-17.033	-18.056	-13.828	-1.215	-14.386	-8.539	-19.519
335	0.335	-19.941	-18.412	-16.883	9.943	-3.725	-3.752	-7.38	4.302
336	0.336	-16.495	-12.063	-13.767	-7.119	-1.394	-8.012	-10.497	7.621
337	0.337	-18.453	-9.576	-16.655	-16.436	-10.876	-11.693	-5.662	4.559
338	0.338	-17.915	-10.383	-15.865	-8.163	-14.546	-12.87	-8.173	-15.177
339	0.339	-20.477	-8.472	-16.621	-15.756	-15.707	-15.977	-20.374	-12.644
340	0.34	-19.169	-18.56	-16.03	-13.501	-12.599	-11.157	-25.591	-5.663
341	0.341	-14.356	-14.331	-22.009	-11.444	-13.563	-17.175	-8.168	4.983
342	0.342	-19.046	-20.743	-16.379	9.773	-14.331	-14.86	-10.511	-8.535
343	0.343	-18.509	-14.765	-18.31	1.415	-12.002	-14.283	-8.405	0.217
344	0.344	-13.706	-7.452	-13.657	-1.143	-11.412	-13.713	1.271	-14.076
345	0.345	-14.324	-14.261	-13.061	-17.441	-10.827	-7.136	-10.903	-39.203
346	0.346	-8.943	-13.511	-8.206	-40.885	-12.563	-16.824	-21.919	-76.9
347	0.347	-12.455	-15.857	-12.836	-37.803	-9.064	-13.156	-17.639	-51.722
348	0.348	-14.428	-15.297	-12.247	-35.104	-7.69	-9.665	1.913	-47.238
349	0.349	-12.721	-10.665	-11.846	-1.633	-12.516	-6.56	-12.209	-18.156
350	0.35	-16.228	-5.249	-11.446	11.915	-9.214	0.215	-19.742	-14.449
351	0.351	-8.898	-16.091	-12.592	-25.625	-9.784	0.989	-35.993	16.555
352	0.352	-5.827	-11.454	-12.188	-20.565	-8.413	3.324	-38.113	45.623
353	0.353	-20.562	-15.719	-6.366	-16.131	-8.01	-3.244	-9.083	34.435
354	0.354	-14.194	-19.398	-8.667	-20.224	-1.412	4.689	45.102	3.515
355	0.355	-16.146	-3.728	-6.708	6.086	-2.36	-9.252	23.036	-0.51
356	0.356	-10.934	-1.606	-16.753	2.81	-10.275	-15.058	3.106	-4.151
357	0.357	-9.403	-7.424	-9.566	5.915	-9.284	-13.309	-2.87	-0.816
358	0.358	-13.672	-19.62	-13.215	-13.849	-8.288	-14.842	2.562	-10.039
359	0.359	-12.524	-14.982	-12.034	-11.367	-5.752	-16.184	-22.573	-46.936
360	0.36	-16.024	-16.338	-11.045	-4.386	-8.055	-9.789	-9.018	-62.007
361	0.361	-12.946	-15.181	-12	-2.244	-12.869	-13.26	-21.397	-20.756
362	0.362	-19.731	-18.662	-11.208	-11.933	-8.191	-18.473	-17.714	-37.195
363	0.363	-11.81	-13.425	-8.872	-3.25	-11.069	-15.548	-21	-22.081
364	0.364	-12.789	-0.65	-13.694	-1.721	-9.687	-11.28	-11.701	-8.481
365	0.365	-11.83	-12.833	-16.972	-23.383	-3.278	-5.667	-8.989	-29.153
366	0.366	-14.359	-8.182	-9.222	-14.051	-7.51	-12.24	-6.475	-63.167
367	0.367	-13.599	-6.818	-8.245	5.741	-11.551	-9.716	-8.786	-3.516
368	0.368	-11.67	-15.709	-13.068	-1.798	-9.593	-2.352	-40.702	4.678
369	0.369	-5.684	-24.021	-13.826	9.807	-12.854	-5.239	-36.244	12.097
370	0.37	-11.297	-23.035	-11.486	11.923	-9.928	-9.48	-32.175	32.108
371	0.371	-11.887	-16.238	-10.887	-9.384	-11.256	-15.072	-28.498	26.166
372	0.372	-8.601	-11.956	-10.291	-40.552	-7.949	-4.204	-11.477	42.67
373	0.373	-8.024	-14.252	-9.7	-69.569	-11.99	-2.623	-8.38	7.489
374	0.374	-11.504	-10.748	-12.191	-80.783	-8.479	-6.852	-16.682	-6.014
375	0.375	-11.119	-11.298	-12.557	-29.323	-10.776	-18.631	-19.179	-18.358
376	0.376	-17.696	-10.689	-14.671	22.358	-8.62	-17.056	-7.578	-21.992
377	0.377	-16.72	-18.602	-13.48	28.964	-13.043	-15.674	-1.201	-32.032
378	0.378	-24.647	-17.416	-12.295	-1.391	-7.597	-16.809	0.719	-35.105
379	0.379	-14.95	-5.585	-12.474	-17.811	-5.635	-8.473	-7.992	-9.521
380	0.38	-21.325	-7.112	-15.748	17.437	-8.898	-5.356	-6.45	-6.201
381	0.381	-15.322	-11.342	-12.846	3.904	-10.621	-8.245	-13.626	-9.269
382	0.382	-12.219	-10.157	-14.789	-8.472	-8.096	-17.903	-7.248	-28.993
383	0.383	-15.108	-13.617	-13.645	-19.687	-6.731	-16.732	-6.084	-26.461
384	0.384	-12.587	-16.688	-11.531	-22.977	-11.551	-10.722	-2.992	-33.42
385	0.385	-14.9	-9.885	-15.992	-13.673	-9.601	-18.061	7.828	-35.55
386	0.386	-25.731	-19.54	-10.004	-21.929	-4.178	-13.2	-2.273	-25.858
387	0.387	-8.298	-18.353	-12.333	-14.332	-7.66	-5.247	-3.475	0.474
388	0.388	-5.962	-17.16	-12.922	-21.279	-5.724	-8.322	2.514	-3.195
389	0.389	-8.074	-14.032	-9.635	2.124	-9.795	-3.461	-9.304	6.866
390	0.39	-25.479	-11.1	-15.057	-0.986	-3.989	-5.961	-10.883	-2.42
391	0.391	-9.205	-13.601	-11.575	1.732	-6.315	-11.549	10.758	-22.147
392	0.392	-15.566	-14.354	-2.861	-26.517	-8.249	-8.048	1.454	-24.655
393	0.393	-21.346	-4.858	-6.333	-15.261	-8.83	-3.379	-18.305	-8.411
394	0.394	-16.097	-8.513	-11.556	-11.961	-5.926	-2.769	-20.836	6.499
395	0.395	-17.619	-16.806	-10.581	-2.658	-8.44	-4.094	-9.24	-7.048
396	0.396	-21.843	-13.681	-13.083	-22.394	-11.727	-8.518	-19.906	1.632
397	0.397	-15.427	-16.557	-10.747	-19.879	-14.627	-17.393	-10.254	-9.439
398	0.398	-18.885	-19.055	-14.22	-26.825	-8.621	-18.533	-8.53	-16.619
399	0.399	-21.957	-21.346	-13.632	-28.905	-7.842	-10.184	-13.179	-4.809
400	0.4	-17.094	-17.836	-15.367	-15.267	-5.516	-9.181	-6.033	-15.807
401	0.401	-14.558	-14.52	-16.717	-16.93	-8.995	-15.919	-9.732	-11.508
402	0.402	-13.76	-13.919	-14.391	6.892	-7.053	-15.115	-3.765	-20.351
403	0.403	-15.673	-14.281	-16.526	3.657	-11.115	-2.899	-4.756	-26.282
404	0.404	-16.246	-12.905	-13.813	-11.968	-9.753	-1.141	-9.574	-10.171
405	0.405	-16.813	-8.822	-12.653	-14.639	-8.39	-5.767	-15.521	-7.833
406	0.406	-13.313	-7.429	-13.431	-12.063	-9.539	-10.016	-21.113	-14.203
407	0.407	-12.906	-10.692	-13.251	-0.397	-12.251	-16.406	-10.283	-23.878
408	0.408	-12.494	-10.282	-8.996	10.288	-10.313	-15.248	-11.861	-18.654
409	0.409	-9.771	-15.497	-7.255	-18.702	-8.762	-10.031	-4.717	5.114
410	0.41	-8.586	-16.063	-5.908	-14.598	-9.54	-11.004	-3.586	1.751
411	0.411	-12.051	-12.764	-9.2	4.199	-11.475	-6.737	-11.926	-1.411
412	0.412	-11.641	-21.656	-10.366	7.535	-7.801	-12.341	-17.17	1.293
413	0.413	-13.754	-15.263	-11.528	-1.713	-10.319	-5.763	-20.082	-16.524
414	0.414	-15.663	-16.411	-9.592	-27.225	-5.87	-4.996	-14.083	-14.198
415	0.415	-12.936	-11.167	-8.05	-30.491	-8.773	-12.346	-11.754	-20.562
416	0.416	-9.438	-10.192	-10.762	-33.572	-7.413	-9.431	-16.585	-7.013
417	0.417	-16.775	-9.405	-16.569	-8.003	-8.769	-8.66	-17.159	-12.259
418	0.418	-13.666	-13.462	-12.508	2.117	-9.941	-12.723	-8.253	-16.858
419	0.419	-18.49	-15.392	-15.997	-0.932	-7.232	-12.134	-11.951	-21.086
420	0.42	-12.474	-18.684	-16.587	1.832	-9.178	-16.777	-3.634	-22.222
421	0.421	-14.788	-15.78	-11.172	4.398	-4.343	-20.842	3.728	-16.173
422	0.422	-14.204	-13.26	-7.696	-16.663	-9.182	-19.488	0.847	-13.045
423	0.423	-17.487	-7.836	-17.77	-13.948	-9.765	-12.131	-8.798	-8.181
424	0.424	-12.068	-17.316	-16.423	9.274	-10.347	-11.155	-15.156	-5.696
425	0.425	-15.553	-16.146	-10.046	-18.968	-8.994	-6.323	-9.136	-4.961
426	0.426	-13.615	-12.657	-18.377	-30.132	-7.639	-5.561	-6.018	4.481
427	0.427	-14.202	-15.746	-8.713	-26.738	-11.702	-6.345	-8.886	-1.96
428	0.428	-20.012	-10.909	-9.884	-29.74	-11.317	-1.512	-13.109	-8.006
429	0.429	-12.66	-10.13	-13.372	-9.94	-10.93	-6.163	-10.75	-9.021
430	0.43	-7.809	-12.438	-3.7	-7.374	-8.802	-7.899	-8.79	-17.944
431	0.431	-10.321	-8.949	-10.093	-14.267	-4.35	-10.409	-18.819	-11.959
432	0.432	-14.371	-12.238	-11.26	-3.576	-8.417	-5.956	-25.958	-6.746
433	0.433	-10.872	-15.142	-10.298	2.266	-11.901	-10.028	-17.022	-9.681
434	0.434	-14.152	-17.66	-13.206	-9.9	-10.545	-11.382	-10.992	-10.485
435	0.435	-13.555	-10.315	-10.695	-33.676	-5.714	-10.992	5.088	-9.737
436	0.436	-17.03	-9.349	-11.479	-30.348	-3.781	-10.61	2.779	-10.34
437	0.437	-15.67	-14.198	-12.062	-8.436	-11.521	-15.833	-20.628	-13.645
438	0.438	-16.034	-14.985	-14.007	22.764	-6.3	-15.247	-17.517	-20.208
439	0.439	-13.305	-12.668	-13.437	10.406	-11.146	-10.6	-9.18	-20.978
440	0.44	-15.225	-9.187	-13.826	-8.317	-5.153	-12.338	-6.661	-21.748
441	0.441	-17.35	-11.119	-20.223	-4.978	-9.216	-10.984	-8.98	-10.932
442	0.442	-20.043	-9.374	-17.716	-14.218	-7.283	-12.344	-6.823	-6.314
443	0.443	-15.002	-12.856	-10.362	-5.874	-6.708	-15.255	-8.73	-19.304
444	0.444	-14.416	-14.205	-11.34	-13.389	-7.3	-12.549	-3.498	-21.049
445	0.445	-19.823	-20.007	-15.605	-15.673	-7.688	-6.744	-8.146	-10.015
446	0.446	-13.228	-15.946	-11.554	-22.013	-9.047	-14.106	-12.39	-17.195
447	0.447	-13.989	-11.104	-13.498	-27.795	-8.662	-5.21	-11.228	-2.881
448	0.448	-14.74	-21.168	-10.217	-36.478	-7.505	-8.713	-7.734	-12.58
449	0.449	-14.145	-14.002	-10.806	-38.006	-10.212	-13.96	-10.819	-10.86
450	0.45	-13.546	-10.323	-9.461	-16.309	-8.663	-11.072	-7.9	-15.501
451	0.451	-11.783	-16.314	-9.852	5.595	-10.6	-8.559	-7.113	-11.251
452	0.452	-11.368	-15.338	-3.281	-19.919	-6.34	-6.236	-9.422	-10.1
453	0.453	-11.725	-16.297	-10.056	-9.81	-10.407	-8.153	-20.238	-13.602
454	0.454	-12.085	-15.523	-9.285	-0.485	-9.056	-7.55	-12.282	-16.716
455	0.455	-16.511	-19.578	-8.512	-3.173	-13.507	-11.574	-10.919	-21.567
456	0.456	-14.745	-11.625	-9.092	-5.675	-6.921	-5.694	-7.237	-11.903
457	0.457	-19.554	-14.719	-13.735	1.311	-11.181	-4.811	3.599	-8.249
458	0.458	-13.53	-13.759	-16.637	-13.561	-10.408	-2.813	-6.453	9.718
459	0.459	-20.865	-12.989	-10.831	-11.597	-3.83	-6.057	-12.833	12.212
460	0.46	-17.95	-8.925	-14.899	4.275	-9.83	-13.738	-9.341	0.614
461	0.461	-18.721	-10.833	-12.961	-14.875	-10.599	-14.606	-14.555	-14.259
462	0.462	-16.389	-10.21	-14.898	-17.368	-7.114	-7.765	-15.52	-16.16
463	0.463	-18.312	-11.932	-15.481	-5.731	-9.043	-1.782	-19.779	-14.399
464	0.464	-12.307	-10.575	-12.972	0.668	-9.616	-9.265	-14.167	-19.053
465	0.465	-9.983	-11.92	-16.265	-9.024	-9.991	-12.379	-10.68	-14.804
466	0.466	-14.808	-14.806	-11.431	-7.298	-8.629	-6.613	-7.377	-13.669
467	0.467	-11.504	-11.11	-10.855	-21.632	-3.787	-9.13	-6.783	-19.678
468	0.468	-12.08	-16.506	-12.605	-19.693	-11.132	-11.235	-6.385	-5.759
469	0.469	-11.692	-14.549	-9.121	-17.942	-4.362	-10.696	-8.691	-3.842
470	0.47	-12.08	-13.954	-12.413	-16.393	-8.611	-12.438	-10.809	-19.726
471	0.471	-9.178	-11.04	-10.291	-17.761	-10.927	-15.958	-14.469	-17.609
472	0.472	-11.89	-9.673	-7.587	-11.396	-7.443	-10.582	-7.096	-11.803
473	0.473	-8.413	-11.037	-11.079	-14.927	-10.72	-15.467	-3.988	0.392
474	0.474	-11.318	-13.968	-12.25	-18.07	-7.816	-8.131	-4.966	-7.546
475	0.475	-15.77	-12.851	-11.868	-9.204	-10.319	-11.029	-7.496	-14.704
476	0.476	-12.874	-15.6	-11.489	-10.424	-9.926	-10.269	-9.838	-2.896
477	0.477	-14.237	-13.495	-11.322	-7.402	-9.535	-12.634	-7.924	-13.903
478	0.478	-18.706	-16.782	-15.799	-8.424	-6.824	-10.795	-11.247	-9.637
479	0.479	-21.631	-15.606	-13.888	-12.741	-5.676	-14.184	-10.71	-10.815
480	0.48	-16.807	-11.912	-14.499	-10.448	-10.525	-12.553	-17.716	-14.327
481	0.481	-18.762	-12.283	-12.004	-3.9	-8.599	-12.237	-10.963	-17.462
482	0.482	-17.036	-11.882	-12.427	-8.202	-8.026	-10.894	-17.005	-12.663
483	0.483	-14.545	-13.033	-12.073	-7.46	-9.778	-14.926	-12.976	-8.451
484	0.484	-16.885	-10.296	-10.949	-10.984	-6.31	-11.353	-2.169	-12.576
485	0.485	-12.847	-12.356	-10.611	-10.461	-8.642	-9.011	2.452	-12.08
486	0.486	-16.354	-11.517	-12.198	-19.436	-8.273	-12.044	-7.626	-7.514
487	0.487	-16.769	-8.368	-8.365	-10.612	-7.131	-8.545	-14.03	-15.337
488	0.488	-13.899	-14.369	-8.789	-4.677	-4.454	-11.026	-12.911	-10.201
489	0.489	-13.546	-13.613	-15.222	-7.826	-9.315	-9.99	-11.981	-7.369
490	0.49	-16.29	-15.981	-11.016	-14.68	-11.285	-9.653	-12.979	0.51
491	0.491	-13.418	-17.982	-10.301	-15.554	-10.735	-11.616	-19.007	-11.327
492	0.492	-13.85	-16.083	-13.858	-13.333	-9.027	-6.618	-26.396	-12.871
493	0.493	-13.501	-13.188	-9.276	-12.849	-5.585	-10.052	-19.658	-17.118
494	0.494	-13.726	-15.671	-15.9	-14.857	-12.014	-13.425	-8.272	-13.461
495	0.495	-17.048	-15.224	-11.686	-15.501	-11.274	-9.437	-12.949	-7.482
496	0.496	-17.471	-17.214	-15.791	-12.089	-13.644	-15.24	-8.73	-14.852
497	0.497	-18.667	-14.463	-13.912	-9.862	-11.768	-9.607	-7.604	-11.981
498	0.498	-13.675	-18.73	-15.918	-10.351	-11.247	-7.676	-8.797	-16.263
499	0.499	-16.998	-15.507	-14.245	-10.06	-9.556	-7.115	-14.051	-26.935
500	0.5	-15.293	-15.534	-17.8	-11.32	-6.103	-16.078	-7.313	-22.701
501	0.501	-18.801	-13.826	-13.412	-11.191	-11.583	-22.566	-9.867	-13.824
502	0.502	-19.214	-13.143	-16.386	-9.315	-6.827	-30.996	-13.968	-12.693
503	0.503	-17.111	-7.724	-15.098	-9.586	-8.843	-21.38	-13.418	-13.679
504	0.504	-15.977	-15.353	-13.828	-13.335	-10.665	-33.293	-7.456	-4.798
505	0.505	-14.846	-20.292	-13.528	-10.868	-13.251	-57.224	-8.263	-5.985
506	0.506	-17.007	-7.029	-14.775	-14.2	-6.923	-74.38	-6.362	-2.918
507	0.507	-13.18	-4.964	-13.701	-17.14	-9.471	-27.453	-8.319	-3.89
508	0.508	-10.708	-10.007	-10.305	-13.485	-7.181	-7.54	-5.435	-8.149
509	0.509	-5.314	-17.776	-8.073	-15.859	-7.82	-13.579	-5.074	-20.335
510	0.51	-1.865	-36.406	-14.738	-17.09	-12.513	-41.3	-8.396	-36.209
511	0.511	-14.281	-40.526	-13.861	-16.767	-9.677	-6.113	-8.812	-38.354
512	0.512	-16.238	-22.623	-14.715	-20.332	-11.136	53.477	-9.23	-20.968
513	0.513	-14.511	-1.428	-12.45	-18.281	-13.593	126.834	-11.197	-9.387
514	0.514	-13.175	-9.673	-14.27	-13.508	-13.354	155.05	-8.319	-7.297
515	0.515	-20.54	-12.119	-12.397	-11.632	-11.387	125.365	-14.328	2.346
516	0.516	-19.583	-14.417	-15.752	-12.087	-7.836	62.778	-16.848	-2.906
517	0.517	-16.701	-16.477	-15.231	-7.323	-13.377	22.051	-12.987	-4.67
518	0.518	-12.462	-18.315	-17.812	-9.341	-4.007	-89.123	-10.664	-6.252
519	0.519	-14.804	-13.011	-17.478	-8.837	-12.998	-105.108	-10.095	-10.524
520	0.52	-11.337	-11.396	-12.698	-1.164	-11.885	-62.06	-10.684	-11.704
521	0.521	-13.295	-9.982	-9.47	-0.256	-4.534	-48.951	-10.117	-15.217
522	0.522	-10.412	7.102	-6.624	0.659	-19.217	-37.181	-9.742	-14.28
523	0.523	-18.362	18.775	-14.615	-1.895	-8.547	-48.061	-2.388	-5.392
524	0.524	-14.897	16.69	-15.83	0.391	-18.214	-57.994	-5.479	-11.396
525	0.525	-13.947	7.051	-8.524	-7.576	-9.521	-31.296	1.3	-12.382
526	0.526	-13.003	-8.782	-1.801	-2.378	-8.025	-6.966	0.527	-25.174
527	0.527	-7.018	-32.174	0.67	-15.18	-9.442	29.964	2.856	-16.47
528	0.528	-9.358	-35.249	-4.988	-9.982	2.299	23.319	4.799	-2.153
529	0.529	-12.858	-32.519	-6.964	-21.04	-2.401	17.283	-2.55	3.655
530	0.53	-8.23	-29.975	-10.29	-16.809	-3.795	-21.443	-17.248	1.905
531	0.531	-15.977	-22.974	-6.26	-13.154	-4.99	-66.958	-6.597	3.444
532	0.532	-12.892	-20.805	-12.088	-16.653	-8.51	-85.15	-16.257	7.694
533	0.533	-17.735	-34.315	-9.793	-9.324	-7.576	-112.811	-11.021	11.37
534	0.534	-13.47	-60.594	-4.978	-8.377	-12.423	-37.131	-12.555	22.205
535	0.535	-17.536	-41.785	-13.701	-12.657	-2.743	82.302	-11.176	9.237
536	0.536	-15.596	-24.722	-17.201	-2.023	-3.926	98.186	-14.822	4.005
537	0.537	-10.952	16.145	-18.185	-0.689	-2.781	55.024	-11.312	2.459
538	0.538	-11.529	21.6	-11.417	2.991	-8.016	15.569	-12.252	-19.215
539	0.539	-11.138	36.726	-8.908	4.152	-5.15	-43.983	-11.258	-28.495
540	0.54	-16.559	41.207	-4.847	-1.079	-6.009	-54.769	-12.001	-42.616
541	0.541	-7.078	3.689	-0.009	-2.062	-8.436	-183.034	-9.642	-55.376
542	0.542	-15.978	-21.444	-10.074	-15.225	-3.705	-60.502	-9.033	-48.412
543	0.543	-17.144	-53.349	-20.138	-28.767	-5.747	50.822	-13.652	-25
544	0.544	-16.172	-65.699	-21.295	-37.462	-14.754	36.547	-10.725	-21.906
545	0.545	-17.134	-114.827	-24.771	-26.419	-5.954	-29.216	-10.317	-13.577
546	0.546	-12.871	-13.968	-8.689	-7.636	-0.072	-40.982	-15.733	-6.014
547	0.547	-10.545	29.224	-1.703	-5.107	-3.274	-8.408	-16.313	-3.676
548	0.548	-17.124	200.326	-3.808	-12.056	-12.244	1.538	-14.377	-10.05
549	0.549	-14.609	270.024	-5.72	-5.645	-30.219	28.29	-10.302	-11.979
550	0.55	-23.504	206.577	-14.396	-15.285	-1.877	52.723	-6.781	-13.727
551	0.551	-19.992	187.445	-9.726	-6.554	9.44	45.394	-8.063	-5.795
552	0.552	-19.006	64.965	-11.045	-11.178	6.159	-1.402	-14.567	-15.851
553	0.553	-18.018	-46.295	-4.613	-9.791	-3.186	29.073	-13.534	-14.671
554	0.554	-15.478	-176.32	-5.731	-21.572	-11.591	34.634	-9.227	-11.17
555	0.555	-16.231	-298.797	-8.78	-29.484	-24.478	19.641	-6.864	-10.182
556	0.556	-5.368	-251.15	-9.702	-30.808	-36.215	-3.103	-13.405	-20.988
557	0.557	-9.988	-236.781	-13.914	-34.442	-34.215	-65.534	-9.118	-19.595
558	0.558	-20.025	-170.938	-13.091	-16.399	-9.142	-38.769	-11.41	-13.177
559	0.559	-16.315	-111.3	-13.62	1.464	-12.429	-30.611	-9.44	-7.157
560	0.56	-15.118	-78.771	-10.275	3.848	-3.035	-37.906	-8.841	-10.237
561	0.561	-20.317	-29.421	-17.961	1.764	22.684	-44.435	-9.392	-9.268
562	0.562	-21.259	-20.52	-33.97	-3.999	39.93	-50.349	-6.85	-8.487
563	0.563	-16.974	3.883	-12.824	-5.68	37.017	-0.279	-13.205	-1.118
564	0.564	-17.727	11.259	-21.089	-7.147	34.466	19.822	-17.43	-7.868
565	0.565	-15.769	44.728	-18.517	-8.411	-3.916	13.997	-15.073	-8.621
566	0.566	-9.755	2.129	-16.133	-1.959	-9.222	19.462	-7.106	-10.903
567	0.567	-10.506	-14.336	-9.68	-5.429	-14.144	14.357	-14.425	-4.297
568	0.568	-11.064	0.744	-19.287	-6.373	-36.914	27.792	-3.547	-10.266
569	0.569	-12.975	14.278	-10.508	-9.223	-57.577	15.205	-7.773	-6.189
570	0.57	-8.882	18.339	-8.886	-11.692	-83.909	-34.139	-4.079	-9.652
571	0.571	-10.205	22.008	-10.161	-15.721	-87.273	-40.835	-7.553	-4.984
572	0.572	-16.563	11.939	-8.924	-19.154	-65.513	-22.653	-10.633	-13.877
573	0.573	-10.527	21.233	-12.32	-18.529	-40.086	-6.09	-11.588	-12.706
574	0.574	-14.565	18.526	-15.341	-19.076	-9.255	-41.215	-12.346	-9.215
575	0.575	-12.594	16.006	-10.421	-13.235	19.677	0.103	-10.028	-12.307
576	0.576	-15.855	18.309	-12.855	-10.89	23.371	-16.205	-13.513	-15.189
577	0.577	-14.077	16.143	-10.448	-8.923	20.066	9.08	-11.572	-21.167
578	0.578	-15.395	10.283	-13.845	-8.319	10.66	-13.682	-9.799	-20.378
579	0.579	-14.971	1.526	-13.194	-11.189	-3.609	-26.079	-11.13	-9.494
580	0.58	-17.849	-3.159	-12.549	-10.778	-11.247	-7.37	-11.503	-10.993
581	0.581	-12.604	-10.36	-15.983	-10.362	-4.367	-31.406	-10.352	-12.316
582	0.582	-14.533	-9.244	-9.537	-5.49	-6.658	-34.782	-8.438	-11.157
583	0.583	-20.511	-12.767	-10.262	-8.747	-24.252	-26.728	-6.55	-7.671
584	0.584	-13.142	-9.698	-14.277	-8.12	-26.693	-29.495	-6.409	-10.749
585	0.585	-14.089	-8.747	-9.384	-16.003	-3.25	-13.304	-10.903	-5.895
586	0.586	-11.557	-9.488	-8.762	-9.949	-6.126	1.717	-14.232	-10.144
587	0.587	-13.857	-13.507	-12.782	-19.564	-8.562	-19.46	-17.168	-14.214
588	0.588	-11.9	-14.023	-10.222	-10.605	14.885	-39.23	-12.34	-14.825
589	0.589	-7.229	-13.4	-14.621	-7.078	43.325	-26.548	-12.925	-10.219
590	0.59	-10.113	-13.953	-10.51	-3.951	47.176	-14.996	-14.657	-10.846
591	0.591	-11.457	-14.326	-7.942	-12.837	37.292	-0.056	-9.809	-7.408
592	0.592	-6.985	-14.74	-8.279	-13.978	28.137	-9.747	-9.209	-6.084
593	0.593	-14.71	-19.647	-7.852	-17.063	19.903	-11.318	-0.306	-10.914
594	0.594	-15.657	-15.092	-13.044	-14.152	7.214	-3.183	8.59	-14.162
595	0.595	-16.607	-16.919	-16.502	-9.89	14.224	-1.569	14.576	-15.866
596	0.596	-14.071	-22.818	-14.54	-7.543	-0.635	-20.949	13.577	-18.35
597	0.597	-11.733	-10.591	-13.92	-9.436	-29.684	-23.656	6.77	-11.941
598	0.598	-6.876	-19.253	-11.36	-14.026	-92.226	4.637	-6.425	-9.396
599	0.599	-16.919	-20.67	-14.606	-20.58	-118.917	1.009	-31.622	-3.744
600	0.6	-29.857	-19.212	-7.987	-7.388	-94.458	11.103	-48.668	-3.116
601	0.601	-21.134	-15.582	-10.87	-5.41	-12.801	-4.573	-45.569	-5.013
602	0.602	-19.567	-14.547	-18.779	-14.085	41.595	-47.25	-31.417	-13.875
603	0.603	-18.195	-17.918	-11.399	-6.12	51.635	-65.71	-13.596	-12.677
604	0.604	-14.498	-25.062	-12.338	-7.432	60.674	-27.149	-1.976	-9.158
605	0.605	-15.637	-35.158	-8.052	-11.081	52.647	-22.14	-4.109	-20.92
606	0.606	-16.585	-29.15	-8.807	-21.894	45.352	-8.643	1.695	-22.416
607	0.607	-13.656	-23.333	-9.368	-20.512	-1.466	45.393	-3.546	-18.105
608	0.608	-17.895	-18.268	-8.777	-24.172	-68.658	67.296	-8.207	-11.662
609	0.609	-17.111	-11.567	-10.5	-22.967	-131.191	20.502	1.828	-15.096
610	0.61	-9.165	-12.317	-15.323	-6.849	-155.557	2.427	-12.533	-9.829
611	0.611	-18.822	-9.929	-10.661	-4.472	-148.196	-3	-10.653	-10.748
612	0.612	-19.964	-11.758	-8.912	-19.324	-87.586	-18.115	-15.939	-1.028
613	0.613	-11.625	-4.287	-11.43	-28.956	-46.905	-13.698	-17.536	-2.153
614	0.614	-12.571	8.653	-11.798	-27.181	-9.887	-34.296	-16.197	-3.259
615	0.615	-11.595	7.047	-13.922	-3.349	10.109	14.983	-17.376	-15.018
616	0.616	-15.842	-7.17	-19.135	34.421	16.096	34.995	-18.564	-10.335
617	0.617	-11.777	-12.93	-18.539	19.361	43.836	16.9	-17.619	-17.47
618	0.618	-11.198	-18.155	-17.933	-12.533	59.047	11.589	-8.723	-5.633
619	0.619	-17.197	-22.848	-18.498	-8.444	81.981	6.741	2.119	-16.649
620	0.62	-16.418	-18.666	-17.119	2.81	111.052	-6.645	3.466	-17.975
621	0.621	-15.832	-22.461	-11.685	-14.187	114.743	-69.025	-5.436	-9.05
622	0.622	-19.12	-21.423	-19.602	-11.065	83.801	-131.39	-4.284	-7.859
623	0.623	-16.232	-18.456	-14.365	-8.339	79.77	-90.572	-5.278	-2.607
624	0.624	-19.716	-21.479	-19.19	-10.837	23.169	-68.366	3.594	-7.433
625	0.625	-12.359	-22.363	-13.18	-8.512	-66.308	-61.751	0.088	-20.574
626	0.626	-17.582	-20.133	-12.4	-14.876	-30.56	-19.131	-11.722	-26.367
627	0.627	-14.682	-19.602	-14.324	-16.786	45.426	41.844	-32.436	-10.482
628	0.628	-17.198	-21.652	-8.31	-18.5	55.37	82.503	-24.122	-25.384
629	0.629	-9.839	-18.944	-7.529	-16.934	-7.057	89.82	-21.62	-23.454
630	0.63	-5.005	-13.403	-0.948	-15.562	-15.149	163.743	-10.019	-11.251
631	0.631	-2.502	-3.015	-8.884	-14.374	36.538	134.159	4.868	12.558
632	0.632	-14.703	-7.543	-7.909	-15.505	29.979	89.561	14.529	2.498
633	0.633	-12.967	-24.836	-6.937	-18.575	-24.985	49.063	16.251	-13.176
634	0.634	-14.526	-41.311	-11.181	-21.474	-136.074	-47.203	1.911	-10.46
635	0.635	-13.172	-52.203	-8.846	-23.989	-247.376	-112.941	-3.903	-18.02
636	0.636	-16.854	-38.912	-13.669	-19.936	-233.107	-101.011	-12.613	-11.056
637	0.637	-13.374	-23.247	-13.076	-15.093	-141.081	-25.035	-26.946	3.836
638	0.638	-18.601	-8.507	-14.817	-5.025	-81.524	-15.048	-28.894	-5.831
639	0.639	-11.835	1.063	-9.979	2.139	-49.023	-77.457	-34.118	-4.086
640	0.64	-11.068	-0.748	-13.269	3.295	-39.143	-134.256	-29.485	-8.737
641	0.641	-13.4	-5.434	-11.526	-5.013	5.635	-126.733	-30.85	-18.806
642	0.642	-16.896	7.449	-12.878	-8.082	46.296	-133.146	-11.299	-33.14
643	0.643	-20.196	2.102	-14.233	-12.883	38.979	-53.675	-8.586	-31.204
644	0.644	-16.154	-2.691	-7.654	-10.342	58.959	-107.764	-1.027	-19.005
645	0.645	-17.538	-15.848	-10.567	-14.409	52.929	-58.399	10.597	-4.697
646	0.646	-10.211	-35.381	-9.8	-12.492	91.574	75.906	4.224	4.967
647	0.647	-13.329	-17.716	-12.129	-21.214	76.387	56.726	2.29	-3.758
648	0.648	-20.115	3.275	-15.614	-3.232	16.721	39.257	4.016	-18.092
649	0.649	-22.641	11.501	-15.026	-5.755	-40.225	55.066	-13.431	-23.908
650	0.65	-15.301	24.206	-7.283	-22.013	-91.976	69.284	-25.083	-15.213
651	0.651	-14.357	21.818	-10.37	-7.113	-85.439	108.666	-40.039	-10.585
652	0.652	-11.857	19.617	-13.264	-9.067	-42.803	168.164	-30.398	-14.877
653	0.653	-14.197	13.743	-12.491	-17.794	-14.985	48.649	-18.206	-11.25
654	0.654	-13.629	-12.646	-14.808	-13.161	10.266	-62.698	-3.857	-14.772
655	0.655	-13.055	-69.428	-11.322	-11.816	33.133	-48.352	-5.756	-20.027
656	0.656	-12.484	-110.164	-13.247	-10.666	53.828	17.561	-0.519	-24.898
657	0.657	-12.107	-43.473	-9.178	-2.368	87.871	-17.879	1.038	-20.671
658	0.658	-13.471	-16.791	-16.142	-9.731	74.313	-137.122	5.315	-8.498
659	0.659	-12.322	-24.837	-13.236	-8.777	20.097	-152.97	11.719	0.19
660	0.66	-18.324	-17.322	-12.469	-11.299	27.418	-23.129	17.747	-10.866
661	0.661	-20.846	-10.577	-10.153	-13.609	7.449	-5.93	14.649	-6.612
662	0.662	-18.536	-16.451	-12.087	-15.531	1.462	9.781	-0.046	-2.956
663	0.663	-16.619	-44.055	-11.509	-9.518	-26.118	-62.534	-31.965	-16.14
664	0.664	-7.914	-18.846	-6.09	-8.744	-41.081	-49.552	-27.504	-14.436
665	0.665	-9.086	13.129	-10.929	-13.582	-8.979	-14.164	-15.106	-9.83
666	0.666	-1.745	9.158	-11.52	-14.159	-71.329	-25.124	-11.407	-2.715
667	0.667	-4.666	20.511	-15.605	-19.54	-97.891	-35.043	-28.417	-6.424
668	0.668	-10.677	51.607	-14.269	-10.025	-73.392	-79.867	-25.306	-0.454
669	0.669	-18.04	55.776	-14.673	-16.416	-21.632	-55.619	-16.971	-12.302
670	0.67	-17.085	59.556	-8.111	-19.895	-1.645	-48.259	-19.478	-10.828
671	0.671	-16.319	35.847	-12.955	-14.672	4.393	-41.668	-12.498	-15.137
672	0.672	-8.97	7.679	-8.686	-7.915	20.868	-35.804	-1.849	-18.853
673	0.673	-17.875	-11.02	-14.298	-7.171	-14.389	14.022	0.09	-5.735
674	0.674	-23.879	-34.74	-13.714	3.456	-10.004	74.654	-8.628	-10.982
675	0.675	-20.79	-56.51	-7.715	-9.54	-6.055	82.959	-19.661	-9.461
676	0.676	-17.889	-87.564	-15.065	-11.343	-2.57	75.784	-18.318	-13.756
677	0.677	-18.667	-33.259	-16.033	-13.006	21.139	69.306	-11.956	-4.872
678	0.678	-22.733	18.55	-11.778	-5.944	-7.113	75.429	-5.999	-1.405
679	0.679	-13.257	52.157	-7.714	-9.682	11.654	25.453	-9.13	-8.792
680	0.68	-9.584	21.89	-7.132	-18.055	14.86	5.472	-6.259	-7.849
681	0.681	-10.747	16.617	-17.203	-19.052	5.474	-73.867	-5.516	-10.375
682	0.682	-15.975	1.674	-10.047	-12.294	13.741	-84.73	-1.461	-9.61
683	0.683	-15.019	-39.398	-18.963	0.822	-4.126	-35.5	-3.408	-13.128
684	0.684	-17.539	-11.578	-20.14	-1.154	7.324	9.132	-13.488	-3.118
685	0.685	-15.224	-6.42	-17.069	0.567	39.034	-31.604	-20.687	-10.331
686	0.686	-14.644	-47.527	-14.184	-10.489	52.344	-9.574	-11.83	-11.549
687	0.687	-17.937	-75.06	-8.214	-17.662	-2.017	-29.488	-10.715	-29.616
688	0.688	-12.523	-100.058	-7.466	-8.759	-24.13	-23.423	-16.008	-22.122
689	0.689	-10.586	-104.339	-10.975	-2.75	-30.664	-6.921	-5.245	-10.574
690	0.69	-13.872	-100.109	-10.417	-18.803	-85.509	-52.427	-6.679	-12.775
691	0.691	-13.281	-43.238	-11.026	-35.047	-48.377	-34.309	-15.639	-7.04
692	0.692	-12.893	-2.424	-9.693	-37.182	-68.105	-6.594	-12.208	-19.312
693	0.693	-10.574	19.852	-11.069	-23.634	-73.897	8.656	-13.199	-27.33
694	0.694	-6.511	53.531	-8.189	2.674	-12.738	68.486	-10.322	-11.529
695	0.695	-9.992	35.507	-13.431	13.891	11.844	60.429	-11.121	-13.695
696	0.696	-13.288	-3.055	-11.521	3.819	19.359	38.346	-7.087	-11.777
697	0.697	-19.091	-18.007	-14.828	0.727	-27.3	45.083	-3.627	-10.06
698	0.698	-18.317	-22.298	-18.923	-13.402	-57.567	51.218	-4.244	-11.655
699	0.699	-20.26	-34.538	-15.466	-20.933	-18.836	56.677	-10.864	-7.47
700	0.7	-18.331	-23.204	-15.885	-9.299	-3.817	31.671	-4.919	-8.708
701	0.701	-15.428	-6.073	-18.034	1.349	-17.574	9.198	-9.056	-0.432
702	0.702	-10.587	-2.885	-12.836	-8.312	-46.765	-28.004	-19.983	2.602
703	0.703	-13.875	-0.091	-12.28	-10.035	-5.282	-62.962	-24.711	-10.237
704	0.704	-15.613	7.507	-10.375	-14.668	33.33	-94.731	-20.503	-15.508
705	0.705	-13.096	19.103	-14.467	-16.004	38.329	-140.49	-3.486	-20.191
706	0.706	-13.673	11.464	-11.008	-12.304	15.505	-146.386	-1.185	-18.876
707	0.707	-12.314	-20.552	-10.644	-20.605	-30.29	-85.266	-16.098	-22.601
708	0.708	-13.466	-89.181	-11.825	-15.346	-48.419	36.775	-18.054	-14.32
709	0.709	-18.684	-118.641	-4.888	-18.034	-53.565	155.619	-19.812	-13.376
710	0.71	-10.744	-91.902	-10.911	-18.994	-25.888	103.06	-5.506	-26.161
711	0.711	-13.833	-34.993	-13.448	-18.215	-20.824	23.589	-15.202	-10.296
712	0.712	-8.991	16.727	-9.394	-27.105	-16.347	-19.558	-17.754	-4.89
713	0.713	-14.982	36.683	-14.249	-16.251	-3.984	19.82	-12.577	1.484
714	0.714	-10.906	42.716	-13.683	-11.974	-7.708	31.465	-11.117	-4.354
715	0.715	-10.306	-7.142	-7.11	2.365	9.302	-22.82	-18.351	-9.599
716	0.716	-10.873	-40.532	-2.87	-7.288	12.415	-72.209	-14.725	-17.552
717	0.717	-13.762	-34.481	-5.209	-23.145	37.923	-27.605	-6.439	-21.827
718	0.718	-16.263	-6.784	-7.164	-16.748	41.174	-19.545	-1.244	-2.292
719	0.719	-17.616	-1.736	-6.602	-18.661	50.454	-130.658	5.497	11.826
720	0.72	-18.774	11.823	-15.52	-6.446	42.173	-114.721	-4.201	-11.412
721	0.721	-19.16	15.896	-24.435	-7.974	13.95	-13.639	-7.895	-14.521
722	0.722	-21.095	27.085	-18.451	5.023	10.285	-53.074	-9.065	-11.827
723	0.723	-16.249	16.947	-15.361	-7.133	6.998	-112.734	-1.71	-24.629
724	0.724	-14.314	1.181	-14.408	0.832	-8.726	-145.267	-6.551	-22.336
725	0.725	-13.74	-1.575	-13.647	22.547	-6.048	-95.879	-5.786	-20.229
726	0.726	-15.479	-9.089	-9.586	50.834	-44.579	20.567	-6.568	-33.785
727	0.727	-14.121	-20.751	-10.174	24.535	-60.999	36.307	-5.99	-17.915
728	0.728	-11.788	-10.161	-9.597	-13.189	-45.799	166.268	-4.051	-11.521
729	0.729	-9.651	-0.596	-12.497	-18.202	-22.901	113.722	-4.623	-13.448
730	0.73	-10.79	-20.112	-4.552	-31.745	-10.471	65.916	1.189	-15.173
731	0.731	-11.93	-17.787	-15.38	-35.811	-6.766	22.586	-10.994	-0.834
732	0.732	-14.814	-20.312	-8.216	-9.495	-10.037	35.626	-9.252	4.995
733	0.733	-19.248	-26.863	-9.364	-12.783	30.805	-47.959	-10.798	3.271
734	0.734	-16.321	-17.354	-5.876	-28.449	14.336	-80.617	-9.444	1.739
735	0.735	-19.789	-8.79	-13.221	-20.126	-10.841	-130.055	-10.607	-2.484
736	0.736	-18.414	-16.854	-8.362	-22.641	2.718	-103.519	-16.606	9.344
737	0.737	-13.557	-18.356	-10.859	-24.97	6.774	-46.785	-6.915	1.435
738	0.738	-20.899	-17.322	-13.16	-22.855	-12.052	-9.926	-0.504	-2.806
739	0.739	-16.048	-11.417	-12.556	-17.051	-35.926	23.636	0.68	0.904
740	0.74	-20.291	-21.154	-10.6	-18.793	-57.881	41.906	-11.1	-7.373
741	0.741	-12.93	-33.024	-14.648	-10.87	-49.656	-19.122	-12.622	-8.293
742	0.742	-11.955	-56.817	-15.984	-18.054	-26.466	-76.154	-19.759	-13.069
743	0.743	-14.467	-46.655	-15.582	-9.175	-35.772	-39.264	-16.053	-17.272
744	0.744	-13.687	-24.621	-14.405	-10.344	-33.08	61.508	-12.533	-29.422
745	0.745	-7.098	-16.097	-10.712	-11.292	-20.281	162.522	-5.145	-31.107
746	0.746	-9.613	-28.725	-17.081	-18.047	-22.549	70.404	-19.815	-16.723
747	0.747	-11.932	-26.304	-7.394	-15.528	-7.583	34.759	-13.378	-6.981
748	0.748	-10.001	-2.832	-13.765	-14.759	9.84	67.16	-11.39	1.786
749	0.749	-11.935	19.064	-7.751	-19.62	44.85	-41.571	-13.08	0.297
750	0.75	-11.357	16.335	-12.952	-13.652	110.489	-200.62	-5.107	-18.409
751	0.751	-12.708	3.482	-10.03	-9.609	65.842	-137.275	2.095	-0.533
752	0.752	-12.316	-8.28	-14.264	-13.113	57.733	-41.212	5.815	-2.783
753	0.753	-15.204	2.176	-8.625	-11.208	35.67	-58.863	-12.156	-17.617
754	0.754	-13.262	23.29	-12.081	-11.821	-11.109	-75.031	-29.937	-23.36
755	0.755	-15.192	37.221	-11.476	-12.248	-41.415	-32.136	-22.927	-21.565
756	0.756	-15.378	3.567	-14.354	-8.997	-80.08	-19.239	-24.993	-13.573
757	0.757	-18.663	-65.241	-12.974	-13.103	-54.922	135.729	-15.265	-12.159
758	0.758	-17.497	-94.852	-9.663	-8.308	-86.912	114.477	-16.972	-15.791
759	0.759	-15.56	3.802	-11.772	1.723	-57.929	56.712	-15.391	-19.21
760	0.76	-19.82	17.08	-12.911	0.345	-69.178	4.28	-11.087	-30.966
761	0.761	-16.338	-18.482	-18.697	-8.571	-65.895	51.887	-4.632	-16.607
762	0.762	-16.729	-7.637	-13.071	-12.072	-18.88	124.045	-8.063	-14.62
763	0.763	-16.346	-37.234	-13.634	-9.002	-12.287	84.516	3.796	-5.845
764	0.764	-15.969	-46.119	-15.556	-8.049	-30.431	24.912	-0.776	-13.709
765	0.765	-14.041	-37.949	-10.121	-15.99	-24.973	-7.622	-7.846	-9.387
766	0.766	-11.149	-15.887	-10.69	-6.303	-9.843	21.857	-14.143	-5.667
767	0.767	-16.381	4.062	-10.09	-7.473	-5.358	-23.023	-24.895	-13.949
768	0.768	-11.558	10.112	-9.498	-10.98	7.062	-80.021	-11.847	-10.827
769	0.769	-17.571	-6.284	-10.844	-14.102	10.772	-117.082	-10.033	-13.689
770	0.77	-13.521	-21.352	-8.514	-13.166	27.819	-83.696	-11.507	-12.879
771	0.771	-11.597	-16.88	-10.643	-15.71	37.075	-53.333	-10.098	-10.555
772	0.772	-13.547	-12.778	-13.362	-14.966	39.714	29.956	-8.893	0.289
773	0.773	-12.981	-16.425	-10.647	-10.148	42.171	18.16	-5.356	8.234
774	0.774	-11.63	-61.096	-9.869	-13.469	21.02	-14.4	-6.258	-4.729
775	0.775	-14.923	-116.059	-14.316	-17.551	6.822	34.891	-12.989	-13.426
776	0.776	-12.024	-34.595	-13.726	-9.615	-31.741	43.777	-12.164	-21.34
777	0.777	-18.035	19.567	-15.451	-6.124	-70.515	-29.429	-8.054	-17.079
778	0.778	-17.265	88.624	-15.829	-7.112	-45.433	-39.169	-7.431	-13.391
779	0.779	-19.594	115.32	-17.178	-0.398	-13.567	-12.249	-6.811	-24.222
780	0.78	-16.112	74.706	-15.052	-4.712	-1.207	-52.762	-7.369	-19.964
781	0.781	-16.702	52.658	-15.439	-4.005	-4.875	-134.16	0.608	-21.126
782	0.782	-17.298	-7.879	-15.831	-5.998	5.209	-58.272	-0.527	-12.797
783	0.783	-22.157	-32.225	-12.349	-6.608	8.328	-28.614	-1.474	-11.821
784	0.784	-14.827	-24.828	-14.679	-6.05	11.081	-37.536	-8.229	-16.667
785	0.785	-15.813	-31.348	-17.582	-9.562	-1.685	3.077	-12.471	-10.692
786	0.786	-15.056	-37.283	-11.591	-14.029	9.894	10.392	-13.235	-11.499
787	0.787	-11.005	-53.68	-9.073	-13.467	-0.77	-50.173	-18.081	-12.106
788	0.788	-9.079	-68.717	-11.396	-15.999	-2.712	-172.213	-16.128	-14.073
789	0.789	-11.032	-64.203	-10.825	-14.659	9.437	-119.655	-8.368	-11.195
790	0.79	-9.296	-26.593	-7.536	-17.566	-11.372	-8.225	-9.33	-13.745
791	0.791	-10.658	-31.56	-10.446	-14.857	-19.811	64.115	-12.244	-19.208
792	0.792	-9.299	-63.436	-6.966	-11.37	-32.619	24.734	-11.489	-17.322
793	0.793	-12.211	-92.431	-9.285	-10.989	-16.331	12.985	-15.555	-7.31
794	0.794	-13.387	-88.703	-8.121	-15.437	-1.358	2.257	-8.96	-6.004
795	0.795	-12.236	-50.887	-13.339	-12.535	-10.98	-27.16	-11.469	-12.441
796	0.796	-17.072	-35.695	-6.752	-12.918	-19.651	-18.02	-17.076	-11.315
797	0.797	-15.138	-3.68	-12.76	-12.546	-5.298	38.987	-15.151	-3.973
798	0.798	-18.448	17.109	-13.535	-9.641	-3.313	61.11	-13.224	-6.886
799	0.799	-14.403	43.526	-17.025	-8.473	-11.957	41.261	-6.65	-11.17
800	0.8	-17.915	88.345	-11.025	-8.848	-22.886	-13.723	-5.896	-15.291
801	0.801	-15.627	131.016	-15.093	-4.576	-1.067	-35.908	-9.951	-11.862
802	0.802	-20.507	125.666	-13.162	-8.616	-4.095	37.999	-3.369	-8.594
803	0.803	-15.902	80.238	-12.587	-8.982	-18.155	67.687	-2.597	-15.214
804	0.804	-16.52	74.298	-9.688	-7.604	-15.616	23.058	-13.26	-11.02
805	0.805	-16.167	35.661	-13.176	-9.712	5.411	15.014	-14.655	-15.139
806	0.806	-14.845	-39.944	-10.856	-6.018	8.033	22.501	-5.793	-13.255
807	0.807	-14.501	-137.654	-8.738	-10.444	15.504	16.064	-4.673	-3.233
808	0.808	-14.16	-256.124	-9.902	-14.491	-5.595	46.71	-3.729	-13.321
809	0.809	-13.81	-176.621	-8.743	-22.407	-19.722	8.206	-14.587	-1.537
810	0.81	-10.361	-46.516	-13.581	-25.866	-6.93	-47.224	-21.781	-3.109
811	0.811	-11.751	41.012	-10.099	-18.494	0.049	-84.133	-12.91	-4.485
812	0.812	-10.611	56.898	-12.037	-13.65	-19.07	-77.467	-14.074	-16.296
813	0.813	-12.562	42.602	-12.618	-12.874	-36.774	-71.344	-23.741	-17.841
814	0.814	-12.193	3.12	-13.97	-15.201	-29.682	-32.581	-32.632	-19.183
815	0.815	-12.011	-8.691	-6.617	-20.029	-14.672	22.955	-31.472	-7.363
816	0.816	-16.472	-41.193	-13.969	-11.324	-16.496	30.273	-19.678	-11.969
817	0.817	-13.191	-51.023	-11.061	-10.157	-7.68	10.329	-8.669	-4.736
818	0.818	-16.11	-24.265	-11.834	-2.788	-15.53	16.292	-1.552	-5.808
819	0.819	-15.731	0.15	-12.606	0.122	-8.29	-44.744	-2.744	0.293
820	0.82	-18.067	7.518	-13.188	2.652	11.319	-52.948	0.713	3.492
821	0.821	-15.179	-12.421	-9.9	-1.391	8.682	-30.913	1.65	-7.263
822	0.822	-14.808	-6.429	-16.488	-4.856	-9.034	2.588	-9.212	-11.507
823	0.823	-19.079	-22.888	-12.238	-8.121	-15.923	20.877	-16.374	-15.208
824	0.824	-17.735	-7.834	-11.473	-15.843	-13.745	26.373	-2.062	-18.745
825	0.825	-16.392	-3.469	-14.964	-18.95	-23.403	41.507	-11.755	-21.854
826	0.826	-12.337	0.489	-18.261	-14.126	-25.151	-8.728	-10.047	-15.054
827	0.827	-17.184	-3.211	-11.69	-18.373	-14.143	-2.07	-8.524	-8.997
828	0.828	-13.908	-13.269	-10.924	-14.299	1.666	-8.066	-7.177	-3.352
829	0.829	-17.975	-35.094	-6.87	-16.231	-9.011	-13.47	1.713	-3.902
830	0.83	-13.145	-32.347	-6.298	-10.224	-22.552	-28.504	-13.976	-8.515
831	0.831	-9.86	-39.928	-12.305	-14.29	-24.29	-24.004	-11.862	-9.034
832	0.832	-10.444	-33.033	-9.986	-12.357	-22.772	-36.382	-6.071	-11.45
833	0.833	-10.83	-31.036	-8.05	-17.007	-9.824	-32.615	-7.838	-6.892
834	0.834	-13.154	-29.255	-14.052	-18.758	2.382	-29.221	-6.312	-1.421
835	0.835	-17.213	-20.683	-13.28	-15.284	13.409	-26.06	-4.993	-4.905
836	0.836	-17.595	-12.883	-18.122	-10.84	9.147	-17.636	3.878	-8.133
837	0.837	-16.233	-14.378	-17.545	-9.106	-2.657	-15.016	-14.133	-15.822
838	0.838	-14.095	-13.357	-10.964	-5.626	11.641	-12.637	-11.633	-25.476
839	0.839	-20.085	-10.001	-16.968	-7.953	40.618	-23.278	-4.695	-16.52
840	0.84	-19.305	-13.213	-9.623	-10.082	36.485	-21.26	-2.591	-15.265
841	0.841	-21.626	-10.383	-16.403	-5.631	-20.284	-22.82	-0.68	-12.074
842	0.842	-10.781	-2.518	-20.672	-3.879	-44.709	-17.951	-20.06	-12.936
843	0.843	-9.234	-1.638	-16.619	-5.22	-66.799	-22.046	-27.631	-17.103
844	0.844	-13.487	-4.637	-17.217	-3.85	-33.322	-20.745	-16.048	-19.317
845	0.845	-19.879	-14.39	-13.942	-9.644	-2.923	-12.313	-9.67	-25.78
846	0.846	-18.714	-10.732	-5.058	1.014	2.488	-2.557	-7.729	-26.451
847	0.847	-6.908	-7.235	-6.233	-11.946	-2.597	-3.633	-5.988	-17.437
848	0.848	-8.454	-6.23	-7.415	-13.681	-7.076	-11.83	-7.538	0.684
849	0.849	-4.193	-12.959	-10.527	-18.316	-19.476	-4.355	-0.37	18.608
850	0.85	-3.025	-8.651	-11.511	-14.049	-23.158	-7.172	-19.897	-2.353
851	0.851	-1.859	-6.272	-9.001	-17.715	-13.152	-6.371	-11.557	-16.315
852	0.852	-7.073	-6.806	-11.337	-16.543	-28.92	-0.759	-9.035	-3.37
853	0.853	-11.903	-11.444	-9.404	-15.568	-14.926	-4.204	-11.352	3.766
854	0.854	-14.405	-13.27	-12.7	-12.657	23.445	-11.539	-4.98	-6.754
855	0.855	-16.716	-10.882	-13.287	-10.132	17.932	-12.536	0.819	-4.755
856	0.856	-8.765	-10.653	-8.46	-14.192	-7.252	-10.065	-0.914	-6.495
857	0.857	-9.713	-13.769	-14.465	-10.697	-30.084	-14.15	-8.827	-17.56
858	0.858	-16.465	-13.66	-12.15	-8.751	-34.08	-13.587	-13.069	-18.859
859	0.859	-15.673	-12.042	-15.643	-9.317	-7.704	-4.895	-1.244	-15.097
860	0.86	-17.986	-10.677	-13.712	-7.955	2.391	-6.125	-2.783	-18.476
861	0.861	-24.564	-12.644	-15.472	-7.569	-6.903	-5.281	-24.44	-15.3
862	0.862	-25.339	-14.541	-12.01	-7.944	-15.249	-6.386	-33.714	-16.188
863	0.863	-21.279	-13.929	-14.353	-1.942	-28.093	-5.727	-25.393	-15.339
864	0.864	-23.223	-14.499	-11.475	-15.096	-21.165	-8.14	-17.845	-19.355
865	0.865	-21.292	-17.624	-10.341	-9.29	-14.796	-7.604	-15.522	-30.138
866	0.866	-18.401	-24.238	-13.85	-11.036	-1.279	-7.022	-9.136	-47.489
867	0.867	-14.936	-21.387	-10.977	-18.962	14.528	-14.768	0.553	-54.41
868	0.868	-17.271	-8.279	-11.389	-14.705	16.605	-9.575	-1.176	-47.97
869	0.869	-16.126	-14.097	-11.028	-21.085	18.478	-8.643	-5.794	-38.254
870	0.87	-11.694	-12.342	-8.918	-22.247	6.166	-0.793	-4.424	-11.88
871	0.871	-9.967	-10.782	-7.588	-19.154	-14.677	-3.984	-10.806	44.868
872	0.872	-13.466	-9.425	-10.706	-20.14	-17.521	-6.967	-26.471	69.272
873	0.873	-15.797	7.617	-8.802	-10.492	-4.838	-6.228	-15.824	76.652
874	0.874	-13.692	9.928	-10.76	9.03	-7.243	-2.19	-10.04	16.097
875	0.875	-17.387	-4.975	-13.685	6.283	-5.2	-7.056	-1.332	-24.529
876	0.876	-14.125	-6.905	-11.776	-11.554	-18.79	-9.017	-9.278	-46.606
877	0.877	-14.533	-1.667	-13.738	-9.255	-6.602	-3.684	-19.35	-13.137
878	0.878	-20.557	-6.305	-10.86	-7.161	-1.921	-13.239	-12.955	-7.141
879	0.879	-14.583	-16.365	-12.823	-9.122	-9.016	-25.109	-11.798	-12.556
880	0.88	-13.84	-15.224	-11.684	-7.404	-2.61	-33.107	-10.84	-27.686
881	0.881	-14.452	-18.709	-15.19	-8.962	15.371	-31.834	-6.023	-50.56
882	0.882	-17.772	-21.803	-16.566	-10.341	2.59	-20.113	-1.77	-38.195
883	0.883	-16.065	-16.949	-11.757	-9.21	-27.825	-2.801	-7.395	10.94
884	0.884	-14.75	-21.175	-13.724	-10.402	-15.469	22.836	-2.571	44.41
885	0.885	-14.406	-21.91	-13.165	-15.646	-26.715	12.689	-9.938	-10.548
886	0.886	-14.849	-15.28	-9.732	-16.618	-23.454	3.329	-22.723	-3.221
887	0.887	-14.51	-17.732	-13.058	-17.411	-14.256	-5.052	-17.519	16.638
888	0.888	-13.378	-26.571	-10.967	-16.671	5.39	-28.337	-3.234	-13.845
889	0.889	-13.211	-18.183	-8.287	-16.119	18.081	-25.296	-1.328	-41.562
890	0.89	-9.375	-17.145	-10.232	-16.742	-7.717	-17.034	-3.095	-36.59
891	0.891	-16.368	-19.983	-10.051	-19.688	-31.598	-14.573	-4.668	-41.092
892	0.892	-9.615	-19.142	-10.269	-17.214	-41.001	-12.29	-6.032	-20.405
893	0.893	-17.558	-18.299	-8.944	-17.628	-38.406	-14.435	-4.896	-24.106
894	0.894	-10.219	-13.388	-11.675	-15.535	-36.037	-8.665	-15.771	-27.439
895	0.895	-17.011	-22.026	-13.63	-12.861	-19.851	-10.443	-25.873	-18.174
896	0.896	-17.805	-30.293	-13.472	-7.089	12.071	-12.008	-19.512	-20.911
897	0.897	-15.497	-25.003	-12.723	-7.889	-1.514	-13.374	-13.533	-23.498
898	0.898	-17.442	-20.096	-17.009	-8.511	-13.97	-14.574	-16.646	-21.252
899	0.899	-16.868	-17.515	-17.624	-9.132	-25.26	-18.105	-19.569	-32.01
900	0.9	-16.296	-10.102	-20.171	-10.916	12.39	-17.187	-15.331	-53.396
901	0.901	-18.051	-2.106	-15.758	-9.593	47.474	-10.458	-8.017	-45.186
902	0.902	-17.679	-6.881	-21.212	-10.984	60.86	2.648	-3.203	-32.506
903	0.903	-17.314	6.336	-16.409	-12.175	39.966	16.129	9.94	2.471
904	0.904	-15.206	16.069	-12.972	-12.975	-5.148	2.118	-7.494	47.894
905	0.905	-17.937	-3.231	-12.439	-10.285	-46.956	-3.167	-19.13	78.218
906	0.906	-18.34	-10.717	-14.233	-14.558	-63.58	-27.027	-21.29	83.589
907	0.907	-19.125	-3.699	-12.924	-15.935	-98.931	-37.145	-13.371	-0.852
908	0.908	-14.684	-10.033	-11.615	-20.403	-85.464	-21.521	-15.313	-36.138
909	0.909	-8.701	-11.923	-15.719	-16.358	-56.496	-13.277	-13.596	-40.674
910	0.91	-3.104	-17.107	-7.827	-8.444	-7.253	-5.822	-21.53	-20.082
911	0.911	-5.046	-12.424	-4.379	-11.951	12.81	-8.246	-8.56	-23.834
912	0.912	-5.635	-11.025	-7.508	-0.169	31.037	-6.218	3.621	-27.158
913	0.913	-7.386	-17.372	-6.573	-4.841	-7.606	-8.254	-4.339	-5.355
914	0.914	-12.218	-18.494	-7.38	-3.507	-12.607	-10.063	-8.611	-13.71
915	0.915	-8.92	-21.55	-5.091	-4.705	10.24	-11.615	-2.23	-16.299
916	0.916	-8.333	-22.481	-8.606	-10.727	30.927	-10.285	-3.388	-4.8
917	0.917	-13.163	-16.457	-11.929	-3.394	19.649	-11.453	1.845	-11.278
918	0.918	-13.725	-20.488	-12.541	-8.262	16.308	-10.324	-8.988	-5.554
919	0.919	-11.97	-19.868	-18.38	-4.02	57.1	-13.46	-4.72	-17.791
920	0.92	-17.763	-13.842	-12.799	-6.359	62.469	-2.654	1.673	-13.156
921	0.921	-15.418	-19.428	-13.412	-2.886	37.261	4.469	-9.147	-6.029
922	0.922	-20.235	-18.818	-10.159	-2.305	-22.395	-9.899	-13.384	-17.874
923	0.923	-11.504	-8.725	-14.261	-11.212	-30.535	-11.908	0.941	-16.359
924	0.924	-14.966	-4.421	-13.912	-7.525	-23.186	-13.702	-8.724	-15.019
925	0.925	-7.59	-8.056	-12.598	-13.496	-56.717	-15.305	-10.454	4.463
926	0.926	-12.412	-11.518	-13.801	-16.579	-74.996	-8.196	-12.001	1.618
927	0.927	-14.908	-10.535	-10.158	-9.805	-80.532	-14.632	-24.973	-6.054
928	0.928	-12.561	-13.423	-8.836	-14.062	-75.568	-22.994	-12.769	-13.057
929	0.929	-11.965	-5.486	-11.76	-16.383	-34.436	-24.02	-4.807	10.364
930	0.93	-10.008	-12.842	-12.943	-22.959	-6.871	-13.25	-9.043	1.077
931	0.931	-11.722	-13.808	-18.766	-11.537	-11.98	-3.261	-20.82	-18.705
932	0.932	-11.312	-13.037	-9.879	-6.89	10.815	8.465	-9.758	-21.343
933	0.933	-9.936	-17.105	-8.73	-11.147	14.896	9.97	-11.075	-28.395
934	0.934	-12.039	-16.528	-20.535	-20.046	11.221	-2.994	-12.216	-34.765
935	0.935	-6.018	-14.599	3.264	-26.04	14.541	-8.203	-13.357	-13.411
936	0.936	-13.924	-18.674	-13.768	-9.974	49.023	-9.773	-1.517	17.765
937	0.937	-27.832	-17.334	-10.673	1.641	26.252	-5.568	-6.136	21.846
938	0.938	-25.869	-16.961	-13.387	-4.735	13.93	-9.303	-10.365	-34.85
939	0.939	-20.617	-17.359	-31.193	1.089	2.79	-12.85	-9.169	-10.502
940	0.94	-25.237	-14.653	-19.584	-4.121	-0.426	-11.929	-10.289	-17.898
941	0.941	-26.557	-14.243	-13.2	-5.653	-16.106	-22.797	-22.071	-37.808
942	0.942	-25.377	-11.277	-11.266	-18.602	-24.451	-32.878	-20.506	-31.829
943	0.943	-17.026	-17.191	-13.005	-13.351	-1.212	-13.312	-10.431	-15.353
944	0.944	-17.973	-17.857	-14.549	-14.861	-29.444	-10.592	1.385	-30.366
945	0.945	-18.912	-12.135	1.327	-19.071	-48.165	-18.136	-6.543	-25.821
946	0.946	-19.661	-16.914	-5.053	-17.861	-17.152	-15.812	-10.795	11.75
947	0.947	-14.027	-17.496	-6.98	-14.327	3.642	3.348	-11.936	16.815
948	0.948	-17.482	-14.593	-5.227	-15.251	-7.492	0.83	-10.744	48.691
949	0.949	-14.158	-14.966	-13.153	-14.247	2.653	3.164	-7.622	27.962
950	0.95	-11.226	-13.597	-8.889	-16.728	37.169	-7.469	-4.702	9.257
951	0.951	-10.81	-13.988	-10.034	-12.631	50.809	-1.631	-10.675	-21.654
952	0.952	-10.391	-12.039	-13.492	-14.532	46.893	7.098	-14.707	-42.321
953	0.953	-15.19	-14.679	-3.792	-13.928	65.82	5.569	-14.091	-31.052
954	0.954	-14.569	-13.789	-7.438	-15.654	55.863	-16.092	-3.977	-34.326
955	0.955	-18.592	-17.569	-6.245	-14.273	8.872	-19.17	3.219	-37.327
956	0.956	-15.073	-9.583	-9.304	-10.95	-51.726	-16.438	-13.792	-23.057
957	0.957	-14.648	-13.028	-14.104	-10.531	-92.415	-18.925	-25.383	-25.419
958	0.958	-13.454	-7.78	-16.573	-7.791	-85.118	2.214	-10.458	-4.266
959	0.959	-11.476	-4.895	-15.751	-6.587	-159.056	16.394	-20.106	21.302
960	0.96	-17.242	-4.17	-17.642	-4.416	-149.128	13.923	-21.815	-16.434
961	0.961	-16.429	-13.197	-19.523	-5.727	-50.519	7	-20.242	-41.572
962	0.962	-11.561	-12.194	-15.409	-3.751	-63.535	0.649	-7.237	-9.615
963	0.963	-17.542	-11.383	-14.973	-7.385	-27.744	-28.32	-5.449	-30.285
964	0.964	-16.755	-14.382	-11.634	-3.871	4.877	-74.107	-3.864	3.858
965	0.965	-10.167	-13.669	-12.753	-11.195	34.573	-43.654	-8.095	26.771
966	0.966	-7.636	-8.102	-13.094	-12.13	61.375	-49.003	-6.908	-2.173
967	0.967	-13.236	-12.943	-11.89	-9.205	53.331	-23.778	1.444	-5.788
968	0.968	-9.742	-9.682	-9.72	-15.178	31.302	-10.166	-8.206	-22.783
969	0.969	-7.799	-6.797	-11.608	-14.382	24.776	-14.162	-9.357	-32.013
970	0.97	-13.202	-8.166	-9.04	-16.291	6.677	-2.875	-17.658	10.596
971	0.971	-11.261	-12.672	-6.079	-18.209	-9.676	0.494	-20.729	41.052
972	0.972	-14.54	-14.54	-8.725	-10.46	-34.774	16.251	-13.939	24.698
973	0.973	-15.11	-19.498	-7.503	-13.545	-21.194	-3.431	-7.93	-10.453
974	0.974	-12.568	-20.168	-7.253	-14.509	16.392	-0.854	-2.298	-23.969
975	0.975	-10.23	-17.354	-9.126	-8.5	41.583	-7.75	8.542	5.128
976	0.976	-11.365	-15.005	-13.322	-10.818	46.054	-9.819	3.911	-13.555
977	0.977	-15.021	-14.711	-13.848	-8.877	8.539	-11.688	-17.734	-51.192
978	0.978	-11.708	-9.792	-19.592	-8.276	23.65	-2.916	-20.83	-66.176
979	0.979	-11.298	-15.553	-17.213	-11.164	28.142	-1.327	-12.498	-52.576
980	0.98	-15.727	-15.943	-17.74	-8.636	-0.779	2.984	-14.995	-15.011
981	0.981	-12.803	-13.752	-18.267	-9.018	-19.412	9.405	-12.657	40.449
982	0.982	-13.173	-12.898	-17.635	-8.62	-70.771	-8.547	-14.786	18.321
983	0.983	-15.481	-9.81	-21.066	-9.002	-63.28	-31.705	-5.099	-28.534
984	0.984	-11.394	-10.074	-14.625	-11.7	-56.564	-22.333	-3.342	-46.681
985	0.985	-17.189	-6.772	-13.807	-10.911	-50.453	-2.512	-20.733	-41.214
986	0.986	-14.849	-0.309	-9.675	-9.535	-55.797	10.304	-18.4	-26.1
987	0.987	-15.427	-5.342	-9.044	-13.757	-30.552	3.402	-12.002	-3.234
988	0.988	-14.85	-15.326	-8.411	-16.625	-26.032	-7.193	-6.183	9.103
989	0.989	-13.106	-14.508	-5.459	-10.796	-5.281	-12.96	-11.401	-2.162
990	0.99	-18.901	-32.778	-7.935	-10.007	36.348	-14.657	-0.366	-39.864
991	0.991	-11.537	-61.169	-8.26	-10.582	30.943	-19.238	1.006	5.625
992	0.992	-16.352	-64.912	-11.103	-13.864	-4.276	-40.863	-0.155	-12.61
993	0.993	-15.549	-68.229	-9.885	-20.449	0.179	-25.124	-1.31	-51.331
994	0.994	-16.288	-52.503	-13.316	-22.971	-12.167	-10.931	-6.517	-46.275
995	0.995	-18.188	-9.822	-12.117	-17.364	6.619	-8.369	-11.32	22.437
996	0.996	-14.86	32.829	-11.682	-13.883	-3.446	-6.004	-15.56	12.618
997	0.997	-17.725	27.465	-11.26	-9.24	-19.085	-3.845	-16.319	75.136
998	0.998	-22.524	12.428	-11.028	-5.169	-16.328	-13.5	-12.821	34.356
999	0.999	-16.497	8.042	-7.122	-5.538	-8.766	-11.723	-5.457	-47.161
1000	1	-15.695	20.473	-14.06	-6.875	-1.798	-22.692	-10.293	-36.364
1001	1.001	-17.603	1.742	-14.995	-8.019	-29.421	-3.871	-9.508	-6.748
1002	1.002	-22.229	-49.665	-14.199	-1.995	-33.054	3.706	-10.279	2.135
1003	1.003	-20.478	-71.767	-13.402	0.543	-15.996	10.678	-16.856	42.747
1004	1.004	-17.964	-38.295	-9.892	-10.089	5.876	-8.475	-17.616	-8.914
1005	1.005	-14.689	-20.072	-13.156	-14.341	25.584	-16.04	-11.971	-42.454
1006	1.006	-15.874	-14.665	-13.715	-15.508	38.234	-32.321	-11.367	-60.743
1007	1.007	-12.223	0.379	-17.179	-14.35	26.489	-38.717	-6.727	-44.354
1008	1.008	-16.703	23.154	-15.815	-24.029	11.444	-21.291	-12.159	-29.337
1009	1.009	-11.312	35.478	-12.896	-17.64	-13.797	-4.977	-12.734	-6.578
1010	1.01	-9.402	77.04	-14.811	-11.649	-10.598	1.473	-10.796	-2.563
1011	1.011	-8.849	82.395	-8.988	-12.618	-32.492	3.46	-12.536	-6.312
1012	1.012	-3.457	57.079	-11.291	-7.789	-52.129	-15.831	-11.173	-16.405
1013	1.013	-5.41	-11.877	-11.851	-5.29	-18.564	-28.583	-12.515	-32.123
1014	1.014	-8.726	-41.649	-7.186	-7.633	-4.906	-17.041	-7.666	-29.524
1015	1.015	-14.161	-50.673	-10.064	-12.493	-0.728	-14.999	-5.72	-32.031
1016	1.016	-13.586	-75.126	-11.398	-10.591	10.623	-9.208	-12.293	-1.599
1017	1.017	-16.887	-37.972	-11.766	-10.039	27.783	-7.469	-8.032	10.725
1018	1.018	-15.161	-44.329	-16.591	-11.421	-6.565	-8.983	-5.701	-8.084
1019	1.019	-20.005	-38.256	-21.221	-13.778	-20.048	-4.658	-12.281	1.987
1020	1.02	-15.364	0.514	-18.308	-8.977	-32.391	-10.98	-13.066	-26.158
1021	1.021	-17.115	46.092	-20.814	-3.011	-28.683	-9.735	-13.858	-37.161
1022	1.022	-18.475	28.035	-13.446	-8.647	-45.693	-2.285	-10.4	-19.874
1023	1.023	-23.899	0.411	-12.472	-10.578	-42.597	-7.024	-9.83	14.757
1024	1.024	-15.97	-4.632	-15.364	-13.848	-17.031	-14.932	-4.419	-17.183
1025	1.025	-19.068	45.748	-12.841	-13.248	-20.269	-5.278	-15.267	-21.412
1026	1.026	-18.097	-27.932	-7.228	-14.584	-23.307	-6.494	-26.296	-32.756
1027	1.027	-20.61	-156.155	-10.715	-20.976	2.284	-7.686	-7.533	-42.887
1028	1.028	-16.546	-243.628	-7.432	-16.742	-0.993	4.073	-5.051	4.093
1029	1.029	-15.96	-291.277	-8.016	-14.447	-16.65	-6.949	-7.407	37.473
1030	1.03	-14.018	-132.49	-9.371	-10.983	-19.358	14.78	-9.56	92.333
1031	1.031	-12.277	-111.468	-11.693	-6.355	-6.613	5.535	-3.78	40.623
1032	1.032	-10.924	-15.36	-5.881	-0.953	-8.952	-8.557	-5.548	-6.149
1033	1.033	-17.31	36.972	-9.938	-11.815	-11.151	-26.347	-10.223	-61.085
1034	1.034	-9.386	116.294	-9.349	-19.758	-1.544	-33.307	-20.311	-53.71
1035	1.035	-12.507	188.111	-13.981	-24.027	21.221	-5.612	-6.017	-6.858
1036	1.036	-7.701	200.921	-13.383	-20.365	18.103	-24.345	-0.248	-0.843
1037	1.037	-11.993	236.163	-12.984	-12.068	-1.682	-7.287	-8.98	49.121
1038	1.038	-12.797	203.326	-13.356	-9.003	0.782	-4.187	-7.457	-11.39
1039	1.039	-13.416	94.516	-15.475	-2.257	3.07	-12.496	-6.125	-51.921
1040	1.04	-15.399	-35.724	-21.468	-3.052	0.937	-25.251	-17.963	-29.769
1041	1.041	-23.182	-88.194	-13.535	-8.681	-4.821	-18.26	-10.041	3.741
1042	1.042	-22.231	-103.81	-10.439	-9.267	-9.996	-28.885	-11.408	-14.363
1043	1.043	-19.344	-146.492	-9.488	-3.286	-21	-11.48	-12.582	-30.755
1044	1.044	-18.573	-159.218	-1.568	-7.359	-16.669	4.801	-18.607	-25.705
1045	1.045	-19.352	-99.228	-2.553	-12.204	-10.218	-1.557	-11.281	-48.477
1046	1.046	-18.78	-66.438	-3.529	-10.256	-13.652	8.112	-12.294	14.158
1047	1.047	-14.146	-56.515	-11.474	-14.312	-8.403	20.293	-11.565	112.753
1048	1.048	-8.729	-47.657	-10.508	-22.244	6.321	-3.509	-7.541	20.749
1049	1.049	-9.31	-23.271	-13.414	-18.741	16.984	-27.32	-1.001	-14.835
1050	1.05	-8.731	-15.888	-14.192	-17.749	-12.016	-24.223	-8.96	-69.144
1051	1.051	-4.671	-35.956	-8.595	-18.705	-7.921	-4.495	-8.022	-59.359
1052	1.052	-2.17	55.352	-13.449	-16.187	-11.602	13.33	-10.947	-50.456
1053	1.053	-0.839	15.662	-11.527	-7.275	5.429	1.76	-18.902	-58.563
1054	1.054	3.973	-20.117	-15.605	-3.788	8.546	-0.313	-24.152	8.284
1055	1.055	3.349	12.411	-13.098	3.557	34.143	1.664	-11.4	35.073
1056	1.056	1.549	42.014	-15.441	0.65	-3.563	-10.521	-2.706	10.744
1057	1.057	-1.993	33.021	-10.636	-3.62	-8.573	-24.859	-4.268	18.129
1058	1.058	-7.467	24.709	-18.025	-9.234	-31.413	-46.172	-8.531	24.728
1059	1.059	-12.357	2.678	-19.026	-2.68	-43.824	-37.821	-12.225	6.59
1060	1.06	-17.047	9.341	-16.544	-10.633	-47.553	-30.231	-11.083	-9.868
1061	1.061	-17.663	64.276	-17.345	-7.536	-50.919	-41.818	-12.069	-55.337
1062	1.062	-23.5	115.808	-13.873	-4.618	-29.121	-9.871	-7.269	-12.714
1063	1.063	-21.195	15	-13.32	-7.129	-15.036	40.427	-6.539	26.1
1064	1.064	-27.772	-28.082	-15.085	-7.88	2.753	20.456	-8.901	-49.445
1065	1.065	-30.266	-67.481	-12.588	-5.928	0.425	-9.977	-10.873	-60.204
1066	1.066	-22.894	-246.592	-12.227	-11.931	-1.703	-15.462	-8.963	8.841
1067	1.067	-23.848	-221.122	-7.41	-11.162	-3.625	-20.553	-9.563	-17.929
1068	1.068	-28.102	-58.361	-9.369	-10.587	-5.347	-34.139	-12.091	-58.548
1069	1.069	-27.315	-37.225	-8.806	-8.655	-3.79	-30.082	-5.71	-125.337
1070	1.07	-25.374	-56.337	-8.447	-12.733	-13.856	-33.724	-6.501	-152.058
1071	1.071	-24.782	-73.811	-12.917	-20.685	-17.541	-37.004	-2.451	-127.708
1072	1.072	-25.352	5.58	-10.03	-33.861	-14.058	-27.709	-10.405	-60.909
1073	1.073	-22.825	48.488	-14.878	-42.611	-15.044	14.826	-9.453	73.454
1074	1.074	-21.456	-17.633	-12.954	-34.71	-14.085	45.161	-6.566	169.683
1075	1.075	-22.598	-149.186	-10.063	-24.674	-9.807	50.552	-12.578	117.292
1076	1.076	-20.646	8.112	-11.421	-5.149	-7.462	15.333	-11.824	37.836
1077	1.077	-19.473	71.346	-9.099	8.962	-15.372	19.834	-8.372	-5.193
1078	1.078	-19.269	90.301	-15.684	6.406	-12.231	-25.951	-8.964	34.407
1079	1.079	-18.479	107.752	-14.727	-5.235	-1.37	-56.29	-10.72	46.31
1080	1.08	-14.203	60.324	-13.968	-7.394	-2.731	-39.844	-10.356	13.78
1081	1.081	-10.111	46.33	-18.048	-9.346	-22.3	-24.749	-9.029	-35.611
1082	1.082	-12.593	59.746	-16.134	-4.102	-2.562	-20.324	-7.887	-26.776
1083	1.083	-5.203	119.56	-16.723	-18.406	15.23	-24.442	-6.753	-51.252
1084	1.084	6.637	195.583	-14.997	-16.462	26.841	-20.872	-7.165	-44.107
1085	1.085	5.128	126.792	-16.373	-11.239	-5.077	-17.678	-12.033	-24.375
1086	1.086	3.808	100.41	-10.008	-3.313	17.78	-2.036	-18.639	-18.457
1087	1.087	-2.551	27.419	-12.544	-1.963	38.493	6.243	-10.731	-23.915
1088	1.088	0.968	-61.023	-10.241	-8.348	19.705	-11.592	-9.805	-49.082
1089	1.089	6.227	-96.315	-6.776	-9.508	2.666	-18.583	-6.941	-35.609
1090	1.09	-6.513	-215.616	-6.211	-12.598	-19.201	-20.729	-16.654	-6.668
1091	1.091	-22.349	-390.639	-9.133	-21.503	-33.332	-14.932	-17.856	-17.936
1092	1.092	-24.444	-460.346	-1.207	-10.682	-40.899	0.958	-19.045	-7.883
1093	1.093	-30.229	-312.124	-4.692	-20.754	-66.663	-13.928	-9.392	1.41
1094	1.094	-25.015	-177.475	-7.792	-19.6	-56.643	-4.237	-13.092	-24.149
1095	1.095	-20.377	-20.009	-14.565	-25.609	-22.226	22.085	-2.279	-20.882
1096	1.096	-14.379	179.426	-13.79	-15.949	-8.7	18.381	-6.557	-5.255
1097	1.097	-21.541	200.421	-19.409	-7.065	-12.793	1.347	-10.254	3.07
1098	1.098	-22.687	104.219	-17.489	-17.92	-9.149	-1.746	-6.797	26.393
1099	1.099	-14.326	51.82	-13.434	-21.234	-10.72	-9.114	-14.177	73.394
1100	1.1	-11.231	163.151	-10.153	-11.186	-7.447	-6.451	-13.236	39.826
1101	1.101	-4.46	177.529	-10.746	-4.808	1.796	-19.256	-17.521	-15.222
1102	1.102	-1.933	85.496	-12.107	-8.3	-0.955	-30.878	-17.544	-26.677
1103	1.103	0.383	26.019	-10.767	-5.207	-3.514	-37.269	-15.231	-48.742
1104	1.104	11.22	-93.32	-12.907	-4.241	-15.16	-35.33	-14.655	-82.233
1105	1.105	19.183	-45.695	-6.917	-12.174	8.226	-9.004	-14.073	-63.98
1106	1.106	9.152	26.563	1.014	-4.823	11.305	2.224	-12.33	-36.263
1107	1.107	2.782	92.414	-2.095	-11.598	8.547	5.497	-14.838	-1.027
1108	1.108	-8.064	-86.573	-5	1.551	5.97	-22.782	-7.492	-14.633
1109	1.109	-12.336	-112.066	-4.235	-0.399	3.575	-19.127	-6.527	47.865
1110	1.11	-21.254	4.298	-13.139	-12.604	22.659	-2.088	-5.562	21.184
1111	1.111	-24.755	67.823	-21.458	-23.655	-0.623	1.014	7.6	-19.444
1112	1.112	-32.131	-105.345	-9.643	-10.701	-28.929	9.348	9.541	-71.073
1113	1.113	-46.858	-174.926	-14.276	-22.894	-17.724	11.897	0.84	-77.533
1114	1.114	-57.517	-153.839	-15.61	-18.255	-14.433	23.538	-0.699	-22.488
1115	1.115	-47.836	19.248	-11.916	-5.309	-17.51	29.908	-10.755	73.792
1116	1.116	-35.641	-4.189	-17.9	-3.597	-20.198	16.378	-19.652	86.946
1117	1.117	-24.6	-25.562	-14.794	-5.168	-17.672	-6.451	-20.805	3.494
1118	1.118	-25.907	-44.814	-21.555	-9.444	-33.923	-34.746	-21.771	14.227
1119	1.119	-19.437	-27.252	-13.609	-3.066	-27.53	-61.113	-14.99	4.258
1120	1.12	-15.882	84.156	-16.697	0.416	-21.723	-37.344	-15.756	-4.763
1121	1.121	-14.849	156.41	-17.649	-0.549	-16.505	-28.041	-10.128	-61.685
1122	1.122	-13.843	169.64	-15.125	10.276	-5.481	14.554	-9.536	-54.274
1123	1.123	-16.354	158.043	-12.792	-2.703	-4.128	8.561	-8.946	-20.698
1124	1.124	-12.339	125.783	-13.368	-11.419	-5.294	-19.091	-8.361	-50.924
1125	1.125	-10.468	37.063	-17.998	-16.056	-8.771	-34.169	-9.707	-67.192
1126	1.126	-5.86	-22.596	-15.077	-20.293	-9.728	-66.103	-6.415	-92.233
1127	1.127	-5.293	-120.302	-13.712	-3.217	-8.743	-78.504	-8.541	-69.354
1128	1.128	-7.806	-291.3	-7.308	-10.131	2.692	-29.37	-5.832	-6.864
1129	1.129	-9.142	-314.396	-6.529	-7.957	10.643	4.087	-2.357	91.668
1130	1.13	-15.694	-208.396	-8.838	-17.605	17.824	10.038	-2.746	104.803
1131	1.131	-18.547	-73.633	-6.886	-40.409	3.527	15.416	-7.952	45.064
1132	1.132	-17.7	48.92	-14.224	-31.102	5.463	20.43	-4.447	12.345
1133	1.133	-19.885	96.603	-11.303	-28.371	-10.381	43.261	-11.788	61.575
1134	1.134	-16.24	-4.269	-7.024	-20.795	-16.734	22.545	-12.745	52.524
1135	1.135	-14.225	-17.294	-11.062	-13.801	-10.892	-11.499	-4.789	-20.924
1136	1.136	-5.298	-76.868	-10.455	-11.645	-9.145	-15.909	-3.793	-50.618
1137	1.137	-17.112	-109.397	-11.006	-9.675	-10.672	-11.801	-0.883	-41.722
1138	1.138	-15.585	-99.643	-11.564	-7.89	-17.796	-15.465	-5.117	-33.558
1139	1.139	-14.205	-19.153	-14.057	-9.397	-24.179	-25.522	-7.422	-40.842
1140	1.14	-15.352	34.811	-12.68	-5.099	-20.71	-34.835	-12.233	-47.322
1141	1.141	-18.828	-14.879	-13.823	-1.38	-11.061	-43.183	-15.472	-41.268
1142	1.142	-4.89	-6.424	-16.517	-9.668	-9.929	-35.657	-18.335	-57.743
1143	1.143	20.269	17.62	-13.018	-8.661	-1.64	-14.558	-16.939	-42.743
1144	1.144	10.198	54.497	-11.846	-11.533	-6.919	5.223	-16.495	-19.894
1145	1.145	0.903	128.535	-13.776	-8.985	-9.856	18.048	-12.389	-7.537
1146	1.146	-1.815	138.674	-10.292	-6.63	-5.584	-3.014	-12.722	-3.966
1147	1.147	-14.577	58.342	-9.133	-10.07	1.794	-5.771	-5.321	-27.96
1148	1.148	-30.802	4.458	-12.821	-9.44	-1.088	-13.342	-4.304	-6.146
1149	1.149	1.172	14.499	-14.177	-11.151	-5.314	-1.736	-1.358	13.619
1150	1.15	-3.251	5.68	-10.103	-14.605	-4.514	-8.154	-9.256	-19.819
1151	1.151	-15.625	-34.81	-10.483	-12.24	-6.421	-10.114	-12.316	-33.379
1152	1.152	-4.385	-12.583	-7.19	-12.582	-6.966	-4.917	-23.112	-37.486
1153	1.153	-14.447	-5.825	-8.342	-8.086	-4.036	-22.361	-27.334	-18.764
1154	1.154	-36.331	0.273	-12.787	-9.777	-8.848	-24.711	-28.46	-22.121
1155	1.155	-39.079	-27.448	-13.357	-3.931	-8.255	-18.354	-12.763	6.074
1156	1.156	-26.364	-2.332	-7.546	-11.256	-13.64	-8.669	-10.616	2.417
1157	1.157	-10.192	-6.804	-11.601	-8.314	-5.669	-10.383	-0.902	54.023
1158	1.158	-12.399	-44.33	-11.013	-10.795	-8.739	-18.29	-9.55	2.474
1159	1.159	-14.386	-59.63	-14.307	-8.43	-7.744	-25.473	-11.03	-44.351
1160	1.16	-16.198	-46.256	-14.894	-8.972	-13.717	-8.419	-12.325	-38.291
1161	1.161	-11.613	-8.755	-17.426	-12.237	-11.365	-15.358	-13.44	-77.025
1162	1.162	-15.9	-33.912	-15.114	-19.952	-11.942	-4.718	-9.919	-82.156
1163	1.163	-14.755	-38.523	-19.184	-14.693	-15.243	24.281	-10.878	-13.622
1164	1.164	-30.461	23.818	-15.711	-3.832	-15.814	28.305	-9.922	75.1
1165	1.165	-24.114	68.431	-10.306	3.349	-19.285	-28.444	-9.147	-8.379
1166	1.166	-18.335	11.626	-6.831	-8.426	-11.919	-20.322	-8.369	67.538
1167	1.167	-44.678	-69.776	-6.263	-9.946	-8.814	16.638	-3.543	77.44
1168	1.168	-63.449	-102.234	-9.171	-17.085	-11.705	10.02	-9.563	32.7
1169	1.169	-39.615	-52.831	-7.819	-18.233	-5.696	3.948	-5.508	8.297
1170	1.17	-23.883	-8.081	-14.203	-21.704	-6.451	-34.837	-12.093	-58.488
1171	1.171	1.694	-16.123	-11.69	-9.892	-7.016	-29.846	-6.102	-67.401
1172	1.172	25.525	-67.681	-10.913	-14.528	-7.576	-7.028	-10.157	-26.826
1173	1.173	59.995	-74.188	-10.335	-15.868	-3.461	5.374	-5.298	10.05
1174	1.174	55.573	-7.03	-16.332	-14.703	-11.353	16.625	-7.203	16.607
1175	1.175	18.051	37.599	-15.557	-11.228	-10.154	13.338	-5.422	-13.786
1176	1.176	-7.098	78.083	-10.714	-16.464	-13.22	-14.937	-5.003	-30.22
1177	1.177	-20.659	40.92	-15.356	-13.573	-16.092	-11.321	-0.531	-15.122
1178	1.178	-33.068	-19.905	-8.773	-12.792	-10.064	-42.328	2.383	-28.607
1179	1.179	-36.764	-44.604	-14.754	-8.724	-5.963	-29.909	-5.543	9.052
1180	1.18	-46.847	-37.491	-15.519	-13.553	-10.755	-11.069	-21.216	54.663
1181	1.181	-56.168	-44.147	-16.096	-3.492	-4.713	-14.307	-19.096	60.773
1182	1.182	-98.772	-62.244	-14.154	-4.863	-10.296	-17.385	-9.434	-11.378
1183	1.183	-92.799	-89.719	-15.901	-19.186	-6.785	-14.665	-7.693	-1.564
1184	1.184	-9.605	-44.028	-17.255	-13.382	-7.355	-27.438	-15.628	-28.305
1185	1.185	25.992	-37.932	-15.896	-8.144	-9.093	-39.039	-22.79	-20.168
1186	1.186	36.806	-32.435	-12.995	-9.672	-7.729	-24.121	-5.757	-71.859
1187	1.187	26.918	-7.252	-10.277	-16.814	-13.143	4.873	-12.711	-91.846
1188	1.188	-17.819	15.59	-9.114	-17.965	-5.203	-7.537	-6.307	-110.073
1189	1.189	-9.709	19.664	-8.916	-16.794	-6.165	11.215	-12.113	-93.61
1190	1.19	-17.079	61.367	-6.979	-17.752	-9.062	7.92	-34.942	-17.905
1191	1.191	-23.68	77.972	-8.906	-12.898	-11.562	4.816	-19.253	36.359
1192	1.192	-17.704	22.533	-7.349	-8.631	-4.177	-9.318	-16.522	85.84
1193	1.193	-12.301	0.551	-8.503	-7.86	4.75	-47.834	-19.009	-12.544
1194	1.194	-7.266	-19.299	-9.073	-5.927	5.937	-42.421	-7.383	0.706
1195	1.195	-2.825	-25.204	-11.574	-9.215	-3.725	-7.19	-9.503	60.339
1196	1.196	-15.238	2.589	-8.083	-8.639	-2.552	43.192	-7.554	114.626
1197	1.197	-34.047	7.673	-5.745	-8.257	-3.698	-3.553	-12.785	-13.62
1198	1.198	-37.389	-5.933	-12.311	-1.876	-11.032	-21.678	-4.88	-66.044
1199	1.199	-15.573	-1.954	-17.137	-4.397	-8.119	-5.206	-6.273	-50.173
1200	1.2	-1.469	-13.242	-12.87	-8.466	-7.331	-10.286	-5.142	-35.984
1201	1.201	-4.01	-58.034	-10.535	-7.893	-9.64	-14.825	-11.169	-49.236
1202	1.202	2.917	-149.747	-17.1	-12.54	-7.692	-18.972	-5.941	-37.445
1203	1.203	9.287	-110.449	-12.835	-16.605	-10.973	-15.311	-3.003	-26.603
1204	1.204	22.81	-51.027	-18.436	-8.675	-8.056	-5.287	6.747	-36.484
1205	1.205	28.008	2.934	-8.948	-7.517	-10.557	-14.606	5.637	-63.195
1206	1.206	23.341	32.332	-10.102	-12.749	-13.828	-22.956	-12.315	-103.875
1207	1.207	1.663	23.357	-13.572	-15.659	-11.695	-20.435	-30.074	-52.176
1208	1.208	-32.784	64.064	-8.34	-13.151	-16.924	0.704	-27.712	35.401
1209	1.209	-19.234	27.141	-9.297	-13.929	-18.86	-30.408	-17.036	23.624
1210	1.21	-31.625	7.219	-8.513	-13.35	-10.153	-17.971	-7.335	56.104
1211	1.211	-50.409	1.188	-17.408	-19.356	-9.007	8.423	4.89	65.965
1212	1.212	-53.703	6.607	-11.401	-13.755	-14.247	25.497	19.246	74.849
1213	1.213	-38.037	-8.494	-10.417	-13.194	-17.162	22.453	17.34	17.976
1214	1.214	-23.918	-22.049	-9.437	-5.846	-12.907	19.788	-1.99	25.414
1215	1.215	-16.385	-34.396	-10.201	-6.813	-10.586	-18.702	-14.734	-21.32
1216	1.216	-4.772	-38.02	-10.952	-7.58	-7.103	-35.187	-7.741	-15.292
1217	1.217	-15.414	-34.75	-14.413	-6.815	-5.16	-20.112	-1.328	-31.626
1218	1.218	-36.71	-37.929	-17.689	-6.238	-10.577	-6.529	-10.978	-36.519
1219	1.219	-45.027	-12.469	-14.77	-4.317	-8.645	-10.537	-9.22	-40.9
1220	1.22	-16.732	18.51	-11.269	-2.582	1.421	-14.178	-7.651	-44.968
1221	1.221	-12.995	6.225	-14.549	-9.549	0.059	-17.453	-17.708	-26.277
1222	1.222	-9.627	2.642	-7.955	-12.437	-16.974	-14.372	-26.582	11.32
1223	1.223	-18.837	5.972	-10.844	-14.942	-10.009	-28.462	-30.037	-13.898
1224	1.224	-10.422	9.099	-10.057	-12.615	-7.88	-25.891	-33.112	-36.721
1225	1.225	-2.82	-10.571	-15.664	-13.187	-5.951	-9.632	-24.203	-49.057
1226	1.226	13.415	-18.029	-10.816	-13.75	-7.706	9.486	-11.042	-30.285
1227	1.227	11.246	-24.909	-10.222	-15.477	-6.174	-3.35	-5.808	-40.428
1228	1.228	-2.336	-39.822	-17.947	-18.951	-7.541	-19.655	-4.258	-24.858
1229	1.229	-7.611	-37.982	-10.575	-19.33	-13.932	-21.794	-0.007	17.61
1230	1.23	-6.109	-32.826	-9.595	-14.488	-10.455	-8.239	3.656	11.479
1231	1.231	-13.325	-40.759	-12.092	-15.07	-13.563	14.592	0.156	6.012
1232	1.232	-14.536	-36.499	-8.016	-13.32	-12.609	11.493	-11.653	41.219
1233	1.233	-18.087	-30.087	-11.484	-7.512	-10.111	19.802	-16.286	36.696
1234	1.234	-23.334	-21.675	-12.048	-11.583	-7.809	-18.703	-14.911	-25.893
1235	1.235	-12.425	-16.287	-10.289	-12.162	-7.247	-46.349	-11.219	-52.72
1236	1.236	-13.69	-9.382	-18.207	-10.214	-2.622	-0.832	-19.542	-28.423
1237	1.237	-12.46	-1.36	-12.196	-2.461	-4.384	-6.769	-20.498	-21.153
1238	1.238	-23.251	14.731	-15.277	-5.544	-9.246	-12.122	-7.726	-41.173
1239	1.239	-21.87	3.087	-12.357	-8.437	-11.2	-27.174	-16.427	-47.256
1240	1.24	-18.173	-20.381	-16.605	-12.684	-12.96	-22.678	-21.069	-63.782
1241	1.241	-17	-23.484	-15.824	-7.062	-15.501	-18.572	-25.339	-78.883
1242	1.242	-13.92	-3.718	-13.888	-6.464	-8.176	-7.311	-26.499	-55.965
1243	1.243	-16.847	-1.225	-13.308	-8.378	-5.112	9.749	-8.492	-1.66
1244	1.244	-19.356	-3.602	-15.05	-14.937	-2.238	6.643	-0.945	65.126
1245	1.245	-15.26	-1.552	-9.247	-8.909	-4.784	-35.943	-3.25	2.609
1246	1.246	-11.742	15.822	-13.317	-8.111	-5.595	-66.3	11.665	26.974
1247	1.247	-9.783	13.494	-11.385	-11.576	-7.568	-38.537	29.082	34.308
1248	1.248	-17.519	-18.466	-11.967	-12.15	-4.323	-3.278	26.746	54.11
1249	1.249	-16.552	-32.074	-10.237	-13.882	-13.273	56.372	11.857	145.528
1250	1.25	-19.429	-19.745	-10.635	-13.486	-12.157	64.549	-1.659	53.36
1251	1.251	-15.123	21.833	-12.006	-14.846	-13.375	42.517	-27.961	-30.016
1252	1.252	-23.976	38.204	-5.437	-15.248	-10.34	-18.022	-54.275	-40.812
1253	1.253	-22.782	33.011	-10.298	-9.274	-13.299	-9.871	-71.316	-11.19
1254	1.254	-27.98	55.702	-9.538	-11.831	-15.866	-17.225	-36.874	-20.207
1255	1.255	-23.109	9.75	-11.881	-6.255	-18.236	-10.621	-14.077	20.266
1256	1.256	-22.338	-81.792	-12.477	-12.865	-7.45	-28.764	-10.055	-46.584
1257	1.257	-10.19	-173.857	-10.549	-10.365	3.518	-56.422	1.116	-73.377
1258	1.258	-11.99	-138.188	-13.478	-14.437	-3.7	-51.408	-2.241	-49.001
1259	1.259	-7.424	-83.916	-13.883	-15.016	-4.918	-46.972	0.795	-26.798
1260	1.26	-3.205	-14.825	-11.592	-10.386	1.023	-42.939	-7.588	-33.229
1261	1.261	-6.887	-5.929	-11.998	-8.66	0.01	-16.64	-10.159	-39.078
1262	1.262	-5.691	-14.039	-16.486	-7.319	-4.879	-13.36	-3.236	-55.451
1263	1.263	-6.607	-6.637	-13.611	-12.746	-14.611	8.548	-1.156	-40.386
1264	1.264	-11.34	-0.031	-8.798	-10.82	-13.51	16.908	-7.01	0.754
1265	1.265	-15.486	5.935	-14.819	-12.752	-14.729	14.391	-5.311	-15.85
1266	1.266	-9.791	11.231	-12.517	-9.856	-13.813	7.416	-6.904	-41.164
1267	1.267	-16.295	6.027	-7.703	-14.699	-7.092	-16.018	-5.576	-64.114
1268	1.268	-29.411	1.354	-12.378	-10.068	-6.363	-37.935	-4.444	-43.54
1269	1.269	-27.482	-27.906	-14.148	-14.152	-8.733	-23.874	-7.991	-2.058
1270	1.27	-25.785	-54.44	-11.652	-19.007	-3.943	-26.48	-2.825	14.274
1271	1.271	-21.126	-44.485	-13.989	-18.448	-9.98	8.446	-17.581	59.734
1272	1.272	-11.022	-22.699	-12.848	-16.741	-12.338	-16.781	-19.767	17.143
1273	1.273	-12.175	-2.851	-11.695	-9.815	-12.978	-21.279	-10.114	-21.569
1274	1.274	-1.375	15.141	-10.553	-10.817	-12.446	24.539	-1.376	-46.721
1275	1.275	17.343	17.501	-12.12	-15.104	-7.079	42.72	0.276	-23.931
1276	1.276	4.515	23.894	-12.918	-14.358	-7.701	26.26	-9.67	30.219
1277	1.277	-11.776	49.089	-17.191	-6.443	-12.398	11.131	-3.22	52.279
1278	1.278	-5.418	52.547	-13.144	-5.5	-14.183	-39.29	0.271	32.264
1279	1.279	-7.372	5.706	-13.556	-0.676	-9.401	-32.812	-5.067	62.625
1280	1.28	-2.13	-41.025	-18.016	-3.202	-10.039	-2.482	-14.105	1.762
1281	1.281	-6.721	-34.988	-11.451	-5.532	-6.037	-7.916	-20.289	-38.811
1282	1.282	-10.879	-51.394	-12.245	-4.97	-7.45	-2.868	-23.486	-46.173
1283	1.283	-25.069	-96.869	-14.585	-9.623	-6.144	-16.414	-26.459	-26.282
1284	1.284	-30.77	-90.859	-15.182	-11.373	-9.09	-37.152	-23.998	-8.306
1285	1.285	-25.547	-40.913	-11.905	-16.227	-10.297	-40.901	-11.867	-24.908
1286	1.286	-11.244	5.96	-6.502	-16.824	-10.724	-37.698	-10.194	-50.175
1287	1.287	-13.166	60.987	-10.002	-20.91	-10.95	-15.885	-5.611	-36.679
1288	1.288	-32.524	98.009	-11.947	-16.091	-10.217	-7.633	-9.916	-24.383
1289	1.289	-19.758	78.144	-7.9	-12.821	-12.78	-0.175	-11.077	1.851
1290	1.29	-17.456	35.594	-7.515	-12.253	-9.337	-7.227	-12.242	5.011
1291	1.291	1.132	-12.606	-6.167	-13.631	-8.984	-9.409	-9.163	-35.953
1292	1.292	7.539	-29.048	-7.327	-14.031	-2.449	-15.233	-12.086	-41.386
1293	1.293	-17.568	-23.99	-11.773	-13.662	-3.46	-6.538	-6.092	-36.297
1294	1.294	-34.566	-19.531	-10.799	-18.912	-6.603	3.129	-13.459	-4.305
1295	1.295	-31.472	-48.542	-12.531	-17.006	-10.905	-1.553	-12.484	33.233
1296	1.296	-28.787	-52.157	-12.907	-11.211	-11.735	-23.281	-2.798	38.249
1297	1.297	-21.267	-28.253	-14.259	-3.864	-6.951	-20.251	0.897	12.104
1298	1.298	-14.332	-12.5	-11.353	-4.844	-11.637	-34.419	-18.634	-29.134
1299	1.299	-16.495	-15.171	-15.8	-9.121	-9.934	-21.651	-32.762	-56.836
1300	1.3	-26.252	-43.394	-8.051	-3.528	-2.046	-9.983	-20.001	-92.029
1301	1.301	-28.098	-24.575	-11.149	1.297	-0.93	-16.335	-13.105	-78.514
1302	1.302	-10.774	-0.746	-8.244	3.229	-6.201	-6.68	1.715	-24.396
1303	1.303	-8.543	33.662	-12.497	8.641	-13.014	12.588	-4.196	86.648
1304	1.304	-10.746	29.06	-10.177	5.163	-12.269	-5.288	22.086	102.508
1305	1.305	10.489	-8.647	-9.598	-4.894	-9.978	-31.111	10.906	1.39
1306	1.306	24.563	-44.031	-18.311	-20.755	-3.426	-7.383	0.903	-11.91
1307	1.307	6.693	-57.792	-5.154	-27.145	-5.959	20.775	-2.109	-23.895
1308	1.308	-4.933	-53.965	-10.385	-29.082	-10.026	24.363	-4.719	-78.225
1309	1.309	-24.022	-20.02	-2.453	-13.218	-8.107	7.274	2.915	-88.168
1310	1.31	-52.231	-33.572	-15.407	-11.094	-11.413	4.087	0.669	-61.528
1311	1.311	-78.536	-54.222	-6.679	-16.898	-6.001	6.717	-5.651	-4.707
1312	1.312	-68.486	-65.395	-11.313	-15.153	-6.586	-31.846	0.217	61.975
1313	1.313	-77.799	-48.337	-12.66	-13.598	-4.659	-37.275	-11.902	35.196
1314	1.314	-52.304	-1.295	-16.324	-17.855	-2.927	-12.124	-32.521	75.808
1315	1.315	-14.597	59.288	-17.46	-11.46	-7.772	-34.941	-35.153	24.167
1316	1.316	0.445	83.651	-14.354	-14.933	-5.837	-30.839	-37.591	-9.252
1317	1.317	13.99	105.665	-11.43	-7.562	-11.253	10.787	-25.911	-3.245
1318	1.318	34.676	85.637	-13.921	-4.65	-13.175	27.198	-2.434	-8.638
1319	1.319	53.403	67.379	-17.968	-8.899	-11.228	32.147	-5.502	-13.625
1320	1.32	15.607	-15.911	-17.383	-6.573	-12.959	27.648	-13.782	-82.231
1321	1.321	-9.655	-51.586	-14.084	-3.088	-16.43	-9.905	-11.214	-52.549
1322	1.322	13.074	-192.675	-18.14	-2.494	-9.066	-24.955	-36.913	-25.742
1323	1.323	33.695	-211.806	-10.194	-11.379	-10.017	-29.37	-67.834	-50.056
1324	1.324	37.298	-54.241	-11.352	-12.516	-7.1	-50.061	-105.323	-13.041
1325	1.325	27.161	-33.12	-10.368	-13.657	-13.084	-31.26	-80.104	-19.628
1326	1.326	5.193	-52.307	-13.265	-18.868	-5.706	-0.308	-11.342	-25.659
1327	1.327	-14.686	-139.815	-10.747	-14.016	-12.457	37.214	38.055	35.329
1328	1.328	-38.064	-123.884	-9.974	-21.919	-2.759	12.072	118.808	-5.23
1329	1.329	-66.458	-22.812	-16.554	-20.921	-6.421	-29.138	108.026	-71.935
1330	1.33	-85.346	42.941	-10.547	-16.058	-0.393	-45.537	117.937	-45.17
1331	1.331	-109.264	31.018	-8.215	-6.37	-5.586	-50.52	19.471	11.731
1332	1.332	-112.445	63.43	-7.614	-12.74	-12.32	-36.942	-19.969	48.702
1333	1.333	-69.951	53.476	-12.241	-9.238	-13.057	-7.893	-31.743	149.536
1334	1.334	21.502	44.446	-13.965	-6.13	-7.412	-4.248	-20.875	19.448
1335	1.335	34.565	19.89	-10.468	-7.094	-12.219	-7.619	-10.967	-33.016
1336	1.336	-1.156	-2.262	-13.737	-2.836	-14.12	1.591	-19.822	-48.913
1337	1.337	9.585	4.267	-13.327	-2.059	-7.507	4.279	-27.898	-5.741
1338	1.338	-0.348	-1.811	-8.859	-6.894	-6.703	11.89	-49.911	-18.781
1339	1.339	8.461	14.604	-17.755	-16.95	-12.284	-4.322	-43.292	16.961
1340	1.34	-15.995	19.587	-14.07	-9.776	-15.731	-23.407	-25.061	6.307
1341	1.341	-23.416	-3.299	-17.552	-13.442	-5.625	-41.155	-19.601	-82.373
1342	1.342	-43.416	-7.425	-16.578	-9.94	-1.327	-29.479	-24.593	-94.136
1343	1.343	-25.281	3.793	-15.617	-6.829	2.402	-18.853	-1.724	-40.01
1344	1.344	2.322	-13.194	-16.392	-7.783	-1.033	-1.422	-14.079	48.801
1345	1.345	17.321	-47.59	-12.32	-17.44	4.236	-17.611	-17.73	-10.682
1346	1.346	12.779	-61.141	-7.485	-18.586	-0.57	-15.444	-14.41	0.296
1347	1.347	8.619	-40.485	-6.909	-15.073	-13.698	-5.739	-5.092	-9.388
1348	1.348	-2.694	-29.328	-8.651	-7.676	-11.722	-7.452	-2.355	-0.33
1349	1.349	28.184	-26.112	-11.162	-8.61	-9.945	-21.788	-9.899	-8.522
1350	1.35	32.17	-23.131	-3.805	-12.857	-8.362	-12.113	25.123	-45.682
1351	1.351	13.322	19.268	-9.014	-18.456	-6.965	3.815	10.036	-65.749
1352	1.352	-3.766	61.664	-8.034	-13.604	-8.086	6.054	14.502	-71.663
1353	1.353	-19.459	111.467	-7.245	-16.878	-16.374	0.324	-39.655	-55.017
1354	1.354	-39.223	91.452	-8.01	-17.442	-13.243	5.584	-61.708	20.783
1355	1.355	-31.7	24.243	-8.584	-12.6	-12.244	4.019	-41.742	75.05
1356	1.356	-20.102	-2.559	-10.509	-7.964	-11.432	8.272	-47.732	45.202
1357	1.357	-52.025	-27.056	-7.611	-6.251	-13.707	-11.231	-42.315	0.416
1358	1.358	-111.636	-64.098	-12.445	-6.662	-8.822	-19.47	-27.229	-23.974
1359	1.359	-71.032	-84.085	-22.51	-7.059	-9.361	19.1	-13.688	-1.912
1360	1.36	-34.144	-65.94	-23.858	-9.184	-12.224	13.722	-9.629	4.726
1361	1.361	-14.298	-49.594	-14.969	-8.798	-13.542	8.755	-5.965	10.829
1362	1.362	-8.381	-34.615	-13.809	-10.735	-13.114	-23.108	-9.28	-5.461
1363	1.363	8	-21.186	-14.774	-9.956	-15.204	-10.699	-18.59	-20.468
1364	1.364	-17.183	-17.249	-19.622	-13.818	-12.457	-29.489	-10.296	-33.998
1365	1.365	-3.625	1.499	-9.967	-15.17	-14.355	-46.538	-7.813	-63.028
1366	1.366	-41.151	11.634	-16.368	-16.511	-10.841	-30.818	-0.884	-21.345
1367	1.367	-26.009	27.522	-15.219	-11.662	-12.169	0.417	5.447	-37.715
1368	1.368	-12.389	-14.754	-12.124	-6.99	-8.081	21.239	26.693	-22.532
1369	1.369	0.064	-32.71	-3.222	-6.392	-7.669	2.563	6.943	-26.934
1370	1.37	34.209	-48.96	-6.711	-7.735	-4.354	-28.319	-0.618	2.101
1371	1.371	29.842	-74.028	-7.674	-15.075	-6.46	-40.628	-2.955	-1.609
1372	1.372	9.192	-69.519	-10.569	-14.103	-10.89	-44.272	-5.116	-18.643
1373	1.373	-9.53	-48.903	-4.572	-13.125	-6.792	-20.436	-7.103	-27.873
1374	1.374	-6.18	-30.196	-15.208	-10.6	-5.411	1.448	-5.393	9.043
1375	1.375	15.731	7.58	-8.038	-8.275	-6.734	32.592	-6.974	44.194
1376	1.376	24.079	2.597	-6.871	-7.698	-5.558	11.916	-5.533	21.384
1377	1.377	11.299	-66.054	-8.031	-16.411	-7.463	-37.196	-6.527	-24.405
1378	1.378	-4.973	-56.157	-7.074	-15.25	-1.623	-57.061	-9.843	-30.347
1379	1.379	-28.449	-11.368	-13.866	-7.903	-8.935	-63.016	-4.511	-13.932
1380	1.38	-25.425	13.239	-18.14	-3.06	-9.866	-24.291	-11.288	-19.053
1381	1.381	-51.026	6.174	-20.463	-10.983	-12.346	-9.185	-13.849	-41.968
1382	1.382	-47.771	-13.459	-16.976	-14.066	-9.99	4.365	-6.582	-29.638
1383	1.383	-44.685	5.028	-17.56	-11.161	-5.124	33.417	-5.682	27.119
1384	1.384	-30.517	55.174	-13.504	-6.898	-5.679	52.246	-8.269	19.148
1385	1.385	-7.17	21.805	-16.997	-7.666	-8.549	42.23	-7.572	11.761
1386	1.386	-10.136	15.949	-14.674	-9.597	-7.168	-4.738	-11.145	-35.233
1387	1.387	-35.589	54.806	-12.547	-11.517	-4.828	-51.488	-7.948	-90.344
1388	1.388	-18.459	9.477	-7.326	-9.765	-4.411	-21.001	-6.236	-68.288
1389	1.389	-21.464	-20.81	-6.744	-12.282	-10.391	-37.355	-8.788	-74.911
1390	1.39	-18.659	-59.408	-4.807	-9.979	-11.141	-22.211	-13.271	-32.355
1391	1.391	-5.829	-74.379	-10.229	-16.566	-8.797	-26.654	-10.394	28.635
1392	1.392	-12.733	-106.233	-3.663	-11.739	-13.603	35.85	-9.103	101.927
1393	1.393	-19.058	-110.235	-13.346	-10.982	-11.631	9.136	-6.875	52.477
1394	1.394	-5.423	-83.856	-19.742	-18.346	-9.854	-31.513	-10.968	-46.152
1395	1.395	-3.567	-32.347	-11.425	-11.586	-4.019	-9.435	-14.486	-33.122
1396	1.396	4.495	19.317	-10.464	-17.606	-4.761	-15.978	-9.097	-68.852
1397	1.397	3.258	52.774	-15.31	-23.241	-8.221	-9.918	-9.694	-58.098
1398	1.398	4.516	58.779	-16.083	-15.317	-7.621	17.827	-7.759	89.972
1399	1.399	-6.271	75.243	-16.854	-1.382	-5.869	12.864	-8.341	153.485
1400	1.4	-13.38	90.358	-20.345	-3.321	-8.372	-28.346	-10.858	57.277
1401	1.401	-25.148	85.945	-18.409	-5.074	-7.005	-67.03	-12.187	-100.288
1402	1.402	-39.418	40.168	-17.833	-9.738	-8.153	-21.553	-17.981	-121.495
1403	1.403	-25.87	9.897	-14.347	-11.096	-12.592	21.023	-7.326	13.188
1404	1.404	-24.152	-28.674	-11.062	-7.421	-8.522	37.489	-14.527	30.7
1405	1.405	-16.231	-23.581	-13.195	-8.589	-11.994	2.296	-10.868	174.136
1406	1.406	-29.194	-28.053	-7.203	-3.377	-14.311	-20.501	-14.312	1.101
1407	1.407	-30.921	-48.801	-6.438	-10.151	-14.682	-32.831	-13.262	-68.417
1408	1.408	-10.199	-45.19	-7.214	-18.094	-13.505	-14.023	-18.013	-89.494
1409	1.409	9.537	-14.293	-10.704	-14.996	-9.23	-17.322	-15.42	-108.81
1410	1.41	2.034	23.197	-4.725	-8.227	-8.832	-39.233	-13.042	-91.514
1411	1.411	-9.504	18.117	-10.353	-12.491	-9.206	-36.604	-9.582	-75.777
1412	1.412	1.239	13.567	-16.928	-14.825	-8.034	-18.843	-10.243	25.036
1413	1.413	-27.696	34.186	-7.253	-15.426	-6.857	16.154	-14.298	38.145
1414	1.414	-23.531	-22.639	-0.86	-12.151	-6.456	31.245	-20.055	50.115
1415	1.415	2.871	-63.343	-9.176	-15.068	-6.635	-37.489	-11.105	-69.156
1416	1.416	-14.062	-159.767	-8.206	-14.691	-3.913	-47.413	6.932	-84.988
1417	1.417	-29.681	-199.325	-14.985	-21.087	-6.605	-38.539	4.498	-70.544
1418	1.418	-15.473	-139.779	-17.498	-11.42	-8.138	-14.147	-7.008	-30.993
1419	1.419	-28.153	-107.302	-13.423	-10.262	-6.768	-6.768	-9.041	4.655
1420	1.42	-58.446	-57.939	-19.986	-11.429	-6.557	-13.329	-14.819	-6.063
1421	1.421	-45.94	-31.192	-17.454	-4.073	-7.697	-7.335	1.089	3.98
1422	1.422	-19.538	25.756	-10.091	-10.847	-11.166	-12.791	-1.029	-22.587
1423	1.423	-16.226	33.185	-12.995	-16.847	-6.706	2.267	-30.033	50.746
1424	1.424	-6.928	80.112	-15.504	-11.232	-9.596	15.837	-34.095	80.366
1425	1.425	-9.616	74.162	-11.442	-6.388	-1.65	-4.839	-83.284	-17.992
1426	1.426	-2.026	46.465	-9.505	-9.674	-9.965	6.397	-76.712	-57.306
1427	1.427	-8.955	11.14	-0.786	-9.09	-17.314	3.077	-34.131	2.341
1428	1.428	14.482	-2.571	2.702	-7.752	-16.34	-6.28	49.077	34.851
1429	1.429	11.389	-31.699	-6.965	-14.143	-13.821	-14.668	84.64	25
1430	1.43	-2.749	-42.905	-15.864	-14.917	-9.766	-12.226	73.746	33.903
1431	1.431	-15.522	-66.633	-17.027	-9.298	-13.257	-0.633	4.62	42.025
1432	1.432	-13.214	-44.677	-11.794	-5.824	-11.336	-2.745	-40.049	-39.4
1433	1.433	-6.824	-2.067	-12.754	-7.775	-9.607	-8.514	-31.829	-71.739
1434	1.434	-8.754	52.977	-11.971	-8.362	-10.965	-3.243	-9.601	-22.202
1435	1.435	-17.43	-13.689	-17.574	-9.714	-8.649	-17.482	10.525	40.554
1436	1.436	-18.944	-40.351	-16.989	-17.063	-2.08	-30.956	4.682	16.292
1437	1.437	-20.281	-32.219	-13.698	-13.963	-8.863	-43.15	-45.143	-65.238
1438	1.438	-23.98	4.748	-14.283	-9.127	-0.937	-28.875	-38.567	-32.828
1439	1.439	-22.814	-1.918	-20.083	-3.127	-10.62	-3.74	-20.514	-22.975
1440	1.44	-10.984	-20.243	-11.166	-8.739	-9.468	13.217	-4.097	-67.743
1441	1.441	-18.894	-3.921	-5.146	-8.158	-10.643	10.082	31.137	-43.254
1442	1.442	-26.028	1.037	-10.353	-3.516	-11.624	18.395	44.639	8.755
1443	1.443	-27.154	5.424	-7.423	-8.938	-10.671	20.95	-1.361	69.615
1444	1.444	-25.968	9.49	-11.666	-8.359	-9.914	4.697	-7.438	110.42
1445	1.445	-29.012	13.216	-7.584	-10.296	-10.697	-27.301	-12.873	28.87
1446	1.446	-27.989	16.574	-5.628	-8.559	-8.772	-40.912	-17.903	-3.634
1447	1.447	-16.519	7.334	-14.32	-14.374	-14.774	-36.915	-22.352	-92.539
1448	1.448	7.325	4.618	-17.8	-18.461	-4.153	-33.311	-18.341	-80.731
1449	1.449	17.426	-2.928	-10.433	-14.991	-5.534	4.417	-22.044	-26.381
1450	1.45	14.346	-19.106	-13.327	-11.713	-4.404	-0.628	-18.753	-36.082
1451	1.451	-22.621	-34.007	-14.104	-8.829	-5.608	22.171	-21.798	26.396
1452	1.452	2.497	-36.021	-18.172	-16.785	-6.596	9.736	-18.93	-47.146
1453	1.453	6.916	-37.883	-11.607	-17.983	-7.588	-16.58	-11.222	-96.69
1454	1.454	-13.808	-17.327	-14.127	-12.798	-8.393	-26.583	-32.233	-123.472
1455	1.455	-17.504	-14.758	-11.795	-3.931	-2.805	-35.802	-46.484	-33.882
1456	1.456	-14.211	-22.419	-11.198	-12.282	-10.769	-44.087	-64.538	-45.48
1457	1.457	-29.891	-15.611	-15.832	-7.082	-11.77	-36.516	-43.529	30.531
1458	1.458	-38.221	-30.707	-14.076	-16.019	-8.902	-1.511	-12.374	139.008
1459	1.459	-25.436	-36.668	-8.271	-12.583	-4.684	43.925	16.685	95.588
1460	1.46	-13.788	-10.404	-10.599	-13.581	-8.785	49.889	73.413	82.162
1461	1.461	-20.167	46.315	-18.54	-8.777	-8.239	-0.094	97.811	117.592
1462	1.462	-14.367	38.201	-11.205	-4.56	-11.56	-33.573	1.349	-45.15
1463	1.463	-12.632	60.28	-16.065	-10.216	-9.846	-39.512	-38.218	-207.753
1464	1.464	-20.593	-0.269	-16.854	-13.731	-8.513	-22.991	-26.43	-144.199
1465	1.465	-24.862	-8.415	-6.226	-17.048	-8.164	-7.844	-15.594	-47.958
1466	1.466	-15.959	13.614	-4.885	-15.345	-10.332	-12.351	-45.202	-65.367
1467	1.467	-21.963	-6.409	-11.304	-10.548	-8.434	-16.427	-54.043	-17.716
1468	1.468	-20.998	-61.459	-14.822	-13.868	-8.069	-20.12	-29.601	25.434
1469	1.469	-14.208	-98.414	-13.894	-11.002	-9.631	-30.172	7.433	-40.372
1470	1.47	-22.13	-104.936	-16.802	-18.978	-12.373	-27.017	-12.446	-52.157
1471	1.471	-6.086	-98.811	-10.821	-20.177	-9.707	-1.453	5.797	-19.682
1472	1.472	15.014	-82.209	-6.806	-17.112	-8.978	1.864	-10.603	88.902
1473	1.473	0.913	-56.837	-10.324	-16.182	-10.96	-26.349	4.488	45.829
1474	1.474	-11.829	2.993	-10.949	-15.459	-9.066	-15.087	27.199	-46.144
1475	1.475	-18.77	76.61	-9.255	-11.417	-8.524	15.931	-1.875	-34.208
1476	1.476	-16.62	106.459	-16.257	-10.876	-8.356	20.004	-13.05	41.643
1477	1.477	-18.535	79.925	-13.393	-2.209	-11.489	8.793	-2.939	31.682
1478	1.478	-20.261	23.119	-15.947	-10.571	-6.682	-1.235	18.959	4.882
1479	1.479	-21.778	-43.62	-15.222	-9.646	-4.774	8.037	21.743	29.127
1480	1.48	-23.114	-70.373	-11.79	-12.6	-7.703	-6.127	-6.56	21.494
1481	1.481	-21.963	-78.571	-19.207	-6.651	-5.204	-23.956	-63.274	-39.279
1482	1.482	-23.149	-41.715	-12.504	-4.372	-5.614	-30.958	-87.772	-112.796
1483	1.483	-13.505	-61.811	-13.344	-10.996	-11.433	-20.366	-124.941	-63.649
1484	1.484	-19.923	-43.712	-9.362	-15.308	-10.673	-45.545	-118.494	-108.457
1485	1.485	-4.272	-27.197	-8.862	-17.673	-10.108	-48.869	-63.617	-2.6
1486	1.486	1.319	-3.475	-4.286	-17.133	-10.696	-20.702	-12.005	98.383
1487	1.487	11.94	11.688	-0.297	-12.547	-11.28	-9.54	75.41	85.143
1488	1.488	-1.625	34.611	-8.312	-13.187	-12.645	0.5	158.718	25.408
1489	1.489	-21.015	38.859	-17.668	-14.014	-14.968	30.451	39.204	57.775
1490	1.49	-18.515	5.047	-21.217	-12.699	-10.524	8.563	-8.485	-50.897
1491	1.491	-11.535	-35.939	-22.242	-13.114	-8.786	-16.963	34.661	-181.025
1492	1.492	-26.433	-41.18	-23.264	-8.295	-11.31	-13.684	90.476	-75.201
1493	1.493	-20.625	-66.223	-19.048	-10.251	-6.865	-10.585	24.814	-22.777
1494	1.494	-32.828	-52.606	-23.175	-14.356	-12.292	14.948	-34.722	88.546
1495	1.495	-31.295	-15.046	-16.675	-6.468	-7.464	24.991	-45.522	16.455
1496	1.496	-24.139	30.386	-12.487	-7.681	-14.823	15.647	-35.705	55.854
1497	1.497	-17.751	72.865	-5.188	-0.374	-2.046	18.26	8.775	-3.829
1498	1.498	-18.897	34.034	-14.148	-3.324	-0.307	-20.308	-15.821	-36.412
1499	1.499	-11.513	-41.711	-10.722	0.877	1.253	-25.786	-37.988	-26.616
1500	1.5	-2.583	12.461	-3.418	-1.482	5.518	-30.841	-71.454	35.833
1501	1.501	15.432	42.081	-2.507	-4.986	-14.022	-35.352	-138.61	43.842
1502	1.502	-2.397	15.322	3.436	-0.36	-11.309	-31.345	-111.933	36.431
1503	1.503	-4.722	7.064	-5.525	-2.139	-8.782	-42.633	-22.362	29.774
1504	1.504	-2.597	-30.012	-16.422	-7.979	-11.09	-39.409	132.74	-25.359
1505	1.505	-16.168	-36.645	-23.635	-15.355	-8.954	-36.391	196.173	-121.981
1506	1.506	-17.929	5.871	-14.783	-16.338	-7.005	-33.753	23.012	-187.838
1507	1.507	-13.3	22.26	-18.312	-15.593	-5.255	4.735	-46.576	-8.802
1508	1.508	-14.684	-2.962	-8.69	-9.997	-0.601	32.407	-67.495	119.431
1509	1.509	-23.617	-53.349	-9.903	-20.852	-1.945	17.314	-48.239	96.455
1510	1.51	-10.471	-73.348	-8.788	-12.929	-5.609	12.873	-30.849	33.14
1511	1.511	-12.213	-67.426	-5.732	-11.587	-9.086	-24.708	48.8	-101.541
1512	1.512	-7.572	-62.09	-10.614	-10.439	-12.171	-49.938	34.598	-119.002
1513	1.513	-14.726	-47.095	-11.415	-21.291	-15.062	-27.192	-31.292	-39.662
1514	1.514	-21.104	-42.7	-9.127	-19.952	-1.882	-6.604	-43.256	-25.707
1515	1.515	-12.781	-38.749	-19.981	-11.063	-3.803	27.379	-32.495	-65.383
1516	1.516	-22.464	-27.662	-5.644	-9.911	-5.53	-13.873	-62.139	-77.198
1517	1.517	-31.364	-10.773	-11.427	-21.721	-19.836	2.525	-53.277	-1.39
1518	1.518	-30.219	-7.838	-9.682	-7.398	-25.626	-2.563	-61.446	28.264
1519	1.519	-31.203	0.313	-33.502	-5.462	-6.253	-34.496	-39.402	19.511
1520	1.52	-16.493	-7.37	-23.468	-10.679	1.318	-5.498	-32.799	43.971
1521	1.521	-18.621	-5.12	4.755	-12.223	-0.982	-9.217	-14.64	-7.721
1522	1.522	-12.794	-20.067	-6.516	-13.572	-3.086	-26.245	24.059	-81.659
1523	1.523	-14.5	-33.665	-3.254	-7.168	-4.998	-10.582	89.67	-71.629
1524	1.524	-6.552	-49.587	-6.376	-25.147	-10.195	-18.979	9.028	-44.852
1525	1.525	-7.91	-43.212	-14.711	-7.328	-14.814	-1.201	-88.623	-4.306
1526	1.526	-6.748	-21.891	-12.218	-9.633	-10.524	-3.542	-49.103	32.596
1527	1.527	-12.748	9.282	-9.926	-11.747	-16.88	-26.981	10.488	66.075
1528	1.528	-13.711	38.28	-3.579	-9.789	-15.693	7.412	21.277	96.471
1529	1.529	-12.739	64.541	-13.291	-8.03	-10.438	11.786	110.107	157.421
1530	1.53	-4.794	61.123	-11.58	-9.56	-13.309	-0.667	26.693	51.62
1531	1.531	-5.752	64.136	-6.945	-10.898	-9.022	10.507	37.515	8.555
1532	1.532	-0.909	106.635	-8.296	-9.717	-13.056	13.741	67.074	-30.914
1533	1.533	-1.688	51.622	0.614	-3.697	-9.546	-20.728	4.512	-114.412
1534	1.534	-12.319	-59.489	-2.874	-15.487	-7.597	-7.148	-19.939	-125.317
1535	1.535	-22.373	-139.052	-18.936	-17.029	-11.642	21.888	-27.343	-36.529
1536	1.536	-18.679	-95.917	-11.952	-6.956	-9.104	-12.2	-33.898	-24.698
1537	1.537	-22.133	-82.79	-5.566	-3.271	-8.698	-44.15	-27.836	-35.348
1538	1.538	-6.032	-118.423	-19.069	-6.731	-9.837	-6.623	-11.265	14.235
1539	1.539	-22.272	-150.941	-20.735	-14.059	-10.97	-11.692	-16.109	-12.397
1540	1.54	-32.926	-121.366	-19.096	-26.813	-11.334	-34.542	-57.282	-53.055
1541	1.541	-27.112	-40.714	-17.616	-28.537	-6.475	-13.88	-95.981	-45.91
1542	1.542	-25.353	13.401	-29.274	-20.579	-7.03	-25.113	-121.099	-12.722
1543	1.543	-11.025	42.949	-8.432	-7.58	-3.713	-14.995	-79.834	-30.978
1544	1.544	-5.217	69.597	-0.01	-2.328	-1.936	-24.231	-41.181	-58.575
1545	1.545	-13.935	93.982	-7.508	-0.749	-6.75	-15.88	34.4	17.323
1546	1.546	-15.482	101.406	-19.068	-4.975	-11.367	12.416	153.728	-15.114
1547	1.547	-16.819	81.57	-21.156	-8.619	-8.441	-13.856	106.057	-64.346
1548	1.548	-13.113	14.529	-19.183	-2.581	-10.92	-3.722	5	-19.488
1549	1.549	-11.919	-47.925	-17.428	-14.346	-7.597	-6.808	-87.206	21.236
1550	1.55	-12.852	-72.328	-12.787	-22.247	-7.178	12.963	-51.682	58.246
1551	1.551	-7.969	-20.622	-11.46	-17.95	-5.984	15.497	-19.27	38.273
1552	1.552	-10.424	40.007	-10.291	-6.119	-11.773	-0.748	-9.534	-4.363
1553	1.553	-11.141	15.626	-4.215	-7.639	-14.076	-19.91	52.897	45.403
1554	1.554	-11.678	-21.351	-11.444	-11.873	-7.473	-12.392	-20.403	92.123
1555	1.555	-17.637	-14.777	-10.365	-10.696	-8.225	-19.342	-89.27	0.62
1556	1.556	-15.293	-20.756	-12.83	-4.68	-8.977	-51.146	-97.948	-65.144
1557	1.557	-13.338	-15.27	-7.146	-12.004	-8.372	-46.636	-122.286	-77.143
1558	1.558	-12.747	-20.239	-6.502	-14.878	-6.414	-17.555	-11.265	-109.718
1559	1.559	-13.319	-24.636	-7.002	-14.067	-5.808	1.286	99.809	-80.075
1560	1.56	-14.677	4.383	-13.508	-11.723	-3.275	25.18	-1.362	18.588
1561	1.561	-15.074	30.65	-14.215	-6.859	-7.71	3.404	-14.58	58.096
1562	1.562	-17.965	13.596	-18.18	-3.536	-9.439	-4.862	68.851	46.054
1563	1.563	-16.794	-27.185	-13.249	-7.562	-12.912	18.382	79.699	78.335
1564	1.564	-15.637	-32.509	-23.261	-11.003	-5.55	-3.445	10.552	9.135
1565	1.565	-10.805	-17.305	-36.198	-14.256	-6.496	-28.928	-16.222	-53.217
1566	1.566	-10.222	-3.64	-34.431	-13.834	-7.444	-11.831	-24.387	-12.432
1567	1.567	-0.162	-7.572	-16.986	-13.41	-6.656	-8.733	-17.09	-49.306
1568	1.568	-1.521	-33.737	-0.732	-12.986	-8.972	-51.321	-10.554	-96.051
1569	1.569	-13.329	-64.569	9.953	-14.47	-12.452	-20.93	-16.584	-65.592
1570	1.57	-17.961	-85.158	8.047	-14.224	-11.848	-4.533	11.084	17.801
1571	1.571	-22.191	-66.327	20.278	-12.836	-10.08	-19.66	-4.001	29.74
1572	1.572	-21.016	-21.531	2.917	-16.482	-7.544	-6.121	-26.802	-45.975
1573	1.573	-17.52	8.943	-4.026	-12.957	-11.976	22.912	-55.772	-16.31
1574	1.574	-14.411	14.361	-14.665	-7.488	-7.902	-11.151	-51.993	46.13
1575	1.575	-21.162	9.289	-4.993	-6.871	-12.734	2.418	-34.951	21.701
1576	1.576	-16.882	13.677	-3.234	-4.875	-9.441	-1.616	5.823	14.37
1577	1.577	-19.201	1.194	4.717	-6.574	-7.692	9.64	33.48	-18.92
1578	1.578	-18.639	-32.855	-2.449	-10.024	-7.302	12.964	-1.703	-24.675
1579	1.579	-20.595	-19.026	-6.104	-10.362	-8.649	3.706	-6.117	-63.205
1580	1.58	-17.698	-56.345	-19.201	-10.701	-9.024	-21.84	-18.408	-88.219
1581	1.581	-9.773	-41.121	-31.348	-8.717	-7.849	-25.147	-22.087	-47.094
1582	1.582	-3.786	-18.198	-23.365	-9.825	-6.669	-47.029	-18.803	2.822
1583	1.583	-11.165	-38.836	-10.331	-10.547	-1.812	-66.795	-9.503	36.283
1584	1.584	-14.077	-12.551	-12.045	-6.048	-5.278	-43.601	4.566	-6.373
1585	1.585	-9.847	4.359	-23.081	-9.311	-8.555	-2.794	-3.058	21.271
1586	1.586	-18.783	26.038	-4.316	-7.537	-6.805	13.669	3.833	-54.304
1587	1.587	-22.292	17.566	-37.77	-15.428	-9.307	18.681	1.633	-108.437
1588	1.588	-17.094	4.712	-60.6	-16.541	-13.748	32.193	-27.447	-19.679
1589	1.589	-10.345	16.279	-64.668	-9.149	-9.678	19.862	-23.41	63.816
1590	1.59	-20.069	-7.216	-75.865	-8.148	-4.831	16.204	-27.113	118.005
1591	1.591	-21.277	-16.541	-72.509	-12.384	-8.118	-35.358	-23.863	88.194
1592	1.592	-20.128	-19.197	-44.175	-16.419	-11.017	-72.386	-2.06	-10.441
1593	1.593	-8.322	-26.576	-2.493	-11.537	-14.496	-52.476	12.001	-76.228
1594	1.594	-6.75	-47.391	36.289	-17.485	-8.101	-9.901	-5.812	-111.782
1595	1.595	-10.983	-61.239	31.315	-11.824	-8.867	-15.353	-12.737	-35.974
1596	1.596	-17.324	-43.19	35.837	-13.715	-9.64	-30.485	-10.5	-45.827
1597	1.597	-18.46	-31.413	31.851	-14.258	-11.572	-43.994	-0.637	-108.372
1598	1.598	-21.565	-20.659	35.6	-18.296	-9.639	-14.939	18.809	-51.616
1599	1.599	-16.752	-10.956	38.956	-10.332	-10.219	-26.181	0.99	-0.031
1600	1.6	-19.304	-9.19	48.293	-18.629	-9.83	-9.103	-1.409	100.872
1601	1.601	-23.404	-10.785	5.785	-8.93	-12.149	0.291	-3.567	86.723
1602	1.602	-34.27	5.098	-49.122	-10.062	-10.014	20.089	-5.478	126.237
1603	1.603	-23.258	7.237	-86.069	-8.862	-11.171	32.85	-31.749	42.765
1604	1.604	-19.031	-21.806	-66.131	-7.858	-10.79	-2.221	-73.27	-119.98
1605	1.605	-12.67	-34.199	-11.182	-12.672	-9.232	-77.925	-56.81	-143.242
1606	1.606	-11.538	-30.524	-18.567	-20.588	-9.424	-2.078	-51.829	47.302
1607	1.607	-1.871	-13.505	-12.054	-15.348	-6.906	27.5	-1.525	72.827
1608	1.608	-3.017	-22.716	-18.113	-14.371	-8.449	18.587	99.295	49.575
1609	1.609	-1.839	2.938	-12.723	-8.355	-4.577	-22.054	56.235	-98.721
1610	1.61	9.978	33.978	-7.721	-4.261	-8.057	-29.401	-9.397	-41.03
1611	1.611	-13.821	21.595	-30.59	-9.078	-7.67	-22.802	-21.148	81.609
1612	1.612	-10.537	-27.603	-26.543	-12.346	-8.836	-4.605	-31.98	65.841
1613	1.613	-7.444	-34.289	7.505	-20.066	-6.904	0.806	-22.012	22.693
1614	1.614	-10.146	-28.523	21.035	-10.383	-8.844	-4.193	-13.002	-174.696
1615	1.615	-12.672	-23.329	8.623	-1.468	-9.616	9.358	-21.088	-146.824
1616	1.616	-15.038	-18.45	12.24	-4.939	-7.679	21.695	-13.732	-70.224
1617	1.617	-17.162	-23.021	22.236	-12.287	-10.195	32.898	-7.165	-0.641
1618	1.618	-15.188	-2.435	-18.635	-21.188	-8.646	1.909	-13.171	20.429
1619	1.619	-23.891	8.653	-24.118	-10.347	-9.425	22.583	-7.736	-75.796
1620	1.62	-22.369	39.436	-19.164	-0.276	-8.075	18.933	-12.764	-23.369
1621	1.621	-12.333	1.661	-14.799	-1.439	-6.531	-12.016	-17.208	-70.845
1622	1.622	-8.695	-13.687	-2.496	-12.28	-9.625	-32.733	-13.156	-27.592
1623	1.623	-12.213	45.719	8.598	-13.641	-5.171	-13.956	-16.841	90.899
1624	1.624	-17.496	53.741	5.2	-14.798	-5.756	-37.749	-13.565	75.078
1625	1.625	-20.433	61.105	-23.157	-18.263	-7.112	-28.484	-16.651	32.011
1626	1.626	-7.258	81.112	-19.519	-6.451	-6.731	-31.202	-8.299	-86.381
1627	1.627	2.458	-10.328	-2.52	-1.816	-7.122	-43.977	-10.758	-102.21
1628	1.628	-2.723	-207.642	-24.468	-14.797	-9.056	-13.585	-8.367	-30.021
1629	1.629	-16.994	-123.304	-61.53	-13.08	-7.889	7.118	-10.456	9.455
1630	1.63	-11.145	-46.51	-36.451	-14.657	-10.79	3.43	-8.491	92.841
1631	1.631	-12.872	-23.365	-32.049	-18.94	-11.95	0.11	-6.746	-26.601
1632	1.632	-4.917	-2.276	-44.456	-15.287	-13.104	3.185	-11.38	-42.451
1633	1.633	-23.683	16.839	-2.856	-9.296	-8.26	-22.389	-7.098	-28.064
1634	1.634	-16.139	-0.792	13.587	-1.957	-4.769	-12.367	-8.226	-41.136
1635	1.635	-18.478	14.866	-1.529	-8.743	-5.345	-28.042	-7.009	-52.903
1636	1.636	-20.616	29.068	-24.425	-11.283	-8.253	-25.288	-7.95	1.343
1637	1.637	-18.679	-10.422	-3.723	-13.631	-5.743	-27.753	-12.795	90.172
1638	1.638	-9.959	-46.059	-7.352	-10.176	-5.358	-62.737	-13.548	-17.283
1639	1.639	-5.302	-13.675	-31.104	-12.136	-8.268	-27.471	-12.79	25.912
1640	1.64	-12.456	-3.88	-52.968	-10.425	-5.563	41.261	-20.732	144.448
1641	1.641	-32.023	-12.714	-50.3	-13.964	-3.635	31.396	-6.811	65.017
1642	1.642	-34.752	-69.484	-42.774	-17.306	-7.128	-13.345	-1.01	-35.957
1643	1.643	-37.264	-136.221	-21.647	-13.309	-9.449	-21.539	0.728	-75.493
1644	1.644	-30.278	-109.486	-1.864	-9.857	-10.626	0.489	-3.906	7.801
1645	1.645	-49.414	-68.796	-19.561	-8.541	-8.701	7.079	-8.137	-3.159
1646	1.646	-26.167	-17.072	-31.116	-9.747	-14.521	-35.492	-11.737	6.688
1647	1.647	2.102	-10.44	-20.486	-6.147	-7.19	-40.911	-3.392	51.359
1648	1.648	13.349	-4.354	-10.869	-8.545	-12.051	4.575	-4.377	26.903
1649	1.649	16.658	-42.963	4.984	-14.418	-9.557	-50.344	-11.141	-84.2
1650	1.65	7.377	12.701	-9.9	-16.793	-11.905	-72.373	-8.632	-131.783
1651	1.651	-0.941	5.466	-0.125	-16.263	-12.507	-25.498	-20.861	-30.686
1652	1.652	-13.683	39.076	26.264	-15.725	-14.47	17.116	-29.61	8.842
1653	1.653	-6.664	21.024	29.983	-16.355	-6.754	22.589	-18.61	-26.726
1654	1.654	-12.985	-17.563	26.682	-9.453	-14.149	17.612	-11.498	27.397
1655	1.655	-14.869	-12.447	29.758	-6.631	-7.415	-5.205	0.26	-22.152
1656	1.656	-27.02	-7.902	43.896	-2.462	-9.97	-9.307	-17.156	-103.024
1657	1.657	-41.312	-70.269	26.121	-6.605	-10.782	-12.951	-14.828	-70.501
1658	1.658	-35.489	-78.975	-8.854	-16.158	-7.333	4.129	-8.442	-40.885
1659	1.659	-26.754	-38.16	-13.851	-25.1	-9.312	7.256	-2.6	-49.827
1660	1.66	-18.789	43.474	-18.218	-14.309	-6.449	4.532	-0.864	-58.116
1661	1.661	-8.694	76.104	-30.537	-13.006	-6.9	-8.254	22.838	-6.531
1662	1.662	-12.363	86.075	-34.247	-11.893	-9.279	-5.936	-8.168	40.318
1663	1.663	-18.369	130.788	-24.262	-5.915	-10.499	-25.084	-28.926	34.295
1664	1.664	-2.311	90.116	-21.233	-15.619	-10.943	-17.525	-32.664	117.432
1665	1.665	23.392	23.284	-1.533	-16.813	-10.612	8.219	-15.659	81.584
1666	1.666	-21.346	-3.487	5.983	-10.868	-10.459	-1.825	-6.405	-16.308
1667	1.667	-39.544	-11.659	-10.321	-7.816	-10.32	1.291	-3.742	-82.172
1668	1.668	-11.87	-19.039	17.306	-10.766	-7.279	-18.434	-16.564	-70.355
1669	1.669	3.21	0.81	20.869	-15.079	-10.04	-36.258	-9.662	-37.821
1670	1.67	-1.276	31.186	10.735	-7.785	-8.932	-10.525	5.157	-87.239
1671	1.671	2.771	59.063	1.39	-6.899	-12.469	-0.479	3.14	-42.539
1672	1.672	-0.898	34.194	15.479	-9.507	-10.197	-3.621	-16.291	-50.696
1673	1.673	16.188	-34.245	-17.993	-15.247	-7.346	4.638	-23.869	-13.721
1674	1.674	-5.608	-122.736	-31.541	-23.291	-7.007	2.078	-26.186	-7.038
1675	1.675	-48.162	-158.033	-69.101	-13.701	-7.439	-4.939	-19.768	-0.981
1676	1.676	-54.194	-146.917	-64.118	-1.941	-5.939	-15.611	-10.06	-6.403
1677	1.677	-48.787	-117.063	-13.872	-3.462	-10.436	-17.565	-8.277	-1.472
1678	1.678	-43.774	-18.44	-7.349	-2.075	-13.765	-8.88	-16.174	2.895
1679	1.679	-30.245	-5.438	-25.624	-3.263	-10.898	-13.515	-11.901	-1.175
1680	1.68	-1.29	6.208	-53.389	-9.309	-10.548	-14.842	-0.095	2.522
1681	1.681	-2.968	-33.385	-68.535	-10.333	-13.873	-18.501	-8.016	-0.685
1682	1.682	8.167	20.704	-55.039	-25.126	-11.782	-19.649	-15.173	-3.819
1683	1.683	4.919	129.234	-34.391	-18.822	-9.887	-9.955	-14.017	-6.579
1684	1.684	8.081	114.914	-17.351	-17.69	-11.073	-16.932	-22.353	-4.1
1685	1.685	-0.226	22.767	8.968	-11.867	-6.061	-18.091	-6.296	-6.47
1686	1.686	-18.025	-60.707	-22.037	-10.136	-5.503	-14.628	19.438	-12.901
1687	1.687	-25.055	-49.96	-76.318	-14.854	-10.946	-11.559	-13.081	1.036
1688	1.688	-18.728	19.047	-69.004	-16.303	-9.037	-8.67	-3.027	3.036
1689	1.689	-9.077	-25.724	-8.459	-7.479	-8.486	-14.678	-6.15	1.263
1690	1.69	3.144	-147.948	32.132	10.453	-3.095	-2.431	-3.459	-0.28
1691	1.691	-1.459	-165.578	24.723	-2.325	-6.6	-7.542	-5.998	-1.555
1692	1.692	-20.199	-54.491	4.775	4.704	-16.683	0.527	5.603	-2.725
1693	1.693	-22.707	-40.295	22.955	-22.935	-3.736	-0.771	-5.055	5.49
1694	1.694	-25.052	-53.55	-15.754	-19.237	-5.498	-4.425	-34.095	0.144
1695	1.695	-27.218	-41.812	9.393	-9.196	-3.968	-5.552	-71.647	-14.595
1696	1.696	-21.477	-9.43	50.596	12.608	0.278	-10.741	-16.121	-8.253
1697	1.697	-26.715	-19.347	56.005	4.225	-3.415	-19.63	20.83	-10.223
1698	1.698	-22.039	-10.447	0.47	-8.55	-4.576	-23.074	0.909	-1.514
1699	1.699	-9.069	-18.646	-36.496	-15.491	-3.609	-17.774	-5.082	-3.089
1700	1.7	-7.35	-11.396	-97.049	-21.852	-8.449	-10.971	11.342	6.864
1701	1.701	-31.167	-17.91	-88.927	-19.904	-5.935	-4.956	6.271	-12.792
1702	1.702	-48.248	-11.996	-81.6	-14.653	-8.259	-10.518	-7.311	-10.069
1703	1.703	-38.974	4.265	-34.788	-3.618	2.579	-12.411	-11.396	-7.502
1704	1.704	-19.23	9.096	7.772	6.422	-2.059	-14.329	-30.142	-9.802
1705	1.705	-6.472	-4.665	24.174	2.725	-3.412	-13.719	-40.157	-20.381
1706	1.706	0.501	-33.805	-1.044	-12.916	-7.083	-11.167	-24.454	-22.29
1707	1.707	11.101	-52.513	-14.659	-15.009	-10.553	-8.806	18.118	-17.101
1708	1.708	-6.365	-28.531	-2.343	-36.284	-5.305	-9.123	36.333	-12.43
1709	1.709	-13.363	6.051	-36.474	-22.158	-8.185	-3.789	8.658	-16.607
1710	1.71	-11.27	47.349	-13.711	-14.625	4.994	-8.541	23.724	-20.185
1711	1.711	-13.242	30.909	48.705	-21.602	-4.664	-7.886	-35.876	-21.258
1712	1.712	-1.089	56.008	75.285	-40.761	-6.381	-7.295	-27.705	-18.039
1713	1.713	-5.73	69.462	67.032	-33.199	-7.906	-6.926	-5.622	-14.968
1714	1.714	13.068	81.683	29.966	-16.977	-12.139	-8.322	-25.559	-8.817
1715	1.715	0.312	62.592	-3.602	6.406	-23.916	-13.223	-19.573	-17.532
1716	1.716	-25.387	31.035	2.35	-9.249	-9.568	-11.341	-3.159	-16.26
1717	1.717	-28.668	1.588	-3.097	-11.85	-11.472	-7.285	1.851	-21.469
1718	1.718	-12.973	50.509	11.954	-9.209	-13.173	-7.691	6.268	-18.595
1719	1.719	-4.616	-23.514	-29.276	2.486	-11.576	-8.106	18.613	-10.657
1720	1.72	-17.359	-171.682	-34.671	21.71	-10.176	-7.784	7.36	-15.841
1721	1.721	-28.966	-235.25	-39.682	19.263	-11.3	-9.658	-2.705	-22.592
1722	1.722	-60.902	-177.596	-62.522	30.951	-12.426	-5.297	-37.136	-14.592
1723	1.723	-65.345	-160.06	-41.831	7.642	-11.409	-3.859	-59.963	-15.492
1724	1.724	-19.459	-112.153	-30.66	-14.106	-14.265	-11.147	-64.033	-12.483
1725	1.725	23.096	-68.526	-20.681	-45.151	-11.705	-14.185	-52.836	-9.868
1726	1.726	6.601	-28.593	1.067	-82.622	-12.435	-17.063	-42.797	-10.543
1727	1.727	11.6	7.374	-1.73	-67.473	-15.878	-12.782	-33.517	-15.296
1728	1.728	-1.993	105.405	0.748	-17.109	-17.777	-12.007	-7.971	-13.272
1729	1.729	26.959	171.521	-15.538	2.839	-12.327	-12.577	2.083	-7.759
1730	1.73	60.97	159.999	-21.941	8.84	-14.229	-9.29	-7.194	-14.245
1731	1.731	10.649	127.672	-12.271	25.286	-9.541	-9.922	1.156	-11.65
1732	1.732	-90.171	58.662	-10.539	20.242	-5.443	-12.468	3.698	-5.971
1733	1.733	-104.482	14.219	-34.31	-21.056	-13.344	-7.03	10.682	-2.45
1734	1.734	-38.696	6.487	-17.195	-48.736	-12.142	-7.525	0.043	0.867
1735	1.735	-26.896	28.734	-1.377	-23.617	-9.012	2.536	-1.889	-4.524
1736	1.736	27.295	35.126	18.579	26.687	-8.005	9.529	-3.599	-2.56
1737	1.737	17.434	-20.221	-14.702	33.261	-3.715	-2.463	-5.072	-5.833
1738	1.738	-9.273	-57.511	-28.125	15.067	-1.37	-23.26	7.938	-14.697
1739	1.739	-49.914	2.851	-23.967	-1.426	-4.833	-37.432	-0.738	-15.811
1740	1.74	-57.277	75.917	-27.487	-46.927	-6.753	-35.011	-2.252	-12.301
1741	1.741	-50.691	26.046	-44.331	-89.456	-6.154	-60.743	-3.579	-19.64
1742	1.742	-20.332	-72.935	-28.484	-50.715	-8.655	-22.869	0.12	-12.861
1743	1.743	7.287	-112.557	-14.219	-25.53	-7.297	2.429	-5.842	-13.618
1744	1.744	22.321	-76.875	3.722	15.678	-7.666	6.949	-13.172	-15.943
1745	1.745	26.724	20.943	-7.802	43.315	-8.818	2.948	-8.355	-11.117
1746	1.746	-2.354	-18.544	-22.581	28.202	-7.644	-8.217	-14.398	-10.557
1747	1.747	-21.162	-53.865	-24.409	-22.116	-12.474	-25.131	-26.571	-11.161
1748	1.748	2.612	0.638	-8.451	-41.995	-11.883	-15.738	-21.292	-13.723
1749	1.749	11.887	-9.124	-19.045	-35.929	-5.878	-12.883	2.546	-14.141
1750	1.75	-13.662	-107.566	-9.338	-19.425	-6.644	-5.152	12.627	-18.998
1751	1.751	3.367	10.901	9.991	-24.401	-4.707	6.653	-3.018	-23.667
1752	1.752	-37.487	90.415	12.471	-1.529	-5.288	34.539	-17.124	-19.641
1753	1.753	-42.932	47.24	-3.824	19.258	-4.708	38.372	-40.338	-16.19
1754	1.754	-27.841	7.657	6.847	15.675	-4.315	7.557	-43.413	-10.794
1755	1.755	-41.383	-75.544	4.993	-28.982	-2.963	-21.315	-12.241	-12.747
1756	1.756	-3.834	-194.459	6.848	-22.938	-9.549	-24.928	0.149	-5.422
1757	1.757	-8.846	-273.465	-16.839	-6.423	-16.335	-48.7	-18.603	-12.224
1758	1.758	-13.271	-172.019	-40.576	-1.313	-10.354	-57.969	5.255	-21.919
1759	1.759	-0.893	-53.332	-31.205	3.155	-8.038	-32.419	27.187	-30.818
1760	1.76	2.785	58.118	-11.416	7.227	-4.567	-22.401	-9.746	-12.816
1761	1.761	6.081	101.472	11.874	-3.985	-10.561	18.359	-24.804	-0.048
1762	1.762	-34.754	88.372	8.885	-14.019	-9.796	34.792	-29.271	-11.667
1763	1.763	-51.191	123.976	0.69	26.826	-10.387	29.864	-16.886	-13.798
1764	1.764	-26.051	156.491	-6.761	10.37	-10.981	43.516	-5.641	-4.118
1765	1.765	-30.524	265.119	-22.984	-35.095	-9.258	39.587	25.326	4.606
1766	1.766	-34.61	48.354	-29.376	-90.046	-10.646	-16.98	12.952	-0.031
1767	1.767	-45.864	-106.645	-23.564	-82.727	-16.073	-8.786	16.657	-1.381
1768	1.768	-28.85	-191.016	-28.78	-35.966	-18.022	-16.086	6.614	-5.043
1769	1.769	-13.173	-114.117	-49.447	-17.82	-14.74	3.905	-2.657	-3.863
1770	1.77	0.96	-91.026	-46.734	-12.403	-5.842	-75.399	-16.757	-13.514
1771	1.771	3.471	-112.587	-23.493	-17.408	-7.008	-86.174	-34.55	-4.596
1772	1.772	-12.778	-209.222	-1.599	-40.153	-15.336	-56.463	-36.874	-8.076
1773	1.773	-14.915	-332.048	6.746	-44.151	-10.114	-29.694	-22.011	-11.166
1774	1.774	-1.39	-411.866	24.592	-32.796	-7.212	-21.527	-0.772	-4.387
1775	1.775	-10.079	-282.116	31.58	12.085	-7.988	0.59	1.903	-6.897
1776	1.776	-14.679	-89.95	16.678	30.344	-5.664	-5.933	-5.651	-6.118
1777	1.777	7.01	37.998	14.72	24.828	-6.244	12.35	-12.606	-10.961
1778	1.778	35.296	107.848	9.514	39.854	-4.31	6.986	-10.448	-18.325
1779	1.779	16.528	129.294	-14.268	35.383	-4.887	12.078	-23.937	-25.111
1780	1.78	-7.235	187.364	-31.341	23.026	-12.818	44.05	-25.616	-13.697
1781	1.781	-22.846	205.078	-22.087	19.418	-6.821	15.051	-27.119	-12.159
1782	1.782	-20.143	61.763	-30.435	50.505	-5.842	-26.561	-19.918	3.693
1783	1.783	-7.488	3.61	-43.207	-11.922	-10.66	-65.355	-8.081	1.541
1784	1.784	-19.19	125.529	-64.3	14.823	-6.392	10.149	-9.607	-4.287
1785	1.785	-34.166	299.918	-89.825	-9.592	-8.707	129.336	-19.655	-13.009
1786	1.786	-47.781	322.644	-79.718	-16.966	-5.204	113.309	-36.673	-11.475
1787	1.787	-35.546	216.555	-32.599	-23.494	-3.251	12.237	-29.693	-21.562
1788	1.788	-24.499	120.42	14.278	6.958	-2.648	-27.354	-10.526	-30.493
1789	1.789	-8.631	102.952	8.294	-9.483	-1.276	8.169	-13.022	-17.362
1790	1.79	-15.037	182.333	2.896	-54.984	-3.583	-67.678	-6.061	-12.164
1791	1.791	2.365	109.902	-2.104	-49.054	-6.469	-156.49	-3.943	-10.64
1792	1.792	9.345	-87.849	2.381	-32.664	-6.071	-121.006	-9.762	-23.647
1793	1.793	7.247	-229.323	6.476	-17.541	-10.322	-45.261	-8.043	-4.327
1794	1.794	-6.276	-204.498	10.194	5.319	-6.829	-35.369	9.344	-6.874
1795	1.795	-7.969	-88.82	-6.79	-7.061	-11.273	-26.484	6.982	-13.873
1796	1.796	-12.576	-280.02	21.503	-10.795	-7.201	-67.261	0.57	-7.497
1797	1.797	-19.719	-255.048	17.864	-62.279	-15.119	-45.385	-5.273	6.022
1798	1.798	-26.097	-46.069	-5.902	-69.676	-11.633	-65.427	-10.552	-6.204
1799	1.799	-22.585	-18.464	-15.154	-49.756	-14.724	-71.412	-2.669	-20.555
1800	1.8	-23.527	6.884	-1.016	-43.76	-13.742	-54.96	-6.952	-10.91
1801	1.801	-22.581	30.32	27.245	-16.007	-9.48	-49.941	-8.134	-16.165
1802	1.802	-21.838	9.561	38.485	-41.057	-11.79	0.417	-9.336	-17.721
1803	1.803	-24.196	67.507	14.695	-36.589	-11.204	6.996	-21.195	-21.995
1804	1.804	-13.384	-194.947	-7.163	9.279	-9.264	0.918	-22.812	-25.69
1805	1.805	-5.459	-382.367	-32.695	3.311	-8.674	72.985	-12.813	-19.701
1806	1.806	-18.445	-348.243	-56.502	-24.421	-7.313	82.674	-9.169	-16.606
1807	1.807	-20.176	-193.441	-22.048	-29.526	-5.956	73.536	-8.027	-17.565
1808	1.808	-9.131	3.483	-26.517	11.662	-11.761	65.152	-11.169	-27.245
1809	1.809	-22.078	80.281	-22.497	28.11	-9.434	87.02	-12.161	-26.082
1810	1.81	-23.797	57.116	-18.852	23.067	-14.262	80.414	-11.399	-15.221
1811	1.811	-19.127	120.603	-15.571	0.248	-10.96	13.373	-10.67	-10.908
1812	1.812	-20.48	139.664	-31.239	4.296	-10.376	-85.056	-11.31	-9.697
1813	1.813	-0.986	87.101	-28.541	23.036	-9.013	-71.835	-9.431	-10.839
1814	1.814	7.284	7.266	-15.775	12.964	-5.714	-83.506	-7.727	-13.916
1815	1.815	-10.534	21.019	-13.458	22.24	-1.64	-72.591	-9.109	-12.908
1816	1.816	-22.145	-45.09	-19.851	36.312	-9.566	-3.511	-9.508	-6.862
1817	1.817	-28.55	-56.729	-25.674	49.003	-6.076	5.357	-2.953	-17.458
1818	1.818	-26.637	-67.282	-37.878	13.928	-11.297	-2.804	-3.942	-13.154
1819	1.819	-21.407	41.417	-29.956	-21.259	-10.324	4.506	-8.242	-11.961
1820	1.82	-19.827	200.382	-34.216	-34.739	-7.792	-15.464	-9.065	-5.951
1821	1.821	-32.767	137.156	-30.506	-88.847	-7	-45.956	-8.55	-0.714
1822	1.822	-31.015	79.881	-29.283	-51.821	-8.913	-7.332	-1.267	2.217
1823	1.823	-7.232	62.7	-15.275	-112.341	-9.478	7.741	-2.295	-0.277
1824	1.824	-3.98	110.362	13.845	-136.703	-8.878	-15.1	-6.583	-1.034
1825	1.825	-0.898	182.567	34.635	-40.274	-8.465	-19.175	-12.215	-0.424
1826	1.826	1.793	-14.586	53.457	78.226	-7.093	-45.462	-11.655	2.887
1827	1.827	-16.034	-267.918	1.943	62.43	-6.687	-7.679	-14.969	0.006
1828	1.828	-9.084	-301.478	-5.483	48.201	-10.354	-12.707	-19.059	1.387
1829	1.829	-24.016	-270.054	27.931	8.87	-4.92	0.8	-17.721	-5.96
1830	1.83	-29.858	-185.319	9.662	-26.593	-1.424	4.832	-13.299	-6.926
1831	1.831	-14.039	96.782	4.181	-58.983	-10.129	23.631	-7.904	-2.067
1832	1.832	9.314	284.52	-21.033	-29.339	-13.608	75.094	-4.44	2.204
1833	1.833	-6.444	250.241	-34.632	-20.567	-10.512	111.962	-1.173	-1.839
1834	1.834	36.074	157.105	-30.619	19.998	-5.673	118.406	-10.075	-12.67
1835	1.835	29.992	72.628	-34.346	27.265	-13.601	39.009	-13.747	-17.31
1836	1.836	-31.058	-158.035	-58.215	-6.285	-10.515	-58.649	-17.253	-10.159
1837	1.837	-23.049	-375.217	-36.409	-24.5	-11.492	-19.079	-16.319	-11.319
1838	1.838	-30.502	-234.433	-16.676	3.111	-7.241	-54.693	-19.242	-17.323
1839	1.839	-37.181	-55.083	-14.131	8.12	-9.571	-130.625	-7.835	-18.297
1840	1.84	-31.261	61.071	-21.085	12.548	-11.512	-101.06	-9.367	-15.393
1841	1.841	-36.789	82.046	-27.445	-16.519	-6.876	15.338	-10.701	-7.454
1842	1.842	-21.764	178.087	-6.118	-42.861	-6.313	31.041	-4.287	-8.43
1843	1.843	1.037	230.168	-3.38	-11.938	-7.693	-70.105	-5.419	-11.346
1844	1.844	-19.72	150.314	-0.856	25.603	-6.356	-30.639	-6.363	-12.105
1845	1.845	-16.125	135.564	-7.845	71.106	-8.512	52.827	-15.232	-24.291
1846	1.846	-26.262	69.441	-18.499	-8.251	-13.77	63.764	-9.202	-8.431
1847	1.847	-29.415	57.212	-16.548	-19.139	-5.864	-24.998	-3.95	-6.309
1848	1.848	-26.807	-40.885	-4.381	-48.868	-6.864	-108.33	-1.028	-12.128
1849	1.849	-19.332	-238.47	6.608	-40.063	-9.792	-75.769	-8.938	-10.412
1850	1.85	-3.119	-548.756	10.819	-80.726	-3.827	-46.09	-9.887	-15.106
1851	1.851	11.758	-425.221	7.096	-88.033	-9.461	-72.706	-8.902	-31.011
1852	1.852	-17.287	-237.609	-1.251	12.838	-5.998	-15.711	-9.668	-16.162
1853	1.853	-21.356	-135.625	-17.312	27.217	-6.595	36.073	-10.44	-10.419
1854	1.854	-17.66	-228.685	-15.041	-12.234	-10.691	29.554	-8.519	-12.216
1855	1.855	-14.354	-31.662	-8.716	23.421	-8.194	47.808	-9.117	-20.202
1856	1.856	-11.23	147.474	-18.465	34.33	-10.532	75.647	-13.188	-21.6
1857	1.857	-19.527	170.389	-16.818	4.763	-12.677	60.73	-6.221	-15.263
1858	1.858	-27.043	64.324	-8.98	-21.875	-9.012	1.232	-9.126	-23.633
1859	1.859	-20.03	83.635	-7.737	-13.62	-12.328	-104.556	-9.906	-39.751
1860	1.86	-22.099	171.565	-11.501	-35.552	-10.222	-176.713	-13.974	-42.125
1861	1.861	-4.616	219.609	-12.744	-15.528	-8.315	-84.623	-10.486	-23.021
1862	1.862	7.048	147.848	-5.449	-9.514	-11.051	-49.086	-12.423	-5.268
1863	1.863	-3.528	240.208	-20.246	-4.11	-10.888	-103.465	-14.161	-7.648
1864	1.864	-13.064	371.494	-26.69	-19.171	-11.11	-34.538	-13.769	-18.36
1865	1.865	-25.103	109.004	-32.548	-14.682	-8.033	27.82	-8.336	-16.485
1866	1.866	-7.577	-454.032	-20.414	-18.724	-7.675	3.302	-13.158	-21.77
1867	1.867	-9.821	-534.391	-15.843	-22.374	-9.649	10.585	-16.433	-20.286
1868	1.868	-16.147	-315.075	-14.54	-39.362	-9.494	17.091	-9.841	-10.299
1869	1.869	-25.765	-115.902	-28.897	-42.417	-13.401	23.044	-12.342	6.662
1870	1.87	-13.475	-176.166	-42.483	-39.752	-8.613	28.443	-6.721	-5.009
1871	1.871	-5.412	-230.738	-37.291	-22.029	-13.303	13.224	-10.195	-11.469
1872	1.872	1.881	-80.636	-26.297	-24.481	-12.768	-0.441	-12.116	-9.594
1873	1.873	8.412	55.669	-33.488	7.4	-11.461	11.896	-18.68	-7.926
1874	1.874	-9.431	97.088	-16.472	-6.225	-13.841	23.054	-8.986	-12.65
1875	1.875	-16.803	59.727	4.627	14.406	-7.333	-0.832	-7.816	-8.47
1876	1.876	-17.598	99.144	47.223	3.189	-8.374	-16.619	-11.296	-9.705
1877	1.877	-10.458	64.893	53.27	-27.634	-4.192	25.879	-12.262	-15.784
1878	1.878	8.826	95.441	25.583	-65.038	-8.336	44.09	-15.164	-4.063
1879	1.879	-14.248	123.145	6.806	-63.813	-8.808	25.498	-10.912	-2.617
1880	1.88	-23.396	251.048	-18.347	-48.752	-8.313	-13.244	-10.145	-9.884
1881	1.881	-20.534	227.692	-13.906	19.946	-5.109	-8.265	-9.569	-3.603
1882	1.882	-2.561	206.701	-17.977	148.225	-3.455	23.615	1.272	-1.777
1883	1.883	-14.001	110.727	-21.681	25.721	-9.354	27.665	-8.787	1.599
1884	1.884	-3.225	23.373	-25.03	41.575	-11.759	8.892	-13.038	-5.867
1885	1.885	-8.838	-24.142	-15.841	-1.578	-1.006	-28.845	3.986	-3.081
1886	1.886	10.663	105.899	3.822	-41.045	-2.643	-74.43	1.654	-12.871
1887	1.887	3.227	-156.916	-3.85	-5.445	-6.982	-68.66	-0.491	-14.144
1888	1.888	10.322	-269.741	-6.286	-16.287	-8.219	-30.217	5.3	-15.411
1889	1.889	-0.198	-167.459	-8.49	-26.056	-11.772	-15.437	-21.029	-10.294
1890	1.89	13.476	-136.186	-29.807	-34.822	-12.809	-11.415	-17.353	-9.433
1891	1.891	-12.721	-163.944	-43.946	-26.681	-8.048	0.619	-20.643	-1.596
1892	1.892	-38.918	-86.982	-31.196	10.241	-3.864	19.205	-23.738	-9.029
1893	1.893	-28.715	-156.631	-14.967	-9.745	-14.578	-4.736	-15.407	-19.925
1894	1.894	-12.887	33.915	4.086	-15.826	-4.591	-45.698	-12.886	-15.711
1895	1.895	-21.083	59.164	-24.243	0.597	-5.832	-62.287	-15.196	-9.378
1896	1.896	-33.729	35.635	-27.981	25.842	-7.074	-47.245	-17.297	-10.614
1897	1.897	1.409	56.526	-4.24	39.422	-10.256	-24.531	-15.322	-0.993
1898	1.898	-23.648	75.77	-13.581	18.697	-13.238	-4.045	-20.52	-7.409
1899	1.899	-37.11	128.338	-16.337	-22.911	-7.321	-15.464	-9.474	-1.445
1900	1.9	-41.097	17.334	-8.822	-61.675	-16.307	-12.242	-10.861	-8.835
1901	1.901	-37.346	3.033	-11.159	-26.529	-12.901	-9.132	-4.594	-2.095
1902	1.902	-33.968	42.463	-34.597	-49.401	-18.202	10.693	-1.182	0.38
1903	1.903	-43.2	30.688	-12.748	-11.747	-3.561	39.092	1.879	-11.811
1904	1.904	-23.411	-132.008	-21.11	3.463	-14.267	12.902	4.755	-17.029
1905	1.905	-20.822	-108.876	-23.685	-28.409	-16.256	-38.486	0.466	-18.561
1906	1.906	-23.074	39.43	-12.131	-24.29	-14.556	-60.459	-3.624	-11.376
1907	1.907	-20.89	97.403	19.736	-43.035	-16.136	-26.81	-4.224	-15.016
1908	1.908	-18.939	-59.869	24.134	-53.034	-8.997	-20.663	-4.82	-16.132
1909	1.909	-31.183	-250.619	3.362	-43.683	-10.171	7.044	-8.906	-17.056
1910	1.91	-26.599	-225.265	-0.345	-18.083	-9.017	22.087	-14.738	-6.179
1911	1.911	-4.975	-155.495	-17.364	19.693	-8.044	-9.875	-9.158	-10.382
1912	1.912	-14.299	-6.668	-1.637	34.843	-5.117	19.244	-14.03	-9.143
1913	1.913	-51.288	51.527	-21.294	-6.308	-7.604	15.674	-13.482	-5.549
1914	1.914	-46.278	-70.619	-13.69	-22.66	-13.18	5.666	-18.938	-17.236
1915	1.915	-14.383	-54.369	-6.688	-7.538	-5.196	8.806	-20.901	-18.681
1916	1.916	6.264	46.828	-0.282	-12.027	-4.174	6.173	-17.624	-11.416
1917	1.917	17.412	112.556	-21.537	-24.468	-5.081	3.666	-11.045	-12.47
1918	1.918	20.621	100.804	-35.607	-50.799	-11.013	-31.341	-15.292	-15.836
1919	1.919	-7.738	-61.541	-17.741	0.678	-0.298	-46.448	-12.954	-23.062
1920	1.92	-26.633	-177.235	-20.029	22.751	-4.486	22.266	-13.529	-8.214
1921	1.921	-30.046	-155.646	-9.361	29.36	-5.575	-7.252	-16.81	-18.726
1922	1.922	-27.072	-136.175	-11.264	-0.953	-6.663	-33.864	-12.737	-8.911
1923	1.923	-13.052	-83.364	-12.957	-6.251	-1.364	-9.533	-15.25	-10.531
1924	1.924	-25.945	-35.36	-11.34	-1.049	7.614	-16.973	-11.967	-15.057
1925	1.925	-19.11	37.178	-18.428	12.594	4.211	3.011	-10.803	-19.2
1926	1.926	-17.111	129.382	-37.884	-24.96	3.328	-39.423	-8.092	-12.7
1927	1.927	7.922	140.905	-29.45	-50.124	2.44	-77.941	-9.259	-13.739
1928	1.928	-9.23	107.914	-36.907	-8.938	0.007	-42.54	-5.778	0.31
1929	1.929	-12.437	58.224	-20.596	29.708	0.86	-10.414	-3.46	-5.378
1930	1.93	-20.911	84.85	-22.697	-25.855	-0.994	2.117	-2.3	-6.984
1931	1.931	-18.603	76.834	-28.51	-18.489	-8.256	5.851	-6.743	-2.218
1932	1.932	-7.201	54.955	-23.265	-11.79	-7.183	-4.211	-7.312	-3.45
1933	1.933	7.537	21.681	0.581	6.66	-13.079	-13.501	-9.81	-4.491
1934	1.934	-21.663	-69.662	38.359	12.248	-7.368	-33.295	-6.519	-7.859
1935	1.935	-1.102	-56.408	13.259	-2.73	-10.758	-15.605	-7.679	-10.845
1936	1.936	-20.028	-44.565	36.155	-16.247	-12.591	19.354	-4.95	-3.956
1937	1.937	-23.467	-120.368	40.287	-28.705	-16.553	74.896	-6.092	-8.115
1938	1.938	-20.525	-150.188	14.019	-85.47	-16.841	82.304	-10.918	-7.255
1939	1.939	-23.381	-123.788	-23.658	-93.665	-15.389	115.87	-10.324	-5.236
1940	1.94	-10.779	-18.153	-38.669	17.416	-8.719	73.353	-12.267	-7.083
1941	1.941	-13.26	111.58	-25.03	33.294	-7.658	12.407	-15.173	-13.586
1942	1.942	-15.568	198.743	-4.233	19.011	-10.08	-28.213	-15.561	-26.668
1943	1.943	-13.828	214.394	52.567	58.524	-4.373	-94.934	-14.206	-32.397
1944	1.944	-12.243	228.492	12.04	22.934	-2.352	-32.461	-20.769	-16.453
1945	1.945	-13.925	136.497	-9.916	-52.832	-2.839	-40.694	-35.456	-1.486
1946	1.946	-9.81	-42.173	-16.449	-62.624	-2.165	10.94	-33.306	-3.357
1947	1.947	-8.789	-272.514	-22.475	-17.907	-2.468	17.571	-15.874	-19.171
1948	1.948	1.946	-302.996	-17.025	-42.329	-1.036	-49.384	-4.241	-12.716
1949	1.949	6.08	-443.429	-21.99	24.318	-2.125	-93.903	23.455	-6.841
1950	1.95	7.115	-263.435	-35.435	15.336	-3.208	-101.925	80.194	-8.526
1951	1.951	-8.673	39.531	-31.219	-9.172	-8.947	-138.811	23.333	-6.927
1952	1.952	-15.156	163.146	-34.711	-46.214	-11.194	-105.289	-13.596	-22.73
1953	1.953	-17.167	200.466	-24.508	-39.646	-13.07	-38.103	-20.143	-16.289
1954	1.954	-36.582	234.304	-2.528	-21.446	-19.007	-11.341	-14.112	-18.194
1955	1.955	-34.101	203.1	0.227	6.244	-21.282	-3.178	-19.508	-23.393
1956	1.956	-22.509	61.959	-2.328	21.34	-24.726	-54.799	-24.521	-24.922
1957	1.957	-3.36	36.223	-9.294	-38.275	-26.62	-48.174	-20.061	-17.737
1958	1.958	35.152	198.51	5.602	-46.412	-22.518	6.824	-15.988	-14.046
1959	1.959	29.733	176.923	-23.456	-24.362	-22.093	14.21	-12.307	-12.871
1960	1.96	4.568	-73.647	-52.502	-17.768	-23.42	-19.216	-9.013	-15.944
1961	1.961	-8.991	-449.082	-71.265	-11.764	-28.226	-13.168	-5.918	-11.066
1962	1.962	-21.377	-399.236	-74.553	-17.181	-24.909	14.453	-8.619	-20.719
1963	1.963	-40.156	-172.027	-46.273	-32.227	-21.976	29.534	-6.099	-24.386
1964	1.964	-36.919	-130.69	-19.934	18.138	-24.472	89.11	-13.055	-13.536
1965	1.965	-27.639	-168.064	-2.851	64.994	-17.105	80.944	-19.432	-9.278
1966	1.966	-7.851	-269.744	0.269	59.072	-16.124	88.331	-29.091	-10.433
1967	1.967	-15.323	-238.044	-13.91	9.27	-15.151	54.901	-34.291	-13.899
1968	1.968	-8.276	-209.122	-11.472	-10.512	-12.633	60.95	-26.324	-10.789
1969	1.969	-6.077	-131.607	4.813	-16.393	-7.024	22.271	-16.232	-9.816
1970	1.97	-4.095	-15.005	7.024	-21.682	-2.184	-53.419	-12.53	-12.343
1971	1.971	-9.293	133.245	9.045	-36.742	-2.762	-64.237	-13.661	-21.261
1972	1.972	-23.579	190.966	3.977	-68.745	1.304	44.378	-8.404	-3.277
1973	1.973	-17.725	208.468	-13.296	-72.796	2.658	58.711	-3.532	-0.777
1974	1.974	-26.384	192.797	-1.605	-16.026	-1.795	-59.739	-4.281	-3.112
1975	1.975	-34.265	293.897	-3.728	73.637	2.269	-139.282	-3.478	-0.988
1976	1.976	-35.551	491.388	-1.959	38.118	4.774	-153.573	-1.514	-10.688
1977	1.977	-31.802	463.568	3.054	27.331	4.37	-87.859	-4.776	-8.971
1978	1.978	-28.219	233.167	-1.705	17.432	3.188	-76.214	-5.326	-4.343
1979	1.979	-12.076	-45.666	-0.469	-9.313	-0.516	-43.856	-4.915	-20.224
1980	1.98	23.032	-158.111	5.784	-17.436	-7.9	5.349	-12.236	-13.857
1981	1.981	18.075	-260.172	-12.267	-54.405	-15.285	49.948	-13.172	-11.95
1982	1.982	-13.779	-291.153	-30.085	-87.871	-10.483	58.041	-10.239	-10.238
1983	1.983	-17.751	-319.337	-23.146	-106.047	-9.737	80.215	-5.963	-8.716
1984	1.984	-28.878	-242.648	-33.783	-45.031	-5.693	86.832	-8.264	-13.005
1985	1.985	-25.516	-173.164	-20.148	-4.293	-5.12	7.507	-11.725	-16.729
1986	1.986	-16.136	-67.463	-11.391	47.44	-8.422	-68.282	-14.989	-10.77
1987	1.987	-18.766	-9.948	-6.697	53.996	-9.016	-78.047	-10.901	-3.448
1988	1.988	-21.208	42.243	-16.777	35.817	-8.649	-51.201	-9.525	-4.449
1989	1.989	-9.512	89.662	-33.871	-25.157	-5.368	-10.438	-10.864	-6.999
1990	1.99	-11.557	190.711	-45.545	-33.288	-8.274	26.624	-7.945	-1.427
1991	1.991	-13.397	151.469	-39.216	-40.564	-5.563	20.07	-9.871	-2.055
1992	1.992	-11.572	116.009	-21.838	-6.986	-5.184	1.831	-8.706	-12.176
1993	1.993	-25.808	61.838	-19.537	-12.904	-7.322	40.449	-12.962	-19.395
1994	1.994	-23.776	-86.369	-0.36	-73.806	-8.108	55.423	-12.378	-7.651
1995	1.995	-14.966	-234.855	22.832	-33.165	-10.055	-13.335	-11.993	-6.148
1996	1.996	-16.427	-216.055	69.802	33.542	-6.388	-62.72	-5.624	-4.823
1997	1.997	-14.974	-269.129	22.93	60.22	-5.05	-143.373	-8.148	-13.76
1998	1.998	-11.2	-190.134	-19.699	84.677	-5.462	-89.155	-10.455	-22.117
[truncated: 5,538 more rows]
