# Supplementary material for: Associations between lower-limb muscle activation and knee flexion in post-stroke individuals: A study on the stance-to-swing phases of gait
Source: PLoS One. 2017 Sep 8;12(9):e0183865. doi: 10.1371/journal.pone.0183865 (PMC5590852; doi:10.1371/journal.pone.0183865)
Supplement: S1 Dataset — (ZIP) [file pone.0183865.s001.zip › S1_Dataset/Healthy group/5/1/point.csv]

Frame	Time	sacrum.X	sacrum.Y	sacrum.Z	r asis.X	r asis.Y	r asis.Z	r thigh.X	r thigh.Y	r thigh.Z	r bar 1.X	r bar 1.Y	r bar 1.Z	r knee 1.X	r knee 1.Y	r knee 1.Z	r knee 2.X	r knee 2.Y	r knee 2.Z	r bar 2.X	r bar 2.Y	r bar 2.Z	r mall.X	r mall.Y	r mall.Z	r met.X	r met.Y	r met.Z	l asis.X	l asis.Y	l asis.Z	l thigh.X	l thigh.Y	l thigh.Z	l bar 1.X	l bar 1.Y	l bar 1.Z	l knee 1.X	l knee 1.Y	l knee 1.Z	l knee 2.X	l knee 2.Y	l knee 2.Z	l bar 2.X	l bar 2.Y	l bar 2.Z	l mall.X	l mall.Y	l mall.Z
0	0	NaN	NaN	NaN	NaN	NaN	NaN	-1.32	0.84	0.56	-1.33	0.65	0.6	-1.31	0.49	0.55	-1.33	0.42	0.55	-1.34	0.27	0.6	-1.35	0.09	0.52	-1.25	0.04	0.55	NaN	NaN	NaN	NaN	NaN	NaN	-1.3	0.64	0.19	-1.32	0.5	0.25	NaN	NaN	NaN	-1.35	0.26	0.21	NaN	NaN	NaN
1	0.005	NaN	NaN	NaN	NaN	NaN	NaN	-1.32	0.84	0.56	-1.33	0.65	0.6	-1.31	0.49	0.55	-1.33	0.42	0.55	-1.34	0.27	0.6	-1.35	0.09	0.52	-1.25	0.04	0.55	NaN	NaN	NaN	NaN	NaN	NaN	-1.3	0.64	0.19	-1.32	0.5	0.25	NaN	NaN	NaN	-1.35	0.26	0.21	NaN	NaN	NaN
2	0.01	NaN	NaN	NaN	NaN	NaN	NaN	-1.32	0.84	0.56	-1.33	0.65	0.6	-1.31	0.49	0.55	-1.33	0.42	0.55	-1.34	0.27	0.6	-1.35	0.09	0.52	-1.25	0.04	0.55	NaN	NaN	NaN	NaN	NaN	NaN	-1.3	0.64	0.19	-1.32	0.5	0.25	NaN	NaN	NaN	-1.35	0.26	0.21	NaN	NaN	NaN
3	0.015	NaN	NaN	NaN	NaN	NaN	NaN	-1.32	0.84	0.56	-1.33	0.65	0.6	-1.31	0.49	0.55	-1.33	0.42	0.55	-1.34	0.27	0.6	-1.35	0.09	0.52	-1.25	0.04	0.55	NaN	NaN	NaN	NaN	NaN	NaN	-1.3	0.64	0.19	-1.32	0.5	0.25	NaN	NaN	NaN	-1.35	0.26	0.21	NaN	NaN	NaN
4	0.02	NaN	NaN	NaN	NaN	NaN	NaN	-1.32	0.84	0.56	-1.33	0.65	0.6	-1.31	0.49	0.55	-1.32	0.42	0.55	-1.34	0.27	0.6	-1.35	0.09	0.52	-1.25	0.04	0.55	NaN	NaN	NaN	NaN	NaN	NaN	-1.3	0.64	0.19	-1.32	0.5	0.25	NaN	NaN	NaN	-1.35	0.26	0.21	NaN	NaN	NaN
5	0.025	NaN	NaN	NaN	NaN	NaN	NaN	-1.32	0.84	0.56	-1.33	0.65	0.6	-1.31	0.49	0.55	-1.32	0.42	0.55	-1.34	0.27	0.6	-1.35	0.09	0.52	-1.25	0.04	0.55	NaN	NaN	NaN	-1.3	0.85	0.22	-1.3	0.64	0.19	-1.32	0.5	0.25	NaN	NaN	NaN	-1.35	0.26	0.21	NaN	NaN	NaN
6	0.03	NaN	NaN	NaN	NaN	NaN	NaN	-1.32	0.84	0.56	-1.33	0.65	0.6	-1.31	0.49	0.55	-1.32	0.42	0.55	-1.34	0.27	0.6	-1.35	0.09	0.52	-1.25	0.04	0.55	NaN	NaN	NaN	-1.3	0.85	0.22	-1.3	0.64	0.19	-1.32	0.5	0.25	NaN	NaN	NaN	-1.35	0.26	0.21	NaN	NaN	NaN
7	0.035	NaN	NaN	NaN	NaN	NaN	NaN	-1.32	0.84	0.56	-1.33	0.65	0.6	-1.31	0.49	0.55	-1.32	0.42	0.55	-1.34	0.27	0.6	-1.35	0.09	0.52	-1.25	0.04	0.55	NaN	NaN	NaN	-1.3	0.85	0.22	-1.3	0.64	0.19	-1.32	0.5	0.25	NaN	NaN	NaN	-1.35	0.26	0.21	NaN	NaN	NaN
8	0.04	NaN	NaN	NaN	NaN	NaN	NaN	-1.32	0.84	0.56	-1.33	0.65	0.6	-1.31	0.49	0.55	-1.32	0.42	0.55	-1.34	0.27	0.6	-1.35	0.09	0.52	-1.25	0.04	0.55	NaN	NaN	NaN	-1.3	0.85	0.22	-1.3	0.64	0.19	-1.32	0.5	0.25	NaN	NaN	NaN	-1.35	0.26	0.21	NaN	NaN	NaN
9	0.045	NaN	NaN	NaN	NaN	NaN	NaN	-1.32	0.84	0.56	-1.33	0.65	0.6	-1.31	0.49	0.55	-1.32	0.42	0.55	-1.34	0.27	0.6	-1.35	0.09	0.52	-1.25	0.04	0.55	NaN	NaN	NaN	-1.3	0.85	0.22	-1.3	0.64	0.19	-1.32	0.5	0.25	NaN	NaN	NaN	-1.35	0.26	0.21	NaN	NaN	NaN
10	0.05	NaN	NaN	NaN	NaN	NaN	NaN	-1.32	0.84	0.56	-1.33	0.65	0.6	-1.31	0.49	0.55	-1.32	0.42	0.55	-1.34	0.27	0.6	-1.35	0.09	0.52	-1.25	0.04	0.55	NaN	NaN	NaN	-1.3	0.85	0.22	-1.3	0.64	0.19	-1.32	0.5	0.25	NaN	NaN	NaN	-1.35	0.26	0.21	NaN	NaN	NaN
11	0.055	NaN	NaN	NaN	NaN	NaN	NaN	-1.32	0.84	0.56	-1.33	0.65	0.6	-1.31	0.49	0.55	-1.32	0.42	0.55	-1.34	0.27	0.6	-1.35	0.09	0.52	-1.25	0.04	0.55	NaN	NaN	NaN	-1.3	0.85	0.22	-1.3	0.64	0.19	-1.32	0.5	0.25	NaN	NaN	NaN	-1.35	0.26	0.21	NaN	NaN	NaN
12	0.06	NaN	NaN	NaN	NaN	NaN	NaN	-1.32	0.84	0.56	-1.33	0.65	0.6	-1.31	0.49	0.55	-1.32	0.42	0.55	-1.34	0.27	0.6	-1.35	0.09	0.52	-1.25	0.04	0.55	NaN	NaN	NaN	-1.3	0.85	0.22	-1.3	0.64	0.19	-1.32	0.5	0.25	NaN	NaN	NaN	-1.35	0.26	0.21	NaN	NaN	NaN
13	0.065	NaN	NaN	NaN	NaN	NaN	NaN	-1.32	0.84	0.56	-1.33	0.65	0.6	-1.31	0.49	0.55	-1.32	0.42	0.55	-1.34	0.27	0.6	-1.35	0.09	0.52	-1.25	0.04	0.55	NaN	NaN	NaN	-1.3	0.85	0.22	-1.3	0.64	0.19	-1.32	0.5	0.25	NaN	NaN	NaN	-1.35	0.26	0.21	NaN	NaN	NaN
14	0.07	NaN	NaN	NaN	NaN	NaN	NaN	-1.32	0.84	0.56	-1.33	0.65	0.6	-1.31	0.49	0.55	-1.32	0.42	0.55	-1.34	0.27	0.6	-1.35	0.09	0.52	-1.25	0.04	0.55	NaN	NaN	NaN	-1.3	0.85	0.22	-1.3	0.64	0.19	-1.32	0.5	0.25	NaN	NaN	NaN	-1.35	0.26	0.21	NaN	NaN	NaN
15	0.075	NaN	NaN	NaN	NaN	NaN	NaN	-1.32	0.84	0.56	-1.33	0.65	0.6	-1.31	0.49	0.55	-1.32	0.42	0.55	-1.34	0.27	0.6	-1.35	0.09	0.52	-1.25	0.04	0.55	NaN	NaN	NaN	-1.3	0.85	0.22	-1.3	0.64	0.19	-1.32	0.5	0.25	NaN	NaN	NaN	-1.35	0.26	0.21	NaN	NaN	NaN
16	0.08	NaN	NaN	NaN	NaN	NaN	NaN	-1.32	0.84	0.56	-1.33	0.65	0.6	-1.31	0.49	0.55	-1.32	0.42	0.55	-1.34	0.27	0.6	-1.35	0.09	0.52	-1.25	0.04	0.55	NaN	NaN	NaN	-1.3	0.85	0.22	-1.3	0.64	0.19	-1.32	0.5	0.25	NaN	NaN	NaN	-1.35	0.26	0.21	NaN	NaN	NaN
17	0.085	NaN	NaN	NaN	NaN	NaN	NaN	-1.32	0.84	0.56	-1.33	0.65	0.6	-1.31	0.49	0.55	-1.32	0.42	0.55	-1.34	0.27	0.6	-1.35	0.09	0.52	-1.25	0.04	0.55	NaN	NaN	NaN	-1.3	0.85	0.22	-1.3	0.64	0.19	-1.32	0.5	0.25	NaN	NaN	NaN	-1.35	0.26	0.21	NaN	NaN	NaN
18	0.09	NaN	NaN	NaN	NaN	NaN	NaN	-1.32	0.84	0.56	-1.33	0.65	0.6	-1.31	0.49	0.55	-1.32	0.42	0.55	-1.34	0.27	0.6	-1.35	0.09	0.52	-1.25	0.04	0.55	NaN	NaN	NaN	-1.3	0.85	0.22	-1.3	0.64	0.19	-1.32	0.5	0.25	NaN	NaN	NaN	-1.35	0.26	0.21	NaN	NaN	NaN
19	0.095	NaN	NaN	NaN	NaN	NaN	NaN	-1.32	0.84	0.56	-1.33	0.65	0.6	-1.31	0.49	0.55	-1.32	0.42	0.55	-1.34	0.27	0.6	-1.35	0.09	0.52	-1.25	0.04	0.55	NaN	NaN	NaN	-1.3	0.85	0.22	-1.3	0.64	0.19	-1.32	0.5	0.25	NaN	NaN	NaN	-1.35	0.26	0.21	NaN	NaN	NaN
20	0.1	NaN	NaN	NaN	NaN	NaN	NaN	-1.32	0.84	0.56	-1.33	0.65	0.6	-1.31	0.49	0.55	-1.32	0.42	0.55	-1.34	0.27	0.6	-1.35	0.09	0.52	-1.25	0.04	0.55	NaN	NaN	NaN	-1.3	0.85	0.22	-1.3	0.64	0.19	-1.32	0.5	0.25	NaN	NaN	NaN	-1.35	0.26	0.21	NaN	NaN	NaN
21	0.105	NaN	NaN	NaN	NaN	NaN	NaN	-1.32	0.84	0.56	-1.33	0.65	0.6	-1.31	0.49	0.55	-1.32	0.42	0.55	-1.34	0.27	0.6	-1.35	0.09	0.52	-1.25	0.04	0.55	NaN	NaN	NaN	-1.3	0.85	0.22	-1.3	0.64	0.19	-1.32	0.5	0.25	NaN	NaN	NaN	-1.35	0.26	0.21	NaN	NaN	NaN
22	0.11	NaN	NaN	NaN	NaN	NaN	NaN	-1.32	0.84	0.56	-1.33	0.65	0.6	-1.31	0.49	0.55	-1.32	0.42	0.55	-1.34	0.27	0.6	-1.35	0.09	0.52	-1.25	0.04	0.55	NaN	NaN	NaN	-1.3	0.85	0.22	-1.3	0.64	0.19	-1.32	0.5	0.25	NaN	NaN	NaN	-1.35	0.26	0.21	NaN	NaN	NaN
23	0.115	NaN	NaN	NaN	NaN	NaN	NaN	-1.32	0.84	0.56	-1.33	0.65	0.6	-1.31	0.49	0.55	-1.32	0.42	0.55	-1.34	0.27	0.6	-1.35	0.09	0.52	-1.25	0.04	0.55	NaN	NaN	NaN	-1.3	0.85	0.22	-1.3	0.64	0.19	-1.32	0.5	0.25	NaN	NaN	NaN	-1.35	0.26	0.21	NaN	NaN	NaN
24	0.12	NaN	NaN	NaN	NaN	NaN	NaN	-1.32	0.84	0.56	-1.33	0.65	0.6	-1.31	0.49	0.55	-1.32	0.42	0.55	-1.34	0.27	0.6	-1.35	0.09	0.52	-1.25	0.04	0.55	NaN	NaN	NaN	-1.3	0.85	0.22	-1.3	0.64	0.19	-1.32	0.5	0.25	NaN	NaN	NaN	-1.35	0.26	0.21	NaN	NaN	NaN
25	0.125	NaN	NaN	NaN	NaN	NaN	NaN	-1.32	0.84	0.56	-1.33	0.65	0.6	-1.31	0.49	0.55	-1.32	0.42	0.55	-1.34	0.27	0.6	-1.35	0.09	0.52	-1.25	0.04	0.55	NaN	NaN	NaN	-1.3	0.85	0.22	-1.3	0.64	0.19	-1.32	0.5	0.25	NaN	NaN	NaN	-1.35	0.26	0.21	NaN	NaN	NaN
26	0.13	NaN	NaN	NaN	NaN	NaN	NaN	-1.32	0.84	0.56	-1.33	0.65	0.6	-1.31	0.49	0.55	-1.32	0.42	0.55	-1.34	0.27	0.6	-1.35	0.09	0.52	-1.25	0.04	0.55	NaN	NaN	NaN	-1.3	0.85	0.22	-1.3	0.64	0.19	-1.32	0.5	0.25	NaN	NaN	NaN	-1.35	0.26	0.21	NaN	NaN	NaN
27	0.135	NaN	NaN	NaN	NaN	NaN	NaN	-1.32	0.84	0.56	-1.33	0.65	0.6	-1.31	0.49	0.55	-1.32	0.42	0.55	-1.34	0.27	0.6	-1.35	0.09	0.52	-1.25	0.04	0.55	NaN	NaN	NaN	-1.3	0.85	0.22	-1.3	0.64	0.19	-1.32	0.5	0.25	NaN	NaN	NaN	-1.35	0.26	0.21	NaN	NaN	NaN
28	0.14	NaN	NaN	NaN	NaN	NaN	NaN	-1.32	0.84	0.56	-1.33	0.65	0.6	-1.31	0.49	0.55	-1.32	0.42	0.55	-1.34	0.27	0.6	-1.35	0.09	0.52	-1.25	0.04	0.55	NaN	NaN	NaN	-1.3	0.85	0.22	-1.3	0.64	0.19	-1.32	0.5	0.25	NaN	NaN	NaN	-1.35	0.26	0.21	NaN	NaN	NaN
29	0.145	NaN	NaN	NaN	NaN	NaN	NaN	-1.32	0.84	0.56	-1.33	0.65	0.6	-1.31	0.49	0.55	-1.32	0.42	0.55	-1.34	0.27	0.6	-1.35	0.09	0.52	-1.25	0.04	0.55	NaN	NaN	NaN	-1.3	0.85	0.22	-1.3	0.64	0.19	-1.32	0.5	0.25	NaN	NaN	NaN	-1.35	0.26	0.21	NaN	NaN	NaN
30	0.15	NaN	NaN	NaN	NaN	NaN	NaN	-1.32	0.84	0.56	-1.33	0.65	0.6	-1.31	0.49	0.55	-1.32	0.42	0.55	-1.34	0.27	0.6	-1.35	0.09	0.52	-1.25	0.04	0.55	NaN	NaN	NaN	-1.3	0.85	0.22	-1.3	0.64	0.19	-1.32	0.5	0.25	NaN	NaN	NaN	-1.35	0.26	0.21	NaN	NaN	NaN
31	0.155	NaN	NaN	NaN	NaN	NaN	NaN	-1.32	0.84	0.56	-1.33	0.65	0.6	-1.31	0.49	0.55	-1.32	0.42	0.55	-1.34	0.27	0.6	-1.35	0.09	0.52	-1.25	0.04	0.55	NaN	NaN	NaN	-1.3	0.85	0.22	-1.3	0.64	0.19	-1.32	0.5	0.25	NaN	NaN	NaN	-1.35	0.26	0.21	NaN	NaN	NaN
32	0.16	NaN	NaN	NaN	NaN	NaN	NaN	-1.32	0.84	0.56	-1.33	0.65	0.6	-1.31	0.49	0.55	-1.32	0.42	0.55	-1.34	0.27	0.6	-1.35	0.09	0.52	-1.25	0.04	0.55	NaN	NaN	NaN	-1.3	0.85	0.22	-1.3	0.64	0.19	-1.32	0.5	0.25	NaN	NaN	NaN	-1.35	0.26	0.21	NaN	NaN	NaN
33	0.165	NaN	NaN	NaN	NaN	NaN	NaN	-1.32	0.84	0.56	-1.33	0.65	0.6	-1.31	0.49	0.55	-1.32	0.42	0.55	-1.34	0.27	0.6	-1.35	0.09	0.52	-1.25	0.04	0.55	NaN	NaN	NaN	-1.3	0.85	0.22	-1.3	0.64	0.19	-1.32	0.5	0.25	NaN	NaN	NaN	-1.35	0.26	0.21	NaN	NaN	NaN
34	0.17	NaN	NaN	NaN	NaN	NaN	NaN	-1.32	0.84	0.56	-1.33	0.65	0.6	-1.31	0.49	0.55	-1.32	0.42	0.55	-1.34	0.27	0.6	-1.35	0.09	0.52	-1.25	0.04	0.55	NaN	NaN	NaN	-1.3	0.85	0.22	-1.3	0.64	0.19	-1.32	0.5	0.25	NaN	NaN	NaN	-1.35	0.26	0.21	NaN	NaN	NaN
35	0.175	NaN	NaN	NaN	NaN	NaN	NaN	-1.32	0.84	0.56	-1.33	0.65	0.6	-1.31	0.49	0.55	-1.32	0.42	0.55	-1.34	0.27	0.6	-1.35	0.09	0.52	-1.25	0.04	0.55	NaN	NaN	NaN	-1.3	0.85	0.22	-1.3	0.64	0.19	-1.32	0.5	0.25	NaN	NaN	NaN	-1.35	0.26	0.21	NaN	NaN	NaN
36	0.18	NaN	NaN	NaN	NaN	NaN	NaN	-1.32	0.84	0.56	-1.33	0.65	0.6	-1.31	0.49	0.55	-1.32	0.42	0.55	-1.34	0.27	0.6	-1.35	0.09	0.52	-1.25	0.04	0.55	NaN	NaN	NaN	-1.3	0.85	0.22	-1.3	0.64	0.19	-1.32	0.5	0.25	NaN	NaN	NaN	-1.35	0.26	0.21	NaN	NaN	NaN
37	0.185	NaN	NaN	NaN	NaN	NaN	NaN	-1.32	0.84	0.56	-1.33	0.65	0.6	-1.31	0.49	0.55	-1.32	0.42	0.55	-1.34	0.27	0.6	-1.35	0.09	0.52	-1.25	0.04	0.55	NaN	NaN	NaN	-1.3	0.85	0.22	-1.3	0.64	0.19	-1.32	0.5	0.25	NaN	NaN	NaN	-1.35	0.26	0.21	NaN	NaN	NaN
38	0.19	NaN	NaN	NaN	NaN	NaN	NaN	-1.32	0.84	0.56	-1.33	0.65	0.6	-1.31	0.49	0.55	-1.32	0.42	0.55	-1.34	0.27	0.6	-1.35	0.09	0.52	-1.25	0.04	0.55	NaN	NaN	NaN	-1.3	0.85	0.22	-1.3	0.64	0.19	-1.32	0.5	0.25	NaN	NaN	NaN	-1.35	0.26	0.21	NaN	NaN	NaN
39	0.195	NaN	NaN	NaN	NaN	NaN	NaN	-1.32	0.84	0.56	-1.33	0.65	0.6	-1.31	0.49	0.55	-1.32	0.42	0.55	-1.34	0.27	0.6	-1.35	0.09	0.52	-1.25	0.04	0.55	NaN	NaN	NaN	-1.3	0.85	0.22	-1.3	0.64	0.19	-1.32	0.5	0.25	NaN	NaN	NaN	-1.35	0.26	0.21	NaN	NaN	NaN
40	0.2	NaN	NaN	NaN	NaN	NaN	NaN	-1.32	0.84	0.56	-1.33	0.65	0.6	-1.31	0.49	0.55	-1.32	0.42	0.55	-1.34	0.27	0.6	-1.35	0.09	0.52	-1.25	0.04	0.55	NaN	NaN	NaN	-1.3	0.85	0.22	-1.3	0.64	0.19	-1.32	0.5	0.25	NaN	NaN	NaN	-1.35	0.26	0.21	NaN	NaN	NaN
41	0.205	NaN	NaN	NaN	NaN	NaN	NaN	-1.32	0.84	0.56	-1.33	0.65	0.6	-1.31	0.49	0.55	-1.32	0.42	0.55	-1.34	0.27	0.6	-1.35	0.09	0.52	-1.25	0.04	0.55	NaN	NaN	NaN	-1.3	0.85	0.22	-1.3	0.64	0.19	-1.32	0.5	0.25	NaN	NaN	NaN	-1.35	0.26	0.21	NaN	NaN	NaN
42	0.21	NaN	NaN	NaN	NaN	NaN	NaN	-1.32	0.84	0.56	-1.33	0.65	0.6	-1.31	0.49	0.55	-1.32	0.42	0.55	-1.34	0.27	0.6	-1.35	0.09	0.52	-1.25	0.04	0.55	NaN	NaN	NaN	-1.3	0.85	0.22	-1.3	0.64	0.19	-1.32	0.5	0.25	NaN	NaN	NaN	-1.35	0.26	0.21	NaN	NaN	NaN
43	0.215	NaN	NaN	NaN	NaN	NaN	NaN	-1.32	0.84	0.56	-1.33	0.65	0.6	-1.31	0.49	0.55	-1.32	0.42	0.55	-1.34	0.27	0.6	-1.35	0.09	0.52	-1.25	0.04	0.55	NaN	NaN	NaN	-1.3	0.85	0.22	-1.3	0.64	0.19	-1.32	0.5	0.25	NaN	NaN	NaN	-1.35	0.26	0.21	NaN	NaN	NaN
44	0.22	NaN	NaN	NaN	NaN	NaN	NaN	-1.32	0.84	0.56	-1.33	0.65	0.6	-1.31	0.49	0.55	-1.32	0.42	0.55	-1.34	0.27	0.6	-1.35	0.09	0.52	-1.25	0.04	0.55	NaN	NaN	NaN	-1.3	0.85	0.22	-1.3	0.64	0.19	-1.32	0.5	0.25	NaN	NaN	NaN	-1.35	0.26	0.21	NaN	NaN	NaN
45	0.225	NaN	NaN	NaN	NaN	NaN	NaN	-1.32	0.84	0.56	-1.33	0.65	0.6	-1.31	0.49	0.55	-1.32	0.42	0.55	-1.34	0.27	0.6	-1.35	0.09	0.52	-1.25	0.04	0.55	NaN	NaN	NaN	-1.3	0.85	0.22	-1.3	0.64	0.19	-1.32	0.5	0.25	NaN	NaN	NaN	-1.35	0.26	0.21	NaN	NaN	NaN
46	0.23	NaN	NaN	NaN	NaN	NaN	NaN	-1.32	0.84	0.56	-1.33	0.65	0.6	-1.31	0.49	0.55	-1.32	0.42	0.55	-1.34	0.27	0.6	-1.35	0.09	0.52	-1.25	0.04	0.55	NaN	NaN	NaN	-1.3	0.85	0.22	-1.3	0.64	0.19	-1.32	0.5	0.25	NaN	NaN	NaN	-1.35	0.26	0.21	NaN	NaN	NaN
47	0.235	NaN	NaN	NaN	NaN	NaN	NaN	-1.32	0.84	0.56	-1.33	0.65	0.6	-1.31	0.49	0.55	-1.32	0.42	0.55	-1.34	0.27	0.6	-1.35	0.09	0.52	-1.25	0.04	0.55	NaN	NaN	NaN	-1.3	0.85	0.22	-1.3	0.64	0.19	-1.32	0.5	0.25	NaN	NaN	NaN	-1.35	0.26	0.21	NaN	NaN	NaN
48	0.24	NaN	NaN	NaN	NaN	NaN	NaN	-1.32	0.84	0.56	-1.33	0.65	0.6	-1.31	0.49	0.55	-1.32	0.42	0.55	-1.34	0.27	0.6	-1.35	0.09	0.52	-1.25	0.04	0.55	NaN	NaN	NaN	-1.3	0.85	0.22	-1.3	0.64	0.19	-1.32	0.5	0.25	NaN	NaN	NaN	-1.35	0.26	0.21	NaN	NaN	NaN
49	0.245	NaN	NaN	NaN	NaN	NaN	NaN	-1.32	0.84	0.56	-1.33	0.65	0.6	-1.31	0.49	0.55	-1.32	0.42	0.55	-1.34	0.27	0.6	-1.35	0.09	0.52	-1.25	0.04	0.55	NaN	NaN	NaN	-1.3	0.85	0.22	-1.3	0.64	0.19	-1.31	0.5	0.25	NaN	NaN	NaN	-1.35	0.26	0.21	NaN	NaN	NaN
50	0.25	NaN	NaN	NaN	NaN	NaN	NaN	-1.32	0.84	0.56	-1.33	0.65	0.6	-1.31	0.49	0.55	-1.32	0.42	0.55	-1.34	0.27	0.6	-1.35	0.09	0.52	-1.25	0.04	0.55	NaN	NaN	NaN	-1.3	0.85	0.22	-1.3	0.64	0.19	-1.32	0.5	0.25	NaN	NaN	NaN	-1.35	0.26	0.21	NaN	NaN	NaN
51	0.255	NaN	NaN	NaN	NaN	NaN	NaN	-1.32	0.84	0.56	-1.33	0.65	0.6	-1.31	0.49	0.55	-1.32	0.42	0.55	-1.34	0.27	0.6	-1.35	0.09	0.52	-1.25	0.04	0.55	NaN	NaN	NaN	-1.3	0.85	0.22	-1.3	0.64	0.19	-1.32	0.5	0.25	NaN	NaN	NaN	-1.35	0.26	0.21	NaN	NaN	NaN
52	0.26	NaN	NaN	NaN	NaN	NaN	NaN	-1.32	0.84	0.56	-1.33	0.65	0.6	-1.31	0.49	0.55	-1.32	0.42	0.55	-1.34	0.27	0.6	-1.35	0.09	0.52	-1.25	0.04	0.55	NaN	NaN	NaN	-1.3	0.85	0.22	-1.3	0.64	0.19	-1.32	0.5	0.25	NaN	NaN	NaN	-1.35	0.26	0.21	NaN	NaN	NaN
53	0.265	NaN	NaN	NaN	NaN	NaN	NaN	-1.32	0.84	0.56	-1.33	0.65	0.6	-1.31	0.49	0.55	-1.32	0.42	0.55	-1.34	0.27	0.6	-1.35	0.09	0.52	-1.25	0.04	0.55	NaN	NaN	NaN	-1.3	0.85	0.22	-1.3	0.64	0.19	-1.31	0.5	0.25	NaN	NaN	NaN	-1.35	0.26	0.21	NaN	NaN	NaN
54	0.27	NaN	NaN	NaN	NaN	NaN	NaN	-1.32	0.84	0.56	-1.33	0.65	0.6	-1.31	0.49	0.55	-1.32	0.42	0.55	-1.34	0.27	0.6	-1.35	0.09	0.52	-1.25	0.04	0.55	NaN	NaN	NaN	-1.3	0.85	0.22	-1.3	0.64	0.19	-1.31	0.5	0.25	NaN	NaN	NaN	-1.35	0.26	0.21	NaN	NaN	NaN
55	0.275	NaN	NaN	NaN	NaN	NaN	NaN	-1.32	0.84	0.56	-1.33	0.65	0.6	-1.31	0.49	0.55	-1.32	0.42	0.55	-1.34	0.27	0.6	-1.35	0.09	0.52	-1.25	0.04	0.55	NaN	NaN	NaN	-1.3	0.85	0.22	-1.3	0.64	0.19	-1.32	0.5	0.25	NaN	NaN	NaN	-1.35	0.26	0.21	NaN	NaN	NaN
56	0.28	NaN	NaN	NaN	NaN	NaN	NaN	-1.32	0.84	0.56	-1.33	0.65	0.6	-1.31	0.49	0.55	-1.32	0.42	0.55	-1.34	0.27	0.6	-1.35	0.09	0.52	-1.25	0.04	0.55	NaN	NaN	NaN	-1.3	0.85	0.22	-1.3	0.64	0.19	-1.32	0.5	0.25	NaN	NaN	NaN	-1.35	0.26	0.21	NaN	NaN	NaN
57	0.285	NaN	NaN	NaN	NaN	NaN	NaN	-1.32	0.84	0.56	-1.33	0.65	0.6	-1.31	0.49	0.55	-1.32	0.42	0.55	-1.34	0.27	0.6	-1.35	0.09	0.52	-1.25	0.04	0.55	NaN	NaN	NaN	-1.3	0.85	0.22	-1.3	0.64	0.19	-1.32	0.5	0.25	NaN	NaN	NaN	-1.35	0.26	0.21	NaN	NaN	NaN
58	0.29	NaN	NaN	NaN	NaN	NaN	NaN	-1.32	0.84	0.56	-1.33	0.65	0.6	-1.31	0.49	0.55	-1.32	0.42	0.55	-1.34	0.27	0.6	-1.35	0.09	0.52	-1.25	0.04	0.55	NaN	NaN	NaN	-1.3	0.85	0.22	-1.3	0.64	0.19	-1.32	0.5	0.25	NaN	NaN	NaN	-1.35	0.26	0.21	NaN	NaN	NaN
59	0.295	NaN	NaN	NaN	NaN	NaN	NaN	-1.32	0.84	0.56	-1.33	0.65	0.6	-1.31	0.49	0.55	-1.32	0.42	0.55	-1.34	0.27	0.6	-1.35	0.09	0.52	-1.25	0.04	0.55	NaN	NaN	NaN	-1.3	0.85	0.22	-1.3	0.64	0.19	-1.32	0.5	0.25	NaN	NaN	NaN	-1.35	0.26	0.21	NaN	NaN	NaN
60	0.3	NaN	NaN	NaN	NaN	NaN	NaN	-1.32	0.84	0.56	-1.33	0.65	0.6	-1.31	0.49	0.55	-1.32	0.42	0.55	-1.34	0.27	0.6	-1.35	0.09	0.52	-1.25	0.04	0.55	NaN	NaN	NaN	-1.3	0.85	0.22	-1.3	0.64	0.19	-1.32	0.5	0.25	NaN	NaN	NaN	-1.35	0.26	0.21	NaN	NaN	NaN
61	0.305	NaN	NaN	NaN	NaN	NaN	NaN	-1.32	0.84	0.56	-1.33	0.65	0.6	-1.31	0.49	0.55	-1.32	0.42	0.55	-1.34	0.27	0.6	-1.35	0.09	0.52	-1.25	0.04	0.55	NaN	NaN	NaN	-1.3	0.85	0.22	-1.3	0.64	0.19	-1.31	0.5	0.25	NaN	NaN	NaN	-1.35	0.26	0.21	NaN	NaN	NaN
62	0.31	NaN	NaN	NaN	NaN	NaN	NaN	-1.32	0.84	0.56	-1.33	0.65	0.6	-1.31	0.49	0.55	-1.32	0.42	0.55	-1.34	0.27	0.6	-1.35	0.09	0.52	-1.25	0.04	0.55	NaN	NaN	NaN	-1.3	0.85	0.22	-1.3	0.64	0.19	-1.31	0.5	0.25	NaN	NaN	NaN	-1.35	0.26	0.21	NaN	NaN	NaN
63	0.315	NaN	NaN	NaN	NaN	NaN	NaN	-1.32	0.84	0.56	-1.33	0.65	0.6	-1.31	0.49	0.55	-1.32	0.42	0.55	-1.34	0.27	0.6	-1.35	0.09	0.52	-1.25	0.04	0.55	NaN	NaN	NaN	-1.3	0.85	0.22	-1.3	0.64	0.19	-1.32	0.5	0.25	NaN	NaN	NaN	-1.35	0.26	0.21	NaN	NaN	NaN
64	0.32	NaN	NaN	NaN	NaN	NaN	NaN	-1.32	0.84	0.56	-1.33	0.65	0.6	-1.31	0.49	0.55	-1.32	0.42	0.55	-1.34	0.27	0.6	-1.35	0.09	0.52	-1.25	0.04	0.55	NaN	NaN	NaN	-1.3	0.85	0.22	-1.3	0.64	0.19	-1.32	0.5	0.25	NaN	NaN	NaN	-1.35	0.26	0.21	NaN	NaN	NaN
65	0.325	NaN	NaN	NaN	NaN	NaN	NaN	-1.32	0.84	0.56	-1.33	0.65	0.6	-1.31	0.49	0.55	-1.32	0.42	0.55	-1.34	0.27	0.6	-1.35	0.09	0.52	-1.25	0.04	0.55	NaN	NaN	NaN	-1.3	0.85	0.22	-1.3	0.64	0.19	-1.32	0.5	0.25	NaN	NaN	NaN	-1.35	0.26	0.21	NaN	NaN	NaN
66	0.33	NaN	NaN	NaN	NaN	NaN	NaN	-1.32	0.84	0.56	-1.33	0.65	0.6	-1.31	0.49	0.55	-1.32	0.42	0.55	-1.34	0.27	0.6	-1.35	0.09	0.52	-1.25	0.04	0.55	NaN	NaN	NaN	-1.3	0.85	0.22	-1.3	0.64	0.19	-1.32	0.5	0.25	NaN	NaN	NaN	-1.35	0.26	0.21	NaN	NaN	NaN
67	0.335	NaN	NaN	NaN	NaN	NaN	NaN	-1.32	0.84	0.56	-1.33	0.65	0.6	-1.31	0.49	0.55	-1.32	0.42	0.55	-1.34	0.27	0.6	-1.35	0.09	0.52	-1.25	0.04	0.55	NaN	NaN	NaN	-1.3	0.85	0.22	-1.3	0.64	0.19	-1.31	0.5	0.25	NaN	NaN	NaN	-1.35	0.26	0.21	NaN	NaN	NaN
68	0.34	NaN	NaN	NaN	NaN	NaN	NaN	-1.32	0.84	0.56	-1.33	0.65	0.6	-1.31	0.49	0.55	-1.32	0.42	0.55	-1.34	0.27	0.6	-1.35	0.09	0.52	-1.25	0.04	0.55	NaN	NaN	NaN	-1.3	0.85	0.22	-1.3	0.64	0.19	-1.32	0.5	0.25	NaN	NaN	NaN	-1.35	0.26	0.21	NaN	NaN	NaN
69	0.345	NaN	NaN	NaN	NaN	NaN	NaN	-1.32	0.84	0.56	-1.33	0.65	0.6	-1.31	0.49	0.55	-1.32	0.42	0.55	-1.34	0.27	0.6	-1.35	0.09	0.52	-1.25	0.04	0.55	NaN	NaN	NaN	-1.3	0.85	0.22	-1.3	0.64	0.19	-1.32	0.5	0.25	NaN	NaN	NaN	-1.35	0.26	0.21	NaN	NaN	NaN
70	0.35	NaN	NaN	NaN	NaN	NaN	NaN	-1.32	0.84	0.56	-1.33	0.65	0.6	-1.31	0.49	0.55	-1.32	0.42	0.55	-1.34	0.27	0.6	-1.35	0.09	0.52	-1.25	0.04	0.55	NaN	NaN	NaN	-1.3	0.85	0.22	-1.3	0.64	0.19	-1.32	0.5	0.25	NaN	NaN	NaN	-1.35	0.26	0.21	NaN	NaN	NaN
71	0.355	NaN	NaN	NaN	NaN	NaN	NaN	-1.32	0.84	0.56	-1.33	0.65	0.6	-1.31	0.49	0.55	-1.32	0.42	0.55	-1.34	0.27	0.6	-1.35	0.09	0.52	-1.25	0.04	0.55	NaN	NaN	NaN	-1.3	0.85	0.22	-1.3	0.64	0.19	-1.32	0.5	0.25	NaN	NaN	NaN	-1.35	0.26	0.21	NaN	NaN	NaN
72	0.36	NaN	NaN	NaN	NaN	NaN	NaN	-1.32	0.84	0.56	-1.33	0.65	0.6	-1.31	0.49	0.55	-1.32	0.42	0.55	-1.34	0.27	0.6	-1.35	0.09	0.52	-1.25	0.04	0.55	NaN	NaN	NaN	-1.3	0.85	0.22	-1.3	0.64	0.19	-1.31	0.5	0.25	NaN	NaN	NaN	-1.35	0.26	0.21	NaN	NaN	NaN
73	0.365	NaN	NaN	NaN	NaN	NaN	NaN	-1.32	0.84	0.56	-1.33	0.65	0.6	-1.31	0.49	0.55	-1.32	0.42	0.55	-1.34	0.27	0.6	-1.35	0.09	0.52	-1.25	0.04	0.55	NaN	NaN	NaN	-1.3	0.85	0.22	-1.3	0.64	0.19	-1.31	0.5	0.25	NaN	NaN	NaN	-1.35	0.26	0.21	NaN	NaN	NaN
74	0.37	NaN	NaN	NaN	NaN	NaN	NaN	-1.32	0.84	0.56	-1.33	0.65	0.6	-1.31	0.49	0.55	-1.32	0.42	0.55	-1.34	0.27	0.6	-1.35	0.09	0.52	-1.25	0.04	0.55	NaN	NaN	NaN	-1.3	0.85	0.22	-1.3	0.64	0.19	-1.31	0.5	0.25	NaN	NaN	NaN	-1.35	0.26	0.21	NaN	NaN	NaN
75	0.375	NaN	NaN	NaN	NaN	NaN	NaN	-1.32	0.84	0.56	-1.33	0.65	0.6	-1.31	0.49	0.55	-1.32	0.42	0.55	-1.34	0.27	0.6	-1.35	0.09	0.52	-1.25	0.04	0.55	NaN	NaN	NaN	-1.3	0.85	0.22	-1.3	0.64	0.19	-1.31	0.5	0.25	NaN	NaN	NaN	-1.35	0.26	0.21	NaN	NaN	NaN
76	0.38	NaN	NaN	NaN	NaN	NaN	NaN	-1.32	0.84	0.56	-1.33	0.65	0.6	-1.31	0.49	0.55	-1.32	0.42	0.55	-1.34	0.27	0.6	-1.35	0.09	0.52	-1.25	0.04	0.55	NaN	NaN	NaN	-1.3	0.85	0.22	-1.3	0.64	0.19	-1.31	0.5	0.25	NaN	NaN	NaN	-1.35	0.26	0.21	NaN	NaN	NaN
77	0.385	NaN	NaN	NaN	NaN	NaN	NaN	-1.32	0.84	0.56	-1.33	0.65	0.6	-1.31	0.49	0.55	-1.32	0.42	0.55	-1.34	0.27	0.6	-1.35	0.09	0.52	-1.25	0.04	0.55	NaN	NaN	NaN	-1.3	0.85	0.22	-1.3	0.64	0.19	-1.31	0.5	0.25	NaN	NaN	NaN	-1.35	0.26	0.21	NaN	NaN	NaN
78	0.39	NaN	NaN	NaN	NaN	NaN	NaN	-1.32	0.84	0.56	-1.33	0.65	0.6	-1.31	0.49	0.55	-1.32	0.42	0.55	-1.34	0.27	0.6	-1.35	0.09	0.52	-1.25	0.04	0.55	NaN	NaN	NaN	-1.3	0.85	0.22	-1.3	0.64	0.19	-1.31	0.5	0.25	NaN	NaN	NaN	-1.35	0.26	0.21	NaN	NaN	NaN
79	0.395	NaN	NaN	NaN	NaN	NaN	NaN	-1.32	0.84	0.56	-1.33	0.65	0.6	-1.31	0.49	0.55	-1.32	0.42	0.55	-1.34	0.27	0.6	-1.35	0.09	0.52	-1.25	0.04	0.55	NaN	NaN	NaN	-1.3	0.85	0.22	-1.3	0.64	0.19	-1.31	0.5	0.25	NaN	NaN	NaN	-1.35	0.26	0.21	NaN	NaN	NaN
80	0.4	NaN	NaN	NaN	NaN	NaN	NaN	-1.32	0.84	0.56	-1.33	0.65	0.6	-1.31	0.49	0.55	-1.32	0.42	0.55	-1.34	0.27	0.6	-1.35	0.09	0.52	-1.25	0.04	0.55	NaN	NaN	NaN	-1.3	0.85	0.22	-1.3	0.64	0.19	-1.31	0.5	0.25	NaN	NaN	NaN	-1.35	0.26	0.21	NaN	NaN	NaN
81	0.405	NaN	NaN	NaN	NaN	NaN	NaN	-1.32	0.84	0.56	-1.33	0.65	0.6	-1.31	0.49	0.55	-1.32	0.42	0.55	-1.34	0.27	0.6	-1.35	0.09	0.52	-1.25	0.04	0.55	NaN	NaN	NaN	-1.3	0.85	0.22	-1.3	0.64	0.19	-1.31	0.5	0.25	NaN	NaN	NaN	-1.35	0.26	0.21	NaN	NaN	NaN
82	0.41	NaN	NaN	NaN	NaN	NaN	NaN	-1.32	0.84	0.56	-1.33	0.65	0.6	-1.31	0.49	0.55	-1.32	0.42	0.55	-1.34	0.27	0.6	-1.35	0.09	0.52	-1.25	0.04	0.55	NaN	NaN	NaN	-1.3	0.85	0.22	-1.3	0.64	0.19	-1.31	0.5	0.25	NaN	NaN	NaN	-1.35	0.26	0.21	NaN	NaN	NaN
83	0.415	NaN	NaN	NaN	NaN	NaN	NaN	-1.32	0.84	0.56	-1.33	0.65	0.6	-1.31	0.49	0.55	-1.32	0.42	0.55	-1.34	0.27	0.6	-1.35	0.09	0.52	-1.25	0.04	0.55	NaN	NaN	NaN	-1.3	0.85	0.22	-1.3	0.64	0.19	-1.31	0.5	0.25	NaN	NaN	NaN	-1.35	0.26	0.21	NaN	NaN	NaN
84	0.42	NaN	NaN	NaN	NaN	NaN	NaN	-1.32	0.84	0.56	-1.33	0.65	0.6	-1.31	0.49	0.55	-1.32	0.42	0.55	-1.34	0.27	0.6	-1.35	0.09	0.52	-1.25	0.04	0.55	NaN	NaN	NaN	-1.3	0.85	0.22	-1.3	0.64	0.19	-1.31	0.5	0.25	NaN	NaN	NaN	-1.35	0.26	0.21	NaN	NaN	NaN
85	0.425	NaN	NaN	NaN	NaN	NaN	NaN	-1.32	0.84	0.56	-1.33	0.65	0.6	-1.31	0.49	0.55	-1.32	0.42	0.55	-1.34	0.27	0.6	-1.35	0.09	0.52	-1.25	0.04	0.55	NaN	NaN	NaN	-1.3	0.85	0.22	-1.3	0.64	0.19	-1.31	0.5	0.25	NaN	NaN	NaN	-1.35	0.26	0.21	NaN	NaN	NaN
86	0.43	NaN	NaN	NaN	NaN	NaN	NaN	-1.32	0.84	0.56	-1.33	0.65	0.6	-1.31	0.49	0.55	-1.32	0.42	0.55	-1.34	0.27	0.6	-1.35	0.09	0.52	-1.25	0.04	0.55	NaN	NaN	NaN	-1.3	0.85	0.22	-1.3	0.64	0.19	-1.31	0.5	0.25	NaN	NaN	NaN	-1.35	0.26	0.21	NaN	NaN	NaN
87	0.435	NaN	NaN	NaN	NaN	NaN	NaN	-1.32	0.84	0.56	-1.33	0.65	0.6	-1.31	0.49	0.55	-1.32	0.42	0.55	-1.34	0.27	0.6	-1.35	0.09	0.52	-1.25	0.04	0.55	NaN	NaN	NaN	-1.3	0.85	0.22	-1.3	0.64	0.19	-1.31	0.5	0.25	NaN	NaN	NaN	-1.35	0.26	0.21	NaN	NaN	NaN
88	0.44	NaN	NaN	NaN	NaN	NaN	NaN	-1.32	0.84	0.56	-1.33	0.65	0.6	-1.31	0.49	0.55	-1.32	0.42	0.55	-1.34	0.27	0.6	-1.35	0.09	0.52	-1.25	0.04	0.55	NaN	NaN	NaN	-1.3	0.85	0.22	-1.3	0.64	0.19	-1.31	0.5	0.25	NaN	NaN	NaN	-1.35	0.26	0.21	NaN	NaN	NaN
89	0.445	NaN	NaN	NaN	NaN	NaN	NaN	-1.32	0.84	0.56	-1.33	0.65	0.6	-1.31	0.49	0.55	-1.32	0.42	0.55	-1.34	0.27	0.6	-1.35	0.09	0.52	-1.25	0.04	0.55	NaN	NaN	NaN	-1.3	0.85	0.22	-1.3	0.64	0.19	-1.31	0.5	0.25	NaN	NaN	NaN	-1.35	0.26	0.21	NaN	NaN	NaN
90	0.45	NaN	NaN	NaN	NaN	NaN	NaN	-1.32	0.84	0.56	-1.33	0.65	0.6	-1.31	0.49	0.55	-1.32	0.42	0.55	-1.34	0.27	0.6	-1.35	0.09	0.52	-1.25	0.04	0.55	NaN	NaN	NaN	-1.3	0.85	0.22	-1.3	0.64	0.19	-1.31	0.5	0.25	NaN	NaN	NaN	-1.35	0.26	0.21	NaN	NaN	NaN
91	0.455	NaN	NaN	NaN	NaN	NaN	NaN	-1.32	0.84	0.56	-1.33	0.65	0.6	-1.31	0.49	0.55	-1.32	0.42	0.55	-1.34	0.27	0.6	-1.35	0.09	0.52	-1.25	0.04	0.55	NaN	NaN	NaN	-1.3	0.85	0.22	-1.3	0.64	0.19	-1.31	0.5	0.25	NaN	NaN	NaN	-1.35	0.26	0.21	NaN	NaN	NaN
92	0.46	NaN	NaN	NaN	NaN	NaN	NaN	-1.32	0.84	0.56	-1.33	0.65	0.6	-1.31	0.49	0.55	-1.32	0.42	0.55	-1.34	0.27	0.6	-1.35	0.09	0.52	-1.25	0.04	0.55	NaN	NaN	NaN	-1.3	0.85	0.22	-1.3	0.64	0.19	-1.31	0.5	0.25	NaN	NaN	NaN	-1.35	0.26	0.21	NaN	NaN	NaN
93	0.465	NaN	NaN	NaN	NaN	NaN	NaN	-1.32	0.84	0.56	-1.33	0.65	0.6	-1.31	0.49	0.55	-1.32	0.42	0.55	-1.34	0.27	0.6	-1.35	0.09	0.52	-1.25	0.04	0.55	NaN	NaN	NaN	-1.3	0.85	0.22	-1.3	0.64	0.19	-1.31	0.5	0.25	NaN	NaN	NaN	-1.35	0.26	0.21	NaN	NaN	NaN
94	0.47	NaN	NaN	NaN	NaN	NaN	NaN	-1.32	0.84	0.56	-1.33	0.65	0.6	-1.31	0.49	0.55	-1.32	0.42	0.55	-1.34	0.27	0.6	-1.35	0.09	0.52	-1.25	0.04	0.55	NaN	NaN	NaN	-1.3	0.85	0.22	-1.3	0.64	0.19	-1.31	0.5	0.25	NaN	NaN	NaN	-1.35	0.26	0.21	NaN	NaN	NaN
95	0.475	NaN	NaN	NaN	NaN	NaN	NaN	-1.32	0.84	0.56	-1.33	0.65	0.6	-1.31	0.49	0.55	-1.32	0.42	0.55	-1.34	0.27	0.6	-1.35	0.09	0.52	-1.25	0.04	0.55	NaN	NaN	NaN	-1.3	0.85	0.22	-1.3	0.64	0.19	-1.31	0.5	0.25	NaN	NaN	NaN	-1.35	0.26	0.21	NaN	NaN	NaN
96	0.48	NaN	NaN	NaN	NaN	NaN	NaN	-1.32	0.84	0.56	-1.33	0.65	0.6	-1.31	0.49	0.55	-1.32	0.42	0.55	-1.34	0.27	0.6	-1.35	0.09	0.52	-1.25	0.04	0.55	NaN	NaN	NaN	-1.3	0.85	0.22	-1.3	0.64	0.19	-1.31	0.5	0.25	NaN	NaN	NaN	-1.35	0.26	0.21	NaN	NaN	NaN
97	0.485	NaN	NaN	NaN	NaN	NaN	NaN	-1.32	0.84	0.56	-1.33	0.65	0.6	-1.31	0.49	0.55	-1.32	0.42	0.55	-1.34	0.27	0.6	-1.35	0.09	0.52	-1.25	0.04	0.55	NaN	NaN	NaN	-1.3	0.85	0.22	-1.3	0.64	0.19	-1.31	0.5	0.25	NaN	NaN	NaN	-1.35	0.26	0.21	NaN	NaN	NaN
98	0.49	NaN	NaN	NaN	NaN	NaN	NaN	-1.32	0.84	0.56	-1.33	0.65	0.6	-1.31	0.49	0.55	-1.32	0.42	0.55	-1.34	0.27	0.6	-1.35	0.09	0.52	-1.25	0.04	0.55	NaN	NaN	NaN	-1.3	0.85	0.22	-1.3	0.64	0.19	-1.31	0.5	0.25	NaN	NaN	NaN	-1.35	0.26	0.21	NaN	NaN	NaN
99	0.495	NaN	NaN	NaN	NaN	NaN	NaN	-1.32	0.84	0.56	-1.33	0.65	0.6	-1.31	0.49	0.55	-1.32	0.42	0.55	-1.34	0.27	0.6	-1.35	0.09	0.52	-1.25	0.04	0.55	NaN	NaN	NaN	-1.3	0.85	0.22	-1.3	0.64	0.19	-1.31	0.5	0.25	NaN	NaN	NaN	-1.35	0.26	0.21	NaN	NaN	NaN
100	0.5	NaN	NaN	NaN	NaN	NaN	NaN	-1.32	0.84	0.56	-1.33	0.65	0.6	-1.31	0.49	0.55	-1.32	0.42	0.55	-1.34	0.27	0.6	-1.35	0.09	0.52	-1.25	0.04	0.55	NaN	NaN	NaN	-1.3	0.85	0.22	-1.3	0.64	0.19	-1.31	0.5	0.25	NaN	NaN	NaN	-1.35	0.26	0.21	NaN	NaN	NaN
101	0.505	NaN	NaN	NaN	NaN	NaN	NaN	-1.32	0.84	0.56	-1.33	0.65	0.6	-1.31	0.49	0.55	-1.32	0.42	0.55	-1.34	0.27	0.6	-1.35	0.09	0.52	-1.25	0.04	0.55	NaN	NaN	NaN	-1.3	0.85	0.22	-1.3	0.64	0.19	-1.31	0.5	0.25	NaN	NaN	NaN	-1.35	0.26	0.21	NaN	NaN	NaN
102	0.51	NaN	NaN	NaN	NaN	NaN	NaN	-1.32	0.84	0.56	-1.33	0.65	0.6	-1.31	0.49	0.55	-1.32	0.42	0.55	-1.34	0.27	0.6	-1.35	0.09	0.52	-1.25	0.04	0.55	NaN	NaN	NaN	-1.3	0.85	0.22	-1.3	0.64	0.19	-1.31	0.5	0.25	NaN	NaN	NaN	-1.35	0.26	0.21	NaN	NaN	NaN
103	0.515	NaN	NaN	NaN	NaN	NaN	NaN	-1.32	0.84	0.56	-1.33	0.65	0.6	-1.31	0.49	0.55	-1.32	0.42	0.55	-1.34	0.27	0.6	-1.35	0.09	0.52	-1.25	0.04	0.55	NaN	NaN	NaN	-1.3	0.85	0.22	-1.3	0.64	0.19	-1.31	0.5	0.25	NaN	NaN	NaN	-1.35	0.26	0.21	NaN	NaN	NaN
104	0.52	NaN	NaN	NaN	NaN	NaN	NaN	-1.32	0.84	0.56	-1.33	0.65	0.6	-1.31	0.49	0.55	-1.32	0.42	0.55	-1.34	0.27	0.6	-1.35	0.09	0.52	-1.25	0.04	0.55	NaN	NaN	NaN	-1.3	0.85	0.22	-1.3	0.64	0.19	-1.31	0.5	0.25	NaN	NaN	NaN	-1.35	0.26	0.21	NaN	NaN	NaN
105	0.525	NaN	NaN	NaN	NaN	NaN	NaN	-1.32	0.84	0.56	-1.33	0.65	0.6	-1.31	0.49	0.55	-1.32	0.42	0.55	-1.34	0.27	0.6	-1.35	0.09	0.52	-1.25	0.04	0.55	NaN	NaN	NaN	-1.3	0.85	0.22	-1.3	0.64	0.19	-1.31	0.5	0.25	NaN	NaN	NaN	-1.35	0.26	0.21	NaN	NaN	NaN
106	0.53	NaN	NaN	NaN	NaN	NaN	NaN	-1.32	0.84	0.56	-1.33	0.65	0.6	-1.31	0.49	0.55	-1.32	0.42	0.55	-1.34	0.27	0.6	-1.35	0.09	0.52	-1.25	0.04	0.55	NaN	NaN	NaN	-1.3	0.85	0.22	-1.3	0.64	0.19	-1.31	0.5	0.25	NaN	NaN	NaN	-1.35	0.26	0.21	NaN	NaN	NaN
107	0.535	NaN	NaN	NaN	NaN	NaN	NaN	-1.32	0.84	0.56	-1.33	0.65	0.6	-1.31	0.49	0.55	-1.32	0.42	0.55	-1.34	0.27	0.6	-1.35	0.09	0.52	-1.25	0.04	0.55	NaN	NaN	NaN	-1.3	0.85	0.22	-1.3	0.64	0.19	-1.31	0.5	0.25	NaN	NaN	NaN	-1.35	0.26	0.21	NaN	NaN	NaN
108	0.54	NaN	NaN	NaN	NaN	NaN	NaN	-1.32	0.84	0.56	-1.33	0.65	0.6	-1.31	0.49	0.55	-1.32	0.42	0.55	-1.34	0.27	0.6	-1.35	0.09	0.52	-1.25	0.04	0.55	NaN	NaN	NaN	-1.3	0.85	0.22	-1.3	0.64	0.19	-1.31	0.5	0.25	NaN	NaN	NaN	-1.35	0.26	0.21	NaN	NaN	NaN
109	0.545	NaN	NaN	NaN	NaN	NaN	NaN	-1.32	0.84	0.56	-1.33	0.65	0.6	-1.31	0.49	0.55	-1.32	0.42	0.55	-1.34	0.27	0.6	-1.35	0.09	0.52	-1.25	0.04	0.55	NaN	NaN	NaN	-1.3	0.85	0.22	-1.3	0.64	0.19	-1.31	0.5	0.25	NaN	NaN	NaN	-1.35	0.26	0.21	NaN	NaN	NaN
110	0.55	NaN	NaN	NaN	NaN	NaN	NaN	-1.32	0.84	0.56	-1.33	0.65	0.6	-1.31	0.49	0.55	-1.32	0.42	0.55	-1.34	0.27	0.6	-1.35	0.09	0.52	-1.25	0.04	0.55	NaN	NaN	NaN	-1.3	0.85	0.22	-1.3	0.64	0.19	-1.31	0.5	0.25	NaN	NaN	NaN	-1.35	0.26	0.21	NaN	NaN	NaN
111	0.555	NaN	NaN	NaN	NaN	NaN	NaN	-1.32	0.84	0.56	-1.33	0.65	0.6	-1.31	0.49	0.55	-1.32	0.42	0.55	-1.34	0.27	0.6	-1.35	0.09	0.52	-1.25	0.04	0.55	NaN	NaN	NaN	-1.3	0.85	0.22	-1.3	0.64	0.19	-1.31	0.5	0.25	NaN	NaN	NaN	-1.35	0.26	0.21	NaN	NaN	NaN
112	0.56	NaN	NaN	NaN	NaN	NaN	NaN	-1.32	0.84	0.56	-1.33	0.65	0.6	-1.31	0.49	0.55	-1.32	0.42	0.55	-1.34	0.27	0.6	-1.35	0.09	0.52	-1.25	0.04	0.55	NaN	NaN	NaN	-1.3	0.85	0.22	-1.3	0.64	0.19	-1.31	0.5	0.25	NaN	NaN	NaN	-1.35	0.26	0.21	NaN	NaN	NaN
113	0.565	NaN	NaN	NaN	NaN	NaN	NaN	-1.32	0.84	0.56	-1.33	0.65	0.6	-1.31	0.49	0.55	-1.32	0.42	0.55	-1.34	0.27	0.6	-1.35	0.09	0.52	-1.25	0.04	0.55	NaN	NaN	NaN	-1.3	0.85	0.22	-1.3	0.64	0.19	-1.31	0.5	0.25	NaN	NaN	NaN	-1.35	0.26	0.21	NaN	NaN	NaN
114	0.57	NaN	NaN	NaN	NaN	NaN	NaN	-1.32	0.84	0.56	-1.33	0.65	0.6	-1.31	0.49	0.55	-1.32	0.42	0.55	-1.34	0.27	0.6	-1.35	0.09	0.52	-1.25	0.04	0.55	NaN	NaN	NaN	-1.3	0.85	0.22	-1.3	0.64	0.19	-1.31	0.5	0.25	NaN	NaN	NaN	-1.35	0.26	0.21	NaN	NaN	NaN
115	0.575	NaN	NaN	NaN	NaN	NaN	NaN	-1.32	0.84	0.56	-1.33	0.65	0.6	-1.31	0.49	0.55	-1.32	0.42	0.55	-1.34	0.27	0.6	-1.35	0.09	0.52	-1.25	0.04	0.55	NaN	NaN	NaN	-1.3	0.85	0.22	-1.3	0.64	0.19	-1.31	0.5	0.25	NaN	NaN	NaN	-1.35	0.26	0.21	NaN	NaN	NaN
116	0.58	NaN	NaN	NaN	NaN	NaN	NaN	-1.32	0.84	0.56	-1.33	0.65	0.6	-1.31	0.49	0.55	-1.32	0.42	0.55	-1.34	0.27	0.6	-1.35	0.09	0.52	-1.25	0.04	0.55	NaN	NaN	NaN	-1.3	0.85	0.22	-1.3	0.64	0.19	-1.31	0.5	0.25	NaN	NaN	NaN	-1.35	0.26	0.21	NaN	NaN	NaN
117	0.585	NaN	NaN	NaN	NaN	NaN	NaN	-1.32	0.84	0.56	-1.33	0.65	0.6	-1.31	0.49	0.55	-1.32	0.42	0.55	-1.34	0.27	0.6	-1.35	0.09	0.52	-1.25	0.04	0.55	NaN	NaN	NaN	-1.3	0.85	0.22	-1.3	0.64	0.19	-1.31	0.5	0.25	NaN	NaN	NaN	-1.35	0.26	0.21	NaN	NaN	NaN
118	0.59	NaN	NaN	NaN	NaN	NaN	NaN	-1.32	0.84	0.56	-1.33	0.65	0.6	-1.31	0.49	0.55	-1.32	0.42	0.55	-1.34	0.27	0.6	-1.35	0.09	0.52	-1.25	0.04	0.55	NaN	NaN	NaN	-1.3	0.85	0.22	-1.3	0.64	0.19	-1.31	0.5	0.25	NaN	NaN	NaN	-1.35	0.26	0.21	NaN	NaN	NaN
119	0.595	NaN	NaN	NaN	NaN	NaN	NaN	-1.32	0.84	0.56	-1.33	0.65	0.6	-1.31	0.49	0.55	-1.32	0.42	0.55	-1.34	0.27	0.6	-1.35	0.09	0.52	-1.25	0.04	0.55	NaN	NaN	NaN	-1.3	0.85	0.22	-1.3	0.64	0.19	-1.31	0.5	0.25	NaN	NaN	NaN	-1.34	0.26	0.21	NaN	NaN	NaN
120	0.6	NaN	NaN	NaN	NaN	NaN	NaN	-1.32	0.84	0.56	-1.33	0.65	0.6	-1.31	0.49	0.55	-1.32	0.42	0.55	-1.34	0.27	0.6	-1.35	0.09	0.52	-1.25	0.04	0.55	NaN	NaN	NaN	-1.3	0.85	0.22	-1.3	0.64	0.19	-1.31	0.5	0.25	NaN	NaN	NaN	-1.34	0.26	0.21	NaN	NaN	NaN
121	0.605	NaN	NaN	NaN	NaN	NaN	NaN	-1.32	0.84	0.56	-1.33	0.65	0.6	-1.31	0.49	0.55	-1.32	0.42	0.55	-1.34	0.27	0.6	-1.35	0.09	0.52	-1.25	0.04	0.55	NaN	NaN	NaN	-1.3	0.85	0.22	-1.3	0.64	0.19	-1.31	0.5	0.25	NaN	NaN	NaN	-1.34	0.26	0.21	NaN	NaN	NaN
122	0.61	NaN	NaN	NaN	NaN	NaN	NaN	-1.32	0.84	0.56	-1.33	0.65	0.6	-1.31	0.49	0.55	-1.32	0.42	0.55	-1.34	0.27	0.6	-1.35	0.09	0.52	-1.25	0.04	0.55	NaN	NaN	NaN	-1.3	0.85	0.22	-1.3	0.64	0.19	-1.31	0.5	0.25	NaN	NaN	NaN	-1.34	0.26	0.21	NaN	NaN	NaN
123	0.615	NaN	NaN	NaN	NaN	NaN	NaN	-1.32	0.84	0.56	-1.33	0.65	0.6	-1.31	0.49	0.55	-1.32	0.42	0.55	-1.34	0.27	0.6	-1.35	0.09	0.52	-1.25	0.04	0.55	NaN	NaN	NaN	-1.3	0.85	0.22	-1.3	0.64	0.19	-1.31	0.5	0.25	NaN	NaN	NaN	-1.34	0.26	0.21	NaN	NaN	NaN
124	0.62	NaN	NaN	NaN	NaN	NaN	NaN	-1.32	0.84	0.56	-1.33	0.65	0.6	-1.31	0.49	0.55	-1.32	0.42	0.55	-1.34	0.27	0.6	-1.35	0.09	0.52	-1.25	0.04	0.55	NaN	NaN	NaN	-1.3	0.85	0.22	-1.3	0.64	0.19	-1.31	0.5	0.25	NaN	NaN	NaN	-1.34	0.26	0.21	NaN	NaN	NaN
125	0.625	NaN	NaN	NaN	NaN	NaN	NaN	-1.32	0.84	0.56	-1.33	0.65	0.6	-1.31	0.49	0.55	-1.32	0.42	0.55	-1.34	0.27	0.6	-1.35	0.09	0.52	-1.25	0.04	0.55	NaN	NaN	NaN	-1.3	0.85	0.22	-1.3	0.64	0.19	-1.31	0.5	0.25	NaN	NaN	NaN	-1.34	0.26	0.21	NaN	NaN	NaN
126	0.63	NaN	NaN	NaN	NaN	NaN	NaN	-1.32	0.84	0.56	-1.33	0.65	0.6	-1.31	0.49	0.55	-1.32	0.42	0.55	-1.34	0.27	0.6	-1.35	0.09	0.52	-1.25	0.04	0.55	NaN	NaN	NaN	-1.3	0.85	0.22	-1.3	0.64	0.19	-1.31	0.5	0.25	NaN	NaN	NaN	-1.34	0.26	0.21	NaN	NaN	NaN
127	0.635	NaN	NaN	NaN	NaN	NaN	NaN	-1.32	0.84	0.56	-1.33	0.65	0.6	-1.31	0.49	0.55	-1.32	0.42	0.55	-1.33	0.27	0.6	-1.35	0.09	0.52	-1.25	0.04	0.55	NaN	NaN	NaN	-1.3	0.85	0.22	-1.3	0.64	0.19	-1.31	0.5	0.25	NaN	NaN	NaN	-1.34	0.26	0.21	NaN	NaN	NaN
128	0.64	NaN	NaN	NaN	NaN	NaN	NaN	-1.32	0.84	0.56	-1.33	0.65	0.6	-1.31	0.49	0.55	-1.32	0.42	0.55	-1.33	0.27	0.6	-1.35	0.09	0.52	-1.25	0.04	0.55	NaN	NaN	NaN	-1.3	0.85	0.22	-1.3	0.64	0.19	-1.31	0.5	0.25	NaN	NaN	NaN	-1.34	0.26	0.21	NaN	NaN	NaN
129	0.645	NaN	NaN	NaN	NaN	NaN	NaN	-1.32	0.84	0.56	-1.33	0.65	0.6	-1.31	0.49	0.55	-1.32	0.42	0.55	-1.33	0.27	0.6	-1.35	0.09	0.52	-1.25	0.04	0.55	NaN	NaN	NaN	-1.3	0.85	0.22	-1.3	0.64	0.19	-1.31	0.5	0.25	NaN	NaN	NaN	-1.34	0.26	0.21	NaN	NaN	NaN
130	0.65	NaN	NaN	NaN	NaN	NaN	NaN	-1.32	0.84	0.56	-1.33	0.65	0.6	-1.31	0.49	0.55	-1.32	0.42	0.55	-1.33	0.27	0.6	-1.35	0.09	0.52	-1.25	0.04	0.55	NaN	NaN	NaN	-1.3	0.85	0.22	-1.3	0.64	0.19	-1.31	0.5	0.25	NaN	NaN	NaN	-1.34	0.26	0.21	NaN	NaN	NaN
131	0.655	NaN	NaN	NaN	NaN	NaN	NaN	-1.32	0.84	0.56	-1.33	0.65	0.6	-1.31	0.49	0.55	-1.32	0.42	0.55	-1.33	0.27	0.6	-1.35	0.09	0.52	-1.25	0.04	0.55	NaN	NaN	NaN	-1.3	0.85	0.22	-1.3	0.64	0.19	-1.31	0.5	0.25	NaN	NaN	NaN	-1.35	0.25	0.21	NaN	NaN	NaN
132	0.66	NaN	NaN	NaN	NaN	NaN	NaN	-1.32	0.84	0.56	-1.33	0.65	0.6	-1.31	0.49	0.55	-1.32	0.42	0.55	-1.33	0.27	0.6	-1.35	0.09	0.52	-1.25	0.04	0.55	NaN	NaN	NaN	-1.3	0.85	0.22	-1.3	0.64	0.19	-1.31	0.5	0.25	NaN	NaN	NaN	-1.35	0.25	0.21	NaN	NaN	NaN
133	0.665	NaN	NaN	NaN	NaN	NaN	NaN	-1.32	0.84	0.56	-1.33	0.65	0.6	-1.31	0.49	0.55	-1.32	0.42	0.55	-1.33	0.27	0.6	-1.35	0.09	0.52	-1.25	0.04	0.55	NaN	NaN	NaN	-1.3	0.85	0.22	-1.3	0.64	0.19	-1.31	0.5	0.25	NaN	NaN	NaN	-1.35	0.25	0.21	NaN	NaN	NaN
134	0.67	NaN	NaN	NaN	NaN	NaN	NaN	-1.32	0.84	0.56	-1.33	0.65	0.6	-1.31	0.49	0.55	-1.32	0.42	0.55	-1.33	0.27	0.6	-1.35	0.09	0.52	-1.25	0.04	0.55	NaN	NaN	NaN	-1.3	0.85	0.22	-1.3	0.64	0.19	-1.31	0.5	0.25	NaN	NaN	NaN	-1.35	0.25	0.21	NaN	NaN	NaN
135	0.675	NaN	NaN	NaN	NaN	NaN	NaN	-1.32	0.84	0.56	-1.33	0.65	0.6	-1.31	0.49	0.55	-1.32	0.42	0.55	-1.33	0.27	0.6	-1.35	0.09	0.52	-1.25	0.04	0.55	NaN	NaN	NaN	-1.3	0.85	0.22	-1.3	0.64	0.19	-1.31	0.5	0.25	NaN	NaN	NaN	-1.35	0.25	0.21	NaN	NaN	NaN
136	0.68	NaN	NaN	NaN	NaN	NaN	NaN	-1.32	0.84	0.56	-1.33	0.65	0.6	-1.31	0.49	0.55	-1.32	0.42	0.55	-1.33	0.27	0.6	-1.35	0.09	0.52	-1.25	0.04	0.55	NaN	NaN	NaN	-1.3	0.85	0.22	-1.3	0.64	0.19	-1.31	0.5	0.25	NaN	NaN	NaN	-1.34	0.25	0.21	NaN	NaN	NaN
137	0.685	NaN	NaN	NaN	NaN	NaN	NaN	-1.32	0.84	0.56	-1.33	0.65	0.6	-1.31	0.49	0.55	-1.32	0.42	0.55	-1.33	0.27	0.6	-1.35	0.09	0.52	-1.25	0.04	0.55	NaN	NaN	NaN	-1.3	0.85	0.22	-1.3	0.64	0.19	-1.31	0.5	0.25	NaN	NaN	NaN	-1.34	0.26	0.21	NaN	NaN	NaN
138	0.69	NaN	NaN	NaN	NaN	NaN	NaN	-1.32	0.84	0.56	-1.33	0.65	0.6	-1.31	0.49	0.55	-1.32	0.42	0.55	-1.33	0.27	0.6	-1.35	0.09	0.52	-1.25	0.04	0.55	NaN	NaN	NaN	-1.3	0.85	0.22	-1.3	0.64	0.19	-1.31	0.5	0.25	NaN	NaN	NaN	-1.34	0.26	0.21	NaN	NaN	NaN
139	0.695	NaN	NaN	NaN	NaN	NaN	NaN	-1.32	0.84	0.56	-1.33	0.65	0.6	-1.31	0.49	0.55	-1.32	0.42	0.55	-1.33	0.27	0.6	-1.35	0.09	0.52	-1.25	0.04	0.55	NaN	NaN	NaN	-1.3	0.85	0.22	-1.3	0.64	0.19	-1.31	0.5	0.25	NaN	NaN	NaN	-1.34	0.26	0.21	NaN	NaN	NaN
140	0.7	NaN	NaN	NaN	NaN	NaN	NaN	-1.32	0.84	0.56	-1.33	0.65	0.6	-1.31	0.49	0.55	-1.32	0.42	0.55	-1.33	0.27	0.6	-1.35	0.09	0.52	-1.25	0.04	0.55	NaN	NaN	NaN	-1.3	0.85	0.22	-1.3	0.64	0.19	-1.3	0.5	0.25	-1.33	0.4	0.25	-1.34	0.26	0.21	NaN	NaN	NaN
141	0.705	NaN	NaN	NaN	NaN	NaN	NaN	-1.32	0.84	0.56	-1.33	0.65	0.6	-1.31	0.49	0.55	-1.32	0.42	0.55	-1.33	0.27	0.6	-1.35	0.09	0.52	-1.25	0.04	0.55	NaN	NaN	NaN	-1.3	0.85	0.22	-1.3	0.64	0.19	-1.3	0.5	0.25	-1.33	0.41	0.25	-1.34	0.26	0.21	NaN	NaN	NaN
142	0.71	NaN	NaN	NaN	NaN	NaN	NaN	-1.32	0.84	0.56	-1.33	0.64	0.6	-1.31	0.49	0.55	-1.32	0.42	0.55	-1.33	0.27	0.6	-1.35	0.09	0.52	-1.25	0.04	0.55	NaN	NaN	NaN	-1.3	0.85	0.22	-1.3	0.64	0.19	-1.3	0.5	0.25	-1.33	0.41	0.25	-1.34	0.26	0.21	NaN	NaN	NaN
143	0.715	NaN	NaN	NaN	NaN	NaN	NaN	-1.32	0.84	0.56	-1.33	0.64	0.6	-1.31	0.49	0.55	-1.32	0.42	0.55	-1.33	0.27	0.6	-1.35	0.09	0.52	-1.25	0.04	0.55	NaN	NaN	NaN	-1.3	0.85	0.22	-1.3	0.64	0.19	-1.3	0.5	0.25	-1.33	0.4	0.25	-1.34	0.26	0.21	NaN	NaN	NaN
144	0.72	NaN	NaN	NaN	NaN	NaN	NaN	-1.32	0.84	0.56	-1.33	0.64	0.6	-1.31	0.49	0.55	-1.32	0.42	0.55	-1.33	0.27	0.6	-1.35	0.09	0.52	-1.25	0.04	0.55	NaN	NaN	NaN	-1.3	0.85	0.22	-1.3	0.64	0.19	-1.3	0.5	0.25	-1.33	0.4	0.25	-1.34	0.25	0.21	NaN	NaN	NaN
145	0.725	NaN	NaN	NaN	NaN	NaN	NaN	-1.32	0.84	0.56	-1.33	0.64	0.6	-1.31	0.49	0.55	-1.32	0.42	0.55	-1.33	0.27	0.6	-1.35	0.09	0.52	-1.25	0.04	0.55	NaN	NaN	NaN	-1.3	0.85	0.22	-1.3	0.64	0.19	-1.3	0.5	0.25	-1.32	0.4	0.25	-1.33	0.26	0.21	NaN	NaN	NaN
146	0.73	NaN	NaN	NaN	NaN	NaN	NaN	-1.32	0.84	0.56	-1.33	0.64	0.6	-1.31	0.49	0.54	-1.32	0.42	0.55	-1.33	0.27	0.6	-1.35	0.09	0.52	-1.25	0.04	0.55	NaN	NaN	NaN	-1.3	0.85	0.22	-1.29	0.64	0.19	-1.3	0.5	0.25	-1.32	0.41	0.25	-1.33	0.26	0.21	NaN	NaN	NaN
147	0.735	NaN	NaN	NaN	NaN	NaN	NaN	-1.32	0.84	0.56	-1.33	0.64	0.6	-1.31	0.49	0.54	-1.32	0.42	0.55	-1.33	0.27	0.6	-1.35	0.09	0.52	-1.25	0.04	0.55	NaN	NaN	NaN	-1.3	0.85	0.22	-1.29	0.64	0.19	-1.29	0.5	0.25	-1.32	0.41	0.25	-1.33	0.26	0.21	NaN	NaN	NaN
148	0.74	NaN	NaN	NaN	NaN	NaN	NaN	-1.3	0.82	0.57	-1.33	0.64	0.6	-1.31	0.49	0.54	-1.32	0.42	0.55	-1.33	0.27	0.6	-1.35	0.09	0.52	-1.25	0.04	0.55	NaN	NaN	NaN	-1.3	0.85	0.22	-1.29	0.64	0.19	-1.29	0.5	0.25	-1.32	0.41	0.25	-1.33	0.26	0.21	NaN	NaN	NaN
149	0.745	NaN	NaN	NaN	NaN	NaN	NaN	-1.25	0.78	0.58	-1.33	0.64	0.6	-1.31	0.49	0.54	-1.32	0.42	0.55	-1.33	0.27	0.6	-1.35	0.09	0.52	-1.25	0.04	0.55	NaN	NaN	NaN	-1.3	0.85	0.22	-1.29	0.64	0.19	-1.29	0.5	0.25	-1.32	0.41	0.25	-1.33	0.26	0.22	NaN	NaN	NaN
150	0.75	NaN	NaN	NaN	NaN	NaN	NaN	-1.23	0.76	0.58	-1.33	0.64	0.6	-1.31	0.49	0.54	-1.32	0.42	0.55	-1.33	0.27	0.6	-1.35	0.09	0.52	-1.25	0.04	0.55	NaN	NaN	NaN	-1.3	0.85	0.22	-1.29	0.64	0.19	-1.29	0.5	0.25	-1.32	0.41	0.25	-1.33	0.25	0.22	NaN	NaN	NaN
151	0.755	NaN	NaN	NaN	NaN	NaN	NaN	-1.23	0.76	0.58	-1.33	0.64	0.6	-1.3	0.49	0.54	-1.32	0.42	0.55	-1.33	0.27	0.6	-1.35	0.09	0.52	-1.25	0.04	0.55	NaN	NaN	NaN	-1.3	0.85	0.22	-1.29	0.64	0.19	-1.29	0.5	0.25	-1.31	0.41	0.25	-1.33	0.25	0.22	NaN	NaN	NaN
152	0.76	NaN	NaN	NaN	NaN	NaN	NaN	-1.24	0.77	0.57	-1.33	0.64	0.6	-1.3	0.49	0.54	-1.32	0.42	0.55	-1.33	0.27	0.6	-1.35	0.09	0.52	-1.25	0.04	0.55	NaN	NaN	NaN	-1.3	0.85	0.22	-1.29	0.64	0.19	-1.28	0.49	0.25	-1.31	0.4	0.25	-1.32	0.25	0.22	NaN	NaN	NaN
153	0.765	NaN	NaN	NaN	NaN	NaN	NaN	-1.27	0.8	0.55	-1.33	0.64	0.6	-1.3	0.49	0.54	-1.32	0.42	0.55	-1.33	0.27	0.6	-1.35	0.09	0.52	-1.25	0.04	0.55	NaN	NaN	NaN	-1.3	0.85	0.22	-1.29	0.63	0.19	-1.28	0.49	0.25	-1.31	0.4	0.25	-1.32	0.26	0.22	NaN	NaN	NaN
154	0.77	NaN	NaN	NaN	NaN	NaN	NaN	-1.28	0.81	0.54	-1.33	0.64	0.6	-1.3	0.49	0.54	-1.32	0.42	0.55	-1.33	0.27	0.6	-1.35	0.09	0.52	-1.25	0.04	0.55	NaN	NaN	NaN	-1.3	0.85	0.22	-1.29	0.63	0.19	-1.28	0.49	0.25	-1.31	0.4	0.25	-1.32	0.26	0.22	NaN	NaN	NaN
155	0.775	NaN	NaN	NaN	NaN	NaN	NaN	-1.28	0.81	0.54	-1.33	0.64	0.6	-1.3	0.49	0.54	-1.32	0.42	0.55	-1.33	0.27	0.6	-1.35	0.09	0.52	-1.25	0.04	0.55	NaN	NaN	NaN	-1.3	0.85	0.22	-1.29	0.63	0.19	-1.28	0.49	0.25	-1.31	0.4	0.25	-1.32	0.25	0.22	NaN	NaN	NaN
156	0.78	NaN	NaN	NaN	NaN	NaN	NaN	-1.28	0.81	0.54	-1.33	0.64	0.6	-1.3	0.49	0.54	-1.32	0.42	0.55	-1.33	0.27	0.6	-1.35	0.09	0.52	-1.25	0.04	0.55	NaN	NaN	NaN	-1.3	0.85	0.22	-1.29	0.63	0.19	-1.28	0.49	0.25	-1.3	0.4	0.25	-1.32	0.25	0.22	NaN	NaN	NaN
157	0.785	NaN	NaN	NaN	NaN	NaN	NaN	-1.28	0.81	0.54	-1.33	0.64	0.6	-1.3	0.49	0.54	-1.32	0.42	0.55	-1.33	0.27	0.6	-1.35	0.09	0.52	-1.25	0.04	0.55	NaN	NaN	NaN	-1.3	0.85	0.22	-1.29	0.63	0.19	-1.28	0.49	0.25	-1.3	0.4	0.25	-1.32	0.25	0.22	NaN	NaN	NaN
158	0.79	NaN	NaN	NaN	NaN	NaN	NaN	-1.28	0.81	0.54	-1.33	0.64	0.6	-1.3	0.49	0.54	-1.32	0.42	0.55	-1.33	0.27	0.6	-1.35	0.09	0.52	-1.25	0.04	0.55	NaN	NaN	NaN	-1.3	0.85	0.22	-1.29	0.63	0.19	-1.28	0.49	0.25	-1.3	0.4	0.26	-1.32	0.25	0.22	NaN	NaN	NaN
159	0.795	NaN	NaN	NaN	NaN	NaN	NaN	-1.28	0.81	0.54	-1.33	0.64	0.6	-1.3	0.49	0.54	-1.32	0.42	0.55	-1.33	0.27	0.6	-1.35	0.09	0.52	-1.25	0.04	0.55	NaN	NaN	NaN	-1.3	0.85	0.22	-1.28	0.63	0.19	-1.27	0.49	0.25	-1.3	0.4	0.26	-1.32	0.25	0.22	NaN	NaN	NaN
160	0.8	NaN	NaN	NaN	NaN	NaN	NaN	-1.28	0.81	0.54	-1.33	0.64	0.6	-1.3	0.49	0.54	-1.32	0.42	0.55	-1.33	0.27	0.6	-1.35	0.09	0.52	-1.25	0.04	0.55	NaN	NaN	NaN	-1.3	0.85	0.22	-1.28	0.63	0.19	-1.27	0.49	0.25	-1.3	0.4	0.25	-1.32	0.25	0.22	NaN	NaN	NaN
161	0.805	NaN	NaN	NaN	NaN	NaN	NaN	-1.28	0.81	0.54	-1.33	0.64	0.6	-1.3	0.49	0.54	-1.32	0.42	0.55	-1.33	0.27	0.6	-1.35	0.09	0.52	-1.25	0.04	0.55	NaN	NaN	NaN	-1.3	0.85	0.22	-1.28	0.63	0.19	-1.27	0.49	0.25	-1.3	0.4	0.25	-1.32	0.25	0.22	NaN	NaN	NaN
162	0.81	NaN	NaN	NaN	NaN	NaN	NaN	-1.28	0.81	0.54	-1.33	0.64	0.6	-1.3	0.49	0.54	-1.32	0.42	0.55	-1.33	0.27	0.6	-1.35	0.09	0.52	-1.25	0.04	0.55	NaN	NaN	NaN	-1.3	0.85	0.22	-1.28	0.63	0.19	-1.27	0.49	0.25	-1.3	0.4	0.25	-1.31	0.25	0.22	NaN	NaN	NaN
163	0.815	NaN	NaN	NaN	NaN	NaN	NaN	-1.28	0.81	0.54	-1.32	0.64	0.6	-1.3	0.49	0.54	-1.32	0.42	0.55	-1.33	0.27	0.6	-1.35	0.09	0.52	-1.25	0.04	0.55	NaN	NaN	NaN	-1.3	0.85	0.22	-1.28	0.63	0.19	-1.27	0.49	0.25	-1.3	0.4	0.26	-1.32	0.25	0.22	NaN	NaN	NaN
164	0.82	NaN	NaN	NaN	NaN	NaN	NaN	-1.29	0.82	0.55	-1.32	0.64	0.6	-1.3	0.49	0.54	-1.32	0.42	0.55	-1.33	0.27	0.6	-1.35	0.09	0.52	-1.25	0.04	0.55	NaN	NaN	NaN	-1.3	0.84	0.22	-1.28	0.63	0.19	-1.27	0.49	0.25	-1.3	0.4	0.26	-1.32	0.25	0.22	NaN	NaN	NaN
165	0.825	-1.4	0.93	0.38	NaN	NaN	NaN	-1.3	0.83	0.55	-1.32	0.64	0.6	-1.3	0.49	0.54	-1.32	0.42	0.55	-1.33	0.27	0.6	-1.35	0.09	0.52	-1.25	0.04	0.55	NaN	NaN	NaN	-1.3	0.84	0.21	-1.28	0.63	0.19	-1.27	0.49	0.25	-1.3	0.4	0.26	-1.32	0.25	0.22	NaN	NaN	NaN
166	0.83	-1.4	0.93	0.38	NaN	NaN	NaN	-1.28	0.82	0.54	-1.32	0.64	0.6	-1.3	0.49	0.54	-1.32	0.42	0.55	-1.33	0.27	0.6	-1.35	0.09	0.52	-1.25	0.04	0.55	NaN	NaN	NaN	-1.3	0.84	0.21	-1.28	0.63	0.19	-1.27	0.49	0.25	-1.29	0.4	0.25	-1.32	0.25	0.22	NaN	NaN	NaN
167	0.835	-1.4	0.93	0.38	NaN	NaN	NaN	-1.28	0.81	0.53	-1.32	0.64	0.6	-1.3	0.49	0.54	-1.32	0.42	0.55	-1.33	0.27	0.6	-1.35	0.09	0.52	-1.25	0.04	0.55	NaN	NaN	NaN	-1.3	0.84	0.21	-1.28	0.63	0.19	-1.27	0.49	0.25	-1.29	0.4	0.25	-1.32	0.25	0.22	NaN	NaN	NaN
168	0.84	-1.4	0.93	0.38	NaN	NaN	NaN	-1.28	0.81	0.52	-1.32	0.65	0.6	-1.3	0.49	0.54	-1.32	0.42	0.55	-1.33	0.27	0.6	-1.35	0.09	0.52	-1.25	0.04	0.55	NaN	NaN	NaN	-1.3	0.84	0.21	-1.28	0.63	0.19	-1.27	0.49	0.25	-1.29	0.4	0.25	-1.31	0.25	0.22	NaN	NaN	NaN
169	0.845	-1.4	0.93	0.37	NaN	NaN	NaN	-1.28	0.81	0.52	-1.32	0.65	0.6	-1.3	0.49	0.54	-1.32	0.42	0.55	-1.33	0.27	0.6	-1.35	0.09	0.52	-1.25	0.04	0.55	NaN	NaN	NaN	-1.3	0.84	0.21	-1.28	0.63	0.19	-1.27	0.49	0.25	-1.29	0.4	0.25	-1.31	0.25	0.22	NaN	NaN	NaN
170	0.85	-1.4	0.93	0.37	NaN	NaN	NaN	-1.28	0.82	0.53	-1.32	0.65	0.6	-1.3	0.49	0.54	-1.32	0.42	0.55	-1.33	0.27	0.6	-1.35	0.09	0.52	-1.25	0.04	0.55	NaN	NaN	NaN	-1.3	0.84	0.21	-1.28	0.63	0.19	-1.27	0.49	0.25	-1.29	0.4	0.25	-1.31	0.25	0.22	NaN	NaN	NaN
171	0.855	-1.4	0.93	0.37	NaN	NaN	NaN	-1.3	0.84	0.55	-1.32	0.65	0.6	-1.3	0.49	0.54	-1.32	0.42	0.55	-1.33	0.27	0.6	-1.35	0.09	0.52	-1.25	0.04	0.55	NaN	NaN	NaN	-1.3	0.84	0.21	-1.28	0.63	0.19	-1.27	0.49	0.26	-1.29	0.4	0.25	-1.31	0.25	0.22	NaN	NaN	NaN
172	0.86	-1.4	0.93	0.37	NaN	NaN	NaN	-1.31	0.84	0.56	-1.32	0.65	0.6	-1.3	0.49	0.54	-1.32	0.42	0.55	-1.33	0.27	0.6	-1.35	0.09	0.52	-1.25	0.04	0.55	NaN	NaN	NaN	-1.3	0.84	0.21	-1.28	0.63	0.19	-1.27	0.49	0.26	-1.29	0.4	0.25	-1.31	0.25	0.22	NaN	NaN	NaN
173	0.865	-1.4	0.93	0.37	NaN	NaN	NaN	-1.31	0.84	0.56	-1.32	0.65	0.6	-1.3	0.49	0.54	-1.32	0.42	0.55	-1.33	0.27	0.6	-1.35	0.09	0.52	-1.25	0.04	0.55	NaN	NaN	NaN	-1.3	0.84	0.21	-1.28	0.63	0.19	-1.27	0.49	0.26	-1.29	0.4	0.25	-1.31	0.25	0.22	NaN	NaN	NaN
174	0.87	NaN	NaN	NaN	NaN	NaN	NaN	-1.31	0.84	0.56	-1.32	0.65	0.6	-1.3	0.49	0.54	-1.32	0.42	0.55	-1.33	0.27	0.6	-1.35	0.09	0.52	-1.25	0.04	0.55	NaN	NaN	NaN	-1.3	0.84	0.21	-1.28	0.63	0.19	-1.27	0.49	0.26	-1.29	0.4	0.26	-1.31	0.25	0.22	NaN	NaN	NaN
175	0.875	NaN	NaN	NaN	NaN	NaN	NaN	-1.31	0.84	0.56	-1.32	0.65	0.6	-1.3	0.49	0.54	-1.32	0.42	0.55	-1.33	0.27	0.6	-1.35	0.09	0.52	-1.25	0.04	0.55	NaN	NaN	NaN	-1.3	0.84	0.21	-1.28	0.63	0.19	-1.26	0.49	0.26	-1.29	0.4	0.26	-1.31	0.25	0.22	NaN	NaN	NaN
176	0.88	-1.4	0.93	0.37	NaN	NaN	NaN	-1.31	0.84	0.56	-1.32	0.65	0.6	-1.3	0.49	0.54	-1.32	0.42	0.55	-1.33	0.27	0.6	-1.35	0.09	0.52	-1.25	0.04	0.55	NaN	NaN	NaN	-1.3	0.84	0.21	-1.28	0.63	0.19	-1.26	0.49	0.25	-1.29	0.4	0.25	-1.31	0.25	0.22	NaN	NaN	NaN
177	0.885	-1.4	0.93	0.37	NaN	NaN	NaN	-1.31	0.84	0.56	-1.32	0.65	0.6	-1.3	0.49	0.54	-1.32	0.42	0.55	-1.33	0.27	0.6	-1.35	0.09	0.52	-1.25	0.04	0.55	NaN	NaN	NaN	-1.3	0.84	0.21	-1.28	0.63	0.19	-1.26	0.49	0.25	-1.29	0.4	0.25	-1.31	0.25	0.22	NaN	NaN	NaN
178	0.89	-1.4	0.93	0.37	NaN	NaN	NaN	-1.31	0.84	0.56	-1.32	0.65	0.6	-1.3	0.49	0.54	-1.32	0.42	0.55	-1.33	0.27	0.6	-1.35	0.09	0.52	-1.24	0.04	0.55	NaN	NaN	NaN	-1.3	0.84	0.21	-1.28	0.63	0.19	-1.26	0.49	0.25	-1.29	0.4	0.25	-1.31	0.25	0.22	NaN	NaN	NaN
179	0.895	-1.4	0.93	0.37	NaN	NaN	NaN	-1.31	0.84	0.56	-1.32	0.65	0.6	-1.3	0.49	0.54	-1.32	0.42	0.55	-1.33	0.27	0.6	-1.35	0.09	0.52	-1.25	0.04	0.55	NaN	NaN	NaN	-1.3	0.84	0.21	-1.28	0.63	0.19	-1.26	0.49	0.25	-1.29	0.4	0.25	-1.31	0.25	0.22	NaN	NaN	NaN
180	0.9	-1.4	0.93	0.37	NaN	NaN	NaN	-1.31	0.84	0.56	-1.32	0.65	0.6	-1.3	0.49	0.54	-1.32	0.42	0.55	-1.33	0.27	0.6	-1.35	0.09	0.52	-1.25	0.04	0.55	NaN	NaN	NaN	-1.3	0.84	0.21	-1.28	0.63	0.19	-1.26	0.49	0.25	-1.29	0.4	0.25	-1.31	0.25	0.22	NaN	NaN	NaN
181	0.905	-1.4	0.93	0.37	NaN	NaN	NaN	-1.3	0.84	0.56	-1.32	0.65	0.6	-1.3	0.49	0.54	-1.32	0.42	0.55	-1.33	0.27	0.6	-1.35	0.09	0.52	-1.25	0.04	0.55	NaN	NaN	NaN	-1.3	0.84	0.21	-1.28	0.63	0.19	-1.26	0.49	0.25	-1.29	0.4	0.25	-1.31	0.25	0.22	NaN	NaN	NaN
182	0.91	-1.4	0.93	0.37	NaN	NaN	NaN	-1.3	0.84	0.55	-1.32	0.65	0.6	-1.3	0.49	0.54	-1.32	0.42	0.55	-1.33	0.27	0.6	-1.35	0.09	0.52	-1.24	0.04	0.55	NaN	NaN	NaN	-1.3	0.84	0.21	-1.28	0.63	0.19	-1.26	0.49	0.25	-1.29	0.4	0.25	-1.31	0.25	0.22	NaN	NaN	NaN
183	0.915	-1.4	0.93	0.37	NaN	NaN	NaN	-1.3	0.84	0.55	-1.32	0.65	0.6	-1.3	0.49	0.54	-1.32	0.42	0.55	-1.33	0.27	0.6	-1.35	0.09	0.52	-1.25	0.04	0.55	NaN	NaN	NaN	-1.3	0.84	0.21	-1.28	0.63	0.19	-1.26	0.49	0.25	-1.28	0.4	0.25	-1.31	0.25	0.22	NaN	NaN	NaN
184	0.92	-1.4	0.93	0.37	NaN	NaN	NaN	-1.3	0.84	0.55	-1.31	0.65	0.6	-1.3	0.49	0.54	-1.32	0.42	0.55	-1.33	0.27	0.6	-1.35	0.09	0.52	-1.25	0.04	0.55	NaN	NaN	NaN	-1.3	0.84	0.21	-1.28	0.63	0.19	-1.26	0.49	0.25	-1.28	0.4	0.25	-1.31	0.25	0.22	NaN	NaN	NaN
185	0.925	NaN	NaN	NaN	NaN	NaN	NaN	-1.3	0.84	0.55	-1.31	0.65	0.59	-1.3	0.49	0.54	-1.32	0.42	0.55	-1.33	0.27	0.6	-1.35	0.09	0.52	-1.25	0.04	0.55	NaN	NaN	NaN	-1.3	0.84	0.21	-1.28	0.62	0.19	-1.26	0.49	0.25	-1.28	0.4	0.25	-1.31	0.25	0.22	NaN	NaN	NaN
186	0.93	NaN	NaN	NaN	NaN	NaN	NaN	-1.3	0.84	0.55	-1.31	0.65	0.59	-1.3	0.49	0.54	-1.32	0.42	0.55	-1.33	0.27	0.6	-1.35	0.09	0.52	-1.25	0.04	0.55	NaN	NaN	NaN	-1.3	0.84	0.21	-1.28	0.62	0.19	-1.26	0.49	0.25	-1.28	0.4	0.25	-1.31	0.25	0.22	NaN	NaN	NaN
187	0.935	NaN	NaN	NaN	NaN	NaN	NaN	-1.3	0.84	0.55	-1.31	0.65	0.59	-1.3	0.49	0.54	-1.32	0.42	0.55	-1.33	0.27	0.6	-1.35	0.09	0.52	-1.25	0.04	0.55	NaN	NaN	NaN	-1.3	0.84	0.21	-1.28	0.62	0.19	-1.26	0.49	0.25	-1.28	0.4	0.25	-1.31	0.25	0.22	NaN	NaN	NaN
188	0.94	-1.39	0.93	0.37	NaN	NaN	NaN	-1.3	0.84	0.55	-1.31	0.65	0.59	-1.3	0.49	0.54	-1.32	0.42	0.55	-1.33	0.27	0.6	-1.35	0.09	0.52	-1.25	0.04	0.55	NaN	NaN	NaN	-1.3	0.84	0.21	-1.28	0.62	0.19	-1.26	0.49	0.25	-1.28	0.4	0.25	-1.31	0.25	0.22	NaN	NaN	NaN
189	0.945	NaN	NaN	NaN	NaN	NaN	NaN	-1.3	0.84	0.55	-1.31	0.65	0.59	-1.3	0.49	0.54	-1.32	0.42	0.55	-1.33	0.27	0.6	-1.35	0.09	0.52	-1.25	0.04	0.55	NaN	NaN	NaN	-1.29	0.84	0.21	-1.28	0.62	0.19	-1.26	0.49	0.25	-1.28	0.4	0.25	-1.31	0.25	0.22	NaN	NaN	NaN
190	0.95	NaN	NaN	NaN	NaN	NaN	NaN	-1.3	0.84	0.55	-1.31	0.65	0.59	-1.3	0.49	0.54	-1.32	0.42	0.55	-1.33	0.27	0.6	-1.35	0.09	0.52	-1.25	0.04	0.55	NaN	NaN	NaN	-1.29	0.84	0.21	-1.28	0.62	0.18	-1.26	0.49	0.25	-1.28	0.39	0.25	-1.31	0.25	0.21	NaN	NaN	NaN
191	0.955	-1.39	0.93	0.37	NaN	NaN	NaN	-1.3	0.84	0.55	-1.31	0.65	0.59	-1.3	0.49	0.54	-1.32	0.42	0.55	-1.33	0.27	0.6	-1.35	0.09	0.52	-1.25	0.04	0.55	NaN	NaN	NaN	-1.29	0.84	0.21	-1.28	0.62	0.18	-1.26	0.49	0.25	-1.28	0.39	0.25	-1.31	0.25	0.21	NaN	NaN	NaN
192	0.96	-1.39	0.93	0.37	NaN	NaN	NaN	-1.3	0.84	0.55	-1.31	0.65	0.59	-1.3	0.49	0.54	-1.32	0.42	0.55	-1.33	0.27	0.6	-1.35	0.09	0.52	-1.25	0.04	0.55	NaN	NaN	NaN	-1.29	0.84	0.21	-1.28	0.62	0.18	-1.26	0.49	0.25	-1.28	0.39	0.25	-1.31	0.25	0.21	NaN	NaN	NaN
193	0.965	-1.39	0.93	0.37	NaN	NaN	NaN	-1.3	0.84	0.55	-1.31	0.65	0.59	-1.3	0.49	0.54	-1.32	0.42	0.55	-1.33	0.27	0.59	-1.35	0.09	0.52	-1.25	0.04	0.55	NaN	NaN	NaN	-1.29	0.83	0.21	-1.28	0.62	0.18	-1.26	0.49	0.25	-1.28	0.39	0.25	-1.31	0.25	0.21	NaN	NaN	NaN
194	0.97	NaN	NaN	NaN	NaN	NaN	NaN	-1.29	0.84	0.55	-1.31	0.65	0.59	-1.3	0.49	0.54	-1.32	0.42	0.54	-1.33	0.27	0.59	-1.35	0.09	0.52	-1.25	0.04	0.55	NaN	NaN	NaN	-1.28	0.83	0.21	-1.28	0.62	0.18	-1.26	0.49	0.25	-1.28	0.39	0.25	-1.31	0.25	0.21	NaN	NaN	NaN
195	0.975	NaN	NaN	NaN	NaN	NaN	NaN	-1.29	0.84	0.55	-1.31	0.65	0.59	-1.3	0.49	0.54	-1.32	0.42	0.54	-1.33	0.27	0.59	-1.35	0.09	0.52	-1.25	0.04	0.55	NaN	NaN	NaN	-1.28	0.83	0.21	-1.28	0.62	0.18	-1.26	0.49	0.25	-1.28	0.39	0.25	-1.31	0.25	0.21	NaN	NaN	NaN
196	0.98	-1.39	0.93	0.37	NaN	NaN	NaN	-1.29	0.84	0.55	-1.31	0.65	0.59	-1.3	0.49	0.54	-1.31	0.42	0.54	-1.33	0.27	0.59	-1.35	0.09	0.52	-1.24	0.04	0.55	NaN	NaN	NaN	-1.29	0.83	0.21	NaN	NaN	NaN	-1.26	0.49	0.25	-1.28	0.39	0.25	-1.31	0.25	0.21	NaN	NaN	NaN
197	0.985	-1.39	0.93	0.37	NaN	NaN	NaN	-1.29	0.84	0.55	-1.31	0.65	0.59	-1.3	0.49	0.54	-1.31	0.42	0.54	-1.33	0.27	0.59	-1.35	0.09	0.52	-1.24	0.04	0.55	NaN	NaN	NaN	-1.29	0.84	0.21	-1.27	0.62	0.18	-1.26	0.49	0.25	-1.28	0.39	0.25	-1.31	0.25	0.21	NaN	NaN	NaN
198	0.99	-1.39	0.93	0.37	NaN	NaN	NaN	-1.29	0.84	0.55	-1.31	0.65	0.59	-1.29	0.49	0.54	-1.31	0.42	0.54	-1.33	0.27	0.59	-1.35	0.09	0.52	-1.24	0.04	0.55	NaN	NaN	NaN	-1.29	0.83	0.21	-1.27	0.62	0.18	-1.26	0.49	0.25	-1.28	0.39	0.25	-1.31	0.25	0.21	NaN	NaN	NaN
199	0.995	NaN	NaN	NaN	NaN	NaN	NaN	-1.29	0.84	0.55	-1.3	0.65	0.59	-1.29	0.49	0.54	-1.31	0.42	0.54	-1.33	0.27	0.59	-1.35	0.09	0.52	-1.24	0.04	0.55	NaN	NaN	NaN	-1.28	0.83	0.21	-1.27	0.62	0.18	-1.26	0.49	0.25	-1.28	0.39	0.25	-1.31	0.25	0.21	NaN	NaN	NaN
200	1	-1.39	0.93	0.37	NaN	NaN	NaN	-1.29	0.84	0.55	-1.3	0.65	0.59	-1.29	0.49	0.54	-1.31	0.42	0.54	-1.33	0.27	0.59	-1.35	0.09	0.52	-1.24	0.04	0.55	NaN	NaN	NaN	-1.29	0.83	0.21	-1.27	0.62	0.18	-1.26	0.49	0.25	-1.28	0.39	0.25	-1.31	0.25	0.21	NaN	NaN	NaN
201	1.005	-1.39	0.93	0.37	NaN	NaN	NaN	-1.29	0.84	0.55	-1.3	0.65	0.59	-1.29	0.49	0.54	-1.31	0.42	0.54	-1.33	0.27	0.59	-1.35	0.09	0.52	-1.24	0.04	0.55	NaN	NaN	NaN	-1.29	0.84	0.2	-1.27	0.62	0.18	-1.26	0.49	0.25	-1.28	0.39	0.25	-1.31	0.25	0.21	NaN	NaN	NaN
202	1.01	-1.39	0.93	0.37	NaN	NaN	NaN	-1.29	0.84	0.55	-1.3	0.65	0.59	-1.29	0.49	0.54	-1.31	0.42	0.54	-1.32	0.27	0.59	-1.35	0.09	0.52	-1.24	0.04	0.55	NaN	NaN	NaN	-1.29	0.84	0.2	-1.27	0.62	0.18	-1.26	0.49	0.25	-1.28	0.39	0.25	-1.31	0.25	0.21	NaN	NaN	NaN
203	1.015	-1.39	0.93	0.37	NaN	NaN	NaN	-1.29	0.84	0.55	-1.3	0.65	0.59	-1.29	0.49	0.54	-1.31	0.42	0.54	-1.32	0.27	0.59	-1.35	0.09	0.52	-1.24	0.04	0.55	NaN	NaN	NaN	-1.29	0.84	0.2	-1.27	0.62	0.18	-1.26	0.49	0.25	-1.28	0.39	0.25	-1.31	0.25	0.21	NaN	NaN	NaN
204	1.02	-1.39	0.93	0.37	NaN	NaN	NaN	-1.29	0.84	0.55	-1.3	0.65	0.59	-1.29	0.49	0.54	-1.3	0.42	0.54	-1.32	0.27	0.59	-1.34	0.09	0.52	-1.24	0.04	0.55	NaN	NaN	NaN	-1.29	0.84	0.2	-1.27	0.62	0.18	-1.26	0.49	0.25	-1.28	0.39	0.25	-1.31	0.25	0.21	NaN	NaN	NaN
205	1.025	-1.39	0.93	0.37	NaN	NaN	NaN	-1.29	0.84	0.55	-1.3	0.65	0.59	-1.29	0.49	0.54	-1.3	0.42	0.54	-1.32	0.27	0.59	-1.34	0.09	0.52	-1.24	0.04	0.55	NaN	NaN	NaN	-1.29	0.84	0.2	-1.27	0.62	0.18	-1.26	0.49	0.25	-1.28	0.39	0.25	-1.31	0.25	0.21	NaN	NaN	NaN
206	1.03	-1.38	0.93	0.37	NaN	NaN	NaN	-1.29	0.84	0.55	-1.3	0.65	0.59	-1.28	0.49	0.54	-1.3	0.42	0.54	-1.32	0.27	0.59	-1.34	0.09	0.52	-1.24	0.04	0.55	NaN	NaN	NaN	-1.29	0.84	0.2	-1.28	0.62	0.18	-1.26	0.49	0.25	-1.28	0.39	0.25	-1.31	0.25	0.21	NaN	NaN	NaN
207	1.035	-1.38	0.93	0.37	NaN	NaN	NaN	-1.28	0.84	0.54	-1.3	0.65	0.59	-1.28	0.49	0.54	-1.3	0.42	0.54	-1.32	0.28	0.59	-1.34	0.09	0.52	-1.24	0.04	0.55	NaN	NaN	NaN	-1.29	0.84	0.2	-1.28	0.62	0.18	-1.26	0.48	0.25	-1.28	0.39	0.25	-1.31	0.25	0.21	NaN	NaN	NaN
208	1.04	-1.38	0.93	0.37	NaN	NaN	NaN	-1.28	0.84	0.54	-1.3	0.65	0.59	-1.28	0.49	0.54	-1.3	0.42	0.54	-1.32	0.28	0.59	-1.34	0.09	0.52	-1.24	0.04	0.55	NaN	NaN	NaN	-1.29	0.84	0.2	-1.27	0.62	0.18	-1.26	0.48	0.25	-1.28	0.39	0.25	-1.31	0.25	0.21	NaN	NaN	NaN
209	1.045	-1.38	0.93	0.37	NaN	NaN	NaN	-1.28	0.84	0.54	-1.29	0.65	0.59	-1.28	0.49	0.53	-1.3	0.42	0.54	-1.32	0.28	0.59	-1.34	0.09	0.52	-1.24	0.04	0.55	NaN	NaN	NaN	-1.29	0.84	0.2	-1.27	0.62	0.18	-1.26	0.48	0.25	-1.28	0.39	0.25	-1.31	0.25	0.21	NaN	NaN	NaN
210	1.05	-1.38	0.93	0.36	NaN	NaN	NaN	-1.28	0.85	0.54	-1.29	0.65	0.59	-1.28	0.49	0.53	-1.29	0.42	0.54	-1.32	0.28	0.59	-1.34	0.09	0.52	-1.24	0.04	0.55	NaN	NaN	NaN	-1.29	0.84	0.2	-1.27	0.62	0.18	-1.26	0.48	0.25	-1.28	0.4	0.25	-1.31	0.25	0.21	NaN	NaN	NaN
211	1.055	-1.38	0.93	0.36	NaN	NaN	NaN	-1.28	0.84	0.54	-1.29	0.65	0.58	-1.27	0.49	0.53	-1.29	0.42	0.54	-1.32	0.28	0.59	-1.34	0.09	0.52	-1.24	0.04	0.55	NaN	NaN	NaN	-1.29	0.84	0.2	-1.27	0.62	0.18	-1.26	0.48	0.25	-1.28	0.4	0.25	-1.31	0.25	0.21	NaN	NaN	NaN
212	1.06	-1.38	0.93	0.36	NaN	NaN	NaN	-1.28	0.84	0.54	-1.29	0.64	0.58	-1.27	0.49	0.53	-1.29	0.42	0.53	-1.31	0.28	0.59	-1.34	0.09	0.52	-1.24	0.04	0.55	NaN	NaN	NaN	-1.29	0.84	0.2	-1.27	0.62	0.18	-1.26	0.48	0.25	-1.28	0.39	0.25	-1.31	0.25	0.21	NaN	NaN	NaN
213	1.065	-1.38	0.93	0.36	NaN	NaN	NaN	-1.28	0.84	0.54	-1.29	0.64	0.58	-1.27	0.49	0.53	-1.29	0.42	0.53	-1.31	0.28	0.59	-1.34	0.09	0.52	-1.24	0.04	0.55	NaN	NaN	NaN	-1.29	0.84	0.2	-1.27	0.62	0.18	-1.26	0.48	0.25	-1.28	0.39	0.25	-1.31	0.25	0.21	NaN	NaN	NaN
214	1.07	-1.38	0.93	0.36	NaN	NaN	NaN	-1.28	0.84	0.54	-1.29	0.64	0.58	-1.27	0.49	0.53	-1.28	0.42	0.53	-1.31	0.28	0.59	-1.34	0.09	0.52	-1.24	0.04	0.55	NaN	NaN	NaN	-1.29	0.84	0.2	-1.27	0.62	0.18	-1.26	0.48	0.24	-1.28	0.39	0.25	-1.31	0.25	0.21	NaN	NaN	NaN
215	1.075	-1.38	0.93	0.36	NaN	NaN	NaN	-1.28	0.85	0.54	-1.28	0.64	0.58	-1.27	0.49	0.53	-1.28	0.42	0.53	-1.31	0.28	0.59	-1.34	0.09	0.52	-1.24	0.04	0.55	NaN	NaN	NaN	-1.29	0.84	0.2	-1.27	0.62	0.18	-1.26	0.48	0.24	-1.28	0.4	0.25	-1.31	0.25	0.21	NaN	NaN	NaN
216	1.08	-1.38	0.93	0.36	NaN	NaN	NaN	-1.28	0.84	0.54	-1.28	0.64	0.58	-1.26	0.49	0.53	-1.28	0.42	0.53	-1.31	0.28	0.59	-1.34	0.09	0.52	-1.24	0.04	0.55	NaN	NaN	NaN	-1.28	0.84	0.2	-1.27	0.62	0.18	-1.26	0.48	0.24	-1.29	0.4	0.25	-1.31	0.25	0.21	NaN	NaN	NaN
217	1.085	-1.38	0.93	0.36	NaN	NaN	NaN	-1.28	0.84	0.54	-1.28	0.64	0.58	-1.26	0.49	0.53	-1.28	0.42	0.53	-1.31	0.28	0.59	-1.34	0.09	0.52	-1.24	0.04	0.55	NaN	NaN	NaN	-1.28	0.84	0.2	-1.27	0.62	0.18	-1.26	0.49	0.24	-1.29	0.4	0.25	-1.31	0.25	0.21	NaN	NaN	NaN
218	1.09	-1.38	0.93	0.36	NaN	NaN	NaN	-1.28	0.84	0.54	-1.28	0.64	0.58	-1.26	0.49	0.53	-1.27	0.42	0.53	-1.3	0.28	0.59	-1.34	0.09	0.52	-1.24	0.04	0.55	NaN	NaN	NaN	-1.28	0.84	0.2	-1.27	0.62	0.18	-1.26	0.49	0.24	-1.29	0.4	0.25	-1.31	0.25	0.21	NaN	NaN	NaN
219	1.095	-1.38	0.93	0.36	NaN	NaN	NaN	-1.28	0.84	0.54	-1.28	0.64	0.58	-1.25	0.49	0.53	-1.27	0.42	0.53	-1.3	0.28	0.59	-1.34	0.09	0.52	-1.24	0.04	0.55	NaN	NaN	NaN	-1.28	0.84	0.2	-1.28	0.62	0.18	-1.26	0.49	0.24	-1.29	0.4	0.25	-1.31	0.25	0.21	NaN	NaN	NaN
220	1.1	-1.38	0.93	0.36	NaN	NaN	NaN	-1.27	0.84	0.54	-1.27	0.64	0.58	-1.25	0.49	0.53	-1.27	0.42	0.53	-1.3	0.28	0.59	-1.34	0.09	0.51	-1.24	0.04	0.55	NaN	NaN	NaN	-1.28	0.84	0.2	-1.27	0.62	0.18	-1.26	0.49	0.24	-1.29	0.4	0.25	-1.31	0.25	0.21	NaN	NaN	NaN
221	1.105	-1.37	0.93	0.36	NaN	NaN	NaN	-1.27	0.84	0.54	-1.27	0.64	0.58	-1.25	0.48	0.52	-1.26	0.42	0.53	-1.3	0.28	0.58	-1.34	0.09	0.51	-1.24	0.04	0.55	NaN	NaN	NaN	-1.28	0.84	0.2	-1.27	0.62	0.18	-1.26	0.49	0.24	-1.29	0.4	0.25	-1.32	0.25	0.21	NaN	NaN	NaN
222	1.11	-1.37	0.93	0.36	NaN	NaN	NaN	-1.27	0.84	0.54	-1.27	0.64	0.58	-1.24	0.48	0.52	-1.26	0.42	0.53	-1.29	0.28	0.58	-1.34	0.09	0.51	-1.24	0.04	0.55	NaN	NaN	NaN	-1.28	0.84	0.2	-1.27	0.62	0.17	-1.26	0.49	0.24	-1.29	0.4	0.25	-1.32	0.25	0.21	NaN	NaN	NaN
223	1.115	-1.37	0.93	0.36	NaN	NaN	NaN	-1.27	0.84	0.54	-1.27	0.64	0.58	-1.24	0.48	0.52	-1.26	0.42	0.53	-1.29	0.28	0.58	-1.34	0.1	0.51	-1.24	0.04	0.55	NaN	NaN	NaN	-1.28	0.84	0.2	-1.27	0.62	0.17	-1.26	0.49	0.24	-1.29	0.4	0.25	-1.32	0.25	0.21	NaN	NaN	NaN
224	1.12	-1.37	0.93	0.36	NaN	NaN	NaN	-1.27	0.84	0.54	-1.26	0.64	0.58	-1.24	0.48	0.52	-1.25	0.42	0.53	-1.29	0.28	0.58	-1.34	0.1	0.51	-1.24	0.04	0.55	NaN	NaN	NaN	-1.28	0.84	0.2	-1.27	0.62	0.17	-1.26	0.49	0.24	-1.29	0.4	0.24	-1.32	0.25	0.21	NaN	NaN	NaN
225	1.125	-1.37	0.93	0.36	NaN	NaN	NaN	-1.27	0.84	0.54	-1.26	0.64	0.57	-1.23	0.48	0.52	-1.25	0.42	0.53	-1.29	0.28	0.58	-1.34	0.1	0.51	-1.24	0.04	0.55	NaN	NaN	NaN	-1.28	0.84	0.2	-1.27	0.62	0.17	-1.26	0.49	0.24	-1.29	0.39	0.24	-1.32	0.25	0.21	NaN	NaN	NaN
226	1.13	-1.37	0.93	0.36	NaN	NaN	NaN	-1.27	0.84	0.54	-1.26	0.64	0.57	-1.23	0.48	0.52	-1.25	0.42	0.53	-1.29	0.28	0.58	-1.34	0.1	0.51	-1.24	0.04	0.55	NaN	NaN	NaN	-1.28	0.84	0.19	-1.27	0.62	0.17	-1.26	0.49	0.24	-1.29	0.39	0.24	-1.32	0.25	0.21	NaN	NaN	NaN
227	1.135	-1.37	0.93	0.36	NaN	NaN	NaN	-1.27	0.84	0.54	-1.26	0.64	0.57	-1.23	0.48	0.52	-1.24	0.42	0.53	-1.28	0.28	0.58	-1.34	0.1	0.51	-1.24	0.04	0.55	NaN	NaN	NaN	-1.28	0.84	0.19	-1.27	0.62	0.17	-1.26	0.49	0.24	-1.29	0.39	0.24	-1.32	0.25	0.21	NaN	NaN	NaN
228	1.14	-1.37	0.93	0.36	NaN	NaN	NaN	-1.27	0.84	0.54	-1.25	0.64	0.57	-1.22	0.48	0.52	-1.24	0.42	0.53	-1.28	0.28	0.58	-1.34	0.1	0.51	-1.24	0.04	0.55	NaN	NaN	NaN	-1.28	0.84	0.19	-1.27	0.62	0.17	-1.26	0.49	0.24	-1.29	0.39	0.24	-1.32	0.25	0.21	NaN	NaN	NaN
229	1.145	-1.37	0.93	0.36	NaN	NaN	NaN	-1.27	0.84	0.54	-1.25	0.64	0.57	-1.22	0.49	0.52	-1.24	0.42	0.53	-1.28	0.28	0.58	-1.34	0.1	0.51	-1.24	0.04	0.55	NaN	NaN	NaN	-1.28	0.84	0.19	-1.27	0.62	0.17	-1.26	0.49	0.24	-1.29	0.39	0.24	-1.32	0.25	0.21	NaN	NaN	NaN
230	1.15	-1.37	0.93	0.36	NaN	NaN	NaN	-1.27	0.84	0.54	-1.25	0.64	0.57	-1.22	0.49	0.52	-1.23	0.42	0.53	-1.28	0.28	0.58	-1.33	0.1	0.51	-1.24	0.04	0.55	NaN	NaN	NaN	-1.28	0.84	0.19	-1.27	0.62	0.17	-1.26	0.49	0.24	-1.29	0.39	0.24	-1.32	0.25	0.21	NaN	NaN	NaN
231	1.155	-1.37	0.93	0.36	NaN	NaN	NaN	-1.27	0.84	0.54	-1.25	0.64	0.57	-1.21	0.49	0.52	-1.23	0.42	0.52	-1.27	0.28	0.58	-1.33	0.1	0.51	-1.24	0.04	0.55	NaN	NaN	NaN	-1.27	0.84	0.19	-1.27	0.62	0.17	-1.26	0.49	0.24	-1.29	0.4	0.24	-1.32	0.25	0.21	NaN	NaN	NaN
232	1.16	-1.37	0.93	0.36	NaN	NaN	NaN	-1.26	0.84	0.54	-1.24	0.64	0.57	-1.21	0.49	0.52	-1.23	0.42	0.52	-1.27	0.29	0.58	-1.33	0.1	0.51	-1.24	0.04	0.55	NaN	NaN	NaN	-1.27	0.84	0.19	-1.27	0.63	0.17	-1.26	0.49	0.24	-1.29	0.4	0.24	-1.32	0.25	0.21	NaN	NaN	NaN
233	1.165	-1.37	0.93	0.36	NaN	NaN	NaN	-1.26	0.84	0.53	-1.24	0.64	0.57	-1.21	0.49	0.52	-1.22	0.42	0.52	-1.27	0.29	0.58	-1.33	0.11	0.51	-1.24	0.04	0.55	NaN	NaN	NaN	-1.27	0.84	0.19	-1.27	0.63	0.17	-1.26	0.49	0.24	-1.29	0.4	0.24	-1.32	0.25	0.21	NaN	NaN	NaN
234	1.17	-1.36	0.93	0.36	NaN	NaN	NaN	-1.26	0.84	0.53	-1.24	0.64	0.57	-1.2	0.49	0.52	-1.22	0.42	0.52	-1.27	0.29	0.58	-1.33	0.11	0.51	-1.24	0.04	0.55	NaN	NaN	NaN	-1.27	0.84	0.19	-1.27	0.63	0.17	-1.26	0.49	0.24	-1.29	0.4	0.24	-1.32	0.25	0.21	NaN	NaN	NaN
235	1.175	-1.36	0.93	0.36	NaN	NaN	NaN	-1.26	0.84	0.53	-1.23	0.64	0.57	-1.2	0.49	0.51	-1.22	0.42	0.52	-1.26	0.29	0.58	-1.33	0.11	0.51	-1.24	0.04	0.55	NaN	NaN	NaN	-1.27	0.84	0.19	-1.27	0.63	0.17	-1.26	0.49	0.24	-1.29	0.4	0.24	-1.32	0.25	0.21	NaN	NaN	NaN
236	1.18	-1.36	0.93	0.35	NaN	NaN	NaN	-1.26	0.84	0.53	-1.23	0.64	0.57	-1.2	0.49	0.51	-1.21	0.42	0.52	-1.26	0.29	0.58	-1.33	0.11	0.51	-1.24	0.05	0.55	NaN	NaN	NaN	-1.27	0.84	0.19	-1.27	0.63	0.17	-1.26	0.49	0.24	-1.29	0.4	0.24	-1.32	0.25	0.21	NaN	NaN	NaN
237	1.185	-1.36	0.93	0.35	NaN	NaN	NaN	-1.26	0.84	0.53	-1.23	0.64	0.57	-1.19	0.49	0.52	-1.21	0.42	0.52	-1.26	0.29	0.58	-1.33	0.11	0.51	-1.24	0.05	0.55	NaN	NaN	NaN	-1.27	0.84	0.19	-1.27	0.63	0.17	-1.26	0.49	0.24	-1.29	0.4	0.24	-1.32	0.25	0.21	NaN	NaN	NaN
238	1.19	-1.36	0.93	0.35	NaN	NaN	NaN	-1.26	0.84	0.53	-1.23	0.64	0.57	-1.19	0.49	0.52	-1.21	0.42	0.52	-1.25	0.29	0.58	-1.32	0.11	0.51	-1.24	0.05	0.55	NaN	NaN	NaN	-1.27	0.84	0.19	-1.26	0.63	0.17	-1.26	0.49	0.23	-1.29	0.4	0.24	-1.32	0.25	0.21	NaN	NaN	NaN
239	1.195	-1.36	0.93	0.35	NaN	NaN	NaN	-1.26	0.84	0.53	-1.22	0.64	0.57	-1.18	0.49	0.51	-1.2	0.42	0.52	-1.25	0.29	0.58	-1.32	0.11	0.51	-1.24	0.05	0.55	NaN	NaN	NaN	-1.27	0.84	0.19	-1.26	0.63	0.17	-1.26	0.49	0.23	-1.29	0.39	0.24	-1.32	0.25	0.21	NaN	NaN	NaN
240	1.2	-1.36	0.93	0.35	NaN	NaN	NaN	-1.26	0.84	0.53	-1.22	0.64	0.57	-1.18	0.49	0.51	-1.2	0.42	0.52	-1.25	0.29	0.58	-1.32	0.12	0.51	-1.24	0.05	0.55	NaN	NaN	NaN	-1.27	0.84	0.19	-1.26	0.63	0.17	-1.26	0.49	0.23	-1.29	0.39	0.24	-1.32	0.25	0.21	NaN	NaN	NaN
241	1.205	-1.36	0.93	0.35	NaN	NaN	NaN	-1.25	0.84	0.53	-1.22	0.64	0.57	-1.18	0.49	0.51	-1.19	0.42	0.52	-1.25	0.29	0.58	-1.32	0.12	0.51	-1.23	0.05	0.55	NaN	NaN	NaN	-1.27	0.84	0.19	-1.26	0.63	0.17	-1.26	0.49	0.23	-1.29	0.4	0.24	-1.32	0.25	0.21	NaN	NaN	NaN
242	1.21	-1.36	0.93	0.35	NaN	NaN	NaN	-1.25	0.84	0.53	-1.21	0.64	0.57	-1.17	0.49	0.51	-1.19	0.42	0.52	-1.24	0.29	0.58	-1.32	0.12	0.51	-1.23	0.05	0.55	NaN	NaN	NaN	-1.27	0.84	0.19	-1.26	0.63	0.17	-1.26	0.49	0.23	-1.29	0.4	0.24	-1.32	0.25	0.21	NaN	NaN	NaN
243	1.215	-1.36	0.93	0.35	NaN	NaN	NaN	-1.25	0.84	0.53	-1.21	0.64	0.57	-1.17	0.49	0.51	-1.19	0.42	0.52	-1.24	0.29	0.58	-1.31	0.12	0.51	-1.23	0.05	0.55	NaN	NaN	NaN	-1.26	0.84	0.19	-1.26	0.63	0.17	-1.26	0.49	0.23	-1.29	0.4	0.24	-1.32	0.25	0.21	NaN	NaN	NaN
244	1.22	-1.36	0.93	0.35	NaN	NaN	NaN	-1.25	0.84	0.53	-1.21	0.64	0.57	-1.17	0.49	0.51	-1.18	0.42	0.52	-1.24	0.3	0.58	-1.31	0.12	0.51	-1.23	0.05	0.55	NaN	NaN	NaN	-1.26	0.84	0.19	-1.26	0.63	0.17	-1.26	0.49	0.23	-1.29	0.39	0.24	-1.32	0.25	0.21	NaN	NaN	NaN
245	1.225	-1.35	0.93	0.35	NaN	NaN	NaN	-1.25	0.84	0.53	-1.21	0.64	0.57	-1.16	0.49	0.51	-1.18	0.43	0.52	-1.23	0.3	0.57	-1.31	0.12	0.51	-1.22	0.05	0.55	NaN	NaN	NaN	-1.26	0.84	0.19	-1.26	0.63	0.17	-1.26	0.49	0.23	-1.29	0.39	0.24	-1.32	0.25	0.21	NaN	NaN	NaN
246	1.23	-1.35	0.93	0.35	NaN	NaN	NaN	-1.25	0.84	0.53	-1.2	0.64	0.56	-1.16	0.49	0.51	-1.18	0.43	0.52	-1.23	0.3	0.57	-1.3	0.12	0.51	-1.22	0.05	0.55	NaN	NaN	NaN	-1.26	0.84	0.19	-1.26	0.63	0.17	-1.26	0.49	0.23	-1.29	0.4	0.24	-1.32	0.25	0.21	NaN	NaN	NaN
247	1.235	-1.35	0.93	0.35	NaN	NaN	NaN	-1.25	0.84	0.53	-1.2	0.64	0.56	-1.16	0.49	0.51	-1.17	0.43	0.52	-1.23	0.3	0.57	-1.3	0.12	0.51	-1.22	0.05	0.55	NaN	NaN	NaN	-1.26	0.84	0.19	-1.26	0.63	0.17	-1.26	0.49	0.23	-1.29	0.4	0.24	-1.32	0.25	0.21	NaN	NaN	NaN
248	1.24	-1.35	0.93	0.35	NaN	NaN	NaN	-1.25	0.84	0.53	-1.2	0.64	0.56	-1.15	0.49	0.51	-1.17	0.43	0.52	-1.23	0.3	0.57	-1.3	0.12	0.51	-1.21	0.06	0.55	NaN	NaN	NaN	-1.26	0.84	0.19	-1.26	0.63	0.17	-1.25	0.49	0.23	-1.29	0.4	0.24	-1.32	0.25	0.21	NaN	NaN	NaN
249	1.245	-1.35	0.93	0.35	NaN	NaN	NaN	-1.24	0.84	0.53	-1.2	0.64	0.56	-1.15	0.49	0.51	-1.17	0.43	0.52	-1.22	0.3	0.57	-1.29	0.12	0.51	-1.21	0.06	0.55	NaN	NaN	NaN	-1.26	0.84	0.19	-1.26	0.63	0.17	-1.25	0.49	0.23	-1.29	0.4	0.24	-1.32	0.25	0.21	NaN	NaN	NaN
250	1.25	-1.35	0.93	0.35	NaN	NaN	NaN	-1.24	0.84	0.53	-1.19	0.64	0.56	-1.15	0.49	0.51	-1.17	0.43	0.52	-1.22	0.3	0.57	-1.29	0.12	0.51	-1.21	0.06	0.55	NaN	NaN	NaN	-1.26	0.84	0.19	-1.26	0.63	0.17	-1.25	0.48	0.23	-1.29	0.4	0.24	-1.32	0.25	0.21	NaN	NaN	NaN
251	1.255	-1.35	0.93	0.35	NaN	NaN	NaN	-1.24	0.85	0.53	-1.19	0.64	0.56	-1.15	0.5	0.51	-1.16	0.43	0.52	-1.21	0.3	0.57	-1.29	0.12	0.51	-1.2	0.06	0.55	NaN	NaN	NaN	-1.26	0.84	0.19	-1.26	0.63	0.17	-1.25	0.48	0.23	-1.28	0.39	0.24	-1.32	0.25	0.21	NaN	NaN	NaN
252	1.26	-1.35	0.93	0.35	NaN	NaN	NaN	-1.24	0.85	0.53	-1.19	0.64	0.56	-1.14	0.5	0.51	-1.16	0.43	0.52	-1.21	0.3	0.57	-1.28	0.12	0.51	-1.2	0.06	0.55	NaN	NaN	NaN	-1.26	0.84	0.19	-1.26	0.63	0.17	-1.25	0.48	0.23	-1.28	0.39	0.24	-1.32	0.25	0.21	NaN	NaN	NaN
253	1.265	-1.35	0.93	0.35	NaN	NaN	NaN	-1.24	0.85	0.53	-1.19	0.65	0.56	-1.14	0.5	0.51	-1.16	0.43	0.52	-1.21	0.3	0.57	-1.28	0.12	0.51	-1.19	0.06	0.55	NaN	NaN	NaN	-1.26	0.84	0.19	-1.26	0.63	0.17	-1.25	0.48	0.23	-1.28	0.4	0.24	-1.32	0.25	0.21	NaN	NaN	NaN
254	1.27	-1.34	0.93	0.35	NaN	NaN	NaN	-1.24	0.85	0.53	-1.19	0.65	0.56	-1.14	0.5	0.51	-1.15	0.43	0.52	-1.2	0.3	0.57	-1.27	0.12	0.51	-1.19	0.06	0.55	NaN	NaN	NaN	-1.26	0.84	0.19	-1.26	0.63	0.17	-1.25	0.48	0.23	-1.28	0.4	0.24	-1.32	0.25	0.21	-1.34	0.09	0.29
255	1.275	-1.34	0.93	0.35	NaN	NaN	NaN	-1.23	0.85	0.53	-1.18	0.65	0.56	-1.14	0.5	0.51	-1.15	0.43	0.52	-1.2	0.3	0.57	-1.27	0.12	0.51	-1.18	0.06	0.55	NaN	NaN	NaN	-1.25	0.84	0.19	-1.26	0.63	0.17	-1.25	0.48	0.23	-1.28	0.4	0.24	-1.32	0.25	0.21	-1.35	0.09	0.29
256	1.28	-1.34	0.93	0.35	NaN	NaN	NaN	-1.23	0.85	0.53	-1.18	0.65	0.56	-1.14	0.5	0.51	-1.15	0.43	0.52	-1.2	0.3	0.57	-1.26	0.12	0.51	-1.17	0.06	0.55	NaN	NaN	NaN	-1.25	0.84	0.19	-1.25	0.63	0.17	-1.25	0.48	0.23	-1.28	0.4	0.24	-1.32	0.25	0.21	-1.35	0.09	0.29
257	1.285	-1.34	0.93	0.35	NaN	NaN	NaN	-1.23	0.85	0.53	-1.18	0.65	0.56	-1.13	0.5	0.51	-1.15	0.43	0.52	-1.19	0.3	0.57	-1.26	0.12	0.51	-1.17	0.06	0.54	NaN	NaN	NaN	-1.25	0.84	0.19	-1.25	0.63	0.17	-1.25	0.48	0.23	-1.28	0.4	0.24	-1.32	0.25	0.21	-1.35	0.09	0.29
258	1.29	-1.34	0.93	0.35	NaN	NaN	NaN	-1.23	0.85	0.53	-1.18	0.65	0.56	-1.13	0.5	0.51	-1.14	0.43	0.52	-1.19	0.3	0.57	-1.25	0.12	0.51	-1.16	0.06	0.54	NaN	NaN	NaN	-1.25	0.84	0.19	-1.25	0.63	0.17	-1.25	0.48	0.23	-1.28	0.4	0.24	-1.32	0.25	0.21	-1.35	0.09	0.29
259	1.295	-1.34	0.93	0.35	NaN	NaN	NaN	-1.23	0.85	0.53	-1.18	0.65	0.56	-1.13	0.5	0.51	-1.14	0.43	0.52	-1.18	0.3	0.57	-1.25	0.12	0.51	-1.16	0.06	0.54	NaN	NaN	NaN	-1.25	0.84	0.19	-1.25	0.63	0.17	-1.25	0.49	0.23	-1.28	0.4	0.24	-1.32	0.25	0.21	-1.35	0.09	0.29
260	1.3	-1.34	0.93	0.35	NaN	NaN	NaN	-1.23	0.85	0.53	-1.17	0.65	0.56	-1.13	0.5	0.51	-1.14	0.43	0.52	-1.18	0.3	0.57	-1.24	0.12	0.51	-1.15	0.06	0.54	NaN	NaN	NaN	-1.25	0.84	0.19	-1.25	0.63	0.17	-1.25	0.49	0.23	-1.28	0.4	0.24	-1.32	0.25	0.21	-1.35	0.09	0.29
261	1.305	-1.34	0.93	0.35	NaN	NaN	NaN	-1.23	0.85	0.53	-1.17	0.65	0.56	-1.12	0.5	0.51	-1.14	0.43	0.52	-1.17	0.3	0.57	-1.23	0.12	0.51	-1.14	0.06	0.54	NaN	NaN	NaN	-1.25	0.84	0.19	-1.25	0.63	0.17	-1.25	0.49	0.23	-1.28	0.39	0.24	-1.32	0.25	0.21	-1.35	0.09	0.29
262	1.31	-1.33	0.93	0.35	NaN	NaN	NaN	-1.23	0.85	0.53	-1.17	0.65	0.56	-1.12	0.5	0.51	-1.13	0.43	0.52	-1.17	0.3	0.57	-1.23	0.12	0.51	-1.14	0.06	0.54	NaN	NaN	NaN	-1.25	0.84	0.19	-1.25	0.63	0.17	-1.25	0.49	0.23	-1.28	0.39	0.24	-1.31	0.25	0.21	-1.35	0.09	0.29
263	1.315	-1.33	0.93	0.35	NaN	NaN	NaN	-1.22	0.85	0.53	-1.17	0.65	0.56	-1.12	0.5	0.51	-1.13	0.43	0.52	-1.17	0.3	0.57	-1.22	0.11	0.51	-1.13	0.06	0.54	NaN	NaN	NaN	-1.25	0.84	0.19	-1.25	0.63	0.17	-1.25	0.49	0.23	-1.28	0.39	0.24	-1.31	0.25	0.21	-1.35	0.09	0.29
264	1.32	-1.33	0.93	0.35	NaN	NaN	NaN	-1.22	0.85	0.53	-1.17	0.65	0.56	-1.12	0.5	0.51	-1.13	0.43	0.52	-1.16	0.3	0.57	-1.22	0.11	0.51	-1.12	0.06	0.54	NaN	NaN	NaN	-1.25	0.84	0.19	-1.25	0.63	0.17	-1.25	0.49	0.23	-1.28	0.39	0.24	-1.31	0.25	0.21	-1.35	0.09	0.29
265	1.325	-1.33	0.93	0.35	NaN	NaN	NaN	-1.22	0.85	0.53	-1.17	0.65	0.56	-1.12	0.5	0.51	-1.13	0.43	0.52	-1.16	0.3	0.57	-1.21	0.11	0.51	-1.12	0.05	0.54	NaN	NaN	NaN	-1.24	0.84	0.19	-1.25	0.63	0.17	-1.25	0.49	0.23	-1.28	0.39	0.24	-1.31	0.25	0.21	-1.35	0.09	0.29
266	1.33	-1.33	0.93	0.35	NaN	NaN	NaN	-1.22	0.85	0.53	-1.16	0.65	0.56	-1.11	0.5	0.51	-1.12	0.43	0.52	-1.15	0.3	0.57	-1.2	0.11	0.51	-1.11	0.05	0.54	NaN	NaN	NaN	-1.24	0.84	0.19	-1.25	0.63	0.17	-1.25	0.49	0.23	-1.28	0.39	0.24	-1.31	0.25	0.21	-1.35	0.09	0.29
267	1.335	-1.33	0.93	0.35	NaN	NaN	NaN	-1.22	0.85	0.53	-1.16	0.65	0.56	-1.11	0.5	0.51	-1.12	0.43	0.52	-1.15	0.3	0.57	-1.2	0.11	0.51	-1.1	0.05	0.54	NaN	NaN	NaN	-1.24	0.84	0.19	-1.25	0.63	0.17	-1.25	0.49	0.23	-1.28	0.39	0.24	-1.31	0.25	0.21	-1.35	0.09	0.3
268	1.34	-1.33	0.93	0.35	NaN	NaN	NaN	-1.22	0.85	0.53	-1.16	0.65	0.56	-1.11	0.5	0.51	-1.12	0.43	0.52	-1.14	0.3	0.57	-1.19	0.11	0.51	-1.09	0.05	0.54	NaN	NaN	NaN	-1.24	0.84	0.19	-1.25	0.63	0.17	-1.25	0.49	0.23	-1.28	0.39	0.24	-1.31	0.25	0.21	-1.35	0.09	0.3
269	1.345	-1.32	0.93	0.35	NaN	NaN	NaN	-1.22	0.85	0.53	-1.16	0.65	0.56	-1.11	0.5	0.51	-1.11	0.43	0.52	-1.14	0.3	0.57	-1.18	0.11	0.51	-1.09	0.05	0.54	NaN	NaN	NaN	-1.24	0.84	0.19	-1.25	0.63	0.17	-1.24	0.49	0.23	-1.28	0.39	0.24	-1.31	0.25	0.21	-1.35	0.09	0.3
270	1.35	-1.32	0.93	0.35	NaN	NaN	NaN	-1.21	0.85	0.53	-1.16	0.65	0.56	-1.1	0.5	0.51	-1.11	0.43	0.52	-1.14	0.29	0.57	-1.18	0.11	0.51	-1.08	0.05	0.54	NaN	NaN	NaN	-1.24	0.84	0.19	-1.25	0.63	0.17	-1.24	0.48	0.23	-1.27	0.39	0.24	-1.31	0.25	0.21	-1.35	0.09	0.3
271	1.355	-1.32	0.93	0.35	NaN	NaN	NaN	-1.21	0.85	0.53	-1.16	0.65	0.56	-1.1	0.5	0.51	-1.11	0.43	0.52	-1.13	0.29	0.57	-1.17	0.11	0.51	-1.07	0.05	0.54	NaN	NaN	NaN	-1.24	0.84	0.19	-1.24	0.63	0.17	-1.24	0.48	0.23	-1.27	0.39	0.24	-1.31	0.25	0.21	-1.35	0.09	0.3
272	1.36	-1.32	0.93	0.35	NaN	NaN	NaN	-1.21	0.85	0.53	-1.15	0.65	0.56	-1.1	0.5	0.51	-1.11	0.43	0.52	-1.13	0.29	0.57	-1.16	0.11	0.51	-1.06	0.05	0.54	NaN	NaN	NaN	-1.23	0.84	0.19	-1.24	0.63	0.17	-1.24	0.48	0.23	-1.28	0.4	0.24	-1.31	0.25	0.21	-1.35	0.09	0.3
273	1.365	-1.32	0.93	0.35	NaN	NaN	NaN	-1.21	0.85	0.53	-1.15	0.65	0.56	-1.1	0.5	0.51	-1.1	0.43	0.52	-1.12	0.29	0.57	-1.16	0.11	0.51	-1.06	0.05	0.54	NaN	NaN	NaN	-1.23	0.84	0.19	-1.24	0.63	0.17	-1.24	0.48	0.23	-1.28	0.4	0.24	-1.31	0.25	0.21	-1.35	0.09	0.3
274	1.37	-1.32	0.93	0.35	NaN	NaN	NaN	-1.21	0.85	0.53	-1.15	0.65	0.57	-1.1	0.5	0.51	-1.1	0.43	0.52	-1.12	0.29	0.57	-1.15	0.11	0.51	-1.05	0.05	0.54	NaN	NaN	NaN	-1.23	0.83	0.19	-1.24	0.63	0.17	-1.24	0.48	0.23	-1.27	0.4	0.24	-1.31	0.25	0.21	-1.35	0.09	0.3
275	1.375	-1.32	0.93	0.35	NaN	NaN	NaN	-1.21	0.85	0.53	-1.15	0.65	0.57	-1.09	0.5	0.51	-1.1	0.43	0.52	-1.11	0.29	0.57	-1.14	0.11	0.51	-1.04	0.05	0.54	NaN	NaN	NaN	-1.23	0.83	0.19	-1.24	0.63	0.17	-1.24	0.48	0.23	-1.27	0.4	0.24	-1.31	0.25	0.21	-1.35	0.09	0.3
276	1.38	-1.31	0.93	0.35	NaN	NaN	NaN	-1.21	0.85	0.53	-1.15	0.65	0.57	-1.09	0.5	0.51	-1.1	0.44	0.52	-1.11	0.29	0.57	-1.13	0.1	0.51	-1.03	0.05	0.54	NaN	NaN	NaN	-1.23	0.83	0.19	-1.24	0.62	0.17	-1.24	0.48	0.23	-1.27	0.4	0.24	-1.31	0.25	0.21	-1.35	0.09	0.3
277	1.385	-1.31	0.93	0.35	NaN	NaN	NaN	-1.2	0.85	0.53	-1.15	0.65	0.57	-1.09	0.5	0.51	-1.09	0.43	0.52	-1.11	0.29	0.57	-1.13	0.11	0.51	-1.03	0.05	0.54	NaN	NaN	NaN	-1.23	0.83	0.19	-1.24	0.62	0.17	-1.24	0.48	0.23	-1.27	0.39	0.24	-1.31	0.25	0.21	-1.35	0.09	0.3
278	1.39	-1.31	0.93	0.35	NaN	NaN	NaN	-1.2	0.85	0.53	-1.14	0.65	0.57	-1.09	0.51	0.51	-1.09	0.43	0.52	-1.1	0.29	0.57	-1.12	0.1	0.51	-1.02	0.06	0.54	NaN	NaN	NaN	-1.23	0.83	0.19	-1.24	0.63	0.17	-1.24	0.48	0.23	-1.27	0.4	0.24	-1.31	0.25	0.21	-1.35	0.09	0.3
279	1.395	-1.31	0.93	0.35	NaN	NaN	NaN	-1.2	0.85	0.53	-1.14	0.65	0.57	-1.09	0.5	0.51	-1.09	0.43	0.52	-1.1	0.29	0.57	-1.11	0.1	0.51	-1.01	0.06	0.54	NaN	NaN	NaN	-1.22	0.83	0.19	-1.23	0.62	0.17	-1.24	0.48	0.23	-1.27	0.39	0.24	-1.31	0.25	0.21	-1.34	0.09	0.3
280	1.4	-1.31	0.93	0.35	NaN	NaN	NaN	-1.2	0.85	0.53	-1.14	0.65	0.57	-1.08	0.5	0.51	-1.09	0.44	0.52	-1.09	0.29	0.57	-1.11	0.1	0.51	-1	0.06	0.54	NaN	NaN	NaN	-1.22	0.83	0.19	-1.23	0.63	0.17	-1.24	0.48	0.23	-1.27	0.39	0.24	-1.31	0.25	0.21	-1.34	0.09	0.3
281	1.405	-1.31	0.93	0.35	NaN	NaN	NaN	-1.2	0.85	0.53	-1.14	0.65	0.57	-1.08	0.5	0.51	-1.08	0.43	0.52	-1.09	0.29	0.57	-1.1	0.1	0.51	-1	0.06	0.54	NaN	NaN	NaN	-1.22	0.83	0.19	-1.23	0.63	0.17	-1.24	0.48	0.23	-1.27	0.39	0.24	-1.31	0.25	0.21	-1.34	0.09	0.3
282	1.41	-1.3	0.93	0.35	NaN	NaN	NaN	-1.2	0.85	0.53	-1.14	0.65	0.57	-1.08	0.5	0.51	-1.08	0.43	0.52	-1.08	0.29	0.57	-1.09	0.1	0.51	-0.99	0.06	0.54	NaN	NaN	NaN	-1.22	0.83	0.19	-1.23	0.63	0.17	-1.23	0.48	0.23	-1.27	0.39	0.24	-1.31	0.25	0.21	-1.34	0.09	0.3
283	1.415	-1.3	0.93	0.35	NaN	NaN	NaN	-1.19	0.85	0.53	-1.14	0.65	0.57	-1.08	0.5	0.51	-1.08	0.43	0.52	-1.08	0.29	0.57	-1.09	0.1	0.51	-0.98	0.06	0.54	NaN	NaN	NaN	-1.22	0.83	0.19	-1.23	0.63	0.17	-1.23	0.48	0.23	-1.27	0.39	0.24	-1.31	0.25	0.21	-1.34	0.09	0.3
284	1.42	-1.3	0.93	0.35	NaN	NaN	NaN	-1.19	0.85	0.53	-1.13	0.65	0.57	-1.08	0.5	0.51	-1.08	0.43	0.52	-1.08	0.29	0.57	-1.08	0.1	0.5	-0.97	0.06	0.54	NaN	NaN	NaN	-1.22	0.83	0.19	-1.23	0.63	0.17	-1.23	0.48	0.23	-1.27	0.39	0.24	-1.31	0.25	0.21	-1.34	0.09	0.3
285	1.425	-1.3	0.93	0.35	NaN	NaN	NaN	-1.19	0.85	0.53	-1.13	0.65	0.57	-1.07	0.5	0.51	-1.07	0.43	0.52	-1.07	0.29	0.57	-1.07	0.1	0.5	-0.97	0.06	0.54	NaN	NaN	NaN	-1.21	0.83	0.19	-1.23	0.62	0.17	-1.23	0.48	0.23	-1.27	0.39	0.24	-1.31	0.25	0.21	-1.34	0.09	0.3
286	1.43	-1.3	0.93	0.35	NaN	NaN	NaN	-1.19	0.85	0.53	-1.13	0.65	0.57	-1.07	0.5	0.51	-1.07	0.43	0.52	-1.07	0.29	0.57	-1.07	0.1	0.5	-0.96	0.06	0.54	NaN	NaN	NaN	-1.21	0.83	0.19	-1.23	0.62	0.17	-1.23	0.48	0.23	-1.27	0.39	0.24	-1.31	0.25	0.21	-1.34	0.09	0.3
287	1.435	-1.3	0.93	0.35	NaN	NaN	NaN	-1.19	0.85	0.53	-1.13	0.65	0.57	-1.07	0.5	0.51	-1.07	0.43	0.52	-1.06	0.29	0.57	-1.06	0.1	0.5	-0.95	0.06	0.54	NaN	NaN	NaN	-1.21	0.83	0.19	-1.22	0.62	0.17	-1.23	0.48	0.24	-1.26	0.39	0.24	-1.31	0.25	0.21	-1.34	0.09	0.3
288	1.44	-1.29	0.93	0.35	NaN	NaN	NaN	-1.19	0.85	0.53	-1.13	0.65	0.57	-1.07	0.5	0.51	-1.07	0.43	0.52	-1.06	0.29	0.57	-1.05	0.1	0.5	-0.95	0.06	0.54	NaN	NaN	NaN	-1.21	0.83	0.19	-1.22	0.62	0.17	-1.23	0.48	0.24	-1.26	0.39	0.24	-1.31	0.25	0.21	-1.34	0.09	0.3
289	1.445	-1.29	0.93	0.35	NaN	NaN	NaN	-1.18	0.85	0.53	-1.13	0.65	0.57	-1.07	0.5	0.51	-1.06	0.43	0.52	-1.06	0.29	0.57	-1.05	0.1	0.5	-0.94	0.06	0.54	NaN	NaN	NaN	-1.21	0.83	0.19	-1.22	0.62	0.17	-1.23	0.48	0.24	-1.26	0.39	0.24	-1.31	0.25	0.21	-1.34	0.09	0.3
290	1.45	-1.29	0.93	0.35	NaN	NaN	NaN	-1.18	0.85	0.53	-1.12	0.65	0.57	-1.06	0.5	0.51	-1.06	0.43	0.52	-1.05	0.29	0.57	-1.04	0.1	0.5	-0.93	0.06	0.54	NaN	NaN	NaN	-1.21	0.83	0.19	-1.22	0.62	0.17	-1.23	0.48	0.24	-1.26	0.39	0.24	-1.31	0.25	0.21	-1.34	0.09	0.3
291	1.455	-1.29	0.93	0.35	NaN	NaN	NaN	-1.18	0.85	0.54	-1.12	0.65	0.57	-1.06	0.5	0.51	-1.06	0.43	0.52	-1.05	0.29	0.57	-1.03	0.1	0.5	-0.93	0.06	0.54	NaN	NaN	NaN	-1.2	0.83	0.19	-1.22	0.62	0.17	-1.23	0.48	0.24	-1.26	0.39	0.24	-1.3	0.25	0.21	-1.34	0.09	0.3
292	1.46	-1.29	0.93	0.35	NaN	NaN	NaN	-1.18	0.85	0.54	-1.12	0.65	0.57	-1.06	0.5	0.52	-1.06	0.43	0.52	-1.04	0.29	0.57	-1.03	0.1	0.5	-0.92	0.06	0.54	NaN	NaN	NaN	-1.2	0.83	0.19	-1.22	0.62	0.17	-1.23	0.48	0.24	-1.26	0.39	0.24	-1.3	0.25	0.21	-1.34	0.09	0.3
293	1.465	-1.28	0.93	0.35	NaN	NaN	NaN	-1.18	0.84	0.54	-1.12	0.65	0.57	-1.06	0.5	0.52	-1.05	0.43	0.52	-1.04	0.29	0.57	-1.02	0.1	0.5	-0.91	0.06	0.53	NaN	NaN	NaN	-1.2	0.83	0.19	-1.22	0.62	0.17	-1.22	0.48	0.24	-1.26	0.39	0.24	-1.3	0.25	0.21	-1.34	0.09	0.3
294	1.47	-1.28	0.93	0.35	NaN	NaN	NaN	-1.18	0.84	0.54	-1.12	0.65	0.57	-1.05	0.5	0.52	-1.05	0.43	0.52	-1.03	0.29	0.57	-1.01	0.1	0.5	-0.9	0.06	0.53	NaN	NaN	NaN	-1.2	0.83	0.19	-1.21	0.62	0.17	-1.22	0.48	0.24	-1.26	0.39	0.24	-1.3	0.25	0.21	-1.34	0.09	0.3
295	1.475	-1.28	0.93	0.35	NaN	NaN	NaN	-1.17	0.84	0.54	-1.12	0.65	0.57	-1.05	0.5	0.52	-1.05	0.43	0.52	-1.03	0.29	0.57	-1.01	0.1	0.5	-0.9	0.07	0.53	NaN	NaN	NaN	-1.2	0.83	0.19	-1.21	0.62	0.17	-1.22	0.48	0.24	-1.26	0.39	0.24	-1.3	0.25	0.21	-1.34	0.09	0.3
296	1.48	-1.28	0.93	0.35	NaN	NaN	NaN	-1.17	0.84	0.54	-1.11	0.65	0.57	-1.05	0.5	0.52	-1.04	0.43	0.52	-1.03	0.29	0.57	-1	0.1	0.5	-0.89	0.07	0.53	NaN	NaN	NaN	-1.19	0.83	0.19	-1.21	0.62	0.17	-1.22	0.48	0.24	-1.26	0.39	0.24	-1.3	0.25	0.21	-1.34	0.09	0.3
297	1.485	-1.28	0.93	0.35	NaN	NaN	NaN	-1.17	0.84	0.54	-1.11	0.65	0.57	-1.05	0.5	0.52	-1.04	0.43	0.52	-1.02	0.29	0.57	-1	0.1	0.5	-0.89	0.07	0.53	NaN	NaN	NaN	-1.19	0.83	0.19	-1.21	0.62	0.17	-1.22	0.48	0.24	-1.26	0.39	0.24	-1.3	0.25	0.21	-1.34	0.09	0.3
298	1.49	-1.27	0.93	0.36	NaN	NaN	NaN	-1.17	0.84	0.54	-1.11	0.65	0.57	-1.04	0.5	0.52	-1.04	0.43	0.52	-1.02	0.29	0.57	-0.99	0.1	0.5	-0.88	0.07	0.53	NaN	NaN	NaN	-1.19	0.83	0.19	-1.21	0.62	0.17	-1.22	0.48	0.24	-1.26	0.39	0.24	-1.3	0.25	0.21	-1.34	0.09	0.3
299	1.495	-1.27	0.93	0.36	NaN	NaN	NaN	-1.17	0.84	0.54	-1.11	0.64	0.57	-1.04	0.5	0.52	-1.04	0.43	0.52	-1.01	0.29	0.57	-0.99	0.1	0.5	-0.87	0.07	0.53	NaN	NaN	NaN	-1.19	0.83	0.19	-1.21	0.62	0.17	-1.22	0.48	0.24	-1.26	0.39	0.24	-1.3	0.25	0.21	-1.34	0.09	0.3
300	1.5	-1.27	0.93	0.36	NaN	NaN	NaN	-1.16	0.84	0.54	-1.11	0.64	0.57	-1.04	0.5	0.52	-1.03	0.43	0.52	-1.01	0.29	0.57	-0.98	0.1	0.5	-0.87	0.07	0.53	NaN	NaN	NaN	-1.19	0.83	0.19	-1.21	0.62	0.17	-1.22	0.48	0.24	-1.25	0.39	0.24	-1.3	0.25	0.21	-1.34	0.09	0.3
301	1.505	-1.27	0.93	0.36	NaN	NaN	NaN	-1.16	0.84	0.54	-1.11	0.64	0.58	-1.04	0.5	0.52	-1.03	0.43	0.52	-1.01	0.29	0.57	-0.97	0.1	0.5	-0.86	0.07	0.53	NaN	NaN	NaN	-1.18	0.83	0.19	-1.2	0.62	0.17	-1.22	0.48	0.24	-1.25	0.39	0.24	-1.3	0.25	0.21	-1.34	0.09	0.3
302	1.51	-1.27	0.93	0.36	NaN	NaN	NaN	-1.16	0.84	0.54	-1.1	0.64	0.58	-1.03	0.5	0.52	-1.03	0.43	0.52	-1	0.29	0.57	-0.97	0.1	0.5	-0.86	0.07	0.53	NaN	NaN	NaN	-1.18	0.83	0.19	-1.2	0.62	0.17	-1.21	0.48	0.24	-1.25	0.39	0.24	-1.3	0.25	0.21	-1.34	0.09	0.3
303	1.515	-1.26	0.93	0.36	NaN	NaN	NaN	-1.16	0.84	0.54	-1.1	0.64	0.58	-1.03	0.5	0.52	-1.02	0.43	0.52	-1	0.29	0.57	-0.96	0.1	0.5	-0.85	0.07	0.53	NaN	NaN	NaN	-1.18	0.83	0.2	-1.2	0.62	0.17	-1.21	0.48	0.24	-1.25	0.39	0.24	-1.3	0.25	0.21	-1.34	0.09	0.3
304	1.52	-1.26	0.93	0.36	NaN	NaN	NaN	-1.15	0.84	0.54	-1.1	0.64	0.58	-1.03	0.5	0.52	-1.02	0.43	0.52	-1	0.29	0.57	-0.96	0.1	0.5	-0.84	0.07	0.53	NaN	NaN	NaN	-1.18	0.83	0.2	-1.2	0.62	0.17	-1.21	0.48	0.24	-1.25	0.39	0.24	-1.3	0.25	0.21	-1.34	0.09	0.3
305	1.525	-1.26	0.93	0.36	NaN	NaN	NaN	-1.15	0.84	0.54	-1.1	0.64	0.58	-1.03	0.5	0.52	-1.02	0.43	0.52	-0.99	0.29	0.57	-0.95	0.1	0.5	-0.84	0.07	0.53	NaN	NaN	NaN	-1.18	0.83	0.2	-1.2	0.62	0.17	-1.21	0.48	0.24	-1.25	0.39	0.24	-1.3	0.25	0.21	-1.34	0.09	0.3
306	1.53	-1.26	0.93	0.36	NaN	NaN	NaN	-1.15	0.84	0.54	-1.1	0.64	0.58	-1.03	0.5	0.52	-1.02	0.43	0.52	-0.99	0.29	0.57	-0.95	0.1	0.5	-0.83	0.07	0.53	NaN	NaN	NaN	-1.17	0.83	0.2	-1.2	0.62	0.17	-1.21	0.48	0.24	-1.25	0.39	0.24	-1.3	0.25	0.21	-1.34	0.09	0.3
307	1.535	-1.25	0.93	0.36	NaN	NaN	NaN	-1.15	0.84	0.54	-1.09	0.64	0.58	-1.02	0.5	0.52	-1.01	0.43	0.52	-0.98	0.29	0.57	-0.94	0.1	0.5	-0.83	0.07	0.53	NaN	NaN	NaN	-1.17	0.83	0.2	-1.2	0.62	0.17	-1.21	0.48	0.24	-1.25	0.39	0.24	-1.3	0.25	0.21	-1.34	0.09	0.3
308	1.54	-1.25	0.93	0.36	NaN	NaN	NaN	-1.14	0.84	0.54	-1.09	0.64	0.58	-1.02	0.5	0.52	-1.01	0.43	0.52	-0.98	0.29	0.57	-0.94	0.1	0.5	-0.83	0.07	0.53	NaN	NaN	NaN	-1.17	0.83	0.2	-1.2	0.62	0.17	-1.21	0.48	0.24	-1.25	0.39	0.24	-1.3	0.25	0.21	-1.34	0.09	0.3
309	1.545	-1.25	0.92	0.36	NaN	NaN	NaN	-1.14	0.84	0.54	-1.09	0.64	0.58	-1.02	0.5	0.52	-1.01	0.43	0.52	-0.98	0.29	0.57	-0.94	0.1	0.5	-0.82	0.07	0.53	NaN	NaN	NaN	-1.17	0.83	0.2	-1.19	0.62	0.17	-1.21	0.48	0.24	-1.25	0.39	0.24	-1.3	0.25	0.21	-1.34	0.09	0.3
310	1.55	-1.25	0.92	0.36	NaN	NaN	NaN	-1.14	0.84	0.54	-1.09	0.64	0.58	-1.01	0.5	0.52	-1.01	0.43	0.52	-0.97	0.29	0.57	-0.93	0.1	0.5	-0.82	0.07	0.53	NaN	NaN	NaN	-1.17	0.83	0.2	-1.19	0.62	0.17	-1.21	0.48	0.24	-1.25	0.39	0.24	-1.29	0.25	0.21	-1.34	0.09	0.3
311	1.555	-1.24	0.92	0.36	NaN	NaN	NaN	-1.14	0.84	0.54	-1.08	0.64	0.58	-1.01	0.5	0.52	-1	0.43	0.52	-0.97	0.29	0.57	-0.93	0.1	0.5	-0.81	0.07	0.53	NaN	NaN	NaN	-1.16	0.83	0.2	-1.19	0.62	0.17	-1.2	0.48	0.24	-1.24	0.39	0.24	-1.29	0.25	0.21	-1.34	0.09	0.3
312	1.56	-1.24	0.92	0.36	NaN	NaN	NaN	-1.13	0.84	0.54	-1.08	0.63	0.58	-1.01	0.5	0.52	-1	0.43	0.52	-0.97	0.29	0.57	-0.92	0.1	0.5	-0.81	0.07	0.53	NaN	NaN	NaN	-1.16	0.83	0.2	-1.19	0.62	0.17	-1.2	0.48	0.24	-1.24	0.39	0.24	-1.29	0.25	0.21	-1.34	0.09	0.3
313	1.565	-1.24	0.92	0.36	NaN	NaN	NaN	-1.13	0.83	0.54	-1.08	0.63	0.58	-1.01	0.5	0.52	-1	0.43	0.52	-0.96	0.29	0.57	-0.92	0.1	0.5	-0.8	0.07	0.53	NaN	NaN	NaN	-1.16	0.83	0.2	-1.19	0.62	0.17	-1.2	0.48	0.24	-1.24	0.39	0.25	-1.29	0.25	0.21	-1.34	0.09	0.3
314	1.57	-1.24	0.92	0.36	NaN	NaN	NaN	-1.13	0.83	0.54	-1.08	0.63	0.58	-1	0.5	0.52	-0.99	0.43	0.52	-0.96	0.29	0.57	-0.92	0.1	0.5	-0.8	0.08	0.53	NaN	NaN	NaN	-1.16	0.83	0.2	-1.19	0.62	0.17	-1.2	0.48	0.24	-1.24	0.39	0.25	-1.29	0.25	0.21	-1.34	0.09	0.3
315	1.575	-1.23	0.92	0.36	NaN	NaN	NaN	-1.13	0.83	0.54	-1.07	0.63	0.58	-1	0.49	0.52	-0.99	0.43	0.52	-0.96	0.29	0.57	-0.91	0.1	0.5	-0.8	0.07	0.53	NaN	NaN	NaN	-1.15	0.83	0.2	-1.18	0.62	0.18	-1.2	0.48	0.24	-1.24	0.39	0.25	-1.29	0.25	0.21	-1.34	0.09	0.3
316	1.58	-1.23	0.92	0.36	NaN	NaN	NaN	-1.12	0.83	0.54	-1.07	0.63	0.58	-1	0.49	0.52	-0.99	0.42	0.52	-0.96	0.28	0.57	-0.91	0.1	0.5	-0.79	0.07	0.53	NaN	NaN	NaN	-1.15	0.83	0.2	-1.18	0.62	0.18	-1.2	0.48	0.24	-1.24	0.39	0.25	-1.29	0.25	0.21	-1.34	0.09	0.3
317	1.585	-1.23	0.92	0.36	NaN	NaN	NaN	-1.12	0.83	0.54	-1.07	0.63	0.58	-1	0.49	0.52	-0.99	0.42	0.52	-0.95	0.28	0.57	-0.91	0.1	0.5	-0.79	0.07	0.53	NaN	NaN	NaN	-1.15	0.83	0.2	-1.18	0.62	0.18	-1.2	0.48	0.24	-1.24	0.39	0.25	-1.29	0.25	0.21	-1.34	0.09	0.3
318	1.59	-1.23	0.92	0.37	NaN	NaN	NaN	-1.12	0.83	0.54	-1.07	0.63	0.58	-0.99	0.49	0.52	-0.98	0.42	0.52	-0.95	0.28	0.57	-0.9	0.1	0.5	-0.79	0.07	0.53	NaN	NaN	NaN	-1.15	0.83	0.2	-1.18	0.62	0.18	-1.19	0.48	0.24	-1.24	0.39	0.25	-1.29	0.25	0.21	-1.34	0.1	0.3
319	1.595	-1.22	0.92	0.37	NaN	NaN	NaN	-1.11	0.83	0.54	-1.06	0.63	0.58	-0.99	0.49	0.52	-0.98	0.42	0.52	-0.95	0.28	0.57	-0.9	0.1	0.5	-0.78	0.07	0.53	NaN	NaN	NaN	-1.15	0.83	0.2	-1.18	0.62	0.18	-1.19	0.48	0.24	-1.23	0.39	0.25	-1.29	0.25	0.21	-1.34	0.1	0.3
320	1.6	-1.22	0.92	0.37	NaN	NaN	NaN	-1.11	0.83	0.55	-1.06	0.63	0.58	-0.99	0.49	0.52	-0.98	0.42	0.52	-0.94	0.28	0.57	-0.9	0.1	0.5	-0.78	0.07	0.53	NaN	NaN	NaN	-1.14	0.83	0.2	-1.17	0.62	0.18	-1.19	0.48	0.24	-1.23	0.39	0.25	-1.29	0.25	0.21	-1.34	0.1	0.3
321	1.605	-1.22	0.92	0.37	NaN	NaN	NaN	-1.11	0.83	0.55	-1.06	0.63	0.58	-0.99	0.49	0.52	-0.98	0.42	0.53	-0.94	0.28	0.57	-0.89	0.1	0.5	-0.78	0.07	0.53	NaN	NaN	NaN	-1.14	0.83	0.2	-1.17	0.62	0.18	-1.19	0.48	0.24	-1.23	0.39	0.25	-1.29	0.25	0.21	-1.34	0.1	0.3
322	1.61	-1.21	0.92	0.37	NaN	NaN	NaN	-1.1	0.83	0.55	-1.06	0.63	0.58	-0.98	0.49	0.52	-0.97	0.42	0.53	-0.94	0.28	0.57	-0.89	0.1	0.5	-0.77	0.07	0.53	NaN	NaN	NaN	-1.14	0.83	0.2	-1.17	0.62	0.18	-1.19	0.48	0.24	-1.23	0.39	0.25	-1.28	0.25	0.21	-1.34	0.1	0.3
323	1.615	-1.21	0.92	0.37	NaN	NaN	NaN	-1.1	0.83	0.55	-1.05	0.63	0.58	-0.98	0.49	0.52	-0.97	0.42	0.53	-0.94	0.28	0.57	-0.89	0.1	0.5	-0.77	0.07	0.53	NaN	NaN	NaN	-1.14	0.83	0.2	-1.17	0.62	0.18	-1.18	0.48	0.24	-1.23	0.39	0.25	-1.28	0.25	0.21	-1.34	0.1	0.3
324	1.62	-1.21	0.92	0.37	NaN	NaN	NaN	-1.1	0.83	0.55	-1.05	0.63	0.58	-0.98	0.49	0.52	-0.97	0.42	0.53	-0.93	0.28	0.57	-0.89	0.1	0.5	-0.77	0.07	0.53	NaN	NaN	NaN	-1.13	0.82	0.2	-1.17	0.62	0.18	-1.18	0.48	0.24	-1.23	0.39	0.25	-1.28	0.25	0.21	-1.34	0.1	0.3
325	1.625	-1.21	0.92	0.37	NaN	NaN	NaN	-1.09	0.83	0.55	-1.05	0.63	0.58	-0.97	0.49	0.52	-0.96	0.42	0.52	-0.93	0.28	0.57	-0.88	0.1	0.5	-0.77	0.07	0.53	NaN	NaN	NaN	-1.13	0.82	0.2	-1.16	0.62	0.18	-1.18	0.48	0.24	-1.22	0.39	0.25	-1.28	0.25	0.21	-1.34	0.1	0.3
326	1.63	-1.2	0.92	0.37	NaN	NaN	NaN	-1.09	0.83	0.55	-1.04	0.62	0.58	-0.97	0.49	0.52	-0.96	0.42	0.53	-0.93	0.28	0.57	-0.88	0.1	0.5	-0.76	0.07	0.53	NaN	NaN	NaN	-1.13	0.82	0.21	-1.16	0.62	0.18	-1.18	0.48	0.24	-1.22	0.39	0.25	-1.28	0.26	0.21	-1.34	0.1	0.3
327	1.635	-1.2	0.92	0.37	NaN	NaN	NaN	-1.09	0.83	0.55	-1.04	0.62	0.58	-0.97	0.49	0.52	-0.96	0.42	0.53	-0.93	0.28	0.57	-0.88	0.1	0.5	-0.76	0.07	0.53	NaN	NaN	NaN	-1.12	0.82	0.21	-1.16	0.62	0.18	-1.18	0.48	0.24	-1.22	0.39	0.25	-1.28	0.26	0.21	-1.34	0.1	0.3
328	1.64	-1.2	0.92	0.37	NaN	NaN	NaN	-1.08	0.83	0.55	-1.04	0.62	0.58	-0.97	0.49	0.52	-0.96	0.42	0.53	-0.92	0.28	0.57	-0.88	0.09	0.5	-0.76	0.07	0.52	NaN	NaN	NaN	-1.12	0.82	0.21	-1.16	0.62	0.18	-1.17	0.48	0.24	-1.22	0.39	0.25	-1.28	0.26	0.21	-1.34	0.1	0.3
329	1.645	-1.19	0.92	0.37	NaN	NaN	NaN	-1.08	0.83	0.55	-1.03	0.62	0.58	-0.96	0.48	0.52	-0.95	0.42	0.53	-0.92	0.28	0.57	-0.88	0.09	0.5	-0.76	0.07	0.52	NaN	NaN	NaN	-1.12	0.82	0.21	-1.16	0.62	0.18	-1.17	0.48	0.24	-1.22	0.39	0.25	-1.28	0.26	0.21	-1.34	0.1	0.3
330	1.65	-1.19	0.92	0.37	NaN	NaN	NaN	-1.08	0.83	0.55	-1.03	0.62	0.58	-0.96	0.48	0.52	-0.95	0.42	0.53	-0.92	0.28	0.57	-0.87	0.09	0.5	-0.76	0.06	0.52	NaN	NaN	NaN	-1.12	0.82	0.21	-1.15	0.62	0.18	-1.17	0.48	0.24	-1.22	0.39	0.25	-1.28	0.26	0.21	-1.34	0.1	0.3
331	1.655	-1.19	0.92	0.38	NaN	NaN	NaN	-1.07	0.82	0.55	-1.03	0.62	0.59	-0.96	0.48	0.52	-0.95	0.41	0.53	-0.92	0.27	0.57	-0.87	0.09	0.5	-0.76	0.06	0.52	NaN	NaN	NaN	-1.11	0.82	0.21	-1.15	0.62	0.18	-1.17	0.48	0.24	-1.21	0.39	0.25	-1.27	0.26	0.21	-1.33	0.1	0.29
332	1.66	-1.18	0.92	0.38	NaN	NaN	NaN	-1.07	0.82	0.55	-1.02	0.62	0.59	-0.96	0.48	0.52	-0.95	0.41	0.53	-0.91	0.27	0.57	-0.87	0.09	0.5	-0.76	0.06	0.52	NaN	NaN	NaN	-1.11	0.82	0.21	-1.15	0.62	0.18	-1.17	0.48	0.24	-1.21	0.39	0.25	-1.27	0.26	0.21	-1.33	0.1	0.29
333	1.665	-1.18	0.92	0.38	NaN	NaN	NaN	-1.07	0.82	0.55	-1.02	0.62	0.59	-0.95	0.48	0.52	-0.94	0.41	0.53	-0.91	0.27	0.57	-0.87	0.09	0.49	-0.76	0.06	0.52	NaN	NaN	NaN	-1.11	0.82	0.21	-1.15	0.62	0.18	-1.16	0.48	0.24	-1.21	0.39	0.25	-1.27	0.26	0.21	-1.33	0.1	0.29
334	1.67	-1.17	0.92	0.38	NaN	NaN	NaN	-1.06	0.82	0.55	-1.01	0.62	0.59	-0.95	0.48	0.52	-0.94	0.41	0.53	-0.91	0.27	0.57	-0.87	0.09	0.49	-0.76	0.06	0.52	NaN	NaN	NaN	-1.1	0.82	0.21	-1.14	0.62	0.18	-1.16	0.48	0.24	-1.21	0.39	0.25	-1.27	0.26	0.21	-1.33	0.1	0.29
335	1.675	-1.17	0.92	0.38	NaN	NaN	NaN	-1.06	0.82	0.55	-1.01	0.62	0.59	-0.95	0.48	0.52	-0.94	0.41	0.53	-0.91	0.27	0.57	-0.87	0.09	0.49	-0.75	0.06	0.52	NaN	NaN	NaN	-1.1	0.82	0.21	-1.14	0.62	0.18	-1.16	0.48	0.25	-1.21	0.39	0.25	-1.27	0.26	0.21	-1.33	0.1	0.29
336	1.68	-1.17	0.92	0.38	NaN	NaN	NaN	-1.05	0.82	0.55	-1.01	0.62	0.59	-0.94	0.48	0.52	-0.94	0.41	0.53	-0.91	0.27	0.57	-0.87	0.09	0.49	-0.75	0.06	0.52	NaN	NaN	NaN	-1.1	0.82	0.21	-1.14	0.62	0.18	-1.16	0.48	0.25	-1.2	0.39	0.25	-1.27	0.26	0.21	-1.33	0.1	0.29
337	1.685	-1.16	0.92	0.38	NaN	NaN	NaN	-1.05	0.82	0.55	-1.01	0.62	0.59	-0.94	0.48	0.52	-0.93	0.41	0.53	-0.9	0.27	0.57	-0.87	0.09	0.49	-0.75	0.05	0.52	NaN	NaN	NaN	-1.09	0.82	0.21	-1.13	0.62	0.18	-1.15	0.48	0.25	-1.2	0.39	0.25	-1.27	0.26	0.21	-1.33	0.1	0.29
338	1.69	-1.16	0.92	0.38	NaN	NaN	NaN	-1.05	0.82	0.56	-1	0.62	0.59	-0.94	0.48	0.52	-0.93	0.41	0.53	-0.9	0.27	0.57	-0.87	0.09	0.49	-0.75	0.05	0.52	NaN	NaN	NaN	-1.09	0.82	0.21	-1.13	0.62	0.18	-1.15	0.48	0.25	-1.2	0.39	0.25	-1.26	0.26	0.21	-1.33	0.1	0.29
339	1.695	-1.16	0.92	0.38	NaN	NaN	NaN	-1.04	0.82	0.56	-1	0.62	0.59	-0.94	0.48	0.52	-0.93	0.41	0.53	-0.9	0.27	0.57	-0.86	0.09	0.49	-0.75	0.05	0.52	NaN	NaN	NaN	-1.09	0.82	0.21	-1.13	0.62	0.19	-1.15	0.48	0.25	-1.2	0.39	0.25	-1.26	0.26	0.21	-1.33	0.11	0.29
340	1.7	-1.15	0.92	0.38	NaN	NaN	NaN	-1.04	0.82	0.56	-1	0.62	0.59	-0.93	0.48	0.52	-0.92	0.41	0.53	-0.9	0.27	0.57	-0.86	0.09	0.49	-0.75	0.05	0.52	NaN	NaN	NaN	-1.08	0.82	0.22	-1.12	0.62	0.19	-1.15	0.48	0.25	-1.19	0.39	0.25	-1.26	0.26	0.21	-1.33	0.11	0.29
341	1.705	-1.15	0.92	0.38	NaN	NaN	NaN	-1.04	0.82	0.56	-0.99	0.62	0.59	-0.93	0.48	0.52	-0.92	0.41	0.53	-0.89	0.27	0.57	-0.86	0.09	0.49	-0.75	0.05	0.52	NaN	NaN	NaN	-1.08	0.82	0.22	-1.12	0.62	0.19	-1.14	0.48	0.25	-1.19	0.39	0.25	-1.26	0.26	0.21	-1.33	0.11	0.29
342	1.71	-1.15	0.92	0.38	NaN	NaN	NaN	-1.03	0.82	0.56	-0.99	0.62	0.59	-0.93	0.48	0.52	-0.92	0.41	0.53	-0.89	0.27	0.57	-0.86	0.09	0.49	-0.75	0.05	0.52	NaN	NaN	NaN	-1.08	0.82	0.22	-1.12	0.62	0.19	-1.14	0.48	0.25	-1.19	0.39	0.25	-1.26	0.26	0.21	-1.33	0.11	0.29
343	1.715	-1.14	0.91	0.39	NaN	NaN	NaN	-1.03	0.82	0.56	-0.99	0.62	0.59	-0.92	0.48	0.52	-0.91	0.41	0.53	-0.89	0.27	0.57	-0.86	0.09	0.49	-0.75	0.05	0.52	NaN	NaN	NaN	-1.07	0.82	0.22	-1.11	0.62	0.19	-1.14	0.48	0.25	-1.19	0.4	0.25	-1.25	0.26	0.21	-1.33	0.11	0.29
344	1.72	-1.14	0.92	0.39	NaN	NaN	NaN	-1.02	0.82	0.56	-0.98	0.62	0.59	-0.92	0.48	0.52	-0.91	0.41	0.53	-0.89	0.27	0.57	-0.86	0.08	0.49	-0.75	0.05	0.52	NaN	NaN	NaN	-1.07	0.82	0.22	-1.11	0.62	0.19	-1.13	0.48	0.25	-1.18	0.4	0.25	-1.25	0.27	0.21	-1.33	0.11	0.29
345	1.725	-1.13	0.92	0.39	NaN	NaN	NaN	-1.02	0.82	0.56	-0.98	0.62	0.59	-0.92	0.48	0.52	-0.91	0.41	0.53	-0.88	0.27	0.57	-0.86	0.08	0.49	-0.75	0.04	0.52	NaN	NaN	NaN	-1.06	0.82	0.22	-1.11	0.62	0.19	-1.13	0.48	0.25	-1.18	0.39	0.25	-1.25	0.27	0.21	-1.33	0.11	0.29
346	1.73	-1.13	0.92	0.39	NaN	NaN	NaN	-1.02	0.82	0.56	-0.98	0.62	0.59	-0.91	0.48	0.52	-0.9	0.41	0.53	-0.88	0.27	0.57	-0.86	0.08	0.49	-0.75	0.04	0.52	NaN	NaN	NaN	-1.06	0.82	0.22	-1.1	0.62	0.19	-1.13	0.48	0.25	-1.18	0.4	0.25	-1.25	0.27	0.21	-1.32	0.11	0.29
347	1.735	-1.13	0.92	0.39	NaN	NaN	NaN	-1.01	0.82	0.56	-0.97	0.62	0.59	-0.91	0.48	0.52	-0.9	0.41	0.53	-0.88	0.27	0.57	-0.85	0.08	0.49	-0.75	0.04	0.52	NaN	NaN	NaN	-1.05	0.82	0.22	-1.1	0.62	0.19	-1.12	0.48	0.25	-1.17	0.4	0.25	-1.24	0.27	0.21	-1.32	0.12	0.29
348	1.74	-1.12	0.92	0.39	NaN	NaN	NaN	-1.01	0.82	0.56	-0.97	0.62	0.59	-0.9	0.48	0.52	-0.9	0.41	0.53	-0.88	0.27	0.57	-0.85	0.08	0.49	-0.75	0.04	0.52	NaN	NaN	NaN	-1.05	0.82	0.22	-1.09	0.62	0.19	-1.12	0.48	0.25	-1.17	0.4	0.25	-1.24	0.27	0.21	-1.32	0.12	0.29
349	1.745	-1.12	0.92	0.39	NaN	NaN	NaN	-1.01	0.82	0.56	-0.96	0.62	0.59	-0.9	0.48	0.52	-0.89	0.41	0.53	-0.87	0.27	0.57	-0.85	0.08	0.49	-0.75	0.04	0.52	NaN	NaN	NaN	-1.05	0.82	0.22	-1.09	0.62	0.19	-1.11	0.48	0.25	-1.17	0.4	0.25	-1.24	0.27	0.21	-1.32	0.12	0.29
350	1.75	-1.12	0.92	0.39	NaN	NaN	NaN	-1	0.82	0.56	-0.96	0.62	0.59	-0.9	0.48	0.53	-0.89	0.41	0.53	-0.87	0.27	0.57	-0.85	0.08	0.49	-0.75	0.04	0.52	NaN	NaN	NaN	-1.04	0.82	0.22	-1.08	0.62	0.19	-1.11	0.48	0.25	-1.16	0.4	0.25	-1.24	0.27	0.21	-1.32	0.12	0.29
351	1.755	-1.11	0.92	0.39	NaN	NaN	NaN	-1	0.82	0.56	-0.95	0.62	0.59	-0.89	0.48	0.53	-0.89	0.41	0.53	-0.87	0.27	0.57	-0.85	0.08	0.49	-0.75	0.04	0.52	NaN	NaN	NaN	-1.04	0.82	0.22	-1.08	0.62	0.19	-1.11	0.48	0.25	-1.16	0.4	0.25	-1.23	0.27	0.21	-1.32	0.12	0.29
352	1.76	-1.11	0.92	0.39	NaN	NaN	NaN	-1	0.82	0.57	-0.95	0.62	0.59	-0.89	0.48	0.53	-0.89	0.41	0.53	-0.87	0.27	0.57	-0.85	0.08	0.49	-0.75	0.04	0.52	NaN	NaN	NaN	-1.03	0.82	0.22	-1.07	0.62	0.19	-1.1	0.48	0.25	-1.15	0.4	0.25	-1.23	0.27	0.21	-1.32	0.13	0.29
353	1.765	-1.1	0.92	0.39	NaN	NaN	NaN	-0.99	0.82	0.57	-0.95	0.62	0.59	-0.88	0.48	0.53	-0.88	0.41	0.53	-0.86	0.27	0.57	-0.85	0.08	0.49	-0.75	0.04	0.52	NaN	NaN	NaN	-1.03	0.82	0.22	-1.07	0.62	0.19	-1.1	0.48	0.25	-1.15	0.4	0.26	-1.23	0.27	0.21	-1.31	0.13	0.29
354	1.77	-1.1	0.92	0.39	NaN	NaN	NaN	-0.99	0.82	0.57	-0.94	0.62	0.59	-0.88	0.48	0.53	-0.88	0.41	0.53	-0.86	0.27	0.57	-0.85	0.08	0.49	-0.75	0.04	0.52	NaN	NaN	NaN	-1.02	0.82	0.22	-1.06	0.62	0.19	-1.09	0.48	0.26	-1.14	0.4	0.26	-1.22	0.28	0.21	-1.31	0.13	0.29
355	1.775	-1.1	0.92	0.39	NaN	NaN	NaN	-0.99	0.82	0.57	-0.94	0.62	0.6	-0.88	0.48	0.53	-0.88	0.41	0.53	-0.86	0.27	0.57	-0.85	0.08	0.49	-0.75	0.04	0.52	NaN	NaN	NaN	-1.02	0.82	0.22	-1.06	0.62	0.19	-1.09	0.48	0.26	-1.14	0.4	0.26	-1.22	0.28	0.21	-1.31	0.13	0.29
356	1.78	-1.09	0.92	0.39	NaN	NaN	NaN	-0.98	0.82	0.57	-0.93	0.62	0.6	-0.88	0.48	0.53	-0.87	0.41	0.53	-0.85	0.27	0.58	-0.85	0.08	0.49	-0.75	0.04	0.52	NaN	NaN	NaN	-1.02	0.82	0.22	-1.05	0.62	0.2	-1.08	0.48	0.26	-1.13	0.4	0.26	-1.21	0.28	0.21	-1.31	0.13	0.29
357	1.785	-1.09	0.92	0.39	NaN	NaN	NaN	-0.98	0.82	0.57	-0.93	0.62	0.6	-0.87	0.48	0.53	-0.87	0.41	0.53	-0.85	0.27	0.58	-0.85	0.08	0.49	-0.75	0.04	0.52	NaN	NaN	NaN	-1.01	0.82	0.23	-1.05	0.62	0.2	-1.08	0.48	0.26	-1.13	0.4	0.26	-1.21	0.28	0.21	-1.31	0.14	0.29
358	1.79	-1.08	0.92	0.39	NaN	NaN	NaN	-0.97	0.82	0.57	-0.93	0.62	0.6	-0.87	0.48	0.53	-0.87	0.41	0.53	-0.85	0.27	0.58	-0.85	0.08	0.49	-0.75	0.04	0.52	NaN	NaN	NaN	-1	0.82	0.23	-1.04	0.62	0.2	-1.07	0.48	0.26	-1.12	0.4	0.26	-1.21	0.28	0.21	-1.3	0.14	0.29
359	1.795	-1.08	0.92	0.39	NaN	NaN	NaN	-0.97	0.82	0.57	-0.92	0.62	0.6	-0.87	0.48	0.53	-0.86	0.41	0.53	-0.85	0.27	0.58	-0.85	0.08	0.49	-0.75	0.04	0.52	NaN	NaN	NaN	-1	0.82	0.23	-1.04	0.62	0.2	-1.06	0.48	0.26	-1.12	0.4	0.26	-1.2	0.28	0.21	-1.3	0.14	0.28
360	1.8	-1.08	0.92	0.39	NaN	NaN	NaN	-0.97	0.83	0.57	-0.92	0.62	0.6	-0.86	0.48	0.53	-0.86	0.41	0.53	-0.85	0.27	0.58	-0.85	0.08	0.49	-0.75	0.04	0.52	NaN	NaN	NaN	-1	0.82	0.23	-1.03	0.62	0.2	-1.06	0.48	0.26	-1.11	0.4	0.26	-1.2	0.28	0.21	-1.3	0.14	0.28
361	1.805	-1.07	0.92	0.4	NaN	NaN	NaN	-0.96	0.83	0.57	-0.92	0.62	0.6	-0.86	0.48	0.53	-0.86	0.41	0.53	-0.85	0.26	0.58	-0.85	0.08	0.49	-0.75	0.04	0.52	NaN	NaN	NaN	-0.99	0.82	0.23	-1.03	0.62	0.2	-1.05	0.48	0.26	-1.11	0.4	0.26	-1.19	0.29	0.21	-1.29	0.14	0.28
362	1.81	-1.07	0.92	0.4	NaN	NaN	NaN	-0.96	0.83	0.57	-0.91	0.62	0.6	-0.86	0.48	0.53	-0.86	0.41	0.53	-0.85	0.26	0.58	-0.85	0.08	0.49	-0.75	0.04	0.52	NaN	NaN	NaN	-0.99	0.82	0.23	-1.02	0.62	0.2	-1.05	0.48	0.26	-1.1	0.4	0.26	-1.19	0.29	0.21	-1.29	0.15	0.28
363	1.815	-1.06	0.92	0.4	NaN	NaN	NaN	-0.95	0.83	0.57	-0.91	0.62	0.6	-0.86	0.48	0.53	-0.86	0.41	0.53	-0.85	0.26	0.58	-0.85	0.08	0.49	-0.75	0.04	0.52	NaN	NaN	NaN	-0.98	0.82	0.23	-1.02	0.62	0.2	-1.04	0.48	0.26	-1.09	0.4	0.26	-1.18	0.29	0.21	-1.29	0.15	0.28
364	1.82	-1.06	0.92	0.4	NaN	NaN	NaN	-0.95	0.83	0.58	-0.91	0.62	0.6	-0.85	0.48	0.53	-0.85	0.41	0.53	-0.85	0.26	0.58	-0.85	0.08	0.49	-0.75	0.04	0.52	NaN	NaN	NaN	-0.98	0.82	0.23	-1.01	0.62	0.2	-1.03	0.48	0.26	-1.09	0.4	0.26	-1.18	0.29	0.21	-1.28	0.15	0.28
365	1.825	-1.06	0.92	0.4	NaN	NaN	NaN	-0.95	0.83	0.58	-0.91	0.62	0.6	-0.85	0.48	0.53	-0.85	0.41	0.54	-0.85	0.26	0.58	-0.85	0.08	0.49	-0.75	0.04	0.52	NaN	NaN	NaN	-0.98	0.83	0.23	-1.01	0.62	0.2	-1.03	0.48	0.26	-1.08	0.4	0.26	-1.17	0.29	0.21	-1.28	0.16	0.28
366	1.83	-1.05	0.92	0.4	NaN	NaN	NaN	-0.94	0.83	0.58	-0.9	0.62	0.6	-0.85	0.48	0.53	-0.85	0.41	0.54	-0.85	0.26	0.58	-0.85	0.08	0.49	-0.75	0.04	0.52	NaN	NaN	NaN	-0.97	0.83	0.23	-1	0.62	0.2	-1.02	0.48	0.26	-1.07	0.4	0.26	-1.17	0.3	0.21	-1.28	0.16	0.28
367	1.835	-1.05	0.92	0.4	NaN	NaN	NaN	-0.94	0.83	0.58	-0.9	0.62	0.6	-0.85	0.48	0.53	-0.85	0.41	0.54	-0.84	0.26	0.58	-0.85	0.08	0.5	-0.75	0.04	0.52	NaN	NaN	NaN	-0.97	0.83	0.23	-0.99	0.62	0.2	-1.01	0.47	0.26	-1.07	0.4	0.26	-1.16	0.3	0.21	-1.27	0.16	0.28
368	1.84	-1.05	0.92	0.4	NaN	NaN	NaN	-0.94	0.83	0.58	-0.9	0.62	0.6	-0.85	0.48	0.54	-0.85	0.41	0.54	-0.84	0.26	0.58	-0.85	0.08	0.5	-0.75	0.04	0.52	NaN	NaN	NaN	-0.96	0.83	0.23	-0.99	0.62	0.2	-1	0.47	0.26	-1.06	0.4	0.26	-1.15	0.3	0.21	-1.27	0.16	0.28
369	1.845	-1.04	0.92	0.4	NaN	NaN	NaN	-0.93	0.83	0.58	-0.9	0.62	0.6	-0.85	0.48	0.54	-0.85	0.41	0.54	-0.84	0.26	0.58	-0.85	0.08	0.5	-0.75	0.04	0.52	NaN	NaN	NaN	-0.96	0.83	0.23	-0.98	0.62	0.2	-1	0.47	0.26	-1.05	0.4	0.26	-1.15	0.3	0.21	-1.26	0.17	0.28
370	1.85	-1.04	0.92	0.4	NaN	NaN	NaN	-0.93	0.83	0.58	-0.89	0.62	0.61	-0.84	0.48	0.54	-0.85	0.41	0.54	-0.84	0.26	0.58	-0.85	0.08	0.5	-0.75	0.04	0.52	NaN	NaN	NaN	-0.96	0.83	0.24	-0.98	0.62	0.2	-0.99	0.47	0.26	-1.04	0.4	0.26	-1.14	0.3	0.21	-1.26	0.17	0.28
371	1.855	-1.03	0.92	0.4	NaN	NaN	NaN	-0.92	0.83	0.58	-0.89	0.62	0.61	-0.84	0.48	0.54	-0.84	0.41	0.54	-0.84	0.26	0.58	-0.85	0.08	0.5	-0.75	0.04	0.52	NaN	NaN	NaN	-0.96	0.83	0.23	-0.97	0.62	0.2	-0.98	0.47	0.26	-1.04	0.4	0.26	-1.13	0.3	0.21	-1.25	0.17	0.28
372	1.86	-1.03	0.92	0.41	NaN	NaN	NaN	-0.92	0.83	0.58	-0.89	0.62	0.61	-0.84	0.48	0.54	-0.84	0.41	0.54	-0.84	0.26	0.58	-0.85	0.08	0.5	-0.75	0.04	0.52	NaN	NaN	NaN	-0.96	0.84	0.23	-0.97	0.62	0.2	-0.98	0.47	0.26	-1.03	0.4	0.26	-1.13	0.3	0.21	-1.25	0.18	0.28
373	1.865	-1.03	0.92	0.41	NaN	NaN	NaN	-0.92	0.83	0.58	-0.88	0.62	0.61	-0.84	0.48	0.54	-0.84	0.41	0.54	-0.84	0.26	0.58	-0.85	0.08	0.5	-0.75	0.04	0.52	NaN	NaN	NaN	-0.95	0.84	0.23	-0.96	0.62	0.21	-0.97	0.47	0.26	-1.02	0.4	0.26	-1.12	0.31	0.21	-1.24	0.18	0.28
374	1.87	-1.02	0.93	0.41	NaN	NaN	NaN	-0.91	0.83	0.58	-0.88	0.62	0.61	-0.84	0.48	0.54	-0.84	0.41	0.54	-0.84	0.26	0.58	-0.85	0.08	0.5	-0.75	0.04	0.52	NaN	NaN	NaN	-0.94	0.83	0.24	-0.96	0.62	0.21	-0.96	0.47	0.26	-1.01	0.4	0.26	-1.11	0.31	0.21	-1.24	0.18	0.28
375	1.875	-1.02	0.93	0.41	NaN	NaN	NaN	-0.91	0.83	0.58	-0.88	0.62	0.61	-0.83	0.48	0.54	-0.84	0.41	0.54	-0.83	0.26	0.58	-0.85	0.08	0.5	-0.75	0.04	0.52	NaN	NaN	NaN	-0.94	0.83	0.24	-0.95	0.62	0.21	-0.96	0.47	0.26	-1.01	0.4	0.26	-1.11	0.31	0.21	-1.23	0.19	0.28
376	1.88	-1.02	0.93	0.41	NaN	NaN	NaN	-0.91	0.83	0.58	-0.88	0.62	0.61	-0.83	0.48	0.54	-0.84	0.41	0.54	-0.83	0.26	0.58	-0.85	0.08	0.5	-0.75	0.04	0.52	NaN	NaN	NaN	-0.94	0.83	0.24	-0.95	0.62	0.21	-0.95	0.47	0.26	-1	0.4	0.26	-1.1	0.31	0.21	-1.23	0.19	0.28
377	1.885	-1.01	0.93	0.41	NaN	NaN	NaN	-0.9	0.83	0.58	-0.87	0.63	0.61	-0.83	0.48	0.54	-0.83	0.41	0.54	-0.83	0.26	0.58	-0.85	0.08	0.5	-0.75	0.04	0.52	NaN	NaN	NaN	-0.94	0.84	0.24	-0.94	0.62	0.21	-0.94	0.47	0.26	-0.99	0.4	0.26	-1.09	0.31	0.21	-1.22	0.19	0.28
378	1.89	-1.01	0.93	0.41	NaN	NaN	NaN	-0.9	0.83	0.58	-0.87	0.63	0.61	-0.83	0.48	0.54	-0.83	0.41	0.54	-0.83	0.26	0.58	-0.85	0.08	0.5	-0.75	0.04	0.52	NaN	NaN	NaN	-0.94	0.84	0.24	-0.94	0.62	0.21	-0.93	0.47	0.26	-0.98	0.4	0.26	-1.09	0.31	0.21	-1.22	0.2	0.28
379	1.895	-1.01	0.93	0.41	NaN	NaN	NaN	-0.9	0.83	0.58	-0.87	0.63	0.61	-0.83	0.48	0.54	-0.83	0.41	0.54	-0.83	0.26	0.58	-0.85	0.08	0.5	-0.75	0.03	0.52	NaN	NaN	NaN	-0.94	0.84	0.24	-0.93	0.62	0.21	-0.93	0.47	0.26	-0.97	0.4	0.26	-1.08	0.31	0.21	-1.21	0.2	0.28
380	1.9	-1	0.93	0.41	NaN	NaN	NaN	-0.89	0.83	0.58	-0.87	0.63	0.61	-0.82	0.48	0.54	-0.83	0.41	0.54	-0.83	0.26	0.58	-0.85	0.08	0.5	-0.75	0.03	0.52	NaN	NaN	NaN	-0.93	0.84	0.24	-0.93	0.62	0.21	-0.92	0.47	0.26	-0.97	0.41	0.26	-1.07	0.32	0.21	-1.21	0.2	0.28
381	1.905	-1	0.93	0.41	NaN	NaN	NaN	-0.89	0.83	0.59	-0.86	0.63	0.61	-0.82	0.48	0.54	-0.83	0.41	0.54	-0.83	0.26	0.58	-0.85	0.08	0.5	-0.75	0.04	0.52	NaN	NaN	NaN	-0.92	0.83	0.24	-0.92	0.62	0.21	-0.91	0.47	0.26	-0.96	0.41	0.26	-1.06	0.32	0.21	-1.2	0.2	0.28
382	1.91	-1	0.93	0.41	NaN	NaN	NaN	-0.89	0.83	0.59	-0.86	0.63	0.61	-0.82	0.48	0.54	-0.83	0.41	0.54	-0.83	0.26	0.58	-0.85	0.08	0.5	-0.75	0.04	0.52	NaN	NaN	NaN	-0.92	0.83	0.24	-0.92	0.62	0.21	-0.9	0.47	0.26	-0.95	0.41	0.26	-1.06	0.32	0.21	-1.19	0.21	0.28
383	1.915	-0.99	0.93	0.41	NaN	NaN	NaN	-0.88	0.83	0.59	-0.86	0.63	0.61	-0.82	0.48	0.54	-0.83	0.41	0.54	-0.83	0.26	0.58	-0.85	0.08	0.5	-0.75	0.03	0.52	NaN	NaN	NaN	-0.91	0.83	0.24	-0.91	0.62	0.21	-0.9	0.47	0.26	-0.94	0.41	0.26	-1.05	0.32	0.22	-1.19	0.21	0.28
384	1.92	-0.99	0.93	0.41	NaN	NaN	NaN	-0.88	0.83	0.59	-0.85	0.63	0.61	-0.82	0.48	0.54	-0.82	0.41	0.54	-0.83	0.26	0.58	-0.85	0.08	0.5	-0.75	0.03	0.52	NaN	NaN	NaN	-0.91	0.83	0.24	-0.91	0.62	0.21	-0.89	0.47	0.26	-0.94	0.41	0.26	-1.04	0.32	0.22	-1.18	0.21	0.28
385	1.925	-0.99	0.93	0.41	-0.8	0.87	0.52	-0.88	0.83	0.59	-0.85	0.63	0.61	-0.82	0.48	0.54	-0.82	0.41	0.54	-0.83	0.26	0.58	-0.85	0.08	0.5	-0.75	0.03	0.52	NaN	NaN	NaN	-0.91	0.83	0.24	-0.9	0.62	0.21	-0.88	0.47	0.26	-0.93	0.41	0.26	-1.04	0.33	0.22	-1.17	0.21	0.28
386	1.93	-0.99	0.93	0.41	-0.79	0.87	0.52	-0.87	0.83	0.59	-0.85	0.63	0.61	-0.81	0.48	0.54	-0.82	0.41	0.54	-0.83	0.26	0.58	-0.85	0.08	0.5	-0.75	0.03	0.52	NaN	NaN	NaN	-0.9	0.83	0.24	-0.9	0.62	0.21	-0.88	0.48	0.26	-0.92	0.41	0.26	-1.03	0.33	0.22	-1.16	0.21	0.28
387	1.935	-0.98	0.93	0.41	-0.79	0.87	0.52	-0.87	0.83	0.59	-0.85	0.63	0.61	-0.81	0.48	0.54	-0.82	0.41	0.54	-0.83	0.26	0.58	-0.85	0.08	0.5	-0.75	0.03	0.52	NaN	NaN	NaN	-0.9	0.83	0.24	-0.89	0.62	0.21	-0.87	0.48	0.26	-0.91	0.41	0.26	-1.02	0.33	0.22	-1.16	0.21	0.28
388	1.94	-0.98	0.93	0.41	-0.79	0.87	0.52	-0.87	0.83	0.59	-0.85	0.63	0.61	-0.81	0.48	0.54	-0.82	0.41	0.55	-0.83	0.26	0.58	-0.85	0.08	0.5	-0.75	0.03	0.52	NaN	NaN	NaN	-0.9	0.83	0.25	-0.89	0.62	0.21	-0.86	0.48	0.26	-0.91	0.41	0.26	-1.01	0.33	0.22	-1.15	0.21	0.28
389	1.945	-0.98	0.93	0.42	-0.78	0.87	0.52	-0.87	0.83	0.59	-0.84	0.63	0.61	-0.81	0.48	0.54	-0.82	0.41	0.55	-0.82	0.26	0.58	-0.85	0.08	0.5	-0.75	0.03	0.52	NaN	NaN	NaN	-0.89	0.83	0.25	-0.88	0.62	0.21	-0.86	0.48	0.27	-0.9	0.41	0.26	-1.01	0.33	0.22	-1.14	0.21	0.28
390	1.95	-0.97	0.93	0.42	-0.78	0.87	0.52	-0.86	0.83	0.59	-0.84	0.63	0.61	-0.81	0.48	0.54	-0.82	0.41	0.55	-0.82	0.26	0.58	-0.85	0.08	0.5	-0.75	0.03	0.52	NaN	NaN	NaN	-0.89	0.83	0.25	-0.88	0.62	0.21	-0.85	0.48	0.26	-0.89	0.41	0.26	-1	0.33	0.22	-1.13	0.22	0.28
391	1.955	-0.97	0.93	0.42	-0.78	0.87	0.52	-0.86	0.83	0.59	-0.84	0.63	0.61	-0.81	0.48	0.54	-0.82	0.41	0.55	-0.82	0.26	0.59	-0.85	0.08	0.5	-0.75	0.03	0.52	NaN	NaN	NaN	-0.89	0.84	0.25	-0.87	0.62	0.21	-0.84	0.48	0.27	-0.88	0.41	0.26	-0.99	0.33	0.22	-1.12	0.22	0.28
392	1.96	-0.97	0.93	0.42	-0.77	0.87	0.52	-0.86	0.83	0.59	-0.84	0.63	0.61	-0.8	0.48	0.54	-0.81	0.41	0.55	-0.82	0.26	0.59	-0.85	0.08	0.5	-0.75	0.03	0.52	NaN	NaN	NaN	-0.88	0.84	0.25	-0.87	0.62	0.21	-0.84	0.48	0.27	-0.88	0.42	0.26	-0.98	0.34	0.22	-1.12	0.22	0.28
393	1.965	-0.96	0.93	0.42	-0.77	0.87	0.52	-0.86	0.83	0.59	-0.84	0.63	0.61	-0.8	0.48	0.55	-0.81	0.41	0.55	-0.82	0.26	0.59	-0.85	0.08	0.5	-0.75	0.03	0.52	NaN	NaN	NaN	-0.88	0.84	0.25	-0.86	0.62	0.21	-0.83	0.48	0.27	-0.87	0.42	0.26	-0.98	0.34	0.22	-1.11	0.22	0.28
394	1.97	-0.96	0.93	0.42	-0.77	0.87	0.52	-0.85	0.83	0.59	-0.83	0.63	0.61	-0.8	0.48	0.55	-0.81	0.41	0.55	-0.82	0.26	0.59	-0.85	0.08	0.5	-0.75	0.03	0.52	NaN	NaN	NaN	-0.88	0.84	0.25	-0.86	0.62	0.21	-0.82	0.48	0.27	-0.86	0.42	0.26	-0.97	0.34	0.22	-1.1	0.21	0.28
395	1.975	-0.96	0.93	0.42	-0.76	0.87	0.52	-0.85	0.83	0.59	-0.83	0.63	0.61	-0.8	0.48	0.55	-0.81	0.41	0.55	-0.82	0.26	0.59	-0.85	0.08	0.5	-0.75	0.03	0.52	NaN	NaN	NaN	-0.87	0.84	0.25	-0.85	0.62	0.22	-0.82	0.48	0.27	-0.85	0.42	0.26	-0.96	0.34	0.22	-1.09	0.21	0.28
396	1.98	-0.96	0.93	0.42	-0.76	0.87	0.53	-0.85	0.83	0.59	-0.83	0.63	0.61	-0.8	0.48	0.55	-0.81	0.41	0.55	-0.82	0.26	0.59	-0.85	0.08	0.5	-0.75	0.03	0.52	NaN	NaN	NaN	-0.87	0.84	0.25	-0.85	0.62	0.22	-0.81	0.49	0.27	-0.85	0.42	0.26	-0.95	0.34	0.22	-1.08	0.21	0.28
397	1.985	-0.95	0.93	0.42	-0.76	0.87	0.53	-0.84	0.83	0.59	-0.83	0.63	0.61	-0.8	0.48	0.55	-0.81	0.41	0.55	-0.82	0.26	0.59	-0.85	0.08	0.5	-0.75	0.03	0.52	NaN	NaN	NaN	-0.86	0.84	0.25	-0.84	0.62	0.22	-0.8	0.49	0.27	-0.84	0.42	0.26	-0.95	0.34	0.22	-1.07	0.21	0.28
398	1.99	-0.95	0.93	0.42	-0.76	0.87	0.53	-0.84	0.83	0.59	-0.82	0.63	0.61	-0.8	0.48	0.55	-0.81	0.41	0.55	-0.82	0.26	0.59	-0.85	0.08	0.5	-0.75	0.03	0.52	NaN	NaN	NaN	-0.86	0.84	0.25	-0.84	0.62	0.22	-0.8	0.49	0.27	-0.83	0.42	0.26	-0.94	0.34	0.22	-1.06	0.21	0.28
399	1.995	-0.95	0.93	0.42	-0.75	0.87	0.53	-0.84	0.83	0.59	-0.82	0.63	0.61	-0.79	0.48	0.55	-0.81	0.41	0.55	-0.82	0.26	0.59	-0.85	0.08	0.5	-0.75	0.03	0.52	NaN	NaN	NaN	-0.86	0.84	0.25	-0.83	0.62	0.22	-0.79	0.49	0.27	-0.83	0.42	0.26	-0.93	0.34	0.22	-1.06	0.21	0.28
400	2	-0.94	0.93	0.42	-0.75	0.87	0.53	-0.84	0.83	0.59	-0.82	0.63	0.61	-0.79	0.48	0.55	-0.8	0.41	0.55	-0.82	0.26	0.59	-0.85	0.08	0.5	-0.75	0.03	0.52	NaN	NaN	NaN	-0.86	0.84	0.25	-0.83	0.62	0.22	-0.79	0.49	0.27	-0.82	0.42	0.26	-0.92	0.34	0.22	-1.05	0.21	0.28
401	2.005	-0.94	0.93	0.42	-0.75	0.87	0.53	-0.83	0.83	0.59	-0.82	0.63	0.61	-0.79	0.48	0.55	-0.8	0.41	0.55	-0.82	0.26	0.59	-0.85	0.08	0.5	-0.75	0.03	0.52	NaN	NaN	NaN	-0.86	0.85	0.25	-0.82	0.63	0.22	-0.78	0.49	0.27	-0.81	0.42	0.26	-0.92	0.34	0.22	-1.04	0.21	0.28
402	2.01	-0.94	0.93	0.42	-0.75	0.87	0.53	-0.83	0.83	0.59	-0.82	0.63	0.62	-0.79	0.48	0.55	-0.8	0.41	0.55	-0.82	0.26	0.59	-0.85	0.08	0.5	-0.75	0.03	0.52	NaN	NaN	NaN	-0.85	0.85	0.25	-0.81	0.63	0.21	-0.77	0.49	0.27	-0.81	0.42	0.26	-0.91	0.34	0.22	-1.03	0.2	0.28
403	2.015	-0.93	0.93	0.42	-0.74	0.87	0.53	-0.83	0.83	0.59	-0.82	0.63	0.62	-0.79	0.48	0.55	-0.8	0.41	0.55	-0.82	0.26	0.59	-0.85	0.08	0.5	-0.75	0.03	0.52	NaN	NaN	NaN	-0.84	0.84	0.25	-0.81	0.63	0.21	-0.77	0.49	0.27	-0.8	0.42	0.26	-0.9	0.34	0.22	-1.02	0.2	0.28
404	2.02	-0.93	0.93	0.42	-0.74	0.87	0.53	-0.83	0.83	0.59	-0.81	0.63	0.62	-0.79	0.48	0.55	-0.8	0.41	0.55	-0.82	0.26	0.59	-0.85	0.08	0.5	-0.75	0.03	0.52	NaN	NaN	NaN	-0.84	0.84	0.25	-0.8	0.63	0.21	-0.76	0.49	0.27	-0.79	0.42	0.26	-0.89	0.33	0.22	-1.01	0.2	0.28
405	2.025	-0.93	0.93	0.42	-0.74	0.87	0.53	-0.82	0.83	0.59	-0.81	0.63	0.62	-0.79	0.48	0.55	-0.8	0.41	0.55	-0.82	0.26	0.59	-0.85	0.08	0.5	-0.75	0.03	0.52	NaN	NaN	NaN	-0.84	0.85	0.25	-0.8	0.63	0.21	-0.75	0.49	0.27	-0.79	0.43	0.27	-0.88	0.33	0.22	-1	0.19	0.28
406	2.03	-0.92	0.93	0.42	-0.73	0.87	0.53	-0.82	0.83	0.59	-0.81	0.63	0.62	-0.79	0.48	0.55	-0.8	0.41	0.55	-0.81	0.26	0.59	-0.85	0.08	0.5	-0.75	0.03	0.52	NaN	NaN	NaN	-0.84	0.85	0.25	-0.79	0.63	0.21	-0.75	0.5	0.27	-0.78	0.43	0.27	-0.88	0.33	0.22	-0.99	0.19	0.28
407	2.035	-0.92	0.93	0.42	-0.73	0.87	0.53	-0.82	0.83	0.59	-0.81	0.63	0.62	-0.78	0.48	0.55	-0.8	0.41	0.55	-0.81	0.26	0.59	-0.85	0.08	0.5	-0.75	0.03	0.52	NaN	NaN	NaN	-0.84	0.85	0.25	-0.79	0.63	0.21	-0.74	0.5	0.27	-0.77	0.43	0.27	-0.87	0.33	0.22	-0.98	0.19	0.28
408	2.04	-0.92	0.93	0.42	-0.73	0.87	0.53	-0.81	0.83	0.59	-0.81	0.63	0.62	-0.78	0.48	0.55	-0.8	0.41	0.55	-0.81	0.26	0.59	-0.85	0.08	0.5	-0.75	0.03	0.52	NaN	NaN	NaN	-0.84	0.85	0.25	-0.78	0.63	0.21	-0.74	0.5	0.27	-0.77	0.43	0.27	-0.86	0.33	0.22	-0.97	0.18	0.28
409	2.045	-0.92	0.93	0.42	-0.72	0.87	0.53	-0.81	0.83	0.59	-0.8	0.63	0.62	-0.78	0.48	0.55	-0.8	0.41	0.55	-0.81	0.26	0.59	-0.85	0.08	0.5	-0.75	0.03	0.52	NaN	NaN	NaN	-0.82	0.85	0.25	-0.78	0.63	0.21	-0.73	0.5	0.27	-0.76	0.43	0.27	-0.85	0.33	0.22	-0.96	0.18	0.28
410	2.05	-0.91	0.93	0.42	-0.72	0.87	0.53	-0.81	0.83	0.59	-0.8	0.63	0.62	-0.78	0.48	0.55	-0.79	0.41	0.55	-0.81	0.26	0.59	-0.85	0.08	0.5	-0.75	0.03	0.52	NaN	NaN	NaN	-0.82	0.85	0.25	-0.77	0.63	0.21	-0.73	0.5	0.27	-0.76	0.43	0.27	-0.85	0.33	0.22	-0.95	0.18	0.28
411	2.055	-0.91	0.93	0.42	-0.72	0.87	0.53	-0.81	0.83	0.59	-0.8	0.63	0.62	-0.78	0.48	0.55	-0.79	0.41	0.55	-0.81	0.26	0.59	-0.85	0.08	0.5	-0.75	0.03	0.52	NaN	NaN	NaN	-0.83	0.85	0.25	-0.77	0.63	0.21	-0.72	0.5	0.27	-0.75	0.43	0.27	-0.84	0.32	0.22	-0.94	0.17	0.28
412	2.06	-0.91	0.93	0.42	-0.72	0.87	0.53	-0.8	0.83	0.59	-0.8	0.63	0.62	-0.78	0.48	0.55	-0.79	0.41	0.55	-0.81	0.26	0.59	-0.85	0.08	0.5	-0.75	0.03	0.52	NaN	NaN	NaN	-0.81	0.85	0.25	-0.76	0.64	0.21	-0.71	0.5	0.27	-0.74	0.43	0.27	-0.83	0.32	0.22	-0.93	0.17	0.28
413	2.065	-0.9	0.93	0.42	-0.71	0.87	0.53	-0.8	0.83	0.59	-0.8	0.63	0.62	-0.78	0.48	0.55	-0.79	0.41	0.55	-0.81	0.26	0.59	-0.85	0.08	0.5	-0.75	0.03	0.52	NaN	NaN	NaN	-0.81	0.85	0.25	-0.76	0.64	0.21	-0.71	0.5	0.27	-0.74	0.43	0.27	-0.82	0.32	0.22	-0.92	0.17	0.28
414	2.07	-0.9	0.93	0.42	-0.71	0.87	0.53	-0.8	0.83	0.59	-0.8	0.63	0.62	-0.78	0.48	0.55	-0.79	0.4	0.55	-0.81	0.26	0.59	-0.85	0.08	0.5	-0.75	0.03	0.52	NaN	NaN	NaN	-0.8	0.85	0.25	-0.75	0.64	0.21	-0.7	0.5	0.27	-0.73	0.43	0.27	-0.81	0.32	0.22	-0.9	0.16	0.28
415	2.075	-0.9	0.93	0.42	-0.71	0.87	0.53	-0.8	0.83	0.59	-0.79	0.63	0.62	-0.77	0.48	0.55	-0.79	0.4	0.55	-0.81	0.26	0.59	-0.85	0.08	0.5	-0.75	0.03	0.52	NaN	NaN	NaN	-0.8	0.85	0.25	-0.75	0.64	0.21	-0.7	0.5	0.27	-0.73	0.43	0.27	-0.81	0.32	0.22	-0.89	0.16	0.28
416	2.08	-0.89	0.93	0.42	-0.7	0.87	0.53	-0.79	0.83	0.59	-0.79	0.63	0.62	-0.77	0.48	0.55	-0.79	0.4	0.55	-0.81	0.26	0.59	-0.85	0.08	0.5	-0.75	0.03	0.52	NaN	NaN	NaN	-0.8	0.85	0.25	-0.74	0.64	0.21	-0.69	0.5	0.27	-0.72	0.43	0.27	-0.8	0.32	0.22	-0.88	0.16	0.28
417	2.085	-0.89	0.93	0.42	-0.7	0.87	0.53	-0.79	0.83	0.59	-0.79	0.63	0.62	-0.77	0.48	0.55	-0.79	0.4	0.55	-0.81	0.26	0.59	-0.85	0.08	0.5	-0.75	0.03	0.52	NaN	NaN	NaN	-0.79	0.85	0.25	-0.74	0.64	0.21	-0.69	0.5	0.27	-0.71	0.43	0.27	-0.79	0.31	0.22	-0.87	0.15	0.28
418	2.09	-0.89	0.93	0.42	-0.7	0.87	0.53	-0.79	0.83	0.59	-0.79	0.63	0.62	-0.77	0.48	0.55	-0.79	0.4	0.55	-0.81	0.26	0.59	-0.85	0.08	0.5	-0.75	0.03	0.52	NaN	NaN	NaN	-0.79	0.85	0.25	-0.73	0.64	0.21	-0.68	0.51	0.27	-0.71	0.43	0.27	-0.78	0.31	0.22	-0.86	0.15	0.28
419	2.095	-0.89	0.93	0.42	-0.7	0.87	0.53	-0.78	0.83	0.59	-0.79	0.63	0.62	-0.77	0.48	0.55	-0.79	0.41	0.55	-0.81	0.26	0.59	-0.85	0.08	0.5	-0.75	0.03	0.52	NaN	NaN	NaN	-0.79	0.85	0.25	-0.73	0.64	0.21	-0.68	0.51	0.27	-0.7	0.43	0.27	-0.77	0.31	0.22	-0.85	0.14	0.28
420	2.1	-0.88	0.93	0.42	-0.69	0.87	0.53	-0.78	0.83	0.59	-0.79	0.63	0.62	-0.77	0.48	0.55	-0.78	0.41	0.55	-0.81	0.26	0.59	-0.85	0.08	0.5	-0.75	0.03	0.52	NaN	NaN	NaN	-0.78	0.85	0.25	-0.72	0.64	0.21	-0.67	0.51	0.27	-0.7	0.43	0.27	-0.77	0.31	0.22	-0.84	0.14	0.28
421	2.105	-0.88	0.93	0.42	-0.69	0.87	0.53	-0.78	0.83	0.59	-0.78	0.63	0.62	-0.77	0.48	0.55	-0.78	0.41	0.55	-0.81	0.26	0.59	-0.85	0.08	0.5	-0.75	0.03	0.52	NaN	NaN	NaN	-0.78	0.85	0.25	-0.72	0.64	0.21	-0.67	0.51	0.27	-0.69	0.43	0.27	-0.76	0.31	0.22	-0.82	0.14	0.28
422	2.11	-0.88	0.93	0.42	-0.69	0.87	0.53	-0.78	0.83	0.59	-0.78	0.63	0.62	-0.76	0.48	0.55	-0.78	0.4	0.55	-0.81	0.26	0.59	-0.85	0.08	0.5	-0.75	0.03	0.52	NaN	NaN	NaN	-0.78	0.85	0.25	-0.72	0.64	0.21	-0.67	0.51	0.27	-0.69	0.43	0.27	-0.75	0.3	0.22	-0.81	0.13	0.28
423	2.115	-0.87	0.93	0.42	-0.68	0.87	0.53	-0.77	0.83	0.59	-0.78	0.63	0.61	-0.76	0.47	0.55	-0.78	0.4	0.55	-0.81	0.26	0.59	-0.85	0.08	0.5	-0.75	0.03	0.52	NaN	NaN	NaN	-0.78	0.85	0.25	-0.71	0.64	0.21	-0.66	0.51	0.27	-0.68	0.43	0.26	-0.74	0.3	0.22	-0.8	0.13	0.28
424	2.12	-0.87	0.93	0.42	-0.68	0.87	0.53	-0.77	0.83	0.59	-0.78	0.63	0.61	-0.76	0.47	0.55	-0.78	0.4	0.55	-0.8	0.26	0.59	-0.85	0.08	0.5	-0.75	0.03	0.52	NaN	NaN	NaN	-0.77	0.85	0.25	-0.71	0.64	0.21	-0.66	0.51	0.27	-0.68	0.42	0.26	-0.73	0.3	0.21	-0.79	0.13	0.28
425	2.125	-0.87	0.93	0.42	-0.68	0.87	0.53	-0.77	0.83	0.59	-0.77	0.63	0.61	-0.76	0.47	0.55	-0.78	0.4	0.55	-0.8	0.26	0.59	-0.85	0.08	0.5	-0.75	0.03	0.52	NaN	NaN	NaN	-0.77	0.85	0.25	-0.7	0.64	0.21	-0.65	0.51	0.27	-0.67	0.42	0.26	-0.73	0.3	0.21	-0.78	0.12	0.28
426	2.13	-0.86	0.93	0.42	-0.68	0.87	0.53	-0.77	0.83	0.59	-0.77	0.63	0.61	-0.76	0.47	0.55	-0.78	0.4	0.55	-0.8	0.26	0.59	-0.85	0.08	0.5	-0.75	0.03	0.52	NaN	NaN	NaN	-0.77	0.85	0.25	-0.7	0.64	0.21	-0.65	0.51	0.27	-0.67	0.42	0.26	-0.72	0.3	0.21	-0.76	0.12	0.28
427	2.135	-0.86	0.93	0.42	-0.67	0.87	0.53	-0.76	0.83	0.59	-0.77	0.63	0.61	-0.76	0.47	0.55	-0.78	0.4	0.55	-0.8	0.26	0.59	-0.85	0.08	0.5	-0.75	0.03	0.52	NaN	NaN	NaN	-0.76	0.85	0.25	-0.7	0.64	0.21	-0.65	0.51	0.27	-0.66	0.42	0.26	-0.71	0.29	0.21	-0.75	0.12	0.27
428	2.14	-0.86	0.93	0.42	-0.67	0.87	0.53	-0.76	0.83	0.59	-0.77	0.63	0.61	-0.75	0.47	0.55	-0.77	0.4	0.55	-0.8	0.26	0.59	-0.85	0.08	0.5	-0.75	0.03	0.52	NaN	NaN	NaN	-0.76	0.85	0.25	-0.69	0.64	0.21	-0.64	0.51	0.27	-0.66	0.42	0.26	-0.7	0.29	0.21	-0.74	0.12	0.27
429	2.145	-0.86	0.93	0.42	-0.67	0.87	0.53	-0.76	0.83	0.59	-0.77	0.62	0.61	-0.75	0.47	0.55	-0.77	0.4	0.55	-0.8	0.26	0.59	-0.85	0.08	0.5	-0.75	0.03	0.52	NaN	NaN	NaN	-0.76	0.85	0.25	-0.69	0.64	0.21	-0.64	0.51	0.27	-0.65	0.42	0.26	-0.69	0.29	0.21	-0.73	0.11	0.27
430	2.15	-0.85	0.93	0.42	-0.67	0.87	0.53	-0.75	0.83	0.59	-0.76	0.62	0.61	-0.75	0.47	0.55	-0.77	0.4	0.55	-0.8	0.26	0.59	-0.85	0.08	0.5	-0.75	0.03	0.52	NaN	NaN	NaN	-0.75	0.85	0.25	-0.69	0.64	0.21	-0.63	0.51	0.27	-0.65	0.42	0.26	-0.68	0.29	0.21	-0.71	0.11	0.27
431	2.155	-0.85	0.93	0.42	-0.66	0.87	0.53	-0.75	0.83	0.59	-0.76	0.62	0.61	-0.75	0.47	0.55	-0.77	0.4	0.55	-0.8	0.26	0.59	-0.84	0.08	0.5	-0.75	0.03	0.52	NaN	NaN	NaN	-0.75	0.85	0.25	-0.68	0.64	0.21	-0.63	0.51	0.27	-0.64	0.42	0.26	-0.68	0.29	0.21	-0.7	0.11	0.27
432	2.16	-0.85	0.93	0.42	-0.66	0.87	0.53	-0.75	0.83	0.59	-0.76	0.62	0.61	-0.75	0.47	0.55	-0.77	0.4	0.55	-0.8	0.26	0.59	-0.84	0.08	0.5	-0.75	0.03	0.52	NaN	NaN	NaN	-0.75	0.85	0.25	-0.68	0.64	0.21	-0.63	0.51	0.27	-0.64	0.42	0.26	-0.67	0.29	0.21	-0.69	0.11	0.27
433	2.165	-0.84	0.93	0.42	-0.66	0.87	0.53	-0.75	0.83	0.59	-0.76	0.62	0.61	-0.75	0.47	0.55	-0.77	0.4	0.55	-0.8	0.26	0.59	-0.84	0.08	0.5	-0.75	0.03	0.52	NaN	NaN	NaN	-0.74	0.85	0.25	-0.68	0.64	0.21	-0.62	0.51	0.27	-0.63	0.42	0.26	-0.66	0.28	0.21	-0.68	0.1	0.27
434	2.17	-0.84	0.93	0.42	-0.65	0.87	0.53	-0.74	0.83	0.59	-0.75	0.62	0.61	-0.74	0.47	0.55	-0.76	0.4	0.55	-0.8	0.26	0.59	-0.84	0.08	0.5	-0.75	0.03	0.52	-0.65	0.89	0.3	-0.74	0.85	0.25	-0.68	0.64	0.21	-0.62	0.51	0.27	-0.63	0.42	0.26	-0.65	0.28	0.21	-0.66	0.1	0.27
435	2.175	-0.84	0.93	0.42	-0.65	0.87	0.53	-0.74	0.83	0.59	-0.75	0.62	0.61	-0.74	0.47	0.55	-0.76	0.4	0.55	-0.8	0.26	0.59	-0.84	0.08	0.5	-0.75	0.03	0.52	-0.65	0.89	0.3	-0.74	0.85	0.25	-0.67	0.64	0.21	-0.62	0.51	0.27	-0.62	0.42	0.26	-0.64	0.28	0.21	-0.65	0.1	0.27
436	2.18	-0.83	0.93	0.42	-0.65	0.87	0.53	-0.74	0.83	0.59	-0.75	0.62	0.61	-0.74	0.47	0.55	-0.76	0.4	0.55	-0.8	0.26	0.59	-0.84	0.08	0.5	-0.75	0.03	0.52	-0.64	0.89	0.3	-0.73	0.85	0.25	-0.67	0.64	0.21	-0.61	0.51	0.27	-0.62	0.42	0.26	-0.63	0.28	0.21	-0.64	0.1	0.27
437	2.185	-0.83	0.93	0.42	-0.64	0.87	0.53	-0.74	0.83	0.59	-0.75	0.62	0.61	-0.74	0.47	0.55	-0.76	0.4	0.55	-0.79	0.26	0.59	-0.84	0.08	0.5	-0.75	0.03	0.52	-0.64	0.89	0.3	-0.73	0.85	0.25	-0.67	0.64	0.21	-0.61	0.51	0.27	-0.61	0.42	0.26	-0.62	0.28	0.21	-0.63	0.1	0.27
438	2.19	-0.83	0.93	0.42	-0.64	0.87	0.53	-0.73	0.83	0.59	-0.75	0.62	0.61	-0.74	0.47	0.55	-0.76	0.4	0.54	-0.79	0.26	0.59	-0.84	0.08	0.5	-0.75	0.03	0.52	-0.64	0.89	0.3	-0.73	0.85	0.25	-0.67	0.64	0.21	-0.61	0.51	0.27	-0.61	0.42	0.26	-0.62	0.28	0.21	-0.61	0.1	0.27
439	2.195	-0.82	0.93	0.42	-0.64	0.87	0.53	-0.73	0.82	0.59	-0.74	0.62	0.61	-0.73	0.47	0.55	-0.76	0.4	0.54	-0.79	0.26	0.59	-0.84	0.08	0.49	-0.75	0.03	0.52	-0.63	0.89	0.3	-0.72	0.84	0.25	-0.66	0.64	0.21	-0.6	0.51	0.27	-0.6	0.42	0.26	-0.61	0.28	0.21	-0.6	0.1	0.27
440	2.2	-0.82	0.93	0.42	-0.64	0.87	0.53	-0.73	0.82	0.59	-0.74	0.62	0.61	-0.73	0.47	0.55	-0.75	0.4	0.54	-0.79	0.26	0.58	-0.84	0.08	0.49	-0.75	0.03	0.52	-0.63	0.89	0.3	-0.72	0.84	0.25	-0.66	0.64	0.21	-0.6	0.51	0.27	-0.6	0.42	0.26	-0.6	0.27	0.21	-0.59	0.09	0.27
441	2.205	-0.82	0.93	0.42	-0.63	0.87	0.53	-0.72	0.82	0.59	-0.74	0.62	0.61	-0.73	0.47	0.55	-0.75	0.4	0.54	-0.79	0.26	0.59	-0.84	0.08	0.49	-0.75	0.03	0.52	NaN	NaN	NaN	-0.72	0.84	0.25	-0.66	0.64	0.21	-0.6	0.51	0.27	-0.59	0.41	0.26	-0.59	0.27	0.21	-0.58	0.09	0.27
442	2.21	-0.81	0.93	0.42	-0.63	0.87	0.53	-0.72	0.82	0.59	-0.74	0.62	0.61	-0.73	0.47	0.55	-0.75	0.4	0.54	-0.79	0.26	0.59	-0.84	0.09	0.49	-0.75	0.03	0.52	-0.62	0.89	0.3	-0.71	0.84	0.25	-0.65	0.64	0.21	-0.59	0.5	0.27	-0.59	0.41	0.26	-0.58	0.27	0.21	-0.57	0.09	0.27
443	2.215	-0.81	0.93	0.42	-0.63	0.86	0.53	-0.72	0.82	0.59	-0.73	0.62	0.61	-0.73	0.47	0.55	-0.75	0.4	0.54	-0.79	0.26	0.59	-0.84	0.09	0.49	-0.75	0.03	0.52	-0.62	0.89	0.3	-0.71	0.84	0.25	-0.65	0.64	0.21	-0.59	0.5	0.27	-0.58	0.41	0.26	-0.58	0.27	0.21	-0.55	0.09	0.27
444	2.22	-0.81	0.93	0.42	-0.62	0.86	0.53	-0.71	0.82	0.59	-0.73	0.62	0.61	-0.72	0.47	0.55	-0.75	0.4	0.54	-0.79	0.26	0.58	-0.84	0.09	0.49	-0.75	0.03	0.52	-0.61	0.88	0.3	-0.71	0.84	0.25	-0.65	0.64	0.21	-0.59	0.5	0.27	-0.58	0.41	0.26	-0.57	0.27	0.21	-0.54	0.09	0.27
445	2.225	-0.8	0.93	0.42	-0.62	0.86	0.53	-0.71	0.82	0.59	-0.73	0.62	0.61	-0.72	0.47	0.55	-0.75	0.4	0.54	-0.79	0.26	0.58	-0.84	0.09	0.49	-0.75	0.03	0.52	-0.61	0.88	0.3	-0.7	0.84	0.25	-0.65	0.64	0.21	-0.59	0.5	0.27	-0.58	0.41	0.26	-0.56	0.27	0.21	-0.53	0.09	0.27
446	2.23	-0.8	0.93	0.42	-0.62	0.86	0.53	-0.71	0.82	0.59	-0.73	0.62	0.61	-0.72	0.47	0.55	-0.74	0.4	0.54	-0.78	0.26	0.58	-0.84	0.09	0.49	-0.75	0.03	0.52	-0.61	0.88	0.3	-0.7	0.84	0.25	-0.64	0.63	0.21	-0.58	0.5	0.26	-0.57	0.41	0.26	-0.55	0.27	0.21	-0.52	0.09	0.27
447	2.235	-0.8	0.93	0.42	-0.61	0.86	0.53	-0.7	0.82	0.59	-0.72	0.62	0.61	-0.72	0.47	0.55	-0.74	0.4	0.54	-0.78	0.26	0.58	-0.84	0.09	0.49	-0.75	0.03	0.52	NaN	NaN	NaN	-0.69	0.84	0.25	-0.64	0.63	0.21	-0.58	0.5	0.26	-0.57	0.41	0.26	-0.55	0.27	0.21	-0.51	0.09	0.27
448	2.24	-0.79	0.93	0.42	-0.61	0.86	0.53	-0.7	0.82	0.59	-0.72	0.62	0.61	-0.72	0.47	0.55	-0.74	0.4	0.54	-0.78	0.26	0.58	-0.84	0.09	0.5	-0.75	0.03	0.52	NaN	NaN	NaN	-0.69	0.84	0.25	-0.64	0.63	0.21	-0.58	0.5	0.26	-0.56	0.41	0.26	-0.54	0.27	0.21	-0.5	0.09	0.27
449	2.245	-0.79	0.93	0.42	-0.61	0.86	0.53	-0.7	0.82	0.59	-0.72	0.62	0.61	-0.71	0.47	0.55	-0.74	0.4	0.54	-0.78	0.26	0.58	-0.84	0.09	0.5	-0.75	0.03	0.52	-0.6	0.88	0.3	-0.69	0.84	0.25	-0.63	0.63	0.21	-0.57	0.5	0.26	-0.56	0.41	0.26	-0.53	0.27	0.21	-0.49	0.1	0.27
450	2.25	-0.79	0.93	0.41	-0.6	0.86	0.53	-0.7	0.82	0.59	-0.72	0.62	0.61	-0.71	0.47	0.55	-0.74	0.4	0.54	-0.78	0.26	0.58	-0.84	0.09	0.5	-0.75	0.03	0.52	-0.59	0.88	0.3	-0.68	0.84	0.25	-0.63	0.63	0.21	-0.57	0.5	0.26	-0.55	0.41	0.26	-0.53	0.27	0.21	-0.48	0.1	0.27
451	2.255	-0.78	0.93	0.41	-0.6	0.86	0.53	-0.69	0.82	0.59	-0.71	0.62	0.61	-0.71	0.47	0.55	-0.73	0.4	0.54	-0.78	0.26	0.58	-0.84	0.09	0.49	-0.75	0.03	0.52	-0.59	0.88	0.3	-0.68	0.84	0.25	-0.63	0.63	0.21	-0.56	0.5	0.26	-0.55	0.41	0.26	-0.52	0.27	0.21	-0.47	0.1	0.28
452	2.26	-0.78	0.93	0.41	-0.6	0.86	0.53	-0.69	0.82	0.59	-0.71	0.62	0.61	-0.71	0.47	0.55	-0.73	0.4	0.54	-0.78	0.26	0.58	-0.84	0.09	0.49	-0.75	0.03	0.52	-0.59	0.88	0.3	-0.68	0.84	0.25	-0.62	0.63	0.2	-0.56	0.5	0.26	-0.55	0.41	0.26	-0.51	0.27	0.21	-0.46	0.1	0.28
453	2.265	-0.78	0.93	0.41	-0.59	0.86	0.53	-0.69	0.82	0.59	-0.71	0.62	0.61	-0.71	0.47	0.55	-0.73	0.4	0.54	-0.78	0.26	0.58	-0.84	0.09	0.49	-0.75	0.03	0.52	-0.58	0.88	0.3	-0.67	0.84	0.25	-0.62	0.63	0.2	-0.56	0.5	0.26	-0.54	0.41	0.26	-0.51	0.27	0.21	-0.45	0.1	0.28
454	2.27	-0.77	0.92	0.41	-0.59	0.86	0.53	-0.68	0.82	0.59	-0.71	0.62	0.61	-0.7	0.47	0.55	-0.73	0.4	0.55	-0.78	0.26	0.58	-0.84	0.09	0.5	-0.75	0.03	0.52	-0.58	0.88	0.3	-0.67	0.84	0.25	-0.61	0.63	0.2	-0.55	0.5	0.26	-0.54	0.41	0.26	-0.5	0.27	0.21	-0.44	0.1	0.28
455	2.275	-0.77	0.92	0.41	-0.59	0.86	0.53	-0.68	0.82	0.59	-0.7	0.62	0.61	-0.7	0.47	0.55	-0.73	0.4	0.55	-0.78	0.26	0.58	-0.84	0.09	0.5	-0.75	0.03	0.52	-0.58	0.88	0.3	-0.67	0.84	0.25	-0.61	0.63	0.2	-0.55	0.5	0.26	-0.53	0.4	0.26	-0.5	0.27	0.21	-0.43	0.1	0.28
456	2.28	-0.76	0.92	0.41	-0.58	0.86	0.53	-0.68	0.82	0.59	-0.7	0.62	0.61	-0.7	0.47	0.55	-0.73	0.4	0.55	-0.77	0.26	0.59	-0.84	0.09	0.5	-0.75	0.03	0.52	-0.57	0.88	0.3	-0.66	0.84	0.25	-0.61	0.63	0.2	-0.55	0.5	0.26	-0.53	0.4	0.26	-0.49	0.27	0.21	-0.43	0.1	0.28
457	2.285	-0.76	0.92	0.41	-0.58	0.86	0.53	-0.67	0.82	0.59	-0.7	0.62	0.61	-0.7	0.47	0.55	-0.72	0.4	0.54	-0.77	0.26	0.59	-0.84	0.09	0.5	-0.75	0.03	0.52	-0.57	0.88	0.3	-0.66	0.84	0.25	-0.6	0.63	0.2	-0.54	0.5	0.26	-0.52	0.4	0.26	-0.48	0.27	0.21	-0.42	0.1	0.28
458	2.29	-0.76	0.92	0.41	-0.58	0.86	0.53	-0.67	0.82	0.59	-0.69	0.62	0.61	-0.69	0.47	0.55	-0.72	0.4	0.54	-0.77	0.26	0.59	-0.84	0.09	0.5	-0.75	0.03	0.52	-0.56	0.88	0.3	-0.65	0.84	0.24	-0.6	0.63	0.2	-0.54	0.49	0.26	-0.52	0.4	0.26	-0.48	0.27	0.21	-0.41	0.1	0.28
459	2.295	-0.75	0.92	0.41	-0.57	0.86	0.53	-0.67	0.82	0.59	-0.69	0.62	0.61	-0.69	0.46	0.55	-0.72	0.4	0.54	-0.77	0.26	0.59	-0.84	0.09	0.5	-0.75	0.03	0.52	-0.56	0.88	0.3	-0.65	0.83	0.24	-0.59	0.63	0.2	-0.53	0.49	0.26	-0.52	0.4	0.26	-0.47	0.27	0.21	-0.4	0.1	0.28
460	2.3	-0.75	0.92	0.41	-0.57	0.86	0.53	-0.66	0.82	0.59	-0.69	0.62	0.61	-0.69	0.46	0.55	-0.72	0.4	0.54	-0.77	0.26	0.59	-0.84	0.09	0.5	-0.75	0.03	0.52	-0.56	0.88	0.3	-0.65	0.83	0.24	-0.59	0.63	0.2	-0.53	0.49	0.26	-0.51	0.4	0.26	-0.47	0.27	0.21	-0.4	0.1	0.28
461	2.305	-0.75	0.92	0.41	-0.57	0.86	0.53	-0.66	0.82	0.59	-0.69	0.62	0.61	-0.69	0.46	0.55	-0.72	0.4	0.54	-0.77	0.26	0.59	-0.84	0.09	0.5	-0.75	0.03	0.52	NaN	NaN	NaN	-0.64	0.83	0.24	-0.58	0.63	0.2	-0.53	0.49	0.26	-0.51	0.4	0.26	-0.46	0.27	0.21	-0.39	0.1	0.28
462	2.31	-0.74	0.92	0.41	-0.56	0.86	0.53	-0.65	0.81	0.58	-0.68	0.62	0.61	-0.69	0.46	0.55	-0.71	0.4	0.54	-0.77	0.26	0.59	-0.84	0.09	0.5	-0.75	0.03	0.52	-0.55	0.87	0.3	-0.64	0.83	0.24	-0.58	0.63	0.2	-0.52	0.49	0.26	-0.5	0.4	0.26	-0.46	0.27	0.21	-0.38	0.1	0.28
463	2.315	-0.74	0.92	0.41	-0.56	0.86	0.53	-0.65	0.81	0.58	-0.68	0.62	0.61	-0.68	0.46	0.55	-0.71	0.4	0.54	-0.76	0.26	0.59	-0.84	0.09	0.5	-0.75	0.03	0.52	-0.54	0.87	0.3	-0.63	0.83	0.24	-0.57	0.63	0.2	-0.52	0.49	0.26	-0.5	0.4	0.26	-0.45	0.27	0.21	-0.38	0.1	0.28
464	2.32	-0.73	0.92	0.41	-0.56	0.86	0.53	-0.65	0.81	0.58	-0.68	0.62	0.61	-0.68	0.46	0.55	-0.71	0.4	0.54	-0.76	0.26	0.59	-0.84	0.09	0.5	-0.75	0.03	0.52	-0.54	0.87	0.29	-0.63	0.83	0.24	-0.57	0.63	0.2	-0.51	0.49	0.26	-0.49	0.4	0.26	-0.45	0.26	0.21	-0.37	0.1	0.28
465	2.325	-0.73	0.92	0.41	-0.55	0.86	0.53	-0.65	0.81	0.58	-0.68	0.62	0.61	-0.68	0.46	0.55	-0.71	0.4	0.54	-0.76	0.26	0.59	-0.84	0.09	0.5	-0.75	0.03	0.52	-0.53	0.87	0.29	-0.62	0.83	0.24	-0.57	0.63	0.2	-0.51	0.49	0.26	-0.49	0.4	0.26	-0.44	0.26	0.21	-0.36	0.1	0.28
466	2.33	-0.73	0.92	0.41	-0.55	0.85	0.53	-0.64	0.81	0.58	-0.67	0.62	0.61	-0.68	0.46	0.55	-0.7	0.4	0.54	-0.76	0.26	0.59	-0.84	0.09	0.5	-0.75	0.03	0.52	-0.53	0.87	0.29	-0.62	0.83	0.24	-0.56	0.62	0.2	-0.5	0.49	0.26	-0.48	0.4	0.26	-0.44	0.26	0.21	-0.36	0.1	0.28
467	2.335	-0.72	0.92	0.4	-0.54	0.85	0.53	-0.64	0.81	0.58	-0.67	0.62	0.61	-0.67	0.46	0.55	-0.7	0.4	0.54	-0.76	0.26	0.59	-0.84	0.09	0.5	-0.75	0.03	0.52	-0.53	0.87	0.29	-0.61	0.83	0.24	-0.56	0.62	0.2	-0.5	0.49	0.26	-0.48	0.4	0.26	-0.43	0.26	0.21	-0.35	0.1	0.28
468	2.34	-0.72	0.92	0.4	-0.54	0.85	0.53	-0.63	0.81	0.58	-0.67	0.61	0.61	-0.67	0.46	0.55	-0.7	0.4	0.54	-0.76	0.26	0.59	-0.84	0.09	0.5	-0.75	0.03	0.52	-0.52	0.87	0.29	-0.61	0.83	0.24	-0.55	0.62	0.2	-0.5	0.49	0.26	-0.47	0.4	0.26	-0.43	0.26	0.21	-0.35	0.1	0.28
469	2.345	-0.71	0.92	0.4	-0.54	0.85	0.53	-0.63	0.81	0.58	-0.66	0.61	0.61	-0.67	0.46	0.55	-0.7	0.4	0.54	-0.76	0.26	0.59	-0.84	0.09	0.5	-0.75	0.03	0.52	-0.52	0.87	0.29	-0.6	0.83	0.24	-0.55	0.62	0.2	-0.49	0.49	0.26	-0.47	0.4	0.26	-0.42	0.26	0.21	-0.34	0.1	0.28
470	2.35	-0.71	0.92	0.4	-0.53	0.85	0.53	-0.63	0.81	0.58	-0.66	0.61	0.61	-0.66	0.46	0.55	-0.7	0.4	0.54	-0.75	0.26	0.59	-0.84	0.09	0.5	-0.75	0.03	0.52	-0.51	0.87	0.29	-0.6	0.83	0.24	-0.54	0.62	0.2	-0.49	0.49	0.26	-0.47	0.4	0.26	-0.42	0.26	0.21	-0.34	0.1	0.28
471	2.355	-0.71	0.92	0.4	-0.53	0.85	0.53	-0.62	0.81	0.58	-0.66	0.61	0.61	-0.66	0.46	0.54	-0.69	0.4	0.54	-0.75	0.26	0.59	-0.84	0.1	0.5	-0.75	0.03	0.52	-0.51	0.87	0.29	-0.59	0.83	0.24	-0.54	0.62	0.2	-0.48	0.49	0.26	-0.46	0.4	0.26	-0.41	0.26	0.21	-0.33	0.1	0.28
472	2.36	-0.7	0.92	0.4	-0.53	0.85	0.53	-0.62	0.81	0.58	-0.66	0.61	0.61	-0.66	0.46	0.54	-0.69	0.4	0.54	-0.75	0.26	0.59	-0.84	0.1	0.5	-0.75	0.03	0.52	-0.5	0.87	0.29	-0.59	0.83	0.24	-0.53	0.62	0.2	-0.48	0.49	0.26	-0.46	0.4	0.26	-0.41	0.26	0.21	-0.33	0.1	0.28
473	2.365	-0.7	0.91	0.4	-0.52	0.85	0.53	-0.62	0.81	0.58	-0.65	0.61	0.61	-0.66	0.46	0.54	-0.69	0.4	0.54	-0.75	0.26	0.59	-0.83	0.1	0.5	-0.75	0.03	0.52	-0.5	0.87	0.29	-0.59	0.83	0.24	-0.53	0.62	0.2	-0.47	0.49	0.26	-0.45	0.4	0.26	-0.4	0.26	0.21	-0.33	0.1	0.28
474	2.37	-0.69	0.91	0.4	-0.52	0.85	0.53	-0.61	0.81	0.58	-0.65	0.61	0.61	-0.65	0.46	0.54	-0.69	0.4	0.54	-0.75	0.26	0.59	-0.83	0.1	0.5	-0.75	0.03	0.52	-0.49	0.87	0.29	-0.58	0.82	0.24	-0.52	0.62	0.2	-0.47	0.49	0.26	-0.45	0.4	0.26	-0.4	0.26	0.21	-0.33	0.1	0.28
475	2.375	-0.69	0.91	0.4	-0.51	0.85	0.53	-0.61	0.81	0.58	-0.65	0.61	0.6	-0.65	0.46	0.54	-0.68	0.4	0.54	-0.75	0.26	0.59	-0.83	0.1	0.5	-0.75	0.03	0.52	-0.49	0.87	0.29	-0.58	0.82	0.24	-0.52	0.62	0.2	-0.46	0.49	0.26	-0.44	0.4	0.26	-0.39	0.26	0.21	-0.32	0.1	0.28
476	2.38	-0.68	0.91	0.4	-0.51	0.85	0.53	-0.61	0.81	0.58	-0.64	0.61	0.6	-0.65	0.46	0.54	-0.68	0.4	0.54	-0.75	0.26	0.59	-0.83	0.1	0.5	-0.75	0.03	0.52	-0.49	0.87	0.29	-0.57	0.82	0.24	-0.51	0.62	0.2	-0.46	0.49	0.26	-0.44	0.4	0.26	-0.39	0.26	0.21	-0.32	0.09	0.28
477	2.385	-0.68	0.91	0.4	-0.51	0.85	0.53	-0.6	0.81	0.58	-0.64	0.61	0.6	-0.65	0.46	0.54	-0.68	0.4	0.54	-0.74	0.26	0.59	-0.83	0.1	0.5	-0.75	0.03	0.52	-0.48	0.86	0.29	-0.57	0.82	0.24	-0.51	0.62	0.2	-0.45	0.49	0.26	-0.43	0.39	0.26	-0.39	0.26	0.21	-0.32	0.09	0.28
478	2.39	-0.67	0.91	0.39	-0.5	0.85	0.53	-0.6	0.81	0.58	-0.64	0.61	0.6	-0.64	0.46	0.54	-0.68	0.4	0.54	-0.74	0.26	0.59	-0.83	0.1	0.5	-0.75	0.03	0.52	-0.48	0.86	0.29	-0.56	0.82	0.23	-0.5	0.62	0.2	-0.45	0.48	0.26	-0.43	0.39	0.26	-0.38	0.26	0.21	-0.32	0.09	0.28
479	2.395	-0.67	0.91	0.39	-0.5	0.85	0.53	-0.59	0.81	0.57	-0.63	0.61	0.6	-0.64	0.46	0.54	-0.67	0.4	0.54	-0.74	0.26	0.59	-0.83	0.1	0.5	-0.75	0.03	0.52	-0.47	0.86	0.29	-0.55	0.82	0.23	-0.5	0.62	0.2	-0.44	0.48	0.26	-0.42	0.39	0.26	-0.38	0.26	0.21	-0.32	0.09	0.28
480	2.4	-0.66	0.91	0.39	-0.49	0.85	0.53	-0.59	0.81	0.57	-0.63	0.61	0.6	-0.64	0.46	0.54	-0.67	0.4	0.54	-0.74	0.26	0.59	-0.83	0.1	0.5	-0.75	0.03	0.52	-0.47	0.86	0.29	-0.55	0.82	0.23	-0.49	0.61	0.2	-0.44	0.48	0.26	-0.42	0.39	0.26	-0.38	0.26	0.21	-0.31	0.09	0.28
481	2.405	-0.66	0.91	0.39	-0.49	0.85	0.53	-0.59	0.81	0.57	-0.63	0.61	0.6	-0.64	0.46	0.54	-0.67	0.4	0.54	-0.74	0.26	0.59	-0.83	0.1	0.5	-0.75	0.03	0.52	-0.46	0.86	0.29	-0.54	0.82	0.23	-0.49	0.61	0.2	-0.43	0.48	0.26	-0.41	0.39	0.26	-0.37	0.26	0.21	-0.31	0.09	0.28
482	2.41	-0.65	0.91	0.39	-0.48	0.85	0.52	-0.58	0.81	0.57	-0.62	0.61	0.6	-0.63	0.46	0.54	-0.67	0.4	0.54	-0.73	0.27	0.59	-0.83	0.11	0.5	-0.75	0.03	0.52	-0.46	0.86	0.29	-0.54	0.82	0.23	-0.48	0.61	0.2	-0.43	0.48	0.26	-0.41	0.39	0.26	-0.37	0.25	0.21	-0.31	0.08	0.28
483	2.415	-0.65	0.91	0.39	-0.48	0.85	0.52	-0.58	0.81	0.57	-0.62	0.61	0.6	-0.63	0.46	0.54	-0.66	0.4	0.54	-0.73	0.27	0.59	-0.83	0.11	0.5	-0.75	0.03	0.52	-0.45	0.86	0.29	-0.53	0.82	0.23	-0.48	0.61	0.2	-0.42	0.48	0.26	-0.4	0.39	0.26	-0.37	0.25	0.21	-0.31	0.08	0.28
484	2.42	-0.64	0.91	0.39	-0.48	0.85	0.52	-0.57	0.81	0.57	-0.62	0.61	0.6	-0.63	0.46	0.54	-0.66	0.4	0.54	-0.73	0.27	0.59	-0.83	0.11	0.5	-0.75	0.03	0.52	-0.45	0.86	0.29	-0.53	0.82	0.23	-0.47	0.61	0.2	-0.42	0.48	0.26	-0.4	0.39	0.26	-0.37	0.25	0.22	-0.31	0.08	0.29
485	2.425	-0.64	0.91	0.39	-0.47	0.85	0.52	-0.57	0.81	0.57	-0.61	0.61	0.6	-0.62	0.46	0.54	-0.66	0.4	0.54	-0.73	0.27	0.59	-0.83	0.11	0.5	-0.75	0.03	0.52	-0.44	0.86	0.29	-0.52	0.82	0.23	-0.47	0.61	0.2	-0.41	0.48	0.26	-0.4	0.39	0.26	-0.36	0.25	0.22	-0.31	0.08	0.29
486	2.43	-0.63	0.91	0.39	-0.47	0.85	0.52	-0.56	0.81	0.57	-0.61	0.61	0.6	-0.62	0.46	0.54	-0.66	0.4	0.54	-0.73	0.27	0.59	-0.83	0.11	0.5	-0.75	0.03	0.52	-0.43	0.86	0.29	-0.52	0.82	0.23	-0.46	0.61	0.2	-0.41	0.48	0.26	-0.39	0.39	0.26	-0.36	0.25	0.22	-0.3	0.08	0.29
487	2.435	-0.63	0.91	0.39	-0.46	0.84	0.52	-0.56	0.8	0.57	-0.61	0.61	0.6	-0.62	0.46	0.54	-0.65	0.4	0.54	-0.72	0.27	0.58	-0.82	0.11	0.5	-0.75	0.03	0.52	-0.43	0.86	0.29	-0.51	0.82	0.23	-0.46	0.61	0.2	-0.4	0.48	0.26	-0.39	0.39	0.26	-0.36	0.25	0.22	-0.3	0.08	0.29
488	2.44	-0.62	0.91	0.38	-0.46	0.84	0.52	-0.55	0.8	0.57	-0.6	0.61	0.6	-0.61	0.46	0.54	-0.65	0.4	0.54	-0.72	0.27	0.58	-0.82	0.11	0.5	-0.75	0.03	0.52	-0.42	0.86	0.29	-0.51	0.82	0.23	-0.45	0.61	0.2	-0.4	0.48	0.26	-0.38	0.39	0.26	-0.35	0.25	0.22	-0.3	0.08	0.29
489	2.445	-0.62	0.91	0.38	-0.45	0.84	0.52	-0.55	0.8	0.57	-0.6	0.61	0.6	-0.61	0.46	0.54	-0.65	0.4	0.54	-0.72	0.27	0.58	-0.82	0.11	0.5	-0.75	0.03	0.52	-0.42	0.86	0.29	-0.5	0.82	0.23	-0.45	0.61	0.2	-0.39	0.48	0.26	-0.38	0.39	0.26	-0.35	0.25	0.22	-0.3	0.08	0.29
490	2.45	-0.61	0.91	0.38	-0.45	0.84	0.52	-0.55	0.8	0.57	-0.59	0.61	0.6	-0.6	0.46	0.54	-0.64	0.4	0.54	-0.72	0.27	0.58	-0.82	0.11	0.5	-0.74	0.03	0.52	-0.41	0.86	0.29	-0.5	0.82	0.23	-0.44	0.61	0.2	-0.39	0.48	0.26	-0.37	0.39	0.26	-0.34	0.25	0.22	-0.29	0.08	0.29
491	2.455	-0.61	0.91	0.38	-0.44	0.84	0.52	-0.54	0.8	0.57	-0.59	0.61	0.6	-0.6	0.46	0.54	-0.64	0.4	0.54	-0.71	0.27	0.58	-0.82	0.12	0.5	-0.74	0.03	0.52	-0.41	0.86	0.29	-0.49	0.82	0.23	-0.44	0.61	0.19	-0.38	0.48	0.26	-0.37	0.39	0.26	-0.34	0.25	0.22	-0.29	0.08	0.28
492	2.46	-0.6	0.91	0.38	-0.44	0.84	0.52	-0.54	0.8	0.57	-0.58	0.61	0.59	-0.6	0.46	0.54	-0.63	0.4	0.54	-0.71	0.27	0.58	-0.82	0.12	0.5	-0.74	0.03	0.52	-0.4	0.86	0.29	-0.49	0.82	0.22	-0.43	0.61	0.19	-0.38	0.48	0.26	-0.36	0.39	0.26	-0.34	0.25	0.22	-0.29	0.08	0.28
493	2.465	-0.6	0.91	0.38	-0.43	0.84	0.52	-0.53	0.8	0.56	-0.58	0.61	0.59	-0.59	0.46	0.54	-0.63	0.4	0.54	-0.71	0.27	0.58	-0.82	0.12	0.5	-0.74	0.03	0.52	-0.4	0.86	0.28	-0.48	0.82	0.22	-0.43	0.61	0.19	-0.37	0.48	0.26	-0.36	0.39	0.26	-0.33	0.25	0.22	-0.29	0.08	0.28
494	2.47	-0.59	0.91	0.38	-0.43	0.84	0.52	-0.53	0.8	0.56	-0.58	0.61	0.59	-0.59	0.46	0.53	-0.63	0.4	0.54	-0.7	0.28	0.58	-0.82	0.12	0.5	-0.74	0.04	0.52	-0.39	0.86	0.28	-0.48	0.82	0.22	-0.42	0.61	0.19	-0.37	0.48	0.26	-0.35	0.39	0.26	-0.33	0.25	0.21	-0.29	0.08	0.28
495	2.475	-0.59	0.91	0.38	-0.42	0.84	0.52	-0.52	0.8	0.56	-0.57	0.61	0.59	-0.58	0.46	0.53	-0.62	0.4	0.54	-0.7	0.28	0.58	-0.81	0.12	0.5	-0.74	0.04	0.52	-0.39	0.86	0.28	-0.47	0.82	0.22	-0.42	0.61	0.19	-0.36	0.48	0.26	-0.35	0.39	0.26	-0.32	0.25	0.21	-0.29	0.08	0.28
496	2.48	-0.58	0.91	0.38	-0.42	0.84	0.52	-0.52	0.8	0.56	-0.57	0.61	0.59	-0.58	0.46	0.53	-0.62	0.4	0.54	-0.7	0.28	0.58	-0.81	0.13	0.5	-0.74	0.04	0.52	-0.38	0.86	0.28	-0.47	0.82	0.22	-0.41	0.61	0.19	-0.35	0.49	0.26	-0.34	0.39	0.26	-0.32	0.25	0.21	-0.29	0.08	0.28
497	2.485	-0.58	0.91	0.38	-0.41	0.84	0.51	-0.51	0.8	0.56	-0.56	0.61	0.59	-0.57	0.46	0.53	-0.61	0.4	0.53	-0.69	0.28	0.58	-0.81	0.13	0.5	-0.74	0.04	0.52	-0.38	0.86	0.28	-0.46	0.82	0.22	-0.4	0.61	0.19	-0.35	0.49	0.26	-0.34	0.39	0.26	-0.31	0.25	0.21	-0.29	0.08	0.28
498	2.49	-0.58	0.91	0.38	-0.41	0.84	0.51	-0.51	0.8	0.56	-0.55	0.61	0.59	-0.57	0.46	0.53	-0.61	0.4	0.53	-0.69	0.28	0.58	-0.81	0.13	0.5	-0.74	0.04	0.52	-0.37	0.86	0.28	-0.46	0.82	0.22	-0.4	0.61	0.19	-0.34	0.49	0.26	-0.33	0.39	0.25	-0.31	0.25	0.21	-0.29	0.08	0.28
499	2.495	-0.57	0.91	0.38	-0.4	0.84	0.51	-0.5	0.8	0.56	-0.55	0.61	0.59	-0.56	0.46	0.53	-0.6	0.4	0.53	-0.68	0.28	0.58	-0.81	0.13	0.5	-0.74	0.04	0.52	-0.37	0.86	0.28	-0.45	0.82	0.22	-0.39	0.61	0.19	-0.34	0.49	0.26	-0.33	0.39	0.25	-0.31	0.25	0.21	-0.29	0.08	0.28
500	2.5	-0.57	0.91	0.38	-0.4	0.84	0.51	-0.49	0.8	0.56	-0.54	0.61	0.59	-0.55	0.46	0.53	-0.59	0.4	0.53	-0.68	0.28	0.58	-0.8	0.14	0.5	-0.74	0.04	0.52	-0.37	0.86	0.28	-0.45	0.82	0.22	-0.38	0.62	0.19	-0.33	0.49	0.26	-0.32	0.39	0.25	-0.3	0.25	0.21	-0.29	0.08	0.28
501	2.505	-0.56	0.91	0.38	-0.39	0.84	0.51	-0.49	0.8	0.56	-0.54	0.61	0.59	-0.55	0.46	0.53	-0.59	0.4	0.53	-0.68	0.28	0.58	-0.8	0.14	0.51	-0.74	0.04	0.52	-0.36	0.86	0.28	-0.44	0.82	0.22	-0.38	0.62	0.19	-0.33	0.49	0.26	-0.32	0.39	0.25	-0.3	0.25	0.21	-0.29	0.08	0.28
502	2.51	-0.56	0.91	0.38	-0.39	0.84	0.51	-0.48	0.8	0.56	-0.53	0.61	0.59	-0.54	0.46	0.53	-0.58	0.4	0.53	-0.67	0.29	0.58	-0.8	0.14	0.51	-0.74	0.04	0.52	-0.35	0.86	0.28	-0.44	0.82	0.22	-0.37	0.62	0.19	-0.32	0.49	0.26	-0.31	0.4	0.25	-0.3	0.25	0.21	-0.28	0.08	0.28
503	2.515	-0.55	0.91	0.38	-0.38	0.84	0.51	-0.48	0.8	0.56	-0.53	0.61	0.58	-0.53	0.46	0.53	-0.57	0.4	0.53	-0.67	0.29	0.58	-0.79	0.14	0.51	-0.74	0.04	0.52	-0.35	0.86	0.27	-0.43	0.82	0.22	-0.37	0.62	0.19	-0.32	0.49	0.25	-0.31	0.4	0.25	-0.29	0.25	0.21	-0.28	0.08	0.28
504	2.52	-0.55	0.91	0.37	-0.38	0.84	0.51	-0.47	0.8	0.56	-0.52	0.61	0.58	-0.53	0.46	0.53	-0.57	0.4	0.53	-0.66	0.29	0.58	-0.79	0.15	0.51	-0.74	0.04	0.52	-0.35	0.86	0.27	-0.43	0.83	0.21	-0.36	0.62	0.19	-0.31	0.49	0.25	-0.31	0.4	0.25	-0.29	0.25	0.21	-0.28	0.08	0.28
505	2.525	-0.54	0.91	0.37	-0.37	0.84	0.51	-0.47	0.8	0.55	-0.51	0.61	0.58	-0.52	0.46	0.53	-0.56	0.4	0.53	-0.65	0.29	0.58	-0.78	0.15	0.51	-0.74	0.04	0.52	-0.34	0.86	0.27	-0.42	0.83	0.21	-0.36	0.62	0.19	-0.31	0.49	0.25	-0.3	0.4	0.25	-0.29	0.25	0.21	-0.28	0.08	0.28
506	2.53	-0.54	0.91	0.37	-0.37	0.84	0.5	-0.46	0.8	0.55	-0.51	0.61	0.58	-0.51	0.46	0.53	-0.55	0.4	0.53	-0.65	0.29	0.58	-0.78	0.15	0.51	-0.74	0.04	0.52	-0.34	0.86	0.27	-0.42	0.83	0.21	-0.35	0.62	0.19	-0.3	0.49	0.25	-0.3	0.4	0.25	-0.28	0.25	0.21	-0.28	0.07	0.28
507	2.535	-0.53	0.91	0.37	-0.36	0.84	0.5	-0.46	0.8	0.55	-0.5	0.61	0.58	-0.5	0.45	0.53	-0.54	0.4	0.53	-0.64	0.29	0.58	-0.78	0.16	0.51	-0.74	0.04	0.52	-0.33	0.86	0.27	-0.42	0.83	0.21	-0.35	0.62	0.19	-0.3	0.49	0.25	-0.3	0.4	0.25	-0.28	0.25	0.21	-0.28	0.07	0.28
508	2.54	-0.53	0.91	0.37	-0.36	0.84	0.5	-0.45	0.8	0.55	-0.49	0.61	0.58	-0.5	0.45	0.53	-0.53	0.4	0.53	-0.63	0.29	0.58	-0.77	0.16	0.51	-0.74	0.05	0.52	-0.33	0.87	0.27	-0.41	0.83	0.21	-0.34	0.62	0.18	-0.3	0.49	0.25	-0.29	0.4	0.25	-0.28	0.25	0.21	-0.28	0.07	0.28
509	2.545	-0.52	0.91	0.37	-0.35	0.85	0.5	-0.45	0.8	0.55	-0.49	0.61	0.58	-0.49	0.45	0.53	-0.53	0.4	0.53	-0.63	0.29	0.58	-0.77	0.16	0.51	-0.74	0.05	0.52	-0.32	0.87	0.27	-0.41	0.83	0.21	-0.34	0.62	0.18	-0.29	0.49	0.25	-0.29	0.4	0.25	-0.28	0.25	0.21	-0.28	0.07	0.28
510	2.55	-0.52	0.91	0.37	-0.35	0.85	0.5	-0.44	0.8	0.55	-0.48	0.61	0.58	-0.48	0.45	0.53	-0.52	0.4	0.53	-0.62	0.3	0.58	-0.76	0.17	0.51	-0.73	0.05	0.52	-0.32	0.87	0.27	-0.4	0.83	0.21	-0.34	0.62	0.18	-0.29	0.49	0.25	-0.29	0.4	0.25	-0.28	0.25	0.21	-0.28	0.07	0.28
511	2.555	-0.51	0.91	0.37	-0.34	0.85	0.5	-0.44	0.8	0.55	-0.48	0.61	0.58	-0.47	0.45	0.53	-0.51	0.4	0.53	-0.61	0.3	0.58	-0.75	0.17	0.51	-0.73	0.05	0.52	-0.31	0.87	0.27	-0.4	0.83	0.21	-0.34	0.62	0.18	-0.29	0.49	0.25	-0.28	0.4	0.25	-0.27	0.25	0.21	-0.28	0.07	0.28
512	2.56	-0.51	0.91	0.37	-0.34	0.85	0.5	-0.43	0.8	0.55	-0.47	0.6	0.58	-0.46	0.45	0.53	-0.5	0.4	0.53	-0.61	0.3	0.58	-0.75	0.17	0.51	-0.73	0.05	0.52	-0.31	0.87	0.27	-0.39	0.83	0.21	-0.33	0.62	0.18	-0.29	0.49	0.25	-0.28	0.4	0.25	-0.27	0.25	0.21	-0.28	0.07	0.28
513	2.565	-0.51	0.91	0.37	-0.34	0.85	0.5	-0.43	0.8	0.55	-0.46	0.6	0.58	-0.46	0.45	0.53	-0.49	0.4	0.53	-0.6	0.3	0.58	-0.74	0.18	0.51	-0.73	0.06	0.52	-0.3	0.87	0.27	-0.39	0.83	0.21	-0.33	0.62	0.18	-0.28	0.49	0.25	-0.28	0.4	0.25	-0.27	0.25	0.21	-0.28	0.07	0.28
514	2.57	-0.5	0.91	0.37	-0.33	0.85	0.5	-0.43	0.8	0.55	-0.46	0.6	0.58	-0.45	0.45	0.53	-0.48	0.4	0.53	-0.59	0.3	0.58	-0.74	0.18	0.51	-0.73	0.06	0.52	-0.3	0.87	0.27	-0.38	0.83	0.21	-0.33	0.62	0.18	-0.28	0.49	0.25	-0.28	0.39	0.25	-0.27	0.25	0.21	-0.28	0.07	0.28
515	2.575	-0.5	0.92	0.37	-0.33	0.85	0.5	-0.42	0.8	0.54	-0.45	0.6	0.58	-0.44	0.45	0.53	-0.48	0.4	0.53	-0.58	0.3	0.58	-0.73	0.18	0.51	-0.72	0.06	0.52	-0.29	0.87	0.26	-0.38	0.83	0.21	-0.32	0.62	0.18	-0.28	0.49	0.25	-0.28	0.39	0.25	-0.27	0.25	0.21	-0.28	0.07	0.28
516	2.58	-0.49	0.92	0.37	-0.32	0.85	0.5	-0.42	0.8	0.54	-0.44	0.6	0.58	-0.43	0.45	0.53	-0.47	0.4	0.53	-0.58	0.3	0.58	-0.72	0.19	0.51	-0.72	0.07	0.52	-0.29	0.87	0.26	-0.37	0.83	0.21	-0.32	0.62	0.18	-0.28	0.49	0.25	-0.28	0.39	0.25	-0.27	0.25	0.21	-0.28	0.07	0.28
517	2.585	-0.49	0.92	0.36	-0.32	0.85	0.5	-0.41	0.8	0.54	-0.44	0.6	0.58	-0.42	0.45	0.53	-0.46	0.4	0.53	-0.57	0.31	0.58	-0.72	0.19	0.5	-0.72	0.07	0.52	-0.29	0.87	0.26	-0.37	0.83	0.2	-0.32	0.62	0.18	-0.27	0.49	0.25	-0.28	0.39	0.25	-0.27	0.25	0.21	-0.28	0.07	0.28
518	2.59	-0.48	0.92	0.36	-0.31	0.85	0.5	-0.41	0.8	0.54	-0.43	0.6	0.58	-0.41	0.45	0.53	-0.45	0.4	0.53	-0.56	0.31	0.58	-0.71	0.19	0.5	-0.71	0.07	0.52	-0.28	0.87	0.26	-0.36	0.83	0.2	-0.31	0.62	0.18	-0.27	0.49	0.25	-0.27	0.39	0.25	-0.27	0.25	0.2	-0.28	0.07	0.28
519	2.595	-0.48	0.92	0.36	-0.31	0.85	0.5	-0.4	0.8	0.54	-0.42	0.6	0.57	-0.4	0.45	0.53	-0.44	0.4	0.53	-0.55	0.31	0.58	-0.7	0.2	0.5	-0.71	0.08	0.52	-0.28	0.87	0.26	-0.36	0.83	0.2	-0.31	0.62	0.18	-0.27	0.49	0.25	-0.27	0.39	0.25	-0.27	0.25	0.2	-0.28	0.07	0.28
520	2.6	-0.48	0.92	0.36	-0.31	0.85	0.5	-0.4	0.8	0.54	-0.42	0.6	0.57	-0.4	0.45	0.53	-0.43	0.4	0.53	-0.54	0.31	0.58	-0.7	0.2	0.5	-0.7	0.08	0.52	-0.27	0.87	0.26	-0.36	0.83	0.2	-0.31	0.62	0.18	-0.27	0.49	0.25	-0.27	0.39	0.25	-0.27	0.25	0.2	-0.28	0.07	0.28
521	2.605	-0.47	0.92	0.36	-0.3	0.85	0.49	-0.4	0.8	0.54	-0.41	0.6	0.57	-0.39	0.45	0.52	-0.42	0.4	0.53	-0.54	0.31	0.58	-0.69	0.2	0.5	-0.7	0.08	0.52	-0.27	0.87	0.26	-0.35	0.83	0.2	-0.3	0.62	0.18	-0.26	0.49	0.25	-0.27	0.39	0.25	-0.27	0.25	0.2	-0.28	0.07	0.28
522	2.61	-0.47	0.92	0.36	-0.3	0.85	0.49	-0.39	0.8	0.54	-0.41	0.6	0.57	-0.38	0.45	0.52	-0.41	0.4	0.53	-0.53	0.31	0.58	-0.68	0.21	0.5	-0.69	0.09	0.52	-0.27	0.87	0.26	-0.35	0.83	0.2	-0.3	0.62	0.18	-0.26	0.49	0.25	-0.27	0.39	0.24	-0.27	0.25	0.2	-0.28	0.07	0.28
523	2.615	-0.46	0.92	0.36	-0.29	0.85	0.49	-0.39	0.8	0.54	-0.4	0.6	0.57	-0.37	0.45	0.52	-0.41	0.4	0.53	-0.52	0.32	0.58	-0.68	0.21	0.5	-0.68	0.09	0.52	-0.26	0.87	0.26	-0.34	0.84	0.2	-0.3	0.62	0.18	-0.26	0.49	0.24	-0.26	0.39	0.24	-0.27	0.25	0.2	-0.28	0.07	0.28
524	2.62	-0.46	0.92	0.36	-0.29	0.85	0.49	-0.38	0.81	0.54	-0.4	0.6	0.57	-0.36	0.45	0.52	-0.4	0.4	0.53	-0.51	0.32	0.58	-0.67	0.21	0.5	-0.68	0.09	0.53	-0.26	0.87	0.26	-0.34	0.84	0.2	-0.29	0.62	0.18	-0.26	0.49	0.24	-0.26	0.39	0.24	-0.26	0.25	0.2	-0.28	0.07	0.28
525	2.625	-0.46	0.92	0.36	-0.29	0.85	0.49	-0.38	0.81	0.54	-0.39	0.6	0.57	-0.36	0.45	0.52	-0.39	0.4	0.53	-0.5	0.32	0.58	-0.66	0.21	0.5	-0.67	0.1	0.53	-0.25	0.87	0.26	-0.34	0.84	0.2	-0.29	0.62	0.17	-0.25	0.49	0.24	-0.26	0.39	0.24	-0.26	0.25	0.2	-0.28	0.07	0.28
526	2.63	-0.45	0.92	0.36	-0.28	0.85	0.49	-0.37	0.81	0.54	-0.38	0.6	0.57	-0.35	0.45	0.52	-0.38	0.4	0.53	-0.49	0.32	0.58	-0.65	0.22	0.5	-0.66	0.1	0.53	-0.25	0.87	0.26	-0.33	0.84	0.2	-0.28	0.62	0.17	-0.25	0.49	0.24	-0.26	0.39	0.24	-0.26	0.25	0.2	-0.28	0.07	0.28
527	2.635	-0.45	0.92	0.36	-0.28	0.85	0.49	-0.37	0.81	0.54	-0.38	0.6	0.57	-0.34	0.46	0.52	-0.37	0.4	0.53	-0.48	0.32	0.58	-0.64	0.22	0.5	-0.65	0.1	0.53	-0.25	0.87	0.26	-0.33	0.84	0.2	-0.28	0.62	0.17	-0.25	0.49	0.24	-0.26	0.39	0.24	-0.26	0.25	0.2	-0.28	0.07	0.28
528	2.64	-0.44	0.92	0.36	-0.28	0.85	0.49	-0.37	0.81	0.54	-0.37	0.6	0.57	-0.33	0.46	0.52	-0.36	0.4	0.53	-0.48	0.33	0.58	-0.64	0.22	0.5	-0.64	0.11	0.53	-0.24	0.88	0.26	-0.33	0.84	0.2	-0.28	0.62	0.17	-0.25	0.49	0.24	-0.25	0.39	0.24	-0.26	0.25	0.2	-0.28	0.07	0.28
529	2.645	-0.44	0.92	0.36	-0.27	0.85	0.49	-0.36	0.81	0.54	-0.37	0.6	0.57	-0.32	0.46	0.52	-0.35	0.41	0.53	-0.47	0.33	0.58	-0.63	0.22	0.5	-0.63	0.11	0.53	-0.24	0.88	0.26	-0.32	0.84	0.2	-0.27	0.62	0.17	-0.25	0.49	0.24	-0.25	0.39	0.24	-0.26	0.25	0.2	-0.28	0.07	0.28
530	2.65	-0.44	0.92	0.36	-0.27	0.86	0.49	-0.36	0.81	0.54	-0.36	0.6	0.57	-0.32	0.46	0.52	-0.35	0.41	0.53	-0.46	0.33	0.58	-0.62	0.22	0.5	-0.62	0.11	0.53	-0.23	0.88	0.26	-0.32	0.84	0.2	-0.27	0.62	0.17	-0.24	0.49	0.24	-0.25	0.39	0.24	-0.26	0.25	0.2	-0.28	0.07	0.28
531	2.655	-0.43	0.92	0.36	-0.26	0.86	0.49	-0.36	0.81	0.54	-0.36	0.61	0.57	-0.31	0.46	0.52	-0.34	0.41	0.53	-0.45	0.33	0.57	-0.61	0.22	0.5	-0.61	0.11	0.53	-0.23	0.88	0.26	-0.31	0.84	0.2	-0.27	0.62	0.17	-0.24	0.49	0.24	-0.25	0.39	0.24	-0.26	0.25	0.2	-0.28	0.07	0.28
532	2.66	-0.43	0.92	0.36	-0.26	0.86	0.49	-0.35	0.81	0.54	-0.35	0.61	0.57	-0.3	0.46	0.52	-0.33	0.41	0.52	-0.44	0.33	0.57	-0.6	0.23	0.5	-0.6	0.11	0.53	-0.23	0.88	0.26	-0.31	0.84	0.2	-0.27	0.62	0.17	-0.24	0.49	0.24	-0.25	0.39	0.24	-0.26	0.25	0.2	-0.28	0.07	0.28
533	2.665	-0.43	0.92	0.36	-0.26	0.86	0.49	-0.35	0.81	0.54	-0.34	0.61	0.57	-0.29	0.46	0.52	-0.32	0.41	0.52	-0.43	0.33	0.57	-0.59	0.23	0.5	-0.59	0.12	0.54	-0.22	0.88	0.26	-0.31	0.84	0.2	-0.26	0.62	0.17	-0.24	0.49	0.24	-0.25	0.39	0.24	-0.26	0.25	0.2	-0.28	0.07	0.28
534	2.67	-0.42	0.92	0.36	-0.25	0.86	0.49	-0.34	0.81	0.54	-0.34	0.61	0.56	-0.29	0.46	0.52	-0.31	0.41	0.52	-0.43	0.34	0.57	-0.58	0.23	0.5	-0.58	0.12	0.54	-0.22	0.88	0.26	-0.3	0.84	0.2	-0.26	0.62	0.17	-0.24	0.49	0.24	-0.25	0.39	0.24	-0.26	0.25	0.2	-0.28	0.07	0.28
535	2.675	-0.42	0.92	0.36	-0.25	0.86	0.49	-0.34	0.81	0.54	-0.33	0.61	0.56	-0.28	0.46	0.52	-0.3	0.41	0.52	-0.42	0.34	0.57	-0.57	0.23	0.5	-0.57	0.12	0.54	-0.22	0.88	0.26	-0.3	0.84	0.2	-0.26	0.63	0.17	-0.23	0.49	0.24	-0.24	0.39	0.24	-0.25	0.25	0.2	-0.28	0.07	0.28
536	2.68	-0.41	0.92	0.36	-0.24	0.86	0.49	-0.33	0.81	0.54	-0.32	0.61	0.56	-0.27	0.47	0.52	-0.3	0.41	0.52	-0.41	0.34	0.57	-0.56	0.23	0.5	-0.56	0.12	0.54	-0.21	0.88	0.26	-0.3	0.84	0.2	-0.25	0.63	0.17	-0.23	0.49	0.24	-0.24	0.39	0.24	-0.25	0.25	0.2	-0.28	0.07	0.28
537	2.685	-0.41	0.92	0.35	-0.24	0.86	0.49	-0.33	0.81	0.54	-0.32	0.61	0.56	-0.26	0.47	0.52	-0.29	0.42	0.52	-0.4	0.34	0.57	-0.56	0.23	0.5	-0.55	0.12	0.54	-0.21	0.88	0.26	-0.29	0.84	0.2	-0.25	0.63	0.17	-0.23	0.49	0.24	-0.24	0.39	0.24	-0.25	0.25	0.2	-0.28	0.07	0.28
538	2.69	-0.41	0.93	0.35	-0.24	0.86	0.49	-0.32	0.81	0.54	-0.31	0.61	0.56	-0.25	0.47	0.52	-0.28	0.42	0.52	-0.39	0.34	0.57	-0.55	0.23	0.5	-0.54	0.12	0.54	-0.21	0.88	0.26	-0.29	0.84	0.2	-0.25	0.63	0.17	-0.23	0.49	0.24	-0.24	0.39	0.24	-0.25	0.25	0.2	-0.28	0.07	0.28
539	2.695	-0.4	0.93	0.35	-0.23	0.86	0.49	-0.32	0.82	0.54	-0.31	0.61	0.56	-0.25	0.47	0.52	-0.27	0.42	0.52	-0.38	0.34	0.57	-0.54	0.22	0.5	-0.53	0.12	0.54	-0.2	0.88	0.26	-0.29	0.84	0.2	-0.25	0.63	0.17	-0.23	0.49	0.24	-0.24	0.39	0.24	-0.25	0.25	0.2	-0.28	0.07	0.28
540	2.7	-0.4	0.93	0.35	-0.23	0.87	0.49	-0.31	0.82	0.54	-0.3	0.61	0.56	-0.24	0.47	0.52	-0.26	0.42	0.52	-0.38	0.34	0.57	-0.53	0.22	0.5	-0.52	0.12	0.54	-0.2	0.88	0.26	-0.28	0.84	0.2	-0.25	0.63	0.17	-0.23	0.49	0.24	-0.24	0.39	0.24	-0.25	0.25	0.2	-0.28	0.08	0.28
541	2.705	-0.39	0.93	0.35	-0.22	0.87	0.49	-0.31	0.82	0.54	-0.29	0.61	0.57	-0.23	0.47	0.52	-0.26	0.42	0.52	-0.37	0.34	0.57	-0.52	0.22	0.5	-0.51	0.12	0.54	-0.19	0.88	0.25	-0.28	0.84	0.2	-0.24	0.63	0.17	-0.22	0.49	0.24	-0.24	0.39	0.24	-0.25	0.25	0.2	-0.28	0.08	0.28
542	2.71	-0.39	0.93	0.35	-0.22	0.87	0.49	-0.31	0.82	0.54	-0.29	0.61	0.57	-0.23	0.47	0.52	-0.25	0.42	0.52	-0.36	0.34	0.57	-0.51	0.22	0.5	-0.49	0.12	0.54	-0.19	0.88	0.25	-0.28	0.84	0.2	-0.24	0.63	0.17	-0.22	0.49	0.24	-0.24	0.39	0.24	-0.25	0.25	0.2	-0.28	0.08	0.28
543	2.715	-0.39	0.93	0.35	-0.21	0.87	0.49	-0.3	0.82	0.54	-0.28	0.61	0.57	-0.22	0.48	0.52	-0.24	0.42	0.52	-0.35	0.34	0.57	-0.5	0.22	0.5	-0.48	0.12	0.54	-0.19	0.88	0.25	-0.27	0.84	0.2	-0.24	0.63	0.17	-0.22	0.49	0.24	-0.24	0.39	0.24	-0.25	0.25	0.2	-0.28	0.08	0.28
544	2.72	-0.38	0.93	0.35	-0.21	0.87	0.49	-0.3	0.82	0.54	-0.27	0.62	0.57	-0.21	0.48	0.52	-0.23	0.42	0.52	-0.34	0.34	0.57	-0.49	0.22	0.5	-0.47	0.11	0.54	-0.18	0.88	0.25	-0.27	0.84	0.2	-0.24	0.63	0.17	-0.22	0.49	0.24	-0.23	0.39	0.24	-0.25	0.25	0.2	-0.28	0.08	0.28
545	2.725	-0.38	0.93	0.35	-0.21	0.87	0.49	-0.3	0.82	0.54	-0.27	0.62	0.57	-0.2	0.48	0.52	-0.23	0.43	0.52	-0.33	0.34	0.57	-0.48	0.21	0.5	-0.46	0.11	0.55	-0.18	0.88	0.25	-0.27	0.84	0.2	-0.23	0.63	0.17	-0.22	0.49	0.24	-0.23	0.39	0.24	-0.25	0.25	0.2	-0.28	0.08	0.28
546	2.73	-0.38	0.93	0.35	-0.2	0.87	0.49	-0.29	0.82	0.54	-0.26	0.62	0.57	-0.2	0.48	0.52	-0.22	0.43	0.52	-0.33	0.34	0.57	-0.47	0.21	0.5	-0.44	0.11	0.55	-0.18	0.88	0.25	-0.26	0.84	0.2	-0.23	0.63	0.17	-0.22	0.49	0.24	-0.23	0.39	0.24	-0.25	0.25	0.2	-0.28	0.08	0.28
547	2.735	-0.37	0.93	0.35	-0.2	0.87	0.49	-0.29	0.83	0.54	-0.25	0.62	0.57	-0.19	0.48	0.52	-0.21	0.43	0.52	-0.32	0.34	0.57	-0.46	0.21	0.5	-0.43	0.11	0.55	-0.17	0.88	0.25	-0.26	0.84	0.2	-0.23	0.63	0.17	-0.22	0.49	0.24	-0.23	0.39	0.24	-0.25	0.25	0.2	-0.28	0.08	0.28
548	2.74	-0.37	0.93	0.35	-0.19	0.88	0.49	-0.28	0.83	0.54	-0.25	0.62	0.57	-0.18	0.48	0.52	-0.21	0.43	0.52	-0.31	0.34	0.57	-0.45	0.2	0.51	-0.42	0.1	0.55	-0.17	0.88	0.25	-0.26	0.84	0.2	-0.23	0.63	0.17	-0.21	0.49	0.24	-0.23	0.39	0.24	-0.25	0.25	0.2	-0.28	0.08	0.28
549	2.745	-0.37	0.93	0.35	-0.19	0.88	0.49	-0.28	0.83	0.54	-0.24	0.62	0.57	-0.18	0.49	0.52	-0.2	0.43	0.52	-0.3	0.34	0.57	-0.43	0.2	0.51	-0.41	0.1	0.55	-0.17	0.88	0.25	-0.25	0.84	0.2	-0.23	0.63	0.17	-0.21	0.49	0.24	-0.23	0.39	0.24	-0.25	0.25	0.2	-0.28	0.08	0.28
550	2.75	-0.36	0.93	0.35	-0.19	0.88	0.49	-0.28	0.83	0.54	-0.23	0.62	0.57	-0.17	0.49	0.52	-0.19	0.43	0.52	-0.29	0.34	0.57	-0.42	0.2	0.51	-0.39	0.1	0.55	-0.16	0.88	0.25	-0.25	0.84	0.2	-0.22	0.63	0.17	-0.21	0.49	0.24	-0.23	0.39	0.24	-0.25	0.25	0.2	-0.28	0.08	0.28
551	2.755	-0.36	0.93	0.35	-0.18	0.88	0.49	-0.27	0.83	0.54	-0.23	0.62	0.57	-0.16	0.49	0.52	-0.19	0.43	0.52	-0.28	0.34	0.57	-0.41	0.19	0.51	-0.38	0.09	0.55	-0.16	0.88	0.25	-0.25	0.84	0.2	-0.22	0.63	0.17	-0.21	0.49	0.24	-0.23	0.39	0.24	-0.25	0.25	0.2	-0.28	0.08	0.28
552	2.76	-0.36	0.93	0.35	-0.18	0.88	0.49	-0.27	0.83	0.54	-0.22	0.63	0.57	-0.16	0.49	0.52	-0.18	0.43	0.52	-0.27	0.34	0.58	-0.4	0.19	0.51	-0.37	0.09	0.55	-0.16	0.88	0.25	-0.24	0.84	0.2	-0.22	0.63	0.17	-0.21	0.49	0.24	-0.23	0.39	0.24	-0.25	0.25	0.2	-0.28	0.08	0.28
553	2.765	-0.35	0.93	0.35	-0.18	0.88	0.49	-0.26	0.83	0.54	-0.21	0.63	0.57	-0.15	0.49	0.52	-0.17	0.43	0.52	-0.27	0.33	0.58	-0.39	0.19	0.51	-0.35	0.09	0.55	-0.15	0.88	0.25	-0.24	0.84	0.2	-0.22	0.63	0.17	-0.21	0.49	0.24	-0.23	0.39	0.24	-0.24	0.25	0.2	-0.28	0.08	0.28
554	2.77	-0.35	0.93	0.35	-0.17	0.88	0.49	-0.26	0.83	0.54	-0.21	0.63	0.57	-0.15	0.49	0.52	-0.17	0.43	0.52	-0.26	0.33	0.58	-0.38	0.18	0.51	-0.34	0.08	0.55	-0.15	0.88	0.25	-0.24	0.84	0.2	-0.22	0.63	0.17	-0.21	0.49	0.24	-0.23	0.39	0.24	-0.24	0.25	0.2	-0.28	0.08	0.28
555	2.775	-0.34	0.93	0.35	-0.17	0.88	0.49	-0.26	0.83	0.54	-0.2	0.63	0.57	-0.14	0.49	0.52	-0.16	0.43	0.52	-0.25	0.33	0.58	-0.37	0.18	0.51	-0.32	0.08	0.55	-0.15	0.88	0.25	-0.23	0.84	0.2	-0.21	0.63	0.17	-0.2	0.49	0.24	-0.22	0.39	0.24	-0.24	0.25	0.2	-0.28	0.08	0.28
556	2.78	-0.34	0.93	0.35	-0.16	0.88	0.49	-0.25	0.83	0.54	-0.2	0.63	0.57	-0.14	0.5	0.52	-0.15	0.44	0.52	-0.24	0.33	0.58	-0.36	0.17	0.51	-0.31	0.08	0.55	-0.14	0.88	0.25	-0.23	0.84	0.2	-0.21	0.63	0.17	-0.2	0.49	0.24	-0.22	0.39	0.24	-0.24	0.25	0.2	-0.28	0.08	0.28
557	2.785	-0.34	0.93	0.35	-0.16	0.88	0.48	-0.25	0.83	0.54	-0.19	0.63	0.57	-0.13	0.5	0.52	-0.15	0.44	0.52	-0.23	0.33	0.58	-0.34	0.17	0.51	-0.29	0.07	0.55	-0.14	0.88	0.25	-0.23	0.84	0.2	-0.21	0.63	0.17	-0.2	0.48	0.24	-0.22	0.39	0.24	-0.24	0.25	0.2	-0.28	0.08	0.28
558	2.79	-0.33	0.93	0.35	-0.16	0.88	0.48	-0.24	0.83	0.54	-0.19	0.63	0.57	-0.12	0.5	0.52	-0.14	0.44	0.52	-0.22	0.32	0.58	-0.33	0.17	0.51	-0.28	0.07	0.55	-0.14	0.88	0.25	-0.23	0.84	0.2	-0.21	0.63	0.17	-0.2	0.48	0.24	-0.22	0.39	0.24	-0.24	0.25	0.2	-0.28	0.08	0.28
559	2.795	-0.33	0.93	0.35	-0.15	0.88	0.48	-0.24	0.83	0.54	-0.18	0.63	0.57	-0.12	0.5	0.52	-0.14	0.44	0.52	-0.21	0.32	0.58	-0.32	0.16	0.51	-0.26	0.07	0.55	-0.13	0.88	0.25	-0.22	0.84	0.2	-0.21	0.63	0.17	-0.2	0.48	0.24	-0.22	0.39	0.24	-0.24	0.25	0.2	-0.28	0.08	0.28
560	2.8	-0.33	0.93	0.35	-0.15	0.88	0.48	-0.24	0.83	0.54	-0.18	0.63	0.57	-0.11	0.5	0.52	-0.13	0.44	0.52	-0.21	0.32	0.58	-0.31	0.16	0.51	-0.25	0.06	0.55	-0.13	0.88	0.25	-0.22	0.84	0.2	-0.21	0.63	0.17	-0.2	0.48	0.24	-0.22	0.39	0.24	-0.24	0.25	0.2	-0.28	0.08	0.28
561	2.805	-0.32	0.93	0.35	-0.15	0.88	0.48	-0.23	0.83	0.54	-0.17	0.63	0.57	-0.11	0.5	0.52	-0.12	0.44	0.52	-0.2	0.32	0.58	-0.3	0.15	0.51	-0.23	0.06	0.55	-0.13	0.88	0.25	-0.22	0.84	0.2	-0.2	0.63	0.17	-0.2	0.48	0.24	-0.22	0.39	0.24	-0.24	0.25	0.2	-0.28	0.08	0.28
562	2.81	-0.32	0.93	0.36	-0.14	0.88	0.48	-0.23	0.83	0.54	-0.17	0.63	0.57	-0.1	0.5	0.52	-0.12	0.44	0.53	-0.19	0.32	0.58	-0.28	0.15	0.51	-0.22	0.06	0.56	-0.12	0.88	0.25	-0.21	0.84	0.2	-0.2	0.63	0.17	-0.2	0.48	0.24	-0.22	0.39	0.24	-0.24	0.25	0.2	-0.28	0.08	0.28
563	2.815	-0.32	0.93	0.36	-0.14	0.88	0.48	-0.22	0.83	0.54	-0.16	0.64	0.58	-0.1	0.5	0.52	-0.11	0.44	0.53	-0.18	0.32	0.58	-0.27	0.15	0.51	-0.21	0.06	0.56	-0.12	0.88	0.25	-0.21	0.84	0.2	-0.2	0.63	0.17	-0.19	0.48	0.24	-0.22	0.39	0.24	-0.24	0.25	0.2	-0.28	0.08	0.28
564	2.82	-0.31	0.93	0.36	-0.14	0.88	0.48	-0.22	0.83	0.54	-0.16	0.64	0.58	-0.09	0.5	0.52	-0.11	0.44	0.53	-0.17	0.31	0.58	-0.26	0.14	0.52	-0.19	0.05	0.56	-0.12	0.88	0.25	-0.21	0.84	0.2	-0.2	0.63	0.17	-0.19	0.48	0.24	-0.22	0.39	0.24	-0.24	0.25	0.2	-0.28	0.08	0.28
565	2.825	-0.31	0.93	0.36	-0.13	0.88	0.48	-0.22	0.83	0.54	-0.16	0.64	0.58	-0.09	0.5	0.52	-0.1	0.44	0.53	-0.16	0.31	0.58	-0.25	0.14	0.52	-0.18	0.05	0.56	-0.12	0.88	0.25	-0.21	0.84	0.2	-0.2	0.63	0.17	-0.19	0.48	0.24	-0.21	0.39	0.24	-0.24	0.25	0.2	-0.28	0.08	0.28
566	2.83	-0.31	0.93	0.36	-0.13	0.88	0.48	-0.21	0.83	0.54	-0.15	0.64	0.58	-0.09	0.5	0.52	-0.1	0.44	0.53	-0.16	0.31	0.58	-0.23	0.13	0.52	-0.16	0.05	0.56	-0.11	0.88	0.25	-0.2	0.84	0.2	-0.19	0.63	0.17	-0.19	0.48	0.24	-0.21	0.39	0.24	-0.24	0.25	0.2	-0.28	0.08	0.28
567	2.835	-0.3	0.93	0.36	-0.12	0.88	0.48	-0.21	0.84	0.54	-0.15	0.64	0.58	-0.08	0.5	0.52	-0.09	0.44	0.53	-0.15	0.31	0.58	-0.22	0.13	0.52	-0.14	0.05	0.56	-0.11	0.88	0.25	-0.2	0.84	0.2	-0.19	0.63	0.17	-0.19	0.48	0.24	-0.21	0.39	0.24	-0.24	0.25	0.2	-0.28	0.08	0.28
568	2.84	-0.3	0.93	0.36	-0.12	0.88	0.48	-0.2	0.84	0.54	-0.14	0.64	0.58	-0.08	0.5	0.52	-0.09	0.44	0.53	-0.14	0.31	0.58	-0.21	0.13	0.52	-0.13	0.05	0.56	-0.1	0.88	0.25	-0.2	0.84	0.2	-0.19	0.63	0.17	-0.19	0.48	0.24	-0.21	0.39	0.24	-0.24	0.25	0.2	-0.28	0.08	0.28
569	2.845	-0.29	0.93	0.36	-0.12	0.88	0.48	-0.2	0.84	0.54	-0.14	0.64	0.58	-0.07	0.5	0.52	-0.08	0.44	0.53	-0.13	0.31	0.58	-0.19	0.12	0.52	-0.11	0.04	0.56	-0.1	0.88	0.25	-0.19	0.84	0.2	-0.19	0.63	0.17	-0.18	0.48	0.24	-0.21	0.39	0.24	-0.24	0.25	0.2	-0.28	0.08	0.28
570	2.85	-0.29	0.93	0.36	-0.11	0.88	0.48	-0.2	0.84	0.54	-0.14	0.64	0.58	-0.07	0.5	0.52	-0.08	0.44	0.53	-0.12	0.3	0.59	-0.18	0.12	0.52	-0.1	0.04	0.56	-0.1	0.88	0.25	-0.19	0.84	0.2	-0.18	0.63	0.17	-0.18	0.48	0.24	-0.21	0.39	0.24	-0.24	0.25	0.2	-0.28	0.08	0.28
571	2.855	-0.29	0.93	0.36	-0.11	0.88	0.48	-0.19	0.83	0.54	-0.13	0.64	0.58	-0.07	0.5	0.52	-0.07	0.43	0.53	-0.12	0.3	0.59	-0.17	0.12	0.52	-0.08	0.04	0.56	-0.09	0.88	0.25	-0.19	0.84	0.2	-0.18	0.63	0.17	-0.18	0.48	0.24	-0.21	0.39	0.24	-0.23	0.25	0.2	-0.28	0.08	0.28
572	2.86	-0.28	0.93	0.36	-0.1	0.88	0.48	-0.19	0.83	0.54	-0.13	0.63	0.58	-0.06	0.5	0.52	-0.07	0.43	0.53	-0.11	0.3	0.59	-0.15	0.11	0.52	-0.07	0.04	0.56	-0.09	0.88	0.25	-0.18	0.84	0.2	-0.18	0.62	0.17	-0.18	0.48	0.24	-0.21	0.39	0.24	-0.23	0.25	0.2	-0.28	0.08	0.28
573	2.865	-0.28	0.93	0.36	-0.1	0.88	0.48	-0.19	0.83	0.54	-0.13	0.63	0.58	-0.06	0.5	0.53	-0.06	0.43	0.53	-0.1	0.3	0.59	-0.14	0.11	0.52	-0.05	0.04	0.56	-0.09	0.88	0.25	-0.18	0.84	0.2	-0.18	0.62	0.18	-0.18	0.48	0.24	-0.2	0.39	0.24	-0.23	0.25	0.2	-0.28	0.08	0.28
574	2.87	-0.28	0.93	0.36	-0.1	0.88	0.48	-0.18	0.83	0.54	-0.12	0.63	0.58	-0.05	0.5	0.53	-0.06	0.43	0.53	-0.09	0.3	0.59	-0.13	0.11	0.52	-0.04	0.04	0.56	-0.08	0.88	0.25	-0.18	0.84	0.2	-0.17	0.62	0.18	-0.17	0.48	0.24	-0.2	0.39	0.24	-0.23	0.25	0.2	-0.28	0.08	0.28
575	2.875	-0.27	0.93	0.36	-0.09	0.88	0.48	-0.18	0.83	0.54	-0.12	0.63	0.58	-0.05	0.5	0.53	-0.05	0.43	0.53	-0.08	0.3	0.59	-0.11	0.1	0.52	-0.02	0.04	0.56	-0.08	0.88	0.25	-0.17	0.84	0.2	-0.17	0.62	0.18	-0.17	0.48	0.24	-0.2	0.39	0.24	-0.23	0.25	0.2	-0.28	0.08	0.28
576	2.88	-0.27	0.93	0.36	-0.09	0.88	0.48	-0.17	0.83	0.54	-0.12	0.63	0.58	-0.05	0.5	0.53	-0.05	0.43	0.53	-0.08	0.29	0.59	-0.1	0.1	0.53	-0.01	0.04	0.56	-0.08	0.88	0.25	-0.17	0.84	0.2	-0.17	0.62	0.18	-0.17	0.48	0.24	-0.2	0.39	0.24	-0.23	0.25	0.2	-0.28	0.08	0.28
577	2.885	-0.27	0.93	0.36	-0.09	0.88	0.48	-0.17	0.83	0.55	-0.12	0.63	0.58	-0.04	0.5	0.53	-0.05	0.43	0.53	-0.07	0.29	0.59	-0.09	0.1	0.53	0.01	0.04	0.56	-0.08	0.88	0.25	-0.17	0.84	0.2	-0.17	0.62	0.18	-0.17	0.48	0.24	-0.2	0.39	0.24	-0.23	0.25	0.2	-0.28	0.08	0.28
578	2.89	-0.26	0.93	0.36	-0.08	0.88	0.49	-0.17	0.83	0.55	-0.11	0.63	0.58	-0.04	0.5	0.53	-0.04	0.43	0.53	-0.06	0.29	0.59	-0.07	0.1	0.53	0.02	0.04	0.56	-0.07	0.88	0.25	-0.17	0.84	0.2	-0.16	0.62	0.18	-0.17	0.48	0.24	-0.2	0.39	0.24	-0.23	0.25	0.2	-0.28	0.08	0.28
579	2.895	-0.26	0.93	0.36	-0.08	0.88	0.49	-0.16	0.83	0.55	-0.11	0.63	0.58	-0.04	0.5	0.53	-0.04	0.43	0.54	-0.05	0.29	0.59	-0.06	0.1	0.53	0.04	0.04	0.56	-0.07	0.88	0.25	-0.16	0.84	0.2	-0.16	0.62	0.18	-0.16	0.48	0.24	-0.19	0.39	0.24	-0.23	0.25	0.2	-0.28	0.08	0.28
580	2.9	-0.25	0.93	0.36	-0.08	0.88	0.49	-0.16	0.83	0.55	-0.11	0.63	0.58	-0.03	0.5	0.53	-0.03	0.43	0.54	-0.04	0.29	0.59	-0.05	0.1	0.53	0.05	0.04	0.56	-0.06	0.88	0.25	-0.16	0.84	0.2	-0.16	0.62	0.18	-0.16	0.48	0.24	-0.19	0.39	0.24	-0.23	0.25	0.2	-0.28	0.08	0.28
581	2.905	-0.25	0.93	0.36	-0.07	0.87	0.49	-0.15	0.83	0.55	-0.1	0.63	0.58	-0.03	0.49	0.53	-0.03	0.43	0.54	-0.03	0.29	0.59	-0.03	0.09	0.53	0.07	0.04	0.56	-0.06	0.88	0.25	-0.16	0.84	0.2	-0.16	0.62	0.18	-0.16	0.48	0.24	-0.19	0.39	0.24	-0.23	0.25	0.2	-0.28	0.08	0.28
582	2.91	-0.25	0.93	0.36	-0.07	0.87	0.49	-0.15	0.83	0.55	-0.1	0.63	0.58	-0.03	0.49	0.53	-0.02	0.43	0.54	-0.02	0.29	0.59	-0.02	0.09	0.53	0.08	0.04	0.56	-0.06	0.88	0.25	-0.15	0.84	0.2	-0.15	0.62	0.18	-0.16	0.48	0.24	-0.19	0.39	0.24	-0.23	0.25	0.2	-0.28	0.08	0.28
583	2.915	-0.24	0.93	0.36	-0.06	0.87	0.49	-0.15	0.83	0.55	-0.1	0.63	0.59	-0.02	0.49	0.53	-0.02	0.43	0.54	-0.02	0.29	0.59	-0.01	0.09	0.53	0.1	0.04	0.56	-0.05	0.88	0.25	-0.15	0.84	0.2	-0.15	0.62	0.18	-0.16	0.48	0.24	-0.19	0.39	0.24	-0.22	0.25	0.2	-0.28	0.08	0.28
584	2.92	-0.24	0.93	0.36	-0.06	0.87	0.49	-0.14	0.83	0.55	-0.1	0.63	0.59	-0.02	0.49	0.53	-0.01	0.43	0.54	-0.01	0.29	0.6	0	0.09	0.53	0.11	0.04	0.56	-0.05	0.88	0.25	-0.15	0.84	0.2	-0.15	0.62	0.18	-0.15	0.48	0.24	-0.19	0.39	0.24	-0.22	0.25	0.2	-0.28	0.08	0.28
585	2.925	-0.24	0.93	0.37	-0.06	0.87	0.49	-0.14	0.83	0.55	-0.09	0.63	0.59	-0.02	0.49	0.53	-0.01	0.43	0.54	0	0.29	0.6	0.02	0.09	0.53	0.12	0.05	0.56	-0.05	0.87	0.25	-0.14	0.84	0.2	-0.15	0.62	0.18	-0.15	0.48	0.24	-0.18	0.39	0.24	-0.22	0.25	0.2	-0.28	0.08	0.28
586	2.93	-0.23	0.93	0.37	-0.05	0.87	0.49	-0.14	0.83	0.55	-0.09	0.63	0.59	-0.01	0.49	0.54	0	0.42	0.54	0.01	0.28	0.6	0.03	0.09	0.53	0.14	0.05	0.56	-0.04	0.87	0.25	-0.14	0.83	0.2	-0.14	0.62	0.18	-0.15	0.48	0.24	-0.18	0.39	0.24	-0.22	0.25	0.2	-0.28	0.08	0.28
587	2.935	-0.23	0.93	0.37	-0.05	0.87	0.49	-0.13	0.83	0.55	-0.09	0.62	0.59	-0.01	0.49	0.54	0	0.42	0.54	0.02	0.28	0.6	0.04	0.09	0.53	0.15	0.05	0.56	-0.04	0.87	0.25	-0.14	0.83	0.2	-0.14	0.62	0.18	-0.15	0.48	0.24	-0.18	0.39	0.24	-0.22	0.25	0.2	-0.28	0.08	0.28
588	2.94	-0.22	0.93	0.37	-0.04	0.87	0.49	-0.13	0.83	0.55	-0.08	0.62	0.59	0	0.49	0.54	0.01	0.42	0.54	0.02	0.28	0.6	0.05	0.09	0.53	0.16	0.05	0.56	-0.04	0.87	0.25	-0.13	0.83	0.2	-0.14	0.62	0.18	-0.15	0.48	0.24	-0.18	0.39	0.24	-0.22	0.25	0.2	-0.28	0.08	0.28
589	2.945	-0.22	0.92	0.37	-0.04	0.87	0.49	-0.12	0.83	0.55	-0.08	0.62	0.59	0	0.49	0.54	0.01	0.42	0.54	0.03	0.28	0.6	0.06	0.09	0.53	0.17	0.05	0.56	-0.03	0.87	0.25	-0.13	0.83	0.2	-0.13	0.62	0.18	-0.14	0.48	0.24	-0.18	0.39	0.24	-0.22	0.25	0.2	-0.28	0.08	0.28
590	2.95	-0.22	0.92	0.37	-0.04	0.87	0.49	-0.12	0.82	0.55	-0.08	0.62	0.59	0	0.49	0.54	0.02	0.42	0.54	0.04	0.28	0.6	0.07	0.09	0.53	0.19	0.06	0.56	-0.03	0.87	0.25	-0.13	0.83	0.2	-0.13	0.62	0.18	-0.14	0.48	0.24	-0.18	0.39	0.24	-0.22	0.25	0.2	-0.28	0.08	0.28
591	2.955	-0.21	0.92	0.37	-0.03	0.87	0.49	-0.12	0.82	0.55	-0.07	0.62	0.59	0.01	0.49	0.54	0.02	0.42	0.54	0.04	0.28	0.6	0.08	0.09	0.53	0.2	0.06	0.56	-0.03	0.87	0.25	-0.12	0.83	0.2	-0.13	0.62	0.18	-0.14	0.48	0.24	-0.18	0.39	0.24	-0.22	0.25	0.2	-0.28	0.08	0.28
592	2.96	-0.21	0.92	0.37	-0.03	0.87	0.49	-0.11	0.82	0.55	-0.07	0.62	0.59	0.01	0.49	0.54	0.02	0.42	0.54	0.05	0.28	0.6	0.1	0.1	0.53	0.21	0.06	0.56	-0.02	0.87	0.25	-0.12	0.83	0.2	-0.13	0.62	0.18	-0.14	0.48	0.24	-0.17	0.39	0.24	-0.22	0.25	0.2	-0.28	0.08	0.28
593	2.965	-0.21	0.92	0.37	-0.03	0.86	0.49	-0.11	0.82	0.55	-0.07	0.62	0.59	0.01	0.49	0.54	0.03	0.42	0.54	0.06	0.28	0.6	0.11	0.1	0.53	0.22	0.06	0.56	-0.02	0.87	0.25	-0.12	0.83	0.21	-0.12	0.62	0.18	-0.14	0.48	0.24	-0.17	0.39	0.24	-0.22	0.25	0.2	-0.28	0.08	0.28
594	2.97	-0.2	0.92	0.37	-0.02	0.86	0.49	-0.1	0.82	0.55	-0.06	0.62	0.59	0.02	0.49	0.54	0.03	0.42	0.54	0.06	0.28	0.6	0.12	0.1	0.53	0.23	0.07	0.56	-0.02	0.87	0.25	-0.11	0.83	0.21	-0.12	0.62	0.18	-0.13	0.48	0.24	-0.17	0.39	0.24	-0.21	0.25	0.2	-0.28	0.08	0.28
595	2.975	-0.2	0.92	0.37	-0.02	0.86	0.49	-0.1	0.82	0.55	-0.06	0.62	0.59	0.02	0.48	0.54	0.04	0.42	0.55	0.07	0.28	0.6	0.13	0.1	0.53	0.24	0.07	0.56	-0.01	0.87	0.25	-0.11	0.83	0.21	-0.12	0.62	0.18	-0.13	0.48	0.24	-0.17	0.39	0.24	-0.21	0.25	0.2	-0.28	0.08	0.28
596	2.98	-0.19	0.92	0.37	-0.01	0.86	0.49	-0.09	0.82	0.55	-0.05	0.62	0.59	0.03	0.48	0.54	0.04	0.42	0.55	0.08	0.28	0.6	0.14	0.1	0.53	0.25	0.07	0.56	-0.01	0.87	0.26	-0.1	0.83	0.21	-0.12	0.62	0.18	-0.13	0.48	0.24	-0.17	0.39	0.24	-0.21	0.25	0.2	-0.28	0.08	0.28
597	2.985	-0.19	0.92	0.37	-0.01	0.86	0.49	-0.09	0.82	0.55	-0.05	0.62	0.6	0.03	0.48	0.54	0.05	0.42	0.55	0.08	0.28	0.6	0.14	0.1	0.53	0.26	0.07	0.56	0	0.87	0.26	-0.1	0.83	0.21	-0.11	0.62	0.18	-0.13	0.48	0.24	-0.17	0.39	0.24	-0.21	0.25	0.2	-0.28	0.09	0.28
598	2.99	-0.19	0.92	0.37	-0.01	0.86	0.49	-0.09	0.82	0.55	-0.05	0.62	0.6	0.03	0.48	0.54	0.05	0.42	0.55	0.09	0.28	0.6	0.15	0.1	0.53	0.27	0.07	0.56	0	0.87	0.26	-0.1	0.83	0.21	-0.11	0.62	0.18	-0.13	0.48	0.24	-0.16	0.39	0.24	-0.21	0.25	0.2	-0.27	0.09	0.28
599	2.995	-0.18	0.92	0.37	0	0.86	0.49	-0.08	0.82	0.55	-0.04	0.62	0.6	0.04	0.48	0.54	0.06	0.42	0.55	0.1	0.28	0.6	0.16	0.1	0.53	0.28	0.07	0.56	0	0.87	0.26	-0.09	0.83	0.21	-0.11	0.62	0.18	-0.12	0.48	0.24	-0.16	0.39	0.24	-0.21	0.25	0.2	-0.27	0.09	0.28
600	3	-0.18	0.92	0.38	0	0.86	0.49	-0.08	0.82	0.55	-0.04	0.62	0.6	0.04	0.48	0.54	0.06	0.42	0.55	0.1	0.28	0.6	0.17	0.1	0.53	0.29	0.08	0.56	0.01	0.86	0.26	-0.09	0.83	0.21	-0.1	0.62	0.18	-0.12	0.48	0.24	-0.16	0.39	0.24	-0.21	0.25	0.2	-0.27	0.09	0.28
601	3.005	-0.17	0.92	0.38	0.01	0.86	0.49	-0.07	0.82	0.56	-0.03	0.62	0.6	0.05	0.48	0.55	0.07	0.42	0.55	0.11	0.28	0.6	0.18	0.1	0.53	0.3	0.08	0.56	0.01	0.86	0.26	-0.08	0.83	0.21	-0.1	0.62	0.18	-0.12	0.48	0.24	-0.16	0.39	0.24	-0.21	0.25	0.2	-0.27	0.09	0.28
602	3.01	-0.17	0.92	0.38	0.01	0.86	0.49	-0.07	0.82	0.56	-0.03	0.62	0.6	0.05	0.48	0.55	0.07	0.42	0.55	0.12	0.28	0.6	0.19	0.1	0.53	0.3	0.08	0.56	0.02	0.86	0.26	-0.08	0.83	0.21	-0.1	0.62	0.18	-0.12	0.48	0.24	-0.16	0.39	0.24	-0.2	0.25	0.2	-0.27	0.09	0.28
603	3.015	-0.16	0.92	0.38	0.02	0.86	0.49	-0.06	0.82	0.56	-0.02	0.61	0.6	0.06	0.48	0.55	0.08	0.42	0.55	0.12	0.28	0.6	0.19	0.1	0.53	0.31	0.08	0.56	0.02	0.86	0.26	-0.08	0.83	0.21	-0.09	0.62	0.18	-0.11	0.47	0.24	-0.15	0.39	0.24	-0.2	0.25	0.2	-0.27	0.09	0.28
604	3.02	-0.16	0.92	0.38	0.02	0.86	0.49	-0.06	0.81	0.56	-0.02	0.61	0.6	0.06	0.48	0.55	0.08	0.41	0.55	0.13	0.28	0.6	0.2	0.1	0.53	0.32	0.08	0.56	0.02	0.86	0.26	-0.07	0.83	0.21	-0.09	0.62	0.18	-0.11	0.47	0.24	-0.15	0.39	0.24	-0.2	0.25	0.2	-0.27	0.09	0.28
605	3.025	-0.15	0.92	0.38	0.02	0.86	0.49	-0.05	0.81	0.56	-0.01	0.61	0.6	0.07	0.48	0.55	0.09	0.41	0.55	0.13	0.28	0.6	0.21	0.1	0.53	0.32	0.08	0.56	0.03	0.86	0.26	-0.07	0.83	0.21	-0.09	0.62	0.18	-0.11	0.47	0.24	-0.15	0.39	0.24	-0.2	0.25	0.2	-0.27	0.09	0.28
606	3.03	-0.15	0.91	0.38	0.03	0.86	0.5	-0.05	0.81	0.56	-0.01	0.61	0.6	0.07	0.48	0.55	0.09	0.41	0.55	0.14	0.28	0.6	0.21	0.1	0.53	0.33	0.08	0.56	0.03	0.86	0.26	-0.06	0.83	0.21	-0.08	0.62	0.18	-0.11	0.47	0.24	-0.15	0.39	0.24	-0.2	0.25	0.2	-0.27	0.09	0.27
607	3.035	-0.15	0.91	0.38	0.03	0.86	0.5	-0.05	0.81	0.56	0	0.61	0.6	0.08	0.48	0.55	0.1	0.41	0.55	0.15	0.28	0.6	0.22	0.1	0.53	0.34	0.08	0.56	0.04	0.86	0.26	-0.06	0.83	0.21	-0.08	0.62	0.18	-0.1	0.47	0.24	-0.14	0.39	0.24	-0.2	0.25	0.2	-0.27	0.09	0.27
608	3.04	-0.14	0.91	0.38	0.04	0.86	0.5	-0.04	0.81	0.56	0.01	0.61	0.6	0.08	0.48	0.55	0.1	0.41	0.55	0.15	0.28	0.6	0.22	0.1	0.53	0.34	0.08	0.56	0.04	0.86	0.26	-0.05	0.83	0.21	-0.08	0.62	0.18	-0.1	0.47	0.24	-0.14	0.39	0.24	-0.2	0.25	0.2	-0.27	0.09	0.27
609	3.045	-0.14	0.91	0.38	0.04	0.86	0.5	-0.04	0.81	0.56	0.01	0.61	0.6	0.09	0.48	0.55	0.11	0.41	0.55	0.16	0.28	0.6	0.23	0.1	0.53	0.35	0.08	0.56	0.05	0.86	0.26	-0.05	0.83	0.21	-0.07	0.62	0.18	-0.1	0.47	0.24	-0.14	0.39	0.24	-0.19	0.25	0.2	-0.27	0.09	0.27
610	3.05	-0.13	0.91	0.38	0.05	0.85	0.5	-0.03	0.81	0.56	0.02	0.61	0.6	0.1	0.48	0.55	0.11	0.41	0.55	0.16	0.28	0.6	0.23	0.1	0.53	0.35	0.08	0.56	0.05	0.86	0.26	-0.05	0.83	0.21	-0.07	0.62	0.18	-0.09	0.47	0.24	-0.14	0.39	0.24	-0.19	0.25	0.2	-0.27	0.09	0.27
611	3.055	-0.13	0.91	0.38	0.05	0.85	0.5	-0.03	0.81	0.56	0.02	0.61	0.6	0.1	0.48	0.55	0.12	0.41	0.55	0.17	0.28	0.6	0.24	0.1	0.53	0.36	0.08	0.56	0.05	0.86	0.26	-0.04	0.83	0.22	-0.06	0.62	0.18	-0.09	0.47	0.24	-0.13	0.39	0.24	-0.19	0.25	0.2	-0.27	0.1	0.27
612	3.06	-0.12	0.91	0.38	0.06	0.85	0.5	-0.02	0.81	0.56	0.03	0.61	0.6	0.11	0.48	0.55	0.12	0.41	0.55	0.17	0.28	0.6	0.24	0.1	0.53	0.36	0.08	0.56	0.06	0.86	0.26	-0.04	0.83	0.22	-0.06	0.62	0.18	-0.09	0.47	0.24	-0.13	0.39	0.24	-0.19	0.25	0.2	-0.27	0.1	0.27
613	3.065	-0.12	0.91	0.39	0.06	0.85	0.5	-0.02	0.81	0.56	0.03	0.61	0.6	0.11	0.48	0.55	0.13	0.41	0.55	0.18	0.28	0.6	0.25	0.1	0.53	0.37	0.08	0.56	0.06	0.86	0.27	-0.03	0.82	0.22	-0.06	0.62	0.18	-0.08	0.47	0.24	-0.13	0.39	0.24	-0.19	0.25	0.2	-0.27	0.1	0.27
614	3.07	-0.11	0.91	0.39	0.07	0.85	0.5	-0.01	0.81	0.56	0.04	0.61	0.6	0.12	0.48	0.55	0.14	0.41	0.55	0.18	0.28	0.6	0.25	0.1	0.53	0.37	0.08	0.56	0.07	0.86	0.27	-0.03	0.82	0.22	-0.05	0.62	0.19	-0.08	0.47	0.24	-0.12	0.39	0.24	-0.18	0.25	0.2	-0.27	0.1	0.27
615	3.075	-0.11	0.91	0.39	0.07	0.85	0.5	-0.01	0.81	0.56	0.04	0.61	0.6	0.12	0.48	0.55	0.14	0.41	0.55	0.19	0.28	0.6	0.25	0.09	0.53	0.37	0.08	0.56	0.07	0.86	0.27	-0.02	0.82	0.22	-0.05	0.62	0.19	-0.08	0.47	0.24	-0.12	0.39	0.24	-0.18	0.26	0.2	-0.27	0.1	0.27
616	3.08	-0.1	0.91	0.39	0.08	0.85	0.5	0	0.81	0.57	0.05	0.61	0.6	0.13	0.48	0.55	0.15	0.41	0.55	0.19	0.27	0.6	0.26	0.09	0.53	0.38	0.07	0.56	0.08	0.86	0.27	-0.02	0.82	0.22	-0.05	0.62	0.19	-0.07	0.47	0.25	-0.12	0.39	0.24	-0.18	0.26	0.2	-0.26	0.1	0.27
617	3.085	-0.1	0.91	0.39	0.08	0.85	0.5	0.01	0.81	0.57	0.06	0.61	0.6	0.13	0.48	0.55	0.15	0.41	0.55	0.2	0.27	0.6	0.26	0.09	0.53	0.38	0.07	0.56	0.08	0.86	0.27	-0.01	0.82	0.22	-0.04	0.62	0.19	-0.07	0.47	0.25	-0.11	0.39	0.24	-0.18	0.26	0.2	-0.26	0.1	0.27
618	3.09	-0.09	0.91	0.39	0.09	0.85	0.5	0.01	0.81	0.57	0.06	0.61	0.6	0.14	0.47	0.55	0.16	0.41	0.55	0.2	0.27	0.6	0.26	0.09	0.53	0.38	0.07	0.56	0.09	0.86	0.27	-0.01	0.82	0.22	-0.04	0.62	0.19	-0.06	0.47	0.25	-0.11	0.39	0.24	-0.17	0.26	0.2	-0.26	0.1	0.27
619	3.095	-0.09	0.91	0.39	0.1	0.85	0.5	0.02	0.8	0.57	0.07	0.61	0.6	0.15	0.47	0.55	0.16	0.41	0.55	0.21	0.27	0.6	0.26	0.09	0.53	0.38	0.07	0.56	0.09	0.86	0.27	0	0.82	0.22	-0.03	0.62	0.19	-0.06	0.47	0.25	-0.11	0.39	0.24	-0.17	0.26	0.2	-0.26	0.11	0.27
620	3.1	-0.08	0.91	0.39	0.1	0.85	0.51	0.02	0.8	0.57	0.07	0.6	0.6	0.15	0.47	0.55	0.17	0.41	0.55	0.21	0.27	0.6	0.27	0.09	0.53	0.38	0.06	0.56	0.1	0.86	0.27	0	0.82	0.22	-0.03	0.62	0.19	-0.06	0.47	0.25	-0.1	0.39	0.24	-0.17	0.26	0.2	-0.26	0.11	0.27
621	3.105	-0.08	0.91	0.39	0.11	0.85	0.51	0.03	0.8	0.57	0.08	0.6	0.6	0.16	0.47	0.55	0.17	0.41	0.55	0.21	0.27	0.6	0.27	0.09	0.53	0.38	0.06	0.56	0.1	0.86	0.27	0.01	0.82	0.22	-0.03	0.62	0.19	-0.05	0.47	0.25	-0.1	0.39	0.24	-0.17	0.26	0.2	-0.26	0.11	0.27
622	3.11	-0.07	0.91	0.4	0.11	0.85	0.51	0.04	0.8	0.57	0.08	0.6	0.6	0.16	0.47	0.55	0.18	0.4	0.55	0.22	0.27	0.6	0.27	0.08	0.53	0.39	0.06	0.56	0.11	0.86	0.27	0.01	0.82	0.23	-0.02	0.62	0.19	-0.05	0.47	0.25	-0.1	0.39	0.25	-0.16	0.26	0.2	-0.26	0.11	0.27
623	3.115	-0.06	0.9	0.4	0.12	0.85	0.51	0.04	0.8	0.57	0.09	0.6	0.6	0.17	0.47	0.55	0.18	0.4	0.55	0.22	0.27	0.6	0.27	0.08	0.53	0.39	0.05	0.56	0.12	0.86	0.27	0.01	0.82	0.23	-0.02	0.61	0.19	-0.04	0.47	0.25	-0.09	0.39	0.25	-0.16	0.26	0.2	-0.26	0.11	0.27
624	3.12	-0.06	0.9	0.4	0.12	0.85	0.51	0.05	0.8	0.57	0.1	0.6	0.6	0.17	0.47	0.55	0.19	0.4	0.55	0.22	0.26	0.6	0.27	0.08	0.53	0.39	0.05	0.56	0.12	0.86	0.27	0.02	0.82	0.23	-0.01	0.61	0.19	-0.04	0.47	0.25	-0.09	0.39	0.25	-0.16	0.26	0.2	-0.25	0.11	0.27
625	3.125	-0.05	0.9	0.4	0.13	0.85	0.51	0.05	0.8	0.57	0.1	0.6	0.61	0.18	0.47	0.55	0.19	0.4	0.55	0.23	0.26	0.6	0.28	0.08	0.53	0.39	0.05	0.56	0.13	0.86	0.27	0.03	0.82	0.23	-0.01	0.61	0.19	-0.04	0.47	0.25	-0.08	0.39	0.25	-0.16	0.26	0.2	-0.25	0.11	0.27
626	3.13	-0.05	0.9	0.4	0.14	0.84	0.51	0.06	0.8	0.57	0.11	0.6	0.61	0.18	0.47	0.55	0.2	0.4	0.55	0.23	0.26	0.6	0.28	0.08	0.53	0.39	0.05	0.56	0.13	0.86	0.27	0.03	0.82	0.23	0	0.61	0.19	-0.03	0.47	0.25	-0.08	0.39	0.25	-0.15	0.26	0.2	-0.25	0.12	0.27
627	3.135	-0.04	0.9	0.4	0.14	0.84	0.51	0.07	0.8	0.58	0.11	0.6	0.61	0.19	0.47	0.55	0.2	0.4	0.55	0.24	0.26	0.6	0.28	0.08	0.53	0.39	0.05	0.55	0.14	0.85	0.27	0.03	0.82	0.23	0	0.61	0.19	-0.03	0.47	0.25	-0.08	0.39	0.25	-0.15	0.26	0.2	-0.25	0.12	0.27
628	3.14	-0.04	0.9	0.4	0.15	0.84	0.51	0.07	0.8	0.58	0.12	0.6	0.61	0.19	0.47	0.55	0.21	0.4	0.55	0.24	0.26	0.6	0.28	0.08	0.53	0.39	0.05	0.55	0.14	0.85	0.27	0.04	0.82	0.23	0.01	0.61	0.19	-0.02	0.47	0.25	-0.07	0.39	0.25	-0.15	0.27	0.2	-0.25	0.12	0.27
629	3.145	-0.03	0.9	0.4	0.15	0.84	0.51	0.08	0.8	0.58	0.12	0.6	0.61	0.2	0.47	0.55	0.21	0.4	0.55	0.24	0.26	0.6	0.29	0.08	0.53	0.39	0.04	0.55	0.15	0.85	0.28	0.05	0.82	0.23	0.01	0.61	0.19	-0.02	0.47	0.25	-0.07	0.39	0.25	-0.14	0.27	0.2	-0.25	0.12	0.27
630	3.15	-0.03	0.9	0.41	0.16	0.84	0.51	0.08	0.8	0.58	0.13	0.6	0.61	0.2	0.47	0.55	0.22	0.4	0.55	0.25	0.26	0.6	0.29	0.08	0.53	0.39	0.04	0.55	0.15	0.85	0.28	0.05	0.82	0.23	0.02	0.61	0.2	-0.01	0.47	0.25	-0.06	0.39	0.25	-0.14	0.27	0.2	-0.24	0.12	0.27
631	3.155	-0.02	0.9	0.41	0.16	0.84	0.51	0.09	0.8	0.58	0.14	0.6	0.61	0.21	0.47	0.55	0.22	0.4	0.55	0.25	0.27	0.6	0.29	0.08	0.53	0.4	0.04	0.55	0.16	0.85	0.28	0.06	0.82	0.23	0.03	0.61	0.2	0	0.47	0.26	-0.06	0.39	0.25	-0.13	0.27	0.2	-0.24	0.13	0.27
632	3.16	-0.02	0.9	0.41	0.17	0.84	0.51	0.09	0.8	0.58	0.14	0.6	0.61	0.21	0.47	0.55	0.23	0.4	0.55	0.26	0.27	0.6	0.29	0.08	0.53	0.4	0.04	0.55	0.16	0.85	0.28	0.06	0.82	0.23	0.03	0.61	0.2	0	0.47	0.26	-0.05	0.39	0.25	-0.13	0.27	0.2	-0.24	0.13	0.27
633	3.165	-0.01	0.9	0.41	0.17	0.84	0.51	0.1	0.8	0.58	0.15	0.6	0.61	0.22	0.47	0.55	0.23	0.4	0.55	0.26	0.27	0.6	0.29	0.08	0.53	0.4	0.03	0.55	0.17	0.85	0.28	0.07	0.82	0.24	0.04	0.61	0.2	0.01	0.47	0.26	-0.05	0.39	0.25	-0.13	0.27	0.2	-0.24	0.13	0.27
634	3.17	-0.01	0.9	0.41	0.18	0.84	0.52	0.1	0.8	0.58	0.15	0.6	0.61	0.23	0.47	0.55	0.24	0.41	0.56	0.27	0.27	0.6	0.29	0.08	0.53	0.4	0.03	0.56	0.18	0.85	0.28	0.08	0.82	0.24	0.04	0.61	0.2	0.01	0.47	0.26	-0.04	0.39	0.25	-0.12	0.27	0.2	-0.23	0.13	0.27
635	3.175	0	0.9	0.41	0.18	0.84	0.52	0.11	0.8	0.58	0.16	0.6	0.61	0.23	0.48	0.55	0.24	0.41	0.56	0.27	0.27	0.6	0.29	0.08	0.53	0.4	0.03	0.56	0.18	0.85	0.28	0.08	0.82	0.24	0.05	0.61	0.2	0.02	0.47	0.26	-0.03	0.39	0.25	-0.12	0.28	0.2	-0.23	0.14	0.27
636	3.18	0.01	0.9	0.41	0.19	0.85	0.52	0.11	0.8	0.58	0.17	0.6	0.61	0.24	0.48	0.55	0.25	0.41	0.56	0.28	0.27	0.6	0.3	0.08	0.53	0.4	0.03	0.56	0.19	0.85	0.28	0.09	0.82	0.24	0.06	0.61	0.2	0.03	0.47	0.26	-0.03	0.39	0.26	-0.11	0.28	0.2	-0.23	0.14	0.27
637	3.185	0.01	0.9	0.41	0.2	0.85	0.52	0.12	0.8	0.59	0.17	0.61	0.61	0.25	0.48	0.55	0.26	0.41	0.56	0.28	0.27	0.6	0.3	0.08	0.53	0.4	0.03	0.56	0.19	0.85	0.29	0.1	0.82	0.24	0.06	0.61	0.2	0.03	0.47	0.26	-0.02	0.39	0.26	-0.11	0.28	0.2	-0.22	0.14	0.27
638	3.19	0.02	0.9	0.41	0.2	0.85	0.52	0.12	0.81	0.59	0.18	0.61	0.61	0.25	0.48	0.55	0.26	0.41	0.56	0.28	0.27	0.61	0.3	0.08	0.53	0.4	0.03	0.56	0.2	0.85	0.29	0.1	0.82	0.24	0.07	0.61	0.2	0.04	0.47	0.26	-0.01	0.39	0.26	-0.1	0.28	0.21	-0.22	0.14	0.27
639	3.195	0.02	0.9	0.41	0.21	0.85	0.52	0.13	0.81	0.59	0.19	0.61	0.62	0.26	0.48	0.55	0.27	0.41	0.56	0.29	0.27	0.61	0.3	0.08	0.53	0.4	0.03	0.56	0.2	0.85	0.29	0.11	0.82	0.24	0.08	0.61	0.21	0.05	0.47	0.27	-0.01	0.39	0.26	-0.1	0.28	0.21	-0.21	0.15	0.27
640	3.2	0.03	0.91	0.41	0.21	0.85	0.52	0.13	0.81	0.59	0.19	0.61	0.62	0.26	0.48	0.55	0.27	0.41	0.56	0.29	0.26	0.61	0.3	0.08	0.53	0.4	0.03	0.56	0.21	0.85	0.29	0.11	0.82	0.24	0.08	0.61	0.21	0.05	0.47	0.27	0	0.39	0.26	-0.09	0.28	0.21	-0.21	0.15	0.27
641	3.205	0.03	0.91	0.41	0.22	0.85	0.53	0.14	0.81	0.59	0.2	0.61	0.62	0.27	0.48	0.55	0.27	0.41	0.56	0.29	0.26	0.61	0.3	0.08	0.53	0.4	0.03	0.56	0.21	0.85	0.29	0.12	0.82	0.24	0.09	0.61	0.21	0.06	0.47	0.27	0.01	0.39	0.26	-0.08	0.29	0.21	-0.21	0.15	0.27
642	3.21	0.04	0.91	0.41	0.22	0.85	0.53	0.14	0.81	0.59	0.21	0.61	0.62	0.27	0.48	0.55	0.28	0.41	0.56	0.3	0.26	0.61	0.3	0.08	0.53	0.4	0.03	0.56	0.22	0.85	0.29	0.12	0.82	0.24	0.1	0.61	0.21	0.07	0.47	0.27	0.02	0.39	0.26	-0.08	0.29	0.21	-0.2	0.16	0.27
643	3.215	0.04	0.91	0.41	0.23	0.85	0.53	0.15	0.81	0.59	0.21	0.61	0.62	0.28	0.48	0.55	0.28	0.41	0.56	0.3	0.26	0.61	0.3	0.08	0.53	0.4	0.03	0.56	0.22	0.85	0.3	0.13	0.82	0.24	0.1	0.61	0.21	0.08	0.47	0.27	0.02	0.39	0.26	-0.07	0.29	0.21	-0.2	0.16	0.27
644	3.22	0.05	0.91	0.41	0.23	0.85	0.53	0.15	0.81	0.59	0.22	0.61	0.62	0.28	0.48	0.55	0.29	0.41	0.56	0.31	0.26	0.61	0.3	0.08	0.53	0.4	0.03	0.56	0.23	0.85	0.3	0.14	0.82	0.25	0.11	0.61	0.21	0.09	0.46	0.27	0.03	0.39	0.26	-0.06	0.29	0.21	-0.19	0.16	0.27
645	3.225	0.05	0.91	0.41	0.24	0.86	0.53	0.16	0.81	0.59	0.22	0.61	0.62	0.28	0.48	0.55	0.29	0.41	0.56	0.31	0.26	0.61	0.3	0.08	0.53	0.4	0.03	0.56	0.23	0.85	0.3	0.14	0.82	0.25	0.12	0.61	0.21	0.1	0.46	0.27	0.04	0.39	0.26	-0.06	0.29	0.21	-0.19	0.17	0.27
646	3.23	0.06	0.91	0.41	0.24	0.86	0.53	0.16	0.81	0.6	0.22	0.61	0.62	0.29	0.48	0.56	0.29	0.41	0.56	0.31	0.26	0.61	0.3	0.08	0.53	0.4	0.03	0.56	0.24	0.86	0.3	0.15	0.82	0.25	0.12	0.61	0.22	0.1	0.46	0.27	0.05	0.39	0.27	-0.05	0.3	0.21	-0.18	0.17	0.27
647	3.235	0.06	0.91	0.42	0.25	0.86	0.53	0.17	0.81	0.6	0.23	0.61	0.62	0.29	0.48	0.56	0.3	0.41	0.56	0.31	0.26	0.61	0.3	0.08	0.53	0.4	0.03	0.56	0.25	0.86	0.3	0.15	0.82	0.25	0.13	0.61	0.22	0.11	0.46	0.27	0.06	0.39	0.27	-0.04	0.3	0.21	-0.17	0.17	0.27
648	3.24	0.07	0.91	0.42	0.25	0.86	0.54	0.18	0.81	0.6	0.23	0.61	0.62	0.29	0.48	0.56	0.3	0.41	0.56	0.31	0.26	0.61	0.3	0.08	0.53	0.4	0.03	0.56	0.25	0.86	0.3	0.16	0.82	0.25	0.14	0.61	0.22	0.12	0.46	0.27	0.07	0.39	0.27	-0.03	0.3	0.21	-0.17	0.18	0.27
649	3.245	0.07	0.91	0.42	0.26	0.86	0.54	0.18	0.82	0.6	0.23	0.61	0.62	0.3	0.48	0.56	0.3	0.41	0.56	0.32	0.26	0.61	0.3	0.08	0.53	0.4	0.03	0.56	0.25	0.86	0.3	0.16	0.82	0.25	0.14	0.61	0.22	0.13	0.46	0.27	0.08	0.39	0.27	-0.03	0.3	0.21	-0.16	0.18	0.27
650	3.25	0.08	0.91	0.42	0.26	0.86	0.54	0.19	0.82	0.6	0.24	0.61	0.62	0.3	0.48	0.56	0.31	0.41	0.56	0.32	0.26	0.61	0.3	0.08	0.53	0.4	0.03	0.56	0.26	0.86	0.3	0.17	0.82	0.25	0.15	0.61	0.22	0.14	0.46	0.27	0.09	0.4	0.27	-0.02	0.3	0.22	-0.15	0.18	0.27
651	3.255	0.08	0.91	0.42	0.27	0.86	0.54	0.19	0.82	0.6	0.24	0.61	0.63	0.3	0.48	0.56	0.31	0.41	0.56	0.32	0.26	0.61	0.3	0.08	0.53	0.4	0.03	0.56	0.26	0.86	0.3	0.17	0.82	0.25	0.16	0.61	0.22	0.15	0.46	0.28	0.09	0.4	0.27	-0.01	0.31	0.22	-0.15	0.19	0.27
652	3.26	0.09	0.91	0.42	0.27	0.86	0.54	0.2	0.82	0.6	0.24	0.61	0.63	0.31	0.48	0.56	0.31	0.41	0.56	0.32	0.26	0.61	0.3	0.08	0.53	0.4	0.03	0.56	0.27	0.86	0.3	0.17	0.82	0.25	0.16	0.61	0.22	0.16	0.46	0.28	0.1	0.4	0.27	0	0.31	0.22	-0.14	0.19	0.28
653	3.265	0.09	0.91	0.42	0.28	0.86	0.54	0.2	0.82	0.6	0.25	0.61	0.63	0.31	0.48	0.56	0.31	0.41	0.56	0.32	0.26	0.61	0.3	0.08	0.53	0.4	0.03	0.56	0.27	0.86	0.3	0.18	0.82	0.26	0.17	0.61	0.22	0.16	0.46	0.28	0.11	0.4	0.27	0.01	0.31	0.22	-0.13	0.2	0.28
654	3.27	0.1	0.91	0.43	0.28	0.86	0.54	0.21	0.82	0.6	0.25	0.61	0.63	0.31	0.48	0.56	0.31	0.41	0.56	0.32	0.26	0.61	0.3	0.08	0.53	0.4	0.03	0.56	0.28	0.86	0.3	0.18	0.82	0.26	0.18	0.61	0.22	0.17	0.46	0.28	0.12	0.4	0.27	0.02	0.31	0.22	-0.12	0.2	0.28
655	3.275	0.1	0.92	0.43	0.29	0.86	0.54	0.21	0.82	0.6	0.26	0.61	0.63	0.31	0.48	0.56	0.31	0.41	0.56	0.31	0.26	0.61	0.3	0.08	0.53	0.4	0.03	0.56	0.28	0.87	0.3	0.19	0.82	0.26	0.18	0.61	0.23	0.18	0.46	0.28	0.13	0.4	0.27	0.03	0.31	0.22	-0.12	0.2	0.28
656	3.28	0.1	0.92	0.43	0.29	0.86	0.54	0.22	0.82	0.61	0.26	0.62	0.63	0.31	0.48	0.56	0.31	0.41	0.57	0.32	0.26	0.61	0.3	0.08	0.53	0.4	0.03	0.56	0.28	0.87	0.3	0.19	0.82	0.26	0.19	0.61	0.23	0.19	0.46	0.28	0.14	0.4	0.27	0.04	0.32	0.22	-0.11	0.21	0.28
657	3.285	0.11	0.92	0.43	0.3	0.86	0.54	0.22	0.82	0.61	0.26	0.62	0.63	0.32	0.48	0.56	0.32	0.41	0.57	0.32	0.26	0.61	0.3	0.08	0.53	0.4	0.03	0.56	0.29	0.87	0.3	0.19	0.82	0.26	0.2	0.61	0.23	0.2	0.46	0.28	0.15	0.4	0.27	0.04	0.32	0.22	-0.1	0.21	0.28
658	3.29	0.11	0.92	0.43	0.3	0.86	0.54	0.23	0.82	0.61	0.27	0.62	0.63	0.32	0.48	0.56	0.32	0.41	0.57	0.32	0.26	0.61	0.3	0.08	0.53	0.4	0.03	0.56	0.29	0.87	0.3	0.2	0.82	0.26	0.2	0.61	0.23	0.21	0.46	0.28	0.16	0.4	0.28	0.05	0.32	0.22	-0.09	0.21	0.28
659	3.295	0.12	0.92	0.43	0.31	0.86	0.54	0.23	0.82	0.61	0.27	0.62	0.63	0.32	0.48	0.57	0.32	0.41	0.57	0.32	0.26	0.61	0.3	0.08	0.53	0.4	0.03	0.56	0.3	0.87	0.3	0.2	0.83	0.26	0.21	0.61	0.23	0.22	0.46	0.28	0.17	0.4	0.28	0.06	0.32	0.22	-0.08	0.21	0.28
660	3.3	0.12	0.92	0.43	0.31	0.86	0.54	0.24	0.82	0.61	0.27	0.62	0.63	0.32	0.48	0.57	0.32	0.41	0.57	0.32	0.26	0.61	0.3	0.08	0.53	0.4	0.03	0.56	0.3	0.87	0.3	0.2	0.83	0.26	0.21	0.61	0.23	0.22	0.47	0.28	0.18	0.4	0.28	0.07	0.32	0.23	-0.08	0.22	0.28
661	3.305	0.13	0.92	0.43	0.31	0.86	0.54	0.24	0.82	0.61	0.28	0.62	0.63	0.32	0.48	0.57	0.32	0.41	0.57	0.32	0.26	0.61	0.3	0.08	0.53	0.4	0.03	0.56	0.31	0.87	0.3	0.21	0.83	0.26	0.22	0.61	0.23	0.23	0.47	0.29	0.19	0.4	0.28	0.08	0.33	0.23	-0.07	0.22	0.28
662	3.31	0.13	0.92	0.44	0.32	0.86	0.54	0.25	0.82	0.61	0.28	0.62	0.63	0.33	0.48	0.57	0.32	0.41	0.57	0.32	0.26	0.61	0.3	0.08	0.53	0.4	0.03	0.56	0.31	0.87	0.3	0.21	0.83	0.26	0.22	0.61	0.23	0.24	0.47	0.29	0.2	0.41	0.28	0.09	0.33	0.23	-0.06	0.22	0.29
663	3.315	0.14	0.92	0.44	0.32	0.87	0.54	0.25	0.82	0.61	0.29	0.62	0.63	0.33	0.48	0.57	0.33	0.41	0.57	0.32	0.26	0.61	0.3	0.08	0.53	0.4	0.03	0.56	0.31	0.87	0.3	0.22	0.83	0.26	0.23	0.61	0.23	0.25	0.47	0.29	0.21	0.41	0.28	0.1	0.33	0.23	-0.05	0.22	0.29
664	3.32	0.14	0.92	0.44	0.33	0.87	0.54	0.25	0.82	0.61	0.29	0.62	0.63	0.33	0.48	0.57	0.33	0.41	0.57	0.33	0.26	0.61	0.3	0.08	0.53	0.4	0.03	0.56	0.32	0.87	0.3	0.22	0.83	0.26	0.24	0.61	0.23	0.26	0.47	0.29	0.22	0.41	0.28	0.11	0.33	0.23	-0.04	0.22	0.29
665	3.325	0.14	0.92	0.44	0.33	0.87	0.54	0.26	0.83	0.61	0.29	0.62	0.63	0.33	0.48	0.57	0.33	0.41	0.57	0.33	0.26	0.62	0.3	0.08	0.53	0.4	0.03	0.56	0.32	0.87	0.3	0.23	0.83	0.26	0.24	0.61	0.23	0.27	0.47	0.29	0.23	0.41	0.28	0.12	0.33	0.23	-0.03	0.22	0.29
666	3.33	0.15	0.92	0.44	0.34	0.87	0.54	0.26	0.83	0.61	0.3	0.62	0.63	0.34	0.48	0.57	0.33	0.41	0.57	0.33	0.26	0.62	0.3	0.08	0.53	0.4	0.03	0.56	0.33	0.87	0.31	0.23	0.83	0.26	0.25	0.61	0.24	0.27	0.47	0.29	0.23	0.41	0.28	0.12	0.34	0.23	-0.02	0.23	0.29
667	3.335	0.15	0.92	0.44	0.34	0.87	0.54	0.27	0.83	0.61	0.3	0.62	0.63	0.34	0.48	0.57	0.33	0.41	0.57	0.33	0.26	0.62	0.3	0.08	0.53	0.4	0.03	0.56	0.33	0.87	0.31	0.23	0.83	0.27	0.25	0.61	0.24	0.28	0.47	0.29	0.24	0.41	0.28	0.13	0.34	0.23	-0.01	0.23	0.29
668	3.34	0.16	0.92	0.44	0.35	0.87	0.54	0.27	0.83	0.61	0.3	0.62	0.63	0.34	0.48	0.57	0.34	0.41	0.57	0.33	0.26	0.62	0.3	0.08	0.53	0.4	0.03	0.56	0.33	0.88	0.31	0.24	0.83	0.27	0.26	0.61	0.24	0.29	0.48	0.29	0.25	0.41	0.29	0.14	0.34	0.23	0	0.23	0.29
669	3.345	0.16	0.93	0.44	0.35	0.87	0.54	0.27	0.83	0.61	0.31	0.62	0.63	0.34	0.48	0.57	0.34	0.41	0.57	0.33	0.26	0.62	0.3	0.08	0.53	0.4	0.03	0.56	0.34	0.88	0.31	0.24	0.83	0.27	0.27	0.61	0.24	0.3	0.48	0.29	0.26	0.41	0.29	0.15	0.34	0.24	0.01	0.23	0.29
670	3.35	0.17	0.93	0.44	0.35	0.87	0.54	0.28	0.83	0.61	0.31	0.62	0.63	0.34	0.48	0.57	0.34	0.41	0.57	0.33	0.26	0.62	0.3	0.08	0.53	0.4	0.03	0.56	0.34	0.88	0.31	0.25	0.83	0.27	0.27	0.62	0.24	0.31	0.48	0.29	0.27	0.42	0.29	0.16	0.34	0.24	0.02	0.23	0.29
671	3.355	0.17	0.93	0.44	0.36	0.87	0.54	0.28	0.83	0.61	0.31	0.62	0.63	0.35	0.48	0.57	0.34	0.41	0.57	0.33	0.26	0.62	0.3	0.08	0.53	0.4	0.03	0.56	0.34	0.88	0.31	0.25	0.83	0.27	0.28	0.62	0.24	0.32	0.48	0.29	0.28	0.42	0.29	0.17	0.34	0.24	0.03	0.23	0.29
672	3.36	0.17	0.93	0.44	0.36	0.87	0.55	0.28	0.83	0.61	0.31	0.62	0.63	0.35	0.48	0.57	0.34	0.41	0.57	0.33	0.26	0.62	0.3	0.08	0.53	0.4	0.03	0.56	0.35	0.88	0.31	0.26	0.84	0.27	0.28	0.62	0.24	0.32	0.48	0.29	0.29	0.42	0.29	0.18	0.34	0.24	0.04	0.22	0.29
673	3.365	0.18	0.93	0.44	0.37	0.87	0.55	0.29	0.83	0.61	0.32	0.62	0.63	0.35	0.48	0.57	0.34	0.41	0.57	0.33	0.26	0.62	0.3	0.08	0.53	0.4	0.03	0.56	0.35	0.88	0.31	0.26	0.84	0.27	0.29	0.62	0.24	0.33	0.48	0.29	0.29	0.42	0.29	0.19	0.35	0.24	0.05	0.22	0.29
674	3.37	0.18	0.93	0.44	0.37	0.87	0.55	0.29	0.83	0.61	0.32	0.62	0.64	0.35	0.48	0.57	0.35	0.41	0.57	0.33	0.26	0.62	0.3	0.08	0.53	0.4	0.03	0.56	0.36	0.88	0.31	0.27	0.84	0.27	0.3	0.62	0.24	0.34	0.48	0.29	0.3	0.42	0.29	0.2	0.35	0.24	0.06	0.22	0.29
675	3.375	0.19	0.93	0.44	0.37	0.87	0.55	0.3	0.83	0.61	0.32	0.62	0.64	0.36	0.48	0.57	0.35	0.41	0.57	0.34	0.26	0.62	0.3	0.08	0.53	0.4	0.03	0.56	0.36	0.88	0.31	0.27	0.84	0.27	0.3	0.62	0.24	0.34	0.48	0.3	0.31	0.42	0.29	0.21	0.35	0.24	0.07	0.22	0.3
676	3.38	0.19	0.93	0.44	0.38	0.87	0.55	0.3	0.83	0.61	0.33	0.62	0.64	0.36	0.48	0.57	0.35	0.41	0.57	0.34	0.26	0.62	0.3	0.08	0.53	0.4	0.03	0.56	0.37	0.88	0.31	0.27	0.84	0.27	0.31	0.62	0.24	0.35	0.49	0.3	0.32	0.42	0.29	0.22	0.35	0.24	0.08	0.22	0.3
677	3.385	0.19	0.93	0.44	0.38	0.87	0.55	0.3	0.83	0.61	0.33	0.62	0.64	0.36	0.48	0.57	0.35	0.41	0.57	0.34	0.26	0.62	0.3	0.08	0.53	0.4	0.03	0.56	0.37	0.88	0.31	0.28	0.84	0.27	0.31	0.62	0.24	0.36	0.49	0.3	0.33	0.42	0.29	0.22	0.35	0.24	0.09	0.22	0.3
678	3.39	0.2	0.93	0.44	0.39	0.87	0.55	0.31	0.83	0.61	0.33	0.62	0.64	0.36	0.48	0.57	0.35	0.41	0.57	0.34	0.26	0.62	0.3	0.08	0.53	0.4	0.03	0.56	0.37	0.88	0.31	0.28	0.84	0.27	0.32	0.62	0.24	0.37	0.49	0.3	0.33	0.43	0.29	0.23	0.35	0.24	0.1	0.21	0.3
679	3.395	0.2	0.93	0.44	0.39	0.87	0.55	0.31	0.83	0.61	0.34	0.62	0.64	0.36	0.48	0.57	0.35	0.41	0.57	0.34	0.26	0.62	0.3	0.08	0.53	0.4	0.03	0.56	0.38	0.88	0.32	0.29	0.84	0.27	0.33	0.62	0.24	0.37	0.49	0.3	0.34	0.43	0.29	0.24	0.34	0.24	0.12	0.21	0.3
680	3.4	0.2	0.93	0.44	0.39	0.87	0.55	0.31	0.83	0.61	0.34	0.62	0.64	0.37	0.48	0.57	0.35	0.41	0.57	0.34	0.26	0.62	0.3	0.08	0.53	0.4	0.03	0.56	0.38	0.89	0.32	0.29	0.84	0.27	0.33	0.62	0.24	0.38	0.49	0.3	0.35	0.43	0.29	0.25	0.34	0.24	0.13	0.21	0.3
681	3.405	0.21	0.93	0.44	0.4	0.87	0.55	0.32	0.83	0.61	0.34	0.62	0.64	0.37	0.48	0.57	0.36	0.41	0.57	0.34	0.26	0.62	0.3	0.08	0.53	0.4	0.03	0.56	0.39	0.89	0.32	0.3	0.84	0.27	0.34	0.62	0.24	0.39	0.49	0.3	0.36	0.43	0.29	0.26	0.34	0.24	0.14	0.21	0.3
682	3.41	0.21	0.93	0.44	0.4	0.87	0.55	0.32	0.83	0.61	0.34	0.62	0.64	0.37	0.48	0.57	0.36	0.41	0.57	0.34	0.26	0.62	0.3	0.08	0.53	0.4	0.03	0.56	0.39	0.89	0.32	0.3	0.84	0.27	0.34	0.63	0.24	0.39	0.49	0.3	0.37	0.43	0.29	0.27	0.34	0.24	0.15	0.2	0.3
683	3.415	0.22	0.93	0.44	0.41	0.87	0.55	0.33	0.83	0.61	0.35	0.63	0.64	0.37	0.48	0.57	0.36	0.41	0.57	0.34	0.26	0.62	0.3	0.08	0.53	0.4	0.03	0.56	0.39	0.89	0.32	0.3	0.84	0.27	0.35	0.63	0.24	0.4	0.5	0.3	0.37	0.43	0.29	0.28	0.34	0.24	0.16	0.2	0.3
684	3.42	0.22	0.93	0.44	0.41	0.87	0.55	0.33	0.83	0.61	0.35	0.63	0.64	0.37	0.48	0.57	0.36	0.41	0.57	0.34	0.26	0.62	0.3	0.08	0.53	0.4	0.03	0.56	0.4	0.89	0.32	0.31	0.84	0.27	0.36	0.63	0.24	0.41	0.5	0.3	0.38	0.43	0.29	0.29	0.34	0.24	0.17	0.2	0.3
685	3.425	0.22	0.93	0.44	0.41	0.87	0.55	0.33	0.83	0.61	0.35	0.63	0.64	0.37	0.48	0.57	0.36	0.41	0.57	0.34	0.26	0.62	0.3	0.08	0.53	0.4	0.03	0.56	0.4	0.89	0.32	0.31	0.85	0.27	0.36	0.63	0.24	0.42	0.5	0.3	0.39	0.43	0.29	0.3	0.34	0.24	0.18	0.19	0.3
686	3.43	0.23	0.93	0.45	0.42	0.87	0.55	0.34	0.83	0.61	0.35	0.63	0.64	0.38	0.48	0.57	0.36	0.41	0.57	0.34	0.26	0.62	0.3	0.08	0.53	0.4	0.03	0.56	0.41	0.89	0.32	0.32	0.85	0.27	0.37	0.63	0.24	0.42	0.5	0.3	0.4	0.43	0.3	0.3	0.34	0.24	0.19	0.19	0.3
687	3.435	0.23	0.93	0.45	0.42	0.87	0.55	0.34	0.83	0.61	0.36	0.63	0.64	0.38	0.48	0.57	0.36	0.41	0.57	0.34	0.26	0.62	0.3	0.08	0.53	0.4	0.03	0.56	0.41	0.89	0.32	0.32	0.85	0.27	0.38	0.63	0.24	0.43	0.5	0.3	0.4	0.43	0.3	0.31	0.33	0.24	0.21	0.18	0.3
688	3.44	0.24	0.93	0.45	0.42	0.87	0.55	0.34	0.83	0.61	0.36	0.63	0.64	0.38	0.48	0.57	0.37	0.41	0.57	0.35	0.26	0.62	0.3	0.08	0.53	0.4	0.03	0.56	0.41	0.89	0.32	0.32	0.85	0.27	0.38	0.63	0.24	0.44	0.5	0.3	0.41	0.43	0.3	0.32	0.33	0.24	0.22	0.18	0.3
689	3.445	0.24	0.93	0.45	0.43	0.87	0.55	0.35	0.83	0.61	0.36	0.63	0.64	0.38	0.48	0.57	0.37	0.41	0.57	0.35	0.26	0.62	0.3	0.08	0.53	0.4	0.03	0.56	0.42	0.89	0.32	0.33	0.85	0.27	0.39	0.63	0.24	0.44	0.5	0.3	0.42	0.43	0.3	0.33	0.33	0.24	0.23	0.18	0.3
690	3.45	0.24	0.93	0.45	0.43	0.87	0.55	0.35	0.83	0.61	0.36	0.63	0.64	0.38	0.48	0.57	0.37	0.41	0.57	0.35	0.26	0.62	0.3	0.08	0.54	0.4	0.03	0.56	0.42	0.89	0.32	0.33	0.85	0.27	0.39	0.63	0.24	0.45	0.5	0.3	0.42	0.43	0.3	0.34	0.33	0.24	0.24	0.17	0.3
691	3.455	0.25	0.93	0.45	0.44	0.87	0.55	0.36	0.83	0.61	0.36	0.63	0.64	0.39	0.48	0.57	0.37	0.41	0.57	0.35	0.26	0.62	0.3	0.08	0.54	0.4	0.03	0.56	0.43	0.89	0.32	0.34	0.85	0.27	0.4	0.63	0.24	0.46	0.5	0.3	0.43	0.43	0.3	0.35	0.32	0.24	0.25	0.17	0.3
692	3.46	0.25	0.93	0.45	0.44	0.87	0.55	0.36	0.83	0.61	0.37	0.63	0.64	0.39	0.48	0.57	0.37	0.41	0.57	0.35	0.26	0.62	0.31	0.08	0.54	0.4	0.03	0.56	0.43	0.89	0.32	0.34	0.85	0.27	0.41	0.64	0.24	0.46	0.51	0.3	0.44	0.43	0.3	0.36	0.32	0.24	0.27	0.17	0.3
693	3.465	0.26	0.93	0.45	0.44	0.87	0.55	0.36	0.83	0.61	0.37	0.63	0.64	0.39	0.48	0.57	0.37	0.41	0.57	0.35	0.26	0.62	0.31	0.08	0.54	0.4	0.03	0.56	0.43	0.89	0.32	0.35	0.85	0.27	0.41	0.64	0.24	0.47	0.51	0.3	0.44	0.43	0.3	0.37	0.32	0.24	0.28	0.16	0.3
694	3.47	0.26	0.93	0.45	0.45	0.87	0.55	0.37	0.83	0.61	0.37	0.63	0.64	0.39	0.48	0.58	0.37	0.41	0.57	0.35	0.26	0.62	0.31	0.08	0.54	0.4	0.03	0.56	0.44	0.89	0.32	0.35	0.85	0.27	0.42	0.64	0.24	0.47	0.51	0.3	0.45	0.43	0.3	0.38	0.32	0.24	0.29	0.16	0.3
695	3.475	0.26	0.93	0.45	0.45	0.87	0.55	0.37	0.83	0.61	0.37	0.63	0.64	0.39	0.48	0.58	0.38	0.41	0.58	0.35	0.26	0.62	0.31	0.08	0.54	0.4	0.03	0.56	0.44	0.89	0.32	0.35	0.85	0.27	0.42	0.64	0.24	0.48	0.51	0.3	0.46	0.43	0.3	0.39	0.31	0.24	0.31	0.15	0.3
696	3.48	0.27	0.93	0.45	0.45	0.87	0.55	0.37	0.83	0.61	0.38	0.63	0.64	0.39	0.48	0.58	0.38	0.41	0.58	0.35	0.26	0.62	0.31	0.08	0.54	0.4	0.03	0.56	0.44	0.89	0.32	0.36	0.85	0.27	0.43	0.64	0.24	0.48	0.51	0.3	0.46	0.43	0.3	0.39	0.31	0.24	0.32	0.15	0.3
697	3.485	0.27	0.93	0.45	0.46	0.87	0.55	0.38	0.83	0.61	0.38	0.63	0.64	0.4	0.48	0.58	0.38	0.41	0.58	0.35	0.26	0.62	0.31	0.08	0.54	0.4	0.03	0.56	0.45	0.89	0.32	0.36	0.85	0.27	0.43	0.64	0.24	0.49	0.51	0.3	0.47	0.43	0.3	0.4	0.31	0.24	0.33	0.14	0.3
698	3.49	0.28	0.93	0.45	0.46	0.87	0.55	0.38	0.83	0.61	0.38	0.63	0.64	0.4	0.48	0.58	0.38	0.41	0.58	0.35	0.26	0.62	0.31	0.08	0.54	0.4	0.03	0.56	0.45	0.89	0.32	0.37	0.85	0.27	0.44	0.64	0.24	0.49	0.51	0.3	0.47	0.43	0.29	0.41	0.31	0.24	0.34	0.14	0.3
699	3.495	0.28	0.93	0.45	0.47	0.87	0.55	0.38	0.83	0.61	0.38	0.63	0.64	0.4	0.48	0.58	0.38	0.41	0.58	0.35	0.26	0.62	0.31	0.08	0.54	0.4	0.03	0.56	0.46	0.89	0.32	0.37	0.85	0.27	0.44	0.64	0.24	0.5	0.51	0.3	0.48	0.43	0.29	0.42	0.31	0.24	0.36	0.14	0.3
700	3.5	0.28	0.93	0.44	0.47	0.87	0.55	0.39	0.83	0.61	0.39	0.63	0.64	0.4	0.48	0.58	0.38	0.41	0.58	0.35	0.26	0.62	0.31	0.08	0.54	0.4	0.03	0.56	0.46	0.89	0.32	0.37	0.85	0.27	0.45	0.64	0.24	0.51	0.51	0.3	0.49	0.43	0.29	0.43	0.31	0.24	0.37	0.13	0.3
701	3.505	0.29	0.93	0.44	0.47	0.87	0.55	0.39	0.83	0.61	0.39	0.63	0.64	0.4	0.48	0.58	0.39	0.41	0.58	0.36	0.26	0.62	0.31	0.08	0.54	0.4	0.03	0.56	0.46	0.89	0.32	0.38	0.85	0.27	0.45	0.64	0.24	0.51	0.51	0.3	0.49	0.43	0.29	0.44	0.3	0.24	0.38	0.13	0.3
702	3.51	0.29	0.93	0.44	0.48	0.87	0.55	0.4	0.83	0.61	0.39	0.63	0.64	0.41	0.48	0.58	0.39	0.41	0.58	0.36	0.26	0.62	0.31	0.08	0.54	0.4	0.03	0.56	0.47	0.89	0.32	0.38	0.85	0.27	0.46	0.64	0.24	0.52	0.51	0.3	0.5	0.43	0.29	0.45	0.3	0.24	0.4	0.13	0.3
703	3.515	0.3	0.93	0.44	0.48	0.87	0.55	0.4	0.83	0.61	0.4	0.63	0.64	0.41	0.48	0.58	0.39	0.41	0.58	0.36	0.26	0.62	0.31	0.08	0.54	0.4	0.03	0.56	0.47	0.89	0.32	0.39	0.85	0.27	0.46	0.64	0.23	0.52	0.51	0.3	0.5	0.43	0.29	0.46	0.3	0.24	0.41	0.12	0.3
704	3.52	0.3	0.93	0.44	0.48	0.87	0.55	0.4	0.83	0.61	0.4	0.63	0.64	0.41	0.48	0.58	0.39	0.41	0.58	0.36	0.26	0.62	0.31	0.08	0.54	0.4	0.03	0.56	0.48	0.89	0.32	0.39	0.85	0.27	0.47	0.64	0.23	0.52	0.51	0.3	0.51	0.43	0.29	0.46	0.3	0.24	0.42	0.12	0.3
705	3.525	0.3	0.93	0.44	0.49	0.87	0.55	0.4	0.83	0.61	0.4	0.63	0.64	0.41	0.47	0.58	0.39	0.41	0.58	0.36	0.26	0.62	0.31	0.08	0.54	0.4	0.03	0.56	0.48	0.89	0.32	0.39	0.85	0.27	0.47	0.64	0.23	0.53	0.51	0.3	0.51	0.43	0.29	0.47	0.3	0.24	0.44	0.12	0.3
706	3.53	0.31	0.93	0.44	0.49	0.87	0.55	0.41	0.83	0.61	0.4	0.63	0.64	0.42	0.47	0.58	0.4	0.41	0.58	0.36	0.26	0.62	0.31	0.08	0.54	0.4	0.03	0.56	0.48	0.89	0.32	0.4	0.85	0.27	0.47	0.64	0.23	0.53	0.51	0.3	0.52	0.42	0.29	0.48	0.29	0.24	0.45	0.11	0.3
707	3.535	0.31	0.93	0.44	0.5	0.87	0.55	0.41	0.83	0.61	0.41	0.63	0.64	0.42	0.47	0.58	0.4	0.41	0.58	0.36	0.26	0.62	0.31	0.08	0.54	0.4	0.03	0.56	0.49	0.89	0.32	0.4	0.85	0.27	0.48	0.64	0.23	0.54	0.51	0.3	0.53	0.42	0.29	0.49	0.29	0.24	0.47	0.11	0.3
708	3.54	0.31	0.93	0.44	0.5	0.87	0.55	0.42	0.83	0.61	0.41	0.63	0.64	0.42	0.47	0.58	0.4	0.4	0.58	0.36	0.26	0.62	0.31	0.09	0.54	0.4	0.03	0.56	0.49	0.89	0.32	0.41	0.85	0.27	0.48	0.64	0.23	0.54	0.51	0.3	0.53	0.42	0.29	0.5	0.29	0.24	0.48	0.11	0.3
709	3.545	0.32	0.93	0.44	0.5	0.87	0.55	0.42	0.83	0.61	0.41	0.63	0.64	0.42	0.47	0.58	0.4	0.4	0.58	0.36	0.26	0.62	0.31	0.09	0.54	0.4	0.03	0.56	0.5	0.89	0.32	0.41	0.85	0.27	0.49	0.64	0.23	0.54	0.51	0.3	0.54	0.42	0.29	0.51	0.29	0.24	0.49	0.1	0.3
710	3.55	0.32	0.93	0.44	0.51	0.87	0.55	0.42	0.82	0.61	0.41	0.63	0.64	0.42	0.47	0.58	0.4	0.4	0.58	0.36	0.26	0.62	0.31	0.09	0.54	0.4	0.03	0.56	0.5	0.89	0.32	0.42	0.85	0.27	0.49	0.64	0.23	0.55	0.51	0.3	0.54	0.42	0.29	0.52	0.28	0.24	0.51	0.1	0.3
711	3.555	0.33	0.93	0.44	0.51	0.87	0.55	0.43	0.82	0.61	0.42	0.63	0.64	0.43	0.47	0.58	0.4	0.4	0.58	0.37	0.26	0.62	0.31	0.09	0.54	0.4	0.03	0.56	0.51	0.89	0.32	0.42	0.85	0.27	0.49	0.64	0.23	0.55	0.51	0.29	0.55	0.42	0.29	0.53	0.28	0.24	0.52	0.1	0.3
712	3.56	0.33	0.93	0.44	0.51	0.87	0.55	0.43	0.82	0.61	0.42	0.63	0.64	0.43	0.47	0.58	0.41	0.4	0.58	0.37	0.26	0.62	0.31	0.09	0.54	0.4	0.03	0.56	0.51	0.89	0.32	0.42	0.85	0.27	0.5	0.64	0.23	0.56	0.51	0.29	0.55	0.42	0.29	0.54	0.28	0.24	0.54	0.1	0.3
713	3.565	0.33	0.93	0.44	0.52	0.87	0.55	0.43	0.82	0.61	0.42	0.63	0.64	0.43	0.47	0.58	0.41	0.4	0.58	0.37	0.26	0.62	0.31	0.09	0.54	0.4	0.03	0.56	0.52	0.89	0.32	0.43	0.85	0.27	0.5	0.64	0.23	0.56	0.51	0.29	0.56	0.42	0.29	0.55	0.28	0.24	0.55	0.1	0.3
714	3.57	0.34	0.93	0.44	0.52	0.87	0.55	0.44	0.82	0.61	0.43	0.63	0.64	0.43	0.47	0.58	0.41	0.4	0.58	0.37	0.26	0.62	0.31	0.09	0.54	0.4	0.03	0.56	0.52	0.89	0.32	0.43	0.85	0.27	0.5	0.64	0.23	0.56	0.51	0.29	0.56	0.42	0.29	0.56	0.28	0.24	0.56	0.09	0.3
715	3.575	0.34	0.93	0.44	0.53	0.87	0.55	0.44	0.82	0.61	0.43	0.62	0.64	0.44	0.47	0.58	0.41	0.4	0.58	0.37	0.26	0.62	0.31	0.09	0.54	0.4	0.03	0.56	0.52	0.89	0.32	0.44	0.85	0.27	0.51	0.64	0.23	0.57	0.5	0.29	0.57	0.41	0.29	0.57	0.27	0.24	0.58	0.09	0.3
716	3.58	0.35	0.93	0.44	0.53	0.87	0.55	0.44	0.82	0.61	0.43	0.62	0.64	0.44	0.47	0.58	0.41	0.4	0.58	0.37	0.26	0.62	0.31	0.09	0.54	0.4	0.03	0.56	0.53	0.89	0.32	0.44	0.85	0.27	0.51	0.64	0.23	0.57	0.5	0.29	0.57	0.41	0.29	0.58	0.27	0.23	0.59	0.09	0.3
717	3.585	0.35	0.93	0.44	0.53	0.87	0.55	0.45	0.82	0.61	0.43	0.62	0.64	0.44	0.47	0.58	0.42	0.4	0.58	0.37	0.26	0.62	0.31	0.09	0.54	0.4	0.03	0.56	0.53	0.89	0.32	0.45	0.85	0.27	0.51	0.63	0.23	0.57	0.5	0.29	0.58	0.41	0.29	0.59	0.27	0.23	0.6	0.09	0.3
718	3.59	0.35	0.93	0.44	0.54	0.87	0.55	0.45	0.82	0.61	0.44	0.62	0.64	0.44	0.47	0.58	0.42	0.4	0.58	0.37	0.26	0.62	0.31	0.09	0.54	0.4	0.03	0.56	0.54	0.89	0.32	0.45	0.85	0.27	0.52	0.63	0.23	0.58	0.5	0.29	0.58	0.41	0.28	0.6	0.27	0.23	0.62	0.09	0.3
719	3.595	0.36	0.93	0.44	0.54	0.87	0.55	0.45	0.82	0.61	0.44	0.62	0.64	0.45	0.47	0.58	0.42	0.4	0.58	0.38	0.26	0.62	0.31	0.09	0.54	0.4	0.03	0.56	0.54	0.89	0.32	0.46	0.84	0.27	0.52	0.63	0.23	0.58	0.5	0.29	0.59	0.41	0.28	0.61	0.27	0.23	0.63	0.09	0.3
720	3.6	0.36	0.93	0.44	0.54	0.87	0.55	0.46	0.82	0.61	0.44	0.62	0.64	0.45	0.47	0.58	0.42	0.4	0.58	0.38	0.26	0.62	0.31	0.09	0.54	0.4	0.03	0.56	0.55	0.89	0.32	0.46	0.84	0.27	0.52	0.63	0.23	0.58	0.5	0.29	0.59	0.41	0.28	0.61	0.27	0.23	0.64	0.09	0.3
721	3.605	0.37	0.93	0.44	0.55	0.87	0.55	0.46	0.82	0.61	0.44	0.62	0.63	0.45	0.47	0.58	0.43	0.4	0.58	0.38	0.26	0.62	0.31	0.09	0.54	0.4	0.03	0.56	0.55	0.89	0.32	0.46	0.84	0.27	0.53	0.63	0.23	0.59	0.5	0.29	0.6	0.41	0.28	0.62	0.27	0.23	0.66	0.09	0.3
722	3.61	0.37	0.93	0.44	0.55	0.87	0.55	0.46	0.82	0.61	0.45	0.62	0.63	0.45	0.47	0.58	0.43	0.4	0.58	0.38	0.26	0.62	0.31	0.09	0.54	0.4	0.03	0.56	0.56	0.89	0.32	0.47	0.84	0.27	0.53	0.63	0.23	0.59	0.5	0.29	0.6	0.41	0.28	0.63	0.27	0.23	0.67	0.09	0.3
723	3.615	0.38	0.92	0.43	0.55	0.87	0.55	0.47	0.82	0.61	0.45	0.62	0.63	0.45	0.47	0.58	0.43	0.4	0.58	0.38	0.26	0.62	0.31	0.09	0.54	0.4	0.03	0.56	0.56	0.88	0.32	0.47	0.84	0.26	0.53	0.63	0.23	0.59	0.5	0.29	0.61	0.41	0.28	0.64	0.27	0.23	0.68	0.09	0.3
724	3.62	0.38	0.92	0.43	0.56	0.86	0.55	0.47	0.82	0.61	0.45	0.62	0.63	0.46	0.47	0.58	0.43	0.4	0.58	0.38	0.26	0.62	0.31	0.09	0.53	0.4	0.03	0.56	0.56	0.88	0.32	0.48	0.84	0.26	0.54	0.63	0.23	0.6	0.5	0.29	0.61	0.41	0.28	0.64	0.27	0.23	0.69	0.09	0.3
725	3.625	0.38	0.92	0.43	0.56	0.86	0.55	0.47	0.82	0.61	0.45	0.62	0.63	0.46	0.47	0.58	0.43	0.4	0.58	0.38	0.26	0.62	0.31	0.09	0.53	0.4	0.03	0.56	0.57	0.88	0.32	0.48	0.84	0.26	0.54	0.63	0.23	0.6	0.5	0.28	0.62	0.4	0.28	0.65	0.27	0.23	0.7	0.09	0.3
726	3.63	0.39	0.92	0.43	0.57	0.86	0.55	0.48	0.82	0.61	0.46	0.62	0.63	0.46	0.47	0.58	0.43	0.4	0.58	0.38	0.26	0.62	0.31	0.09	0.53	0.4	0.03	0.56	0.57	0.88	0.32	0.49	0.84	0.26	0.55	0.63	0.22	0.61	0.49	0.28	0.62	0.4	0.28	0.66	0.27	0.23	0.71	0.09	0.3
727	3.635	0.39	0.92	0.43	0.57	0.86	0.55	0.48	0.82	0.61	0.46	0.62	0.63	0.46	0.47	0.58	0.44	0.4	0.58	0.38	0.26	0.62	0.31	0.09	0.53	0.4	0.03	0.56	0.58	0.88	0.32	0.49	0.84	0.26	0.55	0.63	0.22	0.61	0.49	0.28	0.63	0.4	0.28	0.66	0.26	0.23	0.72	0.09	0.3
728	3.64	0.4	0.92	0.43	0.57	0.86	0.55	0.49	0.82	0.61	0.46	0.62	0.63	0.47	0.47	0.57	0.44	0.4	0.58	0.38	0.26	0.62	0.31	0.09	0.53	0.4	0.03	0.56	0.58	0.88	0.32	0.5	0.84	0.26	0.55	0.63	0.22	0.61	0.49	0.28	0.63	0.4	0.28	0.67	0.26	0.23	0.73	0.09	0.3
729	3.645	0.4	0.92	0.43	0.58	0.86	0.55	0.49	0.81	0.61	0.47	0.62	0.63	0.47	0.47	0.57	0.44	0.4	0.58	0.39	0.26	0.62	0.31	0.09	0.53	0.4	0.03	0.56	0.59	0.88	0.32	0.5	0.84	0.26	0.56	0.63	0.22	0.62	0.49	0.28	0.64	0.4	0.28	0.68	0.26	0.23	0.74	0.09	0.3
730	3.65	0.41	0.92	0.43	0.58	0.86	0.55	0.49	0.81	0.61	0.47	0.62	0.63	0.47	0.47	0.57	0.44	0.4	0.58	0.39	0.26	0.62	0.31	0.09	0.54	0.4	0.03	0.56	0.59	0.88	0.32	0.51	0.83	0.26	0.56	0.62	0.22	0.62	0.49	0.28	0.64	0.4	0.28	0.68	0.26	0.23	0.75	0.1	0.3
731	3.655	0.41	0.92	0.43	0.59	0.86	0.55	0.5	0.81	0.6	0.47	0.62	0.63	0.47	0.47	0.57	0.44	0.4	0.58	0.39	0.26	0.62	0.31	0.09	0.54	0.4	0.03	0.56	0.6	0.88	0.32	0.51	0.83	0.26	0.57	0.62	0.22	0.63	0.49	0.28	0.65	0.4	0.28	0.69	0.26	0.23	0.76	0.1	0.3
732	3.66	0.42	0.92	0.43	0.59	0.86	0.55	0.5	0.81	0.6	0.47	0.62	0.63	0.48	0.46	0.57	0.45	0.4	0.58	0.39	0.26	0.62	0.31	0.09	0.54	0.4	0.03	0.56	0.6	0.88	0.32	0.52	0.83	0.26	0.57	0.62	0.22	0.63	0.49	0.28	0.65	0.4	0.28	0.7	0.26	0.23	0.77	0.1	0.3
733	3.665	0.42	0.92	0.43	0.59	0.86	0.55	0.51	0.81	0.6	0.48	0.62	0.63	0.48	0.46	0.57	0.45	0.4	0.57	0.39	0.26	0.62	0.31	0.09	0.54	0.4	0.03	0.56	0.61	0.88	0.32	0.52	0.83	0.26	0.58	0.62	0.22	0.64	0.49	0.28	0.66	0.4	0.28	0.7	0.26	0.23	0.78	0.1	0.3
734	3.67	0.42	0.92	0.43	0.6	0.86	0.55	0.51	0.81	0.6	0.48	0.62	0.63	0.48	0.46	0.57	0.45	0.4	0.57	0.39	0.26	0.62	0.31	0.09	0.54	0.4	0.03	0.56	0.61	0.87	0.32	0.53	0.83	0.26	0.58	0.62	0.22	0.64	0.49	0.28	0.66	0.39	0.28	0.71	0.26	0.23	0.79	0.1	0.3
735	3.675	0.43	0.91	0.43	0.6	0.86	0.55	0.51	0.81	0.6	0.48	0.62	0.63	0.48	0.46	0.57	0.45	0.4	0.57	0.39	0.26	0.62	0.31	0.09	0.54	0.4	0.03	0.56	0.62	0.87	0.31	0.53	0.83	0.26	0.59	0.62	0.22	0.64	0.48	0.28	0.67	0.39	0.28	0.72	0.26	0.23	0.8	0.1	0.3
736	3.68	0.43	0.91	0.43	0.61	0.86	0.55	0.52	0.81	0.6	0.49	0.62	0.63	0.49	0.46	0.57	0.46	0.4	0.57	0.4	0.26	0.62	0.31	0.09	0.54	0.4	0.03	0.56	0.62	0.87	0.31	0.54	0.83	0.26	0.59	0.62	0.22	0.65	0.48	0.28	0.67	0.39	0.28	0.72	0.26	0.23	0.8	0.1	0.3
737	3.685	0.44	0.91	0.42	0.61	0.85	0.55	0.52	0.81	0.6	0.49	0.62	0.63	0.49	0.46	0.57	0.46	0.4	0.57	0.4	0.26	0.62	0.31	0.09	0.54	0.4	0.03	0.56	0.63	0.87	0.31	0.54	0.83	0.26	0.6	0.62	0.22	0.65	0.48	0.28	0.68	0.39	0.27	0.73	0.26	0.23	0.81	0.1	0.3
738	3.69	0.44	0.91	0.42	0.62	0.85	0.55	0.52	0.81	0.6	0.49	0.62	0.63	0.49	0.46	0.57	0.46	0.4	0.57	0.4	0.26	0.62	0.32	0.1	0.54	0.4	0.03	0.56	0.63	0.87	0.31	0.55	0.83	0.26	0.61	0.62	0.22	0.66	0.48	0.28	0.68	0.39	0.27	0.74	0.26	0.23	0.82	0.1	0.3
739	3.695	0.45	0.91	0.42	0.62	0.85	0.55	0.53	0.81	0.6	0.5	0.62	0.63	0.5	0.46	0.57	0.47	0.4	0.57	0.4	0.26	0.62	0.32	0.1	0.54	0.4	0.03	0.56	0.64	0.87	0.31	0.55	0.83	0.26	0.61	0.62	0.22	0.67	0.48	0.28	0.69	0.39	0.27	0.74	0.26	0.23	0.82	0.1	0.3
740	3.7	0.45	0.91	0.42	0.62	0.85	0.55	0.53	0.81	0.6	0.5	0.62	0.63	0.5	0.46	0.57	0.47	0.39	0.57	0.4	0.26	0.62	0.32	0.1	0.54	0.4	0.03	0.56	0.64	0.87	0.31	0.56	0.83	0.26	0.62	0.62	0.22	0.67	0.48	0.28	0.69	0.39	0.27	0.75	0.26	0.23	0.83	0.1	0.3
741	3.705	0.46	0.91	0.42	0.63	0.85	0.55	0.54	0.81	0.6	0.5	0.62	0.63	0.5	0.46	0.57	0.47	0.39	0.57	0.41	0.26	0.62	0.32	0.1	0.54	0.4	0.03	0.56	0.65	0.87	0.31	0.57	0.82	0.26	0.62	0.62	0.21	0.68	0.48	0.28	0.7	0.39	0.27	0.76	0.26	0.23	0.84	0.1	0.3
742	3.71	0.46	0.91	0.42	0.63	0.85	0.55	0.54	0.81	0.6	0.51	0.61	0.63	0.51	0.46	0.57	0.47	0.39	0.57	0.41	0.26	0.62	0.32	0.1	0.54	0.4	0.03	0.56	0.65	0.87	0.31	0.57	0.82	0.26	0.63	0.62	0.21	0.68	0.48	0.28	0.71	0.39	0.27	0.76	0.26	0.23	0.84	0.09	0.3
743	3.715	0.47	0.91	0.42	0.64	0.85	0.55	0.55	0.81	0.6	0.51	0.61	0.63	0.51	0.46	0.57	0.48	0.39	0.57	0.41	0.26	0.62	0.32	0.1	0.54	0.4	0.03	0.56	0.66	0.87	0.31	0.58	0.82	0.26	0.64	0.62	0.21	0.69	0.48	0.28	0.71	0.39	0.27	0.77	0.26	0.23	0.85	0.09	0.3
744	3.72	0.47	0.91	0.42	0.64	0.85	0.55	0.55	0.81	0.6	0.51	0.61	0.63	0.51	0.46	0.57	0.48	0.39	0.57	0.41	0.26	0.62	0.32	0.1	0.54	0.4	0.03	0.56	0.66	0.87	0.31	0.58	0.82	0.26	0.64	0.62	0.21	0.69	0.48	0.28	0.72	0.39	0.27	0.77	0.26	0.23	0.85	0.09	0.3
745	3.725	0.48	0.91	0.42	0.65	0.85	0.55	0.55	0.8	0.6	0.52	0.61	0.63	0.52	0.46	0.57	0.48	0.39	0.57	0.42	0.26	0.62	0.32	0.1	0.54	0.4	0.03	0.56	0.67	0.87	0.31	0.59	0.82	0.25	0.65	0.61	0.21	0.7	0.48	0.28	0.72	0.39	0.27	0.78	0.25	0.23	0.86	0.09	0.3
746	3.73	0.48	0.91	0.41	0.65	0.85	0.55	0.56	0.8	0.6	0.52	0.61	0.63	0.52	0.46	0.57	0.49	0.39	0.57	0.42	0.26	0.62	0.32	0.1	0.54	0.4	0.03	0.56	0.68	0.86	0.31	0.59	0.82	0.25	0.65	0.61	0.21	0.71	0.48	0.28	0.73	0.39	0.27	0.78	0.25	0.23	0.86	0.09	0.3
747	3.735	0.49	0.91	0.41	0.65	0.85	0.55	0.56	0.8	0.6	0.53	0.61	0.63	0.52	0.46	0.57	0.49	0.39	0.57	0.42	0.26	0.62	0.32	0.1	0.54	0.4	0.03	0.56	0.68	0.86	0.31	0.6	0.82	0.25	0.66	0.61	0.21	0.71	0.48	0.28	0.74	0.39	0.27	0.79	0.25	0.23	0.86	0.09	0.3
748	3.74	0.49	0.9	0.41	0.66	0.85	0.55	0.57	0.8	0.59	0.53	0.61	0.63	0.53	0.46	0.57	0.49	0.39	0.57	0.42	0.27	0.62	0.32	0.1	0.54	0.4	0.03	0.56	0.69	0.86	0.31	0.61	0.82	0.25	0.67	0.61	0.21	0.72	0.48	0.28	0.74	0.39	0.27	0.8	0.25	0.23	0.87	0.09	0.3
749	3.745	0.5	0.9	0.41	0.66	0.85	0.55	0.57	0.8	0.59	0.53	0.61	0.63	0.53	0.46	0.57	0.5	0.39	0.57	0.43	0.27	0.62	0.32	0.11	0.54	0.4	0.03	0.56	0.69	0.86	0.31	0.61	0.82	0.25	0.67	0.61	0.21	0.73	0.48	0.28	0.75	0.39	0.27	0.8	0.25	0.23	0.87	0.09	0.3
750	3.75	0.5	0.9	0.41	0.67	0.85	0.55	0.58	0.8	0.59	0.54	0.61	0.63	0.53	0.46	0.57	0.5	0.39	0.57	0.43	0.27	0.62	0.32	0.11	0.54	0.4	0.03	0.56	0.7	0.86	0.31	0.62	0.82	0.25	0.68	0.61	0.21	0.73	0.48	0.28	0.76	0.39	0.27	0.81	0.25	0.23	0.87	0.09	0.3
751	3.755	0.51	0.9	0.41	0.67	0.85	0.55	0.58	0.8	0.59	0.54	0.61	0.63	0.54	0.46	0.57	0.5	0.39	0.57	0.43	0.27	0.62	0.32	0.11	0.54	0.4	0.03	0.56	0.7	0.86	0.31	0.62	0.82	0.25	0.68	0.61	0.21	0.74	0.48	0.28	0.76	0.39	0.27	0.81	0.25	0.23	0.88	0.08	0.3
752	3.76	0.51	0.9	0.41	0.68	0.85	0.55	0.59	0.8	0.59	0.54	0.61	0.63	0.54	0.46	0.57	0.51	0.39	0.57	0.43	0.27	0.62	0.33	0.11	0.54	0.4	0.03	0.56	0.71	0.86	0.31	0.63	0.82	0.25	0.69	0.61	0.21	0.75	0.48	0.28	0.77	0.39	0.27	0.82	0.25	0.23	0.88	0.08	0.3
753	3.765	0.52	0.9	0.41	0.68	0.85	0.54	0.59	0.8	0.59	0.55	0.61	0.62	0.54	0.46	0.57	0.51	0.39	0.57	0.44	0.27	0.62	0.33	0.11	0.54	0.4	0.03	0.56	0.72	0.86	0.31	0.63	0.82	0.25	0.7	0.61	0.21	0.75	0.48	0.28	0.77	0.39	0.27	0.82	0.25	0.23	0.88	0.08	0.3
754	3.77	0.53	0.9	0.41	0.69	0.85	0.54	0.6	0.8	0.59	0.55	0.61	0.62	0.55	0.46	0.57	0.51	0.39	0.57	0.44	0.27	0.62	0.33	0.11	0.54	0.4	0.03	0.56	0.72	0.86	0.31	0.64	0.82	0.25	0.7	0.61	0.21	0.76	0.48	0.28	0.78	0.39	0.27	0.83	0.25	0.23	0.88	0.08	0.3
755	3.775	0.53	0.9	0.41	0.69	0.84	0.54	0.6	0.8	0.59	0.56	0.61	0.62	0.55	0.46	0.57	0.52	0.39	0.57	0.44	0.27	0.62	0.33	0.11	0.54	0.4	0.03	0.56	0.73	0.86	0.31	0.65	0.82	0.25	0.71	0.61	0.21	0.77	0.48	0.28	0.79	0.39	0.27	0.83	0.25	0.23	0.89	0.08	0.3
756	3.78	0.54	0.9	0.4	0.7	0.84	0.54	0.61	0.8	0.59	0.56	0.61	0.62	0.56	0.46	0.57	0.52	0.39	0.57	0.44	0.27	0.62	0.33	0.12	0.54	0.4	0.03	0.56	0.73	0.86	0.31	0.65	0.81	0.25	0.72	0.61	0.21	0.77	0.48	0.28	0.79	0.39	0.27	0.84	0.25	0.23	0.89	0.08	0.3
757	3.785	0.54	0.9	0.4	0.71	0.84	0.54	0.61	0.8	0.59	0.57	0.61	0.62	0.56	0.46	0.57	0.52	0.39	0.57	0.45	0.27	0.62	0.33	0.12	0.54	0.4	0.03	0.56	0.74	0.86	0.31	0.66	0.81	0.25	0.72	0.61	0.21	0.78	0.48	0.28	0.8	0.39	0.28	0.84	0.25	0.23	0.89	0.08	0.3
758	3.79	0.55	0.9	0.4	0.71	0.84	0.54	0.62	0.8	0.59	0.57	0.61	0.62	0.56	0.45	0.57	0.53	0.39	0.57	0.45	0.27	0.62	0.33	0.12	0.54	0.4	0.03	0.56	0.74	0.86	0.31	0.67	0.81	0.25	0.73	0.61	0.21	0.78	0.48	0.28	0.8	0.39	0.28	0.85	0.25	0.23	0.89	0.08	0.3
759	3.795	0.55	0.9	0.4	0.72	0.84	0.54	0.62	0.8	0.59	0.58	0.61	0.62	0.57	0.45	0.57	0.53	0.39	0.57	0.45	0.27	0.62	0.34	0.12	0.54	0.4	0.03	0.56	0.75	0.86	0.31	0.67	0.81	0.24	0.73	0.61	0.21	0.79	0.48	0.28	0.81	0.39	0.28	0.85	0.25	0.23	0.9	0.08	0.3
760	3.8	0.56	0.9	0.4	0.72	0.84	0.54	0.63	0.8	0.58	0.58	0.61	0.62	0.57	0.45	0.57	0.54	0.39	0.57	0.46	0.27	0.62	0.34	0.12	0.54	0.4	0.03	0.56	0.76	0.86	0.31	0.68	0.81	0.24	0.74	0.61	0.21	0.8	0.48	0.28	0.82	0.39	0.27	0.85	0.25	0.23	0.9	0.08	0.3
761	3.805	0.56	0.9	0.4	0.73	0.84	0.54	0.63	0.8	0.58	0.59	0.61	0.62	0.58	0.45	0.56	0.54	0.39	0.57	0.46	0.27	0.62	0.34	0.13	0.54	0.4	0.03	0.56	0.76	0.86	0.3	0.68	0.81	0.24	0.74	0.61	0.21	0.8	0.48	0.28	0.82	0.39	0.28	0.86	0.25	0.23	0.9	0.07	0.3
762	3.81	0.57	0.9	0.4	0.73	0.84	0.54	0.64	0.8	0.58	0.59	0.61	0.62	0.59	0.45	0.56	0.55	0.39	0.57	0.47	0.27	0.62	0.34	0.13	0.54	0.4	0.03	0.56	0.77	0.86	0.3	0.69	0.81	0.24	0.75	0.61	0.21	0.81	0.48	0.28	0.83	0.39	0.28	0.86	0.25	0.23	0.9	0.07	0.3
763	3.815	0.58	0.9	0.4	0.74	0.84	0.54	0.65	0.79	0.58	0.6	0.61	0.62	0.59	0.45	0.56	0.55	0.39	0.57	0.47	0.28	0.62	0.35	0.13	0.54	0.4	0.03	0.56	0.77	0.86	0.3	0.69	0.81	0.24	0.76	0.61	0.21	0.82	0.48	0.28	0.83	0.39	0.27	0.87	0.25	0.23	0.9	0.07	0.3
764	3.82	0.58	0.9	0.4	0.74	0.84	0.54	0.65	0.79	0.58	0.61	0.61	0.62	0.6	0.45	0.56	0.56	0.39	0.57	0.47	0.28	0.62	0.35	0.13	0.54	0.4	0.03	0.56	0.78	0.86	0.3	0.7	0.81	0.24	0.76	0.61	0.21	0.82	0.48	0.28	0.84	0.39	0.27	0.87	0.25	0.23	0.9	0.07	0.3
765	3.825	0.59	0.9	0.4	0.75	0.84	0.53	0.66	0.79	0.58	0.61	0.61	0.61	0.61	0.45	0.56	0.57	0.39	0.57	0.48	0.28	0.62	0.35	0.14	0.54	0.41	0.03	0.56	0.78	0.86	0.3	0.71	0.82	0.24	0.77	0.61	0.21	0.83	0.48	0.28	0.84	0.39	0.27	0.88	0.25	0.23	0.9	0.07	0.3
766	3.83	0.59	0.9	0.4	0.75	0.84	0.53	0.66	0.79	0.58	0.62	0.61	0.61	0.61	0.45	0.56	0.57	0.39	0.56	0.48	0.28	0.62	0.36	0.14	0.54	0.41	0.03	0.56	0.79	0.86	0.3	0.71	0.82	0.24	0.78	0.61	0.21	0.84	0.48	0.28	0.85	0.39	0.27	0.88	0.25	0.23	0.9	0.07	0.3
767	3.835	0.6	0.9	0.4	0.76	0.84	0.53	0.67	0.79	0.58	0.62	0.61	0.61	0.62	0.45	0.56	0.58	0.39	0.56	0.49	0.28	0.62	0.36	0.14	0.54	0.41	0.03	0.56	0.8	0.86	0.3	0.72	0.82	0.24	0.79	0.61	0.21	0.84	0.48	0.28	0.86	0.39	0.27	0.88	0.25	0.23	0.91	0.07	0.3
768	3.84	0.6	0.9	0.4	0.77	0.84	0.53	0.67	0.79	0.58	0.63	0.61	0.61	0.63	0.45	0.56	0.59	0.39	0.56	0.49	0.28	0.61	0.36	0.14	0.54	0.41	0.04	0.56	0.8	0.86	0.3	0.72	0.82	0.24	0.79	0.61	0.21	0.85	0.48	0.28	0.86	0.39	0.27	0.89	0.25	0.23	0.91	0.07	0.3
769	3.845	0.61	0.9	0.39	0.77	0.84	0.53	0.68	0.79	0.58	0.64	0.6	0.61	0.64	0.45	0.56	0.6	0.39	0.56	0.5	0.29	0.61	0.37	0.15	0.54	0.41	0.04	0.56	0.81	0.86	0.3	0.73	0.82	0.24	0.8	0.61	0.21	0.85	0.48	0.28	0.86	0.39	0.27	0.89	0.25	0.23	0.91	0.07	0.3
770	3.85	0.61	0.9	0.39	0.78	0.84	0.53	0.68	0.79	0.58	0.65	0.6	0.61	0.64	0.45	0.56	0.6	0.39	0.56	0.51	0.29	0.61	0.37	0.15	0.54	0.41	0.04	0.56	0.81	0.86	0.3	0.73	0.82	0.23	0.8	0.61	0.21	0.86	0.48	0.28	0.87	0.39	0.27	0.89	0.25	0.23	0.91	0.07	0.3
771	3.855	0.62	0.9	0.39	0.78	0.84	0.53	0.69	0.79	0.57	0.65	0.6	0.61	0.65	0.45	0.56	0.61	0.39	0.56	0.51	0.29	0.61	0.38	0.15	0.54	0.41	0.04	0.56	0.82	0.86	0.29	0.74	0.82	0.23	0.81	0.61	0.21	0.86	0.49	0.28	0.87	0.39	0.27	0.89	0.25	0.23	0.91	0.07	0.3
772	3.86	0.62	0.9	0.39	0.79	0.84	0.53	0.7	0.79	0.57	0.66	0.6	0.61	0.66	0.45	0.56	0.62	0.39	0.56	0.52	0.29	0.61	0.38	0.16	0.54	0.41	0.04	0.56	0.82	0.86	0.29	0.74	0.82	0.23	0.82	0.62	0.21	0.87	0.49	0.28	0.88	0.39	0.27	0.9	0.25	0.23	0.91	0.07	0.3
773	3.865	0.63	0.9	0.39	0.79	0.84	0.53	0.7	0.79	0.57	0.67	0.6	0.61	0.67	0.45	0.56	0.63	0.39	0.56	0.53	0.29	0.61	0.39	0.16	0.54	0.41	0.04	0.56	0.83	0.86	0.29	0.75	0.82	0.23	0.82	0.62	0.21	0.87	0.49	0.27	0.88	0.39	0.27	0.9	0.25	0.23	0.91	0.07	0.3
774	3.87	0.63	0.9	0.39	0.8	0.84	0.53	0.71	0.79	0.57	0.67	0.6	0.6	0.68	0.45	0.56	0.64	0.39	0.56	0.54	0.29	0.61	0.39	0.16	0.54	0.41	0.05	0.56	0.83	0.86	0.29	0.75	0.82	0.23	0.82	0.62	0.21	0.87	0.49	0.27	0.88	0.39	0.27	0.9	0.25	0.23	0.91	0.07	0.3
775	3.875	0.64	0.9	0.39	0.8	0.84	0.52	0.71	0.79	0.57	0.68	0.6	0.6	0.69	0.45	0.56	0.65	0.39	0.56	0.54	0.29	0.61	0.4	0.17	0.54	0.42	0.05	0.56	0.84	0.86	0.29	0.76	0.82	0.23	0.83	0.62	0.21	0.88	0.49	0.27	0.89	0.39	0.27	0.9	0.25	0.23	0.91	0.07	0.3
776	3.88	0.64	0.9	0.39	0.81	0.84	0.52	0.72	0.79	0.57	0.69	0.6	0.6	0.7	0.45	0.55	0.66	0.39	0.56	0.55	0.3	0.61	0.41	0.17	0.54	0.42	0.05	0.56	0.84	0.87	0.29	0.76	0.83	0.23	0.83	0.62	0.2	0.88	0.49	0.27	0.89	0.39	0.27	0.91	0.25	0.23	0.91	0.07	0.3
777	3.885	0.65	0.9	0.39	0.81	0.84	0.52	0.72	0.79	0.57	0.69	0.6	0.6	0.71	0.45	0.55	0.67	0.39	0.56	0.56	0.3	0.61	0.41	0.18	0.54	0.42	0.06	0.56	0.85	0.87	0.29	0.77	0.83	0.23	0.84	0.62	0.2	0.89	0.49	0.27	0.89	0.39	0.27	0.91	0.25	0.22	0.91	0.07	0.3
778	3.89	0.65	0.9	0.39	0.82	0.84	0.52	0.73	0.79	0.57	0.7	0.6	0.6	0.71	0.45	0.55	0.68	0.39	0.56	0.57	0.3	0.61	0.42	0.18	0.54	0.42	0.06	0.55	0.85	0.87	0.29	0.77	0.83	0.23	0.84	0.62	0.2	0.89	0.49	0.27	0.89	0.39	0.27	0.91	0.25	0.22	0.91	0.07	0.3
779	3.895	0.66	0.9	0.39	0.82	0.85	0.52	0.73	0.8	0.57	0.71	0.6	0.6	0.72	0.45	0.55	0.69	0.39	0.56	0.58	0.3	0.61	0.43	0.18	0.53	0.43	0.06	0.55	0.86	0.87	0.29	0.78	0.83	0.23	0.84	0.62	0.2	0.89	0.49	0.27	0.9	0.39	0.27	0.91	0.25	0.22	0.91	0.07	0.3
780	3.9	0.66	0.91	0.39	0.83	0.85	0.52	0.74	0.8	0.57	0.72	0.6	0.6	0.73	0.45	0.55	0.7	0.39	0.56	0.59	0.3	0.61	0.43	0.19	0.53	0.43	0.07	0.55	0.86	0.87	0.29	0.78	0.83	0.23	0.85	0.62	0.2	0.89	0.49	0.27	0.9	0.39	0.27	0.91	0.25	0.22	0.91	0.07	0.3
781	3.905	0.67	0.91	0.39	0.83	0.85	0.52	0.74	0.8	0.57	0.72	0.6	0.6	0.74	0.45	0.55	0.7	0.39	0.56	0.59	0.31	0.61	0.44	0.19	0.53	0.44	0.07	0.55	0.87	0.87	0.29	0.79	0.83	0.23	0.85	0.62	0.2	0.9	0.49	0.27	0.9	0.39	0.27	0.92	0.25	0.22	0.91	0.07	0.3
782	3.91	0.67	0.91	0.38	0.84	0.85	0.52	0.75	0.8	0.57	0.73	0.6	0.6	0.75	0.45	0.55	0.71	0.39	0.55	0.6	0.31	0.61	0.45	0.2	0.53	0.44	0.08	0.55	0.87	0.87	0.29	0.79	0.83	0.22	0.85	0.62	0.2	0.9	0.49	0.27	0.9	0.39	0.27	0.92	0.25	0.22	0.91	0.07	0.3
783	3.915	0.68	0.91	0.38	0.84	0.85	0.52	0.75	0.8	0.56	0.74	0.6	0.6	0.76	0.45	0.55	0.72	0.39	0.55	0.61	0.31	0.6	0.45	0.2	0.53	0.45	0.08	0.55	0.88	0.87	0.29	0.8	0.83	0.22	0.86	0.62	0.2	0.9	0.49	0.27	0.91	0.39	0.27	0.92	0.25	0.22	0.91	0.07	0.3
784	3.92	0.68	0.91	0.38	0.85	0.85	0.52	0.76	0.8	0.56	0.74	0.6	0.6	0.77	0.45	0.55	0.73	0.39	0.55	0.62	0.31	0.6	0.46	0.2	0.53	0.45	0.09	0.55	0.88	0.87	0.29	0.8	0.83	0.22	0.86	0.62	0.2	0.9	0.49	0.27	0.91	0.39	0.27	0.92	0.25	0.22	0.91	0.07	0.3
785	3.925	0.69	0.91	0.38	0.85	0.85	0.52	0.76	0.8	0.56	0.75	0.6	0.6	0.78	0.45	0.55	0.74	0.39	0.55	0.63	0.31	0.6	0.47	0.21	0.53	0.46	0.09	0.55	0.89	0.87	0.29	0.81	0.83	0.22	0.87	0.62	0.2	0.91	0.49	0.27	0.91	0.39	0.27	0.92	0.25	0.22	0.91	0.07	0.3
786	3.93	0.69	0.91	0.38	0.85	0.85	0.52	0.77	0.8	0.56	0.76	0.6	0.59	0.79	0.45	0.55	0.75	0.4	0.55	0.64	0.31	0.6	0.48	0.21	0.53	0.47	0.09	0.55	0.89	0.87	0.28	0.81	0.83	0.22	0.87	0.62	0.2	0.91	0.49	0.27	0.91	0.39	0.26	0.92	0.25	0.22	0.91	0.07	0.3
787	3.935	0.69	0.91	0.38	0.86	0.85	0.52	0.77	0.8	0.56	0.76	0.6	0.59	0.8	0.45	0.55	0.76	0.4	0.55	0.65	0.32	0.6	0.49	0.21	0.53	0.48	0.1	0.55	0.89	0.88	0.28	0.82	0.83	0.22	0.87	0.62	0.2	0.91	0.49	0.26	0.91	0.39	0.26	0.92	0.25	0.22	0.91	0.07	0.29
788	3.94	0.7	0.91	0.38	0.86	0.85	0.52	0.78	0.8	0.56	0.77	0.6	0.59	0.8	0.45	0.54	0.77	0.4	0.55	0.66	0.32	0.6	0.5	0.21	0.53	0.49	0.1	0.55	0.9	0.88	0.28	0.82	0.83	0.22	0.88	0.62	0.2	0.91	0.49	0.26	0.91	0.39	0.26	0.92	0.25	0.22	0.91	0.07	0.29
789	3.945	0.7	0.91	0.38	0.87	0.85	0.52	0.78	0.8	0.56	0.77	0.6	0.59	0.81	0.45	0.54	0.78	0.4	0.55	0.67	0.32	0.6	0.51	0.22	0.53	0.5	0.11	0.55	0.9	0.88	0.28	0.82	0.83	0.22	0.88	0.62	0.2	0.92	0.49	0.26	0.92	0.39	0.26	0.92	0.25	0.22	0.91	0.07	0.29
790	3.95	0.71	0.91	0.38	0.87	0.85	0.52	0.79	0.8	0.56	0.78	0.6	0.59	0.82	0.45	0.54	0.79	0.4	0.55	0.68	0.32	0.6	0.52	0.22	0.52	0.51	0.11	0.55	0.91	0.88	0.28	0.83	0.84	0.22	0.88	0.62	0.19	0.92	0.49	0.26	0.92	0.39	0.26	0.92	0.25	0.22	0.91	0.07	0.29
791	3.955	0.71	0.91	0.38	0.88	0.85	0.52	0.79	0.8	0.56	0.79	0.6	0.59	0.83	0.45	0.54	0.8	0.4	0.55	0.68	0.32	0.6	0.53	0.22	0.52	0.52	0.11	0.56	0.91	0.88	0.28	0.83	0.84	0.22	0.89	0.62	0.19	0.92	0.49	0.26	0.92	0.39	0.26	0.92	0.25	0.22	0.91	0.07	0.29
792	3.96	0.72	0.91	0.38	0.88	0.86	0.51	0.79	0.8	0.56	0.79	0.6	0.59	0.84	0.45	0.54	0.81	0.4	0.55	0.69	0.33	0.6	0.53	0.22	0.52	0.53	0.11	0.56	0.92	0.88	0.28	0.84	0.84	0.22	0.89	0.62	0.19	0.92	0.49	0.26	0.92	0.39	0.26	0.92	0.25	0.22	0.91	0.07	0.29
793	3.965	0.72	0.91	0.38	0.89	0.86	0.51	0.8	0.8	0.56	0.8	0.6	0.59	0.85	0.46	0.54	0.82	0.4	0.54	0.7	0.33	0.6	0.54	0.22	0.52	0.54	0.11	0.56	0.92	0.88	0.28	0.84	0.84	0.22	0.89	0.62	0.19	0.93	0.49	0.26	0.92	0.39	0.26	0.92	0.25	0.22	0.91	0.07	0.29
794	3.97	0.73	0.91	0.38	0.89	0.86	0.51	0.8	0.8	0.56	0.81	0.6	0.59	0.85	0.46	0.54	0.83	0.4	0.54	0.71	0.33	0.59	0.55	0.22	0.52	0.55	0.12	0.56	0.93	0.88	0.28	0.84	0.84	0.22	0.9	0.62	0.19	0.93	0.49	0.26	0.92	0.39	0.26	0.92	0.25	0.22	0.91	0.07	0.29
795	3.975	0.73	0.91	0.38	0.9	0.86	0.51	0.81	0.81	0.56	0.81	0.6	0.58	0.86	0.46	0.54	0.83	0.41	0.54	0.72	0.33	0.59	0.56	0.22	0.52	0.56	0.12	0.56	0.93	0.88	0.28	0.85	0.84	0.22	0.9	0.62	0.19	0.93	0.49	0.26	0.93	0.39	0.26	0.93	0.25	0.22	0.91	0.07	0.29
796	3.98	0.73	0.92	0.38	0.9	0.86	0.51	0.81	0.81	0.56	0.82	0.6	0.58	0.87	0.46	0.54	0.84	0.41	0.54	0.73	0.33	0.59	0.57	0.22	0.52	0.57	0.12	0.56	0.93	0.88	0.28	0.85	0.84	0.22	0.9	0.62	0.19	0.93	0.49	0.26	0.93	0.39	0.26	0.93	0.25	0.22	0.91	0.07	0.29
797	3.985	0.74	0.92	0.38	0.9	0.86	0.51	0.82	0.81	0.56	0.83	0.6	0.58	0.88	0.46	0.54	0.85	0.41	0.54	0.74	0.33	0.59	0.58	0.22	0.52	0.58	0.12	0.56	0.94	0.88	0.28	0.86	0.84	0.22	0.91	0.62	0.19	0.93	0.49	0.26	0.93	0.39	0.26	0.93	0.25	0.22	0.91	0.07	0.29
798	3.99	0.74	0.92	0.37	0.91	0.86	0.51	0.82	0.81	0.56	0.83	0.6	0.58	0.89	0.46	0.54	0.86	0.41	0.54	0.75	0.34	0.59	0.59	0.22	0.52	0.59	0.12	0.56	0.94	0.88	0.28	0.86	0.84	0.22	0.91	0.62	0.19	0.94	0.49	0.26	0.93	0.39	0.26	0.93	0.24	0.22	0.91	0.07	0.29
799	3.995	0.75	0.92	0.37	0.91	0.86	0.51	0.83	0.81	0.56	0.84	0.6	0.58	0.9	0.46	0.54	0.87	0.41	0.54	0.76	0.34	0.59	0.6	0.22	0.52	0.61	0.12	0.56	0.95	0.88	0.28	0.87	0.84	0.22	0.91	0.62	0.19	0.94	0.49	0.26	0.93	0.39	0.26	0.93	0.24	0.22	0.91	0.07	0.29
800	4	0.75	0.92	0.37	0.92	0.86	0.51	0.83	0.81	0.56	0.85	0.61	0.58	0.9	0.46	0.53	0.88	0.41	0.54	0.76	0.34	0.59	0.61	0.22	0.52	0.62	0.12	0.56	0.95	0.88	0.28	0.87	0.84	0.22	0.92	0.62	0.19	0.94	0.49	0.26	0.93	0.39	0.26	0.93	0.24	0.22	0.91	0.07	0.29
801	4.005	0.75	0.92	0.37	0.92	0.86	0.51	0.83	0.81	0.56	0.85	0.61	0.58	0.91	0.47	0.53	0.88	0.41	0.54	0.77	0.34	0.59	0.62	0.22	0.52	0.63	0.11	0.56	0.95	0.88	0.28	0.87	0.84	0.22	0.92	0.62	0.19	0.94	0.49	0.26	0.93	0.39	0.26	0.93	0.24	0.22	0.91	0.07	0.29
802	4.01	0.76	0.92	0.37	0.93	0.87	0.51	0.84	0.81	0.56	0.86	0.61	0.58	0.92	0.47	0.53	0.89	0.42	0.54	0.78	0.34	0.59	0.63	0.22	0.52	0.64	0.11	0.56	0.96	0.88	0.28	0.88	0.84	0.22	0.92	0.62	0.19	0.94	0.49	0.26	0.94	0.39	0.26	0.93	0.24	0.22	0.91	0.07	0.29
803	4.015	0.76	0.92	0.37	0.93	0.87	0.51	0.84	0.81	0.56	0.87	0.61	0.58	0.92	0.47	0.53	0.9	0.42	0.54	0.79	0.34	0.59	0.65	0.21	0.52	0.66	0.11	0.56	0.96	0.88	0.28	0.88	0.84	0.22	0.92	0.62	0.19	0.95	0.49	0.26	0.94	0.39	0.26	0.93	0.24	0.22	0.91	0.07	0.29
804	4.02	0.77	0.92	0.37	0.93	0.87	0.51	0.85	0.82	0.56	0.87	0.61	0.58	0.93	0.47	0.53	0.91	0.42	0.53	0.8	0.34	0.58	0.66	0.21	0.52	0.67	0.11	0.56	0.97	0.88	0.28	0.88	0.84	0.22	0.93	0.62	0.19	0.95	0.49	0.26	0.94	0.39	0.26	0.93	0.24	0.22	0.91	0.07	0.29
805	4.025	0.77	0.92	0.37	0.94	0.87	0.51	0.85	0.82	0.56	0.88	0.61	0.58	0.94	0.47	0.53	0.92	0.42	0.53	0.81	0.34	0.58	0.67	0.21	0.51	0.68	0.11	0.56	0.97	0.88	0.28	0.89	0.84	0.22	0.93	0.63	0.19	0.95	0.49	0.26	0.94	0.39	0.26	0.93	0.24	0.22	0.91	0.07	0.29
806	4.03	0.77	0.92	0.37	0.94	0.87	0.51	0.86	0.82	0.56	0.89	0.61	0.58	0.95	0.47	0.53	0.92	0.42	0.53	0.82	0.34	0.58	0.68	0.21	0.51	0.7	0.1	0.56	0.97	0.89	0.28	0.89	0.84	0.22	0.93	0.63	0.19	0.95	0.49	0.26	0.94	0.39	0.26	0.93	0.24	0.22	0.91	0.07	0.29
807	4.035	0.78	0.92	0.37	0.95	0.87	0.51	0.86	0.82	0.56	0.89	0.61	0.58	0.95	0.47	0.53	0.93	0.42	0.53	0.83	0.34	0.58	0.69	0.2	0.51	0.71	0.1	0.55	0.98	0.89	0.28	0.9	0.84	0.22	0.93	0.63	0.19	0.95	0.48	0.26	0.94	0.39	0.26	0.93	0.24	0.22	0.91	0.07	0.29
808	4.04	0.78	0.92	0.37	0.95	0.87	0.51	0.87	0.82	0.56	0.9	0.61	0.58	0.96	0.48	0.53	0.94	0.42	0.53	0.83	0.34	0.58	0.7	0.2	0.51	0.73	0.1	0.55	0.98	0.89	0.28	0.9	0.84	0.21	0.94	0.63	0.19	0.95	0.49	0.26	0.94	0.39	0.26	0.93	0.24	0.22	0.91	0.07	0.29
809	4.045	0.79	0.92	0.37	0.96	0.87	0.51	0.87	0.82	0.56	0.91	0.61	0.58	0.97	0.48	0.53	0.95	0.42	0.53	0.84	0.34	0.58	0.71	0.19	0.51	0.74	0.09	0.55	0.99	0.89	0.27	0.9	0.84	0.21	0.94	0.63	0.19	0.95	0.49	0.26	0.94	0.39	0.26	0.93	0.24	0.22	0.91	0.07	0.29
810	4.05	0.79	0.92	0.37	0.96	0.87	0.51	0.88	0.82	0.56	0.91	0.61	0.58	0.98	0.48	0.53	0.95	0.42	0.53	0.85	0.33	0.58	0.72	0.19	0.51	0.75	0.09	0.55	0.99	0.89	0.27	0.91	0.84	0.21	0.94	0.63	0.19	0.96	0.49	0.26	0.94	0.39	0.26	0.93	0.24	0.22	0.91	0.07	0.29
811	4.055	0.8	0.92	0.37	0.97	0.88	0.51	0.88	0.82	0.56	0.92	0.61	0.58	0.98	0.48	0.53	0.96	0.42	0.53	0.86	0.33	0.58	0.74	0.19	0.51	0.77	0.09	0.55	0.99	0.89	0.27	0.91	0.84	0.21	0.94	0.63	0.19	0.96	0.48	0.26	0.94	0.39	0.26	0.93	0.24	0.22	0.91	0.07	0.29
812	4.06	0.8	0.93	0.37	0.97	0.88	0.51	0.88	0.82	0.56	0.92	0.62	0.58	0.99	0.48	0.53	0.97	0.42	0.53	0.87	0.33	0.58	0.75	0.18	0.51	0.78	0.08	0.55	1	0.89	0.27	0.91	0.84	0.21	0.95	0.63	0.19	0.96	0.49	0.26	0.94	0.39	0.26	0.93	0.24	0.22	0.91	0.07	0.29
813	4.065	0.8	0.93	0.37	0.98	0.88	0.51	0.89	0.82	0.56	0.93	0.62	0.58	1	0.48	0.53	0.98	0.43	0.53	0.88	0.33	0.58	0.76	0.18	0.51	0.8	0.08	0.55	1	0.89	0.27	0.92	0.85	0.21	0.95	0.63	0.19	0.96	0.49	0.26	0.95	0.39	0.26	0.93	0.24	0.22	0.91	0.07	0.29
814	4.07	0.81	0.93	0.37	0.98	0.88	0.51	0.89	0.82	0.56	0.94	0.62	0.58	1	0.48	0.53	0.98	0.43	0.53	0.89	0.33	0.58	0.77	0.17	0.51	0.81	0.08	0.55	1.01	0.89	0.27	0.92	0.85	0.21	0.95	0.63	0.19	0.96	0.49	0.26	0.95	0.39	0.26	0.93	0.24	0.22	0.91	0.07	0.29
815	4.075	0.81	0.93	0.37	0.98	0.88	0.51	0.9	0.82	0.56	0.94	0.62	0.58	1.01	0.48	0.53	0.99	0.43	0.53	0.9	0.32	0.58	0.78	0.17	0.51	0.83	0.07	0.55	1.01	0.89	0.27	0.92	0.85	0.21	0.95	0.63	0.19	0.96	0.49	0.26	0.95	0.39	0.26	0.94	0.24	0.22	0.91	0.07	0.29
816	4.08	0.82	0.93	0.37	0.99	0.88	0.51	0.9	0.83	0.56	0.95	0.62	0.58	1.01	0.49	0.53	1	0.43	0.53	0.91	0.32	0.58	0.8	0.16	0.51	0.85	0.07	0.55	1.01	0.89	0.27	0.93	0.85	0.21	0.95	0.63	0.19	0.96	0.48	0.26	0.95	0.39	0.26	0.94	0.24	0.22	0.91	0.07	0.29
817	4.085	0.82	0.93	0.37	0.99	0.88	0.51	0.91	0.83	0.56	0.95	0.62	0.58	1.02	0.49	0.53	1	0.43	0.53	0.92	0.32	0.58	0.81	0.16	0.51	0.86	0.06	0.55	1.02	0.89	0.27	0.93	0.85	0.21	0.96	0.63	0.19	0.97	0.48	0.26	0.95	0.39	0.26	0.94	0.24	0.22	0.91	0.07	0.29
818	4.09	0.82	0.93	0.37	1	0.88	0.51	0.91	0.83	0.56	0.96	0.62	0.58	1.03	0.49	0.53	1.01	0.43	0.53	0.93	0.32	0.58	0.82	0.15	0.51	0.88	0.06	0.55	1.02	0.89	0.27	0.94	0.85	0.21	0.96	0.63	0.19	0.97	0.48	0.26	0.95	0.39	0.26	0.94	0.24	0.22	0.91	0.07	0.29
819	4.095	0.83	0.93	0.37	1	0.88	0.51	0.92	0.83	0.56	0.97	0.62	0.58	1.03	0.49	0.52	1.02	0.43	0.53	0.94	0.31	0.58	0.84	0.15	0.51	0.89	0.06	0.55	1.02	0.89	0.27	0.94	0.85	0.21	0.96	0.63	0.19	0.97	0.48	0.25	0.95	0.39	0.26	0.94	0.24	0.22	0.91	0.07	0.29
820	4.1	0.83	0.93	0.37	1	0.88	0.51	0.92	0.83	0.56	0.97	0.62	0.58	1.04	0.49	0.52	1.02	0.43	0.53	0.95	0.31	0.58	0.85	0.15	0.51	0.91	0.05	0.55	1.03	0.89	0.27	0.94	0.85	0.21	0.96	0.63	0.19	0.97	0.48	0.25	0.95	0.39	0.26	0.94	0.24	0.22	0.91	0.07	0.29
821	4.105	0.84	0.93	0.37	1.01	0.88	0.51	0.92	0.83	0.56	0.98	0.62	0.58	1.04	0.49	0.52	1.03	0.43	0.53	0.96	0.31	0.58	0.86	0.14	0.51	0.93	0.05	0.55	1.03	0.89	0.27	0.95	0.85	0.21	0.97	0.63	0.19	0.97	0.48	0.25	0.95	0.39	0.26	0.94	0.24	0.22	0.91	0.07	0.29
822	4.11	0.84	0.93	0.37	1.01	0.88	0.51	0.93	0.83	0.56	0.98	0.62	0.59	1.05	0.49	0.52	1.03	0.43	0.53	0.97	0.3	0.58	0.88	0.14	0.51	0.94	0.05	0.55	1.03	0.89	0.27	0.95	0.85	0.21	0.97	0.63	0.19	0.97	0.48	0.25	0.95	0.39	0.26	0.94	0.24	0.22	0.91	0.07	0.29
823	4.115	0.84	0.93	0.37	1.02	0.88	0.51	0.93	0.83	0.56	0.99	0.63	0.59	1.05	0.49	0.52	1.04	0.43	0.53	0.98	0.3	0.58	0.89	0.13	0.51	0.96	0.04	0.55	1.04	0.89	0.27	0.95	0.85	0.21	0.97	0.63	0.19	0.98	0.48	0.25	0.96	0.39	0.25	0.94	0.24	0.22	0.91	0.07	0.29
824	4.12	0.85	0.93	0.37	1.02	0.88	0.51	0.94	0.83	0.56	1	0.63	0.59	1.06	0.49	0.52	1.05	0.43	0.53	0.99	0.3	0.58	0.9	0.13	0.51	0.98	0.04	0.55	1.04	0.89	0.27	0.96	0.84	0.21	0.97	0.63	0.19	0.98	0.48	0.25	0.96	0.39	0.25	0.94	0.24	0.22	0.91	0.07	0.29
825	4.125	0.85	0.93	0.37	1.02	0.88	0.51	0.94	0.83	0.56	1	0.63	0.59	1.06	0.49	0.52	1.05	0.43	0.53	1	0.3	0.58	0.92	0.12	0.51	0.99	0.04	0.55	1.05	0.89	0.27	0.96	0.84	0.21	0.97	0.63	0.19	0.98	0.48	0.25	0.96	0.39	0.26	0.94	0.24	0.22	0.91	0.07	0.29
826	4.13	0.86	0.93	0.37	1.03	0.88	0.51	0.95	0.83	0.56	1	0.63	0.59	1.07	0.49	0.52	1.06	0.43	0.53	1	0.3	0.58	0.93	0.12	0.51	1.01	0.04	0.54	1.05	0.89	0.27	0.96	0.84	0.22	0.98	0.63	0.19	0.98	0.48	0.25	0.96	0.39	0.26	0.94	0.24	0.22	0.91	0.07	0.29
827	4.135	0.86	0.93	0.37	1.03	0.88	0.5	0.95	0.83	0.56	1.01	0.63	0.59	1.07	0.49	0.52	1.06	0.43	0.53	1.01	0.29	0.58	0.95	0.12	0.51	1.02	0.03	0.54	1.05	0.89	0.27	0.97	0.84	0.22	0.98	0.63	0.19	0.98	0.48	0.25	0.96	0.39	0.25	0.94	0.24	0.22	0.91	0.07	0.29
828	4.14	0.86	0.93	0.37	1.04	0.88	0.5	0.95	0.83	0.56	1.01	0.63	0.59	1.08	0.49	0.52	1.07	0.43	0.53	1.02	0.29	0.58	0.96	0.11	0.51	1.04	0.03	0.54	1.06	0.89	0.27	0.97	0.84	0.21	0.98	0.63	0.19	0.98	0.48	0.25	0.96	0.39	0.25	0.94	0.24	0.22	0.91	0.07	0.29
829	4.145	0.87	0.93	0.37	1.04	0.88	0.5	0.96	0.83	0.56	1.02	0.63	0.59	1.08	0.49	0.52	1.07	0.43	0.53	1.03	0.29	0.58	0.97	0.11	0.51	1.06	0.03	0.54	1.06	0.89	0.27	0.97	0.84	0.21	0.98	0.63	0.19	0.98	0.48	0.25	0.96	0.39	0.25	0.94	0.24	0.22	0.91	0.07	0.29
830	4.15	0.87	0.93	0.37	1.05	0.88	0.5	0.96	0.83	0.56	1.02	0.63	0.59	1.09	0.49	0.52	1.08	0.42	0.53	1.04	0.29	0.58	0.99	0.11	0.51	1.07	0.03	0.54	1.06	0.89	0.27	0.97	0.84	0.21	0.99	0.63	0.19	0.99	0.48	0.25	0.96	0.39	0.25	0.94	0.24	0.22	0.91	0.07	0.29
831	4.155	0.87	0.93	0.37	1.05	0.88	0.5	0.97	0.83	0.56	1.03	0.63	0.59	1.09	0.49	0.53	1.08	0.42	0.53	1.05	0.29	0.58	1	0.1	0.51	1.09	0.03	0.54	1.07	0.89	0.27	0.98	0.84	0.21	0.99	0.63	0.19	0.99	0.48	0.25	0.96	0.39	0.25	0.94	0.24	0.22	0.91	0.07	0.29
832	4.16	0.88	0.93	0.38	1.05	0.88	0.5	0.97	0.83	0.56	1.03	0.63	0.59	1.1	0.49	0.53	1.09	0.42	0.53	1.05	0.29	0.58	1.02	0.1	0.51	1.11	0.03	0.54	1.07	0.89	0.27	0.98	0.84	0.22	0.99	0.63	0.19	0.99	0.48	0.25	0.96	0.39	0.25	0.94	0.24	0.22	0.91	0.07	0.29
833	4.165	0.88	0.93	0.38	1.06	0.88	0.5	0.98	0.83	0.56	1.03	0.63	0.59	1.1	0.49	0.53	1.09	0.42	0.53	1.06	0.29	0.58	1.03	0.1	0.51	1.12	0.03	0.54	1.08	0.89	0.27	0.98	0.84	0.22	0.99	0.63	0.19	0.99	0.48	0.25	0.97	0.39	0.25	0.94	0.24	0.22	0.91	0.07	0.29
834	4.17	0.88	0.93	0.38	1.06	0.88	0.5	0.98	0.83	0.56	1.04	0.63	0.59	1.1	0.49	0.53	1.1	0.42	0.53	1.07	0.28	0.58	1.04	0.09	0.51	1.14	0.03	0.54	1.08	0.88	0.27	0.99	0.84	0.22	1	0.63	0.19	0.99	0.48	0.25	0.97	0.39	0.25	0.94	0.24	0.22	0.91	0.07	0.29
835	4.175	0.89	0.93	0.38	1.07	0.88	0.5	0.98	0.83	0.56	1.04	0.63	0.59	1.11	0.49	0.53	1.1	0.42	0.53	1.08	0.28	0.58	1.06	0.09	0.51	1.15	0.03	0.54	1.08	0.88	0.27	0.99	0.84	0.22	1	0.63	0.19	0.99	0.48	0.25	0.97	0.39	0.25	0.95	0.24	0.22	0.91	0.07	0.29
836	4.18	0.89	0.93	0.38	1.07	0.88	0.5	0.99	0.83	0.56	1.04	0.62	0.59	1.11	0.49	0.53	1.11	0.42	0.53	1.09	0.28	0.58	1.07	0.09	0.51	1.17	0.03	0.54	1.09	0.88	0.27	0.99	0.84	0.22	1	0.63	0.19	1	0.48	0.25	0.97	0.39	0.25	0.95	0.24	0.22	0.91	0.07	0.29
837	4.185	0.9	0.93	0.38	1.07	0.88	0.5	0.99	0.83	0.56	1.05	0.62	0.59	1.12	0.49	0.53	1.11	0.42	0.53	1.1	0.28	0.58	1.09	0.09	0.51	1.18	0.03	0.54	1.09	0.88	0.27	1	0.84	0.22	1	0.63	0.19	1	0.48	0.25	0.97	0.39	0.25	0.95	0.24	0.22	0.91	0.07	0.29
838	4.19	0.9	0.93	0.38	1.08	0.88	0.5	1	0.83	0.56	1.05	0.62	0.59	1.12	0.49	0.53	1.12	0.42	0.53	1.1	0.28	0.58	1.1	0.09	0.51	1.2	0.04	0.54	1.09	0.88	0.27	1	0.84	0.22	1.01	0.63	0.19	1	0.48	0.25	0.97	0.39	0.25	0.95	0.24	0.22	0.91	0.07	0.29
839	4.195	0.9	0.93	0.38	1.08	0.88	0.5	1	0.83	0.56	1.05	0.62	0.59	1.12	0.49	0.53	1.12	0.42	0.53	1.11	0.28	0.58	1.11	0.09	0.51	1.21	0.04	0.54	1.1	0.88	0.27	1	0.84	0.22	1.01	0.63	0.19	1	0.48	0.25	0.97	0.39	0.25	0.95	0.24	0.22	0.91	0.08	0.3
840	4.2	0.91	0.92	0.38	1.09	0.87	0.5	1	0.83	0.56	1.06	0.62	0.59	1.13	0.49	0.53	1.13	0.42	0.53	1.12	0.28	0.58	1.13	0.09	0.51	1.23	0.04	0.54	1.1	0.88	0.27	1.01	0.84	0.22	1.01	0.63	0.19	1	0.48	0.25	0.98	0.39	0.25	0.95	0.24	0.22	0.91	0.08	0.3
841	4.205	0.91	0.92	0.38	1.09	0.87	0.5	1.01	0.83	0.56	1.06	0.62	0.59	1.13	0.49	0.53	1.13	0.42	0.53	1.13	0.28	0.58	1.14	0.09	0.51	1.24	0.04	0.54	1.1	0.88	0.27	1.01	0.84	0.22	1.01	0.62	0.19	1.01	0.48	0.25	0.98	0.39	0.25	0.95	0.24	0.22	0.91	0.08	0.3
842	4.21	0.92	0.92	0.38	1.09	0.87	0.5	1.01	0.83	0.56	1.06	0.62	0.59	1.13	0.48	0.53	1.14	0.42	0.53	1.14	0.28	0.58	1.15	0.09	0.51	1.26	0.04	0.54	1.11	0.88	0.27	1.01	0.84	0.22	1.02	0.62	0.19	1.01	0.48	0.25	0.98	0.39	0.25	0.95	0.24	0.22	0.91	0.08	0.3
843	4.215	0.92	0.92	0.38	1.1	0.87	0.5	1.02	0.82	0.56	1.07	0.62	0.59	1.14	0.48	0.53	1.14	0.42	0.53	1.15	0.27	0.58	1.17	0.09	0.51	1.27	0.04	0.54	1.11	0.88	0.27	1.02	0.84	0.22	1.02	0.62	0.19	1.01	0.48	0.25	0.98	0.39	0.25	0.95	0.24	0.22	0.91	0.08	0.3
844	4.22	0.92	0.92	0.38	1.1	0.87	0.5	1.02	0.82	0.56	1.07	0.62	0.59	1.14	0.48	0.53	1.15	0.42	0.53	1.16	0.27	0.58	1.18	0.09	0.51	1.28	0.04	0.54	1.12	0.88	0.27	1.02	0.84	0.22	1.02	0.62	0.19	1.01	0.48	0.25	0.98	0.39	0.25	0.95	0.24	0.22	0.91	0.08	0.3
845	4.225	0.93	0.92	0.38	1.11	0.87	0.5	1.03	0.82	0.56	1.07	0.62	0.59	1.15	0.48	0.53	1.15	0.42	0.53	1.16	0.27	0.58	1.19	0.09	0.51	1.3	0.05	0.54	1.12	0.88	0.27	1.02	0.84	0.22	1.02	0.62	0.19	1.01	0.48	0.25	0.98	0.39	0.25	0.95	0.24	0.22	0.91	0.08	0.3
846	4.23	0.93	0.92	0.38	1.11	0.87	0.5	1.03	0.82	0.56	1.07	0.62	0.59	1.15	0.48	0.53	1.16	0.42	0.54	1.17	0.27	0.58	1.2	0.09	0.51	1.31	0.05	0.54	1.12	0.88	0.27	1.03	0.84	0.22	1.03	0.62	0.19	1.02	0.48	0.25	0.99	0.39	0.25	0.96	0.24	0.22	0.91	0.08	0.3
847	4.235	0.94	0.92	0.38	1.12	0.87	0.5	1.03	0.82	0.56	1.08	0.62	0.59	1.15	0.48	0.53	1.16	0.41	0.54	1.18	0.27	0.58	1.21	0.09	0.51	1.32	0.05	0.54	1.13	0.88	0.27	1.03	0.84	0.22	1.03	0.62	0.19	1.02	0.48	0.25	0.99	0.39	0.25	0.96	0.24	0.22	0.91	0.08	0.3
848	4.24	0.94	0.92	0.38	1.12	0.87	0.5	1.04	0.82	0.56	1.08	0.62	0.59	1.16	0.48	0.54	1.17	0.41	0.54	1.19	0.27	0.58	1.23	0.09	0.51	1.33	0.05	0.54	1.13	0.88	0.27	1.04	0.84	0.22	1.03	0.62	0.19	1.02	0.48	0.25	0.99	0.39	0.25	0.96	0.24	0.22	0.91	0.08	0.3
849	4.245	0.95	0.92	0.38	1.12	0.87	0.5	1.04	0.82	0.56	1.08	0.62	0.6	1.16	0.48	0.54	1.17	0.41	0.54	1.2	0.27	0.59	1.24	0.09	0.51	1.35	0.05	0.54	1.13	0.88	0.27	1.04	0.84	0.22	1.04	0.62	0.19	1.02	0.48	0.25	0.99	0.39	0.25	0.96	0.24	0.22	0.91	0.08	0.3
850	4.25	0.95	0.92	0.38	1.13	0.87	0.5	1.05	0.82	0.56	1.09	0.61	0.6	1.16	0.48	0.54	1.18	0.41	0.54	1.2	0.27	0.59	1.25	0.09	0.51	1.36	0.06	0.54	1.14	0.88	0.27	1.04	0.84	0.22	1.04	0.62	0.19	1.03	0.48	0.25	0.99	0.39	0.26	0.96	0.24	0.22	0.91	0.08	0.3
851	4.255	0.95	0.92	0.38	1.13	0.87	0.5	1.05	0.82	0.56	1.09	0.61	0.6	1.17	0.48	0.54	1.18	0.41	0.54	1.21	0.27	0.59	1.26	0.09	0.51	1.37	0.06	0.54	1.14	0.88	0.27	1.05	0.84	0.22	1.04	0.62	0.19	1.03	0.48	0.25	1	0.39	0.26	0.96	0.24	0.22	0.91	0.08	0.3
852	4.26	0.96	0.92	0.38	1.14	0.87	0.5	1.06	0.82	0.56	1.1	0.61	0.6	1.17	0.48	0.54	1.19	0.41	0.54	1.22	0.27	0.59	1.27	0.09	0.51	1.38	0.06	0.54	1.14	0.88	0.27	1.05	0.84	0.22	1.04	0.62	0.19	1.03	0.48	0.25	1	0.39	0.26	0.96	0.24	0.22	0.91	0.08	0.3
853	4.265	0.96	0.92	0.39	1.14	0.87	0.5	1.06	0.82	0.56	1.1	0.61	0.6	1.18	0.48	0.54	1.19	0.41	0.54	1.22	0.27	0.59	1.28	0.09	0.51	1.39	0.06	0.54	1.15	0.88	0.27	1.05	0.84	0.22	1.05	0.62	0.19	1.03	0.48	0.25	1	0.39	0.26	0.96	0.24	0.22	0.91	0.08	0.3
854	4.27	0.97	0.92	0.39	1.15	0.86	0.5	1.06	0.82	0.57	1.1	0.61	0.6	1.18	0.48	0.54	1.2	0.41	0.54	1.23	0.27	0.59	1.29	0.09	0.51	1.4	0.07	0.54	1.15	0.87	0.27	1.06	0.83	0.22	1.05	0.62	0.19	1.03	0.48	0.25	1	0.39	0.26	0.96	0.24	0.22	0.91	0.08	0.29
855	4.275	0.97	0.92	0.39	1.15	0.86	0.51	1.07	0.82	0.57	1.11	0.61	0.6	1.19	0.48	0.54	1.2	0.41	0.54	1.24	0.27	0.59	1.3	0.09	0.51	1.41	0.07	0.54	1.16	0.87	0.27	1.06	0.83	0.22	1.05	0.62	0.19	1.04	0.48	0.25	1	0.39	0.26	0.96	0.24	0.22	0.91	0.08	0.29
856	4.28	0.97	0.92	0.39	1.15	0.86	0.51	1.07	0.82	0.57	1.11	0.61	0.6	1.19	0.48	0.54	1.21	0.41	0.54	1.24	0.27	0.59	1.31	0.09	0.51	1.42	0.07	0.54	1.16	0.87	0.27	1.07	0.83	0.22	1.06	0.62	0.19	1.04	0.48	0.25	1	0.39	0.26	0.97	0.24	0.22	0.91	0.08	0.29
857	4.285	0.98	0.91	0.39	1.16	0.86	0.51	1.08	0.82	0.57	1.12	0.61	0.6	1.2	0.47	0.54	1.21	0.41	0.54	1.25	0.27	0.59	1.32	0.09	0.51	1.43	0.07	0.54	1.17	0.87	0.27	1.07	0.83	0.22	1.06	0.62	0.19	1.04	0.48	0.25	1.01	0.39	0.26	0.97	0.24	0.22	0.91	0.08	0.29
858	4.29	0.98	0.91	0.39	1.16	0.86	0.51	1.08	0.81	0.57	1.12	0.61	0.6	1.2	0.47	0.54	1.22	0.41	0.54	1.26	0.27	0.59	1.33	0.09	0.51	1.44	0.07	0.54	1.17	0.87	0.27	1.07	0.83	0.22	1.06	0.62	0.19	1.04	0.48	0.25	1.01	0.39	0.26	0.97	0.24	0.22	0.91	0.08	0.29
859	4.295	0.99	0.91	0.39	1.17	0.86	0.51	1.09	0.81	0.57	1.13	0.61	0.6	1.21	0.47	0.54	1.22	0.41	0.54	1.26	0.27	0.59	1.33	0.09	0.51	1.45	0.08	0.54	1.17	0.87	0.27	1.08	0.83	0.22	1.07	0.62	0.19	1.05	0.48	0.25	1.01	0.39	0.26	0.97	0.24	0.22	0.91	0.08	0.29
860	4.3	0.99	0.91	0.39	1.17	0.86	0.51	1.09	0.81	0.57	1.13	0.61	0.6	1.21	0.47	0.54	1.23	0.41	0.54	1.27	0.27	0.59	1.34	0.1	0.51	1.46	0.08	0.54	1.18	0.87	0.27	1.08	0.83	0.22	1.07	0.62	0.19	1.05	0.48	0.25	1.01	0.39	0.26	0.97	0.25	0.22	0.91	0.08	0.29
861	4.305	1	0.91	0.39	1.18	0.86	0.51	1.1	0.81	0.57	1.14	0.61	0.6	1.22	0.47	0.54	1.23	0.41	0.54	1.28	0.27	0.59	1.35	0.1	0.51	1.46	0.08	0.54	1.18	0.87	0.27	1.09	0.83	0.22	1.07	0.62	0.19	1.05	0.48	0.25	1.02	0.39	0.26	0.97	0.25	0.22	0.91	0.08	0.29
862	4.31	1	0.91	0.39	1.18	0.86	0.51	1.1	0.81	0.57	1.14	0.61	0.6	1.22	0.47	0.54	1.24	0.41	0.54	1.28	0.27	0.59	1.36	0.1	0.51	1.47	0.08	0.54	1.19	0.87	0.27	1.09	0.83	0.22	1.08	0.62	0.19	1.05	0.48	0.25	1.02	0.39	0.26	0.97	0.25	0.22	0.91	0.08	0.29
863	4.315	1	0.91	0.39	1.19	0.86	0.51	1.11	0.81	0.57	1.15	0.61	0.6	1.23	0.47	0.54	1.24	0.41	0.55	1.29	0.27	0.59	1.36	0.1	0.51	1.48	0.08	0.54	1.19	0.87	0.27	1.09	0.83	0.22	1.08	0.62	0.19	1.06	0.48	0.25	1.02	0.39	0.26	0.97	0.25	0.21	0.92	0.08	0.29
864	4.32	1.01	0.91	0.39	1.19	0.86	0.51	1.11	0.81	0.57	1.15	0.61	0.6	1.23	0.47	0.54	1.25	0.41	0.55	1.3	0.27	0.59	1.37	0.1	0.51	1.48	0.08	0.54	1.19	0.87	0.27	1.1	0.83	0.22	1.08	0.62	0.19	1.06	0.48	0.25	1.02	0.39	0.26	0.98	0.25	0.21	0.92	0.08	0.29
865	4.325	1.01	0.91	0.39	1.2	0.86	0.51	1.12	0.81	0.57	1.16	0.61	0.6	1.24	0.47	0.54	1.25	0.41	0.55	1.3	0.27	0.59	1.38	0.1	0.51	1.49	0.08	0.54	1.2	0.87	0.27	1.1	0.83	0.22	1.09	0.62	0.19	1.06	0.48	0.25	1.02	0.39	0.26	0.98	0.25	0.22	0.92	0.09	0.29
866	4.33	1.02	0.91	0.39	1.2	0.86	0.51	1.12	0.81	0.57	1.17	0.61	0.6	1.24	0.47	0.55	1.26	0.41	0.55	1.31	0.27	0.59	1.38	0.1	0.51	1.5	0.08	0.54	1.2	0.87	0.27	1.11	0.83	0.22	1.09	0.62	0.19	1.07	0.47	0.25	1.03	0.39	0.26	0.98	0.25	0.22	0.92	0.09	0.29
867	4.335	1.02	0.91	0.39	1.21	0.86	0.51	1.13	0.81	0.57	1.17	0.61	0.6	1.25	0.47	0.55	1.27	0.41	0.55	1.31	0.27	0.59	1.39	0.09	0.51	1.5	0.08	0.54	1.21	0.87	0.27	1.11	0.83	0.23	1.09	0.62	0.19	1.07	0.47	0.25	1.03	0.39	0.26	0.98	0.25	0.21	0.92	0.09	0.29
868	4.34	1.03	0.91	0.39	1.21	0.86	0.51	1.13	0.81	0.57	1.18	0.61	0.61	1.25	0.47	0.55	1.27	0.41	0.55	1.32	0.27	0.59	1.39	0.09	0.51	1.51	0.08	0.54	1.21	0.87	0.27	1.12	0.83	0.23	1.1	0.62	0.19	1.07	0.47	0.25	1.03	0.39	0.26	0.98	0.25	0.21	0.92	0.09	0.29
869	4.345	1.03	0.91	0.4	1.22	0.86	0.51	1.14	0.81	0.57	1.18	0.61	0.61	1.26	0.47	0.55	1.28	0.41	0.55	1.32	0.27	0.59	1.4	0.09	0.51	1.51	0.08	0.54	1.22	0.87	0.27	1.12	0.83	0.23	1.1	0.62	0.19	1.08	0.47	0.25	1.04	0.39	0.26	0.99	0.25	0.21	0.92	0.09	0.29
870	4.35	1.04	0.91	0.4	1.22	0.85	0.51	1.14	0.81	0.57	1.19	0.6	0.61	1.27	0.47	0.55	1.28	0.4	0.55	1.33	0.27	0.6	1.4	0.09	0.52	1.52	0.08	0.54	1.22	0.87	0.27	1.12	0.83	0.23	1.1	0.62	0.19	1.08	0.47	0.26	1.04	0.39	0.26	0.99	0.25	0.21	0.92	0.09	0.29
871	4.355	1.04	0.91	0.4	1.23	0.85	0.51	1.15	0.81	0.57	1.19	0.6	0.61	1.27	0.47	0.55	1.29	0.4	0.55	1.34	0.27	0.6	1.4	0.09	0.52	1.52	0.08	0.54	1.23	0.87	0.28	1.13	0.83	0.23	1.11	0.62	0.19	1.08	0.47	0.26	1.04	0.39	0.26	0.99	0.25	0.21	0.92	0.09	0.29
872	4.36	1.05	0.91	0.4	1.23	0.85	0.51	1.15	0.8	0.57	1.2	0.6	0.61	1.28	0.47	0.55	1.29	0.4	0.55	1.34	0.27	0.6	1.41	0.09	0.52	1.52	0.08	0.54	1.23	0.87	0.28	1.13	0.83	0.23	1.11	0.62	0.19	1.09	0.47	0.26	1.05	0.39	0.26	0.99	0.25	0.21	0.92	0.09	0.29
873	4.365	1.05	0.9	0.4	1.24	0.85	0.51	1.16	0.8	0.57	1.21	0.6	0.61	1.28	0.47	0.55	1.3	0.4	0.55	1.35	0.27	0.6	1.41	0.09	0.52	1.53	0.07	0.54	1.24	0.86	0.28	1.14	0.83	0.23	1.12	0.61	0.19	1.09	0.47	0.26	1.05	0.39	0.26	1	0.25	0.22	0.92	0.09	0.29
874	4.37	1.06	0.9	0.4	1.24	0.85	0.51	1.17	0.8	0.57	1.21	0.6	0.61	1.29	0.47	0.55	1.3	0.4	0.55	1.35	0.26	0.6	1.41	0.09	0.52	1.53	0.07	0.54	1.24	0.86	0.28	1.14	0.83	0.23	1.12	0.61	0.19	1.1	0.47	0.26	1.05	0.39	0.26	1	0.25	0.22	0.92	0.09	0.29
875	4.375	1.06	0.9	0.4	1.25	0.85	0.51	1.17	0.8	0.57	1.22	0.6	0.61	1.29	0.47	0.55	1.31	0.4	0.55	1.36	0.26	0.6	1.42	0.08	0.52	1.53	0.07	0.54	1.25	0.86	0.28	1.15	0.83	0.23	1.13	0.61	0.19	1.1	0.47	0.26	1.06	0.38	0.26	1	0.25	0.22	0.92	0.1	0.29
876	4.38	1.07	0.9	0.4	1.26	0.85	0.51	1.18	0.8	0.58	1.22	0.6	0.61	1.3	0.47	0.55	1.32	0.4	0.55	1.36	0.26	0.6	1.42	0.08	0.52	1.53	0.07	0.54	1.25	0.86	0.28	1.15	0.82	0.23	1.13	0.61	0.2	1.11	0.47	0.26	1.06	0.39	0.26	1	0.25	0.22	0.92	0.1	0.29
877	4.385	1.07	0.9	0.4	1.26	0.85	0.51	1.18	0.8	0.58	1.23	0.6	0.61	1.3	0.47	0.55	1.32	0.4	0.55	1.36	0.26	0.6	1.42	0.08	0.52	1.53	0.06	0.54	1.25	0.86	0.28	1.16	0.82	0.23	1.13	0.61	0.2	1.11	0.47	0.26	1.07	0.38	0.26	1.01	0.25	0.22	0.93	0.1	0.29
878	4.39	1.08	0.9	0.4	1.27	0.85	0.51	1.19	0.8	0.58	1.24	0.6	0.61	1.31	0.47	0.55	1.32	0.4	0.55	1.37	0.26	0.6	1.42	0.08	0.52	1.53	0.06	0.54	1.26	0.86	0.28	1.16	0.82	0.23	1.14	0.61	0.2	1.12	0.47	0.26	1.07	0.38	0.26	1.01	0.25	0.22	0.93	0.1	0.29
879	4.395	1.09	0.9	0.41	1.27	0.85	0.51	1.2	0.8	0.58	1.24	0.6	0.61	1.32	0.47	0.55	1.33	0.4	0.55	1.37	0.26	0.6	1.42	0.08	0.52	1.54	0.05	0.54	1.26	0.86	0.28	1.17	0.82	0.23	1.14	0.61	0.2	1.12	0.47	0.26	1.08	0.38	0.26	1.01	0.25	0.22	0.93	0.1	0.29
880	4.4	1.09	0.9	0.41	1.28	0.85	0.51	1.2	0.8	0.58	1.25	0.6	0.61	1.32	0.46	0.55	1.33	0.4	0.55	1.38	0.26	0.6	1.43	0.08	0.52	1.54	0.05	0.54	1.27	0.86	0.28	1.17	0.82	0.23	1.15	0.61	0.2	1.12	0.47	0.26	1.08	0.38	0.26	1.02	0.25	0.22	0.93	0.1	0.29
881	4.405	1.1	0.9	0.41	1.29	0.85	0.51	1.21	0.8	0.58	1.25	0.6	0.61	1.33	0.46	0.55	1.34	0.4	0.55	1.38	0.26	0.6	1.43	0.08	0.52	1.54	0.05	0.54	1.27	0.86	0.28	1.17	0.82	0.23	1.15	0.61	0.2	1.13	0.47	0.26	1.08	0.38	0.26	1.02	0.25	0.22	0.93	0.1	0.29
882	4.41	1.1	0.9	0.41	1.29	0.85	0.51	1.22	0.8	0.58	1.26	0.6	0.61	1.33	0.46	0.55	1.34	0.4	0.55	1.38	0.25	0.6	1.43	0.08	0.52	1.54	0.04	0.54	1.28	0.86	0.28	1.18	0.82	0.24	1.16	0.61	0.2	1.14	0.47	0.26	1.09	0.38	0.26	1.02	0.26	0.22	0.93	0.11	0.29
883	4.415	1.11	0.9	0.41	1.3	0.85	0.51	1.22	0.8	0.58	1.27	0.6	0.61	1.34	0.46	0.55	1.35	0.39	0.55	1.39	0.25	0.6	1.43	0.08	0.52	1.54	0.04	0.54	1.29	0.86	0.28	1.18	0.82	0.24	1.16	0.61	0.2	1.14	0.47	0.26	1.09	0.38	0.26	1.03	0.26	0.22	0.93	0.11	0.29
884	4.42	1.11	0.9	0.41	1.3	0.85	0.51	1.23	0.8	0.58	1.27	0.6	0.61	1.34	0.46	0.55	1.35	0.39	0.55	1.39	0.25	0.6	1.44	0.07	0.52	1.54	0.04	0.54	1.29	0.86	0.28	1.19	0.82	0.24	1.17	0.61	0.2	1.15	0.47	0.26	1.1	0.38	0.26	1.03	0.26	0.22	0.94	0.11	0.29
885	4.425	1.12	0.9	0.41	1.31	0.85	0.51	1.24	0.8	0.58	1.28	0.6	0.61	1.34	0.46	0.55	1.36	0.39	0.55	1.39	0.25	0.6	1.44	0.07	0.52	1.54	0.04	0.54	1.3	0.86	0.28	1.19	0.82	0.24	1.18	0.61	0.2	1.15	0.47	0.26	1.1	0.38	0.26	1.04	0.26	0.22	0.94	0.11	0.29
886	4.43	1.12	0.9	0.41	1.31	0.85	0.51	1.24	0.8	0.58	1.28	0.6	0.61	1.35	0.46	0.55	1.36	0.39	0.55	1.4	0.25	0.6	1.44	0.07	0.52	1.55	0.04	0.54	1.3	0.86	0.28	1.2	0.82	0.24	1.18	0.61	0.2	1.16	0.47	0.27	1.11	0.38	0.26	1.04	0.26	0.22	0.94	0.11	0.29
887	4.435	1.13	0.9	0.42	1.32	0.85	0.51	1.25	0.8	0.58	1.29	0.6	0.61	1.35	0.46	0.55	1.37	0.39	0.55	1.4	0.25	0.6	1.44	0.07	0.52	1.55	0.03	0.54	1.31	0.86	0.28	1.21	0.82	0.24	1.19	0.61	0.2	1.16	0.47	0.27	1.12	0.38	0.26	1.04	0.26	0.22	0.94	0.12	0.29
888	4.44	1.13	0.9	0.42	1.33	0.85	0.52	1.25	0.8	0.58	1.29	0.6	0.61	1.36	0.46	0.55	1.37	0.4	0.55	1.41	0.25	0.6	1.44	0.07	0.52	1.55	0.03	0.54	1.31	0.86	0.28	1.21	0.82	0.24	1.19	0.61	0.2	1.17	0.47	0.27	1.12	0.38	0.27	1.05	0.26	0.22	0.94	0.12	0.29
889	4.445	1.14	0.9	0.42	1.33	0.85	0.52	1.26	0.8	0.58	1.3	0.6	0.61	1.37	0.46	0.55	1.38	0.4	0.55	1.41	0.26	0.6	1.44	0.07	0.52	1.55	0.03	0.54	1.32	0.86	0.28	1.22	0.82	0.24	1.2	0.61	0.2	1.18	0.47	0.27	1.13	0.38	0.27	1.05	0.26	0.22	0.95	0.12	0.29
890	4.45	1.14	0.9	0.42	1.34	0.85	0.52	1.26	0.8	0.59	1.31	0.6	0.61	1.37	0.46	0.55	1.38	0.4	0.55	1.41	0.26	0.6	1.44	0.07	0.52	1.55	0.03	0.54	1.32	0.86	0.28	1.22	0.82	0.24	1.21	0.61	0.21	1.18	0.46	0.27	1.13	0.38	0.27	1.06	0.26	0.22	0.95	0.12	0.29
891	4.455	1.15	0.9	0.42	1.34	0.85	0.52	1.27	0.8	0.59	1.31	0.6	0.61	1.38	0.47	0.55	1.39	0.4	0.55	1.42	0.26	0.6	1.44	0.07	0.52	1.55	0.03	0.54	1.33	0.86	0.28	1.23	0.82	0.24	1.21	0.61	0.21	1.19	0.46	0.27	1.14	0.38	0.27	1.06	0.26	0.22	0.95	0.13	0.29
892	4.46	1.15	0.9	0.42	1.35	0.85	0.52	1.27	0.8	0.59	1.32	0.6	0.61	1.38	0.47	0.55	1.39	0.4	0.55	1.42	0.26	0.6	1.45	0.07	0.52	1.55	0.03	0.54	1.33	0.86	0.28	1.23	0.82	0.24	1.22	0.6	0.21	1.2	0.46	0.27	1.15	0.38	0.27	1.07	0.27	0.22	0.96	0.13	0.29
893	4.465	1.16	0.9	0.42	1.35	0.85	0.52	1.28	0.8	0.59	1.32	0.6	0.61	1.39	0.47	0.55	1.4	0.4	0.55	1.42	0.25	0.6	1.45	0.07	0.52	1.55	0.02	0.54	1.34	0.86	0.29	1.24	0.82	0.24	1.23	0.6	0.21	1.2	0.46	0.27	1.15	0.38	0.27	1.07	0.27	0.22	0.96	0.13	0.29
894	4.47	1.16	0.9	0.42	1.36	0.85	0.52	1.28	0.8	0.59	1.33	0.6	0.61	1.4	0.47	0.55	1.4	0.4	0.55	1.43	0.25	0.6	1.45	0.07	0.52	1.55	0.02	0.54	1.34	0.86	0.29	1.25	0.82	0.24	1.23	0.6	0.21	1.21	0.46	0.28	1.16	0.38	0.27	1.08	0.27	0.22	0.96	0.14	0.29
895	4.475	1.17	0.9	0.42	1.36	0.85	0.52	1.29	0.8	0.59	1.34	0.6	0.62	1.4	0.47	0.55	1.41	0.4	0.55	1.43	0.26	0.6	1.45	0.07	0.52	1.55	0.02	0.54	1.35	0.86	0.29	1.25	0.82	0.24	1.24	0.6	0.21	1.22	0.46	0.28	1.17	0.38	0.27	1.09	0.27	0.22	0.97	0.14	0.29
896	4.48	1.17	0.9	0.42	1.37	0.85	0.52	1.29	0.8	0.59	1.34	0.61	0.62	1.41	0.47	0.55	1.41	0.4	0.55	1.44	0.26	0.6	1.45	0.07	0.52	1.55	0.02	0.54	1.35	0.86	0.29	1.26	0.82	0.24	1.25	0.6	0.21	1.23	0.46	0.28	1.18	0.38	0.27	1.09	0.27	0.22	0.97	0.14	0.29
897	4.485	1.18	0.9	0.42	1.37	0.85	0.53	1.3	0.81	0.59	1.35	0.61	0.62	1.41	0.47	0.55	1.42	0.4	0.55	1.44	0.26	0.6	1.45	0.07	0.52	1.55	0.02	0.54	1.36	0.86	0.29	1.26	0.82	0.25	1.25	0.6	0.22	1.24	0.46	0.28	1.19	0.38	0.27	1.1	0.28	0.22	0.98	0.14	0.29
898	4.49	1.18	0.9	0.42	1.38	0.85	0.53	1.3	0.81	0.59	1.36	0.61	0.62	1.42	0.47	0.55	1.42	0.4	0.55	1.44	0.26	0.6	1.45	0.07	0.52	1.55	0.02	0.54	1.36	0.86	0.29	1.27	0.82	0.25	1.26	0.6	0.22	1.24	0.46	0.28	1.19	0.38	0.27	1.1	0.28	0.22	0.98	0.15	0.29
899	4.495	1.19	0.9	0.42	1.38	0.86	0.53	1.3	0.81	0.59	1.36	0.61	0.62	1.42	0.47	0.55	1.43	0.4	0.55	1.45	0.26	0.6	1.45	0.07	0.52	1.55	0.02	0.54	1.37	0.86	0.29	1.27	0.82	0.25	1.27	0.6	0.22	1.25	0.46	0.28	1.2	0.38	0.28	1.11	0.28	0.23	0.99	0.15	0.29
900	4.5	1.19	0.9	0.42	1.39	0.86	0.53	1.31	0.81	0.59	1.37	0.61	0.62	1.43	0.47	0.55	1.43	0.4	0.55	1.45	0.26	0.6	1.45	0.07	0.52	1.55	0.02	0.54	1.37	0.86	0.3	1.28	0.82	0.25	1.27	0.6	0.22	1.26	0.46	0.28	1.21	0.38	0.28	1.12	0.28	0.23	0.99	0.15	0.29
901	4.505	1.2	0.9	0.42	1.39	0.86	0.53	1.31	0.81	0.59	1.37	0.61	0.62	1.43	0.47	0.55	1.43	0.4	0.55	1.45	0.25	0.6	1.45	0.07	0.52	1.55	0.02	0.54	1.38	0.86	0.3	1.28	0.82	0.25	1.28	0.6	0.22	1.27	0.46	0.28	1.22	0.39	0.28	1.12	0.28	0.23	1	0.16	0.29
902	4.51	1.2	0.9	0.42	1.39	0.86	0.53	1.32	0.81	0.6	1.38	0.61	0.62	1.43	0.47	0.55	1.44	0.4	0.55	1.46	0.25	0.6	1.45	0.07	0.52	1.55	0.02	0.54	1.38	0.86	0.3	1.29	0.82	0.25	1.29	0.6	0.22	1.28	0.46	0.28	1.23	0.39	0.28	1.13	0.29	0.23	1	0.16	0.29
903	4.515	1.21	0.9	0.42	1.4	0.86	0.53	1.32	0.81	0.6	1.38	0.61	0.62	1.44	0.47	0.55	1.44	0.4	0.55	1.46	0.25	0.6	1.45	0.07	0.52	1.55	0.02	0.54	1.39	0.86	0.3	1.29	0.82	0.25	1.29	0.6	0.22	1.29	0.46	0.28	1.24	0.39	0.28	1.14	0.29	0.23	1.01	0.16	0.29
904	4.52	1.21	0.9	0.42	1.4	0.86	0.53	1.33	0.81	0.6	1.38	0.61	0.62	1.44	0.47	0.55	1.44	0.4	0.55	1.46	0.25	0.6	1.45	0.07	0.52	1.55	0.02	0.54	1.39	0.86	0.3	1.3	0.82	0.25	1.3	0.6	0.22	1.29	0.46	0.28	1.24	0.39	0.28	1.15	0.29	0.23	1.01	0.17	0.29
905	4.525	1.22	0.9	0.42	1.41	0.86	0.53	1.33	0.81	0.6	1.39	0.61	0.62	1.44	0.47	0.55	1.45	0.4	0.55	1.46	0.25	0.6	1.45	0.07	0.52	1.55	0.02	0.54	1.4	0.86	0.3	1.3	0.82	0.25	1.31	0.6	0.22	1.3	0.46	0.28	1.25	0.39	0.28	1.15	0.29	0.23	1.02	0.17	0.29
906	4.53	1.22	0.9	0.43	1.41	0.86	0.53	1.34	0.81	0.6	1.39	0.61	0.62	1.45	0.47	0.55	1.45	0.4	0.55	1.47	0.25	0.6	1.45	0.07	0.52	1.55	0.02	0.54	1.4	0.86	0.3	1.31	0.82	0.25	1.31	0.6	0.22	1.31	0.46	0.28	1.26	0.39	0.28	1.16	0.3	0.23	1.03	0.17	0.3
907	4.535	1.22	0.9	0.43	1.42	0.86	0.54	1.34	0.81	0.6	1.39	0.61	0.62	1.45	0.47	0.55	1.45	0.4	0.55	1.47	0.25	0.6	1.45	0.07	0.52	1.55	0.02	0.54	1.4	0.86	0.3	1.31	0.82	0.25	1.32	0.6	0.23	1.32	0.46	0.29	1.27	0.39	0.28	1.17	0.3	0.23	1.03	0.18	0.3
908	4.54	1.23	0.9	0.43	1.42	0.86	0.54	1.35	0.81	0.6	1.4	0.61	0.62	1.45	0.47	0.55	1.45	0.4	0.55	1.47	0.25	0.6	1.45	0.07	0.52	1.55	0.02	0.54	1.41	0.86	0.3	1.31	0.82	0.26	1.32	0.6	0.23	1.33	0.46	0.29	1.28	0.39	0.28	1.18	0.3	0.23	1.04	0.18	0.3
909	4.545	1.23	0.9	0.43	1.43	0.86	0.54	1.35	0.81	0.6	1.4	0.61	0.62	1.45	0.47	0.55	1.46	0.4	0.56	1.47	0.25	0.6	1.45	0.07	0.52	1.55	0.02	0.54	1.41	0.87	0.3	1.32	0.82	0.26	1.33	0.6	0.23	1.34	0.46	0.29	1.29	0.39	0.28	1.18	0.3	0.23	1.05	0.19	0.3
910	4.55	1.24	0.9	0.43	1.43	0.86	0.54	1.36	0.81	0.6	1.4	0.61	0.62	1.46	0.47	0.55	1.46	0.4	0.56	1.47	0.25	0.6	1.45	0.07	0.52	1.55	0.02	0.54	1.42	0.87	0.3	1.32	0.82	0.26	1.33	0.6	0.23	1.34	0.46	0.29	1.3	0.39	0.28	1.19	0.31	0.23	1.05	0.19	0.3
911	4.555	1.24	0.9	0.43	1.44	0.86	0.54	1.36	0.81	0.6	1.41	0.61	0.62	1.46	0.47	0.56	1.46	0.4	0.56	1.47	0.25	0.6	1.45	0.07	0.52	1.55	0.02	0.54	1.42	0.87	0.3	1.32	0.82	0.26	1.34	0.6	0.23	1.35	0.46	0.29	1.31	0.39	0.28	1.2	0.31	0.24	1.06	0.19	0.3
912	4.56	1.24	0.9	0.43	1.44	0.86	0.54	1.37	0.81	0.6	1.41	0.61	0.62	1.46	0.47	0.56	1.46	0.4	0.56	1.47	0.25	0.6	1.45	0.07	0.52	1.55	0.02	0.54	1.42	0.87	0.3	1.33	0.82	0.26	1.34	0.6	0.23	1.36	0.46	0.29	1.31	0.39	0.28	1.21	0.31	0.24	1.07	0.2	0.3
913	4.565	1.25	0.9	0.43	1.44	0.86	0.54	1.37	0.81	0.6	1.41	0.61	0.63	1.46	0.47	0.56	1.46	0.4	0.56	1.47	0.25	0.6	1.45	0.07	0.52	1.55	0.02	0.54	1.43	0.87	0.3	1.33	0.82	0.26	1.35	0.6	0.23	1.37	0.46	0.29	1.32	0.39	0.28	1.22	0.31	0.24	1.08	0.2	0.3
914	4.57	1.25	0.9	0.44	1.45	0.86	0.54	1.38	0.81	0.6	1.42	0.61	0.63	1.47	0.47	0.56	1.46	0.4	0.56	1.47	0.25	0.6	1.45	0.07	0.52	1.55	0.02	0.54	1.43	0.87	0.3	1.34	0.82	0.26	1.35	0.6	0.23	1.38	0.46	0.29	1.33	0.4	0.29	1.23	0.32	0.24	1.09	0.2	0.3
915	4.575	1.26	0.91	0.44	1.45	0.86	0.54	1.38	0.81	0.61	1.42	0.61	0.63	1.47	0.47	0.56	1.47	0.4	0.56	1.47	0.25	0.6	1.45	0.07	0.52	1.55	0.02	0.54	1.43	0.87	0.3	1.34	0.82	0.26	1.36	0.6	0.23	1.38	0.46	0.29	1.34	0.4	0.29	1.23	0.32	0.24	1.09	0.2	0.31
916	4.58	1.26	0.91	0.44	1.46	0.86	0.54	1.39	0.81	0.61	1.43	0.61	0.63	1.47	0.47	0.56	1.47	0.4	0.56	1.47	0.25	0.6	1.45	0.07	0.52	1.55	0.02	0.54	1.44	0.87	0.3	1.34	0.82	0.26	1.37	0.6	0.23	1.39	0.46	0.29	1.35	0.4	0.29	1.24	0.32	0.24	1.1	0.2	0.31
917	4.585	1.26	0.91	0.44	1.46	0.86	0.53	1.39	0.81	0.61	1.43	0.61	0.63	1.47	0.47	0.56	1.47	0.4	0.56	1.47	0.25	0.6	1.45	0.07	0.52	1.55	0.02	0.54	1.44	0.87	0.3	1.35	0.82	0.26	1.37	0.6	0.23	1.4	0.46	0.29	1.36	0.4	0.29	1.25	0.32	0.24	1.11	0.21	0.31
918	4.59	1.27	0.91	0.44	1.47	0.86	0.53	1.39	0.82	0.61	1.43	0.61	0.63	1.47	0.47	0.56	1.47	0.4	0.56	1.47	0.25	0.6	1.45	0.07	0.52	1.55	0.02	0.54	1.44	0.87	0.3	1.35	0.82	0.26	1.38	0.6	0.24	1.41	0.46	0.29	1.37	0.4	0.29	1.26	0.32	0.24	1.12	0.21	0.31
919	4.595	1.27	0.91	0.44	1.47	0.86	0.54	1.4	0.82	0.61	1.43	0.61	0.63	1.48	0.47	0.56	1.47	0.4	0.56	1.47	0.25	0.6	1.45	0.07	0.52	1.55	0.02	0.54	1.45	0.87	0.3	1.35	0.82	0.26	1.38	0.6	0.24	1.41	0.47	0.29	1.38	0.4	0.29	1.27	0.33	0.24	1.13	0.21	0.31
920	4.6	1.27	0.91	0.44	1.47	0.86	0.54	1.4	0.82	0.61	1.44	0.61	0.63	1.48	0.47	0.56	1.47	0.4	0.56	1.47	0.25	0.6	1.45	0.07	0.52	1.55	0.02	0.54	1.45	0.87	0.3	1.36	0.82	0.26	1.39	0.61	0.24	1.42	0.47	0.29	1.38	0.4	0.29	1.28	0.33	0.25	1.14	0.21	0.31
921	4.605	1.28	0.91	0.44	1.48	0.86	0.54	1.41	0.82	0.61	1.44	0.61	0.63	1.48	0.47	0.56	1.47	0.4	0.56	1.48	0.25	0.6	1.45	0.07	0.52	1.55	0.02	0.54	1.46	0.87	0.3	1.36	0.82	0.27	1.4	0.61	0.24	1.43	0.47	0.29	1.39	0.4	0.29	1.28	0.33	0.25	1.15	0.21	0.31
922	4.61	1.28	0.91	0.44	1.48	0.86	0.54	1.41	0.82	0.61	1.44	0.61	0.63	1.48	0.47	0.56	1.48	0.4	0.56	1.48	0.25	0.6	1.45	0.07	0.52	1.55	0.02	0.54	1.46	0.87	0.3	1.37	0.82	0.27	1.4	0.61	0.24	1.44	0.47	0.29	1.4	0.41	0.29	1.29	0.33	0.25	1.16	0.21	0.31
923	4.615	1.29	0.91	0.44	1.48	0.87	0.54	1.41	0.82	0.61	1.45	0.61	0.63	1.48	0.47	0.56	1.48	0.4	0.56	1.48	0.25	0.6	1.45	0.07	0.52	1.55	0.02	0.54	1.46	0.87	0.3	1.37	0.82	0.27	1.41	0.61	0.24	1.45	0.47	0.29	1.41	0.41	0.29	1.3	0.33	0.25	1.17	0.21	0.31
924	4.62	1.29	0.91	0.44	1.49	0.87	0.54	1.41	0.82	0.61	1.45	0.61	0.63	1.48	0.47	0.56	1.48	0.4	0.56	1.48	0.25	0.6	1.45	0.07	0.52	1.55	0.02	0.54	1.47	0.87	0.3	1.37	0.83	0.27	1.41	0.61	0.24	1.45	0.47	0.3	1.42	0.41	0.29	1.31	0.33	0.25	1.18	0.21	0.32
925	4.625	1.29	0.91	0.44	1.49	0.87	0.54	1.42	0.82	0.61	1.45	0.61	0.63	1.49	0.47	0.56	1.48	0.4	0.56	1.48	0.25	0.6	1.45	0.07	0.52	1.55	0.02	0.54	1.47	0.88	0.3	1.38	0.83	0.27	1.42	0.61	0.24	1.46	0.47	0.3	1.43	0.41	0.29	1.32	0.33	0.25	1.19	0.21	0.32
926	4.63	1.3	0.91	0.44	1.49	0.87	0.54	1.42	0.82	0.61	1.45	0.62	0.63	1.49	0.47	0.56	1.48	0.4	0.56	1.48	0.25	0.6	1.45	0.07	0.52	1.55	0.02	0.54	1.48	0.88	0.31	1.38	0.83	0.27	1.43	0.61	0.24	1.47	0.47	0.3	1.43	0.41	0.3	1.33	0.33	0.25	1.2	0.21	0.32
927	4.635	1.3	0.91	0.44	1.5	0.87	0.54	1.42	0.82	0.61	1.46	0.61	0.63	1.49	0.47	0.56	1.48	0.4	0.56	1.48	0.25	0.6	1.45	0.07	0.52	1.55	0.02	0.54	1.48	0.88	0.31	1.39	0.83	0.27	1.43	0.61	0.24	1.48	0.48	0.3	1.44	0.41	0.3	1.34	0.33	0.25	1.21	0.21	0.32
928	4.64	1.3	0.91	0.44	1.5	0.87	0.54	1.43	0.82	0.61	1.46	0.61	0.63	1.49	0.47	0.56	1.48	0.4	0.56	1.48	0.25	0.6	1.45	0.07	0.52	1.55	0.02	0.54	1.48	0.88	0.31	1.39	0.83	0.27	1.44	0.61	0.24	1.48	0.48	0.3	1.45	0.41	0.3	1.35	0.33	0.25	1.22	0.21	0.32
929	4.645	1.31	0.91	0.44	1.5	0.87	0.54	1.43	0.82	0.61	1.46	0.62	0.63	1.49	0.47	0.56	1.48	0.4	0.56	1.48	0.25	0.6	1.45	0.07	0.52	1.55	0.02	0.54	1.49	0.88	0.31	1.4	0.83	0.27	1.44	0.61	0.24	1.49	0.48	0.3	1.46	0.41	0.3	1.35	0.33	0.25	1.23	0.21	0.32
930	4.65	1.31	0.92	0.44	1.51	0.87	0.54	1.43	0.82	0.61	1.46	0.62	0.63	1.49	0.47	0.56	1.48	0.4	0.56	1.48	0.25	0.61	1.45	0.07	0.52	1.55	0.02	0.54	1.49	0.88	0.31	1.4	0.83	0.27	1.45	0.61	0.24	1.5	0.48	0.3	1.47	0.41	0.3	1.36	0.33	0.25	1.24	0.21	0.32
931	4.655	1.32	0.92	0.44	1.51	0.87	0.54	1.44	0.82	0.61	1.47	0.62	0.63	1.49	0.47	0.56	1.49	0.4	0.56	1.48	0.25	0.61	1.45	0.07	0.52	1.55	0.02	0.54	1.5	0.88	0.31	1.41	0.83	0.27	1.46	0.61	0.24	1.5	0.48	0.3	1.47	0.42	0.3	1.37	0.33	0.25	1.25	0.2	0.32
932	4.66	1.32	0.92	0.44	1.51	0.87	0.55	1.44	0.82	0.61	1.47	0.62	0.63	1.5	0.47	0.56	1.49	0.4	0.56	1.48	0.25	0.61	1.45	0.07	0.52	1.55	0.02	0.54	1.5	0.88	0.31	1.41	0.83	0.27	1.46	0.62	0.24	1.51	0.48	0.3	1.48	0.42	0.3	1.38	0.33	0.25	1.26	0.2	0.32
933	4.665	1.32	0.92	0.44	1.52	0.87	0.55	1.44	0.82	0.61	1.47	0.62	0.63	1.5	0.47	0.56	1.49	0.4	0.56	1.48	0.25	0.61	1.45	0.07	0.52	1.55	0.02	0.54	1.5	0.88	0.31	1.42	0.83	0.27	1.47	0.62	0.24	1.52	0.49	0.3	1.49	0.42	0.3	1.39	0.33	0.26	1.27	0.2	0.32
934	4.67	1.33	0.92	0.44	1.52	0.87	0.55	1.44	0.82	0.61	1.47	0.62	0.63	1.5	0.47	0.56	1.49	0.4	0.56	1.48	0.25	0.61	1.45	0.07	0.52	1.55	0.02	0.54	1.51	0.88	0.31	1.42	0.83	0.27	1.48	0.62	0.24	1.53	0.49	0.3	1.5	0.42	0.3	1.4	0.33	0.26	1.28	0.2	0.32
935	4.675	1.33	0.92	0.44	1.52	0.87	0.55	1.45	0.82	0.61	1.47	0.62	0.63	1.5	0.47	0.56	1.49	0.4	0.56	1.48	0.25	0.61	1.45	0.07	0.52	1.55	0.02	0.54	1.51	0.88	0.31	1.42	0.83	0.27	1.48	0.62	0.24	1.53	0.49	0.3	1.5	0.42	0.3	1.41	0.33	0.26	1.29	0.19	0.32
936	4.68	1.33	0.92	0.44	1.53	0.87	0.55	1.45	0.82	0.61	1.47	0.62	0.63	1.5	0.47	0.57	1.49	0.4	0.57	1.48	0.25	0.61	1.45	0.07	0.52	1.55	0.02	0.54	1.52	0.88	0.31	1.43	0.83	0.27	1.49	0.62	0.24	1.54	0.49	0.3	1.51	0.42	0.3	1.42	0.33	0.26	1.3	0.19	0.32
937	4.685	1.34	0.92	0.44	1.53	0.87	0.55	1.45	0.82	0.61	1.48	0.62	0.63	1.5	0.47	0.57	1.49	0.4	0.57	1.48	0.25	0.61	1.45	0.07	0.52	1.55	0.02	0.55	1.52	0.88	0.32	1.43	0.84	0.27	1.49	0.62	0.24	1.55	0.49	0.3	1.52	0.42	0.3	1.42	0.33	0.26	1.31	0.19	0.32
938	4.69	1.34	0.92	0.44	1.53	0.87	0.55	1.45	0.82	0.61	1.48	0.62	0.63	1.5	0.47	0.57	1.49	0.4	0.57	1.48	0.25	0.61	1.45	0.07	0.52	1.55	0.02	0.55	1.52	0.88	0.32	1.44	0.84	0.27	1.5	0.62	0.24	1.55	0.49	0.3	1.52	0.42	0.3	1.43	0.33	0.26	1.32	0.18	0.32
939	4.695	1.34	0.92	0.44	1.54	0.87	0.55	1.46	0.82	0.61	1.48	0.62	0.63	1.5	0.47	0.57	1.49	0.4	0.57	1.48	0.25	0.61	1.45	0.07	0.52	1.55	0.02	0.55	1.53	0.88	0.32	1.44	0.84	0.27	1.51	0.62	0.24	1.56	0.49	0.3	1.53	0.42	0.3	1.44	0.32	0.26	1.33	0.18	0.32
940	4.7	1.35	0.92	0.44	1.54	0.87	0.55	1.46	0.82	0.61	1.48	0.62	0.63	1.51	0.47	0.57	1.5	0.4	0.57	1.48	0.25	0.61	1.45	0.07	0.52	1.55	0.02	0.55	1.53	0.89	0.32	1.45	0.84	0.27	1.51	0.62	0.24	1.56	0.49	0.3	1.54	0.42	0.3	1.45	0.32	0.26	1.35	0.18	0.32
941	4.705	1.35	0.92	0.44	1.54	0.87	0.55	1.46	0.82	0.61	1.48	0.62	0.63	1.51	0.47	0.57	1.5	0.4	0.57	1.48	0.25	0.61	1.45	0.07	0.52	1.55	0.02	0.55	1.54	0.89	0.32	1.45	0.84	0.27	1.52	0.62	0.24	1.57	0.49	0.3	1.55	0.42	0.3	1.46	0.32	0.26	1.36	0.17	0.32
942	4.71	1.35	0.92	0.44	1.54	0.87	0.55	1.46	0.82	0.61	1.48	0.62	0.63	1.51	0.47	0.57	1.5	0.4	0.57	1.49	0.25	0.61	1.45	0.07	0.52	1.55	0.02	0.55	1.54	0.89	0.32	1.45	0.84	0.27	1.52	0.63	0.24	1.58	0.5	0.3	1.55	0.42	0.3	1.47	0.32	0.26	1.37	0.17	0.32
943	4.715	1.36	0.92	0.44	1.55	0.87	0.55	1.47	0.82	0.61	1.48	0.62	0.63	1.51	0.47	0.57	1.5	0.4	0.57	1.49	0.25	0.61	1.45	0.07	0.52	1.55	0.02	0.55	1.54	0.89	0.32	1.46	0.84	0.27	1.53	0.63	0.24	1.58	0.5	0.3	1.56	0.42	0.3	1.48	0.32	0.26	1.38	0.17	0.32
944	4.72	1.36	0.92	0.44	1.55	0.87	0.55	1.47	0.82	0.61	1.49	0.62	0.63	1.51	0.47	0.57	1.5	0.4	0.57	1.49	0.25	0.61	1.45	0.07	0.52	1.55	0.02	0.55	1.55	0.89	0.32	1.46	0.84	0.27	1.53	0.63	0.24	1.59	0.5	0.3	1.57	0.42	0.3	1.49	0.31	0.26	1.39	0.16	0.32
945	4.725	1.36	0.92	0.44	1.55	0.87	0.55	1.47	0.82	0.61	1.49	0.62	0.63	1.51	0.47	0.57	1.5	0.4	0.57	1.49	0.25	0.61	1.45	0.07	0.52	1.55	0.02	0.55	1.55	0.89	0.32	1.47	0.84	0.27	1.54	0.63	0.24	1.6	0.5	0.31	1.57	0.42	0.31	1.5	0.31	0.26	1.4	0.16	0.32
946	4.73	1.37	0.92	0.44	1.56	0.87	0.55	1.48	0.82	0.61	1.49	0.62	0.63	1.51	0.47	0.57	1.5	0.4	0.57	1.49	0.25	0.61	1.45	0.07	0.52	1.55	0.02	0.55	1.55	0.89	0.32	1.47	0.84	0.27	1.55	0.63	0.24	1.6	0.5	0.31	1.58	0.42	0.31	1.51	0.31	0.26	1.42	0.16	0.33
947	4.735	1.37	0.92	0.44	1.56	0.87	0.55	1.48	0.82	0.61	1.49	0.62	0.63	1.52	0.47	0.57	1.5	0.4	0.57	1.49	0.25	0.61	1.45	0.07	0.52	1.55	0.02	0.55	1.56	0.89	0.32	1.47	0.84	0.27	1.55	0.63	0.24	1.61	0.5	0.31	1.59	0.42	0.31	1.51	0.31	0.26	1.43	0.15	0.33
948	4.74	1.37	0.92	0.44	1.56	0.87	0.55	1.48	0.82	0.61	1.49	0.62	0.63	1.52	0.47	0.57	1.5	0.39	0.57	1.49	0.25	0.61	1.45	0.07	0.52	1.55	0.02	0.55	1.56	0.89	0.32	1.48	0.84	0.27	1.56	0.63	0.24	1.61	0.5	0.31	1.59	0.42	0.31	1.52	0.31	0.26	1.44	0.15	0.33
949	4.745	1.38	0.92	0.44	1.57	0.87	0.56	1.48	0.82	0.61	1.49	0.61	0.63	1.52	0.47	0.57	1.51	0.39	0.57	1.49	0.25	0.61	1.45	0.07	0.52	1.55	0.02	0.55	1.57	0.89	0.32	1.48	0.84	0.27	1.56	0.63	0.24	1.62	0.5	0.31	1.6	0.42	0.31	1.53	0.3	0.26	1.45	0.14	0.33
950	4.75	1.38	0.92	0.44	1.57	0.87	0.56	NaN	NaN	NaN	1.49	0.61	0.63	1.52	0.47	0.57	1.51	0.39	0.57	1.49	0.25	0.61	1.45	0.07	0.52	1.55	0.02	0.55	1.57	0.89	0.32	1.49	0.84	0.27	1.57	0.63	0.24	1.62	0.5	0.31	1.61	0.42	0.31	1.54	0.3	0.26	1.47	0.14	0.33
951	4.755	1.38	0.92	0.44	1.57	0.87	0.56	1.49	0.82	0.61	1.5	0.61	0.63	1.52	0.47	0.57	1.51	0.39	0.57	1.49	0.25	0.61	1.45	0.07	0.52	1.55	0.02	0.55	1.57	0.89	0.32	1.49	0.84	0.27	1.57	0.63	0.24	1.63	0.5	0.31	1.61	0.42	0.31	1.55	0.3	0.26	1.48	0.14	0.33
952	4.76	1.39	0.92	0.44	1.57	0.87	0.56	1.49	0.82	0.61	1.5	0.61	0.63	1.52	0.47	0.57	1.51	0.39	0.57	1.49	0.25	0.61	1.46	0.07	0.52	1.55	0.02	0.55	1.58	0.89	0.32	1.49	0.84	0.27	1.58	0.63	0.24	1.63	0.5	0.31	1.62	0.42	0.31	1.56	0.3	0.26	1.49	0.14	0.33
953	4.765	1.39	0.92	0.44	1.58	0.87	0.56	1.5	0.82	0.61	1.5	0.61	0.63	1.53	0.47	0.57	1.51	0.39	0.57	1.49	0.25	0.61	1.46	0.07	0.52	1.55	0.02	0.55	1.58	0.89	0.32	1.5	0.84	0.27	1.58	0.63	0.24	1.64	0.5	0.31	1.62	0.42	0.31	1.57	0.3	0.26	1.5	0.13	0.33
954	4.77	1.4	0.92	0.44	1.58	0.87	0.56	1.5	0.82	0.61	1.5	0.61	0.63	1.53	0.46	0.57	1.51	0.39	0.57	1.49	0.25	0.61	1.46	0.07	0.52	1.55	0.02	0.55	1.59	0.89	0.32	1.5	0.84	0.27	1.59	0.63	0.24	1.64	0.5	0.31	1.63	0.42	0.31	1.58	0.3	0.26	1.51	0.13	0.33
955	4.775	1.4	0.92	0.44	1.58	0.87	0.56	1.5	0.82	0.61	1.5	0.61	0.63	1.53	0.46	0.57	1.51	0.39	0.57	1.49	0.25	0.61	1.46	0.07	0.52	1.55	0.02	0.55	1.59	0.89	0.32	1.51	0.84	0.27	1.59	0.63	0.24	1.65	0.5	0.31	1.63	0.42	0.31	1.59	0.29	0.26	1.53	0.13	0.33
956	4.78	1.4	0.92	0.44	1.59	0.87	0.56	1.5	0.82	0.61	1.51	0.61	0.63	1.53	0.46	0.57	1.52	0.39	0.57	1.49	0.25	0.61	1.46	0.07	0.52	1.55	0.02	0.55	1.59	0.89	0.32	1.51	0.84	0.27	1.6	0.63	0.24	1.65	0.5	0.31	1.64	0.42	0.31	1.59	0.29	0.26	1.54	0.12	0.33
957	4.785	1.4	0.92	0.44	1.59	0.87	0.56	1.51	0.82	0.61	1.51	0.61	0.63	1.53	0.46	0.57	1.52	0.39	0.57	1.49	0.25	0.61	1.46	0.07	0.52	1.55	0.02	0.55	1.6	0.89	0.32	1.51	0.84	0.27	1.6	0.63	0.24	1.66	0.51	0.31	1.65	0.42	0.31	1.6	0.29	0.26	1.55	0.12	0.33
958	4.79	1.41	0.92	0.44	1.59	0.87	0.56	1.51	0.82	0.61	1.51	0.61	0.63	1.53	0.46	0.57	1.52	0.39	0.57	1.5	0.25	0.61	1.46	0.07	0.52	1.55	0.02	0.55	1.6	0.89	0.32	1.52	0.84	0.27	1.6	0.63	0.24	1.66	0.51	0.31	1.65	0.42	0.31	1.61	0.29	0.26	1.56	0.12	0.32
959	4.795	1.41	0.92	0.44	1.6	0.87	0.56	1.51	0.82	0.61	1.51	0.61	0.63	1.54	0.46	0.57	1.52	0.39	0.57	1.5	0.25	0.61	1.46	0.07	0.52	1.55	0.02	0.55	1.6	0.89	0.32	1.52	0.84	0.27	1.61	0.63	0.24	1.67	0.5	0.31	1.66	0.42	0.31	1.62	0.29	0.26	1.58	0.11	0.32
960	4.8	1.42	0.92	0.44	1.6	0.87	0.56	1.51	0.81	0.61	1.51	0.61	0.63	1.54	0.46	0.57	1.52	0.39	0.57	1.5	0.25	0.61	1.46	0.07	0.52	1.55	0.02	0.55	1.61	0.88	0.32	1.53	0.84	0.27	1.61	0.63	0.24	1.67	0.5	0.31	1.66	0.42	0.31	1.63	0.29	0.26	1.59	0.11	0.32
961	4.805	1.42	0.92	0.44	1.6	0.87	0.56	1.52	0.81	0.61	1.52	0.61	0.63	1.54	0.46	0.57	1.52	0.39	0.57	1.5	0.25	0.61	1.46	0.07	0.52	1.55	0.02	0.55	1.61	0.88	0.32	1.53	0.84	0.27	1.62	0.63	0.24	1.67	0.5	0.31	1.67	0.42	0.31	1.64	0.29	0.26	1.6	0.11	0.32
962	4.81	1.42	0.92	0.44	1.61	0.87	0.56	1.52	0.81	0.61	1.52	0.61	0.63	1.54	0.46	0.57	1.52	0.39	0.57	1.5	0.25	0.61	1.46	0.07	0.52	1.55	0.02	0.55	1.62	0.88	0.32	1.53	0.84	0.27	1.62	0.63	0.24	1.68	0.5	0.31	1.67	0.42	0.31	1.65	0.28	0.26	1.62	0.11	0.32
963	4.815	1.43	0.92	0.44	1.61	0.87	0.56	1.52	0.81	0.61	1.52	0.61	0.63	1.54	0.46	0.57	1.53	0.39	0.57	1.5	0.25	0.61	1.46	0.07	0.52	1.55	0.02	0.55	1.62	0.88	0.32	1.54	0.84	0.27	1.62	0.63	0.24	1.68	0.5	0.31	1.68	0.42	0.31	1.66	0.28	0.26	1.63	0.11	0.32
964	4.82	1.43	0.92	0.44	1.61	0.87	0.56	1.52	0.81	0.61	1.52	0.61	0.63	1.54	0.46	0.57	1.53	0.39	0.57	1.5	0.25	0.61	1.46	0.07	0.52	1.55	0.02	0.55	1.62	0.88	0.32	1.54	0.84	0.27	1.63	0.63	0.24	1.69	0.5	0.31	1.68	0.42	0.31	1.67	0.28	0.26	1.64	0.1	0.32
965	4.825	1.43	0.92	0.44	1.61	0.87	0.56	1.53	0.81	0.61	1.53	0.61	0.63	1.55	0.46	0.57	1.53	0.39	0.57	1.5	0.25	0.61	1.46	0.07	0.52	1.55	0.02	0.55	1.63	0.88	0.32	1.55	0.84	0.27	1.63	0.63	0.24	1.69	0.5	0.31	1.69	0.42	0.31	1.67	0.28	0.26	1.65	0.1	0.32
966	4.83	1.44	0.92	0.44	1.62	0.87	0.56	1.53	0.81	0.61	1.53	0.61	0.63	1.55	0.46	0.57	1.53	0.39	0.57	1.5	0.25	0.61	1.46	0.07	0.52	1.55	0.02	0.55	1.63	0.88	0.32	1.55	0.84	0.27	1.63	0.63	0.24	1.69	0.5	0.31	1.7	0.42	0.31	1.68	0.28	0.26	1.67	0.1	0.33
967	4.835	1.44	0.92	0.43	1.62	0.87	0.56	1.54	0.82	0.61	1.53	0.61	0.63	1.55	0.46	0.57	1.53	0.39	0.57	1.5	0.25	0.61	1.46	0.07	0.52	1.55	0.02	0.55	1.63	0.88	0.33	1.55	0.84	0.27	1.64	0.63	0.24	1.7	0.5	0.31	1.7	0.42	0.31	1.69	0.28	0.26	1.68	0.1	0.33
968	4.84	1.44	0.92	0.43	1.62	0.86	0.56	1.54	0.81	0.61	1.53	0.61	0.63	1.55	0.46	0.57	1.53	0.39	0.57	1.5	0.25	0.61	1.46	0.07	0.52	1.55	0.02	0.55	1.64	0.88	0.33	1.56	0.84	0.27	1.64	0.63	0.24	1.7	0.5	0.31	1.71	0.41	0.31	1.7	0.27	0.26	1.69	0.1	0.33
969	4.845	1.45	0.91	0.43	1.63	0.86	0.56	1.54	0.81	0.61	1.54	0.61	0.63	1.55	0.46	0.57	1.54	0.39	0.57	1.5	0.25	0.61	1.46	0.07	0.52	1.55	0.02	0.55	1.64	0.88	0.33	1.56	0.83	0.27	1.64	0.63	0.24	1.7	0.5	0.31	1.71	0.41	0.31	1.71	0.27	0.26	1.7	0.1	0.33
970	4.85	1.45	0.91	0.43	1.63	0.86	0.56	1.54	0.81	0.61	1.54	0.61	0.63	1.56	0.46	0.57	1.54	0.39	0.57	1.51	0.25	0.61	1.46	0.07	0.52	1.55	0.02	0.55	1.65	0.88	0.33	1.57	0.83	0.27	1.65	0.63	0.24	1.71	0.5	0.31	1.72	0.41	0.31	1.72	0.27	0.26	1.72	0.09	0.33
971	4.855	1.45	0.91	0.43	1.63	0.86	0.56	1.54	0.81	0.61	1.54	0.61	0.63	1.56	0.46	0.57	1.54	0.39	0.57	1.51	0.25	0.61	1.46	0.07	0.52	1.55	0.02	0.55	1.65	0.88	0.33	1.57	0.83	0.27	1.65	0.63	0.24	1.71	0.5	0.31	1.72	0.41	0.31	1.73	0.27	0.26	1.73	0.09	0.33
972	4.86	1.46	0.91	0.43	1.64	0.86	0.56	1.55	0.81	0.61	1.54	0.61	0.63	1.56	0.46	0.57	1.54	0.39	0.57	1.51	0.25	0.61	1.46	0.07	0.52	1.55	0.02	0.55	1.65	0.88	0.33	1.57	0.83	0.27	1.65	0.63	0.24	1.72	0.5	0.31	1.73	0.41	0.31	1.74	0.27	0.26	1.74	0.09	0.33
973	4.865	1.46	0.91	0.43	1.64	0.86	0.56	1.55	0.81	0.61	1.55	0.61	0.63	1.56	0.46	0.57	1.54	0.39	0.57	1.51	0.25	0.61	1.46	0.07	0.52	1.55	0.02	0.55	1.66	0.88	0.33	1.58	0.83	0.27	1.66	0.63	0.24	1.72	0.5	0.31	1.73	0.41	0.31	1.75	0.27	0.26	1.75	0.09	0.33
974	4.87	1.47	0.91	0.43	1.64	0.86	0.56	1.56	0.81	0.61	1.55	0.61	0.63	1.56	0.46	0.57	1.55	0.39	0.57	1.51	0.25	0.61	1.46	0.07	0.52	1.55	0.02	0.55	1.66	0.88	0.33	1.58	0.83	0.27	1.66	0.63	0.24	1.72	0.5	0.31	1.74	0.41	0.31	1.75	0.27	0.26	1.76	0.09	0.33
975	4.875	1.47	0.91	0.43	1.65	0.86	0.56	1.56	0.81	0.61	1.55	0.61	0.63	1.57	0.46	0.57	1.55	0.39	0.57	1.51	0.25	0.61	1.46	0.07	0.52	1.55	0.02	0.55	1.67	0.88	0.33	1.59	0.83	0.27	1.66	0.62	0.24	1.73	0.5	0.31	1.74	0.41	0.31	1.76	0.27	0.26	1.77	0.09	0.33
976	4.88	1.47	0.91	0.43	1.65	0.86	0.56	1.56	0.81	0.61	1.55	0.61	0.63	1.57	0.46	0.57	1.55	0.39	0.57	1.51	0.25	0.61	1.46	0.07	0.52	1.55	0.02	0.55	1.67	0.88	0.33	1.59	0.83	0.27	1.67	0.62	0.24	1.73	0.5	0.31	1.75	0.41	0.31	1.77	0.27	0.26	1.78	0.09	0.33
977	4.885	1.48	0.91	0.43	1.65	0.86	0.56	1.57	0.81	0.61	1.56	0.61	0.63	1.57	0.46	0.57	1.55	0.39	0.57	1.51	0.25	0.61	1.46	0.07	0.52	1.55	0.02	0.55	1.67	0.88	0.33	1.59	0.83	0.27	1.67	0.62	0.24	1.73	0.5	0.31	1.75	0.41	0.31	1.77	0.27	0.26	1.79	0.09	0.33
978	4.89	1.48	0.91	0.43	1.66	0.86	0.56	1.57	0.81	0.61	1.56	0.61	0.63	1.57	0.46	0.57	1.55	0.39	0.57	1.51	0.25	0.61	1.46	0.07	0.52	1.55	0.02	0.55	1.68	0.88	0.33	1.6	0.83	0.27	1.68	0.62	0.24	1.74	0.49	0.31	1.75	0.41	0.31	1.78	0.27	0.26	1.8	0.09	0.33
979	4.895	1.48	0.91	0.43	1.66	0.86	0.56	1.57	0.81	0.61	1.56	0.61	0.63	1.58	0.46	0.57	1.55	0.39	0.57	1.51	0.25	0.61	1.46	0.08	0.52	1.55	0.02	0.55	1.68	0.88	0.33	1.6	0.83	0.27	1.68	0.62	0.24	1.74	0.49	0.31	1.76	0.41	0.31	1.79	0.27	0.27	1.81	0.09	0.33
980	4.9	1.49	0.91	0.43	1.66	0.86	0.56	1.57	0.81	0.61	1.56	0.61	0.63	1.58	0.46	0.57	1.56	0.39	0.57	1.52	0.25	0.61	1.46	0.08	0.52	1.55	0.02	0.55	1.69	0.88	0.33	1.61	0.83	0.27	1.68	0.62	0.24	1.74	0.49	0.31	1.76	0.41	0.31	1.79	0.27	0.27	1.82	0.09	0.34
981	4.905	1.49	0.91	0.43	1.67	0.86	0.56	1.58	0.81	0.61	1.57	0.61	0.63	1.58	0.46	0.57	1.56	0.39	0.57	1.52	0.25	0.61	1.46	0.08	0.52	1.55	0.02	0.55	1.69	0.88	0.33	1.61	0.83	0.27	1.69	0.62	0.24	1.75	0.49	0.31	1.77	0.4	0.31	1.8	0.26	0.27	1.83	0.09	0.34
982	4.91	1.5	0.91	0.43	1.67	0.86	0.56	1.58	0.81	0.61	1.57	0.61	0.63	1.58	0.46	0.57	1.56	0.39	0.57	1.52	0.25	0.61	1.46	0.08	0.52	1.55	0.02	0.55	1.69	0.87	0.33	1.62	0.83	0.27	1.69	0.62	0.24	1.75	0.49	0.31	1.77	0.4	0.31	1.8	0.26	0.27	1.84	0.09	0.34
983	4.915	1.5	0.91	0.43	1.67	0.86	0.56	1.59	0.81	0.61	1.57	0.61	0.63	1.58	0.46	0.57	1.56	0.39	0.57	1.52	0.25	0.61	1.46	0.08	0.52	1.55	0.02	0.55	1.7	0.87	0.33	1.62	0.83	0.27	1.7	0.62	0.24	1.75	0.49	0.31	1.77	0.4	0.31	1.81	0.26	0.27	1.85	0.09	0.34
984	4.92	1.5	0.91	0.43	1.68	0.86	0.56	1.59	0.81	0.61	1.57	0.61	0.63	1.59	0.46	0.57	1.56	0.39	0.57	1.52	0.25	0.61	1.46	0.08	0.52	1.55	0.02	0.55	1.7	0.87	0.33	1.62	0.83	0.27	1.7	0.62	0.24	1.76	0.49	0.31	1.78	0.4	0.31	1.81	0.26	0.27	1.86	0.09	0.34
985	4.925	1.51	0.91	0.43	1.68	0.86	0.56	1.59	0.81	0.61	1.58	0.61	0.63	1.59	0.46	0.57	1.57	0.39	0.57	1.52	0.25	0.61	1.46	0.08	0.52	1.55	0.02	0.55	1.71	0.87	0.33	1.63	0.82	0.27	1.7	0.62	0.24	1.76	0.49	0.31	1.78	0.4	0.31	1.82	0.26	0.27	1.87	0.09	0.34
986	4.93	1.51	0.91	0.43	1.68	0.86	0.56	1.59	0.81	0.61	1.58	0.61	0.63	1.59	0.46	0.57	1.57	0.39	0.57	1.52	0.25	0.61	1.46	0.08	0.52	1.55	0.02	0.55	1.71	0.87	0.33	1.63	0.82	0.27	1.71	0.62	0.24	1.76	0.49	0.31	1.78	0.4	0.31	1.82	0.26	0.27	1.88	0.09	0.34
987	4.935	1.52	0.91	0.43	1.69	0.86	0.56	1.6	0.81	0.61	1.58	0.61	0.63	1.59	0.46	0.57	1.57	0.39	0.57	1.53	0.25	0.61	1.46	0.08	0.52	1.55	0.02	0.55	1.72	0.87	0.33	1.64	0.82	0.27	1.71	0.62	0.24	1.77	0.49	0.31	1.79	0.4	0.31	1.83	0.26	0.27	1.88	0.09	0.34
988	4.94	1.52	0.9	0.43	1.69	0.86	0.56	1.6	0.81	0.61	1.59	0.61	0.63	1.6	0.46	0.57	1.57	0.39	0.57	1.53	0.25	0.61	1.46	0.08	0.52	1.55	0.02	0.55	1.72	0.87	0.33	1.64	0.82	0.27	1.72	0.62	0.24	1.77	0.48	0.31	1.79	0.4	0.31	1.83	0.26	0.27	1.89	0.09	0.34
989	4.945	1.52	0.9	0.43	1.7	0.86	0.56	1.6	0.81	0.61	1.59	0.61	0.63	1.6	0.46	0.57	1.58	0.39	0.57	1.53	0.25	0.61	1.46	0.08	0.52	1.55	0.02	0.55	1.72	0.87	0.33	1.65	0.82	0.27	1.72	0.62	0.24	1.77	0.48	0.31	1.8	0.39	0.31	1.84	0.26	0.27	1.9	0.09	0.35
990	4.95	1.53	0.9	0.43	1.7	0.86	0.56	1.61	0.81	0.61	1.59	0.61	0.63	1.6	0.46	0.57	1.58	0.39	0.57	1.53	0.25	0.61	1.46	0.08	0.52	1.55	0.02	0.55	1.73	0.87	0.33	1.65	0.82	0.27	1.72	0.61	0.24	1.78	0.48	0.31	1.8	0.39	0.31	1.84	0.25	0.27	1.91	0.09	0.35
991	4.955	1.53	0.9	0.43	1.7	0.85	0.56	1.61	0.81	0.61	1.59	0.61	0.63	1.61	0.46	0.57	1.58	0.39	0.57	1.53	0.25	0.61	1.46	0.08	0.52	1.55	0.02	0.55	1.73	0.87	0.33	1.65	0.82	0.27	1.73	0.61	0.24	1.78	0.48	0.31	1.8	0.39	0.31	1.85	0.25	0.27	1.91	0.09	0.35
992	4.96	1.54	0.9	0.42	1.71	0.85	0.56	1.61	0.8	0.61	1.6	0.61	0.63	1.61	0.45	0.57	1.58	0.39	0.57	1.53	0.25	0.61	1.46	0.08	0.52	1.55	0.02	0.55	1.74	0.87	0.33	1.66	0.82	0.27	1.73	0.61	0.24	1.78	0.48	0.31	1.81	0.39	0.31	1.85	0.25	0.27	1.92	0.09	0.35
993	4.965	1.54	0.9	0.42	1.71	0.85	0.56	1.62	0.8	0.61	1.6	0.6	0.63	1.61	0.45	0.57	1.59	0.39	0.57	1.54	0.25	0.61	1.46	0.08	0.52	1.55	0.02	0.55	1.74	0.87	0.33	1.66	0.82	0.27	1.73	0.61	0.24	1.79	0.48	0.31	1.81	0.39	0.31	1.86	0.25	0.27	1.93	0.09	0.35
994	4.97	1.54	0.9	0.42	1.71	0.85	0.56	1.62	0.8	0.61	1.6	0.6	0.63	1.61	0.45	0.57	1.59	0.38	0.57	1.54	0.25	0.61	1.46	0.08	0.52	1.55	0.02	0.55	1.75	0.87	0.33	1.67	0.82	0.27	1.74	0.61	0.24	1.79	0.48	0.31	1.81	0.39	0.31	1.86	0.25	0.27	1.93	0.09	0.35
995	4.975	1.55	0.9	0.42	1.72	0.85	0.56	1.63	0.8	0.61	1.61	0.6	0.63	1.62	0.45	0.57	1.59	0.38	0.57	1.54	0.25	0.61	1.46	0.08	0.52	1.55	0.02	0.55	1.75	0.86	0.33	1.67	0.82	0.27	1.74	0.61	0.24	1.8	0.48	0.31	1.82	0.39	0.31	1.87	0.25	0.27	1.94	0.09	0.35
996	4.98	1.55	0.9	0.42	1.72	0.85	0.56	1.63	0.8	0.61	1.61	0.6	0.63	1.62	0.45	0.57	1.59	0.38	0.57	1.54	0.25	0.61	1.46	0.08	0.52	1.55	0.02	0.55	1.75	0.86	0.33	1.68	0.82	0.27	1.75	0.61	0.24	1.8	0.48	0.31	1.82	0.39	0.31	1.87	0.25	0.27	1.94	0.09	0.35
997	4.985	1.56	0.9	0.42	1.73	0.85	0.56	1.63	0.8	0.61	1.61	0.6	0.63	1.62	0.45	0.57	1.6	0.38	0.57	1.54	0.25	0.61	1.46	0.08	0.52	1.55	0.02	0.55	1.76	0.86	0.33	1.68	0.81	0.27	1.75	0.61	0.24	1.8	0.47	0.31	1.82	0.38	0.31	1.87	0.25	0.27	1.95	0.09	0.35
998	4.99	1.56	0.9	0.42	1.73	0.85	0.56	1.64	0.8	0.61	1.62	0.6	0.63	1.63	0.45	0.57	1.6	0.38	0.57	1.54	0.25	0.61	1.46	0.08	0.52	1.55	0.02	0.55	1.76	0.86	0.33	1.69	0.81	0.27	1.75	0.61	0.24	1.81	0.47	0.31	1.83	0.38	0.31	1.88	0.25	0.28	1.96	0.09	0.35
999	4.995	1.56	0.9	0.42	1.73	0.85	0.56	1.64	0.8	0.61	1.62	0.6	0.63	1.63	0.45	0.57	1.6	0.38	0.57	1.55	0.25	0.61	1.46	0.08	0.52	1.55	0.02	0.55	1.77	0.86	0.33	1.69	0.81	0.27	1.76	0.61	0.24	1.81	0.47	0.31	1.83	0.38	0.31	1.88	0.25	0.28	1.96	0.09	0.35
1000	5	1.57	0.9	0.42	1.74	0.85	0.56	1.65	0.8	0.61	1.62	0.6	0.63	1.63	0.45	0.57	1.61	0.38	0.57	1.55	0.25	0.61	1.46	0.08	0.52	1.55	0.02	0.55	1.77	0.86	0.33	1.7	0.81	0.27	1.76	0.61	0.24	1.81	0.47	0.31	1.84	0.38	0.31	1.89	0.24	0.28	1.96	0.09	0.35
1001	5.005	1.57	0.9	0.42	1.74	0.85	0.56	1.65	0.8	0.61	1.63	0.6	0.63	1.64	0.45	0.57	1.61	0.38	0.57	1.55	0.25	0.61	1.47	0.08	0.52	1.55	0.02	0.55	1.78	0.86	0.33	1.7	0.81	0.27	1.77	0.6	0.24	1.82	0.47	0.31	1.84	0.38	0.31	1.89	0.24	0.28	1.97	0.09	0.35
1002	5.01	1.58	0.9	0.42	1.75	0.85	0.56	1.65	0.8	0.61	1.63	0.6	0.63	1.64	0.45	0.57	1.61	0.38	0.57	1.55	0.25	0.61	1.47	0.09	0.52	1.55	0.02	0.55	1.78	0.86	0.33	1.71	0.81	0.27	1.77	0.6	0.24	1.82	0.47	0.31	1.84	0.38	0.31	1.89	0.24	0.28	1.97	0.09	0.36
1003	5.015	1.58	0.9	0.42	1.75	0.85	0.56	1.65	0.8	0.61	1.63	0.6	0.63	1.64	0.45	0.57	1.61	0.38	0.57	1.55	0.25	0.61	1.47	0.09	0.52	1.55	0.02	0.55	1.79	0.86	0.33	1.71	0.81	0.27	1.78	0.6	0.24	1.83	0.47	0.31	1.85	0.38	0.31	1.9	0.24	0.28	1.97	0.09	0.36
1004	5.02	1.59	0.89	0.42	1.75	0.85	0.56	1.66	0.8	0.61	1.64	0.6	0.63	1.65	0.45	0.57	1.62	0.38	0.57	1.56	0.25	0.61	1.47	0.09	0.52	1.55	0.02	0.55	1.79	0.86	0.33	1.72	0.81	0.27	1.78	0.6	0.24	1.83	0.47	0.31	1.85	0.38	0.31	1.9	0.24	0.28	1.98	0.09	0.36
1005	5.025	1.59	0.89	0.42	1.76	0.85	0.56	1.66	0.8	0.61	1.64	0.6	0.63	1.65	0.45	0.57	1.62	0.38	0.57	1.56	0.25	0.61	1.47	0.09	0.52	1.55	0.02	0.55	1.8	0.86	0.33	1.72	0.81	0.27	1.78	0.6	0.24	1.84	0.47	0.31	1.86	0.38	0.31	1.9	0.24	0.28	1.98	0.08	0.36
1006	5.03	1.6	0.89	0.42	1.76	0.85	0.56	1.67	0.8	0.61	1.64	0.6	0.63	1.65	0.45	0.57	1.62	0.38	0.57	1.56	0.25	0.61	1.47	0.09	0.52	1.55	0.02	0.55	1.8	0.86	0.33	1.72	0.81	0.27	1.79	0.6	0.24	1.84	0.47	0.31	1.86	0.38	0.31	1.91	0.24	0.28	1.98	0.08	0.36
1007	5.035	1.6	0.89	0.42	1.76	0.85	0.56	1.67	0.8	0.61	1.65	0.6	0.63	1.66	0.45	0.57	1.63	0.38	0.57	1.56	0.25	0.61	1.47	0.09	0.52	1.55	0.02	0.55	1.81	0.86	0.33	1.73	0.81	0.27	1.79	0.6	0.24	1.85	0.47	0.31	1.87	0.38	0.31	1.91	0.24	0.28	1.98	0.08	0.36
1008	5.04	1.6	0.89	0.42	1.77	0.85	0.56	1.68	0.8	0.6	1.65	0.6	0.63	1.66	0.45	0.57	1.63	0.38	0.57	1.57	0.25	0.61	1.47	0.09	0.52	1.55	0.02	0.55	1.81	0.85	0.33	1.73	0.81	0.27	1.8	0.6	0.24	1.85	0.47	0.31	1.87	0.38	0.31	1.92	0.24	0.28	1.98	0.08	0.36
1009	5.045	1.61	0.89	0.41	1.77	0.85	0.56	1.68	0.8	0.6	1.65	0.6	0.63	1.66	0.45	0.57	1.63	0.38	0.57	1.57	0.25	0.61	1.47	0.09	0.52	1.55	0.02	0.55	1.82	0.85	0.33	1.74	0.8	0.27	1.8	0.6	0.24	1.86	0.47	0.31	1.88	0.38	0.32	1.92	0.24	0.28	1.99	0.07	0.36
1010	5.05	1.61	0.89	0.41	1.78	0.84	0.56	1.68	0.8	0.6	1.66	0.6	0.63	1.67	0.44	0.57	1.64	0.38	0.57	1.57	0.25	0.61	1.47	0.09	0.52	1.55	0.02	0.55	1.82	0.85	0.33	1.74	0.8	0.27	1.81	0.6	0.24	1.86	0.47	0.31	1.88	0.38	0.32	1.92	0.23	0.28	1.99	0.07	0.36
1011	5.055	1.62	0.89	0.41	1.78	0.84	0.56	1.69	0.8	0.6	1.66	0.6	0.63	1.67	0.44	0.57	1.64	0.38	0.57	1.57	0.25	0.61	1.47	0.09	0.52	1.55	0.02	0.55	1.83	0.85	0.33	1.75	0.8	0.27	1.81	0.6	0.24	1.87	0.47	0.31	1.88	0.37	0.32	1.92	0.23	0.28	1.99	0.07	0.36
1012	5.06	1.62	0.89	0.41	1.79	0.84	0.56	1.69	0.8	0.6	1.67	0.6	0.63	1.67	0.44	0.57	1.64	0.38	0.57	1.57	0.25	0.61	1.47	0.1	0.52	1.55	0.02	0.55	1.83	0.85	0.33	1.75	0.8	0.27	1.82	0.6	0.24	1.87	0.47	0.31	1.89	0.37	0.32	1.93	0.23	0.28	1.99	0.07	0.36
1013	5.065	1.63	0.89	0.41	1.79	0.84	0.56	1.7	0.8	0.6	1.67	0.6	0.63	1.68	0.44	0.57	1.65	0.38	0.57	1.58	0.25	0.61	1.47	0.1	0.52	1.55	0.02	0.55	1.84	0.85	0.33	1.76	0.8	0.27	1.82	0.59	0.24	1.88	0.46	0.31	1.89	0.37	0.32	1.93	0.23	0.28	2	0.07	0.36
1014	5.07	1.63	0.89	0.41	1.8	0.84	0.56	1.7	0.8	0.6	1.67	0.6	0.63	1.68	0.44	0.57	1.65	0.38	0.57	1.58	0.25	0.61	1.47	0.1	0.52	1.55	0.02	0.55	1.84	0.85	0.33	1.77	0.8	0.27	1.83	0.59	0.24	1.88	0.46	0.31	1.9	0.37	0.32	1.93	0.23	0.28	2	0.07	0.36
1015	5.075	1.64	0.89	0.41	1.8	0.84	0.56	1.7	0.79	0.6	1.68	0.59	0.63	1.68	0.44	0.57	1.65	0.38	0.57	1.58	0.25	0.61	1.48	0.1	0.52	1.55	0.02	0.55	1.85	0.85	0.33	1.77	0.8	0.27	1.83	0.59	0.24	1.88	0.46	0.31	1.9	0.37	0.32	1.94	0.23	0.28	2.01	0.07	0.36
1016	5.08	1.64	0.89	0.41	1.8	0.84	0.56	1.71	0.79	0.6	1.68	0.59	0.63	1.69	0.44	0.57	1.66	0.38	0.57	1.58	0.25	0.61	1.48	0.1	0.52	1.55	0.02	0.55	1.85	0.85	0.33	1.77	0.8	0.26	1.84	0.59	0.24	1.89	0.46	0.31	1.91	0.37	0.32	1.94	0.23	0.28	2.01	0.07	0.36
1017	5.085	1.65	0.89	0.41	1.81	0.84	0.56	1.71	0.79	0.6	1.69	0.59	0.63	1.69	0.44	0.57	1.66	0.38	0.57	1.59	0.25	0.61	1.48	0.1	0.53	1.55	0.02	0.55	1.85	0.85	0.33	1.78	0.8	0.26	1.84	0.59	0.24	1.89	0.46	0.31	1.91	0.37	0.32	1.95	0.23	0.28	2	0.07	0.36
1018	5.09	1.65	0.89	0.41	1.81	0.84	0.56	1.72	0.79	0.6	1.69	0.59	0.63	1.7	0.44	0.57	1.66	0.38	0.57	1.59	0.25	0.61	1.48	0.1	0.53	1.55	0.02	0.55	1.86	0.85	0.33	1.78	0.8	0.26	1.85	0.59	0.24	1.9	0.46	0.31	1.92	0.37	0.32	1.95	0.23	0.28	2.01	0.07	0.36
1019	5.095	1.65	0.89	0.41	1.82	0.84	0.56	1.72	0.79	0.6	1.7	0.59	0.63	1.7	0.44	0.57	1.67	0.38	0.57	1.59	0.25	0.61	1.48	0.1	0.53	1.55	0.02	0.55	1.86	0.85	0.33	1.79	0.8	0.26	1.85	0.59	0.24	1.9	0.47	0.31	1.92	0.37	0.32	1.95	0.23	0.28	2.01	0.07	0.36
1020	5.1	1.66	0.89	0.41	1.82	0.84	0.56	1.73	0.79	0.6	1.7	0.59	0.63	1.71	0.44	0.57	1.67	0.38	0.57	1.6	0.25	0.61	1.48	0.11	0.53	1.55	0.02	0.55	1.87	0.85	0.33	1.79	0.8	0.26	1.86	0.59	0.24	1.91	0.47	0.31	1.93	0.37	0.32	1.96	0.23	0.28	2.01	0.07	0.36
1021	5.105	1.67	0.89	0.41	1.83	0.84	0.56	1.73	0.79	0.6	1.71	0.59	0.63	1.71	0.44	0.57	1.68	0.38	0.57	1.6	0.26	0.61	1.48	0.11	0.53	1.55	0.02	0.55	1.87	0.85	0.33	1.8	0.8	0.26	1.86	0.59	0.24	1.91	0.47	0.31	1.93	0.37	0.32	1.96	0.23	0.28	2.01	0.07	0.36
1022	5.11	1.67	0.89	0.41	1.83	0.84	0.56	1.74	0.79	0.6	1.71	0.59	0.63	1.72	0.44	0.57	1.68	0.38	0.57	1.6	0.26	0.61	1.49	0.11	0.53	1.55	0.02	0.55	1.88	0.85	0.32	1.8	0.8	0.26	1.87	0.6	0.24	1.92	0.47	0.31	1.94	0.37	0.32	1.97	0.23	0.28	2.01	0.07	0.36
1023	5.115	1.68	0.89	0.41	1.84	0.84	0.56	1.74	0.79	0.6	1.72	0.59	0.63	1.72	0.44	0.57	1.69	0.38	0.57	1.6	0.26	0.61	1.49	0.11	0.53	1.55	0.02	0.55	1.88	0.85	0.32	1.81	0.8	0.26	1.87	0.6	0.24	1.92	0.47	0.31	1.94	0.37	0.32	1.97	0.23	0.28	2.01	0.07	0.36
1024	5.12	1.68	0.89	0.41	1.84	0.84	0.56	1.75	0.79	0.6	1.72	0.59	0.63	1.73	0.44	0.57	1.69	0.38	0.57	1.61	0.26	0.61	1.49	0.11	0.53	1.55	0.02	0.55	1.89	0.85	0.32	1.81	0.8	0.26	1.88	0.6	0.24	1.93	0.47	0.31	1.94	0.38	0.32	1.97	0.23	0.28	2.02	0.07	0.36
1025	5.125	1.68	0.89	0.41	1.85	0.84	0.55	1.75	0.79	0.6	1.73	0.59	0.63	1.73	0.44	0.57	1.7	0.38	0.57	1.61	0.26	0.61	1.49	0.12	0.53	1.55	0.02	0.55	1.89	0.85	0.32	1.82	0.8	0.26	1.89	0.6	0.24	1.94	0.47	0.31	1.95	0.38	0.32	1.98	0.24	0.28	2.02	0.07	0.36
1026	5.13	1.69	0.89	0.41	1.85	0.84	0.55	1.76	0.79	0.6	1.73	0.59	0.63	1.74	0.44	0.57	1.7	0.38	0.57	1.62	0.26	0.61	1.49	0.12	0.53	1.55	0.02	0.55	1.9	0.85	0.32	1.82	0.8	0.26	1.89	0.6	0.24	1.94	0.47	0.31	1.95	0.38	0.31	1.98	0.24	0.28	2.02	0.06	0.36
1027	5.135	1.69	0.89	0.41	1.86	0.84	0.55	1.77	0.79	0.6	1.74	0.59	0.62	1.74	0.44	0.57	1.71	0.38	0.57	1.62	0.26	0.61	1.5	0.12	0.53	1.55	0.02	0.55	1.9	0.85	0.32	1.83	0.8	0.26	1.9	0.6	0.24	1.95	0.47	0.31	1.96	0.38	0.31	1.98	0.24	0.28	2.02	0.06	0.36
1028	5.14	1.7	0.89	0.41	1.86	0.84	0.55	1.77	0.79	0.6	1.74	0.59	0.62	1.75	0.44	0.57	1.71	0.38	0.57	1.62	0.26	0.61	1.5	0.12	0.53	1.55	0.02	0.55	1.91	0.85	0.32	1.83	0.8	0.26	1.9	0.6	0.24	1.96	0.47	0.31	1.96	0.38	0.31	1.99	0.23	0.28	2.02	0.06	0.36
1029	5.145	1.7	0.89	0.41	1.87	0.84	0.55	1.78	0.79	0.59	1.75	0.59	0.62	1.76	0.44	0.57	1.72	0.38	0.57	1.63	0.27	0.61	1.5	0.13	0.53	1.55	0.02	0.55	1.91	0.85	0.32	1.83	0.8	0.26	1.91	0.6	0.24	1.96	0.47	0.31	1.97	0.38	0.31	1.99	0.23	0.28	2.02	0.06	0.36
1030	5.15	1.71	0.89	0.41	1.87	0.84	0.55	1.78	0.79	0.59	1.75	0.59	0.62	1.76	0.44	0.57	1.72	0.38	0.57	1.63	0.27	0.61	1.51	0.13	0.53	1.55	0.03	0.55	1.91	0.85	0.32	1.84	0.81	0.26	1.91	0.6	0.24	1.97	0.48	0.31	1.97	0.38	0.31	1.99	0.23	0.28	2.02	0.06	0.36
1031	5.155	1.71	0.89	0.41	1.88	0.84	0.55	1.79	0.79	0.59	1.76	0.59	0.62	1.77	0.44	0.57	1.73	0.38	0.57	1.64	0.27	0.61	1.51	0.13	0.53	1.55	0.03	0.55	1.92	0.85	0.32	1.84	0.81	0.26	1.92	0.6	0.24	NaN	NaN	NaN	1.97	0.38	0.31	2	0.23	0.28	2.02	0.06	0.36
1032	5.16	1.71	0.89	0.41	1.88	0.84	0.55	1.79	0.79	0.59	1.77	0.59	0.62	1.77	0.44	0.57	1.73	0.38	0.57	1.64	0.27	0.61	1.51	0.14	0.53	1.56	0.03	0.54	1.92	0.85	0.32	1.85	0.81	0.25	1.92	0.6	0.24	NaN	NaN	NaN	1.98	0.38	0.31	2	0.23	0.28	2.02	0.06	0.36
1033	5.165	1.72	0.89	0.4	1.89	0.84	0.55	1.8	0.79	0.59	1.77	0.59	0.62	1.78	0.44	0.57	1.74	0.38	0.57	1.65	0.27	0.61	1.52	0.14	0.53	1.56	0.03	0.54	1.93	0.85	0.31	1.85	0.81	0.25	1.92	0.6	0.24	NaN	NaN	NaN	1.98	0.38	0.31	2	0.23	0.28	2.02	0.06	0.36
1034	5.17	1.72	0.89	0.4	1.89	0.84	0.55	1.8	0.79	0.59	1.78	0.59	0.62	1.79	0.44	0.57	1.75	0.38	0.57	1.65	0.28	0.61	1.52	0.14	0.53	1.56	0.03	0.54	1.93	0.85	0.31	1.85	0.81	0.25	1.93	0.6	0.23	NaN	NaN	NaN	1.98	0.38	0.31	2	0.23	0.28	2.02	0.06	0.36
1035	5.175	1.73	0.89	0.4	1.9	0.84	0.55	1.8	0.79	0.59	1.78	0.59	0.62	1.79	0.44	0.57	1.75	0.38	0.57	1.66	0.28	0.62	1.52	0.14	0.53	1.56	0.03	0.54	1.93	0.85	0.31	1.86	0.81	0.25	1.93	0.6	0.23	NaN	NaN	NaN	1.99	0.38	0.31	2	0.23	0.28	2.03	0.06	0.36
1036	5.18	1.73	0.89	0.4	1.9	0.84	0.54	1.81	0.79	0.59	1.79	0.59	0.62	1.8	0.44	0.57	1.76	0.38	0.57	1.66	0.28	0.62	1.53	0.15	0.53	1.56	0.03	0.54	1.94	0.85	0.31	1.86	0.81	0.25	1.93	0.6	0.23	NaN	NaN	NaN	1.99	0.38	0.31	2	0.24	0.27	2.03	0.06	0.36
1037	5.185	1.73	0.89	0.4	1.9	0.84	0.54	1.81	0.79	0.59	1.79	0.59	0.62	1.81	0.44	0.57	1.77	0.38	0.57	1.67	0.28	0.62	1.53	0.15	0.54	1.56	0.03	0.54	1.94	0.85	0.31	1.87	0.81	0.25	1.94	0.6	0.23	1.99	0.48	0.31	1.99	0.38	0.31	2.01	0.24	0.27	2.03	0.06	0.36
1038	5.19	1.74	0.89	0.4	1.91	0.84	0.54	1.82	0.79	0.59	1.8	0.59	0.62	1.81	0.44	0.57	1.77	0.38	0.57	1.67	0.28	0.62	1.54	0.15	0.54	1.56	0.03	0.54	1.95	0.86	0.31	1.87	0.81	0.25	1.94	0.6	0.23	NaN	NaN	NaN	1.99	0.38	0.31	2.01	0.24	0.27	2.03	0.06	0.36
1039	5.195	1.74	0.89	0.4	1.91	0.84	0.54	1.82	0.79	0.59	1.8	0.59	0.62	1.82	0.44	0.57	1.78	0.38	0.57	1.68	0.29	0.62	1.54	0.15	0.54	1.56	0.04	0.54	1.95	0.86	0.31	1.87	0.81	0.25	1.94	0.6	0.23	NaN	NaN	NaN	2	0.38	0.31	2.01	0.24	0.27	2.03	0.06	0.36
1040	5.2	1.75	0.89	0.4	1.92	0.84	0.54	1.83	0.79	0.59	1.81	0.59	0.62	1.83	0.44	0.57	1.79	0.38	0.57	1.69	0.29	0.62	1.55	0.16	0.54	1.57	0.04	0.55	1.95	0.86	0.31	1.88	0.81	0.25	1.95	0.6	0.23	NaN	NaN	NaN	2	0.38	0.31	2.01	0.24	0.27	2.03	0.06	0.36
1041	5.205	1.75	0.9	0.4	1.92	0.84	0.54	1.83	0.79	0.59	1.81	0.59	0.62	1.83	0.44	0.57	1.79	0.39	0.57	1.69	0.29	0.62	1.55	0.16	0.54	1.57	0.04	0.55	1.96	0.86	0.31	1.88	0.81	0.25	1.95	0.6	0.23	NaN	NaN	NaN	2	0.38	0.31	2.01	0.24	0.27	2.03	0.06	0.36
1042	5.21	1.75	0.9	0.4	1.92	0.84	0.54	1.83	0.79	0.59	1.82	0.59	0.62	1.84	0.44	0.57	1.8	0.39	0.57	1.7	0.29	0.62	1.55	0.16	0.54	1.57	0.04	0.55	1.96	0.86	0.31	1.89	0.81	0.25	1.95	0.6	0.23	NaN	NaN	NaN	2	0.38	0.31	2.01	0.23	0.27	2.02	0.06	0.36
1043	5.215	1.76	0.9	0.4	1.93	0.84	0.54	1.84	0.79	0.59	1.82	0.59	0.62	1.85	0.44	0.57	1.81	0.39	0.57	1.71	0.29	0.62	1.56	0.17	0.54	1.57	0.05	0.55	1.97	0.86	0.31	1.89	0.81	0.25	1.95	0.6	0.23	NaN	NaN	NaN	2	0.38	0.31	2.01	0.23	0.27	2.02	0.06	0.36
1044	5.22	1.76	0.9	0.4	1.93	0.85	0.54	1.84	0.79	0.58	1.82	0.59	0.62	1.85	0.44	0.57	1.81	0.39	0.57	1.71	0.29	0.62	1.57	0.17	0.54	1.58	0.05	0.55	1.97	0.86	0.31	1.89	0.82	0.25	1.96	0.6	0.23	NaN	NaN	NaN	2	0.38	0.31	2.01	0.23	0.27	2.03	0.06	0.36
1045	5.225	1.77	0.9	0.4	1.94	0.85	0.54	1.84	0.79	0.58	1.83	0.59	0.62	1.86	0.44	0.57	1.82	0.39	0.57	1.72	0.29	0.62	1.57	0.17	0.54	1.58	0.05	0.55	1.97	0.86	0.31	1.9	0.82	0.24	1.96	0.6	0.23	NaN	NaN	NaN	2	0.38	0.31	2.01	0.23	0.27	2.03	0.06	0.36
1046	5.23	1.77	0.9	0.4	1.94	0.85	0.54	1.85	0.8	0.58	1.83	0.6	0.62	1.86	0.44	0.57	1.82	0.39	0.57	1.73	0.29	0.62	1.58	0.17	0.54	1.59	0.05	0.55	1.98	0.86	0.31	1.9	0.82	0.24	1.96	0.6	0.23	NaN	NaN	NaN	2.01	0.38	0.31	2.01	0.23	0.27	2.03	0.06	0.36
1047	5.235	1.77	0.9	0.4	1.94	0.85	0.54	1.85	0.8	0.58	1.84	0.6	0.62	1.87	0.44	0.57	1.83	0.39	0.57	1.73	0.29	0.62	1.58	0.18	0.54	1.59	0.06	0.55	1.98	0.86	0.31	1.9	0.82	0.24	1.96	0.6	0.23	NaN	NaN	NaN	2.01	0.38	0.31	2.01	0.23	0.27	2.03	0.06	0.36
1048	5.24	1.78	0.9	0.4	1.95	0.85	0.54	1.85	0.8	0.58	1.84	0.6	0.61	1.87	0.45	0.57	1.84	0.39	0.57	1.74	0.3	0.62	1.59	0.18	0.55	1.6	0.06	0.56	1.98	0.86	0.31	1.91	0.82	0.24	1.97	0.6	0.23	NaN	NaN	NaN	2.01	0.38	0.31	2.02	0.23	0.27	2.03	0.06	0.36
1049	5.245	1.78	0.9	0.4	1.95	0.85	0.54	1.86	0.8	0.58	1.85	0.6	0.61	1.88	0.45	0.57	1.85	0.39	0.57	1.75	0.3	0.62	1.59	0.18	0.55	1.6	0.06	0.56	1.99	0.86	0.3	1.91	0.82	0.24	1.97	0.6	0.23	NaN	NaN	NaN	2.01	0.38	0.31	2.02	0.23	0.27	2.02	0.06	0.36
1050	5.25	1.78	0.9	0.39	1.95	0.85	0.54	1.86	0.8	0.58	1.85	0.6	0.61	1.89	0.45	0.57	1.86	0.39	0.57	1.75	0.3	0.62	1.6	0.18	0.55	1.61	0.06	0.56	1.99	0.86	0.3	1.91	0.82	0.24	1.97	0.61	0.23	NaN	NaN	NaN	2.01	0.38	0.31	2.02	0.23	0.27	2.02	0.06	0.36
1051	5.255	1.79	0.9	0.39	1.96	0.85	0.54	1.87	0.8	0.58	1.86	0.6	0.61	1.9	0.45	0.57	1.86	0.39	0.57	1.76	0.3	0.62	1.61	0.18	0.55	1.62	0.06	0.56	1.99	0.86	0.3	1.92	0.82	0.24	1.97	0.61	0.23	NaN	NaN	NaN	2.01	0.38	0.31	2.02	0.23	0.27	2.02	0.06	0.36
1052	5.26	1.79	0.9	0.39	1.96	0.85	0.54	1.87	0.8	0.58	1.86	0.6	0.61	1.9	0.45	0.57	1.87	0.39	0.57	1.77	0.3	0.62	1.61	0.18	0.55	1.62	0.07	0.56	2	0.86	0.3	1.92	0.82	0.24	1.98	0.61	0.23	NaN	NaN	NaN	2.01	0.38	0.3	2.02	0.23	0.27	2.02	0.06	0.36
1053	5.265	1.79	0.9	0.39	1.96	0.85	0.54	1.87	0.8	0.58	1.87	0.6	0.61	1.91	0.45	0.57	1.88	0.39	0.57	1.77	0.3	0.62	1.62	0.19	0.55	1.63	0.07	0.57	2	0.86	0.3	1.92	0.82	0.24	1.98	0.61	0.23	NaN	NaN	NaN	2.01	0.38	0.3	2.02	0.24	0.27	2.02	0.06	0.36
1054	5.27	1.8	0.9	0.39	1.97	0.85	0.53	1.87	0.8	0.58	1.87	0.6	0.61	1.91	0.45	0.57	1.88	0.39	0.57	1.78	0.3	0.62	1.63	0.19	0.55	1.64	0.07	0.57	2	0.86	0.3	1.93	0.82	0.24	1.98	0.61	0.22	NaN	NaN	NaN	2.01	0.38	0.3	2.02	0.24	0.27	2.02	0.06	0.36
1055	5.275	1.8	0.91	0.39	1.97	0.85	0.53	1.88	0.8	0.58	1.88	0.6	0.61	1.92	0.45	0.57	1.89	0.4	0.57	1.79	0.3	0.62	1.63	0.19	0.55	1.65	0.07	0.57	2.01	0.87	0.3	1.93	0.82	0.24	1.99	0.61	0.22	NaN	NaN	NaN	2.01	0.38	0.3	2.02	0.23	0.27	2.02	0.06	0.36
1056	5.28	1.8	0.91	0.39	1.97	0.85	0.53	1.88	0.8	0.58	1.89	0.6	0.61	1.92	0.45	0.57	1.89	0.4	0.57	1.79	0.3	0.62	1.64	0.19	0.55	1.65	0.07	0.57	2.01	0.87	0.3	NaN	NaN	NaN	1.99	0.61	0.22	1.97	0.4	0.29	NaN	NaN	NaN	2.02	0.23	0.27	2.02	0.06	0.36
1057	5.285	1.8	0.91	0.39	1.98	0.85	0.53	1.88	0.8	0.58	1.89	0.6	0.61	1.93	0.45	0.57	1.9	0.4	0.57	1.8	0.3	0.62	1.65	0.19	0.55	1.66	0.08	0.58	2.01	0.87	0.3	1.94	0.82	0.24	1.99	0.61	0.22	1.97	0.4	0.29	NaN	NaN	NaN	2.02	0.23	0.27	2.02	0.06	0.36
1058	5.29	1.81	0.91	0.39	1.98	0.86	0.53	1.89	0.8	0.58	1.9	0.6	0.61	1.94	0.45	0.57	1.91	0.4	0.57	1.8	0.31	0.62	1.65	0.19	0.55	1.67	0.08	0.58	2.02	0.87	0.3	1.94	0.82	0.24	1.99	0.61	0.22	1.97	0.4	0.29	NaN	NaN	NaN	2.02	0.23	0.27	2.02	0.06	0.36
1059	5.295	1.81	0.91	0.39	1.98	0.86	0.53	1.89	0.81	0.58	1.9	0.6	0.61	1.94	0.46	0.56	1.91	0.4	0.57	1.81	0.31	0.62	1.66	0.19	0.55	1.68	0.08	0.58	2.02	0.87	0.3	NaN	NaN	NaN	2	0.61	0.22	NaN	NaN	NaN	NaN	NaN	NaN	2.02	0.23	0.27	2.02	0.06	0.36
1060	5.3	1.82	0.91	0.39	1.99	0.86	0.53	1.9	0.81	0.58	1.91	0.6	0.61	1.95	0.46	0.56	1.92	0.4	0.57	1.82	0.31	0.62	1.67	0.19	0.55	1.69	0.08	0.58	2.02	0.87	0.3	1.94	0.82	0.24	2	0.61	0.22	NaN	NaN	NaN	NaN	NaN	NaN	2.03	0.23	0.27	2.02	0.06	0.36
1061	5.305	1.82	0.91	0.39	1.99	0.86	0.53	1.9	0.81	0.58	1.91	0.61	0.61	1.96	0.46	0.56	1.92	0.4	0.57	1.82	0.31	0.62	1.68	0.19	0.55	1.7	0.08	0.59	2.02	0.87	0.3	1.95	0.82	0.24	2	0.61	0.22	NaN	NaN	NaN	NaN	NaN	NaN	2.03	0.23	0.27	2.02	0.06	0.36
1062	5.31	1.82	0.91	0.39	1.99	0.86	0.53	1.9	0.81	0.58	1.92	0.61	0.61	1.96	0.46	0.56	1.92	0.4	0.57	1.83	0.31	0.62	1.68	0.18	0.56	1.71	0.08	0.59	2.03	0.87	0.3	1.95	0.82	0.24	2	0.61	0.22	NaN	NaN	NaN	NaN	NaN	NaN	2.03	0.23	0.27	2.02	0.06	0.36
1063	5.315	1.82	0.91	0.39	2	0.86	0.53	1.91	0.81	0.58	1.92	0.61	0.61	1.96	0.46	0.56	1.93	0.41	0.57	1.83	0.31	0.62	1.69	0.18	0.56	1.72	0.08	0.59	2.03	0.87	0.3	NaN	NaN	NaN	2	0.61	0.22	NaN	NaN	NaN	NaN	NaN	NaN	2.03	0.23	0.27	2.02	0.06	0.36
1064	5.32	1.83	0.91	0.39	2	0.86	0.53	1.91	0.81	0.58	1.93	0.61	0.61	1.97	0.46	0.56	1.94	0.41	0.57	1.84	0.32	0.63	1.7	0.18	0.56	1.73	0.08	0.59	2.03	0.87	0.3	1.95	0.82	0.23	2.01	0.61	0.22	NaN	NaN	NaN	NaN	NaN	NaN	2.03	0.23	0.27	2.02	0.06	0.36
[truncated: 27 more columns]
