# Supplementary material for: Associations between lower-limb muscle activation and knee flexion in post-stroke individuals: A study on the stance-to-swing phases of gait
Source: PLoS One. 2017 Sep 8;12(9):e0183865. doi: 10.1371/journal.pone.0183865 (PMC5590852; doi:10.1371/journal.pone.0183865)
Supplement: S1 Dataset — (ZIP) [file pone.0183865.s001.zip › S1_Dataset/Healthy group/5/2/emg.csv]

Frame	Time	EMG Signal 1	EMG Signal 2	EMG Signal 3	EMG Signal 4	EMG Signal 5	EMG Signal 6	EMG Signal 7	EMG Signal 8
0	0	54.363	58.927	46.394	52.461	34.026	39.992	44.305	29.616
1	0.001	53.649	52.993	57.516	48.279	34.88	42.915	11.644	59.589
2	0.002	51.586	44.741	46.775	52.817	34.578	31.134	13.998	44.096
3	0.003	49.519	49.84	46.288	45.193	27.898	30.589	53.934	38.108
4	0.004	49.206	40.812	42.914	34.679	33.027	37.217	46.871	24.957
5	0.005	42.33	44.566	37.239	31.303	23.652	32.437	9.977	26.32
6	0.006	40.502	38.272	34.091	28.138	23.187	33.674	12.782	33.723
7	0.007	39.469	37.999	43.93	30.003	26.602	32.79	40.208	51.62
8	0.008	38.456	33.885	40.435	22.201	25.964	31.923	42.291	67.562
9	0.009	33.985	31.157	39.868	25.692	20.511	33.785	57.709	49.429
10	0.01	33.608	33.883	34.301	26.867	17.202	22.121	59.212	15.63
11	0.011	37.121	27.146	28.955	20.902	19.139	10.483	37.86	9.388
12	0.012	25.959	29.144	21.898	21.513	17.227	15.329	-2.248	3.589
13	0.013	27.221	25.753	23.003	17.926	12.431	22.142	1.642	13.127
14	0.014	26.005	23.363	23.752	19.622	16.571	21.626	5.179	28.494
15	0.015	24.837	18.492	9.834	25.814	15.896	19.196	8.16	42.518
16	0.016	23.534	22.569	24.02	21.158	11.374	23.775	44.259	21.168
17	0.017	15.889	18.184	15.99	14.784	13.065	10.203	27.765	-8.673
18	0.018	10.423	15.58	20.191	3.638	9.368	3.623	12.871	0.99
19	0.019	13.143	14.567	6.438	3.364	6.869	10.247	-0.807	9.556
20	0.02	13.014	14.764	-15.784	5.449	6.92	10.332	1.644	5.018
21	0.021	12.556	12.498	2.488	20.159	4.677	2.724	3.727	6.33
22	0.022	7.504	1.951	-1.443	30.474	0.92	5.02	5.648	17.744
23	0.023	7.93	6.749	4.161	5.804	2.817	2.907	1.804	14.129
24	0.024	5.128	4.051	9.233	-11.073	3.005	8.574	-1.793	15.016
25	0.025	0.063	1.602	13.769	1.878	3.226	10.027	-9.797	8.009
26	0.026	3.381	-2.73	3.847	-1.76	1.554	8.223	-12.931	-1.869
27	0.027	1.339	-1.581	-1.962	-0.517	3.401	5.31	-8.107	-7.628
28	0.028	-2.958	2.726	1.185	-7.927	-0.905	3.797	-0.307	12.975
29	0.029	-1.773	-2.017	-1.037	-10.826	-2.847	4.658	22.623	8.86
30	0.03	-4.398	-10.576	-3.201	-6.515	0.085	-1.015	18.489	-6.216
31	0.031	-7.732	-4.943	-7.248	-8.943	-1.012	1.485	2.046	0.456
32	0.032	-5.193	-5.254	0.758	0.286	1.221	-4.682	4.023	-16.613
33	0.033	-5.882	-7.06	-6.084	-6.861	1.751	-4.809	0.799	6.015
34	0.034	-7.285	-4.551	0.476	-6.427	-0.778	-4.89	-2.247	-10.455
35	0.035	-7.852	-7.408	-5.105	8.939	-6.17	-3.763	-17.806	-13.869
36	0.036	-6.034	-6.53	-8.31	1.304	-3.199	-7.821	-4.845	-17.021
37	0.037	-9.762	-5.976	-11.269	2.817	-4.258	-5.053	13.958	-10.632
38	0.038	-10.918	-10.013	-12.439	0.284	-5.281	-5.15	10.951	-13.302
39	0.039	-13.563	-15.542	-9.686	-5.489	-5.299	-4.439	3.587	-15.755
40	0.04	-12.084	-14.244	-9.598	-1.33	-11.095	-6.779	-7.406	-17.931
41	0.041	-11.317	-15.413	-4.232	-11.834	-9.502	-11.983	-5.783	-4.021
42	0.042	-9.339	-18.464	-11.978	-15.906	-7.874	-7.472	-18.256	20.793
43	0.043	-14.657	-11.599	-9.431	-12.774	-6.408	-3.113	-29.599	3.471
44	0.044	-7.147	-8.936	-14.003	-16.188	-9.172	-7.431	-34.199	-12.488
45	0.045	-4.427	-12.23	-13.502	-23.234	-11.704	-15.596	-33.379	-10.04
46	0.046	-19.462	-6.574	-15.671	-19.213	-7.829	-14.616	-34.795	-7.731
47	0.047	-13.353	-12.49	-13.927	-18.637	-6.626	-9.531	-34.028	-5.55
48	0.048	-15.513	-12.168	-12.347	-7.963	-4.432	-2.862	-25.287	-12.049
49	0.049	-6.99	-18.39	-4.53	12.607	-11.11	-16.107	-12.267	5.283
50	0.05	-5.576	-16.248	-8.101	-7.25	-6.351	-18.097	3.512	-11.023
51	0.051	-9.84	-15.718	-9.04	-14.789	-8.866	-16.321	14.146	-17.359
52	0.052	-3.457	-8.415	-2.233	-31.048	-11.186	-17.825	-14.899	-26.953
53	0.053	-6.939	-3.632	-8.202	-28.916	-9.245	-19.141	-27.281	-14.688
54	0.054	-12.165	-2.909	-15.527	0.103	-9.824	-15.428	6.82	-3.579
55	0.055	-13.128	-5.281	-10.665	-3.969	-8.071	-16.543	-6.688	-25.182
56	0.056	-13.896	-10.172	-13.159	7.261	-5.552	-9.142	-27.413	-40.778
57	0.057	-13.122	-17.576	-10.823	10.552	-4.187	-8.138	-16.194	-3.744
58	0.058	-12.536	-22.458	-12.733	-30.284	-10.757	-7.331	14.794	21.492
59	0.059	-14.457	-26.763	-17.346	-13.853	-7.839	-6.533	10.754	25.99
60	0.06	-5.541	-16.155	-14.425	-8.837	-8.606	-8.448	37.104	-19.84
61	0.061	-6.69	-11.919	-14.026	13.959	-9.369	-14.434	33.829	-38.045
62	0.062	-10.154	-8.265	-13.625	-15.127	-5.872	-15.195	-7	-43.46
63	0.063	-9.17	-7.127	-10.714	-33.916	-13.211	-10.336	-12.439	-28.312
64	0.064	-15.927	-6.181	-13.414	-37.203	-10.29	-1.595	-7.42	-5.407
65	0.065	-25.582	-11.037	-15.337	3.625	-7.756	-9.885	-2.956	-9.443
66	0.066	-21.888	-18.99	-13.209	9.029	-0.388	-12.952	-15.328	1.82
67	0.067	-20.707	-13.77	-10.483	-16.167	-3.273	-4.012	-26.514	11.915
68	0.068	-23.789	-10.878	-10.085	-11.751	-9.252	-9.993	-36.578	-9.938
69	0.069	-22.808	-11.656	-10.842	-7.719	-10.015	-10.95	-52.287	-18.222
70	0.07	-23.558	-13.986	-10.643	-11.42	-6.523	-15.77	-26.765	-15.662
71	0.071	-16.179	-6.046	-14.91	-21.547	-7.09	-9.755	-16.69	-8.666
72	0.072	-17.117	-11.262	-15.485	-18.493	-12.492	-8.964	-13.55	-23.552
73	0.073	-17.867	-10.293	-12.963	-21.228	-8.998	-5.467	-21.824	-21.577
74	0.074	-17.069	-11.055	-8.492	-3.469	-7.048	-7.393	-19.256	-12.845
75	0.075	-15.106	-10.263	-12.533	-10.49	-11.098	1.529	-7.581	1.497
76	0.076	-13.144	-15.084	-9.991	-8.386	-9.728	-7.358	7.347	-4.294
77	0.077	-16.016	-18.352	-11.326	-14.21	-11.072	-8.506	-17.851	0.949
78	0.078	-15.6	-9.425	-9.183	-22.94	-13.182	-13.729	-7.772	-3.671
79	0.079	-13.249	-8.229	-12.841	-21.416	-10.458	-12.761	1.563	-19.529
80	0.08	-14.383	-14.197	-12.437	-8.475	-7.735	-11.987	-23.939	-34.457
81	0.081	-16.294	-13.199	-13.583	-6.767	-9.268	-9.665	-13.837	-36.401
82	0.082	-14.333	-10.255	-13.176	-27.509	-9.061	-6.18	1.865	-10.068
83	0.083	-12.179	-10.983	-10.438	-13.408	-9.243	-8.119	44.486	31.538
84	0.084	-11.375	-8.609	-10.22	-0.663	-10.78	-9.865	14.163	-7.171
85	0.085	-12.708	-12.039	-12.902	10.931	-13.87	-8.506	-13.451	-22.301
86	0.086	-15.969	-17.989	-13.275	0.287	-10.188	-15.855	-8.373	-26.767
87	0.087	-13.039	-15.62	-11.713	17.696	-8.828	-10.624	-21.883	-14.388
88	0.088	-11.854	-17.499	-13.636	6.075	-10.955	-5.786	-59.367	4.391
89	0.089	-13.767	-16.868	-11.693	-13.093	-4.949	-10.051	-54.272	-26.586
90	0.09	-17.227	-13.911	-15.355	-15.637	-5.722	-9.288	-40.67	-5.911
91	0.091	-11.789	-15.213	-16.701	-18.01	-8.045	-9.888	-28.209	-24.705
92	0.092	-15.25	-12.83	-9.335	-20.176	-7.461	-13.198	28.57	-28.001
93	0.093	-15.804	-17.608	-8.359	-14.403	-4.165	-9.15	69.245	0.269
94	0.094	-12.882	-14.25	-9.314	-19.653	-11.896	-1.222	76.602	11.504
95	0.095	-13.242	-14.759	-10.087	-18.11	-4.541	-14.385	16.019	-5.535
96	0.096	-14.571	-12.183	-12.426	-19.47	-11.316	-19.628	-8.388	-27.415
97	0.097	-19.398	-13.474	-7.61	-18.327	-8.8	-21.19	-15.763	-19.103
98	0.098	-13.38	-10.504	-14.978	-12.353	-11.125	-11.136	-9.205	-11.556
99	0.099	-20.718	-14.118	-12.067	-5.045	-6.286	-12.306	-27.371	-13.894
100	0.1	-13.925	-11.738	-14.526	-17.833	-5.712	-6.316	-10.836	-16.049
101	0.101	-13.133	-14.588	-10.403	-12.631	-5.132	-13.682	-25.795	-18.022
102	0.102	-15.441	-13.367	-16.95	-14.199	-8.619	-14.658	-30.118	-19.806
103	0.103	-11.939	-10.595	-14.407	-9.967	-9.008	-10.423	-25.967	-24.477
104	0.104	-13.861	-15.364	-12.069	-18.876	-11.145	-12.779	-29.582	-23.142
105	0.105	-16.76	-7.366	-13.999	-27.174	-9.986	-16.278	-5.708	-21.998
106	0.106	-8.82	-12.528	-7.987	-19.826	-13.473	-6.217	-8.773	-4.039
107	0.107	-12.301	-13.444	-10.304	-13.058	-8.635	-4.849	-11.474	-1.573
108	0.108	-17.522	-10.882	-19.783	-3.382	-11.927	-1.157	-13.974	24.152
109	0.109	-16.55	-18.19	-7.97	-2.254	-7.868	0.016	-11.596	7.107
110	0.11	-12.289	-22.989	-9.526	15.726	-11.359	-5.193	-5.164	16.383
111	0.111	-14.603	-20.425	-13.777	18.221	-10.013	-11.956	-18.633	-3.393
112	0.112	-16.533	-14.765	-12.609	-16.812	-11.186	-12.721	-20.34	-41.944
113	0.113	-13.244	-14.134	-11.44	-31.935	-13.905	-15.038	-15.695	-36.564
114	0.114	-16.145	-14.666	-12.398	-18.43	-8.885	-15.618	-25.782	8.896
115	0.115	-11.309	-14.039	-9.49	-6.071	-5.603	-13.685	-16.893	2.894
116	0.116	-13.255	-17.484	-12.002	5.169	-11.031	-17.757	-10.897	-13.562
117	0.117	-12.68	-12.03	-12.769	-4.885	-10.45	-10.793	5.176	-18.585
118	0.118	-13.069	-15.477	-13.342	-14.193	-4.46	-7.886	16.814	-23.027
119	0.119	-16.367	-9.439	-12.758	-16.917	-3.698	-8.666	-2.314	-18.981
120	0.12	-15.212	-16.756	-11.012	16.557	-8.551	-6.349	-25.529	-7.776
121	0.121	-17.153	-17.697	-6.177	3.011	-10.497	-12.938	-41.189	2.284
122	0.122	-14.453	-13.4	-8.118	-9.379	-6.453	-6.952	-32.887	-13.392
123	0.123	-12.339	-14.153	-13.543	-13.053	-7.83	-6.189	-30.421	-5.089
124	0.124	-16.225	-16.069	-11.602	-16.354	-6.5	-11.038	-32.813	-7.627
125	0.125	-16.628	-12.76	-12.183	-25.674	-7.688	-7.762	-0.929	-9.959
126	0.126	-16.251	-15.639	-15.099	-28.416	-5.009	-9.517	49.371	-20.612
127	0.127	-14.124	-12.13	-12.597	-20.884	-10.845	-4.701	2.512	-26.453
128	0.128	-15.287	-14.436	-13.964	-18.571	-10.105	-6.66	-15.732	-0.163
129	0.129	-12.573	-11.509	-12.827	-16.467	-9.554	-7.277	0.672	18.575
130	0.13	-11.793	-12.657	-11.691	-2.965	-9.003	-12.152	-4.409	-12.44
131	0.131	-13.723	-13.816	-17.528	-4.73	-8.454	-11.606	-8.953	-24.883
132	0.132	-11.782	-15.36	-16.791	-6.303	-5.966	-12.216	-21.422	-21.26
133	0.133	-15.453	-17.281	-17.411	-10.602	-7.354	-10.894	-32.761	-4.257
134	0.134	-10.608	-14.179	-14.155	-17.006	-6.228	-17.309	-29.559	5.025
135	0.135	-16.597	-10.495	-7.603	-20.503	-9.937	-14.815	-20.376	-14.756
136	0.136	-14.267	-7.198	-10.148	-19.528	-7.653	-17.171	-0.746	-22.36
137	0.137	-14.838	-13.771	-10.955	-16.644	-7.299	-9.275	-8.339	-24.756
138	0.138	-14.246	-10.864	-7.505	-19.164	-11.788	-4.082	-15.352	-9.908
139	0.139	-15.973	-15.12	-10.834	-6.985	-7.76	-3.149	-13.315	3.602
140	0.14	-12.478	-11.062	-6.803	12.34	-10.308	-0.663	-34.703	-8.661
141	0.141	-14.789	-15.891	-8.188	-10.933	-11.701	-4.744	-26.477	-13.356
142	0.142	-17.679	-15.302	-11.506	-14.077	-11.365	-6.704	1.7	-17.681
143	0.143	-14.961	-14.713	-13.667	-16.8	-14.12	-12.731	20.433	-29.554
144	0.144	-16.888	-14.319	-7.695	-29.577	-8.356	-18.364	23.71	-24.952
145	0.145	-16.098	-8.9	5.438	-27.267	-7.639	-10.446	32.964	-17.819
146	0.146	-15.892	-8.323	3.476	-8.14	-7.097	-11.445	24.526	-16.72
147	0.147	-16.075	-17.044	-5.267	-0.609	-5.205	-10.511	21.869	-22.805
148	0.148	-15.873	-13.571	-22.714	20.426	-8.145	-8.03	-13.298	-13.204
149	0.149	-14.306	-12.607	-53.134	0.589	-8.57	-16.959	-48.636	3.754
150	0.15	-13.718	-7.77	-49.099	-12.264	-10.928	-13.502	-71.594	-3.278
151	0.151	-16.215	-13.778	-22.807	-19.296	-10.578	-12.558	-50.986	-5.459
152	0.152	-16.975	-11.462	-12.772	-21.472	-12.551	-1.758	-32.308	-22.931
153	0.153	-16.768	-16.307	-9.711	-27.256	-6.782	5.362	-15.391	-16.042
154	0.154	-14.234	-14.386	-7.035	-25.482	-12.43	-8.989	0.178	-9.742
155	0.155	-15.769	-17.304	-9.585	-4.796	-10.537	-18.693	14.227	-7.898
156	0.156	-14.983	-13.819	-7.295	-2.103	-11.156	-23.954	11.667	-6.239
157	0.157	-15.156	-14.216	-5.185	-9.617	-10.614	-22.434	9.288	-7.839
158	0.158	-14.952	-17.136	-11.008	-11.907	-12	-18.204	-9.968	2.166
159	0.159	-15.135	-11.921	-2.323	-9.736	-8.738	-19.394	-12.631	-6.773
160	0.16	-14.148	-11.35	-13.368	-3.912	-9.148	-15.945	-29.02	-24.853
161	0.161	-13.548	-9.43	-12.036	-5.639	-7.241	-16.95	-5.686	-27.468
162	0.162	-12.759	-12.343	-13.23	-10.247	-7.656	-12.152	-15.059	-20.616
163	0.163	-14.875	-12.735	-12.106	-8.873	-11.164	-4.258	-1.016	-18.624
164	0.164	-16.026	-14.094	-11.175	-17.777	-11.577	0.926	-8.634	-12.92
165	0.165	-14.466	-12.936	-11.978	-18.958	-9.272	-4.727	-15.666	-14.699
166	0.166	-12.512	-16.606	-12.967	-12.958	-12.192	-11.545	-34.87	-19.395
167	0.167	-13.267	-14.274	-12.216	-9.835	-8.535	-10.815	-47.705	-15.233
168	0.168	-9.576	-15.429	-9.918	-8.845	-10.874	-8.527	-45.244	-10.866
169	0.169	-9.179	-15.837	-11.881	-13.082	-8.762	-10.499	-24.183	-14.64
170	0.17	-8.776	-10.028	-7.263	-20.409	-9.932	-9.956	-4.491	-23.031
171	0.171	-2.191	-17.402	-10.191	-19.416	-4.139	-3.413	28.923	-17.856
172	0.172	-1.205	-8.507	-10.6	-18.633	-6.473	-5.973	42.396	-11.138
173	0.173	-3.7	-9.67	-17.968	-6.417	-3	-6.783	38.279	-5.191
174	0.174	-6.005	-12.771	-10.632	19.932	-2.426	-7.399	11.91	-9.316
175	0.175	-10.834	-17.616	-5.811	8.746	-4.174	-5.496	-11.923	-1.42
176	0.176	-18.169	-21.881	-5.049	-8.248	-3.786	-7.272	-2.639	8.2
177	0.177	-19.122	-16.277	-10.676	-17.529	-3.404	-8.656	-5.316	1.776
178	0.178	-23.368	-15.699	-1.205	-9.206	-9.986	-3.265	-7.837	-4.256
179	0.179	-21.034	-8.355	-7.613	8.621	-7.086	-3.885	-5.553	-5.272
180	0.18	-20.44	-7.388	-4.149	-2.97	-4.571	-7.206	5.07	-8.21
181	0.181	-21.004	-9.897	-3.197	-5.044	-10.177	-10.14	-0.758	-9.033
182	0.182	-18.088	-17.25	-4.186	-6.928	-6.686	-6.689	25.512	-9.868
183	0.183	-17.69	-12.421	-10.197	-15.589	-6.093	-14.075	14.235	-5.088
184	0.184	-19.035	-13.208	-15.816	-10.897	-10.148	-19.322	-9.615	-12.479
185	0.185	-17.861	-17.28	-17.753	-23.821	-7.617	-8.504	-31.506	-11.523
186	0.186	-20.566	-20.775	-14.45	-11.597	-8.961	-9.873	-74.089	-0.11
187	0.187	-17.847	-14.782	-13.859	-16.214	-4.882	-11.053	-68.044	-8.04
188	0.188	-19.394	-14.013	-11.328	-20.461	-8.348	-7.582	-40.27	-12.314
189	0.189	-17.452	-7.439	-14.608	-21.612	-8.722	-14.939	-15.082	-8.666
190	0.19	-17.638	-18.86	-20.416	-3.584	-5.803	-23.848	-1.51	-12.153
191	0.191	-14.921	-17.311	-19.638	-6.039	0.215	-15.535	-5.575	-11.175
192	0.192	-12.978	-15.971	-11.702	-31.743	-5.762	-14.579	-1.878	-12.119
193	0.193	-13.165	-17.149	-14.796	-28.416	-8.063	-15.561	-11.888	-12.872
194	0.194	-16.447	-8.834	-17.699	-19.101	-3.199	-13.071	-8.702	-21.795
195	0.195	-13.542	-7.869	-16.917	0.662	-13.233	-10.766	-0.298	-8.668
196	0.196	-13.153	-1.101	-12.832	-12.082	-14.558	-11.342	-2.762	-6.92
197	0.197	-14.315	-7.108	-13.395	22.988	-15.692	-8.048	-9.703	-8.443
198	0.198	-16.438	-12.733	-12.812	48.208	-14.496	-7.472	-20.331	-7.049
199	0.199	-11.991	-17.583	-15.733	25.451	-11.366	-8.833	-22.29	-15.891
200	0.2	-15.286	-10.24	-17.121	-3.531	-10.364	-7.485	-20.605	-26.672
201	0.201	-11.219	-15.082	-12.684	-14.746	-9.555	-2.643	-28.568	-22.315
202	0.202	-12.577	-14.318	-10.93	-66.206	-11.843	-2.07	-6.879	-2.77
203	0.203	-13.929	-6.967	-9.551	-58.837	-12.393	-9.809	-3.735	-0.072
204	0.204	-11.806	-11.814	-8.172	-12.011	-6.351	-12.89	-23.416	2.445
205	0.205	-12.967	-19.754	-11.044	-18.006	-8.643	-8.038	-25.84	-4.481
206	0.206	-14.908	-14.534	-17.022	-45.65	-9.186	-7.252	-14.112	-19.326
207	0.207	-10.075	-9.698	-19.508	-30.519	-9.733	-9.571	17.915	-13.447
208	0.208	-13.563	-13.959	-17.146	-26.035	-13.761	-7.621	49.912	-18.583
209	0.209	-19.569	-19.581	-15.169	-5.283	-12.368	-5.674	29.23	-1.122
210	0.21	-15.507	-16.104	-9.128	5.997	-9.039	-9.726	-12.357	10.543
211	0.211	-13.581	-15.528	-3.49	-17.764	-6.097	-12.216	-17.797	-0.053
212	0.212	-13.008	-14.367	-1.528	-27.059	-9.733	-11.801	-12.753	-9.682
213	0.213	-8.953	-13.789	-2.087	-12.932	-7.373	-12.144	-17.178	-25.487
214	0.214	-13.804	-15.144	-10.963	15.324	-10.244	-10.155	-21.202	-40.312
215	0.215	-15.752	-22.503	-14.617	4.105	-6.533	-5.85	-24.844	-30.544
216	0.216	-17.505	-23.477	-13.432	-12.895	-7.856	-8.32	-1.019	-4.132
217	0.217	-12.678	-14.579	-12.437	-15.97	-8.981	-10.606	2.099	-15.267
218	0.218	-10.754	3.419	-9.509	-18.66	-3.724	-6.507	-11.995	-5.118
219	0.219	-18.497	-14.386	-8.715	-21.191	-10.275	-7.822	-14.453	-20.693
220	0.22	-8.83	-2.779	-9.486	4.553	-9.466	-8.165	-12.053	-23.286
221	0.221	-20.649	-13.431	-8.916	1.25	-10.205	-7.725	-9.853	-10.44
222	0.222	-19.106	-15.372	-17.639	-20.623	-6.685	-9.602	-11.686	-21.969
223	0.223	-14.856	-13.622	-16.483	-23.332	-9.938	-10.717	-6.38	-6.987
224	0.224	-11.194	-12.068	-13.386	-25.821	-8.164	-15.51	-17.356	-24.3
225	0.225	-19.534	-10.717	-16.252	-23.477	-13.937	-10.619	-10.156	-7.956
226	0.226	-14.335	-11.89	-13.667	4.223	-5.01	-15.212	-11.299	-27.005
227	0.227	-11.46	-15.385	-12.854	15.473	-10.988	-12.268	-19.59	-24.391
228	0.228	-12.263	-10.167	-4.899	-1.546	-7.872	-4.277	-3.506	10.741
229	0.229	-13.065	-16.948	-5.835	1.54	-6.895	-12.559	-5.816	5.791
230	0.23	-16.57	-22.949	-8.727	-18.234	-11.14	-13.488	-7.929	-7.675
231	0.231	-14.656	-17.329	-7.938	-15.731	-10.347	-10.55	9.501	-3.543
232	0.232	-12.93	-9.378	-13.541	-13.407	-9.759	-9.742	2.537	0.191
233	0.233	-15.452	-8.405	-15.47	-15.551	-7.81	-15.316	-8.089	-3.029
234	0.234	-15.076	-11.305	-14.886	-13.672	-10.703	-17.221	-17.754	-18.597
235	0.235	-12.959	-7.045	-20.305	-5.047	-8.18	-16.608	-16.01	-32.639
236	0.236	-15.676	-11.099	-18.371	-0.463	-8.561	-9.986	-39.813	-35.095
237	0.237	-9.878	-17.68	-20.302	12.483	-8.942	-7.434	-77.588	-9.302
238	0.238	-15.499	-15.156	-11.401	7.232	-7.003	-11.46	-11.997	14.585
239	0.239	-17.442	-19.214	-5.02	-3.829	-5.834	-7.933	-3.074	-0.99
240	0.24	-14.154	-18.625	-8.541	-19.729	-9.313	-5.959	5.108	-20.646
241	0.241	-17.062	-8.566	-7.62	-17.609	-10.663	-7.669	-2.177	-28.096
242	0.242	-17.458	-7.215	-12.5	-19.56	-7.752	-6.268	-8.699	-21.029
243	0.243	-16.102	-16.113	-10.004	-10.883	-11.423	-1.772	-26.822	10.969
244	0.244	-13.198	-17.264	-12.32	-15.539	-8.14	-10.636	-21.367	24.542
245	0.245	-12.034	-12.034	-15.754	-14.177	-7.76	-19.51	3.797	-4.457
246	0.246	-11.641	-11.062	-15.112	-10.469	-5.066	-15.99	8.269	-15.627
247	0.247	-16.477	-13.567	-11.019	-23.64	-10.114	-6.274	4.249	-25.673
248	0.248	-9.896	-11.237	-5.188	-25.375	-10.7	-2.564	7.95	-28.754
249	0.249	-9.118	-11.82	-9.231	-17.405	-10.121	-8.536	11.251	-8.944
250	0.25	-16.47	-15.114	-12.701	1.384	-11.478	-11.61	-16.976	-47.414
251	0.251	-13.563	-14.536	-9.404	-11.401	-9.151	-0.741	-20.621	35.813
252	0.252	-19.558	-18.034	-11.132	-9.1	-7.013	-2.056	-23.878	24.055
253	0.253	-12.196	-15.72	-9.761	5.747	-11.462	-10.911	-14.564	13.292
254	0.254	-15.094	-15.323	-14.193	-3.962	-4.875	-19.206	-28.659	-16.247
255	0.255	-12.569	-16.48	-10.113	-12.634	-9.124	-20.151	-36.19	-25.082
256	0.256	-13.336	-15.33	-15.91	-17.241	-6.792	-11.238	-19.914	-33.166
257	0.257	-15.265	-13.78	-23.265	-21.484	-7.364	-14.705	-0.727	-40.494
258	0.258	-13.321	-9.907	-26.17	-30.376	-10.647	-5.019	12.087	6.374
259	0.259	-17.382	-8.545	-18.233	-33.848	-7.735	-3.847	9.809	-11.784
260	0.26	-11.572	-11.834	-12.998	-17.732	-9.083	-12.159	28.995	-17.146
261	0.261	-13.893	-14.732	-12.022	17.347	-9.461	-11.185	11.195	-12.059
262	0.262	-13.31	-14.349	-9.497	2.262	-8.284	-17.956	-9.907	-16.473
263	0.263	-12.726	-16.279	-11.803	-2.181	-5.567	-18.727	-12.589	-20.508
264	0.264	-14.463	-12.785	-9.861	-14.518	-9.041	-9.823	-15.082	-24.175
265	0.265	-14.847	-11.416	-10.462	-33.214	-6.13	-13.301	-8.128	-20.873
266	0.266	-14.462	-14.318	-14.544	-16.116	-11.352	-10.199	-18.782	-17.762
267	0.267	-14.849	-15.467	-12.022	-12.985	-6.507	-7.296	-28.484	-9.396
268	0.268	-20.84	-15.069	-6.59	12.607	-5.919	-9.813	-33.724	-16.902
269	0.269	-14.838	-10.21	2.892	-11.16	-11.319	-13.873	-25.785	-28.459
270	0.27	-12.513	-5.361	11.791	-1.836	-11.896	-18.71	-4.109	3.516
271	0.271	-17.346	-14.052	5.783	-10.116	-9.952	-16.783	-13.424	-0.909
272	0.272	-16.773	-17.524	-6.031	-12.595	-12.842	-7.887	0.671	3.185
273	0.273	-13.87	-16.549	-17.073	-24.192	-7.992	-9.059	3.164	-15.569
274	0.274	-15.224	-11.702	-38.758	-5.017	-9.92	-15.08	-13.082	-5.489
275	0.275	-12.898	-7.431	-54.441	-22.797	-7.011	-12.006	-15.175	-21.139
276	0.276	-15.803	-11.488	-23.289	-34.376	-6.622	-5.241	-17.057	-6.975
277	0.277	-13.865	-9.549	-10.908	-23.672	-6.995	-18.426	-11.758	-19.739
278	0.278	-15.023	-8.966	-14.594	1.542	-4.858	-1.026	-7.07	-8.106
279	0.279	-16.561	-10.695	-4.53	25.366	-6.783	-3.352	-8.412	-10.17
280	0.28	-13.268	-18.627	-7.623	-9.052	-12.577	-5.487	-2.016	-4.298
281	0.281	-16.174	-26.946	-4.913	-22.583	-6.958	-7.444	-3.156	0.964
282	0.282	-18.886	-19.587	-7.438	-10.174	-10.431	-9.209	-2.139	-13.353
283	0.283	-13.078	-12.804	-9.781	16.18	-7.13	-7.689	-12.94	-38.549
284	0.284	-12.307	-13.57	-11.938	33.225	-10.02	-11.966	-23.007	-21.528
285	0.285	-14.242	-20.916	-10.033	-1.224	-6.525	-10.831	-29.406	0.307
286	0.286	-13.658	-12.007	-11.799	-24.046	-8.838	-7.363	-13.731	8.598
287	0.287	-10.755	-13.165	-7.177	-19.967	-5.922	-10.469	-11.598	-24.838
288	0.288	-12.103	-12.197	-2.921	-16.259	-11.915	-13.389	-9.646	-38.329
289	0.289	-14.423	-9.292	16.645	-12.942	-9.389	-12.639	-14.81	-17.566
290	0.29	-11.524	-8.527	13.952	-16.017	-8.608	-11.882	-16.304	-28.76
291	0.291	-7.066	-7.759	6.412	-13.322	-8.019	-15.379	-12.01	-25.447
292	0.292	-14.809	-14.329	-9.848	-15.877	-12.654	-12.107	-18.358	2.811
293	0.293	-15.779	-18.578	-33.272	-22.867	-3.739	-6.704	-0.335	29.124
294	0.294	-18.68	-7.931	-61.52	-25.004	-2.571	1.215	22.899	12.124
295	0.295	-17.903	-9.292	-57.843	-26.938	-3.726	-6.165	7.242	-3.516
296	0.296	-13.837	-12.962	-20.099	-0.626	-4.693	-11.034	-18.263	22.03
297	0.297	-14.415	-16.446	-15.067	3.048	-13.586	-5.065	-8.146	11.966
298	0.298	-17.699	-13.348	-10.62	-13.99	-12.423	-4.303	-4.996	-35.062
299	0.299	-12.278	-14.315	-6.562	-23.273	-9.323	-3.743	-19.054	-15.135
300	0.3	-17.108	-10.055	-2.895	-20.55	-12.222	-13.825	-16.462	3.061
301	0.301	-13.822	-5.991	-6.194	-18.026	-14.735	-18.101	-18.745	-24.655
302	0.302	-17.882	-10.829	-9.292	-15.723	-9.119	-24.492	4.69	-29.64
303	0.303	-16.537	-20.898	-12	-13.596	-12.599	-13.667	-4.607	-25.18
304	0.304	-16.921	-19.543	-9.484	-27.127	-7.958	-12.344	-7.342	-21.131
305	0.305	-16.538	-10.636	-7.164	-25.392	-12.02	-0.572	-9.881	-9.948
306	0.306	-16.145	-16.634	-5.04	-17.473	-9.502	-8.528	-7.574	-6.69
307	0.307	-14.986	-13.534	-6.977	4.194	-9.108	-7.183	-1.153	-9.8
308	0.308	-12.864	-20.306	-8.731	7.257	-12.002	-8.354	4.703	-12.554
309	0.309	-17.315	-16.042	-13.383	-12.534	-7.55	-9.515	-11.119	-20.125
310	0.31	-11.324	-15.264	-9.122	-5.015	-6.966	-10.487	-25.979	-13.192
311	0.311	-10.555	-7.323	-7.95	6.592	-10.446	-11.459	-16.255	-11.083
312	0.312	-12.495	-14.681	-16.255	0.225	-7.153	-10.694	-35.593	-13.044
313	0.313	-11.92	-17.593	-11.02	-21.08	-6.771	-11.478	-28.039	-7.838
314	0.314	-14.823	-20.112	1.739	-23.815	-7.926	-13.415	2.347	-15.775
315	0.315	-12.321	-11.209	-6.981	-26.368	-2.114	-11.476	-1.728	-5.685
316	0.316	-14.658	-19.534	-24.396	-10.162	-7.722	-9.738	24.593	-12.05
317	0.317	-17.578	-9.859	-26.721	-20.851	-9.668	-12.268	7.569	-18.043
318	0.318	-11.604	-8.705	-11.789	-11.197	-14.311	-13.633	-20.69	-21.149
319	0.319	-17.637	-14.703	-9.797	-9.48	-6.59	-13.256	-17.016	-20.206
320	0.32	-12.055	-13.734	-8.029	1.506	-9.707	-7.274	6.78	-7.076
321	0.321	-11.503	-16.63	-9.567	-2.815	-12.63	-9.789	9.915	-1.295
322	0.322	-14.829	-14.118	-13.823	-4.053	-8.396	-9.017	-4.209	-3.068
323	0.323	-13.117	-13.353	-12.652	-5.275	-7.642	-2.433	-27.449	4.834
324	0.324	-12.76	-15.293	-11.5	-12.696	-5.702	-6.69	-49.342	-16.884
325	0.325	-15.116	-10.647	-14.624	-15.657	-6.302	-14.052	-46.679	-13.819
326	0.326	-13.985	-8.899	-11.749	-16.498	-10.391	-5.153	-54.264	-5.553
327	0.327	-14.408	-11.41	-9.223	-10.966	-9.06	-8.633	-23.904	-13.135
328	0.328	-20.246	-16.83	-11.526	-0.199	-8.68	-15.994	13.6	-24.798
329	0.329	-14.674	-11.989	-16.352	-11.27	-9.084	-18.884	8.5	-31.229
330	0.33	-12.78	-15.285	-16.905	-15.568	-8.709	-5.721	-5.119	-17.725
331	0.331	-12.24	-11.233	-7.983	-16.814	-9.889	-3.786	-17.537	8.56
332	0.332	-15.187	-9.892	-4.295	-22.901	-10.101	-2.051	-13.874	34.848
333	0.333	-13.87	-10.287	-0.802	-6.905	-9.344	-13.089	9.927	-2.937
334	0.334	-16.224	-14.351	-1.764	4.66	-10.13	-8.833	6.82	2.019
335	0.335	-17.411	-10.864	-10.668	-6.023	-6.851	-15.224	-1.568	-11.59
336	0.336	-16.272	-12.229	-9.499	-8.015	-9.765	-14.078	-19.452	-65.82
337	0.337	-17.458	-15.128	-25.547	-16.815	-5.322	-6.726	-40.611	-43.78
338	0.338	-18.248	-13.187	-32.49	-21.578	-8.236	-5.759	-15.102	-23.858
339	0.339	-13.818	-7.371	-21.825	-25.94	-5.734	-10.026	-5.089	-17.931
340	0.34	-19.836	-9.69	-15.994	-6.483	-10.196	-12.37	10.503	-23.447
341	0.341	-14.24	-16.267	-7.271	13.17	-11.95	-10.45	-3.685	-8.445
342	0.342	-13.67	-15.492	-8.815	-4.728	-11.571	-12.394	-1.248	5.087
343	0.343	-15.623	-16.281	-18.895	-11.794	-8.292	-10.666	-3.709	-7.289
344	0.344	-15.064	-9.705	-12.546	-22.528	-6.169	-9.318	-5.932	-10.964
345	0.345	-13.728	-17.636	-18.595	-12.912	-3.463	-10.667	-7.962	-7.702
346	0.346	-15.104	-10.281	-11.269	-14.714	-9.275	-6.607	-20.274	-17.031
347	0.347	-21.696	-15.121	-4.475	-19.412	-8.503	-14.555	-25.054	-19.753
348	0.348	-12.808	-12.611	-1.94	-26.64	-9.099	-6.253	-35.233	-12.197
349	0.349	-18.819	-14.933	-4.255	-23.042	-9.69	-13.642	-36.505	-5.341
350	0.35	-13.603	-15.524	-9.108	-5.108	-9.117	-14.656	-23.455	5.138
351	0.351	-18.454	-14.953	-13.784	2.387	-8.744	-17.224	-4.206	-12.394
352	0.352	-10.526	-12.059	-16.722	-13.925	-7.403	-11.67	13.488	-0.879
353	0.353	-15.761	-14.585	-14.223	-20.388	-5.274	-3.795	29.635	1.145
354	0.354	-12.861	-16.912	-13.835	-10.794	-7.216	-6.933	10.392	-4.767
355	0.355	-18.868	-14.01	-8.943	-12.623	-10.703	-15.869	-2.456	-17.103
356	0.356	-13.259	-15.163	-14.903	-20.628	-13.612	-14.727	-28.3	-31.548
357	0.357	-12.103	-11.683	-9.281	-1.905	-14.77	-15.726	-25.125	-2.616
358	0.358	-15.587	-13.805	-12.763	5.607	-9.742	-14.791	-15.987	9.675
359	0.359	-12.298	-12.642	-12.181	-15.531	-9.159	-10.578	-18.832	-1.63
360	0.36	-11.718	-16.89	-14.51	-20.04	-11.091	-15.08	-16.459	-18.756
361	0.361	-15.199	-11.084	-17.421	-17.394	-10.504	-9.51	-9.601	-9.548
362	0.362	-13.842	-7.01	-9.492	-4.67	-3.544	-11.489	-20.315	-17.933
363	0.363	-18.68	-14.94	6.173	-7.036	-12.448	-16.176	-16.893	-31.357
364	0.364	-8.614	-13.974	-0.218	-9.232	-13.605	-10.806	-7.235	-49.206
365	0.365	-9.966	-11.066	-13.761	-11.238	-10.506	-7.367	-12.454	-33.002
366	0.366	-8.804	-15.315	-12.034	-2.596	-1.6	2.654	-23.49	-13.904
367	0.367	-5.317	-11.248	-35.866	-20.058	-9.921	-1.646	-16.348	3.857
368	0.368	-4.347	-17.812	-45.951	-3.849	6.145	-5.376	-15.243	6.122
369	0.369	-5.306	-13.542	-11.51	-10.265	-0.825	-4.267	-2.141	-0.321
370	0.37	-7.822	-15.859	2.028	7.132	-2.949	-20.384	-25.03	13.188
371	0.371	-8.585	-13.92	-2.043	4.813	-1.014	-13.465	-3.187	4.448
372	0.372	-13.42	-11.984	-20.834	-14.363	-6.236	-11.39	16.547	-0.229
373	0.373	-12.842	-13.718	-10.796	-16.926	-23.651	-9.502	14.015	-10.333
374	0.374	-12.254	-15.063	-7.715	-10.009	-2.548	-7.803	11.637	-14.023
375	0.375	-14.759	-16.414	-10.438	-16.429	0.167	-9.396	-3.319	-8.03
376	0.376	-13.401	-17.568	-12.969	-10.672	-2.338	-10.811	-16.885	-15.394
377	0.377	-16.301	-11.555	-10.652	-8.964	-18.592	-12.023	-1.027	-12.511
378	0.378	-10.301	-15.799	-8.517	-16.916	-7.94	-15.562	18.142	-10.041
379	0.379	-12.818	-10.181	-14.304	-6.854	-13.738	-10.395	10.623	-15.692
380	0.38	-12.037	-10.755	-12.545	-3.168	-11.988	-11.43	-24.392	-19.221
381	0.381	-12.607	-12.693	-4.592	-11.493	-7.334	-8.963	-39.466	-19.826
382	0.382	-19.952	-10.942	-8.829	-18.863	-11.583	-11.334	-43.876	-18.068
383	0.383	-18.978	-12.288	-9.987	-17.902	-12.739	-14.855	-39.753	-10.076
384	0.384	-23.223	-15.574	-6.55	-20.407	-13.892	-14.318	1.933	-6.586
385	0.385	-25.533	-8.992	-13.935	-32.565	-10.783	-5.464	7.405	-9.712
386	0.386	-20.682	-13.831	-20.736	-16.69	-13.671	-14.423	2.372	-24.474
387	0.387	-25.309	-16.337	-23.277	10.973	-9.405	-17.95	-20.509	-52.208
388	0.388	-19.873	-18.642	-17.698	-0.281	-10.168	-10.627	-8.143	-3.041
389	0.389	-21.791	-10.702	-9.783	-10.385	-9.584	-1.764	10.695	30.453
390	0.39	-19.838	-11.671	-10.759	-13.52	-7.639	-7.801	-13.016	12.232
391	0.391	-20.401	-10.701	-11.729	-5.209	-10.534	-15.191	2.755	-48.795
392	0.392	-19.028	-4.712	-9.203	-2.664	-10.142	-8.43	39.759	-40.673
393	0.393	-14.557	-16.91	-6.886	-14.266	-7.817	-10.955	4.531	-18.569
394	0.394	-16.283	-15.17	-8.835	-33.429	-8.969	-18.327	8.987	-11.902
395	0.395	-12.779	-13.613	-13.473	-25.915	-9.344	-15.459	4.962	-17.873
396	0.396	-15.082	-14.969	-18.891	-9.658	-12.044	-11.226	-6.216	-23.268
397	0.397	-13.901	-13.803	-12.307	0.993	-7.199	-3.895	-16.233	-48.419
398	0.398	-15.829	-14.966	-0.881	-4.796	-9.129	4.989	-19.272	20.313
399	0.399	-13.099	-7.615	13.451	-20.643	-7.19	8.471	-27.536	69.727
400	0.4	-12.312	-6.655	19.263	-22.726	-4.284	1.108	-24.955	25.052
401	0.401	-14.229	-7.443	10.565	-12.982	-5.63	0.139	-17.92	-15.573
402	0.402	-13.446	-11.517	-13.23	6.414	-11.043	-4.114	-2.922	-8.233
403	0.403	-16.142	-22.35	-30.261	8.973	-7.553	-11.46	-31.858	-1.631
404	0.404	-11.098	-20.799	-64.701	2.052	-5.605	-16.284	-35.822	28.778
405	0.405	-13.02	-19.454	-41.858	-8.502	-7.338	-20.516	-9.437	12.35
406	0.406	-11.269	-13.07	-12.818	-18.128	-10.817	-16.427	0.696	-12.738
407	0.407	-12.609	-17.906	-9.132	-12.906	-5.393	-14.477	28.998	-17.153
408	0.408	-11.237	-16.741	-12.402	-8.241	-11.969	-7.098	10.28	-29.506
409	0.409	-14.127	-17.71	-9.3	-12.445	-7.708	-4.171	0.274	-18.251
410	0.41	-11.403	-8.814	-6.603	-3.504	-10.026	-13.809	-34.111	-21.486
411	0.411	-11.774	-12.295	-9.136	-9.46	-2.082	-12.609	-47.589	-30.746
412	0.412	-11.57	-13.259	-11.458	-21.202	-5.17	-13.725	-51.586	-22.369
413	0.413	-13.493	-10.347	-13.57	-13.213	-9.996	-8.46	-62.748	-35.109
414	0.414	-15.422	-16.344	-11.561	-8.908	-9.222	-13.265	-45.643	-28.147
415	0.415	-11.733	-12.282	-6.264	-10.011	-6.902	-12.444	-29.893	-8.995
416	0.416	-15.208	-12.859	-7.781	-13.433	-8.833	-11.612	1.331	-26.773
417	0.417	-15.585	-16.148	-12.017	-16.439	-12.118	-4.949	13.786	-15.106
418	0.418	-14.409	-13.24	-10.856	-19.276	-9.216	-7.388	-4.917	-12.888
419	0.419	-12.469	-12.858	-9.693	-21.718	-8.82	-6.542	-1.561	-22.47
420	0.42	-15.948	-10.535	-10.62	-30.542	-6.493	-7.049	-4.571	-13.669
421	0.421	-9.37	-10.156	-3.793	-14.772	-11.331	-6.409	-18.643	-8.915
422	0.422	-8.403	-14.611	-4.518	8.727	-6.69	-11.76	-16.032	-4.583
423	0.423	-16.341	-15.19	-11.829	5.691	-10.764	-11.117	5.156	-21.6
424	0.424	-17.317	-11.701	-12.759	-13.987	-7.306	-12.979	-3.068	-37.873
425	0.425	-12.483	-12.081	-13.497	-1.138	-12.725	-6.319	-15.748	-22.943
426	0.426	-11.719	-16.148	-17.535	-12.693	-7.891	-7.016	-13.38	-5.516
427	0.427	-10.946	-18.669	-24.098	-19.026	-11.188	-7.713	1.494	10.745
428	0.428	-12.882	-15.379	-32.021	-20.89	-9.47	-9.577	11.161	-4.133
429	0.429	-14.817	-11.323	-28.907	-33	-9.87	-2.157	12.938	1.718
430	0.43	-16.562	-7.837	-24.046	-18.589	-10.275	-8.847	-7.757	-3.457
431	0.431	-14.046	-15.191	-16.067	-4.97	-9.129	-7.991	-27.502	-17.738
432	0.432	-15.401	-14.22	0.074	-13.628	-7.202	-16.82	-30.024	-35.152
433	0.433	-17.537	-11.315	35.145	-12.024	-8.375	-17.913	-23.061	-18.879
434	0.434	-18.693	-13.833	10.023	-22.023	-11.87	-8.177	-3.904	13.059
435	0.435	-18.309	-9.771	-3.491	-4.935	-10.523	-4.429	29.605	17.524
436	0.436	-19.855	-19.252	-7.527	6.72	-7.626	-12.675	43.175	-11.495
437	0.437	-17.911	-25.643	-11.184	13.173	-7.249	-15.696	5.636	-37.816
438	0.438	-17.131	-12.492	-21.225	15.203	-3.766	-6.714	-39.883	-14.023
439	0.439	-13.442	-3.788	-18.096	10.069	-8.612	-10.116	-45.912	26.851
440	0.44	-16.91	-11.717	-15.351	-0.881	-10.548	-10.998	-29.461	43.382
441	0.441	-12.444	-7.453	-17.836	-22.493	-8.808	-25.631	5.782	-2.004
442	0.442	-14.167	-11.126	-6.199	-19.338	-5.329	-23.427	37.786	-32.363
443	0.443	-12.791	-14.607	-8.297	-10.97	-9.785	-9.803	17.197	-71.042
444	0.444	-16.059	-17.714	-17.949	6.867	-10.374	6.131	-16.842	-15.466
445	0.445	-14.87	-14.813	-16.19	-14.2	-6.898	-4.46	-21.302	-8.077
446	0.446	-15.231	-14.032	-11.531	-16.855	-10.193	-2.462	-25.438	-1.474
447	0.447	-10.177	-11.707	-10.162	-24.357	-8.071	-11.112	-29.189	-19.642
448	0.448	-14.801	-9.767	-13.824	-26.614	-7.687	-15.694	-25.968	-36.078
449	0.449	-13.04	-9.182	-12.643	-32.935	-8.082	-11.359	-22.924	-0.772
450	0.45	-14.377	-5.109	-19.973	-30.955	-11.57	-14.958	-8.845	12.893
451	0.451	-9.905	-9.932	-18.99	-4.598	-9.251	-16.06	-16.428	17.005
452	0.452	-10.468	-19.987	-11.051	-15.803	-8.867	-10.782	-4.834	-9.319
453	0.453	-13.934	-18.632	-14.169	-19.051	-12.552	-7.835	-6.917	-12.603
454	0.454	-14.307	-9.734	-11.287	-40.871	-11.201	-17.475	-1.117	-15.685
455	0.455	-15.445	-13.215	-10.565	-3.861	-9.079	-18.603	-17	-58.207
456	0.456	-15.817	-18.438	-12.903	31.409	-11.018	-5.413	-14.842	-27.8
457	0.457	-16.96	-15.529	-16.375	17.89	-9.089	-10.607	-12.869	-0.146
458	0.458	-16.759	-13.007	-6.299	-11.094	-5.612	-5.934	-7.598	4.852
459	0.459	-15.976	-8.935	6.671	-14.748	-6.012	-13.055	-12.223	-27.086
460	0.46	-16.744	-19.767	4.936	-18.017	-11.822	-11.855	-13.581	-14.672
461	0.461	-15.19	-15.104	-12.477	-27.301	-9.51	-10.662	-7.23	-25.884
462	0.462	-15.762	-16.453	-19.447	-7.6	-8.931	-5.402	-10.769	-8.865
463	0.463	-14.407	-17.607	-51.379	-5.101	-5.646	-2.474	-16.02	13.014
464	0.464	-12.663	-11.597	-46.934	-16.706	-5.073	-8.455	-9.241	4.685
465	0.465	-12.084	-14.691	-17.908	-18.82	-8.565	-14.054	-8.454	-8.063
466	0.466	-14.401	-15.654	-6.682	-32.376	-4.119	-24.873	-17.318	-14.956
467	0.467	-18.271	-14.872	-3.391	-20.205	-7.031	-20.203	-11.222	-29.784
468	0.468	-10.336	-10.805	-6.493	-12.285	-6.652	-15.925	-8.003	-31.661
469	0.469	-13.822	-12.734	-9.212	-19.46	-11.109	-14.756	-16.812	-33.417
470	0.47	-12.854	-8.08	-11.742	-18.305	-10.536	-11.265	-8.428	-34.97
471	0.471	-15.759	-9.808	-14.083	-12.311	-8.021	-10.295	-24.491	-13.29
472	0.472	-16.537	-14.633	-20.493	-9.198	-7.64	-1.394	-12.914	27.535
473	0.473	-12.477	-17.92	-6.991	-10.131	-6.479	-9.716	-23.547	32.96
474	0.474	-14.425	-18.501	-5.302	-14.376	-10.933	-12.821	-25.433	-12.526
475	0.475	-12.5	-10.559	-0.697	-2.198	-8.03	-9.92	0.919	5.653
476	0.476	-17.92	-9.385	0.649	3.029	-8.417	-9.141	42.555	0.219
477	0.477	-18.506	-10.347	4.368	-11.282	-7.061	-5.081	26.131	-14.9
478	0.478	-13.863	-7.437	-3.928	-24.852	-7.447	-3.152	-9.059	-28.447
479	0.479	-13.289	-13.437	-13.62	-19.648	-7.057	-13.227	-4.568	-32.521
480	0.48	-14.65	-12.653	-27.969	-2.265	-7.439	-11.885	-16.924	-21.301
481	0.481	-15.051	-17.469	-45.405	4.678	-10.336	-3.006	-20.588	9.66
482	0.482	-13.902	-14.161	-15.018	-5.987	-9.173	-1.872	-17.311	-2.75
483	0.483	-19.917	-12.405	-10.933	-11.818	-10.323	1.191	-8.03	8.449
484	0.484	-13.937	-14.905	-7.199	-6.617	-11.864	-9.685	-5.336	-1.617
485	0.485	-16.281	-12.57	-10.472	-1.983	-9.924	-8.37	-2.802	-4.727
486	0.486	-15.712	-12.174	-7.384	-9.145	-7.976	-14.784	-0.449	-7.455
487	0.487	-13.807	-10.248	-10.125	-15.529	-11.64	-18.283	14.482	-15.03
488	0.488	-13.249	-14.504	-12.683	-23.86	-6.787	-13.08	8.664	-17.394
489	0.489	-15.777	-17.008	-10.408	-22.903	-11.421	-12.138	-10.727	-32.321
490	0.49	-12.494	-17.374	-8.316	-8.194	-8.518	-9.668	-44.236	-57.464
491	0.491	-15.41	-14.465	-6.386	-1.811	-8.907	-15.313	-67.091	-33.649
492	0.492	-14.264	-10.027	-11.565	3.954	-8.514	-11.87	-71.144	-18.008
493	0.493	-13.117	-9.451	-6.89	2.174	-3.67	-4.543	-14.428	-3.934
494	0.494	-17.97	-15.269	-5.506	-8.863	-6.954	-3.589	9.947	-1.493
495	0.495	-14.505	-19.351	-9.171	-21.832	-9.849	-9.583	46.875	0.836
496	0.496	-13.945	-15.884	-12.66	-2.506	-9.453	-5.535	26.893	-5.562
497	0.497	-12.225	-15.326	-9.555	-15.318	-9.05	-7.497	8.655	-11.403
498	0.498	-13.594	-14.759	-8.574	-22.324	-6.134	-17.591	-7.822	-20.145
499	0.499	-11.291	-13.427	-7.786	-15.972	-8.836	-18.975	-12.884	-24.828
500	0.5	-14.212	-18.875	-5.456	-10.221	-8.444	-12.609	-17.352	-11.871
501	0.501	-15.388	-14.061	-10.29	9.102	-10.57	-11.473	-21.412	-3.151
502	0.502	-14.242	-10.801	-10.866	-3.659	-10.369	-10.527	-55.489	-7.772
503	0.503	-14.456	-13.739	-19.75	-15.258	-10.169	-11.501	-23.567	-12.015
504	0.504	-18.928	-15.137	-10.835	-21.634	-6.874	-12.293	-11.19	-26.337
505	0.505	-14.298	-12.846	-14.305	-31.332	-10.931	-11.547	-22.415	-16.668
506	0.506	-17.217	-9.973	-13.322	-19.127	-10.534	-9.635	-19.141	-0.825
507	0.507	-9.297	-13.684	-12.334	-27.03	-6.079	-6.354	-9.887	5.568
508	0.508	-12.804	-13.331	-9.801	-5.334	-6.651	-11.78	-7.213	-23.453
509	0.509	-13.793	-12.205	-12.094	-8.432	-10.12	-12.364	0.315	-35.87
510	0.51	-12.857	-14.946	-10.131	5.697	-6.813	-14.303	2.654	-17.117
511	0.511	-17.152	-9.18	-9.538	28.923	-7.965	-16.054	13.283	-0.131
512	0.512	-11.573	-11.534	-14.975	-5.544	-9.124	-8.146	-8.02	-9.406
513	0.513	-15.092	-13.506	-11.508	-19.1	-10.277	-2.171	-27.775	-1.037
514	0.514	-14.546	-11.611	-13.482	-23.173	-8.155	-5.287	-9.985	-18.777
515	0.515	-18.635	-11.064	-15.244	-4.405	-9.52	-10.151	-12.349	-39.819
516	0.516	-16.138	-14.58	-16.573	-1.125	-7.019	-16.184	-35.792	-42.52
517	0.517	-16.547	-13.252	-14.224	-10.468	-9.166	-8.863	-45.113	-14.296
518	0.518	-13.666	-13.667	-11.302	-13.211	-8.404	-4.048	-31	42.325
519	0.519	-15.611	-16.406	-8.586	-20.758	-7.057	-6.592	-2.759	17.85
520	0.52	-16.012	-18.378	-6.652	-23.096	-10.368	-5.845	38.814	10.448
521	0.521	-11.185	-16.861	-1.822	-25.259	-8.258	-6.449	44.198	17.017
522	0.522	-13.129	-12.444	9.012	-23.348	-10.214	-13.821	-1.339	-1.166
523	0.523	-12.558	-10.553	4.364	-11.148	-9.848	-7.061	-19.566	-6.538
524	0.524	-15.468	-14.664	-11.479	-6.48	-9.69	-15.018	-14.169	-11.543
525	0.525	-18.961	-19.543	-34.858	-13.635	-11.661	-15.998	-19.231	1.98
526	0.526	-15.673	-16.278	-69.267	-27.958	-8.605	-11.168	-14.807	14.341
527	0.527	-18.582	-16.884	-46.399	-2.799	-9.813	-10.408	-10.745	-4.446
528	0.528	-15.873	-8.977	-8.839	-6.132	-9.467	-9.643	-14.421	-14.542
529	0.529	-17.03	-14.998	6.24	-3.086	-10.267	-6.169	-11.125	-17.647
530	0.53	-12.186	-22.386	1.713	-0.409	-10.488	-5.611	-14.211	-25.98
531	0.531	-12.764	-23.394	-10.744	2.086	-6.258	-3.887	-5.917	-18.45
532	0.532	-10.827	-17.429	-14.482	-4.901	-11.708	-7.39	-8.503	-25.399
533	0.533	-10.244	-16.676	-24.574	-7.076	-9.806	-4.129	3.042	-27.546
534	0.534	-10.627	-14.768	-15.281	-24.563	-9.261	0.685	-11.976	1.482
535	0.535	-17.001	-10.151	-6.969	-17.645	-13.355	-9.401	-6.27	-2.573
536	0.536	-3.833	-3.6	5.779	-15.575	-9.902	-25.272	-8.068	-21.37
537	0.537	-9.63	-16.777	8.08	-5.973	-11.285	-18.913	-9.65	-24.695
538	0.538	-18.327	-14.86	1.657	-11.249	-6.474	-9.26	-19.726	-15.422
539	0.539	-19.867	-16.631	-4.183	-28.706	-1.856	2.907	-20.921	-23.737
540	0.54	-15.599	-12.016	-27.056	-31.069	-3.629	-11.454	-10.126	-16.188
541	0.541	-11.908	3.827	-61.553	-11.944	-9.462	-13.418	-8.847	-18.51
542	0.542	-15.382	-11.086	-29.668	-9.481	-7.168	-18.675	2.875	-20.609
543	0.543	-14.405	-9.154	-25.647	-25.764	-10.679	-17.163	-5.166	-18.658
544	0.544	-13.422	-7.419	-14.46	-15.131	-12.632	-21.439	-12.378	-34.487
545	0.545	-12.632	-8.981	2.532	-9.378	-9.76	-12.555	-3.511	-11.015
546	0.546	-11.837	-4.73	-6.811	-0.749	-17.721	-4.261	-6.954	10.898
547	0.547	-15.308	-13.641	-9.588	-5.455	-11.75	-9.518	-20.806	-8.793
548	0.548	-15.871	-7.651	-12.173	-6.849	-6.545	-12.451	-11.105	-11.281
549	0.549	-15.274	-4.565	-5.283	7.409	-5.597	-15.002	-16.362	-8.935
550	0.55	-18.74	-11.342	-7.48	-10.06	-8.133	-12.711	-21.05	-19.584
551	0.551	-15.431	-12.119	-5.581	-21.712	-8.923	-13.318	-8.112	-29.248
552	0.552	-12.512	-16.181	-10.856	-28.127	-8.363	-19.351	-6.391	-37.919
553	0.553	-15.392	-8.233	-9.358	-22.36	-10.315	-7.195	-11.07	-20.484
554	0.554	-19.827	-13.446	-8.068	-6.541	-9.75	-5.502	-15.343	-13.539
555	0.555	-18.07	-18.268	-9.282	-6.197	-10.344	-9.609	-14.156	-19.921
556	0.556	-17.66	-17.48	-15.725	-4.104	-6.871	-11.195	3.854	-14.07
557	0.557	-11.262	-15.15	-14.626	-13.784	-10.174	-15.496	1.343	5.31
558	0.558	-12.016	-13.199	-15.654	-19.001	-12.304	-14.386	-10.266	31.824
559	0.559	-3.097	-13.762	-8.936	-20.512	-15.019	-17.913	-40.611	-6.708
560	0.56	-1.92	-15.473	-3.001	-19.14	-11.543	-10.588	-11.508	20.948
561	0.561	-7.131	-17.975	4.291	-4.845	-4.969	4.089	-7.751	-34.583
562	0.562	-6.154	-14.663	-4.673	0.979	-9.808	1.928	-10.985	-41.895
563	0.563	-8.645	-11.753	-5.89	-0.774	3.339	-3.908	-14.09	-35.294
564	0.564	-15.984	-12.879	-11.148	-15.121	1.403	-5.682	11.429	-29.281
565	0.565	-20.805	-17.1	-23.952	-9.348	-0.341	-4.164	-5.635	-1.61
566	0.566	-18.276	-21.901	-15.277	16.984	1.206	-11.363	-8.784	23.515
567	0.567	-19.035	-17.23	-10.665	5.783	-8.854	-12.574	-17.166	46.318
568	0.568	-22.501	-13.142	-6.446	-18.005	-12.527	-4.296	-14.699	42.247
569	0.569	-19.193	-9.631	-5.35	-8.69	-6.52	-5.294	-3.095	0.693
570	0.57	-19.755	-12.893	-6.586	5.438	-7.483	-6.296	-0.929	-26.911
571	0.571	-21.091	-12.48	-14.01	-2.082	-6.513	-12.334	4.949	-21.816
572	0.572	-18.749	-7.998	-18.905	-27.795	-7.278	-10.052	-7.173	-26.235
573	0.573	-15.826	-9.706	-32.089	-37.837	3.371	-10.69	-24.574	-13.841
574	0.574	-14.654	-13.154	-37.866	-22.133	-3.783	-20.8	-12.96	-10.176
575	0.575	-18.895	-20.47	-32.649	-7.983	-0.095	-19.499	1.941	-0.162
576	0.576	-16.366	-17.346	-24.78	-10.468	1.078	-13.159	-0.01	-15.849
577	0.577	-19.636	-16.335	-11.907	10.667	-6.259	-14.369	-26.336	-13.14
578	0.578	-16.725	-18.823	3.93	2.426	-19.015	-13.448	-52.655	-36.388
579	0.579	-16.321	-11.425	35.864	-10.274	-17.255	-10.593	-42.592	-27.162
580	0.58	-13.592	-6.559	13.067	-7.902	-15.688	-13.151	-14.319	-7.451
581	0.581	-12.799	-14.471	-7.572	-9.979	-14.318	-5.828	19.76	-15.011
582	0.582	-11.426	-19.669	-11.215	-0.226	-10.621	-1.025	15.331	1.254
583	0.583	-15.662	-12.866	-34.996	8.532	-9.447	-7.069	52.896	-9.444
584	0.584	-16.228	-12.062	-19.304	-8.837	-14.653	-17.761	27.753	-26.912
585	0.585	-13.698	-9.705	-10.958	-1.821	-11.726	-30.756	-13.467	-1.159
586	0.586	-12.339	-17.602	-13.444	0.362	-10.932	-11.441	-29.907	2.119
587	0.587	-12.708	-14.462	-6.437	-24.735	-13.228	-14.006	-34.922	-19.772
588	0.588	-9.986	-7.66	-12.794	-34.741	-9.723	-7.06	-21.347	-33.901
589	0.589	-13.465	-8.409	-10.838	-25.407	-9.119	3.569	-25.388	-31.377
590	0.59	-13.077	-10.711	-2.115	-17.038	-9.67	-6.115	-14.144	-33.698
591	0.591	-11.907	-18.617	-6.757	0.82	-8.287	-7.881	-10.827	-27.303
592	0.592	-10.729	-19.541	-16.836	-20.206	-8.653	-3.256	17.455	1.75
593	0.593	-15.557	-14.679	-17.971	-34.263	-13.47	-13.339	13.819	-10.629
594	0.594	-17.487	-12.143	-16.786	-5.94	-4.744	-14.51	10.553	-21.833
595	0.595	-16.896	-17.737	-9.39	5.36	-10.729	-11.036	-36.455	-11.752
596	0.596	-10.309	-11.144	-2.563	2.152	-7.614	-5.81	-83.262	-21.002
597	0.597	-12.815	-8.612	-1.753	-26.021	-12.436	-10.639	-40.67	-6.82
598	0.598	-13.586	-7.834	0.607	-7.177	-9.901	-13.145	-1.954	-9.298
599	0.599	-12.999	-11.309	-10.191	-10.392	-10.653	-13.917	3.099	11.817
600	0.6	-16.284	-14.594	-33.958	-13.42	-12.569	-11.971	-10.427	3.521
601	0.601	-14.545	-12.854	-23.866	-10.653	-7.912	-5.957	-14.466	-14.273
602	0.602	-18.021	-18.66	-20.738	-13.119	-9.64	-3.615	-18.094	-2.649
603	0.603	-11.628	-17.312	-12.388	-10.751	-9.234	2.982	-1.012	20.771
604	0.604	-14.142	-19.631	-14.877	-17.084	-6.897	-4.921	-22.833	-13.647
605	0.605	-16.463	-13.06	-12.525	-22.823	-11.723	-10.116	-14.477	-36.446
606	0.606	-8.526	-6.294	-6.117	-31.473	-7.066	-5.246	-1.671	-7.377
607	0.607	-11.62	-15.982	-8.033	-36.063	-12.469	0.785	5.341	11.436
608	0.608	-12.581	-14.822	-9.755	-34.658	-7.614	-11.38	-22.294	1.43
609	0.609	-13.351	-23.147	-5.092	-15.067	-8.186	-23.536	-41.031	-7.791
610	0.61	-12.565	-9.22	-6.417	27.546	-5.277	-18.859	-37.724	-16.079
611	0.611	-11.977	-11.163	-7.547	-2.8	-11.07	-17.459	-9.421	-28.806
612	0.612	-20.686	-2.462	-15.835	-8.173	-0.409	-11.02	24.684	-17.194
613	0.613	-14.686	-26.271	-27.618	-3.097	-10.456	-7.486	20.277	-6.554
614	0.614	-15.658	-22.985	-26.057	1.392	-6.757	-12.662	32.701	-8.474
615	0.615	-14.7	-19.896	-18.888	-19.292	-7.903	-9.709	36.43	3.738
616	0.616	-13.939	-11.584	-17.725	-22.944	-8.855	-5.406	19.443	2.221
617	0.617	-16.274	-9.083	-6.881	-19.615	-9.816	-4.586	3.81	0.925
618	0.618	-14.346	-11.416	14.808	-22.697	-10.591	-14.025	-15.897	-18.556
619	0.619	-16.292	-13.547	17.916	-2.96	-6.527	-12.811	-28.629	-55.471
620	0.62	-16.878	-11.615	9.611	-20.76	-5.939	-9.278	-30.905	-50.439
621	0.621	-13.398	-13.359	-3.148	-13.783	-9.225	-8.257	-33.007	-18.522
622	0.622	-16.687	-11.812	-24.239	-3.14	-6.318	-1.433	-23.298	-14.462
623	0.623	-10.103	-13.172	-66.814	2.635	-6.706	-5.633	-21.532	-3.247
624	0.624	-16.867	-16.86	-36.44	7.829	-9.987	-6.349	-10.507	20.547
625	0.625	-16.085	-10.873	2.26	-6.511	-9.594	-11.135	-0.428	-7.703
626	0.626	-18.402	-20.572	7.299	-20.066	-10.747	-5.081	-4.081	-11.366
627	0.627	-10.461	-6.26	-15.523	-28.782	-10.357	-7.334	-7.536	-8.077
628	0.628	-15.684	-15.95	-11.434	-20.848	-9.587	-5.336	-8.505	13.79
629	0.629	-18.578	-7.251	-30.168	0.81	-8.825	-8.563	-19.36	-17.384
630	0.63	-14.306	-8.804	-53.923	-2.308	-6.32	-17.398	-17.998	-29.77
631	0.631	-15.07	-13.062	-25.639	-22.07	-6.522	-10.947	-14.272	-33.431
632	0.632	-16.995	-9.397	-14.407	-4.291	-5.749	-7.39	-13.035	18.057
633	0.633	-12.337	-10.574	-11.118	-6.631	-8.841	-2.085	-3.302	10.733
634	0.634	-14.077	-13.676	-8.04	-17.297	-11.546	-16.722	-4.393	-22.733
635	0.635	-11.556	-14.652	-5.33	-11.532	-9.611	-14.534	-7.841	-4.544
636	0.636	-14.842	-17.177	-7.838	-13.3	-11.155	-12.549	-15.203	-9.939
637	0.637	-15.997	-14.869	-0.871	-2.307	-7.277	-24.671	-21.986	-25.012
638	0.638	-16.389	-11.394	-2.989	1.899	-6.882	-16.668	-21.224	-20.561
639	0.639	-12.9	-10.816	-4.92	-12.485	-9.192	-12.34	-13.86	-16.511
640	0.64	-15.806	-14.887	-10.139	-14.471	-10.339	-8.585	-9.011	-12.842
641	0.641	-19.488	-18.374	-11.675	-9.283	-9.165	-12.004	-8.227	-22.912
642	0.642	-16.201	-16.07	-13.021	-10.856	-7.986	-10.971	-12.286	-7.231
643	0.643	-11.366	-13.184	-4.119	-18.054	-7.775	-13.81	-5.678	-15.532
644	0.644	-16.024	-12.031	-10.119	-14.423	-6.405	-11.239	-8.173	-18.034
645	0.645	-11.97	-11.656	-9.145	-15.607	-7.157	-10.414	-7.388	-15.703
646	0.646	-15.462	-14.573	-4.294	-10.398	-10.819	-9.78	-2.575	-13.569
647	0.647	-13.147	-12.643	-10.282	-9.453	-8.282	-11.661	-8.614	-15.5
648	0.648	-15.284	-13.035	-14.332	-15.501	-6.912	-6.194	-7.833	-3.295
649	0.649	-14.136	-11.496	-7.74	-3.34	-5.728	-12.731	-11.288	-7.93
650	0.65	-9.888	-12.279	-5.217	-12.082	-3.773	-10.171	-14.545	-3.652
651	0.651	-15.704	-15.976	-9.295	-13.667	-7.237	-12.45	-21.111	-10.032
652	0.652	-13.393	-13.663	-11.23	-12.349	-11.277	-10.467	-20.318	-4.042
653	0.653	-12.829	-15.809	-10.648	-13.543	-9.9	-11.005	-17.985	-11.397
654	0.654	-14.773	-11.367	-13.539	-12.412	-7.556	-8.05	-7.118	-12.349
655	0.655	-13.043	-15.446	-8.69	-9.347	-7.92	-11.494	-5.543	-16.617
656	0.656	-13.444	-11.965	-11.967	-8.418	-9.836	-10.115	-4.148	-12.589
657	0.657	-13.069	-17.387	-11.373	-14.455	-13.294	-7.183	-5.271	-14.547
658	0.658	-12.698	-13.921	-10.974	-13.71	-7.47	-11.599	-11.231	-11.26
659	0.659	-14.655	-11.994	-16.378	-8.886	-6.671	-7.516	-14.338	-16.7
660	0.66	-13.51	-13.75	-14.424	-9.457	-10.132	-10.99	-13.4	-10.15
661	0.661	-14.308	-14.138	-13.825	-8.841	-9.529	-6.522	-7.406	-14.445
662	0.662	-15.094	-14.522	-14.397	-8.466	-12.415	-9.41	-9.705	-8.877
663	0.663	-14.927	-13.359	-8.59	-10.796	-8.905	-12.874	-7.727	-13.751
664	0.664	-16.111	-11.439	-10.912	-11.959	-8.508	-13.244	-4.413	-9.146
665	0.665	-14.579	-14.162	-14.386	-11.583	-12.561	-8.388	-13.299	-0.278
666	0.666	-12.661	-11.26	-9.725	-9.666	-5.585	-13.019	-14.446	-12.101
667	0.667	-15.973	-11.657	-12.61	-6.2	-8.474	-8.933	-10.979	-13.672
668	0.668	-14.834	-15.939	-10.063	-13.567	-10.98	-10.27	-14.103	-15.055
669	0.669	-14.463	-13.441	-15.443	-12.611	-11.746	-7.942	-9.302	-11.43
670	0.67	-15.64	-16.738	-14.825	-11.634	-9.797	-12.01	3.825	-17.507
671	0.671	-17.788	-17.124	-12.867	-12.413	-9.203	-12.395	-2.014	-16.611
672	0.672	-17.029	-11.892	-12.281	-6.796	-6.291	-13.739	-7.27	-11.792
673	0.673	-18.977	-9.95	-10.928	-11.625	-7.636	-13.344	3.749	-0.384
674	0.674	-15.306	-11.89	-13.282	-8.315	-13.045	-12.177	-6.321	-11.411
675	0.675	-15.706	-10.154	-14.436	-7.718	-11.107	-9.47	-5.149	-12.737
676	0.676	-14.358	-17.117	-12.462	-13.526	-7.814	-14.323	-13.459	-11.602
677	0.677	-13.209	-12.283	-10.489	-7.924	-8.392	-7.75	-8.232	-8.163
678	0.678	-15.923	-16.532	-13.962	-7.357	-8.771	-6.988	-7.286	-11.295
679	0.679	-18.644	-14.213	-8.525	-16.072	-5.477	-7.766	-13.337	-12.281
680	0.68	-13.816	-14.788	-18.005	-14.899	-5.088	-8.36	-22.287	-9.819
681	0.681	-14.404	-12.857	-16.856	-13.917	-8.758	-10.305	-21.157	-10.637
682	0.682	-16.345	-12.283	-13.355	-14.89	-8.361	-13.224	-13.827	-17.257
683	0.683	-10.934	-15.771	-12.356	-8.876	-7.967	-11.878	-9.01	-12.991
684	0.684	-14.42	-12.481	-13.293	-9.647	-6.031	-8.598	-11.532	-10.683
685	0.685	-12.488	-11.327	-12.486	-17.58	-7.19	-8.237	-9.213	-12.66
686	0.686	-14.234	-13.265	-8.391	-7.905	-8.738	-9.423	-15.803	-13.264
687	0.687	-7.271	-14.433	-13.205	-14.298	-9.52	-9.83	-11.563	-10.383
688	0.688	-16.172	-15.21	-12.596	-8.293	-8.75	-7.722	-13.906	-6.938
689	0.689	-12.686	-13.852	-13.153	-7.318	-9.913	-9.678	-13.339	-7.345
690	0.69	-11.719	-18.113	-12.751	-10.224	-8.753	-8.913	-3.282	-6.971
691	0.691	-14.621	-10.376	-14.098	-9.454	-11.855	-12.597	0.97	-9.683
692	0.692	-13.851	-11.346	-12.931	-13.515	-9.735	-10.095	-2.714	-3.886
693	0.693	-11.518	-14.256	-12.538	-12.935	-11.675	-11.461	-8.716	-11.241
694	0.694	-14.997	-10.002	-14.462	-9.65	-8.968	-9.348	-7.73	-16.087
695	0.695	-15.576	-12.326	-13.686	-9.071	-8.197	-8.973	-12.55	-6.425
696	0.696	-12.666	-14.258	-9.237	-10.419	-10.141	-8.598	-20.471	-12.819
697	0.697	-15.18	-13.681	-12.523	-9.057	-8.801	-9.386	-15.23	-11.654
698	0.698	-11.883	-10.775	-11.948	-8.663	-11.519	-8.048	-2.468	-12.619
699	0.699	-15.945	-14.255	-15.442	-9.823	-8.821	-11.156	-7.717	-11.635
700	0.7	-17.295	-8.835	-12.158	-8.646	-9.021	-9.239	-6.186	-12.396
701	0.701	-14.967	-15.412	-11.001	-7.871	-9.804	-11.191	-13.361	-14.705
702	0.702	-12.839	-12.897	-8.305	-11.738	-8.467	-8.305	-9.696	-14.112
703	0.703	-15.546	-16.965	-9.482	-11.349	-8.288	-14.317	-13.206	-16.035
704	0.704	-15.168	-12.126	-10.269	-13.67	-7.72	-13.561	-25.034	-21.454
705	0.705	-14.402	-16.772	-10.09	-8.823	-8.313	-6.214	-26.6	-13.517
706	0.706	-11.704	-11.35	-7.008	-12.11	-10.072	-9.132	-13.648	-1.707
707	0.707	-12.877	-7.862	-9.743	-16.186	-7.587	-13.415	-11.926	-9.629
708	0.708	-9.407	-15.217	-13.25	-19.679	-10.522	-11.11	5.48	-8.262
709	0.709	-16.785	-14.246	-14.449	-19.306	-8.612	-10.557	7.804	-9.406
710	0.71	-9.455	-15.012	-14.882	-12.732	-6.684	-12.53	-7.106	-10.56
711	0.711	-20.305	-19.065	-9.117	-1.908	-8.253	-8.51	-9.052	-11.509
712	0.712	-13.16	-12.478	-8.384	-11.979	-9.051	-8.93	-7.318	-8.589
713	0.713	-12.009	-14.981	-15.001	-13.154	-4.822	-6.626	-5.794	1.096
714	0.714	-18.02	-10.903	-15.817	-4.853	-4.27	-13.221	-1.566	-7.802
715	0.715	-14.933	-17.466	-13.539	-14.554	-4.681	-8.396	-10.491	-16.094
716	0.716	-12.04	-4.298	-13.018	-13.411	-11.097	-14.415	-7.03	-15.104
717	0.717	-12.818	5.39	-15.01	-12.267	-8.602	-12.118	-14.41	-14.118
718	0.718	-16.885	-6.79	-9.651	-11.318	-7.855	-10.204	-19.278	-8.102
719	0.719	-17.47	-17.812	-13.194	-14.252	-9.821	-2.87	-25.298	-8.87
720	0.72	-14.183	-22.055	-12.675	-13.519	-10.433	-7.711	-17.953	-0.921
721	0.721	-14.766	-25.72	-10.987	-14.327	-9.892	-15.641	-15.063	-16.985
722	0.722	-18.254	-22.223	-18.97	-9.526	-8.586	-10.43	-15.861	-19.286
723	0.723	-17.878	-12.525	-15.541	-16.927	-9.987	-13.343	-15.109	-21.37
724	0.724	-17.503	-13.662	-14.625	-12.142	-7.906	-9.097	-18.619	-27.16
725	0.725	-19.435	-17.125	-11.764	-9.673	-7.57	-5.04	-11.325	-4.316
726	0.726	-15.184	-16.132	-11.037	-12.047	-8.779	-8.551	-6.522	4.948
727	0.727	-14.802	-15.147	-8.76	-11.517	-13.073	-9.151	6.599	-3.402
728	0.728	-13.451	-12.609	-12.287	-8.267	-9.046	-14.588	23.996	-5.93
729	0.729	-15.587	-13.357	-11.753	-7.721	-7.731	-11.127	7.72	-3.614
730	0.73	-13.656	-8.481	-10.053	-14.734	-11.059	-18.496	-7.218	-18.52
731	0.731	-15.59	-10.383	-9.712	-11.868	-13.222	-7.664	-9.198	-16.563
732	0.732	-14.039	-10.928	-12.081	-14.424	-11.331	-11.932	-10.983	-18.294
733	0.733	-14.822	-15.737	-10.963	-7.106	-9.435	-8.268	-15.662	-10.337
734	0.734	-15.608	-12.418	-12.935	-13.914	-11.603	-7.118	-19.942	-11.671
735	0.735	-13.296	-15.274	-12.583	-6.013	-8.35	-6.174	-16.284	-12.842
736	0.736	-15.237	-12.732	-11.85	-5.096	-4.327	-9.102	-12.817	-16.338
737	0.737	-19.509	-13.094	-13.241	-8.047	-5.721	-15.125	-13.79	-11.106
738	0.738	-18.934	-15.203	-14.631	-10.595	-9.045	-7.791	-14.746	-17.865
739	0.739	-13.143	-9.97	-11.377	-12.951	-11.98	-12.644	-12.225	-17.091
740	0.74	-15.474	-11.908	-12.573	-13.6	-9.311	-11.892	-9.909	-19.407
741	0.741	-13.553	-15.195	-13.764	-14.246	-6.653	-9.594	-9.362	-17.458
742	0.742	-20.926	-8.597	-14.952	-12.561	-9.612	-10.198	-15.417	-8.738
743	0.743	-12.036	-9.354	-14.2	-13.006	-12.373	-9.638	-26.111	-9.906
744	0.744	-13.211	-11.665	-13.455	-11.706	-10.485	-10.242	-24.791	-4.689
745	0.745	-14.196	-15.135	-10.964	-17.566	-7.625	-9.877	-18.436	-7.608
746	0.746	-13.243	-11.826	-14.471	-13.565	-7.267	-8.545	-15.018	-13.604
747	0.747	-15.767	-14.71	-13.134	-13.012	-10.01	-8.181	0.989	-12.863
748	0.748	-13.263	-15.081	-12.761	-12.491	-7.905	-10.14	7.924	-14.823
749	0.749	-14.048	-12.741	-12.391	-15.46	-12.389	-9.777	-2.73	-14.275
750	0.75	-12.125	-13.889	-14.148	-10.301	-9.897	-9.222	-8.517	-12.56
751	0.751	-12.719	-12.709	-11.449	-13.849	-6.633	-10.796	-13.723	-15.127
752	0.752	-13.309	-9.211	-12.235	-11.581	-12.073	-12.766	0.584	-10.721
753	0.753	-5.384	-14.032	-15.537	-11.24	-11.513	-8.532	-1.937	-6.106
754	0.754	-8.878	-9.372	-15.159	-17.278	-10.947	-16.291	-0.002	-9.038
755	0.755	-7.916	-15.936	-12.456	-9.375	-6.898	-11.094	-5.235	-12.575
756	0.756	-8.893	-13.412	-6.655	0.257	1.025	-2.215	-3.693	-14.939
757	0.757	-9.668	-12.619	-10.716	-8.689	-2.469	-8.244	-13.737	-12.87
758	0.758	-4.06	-13.177	0.115	-5.265	-5.576	-5.187	-28.035	-14.133
759	0.759	-7.547	-15.099	-1.436	-10.554	-20.299	3.677	-18.322	-8.416
760	0.76	-17.616	-17.986	-5.697	-7.695	-9.661	2.496	-13.067	-12.537
761	0.761	-16.261	-14.491	-6.862	-13.719	-7.732	-7.208	-11.521	-13.18
762	0.762	-19.946	-17.763	-12.862	-9.67	-5.994	-21.549	-1.458	-3.165
763	0.763	-18.784	-15.611	-5.501	-7.749	-4.446	-23.507	2.223	-4.566
764	0.764	-19.755	-16.753	-8.397	-8.328	-8.701	-21.784	-6.082	-21.679
765	0.765	-16.855	-10.926	-0.458	-13.728	-7.54	-10.774	-13.419	-10.137
766	0.766	-21.118	-11.679	-3.548	-14.28	-11.02	-9.436	-10.503	-16.605
767	0.767	-21.89	-13.588	-6.435	-10.972	-7.925	-10.616	-4.475	-14.746
768	0.768	-18.406	-12.976	-7.193	-9.256	-6.959	-11.804	-15.089	-6.106
769	0.769	-18.983	-14.702	-11.234	-1.36	-7.732	-23.63	-19.323	-10.792
770	0.77	-18.406	-14.305	-17.788	-9.696	-0.375	-28.286	-7.512	-3.694
771	0.771	-17.043	-13.91	-18.535	-8.724	4.474	-9.53	-5.964	-20.798
772	0.772	-10.645	-16.031	-12.891	0.192	0.223	-12.064	-13.123	-32.51
773	0.773	-11.416	-16.409	-14.804	-3.284	-2.086	-9.747	-4.216	-0.675
774	0.774	-20.31	-13.686	-23.485	-8.492	-5.555	-11.886	11.494	-5.208
775	0.775	-11.977	-17.149	-17.45	-7.51	-7.471	5.518	-11.881	15.415
776	0.776	-12.934	-13.848	-16.446	-13.481	-15.195	-6.104	-14.936	11.678
777	0.777	-13.883	-13.449	-15.438	-19.073	-14.212	-3.981	-23.222	-5.394
778	0.778	-13.091	-18.661	-14.627	-22.53	-11.296	-2.047	-20.652	-14.736
779	0.779	-17.137	-23.481	-13.829	-17.851	-10.502	-10.763	-8.981	-17.506
780	0.78	-17.703	-17.468	-15.758	-21.876	-14.544	-18.695	-6.815	-35.37
781	0.781	-18.263	-16.681	-12.473	-16.03	-7.941	-14.442	-4.862	-23.826
782	0.782	-9.346	-10.086	-11.879	-18.304	-12.179	-13.267	-6.585	-34.529
783	0.783	-5.648	-12.598	-15.335	-13.404	-11.383	-12.097	-11.205	-24.913
784	0.784	-11.63	-23.241	-15.66	-15.284	-11.937	-0.28	-15.445	1.366
785	0.785	-14.704	-4.465	-8.998	-6.337	-8.621	-1.816	-14.263	-2.347
786	0.786	-9.841	-6.979	-9.904	-2.616	-10.332	-6.056	-25.077	-19.421
787	0.787	-14.075	-4.647	-14.108	-20.561	-15.133	-9.714	-29.31	-22.562
788	0.788	-13.281	1.742	-11.734	-12.966	-13.162	-13.185	-20.382	-8.473
789	0.789	-16.746	7.546	-12.267	12.807	-6.555	-7.937	-7.198	-16.061
790	0.79	-10.715	-4.637	-14.161	2.797	3.149	-6.953	19.155	-23.057
791	0.791	-11.466	-12.571	-14.694	-6.426	2.018	-11.18	30.417	-20.952
792	0.792	-16.277	-13.927	-16.005	-9.079	-1.429	-10.38	13.425	-3.552
793	0.793	-12.965	-12.759	-8.612	-11.538	-6.628	-9.775	-8.418	-10.516
794	0.794	-13.514	-11.598	-11.662	-9.149	-7.566	-9.165	-11.101	-8.371
795	0.795	-16.007	-18.956	-10.65	-2.686	-17.211	-8.555	12.17	-18.037
796	0.796	-18.3	-19.928	-11.384	-31.645	-13.504	-8.913	-3.437	4.78
797	0.797	-16.146	-15.674	-15.405	-2.533	-16.954	-9.269	-17.497	-4.55
798	0.798	-14.188	-14.902	-10.527	1.224	-9.57	-8.846	-24.981	-1.859
799	0.799	-15.322	-14.135	-12.419	-1.989	-12.444	-10.743	-46.032	-9.424
800	0.8	-15.103	-16.083	-11.803	-5.026	-9.904	-7.995	-37.719	6.827
801	0.801	-15.269	-16.678	-9.25	-13.272	-12.199	-3.702	-9.463	-3.827
802	0.802	-12.731	-16.111	-6.89	-20.733	-10.232	-11.41	-13.13	-17.372
803	0.803	-14.26	-17.478	-9.751	-22.984	-12.147	-18.727	-16.374	-19.111
804	0.804	-17.521	-13.042	-12.424	-25.056	-10.381	-7.852	-13.237	-1.688
805	0.805	-12.661	-11.317	-12.001	-7.565	-11.712	-6.462	-10.507	-8.654
806	0.806	-17.282	-16.17	-15.449	-9.83	-12.07	-5.261	-18.045	10.512
807	0.807	-14.359	-16.764	-8.05	0.9	-7.97	-1.726	-15.709	28.326
808	0.808	-13.958	-15.035	-13.244	2.894	-5.425	-2.651	-13.578	7.25
809	0.809	-16.264	-15.435	-10.297	-12.908	-9.85	-17.316	-7.775	-23.885
810	0.81	-15.091	-13.126	-9.478	-19.275	-6.941	-10.882	4.421	-19.78
811	0.811	-14.7	-18.947	-7.126	-17.29	-9.438	-12.774	-0.2	-30.959
812	0.812	-15.853	-18.184	-11.942	-22.479	-10.77	-10.994	-4.427	-27.63
813	0.813	-11.01	-14.715	-15.218	-30.363	-8.619	-12.517	-13.286	6.866
814	0.814	-15.836	-14.147	-11.134	-31.67	-5.893	-13.841	-9.768	-15.921
815	0.815	-9.828	-18.22	-9.764	-38.008	-8.589	-12.646	-12.843	-11.814
816	0.816	-13.873	-13.393	-15.163	-19.97	-8.381	-13.767	-19.623	-15.442
817	0.817	-13.283	-13.977	-14.57	18.585	-4.5	-4.054	-22.169	-18.686
818	0.818	-17.92	-12.244	-13.983	24.046	-5.851	-7.689	-14.82	-34.312
819	0.819	-11.328	-15.731	-16.881	-1.068	-8.164	-11.136	-0.108	-14.509
820	0.82	-17.317	-15.36	-14.363	-14.563	-12.22	-10.14	10.536	-1.684
821	0.821	-18.072	-14.989	-15.72	-18.59	-7.372	-13.011	8.616	5.332
822	0.822	-13.221	-10.558	-10.887	-7.331	-9.3	-17.222	3.398	-1.012
823	0.823	-15.137	-7.667	-11.466	-17.357	-11.038	-13.117	-20.408	-14.521
824	0.824	-15.698	-15.614	-14.369	-8.036	-10.654	-5.142	-23.691	-12.71
825	0.825	-15.302	-9.623	-11.862	-16.33	-7.369	-6.07	-14.387	-14.21
826	0.826	-16.628	-10.606	-13.211	-8.763	-6.213	-12.788	-6.073	-24.214
827	0.827	-14.483	-11.579	-9.145	-11.069	-6.617	-15.269	-13.632	-20.481
828	0.828	-14.076	-14.105	-1.211	-13.186	-7.793	-11.17	-11.318	-14.429
829	0.829	-12.122	-11.797	9.633	-15.105	-8.575	-14.615	-9.191	-13.421
830	0.83	-15.01	-9.882	13.893	-16.829	-9.937	-11.3	-7.255	-14.356
831	0.831	-12.287	-14.538	-5.65	-18.365	-7.434	-15.342	-8.995	-16.847
832	0.832	-14.98	-7.97	-19.766	-25.512	-6.664	-11.836	-13.627	-12.741
833	0.833	-13.408	-10.492	-42.989	-11.178	-8.603	-10.46	-9.354	-19.293
834	0.834	-17.26	-11.269	-52.273	-5.346	-8.799	-9.279	-13.013	-20.024
835	0.835	-15.894	-13.224	-26.73	-0.109	-9.957	-11.96	-9.528	-11.061
836	0.836	-16.27	-17.873	-16.663	-8.029	-12.085	-14.645	-6.44	-9.838
837	0.837	-15.095	-12.462	-13.563	-6.652	-10.727	-9.79	-7.42	-8.827
838	0.838	-12.381	-10.531	-10.855	2.257	-7.05	-11.711	-6.639	-9.753
839	0.839	-18.174	-17.888	-3.31	-15.726	-8.4	-8.41	-12.243	-13.951
840	0.84	-12.553	-13.052	-10.279	-23.256	-8.781	-17.298	-12.797	-16.226
841	0.841	-14.479	-13.848	-8.164	-11.638	-11.665	-8.381	-13.329	-14.253
842	0.842	-15.049	-16.195	-6.234	-9.514	-5.658	-7.208	-6.716	-20.21
843	0.843	-15.619	-12.741	-11.468	-15.328	-9.911	-10.298	-12.73	-27.512
844	0.844	-9.805	-12.19	-9.923	-20.564	-9.136	-9.32	-24.957	-14.691
845	0.845	-17.152	-15.117	-5.673	-15.93	-7.199	-8.54	-30.202	8.194
846	0.846	-12.317	-13.791	-12.069	-20.193	-9.142	-7.756	-22.264	17.513
847	0.847	-13.088	-17.112	-8.601	-13.838	-9.723	-11.237	-6.406	-2.177
848	0.848	-15.409	-12.29	-11.712	-10.361	-7.214	-13.172	8.463	-4.653
849	0.849	-14.826	-7.668	-6.883	1.448	-6.821	-11.429	33.582	-11.591
850	0.85	-15.404	-8.26	-11.154	-9.594	-7.976	-7.948	9.749	-5.176
851	0.851	-12.498	-10.794	-10.394	-19.67	-10.677	-6.599	-5.932	-14.817
852	0.852	-11.139	-10.425	-15.237	-5.384	-4.863	-10.662	-25.657	-9.568
853	0.853	-15.587	-13.336	-13.305	4.255	-8.917	-7.184	-23.132	-8.004
854	0.854	-13.845	-9.67	-12.738	-15.129	-8.333	-9.518	-6.86	-6.631
855	0.855	-16.364	-17.029	-11.399	2.647	-10.257	-9.138	-4.715	-12.971
856	0.856	-15.009	-16.066	-15.856	-18.463	-11.988	-12.813	-10.512	-14.095
857	0.857	-12.106	-15.106	-9.296	-4.347	-10.623	-9.523	-8.763	-17.138
858	0.858	-12.498	-15.89	-15.305	-11.909	-11.965	-8.37	-13.402	-18.044
859	0.859	-13.659	-16.672	-19.384	18.465	-5.367	-7.995	-9.136	-24.003
860	0.86	-14.433	-16.103	-11.455	-10.587	-8.258	-9.178	-20.923	-26.325
861	0.861	-16.368	-15.525	-8.365	-6.934	-10.756	-12.681	-22.439	-15.477
862	0.862	-14.43	-13.794	-9.334	-17.015	-9.971	-10.379	-23.768	-13.933
863	0.863	-18.116	-14.189	-10.11	-13.938	-5.122	-12.517	-14.858	-15.276
864	0.864	-14.629	-16.515	-10.899	-16.679	-8.393	-10.592	-11.357	-18.905
865	0.865	-19.082	-10.709	-11.485	-14.187	-8.958	-7.121	4.726	-10.564
866	0.866	-12.498	-18.064	-10.905	-16.533	-8.556	-4.23	21.014	-11.512
867	0.867	-11.726	-15.157	-10.336	-14.402	-2.156	-10.237	-2.389	-10.519
868	0.868	-10.952	-17.67	-11.7	-16.305	-8.136	-7.727	-18.042	-13.013
869	0.869	-11.546	-8.764	-13.06	-18.02	-8.897	-8.508	-15.315	-7.393
870	0.87	-17.545	-9.928	-14.227	-13.374	-6.946	-11.997	-17.83	-0.781
871	0.871	-10.195	-6.829	-10.548	-12.033	-4.999	-8.711	-10.87	-8.672
872	0.872	-13.109	-15.731	-11.906	-10.889	-9.047	-8.142	-8.734	-9.594
873	0.873	-15.635	-14.56	-11.518	-12.06	-7.681	-7.77	-10.652	-10.526
874	0.874	-13.317	-15.52	-10.35	-15.173	-9.997	-10.101	-8.907	0.916
875	0.875	-22.808	-12.618	-16.157	-8.407	-11.141	-13.005	-10.458	-0.613
876	0.876	-13.912	-16.868	-10.546	-12.682	-5.899	-8.555	-9.097	-7.748
877	0.877	-17.399	-12.794	-8.606	-11.913	-6.466	-9.142	-15.489	-19.545
878	0.878	-16.44	-12.21	-14.602	-16.758	-9.737	-13.989	-14.356	-14.88
879	0.879	-15.472	-10.278	-10.533	-12.122	-9.147	-10.705	-7.024	-7.702
880	0.88	-14.698	-12.023	-12.453	-10.397	-6.617	-13.614	-8.009	-11.351
881	0.881	-17.028	-11.636	-17.091	-6.923	-8.932	-10.138	-15.962	-12.489
882	0.882	-16.451	-12.028	-8.195	-9.26	-11.83	-8.788	-19.067	-5.112
883	0.883	-11.812	-16.863	-14.602	-15.852	-10.665	-7.629	-21.966	-7.997
884	0.884	-12.402	-10.868	-8.643	-6.951	-14.141	-9.561	-8.814	-5.469
885	0.885	-15.893	-10.096	-9.64	-5.784	-9.299	-10.725	0.836	-12.811
886	0.886	-14.55	-12.036	-12.547	-13.13	-11.229	-10.532	-4.404	-11.815
887	0.887	-11.659	-15.331	-11.765	-14.098	-10.645	-11.887	-18.721	-11.02
888	0.888	-17.668	-14.755	-10.978	-14.867	-11.027	-12.66	-9.051	-15.066
889	0.889	-16.903	-15.141	-11.543	-2.668	-7.726	-12.078	-14.276	-11.571
890	0.89	-12.855	-10.698	-5.525	-7.91	-11.784	-11.88	-15.822	-8.279
891	0.891	-16.347	-14.766	-12.862	-9.468	-5.973	-14.596	-2.873	-10.022
892	0.892	-18.293	-12.248	-11.879	-10.824	-8.295	-8.786	12.959	-7.503
893	0.893	-14.247	-9.931	-11.089	-11.982	-8.874	-12.847	6.544	-12.917
894	0.894	-13.872	-14.772	-11.854	-10.826	-10.807	-9.361	-10.897	-13.492
895	0.895	-8.461	-14.191	-9.904	-11.802	-7.906	-12.649	-13.25	-6.122
896	0.896	-15.059	-11.284	-7.949	-10.841	-9.258	-8.578	-15.398	-10.939
897	0.897	-12.554	-19.212	-12.005	-10.073	-4.806	-8.187	-5.733	-13.447
898	0.898	-11.793	-10.896	-13.349	-17.424	-8.872	-9.537	-3.986	-6.112
899	0.899	-13.756	-18.247	-11.989	-10.641	-10.227	-9.151	-21.378	-15.038
900	0.9	-14.365	-13.399	-11.595	-13.142	-8.874	-5.47	-23.654	-11.577
901	0.901	-16.131	-12.622	-17.59	-0.943	-10.036	-10.877	-13.009	-14.697
902	0.902	-12.683	-18.233	-16.815	-6.178	-8.104	-11.452	-11.092	-17.63
903	0.903	-13.11	-14.749	-11.208	-10.82	-4.623	-10.874	-16.354	-18.435
904	0.904	-13.545	-15.333	-11.793	-12.181	-9.465	-6.819	-11.732	-27.367
905	0.905	-12.431	-13.589	-19.153	-8.532	-8.892	-13.802	-4.584	-23.932
906	0.906	-16.734	-13.973	-8.322	-14.544	-8.323	-12.845	-8.276	-23.007
907	0.907	-10.966	-11.652	-12.592	-7.219	-6.98	-4.929	-4.818	-22.091
908	0.908	-15.063	-11.262	-11.446	-12.054	-10.28	-5.906	-5.814	-22.915
909	0.909	-17.034	-8.555	-17.477	-14.592	-8.165	-8.826	-10.696	-10.761
910	0.91	-16.485	-14.357	-14.407	-15.369	-10.884	-6.317	-14.986	-12.55
911	0.911	-17.099	-10.295	-17.343	-15.977	-7.416	-7.107	-15.809	-4.677
912	0.912	-9.196	-12.227	-18.132	-15.415	-7.825	-15.058	-5.015	-11.881
913	0.913	-17.55	-12.802	-9.24	-6.543	-12.297	-14.106	-19.362	-15.603
914	0.914	-16.612	-14.537	-12.736	-10.255	-8.25	-11.224	-17.452	-9.64
915	0.915	-17.606	-15.891	-15.853	-9.124	-9.631	-10.467	-26.189	-6.579
916	0.916	-15.126	-14.53	-9.098	-14.38	-8.31	-12.801	-11.884	-13.392
917	0.917	-17.47	-14.925	-9.894	-13.446	-11.249	-7.973	-17.714	-10.92
918	0.918	-9.558	-12.986	-12.236	-12.714	-6.832	-11.286	-5.561	-6.887
919	0.919	-16.934	-11.046	-12.834	-15.07	-12.291	-14.21	15.106	-10.408
920	0.92	-17.92	-14.512	-14.793	-11.609	-10.398	-12.875	17.786	-12.378
921	0.921	-11.946	-12.191	-10.771	-11.048	-9.857	-8.451	-5.465	-11.836
922	0.922	-9.644	-17.024	-9.467	-8.167	-6.989	-7.895	-21.174	-10.521
923	0.923	-17.605	-13.741	-15.901	-9.544	-5.675	-9.275	-23.926	-12.89
924	0.924	-14.529	-13.161	-9.94	-10.93	-13.059	-9.693	-16.443	-6.353
925	0.925	-15.52	-15.68	-7.643	-8.077	-9.993	-11.852	-14.161	-13.144
926	0.926	-18.065	-18.001	-14.228	-13.355	-7.127	-11.491	0.678	-5.233
927	0.927	-12.476	-13.161	-9.937	-12.828	-13.158	-10.355	10.285	-10.514
928	0.928	-20.433	-9.868	-7.607	-12.301	-5.834	-8.248	1.484	-3.805
929	0.929	-17.36	-9.287	-12.455	-5.762	-10.702	-10.977	-3.25	-13.531
930	0.93	-14.477	-11.804	-7.829	-13.751	-6.475	-6.741	-4.668	-9.912
931	0.931	-15.271	-11.417	-14.427	-8.565	-4.182	-11.601	-16.537	-11.13
932	0.932	-16.066	-14.315	-11.93	-13.451	-4.792	-9.687	-27.653	-5.949
933	0.933	-12.599	-11.599	-7.873	-10.987	-9.468	-13.768	-11.865	-6.933
934	0.934	-17.257	-14.314	-14.461	-13.365	-7.756	-6.824	-1.295	-7.738
935	0.935	-11.851	-13.537	-10.208	-12.83	-10.31	-11.685	-11.026	-15.117
936	0.936	-12.452	-15.464	-10.99	-13.446	-9.954	-12.486	-23.253	-10.314
937	0.937	-14.402	-11.787	-12.934	-17.554	-9.599	-10.18	-15.358	-9.564
938	0.938	-13.831	-15.073	-13.523	-12.771	-12.333	-10.769	-19.674	-7.263
939	0.939	-12.496	-12.166	-11.8	-8.187	-9.647	-11.353	-23.415	-5.35
940	0.94	-14.827	-11.778	-16.657	-17.141	-9.47	-8.457	-5.509	-7.288
941	0.941	-15.219	-17.574	-14.73	-13.516	-7.553	-10.986	7.151	-11.343
942	0.942	-10.586	-11.958	-14.173	-14.738	-6.21	-9.666	0.084	-16.177
943	0.943	-16.595	-11.371	-12.843	-11.692	-9.908	-11.838	-10.637	-20.823
944	0.944	-15.827	-14.661	-17.315	-10.77	-7.407	-10.727	-12.661	-16.764
945	0.945	-13.51	-18.725	-17.139	-8.477	-10.332	-14.447	-21.48	-8.841
946	0.946	-16.989	-17.369	-13.086	-11.03	-10.733	-11.781	-16.923	-0.512
947	0.947	-15.059	-10.004	-12.712	-13.408	-9.587	-13.95	-18.386	-1.483
948	0.948	-6.167	-13.1	-11.374	-15.392	-9.212	-10.692	-24.659	-5.551
949	0.949	-7.329	-15.998	-10.227	-12.181	-8.841	-12.856	-28.385	-14.445
950	0.95	-13.329	-11.74	-12.948	-16.307	-10.983	-15.607	-12.786	-10.959
951	0.951	-3.656	-12.503	-9.472	-8.416	-11.193	-9.838	-10.737	-14.05
952	0.952	-2.496	-13.078	-8.322	-9.599	-8.116	-7.56	-8.881	-11.144
953	0.953	-3.661	-12.499	-8.718	0.035	-10.84	-1.024	-14.185	-11.918
954	0.954	-6.76	-14.24	-8.335	-1.178	-8.14	-0.288	-9.602	0.289
955	0.955	-11.595	-19.074	-8.536	-4.7	-6.609	-7.68	-8.297	-11.892
956	0.956	-17.596	-13.072	-7.191	-9.964	-8.558	-4.819	-4.661	-7.232
957	0.957	-19.922	-15.384	-2.939	-24.711	-8.765	-10.854	-3.533	-11.465
958	0.958	-17.982	-10.536	2.47	-9.841	-6.449	-5.268	3.791	-20.341
959	0.959	-21.274	-15.174	-7.014	-7.947	-7.234	-14.78	-5.16	-14.314
960	0.96	-19.532	-9.751	1.885	-13.212	-5.884	-8.422	-1.725	-2.476
961	0.961	-20.883	-13.232	-13.794	-17.885	-4.337	-11.937	-6.998	-10.371
962	0.962	-18.558	-13.807	-20.183	-13.65	-5.888	-11.007	-19.799	-8.964
963	0.963	-20.673	-14.382	-18.249	-7.281	-6.855	-8.147	-11.104	-17.809
964	0.964	-19.503	-10.896	-13.022	-13.289	-3.956	-10.699	-6.477	-18.925
965	0.965	-13.682	-12.242	-14.564	-10.202	-0.277	-13.065	-7.838	-9.222
966	0.966	-19.28	-5.653	-13.205	-9.229	-1.632	-13.691	1.047	-8.043
967	0.967	-17.331	-14.543	-14.356	-1.297	-1.236	-7.727	-9.8	-18.865
968	0.968	-17.898	-15.698	-17.829	-10.972	-4.911	-10.065	-19.873	-14.585
969	0.969	-19.622	-18.788	-12.591	-19.863	-5.287	-12.006	-23.546	-13.386
970	0.97	-17.089	-6.002	0.192	-16.362	-7.409	-8.725	-22.372	-7.35
971	0.971	-14.75	-11.223	5.426	-13.251	-11.849	-9.322	-10.552	-14.666
972	0.972	-12.596	-9.662	-2.498	-12.266	-10.088	-8.94	-2.621	-9.793
973	0.973	-17.802	-13.908	-12.55	-6.234	-18.005	-6.621	10.34	-14.008
974	0.974	-12.945	-12.741	-21.448	4.445	-16.82	-9.535	-12.485	-26.162
975	0.975	-13.509	-13.896	-39.438	5.823	-11.579	-15.537	3.206	-20.892
976	0.976	-10.588	-16.989	-57.229	-0.562	-10.59	-11.285	5.926	-0.151
977	0.977	-14.05	-14.106	-26.837	-4.037	-13.081	-15.351	13.493	-2.822
978	0.978	-10.735	-11.596	-14.436	-17.955	-13.838	-18.825	6.528	-10.337
979	0.979	-12.855	-10.815	-3.198	-4.388	-11.87	-12.811	-12.638	1.31
980	0.98	-12.435	-14.291	-6.48	-16.556	-9.907	-13.564	-15.133	-5.055
981	0.981	-12.799	-17.577	-9.558	-8.594	-11.621	-10.052	-3.493	-14.708
982	0.982	-14.322	-18.178	-12.267	-9.931	-10.238	-13.325	-9.84	-30.558
983	0.983	-13.52	-11.23	-14.783	-11.074	-9.813	-7.869	-15.608	-15.633
984	0.984	-14.266	-14.132	-12.449	-14.522	-3.201	-9.796	-20.78	-17.551
985	0.985	-10.953	-18.409	-10.311	-21.826	-6.076	-7.843	-28.67	-12.317
986	0.986	-13.824	-12.831	-12.24	-18.853	-6.822	-15.551	-27.264	-16.956
987	0.987	-14.954	-17.713	-10.49	-9.115	-10.862	-20.749	-18.312	-15.594
988	0.988	-11.44	-15.794	-2.545	-5.408	-11.422	-21.683	-5.096	-14.422
989	0.989	-17.99	-12.905	-3.885	-6.563	-11.98	-15.644	10.829	-22.734
990	0.99	-16.994	-16.42	-10.262	-11.755	-12.53	-8.246	21.524	-25.812
991	0.991	-12.708	-14.121	-4.254	-6.89	-11.148	6.506	11.922	-16.873
992	0.992	-15.004	-14.139	-3.271	-16.541	-5.698	12.937	-3.86	-8.493
993	0.993	-13.04	-8.354	-8.094	-20.185	-10.501	11.048	-5.905	-7.466
994	0.994	-13.594	-12.436	-10.598	-28.468	-4.468	2.379	-3.899	-0.661
995	0.995	-17.632	-13.034	-14.656	-18.732	-8.498	-2.236	-23.183	-10.374
996	0.996	-14.119	-19.05	-11.164	-1.649	-7.887	-3.542	-5.32	-3.98
997	0.997	-7.706	-13.465	-11.734	-8.553	-7.28	-12.387	-21.508	-5.102
998	0.998	-15.608	-11.554	-13.462	10.652	-6.67	-11.163	-40.596	-8.169
999	0.999	-16.54	-13.517	-13.064	-2.083	-9.156	-5.881	-22.722	-9.136
1000	1	-13.607	-17.617	-15.379	-18.284	-4.672	-8.737	-15.688	-6.64
1001	1.001	-16.097	-11.845	-14.21	-24.635	-2.895	-7.907	-4.951	-5.855
1002	1.002	-10.45	-9.556	-13.03	-11.041	-5.379	-8.62	-2.914	-3.916
1003	1.003	-12.356	-10.18	-11.856	-5.76	-7.671	-13.393	-18.681	-13.978
1004	1.004	-16.972	-13.507	-8.942	-16.738	-4.742	-10.032	-20.714	-12.629
1005	1.005	-11.529	-11.806	-11.638	-12.435	-7.424	-11.709	-18.663	-8.947
1006	1.006	-12.095	-17.664	-7.378	-13.552	-6.234	-15.139	-23.791	-12.426
1007	1.007	-15.376	-15.391	-6.981	-12.351	-11.047	-14.695	-19.089	-9.325
1008	1.008	-12.467	-13.507	-14.329	-7.088	-7.537	-13.475	-3.181	-8.352
1009	1.009	-14.968	-10.263	-15.284	-8.017	-10.803	-15.344	-5.256	-4.097
1010	1.01	-15.348	-14.376	-10.449	-15.907	-13.679	-9.486	-7.143	-11.437
1011	1.011	-14.179	-14.797	-12.964	-16.849	-7.847	-5.358	-19.278	-16.251
1012	1.012	-16.875	-16.183	-12.194	-15.846	-10.142	-7.238	-17.67	-24.169
1013	1.013	-17.24	-14.093	-8.725	-13.296	-8.181	-10.469	-18.971	-14.485
1014	1.014	-20.127	-20.137	-14.735	-14.025	-8.739	-1.503	-20.065	5.061
1015	1.015	-17.401	-19.41	-13.964	-21.911	-6.972	-0.272	-9.156	7.775
1016	1.016	-13.12	-18.694	-13.385	-14.495	-12.752	-11.04	-1.933	0.243
1017	1.017	-14.456	-13.908	-13.969	-13.455	-7.119	-21.034	-3.038	-6.701
1018	1.018	-12.114	-13.377	-16.874	-17.642	-10.582	-27.35	-4.15	-17.332
1019	1.019	-16.934	-16.328	-14.361	-18.357	-9.989	-21.293	1.106	-19.263
1020	1.02	-14.984	-12.89	-13.009	-10.392	-9.394	-9.442	-3.693	-20.999
1021	1.021	-16.707	-17.382	-11.836	-9.403	-14.225	-14.051	-7.906	-16.316
1022	1.022	-10.887	-19.171	-11.434	-18.277	-9.571	-12.653	-13.458	-20.549
1023	1.023	-16.48	-11.29	-11.045	-17.105	-12.464	-6.216	-21.343	-16.86
1024	1.024	-11.631	-12.509	-8.929	-5.284	-8.973	-12.16	-11.615	-18.018
1025	1.025	-13.552	-11.598	-13.393	12.174	-9.351	-9.006	-2.682	-12.779
1026	1.026	-16.446	3.051	-12.835	0.603	-9.723	-9.924	0.844	-11.78
1027	1.027	-15.081	-7.642	-15.759	-5.742	-6.998	-15.87	16.947	-12.493
1028	1.028	-7.721	-17.348	-12.265	-7.659	-12.798	-15.052	9.999	-11.693
1029	1.029	-23.78	-19.12	-11.851	-5.904	-10.464	-18.498	-17.672	-8.219
1030	1.03	-12.166	-17.606	-16.657	-13.811	-6.966	-17.891	-21.367	-8.777
1031	1.031	-14.293	1.127	-6.566	-0.841	-6.372	-8.987	-31.442	-8.172
1032	1.032	-16.228	-6.463	-5.19	-6.063	-15.267	-20.765	-28.33	-9.498
1033	1.033	-14.494	-22.753	-14.069	-17.089	-11.577	3.064	-19.982	-7.149
1034	1.034	-12.947	-7.878	-15.214	-27.147	-5.57	-0.204	-2.166	-4.208
1035	1.035	-17.217	1.774	-9.971	-36.03	-8.649	-15.86	-13.777	-8.627
1036	1.036	-16.062	3.478	-12.852	-22.865	-3.801	-7.516	-15.924	-8.004
1037	1.037	-17.232	-20.337	-15.352	3.468	-1.273	-10.016	-10.123	-11.45
1038	1.038	-16.276	-23.64	-17.654	22.266	-5.336	-12.329	-8.408	-11.027
1039	1.039	-13.38	-7.978	-11.05	-1.512	-10.17	-14.45	-3.774	-17.576
1040	1.04	-15.91	-16.306	-13.547	-4.589	-6.879	-8.635	-8.034	-32.265
1041	1.041	-13.607	-23.861	-15.857	-1.861	-8.623	-10.358	-11.699	-47.136
1042	1.042	-13.042	-16.899	-13.903	-9.387	-11.137	-8.78	-15.176	-41.287
1043	1.043	-16.346	-19.035	-9.239	-11.686	-12.487	-4.5	-9.963	-14.921
1044	1.044	-14.624	-20.967	-8.649	-26.574	-9.579	4.417	-9.007	41.828
1045	1.045	-15.989	-22.704	-9.031	-16.882	-8.411	-13.582	-4.77	1.249
1046	1.046	-15.622	-11.67	-9.415	-25.563	-5.703	-16.111	-7.121	-20.758
1047	1.047	-17.764	-10.311	-11.532	-11.201	-7.834	-18.455	-9.061	-14.141
1048	1.048	-15.062	-11.458	-8.819	-5.353	-8.026	-7.836	-8.504	4.093
1049	1.049	-13.147	-7.959	-6.097	-17.497	-10.544	-2.051	-6.791	9.565
1050	1.05	-15.295	-8.91	-10.93	-3.141	-12.672	-10.778	-14.74	-15.542
1051	1.051	-17.248	-11.808	-17.501	-8.918	-9.967	-9.258	-18.226	-11.054
1052	1.052	-13.012	-5.776	-11.493	-17.613	-6.485	-10.638	-17.25	-6.957
1053	1.053	-17.089	-13.107	-12.254	-9.679	-5.33	-11.823	-14.341	-3.252
1054	1.054	-16.72	-12.114	-14.173	-8.332	-5.722	-8.371	-25.764	-6.524
1055	1.055	-12.292	-7.834	-6.812	-12.004	-7.664	-5.303	-8.354	-15.792
1056	1.056	-12.885	-7.033	-13.603	-13.144	-6.897	-8.246	22.031	-13.05
1057	1.057	-11.547	-8.942	-9.364	-20.466	-8.841	-14.28	26.09	-15.547
1058	1.058	-16.015	-12.199	-13.446	-7.693	-6.914	-15.088	7.322	-13.19
1059	1.059	-10.619	-13.916	-9.982	-12.904	-10.601	-10.282	-2.726	-19.545
1060	1.06	-10.056	-21.818	-9.395	-1.867	-10.223	-13.606	-11.999	-17.585
1061	1.061	-14.721	-25.269	-17.082	-14.84	-10.624	-9.563	-20.307	-15.851
1062	1.062	-18.804	-17.876	-11.816	-9.622	-11.794	-10.938	-22.812	-7.938
1063	1.063	-13.988	-12.999	-10.821	-14.27	-9.867	-13.286	-25.122	-6.616
1064	1.064	-13.432	-8.701	-11.566	-21.425	-11.037	-19.122	-22.988	-10.297
1065	1.065	-14.035	-3.054	-13.859	-27.808	-10.269	-18.37	-17.19	-11.426
1066	1.066	-15.406	-6.49	-10.359	-31.292	-8.338	-16.46	-8.481	-16.627
1067	1.067	-14.065	-16.506	-12.273	-21.596	-10.86	-11.844	-13.107	-13.747
1068	1.068	-13.695	-17.81	-11.675	-17.901	-7.381	-4.15	-5.916	-2.362
1069	1.069	-11.773	-18.922	-8.174	0.099	-10.682	1.035	-14.797	-3.937
1070	1.07	-14.499	-12.877	-12.603	7.647	-6.622	7.773	-15.917	-25.651
1071	1.071	-9.67	-11.855	-14.326	0.69	-11.465	-3.682	-18.97	-16.376
1072	1.072	-14.525	-6.969	-11.795	11.338	-9.537	-11.645	-6.167	-2.204
1073	1.073	-12.594	-7.692	-7.325	5.533	-11.284	-15.935	-4.418	0.319
1074	1.074	-13.188	-8.41	-12.724	-13.816	-9.931	-19.639	-9.093	-15.929
1075	1.075	-11.846	-7.771	-13.275	-16.32	-9.541	-16.177	-10.489	-22.336
1076	1.076	-13.205	-17.783	-16.521	-23.27	-8.384	-15.228	-11.657	-28.167
1077	1.077	-14.378	-27.788	-13.56	-8.361	-3.162	-10.412	4.049	-1.854
1078	1.078	-11.678	-21.347	-14.862	-14.172	-7.998	-7.928	1.949	16.905
1079	1.079	-14.389	-15.308	-12.495	-15.917	-8.587	4.222	0.02	-6.91
1080	1.08	-15.953	-12.174	-12.078	-4.89	-6.852	16.381	-8.705	-16.198
1081	1.081	-15.183	-11.156	-11.7	-0.649	-3.373	-7.433	-23.053	-24.515
1082	1.082	-12.09	-15.355	-14.424	-7.047	-8.796	-10.728	-32.751	-27.034
1083	1.083	-18.096	-14.536	-10.931	-8.227	-3.968	-7.651	-20.569	-20.087
1084	1.084	-10.164	-16.441	-10.541	-22.192	-9.975	-10.357	-12.634	-13.698
1085	1.085	-15.389	-6.331	-12.675	-12.546	-7.651	-12.881	0.345	-15.606
1086	1.086	-16.36	-22.151	-9.965	-14.322	-11.141	-15.229	-8.359	-13.838
1087	1.087	-15.591	-19.976	-12.676	-15.882	-5.145	-13.112	15.442	-9.187
1088	1.088	-17.913	-14.146	-11.904	-14.519	-9.217	-11.207	5.39	-4.984
1089	1.089	-15.977	-15.864	-11.138	-10.831	-7.29	-9.493	2.298	-1.365
1090	1.09	-11.328	-14.286	-11.332	-14.349	-5.369	-14.148	-11.828	-12.224
1091	1.091	-13.074	-12.918	-13.657	-13.433	-8.283	-15.516	-19.375	-13.603
1092	1.092	-16.559	-9.229	-15.016	-20.254	-7.906	-11.862	-17.054	-9.982
1093	1.093	-12.107	-12.696	-10.767	-12.364	-12.365	-13.033	-19.186	-11.174
1094	1.094	-19.846	-15.767	-10.184	-15.495	-9.468	-12.074	-9.498	-20.846
1095	1.095	-14.625	-12.837	-11.541	-14.561	-8.118	-9.179	-14.705	-21.994
1096	1.096	-17.533	-15.331	-14.839	-13.806	-6.762	-6.692	-19.34	-4.022
1097	1.097	-18.316	-16.079	-9.054	-19.456	-11.603	-12.332	-12.179	-11.6
1098	1.098	-14.267	-14.111	-16.423	-12.911	-8.317	-14.297	-15.855	-23.252
1099	1.099	-14.876	-14.654	-9.658	-13.708	-12.39	-13.738	-7.536	-21.176
1100	1.1	-14.307	-5.722	-13.935	-19.352	-6.597	-8.342	-10.626	-7.652
1101	1.101	-13.749	-22.724	-11.646	-8.539	-8.928	-11.851	-11.585	-5.906
1102	1.102	-16.291	-11.084	-13.626	12.145	-8.355	-13.815	-9.068	-4.33
1103	1.103	-14.958	-13.187	-14.241	14.827	-11.65	-10.948	-11.38	-5.645
1104	1.104	-12.843	-11.236	-5.367	-8.42	-8.753	-10.593	-7.896	-9.271
1105	1.105	-18.863	-12.951	8.929	-17.751	-11.273	-3.279	-11.211	-15.286
1106	1.106	-14.628	-14.47	6.978	-26.118	-8.962	-10.681	-7.149	-8.081
1107	1.107	-16.982	-15.816	1.731	2.105	-11.884	-9.754	-9.648	-19.112
1108	1.108	-10.432	-6.915	-6.217	-9.177	-8.229	-10.561	-8.27	-14.957
1109	1.109	-16.469	-10.394	-27.921	-5.951	-10.582	-9.81	-11.18	-8.626
1110	1.11	-14.178	-13.487	-56.23	-2.908	-7.719	-14.665	-11.587	9.333
1111	1.111	-13.63	-16.407	-37.507	-5.655	-8.135	-12.753	-15.876	11.777
1112	1.112	-13.098	-15.641	-20.533	-8.231	-9.321	-11.036	-13.402	9.371
1113	1.113	-11.405	-13.315	-17.481	-15.231	-7.8	-8.553	-6.087	-9.858
1114	1.114	-13.968	-11.362	-20.207	-13.139	-9.763	-10.905	3.553	-27.723
1115	1.115	-16.336	-18.704	-7.397	-15.116	-10.572	-8.814	2.367	-20.811
1116	1.116	-14.253	-15.793	-9.699	-23.873	-12.161	-14.84	-10.821	6.819
1117	1.117	-13.13	-13.275	-7.567	-19.273	-8.713	-5.195	-23.025	3.107
1118	1.118	-15.102	-10.965	-9.514	-9.237	-5.465	-11.603	-15.113	-13.91
1119	1.119	-15.33	-10.387	-11.262	-8.127	-11.313	-8.138	-28.093	-4.601
1120	1.12	-18.654	-15.028	-6.615	-11.64	-9.024	1.524	-29.855	-24.33
1121	1.121	-12.88	-12.121	-5.256	-8.584	-9.641	-10.307	-18.845	-62.901
1122	1.122	-18.515	-15.606	-8.93	-13.484	-7.746	-5.719	-3.007	-24.29
1123	1.123	-15.058	-13.286	-10.093	-14.318	-11.846	-7.114	20.383	-19.393
1124	1.124	-11.795	-16.191	-17.436	-13.594	-11.504	-16.062	29.645	3.303
1125	1.125	-20.726	-10.191	-30.215	-10.183	-6.136	-14.96	-1.531	7.257
1126	1.126	-14.364	-9.423	-35.486	-16.259	-8.114	-11.924	-30.575	-11.516
1127	1.127	-15.551	-16.797	-27.593	-12.273	-10.091	-7.131	-19.367	-8.254
1128	1.128	-16.548	-11.983	-14.646	-17.166	-6.074	0.76	-9.317	-11.444
1129	1.129	-15.598	-11.216	-2.48	-15.273	-5.741	-8.979	-12.463	-19.821
1130	1.13	-14.849	-20.115	21.303	-11.256	-6.187	-26.056	-4.216	-22.384
1131	1.131	-17.196	-14.108	24.567	-8.776	-7.409	-19.117	-11.824	-15.455
1132	1.132	-15.283	-11.008	-3.707	-9.216	-9.394	-12.788	-14.197	-4.874
1133	1.133	-15.879	-11.97	-7.402	-8.127	-7.518	-14.778	-12.141	-22.378
1134	1.134	-17.641	-14.472	-4.128	-14.184	-11.836	-9.594	-10.27	-38.673
1135	1.135	-16.298	-13.694	-7.239	-13.47	-7.846	-8.097	-12.073	-36.564
1136	1.136	-13.02	-13.111	-9.976	-17.592	-8.298	-12.413	-7.482	-15.241
1137	1.137	-17.29	-15.048	-12.534	-15.705	-5.072	-0.665	-14.717	27.373
1138	1.138	-16.136	-14.46	-10.264	-9.749	-9.975	-5.364	-8.403	21.403
1139	1.139	-16.532	-8.652	-12.435	2.431	-9.456	-21.28	-5.011	-17.307
1140	1.14	-11.509	-3.034	-13.037	8.219	-10.088	-12.42	-10.327	-22.387
1141	1.141	-12.092	-9.601	-14.963	-0.521	-11.882	-6.078	-11.385	0.384
1142	1.142	-14.998	-8.817	-9.695	-11.59	-14.448	-15.796	-12.257	-12.043
1143	1.143	-17.52	-17.715	-17.615	-21.699	-15.846	-14.1	-20.079	-19.213
1144	1.144	-11.135	-18.895	-13.351	-28.137	-12.982	-9.52	-22.485	7.13
1145	1.145	-11.91	-13.68	-12.187	-27.018	-15.732	-8.206	-11.731	-2.895
1146	1.146	-9.588	-10.79	-3.858	-13.118	-9.966	-9.388	-7.182	-18.505
1147	1.147	-7.656	-16.801	-13.541	-3.469	-10.775	-8.255	-11.53	-4.3
1148	1.148	2.41	-22.422	-17.217	-12.202	-7.331	-7.339	-7.938	13.544
1149	1.149	-13.455	-14.493	-8.904	-13.759	-6.793	-4.484	-16.354	-16.787
1150	1.15	-7.061	-15.467	-3.673	-9.508	-10.906	-10.523	-21.657	-54.272
1151	1.151	-8.984	-18.362	-2.706	-15.908	-9.597	-8.237	-14.971	-59.221
1152	1.152	-10.712	-14.123	-8.7	-17.07	-10.032	-3.432	-19.331	-54.711
1153	1.153	-21.731	-11.821	-16.048	-13.975	-8.915	-9.466	-7.237	-50.619
1154	1.154	-14.551	-21.319	-18.95	0.718	-11.671	-2.143	4.849	6.099
1155	1.155	-10.86	-20.187	-21.456	-1.434	-7.455	2.649	-3.187	95.651
1156	1.156	-7.363	-4.542	-20.661	-15.024	-2.661	-8.823	-4.648	107.384
1157	1.157	-10.448	-2.438	-22.587	0.818	-3.279	-19.908	-16.54	9.664
1158	1.158	-9.464	-12.14	-12.523	11.472	2.103	-24.223	-11.974	-29.796
1159	1.159	-13.698	-13.895	9.136	-5.957	2.658	-23.133	-10.695	-41.612
1160	1.16	-14.451	-2.894	-0.187	-12.937	-7.428	-17.189	-9.619	-9.024
1161	1.161	-6.499	-12.981	-2.94	-6.565	-11.709	-11.977	-6.212	1.003
1162	1.162	-11.699	-16.685	-10.496	-23.979	-10.576	-7.145	-9.385	-7.786
1163	1.163	-10.709	-22.69	-31.586	-21.648	-9.445	-11.416	-10.427	-15.895
1164	1.164	-13.206	-15.354	-68.537	-19.503	-4.244	-7.375	-14.749	-23.273
1165	1.165	-15.507	-10.542	-43.367	-13.681	-1.364	-15.338	-7.453	-29.842
1166	1.166	-22.067	-11.357	-20.506	-15.408	-7.382	-7.997	-14.282	-35.657
1167	1.167	-21.276	-9.074	-8.098	-16.948	-5.076	-12.853	-10.078	-63.201
1168	1.168	-22.027	-17.044	-11.749	4.753	-4.508	-10.34	-12.457	-47.991
1169	1.169	-20.072	-22.3	-15.021	-4.496	-14.581	-12.678	-14.444	-34.356
1170	1.17	-21.986	-15.554	-18.103	3.862	-10.337	-3.204	-13.939	11.557
1171	1.171	-24.872	-11.335	-15.373	6.402	-11.503	8.633	-6.287	41.914
1172	1.172	-23.492	-9.051	-7.806	4.088	-12.671	-15.172	-3.25	69.531
1173	1.173	-19.019	-12.57	-14.755	-15.07	-7.451	-11.879	-6.186	54.546
1174	1.174	-17.257	-17.251	-4.096	-12.542	-2.614	-2.61	-19.368	4.186
1175	1.175	-18.587	-11.864	24.938	-10.198	-10.546	0.039	-21.32	-83.411
1176	1.176	-17.217	-8.411	12.552	-12.293	-11.495	-12.784	-19.636	-47.736
1177	1.177	-14.287	-11.734	-6.218	-18.066	-4.703	-10.483	-11.765	28.214
1178	1.178	-20.262	-18.356	-2.916	-30.222	-5.469	4.398	9.863	-1.374
1179	1.179	-14.24	-20.903	-5.99	-22.248	-3.133	-5.299	19.118	-28.092
1180	1.18	-14.987	-20.16	-3.249	-20.862	-3.697	-17.513	-6.462	-36.223
1181	1.181	-14.381	-15.354	-10.749	-3.787	-12.395	-12.899	-23.521	-14.145
1182	1.182	-16.29	-20.02	-13.031	3.225	-8.9	-17.172	-7.871	5.833
1183	1.183	-14.527	-22.945	-10.897	-11.624	-5.791	-23.563	-5.176	-24.51
1184	1.184	-14.896	-15.034	-12.827	-17.382	-0.931	-15.246	-2.673	-29.885
1185	1.185	-16.226	-6.734	-4.111	-8.63	-8.85	-10.011	-5.003	-65.08
1186	1.186	-15.047	-16.431	6.923	-16.518	-11.918	-10.97	1.375	-51.534
1187	1.187	-16.179	-18.774	8.28	-17.831	-7.052	-10.205	7.192	-30.944
1188	1.188	-14.218	-9.888	-3.532	-37.328	-13.014	-14.272	5.464	2.974
1189	1.189	-10.707	-13.386	-20.949	-23.148	-18.595	-14.857	-5.546	34.717
1190	1.19	-12.04	-18.615	-42.043	-10.314	-15.078	-14.29	-18.482	30.456
1191	1.191	-12.398	-13.772	-61.775	-3.281	-16.977	-14.85	-16.712	4.056
1192	1.192	-11.219	-7.77	-28.293	-1.095	-18.686	-6.879	-24.622	-19.705
1193	1.193	-11.585	4.425	-14.743	8.625	-22.141	6.295	-20.325	-41.527
1194	1.194	-15.826	-7.77	-10.685	-3.531	-14.756	-13.02	-11.36	-49.89
1195	1.195	-10.388	-6.228	-14.356	-8.141	-11.627	-25.739	-5.308	-57.467
1196	1.196	-9.788	-10.488	-4.287	-12.358	-12.553	-14.077	-12.624	-41.264
1197	1.197	-13.061	-14.169	-7.369	-15.984	-9.989	0.859	-11.629	-9.339
1198	1.198	-11.297	-15.342	-4.654	-19.416	-4.333	-4.928	-5.6	-22.9
1199	1.199	-13.788	-14.399	-12.193	-18.403	-0.796	-10.117	-14.442	-18.862
1200	1.2	-16.104	-21.198	-9.861	-13.525	-0.167	-8.533	-8.39	-22.549
1201	1.201	-14.928	-11.549	-11.976	-12.714	-0.703	-12.767	1.329	1.207
1202	1.202	-14.535	-2.666	-13.903	-0.484	-4.144	-11.576	-2.287	22.991
1203	1.203	-18.017	-10.993	-8.674	4.777	-3.714	-10.379	-1.056	25.591
1204	1.204	-11.442	-1.31	-10.224	-9.502	-4.834	1.459	-4.092	63.989
1205	1.205	-14.35	-4.961	-11.58	0.231	-4.405	9.43	-5.019	58.495
1206	1.206	-8.351	-13.248	-7.901	-15.591	-7.061	-0.593	-18.128	-17.131
1207	1.207	-13.963	-14.174	-9.06	-21.949	-9.136	0.608	-23.884	-27.824
1208	1.208	-15.902	-18.973	-3.827	-12.235	-12.366	8.949	-22.073	1.808
1209	1.209	-16.487	-9.267	-4.777	-6.968	-14.424	-7.123	-14.046	-60.792
1210	1.21	-11.073	-18.144	-10.737	-5.388	-9.124	-42.143	-18.203	-101.565
1211	1.211	-17.655	-16.953	-16.32	-21.231	-4.218	-37.086	-16.943	-49.966
1212	1.212	-13.396	-30.89	-11.462	-23.327	-3.581	-23.511	-13.355	23.927
1213	1.213	-11.083	-17.345	-13.387	-29.126	-6.439	-11.091	-14.236	33.749
1214	1.214	-14.571	-8.654	-12.816	-20.399	-7.759	-7.388	-11.265	-11.015
1215	1.215	-15.156	-4.006	-14.206	-15.729	-10.038	-17.427	-15.464	-133.217
1216	1.216	-11.095	-5.353	-13.818	-11.433	-11.163	-14.288	-22.73	-45.794
1217	1.217	-15.941	-9.019	-16.695	-17.778	-8.416	-16.927	-21.674	-29.936
1218	1.218	-14.005	-12.488	-12.209	-16.578	-7.99	-9.328	-13.627	-15.681
1219	1.219	-15.752	-15.573	-10.441	-11.31	-7.763	-11.601	2.549	23.676
1220	1.22	-13.23	-10.725	-13.904	-2.381	-11.027	-34.971	14.282	59.173
1221	1.221	-16.519	-9.946	-13.499	10.806	-8.091	-13.031	-0.493	48.334
1222	1.222	-16.133	-15.533	-15.605	9.071	-6.122	-10.242	-10.066	-60.184
1223	1.223	-12.454	-13.551	-13.644	-1.973	-11.895	7.614	-4.784	69.945
1224	1.224	-14.768	-18.161	-10.146	-9.153	-11.079	28.751	-9.384	122.439
1225	1.225	-13.601	-14.062	-13.026	-15.551	-17.624	14.672	-2.197	-52.586
1226	1.226	-18.056	-12.677	-14.15	-16.726	-15.081	-8.498	-13.952	-75.946
1227	1.227	-16.305	-11.29	-12.194	-13.636	-6.164	-5.356	-12.349	-12.552
1228	1.228	-14.94	-16.105	-9.299	-16.563	-7.304	-2.602	-10.922	6.707
1229	1.229	-18.224	-15.503	-11.232	-6.908	-8.253	-10.087	-9.678	-10.536
1230	1.23	-15.311	-19.548	-13.17	-13.294	-3.392	-12.373	-6.095	-26.279
1231	1.231	-18.011	-20.899	-12.399	-12.141	-5.886	-14.481	-11.254	-40.614
1232	1.232	-12.195	-16.457	-10.476	-17.363	-6.644	-16.387	-17.972	-27.478
1233	1.233	-11.413	-14.729	-14.746	-12.523	-11.454	-14.614	-11.892	-39.285
1234	1.234	-17.984	-17.251	-14.172	-11.761	-8.144	-19.236	-11.026	-28.507
1235	1.235	-11.975	-15.889	-12.831	-12.546	-13.536	-14.923	-7.439	1.043
1236	1.236	-19.327	-13.74	-15.163	-10.612	-11.583	-3.016	-17.416	99.439
1237	1.237	-18.351	-17.385	-8.579	-13.915	-14.859	-1.38	-18.705	112.45
1238	1.238	-19.123	-16.958	-13.424	-11.018	-10.769	-5.564	-14.961	100.424
1239	1.239	-13.509	-19.046	-14.217	-11.423	-10.368	-9.181	-16.068	46.176
1240	1.24	-16.987	-20.944	-18.32	-14.715	-11.705	-27.124	-12.919	-62.16
1241	1.241	-9.63	-22.074	-11.784	-15.863	-6.851	-29.602	-8.036	-134.256
1242	1.242	-16.402	-19.129	-9.319	-13.123	-4.901	-13.31	-15.933	-120.985
1243	1.243	-13.883	-17.937	-7.007	-12.693	-5.47	-28.173	-31.967	-37.426
1244	1.244	-13.112	-12.102	-13.586	-11.877	-4.105	-30.064	-15.671	-26.501
1245	1.245	-15.066	-9.761	-11.071	-12.642	-11.437	-21.323	7.798	-16.602
1246	1.246	-13.139	-6.267	-13.393	-8.972	-10.441	-6.988	17.138	-61.391
1247	1.247	-18.566	-4.325	-12.809	-4.52	-7.513	6.591	8.862	-37.076
1248	1.248	-15.097	2.266	-16.097	-8.614	-11.742	-9.214	-14.303	-14.981
1249	1.249	-14.534	6.538	-9.523	-6.155	-7.643	-7.023	-11.144	-48.288
1250	1.25	-17.459	4.226	-10.306	-3.874	-7.034	-1.176	-2.769	-29.947
1251	1.251	-12.639	-6.594	-7.992	-10.462	-5.07	-6.367	-10.277	8.827
1252	1.252	-12.077	-14.514	-9.935	-9.476	-5.623	-7.866	-17.24	34.052
1253	1.253	-14.995	-21.649	-10.525	-13.686	-5.214	-9.17	1.91	38.619
1254	1.254	-9.202	-38.654	-11.115	-15.984	-7.511	-7.963	19.742	34.708
1255	1.255	-11.533	-36.285	-13.636	-12.501	-14.077	-9.095	-1.311	-21.985
1256	1.256	-12.126	-25.599	-11.322	-9.26	-11.161	-16.413	-3.97	-111.608
1257	1.257	-12.712	-19.758	-13.459	-7.602	-17.155	-5.54	-27.187	-75.967
1258	1.258	-13.3	-17.976	-13.851	-10.187	-21.22	16.166	-36.499	0.032
1259	1.259	-15.818	-13.306	-16.564	-17.564	-23.156	0.541	-33.785	29.754
1260	1.26	-19.113	-9.029	-18.118	-18.543	-22.571	-7.753	-26.237	2.949
1261	1.261	-15.041	7.978	-13.679	-17.588	-13.666	-5.254	-23.97	-21.785
1262	1.262	-11.558	0.965	-11.762	-7.939	-1.847	-7.585	-9.132	-14.881
1263	1.263	-16.005	7.32	-7.711	-14.346	6.103	-5.449	4.421	-8.609
1264	1.264	-16.575	-6.245	-6.372	-15.529	-1.043	-3.465	6.182	9.56
1265	1.265	-19.083	-7.999	-8.712	-20.758	2.651	-22.776	-14.548	-18.114
1266	1.266	-16.748	-12.646	-9.892	-21.718	-5.658	-35.519	-17.315	-43.283
1267	1.267	-19.628	-13.997	-8.744	-17.442	-6.61	-19.231	-30.154	-1.802
1268	1.268	-13.611	-17.664	-8.369	-6.788	-3.695	-12.847	-27.882	59.555
1269	1.269	-17.846	-16.477	-7.603	-5.419	-6.201	-10.945	-30.038	51.687
1270	1.27	-13.755	-6.762	-8.967	-4.247	-8.515	-23.177	-28.089	-14.849
1271	1.271	-11.787	-21.026	-12.651	6.598	-9.092	-21.675	-1.748	-41.322
1272	1.272	-11.18	-34.513	-11.307	10.858	-9.669	-14.519	32.295	-49.209
1273	1.273	-12.894	-22.253	-9.195	-3.461	-12.566	-2.706	27.831	-41.718
1274	1.274	-9.382	-23.722	-11.136	-9.27	-4.631	-4.238	23.749	19.093
1275	1.275	-3.936	-13.597	-9.979	-7.52	-5.795	-8.472	-2.597	11.205
1276	1.276	-14.747	-12.415	-13.472	-15.448	1.553	-12.15	-5.917	3.873
1277	1.277	-13.174	-8.951	-9.028	-5.386	-1.348	-8.669	-15.239	-83.578
1278	1.278	-14.504	-12.063	-17.933	-14.299	-3.851	-13.899	-12.533	-143.117
1279	1.279	-13.321	-11.144	-16.775	-22.629	-7.896	-1.123	-25.311	-88.791
1280	1.28	-14.472	2.018	-15.623	-10.83	-9.82	0.61	-18.345	39.606
1281	1.281	-15.428	11.719	-14.657	-9.29	-11.742	-4.034	-20.493	57.105
1282	1.282	-14.458	6.516	-15.624	-7.939	-18.31	-8.319	-26.355	41.298
1283	1.283	-15.227	-4.448	-18.139	-9.093	-8.627	-4.685	-31.661	55.647
1284	1.284	-15.989	-11.507	-12.532	-15.08	-12.303	-22.717	-36.373	42.483
1285	1.285	-11.145	-17.818	-10.6	-16.028	-11.148	-50.999	-20.539	54.376
1286	1.286	-15.773	-33.46	-16.594	-11.18	-10.199	-32.215	-1.425	87.095
1287	1.287	-12.863	-35.59	-10.981	-17.17	-15.056	-15.171	-4.002	136.681
1288	1.288	-11.496	-25.913	-11.551	-16.399	-9.073	-5.888	-1.755	2.563
1289	1.289	-13.803	-24.172	-8.256	-14.458	-14.701	-3.176	-12.482	-209.065
1290	1.29	-14.176	-19.532	-14.832	-16.377	-8.131	9.61	-14.452	-68.173
1291	1.291	-15.326	-23.779	-12.314	-25.259	-7.366	7.287	-5.71	-93.777
1292	1.292	-15.695	-9.503	-13.083	-31.637	-5.061	5.133	-4.143	-117.023
1293	1.293	-12.193	-3.761	-11.142	-23.302	-5.657	3.2	-8.451	-53.438
1294	1.294	-4.825	-9.02	-7.855	-7.255	-8.97	-5.513	-12.165	4.529
1295	1.295	-12.168	-4.416	-11.936	-0.314	-11.896	-0.872	-8.69	92.237
1296	1.296	-13.12	-8.751	-9.435	-10.99	-9.404	-8.048	-11.75	76.402
1297	1.297	-12.325	-15.184	-11.781	10.272	-10.792	-25.097	-20.642	4.148
1298	1.298	-9.982	-18.69	-6.959	24.384	-12.951	-27.395	-19.517	-114.288
1299	1.299	-10.546	-13.488	-11.631	6.577	-6.987	-12.442	-16.505	-66.606
1300	1.3	-15.17	-22.419	-11.072	-19.175	-9.541	-6.589	-1.872	5.641
1301	1.301	-14.561	-11.622	-13.613	-36.221	-11.903	-22.384	25.77	18.856
1302	1.302	-17.039	-15.912	-13.258	-45.536	-11.361	-20.153	22.099	-16.737
1303	1.303	-20.291	-22.276	-10.391	-20.027	-14.697	-14.249	-15.676	-49.231
1304	1.304	-17.349	-30.601	-15.661	-9.991	-7.008	5.157	-30.798	79.045
1305	1.305	-16.154	-27.514	-13.763	30.812	-8.037	-2.411	-35.259	61.59
1306	1.306	-17.286	-24.541	-11.867	36.189	-5.199	-14.051	-6.246	-49.733
1307	1.307	-19.382	-25.264	-15.963	10.995	-2.736	-12	12.516	-122.067
1308	1.308	-23.81	-13.052	-13.483	-20.966	-6.853	-25.547	-11.332	-56.251
1309	1.309	-17.799	-0.858	-13.91	-25.068	-11.737	-16.839	-2.099	75.019
1310	1.31	-23.404	23.002	-13.569	-21.43	-5.798	-2.532	34.759	232.559
1311	1.311	-18.571	33.08	-11.674	-18.172	-13.207	-0.593	29.643	296.038
1312	1.312	-16.647	4.798	-11.319	-21.298	-14.228	-2.352	-29.971	161.305
1313	1.313	-19.574	1.159	-10.574	-18.62	-15.019	-26.17	-38.051	-101.358
1314	1.314	-18.239	-2.073	-9.245	-21.17	-17.371	-16.126	-1.003	-138.859
1315	1.315	-20.556	-11.42	-9.464	-23.535	-13.924	-13.004	19.005	-172.693
1316	1.316	-22.675	-19.805	-12.783	-25.722	-14.536	-10.269	13.001	-265.479
1317	1.317	-18.971	-27.394	-14.944	-19.973	-9.159	12.935	-3.508	-293.603
1318	1.318	-19.329	-39.04	-13.817	-18.28	-7.27	34.784	-18.676	-114.174
1319	1.319	-20.46	-45.477	-11.912	-10.381	-6.735	26.425	-41.535	-44.372
1320	1.32	-20.832	-47.493	-14.844	-3.255	-6.205	8.537	-37.484	-23.257
1321	1.321	-15.019	-42.434	-11.196	3.083	-3.737	-12.656	-18.725	-42.456
1322	1.322	-14.246	-44.182	-7.941	-5.284	-7.071	-21.019	-28.749	-25.085
1323	1.323	-10.772	-43.035	-14.553	-12.672	-6.731	-18.508	-19.341	-9.335
1324	1.324	-11.368	-23.661	-13.617	-27.419	-4.065	-16.113	-16.518	4.798
1325	1.325	-9.646	13.093	-11.138	-25.338	-6.81	-13.934	-8.884	44.142
1326	1.326	-11.022	37.993	-13.495	-15.727	-10.33	-31.39	-15.799	32.167
1327	1.327	-8.747	24.259	-15.466	-3.606	-11.718	-24.516	-34.958	42.865
1328	1.328	-5.895	36.554	-12.206	-8.323	-18.325	-26.718	-27.417	-6.57
1329	1.329	-0.737	-12.612	-9.344	-4.147	-11.582	-20.949	-25.095	20.07
1330	1.33	-1.383	-32.532	-17.317	-7.906	-10.845	-26.13	-5.941	11.785
1331	1.331	0.479	-26.487	-16.192	-11.459	-11.654	-2.222	17.289	19.051
1332	1.332	-0.375	-54.069	-15.254	-21.214	-8.204	7.945	26.56	52.438
1333	1.333	-9.359	-69.026	-12.381	-20.125	-8.818	-1.26	12.392	58.354
1334	1.334	-10.599	-36.933	-13.182	-21.336	-1.103	-9.497	-15.852	-13.752
1335	1.335	-16.677	0.686	-17.848	-13.054	2.94	-34.667	-4.602	-82.822
1336	1.336	-13.659	25.666	-13.804	-9.98	1.956	-22.05	-1.271	-38.23
1337	1.337	-16.634	11.846	-17.31	-3.244	-4.838	-5.852	8.102	-14.021
1338	1.338	-19.214	7.488	-15.387	-9.269	-4.089	-16.535	13.519	28.138
1339	1.339	-13.653	3.633	-13.662	-18.2	-9.72	-26.241	-29.084	35.358
1340	1.34	-14.291	-13.446	-14.062	-21.714	-11.679	-21.042	-71.681	1.355
1341	1.341	-16.286	27.387	-10.788	-9.948	-2.985	2.748	-43.987	-54.039
1342	1.342	-21.756	32.802	-10.409	-11.538	-6.487	-7.29	11.595	-106.039
1343	1.343	-15.225	-2.329	-4.419	10.103	-3.404	-10.297	-10.449	-153.121
1344	1.344	-14.491	2.153	-0.165	13.177	-6.319	-7.521	-17.068	-61.516
1345	1.345	-20.137	22.844	-4.233	10.472	-12.33	10.335	-35.282	109.777
1346	1.346	-22.107	-11.215	-0.753	2.926	-4.981	17.32	-7.576	133.203
1347	1.347	-24.07	-34.067	-9.461	-8.689	-7.886	-14.682	17.566	69.798
1348	1.348	-17.507	-29.958	-3.459	-23.581	-7.12	-46.858	31.12	11.969
1349	1.349	-20.034	-26.041	-6.552	-13.881	-4.806	-34.67	18.766	-5.745
1350	1.35	-27.395	-22.471	-7.517	-12.139	-5.387	-45.844	-15.256	9.918
1351	1.351	-28.364	-37.982	-3.251	-10.612	-7.315	-62.828	-47.135	52.969
1352	1.352	-25.834	-80.427	-5.568	-3.49	-4.41	-47.198	-9.526	39.713
1353	1.353	-26.6	-49.854	-2.071	-15.326	-3.052	-4.633	-4.461	51.367
1354	1.354	-17.127	-44.214	-12.121	-13.777	-0.729	50.472	-8.905	18.763
1355	1.355	-15.985	-89.439	-13.467	-3.694	-4.785	43.239	-21.302	-30.693
1356	1.356	-19.481	-46.591	-17.133	-10.036	-12.706	63.189	-24.972	-4.026
1357	1.357	-12.126	-7.65	-15.955	-16	-16.172	-3.985	-7.877	-93.521
1358	1.358	-5.353	7.579	-12.85	-10.768	-21.38	4.756	1.488	-58.015
1359	1.359	-6.13	-33.618	-9.926	-15.627	-6.651	-3.498	44.088	-3.743
1360	1.36	-0.522	5.165	-15.901	-19.896	-8.767	-25.619	25.913	-33.038
1361	1.361	2.965	40.486	-18.199	-19.12	-2.944	-5.693	-35.023	-23.904
1362	1.362	8.992	-28.153	-17.585	-9.639	-25.764	-11.736	-59.432	-15.655
1363	1.363	-3.168	-38.147	-18.129	-13.32	-10.068	-6.332	-66.856	-82.415
1364	1.364	-25.979	42.418	-17.505	-7.309	-12.752	-41.529	-46.952	-199.222
1365	1.365	-29.056	31.502	-16.111	0.063	-15.249	-45.955	8.012	-88.232
1366	1.366	-37.364	1.797	-14.714	-2.826	-12.903	-8.36	45.01	41.687
1367	1.367	-34.837	-7.266	-11.775	-7.062	-10.761	6.795	38.507	-10.904
1368	1.368	-27.87	0.656	-16.19	-12.642	-8.799	20.32	-4.054	-58.744
1369	1.369	-17.24	22.616	-15.564	-14.534	-7.032	49.276	-9.555	13.294
1370	1.37	-7.568	83.187	-15.904	-4.416	-11.647	38.007	-4.672	0.033
1371	1.371	-2.34	75.067	-13.536	-5.715	-12.969	-13.508	-27.639	-11.847
1372	1.372	-0.787	53.06	-13.102	-17.468	-9.257	-35.614	-65.203	42.325
1373	1.373	-2.13	19.739	-11.891	-25.355	-12.708	-82.503	-60.147	91.765
1374	1.374	-0.945	38.155	-9.145	-21.048	-11.696	-52.156	-37.323	65.156
1375	1.375	-2.1	66.015	-9.877	-3.972	-10.691	20.065	-24.957	57.055
1376	1.376	5.251	-9.519	-11.188	-6.243	-8.135	49.741	16.692	5.451
1377	1.377	2.327	-85.409	-11.918	0.212	-15.457	23.163	11.308	-95.373
1378	1.378	8.292	-134.781	-8.2	-1.651	-12.521	-17.335	6.317	-109.699
1379	1.379	0.912	-125.822	-8.542	-6.817	-8.232	-68.851	1.906	35.098
1380	1.38	-0.054	-117.669	-8.101	-8.298	-8.967	-102.168	-2.114	54.283
1381	1.381	-0.769	-125.025	-10.965	-1.071	-9.507	-83.87	16.678	36.894
1382	1.382	-3.041	-137.871	-10.534	-7.386	-10.061	-56.229	26.75	-10.499
1383	1.383	-10.956	-131.231	-13.198	-25.305	-5.971	-41.178	-20.298	-140.394
1384	1.384	-14.059	-39.687	-11.601	-32.786	-10.786	27.541	-26.952	-87.944
1385	1.385	-13.107	157.835	-9.622	-39.699	-10.168	116.462	-21.013	23.233
1386	1.386	-22.812	186.078	-12.099	-16.209	-3.547	33.154	-37.496	66.395
1387	1.387	-26.513	160.694	-13.605	-25.421	-2.739	22.37	28.099	-52.033
1388	1.388	-34.85	44.503	-10.275	-17.019	-1.939	12.522	36.938	-67.837
1389	1.389	-27.524	-61.305	-10.622	-9.401	-1.332	3.605	12.423	120.092
1390	1.39	-24.643	-80.515	-11.747	-2.369	-3.236	-4.501	-24.652	145.546
1391	1.391	-28.886	-63.166	-14.42	-4.447	-0.3	-41.451	-31.319	29.153
1392	1.392	-28.087	-110.789	-12.255	-10.193	-3.74	-88.229	-13.177	-34.276
1393	1.393	-28.632	-38.649	-14.158	-8.393	-5.054	-57.774	25.561	-207.557
1394	1.394	-26.648	0.737	-10.448	-16.258	-7.92	-41.259	0.466	-230.93
1395	1.395	-28.312	-11.141	-12.735	-9.031	-13.106	-6.003	-40.68	-124.978
1396	1.396	-29.588	-0.364	-13.093	-12.646	-11.132	53.65	-1.908	-28.641
1397	1.397	-32.796	-49.834	-15.004	-9.115	-5.097	159.472	-27.022	93.938
1398	1.398	-30.565	-184.248	-11.508	-14.308	-5.844	87.202	-40.441	109.827
1399	1.399	-28.499	-165.108	-12.65	-11.38	-6.399	-110.255	-36.203	66.72
1400	1.4	-30.316	-42.499	-15.348	-10.562	-13.732	-82.193	-32.429	27.252
1401	1.401	-35.047	5.12	-11.859	-3.162	-8.876	-5.367	-22.415	15.446
1402	1.402	-24.103	-38.159	-16.688	-7.962	-8.081	-28.557	-6.848	26.281
1403	1.403	-6.579	-51.47	-12.047	-8.703	-5.728	-134.34	-15.223	-42.911
1404	1.404	5.128	-63.356	-10.305	-14.288	-6.281	-76.542	-7.704	55.603
1405	1.405	-1.167	-52.608	-8.96	-7.664	-10.896	11.083	-19.346	-36.399
1406	1.406	-10.761	-3.453	-11.301	-6.829	-11.458	27.099	-38.541	-215.379
1407	1.407	-8.952	77.089	-6.481	-7.555	-8.927	128.218	-31.043	-35.842
1408	1.408	-7.327	152.899	-13.852	-6.945	-14.332	62.434	-5.352	-105.474
1409	1.409	-0.09	83.85	-14.836	-12.908	-9.477	2.822	4.733	-168.85
1410	1.41	-8.912	57.152	-12.335	-15.206	-7.509	-29.723	14.09	4.498
1411	1.411	-21.99	65.325	-16.417	-4.353	-11.545	-0.156	33.887	74.244
1412	1.412	-20.157	161.77	-17.022	-2.783	-11.895	-26.888	16.091	10.824
1413	1.413	-12.125	122.294	-18.972	-9.91	-14.206	-67.5	-18.963	68.581
1414	1.414	-4.882	38.87	-13.573	-13.561	-7.599	-45.421	-13.952	51.172
1415	1.415	-1.146	28.053	-15.527	-7.528	-6.603	-51.999	-27.455	-60.226
1416	1.416	0.089	57.664	-10.898	-10.585	1.36	-45.963	-64.924	-45.949
1417	1.417	9.835	66.549	-11.493	-11.517	-5.966	37.319	-19.371	72.533
1418	1.418	16.288	-39.374	-16.335	-15.742	-4.972	73.028	47.856	152.105
1419	1.419	3.202	-111.668	-14.409	-16.493	-9.196	18.894	74.597	137.772
1420	1.42	-5.433	-98.577	-13.839	-11.626	-11.477	-10.693	50.209	98.403
1421	1.421	-3.803	-110.37	-11.331	-5.593	-12.02	-19.543	-31.258	15.214
1422	1.422	-10.895	-164.55	-10.952	-11.18	-11.414	-11.509	-63.819	-60.499
1423	1.423	-19.743	-174.457	-6.121	-15.998	-20.293	-18.979	-14.526	-50.507
1424	1.424	-6.553	-93.818	-9.41	-19.279	-11.37	-65.864	-5.645	12.123
1425	1.425	-1.304	-18.012	-9.991	-16.367	-14.833	-71.85	-46.289	-12.188
1426	1.426	6.621	110.253	-12.509	-18.863	-9.583	-110.531	-38.9	9.973
1427	1.427	10.824	57.666	-10.193	-11.49	-10.529	-85.376	-45.358	3.344
1428	1.428	-1.045	-22.115	-11.364	-6.241	-11.29	-71.958	-27.095	-76.263
1429	1.429	-24.905	-36.706	-16.593	-11.058	-10.505	-51.401	-21.687	-44.026
1430	1.43	-69.665	-23.766	-10.022	-13.567	-9.91	5.195	13.45	-54.007
1431	1.431	-51.543	-107.373	-12.547	-19.181	0.176	127.238	26.814	-188.36
1432	1.432	-23.934	-53.312	-13.336	-28.67	1.555	109.784	39.073	-92.078
1433	1.433	-8.9	-4.03	-12.769	-11.644	0.419	30.224	50.277	30.645
1434	1.434	-4.488	-66.527	-10.853	-0.045	-7.878	-41.989	5.566	46.498
1435	1.435	-0.479	-74.583	-10.294	-10.695	-10.96	-55.097	-12.597	-83.554
1436	1.436	-4.18	-37.448	-10.701	-12.627	-8.044	4.621	-29.027	-31.028
1437	1.437	-14.247	-17.282	-12.074	-10.876	-8.804	37.157	16.465	-46.728
1438	1.438	-4.992	25.566	-10.939	-9.329	-9.561	47.027	59.039	25.512
1439	1.439	-7.768	86.586	-7.284	-10.674	-17.49	2.34	-2.011	91.239
1440	1.44	-36.075	62.134	-10.592	-1.75	-16.519	10.524	-42.748	31.709
1441	1.441	-39.795	25.093	-10.223	-2.879	-17.486	-11.495	-35.473	-109.223
1442	1.442	-43.153	31.643	-8.311	-5.956	-16.707	-31.464	-55.46	-12.996
1443	1.443	-40.123	25.583	-9.486	-4.975	-9.353	-25.575	-85.832	39.463
1444	1.444	-54.264	-2.062	-12.409	-7.482	-14.191	1.979	-80.308	-72.013
1445	1.445	-46.68	-6.997	-13.586	-13.092	-14.971	-3.179	-65.185	-0.037
1446	1.446	-39.611	6.631	-10.891	-11.151	-6.077	56.42	-14.917	39.338
1447	1.447	-45.882	-22.312	-11.682	-9.215	-2.606	48.342	-61.792	3.733
1448	1.448	-51.584	-78.975	-14.408	-14.632	-1.647	-3.204	-79.973	-72.02
1449	1.449	-32.119	-152.361	-13.259	-19.467	1.239	-36.611	-18.983	-42.344
1450	1.45	-19.228	-43.772	-11.142	-18.885	0.441	-30.727	70.644	-15.536
1451	1.451	-12.159	57.405	-13.868	-9.979	-5.2	-58.464	82.444	8.895
1452	1.452	-5.723	44.435	-8.068	-3.592	-11.807	-63.342	49.943	60.621
1453	1.453	3.965	8.977	-12.145	-9.599	-9.32	-58.662	20.364	-40.15
1454	1.454	12.686	19.955	-12.729	-21.412	-10.119	-37.758	11.382	-141.198
1455	1.455	14.226	69.436	-8.091	-26.077	-5.298	-48.873	3.227	-75.215
1456	1.456	18.46	60.683	-10.997	-18.924	-8.61	-4.131	10.627	-110.802
1457	1.457	9.519	-12.474	-11.39	-7.125	-8.06	1.787	17.217	-56.749
1458	1.458	5.986	-81.338	-10.035	-8.686	-11.569	18.133	-37.728	-46.809
1459	1.459	-3.751	-72.184	-11.204	-4.443	-11.978	23.115	-44.99	-20.063
1460	1.46	-7.496	-63.902	-13.148	-0.789	-9.873	9.405	-51.45	20.523
1461	1.461	-18.423	-56.455	-8.896	-6.814	-12.588	5.15	-45.436	42.657
1462	1.462	-22.764	-49.8	-16.841	-9.919	-6.795	-44.074	-17.84	22.823
1463	1.463	-21.667	-31.472	-10.845	-8.966	-6.029	-24.245	-12.9	40.978
1464	1.464	-18.23	-3.718	-11.818	-11.506	-9.521	-30.393	-35.843	79.7
1465	1.465	-27.923	-8.765	-12.785	-13.846	-10.103	-46.979	-15.13	104.919
1466	1.466	-24.219	-22.364	-12.008	-15.796	-7.201	-31.976	3.668	100.443
1467	1.467	-13.317	6.618	-19.362	-16.401	-4.69	-45.552	-13.386	37.874
1468	1.468	-11.909	40.619	-16.46	-13.52	-11.086	0.382	-16.408	28.964
1469	1.469	-5.51	8.526	-13.944	-18.375	-15.349	30.899	9.317	-27.935
1470	1.47	-9.003	-29.233	-16.262	-13.749	-14.59	-18.968	-0.57	-124.46
1471	1.471	-1.687	-44.512	-12.779	-10.857	-5.117	55.004	27.812	-58.904
1472	1.472	3.104	-31.105	-13.359	-14.353	-1.448	45.128	9.078	0.426
1473	1.473	10.987	-35.287	-18.773	-8.942	-4.951	-35.638	-7.962	10.95
1474	1.474	5.705	-24.149	-15.29	-4.123	-4.008	-46.528	1.377	0.865
1475	1.475	20.371	-20.825	-14.715	-3.554	-8.861	2.705	-18.352	-43.971
1476	1.476	43.719	1.169	-11.808	-7.628	-6.359	29.366	-56.912	29.179
1477	1.477	27.973	38.312	-10.451	-11.127	-5.595	86.201	-18.259	117.958
1478	1.478	8.175	43.396	-13.74	-13.457	-2.124	49.194	37.271	106.111
1479	1.479	-9.695	29.764	-9.673	-6.882	-5.427	-24.746	74.262	51.742
1480	1.48	-7.467	33.735	-11.028	-3.981	-14.343	-54.365	121.135	-17.405
1481	1.481	-18.25	-7.914	-9.671	0.274	-15.517	-45.379	54.054	-151.807
1482	1.482	-28.017	-35.69	-10.827	-10.382	-16.681	-20.792	-44.391	-248.147
1483	1.483	-50.921	-60.911	-8.109	-14.658	-13.584	1.47	-83.8	-90.668
1484	1.484	-35.27	-19.675	-6.161	-21.049	-8.75	-18.364	-95.513	-27.186
1485	1.485	-55.05	19.02	-7.698	-24.529	-7.986	-24.347	-62.918	-7.985
1486	1.486	-67.88	-56.654	-11.564	-8.468	-7.228	-29.746	-52.92	-60.492
1487	1.487	-32.957	-132.489	-6.716	-6.142	-10.733	-24.693	9.74	-44.613
1488	1.488	-7.923	-43.616	-8.653	-8.27	-4.753	-47.523	66.92	56.393
1489	1.489	-12.473	-7.937	-12.712	-14.084	-5.548	-76.492	30.252	43.286
1490	1.49	-16.6	3.01	-13.098	-19.3	-7.526	-57.755	-16.428	-40.041
1491	1.491	2.111	-6.807	-10.774	-11.374	-12.214	-6.253	-34.727	-50.875
1492	1.492	-1.233	2.09	-15.608	-12.742	-11.672	30.679	-62.509	-60.782
1493	1.493	-42.092	-6.033	-10.955	-9.088	-14.233	64.059	-97.795	19.964
1494	1.494	-69.735	-28.105	-11.535	-10.261	-10.974	69.973	-38.257	52.559
1495	1.495	-104.921	-21.561	-14.05	-9.312	-12.17	-13.273	2.296	62.394
1496	1.496	-91.344	-15.597	-11.727	-8.371	-6.967	-25.099	24.391	35.714
1497	1.497	-62.289	-10.21	-12.107	-9.169	-6.409	-35.866	-36.078	11.432
1498	1.498	-51.04	-15.308	-12.488	-14.772	-3.129	-65.458	-44.15	18.795
1499	1.499	-40.951	-10.969	-12.875	-11.309	-0.231	-38.765	-22.014	-68.628
1500	1.5	-19.03	-15.185	-10.745	-13.254	-3.726	-30.672	11.623	-56.726
1501	1.501	23.607	-11.561	-15.188	-6.698	-3.346	-127.075	5.809	-67.592
1502	1.502	54.052	-14.837	-11.895	-7.486	-2.98	-166.592	0.57	-57.872
1503	1.503	48.704	-11.75	-14.785	-9.829	-6.693	-154.834	76.355	-31.273
1504	1.504	53.8	-9.071	-11.295	-5.018	-14.082	7.869	22.253	-120.944
1505	1.505	40.307	-11.61	-12.647	-12.414	-13.142	124.186	-46.775	-37.596
1506	1.506	27.956	-13.935	-11.476	-13.421	-6.397	187.697	-20.011	-5.064
1507	1.507	24.3	-3.319	-14.182	-10.931	-8.938	206.933	-11.846	-14.97
1508	1.508	21.016	-9.227	-12.242	-10.171	-14.577	49.498	-48.755	-23.791
1509	1.509	17.929	-14.603	-10.687	-8.258	-8.032	70.709	-55.32	33.169
1510	1.51	15.212	-6.792	-11.459	-8.865	-21.223	51.713	36.246	55.362
1511	1.511	-8.015	-8.234	-10.101	-15.467	-15.445	-35.581	102.088	48.912
1512	1.512	-23.702	-20.097	-13.771	-11.238	-17.216	-19.468	66.558	79.345
1513	1.513	-32.039	-34.459	-12.422	-10.505	-15.693	-4.997	34.177	40.669
1514	1.514	-49.858	-32.541	-12.034	-17.123	-14.368	8.287	-54.482	-34.992
1515	1.515	-75.611	-13.179	-14.161	-14.646	-13.236	-27.33	-66.102	-45.924
1516	1.516	-92.643	-5.619	-8.157	-9.073	-4.944	-59.942	-33.357	3.297
1517	1.517	-64.372	-3.306	-8.924	-12.594	-8.058	-69.792	-62.742	29.838
1518	1.518	-22.748	-1.194	-12.994	-17.285	-10.982	-96.478	-89.316	37.749
1519	1.519	-17.322	8.5	-13.569	-14.431	-6.744	-72.023	-64.892	89.317
1520	1.52	-2.215	13.698	-8.917	-15.837	-10.827	-64.73	-42.853	82.539
1521	1.521	2.237	-10.158	-9.498	-9.503	-11.419	-18.03	-23.01	15.07
1522	1.522	-1.812	-34.024	-12.007	-17.477	-1.365	36.939	7.336	-11.965
1523	1.523	-5.464	-24.762	-6.581	-10.154	-2.735	14.861	1.857	-69.112
1524	1.524	-8.724	-33.11	-7.161	-16.964	-3.917	34.711	37.086	-76.598
1525	1.525	13.165	-40.676	-17.219	-12.744	-7.405	-20.299	50.723	-29.842
1526	1.526	10.473	-5.658	-15.857	-8.717	-6.456	-12.952	54.972	-121.258
1527	1.527	-4.601	29.586	-12.174	-9.346	-5.502	6.983	13.507	-107.803
1528	1.528	-12.156	61.566	-15.645	-8.811	-6.288	1.007	-2.692	-24.184
1529	1.529	-5.22	40.929	-14.669	-15.439	-5.52	17.417	-7.439	-78.199
1530	1.53	5.372	-0.613	-11.368	-15.865	-6.694	-22.166	-11.659	-28.8
1531	1.531	-12.107	-5.992	-16.198	-9.904	-8.645	-47.481	0.778	-37.935
1532	1.532	-5.228	9.085	-16.969	-9.168	-13.304	-79.563	-10.718	-13.825
1533	1.533	-28.742	-22.929	-19.286	-7.281	-11.573	-58.956	-29.371	31.029
1534	1.534	-13.159	-43.744	-14.443	-7.924	-12.937	-32.691	-53.436	-5.914
1535	1.535	0.894	-40.123	-8.435	-13.429	-9.644	-29.454	-88.057	-12.366
1536	1.536	29.078	-30.088	-14.044	-18.352	-3.06	17.54	-92.544	-18.179
1537	1.537	25.33	-27.076	-6.111	-13.774	-5.964	37.432	-138.284	-1.654
1538	1.538	1.507	-24.486	-11.332	-6.096	-6.733	-17.535	-95.494	-6.672
1539	1.539	-32.924	-32.021	-6.493	-22.221	5.474	19.434	-12.144	-2.097
1540	1.54	-46.427	-24.996	-10.753	-1.175	3.745	-27.419	166.896	2.038
1541	1.541	-42.314	-18.543	-13.079	-3.94	-0.882	2.961	141.341	-54.647
1542	1.542	-53.484	-32.018	-15.02	-1.471	3.397	41.713	71.663	-30.187
1543	1.543	-77.251	-30.194	-10.381	-13.122	-5.489	26.644	50.533	-22.799
1544	1.544	-67.958	-31.672	-12.128	-11.031	-6.64	-5.361	69.626	-2.773
1545	1.545	-36.81	-32.987	-12.517	-9.134	-16.299	-17.74	-17.867	3.388
1546	1.546	-16.129	-24.073	-14.839	-10.903	-9.896	-51.863	-33.718	-35.167
1547	1.547	-12.462	-15.746	-14.448	-34.728	-18.196	-20.046	-19.344	10.377
1548	1.548	-9.135	-8.437	-9.996	-10.95	-21.278	-32.458	-32.459	-68.976
1549	1.549	-12.17	-5.563	-10.575	-20.283	-14.486	-28.793	-44.181	-58.25
1550	1.55	-9.389	7.589	-14.053	-6.193	-18.72	-18.748	-11.534	69.799
1551	1.551	-6.785	13.371	-11.73	-8.749	-11.349	-15.575	-21.276	157.171
1552	1.552	-13.642	1.175	-14.637	-1.813	-4.561	4.209	-12.337	109.483
1553	1.553	-7.144	-19.521	-12.697	-3.969	-3.771	21.988	-20.463	-20.51
1554	1.554	-1.254	-22.216	-9.212	-2.065	-11.109	-8.329	-12.995	-72.86
1555	1.555	4.038	-14.66	-12.11	-7.317	-6.259	-28.812	-19.533	-57.03
1556	1.556	5.628	-16.973	-10.176	-11.995	-12.24	-24.991	-1.406	-13.698
1557	1.557	-1.525	-14.844	-11.331	-13.379	-9.886	-34.959	-17.908	-53.055
1558	1.558	-13.34	-12.894	-12.876	-9.728	-5.019	-37.978	-22.989	-17.375
1559	1.559	-11.814	-11.131	-9.002	-6.261	-8.285	-69.202	-27.509	-49.739
1560	1.56	-19.015	-19.038	-12.482	-11.505	-8.837	-81.607	-31.625	-19.958
1561	1.561	-20.224	-23.25	-12.093	-12.492	-8.436	-115.638	-42.82	42.764
1562	1.562	-16.804	-19.523	-7.254	-6.516	-8.022	-47.06	-52.837	18.512
1563	1.563	-13.769	-16.003	-9.189	-10.601	-3.928	2.229	-68.516	25.957
1564	1.564	-10.926	-15.02	-10.929	-12.547	-7.375	100.713	-76.901	99.983
1565	1.565	-24.16	-21.782	-14.406	-14.493	-7.728	140.186	-79.542	90.137
1566	1.566	-30.042	-10.36	-14.795	-16.241	-14.269	32.704	-44.649	63.43
1567	1.567	-17.925	13.448	-8.213	-8.309	-9.382	18.322	20.868	22.924
1568	1.568	-10.023	-3.577	-14.985	-4.833	-13.593	5.092	83.279	-88.123
1569	1.569	-11.363	-0.468	-12.471	-7.94	-14.326	112.38	123.81	-40.583
1570	1.57	-7.667	-8.768	-8.41	-5.039	-16.221	98.004	131.092	2.674
1571	1.571	-15.959	-6.231	-11.896	-14.709	-8.829	5.878	70.477	68.573
1572	1.572	-23.29	-17.848	-12.473	-23.604	-2.02	-5.966	46.065	32.768
1573	1.573	-24.246	-15.748	-10.735	-12.764	-2.759	-16.782	-35.417	-65.256
1574	1.574	-21.722	-9.96	-12.089	-11.396	-14.914	-46.314	-89.603	-104.976
1575	1.575	-12.809	-11.71	-11.701	-12.548	-6.168	-37.326	-158.627	-260.301
1576	1.576	-9.299	-22.741	-9.579	-9.045	-7.689	-29.191	-113.854	-281.371
1577	1.577	-8.32	-22.703	-15.583	-14.25	-9.013	-21.874	-138.187	-108.234
1578	1.578	-9.292	-44.324	-13.066	-13.263	-10.143	-15.277	-101.23	-85.119
1579	1.579	-6.788	-53.537	-13.844	-15.762	-6.63	-21.26	-27.379	-21.653
1580	1.58	2.107	-27.932	-11.905	-14.969	-9.698	6.5	120.523	151.487
1581	1.581	12.949	-10.865	-8.617	-13.009	-8.709	11.589	268.643	81.924
1582	1.582	11.574	23.599	-12.684	-13.558	-9.464	-11.237	133.872	18.484
1583	1.583	-5.47	28.08	-11.333	-4.63	-5.38	-31.9	81.333	-39.141
1584	1.584	-3.175	15.69	-14.622	9.724	-10.199	-43.081	1.68	-56.555
1585	1.585	-13.825	11.986	-11.713	3.95	-9.602	-53.06	-70.646	-72.441
1586	1.586	-11.889	1.882	-12.095	-1.244	-4.158	-37.209	-162.882	-0.302
1587	1.587	-20.58	-7.442	-14.034	-5.861	-10.711	-51.133	-151.153	65.485
1588	1.588	-28.514	-33.007	-13.255	-10.085	-13.2	-58.427	-31.819	29.943
1589	1.589	-50.218	-36.347	-13.445	-24.369	-10.855	-37.174	15.768	40.83
1590	1.59	-47.173	-33.277	-12.083	-18.535	-14.318	-17.28	1.449	11.271
1591	1.591	-33.098	-41.594	-9.753	-16.747	-17.596	-14.692	-11.728	-33.367
1592	1.592	-20.354	-39.059	-13.046	-21.352	-8.679	20.472	0.041	7.312
1593	1.593	-18.07	-32.101	-8.988	-17.048	-4.982	96.379	10.848	14.68
1594	1.594	-15.977	-17.216	-13.825	-15.857	-6.132	-1.286	20.703	-32.268
1595	1.595	-10.175	11.784	-15.765	-21.829	-5.155	-14.458	11.761	-26.421
1596	1.596	2.051	15.849	-16.35	-22.765	-6.115	21.294	-12.751	12.251
1597	1.597	-5.829	49.933	-12.871	-15.955	-0.11	-54.354	-49.853	37.486
1598	1.598	-12.934	18.047	-14.23	-4.52	-2.431	-63.958	-69.91	106.279
1599	1.599	-11.716	-2.608	-15.387	-6.027	-7.274	-19.068	-76.023	135.914
1600	1.6	-10.501	1.144	-10.162	-4.635	-5.333	-75.899	-37.433	1.589
1601	1.601	-7.349	-15.801	-9.589	-8.262	-4.748	-83.359	28.041	-17.497
1602	1.602	-6.335	-31.398	-14.232	-11.697	-7.255	-9.576	36.833	-104.852
1603	1.603	-8.813	-28.63	-12.495	-8.547	-9.564	-39.243	-20.158	-89.008
1604	1.604	-11.1	-21.055	-12.108	-9.462	-9.942	-30.229	-12.918	-16.938
1605	1.605	-17.638	-23.348	-8.821	-8.628	-12.647	91.953	20.472	-109.161
1606	1.606	-11.598	-16.941	-13.666	-10.899	-16.894	109.356	26.382	-25.787
1607	1.607	-10.783	-22.716	-13.091	-10.281	-13.406	61.71	20.916	6.711
1608	1.608	-12.692	-31.38	-11.356	-14.879	-11.075	18.476	5.797	-62.498
1609	1.609	-9.397	-35.978	-10.011	-10.779	-8.938	-20.974	-7.725	-35.851
1610	1.61	-12.298	-40.201	-10.406	-9.382	-4.487	-80.638	-11.771	-60.274
1611	1.611	-19.269	-39.025	-9.251	-8.969	-8.546	-4.792	-0.539	-8.52
1612	1.612	-28.176	-30.681	-11.95	-6.808	-11.053	-34.386	-10.62	25.215
1613	1.613	-27.012	-16.732	-12.33	-12.777	-12.408	-43.197	-1.376	-29.595
1614	1.614	-17.324	-7.023	-15.228	-15.265	-7.565	-34.894	-15.617	-22.211
1615	1.615	-20.994	12.374	-9.226	-12.911	-9.501	2.296	-2.926	-2.155
1616	1.616	-15	9.871	-8.458	-9.393	-11.242	-17.471	-9.897	-69.131
1617	1.617	-14.03	2.935	-10.792	-7.429	-12.599	0.8	-16.25	29.548
1618	1.618	-16.92	-7.661	-11.391	-6.804	-9.307	39.485	-10.362	95.315
1619	1.619	-14.393	-13.449	-10.826	-10.238	-5.249	14.306	-11.981	-35.954
1620	1.62	-15.158	-15.169	-9.096	-14.65	-8.733	-8.45	-13.41	-53.434
1621	1.621	-10.303	-13.628	-14.899	-9.194	-6.415	54.087	-9.061	121.461
1622	1.622	-9.709	-9.376	-10.838	-9.748	-1.577	27.286	-7.873	144.715
1623	1.623	-12.61	-8.211	-11.418	-11.66	-7.577	-46.177	-25.859	38.814
1624	1.624	-19.577	-19.043	-13.35	-11.037	-9.898	-36.428	-54.189	-57.455
1625	1.625	-18.603	-23.304	-13.935	-13.508	-6.424	-9.87	-50.614	-109.984
1626	1.626	-14.337	-24.481	-12.589	-11.136	-9.713	30.63	-40.678	-62.606
1627	1.627	-15.095	-16.171	-13.95	-9.93	-10.293	-6.43	-25.106	9.403
1628	1.628	-15.661	-23.554	-11.838	-7.176	-10.682	-13.042	17.391	-3.713
1629	1.629	-13.713	-34.405	-16.297	-12.942	-10.302	-55.647	59.966	8.199
1630	1.63	-17.765	-44.473	-8.566	-15.228	-6.242	-50.267	21.342	-89.267
1631	1.631	-11.937	-24.918	-11.682	-14.612	-6.639	-15.092	-13.682	-23.042
1632	1.632	-12.687	-22.196	-10.723	-8.567	-11.096	-47.068	-8.97	-10.901
1633	1.633	-16.158	-14.626	-14.991	-12.591	-9.356	-9.522	-4.829	43.406
1634	1.634	-18.113	-2.966	-14.221	-11.962	-6.834	-14.501	6.408	13.824
1635	1.635	-14.07	16.219	-9.397	-15.194	-12.252	-74.11	-24.584	22.873
1636	1.636	-12.744	18.756	-7.459	-12.238	-10.319	-49.856	-37.042	-17.511
1637	1.637	-10.442	7.124	-10.35	-11.802	-12.262	-72.108	-40.857	-69.017
1638	1.638	-8.341	30.477	-13.811	-9.444	-10.529	-25.559	-23.918	-48.909
1639	1.639	-12.822	2.094	-14.192	-11.54	-2.608	4.571	23.144	-42.778
1640	1.64	-13.448	-16.818	-18.246	-11.134	-1.458	32.17	123.996	-48.103
1641	1.641	-19.289	-20.218	-10.306	-9.175	-11.15	-3.022	51.869	-52.96
1642	1.642	-10.397	-4.608	-9.125	-13.989	-14.838	-62.595	-40.121	-2.439
1643	1.643	-16.393	3.698	-12.214	-9.124	-13.678	59.58	-75.603	98.514
1644	1.644	-19.478	11.274	-9.298	-5.808	-12.715	77.021	-42.972	112.74
1645	1.645	-18.495	-14.409	-10.065	-8.687	-15.62	-66.363	-32.982	-5.865
1646	1.646	-17.71	-24.394	-12.38	-13.496	-7.69	-124.134	-24.025	-117.273
1647	1.647	-15.363	-33.611	-11.789	-11.525	-8.667	-106.715	-15.985	-74.085
1648	1.648	-14.771	-30.779	-15.066	-10.896	-3.833	-27.234	-23.343	-60.729
1649	1.649	-16.702	-43.457	-12.152	-13.354	-6.353	73.641	-16.752	-0.986
1650	1.65	-17.272	-41.103	-9.624	-11.944	-7.137	191.869	25.833	9.863
1651	1.651	-9.325	-30.513	-15.027	-14.014	-5.207	175.751	-1.773	-0.106
1652	1.652	-10.478	-24.806	-11.516	-12.81	-5.796	74.644	-6.752	44.522
1653	1.653	-7.377	-12.732	-13.421	-15.472	-4.069	-70.035	6.839	3.839
1654	1.654	-12.218	-14.38	-9.322	-20.264	-6.604	-50.95	-5.513	-33.088
1655	1.655	-12.989	-1.489	-8.895	-15.394	-9.911	1.409	-9.137	-52.955
1656	1.656	-17.04	-13.74	-10.211	-8.016	-8.765	17.256	-26.096	-22.646
1657	1.657	-13.543	-21.704	-10.572	-14.771	-10.723	31.539	-47.889	38.334
1658	1.658	-7.525	-20.331	-9.385	-3.334	-7.251	-60.683	-73.377	14.086
1659	1.659	-6.738	-8.491	-9.76	-7.964	-4.361	-1.251	-49.556	-22.793
1660	1.66	-8.669	-0.496	-14.623	-0.776	-10.361	-33.971	-27.681	-83.294
1661	1.661	-9.264	-10.553	-25.485	-7.135	-12.87	-63.846	-2.127	-156.611
1662	1.662	-13.342	-1.777	-17.554	-3.621	-5.513	-55.195	21.665	-67.718
1663	1.663	-18.194	-15.141	-16.167	-6.69	-8.416	-79.768	68.7	39.829
1664	1.664	-13.554	-24.143	-14.973	-11.522	-7.645	-57.845	35.24	-3.278
1665	1.665	-12.968	-3.576	-8.962	-14.039	-9.967	-11.056	-19.683	-69.045
1666	1.666	-20.896	-11.845	-5.843	-9.968	-11.896	-41.478	-12.279	-80.792
1667	1.667	-17.404	-14.312	3.086	-16.53	-9.959	19.432	-5.687	60.295
1668	1.668	-12.167	-7.305	-7.737	-17.285	-7.06	-5.001	-11.683	2.739
1669	1.669	-13.126	-13.619	-9.074	-11.648	-10.538	-27.085	-6.281	55.291
1670	1.67	-19.121	-0.112	-17.937	-9.7	-8.21	-20.625	-11.316	71.121
1671	1.671	-21.441	-5.434	-14.404	-7.773	-5.302	-2.576	-24.813	27.992
1672	1.672	-16.598	-22.913	-17.457	-10.682	-3.36	2.749	-37.158	41.341
1673	1.673	-13.298	-20.609	-16.44	-16.497	-8.378	-2.443	-18.317	5.857
1674	1.674	-16.19	-9.964	-10.376	-15.724	-8.954	1.797	-14.899	-4.927
1675	1.675	-11.348	-4.192	-6.255	-19.211	-10.691	5.723	-11.788	44.362
1676	1.676	-17.338	-16.45	-8.164	-11.857	-12.041	-20.691	30.833	35.288
1677	1.677	-16.552	-2.229	-4.876	-14.759	-9.714	-58.506	12.754	10.742
1678	1.678	-17.126	-27.499	-10.358	-8.769	-7.577	-43.527	-3.77	-11.453
1679	1.679	-16.556	-30.898	-9.842	-8.002	-7.955	-30.104	-8.864	-85.574
1680	1.68	-20.627	-15.324	-1.164	-7.431	-6.011	-1.219	-13.236	-95.619
1681	1.681	-19.287	-7.078	-9.481	-13.441	-9.479	-5.002	-9.172	-86.912
1682	1.682	-14.844	0.511	-12.553	-9.39	-12.76	-56.484	-5.512	35.236
1683	1.683	-5.953	-29.736	-15.429	-11.346	-14.887	-93.445	-15.519	52.612
1684	1.684	-7.136	-25.522	-9.429	-11.957	-13.721	-32.879	-43.807	-58.685
1685	1.685	-10.636	-29.06	-20.087	-16.055	-9.46	72.886	-40.262	-130.868
1686	1.686	-15.869	-5.133	-24.381	-18.614	-2.488	115.805	-16.491	13.892
1687	1.687	-14.902	16.838	-30.766	-11.307	-7.32	155.144	-7.172	33.01
1688	1.688	-15.662	42.466	-12.738	-12.31	-4.806	95.415	-4.428	15.393
1689	1.689	-11.59	39.251	-15.225	-9.422	-5.579	-45.71	34.032	31.125
1690	1.69	-11.013	11.018	-8.235	-6.916	-4.998	-103.408	-15.91	-69.949
1691	1.691	-14.307	-30.623	-18.867	-6.167	-9.642	-85.993	-76.485	-109.54
1692	1.692	-14.896	-58.373	-9.175	-11.035	-10.225	-70.172	-52.148	-2.312
1693	1.693	-18.38	-73.493	-10.88	-6.428	-5.399	1.942	-30.209	156.357
1694	1.694	-18.766	-69.05	-9.262	-4.719	-10.05	67.787	-23.759	134.996
1695	1.695	-12.189	-56.681	-10.536	-12.682	-8.32	-15.587	18.741	77.025
1696	1.696	-17.031	-45.497	-11.624	-16.193	-5.816	-69.82	101.912	-45.815
1697	1.697	-14.511	-62.574	-10.393	-19.321	-8.142	-59.986	-5.533	-157.358
1698	1.698	-15.285	-59.515	-9.364	-18.385	-11.049	20.669	-19.914	-56.349
1699	1.699	-20.115	-16.963	-10.313	-17.639	-10.666	96.541	-6.869	35.913
1700	1.7	-19.529	50.168	-9.556	-19.996	-12.611	67.061	-18.817	0.296
1701	1.701	-14.114	59.055	-18.461	-10.544	-9.133	-67.096	35.302	-32.412
1702	1.702	-12.183	50.93	-21.996	-16.964	-6.816	-124.647	25.415	-101.631
1703	1.703	-10.255	28.891	-21.035	-13.511	-4.694	-2.12	-19.286	-110.605
1704	1.704	-18.002	8.991	-21.942	-3.869	-7.412	13.612	-27.438	-53.731
1705	1.705	-27.685	-9.153	-15.876	-0.225	-10.141	27.826	-20.164	12.921
1706	1.706	-21.305	-25.538	-8.489	-1.414	-5.329	14.641	-26.788	3.927
1707	1.707	-22.486	-60.708	-7.515	-4.525	-10.193	2.854	-20.847	-69.49
1708	1.708	-17.286	-65.118	3.897	-7.449	-6.933	13.743	-4.47	-59.784
1709	1.709	-8.408	-69.133	27.681	-15.389	-14.696	3.852	-9.574	-15.248
1710	1.71	2.406	-12.378	17.581	-14.435	-15.681	12.752	-14.137	8.936
1711	1.711	-4.771	93.516	-4.311	-17.344	-14.738	53.278	6.415	16.019
1712	1.712	-11.169	136.667	-35.501	-14.85	-12.252	-28.31	-19.977	-31.122
1713	1.713	-14.661	176.179	-31.484	-2.673	-8.21	-60.848	-23.323	-0.994
1714	1.714	-13.723	20.991	-12.771	-0.946	-7.654	-110.212	-45.195	15.377
1715	1.715	-16.649	-127.252	-16.11	-8.906	-13.674	-65.47	-36.854	0.372
1716	1.716	-12.413	-108.063	-19.232	-16.093	-9.632	-57.289	-8.639	-3.956
1717	1.717	-14.773	-90.61	-10.89	-17.272	-4.822	-35.205	-5.003	-24.614
1718	1.718	-14.236	-106.465	-13.376	-20.779	-9.486	-28.508	11.978	9.417
1719	1.719	-9.635	-5.451	-29.611	-13.459	-7.772	26.533	-3.754	13.657
1720	1.72	-10.265	34.016	-31.74	-0.716	-9.168	19.237	-46.336	-48.993
1721	1.721	-9.915	-1.624	-25.964	-2.472	-9.581	12.739	-28.135	-58.047
1722	1.722	-16.541	-34.179	-24.264	-4.039	-12.518	31.065	-44.584	-17.566
1723	1.723	-18.892	-44.09	-32.279	-14.118	-8.875	14.749	-90.086	-54.633
1724	1.724	-17.763	-17.449	-22.363	-12.973	-10.269	-30.569	1.461	-21.268
1725	1.725	-19.739	6.905	3.036	-16.654	-7.6	-34.652	-11.736	45.793
1726	1.726	-17.843	28.96	22.481	-15.495	-9.766	-16.319	-47.428	72.382
1727	1.727	-13.054	35.521	59.396	-8.137	-12.505	-10.785	115.254	80.417
1728	1.728	-2.272	17.334	44.3	-9.1	-11.376	-5.74	101.246	90.383
1729	1.729	-6.974	0.87	3.082	-13.347	-9.859	-10.161	-15.15	53.234
1730	1.73	-5.67	-24.305	-24.62	-14.116	-12.6	-22.523	5.865	-7.612
1731	1.731	-9.385	-93.018	-39.712	-10.621	-6.822	-64.021	-13.343	-129.965
1732	1.732	-10.58	-142.385	-35.261	-1.901	-4.529	-69.347	-65.786	-42.762
1733	1.733	-7.533	-115.714	-14.57	-0.726	-6.492	-13.765	13.716	-27.08
1734	1.734	-14.343	-75.1	-3.372	-1.683	-4.59	53.064	85.834	-70.336
1735	1.735	-18.643	-38.148	13.635	1.233	-10.041	115.73	-32.807	-57.162
1736	1.736	-24.321	-18.248	-20.848	2.019	-9.477	42.593	-80.715	-45.47
1737	1.737	-32.324	-12.269	-43.708	-10.164	-3.495	13.165	-66.529	52.233
1738	1.738	-25.035	4.202	-39.688	-26.013	-5.841	-13.418	25.585	12.712
1739	1.739	-18.314	19.362	-28.528	-28.119	-2.375	-5.212	13.728	-47.029
1740	1.74	-17.589	42.259	-18.609	-14.55	-4.329	-12.599	46.201	7.031
1741	1.741	-18.425	62.982	-15.633	-9.298	-10.93	-6.084	-3.216	56.17
1742	1.742	-17.902	21.319	-29.852	-7.725	-4.955	-24.278	-12.238	100.497
1743	1.743	-22.591	4.816	-53.141	-9.056	-9.044	-29.688	-20.461	157.212
1744	1.744	-19.736	9.765	-50.132	-12.703	-4.219	-24.538	-27.897	120.427
1745	1.745	-17.29	5.269	-36.09	-16.163	-6.171	-56.283	-34.566	19.8
1746	1.746	-20.644	1.195	-28.616	-15.178	-9.09	-68.594	-28.616	-109.97
1747	1.747	-15.866	-10.051	-17.054	-12.259	-9.486	-11.888	-0.933	-232.435
1748	1.748	-20.572	-13.397	14.815	-14.755	-8.142	12.524	34.234	-280.173
1749	1.749	-18.889	-16.568	37.594	-10.672	-6.99	-24.341	47.734	-63.452
1750	1.75	-11.015	-13.89	16.804	-12.58	-13	9.277	1.839	91.498
1751	1.751	-7.587	-16.374	43.015	-10.622	-12.239	-21.022	-65.304	7.09
1752	1.752	-8.609	-23.334	-1.812	-11.162	-11.471	-37.502	-74.165	-18.459
1753	1.753	-11.56	-21.261	-56.907	-9.778	-10.885	-2.332	-33.517	-88.115
1754	1.754	-15.876	-31.089	-49.699	-12.071	-4.88	2.192	3.47	-24.665
1755	1.755	-16.728	-32.967	-16.362	-10.876	-4.106	-18.432	-30.07	-43.795
1756	1.756	-10.232	-28.426	1.708	-16.063	-4.686	-37.09	-24.254	-26.279
1757	1.757	-4.296	-21.352	7.043	-14.096	-5.262	-47.057	-19.072	85.046
1758	1.758	-5.139	-22.633	12.019	-17.364	-9.318	-37.689	-24.228	41.809
1759	1.759	-10.047	-14.366	16.403	-13.283	-12.788	4.978	35.241	28.636
1760	1.76	-20.167	1.691	-4.35	-14.62	-11.429	72.191	75.674	40.597
1761	1.761	-24.466	17.937	-8.075	-7.243	-8.516	45.544	8.779	30.05
1762	1.762	-28.202	-14.032	8.885	-10.322	-9.666	-11.314	-0.162	59.87
1763	1.763	-12.593	-18.527	11.879	-13.216	-10.81	-18.673	-24.631	-20.728
1764	1.764	-14.794	-6.202	-2.332	-7.197	-12.916	-25.281	-76.391	-183.43
1765	1.765	-16.807	-17.657	-20.178	-7.953	-12.701	5.027	-56.584	-206.729
1766	1.766	-8.19	-28.066	-55.209	-9.879	-8.424	10.436	-38.475	-100.997
1767	1.767	-3.618	-12.745	-50.174	-9.291	-13.817	-24.752	-22.064	72.069
1768	1.768	-2.318	6.669	-45.742	-0.384	-4.302	-11.123	-17.07	141.553
1769	1.769	-3.525	-1.09	-25.08	0.792	2.113	-6.993	-49.015	77.912
1770	1.77	-19.24	15.116	-6.329	-12.351	-11.019	-18.106	-53.136	58.608
1771	1.771	-12.882	8.744	3.72	-7.112	-2.276	-41.806	-41.957	6.092
1772	1.772	-22.6	-9.955	25.576	-11.752	-3.799	-32.417	-18.148	-41.288
1773	1.773	-17.423	7.514	68.142	-13.101	-5.125	-52.038	-21.195	-55.217
1774	1.774	-12.828	-18.172	49.897	-19.491	-6.253	-49.446	21.435	-68.017
1775	1.775	-11.529	-35.079	-0.111	-18.326	-9.71	-14.393	51.959	-8.156
1776	1.776	-10.415	-31.834	-46.942	-15.23	-14.902	-9.364	57.488	-40.308
1777	1.777	-7.003	-40.068	-77.323	-14.267	-10.037	50.217	22.293	-49.91
1778	1.778	-8.03	-37.451	-71.896	-13.483	-9.241	42.082	8.747	12.643
1779	1.779	-14.84	-30.437	-36.709	-7.859	-8.438	49.459	-3.618	36.977
1780	1.78	-28.017	-19.797	-50.335	-12.689	-10.34	-11.075	-29.994	14.78
1781	1.781	-26.095	-10.183	-46.355	-14.622	-10.891	-2.935	-60.981	61.437
1782	1.782	-10.24	5.662	-27.652	-12.88	-12.599	4.423	-15.139	67.24
1783	1.783	-16.669	-26.155	-17.621	-10.364	-7.728	-29.057	2.983	-16.182
1784	1.784	-14.781	-30.489	-14.452	-10.746	-5.77	-47.156	86.22	-171.489
1785	1.785	-2.648	-9.676	-11.622	-11.902	-14.645	-19.306	145.886	-65.615
1786	1.786	-7.348	-5.837	-19.052	-9.195	-8.244	6.001	4.761	-7.896
1787	1.787	-11.661	-29.561	-2.713	-11.899	-7.059	37.98	-91.557	9.561
1788	1.788	-23.515	-51.438	25.011	-12.68	-10.127	-7.852	-39.217	57.188
1789	1.789	-21.995	-54.057	74.216	-8.833	-9.138	-26.022	-23.371	42.837
1790	1.79	-11.955	-36.153	40.774	-12.333	-6.599	-20.605	-37.723	29.624
1791	1.791	-18.364	-5.659	-1.764	-10.024	-7.354	-35.689	-24.533	136.964
1792	1.792	-29.208	-17.928	-18.153	-12.165	-6.765	-12.851	-12.65	36.052
1793	1.793	-24.941	8.465	-2.976	-14.11	-11.393	-41.91	-1.673	-161.038
1794	1.794	-5.379	-8.55	-7.382	-8.313	-10.799	-53.205	8.289	-188.865
1795	1.795	-8.072	-17.889	-19.76	-9.109	-8.27	-22.301	-0.555	-265.561
1796	1.796	-15.608	7.566	-38.54	-9.719	-11.552	6.691	-8.764	-102.773
1797	1.797	-13.278	24.481	-21.495	-13.038	-10.383	2.974	-45.76	2.986
1798	1.798	-15.419	40.013	-24.542	-10.15	-11.536	-0.306	-52.262	21.86
1799	1.799	-17.37	25.604	-4.689	-13.624	-7.272	2.797	-46.133	109.07
1800	1.8	-19.134	1.998	13.247	-10.334	-5.909	0.067	-73.713	29.524
1801	1.801	-14.49	4.723	11.048	-16.155	-7.262	-7.461	-48.521	-13.515
1802	1.802	-18.747	24.16	13.317	-10.562	-13.839	-9.807	-25.689	-52.945
1803	1.803	-9.864	57.455	19.218	-8.641	-10.93	-11.959	-63.26	6.694
1804	1.804	-1.564	7.222	10.542	-6.717	-6.662	-13.844	12.458	17.5
1805	1.805	-4.666	-39.355	-6.826	-10.793	-8.973	-33.165	110.263	7.751
1806	1.806	-15.483	-57.274	-32.496	-9.437	-7.022	-30.649	123.473	34.593
1807	1.807	-11.233	-40.541	-49.45	-7.113	-13.01	-23.706	16.133	75.42
1808	1.808	-7.601	-75.582	-27.523	-8.262	-12.227	-25.86	30.567	23.931
1809	1.809	-13.634	-89.035	-30.203	-14.262	-7.385	-8.419	70.161	-76.822
1810	1.81	-20.993	-26.485	-37.701	-16.772	-10.674	-6.044	-13.11	-149.038
1811	1.811	-14.212	54.196	-30.738	-12.706	-7.76	25.941	-67.135	-56.945
1812	1.812	-13.418	43.263	-20.118	-3.206	-9.103	-5.973	-37.428	2.623
1813	1.813	-12.609	33.204	-22.039	-6.869	-8.711	-1.948	-28.439	56.759
1814	1.814	-7.731	24.22	-34.199	-8.028	-7.541	16.793	-3.973	145.52
1815	1.815	-0.351	16.071	-57.98	-8.998	-7.92	6.692	-25.984	133.477
1816	1.816	-15.015	53.024	-47.892	-13.83	-9.85	-15.191	-32.484	100.776
1817	1.817	-29.88	46.415	-13.431	-11.308	-9.649	-29.331	-26.385	90.889
1818	1.818	-31.773	-45.119	9.413	-20.211	-10.417	-6.149	-31.699	64.327
1819	1.819	-29.992	-84.587	-19.649	-14.204	-7.891	-9.255	-6.447	23.854
1820	1.82	-34.606	-96.455	-15.999	-4.518	-12.708	-17.586	-38.327	-87.144
1821	1.821	-18.744	-150.744	-5.939	-3.368	-4.764	-25.152	-50.663	-293.974
1822	1.822	-16.593	-121.28	-2.822	-9.371	-9.977	-32.152	-76.897	-322.028
1823	1.823	-14.608	-94.773	28.404	-10.353	-9.003	-13.013	-80.077	-245.221
1824	1.824	-5.83	-103.071	49.221	-15.198	-4.741	-5.507	-58.093	-82.491
1825	1.825	-13.684	-81.162	-7.421	-14.427	-8.805	15.576	-32.427	-103.606
1826	1.826	8.063	-7.292	0.717	-8.816	-5.321	41.15	19.203	-7.373
1827	1.827	-1.167	-17.106	8.024	-15.397	-3.392	17.378	130.427	150.18
1828	1.828	-15.241	9.713	14.555	-17.92	-8.81	-10.812	50.974	171.284
1829	1.829	-32.992	34.123	8.555	-17.147	-10.739	-29.545	7.873	152.182
1830	1.83	-30.616	56.218	-7.855	-12.313	-8.799	-12.495	-5.251	99.793
1831	1.831	-28.448	-17.529	-22.904	-7.679	-8.214	-28.203	-17.042	20.245
1832	1.832	-3.231	-125.882	-36.412	-4.775	-7.824	-14.114	-6.209	92.502
1833	1.833	0.122	-53.531	-90.583	-11.74	-2.402	-42.411	-16.045	0.45
1834	1.834	3.277	12.275	-97.902	-14.632	-7.23	-61.233	-7.092	-106.958
1835	1.835	-4.974	0.44	-64.408	-8.63	-2.574	-9.806	-15.101	-92.657
1836	1.836	-7.412	76.321	-46.207	-17.525	-10.316	-2.46	36.693	-53.053
1837	1.837	-14.327	125.661	-18.518	-16.366	-11.273	-22.4	30.095	30.438
1838	1.838	-20.656	27.122	-3.373	-11.133	-8.361	-28.393	24.014	19.6
1839	1.839	-14.799	13.994	19.528	-14.024	-9.131	-0.744	7.538	-9.862
1840	1.84	-13.011	2.32	23.664	-4.331	-8.347	-15.886	-27.693	34.988
1841	1.841	-24.01	-8.304	4.933	-3.161	-6.4	-2.394	-96.429	-87.083
1842	1.842	-31.169	-17.787	-18.854	-6.643	-9.686	9.899	-126.062	-209.462
1843	1.843	-32.355	9.197	3.033	-9.744	-10.261	36.19	-63.544	-98.103
1844	1.844	-24.043	49.969	40.004	-2.99	-7.744	26.1	-22.883	-54.994
1845	1.845	-14.372	57.338	55.068	-0.483	-6.382	-14.761	88.231	-41.897
1846	1.846	-10.673	50.7	32.152	-2.808	-9.278	-9.398	40.623	-6.429
1847	1.847	7.368	44.593	3.013	-12.297	-10.436	-4.364	-31.577	91.407
1848	1.848	4.931	127.75	-31.11	-31.836	-7.723	9.2	-44.778	78.441
1849	1.849	7.338	163.458	-35.612	-17.676	-9.845	-3.18	-9.198	43.003
1850	1.85	-7.472	109.432	-48.047	-4.878	-8.482	-14.403	1.628	32.28
1851	1.851	-9.325	20.743	-44.364	-2.527	-9.242	-4.311	-8.266	2.8
1852	1.852	2.935	-86.435	-41.022	-8.896	-9.811	-13.567	18.447	-5.999
1853	1.853	-1.682	-274.008	-19.093	-10.81	-13.289	-44.719	-5.906	2.19
1854	1.854	-20.411	-350.472	-16.336	-12.528	-8.83	-24.018	1.462	-64.479
1855	1.855	-38.122	-280.52	-3.542	-20.438	-12.879	-12.797	-5.034	-73.241
1856	1.856	-7.636	-216.808	-1.196	-21.78	-10.357	-2.739	-10.897	-81.226
1857	1.857	21.488	-81.923	9.408	-25.443	-9.963	-5.833	-38.459	0.429
1858	1.858	2.806	5.713	22.885	-12.266	-8.794	-31.386	-33.417	33.074
1859	1.859	-28.097	53.425	-3.451	-14	-8.404	-21.345	-10.577	82.48
1860	1.86	-40.445	96.626	15.289	-9.359	-14.199	13.097	-14.643	55.801
1861	1.861	-44.067	136.158	18.536	-16.518	-11.871	-0.445	-18.406	31.443
1862	1.862	-47.284	148.012	-9.721	-15.335	-7.021	-4.465	-15.219	38.938
1863	1.863	-31.542	28.583	-28.458	-6.988	-10.302	-15.675	-24.578	-21.489
1864	1.864	-17.344	-19.032	-31.701	0.395	-9.709	-12.396	-21.92	19.356
1865	1.865	-30.052	-33.253	-40.908	-10.42	-7.183	-9.29	-14.402	-2.415
1866	1.866	-13.737	-19.896	-43.535	-11.757	-5.818	-12.011	-7.479	-35.693
1867	1.867	-15.817	-31.548	-20.231	-5.366	-8.708	-14.583	3.124	-41.642
1868	1.868	-13.836	-20.587	20.7	-8.845	-5.017	-26.221	12.766	-36.24
1869	1.869	-8.562	28.796	26.199	-11.95	-12.363	-19.801	21.467	-41.272
1870	1.87	8.911	55.479	11.092	-5.175	-11.385	-17.866	19.952	-36.837
1871	1.871	-12.104	63.576	-11.784	-9.43	-8.481	-16.136	-1.722	-41.008
1872	1.872	-37.569	70.859	-40.834	-3.832	-5.956	-11.511	-4.83	-37.586
1873	1.873	-40.767	37.343	-52.037	-11.796	-6.728	-1.474	-13.213	-27.709
1874	1.874	-37.566	-5.21	-34.927	-17.06	-4.789	-15.8	4.525	-24.638
1875	1.875	-23.345	-88.375	-31.749	-14.192	-8.077	-17.731	-16.559	-27.182
1876	1.876	-10.508	-147.874	-12.003	-9.94	-6.33	-15.968	-19.222	-19.476
1877	1.877	-3.5	-158.485	-19.581	-4.293	-7.679	-8.004	-16.623	-7.609
1878	1.878	-5.612	-49.643	-35.87	-9.112	-10.97	-6.655	-9.497	-0.843
1879	1.879	-11.416	-35.104	-29.52	-3.129	-8.835	-0.324	-7.304	5.294
1880	1.88	-6.193	-127.063	-31.488	-3.936	-9.23	-8.722	-9.257	28.361
1881	1.881	-17.196	-115.125	-12.158	-14.805	-8.079	0.893	-11.004	-18.55
1882	1.882	-7.111	-39.235	21.312	-13.304	-8.86	4.516	-6.394	-25.112
1883	1.883	-8.211	69.27	7.735	-17.597	-9.643	-13.494	-10.668	-31.02
1884	1.884	-16.495	83.633	20.042	-11.239	-9.848	-16.031	-22.508	-91.992
1885	1.885	-13.376	44.299	16.31	-14.744	-6.576	-23.054	-11.49	-83.96
1886	1.886	1.351	56.211	-0.744	-5.072	-9.49	-3.875	-18.661	12.354
1887	1.887	-9.241	45.535	-22.601	-16.894	-8.352	-1.345	-25.032	78.15
1888	1.888	-11.108	-23.413	-19.833	-18.472	-6.441	-12.955	-16.708	-29.201
1889	1.889	-5.843	-85.895	-6.964	-17.15	-10.719	-6.577	-13.621	-43.493
1890	1.89	11.555	-110.29	-23.118	-13.522	-10.168	6.982	1.065	22.298
1891	1.891	23.107	-191.801	-37.94	-5.258	-4.392	26.333	3.133	10.519
1892	1.892	29.466	-72.384	-43.691	-4.359	-6.75	-12.173	-14.381	-43.748
1893	1.893	12.037	70.83	-17.355	4.481	-7.368	-28.616	-16.797	-53.774
1894	1.894	14.33	128.494	8.98	-3.891	-10.694	-23.573	-18.939	-9.063
1895	1.895	-17.58	145.92	32.825	-11.293	-8.991	26.737	-5.368	47.916
1896	1.896	-40.397	161.763	35.945	-10.385	-7.671	-6.787	-3.512	-3.676
1897	1.897	-61.109	89.514	4.751	-23.614	-7.328	-25.01	-5.006	2.99
1898	1.898	-57.435	-55.329	-7.702	-37.251	-10.277	-19.599	-12.182	21.326
1899	1.899	-54.175	-113.037	3.438	-28.66	-9.163	-14.563	-13.355	93.58
1900	1.9	-38.537	-95.691	-34.408	-24.1	-12.7	-37.428	-12.16	-14.978
1901	1.901	-18.827	-143.415	-69.72	-16.99	-11.59	-41.526	-9.016	-29.302
1902	1.902	9.39	-186.807	-65.328	-13.356	-10.48	-15.256	-9.956	-16.176
1903	1.903	-1.853	-147.672	-44.676	-14.577	-9.368	-5.238	-15.931	-4.41
1904	1.904	-39.573	-88.522	-25.944	-13.696	-12.32	-8.393	-18.255	-36.98
1905	1.905	-44.619	-56.481	-36.043	-7.019	-6.368	-16.761	-8.765	-46.951
1906	1.906	-40.252	-7.473	4.751	-7.889	-7.187	-14.31	-12.467	-55.966
1907	1.907	-27.955	36.997	21.129	-10.306	-12.839	1.898	-23.314	0.831
1908	1.908	-1.696	61.33	-4.098	-5.549	-6.301	12.502	-13.277	8.164
1909	1.909	8.251	98.409	9.39	-2.307	-10.598	6.643	6.252	-38.665
1910	1.91	-13.784	118.481	13.387	-8.937	-8.317	-5.585	3.551	-56.84
1911	1.911	-22.213	136.77	-12.956	-22.127	-11.845	-19.915	-14.228	-51.446
1912	1.912	-14.734	131.428	-30.002	-16.352	-9.952	-21.872	-7.204	-6.032
1913	1.913	-17.099	65.986	-33.15	-21.621	-12.893	0.948	-9.278	-24.302
1914	1.914	-10.768	-50.478	-58.75	-17.013	-10.414	-8.391	-7.317	-52.114
1915	1.915	-5.041	-130.079	-55.524	-12.805	-10.836	-5.718	-9.031	-16.987
1916	1.916	-10.324	-57.968	-27.333	-6.476	-13.774	12.051	-10.563	51.606
1917	1.917	-18.293	-44.875	-8.612	-5.38	-14.196	-23.04	-6.299	61.326
1918	1.918	-16.797	-33.134	15.149	-2.341	-8.422	-48.26	-25.819	-1.328
1919	1.919	-18.22	-0.657	55.957	-7.243	-9.228	-16.379	-34.095	-25.844
1920	1.92	-35.316	9.211	64.045	-4.01	-5.773	-11.193	-21.267	-18.607
1921	1.921	-19.123	18.094	36.324	5.611	-7.742	-7.155	-9.595	1.223
1922	1.922	-25.579	26.178	-9.228	6.712	-7.185	-3.497	22.361	-4.889
1923	1.923	-31.462	4.06	-39.683	7.813	-8.949	-6.799	31.078	-18.339
1924	1.924	-15.681	-16.076	-34.359	-4.08	-5.485	-9.892	-10.15	-23.834
1925	1.925	-0.899	-34.525	-19.354	-27.982	-11.891	-12.605	-15.553	-18.879
1926	1.926	24.183	-73.584	12.498	-51.85	-11.138	-10.103	-10.525	-23.409
1927	1.927	20.852	-109.152	8.373	-36.186	-5.553	-7.813	-14.972	-35.861
1928	1.928	11.505	-40.749	4.621	-5.041	-16.411	7.031	-19.027	-24.692
1929	1.929	-2.674	8.457	-12.467	7.309	-5.407	8.916	7.307	-0.951
1930	1.93	-25.957	17.26	-34.374	3.599	-4.075	7.145	-16.479	14.667
1931	1.931	-16.72	25.254	-48.514	13.625	-7.776	-10.266	-0.795	11.909
1932	1.932	-30.948	17.85	-30.697	-2.102	-6.63	-31.344	-9.126	-16.45
1933	1.933	-13.238	-15.523	-14.413	-16.265	-3.553	-34.059	-1.574	-12.872
1934	1.934	-6.349	-57.897	-20.803	-23.852	-4.537	-5.831	-13.184	-9.676
1935	1.935	-17.083	-41.266	-7.265	-30.851	-8.819	-24.624	-19.58	-6.72
1936	1.936	-46.187	-46.195	-15.987	-24.506	-6.511	-14.57	-6.016	-15.151
1937	1.937	-58.615	-23.278	-30.306	-10.996	-7.111	-17.657	-11.251	-7.629
1938	1.938	-32.353	-27.278	-47.767	-5.802	-9.059	-9.333	-12.805	-5.287
1939	1.939	19.081	-16.033	-36.195	2.098	-2.487	-6.84	-17.063	-3.239
1940	1.94	41.112	-12.757	-21.324	9.245	-5.009	-9.204	-8.198	-9.124
1941	1.941	-5.767	-59.786	-19.437	10.409	-0.953	-7.101	-14.23	-10.887
1942	1.942	-24.014	-53.24	-7.327	-5.244	-4.438	-5.169	-11.103	-6.281
1943	1.943	-7.655	-22.791	3.603	-20.144	-7.724	0.004	-11.973	-28.037
1944	1.944	-42.989	-17.199	-3.599	-18.247	-4.815	-4.718	-5.921	-43.797
1945	1.945	-29.54	-1.927	2.819	-9.566	-9.652	-9.044	-11.514	-24.092
1946	1.946	-8.945	2.679	16.01	-8.039	-5.002	-15.438	-14.959	-6.282
1947	1.947	-5.365	-1.253	7.295	-0.873	-5.573	-28.612	-11.637	-4.006
1948	1.948	4.609	-4.895	-7.051	5.522	-5.18	-26.879	-15.679	15.103
1949	1.949	1.423	11.993	10.326	-12.47	-2.848	-9.453	-21.453	7.529
1950	1.95	-24.195	-22.653	-10.784	-30.258	-5.741	-11.702	-23.737	-8.704
1951	1.951	-20.961	0.02	-24.966	-32.554	-7.66	7.503	-12.859	-15.167
1952	1.952	-30.286	20.555	-17.467	-21.874	-11.13	-5.259	4.608	-21.045
1953	1.953	-61.455	16.73	-10.54	-0.54	-12.274	-12.222	2.316	-5.219
1954	1.954	-40.76	40.462	-12.657	2.22	-10.318	-1.594	-4.048	-15.89
1955	1.955	8.392	43.556	-2.949	-5.264	-14.553	19.668	13.391	-2.401
1956	1.956	28.362	40.852	16.427	-7.526	-15.88	5.546	-7.67	-7.683
1957	1.957	10.224	2.372	8.971	-18.131	-11.4	-7.212	-10.354	-12.36
1958	1.958	26.756	-69.729	-2.545	-31.665	-13.117	-14.145	-7.82	-19.502
1959	1.959	31.895	-59.763	-21.667	-26.404	-9.596	-16.238	-10.112	-13.07
1960	1.96	-27.592	-14.945	-44.844	-34.284	-10.916	-14.272	-24.98	-19.067
1961	1.961	-51.858	-6.756	-47.874	-32.856	-9.715	-15.99	-46.247	-15.97
1962	1.962	-59.105	-103.107	-33.723	-15.764	-9.294	-23.938	-32.121	-11.113
1963	1.963	-25.518	-89.985	-36.253	-13.386	-11.973	-2.282	-8.883	-10.278
1964	1.964	4.97	-30.522	-20.012	1.563	-11.751	-11.564	-5.773	-17.589
1965	1.965	-22.594	-19.947	-17.871	-4.226	-9.012	-8.87	8.372	-22.402
1966	1.966	-27.5	-10.359	-19.741	1.007	-8.582	8.919	15.959	-9.19
1967	1.967	-13.838	-15.195	-3.78	-3.605	-12.033	1.936	-0.257	-11.01
1968	1.968	-1.342	-24.261	6.965	-2.218	-9.68	-13.013	-15.156	-9.184
1969	1.969	-4.91	-16.274	9.035	-11.095	-15.445	-14.983	-20.973	-17.093
1970	1.97	-1.502	5.702	-6.731	-7.593	-8.059	-20.174	-29.682	-15.715
1971	1.971	-17.06	12.204	-4.544	-6.563	-12.861	-21.644	-15.372	-3.886
1972	1.972	-25.244	6.109	-21.95	-3.55	-10.311	-20.186	-5.687	-8.492
1973	1.973	-12.349	78.215	-0.881	9.701	-12.597	-23.783	-0.438	-12.713
1974	1.974	18.141	68.229	13.211	11.727	-9.077	-24.916	-8.353	-6.293
1975	1.975	-10.77	76.992	5.665	-14.532	-9.618	-13.067	-7.028	-5.108
1976	1.976	-29.406	36.162	3.443	-48.562	-3.002	4.427	-13.449	-8.176
1977	1.977	-12.227	13.887	5.687	-34.966	-8.966	25.579	-12.292	-9.115
1978	1.978	-21.368	-19.796	-19.4	-14.183	-4.863	11.473	-9.196	-1.158
1979	1.979	-18.532	-38.082	-22.666	-10.44	-5.411	-6.332	-10.165	-6.336
1980	1.98	-20.949	-54.597	-38.334	-7.113	-4.79	-41.392	-4.17	-5.317
1981	1.981	9.509	-79.815	-35.584	-3.995	-10.177	-36.404	7.99	0.736
1982	1.982	5.524	-121.121	-22.773	-12.248	-5.303	-13.632	-4.216	-6.571
1983	1.983	-13.2	-104.789	-11.112	-9.658	-7.202	-9.61	-5.791	-11.375
1984	1.984	-9.819	-79.744	-4.641	-7.371	-0.594	-13.319	-4.451	-5.347
1985	1.985	-19.002	-47.934	-10.337	-1.055	-6.569	-23.353	-16.279	-7.642
1986	1.986	-33.044	-27.286	-36.555	0.853	-4.221	-20.178	1.105	-4.133
1987	1.987	-25.452	-31.028	-10.158	-11.329	-7.681	-11.797	-5.894	-8.766
1988	1.988	-32.405	-41.133	-6.813	-6.647	-9.59	0.984	-3.807	-12.809
1989	1.989	-34.504	-38.084	-3.651	-19.599	-12.472	17.277	25.173	-18.584
1990	1.99	-9.257	-35.394	-0.847	-24.835	-7.608	6.695	21.065	-16.238
1991	1.991	0.906	-27.88	17.08	-29.475	-8.168	-6.806	-35.673	-15.642
1992	1.992	22.808	7.11	28.799	-7.781	-13.567	1.859	-92.611	-17.571
1993	1.993	14.506	12.125	-3.021	26.691	-12.974	9.692	-40.983	-10.988
1994	1.994	-3.267	16.603	-44.125	3.878	-9.671	5.316	-7.555	-13.522
1995	1.995	-14.875	4.249	-27.582	-8.533	-9.076	-11.879	-13.606	-12.765
1996	1.996	-33.994	-6.929	-2.369	-27.368	-10.418	-33.146	-8.242	-13.317
1997	1.997	-36.458	-10.171	-15.896	-30.654	-5.951	-41.662	-3.259	-7.253
1998	1.998	-15.33	24.334	-11.807	-27.555	-10.005	-39.267	-16.845	-17.839
[truncated: 6,944 more rows]
