# Supplementary material for: Associations between lower-limb muscle activation and knee flexion in post-stroke individuals: A study on the stance-to-swing phases of gait
Source: PLoS One. 2017 Sep 8;12(9):e0183865. doi: 10.1371/journal.pone.0183865 (PMC5590852; doi:10.1371/journal.pone.0183865)
Supplement: S1 Dataset — (ZIP) [file pone.0183865.s001.zip › S1_Dataset/Healthy group/5/3/emg.csv]

Frame	Time	EMG Signal 1	EMG Signal 2	EMG Signal 3	EMG Signal 4	EMG Signal 5	EMG Signal 6	EMG Signal 7	EMG Signal 8
0	0	50.695	43.059	46.977	40.134	39.371	45.367	26.248	39.82
1	0.001	50.564	47.377	43.027	59.954	33.646	34.76	26.498	41.076
2	0.002	50.053	47.634	44.307	36.217	32.96	34.223	33.515	36.529
3	0.003	44.325	47.706	40.564	26.015	29.569	35.628	36.478	37.21
4	0.004	42.482	47.405	37.214	16.627	32.765	29.095	44.884	37.681
5	0.005	39.682	39.191	33.868	26.43	24.742	33.405	31.422	46.415
6	0.006	41.738	41.051	33.057	52.284	24.086	26.115	31.337	30.963
7	0.007	39.939	43.705	31.487	61.726	20.345	26.388	28.373	27.361
8	0.008	40.105	36.896	28.375	28.991	25.525	22.815	25.619	17.603
9	0.009	37.395	34.171	31.287	14.855	21.626	19.449	25.186	14.439
10	0.01	33.942	34.566	34.228	31.906	21.035	24.818	24.561	24.461
11	0.011	36.138	30.165	23.649	26.92	17.752	18.415	25.916	21.161
12	0.012	31.017	23.281	22.967	28.331	18.364	17.644	11.23	29.507
13	0.013	27.482	28.626	26.388	23.938	15.319	18.442	11.641	47.371
14	0.014	29.794	23.757	21.718	9.5	13.654	24.883	15.373	37.407
15	0.015	27.12	15.834	20.754	19.502	13.761	18.189	21.832	28.243
16	0.016	22.551	22.85	18.281	15.817	11.378	13.844	16.126	28.989
17	0.017	18.22	22.158	18.564	12.36	10.568	8.181	21.118	25.318
18	0.018	19.169	17.237	16.367	5.657	5.917	9.129	13.756	2.532
19	0.019	16.883	14.505	11.893	-3.73	5.167	11.262	19.786	3.764
20	0.02	13.1	8.533	10.747	13.622	3.671	11.878	19.494	15.124
21	0.021	14.792	12.474	7.908	14.768	5.301	4.023	14.061	16.089
22	0.022	6.672	7.374	7.62	20.421	7.158	2.01	7.283	4.142
23	0.023	2.48	2.532	3.528	4.257	4.981	-1.506	9.642	0.917
24	0.024	6.472	-7.881	5.672	-2.775	5.937	3.926	5.29	4.893
25	0.025	5.492	4.993	8.439	18.856	2.09	7.075	0.148	-0.962
26	0.026	0.701	5.535	-0.746	-10.553	3.895	11.623	4.886	2.123
27	0.027	2.168	2.469	-3.107	-7.989	4.179	4.015	-8.304	-5.374
28	0.028	-4.042	2.742	-3.294	14.736	3.143	3.8	-4.029	-9.931
29	0.029	2.001	0.18	0.446	4.423	6.206	2.082	3.002	-14.054
30	0.03	-2.144	7.936	-4.863	11.763	-2.485	-3.652	0.793	-17.952
31	0.031	-4.1	0.836	-3.535	3.281	-2.049	-6.445	-3.689	-14.624
32	0.032	-1.15	-3.293	0.364	-23.36	-3.703	-4.353	-0.98	-3.329
33	0.033	1.283	-11.046	-2.466	-7.161	-1.45	-3.769	3.489	8.017
34	0.034	-2.995	-9.453	-1.562	-11.045	-6.32	-1.203	1.814	2.594
35	0.035	-3.333	-15.933	-3.707	-9.064	-6.116	-1.506	-10.271	0.514
36	0.036	-3.808	-14.814	-7.735	-7.232	-3.166	-5.84	-9.347	-9.06
37	0.037	-4.99	-6.863	-4.357	-19.483	-6.957	-6.055	-17.077	-10.851
38	0.038	-7.852	-8.722	-8.482	-13.697	-4.513	-6.231	-26.499	4.629
39	0.039	-7.367	-6.271	-11.4	7.02	-4.554	-12.746	-20.995	-21.648
40	0.04	-13.016	-7.841	-11.562	3.783	-8.23	-10.712	-7.52	-18.849
41	0.041	-15.511	-9.165	-15.745	-9.473	-5.684	-11.933	-5.993	-10.01
42	0.042	-16.602	-4.047	-10.796	-2.947	-6.394	-1.517	-4.638	-13.131
43	0.043	-13.575	-13.974	-16.063	-5.48	-7.852	-6.54	-9.619	14.74
44	0.044	-14.363	-13.207	-11.808	-3.897	-9.657	-8.235	-8.553	18.089
45	0.045	-21.294	-14.726	-16.219	-20.065	-10.085	-4.851	-7.641	0.757
46	0.046	-16.756	-18.13	-16.141	-26.693	-11.061	-8.593	-6.71	-8.792
47	0.047	-12.747	-13.56	-13.117	-28.856	-10.658	-16.175	-16.576	-23.145
48	0.048	-18.57	-14.56	-11.229	-2.76	-9.253	-13.467	-10.35	-36.115
49	0.049	-13.901	-12.419	-14.14	-14.16	-9.947	-9.376	-9.311	-43.25
50	0.05	-10.734	-9.083	-10.047	-24.358	-7.524	-10.282	-10.376	-45.512
51	0.051	-13.628	-9.692	-11.448	-8.723	-11.012	-13.81	-3.619	-35.882
52	0.052	-13.993	-11.451	-13.825	5.396	-10.637	-14.447	-7.891	-27.205
53	0.053	-17.266	-14.947	-10.978	-22.883	-10.257	-5.591	-20.088	-3.437
54	0.054	-13.184	-21.351	-5.8	-34.139	-7.558	-4.474	-11.379	48.004
55	0.055	-14.518	-15.371	-10.687	-10.373	-10.274	-5.682	-19.31	40.618
56	0.056	-10.043	-14.623	-10.16	-26.074	-8.737	-8.82	-23.576	7.12
57	0.057	-15.433	-14.065	-1.316	-17.744	-11.458	-15.644	-19.902	-11.109
58	0.058	-14.825	-9.436	-5.054	-15.212	-11.851	-11.431	-1.898	-5.727
59	0.059	-15.374	-7.713	-11.115	-17.533	-11.08	-15.536	10.884	-10.812
60	0.06	-18.245	-17.41	-12.137	-15.417	-8.374	-23.516	-10.203	-15.3
61	0.061	-18.602	-17.037	-11.216	-1.886	-11.089	-16.19	-7.488	-19.394
62	0.062	-16.245	-17.446	-17.27	17.44	-8.577	-12.16	10.319	-23.088
63	0.063	-15.83	-20.379	-18.682	19.939	-8.378	-13.167	3.343	-26.389
64	0.064	-16.967	-20.781	-13.122	-3.303	-12.247	-8.953	9.726	-17.118
65	0.065	-11.911	-14.998	-15.115	-19.003	-9.726	-6.671	7.795	-19.87
66	0.066	-9.948	-6.117	-19.816	-16.293	-6.43	-10.209	-12.325	-16.066
67	0.067	-13.99	4.711	-14.452	-18.813	-6.81	-8.32	-10.58	-18.639
68	0.068	-15.325	-8.26	-16.441	-7.219	-6.418	0.535	-12.121	-2.42
69	0.069	-12.981	-10.014	-11.85	-0.852	-3.706	1.659	-33.793	-21.643
70	0.07	-14.116	-5.386	-13.65	-10.54	-2.922	-6.698	-62.045	-29.236
71	0.071	-13.705	-9.664	-5.77	-19.239	-3.107	-5.76	-27.991	-31.585
72	0.072	-13.292	-18.583	-21.504	-23.892	-1.744	-10.637	-23.561	-3.923
73	0.073	-10.367	-7.764	-15.166	-13.833	-4.438	-14.932	-35.981	-0.3
74	0.074	-9.958	-14.938	-9.41	5.701	-4.035	-12.643	13.149	2.918
75	0.075	-9.541	-13.791	-7.715	-2.613	-8.858	-14.608	33.074	5.947
76	0.076	-12.419	-22.117	-9.305	-0.075	-0.912	-8.632	2.705	-8.242
77	0.077	-13.558	-14.764	-5.091	6.884	-1.866	-6.329	-2.706	-0.749
78	0.078	-12.367	-21.544	-11.521	-3.789	-0.885	-9.843	-7.749	-3.127
79	0.079	-15.828	-22.327	-8.083	-1.826	-14.028	-13.152	-12.208	7.47
80	0.08	-13.478	-10.156	-13.345	-3.542	-8.208	-9.114	-16.269	-9.987
81	0.081	-16.361	-18.859	-16.289	4.383	-9.938	-11.651	-5.037	1.586
82	0.082	-15.954	-14.217	-10.32	-17.347	-8.376	-9.352	11.994	-4.83
83	0.083	-15.543	-12.857	-15.969	-14.299	-9.716	-12.274	2.71	-22.257
84	0.084	-19.782	-11.7	-12.513	-22.651	-13.373	-6.291	0.01	-24.581
85	0.085	-14.348	-8.218	-14.476	-20.147	-12.192	-0.306	-2.501	-26.719
86	0.086	-19.171	-11.316	-16.248	-17.818	-9.076	-12.51	-14.118	-20.922
87	0.087	-18.58	-16.147	-12.793	-11.421	-13.89	-10.775	-20.503	-19.189
88	0.088	-15.678	-13.618	-10.499	-1.741	-9.611	-15.421	-6.966	-17.656
89	0.089	-16.074	-6.261	-11.688	-3.471	-15.196	-11.166	-5.234	-19.018
90	0.09	-15.692	-9.164	-9.773	-8.081	-10.333	-7.501	-16.267	-15.371
91	0.091	-10.86	-13.421	-3.988	-9.401	-10.897	0.802	-3.284	-11.904
92	0.092	-11.444	-14.178	-4.787	-8.23	-5.465	-6.564	-15.465	-2.229
93	0.093	-14.348	-16.098	-4.212	-19.054	-13.38	-9.46	-23.38	-16.551
94	0.094	-12.989	-8.734	-7.516	-29.105	-6.013	-19.132	-24.73	-6.85
95	0.095	-15.305	-13.551	-8.098	-40.881	-8.903	-17.968	-10.407	-12.064
96	0.096	-17.431	-11.022	-13.904	-17.059	-6.374	-14.469	-16.214	-10.529
97	0.097	-11.422	-11.789	-4.998	6.74	-11.973	-15.422	-14.469	-6.273
98	0.098	-10.641	-16.617	-10.988	-8.944	-13.893	-12.507	-19.124	-5.117
99	0.099	-14.703	-13.307	-14.069	-17.242	-9.233	-16.756	-14.865	-8.608
100	0.1	-15.275	-13.864	-18.895	-9.675	-10.964	-6.094	-11.193	1.064
101	0.101	-21.261	-16.354	-12.879	-21.265	-8.429	-4.727	-7.707	-10.769
102	0.102	-13.896	-16.72	-10.541	-23.367	-10.743	-11.092	-8.664	-9.222
103	0.103	-14.856	-10.893	-18.457	-17.535	-8.598	-9.907	-9.622	-7.843
104	0.104	-15.633	-10.1	-17.47	-12.295	-8.2	-10.851	-7.112	-11.478
105	0.105	-16.407	-9.509	-12.607	-10.753	-8.57	-9.858	-7.883	-17.397
106	0.106	-15.831	-10.067	-8.326	-17.904	-7.012	-5.582	-11.37	-12.123
107	0.107	-13.901	-14.109	-7.529	-19.048	-11.458	-9.632	-18.734	-13.086
108	0.108	-15.652	-15.437	-8.083	-29.854	-8.162	-11.549	-19.711	-5.164
109	0.109	-16.045	-14.051	-11.345	-19.756	-8.735	-8.227	-15.45	-16.971
110	0.11	-15.664	-16.917	-15.386	-0.173	-6.212	-15.937	-11.382	-12.334
111	0.111	-16.06	-12.438	-14.972	2.57	-8.527	-12.813	-6.557	-22.406
112	0.112	-13.364	-9.504	-10.498	-4.911	-13.358	-6.011	-7.134	-18.737
113	0.113	-11.44	-16.444	-12.215	-7.154	-10.058	-1.711	-8.859	-3.07
114	0.114	-10.672	-11.582	-10.827	-9.245	-10.627	-0.893	-10.214	3.314
115	0.115	-15.13	-15.816	-11.178	-18.919	-10.235	2.637	-6.916	9.126
116	0.116	-13.189	-18.109	-13.269	-13.695	-9.834	-7.377	-8.079	-3.059
117	0.117	-13.773	-20.002	-12.844	-2.649	-6.922	-8.687	-8.492	-23.745
118	0.118	-13.39	-15.315	-13.181	-3.985	-6.523	-15.024	-10.448	-15.404
119	0.119	-17.847	-11.227	-11.001	-12.859	-9.998	-11.485	-5.632	-22.923
120	0.12	-17.274	-10.817	-12.882	-13.99	-7.867	-14.524	-0.832	-25.225
121	0.121	-15.929	-10.404	-9.733	2.058	-5.158	-9.644	3.764	-31.593
122	0.122	-17.298	-10.001	-15.679	-0.261	-8.643	-10.368	6.652	-2.538
123	0.123	-16.928	-15.985	-14.862	-6.641	-9.803	-12.647	-1.289	9.9
124	0.124	-18.101	-18.477	-12.484	-24.045	-7.1	-9.125	-19.294	6.278
125	0.125	-13.853	-12.848	-13.009	-17.045	-5.95	-11.018	-37.063	-3.74
126	0.126	-14.254	-13.413	-16.241	-10.621	-6.734	-10.398	-20.754	-6.804
127	0.127	-17.564	-10.116	-13.286	10.705	-6.545	-7.839	-10.094	-9.494
128	0.128	-14.684	-8.362	-8.399	-20.405	-9.651	-15.145	-8.17	-17.017
129	0.129	-13.541	-0.416	-11.641	-24.441	-5.98	-9.874	-9.935	-19.317
130	0.13	-10.856	-18.407	-9.849	9.653	-10.452	-14.668	-14.613	-17.164
131	0.131	-12.426	-15.867	-14.64	32.5	-9.891	-12.106	-10.389	-15.214
132	0.132	-13.808	-22.817	-5.889	3.498	-10.3	-11.293	-11.578	-20.424
133	0.133	-9.573	-16.414	-14.16	-0.173	-11.672	-10.668	-10.427	-15.763
134	0.134	-11.332	-14.455	-11.018	-17.194	-13.813	-8.688	-9.467	-14.412
135	0.135	-12.708	-16.167	-9.998	-26.476	-10.154	-10.384	-8.501	-15.591
136	0.136	-11.368	-17.686	-12.46	-23.762	-11.523	-16.142	-11.038	-19.087
137	0.137	-4.799	-13.404	-8.343	-21.234	-10.374	-16.877	-5.442	-11.733
138	0.138	-3.847	-6.998	-10.229	-18.887	-12.323	-12.005	-8.935	-6.886
139	0.139	-9.856	-3.496	-16.175	-20.989	-9.627	-7.328	-7	-6.109
140	0.14	-13.934	-6.572	-12.061	-22.894	-4.801	1.607	-11.07	-11.715
141	0.141	-17.432	-21.259	-8.52	-10.682	-1.321	-4.741	-6.247	-15.185
142	0.142	-19.38	-14.861	-18.527	-9.113	-8.682	-13.016	-13.599	-14.594
143	0.143	-18.812	-16.783	-11.316	-10.446	-3.843	-12.009	-4.71	-15.159
144	0.144	-21.348	-22.004	-14.948	-22.225	-6.366	-11.009	-3.556	-7.215
145	0.145	-20.01	-14.058	-16.07	-20.65	-7.14	-16.985	-2.596	-3.729
146	0.146	-20.411	-9.798	-15.066	-1.862	-7.724	-16.186	-7.417	-19.796
147	0.147	-15.204	-8.637	-14.067	0.678	-8.312	-15.576	-4.884	-22.118
148	0.148	-14.636	-16.959	-14.809	-6.251	-7.739	-6.84	-10.474	-19.997
149	0.149	-16.577	-15.998	-12.463	-12.607	-5.228	-10.289	-5.622	-18.062
150	0.15	-19.493	-15.028	-10.505	-18.361	-11.618	-5.028	-12.959	8.253
151	0.151	-18.149	-12.509	-9.907	-9.583	-5.619	-13.89	-15.846	-2.967
152	0.152	-16.802	-13.284	-12.783	-1.638	-11.231	-12.683	-18.344	-13.044
153	0.153	-10.223	-13.873	-10.239	-14.608	-7.744	-5.297	-12.715	-9.953
154	0.154	-11.191	-9.224	-9.835	-2.399	-11.033	-6.232	-12.121	-12.666
155	0.155	-10.423	-14.639	-11.941	2.271	-6.967	-3.691	-11.517	-5.121
156	0.156	-8.1	-12.705	-10.756	-16.496	-4.446	-2.886	-7.409	-2.808
157	0.157	-11.583	-15.995	-7.248	-19.004	-7.732	-10.789	-3.905	-4.948
158	0.158	-14.869	-15.417	-13.026	-16.681	-9.865	-15.991	-4.3	-10.784
159	0.159	-15.446	-18.906	-12.226	-18.816	-8.698	-15.009	-1.388	-9.054
160	0.16	-15.056	-16.588	-14.137	-13.004	-8.308	-14.214	-7.371	-10.623
161	0.161	-11.567	-17.76	-9.476	-28.843	-10.429	-5.302	-20.498	-11.989
162	0.162	-12.922	-11.765	-13.524	-26.677	-11.205	-13.608	-18.517	-10.847
163	0.163	-15.826	-10.991	-16.994	2.373	-12.563	-12.619	-13.241	-14.345
164	0.164	-16.991	-10.228	-13.694	6.456	-10.243	-11.623	-17.846	-11.259
165	0.165	-22.793	-10.816	-13.298	-4.75	-14.695	-10.825	-13.554	-12.235
166	0.166	-13.897	-15.47	-14.449	-14.786	-8.692	-10.027	-9.848	-18.244
167	0.167	-17.383	-11.415	-17.153	-17.857	-12.753	-11.954	-11.004	-15.949
168	0.168	-16.416	-8.905	-16.96	-15.107	-9.265	-11.369	-10.043	-11.169
169	0.169	-13.512	-11.235	-13.671	-12.541	-4.616	-14.277	-9.067	-17.213
170	0.17	-12.744	-12.391	-12.508	13.221	-5.195	-7.305	-11.562	-16.486
171	0.171	-10.425	-9.685	-7.279	-10.605	-6.543	-14.074	-5.923	-18.461
172	0.172	-9.846	-15.496	-10.761	-13.703	-9.827	-11.554	-7.839	-17.92
173	0.173	-13.132	-14.736	-14.053	-10.98	-7.695	-9.233	-12.47	-18.508
174	0.174	-16.035	-14.165	-9.984	-13.515	-5.761	-8.655	-10.724	-10.586
175	0.175	-13.514	-12.235	-11.333	-25.151	-10.788	-8.065	-18.66	-2.275
176	0.176	-12.15	-10.496	-9.007	-23.062	-10.203	-6.314	-15.173	-7.512
177	0.177	-10.976	-10.111	-4.946	-25.019	-8.452	-9.802	0.916	-8.507
178	0.178	-15.422	-13.403	-11.908	-16.303	-11.935	-11.16	3.27	-11.065
179	0.179	-12.509	-10.507	-10.933	-17.869	-8.648	-11.548	5.432	-8.799
180	0.18	-13.859	-14.958	-13.447	-2.035	-5.741	-9.61	-0.337	-16.775
181	0.181	-10.559	-15.561	-11.124	-12.718	-4.581	-6.132	1.441	-9.446
182	0.182	-15.39	-12.093	-13.062	-10.779	-8.066	-10.201	-6.465	-16.253
183	0.183	-17.325	-17.532	-13.645	-9.049	-12.905	-11.557	-19.403	-12.026
184	0.184	-16.743	-21.029	-15.4	-10.617	-8.255	-9.229	-24.613	0.145
185	0.185	-16.355	-17.75	-17.924	-3.5	-10	-8.064	-10.294	-5.106
186	0.186	-20.804	-17.186	-15.609	-7.237	-8.644	-11.741	-19.952	-9.77
187	0.187	-15.385	-15.847	-10.783	-10.764	-9.034	-6.327	-25.16	-14.056
188	0.188	-15.96	-13.537	-12.729	-7.702	-6.129	-8.267	-17.207	-7.685
189	0.189	-12.664	-11.412	-12.16	-12.558	-9.803	-6.326	-10.03	-11.174
190	0.19	-12.085	-15.863	-17.01	-8.317	-12.119	-10.385	-8.849	-14.282
191	0.191	-10.737	-11.804	-13.733	-10.674	-8.047	-12.893	-12.325	-9.454
192	0.192	-12.098	-14.338	-10.838	-10.115	-10.55	-13.281	-7.082	-10.244
193	0.193	-9.204	-8.934	-9.492	-20.192	-9.188	-10.385	-13.848	-15.863
194	0.194	-12.882	-10.879	-9.878	-21.554	-8.793	-10.001	-9.576	-5.039
195	0.195	-16.175	-8.962	-9.493	-12.672	-8.4	-8.843	-15.175	-6.586
196	0.196	-13.264	-7.223	-11.432	0.462	-4.136	-9.624	-17.1	-10.832
197	0.197	-13.649	-10.708	-7.951	2.195	-7.616	-8.273	-15.163	-4.455
198	0.198	-18.669	-9.358	-7.561	-8.84	-10.901	-12.536	-8.579	-12.774
199	0.199	-15.369	-15.951	-10.264	-30.55	-6.836	-15.428	-6.071	-13.73
200	0.2	-17.105	-16.929	-9.868	-33.689	-10.317	-11.943	-2.011	-16.63
201	0.201	-20.583	-14.414	-13.339	8.871	-8.964	-16.394	-2.6	-12.36
202	0.202	-19.223	-8.808	-13.718	14.844	-11.865	-9.817	-4.549	-17.97
203	0.203	-18.059	-16.75	-10.81	-1.617	-7.42	-10.592	-2.826	-18.559
204	0.204	-13.601	-15.786	-13.511	-6.666	-7.998	-6.525	-10.77	-20.484
205	0.205	-17.666	-12.886	-11.564	6.886	-11.481	-11.359	-26.448	-17.576
206	0.206	-16.31	-15.407	-10.784	-5.498	-8.189	-10.775	-7.28	-10.596
207	0.207	-16.693	-16.189	-15.229	-1.831	-5.283	-7.879	10.545	2.183
208	0.208	-16.316	-14.261	-14.638	-5.13	-10.508	-4.404	-5.702	-10.005
209	0.209	-14.389	-14.844	-16.374	-8.233	-8.572	-8.864	-7.821	-11.549
210	0.21	-15.557	-10.783	-12.89	-16.562	-10.507	-7.123	-17.491	-15.795
211	0.211	-10.723	-13.295	-12.503	-24.097	-5.088	-9.639	-22.731	-14.62
212	0.212	-8.789	-15.618	-7.656	-17.131	-7.023	-10.982	-24.327	-13.44
213	0.213	-6.856	-11.547	-8.23	-19.249	-5.083	-15.82	-14.32	-6.076
214	0.214	-14.601	-11.928	-8.81	-21.15	-6.826	-12.541	-10.682	-7.057
215	0.215	-9.378	-14.247	-11.325	-33.328	-10.316	-13.129	-4.703	-7.827
216	0.216	-12.285	-14.641	-9.977	-22.296	-8.971	-9.662	11.341	-7.041
217	0.217	-14.793	-17.358	-7.083	-26.579	-8.588	-8.319	13.696	2.444
218	0.218	-15.564	-11.552	-8.262	-32.98	-8.211	-6.212	-5.428	-3.943
219	0.219	-12.077	-18.902	-10.99	-14.972	-9.374	-12.232	-12.971	-7.422
220	0.22	-14.006	-12.123	-14.485	18.526	-10.928	-13.026	-15.304	-12.658
221	0.221	-13.419	-11.35	-11.19	5.002	-9.003	-8.96	-8.93	-13.623
222	0.222	-19.221	-5.748	-14.094	-15.72	-9.798	-5.486	-6.999	-17.881
223	0.223	-13.603	-15.244	-17.786	3.021	-6.537	-7.421	-8.763	-7.24
224	0.224	-17.087	-18.939	-16.457	-7.048	-9.47	-15.171	-16.731	-17.319
225	0.225	-17.664	-15.454	-14.345	8.617	-9.89	-16.144	-26.808	-23.732
226	0.226	-19.406	-16.413	-10.695	-5.556	-13.407	-3.368	-25.662	-12.898
227	0.227	-14.565	-13.512	-16.137	-18.38	-6.853	-5.113	-17.358	-2.828
228	0.228	-15.147	-9.259	-14.23	-20.738	-5.916	-13.053	-16.394	0.851
229	0.229	-11.085	-13.315	-12.327	-5.868	-10.206	-11.706	-19.309	-12.342
230	0.23	-14.573	-8.461	-11.777	15.402	-9.472	-8.049	-20.11	-21.122
231	0.231	-14.187	-11.742	-12.186	-15.739	-7.574	-6.893	-7.956	-10.129
232	0.232	-10.121	-12.311	-7.771	-28.129	-9.545	-9.994	-9.733	-14.399
233	0.233	-9.737	-11.925	-7.232	-24.465	-13.65	-14.836	1.263	-15.581
234	0.234	-13.028	-12.308	-9.791	-14.389	-6.73	-12.331	11.266	-9.591
235	0.235	-15.156	-9.403	-12.15	-5.122	-7.727	-10.016	-8.355	-14.819
236	0.236	-13.992	-10.552	-10.054	-13.481	-5.242	-9.457	-11.109	-8.079
237	0.237	-14.384	-11.702	-9.703	-16.023	-9.336	-10.056	-8.631	-12.384
238	0.238	-16.513	-14.6	-11.655	-23.01	-11.308	-12.969	-10.987	-16.49
239	0.239	-15.735	-16.528	-15.952	-20.902	-10.758	-10.462	-13.143	-11.665
240	0.24	-14.957	-16.13	-10.576	-3.52	-9.051	-8.15	-7.37	-16.325
241	0.241	-16.5	-15.343	-14.113	-5.849	-12.573	-7.784	-12.631	-12.278
242	0.242	-14.943	-11.466	-18.788	-12.236	-12.992	-10.516	-11.135	-17.133
243	0.243	-18.039	-16.294	-19.397	-18.054	-10.123	-12.469	-9.829	-9.83
244	0.244	-16.874	-11.639	-18.071	-12.869	-11.315	-10.348	-11.053	-16.641
245	0.245	-21.327	-17.048	-14.814	-4.974	-11.726	-11.129	-9.965	-20.917
246	0.246	-14.752	-15.102	-14.461	-6.343	-9.621	-11.917	-9.064	-13.577
247	0.247	-17.269	-11.791	-16.436	-12.721	-11	-8.635	-10.099	-20.37
248	0.248	-14.947	-11.201	-17.629	5.278	-7.93	-15.221	-5.898	-21.159
249	0.249	-13.021	-12.551	-16.888	2.734	-8.349	-10.396	-8.289	-8.991
250	0.25	-13.601	-18.937	-16.728	-23.029	-8.762	-6.155	-10.289	-0.302
251	0.251	-11.858	-11.007	-12.505	-6.02	-8.018	-11.773	-8.417	-4.982
252	0.252	-9.339	-11.978	-11.964	-15.266	-6.685	-11.21	-5.589	-6.371
253	0.253	-9.721	-14.87	-13.355	-17.929	-10.387	-9.28	-10.503	-18.214
254	0.254	-6.807	-12.348	-14.744	-25.484	-11.766	-12.185	-15.214	-13.599
255	0.255	-10.471	-14.463	-11.869	-18.563	-8.886	-10.831	-21.872	-14.974
256	0.256	-13.751	-10.395	-10.736	-20.71	-8.528	-3.485	-26.223	-8.598
257	0.257	-7.155	-13.876	-12.693	-18.795	-9.905	-10.263	-14.11	-9.762
258	0.258	-11.982	-15.808	-13.3	-14.551	-11.858	-13.356	-15.917	-14.974
259	0.259	-14.487	-16.392	-8.49	-12.854	-9.755	-16.258	-11.353	-17.882
260	0.26	-16.794	-17.748	-9.101	-20.831	-9.001	-13.755	-1.366	-18.68
261	0.261	-16.201	-13.286	-13.762	-16.594	-10.954	-16.09	13.27	-21.035
262	0.262	-16.765	-15.015	-14.36	-17.778	-13.286	-11.265	16.884	-10.407
263	0.263	-17.333	-13.656	-10.892	-14.315	-8.849	-1.211	1.148	5.441
264	0.264	-17.707	-11.331	-8.588	1.726	-2.859	-5.488	-18.066	-9.479
265	0.265	-19.057	-4.753	-3.765	-0.638	-3.645	0.884	-15.612	-15.289
266	0.266	-20.213	-9.6	-4.366	9.986	-5.59	-5.127	-50.694	-10.066
267	0.267	-17.504	-13.857	-1.487	-3.553	-5.017	0.087	-45.685	-5.426
268	0.268	-15.573	-14.624	-1.89	-19.419	-9.085	-2.824	-13.76	-6.788
269	0.269	-15.384	-18.098	-8.292	-21.552	-4.249	-7.087	-1.415	-0.417
270	0.27	-15.577	-13.455	-21.47	-7.98	-3.671	-19.289	-5.132	-11.288
271	0.271	-11.9	-4.55	-11.812	0.767	0.389	-14.068	-8.48	-9.973
272	0.272	-15.185	-8.219	-6.597	8.723	1.746	-18.713	0.724	-6.323
273	0.273	-12.29	-4.721	-1.964	-12.953	0.396	-8.65	3.363	1.967
274	0.274	-18.286	-20.784	-9.132	-9.836	0.021	-12.329	-14.504	11.635
275	0.275	-12.285	-23.109	-5.452	9.907	-5.97	-18.34	-16.876	-7.905
276	0.276	-14.603	-12.471	-8.931	12.42	-11.958	-10.999	-10.531	-22.056
277	0.277	-11.116	-10.536	-5.827	-3.848	-7.885	-11.965	-12.497	-19.547
278	0.278	-14.401	-22.722	-10.658	-1.738	-9.805	-11.188	-7.295	6.199
279	0.279	-10.334	-24.263	-13.162	-15.306	-2.432	-2.294	0.616	30
280	0.28	-15.164	-20.005	-22.054	-31.185	-5.316	-13.13	-0.773	-10.848
281	0.281	-15.739	-18.838	-8.882	-20.528	-7.811	-11.775	-7.181	-27.308
282	0.282	-14	-5.679	-7.125	-10.856	-8.562	-15.456	-15.51	-22.281
283	0.283	-17.481	-14.391	-8.652	-30.192	-7.959	-9.466	-3.713	-26.733
284	0.284	-16.122	-12.846	-15.794	-1.9	-18.007	-10.444	4.222	-22.674
285	0.285	-16.514	-17.111	-19.453	9.337	-16.623	0.388	-11.647	-3.886
286	0.286	-12.069	-13.442	-13.434	-7.694	-15.438	-6.774	-22.298	-0.59
287	0.287	-11.497	-7.453	-25.222	-17.027	-9.416	-10.459	-24.239	-9.875
288	0.288	-14.988	-8.44	-7.79	-14.359	-12.489	-13.947	-19.013	-29.616
289	0.289	-13.64	-11.356	-5.448	-6.821	-11.499	-10.856	-7.975	-27.096
290	0.29	-14.037	-15.622	-3.302	-27.901	-8.961	-6.017	-6.617	-24.766
291	0.291	-16.751	-8.28	-20.689	-30.591	-11.26	-6.789	2.294	-18.379
292	0.292	-10.95	-13.128	-18.34	-17.827	-10.654	-10.854	-1.184	6.787
293	0.293	-13.274	-10.615	-16.184	-1.567	-11.202	-15.688	1.926	-10.238
294	0.294	-12.7	-12.949	-14.219	-3.675	-15.236	-15.106	8.715	-19.509
295	0.295	-12.124	-13.548	-12.443	-17.185	-13.845	-8.525	-4.417	-22.21
296	0.296	-13.879	-20.922	-10.849	-25.876	-9.364	-12.779	-6.323	-19.698
297	0.297	-15.24	-14.161	-15.063	-17.98	-9.908	-13.549	-14.992	-17.362
298	0.298	-10.793	-9.903	-13.855	-5.036	-7.358	-10.06	-0.627	-15.221
299	0.299	-16.217	-12.227	-14.972	-20.912	-8.683	-8.127	-6.375	-17.147
300	0.3	-16.801	-8.753	-13.949	-18.782	-7.491	-13.537	-8.072	-4.934
301	0.301	-18.744	-8.188	-10.995	-36.226	-11.909	-5.596	-3.374	-3.357
302	0.302	-18.172	-17.098	-13.454	-33.91	-8.972	-10.817	-7.575	-4.687
303	0.303	-19.533	-18.272	-12.63	-1.978	-6.421	-13.714	-16.424	-11.056
304	0.304	-16.255	-21.768	-17.411	20.858	-6.777	-11.189	-12.907	-17.057
305	0.305	-16.657	-9.979	-14.071	0.13	-4.616	-8.85	-9.807	-20.142
306	0.306	-18.609	-11.542	-16.918	-11.117	-7.289	-10.774	-6.902	-17.221
307	0.307	-14.374	-12.901	-14.349	-14.405	-7.646	-15.416	-9.397	-21.473
308	0.308	-13.036	-6.524	-9.848	7.484	-5.484	-10.002	-11.67	-14.115
309	0.309	-16.346	-10.022	-8.061	-0.811	-7.389	-3.419	-16.453	0.603
310	0.31	-13.467	-17.394	-15.953	-24.003	-10.451	-4.192	-23.747	2.748
311	0.311	-14.65	-20.315	-12.422	-20.914	-10.809	-6.51	-28.517	-10.794
312	0.312	-11.186	-14.335	-9.282	-12.603	-8.069	-11.342	-24.18	-5.564
313	0.313	-13.332	-10.291	-8.275	-10.081	-9.588	-5.332	-15.205	-3.996
314	0.314	-12.181	-8.366	-10.745	6.181	-8.209	-7.632	-4.312	-16.923
315	0.315	-11.029	-6.442	-8.379	-17.224	-10.692	-9.55	-8.531	-18.638
316	0.316	-10.26	-15.352	-4.849	-26.506	-9.887	-7.596	-22.813	-13.963
317	0.317	-10.46	-21.752	-9.45	-18.171	-10.636	-10.49	-32.468	-6.775
318	0.318	-11.816	-18.285	-9.988	-10.624	-9.844	-10.871	-16.566	-7.909
319	0.319	-14.524	-13.07	-10.337	-17.609	-8.667	-12.22	-18.631	2.958
320	0.32	-14.913	-12.115	-10.696	-6.985	-7.099	-15.119	-1.131	1.636
321	0.321	-19.174	-16.377	-12.806	-8.922	-9.018	-13.968	24.679	-10.152
322	0.322	-12.595	-18.703	-12.388	-7.171	-9.58	-11.262	7.718	-8.578
323	0.323	-16.859	-13.871	-15.069	-11.807	-12.081	-11.073	-1.501	-18.619
324	0.324	-17.634	-13.292	-18.523	-7.563	-8.586	-9.128	-15.561	-32.906
325	0.325	-18.223	-7.89	-15.219	4.233	-9.93	-7.186	-23.059	-7.708
326	0.326	-17.649	-14.484	-12.299	-3.691	-8.768	-10.477	-20.686	-10.977
327	0.327	-14.754	-17.002	-13.452	-7.926	-6.836	-12.595	-14.234	-14.061
328	0.328	-13.405	-14.682	-13.061	-6.764	-8.772	-9.877	-8.367	-5.719
329	0.329	-15.736	-12.766	-8.805	-5.604	-10.909	-15.679	0.408	-8.19
330	0.33	-16.124	-14.715	-9.386	-12.988	-9.553	-10.053	-7.461	-15.101
331	0.331	-10.13	-12.984	-10.746	-21.924	-8.782	-6.569	-8.755	-8.709
332	0.332	-12.659	-11.63	-12.094	-39.953	-8.593	-5.983	-7.546	-14.53
333	0.333	-14.993	-12.976	-9.184	-42.491	-5.113	-7.72	-6.347	-9.303
334	0.334	-11.53	-10.862	-11.117	-7.483	-9.57	-10.223	-3.205	-20.324
335	0.335	-13.474	-8.929	-12.28	7.616	-5.517	-10.599	-12.054	-13.148
336	0.336	-10.58	-10.876	-8.799	30.431	-4.173	-5.741	-13.17	-6.725
337	0.337	-13.098	-6.035	-6.475	18.012	-7.476	-9.026	-12.167	-5.522
338	0.338	-15.433	-13.965	-11.325	-16.081	-7.097	-10.767	-16.968	-12.848
339	0.339	-12.543	-19.202	-11.896	-29.638	-6.712	-12.124	-10.915	-9.93
340	0.34	-17.011	-14.372	-17.308	-17.256	-5.557	-12.507	-8.539	-7.379
341	0.341	-16.449	-15.167	-13.821	1.509	-10.396	-8.434	-7.922	-9.678
342	0.342	-17.831	-17.503	-15.769	-15.519	-13.888	-15.397	-11.151	-10.209
343	0.343	-15.528	-12.676	-14.038	-31.168	-7.892	-12.493	-9.363	-14.788
344	0.344	-15.166	-5.337	-14.435	-33.837	-13.509	-9.979	-17.256	-10.673
345	0.345	-11.523	-10.195	-18.893	-10.604	-6.937	-12.3	-13.734	-2.695
346	0.346	-11.941	-14.467	-14.834	30.248	-11.2	-11.711	-18.931	-10.978
347	0.347	-16.814	-21.845	-16.189	2.56	-8.883	-9.776	-17.94	-14.029
348	0.348	-13.568	-18.958	-12.906	-2.461	-4.046	-8.029	-22.2	-9.154
349	0.349	-14.182	-12.975	-18.723	-15.968	-5.981	-12.862	-10.011	-9.887
350	0.35	-12.86	-12.219	-13.129	-11.896	-10.048	-8.211	-15.251	-12.173
351	0.351	-12.509	-12.811	-13.72	-15.553	-9.669	-9.952	-13.716	-14.058
352	0.352	-13.712	-10.887	-7.722	-25.614	-11.034	-11.298	-6.556	-10.721
353	0.353	-11.827	-13.8	-15.08	-22.501	-9.877	-11.685	5.259	-4.091
354	0.354	-9.939	-8.977	-10.242	-8.321	-11.817	-18.261	22.71	-11.981
355	0.355	-14.236	-12.287	-12.767	-0.711	-12.209	-11.48	15.788	-17.175
356	0.356	-12.729	-18.874	-10.447	-21.756	-7.374	-0.053	-3.341	-2.429
357	0.357	-14.123	-16.372	-9.873	-30.061	-10.864	-1.595	-16.088	-4.528
358	0.358	-16.664	-12.319	-7.938	-27.536	-10.294	-11.655	-18.388	-14.175
359	0.359	-15.144	-10.392	-5.033	-25.17	-12.045	-10.494	-16.242	-19.365
360	0.36	-18.458	-10.985	-11.996	2.548	-7.216	-9.327	-14.305	-8.294
361	0.361	-18.093	-8.099	-12.959	6.244	-10.516	-12.422	-16.039	-9.604
362	0.362	-19.278	-9.475	-10.44	-10.772	-9.95	-11.455	-11.386	-13.253
363	0.363	-22.784	-16.849	-14.504	-7.675	-4.155	-13.977	-12.725	-19.225
364	0.364	-21.644	-13.763	-12.567	-4.948	-9.78	-13.2	-11.541	-20.167
365	0.365	-22.827	-14.738	-13.155	-7.428	-10.369	-11.264	-8.012	-24.992
366	0.366	-19.365	-13.975	-13.738	-9.739	-8.444	-9.338	-13.208	-15.309
367	0.367	-19.779	-14.763	-13.352	-11.864	-4.394	-5.28	-8.352	-11.624
368	0.368	-17.87	-19.614	-13.752	-9.921	-7.889	-10.129	-7.572	-15.094
369	0.369	-15.183	-17.696	-11.635	-8.157	-9.247	-12.076	-14.898	-14.118
370	0.37	-13.073	-19.456	-13.58	-12.774	-7.124	-8.027	-10.03	-9.266
371	0.371	-12.324	-13.661	-15.525	-17.012	-9.838	-8.423	-12.497	-15.257
372	0.372	-11.571	-16.001	-11.273	-13.318	-8.68	-9.787	-8.372	-9.645
373	0.373	-14.875	-16.593	-10.704	-12.139	-9.463	-12.695	-8.929	-14.484
374	0.374	-12.759	-16.016	-7.232	-13.092	-11.401	-11.537	-8.348	-13.916
375	0.375	-10.064	-15.443	-8.598	-15.975	-8.887	-8.823	-11.262	-14.519
376	0.376	-12.008	-16.803	-7.451	-27.369	-9.661	-11.725	-17.075	-14.905
377	0.377	-12.792	-13.53	-4.747	-19.421	-8.884	-10.563	-14.758	-14.52
378	0.378	-12.989	-8.711	-6.687	-15.165	-4.625	-6.314	-14.16	-15.682
379	0.379	-17.257	-12.011	-11.524	-0.847	-8.691	-8.833	-10.835	-11.995
380	0.38	-16.678	-10.282	-13.46	-6.642	-8.309	-7.483	-10.231	-4.633
381	0.381	-10.875	-16.095	-12.88	2.066	-9.669	-10.391	-6.753	2.718
382	0.382	-11.645	-13.792	-13.457	0.522	-10.833	-11.552	-5.392	-6.188
383	0.383	-8.162	-2.969	-12.109	-12.439	-8.124	-13.488	-6.555	-12.206
384	0.384	-16.875	-14.015	-14.426	-10.706	-10.055	-11.936	-10.234	-9.112
385	0.385	-15.717	-9.774	-15.59	13.133	-7.928	-11.743	-16.613	-12.036
386	0.386	-18.818	-18.671	-12.884	3.112	-3.472	-7.483	-14.086	-14.57
387	0.387	-9.92	-15.19	-9.399	-6.126	-4.048	-6.897	-13.309	-10.519
388	0.388	-13.407	-5.523	-14.231	-20.244	-11.791	-8.254	-19.899	-11.115
389	0.389	-10.316	-11.921	-12.294	-17.754	-6.569	-10.581	-10.228	-19.849
390	0.39	-11.286	-5.938	-10.549	-24.747	-9.476	-11.751	1.588	-4.19
391	0.391	-7.033	-9.027	-10.161	-26.89	-5.216	-9.04	-15.811	-19.098
392	0.392	-11.092	-15.805	-9.766	-28.813	-9.288	-10.2	-8.826	-13.296
393	0.393	-10.508	-11.554	-9.375	-23.592	-8.711	-10.012	-6.685	-15.055
394	0.394	-4.502	-10.787	-10.528	0.194	-8.126	-11.942	-4.746	-13.551
395	0.395	-10.103	-15.616	-11.683	-16.832	-8.705	-11.741	-9.984	-9.311
396	0.396	-10.665	-12.325	-14.578	5.046	-6.181	-8.053	-8.459	-10.48
397	0.397	-6.001	-14.077	-12.631	-9.073	-9.469	-12.882	4.489	-2.169
398	0.398	-13.725	-10.607	-8.364	-21.866	-9.851	-9.585	9.716	-5.298
399	0.399	-18.929	-12.94	-4.861	-5.605	-8.678	-10.155	8.177	-4.352
400	0.4	-16.004	-15.852	-12.203	-11.991	-5.192	-8.787	1.024	-8.63
401	0.401	-11.729	-17.018	-17.412	-6.235	-7.314	-11.101	-10.772	-9.433
402	0.402	-6.105	-22.821	-16.425	-11.513	-10.02	-8.185	-21.808	-14.288
403	0.403	-10.93	-17.197	-17.176	-16.187	-8.081	-13.406	-43.479	-16.24
404	0.404	-15.558	-13.71	-13.095	-11.953	-9.625	-12.819	-40.37	-9.662
405	0.405	-13.801	-14.277	-15.012	-20.845	-10.394	-12.237	-20.609	-15.689
406	0.406	-17.275	-11.372	-13.065	-2.831	-10.583	-11.65	-13.053	-6.817
407	0.407	-24.618	-14.878	-14.798	-0.298	-7.287	-11.241	-10.744	-10.311
408	0.408	-19.382	-13.538	-13.43	-16.536	-7.672	-4.83	-8.644	-9.344
409	0.409	-24.209	-13.167	-14.774	-22.876	-10.383	-7.342	0.998	-6.458
410	0.41	-21.676	-15.105	-19.611	-17.052	-11.548	-6.569	-7.722	-14.413
411	0.411	-19.336	-12.402	-13.613	-8.318	-6.714	-8.516	-9.255	-13.46
412	0.412	-17.382	-8.14	-9.561	9.068	-8.657	-9.103	-7.891	-10.575
413	0.413	-19.303	-14.727	-11.506	-7.221	-8.085	-12.018	-6.741	-11.373
414	0.414	-17.55	-15.492	-6.867	-13.615	-10.988	-12.419	-17.613	-12.185
415	0.415	-16.174	-13.17	-10.938	-11.683	-9.646	-6.036	-7.625	-8.738
416	0.416	-11.7	-16.655	-10.557	-10.005	-6.381	-8.544	-8.851	-6.836
417	0.417	-13.414	-19.955	-6.11	-5.433	-8.529	-7.769	-2.92	-9.764
418	0.418	-16.864	-11.051	-9.021	-12.634	-14.549	-7.195	-8.214	-9.393
419	0.419	-21.281	-7.381	-11.552	-21.595	-10.318	-6.623	-11.177	-9.802
420	0.42	-13.506	-13.374	-11.951	-5.966	-9.573	-13.206	-15.489	-11.947
421	0.421	-18.695	-10.279	-16.032	-8.134	-11.525	-10.696	-11.467	-15.648
422	0.422	-17.692	-17.047	-10.236	-10.114	-6.902	-11.477	-0.658	-14.341
423	0.423	-18.431	-17.821	-11.034	-11.891	-13.503	-12.06	3.946	-13.215
424	0.424	-16.078	-13.76	-12.99	-13.467	-9.268	-16.713	-0.356	-12.083
425	0.425	-17.983	-11.823	-7.024	-12.115	-11.612	-11.31	-9.322	-12.493
426	0.426	-14.666	-8.521	-12.654	-10.971	-12.214	-13.255	-8.219	-13.279
427	0.427	-15.222	-9.095	-13.254	-5.034	-8.949	-7.273	-20.068	-17.75
428	0.428	-8.234	-14.892	-16.573	-6.079	-7.229	-9.613	-28.028	-19.709
429	0.429	-17.118	-10.819	-11.191	-18.94	-6.861	-11.566	-12.182	-19.16
430	0.43	-13.616	-17.397	-11.823	-13.778	-5.53	-6.946	2.685	-15.692
431	0.431	-14.568	-5.982	-16.515	-21.723	-6.716	-9.865	-10.898	-10.262
432	0.432	-11.641	-10.635	-8.82	-28.848	-9.455	-9.504	-5.698	-3.67
433	0.433	-10.843	-11.987	-16.221	-9.281	-10.64	-14.947	-7.26	-15.099
434	0.434	-8.498	-10.813	-11.434	-17.64	-8.539	-13.053	-14.449	-7.211
435	0.435	-10.413	-26.481	-10.713	-15.183	-11.275	-13.66	-23.385	-5.913
436	0.436	-8.456	-20.079	-13.094	-12.889	-10.143	-13.122	-15.111	-7.12
437	0.437	-11.341	-10.405	-15.085	1.975	-7.263	-8.307	-3.328	-8.306
438	0.438	-11.701	-15.633	-14.556	-0.014	-6.9	-8.914	-11.282	-7.332
439	0.439	-11.289	-14.071	-15.187	-8.775	-6.542	-6.041	-18.479	-14.088
440	0.44	-12.428	-27.025	-15.619	-7.259	-11.412	-14.015	-22.18	-20.086
441	0.441	-18.41	-14.816	-17.015	-17.355	-6.602	-10.568	-18.734	-22.426
442	0.442	-15.875	-13.258	-12.219	-16.216	-11.271	-9.634	-15.676	-11.629
443	0.443	-15.092	-9.001	-14.199	-12.769	-13.045	-14.508	-6.792	5.735
444	0.444	-17.018	-17.899	-11.337	-26.709	-11.724	-13.764	-0.803	-15.381
445	0.445	-18.937	-14.407	-14.869	-9.286	-12.144	-16.135	8.86	-18.148
446	0.446	-18.348	-9.177	-13.57	11.788	-9.277	-12.712	-2.96	-20.712
447	0.447	-17.954	-10.14	-11.497	3.459	-9.695	-9.482	-17.298	-4.496
448	0.448	-17.559	-9.371	-15.997	-24.805	-10.887	-11.291	-23.114	-10.907
449	0.449	-16.396	-7.052	-13.139	-28.485	-6.663	-16.166	-10.924	-12.875
450	0.45	-11.173	-10.926	-11.825	16.217	-12.107	-7.495	-15.587	-7.687
451	0.451	-7.683	-17.51	-15.166	10.217	-8.658	-13.534	-2.641	-18.757
452	0.452	-9.607	-21.761	-13.086	-17.449	-9.27	-6.416	-7.898	-14.531
453	0.453	-12.501	-16.144	-14.1	-16.085	-8.72	-9.549	-9.48	-20.943
454	0.454	-11.135	-19.63	-11.436	-31.177	-10.49	-8.624	-10.879	-5.286
455	0.455	-9.771	-12.269	-9.538	-26.72	-9.167	-7.893	-12.066	-7.428
456	0.456	-10.917	2.456	-6.674	-39.117	-6.871	-13.543	-12.265	-13.25
457	0.457	-12.071	-3.917	-11.932	-35.426	-7.278	-18.424	-8.773	-22.929
458	0.458	-14.006	-1.972	-10.034	-45.479	-3.621	-8.401	-5.673	-14.224
459	0.459	-16.9	-14.148	-4.065	-11.044	-4.99	-4.177	-20.377	-12.675
460	0.46	-18.06	-12.589	-9.705	2.481	-2.106	2.169	-35.27	-8.408
461	0.461	-16.882	-19.737	-3.156	39.993	-4.832	-6.19	-25.594	-7.244
462	0.462	-13.381	-10.822	-7.438	14.835	-4.455	-3.127	-2.746	-6.081
463	0.463	-11.043	-28.807	-14.814	-7.976	-9.305	-4.137	12.951	1.284
464	0.464	-17.613	-16.022	-11.94	-12.033	-4.478	-13.854	38.513	-1.614
465	0.465	-16.626	-13.689	-14.474	29.582	2.864	-20.283	21.487	-7.601
466	0.466	-17.383	-7.297	-16.827	24.166	-3.92	-11.996	12.22	-5.272
467	0.467	-19.688	-16.974	-13.37	-11.054	-3.153	-4.676	9.527	-11.837
468	0.468	-17.735	-11.745	-8.749	2.49	-3.932	-9.546	-3.244	-9.308
469	0.469	-14.431	-19.665	-11.674	-9.89	-5.876	-15.577	-14.849	-13.357
470	0.47	-16.161	-12.479	-10.346	-21.114	-14.586	-9.991	-21.235	-3.866
471	0.471	-14.781	-13.627	-17.734	-17.805	-13.422	-10.604	-30.903	7.947
472	0.472	-15.151	-10.125	-3.823	-20.884	-12.452	-16.637	-15.022	-3.082
473	0.473	-14.743	-9.146	-9.642	-23.586	-11.47	-12.605	-12.877	-13.134
474	0.474	-13.559	-12.04	-0.946	-41.392	-13.984	-6.052	0.691	-16.795
475	0.475	-10.819	-19.967	-18.375	-25.124	-11.656	-10.344	-7.999	-25.096
476	0.476	-12.344	-14.729	-16.057	6.83	-9.708	-8.042	-22.312	-15.396
477	0.477	-11.545	-13.742	-9.677	20.401	-11.63	-7.485	-31.978	-11.697
478	0.478	-11.707	-11.201	-7.747	24.476	-12.195	-6.92	-26.746	-5.677
479	0.479	-14.964	-8.868	-2.52	5.703	-10.818	-6.354	-12.434	-17.458
480	0.48	-12.817	-6.91	-10.449	-45.785	-10.411	-13.337	-10.49	-31.755
481	0.481	-16.472	-7.483	-11.792	-67.845	-7.484	-8.505	-15.692	-25.913
482	0.482	-17.808	-16.365	-12.946	-47.911	-12.689	-11.035	-23.619	-13.681
483	0.483	-14.888	-17.513	-9.446	-5.334	-7.836	-0.399	-10.635	10.172
484	0.484	-19.316	-20.988	-10.401	11.141	-9.752	-13.377	-8.872	13.494
485	0.485	-18.719	-21.944	-7.481	-3.921	-6.822	-1.187	-0.922	-2.148
486	0.486	-17.351	-13.041	-9.98	-8.331	-10.282	-15.513	-19.69	-21.866
487	0.487	-16.952	-9.548	-12.288	-4.215	-10.642	-13.576	-17.163	-39.642
488	0.488	-18.108	-16.89	-17.111	-15.394	-11.001	-11.825	-5.526	-41.937
489	0.489	-14.42	-19.784	-19.029	-25.444	-5.747	-7.168	-7.641	-27.01
490	0.49	-12.091	-18.997	-19.588	-22.346	-10.554	-11.411	9.79	2.038
491	0.491	-12.468	-14.929	-18.207	-25.043	-9.95	-12.562	-6.443	6.115
492	0.492	-8.782	-11.429	-14.896	-7.214	-7.014	-11.382	-17.054	17.358
493	0.493	-11.099	-11.992	-17.77	-23.448	-5.633	-16.586	-18.963	-13.577
494	0.494	-13.993	-14.885	-11.74	-12.784	-5.999	-1.852	-13.702	15.501
495	0.495	-13.602	-14.489	-7.444	-3.106	-4.816	4.559	-15.21	4.302
496	0.496	-13.981	-11.183	-9.732	-1.336	-6.725	2.643	-10.904	-5.743
497	0.497	-13.2	-5.36	-13.176	-12.334	-10.181	0.934	-7.2	-15.02
498	0.498	-13.966	-6.121	-13.713	-22.381	-7.247	-22.832	-13.19	-12.269
499	0.499	-13.765	-9.595	-14.257	-8.072	-11.672	-19.506	-3.505	-9.729
500	0.5	-17.432	-11.51	-11.703	-13.882	-2.737	-16.373	-9.868	-12.023
501	0.501	-17.031	-19.24	-14.954	-15.584	-6.386	-13.624	-8.687	-18.384
502	0.502	-12.563	-18.267	-13.755	-17.099	-9.84	-16.105	-11.748	-24.162
503	0.503	-17.975	-7.429	-12.547	-12.843	-8.844	-13.738	-10.757	-25.873
504	0.504	-18.551	-11.69	-14.444	-9.172	-5.911	-11.567	-13.26	-21.206
505	0.505	-20.486	-20.589	-12.275	-0.848	-10.144	-13.461	-9.183	-19.814
506	0.506	-13.901	-14.578	-14.166	-8.19	-14.176	-8.192	-12.653	-20.942
507	0.507	-11.395	-13.585	-9.862	-5.28	-9.31	-9.703	-5.285	-19.761
508	0.508	-13.741	-16.474	-13.891	0.735	-12.571	-11.024	-4.302	-18.782
509	0.509	-8.928	-12.207	-14.238	3.076	-9.641	-7.298	-3.509	-21.669
510	0.51	-17.662	-14.529	-11.872	13.969	-10.005	-10.735	-4.276	-17.394
511	0.511	-14.203	-12.595	-11.444	-9.774	-10.363	-13.774	-15.121	-13.31
512	0.512	-11.13	-10.667	-8.687	-19.762	-9.177	-6.954	-19.759	-15.225
513	0.513	-8.235	-14.728	-5.936	-16.624	-8.001	-9.421	-12.571	-9.202
514	0.514	-14.237	-13.385	-10.741	-19.309	-7.605	-7.048	-8.862	-13.248
515	0.515	-11.925	-7.962	-4.122	-11.745	-7.783	-8.945	-14.818	-5.29
516	0.516	-9.994	-7.378	-8.345	-9.381	-6.409	-10.846	-9.58	-10.51
517	0.517	-13.286	-12.015	-7.531	-2.962	-9.498	-11.379	5.127	-9.534
518	0.518	-12.699	-14.918	-10.969	-16.525	-8.323	-9.974	-5.526	-10.299
519	0.519	-14.052	-20.72	-8.988	-14.79	-10.248	-13.223	-3.608	-4.673
520	0.52	-18.503	-15.11	-3.523	-16.349	-10.048	-11.057	-12.347	-5.243
521	0.521	-15.6	-17.043	-14.315	-15.012	-9.857	-6.561	-10.83	-3.288
522	0.522	-16.959	-15.112	-15.822	-8.632	-14.114	-7.093	-6.607	-8.677
523	0.523	-18.316	-12.208	-14.421	-2.643	-6.372	-9.57	-10.3	-10.607
524	0.524	-21.224	-8.722	-15.547	-14.449	-5.4	-6.231	-13.802	-11.194
525	0.525	-15.233	-12.013	-14.343	-19.103	-12.171	-11.017	-10.703	-12.936
526	0.526	-14.46	-16.86	-15.292	-17.735	-9.648	-7.677	-11.679	-10.435
527	0.527	-20.079	-21.506	-14.298	-3.367	-8.861	-9.373	-14.213	-10.049
528	0.528	-16.603	-12.603	-18.522	2.488	-10.785	-10.672	-3.595	-12.179
529	0.529	-11.962	-18.983	-14.431	-2.701	-8.836	-9.262	-4.967	-9.472
530	0.53	-13.711	-10.659	-17.884	-7.329	-10.562	-12.118	-8.645	-13.739
531	0.531	-12.362	-13.75	-13.216	-11.61	-7.063	-6.863	-7.487	-12.401
532	0.532	-10.045	-12.78	-13.775	-12.803	-5.688	-10.323	-12.72	-14.733
533	0.533	-16.632	-10.27	-13.367	-16.292	-8.576	-9.733	-15.634	-8.92
534	0.534	-11.795	-12.595	-11.988	-25.932	-12.237	-12.62	-14.852	-4.824
535	0.535	-12.572	-14.538	-9.062	-27.049	-9.895	-9.127	-9.232	1.782
536	0.536	-11.803	-13.957	-8.65	-28.179	-11.037	-11.43	-7.285	-7.89
537	0.537	-11.219	-8.534	-9.016	-12.094	-8.313	-11.817	-10.58	-9.066
538	0.538	-17.219	-12.01	-9.768	9.022	-7.913	-13.733	-8.836	-7.933
539	0.539	-14.9	-13.94	-11.103	6.323	-10.804	-11.732	-12.31	-8.915
540	0.54	-18.38	-13.355	-14.187	-6.451	-6.338	-11.475	-19.657	-7.939
541	0.541	-20.309	-14.696	-8.171	-22.697	-10.391	-13.371	-20.604	-12.164
542	0.542	-14.883	-13.331	-10.663	-16.299	-7.863	-13.133	-9.766	-12.9
543	0.543	-16.814	-6.738	-12.967	-10.464	-4.562	-16.774	-11.136	-17.707
544	0.544	-13.526	-13.497	-14.889	-5.219	-4.167	-10.932	-12.31	-15.777
545	0.545	-17.589	-16.007	-12.928	-13.119	-7.837	-6.815	-15.796	-9.177
546	0.546	-15.082	-13.676	-14.645	-5.92	-6.474	-13.356	-8.449	-6.658
547	0.547	-15.477	-13.081	-15.012	-4.728	-10.532	-12.553	-5.545	-18.867
548	0.548	-13.35	-11.133	-11.709	-3.54	-7.05	-10.202	-8.057	-10.183
549	0.549	-15.291	-18.868	-9.565	-10.877	-9.368	-12.133	-10.378	-14.848
550	0.55	-14.716	-15.77	-9.161	-15.689	-9.749	-7.482	-10.952	-10.609
551	0.551	-15.885	-14.805	-11.083	-19.923	-8.571	-6.903	-14.243	-19.533
552	0.552	-11.05	-12.294	-15.906	-11.008	-8.174	-9.413	-8.819	-16.075
553	0.553	-12.985	-4.943	-9.303	-5	-8.941	-9.799	-3.979	-13.006
554	0.554	-9.701	-13.84	-8.509	-21.047	-7.579	-7.669	-5.905	-13.989
555	0.555	-15.129	-15.001	-12.551	-18.71	-11.831	-9.585	-8.805	-13.225
556	0.556	-5.65	-18.1	-11.948	-16.562	-7.764	-7.633	-10.149	-7.616
557	0.557	0.741	-15.19	-8.64	-14.612	-9.116	-7.425	-8.794	-8.213
558	0.558	-2.736	-12.672	-11.518	-16.338	-7.762	-11.871	-11.686	-6.282
559	0.559	-7.958	-14.991	-11.89	-17.861	-6.607	-7.224	-12.068	-8.022
560	0.56	-10.85	-13.049	-15.169	-13.594	-11.057	-13.796	-7.038	-9.386
561	0.561	-11.623	-12.463	-16.314	-7.21	-11.623	-11.272	-8.966	-11.704
562	0.562	-22.264	-14.201	-15.135	-8.382	-3.673	-12.022	-9.548	-14.6
563	0.563	-23.613	-12.844	-12.41	-13.623	-4.821	-13.91	-7.028	-8.597
564	0.564	-19.929	-15.167	-15.298	-10.733	-7.922	-10.578	-8.376	-18.266
565	0.565	-23.417	-12.257	-12.585	-6.49	-8.885	-9.956	-6.229	-9.361
566	0.566	-22.453	-11.851	-16.833	-12.108	-6.363	-12.442	-8.93	-12.825
567	0.567	-27.291	-13.764	-17.217	-1.273	-11.966	-9.123	-9.298	-18.034
568	0.568	-19.363	-12.97	-13.927	-2.813	-11.385	-6.196	-14.114	-18.973
569	0.569	-14.149	-13.13	-16.058	-9.972	-9.462	-8.102	-10.627	-18.176
570	0.57	-15.126	-11.739	-13.35	-11.132	-7.729	-9.216	-11.201	-17.38
571	0.571	-10.881	-8.01	-14.505	-14.611	-9.078	-13.45	-10.621	-19.296
572	0.572	-13.21	-11.431	-9.674	-9.388	-7.71	-8.052	-11.006	-9.228
573	0.573	-11.291	-12.705	-6.199	-16.159	-8.879	-12.931	-6.545	-7.879
574	0.574	-8.006	-12.995	-9.498	-15.379	-8.508	-11.05	-14.27	-14.274
575	0.575	-14.593	-12.513	-4.079	-14.605	-9.688	-12.832	-11.168	-5.963
576	0.576	-12.079	-12.836	-8.912	-18.099	-13.2	-7.998	-12.134	-9.055
577	0.577	-11.312	-14.91	-10.845	-14.817	-10.901	-16.711	-7.882	-6.131
578	0.578	-16.16	-16.227	-6.784	-8.237	-13.042	-15.561	-7.115	-3.586
579	0.579	-15.6	-12.572	-8.137	-10.754	-11.879	-8.247	-7.682	-7.619
580	0.58	-15.03	-14.001	-11.421	-11.541	-10.703	-1.594	-5.732	-9.536
581	0.581	-17.567	-13.652	-11.025	-9.625	-12.235	4.181	-6.307	-7.606
582	0.582	-15.249	-13.285	-12.173	-4.999	-10.29	8.07	-7.659	-11.69
583	0.583	-17.387	-16.001	-12.557	-6.776	-7.214	4.444	-13.086	-16.531
584	0.584	-17.792	-11.734	-13.331	-6.415	-12.437	-4.341	-11.169	-14.597
585	0.585	-13.548	-17.15	-13.128	-10.889	-8.939	-7.826	-10.597	-11.687
586	0.586	-18.4	-12.315	-12.928	-8.002	-8.34	-4.694	-10.013	-9.157
587	0.587	-13.77	-12.904	-15.628	-6.663	-6.586	-19.331	-12.519	-7.807
588	0.588	-12.046	-15.818	-15.234	-8.015	-6.199	-51.196	-10.19	-13.608
589	0.589	-14.579	-16.219	-10.391	-5.099	-6.589	-37.578	-10.559	-15.926
590	0.59	-15.956	-19.518	-12.328	-10.318	-7.757	-16.855	-11.705	-13.972
591	0.591	-16.363	-12.936	-15.617	-10.907	-7.367	-20.589	-9.759	-18.602
592	0.592	-12.705	-11.979	-7.871	-12.865	-6.209	-10.609	-4.912	-9.687
593	0.593	-10.391	-14.519	-6.906	-15.783	-4.084	-13.743	-6.831	-6.002
594	0.594	-16.205	-8.917	-13.681	-18.314	-5.996	-16.455	-11.469	-9.48
595	0.595	-7.311	-12.4	-11.165	-15.031	-7.334	-3.68	-7.411	-8.498
596	0.596	-10.806	-14.339	-10.394	-10.208	-7.904	-1.396	-10.898	-3.636
597	0.597	-16.041	-10.281	-8.462	-16.22	-5.739	-7.852	-11.277	-4.381
598	0.598	-13.146	-7.764	-11.755	-13.909	-8.788	-5.977	-13.394	-6.689
599	0.599	-13.927	-9.11	-13.491	-10.441	-12.401	-4.318	-10.67	-7.243
600	0.6	-14.716	-9.479	-10.007	-13.754	-14.679	3.496	-9.494	-6.637
601	0.601	-16.662	-12.164	-14.458	-6.04	-11.763	-3.759	-14.314	-8.358
602	0.602	-16.09	-12.538	-18.522	-5.097	-10.613	-2.696	-12.358	-8.733
603	0.603	-14.353	-11.748	-15.041	-9.952	-10.235	-3.901	-16.974	-16.061
604	0.604	-11.843	-11.93	-17.362	-7.444	-6.788	-17.862	-11.531	-12.923
605	0.605	-16.302	-15.03	-14.471	-9.791	-8.186	-15.95	-13.448	-15.788
606	0.606	-18.06	-17.741	-13.323	-13.301	-9.391	-10.704	-7.432	-2.595
607	0.607	-17.682	-11.929	-15.256	-13.91	-3.426	-5.917	-11.483	-12.245
608	0.608	-16.338	-14.231	-10.427	-19.353	-2.702	-7.129	-6.642	-13.987
609	0.609	-19.258	-13.603	-8.504	-8.549	-6.792	-10.672	-3.359	-6.068
610	0.61	-17.341	-14.115	-11.813	2.457	-17.6	-14.073	-12.271	-13.265
611	0.611	-14.652	-11.153	-13.571	-13.441	-16.007	-27.933	-13.455	-12.14
612	0.612	-15.448	-9.752	-10.102	-15.591	-11.696	-37.537	-16.955	-11.02
613	0.613	-15.286	-11.081	-10.516	-13.683	2.693	-28.779	-11.73	-10.087
614	0.614	-11.057	-16.869	-6.473	-11.974	-6.932	-24.146	-16.557	-11.057
615	0.615	-11.661	-20.924	-9.959	-13.557	-8.634	-14.042	-10.559	-18.988
616	0.616	-14.201	-22.85	-9.578	-14.956	-10.117	-12.887	-14.643	-19.941
617	0.617	-11.893	-22.276	-8.429	-18.674	-5.787	-9.401	-8.082	-26.721
618	0.618	-9.001	-31.21	-11.157	-22.197	3.165	-12.509	-2.088	-20.728
619	0.619	-13.455	-32.42	-10.784	-17.035	-2.804	-27.245	-6.156	-15.13
620	0.62	-12.876	-33.638	-15.636	-18.073	-14.584	-3.805	-8.101	-13.215
621	0.621	-16.36	-36.781	-12.153	-10.215	-19.22	30.712	-7.539	-3.175
622	0.622	-9.001	-41.643	-11.593	-9.322	-3.335	35.167	-11.619	-1.828
623	0.623	-18.68	-44.191	-9.874	-10.351	7.325	31.116	-18.615	-2.995
624	0.624	-17.519	-32.025	-17.821	-14.681	5.398	12.359	-9.745	-4.161
625	0.625	-16.355	-5.723	-19.015	-7.389	3.661	-25.388	-3.785	-18.1
626	0.626	-11.132	-2.057	-15.947	-8.415	-0.989	-20.394	-0.714	-27.784
627	0.627	-14.031	8.011	-9.21	-5.954	-11.069	-15.916	-1.72	-29.543
628	0.628	-2.616	55.059	-15.249	-5.24	-22.878	4.827	-13.179	-28.014
629	0.629	-10.557	75.008	-14.513	-4.709	-27.56	61.584	-14.77	-12.174
630	0.63	-6.298	32.429	-18.029	-5.355	-26.224	118.558	-10.546	2.698
631	0.631	-20.617	4.737	-16.123	-10.838	-14.423	51.921	-6.893	12.353
632	0.632	-14.81	-10.358	-7.261	-0.054	9.41	7.334	-3.437	-7.032
633	0.633	-13.063	-23.92	-6.133	-11.146	-14.35	-49.475	1.761	-4.552
634	0.634	-14.611	-19.891	-14.492	-18.368	-23.597	-101.124	-7.167	-11.564
635	0.635	-15.961	-16.254	-9.309	-19.587	-20.861	-107.71	-13.189	-13.73
636	0.636	-14.787	-13.019	-14.188	-16.16	-13.305	-113.754	-16.316	-7.959
637	0.637	-13.612	-9.991	-11.718	-17.188	-1.679	-86.12	-15.38	-16.705
638	0.638	-18.817	-12.78	-12.545	-12.407	0.462	-71.075	-21.412	-15.195
639	0.639	-12.024	-20.418	-9.114	-13.243	-1.504	-11.534	-19.121	-25.304
640	0.64	-16.267	-27.478	-13.807	-14.09	-6.81	45.326	-17.232	-18.966
641	0.641	-17.024	-16.913	-12.112	-12.215	-5.341	52.619	-12.643	-17.842
642	0.642	-20.494	-7.261	-9.645	-12.855	-4.03	5.689	-9.798	-12.659
643	0.643	-19.899	-15.948	-12.971	-8.848	-23.578	-24.847	-4.03	-11.735
644	0.644	-16.983	-30.278	-15.909	-12.389	-15.28	-19.609	3.303	-16.038
645	0.645	-16.591	-25.648	-9.951	-12.829	-12.807	15.47	-3.488	-16.853
646	0.646	-15.227	-19.874	-12.503	-10.751	-29.096	28.939	-9.503	-17.49
647	0.647	-16.382	-25.167	-11.773	-11.952	-35.705	14.161	-11.841	-12.9
648	0.648	-15.995	-26.792	-17.425	-11.026	-37.907	26.496	-16.705	-14.696
649	0.649	-10.183	-36.929	-10.888	-10.668	-16.697	45.251	-17.322	-15.135
650	0.65	-14.252	-33.315	-11.704	-10.889	8.775	14.29	-19.095	-7.828
651	0.651	-16.193	-20.232	-14.065	-14.787	25.752	10.259	-21.443	-6.529
652	0.652	-15.615	-18.578	-14.685	-13.456	16.411	-38.857	-21.084	-13.936
653	0.653	-16.191	-10.768	-12.79	-16.765	30.5	-45.351	-13.755	-22.893
654	0.654	-12.703	-6.66	-3.922	-13.889	27.97	-39.308	-10.687	-16.947
655	0.655	-10.37	-10.508	-7.634	-8.681	16.339	-66.927	-11.692	-11.763
656	0.656	-11.522	-18.97	-20.824	-5.22	5.708	-142.583	-10.948	-2.901
657	0.657	-8.807	-26.359	-8.662	-8.538	11.549	-110.072	-2.043	12.745
658	0.658	-10.734	-41.156	-10.237	-3.148	-11.256	-80.47	1.45	19.088
659	0.659	-14.974	-51.901	-6.002	-12.656	-52.082	-17.996	0.492	24.853
660	0.66	-15.541	-34.571	-12.404	-6.284	-57.526	-9.886	9.407	12.628
661	0.661	-15.137	-18.412	-13.586	-9.771	-52.545	-2.528	-1.437	7.941
662	0.662	-12.804	-3.636	-3.932	-8.814	-48.144	17.459	-17.31	-5.057
663	0.663	-13.95	2.047	-7.629	-9.787	-27.504	60.126	-23.703	-27.924
664	0.664	-13.548	3.669	-25.646	-7.273	-16.358	10.329	-14.034	-37.249
665	0.665	-13.153	2.001	-18.108	0.083	-33.447	43.934	1.827	-34.574
666	0.666	-17.4	9.061	-15.803	-10.748	-30.385	25.854	-4.561	-16.81
667	0.667	-20.301	20.806	-9.431	-6.473	-10.65	31.336	-18.105	-19.175
668	0.668	-16.809	25.45	-11.386	5.359	7.179	36.36	-19.843	-12.822
669	0.669	-13.511	21.206	-13.141	0.736	9.577	-13.984	-11.892	-7.035
670	0.67	-14.671	4.173	-21.088	-0.584	20.274	-47.516	-4.72	-5.3
671	0.671	-15.834	-16.962	-5.232	-6.935	6.749	7.415	-8.383	-19.616
672	0.672	-11.573	-14.325	-3.114	-15.215	4.984	0.001	-0.05	-13.806
673	0.673	-12.916	-21.943	-12.804	-12.075	6.484	-6.594	3.046	-15.549
674	0.674	-13.303	-28.964	-0.615	-18.812	5.116	11.678	-1.81	-20.19
675	0.675	-15.426	-31.171	-5.267	-19.546	8.775	28.155	-11.479	-13.024
676	0.676	-17.359	-40.94	-6.625	-21.815	9.885	-27.427	-2.546	-9.348
677	0.677	-11.545	-49.756	-7.785	-13.822	-1.947	-34.878	-1.362	-8.19
678	0.678	-12.31	-38.837	-8.933	-16.868	18.775	-41.551	-2.313	-2.968
679	0.679	-17.135	-17.265	-16.279	-5.979	-0.924	-47.63	-13.131	-9.731
680	0.68	-16.553	-8.052	-21.104	-10.178	-13.657	-75.327	-20.283	-19.366
681	0.681	-15.967	-22.28	-11.418	-16.526	-39.33	-50.181	-16.583	-10.413
682	0.682	-16.363	-9.629	-17.791	-8.165	-42.549	-18.312	-17.724	-11.526
683	0.683	-13.073	1.833	-14.281	-11.213	-33.164	27.396	-20.793	-8.389
684	0.684	-15.977	3.81	-11.164	-14.062	-18.984	33.178	-19.78	-13.201
685	0.685	-17.913	5.59	-12.122	-18.287	-1.126	49.407	-10.069	-13.969
686	0.686	-19.847	14.162	-7.846	-10.902	-8.048	34.127	-8.886	-9.881
687	0.687	-20.624	12.482	-5.514	-13.76	-5.883	20.406	-10.02	-10.435
688	0.688	-16.753	10.99	-6.081	-9.445	23.195	7.897	-9.031	-9.826
689	0.689	-14.241	4.456	-8	-0.475	52.27	-3.426	1.817	-9.218
690	0.69	-16.558	-13.7	-12.044	-16.089	33.537	27.492	6.097	-17.134
691	0.691	-12.501	-52.372	-12.414	-13.898	-4.204	39.918	4.955	-13.631
692	0.692	-11.145	-80.181	-16.844	-15.773	-39.381	73.991	-10.692	-6.249
693	0.693	-9.788	-45.09	-17.401	-13.972	-16.49	69.453	-25.556	-5.244
694	0.694	-8.621	-31.667	-16.018	-15.46	-4.084	15.233	-27.445	-13.136
695	0.695	-7.458	-19.393	-16.382	-11.148	-15.3	-36.329	-22.17	-1.286
696	0.696	-10.163	6.83	-9.772	-14.767	-18.566	-42.841	-20.595	-2.784
697	0.697	-10.343	10.02	-12.643	-13.542	15.918	-61.016	-10.506	-7.001
698	0.698	-13.618	0.614	-11.836	-18.703	11.553	-77.484	-1.577	-13.345
699	0.699	-7.029	-13.627	-12.587	-13.81	-0.721	-82.496	-5.045	-16.783
700	0.7	-7.985	-6.177	-13.132	-12.988	-19.416	-86.905	-8.119	-9.386
701	0.701	-13.974	-3.921	-13.682	-8.858	-16.019	-82.836	-9.065	-14.174
702	0.702	-18.033	19.488	-14.23	-10.707	-25.203	-101.629	-8.273	-11.602
703	0.703	-16.089	28.775	-13.814	-7.325	-39.252	-50.185	-7.477	-15.62
704	0.704	-19.374	31.516	-12.43	-11.305	-26.409	-57.552	3.391	-20.407
705	0.705	-19.948	-6.941	-12.786	-7.765	-47.43	-10.672	-4.515	-19.771
706	0.706	-17.426	-90.115	-10.82	-4.435	-55.704	7.592	-26.157	-15.652
707	0.707	-17.04	-30.461	-13.513	-2.222	-37.861	13.051	-29.222	-9.782
708	0.708	-22.843	-19.564	-11.941	-7.385	-12.089	28.211	-20.868	-12.037
709	0.709	-18.78	-29.388	-15.208	-6.747	11.721	5.413	-18.324	-11.4
710	0.71	-18.199	-20.443	-13.052	-8.665	20.989	-15.284	-6.68	-8.055
711	0.711	-10.848	4.016	-11.096	-12.671	18.261	-56.981	-8.77	-13.437
712	0.712	-15.688	-3.239	-9.918	-15.126	31.007	-73.524	-6.814	-11.48
713	0.713	-14.907	-9.702	-10.664	-12.757	37.999	-78.676	-1.565	-5.484
714	0.714	-7.55	-15.588	-15.096	-11.558	6.126	-46.776	-3.101	-6.275
715	0.715	-12.386	-31.919	-10.443	-13.452	-16.642	-17.616	-4.432	-5.72
716	0.716	-8.121	-56.974	-12.167	-18.435	-37.297	24.214	-10.796	-2.444
717	0.717	-13.729	-88.801	-6.341	-23.04	-48.486	74.29	-4.785	-11.341
718	0.718	-13.148	-84.633	-13.667	-15.26	-72.255	67.793	-12.148	-15.014
719	0.719	-12.564	-50.465	-12.674	-16.172	-43.974	61.904	-11.181	-16.152
720	0.72	-10.817	-9.144	-13.425	-13.216	-17.657	45.554	-13.685	-21.338
721	0.721	-17.784	18.618	-11.084	-8.905	20.108	70.706	-9.609	-10.463
722	0.722	-18.747	13.672	-7.572	-9.651	45.287	11.045	-3.022	-6.182
723	0.723	-16.231	0.239	-13.545	-3.054	13.406	-78.666	4.93	-12.546
724	0.724	-18.559	29.382	-14.304	-9.027	9.392	-43.154	-8.981	-13.693
725	0.725	-13.728	48.269	-14.864	-13.066	28.166	-10.732	-22.515	-16.783
726	0.726	-15.673	45.101	-12.918	-16.513	-2.809	38.583	-13.813	-15.796
727	0.727	-18.586	35.926	-15.812	-6.414	-40.368	29.675	-9.168	-9.779
728	0.728	-13.754	38.746	-14.45	-7.727	-55.523	21.527	-19.229	-15.377
729	0.729	-13.18	0.374	-14.833	-14.066	-42.048	-0.55	-7.428	-23.297
730	0.73	-13.771	-27.138	-11.93	1.663	-46.197	6.037	-15.382	-18.066
731	0.731	-13.389	-31.998	-11.548	-4.676	-27.501	-24.363	-8.243	-11.289
732	0.732	-15.714	-18.295	-14.248	-6.565	-24.271	14.348	-11.924	-19.218
733	0.733	-12.814	-22.19	-9.408	-18.711	-2.454	19.384	-22.75	-5.277
734	0.734	-14.754	-10.798	-5.916	-4.35	-5.23	-3.365	-18.494	4.406
735	0.735	-16.692	-20.694	-10.548	-2.38	7.525	-15.659	-9.596	-11.464
736	0.736	-12.437	-17.431	-6.475	-11.054	19.127	-4.357	-13.077	-9.335
737	0.737	-14.182	-8.947	-7.816	-18.953	12.73	-7.613	-5.719	-15.137
738	0.738	-13.8	-1.238	-11.088	-20.278	10.769	-4.48	1.065	-9.919
739	0.739	-16.123	1.227	-11.463	-13.864	9.026	-1.811	-6.853	-8.382
740	0.74	-9.543	-0.769	-12.612	-12.667	32.838	-40.413	-1.6	-1.228
741	0.741	-16.321	-10.332	-12.995	-9.547	-11.898	-24.041	-6.421	-7.627
742	0.742	-18.837	-5.023	-13.766	-8.549	-17.955	11.125	-12.406	-11.121
743	0.743	-18.064	-15.981	-18.221	-7.752	-1.594	-57.609	-14.737	-14.22
744	0.744	-11.486	-28.832	-13.575	-6.949	13.438	-146.479	-12.815	-17.126
745	0.745	-13.426	-26.962	-14.159	-10.412	-0.181	-63.149	-2.761	-19.648
746	0.746	-19.431	-12.507	-16.676	-13.67	-20.965	-9.051	-7.023	-8.999
747	0.747	-20.216	1.193	-15.314	-14.224	-55.113	0.726	-10.691	-7.651
748	0.748	-13.645	-0.405	-10.473	-6.262	-59.633	-26.096	-4.681	-11.336
749	0.749	-12.884	-14.595	-15.111	-2.757	-5.532	-34.322	-9.893	-10.193
750	0.75	-15.215	-28.032	-11.038	-18.791	-12.973	-27.04	-8.923	-11.179
751	0.751	-11.742	-54.242	-13.547	-35.019	-6.481	-7.14	-6.406	-16.03
752	0.752	-15.046	-42.914	-11.214	-32.868	-0.565	-25.352	-8.731	-13.54
753	0.753	-12.164	-52.864	-9.081	-23.174	4.789	-30.774	-9.306	-20.92
754	0.754	-11.789	-55.853	-7.14	3.161	-10.372	-55.857	-7.352	-18.039
755	0.755	-11.422	-36.019	-11.39	14.393	-5.97	-69.311	-12.753	-12.054
756	0.756	-8.533	-33.451	-8.861	-23.34	-10.058	-56.806	-10.816	-14.394
757	0.757	-12.225	-35.785	-7.495	-8.241	-6.4	-15.096	-7.549	-10.913
758	0.758	-11.848	-20.835	-9.615	-3.789	-3.121	45.96	-5.835	-4.91
759	0.759	-17.674	-11.102	-11.535	16.915	-6.174	102.966	-13.773	-8.987
760	0.76	-13.623	-12.798	-11.909	-17.155	-3.387	154.718	-17.244	-10.929
761	0.761	-15.569	-14.294	-10.343	-21.62	14.476	121.268	-12	-7.65
762	0.762	-20.22	-12.878	-13.619	-9.251	-20.506	115.278	-24.76	0.083
763	0.763	-17.327	-6.448	-10.703	-5.591	-25.497	32.074	-16.034	-7.277
764	0.764	-15.984	-9.903	-14.373	-8.902	-21.035	-146.907	-14.465	-2.435
765	0.765	-19.279	-0.203	-13.982	-12.014	-17.023	-172.409	-4.398	-6.689
766	0.766	-18.899	0.976	-13.584	-14.741	1.663	-102.661	-3.243	-7.464
767	0.767	-15.231	4.455	-15.516	-12.245	11.65	-39.091	0.236	-9.403
768	0.768	-14.852	-2.917	-14.34	-19.236	20.864	-58.156	-7.103	-19.485
769	0.769	-13.702	-5.815	-14.138	-21.381	29.113	-75.48	-11.937	-26.665
770	0.77	-11.002	-11.768	-14.909	-23.333	-4.369	4.155	-7.67	-23.005
771	0.771	-16.039	-20.583	-11.221	-7.486	-17.859	76.325	-8.433	-19.528
772	0.772	-10.051	-33.644	-10.824	-5.373	-46.818	89.447	-13.272	-12.175
773	0.773	-7.737	-28.34	-10.422	-11.194	-43.075	53.728	-17.906	-7.344
774	0.774	-9.679	-23.649	-8.477	-12.962	-5.319	42.746	-13.826	-4.838
775	0.775	-10.265	-19.358	-7.299	-20.949	-0.264	-6.641	-5.888	-10.445
776	0.776	-12.005	-10.423	-9.412	-16.741	-4.671	-69.164	-7.059	-8.514
777	0.777	-12.39	-4.403	-11.331	-13.104	16.05	-44.755	-10.151	-7.935
778	0.778	-13.744	-11.761	-10.538	-19.134	27.257	-37.395	-7.245	-7.349
779	0.779	-14.899	-8.873	-13.226	-13.943	10.187	-43.985	-4.736	-7.732
780	0.78	-17.603	-9.708	-10.501	-13.021	-11.697	-25.86	-7.051	-14.123
781	0.781	-18.76	-5.731	-15.319	-15.57	-37.269	-9.481	-16.532	-9.863
782	0.782	-17.981	-7.759	-11.808	-8.254	-34.001	15.609	-25.435	-12.173
783	0.783	-13.531	-1.837	-15.081	-7.328	-5.74	-25.682	-12.288	-11.598
784	0.784	-18.171	-5.976	-14.48	-6.603	-31.983	-31.142	-7.084	-9.663
785	0.785	-17.591	-9.527	-13.103	-8.96	-21.83	-16.048	-5.545	-12.558
786	0.786	-17.206	-6.31	-13.48	-5.514	-24.839	-2.518	-6.892	-12.954
787	0.787	-14.88	-14.119	-16.368	-4.976	-10.631	-23.239	-13.27	-5.601
788	0.788	-15.269	-6.829	-12.676	-2.121	-13.071	25.902	-16.738	-4.633
789	0.789	-14.109	-9.786	-14.996	-7.005	-10.702	45.849	-17.688	-11.408
790	0.79	-12.172	-10.611	-10.921	-10.336	-4.29	39.848	-8.781	-12.19
791	0.791	-13.717	-9.885	-10.528	-14.43	-13.937	12.195	-9.948	-11.429
792	0.792	-12.94	-10.516	-8.196	-9.608	-8.759	-2.786	-4.744	-13.392
793	0.793	-13.712	-11.149	-11.085	-12.914	-7.264	-16.161	-9.598	-14.003
794	0.794	-12.162	-9.461	-6.626	-8.888	8.56	-28.438	-10.379	-18.095
795	0.795	-12.734	-7.01	-8.352	-14.751	2.175	-47.191	-6.323	-18.506
796	0.796	-12.92	-10.362	-10.852	-14.033	7.987	-30.09	-14.26	-11.176
797	0.797	-15.817	-10.794	-10.453	-13.491	13.189	-8.2	-6.913	-14.278
798	0.798	-14.654	-16.064	-13.338	-11.589	14.712	-16.593	-4.015	-11.379
799	0.799	-15.033	-14.178	-14.479	-14.518	-1.142	-19.242	-1.509	-12.155
800	0.8	-15.218	-13.66	-12.536	-14.162	-11.7	-30.94	-5.593	-11.371
801	0.801	-17.15	-11.984	-16.009	-6.841	-9.727	-16.077	-5.026	-4.784
802	0.802	-13.461	-13.414	-9.611	-7.867	-25.59	-21.856	-12.38	-4.004
803	0.803	-17.91	-14.813	-10.381	-6.932	-23.466	-30.543	-21.297	-11.358
804	0.804	-12.486	-15.244	-11.15	-6.205	-17.643	-35.154	-12.989	-18.146
805	0.805	-15.967	-17.212	-15.988	-5.465	-40.498	-13.428	-7.781	-12.154
806	0.806	-12.676	-18.368	-12.702	-6.048	-31.206	8.497	-2.974	-19.512
807	0.807	-15.577	-16.232	-12.127	-8.022	-11.465	5.885	1.251	-18.545
808	0.808	-10.738	-15.446	-15.616	-10.96	-29.279	-6.744	-10.982	-5.383
809	0.809	-12.667	-15.221	-14.278	-9.637	-36.253	-8.886	-19.731	-11.191
810	0.81	-13.253	-14.601	-16.43	-9.265	-12.881	10.478	-15.129	-5.977
811	0.811	-11.895	-11.08	-10.454	-12.22	-9.836	-2.094	-10.914	-13.916
812	0.812	-13.244	-9.694	-9.696	-14.194	-1.528	-8.971	-14.636	-12.585
813	0.813	-12.081	-8.494	-7.41	-9.963	16.241	-15.319	-13.516	-16.284
814	0.814	-13.239	-14.453	-8.023	-14.821	32.484	5.922	-3.853	-17.476
815	0.815	-15.941	-22.352	-11.35	-14.264	34.611	-2.567	-0.193	-12.277
816	0.816	-12.448	-17.085	-7.327	-16.03	9.452	4.844	-8.527	-9.398
817	0.817	-17.862	-18.022	-13.164	-13.544	6.167	16.426	-20.349	-5.144
818	0.818	-14.364	-20.505	-13.979	-13.98	-3.116	-15.469	-15.719	-7.481
819	0.819	-14.93	-21.253	-9.189	-13.62	-28.651	-38.276	-17.098	-9.44
820	0.82	-17.822	-24.717	-15.239	-7.666	-45.675	24.271	-18.28	-19.515
821	0.821	-16.46	-21.411	-12.972	-11.929	-23.852	33.276	-5.144	-12.369
822	0.822	-17.807	-19.658	-14.963	-14.217	-9.808	25.28	-10.393	-5.993
823	0.823	-15.67	-11.717	-14.429	-3.338	-2.394	-11.584	-11.973	-9.475
824	0.824	-16.837	6.291	-19.893	7.707	-14.125	-58.402	-13.364	-21.267
825	0.825	-18.002	-1.237	-16.457	-2.361	-20.567	-40.224	-9.71	-13.322
826	0.826	-18.212	-12.839	-14.576	-14.213	-18.671	-34.877	-13.204	-11.967
827	0.827	-16.863	-14.943	-17.532	-15.816	-13.486	-29.965	-7.996	-13.126
828	0.828	-16.674	-16.82	-16.232	-14.486	3.94	-25.575	-7.051	-14.284
829	0.829	-15.146	-15.034	-10.879	-10.837	1.634	3.477	-9.582	-11.179
830	0.83	-14.588	-13.45	-12.884	-12.035	12.255	7.185	-11.928	-10.196
831	0.831	-13.649	-9.17	-17.586	-15.161	21.839	-16.579	-4.014	-12.71
832	0.832	-10.78	-10.305	-11.07	-14.209	-1.107	11.732	1.165	-3.821
833	0.833	-14.491	-13.758	-10.362	-16.735	-42.026	-14.53	-1.768	-0.348
834	0.834	-11.222	-10.637	-11.201	-17.51	-47.485	-59.222	-7.779	-5.553
835	0.835	-10.859	-13.525	-6.428	-14.034	-32.431	-41.012	-15.139	-6.523
836	0.836	-13.593	-12.745	-9.787	-15.977	-18.879	-24.542	-18.05	-12.525
837	0.837	-10.911	-10.411	-12.744	-15.421	-22.928	-19.498	-17.286	-16.589
838	0.838	-12.469	-13.887	-7.008	-15.106	-4.134	-33.036	-14.972	-11.735
839	0.839	-15.203	-17.171	-14.427	-11.859	5.938	-12.269	-11.506	-5.738
840	0.84	-13.286	-20.65	-11.589	-18.431	9.073	-46.277	-1.457	-0.12
841	0.841	-17.567	-23.549	-15.907	-25.196	28.857	-87.471	2.797	1.826
842	0.842	-17.014	-15.591	-18.29	-20.932	21.701	-83.998	-9.016	-2.808
843	0.843	-14.526	-19.068	-14.876	-1.192	19.199	-56.368	-16.952	-8.22
844	0.844	-15.915	-13.851	-16.89	10.995	-15.821	-10.947	-12.709	-13.046
845	0.845	-16.336	-9.025	-16.391	2.281	-30.885	31.556	-11.556	-13.632
846	0.846	-17.534	-9.808	-14.74	-15.15	-17.318	103.653	-11.951	-20.211
847	0.847	-14.09	-0.923	-17.34	-17.516	-29.68	152.927	-15.447	-19.629
848	0.848	-13.744	-2.097	-15.097	-15.425	-48.424	143.978	-8.092	-22.151
849	0.849	-14.178	-3.075	-8.6	-9.625	-51.691	70.583	-5.184	-27.567
850	0.85	-12.288	-7.933	-9.649	-18.326	-10.874	21.188	-11.184	-22.723
851	0.851	-17.169	-10.462	-13.983	-3.993	16.748	-23.564	-20.092	-22.149
852	0.852	-12.382	-17.826	-6.703	-17.513	21.747	-31.723	-9.253	-13.254
853	0.853	-13.001	-14.941	-9.676	5.318	-1.142	-39.111	-10.611	-4.356
854	0.854	-12.454	-14.183	-7.23	8.411	11.203	-59.089	-6.942	-7.854
855	0.855	-12.862	-21.556	-9.617	-17.136	-7.59	-53.125	-0.938	-6.922
856	0.856	-12.499	-14.805	-9.101	-13.835	-10.918	-58.548	0.032	-11.793
857	0.857	-16.584	-14.062	-11.091	-4.537	-1.654	-53.504	4.865	-11.058
858	0.858	-20.092	-16.41	-7.081	-7.242	-4.338	-39.959	0.607	-5.49
859	0.859	-14.69	-14.505	-5.78	-9.764	18.9	-35.907	-5.01	-3.588
860	0.86	-18.19	-15.116	-9.117	-7.445	15.819	-24.699	-8.494	-12.331
861	0.861	-20.14	-11.08	-15.745	-18.095	-9.703	6.259	-2.497	3.316
862	0.862	-19.58	-16.917	-3.009	-16.157	-19.737	10.307	-14.676	1.143
863	0.863	-16.115	-14.62	-8.272	-17.888	-35.399	-0.948	-26.848	-0.832
864	0.864	-17.488	-14.073	-9.851	-16.332	-32.697	-18.02	-18.889	-6.094
865	0.865	-20.413	-14.7	-8.528	-14.967	-25.155	-21.132	-14.604	-14.069
866	0.866	-15.21	-9.335	-17.46	-11.27	-13.521	-23.871	-10.904	-29.977
867	0.867	-18.716	-12.861	-11.49	6.74	-11.393	-16.35	-12.048	-19.367
868	0.868	-18.156	-16.178	-6.295	-16.454	-13.339	-14.043	-11.072	-17.461
869	0.869	-14.11	-14.474	-7.288	-0.756	-11.577	-20.479	-15.891	-26.199
870	0.87	-10.649	-17.014	-6.533	-31.89	2.782	-10.864	-9.876	-15.2
871	0.871	-16.086	-17.438	-7.33	-44.245	20.208	1.331	-10.633	-13.89
872	0.872	-12.616	-18.636	-16.826	-40.543	36.469	9.265	-7.112	-15.089
873	0.873	-2.567	-12.679	-17.999	-16.712	25.86	25.13	-6.503	-21.125
874	0.874	-9.735	-15.233	-16.838	-0.999	-3.149	18.712	-13.058	-15.934
875	0.875	-3.355	-3.067	-11.617	24.589	-15.556	16.716	-15.565	-11.128
876	0.876	-16.526	-11.807	-16.449	27.906	-19.21	11.454	-11.481	-11.919
877	0.877	-18.279	-35.658	-17.212	-0.331	-42.958	-12.38	-7.971	-12.709
878	0.878	-7.254	-25.642	-8.296	-3.994	-39.797	-63.88	-12.582	-16.208
879	0.879	-8.612	-16.395	-9.438	6.089	-19.976	-56.54	-4.808	-20.869
880	0.88	-7.459	-8.12	-19.089	-3.176	18.6	-36.608	-10.001	-13.137
881	0.881	-6.3	-10.681	-15.386	-17.278	13.202	-30.633	4.744	2.919
882	0.882	-7.275	-17.694	-11.872	-14.74	-1.887	-14.221	-14.385	-4.056
883	0.883	-16.18	-11.351	-14.93	-21.678	-15.471	-9.186	-16.86	-27.468
884	0.884	-17.346	-9.465	-13.92	-15.254	-27.933	-13.655	-14.506	-5.584
885	0.885	-16.387	-7.768	-9.624	-17.146	-46.794	-1.32	-12.357	-8.291
886	0.886	-13.49	-12.464	-21.78	-1.227	-43.571	9.879	-10.412	-10.802
887	0.887	-26.657	-16.77	-9.546	30.744	-27.928	-7.155	-15.632	-17.757
888	0.888	-13.117	-10.437	-11.055	-1.162	-13.783	-16.433	-7.682	-2.852
889	0.889	-18.35	-13.968	-12.358	-47.013	-31.438	-8.106	-9.007	-16.382
890	0.89	-13.716	-14.987	-13.477	-40.979	-24.354	-5.566	-10.145	-18.107
891	0.891	-12.362	-29.75	-12.265	-35.535	3.413	-3.246	-6.62	-16.547
892	0.892	-13.531	-14.896	-4.867	-20.411	-0.164	7.384	-9.674	-12.261
893	0.893	-10.049	-5.243	-1.912	-15.928	3.162	5.462	-2.87	-15.931
894	0.894	-11.011	-3.531	0.656	-11.818	-6.118	7.249	-8.857	-2.762
895	0.895	-11.977	-8.204	3.034	-8.096	-3.377	8.894	-6.517	-7.979
896	0.896	-11.195	-6.874	-7.74	15.741	-5.855	10.375	-8.436	-3.318
897	0.897	-13.517	-13.285	-12.316	6.465	-8.181	-1.251	-13.065	-1.949
898	0.898	-8.677	-19.301	-10.898	-19.073	-6.115	-8.991	-13.653	-8.314
899	0.899	-11.97	-9.644	-11.989	-29.123	11.239	-13.107	-7.84	-11.767
900	0.9	-14.878	-16.05	-13.079	-26.011	27.463	-16.735	-8.602	-2.063
901	0.901	-10.045	-17.236	-16.103	-28.705	8.302	-15.595	-13.418	-0.863
902	0.902	-18.769	-12.039	-13.139	-0.425	10.76	-14.713	-12.835	-6.805
903	0.903	-24.789	-14.973	-12.292	-4.082	3.752	-9.974	-12.251	-5.787
904	0.904	-27.911	-12.484	-16.291	-7.349	-6.933	-16.078	-13.589	3.17
905	0.905	-25.027	-11.735	-16.804	-16.61	-5.014	-21.792	-6.206	2.066
906	0.906	-22.538	-6.926	-18.681	-13.897	-3.287	-19.928	1.172	-0.98
907	0.907	-20.239	-10.233	-15.717	-11.372	-27.134	-13.99	-3.655	1.97
908	0.908	-20.829	-7.34	-15.276	-4.38	-23.896	-16.334	-9.647	-2.239
909	0.909	-21.432	-9.87	-15.602	-6.477	-20.784	-14.374	-17.004	-9.537
910	0.91	-20.865	-12.195	-13.418	-4.515	-6.557	-11.048	-8.116	-12.384
911	0.911	-13.917	-9.292	-15.302	-13.212	-8.985	-15.075	-16.447	-8.087
912	0.912	-16.842	-15.284	-11.77	-17.863	7.293	-9.196	-21.685	-12.092
913	0.913	-14.348	-9.281	-13.836	-10.697	26.483	-5.061	-18.8	-16.88
914	0.914	-12.047	-6.951	-12.621	-14.375	18.932	-11.573	-12.821	-13.545
915	0.915	-12.643	-7.523	-13.734	-17.857	-16.123	-9.016	-7.227	-11.764
916	0.916	-10.731	-13.513	-8.842	-10.51	-21.169	-8.182	-9.18	-14.24
917	0.917	-14.808	-25.689	-10.731	-19.408	-16.708	-12.961	-8.616	-15.554
918	0.918	-13.465	-16.958	-12.615	-11.052	-45.752	-9.631	-11.539	-18.409
919	0.919	-10.182	-24.879	-10.817	-10.077	-64.562	-10.196	-8.069	-17.19
920	0.92	-14.247	-14.795	-10.383	-11.037	-33.64	-17.158	-7.697	-12.888
921	0.921	-15.6	-11.102	-13.626	-8.563	-4.643	-14.231	-14.275	-12.441
922	0.922	-14.251	-5.082	-12.42	-10.924	-15.876	-22.115	-9.443	-9.087
923	0.923	-17.157	-6.033	-17.608	-10.334	1.162	-25.13	-8.678	-14.841
924	0.924	-16.763	-8.907	-12.731	-9.72	23.008	-22.153	3.511	-22.138
925	0.925	-12.512	-14.881	-14.628	-7.984	-19.616	-14.18	-5.209	-24.979
926	0.926	-11.161	-12.52	-12.843	-9.302	-37.9	-6.791	-13.16	-20.662
927	0.927	-13.501	-14.422	-14.16	-5.977	-32.576	-3.863	-14.529	-18.283
928	0.928	-14.675	-19.048	-12.768	-8.071	-27.629	-1.331	-13.369	-16.286
929	0.929	-9.452	-13.592	-11.568	-10.019	-14.183	7.546	-14.55	-16.804
930	0.93	-14.296	-14.13	-11.143	-11.251	23.28	20.702	-17.665	-16.157
931	0.931	-9.653	-10.793	-14.6	-9.165	28.272	8.551	-6.832	-14.731
932	0.932	-12.559	-14.808	-13.401	-13.638	32.66	-8.816	-13.976	-16.98
933	0.933	-13.917	-13.404	-14.526	-19.684	28.525	-11.07	-10.314	-21.772
934	0.934	-8.506	-14.696	-8.687	-20.494	32.146	-8.875	-6.843	-13.023
935	0.935	-13.35	-11.73	-4.592	-19.945	22.037	-6.859	-3.769	-14.129
936	0.936	-13.936	-13.603	-11.13	-9.939	0.092	-8.508	-2.833	-21.427
937	0.937	-13.355	-7.739	-10.329	0.097	-42.525	-13.081	-10.791	-12.475
938	0.938	-13.745	-16.584	-14.364	6.498	-121.88	-14.39	-18.169	-15.916
939	0.939	-14.124	-13.036	-10.848	-9.176	-67.687	-10.698	-9.272	-8.511
940	0.94	-19.924	-12.012	-14.109	-7.075	-38.112	-9.514	-17.6	-1.705
941	0.941	-15.85	-16.79	-10.021	-12.894	-29.269	-16.86	-16.642	-14.83
942	0.942	-19.323	-26.429	-14.833	-11.188	11.39	-17.814	-15.678	-1.24
943	0.943	-21.636	-19.99	-10.158	-9.642	18.787	-11.794	-6.007	-6.421
944	0.944	-17.561	-13.928	-13.034	-5.342	-27.986	-17.432	-7.161	-7.934
945	0.945	-21.031	-12.901	-16.493	-8.966	-33.944	-16.879	-6.013	-12.154
946	0.946	-13.663	-13.814	-16.862	-7.763	16.018	-26.942	-6.995	-10.961
947	0.947	-12.688	-14.535	-12.014	-6.737	49.501	-34.088	7.701	-12.093
948	0.948	-9.781	-13.72	-13.947	-9.65	31.3	-27.703	-2.964	-15.166
949	0.949	-8.992	-15.618	-9.883	-8.912	3.598	-26.56	-8.787	-10.315
950	0.95	-9.756	-13.635	-12.394	-16.278	8.583	-10.521	-20.982	-11.088
951	0.951	-6.263	-11.842	-6.003	-13.373	58.875	10.538	-9.964	-19.99
952	0.952	-1.605	-13.153	-12.001	-19.373	25.341	18.82	-2.808	-4.325
953	0.953	-2.178	-11.747	-9.671	-7.139	-5.095	21.312	-17.125	-2.213
954	0.954	-10.101	-10.532	-10.246	-15.804	-21.596	9.69	-22.935	-8.037
955	0.955	-6.607	-9.319	-6.956	-14.216	-36.739	-0.969	-14.231	-2.837
956	0.956	-11.814	-12.759	-11.016	-15.555	-13.943	-2.926	-6.294	-4.405
957	0.957	-26.498	-15.614	-7.528	-21.921	-1.594	-18.806	-4.926	-5.763
958	0.958	-15.829	-11.123	-11.966	-27.879	-58.334	-33.707	-3.765	-9.456
959	0.959	-17.737	-16.503	-9.053	-22.607	-98.966	-27.903	-2.612	-8.331
960	0.96	-15.967	-15.891	-10.396	-7.85	-76.868	-12.03	-12.297	-3.158
961	0.961	-14.391	-16.443	-13.672	-1.413	-30.008	-18.41	-5.904	-9.98
962	0.962	-13.003	-14.666	-16.571	-11.041	-35.993	-16.47	-11.902	-7.506
963	0.963	-11.81	-13.279	-13.84	-5.756	-8.293	-21.693	-14.994	-8.317
964	0.964	-17.776	-11.889	-11.89	-7.236	16.862	-10.655	-8.218	-8.944
965	0.965	-12.514	-10.693	-16.718	-0.01	12.378	-23.624	-5.691	-14.984
966	0.966	-17.319	-11.822	-16.128	-8.836	-0.047	-18.401	-4.897	-22.385
967	0.967	-19.799	-17.61	-14.174	-21.919	18.671	5.394	-4.298	-15.647
968	0.968	-22.093	-10.25	-15.907	-16.626	28.678	22.424	-10.294	-18.198
969	0.969	-21.477	-13.137	-10.094	-5.521	25.511	19.332	-12.611	-10.876
970	0.97	-20.87	-8.869	-12.406	10.414	17.116	5.201	-20.529	-13.824
971	0.971	-17.939	-11.172	-11.814	-0.159	-0.718	-12.615	-13.163	-14.638
972	0.972	-16.557	-7.661	-13.744	-29.098	-12.318	-33.704	-8.313	-5.765
973	0.973	-18.854	-12.274	-14.317	-24.95	-5.895	-19.578	-14.297	-14.111
974	0.974	-13.986	-10.508	-11.796	16.757	-11.627	-1.782	-11.962	-13.175
975	0.975	-13.382	-13	-12.165	-10.846	14.763	-8.747	-8.459	-8.368
976	0.976	-12.772	-14.337	-11.764	-15.841	11.119	-10.867	-7.878	-9.164
977	0.977	-16.225	-16.449	-11.366	-38.614	-12.647	-20.525	-15.613	-14.789
978	0.978	-16.587	-18.361	-7.866	-1.002	9.277	-15.283	-3.795	-18.278
979	0.979	-15.401	-12.551	-10.757	44.517	6.621	-13.721	-2.224	-21.567
980	0.98	-18.086	-10.219	-8.81	1.967	-6.089	-26.671	-18.082	-18.661
981	0.981	-16.124	-15.052	-14.603	-25.649	0.977	-21.422	-24.452	-10.715
982	0.982	-16.876	-18.326	-12.273	-0.412	-9.573	-19.874	-10.868	0.143
983	0.983	-18.221	-22.384	-11.689	-13.914	-30.779	-12.727	-12.594	-12.796
984	0.984	-17.437	-19.86	-11.099	-9.844	-39.027	-27.067	-1.557	-11.024
985	0.985	-15.103	-17.531	-16.511	8.946	-15.753	-25.143	5.615	-15.616
986	0.986	-15.867	-16.356	-13.009	-8.052	-31.41	-2.315	-3.271	-14.221
987	0.987	-18.378	-17.511	-7.002	-23.684	-34.127	0.775	-6.755	-13.013
988	0.988	-14.884	-17.114	-12.611	-37.771	-26.585	14.901	-16.417	-11.762
989	0.989	-14.494	-12.28	-12.032	-35.217	-0.889	7.344	-15.242	-8.623
990	0.99	-13.327	-15.755	-10.089	-28.228	22.945	14.282	-11.736	-13.538
991	0.991	-12.165	-5.681	-11.827	3.721	-24.031	3.615	-14.817	-17.916
992	0.992	-11.77	-7.048	-11.432	-9.834	-43.915	-2.218	-13.832	-15.649
993	0.993	-9.635	-10.744	-11.043	-38.854	-49.817	24.081	-18.072	-12.173
994	0.994	-14.076	-9.589	-9.88	-35.159	-33.293	12.835	-5.856	-7.528
995	0.995	-13.484	-12.685	-8.724	-18.122	-18.154	-18.146	-4.095	-10.416
996	0.996	-8.055	-11.723	-12.216	-15.029	4.707	-30.551	-8.724	-9.055
997	0.997	-8.621	-9.219	-11.067	27.519	8.854	-26.894	-4.465	-7.699
998	0.998	-13.254	-9.999	-9.144	21.485	20.166	-16.852	-8.118	-8.093
999	0.999	-12.663	-13.474	-14.199	-6.223	37.222	-13.772	-14.113	-4.433
1000	1	-14.003	-20.833	-14.804	-11.292	15.346	-5.458	-6.749	-1.165
1001	1.001	-12.64	-14.054	-13.084	-6.89	12.632	-2.939	-15.672	1.718
1002	1.002	-13.792	-16.572	-15.622	-19.318	5.14	-14.535	-19.154	-4.29
1003	1.003	-18.236	-20.64	-12.353	-23.039	-6.433	-20.902	-9.473	-6.791
1004	1.004	-15.332	-15.809	-11.221	-19.784	-17.092	-18.954	-8.329	-1.156
1005	1.005	-15.725	-9.815	-13.192	-4.15	-19.062	-13.721	-9.52	-11.996
1006	1.006	-15.345	-12.144	-14.391	-6.9	-17.338	-18.397	-12.625	-29.426
1007	1.007	-12.451	-10.216	-17.334	-19.7	-28.366	-19.778	-7.778	-17.821
1008	1.008	-13.631	-10.811	-12.918	-17.42	-50.02	-16.145	-5.27	-7.175
1009	1.009	-13.247	-9.08	-13.531	-19.588	-53.136	-17.356	-9.348	-1.365
1010	1.01	-11.706	-10.449	-13.176	-17.69	-22.041	-14.303	-14.206	-10.088
1011	1.011	-11.905	-15.885	-6.823	-19.452	-9.701	-15.301	-13.653	-11.667
1012	1.012	-13.261	-17.834	-18.283	-27.424	-6.045	-7.396	-15.418	-18.834
1013	1.013	-13.458	-15.913	-13.682	-23.215	24.858	-10.521	-8.486	-12.432
1014	1.014	-15.003	-15.341	-9.463	-19.596	28.907	-7.644	-9.496	-13.567
1015	1.015	-13.653	-15.742	-10.665	-25.654	2.569	-6.899	-12.055	-6.183
1016	1.016	-16.553	-9.372	-14.188	-16.061	12.573	-2.895	-11.334	-17.042
1017	1.017	-13.847	-8.613	-9.005	-12.498	15.643	-13.786	-0.551	-15.755
1018	1.018	-18.879	-10.953	-10.013	-9.155	7.353	-15.348	-5.24	-16.956
1019	1.019	-10.173	-11.543	-12.57	-1.904	4.867	-8.183	-12.431	-3.812
1020	1.02	-16.17	-10.985	-13.374	-8.758	-2.082	-7.018	-8.796	-5.557
1021	1.021	-17.136	-17.592	-11.475	-21.97	-12.71	-17.874	-12.344	-13.551
1022	1.022	-14.224	-16.834	-12.091	-16.219	-37.802	-13.646	-11.442	-14.924
1023	1.023	-20.215	-14.524	-13.863	-25.024	-47.759	-7.315	-8.604	-11.238
1024	1.024	-14.591	-18.025	-19.701	-1.308	-25.841	-10.85	-7.899	-14.758
1025	1.025	-16.511	-17.458	-15.664	22.417	-23.195	-9.919	-2.354	-20.006
1026	1.026	-17.085	-14.578	-12.203	-5.961	-30.818	-12.857	-13.244	-19.033
1027	1.027	-15.331	-20.406	-16.879	-9.723	-28.588	-10.392	-17.947	-18.245
1028	1.028	-16.681	-8.232	-11.486	7.205	-13.78	-8.12	-22.261	-19.017
1029	1.029	-13.377	-9.995	-10.927	10.231	-8.048	-8.747	-10.493	-17.08
1030	1.03	-19.947	-8.456	-12.884	-20.981	-13.329	-10.722	-15.187	-20.376
1031	1.031	-13.167	-15.617	-11.167	-33.465	-11.779	-6.702	-22.425	-22.122
1032	1.032	-7.156	-11.939	-7.712	-7.252	-7.434	-10.226	-8.173	-25.604
1033	1.033	-11.21	-13.108	-14.121	16.475	-11.057	-7.95	1.46	-24.239
1034	1.034	-10.623	-14.086	-8.141	0.718	2.113	-12.825	-3.808	-30.824
1035	1.035	-15.262	-17.579	-17.057	-13.483	10.821	-12.284	-8.491	-16.11
1036	1.036	-12.345	-12.746	-13.598	-16.05	9.298	-15.218	1.534	-22.483
1037	1.037	-17.171	-13.525	-10.527	-9.154	-19.308	-19.294	-18.064	-43.749
1038	1.038	-12.513	-9.45	-10.347	-10.202	-23.542	-11.381	-20.826	-1.146
1039	1.039	-15.401	-17.38	-15.203	-12.424	-19.859	6.584	-18.374	90.408
1040	1.04	-15.775	-18.348	-14.45	-10.585	-4.172	-1.014	-16.112	103.555
1041	1.041	-17.118	-3.649	-15.241	1.516	6.491	-3.375	-15.003	17.044
1042	1.042	-18.27	-5.775	-13.33	-15.953	-7.115	-9.81	-12.922	-18.602
1043	1.043	-20.195	-11.566	-10.059	-22.966	8.666	-4.043	-11.039	-29.457
1044	1.044	-16.708	-13.301	-8.335	-12.403	-6.345	-12.781	-9.359	-39.333
1045	1.045	-17.094	-8.65	-8.741	-10.531	7.123	-8.194	-7.869	-30.399
1046	1.046	-15.153	-7.293	-6.437	5.285	-8.766	-12.549	-0.754	-22.24
1047	1.047	-12.435	-13.697	-5.293	3.119	-2.342	-11.472	-12.607	-14.861
1048	1.048	-11.654	-24.553	-0.855	-6.555	18.996	-8.082	-8.009	-8.278
1049	1.049	-16.109	-14.506	-0.292	-8.318	10.716	-11.26	-18.123	-2.33
1050	1.05	-12.816	-20.902	-8.248	-6.807	3.189	-8.408	-1.133	-7.822
1051	1.051	-13.396	-12.581	-7.101	-14.004	-22.522	-7.669	-12.78	-22.96
1052	1.052	-12.045	-13.547	-14.466	-17.702	-39.509	-13.313	-10.69	-27.43
1053	1.053	-10.694	-10.644	-7.706	-16.56	-17.656	-12.779	-4.931	-31.492
1054	1.054	-12.827	-13.159	-5.194	-19.664	-9.371	-22.881	0.26	-12.729
1055	1.055	-11.67	-12.38	-5.97	-18.691	-27.216	-1.241	-10.798	-2.672
1056	1.056	-15.155	-15.844	-9.449	-30.081	-20.283	-10.559	-20.888	-11.979
1057	1.057	-16.321	-11.169	-14.086	-19.032	-22.446	-7.871	-6.605	-20.308
1058	1.058	-18.262	-12.87	-19.503	-23.296	-20.581	-10.404	-4.696	-22.806
1059	1.059	-15.56	-13.222	-17.558	-16.909	2.171	-8.084	-2.976	-6.516
1060	1.06	-14.019	-10.874	-16.961	-20.392	17.788	-5.966	-7.639	8.405
1061	1.061	-15.385	-13.758	-12.878	-4.294	31.884	-11.786	-9.013	-20.629
1062	1.062	-13.457	-12.582	-12.469	-6.559	49.668	-10.082	-5.349	-33.069
1063	1.063	-17.142	-16.046	-14.781	-0.112	19.278	-14.741	-4.212	-36.825
1064	1.064	-14.63	-10.237	-11.86	-5.89	23.38	-4.688	-1.118	-33.542
1065	1.065	-15.989	-9.459	-15.516	13.474	34.667	9.632	3.718	7.278
1066	1.066	-13.869	-12.915	-12.202	21.029	-16.771	3.835	-0.54	34.935
1067	1.067	-16.594	-14.77	-11.8	23.39	-53.706	-15.509	-12.731	9.757
1068	1.068	-13.894	-15.276	-11.389	-8.475	-47.106	-23.054	-28.588	-13.12
1069	1.069	-15.458	-7.288	-17.175	-21.953	-41.104	-30.023	-17.936	-17.222
1070	1.07	-13.524	-3.763	-13.097	-34.256	-46.521	-23.629	-4.393	24.349
1071	1.071	-14.896	-15.541	-12.501	-37.843	-92.012	-25.551	0.848	-14.398
1072	1.072	-13.365	-17.083	-18.489	-20.763	-110.241	-13.348	-0.694	-29.517
1073	1.073	-16.848	-15.731	-14.416	-17.616	-38.096	-2.294	-4.936	2.458
1074	1.074	-15.493	-16.877	-16.343	2.162	50.663	-3.632	-6.075	-9.906
1075	1.075	-8.902	-10.889	-18.275	9.76	62.413	-12.528	-16.902	-28.676
1076	1.076	-13.732	-11.866	-10.518	-25.191	51.539	-1.675	-12.629	-32.015
1077	1.077	-11.2	-16.678	-13.597	-20.104	21.911	-8.819	-19.001	-22.774
1078	1.078	-18.534	-12.391	-14.543	-15.598	13.004	-7.625	-24.994	-20.101
1079	1.079	-13.676	-17.974	-15.294	-3.14	-11.358	-11.075	-13.169	-12.542
1080	1.08	-12.883	-21.445	-11.212	-6.749	-63.013	-14.144	-2.085	-10.231
1081	1.081	-15.192	-23.366	-11.776	-16.773	-109.83	-9.29	-12.108	-8.097
1082	1.082	-14.596	-14.47	-13.685	-19.837	-67.249	-3.256	-20.986	-10.005
1083	1.083	-12.639	-13.32	-14.24	-22.486	-28.54	-5.528	-19.78	-8.233
1084	1.084	-10.886	-9.858	-16.738	-19.893	-13.453	-12.082	-14.498	-16.176
1085	1.085	-16.68	-10.886	-9.354	-22.159	-8.996	-14.581	-11.551	-23.359
1086	1.086	-15.902	-9.984	-6.235	-15.722	-21.377	-12.231	-8.992	-24.625
1087	1.087	-17.824	-21.434	-11.043	-13.742	-2.608	-5.644	-11.26	-23.562
1088	1.088	-15.881	-13.507	-11.787	-4.984	21.18	7.549	-7.736	-11.806
1089	1.089	-14.126	-6.362	-7.694	6.1	30.448	5.645	-8.276	11.998
1090	1.09	-13.724	-2.739	-9.603	10.416	27.718	-6.492	-11.141	-4.96
1091	1.091	-11.386	-8.804	-4.929	-1.327	45.52	-11.079	-14.583	16.975
1092	1.092	-14.279	-20.651	-8.965	-15.582	47.846	-23.996	-7.182	-2.781
1093	1.093	-8.285	-16.011	-10.281	-1.995	54.212	-15.273	-1.902	-10.39
1094	1.094	-12.55	-14.666	-7.923	-7.194	32.929	-4.216	2.998	-36.183
1095	1.095	-16.628	-13.549	-8.274	0.78	-9.647	2.965	-8.355	-32.947
1096	1.096	-16.054	2.048	-10.953	-9.246	-39.992	-14.046	-9.837	-23.718
1097	1.097	-16.634	-0.157	-12.856	-12.873	-45.331	2.265	-8.413	-4.023
1098	1.098	-12.567	-5.99	-7.99	-4.502	-30.146	0.196	-7.205	34.45
1099	1.099	-17.404	-14.718	-8.547	-14.146	-7.249	-21.029	-17.998	39.856
1100	1.1	-16.825	-25.789	-13.169	-15.284	-36.25	-23.704	-13.706	4.579
1101	1.101	-12.763	-18.709	-12.572	-21.264	-47.465	-21.124	-14.822	-18.292
1102	1.102	-14.119	-17.635	-11.202	-24.343	-2.767	-14.091	-6.472	-39.027
1103	1.103	-16.436	-18.864	-14.488	-27.232	3.235	-20.429	-7.396	-27.82
1104	1.104	-13.522	-15.808	-14.093	-26.432	-2.147	-14.583	-12.171	-24.563
1105	1.105	-16.22	-22.625	-18.538	-25.637	-7.134	-12.812	-11.338	-21.531
1106	1.106	-13.507	-30.596	-19.117	-14.779	-2.66	-17.404	-2.397	-35.707
1107	1.107	-10.596	-33.723	-13.322	-0.45	18.067	-15.991	-8.368	-38.269
1108	1.108	-11.747	-24.83	-14.1	-2.357	14.412	-19.607	-9.29	-35.986
1109	1.109	-12.125	-13.964	-17.594	-0.595	-2.585	-8.711	-14.079	-16.839
1110	1.11	-9.98	-9.657	-17.018	-24.371	0.567	-1.502	-13.254	-4.089
1111	1.111	-14.417	-10.767	-12.96	-34.413	-2.087	15.582	-13.995	30.912
1112	1.112	-14.984	-14.204	-11.6	-31.277	-14.792	-0.617	-3.12	35.927
1113	1.113	-19.028	-0.252	-11.989	5.725	-30.976	-6.947	-14.11	-23.68
1114	1.114	-17.659	-2.186	-10.828	20.858	-50.102	-12.708	-12.713	-15.523
1115	1.115	-13.185	-21.57	-13.534	16.423	-47.558	-17.872	-13.834	-8.094
1116	1.116	-10.264	-55.115	-7.727	-4.267	-26.428	-13.157	-10.313	-14.581
1117	1.117	-13.741	-41.666	-11.785	-23.038	-18.126	-14.445	-11.251	3.735
1118	1.118	-11.427	-21.075	-9.849	-19.754	-10.615	-8.016	-10.258	-1.629
1119	1.119	-18.033	-9.949	-6.55	-22.886	-12.948	-9.123	-4.252	3.403
1120	1.12	-9.166	0.056	-9.456	-31.256	-6.56	-12.17	-16.419	-1.099
1121	1.121	-10.368	9.328	-4.613	-3.055	7.001	-15.008	-7.673	-21.78
1122	1.122	-22.213	12	-5.188	0.576	-5.194	-17.481	-12.279	-70.911
1123	1.123	-23.798	-5.892	-6.934	3.842	18.606	-5.264	-13.609	-37.416
1124	1.124	-25.187	10.232	-7.32	6.924	21.973	-0.005	-1.786	-19.182
1125	1.125	-21.542	3.663	-14.68	-7.2	6.456	-7.884	-3.319	19.563
1126	1.126	-25.045	-25.478	-11.587	-14.737	-13.136	-9.206	-10.475	14.511
1127	1.127	-24.091	-29.461	-18.362	-17.087	-15.546	-18.059	-4.077	0.918
1128	1.128	-21.194	-18.259	-14.108	-19.241	-22.457	-14.539	-14.906	-36.654
1129	1.129	-16.949	-8.229	-10.049	-17.334	-11.769	-9.282	-27.861	-11.487
1130	1.13	-14.64	-11.334	-10.631	-15.608	-13.683	-0.357	-15.634	-24.984
1131	1.131	-11.169	-3.076	-17.988	-14.075	-1.521	-13.487	-4.569	-37.351
1132	1.132	-13.117	-0.53	-15.086	-15.448	-0.023	-25.642	-8.801	-33.661
1133	1.133	-9.06	1.975	-12.572	-14.308	4.252	-1.813	-12.454	4.079
1134	1.134	-10.418	25.481	-18.184	-13.177	-2.071	1.513	-6.435	9.123
1135	1.135	-8.665	16.164	-17.609	-18.433	-0.84	-7.747	-9.513	77.832
1136	1.136	-15.046	-15.092	-19.542	-13.632	-1.729	6.397	-12.388	48.235
1137	1.137	-12.516	-35.911	-15.478	-11.153	-14.429	-16.795	-13.126	-14.226
1138	1.138	-14.826	-24.79	-14.124	-15.251	-9.13	-7.462	-12.321	-22.272
1139	1.139	-16.745	-0.979	-15.482	-20.108	-4.414	-15.727	-4.362	-29.514
1140	1.14	-17.308	2.187	-15.868	-19.539	-8.603	-23.243	-5.313	-35.999
1141	1.141	-11.878	-11.891	-13.932	-14.127	-9.705	-16.284	-8.208	-42.001
1142	1.142	-1.033	-45.41	-19.735	-6.208	-1.32	7.145	-12.451	-25.501
1143	1.143	-2.575	-41.027	-14.121	-1.015	-15.208	-2.121	-14.755	-30.498
1144	1.144	1.695	-12.018	-13.543	-3.944	-20.973	-4.803	-15.318	-26.011
1145	1.145	-7.194	14.273	-10.254	-4.748	-40.325	-2.265	-14.715	-5.293
1146	1.146	-13.18	4.207	-12	-7.094	-73.862	-32.621	-11.804	-8.974
1147	1.147	-14.122	-42.751	-8.518	-13.704	-60.385	-28.544	-3.859	-5.66
1148	1.148	-13.13	-49.227	-6.206	-9.487	-14.581	-24.868	-0.366	-21.278
1149	1.149	-15.611	-18.729	-8.343	-5.45	3.575	-1.074	-1.335	15.745
1150	1.15	-13.252	9.057	-12.027	-4.907	8.983	-22.959	-0.376	-9.374
1151	1.151	-15.148	14.162	-10.684	-9.582	3.919	-20.264	0.394	-22.913
1152	1.152	-19.744	-8.686	-7.795	-10.19	-9.666	-7.51	-11.8	-26.978
1153	1.153	-23.748	-29.491	-7.419	-18.149	-13.726	-0.539	-23.983	-8.193
1154	1.154	-23.295	-25.932	-7.043	-14.694	-10.049	1.589	-16.04	29.551
1155	1.155	-15.871	-29.335	-6.281	-11.62	0.005	-4.209	-8.879	14.457
1156	1.156	-21.028	-32.542	-1.843	-8.725	9.277	-16.411	-7.717	0.933
1157	1.157	-21.923	-40.967	-11.915	-14.726	6.557	-14.9	-11.19	-11.446
1158	1.158	-19.334	-64.26	-10.565	-10.662	-0.996	-13.582	-14.287	-30.236
1159	1.159	-21.593	-67.377	-11.724	-12.606	-3.333	-4.718	-15.258	-6.407
1160	1.16	-16.696	-53.23	-10.562	-9.319	3.028	-8.217	-5.589	2.924
1161	1.161	-17.23	-40.429	-15.786	-14.762	-6.673	-15.581	-11.981	-28.188
1162	1.162	-18.926	-10.002	-9.014	-16.714	-8.444	-12.677	-13.15	-40.509
1163	1.163	-16.366	2.419	-13.267	-14.769	-6.935	-6.695	-14.116	-51.677
1164	1.164	-19.624	28.77	-14.036	-5.818	-5.642	-12.338	-11.216	-68.696
1165	1.165	-14.753	45.797	-13.453	0.622	-9.377	-12.953	-8.698	-40.422
1166	1.166	-4.662	55.016	-15.393	6.645	-3.426	-16.273	-9.47	-44.069
1167	1.167	2.513	52.131	-9.971	1.406	-8.665	-10.881	-14.304	-6.301
1168	1.168	14.317	23.717	-17.91	-5.392	-11.571	-21.741	-8.305	18.902
1169	1.169	12.764	-10.45	-10.558	-6.18	-7.31	-17.114	-12.365	50.885
1170	1.17	11.389	-42.411	-13.456	-8.506	-11.378	-18.49	-12.944	5.061
1171	1.171	2.475	-30.097	-14.229	-13.357	-14.86	1.027	-11.017	-25.315
1172	1.172	-3.54	11.385	-10.154	-15.278	-4.784	20.73	-4.435	-19.94
1173	1.173	-10.926	38.936	-10.724	-19.324	-6.147	13.146	-5.215	-14.97
1174	1.174	-13.857	64.01	-7.422	-20.655	-15.052	-12.609	-5.992	-19.416
1175	1.175	-19.889	-4.733	-10.317	-22.972	-13.897	-2.56	-6.56	18.143
1176	1.176	-28.81	-152.83	-7.799	-16.405	-4.237	-11.878	-8.495	33.27
1177	1.177	-29.983	-46.975	-10.114	-11.571	2.112	-9.19	-10.244	19.739
1178	1.178	-26.889	-27.681	-9.728	-5.561	-3.918	-6.683	-13.732	-9.261
1179	1.179	-20.107	-44.943	-14.18	-9.625	-7.038	-4.319	-21.097	-35.574
1180	1.18	-19.301	2.802	-10.111	-14.465	3.79	-14.894	-11.441	-4.575
1181	1.181	-20.028	-69.338	-13.59	-17.767	-0.473	-16.742	-12.612	-0.462
1182	1.182	-21.915	-161.523	-13.978	-16.048	-9.374	-4.526	-16.105	3.216
1183	1.183	-22.441	-54.253	-16.109	-8.128	-12.864	-18.935	-8.76	-6.906
1184	1.184	-30.122	46.604	-12.425	-4.651	-7.642	-17.08	-3.933	-10.02
1185	1.185	-24.854	86.068	-13.773	-1.551	-14.435	-8.483	-9.936	-18.366
1186	1.186	-27.696	74.49	-10.865	1.34	-20.449	-19.605	-15.545	-41.543
1187	1.187	-23.391	42.136	-15.32	-2.917	-8.279	-23.89	-12.059	-57.222
1188	1.188	-21.004	-46.66	-13.567	-11.816	0.407	-25.035	-6.047	-59.993
1189	1.189	-17.472	-82.24	-13.946	-12.98	-4.267	-9.291	-1.976	-21.527
1190	1.19	-11.428	-49.753	-16.271	-18.229	-11.464	9.976	-0.033	39.396
1191	1.191	-5.776	19.317	-15.112	-21.161	-15.194	-13.091	-10.093	-1.291
1192	1.192	-9.21	28.194	-17.048	-16.925	-14.078	-28.657	-8.719	-8.719
1193	1.193	-9.735	-12.487	-14.345	-11.314	-19.335	-20.255	-7.558	-15.385
1194	1.194	-13.777	-5.217	-13.567	-13.256	-12.605	-7.449	-11.055	-9.473
1195	1.195	-16.333	-25.304	-12.211	-13.848	-1.235	-9.739	-10.116	6.939
1196	1.196	-21.8	-67.892	-15.302	-15.616	-9.21	-11.91	-13.062	-8.18
1197	1.197	-18.326	-84.221	-9.304	-7.705	-10.635	9.28	-12.331	-21.75
1198	1.198	-21.635	-79.092	-8.526	-13.744	-14.349	6.446	-3.497	-1.055
1199	1.199	-22.259	-65.5	-10.847	-10.686	-15.505	-6.509	-7.015	2.582
1200	1.2	-20.979	-27.946	-10.274	-15.562	-14.519	-8.932	-8.018	-7.466
1201	1.201	-21.446	47.79	-8.343	-18.105	-9.669	-2.639	-10.953	-16.729
1202	1.202	-28.114	101.977	-10.109	-17.368	-8.907	-16.242	-13.498	-36.443
1203	1.203	-29.19	91.983	-11.489	-10.822	-4.868	-14.579	-14.307	-13.237
1204	1.204	-25.032	65.11	-10.168	-10.079	-5.461	-16.176	-10.868	-4.068
1205	1.205	-21.068	40.601	-11.377	-17.466	-4.902	-0.406	-11.485	-18.266
1206	1.206	-19.229	18.387	-14.13	-10.726	-10.316	14.405	-13.259	-10.75
1207	1.207	-16.048	-15.274	-10.666	-2.837	-3.721	8.501	-9.789	10.312
1208	1.208	-8.407	-45.768	-16.51	-1.931	-6.233	3.17	-8.451	-20.898
1209	1.209	-5.396	-62.248	-15.769	-8.746	-13.631	-11.238	-9.628	-16.862
1210	1.21	3.413	-57.203	-13.878	-8.029	-12.702	-13.258	-10.041	-13.232
1211	1.211	-2.683	-61.56	-7.92	-16.987	-11.941	-15.061	-8.902	-9.975
1212	1.212	-3.757	-49.079	-12.022	-27.88	-11.219	-16.665	-9.7	-13.122
1213	1.213	0.987	-30.153	-12.64	-29.286	-0.461	-12.456	-14.185	-21.519
1214	1.214	-1.613	-6.206	-10.741	-22.945	-11.538	-13.64	-16.143	-19.028
1215	1.215	2.377	28.406	-6.709	-7.305	-7.298	-19.628	-14.411	-21.36
1216	1.216	8.899	78.867	-10.23	3.299	-13.734	-16.457	-13.072	-23.531
1217	1.217	11.378	59.005	-8.905	-2.546	-12.632	-19.251	-9.798	-21.629
1218	1.218	7.294	16.459	-10.097	-7.822	-11.729	-16.625	-12.722	-30.292
1219	1.219	7.869	-44.465	-14.585	-15.812	-6.987	-14.251	-7.517	-19.201
1220	1.22	0.507	-3.707	-14.027	-8.709	-7.811	-9.423	-8.121	2.494
1221	1.221	-4.353	33.395	-18.897	-9.926	-10.177	-6.222	-11.422	24.285
1222	1.222	-5.188	13.667	-19.51	-13.469	-5.387	-8.163	-7.359	4.441
1223	1.223	-10.892	-41.107	-20.121	-16.627	1.926	-16.193	-12.205	-18.813
1224	1.224	-10.419	-63.08	-16.672	-3.926	-2.959	-15.027	-15.507	-9.577
1225	1.225	-20.587	-56.438	-16.322	-2.248	-12.693	-9.793	-7.781	-1.285
1226	1.226	-27.842	-99.121	-15.981	-16.632	-9.076	-16.516	-8.765	-3.787
1227	1.227	-31.6	-182.664	-12.353	-26.36	-15.132	-29.627	-7.815	-29.513
1228	1.228	-35.142	-147.121	-7.949	-14.208	-20.409	-58.571	-10.346	-32.814
1229	1.229	-46.988	-92.902	-10.904	-9.6	-19.491	-62.513	-9.589	-29.761
1230	1.23	-51.685	-4.352	-11.337	0.424	-20.321	-58.697	-7.665	-43.918
1231	1.231	-44.559	84.63	-10.986	6.769	-14.747	-7.152	-1.666	-5.457
1232	1.232	-45.745	120.291	-8.114	-4.109	-7.254	71.963	-7.281	44.411
1233	1.233	-42.263	109.476	-13.947	-10.521	-9.246	64.746	-9.221	24.447
1234	1.234	-26.185	-18.698	-15.908	-17.698	-3.309	71.353	-12.501	18.468
1235	1.235	-37.771	-211.049	-12.453	-8.816	-7.421	28.662	-19.065	-9.131
1236	1.236	-27.073	-134.012	-5.899	-14.838	-3.993	-21.439	-18.854	-9.666
1237	1.237	-36.696	-17.573	-14.818	-15.824	-12.762	-68.361	-24.848	-14.739
1238	1.238	-20.788	3.601	-11.358	-12.943	-1.964	-86.644	-15.93	-28.321
1239	1.239	-18.626	61.23	-4.029	0.174	5.164	-103.252	-9.909	-32.379
1240	1.24	-12.788	43.747	-6.949	2.064	11.515	-118.601	-8.926	-21.13
1241	1.241	-17.989	27.831	-7.737	-3.211	0.635	-50.001	-23.624	2.699
1242	1.242	-16.422	13.513	-8.521	-17.568	-6.562	-0.708	-8.729	24.558
1243	1.243	5.258	52.983	-13.369	-11.781	-7.752	25.965	0.938	16.247
1244	1.244	46.095	112.542	-11.439	-13.53	-6.624	17.808	9.629	-22.306
1245	1.245	29.63	-6.865	-14.344	-5.601	-20.58	69.495	17.537	-16.965
1246	1.246	-15.859	-118.107	-10.859	-12.772	-7.047	76.052	13.242	-21.998
1247	1.247	-9.864	-103.824	-14.149	-6.397	-12.293	82.015	30.225	-26.382
1248	1.248	6.591	-38.065	-12.977	-7.559	-7.67	109.656	-4.847	-14.039
1249	1.249	21.707	21.544	-9.286	-8.515	-9.057	33.956	-9.899	-32.795
1250	1.25	17.279	-10.956	-16.63	-19.335	-5.409	1.437	-14.347	-56.594
1251	1.251	13.265	38.353	-0.562	-15.059	2.883	-28.203	-18.407	-53.49
1252	1.252	16.999	100.815	-2.88	-18.72	-2.367	-1.528	-22.066	-10.969
1253	1.253	0.026	92.685	-0.746	-24.714	-17.092	-25.945	-18.766	80.436
1254	1.254	-3.005	40.937	5.066	-17.353	-6.458	11.017	-15.668	40.851
1255	1.255	-5.638	47.436	-3.629	-14.433	-23.88	-8.885	-12.955	-18.827
1256	1.256	-3.017	53.3	-24.326	-3.003	-26.208	-14.898	-25.72	-29.749
1257	1.257	-14.542	-19.069	-15.989	1.658	-19.832	-9.455	-23.403	-19.88
1258	1.258	-25.131	-88.271	-18.483	-14.19	9.195	-24.506	-21.295	-46.528
1259	1.259	-19.235	-97.272	-11.503	-3.524	-3.186	-20.03	-11.638	-5.745
1260	1.26	-13.896	-121.834	-13.609	-5.442	-21.964	-40.755	-6.432	-13.015
1261	1.261	-9.191	-85.068	-19.394	-10.643	1.823	-44.405	-11.101	-19.559
1262	1.262	-22.141	-91.713	-14.143	-15.262	17.487	-41.083	-3.98	-1.312
1263	1.263	-27.361	-61.224	-18.763	-16.588	-13.675	-50.391	-12.932	-39.994
1264	1.264	-35.282	-55.575	-20.097	-17.721	-34.376	-70.06	-19.001	-45.021
1265	1.265	-39.493	-30.258	-13.688	-11.686	-8.051	-103.441	-11.708	14.581
1266	1.266	-45.814	20.209	-19.659	-10.66	2.02	-107.852	-10.767	6.504
1267	1.267	-49.219	26.961	-14.406	-9.627	-1.065	-78.866	-10.009	-30.426
1268	1.268	-48.193	-15.452	-13.41	-12.093	18.689	-22.236	-5.941	-23.769
1269	1.269	-45.226	-98.523	-17.646	-11.277	-19.802	34.533	-6.524	18.871
1270	1.27	-31.954	-110.282	-12.017	-14.73	-25.2	86.196	-16.584	46.609
1271	1.271	-6.632	-121.091	-11.414	-12.747	-20.149	160.183	-20.845	31.545
1272	1.272	10.578	-51.993	-9.46	-10.963	-15.686	51.594	-9.022	-28.065
1273	1.273	13.815	46.465	-7.689	-3.962	-11.601	-49.476	-7.425	-3.71
1274	1.274	5.561	59.578	-4.169	-8.768	-7.896	-62.653	-6.015	-25.813
1275	1.275	-7.181	119.096	-1.811	-9.501	-4.577	-74.43	-7.145	-32.368
1276	1.276	-18.752	173.175	-0.607	-10.231	-1.453	-63.535	-8.267	-26.325
1277	1.277	-29.357	24.954	-6.57	-15.035	-4.128	-73.375	-11.309	-20.884
1278	1.278	-31.264	-38.794	-4.015	-11.723	-11.645	-82.259	-10.308	-15.843
1279	1.279	-8.412	-96.696	-12.876	-12.273	-9.295	-74.135	-18.238	-38.682
1280	1.28	-17.691	-79.424	-16.319	-12.614	-15.651	-7.369	-15.125	7.157
1281	1.281	-20.356	-31.833	-21.505	-12.947	-5.947	-69.873	-12.222	13.076
1282	1.282	-33.052	-45.997	-20.505	-19.488	-11.139	-29.173	-11.459	-14.625
1283	1.283	-35.271	-32.791	-19.692	-18.491	-6.455	52.421	-15.587	-60.075
1284	1.284	-37.303	-20.953	-12.31	-10.529	-13.576	150.258	-16.281	-90.452
1285	1.285	-43.026	-10.082	-13.244	-7.4	-9.852	163.503	-19.687	-51.765
1286	1.286	-30.751	19.472	-17.464	-10.266	-6.318	56.123	-10.857	13.816
1287	1.287	-6.83	10.617	-11.813	-11.007	-11.495	41.816	-14.539	4.875
1288	1.288	3.363	35.179	-8.301	-0.331	-10.492	81.327	-13.382	-19.537
1289	1.289	6.589	28.054	-12.911	1.058	-11.211	140.993	-6.035	2.52
1290	1.29	15.016	34.915	-15.779	-0.052	-8.826	-0.031	-3.137	35.952
1291	1.291	17.623	29.177	-14.394	-10.847	-13.596	-57.672	1.113	17.665
1292	1.292	20.037	23.947	-13.008	-17.972	-14.126	-75.03	1.864	-10.048
1293	1.293	13.733	9.001	-12.59	-19.117	-10.013	-59.061	5.345	25.162
1294	1.294	19.611	-32.087	-12.947	-17.933	-9.569	-73.299	7.281	47.977
1295	1.295	7.509	-70.661	-12.527	-10.557	-7.191	-33.755	11.354	-14.561
1296	1.296	-3.462	-25.177	-11.723	-9.563	-7.535	-21.826	11.756	-77.057
1297	1.297	-7.705	-19.27	-14.405	-10.321	-4.779	-10.893	4.413	12.579
1298	1.298	-22.02	-35.799	-15.546	-22.495	1.06	-20.71	-11.632	-23.025
1299	1.299	-20.097	-20.709	-12.62	-20.733	-1.233	-47.373	-32.75	-12.255
1300	1.3	-35.984	48.056	-6.589	-19.168	0.736	-23.007	-30.074	-22.207
1301	1.301	-33.89	77.723	-5.794	-14.896	0.193	-15.726	-37.655	22.428
1302	1.302	-32.013	33.107	-8.082	-3.077	-6.343	-22.349	-26.073	63.064
1303	1.303	-30.334	41.342	-9.988	1.576	-8.817	-40.569	-15.451	41.057
1304	1.304	-28.872	-10.311	-14.612	-8.483	-12.843	-57.128	-13.53	7.664
1305	1.305	-41.931	-3.822	-10.53	-7.305	-10.865	-1.59	-15.282	1.704
1306	1.306	-19.204	2.084	-15.362	-6.126	-8.897	-23.679	-4.258	-59.295
1307	1.307	8.92	-81.226	-15.952	-5.13	-9.445	-43.684	8.699	-83.718
1308	1.308	-17.55	-93.17	-10.541	-7.998	-16.37	-25.608	3.471	-150.505
1309	1.309	-34.741	-17.47	-15.389	-10.496	-9.537	1.966	-1.168	-69.866
1310	1.31	12.146	12.001	-10.738	-14.541	1.925	-33.304	0.193	-15.672
1311	1.311	31.943	-86.626	-10.157	-19.364	-2.689	-28.913	9.107	-25.526
1312	1.312	25.821	-178.8	-11.515	-23.995	-6.899	16.898	10.266	1.177
1313	1.313	9.24	-214.437	-8.213	-16.242	-8.008	-50.292	17.626	9.335
1314	1.314	-26.095	-95.02	-8.594	-13.144	-13.987	-59.219	2.923	16.69
1315	1.315	-39.739	-47.399	-10.522	-17.983	-10.881	-2.359	-24.765	-30.175
1316	1.316	-43.901	-33.038	-13.215	-15.473	-15.685	64.376	-28.427	-11.939
1317	1.317	-25.247	-46.091	-12.433	-9.869	-13.129	73.261	-38.47	-39.567
1318	1.318	-35.417	-57.762	-7.964	-7.939	-15.416	97.691	-29.17	-24.412
1319	1.319	-69.972	-3.468	-7.371	-4.657	-8.786	-13.251	-26.445	-10.796
1320	1.32	-101.991	45.923	-11.422	-13.565	-8.003	-60.686	-18.885	26.867
1321	1.321	-97.991	72.667	-10.055	-9.898	-2.381	11.691	-35.141	52.11
1322	1.322	-48.872	80.825	-17.386	-6.409	-7.197	25.073	-50.046	38.609
1323	1.323	11.685	29.212	-20.462	-7.382	-9.099	-10.488	-48.088	17.912
1324	1.324	36.054	49.25	-13.671	-6.417	-13.126	-43.058	-21.74	-31.215
1325	1.325	13.961	67.498	-17.908	-10.68	-16.561	-52.956	-18.004	-37.765
1326	1.326	7.33	84.012	-10.537	-13.002	-16.127	-26.277	-28.005	-19.543
1327	1.327	13.268	109.272	-9.551	-8.164	-13.177	-18.135	-6.085	-24.903
1328	1.328	18.614	104.792	-10.32	-6.228	-11.202	-10.743	13.705	-9.709
1329	1.329	13.512	67.156	-12.636	-15.128	-7.689	-4.141	0.978	13.181
1330	1.33	-14.61	11.496	-12.056	-16.291	-3.595	1.863	12.628	42.22
1331	1.331	-28.223	-84.965	-7.414	-3.135	-3.181	-3.553	19.067	15.95
1332	1.332	-40.67	7.121	-12.841	-8.361	-2.762	-8.608	48.147	-7.821
1333	1.333	-21.967	-28.522	-8.007	-13.012	-5.643	-22.087	68.906	-17.109
1334	1.334	1.772	-126.272	-15.361	-20.176	-8.33	-17.871	50.176	-8.833
1335	1.335	-7.583	-139.439	-14.389	-16.493	-14.12	-13.993	-1.262	-26.675
1336	1.336	-27.385	-103.823	-11.872	-15.33	-10.045	-37.61	-52.888	-15.031
1337	1.337	-40.202	-92.953	-11.096	-14.368	-5.187	-65.815	-46.256	-25.533
1338	1.338	-23.98	-102.815	-14.563	-13.408	-13.878	-69.524	-28.021	-46.622
1339	1.339	-4.852	-93.889	-9.905	-17.665	-15.023	-45.8	-22.559	-3.965
1340	1.34	2.676	-85.751	-11.633	-12.053	-18.107	-4.949	-17.474	38.761
1341	1.341	-8.939	-34.085	-14.144	-12.637	-11.323	33.672	-12.981	0.315
1342	1.342	-6.815	-14.168	-15.493	-6.646	-15.576	28.492	-17.016	-14.705
1343	1.343	6.742	16.175	-17.617	-8.98	-19.64	41.89	-13.311	-19.15
1344	1.344	1.516	32.562	-17.228	-9.56	-14.79	29.381	-16.58	-39.822
1345	1.345	-6.423	27.434	-16.064	-8.978	-11.49	-4.804	-19.655	-58.589
1346	1.346	-13.609	31.766	-11.23	-7.237	-2.575	-0.439	-22.348	-61.938
1347	1.347	-7.256	44.081	-7.745	-6.849	3.825	11.881	-19.821	-27.629
1348	1.348	8.369	32.809	-11.037	-10.123	7.324	8.183	-12.842	41.078
1349	1.349	6.163	8.94	-15.105	-10.514	-0.013	-15.637	-6.43	31.219
1350	1.35	0.297	-19.352	-11.625	-14.966	-2.906	-0.003	-8.358	4.554
1351	1.351	1.976	-15.661	-12.983	-10.901	-5.41	-42.582	-10.108	-36.054
1352	1.352	-6	-5.575	-11.821	-7.41	-9.462	-24.375	-14.775	-43.364
1353	1.353	-10.284	28.834	-7.375	-8.744	-16.04	25.578	-13.427	-9.869
1354	1.354	-13.958	51.629	-5.637	-11.625	-10.048	-34.973	-9.739	-15.893
1355	1.355	-7.932	30.844	-7.005	-10.457	-12.38	-26.863	-8.557	0.476
1356	1.356	3.903	12.004	-9.329	-12.39	-8.901	10.141	-11.625	-4.604
1357	1.357	2.421	-11.862	-4.498	-17.218	-9.487	43.634	-10.614	-9.143
1358	1.358	-1.754	-27.654	-5.088	-15.285	-4.065	13.272	-11.347	11.483
1359	1.359	-16.029	-30.467	-13.995	-9.289	-4.65	-25.374	-2.415	-14.947
1360	1.36	-17.933	-33.004	-10.319	-10.059	-7.932	-20.233	-3.555	-24.984
1361	1.361	-26.586	-35.314	-11.475	-13.541	-5.011	-15.704	1.697	-9.22
1362	1.362	-28.096	-37.51	-18.829	-15.482	-3.65	-19.691	-1.182	-23.277
1363	1.363	-41.048	-27.949	-15.936	-6.591	-5.016	-23.296	-9.11	-20.644
1364	1.364	-49.761	-15.862	-15.168	-5.425	-7.95	-13.207	2.707	9.83
1365	1.365	-38.75	-14.271	-15.954	0.58	-6.817	-22.44	-14.723	-10.813
1366	1.366	-17.094	-35.855	-12.484	-0.377	-7.995	-13.976	-17.079	-21.997
1367	1.367	-20.191	-57.614	-15.793	-5.2	-9.555	-26.598	-6.452	-52.881
1368	1.368	-11.861	-60.205	-10.39	-7.688	-11.519	-52.245	-8.414	-40.479
1369	1.369	-19.399	-47.302	-13.887	-9.978	-7.266	-35.112	-6.688	-44.107
1370	1.37	-21.709	-26.043	-9.255	-10.528	-10.154	-25.78	-5.141	0.567
1371	1.371	-23.838	-6.103	-18.184	-20.57	-13.62	-28.389	-3.794	6.631
1372	1.372	-29.627	27.571	-14.531	-10.485	-15.925	10.267	-15.617	-9.762
1373	1.373	-31.297	41.283	-11.079	-9.304	-14.763	15.702	-17.18	-4.716
1374	1.374	-26.521	53.761	-14.202	-12.765	-19.209	-9.6	-38.854	-18.375
1375	1.375	-19.215	42.631	-11.317	-17.97	-15.153	-5.264	-35.732	-14.508
1376	1.376	-17.939	-1.984	-13.851	-16.992	-13.806	-17.661	-21.571	-25.883
1377	1.377	-11.814	-32.303	-9.798	-19.495	-10.529	-28.843	-19.041	-42.968
1378	1.378	-10.739	-26.825	-11.742	-17.159	-8.418	-5.055	-12.041	3.997
1379	1.379	-1.736	-31.836	-12.326	-12.303	-6.49	23.197	-9.869	23.943
1380	1.38	-5.139	-27.422	-12.914	-10.367	-9.961	64.866	-15.653	17.979
1381	1.381	-10.311	-23.459	-10.402	-13.262	-5.878	26.245	-10.402	23.456
1382	1.382	-9.312	-27.329	-10.795	-11.889	-4.508	-19.177	-8.827	18.387
1383	1.383	-10.064	-24.13	-11.968	-11.488	-2.176	-37.302	-4.534	22.817
1384	1.384	-5.959	-21.144	-10.816	-12.641	-5.089	-31.845	-3.339	2.037
1385	1.385	-7.835	-24.037	-8.128	-7.418	0.889	-46.852	-9.338	-16.809
1386	1.386	-8.38	-26.706	-12.987	-5.472	-7.063	-33.163	-6.297	-54.597
1387	1.387	-0.627	-19.818	-19.59	-6.052	-10.172	12.748	-3.485	-100.134
1388	1.388	-1.592	-21.995	-13.618	-7.792	-9.214	55.252	-2.791	-8.614
1389	1.389	-14.344	-23.963	-17.709	-9.148	-6.716	-17.062	-8.456	-48.194
1390	1.39	-26.507	-15.249	-11.153	-10.514	-4.415	-46.696	0.974	-107.836
1391	1.391	-24.929	-19.873	-10.401	-15.352	-5.011	-19.888	7.306	33.309
1392	1.392	-37.875	-9.736	-9.655	-14.775	-3.08	-11.638	1.258	52.512
1393	1.393	-32.62	-8.476	-7.751	-22.514	-10.834	-4.209	2.173	35.068
1394	1.394	-24.671	-9.529	-9.711	-17.289	-9.891	2.41	-4.639	50.841
1395	1.395	-17.494	-8.459	-5.678	-8.403	-10.878	8.404	-3.898	36.421
1396	1.396	-16.311	-5.484	-11.507	-9.59	-13.408	2.994	-6.261	49.557
1397	1.397	-3.143	-16.838	-10.754	-21.422	-12.635	-22.143	-17.16	-10.112
1398	1.398	9.057	-8.847	-10.192	-10.415	-12.059	-26.538	-37.936	-42.619
1399	1.399	-1.956	-15.983	-9.64	-9.092	-10.137	-14.14	-29.686	-52.454
1400	1.4	-6.195	-12.313	-7.926	-7.966	-13.071	-17.92	-6.507	-43.605
1401	1.401	-15.084	-13.51	-12.791	-9.174	-14.455	-21.2	2.754	-19.25
1402	1.402	-16.215	-8.321	-12.242	-12.314	-11.206	-24.299	0.053	17.619
1403	1.403	-30.123	-9.314	-15.178	-11.387	-6.413	-26.99	-7.464	10.982
1404	1.404	-35.917	-18.991	-11.723	-8.917	-7.046	6.517	-14.42	16.985
1405	1.405	-34.174	-17.83	-17.166	-4.9	-9.998	2.025	-20.81	-21.707
1406	1.406	-35.725	-14.376	-16.604	-12.872	-7.523	6.068	-22.741	-26.695
1407	1.407	-22.756	-17.522	-13.349	-3.229	-14.914	-12.724	-14.041	-31.141
1408	1.408	-10.569	-12.755	-12.81	-6.933	-11.867	-22.752	-12.496	-27.147
1409	1.409	-5.938	-12.065	-19.817	-15.294	-14.815	-38.403	-11.148	-53.568
1410	1.41	7.006	-16.211	-18.878	-14.357	-14.089	-30.105	-17.531	-50.31
1411	1.411	22.848	-12.813	-14.656	-9.558	-10.083	-17.364	-11.522	-34.652
1412	1.412	20.701	-8.255	-7.331	-7.078	0.69	17.633	-1.838	-48.759
1413	1.413	11.006	0.56	-10.263	-12.729	11.658	2.498	-8.228	-20.469
1414	1.414	-4.888	-5.887	-7.771	-10.829	1.538	-20.398	-4.747	-1.676
1415	1.415	-11.298	-2.466	-10.111	-16.867	-7.42	-41.138	-7.836	-18.708
1416	1.416	-20.982	-7.75	-8.192	-16.126	-13.49	-7.139	-18.686	-34.502
1417	1.417	-8.776	-22.508	-11.495	-21.001	2.499	24.774	-11.535	2.297
1418	1.418	-13.409	-33.204	-10.924	-21.632	-18.674	4.092	-7.852	-12.938
1419	1.419	-29.258	-19.703	-12.282	-16.268	-27.076	-37.538	-13.853	55.701
1420	1.42	-22.852	-24.946	-5.899	-15.741	-24.61	-98.524	-2.041	-13.438
1421	1.421	-13.155	-20.288	-8.416	-11.149	-17.703	-57.881	-3.58	-4.531
1422	1.422	-11.395	-15.999	-9.198	-9.468	-7.115	53.223	-10.736	3.616
1423	1.423	-19.308	-12.268	-14.042	-12.996	-12.984	132.804	-14.426	70.384
1424	1.424	-23.532	-15.703	-14.619	-10.724	-4.325	60.651	-10.944	79.316
1425	1.425	-24.661	-16.446	-16.36	-7.871	-5.924	-31.475	-14.066	22.43
1426	1.426	-42.624	-6.768	-15.969	-11.596	-1.717	-43.284	-5.173	-44.359
1427	1.427	-24.79	-10.488	-17.326	-9.32	2.879	15.335	-6.307	-35.519
1428	1.428	-22.452	-9.392	-20.611	-12.458	-6.07	4.441	-7.206	-76.313
1429	1.429	-16.071	-10.412	-17.707	-5.917	-19.273	-44.902	-6.172	-69.006
1430	1.43	-18.018	-7.557	-18.09	-12.725	-21.058	-53.798	-8.639	-62.388
1431	1.431	-9.338	5.575	-13.053	-11.975	-16.455	-29.383	-12.482	-6.217
1432	1.432	-7.816	-4.117	-12.468	-14.328	-12.238	-36.763	-10.14	-36.571
1433	1.433	-9.194	-12.828	-10.722	-12.423	-0.478	-16.885	-10.743	2.098
1434	1.434	-10.365	-4.899	-7.228	-7.806	4.128	-47.348	-14.032	7.028
1435	1.435	-4.356	-9.158	-7.602	-15.567	-5.983	-75.067	-11.106	-24.952
1436	1.436	-3.389	-18.057	-4.685	-5.909	-7.183	0.494	-13.601	-4.343
1437	1.437	-4.364	-14.588	-2.736	-7.094	-8.394	76.321	-6.227	-38.592
1438	1.438	-8.625	-15.58	-6.988	-5.965	-7.476	105.961	-9.3	20.885
1439	1.439	-6.298	-20.462	-8.327	-2.899	-6.552	25.301	-2.493	-3.518
1440	1.44	-8.242	-12.598	-11.604	-9.699	-12.599	-50.636	3.515	-55.245
1441	1.441	-15.614	-11.676	-8.678	-8.952	-14.956	-40.835	-0.537	-61.897
1442	1.442	-24.538	-20.594	-8.269	-11.298	-10.155	-14.16	-1.095	-6.84
1443	1.443	-6.567	-14.595	-14.055	-13.248	-2.824	10.208	-9.771	44.933
1444	1.444	-19.358	-11.492	-8.426	-3.201	-3.819	17.504	-15.742	25.041
1445	1.445	-30.977	-6.651	-13.245	1.048	-8.116	-29.401	-8.376	-42.092
1446	1.446	-24.597	-12.641	-11.294	-2.627	-13.765	-35.439	6.334	2.531
1447	1.447	-18.797	-13.412	-11.86	-8.623	-8.96	-51.898	12.719	-21.907
1448	1.448	-20.537	-11.486	-8.362	-7.658	-4.34	-16.694	14.632	0.061
1449	1.449	-25.162	-13.413	-11.635	-8.614	-1.455	52.007	-8.252	46.738
1450	1.45	-26.513	-13.993	-10.462	-4.342	-8.439	-36.863	-23.951	-8.382
1451	1.451	-38.324	-12.628	-8.507	-6.651	-3.612	-48.703	-49.485	13.567
1452	1.452	-36.795	-15.908	-7.332	-10.124	-6.135	-37.845	-59.532	-19.982
1453	1.453	-23.853	-18.792	-9.439	-9.529	-5.356	-8.208	-31.27	-38.249
1454	1.454	-15.183	-15.092	-13.869	-12.416	-4.764	0.66	-12.502	-43.696
1455	1.455	-7.273	-18.356	-19.847	-20.328	-13.461	-7.548	-15.802	-48.756
1456	1.456	-5.93	-22.395	-7.639	-23.791	-14.613	14.518	-6.527	-16.838
1457	1.457	-4.777	-21.009	-2.393	-29.007	-4.917	-18.97	-9.238	37.376
1458	1.458	-5.932	-17.69	-7.009	-14.282	-6.072	-37.174	-6.72	59.43
1459	1.459	-9.008	-14.75	-22.845	-16.393	-7.23	-20.805	-9.04	-28.058
1460	1.46	-6.087	-8.715	-12.176	-10.576	-4.119	-5.751	-15.436	-39.953
1461	1.461	-17.472	-4.432	-17.956	-15.787	0.741	-1.38	-9.646	-50.885
1462	1.462	-12.807	-2.098	-19.668	-14.215	-3.494	2.637	-4.419	-60.767
1463	1.463	-11.456	-12.93	-18.092	-9.924	-12.368	13.918	-12.335	-33.984
1464	1.464	-10.306	-1.882	-19.422	-8.734	-15.811	-3.073	-10.962	6.799
1465	1.465	-9.188	-6.125	-18.229	-12.193	-1.84	12.566	-7.246	73.61
1466	1.466	-8.244	-25.679	-14.725	-11.196	-3.756	-18.637	-8.386	82.514
1467	1.467	-9.218	-28.377	-17.805	-6.325	-1.997	-56.202	-11.475	25.579
1468	1.468	-11.761	-20.792	-16.816	-7.064	-3.519	-21.094	-6.624	-26.13
1469	1.469	-15.864	-23.066	-16.025	-9.343	-25.176	1.652	-10.863	-32.741
1470	1.47	-16.481	-25.106	-13.69	-11.23	-15.874	-10.857	-11.625	-38.639
1471	1.471	-14.567	-23.097	-11.74	-10.6	-18.557	-22.212	-6.77	-43.957
1472	1.472	-18.637	-21.285	-9.79	-13.445	-10.972	-12.213	-0.761	-38.802
1473	1.473	-24.447	-16.578	-12.682	-8.554	-17.893	-9.073	-9.653	-52.247
1474	1.474	-15.555	-6.476	-12.294	-10.434	-15.722	-0.675	-1.33	-39.764
1475	1.475	-12.085	-5.291	-10.933	-13.275	-9.861	-3.213	-6.542	-5.648
1476	1.476	-6.869	-8.761	-6.862	-11.87	-8.07	-0.99	-21.242	17.163
1477	1.477	3.954	-9.746	-10.333	-14.158	-6.469	18.08	-44.642	71.292
1478	1.478	14.028	-10.74	-7.989	-11.221	-7.769	-20.441	-28.954	4.513
1479	1.479	15.21	-11.539	-10.879	-10.025	-6.567	-4.008	-9.201	-57.996
1480	1.48	14.068	-18.91	-11.25	-15.79	-10.02	-9.09	3.583	-66.031
1481	1.481	-1.979	-19.879	-7.754	-10.14	-6.892	-4.71	10.557	-43.849
1482	1.482	-8.945	-25.85	-8.898	-8.163	-3.951	-17.138	38.234	3.08
1483	1.483	-23.85	-13.623	-14.887	-10.054	-8.164	-5.967	11.91	45.709
1484	1.484	-37.394	-11.872	-14.101	-15.432	-4.046	-23.026	-11.89	-26.409
1485	1.485	-28.689	-13.413	-11.761	-10.549	-7.472	23.933	-14.976	3.316
1486	1.486	-24.059	2.461	-15.232	-5.863	-5.49	-22.976	-12.25	48.1
1487	1.487	-22.722	13.106	-10.579	-0.404	-7.188	-41.137	-14.758	-25.18
1488	1.488	-31.62	22.803	-12.308	-5.188	-9.657	-24.564	-21.71	-35.026
1489	1.489	-28.166	35.017	-11.917	-9.79	-4.188	10.769	-6.806	-26.1
1490	1.49	-25.077	11.24	-14.234	-9.16	-12.07	-12.062	-4.858	-34.201
1491	1.491	-16.18	-19.687	-12.105	-13.956	-8.93	-16.192	-13.556	-56.225
1492	1.492	-17.354	-23.713	-9.392	-17.209	-17.787	-19.922	-27.87	-49.57
1493	1.493	-16.4	-27.362	-6.68	-16.596	-16.581	17.832	-22.06	-19.112
1494	1.494	-15.43	-24.039	-11.52	-14.055	-2.6	22.881	-13.351	-2.531
1495	1.495	-11.176	-27.091	-6.676	-14.409	-4.497	-9.057	-5.419	53.103
1496	1.496	-11.953	-18.723	-11.325	-13.989	-6.217	-38.15	-6.774	16.148
1497	1.497	-11.362	-16.176	-10.745	-14.352	-10.843	-41.891	2.143	-3.734
1498	1.498	-21.409	-23.124	-12.1	-13.955	-12.173	-45.198	8.156	26.68
1499	1.499	-20.037	-20.979	-8.811	-13.749	-8.466	1.866	-3.646	21.368
1500	1.5	-16.343	-22.903	-13.658	-11.021	-11.913	-4.609	-14.692	-3.683
1501	1.501	-12.85	-21.136	-13.083	-9.058	-12.848	-47.186	-13.359	-17.184
1502	1.502	-9.759	-22.659	-17.155	-12.521	-15.713	-41.796	-9.718	11.887
1503	1.503	-6.869	-23.956	-17.55	-11.149	-13.173	13.739	-8.592	-37.245
1504	1.504	-20.028	-30.283	-13.112	-13.261	-12.371	65.455	-9.559	-30.612
1505	1.505	-21.959	-21.858	-11.385	-8.023	-8.869	-22.001	-8.572	-60.975
1506	1.506	-20.199	-20.803	-13.92	-4.528	-13.502	-10.204	-18.229	-77.43
1507	1.507	-18.622	-17.831	-16.248	-5.097	-4.584	-21.017	-11.811	-31.913
1508	1.508	-19.955	-18.554	-18.375	-9.148	1.824	28.374	-10.628	-13.644
1509	1.509	-16.254	-14.447	-13.929	-9.497	-8.992	-16.269	-0.928	36.339
1510	1.51	-22.239	-7.824	-12.196	-9.084	-10.324	24.381	-2.076	42.889
1511	1.511	-6.16	3.597	-10.841	-11.961	-6.619	2.394	-12.896	-12.071
1512	1.512	0.812	8.282	-6.395	-17.163	-3.108	-58.127	-20.035	-78.805
1513	1.513	-9.829	-1.754	-6.973	-15.21	-8.315	-49.975	-23.688	-87.675
1514	1.514	-0.148	-8.111	-13.942	-9.191	-15.086	1.746	-34.508	18.235
1515	1.515	-22.978	7.606	-7.168	-14.78	-5.404	-4.781	-18.622	32.646
1516	1.516	-38.642	-15.802	-4.655	-14.179	-6.539	1.293	-12.233	45.907
1517	1.517	-7.48	-44.103	-13.551	-16.093	-3.03	84.542	-10.315	57.785
1518	1.518	-3.415	-47.842	-10.058	-17.822	-10.364	24.914	-12.077	25.332
1519	1.519	-14.647	-57.955	-9.078	-15.286	-7.445	14.084	-10.521	-43.727
1520	1.52	-17.949	-36.137	-8.098	-11.984	-11.702	-15.491	-6.245	-88.429
1521	1.521	-21.047	-22.054	-12.344	-14.873	-10.926	-24.353	-5.032	-80.301
1522	1.522	-18.338	-9.285	-11.553	-8.862	-8.984	-32.459	-10.938	-43.283
1523	1.523	-15.827	11.807	-8.052	-13.114	-8.387	-25.048	-5.649	3.649
1524	1.524	-13.521	14.516	-12.682	-15.432	-12.439	-18.455	-12.457	21.936
1525	1.525	-14.689	17.035	-14.418	-4.578	-8.945	-24.481	-9.973	27.428
1526	1.526	-16.822	38.089	-17.9	3.375	-9.314	-29.873	-10.763	2.354
1527	1.527	-18.748	29.728	-23.315	2.031	-8.907	-44.892	-7.302	-20.41
1528	1.528	-20.485	16.933	-15.38	-4.352	-6.177	-40.368	-10.621	-41.018
1529	1.529	-12.541	0.611	-14.414	-7.832	-5.77	-36.318	-8.88	-82.649
1530	1.53	-11.181	-14.329	-11.523	-10.922	-6.524	-10.04	-7.512	-66.356
1531	1.531	5.842	-31.765	-10.755	-13.823	-6.705	-6.794	-7.098	9.227
1532	1.532	3.496	-43.44	-6.694	-16.325	-7.462	2.497	-0.495	20.115
1533	1.533	-7.177	-24.427	-8.642	-12.253	-8.994	-0.182	-9.367	30.077
1534	1.534	-5.28	-17.027	-13.305	-12.832	-10.533	12.647	-15.375	-14.572
1535	1.535	3.388	-19.492	-11.575	-14.77	-11.492	5.693	-16.364	-6.504
1536	1.536	-1.292	-21.708	-8.107	-8.185	-9.741	-21.945	-9.624	15.52
1537	1.537	-22.993	-31.369	-13.532	-21.337	-12.83	-48.289	-8.862	22.089
1538	1.538	-1.144	-29.574	-11.598	-11.66	-14.754	-31.275	-3.255	52.448
1539	1.539	-20.904	-31.052	-14.892	-16.881	-15.137	-15.606	-8.115	13.747
1540	1.54	-23.433	-29.652	-14.31	-15.334	-10.291	-7.253	-4.83	-31.71
1541	1.541	-21.11	-25.952	-13.922	-11.082	-12.221	0.341	-8.894	-49.863
1542	1.542	-23.231	-19.951	-14.307	-9.94	-7.567	-30.036	-8.511	0.09
1543	1.543	-21.283	-16.906	-13.912	-6.47	-5.822	-9.294	-11.847	-19.875
1544	1.544	-23.016	-21.804	-16.615	-7.449	-2.333	9.589	-13.005	-13.765
1545	1.545	-27.647	-19.32	-10.814	-8.428	5.041	19.738	-7.756	2.652
1546	1.546	-26.275	-10.424	-13.14	-7.654	-0.167	16.651	-11.22	-2.47
1547	1.547	-22.58	-2.084	-12.57	-3.592	-3.059	-25.989	-9.3	-7.035
1548	1.548	-21.407	-1.091	-10.645	-7.078	-7.308	-32.055	-5.238	-53.008
1549	1.549	-20.432	-2.035	-7.752	-14.44	-12.917	-37.5	-10.069	-22.636
1550	1.55	-11.519	-15.154	-10.273	-19.287	-14.848	-12.319	-12.006	-17.253
1551	1.551	-5.511	-13.173	-7.964	-15.033	-15.42	10.546	-11.433	-2.173
1552	1.552	4.181	-39.457	-9.135	-14.259	-7.669	6.474	-7.956	-15.718
1553	1.553	0.512	-35.774	-7.986	-13.68	-10.756	-12.327	-9.315	-44.691
1554	1.554	-0.631	-59.573	-9.927	-11.75	-3.971	11.475	-8.128	-10.625
1555	1.555	-10.305	-37.718	-10.707	-14.665	-6.473	20.786	-10.779	12.236
1556	1.556	-22.104	-17.957	-12.056	-14.288	-10.524	0.996	-13.425	-0.262
1557	1.557	-17.454	-0.107	-15.733	-14.681	-8.584	-37.561	-8.546	-4.124
1558	1.558	-21.699	6.909	-14.378	-21.269	-10.504	-54.023	-9.108	12.864
1559	1.559	-18.013	4.828	-20.193	-10.448	-12.227	11.597	-4.423	3.626
1560	1.56	-19.158	33.913	-16.13	-6.205	-14.734	-33.167	-13.312	-27.531
1561	1.561	-18.192	-3.584	-14.191	-9.897	-12.411	-8.788	-12.152	-48.243
1562	1.562	-13.334	1.473	-18.832	-3.917	-8.34	13.279	-10.988	-37.049
1563	1.563	-15.842	-12.068	-11.084	-4.906	-3.491	-6.691	-11.963	-20.063
1564	1.564	-16.631	-16.136	-12.049	-9.763	-8.127	-24.877	-11.018	-23.15
1565	1.565	-21.466	2.607	-7.209	-10.549	-14.709	-30.277	2.063	2.441
1566	1.566	-14.139	26.374	-11.469	-11.347	-15.488	-15.19	11.753	5.743
1567	1.567	-15.135	29.433	-15.531	-3.438	-9.883	7.655	6.564	-41.215
1568	1.568	-10.882	15.247	-14.96	-13.133	-9.296	11.838	-17.208	-47.699
1569	1.569	-11.657	7.649	-13.019	-9.467	-9.878	0.654	-27.249	-17.337
1570	1.57	-19.606	-3.986	-10.119	-12.962	-2.137	-16.386	-49.161	-12.018
1571	1.571	-18.658	-35.909	-12.636	-12.005	-7.361	-7.105	-68.895	-47.273
1572	1.572	-15.779	-31.441	-13.028	-9.117	-8.326	-26.886	-30.353	-60.822
1573	1.573	-9.798	-27.344	-11.872	-6.606	-9.102	11.57	41.839	-48.465
1574	1.574	-10.59	-23.628	-5.873	-18.802	-5.036	39.127	31.931	-6.883
1575	1.575	-12.545	7.372	-3.353	-20.559	-6.973	-16.556	5.161	9.501
1576	1.576	-19.92	-5.003	-5.677	-12.637	-7.549	-53.606	-3.014	24.4
1577	1.577	-11.027	-23.764	-7.612	-8.391	-9.289	-33.689	-10.369	19.781
1578	1.578	-14.526	7.188	-7.037	-7.24	-9.675	8.847	-16.956	48.687
1579	1.579	-15.516	-21.883	-2.966	-10.735	-9.3	36.454	-10.952	97.667
1580	1.58	-12.628	-40.713	-10.901	-11.731	-6.412	21.336	-16.388	23.56
1581	1.581	-15.161	-3.048	-12.068	-16.608	-9.135	-19.857	-11.348	-65.274
1582	1.582	-15.938	52.422	-6.847	-10.66	-7.219	-47.5	-6.894	-53.308
1583	1.583	-16.535	45.001	-7.819	-8.381	-6.475	-52.495	-2.841	0.992
1584	1.584	-18.504	25.026	-13.811	-10.359	-5.15	-20.576	-14.131	30.648
1585	1.585	-10.792	-29.979	-9.759	-12.348	-8.843	-8.237	-4.156	21.672
1586	1.586	-11.785	-96.785	-19.261	-12.973	-7.511	2.956	-19.905	13.567
1587	1.587	-12.783	-105.699	-18.114	-6.051	-12.364	-14.119	-22.664	-38.044
1588	1.588	-15.346	-97.535	-16.98	-14.996	-7.746	-4.835	-9.919	-57.94
1589	1.589	-14.598	-60.54	-20.101	-13.871	-8.345	-13.149	-12.274	-51.959
1590	1.59	-19.481	-53.942	-19.16	-10.822	-11.85	-41.365	-14.466	-57.384
1591	1.591	-16.237	-47.938	-16.667	-4.098	-12.252	-7.328	-16.451	-42.283
1592	1.592	-19.185	1.999	-19.016	-12.073	-11.108	-30.162	9.811	17.218
1593	1.593	-14.39	8.638	-15.562	-11.156	-10.735	-59.186	-24.353	-72.403
1594	1.594	-16.371	-9.477	-9.593	-10.236	-11.135	-32.863	-28.89	58.855
1595	1.595	-15.833	-25.87	-8.857	-18.217	-11.921	4.865	-16.601	111.3
1596	1.596	-17.235	-30.832	-8.312	-15.159	-8.058	40.079	9.667	63.64
1597	1.597	-12.827	-26.32	-8.926	-14.225	-9.429	35.609	-0.429	20.518
1598	1.598	-14.616	-22.212	-10.701	-8.257	-6.162	-1.992	-9.688	-45.226
1599	1.599	-16.023	-25.91	-13.249	-9.071	-5.038	-7.089	-12.375	-33.424
1600	1.6	-10.64	-22.689	-9.988	-11.062	-11.068	-20.718	-14.877	-66.006
1601	1.601	-14.142	-7.084	-12.151	-14.407	-11.873	-16.741	-12.601	-76.059
1602	1.602	-8.16	18.463	-12.564	-15.025	-11.13	9.558	-10.593	-85.032
1603	1.603	-17.075	15.192	-16.852	-10.216	-10.564	19.618	-32.029	-60.606
1604	1.604	-13.615	24.489	-12.042	-8.303	-9.998	16.515	-51.967	-53.229
1605	1.605	-16.76	-1.047	-19.423	-6.571	-7.108	-3.167	-44.582	47.498
1606	1.606	-13.929	-18.042	-14.623	-11.432	-4.61	-0.633	-23.606	90.52
1607	1.607	-18.258	-14.893	-15.447	-10.878	-7.925	-35.686	1.826	-1.805
1608	1.608	-14.225	-12.153	-8.139	-9.16	-8.33	-20.653	-15.292	-61.605
1609	1.609	-17.732	-14.651	-11.077	-12.673	-10.285	2.068	12.927	14.067
1610	1.61	-7.692	-3.056	-13.624	-12.298	-4.503	-18.663	16.571	3.984
1611	1.611	-14.867	16.095	-12.873	-11.149	-8.59	-45.033	-0.503	-22.997
1612	1.612	-5.991	23.545	-12.317	-13.109	-10.547	-41.772	2.548	-47.571
1613	1.613	-0.049	11.774	-11.768	-12.742	-12.492	-51.053	10.838	-69.687
1614	1.614	-14.025	18.006	-15.869	-12.945	-8.427	-14.092	44.292	-9.101
1615	1.615	-8.251	23.695	-7.969	-8.508	-0.501	0.958	-24.401	15.213
1616	1.616	-16.971	-2.709	-11.49	-6.588	-1.676	-12.658	-34.267	-36.546
1617	1.617	-12.335	-6.45	-10.556	-14.351	-13.496	-50.267	-25.368	-56.613
1618	1.618	-16.588	-9.871	-19.491	-19.596	-11.95	-35.177	-17.222	10.371
1619	1.619	-15.416	-31.945	-11.194	-14.782	-10.602	-3.228	34.453	19.134
1620	1.62	-14.271	-32.266	-12.179	-12.283	-14.29	-23.981	-12.363	-54.266
1621	1.621	-13.331	-24	-13.171	-11.539	-13.138	2.251	-30.577	-44.48
1622	1.622	-16.266	-26.615	-12.419	-15.049	-7.915	12.066	-14.181	17.931
1623	1.623	-15.501	-19.785	-13.992	-17.969	-11.015	63.49	20.989	42.311
1624	1.624	-13.158	-22.053	-19.618	-9.271	-10.048	70.819	25.396	64.429
1625	1.625	-15.065	-8.475	-14.783	-5.799	-12.566	10.229	4.665	138.515
1626	1.626	-25.123	-6.472	-16.724	-4.841	-10.245	-46.735	-36.278	57.871
1627	1.627	-20.883	-7.844	-12.677	-11.625	-8.313	-24.775	-24.973	-11.13
1628	1.628	-14.526	-3.474	-15.231	-17.633	1.745	8.663	-35.075	15.68
1629	1.629	-15.725	-9.748	-7.901	-6.99	0.395	-21.714	-13.417	-8.591
1630	1.63	-14.759	-10.857	-2.681	-2.722	-3.28	-38.147	-33.431	-119.546
1631	1.631	-17.616	-20.445	-5.579	3.666	-2.113	-33.129	-26.159	-167.113
1632	1.632	-13.329	-26.681	-6.351	-7.182	3.11	-28.772	-10.057	-95.045
1633	1.633	-10.975	-25.303	-18.546	-5.817	-1.727	8.648	21.824	-29.341
1634	1.634	-15.789	-15.38	-6.388	0.591	-14.886	33.707	26.263	30.33
1635	1.635	-15.186	-18.883	-1.783	-10.233	-9.08	1.753	5.575	-45.388
1636	1.636	-18.076	-36.825	-6.078	-5.973	-14.308	-10.605	-13.187	-55.118
1637	1.637	-19.447	-70.355	-2.445	-17.772	-6.37	-52.213	-30.303	-28.406
1638	1.638	-19.831	-47.601	-5.949	-13.113	-13.528	-35.797	-21.142	28.345
1639	1.639	-17.669	-26.983	-9.026	-8.858	-9.838	-40.862	-1.519	-23.459
1640	1.64	-14.889	-8.278	-11.912	-5.18	-10.989	18.707	-14.347	-57.029
1641	1.641	-12.093	-5.053	-9.331	-11.18	-10.014	-5.784	-12.084	34.371
1642	1.642	-12.797	-39.539	-8.445	-3.812	-9.037	-27.888	19.82	-5.208
1643	1.643	-8.273	-43.928	-8.95	-6.705	-9.796	-7.991	-2.989	-64.819
1644	1.644	-10.146	-23.134	-5.611	-10.959	-9.013	10.146	1.082	-10.724
1645	1.645	-8.352	-26.775	-6.158	-18.294	-10.936	4.703	-32.989	38.77
1646	1.646	-9.652	-9.756	-11.956	-21.183	-8.991	-0.298	-46.541	-41.692
1647	1.647	-2.23	5.853	-12.763	-18.645	-8.396	-4.72	-84.148	-52.496
1648	1.648	0.939	48.366	-13.392	-14.558	-0.447	-0.634	-59.068	-22.977
1649	1.649	-13.71	66.527	-15.33	-6.596	-11.264	10.576	-45.569	57.667
1650	1.65	-20.042	38.816	-13.587	-9.658	-9.893	27.563	8.619	133.518
1651	1.651	-18.035	-26.824	-19.382	-18.537	-8.716	-19.518	60.309	24.914
1652	1.652	-16.203	-53.555	-17.013	-21.992	-14.699	-39.548	66.916	-76.174
1653	1.653	-14.585	-29.116	-17.531	-22.929	-15.647	-45.589	85.126	-62.942
1654	1.654	1.323	-36.387	-19.413	-27.739	-10.786	-73.213	35.172	68.321
1655	1.655	7.778	-29.733	-10.495	-14.548	-8.252	-27.688	-11.726	85.7
1656	1.656	-5.687	-23.684	-4.07	-8.713	-5.905	-9.489	-17.775	101.491
1657	1.657	-31.906	4.001	-10.039	-10.434	-9.365	-3.977	-34.222	58.341
1658	1.658	-35.482	9.017	-17.358	-8.879	-8.76	31.349	-69.359	45.149
1659	1.659	-25.337	22.493	-22.14	-13.155	-5.835	-0.418	-55.655	33.48
1660	1.66	-28.36	18.318	-21.314	-9.495	-7.175	-12.707	-43.068	44.669
1661	1.661	-14.15	44.534	-15.628	-3.506	-5.796	-9.032	-31.677	-44.063
1662	1.662	14.184	75.406	-12.042	-4.477	-11.58	-26.112	-34.843	-127.437
1663	1.663	-4.52	37.77	-1.881	-15.288	-15.631	-29.22	-31.652	-138.298
1664	1.664	-14.556	-7.794	-6.073	-13.849	-10.776	-3.681	-51.356	-49.48
1665	1.665	-30.217	-26.06	-2.362	-12.633	-8.823	13.433	-28.166	-13.738
1666	1.666	-21.873	-31.54	-10.685	-6.597	-7.054	16.619	-12.513	18.964
1667	1.667	-29.394	13.846	-13.791	-3.48	-11.871	-20.256	-32.244	9.385
1668	1.668	-27.025	44.169	-18.589	-8.292	-5.863	-35.329	-29.717	-17.059
1669	1.669	-3.548	-39.103	-19.321	-10.789	-3.526	5.955	-36.653	-57.49
1670	1.67	-0.387	-98.77	-10.358	-1.859	-1.574	22.489	-4.638	-20.492
1671	1.671	2.365	-66.313	-13.771	-5.315	-11.626	-2.613	18.247	-27.072
1672	1.672	-15.413	-16.998	-10.578	-10.51	-10.255	-16.055	47.309	-94.257
1673	1.673	-31.627	-8.162	-17.249	-13.382	-11.402	-11.853	73.675	-103.073
1674	1.674	-33.734	-130.376	-19.692	-19.366	-7.906	-8.033	22.277	-127.322
1675	1.675	-12.458	-252.946	-14.014	-17.015	-8.865	-11.173	-88.722	-16.117
1676	1.676	1.671	-141.705	-7.377	-7.505	-7.887	-1.798	-72.805	-31.795
1677	1.677	14.466	-69.539	5.807	-6.321	-7.1	-27.288	28.248	-46.005
1678	1.678	12.16	-30.088	-7.704	-12.298	-14.443	-30.537	146.725	-32.828
1679	1.679	-19.747	5.481	-19.9	-21.969	-9.584	-21.202	162.642	-21.057
1680	1.68	-51.659	-27.125	-30.948	-13.056	-10.346	-12.851	119.555	-10.301
1681	1.681	-30.934	-37.07	-23.845	-4.726	-4.723	20.714	1.17	58.617
1682	1.682	-27.248	-46.041	-12.088	-16.524	-6.648	25.263	-78.306	49.613
1683	1.683	-17.183	-70.482	11.696	-21.169	-6.049	4.632	-92.542	-39.905
1684	1.684	-14.09	-18.844	8.426	-14.012	-5.452	-29.284	-105.595	-75.324
1685	1.685	0.02	41.718	5.391	-5.103	-5.839	-52	-69.882	-64.25
1686	1.686	17.809	82.355	2.767	-8.591	-9.125	-14.393	6.058	44.426
1687	1.687	-3.295	104.401	-14.96	-9.56	-11.255	0.717	35.729	116.776
1688	1.688	-28.868	110.944	-40.691	-2.794	-14.921	5.174	26.875	77.437
1689	1.689	-52.685	104.946	-30.641	-5.314	-10.466	1.174	-29.955	42.019
1690	1.69	-55.793	88.539	-58.89	-2.989	-9.877	35.311	-22.518	74.648
1691	1.691	-30.27	53.396	-77.669	-10.922	-9.478	3.464	-42.38	45.163
1692	1.692	-27.002	-6.136	-32.981	-14.02	-11.793	-17.187	-60.502	0.576
1693	1.693	-11.347	-30.496	-2.562	-7.244	-5.202	-13.427	-54.986	8.916
1694	1.694	-3.033	-8.418	13.938	-18.668	-8.094	-10.022	-29.739	-87.299
1695	1.695	-5.576	11.547	29.075	-17.132	-5.573	-25.57	-16.064	-126.607
1696	1.696	-17.234	41.968	51.926	-18.499	-6.347	-5.779	46.593	4.76
1697	1.697	-15.147	25.614	47.841	-14.834	-8.277	-13.304	37.815	57.032
1698	1.698	-5.5	-9.407	-1.419	-13.679	-10.204	-15.579	-2.769	-22.719
1699	1.699	-3.799	-13.59	-8.141	-18.914	-6.131	3.649	-39.715	-37.13
1700	1.7	-14.886	-17.389	-14.203	-10.017	-10.966	1.232	-46.365	-23.831
1701	1.701	-30.838	-20.885	-41.899	-16.015	-10.377	36.339	-40.371	11.942
1702	1.702	-7.499	-72.278	-46.99	-15.054	-10.955	1.145	-23.831	-85.761
1703	1.703	8.072	-94.26	-33.49	-8.282	-11.337	-67.525	1.432	-19.987
1704	1.704	-17.577	-74.234	4.02	-10.799	-6.881	-57.621	24.351	63.458
1705	1.705	-27.725	-68.179	-21.201	-8.487	-10.938	-30.884	20.291	139.502
1706	1.706	-37.083	-40.466	-7.72	-6.549	-7.443	-87.702	-6.065	50.851
1707	1.707	-34.46	-15.216	-11.862	3.527	-11.886	-94.983	-50.803	-8.732
1708	1.708	-11.337	26.141	-23.083	19.411	-8.977	-101.482	-105.814	-171.522
1709	1.709	-8.351	42.69	-19.687	8.784	-5.476	-9.833	-98.521	-241.164
1710	1.71	-11.179	27.669	-35.234	-0.885	-8.747	56.027	-51.714	-8.118
1711	1.711	-13.794	14.139	-49.268	-9.578	-10.865	67.863	-21.338	22.886
1712	1.712	-2.27	1.765	-36.404	-33.36	-4.852	35.345	6.329	50.795
1713	1.713	25.321	-24.531	-5.939	-71.077	-9.104	25.488	51.815	25.015
1714	1.714	14.001	-34.661	14.806	-35.839	-6.781	-19.201	106.778	-44.865
1715	1.715	3.865	-44.105	41.204	-12.985	-10.252	-11.064	25.303	-66.127
1716	1.716	-11.892	-35.92	31.232	-0.573	-8.297	-18.394	-7.18	-162.324
1717	1.717	-26.094	-59.169	-15.688	-11.773	-6.537	15.123	2.732	-109.763
1718	1.718	-38.967	-56.096	-22.167	-8.47	-10.009	-3.09	-6.153	1.661
1719	1.719	-36.751	-53.407	-28.096	-11.55	-9.604	2.282	-14.258	131.658
1720	1.72	-16.136	-40.686	-33.493	-8.821	-7.456	7.335	-21.599	79.029
1721	1.721	-5.592	-38.453	-48.617	-11.304	-10.144	-15.458	-14.988	94.797
1722	1.722	-23.111	-6.564	-44.266	-13.614	-4.333	-36.15	-8.94	22.51
1723	1.723	-6.97	25.326	-15.332	-2.966	-6.644	-9.86	-14.303	-17.023
1724	1.724	16.346	-3.815	-11.718	-8.769	-3.147	-26.915	-19.281	-5.303
1725	1.725	-5.613	-15.243	-1.652	-7.029	-7.781	-23.866	-5.751	-37.844
1726	1.726	-31.211	-25.562	20.242	-5.483	-8.348	-32.259	-18.235	-47.605
1727	1.727	-21.192	-16.434	6.181	-12.636	-5.822	6.188	-7.08	-20.805
1728	1.728	-24.335	-2.401	29.449	-3.72	-9.099	22.546	-17.124	36.094
1729	1.729	-21.696	31.077	32.539	-2.546	-6.189	7.305	-13.935	43.37
1730	1.73	-19.294	8.266	52.28	-1.571	-9.852	-43.118	-11.16	36.765
1731	1.731	-17.078	-4.105	23.999	-2.536	-10.224	-36.553	-8.64	-30.394
1732	1.732	-10.735	-15.313	-10.088	-8.522	-14.276	-6.107	-11.079	-92.755
1733	1.733	-8.853	-25.271	-51.302	-7.735	-17.752	-33.737	-9.124	-100.793
1734	1.734	-7.175	-28.189	-67.661	-14.293	-11.355	1.509	-11.227	-78.732
1735	1.735	-11.857	-30.552	-72.658	-13.486	-8.827	15.036	-9.644	-18.214
1736	1.736	-21.915	-22.623	-59.106	-14.218	-8.043	35.676	-11.292	-58.904
1737	1.737	-10.095	-15.333	3.42	-16.114	-11.523	9.366	-9.946	-7.141
1738	1.738	-24.419	-17.211	12.303	-14.144	-9.585	-21.622	-13.626	-13.6
1739	1.739	-22.508	-26.765	-12.14	-15.852	-9.005	-25.734	-12.491	4.658
1740	1.74	-13.85	-35.449	-4.832	-12.349	-12.487	8.243	-11.572	-23.07
1741	1.741	-15.461	-24.504	1.715	-14.664	-7.067	3.765	-8.678	42.393
1742	1.742	-19.765	-2.929	-40.89	-12.523	-8.997	-33.824	-11.189	-74.223
1743	1.743	-28.704	6.21	-46.289	-8.808	-8.414	-38.936	-23.395	-58.446
1744	1.744	-15.559	8.729	-31.173	-7.414	-4.345	-34.521	-49.765	-15.298
1745	1.745	-3.357	0.976	-8.31	-12.223	-1.822	19.626	-76.12	24.092
1746	1.746	-14.374	-34.228	12.438	-11.61	-6.272	26.919	-45.143	202.999
1747	1.747	-21.489	-99.983	69.203	-12.169	-8.016	-6.598	0.759	177.461
1748	1.748	-15.001	-109.097	77.394	-5.18	-5.507	-24.78	55.694	61.137
1749	1.749	-16.055	-84.968	-4.091	-4.184	-8.804	-41.227	122.381	-87.326
1750	1.75	0.09	-33.611	-36.668	-13.829	-11.709	-16.058	77.581	-68.342
1751	1.751	-6.836	-0.451	-7.13	-12.629	-5.721	-11.6	4.189	-51.083
1752	1.752	12.318	-6.74	-16.096	-16.084	-11.729	-23.967	-25.348	-66.992
1753	1.753	4.772	9.358	-24.264	-12.953	-9.418	-20.312	-16.337	-81.459
1754	1.754	-6.81	34.221	-2.201	-6.15	-7.49	-23.672	-8.136	-94.633
1755	1.755	-21.67	47.505	4.427	-6.916	-9.431	-20.638	-15.408	-82.772
1756	1.756	-19.711	1.374	10.475	-10.98	-5.376	-0.948	-21.943	36.689
1757	1.757	-24.91	-17.015	-61.647	-14.448	-7.901	-8.581	-15.921	20.689
1758	1.758	-13.883	10.525	-130.708	-15.006	-15.272	-15.58	-21.343	-51.648
1759	1.759	2.024	25.608	-121.81	-10.922	-14.313	-4.93	-26.398	-65.07
1760	1.76	-17.023	48.476	-64.88	-14.413	-7.544	4.846	-21.929	-53.468
1761	1.761	-14.373	44.344	-42.768	-14.819	-10.068	27.827	-9.457	44.336
1762	1.762	-2.62	25.422	-22.783	-16.01	-7.762	-6.507	-20.576	57.585
1763	1.763	-13.143	42.375	19.853	-17.982	-5.845	-10.897	-10.39	45.873
1764	1.764	-38.197	58.077	-18.798	-16.11	-10.513	9.837	-19.535	78.433
1765	1.765	-34.862	15.613	-23.803	-19.604	-14.594	-1.399	-22.079	-30.173
1766	1.766	-25.576	-75.855	-37.331	-12.235	-11.134	-18.418	-19.489	-102.407
1767	1.767	-5.903	-36.346	-24.961	-2.534	-8.825	-2.75	-12.486	-115.668
1768	1.768	1.536	-24.639	1.3	-11.423	-9.999	5.582	-14.57	39.517
1769	1.769	3.781	-57.341	39.05	-14.908	-9.628	-22.684	-8.726	103.083
1770	1.77	5.927	-47.734	74.322	-18.027	-10.81	-33.9	-3.473	45.591
1771	1.771	0.236	-39.26	106.368	-5.271	-5.984	-30.591	-11.386	28.298
1772	1.772	-4.877	0.747	77.432	-3.539	-9.476	-2.353	-10.007	-51.116
1773	1.773	-25.502	51.738	28.351	-5.074	-11.426	-6.067	-8.824	-7.924
1774	1.774	-28.133	31.243	-32.171	-6.392	-6.034	10.94	-5.329	-47.419
1775	1.775	-35.609	12.731	-40.276	-2.705	-9.548	20.218	-14.996	-59.234
1776	1.776	-28.605	40.038	-62.314	-6.188	-6.294	11.914	-11.284	-48.423
1777	1.777	-17.942	34.674	-28.762	-11.43	-9.241	9.393	-10.09	20.64
1778	1.778	-4.36	-25.432	1.666	-14.372	-8.905	44.442	-9.11	83.133
1779	1.779	4.426	-33.84	-14.725	-15.176	-10.311	9.242	-15.863	26.273
1780	1.78	-19.259	-55.978	0.412	-3.028	-11.511	-59.46	-27.269	4.241
1781	1.781	-42.959	-62.625	4.947	-8.295	-5.555	-89.115	-22.624	-83.231
1782	1.782	-21.008	-129.771	-15.67	-16.248	-4.824	-62.448	-18.38	-47.689
1783	1.783	-1.2	-174.381	-64.776	-23.407	-8.932	-54.328	-9.501	-36.956
1784	1.784	-18.938	-231.168	-17.96	-22.247	-9.561	-32.298	-1.201	-7.41
1785	1.785	-39.932	-179.33	0.127	-21.083	-10.177	1.185	-4.3	1.47
1786	1.786	-31.516	-91.563	-16.448	-20.127	-7.309	-29.191	-17.078	-39.139
1787	1.787	-28.905	-31.582	-1.508	-15.313	-7.72	9.538	-4.876	-31.78
1788	1.788	-21.839	44.618	11.877	-9.347	-8.139	24.608	-0.222	-38.309
1789	1.789	-6.853	74.568	7.672	-2.03	-6.036	38.1	-21.89	16.697
1790	1.79	10.631	101.574	-18.771	4.738	-7.222	0.501	-37.563	83.52
1791	1.791	17.646	44.956	-22.143	-8.374	-9.954	-14.599	-45.893	2.849
1792	1.792	11.321	23.189	-19.011	-29.618	-9.195	-1.066	-22.679	-51.253
1793	1.793	1.715	30.108	0.836	-21.276	-7.862	-30.145	24.304	-100.607
1794	1.794	-14.069	48.667	-1.594	-18.769	-12.141	-18.973	30.809	-73.877
1795	1.795	-20.349	21.341	-13.159	-16.475	-6.746	-8.974	0.346	-49.416
1796	1.796	-49.255	6.528	-28.066	-5.868	-6.188	-12.092	16.712	-27.26
1797	1.797	-78.194	29.568	-41.646	-3.943	-5.63	-49.072	41.831	19.775
1798	1.798	-59.367	25.607	-22.279	-9.166	-8.557	-34.013	37.387	111.457
1799	1.799	-28.362	59.738	16.283	-13.821	-9.933	-20.492	16.724	45.708
1800	1.8	0.685	46.208	10.858	-12.484	-6.665	-16.48	-24.81	33.759
1801	1.801	27.002	8.673	-14.342	-8.82	-9.591	-5.288	-96.993	-42.298
1802	1.802	30.3	23.844	-27.914	-12.286	-7.673	-2.042	-87.201	-12.82
1803	1.803	8.436	-26.232	-40.335	-4.882	-11.184	-5.188	-24.795	-57.639
1804	1.804	-22.717	-19.176	-44.089	7.914	-10.035	8.885	-16.759	-49.597
1805	1.805	-10.334	-0.522	-54.212	9.657	-10.439	21.621	5.223	-12.716
1806	1.806	-14.024	-27.826	-44.973	-7.759	-8.522	14.597	-1.45	47.826
1807	1.807	16.903	-52.676	-13.848	-10.071	-6.407	-17.364	-7.537	7.269
1808	1.808	-3.829	-112.049	6.788	-3.671	-10.875	-30.947	-13.03	0.007
1809	1.809	-60.563	-119.949	-19.652	2.138	-12.832	-26.941	-18.144	-46.77
1810	1.81	-68.718	-38.202	-36.776	-3.1	-12.264	-23.357	-22.673	-64.891
1811	1.811	-61.456	16.309	-33.718	-4.665	-7.434	-6.444	-10.354	-48.401
1812	1.812	-28.096	-52.426	-19.615	-14.778	-2.8	-3.406	-6.722	-33.254
1813	1.813	2.161	-132.821	8.639	-11.152	-4.539	4.899	-3.485	-19.635
1814	1.814	29.709	-165.026	35.014	-19.531	-9.367	-2.685	-6.614	1.149
1815	1.815	44.692	-90.494	38.35	-20.554	-7.424	-14.397	-9.369	4.861
1816	1.816	67.442	-21.346	35.325	-19.608	-13.999	-3.866	-6.907	1.444
1817	1.817	71.441	77.071	21.276	-18.815	-13.411	0.891	-9.27	4.401
1818	1.818	22.216	142.77	-42.103	-6.593	-12.626	-1.057	-11.429	-4.015
1819	1.819	-51.792	178.268	-65.236	5.623	-8.555	-16.872	-9.523	-6.448
1820	1.82	-101.231	275.827	-99.617	-3.088	-13.39	-23.258	-7.81	-27.389
1821	1.821	-74.633	367.798	-67.637	-14.135	-16.672	-9.735	-4.729	-36.055
1822	1.822	-50.356	332.067	-30.103	-32.933	-7.756	-4.522	-0.114	-21.994
1823	1.823	-28.401	169.228	15.293	-40.491	-1.369	3.39	1.216	-9.408
1824	1.824	-8.606	-86.849	33.332	-19.415	2.12	-18.377	-2.482	-2.509
1825	1.825	-2.733	-52.824	27.738	-11.085	-0.957	-34.077	-15.657	-8.955
1826	1.826	-8.29	-83.804	-7.619	1.681	1.961	-14.353	-20.9	-7.008
1827	1.827	-13.473	57.089	-3.275	8.595	6.24	-6.88	2.898	8.797
1828	1.828	-45.511	-122.32	-7.433	2.157	0.65	-4.592	-14.142	-1.775
1829	1.829	-66.293	-238.658	-3.887	7.918	-10.166	-6.708	-4.862	-3.66
1830	1.83	-40.052	-217.64	-35.055	-0.888	-8.605	-4.88	3.443	1.425
1831	1.831	-16.387	-236.91	-64.291	-24.706	-9.936	0.089	10.978	5.951
1832	1.832	-0.854	-254.404	-45.712	-41.715	-11.061	-4.862	8.655	1.539
1833	1.833	-3.637	-206.893	-8.113	-32.429	-7.544	-6.368	2.28	-18.052
1834	1.834	-31.945	-192.714	57.314	-35.186	-12.743	-10.072	-18.989	-15.391
1835	1.835	-28.312	-232.399	66.124	-17.42	-9.818	-11.15	-16.255	-7.891
1836	1.836	-31.671	-220.698	90.512	-5.837	-17.727	-18.476	-29.004	-10.23
1837	1.837	-22.442	-122.958	112.564	0.532	-12.476	-5.708	-26.677	-8.12
1838	1.838	-19.793	-83.416	65.733	2.45	-13.415	-7.401	-24.533	-10.107
1839	1.839	-2.011	-23.697	10.733	-23.875	-12.617	-8.926	-18.704	-11.852
1840	1.84	14.208	8.99	-26.336	-57.93	-14.915	-24.759	-9.991	-13.339
1841	1.841	-4.952	19.041	-113.975	-44.366	-15.468	-22.665	-8.445	-17.575
1842	1.842	-17.726	10.19	-173.754	-15.316	-9.446	-16.921	13.244	-26.513
1843	1.843	-34.012	2.051	-119.672	11.004	-8.646	-11.727	22.583	-23.072
1844	1.844	-36.164	24.112	-50.659	21.073	-3.78	5.71	2.917	-28.368
1845	1.845	-38.135	71.031	11.819	17.972	-5.689	3.468	-4.56	-17.6
1846	1.846	-18.831	101.447	36.185	-7.597	-8.566	-7.07	-11.492	-7.604
1847	1.847	4.335	129.092	14.061	-17.645	-8.925	-20.482	-17.84	-27.116
1848	1.848	13.595	144.123	-32.881	-1.906	-8.504	-36.267	-19.725	-58.255
1849	1.849	21.926	185.249	-51.167	0.819	-9.635	-17.089	-21.439	4.357
1850	1.85	34.708	190.535	-34.814	-12.024	-9.218	-9.588	-19.878	66.935
1851	1.851	4.375	114.678	-19.816	-33.13	-8.798	1.967	-15.632	26.305
1852	1.852	8.57	-48.378	-15.481	-52.91	-3.931	-4.577	-14.542	4.23
1853	1.853	-10.037	-211.414	13.481	-19.491	-13.385	1.122	-13.407	-15.678
1854	1.854	-19.962	-148.219	9.77	3.287	-6.971	-14.821	-14.324	-9.721
1855	1.855	-22.974	-52.287	-0.281	-0.801	-5.782	4.37	-7.503	-26.198
1856	1.856	-3.134	-35.066	-15.911	-12.049	-6.723	-8.311	-13.443	-31.213
1857	1.857	-20.838	12.368	-29.983	-15.362	-5.73	-10.596	-15.708	-53.984
1858	1.858	-9.12	26.528	-17.11	-6.087	-6.478	0.125	-9.076	-66.335
1859	1.859	-6.922	-13.082	-5.405	8.042	-10.522	29.217	-11.553	-62.649
1860	1.86	22.11	-48.71	5.27	5.543	-7.016	41.623	-12.291	-11.165
1861	1.861	34.532	-81.154	11.086	26.636	-6.416	-7.547	-17.097	40.487
1862	1.862	30.933	-51.467	2.398	18.326	-15.296	-68.152	-15.116	6.993
1863	1.863	7.245	-42.557	-21.39	15.811	-16.427	-43.79	-19.138	-23.362
1864	1.864	-27.049	30.737	-45.177	8.809	-15.24	22.982	-11.178	15.393
1865	1.865	-40.433	99.748	-60.848	-23.203	-12.123	14.14	-2.832	50.672
1866	1.866	-44.346	126.579	-63.538	-46.05	-9.204	-26.464	-8.03	9.531
1867	1.867	-25.458	134.874	-55.943	-42.064	-8.42	-63.366	-8.966	-18.062
1868	1.868	-15.295	113.045	-25.51	-38.386	-4.341	-96.75	-9.688	-43.157
1869	1.869	-12.16	106.763	12.046	-14.596	-2.393	-54.073	-4.031	-65.949
1870	1.87	-3.873	64.348	27.141	-5.303	-5.668	-26.387	-10.565	-28.372
1871	1.871	-16.681	25.788	59.047	8.829	-7.4	-21.341	-4.537	37.268
1872	1.872	-23.701	0.728	55.012	-8.985	0.545	10.556	-6.834	64.017
1873	1.873	-13.083	-22.177	43.807	-6.674	-5.44	56.382	-8.739	-9.266
1874	1.874	-22.734	-60.012	6.094	-30.074	-12.779	1.497	-9.286	-38.769
1875	1.875	-13.981	-95.618	-29.069	-14.341	-9.869	-5.735	-12.152	-83.369
1876	1.876	3.47	-91.413	-51.851	16.901	-12.392	27.805	-15.623	6.291
1877	1.877	-26.879	-87.661	-22.811	4.548	-13.182	-14.667	-9.222	-53.257
1878	1.878	-39.2	-106.654	26.359	-6.655	-11.273	-31.034	-6.665	0.991
1879	1.879	-27.945	-55.432	59.916	31.097	-3.95	34.647	-4.321	89.866
1880	1.88	2.976	-33.635	53.978	-34.475	-12.89	97.238	-12.224	30.322
1881	1.881	-9.466	-53.786	26.304	-61.135	-16.408	105.439	-13.158	-2.12
1882	1.882	-43.519	-60.007	-39.344	-36.697	-13.345	-5.598	-14.096	-51.426
1883	1.883	-39.001	-21.378	-30.426	0.244	-8.529	-85.096	-11.547	-24.707
1884	1.884	-51.331	24.182	-54.711	-6.23	-6.032	-128.181	-9.215	-0.312
1885	1.885	-32.558	6.168	-106.232	-12.179	-8.377	-35.982	-11.166	-22.348
1886	1.886	-22.51	-10.14	-86.224	-17.655	-6.453	-24.063	-3.828	-42.245
1887	1.887	-13.217	-15.07	-67.918	-12.649	-9.755	-34.807	-2.886	0.385
1888	1.888	-32.971	-19.132	-17.817	-16.964	-5.699	-5.122	-8.902	-38.283
1889	1.889	-4.732	-72.888	29.101	-20.989	-5.313	-13.967	-6.571	-43.281
1890	1.89	-23.511	-79.815	47.292	-24.76	-9.769	10.48	-8.483	25.446
1891	1.891	-20.238	-32.523	41.772	-34.873	-6.866	17.884	-18.538	-4.141
1892	1.892	-4.603	-13.865	-13.971	-25.566	-9.388	-1.987	-22.819	-30.835
1893	1.893	-18.826	-29.82	-21.533	-17.208	-9.773	-56.902	-8.512	-22.705
1894	1.894	-16.41	-94.986	-55.125	-4.364	-10.929	-78.926	-10.437	14.259
1895	1.895	-4.908	-67.876	-61.129	11.98	-7.244	-72.285	-8.706	34.19
1896	1.896	-11.439	-26.864	-22.382	-15.623	-8.593	-78.209	-4.052	-32.952
1897	1.897	-36.75	10.432	12.903	-49.647	-13.439	-39.441	-5.37	11.783
1898	1.898	-33.574	17.358	17.435	-8.404	-11.509	36.302	-1.677	-12.588
1899	1.899	0.788	48.055	38.198	52.602	-12.096	90.592	-12.504	-49.558
1900	1.9	-12.823	53.771	19.504	-4.241	-11.715	80.845	-19.651	-16.044
1901	1.901	-58.753	89.225	9.587	17.873	-9.396	143.461	-7.834	-46.365
1902	1.902	-77.051	57.4	-37.278	24.49	-9.018	70.234	-15.747	-40.936
1903	1.903	-60.708	11.529	-57.076	18.519	-9.413	21.02	-19.987	-5.731
1904	1.904	-25.646	-6.785	-75.136	-9.116	-9.043	-59.507	-8.181	-1.306
1905	1.905	-21.372	-34.557	-80.428	-14.067	-8.279	-91.897	-3.534	-5.381
1906	1.906	-17.502	-59.758	-55.127	-27.562	-6.344	-42.516	-10.691	-9.088
1907	1.907	1.082	-64.179	-50.545	-31.591	-6.156	-87.21	-11.848	-19.201
1908	1.908	10.936	-93.137	-21.411	-35.213	-6.353	-62.794	-5.829	-3.571
1909	1.909	26.424	-134.69	12.707	-38.448	-9.454	-11.08	-6.776	-29.156
1910	1.91	0.679	-95.954	17.22	-22.705	-6.753	22.417	-5.754	-5.385
1911	1.911	-16.515	-40.404	13.218	-30.968	-6.371	40.66	-8.182	10.295
1912	1.912	-13.584	-18.304	24.514	-23.344	-11.217	24.297	-4.058	-9.41
1913	1.913	-22.075	1.711	34.675	11.745	-10.647	-0.695	6.809	-11.93
1914	1.914	-14.726	32.185	44.051	36.963	-10.073	-50.867	-1.116	-4.981
1915	1.915	-6.43	-50.923	12.943	-22.599	-6.007	-30.881	-8.335	-24.133
1916	1.916	19.084	-15.192	-24.53	34.316	-6.391	-36.886	-12.059	-26.631
1917	1.917	8.811	-4.171	-39.532	-32.452	-9.68	-53.383	-30.066	-10.413
1918	1.918	5.542	-33.679	-43.843	-5.753	-7.547	-48.384	-22.508	-4.085
1919	1.919	8.107	64.859	-31.322	-13.897	-7.928	20.285	-20.182	1.631
1920	1.92	-15.23	78	-12.378	-21.208	-6.758	10.479	-5.278	-14.333
1921	1.921	31.691	89.711	-15.463	-14.559	-9.65	55.328	-3.318	-20.77
1922	1.922	24.995	100.395	25.635	-20.48	-7.705	47.327	-8.514	-22.71
1923	1.923	-5.501	90.318	42.297	-36.872	-5.754	-48.927	-13.152	-42.054
1924	1.924	-11.006	-26.414	7.212	-41.845	-0.908	-88.226	-20.313	-29.344
1925	1.925	-6.052	-74.262	-6.358	-46.259	2.579	-28.483	-8.507	5.593
1926	1.926	-19.655	-2.245	-2.49	7.966	5.877	-39.228	-13.149	0.444
1927	1.927	-48.708	37.145	-6.334	15.415	8.786	-9.544	-17.41	4.867
1928	1.928	-37.524	-46.314	-57.971	8.923	0.863	-0.672	-13.72	0.733
1929	1.929	13.908	-57.219	-36.148	-9.155	-5.118	-8.859	-14.862	-18.046
1930	1.93	35.936	-7.871	-2.963	-25.512	-8.182	-1.538	-11.751	-21.286
1931	1.931	-10.894	36.795	14.995	-40.637	-11.061	18.386	-6.897	0.567
1932	1.932	-53.452	-36.601	-12.788	18.888	-18.962	12.357	-16.554	14.636
1933	1.933	-48.041	-66.27	-48.134	-70.735	-17.953	-15.509	-4.73	-3.272
1934	1.934	-22.858	-75.195	-43.787	-11.09	-16.929	-20.817	-0.064	-14.947
1935	1.935	-9.27	-18.275	10.328	86.638	-21.128	-43.951	1.312	-17.13
1936	1.936	-29.928	63.24	-26.725	47.143	-21.847	-23.411	0.167	-30.757
1937	1.937	-11.092	-77.797	-73.634	-84.023	-16.946	2.738	-3.301	-14.973
1938	1.938	-14.265	-58.617	-43.358	3.436	-20.181	12.552	-19.353	-12.882
1939	1.939	-17.25	-6.194	-15.759	83.037	-12.382	3.02	-21.667	-7.149
1940	1.94	-8.795	-22.115	39.746	10.957	-15.413	0.011	-2.501	-8.964
1941	1.941	-16.231	-36.52	61.945	-28.45	-8.586	-7.832	20.724	-4.342
1942	1.942	9.633	-76.018	42.138	-16.619	-9.307	8.192	17.614	-3.03
1943	1.943	-7.251	-40.368	23.979	-27.375	-10.035	14.514	-7.945	0.605
1944	1.944	-4.04	-7.831	-3.713	-37.203	-9.415	0.873	-11.229	-2.889
1945	1.945	15.819	21.803	1.341	-28.219	-8.796	-18.616	-33.093	-8.098
1946	1.946	23.519	30.789	-12.176	-20.044	-1.022	-16.215	-52.824	-16.968
1947	1.947	-6.705	-9.728	-49.649	-12.698	-4.093	-32.537	-29.587	-18.17
1948	1.948	-35.591	-16.988	-54.586	-19.352	-3.102	-55.93	-20.288	-17.203
1949	1.949	-54.208	-23.513	-68.154	-25.35	-5.588	-46.509	-17.571	-4.45
1950	1.95	-50.726	-17.417	-88.816	-30.666	-6.335	-20.916	-10.036	0.726
1951	1.951	-41.252	-11.861	-70.015	-25.594	-2.826	-24.253	-12.366	-3.924
1952	1.952	-38.389	-46.997	-32.328	-21.172	-0.862	-39.95	-5.971	-8.201
1953	1.953	-9.969	-33.483	-7.288	-0.524	-2.576	-59.799	7.572	-17.105
1954	1.954	-6.1	28.914	-11.958	-19.378	-3.915	-21.498	2.339	-25.392
1955	1.955	4.209	55.518	-32.993	-2.444	-11.256	61.389	3.892	-18.019
1956	1.956	7.556	-1.546	-29.641	0.587	-8.164	49.283	-3.266	-3.308
1957	1.957	5.098	-9.065	-12.873	-19.217	-9.134	16.577	-17.594	-18.202
1958	1.958	-7.415	-2.646	34.023	-11.706	-8.36	6.505	-11.796	-20.138
1959	1.959	-0.202	-20.97	27.621	-14.059	-7.588	33.065	-38.116	-11.41
1960	1.96	-14.845	-26.535	21.858	-11.954	-8.178	-7.621	-56.891	-3.475
1961	1.961	-12.693	-61.804	5.53	-17.796	-4.893	-74.367	-25.936	-2.098
1962	1.962	-21.185	-57.346	-29.588	-16.08	-8.964	-155.065	3.079	-8.464
1963	1.963	-16.31	-44.923	-33.945	-20.725	-10.332	-79.234	14.293	-21.625
1964	1.964	-20.355	-10.839	-13.206	-16.427	-12.667	49.007	65.766	-16.4
1965	1.965	-13.747	2.74	-32.034	-15.219	-9.771	66.319	43.683	-11.766
1966	1.966	-17.01	-59.814	-35.465	-9.26	-5.324	50.329	-3.19	-7.533
1967	1.967	-22.011	-15.11	-51.493	6.818	-7.069	7.004	-21.429	-13.928
1968	1.968	-28.573	-6.961	-14.858	18.378	-5.713	-6.307	-16.074	-3.088
1969	1.969	-39.782	0.377	-20.064	-13.576	-9.014	-42.055	-11.094	-7.331
1970	1.97	-28.538	7.038	-42.979	-27.176	-11.936	-74.642	-33.976	-10.995
1971	1.971	-21.208	13.111	-72.072	-23.185	-12.343	-45.115	-29.936	-7.504
1972	1.972	-17.333	29.643	-38.041	-19.56	-10.422	-18.472	-11.186	-14.864
1973	1.973	-20.637	24.652	3.22	-16.368	-9.676	-42.897	-7.928	-17.793
1974	1.974	-23.599	11.1	86.487	-13.419	-9.899	-50.257	-11.046	-11.828
1975	1.975	-22.501	-51.57	169.881	0.62	-9.14	-16.749	-13.788	-11.057
1976	1.976	-26.631	-78.417	93.926	-27.732	-8.575	13.61	-11.287	-12.985
1977	1.977	-22.468	-70.4	83.949	-31.412	-12.074	52.27	-18.269	-18.966
1978	1.978	-11.554	-33.599	146.279	-55.33	-13.443	47.2	-20.408	-26.305
1979	1.979	-0.426	-27.289	154.111	-8.372	-17.524	51.558	-14.611	-19.526
1980	1.98	-4.553	27.462	42.772	38.415	-14.062	39.065	-19.842	-22.08
1981	1.981	-18.742	19.994	-100.552	56.515	-20.485	20.185	-21.396	-13.226
1982	1.982	-8.991	26.506	-119.749	17.721	-19.733	43.917	-17.146	-7.236
1983	1.983	-17.66	20.372	-102.429	-7.483	-23.814	47.005	-16.007	-12.475
1984	1.984	-22.251	3.771	-118.556	15.243	-18.981	38.781	-12.534	-1.666
1985	1.985	-0.502	-31.609	-104.447	11.105	-15.701	0.455	-9.447	2.555
1986	1.986	2.666	-45.234	-65.124	-45.599	-17.458	6.058	-4.631	-3.842
1987	1.987	-28.431	-24.533	-5.734	11.233	-10.492	51.674	-3.88	-9.865
1988	1.988	-24.291	9.385	4.916	-55.71	-9.536	45.774	-7.971	-6.78
1989	1.989	-13	-4.233	-5.032	-82.489	-13.812	62.312	-6.071	-3.886
1990	1.99	-2.876	24.773	-139.31	-41.867	-6.495	47.327	-5.52	2.118
1991	1.991	-5.927	5.959	-120.055	-4.985	-3.657	-21.301	-1.474	-10.062
1992	1.992	-8.601	-31.843	-67.526	-38.588	-1.223	-169.321	-3.991	-25.892
1993	1.993	9.245	-26.929	-19.929	3.88	2.739	-148.245	-9.421	-36.458
1994	1.994	6.911	-58.931	-63.129	-23.909	0.69	-90.573	-11.394	-26.688
1995	1.995	-12.291	-62.996	-50.008	11.197	5.207	-73.162	-13.356	-28.369
1996	1.996	-19.855	-51.744	-38.236	24.678	5.632	-89.012	-13.969	-14.016
1997	1.997	-17.575	-0.241	-27.444	45.336	0.63	-103.341	-12.647	-12.039
1998	1.998	-15.549	21.813	61.211	3.734	-5.542	-116.544	-9.352	-13.737
[truncated: 6,156 more rows]
