# Supplementary material for: Associations between lower-limb muscle activation and knee flexion in post-stroke individuals: A study on the stance-to-swing phases of gait
Source: PLoS One. 2017 Sep 8;12(9):e0183865. doi: 10.1371/journal.pone.0183865 (PMC5590852; doi:10.1371/journal.pone.0183865)
Supplement: S1 Dataset — (ZIP) [file pone.0183865.s001.zip › S1_Dataset/Healthy group/5/4/emg.csv]

Frame	Time	EMG Signal 1	EMG Signal 2	EMG Signal 3	EMG Signal 4	EMG Signal 5	EMG Signal 6	EMG Signal 7	EMG Signal 8
0	0	55.675	55.243	48.342	34.635	32.715	39.205	51.314	51.667
1	0.001	54.405	52.592	48.736	38.727	33.541	33.43	35.265	42.58
2	0.002	51.209	44.325	44.311	34.317	30.133	38.696	16.145	44.33
3	0.003	46.859	42.837	48.626	33.2	28.871	34.094	16.79	34.097
4	0.004	48.708	47.945	48.522	36.152	31.083	33.174	30.028	44.007
5	0.005	45.734	40.87	37.843	42.969	26.145	33.817	30.282	34.19
6	0.006	43.745	42.907	37.436	32.763	25.076	30.206	23.38	36.57
7	0.007	41.004	30.06	36.85	38.252	21.5	27.967	23.273	51.735
8	0.008	39.838	35.035	33.763	43.17	26.069	18.585	25.894	28.791
9	0.009	37.923	29.199	30.703	29.912	23.874	20.055	25.433	12.852
10	0.01	33.717	35.392	25.718	26.545	23.251	27.356	27.327	28.869
11	0.011	27.993	30.199	20.918	14.701	17.043	29.259	11.831	57.491
12	0.012	29.078	27.166	14.742	11.771	11.054	22.476	16.095	26.727
13	0.013	24.011	25.905	12.106	4.026	17.471	16.109	19.804	13.807
14	0.014	23.826	26.231	13.781	9.668	13.074	22.537	3.99	8.843
15	0.015	19.036	23.7	12.592	22.707	14.709	13.707	27.686	4.115
16	0.016	20.482	22.379	13.767	27.464	9.21	9.358	50.052	-0.175
17	0.017	17.137	16.454	14.591	8.454	7.225	13.948	39.368	5.827
18	0.018	20.037	15.993	18.363	4.575	7.981	11.798	29.686	11.287
19	0.019	16.213	21.578	13.272	9.435	7.415	11.043	20.81	-0.809
20	0.02	13.798	12.514	9.776	25.38	6.883	11.677	12.547	7.462
21	0.021	10.277	10.854	5.356	12.335	4.448	7.511	0.654	4.342
22	0.022	12.042	2.478	9.699	13.08	4.757	6.676	12.974	4.535
23	0.023	8.063	5.188	7.51	9.813	5.68	2.199	3.074	10.412
24	0.024	4.338	-0.38	3.437	4.635	3.545	2.406	-21.887	5.504
25	0.025	8.021	-1.24	4.066	-1.857	6.286	0.146	-46.795	3.151
26	0.026	5.964	2.018	4.744	-11.03	-1.967	2.771	-50.941	1.051
27	0.027	3.965	9.589	4.121	-10.83	0.269	1.373	-18.452	14.668
28	0.028	-0.295	4.645	1.619	-0.122	-1.526	3.304	11.739	15.759
29	0.029	-1.973	-0.045	1.874	6.763	0.207	-0.338	14.863	5.092
30	0.03	-4.559	-6.42	3.73	-1.389	1.782	2.258	10.301	-1.076
31	0.031	-2.822	-0.736	-2.481	12.007	-2.411	-1.482	-0.608	-0.42
32	0.032	-5.868	-0.995	-2.835	-2.446	1.559	3.728	-10.671	3.007
33	0.033	-7.297	5.382	-12.424	-15.541	-0.815	5.5	-3.056	1.072
34	0.034	-3.438	-4.436	-4.931	-5.358	-1.027	-2.562	3.823	8.647
35	0.035	-6.293	-1.807	-4.74	15.56	-1.195	-8.062	10.142	-8.135
36	0.036	-11.794	-9.957	-6.428	11.752	0.407	-4.416	28.678	-6.508
37	0.037	-8.528	-7.786	-6.327	25.223	-6.072	-0.914	15.336	-22.054
38	0.038	-11.78	-16.4	-6.179	-13.89	-5.745	-8.028	7.843	-20.71
39	0.039	-10.145	-16.064	-6.168	-19.853	-5.377	-7.749	0.976	-16.033
40	0.04	-11.929	-17.603	-2.048	-25.38	-0.913	-10.53	-13.01	-2.218
41	0.041	-8.824	-12.134	-1.939	-12.292	-3.187	-14.432	-8.17	3.141
42	0.042	-14.758	-10.281	-2.744	-8.666	-6.396	-18.091	-10.059	-13.126
43	0.043	-13.287	-8.771	-2.738	-5.378	-5.311	-14.363	-17.513	-15.601
44	0.044	-13.12	-7.211	-9.677	-2.402	-6.897	-14.27	-24.175	-17.841
45	0.045	-10.578	-11.597	-7.097	-5.797	-5.939	-14.913	-18.413	4.735
46	0.046	-13.411	-16.725	-13.367	-25.785	-7.274	-8.559	-8.949	45.338
47	0.047	-13.292	-17.545	-4.681	-23.481	-13.225	-7.783	-12.822	-4.774
48	0.048	-12.355	-16.005	-3.664	-16.664	-2.7	-10.458	-11.851	-11.511
49	0.049	-12.931	-12.68	12.314	-14.652	-4.145	-12.909	4.059	-17.628
50	0.05	-12.701	-20.176	19.19	-20.579	-0.532	-9.524	15.562	-23.137
51	0.051	-16.209	-12.82	0.033	-25.825	-18.513	-14.167	-7.854	-18.086
52	0.052	-15.837	-11.842	-23.184	-21.179	-26.046	-10.114	-23.545	-22.534
53	0.053	-11.787	-16.095	-38.876	-16.914	-9.764	-8.771	-26.279	-26.597
54	0.054	-13.168	-12.03	-75.843	-2.568	-11.877	-12.058	-3.07	-22.918
55	0.055	-13.582	-11.448	-60.739	-0.643	-2.181	-5.48	0.04	-12.853
56	0.056	-14.773	-10.875	-47.15	-5.871	-0.419	-8.375	-8.262	-9.763
57	0.057	-17.518	-7.973	-34.739	-1.215	-5.043	-9.143	-10.766	-7.038
58	0.058	-14.846	-9.328	-31.037	0.184	-0.767	-6.812	-8.437	-19.795
59	0.059	-16.427	-12.616	-13.985	-0.936	-7.129	-10.299	-19.075	-17.487
60	0.06	-14.541	-13.78	14.288	-14.057	-13.103	-8.354	-21.005	-15.383
61	0.061	-14.78	-11.835	48.362	-1.879	-16.176	-7.764	-15.772	-13.446
62	0.062	-16.378	-8.334	16.443	-0.351	-11.317	-10.267	-14.239	-18.649
63	0.063	-17.98	-9.488	-4.249	-4.597	-10.523	-4.837	-9.984	-7.649
64	0.064	-14.936	-14.716	-7.911	-13.479	-14.558	-6.762	-11.126	-14.845
65	0.065	-13.828	-19.554	-11.183	-16.934	-12.602	-6.154	-5.117	-23.772
66	0.066	-12.718	-14.91	-8.064	-15.917	-11.993	-9.039	-14.764	-17.783
67	0.067	-15.468	-13.169	-10.758	-12.953	-12.552	-9.414	-13.564	-14.684
68	0.068	-13.96	-11.817	-8.218	-4.972	-12.136	-11.709	-10.056	-23.587
69	0.069	-14.78	-19.172	-10.514	-16.74	-12.496	-9.562	-6.947	-22.421
70	0.07	-14.647	-16.068	-8.363	-12.047	-9.571	-9.162	-13.721	-6.372
71	0.071	-17.989	-18.972	-14.148	-16.237	-9.161	-11.087	-0.565	9.867
72	0.072	-20.177	-18.206	-12.383	-19.855	-7.202	-6.242	1.347	-13.582
73	0.073	-19.85	-7.575	-13.893	-1.779	-8.719	-5.644	3.072	-16.691
74	0.074	-14.875	-14.739	-18.108	0.822	-9.471	-11.632	-7.982	-8.366
75	0.075	-18.217	-11.074	-14.396	12.505	-8.675	-13.943	-18.068	-15.917
76	0.076	-14.196	-9.92	-15.53	-19.367	-8.458	-11.991	-26.992	-8.977
77	0.077	-14.63	-15.148	-16.471	-23.766	-4.958	-8.676	-9.002	-11.921
78	0.078	-17.01	-16.105	-11.61	-19.646	-9.385	-4.585	3.818	-9.806
79	0.079	-14.172	-13.586	-10.809	-23.268	-6.459	-7.081	-7.723	-7.891
80	0.08	-16.168	-14.359	-16.388	-33.259	-6.825	-12.482	-5.54	-9.659
81	0.081	-10.429	-12.423	-14.426	-4.941	-3.514	-14.397	-26.806	-17.613
82	0.082	-16.104	-10.481	-13.828	29.201	-7.562	-14.968	-40.962	-21.855
83	0.083	-16.74	-13.38	-12.073	15.724	-4.06	-7.214	-28.228	-2.326
84	0.084	-14.858	-15.897	-11.674	-21.78	-9.46	-10.291	-7.129	11.801
85	0.085	-16.655	-16.283	-14.949	-16.697	-1.509	-15.121	7.037	24.576
86	0.086	-15.359	-21.105	-10.862	-21.051	-11.169	-19.375	-5.685	12.93
87	0.087	-16.777	-16.47	-8.333	-25.026	-7.48	-7.174	-7.963	2.229
88	0.088	-10.256	-11.05	-13.729	-28.626	-10.957	-5.417	-10.07	0.248
89	0.089	-17.093	-15.889	-10.221	-25.3	-7.857	-3.854	-12.023	-1.523
90	0.09	-12.896	-7.185	-14.847	-15.969	-8.817	-5.201	-20.752	-15.868
91	0.091	-15.283	-15.508	-18.895	3.848	-8.031	-14.1	-22.318	-21.694
92	0.092	-14.765	-10.284	-10.949	-3.65	-10.35	-10.617	-26.576	-26.935
93	0.093	-14.247	-13.187	4.745	-29.333	-15.188	-13.717	-7.026	-25.42
94	0.094	-17.215	-17.438	6.886	-5.465	-11.9	-14.676	-9.744	-26.813
95	0.095	-13.79	-6.795	-6.654	-14.708	-10.161	-10.412	-2.198	-17.93
96	0.096	-17.145	-13.955	-18.839	-11.936	-8.808	-11.174	9.392	-26.247
97	0.097	-16.823	-10.278	-42.628	-29.697	-8.42	-11.742	24.29	-16.539
98	0.098	-10.892	-13.76	-52.684	-22.718	-9.592	-11.146	10.732	-20.236
99	0.099	-6.7	2.301	-11.847	9.23	-10.75	-10.558	-5.139	-14.264
100	0.1	-7.533	-13.949	4.616	4.802	-9.59	-15.388	-11.518	-13.324
101	0.101	-17.078	-20.325	-0.396	-7.557	-4.755	-5.315	-9.569	-6.566
102	0.102	-18.301	-18.376	13.155	-11.202	-15.607	-1.057	-11.306	-4.049
103	0.103	-10.04	-13.131	0.751	-21.229	-4.599	-15.369	-12.871	-12.951
104	0.104	-9.125	-8.479	-10.488	13.249	-5.958	-9.545	-20.03	-4.63
105	0.105	-10.153	-7.11	-41.488	8.844	-9.635	-14.761	-21.194	-7.714
106	0.106	-7.699	-10.774	-20.797	-11.813	-8.471	-13.197	-15.205	-22.397
107	0.107	-10.078	-19.083	-17.112	-30.549	-7.497	-14.547	-7.861	-11.727
108	0.108	-14.964	-13.847	-13.795	-20.443	-8.469	-8.158	-4.961	-5.899
109	0.109	-4.936	-12.865	-10.666	-23.501	-9.244	-14.155	-4.19	-7.624
110	0.11	-12.131	-17.119	-7.909	19.118	-8.479	-6.8	-6.526	-15.541
111	0.111	-13.315	-24.464	-10.359	13.145	-9.07	-7.759	1.388	-14.163
112	0.112	-9.855	-15.552	-12.603	-14.496	-11.021	-12.016	-5.98	2.899
113	0.113	-15.106	-7.213	-10.432	-19.501	-10.449	-12.796	-20.69	-4.031
114	0.114	-14.161	-10.301	-8.481	-15.031	-6.976	-19.379	-18.555	-14.627
115	0.115	-18.434	-11.261	-10.213	-19.085	-10.28	-15.121	-16.611	-24.267
116	0.116	-24.058	-12.034	-2.275	-22.749	-7.388	-9.518	-11.376	-29.465
117	0.117	-24.647	-14.349	-9.424	-19.44	-13.392	-16.105	-12.933	-15.103
118	0.118	-15.947	-13.761	-8.257	-10.132	-9.139	-8.186	-14.284	-13.116
119	0.119	-7.633	-17.038	-9.415	-12.809	-5.078	-2.975	-10.593	-4.373
120	0.12	-17.315	-15.286	-10.384	-15.301	-5.664	-2.025	-14.057	3.605
121	0.121	-13.642	-9.469	-15.22	-17.595	-7.595	-2.815	-4.377	10.814
122	0.122	-12.482	-10.238	-21.221	-28.221	-13.014	-11.733	-0.687	-8.689
123	0.123	-17.707	-15.076	-23.544	-30.162	-5.079	-8.255	-4.165	-16.986
124	0.124	-22.541	-9.06	-16.966	-17.956	-6.047	-7.294	-18.084	-14.437
125	0.125	-25.048	-13.112	-9.042	-10.005	-7.018	-12.143	-23.88	1.855
126	0.126	-20.969	-12.523	-8.095	-5.736	-7.791	-14.678	-22.135	8.273
127	0.127	-13.019	-18.515	-7.167	-4.598	-11.859	-15.467	-30.084	-9.109
128	0.128	-9.902	-14.444	-13.189	3.721	-11.281	-7.544	-22.944	-6.756
129	0.129	-14.72	-16.366	-17.262	-8.069	-7.996	-8.521	-8.633	-13.111
130	0.13	-10.443	-18.29	-10.638	-6.511	-7.416	-9.501	8.777	-22.763
131	0.131	-12.743	-16.543	-8.048	-13.683	-7.805	-3.511	34.502	-45.567
132	0.132	-19.298	-14.012	-5.692	-14.829	-8.192	-4.287	24.401	-11.086
133	0.133	-20.049	-6.645	-12.24	0.899	-10.324	-10.875	-10.103	-24.586
134	0.134	-14.414	-16.309	-7.954	-1.22	-9.933	-8.375	-32.97	-20.479
135	0.135	-12.452	-25.208	-15.284	-26.417	-10.326	-9.164	-37.032	-1.661
136	0.136	-13.003	-7.2	-8.484	-23.132	-6.842	-9.766	-18.254	15.426
137	0.137	-12.393	-14.741	-16.393	-7.457	-8.199	-13.079	-14.948	-6.401
138	0.138	-11.01	-17.053	-17.329	-4.749	-6.072	-17.148	6.956	-14.703
139	0.139	-11.36	-10.662	-12.468	-12.318	-9.753	-9.212	-1.32	-12.19
140	0.14	-10.17	-12.587	-8.189	-38.098	-11.105	-8.041	-14.058	-5.218
141	0.141	-8.972	-7.343	-7.402	-0.355	-7.043	-7.077	-21.007	-7.361
142	0.142	-13.968	-8.892	-15.326	-5.372	-7.427	-6.119	-23.121	-5.431
143	0.143	-10.646	-13.137	-12.21	-9.825	-6.067	-12.136	-13.43	-3.71
144	0.144	-14.673	-6.74	-13.151	2.572	-8.196	-9.824	-18.624	-18.042
145	0.145	-7.67	-12.742	-12.363	-16.174	-8.577	-13.316	5.213	-19.977
146	0.146	-10.529	-15.831	-21.283	-12.883	-12.054	-8.676	-4.804	-18.231
147	0.147	-7.976	-14.862	-8.155	15.363	-6.242	-11.58	-1.668	-16.683
148	0.148	-10.261	-10.597	-6.459	11.67	-10.301	-8.102	-9.948	-12.42
149	0.149	-16.802	-14.659	-8.039	1.608	-9.713	-11.396	-7.421	-13.559
150	0.15	-12.499	-21.224	-15.16	-7.645	-6.419	-10.232	-9.748	-21.869
151	0.151	-14.782	-16.969	-18.748	-15.939	-10.478	-6.558	-20.394	-24.948
152	0.152	-14.17	-19.303	-15.216	-13.396	-5.629	-11.974	-10.727	-20.108
153	0.153	-16.073	-11.376	-22.517	-6.394	-7.557	-18.545	-22.935	-15.823
154	0.154	-10.615	-14.48	-17.656	-12.776	-12.963	-12.546	0.86	-16.564
155	0.155	-9.995	-13.518	-7.965	-18.577	-8.113	-13.311	4.142	-15.927
156	0.156	-14.604	-12.745	-9.13	-13.369	-11.395	-8.469	-5.155	-11.22
157	0.157	-21.144	-10.433	-10.275	-18.028	-7.318	-7.881	-13.481	-5.769
158	0.158	-25.368	-15.289	-9.289	-16.689	-8.659	-8.458	-10.966	-9.257
159	0.159	-23.022	-9.299	-8.304	-23.064	-8.261	-10.966	-8.641	-5.983
160	0.16	-26.473	-14.924	-9.058	-19.568	-10.383	-15.412	-2.245	-7.749
161	0.161	-21.803	-14.368	-6.712	-16.41	-6.696	-9.99	-4.166	-11.224
162	0.162	-17.711	-17.68	-13.27	-11.525	-8.041	-6.501	-12.867	-17.578
163	0.163	-17.297	-11.111	-10.732	-12.308	-5.129	-7.076	-14.427	-15.015
164	0.164	-17.655	-15.369	-9.936	-11.598	-6.281	-13.651	-15.813	-9.421
165	0.165	-17.238	-11.298	-9.334	-16.477	-5.878	-5.715	-12.142	-6.016
166	0.166	-16.051	-13.232	-13.98	-18.431	-10.71	-10.926	-3.808	-10.728
167	0.167	-15.641	-11.304	-12.222	-14.381	-10.124	-6.065	-13.473	-16.204
168	0.168	-13.484	-15.378	-8.732	-19.233	-9.544	-8.566	-17.141	-5.385
169	0.169	-13.255	-16.743	-8.335	-19.804	-7.799	-6.229	-18.294	-10.061
170	0.17	-12.447	-14.433	-10.449	-18.055	-12.63	-8.145	-8.607	-2.904
171	0.171	-15.129	-10.365	-12.379	-10.1	-7.976	-10.064	-7.436	5.988
172	0.172	-14.709	-5.525	-11.99	5.589	-7.39	-15.474	-3.945	-2.331
173	0.173	-13.909	-12.877	-11.212	-0.818	-8.745	-13.537	-13.616	-12.033
174	0.174	-12.536	-15.792	-6.761	-6.625	-7.391	-14.112	-17.298	-8.385
175	0.175	-16.766	-9.797	3.312	-1.384	-10.301	-7.529	-16.137	-11.901
176	0.176	-12.691	-10.588	13.375	0.171	-5.867	-10.046	-4.335	-10.944
177	0.177	-15.196	-14.083	-6.164	-18.586	-6.468	-9.281	13.073	-9.982
178	0.178	-14.784	-20.102	-14.478	-26.123	-7.856	-9.871	6.082	-10.783
179	0.179	-10.693	-14.504	-52.996	-19.137	-10.216	-9.289	-8.852	-5.185
180	0.18	-13.193	-11.024	-69.45	-4.236	-9.084	-15.865	-3.068	-16.043
181	0.181	-10.854	-17.033	-23.978	-6.151	-9.508	-20.117	-1.333	-20.706
182	0.182	-13.746	-14.722	-17.985	-18.316	-9.942	-12.755	6.607	-30.792
183	0.183	-11.811	-16.672	-12.58	-0.88	-13.474	0.023	-3.475	-11.231
184	0.184	-13.742	-10.676	-7.571	6.109	-9.074	-5.211	-15.333	-8.532
185	0.185	-15.288	-16.299	-12.041	-17.313	-8.547	-3.67	-10.777	-16.109
186	0.186	-13.347	-15.737	-8.003	-20.449	-13.437	-5.028	-29.625	-18.439
187	0.187	-13.143	-13.797	-11.691	-17.752	-10.183	-11.415	-42.426	-12.052
188	0.188	-14.687	-6.063	-8.418	0.09	-9.646	-14.905	-44.766	1.472
189	0.189	-13.141	-15.751	-5.345	16.359	-12.208	-20.148	-29.862	-10.725
190	0.19	-15.466	-16.914	-2.659	-15.572	-7.81	-9.327	-16.335	-6.081
191	0.191	-16.245	-8.592	-5.198	-11.15	-11.927	-10.694	-11.156	-16.146
192	0.192	-12.574	-15.949	-7.542	-7.094	-13.336	-1.81	-9.667	-4.341
193	0.193	-15.87	-16.928	-5.447	-33.425	-10.095	-10.146	-8.368	-9.003
194	0.194	-16.254	-9.004	0.325	-23.368	-11.303	-11.135	-12.087	-16.202
195	0.195	-18.967	-12.108	8.997	-7.705	-8.649	-10.188	-18.123	-9.862
196	0.196	-14.706	-13.075	7.42	0.59	-7.538	-12.72	-6.345	-11.071
197	0.197	-14.314	-15.601	0.205	-6.989	-6.817	-8.672	-4.827	-7.993
198	0.198	-11.982	-14.84	-11.639	-13.972	-9.575	-9.272	2.306	-22.685
199	0.199	-16.043	-15.432	-35.491	-20.373	-7.694	-13.926	-1.388	-7.757
200	0.2	-13.528	-14.863	-59.335	-18.464	-6.979	-11.029	-9.703	-13.537
201	0.201	-13.909	-10.816	-24.929	-27.2	-8.971	-8.526	-2.349	2.357
202	0.202	-16.032	-12.181	-20.511	-31.856	-13.281	-11.821	0.548	-21.049
203	0.203	-14.867	-8.914	-8.169	-10.204	-9.266	-13.957	-7.403	-30.325
204	0.204	-16.025	-9.311	-11.898	11.615	-10.667	-15.147	-12.672	-38.659
205	0.205	-14.462	-14.547	-15.234	14.25	-9.361	-13.228	-9.793	-41.181
206	0.206	-18.318	-11.068	-12.177	-9.023	-12.307	-13.049	-7.302	-20.077
207	0.207	-14.826	-11.654	-9.509	-18.37	-11.969	-9.763	-5.034	16.916
208	0.208	-11.532	-14.555	-7.036	-26.744	-10.076	-7.646	-8.582	21.969
209	0.209	-12.685	-11.071	-9.401	-24.256	-7.993	-9.605	-14.634	17.513
210	0.21	-14.611	-5.649	-11.579	-31.239	-9.386	-3.826	-20.285	-20.052
211	0.211	-17.314	-13.59	-13.568	-24.851	-10.781	-7.918	-9.486	-35.155
212	0.212	-15.164	-14.573	-15.368	0.312	-10.237	-11.428	-1.605	-30.714
213	0.213	-19.588	-17.496	-13.889	38.023	-10.078	-10.863	2.602	15.144
214	0.214	-18.985	-25.431	-12.606	12.815	-13.203	-11.461	-16.982	45.532
215	0.215	-17.222	-20.202	1.653	-10.051	-6.656	-16.321	-25.311	17.86
216	0.216	-16.805	-13.802	-11.948	-14.155	-5.715	-16.922	-17.766	2.781
217	0.217	-18.131	-12.822	-10.265	-10.508	-6.518	-14.051	-15.456	-20.053
218	0.218	-16.749	-12.046	-14.961	-20.593	-6.35	-6.905	-13.343	-7.665
219	0.219	-10.138	-12.82	-19.655	-19.265	-8.695	-9.44	-11.413	-26.417
220	0.22	-13.01	-23.644	-12.543	-28.562	-12.199	-8.107	-13.161	-16.347
221	0.221	-15.499	-15.696	-13.755	-20.244	-11.64	-6.005	-5.212	-25.628
222	0.222	-9.857	-17.032	-17.294	2.944	-9.909	-7.961	-3.676	-17.29
223	0.223	-9.248	-8.111	-14.254	-12.732	-5.084	-9.153	-2.32	-19.8
224	0.224	-19.288	-11.591	-15.276	-15.423	-3.166	-8.405	-16.627	-12.837
225	0.225	-6.296	-6.365	-2.166	-2.627	0.893	-8.625	-14.676	-19.22
226	0.226	-4.534	-11.201	-11.879	-9.583	-0.474	-4.384	-5.988	-21.155
227	0.227	-12.444	-8.682	-13.657	-7.495	3.972	-6.152	1.937	-15.929
228	0.228	-13.777	-11.003	-9.066	-13.347	3.385	-9.654	12.024	-23.87
229	0.229	-10.072	-20.486	-13.388	-8.14	-4.549	-12.964	8.357	-19.615
230	0.23	-11.215	-14.094	-7.092	-25.546	-1.068	-15.109	0.035	-23.301
231	0.231	-10.226	-10.6	-8.336	-32.518	2.027	-13.965	-3.059	-26.792
232	0.232	-7.301	-7.501	-5.271	-21.919	-0.876	-12.053	-4.02	-23.717
233	0.233	-13.284	-12.327	-6.262	-12.265	-3.393	-7.237	-6.514	-9.027
234	0.234	-9.199	-14.822	-8.802	3.624	-4.165	-7.821	5.69	10.123
235	0.235	-12.668	-12.484	-11.145	9.983	-8.999	-12.476	-6.505	2.555
236	0.236	-18.652	-17.321	-19.101	-11.368	-19.051	-15.392	-27.2	0.206
237	0.237	-14.574	-14.019	-20.087	-36.938	-14.78	-11.919	-29.917	-1.94
238	0.238	-9.725	-11.1	-13.331	-13.145	-11.085	-4.58	-27.418	-23.246
239	0.239	-13	-14.563	-10.829	-10.023	-9.905	-1.503	-15.811	-20.524
240	0.24	-12.409	-17.836	-10.074	-1.684	-10.853	-6.37	-5.152	-12.989
241	0.241	-12.785	-11.242	-13.593	5.82	-7.923	-3.87	0.682	-15.313
242	0.242	-18.199	-8.318	-10.34	-1.168	-13.899	-9.498	-4.519	-0.418
243	0.243	-23.024	-12.564	-9.788	-11.82	-14.643	-8.921	-9.135	13.114
244	0.244	-19.73	-11.779	-9.403	-2.171	-9.78	-8.348	-16.26	4.39
245	0.245	-20.305	-22.6	-16.712	-7.412	-14.389	-14.932	-7.317	2.822
246	0.246	-22.82	-14.654	-2.728	-2.786	-12.609	-10.675	-15.58	-18.868
247	0.247	-24.17	-10.389	-8.491	-1.43	-12.185	-11.458	-16.498	-40.756
248	0.248	-19.324	-9.222	-3.226	-13.217	-9.823	-16.294	-29.21	-38.055
249	0.249	-18.741	-12.698	-14.229	-14.735	-5.722	-20.939	-41.357	-30.535
250	0.25	-20.48	-11.72	-18.485	-21.857	-6.074	-12.043	-30.315	-28.219
251	0.251	-19.122	-12.683	-24.923	-36.167	-12.427	-15.724	-26.074	-13.334
252	0.252	-15.829	-4.74	-11.857	-18.773	-11.617	-16.885	-6.528	-7.545
253	0.253	-15.44	-9.96	-10.179	6.966	-13.903	-2.945	7.617	15.255
254	0.254	-19.117	-12.847	-11.751	17.044	-13.284	-8.749	5.141	5.922
255	0.255	-17.764	-17.09	-10.405	-11.169	-12.664	-10.482	2.89	-8.244
256	0.256	-14.857	-14.761	-11.541	0.106	-8.562	-15.118	13.604	-21.051
257	0.257	-14.472	-18.238	-12.631	-9.969	-9.881	-7.943	11.712	-9.437
258	0.258	-17.18	-20.164	-13.551	-25.642	-7.521	-1.537	-0.438	5.492
259	0.259	-12.338	-16.09	-8.651	-33.979	-11.542	-2.679	-11.436	15.219
260	0.26	-10.401	-12.6	-7.825	-36.503	-10.141	-5.76	-7.154	-4.123
261	0.261	-16.411	-5.231	-5.461	-29.526	-8.746	-4.776	1.771	-6.678
262	0.262	-15.642	-4.255	-3.487	2.41	-9.872	-12.698	-9.03	-13.683
263	0.263	-10.805	-17.019	-2.871	15.99	-10.991	-11.719	-19.054	-20.101
264	0.264	-10.233	-22.241	-11.725	-4.657	-7.463	-12.669	-38.565	-14.286
265	0.265	-15.657	-23.786	-18.062	-0.954	-11.492	-8.394	-30.245	-22.974
266	0.266	-13.726	-22.418	-16.842	-10.992	-10.094	-4.316	-12.454	-15.059
267	0.267	-11.794	-10.601	-19.89	-14.075	-9.669	-15.131	-14.773	-16.445
268	0.268	-13.538	-12.138	-16.943	-11.365	-10.015	-13.559	-21.147	-22.885
269	0.269	-13.925	-22.181	-16.13	-24.129	-7.27	-9.267	-15.322	-14.594
270	0.27	-10.631	-18.484	-15.322	-21.78	-8.395	-8.076	-20.521	-11.545
271	0.271	-15.469	-17.322	-11.798	10.152	-10.495	-14.055	3.298	-14.486
272	0.272	-13.537	-14.216	-9.819	-12.664	-6.594	-8.802	-6.75	-14.527
273	0.273	-10.629	-7.439	-10.357	-33.313	-3.078	-9.743	-22.419	-13.781
274	0.274	-11.984	-8.198	-10.702	-36.933	-10.395	-8.948	-19.725	-16.124
275	0.275	-11.605	-5.872	-16.074	-19.86	-5.139	-11.243	13.722	-15.547
276	0.276	-12.762	-9.346	-11.18	20.992	-6.076	-6.383	9.252	-13.615
277	0.277	-13.145	-11.27	-13.071	4.55	-5.273	-12.352	-11.453	-7.047
278	0.278	-18.185	-13.007	-8.966	-20.58	-10.857	-10.003	-7.747	-11.303
279	0.279	-8.125	-12.621	-9.308	-34.089	-7.347	-13.467	-11.006	-3.94
280	0.28	-15.287	-13.988	-13.713	-5.052	-5.394	-14.033	-7.901	-12.834
281	0.281	-14.119	-11.084	-13.083	21.271	-5.952	-9.957	-10.615	-4.507
282	0.282	-12.956	-17.074	-11.683	-9.671	-3.418	-4.129	-18.173	-11.855
283	0.283	-16.055	-23.069	-7.183	-30.343	-7.856	-11.458	-15.858	-2.934
284	0.284	-13.15	-12.422	-6.564	11.309	-4.937	-10.456	-9.476	3.096
285	0.285	-15.671	-5.262	-10.002	16.746	-8.411	-7.911	-15.263	0.036
286	0.286	-13.356	-14.166	-10.346	-18.441	-11.703	-11.948	-6.555	-10.779
287	0.287	-11.423	-15.331	-12.445	-22.859	-10.543	-12.504	-1.926	-6.512
288	0.288	-17.427	-14.364	-12.82	-35.23	-8.602	-9.193	-6.217	-23.541
289	0.289	-13.358	-17.261	-6.983	-16.42	-9.754	-3.744	-5.129	-11.937
290	0.29	-15.292	-14.746	5.253	7.415	-10.516	-5.649	-4.072	-18.322
291	0.291	-11.998	-13.972	0.067	-8.221	-8.573	-7.56	1.098	-20.246
292	0.292	-16.059	-12.027	-10.935	-16.493	-12.821	-11.594	-3.759	-4.362
293	0.293	-12.574	-11.439	-29.671	-13.928	-3.916	-14.09	-9.791	-10.723
294	0.294	-13.926	-10.86	-57.893	-11.574	-12.814	-15.43	-17.148	-12.631
295	0.295	-12.755	-10.471	-46.634	3.335	-11.645	-15.031	-31.851	-10.878
296	0.296	-13.139	-8.163	-36.542	-10.185	-8.543	-9.023	-12.695	-9.318
297	0.297	-15.847	-11.068	-33.406	-29.511	-9.5	-13.263	-20.263	-16.494
298	0.298	-11.59	-11.454	-25.059	-37.045	-8.722	-10.935	-4.012	-10.122
299	0.299	-15.637	-14.16	-12.26	-39.363	-6.379	-7.435	15.134	-16.13
300	0.3	-15.227	-9.328	22.796	-7.432	-4.429	-6.836	22.679	-10.905
301	0.301	-15.596	-11.266	78.355	15.4	-9.059	-8.554	6.439	-1.987
302	0.302	-15.959	-10.687	41.404	-5.319	-10.795	-14.345	-12.737	-5.451
303	0.303	-14.771	-18.426	7.951	-1.614	-9.424	-10.257	-35.985	-4.448
304	0.304	-13.579	-17.462	-10.222	-11.628	-9.803	-15.066	-57.839	-11.174
305	0.305	-18.391	-14.562	-37.874	-20.891	-7.664	-10.394	-43.722	-10.353
306	0.306	-14.88	-12.059	-63.013	10.264	-8.039	-13.268	-15.473	-20.968
307	0.307	-15.429	-16.132	-31.064	-10.424	-9.185	-12.864	-11.788	-16.687
308	0.308	-15.978	-18.073	-35.106	0.808	-10.716	-10.519	-8.492	-36.196
309	0.309	-15.565	-12.079	-23.859	-2.482	-12.639	-8.366	-5.406	-10.62
310	0.31	-8.178	-16.147	-13.771	-18.162	-8.368	-6.401	-8.131	-0.522
311	0.311	-15.496	-16.73	-10.656	-4.049	-5.453	-6.764	-10.659	-9.778
312	0.312	-16.436	-17.306	-7.922	-11.601	-11.243	-8.301	-8.349	-7.038
313	0.313	-13.89	-13.242	-15.455	-13.892	-12.01	-12.741	-6.251	-9.565
314	0.314	-14.628	-16.734	-13.113	-11.716	-7.162	-10.795	7.269	-7.246
315	0.315	-14.015	-18.094	-10.979	-29.106	-9.089	-10.204	8.945	-5.12
316	0.316	-14.563	-11.523	-12.912	-17.468	-6.173	-15.024	-2.131	-10.933
317	0.317	-16.276	-10.561	-7.683	-2.568	-11.011	-11.718	-9.304	-9.179
318	0.318	-15.859	-18.486	-6.126	-16.119	-7.713	-13.451	-12.978	-17.097
319	0.319	-14.475	-17.504	-4.762	-24.818	-10.607	-10.927	-16.46	-12.815
320	0.32	-14.841	-8.606	-5.909	-4.112	-7.114	-3.561	-9.102	-9.103
321	0.321	-13.655	-9.77	-9.381	-12.457	-8.459	-8.777	-6.182	-10.22
322	0.322	-17.118	-6.67	-10.334	-25.222	-9.611	-9.741	-1.885	-11.171
323	0.323	-13.032	-11.503	-7.416	-32.192	-10.763	-7.213	10.33	-15.991
324	0.324	-14.36	-7.238	-11.665	-17.311	-5.727	-11.27	8.597	-20.235
325	0.325	-14.724	-11.302	-10.885	11.698	-6.307	-7.779	-5.714	-20.997
326	0.326	-15.87	-17.871	-10.296	7.639	-9.203	-12.413	-19.225	-10.134
327	0.327	-12.178	-11.866	-9.705	-11.094	-8.811	-10.656	-35.072	-14.748
328	0.328	-16.613	-9.544	-10.277	-21.15	-11.133	-8.131	-28.674	-21.869
329	0.329	-16.022	-8.968	-15.104	7.098	-10.75	-5.803	-15.114	-12.936
330	0.33	-21.805	-14.968	-13.159	-4.132	-13.45	-6.186	-13.361	-9.415
331	0.331	-16.18	-19.033	-12.575	-21.142	-9.188	-12.176	-11.81	-8.422
332	0.332	-11.325	-14.187	-13.923	-18.022	-8.796	-12.936	-16.058	-13.238
333	0.333	-18.67	-16.126	-8.497	-15.313	-14.215	-15.245	-19.729	-10.696
334	0.334	-9.763	-15.545	-17.966	12.93	-9.383	-11.762	-28.043	-5.048
335	0.335	-10.914	-12.056	-16.793	-5.833	-3.391	-12.343	-18.354	-4.419
336	0.336	-18.263	-14.374	-10.793	-22.849	-10.754	-11.755	-17.177	0.251
337	0.337	-11.482	-13.995	3.14	-19.781	-9.8	-4.78	0.852	-0.351
338	0.338	-15.733	-16.708	-10.41	-17.119	-9.037	-9.615	34.365	-8.272
339	0.339	-13.409	-13.999	-19.12	-9.602	-9.82	-8.838	57.229	-11.749
340	0.34	-15.345	-15.541	-14.475	-11.915	-6.347	-9.6	11.384	-12.682
341	0.341	-13.413	-18.823	-10.223	-18.271	-5.778	-13.076	-18.972	-15.553
342	0.342	-15.152	-13.988	-13.936	-24.087	-5.205	-9.778	-13.527	-13.005
343	0.343	-16.51	-10.702	-12.819	-15.416	-5.602	-5.706	-38.667	-8.909
344	0.344	-16.128	-13.604	-13.838	8.337	-5.988	-4.349	-43.12	-6.939
345	0.345	-9.554	-7.802	-14.852	-15.496	-6.383	-7.635	-22.416	-11.553
346	0.346	-8.586	-11.864	-14.06	-12.387	-9.1	-12.472	-11.187	-6.12
347	0.347	-6.071	-12.449	-8.417	-4.075	-3.293	-2.404	-21.216	-16.955
348	0.348	-16.723	-14.382	-8.975	-6.616	-15.49	-15.362	-18.092	-12.302
349	0.349	-18.075	-10.317	-19.016	-4.314	-6.783	-17.096	-26.385	-8.027
350	0.35	-14.402	-12.831	-11.817	-6.452	-8.336	-12.439	-23.822	-14.399
351	0.351	-15.572	-14.19	-12.918	-8.378	-6.981	-8.177	11.246	-6.071
352	0.352	-14.613	-13.035	-13.993	-24.242	-13.375	-14.562	26.367	-15.73
353	0.353	-17.526	-14.194	-6.61	-22.124	-7.381	-8.57	-5.547	-12.049
354	0.354	-15.022	-15.357	-13.393	-0.827	-8.358	-13.795	6.836	-22.884
355	0.355	-14.252	-10.524	-10.908	-3.532	-9.334	-14.765	-4.395	-18.617
356	0.356	-14.843	-12.462	-10.188	-16.295	-8.561	-8.762	-14.449	-19.778
357	0.357	-14.266	-15.75	-16.827	-13.948	-10.885	-7.983	-17.527	-18.627
358	0.358	-12.534	-15.166	-16.077	-16.09	-6.055	-7.396	-14.792	-4.698
359	0.359	-15.056	-12.651	-15.324	-14.176	-10.704	-14.742	-17.27	-6.648
360	0.36	-17.384	-11.292	-10.491	-1.999	-8.967	-13.76	-14.913	-22.511
361	0.361	-14.484	-13.42	-15.132	-3.568	-10.321	-4.075	-8.499	-20.375
362	0.362	-15.66	-10.707	-8.544	-10.73	-4.901	-10.452	-2.661	8.661
363	0.363	-17.606	-13.414	-14.533	-19.637	-8.388	-9.288	-11.342	-3.725
364	0.364	-15.487	-18.242	-10.466	-20.81	-6.449	-10.259	9.392	-0.04
365	0.365	-18.783	-13.394	-12.398	-17.708	-13.026	-13.162	1.124	-3.319
366	0.366	-14.732	-12.808	-11.811	-3.018	-1.607	-8.895	-11.636	-12.605
367	0.367	-14.352	-15.704	-15.879	-5.173	-9.539	-11.216	-23.238	-15.308
368	0.368	-16.684	-20.542	-13.359	-14.854	-10.891	-9.274	-21.092	-22.84
369	0.369	-10.111	-10.488	-14.714	-13.116	-9.723	-8.695	-15.276	-20.522
370	0.37	-13.02	-9.133	-11.804	7.577	-10.886	-6.96	-23.98	-22.667
371	0.371	-13.8	-12.809	-11.43	-0.761	-11.858	-8.313	-22.432	-1.377
372	0.372	-14.579	-11.653	-11.065	-13.539	-8.968	-10.645	-15.269	-4.099
373	0.373	-16.524	-10.689	-7.607	-11.234	-4.718	-8.53	-11.594	-1.583
374	0.374	-15.954	-7.787	-8.024	-9.139	-8.795	-8.928	-8.113	-3.898
375	0.375	-10.542	-17.462	-14.639	-14.969	-10.741	-13.201	-7.161	-14.546
376	0.376	-12.489	-16.306	-11.761	-16.699	-10.177	-13.611	-4.287	-16.478
377	0.377	-15.796	-12.833	-12.573	-8.761	-7.3	-12.269	-12.266	-18.215
378	0.378	-14.062	-11.879	-11.845	-15.94	-8.676	-7.444	-9.22	-13.572
379	0.379	-17.557	-14.793	-12.473	-22.355	-16.057	-9.402	-10.223	-14.925
380	0.38	-15.239	-15.578	-10.588	-18.868	-10.858	-13.489	-0.566	-11.231
381	0.381	-17.384	-19.661	-13.545	-7.097	-11.851	-13.123	-9.51	-5.221
382	0.382	-11.396	-13.094	-12.235	-15.074	-5.874	-8.701	-10.714	-14.886
383	0.383	-10.627	-19.109	-15.579	-16.472	-6.66	-4.659	-7.64	-16.042
384	0.384	-14.704	-13.508	-14.468	-4.689	-4.746	-5.059	-6.685	-24.344
385	0.385	-12.776	-8.684	-8.539	-12.604	-6.705	-11.445	-12.686	-8.258
386	0.386	-14.714	-8.113	-9.378	-5.451	-6.142	-13.973	-16.718	17.496
387	0.387	-12.982	-12.196	-10.214	6.305	-7.519	-9.922	-14.757	-13.463
388	0.388	-14.337	-14.728	-12.2	-14.445	-7.933	-7.988	-14.169	-17.525
389	0.389	-9.888	-20.164	-10.333	-28.619	-7.579	-12.642	-7.591	-28.756
390	0.39	-11.634	-18.238	-1.514	-26.142	-7.999	-10.911	-13.573	-25.482
391	0.391	-15.127	-8.189	12.731	-5.095	-9.194	-13.44	-9.553	-22.403
392	0.392	-13.773	-6.851	2.983	8.985	-10.784	-15.78	-7.68	-8.299
393	0.393	-10.875	-13.243	-5.805	16.489	-12.177	-10.961	2.322	-15.87
394	0.394	-12.817	-9.766	-23.295	-4.632	-10.854	-11.56	-2.012	-13.566
395	0.395	-17.859	-15.002	-53.765	-30.172	-9.719	-8.675	-16.39	1.319
396	0.396	-17.281	-10.178	-41.46	-20.14	-13.231	-7.346	-22.222	7.094
397	0.397	-14.383	-18.133	-22.755	-17.07	-8.811	-12.788	-17.012	-5.117
398	0.398	-19.229	-17.186	-12.774	-19.823	-10.584	-10.87	-6.002	-9.795
399	0.399	-17.31	-18.179	-15.954	-22.402	-7.132	-11.478	-10.272	-11.166
400	0.4	-11.904	-10.258	-13.341	-10.852	-10.451	-6.088	-6.618	-2.272
401	0.401	-13.848	-11.234	-10.905	4.006	-7.578	-6.699	-12.639	-8.289
402	0.402	-13.275	-18.021	-8.653	-5.728	-10.315	-4.791	-19.981	-3.077
403	0.403	-11.546	-18.817	-10.852	-21.665	-6.088	-8.896	-13.195	-6.015
404	0.404	-17.362	-13.221	-8.99	-23.866	-7.469	-10.275	-15.74	-17.444
405	0.405	-15.048	-12.654	-7.326	-29.715	-11.946	-11.661	-8.407	-9.523
406	0.406	-18.539	-14.599	-12.047	-17.593	-11.388	-13.817	6.281	-8.168
407	0.407	-12.551	-17.517	-10.779	-3.349	-6.57	-13.455	-0.124	-9.338
408	0.408	-16.625	-14.055	-12.034	6.248	-11.239	-13.089	-9.823	-12.837
409	0.409	-16.049	-13.685	-13.287	-6.017	-10.672	-16.016	-8.098	-9.743
410	0.41	-14.125	-13.308	-12.408	-14.003	-11.084	-10.045	-6.572	-6.854
411	0.411	-10.453	-15.254	-15.387	-18.301	-9.746	-12.591	-13.747	-14.816
412	0.412	-14.523	-13.336	-16.229	-19.505	-10.148	-8.546	-10.078	-9.606
413	0.413	-14.143	-16.063	-15.529	-13.576	-14.997	-7.412	-8.928	-18.503
414	0.414	-17.443	-17.633	-14.278	-24.096	-9.013	-9.373	-25.012	-19.676
415	0.415	-11.64	-13.199	-16.321	-12.344	-9.808	-16.746	5.372	-12.326
416	0.416	-17.26	-9.921	-10.429	4.995	-9.05	-11.93	-7.029	-19.108
417	0.417	-15.327	-5.871	-14.579	-6.682	-12.538	-12.726	-19.429	-23.392
418	0.418	-17.262	-6.27	-12.706	-17.386	-11.965	-7.141	-15.792	-11.23
419	0.419	-15.526	-13.64	-18.709	-11.668	-6.559	-2.331	-12.537	0.932
420	0.42	-15.914	-8.427	-6.536	4.128	-3.088	-6.996	-3.252	-13.418
421	0.421	-15.524	-7.473	-4.829	-15.081	0.189	-4.111	-5.977	-3.764
422	0.422	-14.363	-10.001	-6.411	-12.609	-6.4	-3.745	-3.49	-15.962
423	0.423	-9.909	-17.357	-5.09	-1.047	-3.886	-7.059	-1.193	-23.904
424	0.424	-15.336	-16.394	-6.285	1.031	-3.108	-7.468	0.916	-13.853
425	0.425	-11.86	-15.614	-17.15	-12.56	-2.528	-1.489	-4.903	-17.551
426	0.426	-8.567	-14.846	-7.121	-14.344	0.76	-14.67	-3.163	-9.263
427	0.427	-15.143	-8.268	-3.476	-12.828	-4.66	-12.756	-7.818	-8.34
428	0.428	-14.371	-10.785	-6.98	-11.515	-4.077	-4.066	-12.094	-15.147
429	0.429	-19.992	-13.11	-10.102	-17.937	-4.65	-5.621	-13.264	-19.426
430	0.43	-12.063	-11.186	-7.22	0.009	-8.711	-9.893	4.742	-10.551
431	0.431	-11.096	-18.543	-16.91	-7.564	-9.094	-8.746	2.239	-11.762
432	0.432	-14.011	-11.775	-10.54	-5.265	-16.442	-14.754	-18.855	-10.85
433	0.433	-13.235	-16.034	-11.711	-20.231	-11.203	-22.111	-27.18	-19.8
434	0.434	-12.467	-13.715	-4.361	-33.813	-6.349	-26.949	-34.72	-18.705
435	0.435	-17.308	-14.29	-9.202	-25.124	-8.851	-13.782	-46.322	-11.419
436	0.436	-16.729	-9.646	-9.967	-1.358	-11.158	-11.854	-31.42	-4.699
437	0.437	-18.476	-12.55	-12.279	-4.67	-6.303	-17.083	-2.393	-5.52
438	0.438	-19.839	-13.905	-11.689	-1.569	-3	-12.44	18.324	-7.915
439	0.439	-14.421	-17.183	-7.047	-4.292	-4.729	-11.078	-0.435	-4.511
440	0.44	-12.483	-14.281	-9.939	-1.796	-4.323	-9.908	2.879	-5.185
441	0.441	-17.131	-13.89	-13.4	-8.773	0.136	-8.743	-6.401	-3.523
442	0.442	-15.398	-18.136	-10.073	-15.14	-6.426	-5.633	-3.695	-3.99
443	0.443	-14.049	-15.603	-16.628	-20.925	-12.414	-4.654	-6.234	-7.34
444	0.444	-10.763	-14.244	-5.775	-29.629	-18.015	-7.148	-17.864	-9.537
445	0.445	-12.899	-7.658	-12.926	-15.315	-14.514	-4.806	-20.027	-3.597
446	0.446	-11.752	-8.617	-21.839	-17.267	-13.916	-11.363	-18.12	-11.587
447	0.447	-10.594	-11.122	-6.147	2.081	-9.836	-8.821	-16.362	-8.541
448	0.448	-12.722	-8.795	-8.236	9.632	-16.78	-11.123	-17.869	-19.439
449	0.449	-16.02	-16.722	-6.248	2.667	-9.984	-9.164	-10.663	-20.869
450	0.45	-14.856	-21.942	-14.906	-16.485	-10.729	-4.493	-6.976	-17.255
451	0.451	-16.789	-17.089	-22.779	-8.91	-11.476	-5.041	-10.453	-13.83
452	0.452	-11.748	-9.14	-21.362	-11.185	-10.864	-0.173	-7.362	-4.208
453	0.453	-15.04	-14.359	-12.393	-4.765	-10.26	-10.203	-2.541	-21.294
454	0.454	-14.448	-17.252	-13.486	-14.419	-9.655	-8.822	-3.326	-23.697
455	0.455	-14.839	-16.458	-12.457	1.484	-12.143	-12.472	-15.51	-25.895
456	0.456	-11.539	-12.37	-3.48	-4.871	-11.732	-8.961	-20.728	-16.287
457	0.457	-12.701	-10.408	-4.577	-2.891	-8.806	-12.029	-16.052	-7.641
458	0.458	-16.369	-12.323	-5.48	-11.55	-12.453	-9.096	-14.675	-9.26
459	0.459	-13.077	-16.365	-8.318	-25.82	-6.038	-11.574	-8.277	-5.069
460	0.46	-18.877	-14.987	-14.253	-23.839	-10.269	-7.474	-11.734	-6.293
461	0.461	-14.813	-10.513	-21.541	-22.059	-11.016	-10.917	-10.76	-14.67
462	0.462	-14.221	-8.75	-10.636	-4.6	-9.057	-8.941	-4.005	-11.627
463	0.463	-13.639	-9.114	8.205	-11.535	-7.09	-9.473	-3.21	-10.692
464	0.464	-16.538	-15.479	10.788	-22.136	-1.651	-15.235	-8.791	-16.728
465	0.465	-14.028	-14.691	3.893	3.067	-9.551	-12.877	-5.287	-17.55
466	0.466	-15.383	-12.348	-15.192	-0.16	-10.496	-9.365	-15.303	-9.674
467	0.467	-16.549	-15.806	-32.915	-9.376	-11.432	-6.042	0.608	-8.398
468	0.468	-12.872	-13.842	-67.871	4.813	-7.153	-5.42	-1.488	-13.679
469	0.469	-12.486	-8.4	-42.634	-7.909	-4.807	-11.183	-18.873	-10.797
470	0.47	-19.063	-8.964	-19.725	-14.832	-5.361	-11.914	-11.883	-15.087
471	0.471	-16.16	-13.588	-15.59	-25.414	-7.273	-9.941	3.044	-14.357
472	0.472	-18.674	-20.145	-11.865	-27.286	-10.145	-9.327	4.96	-16.312
473	0.473	-9.77	-15.869	-8.531	-18.516	-10.512	-8.71	-0.292	-11.703
474	0.474	-10.923	-21.475	-11.575	-20.026	-8.17	-10.029	-4.96	-9.996
475	0.475	-16.145	-16.635	-8.803	-21.346	-7.759	-11.356	-15.025	-8.665
476	0.476	-19.044	-17.204	-6.205	-24.984	-6.579	-10.155	-6.127	-1.341
477	0.477	-14.78	-13.126	-13.07	-6.936	-6.947	-8.978	-7.282	-13.169
478	0.478	-9.165	-10.589	-6.612	-14.417	-11.777	-14.766	-12.514	-17.821
479	0.479	-14	-6.13	-8.476	-2.776	-9.834	-9.126	-25.293	-13.579
480	0.48	-15.929	-13.853	-10.154	-17.665	-5.184	-11.044	-20.081	5.958
481	0.481	-8.178	-12.861	-8.546	-7.973	-6.927	-12.968	-15.434	8.672
482	0.482	-15.522	-9.943	-9.846	18.36	-8.278	-12.371	-11.168	-9.124
483	0.483	-10.677	-12.434	-13.46	-7.937	-9.637	-11.973	-17.542	2.506
484	0.484	-16.669	-14.743	-9.917	-11.208	-6.732	-16.418	-16.367	-3.875
485	0.485	-15.882	-6.793	-12.958	-1.916	-9.438	-7.521	-11.127	-5.801
486	0.486	-13.943	-7.748	-11.947	-10.215	-10.605	-11.184	-10.143	-0.567
487	0.487	-10.65	-12.568	-9.384	-22.946	-7.123	-7.688	-16.129	-8.479
488	0.488	-18.386	-23.968	-0.441	-20.573	-6.733	-12.904	-15.336	-7.099
489	0.489	-17.415	-12.915	-8.726	-18.399	-11.561	-15.8	-17.244	-3.414
490	0.49	-14.505	-14.254	-11.772	-16.418	-2.851	-7.851	-8.513	-11.716
491	0.491	-11.98	-13.08	-14.639	-21.602	-11.17	-15.194	4.677	-8.602
492	0.492	-14.296	-16.551	-12.091	-10.558	-5.944	-12.286	16.887	-15.361
493	0.493	-13.702	-11.317	-11.283	2.426	-6.915	-14.792	12.26	-14.565
494	0.494	-13.11	-10.338	-14.739	-6.265	-9.441	-10.715	13.621	-20.134
495	0.495	-11.362	-16.318	-10.059	-14.189	-8.677	-10.12	-5.924	-13.515
496	0.496	-19.285	-13.974	-12.937	-9.903	-8.099	-10.695	-42.872	-17.74
497	0.497	-18.113	-13.378	-11.565	-11.023	-10.035	-8.959	-47.896	-20.02
498	0.498	-12.886	-13.95	-11.916	-7.478	-10.611	-9.35	-34.345	-10.505
499	0.499	-19.656	-11.038	-10.727	-10.493	-11.968	-10.712	-5.338	-22.279
500	0.5	-13.653	-13.56	-15.147	-15.279	-12.347	-11.102	-1.681	-17.6
501	0.501	-21	-13.182	-12.225	-19.551	-12.723	-8.393	1.612	-24.716
502	0.502	-10.162	-12.013	-13.571	-13.935	-7.492	-11.099	4.724	-18.281
503	0.503	-20.225	-13.939	-14.915	-13.338	-5.545	-8.201	2.074	-0.241
504	0.504	-11.322	-16.646	-8.317	-17.969	-10.182	-8.599	-15.691	-18.01
505	0.505	-19.64	-18.194	-17.2	-13.896	-9.594	-9.772	-8.688	-11.003
506	0.506	-12.286	-20.898	-11.177	-11.374	-8.235	-10.565	-19.316	-13.084
507	0.507	-15.184	-15.089	-10.174	-4.99	-10.553	-9.812	-17.385	-7.217
508	0.508	-12.66	-12.756	-11.113	-2.452	-11.709	-14.089	-15.628	-12.376
509	0.509	-14.983	-13.325	-11.867	-9.814	-8.996	-12.36	-23.554	-10.756
510	0.51	-8.398	-12.733	-11.085	-8.878	-10.146	-11.025	-4.766	-14.939
511	0.511	-16.339	-13.313	-14.565	-13.144	-5.304	-11.432	8.03	-18.56
512	0.512	-11.111	-11.954	-13.989	-4.237	-13.231	-14.356	-22.331	-26.834
513	0.513	-14.016	-13.299	-11.077	-7.717	-5.875	-9.145	-26.364	-23.677
514	0.514	-8.014	-8.452	-13.569	-15.064	-12.641	-4.325	-22.661	-8.905
515	0.515	-10.335	-10.39	-15.872	-17.953	-4.698	-4.927	-19.378	6.062
516	0.516	-10.91	-14.451	-17.028	-15.399	-12.049	-5.531	-22.466	15.799
517	0.517	-14.196	-14.068	-11.812	-14.612	-5.271	-13.487	-19.742	-6.979
518	0.518	-14.771	-12.71	-15.321	-12.673	-7.784	-10.023	-12.154	-22.599
519	0.519	-15.155	-13.089	-13.435	-2.587	-7.004	-9.071	-0.505	-2.804
520	0.52	-13.793	-13.473	-4.541	-9.74	-5.06	-10.059	1.637	-5.267
521	0.521	-14.957	-16.184	9.791	-24.065	-11.053	-5.826	30.657	-16.819
522	0.522	-13.796	-14.064	4.005	-18.255	-8.725	-11.458	26.585	-10.376
523	0.523	-16.504	-9.622	-8.169	8.061	-8.142	-13.416	15.362	-12.272
524	0.524	-16.304	-6.332	-19.178	4.41	-12.783	-8.795	-8.461	-10.48
525	0.525	-14.938	-14.079	-40.84	-12.587	-8.717	-15.398	-11.611	-5.796
526	0.526	-14.743	-15.056	-43.919	-21.861	-9.106	-5.74	-19.979	-4.411
527	0.527	-17.445	-16.033	-12.741	-30.18	-6.778	-6.915	-12.451	-16.17
528	0.528	-16.277	-8.096	-16.795	3.295	-7.161	-10.407	-14.778	-11.466
529	0.529	-21.104	-19.892	-13.107	7.756	-7.55	-5.193	-8.411	-15.674
530	0.53	-16.254	-21.426	-9.807	11.875	-5.615	-6.171	-10.396	-16.793
531	0.531	-16.825	-17.177	-12.902	0.683	-10.447	-10.445	-19.11	-17.913
532	0.532	-15.068	-18.341	-15.609	-9.359	-8.508	-11.223	-33.429	-20.969
533	0.533	-15.447	-12.345	-13.088	-18.631	-9.087	-10.657	-31.508	-12.041
534	0.534	-18.73	-11.382	-6.119	-10.307	-6.178	-3.315	-26.316	-10.866
535	0.535	-13.893	-10.42	-3.987	-17.835	-2.686	-10.099	-24.816	-3.49
536	0.536	-11.957	-12.936	-9.795	-15.454	-8.104	-7.585	-3.157	-10.223
537	0.537	-14.851	-15.263	-8.053	-26.027	-8.679	-9.911	12.517	-12.705
538	0.538	-12.328	-18.75	-6.504	-20.156	-13.315	-6.426	9.816	-0.524
539	0.539	-11.943	-14.123	-16.563	-21.863	-7.894	-12.434	-7.974	-9.245
540	0.54	-13.101	-10.057	-7.662	-17.28	-9.832	-10.126	-14.932	-7.688
541	0.541	-14.267	-10.439	-8.828	-1.45	-6.538	-6.647	-12.792	-6.347
542	0.542	-17.755	-10.058	-9.803	-12.11	-9.447	-11.292	-10.837	-12.734
543	0.543	-14.847	-11.201	-10.779	-14.045	-8.105	-15.356	-5.589	-30.735
544	0.544	-9.62	-16.424	-10.016	-12.287	-10.438	-18.841	-10.22	-23.191
545	0.545	-16.201	-14.477	-9.255	-13.819	-10.832	-11.48	-20.284	-11.576
546	0.546	-15.432	-11.188	-9.837	-23.864	-10.451	-8.377	-8.502	-22.215
547	0.547	-8.09	-9.441	-14.488	-25.056	-10.844	-9.336	-3.91	-8.698
548	0.548	-12.943	-10.783	-11.587	-35.913	-8.724	-10.098	14.807	-13.948
549	0.549	-15.473	-5.356	-14.109	-17.128	-11.441	-12.403	12.267	-12.398
550	0.55	-16.269	-7.274	-11.795	21.402	-12.613	-12.966	-8.799	-13.763
551	0.551	-12.805	-17.326	-8.904	4.965	-7.781	-17.599	-22.872	-12.603
552	0.552	-9.533	-13.057	-8.522	-10.109	-11.269	-8.675	-51.08	0.562
553	0.553	-13.613	-11.886	-9.688	-5.631	-7.987	-12.344	-24.741	-8.139
554	0.554	-16.152	-13.039	-11.821	-9.666	-6.252	-11.164	-21.435	-9.683
555	0.555	-12.885	-16.126	-16.269	1.585	-6.653	-8.057	-12.159	-13.944
556	0.556	-15.047	-11.281	-19.561	-1.675	-6.28	-5.135	1.963	-15.113
557	0.557	-18.751	-17.273	-16.658	-23.531	-5.128	-9.372	-10.803	-11.653
558	0.558	-14.335	-19.58	-11.817	-3.774	-7.851	-13.412	-3.837	-16.876
559	0.559	-16.101	-20.142	-5.812	3.812	-9.023	-8.556	-5.984	-15.901
560	0.56	-10.317	-10.063	-9.875	-12.41	-6.91	-6.606	-15.702	-2.738
561	0.561	-15.945	-11.404	-7.935	-18.748	-10.217	-9.5	-14.014	-4.677
562	0.562	-11.124	-15.068	-11.229	-5.193	-5.385	-12.987	-15.581	-13.399
563	0.563	-15.78	-16.223	-14.15	-13.897	-8.692	-10.66	-11.351	-14.958
564	0.564	-16.38	-11	-13.797	-24.906	-8.113	-10.257	8.174	-19.228
565	0.565	-17.74	-15.834	-11.494	-23.549	-9.49	-7.535	-5.971	-12.826
566	0.566	-16.408	-7.899	-14.423	-6.507	-11.828	-6.365	-18.77	-6.79
567	0.567	-18.56	-17.576	-11.708	-8.835	-10.694	-7.14	-25.753	-5.781
568	0.568	-12.584	-18.741	-8.168	-15.21	-8.787	-10.445	-23.631	-10.603
569	0.569	-16.863	-10.414	-14.728	-13.252	-11.523	-11.618	-13.956	-8.101
570	0.57	-12.825	-9.439	-9.885	-7.998	-9.423	-7.947	8.885	-17.004
571	0.571	-13.435	-8.468	-14.125	-19.049	-11.394	-10.276	11.98	-13.53
572	0.572	-15.403	-12.723	-11.772	-9.032	-10.65	-7.388	-2.123	-1.74
573	0.573	-13.698	-16.782	-13.69	-23.374	-10.493	-6.24	5.411	-9.691
574	0.574	-19.548	-13.289	-10.4	-25.298	-7.434	-8.965	21.621	-2.554
575	0.575	-15.515	-7.281	-13.324	-5.958	-5.545	-13.24	2.388	1.103
576	0.576	-20.389	-8.056	-14.714	1.561	-11.389	-13.84	-15.459	-12.073
577	0.577	-15.787	-15.996	-13.395	17.782	-10.656	-16.376	-27.099	-31.453
578	0.578	-15.247	-19.088	-11.264	-5.666	-8.758	-16.007	-16.491	-23.946
579	0.579	-20.128	-20.055	-13.205	-33.913	-8.216	-10.217	0.86	-12.353
580	0.58	-18.232	-6.904	-8.944	-22.698	-11.16	-6.163	-29.586	-1.743
581	0.581	-17.68	-12.721	-10.298	-5.68	-9.848	-17.016	-25.578	-7.583
582	0.582	-16.362	-10.983	-15.726	9.97	-9.519	-6.002	-6.861	-12.836
583	0.583	-13.111	-12.533	-15.155	-4.189	-14.406	-7.376	3.144	1.455
584	0.584	-11.022	-13.885	-13.227	-22.033	-12.527	-11.067	12.404	-15.975
585	0.585	-12.226	-12.729	-12.652	-43.159	-8.514	-9.915	-13.122	-32.239
586	0.586	-18.07	-11.574	-13.06	-51.493	-12.041	-10.903	-23.159	-21.6
587	0.587	-14.047	-16.807	-12.705	-43.985	-11.703	-11.886	-32.429	7.414
588	0.588	-13.51	-11.972	-10.608	-8.99	-6.916	-7.656	-29.683	3.33
589	0.589	-15.491	-17.979	-15.095	66.66	-6.393	-3.609	-22.116	-15.444
590	0.59	-7.795	-20.307	-13.392	34.135	-7.034	-7.115	-15.152	-5.382
591	0.591	-8.81	-9.475	-13.025	4.518	-5.738	-14.495	-13.035	-14.662
592	0.592	-19.702	-30.19	-10.731	-4.366	1.554	-11.613	-11.112	-17.359
593	0.593	-15.505	-10.464	-7.852	-12.491	-3.726	-10.869	-12.856	-14.848
594	0.594	-14.394	-18.025	-9.832	-19.86	-10.557	-13.222	-4.928	-21.862
595	0.595	-10.953	-11.071	-15.701	-26.468	-9.841	-11.317	-3.578	-15.488
596	0.596	-11.977	-13.208	-13.447	16.091	-10.68	-13.276	-4.749	9.675
597	0.597	-9.133	-19.026	-15.434	-0.378	-8.811	-13.88	1.251	-0.394
598	0.598	-8.416	-13.811	-12.192	-25.556	-10.814	-17.39	-8.424	-16.059
599	0.599	-9.252	-18.471	-9.291	-30.025	-9.137	-16.065	-27.961	-13.35
600	0.6	-8.737	-14.227	-10.643	-25.957	-12.678	-10.286	-42.089	-15.858
601	0.601	-16.155	-13.074	-12.977	-29.598	-12.343	-15.931	-29.334	-22.819
602	0.602	-11.378	-11.939	-14.158	-26.296	-6.584	-6.485	-3.619	-16.423
603	0.603	-13.953	-10.99	-13.794	-23.207	-7.406	-12.9	-6.943	-2.849
604	0.604	-9.952	-13.918	-15.758	-20.502	-6.867	-6.928	2.34	-11.536
605	0.605	-9.434	-11.421	-15.591	-18.005	-7.494	-14.309	-0.355	-3.604
606	0.606	-11.624	-12.986	-12.341	-1.761	-10.443	-15.292	-18.162	3.531
607	0.607	-9.751	-13.778	-13.536	-3.898	-10.1	-16.091	-6.551	-16.02
608	0.608	-18.711	-14.381	-16.277	-21.335	-12.268	-13.022	8.328	-24.324
609	0.609	-22.453	-12.468	-12.431	-22.885	-6.888	-7.445	18.008	-16.769
610	0.61	-23.675	-10.751	-14.389	-29.847	-7.508	-2.637	33.893	-14.445
611	0.611	-26.833	-12.118	-9.58	2.064	-13.542	4.69	1.976	-8.037
612	0.612	-25.936	-5.747	1.235	6.479	-11.258	-6.179	-15.04	-13.822
613	0.613	-19.999	-3.243	12.235	-14.253	-17.87	-13.37	-19.492	-8.582
614	0.614	-27.416	-7.322	-6.567	-3.056	-4.74	-7.011	-15.428	-19.605
615	0.615	-14.718	-9.266	-4.074	-13.149	-6.703	-8.207	-4.185	-26.752
616	0.616	-16.529	-12.571	-29.834	2.501	-4.988	-3.01	-14.22	-25.562
617	0.617	-18.145	-9.672	-60.821	-11.63	-0.363	-0.13	-17.318	-22.051
618	0.618	-19.571	-17.621	-23.301	-19.185	-7.543	-2.674	-14.609	-5.965
619	0.619	-15.955	-18.797	-8.223	-16.88	-6.398	-10.062	-12.095	-3.625
620	0.62	-12.536	-15.703	-12.7	15.037	-2.926	-11.063	-9.753	-1.497
621	0.621	-11.627	-16.674	-16.782	19.474	-12.61	-3.154	-16.093	-7.302
622	0.622	-8.785	-15.908	-13.124	-1.256	-6.223	-10.525	1.355	-2.076
623	0.623	-6.323	-16.691	-9.845	-12.497	-7.388	-11.51	8.338	-0.522
624	0.624	-18.573	-14.77	-0.56	-2.455	-4.288	-7.27	6.241	-4.78
625	0.625	-13.406	-12.845	-3.279	-5.573	-9.116	-11.351	-22.756	-5.91
626	0.626	-8.811	-11.105	-0.769	-8.279	-8.335	-4.792	-35.134	0.114
627	0.627	-13.131	-19.043	-7.741	-15.823	-10.643	-10.81	-16.378	-0.851
628	0.628	-12.025	-10.734	-5.62	-22.774	-11.208	-16.442	7.42	-15.547
629	0.629	-18.077	-11.708	-11.428	-7.882	-9.257	-17.03	4.341	-4.871
630	0.63	-21.231	-10.751	-9.688	-9.851	-8.651	-13.744	-3.965	-6.769
631	0.631	-14.504	-13.268	-5.04	-11.607	-0.694	-15.491	-11.532	-11.975
632	0.632	-12.02	-15.593	-9.3	-16.242	-8.992	-14.148	-13.879	-10.415
633	0.633	-12.82	-13.657	-10.46	-14.871	-3.74	-16.473	-28.768	-17.595
634	0.634	-13.423	-9.016	-9.296	-13.713	-8.557	-16.085	-53.918	-18.759
635	0.635	-14.017	-9.603	0.382	-31.73	-12.784	-11.634	-43.842	-15.274
636	0.636	-12.282	-12.122	-0.772	-3.494	-11.975	-13.381	-15.575	-12.224
637	0.637	-13.651	-17.538	-4.251	-14.714	-11.363	-6.42	-19.232	-9.348
638	0.638	-11.338	-15.601	-5.21	-17.982	-8.034	-13.187	-9.141	-17.277
639	0.639	-13.465	-13.659	-11.968	-21.049	-2.575	-12.401	-6.016	-22.487
640	0.64	-13.85	-11.92	-21.631	-18.253	-6.014	-8.325	-3.274	-27.336
641	0.641	-10.36	-12.315	-15.231	-25.75	-2.681	-10.248	-0.743	-24.826
642	0.642	-9.965	-9.023	-21.219	-18.768	-11.541	-6.951	-7.708	-12.652
643	0.643	-15.963	-11.938	-5.143	-3.871	-7.818	-8.681	-1.334	10.173
644	0.644	-20.208	-17.149	6.487	5.777	-8.937	-11.184	-7.15	-11.706
645	0.645	-12.841	-17.717	4.379	-6.433	-3.674	-8.853	-8.875	-14.433
646	0.646	-11.855	-13.058	-13.026	-11.089	-2.669	-8.453	-7.308	-11.92
647	0.647	-9.32	-13.626	-19.977	-9.706	-3.4	-7.271	-5.935	-14.212
648	0.648	-11.618	-12.264	-51.895	-13.386	-4.133	-6.092	-2.239	-7.82
649	0.649	-12.176	-11.866	-47.423	-14.575	-12.027	-10.906	-3.389	-13.648
650	0.65	-14.087	-18.438	-26.687	-15.554	-15.081	-6.043	-6.491	-11.911
651	0.651	-14.64	-11.65	-15.442	-12.659	-14.07	-5.429	-9.392	-13.456
652	0.652	-15.002	-14.147	-12.128	-10.139	-13.251	-7.133	-13.634	-17.744
653	0.653	-15.362	-8.514	-9.01	-9.345	-13.971	-10.572	-9.538	-18.935
654	0.654	-16.492	-15.076	-11.694	-2.759	-7.335	-10.15	-20.348	-0.94
655	0.655	-16.068	-17.582	-4.122	-3.514	-8.054	-16.692	3.49	11.824
656	0.656	-15.643	-13.508	-11.062	-12.397	-8.777	-7.754	6.81	-9.277
657	0.657	-20.442	-12.921	-8.9	-18.361	-10.657	-8.875	9.919	-23.399
658	0.658	-10.921	-13.501	-10.806	-15.236	-12.542	-5.735	-9.787	-15.865
659	0.659	-14.561	-10.599	-9.033	-16.189	-9.593	-6.652	-22.521	-8.922
660	0.66	-11.041	-13.108	-7.453	-6.486	-10.897	-9.114	-24.805	-15.322
661	0.661	-7.904	-12.712	-11.68	-0.083	-8.525	-8.283	-18.382	-17.269
662	0.662	-12.697	-17.545	-7.968	-1.195	-8.094	-11.704	-4.835	-16.882
663	0.663	-15.16	-14.244	-11.407	-6.376	-10.761	-11.075	-3.107	-11.674
664	0.664	-6.195	-14.819	-14.455	-11.181	-10.338	-4.451	-7.76	-16.328
665	0.665	-12.135	-13.465	-13.46	-10.371	-9.51	-8.661	-26.537	-20.608
666	0.666	-11.094	-15.794	-12.656	-14.404	-13.331	-12.685	-8.734	-14.248
667	0.667	-10.051	-13.671	-7.038	-12.428	-9.803	-9.16	-11.064	-10.778
668	0.668	-14.238	-13.284	-11.888	-9.107	-8.403	-7.178	-4.683	-9.821
669	0.669	-13.393	-16.004	-8.571	-8.498	-11.267	-7.71	-14.347	4.893
670	0.67	-15.253	-14.46	-10.269	-5.953	-10.068	-11.159	-19.555	-5.74
671	0.671	-13.243	-10.012	-12.75	-8.231	-14.286	-18.484	-8.509	-3.805
672	0.672	-18.58	-13.311	-15.045	-6.05	-7.29	-13.218	-9.863	-2.061
673	0.673	-13.659	-11.572	-19.072	-11.264	-10.162	-12.219	-18.748	-6.714
674	0.674	-15.515	-11.967	-11.102	-9.334	-10.907	-12.957	-10.403	-28.413
675	0.675	-17.189	-14.292	-14.54	-15.318	-5.269	-10.604	-9.426	-19.137
676	0.676	-9.176	-14.678	-13.536	-11.244	-13.185	-11.146	-2.664	-10.833
677	0.677	-10.267	-11.968	-8.662	-14.727	-10.068	-9.167	-15.835	-28.65
678	0.678	-11.172	-17.783	-11.152	-12.794	-7.15	-15.712	-21.633	-31.007
679	0.679	-10.137	-12.176	-11.899	-11.051	-11.395	-11.42	-5.732	-20.397
680	0.68	-16.074	-10.248	-11.301	-13.543	-9.057	-7.323	0.673	0.868
681	0.681	-24.916	-13.542	-7.993	-18.933	-7.108	-7.874	10.361	-1.868
682	0.682	-23.697	-15.291	-13.391	-14.081	-6.51	-7.265	-8.985	15.911
683	0.683	-20.541	-12.778	-12.799	-10.773	-4.756	-10.135	-1.43	4.265
684	0.684	-23.384	-10.47	-8.141	-10.185	-8.223	-11.456	-3.757	-14.931
685	0.685	-25.841	-12.611	-12.194	-18.113	-7.829	-5.023	-22.933	13.298
686	0.686	-20.169	-16.297	-8.692	-31.281	-5.7	-5.752	-30.48	2.054
687	0.687	-16.626	-17.659	-11.97	-26.037	-10.141	-14.609	-32.771	-8.027
688	0.688	-22.571	-16.513	-14.088	-2.223	-6.07	-13.401	-22.098	-23.718
689	0.689	-20.197	-12.08	-14.474	-5.501	-8.576	-10.26	-12.387	-15.43
690	0.69	-15.305	-8.029	-11.761	-14.786	-8.178	-13.128	7	-12.946
691	0.691	-15.833	-9.39	-8.283	-12.063	-6.045	-10.571	14.585	-10.656
692	0.692	-15.2	-10.753	-8.669	-4.51	-5.653	-11.314	21.591	-17.073
693	0.693	-17.669	-17.345	-11.575	7.116	-8.365	-9.341	10.98	-15.147
694	0.694	-13.175	-20.257	-14.271	-7.761	-8.169	-6.022	-10.278	-13.39
695	0.695	-13.718	-14.269	-11.543	-13.536	-7.393	-7.733	-12.964	-18.043
696	0.696	-13.281	-15.058	-10.762	-15.262	-11.069	-13.519	-15.46	-28.115
697	0.697	-13.621	-13.131	-10.576	-4.213	-7.774	-9.431	-13.116	-16.31
698	0.698	-11.445	-12.557	-13.104	-2.838	-8.159	-14.252	-15.228	-5.287
699	0.699	-11.788	-13.14	-15.258	-14.634	-7.779	-10.941	-13.286	-18.274
700	0.7	-13.684	-14.501	-10.825	-9.982	-10.498	-11.507	-21.985	-23.52
701	0.701	-14.422	-16.841	-14.108	-17.134	-9.738	-16.327	-17.342	0.279
702	0.702	-11.091	-17.236	-12.349	-20.802	-13.032	-13.02	-10.182	3.562
703	0.703	-13.955	-14.537	-13.683	-2.787	-14.202	-8.948	-11.349	-12.115
704	0.704	-13.527	-10.284	-13.275	-10.325	-12.272	-6.427	-12.511	-14.822
705	0.705	-13.105	-9.909	-14.418	-7.987	-8.79	-9.714	-13.488	-12.299
706	0.706	-14.616	-9.535	-15.556	-10.108	-14.594	-12.621	-12.511	-19.25
707	0.707	-10.712	-6.643	-12.061	-8.169	-8.976	-13.01	-20.439	-17.127
708	0.708	-14.167	-8.591	-14.951	-9.907	-7.039	-14.944	-15.213	-11.344
709	0.709	-13.741	-14.415	-12.231	-17.829	-7.617	-11.46	-12.329	-13.089
710	0.71	-13.326	-15.206	-11.832	-10.644	-8.193	-11.076	-8.104	-11.54
711	0.711	-14.451	-14.64	-12.012	-14.302	-7.799	-12.243	-7.359	-15.803
712	0.712	-16.35	-15.229	-13.935	-10.835	-5.472	-10.315	-9.316	-6.902
713	0.713	-15.549	-12.335	-13.733	-18.201	-5.073	-10.718	-13.964	-10.382
714	0.714	-15.33	-11.953	-13.14	-11.438	-11.063	-8.598	-11.066	-7.272
715	0.715	-13.944	-10.604	-13.707	-15.716	-10.281	-4.728	-5.271	-8.233
716	0.716	-16.241	-15.451	-11.377	-13.412	-6.212	-4.349	-7.622	-14.224
717	0.717	-11.763	-17.393	-11.175	-15.36	-6.786	-8.819	-9.568	-11.88
718	0.718	-12.317	-14.491	-9.23	-17.302	-10.068	-14.248	-19.644	-13.8
719	0.719	-12.878	-17.977	-12.9	-13.255	-8.317	-7.675	-18.299	-17.072
720	0.72	-10.34	-15.661	-9.41	-6.292	-9.66	-5.172	-11.934	-8.138
721	0.721	-16.707	-10.824	-8.048	-15.21	-9.261	-9.253	-3.636	-17.023
722	0.722	-15.916	-15.467	-12.883	-2.062	-7.125	-8.698	-6.748	-6.167
723	0.723	-13.582	-11.405	-10.948	-0.339	-8.266	-12.005	-9.668	3.907
724	0.724	-12.981	-13.919	-15.016	-11.392	-5.546	-5.451	-3.693	-13.115
725	0.725	-17.598	-15.27	-12.495	-10.057	-4.76	-15.15	-7.769	-10.806
726	0.726	-9.833	-14.884	-12.877	-6.407	-8.033	-14.008	-12.624	-12.932
727	0.727	-8.832	-11.209	-11.715	-9.914	-6.864	-10.544	-9.343	0.63
728	0.728	-13.643	-9.853	-13.647	-15.161	-6.463	-13.659	-12.27	-11.565
729	0.729	-14.394	-11.014	-10.937	-20.02	-7.609	-10.783	-7.457	-13.103
730	0.73	-15.142	-13.718	-10.744	-22.556	-8.371	-4.807	-9.406	-11.733
731	0.731	-8.536	-13.319	-12.099	-10.384	-7.002	-5.595	-11.153	-15.373
732	0.732	-11.035	-18.157	-9.004	-15.631	-11.243	-9.097	-11.543	-7.022
733	0.733	-13.333	-7.31	-12.688	-4.612	-11.803	-11.058	-9.242	-10.092
734	0.734	-15.245	-8.854	-10.374	-3.265	-8.299	-18.822	-9.648	-16.853
735	0.735	-17.151	-13.108	-12.505	-4.437	-6.933	-13.621	-7.728	-16.08
736	0.736	-16.544	-16.778	-10.574	-5.62	-13.498	-14.61	-8.921	-13.729
737	0.737	-15.151	-13.291	-14.834	-8.742	-10.577	-10.368	-8.762	-11.782
738	0.738	-12.789	-10.191	-9.038	-11.661	-9.794	-14.464	-6.852	-3.075
739	0.739	-17.588	-13.088	-16.406	-7.399	-9.004	-6.557	-6.673	-6.574
740	0.74	-16.964	-17.333	-13.511	-11.472	-7.057	-9.673	-10.349	-7.549
741	0.741	-16.332	-15.005	-12.742	-9.546	-7.627	-4.859	-12.857	-4.639
742	0.742	-12.804	-11.532	-11.969	-10.137	-8.193	-10.885	-15.165	-12.574
743	0.743	-16.049	-16.189	-12.55	-9.561	-10.692	-6.838	-9.351	-17.797
744	0.744	-14.842	-16.768	-11.976	-12.066	-10.292	-11.677	-10.128	-14.895
745	0.745	-19.25	-13.257	-7.921	-11.681	-7.377	-2.981	-10.731	-15.664
746	0.746	-16.307	-14.53	-11.412	-17.495	-11.041	-9.003	-11.33	-17.987
747	0.747	-16.648	-15.597	-11.027	-18.281	-9.678	-5.947	-8.444	-11.411
748	0.748	-16.999	-17.454	-16.834	-11.703	-4.826	-10.833	-1.491	1.761
749	0.749	-14.829	-13.122	-9.487	-10.934	-8.108	-10.094	-8.275	-4.034
750	0.75	-14.41	-8.2	-10.459	-11.723	-6.349	-12.435	-4.028	-16.227
751	0.751	-18.634	-11.402	-9.687	-11.146	-12.146	-11.853	-9.658	-14.68
752	0.752	-17.247	-11.88	-10.462	-15.806	-6.514	-8.546	-9.084	-18.922
753	0.753	-18.566	-13.166	-11.039	-10.42	-8.441	-10.229	-11.02	-20.066
754	0.754	-13.695	-11.809	-11.62	-12.378	-6.494	-8.787	-11.598	-9.226
755	0.755	-15.596	-12.199	-12.202	-9.107	-10.541	-9.114	-10.237	-10.575
756	0.756	-12.667	-10.228	-9.681	-14.537	-13.046	-6.222	-9.84	-11.718
757	0.757	-11.288	-9.028	-11.035	-16.485	-9.751	-10.705	-8.669	-5.688
758	0.758	-14.563	-6.895	-12.191	-19.786	-10.898	-10.177	-9.831	-15.326
759	0.759	-9.718	-7.142	-13.345	-26.382	-8.948	-10.625	-6.341	-11.623
760	0.76	-14.364	-11.542	-14.503	-13.244	-11.643	-11.06	-9.231	-10.446
761	0.761	-14.949	-17.083	-16.055	15.764	-6.804	-10.656	-8.824	-13.536
762	0.762	-11.47	-19.144	-11.607	3.351	-11.644	-6.984	-14.617	-14.496
763	0.763	-13.802	-17.362	-17.61	-7.895	-11.061	-13.471	-12.279	-16.997
764	0.764	-12.649	-15.8	-19.945	-4.625	-8.152	-16.071	-12.857	-12.921
765	0.765	-14.591	-12.494	-12.024	-7.728	-4.67	-13.809	-9.564	-14.837
766	0.766	-15.758	-14.957	-13.007	-16.067	-9.126	-7.282	-10.143	-18.108
767	0.767	-14.983	-17.125	-10.12	-18.594	-6.229	-13.309	-10.533	-9.19
768	0.768	-13.054	-15.13	-12.651	-6.998	-7.595	-14.104	-10.154	-10.336
769	0.769	-15.007	-13.133	-10.351	-17.674	-9.942	-10.63	-7.276	-13.805
770	0.77	-13.483	-14.682	-13.86	-8.026	-9.58	-9.993	-9.228	-10.691
771	0.771	-10.985	-14.485	-11.948	-13.27	-6.908	-8.206	-8.073	-11.636
772	0.772	-10.813	-13.682	-11.386	-8.662	-11.975	-9.547	-8.84	-5.617
773	0.773	-14.139	-15.221	-10.061	-10.025	-6.006	-3.159	-9.031	-9.651
774	0.774	-20.755	-16.776	-11.446	-11.198	-8.352	-7.421	-12.129	-6.138
775	0.775	-17.894	-13.68	-14.386	-10.057	-7.792	-9.766	-8.45	-9.413
776	0.776	-18.716	-12.51	-9.195	-9.119	-7.238	-9.226	-11.739	-13.457
777	0.777	-14.688	-12.901	-9.809	-13.989	-9.005	-9.841	-8.84	-8.603
778	0.778	-12.782	-16.38	-10.424	-11.509	-7.673	-8.124	-10.785	-17.284
779	0.779	-14.747	-14.249	-11.041	-10.774	-9.052	-8.543	-8.863	-8.951
780	0.78	-18.839	-18.715	-11.469	-12.741	-8.69	-13.018	-12.353	-12.04
781	0.781	-15.381	-10.998	-10.159	-13.352	-9.871	-11.284	-11.969	-11.06
782	0.782	-17.727	-18.384	-9.819	-16.277	-12.607	-5.489	-11.591	-1.373
783	0.783	-11.948	-11.647	-9.482	-15.914	-10.513	-11.116	-9.664	-5.024
784	0.784	-17.588	-10.895	-12.241	-12.635	-7.251	-10.55	-15.479	-11
785	0.785	-14.134	-14.983	-14.411	-8.58	-10.18	-9.985	-13.158	-16.212
786	0.786	-17.451	-14.435	-13.677	-12.082	-10.592	-15.424	-11.227	-13.298
787	0.787	-15.74	-13.889	-10.623	-12.492	-7.142	-7.525	-14.526	-10.766
788	0.788	-17.13	-13.353	-9.507	-11.351	-10.081	-10.659	-10.466	-9.974
789	0.789	-17.538	-15.901	-14.577	-5.377	-8.969	-13.634	-13.957	-8.017
790	0.79	-19.692	-8.589	-14.049	-13.33	-7.872	-11.178	-7.579	-16.707
791	0.791	-13.733	1.028	-15.84	-10.265	-10.832	-7.176	-11.859	-8.369
792	0.792	-14.552	-2.713	-16.27	-11.242	-12.065	-15.161	-7.813	-13.578
793	0.793	-16.916	-20.756	-13.99	-17.257	-10.968	-24.878	-12.675	-8.739
794	0.794	-12.128	-38.614	-12.872	-19.617	-10.254	-10.558	-12.11	-11.262
795	0.795	-11.59	-69.061	-12.525	-16.169	-10.113	-4.762	-15.015	-8.935
796	0.796	-18.211	-65.052	-16.046	-12.899	-8.802	3.983	-14.633	-10.868
797	0.797	-10.316	-38.764	-16.477	-12.36	-10.385	8.626	-11.361	-12.797
798	0.798	-15.591	-28.731	-12.842	-11.041	-6.916	-7.256	-13.511	-5.043
799	0.799	-10.801	-31.853	-15.214	-11.465	-14.266	-17.889	-9.071	-5.989
800	0.8	-15.112	-29.163	-14.091	-16.331	-9.045	-31.39	-7.339	-8.885
801	0.801	-15.169	-36.918	-16.066	-10.355	-15.847	-40.055	-9.857	-6.373
802	0.802	-17.556	-3.458	-17.269	1.811	-7.977	-60.718	-7.547	-10.439
803	0.803	-18.199	46.838	-14.406	3.517	-11.137	-66.3	-10.462	-11.026
804	0.804	-18.835	40.246	-12.892	-9.092	-12.151	-29.308	-12.413	-15.669
805	0.805	-13.47	-2.342	-17.376	-13.773	-5.434	26.256	-14.367	-22.235
806	0.806	-14.106	-7.765	-13.344	-15.16	-4.72	33.588	-10.899	-31.893
807	0.807	-6.81	17.402	-13.763	-14.036	-8.857	40.203	-6.274	-30.7
808	0.808	-5.9	49.334	-17.086	-10.582	-9.494	34.177	-6.687	-12.67
809	0.809	-3.454	95.194	-10.536	-11.574	-10.097	17.632	-9.616	-5.102
810	0.81	-5.842	52.605	-5.724	-6.765	-1.151	-38.052	-11.563	1.872
811	0.811	-9.393	36.141	-8.267	-5.999	-2.242	-16.13	-5.761	-4.511
812	0.812	-10.038	41.162	-10.613	-8.302	-5.66	57.726	-9.829	-6.447
813	0.813	-13.002	45.624	-4.055	-14.886	-10.85	28.084	-3.25	-8.182
814	0.814	-15.581	24.935	-4.847	-19.158	-9.865	1.309	-2.477	-12.834
815	0.815	-17.967	-16.66	-5.641	-11.818	-7.324	-6.902	-0.152	-14.192
816	0.816	-24.617	-99.863	-6.232	-14.738	-4.986	-29.038	-2.088	-15.361
817	0.817	-15.786	-159.449	-9.53	-10.505	-3.07	-35.679	-1.51	-11.894
818	0.818	-9.854	-126.907	-4.11	0.113	1.546	-41.736	2.547	-12.876
819	0.819	-8.955	-57.775	-7.599	-1.255	-0.234	-80.491	-4.426	-15.796
820	0.82	-15.794	-48.834	-9.533	-7.661	4.576	-55.379	-9.268	-13.304
821	0.821	-18.381	-56.919	-13.593	-1.669	-0.087	-23.509	-15.268	-15.637
822	0.822	-7.807	-34.801	-10.105	-17.741	-6.673	-11.18	-14.497	-15.066
823	0.823	-9.234	-14.817	-9.713	-15.423	-14.624	-7.566	-13.926	-10.449
824	0.824	-8.145	-20.774	-8.546	-17.552	-15.618	9.381	-13.351	-12.231
825	0.825	-9.381	-26.151	-11.243	-7.882	-10.785	12.395	-16.271	-13.632
826	0.826	-16.811	-11.008	-12.394	-6.142	-14.989	4.012	-14.916	-11.355
827	0.827	-23.651	-15.406	-11.6	-7.687	-15.688	-3.591	-7.558	-12.559
828	0.828	-26.219	-11.289	-12.931	-9.042	-13.668	-1.35	-8.518	-8.923
829	0.829	-27.045	-0.025	-8.654	-17.936	-14.176	-7.845	-11.404	-7.603
830	0.83	-27.675	3.302	-6.889	-16.769	-18.197	-17.601	-15.647	-10.529
831	0.831	-23.08	6.417	-9.378	-13.668	-10.224	-15.928	-11.569	-11.726
832	0.832	-22.543	3.732	-6.059	-14.63	-6.726	-14.43	-12.136	-17.58
833	0.833	-22.198	-3.783	-11.838	-17.139	-11.924	-15.758	-10.184	-16.857
834	0.834	-20.875	-6.059	-17.418	-17.899	-10.924	-16.903	-16.749	-12.067
835	0.835	-23.037	-3.869	-19.32	-11.3	-10.106	-8.603	-12.483	-8.845
836	0.836	-17.067	-5.751	-15.997	-10.498	-7.751	3.179	-10.15	-10.645
837	0.837	-12.843	2.982	-15.38	-16.09	-2.878	4.683	-13.611	-10.297
838	0.838	-21.772	-8.025	-16.698	-12.583	5.86	23.399	-10.297	-9.002
839	0.839	-20.642	-3.718	-9.303	-14.497	14.207	10.566	-9.696	-11.956
840	0.84	-6.735	5.291	-10.233	-6.725	4.569	3.536	-2.712	-10.834
841	0.841	-4.827	6.588	-15.028	-22.764	10.986	-7.149	-9.449	-10.5
842	0.842	-6.588	-9.321	-14.213	-15.762	0.179	-20.712	-5.166	-5.686
843	0.843	-5.051	-6.855	-13.391	3.433	-6.931	-47.051	-9.199	-3.797
844	0.844	-12.23	-0.346	-15.277	-4.085	-13.247	-35.849	-20.007	-11.195
845	0.845	-15.921	-6.07	-13.285	-15.666	-16.66	-59.652	-15.324	-10.272
846	0.846	-14.764	-25.391	-11.495	-0.729	-23.948	-25.184	-5.23	-14.573
847	0.847	-7.423	-22.865	-11.834	-6.497	-34.747	-11.606	-1.516	-13.843
848	0.848	-10.336	-25.208	-9.463	-1.237	-39.022	-32.274	-7.48	-13.308
849	0.849	-6.088	-23.16	-12.311	-9.14	-27.242	-51.02	-14.812	-8.708
850	0.85	-5.317	-21.308	-11.877	-13.364	-3.443	-40.94	-17.704	-10.489
851	0.851	-4.736	-16.139	-9.889	-9.659	20.394	-31.645	-11.691	-10.915
852	0.852	-8.029	-14.62	-11.38	-6.136	17.332	-11.9	-10.892	-9.601
853	0.853	-14.602	-21.771	-15.777	-7.047	-2.357	-9.398	-8.913	-16.234
854	0.854	-13.829	-18.029	-15.14	-4.095	5.247	-2.451	-6.944	-17.252
855	0.855	-14.602	-21.429	-14.499	-6.568	2.96	29.512	-7.485	-21.565
856	0.856	-11.099	-26.603	-10.96	-7.304	9.378	-20.715	-4.933	-30.524
857	0.857	-13.019	-15.731	-11.291	-13.842	-4.138	26.21	0.518	-22.645
858	0.858	-7.582	-8.539	-12.393	-18.054	-30.43	68.878	-2.921	-19.216
859	0.859	-9.501	-4.794	-14.274	-13.948	-72.01	85.402	-12.951	-5.32
860	0.86	-14.123	-8.176	-11.507	-18.76	-77.403	60.289	-20.083	-3.404
861	0.861	-17.004	-13.339	-13.578	-20.652	-52.21	-8.395	-16.381	-5.162
862	0.862	-17.377	-28.037	-9.07	-12.87	-20.249	-37.956	-19.834	-13.125
863	0.863	-16.965	-25.933	-15.015	-13.798	0.477	-11.145	-14.588	-3.091
864	0.864	-16.561	-16.286	-10.895	-10.856	-3.193	-2.955	-15.534	-6.797
865	0.865	-12.093	-11.114	-10.266	-11.596	6.865	-10.272	-7.579	-5.661
866	0.866	-12.655	-15.836	-12.155	-9.233	28.745	-16.812	-6.597	-2.596
867	0.867	-15.162	-20.266	-15.015	-8.613	31.474	-22.784	-3.684	-1.65
868	0.868	-13.785	-24.155	-10.134	-9.152	28.966	-28.16	-4.443	-4.192
869	0.869	-16.656	-15.992	-12.027	-10.841	12.71	-23.09	-5.201	-4.985
870	0.87	-10.63	-17.042	-14.898	-12.147	2.069	-9.527	-8.684	-15.842
871	0.871	-11.38	-23.895	-11.386	-13.468	-7.626	-13.557	-6.751	-17.408
872	0.872	-10.577	-14.314	-10.009	-12.275	-2.423	-9.8	-2.698	-1.558
873	0.873	-14.029	-8.022	-8.817	-14.959	8.603	7.319	-6.204	0.559
874	0.874	-15.925	-6.931	-14.014	-9.12	-13.053	-1.882	-0.794	2.491
875	0.875	-10.467	-10.071	-12.054	-11.407	-53.875	-21.531	-11.632	-6.208
876	0.876	-18.366	-12.923	-13.973	-13.305	-59.292	-23.935	-16.283	-14.136
877	0.877	-23.565	-12.136	-15.698	-12.693	-54.272	-2.72	-14.931	-12.778
878	0.878	-20.634	-3.236	-10.852	-14.41	-31.467	17.119	-21.325	-24.586
879	0.879	-21.372	-2.061	-12.777	-10.904	-2.494	-11.052	-15.335	-26.125
880	0.88	-20.555	7.629	-14.5	-9.531	1.102	-22.242	-14.376	-16.063
881	0.881	-19.93	3.916	-13.132	-9.128	18.046	-32.296	-11.478	-7.151
882	0.882	-19.293	-11.817	-9.838	-10.271	2.315	-79.319	-12.27	-1.13
883	0.883	-20.979	-18.257	-12.737	-13.731	-0.408	-59.36	-8.219	-10.79
884	0.884	-20.532	-27.996	-13.901	-13.328	-7.95	-16.752	-6.29	-1.869
885	0.885	-17.183	-22.835	-13.52	-15.242	-0.993	-11.3	-5.714	-15.012
886	0.886	-14.221	0.907	-12.75	-9.411	-3.142	3.884	-13.451	-27.185
887	0.887	-16.087	-2.445	-9.466	-11.707	2.642	17.575	-14.406	-6.459
888	0.888	-11.759	-24.385	-11.598	-8.202	0.894	13.596	-7.631	-14.759
889	0.889	-13.05	-67.051	-11.984	-11.461	-10.147	10.005	-6.852	-22.275
890	0.89	-11.627	-73.155	-13.143	-10.847	-3.012	-6.931	-17.494	-15.287
891	0.891	-12.707	-67.845	-11.017	-15.653	-6.721	-22.444	-10.339	-30.148
892	0.892	-17.856	-52.873	-15.473	-15.056	-22.42	-19.588	-11.512	-12.698
893	0.893	-11.21	-39.464	-12.183	-12.134	-33.08	-16.979	-12.687	-10.34
894	0.894	-10.369	-10.534	-16.25	-11.708	-27.295	-19.246	-17.919	-12.427
895	0.895	-17.662	15.788	-8.32	-10.326	-18.607	-25.566	-11.151	-10.457
896	0.896	-12.765	39.574	-9.483	-9.15	5.176	-23.599	-13.676	-12.162
897	0.897	-8.446	73.974	-10.455	-5.449	42.892	-25.311	-9.613	-10.591
898	0.898	-12.448	105.82	-11.426	-4.079	37.816	-20.657	-0.134	-6.305
899	0.899	-12.97	76.657	-7.168	-6.196	5.825	-13.52	8.753	-12.651
900	0.9	-17.558	34.898	-11.236	-5.808	-23.237	-7.166	2.728	-13.78
901	0.901	-12.084	-3.929	-16.076	-11.609	-26.929	-3.703	-11.225	-10.663
902	0.902	-19.968	-19.122	-12.791	-17.22	-30.214	5.985	-24.784	-3.866
903	0.903	-10.247	-42.062	-12.217	-12.379	-33.283	17.826	-16.08	-6.367
904	0.904	-11.37	-71.207	-13.579	-17.016	-13.535	6.846	-20.73	-5.588
905	0.905	-19.657	-75.004	-13.2	-15.265	-6.001	-6.032	-16.471	-7.506
906	0.906	-14.394	-58.075	-11.078	-16.619	-8.34	-11.146	-10.092	-10.773
907	0.907	-11.454	-36.303	-13.792	-16.235	-10.464	-15.759	-16.095	-5.341
908	0.908	-10.646	-50.51	-11.863	-9.662	-12.396	-14.323	-8.732	-4.73
909	0.909	-14.673	-58.147	-11.094	1.163	-10.672	-7.854	-7.758	-14.76
910	0.91	-16.574	-65.22	-10.908	-11.821	-12.278	-23.455	-6.986	-13.364
911	0.911	-11.899	-37.641	-13.425	-10.092	-10.979	-21.324	-9.311	-9.646
912	0.912	-19.608	-11.402	-14.981	-11.651	-7.321	-15.588	-5.82	-10.775
913	0.913	-14.352	-14.781	-13.626	-15.916	-3.811	-10.447	-3.886	-11.707
914	0.914	-13.354	-17.946	-10.534	-12.244	3.569	-12.096	-6.789	-16.505
915	0.915	-14.097	-26.334	-12.473	-11.091	-11.117	-16.453	-3.306	-10.476
916	0.916	-8.449	7.099	-12.863	-12.07	-17.453	-15.348	-5.64	-16.061
917	0.917	-11.901	20.598	-16.355	-11.106	-7.702	-21.378	-12.221	-8.106
918	0.918	-13.809	24.599	-13.074	-13.623	-2.421	-9.676	-13.181	-13.298
919	0.919	-9.713	20.882	-10.176	-12.848	-10.322	-5.155	-7.167	-12.308
920	0.92	-12.209	24.155	-10.571	-8.019	5.562	10.618	-9.483	-9.779
921	0.921	-16.628	27.282	-10.19	-4.741	-0.82	-0.122	-7.548	-8.993
922	0.922	-10.019	35.654	-15.037	-12.491	-22.1	1.731	2.51	-12.469
923	0.923	-17.926	17.916	-14.464	-15.596	-41.829	-0.083	-10.444	-14.383
924	0.924	-16.934	-17.057	-11.184	-16.574	-29.036	4.496	-15.657	-23.266
925	0.925	-14.01	-92.673	-8.291	-10.579	-12.765	-17.251	-11.01	-16.872
926	0.926	-11.468	-38.447	-10.816	-6.527	-2.116	-33.009	-12.367	-10.872
927	0.927	-15.514	-28.57	-5.409	-4.6	11.434	-18.943	-3.463	-5.649
928	0.928	-20.332	-37.498	-10.26	-6.549	27.307	-6.211	-4.609	-12.418
929	0.929	-20.891	-29.428	-14.905	-10.623	37.959	24.155	-9.828	-2.738
930	0.93	-16.805	7.474	-10.847	-7.148	28.326	28.177	-14.665	-14.543
931	0.931	-20.261	14.026	-8.338	-7.551	2.01	24.44	-1.504	-22.463
932	0.932	-15.785	-4.173	-7.955	-13.375	-32.055	0.572	-7.296	-18.196
933	0.933	-16.341	-9.607	-9.12	-9.328	-45.594	-8.804	-12.52	-14.507
934	0.934	-12.836	-14.639	-11.061	-12.831	-24.845	-11.565	-17.165	-8.502
935	0.935	-13.192	-19.091	-13.772	-12.265	-13.586	-50.088	-18.498	-7.524
936	0.936	-16.063	-23.146	-9.522	-12.867	-10.236	-77.762	-22.162	-8.49
937	0.937	-14.098	-11.873	-11.269	-13.268	-19.465	-22.196	-13.831	-11.013
938	0.938	-15.235	-8.543	-16.109	-17.74	-11.1	-14.814	-12.855	-16.603
939	0.939	-16.749	0.771	-11.471	-20.657	1.71	-34.716	-9.941	-8.654
940	0.94	-17.493	3.493	-9.738	-12.739	-5.241	-89.654	-0.252	-22.58
941	0.941	-14.369	6.037	-13.228	-11.596	-11.609	-67.584	-3.927	-12.883
942	0.942	-10.665	-0.881	-15.556	-8.523	-25.129	-20.751	-2.751	-11.135
943	0.943	-13.939	-32.741	-13.439	-13.382	-23.395	-2.554	-12.413	-15.757
944	0.944	-16.042	-101.376	-12.284	-12.624	-21.853	2.872	-18.794	-14.385
945	0.945	-17.187	-71.679	-13.452	-11.869	-17.567	17.978	-10.48	-13.205
946	0.946	-17.566	-44.848	-11.323	-9.952	-16.366	40.818	-9.499	-4.871
947	0.947	-14.073	-4.055	-12.68	-10.549	1.691	53.206	-6.586	-7.957
948	0.948	-15.412	33.103	-15.196	-6.497	14.541	49.533	-4.05	-16.846
949	0.949	-13.269	39.891	-13.654	-6.896	2.987	32.523	-3.255	-5.992
950	0.95	-13.647	9.657	-15.005	-14.264	5.124	23.262	-9.814	1.165
951	0.951	-12.482	-6.703	-10.754	-9.053	-0.684	-2.252	-10.587	-5.232
952	0.952	-13.254	-1.616	-12.506	-10.044	-27.005	-12.296	-14.66	0.778
953	0.953	-13.463	2.899	-13.862	-16.073	-23.315	-27.955	-12.738	1.759
954	0.954	-10.95	7.036	-12.512	-15.32	0.483	-53.473	-16.029	-11.008
955	0.955	-14.449	-11.683	-12.904	-11.86	-2.612	-50.168	-8.301	-16.221
956	0.956	-13.121	-14.932	-11.746	-9.953	-16.721	-21.905	-11.409	-11.568
957	0.957	-12.746	-17.979	-11.368	-12.878	-24.253	-33.107	-18.183	-15.813
958	0.958	-13.92	-3.826	-12.924	-9.419	-17.264	-16.024	-17.408	-14.639
959	0.959	-14.331	9.042	-12.749	-3.05	-2.349	-19.087	-16.63	-11.141
960	0.96	-15.138	-7.1	-14.705	-10.985	7.347	0.675	-17.209	-12.102
961	0.961	-18.465	-21.984	-11.049	-11.964	5.618	-1.82	-17.791	-9.182
962	0.962	-16.377	-20.034	-14.553	-9.072	-5.429	-8.755	-8.902	-18.849
963	0.963	-15.259	-28.717	-14.179	-11.619	7.511	23.229	-5.246	-15.155
964	0.964	-14.917	-17.677	-12.069	-7.59	2.286	18.824	-4.123	-11.653
965	0.965	-15.734	-24.803	-11.701	-7.046	-18.425	-26.999	7.66	-10.673
966	0.966	-13.846	-23.594	-9.009	-13.082	-26.763	-45.147	-3.398	-5.82
967	0.967	-12.542	-10.321	-11.156	-15.438	-14.002	15.854	-10.58	-18.965
968	0.968	-16.274	-26.06	-10.995	-17.41	-7.041	24.024	-16.99	-13.135
969	0.969	-9.367	-32.309	-10.245	-10.09	-9.181	1.997	-11.01	-7.892
970	0.97	-16.2	-61.211	-13.95	-9.141	-11.136	8.609	-7.933	-15.805
971	0.971	-15.486	-65.176	-9.142	-13.425	-19.866	-9.557	-3.115	-11.524
972	0.972	-14.774	-53.862	-9.749	-12.647	-15.25	-14.97	-16.299	-12.665
973	0.973	-15.414	-29.947	-8.033	-12.085	-13.934	-9.92	-18.254	-11.481
974	0.974	-14.896	-20.577	-12.893	-12.688	-22.888	-14.356	-6.097	-4.105
975	0.975	-15.54	-6.442	-12.334	-8.647	-31.232	-18.399	-10.781	-8.924
976	0.976	-15.221	16.701	-10.608	-13.5	-17.302	-29.634	-15.077	-13.15
977	0.977	-18.578	38.456	-11.015	-8.88	0.123	-26.356	-21.495	-15.439
978	0.978	-16.527	58.027	-17.422	-12.968	16.381	-29.454	-13.195	-20.245
979	0.979	-15.439	45.204	-13.187	-11.636	5.749	-26.745	-3.546	-14.213
980	0.98	-18.995	10.297	-12.442	-6.238	30.93	-13.955	-2.42	-14.942
981	0.981	-14.988	-14.824	-14.4	-5.661	34.21	-11.634	-10.776	-4.07
982	0.982	-13.693	-19.297	-11.132	-8.973	-0.279	-13.768	-1.124	-5.593
983	0.983	-13.353	-31.757	-12.896	-10.746	-32.277	-11.899	0.005	-9.824
984	0.984	-19.985	-28.195	-15.441	-14.256	-28.278	-6.745	-18.028	-8.63
985	0.985	-17.124	-25.032	-10.047	-9.837	-39.547	-11.465	-10.514	-12.073
986	0.986	-14.653	-34.405	-12.013	-11.576	-36.279	-18.73	-12.871	-11.07
987	0.987	-12.38	-26.135	-12.619	-9.066	-14.433	-15.174	-10.774	-17.818
988	0.988	-19	-23.579	-10.908	-12.352	-11.759	-23.535	-8.864	-17.012
989	0.989	-18.268	-30.39	-9.587	-13.503	-4.253	-20.48	-10.635	-12.921
990	0.99	-15.985	-28.161	-12.902	-11.563	-1.952	-17.631	-9.109	-16.37
991	0.991	-17.958	-22.335	-11.772	-10.395	-12.614	-16.924	-13.385	-11.698
992	0.992	-13.35	-17.105	-10.64	-11.937	4.799	-12.871	-14.57	-9.926
993	0.993	-17.438	3.583	-12.603	-12.699	-2.196	-8.006	-6.269	-5.05
994	0.994	-11.665	6.25	-14.754	-10.177	-21.384	-9.933	-1.076	-9.658
995	0.995	-12.47	-11.614	-14	-10.942	-18.889	-3.395	-13.892	-3.046
996	0.996	-11.531	-27.483	-13.819	-11.702	-16.604	0.815	-12.173	-5.526
997	0.997	-16.395	-48.528	-16.157	-14.203	-10.223	0.002	-16.844	-7.797
998	0.998	-19.704	-51.164	-12.305	-13.422	-10.409	-8.402	-12.605	-9.697
999	0.999	-16.819	-38.311	-16.971	-14.764	-0.705	-7.892	-8.952	0.398
1000	1	-16.448	-26.674	-11.177	-14.561	-12.884	-5.988	-2.97	1.802
1001	1.001	-12.01	-24.531	-11.96	-10.875	-11.337	2.808	-8.216	-15.179
1002	1.002	-5.442	-34.189	-16.805	-8.542	-18.511	6.339	-12.702	-12.82
1003	1.003	-11.454	-42.87	-12.17	-11.432	1.01	-2.116	-13.692	-10.657
1004	1.004	-5.853	-25.449	-12.764	-11.819	9.323	-7.476	-5.76	-16.423
1005	1.005	-6.443	0.294	-13.158	-6.007	-3.441	-12.436	-4.785	-14.664
1006	1.006	-16.525	17.339	-7.749	-11.611	-5.76	-25.712	-9.617	-19.297
1007	1.007	-15.18	51.792	-11.235	-8.112	-12.148	-47.106	-15.614	-15.027
1008	1.008	-8.803	-16.923	-2.529	-8.679	-6.356	-21.677	-11.568	-16.184
1009	1.009	-7.652	-26.845	-3.697	-17.559	-11.59	-4.741	-11.011	-15.032
1010	1.01	-8.625	53.775	-4.672	-16.374	-6.936	-14.107	-9.124	-20.264
1011	1.011	-5.725	64.486	-9.518	-15.201	14.755	-16.852	-3.745	-9.447
1012	1.012	-11.723	54.511	-17.456	0.871	17.85	-24.47	1.068	-16.612
1013	1.013	-9.4	45.565	-10.11	-1.439	-7.706	-13.011	11.115	-15.47
1014	1.014	-12.873	4.873	-9.145	0.704	-4.4	-11.02	-10.573	-12.001
1015	1.015	-12.289	-17.215	-13.401	-1.219	-7.477	-13.091	-7.485	-8.912
1016	1.016	-8.217	-50.711	-12.628	-6.429	-15.794	-8.061	-15.802	-11.812
1017	1.017	-11.692	-56.732	-4.69	-4.872	-13.292	-12.863	-18.315	-12.593
1018	1.018	-11.288	-62.162	-9.913	-9.12	-6.333	0.1	-20.639	-10.278
1019	1.019	-12.432	-57.156	-7.006	-20.918	-8.436	1.877	-14.265	-12.215
1020	1.02	-15.118	-34.34	-7.773	-9.873	1.28	9.768	-16.196	-10.284
1021	1.021	-17.815	-30.305	-11.828	-31.536	-3.923	8.329	-10.956	-8.552
1022	1.022	-16.248	-49.088	-16.656	-15.85	-11.862	-8.814	-9.396	-12.034
1023	1.023	-19.517	-39.011	-18.577	-13.124	-10.493	-11.246	-8.043	-11.65
1024	1.024	-17.368	-4.509	-14.502	-10.593	-19.387	-17.745	-9.201	-13.787
1025	1.025	-11.346	18.363	-17.978	-12.899	-18.218	-8.193	-5.706	-15.722
1026	1.026	-12.097	80.921	-15.648	-2.234	-19.179	-17.012	-13.049	-10.708
1027	1.027	-8.009	107.7	-12.734	-4.157	-8.297	-12.465	-14.004	-7.44
1028	1.028	-15.925	-14.326	-14.66	-9.366	-12.5	-5.316	-11.479	-12.886
1029	1.029	-14.935	-136.727	-11.943	-14.001	-21.335	-6.494	-9.134	-16.392
1030	1.03	-23.818	-25.371	-14.056	-24.053	-10.444	-0.515	-12.593	-14.472
1031	1.031	-20.314	17.819	-13.264	-7.013	-9.029	-12.342	-10.627	-11.589
1032	1.032	-25.513	31.011	-13.053	-4.683	-10.168	11.455	-10.024	-6.761
1033	1.033	-18.72	42.853	-9.355	-6.808	-11.347	1.381	-11.344	-8.717
1034	1.034	-22.958	32.062	-14.175	-4.87	-6.182	-1.738	-12.662	-11.648
1035	1.035	-18.877	-17.197	-10.869	-31.187	-12.99	-4.472	-10.519	-8.187
1036	1.036	-15.375	-43.839	-11.433	-19.962	-8.752	-1.983	-12.432	-2.794
1037	1.037	-19.987	-100.707	-8.905	-23.252	-3.137	-23.089	-8.915	-12.291
1038	1.038	-17.057	-167.496	-10.241	-26.34	7.738	-14.765	-4.824	-11.163
1039	1.039	-18.388	-86.837	-13.125	-18.013	-3.26	-17.283	-8.288	-12.354
1040	1.04	-17.01	-10.973	-7.106	-10.457	-13.3	-33.535	-5.949	-15.479
1041	1.041	-14.075	-1.057	-11.351	-8.125	-25.072	-44.159	-7.086	-8.728
1042	1.042	-20.05	7.894	-13.656	-10.243	-10.728	-30.588	-9.791	-14.748
1043	1.043	-14.022	-0.171	-14.217	-8.295	-4.888	-4.238	-7.853	-17.092
1044	1.044	-14.776	-22.157	-14.783	-10.028	-6.591	29.866	-2.998	-10.532
1045	1.045	-15.323	-28.658	-18.831	-11.57	10.843	25.458	-12.434	-13.077
1046	1.046	-14.717	-34.577	-13.008	-10.217	-14.887	13.117	-8.72	-20.466
1047	1.047	-16.44	-18.087	-10.674	-3.827	-11.588	31.946	-12.164	-9.665
1048	1.048	-15.068	-3.024	-10.083	-7.307	-20.87	-5.721	-6.909	-13.95
1049	1.049	-13.699	28.858	-14.706	-6.336	-18.149	-61.195	-11.713	-20.376
1050	1.05	-14.844	-0.183	-16.432	-11.174	-5.347	-9.449	-14.194	-16.915
1051	1.051	-12.898	-18.957	-12.928	-8.652	-3.001	-2.812	-1.955	-11.719
1052	1.052	-12.492	-22.261	-10.583	-10.965	-9.362	-20.95	-14.107	-9.436
1053	1.053	-12.275	-0.462	-8.433	-4.378	-15.153	-26.326	-25.107	-16.25
1054	1.054	-10.907	-3.281	-12.087	-8.637	-9.902	-41.379	-29.335	-8.356
1055	1.055	-6.637	-26.551	-9.742	-7.865	-8.324	-27.783	-17.496	-7.424
1056	1.056	-12.041	-17.209	-13.784	-12.696	-12.568	-7.031	-12.811	-6.5
1057	1.057	-11.454	-3.048	-12.407	-12.113	-3.656	-3.311	0.178	-4.006
1058	1.058	-10.867	35.462	-9.098	-16.175	-0.158	-6.567	5.392	4.867
1059	1.059	-13.757	51.759	-8.689	-12.694	-5.353	-22.183	22.783	1.365
1060	1.06	-15.1	56.667	-9.835	-9.407	-6.295	-36.24	11.15	6.575
1061	1.061	-18.382	15.447	-10.206	-7.29	1.658	-7.922	-3.772	-8.157
1062	1.062	-13.537	-34.34	-8.642	-10.006	-1.422	48.839	-5.698	-6.053
1063	1.063	-18.186	-27.666	-11.927	-12.711	-16.129	40.76	-7.383	-8.014
1064	1.064	-10.448	-33.741	-13.078	-7.874	-22.536	18.753	-11.948	-13.266
1065	1.065	-13.552	-39.314	-10.352	-12.712	-20.639	25.401	-16.139	-21.223
1066	1.066	-12.587	-24.172	-12.278	-10.767	-4.803	-17.104	-22.469	-11.178
1067	1.067	-16.843	-19.498	-12.463	-12.5	1.573	-89.196	-21.272	-20.097
1068	1.068	-17.619	-15.322	-13.22	-9.987	-19.751	-98.969	-13.892	-18.963
1069	1.069	-17.037	-18.97	-14.566	-10.379	-28.125	-36.348	-18.722	-13.76
1070	1.07	-11.036	-22.229	-17.265	-9.225	-10.389	4.398	-22.959	-14.743
1071	1.071	-15.105	-25.329	-13.776	-11.165	5.849	11.85	-14.048	-20.764
1072	1.072	-15.69	-22.61	-15.904	-15.436	-4.797	5.35	-10.541	-16.718
1073	1.073	-13.757	-30.117	-12.226	-11.957	0.988	11.42	-13.603	-11.889
1074	1.074	-14.337	-4.272	-11.833	-14.279	-4.259	16.886	-8.73	-15.193
1075	1.075	-14.722	-7.399	-11.432	-13.893	-5.838	1.81	-11.206	-6.309
1076	1.076	-14.324	-16.511	-11.811	-10.213	-21.729	-11.68	-13.502	-7.499
1077	1.077	-11.414	-24.643	-10.64	-11.561	-15.364	-65.781	-11.543	-6.362
1078	1.078	-11.789	-32.081	-12.757	-8.65	-17.313	-43.612	-13.448	-13.735
1079	1.079	-9.849	-29.817	-14.681	-9.81	-15.599	-23.588	-6.844	-14.713
1080	1.08	-13.327	-23.573	-14.472	-6.327	-7.691	-5.326	-12.828	-10.485
1081	1.081	-14.678	-37.136	-13.875	-7.497	13.973	-10.678	-10.489	-12.822
1082	1.082	-8.095	-35.396	-13.664	-8.641	10.869	-5.612	-13.965	-7.988
1083	1.083	-10.995	-40.062	-11.322	-10.558	19.186	8.002	-14.528	-7.408
1084	1.084	-13.505	-58.859	-11.497	-12.678	1.37	12.12	-7.93	-12.84
1085	1.085	-12.724	-20.381	-7.221	-8.214	-14.907	8.455	-7.145	-13.437
1086	1.086	-22.196	7.21	-6.622	-10.16	-21.318	-8.546	-16.032	-22.167
1087	1.087	-15.791	52.595	-12.406	-15.577	-27.138	-11.603	-7.698	-9.009
1088	1.088	-16.938	58.469	-11.611	-14.996	-18.45	-8.868	-0.331	-10.757
1089	1.089	-15.953	8.383	-11.011	-16.928	-4.13	-6.305	-1.292	-9.209
1090	1.09	-20.77	-25.165	-9.052	-15.178	-13.806	-13.219	-7.301	-16.374
1091	1.091	-14.748	-19.144	-11.931	-14.77	-12.072	-11.056	4.884	-12.702
1092	1.092	-15.501	-24.525	-13.274	-16.107	-10.538	-9.089	3.135	-11.54
1093	1.093	-12.001	-19.441	-9.974	-13.187	-20.592	-14.265	-4.808	-10.573
1094	1.094	-19.33	-23.848	-12.863	-8.719	-14.208	-12.637	-26.488	-7.671
1095	1.095	-14.471	-36.212	-12.463	-4.64	-3.391	-8.281	-23.394	-1.669
1096	1.096	-10.194	-9.885	-8.197	-10.433	-2.063	-14.58	-20.697	-5.739
1097	1.097	-14.234	34.835	-8.568	-12.737	1.578	-25.352	-13.163	-16.591
1098	1.098	-13.626	40.872	-15.91	-10.786	-4.446	-23.93	-10.852	-8.655
1099	1.099	-14.179	13.246	-12.802	-8.831	-14.145	-22.736	-8.723	-15.82
1100	1.1	-10.093	8.277	-11.821	-12.888	-17.825	-4.745	-14.538	-12.151
1101	1.101	-14.909	12.745	-14.331	-13.279	-16.66	2.845	-12.801	-15.637
1102	1.102	-16.823	41.744	-16.639	-9.978	-11.46	9.864	-8.162	-10.411
1103	1.103	-13.896	52.902	-13.137	-5.91	-6.646	-0.747	-6.851	-9.452
1104	1.104	-12.518	1.309	-12.541	-7.263	-9.171	-10.386	-5.783	-15.456
1105	1.105	-16.951	-65.54	-13.106	-11.711	-8.401	-8.616	-11.848	-6.557
1106	1.106	-18.671	-38.885	-10.573	-13.451	-8.993	-13.211	-2.203	-24.56
1107	1.107	-16.142	1.725	-10.948	-9.974	-17.719	-11.785	17.323	-11.773
1108	1.108	-18.448	53.36	-8.812	-7.652	-23.715	-8.04	25.63	-18.737
1109	1.109	-16.305	6.547	-8.417	-14.232	-20.604	-4.49	12.84	-16.599
1110	1.11	-15.906	-48.381	-11.891	-5.336	-9.757	-5.406	5.866	-10.787
1111	1.111	-13.967	-159.451	-15.944	-8.82	3.224	-2.452	-17.572	-2.085
1112	1.112	-11.065	-111.874	-12.456	-7.842	8.452	-1.6	-52.064	-6.741
1113	1.113	-12.218	18.098	-10.128	-8.805	0.507	0.834	-56.566	-5.397
1114	1.114	-11.828	35.467	-16.701	-11.318	13.465	-9.92	-52.557	-6.569
1115	1.115	-16.658	-139.564	-11.857	-21.956	1.257	-14.529	-33.833	-7.751
1116	1.116	-16.074	-255.957	-11.079	-23.305	-22.542	-27.481	-16.848	-13
1117	1.117	-16.65	-107.764	-13.401	-11.496	1.283	-29.237	-7.599	-4.106
1118	1.118	-18.394	-11.635	-11.465	-13.046	16.965	-27.748	6.505	-7.599
1119	1.119	-18.005	5.72	-10.884	-17.301	19.662	-20.63	-1.075	-14.963
1120	1.12	-13.557	53.269	-9.141	-8.391	-18.87	-11.694	5.862	-8.194
1121	1.121	-14.133	38.89	-9.525	-14.393	-35.316	-3.292	-4.821	-10.711
1122	1.122	-14.521	-0.653	-12.815	-7.039	-20.193	-10.581	-14.524	-19.613
1123	1.123	-16.839	-36.308	-15.715	-8.006	-15.731	4.177	-12.792	-13.604
1124	1.124	-13.931	-47.19	-16.873	-5.49	-11.643	19.105	-17.439	-10.492
1125	1.125	-16.639	-37.309	-13.385	-11.099	-15.305	-9.89	-4.476	-3.707
1126	1.126	-13.158	-10.583	-11.252	-7.612	-12.004	-38.895	-9.702	-4.461
1127	1.127	-15.293	46.333	-10.867	-12.252	-8.913	-42.551	-14.348	-8.506
1128	1.128	-14.134	68.414	-11.254	-10.507	-0.593	-18.767	-7.201	-19.321
1129	1.129	-12.977	48.503	-12.808	-11.87	-8.142	-3.088	-0.843	-4.98
1130	1.13	-16.461	30.341	-14.168	-10.519	-10.46	-0.376	-6.837	-14.63
1131	1.131	-10.081	35.793	-13.403	-17.096	-12.569	12.406	0.543	-19.831
1132	1.132	-12.603	40.857	-14.957	-16.13	-14.468	-3.841	-10.261	-18.252
1133	1.133	-8.539	27.334	-11.482	-10.133	-9.216	-5.953	-11.596	-8.146
1134	1.134	-12.031	6.681	-13.811	-12.459	1.841	19.225	-7.912	-9.273
1135	1.135	-11.458	3.062	-11.686	-10.527	-2.415	-4.563	-11.393	-3.265
1136	1.136	-14.368	-6.907	-15.37	-8.593	-8.805	-13.86	-10.462	-17.185
1137	1.137	-13.999	-9.917	-12.085	-8.014	-0.482	-16.593	-9.526	-19.116
1138	1.138	-13.616	-7.113	-12.478	-10.529	-12.28	-24.167	-3.533	-20.871
1139	1.139	-16.528	0.486	-17.71	-6.085	-23.298	-26.516	2.088	-16.24
1140	1.14	-16.15	-15.779	-12.879	-11.51	-19.028	-15.894	-2.747	-14.871
1141	1.141	-13.451	-26.461	-6.885	-8.03	-17.872	-13.983	-7.398	-13.687
1142	1.142	-12.676	-36.19	-7.664	-11.317	-21.344	-12.267	-10.308	-14.813
1143	1.143	-15.97	-37.976	-12.507	-10.732	-5.265	-16.937	-13.792	-13.816
1144	1.144	-13.843	-33.345	-10.578	-11.108	6.368	-12.714	-13.405	-10.883
1145	1.145	-13.461	-23.292	-10.005	-10.714	17.046	-16.416	-12.256	-4.853
1146	1.146	-16.946	-29.691	-11.365	-14.771	-0.334	-12.958	-9.558	-4.047
1147	1.147	-19.852	-33.149	-6.915	-9.925	-7.282	-7.766	-15.366	-8.862
1148	1.148	-18.702	-29.994	-8.661	-15.914	-13.675	-12.636	-19.428	-6.91
1149	1.149	-12.916	-25.112	-13.514	-7	-23.397	-11.892	-14.6	-8.629
1150	1.15	-15.263	-15.423	-8.879	-3.513	-14.713	-9.61	-17.917	-9.962
1151	1.151	-13.349	4.117	-12.96	-15.333	9.09	-13.118	-9.025	-7.608
1152	1.152	-16.666	23.854	-15.498	-10.692	-0.985	-9.853	10.542	-1.003
1153	1.153	-16.11	62.379	-11.072	-6.446	-16.672	-13.942	36.115	-9.88
1154	1.154	-12.641	12.456	-15.156	-12.857	-13.969	-10.502	5.174	-6.367
1155	1.155	-14.009	-34.426	-14.785	-11.707	-6.429	-12.876	-15.504	-7.309
1156	1.156	-13.635	-40.51	-13.452	-8.636	-4.132	-14.087	-19.197	-21.978
1157	1.157	-16.356	-24.112	-8.631	-13.487	-14.819	-9.691	-15.963	-11.321
1158	1.158	-15.205	-49.288	-9.236	-16.023	-20.654	-12.639	-12.877	-13.226
1159	1.159	-15.986	-53.722	-10.999	-7.152	-18.941	-11.333	-15.569	-14.938
1160	1.16	-11.54	-41.367	-14.504	-10.671	-20.502	-16.802	-18.079	-3.866
1161	1.161	-9.61	-37.744	-10.074	-18.062	-4.636	-14.924	-11.106	-13.88
1162	1.162	-15.032	-27.807	-11.847	-15.194	1.755	-8.982	-8.961	-12.683
1163	1.163	-14.445	-37.134	-15.345	-14.449	-11.805	-6.71	-7.088	-13.831
1164	1.164	-13.862	-5.891	-14.983	-13.705	-6.634	4.078	-15.883	-8.603
1165	1.165	-13.28	-1.742	-10.96	-15.669	-17.704	15.054	-17.467	-9.56
1166	1.166	-14.64	-13.028	-10.608	-12.426	-16.395	-0.879	-21.727	-13.805
1167	1.167	-13.286	-3.074	-11.976	-8.404	0.56	-7.336	-28.104	-16.136
1168	1.168	-16.188	6.281	-12.392	-10.952	-1.803	-9.339	-10.069	-11.295
1169	1.169	-12.513	-1.886	-13.572	-15.433	0.293	-14.624	-12.517	-10.703
1170	1.17	-14.834	-4.241	-15.527	-6.551	-5.579	-22.616	-5.502	-12.434
1171	1.171	-13.672	-1.733	-10.704	-10.259	-14.377	-9.692	-7.601	-14.931
1172	1.172	-19.664	-12.236	-14.205	-13.772	-9.815	-7.987	-17.285	-16.292
1173	1.173	-17.147	-14.08	-10.936	-10.695	-17.052	6.295	-22.537	-15.136
1174	1.174	-14.823	-36.862	-12.698	-13.596	-13.449	-7.284	-14.639	-13.204
1175	1.175	-12.889	-39.907	-13.108	-12.822	-10.023	-16.018	-16.032	-12.038
1176	1.176	-10.955	-37.139	-8.672	-10.537	-6.981	-24.008	-14.871	-12.813
1177	1.177	-12.699	-34.544	-11.594	-11.131	-4.116	-19.828	-1.72	-14.758
1178	1.178	-14.054	-32.111	-9.093	-1.07	-4.918	-13.523	6.979	-16.124
1179	1.179	-16.378	-25.625	-11.432	-8.255	-7.282	4.434	-16.816	-19.798
1180	1.18	-14.252	-15.901	-8.545	-11.978	-13.916	6.924	-33.813	-11.823
1181	1.181	-16.189	-17.62	-12.238	-10.877	-13.222	-4.725	-30.698	-17.827
1182	1.182	-16.572	-3.278	-9.932	-11.878	-12.533	-11.141	-16.551	-20.962
1183	1.183	-13.664	-24.548	-11.108	-12.86	-10.646	-9.234	-3.785	-12.065
1184	1.184	-16.372	-27.272	-13.828	-13.641	-7.4	-11.025	3.176	3.579
1185	1.185	-15.985	-19.778	-10.357	-12.868	-15.18	-3.103	30.84	-2.835
1186	1.186	-13.083	5.903	-13.271	-13.447	-18.314	-7.418	12.023	-0.916
1187	1.187	-18.314	15.901	-16.959	-18.102	-21.263	-11.166	-5.023	18.416
1188	1.188	-14.836	31.502	-15.61	-9.214	-13.369	-10.103	-14.333	10.846
1189	1.189	-12.902	23.108	-14.46	-10.384	-1.617	-15.421	-11.627	-14.92
1190	1.19	-14.647	15.492	-14.858	-11.552	2.951	-18.403	-9.115	-25.001
1191	1.191	-19.101	25.474	-17.573	-14.646	-10.073	-15.941	-2.155	-28.111
1192	1.192	-14.261	9.13	-16.804	-15.606	-11.864	-15.213	-12.819	-19.799
1193	1.193	-13.678	-14.378	-12.351	-16.375	-20.421	-11.772	-18.651	-17.285
1194	1.194	-16.578	-17.56	-13.518	-10.174	-21.999	-18.394	-20.419	-14.959
1195	1.195	-14.06	-20.338	-15.461	-9.387	-14.844	-14.172	-12.518	-12.822
1196	1.196	-11.733	-27.939	-14.886	-14.233	-0.527	-13.437	-13.894	-10.88
1197	1.197	-8.831	-25.683	-12.379	-17.588	16.863	-20.049	-9.442	-12.61
1198	1.198	-2.834	-19.346	-10.06	-15.869	33.09	-15.822	2.373	-11.064
1199	1.199	-3.612	-21.306	-11.231	-7.944	1.118	-5.21	13.403	-15.318
1200	1.2	-5.93	-12.613	-5.238	2.911	-21.756	-6.601	-8.274	-18.994
1201	1.201	-7.86	-17.275	-4.468	-10.036	-9.396	-5.474	-30.147	-12.996
1202	1.202	-12.5	-15.929	-5.245	-1.328	-5.716	-6.669	-27.44	-9.904
1203	1.203	-17.915	-14.762	-7.19	6.616	-9.017	-5.736	-19.874	-12.802
1204	1.204	-18.498	-13.575	-11.84	-9.25	-12.143	-8.671	-22.161	-13.591
1205	1.205	-20.429	-23.29	-7.783	-2.863	1.962	-9.477	9.774	-17.674
1206	1.206	-21	-16.981	-10.304	-16.405	9.497	-10.283	41.693	-6.859
1207	1.207	-17.517	-11.048	-7.02	-7.683	-11.605	-16.898	4.135	-11.551
1208	1.208	-20.807	-10.123	-9.923	0.264	-14.333	-10.924	-21.032	-15.835
1209	1.209	-18.68	-13.082	-11.085	-3.976	-21.897	-8.629	-25.485	-19.547
1210	1.21	-16.743	-26.287	-13.794	-0.268	-19.576	-5.166	-29.562	-20.731
1211	1.211	-16.358	-20.507	-8.96	-8.561	-17.431	-7.13	-48.35	-4.688
1212	1.212	-21.195	-25.75	-19.793	-13.753	-3.866	-13.733	3.136	6.904
1213	1.213	-17.719	-21.116	-8.761	-14.687	15.514	-14.519	25.207	9.007
1214	1.214	-17.146	-16.864	-1.596	-17.177	2.764	-16.854	-8.267	-4.566
1215	1.215	-13.081	-13.162	-5.269	-8.25	-8.831	-12.022	-14.262	-9.805
1216	1.216	-16.568	-14.295	-23.265	-11.707	-2.43	-11.445	-8.842	1.224
1217	1.217	-16.967	-13.309	-10.481	-10.711	-15.949	-10.888	-23.928	-5.945
1218	1.218	-14.066	-12.312	-17.432	-13.599	-14.158	-10.53	-37.473	-17.754
1219	1.219	-15.233	-13.055	-15.291	-23.252	6.587	-5.141	-25.062	-22.407
1220	1.22	-10.981	-15.361	-17.223	-6.188	-7.507	-10.007	-6.27	-21.066
1221	1.221	-16.788	-8.771	-15.476	-13.113	-20.264	-9.453	10.788	-4.036
1222	1.222	-12.725	-9.546	-13.921	-15.198	-8.642	-13.536	13.905	-11.004
1223	1.223	-13.31	-10.33	-15.271	-32.585	-6.496	-10.079	16.623	-8.879
1224	1.224	-10.025	-13.814	-11.588	-25.6	-16.146	-9.697	9.076	-14.687
1225	1.225	-11.77	-10.541	-15.068	2.093	-17.86	-9.319	-16.652	-5.966
1226	1.226	-9.252	-12.289	-9.835	-16.646	-25.768	-7.401	-13.345	-4.408
1227	1.227	-13.704	-9.773	-12.731	-26.676	-27.102	-1.614	-16.424	-8.659
1228	1.228	-11.963	-8.405	-11.949	-4.775	-7.52	-12.266	-24.724	-28.202
1229	1.229	-11.576	-3.545	-12.711	9.393	-4.754	-13.624	-37.462	-42.32
1230	1.23	-14.866	-13.584	-13.282	16.993	13.096	-4.713	-25.822	-8.827
1231	1.231	-15.255	-20.716	-11.338	-13.355	10.809	-5.861	-19.428	14.038
1232	1.232	-17.966	-27.075	-13.079	-25.702	-21.093	-21.919	-5.877	-14.972
1233	1.233	-12.932	-18.719	-12.684	-21.983	-16.608	-5.659	-7.599	11.353
1234	1.234	-14.868	-9.032	-12.29	-25.223	-12.506	-20.554	-2.923	1.322
1235	1.235	-14.292	-12.696	-11.122	-22.066	-16.145	-3.127	18.776	-7.919
1236	1.236	-12.935	-16.152	-13.82	-7.888	-12.806	-0.789	-9.442	-16.201
1237	1.237	-13.314	-10.878	-14.207	-5.356	-9.66	18.385	-5.751	-13.659
1238	1.238	-16.218	-11.791	-9.37	-12.332	-6.9	5.633	-15.819	-11.305
1239	1.239	-16.601	-10.952	-12.845	-10.192	5.917	-5.953	-12.729	-13.403
1240	1.24	-14.66	-11.679	-12.253	-19.87	-5.655	-16.585	-15.435	-15.337
1241	1.241	-16.787	-12.235	-8.176	-18.112	-7.753	-18.502	-7.883	-17.077
1242	1.242	-16.013	-10.272	-16.099	-16.52	-13.524	-16.732	-5.561	-21.729
1243	1.243	-18.522	-9.686	-12.605	-15.119	-8.249	-18.247	-7.703	-23.086
1244	1.244	-15.035	-14.552	-9.495	-16.225	-19.235	-16.85	-1.905	-21.918
1245	1.245	-16.389	-14.003	-10.452	1.837	-14.926	-13.133	-10.618	-15.911
1246	1.246	-13.48	-5.148	-9.668	40.371	-8.484	-14.248	-24.94	-18.994
1247	1.247	-13.86	-17.013	-11.982	1.658	-11.9	-11.097	-30.741	-11.807
1248	1.248	-10.37	-28.106	-8.488	-13.451	-4.467	-12.017	-18.543	-14.687
1249	1.249	-14.423	-23.885	-14.473	-26.98	-9.233	-7.704	-10.596	-13.903
1250	1.25	-15.769	-12.106	-12.137	-22.896	-8.413	-6.869	-9.228	-13.11
1251	1.251	-14.411	-7.476	-15.608	-11.641	-13.992	-10.287	-2.854	-8.253
1252	1.252	-15.572	-11.73	-10.952	-14.92	-9.115	-6.934	-8.892	-12.876
1253	1.253	-10.35	-12.892	-10.363	-5.604	-3.075	-10.943	-12.008	-3.945
1254	1.254	-13.842	-6.9	-10.742	-8.28	-3.812	-8.372	-12.983	-0.231
1255	1.255	-18.492	-7.874	-12.1	-10.779	-5.729	-8.696	-13.76	-1.372
1256	1.256	-10.756	-14.652	-9.19	-13.081	-7.656	-7.47	-11.426	6.007
1257	1.257	-13.857	-15.415	-11.122	-15.219	-3.574	-11.083	-10.826	-4.804
1258	1.258	-10.95	-14.625	-11.508	-17.16	-7.049	-10.64	-10.273	-0.528
1259	1.259	-15.208	-15.183	-13.057	-18.904	-12.463	-13.475	-1.405	-12.314
1260	1.26	-9.586	-13.228	-12.285	-17.35	-21.939	-9.722	-0.275	-7.654
1261	1.261	-13.07	-10.322	-14.217	-21.593	-7.59	-10.999	-13.46	-14.798
1262	1.262	-11.126	-5.468	-13.053	-15.195	-9.49	-13.833	-11.742	-8.386
1263	1.263	-11.706	-12.812	-16.546	-6.872	-14.666	-11.057	-7.071	-9.513
1264	1.264	-18.667	-13.76	-13.249	-3.774	-3.572	-9.831	-11.289	-14.711
1265	1.265	-13.824	-16.25	-9.171	-6.698	-7.791	-8.217	-7.612	-23.601
1266	1.266	-9.558	-16.996	-16.139	-5.917	-14.146	-7.37	-13.619	-17.602
1267	1.267	-16.908	-18.904	-19.05	6.277	-15.282	-7.103	-8.406	-20.685
1268	1.268	-15.942	-16.948	-14.792	-5.909	-7.928	-8.58	-11.334	-9.843
1269	1.269	-13.421	-12.866	-7.435	-16.927	-3.076	-11.991	-8.842	-5.584
1270	1.27	-19.026	-12.455	-10.338	-15.564	4.902	-14.231	-9.623	-17.39
1271	1.271	-17.084	-5.089	-7.821	-19.22	1.827	-7.578	-7.674	-15.833
1272	1.272	-17.666	-8.169	-10.139	-8.367	-1.074	-0.738	-4.361	-11.538
1273	1.273	-14.761	-17.043	-8.198	1.685	-12.48	-10.347	-1.437	-10.363
1274	1.274	-13.411	-15.846	-8.771	-2.002	-7.835	-16.666	-4.91	-18.673
1275	1.275	-16.701	-18.914	-12.829	-15.144	-3.586	-13.126	-10.346	-13.468
1276	1.276	-13.792	-15.983	-9.341	-13.335	2.81	-12.092	-9.8	-10.575
1277	1.277	-14.95	-18.482	-12.623	-11.738	-10.321	-13.005	-5.175	-8.071
1278	1.278	-17.666	-17.682	-14.749	-13.071	-26.178	-8.685	-14.089	-12.142
1279	1.279	-17.488	-12.834	-13.585	-27.408	-15.492	-6.306	-25.908	-15.641
1280	1.28	-13.638	-8.165	-11.646	-13.89	-9.643	-9.735	-14.893	-18.953
1281	1.281	-15.01	-9.883	-8.157	-15.611	-4.377	-12.978	-4.831	-13.534
1282	1.282	-18.316	-7.355	-13.576	-17.161	-5.907	-13.491	-5.989	-2.684
1283	1.283	-12.529	-6.969	-12.981	-21.436	-7.27	-12.084	-9.467	-17.006
1284	1.284	-11.765	-9.867	-14.907	-27.825	-6.099	-12.391	-2.104	-18.906
1285	1.285	-16.612	-15.846	-14.323	-14.66	-19.231	-10.2	-3.074	-17.155
1286	1.286	-18.558	-16.606	-8.516	11.631	-17.464	-10.522	-7.304	-6.125
1287	1.287	-14.499	-20.663	-9.283	22.827	-15.908	-16.277	-9.618	-1.903
1288	1.288	-14.895	-25.502	-15.86	5.785	-2.917	-15.439	-14.46	-13.767
1289	1.289	-14.515	-23.56	-15.078	8.862	5.834	-4.547	-19.12	-9.14
1290	1.29	-13.362	-16.976	-15.851	-10.868	10.543	-9.152	-16.227	-13.423
1291	1.291	-14.529	-17.752	-15.266	-34.089	-8.185	-10.482	-8.296	-4.53
1292	1.292	-15.698	-16.978	-11.973	-30.985	-20.924	-11.621	-7.121	-1.058
1293	1.293	-12.806	-7.494	-10.232	-33.703	-18.551	-12.762	-14.453	-6.298
1294	1.294	-13.206	-6.326	-9.841	-31.181	-20.627	-11.773	-15.403	-5.356
1295	1.295	-15.151	4.523	-11.189	3.863	-14.783	-10.78	-11.12	-9.634
1296	1.296	-14.383	8.792	-9.054	18.979	-13.011	-13.26	-15.163	-18.538
1297	1.297	-13.617	9.96	-10.21	14.568	-14.523	-9.163	-11.681	-15.06
1298	1.298	-14.401	-8.048	-12.141	-14.463	-4.427	-9.71	-9.768	-3.243
1299	1.299	-15.954	-15.604	-13.686	-10.794	-13.3	-5.032	-8.02	-14.276
1300	1.3	-15.381	-17.937	-9.233	-14.1	-16.773	-10.413	-6.659	-15.629
1301	1.301	-14.429	-32.842	-11.169	-11.011	-9.408	-8.45	0.71	-11.961
1302	1.302	-16.179	-23.166	-10.589	-19.346	-8.421	-2.419	-11.082	-15.42
1303	1.303	-14.639	-14.453	-14.061	-21.889	-7.647	-4.725	-12.609	-22.735
1304	1.304	-15.613	-12.902	-8.639	-19.573	4.558	-12.644	-13.954	-7.977
1305	1.305	-15.424	-20.047	-15.217	-17.438	16.754	-13.587	-5.054	-14.339
1306	1.306	-14.662	-23.713	-14.44	-3.891	5.733	-12.605	0.95	-8.563
1307	1.307	-16.8	-20.227	-10.373	-2.147	-7.221	-8.336	1.932	-6.828
1308	1.308	-14.098	-23.326	-12.3	-3.697	-5.474	-12.394	-12.756	-11.49
1309	1.309	-18.941	-20.428	-11.722	-16.669	-10.121	-15.863	-14.866	-10.149
1310	1.31	-8.113	-12.498	-18.303	-21.909	-23.098	-13.917	-16.776	-11.331
1311	1.311	-16.047	-15.599	-12.296	-23.462	-21.374	-8.489	-21.991	-7.871
1312	1.312	-11.798	-12.702	-9.976	-16.304	-19.834	-10.43	-20.451	-10.993
1313	1.313	-12.962	-13.477	-14.819	-15.137	-18.495	-8.486	-19.095	-10.027
1314	1.314	-11.804	-14.264	-16.752	2.872	-9.625	-10.219	-12.714	-10.783
1315	1.315	-12.782	-12.335	-7.845	-14.926	-13.131	-10.593	-9.223	-6.7
1316	1.316	-11.813	-12.925	-14.227	-12.597	-3.473	-10.972	-1.872	-13.261
1317	1.317	-9.295	-7.52	-10.747	-14.722	5.429	-8.069	-2.847	-12.471
1318	1.318	-13.362	-5.597	-15.974	-20.51	-5.408	-10.005	-8.844	-18.066
1319	1.319	-16.852	-12.958	-11.137	-18.765	-15.434	-14.255	-9.62	-16.085
1320	1.32	-13.558	-6.19	-11.907	-14.136	-9.007	-10.771	-11.558	-19.322
1321	1.321	-11.823	-6.973	-12.672	-12.794	-0.648	-6.322	-9.624	-28.187
1322	1.322	-13.176	-19.161	-10.736	6.741	-1.593	-10.386	-11.369	-11.115
1323	1.323	-9.893	-24.393	-14.023	-7.391	7.289	-7.863	-6.528	-8.747
1324	1.324	-13.961	-19.762	-8.601	-20.164	3.774	-1.483	3.537	10.459
1325	1.325	-20.927	-15.511	-10.536	-36.429	-12.307	-11.171	-3.611	2.943
1326	1.326	-16.087	-9.132	-9.958	-30.054	-28.559	-2.276	-12.504	0.661
1327	1.327	-13.564	-15.143	-9.382	-8.781	-9.393	-8.287	-18.5	-9.953
1328	1.328	-6.21	-3.347	-9	33.78	-16.941	-13.522	-17.522	-15.719
1329	1.329	-5.239	-14.386	-10.355	39.768	-14.644	-12.565	-16.532	-13.952
1330	1.33	-13.173	-21.551	-13.253	-10.188	-4.023	-1.15	-13.987	-6.005
1331	1.331	-14.134	-15.162	-7.243	-16.781	5.637	-21.87	-8.349	-4.629
1332	1.332	-15.087	-6.835	-20.392	-10.789	0.383	-19.166	-1.746	-18.897
1333	1.333	-17.595	-5.861	-14.579	-16.214	-10.669	-26.722	-7.747	-28.497
1334	1.334	-19.895	-12.632	-9.353	-21.252	-20.738	-19.766	2.848	-16.23
1335	1.335	-17.945	-11.86	-7.8	10.679	-17.092	-9.146	-13.053	-14.64
1336	1.336	-19.875	-9.548	-14.955	14.76	0.857	0.507	-19.468	7.018
1337	1.337	-16.966	-1.636	-11.266	-3.98	-11.95	-4.733	-5.957	22.694
1338	1.338	-20.439	-11.349	-12.425	-7.252	-23.577	-12.68	-4.245	-14.229
1339	1.339	-17.138	-10.214	-9.327	-29.111	-29.955	-11.343	-5.826	-9.173
1340	1.34	-17.51	-9.079	-12.227	-26.373	-20.268	-7.668	-13.006	-22.7
1341	1.341	-16.341	-12.19	-9.709	-23.844	-11.55	-6.52	-19.407	-18.616
1342	1.342	-12.068	-13.144	-12.025	-7.601	-25.87	-3.445	-22.904	-14.909
1343	1.343	-12.456	-19.101	-13.95	-18.283	-20.079	-6.364	-17.697	-4.81
1344	1.344	-12.839	-24.656	-13.352	-24.104	-11.402	-8.894	-18.681	-7.873
1345	1.345	-16.907	-22.677	-13.918	-15.39	-0.415	-14.531	-19.477	-16.172
1346	1.346	-12.076	-12.599	-12.56	-10.768	-1.796	-12.622	-7.305	-13.641
1347	1.347	-12.668	-8.361	-13.917	-12.18	-2.965	-10.712	8.554	-20.617
1348	1.348	-14.422	-17.284	-11.02	-18.597	3.027	-12.469	-6.344	-9.98
1349	1.349	-15.803	-9.006	-13.731	-17.51	10.371	-13.822	-0.552	-11.92
1350	1.35	-10.405	-8.092	-10.254	-16.586	5.512	-6.439	-9.285	-3.22
1351	1.351	-15.269	-9.146	-13.165	-1.92	-7.69	-13.778	-4.659	-27.034
1352	1.352	-15.881	-18.907	-17.626	4.39	9.688	-0.997	-17.644	-37.103
1353	1.353	-14.165	-17.784	-11.062	-9.232	-1.965	-6.236	-8.97	-34.019
1354	1.354	-17.686	-23.816	-10.309	-21.473	0.114	-14.24	-1.063	-8.5
1355	1.355	-14.429	-20.744	-12.644	-16.89	-9.591	-7.153	-8.244	29.242
1356	1.356	-11.567	-17.874	-10.743	-18.286	-14.829	-6.015	-14.641	4.079
1357	1.357	-15.285	-13.653	-16.75	-14.66	-6.933	-7.22	-18.128	-0.368
1358	1.358	-15.714	-11.358	-7.871	-11.21	-5.625	-14.61	-15.04	-4.441
1359	1.359	-14.595	-11.969	-11.379	-3.855	-4.507	-13.677	-14.097	-8.14
1360	1.36	-19.082	-11.41	-16.627	-10.662	-5.71	-9.461	-4.439	-4.86
1361	1.361	-13.702	-9.678	-9.891	-13.198	-4.815	-0.605	-0.778	-7.982
1362	1.362	-17.232	-13.175	-7.414	-14.012	-1.979	-16.319	-9.125	-22.162
1363	1.363	-16.699	-9.893	-14.801	-12.12	3.977	-14.236	-1.794	-34.997
1364	1.364	-15.003	-16.481	-13.875	-7.542	-0.138	-16.215	-16.52	-32.728
1365	1.365	-19.882	-15.519	-11.386	-13.001	-11.021	-11.025	-5.894	-30.637
1366	1.366	-16.639	-11.265	-9.083	-11.135	-28.499	-6.425	-7.832	-17.127
1367	1.367	-17.279	-13.585	-12.599	-15.823	-26.227	-7.81	-13.065	-15.416
1368	1.368	-11.526	-15.507	-9.34	-14.122	-45.414	-16.747	-11.534	-26.476
1369	1.369	-18.941	-13.56	-9.963	-7.193	-37.918	-13.307	-10.197	-25.162
1370	1.37	-12.225	-11.813	-16.962	-8.196	-26.359	-12.389	-11.373	-16.326
1371	1.371	-16.542	-17.605	-8.094	-10.701	-15.762	-9.54	-10.223	-15.251
1372	1.372	-9.234	-11.992	-14.118	-8.37	13.229	-12.095	-13.321	-12.22
1373	1.373	-10.244	-13.943	-13.192	-7.79	9.126	-9.822	-12.361	-11.28
1374	1.374	-14.544	-17.239	-12.275	-7.254	-2.133	-10.446	-23.784	-3.364
1375	1.375	-16.905	-16.672	-13.106	-15.106	-19.207	-9.914	-22.237	-6.471
1376	1.376	-17.528	-10.875	-9.08	-10.011	-16.173	-7.078	-15.083	2.395
1377	1.377	-12.914	-13.205	-12.618	-9.125	-18.957	-9.661	-16.265	-5.986
1378	1.378	-17.001	-13.792	-17.311	-13.426	-6.241	-7.401	-29.451	1.319
1379	1.379	-13.533	-11.849	-19.1	-9.394	0.667	-12.289	-34.692	6.117
1380	1.38	-15.866	-15.916	-20.5	-10.015	-1.506	-9.033	-17.288	-5.351
1381	1.381	-22.457	-19.401	-17.26	-14.747	8.132	-16.822	-5.678	-26.102
1382	1.382	-17.63	-18.036	-16.146	-15.436	-4.089	-13.804	9.22	-34.454
1383	1.383	-23.636	-15.112	-10.984	-15.915	-18.434	-9.046	38.243	-37.006
1384	1.384	-16.29	-14.689	-14.52	-20.443	2.826	-1.161	17.534	-6.656
1385	1.385	-11.468	-11.158	-13.99	-22.232	5.494	-2.179	6.324	39.202
1386	1.386	-14.375	-2.199	-14.619	-16.474	-7.316	-11.115	3.026	21
1387	1.387	-13.608	3.667	-7.711	-4.326	-18.957	-17.144	-6.284	-17.719
1388	1.388	-15.938	-8.472	-12.599	-16.602	-26.941	-10.216	-8.994	-12.712
1389	1.389	-17.886	-6.709	-12.844	-31.975	-20.595	-15.497	-21.78	-8.305
1390	1.39	-11.893	-11.324	-12.112	-30.524	-18.686	-10.705	-19.47	-12.395
1391	1.391	-19.249	-32.973	-14.483	-17.65	-23.922	-6.499	-13.096	-16.096
1392	1.392	-6.48	-48.658	-15.112	8.593	-15.986	-12.166	-9.821	-19.423
1393	1.393	-11.71	-45.962	-18.445	-10.241	2.783	-14.156	-15.631	-22.561
1394	1.394	-7.074	-28.181	-15.59	-20.37	10.336	-5.508	-10.4	-14.264
1395	1.395	-8.438	2.194	-7.696	26.593	-1.282	-4.4	-8.833	-11.818
1396	1.396	-7.286	22.911	-4.251	46.469	-16.216	-9.677	-18.883	-0.266
1397	1.397	-8.458	11.691	-5.25	3.832	-14.289	-14.55	-25.259	-2.409
1398	1.398	-1.111	8.388	-12.055	9.196	-5.589	-27.747	-7.24	-0.48
1399	1.399	-10.021	5.257	-9.567	-16.026	-4.051	-41.349	0.322	-9.192
1400	1.4	-8.871	24.949	-7.268	-20.533	8.909	-29.221	-6.622	-10.797
1401	1.401	-5.788	7.096	-9.222	8.437	7.177	-18.239	-4.477	-12.173
1402	1.402	-14.71	-23.321	-5.953	-2.835	5.634	3.392	-2.532	-11.019
1403	1.403	-6.418	-19.244	-6.551	-26.683	7.01	37.803	-11.242	-5.04
1404	1.404	-13.799	-22.839	-11.401	-11.066	-7.339	24.21	-15.875	-21.116
1405	1.405	-8.998	-19.467	-1.344	-25.248	-17.041	-21.706	-17.215	-18.764
1406	1.406	-11.553	-16.284	-23.026	-7.49	-8.342	-3.556	-18.383	-20.863
1407	1.407	-13.907	-18.904	-7.354	-23.788	-13.001	-9.011	-14.906	-11.184
1408	1.408	-13.369	-16.332	-10.074	-51.501	-14.353	-14.079	-11.818	-5.954
1409	1.409	-23.459	-18.603	-12.59	-25.213	-18.01	-9.674	-16.662	-16.967
1410	1.41	-13.424	-20.677	-5.626	-35.314	0.019	-5.654	-15.886	-6.931
1411	1.411	-14.608	-18.703	-3.497	-13.493	-2.462	-9.373	-8.511	12.55
1412	1.412	-13.465	-20.466	-9.296	-5.225	-18.697	-6.106	-7.51	9.839
1413	1.413	-16.583	-18.953	-7.548	12.53	-8.025	-9.237	-8.268	-2.931
1414	1.414	-21.435	-20.378	-21.873	-3.786	-6.057	-17.589	-2.617	-19.193
1415	1.415	-17.188	-19.297	-19.935	2.545	2.679	-10.064	-13.438	-17.082
1416	1.416	-8.299	-22.795	-14.706	-18.8	-1.948	-21.696	-5.48	-26.745
1417	1.417	-14.307	-25.818	-13.144	-21.568	-17.823	-15.326	-1.199	-24.977
1418	1.418	-13.345	-20.965	-8.873	-24.148	-7.173	-9.541	-7.564	-17.004
1419	1.419	-18.182	-20.283	-15.236	-21.875	-12.974	-7.825	-11.035	4.677
1420	1.42	-13.934	-21.272	-14.044	-49.571	-11.215	-3.203	-14.111	13.968
1421	1.421	-24.587	-10.658	-21.379	-38.355	-12.731	-13.276	-18.923	-11.546
1422	1.422	-25.943	-6.126	-6.641	-14.567	-14.029	-9.608	-12.902	-28.573
1423	1.423	-22.258	-16.109	-4.489	7.282	-12.795	-13.104	-10.567	-31.666
1424	1.424	-25.721	-4.261	1.347	44.214	-9.248	-5.766	-8.622	-23.335
1425	1.425	-24.729	-5.908	-17.977	39.156	-6.101	-0.94	-10.542	-10.541
1426	1.426	-25.669	-4.599	-5.169	-2.1	-5.093	1.577	-5.095	1.119
1427	1.427	-26.407	-10.928	-12.094	-18.571	-4.271	-10.616	-4.48	-17.975
1428	1.428	-24.047	-14.383	-14.181	-3.497	-6.543	-22.81	-10.439	-25.481
1429	1.429	-25.939	-15.356	-16.078	-7.971	-14.424	-30.726	-9.631	-13.801
1430	1.43	-27.827	-18.244	-14.297	-12.062	-9.135	-9.028	-14.441	-11.592
1431	1.431	-23.709	-20.755	-12.709	-0.862	-11.985	0.288	-8.403	-21.208
1432	1.432	-23.265	-21.509	-8.402	-10.951	-19.845	3.021	-2.738	-22.942
1433	1.433	-18.748	-30.971	-12.028	-26.67	-20.742	-25.196	-12.16	-24.483
1434	1.434	-10.94	-39.795	-10.816	-46.452	-11.797	-13.924	-18.465	-28.691
1435	1.435	-16.09	-38.581	-11.737	-18.233	-8.261	-17.174	-10.083	-19.74
1436	1.436	-11.164	-33.332	-8.783	-21.93	-0.861	-14.032	-2.691	-1.731
1437	1.437	-6.82	-18.634	-12.991	-4.904	4.005	-11.28	-9.441	11.054
1438	1.438	-4.403	0.404	-12.16	-7.998	-9.155	-3.709	0.25	-5.207
1439	1.439	-6.246	-7.388	-16.948	-10.723	-18.848	-10.66	-3.434	-15.877
1440	1.44	-9.456	-5.219	-12.248	-8.228	-17.095	-4.258	-9.457	-21.689
1441	1.441	-6.465	18.075	-10.46	-15.199	-15.524	-2.294	-10.427	-2.382
1442	1.442	-2.901	14.812	-15.248	-13.056	-16.842	-3.996	-17.188	3.759
1443	1.443	-2.428	11.934	-11.904	-14.966	-13.13	-2.388	-16.394	-3.835
1444	1.444	-3.5	-5.82	-14.764	-16.707	4.915	-12.401	-23.738	26.513
1445	1.445	-7.854	-17.097	-14.325	-12.06	28.187	-16.02	-14.831	5.78
1446	1.446	-3.69	-6.137	-17.556	-4.853	-0.027	-24.279	-1.669	-28.292
1447	1.447	-9.391	7.624	-15.376	-11.199	-3.69	-16.862	-3.411	-32.725
1448	1.448	-10.048	13	-13.391	-7.71	-0.391	-2.106	-11.338	-20.315
1449	1.449	-7.986	21.066	-16.835	-10.777	-3.465	4.311	-15.584	21.297
1450	1.45	-4.581	11.073	-15.63	-5.921	-23.207	-5.341	-14.408	-6.386
1451	1.451	-3.891	-8.419	-12.877	-6.687	-25.714	-13.986	-6.083	-31.529
1452	1.452	1.062	-50.992	-15.554	-7.448	-23.382	-9.244	-7.048	-17.989
1453	1.453	-3.484	-93.683	-13.393	-8.04	8.545	-7.783	-9.933	-13.957
1454	1.454	0.676	-77.31	-14.141	-18.127	4.089	-8.856	-7.412	-25.197
1455	1.455	1.145	-62.302	-13.347	-16.766	-16.622	-9.955	3.241	-1.402
1456	1.456	-6.119	-48.955	-11.777	-17.915	-12.952	-13.043	-3.909	-4.479
1457	1.457	-2.937	-11.585	-9.259	-14.399	-16.233	-12.052	-5.063	-12.775
1458	1.458	-17.57	-6.578	-9.431	-15.352	-25.531	-7.751	-3.889	-25.52
1459	1.459	-15.368	-10.963	-8.635	-4.527	-28.255	-6.899	-9.095	9.512
1460	1.46	-21.122	1.637	-12.877	-3.146	-25.762	-4.876	-17.991	34.593
1461	1.461	-19.321	43.327	-11.126	-1.948	-9.506	-14.861	-23.975	-25.033
1462	1.462	-17.713	37.933	-8.606	-5.361	-11.638	-13.433	-14.278	-33.163
1463	1.463	-21.903	53.027	-5.321	2.066	-9.725	-12.203	-26.061	-25.764
1464	1.464	-20.687	39.409	-8.228	-0.749	-7.994	-15.637	-15.007	-5.781
1465	1.465	-19.483	-23.291	-7.083	-4.935	-6.453	-10.363	-10.722	-23.97
1466	1.466	-18.482	-86.056	-12.898	-4.084	3.607	-9.337	-11.873	-18.571
1467	1.467	-19.414	-29.454	-13.675	-3.445	-0.081	-5.028	-13.018	-23.604
1468	1.468	-18.616	51.862	-17.156	-13.437	-6.105	-7.289	-3.33	-0.745
1469	1.469	-14.529	127.741	-20.443	-29.238	-3.023	-5.276	-9.714	3.39
1470	1.47	-9.682	98.253	-12.702	-35.544	-2.078	-12.532	-13.202	-15.275
1471	1.471	-18.385	-18.14	-13.668	-25.796	-11.773	-9.551	-7.982	8.612
1472	1.472	-19.559	-161.289	-10.764	-17.003	-5.408	-6.997	-3.148	5.518
1473	1.473	-29.245	-103.517	-13.271	-5.865	-6.59	-1.347	-0.635	-2.829
1474	1.474	-30.41	19.052	-10.943	-10.009	-7.568	-6.148	-12.826	-10.448
1475	1.475	-29.252	-28.513	-14.421	-8.708	-10.48	-14.809	-18.047	-36.22
1476	1.476	-30.223	-100.672	-15.015	-14.594	-11.265	-8.759	-13.403	-39.521
1477	1.477	-23.448	-61.082	-16.755	-11.438	-13.584	-9.667	-17.653	-23.839
1478	1.478	-25.969	-25.297	-13.282	-12.366	-5.65	-22.399	-16.488	-37.954
1479	1.479	-21.917	-35.919	-12.904	-4.37	-10.879	-24.115	-10.494	-40.463
1480	1.48	-25.423	-25.86	-11.752	-7.396	-6.054	-19.452	-3.148	-28.808
1481	1.481	-26.03	-34.609	-14.471	-8.289	-19.222	-18.051	-7.999	3.159
1482	1.482	-23.155	-26.34	-13.316	4.956	-25.046	-21.682	-8.779	-1.273
1483	1.483	-22.798	-63.205	-8.48	3.097	-9.199	-20.485	-12.843	-30.289
1484	1.484	-19.531	-29.669	-7.9	-5.539	-2.838	-6.54	-19.43	-3.959
1485	1.485	-21.682	0.703	-11.189	-16.524	-0.906	-12.32	-11.5	47.54
1486	1.486	-19.794	28.432	-10.607	-20.71	0.831	-14.032	-6.277	10.61
1487	1.487	-22.552	104.289	-11.961	-14.224	11.866	0.328	-7.249	-9.254
1488	1.488	-17.755	158.435	-10.606	-8.117	16.132	10.04	5.903	9.016
1489	1.489	-6.972	49.681	-15.442	-11.127	-3.423	4.844	7.837	-7.386
1490	1.49	-8.596	6.292	-8.085	-17.831	-11.757	-3.071	-8.041	17.801
1491	1.491	-7.335	19.245	-12.912	-16.981	-24.539	-10.205	-14.435	13.369
1492	1.492	-3.752	7.341	-17.155	-8.01	-12.93	-27.204	-16.36	0.993
1493	1.493	-12.158	-155.463	-8.245	-4.445	-10.804	-15.559	-11.126	-10.219
1494	1.494	-15.352	-318.248	-14.234	-11.713	-12.729	-13.406	-3.181	-13.504
1495	1.495	-18.344	-212.488	-15.197	-16.469	-17.933	-15.323	-1.841	-22.771
1496	1.496	-20.953	-77.963	-8.411	-6.72	-6.866	-17.06	-8.258	-36.908
1497	1.497	-29.927	-25.676	-10.919	-15.553	-2.603	-6.033	-16.642	-39.443
1498	1.498	-28.836	-9.955	-10.137	-31.162	-8.993	1.14	-4.915	-18.318
1499	1.499	-23.673	33.086	-13.612	-33.224	6.681	-0.003	-6.519	-15.544
1500	1.5	-16.957	46.198	-13.019	-19.62	0.283	-18	-5.199	-33.327
1501	1.501	-17.802	57.969	-7.585	-0.205	-9.41	-30.782	-6.385	-12.261
1502	1.502	-10.532	112.179	-8.152	7.41	-4.191	-19.18	-19.545	7.432
1503	1.503	-3.855	62.789	-7.557	0.517	-8.832	12.756	-14.292	-5.325
1504	1.504	-1.447	53.768	-8.125	-10.059	-21.767	8.313	-18.886	-21.527
1505	1.505	-7.164	127.025	-6.761	-19.684	-23.482	12.372	-17.52	-36.395
1506	1.506	-7.846	77.587	-9.068	-17.896	-25.021	8.687	-13.83	-34.406
1507	1.507	-3.309	-56.784	-13.886	-9.919	-12.054	-15.131	-12.67	-22.213
1508	1.508	-5.152	-114.427	-17.156	0.193	-6.842	-43.387	-15.764	1.623
1509	1.509	2.674	-201.793	-14.23	-6.14	-2.217	-39.702	-6.864	53.146
1510	1.51	-0.902	-58.478	-6.275	-16.921	-9.382	-22.67	-12.876	1.529
1511	1.511	-6.228	-0.747	-5.109	-21.121	-10.539	-19.573	-11.914	-5.008
1512	1.512	-15.218	16.711	-6.065	-14.69	-7.028	-11.255	-12.891	-47.589
1513	1.513	-9.299	64.287	-8.953	-15.81	-7.967	1.509	-13.674	-53.019
1514	1.514	-6.284	136.428	-9.709	-14.802	-10.849	-5.479	-14.486	-17.826
1515	1.515	0.425	149.49	-13.756	-13.807	-8.325	-7.651	-7.934	4.968
1516	1.516	-2.144	137.542	-14.318	-13.013	-9.083	-9.601	-8.729	-15.765
1517	1.517	-4.514	-3.706	-17.594	-20.356	-8.479	-11.347	-4.67	-26.992
1518	1.518	-8.024	-138.424	-14.677	-13.569	-7.869	-19.291	-5.259	-50.806
1519	1.519	-6.11	-190.629	-17.174	-16.071	-6.115	-32.267	-3.327	-53.877
1520	1.52	-6.697	-142.861	-16.776	-20.133	-7.445	-9.443	-6.239	-22.686
1521	1.521	-4.187	-70.625	-18.89	-12.196	-6.058	12.41	-11.079	23.186
1522	1.522	-11.546	-83.907	-14.422	-9.094	-7.193	9.706	-6.439	29.198
1523	1.523	-16.758	-48.512	-11.503	-2.311	-13.165	2.182	-9.335	56.886
1524	1.524	-21.587	-16.149	-10.136	-6.555	-10.629	-4.739	-10.685	21.691
1525	1.525	-20.786	-6.34	-10.505	-2.484	-6.557	-6.838	-9.336	8.155
1526	1.526	-26.337	-68.897	-14.553	2.364	-17.404	-16.512	-13.4	-4.278
1527	1.527	-21.447	-109.593	-9.699	4.308	-12.758	-11.287	-10.865	-23.082
1528	1.528	-15.396	-116.949	-12.98	-4.591	-11.403	-6.661	-8.527	-19.812
1529	1.529	-11.273	-70.081	-12.377	-16.383	-7.711	-5.355	-7.362	-35.514
1530	1.53	-13.127	-27.502	-11.007	-21.013	-6.543	-11.795	-6.967	-21.424
1531	1.531	-11.098	-10.994	-12.341	-19.652	-1.297	-8.341	-8.912	-13.917
1532	1.532	-13.903	24.33	-11.943	-18.489	-2.267	-3.149	-11.828	-6.917
1533	1.533	-19.608	47.222	-16.381	-21.965	0.215	-6.056	-13.774	-4.752
1534	1.534	-18.758	84.688	-15.78	-5.899	-10.451	-10.326	-17.282	-14.419
1535	1.535	-7.859	19.026	-15.377	-3.587	-6.184	-15.915	-10.728	-16.211
1536	1.536	-9.351	-79.496	-12.075	-27.029	-9.847	-19.347	-5.898	-30.553
1537	1.537	-19.344	118.016	-14.187	-17.768	-10.999	-14.65	-10.14	-28.709
1538	1.538	-12.91	202.581	-13.789	-3.658	-7.883	-5.698	-9.367	-16.578
1539	1.539	-4.529	177.196	-16.485	3.881	-10.771	-6.81	-8.787	-8.683
1540	1.54	-1.387	107.61	-16.283	-3.098	-8.27	-10.26	-14.794	-4.475
1541	1.541	-6.195	1.74	-17.054	-5.243	-10.623	-15.463	-27.007	12.549
1542	1.542	-19.308	-55.99	-12.796	-14.941	-8.717	-20.303	-25.285	5.553
1543	1.543	-13.472	-73.457	-11.052	-20.193	-14.744	-12.392	-20.658	-0.842
1544	1.544	-25.594	-26.013	-7.572	-15.583	-10.701	-15.525	-1.918	-2.846
1545	1.545	-27.095	16.913	-12.998	-5.556	-11.303	-6.664	15.854	-1.217
1546	1.546	-39.994	3.73	-9.523	-1.925	-10.753	-5.564	41.552	-18.697
1547	1.547	-41.685	-7.973	-7.571	-7.954	-6.711	-12.98	38.201	-53.835
1548	1.548	-43.23	-40.376	-7.002	-8.956	-7.114	-8.173	3.689	-58.967
1549	1.549	-38.946	-89.587	-11.851	-6.107	-2.687	5.006	-19.185	9.662
1550	1.55	-21.83	-98.356	-11.298	-10.418	-11.613	-0.81	-23.286	19.493
1551	1.551	-10.08	-138.878	-8.399	-17.812	-15.32	-9.527	-34.56	10.564
1552	1.552	0.701	-87.085	-10.909	-24.615	-16.529	-17.487	-51.642	-30.089
1553	1.553	2.725	-26.358	-7.644	-20.381	-13.471	-18.847	-60.979	-52.126
1554	1.554	-2.436	-18.163	-5.524	-13.062	-14.489	-9.925	-18.428	-32.233
1555	1.555	-7.018	3.945	-11.546	-8.278	-13.784	-8.74	-12.466	-26.314
1556	1.556	-8.332	-2.544	-14.083	-7.565	-1.658	-7.757	-7.094	12.315
1557	1.557	-11.999	-45.081	-11.765	-11.689	6.99	-16.647	-12.148	-23.014
1558	1.558	-13.181	-95.084	-15.279	-16.573	5.394	-20.133	-7.711	-36.61
1559	1.559	-20.562	-75.255	-12.027	-13.325	-7.608	-12.799	-3.666	-15.925
1560	1.56	-11.723	-20.426	-4.32	-16.279	-9.384	-11.851	-14.901	2.881
1561	1.561	-15.266	16.565	-9.555	-8.405	-14.065	-14.402	-11.639	-7.23
1562	1.562	-14.334	50.142	-12.459	-11.959	-15.462	-8.793	-2.372	-4.195
1563	1.563	-11.435	44.263	-13.248	-11.047	-6.615	2.055	11.738	15.465
1564	1.564	-17.443	49.815	-15.591	-6.259	1.649	13.117	9.201	33.184
1565	1.565	-19.773	24.778	-16.198	-8.823	-5.771	-8.535	2.215	-1.864
1566	1.566	-16.24	1.99	-15.647	-4.809	-8.74	-17.82	-12.697	-16.944
1567	1.567	-26.195	-60.482	-15.085	-11.441	-18.477	-9.518	-10.77	-12.54
1568	1.568	-21.836	-194.918	-19.942	-19.432	-9.632	-12.06	-9.037	-24.992
1569	1.569	-22.95	-60.485	-12.602	-18.524	-18.018	-9.763	-10.598	-28.691
1570	1.57	-14.603	-8.295	-9.718	-17.616	-23.314	-11.929	-17.772	-18.625
1571	1.571	-15.574	39.141	-12.245	-9.742	-22.426	-25.527	-11.397	-9.324
1572	1.572	-24.51	24.763	-9.94	-6.704	-16.506	-34.288	-17.417	-17.616
1573	1.573	-18.527	37.938	-9.37	-5.786	-10.963	-42.26	-14.346	-35.357
1574	1.574	-23.755	49.828	-12.669	-6.599	-3.092	-26.407	-15.334	-23.671
1575	1.575	-38.474	-4.273	-14.415	-12.259	6.541	-7.238	-19.607	8.303
1576	1.576	-19.338	-33.807	-13.073	-15.791	-5.324	0.316	-28.513	-5.198
1577	1.577	-6.6	-24.886	-8.635	-11.191	-6.943	11.878	-22.522	-1.102
1578	1.578	-8.969	-16.751	-17.544	-20.133	-14.173	22.483	-8.595	-4.786
1579	1.579	-19.691	5.295	-11.168	-16.513	-10.56	20.503	-6.668	5.266
1580	1.58	-25.585	-28.158	-14.66	-13.096	-18.946	1.135	9.192	14.506
1581	1.581	-20.414	-59.03	-9.439	-12.191	-7.192	3.653	2.798	-28.122
1582	1.582	-15.209	-3.957	-10.416	-11.275	13.468	-22.056	-3.015	-34.173
1583	1.583	8.53	77.643	-14.682	-13.84	10.123	-10.605	2.206	-28.763
1584	1.584	18.51	66.938	-11.591	-11.174	-15.466	-27.619	-2.443	36.867
1585	1.585	15.331	37.475	-12.368	-8.886	-18.812	-49.49	-12.513	28.005
1586	1.586	1.107	-60.964	-15.858	-8.346	-15.757	-41.186	-26.831	36.146
1587	1.587	13.801	-74.142	-12.566	-13.043	-18.511	-23.39	-12.305	-15.505
1588	1.588	2.154	-38.39	-14.305	-15.987	-16.037	-16.448	-6.491	-22.047
1589	1.589	12.801	-70.729	-12.94	-15.626	-9.108	-10.08	-4.741	-27.992
1590	1.59	14.767	-21.289	-5.584	-16.033	-2.758	-8.183	-9.381	-44.361
1591	1.591	-8.051	23.398	-8.673	-9.477	-12.463	3.956	-13.642	-29.201
1592	1.592	1.233	-1.097	-13.505	-0.606	-3.784	8.547	-14.806	-51.969
1593	1.593	-41.379	-8.606	-3.813	2.841	-8.448	24.339	0.877	-6.061
1594	1.594	-23.23	-15.327	-7.483	-4.546	-9.828	22.157	3.02	24.309
1595	1.595	-39.747	-45.788	-8.631	-3.606	-6.18	27.953	4.983	-25.648
1596	1.596	-24.712	-18.154	-24.691	-11.553	-5.04	19.242	10.245	7.841
1597	1.597	7.127	17.009	-3.59	-14.665	-10.264	-4.54	2.37	1.8
1598	1.598	-13.669	-5.914	-6.298	-7.905	-9.292	-42.291	-13.447	-3.614
1599	1.599	-55.337	14.641	1.255	-7.148	-1.352	-17.174	-15.567	-28.741
1600	1.6	-83.065	10.767	-19.841	-7.933	-6.584	-30.719	-5.906	-42.23
1601	1.601	-68.003	-6.417	-22.55	-4.463	-1.752	-18.343	-7.666	-29.795
1602	1.602	-17.694	-22.222	0.667	-10.476	-7.775	-22.051	-18.711	-41.063
1603	1.603	2.255	-13.91	-15.008	-11.264	-3.734	-18.813	-28.799	3.591
1604	1.604	-3.747	-21.364	-6.684	-6.434	1.108	-28.119	-17.013	21.775
1605	1.605	1.659	-28.164	-9.195	-8.366	-2.163	-19.817	-5.945	5.355
1606	1.606	16.723	-42.87	-25.448	-8.934	-6.204	-22.355	-21.774	30.524
1607	1.607	30.202	-44.656	-6.287	-14.73	-7.511	-24.695	-23.859	-10.692
1608	1.608	17.721	-32.377	-3.768	-12.396	-14.814	-22.602	-18.007	-16.142
1609	1.609	36.429	-30.76	-6.08	-12.956	-13.793	-9.07	-16.211	-31.269
1610	1.61	12.596	-26.412	-20.968	-12.353	-16.664	17.225	-5.127	-8.393
1611	1.611	-21.86	-35.176	-26.753	-6.916	-12.372	-9.123	-9.349	-4.303
1612	1.612	-53.799	-41.018	-14.55	-13.463	-0.14	-12.442	-12.984	-15.496
1613	1.613	-41.396	-24.775	-12.996	-17.697	-1.851	-21.746	-9.446	-5.402
1614	1.614	-37.707	10.395	-8.73	-16.898	-0.265	-19.049	-10.356	-27.231
1615	1.615	-75.441	35.671	-9.885	-13.374	-1.572	-6.279	-11.278	-35.521
1616	1.616	-110.678	-5.473	-18.197	-10.048	-7.909	9.958	-13.76	2.987
1617	1.617	-87.879	11.017	-17.214	-11.754	-11.348	7.8	-9.674	8.384
1618	1.618	-33.753	36.169	-16.228	-3.788	-6.081	-1.895	-7.716	-37.101
1619	1.619	-11.752	22.544	-11.954	-7.245	-1.19	-0.169	-7.11	-43.131
1620	1.62	8.128	18.543	-15.991	-8.18	1.37	23.621	-11.149	-15.472
1621	1.621	26.3	-7.661	-9.386	-5.237	-0.906	26.9	-7.647	-0.364
1622	1.622	-1.382	-58.993	-11.874	-11.185	-11.684	-1.37	-0.269	-32.272
1623	1.623	-16.49	-66.225	-9.527	-16.745	-19.548	-27.708	-7.598	-28.17
1624	1.624	-12.058	-32.618	-12.987	-13.21	-29.538	-51.53	-12.406	-31.826
1625	1.625	0.302	-14.309	-6.968	-11.228	-9.92	-42.246	-18.382	-41.876
1626	1.626	3.97	-8.841	-9.274	-12.921	-7.129	0.32	-14.296	-32.535
1627	1.627	14.059	-13.868	-11.19	-17.718	-4.544	-5.694	-10.797	-6.941
1628	1.628	35.974	18.093	-10.589	-10.317	-6.802	-0.332	-7.482	3.153
1629	1.629	33.313	22.194	-11.156	-11.246	-4.62	-25.513	-5.705	25.004
1630	1.63	-5.172	-4.096	-13.656	-13.712	-14.235	-39.01	-7.025	33.275
1631	1.631	-32.815	-14.186	-9.188	-17.723	-12.431	-51.366	-9.297	30.718
1632	1.632	2.465	-11.135	-10.907	-14.187	-7.72	-40.108	-12.162	-4.371
1633	1.633	6.962	-19.447	-14.372	-17.419	-14.801	-23.085	-10.971	-29.64
1634	1.634	2.946	-26.942	-13.973	-9.628	-11.049	-7.425	-9.008	-43.298
1635	1.635	14.203	-24.6	-9.892	-4.351	-16.997	0.876	-9.763	-14.302
1636	1.636	-9.578	-22.506	-13.352	-11.072	-13.85	-6.695	-12.465	-25.532
1637	1.637	-50.409	-20.71	-14.688	-8.5	-12.835	9.564	-11.311	-27.656
1638	1.638	-66.841	-26.06	-17.568	-10.77	-10.28	7.446	-9.754	-24.41
1639	1.639	-71.868	-21.478	-11.551	-11.305	-11.007	17.157	-5.864	-33.742
1640	1.64	-49.024	-14.4	-14.049	-13.194	-12.887	18.957	-3.336	-14.065
1641	1.641	-28.287	-26.244	-11.705	-9.087	-9.536	11.085	-9.708	-6.56
1642	1.642	-9.484	-18.319	-15.169	-10.394	-13.552	21.22	-12.216	5.005
1643	1.643	0.619	-22.625	-6.445	-13.636	-8.663	1.738	-9.883	36.868
1644	1.644	9.875	-23.838	-9.913	-10.683	0.09	-35.176	-7.926	32.431
1645	1.645	1.534	-17.897	-6.805	-14.321	-5.858	-30.113	-5.972	-5.122
1646	1.646	19.314	-10.633	-7.764	-7.895	-19.739	-43.622	-14.859	20.01
1647	1.647	12.311	4.013	-5.254	-13.864	-13.891	-14.574	-21.231	-39.548
1648	1.648	-11.129	35.913	-9.301	-9.767	-12.11	11.708	-12.913	-47.629
1649	1.649	-8.037	40.298	-8.712	-11.673	2.257	-19.327	-7.7	-10.688
1650	1.65	-10.774	11.226	-10.638	-11.064	-3.504	-15.278	-4.81	-4.166
1651	1.651	-23.562	-15.158	-4.069	-12.777	8.721	-4.053	-10.814	50.735
1652	1.652	-35.158	-46.197	-13.754	-12.357	7.204	6.053	-5.208	13.768
1653	1.653	-20.179	-66.98	-12.582	-9.03	-11.542	-22.199	-5.802	-33.06
1654	1.654	-18.133	-101.099	-13.746	-10.161	-19.064	-10.959	-13.168	-39.087
1655	1.655	-9.36	-87.598	-16.834	-12.061	-16.713	-7.663	-10.259	-11.39
1656	1.656	14.476	-41.766	-15.867	-8.543	-23.075	-10.75	-9.459	13.799
1657	1.657	24.595	-11.428	-13.365	-12.574	-17.25	-2.446	-15.07	9.391
1658	1.658	-9.785	-16.907	-20.72	-18.356	-18.977	-20.244	-17.009	-3.014
1659	1.659	-41.666	-1.875	-17.816	-14.272	-7.937	-3.939	-12.358	-44.607
1660	1.66	-45.643	2.534	-17.043	-9.408	-9.287	-1.738	-6.945	-16.925
1661	1.661	-41.911	6.573	-12.997	-14.024	-12.962	-3.605	-10.42	-32.025
1662	1.662	-51.97	-4.676	-9.527	-7.42	-2.115	-12.269	-13.71	-27.574
1663	1.663	-36.272	5.371	-12.82	-6.629	-0.739	-7.592	-9.643	-23.516
1664	1.664	-27.912	8.455	-11.084	-15.512	-4.399	-11.82	-7.114	-12.275
1665	1.665	-10.08	5.748	-12.437	-12.006	-10.383	-15.473	-6.714	-15.544
1666	1.666	11.024	8.268	-15.729	-8.882	-7.274	-11.941	-9.607	-12.438
1667	1.667	19.377	1.265	-15.354	-9.815	-8.242	-12.857	-9.211	-20.723
1668	1.668	16.939	-13.64	-14.969	-9.012	-9.021	-15.691	-9.586	-7.89
1669	1.669	5.465	-7.787	-15.362	-11.298	-4.953	-13.069	-10.346	-19.496
1670	1.67	-17.773	-13.019	-11.878	-13.213	-6.886	-15.287	-9.555	-30.116
1671	1.671	-26.885	-14.633	-15.177	-15.121	-12.888	-17.097	-8.774	-28.113
1672	1.672	-23.993	-18.958	-11.118	-12.193	-13.67	-13.731	-12.435	-40.19
1673	1.673	-11.072	-25.433	-9.764	-10.813	-8.847	-12.043	-13.764	-29.061
1674	1.674	-8.636	-22.009	-10.157	-8.466	-2.859	-4.194	-7.361	-7.318
1675	1.675	-27.703	-14.681	-8.04	-14.252	-6.939	11.422	-8.127	-16.574
1676	1.676	-35.188	-1.943	-10.749	-8.621	-7.516	13.533	-7.342	-24.866
1677	1.677	-37.454	-14.166	-8.82	-9.181	-5.568	42.594	-9.267	-6.995
1678	1.678	-35.306	-15.763	-9.609	-8.591	-2.651	5.064	-7.314	23.451
1679	1.679	-21.756	0.107	-7.686	-12.638	-7.489	-60.518	-7.877	44.241
1680	1.68	-23.523	15.018	-11.952	-12.24	-12.131	-51.62	-12.687	25.565
1681	1.681	-34.619	5.329	-13.708	-9.908	-6.727	-43.496	-12.09	1.87
1682	1.682	-15.901	-3.398	-10.236	-13.962	-7.312	-21.444	-12.654	36.413
1683	1.683	-3.149	1.233	-9.859	-8.143	-10.606	-1.498	-9.153	31.997
1684	1.684	8.47	-5.939	-12.003	-8.91	-11.193	-7.47	-8.759	3.008
1685	1.685	2.07	-2.269	-17.247	-9.475	-11.581	-12.845	-8.36	-38.572
1686	1.686	0.143	6.056	-15.325	-12.74	-4.239	-17.841	-4.669	-43.933
1687	1.687	-8.534	-7.836	-14.76	-13.302	-1.142	-4.276	-7.946	-38.817
1688	1.688	-10.104	-25.192	-11.878	-9.801	-5.981	-16.648	-12.765	-34.33
1689	1.689	-8.788	-22.84	-11.519	-10.178	-8.499	-27.859	-6.747	-13.627
1690	1.69	-28.373	-16.432	-10.185	-7.266	-10.817	-24.549	-14.074	-32.431
1691	1.691	-42.502	-14.475	-13.108	-7.644	-8.881	-21.453	-11.127	-8.65
1692	1.692	-34.927	-9.245	-13.513	-5.702	-6.937	-13.149	-13.598	0.634
1693	1.693	0.143	-17.157	-7.728	-9.951	-7.522	4.669	-11.228	-30.518
1694	1.694	5.213	-18.523	-10.062	-9.374	-15.458	6.99	-10.618	7.058
1695	1.695	0.756	-12.137	-10.654	-12.85	-14.286	-3.642	-10.018	-18.077
1696	1.696	21.402	-13.267	-10.085	-11.492	-6.928	-1.682	-9.458	-50.022
1697	1.697	25.021	-18.466	-14.166	-15.547	-9.836	21.164	-4.666	-45.957
1698	1.698	-12.771	-13.605	-10.699	-8.58	-15.833	18.095	-10.697	10.699
1699	1.699	-17.885	-23.25	-9.364	-9.546	-10.213	-7.42	-9.939	18.786
1700	1.7	-31.491	-14.298	-9.765	-12.059	-6.714	-24.474	-9.372	11.417
1701	1.701	-27.463	-22.572	-12.498	-14.375	-4.766	-40.185	-9.951	-22.073
1702	1.702	-31.142	-29.907	-12.129	-22.302	-8.812	-3.236	-10.514	-28.028
1703	1.703	-41.191	-32.807	-13.699	-14.947	-7.439	-8.276	-13.973	32.918
1704	1.704	-6.707	-40.741	-17.012	-15.911	-9.766	-3.836	-16.276	-7.797
1705	1.705	16.164	-43.831	-12.196	-16.684	-11.901	0.227	-22.081	-29.929
1706	1.706	-4.517	-32.963	-11.637	-15.913	-10.741	18.986	-9.9	-23.391
1707	1.707	-15.703	-11.209	-8.753	-11.069	-10.36	-4.856	-4.683	-5.195
1708	1.708	-18.967	4.554	-11.285	-6.428	-10.156	-33.127	-6.245	-32.883
1709	1.709	-40.854	-9.495	-12.656	-11.857	-5.692	-36.815	3.804	-27.85
1710	1.71	-32.6	-16.955	-10.546	-13.797	-5.091	-12.995	-2.581	4.111
1711	1.711	-14.88	-19.189	-15.009	-6.441	-9.138	-16.083	-1.393	0.122
1712	1.712	-40.672	-21.229	-13.274	-7.408	-11.64	-7.765	-8.716	-3.57
1713	1.713	-30.662	-7.6	-9.8	-11.667	-11.227	-10.325	-13.549	-13.713
1714	1.714	-8.825	1.194	-14.261	-12.437	-10.047	-3.418	-14.31	-29.548
1715	1.715	-11.575	5.926	-12.523	-13.025	-11.199	-14.099	-11.969	-15.522
1716	1.716	-34.821	-1.148	-11.173	-16.319	-6.941	-8.309	-11.385	-8.063
1717	1.717	-31.709	-20.607	-16.594	-12.267	-5.581	-27.656	-10.816	-24.367
1718	1.718	-28.972	-46.075	-11.763	-12.657	-10.022	-61.102	-11.405	-9.493
1719	1.719	-41.721	-15.046	-13.706	-5.301	-7.11	-47.505	-13.914	-19.185
1720	1.72	-25.448	22.558	-9.638	-12.662	-3.618	-43.39	-8.513	-27.937
1721	1.721	-23.31	-2.553	-8.279	-9.763	-4.966	-1.749	-13.357	-48.685
1722	1.722	-21.351	-16.083	-15.634	-15.766	-7.866	70.424	-16.649	-45.99
1723	1.723	-5.48	-28.459	-10.403	-16.54	-13.865	60.518	-13.749	-7.506
1724	1.724	9.434	-17.253	-9.428	-8.613	-13.079	15.82	-10.276	20.143
1725	1.725	30.763	6.501	-15.42	-7.657	-10.741	-8.44	-14.721	15.093
1726	1.726	22.451	3.385	-13.096	-10.567	-15.569	-15.585	-9.297	-7.771
1727	1.727	40.222	11.729	-8.26	-4.563	-13.631	-8.834	-11.228	12.889
1728	1.728	42.47	-11.479	-11.545	-6.891	-4.723	-14.69	-9.302	-5.869
1729	1.729	35.984	-20.747	-15.609	-4.953	-5.87	-9.311	-17.048	-9.096
1730	1.73	18.528	-23.415	-12.118	-6.895	0.129	-14.618	-7.377	-24.765
1731	1.731	-16.515	-20.868	-11.724	-9.8	-7.232	-10.38	-11.075	-22.094
1732	1.732	-21.541	-18.525	-13.853	-10.192	-4.329	-14.509	-12.275	-4.336
1733	1.733	-44.338	-20.682	-12.686	-7.877	-6.847	-10.853	-2.622	-25.431
1734	1.734	-31.902	-22.667	-9.194	-10.009	-9.172	-14.209	-6.3	-17.113
1735	1.735	-42.99	-21.009	-11.315	-16.019	-2.609	-5.026	-9.762	-14.631
1736	1.736	-73.853	-41.776	-12.482	-15.263	-10.554	-2.395	-10.723	-40.364
1737	1.737	-44.777	-44.522	-8.998	-12.964	-7.45	5.079	-13.617	4.369
1738	1.738	-25.959	-11.098	-4.937	-9.507	-4.555	-6.642	-11.109	34.694
1739	1.739	-15.858	2.39	-8.425	-10.113	-10.573	-13.124	-15.198	40.041
1740	1.74	-18.95	6.4	-10.752	-11.879	-8.264	-3.518	-26.048	35.029
1741	1.741	-21.685	10.042	-11.917	-8.423	-11.774	-5.309	-27.627	12.192
1742	1.742	-19.206	-0.052	-11.538	-11.736	-4.445	-29.061	-26.303	-0.154
1743	1.743	-12.286	21.791	-13.478	-5.944	-3.503	-32.248	-6.79	-11.29
1744	1.744	19.64	7.643	-16.384	-13.319	-9.526	-60.387	1.502	-21.307
1745	1.745	42.515	-15.626	-14.464	-12.367	-10.341	-49.091	29.727	-24.385
1746	1.746	30.185	-6.373	-11.761	-13.165	-10.947	-32.053	33.373	-21.77
1747	1.747	3.908	1.953	-11.567	-10.863	-11.534	-16.48	9.539	-24.31
1748	1.748	0.612	4.473	-12.358	-8.948	-12.131	-2.514	0.216	-26.596
1749	1.749	-21.28	-21.252	-16.634	-13.608	-9.644	15.143	-2.551	-15.838
1750	1.75	-41.024	-45.054	-10.076	-15.372	-12.95	21.897	-15.367	-17.74
1751	1.751	-69.271	-35.769	-10.856	-16.75	-10.826	6.794	-31.702	-29.909
1752	1.752	-72.937	-33.073	-14.936	-10.378	-14.506	0.831	-29.675	-15.59
1753	1.753	-62.85	-30.598	-11.461	-11.173	-10.063	-18.618	-23.973	-2.039
1754	1.754	-47.177	-37.644	-12.061	-10.407	-11.826	-16.158	-11.856	-7.222
1755	1.755	-27.438	-22.869	-13.823	-9.84	-10.485	-4.501	-0.897	-8.797
1756	1.756	-19.887	-17.213	-13.443	-14.507	-8.176	10.472	-5.203	-30.445
1757	1.757	-8.316	-1.447	-12.092	-10.465	-14.775	-6.917	-6.363	-21.074
1758	1.758	-1.983	-3.631	-14.999	-9.12	-13.822	-23.19	-7.525	-40.748
1759	1.759	15.382	-5.639	-9.01	-10.478	-9.585	-29.618	-17.237	-79.272
1760	1.76	26.892	-10.956	-13.282	-12.613	-8.817	-20.022	-31.602	-73.921
1761	1.761	3.406	-15.69	-12.518	-14.56	-8.253	-11.31	-33.599	1.783
1762	1.762	0.293	-22.928	-7.692	-8.754	-10.197	12.528	-10.825	56.09
1763	1.763	-2.454	-21.82	-10.995	-14.367	-6.144	22.612	-13.99	105.634
1764	1.764	10.292	-25.307	-15.069	-10.888	-2.676	-5.72	-16.771	43.312
1765	1.765	3.306	-30.495	-13.723	-11.475	-2.305	-24.626	-4.073	19.005
1766	1.766	-20.141	-31.395	-16.06	-3.735	-5.215	-34.821	2.829	-17.989
1767	1.767	-29.479	-28.849	-11.226	-13.422	-11.214	-50.584	-3.618	-38.056
1768	1.768	-32.221	-28.086	-9.301	-17.104	-10.443	-53.326	-17.226	-32.124
1769	1.769	-34.767	-17.265	-18.207	-11.106	-8.13	-40.623	2.059	-15.624
1770	1.77	-41.768	-12.591	-14.534	-14.201	-8.72	-19.561	-10.778	-20.654
1771	1.771	-48.172	9.133	-11.048	-15.176	-9.307	17.333	-13.161	-34.281
1772	1.772	-19.146	6.076	-14.151	-14.415	-7.581	32.367	-15.349	-21.994
1773	1.773	-15.086	20.207	-13.207	-7.08	-12.432	-8.858	-9.604	-10.817
1774	1.774	-33.836	37.979	-13.999	-4.199	-11.865	-92.113	-18.369	-0.715
1775	1.775	-16.773	7.565	-8.394	-13.88	-11.297	-127.746	-16.872	-3.738
1776	1.776	15.98	-23.815	-8.992	-17.557	-5.499	-73.625	-15.574	4.645
1777	1.777	44.245	-27.909	-13.643	-9.236	-7.831	-24.317	-6.73	-33.815
1778	1.778	55.467	-31.595	-10.746	-16.594	-13.649	86.545	-10.259	-50.181
1779	1.779	3.949	-34.915	-15.793	-11.177	-5.721	203.001	-11.275	5.392
1780	1.78	-18.183	-19.304	-18.327	-14.081	-4.768	123.375	-2.429	12.756
1781	1.781	-38.222	-22.087	-10.985	-9.832	-7.683	-6.778	8.351	-7.164
1782	1.782	-44.358	6.088	-14.101	-10.622	-6.922	-24.262	-7.38	-25.41
1783	1.783	-39.076	17.263	-15.083	-10.051	-9.255	23.292	-23.284	-30.8
1784	1.784	-94.796	27.279	-15.87	-5.411	1.557	37.573	-38.162	-25.786
1785	1.785	-57.953	-1.026	-6.972	-2.513	-6.393	-1.922	-20.647	-76.225
1786	1.786	-11.18	-19.841	-10.464	-2.915	-16.468	-13.674	-18.239	-69.807
1787	1.787	-17.294	-16.556	-7.383	-2.538	-2.165	18.937	-7.569	21.609
1788	1.788	-11.941	-25.84	-4.496	-2.928	-0.244	-10.585	2.06	34.732
1789	1.789	13.2	-23.114	-7.019	-6.606	-8.964	-37.202	-6.856	-24.904
1790	1.79	17.634	-30.627	-7.812	-4.29	-1.042	-45.19	0.795	-14.099
1791	1.791	13.496	-28.284	-8.406	-10.87	-2.406	-111.756	-0.771	-24.044
1792	1.792	24.627	-26.153	-11.709	-17.639	-3.578	-120.488	-2.046	-50.853
1793	1.793	7.504	-31.959	-9.986	-15.119	-7.067	-95.92	-5.622	-26.536
1794	1.794	-33.408	-9.14	-4.194	-17.444	0.28	-44.079	-6.673	25.09
1795	1.795	-49.863	-12.299	-13.105	-12.607	-12.506	2.813	-7.704	85.597
1796	1.796	-24.701	-43.508	-19.116	-13.192	-21.228	82.178	-10.251	-4.035
1797	1.797	7.249	-39.47	-7.321	-14.929	-13.308	114.691	-6.228	-39.675
1798	1.798	-13.474	-35.816	-5.779	-13.559	-6.16	65.365	4.554	-50.597
1799	1.799	-32.24	-25.801	-4.425	-8.133	-12.555	74.265	-9.834	18.417
1800	1.8	-42.335	-10.213	-18.751	-10.068	-18.556	33.613	15.253	9.458
1801	1.801	-33.084	-7.592	-12.943	-17.424	-17.596	-17.993	25.249	1.266
1802	1.802	-35.848	10.143	-18.169	-14.518	-14.691	-37.84	15.883	-6.198
1803	1.803	-12.686	35.808	-10.238	-17.029	-3.273	-68.127	-15.341	0.326
1804	1.804	9.126	59.551	-11.587	-11.411	-11.203	-128.961	-19.449	18.478
1805	1.805	11.782	62.597	-17.973	-3.47	-12.546	-120.693	-38.259	-42.522
1806	1.806	19.296	20.002	-19.137	-4.428	-6.149	-53.766	-62.093	-66.897
1807	1.807	12.297	-10.374	-16.031	-11.195	-9.619	-26.92	-46.443	-29.932
1808	1.808	1.642	6.123	-13.116	-13.704	-4.388	-18.706	-15.306	16.902
1809	1.809	22.935	1.133	-10.6	-14.46	-13.279	18.23	-2.926	59.459
1810	1.81	-2.601	-12.378	-12.907	-10.969	-4.938	-28.596	0.781	-12.711
1811	1.811	-33.593	-24.757	-14.838	-15.605	-14.593	-46.768	-2.484	-81.834
1812	1.812	-29.549	-43.531	-11.535	-15.014	-13.406	-19.088	-5.516	-126.564
1813	1.813	-25.904	-67.329	-12.103	-14.619	-7.386	56.639	-8.136	-102.178
1814	1.814	-15.863	-82.965	-15.577	-12.288	-6.393	89.269	-5.515	-5.791
1815	1.815	-12.793	-91.221	-9.183	-15.174	-13.144	59.781	-12.407	86.287
1816	1.816	-15.526	-52.646	-17.115	-9.159	-15.641	15.179	-14.492	145.92
1817	1.817	-23.052	-24.908	-14.013	-9.915	-10.005	-41.559	-12.546	48.244
1818	1.818	-20.684	-29.887	-14.969	-12.226	-8.054	-19.359	-7.327	-43.84
1819	1.819	-22.799	-34.289	-15.73	-10.28	-6.103	-25.86	-11.927	-8.242
1820	1.82	-20.858	-21.858	-16.491	-8.328	-6.671	16.8	-10.519	45.859
1821	1.821	-29.563	-33.051	-8.543	-2.896	-1.825	33.317	-14.144	35.894
1822	1.822	-24.914	-9.194	-1.175	-3.468	-7.815	18.231	-12.92	-8.943
1823	1.823	-34.947	12.695	-4.066	-2.878	-10.117	13.765	-11.892	-49.646
1824	1.824	-33.747	15.41	-13.725	-11.769	-8.169	-40.407	-12.798	-57.063
1825	1.825	-34.888	22.99	-10.029	-15.435	-10.086	-18.386	-10.219	-50.483
1826	1.826	-18.783	11.404	-16.006	-16.591	-9.49	-38.356	-4.519	-56.472
1827	1.827	-7.102	-7.749	-12.89	-9.231	-4.63	-32.264	-15.231	-61.902
1828	1.828	7.878	-10.24	-8.034	-14.053	-4.036	-15.713	-10.413	-26.66
1829	1.829	9.898	10.879	-8.79	-13.265	0.032	19.642	-8.901	-13.123
1830	1.83	11.645	13.598	-11.1	-9.181	-1.305	24.205	0.108	-25.482
1831	1.831	3.689	16.121	-6.245	-5.687	-7.67	-4.821	-5.807	31.258
1832	1.832	-0.596	-9.631	-12.22	-13.033	-8.422	-16.186	-21.846	-30.03
1833	1.833	16.423	-12.89	-11.421	-13.989	0.504	-19.584	-56.914	-5.59
1834	1.834	-18.599	-9.759	-16.233	-14.751	-10.318	-35.239	-102.44	75.898
1835	1.835	-64.115	-12.439	-14.277	-9.124	-8.938	-72.194	-72.041	86.749
1836	1.836	-21.545	-50.97	-8.831	-11.046	-10.08	-87.319	-10.98	17.644
1837	1.837	-26.891	-45.59	-6.867	-14.33	-8.904	-55.443	45.999	-27.073
1838	1.838	-41.933	-20.43	-12.833	-12.583	-9.846	-51.463	157.19	-18.796
1839	1.839	-28.356	-24.808	-7.19	-7.748	-12.72	-77.88	173.149	-26.17
1840	1.84	17.545	-12.311	-13.746	-13.754	-11.929	-94.99	72.196	-6.317
1841	1.841	23.595	-0.978	-14.5	-14.539	-11.135	-47.997	-19.859	-12.247
1842	1.842	18.215	-10.964	-8.872	-15.13	-9.187	-54.652	-31.586	-50.855
1843	1.843	3.14	10.943	-13.699	-5.077	-8.599	-24.302	-20.666	-65.907
1844	1.844	-38.062	25.042	-18.326	-12.234	-6.848	58.918	-30.46	-43.082
1845	1.845	-32.623	-8.54	-11.718	-8.561	-7.227	94.575	-39.271	-63.694
1846	1.846	-57.762	-22.224	-10.927	-14.565	-5.878	105.516	-31.071	-44.834
1847	1.847	-44.177	-18.241	-13.231	-19.794	-7.05	76.008	-38.37	6.619
1848	1.848	-56.513	0.528	-16.685	-10.9	-9.753	84.991	-31.713	-0.763
1849	1.849	-30.161	10.646	-14.72	-7.425	-11.673	76.896	-25.646	-7.384
1850	1.85	-26.861	-4.931	-14.112	-6.451	-8.184	-4.596	-31.039	-1.319
1851	1.851	-17.562	-7.52	-11.583	-11.286	-12.627	-37.145	-25.937	26.404
1852	1.852	2.194	0.156	-11.177	-7.024	-10.874	-47.038	-21.393	-8.736
1853	1.853	14.981	-6.685	-15.227	-9.343	-10.47	-73.737	-25.429	-13.091
1854	1.854	26.627	-17.227	-10.367	-8.768	-14.893	-65.628	-14.192	-16.976
1855	1.855	20.289	-26.789	-8.408	-12.052	-10.811	-58.351	-10.887	-50.904
1856	1.856	18.388	-38.906	-17.29	-12.614	-10.41	-24.985	-13.936	-46.467
1857	1.857	2.551	-53.24	-16.103	-9.125	-8.07	5.359	-16.569	-25.838
1858	1.858	-12.332	-43.611	-7.756	-16.484	-9.215	77.57	-24.013	-14.579
1859	1.859	-10.389	-34.918	-15.091	-9.132	-11.903	28.241	-49.672	-52.331
1860	1.86	15.968	-11.137	-8.304	-12.034	-11.511	19.403	-39.55	13.207
1861	1.861	-18.078	-7.851	-14.292	-12.804	-13.625	27.542	-55.169	57.743
1862	1.862	-13.658	-17.135	-10.215	-7.195	-9.167	-9.471	-41.041	49.458
1863	1.863	-26.09	-36.872	-10.778	-12.04	-9.738	-56.311	-43.691	42.013
1864	1.864	-14.881	-49.632	-11.342	-15.338	-5.654	-74.388	-8.767	8.535
1865	1.865	-24.946	-38	-5.912	-13.599	-4.283	-57.781	26.423	-70.622
1866	1.866	-71.947	-27.321	-9.376	-11.077	-11.622	-92.908	49.255	-102.954
1867	1.867	-78.504	-9.836	-11.295	-12.421	-8.513	-60.946	45.128	-73.181
1868	1.868	-35.913	-2.804	-10.696	-13.575	-7.531	1.484	-11.592	-10.663
1869	1.869	-19.439	7.862	-16.48	-12.41	-3.26	10.296	-3.405	62.516
1870	1.87	-14.375	17.481	-12.396	-11.243	-0.917	34.596	-10.675	52.433
1871	1.871	-9.908	5.239	-8.89	-8.335	-4.386	86.288	-17.203	61.129
1872	1.872	-5.829	19.498	-10.802	-7.938	-11.732	79.751	-11.197	4.096
1873	1.873	-9.482	25.307	-13.678	-5.999	-8.83	0.385	-5.845	11.434
1874	1.874	-6.202	-0.942	-14.039	-6.196	-11.343	-10.493	-11.11	-35.435
1875	1.875	-9.327	-27.167	-12.666	-10.659	-7.274	-20.492	-24.841	-41.497
1876	1.876	-12.028	-30.315	-11.486	-12.608	-9.206	-65.291	-45.587	-14.026
1877	1.877	-9.47	-39.493	-13.408	-14.359	-4.569	-24.689	-64.315	-59.658
1878	1.878	-21.024	-31.107	-10.673	-16.869	-1.685	12.269	-40.385	-29.278
1879	1.879	-1.809	-13.263	-9.873	-16.478	-8.674	59.118	6.72	-12.787
1880	1.88	0.752	3.063	-14.308	-9.899	-11.587	28.78	26.701	-17.76
1881	1.881	-6.172	13.763	-13.719	-5.065	-14.113	23.388	69.294	-49.737
1882	1.882	-16.789	-7.495	-15.445	-11.062	-13.354	-22.125	85.652	-45.724
1883	1.883	-18.703	-10.215	-15.819	-11.842	-8.526	-89.294	60.402	-4.257
1884	1.884	-9.966	-7.763	-10.381	-11.267	-10.471	-62.56	-8.395	0.936
1885	1.885	4.341	3.776	-9.787	-10.687	-11.076	-54.475	-57.812	-4.253
1886	1.886	-24.739	1.595	-14.412	-7.776	-13.617	-32.47	-31.13	9.176
1887	1.887	-12.349	-27.536	-16.137	-9.132	-10.352	14.34	-39.21	-53.361
1888	1.888	6.433	-81.827	-12.639	-5.843	-13.285	-3.872	-17.047	80.887
1889	1.889	9.715	-89.247	-10.312	-8.745	-9.636	-31.569	-10.274	61.684
1890	1.89	-12.142	-69.385	-9.147	-6.025	-7.34	-56.718	-4.097	-60.778
1891	1.891	-14.815	-26.823	-7.214	-11.828	-3.301	-43.121	-20.485	-76.564
1892	1.892	-2.016	11.873	-7.609	-15.891	-3.71	-47.1	-25.578	-33.307
1893	1.893	-23.111	57.288	-12.445	-22.479	-8.184	-28.267	-21.191	32.361
1894	1.894	-48.676	112.2	-17.284	-14.537	-4.136	-11.135	-33.676	-27.433
1895	1.895	-45.429	104.797	-13.996	-9.306	-2.793	-20.223	-15.021	4.864
1896	1.896	-29.78	17.238	-16.895	-10.269	-5.129	22.594	-5.038	14.556
1897	1.897	-15.679	-42.462	-16.493	-7.749	-10.943	28.757	-20.686	-12.141
1898	1.898	-18.194	-75.128	-15.128	-6.972	-13.272	1.164	-6.388	-4.054
1899	1.899	-11.234	-85.124	-12.996	-14.894	-8.446	26.371	11.668	-41.055
1900	1.9	-13.338	-76.315	-11.065	-13.904	-13.095	-5.53	-13.883	-34.31
1901	1.901	-7.503	-68.305	-10.684	-18.724	-11.357	-51.458	-30.857	-64.391
1902	1.902	-5.716	-46.333	-9.139	-12.716	-12.735	-69.743	9.799	-69.547
1903	1.903	-7.201	-12.902	-10.497	-7.091	-12.367	-42.147	-6.922	-114.778
1904	1.904	-8.501	-18.916	-12.44	-11.919	-10.24	-6.986	-12.106	-47.359
1905	1.905	-4.76	-2.473	-13.995	-16.562	-6.573	52.566	-44.034	33.465
1906	1.906	-8.204	22.69	-16.14	-7.662	-6.956	44.392	-64.798	65.909
1907	1.907	-11.261	18.266	-11.904	-6.497	-8.108	7.466	-53.622	-3.046
1908	1.908	-16.082	-2.421	-4.186	-9.965	-10.023	14.084	-2.18	59.537
1909	1.909	-29.233	-6.091	-1.102	-13.056	-4.202	-4.064	19.856	100.106
1910	1.91	-31.156	-29.905	-4.023	-12.082	-6.51	1.354	13.253	92.73
1911	1.911	-11.765	-39.176	-8.29	-9.555	-8.434	36.54	43.622	19.122
1912	1.912	6.034	-36.431	-10.636	-5.479	-9.01	13.69	126.836	-49.614
1913	1.913	-15.075	-43.943	-11.241	-4.883	-13.066	-40.483	67.24	-76.14
1914	1.914	-17.807	-36.966	-9.325	-8.166	-9.566	-62.611	-8.615	-132.983
1915	1.915	-35.623	-30.577	-13.405	-17.06	-13.993	-42.814	-38.175	-51.487
1916	1.916	-28.678	-13.169	-15.926	-15.888	-11.069	-24.693	6.598	-19.009
1917	1.917	-22.331	12.554	-14.571	-12.389	-7.572	25.175	-33.947	10.725
1918	1.918	-24.299	36.348	-17.47	-11.415	-7.165	45.037	-85.53	73.459
1919	1.919	-26.019	83.346	-14.764	-12.38	-11.99	26.856	-92.091	114.313
1920	1.92	-8.557	63.386	-16.714	-9.858	-8.679	-34.105	-49.466	107.213
1921	1.921	-10.835	45.167	-11.896	-12.174	-2.078	-42.211	-10.726	6.525
1922	1.922	-12.921	-4.803	-11.34	-8.681	-2.835	-5.152	44.846	-123.399
1923	1.923	8.402	-51.643	-16.027	-5.388	-8.439	1.466	155.958	-105.887
1924	1.924	22.564	-69.767	-16.65	-7.123	-9.001	31.747	76.453	-58.2
1925	1.925	-10.884	-97.393	-14.175	-8.476	-9.571	15.217	-53.608	71.919
1926	1.926	-24.401	-72.258	-13.813	-11.775	-1.811	-40.419	-106.121	19.489
1927	1.927	-28.434	-40.334	-20.42	-18.36	7.877	-47.841	-153.798	-91.728
1928	1.928	-17.189	-19.573	-15.611	-17.388	4.212	-41.279	-81.68	-77.393
1929	1.929	-13.89	-30.704	-9.644	-11.377	-6.613	-35.208	-42.176	-64.119
1930	1.93	-16.976	-20.607	-7.356	-5.751	-10.871	-18.704	-6.423	19.44
1931	1.931	-14.255	-4.99	-10.884	-10.58	-12.035	6.447	69.571	51.99
1932	1.932	-16.767	3.263	-14.208	-10.003	-15.528	-16.369	40.103	61.839
1933	1.933	-14.457	36.687	-18.311	-9.434	-10.31	-45.416	13.603	124.419
1934	1.934	-8.076	32.241	-15.825	-14.275	-7.414	11.216	-26.841	83.873
1935	1.935	-6.146	3.214	-17.185	-14.871	-6.645	3.057	-19.386	17.233
1936	1.936	-14.845	14.39	-10.598	-9.478	-7.417	-18.96	-25.962	-116.919
1937	1.937	-19.52	17.607	-9.626	-11.433	-2.584	14.643	-31.979	-97.533
1938	1.938	-12.376	1.827	-7.105	-10.883	-7.223	20.773	-48.608	-79.941
1939	1.939	-13.537	-0.999	-4.773	-14.983	-10.129	-17.833	-53.782	-127.367
1940	1.94	-5.217	-39.587	-6.7	-12.505	-8.771	-42.93	-49.406	-113.072
1941	1.941	-4.282	-34.178	-4.772	-10.217	-11.091	-20.1	-11.931	-100.16
1942	1.942	2.444	1.115	-10.213	-3.667	-8.176	0.545	-6.948	78.72
1943	1.943	-3.603	-3.204	-12.188	-10.471	-13.398	-10.705	34.179	104.227
1944	1.944	-14.302	-7.097	-14.194	-14.78	-13.978	-41.665	39.458	127.349
1945	1.945	-18.65	-10.62	-13.678	-10.754	-12.042	-62.341	4.103	63.58
1946	1.946	-27.62	-13.848	-21.69	-14.27	-14.956	-13.163	-64.694	-71.386
1947	1.947	-28.828	33.101	-18.282	-14.888	-15.351	6.836	-153.587	15.852
1948	1.948	-21.508	12.977	-13.124	-14.346	-10.91	12.909	-165.424	-0.298
1949	1.949	-20.573	-17.645	-6.409	-19.237	-17.502	-3.463	-67.691	-159.341
1950	1.95	-18.085	-12.476	-5.678	-14.638	-11.511	1.703	50.782	-223.054
1951	1.951	-23.731	-37.81	-8.058	-10.612	0.664	6.21	225.775	-127.15
1952	1.952	-24.344	-60.647	-10.045	-11.049	-1.094	-6.178	249.082	-109.996
1953	1.953	-14.298	-81.368	-10.689	-11.487	-15.441	-24.932	100.937	-94.166
1954	1.954	-21.463	-77.725	-9.001	-4.95	-9.65	-7.896	-33.721	35.906
1955	1.955	-15.085	-74.46	-3.253	-5.981	-14.877	1.404	18.739	158.425
1956	1.956	-23.437	-77.552	-7.351	-12.043	-16.419	-35.456	2.942	-16.184
1957	1.957	-20.38	-57.804	-6.796	-17.72	-20.673	-10.226	-11.238	53.826
1958	1.958	-23.318	-19.313	-11.452	-14.301	-14.281	21.708	-24.229	159.877
1959	1.959	-22.599	8.327	-14.344	-8.363	-13.121	1.018	-35.835	63.832
1960	1.96	-25.002	3.267	-16.876	-15.781	-7.908	12.272	-24.89	-163.627
1961	1.961	-14.23	-10.335	-9.603	-14.89	-3.09	-11.487	-34.945	-132.588
1962	1.962	-3.223	-14.426	-8.727	-14.188	-2.332	-58.489	-26.252	8.272
1963	1.963	-4.595	-3.201	-15.583	-10.204	-9.694	-11.654	-18.118	85.026
1964	1.964	-5.809	0.093	-18.169	-13.769	-12.615	43.28	-25.533	61.668
1965	1.965	-4.685	21.996	-23.808	-13.27	-8.361	6.256	-19.071	40.474
1966	1.966	-16.528	30.354	-28.662	-15.087	-7.596	-13.735	-37.377	-94.159
1967	1.967	-11.917	27.892	-29.224	-8.201	-9.535	28.791	-42.838	-111.593
1968	1.968	-16.203	34.898	-20.288	-7.308	-3.54	1.117	-27.828	-32.078
1969	1.969	-19.913	24.232	-13.915	-9.895	-7.605	6.173	-41.503	-17.81
1970	1.97	-16.461	14.508	-5.627	-10.752	-8.193	-7.334	-29.277	47.953
1971	1.971	-12.994	1.982	-2.594	-11.4	-7.618	-44.926	-25.732	36.195
1972	1.972	-7.8	-24.552	6.217	-8.201	-5.874	-19.828	-15.704	3.692
1973	1.973	-14.601	-81.55	0.104	-12.347	-11.679	24.855	-18.78	13.449
1974	1.974	-13.847	-73.717	-5.24	-10.49	-5.881	-7.129	12.481	-13.356
1975	1.975	-16.175	-22.279	-17.138	-7.096	-9.952	-3.111	41.505	27.181
1976	1.976	-21.049	-29.019	-15.682	-12.597	-5.12	-44.75	22.606	5.072
1977	1.977	-11.028	-71.664	-14.392	-20.618	-3.189	-39.388	10.454	11.627
1978	1.978	-12.427	-77.039	-10.752	-25.923	-3.765	-74.686	-41.206	-43.406
1979	1.979	-3.562	-1.256	-9.609	-23.1	-1.254	-24.435	-92.974	-50.857
1980	1.98	-9.599	74.718	-6.512	-13.499	-2.628	-4.582	-59.526	36.45
1981	1.981	-12.734	64.958	-15.428	-1.774	0.258	-34.985	-41.278	48.218
1982	1.982	-9.853	20.358	-11.945	-3.398	-1.697	-29.582	-91.049	-27.559
1983	1.983	-17.814	-36.443	-19.277	-13.539	-1.325	-14.543	-97.526	-17.58
1984	1.984	-12.62	-29.009	-32.038	-4.709	-5.59	-10.168	-54.921	-44.085
1985	1.985	-19.425	17.88	-37.241	1.211	-12.18	-47.707	6.013	-68.394
1986	1.986	-8.049	23.97	-32.574	-6.212	-7.92	-72.864	46.601	-105.377
1987	1.987	-12.743	18.691	-28.316	-1.421	-13.54	-31.685	157.675	-85.592
1988	1.988	-17.047	-6.391	-24.665	-0.699	-8.701	-15.241	110.078	5.894
1989	1.989	-18.254	-29.2	-18.712	-6.367	-10.641	-0.177	37.897	124.266
1990	1.99	-12.304	-49.918	-4.832	-9.902	-8.9	40.987	24.747	171.761
1991	1.991	-4.992	-68.698	4.787	-20.012	-15.867	90.875	-10.872	41.738
1992	1.992	-0.193	-78.799	13.453	-21.406	-9.098	44.044	21.647	-10.615
1993	1.993	-13.379	-75.726	27.724	-7.114	-11.612	25.842	51.251	69.203
1994	1.994	0.131	-33.161	10.278	-12.942	-9.3	9.354	24.583	141.663
1995	1.995	-12.101	9.325	17.249	-14.693	-1.37	4.202	0.25	102.396
1996	1.996	-13.68	36.854	6.608	-13.148	-8.72	-9.466	-21.763	42.841
1997	1.997	-15.077	71.953	-3.097	-11.804	-11.622	-21.914	-55.242	31.911
1998	1.998	-18.79	76.378	-11.842	-2.919	-10.835	-48.271	-61.341	-76.659
[truncated: 6,998 more rows]
