# Supplementary material for: Associations between lower-limb muscle activation and knee flexion in post-stroke individuals: A study on the stance-to-swing phases of gait
Source: PLoS One. 2017 Sep 8;12(9):e0183865. doi: 10.1371/journal.pone.0183865 (PMC5590852; doi:10.1371/journal.pone.0183865)
Supplement: S1 Dataset — (ZIP) [file pone.0183865.s001.zip › S1_Dataset/Healthy group/5/5/emg.csv]

Frame	Time	EMG Signal 1	EMG Signal 2	EMG Signal 3	EMG Signal 4	EMG Signal 5	EMG Signal 6	EMG Signal 7	EMG Signal 8
0	0	56.37	51.45	47.539	42.968	31	39.533	38.039	40.979
1	0.001	52.567	48.373	48.147	39.102	30.871	37.565	37.217	40.793
2	0.002	53.028	48.011	45.647	28.477	32.295	34.239	48.583	37.328
3	0.003	50.981	47.656	40.066	43.984	28.888	35.564	48.736	34.056
4	0.004	46.632	47.12	38.377	44.397	27.809	34.966	31.092	43.952
5	0.005	44.811	40.214	36.732	36.117	27.903	33.599	22.948	37.424
6	0.006	40.876	35.449	36.706	36.177	27.809	28.383	27.02	31.298
7	0.007	42.968	31.868	32.827	29.087	23.285	30.141	23.551	30.588
8	0.008	35.985	35.471	27.38	27.239	21.093	26.298	23.393	27.575
9	0.009	35.412	32.524	30.273	20.774	18.148	24.993	17.45	26.717
10	0.01	32.744	28.445	24.877	20.329	20.255	19.849	16.944	25.89
11	0.011	31.859	35.04	21.041	17.397	15.607	20.335	17.625	21.016
12	0.012	36.232	31.797	25.766	12.17	15.433	21.415	17.177	16.758
13	0.013	35.038	30.717	23.166	9.491	20.117	24.847	14.624	20.655
14	0.014	35.427	25.81	22.146	22.528	18.06	25.208	12.096	18.39
15	0.015	31.021	23.072	31.221	40.06	16.035	19.606	16.574	18.668
16	0.016	30.924	21.928	24.847	30.917	14.225	17.714	6.187	23.629
17	0.017	24.294	13.47	24.507	13.092	16.315	15.865	15.571	21.27
18	0.018	21.78	19.574	21.681	5.144	15.736	7.861	12.795	10.817
19	0.019	11.961	14.699	14.058	-6.04	12.09	9.37	12.574	27.316
20	0.02	11.293	17.813	0.66	15.341	13.315	3.765	10.072	23.341
21	0.021	2.17	8.206	7.068	23.222	14.377	13.096	5.68	19.606
22	0.022	5.298	7.56	9.862	13.534	14.505	1.77	3.455	3.336
23	0.023	4.416	5.029	2.053	4.662	12.35	1.716	3.019	7.817
24	0.024	5.146	9.524	9.03	1.075	9.845	1.7	4.179	1.324
25	0.025	4.194	-4.114	10.889	-6.534	4.475	3.662	4.993	-4.542
26	0.026	4.658	-3.76	8.719	13.588	-1.048	1.606	0.627	-1.455
27	0.027	-2.167	5.935	6.758	4.152	-0.15	3.077	8.501	-1.419
28	0.028	-4.087	6.018	7.928	-9.692	-3.473	-0.243	1.122	-1.334
29	0.029	-4.785	5.973	-3.997	-3.741	-6.571	-4.683	-0.982	9.44
30	0.03	-6.584	3.666	-3.479	5.939	-1.495	-3.656	-0.906	0.53
31	0.031	-8.13	3.542	-5.823	-4.644	-4.507	3.22	11.029	0.957
32	0.032	-7.866	-4.257	-7.911	3.206	-4.578	-2.82	8.497	-11.722
33	0.033	-9.279	-2.711	-9.943	7.045	-1.906	-2.619	3.112	-17.189
34	0.034	-9.089	-5.942	-7.674	7.648	-6.546	-4.118	1.063	-13.707
35	0.035	-7.284	-10.276	-9.416	3.265	-5.727	-8.861	-13.898	-0.116
36	0.036	-9.67	-2.359	-10.905	-5.717	-8.544	-7.561	2.941	-6.598
37	0.037	-6.576	-4.26	-9.254	1.03	-4.945	-2.147	9.367	-8.96
38	0.038	-13.099	-8.044	-6.391	5.306	-5.759	-6.755	-6.032	-17.475
39	0.039	-6.408	-15.445	-7.545	-4.878	-5.764	-6.667	-4.553	-13.757
40	0.04	-11.851	-18.528	-12.13	-14.244	-6.512	-9.061	-6.721	-2.445
41	0.041	-8.14	-16.725	-7.753	-13.512	-9.544	-10.056	-8.643	-7.541
42	0.042	-12.692	-16.607	-11.461	-6.545	-9.441	-16.239	-4.712	-6.601
43	0.043	-12.551	-20.307	-6.421	-11.723	-11.247	-4.375	-8.677	-5.804
44	0.044	-9.652	-11.764	-17.589	-6.022	-7.608	-9.895	1.905	-12.127
45	0.045	-9.411	-8.398	-13.231	-15.179	-5.297	-8.599	3.043	-15.504
46	0.046	-10.086	-12.147	-12.126	-14.234	-9.917	-7.458	-8.937	-12.846
47	0.047	-13.614	-9.272	-13.501	-11.319	-11.801	-3.959	-13.712	-15.576
48	0.048	-8.973	-14.285	-12.518	-14.356	-8.428	-7.59	-18.064	-3.561
49	0.049	-7.186	-11.906	-5.301	-16.978	-8.904	-10.797	-14.447	-1.964
50	0.05	-12.714	-11.227	9.301	-14.733	-11.868	-7.977	-1.323	-6.725
51	0.051	-13.271	-11.779	15.694	-22.635	-11.461	-3.697	0.488	-13.894
52	0.052	-13.829	-12.33	2.158	-19.501	-12.6	-5.999	-7.378	-7.508
53	0.053	-20.383	-14.038	-10.022	-12.696	-10.455	-10.815	-8.646	-8.676
54	0.054	-16.102	-15.357	-33.82	-15.169	-10.632	-7.495	-14.944	-20.486
55	0.055	-13.758	-12.032	-71.55	-17.448	-6.358	-15.205	-23.196	-18.932
56	0.056	-18.573	-14.133	-56.44	-10.839	-11.758	-7.813	-13.446	-3.058
57	0.057	-13.906	-13.712	-15.202	-10.022	-6.903	-4.874	-17.038	-5.193
58	0.058	-10.977	-17.161	-9.77	-14.031	-10.176	-9.09	-15.787	-11.005
59	0.059	-14.444	-16.738	-14.79	-10.49	-9.587	-16.403	-12.595	-16.238
60	0.06	-19.846	-13.989	-1.223	-12.381	-8.223	-11.519	-13.467	-8.311
61	0.061	-16.346	-12.791	-13.589	-11.75	-7.82	-1.795	-17.629	-15.473
62	0.062	-19.612	-11.204	-9.891	-11.317	-4.902	-5.421	-11.915	-11.8
63	0.063	-14.168	-14.452	-6.577	-17.65	-10.111	-4.206	-8.333	-10.654
64	0.064	-12.21	-13.261	-3.455	-21.851	-13.574	-9.367	-14.226	-5.428
65	0.065	-16.835	-15.162	-0.72	-16.169	-6.204	-10.27	-14.896	-8.334
66	0.066	-15.078	-10.099	1.83	-5.255	-7.16	-16.206	-9.944	-7.564
67	0.067	-15.447	-10.652	8.825	18.595	-13.147	-16.916	-6.55	-3.499
68	0.068	-12.149	-12.361	6.722	1.607	-10.81	-8.919	-8.176	-14.34
69	0.069	-13.303	-15.811	12.554	-7.643	-8.859	-16.215	-9.418	-12.792
70	0.07	-16.982	-14.422	-6.783	-10.32	-5.561	-9.373	-11.633	-14.136
71	0.071	-16.595	-16.52	-19.544	-7.754	-4.971	-17.241	-8.625	-12.971
72	0.072	-12.535	-12.818	-12.56	-5.379	-8.445	-18.134	-11.235	-11.818
73	0.073	-15.056	-14.147	-31.695	-15.979	-8.05	-13.227	-13.843	-19.19
74	0.074	-14.671	-14.502	-70.184	-10.13	-9.208	-10.642	-8.907	-16.309
75	0.075	-13.503	-14.085	-42.477	-15.314	-10.367	-11.344	-8.228	-17.115
76	0.076	-15.431	-8.259	-7.223	-16.826	-7.657	-9.331	-10.067	-13.079
77	0.077	-18.134	-12.3	6.356	-9.611	-5.533	-9.833	-1.076	-12.528
78	0.078	-14.655	-17.106	-5.999	-13.239	-1.087	-6.844	-4.665	-9.255
79	0.079	-12.328	-16.491	-9.641	-14.365	-8.443	-8.115	-8.063	-13.339
80	0.08	-9.425	-11.035	0.446	-17.418	-9.42	-5.711	-13.204	-11.997
81	0.081	-13.873	-15.843	-8.816	-14.462	-8.646	-9.688	-12.149	-14.338
82	0.082	-15.61	-12.53	-11.5	-15.192	-4.582	-10.953	-12.841	-14.736
83	0.083	-8.641	-13.096	-3.923	-15.917	-9.419	-6.415	-11.994	-12.045
84	0.084	-13.484	-12.687	-6.215	-12.387	-9.998	-8.067	-15.41	-9.36
85	0.085	-17.753	-13.067	-12.56	-9.054	-12.9	-6.623	-25.405	-14.214
86	0.086	-16.982	-8.992	-6.715	-11.916	-7.097	-10.987	-15.28	-19.057
87	0.087	-16.405	-6.451	-8.421	-9.371	-7.877	-8.001	-11.533	-11.708
88	0.088	-11.762	-10.883	-6.844	-14.767	-8.463	-14.889	-7.983	-6.88
89	0.089	-13.507	-16.285	-11.067	-12.806	-5.17	-5.909	1.737	-9.408
90	0.09	-14.863	-11.438	-19.921	-2.717	-9.232	-9.305	-7.121	-7.093
91	0.091	-18.164	-14.721	-16.401	-4.055	-14.067	-6.124	-10.568	-3.609
92	0.092	-13.328	-16.449	-11.125	-7.713	-8.068	-12.823	-9.56	-12.313
93	0.093	-11.406	-16.826	-13.984	-8.868	-4.006	-8.494	-2.745	-11.155
94	0.094	-13.161	-16.425	-14.707	-11.952	-3.424	-12.478	-5.223	-14.24
95	0.095	-15.681	-15.249	-10.604	-10.966	-9.414	-12.98	-9.237	-11.334
96	0.096	-18.012	-14.841	-8.624	-8.438	-8.631	-12.323	-15.78	-7.074
97	0.097	-15.121	-16.76	-7.993	-17.328	-12.112	-8.178	-14.998	-9.393
98	0.098	-18.816	-14.615	-12.006	-11.315	-8.815	-12.936	-14.223	-8.808
99	0.099	-17.47	-15.962	-9.437	-8.21	-11.71	-8.219	-7.637	-6.87
100	0.1	-14.579	-14.017	-8.989	-11.101	-12.087	-13.57	-13.633	-10.926
101	0.101	-14.986	-13.429	-11.834	-15.343	-11.696	-10.014	-9.549	-15.758
102	0.102	-15.391	-14.973	-12.928	-12.998	-5.112	-9.364	-13.015	-9.764
103	0.103	-13.862	-14.005	-10.953	-8.144	-8.007	-12.202	-13.581	-12.078
104	0.104	-14.079	-12.647	-11.697	-8.715	-8.769	-9.628	-8.148	-12.648
105	0.105	-14.867	-10.517	-16.137	-3.284	-9.538	-12.858	-12.97	-15.937
106	0.106	-15.462	-16.322	-14.204	-14.124	-7.595	-11.647	-13.548	-9.345
107	0.107	-15.673	-15.541	-13.601	-25.137	-10.877	-11.199	-15.281	-8.553
108	0.108	-12.59	-12.056	-13.15	-23.751	-5.442	-10.755	-14.89	-9.318
109	0.109	-11.438	-15.344	-15.407	-11.914	-7.37	-11.476	-13.531	-8.73
110	0.11	-12.611	-13.613	-15.737	-13.455	-10.648	-13.362	-9.448	-13.367
111	0.111	-18.436	-10.13	-16.833	-9.202	-12.381	-10.799	-10.806	-12.776
112	0.112	-16.127	-14.581	-12.519	-15.584	-11.02	-9.973	-5.412	-5.8
113	0.113	-14.213	-6.838	-13.821	-14.426	-11.397	-13.215	-11.998	-14.691
114	0.114	-13.648	-14.194	-13.374	-13.459	-8.487	-12.008	-9.482	-11.2
115	0.115	-14.235	-13.229	-13.704	-8.615	-7.321	-12.361	-11.804	-10.22
116	0.116	-17.727	-10.719	-13.259	4.55	-10.017	-11.937	-9.861	-11.191
117	0.117	-14.445	-19.619	-12.044	-8.976	-9.815	-9.781	-10.437	-10.411
118	0.118	-14.838	-13.622	-14.125	-10.678	-11.747	-8.977	-9.846	-19.299
119	0.119	-13.686	-16.721	-10.795	-9.116	-8.064	-12.619	-6.355	-15.808
120	0.12	-14.087	-11.891	-12.886	-7.763	-9.412	-12.203	-7.707	-14.828
121	0.121	-14.294	-12.672	-10.153	-6.606	-9.021	-9.263	-6.55	-8.038
122	0.122	-9.859	-13.452	-12.073	-10.088	-8.629	-9.62	-9.265	-12.283
123	0.123	-11.799	-18.299	-14.182	-15.299	-8.236	-8.433	-8.113	-4.903
124	0.124	-17.227	-12.308	-14.373	-14.327	-9.007	-7.626	-7.923	-1.984
125	0.125	-16.652	-13.092	-11.296	-13.548	-11.715	-9.522	-7.144	-7.955
126	0.126	-14.724	-12.52	-13.221	-12.789	-9.781	-10.267	-6.36	-3.857
127	0.127	-10.666	-13.102	-12.008	-16.301	-6.293	-13.917	-2.683	-13.313
128	0.128	-17.636	-14.848	-14.858	-13.033	-10.739	-11.374	-10.602	-9.603
129	0.129	-12.798	-18.344	-12.112	-13.633	-5.313	-11.731	-11.751	-8.402
130	0.13	-15.318	-13.902	-11.695	-14.034	-7.243	-12.867	-14.844	-11.466
131	0.131	-16.086	-9.844	-10.106	-14.438	-9.178	-9.17	-5.942	-16.279
132	0.132	-12.603	-10.244	-12.786	-13.29	-8.596	-10.501	-4.783	-17.029
133	0.133	-7.96	-14.702	-11.605	-9.616	-6.08	-12.62	-10.013	-11.4
134	0.134	-3.894	-5.81	-15.841	-10.011	-9.368	-12.218	-14.858	-13.306
135	0.135	-11.83	-12.205	-12.92	-14.083	-4.532	-11.822	-19.124	-9.974
136	0.136	-12.994	-18.208	-9.428	-10.601	-3.957	-6.977	-13.525	-15.363
137	0.137	-13.967	-15.111	-2.062	-3.256	-2.216	-0.389	-10.042	-10.493
138	0.138	-16.871	-16.083	-5.146	-6.354	-10.152	-6.385	-6.741	-13.746
139	0.139	-14.357	-13.573	-17.91	-15.253	-8.99	-13.745	-8.454	-11.97
140	0.14	-12.029	-12.81	-9.204	-14.085	-9.955	-12.776	-5.9	-9.422
141	0.141	-16.866	-14.752	-17.152	-13.093	-8.988	-4.849	-13.243	-16.747
142	0.142	-12.218	-11.469	-12.904	1.623	-6.475	-7.944	-12.3	-9.354
143	0.143	-12.792	-15.546	-14.076	-9.033	-10.539	-6.989	-13.294	-20.17
144	0.144	-18.593	-9.75	-10.603	-10.967	-12.466	-11.253	-17.555	-15.889
145	0.145	-16.267	-13.82	-11.577	-12.706	-10.532	-8.939	-8.644	-14.71
146	0.146	-14.328	-14.405	-14.478	-11.154	-7.633	-13.785	2.205	-11.194
147	0.147	-13.753	-12.477	-15.24	-9.791	-12.476	-11.863	0.851	-12.116
148	0.148	-17.81	-10.735	-14.465	-8.624	-9.188	-10.131	-8.05	-3.183
149	0.149	-15.291	-12.085	-15.05	-12.098	-10.932	-9.763	-4.563	-9.152
150	0.15	-13.925	-11.699	-6.345	-13.07	-7.446	-12.097	-11.909	-12.22
151	0.151	-16.825	-10.535	-14.673	-21.957	-7.059	-9.21	-10.941	-7.363
152	0.152	-15.657	-10.151	-7.327	-11.107	-9.967	-10.382	-16.937	-13.341
153	0.153	-16.037	-14.407	-10.239	-1.041	-11.126	-9.234	-17.707	-15.636
154	0.154	-18.937	-14.791	-9.475	-7.417	-5.317	-10.019	-21.187	-13.678
155	0.155	-16.219	-12.461	-15.096	0.91	-6.09	-9.254	-13.815	-18.294
156	0.156	-15.827	-19.035	-13.176	-13.013	-9.571	-13.522	-8.969	-9.368
157	0.157	-15.057	-14.206	-11.252	-22.683	-12.864	-9.47	-8.19	-5.662
158	0.158	-16.432	-16.724	-10.695	-24.413	-7.445	-11.999	-7.414	-9.122
159	0.159	-16.641	-6.081	-9.389	-0.582	-10.933	-13.365	-16.89	-12.206
160	0.16	-13.368	-13.243	-9.058	2.747	-7.637	-9.321	0.145	-7.351
161	0.161	-14.553	-14.411	-13.945	-6.524	-5.912	-7.99	11.762	-11.595
162	0.162	-9.36	-15.577	-9.332	-3.826	-8.446	-11.296	-3.141	-9.254
163	0.163	-11.311	-14.62	-15.891	-11.378	-9.823	-10.158	-8.958	-5.76
164	0.164	-17.322	-13.655	-13.351	-18.349	-9.444	-7.473	-14.201	-7.694
165	0.165	-18.118	-12.882	-15.668	-11.965	-11.388	-11.754	-18.855	1.19
166	0.166	-16.202	-16.961	-13.741	-17.77	-8.696	-8.294	-11.699	-7.728
167	0.167	-16.795	-13.496	-9.109	-19.491	-7.939	-11.609	-15.375	-13.744
168	0.168	-11.392	-15.458	-10.867	-14.842	-8.731	-10.469	-14.194	-14.735
169	0.169	-9.465	-12.553	-10.506	-10.552	-7.975	-11.659	-11.099	-15.731
170	0.17	-12.771	-13.908	-16.922	-11.726	-4.316	-12.852	-8.199	-18.259
171	0.171	-11.039	-15.266	-17.728	-15.266	-6.849	-13.656	-5.7	-10.917
172	0.172	-16.857	-10.423	-15.418	-22.656	-11.327	-9.231	-6.491	-19.827
173	0.173	-14.545	-12.354	-11.963	-19.783	-8.449	-12.547	-13.097	-13.837
174	0.174	-16.497	-11.778	-12.577	-13.826	-8.863	-15.478	-15.644	-19.069
175	0.175	-14.575	-13.129	-8.561	-1.674	-7.521	-8.532	-17.992	-20.054
176	0.176	-16.338	-15.449	-15.568	6.998	-10.453	-7.599	-11.442	-8.651
177	0.177	-18.868	-15.835	-10.773	2.335	-10.097	-10.148	-17.479	-13.304
178	0.178	-16.557	-13.12	-11.597	-4.854	-9.742	-12.511	-16.746	-14.685
179	0.179	-12.515	-14.28	-10.869	-11.261	-14.012	-10.591	-11.954	-11.04
180	0.18	-18.332	-12.159	-15.752	-10.123	-9.971	-7.322	-11.424	-5.064
181	0.181	-16.029	-11.383	-15.215	-11.116	-9.6	-15.08	-8.568	-6.061
182	0.182	-15.467	-14.476	-11.207	-17.912	-7.298	-5.428	-6.086	-1.254
183	0.183	-13.548	-11.767	-9.914	-13.681	-11.377	-9.13	-4.766	-10.969
184	0.184	-15.305	-12.93	-11.327	-9.636	-8.88	-8.001	-5.98	-19.9
185	0.185	-15.697	-17.769	-10.996	-13.144	-7.535	-7.056	-7.206	-11.605
186	0.186	-12.423	-17.196	-11.418	-9.874	-7.153	-13.833	-9.206	-14.726
187	0.187	-14.569	-12.564	-14.167	-13.975	-8.319	-7.854	-14.107	-13.796
188	0.188	-10.911	-15.477	-12.65	-20.963	-11.036	-7.108	-24.998	-7.828
189	0.189	-18.294	-14.137	-8.251	-20.033	-9.506	-9.078	-23.518	-10.184
190	0.19	-15.219	-13.758	-7.77	-24.333	-10.292	-5.829	-7.716	-8.287
191	0.191	-18.143	-14.925	-8.397	-12.189	-11.08	-12.448	15.628	-15.673
192	0.192	-15.648	-11.263	-4.97	-0.04	-7.794	-8.222	12.459	-8.939
193	0.193	-13.339	-12.633	-10.447	-14.383	-12.64	-10.557	-7.359	-9.738
194	0.194	-13.934	-14.776	-15.337	-16.336	-5.296	-12.515	-20.216	-9.006
195	0.195	-15.89	-14.393	-18.68	-14.634	-8.206	-13.119	-22.608	-18.515
196	0.196	-9.321	-10.919	-25.318	-16.22	-7.441	-7.716	-16.283	-24.919
197	0.197	-17.27	-17.51	-15.699	-17.626	-11.507	-9.68	-14.409	-14.103
198	0.198	-16.316	-18.484	-14.59	-13.988	-8.03	-6.411	-12.753	-12.772
199	0.199	-19.237	-12.495	-13.481	-0.865	-14.035	-10.501	-11.311	-11.642
200	0.2	-10.347	-14.629	-12.562	-20.254	-9.971	-10.913	-10.052	-8.195
201	0.201	-14.615	-9.03	-13.572	-17.766	-5.135	-13.262	-8.991	-13.449
202	0.202	-15.403	-13.88	-14.403	-6.185	-7.075	-10.577	-12.577	-14.432
203	0.203	-10.575	-14.472	-12.12	-9.494	-10.368	-15.442	-11.712	-11.953
204	0.204	-16.583	-16.229	-14.49	-7.399	-9.795	-13.533	-18.566	-17.597
205	0.205	-14.268	-13.725	-12.604	-9.389	-11.154	-14.14	-12.653	-14.149
206	0.206	-7.694	-6.381	-13.235	-14.653	-4.774	-11.647	-10.789	-13.016
207	0.207	1.977	-11.621	-4.38	-22.628	-10.777	-10.321	-8.533	-9.751
208	0.208	-4.411	-10.66	12.606	-26.917	-3.43	-11.51	-12.076	-3.181
209	0.209	-5.576	-13.19	10.238	-23.286	-14.262	-5.539	-8.836	-9.184
210	0.21	-4.618	-7.578	-0.452	-5.304	1.61	-4.795	-8.324	-11.518
211	0.211	-5.583	-9.525	-17.902	17.887	-0.516	-10.44	-4.891	-14.999
212	0.212	-18.744	-8.958	-52.975	2.172	1.42	-5.633	2.406	-4.941
213	0.213	-20.68	-11.873	-47.995	-0.552	-10.769	-7.599	-0.77	-6.303
214	0.214	-11.971	-19.818	-25.221	-3.082	-9.215	-8.205	-9.759	8.007
215	0.215	-16.625	-6.669	-12.888	-5.455	-2.051	-8.619	-15.842	2.187
216	0.216	-23.795	-4.933	-9.253	-16.149	-5.719	-8.261	-19.011	-3.047
217	0.217	-17.41	-6.499	-5.974	-14.25	-6.87	-10.415	-31.842	-1.508
218	0.218	-23.41	-25.28	-2.879	-37.132	-7.825	-5.222	-12.554	-5.789
219	0.219	-16.052	-22.769	-0.19	3.673	-6.842	-7.188	-10.094	-17.613
220	0.22	-20.883	-15.803	-2.726	31.325	-9.341	-9.152	-3.177	-16.079
221	0.221	-18.367	-22.193	-19.014	6.148	-1.971	-10.921	-5.356	-14.731
222	0.222	-17.593	-20.257	-8.393	-7.408	-4.857	-11.335	-3.459	-18.413
223	0.223	-14.113	-15.02	-6.474	-3.366	-5.619	-10.001	-1.748	-14.935
224	0.224	-20.11	-16.564	2.231	-7.066	-17.8	-16.607	-9.716	-7.579
225	0.225	-12.754	-15.205	-5.699	-10.361	-5.592	-5.796	-8.391	-16.484
226	0.226	-17.587	-14.041	-7.046	-26.02	-4.025	-10.073	-4.728	-19.962
227	0.227	-16.814	-17.525	-3.374	-17.679	-2.653	-6.413	-3.562	-12.602
228	0.228	-12.749	-14.425	-11.691	-20.175	-22.179	-24.432	-8.775	-5.831
229	0.229	-17.579	-9.578	-10.723	-17.859	-8.034	-16.906	-7.804	-13.754
230	0.23	-12.921	-13.835	-13.624	-15.733	-15.568	-19.243	-13.82	-12.78
231	0.231	-14.655	-13.052	-3.94	-17.665	-13.226	-8.611	-17.907	-13.731
232	0.232	-13.291	-11.108	-5.086	-12.437	-15.336	-10.563	-17.333	-7.713
233	0.233	-12.891	-13.037	-8.551	-17.089	-9.508	-5.35	-7.277	-11.776
234	0.234	-19.454	-10.124	-15.884	-12.821	-18.191	-13.301	-3.025	-15.269
235	0.235	-16.538	-10.504	-28.633	-19.182	-16.622	-26.285	-6.703	-13.349
236	0.236	-15.749	-10.891	-19.903	-3.465	-15.242	-6.946	-5.55	-7.933
237	0.237	-14.953	-10.497	-21.424	-14.069	-11.539	0.591	-12.889	-9.876
238	0.238	-8.357	-8.553	-8.429	-4.37	-8.024	-1.74	-0.076	-10.462
239	0.239	-12.603	-12.808	17.924	-9.612	-11.097	-3.877	-5.259	-6.401
240	0.24	-11.817	-14.148	-23.652	-4.938	-8.17	-5.821	-3.655	-11.248
241	0.241	-15.279	-8.708	-18.204	-9.155	-14.148	-7.566	-10.741	-10.665
242	0.242	-17.201	-8.108	-13.138	-18.031	-8.514	-24.993	-7.001	-16.077
243	0.243	-15.439	-12.741	-17.551	-28.862	-7.91	-13.385	-3.509	-9.49
244	0.244	-14.063	-16.798	-13.459	-10.081	-9.827	-15.513	-19.552	-17.416
245	0.245	-18.489	-15.432	-9.749	-12.569	-5.738	-17.448	-17.204	-20.513
246	0.246	-11.892	-15.032	-13.008	-0.905	-9.203	-8.737	-10.793	-13.748
247	0.247	-12.642	-16.18	-16.07	-11.486	-6.862	-13.368	2.793	-11.238
248	0.248	-11.853	-12.501	-13.314	-13.401	-4.717	-6.194	8.058	-0.577
249	0.249	-13.773	-16.942	-15.782	-15.116	-9.149	-7.343	-2.934	-4.824
250	0.25	-13.177	-11.514	-13.406	-19.721	-5.074	-8.489	-7.147	-13.73
251	0.251	-12.569	-12.091	-6.969	-21.036	-2.544	-7.51	-5.937	-19.728
252	0.252	-13.906	-12.657	-16.593	-17.307	-6.976	-6.525	-9.366	-5.805
253	0.253	-14.27	-13.233	-11.316	0.753	-2.896	-7.28	-25.359	-11.61
254	0.254	-15.405	-15.743	-9.716	8.337	-3.277	-8.038	-18.311	-6.383
255	0.255	-14.227	-15.341	-11.026	-3.244	-2.88	-9.955	-20.373	-14.319
256	0.256	-13.041	-14.165	-12.136	-13.853	-7.711	-7.999	-18.367	-10.063
257	0.257	-15.143	-16.862	-10.919	-23.483	-7.12	-6.231	-20.042	-18.965
258	0.258	-13.179	-11.047	-9.897	-7.548	-12.533	-7.559	-24.625	-24.966
259	0.259	-8.903	-15.103	-8.851	-13.887	-10.59	-7.142	-11.592	-17.618
260	0.26	-16.623	-11.62	-18.453	-0.308	-7.302	-3.047	-13.258	-22.469
261	0.261	-13.508	-11.027	-9.498	-5.504	-5.544	-5.524	-2.151	-16.482
262	0.262	-10.588	-12.744	-1.147	-22.843	-9.017	-8.784	2.183	-10.879
263	0.263	-14.845	-13.117	1.958	-25.111	-11.331	-11.654	1.096	-6.041
264	0.264	-10.773	-11.755	-4.79	2.607	-8.434	-8.914	-4.843	-6.624
265	0.265	-10.183	-14.659	-14.419	6.328	-12.113	-10.042	-14.465	-6.046
266	0.266	-16.168	-8.647	-33.906	-10.676	-10.754	-11.557	-15.573	-13.999
267	0.267	-15.39	-12.897	-31.138	-1.36	-10.369	-7.072	-9.508	-5.695
268	0.268	-14.801	-16.952	-13.275	-9.647	-12.312	-7.616	-12.544	-8.81
269	0.269	-16.724	-16.383	-10.895	-12.147	-11.929	-10.482	-11.507	-11.731
270	0.27	-13.81	-14.446	-4.448	-14.406	-7.673	-11.801	-7.186	-16.014
271	0.271	-12.442	-18.503	-10.21	-20.713	-10.584	-11.377	-12.72	-10.435
272	0.272	-13.777	-21.02	-11.951	-11.019	-9.225	-11.729	-17.486	-13.945
273	0.273	-16.659	-15.598	-16.597	-5.801	-5.94	-9.756	-15.474	-13.394
274	0.274	-16.247	-15.012	-20.844	-13.709	-8.848	-10.106	-14.832	-10.51
275	0.275	-16.619	-13.066	-17.132	-20.851	-10.804	-9.882	-22.719	-15.367
276	0.276	-11.754	-12.475	-8.74	-17.152	-10.419	-11.773	-26.149	-5.319
277	0.277	-15.217	-13.82	-11.75	-20.619	-11.197	-9.22	-27.063	-3.989
278	0.278	-17.137	-16.133	-6.861	-4.536	-7.327	-10.722	-12.299	-15.801
279	0.279	-17.695	-9.543	-7.597	-11.493	-6.954	-13.398	11.176	-7.865
280	0.28	-16.326	-14.363	-13.175	-13.592	-8.309	-12.2	14.337	-12.129
281	0.281	-14.952	-13.585	-16.622	-11.625	-7.145	-12.934	0.266	-15.801
282	0.282	-16.095	-12.801	-13.311	-6.369	-8.302	-8.436	2.825	-0.108
283	0.283	-18.012	-14.726	-12.723	-14.274	-14.104	-7.802	0.53	-2.22
284	0.284	-14.51	-11.427	-14.051	-21.415	-6.742	-7.169	-5.805	-4.159
285	0.285	-15.662	-9.668	-9.56	-30.286	-9.639	-9.642	0.051	-9.402
286	0.286	-18.353	-14.487	-13.583	-21.93	-10.405	-15.035	-19.266	-7.847
287	0.287	-14.087	-11.185	-13.883	-5.812	-14.463	-11.496	-37.036	-9.184
288	0.288	-9.24	-9.43	-14.203	19.953	-9.612	-10.861	-34.686	-8.021
289	0.289	-15.227	-17.354	-9.349	-17.751	-7.663	-10.227	-32.532	-6.839
290	0.29	-19.278	-20.828	-6.046	-22.759	-7.069	-12.698	-26.707	-16.48
291	0.291	-12.685	-17.719	-11.477	0.088	-7.441	-10.336	-0.361	-22.836
292	0.292	-16.933	-8.807	-12.047	20.821	-7.04	-11.465	33.719	-16.829
293	0.293	-14.603	-7.637	-7.395	2.071	-6.634	-14.159	1.802	-17.799
294	0.294	-18.085	-12.861	-13.968	-14.94	-7.777	-12.969	-10.57	-8.906
295	0.295	-12.082	-13.828	-11.438	-30.566	-5.829	-12.167	-6.894	-10.078
296	0.296	-14.4	-11.317	-15.491	-33.243	-6.588	-15.434	-10.174	-15.316
297	0.297	-12.455	-7.261	-14.901	5.275	-7.932	-15.018	-7.062	-22.096
298	0.298	-11.873	-15.202	-12.964	-0.132	-9.269	-8.996	-4.327	-14.151
299	0.299	-13.612	-9.974	-14.707	-5.144	-5.965	-13.224	-6.819	-2.309
300	0.3	-17.096	-7.066	-11.22	-18.676	-6.338	-9.136	-9.137	-6.929
301	0.301	-12.642	-14.976	-11.591	-22.732	-9.035	-12.598	-11.268	-2.656
302	0.302	-16.705	-9.745	-11.947	-19.064	-8.632	-10.64	-24.82	-14.449
303	0.303	-16.319	-12.634	-9.22	-2.022	-3.776	-8.881	-26.569	-12.881
304	0.304	-13.031	-20.557	-5.724	1.114	-8.598	-7.506	-15.552	-14.225
305	0.305	-17.095	-17.447	-10.544	-7.157	-6.652	-7.873	-11.3	-10.521
306	0.306	-14.584	-10.668	-13.819	-19.91	-7.218	-9.989	-4.919	-11.661
307	0.307	-12.265	-13.177	-8.387	-36.159	-8.568	-8.042	-1.445	-8.547
308	0.308	-11.888	-12.396	-19.21	-16.992	-6.236	-9.964	-8.803	-3.68
309	0.309	-16.347	-8.903	-20.744	0.81	-7.394	-7.056	-13.649	-6.158
310	0.31	-15.771	-16.246	-13.554	12.411	-12.612	-13.045	-12.859	-10.184
311	0.311	-16.173	-27.063	-7.14	-19.509	-10.67	-8.788	-10.528	-14.989
312	0.312	-12.891	-16.983	-10.585	-15.052	-10.084	-8.012	-7.024	-15.555
313	0.313	-16.964	-13.297	-11.512	-10.978	-8.34	-7.433	-0.995	-14.963
314	0.314	-12.139	-12.122	-8.572	-14.647	-9.69	-10.726	-6.58	-7.957
315	0.315	-18.146	-13.079	-9.326	-4.558	-11.037	-10.147	-10.055	-5.013
316	0.316	-12.541	-10.173	-8.562	-13.853	-8.901	-9.759	-20.118	-12.91
317	0.317	-10.62	-14.426	-9.191	-16.588	-6.188	-13.057	-18.759	-11.929
318	0.318	-16.633	-10.357	-9.789	-14.093	-10.441	-8.998	-9.871	-16.753
319	0.319	-9.29	-16.933	-13.841	-21.084	-11.788	-9.392	-3.883	-17.519
320	0.32	-14.144	-14.412	-5.897	-18.969	-7.328	-11.723	-13.564	-6.866
321	0.321	-16.669	-10.341	12.102	6.179	-12.737	-10.568	-12.407	-11.118
322	0.322	-15.904	-12.279	14.606	9.449	-7.888	-11.732	-15.914	-9.941
323	0.323	-16.497	-8.99	-1.666	-18.815	-8.462	-9.807	-4.128	-13.399
324	0.324	-11.864	-15.559	-20.835	-15.135	-4.387	-7.686	-2.584	-8.156
325	0.325	-15.943	-13.037	-54.33	-18.422	-10.184	-10.984	-9.75	-17.033
326	0.326	-14.604	-12.25	-58.775	-21.51	-7.857	-8.088	-8.587	-8.69
327	0.327	-10.157	-14.171	-21.182	-13.194	-9.792	-14.091	-12.07	-16.014
328	0.328	-14.23	-12.224	-16.118	-5.685	-11.726	-13.32	-19.431	-16.954
329	0.329	-11.72	-16.283	-11.646	-17.307	-9.976	-7.713	-22.325	-14.425
330	0.33	-13.086	-8.338	-15.688	-15.187	-15.77	-11.205	-18.044	-20.021
331	0.331	-15.232	-14.337	3.099	-13.254	-11.7	-7.919	-9.127	-26.589
332	0.332	-14.859	-13.365	6.394	-8.023	-11.113	-15.663	4.031	-18.645
333	0.333	-15.255	-14.329	-15.471	-3.369	-7.827	-10.445	-11.86	-2.551
334	0.334	-13.128	-18.586	-29.599	-10.564	-10.723	-9.467	-9.73	4.456
335	0.335	-17.579	-20.904	-32.107	-16.992	-9.361	-3.468	-3.896	-14.665
336	0.336	-10.233	-14.327	-53.193	-20.501	-3.939	-14.118	-5.641	-17.163
337	0.337	-11.204	-15.106	-27.64	-4.439	-7.421	-9.868	-7.192	-5.576
338	0.338	-11.973	-12.786	23.844	-6.732	-5.484	-13.54	-0.045	-20.483
339	0.339	-17.583	-14.72	31.213	-4.54	-7.22	-10.043	-3.748	-26.293
340	0.34	-17.001	-18.011	11.291	5.12	-7.601	-9.062	-12.122	-21.068
341	0.341	-17.591	-11.438	-6.889	-14.275	-9.916	-6.153	-13.138	-0.357
342	0.342	-17.006	-12.219	-1.455	-16.802	-9.527	-5.378	-8.285	2.352
343	0.343	-11.204	-9.904	-6.479	-19.133	-8.363	-7.701	-7.467	9.896
344	0.344	-13.519	-11.838	-10.916	-25.528	-5.651	-9.636	-8.249	2.929
345	0.345	-16.999	-7.197	-6.845	-12.01	-5.845	-6.345	-14.845	0.792
346	0.346	-16.404	-5.462	-10.511	14.276	-6.616	-6.927	-14.099	-1.16
347	0.347	-12.336	-8.95	-7.216	-4.537	-10.299	-7.312	-13.355	-13.361
348	0.348	-13.686	-13.406	-4.121	-14.604	-7.008	-9.628	-12.8	-27.688
349	0.349	-14.061	-18.835	-12.453	-11.514	-11.077	-8.456	-8.163	-18.006
350	0.35	-16.955	-28.327	-20.02	-8.848	-6.24	-9.609	-8.747	-16.242
351	0.351	-15.791	-11.309	-27	3.876	-9.534	-11.534	-6.243	-14.677
352	0.352	-15.409	-18.312	-20.622	-12.399	-14.956	-9.397	-9.541	-10.408
353	0.353	-15.214	-16.217	-10.938	-23.047	-10.124	-13.834	-13.617	-6.727
354	0.354	-17.933	-18.182	-16.121	-28.839	-6.841	-14.4	-12.291	-17.547
355	0.355	-12.136	-9.51	-14.547	-12.994	-10.916	-11.488	-11.93	-16.172
356	0.356	-14.471	-11.088	-13.196	-10.919	-7.45	-10.145	-5.35	-9.777
357	0.357	-11	-12.46	-14.362	-16.773	-10.761	-11.507	-10.186	-22.963
358	0.358	-12.949	-11.314	-13.206	2.514	-8.655	-8.61	-9.41	-28.197
359	0.359	-13.551	-14.818	-25.026	-0.046	-9.068	-13.064	-16.796	-17.18
360	0.36	-12.226	-20.059	-26.603	-11.68	-7.153	-4.163	-11.995	-12.941
361	0.361	-15.543	-15.25	-25.286	-13.83	-5.038	-10.544	-14.543	6.629
362	0.362	-13.446	-11.035	-18.926	-27.421	-5.831	-11.711	-20.185	9.316
363	0.363	-14.632	-15.123	-15.457	-22.23	-10.114	-12.693	-19.627	-13.953
364	0.364	-15.813	-11.666	-8.144	-14.342	-9.549	-11.745	-9.59	-17.084
365	0.365	-16.6	-8.402	6.535	7.297	-10.927	-14.287	-10.974	-14.402
366	0.366	-15.266	-7.836	21.419	4.184	-6.508	-8.694	-12.174	-1.654
367	0.367	-15.086	-12.681	-3.747	1.459	-7.118	-8.13	5.77	0.629
368	0.368	-16.262	-14.639	-13.809	-6.102	-10.634	-8.735	-1.83	-1.537
369	0.369	-12.8	-14.079	-10.718	-17.742	-10.285	-10.5	-8.859	-7.375
370	0.37	-16.108	-13.714	-2.416	-19.942	-7.42	-13.036	-6.789	-9.137
371	0.371	-14.963	-9.283	0.087	-14.197	-11.132	-14.418	2.842	-13.793
372	0.372	-13.823	-12.211	-2.237	-15.972	-6.72	-7.866	-5.913	-23.895
373	0.373	-16.558	-17.068	-12.89	-20.652	-8.503	-8.861	-16.996	-15.024
374	0.374	-11.744	-12.446	-10.978	-24.963	-9.902	-9.65	-12.798	-18.547
375	0.375	-12.341	-16.536	-23.229	-28.691	-7.623	-10.445	-21.774	-17.613
376	0.376	-18.362	-17.919	-47.142	-10.767	-4.769	-13.94	-18.348	-16.681
377	0.377	-16.06	-16.588	-30.211	12.402	-6.749	-12.025	-8.732	-15.936
378	0.378	-18.015	-11.773	-14.587	-3.309	-10.283	-10.313	-9.961	-11.909
379	0.379	-13.389	-13.729	-17.32	-11.647	-13.248	-9.971	-8.883	-10.021
380	0.38	-7.996	-9.692	-14.772	-19.23	-9.624	-11.364	-5.864	-10.652
381	0.381	-9.953	-13.189	-7.74	-21.622	-10.079	-11.798	-8.796	-11.28
382	0.382	-15.977	-13.59	-5.573	-19.55	-3.562	-5.838	4.37	-19.271
383	0.383	-21.612	-12.444	-3.621	9.438	-16.403	-19.046	-20.787	-27.644
384	0.384	-18.15	-14.398	-12.341	5.349	-11.23	-9.425	-44.612	-26.721
385	0.385	-12.172	-9.39	-10.808	-13.456	-9.738	-7.732	-10.201	-12.048
386	0.386	-17.81	-12.712	-12.18	-23.604	-8.435	-9.331	-23.794	19.839
387	0.387	-19.768	-13.311	-11.043	-32.954	-12.162	-16.554	-19.809	-3.048
388	0.388	-13.791	-16.808	-19.364	-41.341	-11.052	-20.298	-1.11	-7.15
389	0.389	-17.878	-19.142	-11.974	-2.898	-10.132	-16.878	22.64	-10.871
390	0.39	-11.321	-16.247	-10.974	13.493	-11.15	-11.706	19.48	-20.972
391	0.391	-17.346	-11.808	-18.903	-1.642	-8.694	-4.973	-17.555	-17.897
392	0.392	-13.301	-7.748	-11.56	2.765	-9.518	-5.8	-22.67	-9.566
393	0.393	-19.902	-15.692	-14.474	-17.993	-10.151	-8.177	-9.199	-12.082
394	0.394	-17.391	-16.853	-13.728	-14.373	-9.621	-7.657	-13.34	-0.502
395	0.395	-21.276	-14.92	-14.529	-17.736	-11.41	-5.784	-2.179	1.596
396	0.396	-13.936	-15.883	-11.077	-8.499	-5.649	-11.277	-5.53	-11.994
397	0.397	-12.987	-12.977	-6.464	-11.24	-13.823	-13.283	-8.684	-17.255
398	0.398	-18.998	-15.5	0.281	-16.505	-9.805	-11.416	-22.869	-18.861
399	0.399	-16.689	-13.178	3.157	6.683	-10.432	-12.066	-25.436	-23.169
400	0.4	-14.762	-9.701	-2.685	-2.634	-9.89	-11.558	-18.526	-22.06
401	0.401	-4.707	0.347	-10.091	-28.212	-12.83	-12.026	-20.708	-13.989
402	0.402	-14.783	-1.004	-22.939	-31.532	-9.375	-14.436	-22.877	-17.528
403	0.403	-5.887	-9.908	-45.845	-28.471	-6.121	-14.125	-5.491	-24.928
404	0.404	-7.057	-11.066	-24.025	2.647	-9.051	-8.204	1.441	-23.999
405	0.405	-8.037	-14.163	-4.327	14.984	-3.082	4.874	-17.749	-10.884
406	0.406	-9.003	-18.992	-6.847	-3.81	-2.335	-4.863	-15.25	14.235
407	0.407	-8.231	-21.498	-4.493	-0.533	-4.682	-6.663	-12.934	-2.838
408	0.408	-4.171	-15.873	-6.617	-3.639	-2.774	-11.37	6.215	0.206
409	0.409	-4.748	-17.798	3.056	-11.962	-10.146	-12.792	3.685	-2.573
410	0.41	-9.394	-11.791	11.75	-9.447	-19.067	-21.76	-3.303	-41.143
411	0.411	-7.659	-7.724	0.703	-16.433	-10.759	-8.661	-5.439	-2.48
412	0.412	-12.504	-14.293	-15.181	-18.585	-5.547	-3.502	-11.236	12.606
413	0.413	-21.213	-10.021	3.974	-5.062	-12.33	-2.019	-6.007	-0.957
414	0.414	-22.376	-10.787	-8.796	-17.26	-8.085	-3.434	-10.658	-5.027
415	0.415	-19.276	-21.613	-20.396	-25.196	-2.486	-9.875	-6.432	-8.698
416	0.416	-20.246	-23.151	-26.739	-29.449	-4.429	-13.418	-2.771	-5.39
417	0.417	-17.731	-13.073	-32.483	-28.283	-2.492	-10.377	-3.938	-8.456
418	0.418	-16.954	-11.905	-23.744	-10.276	-4.234	-9.466	7.896	-16.788
419	0.419	-15.011	-15.389	-12.702	17.982	-5.59	-13.779	3.271	-24.371
420	0.42	-20.998	-14.411	-14.053	6.765	-6.948	-9.766	-18.391	-22.081
421	0.421	-16.923	-7.623	-12.909	-3.287	-7.333	-10.403	-15.285	-2.964
422	0.422	-13.426	-15.544	-11.792	-6.368	-4.618	-12.398	-12.556	-10.557
423	0.423	-13.988	-10.315	-14.919	-14.687	-4.218	-21.344	0.236	-8.258
424	0.424	-18.039	-13.21	-0.227	-12.169	-4.984	-14.988	7.219	-10.391
425	0.425	-15.503	-8.94	18.909	4.1	-5.749	-23.347	-16.182	-16.202
426	0.426	-15.868	-12.997	11.331	-15.037	-9.994	-13.702	-13.064	-14.448
427	0.427	-13.722	-14.931	-0.316	-22.554	-7.074	-10.065	-10.321	-12.925
428	0.428	-18.155	-14.345	-19.484	-29.494	-0.089	0.738	-2.75	-5.785
429	0.429	-10.396	-11.421	-57.992	-18.82	-8.97	-3.549	-9.707	-2.109
430	0.43	-15.604	-17.205	-74.437	10.249	-0.634	-2.408	-41.61	-10.425
431	0.431	-14.612	-19.508	-28.946	-2.101	-3.709	-8.42	-55.134	-7.315
432	0.432	-15.368	-16.006	-10.741	-13.293	-0.779	-9.395	-34.384	-4.402
433	0.433	-16.128	-12.707	-5.304	-23.33	-13.909	-0.499	-23.101	-1.874
434	0.434	-14.184	-10.957	-10.314	-20.205	-11.955	-8.826	-6.038	-10.769
435	0.435	-13.584	-5.139	-5.842	16.797	-13.667	-5.732	3.281	-19.073
436	0.436	-10.659	-10.736	-9.887	-8.325	-12.089	-6.697	23.092	-13.814
437	0.437	-13.155	-15.564	-6.181	5.241	-13.41	-2.434	10.382	-16.655
438	0.438	-14.493	-13.621	-2.864	1.183	-14.537	-9.784	-5.805	-20.876
439	0.439	-16.601	-17.681	-5.938	-10.024	-13.341	-16.551	-3.59	-24.904
440	0.44	-12.906	-14.194	-8.619	-20.045	-5.944	-24.464	-5.416	-28.346
441	0.441	-17.331	-15.532	-11.104	-29.278	-14.801	-12.633	3.374	-34.301
442	0.442	-14.399	-10.68	-8.763	-20.895	-11.267	-11.055	-1.248	-22.061
443	0.443	-21.335	-18.016	-2.345	-13.27	-10.253	-9.674	-2.604	4.308
444	0.444	-14.538	-15.101	-8.122	-1.596	-11.175	-10.81	-14.41	-6.868
445	0.445	-15.288	-17.613	-2.864	-7.951	-11.905	0.062	-19.043	-3.519
446	0.446	-11.202	-15.276	-7.48	-9.877	-11.087	-7.059	-17.653	-12.754
447	0.447	-13.103	-10.427	-8.796	-18.57	-11.618	-10.705	-13.909	-4.399
448	0.448	-12.493	-17.767	-9.918	-26.484	-8.283	-11.836	-14.973	-17.143
449	0.449	-16.539	-14.847	-8.719	-25.093	-14.813	-8.698	-5.202	-5.504
450	0.45	-16.906	-10.573	-1.325	-16.146	-10.51	-3.82	-8.789	0.92
451	0.451	-11.464	-12.877	11.477	-7.782	-17.816	-1.26	-17.013	-0.972
452	0.452	-14.913	-12.268	9.758	-15.116	-10.996	-10.113	-22.151	-6.13
453	0.453	-12.952	-12.824	-4.547	-14.128	-11.723	-11.227	-17.256	-10.723
454	0.454	-10.017	-11.065	-14.227	-6.157	-4.318	-8.077	-16.447	-12.022
455	0.455	-17.932	-11.437	-40.524	-13.442	-9.109	-20.792	-22.032	-13.136
456	0.456	-14.427	-14.712	-59.259	-16.271	-6.538	-18.979	-21.428	-4.759
457	0.457	-11.316	-16.834	-28.257	-18.734	-5.713	-14.279	-16.748	-5.637
458	0.458	-18.081	-13.155	-15.828	-9.797	-10.512	-7.063	-10.119	5.279
459	0.459	-13.813	-12.754	-12.109	-13.241	-7.177	-10.684	-5.779	4.004
460	0.46	-8.188	-12.358	-8.779	-5.852	-8.883	-7.148	-11.324	-7.743
461	0.461	-11.669	-13.501	-5.641	-2.908	-6.335	-8.059	-22.11	-22.045
462	0.462	-14.963	-13.093	-8.32	-8.864	-8.611	-8.961	-14.138	-16.181
463	0.463	-13.223	-10.951	-10.823	-14.448	-7.405	-11.403	-1.153	-38.941
464	0.464	-18.074	-11.708	-13.115	-9.562	-5.429	-13.65	25.179	-41.976
465	0.465	-12.089	-9.763	-28.004	0.528	-8.099	-8.74	6.412	-39.226
466	0.466	-11.319	-13.438	-33.804	-6.606	-10.961	-6.746	-3.627	-31.65
467	0.467	-14.809	-12.085	-25.092	-12.946	-8.217	-4.947	-19.237	3.398
468	0.468	-18.102	-7.619	-14.06	-14.07	-7.015	-6.234	-16.45	18.515
469	0.469	-17.518	-16.508	-3.982	-21.395	-4.078	-10.609	-13.853	4.998
470	0.47	-17.132	-17.655	15.584	-20.361	-5.205	-6.476	-6.829	9.09
471	0.471	-17.523	-14.162	29.735	-14.316	-9.437	-2.921	-8.921	5.468
472	0.472	-18.684	-8.928	6.538	-2.085	-9.802	-10.195	-14.709	-18.246
473	0.473	-15.003	-15.697	-15.306	-3.774	-6.486	-19.799	-16.438	-21.285
474	0.474	-16.352	-14.916	-6.965	-11.67	-6.073	-10.843	-8.487	-18.572
475	0.475	-17.515	-12.589	-9.451	-15.899	-6.442	-14.263	-15.638	-26.123
476	0.476	-16.352	-9.091	-16.377	-6.979	-7.584	-6.846	-16.817	8.907
477	0.477	-14.414	-11.013	-18.48	8.709	-9.118	-7.737	1.16	3.891
478	0.478	-13.638	-19.906	-12.667	-10.43	-11.813	-8.432	8.701	-9.636
479	0.479	-10.347	-21.057	-14.415	-23.201	-5.983	-13.959	-7.546	-13.671
480	0.48	-13.251	-15.047	-16.001	-20.852	-8.3	-17.36	-1.141	-17.312
481	0.481	-11.315	-16.008	-11.78	-14.409	-10.219	-17.859	-18.54	-13.999
482	0.482	-12.475	-9.235	-15.439	-4.688	-8.271	-10.048	-20.832	-17.073
483	0.483	-12.284	-8.456	-16.57	11.203	-6.517	-17.343	-14.413	-14.344
484	0.484	-16.737	-14.064	-21.763	-7.949	-9.037	-8.375	-20.195	-16.839
485	0.485	-13.447	-13.477	-16.9	-20.703	-7.68	-9.478	-21.888	-14.507
486	0.486	-16.352	-12.89	-22.875	-9.038	-8.839	-10.386	-20.3	-16.621
487	0.487	-13.844	-11.146	-18.797	-2.602	-9.997	-11.29	-15.985	-14.664
488	0.488	-12.498	-10.761	-16.849	-12.218	-8.831	-12.002	-14.778	-16.382
489	0.489	-13.666	-12.112	-14.899	-3.453	-13.088	-16.019	-18.236	-21.015
490	0.49	-15.613	-18.7	-14.315	-8.087	-13.663	-11.127	-4.279	-25.24
491	0.491	-21.421	-13.867	-8.509	-26.877	-14.04	-7.788	13.156	-18.811
492	0.492	-19.108	-14.648	-12.577	-34.429	-9.587	-4.838	24.786	-10.483
493	0.493	-17.181	-15.418	-11.996	-32.079	-8.999	-6.137	26.923	-11.429
494	0.494	-13.902	-8.842	-13.928	-0.104	-6.476	-11.505	5.643	-10.393
495	0.495	-14.484	-16.784	-9.866	13.495	-7.827	-13.391	-8.488	-7.854
496	0.496	-17.972	-13.693	-14.713	9.447	-8.207	-7.342	-36.749	-2.227
497	0.497	-14.689	-14.669	-11.435	-1.764	-10.135	-6.533	-55.536	-1.644
498	0.498	-9.856	-17.185	-8.565	-18.795	-9.744	-13.082	-52.255	-2.203
499	0.499	-10.443	-14.861	-11.144	-9.497	-7.61	-8.796	-36.588	-11.086
500	0.5	-13.357	-14.291	-9.853	-17.784	-8.386	-9.534	-28.264	-12.213
501	0.501	-16.847	-17.584	-11.056	-15.222	-9.154	-12.989	-15.496	-23.015
502	0.502	-18.207	-17.015	-13.006	-12.865	-7.607	-9.661	10.24	-10.034
503	0.503	-17.054	-18.383	-7.946	-19.273	-9.151	-11.379	34.051	-15.247
504	0.504	-11.06	-16.067	-9.861	-21.22	-8.955	-9.995	30.964	-4.19
505	0.505	-15.315	-18.199	-6.975	-19.451	-11.844	-11.329	11.227	-2.815
506	0.506	-13.001	-12.205	-11.86	-17.897	-9.905	-6.485	-1.547	-17.13
507	0.507	-9.523	-9.7	-16.561	-2.032	-4.089	-8.404	-13.168	-22.944
508	0.508	-11.462	-13.772	-17.165	-12.671	-9.698	-11.287	-28.09	-21.211
509	0.509	-16.884	-10.294	-10.206	-14.59	-7.767	-7.777	-18.412	-6.88
510	0.51	-13.401	-13.586	-11.183	-16.316	-11.054	-15.113	-13.169	-1.06
511	0.511	-8.752	-14.173	-13.704	-20.954	-15.121	-9.865	-5.224	-6.299
512	0.512	-16.491	-12.821	-11.389	-7.969	-10.286	-12.752	1.938	-14.268
513	0.513	-13.4	-13.206	-13.336	-13.179	-10.871	-13.516	5.615	-15.654
514	0.514	-10.496	-9.139	-10.063	-5.245	-7.973	-11.187	2.136	-3.887
515	0.515	-16.499	-10.495	-11.829	-9.498	-6.623	-6.345	-13.895	0.734
516	0.516	-14.169	-7.209	-10.509	-23.807	-5.268	-6.922	-44.265	4.97
517	0.517	-14.744	-13.792	-10.153	-10.258	-11.854	-12.336	-48.333	-3.952
518	0.518	-18.033	-12.827	-11.332	9.094	-8.956	-17.174	-37.133	-17.108
519	0.519	-12.62	-15.345	-6.884	-8.712	-11.483	-12.526	-20.116	-18.827
520	0.52	-14.555	-11.283	-12.307	-6.394	-5.873	-10.783	-17.026	-33.133
521	0.521	-13.973	-7.803	-14.233	-12.789	-5.298	-16.589	2.716	-42.804
522	0.522	-15.713	-11.096	-12.281	-26.339	-8.594	-10.974	5.226	-16.49
523	0.523	-17.062	-11.671	-10.556	-17.614	-9.183	-0.14	7.539	25.093
524	0.524	-13.767	-12.064	-10.979	-6.568	-5.707	-4.791	9.668	19.64
525	0.525	-14.923	-18.453	-12.359	9.304	-9.006	-9.049	7.731	4.531
526	0.526	-16.075	-19.226	-12.003	-5.609	-8.625	-12.738	9.464	-9.043
527	0.527	-13.359	-16.903	-10.101	-15.277	-6.704	-11.588	-4.856	-13.106
528	0.528	-16.255	-16.317	-13.618	-3.078	-11.746	-10.627	-14.532	-16.791
529	0.529	-10.243	-14.385	-9.582	-14.113	-4.398	-13.536	-26.722	-20.091
530	0.53	-16.226	-14.967	-9.992	-18.393	-9.233	-14.318	-41.062	-16.994
531	0.531	-15.438	-10.129	-14.473	-19.577	-10.013	-10.262	-43.008	-14.298
532	0.532	-13.487	-12.061	-11.586	-8.752	-9.243	-3.69	-16.706	-11.788
533	0.533	-15.414	-9.142	-11.222	-4.486	-5.761	-6.21	2.057	-14.122
534	0.534	-14.821	-12.608	-12.592	-10.854	-9.054	-8.544	-8.001	-12.003
535	0.535	-13.462	-9.317	-11.45	-14.346	-9.641	-10.477	1.276	-21.692
536	0.536	-8.032	-13.375	-8.752	-30.42	-8.286	-15.128	-7.055	-19.958
537	0.537	-11.506	-13.754	-8.374	-28.104	-9.637	-12.231	-14.604	-21.514
538	0.538	-14.784	-16.07	-12.647	-25.984	-6.731	-7.399	-12.283	-11.45
539	0.539	-13.034	-9.472	-8.586	3.038	-8.665	-17.474	-10.153	-28.5
540	0.54	-17.858	-10.43	-12.074	15.432	-7.499	-16.131	-8.217	-30.833
541	0.541	-14.556	-11.191	-11.692	-3.332	-7.687	-4.332	-6.455	1.091
542	0.542	-13.967	-16.79	-15.756	-20.385	-9.03	-12.266	-4.88	-3.358
543	0.543	-15.311	-14.841	-15.372	-23.526	-8.241	-8.015	-9.104	-24.061
544	0.544	-17.619	-10.186	-16.73	-20.827	-6.681	-9.182	-7.918	2.266
545	0.545	-14.698	-13.067	-10.154	2.409	-10.153	-5.714	-9.081	5.573
546	0.546	-11.009	-10.542	-13.054	-0.667	-8.781	-2.635	0.582	2.49
547	0.547	-15.461	-13.821	0.1	2.055	-7.606	-5.551	-3.131	-11.621
548	0.548	-13.701	-20.404	17.515	-10.721	-6.432	-6.337	-4.337	-19.152
549	0.549	-13.3	-7.625	10.549	-26.997	-5.262	-11.974	-7.46	-21.46
550	0.55	-16.586	-12.852	-8.622	-24.885	-10.096	-5.415	-6.499	-19.329
551	0.551	-13.674	-8.202	-26.433	-7.472	-8.168	-15.112	-14.427	-5.78
552	0.552	-14.061	-9.554	-61.471	27.543	-7.596	-11.465	-21.756	-11.007
553	0.553	-15.226	-15.929	-56.463	12.446	-7.022	-17.489	-16.862	-25.325
554	0.554	-19.486	-17.083	-24.542	-19.515	-11.876	-7.838	-8.863	-19.513
555	0.555	-15.422	-16.106	-12.177	-7.133	-8.595	-6.703	-7.851	-7.322
556	0.556	-14.076	-13.194	-8.516	-3.441	-12.674	-12.731	-1.063	6.97
557	0.557	-13.694	-17.432	-5.253	-13.499	-6.884	-11.79	10.348	1.117
558	0.558	-18.534	-15.097	-8.381	-16.597	-6.116	-12.781	-7.09	-11.115
559	0.559	-16.616	-17.021	-5.701	-19.326	-9.621	-10.294	-18.729	-19.076
560	0.56	-16.059	-13.721	-8.24	-6.566	-7.712	-12.638	-16.618	-6.112
561	0.561	-16.466	-16.62	-5.952	-18.186	-7.161	-9.183	-14.692	-0.887
562	0.562	-13.195	-20.1	-8.112	-20.294	-8.541	-7.261	-5.986	0.654
563	0.563	-16.123	-16.803	-6.205	-10.61	-8.159	-9.028	-4.444	-9.422
564	0.564	-14.99	-13.898	-4.493	-12.361	-8.571	-8.657	-14.515	-15.825
565	0.565	-18.496	-11.182	-6.07	-13.913	-14.592	-6.351	-18.204	-9.833
566	0.566	-15.629	-14.662	-10.361	-12.56	-10.366	-9.267	-12.233	-2.484
567	0.567	-13.729	-13.5	-11.556	-16.247	-9.63	-6.571	-7.067	0.415
568	0.568	-11.059	-11.566	-15.078	-15.096	-4.828	-12.398	-11.965	-12.762
569	0.569	-14.009	-17.374	-7.764	-16.072	-10.869	-14.749	-14.522	-22.453
570	0.57	-13.66	-15.059	-10.716	-9.314	-10.113	-11.285	-15.315	-13.764
571	0.571	-14.082	-11.579	-15.027	-10.098	-12.07	-13.236	-10.484	-12.245
572	0.572	-16.24	-14.874	-11.022	-17.458	-10.153	-13.841	-11.058	-13.629
573	0.573	-11.82	-10.814	-13.014	-18.444	-8.434	-16.373	-18.808	-7.246
574	0.574	-13.778	-11.205	-15.002	-14.194	-8.084	-13.094	-9.139	-20.372
575	0.575	-16.705	-13.532	-12.145	-5.293	-10.429	-6.529	-7.981	-11.659
576	0.576	-13.245	-10.647	-14.712	-16.112	-5.624	-3.644	-16.317	-10.129
577	0.577	-11.925	-15.893	-13.401	-6.044	-10.299	-9.668	-2.392	-11.511
578	0.578	-16.78	-13.962	-12.287	-14.952	-14.39	-12.015	-4.354	-20.445
579	0.579	-17.393	-13.39	-16.005	-6.639	-15.777	-13.978	-2.654	-28.795
580	0.58	-16.834	-9.335	-9.668	-3.561	-8.437	-14.581	-7.356	-14.892
581	0.581	-17.245	-12.825	-17.641	-8.392	-11.559	-12.866	-14.574	-16.853
582	0.582	-12.811	-18.249	-12.46	-18.092	-10.624	-9.419	-18.305	-11.665
583	0.583	-15.735	-17.675	-17.348	-16.952	-8.142	-9.042	-21.808	-10.14
584	0.584	-13.245	-8.97	-14.885	-10.944	-7.399	-13.136	-7.876	-8.803
585	0.585	-15.588	-12.467	-15.71	-16.169	-10.921	-7.369	-9.828	-9.976
586	0.586	-15.995	-13.446	-17.692	-9.391	-14.248	-9.725	-11.59	-11.156
587	0.587	-16.396	-10.561	-7.657	-5.127	-12.545	-10.318	-6.97	-14.267
588	0.588	-12.16	-20.253	-14.863	-14.019	-9.096	-7.056	-8.353	0.422
589	0.589	-19.152	-13.893	-11.232	-20.042	-13.585	-9.974	-9.55	-10.227
590	0.59	-17.437	-19.513	-10.117	-21.02	-11.878	-10.385	-15.589	-12.179
591	0.591	-16.494	-13.518	-11.131	-6.287	-14.432	-13.691	-10.405	-13.933
592	0.592	-15.74	-14.492	-12.146	8.624	-11.772	-7.311	-15.291	-9.274
593	0.593	-16.534	-11.596	-12.198	-14.406	-8.537	-10.225	-12.829	-13.525
594	0.594	-15.972	-15.865	-13.015	-8.609	-6.463	-7.529	-12.113	-19.917
595	0.595	-12.701	-11.812	-15.379	-10.365	-11.743	-7.931	-12.742	-13.91
596	0.596	-6.134	-9.884	-11.94	-11.907	-9.858	-8.138	-10.649	-14.484
597	0.597	-19.303	-1.182	-12.567	-10.545	-9.313	-9.498	-7.411	-15.449
598	0.598	-13.508	-12.032	-14.349	-9.368	-5.285	-5.252	-10.393	-14.492
599	0.599	-8.293	-4.883	-6.441	-3.362	-1.842	-7.005	-6.989	-11.992
600	0.6	-16.237	-11.277	-12.471	-19.442	4.511	-8.379	-8.417	-12.779
601	0.601	-11.992	-12.441	-11.558	-7.849	1.955	-3.941	-12.552	-14.727
602	0.602	-10.842	-17.669	-2.735	-14.237	-2.137	-8.028	-20.578	-7.377
603	0.603	-12.013	-14.763	-11.15	3.207	1.321	-9.399	-17.177	-14.149
604	0.604	-11.053	-13.991	-8.131	-17.883	-6.062	-8.065	-12.042	-0.992
605	0.605	-10.093	-14.767	-11.076	-26.231	-5.128	-8.464	-9.222	16.429
606	0.606	-12.61	-18.252	-8.589	-13.469	-4.379	-7.31	-5.055	14.127
607	0.607	-14.93	-12.244	-9.373	2.78	-10.017	-13.126	-4.357	-0.755
608	0.608	-6.993	-14.565	-11.322	4.897	-3.455	-10.813	-7.893	-10.422
609	0.609	-7.96	-12.625	-13.275	-4.796	-0.961	-14.308	-6.041	-19.133
610	0.61	-10.861	-10.686	-5.547	-10.033	-3.305	-12.378	-9.033	-17.596
611	0.611	-11.627	-12.418	-12.919	-33.842	-11.259	-20.123	-9.499	-16.234
612	0.612	-13.947	-14.927	-13.898	-10.049	-23.076	-10.449	-5.128	-17.383
613	0.613	-10.454	-11.63	-14.684	-0.771	-5.674	-16.835	-5.798	-13.888
614	0.614	-15.087	-14.523	-13.929	-3.483	-8.006	-13.35	-9.363	-12.921
615	0.615	-11.012	-13.346	-12.007	-11.025	-1.631	-12.383	-9.073	-13.892
616	0.616	-10.613	-11.393	-12.603	-13.341	0.289	-13.353	-2.587	-14.663
617	0.617	-10.214	-16.215	-9.716	-2.697	-8.427	-9.094	0.227	-12.328
618	0.618	-8.071	-14.262	-11.089	3.097	-3.794	-6.772	-2.36	-23.161
619	0.619	-14.055	-12.312	-3.754	-9.089	-25.466	-10.261	-8.055	-15.23
620	0.62	-18.297	-12.881	-6.856	-13.708	-16.18	-10.845	-14.71	-13.902
621	0.621	-22.347	-11.512	-5.894	-20.833	-18.89	-7.945	-13.989	-12.749
622	0.622	-21.756	-15.946	-8.421	-17.148	-16.378	-9.298	-5.144	-11.592
623	0.623	-26.387	-16.513	-12.489	-16.01	-4.767	-7.942	-11.209	-14.696
624	0.624	-20.953	-16.103	-19.07	-12.93	-15.404	-10.069	-18.619	-3.855
625	0.625	-21.518	-9.696	-14.813	-19.709	-9.587	-11.233	-15.766	-2.506
626	0.626	-11.439	-7.162	-20.42	-20.474	-11.323	-7.739	-21.804	-8.884
627	0.627	-24.39	-19.332	-15.581	-16.402	-12.856	-7.339	-19.51	-7.721
628	0.628	-12.175	-14.097	-21.576	-5.549	-11.492	-5.389	-12.93	-12.937
629	0.629	-16.808	-12.537	-10.926	-7.097	-20.382	-11.185	-6.948	-10.03
630	0.63	-18.149	-13.877	-20.99	-28.767	-12.053	-7.103	-12.59	-10.814
631	0.631	-21.809	-12.692	-17.302	-0.497	-6.813	2.392	-10.705	1.389
632	0.632	-15.793	-13.834	-8.974	3.189	-5.831	-17.144	-15.405	-10.791
633	0.633	-12.672	-14.787	-7.992	-20.612	-6.584	-3.001	-17.204	-15.43
634	0.634	-15.551	-9.94	-10.88	-17.513	-4.238	-0.47	-14.741	-16.769
635	0.635	-14.76	-10.698	-13.381	-20.213	-6.153	-7.428	-7.415	-15.59
636	0.636	-15.513	-9.907	-25.558	-27.745	-4.2	-26.571	-12.656	-14.412
637	0.637	-12.012	-11.829	-9.67	-20.766	-9.601	-8.755	-15.57	-9.178
638	0.638	-11.409	-5.815	-11.771	11.178	-4.743	-15.706	-7.641	-12.069
639	0.639	-9.644	-18.004	-9.816	15.631	-9.362	-13.562	-4.547	-12.816
640	0.64	-14.46	-19.734	-11.531	-13.412	-5.275	-15.484	-5.509	-13.582
641	0.641	-13.858	-18.181	-9.954	-17.095	1.718	-13.726	-1.253	-11.627
642	0.642	-13.259	-19.518	-8.574	-20.374	2.714	-15.264	-0.468	-11.034
643	0.643	-14.596	-13.118	-14.932	-11.064	0.232	-8.094	-3.942	-15.08
644	0.644	-14.188	-9.618	-13.744	-2.746	-0.509	-9.24	-13.982	-7.125
645	0.645	-15.325	-14.832	-6.358	-5.262	-8.408	-8.065	-24.016	-8.267
646	0.646	-14.915	-13.854	-7.299	-12.227	-18.054	-13.275	-4.441	-11.342
647	0.647	-16.052	-11.327	-4.751	-18.615	-14.34	-10.355	9.726	-12.284
648	0.648	-13.904	-15.377	-8.784	-20.543	-8.303	-11.112	2.224	-11.481
649	0.649	-13.115	-8.797	-15.33	-8.337	-13.49	-8.767	-9.349	-13.772
650	0.65	-12.323	-16.734	-11.03	-3.659	-10.549	-8.166	-11.436	-8.905
651	0.651	-10.764	-13.648	-2.093	-5.001	-16.505	-7.565	-1.715	-6.951
652	0.652	-12.292	-18.496	-8.051	-8.672	-15.692	-9.287	-13.87	-15.831
653	0.653	-13.63	-17.729	-7.038	-9.843	-10.82	-7.916	-2.804	-19.466
654	0.654	-15.356	-15.4	-6.032	-8.862	-7.492	-7.512	-4.116	-15.954
655	0.655	-15.148	-13.467	-8.512	-11.769	-11.532	-11.555	-0.385	-19.006
656	0.656	-16.101	-18.117	-20.667	-12.554	-11.112	-11.924	-11.156	-10.056
657	0.657	-15.118	-12.706	-15.402	-14.876	-10.698	-10.55	-24.043	-8.853
658	0.658	-15.304	-13.295	-13.811	-11.378	-6.609	-8.413	-11.783	-9.81
659	0.659	-13.16	-11.368	-15.126	-14.649	-7.938	-10.33	-13.263	-6.91
660	0.66	-15.862	-14.277	-13.926	-9.22	-7.525	-12.245	-17.445	-12.9
661	0.661	-11.023	-11.77	-17.364	-11.15	-11.568	-10.101	-10.983	-13.673
662	0.662	-14.504	-13.137	-16.359	-10.581	-8.071	-9.898	2.249	-13.081
663	0.663	-16.441	-11.992	-9.548	-8.823	-10.386	-12.393	-6.379	-11.135
664	0.664	-14.692	-13.942	-13.768	-16.731	-8.235	-9.474	-1.652	-12.865
665	0.665	-16.048	-13.568	-12.95	-15.548	-7.051	-6.74	-5.836	-11.494
666	0.666	-12.749	-13.775	-14.845	-8.177	-8.184	-11.746	-4.599	-13.8
667	0.667	-12.352	-13.592	-11.514	-1.38	-3.323	-8.435	-15.353	-7.207
668	0.668	-12.73	-10.512	-12.049	-14.515	-11.244	-7.825	-8.116	-10.097
669	0.669	-15.433	-11.684	-16.848	-28.045	-8.127	-10.314	-14.429	3.077
670	0.67	-13.3	-12.086	-16.221	-26.308	-9.088	-7.004	-27.516	-6.582
671	0.671	-10.589	-12.292	-12.112	-2.506	-4.816	-11.818	-15.255	-8.297
672	0.672	-14.846	-12.118	-13.425	14.528	-5.576	-9.861	-7.248	-6.726
673	0.673	-13.489	-16.397	-14.745	5.258	-10.39	-10.421	-17.231	-10.963
674	0.674	-14.842	-14.679	-13.547	-3.047	-10.938	-3.435	-10.774	-12.113
675	0.675	-15.996	-15.088	-13.903	-10.573	-6.847	-10.19	-16.712	-15.574
676	0.676	-13.278	-15.495	-10.383	-17.536	-10.299	-10.948	-26.322	-8.195
677	0.677	-19.068	-9.702	-10.737	-15.394	-7.948	-16.537	-32.641	-14.953
678	0.678	-11.704	-10.503	-9.534	-9.579	-10.823	-13.036	-14.57	-14.166
679	0.679	-14.587	-12.459	-5.24	-7.806	-5.565	-17.665	-1.709	-5.254
680	0.68	-15.35	-18.477	-10.992	-15.721	-4.958	-11.072	9.985	-11.245
681	0.681	-14.559	-16.177	-10.174	-14.384	-6.858	-6.8	7.931	-12.202
682	0.682	-18.03	-15.614	-12.059	-15.531	-10.884	-9.103	6.074	-3.283
683	0.683	-18.591	-9.635	-13.94	-12.025	-9.496	-8.527	0.925	-11.6
684	0.684	-10.829	-10.427	-9.827	-12.994	-6.173	-6.578	-6.935	-12.564
685	0.685	-16.037	-15.282	-10.166	-19.76	-6.521	-9.473	-16.927	-13.523
686	0.686	-13.118	-13.369	-11.478	-10.075	-7.647	-6.956	-18.006	-7.516
687	0.687	-17.356	-12.802	-11.83	-8.913	-7.227	-11.42	-14.454	-13.12
688	0.688	-15.015	-11.457	-9.071	-7.737	-8.745	-8.512	-15.355	-15.044
689	0.689	-18.479	-13.787	-12.513	-0.346	-9.486	-9.869	-18.183	-9.04
690	0.69	-15.17	-11.679	-12.084	-7.089	-8.689	-12.188	-12.113	-19.684
691	0.691	-12.25	-17.698	-10.105	-11.342	-12.337	-9.28	-14.364	-12.518
692	0.692	-10.879	-15.206	-13.548	-12.117	-11.917	-4.049	-12.364	-13.675
693	0.693	-15.313	-16	-10.601	-10.181	-8.596	-11.983	-16.953	-17.161
694	0.694	-17.042	-14.088	-15.016	-9.594	-9.732	-8.878	-16.319	-18.134
695	0.695	-13.544	-12.172	-10.919	-13.646	-8.551	-11.776	-11.438	-13.284
696	0.696	-12.178	-12.777	-12.233	-11.122	-12.794	-12.539	-14.692	-15.801
697	0.697	-17.979	-11.448	-11.814	-17.514	-11.438	-13.306	-14.058	-16.573
698	0.698	-10.611	-11.071	-13.908	-20.041	-9.107	-15.23	-7.032	-15.993
699	0.699	-11.573	-7.022	-14.265	-28.952	-7.93	-13.288	-6.022	-11.36
700	0.7	-12.336	-8.379	-13.078	-20.624	-9.858	-13.859	-8.504	-3.624
701	0.701	-17.939	-11.68	-15.958	-4.557	-11.004	-10.374	-2.871	-8.85
702	0.702	-14.447	-18.265	-13.224	2.412	-10.801	-10.764	-4.783	-19.686
703	0.703	-16.375	-25.048	-13.591	-8.237	-12.143	-11.935	-5.352	-12.54
704	0.704	-14.626	-15.385	-10.084	-10.184	-7.871	-13.121	-9.393	-16.241
705	0.705	-15.012	-14.238	-13.35	-8.455	-13.28	-11.219	-15.182	-10.257
706	0.706	-18.3	-13.08	-12.944	-6.919	-8.434	-10.475	-19.227	-13.369
707	0.707	-12.493	-9.987	-15.644	-8.287	-10.361	-6.057	-8.387	-2.541
708	0.708	-14.821	-12.896	-13.692	-14.686	-6.291	-12.083	-9.942	-1.206
709	0.709	-11.34	-13.673	-13.479	-15.862	-5.895	-14.416	-14.194	-18.264
710	0.71	-9.406	-11.344	-13.264	-14.904	-5.5	-7.815	-13.026	-6.662
711	0.711	-13.476	-10.752	-11.31	-13.937	-5.883	-7.006	-9.54	-13.061
712	0.712	-12.121	-11.311	-11.876	-16.458	-7.042	-9.318	-12.635	-11.134
713	0.713	-17.538	-10.702	-11.666	-17.234	-5.88	-8.729	-13.59	-9.391
714	0.714	-14.062	-15.518	-14.352	-15.304	-8.783	-12.023	-7.586	-10.938
715	0.715	-18.71	-14.927	-9.303	-15.894	-8.395	-11.45	-8.354	-12.297
716	0.716	-19.296	-15.503	-11.212	-19.971	-4.909	-7.962	-10.296	-8.625
717	0.717	-16.786	-14.137	-11.78	-12.039	-6.068	-11.256	-4.297	-7.47
718	0.718	-14.47	-16.463	-9.241	-3.72	-8.774	-9.138	-6.627	-14.822
719	0.719	-16.605	-12.398	-10.585	1.49	-10.715	-7.184	-10.113	-9.999
720	0.72	-16.232	-14.93	-12.696	-5.312	-7.238	-10.626	-10.706	-16.004
721	0.721	-15.09	-9.533	-10.745	-13.272	-6.857	-8.454	-11.303	-11.958
722	0.722	-14.337	-11.479	-8.793	-20.623	-11.697	-8.818	-10.92	-8.504
723	0.723	-15.138	-10.899	-13.043	-13.844	-9.768	-7.65	-7.625	-5.239
724	0.724	-12.641	-11.467	-12.446	-13.076	-11.521	-9.779	-4.728	-8.17
725	0.725	-12.47	-10.111	-12.04	-2.449	-10.174	-8.99	-5.889	-13.02
726	0.726	-11.718	-15.521	-11.637	-9.636	-8.826	-13.261	-10.149	-11.087
727	0.727	-15.995	-13.585	-13.746	-3.282	-9.227	-9.26	-11.518	-9.361
728	0.728	-14.274	-13.008	-12.568	-14.155	-11.17	-7.958	-16.953	-11.91
729	0.729	-10.812	-14.742	-16.816	-7.021	-10.022	-10.31	-7.471	-9.624
730	0.73	-16.252	-12.218	-15.441	7.282	-10.806	-9.955	-8.619	-12.557
731	0.731	-14.331	-15.504	-15.044	-2.423	-8.875	-9.599	-9.761	-11.427
732	0.732	-14.929	-14.339	-12.133	-11.161	-5.788	-5.36	-12.844	-11.841
733	0.733	-14.366	-15.497	-8.449	-9.635	-8.506	-11.185	-11.87	-14.766
734	0.734	-13.998	-13.544	-11.738	-13.918	-12.001	-7.137	-7.616	-17.503
735	0.735	-13.625	-10.036	-9.605	-15.093	-11.619	-9.082	-13.237	-14.053
736	0.736	-16.554	-17.374	-11.54	-11.633	-8.915	-11.02	-6.674	-12.918
737	0.737	-14.636	-20.451	-11.155	-14.743	-11.634	-10.45	-9.211	-11.013
738	0.738	-15.045	-17.524	-8.253	-11.85	-10.865	-9.092	-11.551	-9.881
739	0.739	-15.256	-14.987	-9.41	-11.088	-6.417	-12.364	-9.636	-6.998
740	0.74	-17.216	-14.199	-12.902	-13.413	-9.714	-13.508	-12.94	-13.015
741	0.741	-17.042	-7.604	-10.779	-11.495	-9.139	-11.577	-8.883	-10.534
742	0.742	-16.866	-11.859	-14.457	-13.453	-10.504	-8.104	-5.411	-6.485
743	0.743	-14.376	-4.502	-12.142	-10.577	-9.151	-10.246	-9.869	-8.428
744	0.744	-15.963	-7.403	-10.014	-11.958	-8	-9.134	-11.613	-17.152
745	0.745	-14.065	-8.177	-12.738	-12.382	-9.943	-14.183	-12.012	-8.843
746	0.746	-9.844	-7.401	-8.488	-7.584	-5.696	-14.79	-13.362	-14.072
747	0.747	-18.784	-18.239	-11.981	-8.199	-7.062	-14.215	-11.234	-13.099
748	0.748	-9.932	-16.694	-12.384	-11.148	-9.395	-10.771	-9.308	-5.173
749	0.749	-15.974	-20.954	-14.526	-14.679	-5.341	-12.156	-13.568	-12.543
750	0.75	-15.056	-17.274	-10.09	-11.441	-10.19	-5.583	-5.655	-13.511
751	0.751	-14.142	-18.446	-7.207	-12.654	-8.262	-4.622	-4.517	-14.283
752	0.752	-14.972	-15.395	-10.707	-10.744	-10.016	-2.111	-7.635	-8.672
753	0.753	-17.344	-10.613	-15.182	-8.839	-6.542	6.791	-10.566	-3.85
754	0.754	-13.906	-8.149	-15.789	-8.116	-2.111	7.956	-9.821	-8.509
755	0.755	-14.521	-15.528	-14.459	-12.615	-5.04	-1.71	-12.158	-11.436
756	0.756	-15.143	-16.511	-14.1	-13.242	-6.427	-2.862	-8.706	-10.093
757	0.757	-9.376	-10.522	-15.289	-13.876	-5.104	-8.857	-9.318	-2.752
758	0.758	-13.479	-12.833	-14.93	-10.442	-6.303	-20.651	-11.083	-1.792
759	0.759	-14.102	-19.396	-16.893	-15.924	-8.264	-44.441	-12.462	-16.515
760	0.76	-13.564	-23.644	-12.092	-19.454	-7.132	-47.732	-12.105	-18.683
761	0.761	-16.507	-25.951	-11.552	-16.22	-8.691	-19.501	-7.297	-20.649
762	0.762	-20.03	-29.438	-12.175	-16.849	-6.784	-15.866	-9.255	-25.908
763	0.763	-13.671	-19.412	-12.8	-13.411	-8.753	-5.848	-12.179	-21.283
764	0.764	-16.233	-9.373	-11.484	-14.815	-8.206	-2.784	-11.816	-17.044
765	0.765	-15.504	-5.694	-17.916	-10.018	-11.329	-11.159	-7.388	-13.404
766	0.766	-13.615	-11.69	-8.296	-13.349	-11.743	-8.664	-12.825	-14.6
767	0.767	-14.213	0.126	-14.743	-10.484	-9.829	-1.686	-14.778	-15.606
768	0.768	-15.983	-4.459	-6.484	-10.127	-9.663	-25.121	-12.864	-4.801
769	0.769	-12.511	5.616	-16.22	-7.832	-7.763	-40.826	-9.977	-6.184
770	0.77	-8.08	4.479	-12.603	-7.468	-9.16	-32.531	-12.507	-7.378
771	0.771	-7.518	-8.677	-11.516	-13.507	-10.751	-14.731	-12.137	-1.415
772	0.772	-8.88	-17.455	-6.357	-7.561	-9.244	1.579	-12.547	-6.681
773	0.773	-16.244	-28.588	-15.33	-11.687	-9.865	3.756	-10.635	-9.638
774	0.774	-15.288	-15.738	-16.563	-11.158	-11.64	-5.905	-11.044	-22.851
775	0.775	-16.26	-21.079	-13.54	-10.636	-10.52	9.972	-11.837	-28.71
776	0.776	-17.036	-13.196	-14.582	-10.106	-7.458	41.909	-7.407	-9.409
777	0.777	-19.365	-5.926	-13.885	-5.324	-11.554	19.077	-6.853	-1.893
778	0.778	-12.794	-17.601	-8.35	-10.018	-9.064	-1.625	-5.14	0.388
779	0.779	-17.059	-19.173	-16.364	-16.651	-8.703	-5.293	-10.002	-1.78
780	0.78	-22.676	-17.875	-13.348	-12.444	-12.789	-1.992	-10.602	-7.615
781	0.781	-17.847	-14.244	-12.463	-10.171	-11.455	-11.273	-12.359	-12.879
782	0.782	-19.781	-13.16	-13.317	-15.08	-13.794	-13.976	-11.99	-11.369
783	0.783	-16.872	-20.662	-11.072	-10.505	-9.749	-16.479	-10.656	-12.763
784	0.784	-15.51	-25.624	-11.728	-19.464	-12.29	-18.792	-13.584	-9.125
785	0.785	-10.277	-19.747	-9.868	-13.136	-11.927	-25.167	-12.433	-15.156
786	0.786	-15.686	-19.063	-11.685	-14.366	-9.819	-15.505	-8.188	-7.833
787	0.787	-15.097	-21.445	-13.12	-15.394	-12.545	-27.141	-7.801	-12.703
788	0.788	-17.029	-16.649	-16.878	-13.522	-14.498	-32.376	-5.488	-20.664
789	0.789	-12.954	-12.023	-9.604	-16.475	-10.258	-27.729	-12.074	-15.465
790	0.79	-14.297	-12.635	-12.776	-10.517	-9.878	-8.958	-11.111	-8.718
791	0.791	-14.675	-6.862	-15.771	-9.785	-8.537	-1.414	-9.768	-17.845
792	0.792	-8.856	-6.103	-13.345	-7.886	-13.385	0.906	-10.548	-22.137
793	0.793	-3.229	-8.029	-17.502	-7.338	-3.329	20.063	-16.16	-14.81
794	0.794	-8.051	-6.128	-9.657	-0.792	-7.597	-8.196	-6.683	-15.803
795	0.795	-8.609	-9.079	-12.834	-3.339	-3.927	-4.545	-15.584	-16.612
796	0.796	-8.007	-10.48	-13.87	-7.439	-7.415	-21.657	-12.104	-23.995
797	0.797	-4.497	-8.199	-9.693	-3.981	-6.45	6.532	-4.75	-9.321
798	0.798	-8.935	-11.146	-13.845	-5.947	-5.477	-4.761	-5.709	-2.961
799	0.799	-6.003	-15.677	-13.349	-6.556	-4.7	-21.849	5.721	-12.654
800	0.8	-7.331	-6.868	-8.779	-0.781	-10.31	-18.801	1.078	-10.944
801	0.801	-10.591	12.621	-15.421	-13	-6.83	-16.086	-0.264	-12.518
802	0.802	-14.627	9.907	-7.547	-7.799	-8.761	-18.513	-1.405	-8.288
803	0.803	-18.088	-2.862	-8.571	-3.171	-1.024	-20.746	-4.878	-4.629
804	0.804	-25.416	-19.116	-9.604	-10.35	4.187	-22.839	-20.936	-1.152
805	0.805	-18.034	-25.486	-10.434	-11.529	1.281	-17.03	-9.318	-8.525
806	0.806	-20.906	-27.398	-12.807	-8.059	2.057	-11.806	-11.437	-11.439
807	0.807	-14.875	-39.559	-14.791	-13.306	2.84	-13.351	-9.492	-8.944
808	0.808	-14.073	-41.056	-14.255	-8.485	-7.993	-17.602	-11.223	-6.632
809	0.809	-12.108	-30.905	-7.71	-21.661	-6.443	-5.802	-9.663	-1.793
810	0.81	-14.018	-29.667	-6.971	-11.995	-22.309	14.881	-8.293	-2.392
811	0.811	-16.895	-11.626	-7.771	-17.232	-7.402	23.18	-11.954	-7.821
812	0.812	-24.805	11.596	-8.374	-18.788	-5.462	15.644	-15.42	-18.666
813	0.813	-11.632	-4.096	-15.751	-14.528	-7.202	-0.571	-12.304	-17.112
814	0.814	-9.862	-29.629	-12.863	-18.195	-15.133	10.114	-9.389	-4.146
815	0.815	-11.385	-26.339	-3.198	-17.023	-13.772	-18.892	-13.634	-9.356
816	0.816	-33.035	-29.513	-4.368	-20.105	-14.922	-39.584	-15.933	-4.706
817	0.817	-17.338	-60.792	-7.855	-17.179	-11.421	-13.253	-7.979	-11.848
818	0.818	-25.636	-14.988	-10.958	-14.638	-6.169	-3.175	-15.32	-20.743
819	0.819	-18.067	-21.081	-13.859	-15.384	-3.239	-6.27	-18.2	-12.397
820	0.82	-15.716	-4.785	-5.927	-8.775	-2.436	-26.035	-13.917	-13.348
821	0.821	-22.072	50.578	-13.273	-4.484	-4.731	-64.556	-8.283	-6.559
822	0.822	-16.237	57.817	-10.355	-3.676	-9.541	-48.094	-8.833	3.145
823	0.823	-14.48	51.242	-14.59	-7.118	-12.805	-12.844	-6.868	-0.508
824	0.824	-16.011	33.097	-13.805	-2.436	-7.369	-8.386	-8.579	-6.49
825	0.825	-17.351	-27.849	-13.221	-4.146	-10.839	-4.321	-8.942	-11.701
826	0.826	-10.95	-149.949	-11.276	-7.606	-11.396	-7.977	-7.554	-26.397
827	0.827	-12.105	-132.505	-14.158	-10.856	-15.435	-4.653	-7.133	-15.73
828	0.828	-11.12	10.74	-11.617	-14.884	-14.062	-7.744	-13.113	-17.643
829	0.829	-10.134	29.9	-13.907	-11.361	-14.429	-10.474	-8.829	-22.834
830	0.83	-10.889	12.477	-10.978	-5.909	-14.797	-7.985	-12.869	-14.871
831	0.831	-16.489	28.388	-12.108	0.709	-13.621	-5.685	-10.91	-13.495
832	0.832	-18.408	71.594	-13.231	-8.925	-8.567	-7.843	-8.952	-12.316
833	0.833	-16.457	32.18	-12.999	-17.781	-5.259	-9.809	-4.861	-13.459
834	0.834	-14.699	20.387	-14.889	-16.558	-8.14	-8.092	-12.776	-18.667
835	0.835	-15.067	-12.111	-14.073	-6.834	-9.471	9.292	-13.912	-13.805
836	0.836	-13.686	-41.706	-11.313	-10.454	-9.832	11.586	-16.99	-11.266
837	0.837	-7.866	-50.628	-10.88	-9.247	-9.417	-3.33	-10.187	-13.567
838	0.838	-13.461	-58.794	-10.06	-16.551	-7.457	-13.03	-12.68	-11.608
839	0.839	-14.025	-36.738	-14.467	-19.407	-11.695	-11.308	-10.33	-9.664
840	0.84	-10.715	-30.13	-4.349	-16.834	-8.183	-9.77	-6.832	-10.222
841	0.841	-13.601	-36.095	-5.647	-17.545	-9.514	-8.406	-7.397	-5.357
842	0.842	-13.199	-52.49	-6.756	-18.064	-10.65	-7.234	-10.284	-9.984
843	0.843	-11.827	-6.939	-7.863	-12.002	-6.176	-8.379	-7.753	-12.873
844	0.844	-17.612	-0.87	-13.029	-12.716	-7.888	7.704	-14.127	-9.364
845	0.845	-13.536	-6.215	-23.81	-7.814	-10.38	42.723	-8.102	-7.984
846	0.846	-15.457	-11.172	-7.88	-11.043	-8.034	17.566	-10.413	-7.567
847	0.847	-9.45	-15.541	-5.692	-6.93	-14.598	13.096	-13.881	-11.99
848	0.848	-16.794	13.564	-7.565	-9.395	-11.675	0.714	-13.28	-13.695
849	0.849	-17.759	17.294	-16.215	-8.96	-7.403	-10.513	-6.681	-6.69
850	0.85	-18.524	-13.65	-20.799	-7.756	-5.064	-48.273	-9.173	-11.497
851	0.851	-14.453	-51.187	-16.481	-9.644	-9.898	-103.833	-14.769	-8.951
852	0.852	-10.969	-46.169	-20.1	-12.315	-3.889	-81.773	-8.183	-11.245
853	0.853	-14.258	-32.711	-11.713	-7.436	6.76	-21.205	-5.663	-17.796
854	0.854	-13.684	-36.942	-16.873	-7.971	-3.293	3.176	-6.44	-9.834
855	0.855	-16.203	-40.858	-15.842	-12.58	-9.672	-4.184	-9.932	-17.162
856	0.856	-15.811	-37.771	-13.265	-4.799	-15.666	-10.758	-6.64	-6.306
857	0.857	-10	-40.914	-13.98	-7.852	-10.437	-16.749	-8.377	-10.549
858	0.858	-15.601	-60.508	-17.404	-4.91	-7.534	-11.325	-9.736	-19.439
859	0.859	-12.107	-42.655	-14.056	-12.81	-10.058	-6.29	-12.067	-11.104
860	0.86	-12.681	-7.559	-14.574	-9.682	-9.295	-1.825	-10.91	-16.31
861	0.861	-14.409	27.735	-13.156	-8.68	-8.733	-5.852	-8.209	-15.331
862	0.862	-7.433	32.309	-10.773	-14.639	-5.45	-24.596	-10.933	-23.258
863	0.863	-16.335	11.745	-14.781	-15.371	-7.195	-14.519	-6.688	-9.329
864	0.864	-15.156	23.126	-13.375	-13.39	-8.555	1.154	-7.279	-15.134
865	0.865	-14.171	74.748	-15.642	-11.397	-13.017	-1.55	-12.133	-2.935
866	0.866	-11.255	82.211	-8.999	-17.919	-15.924	0.943	-11.562	-13.965
867	0.867	-13.775	21.72	-9.905	-15.35	-18.445	-1.41	-7.501	-3.891
868	0.868	-14.541	29.879	-9.073	-14.526	-15.159	-7.799	-12.328	-10.27
869	0.869	-18.019	66.901	-9.797	-12.548	-12.252	5.75	-11.74	-6.789
870	0.87	-17.425	60.385	-13.237	-14.441	-11.088	0.523	-9.976	-7.753
871	0.871	-16.827	-18.886	-15.121	-17.299	-10.699	-4.138	-15.757	-14.523
872	0.872	-8.883	-116.504	-14.503	-15.891	-7.216	-8.431	-13.424	-15.284
873	0.873	-17.184	-129.576	-8.655	-13.527	0.132	3.358	-11.497	-11.203
874	0.874	-14.069	-69.908	-1.268	-6.908	1.096	-4.549	-6.869	-16.03
875	0.875	-15.021	-59.04	-4.136	-0.093	-7.802	-14.586	-14.615	-12.728
876	0.876	-9.009	-49.206	-12.036	-13.206	-6.639	-10.877	-11.535	-6.146
877	0.877	-19.63	-40.459	-12.969	-7.361	-3.547	-14.33	-0.705	-1.898
878	0.878	-15.356	-16.202	-11.968	-12.56	-4.514	-11.207	-7.877	-14.095
879	0.879	-19.018	-8.899	-11.156	-10.996	-5.284	-10.221	-11.554	-12.356
880	0.88	-15.514	-42.412	-10.349	-9.62	-4.509	-12.717	-10.371	-10.822
881	0.881	-14.53	-36.452	-13.799	-10.762	-9.344	-13.474	-11.333	-12.175
882	0.882	-15.488	-41.893	-13.183	-16.739	-7.396	-12.876	-14.228	-11.007
883	0.883	-12.963	3.592	-13.736	-21.948	-7.964	-16.152	-6.284	-9.835
884	0.884	-15.277	-2.444	-11.192	-13.031	-11.428	-7.242	-13.627	-12.917
885	0.885	-17.203	2.915	-14.455	-14.175	-11.801	-13.62	-6.84	-15.805
886	0.886	-12.545	27.987	-11.528	-4.474	-10.625	-14.759	-12.827	-7.86
887	0.887	-15.433	32.324	-11.112	-8.135	-10.218	-11.644	-8.765	-13.068
888	0.888	-15.805	3.181	-10.696	-4.632	-7.497	-12.614	-12.231	-6.281
889	0.889	-16.182	-23.26	-12.211	-14.297	-10.964	-11.848	-6.215	-12.264
890	0.89	-15.008	-26.651	-15.48	-13.123	-7.664	-12.631	-8.52	-11.472
891	0.891	-14.612	-36.031	-12.55	-11.951	-8.809	-9.152	-7.924	-9.515
892	0.892	-12.669	-44.442	-10.588	-10.973	-10.726	-13.802	-9.827	-8.916
893	0.893	-14.8	-36.984	-16.368	-9.994	-9.55	-8.396	-10.377	-11.793
894	0.894	-13.44	-34.702	-7.442	-10.752	-9.336	-8.987	-15.208	-11.385
895	0.895	-17.697	-32.605	-13.425	-11.507	-8.545	-14.984	-9.191	-15.816
896	0.896	-12.271	-34.578	-12.454	-6.651	-6.011	-9.347	-9.943	-16.382
897	0.897	-14.201	-22.424	-11.466	-8.575	-10.834	-7.413	-9.34	-11.532
898	0.898	-13.607	-5.048	-12.217	-9.143	-7.339	-13.424	-11.263	-10.935
899	0.899	-17.67	16.033	-12.973	-6.627	-9.259	-7.835	-9.495	-12.659
900	0.9	-17.279	24.339	-9.478	-9.915	-5.173	-7.294	-10.819	-12.247
901	0.901	-14.955	42.09	-12.759	-12.033	-8.64	-14.712	-6.34	-11.836
902	0.902	-17.081	77.048	-13.326	-10.869	-7.271	-9.968	-8.071	-9.676
903	0.903	-12.623	102.145	-14.665	-12.03	-8.419	-10.785	-7.689	-9.273
904	0.904	-18.037	115.652	-14.257	-10.476	-5.682	-8.441	-13.115	-8.864
905	0.905	-16.096	53.108	-13.845	-14.922	-9.155	-11.887	-12.526	-10.386
906	0.906	-15.515	-81.236	-13.433	-14.343	-10.314	-8.571	-14.446	-10.555
907	0.907	-14.931	-215.957	-14.57	-13.759	-9.155	-6.8	-5.522	-8.007
908	0.908	-13.567	-93.477	-12.421	-6.793	-11.082	-8.141	-4.347	-10.104
909	0.909	-9.109	-77.632	-12.594	-13.571	-8.173	-9.474	-7.816	-12.788
910	0.91	-16.845	-63.314	-13.348	-7.587	-10.882	-16.03	-4.707	-10.043
911	0.911	-13.744	-76.443	-13.524	-16.503	-8.945	-9.227	-3.728	-12.911
912	0.912	-10.84	-64.582	-11.96	-15.349	-9.718	-9.979	-7.978	-9.205
913	0.913	-15.09	-75.375	-12.904	-14.397	-9.903	-10.748	-7.198	-12.465
914	0.914	-14.318	-65.486	-14.24	-23.313	-9.708	-12.669	-2.363	-8.35
915	0.915	-12.386	-20.756	-14.223	-19.844	-12.419	-10.708	-11.067	-9.67
916	0.916	-11.815	3.676	-16.337	-14.633	-9.71	-12.432	-17.055	-15.052
917	0.917	-8.912	25.774	-15.932	-7.875	-6.813	-12.029	-20.122	-16.958
918	0.918	-12.393	32.315	-11.653	-1.89	-9.531	-7.564	-19.107	-13.621
919	0.919	-12.005	14.091	-9.898	-4.225	-7.598	-8.138	-28.758	-10.687
920	0.92	-14.134	8.657	-11.24	-4.814	-7.407	-8.506	-22.377	-11.035
921	0.921	-12.203	3.592	-6.779	-10.826	-7.596	-11.793	-4.393	-14.284
922	0.922	-15.691	7.933	-9.68	-5.224	-7.397	-5.217	8.35	-11.361
923	0.923	-13.547	3.704	-7.163	-8.713	-11.064	-11.998	10.663	-12.51
924	0.924	-13.157	-0.112	-8.509	-10.659	-11.436	-7.735	-4.245	-17.52
925	0.925	-11.99	3.121	-9.658	-18.399	-11.042	-11.804	1.559	-12.854
926	0.926	-16.827	24.964	-9.258	-15.309	-4.462	-13.751	-7.151	-9.919
927	0.927	-13.334	33.297	-11.969	-8.546	-11.239	-9.112	-5.613	-5.045
928	0.928	-12.754	66.817	-13.516	-4.282	-10.464	-7.38	-18.581	-6.951
929	0.929	-18.174	34.955	-11.574	-8.343	-6.4	-10.865	-30.77	-1.505
930	0.93	-16.24	5.997	-10.801	-4.866	-6.985	-8.549	-16.446	-8.062
931	0.931	-15.662	-12.724	-14.48	-8.164	-12.988	-8.166	-14.506	-10.545
932	0.932	-15.075	-22.724	-8.679	-12.233	-7.388	-9.331	-12.753	-12.843
933	0.933	-13.72	-31.955	-11.006	-17.091	-10.879	-6.624	-11.205	-16.293
934	0.934	-13.327	-29.148	-11.59	-16.522	-8.953	-7.397	-18.359	-16.839
935	0.935	-17.385	-31.592	-9.661	-14.789	-9.541	-10.675	-14.688	-7.914
936	0.936	-16.997	-24.566	-12.568	-11.32	-13.032	-10.29	-3.847	-11.571
937	0.937	-14.68	-22.356	-12.959	-14.612	-5.689	-8.352	-13.908	-10.384
938	0.938	-15.852	-12.596	-16.253	-12.488	-8.796	-11.052	-12.755	-11.333
939	0.939	-18.571	-7.301	-10.448	-14.429	-5.916	-8.927	-11.601	-10.344
940	0.94	-12.777	-8.813	-9.687	-9.424	-8.451	-11.644	-6.385	-14.592
941	0.941	-15.116	-13.034	-13.187	-10.019	-10.804	-9.714	-21.096	-8.965
942	0.942	-8.556	-19.384	-15.136	-10.61	-8.897	-4.878	-18.963	-18.429
943	0.943	-14.572	-22.814	-14.583	-10.241	-9.52	-8.367	2.31	-14.741
944	0.944	-15.361	-27.986	-13.265	-13.567	-8.976	-10.304	-11.833	-11.253
945	0.945	-17.322	-26.949	-8.839	-10.701	-10.366	-10.887	-9.331	-6.038
946	0.946	-16.769	-29.39	-11.78	-8.792	-7.104	-16.701	-11.687	-5.084
947	0.947	-19.701	-26.987	-14.328	-9.208	-8.296	-14.389	-5.303	-13.038
948	0.948	-13.921	-28.832	-12.989	-4.413	-8.725	-14.976	-14.965	-14.021
949	0.949	-16.271	-28.143	-14.181	-7.937	-10.711	-8.988	-13.217	-14.996
950	0.95	-14.365	-20.285	-13.05	-15.332	-5.921	-9.771	-11.67	-15.776
951	0.951	-12.46	-25.394	-12.686	-12.479	-7.907	-7.842	-1.62	-18.105
952	0.952	-14.243	-18.504	-16.207	-11.752	-4.676	-13.858	12.666	-7.278
953	0.953	-15.64	-19.144	-12.956	-14.114	-12.474	-13.099	10.668	-15.229
954	0.954	-16.059	-19.793	-18.805	-14.737	-7.308	-8.275	-8.721	-10.986
955	0.955	-13.198	-14.859	-16.526	-12.849	-6.391	-8.873	-16.289	-14.67
956	0.956	-15.176	-12.913	-13.08	-12.317	-7.23	-16.639	-18.623	-11.202
957	0.957	-16.383	-11.275	-11.182	-11.978	-11.358	-6.987	-12.292	-14.326
958	0.958	-18.56	-14.939	-12.967	-8.726	-7.937	-10.685	-14.275	-13.384
959	0.959	-14.162	-11.675	-10.49	-7.594	-6.047	-9.542	-12.561	-14.181
960	0.96	-14.79	-12.054	-9.187	-8.011	-6.686	-12.665	-11.058	-14.974
961	0.961	-14.267	-13.179	-8.076	-13.855	-8.11	-11.724	-6.843	-8.402
962	0.962	-14.711	-11.21	-14.129	-11.587	-11.468	-10.979	-8.062	-12.679
963	0.963	-14.373	-14.633	-13.411	-12.221	-8.607	-8.687	0.197	-18.308
964	0.964	-12.293	-15.923	-11.138	-10.327	-8.261	-9.299	-9.564	-7.493
965	0.965	-7.883	-11.005	-11.771	-8.627	-11.798	-8.76	-18.528	-2.871
966	0.966	-15.665	-15.523	-11.246	-13.526	-8.947	-8.211	-29.426	-7.142
967	0.967	-18.806	-9.971	-15.357	-10.268	-7.056	-11.727	-36.646	-16.071
968	0.968	-17.884	-14.678	-9.606	-12.038	-9.813	-11.378	-17.166	-7.774
969	0.969	-18.703	-11.262	-11.978	-13.438	-6.959	-14.315	8.314	-13.014
970	0.97	-13.137	-14.065	-12.613	-11.144	-13.001	-8.346	11.526	-15.925
971	0.971	-12.601	-9.143	-9.381	-14.065	-12.283	-7.605	14.564	-4.529
972	0.972	-22.709	-15.084	-8.854	-15.274	-14.661	-9.966	-5.195	0.077
973	0.973	-18.498	-12.713	-12.396	-9.511	-14.133	-13.48	-7.744	-7.121
974	0.974	-17.38	-10.732	-12.847	-15.161	-9.551	-11.589	-10.107	-10.814
975	0.975	-13.93	-12.638	-17.743	-5.706	-11.348	-13.366	-16.562	-16.835
976	0.976	-17.059	-21.514	-13.161	-14.641	-8.878	-13.796	-6.957	-15.886
977	0.977	-16.128	-25.155	-16.136	-22.991	-12.205	-11.508	-8.793	-9.124
978	0.978	-11.903	-23.969	-18.728	-22.048	-12.635	-14.449	-19.926	-17.079
979	0.979	-14.255	-14.264	-12.426	-11.234	-10.745	-9.27	-21.383	-11.871
980	0.98	-10.805	-16.806	-11.727	-9.913	-11.939	-11.254	-20.336	-18.671
981	0.981	-18.771	-13.187	-12.578	-13.63	-9.071	-11.88	-23.895	-12.701
982	0.982	-13.569	-4.939	-13.22	-5.333	-11.239	-11.153	-14.278	-18.32
983	0.983	-16.501	-4.05	-14.636	-14.464	-10.884	-14.108	-13.204	-17.739
984	0.984	-19.041	6.711	-10.055	-9.294	-14.402	-15.512	-9.794	-10.404
985	0.985	-14.999	13.799	-15.539	-6.446	-13.273	-8.203	-12.956	-9.443
986	0.986	-7.086	1.921	-13.664	-10.76	-8.074	-11.35	-15.913	-10.21
987	0.987	-8.074	-9.178	-14.308	-13.115	-8.678	-14.304	-5.147	-9.436
988	0.988	-10.997	-25.101	-16.109	-11.215	1.374	-2.933	-9.476	-8.656
989	0.989	-10.24	-14.501	-8.236	-2.529	-5.801	-1.434	-5.878	-5.17
990	0.99	-7.932	-12.602	-9.45	-13.384	3.088	-5.739	-14.277	-11.171
991	0.991	-7.359	-14.382	-10.464	-14.75	-2.922	-6.95	-19.568	-13.503
992	0.992	-12.015	-25.454	0.324	-8.37	4.416	-8.158	-4.928	-8.665
993	0.993	-16.086	-12.532	-1.076	4.803	-2.366	-9.168	-7.109	-6.754
994	0.994	-8.161	-17.802	-7.509	-0.411	-6.633	-10.176	-12.952	2.149
995	0.995	-11.659	-16.305	-4.064	-11.436	-12.247	-9.44	6.352	-1.494
996	0.996	-8.571	-17.712	-11.455	-7.169	-8.767	-5.41	-21.946	-0.291
997	0.997	-15.35	-14.075	-24.261	-0.747	-5.477	-8.932	-33.215	-3.328
998	0.998	-14.578	-17.605	-12.108	-6.707	2.264	-10.908	-23.19	-12.209
999	0.999	-16.903	-14.562	-13.697	-7.667	-5.09	-9.222	-13.967	-15.754
1000	1	-16.321	-17.509	-17.988	-4.806	-2.188	-12.746	-5.733	-14.855
1001	1.001	-6.25	-16.761	-9.107	-10.86	-1.402	-10.456	12.004	-12.028
1002	1.002	-10.501	-22.4	-10.29	-16.531	-5.454	-8.346	23.585	-7.832
1003	1.003	-16.872	-18.926	-9.344	-14.623	-6.019	-11.085	-4.112	-11.931
1004	1.004	-13.38	-12.934	-10.332	-9.982	-13.369	-8.405	-22.897	-18.531
1005	1.005	-12.397	-8.877	-14.611	-12.888	-4.455	-6.293	-26.217	-12.539
1006	1.006	-11.413	-9.458	-15.397	-11.535	-7.92	-6.494	8.195	-5.21
1007	1.007	-10.624	-8.877	-11.922	-18.884	-8.87	-10.768	3.716	-8.13
1008	1.008	-8.287	-12.938	-13.864	-19.838	-23.562	-14.838	-17.008	-14.153
1009	1.009	-13.111	-13.328	-6.123	-22.73	-8.642	-10.006	-5.816	-18.234
1010	1.01	-12.509	-12.937	-9.21	-9.554	-2.815	-14.654	-9.155	-24.834
1011	1.011	-11.911	-10.811	-8.235	-3.722	-4.538	-8.073	0.096	-15.173
1012	1.012	-17.699	-13.527	-7.451	-5.44	-25.225	-8.849	-2.638	-14.017
1013	1.013	-21.74	-14.695	-14.803	-13.323	-22.494	-9.612	10.108	-12.866
1014	1.014	-25.199	-11.81	-13.842	-17.516	-9.701	-4.753	-11.013	-9.774
1015	1.015	-23.236	-16.282	-11.359	2.105	-11.998	-12.074	-19.367	-18.703
1016	1.016	-17.788	-10.87	-20.322	-17.57	-14.098	-12.997	-21.913	-10.446
1017	1.017	-15.829	-7.389	-12.05	-15.031	-8.258	-8.685	-14.983	-13.614
1018	1.018	-19.096	-14.727	-13.056	1.241	-9.971	-9.392	-12.881	-16.568
1019	1.019	-17.327	-19.559	-10.148	-17.893	-11.49	-14.163	-7.066	-19.115
1020	1.02	-18.659	-18.784	-9.271	-25.415	-1.392	-12.174	-15.761	-6.889
1021	1.021	-16.303	-11.427	-11.475	-4.244	-2.515	-10.372	-33.164	2.021
1022	1.022	-15.888	-8.512	-10.734	-6.875	-5.959	-12.851	-12.055	0.546
1023	1.023	-16.257	-18.185	-7.307	-14.342	-0.692	-7.404	-9.312	-18.321
1024	1.024	-22.031	-14.52	-14.964	-21.221	-7.421	-12.218	-1.717	-15.869
1025	1.025	-19.68	-15.697	-11.843	-18.946	-13.373	-8.95	0.69	-13.781
1026	1.026	-17.71	-16.693	-5.085	-16.859	-14.101	-16.734	7.171	-16.182
1027	1.027	-15.738	-13.83	-5.836	-11.577	-12.117	-9.368	9.192	-6.632
1028	1.028	-16.285	-9.596	-1.739	-10.059	-7.425	-2.552	-2.932	-11.906
1029	1.029	-14.897	-5.549	-9.638	-5.815	-12.8	-5.011	-1.341	-4.037
1030	1.03	-12.539	-10.388	-8.625	0.609	-10.827	-7.289	-20.091	-8.325
1031	1.031	-17.342	-13.671	-23.284	-15.133	-8.85	-6.641	-27.569	-27.874
1032	1.032	-9.965	-15.379	-16.853	-8.753	-9.381	-4.623	-1.734	-30.577
1033	1.033	-12.837	-18.828	-14.872	4.82	-7.985	-7.452	-11.701	-12.801
1034	1.034	-12.035	-14.36	-13.074	3.128	-7.557	-10.863	-20.891	-19.862
1035	1.035	-14.334	-11.426	-14.564	4.728	-10.425	-9.456	-23.52	-22.208
1036	1.036	-12.367	-7.922	-13.164	-13.995	-12.32	-8.234	-0.263	-16.645
1037	1.037	-10.397	-15.26	-14.282	-11.44	-14.216	-10.873	-9.517	-18.45
1038	1.038	-12.11	-14.296	-13.082	-18.361	-11.268	-9.684	-1.156	-13.888
1039	1.039	-14.594	-17.205	-14.018	-20.431	-8.514	-9.456	-3.634	-9.736
1040	1.04	-14.18	-16.421	-16.885	-18.432	-10.407	-8.061	-10.539	-6.085
1041	1.041	-11.247	-15.637	-14.329	-20.111	-6.105	-9.952	-16.867	-9.605
1042	1.042	-10.067	-16.203	-16.609	-31.079	-8.973	-9.326	-22.607	2.154
1043	1.043	-11.987	-14.25	-11.711	-23.84	-6.42	-12.77	-17.304	-15.276
1044	1.044	-8.489	-8.807	-14.94	-17.357	-10.843	-15.046	-15.705	-36.385
1045	1.045	-13.888	-5.302	-10.823	-13.819	-7.916	-15.382	-17.002	-33.688
1046	1.046	-13.297	-14.005	-14.256	-29.881	-6.546	-12.623	-13.256	-41.232
1047	1.047	-16.575	-3.156	-8.8	-27.51	-6.913	-6.765	-12.044	-10.846
1048	1.048	-9.988	1.113	-5.287	4.453	-5.729	5.478	4.072	51.658
1049	1.049	-14.236	-5.264	-11.244	36.425	-5.321	-3.175	20.386	42.76
1050	1.05	-16.552	-13.56	-16.825	32.417	-11.115	-11.054	1.295	34.634
1051	1.051	-13.06	-14.512	-13.313	28.796	-10.324	-18.156	-21.868	12.576
1052	1.052	-20.402	-21.259	-12.703	-2.119	-9.729	-11.707	-18.704	-7.351
1053	1.053	-13.619	-20.463	-9.779	-22.774	-5.08	-8.158	-26.937	-25.551
1054	1.054	-17.876	-18.111	-10.132	-19.042	-5.661	-13.314	-24.358	-31.002
1055	1.055	-15.546	-18.657	-12.425	-15.693	-10.5	-18.067	-17.337	-15.931
1056	1.056	-13.606	-16.677	-11.207	-18.733	-8.561	-13.724	-19.411	-20.396
1057	1.057	-14.179	-17.221	-9.212	-21.381	-9.132	-11.317	-17.395	-16.306
1058	1.058	-13.592	-13.7	-14.196	-13.783	-6.617	-11.802	-1.464	-19.884
1059	1.059	-14.936	-16.97	-17.442	-16.065	-7.013	-11.132	13.467	-16.426
1060	1.06	-12.61	-12.121	-11.976	-22.418	-5.844	-13.949	3.828	-19.383
1061	1.061	-11.448	-10.171	-12.511	-20.42	-7.768	-8.083	-4.842	-22.055
1062	1.062	-15.893	-9.562	-9.183	-36.204	-9.699	-15.386	-3.237	-19.514
1063	1.063	-16.473	-4.692	-0.247	-38.263	-5.448	-18.249	1.069	-26.449
1064	1.064	-16.86	-5.245	19.325	-36.292	-8.352	-24.221	-2.543	1.235
1065	1.065	-14.537	-14.098	33.485	-20.384	-13.179	-26.509	-8.515	27.595
1066	1.066	-15.699	-20.417	15.697	11.617	-12.583	-28.426	-5.409	17.572
1067	1.067	-16.074	-28.646	-0.562	16.148	-5.988	-33.062	-12.153	-10.648
1068	1.068	-17.235	-21.215	-32.487	3.864	-8.486	-24.154	-20.064	-21.894
1069	1.069	-12.975	-12.299	-101.18	0.288	-9.245	-9.829	-3.968	-73.387
1070	1.07	-17.035	-15.809	-91.299	-37.409	-15.823	-7.901	-6.245	-184.506
1071	1.071	-12.189	-18.921	-100.19	-32.352	-13.292	11.458	-8.333	-41.28
1072	1.072	-11.592	-14.11	-59.521	-27.907	-14.054	13.987	-37.332	93.425
1073	1.073	-18.156	-0.956	-7.814	-23.821	-13.465	11.681	-41.372	40.997
1074	1.074	-13.881	0.99	39.046	-65.443	-10.158	43.632	-60.11	152.269
1075	1.075	-16.191	6.247	57.254	-48.981	-9.572	48.108	-56.749	137.907
1076	1.076	-19.656	4.731	18.562	26.675	-9.184	-6.045	-28.44	-6.971
1077	1.077	-14.993	-11.116	3.485	80.857	-9.57	-28.093	-9.616	-64.881
1078	1.078	-12.073	-13.23	-0.954	51.253	-6.663	-34.648	7.45	-47.684
1079	1.079	-16.894	-19.008	-5	6.522	-0.657	-16.458	23.121	-63.764
1080	1.08	-14.941	-24.213	-8.673	79.784	-6.653	-32.897	-13.86	-78.168
1081	1.081	-10.854	-38.524	-5.384	10.636	-10.707	-37.91	-28.962	-64.766
1082	1.082	-14.32	-28.834	-8.491	-16.089	-5.859	-24.361	-15.409	-29.073
1083	1.083	-14.681	-12.955	-16.814	-40.474	-6.433	-20.322	-11.317	24.946
1084	1.084	-12.535	-19.331	-14.299	-33.113	-4.681	-1.601	7.463	113.704
1085	1.085	-16.193	-9.642	-7.333	-26.535	-8.16	-4.956	38.416	101.918
1086	1.086	-14.823	-18.346	-5.2	-20.515	-5.832	-14.297	26.026	-60.772
1087	1.087	-13.646	-10.405	-3.267	-25.941	-11.633	16.812	22.367	-37.477
1088	1.088	-18.853	-17.567	-1.523	-31.023	-6.014	12.713	12.308	-16.316
1089	1.089	-15.358	-18.729	-3.074	-26.625	-12.587	1.457	-9.549	-73.878
1090	1.09	-17.283	-15.243	-10.24	-30.729	-10.061	-8.63	-12.26	-56.347
1091	1.091	-9.536	-18.337	-13.923	-27.083	-9.283	-11.751	-19.811	-40.364
1092	1.092	-12.62	-23.17	-22.251	-30.366	-8.693	-9.068	-17.5	-54.581
1093	1.093	-15.516	-15.231	-25.347	-33.456	-9.271	-16.635	1.646	-41.315
1094	1.094	-14.736	-14.26	-22.44	-2.335	-11.002	-18.98	-11.135	-29.401
1095	1.095	-10.666	0.461	-18.173	26.65	-7.515	-16.876	-8.815	-40.174
1096	1.096	-12.601	-5.913	-12.551	-14.999	-9.827	-14.959	-15.216	-30.218
1097	1.097	-14.539	-3.976	-14.485	1.415	-9.433	-16.711	-21.03	-21.238
1098	1.098	-15.125	-5.716	-15.065	-13.692	-5.749	-21.362	-12.326	-29.249
1099	1.099	-14.732	-16.742	-7.335	-27.225	-6.134	-17.104	-13.886	-21.74
1100	1.1	-15.117	-9.586	-8.344	-23.12	-10.964	-20.791	-3.838	-15.006
1101	1.101	-12.21	-15.985	-5.483	-19.421	-9.031	-19.641	-2.708	-8.906
1102	1.102	-14.145	-14.844	-3	-22.714	-6.13	-18.686	-20.771	7.592
1103	1.103	-12.985	-15.835	-15.218	-19.649	-3.623	-21.596	-23.336	22.75
1104	1.104	-15.11	-14.879	-13.472	-16.997	-10.017	-29.536	-25.681	9.237
1105	1.105	-13.174	-19.14	-37.229	-14.537	-7.504	-24.314	-23.567	5.159
1106	1.106	-15.108	-13.536	-33.925	-16.926	-14.869	-21.418	-17.767	-21.104
1107	1.107	-14.909	-14.125	-18.235	-10.58	-5.967	-29.343	-9.063	-72.606
1108	1.108	-16.447	-4.065	-15.5	-0.938	-9.454	-21.971	-1.15	-109.659
1109	1.109	-15.474	0.191	-12.974	0.779	-10.424	-13.063	-2.538	-62.839
1110	1.11	-12.569	-6.202	-15.299	-13.583	-9.456	4.923	-8.949	28.729
1111	1.111	-16.243	-17.04	-8.941	-27.159	-6.946	12.441	-19.802	41.933
1112	1.112	-15.848	-21.301	-7.054	-14.998	-11.017	14.733	-15.527	30.214
1113	1.113	-15.456	-17.623	-8.844	5.683	-10.443	16.833	-21.891	41.103
1114	1.114	-16.608	-30.775	-13.524	-2.663	-8.512	7.141	-8.702	11.515
1115	1.115	-10.802	-42.959	-0.558	-15.444	-13.936	8.873	0.027	2.627
1116	1.116	-16.407	-50.901	4.716	-36.531	-13.366	10.427	-17.381	10.782
1117	1.117	-5.566	-29.244	0.163	-44.83	-10.084	9.084	-5.75	47.781
1118	1.118	-10.205	17.766	-6.935	-27.002	-8.345	2.71	-12.134	27.859
1119	1.119	-11.55	37.688	-8.061	8.045	-0.417	3.896	-17.945	33.954
1120	1.12	-15.22	19.495	-9.245	13.09	-6.424	-10.007	-19.677	-4.706
1121	1.121	-18.696	24.911	-25.318	44.992	-7.409	-15.803	-18.136	0.26
1122	1.122	-17.719	-0.256	-27.679	7.434	-8.385	-21.009	3.534	-13.208
1123	1.123	-18.68	-23.093	-17.06	22.524	-12.648	-19.436	-5.769	-8.935
1124	1.124	-16.161	-35.464	-15.069	-9.402	-8.587	-26.569	-31.323	17.519
1125	1.125	-18.476	-31.781	-9.745	11.264	-9.167	-30.193	-14.316	69.223
1126	1.126	-14.984	-21.709	-11.195	0.023	-8.588	-16.991	-11.218	136.114
1127	1.127	-13.043	-12.429	-9.776	-9.976	-9.162	-18.748	-2.874	91.388
1128	1.128	-13.617	-20.768	-13.423	11.989	-7.807	5.019	14.967	50.677
1129	1.129	-13.227	-13.241	-9.97	48.98	-9.157	-12.048	17.334	-60.457
1130	1.13	-16.515	-10.941	-6.883	13.714	-12.055	-21.354	-10.285	-299.115
1131	1.131	-16.128	-17.345	-9.788	-36.585	-9.35	-7.263	-21.473	-128.662
1132	1.132	-17.284	-15.439	-12.309	-43.212	-8.191	10.502	-18.147	88.237
1133	1.133	-13.021	-17.188	-9.985	-37.281	-9.737	22.101	-8.811	3.854
1134	1.134	-15.535	-15.637	-9.42	-31.937	-5.877	19.963	-0.454	-72.935
1135	1.135	-14.176	-8.476	-14.075	-47.099	-9.37	2.555	-7.953	-96.032
1136	1.136	-13.788	-9.639	-8.678	-33.609	-9.004	-4.421	-10.242	-74.828
1137	1.137	-15.725	-10.815	-13.533	3.869	-11.156	-19.332	-8.134	-55.705
1138	1.138	-12.243	-11.787	-8.899	-1.217	-8.471	-21.253	-10.106	-73.181
1139	1.139	-14.377	-16.631	-8.344	-14.822	-8.88	-26.462	-4.926	-57.325
1140	1.14	-10.703	-15.861	-10.877	-18.937	-6	-21.805	-9.67	-43.082
1141	1.141	-15.159	-16.63	-8.584	-45.301	-7.969	-20.456	-8.432	-29.997
1142	1.142	-11.094	-16.057	-15.191	-42.051	-6.058	-24.144	-9.686	-18.248
1143	1.143	-13.618	-14.124	-14.257	4.934	-10.928	-20.689	-8.611	-29.15
1144	1.144	-12.266	-18.183	-20.297	11.477	-9.029	-17.622	-11.752	0.457
1145	1.145	-13.437	-16.824	-16.27	5.47	-12.365	-20.554	-2.889	-8.465
1146	1.146	-11.505	-14.488	-11.469	-10.971	-8.342	-21.352	-6.452	-0.363
1147	1.147	-11.902	-9.65	-8.217	-26.116	-9.729	-17.299	-9.643	-7.74
1148	1.148	-16.753	-12.948	0.654	-21.72	-6.469	-15.379	3.032	-1.206
1149	1.149	-17.341	-12.378	14.945	-25.868	-11.335	-13.47	8.193	-19.44
1150	1.15	-19.283	-13.745	5.239	-22.279	-8.078	-16.384	-2.896	8.204
1151	1.151	-12.715	-8.33	-3.499	-12.28	-7.534	-17.746	4.224	23.264
1152	1.152	-16.978	-10.278	-11.464	-15.432	-1.759	-13.313	-7.631	-8.724
1153	1.153	-14.667	-17.644	-33.181	-7.182	-2.569	-10.429	-31.501	3.632
1154	1.154	-15.262	-20.556	-61.488	-4.728	-9.182	-13.925	-28.297	37.682
1155	1.155	-13.337	-14.568	-27.482	6.821	-6.7	-11.622	-25.273	-12.692
1156	1.156	-15.086	-12.267	-23.103	-16.665	-14.089	-18.215	-22.616	47.826
1157	1.157	-19.938	-15.767	-27.221	-19.838	-11.226	-19.193	-4.818	88.376
1158	1.158	-13.954	-13.845	-16.038	-17.195	-10.48	-6.051	11.419	6.778
1159	1.159	-13.195	-12.104	-6.019	-4.493	-12.835	7.49	5.018	-25.866
1160	1.16	-12.632	-13.448	15.789	-16.172	-8.035	16.207	-16.295	-35.817
1161	1.161	-15.93	-11.135	24.056	-9.865	-8.648	14.666	-47.481	-62.53
1162	1.162	-17.688	-15.216	16.466	-19.631	-11.58	4.609	-43.459	-21.89
1163	1.163	-19.048	-17.752	4.816	-14.49	-9.095	-9.716	-39.828	0.141
1164	1.164	-11.701	-19.117	-18.649	-19.204	-11.444	-15.537	-29.791	20.037
1165	1.165	-14.807	-12.558	-53.153	-15.015	-10.303	-24.278	-20.497	13.964
1166	1.166	-13.845	-7.752	-94.423	-6.197	-9.945	-22.759	-23.203	-13.805
1167	1.167	-14.63	-12.03	-66.802	-9.774	-9.584	-18.538	-10.45	-18.924
1168	1.168	-18.696	-9.708	-51.773	-19.542	-9.412	-17.425	-8.13	-87.695
1169	1.169	-12.121	-11.602	-29.004	-18.453	-8.654	-9.167	-5.995	-58.181
1170	1.17	-16.384	-13.495	-8.356	-7.655	-5.572	6.825	3.691	-13.582
1171	1.171	-14.068	-10.577	25.636	-11.957	-10.038	4.419	-1.519	-5.601
1172	1.172	-12.149	-14.047	48.387	-10.825	-11.798	-6.315	-12.546	-27.797
1173	1.173	-14.097	-17.355	10.77	-14.366	-12.2	-16.082	-11.182	-21.356
1174	1.174	-14.687	-11.589	-4.386	1.652	-11.83	-21.387	-2.266	-39.669
1175	1.175	-17.399	-14.339	-8.902	-0.756	-8.943	-19.93	-10.599	-1.062
1176	1.176	-16.051	-5.467	-21.339	-15.75	-14.952	-15.763	-0.926	-6.15
1177	1.177	-12.763	-13.808	-10.172	-17.797	-9.344	-10.233	0.25	-1.724
1178	1.178	-8.697	-12.855	28.287	-2.223	-11.866	-9.138	-0.873	2.253
1179	1.179	-13.537	-13.839	-2.737	9.883	-7.808	-8.03	-8.187	-9.096
1180	1.18	-10.247	-18.107	-15.174	-4.498	-7.236	-0.738	-22.858	0.752
1181	1.181	-13.151	-14.046	-11.543	-14.27	-11.882	2.095	-27.104	19.363
1182	1.182	-16.638	-18.897	-21.653	-16.143	-11.299	-7.635	-20.711	9.941
1183	1.183	-14.32	-12.908	-12.412	-20.912	-3.359	-6.515	-7.149	1.687
1184	1.184	-15.476	-15.24	-15.168	-13.859	-4.517	-10.041	-8.861	-26.587
1185	1.185	-15.086	-7.311	-2.442	-10.273	0.722	-0.418	14.983	-45.424
1186	1.186	-12.383	-4.214	-9.454	2.799	-0.234	-9.398	32.044	-42.189
1187	1.187	-13.158	-9.051	-15.878	-9.454	-4.485	-10.647	22.781	4.835
1188	1.188	-13.356	-13.311	-6.244	-7.929	-5.247	-20.415	8.683	-15.066
1189	1.189	-12.581	-15.636	-18.465	-6.588	-8.717	-26.893	26.517	3.161
1190	1.19	-13.74	-19.129	-13.855	-12.997	0.005	-18.664	28.882	19.678
1191	1.191	-13.537	-10.425	-18.144	-9.556	-8.298	-13.522	-3.011	14.737
1192	1.192	-10.44	-16.426	-17.016	-8.656	-3.049	1.111	-7.422	10.397
1193	1.193	-17.012	-15.459	-11.06	-11.6	-2.065	-5.354	-28.088	-27.028
1194	1.194	-12.173	-14.482	-10.126	-14.11	2.204	-7.355	-39.271	-1.746
1195	1.195	-14.683	-13.702	-7.256	-13.319	-1.84	-9.159	-1.495	-6.051
1196	1.196	-12.356	-9.628	-4.765	-2.475	-12.66	-17.158	3.585	-1.853
1197	1.197	-12.932	-6.134	-13.685	8.552	-14.182	-12.959	-0.814	17.058
1198	1.198	-17.574	-9.41	-14.864	12.799	-12.802	-6.624	-21.477	0.155
1199	1.199	-16.99	-17.146	-11.771	0.991	-9.096	-14.995	-25.106	-9.002
1200	1.2	-13.506	-18.104	-14.667	-16.418	-10.238	-18.137	-28.359	-6.185
1201	1.201	-16.801	-15.189	-13.899	-18.722	-13.303	-7.344	-19.028	6.718
1202	1.202	-13.887	-14.4	-6.558	-8.044	-6.501	-6.034	-16.259	-14.232
1203	1.203	-11.176	-16.714	-9.472	-13.818	-8.984	-12.457	1.591	-28.261
1204	1.204	-16.972	-13.226	-6.984	-12.034	-13.014	-11.324	-9.994	-10.344
1205	1.205	-17.748	-7.222	-9.343	-7.349	-9.499	-10.392	-20.601	-21.819
1206	1.206	-12.906	-9.531	-17.271	-5.945	-10.046	-9.45	-45.716	-15.346
1207	1.207	-12.32	-13	-14.159	-12.302	-11.762	-8.71	-21.866	-21.023
1208	1.208	-14.058	-16.276	-9.3	-6.269	-10.381	-12.813	-18.712	-22.63
1209	1.209	-11.529	-25.165	2.152	-13.579	-5.901	-17.677	-10.311	-14.655
1210	1.21	-16.936	-13.355	-8.841	-16.431	-9.935	-7.624	-12.766	-13.284
1211	1.211	-13.443	-14.9	-15.939	-17.157	-10.294	-8.984	-5.755	-22.164
1212	1.212	-20.791	-13.537	-19.552	-11.49	-10.655	-7.841	0.65	-18.677
1213	1.213	-17.882	-17.218	-13.508	-12.013	-11.79	-6.701	-16.74	-17.653
1214	1.214	-15.359	-13.746	-12.505	-22.021	-14.465	-7.705	-28.308	-18.552
1215	1.215	-14.571	-8.532	-11.524	-17.712	-8.62	-14.514	-17.604	-12.47
1216	1.216	-13.983	-17.434	-7.274	-21.328	-9.36	-12.036	-7.859	-16.459
1217	1.217	-14.557	-11.436	-6.52	-20.098	-8.747	-9.745	-13.023	-12.927
1218	1.218	-16.292	-14.537	-13.075	-16.929	-10.65	-6.279	-20.882	-14.82
1219	1.219	-16.669	-11.635	-20.961	-17.831	-6.549	-4.351	-22.168	-9.405
1220	1.22	-18.011	-12.418	-13.525	-15.247	-11.352	-7.256	-20.937	-7.426
1221	1.221	-11.421	-16.488	-10.522	-12.843	-8.029	-6.853	-5.193	-13.346
1222	1.222	-12.381	-13.012	-18.34	-23.603	-9.737	-8.2	5.51	-15.587
1223	1.223	-14.886	-11.086	-17.248	-25.074	-10.095	-14.78	-7.988	-20.372
1224	1.224	-17.196	-15.163	-10.394	-14.939	-6.771	-5.885	-2.718	-17.021
1225	1.225	-13.704	-14.782	-16.329	4.69	-10.801	-7.057	5.264	-19.871
1226	1.226	-14.279	-12.472	-12.201	7.479	-12.118	-1.832	-7.668	-16.316
1227	1.227	-16.009	-8.405	-14.088	-10.263	-9.766	-16.53	-19.831	-16.644
1228	1.228	-13.483	-13.254	-10.743	-7.881	-7.598	-10.124	-8.791	-23.161
1229	1.229	-13.854	-11.326	-14.727	-9.936	-5.633	-15.904	-10.14	-16.327
1230	1.23	-15.977	-15.395	-15.062	-11.794	-11.403	-14.136	-8.977	-20.539
1231	1.231	-11.52	-11.905	-15.411	-13.479	-10.589	-15.643	-10.146	-19.727
1232	1.232	-12.094	-11.508	-14.205	-11.879	-9.974	-14.237	-9.18	-16.194
1233	1.233	-16.936	-12.661	-11.459	-10.473	-8.006	-10.528	-12.073	-11.512
1234	1.234	-15.003	-13.792	-10.248	-9.265	-12.041	-9.329	-12.834	-15.561
1235	1.235	-7.263	-14.129	-13.686	-12.694	-11.625	-6.193	-8.768	-13.056
1236	1.236	-12.487	-15.62	-13.242	-13.606	-5.205	-5.177	-6.806	-15.412
1237	1.237	-11.523	-13.589	-11.072	-12.567	-9.431	-11.135	-6.204	-11.365
1238	1.238	-14.042	-14.279	-16.251	-22.179	-7.083	-8.768	-6.77	-8.824
1239	1.239	-16.368	-10.956	-9.624	-18.431	-6.474	-6.787	-12.585	-7.453
1240	1.24	-18.307	-13.078	-12.102	-0.372	-8.387	-7.319	-11.817	-5.311
1241	1.241	-15.022	-15.814	-7.992	7.22	-12.425	-9.005	-9.896	-5.677
1242	1.242	-16.767	-14.691	-3.113	-4.351	-4.475	-6.435	-9.378	-1.42
1243	1.243	-13.283	-19.559	-9.071	-6.431	-3.298	-9.674	-7.7	-9.368
1244	1.244	-16.583	-17.645	-11.345	-12.2	-8.507	-8.478	-6.417	-5.925
1245	1.245	-15.433	-17.116	-10.72	-10.43	-7.522	-5.718	-7.846	-4.982
1246	1.246	-14.282	-14.318	-11.251	-11.955	-10.028	-9.129	-14.457	-5.979
1247	1.247	-13.127	-14.051	-7.136	-13.281	-9.25	-8.674	-7.708	-5.226
1248	1.248	-16.62	-9.675	-12.905	-9.562	-8.671	-7.391	-3.485	-7.556
1249	1.249	-14.31	-13.781	-13.641	-15.525	-4.023	-8.38	3.816	-2.751
1250	1.25	-9.488	-16.335	-11.664	-14.532	-10.595	-9.004	-10.949	-4.735
1251	1.251	-18.205	-14.053	-12.205	-15.496	-8.067	-8.673	-21.653	-13.672
1252	1.252	-12.219	-11.176	-17.586	-11.233	-7.288	-9.921	-15.906	-4.79
1253	1.253	-17.455	-13.909	-12.707	-11.992	-9.212	-13.129	-14.21	-10.846
1254	1.254	-8.557	-13.549	-14.609	-8.499	-12.49	-8.217	-12.689	-14.011
1255	1.255	-12.052	-15.702	-13.99	-7.907	-10.742	-14.145	-11.372	-15.013
1256	1.256	-15.152	-14.948	-12.599	-9.636	-8.221	-8.472	-7.74	-12.544
1257	1.257	-16.126	-16.321	-14.895	-10.982	-4.919	-3.559	-4.312	-6.974
1258	1.258	-18.646	-13.053	-12.734	-14.269	-7.043	-5.411	-13.999	-3.534
1259	1.259	-16.331	-6.511	-8.252	-8.455	-8.191	-10.74	-7.62	-8.222
1260	1.26	-14.414	-7.533	-14.796	-14.068	-3.149	-12.579	-11.106	-14.826
1261	1.261	-13.854	-11.845	-15.547	-12.131	-3.718	-7.828	-8.017	-8.854
1262	1.262	-14.442	-6.276	-9.917	-18.129	-6.606	-15.465	-5.111	-16.239
1263	1.263	-15.81	-4.376	-14.738	-9.227	-11.426	-12.255	-11.097	-9.497
1264	1.264	-15.439	-6.335	-11.418	-8.066	-14.698	-13.107	-11.87	-13.777
1265	1.265	-12.545	-12.956	-10.812	-11.166	-9.265	-12.223	-11.303	-17.864
1266	1.266	-12.173	-10.482	-14.27	-10.201	-7.31	-11.369	-6.654	-17.292
1267	1.267	-14.125	-12.81	-12.894	-16.202	-7.871	-13.263	-10.71	-14.01
1268	1.268	-18.978	-16.21	-9.969	-15.423	-10.759	-16.52	-7.225	-15.748
1269	1.269	-15.512	-11.526	-15.182	-13.484	-9.406	-11.065	-10.519	-18.249
1270	1.27	-16.106	-16.937	-13.233	-15.415	-6.113	-12.938	-7.619	-10.861
1271	1.271	-13.219	-13.486	-8.571	-14.828	-10.964	-9.566	-9.549	-9.868
1272	1.272	-14.586	-15.487	-11.45	-12.301	-7.672	-10.067	-13.791	-5.003
1273	1.273	-17.892	-14.882	-12.792	-10.936	-11.725	-8.61	-10.283	-7.507
1274	1.274	-15.004	-16.069	-14.138	-9.753	-11.315	-6.164	-10.659	-13.108
1275	1.275	-13.858	-13.701	-17.018	-11.659	-10.908	-8.2	-9.478	-2.255
1276	1.276	-18.127	-19.475	-11.778	-10.465	-8.759	-10.854	-3.452	-3.791
1277	1.277	-14.657	-15.397	-8.276	-8.891	-12.423	-10.424	6.234	-10.937
1278	1.278	-16.992	-17.338	-7.675	-10.235	-6.018	-12.502	-0.146	-12.073
1279	1.279	-12.941	-19.277	-13.075	-9.454	-8.518	-10.506	-8.451	-13.219
1280	1.28	-11.601	-28.174	-11.125	-7.125	-12.561	-14.713	-13.666	-5.841
1281	1.281	-16.064	-24.485	-13.051	-11.576	-11.976	-20.077	-18.49	-10.654
1282	1.282	-10.656	-23.32	-12.456	-12.15	-8.677	-9.191	-20.997	-16.631
1283	1.283	-11.246	-32.985	-14.958	-11.565	-2.09	-10.694	-13.636	-10.986
1284	1.284	-13.197	-44.79	-12.621	-11.171	-6.345	-12	-8.79	-12.891
1285	1.285	-16.109	-36.851	-12.99	-10.776	-8.664	-10.795	-16.719	-4.152
1286	1.286	-10.304	-58.515	-7.75	-17.355	-10.591	-9.584	-9.354	-12.44
1287	1.287	-12.634	-42.835	-15.672	-20.263	-11.164	-10.506	-20.181	-13.369
1288	1.288	-14.576	-0.261	-10.426	-24.524	-14.057	-13.374	-15.912	-24.173
1289	1.289	-14.004	17.92	-11.387	-13.887	-10.561	-14.124	-12.221	-11.17
1290	1.29	-14.589	34.372	-13.888	-6.724	-9.191	-8.506	-11.058	-12.876
1291	1.291	-15.949	39.428	-11.549	-3.025	-7.048	-0.577	-1.38	-8.199
1292	1.292	-17.302	16.688	-10.95	-11.33	-5.866	9.106	-5.055	-9.527
1293	1.293	-14.401	4.491	-12.87	-6.106	-7.764	12.84	-11.046	-15.893
1294	1.294	-9.95	23.443	-9.955	-3.218	-6.964	-5.074	-10.073	-9.889
1295	1.295	-14.014	54.579	-13.426	-0.718	-7.148	-22.799	-14.905	-12.983
1296	1.296	-15.364	50.643	-13.805	-3.059	-9.666	-20.329	-17.423	-17.813
1297	1.297	-14.978	1.596	-10.894	-11.016	-6.207	-52.054	-11.815	-18.587
1298	1.298	-14.591	-31.833	-12.046	-10.072	-7.611	-74.737	-9.88	-12.97
1299	1.299	-11.885	-37.83	-13.974	-14.922	-8.802	-45.621	-5.233	-8.113
1300	1.3	-15.367	-32.404	-13.188	-10.662	-11.521	-26.823	-1.168	-18.139
1301	1.301	-14.207	-37.505	-11.826	-12.968	-8.048	10.952	5.789	-19.465
1302	1.302	-14.607	-33.131	-9.886	-12.366	-6.884	26.01	-3.12	-5.116
1303	1.303	-17.316	-29.273	-8.719	-12.928	-10.557	21.452	-6.597	-3.158
1304	1.304	-16.54	-25.962	-12.18	-12.344	-8.239	17.247	-7.564	-15.343
1305	1.305	-20.978	-23.001	-14.485	-11.945	-4.184	20.796	-8.534	-10.685
1306	1.306	-14.968	-26.277	-11.557	-8.639	-9.993	3.634	-11.04	-6.41
1307	1.307	-15.74	-23.613	-14.244	-9.787	-5.935	-5.798	-23.228	-7.554
1308	1.308	-15.161	-10.886	-9.971	-10.938	-10.789	-14.276	-18.001	-6.386
1309	1.309	-5.098	-3.963	-8.597	-10.543	-6.183	-22	-13.38	-13.736
1310	1.31	-9.362	2.338	-9.934	-13.431	-10.311	-19.867	-9.151	-6.968
1311	1.311	-18.255	-11.198	-12.046	-12.264	-12.867	-17.904	-12.847	-9.489
1312	1.312	-17.089	-16.372	-12.418	-6.459	-14.236	-23.863	-16.334	-3.882
1313	1.313	-11.87	-27.459	-18.202	-8.786	-13.077	-22.259	-17.295	-8.732
1314	1.314	-14.783	-8.762	-12.572	-12.278	-10.37	-17.741	-8.381	-6.796
1315	1.315	-10.527	-6.312	-11.967	-8.985	-9.217	0.931	-11.855	-13.381
1316	1.316	-9.749	-41.396	-7.297	-10.728	-10.012	29.071	-6.628	-14.162
1317	1.317	-13.229	-96.973	-10.185	-14.224	-5.56	25.331	-5.649	-18.238
1318	1.318	-12.655	-45.236	-8.816	-9.786	4.494	15.226	-6.428	-24.813
1319	1.319	-15.573	-11.769	-15.183	-10.37	0.223	-13.014	-5.675	-30.818
1320	1.32	-14.232	18.657	-10.906	-9.993	6.6	-31.761	-9.176	-18.639
1321	1.321	-12.899	35.264	-14.956	-12.323	-6.56	-28.489	-7.249	-20.368
1322	1.322	-12.529	-40.32	-11.452	-18.907	-15.269	-44.199	-8.999	-6.046
1323	1.323	-15.255	-138.062	-6.796	-23.752	-23.2	-58.372	-10.364	-7.987
1324	1.324	-16.444	-19.626	-14.523	-19.501	-16.062	-19.894	-14.826	-6.269
1325	1.325	-16.283	-3.648	-11.416	-8.858	-17.257	7.774	-15.428	-4.745
1326	1.326	-14.961	10.822	-12.376	-7.499	-11.288	12.828	-11.971	-3.411
1327	1.327	-16.936	24.022	-14.878	-11.169	-12.279	-9.954	-15.279	-12.352
1328	1.328	-14.257	12.133	-10.797	-7.681	-9.401	-13.974	-14.126	-6.382
1329	1.329	-13.134	1.288	-11.361	-10.779	-11.95	-10.29	-8.914	-7.366
1330	1.33	-17.995	-8.557	-8.066	-7.881	-3.082	-13.59	-10.868	-10.291
1331	1.331	-14.535	0.406	-12.129	-13.883	-6.615	-10.528	-7.601	-6.056
1332	1.332	-16.507	-7.705	-10.779	-11.565	-5.721	-7.947	-5.895	-11.691
1333	1.333	-14.803	-0.302	-11.171	-12.159	-2.901	-10.621	-8.464	-6.872
1334	1.334	-18.324	-6.886	-13.308	-12.75	-7.218	-8.437	-8.133	-10.186
1335	1.335	-18.751	-12.964	-12.933	-9.874	-11.313	-14.934	-9.336	-11.959
1336	1.336	-17.639	-7.644	-11.779	-6.416	-6.509	-13.093	-8.219	-16.818
1337	1.337	-16.525	-2.713	-16.622	-7.798	-12.553	-11.374	-10.195	-9.495
1338	1.338	-16.95	1.673	-8.705	-10.734	-13.375	-3.32	-13.144	-12.418
1339	1.339	-19.898	-10.699	-11.814	-14.448	-14.001	6.923	-7.201	-11.665
1340	1.34	-18.776	-29.429	-14.736	-16.803	-14.619	8.076	-6.478	-9.356
1341	1.341	-19.983	-80.866	-13.986	-10.253	-21.235	-10.033	-7.315	-8.803
1342	1.342	-16.553	-132.511	-9.938	-7.384	-25.553	-48.586	-12.22	-4.195
1343	1.343	-14.283	-99.017	-13.445	-1.427	-13.4	-65.053	-8.985	-1.333
1344	1.344	-16.456	-68.604	-15.422	-7.067	-4.711	-49.954	-10.779	-2.74
1345	1.345	-17.663	-18.646	-11.39	-5.161	3.208	-91.256	-6.001	-10.158
1346	1.346	-11.907	1.299	-12.787	-4.613	16.156	-118.975	-9.353	-7.111
1347	1.347	-12.73	43.86	-10.513	-6.381	28.326	-53.385	-8.842	-13.927
1348	1.348	-12.201	71.497	-14.618	-14.358	4.494	9.113	-10.275	-27.111
1349	1.349	-14.177	46.251	-17.183	-27.548	-12.564	49.733	-7.06	-36.823
1350	1.35	-10.16	87.331	-10.844	-32.809	-15.668	27.71	-11.194	-28.136
1351	1.351	-7.695	70.73	-10.133	-31.291	-23.997	74.576	-19.193	-29.721
1352	1.352	-15.105	146.212	-14.254	-21.267	-21.49	104.94	-22.736	-16.788
1353	1.353	-20.383	221.95	-22.252	-6.987	-14.535	99.431	-13.127	-8.101
1354	1.354	-21.409	132.908	-17.096	-12.84	-12.448	64.099	-9.54	-16.055
1355	1.355	-20.693	-22.666	-20.072	-14.637	-14.458	41.174	-17.972	-17.441
1356	1.356	-15.131	-128.928	-15.887	-13.141	-9.337	37.076	-10.738	-13.786
1357	1.357	-13.239	-110.051	-10.334	-11.831	-1.492	33.397	-7.967	-2.956
1358	1.358	-15.217	-92.717	-12.349	-10.709	11.435	30.209	3.326	-1.626
1359	1.359	-8.683	-45.119	-7.781	-11.909	23.638	20.962	7.878	-0.504
1360	1.36	-20.143	-117.294	-13.281	-8.834	-0.128	-10.245	-8.062	-8.858
1361	1.361	-15.556	-130.521	-11.421	-2.081	-23.909	-22.636	-18.77	-5.794
1362	1.362	-8.461	-23.075	-13.433	-4.62	-33.193	-41.443	-24.644	-6.799
1363	1.363	-7.366	-8.663	-12.934	2.716	-30.507	-44.81	-29.972	-12.829
1364	1.364	-15.753	-21.782	-15.535	-8.144	-22.996	-60.561	-25.427	-12.092
1365	1.365	-18.912	-33.552	-16.005	-9.532	-6.792	-40.87	-15.47	-12.704
1366	1.366	-18.014	-44.382	-9.515	-0.662	-21.742	-74.452	-19.242	-6.746
1367	1.367	-12.072	-113.527	-8.633	-6.697	-12.098	-78.999	-8.485	-18.986
1368	1.368	-9.821	-32.93	-12.983	-14.079	-10.352	-108.105	4.413	-10.345
1369	1.369	-9.304	-65.483	-15.396	-7.335	-11.87	-89.386	-4.358	-5.765
1370	1.37	-6.085	-141.718	-10.648	-11.627	-16.098	-37.941	-12.341	-21.709
1371	1.371	-10.795	-52.843	-12.667	-13.978	-17.237	-15.893	-13.752	-11.119
1372	1.372	-13.754	30.626	-9.861	-9.164	-15.111	-4.658	-14.971	-5.365
1373	1.373	-8.974	19.772	-13.055	-10.162	2.883	-11.227	-11.539	3.296
1374	1.374	-5.746	-69.156	-12.761	-14.84	10.421	-29.412	-4.24	-4.683
1375	1.375	-8.712	-80.959	-11.505	-20.286	3.442	-45.835	-1.389	-3.38
1376	1.376	-8.382	16.762	-14.504	-20.879	-2.944	-60.918	-8.023	3.923
1377	1.377	-15.798	108.869	-14.203	-16.24	-4.862	-38.115	-12.339	-13.148
1378	1.378	-12.757	25.467	-16.228	-12.189	3.87	-0.678	-16.451	-24.83
1379	1.379	-23.641	-7.042	-11.472	-10.836	-0.74	14.213	-18.426	-18.517
1380	1.38	-22.339	-36.705	-8.069	-11.238	6.447	27.526	-16.527	-12.765
1381	1.381	-15.999	7.919	-7.563	-15.3	20.785	89.857	-7.651	-18.049
1382	1.382	-12.556	-16.486	-9.375	-7.364	22.707	98.604	4.138	-22.745
1383	1.383	-15.695	20.586	-9.836	-10.84	-0.129	57.786	8.772	-12.729
1384	1.384	-16.7	67.472	-7.585	0.961	-28.372	20.684	-4.215	-9.098
1385	1.385	-12.489	73.513	-13.462	-3.686	-24.674	0.762	-9.464	-12.636
1386	1.386	-13.3	45.87	-14.302	-7.938	-14.598	-54.179	-7.934	-11.734
1387	1.387	-22.822	20.74	-10.878	-6.766	-11.477	-150.517	-12.201	-20.697
1388	1.388	-19.176	-20.457	-12.87	-5.598	-14.166	-163.658	-0.401	-24.231
1389	1.389	-22.692	-36.893	-11.181	-2.498	-16.664	15.384	-5.061	-16.918
1390	1.39	-17.503	-31.849	-9.877	-3.456	-14.33	92.339	2.095	-6.123
1391	1.391	-12.699	-27.407	-17.28	-2.672	4.835	22.729	5.784	0.998
1392	1.392	-15.249	-39.844	-12.09	-6.723	-12.978	1.655	-12.204	-0.199
1393	1.393	-19.338	-58.697	-1.287	-16.193	-29.252	-17.517	-19.745	0.925
1394	1.394	-15.874	-41.687	-11.375	-15.012	-27.118	34.889	-12.771	10.564
1395	1.395	-16.483	-13.405	-7.726	-13.835	-21.276	-12.729	-14.876	-9.03
1396	1.396	-18.245	-9.662	-6.585	-21.161	-16.011	-27.074	-9.039	-17.395
1397	1.397	-15.758	-33.386	-13.956	-14.361	-8.043	-40.25	-0.299	-30.212
1398	1.398	-23.138	-11.404	-9.131	-22.276	-9.368	-28.377	-4.909	-14.003
1399	1.399	-15.813	31.318	-15.139	-19.164	-23.69	-39.098	-9.124	-20.445
1400	1.4	-14.876	37.429	-2.955	-18.187	-21.777	-9.356	-12.75	-14.687
1401	1.401	-10.639	53.977	-11.661	-10.243	-13.114	53.263	-16.2	-16.464
1402	1.402	-14.715	-1.533	-7.009	-9.262	-8.492	94.03	-17.129	-14.944
1403	1.403	-11.245	65.3	-5.649	-4.394	13.181	72.086	-2.373	-16.316
1404	1.404	-11.841	163.905	-9.319	-0.091	35.072	25.336	8.328	-15.17
1405	1.405	-20.753	150.722	-12.785	-4.117	49.22	-29.595	10.323	-18.672
1406	1.406	-19.599	19.338	-22.439	-8.914	20.965	-66.565	12.111	-26.042
1407	1.407	-18.434	-138.432	-8.088	-14.871	-20.643	-140.52	-5.25	-11.348
1408	1.408	-15.333	-159.698	-9.982	-15.595	-59.307	-71.457	-26.271	-0.712
1409	1.409	-12.423	-140.65	-8.204	-26.385	-64.278	9.244	-34.502	-14.266
1410	1.41	-4.482	-53.207	-16.094	-24.781	-41.41	-23.256	-31.9	-9.04
1411	1.411	-7.572	-132.818	-17.406	-17.566	-20.705	6.405	-24.869	-7.514
1412	1.412	-6.589	-147.181	-13.683	-16.356	5.586	33.181	2.874	-11.791
1413	1.413	-5.793	-81.301	-14.794	-12.823	15.592	25.051	-0.744	-10.658
1414	1.414	-11.385	-45.591	-11.641	-5.419	24.81	2.911	9.357	-14.162
1415	1.415	-4.789	-12.989	-6.743	-4.406	16.458	49.617	-6.274	-11.079
1416	1.416	-16.192	16.691	-9.204	-3.589	-1.293	43.462	-14.506	-6.256
1417	1.417	-8.236	25.623	-8.367	-12.437	-26.967	4.62	-21.944	6.907
1418	1.418	-15.372	17.456	-10.239	-6.389	-36.964	-30.698	-24.144	-2.772
1419	1.419	-11.67	-4.538	-14.825	-3.251	-33.813	-62.616	-30.407	2.468
1420	1.42	-15.128	-11.064	-16.508	-8.049	-19.633	-74.84	-20.618	-5.439
1421	1.421	-20.32	-17.036	-8.508	-12.266	-6.814	-71.015	-15.296	-9.681
1422	1.422	-17.388	-11.488	-4.958	-9.895	-9.092	-60.842	-16.745	-3.273
1423	1.423	-14.845	3.815	-7.987	-7.905	-6.92	-44.987	-12.39	-11.57
1424	1.424	-14.039	17.556	-8.887	-7.272	2.818	-19.295	-13.454	-6.317
1425	1.425	-17.489	30.048	-9.597	-10.137	-5.83	11.747	-7.351	-9.198
1426	1.426	-11.464	26.52	-16.883	-13.589	-13.721	40.843	0.104	-18.847
1427	1.427	-17.05	2.958	-13.908	-10.255	-15.037	67.207	-8.712	-1.776
1428	1.428	-20.511	-12.459	-14.615	-15.045	-18.69	118.753	-9.781	0.57
1429	1.429	-13.128	18.814	-15.319	-6.284	-10.332	111.477	-6.607	-18.574
1430	1.43	-19.883	22.871	-15.824	-17.065	3.616	37.651	-13.299	-16.026
1431	1.431	-19.08	-26.279	-19.038	-18.358	21.038	8.141	-15.743	-18.311
1432	1.432	-16.717	-126.941	-12.392	-17.132	4.803	17.196	-14.889	-24.667
1433	1.433	-17.252	-54.616	-13.097	-6.227	-5.824	-23.31	-5.314	-18.826
1434	1.434	-11.21	-41.365	-12.249	-7.53	-15.503	-134.269	-1.547	-13.552
1435	1.435	-16.777	-29.435	-12.76	-11.151	-10.302	-118.325	-4.959	-5.558
1436	1.436	-11.89	-18.48	-14.638	-12.258	-14.968	-103.97	-10.121	-12.664
1437	1.437	-16.486	-8.55	-16.321	-9.12	-13.631	-64.5	-11.035	-13.764
1438	1.438	-13.542	0.388	-10.45	-8.13	-9.961	-52.762	-1.309	-22.039
1439	1.439	-10.976	-7.751	-12.71	-14.082	-3.962	-106.989	-4.927	-16.764
1440	1.44	-10.541	-0.407	-12.074	-13.254	1.253	-37.758	-15.714	-15.727
1441	1.441	-10.102	6.168	-18.017	-8.359	6.088	-10.874	-11.409	-16.433
1442	1.442	-13.722	12.181	-12.356	-6.362	10.356	-2.655	-7.678	-10.755
1443	1.443	-15.989	6.765	-18.888	-9.227	-1.845	19.474	-4.162	-10.113
1444	1.444	-9.353	1.726	-12.829	-10.588	-21.219	12.933	-15.936	-4.04
1445	1.445	-16.068	6.199	-12.007	-17.924	-18.715	7.028	-14.352	-12.87
1446	1.446	-4.591	2.181	-12.541	-14.796	-7.104	1.65	-12.96	-9.321
1447	1.447	-9.172	-9.002	-10.556	-9.928	-4.969	-3.366	-11.767	-10.237
1448	1.448	-7.751	-32.771	-13.421	-10.652	-3.023	1.087	-15.222	-9.233
1449	1.449	-8.85	-35.815	-12.023	-11.386	-1.267	5.176	-16.152	-15.178
1450	1.45	-14.784	-10.19	-11.596	-9.413	13.055	-6.033	-1.402	-12.8
1451	1.451	-19.944	6.907	-12.713	-6.09	-12.096	-2.695	-7.765	-13.31
1452	1.452	-22.782	3.877	-9.969	-8.967	-22.145	0.494	-13.558	-8.598
1453	1.453	-20.2	-15.848	-13.422	-10.285	-31.418	-2.115	-8.311	-3.124
1454	1.454	-22.459	-18.308	-13.004	-8.919	-23.063	-4.574	-6.759	-7.908
1455	1.455	-18.912	-15.875	-14.139	-12.968	-5.216	-2.254	0.417	-8.418
1456	1.456	-20.79	-13.693	-12.182	-10.435	-2.852	4.084	-3.251	-6.608
1457	1.457	-17.824	-19.585	-15.073	-15.84	-30.527	-5.666	-14.07	-5.195
1458	1.458	-18.15	-25.011	-9.046	-10.978	-34.251	-32.096	-18.331	-7.443
1459	1.459	-12.666	-33.127	-11.537	-18.321	-3.373	-43.341	-11.973	-13.944
1460	1.46	-19.177	-26.084	-12.283	-13.473	0.624	-81.026	-5.992	-3.041
1461	1.461	-19.878	-24.939	-10.328	-5.517	4.266	-75.968	-15.684	-4.325
1462	1.462	-17.491	-26.156	-13.599	-10.719	21.299	-7.212	-6.789	-0.575
1463	1.463	-15.491	-25.23	-15.322	-7.789	30.624	61.941	8.905	-11.356
1464	1.464	-16.013	-20.34	-16.659	-13.756	-0.498	88.693	6.785	-15.555
1465	1.465	-15.384	-7.089	-9.287	-12.963	-54.642	113.1	-22.221	-11.823
1466	1.466	-16.692	22.06	-10.23	-16.43	-61.966	61.473	-34.605	-20.084
1467	1.467	-13.361	34.578	-9.246	-15.836	-42.034	28.022	-30.932	-20.992
1468	1.468	-11.191	8.385	-8.456	-14.09	-23.878	-63.533	-20.875	-23.821
1469	1.469	-11.541	-1.568	-9.217	-7.111	-18.494	-129.38	-17.779	-26.275
1470	1.47	-16.529	-17.17	-11.138	-11.934	-13.476	-46.029	-9.461	-22.155
1471	1.471	-14.555	-19.816	-11.708	-17.921	-9.012	8.121	-11.969	-14.178
1472	1.472	-15.104	-27.307	-11.112	-17.139	-4.924	-41.24	-9.641	-11.05
1473	1.473	-13.712	-34.222	-12.448	-15.205	-8.574	-14.524	-7.508	-8.107
1474	1.474	-13.279	-23.51	-9.147	-5.143	-5.253	26.149	-9.443	-10.593
1475	1.475	-9.167	-52.462	-12.035	-3.778	-2.122	18.842	-7.709	-12.883
1476	1.476	-10.484	-48.335	-15.7	-12.681	-4.806	25.463	-3.059	-17.703
1477	1.477	-11.796	-14.229	-11.247	-11.523	2.751	19.521	-13.094	-14.414
1478	1.478	-13.886	17.72	-14.142	-10.559	-4.2	25.01	-4.178	-10.326
1479	1.479	-11.14	71.91	-14.523	-13.467	6.459	-0.063	-10.167	-15.129
1480	1.48	-15.359	20.256	-12.194	-17.718	12.29	-4.457	-0.488	-11.821
1481	1.481	-17.836	-80.559	-6.388	-20.041	0.124	-25.195	-4.169	-6.374
1482	1.482	-16.445	-66.263	-12	-15.201	-4.494	-28.945	-10.165	-9.835
1483	1.483	-15.243	-0.564	-16.827	-5.124	-8.738	-66.739	-11.121	-11.753
1484	1.484	-16.368	-12.397	-12.176	-3.748	-9.885	-51.719	-10.126	-14.628
1485	1.485	-14.389	-23.247	-8.104	-10.101	-3.894	-28.999	-9.328	-12.075
1486	1.486	-13.582	-13.381	-11.58	-4.093	1.352	-24.985	-3.69	-13.394
1487	1.487	-13.352	-22.279	-13.897	7.67	-5.41	-21.299	-5.61	-6.781
1488	1.488	-14.673	-14.13	-14.277	-16.179	-11.407	-17.944	-8.882	-7.719
1489	1.489	-14.061	-21.455	-8.264	-19.484	-4.024	-20.951	-9.436	-15.643
1490	1.49	-11.509	-14.863	-10.773	-22.596	-6.899	-12.552	-5.931	-5.951
1491	1.491	-13.024	-20.85	-9.987	-25.315	-6.101	-9.874	-13.283	-2.235
1492	1.492	-12.22	-15.41	-8.045	-7.502	-5.331	-12.033	-12.315	-3.358
1493	1.493	-16.453	-10.365	-12.674	18.23	-4.765	-5.519	-15.225	-15.121
1494	1.494	-13.529	-14.821	-13.248	-5.596	-8.083	-18.941	-12.697	-10.442
1495	1.495	-14.857	-10.778	-10.716	-14.916	-8.672	-13.603	-15.008	-20.476
1496	1.496	-18.131	-7.12	-15.154	-17.657	-9.998	-2.503	-7.053	-11.543
1497	1.497	-17.719	-17.223	-12.239	-25.225	-7.64	1.745	-1.81	-5.513
1498	1.498	-17.311	-14.171	-14.739	-18.276	-11.682	-7.241	-16.504	-6.457
1499	1.499	-13.812	-11.521	-16.084	-11.911	-10.291	-3.887	-22.884	-11.265
1500	1.5	-13.41	-9.041	-12.011	-6.131	-11.615	-9.229	-9.315	-17.244
1501	1.501	-11.471	-11.354	-13.357	2.561	-9.448	-10.305	-4.064	-13.164
1502	1.502	-16.5	-17.724	-7.929	-8.485	-8.261	-9.596	-11.983	-2.312
1503	1.503	-11.849	-11.929	-11.403	10.271	-10.187	-11.963	9.704	-3.831
1504	1.504	-14.736	-13.697	-11.983	2.701	-9.999	-10.084	0.429	-16.77
1505	1.505	-16.084	-12.196	-11.396	-8.935	-11.913	-12.072	-2.251	-15.011
1506	1.506	-18.396	-10.88	-11.011	-11.087	-7.618	-8.064	-14.995	-10.359
1507	1.507	-15.489	-12.092	-13.326	-24.662	-2.178	-7.712	-12.663	-11.708
1508	1.508	-15.859	-6.159	-14.486	-12.498	8.643	-9.12	-6.269	-10.55
1509	1.509	-17.775	-9.328	-16.418	-17.166	-2.419	-8.034	-15.95	-11.721
1510	1.51	-16.977	-8.425	-15.254	-21.446	-3.76	-10.829	-10.723	-12.699
1511	1.511	-15.027	-12.728	-13.702	-15.073	-15.545	-12.857	-9.165	-15.598
1512	1.512	-15.775	-5.399	-11.765	-16.247	-23.478	-9.429	-10.527	-5.926
1513	1.513	-13.435	-14.301	-10.99	-17.233	-19.184	-10.78	-9.36	-9.614
1514	1.514	-11.475	-10.818	-10.412	-2.535	-22.83	-14.792	-17.681	-10.814
1515	1.515	-8.356	-11.786	-13.514	-4.684	-21.652	-6.771	-12.452	-13.964
1516	1.516	-14.331	-8.89	-10.803	-6.637	-9.87	-12.752	-13.437	-11.112
1517	1.517	-10.044	-11.392	-11.195	-8.402	1.142	-9.723	-14.223	-17.158
1518	1.518	-14.077	-15.459	-11.969	-13.064	-3.115	-6.879	-16.562	-17.963
1519	1.519	-17.528	-10.664	-15.26	-14.432	-12.003	-9.476	-13.085	-11.413
1520	1.52	-15.564	-11.314	-13.135	-18.118	-17.97	-20.22	-11.147	-8.927
1521	1.521	-13.802	-13.142	-11.984	-16.972	-14.852	-21.536	-4.568	-6.625
1522	1.522	-15.14	-9.731	-13.156	-7.314	-17.732	-14.987	-5.35	-11.476
1523	1.523	-20.543	-17.135	-11.041	-8.487	-16.938	-11.437	0.241	-10.903
1524	1.524	-19.938	-22.417	-14.929	-19.331	-12.864	-1.767	2.166	-11.476
1525	1.525	-13.932	-11.629	-13.596	-12.173	-12.253	17.712	-6.523	-3.543
1526	1.526	-14.698	-13.067	-10.332	-13.342	-3.558	9.291	-22.188	2.435
1527	1.527	-15.284	-14.297	-13.274	-9.865	-9.579	-3.468	-15.79	-9.394
1528	1.528	-15.867	-17.853	-10.601	-12.98	-8.632	-5.767	-13.847	-20.415
1529	1.529	-11.819	-12.702	-11.808	-15.897	-9.612	-16.328	-5.124	-19.054
1530	1.53	-17.636	-15.66	-7.015	-16.687	-1.653	-14.361	-6.694	-22.739
1531	1.531	-13.595	-21.765	-8.984	-17.484	3.556	-5.686	-13.887	-16.778
1532	1.532	-15.556	-16.339	-13.661	-22.345	-5.388	-13.713	-17.614	-13.756
1533	1.533	-12.289	-7.041	-9.633	-19.077	-13.747	-23.893	-21.167	-16.708
1534	1.534	-15.224	-5.999	-11.018	-28.014	-1.97	-43.583	-15.994	-17.472
1535	1.535	-11.77	-4.939	-11.441	-8.503	-19.437	-46.436	-18.927	-11.814
1536	1.536	-13.158	-5.932	-11.86	28.431	-12.521	-49.041	-12.964	-15.272
1537	1.537	-14.359	-16.753	-13.829	23.361	-1.896	-37.496	-15.328	-11.987
1538	1.538	-12.465	-21.008	-14.253	-8.6	-19.35	-31.242	-13.438	-3.09
1539	1.539	-15.21	-17.312	-10.802	-12.702	-12.452	-37.135	-12.905	-4.267
1540	1.54	-15.057	-16.166	-15.262	-16.442	-6.122	-35.414	-4.058	-22.308
1541	1.541	-13.737	-23.529	-13.55	-26.562	15.086	-11.603	-0.438	-19.829
1542	1.542	-12.991	-18.737	-16.098	-10.941	17.73	19.339	5.501	-17.544
1543	1.543	-13.603	-14.557	-12.837	-2.666	10.118	23.338	-10.607	-11.192
1544	1.544	-14.8	-10.56	-15.007	-0.186	-20.37	12.024	-17.615	-5.43
1545	1.545	-11.742	-15.474	-12.333	-7.217	-41.2	28.933	-19.768	-14.204
1546	1.546	-13.914	-6.799	-11.985	-13.664	-30.085	69.654	-13.994	-12.745
1547	1.547	-15.886	-15.12	-14.168	-11.8	-13.139	97.251	-8.813	-8.564
1548	1.548	-12.429	-18.208	-12.278	-10.137	-22.529	102.217	-4.229	-15.021
1549	1.549	-15.374	-32.887	-10.39	-8.657	-14.326	60.943	-17.266	-11.591
1550	1.55	-11.751	-43.536	-10.634	-15.881	-11.914	22.257	-8.614	-6.412
1551	1.551	-15.103	-33.935	-13.185	-14.766	-18.959	-23.196	-7.107	-7.418
1552	1.552	-18.036	-14.666	-12.47	-15.962	-8.388	-41.332	-8.485	-17.135
1553	1.553	-21.751	-17.276	-8.069	-12.917	1.226	-35.869	-7.336	-13.486
1554	1.554	-14.432	-1.145	-14.126	-10.055	-11.034	-40.861	-18.167	-10.05
1555	1.555	-13.498	-7.699	-8.579	-14.355	-9.574	-36.387	-13.93	-4.882
1556	1.556	-10.63	1.833	-15.219	-8.798	3.313	-48.75	-2.139	-5.897
1557	1.557	-18.597	6.919	-12.749	-12.338	11.963	-37.489	-10.085	-1.696
1558	1.558	-19.587	5.236	-10.482	-12.978	19.827	-34.153	-2.928	-2.545
1559	1.559	-18.636	-7.832	-14.02	-17.084	1	-24.824	-4.097	-9.218
1560	1.56	-16.151	-16.65	-14.655	-18.492	-6.616	-33.12	-7.625	-15.34
1561	1.561	-23.504	-27.81	-12.959	-12.158	4.93	-40.627	-2.475	-11.373
1562	1.562	-14.604	-43.789	-15.516	-12.98	-18.561	-28.964	-9.297	-6.556
1563	1.563	-18.088	-33.215	-13.229	-17.096	-15.516	-26.771	2.103	3.523
1564	1.564	-17.125	-23.567	-11.124	-12.311	-29.682	-51.877	-8.946	7.756
1565	1.565	-17.523	-9.653	-13.086	-12.924	-27.204	-0.383	-13.236	4.009
1566	1.566	-22.368	-11.439	-10.401	-10.067	-20.287	6.983	-22.183	-9.237
1567	1.567	-19.868	-0.424	-14.69	-13.606	-12.005	-35.406	-9.068	-21.527
1568	1.568	-19.108	0.922	-14.534	-13.864	-5.647	-68.895	-7.385	-20.069
1569	1.569	-17.194	7.286	-13.992	-12.571	-15.365	-62.884	-12.097	-18.747
1570	1.57	-13.936	3.764	-10.554	-11.468	-3.236	-79.319	-4.988	-19.9
1571	1.571	-11.066	-10.257	-12.92	-12.688	-4.827	-114.537	-3.458	-18.57
1572	1.572	-11.486	-31.691	-10.055	-15.439	-3.504	-45.834	5.442	-19.758
1573	1.573	-18.857	-23.492	-9.701	-16.239	-2.383	43.009	-7.712	-29.444
1574	1.574	-4.951	-16.035	-6.246	-11.824	-20.439	102.629	-34.01	-20.538
1575	1.575	-6.915	-4.511	-7.45	-8.57	13.003	91.803	-22.767	-7.371
1576	1.576	-1.711	-6.699	-1.497	-17.518	8.528	-16.742	-19.458	-9.114
1577	1.577	-9.676	18.4	-4.061	-5.757	4.438	-31.04	-22.548	-32.909
1578	1.578	-2.551	28.43	-1.791	-10.421	-14.382	-70.491	-19.844	-22.834
1579	1.579	-8.962	25.332	-5.307	-11.814	-38.238	-34.878	3.381	-13.558
1580	1.58	-5.499	5.615	-15.412	-8.175	-3.828	19.293	12.677	11.97
1581	1.581	-8.622	-1.929	-14.092	-9.391	0.629	48.883	15.394	35.752
1582	1.582	-11.547	14.305	-15.293	-6.331	-11.712	57.784	17.929	1.312
1583	1.583	-5.57	3.636	-23.657	8.331	-22.901	49.644	-3.141	-48.994
1584	1.584	-11.214	-25.423	-14.016	1.915	-5.841	56.975	-22.861	-68.929
1585	1.585	-9.311	-87.998	-15.213	-11.681	-2.725	23.461	-15.286	-38.539
1586	1.586	-7.408	-96.974	-16.406	-3.029	-28.265	5.252	-8.299	-10.83
1587	1.587	-9.185	-72.62	-15.471	-7.69	-18.195	55.168	-10.399	-5.775
1588	1.588	-17.154	-65.279	-18.41	-20.66	3.687	8.325	-12.305	-1.328
1589	1.589	-13.712	-31.813	-31.601	-1.343	-4.641	-46.661	-7.051	11.031
1590	1.59	-18.979	-25.809	-14.207	-8.931	8.136	-54.027	-5.466	7.341
1591	1.591	-25.804	1.887	-11.914	-11.295	-8.078	-20.523	-9.669	4.075
1592	1.592	-21.597	27.066	-14.071	-4.95	-10.157	9.915	-21.436	-5.17
1593	1.593	-20.873	13.55	-8.294	-3.046	18.916	26.423	-22.937	-7.858
1594	1.594	-16.089	9.533	-13.545	-4.809	23.026	31.494	-30.073	9.956
1595	1.595	-14.2	-24.464	-8.927	-15.849	4.274	17.966	-21.142	16.975
1596	1.596	-21.974	-47.228	-1.788	-8.693	-19.513	-11.039	-3.098	6.376
1597	1.597	-27.23	-51.169	-8.196	-7.538	-3.806	-22.225	9.71	0.576
1598	1.598	-12.544	-54.709	-9.378	-11.027	4.543	-39.224	2.769	-18.754
1599	1.599	-1.919	-16.818	-8.43	-10.073	-8.201	-86.265	-12.106	-26.314
1600	1.6	0.003	38.878	-17.347	-20.94	-29.243	-79.774	-14.014	-33.304
1601	1.601	-26.329	31.659	0.631	-25.228	-26.502	-85.901	-22.689	-22.638
1602	1.602	-22.663	25.215	-6.928	-18.848	-29.011	-58.372	-33.684	-24.491
1603	1.603	-19.382	43.537	-4.613	-15.357	-21.995	-43.398	-29.391	-8.507
1604	1.604	-22.49	60.076	-2.484	-22.686	-2.785	-20.675	-12.315	-10.501
1605	1.605	-19.786	24.92	-8.298	-19.765	-10.291	-16.721	-19.254	-16.18
1606	1.606	-22.305	11.398	-20.49	-17.265	-21.863	-20.482	-25.61	-3.911
1607	1.607	-24.625	-0.977	-12.557	-21.359	-6.925	-23.868	-23.64	7.076
1608	1.608	-26.757	-27.26	-13.91	-21.967	-12.663	-14.663	-11.417	17.083
1609	1.609	-13.209	-23.917	-15.06	-11.916	-10.835	-0.6	12.43	31.36
1610	1.61	-36.047	-8.173	-18.535	-13.283	-12.325	-13.412	36.266	2.3
1611	1.611	-26.755	-27.855	-19.487	-9.614	-10.926	-20.443	8.034	-60.29
1612	1.612	-24.044	-51.031	-20.441	-6.128	-27.94	-22.655	-18.261	-69.254
1613	1.613	-16.474	-79.22	-26.421	-5.155	-25.623	-9.145	-14.952	-28.612
1614	1.614	-9.492	-67.837	-20.786	-11.915	-19.229	17.151	-5.632	8.372
1615	1.615	-11.601	-36.648	-21.345	-3.951	-1.803	20.778	8.515	14.971
1616	1.616	-9.644	-48.865	-12.615	-0.826	0.532	24.069	6.017	20.98
1617	1.617	-7.878	-45.053	-6.595	2.11	-1.572	20.979	12.989	4.511
1618	1.618	-6.307	-27.893	-7.539	-5.796	4.283	1.232	15.139	-41.002
1619	1.619	-2.029	-5.913	-4.606	-8.865	13.046	-6.325	1.622	-59.207
1620	1.62	-0.846	31.185	-5.346	-9.801	-7.611	-4.005	-24.675	-20.492
1621	1.621	-1.973	66.559	-9.372	-21.183	-10.264	-1.896	-28.337	-15.466
1622	1.622	-18.005	34.727	-14.178	-22.688	-2.663	-7.742	-31.613	-29.034
1623	1.623	-11.006	-2.7	-14.717	-12.592	13.642	-5.948	-34.68	-33.124
1624	1.624	-8.855	-7.605	-5.775	-18.949	-1.211	-1.142	-26.338	-29.479
1625	1.625	-10.759	-21.069	-2.059	-3.236	-10.85	-5.21	-28.858	-12.425
1626	1.626	-5.508	-16.975	-0.86	-5.315	-2.081	-16.886	-21.897	-15.485
1627	1.627	-3.929	-35.712	-1.782	-22.678	8.998	-31.182	-2.749	-23.749
1628	1.628	-13.969	-52.614	-16.446	-6.356	10.385	-9.871	-5.3	-5.876
1629	1.629	-15.097	-55.565	-10.013	-8.43	-3.94	-1.563	-2.996	1.202
1630	1.63	-13.907	-30.059	-11.9	5.165	-32.992	0.977	-5.113	3.44
1631	1.631	-14.853	-6.328	-10.118	-10.664	-53.679	-10.599	-18.656	-13.866
1632	1.632	-15.81	2.872	-11.623	-4.238	-42.427	-8.41	-20.406	-11.473
1633	1.633	-6.135	11.154	-12.934	-13.878	-32.364	-6.409	-12.496	-0.878
1634	1.634	-9.802	34.488	-14.058	-1.629	-10.487	-8.113	-11.189	-6.709
1635	1.635	-8.631	31.579	-15.165	15.845	-7.745	-16.038	-4.853	-22.624
1636	1.636	-9.597	-10.778	-14.141	-0.367	-0.159	-11.775	-6.045	-12.029
1637	1.637	-12.503	-28.695	-11.186	-23.742	2.173	-2.877	-7.001	13.161
1638	1.638	-6.509	-22.992	-13.649	-20.608	4.296	12.803	-4.11	30.161
1639	1.639	-10.586	-27.761	-15.919	-17.874	2.338	-2.159	-10.149	8.238
1640	1.64	-4.024	-32.023	-12.382	-15.305	-24.011	-27.385	-17.53	-34.324
1641	1.641	-6.559	-27.864	-10.386	-17.585	-12.799	-30.733	-2.825	-40.263
1642	1.642	-8.907	-24.121	-10.896	-11.159	-9.523	-15.065	-9.211	-12.553
1643	1.643	-8.343	-27.36	-9.475	-13.055	-18.82	-6.746	-3.427	2.582
1644	1.644	-17.07	-30.429	-9.012	-21.717	-16.082	-9.254	-12.151	-29.295
1645	1.645	-25.41	-33.166	-11.07	-26.314	-18.548	-11.568	-23.194	-25.173
1646	1.646	-26.405	-56.345	-9.836	-24.925	-11.546	-9.427	-7.332	8.973
1647	1.647	-31.274	-59.433	-10.924	-18.491	7.605	-7.525	3.323	-4.509
1648	1.648	-27.042	-56.842	-10.08	-7.609	0.072	4.607	1.404	16.248
1649	1.649	-31.117	-49.524	-11.949	5.404	-11.52	12.516	-10.78	20.009
1650	1.65	-24.541	-23.847	-8.205	0.235	7.647	2.457	-9.235	-17.575
1651	1.651	-25.322	-6.725	-15.498	-17.13	20.405	-17.058	-10.6	-62.921
1652	1.652	-24.572	15.251	-16.391	-24.055	-9.994	-36.775	-11.782	-81.018
1653	1.653	-21.097	40.928	-17.295	-30.392	-5.952	-23.928	-20.131	-75.61
1654	1.654	-17.803	57.868	-12.974	-16.793	-9.62	-16.871	-10.464	-50.514
1655	1.655	-17.206	66.929	-13.689	9.572	-6.299	-23.147	-9.298	-0.258
1656	1.656	-17.561	64.044	-15.577	20.833	3.019	-9.488	-5.806	87.303
1657	1.657	-17.138	25.175	-13.598	10.805	-22.511	-0.675	-11.027	75.582
1658	1.658	-18.26	-2.952	-17.607	-4.833	-32.55	-8.5	-15.859	43.284
1659	1.659	-12.99	-28.528	-15.041	-7.489	-23.247	-15.552	-9.842	13.863
1660	1.66	-12.346	-24.415	-18.277	-9.927	-14.91	4.122	-7.486	40.727
1661	1.661	-15.592	-20.393	-11.648	-12.176	13.353	18.354	-6.864	16.352
1662	1.662	-22.122	-39.035	-16.439	-14.242	9.687	-9.837	-10.141	-35.492
1663	1.663	-16.066	-90.261	-13.876	-19.975	-0.382	-13.438	-13.047	-42.181
1664	1.664	-16.768	-112.005	-9.764	-25.136	-9.663	-3.298	-13.435	-36.178
1665	1.665	-16.125	-37.781	-9.132	-20.452	-6.926	-6.313	-13.806	-30.693
1666	1.666	-19.37	-7.961	-7.149	-19.066	-9.408	-8.932	-8.949	-15.497
1667	1.667	-12.742	1.046	-11.156	-15.363	-20.994	-26.63	-12.227	-10.927
1668	1.668	-8.446	9.359	-14.585	-11.843	-18.833	-33.503	-17.624	-23.21
1669	1.669	-9.162	-12.592	-14.141	-12.777	-20.739	-18.561	-14.137	-34.446
1670	1.67	-15.686	-32.505	-13.695	-13.699	-15.483	-1.129	-4.113	-17.476
1671	1.671	-11.384	-2.061	-9.193	-17.931	-13.926	5.872	-5.513	-1.826
1672	1.672	-13.666	-29.642	-13.221	-9.01	-9.665	-8.966	-14.449	0.857
1673	1.673	-10.139	-24.653	-10.668	-5.5	-10.811	-37.938	-17.96	-1.718
1674	1.674	-9.513	16.41	-8.313	-8.565	-14.278	-33.813	-12.765	-36.83
1675	1.675	-8.89	55.086	-8.659	-15.318	-9.066	-14.99	-0.007	-31.842
1676	1.676	-12.352	30.01	-11.326	-23.208	-8.105	-18.225	5.212	-45.337
1677	1.677	-13.683	-38.695	-13.226	-20.081	-2.084	-21.287	19.54	-57.625
1678	1.678	-17.725	-48.643	-13.98	-13.286	8.58	-7.13	2.145	-68.681
1679	1.679	-19.062	85.661	-17.26	-7.245	7.251	-4.569	-9.455	-44.626
1680	1.68	-11.686	66.318	-16.08	0.134	-4.536	21.218	-3.049	-22.559
1681	1.681	-6.445	48.576	-14.13	-2.754	-9.198	4.231	-1.095	20.197
1682	1.682	-1.575	0.615	-12.18	-0.244	0.83	-11.43	4.139	75.202
1683	1.683	-9.467	-129.623	-10.046	-10.88	-13.513	-8.708	-0.496	8.374
1684	1.684	-14.634	-181.992	-14.493	-18.045	-19.344	4.064	-13.44	17.199
1685	1.685	-7.817	-197.685	-13.911	-16.887	-21.067	-26.33	-22.126	41.533
1686	1.686	-5.26	-183.175	-9.844	-8.554	-13.092	-30.428	-45.906	-10.239
1687	1.687	-7.552	-117.265	-8.485	-9.519	8.629	-4.158	-22.089	36.516
1688	1.688	-8.113	-57.666	-8.864	-6.63	30.541	5.87	-0.202	42.557
1689	1.689	-3.447	40.046	-15.443	-16.323	16.448	-22.389	-8.51	-18.363
1690	1.69	-7.491	105.753	-6.546	-12.666	3.685	-18.731	-26.322	-59.027
1691	1.691	-7.092	117.469	-12.548	-11.516	-12.587	-22.048	-28.656	-37.014
1692	1.692	-10.38	106.591	-11.584	-6.295	-18.965	-0.219	-13.745	-43.65
1693	1.693	-8.261	76.928	-14.494	-13.068	-28.623	-2.961	-15.67	-49.711
1694	1.694	-6.345	85.883	-13.732	-15.57	-44.481	-5.502	-17.397	-33.31
1695	1.695	-0.557	-19.831	-12.965	-11.504	-42.338	-21.782	-9.452	-48.462
1696	1.696	-6.179	-5.495	-9.495	-15.001	-17.163	-2.65	-10.791	-34.955
1697	1.697	-14.113	86.555	-14.152	-11.734	-20.429	15.133	-9.59	-22.572
1698	1.698	-15.088	146.06	-12.423	-14.667	-17.286	-19.916	-10.695	-56.627
1699	1.699	-16.057	4.883	-12.82	-20.491	-14.531	-55.153	-11.622	-97.838
1700	1.7	-15.295	-91.314	-14.188	-21.266	-6.941	-41.606	-6.791	-59.126
1701	1.701	-20.903	-108.703	-13.815	-10.429	0.079	-12.587	-2.551	-3.624
1702	1.702	-27.488	-124.631	-11.899	-8.904	6.513	-16.288	-1.779	77.769
1703	1.703	-30.014	63.255	-12.304	-7.574	-10.914	-6.275	-9.722	110.195
1704	1.704	-37.384	140.229	-9.422	-6.429	-13.275	-3.234	-6.639	80.515
1705	1.705	-40.292	24.008	-7.498	1.881	-15.433	-0.587	-13.414	-53.849
1706	1.706	-37.781	129.789	-13.318	2.852	-9.64	1.887	-10.891	-34.691
1707	1.707	-33.708	148.88	-15.653	-3.916	-4.404	-5.105	-8.543	-122.108
1708	1.708	-33.1	61.332	-12.179	-17.088	0.225	1.259	-7.957	-74.477
1709	1.709	-31.136	-18.223	-15.476	-26.794	-1.15	-8.445	-7.371	-31.344
1710	1.71	-25.649	-234.937	-13.745	-21.605	2.526	-3.25	-5.62	60.72
1711	1.711	-17.625	-327.835	-11.24	-10.603	-0.945	20.539	-11.422	144.097
1712	1.712	-16.593	-355.801	-11.637	-17.788	0.055	3.497	-17.018	68.19
1713	1.713	-21.371	-330.173	-14.548	-11.431	-6.698	6.556	-12.156	-0.998
1714	1.714	-8.17	-213.864	-10.876	1.689	-14.621	9.215	-18.145	-27.83
1715	1.715	1.532	-65.642	-9.527	6.879	-7.267	-8.617	-10.781	-52.333
1716	1.716	-3.637	30.594	-10.694	5.3	-2.432	-29.732	-9.81	-59.766
1717	1.717	1.115	-21.803	-7.987	-7.692	-12.107	-27.032	-15.785	-53.238
1718	1.718	-17.535	57.755	-13.803	-16.429	-8.438	-3.812	-3.58	13.888
1719	1.719	-14.91	129.948	-16.141	-27.475	-7.295	5.462	15.781	40.538
1720	1.72	-7.824	90.455	-12.676	-11.628	-8.276	-14.304	-2.004	32.299
1721	1.721	-9.877	54.784	-6.7	-13.765	-5.383	-37.555	-8.946	24.909
1722	1.722	-23.364	108.948	-14.073	-19.576	-11.391	-34.444	-11.062	31.48
1723	1.723	-18.06	138.521	-11.196	-14.365	-4.035	-31.664	-5.262	37.452
1724	1.724	-13.349	4.18	-13.731	-9.73	4.872	-18.775	-7.019	-1.248
1725	1.725	-0.362	-92.012	-14.525	-19.801	-10.807	-25.639	-11.672	-66.913
1726	1.726	-2.126	-4.531	-12.604	-10.921	-25.705	-14.933	-13.022	-93.711
1727	1.727	-3.707	43.043	-5.277	-16.951	-16.038	-16.928	-11.867	-134.463
1728	1.728	-10.897	-29.204	-10.142	-20.07	-21.283	-11.839	-5.874	-156.684
1729	1.729	-14.608	115.55	-14.428	-9.246	-22.846	-10.353	-13.252	-82.881
1730	1.73	-8.628	211.833	-13.686	3.709	-9.881	-9.041	-14.247	-53.328
1731	1.731	-22.562	194.442	-13.131	1.969	-1.204	2.764	-15.052	45.151
1732	1.732	-28.345	19.437	-8.519	-9.06	3.392	1.225	-12.774	110.939
1733	1.733	-30.044	-190.275	-10.291	-7.703	16.326	8.394	-16.293	99.153
1734	1.734	-18.973	-218.556	-9.933	-4.042	-6.535	7.243	-13.042	44.911
1735	1.735	-14.671	-193.303	-13.262	-10.068	-22.219	15.582	-10.204	54.721
1736	1.736	-8.241	-123.902	-13.688	-19.764	-19.522	22.925	-4.462	27.951
1737	1.737	-2.178	-18.192	-15.656	-20.932	-17.014	8.217	-10.144	-61.756
1738	1.738	-3.092	0.939	-12.215	-12.605	-10.046	-15.175	-6.711	-49.997
1739	1.739	-7.905	53.436	-9.357	-7.365	4.866	-18.232	3.313	-17.543
1740	1.74	0.042	37.691	-10.573	-12.198	2.921	-26.54	-0.984	-27.507
1741	1.741	0.991	-5.369	-9.466	-18.193	-9.299	-13.747	-9.954	-18.738
1742	1.742	3.89	7.883	-10.294	-15.867	-13.971	-6.752	-16.032	5.511
1743	1.743	6.391	-75.493	-7.059	-26.692	-12.657	-8.833	-15.124	-1.964
1744	1.744	-5.823	-129.677	-13.702	-18.753	-11.543	-14.57	-18.081	-22.011
1745	1.745	-18.039	-1.382	-10.86	-5.777	-12.763	-12.775	-26.073	-28.104
1746	1.746	-22.714	50.963	-13.44	2.947	-11.834	-17.396	-29.225	-33.658
1747	1.747	-15.598	66.759	-14.274	10.891	-18.621	-15.993	-32.175	-48.856
1748	1.748	-14.515	52.445	-16.277	3.745	-22.895	-14.75	-19.087	-35.346
1749	1.749	-6.286	-13.321	-15.753	-8.045	-26.966	-23.009	9.873	-31.341
1750	1.75	-13.738	-25.242	-12.907	-15.972	-19.021	-23.945	13.86	-20.222
1751	1.751	-7.083	50.402	-14.33	-11.709	-9.329	-22.936	-4.968	-10.22
1752	1.752	-2.963	20.594	-14.788	-12.851	10.224	-9.716	-1.705	-7.108
1753	1.753	0.972	-113.908	-12.734	-21.149	29.98	7.732	-4.841	-4.341
1754	1.754	-9.975	-56.273	-16.491	-11.448	12.18	14.738	-7.616	8.49
1755	1.755	-11.626	66.238	-14.239	-7.747	-4.089	-8.632	-15.232	-3.141
1756	1.756	-24.645	18.497	-16.425	-8.877	-19.018	-11.688	-26.916	-5.383
1757	1.757	-36.863	-24.709	-16.107	-9.82	-13.211	-8.938	-12.083	-11.283
1758	1.758	-35.323	-90.578	-19.659	-10.776	-11.458	-11.423	-14.071	-13.162
1759	1.759	-57.062	-126.339	-13.154	-8.255	-16.092	-13.687	-12.388	-17.846
1760	1.76	-64.894	-61.7	-14.213	-15.61	-17.459	-11.487	-7.806	-22.073
1761	1.761	-36.726	-116.209	-10.041	-20.448	-13.8	-9.494	-17.936	-36.298
1762	1.762	-33.129	-86.888	-15.741	-14.425	-10.526	-11.15	-24.397	-22.564
1763	1.763	-9.406	-24.578	-14.863	-8.024	-14.015	-2.386	-13.628	3.797
1764	1.764	-0.162	-0.267	-11.462	-12.067	-10.929	-13.368	-12.323	7.385
1765	1.765	-25.768	7.168	-13.474	-10.101	-6.11	-20.479	-5.98	-16.514
1766	1.766	-63.536	27.325	-15.294	-10.653	-12.119	-26.848	-20.333	-22.02
1767	1.767	-58.505	45.812	-11.892	-5.214	-9.797	-35.157	-12.037	-31.38
1768	1.768	-35.623	40.621	-11.578	-13.147	1.033	-19.098	-11.103	-11.756
1769	1.769	-39.693	25.827	-8.754	-7.918	-3.62	6.627	-15.977	26.68
1770	1.77	-5.662	39.716	-6.113	-18.762	-2.274	16.68	-13.498	-23.306
1771	1.771	7.814	19.293	-8.118	-20.1	-3.451	-17.774	-6.188	-29.906
1772	1.772	-12.96	0.751	-8.371	-5.763	-9.467	-68.111	0.541	-11.665
1773	1.773	-1.836	-2.318	-12.892	-7.693	-12.591	-101.59	2.984	-39.281
1774	1.774	29	0.948	-12.373	-12.903	-7.766	-59.013	-1.181	-4.071
1775	1.775	49.617	-1.802	-17.851	-4.954	-10.288	1.96	-7.82	27.703
1776	1.776	38.34	-4.432	-9.972	-3.594	0.337	91.579	0.078	31.581
1777	1.777	21.237	-34.824	-13.116	-7.259	7.466	127.223	1.054	57.765
1778	1.778	11.876	-72.347	-12.191	-8.404	3.776	51.371	-5.7	19.948
1779	1.779	-7.948	-57.276	-11.462	-7.43	-14.235	21.776	-13.637	-15.308
1780	1.78	-20.785	-25.219	-15.575	-14.185	-1.477	-4.899	-8.464	-19.71
1781	1.781	-37.09	12.498	-9.041	-18.41	5.493	-29.231	0.414	-7.269
1782	1.782	-47.798	17.644	-9.855	-16.057	-5.138	-36.526	-7.935	-10.817
1783	1.783	-45.947	13.115	-12.213	-9.461	-22.54	-29.877	-13.19	-13.929
1784	1.784	-47.76	58.737	-7.413	-5.186	-34.126	-23.817	-2.369	-10.731
1785	1.785	-36.782	52.516	-9.378	-9.239	-23.477	-18.362	-9.545	-2.292
1786	1.786	-46.878	-8.576	-13.471	-12.723	-17.682	-23.376	-15.93	-14.899
1787	1.787	-35.097	-33.006	-6.531	-21.442	-8.985	-18.897	-9.924	-30.914
1788	1.788	-11.31	-40.328	-7.524	-24.939	-7.446	-22.934	-4.705	-24.324
1789	1.789	-1.248	-33.68	-6.764	-19.713	-8.803	-19.278	-13.602	-37.741
1790	1.79	14.427	8.981	-4.449	-12.931	-7.634	-16.043	-2.734	-21.841
1791	1.791	-5.308	-18.645	-12.39	-10.418	-18.461	-19.226	4.458	5.624
1792	1.792	-2.778	-13.575	-11.425	-12.748	-8.397	-16.554	-1.929	-5.845
1793	1.793	-0.443	-36.346	-8.521	-10.816	-4.722	-34.414	-10.244	-9.095
1794	1.794	-2.563	-32.281	-11.024	-14.11	-1.235	-18.286	-9.245	-6.008
1795	1.795	-0.639	-43.516	-10.239	-13.524	-8.582	-3.534	-6.329	19.547
1796	1.796	1.075	-46.693	-12.156	-10.031	-5.66	-9.457	-15.99	2.492
1797	1.797	15.384	-49.643	-10.202	-10.406	-4.872	-25.37	3.578	-38.336
1798	1.798	17.322	-46.814	-19.078	-12.514	-8.933	-31.823	-4.72	-32.943
1799	1.799	12.105	-33.985	-17.889	-7.283	-18.409	-18.349	-2.16	-7.766
1800	1.8	20.057	-3.608	-9.531	-5.359	-14.731	-6.206	-18.354	-3.259
1801	1.801	21.433	-7.69	-8.521	-7.312	-3.886	1.716	-37.452	-23.818
1802	1.802	1.921	3.605	-5.576	-11.388	-11.02	20.486	-24.633	-12.431
1803	1.803	-17.778	13.735	-4.753	-11.004	-14.66	12.924	-8.33	-15.556
1804	1.804	-25.275	4.395	-12.056	-10.623	-1.455	1.307	-6.154	0.285
1805	1.805	-60.264	12.74	-22.838	-12.754	7.287	3.451	-8.045	-25.123
1806	1.806	-65.262	0.089	-15.616	-9.074	-13.405	-2.395	-9.756	-14.976
1807	1.807	-60.763	-2.17	-16.714	-5.787	-16.127	-4.196	-20.758	-24.128
1808	1.808	-6.522	-17.06	-8.332	-10.638	-13.61	-24.961	-13.558	-43.717
1809	1.809	15.607	-34.519	1.408	-10.078	2.644	-39.156	-9.849	-51.115
1810	1.81	9.079	-41.522	-4.903	-4.668	4.767	-21.383	-6.324	-34.654
1811	1.811	3.129	-52.13	-3.67	-15.515	-4.91	-28.358	-5.318	-66.425
1812	1.812	-2.199	-50.187	-4.559	-10.885	-13.61	-17.715	-12.059	-15.955
1813	1.813	-37.323	-44.912	-13.382	-12.253	-15.149	-11.926	-21.691	31.073
1814	1.814	-14.364	-20.995	-14.467	-11.096	-10.88	-13.654	-25.296	13.032
1815	1.815	-34.944	-3.843	-13.418	-9.941	-12.033	-2.629	-24.072	-3.249
1816	1.816	-61.155	-0.618	-10.437	-8.98	-15.503	-12.743	-23.047	-8.164
1817	1.817	-84.878	2.233	-16.356	-6.086	-14.526	6.726	-16.235	42.201
1818	1.818	-43.942	-15.427	-13.951	-14.023	-9.673	26.427	-3.03	48.866
1819	1.819	-16.144	-26.923	-21.802	-10.933	-7.132	18.825	6.695	30.653
1820	1.82	19.193	-37.484	-14.36	-15.776	-3.057	-6.949	-5.456	-19.293
1821	1.821	5.786	-35.467	-17.171	-15.009	-1.105	-10.284	-10.063	-79.866
1822	1.822	18.306	-9.111	-12.826	-9.403	0.846	-19.624	11.661	-71.684
1823	1.823	37.185	17.203	-15.058	-12.889	-5.725	-11.384	33.577	-4.83
1824	1.824	-0.447	61.903	-15.554	-8.241	-8.225	-8.936	-8.941	75.976
1825	1.825	-25.484	43.711	-16.053	-8.818	-8.981	-15.912	-27.086	43.605
1826	1.826	-11.819	16.004	-17.714	-8.42	-7.027	-22.263	-54.731	-5.579
1827	1.827	-15.796	10.905	-14.142	-15.777	-11.656	-4.745	-49.654	-50.123
1828	1.828	-12.054	-12.002	-13.673	-8.425	-12.216	-6.984	-17.697	-58.141
1829	1.829	-29.034	-41.114	-10.689	-11.328	-7.365	-21.864	19.873	-36.012
1830	1.83	-32.101	-44.835	-9.444	-15.589	-10.65	-35.407	-5.275	-2.444
1831	1.831	-23.763	-48.128	-12.08	-17.924	-12.369	-30.197	-0.808	3.66
1832	1.832	-5.944	-32.44	-9.87	-14.458	-12.74	-38.204	3.278	-12.68
1833	1.833	-12.895	-18.304	-7.858	-15.045	-14.104	-25.341	-7.94	12.502
1834	1.834	-15.011	-5.527	-12.043	-8.471	-15.275	-9.539	-4.642	-56.206
1835	1.835	-24.688	-12.459	-12.552	-5.957	-9.276	5.332	-13.919	-85.797
1836	1.836	-22.924	2.457	-11.13	-5.19	-3.265	-8.247	-11.213	-148.301
1837	1.837	-21.348	23.715	-10.678	-3.265	-2.498	-24.135	-3.675	-140.179
1838	1.838	-31.379	-1.858	-13.515	-9.281	-3.086	-0.728	-10.643	-29.11
1839	1.839	-30.162	8.186	-13.835	-13.363	-3.661	21.114	-21.283	82.147
1840	1.84	-24.109	5.089	-13.382	-8.529	-10.249	35.211	-23.22	241.003
1841	1.841	-27.155	-26.031	-11.772	-9.107	-11.02	-3.322	-0.38	219.919
1842	1.842	-20.367	-38.406	-12.491	-10.837	-10.238	13.114	-9.661	-30.274
1843	1.843	-14.365	-34.724	-16.699	-15.67	-12.156	58.59	-23.794	3.84
1844	1.844	-5.469	-38.062	-16.068	-15.089	-11.565	52.575	-5.996	-27.063
1845	1.845	0.517	-28.845	-15.636	-9.671	-20.46	13.871	-8.327	1.067
1846	1.846	-11.314	-26.22	-14.239	-9.091	-11.546	-51.699	-10.461	-24.397
1847	1.847	-12.884	-8.44	-15.363	-15.087	-5.536	-24.961	-8.535	-1.164
1848	1.848	-11.544	12.688	-13.391	-12.753	-8.623	-16.848	-10.273	-22.297
1849	1.849	-10.382	4.381	-15.299	-9.264	-3.786	-38.914	-5.633	-41.441
1850	1.85	-16.387	1.875	-14.501	-9.829	-1.274	-58.821	-6.994	-93.823
1851	1.851	-17.363	-23.839	-10.013	-11.551	-10.181	-52.779	-10.696	-77.897
1852	1.852	-16.432	-47.635	-13.274	-19.47	-6.692	-25.058	-9.566	-63.527
1853	1.853	-19.023	-31.997	-10.344	-18.297	-7.663	-19.956	-12.683	-50.356
1854	1.854	-15.064	-29.381	-13.803	-13.067	-16.57	-33.466	-11.712	-14.798
1855	1.855	-7.242	-21.945	-12.43	-14.026	-15.405	-4.401	-5.717	17.758
1856	1.856	-23.436	-19.687	-12.041	-9.77	-1.46	6.819	-9.785	-31.641
1857	1.857	-25.864	-9.043	-7.58	-4.157	-7.272	3.528	-4.963	-40.608
1858	1.858	-23.813	-3.216	-9.312	-0.675	-2.052	6.667	-1.687	-32.557
1859	1.859	-14.157	-11.889	-11.812	-10.752	-3.601	-24.516	-8.27	-69.658
1860	1.86	-5.436	-7.228	-8.503	-15.025	-7.847	-36.914	-4.007	-22.971
1861	1.861	-10.068	-8.577	-10.621	-11.354	-11.52	-33.205	-8.066	-17.002
1862	1.862	-8.719	-4.908	-13.32	-7.884	-8.046	-16.145	-18.893	-33.48
1863	1.863	-9.907	-8.391	-9.058	-10.985	-11.155	-31.793	-29.92	22.08
1864	1.864	-11.135	-5.272	-9.453	-11.962	-6.331	-17.638	-16.957	0.062
1865	1.865	-14.277	-16.051	-9.073	-11.196	-7.121	15.842	-8.262	19.979
1866	1.866	-11.447	-23.152	-11.207	-8.878	-9.464	29.412	-3.627	62.503
1867	1.867	-15.8	-26.794	-10.053	-12.37	-11.42	-8.118	-4.981	12.496
1868	1.868	-10.285	-20.763	-11.227	-14.311	-12.019	17.094	-8.645	99.91
1869	1.869	-5.474	-17.627	-13.363	-11.423	-6.609	12.74	-7.46	88.061
1870	1.87	-4.896	-18.558	-14.734	-16.276	-11.459	16.852	-4.336	12.128
1871	1.871	-0.824	-7.107	-13.385	-14.353	-12.043	-9.452	-11.094	-37.306
1872	1.872	-3.36	3.971	-17.067	-6.621	-11.47	-12.757	-8.573	-46.294
1873	1.873	-2.996	-6.032	-14.554	-13.984	-17.284	-28.425	-19.206	-70.749
1874	1.874	-7.852	-12.352	-12.238	-16.894	-13.239	-25.692	-14.927	-63.403
1875	1.875	-7.332	5.725	-14.372	-16.125	-13.846	-12.895	-8.575	-56.779
1876	1.876	-10.319	23.545	-14.766	-5.486	-5.159	-15.207	-16.941	-50.816
1877	1.877	-18.321	-2.215	-12.06	-9.747	-6.333	-4.566	-3.061	-1.034
1878	1.878	-21.868	-12.321	-11.872	-13.439	-7.319	-29.712	-12.784	-7.818
1879	1.879	-22.904	-21.657	-13.808	-9.965	-14.11	-39.777	-7.571	-50.578
1880	1.88	-22.028	-24.408	-9.547	-6.874	-16.634	-36.669	-9.09	-56.143
1881	1.881	-28.112	-11.677	-12.448	-5.916	-7.744	0.29	-10.415	-41.13
1882	1.882	-28.951	-14.003	-11.096	-11.925	3.079	25.45	-6.725	27.569
1883	1.883	-18.169	-20.328	-11.488	-7.866	-9.905	2.604	-12.713	37.342
1884	1.884	-3.898	-22.155	-9.36	-8.443	-18.636	-18.099	-9.608	10.515
1885	1.885	-13.605	-23.769	-10.521	-9.017	-14.004	-6.839	-4.746	18.513
1886	1.886	-22.331	-34.702	-13.238	-9.586	7.671	-16.894	-5.513	11.034
1887	1.887	-14.411	-44.719	-11.108	-9.186	10.775	-13.786	-9.566	4.379
1888	1.888	-18.669	-41.042	-15.557	-7.808	-3.358	0.341	-11.505	10.359
1889	1.889	-14.987	-37.652	-16.148	-13.61	4.175	7.896	-13.439	5.017
1890	1.89	-11.492	-30.411	-13.255	-12.846	-7.453	0.947	-10.528	-20.023
1891	1.891	-6.25	-23.737	-14.614	-17.695	-18.111	-5.421	-11.871	-24.317
1892	1.892	-3.338	-10.677	-11.322	-13.047	-16.184	-11.237	-8.568	-44.963
1893	1.893	-4.105	18.245	-12.482	-7.633	-7.485	-9.514	-14.363	-48.821
1894	1.894	-9.701	38.897	-11.326	-9.571	-5.946	-7.974	-12.043	-45.71
1895	1.895	-6.2	35.192	-10.171	-8.992	-16.021	-23.846	-12.612	-36.566
1896	1.896	-16.244	-16.285	-10.364	-10.728	-12.35	-21.747	-14.534	5.985
1897	1.897	-20.481	-53.226	-10.172	-18.658	-11.183	7.201	-11.621	11.955
1898	1.898	-37.484	-19.728	-10.954	-12.66	-5.946	-5.248	-11.999	-26.897
1899	1.899	-39.792	-1.57	-7.273	-17.877	-10.778	-16.488	-9.672	-42.193
1900	1.9	-33.403	3.799	-14.241	-18.834	-6.511	-19.849	-6.761	-28.896
1901	1.901	-15.981	8.756	-9.405	-16.309	-7.267	-16.851	-10.434	-33.247
1902	1.902	-4.359	40.602	-8.625	-15.528	-6.675	-25.265	-5.01	8.142
1903	1.903	2.04	69.53	-10.949	-8.954	-8.596	-7.525	-11.573	46.693
1904	1.904	0.116	50.707	-12.876	-11.473	-6.852	-19.166	-5.534	-29.035
1905	1.905	-5.104	-0.795	-8.235	-5.851	-10.343	12.741	-7.811	25.054
1906	1.906	-19.419	-67.577	-9.97	-5.264	-11.695	-0.796	-1.211	34.783
1907	1.907	-25.238	-76.48	-11.321	-4.665	-13.808	-38.31	-10.902	25.684
1908	1.908	-26.984	-84.587	-12.666	-0.575	-12.637	7.197	-12.108	49.922
1909	1.909	-38.013	-62.505	-11.498	-1.904	-11.459	-10.967	-15.636	42.494
1910	1.91	-42.268	-42.559	-13.43	-8.271	-6.608	-27.432	-12.599	-44.942
1911	1.911	-30.452	-24.35	-14.582	-10.763	-6.005	-22.422	-15.551	-56.598
1912	1.912	-16.144	-18.957	-12.449	-14.806	-9.284	-8.883	-14.805	-45.674
1913	1.913	-6.503	-24.013	-11.094	-11.3	-8.684	-4.83	-12.466	-35.82
1914	1.914	-4.777	-28.47	-12.444	-10.697	-2.864	13.92	-2.995	-9.13
1915	1.915	3.169	-16.072	-13.604	-13.596	-2.072	-3.108	-4.156	-0.996
1916	1.916	7.443	2.704	-11.08	-10.11	-3.988	-6.212	-10.149	6.339
1917	1.917	1.101	-0.594	-10.317	-11.449	-5.905	-26.013	-13.228	12.967
1918	1.918	-16.828	-22.479	-13.622	-9.311	-9.962	-49.34	-12.279	-17.393
1919	1.919	-14.264	-25.187	-11.511	-8.145	-6.478	-14.956	-11.536	-22.727
1920	1.92	-2.611	-22.691	-13.437	-13.183	-11.896	-10.512	-12.325	-47.887
1921	1.921	-0.415	-25.041	-14.59	-13.777	-8.403	10.206	-7.506	-70.816
1922	1.922	1.593	-14.41	-13.823	-9.732	-9.004	-16.166	-1.53	-50.238
1923	1.923	-3.569	-4.728	-11.895	-13.231	-6.123	-19.534	-3.884	-39.098
1924	1.924	-5.069	0.498	-12.677	-11.896	-3.636	-16.506	4.05	-29.101
1925	1.925	-6.404	17.9	-11.127	-12.312	-9.061	-8.22	-1.145	-0.851
1926	1.926	-10.064	10.894	-14.618	-14.265	-13.908	-0.681	-7.887	40.805
1927	1.927	-16.039	12.987	-9.199	-8.479	-11.978	-3.008	-1.87	46.29
1928	1.928	-8.665	-8.35	-14.038	-9.276	-11.415	3.363	-4.18	21.235
1929	1.929	-1.88	-28.123	-14.624	-14.135	-13.938	-17.964	-15.044	7.744
1930	1.93	-7.844	-20.607	-12.894	-12.223	-11.635	-9.658	-35.816	-21.286
1931	1.931	-15.19	-41.743	-11.547	-12.841	-9.537	-7.162	-16.171	-77.97
1932	1.932	-10.355	-67.325	-9.214	-12.492	-5.875	-0.183	-13.718	-4.638
1933	1.933	-20.008	-77.423	-12.125	-17.95	-3.55	-2.315	-20.73	24.96
1934	1.934	-34.304	-68.164	-16.583	-14.5	-10.141	-15.871	-27.149	-19.687
1935	1.935	-43.943	-37.036	-10.013	-16.48	-15.009	10.433	-17.506	-27.782
1936	1.936	-35.193	17.098	-16.028	-17.103	-15.811	-8.325	-15.798	-79.408
1937	1.937	-36.702	53.987	-15.267	-22.965	-5.172	-11.594	1.588	-72.757
1938	1.938	-37.999	87.42	-7.347	-10.831	-0.911	-2.3	-10.062	-42.29
1939	1.939	-31.556	81.369	-8.324	-2.172	-2.096	-5.038	-20.742	-3.536
1940	1.94	-23.189	42.632	-13.175	-0.683	-10.44	-7.583	-18.845	31.701
1941	1.941	-13.479	7.385	-15.705	-13.703	-13.553	-19.215	-3.007	27.279
1942	1.942	-4.541	2.943	-14.949	-8.551	-10.674	-4.337	-9.427	14.966
1943	1.943	-7.991	-34.532	-11.461	-13.265	-9.926	5.323	-7.524	33.782
1944	1.944	-4.862	-49.49	-9.535	-11.972	-7.619	-20.996	-5.811	-17.656
1945	1.945	-5.808	-53.803	-13.614	-13.205	-15.582	-32.224	-10.486	-84.406
1946	1.946	-17.205	-57.753	-10.15	-12.103	-14.647	-28.928	-9.158	-75.44
1947	1.947	-21.843	-31.418	-5.719	-11.193	-13.71	-13.236	-8.024	46.792
1948	1.948	-8.878	20.026	-14.666	-16.099	-11.226	-38.742	-6.891	64.291
1949	1.949	-0.174	12.644	-11.033	-13.638	-8.927	-1.012	-7.887	80.205
1950	1.95	-8.102	19.179	-9.911	-12.929	-15.528	14.078	-6.945	65.948
1951	1.951	-12.33	0.906	-13.06	-12.417	-14.767	18.548	-11.228	26.558
1952	1.952	-13.44	-4.614	-10.186	-6.479	-12.459	14.454	-20.148	-8.991
1953	1.953	-12.225	-29.804	-16.228	-7.306	-2.995	-11.934	-35.831	-63.056
1954	1.954	-4.827	-43.37	-8.937	-13.932	-1.854	-22.041	-33.702	6.152
1955	1.955	-2.273	-36.838	-15.778	-11.469	-7.879	-25.195	-4.668	50.841
1956	1.956	-1.273	-40.995	-13.319	-17.131	-8.872	-33.491	16.031	42.763
1957	1.957	-9.199	-44.821	-15.701	-19.115	-8.702	-31.531	34.806	-8.865
1958	1.958	-12.29	-34.887	-14.215	-17.235	-11.629	-29.053	24.737	-55.662
1959	1.959	-5.528	-31.884	-13.69	-19.226	-9.125	-12.816	21.635	-147.103
1960	1.96	-9.797	-29.168	-15.681	-23.344	-19.784	-10.738	7.498	-160.228
1961	1.961	2.402	4.346	-12.836	-15.47	-9.732	-12.738	-18.052	-72.291
1962	1.962	14.621	-0.054	-12.505	-14.371	-13.418	3.119	-56.568	11.014
1963	1.963	-9.139	-20.698	-12.946	-15.395	-9.947	0.988	-28.899	43.44
1964	1.964	-32.888	-31.902	-10.86	-0.742	-8.994	-8.691	-23.861	-5.917
1965	1.965	-35.932	-28.627	-16.904	-2.926	-9.974	17.634	-19.406	20.866
1966	1.966	-50.013	-19.344	-3.79	-12.661	-10.753	51.687	-23.465	-19.685
1967	1.967	-62.764	-11.041	-1.906	-10.975	-1.858	38.134	2.853	-41.662
1968	1.968	-32.382	-18.603	-3.7	-9.479	1.611	9.066	6.15	-35.036
1969	1.969	-20.001	2.49	-27.561	0.533	2.551	-47.695	-9.517	7.565
1970	1.97	-38.78	5.194	-24.322	-0.682	-10.24	-55.837	-6.798	12.928
1971	1.971	-35.483	-2.35	-8.701	2.754	12.578	-18.878	-9.319	7.885
1972	1.972	-26.192	-13.942	-11.468	-0.392	9.466	1.062	-2.326	-23.995
1973	1.973	-12.077	-20.264	-9.001	-5.269	6.74	-17.146	-34.178	-36.307
1974	1.974	5.7	-10.517	-16.011	-2.79	-11.078	-33.619	-47.627	-54.999
1975	1.975	3.348	15.895	-9.665	-13.468	-8.775	-38.648	-35.149	-65.045
1976	1.976	-7.337	12.303	-15.504	-6.343	-6.667	-34.171	-23.833	-49.287
1977	1.977	-9.311	-4.655	-13.798	-10.045	-0.879	-13.47	-6.767	-29.391
1978	1.978	-4.134	-26.501	-9.184	-16.067	-13.086	-9.849	15.015	9.158
1979	1.979	-21.585	-29.255	-7.86	-12.992	-8.451	-26.908	40.419	25.576
1980	1.98	4.122	-16.524	-9.056	-2.174	-1.298	-11.3	50.403	10.45
1981	1.981	7.37	-9.579	-27.085	-6.445	-10.202	-8.654	9.534	51.589
1982	1.982	-14.546	-11.729	-9.312	-12.848	-18.529	14.504	-6.938	79.137
1983	1.983	-6.264	-17.564	-11.664	-16.344	-17.558	-7.428	-21.993	3.389
1984	1.984	-8.829	-15.819	-9.561	-8.994	-6.718	-15.793	-17.481	-7.475
1985	1.985	-20.498	4.901	-7.653	-13.831	-5.369	-28.599	-13.389	-17.357
1986	1.986	-22.692	13.276	-12.906	-5.894	-11.768	-35.589	-17.03	-44.094
1987	1.987	-28.547	-14.876	-11.382	-6.862	-20.097	-12.23	-13.705	-52.289
1988	1.988	-26.848	-3.533	-18.573	-15.762	-10.419	22.186	-16.757	-15.317
1989	1.989	-12.561	-13.464	-14.912	-12.263	-9.257	17.704	-14.009	4.672
1990	1.99	-2.903	-10.241	-11.447	-17.462	-22.411	-3.037	-16.498	-25.645
1991	1.991	-4.649	-29.89	-10.501	-4.655	-20.668	-6.764	-14.15	-53.261
1992	1.992	-6.192	-63.308	-25.229	-6.373	-12.734	-16.889	-11.977	-28.106
1993	1.993	-10.437	-86.11	-14.604	-10.992	-14.079	-26.22	-17.742	-14.545
1994	1.994	-9.271	-65.395	-8.811	-6.702	-2.263	-17.915	-12.479	14.496
1995	1.995	-10.43	-46.643	-7.081	-18.453	-6.892	-30.705	-13.992	-11.823
1996	1.996	-7.345	-1.984	-8.642	-19.969	-5.532	-28.381	-12.611	-21.874
1997	1.997	-6.405	16.128	7.216	-15.699	-4.361	-22.005	-8.9	6.476
1998	1.998	-14.367	32.516	0.828	-19.356	-7.833	6.97	-7.701	2.987
[truncated: 7,567 more rows]
