# Supplementary material for: Associations between lower-limb muscle activation and knee flexion in post-stroke individuals: A study on the stance-to-swing phases of gait
Source: PLoS One. 2017 Sep 8;12(9):e0183865. doi: 10.1371/journal.pone.0183865 (PMC5590852; doi:10.1371/journal.pone.0183865)
Supplement: S1 Dataset — (ZIP) [file pone.0183865.s001.zip › S1_Dataset/Healthy group/6/1/emg.csv]

Frame	Time	EMG Signal 1	EMG Signal 2	EMG Signal 3	EMG Signal 4	EMG Signal 5	EMG Signal 6	EMG Signal 7	EMG Signal 8
0	0	61.36	55.434	33.694	41.395	47.043	43.497	38.811	45.216
1	0.001	54.473	55.503	34.55	44.758	23.548	53.604	39.058	41.561
2	0.002	50.303	46.66	36	28.569	55.59	37.58	39.316	41.005
3	0.003	42.071	45.376	41.325	32.51	11.593	6.852	40.545	40.462
4	0.004	45.266	51.068	42.398	39.345	15.592	1.094	38.495	33.732
5	0.005	42.288	34.902	41.367	39.036	9.137	18.181	33.558	36.499
6	0.006	37.969	34.632	45.39	24.254	30.54	26.569	27.853	31.734
7	0.007	39.668	41.152	45.751	24.196	0.076	15.612	25.843	29.499
8	0.008	33.848	31.045	41.884	27.052	9.876	11.247	25.595	26.319
9	0.009	30.184	36.057	36.689	32.45	11.771	17.152	30.59	28.58
10	0.01	34.486	37.608	34.227	42.503	26.093	22.498	26.128	25.445
11	0.011	39.02	32.033	31.028	45.433	16.449	23.028	28.852	28.141
12	0.012	36.036	16.041	24.764	22.065	-2.653	23.388	15.144	25.833
13	0.013	28.252	15.956	25.879	4.724	-10.921	20.09	18.877	19.295
14	0.014	26.71	22.681	16.186	17.194	15.463	23.209	15.871	18.204
15	0.015	27.923	16.096	17.959	8.019	2.974	17.46	15.793	18.301
16	0.016	25.314	18.458	8.917	8.765	-8.369	24.904	18.055	15.34
17	0.017	23.722	10.213	10.169	5.092	6.028	20.002	13.188	9.325
18	0.018	22.173	21.566	6.031	13.265	24.498	19.586	8.754	13.222
19	0.019	17.385	18.064	2.135	17.031	10.472	13.4	10.353	15.23
20	0.02	15.943	11.709	0.028	14.068	16.211	12.868	8.318	11.855
21	0.021	8.363	14.304	3.182	5.534	12.916	15.665	11.158	15.884
22	0.022	10.715	19.084	8.325	23.751	9.862	9.594	6.492	12.599
23	0.023	5.575	6.695	7.718	8.339	-3.41	6.458	2.057	5.298
24	0.024	3.398	6.55	10.46	4.577	-2.91	3.558	-3.111	8.104
25	0.025	2.447	6.265	9.765	1.057	6.137	2.054	-1.651	2.051
26	0.026	1.365	8.363	11.836	19.064	14.081	1.36	4.697	-3.756
27	0.027	-1.403	-2.644	14.735	-10.303	7.146	-1.805	0.63	-1.969
28	0.028	-2.359	4.99	10.146	-7.682	-3.438	3.203	-3.204	-8.844
29	0.029	-4.807	-2.221	13.544	-5.391	-5.465	-2.011	0.168	-7.537
30	0.03	-1.775	-4.341	4.812	-9.436	-17.114	-5.244	1.653	0.981
31	0.031	-4.287	-4.468	2.901	3.782	-27.96	0.466	-1.082	11.873
32	0.032	-4.993	-6.283	-4.766	5.438	-22.32	3.904	-2.421	18.94
33	0.033	-5.632	-12.872	-6.375	6.95	-5.026	-0.935	-6.034	8.056
34	0.034	-2.141	-13.208	-12.774	-17.219	27.791	-5.148	-14.645	-9.741
35	0.035	-4.784	-4.01	-12.941	-21.013	49.999	-2.56	-11.792	-8.138
36	0.036	-4.273	-6.179	-16.946	15.304	45.35	-7.279	-7.154	-10.938
37	0.037	-2.733	-13.337	-14.715	-0.406	56.022	-4.412	-4.799	-13.505
38	0.038	-7.516	-8.051	-17.862	-14.562	45.438	-6.346	-7.825	-12.364
39	0.039	-11.665	5.219	-18.837	-11.065	10.52	-9.016	-5.983	-11.373
40	0.04	-14.596	2.663	-19.763	-7.977	-21.86	-9.906	-11.256	-7.625
41	0.041	-8.564	-6.602	-17.531	-11.753	-26.344	-9.984	-11.076	-11.775
42	0.042	-10.027	-8.618	-13.704	-9.05	-53.045	-9.637	-4.861	-8.707
43	0.043	-12.985	-10.377	-9.255	10.316	-50.104	-5.576	-2.672	-10.044
44	0.044	-15.699	-19.641	-10.18	-7.811	-28.572	-14.654	-0.639	-13.288
45	0.045	-14.113	-21.134	-2.737	-24.354	-14.758	-13.825	-1.488	-9.328
46	0.046	-20.433	-18.335	-3.955	-9.692	-2.294	-8.896	-11.788	-10.351
47	0.047	-18.383	-21.49	-3.195	-11.846	-14.195	-10.119	-13.353	-11.147
48	0.048	-19.191	-12.021	-2.591	-6.811	-8.046	-7.831	-9.854	-14.608
49	0.049	-16.083	-18.578	1.347	-14.909	-21.793	-7.256	-6.512	-14.163
50	0.05	-13.323	-19.881	0.679	-22.23	-13.246	-12.276	-5.658	-10.788
51	0.051	-14.688	-8.085	-9.362	-13.37	-8.68	-7.712	-12.455	-10.42
52	0.052	-10.24	-12.732	-7.985	-9.907	-21.752	-9.532	-9.96	-15.291
53	0.053	-9.678	-11.387	-6.791	1.871	-16.595	-8.26	-12.302	-12.035
54	0.054	-14.54	-10.244	-17.59	-6.103	-8.761	-9.718	-15.805	-15.002
55	0.055	-11.269	-18.584	-21.81	-27.81	4.121	-10.2	-9.832	-14.663
56	0.056	-10.685	-15.513	-18.107	-24.739	9.269	-6.59	-12.183	-12.385
57	0.057	-14.16	-10.683	-24.079	-16.445	4.567	-5.283	-14.151	-14.544
58	0.058	-14.558	-9.926	-23.092	-18.995	-11.373	-4.944	-12.249	-14.985
59	0.059	-14.95	-7.628	-20.178	-7.394	-30.587	-7.704	-15.184	-13.099
60	0.06	-19.415	-11.128	-24.429	-18.037	-38.179	-9.685	-15.603	-12.375
61	0.061	-12.849	-13.061	-22.108	-12.225	-35.881	-11.274	-9.252	-11.077
62	0.062	-13.65	-14.793	-14.177	-10.473	-12.48	-6.872	-6.769	-9.768
63	0.063	-19.29	-13.46	-8.954	6.934	-3.2	-11.562	-12.421	-7.484
64	0.064	-19.907	-15.81	-17.857	4.596	-5.913	-15.669	-7.617	-3.078
65	0.065	-20.531	-16.978	-4.703	-10.317	22.366	-17.064	2.415	-6.408
66	0.066	-19.987	-10.991	-2.953	-8.387	33.604	-21.556	1.027	-11.874
67	0.067	-13.065	-15.26	4.983	-10.122	36.896	-21.011	-10.807	-13.877
68	0.068	-12.147	-14.491	-2.162	-14.76	33.812	-18.534	-9.284	-17.229
69	0.069	-14.694	-13.925	-5.824	-16.093	25.497	-21.862	-13.571	-11.857
70	0.07	-13.969	-10.654	0.199	-14.912	-7.995	-19.766	-12.439	-16.737
71	0.071	-17.511	-14.748	-7.123	-13.729	-21.545	-14.581	-13.629	-12.136
72	0.072	-14.286	-15.157	-13.861	-14.686	-25.623	-8.037	-10.55	-13.922
73	0.073	-14.923	-12.83	-19.823	-7.884	-21.947	-10.592	-11.544	-11.451
74	0.074	-18.465	-10.72	-15.723	-10.383	-18.687	-9.854	-15.825	-9.18
75	0.075	-18.142	-14.418	-19.178	-9.585	-34.371	-5.043	-19.914	-12.134
76	0.076	-12.396	-13.087	-18.568	-4.729	-20.233	-8.358	-13.347	-11.804
77	0.077	-18.071	-16.01	-22.613	-12.054	-12.67	-10.123	-9.105	-9.144
78	0.078	-13.297	-14.101	-19.884	-18.822	-16.533	-4.139	-11.447	-14.031
79	0.079	-11.421	-14.501	-24.716	-17.839	-28.142	-7.632	-14.947	-14.667
80	0.08	-15.544	-14.717	-17.36	-9.888	-17.49	-5.322	-8.961	-15.297
81	0.081	-16.952	-10.293	-14.463	-10.836	-15.557	-11.918	-8.388	-12.042
82	0.082	-19.332	-14.959	-16.99	-11.775	-17.295	-12.899	-12.461	-11.491
83	0.083	-20.553	-16.718	-12.934	-19.676	-18.805	-13.68	-5.503	-15
84	0.084	-17.898	-11.901	-2.103	-22.743	-14.482	-1.496	-8.414	-13.687
85	0.085	-13.695	-7.272	8.92	-21.769	-18.059	-6.739	-10.938	-13.347
86	0.086	-15.11	0.466	10.273	-8.597	-11.952	-5.211	-8.617	-7.395
87	0.087	-17.492	-4.766	11.435	20.475	-8.786	-3.882	-6.67	2.239
88	0.088	-13.871	-4.007	10.28	16.43	-19.616	-2.738	-0.656	1.043
89	0.089	-13.544	0.818	2.937	58.041	-6.67	-3.915	-7.998	-4.989
90	0.09	-17.286	-12.343	-11.755	-2.918	-1.536	-4.9	-5.077	-1.928
91	0.091	-15.995	-41.377	-13.863	-43.55	-6.294	-5.889	-5.838	-16.675
92	0.092	-15.669	-45.45	-11.902	-21.482	-5.02	-6.677	-8.15	-18.847
93	0.093	-15.343	-34.239	-13.619	-28.052	9.211	2.219	-11.623	-9.202
94	0.094	-9.592	-17.218	-18.24	-22.036	11.088	-1.27	-1.54	-14.455
95	0.095	2.549	-7.944	-22.482	-27.449	26.924	-6.499	-2.883	-22.413
96	0.096	-2.722	-10.67	-23.624	-12.368	24.793	-13.268	-1.702	-18.177
97	0.097	-7.411	-13.197	-22.448	-7.909	-0.357	-10.74	-5.171	-24.581
98	0.098	-11.711	-10.886	-25.537	-3.844	-10.381	-9.953	-12.514	-23.427
99	0.099	-12.916	-4.501	-26.505	14.938	-19.627	-1.995	-13.461	-18.213
100	0.1	-9.463	-10.308	-29.021	-2.088	-11.266	-7.203	-10.92	-3.514
101	0.101	-21.297	-15.533	-20.128	-17.77	-3.682	-4.287	-11.673	2.869
102	0.102	-10.291	-13.966	-21.313	-20.478	-10.615	-13.939	-13.593	0.936
103	0.103	-11.669	-6.795	-18.238	-2.666	-12.708	-12.753	-11.64	20.289
104	0.104	-12.85	-3.106	-13.412	-4.974	-14.599	-13.893	-8.719	-2.932
105	0.105	-30.873	-9.097	-5.494	-11.361	-16.307	-16.97	-11.213	-6.016
106	0.106	-33.411	-20.897	-4.542	-17.182	-11.613	-21.787	-10.803	-20.133
107	0.107	-12.339	-6.572	-1.645	-8.482	-15.819	-22.537	-11.171	-2.316
108	0.108	-20.682	-8.495	-0.874	-22.794	-12.109	-16.898	-9.989	-9.271
109	0.109	-13.154	-10.225	-4.937	-24.732	-13.25	-12.039	-7.246	-7.122
110	0.11	-10.856	-24.536	-1.448	-19.504	-14.237	-8.729	-7.996	-5.163
111	0.111	-0.231	-30.339	-4.728	-21.064	-23.17	-2.127	-8.737	-13.832
112	0.112	-6.043	-10.987	-10.128	-19.73	-31.518	-6.366	-12.378	-21.726
113	0.113	-7.788	-3.439	-10.682	-20.898	-28.41	-10.403	-12.726	-17.427
114	0.114	-6.241	-15.043	-12.595	-10.046	-21.607	-9.796	-13.86	-21.084
115	0.115	-13.391	-12.909	-19.169	-17.205	-15.571	-13.068	-11.12	-12.752
116	0.116	-9.705	-10.969	-16.641	-20.895	-6.588	-11.298	-11.47	1.16
117	0.117	-10.849	-19.663	-22.244	-17.417	-0.516	-12.633	-16.267	-8.53
118	0.118	-26.892	-2.235	-20.302	-18.416	15.597	-12.981	-12.751	-17.214
119	0.119	-15.258	-4.539	-23.605	-11.657	13.313	-19.513	-9.422	-18.741
120	0.12	-8.848	-2.385	-25.369	-14.183	6.956	-10.564	-9.982	-17.35
121	0.121	-10.756	-8.163	-19.58	-8.614	8.876	-11.684	-14.801	-13.63
122	0.122	-15.954	-27.479	-13.996	-10.571	-7.027	-12.599	-8.783	-14.742
123	0.123	-17.47	-14.671	-12.088	-11.161	7.844	-13.511	-12.825	-13.708
124	0.124	-13.176	-12.316	-4.764	-17.754	-9.583	-19.463	-10.868	-10.747
125	0.125	-16.821	-10.149	-7.689	-11.774	-16.545	-17.092	-15.496	-9.934
126	0.126	-13.303	-12.047	0.23	-7.727	-14.418	-15.108	-6.579	-17.231
127	0.127	-14.226	-13.758	-2.873	-8.324	-12.451	-18.354	-5.393	-12.335
128	0.128	-17.089	-18.373	0.024	-10.275	-14.154	-15.406	-8.844	-9.76
129	0.129	-17.815	-14.091	0.801	-7.393	-15.662	-12.84	-7.845	-10.479
130	0.13	-18.545	-10.385	-3.261	-9.933	-11.346	-8.346	-10.72	-13.917
131	0.131	-15.016	-13.838	-3.826	-7.613	-17.66	-4.237	-9.914	-10.591
132	0.132	-13.035	-16.895	-12.517	-10.526	-30.746	-6.713	-9.11	-12.279
133	0.133	-17.053	-15.903	-13.665	-7.842	-32.421	-8.026	-11.019	-8.743
134	0.134	-13.517	-16.654	-14.614	-5.934	-33.907	-1.411	-12.92	-16.046
135	0.135	-12.107	-18.945	-17.494	-9.437	-26.684	1.536	-12.318	-10.765
136	0.136	-11.66	-15.433	-18.248	-9.07	-7.108	2.345	-15.781	-13.609
137	0.137	-14.303	-12.105	-17.462	-5.004	35.491	-3.225	-14.406	-17.803
138	0.138	-14.633	-9.177	-19.395	-2.47	29.503	-5.125	-11.484	-13.671
139	0.139	-12.44	-11.673	-19.986	-0.136	45.96	-4.511	-12.628	-7.024
140	0.14	-14.314	-12.996	-20.584	-5.906	30.89	-1.573	-10.682	-0.966
141	0.141	-10.578	-17.042	-18.101	-6.709	-1.005	-7.353	-5.833	-0.139
142	0.142	-11.871	-13.562	-11.75	-8.703	-5.037	-11.388	-2.332	-8.031
143	0.143	-18.389	-16.855	-9.271	-4.09	-16.221	-7.881	-8.323	-11.085
144	0.144	-19.299	-15.68	-3.688	-11.865	-12.903	-13.849	-2.697	-13.946
145	0.145	-20.013	-12.937	-5.649	-6.661	-22.182	-16.155	-10.616	-9.649
146	0.146	-20.719	-12.508	-6.256	-13.454	-19.454	-15.566	-13.7	-11.939
147	0.147	-17.176	-11.698	-4.531	-9.198	-47.674	-14.978	-8.856	-18.475
148	0.148	-12.477	-12.445	-2.016	-14.807	-36.405	-17.863	-13.11	-14.167
149	0.149	-19.012	-15.508	-4.339	-15.376	-33.056	-10.885	-12.336	-11.795
150	0.15	-14.712	-15.084	-3.171	-10.706	-17.338	-9.896	-7.497	-11.17
151	0.151	-16.986	-19.311	-3.54	-10.12	-8.977	-14.143	-8.076	-14.394
152	0.152	-13.472	-15.803	-7.775	-13.607	-16.523	-13.351	-7.488	-12.589
153	0.153	-15.364	-14.427	-15.69	-12.251	-14.244	-8.506	-8.843	-10.016
154	0.154	-12.414	-10.338	-19.149	-9.333	0.591	-7.911	-12.13	-17.299
155	0.155	-11.017	-13.801	-20.091	-13.007	-5.281	-8.479	-8.061	-12.039
156	0.156	-9.631	-9.332	-21.037	-12.619	-7.098	-8.081	-5.544	-9.104
157	0.157	-12.503	-12.231	-23.532	-19.199	0.776	-9.425	-8.835	-8.312
158	0.158	-12.059	-11.83	-21.202	-10.288	-3.531	-5.345	-15.416	-13.888
159	0.159	-6.982	-9.492	-19.269	-6.801	15.985	-7.837	-8.646	-11.932
160	0.16	-12.929	-7.355	-21.208	-5.832	18.69	-10.13	-14.654	-21.972
161	0.161	-16.947	-6.972	-21.795	3.081	16.173	-7.965	-10.592	-17.69
162	0.162	-16.321	-10.461	-19.293	-10.059	-0.069	-11.605	-11.174	-13.999
163	0.163	-19.568	-14.513	-11.953	-18.745	-10.693	-12.93	-6.533	4.012
164	0.164	-23.607	-13.14	-4.609	-14.07	-20.365	-8.072	-5.962	11.576
165	0.165	-17.78	-12.75	-3.65	-15.388	-36.234	-14.052	-7.319	27.845
166	0.166	-18.536	-15.648	-4.434	-19.034	-25.56	-8.417	-14.67	8.702
167	0.167	-13.678	-14.484	-2.112	-1.005	-11.967	-19.236	-15.635	-24.757
168	0.168	-13.087	-18.749	2.725	-18.777	-13.657	-20.769	-18.536	-20.294
169	0.169	-13.666	-21.259	0.797	-21.063	-18.248	-16.501	-5.364	-24.35
170	0.17	-15.001	-19.901	-3.257	6.652	-8.14	-7.588	-3.419	-28.018
171	0.171	-15.366	-26.481	-4.597	-12.086	0.789	-11.06	-5.148	-24.721
172	0.172	-14.184	-21.649	-11.929	-22.106	-2.674	-10.074	-6.69	-34.002
173	0.173	-16.108	-15.68	-12.873	-12.777	-12.344	-5.217	-8.027	-19.869
174	0.174	-12.614	-18.018	-15.754	-10.025	-15.997	-7.719	-6.861	-2.053
175	0.175	-12.213	-17.453	-19.99	-12.504	-14.837	-5.384	-8.005	-18.298
176	0.176	-14.908	-10.116	-24.041	-10.138	-24.529	-7.295	-11.096	-16.161
177	0.177	-13.729	-11.1	-22.091	-16.475	-18.157	-10.559	-13.986	-14.229
178	0.178	-15.267	-5.12	-22.669	-14.482	-17.003	-11.112	-14.757	-12.482
179	0.179	-10.806	-10.751	-20.927	-9.205	-33.066	-9.725	-13.975	-4.542
180	0.18	-14.084	-11.338	-22.292	-20.2	-26.096	-11.046	-12.032	2.62
181	0.181	-13.495	-15.991	-19.018	-13.021	-19.702	-12.172	-10.095	-11.707
182	0.182	-14.848	-7.101	-14.201	-1.219	-10.028	-14.076	-11.839	-9.775
183	0.183	-18.126	-8.272	-14.81	-5.896	-4.812	-8.244	-13.19	-11.516
184	0.184	-15.994	-11.772	-10.771	-13.114	-0.169	-8.996	-6.808	-13.06
185	0.185	-15.6	-8.675	-4.989	-9.487	21.514	-7.032	-9.319	-14.417
186	0.186	-20.628	-13.523	-4.233	-15.495	24.624	-14.37	-8.54	-13.256
187	0.187	-13.272	-9.271	-2.318	-12.383	27.362	-9.522	-7.96	-12.09
188	0.188	-16.179	-8.486	-0.393	-15.267	14.649	-8.743	-4.675	-15.182
189	0.189	-13.669	-17.962	-5.816	-14.489	3.079	-12.811	-8.735	-14.215
190	0.19	-14.45	-16.803	-6.394	-12.156	-7.523	-7.978	-8.345	-8.213
191	0.191	-15.031	-15.647	-5.807	-12.735	-9.445	-12.635	-15.699	-12.292
192	0.192	-14.456	-12.56	-4.056	-10.802	-18.176	-9.749	-10.47	-11.741
193	0.193	-11.555	-11.599	-11.978	-9.069	-0.789	-11.113	-17.238	-4.418
194	0.194	-11.177	-14.127	-15.451	-10.45	6.145	-4.737	-11.234	-7.353
195	0.195	-12.541	-14.906	-14.471	-10.864	-0.27	-3.977	-12.002	-8.161
196	0.196	-13.709	-14.324	-19.307	-12.052	-25.464	-9.602	-7.167	-12.253
197	0.197	-15.642	-9.684	-25.31	-10.918	-49.296	-16.185	-10.469	-20.219
198	0.198	-12.154	-15.104	-21.256	-14.416	-58.633	-8.246	-12.214	-15.033
199	0.199	-12.533	-15.685	-21.847	-14.053	-38.923	-11.335	-12.614	-6.169
200	0.2	-16.982	-16.264	-25.153	-12.148	-21.132	-8.428	-10.299	-14.525
201	0.201	-10.394	-15.69	-17.43	-14.121	13.907	-12.674	-14.368	-11.453
202	0.202	-14.649	-12.215	-12.231	-15.697	39.093	-10.343	-8.57	-12.437
203	0.203	-18.708	-11.823	-11.289	-11.265	43.577	-13.81	-9.353	-14.965
204	0.204	-16.777	-9.684	-8.799	-3.934	31.25	-11.865	-8.777	-7.626
205	0.205	-18.709	-14.119	-1.469	-6.861	27.625	-10.117	-8.204	-10.545
206	0.206	-15.807	-12.359	-4.385	-9.405	10.607	-11.459	-6.468	-9.788
207	0.207	-20.65	-10.982	3.539	-8.663	-5.069	-12.802	-6.861	-12.121
208	0.208	-16.011	-16.384	4.503	-12.176	-19.185	-11.629	-5.51	-7.301
209	0.209	-16.596	-12.888	-2.263	-7.559	-36.977	-12.015	-0.69	-10.613
210	0.21	-11.764	-13.451	-3.022	-9.318	-34.628	-14.728	-9.419	-11.213
211	0.211	-7.127	-12.861	-3.781	-15.14	-45.253	-10.469	-10.601	-9.885
212	0.212	-14.88	-13.235	-10.341	-12.834	-43.324	-9.885	-11.588	-14.355
213	0.213	-5.211	-15.549	-14.573	-16.35	-17.045	-5.045	-6.768	-12.624
214	0.214	-6.376	-12.635	-16.869	-11.74	-5.868	-5.62	-12.776	-11.263
215	0.215	-12.382	-13.788	-18.773	-11.19	-22.938	-11.033	-13.555	-7.968
216	0.216	-13.344	-11.071	-22.039	-11.605	-26.111	-6.191	-12.975	-5.05
217	0.217	-8.502	-10.867	-20.284	-9.311	-23.45	-5.598	-13.569	-9.517
218	0.218	-14.496	-10.665	-22.795	-12.226	-15.943	-2.694	-17.645	-12.465
219	0.219	-20.1	-14.336	-22.406	-10.319	-13.694	-8.498	-11.85	-13.852
220	0.22	-18.156	-12.01	-22.025	-7.636	-7.36	-2.876	-14.183	-10.592
221	0.221	-18.729	-14.128	-19.332	-12.481	-5.448	-10.793	-10.708	-9.456
222	0.222	-15.821	-8.122	-14.322	-11.921	-7.226	-11.748	-15.363	-8.31
223	0.223	-16.204	-10.626	-11.058	-15.234	-11.941	-8.834	-6.471	-14.134
224	0.224	-15.823	-9.832	-8.178	-14.666	-4.828	-11.346	-15.389	-11.817
225	0.225	-18.727	-9.23	-5.685	-15.064	1.534	-16.968	-7.081	-11.22
226	0.226	-19.116	-12.501	-5.315	-17.4	2.689	-15.031	-8.051	-7.93
227	0.227	-13.317	-13.057	-3.204	-23.987	-2.54	-16.953	-1.291	-11.992
228	0.228	-15.644	-15.549	-3.592	-19.156	-9.34	-16.366	-9.25	-11.593
229	0.229	-17.58	-20.948	-0.102	-5.995	-10.152	-13.841	-10.238	-11.197
230	0.23	-14.291	-16.098	-4.165	3.681	-9.456	-12.489	-7.35	-8.276
231	0.231	-7.715	-15.508	-4.543	15.855	-4.717	-7.673	-4.842	-10.967
232	0.232	-15.646	-18.401	-7.818	26.879	-5.391	-8.276	-10.453	-15.213
233	0.233	-12.553	-10.459	-11.865	36.923	-8.382	-7.729	-5.618	-16.565
234	0.234	-13.524	-23.611	-13.213	17.348	-11.929	-10.286	-14.341	-16.189
235	0.235	-11.007	-14.901	-18.629	-25.256	-7.516	-2.968	-13.191	-13.298
236	0.236	-11.78	-13.353	-15.144	-43.491	-4.631	-2.038	-10.106	-19.317
237	0.237	-11.203	-23.428	-19.798	-38.112	-7.137	-6.915	-5.27	-20.107
238	0.238	-10.621	-17.053	-22.724	-23.084	-8.489	-4.43	-11.274	-11.211
239	0.239	-10.033	-11.056	-24.102	-27.636	-8.12	-5.224	-10.505	-10.06
240	0.24	-17.971	-10.108	-22.784	-23.629	-6.226	-1.77	-7.046	3.863
241	0.241	-11.972	-9.139	-19.919	-19.968	-5.895	-6.433	-9.011	9.661
242	0.242	-17.201	-9.928	-15.5	-16.71	-4.404	-15.362	-9.632	-2.546
243	0.243	-16.239	-7.606	-11.481	-1.054	-8.906	-11.704	-14.509	-7.21
244	0.244	-15.468	-12.451	-11.144	-9.385	-8.354	-12.869	-12.609	-8.579
245	0.245	-16.248	-15.753	-5.773	-6.891	-6.659	-13.837	-10.903	-12.271
246	0.246	-22.839	-10.345	-5.251	-13.863	-7.113	-18.686	-6.101	-11.124
247	0.247	-18.61	-12.297	-2.021	-20.245	-6.785	-21.222	-10.777	-10.182
248	0.248	-17.871	-14.251	-3.823	-14.43	-4.702	-22.025	-6.74	-7.312
249	0.249	-17.321	-17.181	-5.235	-9.203	-10.737	-11.209	-10.256	-9.844
250	0.25	-17.933	-9.282	-6.629	-1.278	-14.995	-15.879	-9.917	-18.76
251	0.251	-13.892	-10.479	-3.754	-11.365	-20.601	-14.543	-8.807	-24.779
252	0.252	-13.535	-17.859	-9.775	-20.252	-27.169	-18.241	-9.252	-23.82
253	0.253	-9.096	-18.855	-15.782	-14.226	-40.312	-7.418	-14.336	-17.061
254	0.254	-13.197	-19.667	-16.572	-11.106	-19.038	-6.075	-13.802	-19.601
255	0.255	-10.715	-22.026	-23.166	-10.1	6.482	-12.465	-12.104	-12.258
256	0.256	-9.399	-20.125	-20.67	-7.558	9.747	-11.31	-10.792	-15.175
257	0.257	-12.321	-16.867	-23.019	-13.14	0.405	-12.289	-15.293	-9.19
258	0.258	-14.288	-11.486	-24.985	-8.271	-7.984	-1.474	-7.599	-9.98
259	0.259	-10.056	-15.013	-24.447	-14.243	-10.587	-2.853	-2.417	-10.574
260	0.26	-15.886	-7.697	-21.599	-14.993	-8.338	-9.267	-7.292	-10.017
261	0.261	-15.133	-12.577	-20.296	-10.101	2.267	-10.455	-6.568	-11.782
262	0.262	-17.088	-11.846	-18.994	-8.131	11.895	-11.454	-8.952	-14.322
263	0.263	-20.408	-15.952	-12.474	-12.157	3.126	-14.386	-13.841	-15.705
264	0.264	-18.688	-12.516	-11.571	-9.601	-11.226	-10.158	-17.188	-12.83
265	0.265	-21.238	-11.978	-7.372	-11.872	10.043	-12.527	-20.154	-14.797
266	0.266	-17.992	-14.92	-3.379	-12.208	-4.085	-14.519	-13.235	-9.796
267	0.267	-15.907	-12.438	1.391	-11.764	-1.558	-11.276	-14.245	-9.247
268	0.268	-16.332	-12.087	0.748	-11.317	19.54	-10.742	-13.515	-13.351
269	0.269	-17.551	-10.966	-1.049	-11.071	-6.002	-12.138	-4.668	-13.008
270	0.27	-16.829	-14.69	-0.704	-8.331	-23.016	-11.782	-8.199	-14.41
271	0.271	-14.941	-13.383	-2.086	-11.799	-7.321	-10.605	-9.211	-15.613
272	0.272	-12.473	-12.269	-6.957	-14.688	12.426	-8.643	-12.151	-12.945
273	0.273	-7.678	-14.244	-11.441	-12.714	-18.546	-1.282	-9.684	-9.512
274	0.274	-9.656	-16.215	-13.412	-11.503	-36.351	4.519	-10.49	-14.411
275	0.275	-11.631	-13.334	-18.864	-10.291	-43.312	-7.666	-20.401	-11.955
276	0.276	-9.929	-12.989	-18.295	-12.368	-41.154	-19.868	-12.503	-10.079
277	0.277	-13.448	-14.972	-25.672	-15.609	-12.096	-15.231	-5.181	-15.545
278	0.278	-16.771	-10.175	-26.67	-16.725	0.321	-16.59	-8.11	-10.759
279	0.279	-14.673	-9.627	-17.026	-10.671	19.126	-4.789	-12.408	-12.746
280	0.28	-15.091	-11.597	-20.732	-2.681	36.162	6.234	-14.766	-11.063
281	0.281	-20.924	-15.695	-19.608	-5.712	26.864	1.961	-19.641	-15.969
282	0.282	-15.334	-8.756	-16.548	9.063	18.553	5.629	-15.025	-7.333
283	0.283	-16.722	-13.443	-7.689	6.998	-4.65	11.622	-6.153	0.915
284	0.284	-18.687	-12.506	-4.243	-2.614	-26.461	-0.204	-5.014	-2.257
285	0.285	-16.785	-11.775	-3.305	9.613	-29.099	-1.755	-8.528	0.573
286	0.286	-16.236	-7.75	1.512	-1.422	-52.229	-8.861	-15.903	-3.743
287	0.287	-14.913	-8.364	5.752	20.236	-42.85	-12.492	-13.015	-12.708
288	0.288	-21.331	-17.119	0.127	35.91	-34.465	-20.799	-10.507	-11.607
289	0.289	-9.942	-11.161	0.699	-6.654	-21.678	-15.562	0.118	-10.686
290	0.29	-14.611	-27.254	-3.94	-37.022	-14.727	-20.408	1.456	-9.766
291	0.291	-13.288	-11.031	-12.831	-20.554	-12.61	-16.156	2.601	-9.031
292	0.292	-12.155	-21.703	-3.911	-25.56	-18.423	-18.497	1.433	-6.745
293	0.293	-13.344	-15.928	-9.878	-29.987	-20.155	-29.369	-8.244	-8.733
294	0.294	-12.399	-14.225	-15.072	-17.56	0.543	-24.742	-4.573	-13.433
295	0.295	-11.446	-15.817	-6.143	-28.761	8.853	-14.701	-5.732	-15.231
296	0.296	-0.045	-11.606	-9.596	-32.022	-14.398	-11.045	-8.828	-10.45
297	0.297	-1.611	-7.976	-12.662	-28.91	-30.099	-7.596	-15.589	-9.928
298	0.298	-5.88	-9.179	-11.674	-20.576	-27.418	-8.62	-11.323	-18.878
299	0.299	-9.563	-3.993	-24.818	-7.78	-24.921	-7.704	-0.66	-15.247
300	0.3	-20.404	-6.942	-30.614	3.855	-8.668	-11.998	0.711	-16.457
301	0.301	-10.344	-16.65	-25.388	-28.056	10.493	-12.786	-0.422	-21.735
302	0.302	-29.886	-13.013	-30.032	-32.5	13.027	-14.71	-3.882	-16.949
303	0.303	-10.14	-7.052	-19.966	-20.129	24.66	-17.994	-11.209	-10.998
304	0.304	-12.647	-10.186	-18.805	-23.804	9.79	-19.725	-14.084	-16.647
305	0.305	-10.318	-16.99	-10.476	-13.725	-3.714	-13.907	-14.823	-16.103
306	0.306	-25.209	-17.794	-9.502	-16.82	1.558	-9.838	-9.172	-15.55
307	0.307	-15.524	-13.75	-4.647	-14.109	0.056	-1.908	-12.611	-16.153
308	0.308	-17.258	-13.193	-0.366	-11.601	7.269	-0.945	-15.858	-14.809
309	0.309	-18.801	-16.503	-1.112	-4.646	-12.245	0.033	-18.701	-10.366
310	0.31	-17.442	-13.621	-9.008	-28.073	-26.375	-4.212	-12.836	-10.956
311	0.311	-16.275	-13.243	-9.929	-12.411	-13.677	1.403	-5.426	-11.35
312	0.312	-15.109	-15.581	-10.847	-9.709	7.336	-3.443	-14.279	-10.972
313	0.313	-16.07	-13.471	-10.02	-12.235	4.589	-1.524	-5.913	-10.592
314	0.314	-9.282	-15.428	-14.03	-14.575	2.073	7.366	-6.84	-7.885
315	0.315	-8.489	-18.93	-4.492	-12.461	-23.697	6.213	-17.631	-8.267
316	0.316	-10.8	-20.11	-8.117	-14.42	-27.021	-2.107	-18.942	-8.067
317	0.317	-14.258	-18.192	-9.23	-12.697	-11.416	-5.203	-15.205	-7.283
318	0.318	-4.169	-14.721	-14.416	-8.072	-3.133	-10.052	-6.822	-7.458
319	0.319	-14.2	-11.82	-21.161	10.678	-10.69	-23.229	-7.73	-7.248
320	0.32	-15.327	-10.659	-27.133	18.205	-8.393	-52.293	-10.564	-10.71
321	0.321	-14.13	-13.369	-14.922	11.223	2.206	-56.392	-13.017	-11.075
322	0.322	-15.057	-15.497	-9.681	-12.22	8.015	-30.109	-5.598	-4.465
323	0.323	-15.984	-19.948	-5.03	-21.533	-4.153	-13.135	-12.317	-3.466
324	0.324	-16.721	-28.652	-6.383	-18.847	-5.741	-22.498	-9.743	-4.207
325	0.325	-17.463	-10.651	-23.404	-16.361	-21.694	-8.423	-7.352	-6.495
326	0.326	-19.371	-8.129	-11.785	-14.059	-19.623	-5.947	-10.768	-15.946
327	0.327	-16.052	-15.09	-5.38	-11.949	-25.46	-8.277	-11.28	-14.737
328	0.328	-17.766	-21.466	-7.299	-13.911	-27.215	-6.094	-5.785	-13.534
329	0.329	-17.347	-19.517	-9.021	-5.228	-3.394	-0.251	-9.203	-8.258
330	0.33	-16.931	-14.278	-7.44	-9.891	6.732	5.007	-5.849	-1.441
331	0.331	-15.735	-15.806	-8.762	-8.556	-8.876	0.385	-11.215	-2.165
332	0.332	-12.999	-5.733	-7.56	-7.414	-17.138	-3.869	-11.748	-6.185
333	0.333	-12.584	-9.393	-13.518	-10.907	-45.29	5.049	-13.627	-5.549
334	0.334	-10.423	-8.218	-18.7	-9.955	-48.912	-12.905	-10.656	-8.777
335	0.335	-11.161	-5.1	-23.497	-10.951	-52.218	-51.382	-14.075	-17.62
336	0.336	-11.898	-9.914	-19.205	-6.709	-36.602	-34.9	-13.631	-16.397
337	0.337	-12.443	-5.626	-21.498	-9.058	-11.15	-9.695	-13.198	-15.177
338	0.338	-13.946	-4.817	-19.547	-7.137	26.505	-5.213	-7.146	-18.224
339	0.339	-17.003	-11.372	-25.542	-10.434	41.453	7.207	-6.325	-15.268
340	0.34	-14.817	-8.825	-21.477	-7.579	27.784	3.57	-3.951	-12.705
341	0.341	-12.832	-14.42	-18.003	-10.17	15.371	6.883	-11.842	-14.977
342	0.342	-14.719	-12.449	-21.31	-6.934	-3.345	10.007	-14.898	-11.44
343	0.343	-16.8	-6.417	-13.581	-11.813	6.748	-4.097	-10.022	-13.317
344	0.344	-20.044	-7.146	-8.368	-7.209	3.679	-1.559	-12.514	-12.684
345	0.345	-15.154	-9.036	-7.41	-12.651	12.043	-3.847	-6.88	-13.024
346	0.346	-17.046	-5.698	-8.182	-9.196	4.557	2.587	-11.699	-9.684
347	0.347	-15.258	-12.231	0.721	-11.151	2.272	16.178	-9.743	-15.428
348	0.348	-16.579	-16.436	-0.432	-15.221	-8.347	7.519	-12.632	-13.053
349	0.349	-16.169	-10.777	0.541	-13.854	-25.752	-0.372	-11.259	-11.062
350	0.35	-13.248	-17.304	3.442	-8.417	-28.078	-21.999	-17.622	-11.593
351	0.351	-15.941	-11.256	0.932	-8.981	-38.723	-37.632	-9.664	-10.96
352	0.352	-14.755	-16.823	-6.41	1.09	-36.778	-29.272	-10.621	-9.548
353	0.353	-13.969	-16.194	-9.3	-11.855	-42.001	-21.688	-11.584	-9.873
354	0.354	-14.128	-19.429	-13.535	-20.535	-24.56	-19.327	-14.098	-9.411
355	0.355	-14.87	-17.642	-14.282	-9.476	-8.287	-17.156	-11.775	-8.964
356	0.356	-11.16	-20.115	-17.739	-10.792	-10.4	-7.43	-12.357	-13.153
357	0.357	-13.656	-12.711	-19.642	-9.595	-23.927	-9.122	-11.767	-15.608
358	0.358	-11.3	-11.691	-20.199	-6.068	-11.715	-13.717	-15.834	-15.156
359	0.359	-8.371	-12.609	-22.696	-13.379	12.126	-17.924	-11.007	-12.968
360	0.36	-12.79	-16.815	-21.332	-12.362	63.599	-14.199	-10.436	-11.741
361	0.361	-11.018	-14.435	-18.421	-14.855	56.235	-5.835	-3.855	-10.514
362	0.362	-13.502	-10.895	-17.259	-12.48	9.418	-0.564	-3.071	-10.642
363	0.363	-18.888	-11.42	-11.45	-11.848	-33.123	-7.306	-2.301	-12.512
364	0.364	-18.28	-10.785	-12.225	-12.375	-16.65	-20.436	-8.874	-13.801
365	0.365	-10.897	-10.344	-7.385	-9.424	-1.533	-14.602	-6.357	-12.574
366	0.366	-17.642	-13.585	-5.433	-14.206	12.014	-12.841	-11.976	-10.386
367	0.367	-15.099	-14.692	0.004	-13.563	-17.018	-1.799	-12.561	-14.583
368	0.368	-19.142	-20.638	1.956	-11.773	-28.231	2.46	-7.917	-12.785
369	0.369	-18.535	-19.798	-5.381	-14.254	-31.497	11.354	-10.806	-14.09
370	0.37	-16.582	-18.966	-2.465	-16.537	-22.199	7.852	-8.287	-12.686
371	0.371	-18.31	-16.978	-6.709	-9.942	-41.925	4.721	-10.61	-15.541
372	0.372	-14.81	-13.637	-5.901	-14.756	-39.391	17.474	-4.808	-11.821
373	0.373	-9.378	-17.651	-7.803	-12.211	-4.333	26.191	-7.13	-9.451
374	0.374	-8.782	-14.126	-16.476	-6.576	20.853	2.416	-16.617	-11.536
375	0.375	-8.187	-12.74	-17.609	-14.482	-1.949	-21.368	-20.287	-6.272
376	0.376	-9.916	-11.526	-22.825	-15.459	-14.321	-49.587	-11.955	-17.073
377	0.377	-12.416	-15.144	-21.842	-10.641	-3.078	-83.607	-12.922	-12.401
378	0.378	-17.819	-12.762	-21.054	-11.448	-20.107	-51.642	-8.085	-13.731
379	0.379	-12.968	-12.322	-20.27	-12.231	-41.968	-30.905	-10.599	-7.315
380	0.38	-17.604	-17.496	-19.686	-5.644	-33.614	-12.101	-3.251	-10.77
381	0.381	-13.529	-9.497	-22.973	-11.628	-36.072	-2.014	-4.225	-7.646
382	0.382	-10.035	-10.415	-17.555	-10.832	-71.013	-11.286	-8.485	-10.525
383	0.383	-14.475	-11.33	-12.714	-11.396	-35.702	-31.02	-12.553	-11.278
384	0.384	-18.528	-15.541	-10.777	-9.454	14.665	-28.497	-10.625	-12.034
385	0.385	-15.998	-14.725	-7.871	-13.521	48.211	-21.539	-10.049	-12.6
386	0.386	-14.636	-16.622	-4.382	-13.92	54.311	-32.221	-7.144	-14.531
387	0.387	-20.439	-18.512	2.981	-10.618	48.992	-14.818	-11.976	-11.62
388	0.388	-18.12	-14.398	-0.098	-12.731	94.575	-17.124	-5.97	-11.997
389	0.389	-22.959	-12.992	-2.982	-12.327	64.254	-10.717	-6.737	-5.604
390	0.39	-19.679	-10.643	-2.188	-6.531	-18.928	2.864	-4.8	-8.107
391	0.391	-16.784	-11.776	-6.233	-5.763	-78.522	4.622	-6.738	-10.417
392	0.392	-15.432	-14.462	-6.803	-15.249	-46.041	6.186	-10.804	-12.338
393	0.393	-15.052	-17.92	-12.804	-11.57	-36.236	1.939	-9.449	-9.031
394	0.394	-19.116	-13.828	-18.421	-10.418	-27.369	-1.753	-7.132	-8.432
395	0.395	-12.156	-15.161	-20.366	-9.454	-35.496	-2.947	-10.039	-10.928
396	0.396	-9.252	-10.69	-19.807	-12.369	-28.114	2.229	-14.486	-15.365
397	0.397	-4.997	-12.411	-26.422	-14.9	-21.54	-2.631	-13.91	-7.602
398	0.398	-4.22	-8.918	-20.456	-17.233	-3.362	-0.089	-13.51	-14.941
399	0.399	-7.699	-12.204	-19.731	-9.316	13.08	-4.136	-12.148	-6.028
400	0.4	-15.05	-11.802	-23.268	-1.972	18.092	-4.724	-13.311	-9.495
401	0.401	-14.074	-14.501	-18.685	-16.687	13.574	-1.479	-7.322	-14.714
402	0.402	-16.591	-14.104	-17.014	-23.083	9.395	-3.286	-8.089	-13.735
403	0.403	-18.913	-13.908	-13.606	-13.408	-9.467	-6.821	-12.148	-17.986
404	0.404	-19.499	-9.451	-14.075	-11.682	-19.597	-10.172	-12.727	-9.074
405	0.405	-17.572	-11.379	-7.576	-10.153	-28.929	-10.613	-10.79	-15.066
406	0.406	-17.006	-16.796	-12.49	-8.812	-26.214	-8.725	-14.848	-7.705
407	0.407	-18.375	-13.308	-4.629	-12.504	-23.676	-6.04	-7.877	-12.534
408	0.408	-13.943	-11.37	-1.592	-9.034	-30.617	-9.534	-3.035	-6.536
409	0.409	-18.016	-14.265	-0.676	-10.011	-7.162	-9.933	-7.291	-10.592
410	0.41	-15.513	-15.615	-8.657	-5.191	-10.142	-11.129	-11.337	-12.522
411	0.411	-15.151	-14.269	-5.597	-16.63	-18.272	-12.306	-13.253	-13.097
412	0.412	-14.788	-13.885	-10.463	-12.009	-15.664	-8.039	-8.589	-13.671
413	0.413	-12.099	-11.947	-7.97	-16.284	-8.783	-8.418	-12.644	-15.018
414	0.414	-10.18	-12.333	-13.591	-12.624	-11.007	-5.115	-9.158	-13.67
415	0.415	-12.327	-10.795	-18.439	-16.119	-9.144	-4.741	-10.514	-10.768
416	0.416	-14.275	-14.689	-23.091	-21.357	-4.032	-8.443	-11.67	-13.466
417	0.417	-13.514	-12.208	-20.195	-6.667	-2.57	-6.149	-10.508	-11.526
418	0.418	-12.942	-18.625	-21.553	3.963	-6.846	-5.005	-16.307	-8.621
419	0.419	-14.496	-10.712	-20.208	5.886	-0.4	-6.213	-7.402	-10.553
420	0.42	-13.141	-7.617	-19.839	18.072	-3.776	-9.717	-8.568	-14.031
421	0.421	-14.491	-10.525	-22.557	-5.746	-0.588	-14.545	-7.592	-11.124
422	0.422	-13.718	-13.036	-16.767	-29.552	-9.425	-12.604	-6.609	-11.501
423	0.423	-15.86	-8.971	-14.452	-26.463	-17.668	-16.645	-9.117	-11.103
424	0.424	-15.482	-7.03	-10.964	-23.756	-20.731	-15.2	-16.471	-10.9
425	0.425	-15.29	-13.009	-7.691	9.713	-11.898	-17.557	-15.512	-12.249
426	0.426	-17.249	-18.616	-3.62	14.153	-8.504	-20.644	-9.518	-13.005
427	0.427	-15.359	-23.45	-1.115	18.2	3.238	-16.316	-8.756	-9.338
428	0.428	-13.092	-21.522	-3.434	-8.137	-1.367	-14.588	-8.177	-12.834
429	0.429	-11.2	-16.08	-3.039	-18.226	-2.584	-14.238	-4.894	-9.558
430	0.43	-12.579	-22.652	-4.947	-27.539	-19.519	-7.909	-4.343	-6.676
431	0.431	-13.176	-11.228	-6.065	-30.251	-49.807	-12.172	-12.288	-8.639
432	0.432	-12.599	-9.679	-10.266	-22.734	-45.639	-9.73	-11.146	-11.364
433	0.433	-13.953	-11.02	-14.271	-15.797	-19.292	-7.642	-8.069	-11.202
434	0.434	-16.47	-9.86	-17.679	-9.441	-22.562	-10.776	-9.072	-12.591
435	0.435	-12.993	-8.703	-19.928	-3.665	-38.25	-10.043	-15.107	-10.113
436	0.436	-11.645	-20.487	-16.955	-23.05	-12.739	-11.249	-15.935	-11.712
437	0.437	-9.524	-21.984	-21.334	-25.606	4.256	-16.544	-14.028	-11.958
438	0.438	-14.771	-23.279	-18.361	-23.325	51.218	-17.006	-9.42	-10.656
439	0.439	-9.93	-8.898	-19.651	-4.21	57.812	-20.209	-5.401	-13.04
440	0.44	-11.857	-10.802	-13.199	-6.788	39.593	-12.407	-2.948	-10.383
441	0.441	-15.894	-12.547	-3.454	-13.81	44.851	-13.373	-10.374	-14.694
442	0.442	-14.505	-14.179	2.998	-15.994	39.678	-10.576	-13.538	-13.414
443	0.443	-20.847	-12.927	6.546	-10.251	7.665	-4.666	-4.708	-15.803
444	0.444	-16.529	-11.834	7.583	-12.039	-29.974	7.386	-8.252	-15.483
445	0.445	-18.788	-13.03	10.558	-10.536	-45.201	12.45	-11.411	-11.866
446	0.446	-16.79	-14.147	11.406	-6.339	-22.545	-11.515	-8.585	-15.223
447	0.447	-18.693	-11.531	7.415	-12.809	-18.689	-42.657	-20.088	-13.164
448	0.448	-20.459	-11.089	9.429	-9.419	-30.088	-38.822	-15.524	-8.78
449	0.449	-17.994	-17.021	3.518	-14.745	-26.938	-20.235	-5.548	-12.918
450	0.45	-19.433	-17.908	2.835	-13.869	13.763	-3.259	-4.465	-6.009
451	0.451	-12.948	-13.457	-0.561	-11.421	41.344	6.275	-12.852	-10.906
452	0.452	-13.989	-11.77	-7.812	-13.814	16.188	3.715	-11.943	-8.46
453	0.453	-9.813	-15.181	-8.659	-11.929	-6.494	16.582	-9.11	-12.583
454	0.454	-9.08	-16.448	-14.538	-13.891	-10.34	9.64	-11.7	-10.726
455	0.455	-7.162	-10.628	-18.477	-9.835	-36.488	3.311	-12.547	-12.741
456	0.456	-6.583	-14.708	-21.834	-10.233	-46.409	-10.189	-10.682	-16.897
457	0.457	-8.321	-8.087	-30.423	-11.604	-49.467	-22.345	-10.176	-10.008
458	0.458	-16.269	-14.088	-31.469	-12.785	-41.121	-20.692	-11.979	-16.863
459	0.459	-12.777	-13.29	-30.395	-10.866	-79.67	-1.972	-19.978	-12.686
460	0.46	-7.545	-6.664	-31.27	-8.176	-96.17	-14.749	-18.881	-11.982
461	0.461	-10.467	-10.848	-28.686	-7.413	-20.652	-26.392	-13.73	-12.66
462	0.462	-16.529	-14.846	-26.309	-11.879	76.837	-20.262	-7.028	-14.707
463	0.463	-22.255	-15.445	-28.198	-11.309	37.242	-26.412	-4.592	-5.914
464	0.464	-18.9	-6.67	-23.507	-15.398	25.389	-10.935	-8.725	-12.398
465	0.465	-17.111	-0.605	-18.052	-11.937	57.736	3.483	-13.624	-20.808
466	0.466	-21.282	2.557	-16.077	-10.609	27.999	4.962	-14.27	-13.531
467	0.467	-20.949	-6.366	-14.097	-12.767	-52.779	-0.527	-18.413	-14.571
468	0.468	-23.309	-19.691	-8.23	-12.99	-104.931	18.533	-10.545	-13.852
469	0.469	-25.473	-32.119	-7.578	-18.247	-115.691	-5.661	-7.13	-16.219
470	0.47	-23.584	-24.387	-13.309	-11.697	-66.195	-36.843	-17.637	-14.323
471	0.471	-17.812	-28.927	-9.171	-15.973	-39.405	-32.745	-22.916	-19.213
472	0.472	-5.665	-20.32	-13.948	-13.676	-31.263	-36.465	-12.117	-17.339
473	0.473	-7.443	-26.648	-21.242	-14.282	35.458	-81.19	-7.891	-13.359
474	0.474	-15.425	-32.206	-6.483	-4.22	116.146	10.294	-9.084	-13.058
475	0.475	0.389	-17.776	-21.349	-11.373	83.519	102.554	-12.603	-20.482
476	0.476	10.957	-15.812	-3.903	-7.65	34.054	19.373	-0.828	-4.488
477	0.477	8.923	-10.067	-10.859	-4.127	-46.625	-78.225	-11.89	-2.226
478	0.478	-9.203	-33.101	-8.737	-0.997	-122.419	-12.317	-4.767	-4.417
479	0.479	-21.54	-17.307	-18.428	-5.833	-73.083	23.405	7.003	1.324
480	0.48	-29.611	-19.409	-23.681	-18.999	-46.552	-9.034	-7.346	-0.492
481	0.481	-34.015	-9.644	-28.36	-1.603	-38.631	-97.866	-5.438	-11.599
482	0.482	-30.47	-21.663	-18.339	-3.936	12.836	-109.616	-10.686	-4.507
483	0.483	-29.421	-10.349	-22.062	-6.055	46.155	-98.675	-2.764	-5.743
484	0.484	-24.311	-11.333	-13.793	-7.959	88.571	-68.829	-4.117	-6.97
485	0.485	-19.575	-30.491	-6.492	-9.662	93.681	-41.706	7.678	0.313
486	0.486	-17.13	-49.953	-5.568	-4.97	58.323	-16.692	-16.141	-4.587
487	0.487	-8.322	-47.476	0.394	-3.582	44.701	5.845	-12.87	-5.429
488	0.488	-26.387	-36.092	-1.979	-4.717	-17.772	25.884	-3.594	-3.172
489	0.489	-28.953	-8.691	-5.505	6.152	-26.496	44.19	4.725	-9.812
490	0.49	-35.965	17.399	-8.834	-0.967	14.343	82.919	7.241	-14.13
491	0.491	-33.89	68.755	-8.285	-4.615	-37.217	138.484	-4.37	-1.981
492	0.492	-35.872	61.223	-7.937	-8.079	-43.8	86.911	-6.498	-14.232
493	0.493	-41.142	14.264	-15.348	-19.865	-13.49	93.61	-16.153	-12.742
494	0.494	-39.676	-16.229	-16.377	-18.292	25.012	75.633	-14.379	-19.959
495	0.495	-26.86	66.944	-15.48	-5.296	49.829	48.284	-6.416	-16.31
496	0.496	-0.683	150.513	-9.574	6.944	62.992	43.524	-5.029	-17.485
497	0.497	40.834	140.071	-15.283	8.547	25.147	57.308	-8.669	-14.413
498	0.498	46.186	91.201	-13.452	7.252	-0.143	3.366	-5.157	-15.402
499	0.499	51.179	46.801	-12.982	0.919	-4.688	-107.469	-12.489	-21.418
500	0.5	37.615	-58.831	-9.04	-17.03	-42.316	-313.974	-23.289	-23.76
501	0.501	8.565	-159.575	-17.1	-24.532	-117.992	-172.679	-21.903	-15.845
502	0.502	4.868	-225.162	-25.562	-40.746	-215.515	-95.425	-12.962	-23.221
503	0.503	-32.88	-189.308	-20.488	-42.833	-228.498	-25.388	-11.756	-8.537
504	0.504	-47.987	-91.302	-21.606	-48.598	-145.025	-46.144	-12.674	-2.175
505	0.505	-52.45	-51.559	-17.512	-36.36	-90.773	-26.675	-13.594	-0.251
506	0.506	-48.358	-86.915	-15.343	-25.295	17.773	-8.955	-11.03	-8.965
507	0.507	-29.55	-32.535	-7.54	-21.005	31.83	-56.33	-16.597	-10.531
508	0.508	-39.574	-42.24	-2.446	-17.306	70.82	73.879	-9.968	-9.17
509	0.509	-36.452	-50.988	2.28	-13.806	82.139	21.572	-14.178	-20.982
510	0.51	-10.867	-58.907	8.17	-14.761	136.045	37.542	-8.519	-0.276
511	0.511	20.115	-36.567	13.672	-17.654	165.485	196.497	-10.397	8.048
512	0.512	49.143	37.682	6.994	-13.396	31.06	217.656	-0.272	0.499
513	0.513	45.392	-31.167	0.888	-2.751	-26.619	198.556	-13.171	-11.12
514	0.514	41.996	-22.146	-1.537	-1.385	60.837	215.927	-14.847	-17.505
515	0.515	-5.098	-13.972	-12.459	-0.222	13.178	136.276	-10.147	-23.321
516	0.516	-51.97	52.842	-20.466	-1.379	-30.026	-51.709	-0.031	-25.084
517	0.517	-57.99	151.5	-30.603	8.303	-16.921	-26.164	-8.885	-33.018
518	0.518	-52.569	164.66	-37.054	12	-148.304	43.529	-9.997	-34.384
519	0.519	-37.493	104.915	-33.619	3.715	-165.934	-104.721	-10.901	-33.24
520	0.52	-41.966	137.364	-30.578	-3.603	-86.606	-278.008	-13.744	-20.096
521	0.521	-29.567	107.886	-19.802	-18.268	-14.653	-161.871	-21.627	-7.912
522	0.522	-33.18	99.107	-15.613	-28.892	24.644	-140.921	-22.548	9.502
523	0.523	-23.043	74.846	-9.29	-34.685	-11.008	-83.366	-19.579	7.19
524	0.524	-13.675	8.28	-1.033	-29.453	64.862	-206.142	-16.989	-7.713
525	0.525	0.513	-90.018	-0.103	-30.982	55.039	-222.324	-14.604	-9.642
526	0.526	13.354	-155.667	6.614	-20.911	-61.423	-92.505	-6.607	-14.874
527	0.527	29.67	-24.317	10.84	-14.51	-77.218	-40.239	0.811	-10.216
528	0.528	31.883	-111.668	3.461	-8.498	-4.947	-24.652	-2.034	-8.862
529	0.529	14.534	-159.22	2.48	-5.387	113.454	18.406	-4.502	0.033
530	0.53	12.249	-173.525	-3.532	3.527	97.619	84.183	-5.223	1.194
531	0.531	-6.934	-186.708	-5.867	-2.47	54.665	24.535	-13.114	-8.495
532	0.532	-24.766	-222.373	-13.821	-9.804	15.377	-8.139	-16.168	-4.85
533	0.533	-22.423	-233.302	-14.803	-16.561	27.461	-97.211	-20.97	-13.195
534	0.534	-33.009	-184.04	-19.653	-15.78	125.488	-204.791	-7.765	-8.006
535	0.535	-50.346	-49.841	-29.327	-15.006	-45.333	-305.926	-5.791	-12.877
536	0.536	-24.507	200.336	-30.479	-14.43	-68.382	-108.636	-0.527	-8.651
537	0.537	-41.43	302.46	-22.157	-5.732	-131.792	201.34	-2.06	-9.448
538	0.538	-50.582	271.41	-25.245	-4.585	-189.449	160.091	-6.301	-12.968
539	0.539	-42.155	186.92	-28.152	0.623	-171.987	197.596	-5.116	-12.43
540	0.54	-29.327	58.709	-27.403	5.451	-92.414	163.473	-3.929	-21.387
541	0.541	-31.662	81.866	-15.26	4.648	8.72	70.414	-9.123	-9.651
542	0.542	-25.236	18.301	-3.113	0.541	48.293	42.157	-23.82	-8.166
543	0.543	3.873	-0.999	-4.687	-1.437	107.949	-34.997	-21.685	-9.595
544	0.544	58.136	-53.653	-6.062	-8.83	162.097	-105.164	-15.876	-29.216
545	0.545	36.149	-197.048	5.721	-21.629	152.201	-42.465	-17.612	-32.004
546	0.546	-10.59	-331.8	-2.216	-23.375	71.466	-24.114	-16.053	-19.317
547	0.547	-28.66	-314.501	-6.456	-28.017	-69.67	-42.331	-11.789	-17.064
548	0.548	-44.99	-107.852	-7.595	-17.95	-88.849	-27.145	0.017	-14.996
549	0.549	-49.915	-23.817	-8.725	-16.781	-71.375	-99.873	-4.618	-13.113
550	0.55	-36.267	-49.773	-9.647	-10.784	-87.102	-87.383	-0.361	-7.926
551	0.551	-23.813	19.576	-4.763	-7.711	-216.912	-76.477	-12.174	-9.513
552	0.552	-27.456	-1.893	-3.948	-8.715	-164.349	-22.887	-13.726	-5.289
553	0.553	-17.357	-21.483	-6.226	-7.994	-53.097	6.566	-12.367	-9.004
554	0.554	-14.265	-4.377	-1.347	-13.647	-38.845	15.896	-11.2	-17.363
555	0.555	-39.804	11.424	-11.367	-2.847	26.9	8.107	-10.037	-20.492
556	0.556	-36.485	54.62	-27.191	-4.414	205.899	45.325	-4.817	-9.679
557	0.557	-33.349	67.9	-25.016	-0.152	334.113	79.027	-7.719	-22.69
558	0.558	-19.135	56.254	-30.791	-1.291	264.657	73.23	-6.951	-14.027
559	0.559	-21.599	2.162	-22.046	-0.103	31.895	90.003	-11.013	-12.534
560	0.56	4.197	-47.192	-14.081	-1.043	-60.786	75.174	-14.498	-13.947
561	0.561	14.364	-73.956	-15.399	1.886	-32.517	43.453	-12.556	-10.319
562	0.562	61.533	-0.588	-1.039	-7.758	-57.864	31.366	-10.808	-6.874
563	0.563	68.251	88.435	-2.947	-16.622	-81.05	88.307	-9.441	-7.891
564	0.564	25.769	124.208	-11.634	-13.098	-59.905	112.829	-4.988	-5.035
565	0.565	-1.873	91.824	-13.163	-14.022	-40.62	46.173	-6.729	-2.583
566	0.566	-16.981	-16.559	-8.894	-14.947	-57.919	-34.554	-5.367	-14.831
567	0.567	-30.564	84.705	-12.56	-28.066	-10.336	-67.251	-7.677	-6.194
568	0.568	-9.85	150.74	-18.549	-37.705	3.882	-37.772	-14.25	-1.618
569	0.569	-6.159	43.501	-11.179	-35.928	16.897	-11.117	-9.412	-5.931
570	0.57	-29.912	-115.289	-8.244	-31.263	76.331	29.344	-10.178	-12.368
571	0.571	-58.07	-94.079	-0.26	-12.478	43.738	-7.883	-9.404	-18.4
572	0.572	-46.722	-74.908	-7.553	-4.934	-64.825	-41.472	-15.986	-25.784
573	0.573	-43.317	-127.485	-10.395	-2.623	-50.362	50.003	-18.513	-11.088
574	0.574	-27.561	-111.891	-18.273	-9.02	-37.131	115.834	-11.165	-17.498
575	0.575	-19.192	-40.108	-10.874	-7.083	-72.711	56.155	-14.065	-11.734
576	0.576	-6.398	-27.415	-15.669	-12.305	-126.853	-84.937	-8.053	-17.001
577	0.577	-32.126	-16.04	-23.554	-10.752	-156.441	-65.612	-13.655	-6.017
578	0.578	-28.812	16.312	-26.617	-12.089	-57.816	-152.864	-2.795	-7.417
579	0.579	-6.909	45.737	-27.563	-15.734	-44.438	-168.53	-4.332	-13.835
580	0.58	35.73	54.453	-23.289	-16.856	-127.554	-153.964	-11.486	-7.847
581	0.581	29.769	62.394	-12.639	-17.776	-73.182	-87.965	-10.323	-4.753
582	0.582	-8.923	54.936	-5.479	-16.775	-82.982	-4.529	-11.494	-9.596
583	0.583	-34.099	34.946	-6.654	-10.755	-56.203	-37.093	-14.597	-3.593
584	0.584	-38.558	28.772	-10.152	-8.425	0.787	-47.01	-11.704	-10.959
585	0.585	-42.651	-43.55	-9.205	-6.484	52.581	-20.164	-7.438	-9.995
586	0.586	-39.009	-53.384	-2.454	-0.479	85.996	-44.431	-8.202	-23.158
587	0.587	-49.078	-26.33	-6.724	-1.239	91.913	-51.447	-7.608	-13.485
588	0.588	-27.238	-1.523	-1.118	-3.151	8.625	-30.999	-9.539	-8.265
589	0.589	15.322	-8.494	9.72	-5.062	20.314	-12.418	-7.802	-6.717
590	0.59	57.914	-27.97	20.766	0.392	-12.275	71.13	-15.737	0.446
591	0.591	8.009	2.549	10.725	3.918	-22.055	83.19	-9.74	-0.705
592	0.592	-25.43	8.165	-8.785	-2.044	22.805	94.136	-8.773	-4.166
593	0.593	-19.396	3.331	-17.065	-14.203	112.53	183.001	-13.624	-5.112
594	0.594	-13.913	-47.015	-14.517	-19.41	100.863	314.18	-12.864	-7.995
595	0.595	-18.84	-93.961	-26.1	-24.044	90.077	226.57	-10.546	-0.049
596	0.596	-23.23	-2.676	-32.449	-19.798	80.219	146.959	-7.068	-16.089
597	0.597	-2.522	36.502	-34.366	-20.973	-0.516	16.828	-7.65	-18.367
598	0.598	-6.203	48.109	-32.614	-24.471	-76.506	-140.781	-13.059	-24.706
599	0.599	-16.265	37.354	-37.257	-19.247	-125.88	-77.319	-9.558	-34.325
600	0.6	-13.145	-110.516	-27.2	-12.467	-188.358	18.807	-10.133	-29.037
601	0.601	-15.827	-89.29	-23.534	-2.777	-82.597	-68.751	-9.536	-21.03
602	0.602	-23.356	-31.424	-24.699	3.634	18.219	-307.399	-9.149	-19.596
603	0.603	-16.372	-48.701	-12.906	-2.35	83.955	-614.554	-8.761	-7.707
604	0.604	-26.972	-128.15	-11.36	-1.376	143.596	-408.37	-6.629	-9.166
605	0.605	-36.614	-142.372	-7.095	-2.347	132.783	-220.818	-2.949	-16.242
606	0.606	-27.928	-181.726	-5.931	-10.285	83.541	-118.773	-7.4	-7.249
607	0.607	-42.259	-121.967	9.741	-17.647	-32.67	-87.888	-5.648	-8.313
608	0.608	-13.235	-45.957	3.367	-16.683	-48.19	-59.874	-9.125	-0.863
609	0.609	-9.148	42.976	5.315	-12.429	-33.734	-34.336	-9.504	-7.534
610	0.61	-27.905	78.567	-3.369	-11.654	-20.696	35.325	-11.629	-1.431
611	0.611	-37.94	24.267	-7.978	-16.489	-32.688	56.319	-13.565	-8.683
612	0.612	-22.217	-64.717	-9.302	-17.063	-22.058	75.286	-11.626	-9.541
613	0.613	-2.389	-76.591	-12.932	-11.657	-71.611	92.475	-13.752	-19.107
614	0.614	25.965	-22.479	-14.058	-15.163	-62.763	76.422	-12.391	-7.193
615	0.615	14.781	-52.231	-14.99	-14.608	-87.096	90.545	-13.163	-15.019
616	0.616	-2.246	-43.602	-17.869	-16.373	9.303	77.098	-10.842	0.963
617	0.617	-30.517	12.952	-18.628	-8.453	75.007	64.941	-14.136	-5.326
618	0.618	-19.32	34.904	-20.954	-9.632	15.322	53.747	-9.304	-11.031
619	0.619	-29.365	15.133	-22.902	-8.685	47.764	63.324	-15.317	-9.181
620	0.62	-57.612	-3.159	-26.206	-9.669	37.768	54.165	-9.71	-10.623
621	0.621	-53.941	35.091	-22.147	-7.159	11.036	62.055	-11.657	-3.364
622	0.622	-36.946	110.289	-16.324	-6.385	-78.539	69.153	-2.97	-9.668
623	0.623	3.839	164.099	-7.446	-6.973	-42.874	48.9	-4.138	-6.1
624	0.624	31.388	173.65	3.352	-8.928	33.052	66.869	-9.386	-5.033
625	0.625	46.414	128.76	-0.955	-8.381	-16.266	39.039	-14.226	-7.844
626	0.626	41.951	55.36	-7.358	-0.482	-78.849	13.664	-6.303	-6.969
627	0.627	21.265	-53.283	0.957	-8.845	-135.814	8.947	-13.64	-4.548
628	0.628	-5.041	-67.626	-2.143	-16.245	-128.533	29.569	-8.794	-15.281
629	0.629	-49.738	-54.46	-5.041	-21.138	-95.01	10.513	-9.558	-23.122
630	0.63	-31.558	-18.898	-5.817	-21.971	-27.731	61.548	-7.224	-27.295
631	0.631	-26.112	-51.516	-5.04	-16.409	17.116	112.868	-5.291	-28.37
632	0.632	-11.007	-61.471	-3.092	-11.608	-23.331	106.021	-9.938	-27.124
633	0.633	-15.496	72.582	-5.012	-6.982	-30.553	14.338	-8.198	-15.236
634	0.634	-3.174	91.399	-4.427	-5.236	3.078	-183.26	-14.027	-13.598
635	0.635	-6.89	38.537	-9.265	-6.584	21.568	-155.395	-13.275	-14.872
636	0.636	-10.188	-73.507	-15.271	-12.963	27.403	-130.013	-13.872	-8.396
637	0.637	-0.898	-117.634	-11.221	-15.459	-7.407	-60.37	-9.245	-4.838
638	0.638	-15.039	-157.902	-17.821	-16.225	24.803	-39.206	-6.365	-9.987
639	0.639	-27.807	-289.458	-27.526	-22.799	37.279	-19.772	-11.24	-8.96
640	0.64	-20.803	-97	-26.398	-25.3	-19.536	-36.835	-9.321	-16.833
641	0.641	-31.421	-122.502	-25.288	-22.954	4.421	-20.615	-14.785	-13.679
642	0.642	-17.928	-145.812	-20.138	-22.353	41.078	-6.048	-12.88	-8.795
643	0.643	-23.204	44.634	-15.394	-12.279	34.537	-18.948	-6.897	-6.24
644	0.644	-27.875	70.061	-14.721	-10.933	89.562	17.026	-9.25	-10.277
645	0.645	-20.726	93.12	-17.133	-2.043	52.672	6.586	-8.708	-13.733
646	0.646	-11.799	71.902	-10.652	-0.902	-7.803	16.737	-9.333	-15.624
647	0.647	-20.097	52.713	-9.966	-1.877	-32.201	-9.935	-14.803	-11.544
648	0.648	-29.785	0.201	-6.011	-4.795	-99.156	-50.701	-12.932	-14.049
649	0.649	-38.717	-15.76	-4.155	-10.807	-90.541	-58.328	-8.352	-13.653
650	0.65	-20.757	-1.475	-3.655	-11.58	31.396	-11.711	-16.14	-15.796
651	0.651	-3.013	-14.843	-10.303	-18.145	48.609	-42.29	-10.96	-18.504
652	0.652	-5.402	-3.26	-6.111	-12.138	0.956	-3.783	-11.974	-16.572
653	0.653	-20.366	7.388	-18.361	-4.77	15.36	71.688	-11.252	-21.399
654	0.654	-10.755	-2.609	-23.624	-3.792	28.563	82.187	-10.522	-17.894
655	0.655	15.472	-29.378	-25.213	0.481	-7.045	13.074	-7.084	-19.799
656	0.656	4.19	-37.505	-26.629	-1.826	-61.283	-31.345	-13.129	-13.206
657	0.657	0.864	-44.806	-30.371	-6.65	-71.304	-55.249	-12.41	-17.446
658	0.658	-14.846	-37.942	-26.949	-11.275	-9.109	-106.353	-13.044	-11.818
659	0.659	-12.142	5.018	-23.927	-16.686	-1.214	-99.127	-12.52	-9.866
660	0.66	-9.631	33.104	-23.028	-20.158	-8.645	-43.555	-10.843	-7.919
661	0.661	-25.91	38.547	-17.115	-20.724	38.112	-5.983	-11.291	-10.811
662	0.662	-36.591	6.945	-19.526	-11.807	19.846	1.182	-9.033	-9.457
663	0.663	-54.032	44.704	-12.279	-10.054	-95.744	-12.179	-12	-9.078
664	0.664	-42.413	70.073	-18.958	-3.646	-123.525	-5.642	-6.057	-7.948
665	0.665	-31.758	93.196	-9.382	-7.118	-47.917	0.25	-6.301	-11.076
666	0.666	-22.1	30.93	-0.559	-14.456	49.73	-4.348	-5.573	-8.393
667	0.667	-16.905	-103.133	7.689	-17.348	62.831	-8.415	-7.936	-5.706
668	0.668	-34.379	-276.036	6.648	-14.82	51.003	-20.473	-7.4	-10.582
669	0.669	-18.173	-112.99	7.526	-10.739	83.469	-16.519	-10.727	-14.09
670	0.67	-20.358	77.889	-2.237	-11.308	14.372	0.774	-7.864	-12.185
671	0.671	-6.89	103.659	-19.345	-1.225	-66.387	-8.29	0.039	-3.307
672	0.672	19.386	34.221	6.333	5.952	-142.335	28.862	-17.995	-9.709
673	0.673	77.43	-37.507	9.584	9.648	-93.134	13.929	-5.248	-10.896
674	0.674	28.301	-100.725	6.448	8.504	-30.748	-8.793	-16.888	-9.948
675	0.675	-18.478	-119.676	-19.134	5.424	42.559	-12.754	-10.538	-12.876
676	0.676	-36.609	-67.118	-29.241	0.591	12.874	-54.308	-27.989	-15.417
677	0.677	-41.995	-82.959	-32.4	1.374	21.672	-137.509	-21.05	-13.12
678	0.678	-26.922	-68.713	-35.18	2.151	13.413	17.702	-14.697	-8.304
679	0.679	4.971	-2.979	-22.501	-1.336	-38.367	165.943	-16.663	-7.755
680	0.68	-7.498	32.605	-20.276	-11.393	-85.241	108.246	-11.472	-7.204
681	0.681	-11.25	0.1	-18.232	-21.444	-54.807	90.825	-9.95	-8.591
682	0.682	-8.021	108.65	-16.376	-33.243	6.226	43.223	-11.328	-13.07
683	0.683	-4.977	122.971	-11.221	-41.17	14.387	57.509	2.97	-17.156
684	0.684	-24.779	136.23	-12.839	-36.901	-67.089	44.197	1.014	-16.787
685	0.685	-42.629	315.335	-8.647	-30.5	-121.235	32.09	-4.234	-24.172
686	0.686	-35.702	392.192	-2.325	-33.977	-91.569	-87.548	-5.802	-18.956
687	0.687	-20.847	182.534	-5.861	-22.17	7.032	-135.305	-4.462	-12.158
688	0.688	-15.077	-184.086	-0.675	-20.628	72.93	-236.401	1.916	1.018
689	0.689	-13.383	-333.958	2.191	-27.79	204.251	-223.284	-16.089	-4.79
690	0.69	10.379	-379.383	11.825	-26.629	361.866	-115.908	1.708	-3.046
691	0.691	20.423	-173.016	10.642	-20.633	171.247	-14.936	-9.905	-1.494
692	0.692	-14.065	-60.344	2.303	-15.416	-110.736	-28.135	-20.548	-5.743
693	0.693	-27.626	-94.411	-2.931	-6.515	-73.145	-63.774	-10.867	-2.045
694	0.694	-31.706	-63.29	-11.83	-5.353	-107.147	-31.303	-5.623	-10.339
695	0.695	-58.067	-91.206	-12.977	-0.133	-138.01	-41.186	-0.968	-22.126
696	0.696	-48.05	-65.533	-22.642	-4.982	-53.578	75.284	3.3	-11.097
697	0.697	-1.03	4.209	-3.09	1.006	23.325	91.12	6.998	-9.74
698	0.698	5.553	25.347	-22.826	-1.325	46.641	105.39	-1.31	-13.414
699	0.699	-0.429	-32.311	-20.302	-7.898	-59.271	118.467	-15.221	-0.238
700	0.7	16.032	20.2	-17.967	-12.154	-40.189	153.999	-17.126	-8.921
701	0.701	11.034	67.946	-15.827	0.034	-57.569	78.102	-15.363	-0.957
702	0.702	-2.47	82.381	-21.634	-5.212	-73.332	-50.262	-10.69	-13.892
703	0.703	1.62	16.659	-26.852	-9.869	-1.07	-32.864	-17.821	-15.59
704	0.704	12.835	-66.724	-22.205	-14.141	38.544	-16.974	-14.112	-26.583
705	0.705	-24.922	-77.595	-3.431	-15.311	26.907	-60.114	-12.915	-16.466
706	0.706	-29.943	-87.53	-5.941	-18.802	37.845	-99.657	-9.778	-15.264
707	0.707	-34.402	-168.318	-3.599	-24.052	67.497	-111.586	-10.709	-16.384
708	0.708	-30.334	-135.887	-5.699	-9.381	-13.195	-122.551	-11.445	-15.374
709	0.709	-26.638	-66.851	-15.331	-7.279	-110.903	-53.646	-5.801	-18.227
710	0.71	-23.329	-40.139	-10.05	-9.243	-71.448	-9.064	-10.598	-15.662
711	0.711	-14.016	-15.702	-14.628	-11.014	-59.643	-0.979	-8.615	-13.274
712	0.712	-11.307	21.25	-1.577	-6.398	-48.763	-8.296	-6.821	-9.731
713	0.713	-24.084	27.82	-13.687	-10.661	-19.185	-1.713	-14.71	0.391
714	0.714	-12.48	9.672	-12.058	-4.284	-28.186	4.242	-15.829	4.714
715	0.715	-6.077	26.13	-27.859	-7.777	-3.812	9.632	-16.744	-9.533
716	0.716	-15.738	31.147	-29.906	-4.698	47.987	4.589	-17.657	-3.658
717	0.717	-13.986	17.503	-24.021	-1.828	41.625	9.019	-13.35	-1.852
718	0.718	-9.325	29.699	-8.069	-7.862	-0.779	13.053	-14.082	-19.204
719	0.719	-10.666	25.75	-10.139	-5.56	-17.09	1.801	-13.446	-12.176
720	0.72	-6.932	22.386	-15.886	-13.512	8.264	-1.503	-13.974	-18.5
721	0.721	-24.873	25.592	-21.06	-10.424	3.923	7.788	-9.863	-20.361
722	0.722	-27.306	22.989	-28.961	-13.327	-0.137	5.065	-11.17	-15.066
723	0.723	-29.54	20.492	-18.846	-12.566	18.633	2.567	-9.784	-16.554
724	0.724	-35.798	18.119	-12.411	-14.897	1.723	0.235	-6.828	-12.25
725	0.725	-37.672	20.16	-11.203	-5.426	-7.354	-1.937	-10.458	-13.393
726	0.726	-25.464	6.532	-1.491	-6.593	-15.424	-3.917	-8.08	-12.208
727	0.727	-4.757	8.266	7.443	-10.094	-7.722	-5.727	-7.649	-13.151
728	0.728	-13.086	0.308	18.313	-11.09	8.631	-1.201	-4.886	-12.146
729	0.729	-5.542	-12.659	11.198	-20.018	-1.961	-8.325	-2.884	-14.618
730	0.73	6.069	-7.342	-3.065	-21.21	-15.58	-4.525	-7.667	-10.506
731	0.731	-0.315	-5.674	-8.79	-9.443	-3.428	-3.34	-8.183	-9.882
732	0.732	1.633	-18.541	-13.941	-7.935	-4.897	-6.444	-11.412	-9.256
733	0.733	3.379	-9.689	-15.413	-9.343	16.906	4.361	-9.611	-1.476
734	0.734	-4.555	-14.293	-16.691	-13.08	1.35	0.106	-9.936	8.234
735	0.735	-14.646	-18.504	-17.779	-9.638	-6.871	-3.608	-8.522	-11.282
736	0.736	-10.978	-22.058	-26.03	-10.632	-40.201	-21.657	-11.382	-30.99
737	0.737	-14.45	-23.165	-26.926	-7.75	-62.832	-14.211	-10.178	-18.177
738	0.738	-15.397	-18.087	-25.904	-12.008	-41.886	-16.684	-8.201	-6.521
739	0.739	-24.269	-15.49	-19.849	-16.065	-15.404	-10.488	-10.292	-8.606
740	0.74	-30.224	-7.891	-25.41	-12.576	1.753	-8.672	-11.042	-14.38
741	0.741	-14.105	7.807	-18.783	-5.209	30.07	-6.892	-14.089	-12.606
742	0.742	-21.021	38.04	-14.486	-10.025	-4.227	-8.293	-12.113	-17.22
743	0.743	-18.895	25.639	-15.236	-5.744	-27.435	-12.451	-16.345	-18.553
744	0.744	2.37	14.455	-18.701	-3.382	-31.596	-15.983	-8.382	-12.144
745	0.745	10.671	4.367	-12.695	1.492	-28.014	-14.511	-7.192	3.545
746	0.746	-17.61	-4.925	-0.49	-3.122	-79.635	-15.374	-14.516	-2.835
747	0.747	-28.82	-24.536	1.263	-12.007	-86.994	-24.134	-9.647	-0.888
748	0.748	-38.837	-52.704	-0.248	-29.025	13.847	-22.842	-12.131	-13.074
749	0.749	-29.52	-101.603	-4.487	-26.686	57.005	-21.757	-12.885	-17.717
750	0.75	-26.822	-134.737	-3.296	-20.269	43.768	-18.75	-8.041	-19.055
751	0.751	-19.272	-103.972	0.223	-10.594	-15.902	-19.369	-8.621	-17.882
752	0.752	-7.652	-53.728	-4.972	-12.317	-26.793	-18.512	-8.033	-21.359
753	0.753	7.271	-6.601	-7.828	-7.658	-56.439	-7.751	-8.418	-16.15
754	0.754	16.955	23.993	-8.55	-14.81	-65.315	-18.847	-9.774	-20.998
755	0.755	1.119	18.703	-9.275	-13.66	-24.631	-14.62	-10.157	-7.857
756	0.756	-1.014	23.857	-15.798	-5.361	-2.539	2.368	-9.765	-2.053
757	0.757	-18.447	10.499	-20.01	-2.297	30.96	-4.662	-8.596	-7.284
758	0.758	-39.59	-10.038	-22.294	-15.079	61.381	18.698	-3.752	-8.832
759	0.759	-31.3	-28.593	-22.846	-16.795	89.006	-9.584	-10.331	-7.478
760	0.76	-28.789	-52.139	-24.767	-15.233	43.43	-20.744	-12.843	-19.287
761	0.761	-17.178	-4.856	-28.809	-13.862	25.187	-51.607	-15.169	-14.644
762	0.762	-15.068	-38.113	-21.831	-22.763	52.831	-13.95	-7.233	-13.285
763	0.763	-17.029	-56.078	-12.904	-16.764	17.606	11.29	-6.27	-16.957
764	0.764	-18.811	-17.138	-6.883	-11.537	-51.071	-2.171	-11.114	-22.946
765	0.765	-4.511	-1.827	-9.961	-8.626	-80.665	-14.48	-13.638	-17.711
766	0.766	5.158	2.825	-5.105	-2.625	-71.722	-10.726	-8.032	-10.946
767	0.767	-0.073	-9.379	-5.854	-3.406	-31.008	-7.379	-6.103	-11.726
768	0.768	-11.121	-20.455	4.822	-12.888	-23.602	-16.613	-16.164	-10.96
769	0.769	-32.782	-17.019	-2.279	-11.736	-57.073	-19.27	-14.806	-14.469
770	0.77	-29.696	-26.239	-8.599	-17.745	-38.888	-16.723	-8.42	-20.491
771	0.771	-38.038	-23.505	-7.37	-16.798	-0.165	-9.753	-4.938	-9.87
772	0.772	-25.307	-15.931	-6.343	-4.042	-25.316	-11.871	-5.901	-8.536
773	0.773	-27.677	-8.973	-7.259	-9.29	-57.243	-6.066	-14.808	0.35
774	0.774	-21.332	-6.856	-13.201	-10.852	-61.284	2.635	-15.967	18.332
775	0.775	-19.408	-1.098	-22.027	-20.931	-34.97	1.067	-16.936	5.551
776	0.776	-14.171	-2.952	-20.802	-14.56	16.518	-3.217	-15.974	-1.428
777	0.777	-6.206	11.276	-17.645	-6.263	53.482	-2.072	-15.204	-12.081
778	0.778	3.911	13.163	-22.424	-9.392	60.051	-5.558	-17.538	-14.027
779	0.779	18.273	-13.145	-18.113	-8.45	102.63	4.121	-8.062	-19.262
780	0.78	-2.968	-16.846	-30.275	-9.251	30.441	7.785	-11.749	-14.631
781	0.781	-17.053	-26.989	-18.069	-11.596	-38.668	-5.383	-8.281	-18.895
782	0.782	-9.51	1.313	-16.521	-3.667	-29.776	-31.719	-9.261	-15.228
783	0.783	-7.198	58.17	-12.259	1.556	-21.632	-50.518	-4.442	-14.072
784	0.784	-0.817	17.63	-11.086	-5.215	-58.579	-26.741	-8.715	-10.976
785	0.785	-25.982	25.035	-7.582	-7.721	-105.409	-23.677	-3.116	-15.809
786	0.786	-29.309	44.935	-6.596	-10.039	-87.236	-49.247	-6.611	-16.596
787	0.787	-20.047	-10.108	0.198	-13.536	-26.304	-4.582	-8.559	-14.305
788	0.788	-22.78	-121.302	-2.291	-15.483	63.234	1.381	-4.507	-7.745
789	0.789	-30.348	-105.548	-3.039	-14.926	122.779	6.764	-9.355	-6.98
790	0.79	-23.404	-4.651	-1.061	-16.3	176.931	-8.367	-18.08	-9.307
791	0.791	-17.038	34.731	-2.947	-14.952	167.06	-12.852	-19.253	-11.25
792	0.792	-3.491	22.878	-4.638	-10.879	32.767	16.132	-11.917	-10.668
793	0.793	1.735	-31.294	-8.061	-17.834	-140.452	-40.604	-7.092	-11.252
794	0.794	-2.909	57.498	-6.647	-14.922	-117.253	-130.255	-6.333	-12.607
795	0.795	-12.93	21.773	-13.178	-8.911	-53.794	48.696	-7.115	-13.958
796	0.796	-29.925	-54.223	-17.975	-4.845	-72.962	74.187	-9.058	-11.036
797	0.797	-18.298	34.476	-22.189	-1.355	-20.548	50.935	-11.002	-6.578
798	0.798	-3.396	-96.839	-19.827	-11.426	-4.701	29.866	-11.589	-8.31
799	0.799	14.009	-184.431	-21.737	-27.315	-18.955	10.732	-10.245	-13.152
800	0.8	2.399	-136.952	-21.145	-3.907	-5.704	-41.705	-6.962	-17.798
801	0.801	-16.738	-36.074	-12.232	-13.197	-17.443	-57.56	-9.869	-8.899
802	0.802	-39.941	-23.031	-26.549	-15.904	-28.281	-14.378	-3.874	-2.513
803	0.803	-24.259	-11.267	-28.481	-13.385	-18.409	-1.179	-6.396	-10.832
804	0.804	-38.402	-0.455	-16.297	-1.773	-9.527	-12.942	-8.721	-9.855
805	0.805	-30.866	9.367	-8.371	4.618	-17.665	-23.722	-9.305	-14.683
806	0.806	-19.293	-35.356	-4.109	6.583	-10.275	-13.791	-9.886	-10.402
807	0.807	8.321	-43.429	-0.439	-16.22	-16.802	-4.833	-9.303	-15.99
808	0.808	-2.961	-21.369	0.72	-31.861	-10.735	-12.954	-7.942	-14.037
809	0.809	-20.046	11.982	1.697	-17.712	-27.106	-20.252	-7.549	-12.087
810	0.81	-16.963	30.053	-3.127	-20.198	-11.93	-13.627	-7.16	-11.485
811	0.811	2.788	57.676	-0.594	-8.547	-7.463	-19.591	-11.609	-14.963
812	0.812	5.328	52.637	-6.191	-6.391	-11.537	-3.136	-6.19	-12.631
813	0.813	3.015	20.711	-14.099	-12.183	-7.858	-8.127	-12.762	-12.233
814	0.814	-7.63	0.07	-10.981	-13.898	-4.61	-3.675	-10.234	-12.608
815	0.815	-17.266	3.858	-19.87	-12.33	-7.811	-7.811	-12.546	-9.89
816	0.816	-25.908	0.591	-21.021	-5.179	-5.199	-4.236	-10.609	-10.069
817	0.817	-14.799	-2.645	-17.913	-11.562	-7.797	-7.616	-15.252	-9.282
818	0.818	-36.427	-11.1	-26.821	-10.395	-10.156	-10.801	-14.668	-8.497
819	0.819	-14.511	27.403	-30.317	-9.424	-8.053	-8.175	-9.849	-6.166
820	0.82	-6.131	32.884	-31.3	-6.521	-10.01	4.581	-10.444	-10.612
821	0.821	-3.55	7.716	-22.422	-9.023	-8.262	-2.312	-12.19	-11.184
822	0.822	-1.18	12.119	-16.457	-6.694	-9.775	-4.402	-6.395	-10.593
823	0.823	-7.496	-8.652	-11.266	-13.265	-14.033	-6.368	-12.02	-10.971
824	0.824	-32.6	2.462	-20.204	-12.475	-5.146	-4.605	-8.567	-14.263
825	0.825	-42.641	33.33	-9.423	-6.86	-23.157	-6.109	-9.167	-11.356
826	0.826	-39.547	-12.635	-2.32	-2.021	-15.587	-19.09	-9.767	-12.532
827	0.827	-36.886	-55.338	-1.214	-1.414	0.762	-31.316	-4.944	-11.397
828	0.828	-29.385	-105.285	2.231	-10.267	-1.279	-29.816	-9.605	-11.246
829	0.829	-27.07	-71.861	5.289	-13.918	-7.009	-19.795	-7.896	-9.351
830	0.83	-16.415	-17.053	0.411	-15.064	-1.7	-21.052	-9.269	-12.501
831	0.831	12.616	-113.482	2.887	-18.165	-0.162	-12.793	-12.586	-9.832
832	0.832	8.536	-179.309	-7.791	-19.149	-21.903	-7.549	-9.708	-14.139
833	0.833	-2.726	-95.867	-14.991	-21.644	-6.284	-2.708	-11.655	-12.83
834	0.834	-12.807	-41.627	-21.421	-27.237	-9.033	-5.279	-12.845	-13.254
835	0.835	2.848	27.419	-17.994	-16.374	3.671	-16.056	-13.676	-13.684
836	0.836	-5.538	54.048	-21.15	-2.031	-8.027	-14.752	-13.913	-10.06
837	0.837	-13.114	62.026	-22.171	-3.954	15.319	-8.34	-12.609	-7.797
838	0.838	-15.444	54.469	-16.23	1.278	31	-9.447	-12.474	-8.242
839	0.839	-17.611	47.644	-21.918	-6.666	22.745	-4.23	-9.437	-14.292
840	0.84	-19.587	17.016	-26.846	-13.834	-0.387	-5.241	-12.191	-15.118
841	0.841	-21.349	-21.868	-18.23	-20.239	-3.384	2.739	-8.767	-19.234
842	0.842	-22.928	-57.244	-21.812	-23.754	-11.664	-11.154	-9.994	-15.804
843	0.843	-18.726	-25.421	-18.819	-16.43	-14.28	-1.534	-11.209	-16.445
844	0.844	-35.81	20.421	-12.148	-15.475	-16.856	6.891	-10.095	-12.448
845	0.845	-24.258	14.523	-2.568	-5.778	-14.916	-1.422	-10.919	-15.039
846	0.846	-26.431	-2.007	-1.513	-14.644	-20.832	-23.191	-13.674	-11.818
847	0.847	-16.822	-37.348	-2.782	-8.607	-15.721	-63.971	-11.016	-14.011
848	0.848	-8.18	-32.909	0.207	-7.611	-11.111	-47.334	-8.938	-12.155
849	0.849	-9.791	-37.024	1.069	-10.501	-12.492	-22.056	-11.702	-14.955
850	0.85	-19.902	-18.368	-3.283	-9.737	-16.213	-17.627	-10.592	-11.569
851	0.851	-11.074	5.403	-2.585	-4.114	-10.248	-21.858	-11.41	-11.285
852	0.852	6.85	-10.23	-10.604	-6.063	-17.641	-25.743	-8.744	-13.493
853	0.853	24.564	9.552	-7.591	-2.803	-12.849	-15.707	-13.046	-13.936
854	0.854	12.896	32.81	-10.563	-11.753	-15.396	-31.324	-12.707	-14.4
855	0.855	10.7	-14.152	-23.796	-28.821	-16.191	-23.023	-14.108	-15.259
856	0.856	16.453	-74.57	-18.078	-21.906	-14.28	-5.328	-15.322	-12.648
857	0.857	-6.423	-33.829	-23.392	-19.823	-9.653	24.862	-16.532	-12.364
858	0.858	-22.12	47.727	-30.229	-15.021	-12.384	-8.167	-11.553	-12.28
859	0.859	-41.906	15.293	-28.763	-20.835	-14.147	-20.8	-13.541	-16.837
860	0.86	-49.527	-53.703	-27.493	-22.562	-10.704	-17.345	-13.594	-10.93
861	0.861	-42.643	-44.715	-23.898	-8.252	-12.072	-7.564	-11.903	-10.441
862	0.862	-23.553	-69.006	-22.815	-2.48	-11.708	-4.671	-11.568	-11.111
863	0.863	-16.065	-105.913	-11.096	-7.758	-9.82	37.903	-14.905	-13.723
864	0.864	-46.514	-86.001	-3.245	0.105	-4.045	68.4	-14.57	-13.432
865	0.865	-50.643	5.473	-7.569	21.714	-16.26	63.044	-9.391	-13.146
866	0.866	-47.017	123.866	-8.797	5.978	-4.102	37.961	-4.601	-7.25
867	0.867	-23.263	76.193	-0.536	-2.356	-2.593	24.276	-6.578	-8.114
868	0.868	-29.324	-44.999	4.642	-9.841	-3.986	3.368	2.283	-8.983
869	0.869	-45.121	-88.172	-6.245	-7.479	-23.572	-53.54	-1.432	-9.66
870	0.87	-36.89	-22.364	-7.634	-22.371	-20.904	-110.637	-7.465	-17.104
871	0.871	-19.17	13.231	-3.964	-12.687	-13.402	-59.15	-2.267	-10.429
872	0.872	-21.558	23.984	-7.45	-7.433	-1.832	1.098	-5.197	-11.296
873	0.873	-6.717	53.47	-10.547	-18.446	-8.277	-39.853	0.782	-0.73
874	0.874	22.225	26.67	-1.625	-8.384	-2.532	-47.375	-9.886	-2.142
875	0.875	34.503	18.393	-9.946	-14.767	-7.814	-0.72	-11.254	-5.876
876	0.876	60.736	25.627	-10.903	-27.923	-28.597	5.04	-12.427	-7.105
877	0.877	43.648	-61.911	-21.707	-36.639	-8.917	10.454	-11.275	-6.21
878	0.878	2.769	-26.426	-23.045	-15.94	-11.477	-4.565	0.528	-11.111
879	0.879	-13.715	27.49	-16.649	-7.629	-9.198	36.773	-7.413	-5.154
880	0.88	-28.825	-61.566	-22.638	5.127	-2.863	-1.944	-6.058	-14.087
881	0.881	-24.377	-73.517	-15.29	7.428	-8.718	-77.634	-7.22	-10.643
882	0.882	-3.648	-84.392	-10.46	-20.263	-3.547	-66.729	-20.383	-11.652
883	0.883	-22.398	-54.677	-6.218	-16.62	-8.26	-17.261	-4.51	-18.474
884	0.884	-19.096	-9.766	1.12	-26.742	-4.049	63.494	10.402	-12.513
885	0.885	-3.421	14.828	0.147	-23.72	-7.772	-12.328	-3.138	-8.485
886	0.886	-34.584	66.772	-9.518	-15.489	10.202	-81.238	-4.859	-6.583
887	0.887	-38.66	47.119	-5.822	-13.044	-2.608	-54.523	-3.292	-8.546
888	0.888	-12.361	4.777	0.203	-1.466	-0.301	2.291	-4.619	-12.633
889	0.889	-15.685	32.621	3.324	-3.56	-6.694	24.261	-21.618	-14.012
890	0.89	-24.997	47.817	0.453	2.263	-12.523	-63.121	-14.614	-17.318
891	0.891	-10.91	34.305	-3.774	10.936	-14.315	-51.176	-8.187	-17.715
892	0.892	12.292	-28.233	-6.053	6.229	-15.911	46.597	-13.957	-13.274
893	0.893	3.014	-126.821	-12.568	-15.455	-0.097	164.943	-15.658	-9.205
894	0.894	-5.277	-140.059	-18.5	-37.308	-6.539	149.062	-14.067	-6.672
895	0.895	-28.476	-8.889	-14.37	-40.011	-4.659	18.975	-18.277	-13.998
896	0.896	-19.155	-26.304	-16.23	-32.478	-2.958	-103.642	-14.552	-17.068
897	0.897	-10.798	-42.227	-16.737	-20.91	-20.417	-214.838	-15.668	-2.331
898	0.898	-8.219	-85.328	-13.77	-14.541	-13.493	-142.324	-12.523	-0.175
899	0.899	-15.085	-45.651	-21.647	-4.849	-7.149	-23.658	-13.45	-2.078
900	0.9	-8.596	-33.73	-29.921	-6.584	-5.244	56.149	-15.923	-3.784
901	0.901	-25.947	-1.078	-13.816	4.446	-10.508	70.595	-18.202	-18.056
902	0.902	-23.582	9.111	-20.743	11.592	-8.997	-47.66	-11.578	-31.542
903	0.903	-34.173	18.271	-27.092	20.491	-10.385	-94.929	-10.761	-19.286
904	0.904	-28.3	-6.077	-9.653	12.176	-11.562	-22.524	-13.033	-11.284
905	0.905	-26.541	-72.942	6.608	17.424	-12.734	43.46	-8.147	-4.055
906	0.906	-25.024	-46.476	4.499	2.747	-11.763	103.491	-11.386	-0.308
907	0.907	-20.814	-22.355	-16.759	-24.896	-12.72	179.812	-5.916	-1.393
908	0.908	-11.944	-0.476	-2.583	-51.192	-6.702	71.735	-6.443	-4.403
909	0.909	-3.598	6.08	-5.037	-47.887	-2.618	29.047	-5.798	-15.161
910	0.91	3.753	12.033	-11.926	-19.629	-13.436	68.852	-7.486	-13.734
911	0.911	0.865	6.402	-13.965	6.701	-2.377	-14.471	-8.782	-17.34
912	0.912	-12.248	11.274	-11.948	16.793	10.622	-155.616	-8.341	-8.937
913	0.913	-14.124	34.053	-17.083	19.919	-5.204	-213.412	-7.894	-7.876
914	0.914	-22.754	38.019	-24.921	5.798	-11.541	-125.993	-9.774	-4.883
915	0.915	-37.016	11.663	-23.466	-1.759	-5.683	-110.258	-7.778	-2.273
916	0.916	-35.005	15.107	-22.223	-36.788	-3.902	77.532	-9.846	-14.377
917	0.917	-12.078	-12.868	-23.3	-92.348	-8.508	102.923	-11.139	-9.058
918	0.918	22.489	-38.999	-20.126	-55.395	-9.824	79.502	-9.734	-7.416
919	0.919	9.049	-28.922	-24.889	-21.914	-8.626	58.17	-8.517	-11.575
920	0.92	5.059	-13.258	-36.252	-15.883	-7.458	38.713	-11.955	-7.787
921	0.921	-13.642	17.975	-21.887	-32.337	-10.531	126.007	-10.562	-11.166
922	0.922	-16.835	38.784	-12.171	-17.246	0.349	78.511	-10.133	-20.733
923	0.923	-1.066	-10.291	-20.842	-3.72	-3.854	-51.275	-9.714	-32.443
924	0.924	-3.669	36.627	-6.487	-7.793	-2.642	-33.677	-13.163	-27.698
925	0.925	-21.355	18.516	-4.501	-4.124	-1.423	14.186	-12.759	-11.741
926	0.926	-32.857	-64.608	-16.645	5.908	-8.721	-173.435	-12.352	-5.27
927	0.927	-30.612	-28.938	-2.277	2.78	-11.586	-198.775	-11.947	-10.979
928	0.928	-24.72	68.756	3.567	-5.554	-15.789	-175.455	-9.798	-23.076
929	0.929	-29.917	55.602	1.862	-3.028	-13.418	-27.228	-12.48	-24.539
930	0.93	-25.256	20.063	6.55	-0.684	-11.426	-8.163	-9.749	-14.386
931	0.931	-23.901	-121.068	5.237	-7.045	-8.062	-60.76	-8.182	-7.92
932	0.932	-27.568	-217.394	1.618	6.518	-12.052	-76.848	-8.933	-1.84
933	0.933	-26.377	-165.177	-4.315	22.375	-15.459	-4.84	-13.177	-6.992
934	0.934	-19.015	-85.861	-13.923	24.513	-16.747	8.176	-7.734	-5.963
935	0.935	-4.297	-71.648	-20.249	38.097	-23.256	-99.207	-17.182	-6.669
936	0.936	-6.402	-58.425	-21.362	18.785	-18.353	59.768	-10.776	-5.819
937	0.937	-4.476	-22.727	-20.363	-19.672	-19.05	123.269	-14.25	-6.32
938	0.938	4.235	9.831	-9.51	-69.554	-18.219	104.184	-13.274	-4.305
939	0.939	-6.747	39.507	-16.658	-49.595	-14.671	-53.237	-12.296	-13.139
940	0.94	6.248	48.431	-12.979	-7.025	-9.955	-74.285	-14.815	-14.235
941	0.941	-9.631	56.57	-11.804	9.422	-11.628	21.974	-5.902	-10.691
942	0.942	-33.065	63.928	-27.851	-36.008	-8.077	109.467	-9.37	-15.852
943	0.943	-36.154	70.475	-20.894	-41.971	-5.677	29.986	-10.327	-20.621
944	0.944	-33.449	52.207	-10.272	-25.524	-3.464	44.413	-11.286	-19.784
945	0.945	-20.674	-8.802	-12.251	-0.35	-9.4	83.998	-10.507	-14.115
946	0.946	-18.388	15.67	-10.563	13.219	-6.823	-95.035	-8.177	-10.587
947	0.947	-29.069	-95.359	-5.951	-7.453	2.142	-274.641	-7.586	-7.247
948	0.948	-46.5	-174.855	-1.715	-33.735	5.68	-112.247	-0.217	-7.772
949	0.949	-39.561	-73.833	1.95	-23.63	-3.937	-91.453	-5.039	-9.077
950	0.95	-11.901	-60.621	-1.547	-14.305	2.507	43.1	-4.242	-15.423
951	0.951	14.426	-167.981	-2.524	-0.154	6.047	-9.326	-6.545	-19.641
952	0.952	11.126	-95.721	-9.29	-12.904	-1.248	-120.679	-4.594	-18.833
953	0.953	1.823	101.761	3.867	-19.833	-10.086	9.25	-13.285	-16.87
954	0.954	21.552	186.175	9.661	-34.712	-11.17	26.626	-9.784	-13.542
955	0.955	44.767	211.717	-13.177	-44.367	-18.433	-148.327	-12.869	-11.769
956	0.956	41.672	141.981	-16.278	-28.509	-17.384	-125.103	-11.882	-12.115
957	0.957	-0.898	78.436	-30.424	-13.666	-14.786	-104.013	-12.636	-16.521
958	0.958	-55.851	-17.747	-38.01	-0.187	-13.933	-84.773	-16.681	-8.738
959	0.959	-33.776	-35.018	-40.339	4.994	-10.383	37.607	-8.729	-3.472
960	0.96	-40.339	44.638	-38.223	-2.961	-10.895	212.427	-11.807	1.387
961	0.961	-46.314	1.555	-20.827	-7.185	-12.576	282.102	-6.951	-8.269
962	0.962	-29.857	-90.517	-23.168	-5.955	-15.986	261.035	-12.933	-17.154
963	0.963	-34.887	-54.936	-16.811	4.942	-16.301	164.791	-10.6	-13.645
964	0.964	-30.451	-65.825	-14.898	17.965	-10.451	182.086	-14.072	-14.592
965	0.965	-34.533	-134.89	-6.213	12.756	-6.34	102.521	-10.773	-7.801
966	0.966	-30.884	-143.755	-10.873	4.817	3.194	59.379	-10.187	-8.559
967	0.967	-27.618	-103.078	-3.72	-11.084	2.088	46.367	-4.377	-10.873
968	0.968	-18.325	-36.327	-4.879	-26.044	0.975	34.665	-6.694	-14.341
969	0.969	1.456	-27.487	-1.383	-43.466	10.7	23.877	-6.11	-24.395
970	0.97	9.022	-35.695	1.743	-17.684	-1.061	-104.389	-8.036	-20.13
971	0.971	-2.59	-28.388	0.802	-7.583	-8.95	-261.902	-9.771	-16.444
972	0.972	-4.738	-8.426	-5.162	8.093	-10.273	-282.811	-6.274	-5.6
973	0.973	-10.566	-2.375	-7.46	-11.622	-11.414	-186.402	-8.588	-4.246
974	0.974	-8.829	-30.056	-18.286	-4.002	-12.562	-203.733	-4.518	-0.57
975	0.975	-7.297	-45.146	-22.895	7.699	-13.51	-156.121	-10.316	-4.047
976	0.976	-11.576	-13.207	-21.498	-2.871	-10.59	-55.107	-9.534	-17.959
977	0.977	-17.989	7.371	-20.311	-20.228	-6.326	36.725	-11.461	-15.998
978	0.978	-9.668	3.563	-16.806	-17.858	-4	95.915	-10.879	-10.761
979	0.979	-14.885	-13.53	-15.816	-19.978	-8.839	149.811	-13.777	-12.31
980	0.98	-11.973	20.87	-16.776	-14.168	-18.895	120.136	-11.256	-10.955
981	0.981	-14.466	89.485	-22.771	-8.995	-20.226	93.436	-16.673	-9.779
982	0.982	-16.779	138.643	-25.1	-7.588	-16.505	52.826	-16.092	-6.281
983	0.983	-13.297	129.6	-21.621	-20.664	-10.46	45.475	-12.801	-3.171
984	0.984	-12.72	39.939	-11.561	-43.515	-11.386	-55.244	-13.386	-6.06
985	0.985	-14.459	-91.206	-7.32	-34.164	-8.455	-156.131	-12.998	-12.048
986	0.986	-10.944	-73.705	-3.661	-31.413	-7.668	-116.619	-7.581	-16.104
987	0.987	-18.251	-57.747	7.171	-18.65	-3.593	-104.662	-8.162	-18.041
988	0.988	-34.275	-100.784	5.813	6.99	-10.198	-72.014	-11.453	-12.038
989	0.989	-17.981	-34.848	6.99	23.891	-19.904	-2.846	-12.037	-11.264
990	0.99	5.463	-22.889	-10.991	14.589	-18.759	-83.606	-14.553	-10.686
991	0.991	14.791	-33.579	-18.518	-27.906	-15.276	-7.838	-13.203	-13.988
992	0.992	0.681	-43.319	-2.236	-21.821	-20.489	21.76	-12.039	-14.578
993	0.993	-6.865	-52.101	-0.089	-5.376	-11.562	30.771	-10.098	-8.788
994	0.994	-23.111	-43.873	9.609	-30.578	-0.703	-26.09	-4.298	-4.74
995	0.995	-8.194	-36.459	14.864	-26.134	0.681	-33.426	-9.912	-4.176
996	0.996	-2.357	-16.524	-8.916	-22.064	-2.975	40.515	-7.978	-12.888
997	0.997	-18.193	-10.506	-18.961	-10.866	-8.957	109.469	-11.265	-9.402
998	0.998	-7.523	5.847	-22.024	-7.62	-5.815	118.11	-9.525	-8.444
999	0.999	-24.924	0.628	-24.709	1.612	-0.94	61.151	-14.374	-7.488
1000	1	-36.512	14.043	-27.203	4.347	-1.699	-35.241	-12.455	-11.759
1001	1.001	-30.066	9.859	-24.873	6.901	-9.022	30.679	-8.399	-19.133
1002	1.002	-20.319	-1.542	-18.483	-9.406	-11.894	-28.887	-5.899	-20.124
1003	1.003	-25.487	29.385	-12.68	1.114	-21.532	-104.81	-5.529	-15.885
1004	1.004	-17.509	25.468	-7.448	-12.451	-30.403	-55.409	-4.386	-5.257
1005	1.005	-21.709	21.988	0.499	10.376	-17.233	-10.67	-8.858	-12.43
1006	1.006	-20.489	39.203	1.847	26.134	-15.521	13.621	-11.778	-16.117
1007	1.007	-16.974	-7.775	-1.826	6.405	-10.906	-38.053	-8.308	-17.286
1008	1.008	-13.88	-108.667	-19.829	-27.161	2.031	22.538	-8.709	-20.394
1009	1.009	-12.972	-65.649	-17.316	-31.641	0.273	-18.059	-10.846	-11.498
1010	1.01	-17.252	-26.324	-15.001	-44	-4.384	-99.404	-12.781	-10.34
1011	1.011	-9.917	-14.588	-17.125	-47.643	-8.659	-153.356	-13.178	-11.311
1012	1.012	-16.696	39.496	-7.432	-30.521	-2.286	-123.529	-8.355	-12.3
1013	1.013	-5.259	49.175	-16.122	-27.361	3.694	-42.727	-8.948	-9.816
1014	1.014	-9.876	-31.671	-17.652	-7.657	-5.986	-10.262	-9.553	-7.527
1015	1.015	-8.483	-64.311	-18.988	-0.14	-7.175	-0.48	-6.679	-8.137
1016	1.016	-7.275	-54.589	-20.13	-2.476	-10.712	26.026	-8.06	-12.81
1017	1.017	-13.231	-27.977	-23.617	-8.85	-9.74	50.158	-10.406	-14.583
1018	1.018	-22.879	-3.571	-24.597	-10.747	-10.714	42.556	-8.274	-9.78
1019	1.019	-19.166	18.576	-35.461	-19.401	-8.231	8.822	-12.746	-13.109
1020	1.02	-10.806	-1.295	-31.254	-8.333	-9.001	2.576	-13.358	-11.418
1021	1.021	-11.734	-43.807	-19.492	10.472	-1.038	-80.977	-15.908	-12.812
1022	1.022	-10.738	-49.166	-2.112	-2.249	10.783	-140.949	-11.499	-12.465
1023	1.023	-15.004	-34.002	0.147	-32.573	6.168	-87.069	-8.633	-17.333
1024	1.024	-9.388	-11.076	-10.554	-44.91	-3.869	21.314	-13.506	-15.432
1025	1.025	-17.319	-31.765	-16.432	-26.084	-5.038	64.284	-11.594	-13.725
1026	1.026	-16.34	24.92	-11.267	-9.007	-3.913	156.314	-11.046	-13.377
1027	1.027	-29.097	49.307	-0.298	-5.884	-7.035	239.695	-5.266	-8.004
1028	1.028	-23.879	42.029	-1.71	13.862	-6.108	142.009	-7.615	-6.126
1029	1.029	-22.331	-4.704	1.912	11.356	-12.169	49.986	-11.125	-8.117
1030	1.03	-23.693	-10.601	0.698	46.403	-22.895	-9.49	-6.503	-11.086
1031	1.031	-6.673	-15.907	1.624	91.903	-33.099	-63.581	-5.942	-8.613
1032	1.032	0.285	-81.377	-9.259	49.347	-32.105	-33.916	-8.483	-7.295
1033	1.033	2.421	-54.546	-16.469	-33.856	-26.288	-60.601	-8.12	-13.918
1034	1.034	0.513	-62.649	-12.841	-93.46	-12.543	-68.749	-9.301	-12.988
1035	1.035	-15.348	-40.696	-14.051	-60.984	-3.023	-46.861	-14.547	-12.274
1036	1.036	-30.251	-21.037	-21.466	-31.4	2.145	-27.202	-9.738	-6.728
1037	1.037	-20.566	-15.306	-18.617	13.291	25.921	3.032	-11.684	-13.378
1038	1.038	-15.357	-10.14	-22.926	5.163	22.613	-2.456	-8.793	-10.936
1039	1.039	-16.959	-15.407	-25.309	-61.577	6.917	-17.505	-11.329	-16.604
1040	1.04	-18.387	-19.898	-21.892	-88.248	-7.21	5.547	-9.019	-8.729
1041	1.041	-14.77	-15.781	-22.556	-63.851	-19.93	1.557	-10.19	-9.76
1042	1.042	-15.968	-19.572	-22.065	-12.197	-26.856	-55.097	-15.428	-8.867
1043	1.043	-19.109	-16.384	-15.16	21.279	-20.502	-63.097	-7.5	-11.462
1044	1.044	-14.323	-13.322	-12.316	3.082	-26.347	-40.894	-12.734	-9.213
1045	1.045	-15.143	-16.104	-9.849	8.459	-21.125	-20.858	-11.772	-15.864
1046	1.046	-14.415	-13.671	-4.279	33.581	-16.475	-26.801	-14.303	-18.449
1047	1.047	-13.873	7.405	-15.175	20.004	-32.366	-10.231	-10.252	-6.336
1048	1.048	-13.354	44.342	-7.301	7.602	-21.81	-15.117	-0.783	-8.167
1049	1.049	-9.351	79.473	-5.998	-49.124	-12.199	-19.432	-4.474	-9.806
1050	1.05	-17.351	65.793	-2.371	-41.003	-20.999	-31.735	-12.807	-11.246
1051	1.051	-11.414	36.674	-3.576	40.453	-19.552	-12.983	-9.721	-10.175
1052	1.052	-12.427	-12.493	-6.699	72.94	-29.652	-2.861	-8.76	-13.755
1053	1.053	-13.432	-32.476	-9.042	-29.485	-25.074	3.304	-14.77	-12.867
1054	1.054	-17.745	-50.75	-13.889	-39.392	-5.591	12.481	-9.165	-13.907
1055	1.055	-13.733	-67.314	-16.409	-101.955	19.9	-7.323	-14.976	-14.74
1056	1.056	-7.223	-42.262	-25.316	-12.392	16.567	-40.814	-14.406	-17.324
1057	1.057	-18.724	-19.502	-21.847	70.979	13.441	-17.975	-13.834	-16.613
1058	1.058	-7.768	-32.064	-20.91	16.727	-0.744	-13.937	-19.255	-14.737
1059	1.059	-14.99	-21.089	-12.057	-32.722	-3.386	-2.643	-17.321	-15.38
1060	1.06	-16.213	-31.382	-13.255	-41.72	-1.227	-5.834	-9.975	-14.85
1061	1.061	-24.596	-34.658	-8.059	-82.455	-7.711	-8.924	-3.206	-9.094
1062	1.062	-23.672	-15.124	-10.984	-45.585	-5.76	-0.622	-11.154	-8.369
1063	1.063	-28.562	-9.68	-6.744	41.823	-17.89	-3.14	0.638	-6.483
1064	1.064	-27.639	-17.357	-7.544	29.958	5.995	-0.745	-0.915	-11.168
1065	1.065	-30.193	-24.456	-5.629	-2.586	23.086	1.493	-2.276	-8.307
1066	1.066	-18.037	-39.558	4.422	-32.22	-23.921	-4.213	-5.963	-9.704
1067	1.067	-2.212	-68.806	8.681	-58.954	-17.328	-23.448	-23.971	-9.359
1068	1.068	-4.407	-48.236	9.846	-67.106	0.894	-25.827	-6.178	-10.559
1069	1.069	1.334	-14.202	20.695	-45.067	-26.752	-32.718	0.783	-8.659
1070	1.07	-3.933	-18.695	4.841	-11.623	-51.898	-26.302	-1.356	-12.955
1071	1.071	-11.909	-6.39	-10.029	-17.652	-38.347	-55.3	0.569	-9.499
1072	1.072	9.723	-2.792	-0.3	-12.264	-42.409	-34.627	-4.666	-12.809
1073	1.073	-12.182	-19.89	-12.428	-17.335	-31.187	-0.619	-9.317	-9.921
1074	1.074	-14.93	14.52	-10.817	-12.928	-0.233	31.325	-16.472	-11.098
1075	1.075	-22.504	28.016	-23.743	-0.577	20.461	19.054	-12.798	-13.038
1076	1.076	-29.516	23.893	-18.478	3.079	9.262	53.259	-16.274	-17.88
1077	1.077	-14.667	-32.815	-19.989	6.387	19.364	39.885	-15.3	-7.043
1078	1.078	-16.668	-57.227	-18.586	3.278	28.713	11.032	-14.314	-5.483
1079	1.079	-14.987	-64.648	-19.715	-5.094	31.492	-15.243	-16.815	-1.211
1080	1.08	-13.498	-44.816	-28.014	-2.632	59.803	-39.113	-14.477	-20.746
1081	1.081	-17.795	-26.723	-24.9	-0.309	63.526	-42.351	-12.528	-23.442
1082	1.082	-32.135	-10.37	-20.043	1.855	60.273	-50.855	-10.571	-15.883
1083	1.083	-41.827	24.726	-15.774	-0.125	51.022	-22.761	-9.978	-18.188
1084	1.084	-22.488	38.206	-8.414	15.666	8.486	33.795	-8.605	-3.27
1085	1.085	-14.959	67.17	0.506	13.429	-70.806	58.048	-2.207	-5.187
1086	1.086	-21.964	70.81	-7.798	3.688	-81.576	6.315	-13.615	-6.912
1087	1.087	-7.1	60.736	-8.751	-1.572	-71.628	-27.203	-12.051	-5.335
1088	1.088	10.288	13.721	-7.761	-9.462	-62.625	-69.811	-7.78	-15.372
1089	1.089	31.371	-87.086	-8.513	-13.741	-70.651	-130.807	-14.148	-11.66
1090	1.09	23.042	-130.196	-10.81	-10.115	-92.628	-41.245	-15.296	-8.145
1091	1.091	-5.224	14.672	-11.353	-18.449	-59.072	42.151	-10.052	-2.874
1092	1.092	-16.46	-4.357	-21.364	-21.483	8.149	-12.076	-12.934	-1.865
1093	1.093	-19.767	-56.698	-22.669	-8.612	17.123	-22.068	-8.664	-4.335
1094	1.094	-35.458	-8.999	-23.78	0.223	-7.182	-31.08	-7.86	-6.605
1095	1.095	-21.327	5.406	-27.215	-1.219	-14.459	9.512	-5.903	-10.035
1096	1.096	-23.834	-34.006	-28.135	-5.36	5.557	2.156	-6.459	-9.406
1097	1.097	-16.855	-22.176	-27.121	-11.612	48.218	8.726	-8.179	-0.459
1098	1.098	-10.454	32.023	-27.867	-8.014	20.607	-9.445	-7.765	-1.555
1099	1.099	-20.106	41.861	-22.222	-17.644	35.781	-25.875	-12.175	-7.485
1100	1.1	-25.299	-2.829	-20.269	-11.289	31.416	-10.736	-10.399	-8.383
1101	1.101	-26.817	-76.186	-23.54	-10.177	-31.013	-24.214	-9.98	-7.347
1102	1.102	-22.519	-46.612	-16.943	-9.163	-4.227	4.938	-5.495	-20.435
1103	1.103	-8.159	-1.943	-16.163	-13.936	-12.276	31.402	-9.523	-18.436
1104	1.104	-6.178	6.208	-13.837	-13.163	-19.546	34.827	-10.848	-20.109
1105	1.105	2.566	-15.821	-5.897	-10.762	-12.863	19.231	-9.459	-15.397
1106	1.106	10.544	-35.734	1.464	-8.775	-18.743	16.508	-13.49	-19.583
1107	1.107	0.532	6.879	8.239	-10.575	9.037	-1.348	-13.844	-18.348
1108	1.108	-11.251	1.499	9.029	-7.471	64.665	-36.446	-13.417	-14.785
1109	1.109	-12.761	26.673	0.146	-9.863	72.086	-81.995	-8.545	-13.738
1110	1.11	-16.975	13.145	-3.297	-14.235	-1.785	-39.549	-11.796	-12.693
1111	1.111	-25.823	33.855	-8.477	-8.74	-90.56	-23.238	-2.853	-11.836
1112	1.112	-22.302	22.682	-3.588	-13.575	-102.326	11.895	-1.643	-10.973
1113	1.113	-19.154	-21.91	-2.777	-12.963	-91.45	16.385	-9.931	-14.367
1114	1.114	-27.99	-76.748	-6.807	-20.621	-61.809	4.001	-8.918	-9.634
1115	1.115	-26.74	-24.941	-11.608	-21.566	-17.059	7.642	-4.04	-10.128
1116	1.116	-16.962	8.699	-18.932	-20.572	-8.882	-2.416	-6.516	-11.391
1117	1.117	-5.055	-33.692	-17.931	-26.504	-16.23	-17.991	-7.257	-12.66
1118	1.118	-12.881	-94.466	-18.682	-24.05	-9.637	7.684	-10.723	-9.683
1119	1.119	-25.774	-53.615	-21	-15.996	8.582	4.508	-8.751	-7.676
1120	1.12	-17.001	-31.337	-22.932	-10.678	13.997	-11.117	-9.298	-13.413
1121	1.121	-15.401	-51.05	-23.516	0.254	19.011	-13.796	-9.651	-17.412
1122	1.122	-19.62	-44.82	-18.119	-6.837	23.462	-21.454	-8.264	-16.762
1123	1.123	-18.414	-39.154	-14.658	-21.039	19.394	-14.619	-14.818	-14.753
1124	1.124	-21.864	-3.725	-4.625	-26.708	8.18	-21.014	-9.965	-17.579
1125	1.125	-10.012	-7.948	-8.905	-14.349	-22.75	-30.599	-15.953	-12.669
1126	1.126	-2.019	-11.768	-2.535	-28.49	-26.773	-18.374	-11.872	-12.026
1127	1.127	-0.61	14.829	-6.02	0.677	-37.975	-13.693	-16.7	-14.88
1128	1.128	0.61	25.097	1.333	38.321	-34.664	-23.736	-14.748	-13.467
1129	1.129	-0.489	9.537	6.183	23.312	-18.977	-19.989	-15.308	-10.118
1130	1.13	-16.494	1.268	1.949	-8.57	-10.658	-4.277	-9.485	-12.194
1131	1.131	-18.771	-1.146	-3.639	-20.895	-3.11	-2.042	-15.075	-6.159
1132	1.132	-16.603	-12.627	-8.444	-2.029	3.841	11.677	-8.475	-8.635
1133	1.133	-18.504	-23.116	-10.338	-32.939	10.186	-11.065	-12.708	-10.904
1134	1.134	-16.72	-13.276	-15.707	-28.909	8.183	-14.147	-7.067	-8.919
1135	1.135	-12.005	-7.894	-16.234	-17.835	2.841	-39.665	-8.978	-5.57
1136	1.136	-19.085	-9.246	-15.596	-7.862	-5.271	-29.636	-8.376	-9.581
1137	1.137	-12.632	-19.127	-17.296	-36.133	-9.697	-7.879	-7.777	-10.884
1138	1.138	-20.872	-17.797	-17.642	13.017	-18.733	-10.869	-9.115	-13.158
1139	1.139	-21.752	-35.697	-17.224	-6.937	-17.675	-13.737	-6.772	-10.999
1140	1.14	-14.881	-74.175	-21.258	-37.327	-16.8	-16.3	-8.882	-14.644
1141	1.141	-10.549	-68.691	-29.163	-53.782	-13.99	-1.24	-10.804	-9.179
1142	1.142	-4.889	-33.254	-20.82	-28.637	-16.547	28.202	-7.306	-11.07
1143	1.143	-8.34	-10.241	-13.452	-24.15	-10.922	16.23	-13.873	-15.685
1144	1.144	-18.374	2.253	-10.529	-20.111	-8.968	-9.836	-10.95	-12.752
1145	1.145	-19.705	13.645	-9.729	-23.823	-5.685	-26.674	-10.156	-10.217
1146	1.146	-18.501	44.851	-7.377	-20.569	-1.64	-17.173	-9.365	-6.917
1147	1.147	-17.303	57.396	-3.858	-17.509	4.161	-25.365	-8.768	-13.488
1148	1.148	-22.491	91.527	-4.392	25.032	0.126	-22.755	-14.755	-16.386
1149	1.149	-21.48	41.195	3.395	43.183	-0.469	-38.891	-12.424	-15.605
1150	1.15	-22.236	21.152	-1.769	59.59	-3.778	-53.708	-14.353	-13.287
1151	1.151	-21.47	2.848	-6.548	24.325	-2.074	-67.218	-12.416	-13.876
1152	1.152	-17.974	-35.931	-3.976	10.742	-9.133	-61.942	-12.992	-7.884
1153	1.153	-21.253	-81.504	-7.97	-18.318	-8.233	-38.002	-9.5	-10.216
1154	1.154	-12.342	-75.624	-14.472	-75.068	-10.825	13.697	-9.109	-8.289
1155	1.155	-13.481	-47.966	-16.918	-66.981	-13.231	65.539	-11.239	-11.589
1156	1.156	-14.599	-22.688	-17.615	-44.953	-12.718	59.143	-9.304	-13.338
1157	1.157	1.518	0.271	-22.389	-38.408	-6.793	77.513	-12.792	-14.702
1158	1.158	-5.401	12.871	-21.749	-20.263	-9.17	61.17	-9.893	-11.425
1159	1.159	-16.011	16.775	-29.432	-14.886	-7.246	96.428	-10.278	-9.301
1160	1.16	-21.794	20.267	-30.365	-9.903	-9.212	73.567	-6.021	-12.975
1161	1.161	-9.584	-20.409	-27.446	31.267	-5.248	11.004	-9.497	-12.581
1162	1.162	-17.508	-47.917	-16.014	36.636	-6.761	-87.562	-4.069	-13.727
1163	1.163	-27.558	-42.764	-11.358	41.602	-12.321	-48.081	-7.547	-11.783
1164	1.164	-36.439	-47.166	-15.606	55.082	-8.933	-12.469	-8.133	-14.489
1165	1.165	-37.587	-59.555	-9.208	9.139	-8.399	-44.986	-11.041	-16.613
1166	1.166	-21.503	-70.724	-8.042	-45.882	-12.463	-114.083	-9.691	-12.15
1167	1.167	-14.513	-67.364	-2.812	-97.621	-12.837	-122.992	-8.342	-4.794
1168	1.168	8.933	-45.464	6.096	-64.21	-12.444	-82.38	-11.252	-5.761
1169	1.169	12.053	-14.273	4.94	-9.301	-9.535	-15.608	-6.038	-4.981
1170	1.17	9.357	-18.241	-8.983	12.717	-10.677	11.091	-10.883	-7.299
1171	1.171	6.859	-14.465	-7.031	19.247	-10.269	100.683	-10.314	-10.783
1172	1.172	9.198	-24.467	-1.792	-23.374	-6.756	112.465	-10.903	-16.78
1173	1.173	-5.684	-2.592	-6.417	-39.885	-8.087	14.679	-6.074	-17.55
1174	1.174	-19.21	0.104	-10.657	-55.05	-8.459	-51.15	-8.021	-14.061
1175	1.175	-31.394	-12.701	-22.443	-50.656	-8.078	-15.528	-9.771	-9.416
1176	1.176	-26.743	-47.905	-23.978	-13.133	-10.811	-4.663	-6.303	-2.831
1177	1.177	-16.66	-22.827	-19.715	11.998	-10.059	-14.509	-10.76	-5.341
1178	1.178	-20.32	36.714	-23.399	7.544	-7.376	-76.999	-12.508	-9.402
1179	1.179	-14.31	77.249	-26.891	19.958	-5.45	-52.594	-10	-5.915
1180	1.18	-4.634	40.184	-25.938	1.184	-4.675	-104.248	-11.358	-9.198
1181	1.181	-5.813	20.205	-23.065	-29.818	-6.59	-124.16	-8.453	-13.259
1182	1.182	-11.825	2.013	-18.848	-0.837	-6.763	-32.613	-11.165	-18.086
1183	1.183	-21.5	7.479	-18.113	55.838	-6.537	59.514	-13.878	-16.149
1184	1.184	-25.176	2.576	-13.314	129.137	-5.924	71.283	-9.625	-14.408
1185	1.185	-26.337	-29.311	-10.07	40.278	-6.869	103.767	-5.56	-13.053
1186	1.186	-18.979	-33.33	-4.687	-43.153	-3.947	93.884	-13.493	-16.342
1187	1.187	-19.943	-44.482	-6.655	-53.991	-9.938	174.62	-10.007	-14.211
1188	1.188	-17.416	-27.387	2.029	-44.145	-12.445	163.824	-10.973	-8.207
1189	1.189	-18.185	-36.639	-1.475	-53.038	-13.213	15.823	-13.874	-8.977
1190	1.19	-16.251	-62.141	-4.583	-44.952	-11.269	-217.16	-9.606	-19.62
1191	1.191	-19.535	-58.857	0.25	-37.65	-13.194	-310.001	-7.285	-15.367
1192	1.192	-15.474	-36.986	-2.273	-71.178	-7.754	-281.917	-9.222	-6.467
1193	1.193	-15.092	-11.391	-6.339	-4.039	-12.57	-102.59	-12.513	-12.47
1194	1.194	-17.424	-21.395	-11.178	4.84	-13.12	-32.997	-11.935	-7.244
1195	1.195	-19.566	-68.369	-13.108	-3.284	-9.025	-11.896	-10.582	-6.272
1196	1.196	-13.577	-21.448	-14.846	-10.601	-8.604	45.798	-10.967	-7.04
1197	1.197	-9.312	57.981	-18.333	-17.135	-14.954	63.249	-10.576	-1.423
1198	1.198	-11.616	133.91	-15.039	-11.096	-8.918	15.667	-8.637	-9.357
1199	1.199	-0.785	163.579	-19.891	-16.434	-3.271	30.012	-10.569	-8.39
1200	1.2	13.528	82.891	-13.907	-11.323	-2.66	69.498	-5.725	-7.423
1201	1.201	-7.759	-14.814	-13.159	-15.7	-4.567	33.883	-9.207	-9.939
1202	1.202	-5.049	24.678	-18.025	-19.735	-3.963	-20.299	-11.141	-17.296
1203	1.203	2.517	60.233	-22.702	-8.5	-2.59	-69.613	-10.562	-14.385
1204	1.204	-13.717	-37.619	-13.834	-11.807	-0.245	-24.828	-8.04	-11.861
1205	1.205	-28.601	-156.18	-15.035	-14.986	-6.811	-49.124	-8.42	-11.076
1206	1.206	-34.377	-140.382	-4.228	-12.328	-3.899	-41.662	-8.806	-10.497
1207	1.207	-36.08	-154.749	-2.917	-4.805	-1.36	5.239	-9.976	-7.213
1208	1.208	-31.407	-141.595	-9.353	-7.147	-6.952	35.682	-12.693	-11.287
1209	1.209	-21.355	-81.993	-3.397	-5.008	-3.452	52.142	-7.877	-16.132
1210	1.21	-17.711	-49.488	1.807	-6.933	-8.076	97.635	-17.385	-18.072
1211	1.211	-16.6	-39.643	-4.982	-5.179	-10.97	91.603	-11.022	-22.128
1212	1.212	-13.562	-12.99	-4.21	2.805	-10.566	41.573	-9.891	-14.199
1213	1.213	-16.502	11.309	-8.267	1.479	-15.01	21.456	-8.949	-13.043
1214	1.214	-14.015	18.621	-16.191	2.658	-15.585	3.156	-8.013	-9.968
1215	1.215	-16.373	11.985	-15.212	-13.007	-12.094	-2.327	-7.27	-16.768
1216	1.216	-9.81	17.914	-20.033	-2.421	-14.408	-17.515	-9.633	-8.858
1217	1.217	-9.018	12.434	-17.5	-4.446	-12.275	-13.161	-10.249	-9.851
1218	1.218	-13.072	-22.837	-16.718	-13.25	-6.274	-25.57	-9.706	-12.766
1219	1.219	-13.628	-27.303	-21.545	-11.745	-5.499	-21.875	-11.49	-10.277
1220	1.22	-10.313	-6.58	-23.481	-4.577	-9.563	-31.919	-8.057	-11.076
1221	1.221	-9.732	12.183	-18.075	-3.421	-16.152	-22.612	-11.401	-14.591
1222	1.222	-15.544	56.889	-16.155	0.031	-13.646	-2.837	-9.334	-14.052
1223	1.223	-16.321	62.893	-12.874	-5.253	-14.428	-20.643	-12.11	-12.353
1224	1.224	-6.863	79.373	-8.821	-16.134	-7.854	-55.774	-10.236	-8.913
1225	1.225	-0.495	155.084	-10.191	-32.022	-13.862	-60.924	-8.75	-9.341
1226	1.226	-11.376	35.685	-2.857	-29.904	-11.554	-38.187	-12.103	-9.763
1227	1.227	-12.763	19.785	-1.895	-24.076	-8.078	-25.903	-13.331	-10.193
1228	1.228	-11.625	34.098	-0.927	-25.796	-11.384	-29.613	-9.725	-9.084
1229	1.229	-8.16	-5.352	-0.142	-17.834	-3.653	-19.482	-12.117	-10.685
1230	1.23	-9.154	-64.947	0.642	-13.546	-11.03	-10.167	-11.802	-9.968
1231	1.231	-15.982	-97.515	-1.271	-9.88	-6.207	-1.876	-11.483	-12.555
1232	1.232	-24.016	-127.21	-9.956	-11.084	-12.227	0.611	-6.525	-9.153
1233	1.233	-23.144	-172.052	-13.413	-14.192	-9.925	12.281	-8.534	-8.867
1234	1.234	-18.386	-66.345	-12.422	-18.983	-6.467	-2.505	-10.348	-10.116
1235	1.235	-17.665	-52.201	-19.16	-12.893	-9.786	-31.427	-12.936	-10.584
1236	1.236	-21.806	-65.546	-19.882	-18.506	-8.073	-52.04	-13.386	-14.92
1237	1.237	-21.3	-53.853	-23.891	-13.762	-9.458	-33.173	-12.3	-17.511
1238	1.238	-20.788	-21.497	-24.429	-3.783	-11.814	-36.324	-12.758	-17.186
1239	1.239	-13.105	-31.532	-26.328	17.835	-8.945	-14.386	-18.635	-12.414
1240	1.24	-14.132	-5.009	-29.205	2.113	-7.042	-34.227	-9.806	-10.548
1241	1.241	-5.29	2.937	-25.702	-6.246	-11.332	3.993	-11.04	-8.885
1242	1.242	-4.199	-4.581	-18.331	-8.78	-11.761	86.905	-10.136	-10.314
1243	1.243	-7.362	1.881	-10.976	2.782	-11.408	51.087	-13.104	-16.767
1244	1.244	-14.19	7.795	-13.878	-16.331	-10.288	-46.715	-10.658	-16.075
1245	1.245	-16.78	-19.953	-11.361	-39.514	-9.169	-59.887	-13.052	-15.371
1246	1.246	-27.493	-4.911	-5.749	-36.381	-9.588	-48.004	-13.687	-11.946
1247	1.247	-31.804	-0.401	-10.58	-22.22	-7.496	-37.013	-13.168	-13.936
1248	1.248	-12.301	3.773	0.269	-26.068	-11.412	-23.759	-16.132	-13.417
1249	1.249	-9.635	-14.887	2.23	-18.487	-9.516	-13.914	-14.835	-12.146
1250	1.25	-17.218	-45.816	0.515	-16.16	-10.905	-5.107	-11.213	-10.877
1251	1.251	-14.932	-41.835	-4.288	-14.016	-7.262	-13.283	-8.939	-9.61
1252	1.252	-25.642	-7.935	-2.317	-12.049	-7.685	-20.632	-7.829	-15.494
1253	1.253	-27.641	23.85	-6.345	-10.301	-11.01	-27.159	-12.329	-16.359
1254	1.254	-15.497	36.11	-7.67	10.389	-4.466	3.231	-12.952	-18.384
1255	1.255	-26.59	17.151	-14.993	2.081	-3.537	8.685	-9.506	-9.764
1256	1.256	-30.941	13.599	-3.164	4.637	-13.253	13.686	-2.189	-8.688
1257	1.257	-11.48	-8.498	-1.59	6.982	-6.909	9.183	-7.445	-7.795
1258	1.258	9.518	-7.148	-5.835	-3.629	-5.78	13.216	3.363	-8.828
1259	1.259	12.129	-10.019	-25.383	-1.695	-8.922	9.483	1.977	-11.414
1260	1.26	14.57	-2.541	-22.669	-3.466	-2.188	6.124	-1.72	-23.683
1261	1.261	21.472	-14.181	-25.178	-11.388	-8.228	2.98	-2.906	-11.559
1262	1.262	-10.518	-3.573	-18.222	-4.172	-2.659	5.558	-6.012	-13.175
1263	1.263	-24.118	-28.71	-16.107	-5.285	-7.539	-12.566	-6.99	-0.269
1264	1.264	-20.102	-11.548	-18.056	-6.416	-6.994	-15.178	-11.256	-2.065
1265	1.265	-31.391	-2.174	-16.333	5.413	-8.764	-9.031	-7.185	-6.763
1266	1.266	-41.52	-10.454	-14.799	-8.905	-9.175	-34.446	-12.021	-5.457
1267	1.267	-25.923	-7.89	-4.756	-26.305	-6.875	-65.756	-10.081	-14.403
1268	1.268	-23.283	-14.849	-5.929	-23.973	-7.281	-37.054	-10.655	-6.121
1269	1.269	-25.864	-17.018	-2.445	-17.581	-6.137	19.313	-2.715	-11.371
1270	1.27	-14.305	-3.559	-5.533	3.712	-1.897	27.159	-6.18	-10.425
1271	1.271	-16.477	-15.8	-4.556	17.847	-3.265	49.036	-3.066	-7.933
1272	1.272	-22.302	-26.83	-8.792	0.051	-5.603	42.353	-2.076	-12.02
1273	1.273	-17.106	-33.98	-11.082	-21.037	-10.447	24.128	-6.312	-12.626
1274	1.274	-31.446	-42.883	-11.637	-40.781	-9.879	-14.527	-10.355	-12.066
1275	1.275	-14.025	-24.9	-13.548	-28.03	-6.973	0.746	-12.271	-14.977
1276	1.276	-16.338	-17.323	-22.438	-21.092	-14.904	5.48	-8.954	-7.066
1277	1.277	-14.211	-15.098	-18.75	-6.215	-8.902	-56.788	-9.506	-5.928
1278	1.278	-20.019	-13.086	-24.739	-19.785	-11.989	-155.146	-12.954	-11.192
1279	1.279	-7.843	8.12	-19.518	-18.053	-3.081	-62.925	-9.619	-8.318
1280	1.28	15.916	10.704	-22.441	-3.724	-11.39	-27.26	-13.636	-2.32
1281	1.281	39.663	3	-16.47	-1.748	-10.412	-16.39	-8.745	-1.529
1282	1.282	17.687	19.066	-12.445	-6.941	-11.359	-6.52	-10.629	7.967
1283	1.283	-7.955	20.97	-7.672	-24.335	-8.831	2.369	-13.477	-6.335
1284	1.284	-31.875	22.657	-13.728	-26.644	-8.038	-5.754	-9.948	-12.119
1285	1.285	-10.072	-3.733	-24.403	-33.025	-9.946	1.655	-15.309	-13.838
1286	1.286	-7.402	-60.373	-20.175	-11.714	-7.988	-31.695	-10.415	-18.448
1287	1.287	-14.979	-19.627	-11.3	-14.401	-10.864	-37.614	-10.932	-25.577
1288	1.288	-21.958	2.5	-2.995	-16.885	-12.19	-21.181	-11.442	-16.641
1289	1.289	-19.836	9.152	-2.032	-19.188	-12.547	-6.069	-10.018	-15.449
1290	1.29	-17.897	-8.965	-2.999	-8.516	-10.383	7.586	-6.664	-14.449
1291	1.291	-12.658	-14.235	-2.219	-10.435	-4.346	11.734	-13.176	-13.447
1292	1.292	-14.181	-29.157	3.398	1.761	-6.823	15.519	-12.14	-14.177
1293	1.293	-24.209	-33.489	-4.528	-22.029	-6.011	60.423	-9.557	-6.776
1294	1.294	-9.852	-45.833	-9.732	-11.955	-5.395	54.563	-7.17	-13.5
1295	1.295	-15.624	-79.904	-10.681	-15.072	-11.358	-17.558	-17.933	-23.125
1296	1.296	-24.296	-111.889	-16.667	-17.822	-7.252	-47.122	-9.925	-24.238
1297	1.297	-28.906	-82.882	-20.728	-10.29	-5.283	-2.34	-8.499	-13.347
1298	1.298	-27.528	-41.236	-25.577	-12.597	-5.826	38.466	-9.588	-3.224
1299	1.299	-26.319	8.781	-26.162	6.597	-7.535	75.601	-10.679	-1.998
1300	1.3	-17.947	15.414	-23.282	-0.906	-8.853	28.837	-11.571	-3.101
1301	1.301	-12.675	-2.747	-20.802	-17.126	-10.175	-62.627	-10.522	-12.721
1302	1.302	-13.583	13.73	-20.46	2.058	-10.527	-128.328	-11.218	-6.289
1303	1.303	-23.207	8.737	-15.661	25.304	-9.328	-92.615	-13.464	-5.086
1304	1.304	-21.999	-14.037	-8.357	-9.126	-7.36	-60.016	-12.811	-4.078
1305	1.305	-3.961	-9.866	-3.565	-31.937	-10.802	-10.547	-10.802	-6.937
1306	1.306	-11.525	8.988	-1.102	-11.223	-7.474	16.264	-13.629	-14.836
1307	1.307	0.086	5.685	4.471	-14.9	-13.247	24.457	-12.199	-17.9
1308	1.308	6.543	14.884	5.029	8.901	-5.857	46.586	-9.808	-14.964
1309	1.309	-6.89	0.679	-0.983	24.575	-8.717	40.135	-11.862	-10.681
1310	1.31	-12.003	-1.922	-5.07	-18.001	-9.457	22.062	-11.408	-14.726
1311	1.311	-16.565	14.27	-0.247	-48.379	-8.635	49.81	-14.06	-14.159
1312	1.312	-17.869	-17.682	-3.559	-31.926	-6.66	125.535	-9.167	-10.841
1313	1.313	-21.517	-86.28	-10.152	-16.831	-12.623	49.727	-8.536	-12.483
1314	1.314	-5.808	-36.709	-12.661	-12.37	-14.907	-19.348	-15.844	-8.943
1315	1.315	-7.873	-9.795	-14.979	-8.298	-11.393	-10.458	-9.035	-15.284
1316	1.316	5.718	-17.727	-13.045	-11.973	-10.784	46.47	-9.766	-10.981
1317	1.317	-6.427	4.475	-16.341	-8.701	-9.017	24.466	-8.964	-13.264
1318	1.318	-14.294	11.179	-24.08	-11.81	-4.151	18.031	-5.439	-24.064
1319	1.319	-24.286	41.676	-29.306	-9.117	-3.549	-24.291	-14.117	-19.38
1320	1.32	-25.376	14.091	-26.407	-6.612	-10.109	-96.165	-8.077	-15.093
1321	1.321	-40.971	-21.026	-27.196	-8.911	-9.313	-125.462	-11.138	-13.899
1322	1.322	-30.242	-7.395	-29.533	-6.736	-11.618	-134.104	-6.264	-7.869
1323	1.323	-32.096	-11.38	-18.719	-4.785	-3.664	-174.555	-5.458	-8.808
1324	1.324	-37.235	-7.635	-14.096	0.419	-11.01	-241.327	-1.377	-13.621
1325	1.325	-32.523	-17.622	-6.956	-4.24	-11.969	-250.43	-6.199	-0.427
1326	1.326	-25.272	-20.61	-3.295	-2.893	-7.7	-128.425	-8.118	-2.337
1327	1.327	-21.515	-17.787	-6.799	0.752	-8.472	-5.935	-12.161	9.895
1328	1.328	-5.753	-35.474	0.543	-10.109	-6.531	41.652	-13.499	-1.104
1329	1.329	17.746	-23.748	7.312	-17.282	-5.941	84.684	-13.874	-22.764
1330	1.33	20.936	-25.758	6.543	-36.85	-8.835	97.863	-15.026	-32.051
1331	1.331	46.579	3.394	5.781	-22.718	-12.312	109.688	-9.794	-23.722
1332	1.332	22.885	32.518	13.739	-15.143	-7.86	98.86	-7.85	-21.197
1333	1.333	32.249	43.804	-2.298	-8.147	-9.6	69.265	-1.848	-18.86
1334	1.334	-10.281	-7.65	-23.367	-6.039	-12.11	6.793	-12.488	-16.732
1335	1.335	-28.445	-89.105	-26.06	-15.707	-9.782	-66.538	-11.13	-22.541
1336	1.336	-33.814	-99.902	-23.539	-17.454	-10.164	-17.183	-14.806	-17.327
1337	1.337	-38.797	-30.805	-30.498	-19.063	-10.545	81.287	-15.962	-15.791
1338	1.338	-34.309	-4.051	-32.612	-3.308	-11.703	41.742	-12.862	-8.648
1339	1.339	-30.214	-12.121	-30.662	-1.254	-11.506	-17.918	-9.96	-4.978
1340	1.34	-33.856	-49.032	-28.912	-10.882	-10.729	-7.139	-5.707	-3.827
1341	1.341	-30.529	-55.588	-17.88	-9.044	-13.234	2.652	-6.486	-11.184
1342	1.342	-33.581	-12.978	-13.626	-20.043	-9.737	-24.094	-5.914	-12.146
1343	1.343	-30.834	48.031	-17.311	-9.982	-6.438	-15.956	-6.502	-16.4
1344	1.344	-28.292	72.476	-16.169	-1.124	-6.034	-23.285	-13.088	-14.067
1345	1.345	-25.929	65.148	-8.838	-0.126	-8.729	-3.242	-12.317	-7.478
1346	1.346	-23.77	31.732	0.052	-14.184	-2.922	-9.156	-10.014	-8.254
1347	1.347	-10.207	-23.108	3.524	-23.818	-5.241	-59.072	-10.598	-13.864
1348	1.348	-11.928	-59.87	0.423	-35.859	-4.66	-39.145	-10.023	-15.781
1349	1.349	-10.354	-39.716	9.328	-31.091	-6.6	52.404	-12.934	-7.056
1350	1.35	-11.684	-33.521	10.501	-18.023	-4.867	39.294	-14.298	-5.881
1351	1.351	-18.043	-16.94	5.293	-5.705	-5.268	3.727	-9.86	1.485
1352	1.352	-14.528	-1.807	-3.58	-4.044	-8.58	-7.154	-10.452	-1.419
1353	1.353	-7.143	-6.272	-2.375	-2.559	-8.21	2.631	-10.079	-2.186
1354	1.354	7.585	-43.762	-9.686	1.289	-10.166	-6.311	-13.386	-7.788
1355	1.355	39.531	-38.659	-10.613	2.537	-8.245	1.809	-12.237	3.065
1356	1.356	16.73	30.1	-14.828	1.653	-11.743	23.913	-8.579	1.527
1357	1.357	-29.111	59.702	-26.979	-1.128	-9.435	4.011	-9.953	-2.729
1358	1.358	-47.277	32.916	-35.645	-14.271	-14.289	-50.935	-11.133	-1.576
1359	1.359	-41.836	24.786	-34.055	-16.321	-9.658	-43.567	-9.222	-2.743
1360	1.36	-16.671	2.828	-29.771	-21.725	-16.255	-10.077	-8.864	11.205
1361	1.361	6.165	-43.83	-17.956	-23.471	-13.752	-4.103	-10.443	-17.819
1362	1.362	-6.227	-123.031	-16.403	-13.653	-8.149	-9.569	-11.826	-71.997
1363	1.363	-17.458	-198.799	-26.46	-22.619	-12.991	5.465	-9.914	-20.317
1364	1.364	-34.503	-129.636	-20.086	-19.09	-6.995	18.852	-7.227	-13.734
1365	1.365	-18.823	-84.817	-11.784	-7.286	-7.775	-18.91	-11.509	-19.725
1366	1.366	-21.542	-27.825	-4.436	-2.652	-5.838	-54.281	-4.565	-14.301
1367	1.367	-19.021	-5.689	-5.398	-18.552	-7.767	-123.093	-15.423	-19.32
1368	1.368	-16.715	1.003	-6.165	-7.916	-3.698	-152.758	-8.285	-14.847
1369	1.369	-14.616	19.315	-3.825	-5.793	-5.051	-126.041	-11.98	-10.785
1370	1.37	-12.72	13.996	-0.32	-17.873	-5.438	-101.753	-13.173	-14.438
1371	1.371	-17.984	19.078	-2.228	-28.789	-6.606	-35.102	-12.223	-11.124
1372	1.372	-16.481	14.642	-1.615	-15.67	-11.056	9.495	-11.274	-14.195
1373	1.373	-15.147	18.722	-6.425	0.435	-5.637	131.556	-5.29	-11.453
1374	1.374	-8.788	7.495	-8.339	-14.208	-7.574	219.028	-9.381	-18.97
1375	1.375	-14.806	-2.573	-12.367	-4.346	-8.168	107.754	-11.346	-11.97
1376	1.376	-9.592	0.531	-13.683	22.122	-6.441	6.768	-13.313	-18.32
1377	1.377	-14.429	-2.163	-14.04	18.579	-6.059	-32.507	-10.439	-12.477
1378	1.378	-15.207	0.391	-20.596	-5.105	-11.469	3.409	-10.076	-3.723
1379	1.379	-17.517	7.386	-19.599	4.32	-6.617	-28.787	-6.811	4.249
1380	1.38	-9.56	-3.254	-22.086	-9.686	-11.245	1.139	-7.994	0.002
1381	1.381	-14.771	6.355	-22.851	-27.391	-5.821	10.302	-7.63	-6.369
1382	1.382	-13.772	32.636	-18.019	-29.593	-7.748	2.4	-6.482	-9.823
1383	1.383	-12.995	43.845	-13.385	2.459	-11.028	-19.498	-10.747	-10.759
1384	1.384	-15.31	26.835	-9.356	-20.238	-9.273	-12.825	-7.849	-13.631
1385	1.385	-15.924	-20.246	-6.904	-7.707	-11.781	-6.805	-11.338	-7.593
1386	1.386	-14.045	-26.937	-4.646	49.127	-10.409	-1.412	-10.955	-9.888
1387	1.387	-12.378	-21.02	-5.087	73.655	-10.006	13.705	-10.576	-9.274
1388	1.388	-12.08	-15.601	-1.463	22.067	-11.151	9.301	-7.874	-9.818
1389	1.389	-13.512	-10.557	-1.117	-78.735	-9.972	13.309	-5.947	-6.866
1390	1.39	-13.951	-6.166	-0.758	-93.066	-14.784	24.378	-6.145	-11.652
1391	1.391	-16.72	-18.665	-1.919	-27.257	-11.275	-20.476	-8.848	-17.596
1392	1.392	-13.267	-37.54	0.067	8.353	-10.676	-63.148	-10.779	-15.211
1393	1.393	-12.123	-40.867	-2.014	19.141	-16.072	-46.736	-9.995	-14.565
1394	1.394	-14.066	-12.589	-6.449	107.962	-12.572	-122.453	-11.92	-17.804
1395	1.395	-11.356	-54.145	-16.511	48.4	-6.555	-133.275	-7.664	-12.346
1396	1.396	-7.866	-92.825	-20.769	-92.628	-5.761	-64.204	-14.242	-14.24
1397	1.397	-14.244	-97.895	-24.429	-150.246	-3.811	-1.705	-11.732	-16.142
1398	1.398	-16.748	-56.783	-27.901	-97.793	-1.861	6.374	-10.971	-8.371
1399	1.399	-12.674	4.032	-28.862	-50.204	-2.429	-15.728	-11.552	-7.373
1400	1.4	-10.722	44.561	-24.037	-64.526	-1.08	-49.195	-9.613	-10.239
1401	1.401	-12.64	81.427	-26.562	-51.36	2.213	-31.043	-10.183	-7.682
1402	1.402	-15.536	101.287	-32.199	-39.587	-4.375	-14.689	-9.804	-9.978
1403	1.403	-15.136	9.713	-21.434	-50.556	-1.483	0.293	-8.442	-13.426
1404	1.404	-9.705	-29.8	-13.6	-1.365	-7.493	13.738	-12.494	-16.697
1405	1.405	-17.624	-18.052	-12.337	-10.34	-9.835	9.532	-5.531	-14.96
1406	1.406	-18.558	36.095	-11.28	-18.471	-7.918	28.144	-8.442	-11.483
1407	1.407	-13.714	65.721	-12.531	62.936	-11.233	31.259	-7.662	-5.089
1408	1.408	-12.976	-14.931	-13.596	160.577	-7.187	27.99	-3.6	-4.303
1409	1.409	-15.355	-112.66	-8.836	173.661	-6.823	8.032	-3.027	-16.5
1410	1.41	-15.988	-152.17	-0.955	113.969	-12.265	10.357	-3.606	-11.276
1411	1.411	-15.419	-92.625	2.123	103.033	-12.88	31.349	-9.018	-12.831
1412	1.412	-17.143	-60.236	-6.808	-45.123	-14.85	62.457	-9.604	-8.598
1413	1.413	-12.316	-70.294	1.486	-108.708	-17.78	50.056	-11.537	-4.98
1414	1.414	-18.327	-43.841	2.436	-51.147	-14.326	31.239	-14.45	-8.468
1415	1.415	-10.997	-3.419	-12.279	-33.817	-15.709	-20.329	-9.648	-9.439
1416	1.416	-17.771	3.808	-18.633	-18.004	-16.136	-13.045	-13.004	-12.348
1417	1.417	-13.524	-16.089	-20.528	-32.376	-11.718	-73.737	-11.315	-20.289
1418	1.418	-9.468	-22.009	-29.219	-177.209	-5.177	-114.522	-12.698	-4.242
1419	1.419	-10.054	5.742	-27.67	-81.117	-5.986	-33.17	-8.261	-20.518
1420	1.42	-10.639	10.766	-23.429	-63.805	-5.234	-44.082	-14.873	-14.136
1421	1.421	-13.544	6.317	-22.305	-79.845	-11.856	-34.293	-15.655	-12.221
1422	1.422	-21.496	10.361	-14.031	-123.243	-11.12	-43.209	-13.338	-13.977
1423	1.423	-13.194	14.007	-0.173	-110.382	-3.825	-67.509	-5.425	-12.472
1424	1.424	-20.569	10.765	-9.953	-27.225	-0.978	-59.995	-2.349	-16.768
1425	1.425	-17.682	-11.093	-8.317	4.966	-1.812	-26.392	-7.204	-10.435
1426	1.426	-20.212	-19.44	-3.769	14.499	-7.487	-32.437	-11.5	-13.964
1427	1.427	-12.86	-32.247	-5.19	23.075	-18.386	-16.188	-17.143	-14.995
1428	1.428	-15.777	-29.991	-8.936	-1.695	-19.994	-1.287	-15.227	-17.942
1429	1.429	-13.278	1.843	-10.145	5.319	-18.714	2.99	-14.658	-10.008
1430	1.43	-14.069	52.104	-0.476	11.573	-9.881	23.42	-12.915	-15.252
1431	1.431	-20.66	32.054	3.189	5.191	-13.456	19.551	-14.276	-16.25
1432	1.432	-24.934	13.746	2.019	10.024	-10.441	22.746	-16.628	-12.044
1433	1.433	-27.274	-25.066	2.972	-5.578	-13.425	25.795	-13.755	-8.034
1434	1.434	-25.355	-10.094	5.855	-10.32	-9.255	17.375	-18.992	-11.571
1435	1.435	-15.306	-14.673	1.573	-6.51	-13.398	-0.535	-15.525	-5.673
1436	1.436	0.545	-27.211	-5.842	-17.916	-11.551	-2.997	-12.284	-6.561
1437	1.437	11.175	-31.048	-10.785	26.672	-11.057	28.788	-11.746	-8.609
1438	1.438	5.36	-21.143	-18.851	69.239	-11.723	51.523	-5.983	-14.777
1439	1.439	-10.522	25.744	-24.164	74.745	-16.638	63.916	-6.81	-15.747
1440	1.44	-4.15	32.176	-38.906	29.377	-13.428	45.165	-13.419	-19.464
1441	1.441	-21.589	13.879	-62.391	23.74	-8.098	-6.303	-10.898	-29.809
1442	1.442	-28.583	-13.897	-46.84	40.586	-8.752	-73.119	-14.927	-28.703
1443	1.443	-26.479	-29.069	-18.963	0.74	-1.851	-47.479	-14.309	-17.009
1444	1.444	-24.565	-51.936	-5.032	-44.361	-5.213	-92.196	-8.269	-6.218
1445	1.445	-22.851	-47.904	-2.689	-49.932	-10.705	-35.367	-9.182	-4.751
1446	1.446	-18.229	-29.205	-14.457	-55.051	-2.842	-42.765	-0.256	-3.422
1447	1.447	-11.094	-12.279	-12.483	-19.678	-8.146	-36.145	3.187	-7.155
1448	1.448	-12.286	-3.104	-14.555	-6.038	-7.269	-17.857	-8.677	-10.732
1449	1.449	-18.311	-11.499	1.198	-18.3	2.32	-1.302	-13.342	-11.796
1450	1.45	-19.297	-14.108	-9.545	-14.472	-6.663	13.884	-17.604	-16.71
1451	1.451	-14.482	-21.109	-7.686	16.604	-0.741	18.399	1.935	-3.519
1452	1.452	-17.024	-40.279	18.589	79.165	-3.911	14.418	-12.229	-17.039
1453	1.453	-10.865	-41.717	29.748	70.221	-6.895	3.278	-14.762	-8.34
1454	1.454	-8.567	-39.381	5.904	-19.455	-2.708	20.387	-3.127	2.659
1455	1.455	-10.523	-37.257	8.993	-79.084	-5.107	29.763	-0.953	3.975
1456	1.456	-15.198	-31.078	-10.711	-24.844	-4.594	38.15	-10.591	-15.613
1457	1.457	-13.491	-44.776	-13.204	-15.01	-10.647	4.737	-5.337	-23.964
1458	1.458	-5.582	-32.661	-29.419	-41.677	-9.924	0.346	-3.743	-11.22
1459	1.459	0.391	-15.341	-40.046	-33.629	-8.034	-11.983	-10.822	-18.21
1460	1.46	-13.578	-8.524	-53.631	-26.514	-4.785	-53.545	-14.442	-7.603
1461	1.461	-23.294	10.518	-27.434	-20.152	-4.238	-81.171	-6.126	-17.293
1462	1.462	-11.133	18.035	-23.943	-14.42	-9.103	-96.217	-13.457	-19.05
1463	1.463	-19.096	43.805	-34.212	-19.918	-12.423	-45.848	-2.573	-17.514
1464	1.464	-17.765	81.58	-31.287	-34.815	-9.559	0.99	16.198	-13.294
1465	1.465	-21.474	36.148	-51.179	-48.105	-3.783	-41.586	28.927	-14.451
1466	1.466	-13.168	-55.326	-43.815	-43.788	-11.153	-13.912	12.646	-10.98
1467	1.467	-12.231	-68.434	-22.887	-32.26	-10.182	-18.963	-19.272	-7.901
1468	1.468	-13.216	-56.597	-8.91	-7.995	-12.68	-23.512	-23.67	-3.114
1469	1.469	-12.455	19.271	3.726	1.713	-24.845	-11.214	-11.128	-16.323
1470	1.47	-14.788	-10.33	15.196	39.1	-8.95	30.344	-29.747	-6.712
1471	1.471	-6.878	-1.437	12.948	74.685	-15.31	24.866	-26.344	-12.001
1472	1.472	-5.936	-9.554	26.381	107.01	-1.741	-30.727	-10.641	5.345
1473	1.473	-6.931	-76.299	31.524	53.19	-3.448	-23.397	-7.926	-1.68
1474	1.474	-9.456	-49.487	20.448	75.681	-4.961	23.454	-15.466	0.429
1475	1.475	-16.828	-25.045	1.638	69.569	-6.275	29.419	0.796	-5.366
1476	1.476	-23.613	-17.703	-26.66	51.749	-7.397	57.03	-9.852	-0.055
1477	1.477	-17.623	2.159	-22.997	68.371	-10.844	11.491	-15.649	-14.319
1478	1.478	-15.301	20.23	-40.032	-7.359	-3.456	17.544	-20.932	-43.27
1479	1.479	-17.236	-18.59	-61.913	-18.543	-6.323	67.629	-25.701	-22.474
1480	1.48	-16.659	16.55	-47.785	10.615	5.131	7.163	-18.595	-18.712
1481	1.481	-16.075	12.029	-40.181	144.236	-2.746	-66.067	0.963	-8.605
1482	1.482	-15.692	7.801	-23.841	47.042	-6.944	-95.479	-1.714	-11.641
1483	1.483	-16.083	11.347	-13.126	-111.456	-5.705	-50.54	-19.535	-14.277
1484	1.484	-18.992	-12.5	-7.247	-133.204	-11.639	-25.943	-12.594	19.247
1485	1.485	-15.312	-28.16	19.126	-153.001	-6.352	11.179	10.798	23.719
1486	1.486	-18.586	-19.747	45.465	-136.188	-7.284	17.867	1.476	11.371
1487	1.487	-19.722	-12.116	48.702	-184.479	-8.03	-12.463	-1.291	45.442
1488	1.488	-16.976	-19.002	1.574	-257.388	-15.37	-95.609	6.196	49.873
1489	1.489	-16.569	-8.297	-45.398	-271.147	-10.531	-83.692	-14.986	62.266
1490	1.49	-11.721	-37.27	-15.188	-378.963	-6.28	-51.09	-40.58	73.553
1491	1.491	-9.764	-41.272	23.354	-249.055	-15.171	-21.443	-57.645	22.105
1492	1.492	-10.337	-59.997	58.45	-161.37	-18.62	5.239	-48.363	-88.977
1493	1.493	-13.233	-77.009	44.823	-81.515	-13.339	-35.503	-40.072	22.326
1494	1.494	-10.695	-36.2	7.253	-37.99	-8.426	-13.543	-42.632	-107.67
1495	1.495	-13.959	-19.839	-17.906	27.926	-4.114	-7.144	-7.639	-125.024
1496	1.496	-11.03	-4.831	-22.344	63.357	-0.021	-1.245	37.781	-77.357
1497	1.497	-12.935	17.953	-34.749	95.746	7.955	4.145	43.734	-34.126
1498	1.498	-18.713	21.973	-46.016	125.233	2.771	-0.835	4.99	-20.898
1499	1.499	-19.46	71.075	-49.329	133.732	-6.066	-5.258	-10.152	-32.639
1500	1.5	-14.592	24.218	-52.402	141.032	-9.464	-1.205	-5.727	-108.433
1501	1.501	-13.98	6.051	-66.521	177.058	-10.355	2.448	14.95	-78.769
1502	1.502	-9.877	44.889	-38.239	222.948	-9.293	12.424	-3.832	-34.001
1503	1.503	-16.813	29.965	-41.836	192.095	-15.209	21.614	-34.85	-9.57
1504	1.504	-15.807	7.254	-51.814	142.882	-11.064	13.195	-47.307	-2.156
1505	1.505	-13.251	19.711	-73.585	42.809	-17.551	15.699	-28.579	4.488
1506	1.506	-9.155	1.007	-47.933	86.797	-21.711	13.384	-18.531	-1.452
1507	1.507	-13.965	-50.425	-51.119	48.312	-20.855	7.07	-27.819	4.007
1508	1.508	-11.995	-87.332	-22.732	156.819	-15.961	-6.564	-47.559	-0.991
1509	1.509	-7.891	-80.676	26.564	200.899	-15.335	-18.919	-19.291	3.51
1510	1.51	-5.333	-86.593	87.288	56.874	-19.35	-20.565	29.873	-8.834
1511	1.511	-12.66	-70.029	111.82	38.406	-17.927	-10.609	-3.602	-5.101
1512	1.512	-15.738	-64.914	89.944	-223.582	-10.49	-4.348	-21.78	-1.767
1513	1.513	-14.737	-51.267	43.31	-410.752	-0.724	8.743	16.954	20.152
1514	1.514	-12.198	-22.075	13.101	-307.825	-1.785	-14.103	42.164	-16.757
1515	1.515	-19.523	-3.141	18.683	-214.107	-10.002	-48.567	19.39	-1.612
1516	1.516	-10.595	7.035	-6.32	-185.372	-19.576	-16.745	-18.085	2.885
1517	1.517	-18.878	3.998	-19.702	-261.583	-20.65	12.194	-43.168	23.638
1518	1.518	-17.875	18.206	-31.913	-237.802	-17.082	-6.608	-111.806	27.37
1519	1.519	-18.806	25.848	-20.506	-89.071	-11.776	31.199	-82.142	24.127
1520	1.52	-9.091	28.327	-30.379	7.5	-8.794	26.208	-37.377	21.061
1521	1.521	-10.219	-3.478	-27.088	-9.549	-6.191	21.778	36.026	23.799
1522	1.522	-13.667	-16.877	-41.015	6.656	-11.72	-7.238	45.94	6.029
1523	1.523	-20.986	-79.244	-53.577	-7.373	-3.689	-48.855	37.087	-24.307
1524	1.524	-16.122	-34.456	-55.692	32.282	-4.566	12.017	29.028	-44.983
1525	1.525	-16.874	6.3	-40.623	115.824	-3.523	52.577	21.729	-86.557
1526	1.526	-17.638	43.388	-50.183	235.383	-4.248	30.42	1.859	-47.823
1527	1.527	-17.044	63.442	-48.343	346.801	-6.545	-57.148	44.507	-52.821
1528	1.528	-17.609	45.388	-33.9	447.869	-4.579	-116.945	83.268	-48.338
1529	1.529	-12.178	29.072	-35.721	408.259	0.103	-62.961	7.61	-27.632
1530	1.53	-17.002	34.183	-61.928	467.715	-8.786	-53.229	-46.584	6.445
1531	1.531	-13.7	66.214	-65.474	565.283	-9.934	-115.911	-56.45	-7.072
1532	1.532	-14.272	3.802	-41.532	367.776	-18.242	-124.192	-11.666	-11.09
1533	1.533	-10.78	-94.607	-32.069	0.973	-6.399	-87.295	-3.449	15.293
1534	1.534	-14.06	-107.67	-6.37	-49.34	1.58	-40.439	-10.751	25.417
1535	1.535	-15.209	-143.209	17.58	-94.978	17.481	-10.039	-4.135	9.819
1536	1.536	-12.485	-110.655	64.78	-54.083	19.635	28.667	14.142	24.029
1537	1.537	-18.275	-80.995	84.893	-16.872	25.475	23.703	8.792	36.87
1538	1.538	-12.647	-36.258	91.019	-119.427	27.254	-8.163	23.92	1.914
1539	1.539	-17.466	4.391	96.477	-274.846	22.645	4.245	-17.299	-43.501
1540	1.54	-22.094	-2.94	61.242	-472.437	3.926	15.501	-33.765	-13.05
1541	1.541	-20.33	-9.508	10.93	-652.263	-13.82	18.873	-48.89	3.457
1542	1.542	-18.956	-3.488	-8.976	-582.866	-30.03	34.678	-26.125	-11.631
1543	1.543	-24.359	24.237	-27.124	-519.574	-36.377	54.565	-13.862	-25.272
1544	1.544	-19.51	59.556	-32.527	-230.903	-18.919	82.915	-17.603	-21.197
1545	1.545	-14.853	55.208	-37.584	57.753	-2.641	49.028	-0.495	-17.636
1546	1.546	-11.944	34.603	-14.786	20.186	-9.007	-19.474	-9.674	-27.802
1547	1.547	-4.969	31.017	5.892	54.169	-14.794	-68.639	-17.895	-24.755
1548	1.548	-7.87	34.385	-12.907	270.952	-30.632	-23.807	-20.333	-22.09
1549	1.549	-13.874	-6.384	-36.74	524.489	-36.99	16.936	-36.572	-24.68
1550	1.55	-14.655	-45.025	-27.474	490.242	-31.164	24.317	-30.202	-13.143
1551	1.551	-16.594	-120.716	-35.805	397.034	-36.36	57.851	-28.273	-11.097
1552	1.552	-10.598	-131.603	-53.611	-26.315	-25.314	39.759	-1.937	-9.193
1553	1.553	-12.922	-62.527	-46.613	-933.38	-21.053	12.129	9.227	-14.379
1554	1.554	-13.507	-0.055	-65.743	-804.515	-24.748	-53.454	-7.951	-12.658
1555	1.555	-10.219	7.993	-58.168	-687.697	-25.932	-62.291	-29.896	-11.052
1556	1.556	-11.962	29.975	-55.826	-581.878	-9.902	-102.88	-44.066	-12.082
1557	1.557	-15.442	9.967	-62.156	-485.575	6.298	8.291	-31.311	-10.817
1558	1.558	-15.065	3.878	-60.17	-220.903	12.641	55.876	-33.642	-13.832
1559	1.559	-15.459	9.188	-51.388	19.599	6.824	-16.409	-27.257	-12.78
1560	1.56	-14.298	-16.02	-36.96	92.207	-9.042	-29.717	-21.441	-15.167
1561	1.561	-13.91	15.88	-31.037	157.806	-19.7	-18.008	-16.204	-12.736
1562	1.562	-15.464	-4.833	-25.72	217.232	-25.52	-50.564	-27.23	-17.497
1563	1.563	-13.544	-46.435	-1.884	51.33	-30.757	-40.624	-31.408	-18.016
1564	1.564	-15.493	-29.97	15.122	0.379	-26.127	4.257	-22.333	-9.034
1565	1.565	-15.311	-34.95	11.968	135.591	-16.074	45.11	-18.643	-7.844
1566	1.566	-17.846	-48.454	14.629	176.108	-7.165	38.054	-34.507	-6.656
1567	1.567	-14.959	-52.467	22.121	213.032	-3.667	-22.089	-36.715	-13.983
1568	1.568	-17.693	-33.683	19.751	246.531	-2.671	-95.033	-17.495	-7.171
1569	1.569	-17.322	-23.594	13.303	277.153	-7.486	-45.447	-4.769	-4.609
1570	1.57	-15.792	-20.479	7.442	248.989	-1.456	-0.501	-7.076	-0.529
1571	1.571	-12.513	-28.799	-8.498	223.308	-3.776	-8.478	12.182	-11.361
1572	1.572	-13.684	-26.319	-14.96	199.922	-5.726	-30.487	19.881	-12.918
1573	1.573	-10.021	-14.743	-16.96	178.71	-5.187	43.445	3.732	-8.689
1574	1.574	-11.394	-8.443	-1.152	159.457	3.665	53.269	10.098	-12.427
1575	1.575	-9.279	5.062	17.951	71.922	17.94	44.424	11.947	-13.665
1576	1.576	-15.288	10.269	5.142	24.343	27.571	36.548	-3.98	-14.724
1577	1.577	-12.778	2.309	-11.156	67.593	11.663	58.884	6.575	-23.671
1578	1.578	-8.718	6.539	-13.316	107.162	5.253	52.514	35.596	-10.555
1579	1.579	-13.564	12.857	-19.136	71.598	14.901	10.129	39.71	-5.365
1580	1.58	-11.631	11.58	-13.922	60.557	13.117	-17.354	28.488	-13.326
1581	1.581	-9.894	-4.578	-9.303	50.422	-1.26	-72.697	-23.005	-17.599
1582	1.582	-11.244	-16.256	-25.185	41.291	-26.464	-124.253	-30.409	-31.957
1583	1.583	-14.537	-18.499	-1.754	0.258	-29.8	-117.533	-10.512	-26.175
1584	1.584	-17.443	-16.765	1.371	-37.42	-20.549	-62.372	7.7	-17.465
1585	1.585	-17.06	-4.802	-12.702	-58.233	-12.272	-10.447	-20.025	-22.112
1586	1.586	-20.552	-6.516	-15.138	-28.642	-19.884	-57.021	-15.097	-23.508
1587	1.587	-19.4	9.283	10.709	-23.947	-22.281	-62.759	7.638	-9.225
1588	1.588	-19.024	15.687	27.839	-29.559	-24.485	-57.104	28.206	-11.21
1589	1.589	-16.318	2.266	24.818	-25.52	-30.382	-21.7	16.878	-16.535
1590	1.59	-18.45	-13.461	22.168	-29.882	-28.728	-17.069	6.71	-15.12
1591	1.591	-15.162	-19.753	14.621	-26.205	-20.882	-20.96	28.512	-19.475
1592	1.592	-14.766	-48.697	2.953	-29.289	-13.808	-9.591	71.073	-5.247
1593	1.593	-14.374	-77.641	-7.766	-75.981	-10.228	7.539	16.119	-3.421
1594	1.594	-15.526	-35.945	-13.647	-55.515	7.675	-33.237	-94.961	15.831
1595	1.595	-13.379	-19.41	-25.909	-97.237	5.089	-38.588	-79.111	13.21
1596	1.596	-14.124	-4.255	-33.914	-68.432	2.715	-13.393	-35.96	20.089
1597	1.597	-12.744	9.309	-38.22	-32.076	-8.006	36.844	-22.817	47.67
1598	1.598	-11.557	5.262	-34.57	-62.808	-13.93	43.236	-10.991	66.338
1599	1.599	-11.731	16.53	-31.136	-107.373	-15.815	85.692	-0.102	42.44
1600	1.6	-10.751	26.615	-34.313	-51.013	-23.889	46.885	-9.886	-4.669
1601	1.601	-13.26	17.299	-37.254	46.574	-11.038	1.349	-18.714	-11.314
1602	1.602	-12.487	-2.521	-31.312	60.723	-2.396	43.924	21.954	-29.568
1603	1.603	-16.942	-10.135	-25.77	-22.104	8.611	49.325	58.901	-112.867
1604	1.604	-17.539	-3.148	-23.887	75.575	9.955	-6.295	-15.132	-148.555
1605	1.605	-15.823	-5.21	-23.364	220.632	8.789	0.871	-25.155	-29.21
1606	1.606	-18.358	-30.303	-23.982	48.007	19.62	-32.857	-34.184	-13.416
1607	1.607	-11.039	-47.271	-16.054	-160.773	3.744	46.166	-42.41	0.826
1608	1.608	-14.175	-37.948	-12.562	-244.126	-19.646	78.506	-49.801	-12.416
1609	1.609	-17.114	-57.651	-13.493	-268.378	-28.867	88.304	-29.871	-48.113
1610	1.61	-17.91	-50.078	-0.658	-150.578	-14.654	25.596	0.538	-37.355
1611	1.611	-18.692	-38.47	4.654	-0.875	-12.054	-15.336	-27.113	-7.816
1612	1.612	-12.136	-27.804	3.213	-95.576	-9.67	-97.103	-92.73	1.009
1613	1.613	-12.935	-14.244	-6.727	-111.559	-3.254	-151.619	-119.402	-7.199
1614	1.614	-13.739	-19.504	-12.964	-62.764	-12.927	-161.779	-111.265	0.072
1615	1.615	-11.831	-2.101	-21.129	-18.568	-32.267	-206.75	-103.91	6.584
1616	1.616	-9.913	-9.07	-32.801	-4.315	-39.81	-231.382	-43.351	0.531
1617	1.617	-9.351	10.064	-40.631	-38.909	-42.115	-135.315	-2.739	-4.946
1618	1.618	-15.175	-2.73	-27.614	-113.824	-27.22	9.088	48.936	-20.116
1619	1.619	-12.868	-5.061	-15.406	-122.832	-25.329	27.905	28.975	-6.634
1620	1.62	-13.467	-2.942	-4.372	12.233	0.969	80.219	-1.471	-10.757
1621	1.621	-15.415	-4.882	5.685	31.939	12.243	127.8	3.854	-7.135
1622	1.622	-14.846	-17.089	-8.666	14.91	22.391	113.439	28.914	-10.47
1623	1.623	-16.207	-12.466	-10.632	-0.689	25.594	100.118	97.498	-7.426
1624	1.624	-14.87	-8.226	-5.431	13.733	11.552	40.398	107.194	-4.797
1625	1.625	-17.795	-1.86	-3.894	0.567	4.055	-100.784	44.464	-12.427
1626	1.626	-19.76	16.134	0.384	12.155	-7.521	-120.106	36.138	-10.196
1627	1.627	-18.638	8.6	-0.779	44.434	-22.375	-102.915	-15.694	-8.15
1628	1.628	-14.414	6.25	0.374	73.958	-16.539	-87.239	-49.257	-6.287
1629	1.629	-15.028	16.857	-2.72	154.481	-4.374	-15.137	-67.469	2.404
1630	1.63	-16.43	-12.22	-3.707	143.292	-2.854	-2.129	-72.898	10.321
1631	1.631	-19.772	-24.658	-7.987	73.731	-12.958	33.277	-27.475	6.024
1632	1.632	-14.013	-35.966	-5.675	-7.531	-16.677	22.196	2.775	-13.565
1633	1.633	-11.738	-19.037	-9.17	2.716	-13.272	12.059	-36.15	-21.939
1634	1.634	-13.719	15.319	-13.816	150.239	-3.614	2.847	19.166	-19.454
1635	1.635	-11.83	-35.112	-22.734	86.339	15.979	10.775	56.007	-7.844
1636	1.636	-10.128	-55.165	-23.931	105.296	13.32	18.005	49.273	-9.976
1637	1.637	-12.681	-73.48	-22.796	52.587	5.75	11.185	55.116	-4.164
1638	1.638	-16.007	-101.288	-19.515	-93.177	7.82	12.859	16.334	1.084
1639	1.639	-18.168	-66.175	-24.756	-172.884	-8.479	6.603	-18.86	-6.855
1640	1.64	-20.132	-25.057	-17.999	-361.04	-23.403	0.969	-52.73	-11.138
1641	1.641	-24.417	-19.755	-13.779	-386.747	-33.04	5.815	-84.679	-6.853
1642	1.642	-17.479	-14.869	-11.509	-177.414	-24.276	28.536	-63.994	-7.916
1643	1.643	-22.347	-1.477	-18.166	-93.306	-19.605	40.926	-37.685	-23.465
1644	1.644	-21.61	10.741	-15.725	-16.756	-18.277	14.617	-13.978	-12.764
1645	1.645	-25.709	6.937	-8.416	6.209	-17.137	-16.455	-11.084	-22.381
1646	1.646	-17.815	10.125	-3.645	-15.206	0.839	12.515	-8.57	-20.559
1647	1.647	-14.774	-5.633	-6.229	-34.612	29.088	54.063	-42.281	-6.183
1648	1.648	-13.868	-31.635	-0.681	17.594	32.784	15.324	-56.17	-11.915
1649	1.649	-12.959	-40.038	10.143	33.228	22.808	10.261	-77.118	-20.526
1650	1.65	-10.503	-16.891	-13.65	47.242	7.234	-40.04	-43.138	-22.029
1651	1.651	-6.495	-7.672	3.385	60.174	-29.633	-73.54	7.222	-20.723
1652	1.652	-3.064	0.575	6.442	48.271	-44.638	-79.586	54.118	-3.737
1653	1.653	1.529	-2.047	3.662	37.31	-40.087	-51.905	109.121	-10.736
1654	1.654	3.219	4.8	1.116	47.008	-35.927	-6.417	101.794	-21.471
1655	1.655	-4.767	2.568	-1.195	55.866	-24.612	36.161	41.102	-7.989
1656	1.656	1.188	8.291	-16.059	64.001	-7.49	63.818	0.343	-6.184
1657	1.657	-1.949	2.955	-21.813	41.702	-23.08	8.227	-36.734	-4.521
1658	1.658	-8.75	-11.457	-30.455	47.882	-48.58	-58.555	-56.772	-3.017
1659	1.659	-21.938	-5.757	-31.919	29.278	-58.649	-13.917	-62.883	-9.3
1660	1.66	-31.642	-4.195	-33.177	34.339	-55.595	42.889	-46.535	-17.61
1661	1.661	-15.791	-9.043	-36.754	-21.399	-30.09	35.411	-11.368	-7.909
1662	1.662	-17.937	-22.209	-40.144	-28.798	0.818	28.714	-52.63	-9.039
1663	1.663	-12.134	-10.143	-39.128	-22.346	21.475	-1.79	-24.922	-5.647
1664	1.664	-17.358	-11.687	-34.314	7.919	17.748	3.487	-9.741	-11.129
1665	1.665	-25.287	-21.678	-21.167	-8.571	27.748	-1.624	3.923	-22.134
1666	1.666	-23.926	-7.276	-3.733	-3.539	18.394	21.226	-0.005	-14.856
1667	1.667	-20.244	-9.045	31.36	-17.069	32.456	0.65	-26.21	-5.67
1668	1.668	-23.719	-3.607	36.49	-21.155	50.238	-55.886	11.538	-9.011
1669	1.669	-18.487	1.138	23.055	-17.55	15.242	-161.451	36.752	-12.14
1670	1.67	-21.379	-6.013	10.79	27.093	-40.244	-175.452	41.272	-13.042
1671	1.671	-18.85	-7.158	7.268	33.154	-62.226	-135.605	37.272	-26.101
1672	1.672	-22.894	-3.687	-2.648	16.762	-68.734	-27.858	33.668	-16.221
1673	1.673	-12.037	-4.705	-11.811	52.005	-38.29	-13.264	43.829	10.309
1674	1.674	-10.46	-5.723	-14.431	38.44	0.451	-26.213	59.633	6.76
1675	1.675	-6.173	-18.908	-32.162	75.974	15.549	9.493	17.19	10.076
1676	1.676	-4.983	-36.278	-25.117	0.288	1.992	42.019	-37.718	0.649
1677	1.677	-10.951	-15.106	-31.436	-119.118	-2.095	12.458	-89.407	-13.581
1678	1.678	-9.953	-12.327	-37.197	-39.563	31.936	-85.848	-109.389	-41.765
1679	1.679	-5.076	-9.812	-17.795	32.667	27.46	-46.147	-103.466	-30.483
1680	1.68	-2.532	-16.831	-10.214	72.228	23.386	-10.321	-64.821	-13.409
1681	1.681	-9.851	-10.662	-17.156	84.024	4.61	0.819	-29.627	-10.243
1682	1.682	-12.722	-9.081	-23.544	51.327	14.666	10.928	39.161	-7.359
1683	1.683	-16.948	-21.744	-13.877	-57.474	-32.386	73.524	49.11	-14.931
1684	1.684	-17.688	-4.742	-1.708	-158.695	-65.903	32.926	-31.57	-26.616
1685	1.685	-21.138	2.019	-0.172	-303.518	-47.735	10.956	-20.695	-20.297
1686	1.686	-23.038	-4.449	-10.257	-168.991	13.218	71.647	-10.771	-22.19
1687	1.687	-20.099	5.148	-9.135	-151.741	37.568	80.063	-55.448	-20.335
1688	1.688	-19.678	-21.361	1.656	-167.845	15.468	73.046	-112.266	3.629
1689	1.689	-18.285	-40.091	-11.354	-67.167	-4.517	53.371	-75.247	13.904
1690	1.69	-19.413	-36.62	-2.696	-107.007	-47.174	23.232	-55.32	-26.708
1691	1.691	-13.37	-14.599	-4.264	-0.044	-41.837	-37.538	-24.984	-76.313
1692	1.692	-12.553	-22.804	2.894	13.906	-6.674	-110.744	-8.615	-69.47
1693	1.693	-6.895	-20.078	-8.929	0.656	34.527	-81.009	16.458	-2.108
1694	1.694	-10.338	-12.877	-32.748	12.506	29.102	-0.127	29.956	6.808
1695	1.695	-5.652	-18.934	-15.724	45.15	13.988	-32.53	50.643	-17.564
1696	1.696	3.288	-24.568	-12.611	15.671	-8.881	-2.861	107.353	4.399
1697	1.697	4.502	-26.164	-9.897	42.466	-37.933	6.124	180.682	-2.436
1698	1.698	-1.447	-21.232	-38.137	18.148	-87.089	-1.936	72.116	-20.971
1699	1.699	-4.496	-19.597	-41.827	55.228	-80.495	-24.037	-57.937	-4.732
1700	1.7	-9.287	-22.867	-24.813	35.412	-62.306	-30.571	-145.378	30.453
1701	1.701	-15.243	-28.468	15.982	-7.057	-34.657	-36.476	-129.402	17.195
1702	1.702	-15.97	-16.269	43.632	9.477	-29.685	-41.873	-57.065	-3.338
1703	1.703	-17.853	-7.984	8.385	-15.639	-16.199	-36.932	-17.367	0.382
1704	1.704	-17.226	-14.939	-23.584	-47.56	-12.178	-59.9	42.557	-16.579
1705	1.705	-18.929	-29.177	-36.009	-9.996	-15.878	-22.436	32.041	-13.383
1706	1.706	-22.384	-15.485	-39.717	35.532	-5.836	-7.352	22.374	-38.829
1707	1.707	-23.714	-31.157	-36.469	29.543	9.832	24.626	13.554	-48.602
1708	1.708	-23.31	0.88	-39.608	24.088	29.543	70.488	21.59	-13.833
1709	1.709	-22.141	51.326	-42.358	18.992	47.31	64.312	28.751	36.619
1710	1.71	-25.631	71.342	-29.619	14.456	44.967	25.467	8.705	30.068
1711	1.711	-22.742	65.434	-18.03	10.305	47.091	-9.802	-21.709	36.091
1712	1.712	-25.444	4.69	13.892	13.842	29.701	-41.766	-104.855	119.188
1713	1.713	-25.051	-84.796	55.106	10.415	22.795	-21.115	-116.596	202.303
1714	1.714	-25.229	-120.339	27.43	-5.369	16.494	-32.458	-84.009	82.322
1715	1.715	-20.771	-87.766	-7.782	-2.72	-0.856	-84.026	-54.338	-156.833
1716	1.716	-14.774	-137.289	-48.98	-10.339	-3.121	-121.055	26.401	-259.304
1717	1.717	-17.095	-128.644	-65.4	-3.456	-35.021	-20.339	124.178	-104.432
1718	1.718	-16.51	-23.046	-50.259	-5.685	-57.82	-6.15	84.724	37.027
1719	1.719	-15.921	49.028	-36.675	0.044	-61.847	-19.406	25.194	-39.343
1720	1.72	-15.338	35.826	-49.053	-1.754	-50.626	-31.322	-7.222	-62.428
1721	1.721	-18.822	47.56	-30.293	-0.198	-33.643	1.029	-16.995	-125.661
1722	1.722	-15.527	58.299	-20.255	1.169	-18.019	10.739	-25.807	-106.443
1723	1.723	-20.358	48.647	7.964	7.552	-3.923	19.508	-17.59	-19.105
1724	1.724	-15.707	22.364	19.146	-0.758	3.642	43.747	-39.562	60.446
1725	1.725	-15.125	-34.209	9.041	-16.829	1.364	6.755	-32.896	161.398
1726	1.726	-14.736	-41.45	12.086	-28.419	-0.711	-13.246	9.72	95.548
1727	1.727	-10.285	-34.866	20.376	-26.325	-6.477	-92.721	-6.739	-59.239
1728	1.728	-12.036	20.32	7.577	-43.857	-4.712	-60.385	-1.761	-37.564
1729	1.729	-4.108	57.627	9.87	-41.54	-9.312	8.44	-15.362	-17.902
1730	1.73	-10.122	145.473	7.742	-9.55	-13.549	-54.194	-27.789	-34.879
1731	1.731	-9.167	205.422	17.431	50.134	-17.228	18.997	-69.385	-114.063
1732	1.732	-4.352	238.336	15.699	9.569	-4.096	107.651	-30.62	45.242
1733	1.733	-6.891	149.812	14.159	-12.435	8.072	95.717	-5.351	66.823
1734	1.734	-9.243	-29.13	-4.603	-32.393	0.054	19.928	17.592	48.213
1735	1.735	-9.853	-157.237	-7.102	-14.273	-4.283	-9.363	13.548	-38.848
1736	1.736	-10.469	-133.919	4.528	-19.826	7.46	-143.241	9.879	-86.124
1737	1.737	-12.24	-27.818	6.66	-14.75	-3.557	-161.965	-41.57	-100.162
1738	1.738	-17.096	-200.695	0.853	-19.099	3.646	-74.125	-48.914	-113.039
1739	1.739	-13.822	-223.513	-0.893	-23.014	10.043	-57.937	-15.451	-101.029
1740	1.74	-21.581	-117.228	-24.715	-19.056	-0.82	-14.526	2.775	-154.948
1741	1.741	-20.624	-59.198	-34.791	-8.736	-22.532	25.135	19.294	-65.853
1742	1.742	-15.796	-111.325	-19.131	-24.057	-38.209	37.063	44.555	-6.113
1743	1.743	-13.291	-95.157	-27.465	-43.452	-35.46	-17.091	31.128	135.17
1744	1.744	-12.531	-138.004	-30.006	-45.658	-17.571	12.585	18.876	116.244
1745	1.745	-11.969	6.961	-41.657	-29.098	-1.239	21.667	-7.315	168.915
1746	1.746	-17.977	26.217	-26.768	-13.873	0.96	13.73	9.851	248.62
1747	1.747	-13.919	-96.283	-36.455	-11.656	-4.795	36.054	-30.828	263.042
1748	1.748	-11.99	-80.363	-10.139	-20.09	-20.635	69.848	-25.242	92.079
1749	1.749	-13.939	-152.401	-6.488	-21.399	-18.518	-21.415	-50.377	-70.577
1750	1.75	-11.046	-86.336	-9.796	-16.895	-12.74	-87.01	-64.027	-303.499
1751	1.751	-14.542	-50.395	-12.886	-7.789	-7.513	-27.279	-51.788	-148.403
1752	1.752	-19.97	4.081	-15.551	-1.634	-9.039	70.504	-70.658	-7.488
1753	1.753	-15.139	112.873	-12.984	-0.503	-10.368	109.952	-115.389	-33.053
1754	1.754	-13.219	185.219	-15.303	-15.084	-14.01	74.213	-121.372	-56.328
1755	1.755	-14.981	93.241	-25.971	-42.661	-0.827	19.82	-60.349	-35.306
1756	1.756	-11.507	33.734	-24.07	-16.219	0.943	-29.72	13.036	-170.106
1757	1.757	-11.906	88.001	-22.364	-6.01	5.605	-38.774	121.632	-152.852
1758	1.758	-13.077	38.7	-23.943	9.787	-1.523	50.851	164.812	21.916
1759	1.759	-11.918	65.464	-22.614	1.566	-13.297	39.174	72.721	91.42
1760	1.76	-11.534	41.136	-23.797	-0.87	-11.699	-14.92	13.131	70.178
1761	1.761	-16.381	-69.931	-27.293	1.504	-13	-44.588	-41.064	166.166
1762	1.762	-16.954	9.574	-22.064	-0.592	-16.617	-35.77	-50.955	253.413
1763	1.763	-20.213	52.607	-17.205	-10.24	-24.895	-11.48	-24.322	396.411
1764	1.764	-17.277	39.238	-16.388	-22.42	-17.514	-33.667	0.005	261.505
1765	1.765	-13.731	194.204	-12.316	-17.788	-8.591	-53.794	22.063	-1.486
1766	1.766	-15.009	215.086	-5.761	0.961	-2.579	1.048	2.172	-114.715
1767	1.767	-13.77	157.167	-1.555	8.471	-5.68	-6.413	-3.727	-627.056
1768	1.768	-18.911	-0.594	-3.928	-7.821	-4.754	-67.157	-20.031	-408.078
1769	1.769	-9.343	-64.216	-0.458	-14.263	-5.605	-91.711	-24.991	-76.154
1770	1.77	-10.41	-45.166	-1.042	-27.866	-7.996	-10.427	-29.444	-136.987
1771	1.771	-13.784	-27.914	0.699	-26.19	-8.637	43.477	-33.545	27.426
1772	1.772	-18.902	-266.719	-2.758	-21.621	-14.685	92.583	-37.262	176.709
1773	1.773	-9.894	-369.116	-5.048	-8.739	-20.33	83.425	-34.014	40.194
1774	1.774	-8.632	-214.355	-7.131	-7.084	-9.503	-39.076	-24.739	81.039
1775	1.775	-9.511	-17.459	-9.024	-11.829	-11.029	12.876	-22.057	43.164
1776	1.776	-12.348	58.995	-14.043	-19.113	-12.348	60.011	-14.521	-332.373
1777	1.777	-11.538	-104.149	-17.325	-15.565	-3.405	45.353	1.758	-382.693
1778	1.778	-15.575	-168.007	-11.907	-19.176	-2.204	32.092	8.148	-247.186
1779	1.779	-8.993	-149.199	-16.77	-9.64	3.058	-51.178	21.702	-124.039
1780	1.78	-13.259	-97.082	-18.739	-3.387	7.943	3.155	16.469	-11.9
1781	1.781	-12.501	-113.232	-18.207	-6.971	7.219	13.038	5.415	-46.47
1782	1.782	-15.988	-12.495	-16.901	-23.097	4.933	-31.631	4.014	-77.993
1783	1.783	-14.043	158.259	-9.601	-20.886	15.809	-153.449	-2.358	-106.461
1784	1.784	-14.612	181.001	-6.573	-18.895	-4.891	-345.744	1.15	21.258
1785	1.785	-11.113	74.468	-9.561	-9.368	3.42	-371.119	17.244	90.492
1786	1.786	-16.513	-61.003	-7.131	-0.793	-14.395	-254.512	1.003	111.08
1787	1.787	-21.341	-114.157	-3.137	0.619	-26.017	-148.512	-13.89	91.404
1788	1.788	-19.404	-162.347	1.626	-15.386	-19.686	-90.718	-15.875	143.371
1789	1.789	-15.349	-148.71	-0.38	-26.165	-6.261	-37.97	-14.189	63.377
1790	1.79	-20.201	-57.215	-2.21	-16.635	-22.286	9.873	-18.859	19.802
1791	1.791	-14.234	1.931	-4.831	-15.034	-33.016	24.316	-20.212	85.183
1792	1.792	-13.481	12.394	-6.289	-7.25	-31.11	63.975	-23.844	25.282
1793	1.793	-8.648	2.168	-8.503	-0.251	-36.312	75.758	-22.637	35.867
1794	1.794	-10.578	82.67	-12.269	-1.575	-34.716	42.936	-19.52	25.883
1795	1.795	-15.986	136.68	-17.777	-12.566	-38.941	13.079	-24.36	34.68
1796	1.796	-14.026	166.232	-15.938	-16.952	-32.529	-13.703	-21.88	75.147
1797	1.797	-15.932	85.445	-19.297	-8.143	-24.248	-38.028	-14.56	23.303
1798	1.798	-16.472	-12.486	-16.476	-14.236	-8.291	-0.757	-7.86	3.157
1799	1.799	-22.224	-104.796	-19.049	-11.234	26.62	46.212	-1.928	8.842
1800	1.8	-21.406	-140.677	-20.456	-10.345	21.492	101.132	-7.603	13.806
1801	1.801	-24.868	-86.691	-22.63	-14.666	25.903	137.969	-7.096	18.255
1802	1.802	-21.558	-17.744	-16.693	-17.044	21.814	171.399	2.912	13.478
1803	1.803	-12.65	26.873	-12.494	-12.255	18.153	214.014	-1.388	17.419
1804	1.804	-6.267	18.71	-13.336	-12.89	21.479	208.657	-5.103	-1.476
1805	1.805	-14.611	26.039	-9.915	-7.534	5.835	173.372	-8.626	8.429
1806	1.806	-11.574	32.505	-6.691	-8.18	14.218	104.509	-15.92	17.651
1807	1.807	-10.69	26.328	-5.006	-10.148	1.495	-43.605	-26.655	9.178
1808	1.808	-13.313	20.761	-7.579	-13.079	3.856	-106.85	-27.837	1.583
1809	1.809	-9.336	25.601	-8.985	-12.703	-15.291	-87.334	-18.8	-5.278
1810	1.81	-4.564	29.875	-4.965	-5.363	-33.128	0.383	-17.628	-2.971
1811	1.811	-14.694	25.596	-10.807	-6.339	-44.774	-15.409	-25.042	-4.747
1812	1.812	-30.651	21.595	-8.504	-11.193	-46.898	-29.637	-24.156	0.646
1813	1.813	-24.353	11.311	-10.44	-10.441	-37.22	9.889	-18.239	-3.703
1814	1.814	-41.846	14.268	-16.428	-9.693	-35.474	45.635	-15.964	-10.488
1815	1.815	-39.582	11.432	-20.494	-6.253	-37.01	-51.945	-17.925	-6.699
1816	1.816	-28.994	3.801	-23.976	-6.886	-18.228	-64.81	-7.883	-0.941
1817	1.817	-30.974	1.303	-23.391	-9.799	-5.439	66.566	2.117	-2.16
1818	1.818	-25.779	-1.121	-29.971	-1.839	15.663	49.202	3.236	-9.396
1819	1.819	-27.36	-7.359	-20.299	-5.315	12.969	33.335	2.038	-10.272
1820	1.82	-34.555	-6.03	-23.986	-6.282	20.509	76.49	1.009	-15.703
1821	1.821	-28.196	-14.206	-25.154	-5.326	22.796	36.994	-3.886	-26.295
1822	1.822	-19.901	-15.677	-19.941	-4.591	16.339	25.06	-6.459	-33.727
1823	1.823	-16.847	-19.627	-13.186	-7.016	2.743	100.644	-18.701	-40.306
1824	1.824	-2.177	-18.792	-10.702	-9.001	-23.609	149.737	-16.989	-36.168
1825	1.825	12.684	-19.914	-3.393	-5.679	-34.85	50.856	-15.457	-34.532
1826	1.826	30.068	-22.826	-6.332	-11.045	-38.143	-94.11	-11.211	-33.165
1827	1.827	27.692	-26.932	-3.84	-9.079	-35.042	-306.136	-10.049	-26.266
1828	1.828	34.026	-22.861	-3.112	-8.484	-26.714	-391.037	-8.87	-23.568
1829	1.829	32.031	-33.691	-2.582	-9.042	-34.256	-263.563	-7.895	-25.519
1830	1.83	19.792	-41.565	-0.692	-12.498	-31.916	-147.855	-1.111	-21.5
1831	1.831	-0.979	-39.962	-2.488	-10.135	-16.971	-84.783	-5.368	-22.76
1832	1.832	-15.17	-35.781	-8.346	-12.233	-7.234	-219.946	-17.581	-25.014
1833	1.833	-22.787	-17.193	-5.69	-10.454	22.046	-173.263	-5.409	-29.225
1834	1.834	-29.82	-3.733	-9.803	-13.1	20.344	-121.16	-0.793	-21.236
1835	1.835	-32.015	8.596	-13.332	-10.309	9.265	-200.88	-0.248	-23.232
1836	1.836	-26.264	2.771	-18.026	-12.378	10.576	-100.042	-4.525	-27.337
1837	1.837	-21.095	-6.585	-15.186	-8.459	29.988	-34.278	4.325	-38.05
1838	1.838	-16.509	-18.503	-23.188	-11.895	72.389	-69.646	7.736	-32.777
1839	1.839	-12.311	-29.259	-10.103	-4.507	78.171	28.268	6.714	-19.204
1840	1.84	-5.981	-41.858	-11.942	-5.43	-5.253	146.937	-8.039	-20.445
1841	1.841	-16.877	-43.142	-13.581	7.398	-65.016	99.584	-35.738	-24.667
1842	1.842	-26.99	-66.479	-12.299	2.242	-97.552	229.744	-24.541	-2.533
1843	1.843	-32.847	-138.565	-11.215	-8.726	-87.611	352.167	-21.285	-24.031
1844	1.844	-34.054	-128.051	-7.814	-10.023	-42.844	240.835	-18.218	-60.672
1845	1.845	-42.423	-80.543	-4.798	-13.668	-18.436	53.089	-9.897	15.283
1846	1.846	-45.568	-33.261	-11.667	-26.797	33.261	-74.545	-2.347	26.401
1847	1.847	-44.644	-14.691	-3.805	-21.537	66.749	-236.859	0.002	16.822
1848	1.848	-47.205	13.125	-4.844	-23.027	48.588	-45.985	2.158	-45.451
1849	1.849	-35.052	48.401	-7.814	-30.11	20.952	31.193	-15.236	-20.88
1850	1.85	-12.253	52.763	-17.556	-31.18	-24.473	54.926	-3.613	-13.363
1851	1.851	-15.386	31.84	-5.81	-25.094	-30.427	34.342	-1.479	-33.151
1852	1.852	-7.102	20.554	-10.509	-21.915	-58.085	15.555	-15.014	-51.238
1853	1.853	0.416	30.693	-3.399	-15.057	-63.097	-1.573	-30.871	-34.723
1854	1.854	12.014	27.786	-9.821	-15.744	-49.52	46.274	-7.424	10.791
1855	1.855	31.162	-3.176	-13.338	-24.562	-53.548	60.658	-29.267	-19.568
1856	1.856	38.694	-7.019	-16.442	-20.99	-34.758	-57.892	-9.504	-3.107
1857	1.857	41.011	-3.065	-11.608	-13.555	-17.725	-265.048	-12.028	-18.192
1858	1.858	9.068	-12.931	-15.871	-14.441	-2.039	-237.434	8.998	13.727
1859	1.859	-13.789	-9.581	-18.204	-16.88	23.528	-109.782	6.255	1.338
1860	1.86	-17.859	-1.017	-21.702	-20.858	20.238	6.134	3.729	-2.348
1861	1.861	-6.633	16.994	-31.78	-9.933	-14.232	-15.128	-17.39	42.32
1862	1.862	-9.938	0.985	-36.062	-5.201	-9.763	42.634	-14.67	-37.124
1863	1.863	-25.636	-30.698	-34.921	-6.484	-13.783	-9.55	-17.159	-48.038
1864	1.864	-33.974	-44.071	-19.265	2.48	-10.047	-25.235	-14.813	20.927
1865	1.865	-31.478	18.449	-17.162	15.705	0.052	-126.308	-8.423	101.413
1866	1.866	-38.45	63.145	-15.247	-7.065	-3.066	44.49	5.12	46.988
1867	1.867	-44.831	71.157	-10.023	-28.864	-0.383	113.795	-21.196	-42.033
1868	1.868	-39.012	48.945	-11.571	-20.457	-7.913	92.074	-32.397	-30.425
1869	1.869	-26.797	1.93	-7.295	-12.829	8.385	72.32	-8.555	45.321
1870	1.87	-31.414	-89.725	-13.638	-5.802	23.309	124.157	-11.585	-23.886
1871	1.871	-30.034	-129.175	-10.094	21.943	40.714	202.999	-8.838	-86.565
1872	1.872	-18.191	-93.412	-10.982	71.182	10.312	274.566	-11.333	-46.068
1873	1.873	-13.504	-17.285	-4.126	24.435	-10.451	155.591	-18.269	-53.53
1874	1.874	-12.096	32.273	1.941	-42.646	-14.192	107.569	-16.12	-33.679
1875	1.875	-18.422	77.022	-10.213	-51.481	-24.369	-22.801	-14.189	-3.404
1876	1.876	-5.194	-12.573	-22.382	-27.03	-27.544	64.254	-15.899	-8.97
1877	1.877	-6.863	-0.643	-4.914	-4.93	-19.244	175.28	-17.401	-4.063
1878	1.878	-5.254	-11.317	2.119	-11.461	-16.722	189.352	-7.29	9.362
1879	1.879	-12.361	-1.318	-8.462	-5.392	-23.662	44.445	-6.079	-3.147
1880	1.88	-3.414	-81.828	-2.599	-10.755	-38.531	-90.177	-9.513	-29.587
1881	1.881	-4.557	-244.284	-4.296	-5.663	-48.159	-37.7	-4.241	-32.989
1882	1.882	-3.586	-174.402	-2.699	-19.153	-39.379	-21.664	-9.053	-29.975
1883	1.883	-6.501	-110.788	-4.021	-31.483	-15.497	-238.271	-8.257	-44.181
1884	1.884	-7.29	-129.785	-7.665	-35.111	36.068	-392.925	-2.605	-15.988
1885	1.885	-14.657	-77.096	-8.79	-4.104	28.782	-251.625	-7.403	-12.363
1886	1.886	-15.631	34.426	0.922	8.32	75.652	-174.46	2.713	-15.729
1887	1.887	-14.854	48.918	2.114	4.675	81.665	-243.776	7.043	-6.503
1888	1.888	-10.778	35.846	5.637	1.424	98.149	-95.109	-9.921	1.743
1889	1.889	-8.829	0.277	13.034	-14.221	73.064	-75.547	-12.207	-11.099
1890	1.89	-10.74	11.128	-1.616	-11.467	4.405	-57.604	-27.151	-4.157
1891	1.891	-12.458	40.762	-20.714	-18.984	-104.198	54.253	-17.522	-14.846
1892	1.892	-11.08	14.187	-18.139	-7.335	-147.44	184.688	-8.886	-12.988
1893	1.893	-11.453	22.429	-15.759	-0.937	-108.048	97.587	-7.349	9.813
1894	1.894	-12.599	29.878	-17.826	12.601	-48.482	-140.74	-23.23	6.656
1895	1.895	-14.514	50.173	-8.093	0.411	-37.618	-379.295	-21.101	-7.533
1896	1.896	-15.656	68.82	-23.9	-7.523	-7.932	-286.544	-30.786	-15.059
1897	1.897	-13.51	141.253	-21.721	-20.503	-16.708	-89.602	-18.595	-31.304
1898	1.898	-17.351	92.019	-19.733	-36.381	-8.451	-115.467	-7.563	-16.397
1899	1.899	-19.837	118.77	-17.953	-38.521	-1.031	-185.217	5.414	-6.758
1900	1.9	-15.332	175.627	-19.48	-28.869	-7.634	-121.623	3.641	-5.029
1901	1.901	-13.516	64.44	-20.821	-23.666	10.458	13.164	-4.324	12.386
1902	1.902	-14.806	-15.224	-14.401	-22.133	-6.092	65.665	-0.086	19.331
1903	1.903	-19.18	-87.532	-20.369	-17.886	-21.301	81.591	-19.668	21.428
1904	1.904	-15.045	-100.827	-19.349	-14.224	-25.863	153.816	-16.988	-3.741
1905	1.905	-18.457	-112.791	-33.994	-13.076	-21.838	193.397	-14.478	-0.421
1906	1.906	-21.669	-145.464	-27.539	-7.86	-3.087	205.4	6.603	-9.707
1907	1.907	-15.016	-76.498	-21.677	-10.748	-20.119	194.64	43.571	-12.382
1908	1.908	-8.188	-121.242	-16.427	-9.956	-23.177	145.231	8.357	-35.584
1909	1.909	-17.851	-96.781	-11.761	-15.575	-14.769	100.501	-5.149	-38.64
1910	1.91	-19.019	-59.833	-7.462	-12.12	-1.885	-21.534	7.265	-18.871
1911	1.911	-13.033	-93.559	-3.73	-14.085	-32.164	-213.943	-26.773	19.641
1912	1.912	-14.005	-87.87	-4.825	-5.194	-36.159	-290.637	-31.231	-8.012
1913	1.913	-11.11	-27.197	-5.721	1.173	-24.847	-127.659	-18.842	17.093
1914	1.914	-15.385	94.659	-4.677	-4.852	6.209	105.446	-0.072	67.335
1915	1.915	-17.722	77.096	-8.847	-5.846	52.163	198.394	3.211	60.775
1916	1.916	-12.893	124.658	-20.949	-12.666	58.261	226.474	0.121	5.865
1917	1.917	-16.192	110.237	-15.634	-25.904	19.645	457.212	-13.999	-1.495
1918	1.918	-16.777	96.871	-26.577	-16.333	4.641	302.258	-26.795	-75.432
1919	1.919	-18.126	13.216	-30.752	-4.21	9.162	217.867	-47.922	-65.61
1920	1.92	-16.746	-106.609	-37.058	-15.298	29.918	243.205	-22.386	-21.016
1921	1.921	-17.886	-186.659	-40.472	-25.435	18.689	80.273	-12.328	-45.484
1922	1.922	-14.188	-230.165	-28.595	-26.659	28.751	-25.564	-21.639	-67.656
1923	1.923	-19.565	-138.35	-4.723	-15.882	12.99	-83.302	-18.966	-74.333
1924	1.924	-16.043	16.459	19.149	-11.743	27.038	-136.071	4.229	-31.843
1925	1.925	-16.586	37.131	28.513	-10.743	-11.562	-120.655	-24.031	6.834
1926	1.926	-15.973	-59.394	-2.584	7.088	-50.355	-309.201	-27.71	-8.227
1927	1.927	-17.287	-77.048	-14.917	-5.865	-55.475	-335.487	-24.417	-3.786
1928	1.928	-16.865	-29.321	-11.17	-22.265	-51.091	-312.991	-21.302	0.278
1929	1.929	-19.735	-72.381	-7.805	-11.751	-47.033	-250.081	-18.584	-3.366
1930	1.93	-13.719	-138.101	1.55	-17.696	-43.33	-38.522	-11.018	-6.609
1931	1.931	-19.686	-30.644	-6.712	-12.597	-40.01	-66.476	0.626	-28.445
1932	1.932	-15.599	41.519	0.894	-14.207	-30.707	-91.866	-5.726	-25.781
1933	1.933	-13.643	28.536	-1.369	-7.063	-16.546	-161.67	-11.522	-33.415
1934	1.934	-15.564	-30.819	-7.705	-6.008	-8.938	-98.611	-9.774	-26.548
1935	1.935	-16.134	-19.981	-9.596	-2.673	2.775	-41.563	-20.799	-3.165
1936	1.936	-12.641	29.448	-7.813	-3.754	13.437	45.414	-36.668	-12.382
1937	1.937	-13.027	74.344	-12.414	-8.639	-0.089	29.162	-21.772	-3.985
1938	1.938	-8.964	82.605	-16.638	-7.945	-15.945	14.193	3.386	-1.408
1939	1.939	-13.801	75.233	-17.771	-15.396	-5.265	-25.527	54.855	-22.393
1940	1.94	-9.155	41.67	-18.905	-8.684	-11.087	-13.545	32.783	-2.573
1941	1.941	-15.732	-49.813	-15.809	-9.443	-2.457	62.646	26.188	20.717
1942	1.942	-13.22	-36.518	-12.914	1.264	-4.105	92.707	-16.382	-1.136
1943	1.943	-12.443	-48.189	-13.694	2.615	-14.229	137.691	-10.926	1.576
1944	1.944	-13.027	-210.814	-8.09	-11.744	-20.589	129.428	-15.919	-16.211
1945	1.945	-12.447	-187.5	-11.581	-13.727	-33.671	92.013	-2.378	-23.169
1946	1.946	-7.021	45.622	-8.29	-12.068	-35.332	71.58	-6.44	-12.532
1947	1.947	-10.505	138.646	-6.557	-10.584	-20.829	16.337	-10.116	-18.318
1948	1.948	-7.21	166.867	1.376	-9.251	4.517	-20.46	-20.159	-23.544
1949	1.949	-14.947	192.514	7.383	-2.873	42.346	-120.92	1.753	-15.625
1950	1.95	-13.97	169.32	2.168	-6.372	57.367	-77.129	4.475	-14.272
1951	1.951	-11.064	105.825	-8.655	-7.324	43.626	-63.143	-8.292	-7.85
1952	1.952	-18.988	48.123	-12.897	-10.2	31.048	-74.155	-5.974	-4.353
1953	1.953	-11.622	30.482	-24.678	-4.154	27.157	-62.702	-20.897	-3.392
1954	1.954	-12.584	14.24	-35.692	-9.723	-17.612	-72.074	-18.962	-4.347
1955	1.955	-13.347	-29.424	-37.028	-20.524	-23.474	-134.119	-24.149	-6.823
1956	1.956	-17.402	-69.383	-22.7	-34.842	-17.884	-92.983	-19.457	-18.982
1957	1.957	-13.91	-129.37	6.341	-29.023	-32.861	-70.411	-23.657	-17.253
1958	1.958	-13.314	-205.445	2.299	-9.663	-55.593	-9.414	-32.495	-9.34
1959	1.959	-15.035	-97.083	-16.449	3.132	-51.426	31.538	-24.153	-13.61
1960	1.96	-12.498	90.726	-26.477	-3.802	-47.57	53.853	-21.054	5.928
1961	1.961	-12.088	116.245	-35.738	-14.41	-37.337	34.006	-10.224	8.651
1962	1.962	-13.225	46.645	-32.998	-8.566	-40.259	-8.611	-14.5	6.167
1963	1.963	-15.133	-16.779	-25.435	-10.272	-37.365	41.263	-8.138	17.785
1964	1.964	-19.362	-112.966	-18.465	-8.685	-24.41	47.937	-2.147	-14.114
1965	1.965	-15.851	-130.365	-16.321	7.207	-21.99	5.527	-9.486	-0.505
1966	1.966	-16.213	-50.862	-14.375	5.102	-15.609	88.849	-2.713	-12.857
1967	1.967	-17.35	21.32	-9.135	7.061	-13.785	77.086	1.548	-69.593
1968	1.968	-14.612	8.079	-7.564	-19.223	-1.72	66.4	2.309	-12.738
1969	1.969	-18.069	91.308	-6.19	-22.812	22.03	155.195	0.361	83.525
1970	1.97	-15.134	80.256	-5.016	-5.704	59.722	95.381	-7.01	-8.656
1971	1.971	-11.427	-68.007	-6.153	-2.538	44.6	-67.626	5.782	-20.434
1972	1.972	-18.753	-47.177	-7.087	11.66	67.404	1.591	11.031	12.056
1973	1.973	-13.492	87.341	-6.073	4.181	29.736	64.442	-3.277	2.175
1974	1.974	-14.427	104.723	-12.005	-12.003	24.648	82.873	-20.68	-24.522
1975	1.975	-15.168	25.285	-12.7	-5.53	11.071	99.636	-18.323	-48.838
1976	1.976	-14.365	-133.563	-14.567	23.585	6.831	210.463	-20.447	-11.79
1977	1.977	-14.913	-366.678	-16.479	2.98	-4.598	195.506	-30.116	-18.348
1978	1.978	-14.304	-273.861	-17.063	-15.711	-49.526	-2.478	-10.745	-36.559
1979	1.979	-10.213	-189.521	-18.432	-5.577	-67.893	-425.687	-18.274	-53.086
1980	1.98	-18.124	-164.045	-11.113	-21.186	-62.682	-606.971	-29.863	-48.213
1981	1.981	-14.617	-140.97	-14.221	-63.708	-37.674	-441.952	-23.453	20.42
1982	1.982	-15.568	-162.111	-15.195	-94.03	-33.441	-92.134	-6.015	50.023
1983	1.983	-14.586	-104.491	-10.944	-10.762	-29.533	44.011	-3.688	41.171
1984	1.984	-13.79	123.006	-10.179	24.899	-26.102	167.719	-1.558	0.54
1985	1.985	-19.389	91.86	-10.773	14.11	25.148	205.302	-3.488	-80.962
1986	1.986	-12.797	63.661	-7.506	-35.194	32.367	171.231	5.214	-70.085
1987	1.987	-10.269	89.133	-3.473	-8.438	12.351	326.203	-2.725	-40.412
1988	1.988	-11.03	158.783	-3.118	-0.281	-18.104	72.276	-9.865	-67.045
1989	1.989	-11.604	137.726	-3.534	-37.233	-12.762	-235.26	-10.985	-42.655
1990	1.99	-16.248	3.042	2.273	-84.062	-17.961	-276.872	-14.4	-20.603
1991	1.991	-12.17	-49.449	-8.382	-102.266	-59.349	-239.541	-19.594	12.871
1992	1.992	-17.001	-65.462	-7.034	-19.081	-76.007	-1.061	-34.309	18.917
1993	1.993	-12.346	-51.216	-3.37	16.505	-71.187	215.481	-27.977	13.563
1994	1.994	-16.394	-11.72	-6.856	27.313	-39.379	243.177	1.012	8.572
1995	1.995	-22.187	-23.608	-7.817	37.153	-18.77	114.636	-3.11	4.076
1996	1.996	-14.824	-34.465	-10.738	10.376	-68	44.64	-6.821	-25.002
1997	1.997	-17.714	-24.411	-13.262	-30.357	-61.428	-146.105	-10.149	-13.817
1998	1.998	-16.94	-33.086	-17.338	-37.814	30.165	-274.105	-19.486	9.944
[truncated: 5,686 more rows]
