# Supplementary material for: Associations between lower-limb muscle activation and knee flexion in post-stroke individuals: A study on the stance-to-swing phases of gait
Source: PLoS One. 2017 Sep 8;12(9):e0183865. doi: 10.1371/journal.pone.0183865 (PMC5590852; doi:10.1371/journal.pone.0183865)
Supplement: S1 Dataset — (ZIP) [file pone.0183865.s001.zip › S1_Dataset/Healthy group/6/2/emg.csv]

Frame	Time	EMG Signal 1	EMG Signal 2	EMG Signal 3	EMG Signal 4	EMG Signal 5	EMG Signal 6	EMG Signal 7	EMG Signal 8
0	0	64.686	23.383	52.565	35.664	44.238	35.859	37.564	56.556
1	0.001	60.491	24.758	55.199	51.588	41.266	45.737	37.95	49.41
2	0.002	53.401	46.249	54.945	47.387	61.515	46.139	31.759	44.604
3	0.003	49.607	53.246	45.984	47.64	50.799	19.269	32.928	29.553
4	0.004	48.329	48.272	37.237	43.843	35.25	27.637	29.852	29.595
5	0.005	47.068	33.235	37.782	36.756	51.632	29.033	31.423	43.582
6	0.006	47.772	47.235	35.058	30.265	57.174	30.049	28.562	35.318
7	0.007	48.315	30.101	31.185	32.684	36.602	20.831	32.879	35.396
8	0.008	45.215	22.083	27.329	34.542	37.737	21.502	33.733	28.317
9	0.009	45.239	35.775	20.003	36.24	34.06	17.736	32.866	31.119
10	0.01	41.038	40.038	21.597	31.395	22.085	21.927	26.41	22.139
11	0.011	28.753	39.864	17.801	24.817	14.98	22.083	22.887	24.041
12	0.012	22.306	25.602	17.707	23.888	11.969	18.991	15.905	16.335
13	0.013	26.543	40.974	13.385	26.263	9.174	24.633	14.956	17.739
14	0.014	16.105	27.363	18	25.194	3.694	19.462	23.52	20.898
15	0.015	17.127	27.542	15.496	24.176	1.335	21.493	20.696	21.765
16	0.016	10.274	23.705	22.697	20.872	-0.999	16.969	22.939	14.548
17	0.017	12.557	20.1	19.876	15.853	0.959	12.671	22.704	13.565
18	0.018	11.404	32.606	17.301	12.04	4.695	10.537	9.537	10.105
19	0.019	20.371	25.042	20.569	12.704	2.849	11.527	12.868	12.688
20	0.02	23.201	21.6	16.535	5.281	-8.831	2.303	7.332	8.737
21	0.021	17.177	18.391	17.387	1.393	-8.478	8.407	4.933	5.991
22	0.022	11.788	15.426	14.026	-2.262	-5.77	8.16	0.254	5.809
23	0.023	13.625	15.033	15.945	-1.604	-0.698	7.762	8.779	8.959
24	0.024	2.37	2.703	5.728	-6.117	-0.617	4.307	6.508	10.606
25	0.025	-0.308	-2.989	5.614	-4.385	-2.434	8.054	11.445	8.048
26	0.026	9.073	-8.036	0.909	-13.446	-12.927	11.653	0.749	6.514
27	0.027	6.326	-5.861	-3.366	-11.051	-30.737	10.065	3.455	5.826
28	0.028	-1.384	-1.892	-5.453	-4.762	-29.165	7.754	-8.309	9.25
29	0.029	0.842	3.674	-9.04	-8.739	-19.258	0.471	6.674	5.342
30	0.03	0.614	5.061	-9.29	-8.942	-21.903	2.126	3.709	3.007
31	0.031	0.448	-3.357	-9.683	-7.508	-6.688	0.524	0.984	-5.257
32	0.032	-4.883	2.401	-10.031	-7.767	16.112	-0.844	-15.627	-13.505
33	0.033	-9.951	2.236	-12.649	-9.126	43.789	-4.866	-14.199	-13.388
34	0.034	-6.053	-2.677	-12.125	-11.597	32.018	-2.658	-9.046	-8.178
35	0.035	-10.224	-2.895	-8.453	-7.464	21.461	-6.781	-4.423	-4.831
36	0.036	-17.621	-0.36	-2.596	-0.787	17.901	-11.812	-3.434	-7.403
37	0.037	-8.71	-6.468	-2.494	5.367	3.349	-9.446	0.307	2.052
38	0.038	-8.256	-9.045	0.947	2.281	10.509	-12.457	3.519	5.748
39	0.039	-17.222	-12.919	-6.204	7.371	3.185	-5.563	-0.382	-11.8
40	0.04	-14.714	-15.193	-2.464	10.373	-12.044	-13.336	0.203	-23.891
41	0.041	-8.47	-14.312	-0.611	-0.126	-10.405	-16.629	-9.04	-17.932
42	0.042	-4.685	-12.415	0.898	-4.755	-8.936	-14.459	-12.824	-16.377
43	0.043	-10.722	-13.182	-5.478	-8.742	-17.114	-10.708	-12.121	-8.021
44	0.044	-10.518	-19.51	-11.419	-15.021	-13.071	-11.581	-9.44	-9.878
45	0.045	-15.486	-22.321	-13.644	-16.24	-6.868	-9.888	-10.403	-8.794
46	0.046	-16.34	-18.501	-14.479	-13.56	-10.507	-7.187	-8.241	-15.412
47	0.047	-15.207	-13.864	-12.953	-9.486	-17.993	-7.744	-10.299	-7.276
48	0.048	-16.733	-24.088	-15.653	-15.255	-20.994	-2.465	-9.805	-6.458
49	0.049	-13.966	-22.844	-19.094	-13.449	-18.547	2.262	-13.922	-9.476
50	0.05	-9.615	-16.531	-14.375	-8.897	-22.645	2.761	-10.462	-12.068
51	0.051	-13.628	-3.346	-21.743	-7.14	-13.104	-2.639	-9.999	-22.675
52	0.052	-10.103	-15.49	-16.912	-5.748	-6.666	-13.451	-8.764	-24.003
53	0.053	-2.714	-26.459	-22.912	-10.179	-3.129	-18.075	-12.37	-12.17
54	0.054	-5.778	-13.42	-14.022	-2.405	4.254	-5.107	-4.946	-10.608
55	0.055	-16.596	-4.643	-17.523	-5.459	13.155	-3.353	-10.103	-3.437
56	0.056	-23.739	-9.232	-12.312	-0.583	9.681	-11.282	-11.007	-7.085
57	0.057	-27.399	-7.807	-9.419	-3.073	-6.398	-12.621	-11.718	3.772
58	0.058	-23.9	-14.146	-3.427	-15.261	-13.393	-8.938	-12.417	8.044
59	0.059	-22.922	-32.104	0.64	-23.971	-15.542	-10.094	-11.765	4.38
60	0.06	-27.74	-14.241	-4.192	-9.639	-21.377	-15.31	-14.986	-13.603
61	0.061	-19.798	-16.494	-2.242	-15.431	-23.169	-26.138	-12.016	-41.853
62	0.062	-18.825	-5.785	-2.81	-3.233	-18.597	-21.866	-15.439	-23.07
63	0.063	-9.925	-11.536	-6.273	-11.144	-14.412	-15.469	-13.06	-6.038
64	0.064	-8.757	-16.701	-11.674	-24.078	-10.805	-21.461	-10.105	-2.934
65	0.065	-18.429	-18.205	-5.064	-22.306	-7.392	-14.105	-10.439	-11.249
66	0.066	-9.513	-11.006	-9.297	-11.249	-10.55	-11.189	-12.32	-13.759
67	0.067	-8.343	-9.806	-18.168	-15.483	-13.494	-10.411	-9.349	-11.429
68	0.068	-11.429	-15.78	-12.146	-3.661	-11.003	-3.049	-15.283	-13.545
69	0.069	-12.396	-18.838	-19.482	-5.195	-11.787	-7.876	-10.972	-15.481
70	0.07	-6.381	-6.04	-18.498	-12.338	-11.203	-8.64	-10.14	-13.74
71	0.071	-5.589	-4.278	-15.977	-8.644	-9.276	-4.58	-9.511	-15.292
72	0.072	-12.15	-5.806	-20.034	-16.945	-12.195	-6.514	-10.041	-11.043
73	0.073	-18.135	-10.052	-23.521	-22.147	-15.69	-5.936	-7.097	-9.88
74	0.074	-17.35	-11.201	-13.454	-23.08	-13.374	-5.348	-10.529	-13.359
75	0.075	-15.414	-14.681	-14.816	-17.054	-9.309	-7.859	-8.158	-18.589
76	0.076	-15.994	-15.649	-8.433	-8.118	-8.925	-4.569	-10.234	-33.3
77	0.077	-18.89	-8.885	-14.442	9.911	-1.593	-11.15	-8.259	-26.921
78	0.078	-20.239	-0.953	-11.351	48.461	14.447	-21.978	-4.739	-1.766
79	0.079	-16.952	-17.011	-6.512	-1.42	16.765	-11.913	-7.61	15.256
80	0.08	-14.821	-19.335	-7.28	-34.851	-2.384	-3.023	-8.727	-6.631
81	0.081	-12.117	-8.692	-3.204	-28.802	-4.889	-1.879	-9.844	18.895
82	0.082	-17.156	-22.245	-5.121	-34.169	-7.191	-11.572	-5.544	15.578
83	0.083	-16.582	-41.604	-1.808	-29.092	-5.018	-5.203	-8.419	-0.134
84	0.084	-13.692	-28.842	-5.852	-6.215	-18.509	-16.066	-11.876	-19.908
85	0.085	-15.06	-12.601	-10.667	6.22	-13.252	-26.154	-10.49	-43.155
86	0.086	-8.692	-18.996	-12.575	-4.942	-14.798	-22.496	-9.299	-21.299
87	0.087	-7.934	-9.335	-11.965	-8.172	-16.155	-19.035	-15.263	-18.606
88	0.088	-13.535	-11.091	-15.422	-11.207	-12.493	-11.696	-17.745	-16.102
89	0.089	-11.587	-9.564	-18.695	-8.446	-9.004	-10.741	-10.361	-9.144
90	0.09	-14.869	-13.836	-19.077	-10.904	-8.042	-2.814	-11.293	-15.549
91	0.091	-16.608	-10.176	-16.364	-27.103	-3.218	-8.05	-10.484	-17.508
92	0.092	-13.112	-6.708	-19.07	-37.708	-4.016	-5.158	-8.137	-5.335
93	0.093	-9.81	-9.816	-21.197	-24.143	-4.823	6.252	-12.96	-9.985
94	0.094	-14.641	-0.931	-16.754	-11.938	-8.353	-8.068	-9.652	-8.636
95	0.095	-15.212	-6.954	-12.124	-3.994	-8.965	-13.871	-4.213	-9.802
96	0.096	-20.64	-7.936	-11.555	-8.236	-8.403	-12.133	-9.034	-18.123
97	0.097	-22.576	-8.918	-8.08	-1.828	-14.23	-10.579	-12.304	-17.166
98	0.098	-16.586	-16.856	-6.728	1.676	-18.321	-9.225	-12.869	-16.199
99	0.099	-12.525	-15.904	-5.566	-5.664	-24.908	-10.382	-13.24	-20.463
100	0.1	-20.469	-11.07	0.433	-12.418	-24.122	-16.37	-15.551	-16.409
101	0.101	-15.251	-20.75	-5.556	-16.656	-20.073	-13.268	-10.696	-12.933
102	0.102	-14.296	-11.852	-12.899	-5.988	-10.582	-8.435	-11.265	-16.24
103	0.103	-15.072	-15.367	-9.982	-16.035	-4.142	-10.961	-7.185	-12.192
104	0.104	-4.424	-16.369	-10.742	-24.918	4.272	-8.653	-6.792	-6.389
105	0.105	-5.786	-15.425	-11.492	-21.418	1.265	-2.075	-2.326	-10.452
106	0.106	-6.966	-16.209	-14.962	-11.741	16.05	-10.019	-4.062	-9.866
107	0.107	-8.136	-10.588	-16.881	7.819	1.202	-6.944	-11.994	-5.22
108	0.108	-9.096	-8.616	-23.45	10.531	-8.472	-4.059	-8.515	-9.281
109	0.109	-17.999	-13.253	-24.21	-2.251	-6.808	-10.059	-9.479	-9.653
110	0.11	-12.003	-20.954	-23.428	-9.24	1.052	-5.997	-12.372	-6.363
111	0.111	-19.35	-17.792	-18.593	-7.122	10.98	-9.486	-9.862	-9.278
112	0.112	-14.491	-20.663	-19.183	-20.674	7.162	-8.925	-10.646	-6.6
113	0.113	-16.975	-14.688	-15.125	-22.41	1.037	-3.509	-7.167	-9.318
114	0.114	-19.277	-13.914	-17.664	-17.768	-2.155	-5.438	-2.51	-5.83
115	0.115	-22.739	-10.316	-11.303	-13.518	-8.99	-14.144	-7.909	-7.18
116	0.116	-19.439	-14.839	-10.54	-12.35	-22.173	-10.651	-18.734	-13.757
117	0.117	-15.362	-8.251	-6.489	-8.846	-27.983	-15.871	-17.181	-16.659
118	0.118	-7.401	-12.532	-4.574	-7.869	-29.696	-18.757	-15.81	-6.983
119	0.119	-13.391	-11.786	-2.645	-8.824	-34.286	-14.481	-14.647	-5.821
120	0.12	-14.361	-12.458	0.245	-11.335	-24.179	-8.851	-11.157	-6.987
121	0.121	-21.133	-17.107	-3.248	-13.657	-9.808	-8.257	-12.117	-6.021
122	0.122	-20.364	-13.01	-0.924	-14.235	-7.847	-6.306	-7.27	-14.921
123	0.123	-14.766	-14.364	-6.731	-17.533	-6.114	-15.195	-9.787	-13.755
124	0.124	-14.195	-16.747	-7.501	-9.805	-10.769	-14.021	-9.006	-6.396
125	0.125	-14.78	-14.665	-10.969	-10.787	-6.51	-8.01	-10.941	-11.232
126	0.126	-11.872	-9.452	-7.668	-11.761	2.393	-7.03	-9.005	-10.458
127	0.127	-14.389	-11.389	-14.241	-10.997	-5.947	-17.863	-4.943	-14.539
128	0.128	-12.061	-13.307	-16.748	-13.333	-13.299	-13.61	-9.78	-9.698
129	0.129	-14.967	-5.544	-20.813	-13.903	-12.324	-7.252	-9.206	-6.396
130	0.13	-8.964	-8.634	-20.245	-12.021	-9.811	-3.782	-13.282	-9.271
131	0.131	-9.726	-11.539	-20.837	-10.358	-5.762	-6.893	-13.701	-9.664
132	0.132	-13.783	-9.019	-21.431	-5.58	-10.62	-7.88	-12.383	-8.29
133	0.133	-11.832	-8.246	-16.611	-3.701	-10.069	-5.383	-8.361	-7.12
134	0.134	-8.541	-10.188	-14.716	-12.65	-8.382	-4.615	-7.046	-12.361
135	0.135	-7.959	-17.541	-14.175	-19.054	-0.502	-12.565	-3.791	-17.228
136	0.136	-14.935	-10.747	-11.711	-13.07	-6.562	-11.622	-10.413	-15.346
137	0.137	-27.71	-16.754	-9.438	-12.129	-9.735	-14.545	-7.562	-12.47
138	0.138	-25.962	-12.672	-2.892	-9.259	-22.572	-15.329	-6.837	-13.852
139	0.139	-24.395	-19.252	-1.966	-15.289	-17.392	-13.006	-15.793	-19.296
140	0.14	-14.333	-16.742	-1.229	-16.085	-18.984	-13.598	-17	-18.725
141	0.141	-18.019	-15.971	-5.346	-11.279	-6.075	-14.181	-13.948	-14.087
142	0.142	-14.532	-15.386	-5.966	-1.257	2.593	-11.286	-9.172	-20.671
143	0.143	-15.494	-10.711	-6.585	-2.654	7.207	-14.776	-10.004	-12.739
144	0.144	-16.481	-10.129	-8.374	-6.356	-2.879	-14.387	-10.846	-13.716
145	0.145	-5.112	-17.096	-11.893	-12.37	-9.285	-7.819	-8.969	-16.622
146	0.146	-13.09	-12.271	-15.222	-15.478	-8.136	-12.674	-10.96	-10.623
147	0.147	-5.968	-16.558	-18.152	-10.653	-7.166	-8.43	-9.264	-12.954
148	0.148	-12.375	-12.528	-20.127	-11.438	-21.887	-9.222	-10.687	-8.125
149	0.149	-6.361	-17.404	-19.784	-13.775	-28.287	-14.072	-9.405	-8.71
150	0.15	-7.343	-12.78	-21.967	-11.859	-3.138	-10.8	-12.381	-12.78
151	0.151	-8.338	-3.9	-23.963	-15.172	-13.208	-7.908	-8.031	-10.265
152	0.152	-16.303	4.981	-19.771	-9.772	-41.496	-11.402	-12.184	-9.884
153	0.153	-17.281	-3.352	-20.418	-16.368	-60.321	-9.091	-7.435	-11.051
154	0.154	-12.465	-4.321	-19.123	-10.396	-43.301	-9.491	-10.802	-12.213
155	0.155	-11.702	-13.224	-11.836	-3.067	-21.431	-3.502	-9.14	-11.827
156	0.156	-23.907	-31.222	-10.924	-13.926	-7.314	-0.989	-8.834	-12.609
157	0.157	-32.647	-49.029	-6.143	-9.678	20.955	-6.614	-4.462	-8.163
158	0.158	-18.384	-23.292	-6.975	-10.832	70.115	-16.11	-13.468	-18.236
159	0.159	-12.643	-54.258	-4.711	-4.826	50.194	-14.963	-17.246	-11.082
160	0.16	-21.425	-50.199	-4.182	-5.807	80.588	-13.819	-6.512	-14.765
161	0.161	-23.041	-16.149	-2.285	-14.729	64.149	-6.485	-2.364	-13.611
162	0.162	-27.378	34.164	-10.064	-15.908	39.005	-13.283	-11.375	-12.649
163	0.163	-10.427	0.675	-2.746	-14.97	7.079	-14.084	-22.302	-9.752
164	0.164	-12.83	-90.869	-7.608	-17.895	-21.953	-11.779	-23.761	-8.987
165	0.165	-10.773	-77.71	-17.308	-23.907	-48.275	-9.864	-17.465	-14.606
166	0.166	-8.907	29.704	-18.49	-23.14	-58.347	-5.244	-11.585	-12.681
167	0.167	-21.162	44.025	-17.348	-15.213	-74.035	-14.167	-19.062	-9.402
168	0.168	-10.19	30.868	-22.595	-9.993	-76.737	-10.515	-10.283	-11.159
169	0.169	-3.069	66.472	-19.716	-7.095	-53.492	-14.022	-11.558	-7.678
170	0.17	-6.789	-9.395	-18.387	-10.966	-46.495	-10.551	-12.636	-8.059
171	0.171	-5.69	-39.011	-22.673	-10.195	-18.19	-11.518	-13.692	-12.124
172	0.172	-6.735	-12.309	-20.386	-7.872	8.199	-10.557	-7.41	-10
173	0.173	-15.707	28.34	-22.354	-7.287	4.997	-11.339	-13.507	-10.41
174	0.174	-19.263	6.294	-20.463	-5.342	-4.217	-10.58	-11.286	-10.039
175	0.175	-24.565	-27.179	-16.442	-8.229	-1.468	-14.076	-11.944	-11.204
176	0.176	-17.867	-33.183	-8.555	-0.278	11.329	-5.371	-11.452	-5.212
177	0.177	-23.942	-38.609	-14.592	8.059	-4.935	-4.218	-14.441	-13.148
178	0.178	-15.12	-33.59	-4.957	0.72	-2.837	5.437	-6.585	-3.483
179	0.179	-18.675	-29.151	3.913	5.563	-0.938	-0.96	-7.829	-9.87
180	0.18	-21.839	-19.279	-2.117	-0.424	-9.679	2.528	3.891	-3.865
181	0.181	-16.679	-15.21	-3.102	-9.309	-8.133	1.56	2.265	-11.219
182	0.182	-25.647	-18.868	-4.081	-12.774	-3.851	-9.28	3.548	-12.186
183	0.183	-12.56	-22.161	9.073	-11.794	15.715	-16.448	-5.417	-7.929
184	0.184	-10.883	-12.881	-0.605	-18.55	1.615	-15.292	-13.798	-11.988
185	0.185	-6.288	-15.593	1.138	-14.277	9.192	-11.811	-8.622	-4.053
186	0.186	-10.612	2.213	-6.801	-15.042	16.202	-10.85	-1.905	-7.147
187	0.187	-19.606	-14.029	-19.783	-13.096	1.319	-13.762	-11.64	-4.242
188	0.188	-32.863	-3.392	-14.574	-17.731	-12.192	-16.28	-10.531	-5.006
189	0.189	-13.631	-1.484	-19.228	-20.615	-10.422	-5.633	-11.734	-13.901
190	0.19	-11.236	-10.247	-6.259	-13.638	0.647	-9.886	-14.878	-19.893
191	0.191	-22.939	-14.933	-14.972	-14.596	-12.279	-11.044	-2.144	-20.852
192	0.192	-20.872	-33.712	-16.531	-15.359	-20.954	-12.196	-7.403	-11.937
193	0.193	0.37	-10.419	-9.383	-14.561	-25.603	-13.147	-5.883	-10.764
194	0.194	14.453	-7.318	-15.788	-12.596	-26.945	-14.098	-13.062	-15.968
195	0.195	1.639	-4.617	-9.798	-9.276	-28.06	-13.307	-14.236	-18.853
196	0.196	-10.021	2.968	-19.484	-13.319	-34.019	-14.06	-25.079	-16.32
197	0.197	-24.995	0.708	-7.685	-11.943	-17.916	-9.208	-9.217	-12.228
198	0.198	-46.355	-5.671	-6.152	-8.635	-15.555	-12.482	-7.087	-14.139
199	0.199	-15.287	-19.282	-1.897	-11.528	-17.688	-9.562	-9.023	-14.695
200	0.2	-11.278	-14.135	1.799	-14.239	-11.869	-17.489	10.339	-12.932
201	0.201	-7.631	-22.1	-4.169	-17.716	14.49	-13.992	-2.432	-7.102
202	0.202	-24.697	-20.749	-11.487	-11.125	33.275	-8.746	-4.74	-9.396
203	0.203	-15.448	-29.642	-16.28	-8.21	-4.472	-9.7	-15.359	-11.308
204	0.204	-18.203	-26.164	-10.235	-14.202	-9.517	-10.459	-13.389	-8.002
205	0.205	-20.759	-23.068	-20.824	-10.123	-5.065	-12.765	-11.61	-7.4
206	0.206	-9.175	-18.252	-19.411	-12.039	-17.422	-10.804	-16.207	-10.859
207	0.207	5.698	-14.035	-18.193	-12.611	-21.05	-8.847	-3.195	-5.415
208	0.208	3.744	-13.307	-19.302	-13.179	-31.058	-7.083	-4.888	-13.317
209	0.209	-1.469	-13.908	-20.217	-9.686	-21.692	-9.583	-6.392	-14.264
210	0.21	-6.096	-13.367	-25.006	-9.284	-13.33	-5.113	-5.002	-11.328
211	0.211	-4.718	-15.137	-17.023	-8.889	-10.763	-5.666	-6.095	-15.556
212	0.212	-5.862	-11.647	-16.009	-8.505	-8.417	-4.288	-21.699	-13.205
213	0.213	-9.343	-10.208	-20.816	-11.992	-6.303	-9.68	-6.732	-12.594
214	0.214	-19.018	-12.288	-18.259	-13.154	-8.298	-9.073	-16.349	-11.99
215	0.215	-22.708	-15.974	-14.174	-11.222	-6.632	-12.336	3.075	-11.378
216	0.216	-23.876	-13.635	-14.734	-9.294	-8.271	-10.567	-4.399	-14.836
217	0.217	-22.89	-12.378	-8.705	-8.526	-21.328	-10.152	-1.989	-11.524
218	0.218	-31.77	-9.597	-7.881	-8.329	-23.153	-10.519	-8.291	-13.631
219	0.219	-30.567	-11.517	-7.236	-12.574	-21.66	-13.402	-10.137	-19.607
220	0.22	-14.469	-10.743	-5.23	-10.818	-20.317	-18.616	-22.238	-13.587
221	0.221	-7.467	-15.285	-5.745	-14.29	-19.14	-10.659	-7.819	-9.504
222	0.222	-13.802	-21.414	-8.192	-15.642	-27.393	-7.544	-9.654	-1.556
223	0.223	-7.955	-25.594	-4.823	-17.768	-11.223	-8.499	-7.816	-6.764
224	0.224	-6.169	-17.725	-6.882	-15.058	14.615	-7.71	-25.139	-11.591
225	0.225	-10.774	-5.996	-6.419	-13.894	24.75	-10.021	-13.426	-12.349
226	0.226	-9.371	-1.444	-12.149	-13.127	46.697	-6.527	-11.199	-14.662
227	0.227	-10.47	-2.902	-12.841	-9.833	44.08	-3.226	-13.031	-8.061
228	0.228	-16.414	-6.677	-17.614	-4.027	31.358	-8.625	-11.19	-12.311
229	0.229	-21.558	-15.068	-18.127	-9.643	19.761	-15.18	-6.436	-14.615
230	0.23	-18.568	-20.339	-22.126	-11.587	-7.914	-9.171	-13.487	-11.126
231	0.231	-17.726	-31.207	-20.723	-11.022	-26.695	-9.931	-14.534	-11.693
232	0.232	-15.374	-9.568	-19.33	-3.3	-23.379	-6.439	-15.58	-8.782
233	0.233	-20.193	-6.51	-14.46	-8.546	-26.441	-8.378	-12.377	-12.258
234	0.234	-27.487	-14.863	-12.482	-13.404	-23.697	-10.126	-15.181	-11.866
235	0.235	-12.693	-22.43	-5.864	-10.912	-26.184	-11.498	-5.418	-13.997
236	0.236	2.305	-24.771	5.594	-6.869	-9.915	-8.218	-6.494	-10.307
237	0.237	-3.408	-9.876	4.075	-6.313	-24.818	-14.029	-7.566	-12.623
238	0.238	16.038	7.522	-0.158	-12.339	-22.897	-16.353	-12.718	-9.709
239	0.239	13.596	19.117	-11.934	-8.299	-21.195	-12.877	-9.754	-12.416
240	0.24	-7.401	4.181	-7.262	-8.891	-19.733	-9.588	-12.212	-8.936
241	0.241	-32.861	-24.914	-5.863	-6.961	-3.939	-13.665	-9.834	-8.558
242	0.242	-36.093	-79.176	-6.994	-12.392	27.932	-15.038	-6.272	-10.504
243	0.243	-32.925	-12.484	-3.473	-18.977	5.061	-15.446	-12.186	-11.663
244	0.244	-30.127	-3.633	-13.108	-21.501	-32.509	-12.562	-12.884	-8.173
245	0.245	-12.221	-44.296	-14.232	-17.435	-27.497	-9.871	-13.401	-9.531
246	0.246	-0.52	-51.678	-15.355	-16.848	-23.067	-7.947	-8.688	-13.596
247	0.247	1.697	-4.832	-7.978	-9.481	-19.018	-5.832	-10.371	-11.073
248	0.248	7.567	50.217	-16.852	-4.637	7.313	-8.546	-6.821	-8.74
249	0.249	-18.708	42.959	-27.666	1.375	-9.702	-4.294	-10.044	-7.572
250	0.25	-37.386	-3.844	-31.905	-5.964	-12.776	-7.781	-3.402	-13.568
251	0.251	-27.226	-22.001	-28.209	-12.73	1.381	-11.088	-8.166	-14.336
252	0.252	-24.036	-27.393	-24.724	-10.209	-1.083	-8.193	-16.046	-10.257
253	0.253	-15.64	-22.354	-19.504	-10.965	-3.35	-8.586	-15.024	-5.404
254	0.254	-13.044	-26.828	-20.484	-12.879	3.074	-9.748	-15.956	-12.748
255	0.255	-19.938	-14.474	-14.488	-12.281	-2.669	-14.581	-16.696	-13.709
256	0.256	-21.991	-10.854	-10.436	-11.681	-11.3	-9.747	-11.046	-14.475
257	0.257	-27.721	-14.119	-3.864	-13.013	-3.288	-15.75	-7.528	-16.793
258	0.258	-32.864	-10.897	-6.38	-11.635	-1.84	-14.978	-8.064	-13.3
259	0.259	-24.874	-13.464	-4.058	-12.008	-5.45	-14.396	-0.288	-16.586
260	0.26	-29.105	-10.903	-5.986	-10.057	-11.398	-17.699	-16.323	-14.843
261	0.261	-17.271	-13.23	-5.397	-8.102	-18.736	-8.808	-13.973	-12.327
262	0.262	-2.91	-45.198	-1.308	-8.86	-15.877	-15.214	-11.831	-12.716
263	0.263	10.692	-40.734	-6.114	-9.616	-6.277	-14.071	-9.893	-6.136
264	0.264	15.968	-44.705	2.619	-10.369	-12.736	-10.995	-15.1	-12.91
265	0.265	8.076	-33.21	-5.676	-9.753	-9.357	-10.051	-7.155	-12.134
266	0.266	-13.562	-15.881	-12.998	-8.165	-4.195	-7.564	-11.394	-8.073
267	0.267	-22.822	-0.001	-25.751	-10.446	-7.148	-8.364	-10.216	-7.491
268	0.268	-25.506	19.787	-34.436	-14.287	-15.122	-6.441	-6.721	-10.774
269	0.269	-12.706	32.514	-29.771	-14.644	-18.247	-3.168	-7.678	-7.865
270	0.27	-14.992	30.165	-19.692	-15.009	-23.085	-9.761	-12.506	-9.217
271	0.271	-25.568	32.333	-20.841	-8.406	-36.239	-9.008	-13.276	-8.818
272	0.272	-15.82	30.442	-21.995	-9.355	-42.054	-3.412	-4.367	-11.706
273	0.273	-21	4.175	-12.318	-8.564	-33.373	-8.254	-7.843	-8.012
274	0.274	-16.305	-14.533	-13.486	-10.869	-15.972	-6.329	-10.936	-13.422
275	0.275	-20.523	-24.533	-10.016	-7.363	-18.292	-9.237	-8.045	-8.58
276	0.276	-21.655	-15.183	-9.054	-13.336	-20.402	-4.409	-12.3	-15.932
277	0.277	-15.638	-17.825	-2.287	-7.696	0.932	-14.485	-9.971	-11.096
278	0.278	-25.303	-30.526	-1.521	-14.249	26.516	-13.143	-13.45	-13.609
279	0.279	-26.444	-37.453	0.792	-9.965	29.814	-9.481	-14.021	-9.552
280	0.28	-8.427	-35.29	2.724	-10.724	20.513	-12.988	-11.114	-13.044
281	0.281	25.069	-21.68	3.307	-15.547	-10.701	-12.032	-15.952	-14.983
282	0.282	20.639	-19.869	1.567	-14.958	-14.858	-11.081	-11.318	-14.401
283	0.283	-8.365	-24.423	-6.365	-13.202	-3.734	-13.604	-13.076	-8.595
284	0.284	-27.131	-22.978	-14.676	-11.835	-13.887	-2.973	-9.607	-7.822
285	0.285	-30.433	-21.756	-17.767	-9.504	1.716	-7.244	-5.169	-15.762
286	0.286	-27.342	-18.223	-16.791	-6.6	10.005	-10.925	-6.909	-12.676
287	0.287	-30.03	-19.165	-21.03	-2.912	2.478	-14.411	-3.427	-15.583
288	0.288	-17.225	-12.364	-18.689	-8.326	9.465	-11.312	3.923	-9.587
289	0.289	-19.503	0.827	-18.104	-17.803	41.414	-8.41	0.82	-11.909
290	0.29	-8.829	14.414	-21.407	-14.12	27.845	-4.149	-2.095	-9.973
291	0.291	4.725	12.683	-14.841	-8.113	-1.229	-1.814	-15.271	-8.037
292	0.292	-7.49	-1.685	-20.857	-13.335	-27.581	-3.739	-24.96	-10.945
293	0.293	-9.055	-3.731	-16.814	-8.505	-30.847	-7.018	-16.265	-13.464
294	0.294	-16.236	-26.613	-17.421	-14.516	-27.735	-8.752	-11.628	-9.011
295	0.295	-19.95	-17.36	-12.808	-13.75	-19.438	-13.577	-15.889	-11.916
296	0.296	-28.273	-42.964	-7.423	-20.339	-21.998	-11.634	-14.737	-14.442
297	0.297	-16.446	-94.495	-5.512	-10.669	-24.364	-15.692	-8.741	-14.068
298	0.298	-11.777	-87.138	-3.592	-14.342	-22.283	-16.071	-9.714	-11.181
299	0.299	-24.72	-26.522	-1.87	-15.501	-24.228	-14.716	-10.68	-8.488
300	0.3	-23.016	-18.407	-5.379	-10.273	-22.475	-8.124	-9.901	-9.662
301	0.301	-18.433	-11.109	0.029	-9.311	-20.904	-12.954	-9.121	-13.152
302	0.302	-14.206	8.746	-4.812	-13.581	-16.62	-10.438	-13.95	-15.481
303	0.303	-13.068	26.857	-4.22	-12.822	-30.917	-16.043	-6.597	-12.597
304	0.304	-9.604	32.198	-9.622	-13.42	-48.306	-19.516	-5.629	-7.382
305	0.305	-14.839	47.208	-10.176	-10.153	-45.949	-12.155	-9.878	-10.874
306	0.306	-8.07	-21.551	-12.082	-14.236	-43.791	-11.18	-10.651	-10.305
307	0.307	-8.83	-90.653	-16.12	-12.904	-45.715	-10.387	-11.226	-12.06
308	0.308	3.366	-81.693	-15.708	-5.571	-19.391	-12.695	-7.931	-13.426
309	0.309	12.063	7.941	-21.11	-4.623	6.96	-3.196	-7.343	-11.113
310	0.31	-2.282	43.556	-20.526	-9.48	37.928	-4.345	-8.688	-8.219
311	0.311	-15.856	54.387	-25.171	-6.982	75.444	-0.845	-1.339	-9.382
312	0.312	-31.723	5.012	-26.912	-9.327	80.457	-3.919	-6.564	-8.994
313	0.313	-29.59	-57.543	-19.944	-14.192	57.623	-8.742	-9.461	-9.768
314	0.314	-27.639	-179.707	-17.05	-24.281	61.713	-6.206	-11.968	-10.532
315	0.315	-22.395	-162.333	-17.825	-22.958	12.583	-5.415	-6.352	-6.862
316	0.316	-14.452	-51.078	-7.182	-19.298	-7.321	-7.328	-14.276	-14.225
317	0.317	-10.207	78.959	-8.545	-8.475	-25.481	-17.366	-11.166	-15.201
318	0.318	-16.617	131.403	-7.406	-9.853	-30.864	-13.085	-15.989	-14.238
319	0.319	-20.121	83.801	-6.265	-6.2	-45.927	-16.747	-16.751	-15.036
320	0.32	-31.934	11.621	-5.306	-7.391	-41.446	-10.736	-17.521	-15.838
321	0.321	-27.3	-1.547	-6.263	-6.453	-20.711	-7.617	-8.041	-15.264
322	0.322	-11.448	-13.378	-5.488	-5.517	-9.469	-16.52	-11.712	-11.974
323	0.323	-13.585	-24.251	-1.424	-8.07	-6.152	-10.518	-8.211	-10.243
324	0.324	-7.794	-14.449	-2.002	-10.439	-9.217	-13.631	-7.246	-11.615
325	0.325	-6.06	-5.63	-12.072	-12.415	-23.295	-10.74	-10.145	-10.269
326	0.326	-1.433	-13.841	-16.338	-11.879	-36.013	-6.5	-10.929	-8.151
327	0.327	-2.807	-21.267	-15.191	-10.185	-38.263	-5.731	-11.723	-8.563
328	0.328	-17.135	-1.407	-16.363	-7.719	-27.549	-9.223	-13.683	-5.868
329	0.329	-19.082	-7.48	-19.486	-5.45	-21.665	-5.941	-6.349	-6.657
330	0.33	-13.855	-35.223	-22.413	-8.4	-5.726	-11.355	-9.269	-9.379
331	0.331	-18.483	-40.311	-18.204	-4.769	13.473	-7.871	-1.346	-15.212
332	0.332	-19.809	-35.91	-14.188	-8.121	21.027	-12.514	-0.393	-11.172
333	0.333	-7.995	-31.883	-16.184	-12.249	9.403	-8.444	-1.367	-13.135
334	0.334	-0.094	-13.141	-10.259	-13.67	-1.235	-9.793	-5.64	-9.879
335	0.335	1.21	-9.875	-9.563	-6.364	-30.267	-17.133	-13.004	-8.161
336	0.336	-15.871	5.807	-13.112	-13.755	-50.967	-14.031	-12.042	-10.68
337	0.337	-32.162	8.505	-17.818	-10.912	-47.288	-18.864	-11.276	-13.976
338	0.338	-30.076	5.984	-11.3	-16.955	-30.252	-14.607	-13.604	-14.37
339	0.339	-24.299	-5.629	-7.084	-14.685	10.599	-12.286	-7.024	-16.314
340	0.34	-22.594	-3.5	-4.805	-16.707	27.079	-15.77	-6.263	-13.612
341	0.341	-14.684	13.936	-4.265	-12.14	22.065	-13.825	-8.599	-8.791
342	0.342	-16.049	25.557	-4.873	-9.31	-9.886	-13.237	-6.682	-13.65
343	0.343	-7.172	14.893	-1.999	-10.741	-22.314	-8.401	-16.773	-16.956
344	0.344	8.479	1.327	-6.86	-14.098	-11.141	-8.989	-18.14	-11.55
345	0.345	-10.724	-14.574	-6.308	-10.098	12.597	-3.581	-11.765	-6.723
346	0.346	-23.532	-20.974	-15.227	-11.511	15.651	-1.662	-12.94	-8.671
347	0.347	-25.897	-30.681	-16.399	-16.019	18.335	-3.61	-11.988	-5.781
348	0.348	-23.8	-32.481	-17.583	-12.006	0.473	-1.88	-14.904	-5.403
349	0.349	5.21	-8.709	-16.642	-11.665	-29.966	-9.819	-19.171	-9.865
350	0.35	9.241	-18.742	-25.583	-13.048	-34.075	-10.981	-13.571	-18.773
351	0.351	-9.568	-15.608	-22.165	-13.469	-22.881	-5.752	-18.424	-17.621
352	0.352	-12.881	-18.278	-25.311	-10.792	-19.621	-10.598	-13.794	-4.478
353	0.353	-9.823	-15.709	-20.521	-10.428	-22.747	-13.109	-12.077	-9.726
354	0.354	-18.188	-13.323	-24.838	-8.324	-20.076	-10.789	-15.576	-17.685
355	0.355	-25.79	-28.157	-19.301	-12.817	-17.615	-12.722	-8.231	-13.44
356	0.356	-37.476	-57.131	-12.785	-9.554	-6.043	-17.359	-7.282	-12.295
357	0.357	-26.877	-103.02	-8.578	-13.662	4.553	-15.613	-4.395	-13.474
358	0.358	-13.365	-60.512	-6.308	-13.318	-16.75	-13.098	-8.672	-12.522
359	0.359	2.466	-32.875	1.588	-14.709	3.017	-8.649	-6.367	-13.51
360	0.36	0.289	-17.736	-1.546	-14.362	20.877	-12.707	-6.959	-16.039
361	0.361	-17.188	-4.145	-6.415	-9.95	4.663	-10.191	-8.908	-15.271
362	0.362	-10.278	-8.178	-7.223	-9.403	-10.209	-8.832	-11.816	-14.702
363	0.363	-16.72	3.036	-6.47	-11.953	-19.906	-10.972	-11.444	-16.646
364	0.364	-22.598	-0.288	-11.318	-8.696	-21.712	-6.546	-10.109	-7.754
365	0.365	-24.402	-3.524	-18.877	-20.926	-17.754	-10.238	-9.743	-6.608
366	0.366	-22.899	-0.91	-16.955	-20.567	-13.268	-12.002	-14.988	-5.452
367	0.367	-18.685	-3.375	-12.899	-14.581	-17.71	-11.637	-13.663	-10.69
368	0.368	-19.883	-5.548	-16.4	-15.356	-16.715	-4.302	-8.845	1.104
369	0.369	-18.772	-7.543	-16.791	-9.744	-13.367	-3.351	-4.222	2.634
370	0.37	-17.859	-9.451	-21.634	-10.324	-10.407	-18.068	-3.646	-19.057
371	0.371	-16.953	-4.311	-11.586	-4.323	-5.679	1.089	-11.582	-22.167
372	0.372	-16.203	-9.097	-10.238	-3.541	-11.767	-1.428	-15.072	-13.855
373	0.373	-13.913	-7.869	-6.575	1.306	-2.963	5.534	-1.145	-6.313
374	0.374	-14.518	-9.075	-3.109	-8.751	-4.202	-0.849	-10.832	-17.93
375	0.375	-10.083	-13.086	-2.156	-4.49	-9.551	-2.786	1.343	-11.546
376	0.376	-9.525	-11.846	-1.21	-8.16	-24.407	-11.496	2.877	-5.742
377	0.377	-16.129	-8.733	-5.485	-4.665	-5.378	-16.136	4.224	-10.974
378	0.378	-16.954	-13.624	1.854	-7.752	-2.961	-14.778	-4.672	-12.531
379	0.379	-25.918	-14.41	-4.925	-10.642	-5.316	-21.167	-8.151	-11.184
380	0.38	-22.485	-15.212	8.232	-13.136	1.069	-17.685	-11.241	-2.288
381	0.381	-12.846	-4.434	-1.435	-4.217	-0.829	-16.729	-12.2	-8.3
382	0.382	-9.186	-12.421	0.324	-3.035	7.935	-17.704	-14.695	-5.219
383	0.383	-3.199	-16.73	-1.203	-2.05	-3.029	-16.941	-9.066	1.547
384	0.384	-4.17	-15.644	-8.34	-16.746	-7.249	-16.17	-10.985	-9.875
385	0.385	-5.134	-33.772	-20.119	-23.119	-6.094	-11.332	-12.916	-30.581
386	0.386	-14.824	-10.679	-21.643	-1.811	-2.677	-14.628	-13.504	-22.254
387	0.387	-8.464	-13.867	-20.276	-15.926	-16.671	-10.565	-13.114	-19.738
388	0.388	-9.659	-11.161	-32.085	-13.398	-22.455	-7.083	-15.427	-12.775
389	0.389	-6.62	-3.567	-24.149	7.704	-17.241	-7.468	-8.843	-14.902
390	0.39	-11.49	-15.24	-25.497	-0.602	-25.163	-13.263	-13.672	-5.23
391	0.391	-17.531	-13.223	-26.642	-3.094	-18.032	-10.931	-17.922	-3.479
392	0.392	-16.774	-3.647	-25.461	-5.383	-14.407	-6.076	-13.843	-11.404
393	0.393	-20.294	-9.021	-22.35	-11.733	-3.663	-6.639	-15.758	-15.651
394	0.394	-10.266	-13.841	-15.574	-17.503	12.047	-6.032	-11.105	-11.968
395	0.395	-20.37	-18.297	-19.833	-19.21	-2.955	-6.396	-11.67	-13.113
396	0.396	-16.748	-17.433	-19.06	-20.721	-16.504	-7.725	-8.169	-14.065
397	0.397	-15.64	-16.543	-8.227	-16.434	9.835	-10.595	-5.842	-15.01
398	0.398	-23.053	-13.616	-6.666	-20.081	6.177	-15.01	-10.664	-10.733
399	0.399	-18.245	-12.819	0.514	-30.886	-3.865	-14.401	-8.72	-13.03
400	0.4	-12.266	-12.169	14.851	-17.888	-13.22	-11.88	-6.971	-11.073
401	0.401	-19.633	-11.529	-2.556	-16.114	-10.565	-6.431	-7.33	-7.772
402	0.402	-4.948	-13.439	-9.503	-24.015	-8.096	-14.339	-4.015	-4.858
403	0.403	-2.843	-17.994	-3.088	-16.816	-10.452	-11.264	-6.888	-2.31
404	0.404	2.947	-26.875	2.751	-2.462	-4.107	-14.169	-12.855	-9.639
405	0.405	8.153	-18.034	-9.406	-12.107	-9.943	-11.66	-8.57	-10.592
406	0.406	-15.699	-9.771	-20.406	0.115	2.257	-7.604	-10.863	-9.606
407	0.407	-25.856	-12.981	-19.032	-1.404	-21.466	-4.193	-8.911	-12.103
408	0.408	-16.621	-16.086	-25.396	-2.743	-31.4	-6.273	-8.303	-9.762
409	0.409	-8.331	-13.64	-24.222	-1.567	-34.42	-7.021	-13.699	-13.229
410	0.41	-15.87	-1.393	-23.238	-7.557	-8.825	-6.835	-11.739	-16.5
411	0.411	-27.447	-3.2	-18.379	-10.644	8.212	-9.355	-13.653	-12.423
412	0.412	-33.792	-17.657	-22.613	-11.595	23.867	-2.979	-9.569	-13.765
413	0.413	-12.449	-39.139	-20.277	-14.099	15.529	1.679	-8.19	-13.359
414	0.414	-15.137	-13.626	-12.336	-13.314	28.211	-8.125	-8.556	-9.276
415	0.415	-22.692	-3.571	-9.242	-15.238	16.564	-4.541	-6.407	-15.045
416	0.416	-15.728	-25.512	-6.336	-19.878	14.532	-8.019	-3.682	-12.68
417	0.417	-17.863	-22.815	-0.331	-18.125	-14.28	-17.574	-9.484	-13.211
418	0.418	-12.056	-4.725	-12.509	-16.76	-34.834	-13.663	-10.245	-5.815
419	0.419	-10.259	11.854	-10.731	-13.466	-31.02	-19.499	-21.057	-8.676
420	0.42	-11.733	26.963	-2.763	-13.858	-34.193	-18.479	-19.48	-9.422
421	0.421	-33.325	44.517	-12.804	-17.54	-24.814	-15.549	-6.501	-11.739
422	0.422	-11.403	9.481	-6.401	-15.207	-5.148	-16.333	-8.248	-11.157
423	0.423	-19.684	-66.312	-2.902	-13.05	-18.21	-17.085	-3.592	-10.566
424	0.424	-22.156	-120.699	-8.105	-11.068	16.685	-13.622	0.693	-13.463
425	0.425	-15.151	-110.782	-10.964	-12.967	21.891	-10.439	-5.688	-12.123
426	0.426	-13.014	-48.256	-15.184	-13.706	-0.682	-12.356	-11.667	-6.714
427	0.427	4.374	8.473	-12.837	-9.233	-21.201	-12.158	-21.317	-7.302
428	0.428	-2.643	-13.969	-19.41	-8.635	-55.133	-8.983	-17.62	-7.895
429	0.429	-13.308	-7.891	-18.613	-14.043	-59.55	-9.59	-11.624	-10.815
430	0.43	-19.128	-2.349	-24.221	-10.55	-63.756	-6.315	-14.738	-8.307
431	0.431	-35.013	-8.163	-22.276	-11.127	-52.753	-8.076	-17.658	-10.612
432	0.432	-32.867	-3.25	-17.631	-9.372	-49.729	-10.648	-13.417	-12.709
433	0.433	-27.014	19.619	-18.204	-8.002	-28.018	-13.743	-14.213	-16.338
434	0.434	-25.172	65.544	-12.392	-7.602	3.094	-16.676	-6.289	-15.895
435	0.435	-10.753	47.373	-10.068	-7.992	32.143	-16.029	-3.197	-17.015
436	0.436	-12.642	8.622	-2.15	-6.069	13.399	-15.899	-9.973	-12.544
437	0.437	-14.392	-66.794	5.184	-4.13	-38.074	-16.46	-12.491	-10.78
438	0.438	9.407	-98.801	4.215	-4.327	13.592	-13.974	-8.433	-14.242
439	0.439	-7.603	-9.552	-1.787	-8.794	20.188	-17.407	-6.503	-8.8
440	0.44	1.716	26.42	-10.677	-14.795	50.599	-16.281	-5.924	-16.716
441	0.441	-12.368	15.854	-14.143	-17.124	45.161	-17.036	-13.668	-11.465
442	0.442	0.477	45.782	-11.019	-15.189	40.15	-15.542	-14.63	-14.355
443	0.443	2.882	37.251	-2.081	-14.604	72.178	-17.375	-9.779	-11.846
444	0.444	9.33	29.421	-5.532	-14.016	18.109	-14.563	-14.032	-14.174
445	0.445	-0.316	81.271	-8.592	-11.504	-48.588	-12.41	-8.413	-9.343
446	0.446	-12.548	34.508	-11.475	-7.045	-57.445	-16.85	1.074	-16.692
447	0.447	-7.936	-56.814	-24.626	-9.947	-49.272	-21.287	-7.825	-11.852
448	0.448	-26.72	-43.41	-26.553	-8.597	-56.619	-12.136	-4.336	-16.106
449	0.449	-13.942	-54.942	-17.84	-8.219	3.918	-0.037	-5.307	-15.327
450	0.45	-20.87	-43.844	-16.271	-9.387	-4.24	-20.396	-16.141	-10.478
451	0.451	-27.181	-152.247	-17.582	-11.299	3.033	-11.573	-14.784	-8.52
452	0.452	-25.159	-166.44	-21.231	-13.211	-3.724	22.413	-13.619	-15.079
453	0.453	-26.843	-74.142	-17.755	-8.938	2.117	-0.168	-12.449	-12.544
454	0.454	-25.229	9.419	-18.718	-7.186	-3.48	3.843	-9.349	-8.459
455	0.455	-3.477	-1.197	-7.872	-10.645	-28.755	-0.096	-6.44	-7.875
456	0.456	24.853	28.614	5.08	-9.261	-70.03	44.188	1.495	-7.301
457	0.457	-1.429	73.403	-0.168	-2.639	-86.362	86.486	-8.18	-7.889
458	0.458	-11.447	-0.043	4.475	-3.581	-40.758	80.975	-9.338	-6.557
459	0.459	-33.233	-69.09	0.208	-2.787	1.928	85.856	-10.5	-8.902
460	0.46	-52.886	47.577	-11.599	-5.094	40.657	53.711	-9.54	-6.009
461	0.461	-60.382	95.549	-19.532	-9.929	35.697	41.501	-10.519	-5.636
462	0.462	-53.368	110.166	-12.357	-7.996	12.909	7.86	-16.541	-10.671
463	0.463	-21.395	-34.432	-8.663	-10.898	58.843	-42.197	-12.501	-11.252
464	0.464	1.444	-53.587	-7.482	-11.286	3.946	-61.868	-10.589	-18.997
465	0.465	-2.644	-1.309	-17.143	-14.587	-92.39	-128.683	-7.315	-22.091
466	0.466	1.035	-49.223	-15.964	-17.515	-158.139	-190.837	-3.255	-24.99
467	0.467	-2.219	-266.301	-19.437	-11.532	-74.636	-231.193	-10.216	-20.741
468	0.468	-42.988	-235.578	-35.478	-7.273	-42.033	-119.774	-16.992	-11.861
469	0.469	-48.334	-95.023	-28.514	0.089	-12.306	-8.158	-16.22	-3.55
470	0.47	-43.248	-18.635	-17.862	-4.742	14.643	6.491	-4.044	-2.581
471	0.471	-11.267	97.318	-4.307	-16.142	137.015	46.033	1.17	-1.605
472	0.472	1.112	160.675	-6.064	-30.428	259.882	10.55	-16.24	-4.096
473	0.473	-2.514	179.584	-10.728	-40.046	85.317	43.333	-18.552	1.558
474	0.474	0.851	-48.419	-26.6	-34.756	-170.439	92.933	-7.898	6.434
475	0.475	22.797	-17.695	-20.2	-26.759	-204.43	119.982	-13.695	3.166
476	0.476	42.603	123.22	-10.512	-16.636	-111.554	95.94	-18.912	0.282
477	0.477	40.161	251.698	-1.803	-10.211	-27.249	14.799	-14.258	-4.539
478	0.478	5.199	275.392	-12.826	-9.019	49.406	90.902	-4.198	-3.956
479	0.479	-9.838	169.947	-5.663	-9.956	165.529	199.564	2.167	-12.866
480	0.48	-5.318	74.134	-4.488	-7.029	186.463	156.432	-3.841	-27.194
481	0.481	-25.954	-153.181	-7.957	-9.517	167.178	143.291	-4.813	-40.752
482	0.482	-44.663	-245.89	-15.294	-11.813	44.605	59.894	-3.832	-45.976
483	0.483	-75.559	-217.544	-16.244	-11.222	-66.725	-81.015	-9.816	-41.312
484	0.484	-63.113	-140.338	-17.017	-7.917	-109.9	-138.194	-15.417	-31.229
485	0.485	-13.921	-70.086	-8.099	-3.851	-96.663	-155.325	-17.34	-22.312
486	0.486	19.59	-260.267	-4.606	-2.491	-60.96	-330.154	-15.382	-11.456
487	0.487	13.628	-388.111	-16.394	-7.888	-50.106	-213.849	-9.952	-7.187
488	0.488	-14.033	-225.253	-17.934	2.974	-59.974	-362.365	-11.888	-3.502
489	0.489	-19.042	-119.465	-19.288	1.438	-51.05	-497.636	-8.597	-2.347
490	0.49	-32.566	-23.346	-18.14	-5.718	-10.418	-270.652	-11.493	-3.322
491	0.491	-53.253	-40.958	-21.658	-14.621	-32.525	7.937	-19.415	3.44
492	0.492	-49.579	-57.184	-20.724	-20.618	-79.39	195.551	-18.258	9.443
493	0.493	-25.777	14.72	-11.847	-23.706	-73.358	161.715	-10.905	0.543
494	0.494	8.651	106.622	-8.392	-14.79	-12.301	192.953	-7.995	1.713
495	0.495	49.881	165.802	1.242	-20.776	-4.21	165.216	-7.21	-12.212
496	0.496	33.451	24.419	7.591	-11.09	-11.691	-13.998	-4.871	-10.261
497	0.497	8.321	4.98	11.056	-2.176	35.006	-37.287	-6.782	-11.992
498	0.498	-14.469	-12.74	7.933	-1.018	53.02	-58.514	-4.836	-10.424
499	0.499	-35.144	2.997	-6.787	-8.368	25.164	-77.868	-10.249	-17.572
500	0.5	-53.863	74.97	-21.692	-19.189	50.298	-165.481	-8.305	-23.939
501	0.501	-57.109	87.97	-23.631	-14.92	109.894	-118.026	-11.594	-17.922
502	0.502	-16.264	28.168	-0.806	-11.227	69.187	98.589	-13.334	-14.805
503	0.503	-21.693	38.904	-10.105	-0.38	61.715	315.433	-10.819	-15.76
504	0.504	-26.737	-30.225	-12.838	-4.641	1.122	399.654	-17.2	-7.818
505	0.505	-22.28	-3.518	-5.288	-16.462	-55.715	424.97	-7.517	-2.587
506	0.506	-9.875	86.062	-7.593	-18.037	-166.794	214.993	-11.188	-3.555
507	0.507	-21.043	193.6	-22.482	-8.008	-150.959	17.456	-10.011	4.38
508	0.508	-38.043	34.722	-16.682	-6.876	-107.831	42.721	-6.904	1.282
509	0.509	-28.722	-71.425	-18.446	-5.739	-15.728	65.629	-5.927	-13.436
510	0.51	-3.137	-206.547	-16.921	-2.662	-27.541	-252.436	-1.661	-11.324
511	0.511	-6.403	-119.384	-21.211	-3.639	4.934	-388.8	3.954	-17.147
512	0.512	-3.295	-8.378	-22.4	-7.9	-5.039	-182.88	4.529	-18.921
513	0.513	39.283	92.424	-18.941	-8.656	-14.022	-145.903	1.232	-14.318
514	0.514	45.315	210.708	-9.286	-0.706	10.267	-180.67	-7.679	-15.716
515	0.515	6.629	257.998	-10.466	6.653	-11.838	-150.484	-16.586	-19.429
516	0.516	-18.541	185.466	-4.491	-6.12	-45.333	-66.851	-22.578	-6.294
517	0.517	-41.362	66.929	-14.19	-18.322	-51.32	-93.102	-17.351	2.409
518	0.518	-37.216	114.386	-5.299	-19.876	-67.598	-70.355	-16.394	-5.51
519	0.519	-18.392	157.44	-13.646	-15.637	-133.037	-49.27	-10.418	-18.452
520	0.52	-15.065	39.068	-10.557	-22.048	-106.217	162.396	-11.218	-23.663
521	0.521	13.244	-167.663	-1.64	-35.24	-146.828	78.055	-14.707	-34.704
522	0.522	-20.773	-83.053	1.855	-44.001	-109.897	-50.032	-17.987	-41.89
523	0.523	-43.621	-5.985	-14.197	-39.419	-9.094	-26.809	-13.928	-30.095
524	0.524	-39.62	-168.552	-30.468	-29.418	178.641	-90.413	-10.463	-15.772
525	0.525	-20.863	-316.884	-28.361	-23.072	203.881	-71.432	-14.936	-9.971
526	0.526	-24.098	-451.66	-18.683	-5.125	180.453	-54.073	-19.026	-4.762
527	0.527	-8.383	-399.214	-20.396	2.38	201.527	25.468	-11.126	3.144
528	0.528	-11.028	-287.804	-18.826	0.021	143.991	126.32	6.841	7.352
529	0.529	-28.82	-186.842	-23.085	-2.117	91.742	139.39	-0.719	0.912
530	0.53	-31.158	-68.547	-21.933	-4.065	44.353	103.749	-7.69	2.013
531	0.531	-29.057	10.678	-18.476	-5.835	1.365	71.092	-22.614	-11.993
532	0.532	-23.346	-62.103	-13.287	5.178	-11.677	-77.132	-16.834	-25.605
533	0.533	-7.601	-102.247	1.369	-2.016	-23.531	-310.368	-11.637	-23.924
534	0.534	11.423	-210.173	-9.33	4.35	-77.834	-93.793	-7.025	-16.042
535	0.535	18.89	-80.483	-3.573	-3.986	-67.992	46.748	-14.212	-17.434
536	0.536	2.595	41.795	-8.818	-17.961	-23.256	123.285	-10.566	-5.669
537	0.537	13.215	121.019	-0.91	-19.931	-47.625	285.675	-2.279	-4.155
538	0.538	11.248	221.735	-2.3	-11.261	-25.559	433.721	-3.287	2.972
539	0.539	-11.647	234.785	-1.183	-9.755	-5.755	337.301	-8.162	4.098
540	0.54	-8.624	294.364	4.784	-11.151	24.5	144.488	-14.193	-1.93
541	0.541	-5.978	326.895	-2.605	-14.899	-14.283	-188.777	-5.326	-11.642
542	0.542	-3.548	198.571	-9.417	-16.125	-79.938	-415.64	-8.85	-12.841
543	0.543	3.326	75.98	-3.464	-19.294	-106.667	-374.127	-11.985	-16.383
544	0.544	-24.404	187.173	0.564	-16.47	-33.328	-336.403	-16.851	-17.429
545	0.545	-43.191	57.119	-10.297	-10.537	-3.654	-165.733	-16.099	-18.477
546	0.546	-53.239	-30.231	-27.731	-11.384	5.329	51.192	-15.342	-17.802
547	0.547	-56.347	-77.795	-25.432	-3.519	46	78.996	-11.881	-20.22
548	0.548	-48.084	-178.867	-31.849	-10.941	38.694	104.385	-5.909	-15.468
549	0.549	-45.653	-86.684	-26.088	-21.848	-48.765	34.846	-11.553	-18.852
550	0.55	-34.154	-98.36	-20.928	-17.653	-60.507	13.822	-12.162	-13.527
551	0.551	-6.639	-108.814	-13.067	-21.36	-6.167	-5.466	-10.257	-14.195
552	0.552	11.925	-138.203	-14.482	-15.368	23.61	-22.976	-6.228	-13.695
553	0.553	8.488	-75.915	-0.2	-3.578	-57.004	-6.936	-11.11	-7.203
554	0.554	-7.282	-35.505	-21.537	4.354	-111.173	36.721	-9.206	-4.758
555	0.555	-4.616	-28.445	-24.284	5.66	-61.897	129.44	-8.664	-4.047
556	0.556	-22.452	-129.535	-11.551	6.753	-35.25	70.249	-12.182	-7.586
557	0.557	-24.806	0.498	-4.634	0.675	-27.248	16.14	-16.666	-9.586
558	0.558	-31.248	158.121	5.953	-9.072	9.571	6.152	-14.954	-4.239
559	0.559	-44.851	179.267	-3.757	-15.53	29.558	-38.614	-13.615	-4.894
560	0.56	-32.691	121.587	-7.843	-26.414	61.831	-55.59	-8.218	-6.913
561	0.561	-15.27	69.135	-16.573	-32.461	80.084	-15.255	-3.393	1.913
562	0.562	5.835	-10.355	-11.948	-42.169	19.059	95.617	-7.095	0.292
563	0.563	3.123	-169.208	-13.315	-35.823	43.381	143.327	-3.823	-3.453
564	0.564	20.929	-20.97	-14.473	-22.72	-53.012	157.633	-6.744	-16.686
565	0.565	27.865	36.704	-15.634	-17.565	-118.902	65.459	-14.711	-25.469
566	0.566	-4.138	-190.859	-14.673	-9.705	-130.779	5.864	-8.743	-36.574
567	0.567	-63.815	-221.795	-23.579	-8.434	-141.581	-156.785	-5.685	-43.797
568	0.568	-55.771	-137.486	-17.599	3.268	-72.296	-366.181	-0.882	-37.466
569	0.569	-33.781	-111.84	-20.708	7.819	8.564	-168.805	-0.133	-19.527
570	0.57	-33.072	-92.019	-25.576	3.479	84.476	-194.265	-10.795	-1.798
571	0.571	0.354	-68.991	-12.427	7.085	173.399	-124.404	-20.871	5.103
572	0.572	42.9	-48.123	-14.375	3.518	161.699	-103.17	-19.716	-14.134
573	0.573	59.258	-29.117	1.487	-1.776	86.021	31.535	-8.874	-21.753
574	0.574	3.623	23.162	-4.924	-12.671	-2.505	84.062	1.189	-14.844
575	0.575	-48.135	38.712	-18.5	3.152	-61.713	-27.077	-2.482	-12.743
576	0.576	-28.301	52.578	-30.723	0.987	-93.821	-98.937	-1.312	-6.943
577	0.577	-58.782	-13.678	-16.409	-4.831	-123.132	-6.57	-2.277	1.774
578	0.578	-42.366	93.594	-6.734	-27.684	-96.272	-17.895	-13.092	0.237
579	0.579	-27.294	21.751	1.975	-24.598	-39.359	-6.559	-17.315	-4.01
580	0.58	-13.741	61.831	9.916	-10.473	-17.282	23.496	-8.387	-5.167
581	0.581	23.823	122.077	8.573	-23.252	-24.024	14.911	-9.533	-16.005
582	0.582	28.865	133.568	9.768	-11.647	6.08	-9.369	-8.556	-14.665
583	0.583	15.317	65.111	6.328	-22.284	-10.683	27.511	-11.437	-11.008
584	0.584	-13.702	21.067	-3.303	-24.224	-76.602	7.4	-19.342	-12.184
585	0.585	-10.007	-19.108	-22.808	-1.384	-68.06	1.57	-14.081	-2.522
586	0.586	-6.738	-40.548	-14.445	-10.678	4.941	7.18	-7.277	-1.371
587	0.587	-16.095	-59.785	-16.929	-13.411	34.382	22.498	-1.237	-4.843
588	0.588	-18.869	-28.667	-9.933	-5.89	132.823	18.452	-6.811	-5.785
589	0.589	-11.342	10.84	-20.562	-12.871	119.567	31.168	-10.263	-14.66
590	0.59	-27.611	36.723	-14.732	2.019	83.808	72.741	-9.657	-13.483
591	0.591	-16.959	32.897	-12.967	-11.532	29.407	144.587	-10.221	-10.377
592	0.592	-3.411	62.435	-5.024	-9.8	-20.232	94.621	-9.804	2.397
593	0.593	-15.64	81.491	-9.277	-5.17	-11.6	85.007	-12.097	4.141
594	0.594	-26.727	30.134	-18.171	-9.444	-19.969	43.728	-14.975	-0.504
595	0.595	-31.054	-80.8	-19.335	-8.289	-27.449	109.931	-17.659	-1.851
596	0.596	-32.283	-128.469	-11.994	-4.8	5.874	118.553	-11.821	-5.507
597	0.597	-16.623	-56.404	-9.12	-3.837	11.793	-3.525	-9.467	-16.306
598	0.598	-14.469	-148.67	-6.61	-6.745	28.212	-230.972	-5.952	-9.08
599	0.599	-4.75	-160.671	-4.279	-19.916	-47.446	-137.789	-13.277	-15.415
600	0.6	21.62	-280.163	-9.095	-48.953	-101.697	3.545	-10.349	-21.372
601	0.601	55.741	-105.273	-19.127	-53.042	-72.213	29.361	-7.808	-18.23
602	0.602	23.886	197.286	-17.727	-34.283	-45.537	-40.314	-2.167	-9.285
603	0.603	-30.242	155.912	-16.522	-30.991	-4.906	-188.718	-11.609	-22.399
604	0.604	-67.174	118.399	-24.784	3.473	17.058	-246.62	-7.884	-20.609
605	0.605	-60.584	84.706	-15.069	7.933	-29.924	-124.27	-4.354	-22.103
606	0.606	-42.376	-69.988	-8.645	12.007	-23.988	-44.772	-9.531	-14.882
607	0.607	-25.927	-98.098	-12.077	8.343	36.982	-30.56	-10.457	-5.916
608	0.608	-30.951	-174.842	-23.837	5.072	-68.841	-43.768	-18.352	-9.338
609	0.609	-35.395	-151.159	-28.428	-16.778	-54.446	-103.48	-10.955	-12.374
610	0.61	-39.453	-171.751	-21.228	-14.055	11.439	15.819	-15.755	-15.221
611	0.611	-43.077	-75.419	-20.037	-26.829	118.929	-63.834	-2.551	-19.415
612	0.612	-25.958	47.097	-21.174	-19.866	75.872	-78.228	-12.177	-18.566
613	0.613	-3.994	126.653	-24.247	-4.97	10.09	92.887	-13.877	-7.657
614	0.614	10.216	140.906	-11.461	8.584	69.779	116.094	-9.188	-6.04
615	0.615	2.726	75.043	-6.219	10.336	15.627	94.91	-13.406	-7.345
616	0.616	-18.343	-32.388	-4.653	2.416	-92.925	75.549	-6.991	-6.144
617	0.617	-15.633	-47.017	-0.372	6.702	-193.966	-12.207	-3.478	-7.27
618	0.618	-13.18	-139.533	-1.516	-2.161	-128.218	34.981	-8.667	-10.321
619	0.619	-1.596	-80.417	4.517	-8.109	-44.773	106.671	-7.662	-5.427
620	0.62	-7.963	60.177	-9.379	-19.859	-33.849	119.587	-11.889	-13.293
621	0.621	-9.87	-36.288	-3.535	-11.875	-43.465	35.933	-15.944	-5.858
622	0.622	13.055	16.139	-8.711	-21.887	-52.119	24.95	-22.518	-8.67
623	0.623	-2.493	95.678	-7.105	-18.169	-60.041	-24.418	-9.35	-4.332
624	0.624	0.346	109.818	-11.304	-12.143	-22.95	-104.991	-11.262	-16.451
625	0.625	23.613	149.151	-4.874	-13.097	-56.454	-202.592	-12.979	-25.087
626	0.626	14.332	113.443	-13.168	-17.893	-26.208	-84.115	-8.314	-29.666
627	0.627	-28.202	-27.682	-16.244	-9.921	56.785	-195.546	-15.459	-22.444
628	0.628	-34.184	-239.395	-13.314	-19.574	68.235	-123.638	-11.767	-18.698
629	0.629	-61.823	-267.234	-17.54	-25.961	-7.849	-84.6	-10.606	-17.472
630	0.63	-56.778	-139	-16.727	-22.476	80.814	-25.547	-7.517	-12.193
631	0.631	-33.92	-69.254	-27.533	-21.496	116.27	93.326	-10.429	-9.242
632	0.632	-13.148	-90.264	-25.962	-22.45	105.329	108.656	-12.961	-9.969
633	0.633	-9.395	-109.415	-15.876	-18.162	75.735	35.892	-12.194	-7.587
634	0.634	-6.046	13.002	-19.542	-18.919	66.861	-56.59	-11.617	0.412
635	0.635	22.238	-3.011	-13.558	-16.95	58.625	26.953	-11.043	-2.62
636	0.636	33.48	11.105	-10.492	-8.186	-52.445	16.592	-13.944	-11.466
637	0.637	23.468	-2.299	-3.736	-4.668	-131.972	-71.633	-6.009	-19.738
638	0.638	-23.532	-38.088	2.262	-7.738	-59.89	12.394	-2.527	-14.473
639	0.639	-43.434	-27.451	-8.369	-6.722	5.921	132.169	-3.498	-5.526
640	0.64	-49.389	21.773	-7.02	-12.685	65.653	148.422	-0.614	-6.649
641	0.641	-32.906	48.415	-3.333	-8.574	76.607	105.77	-6.635	-5.639
642	0.642	2.354	56.383	-6.799	-3.704	7.545	66.77	-8.971	-6.577
643	0.643	15.948	48.834	-7.75	-3.092	-19.172	102.708	-7.045	-4.022
644	0.644	3.594	55.259	1.168	-8.473	-43.549	113.822	-10.352	-9.606
645	0.645	-7.586	85.568	-2.307	-11.92	8.197	25.191	-13.259	-17.526
646	0.646	-45.3	46.789	-1.339	-3.17	-52.315	-82.009	-9.783	-24.894
647	0.647	-60.366	31.5	-16.027	0.356	-60.365	-154.044	-6.498	-39.615
648	0.648	-46.791	17.754	-26.662	-2.705	-97.292	-246.124	-1.664	-16.223
649	0.649	-34.389	13.482	-24.727	-11.565	-77.455	-377.491	-4.962	-6.933
650	0.65	-23.136	-5.485	-22.977	6.453	-10.476	-184.946	-6.724	-4.237
651	0.651	-13.054	45.73	-24.539	-6.317	-37.362	45.869	-9.254	-1.748
652	0.652	8.84	53.054	-20.297	-13.277	-29.303	138.91	-16.604	-4.098
653	0.653	17.161	-47.549	-21.482	-15.367	-7.2	167.087	-23.964	-1.982
654	0.654	14.642	-264.208	-18.006	-5.645	12.817	90.281	-19.145	-7.792
655	0.655	3.02	-171.274	-14.921	-10.8	-5.253	20.63	-18.385	-13.012
656	0.656	0.895	82.467	-13.943	-15.374	-32.864	-0.31	-14.335	-17.644
657	0.657	-8.751	48.328	-5.995	-25.361	-37.803	-96.254	-13.778	-16.279
658	0.658	-10.442	-168.69	-9.08	-28.978	-33.172	-43.52	-13.218	-9.886
659	0.659	-15.064	-196.847	-8.109	-22.929	-29.01	-59.122	-7.827	-8.717
660	0.66	-36.74	33.813	-5.592	-13.221	-10.163	-44.544	-9.778	-16.076
661	0.661	-46.026	64.767	-7.9	-9.513	-27.03	-31.01	-13.086	-18.979
662	0.662	-31.874	-19.466	-5.947	-8.332	-11.087	-42.606	-9.025	-18.205
663	0.663	-24.268	-44.774	0.078	-7.339	-47.878	11.728	-11.563	-17.423
664	0.664	1.546	71.758	-5.51	1.608	-62.955	41.6	-11.201	-9.452
665	0.665	18.662	50.804	-8.954	0.495	-58.498	32.94	-8.313	-6.316
666	0.666	3.049	108.496	-13.563	-6.813	4.073	41.216	-5.616	-5.329
667	0.667	11.4	160.845	-12.951	-15.69	48.703	48.647	-10.658	-13.279
668	0.668	-6.362	272.092	-19.89	-19.133	40.462	15.179	-11.246	-10.251
669	0.669	-22.6	228.912	-22.778	-20.062	47.817	9.231	-7.191	-5.485
670	0.67	-24.736	31.549	-21.986	-21	-52.933	25.805	-1.392	-6.268
671	0.671	-46.05	-165.502	-17.913	-20.213	-9.753	20.914	-7.011	-13.624
672	0.672	-48.753	-139.741	-25.841	-16.125	-22.879	-47.741	-6.44	-20.398
673	0.673	-46.211	23.339	-14.04	-9.535	-34.654	-57.496	-12.453	-17.891
674	0.674	-20.47	2.49	-9.406	-6.991	19.584	-30.743	-8.393	-10.534
675	0.675	-23.777	-55.02	-8.067	-19.144	69.023	-38.97	-10.331	-5.706
676	0.676	-26.867	-107.296	-9.232	-17.362	113.795	71.864	-9.764	-1.468
677	0.677	-18.561	-186.798	-3.246	-9.382	187.23	214.92	-11.52	-7.092
678	0.678	-11.065	-259.152	-4.223	-5.076	78.809	272.323	-9.029	-10.581
679	0.679	19.263	-193.456	-9.056	-1.373	64.622	289.651	-5.745	-8.638
680	0.68	15.145	-110.179	-3.04	-0.192	51.518	210.045	0.064	-9.211
681	0.681	-3.664	-77.725	-5.345	-9.852	-7.978	137.788	0.835	-17.143
682	0.682	-20.709	-28.458	-11.912	-13.508	-83.702	98.41	-8.652	-25.466
683	0.683	-23.796	-19.66	-9.379	-7.481	-93.468	-80.447	-15.043	-24.5
684	0.684	-21.064	-11.652	-0.448	-19.246	-12.65	-464.948	-16.211	-23.556
685	0.685	-8.274	10.557	-3.914	-17.658	-88.395	-629.799	-17.183	-10.42
686	0.686	-33.966	30.644	-9.115	-7.549	-19.208	-579.743	-10.412	-8.492
687	0.687	-16.876	-24.127	-23.793	-3.814	79.286	-443.612	-7.897	-6.748
688	0.688	-19.94	27.627	-25.9	-16.914	13.368	-154.795	-11.954	-14.678
689	0.689	-22.686	-5.752	-16.206	-11.638	-117.995	-117.115	-4.014	-16.014
690	0.69	-20.24	-36.035	-21.43	-10.03	-135.516	-150.884	-3.044	-17.15
691	0.691	-13.373	36.277	-22.973	-8.631	-88.015	-57.804	-11.941	-6.303
692	0.692	-11.319	66.005	-15.809	-7.418	-73.729	26.647	-15.433	-7.651
693	0.693	-9.415	21.386	-16.973	-10.863	-60.7	52.133	-10.217	-3.98
694	0.694	-25.314	-84.336	-15.813	-13.927	-96.399	75.274	-21.056	-2.816
695	0.695	-6.204	-127.365	-8.457	-14.848	-63.889	96.259	-16.803	13.244
696	0.696	-8.766	-8.851	-17.366	-14.025	-34.239	115.229	-13.141	1.603
697	0.697	2.792	70.643	-6.531	-8.37	10.45	97.44	-11.986	-0.567
698	0.698	9.136	27.52	0.619	-16.27	116.286	112.845	-6.762	-18.046
699	0.699	-0.559	40.723	-8.31	-6.569	101.929	98.073	-3.861	-11.12
700	0.7	15.31	52.597	2.499	-7.711	62.435	84.462	-8.123	-4.778
701	0.701	13.189	20.113	-4.668	-6.513	2.876	72.302	-20.319	-2.873
702	0.702	-8.091	10.18	1.72	-11.705	-51.348	39.622	-8.128	-11.598
703	0.703	-45.047	36.776	-11.409	-10.717	-41.526	29.639	-6.586	-25.899
704	0.704	-50.065	12.148	-13.139	-6.44	-50.438	38.386	-7.958	-27.788
705	0.705	-36.507	-25.282	-21.059	-10.484	-26.028	46.264	-6.8	-29.541
706	0.706	-32.444	-45.51	-16.789	-17.05	-33.345	38.613	-5.64	-18.553
707	0.707	-28.764	-39.454	-17.941	-11.032	-53.264	4.953	-8.732	-8.55
708	0.708	-4.97	-33.929	-16.764	-10.253	-47.171	10.984	-7.76	-15.012
709	0.709	10.683	-28.989	-13.649	-12.191	2.913	-16.33	-12.009	-6.748
710	0.71	2.357	-15.475	-16.504	-8.892	-16.891	-21.143	-11.228	-14.118
711	0.711	-15.451	-44.307	-15.701	-8.281	-34.961	47.844	-14.707	-15.073
712	0.712	-27.085	-25.322	-19.762	-5.749	-7.18	77.795	-5.994	-19.322
713	0.713	-24.959	19.419	-17.83	-12.125	58.531	69.079	-4.825	-31.51
714	0.714	-26.901	49.772	-18.443	-9.609	85.283	44.86	-10.049	-29.731
715	0.715	-18.189	55.221	-11.932	-11.933	-20.549	52.313	-14.883	-12.262
716	0.716	-10.253	50.202	-9.484	-5.362	22.657	45.667	-10.621	13.485
717	0.717	-20.303	-18.415	-7.224	-18.529	9.637	2.944	-11.389	44.445
718	0.718	-0.744	-67.617	-2.448	-24.362	-1.962	-13.743	-13.321	32.036
719	0.719	18.995	-40.799	-5.774	-19.178	9.022	-49.295	-13.899	-24.661
720	0.72	16.472	-32.683	-12.382	-11.278	58.466	-81.394	-15.641	-32.783
721	0.721	-18.57	-143.826	-8.158	-12.673	31.757	-77.537	-13.124	-25.42
722	0.722	-23.653	-159.842	-5.866	-6.333	23.584	-134.513	-11.779	-18.841
723	0.723	-19.261	-29.885	-2.42	-17.201	1.385	-93.975	-7.728	-24.84
724	0.724	-6.915	22.603	-4.385	-18.589	-5.231	-12.464	-10.262	-19.412
725	0.725	-18.171	6.612	-12.155	-17.448	-11.164	63.745	-2.926	-14.364
726	0.726	-14.915	49.606	-11.216	-20.989	-5.702	74.045	0.148	-18.804
727	0.727	-18.041	88.981	-16.083	-15.821	-10.705	83.449	1.084	-14.726
728	0.728	-15.333	-90.108	-24.05	-3.101	-15.101	-5.559	-12.109	-18.387
729	0.729	-28.093	-13.319	-31.448	-1.418	-19.234	6.784	-17.946	-15.075
730	0.73	-25.708	56.346	-26.66	3.172	-15.672	39.682	-9.269	-5.761
731	0.731	-19.273	119.857	-24.195	-1.154	-39.561	-48.936	-10.844	-3.043
732	0.732	-21.171	100.72	-20.188	-7.637	-42.797	-108.45	-12.232	-5.598
733	0.733	-29.888	83.329	-18.328	-13.742	-85.582	-75.889	-8.602	10.599
734	0.734	-21.976	-59.86	-9.691	-12.869	-91.775	-125.324	-9.822	8.439
735	0.735	-29.146	-78.965	-10.903	-15.865	-75.438	-116.717	-10.852	-12.868
736	0.736	-38.017	-96.231	-14.053	-18.46	-50.435	-76.373	-13.812	-27.016
737	0.737	-27.174	-16.575	-3.256	-19.324	9.1	-113.446	-13.1	-29.553
738	0.738	-5.51	-59.746	-1.958	-14.591	98.719	-79.833	-10.831	-31.868
739	0.739	10.143	-46.573	-0.861	-22.044	86.834	-121.96	-10.306	-25.483
740	0.74	29.857	-34.652	-6.914	-13.226	97.433	-38.248	-12.299	-11.932
741	0.741	17.068	-23.683	-6.012	-16.799	8.378	-2.182	-6.935	-10.186
742	0.742	0.779	-13.579	-7.06	-5.084	20.049	52.513	-8.928	-2.25
743	0.743	-1.38	-76.07	-11.367	-3.623	-34.217	62.921	-13.623	-9.41
744	0.744	-3.341	-68.043	-10.631	-22.513	-103.386	54.529	-13.088	-10.567
745	0.745	-19.223	-16.566	-10.106	-25.143	-76.723	30.618	-6.173	5.114
746	0.746	-34.104	30.114	-14.805	-13.644	-52.323	97.859	-11.056	7.261
747	0.747	-39.883	-61.343	-18.919	-7.354	-30.265	124.981	-11.874	13.08
748	0.748	-34.619	-74.418	-11.032	-5.522	-23.668	68.463	-9.589	11.332
749	0.749	-29.938	-86.214	-5.075	-10.861	-5.408	31.868	-11.561	12.85
750	0.75	-22.763	-53.676	-21.185	-15.605	0.052	133.022	-13.535	-3.056
751	0.751	-13.853	54.969	-23.566	-22.881	45.501	118.953	-16.478	-17.979
752	0.752	-3.03	69.42	-38.537	-16.599	51.45	79.628	-15.174	-47.018
753	0.753	-10.26	82.63	-17.3	-15.551	23.737	67.887	-7.865	-59.411
754	0.754	-16.765	118.2	-14.652	-10.431	-1.378	35.396	-13.131	-10.269
755	0.755	-20.338	63.945	-10.451	-10.338	-29.447	-4.755	-12.203	9.635
756	0.756	-25.612	-44.717	-7.985	-17.232	-24.997	-113.478	-11.461	15.604
757	0.757	-20.798	-116.996	-10.337	-11.348	-79.216	-301.538	-10.138	21.599
758	0.758	-11.114	-77.679	-16.74	-5.846	-101.351	-429.833	-12.501	5.157
759	0.759	-28.118	-89.644	-38.034	-9.43	-54.613	-220.448	-7.697	-30.054
760	0.76	-35.046	-78.925	-18.293	-19.607	-24.288	-192.632	-8.317	-52.858
761	0.761	-15.851	-69.301	-0.473	-6.755	-18.944	-167.299	-11.254	-40.446
762	0.762	-13.319	11.229	1.863	-5.126	-3.915	-4.713	-10.908	-29.194
763	0.763	-1.69	43.566	21.05	-0.589	18.906	58.609	-8.612	-46.198
764	0.764	4.703	53.298	33.852	0.66	22.987	116.066	-10.77	-43.087
765	0.765	7.779	20.413	17.608	-3.098	11.781	203.274	-9.635	-0.484
766	0.766	-21.297	-24.545	2.703	-14.02	-19.266	218.885	-10.828	5.567
767	0.767	-17.251	-65.359	-3.089	-6.92	-48.345	232.915	-12.981	11.051
768	0.768	-20.966	1.436	-29.379	-0.603	-14.355	219.407	-12.226	-14.042
769	0.769	-24.298	10.512	-33.034	-8.986	17.484	39.978	-7.987	-9.55
770	0.77	-15	-111.397	-22.951	-5.939	13.328	65.051	-8.586	-13.62
771	0.771	4.758	-128.797	-19.844	-3.088	69.99	87.768	-5.12	-9.955
772	0.772	12.29	-81.271	-17.115	-16.294	110.562	-103.363	-5.521	-13.244
773	0.773	0.671	-38.062	-14.569	-10.515	-0.601	-180.746	-7.658	-16.327
774	0.774	11.317	80.561	-12.234	-22.731	-48.314	-343.955	-6.502	-13.609
775	0.775	5.506	64.852	-14.365	-2.043	-5.264	-323.153	-6.116	-6.048
776	0.776	-3.246	-7.224	-16.301	-4.773	7.795	-227.204	-1.276	-8.349
777	0.777	-20.706	-46.552	-11.071	-7.313	-4.096	-175.005	-3.205	-14.713
778	0.778	-27.692	-58.091	-6.436	-5.004	-15.022	-95.583	-6.491	-20.496
779	0.779	-46.845	17.882	-7.787	-11.394	-5.229	5.255	-5.909	-18.738
780	0.78	-39.288	67.423	-6.613	-5.592	-50.007	44.48	-9.397	-4.393
781	0.781	-41.606	94.403	-7.742	3.124	-41.951	55.954	-8.032	24.667
782	0.782	-13.911	102.865	-0.336	1.58	-19.978	44.713	-5.894	28.766
783	0.783	-2.67	81.015	-5.125	-8.466	-13.465	34.522	-3.174	2.478
784	0.784	-12.716	34.173	-18.23	-20.235	-7.548	7.745	-2.763	-7.545
785	0.785	-34.566	-45.431	-20.108	-28.14	-13.027	31.992	-7.585	1.784
786	0.786	-26.243	-13.258	-32.253	-12.258	-18.081	53.889	-0.987	-0.906
787	0.787	1.987	35.754	-24.267	-1.591	-22.508	60.319	-8.902	-24.124
788	0.788	5.663	26.751	-14.135	-18.989	-1.722	54.214	-11.976	-21.028
789	0.789	2.415	-95.307	-12.906	-25.947	40.028	48.609	-5.173	-23.737
790	0.79	-6.818	-112.632	-4.528	-19.524	34.71	53.359	-11.144	-21.206
791	0.791	7.379	-128.333	5.201	-17.524	9.634	66.728	-15.181	-9.557
792	0.792	-0.109	59.697	-14.272	-19.19	-13.21	62.536	-21.728	-11.648
793	0.793	-7.032	85.168	-22.527	1.6	7.495	51.329	-19.173	-13.548
794	0.794	-30.444	61.871	-4.677	-6.645	-34.153	41.229	-18.359	-15.263
795	0.795	-39.752	-1.598	-2.318	-9.107	-39.647	0.313	-17.744	-16.775
796	0.796	-42.486	-97.84	-12.96	-20.679	5.805	5.799	-13.059	-23.888
797	0.797	-39.993	-45.512	-7.163	-9.994	11.82	-29.147	-15.928	-9.531
798	0.798	-33.018	-29.792	-8.869	-8.012	17.29	-51.711	-11.049	-3.697
799	0.799	-22.352	-44.197	-13.477	-13.179	-7.803	-63.945	-9.073	5.028
800	0.8	-8.75	-83.712	2.442	-2.076	-3.268	-45.125	-11.931	-5.99
801	0.801	0.017	-143.32	0.358	-12.057	-40.724	-7.271	-9.377	-16.052
802	0.802	20.76	-67.3	-13.183	-8.316	-75.828	7.861	-4.883	-22.464
803	0.803	29.128	21.728	-14.926	-14.234	-107.652	3.376	-8.907	-21.344
804	0.804	0.913	10.079	-16.444	-13.188	-45.066	65.837	-10.217	-5.317
805	0.805	-17.822	-0.616	-23.559	-0.358	-18.308	74.667	-15.594	-2.975
806	0.806	-27.862	-10.42	-29.9	-9.046	6.113	17.658	-13.615	-13.584
807	0.807	-43.535	52.041	-33.34	-7.476	28.22	-4.578	-7.57	-15.497
808	0.808	-35.202	43.834	-32.35	-14.561	48.17	1.74	-11.58	-20.708
809	0.809	-32.651	6.851	-27.515	-2.665	42.189	-4.531	-9.602	-28.646
810	0.81	-34.924	107.656	-33.521	-1.032	25.815	-43.239	-11.491	-24.428
811	0.811	-28.495	6.635	-22.848	-2.312	0.772	-38.129	-6.029	-20.804
812	0.812	-30.381	19.824	-29.958	-5.906	-21.94	-51.53	-10.83	-19.683
813	0.813	-14.458	8.115	-21.008	-11.827	-9.421	-30.53	-7.498	-12.353
814	0.814	9.011	40.726	-2.972	-25.686	-12.95	-26.516	-12.877	-15.307
815	0.815	30.929	70.406	14.852	-19.812	-16.108	-43.187	-9.354	-19.605
816	0.816	5.423	-28.084	-1.398	-28.458	-12.885	-33.532	-9.895	-12.244
817	0.817	8.745	-225.521	-12.035	-23.757	-10.085	-24.924	-12.761	-1.388
818	0.818	18.083	-309.957	-2.365	-25.054	-2.464	13.843	-11.366	-2.74
819	0.819	-18.844	-233.117	-4.167	-21.325	-0.031	30.502	-9.008	-9.15
820	0.82	-33.915	-23.533	-2.686	-8.141	-14.808	35.576	-8.58	-5.667
821	0.821	-29.424	4.422	-6.967	-9.861	-20.498	40.147	-7.387	-6.671
822	0.822	-33.445	-72.5	-13.365	-17.773	-22.095	44.363	-9.282	-9.625
823	0.823	-29.733	-49.313	2.31	-22.005	-14.007	2.821	-7.695	-7.16
824	0.824	-12.682	14.19	8.767	-18.284	-12.612	-58.1	-12.117	-6.456
825	0.825	9.225	33.45	-0.844	-9.927	-16.286	-50.05	-7.438	-8.464
826	0.826	6.555	16.072	-6.032	-4.661	-17.403	-42.662	-10.311	-11.837
827	0.827	-16.633	-63.502	1.877	-5.591	-12.128	-143.28	-7.768	-7.862
828	0.828	-32.313	-49.254	-13.998	-3.069	-16.923	-128.676	-15.103	-6.572
829	0.829	-35.068	-36.149	-20.368	-2.29	-12.633	-36.22	-9.863	-9.845
830	0.83	-22.377	-47.916	-26.152	-8.847	-3.695	47.596	-12.752	-9.476
831	0.831	-24.739	-58.687	-31.36	-9.571	2.315	37.109	-10.224	-13.892
832	0.832	-18.365	10.474	-20.307	-21.721	-7.339	-51.45	-10.991	-15.554
833	0.833	-20.258	144.836	-18.941	-33.89	-8.448	-182.486	-15.815	-12.971
834	0.834	-11.489	202.503	-12.557	-19.561	-7.236	-94.827	-8.449	-18.364
835	0.835	-0.412	219.831	-6.56	-2.116	-6.209	-14.991	-9.408	-17.765
836	0.836	15.495	172.057	-11.783	-9.056	-10.995	28.458	-10.179	-13.108
837	0.837	0.632	13.043	-18.556	-2.655	-8.434	-10.794	-9.397	-6.535
838	0.838	-20.607	-135.27	-17.744	10.898	-9.166	96.794	-11.332	-5.804
839	0.839	-23.273	-116.141	-8.788	-15.426	-7.172	140.108	-9.399	-9.903
840	0.84	-25.769	-133.676	-12.252	-26.658	-5.152	100.732	-7.648	-17.862
841	0.841	-32.734	-54.269	-28.335	-29.973	-6.83	65.215	-8.031	-16.917
842	0.842	-30.59	104.527	-21.38	-20.666	-4.282	-32.487	-13.451	-10.16
843	0.843	-1.538	41.125	-6.464	-12.277	-8.732	6.938	-15.391	-10.972
844	0.844	10.878	-16.483	-0.638	-4.626	-9.296	18.692	-8.039	-19.892
845	0.845	-0.348	71.009	22.245	7.068	-6.791	-122.381	-7.072	-18.739
846	0.846	-10.43	118.541	19.196	13.517	-8.158	-218.706	-6.299	-11.394
847	0.847	-32.332	46.19	-23.365	7.765	-11.033	-166.399	-11.904	-6.564
848	0.848	-29.651	-19.735	-17.373	-4.373	-12.167	-86.964	-8.421	-5.796
849	0.849	-42.44	-55.445	-22.795	-18.627	-10.209	-14.902	-13.058	-8.115
850	0.85	-30.84	-44.72	-27.825	-28.235	-9.435	-1.893	-7.635	-14.694
851	0.851	-3.192	-94.172	4.122	-12.306	-7.505	33.579	-12.468	-3.283
852	0.852	-6.902	-121.035	0.071	-18.654	-6.183	44.319	-7.815	-7.942
853	0.853	-10.217	-80.431	-11.157	-12.822	-9.913	34.366	-6.067	-12.219
854	0.854	-13.318	-58.397	-21.21	6.555	-8.617	25.345	-8.578	-15.919
855	0.855	-4.98	-51.953	-18.088	29.815	-11.896	33.412	-8.966	-17.095
856	0.856	7.782	-33.815	-15.362	14.194	-8.947	26.014	-11.093	-7.436
857	0.857	0.785	-39.014	-2.572	-28.328	-12.565	19.314	-15.547	-6.301
858	0.858	-14.156	-33.777	9.068	-34.274	-8.046	25.115	-7.803	-9.797
859	0.859	-35.462	-20.277	-5.796	-28.804	-6.232	30.338	-8.773	-6.712
860	0.86	-27.132	-16.294	-19.3	-23.722	-11.025	25.134	-7.802	-5.764
861	0.861	-14.363	-19.97	-24.477	-19.229	-11.584	20.504	-7.028	-1.523
862	0.862	-16.698	-16.597	-22.869	-15.129	-8.692	24.344	-11.086	-3.858
863	0.863	-10.337	-7.104	-6.939	-11.408	-10.079	12.949	-9.154	6.966
864	0.864	-8.407	1.441	3.777	-8.084	-2.743	2.741	-11.088	2.297
865	0.865	-6.655	4.106	-9.684	-11.177	-14.565	11.938	-11.671	-7.811
866	0.866	-24.054	6.55	-25.454	-13.881	-9.941	25.919	-10.31	-19.662
867	0.867	-31.05	-4.111	-18.982	-11.372	-11.314	-2.588	-14.761	-8.676
868	0.868	-20.46	-10.091	6.246	-4.379	-12.49	-29.264	-10.7	-10.07
869	0.869	-10.823	1.933	9.603	6.307	-6.5	-46.43	-12.053	-27.13
870	0.87	-16.111	-2.733	-18.598	4.386	-9.604	-87.287	-7.601	-1.4
871	0.871	-8.24	-6.793	-22.243	-0.834	-6.722	-92.798	-13.019	8.665
872	0.872	-4.022	-2.894	-25.542	-15.112	-9.259	-128.253	-13.602	-0.609
873	0.873	-7.743	-18.448	-72.558	-24.742	-11.602	-96.613	-8.958	7.706
874	0.874	-20.933	-7.672	-52.59	-22.971	-11.039	-34.306	-14.378	5.177
875	0.875	-29.657	2.197	-22.168	-11.91	-9.124	-25.453	-10.896	12.099
876	0.876	-31.201	-6.291	27.784	-13.214	-6.248	-33.785	-7.607	5.655
877	0.877	-9.535	-4.548	7.868	6.419	-12.087	-11.876	-5.867	-23.447
878	0.878	18.696	-23.214	-10.299	3.774	-9.788	21.424	-7.222	-86.011
879	0.879	29.909	-40.913	-15.704	-19.417	-6.329	27.489	-8.588	-41.354
880	0.88	-1.087	-38.524	-10.657	-35.044	-12.342	66.49	-11.498	-65.782
881	0.881	-21.806	-40.669	-15.1	-20.838	-8.282	92.026	-7.054	-73.176
882	0.882	-40.583	-38.826	-2.697	-8.003	-11.761	105.893	-12.476	-53.286
883	0.883	-43.892	-26.638	1.006	-5.639	-5.768	43.579	-10.541	-35.121
884	0.884	-34.647	-2.712	-9.033	-29.031	-9.837	-90.577	-9.963	-29.737
885	0.885	-37.386	0.688	-12.094	-25.899	-7.908	-71.226	-9.38	-14.691
886	0.886	-24.629	-2.401	-14.751	-0.283	-7.334	-18.57	-10.733	-1.193
887	0.887	-13.021	-16.561	-32.525	9.835	-6.771	-2.51	-12.083	11.157
888	0.888	-10.897	-55.195	-30.171	0.573	-7.174	-16.631	-10.917	7.455
889	0.889	-1.265	-49.941	1.758	-2.098	-6.796	-3.172	-14.589	-2.617
890	0.89	0.441	-14.841	33.669	15.711	-7.188	-14.653	-14.971	0.488
891	0.891	-7.503	-28.442	21.301	-19.289	-8.354	18.076	-10.899	3.209
892	0.892	-23.366	-16.006	-20.294	-54.473	-2.553	47.787	-10.505	15.983
893	0.893	-33.997	-4.608	-25.709	-58.873	-3.335	3.081	-9.146	-5.121
894	0.894	-20.417	-1.247	-30.733	-38.115	-11.277	-70.216	-7.016	-13.45
895	0.895	-8.185	20.598	-26.292	-19.298	-8.193	18.619	-5.844	-10.965
896	0.896	6.171	28.93	-5.556	-15.982	-7.236	6.662	-9.32	-13.327
897	0.897	4.246	41.688	13.265	-6.673	-8.019	-47.676	-4.476	-2.709
898	0.898	-0.993	29.976	3.221	-14.963	-7.263	-37.802	-9.125	-8.512
899	0.899	0.546	27.73	-6.073	-17.439	-10.762	-11.018	-5.059	-3.26
900	0.9	16.394	-1.471	-8.796	-1.162	-4.773	-2.872	-9.899	-7.876
901	0.901	14.254	19.049	-11.231	5.214	-7.11	-10.181	-10.479	-9.203
902	0.902	8.463	-7.479	-8.763	14.882	-5.185	-16.634	-7.583	-8.019
903	0.903	-17.837	43.793	-19.313	6.175	-7.13	1.781	-10.1	-1.993
904	0.904	-59.426	95.263	-29.005	-4.846	-5.401	-14.436	-7.781	1.11
905	0.905	-42.977	-5.772	-20.437	-11.997	-12.37	-39.238	-13.59	0.133
906	0.906	-27.882	-222.736	-18.973	-18.391	-9.471	-25.333	-7.982	-4.14
907	0.907	-23.413	-129.981	-23.247	-14.96	-10.252	20.787	-8.571	-16.344
908	0.908	-27.455	67.153	-22.061	-15.983	-12.586	14.99	-8.009	-18.079
909	0.909	-38.68	41.523	-16.033	-7.104	-9.103	-12.499	-12.089	-13.448
910	0.91	-21.662	18.257	-19.159	-1.153	-12.395	-27.428	-10.754	-9.197
911	0.911	-5.993	-129.965	-16.358	-2.181	-10.646	23.051	-12.14	-8.041
912	0.912	2.328	-187.637	-17.249	-13.095	-8.133	-23.646	-9.271	-6.888
913	0.913	-5.213	-170.183	-16.599	-8.926	-10.449	-17.55	-10.475	4.877
914	0.914	-7.512	-58.781	-14.759	5.352	-13.335	-45.127	-11.676	12.766
915	0.915	-9.599	-15.439	-16.756	7.283	-10.62	0.425	-15.972	5.551
916	0.916	0.139	24.152	-20.882	8.951	-8.7	92.026	-10.587	4.297
917	0.917	12.382	35.935	-15.144	-14.948	-9.484	157.847	-10.036	0.697
918	0.918	-5.001	24.946	-7.841	-25.089	-9.684	-21.241	-12.007	-15.451
919	0.919	-16.613	14.892	-3.039	3.08	-10.472	-98.154	-10.292	-36.562
920	0.92	-23.052	5.725	10.122	14.239	-10.292	-28.553	-9.935	-39.21
921	0.921	-32.774	-2.686	31.372	-23.552	-11.851	77.171	-7.643	-46.612
922	0.922	-24.089	19.133	0.16	-28.649	-9.53	96.187	-11.738	-25.389
923	0.923	-25.639	25.555	-12.299	-15.161	-5.084	-26.476	-10.417	-17.014
924	0.924	-21.395	7.293	-16.055	-11.16	-1.793	-169.801	-12.763	6.237
925	0.925	-22.58	-20.27	-12.813	-22.44	-0.052	3.364	-9.892	9.362
926	0.926	-16.589	-25.102	-15.912	-46.279	3.44	-19.861	-11.081	12.032
927	0.927	-21.813	-11.524	-18.594	-24.466	-2.932	-40.933	-11.489	-5.812
928	0.928	-36.511	0.817	-21.121	1.003	-5.436	-175.589	-7.258	-12.815
929	0.929	-13.08	34.9	-23.501	-16.085	-11.042	-227.965	-6.704	-19.303
930	0.93	-16.181	76.126	-17.188	-44.432	-12.969	-180.314	-10.216	-21.246
931	0.931	-18.965	103.803	-23.08	-25.767	-16.261	-108.111	-10.638	-19.512
932	0.932	-1.264	48.252	-17.947	-15.787	-14.524	-42.316	-13.574	-30.553
933	0.933	14.883	-3.398	-13.381	-6.553	-15.888	-54.232	-13.229	-17.591
934	0.934	4.141	-9.953	-17.717	-3.898	-12.597	21.402	-11.332	-8.809
935	0.935	-5.615	20.494	-26.707	-21.731	-11.44	70.486	-12.136	-7.197
936	0.936	-10.908	-40.415	-11.112	-14.803	-5.449	96.888	-14.107	-14.285
937	0.937	-25.26	-97.306	-17.586	8.531	-6.237	39.624	-13.37	-17.901
938	0.938	-7.867	-134.272	11.35	-0.819	-11.867	17.176	-13.599	-28.662
939	0.939	-14.863	-100.839	23.671	1.821	-12.471	-3.19	-12.085	-41.546
940	0.94	-34.042	-119.08	-17.961	-26.504	-11.906	26.88	-13.085	-39.73
941	0.941	-41.612	-102.63	-23.359	-30.202	-11.337	65.402	-12.146	-22.258
942	0.942	-34.689	-77.48	-8.246	-26.952	-7.859	60.261	-12.946	-5.948
943	0.943	-24.099	-45.557	-3.831	-17.708	-11.15	37.384	-10.84	-8.008
944	0.944	-22.228	-8.015	8.463	-9.415	-7.092	66.48	-12.789	5.569
945	0.945	-27.498	17.128	-17.998	8.396	-6.713	85.234	-9.31	10.798
946	0.946	-13.218	39.956	-41.928	6.061	-9.052	33.675	-8.94	2.848
947	0.947	-7.442	27.626	-45.12	-17.359	-3.269	-18.341	-4.889	-18.851
948	0.948	-5.748	-13.908	-14.059	-33.024	-5.618	1.254	-9.741	-34.544
949	0.949	-1.169	13.8	-10.097	-24.738	-9.12	92.6	-9.176	-31.844
950	0.95	0.127	38.996	-81.826	-2.328	-3.722	49.199	-8.612	-29.359
951	0.951	-3.603	25.441	-93.158	5.163	-7.031	-16.826	-6.113	-13.144
952	0.952	-14.512	21.304	-41.765	-11.226	-7.631	-100.453	-9.226	-17.659
953	0.953	-18.845	55.217	39.628	-13.542	-7.272	-111.449	-6.911	-2.828
954	0.954	-4.623	68.72	115.431	-4.013	-14.66	-200.27	-10.98	6.776
955	0.955	-2.813	64.717	46.285	15.222	-13.71	-164.848	-10.599	8.451
956	0.956	-15.104	7.978	-16.267	22.763	-6.941	-67.543	-9.253	9.948
957	0.957	-26.198	-49.126	-40.707	-12.171	-6.158	-28.501	-4.418	-8.862
958	0.958	-19.099	-27.193	-33.415	-37.196	-11.758	-16.916	-2.483	3.837
959	0.959	-20.326	-47.074	0.012	-5.204	-8.258	-5.843	-3.062	-3.225
960	0.96	-13.626	-86.554	42.541	7.222	-18.31	-15.323	2.744	-5.46
961	0.961	-10.192	-56.242	37.088	18.454	-8.249	-6.087	1.967	-3.613
962	0.962	-17.579	-72.816	32.047	21.759	-11.943	18.606	1.391	15.653
963	0.963	-26.517	-118.411	9.203	-19.033	-20.287	-3.281	-3.234	18.077
964	0.964	-37.418	-136.7	-19.841	-46.685	-4.235	3.464	-7.289	11.02
965	0.965	-47.551	-53.434	-31.083	8.941	2.727	9.668	-13.084	25.846
966	0.966	-43.934	54.153	-34.378	16.417	0.585	37.579	-15.391	27.694
967	0.967	-25.975	126.553	-37.468	-3.403	-5.248	73.015	-13.437	1.28
968	0.968	12.505	113.564	-29.129	2.636	-0.056	41.4	-16.713	-55.524
969	0.969	51.171	149.255	-57.362	-13.807	1.459	12.665	-13.792	-112.54
970	0.97	25.97	116.819	-38.572	-28.87	-5.723	39.093	-10.288	-134.736
971	0.971	3.098	47.825	-21.523	-24.336	-12.119	42.503	-14.714	-88.029
972	0.972	-17.633	-32.825	-5.839	-36.674	-10.96	33.468	-11.774	-21.001
973	0.973	-13.974	-108.595	-25.602	-32.938	-16.186	25.369	-15.229	5.605
974	0.974	-17.281	-217.088	-23.108	-29.618	-13.28	7.609	-12.881	-2.623
975	0.975	-32.984	-231.352	-30.101	-32.694	-17.51	-27.607	-11.692	48.976
976	0.976	-35.728	-60.182	-19.465	-12.945	-18.218	-52.814	-15.332	28.961
977	0.977	-22.952	9.556	-9.798	15.347	-17.56	-48.443	-9.879	-1.491
978	0.978	-11.349	-53.866	9.544	-10.874	-10.14	-52.633	-11.777	14.872
979	0.979	-0.717	-34.649	12.063	-0.709	-9.13	-34.022	-11.16	-20.438
980	0.98	20.567	-17.171	19.037	2.515	-4.842	-3.117	-8.214	-24.978
981	0.981	17.858	-1.236	12.668	-5.711	-0.767	1.066	-6.821	-12.674
982	0.982	5.068	-15.507	3.009	-18.391	-1.385	58.223	-4.463	6.02
983	0.983	-6.536	-2.356	-2.188	-15.954	-7.44	67.103	-7.333	-38.765
984	0.984	-12.91	-14.192	-6.793	-47.751	-6.743	-13.941	-13.3	-20.645
985	0.985	-22.576	-3.37	-16.828	-24.773	-3.305	40.571	-7.265	-15.279
986	0.986	-38.425	26.22	-13.111	29.511	-1.38	109.917	-7.996	-0.217
987	0.987	-31.993	17.262	-19.057	7.534	0.318	101.063	-9.893	-13.793
988	0.988	-26.156	25.339	-32.931	1.07	-0.098	93.047	-9.27	-26.2
989	0.989	-27.843	32.675	-38.647	-4.826	-7.493	-17.621	-12.13	-29.915
990	0.99	-26.245	12.759	-50.764	-32.412	-12.75	-128.504	-13.442	-12.932
991	0.991	-16.164	6.801	-55.414	-37.389	-17.639	-142.413	-11.078	-16.066
992	0.992	-19.831	12.296	-33.75	-41.804	-16.909	-155.068	-11.425	-24.388
993	0.993	-16.33	7.372	13.297	-37.705	-12.887	-238.141	-17.384	-11.605
994	0.994	-19.389	11.967	46.792	-34.023	-16.426	-162.078	-19.855	0.028
995	0.995	-14.518	8.082	28.628	3.72	-6.442	-13.873	-7.62	10.707
996	0.996	-17	-48.413	12.19	-1.254	-2.26	176.841	-12.791	8.815
997	0.997	-9.59	-56.334	17.236	-5.716	-1.175	99.867	-8.1	3.618
998	0.998	-4.689	-34.116	3.712	23.269	-9.534	-16.636	-9.402	-13.791
999	0.999	-14.303	-40.572	7.819	19.556	-10.511	46.631	-5.679	2.465
1000	1	-13.076	-22.231	-10.903	36.571	-7.573	27.253	-9.113	0.337
1001	1.001	-7.014	38.87	-27.934	83.604	-10.016	9.516	-8.1	10.023
1002	1.002	-14.3	63.355	-24.836	103.546	-2.53	-38.355	-12.896	8.319
1003	1.003	-15.19	-3.321	-44.511	36.386	-1.4	-139.595	-13.635	3.723
1004	1.004	-15.892	-65.727	-41.859	-8.298	-14.403	31.277	-9.539	-6.278
1005	1.005	-15.04	-57.502	-34.714	-97.892	-27.766	193.743	-10.095	-25.753
1006	1.006	-25.807	-35.343	-15.443	-157.479	-29.367	172.556	-8.132	-39.81
1007	1.007	-17.823	11.511	-7.818	-146.618	-27.714	-0.43	-9.838	-16.52
1008	1.008	-13.533	5.455	-10.097	-57.806	-26.324	-349.386	-10.189	-0.79
1009	1.009	-9.814	10.851	-7.97	-22.238	-14.552	-399.166	-9.768	7.601
1010	1.01	-13.252	35.97	-17.671	10.262	-3.588	-263.112	-4.905	-10.134
1011	1.011	-14.173	-23.648	-29.841	0.37	9.322	-139.545	-10.871	-12.395
1012	1.012	-9.273	-31.744	-25.183	-26.388	11.001	-27.106	-18.201	-10.214
1013	1.013	3.951	5.237	-12.221	-2.059	-3.427	6.737	-7.343	-8.205
1014	1.014	2.069	-14.703	-7.015	-39.075	-9.334	-24.436	-8.679	-20.324
1015	1.015	-10.09	-81.834	-14.99	-59.081	-0.655	3.528	-12.343	-18.699
1016	1.016	-21.105	-72.788	-22.2	-40.912	10.381	80.243	-8.852	-17.258
1017	1.017	-19.718	-31.895	-21.071	9.036	9.021	10.555	-3.62	-16.013
1018	1.018	-26.058	20.04	-15.083	28.962	5.362	-95.114	-8.451	-12.48
1019	1.019	-27.149	0.341	-7.732	22.945	-7.758	39.768	-7.673	-9.377
1020	1.02	-30.153	-29.8	-0.969	-15.802	-16.422	92.492	-9.984	-10.366
1021	1.021	-36.874	-1.987	12.208	-10.83	-21.025	45.124	-16.555	-7.85
1022	1.022	-23.677	-27.124	6.446	-15.329	-16.749	59.605	-10.546	-8.548
1023	1.023	-17.846	-13.64	-5.682	22.172	-15.57	99.109	-6.468	-1.815
1024	1.024	-1.942	-17.803	-4.078	27.181	-31.293	182.502	-8.394	-9.585
1025	1.025	4.481	-59.62	-14.085	22.708	-54.774	171.633	-13.027	-6.334
1026	1.026	-20.67	-32.144	-12.884	-14.857	-51.702	141.94	-10.116	-18.923
1027	1.027	-10.606	-7.001	-9.346	-40.029	-37.561	132.919	-11.462	-17.026
1028	1.028	-13.676	-2.458	-18.954	-17.178	-14.268	59.469	-6.994	-18.454
1029	1.029	0.481	10.02	-17.739	-46.215	-4.864	-29.43	-12.405	-16.978
1030	1.03	-7.035	13.797	-16.547	-27.441	9.363	-89.115	-10.455	-18.053
1031	1.031	4.623	17.256	-15.548	-3.633	42.926	-251.962	-8.509	-14.475
1032	1.032	-5.998	1.849	-16.502	-12.928	47.454	-368.297	-6.748	-13.401
1033	1.033	-4.052	-23.56	-19.02	-21.261	51.55	-50.389	-6.336	-6.506
1034	1.034	-16.224	-33.586	-10.125	-23.797	17.414	85.796	-7.676	-12.432
1035	1.035	-30.51	-5.353	-20.97	1.863	-14.69	126.966	-14.253	-24.536
1036	1.036	-47.911	-16.503	-16.723	11.92	14.159	239.496	-9.402	-26.189
1037	1.037	-36.295	-40.204	-23.082	-3.709	-4.759	68.889	-11.913	-27.629
1038	1.038	-34.16	-55.869	-24.216	-6.416	-1.571	-210.315	-11.133	-11.671
1039	1.039	-28.341	-24.734	-8.139	1.094	-10.874	-172.895	-9.186	-5.198
1040	1.04	-8.975	-28.861	22.233	3.369	3.262	-139.011	-9.757	-3.186
1041	1.041	-1.421	-17.653	18.138	14.014	-4.225	-170.25	-6.855	-15.288
1042	1.042	0.922	-7.527	-0.652	12.083	-6.514	-29.599	-9.366	-7.269
1043	1.043	-5.424	-4.334	2.639	34.907	-0.123	46.965	-10.724	-17.257
1044	1.044	0.426	-6.987	-6.59	25.574	17.25	69.848	-11.111	-16.012
1045	1.045	-4.769	-19.739	-14.833	-17.02	5.576	90.688	-17.112	-19.399
1046	1.046	-12.674	-12.802	-27.559	25.517	-0.881	186.702	-11.1	-11.944
1047	1.047	-14.015	6.283	-25.221	19.959	-29.97	134.163	-13.424	-8.952
1048	1.048	-15.159	-6.526	-14.563	-5.312	-50.74	118.125	-12.846	-6.357
1049	1.049	-16.308	-13.463	-16.509	-18.836	-77.087	132.238	-14.784	1.057
1050	1.05	-15.338	1.49	-18.265	-22.781	-87.137	119.075	-10.716	0.165
1051	1.051	-24.243	7.356	-10.363	-26.316	-115.368	-11.986	-8.203	-7.701
1052	1.052	-37.388	-1.283	-14.666	-29.456	-111.671	-99.276	-6.853	-17.309
1053	1.053	-28.666	-2.79	-18.386	-51.206	-80.655	-83.453	-4.731	-13.576
1054	1.054	-20.718	-7.114	-19.599	-31.477	-84.63	-40.433	-3.579	-14.697
1055	1.055	-13.535	-26.795	-35.702	-29.051	-27.849	-132.556	-8.615	-13.707
1056	1.056	-7.133	-12.82	-51.983	-31.589	12.836	-263.637	-14.616	-10.795
1057	1.057	-1.14	10.26	-28.573	-25.428	64.546	-141.101	-12.298	-13.315
1058	1.058	-4.238	0.894	18.461	-19.75	98.059	-93.665	-10.371	-15.609
1059	1.059	-9.072	3.562	51.945	-18.026	104.108	36.019	-7.088	-19.054
1060	1.06	-6.528	-34.966	21.572	-6.925	65.497	88.188	-12.516	-10.313
1061	1.061	-18.717	-29.522	5.135	14.809	60.543	135.68	-9.033	-1.983
1062	1.062	-23.932	-14.464	0.107	5.471	74.179	121.377	-9.625	-7.199
1063	1.063	-19.288	-10.074	-13.431	-31.762	45.249	55.744	-13.701	-10.091
1064	1.064	-6.309	-22.433	-17.468	-26.88	-11.349	-51.608	-12.349	-19.746
1065	1.065	2.407	-41.163	-13.762	-22.49	-35.642	-37.351	-11.003	-18.579
1066	1.066	-5.537	-51.216	-23.815	-51.368	-28.212	-103.134	-11.394	-17.403
1067	1.067	-4.192	-29.295	-33.089	-39.881	-48.084	-234.202	-9.46	-10.039
1068	1.068	-3.024	-43.319	-24.748	-22.606	-54.039	-216.709	-8.297	-7.121
1069	1.069	-9.019	-50.726	-27.233	-13.097	-48.605	-264.263	-10.433	-6.332
1070	1.07	-9.982	-15.598	-24.883	-4.657	-43.564	-163.058	-7.149	-10.379
1071	1.071	-22.749	9.634	-26.986	-7.152	-20.709	-70.785	-10.067	-13.848
1072	1.072	-27.971	14.136	-28.892	-13.951	-16.638	36.63	-11.243	-17.125
1073	1.073	-29.507	1.718	-30.63	-20.045	32.535	50.924	-9.317	-9.373
1074	1.074	-30.841	43.253	-22.699	-10.096	39.144	37.716	-9.135	-10.323
1075	1.075	-13.782	59.612	-9.738	-8.079	-3.406	49.527	-6.434	-7.411
1076	1.076	-6.786	44.451	-11.487	3.189	-31.075	60.322	-9.158	-11.666
1077	1.077	-17.426	-5.729	-16.142	-3.802	-66.285	50.403	-12.075	-10.892
1078	1.078	-11.609	-52.395	5.541	-7.365	-79.789	23.662	-6.088	-6.063
1079	1.079	-9.871	-34.265	14.843	-8.406	-50.698	47.878	-12.098	-5.493
1080	1.08	-14.506	-73.026	6.571	-9.251	-24.314	69.676	-8.053	-14.4
1081	1.081	-7.345	-128.56	4.109	-8.113	-14.182	8.787	-14.65	-13.237
1082	1.082	-13.72	-17.449	1.819	-10.426	20.348	-81.244	-17.18	-14.389
1083	1.083	-31.723	62.073	-4.593	1.889	89.125	-69.816	-11.583	-7.017
1084	1.084	-44.508	76.326	-10.413	28.281	138.535	27.987	-6.762	-4.097
1085	1.085	-28.266	-15.855	-15.598	-13.359	111.851	93.963	-11.425	-3.318
1086	1.086	-21.9	-27.681	-39.371	-18.886	54.944	106.008	-6.031	-12.222
1087	1.087	-12.251	26.494	-36.047	-3.847	3.284	73.738	-9.529	-8.747
1088	1.088	-10.519	36.353	-26.74	19.039	-70.649	24.407	-14.19	-16.101
1089	1.089	-8.968	45.204	-1.192	15.128	-80.529	-20.485	-13.629	-9.307
1090	1.09	-1.795	-28.174	8.898	-41.371	-107.254	3.821	-5.708	-8.506
1091	1.091	-8.153	-97.29	-0.351	-33.061	-66.616	-3.562	-9.21	-9.264
1092	1.092	-26.106	-106.198	2.379	-10.901	-29.668	43.2	-3.991	-8.666
1093	1.093	-23.553	-65.564	-15.428	22.62	17.146	73.672	-10.777	-9.235
1094	1.094	-11.916	-28.602	-17.747	4.532	23.132	79.252	-10.016	-15.804
1095	1.095	-9.767	4.864	-15.63	43.359	28.55	104.545	-12.35	-18.311
1096	1.096	-0.086	-1.217	-9.841	98.956	13.439	118.223	-4.428	-15.986
1097	1.097	-1.835	-28.976	-11.606	47.385	8.963	55.898	-3.467	-16.552
1098	1.098	-0.304	-54.2	-6.982	-53.321	-28.625	-24.71	-6.38	-17.118
1099	1.099	-4.59	-58.77	-5.634	-125.425	-53.84	-144.047	-10.646	-20.008
1100	1.1	-3.472	-38.201	-6.786	-112.21	-49.456	-255.267	-9.875	-18.634
1101	1.101	-16.67	-4.306	-7.937	-76.551	-37.126	-240.975	-7.943	-15.333
1102	1.102	-21.927	18.38	-4.826	-44.007	-48.415	-43.758	-11.236	-12.424
1103	1.103	-20.407	38.987	-7.714	5.366	-65.492	-15.868	-9.496	-8.757
1104	1.104	-27.593	42.619	-8.486	32.083	-49.809	9.509	-10.861	-5.477
1105	1.105	-18.709	59.567	-10.81	72.728	-18.636	-13.857	-13.198	-9.555
1106	1.106	-7.876	56.27	-8.889	50.668	-6.181	7.07	-10.307	-6.083
1107	1.107	-6.523	19.039	-16.265	3.822	5.143	26.009	-9.941	-13.45
1108	1.108	-10.196	-26.633	-15.301	-2.192	-4.783	-26.49	-11.125	-12.496
1109	1.109	-28.193	-44.959	-19.528	-40.909	-26.528	-42.348	-9.596	-5.729
1110	1.11	-10.389	-61.482	-26.843	-5.694	-0.889	0.961	-14.062	-4.972
1111	1.111	-17.356	-46.461	-22.011	62.981	-4.156	14.323	-9.44	-9.056
1112	1.112	-6.733	-23.724	-17.79	191.258	-13.454	-21.086	-13.527	-11.006
1113	1.113	-12.565	-61.347	-20.155	68.701	-27.607	76.793	-13.157	-18.369
1114	1.114	-14.328	-76.499	-16.737	-42.684	-14.906	116.341	-8.735	-13.539
1115	1.115	-12.804	-72.16	-8.091	-201.689	6.06	32.905	-15.344	-17.818
1116	1.116	-19.974	-68.228	-16.47	-222.907	20.046	-42.94	-14.595	-10.483
1117	1.117	-28.906	-57.129	-15.559	-126.86	22.434	-52.825	-12.301	-13.402
1118	1.118	-25.452	-40.191	-18.522	-74.511	33.907	-97.62	-10.389	-10.893
1119	1.119	-22.379	-18.512	-10.646	4.935	18.872	-89.523	-10.995	-11.674
1120	1.12	-19.52	-16.131	-7.601	47.98	1.341	-37.849	-5.601	-11.1
1121	1.121	-17.058	22.182	-6.676	-70.562	8.211	22.854	-10.46	-9.171
1122	1.122	-11.521	60.823	2.967	-150.2	1.751	31.193	-9.913	-9.768
1123	1.123	-13.516	85.837	-5.976	-78.115	-7.991	38.824	-5.88	-13.274
1124	1.124	-10.282	72.073	-7.179	-65.053	-13.24	5.612	-11.718	-12.903
1125	1.125	-12.072	9.369	-14.573	-29.539	-5.338	-12.379	-9.431	-7.11
1126	1.126	-12.493	-125.326	-9.769	2.857	-1.151	-62.14	-7.521	-14.483
1127	1.127	-11.169	-106.335	-22.969	32.36	-10.138	-95.476	-10.854	-3.667
1128	1.128	-4.629	86.396	-28.809	41.146	-6.763	-40.42	-9.163	-5.042
1129	1.129	-9.518	60.943	-51.674	16.631	-5.895	-18.316	-6.694	-8.735
1130	1.13	-12.101	-8.853	-42.409	-5.568	-4.98	1.67	-8.103	-14.754
1131	1.131	-16.237	-30.134	-16.905	-12.295	-4.229	19.897	-9.31	-15.743
1132	1.132	-14.384	-11.154	27.754	42.515	-11.594	-30.113	-8.19	-20.606
1133	1.133	-9.81	6.234	9.514	64.424	-12.548	-104.189	-7.838	-14.633
1134	1.134	-17.626	-9.629	-29.243	124.86	-16.759	-74.651	-9.412	-9.045
1135	1.135	-20.784	-23.926	-24.273	165.375	-15.933	-101.26	-9.24	-11.002
1136	1.136	-19.855	-37.172	-19.882	83.711	-14.007	-44.218	-13.528	-5.029
1137	1.137	-19.127	-49.091	-7.565	-35.899	-16.025	-7.14	-12.98	-10.685
1138	1.138	-21.479	-16.629	3.607	-115.594	-9.571	-13.639	-9.531	-15.55
1139	1.139	-20.937	-6.831	-6.493	-130.033	-10.522	-19.622	-12.859	-16.154
1140	1.14	-19.045	-15.797	-3.41	-90.687	-13.006	8.007	-8.837	-7.269
1141	1.141	-27.986	-24.072	-0.702	-7.464	-9.674	53.369	-16.81	-19.098
1142	1.142	-21.642	-16.927	-3.225	24.877	-9.185	35.021	-13.368	-8.094
1143	1.143	-18.215	-23.69	-10.202	-24.62	-10.958	18.47	-12.434	-15.276
1144	1.144	-13.018	-17.81	-8.098	-51.464	-13.464	33.497	-13.444	-11.629
1145	1.145	-8.194	20.827	-10.64	-24.925	-12.49	22.518	-14.259	-8.172
1146	1.146	-7.443	15.784	-12.598	-33.218	-12.099	8.823	-13.522	-13.423
1147	1.147	-3.4	2.214	-10.872	-55.386	-15.012	4.571	-11.423	-11.116
1148	1.148	1.414	22.902	-12.445	-35.595	-9.805	-14.454	-10.873	-10.154
1149	1.149	7.37	19.209	-25.443	-17.638	-7.911	-17.963	-15.549	-12.673
1150	1.15	-1.594	36.222	-23.721	-12.488	-7.379	22.708	-10.162	-10.354
1151	1.151	-14.829	7.966	-19.107	2.393	-1.988	38.963	-9.613	-13.845
1152	1.152	-23.625	-48.744	-20.501	6.698	4.588	-16.769	-10.224	-7.85
1153	1.153	-15.757	-89.37	-11.628	2.535	-3.344	20.182	-3.681	-5.525
1154	1.154	-14.442	-52.377	-8.174	21.309	-2.373	40.06	-2.94	-4.937
1155	1.155	-20.697	29.657	-7.23	18.032	-3.306	9.609	-10.328	-6.865
1156	1.156	-19.611	76.43	-8.22	21.144	-7.493	4.09	-7.461	-6.284
1157	1.157	-23.156	9.161	-2.242	18.412	-19.602	-1.057	-4.975	-8.802
1158	1.158	-24.151	-53.542	-3.028	10.803	-10.805	3.312	-7.325	-16.168
1159	1.159	-27.086	-94.384	-1.094	-0.865	-12.273	-17.512	-9.287	-8.816
1160	1.16	-24.615	-101.851	-1.674	13.965	-7.958	-36.407	-8.733	-2.043
1161	1.161	-15.731	-55.074	1.228	15.88	-6.712	-26.409	-5.855	-4.555
1162	1.162	-14.593	-49.039	-4.572	7.208	-3.147	-23.366	-12.842	-16.752
1163	1.163	-13.638	-54.372	-0.488	11.961	-4.04	-26.166	-6.094	-18.499
1164	1.164	-4.754	-8.786	-7.045	16.175	-4.946	-23.671	-5.335	-13.867
1165	1.165	-15.611	-2.688	-11.274	12.366	-9.12	-35.284	-9.412	-12.52
1166	1.166	-8.462	-8.059	-16.851	-3.545	-8.254	-33.254	-7.492	-13.68
1167	1.167	-12.16	-13.034	-17.402	-27.157	-6.219	-23.744	-12.154	-14.832
1168	1.168	-18.185	55.76	-8.659	-17.898	-5.542	-8.037	-9.26	-13.86
1169	1.169	-8.5	144.716	-14.634	-3.727	-8.351	-18.838	-12.745	-14.816
1170	1.17	-4.82	37.45	-17.701	-16.395	-9.636	-9.282	-13.135	-17.321
1171	1.171	1.182	-63.437	-22.508	-27.866	-7.267	2.814	-6.556	-11.703
1172	1.172	-14.901	2.515	-14.54	-34.181	-9.342	10.682	-9.46	-8.208
1173	1.173	-17.212	38.282	-11.406	-39.944	-12.008	-2.303	-8.686	-8.774
1174	1.174	-19.326	27.586	-6.545	-34.578	-10.04	13.571	-7.905	-12.828
1175	1.175	-17.359	156.02	-4.011	-16.983	-14.852	15.611	-14.48	-7.013
1176	1.176	-15.594	-71.498	-4.769	-23.728	-18.3	9.687	-3.052	-9.318
1177	1.177	-17.144	-350.62	-15.579	-25.643	-10.91	11.359	-1.493	-11.245
1178	1.178	-4.164	-237.971	-7.608	-19.652	-11.852	6.735	-2.838	-11.808
1179	1.179	4.559	0.833	-11.836	-17.762	-14.336	-9.002	-3.987	-10.051
1180	1.18	-0.087	31.916	-10.657	-13.054	-11.979	-6.706	-9.975	-14.882
1181	1.181	7.081	3.908	-14.086	-11.643	-11.369	18.607	-17.322	-10.235
1182	1.182	-12.449	-21.592	-17.084	-15.246	-9.399	1.703	-22.151	-9.648
1183	1.183	-20.75	1.72	-19.864	-21.145	-1.635	-45.289	-21.364	-7.122
1184	1.184	-33.485	-19.234	-15.513	-17.892	-0.643	-105.903	-19.023	-9.434
1185	1.185	-31.12	0.051	-17.781	-2.953	-1.593	-97.784	-14.174	-7.29
1186	1.186	-16.189	17.566	-22.567	3.666	-0.794	-75.687	-8.16	-1.278
1187	1.187	-21.941	1.775	-23.084	-25.243	-8.12	-82.126	-10.472	-14.417
1188	1.188	-13.182	16.178	-22.445	-37.626	-7.131	-63.745	-9.879	-20.209
1189	1.189	-11.589	3.131	-18.896	-26.442	-6.323	-35.886	-5.212	-18.456
1190	1.19	-12.897	15.044	-22.138	-16.416	-8.613	39.95	-4.602	-10.51
1191	1.191	-16.535	25.985	-24.227	-13.284	-6.645	50.984	-5.928	-9.13
1192	1.192	-17.653	16.208	-18.969	-10.448	-16.678	21.584	-9.197	-12.791
1193	1.193	-33.643	7.428	-17	2.482	-12.392	-4.961	-8.776	-6.767
1194	1.194	-31.234	-0.558	-13.678	9.561	-8.695	35.809	-9.13	-14.104
1195	1.195	-20.507	-22.478	-10.739	24.546	-7.513	28.578	-12.582	-13.119
1196	1.196	-14.62	-15.74	-10.315	-4.367	-10.582	35.263	-12.942	-17.35
1197	1.197	-16.288	-33.804	-2.931	-24.946	-7.656	17.158	-10.971	-21.393
1198	1.198	-1.896	-39.124	4.46	-13.639	-11.891	-65.987	-13.642	-19.443
1199	1.199	3.971	-23.926	-6.343	-10.331	-11.093	-149.354	-13.799	-17.496
1200	1.2	9.226	-10.301	0.846	-13.381	-10.49	-116.81	-12.411	-8.575
1201	1.201	4.607	18.811	4.561	-15.984	-9.884	-27.922	-9.854	-7.397
1202	1.202	-17.031	7.65	-3.719	-13.304	-11.599	7.743	-6.904	-10.871
1203	1.203	-32.68	-2.376	-6.773	-48.188	-11.182	61.937	-8.794	-11.818
1204	1.204	-12.892	25.916	-11.56	-32.995	-11.551	71.843	-7.589	-8.893
1205	1.205	4.974	44.749	-12.285	-10.05	-11.155	63.001	-6.78	-8.096
1206	1.206	-1.935	54.938	-9.917	-5.848	-10.765	71.159	-8.678	-4.013
1207	1.207	-29.547	64.402	-20.715	-9.404	-8.058	34.232	-9.418	-3.414
1208	1.208	-25.818	21.92	-22.229	-12.609	-10.202	14.339	-9.575	-10.757
1209	1.209	-22.475	-57.392	-20.852	-15.642	-6.345	8.374	-7.987	-7.845
1210	1.21	-25.551	-89.89	-17.163	-18.256	-8.874	-8.066	-11.046	-12.093
1211	1.211	-22.828	-119.459	-13.678	-15.661	-10.238	-13.094	-9.848	-8.011
1212	1.212	-20.279	-110.436	-16.781	-3.969	-10.634	-8.647	-7.1	-9.942
1213	1.213	-17.908	-118.426	-15.824	6.739	-7.934	-4.64	-12.878	-8.007
1214	1.214	-15.714	-81.342	-13.31	0.982	-13.749	-15.913	-10.523	-8.59
1215	1.215	-17.577	-7.273	-11.003	6.239	-6.407	-12.625	-11.064	-16.517
1216	1.216	-12.309	2.715	-10.442	10.88	-9.327	-9.53	-6.391	-15.35
1217	1.217	-10.711	-6.094	-11.045	-10.807	-11.859	-6.819	-10.419	-12.26
1218	1.218	-29.438	-14.13	-3.313	-7.729	-9.554	-24.581	-13.878	-15.168
1219	1.219	-16.619	-6.652	-2.355	6.412	-8.987	-22.12	-10.554	-14.405
1220	1.22	-9.607	0.105	-3.331	-1.113	-7.069	9.912	-7.62	-8.82
1221	1.221	9.608	6.193	-5.857	-26.846	-11.151	23.49	-10.3	-12.313
1222	1.222	-13.567	11.599	-6.637	-30.143	-8.654	-22.311	-9.871	-14.233
1223	1.223	-16.641	16.687	-3.152	-27.082	-8.29	-40.426	-11.969	-12.488
1224	1.224	-24.945	-6.074	-3.733	-29.836	-5.412	9.556	-12.71	-11.128
1225	1.225	-17.37	-18.4	-7.796	-27.331	-8.142	16.205	-13.449	-12.483
1226	1.226	3.755	0.506	-14.762	3.071	-5.458	-50.892	-10.708	-10.374
1227	1.227	-10.334	-16.623	-27.539	32.126	-5.29	-113.363	-11.831	-10.786
1228	1.228	-7.781	-13.804	-18.847	43.377	-8.598	-121.452	-9.659	-11.208
1229	1.229	-0.764	0.266	-17.309	67.227	-9.78	-99.365	-7.694	-8.35
1230	1.23	-11.364	-7.1	-30.299	32.817	-6.122	-52.519	-5.734	-9.572
1231	1.231	-21.012	-13.901	-39.029	0.91	-10.588	-9.913	-7.262	-11.584
1232	1.232	-19.24	-28.681	-24.738	4.99	-6.535	28.839	-9.756	-16.477
1233	1.233	-27.17	-53.726	-18.973	-44.148	-7.905	43.959	-12.646	-9.892
1234	1.234	-31.423	-43.498	-13.781	-77.611	-4.62	48.409	-6.621	-10.674
1235	1.235	-17.1	-21.518	-5.875	-71.595	-9.465	2.495	-9.112	-9.915
1236	1.236	-30.64	-7.339	-10.163	-55.131	-8.889	-27.9	-8.304	-13.429
1237	1.237	-21.908	-9.745	1.616	-40.004	-4.835	-33.298	-7.691	-12.884
1238	1.238	-13.962	-7.292	-3.047	-35.531	-10.652	-28.233	-12.31	-12.348
1239	1.239	-12.595	3.407	-1.707	-14.808	-9.892	-14.625	-17.716	-12.789
1240	1.24	-3.684	-2.436	1.953	-18.479	-11.839	-18.606	-12.859	-16.126
1241	1.241	-12.017	-0.722	3.099	-21.753	-7.21	-7.23	-9.548	-16.558
1242	1.242	-28.088	-18.138	-6.581	-24.831	-6.638	2.982	-14.939	-13.891
1243	1.243	-30.393	-34.393	-12.961	-22.094	-3.177	6.16	-11.44	-12.78
1244	1.244	-19.727	-23.756	-16.433	-9.29	-7.646	8.911	-9.487	-9.921
1245	1.245	-13.913	-10.219	-19.52	-11.574	-11.72	1.429	-5.406	-15.201
1246	1.246	-8.67	1.926	-14.675	-22.191	-9.211	-0.846	-11.205	-14.673
1247	1.247	-7.091	6.536	-18.927	6.829	-10.575	1.337	-10.42	-7.377
1248	1.248	0.103	7.861	-18.146	69.317	-8.452	7.183	-8.473	-6.468
1249	1.249	19.678	11.5	-20.074	42.591	-7.298	12.39	-7.884	-14.456
1250	1.25	5.574	5.469	-22.018	-14.318	-12.332	10.796	-10.78	-11.416
1251	1.251	-17.629	-10.618	-19.124	-51.301	-10.402	9.451	-14.257	-8.557
1252	1.252	-14.525	-26.871	-17.782	-31.392	-12.14	0.651	-11.926	-14.601
1253	1.253	-22.855	-37.518	-17.421	-1.05	-10.788	-2.716	-7.07	-15.419
1254	1.254	-30.424	-12.387	-14.547	-6.545	-6.335	-18.653	-2.408	-16.05
1255	1.255	-28.107	-9.111	-12.639	-41.804	-4.589	-20.897	-11.298	-15.516
1256	1.256	-25.961	-30.988	-9.96	-28.262	-5.936	-31.509	-7.61	-14.98
1257	1.257	-16.278	-22.675	-5.141	-7.566	-5.538	-33.444	-8.76	-11.553
1258	1.258	-14.543	-15.177	-1.667	-3.899	-1.464	-21.313	-13.972	-14.91
1259	1.259	9.274	-12.983	1.611	-41.646	-4.934	-13.45	-12.997	-10.133
1260	1.26	12.581	-19.569	2.183	-16.533	-7.24	-14.836	-12.213	-13.479
1261	1.261	-3.091	-33.276	3.532	-21.042	-8.389	4.744	-11.431	-6.957
1262	1.262	-17.226	-31.68	-3.818	-17.008	-7.215	47.408	-7.942	-13.015
1263	1.263	-30.016	-11.096	-13.483	-5.793	-10.681	29.261	-7.349	-10.741
1264	1.264	-27.713	2.937	-9.799	4.273	-11.054	-9.455	-13.924	-15.628
1265	1.265	-12.818	15.631	-10.949	19.929	-10.651	-14.516	-7.916	-12.384
1266	1.266	-14.759	17.953	-14.029	5.79	-10.245	-10.12	-13.517	-3.538
1267	1.267	-16.521	3.044	-22.915	-6.99	-9.451	-30.93	-6.929	-7.265
1268	1.268	-21.189	8.826	-14.585	-23.285	-12.147	-87.746	-12.923	-3.83
1269	1.269	-14.041	-7.072	-19.799	-16.935	-11.742	-47.256	-12.147	5.806
1270	1.27	-22.926	-39.042	-18.83	-11.179	-10.945	19.375	-10.202	-13.781
1271	1.271	-14.598	-25.515	-21.353	-6.066	-8.987	-7.373	-14.839	-27.935
1272	1.272	-9.35	-29.565	-19.043	14.512	-7.031	-15.449	-8.257	-15.187
1273	1.273	-8.385	-25.874	-14.225	17.138	-7.595	-8.094	-10.769	-17.545
1274	1.274	-18.062	-29.134	-12.299	-6.167	-9.123	-14.713	-11.541	-15.449
1275	1.275	-19.242	-19.833	-12.895	-15.489	-7.742	-8.726	-12.117	1.938
1276	1.276	-22.746	-5.739	-10.402	-23.844	-8.301	-3.279	-10.169	-0.406
1277	1.277	-21.788	-13.324	-9.068	-21.332	-7.496	-8.277	-14.222	1.71
1278	1.278	-22.787	-43.737	-9.482	-28.305	-6.698	-3.835	-6.275	3.616
1279	1.279	-14.874	-39.681	-3.487	-17.703	-8.819	-7.961	-5.093	12.332
1280	1.28	-9.68	-13.366	-6.005	-4.206	-9.197	-19.274	-8.172	13.882
1281	1.281	-12.62	-10.091	-3.691	0.933	-10.731	-15.977	-12.991	-7.793
1282	1.282	-8.405	-25.767	1.145	-7.073	-6.267	-12.811	-6.98	-54.83
1283	1.283	-15.784	-51.312	-7.548	-11.369	-9.542	-21.032	-14.324	-34.919
1284	1.284	-18.707	-20.399	-8.681	-7.76	-8.954	-8.171	-9.479	-28.942
1285	1.285	-16.212	33.733	-9.616	0.439	-12.425	-10.513	-11.983	-12.496
1286	1.286	-17.002	-17.947	-14.419	-15.757	-7.965	-4.26	-6.361	-7.451
1287	1.287	-10.419	-51.43	-18.65	-27.486	-13.382	-6.314	-4.415	-11.899
1288	1.288	-6.136	15.75	-17.846	-25.405	-8.536	-4.66	2.953	-7.817
1289	1.289	-5.324	60.483	-11.249	-4.128	-9.109	-0.091	-1.874	-11.472
1290	1.29	5.528	36.107	-13.755	-6.881	-7.36	-10.246	-7.864	-8.161
1291	1.291	-5.503	-0.832	-21.084	-9.435	-10.833	-16.742	-15.202	-11.222
1292	1.292	-27.212	-20.742	-22.036	-16.421	-5.403	1.255	-8.408	-8.466
1293	1.293	-36.588	-26.734	-21.272	-14.302	-4.809	4.031	-10.905	-10.931
1294	1.294	-16.937	-32.148	-15.673	-20.089	-8.086	1.799	-11.657	-8.564
1295	1.295	-14.464	-17.059	-10.835	-7.863	-8.656	-4.637	-6.788	-10.654
1296	1.296	-21.425	-21.51	-11.406	-6.272	-8.261	-18.235	-10.032	-8.686
1297	1.297	-23.506	-33.861	-8.491	-13.415	-8.644	-26.934	-9.416	-10.402
1298	1.298	-9.914	-22.585	-8.085	-6.989	-9.011	-31.585	-9.756	-11.911
1299	1.299	-8.147	-12.488	-6.723	-12.902	-10.155	-41.674	-8.364	-7.634
1300	1.3	-9.669	-9.383	-5.552	-9.771	-6.655	-29.918	-7.2	-11.338
1301	1.301	-8.309	-17.737	-4.391	-8.857	-11.494	-25.354	-9.128	-12.541
1302	1.302	-14.698	-25.296	-4.777	4.222	-6.845	-12.47	-14.928	-15.673
1303	1.303	-13.544	-13.66	-7.671	6.115	-8.58	3.311	-15.694	-10.921
1304	1.304	-10.495	-11.479	-12.898	-13.237	-9.94	22.359	-10.85	-11.824
1305	1.305	-19.461	-13.303	-10.958	-20.793	-10.328	24.778	-10.268	-14.323
1306	1.306	-18.324	-18.468	-18.304	-13.902	-11.496	26.994	-12.025	-3.636
1307	1.307	-25.691	5.328	-29.137	-20.375	-7.057	24.763	-14.557	0.961
1308	1.308	-32.45	22.343	-21.977	-22.351	-11.124	3.37	-10.12	-11.988
1309	1.309	-26.406	19.236	-18.302	3.968	-9.762	-39.305	-10.72	-13.773
1310	1.31	-14.178	-23.302	-14.822	7.65	-7.44	-94.368	-12.103	-15.284
1311	1.311	-1.956	-29.288	-17.94	-16.149	-8.6	-116.515	-8.853	-10.956
1312	1.312	5.994	-12.898	-22.807	-25.467	-11.311	-56.027	-12.952	-19.817
1313	1.313	4.649	-17.993	-14.911	-28.163	-6.279	0.811	-10.465	-16.339
1314	1.314	-7.169	13.886	-14.009	-15.402	-10.93	8.078	-11.853	-17.3
1315	1.315	-11.825	1.46	-15.031	-22.415	-6.872	27.843	-13.047	-12.465
1316	1.316	1.146	5.119	-14.313	-24.591	-10.36	58.037	-7.851	-14.988
1317	1.317	-0.602	1.849	-7.035	-14.966	-5.921	52.426	-8.464	-10.932
1318	1.318	-24.414	-7.426	-6.144	-13.245	-7.668	57.214	-9.064	-17.534
1319	1.319	-34.498	0.936	-0.207	4.124	-11.165	34.094	-12.005	-13.296
1320	1.32	-18.834	-16.837	0.5	39.145	-8.854	-28.668	-8.565	-18.931
1321	1.321	-21.552	-42.58	-0.137	24.062	-10.03	-91.384	-6.292	-19.562
1322	1.322	-19.025	-39.291	0.399	-17.209	-4.818	-67.23	-8.483	-9.551
1323	1.323	-21.341	-48.59	-8.55	-11.887	-8.313	-30.473	-8.918	-8.241
1324	1.324	-10.691	-45.886	-7.417	-47.261	-11.615	-10.65	-11.696	-9.448
1325	1.325	-4.881	-12.394	-6.286	-33.892	-9.888	-40.956	-16.594	-15.488
1326	1.326	-3.135	1.2	-13.675	-29.963	-14.742	-79.68	-11.833	-18.617
1327	1.327	-1.586	-19.476	-14.687	-11.286	-8.758	-54.615	-13.832	-3.946
1328	1.328	-11.643	-30.684	-22.664	12.462	0.132	14.049	-16.811	-31.664
1329	1.329	-2.724	-20.623	-19.603	15.522	-3.371	63.396	-12.02	-20.494
1330	1.33	-11.032	-17.506	-18.678	1.38	-6.49	18.786	-12.648	-17.267
1331	1.331	-14.11	-31.596	-23.007	-37.086	-9.418	-5.515	-8.649	-8.04
1332	1.332	-24.938	-34.069	-20.767	-53.421	-8.669	-12.839	-9.108	0.205
1333	1.333	-29.184	0.966	-21.426	-48.297	-4.624	-6.225	-8.777	2.614
1334	1.334	-25.499	16.067	-19.583	-7.064	-8.138	60.912	-8.458	-13.724
1335	1.335	-14.654	-6.694	-15.609	20.671	-8.745	87.521	-10.476	-24.439
1336	1.336	-36.323	-2.51	-12.214	25.714	-4.699	30.532	-10.174	-14.825
1337	1.337	-39.413	-28.802	-9.012	-15.695	-7.231	-6.417	-13.731	-23.603
1338	1.338	-36.7	-25.505	-6.227	-32.361	-12.674	-12.992	-13.407	-22.118
1339	1.339	-13.478	-3.566	-3.628	12.935	-10.748	5.166	-13.852	-17.931
1340	1.34	2.194	-23.229	-18.261	2.636	-13.861	8.626	-14.298	-26.912
1341	1.341	16.322	-20.684	-12.565	-15.576	-10.584	-74.638	-13.975	-30.463
1342	1.342	39.538	-18.391	-2.028	-21.131	-12.338	-253.742	-15.784	-25.297
1343	1.343	30.223	-20.587	-6.394	-36.305	-9.828	-74.379	-13.711	-15.666
1344	1.344	-6.771	0.611	-20.834	-31.855	-12.162	41.917	-18.213	-6.817
1345	1.345	-42	3.232	-26.739	-35.839	-12.561	20.798	-25.614	-5.704
1346	1.346	-64.828	-20.066	-21.586	-17.048	-6.573	-36.911	-18.884	-0.533
1347	1.347	-52.445	-29.403	-26.318	-13.741	-19.739	-19.563	-24.922	-7.358
1348	1.348	-26.121	-15.334	-13.439	-16.806	-13.942	-3.705	-12.773	5.745
1349	1.349	-16.043	2.459	-15.282	-8.304	-12.215	10.699	13.497	30.83
1350	1.35	-14.875	22.411	-7.439	15.121	-1.202	23.939	2.217	34.059
1351	1.351	-24.162	-12.582	-6.165	12.191	-5.468	12.185	-1.147	18.315
1352	1.352	-15.839	-47.775	-12.651	-1.731	-9.163	1.387	-4.353	43.779
1353	1.353	12.414	-61.31	-4.424	-14.248	1.668	11.32	-1.743	60.711
1354	1.354	16.085	-73.695	-9.765	-11.725	-2.596	-15.304	0.67	76.293
1355	1.355	-14.883	-17.002	-12.785	20.392	1.081	-7.126	2.93	33.636
1356	1.356	-18.956	23.626	-10.385	34.158	-0.082	-14.464	0.76	-57.942
1357	1.357	-30.197	30.975	-6.437	5.329	-9.758	-7.872	-5.086	-97.498
1358	1.358	-47.247	24.376	-8.474	-28.587	-16.135	-1.877	-6.867	-37.902
1359	1.359	-19.02	-18.223	-10.489	-51.293	-12.648	3.49	-2.238	-92.055
1360	1.36	-15.355	-1.783	-1.68	-22.101	-15.739	-11.7	4.926	-101.923
1361	1.361	-18.644	43.659	-2.932	4.342	-12.837	1.729	-3.971	-57.225
1362	1.362	-21.733	37.578	-6.499	-26.576	-13.614	-2.43	-9.955	-16.574
1363	1.363	-7.59	32.092	3.087	2.502	-9.562	-6.11	-8.98	-23.933
1364	1.364	-5.053	16.925	-8.803	28.923	-8.979	24.932	-15.775	-17.331
1365	1.365	-7.377	-5.95	-10.427	25.792	-9.562	29.091	-15.043	-11.306
1366	1.366	-0.996	-43.547	-0.458	4.131	-4.138	25.543	-17.43	-5.871
1367	1.367	-2.936	-48.611	-9.432	-32.615	-8.98	42.706	-22.317	-0.819
1368	1.368	2.28	-62.213	-15.512	-17.238	-4.333	33.517	-12.288	-5.269
1369	1.369	-2.397	-58.265	-16.558	-39.84	-6.073	36.316	-8.071	-1.188
1370	1.37	-12.497	-39.623	-23.406	-43.799	-3.554	33.85	-4.43	2.521
1371	1.371	-21.428	-22.773	-31.386	12.726	-4.908	17.584	-0.971	-7.514
1372	1.372	-13.143	-13.67	-24.07	52.95	-6.068	-14.421	-10.654	-4.386
1373	1.373	-14.134	-11.121	-33.031	74.253	-7.218	-83.16	1.154	-7.051
1374	1.374	-18.991	-23.983	-27.12	53.545	-7.596	-211.457	-9.87	-9.521
1375	1.375	-18.222	-40.251	-21.994	-2.222	-6.04	-88.914	0.203	-7.151
1376	1.376	-15.905	-12.578	-13.182	-39.804	-8.741	-9.354	-11.596	-9.237
1377	1.377	-17.852	-8.852	-14.44	-60.362	-9.898	-52.499	-6.938	-7.263
1378	1.378	-23.863	-12.132	-21.912	-66.771	-5.052	-65.595	-25.719	-1.985
1379	1.379	-13.241	-21.442	-13.13	-61.512	-5.626	-125.039	-23.198	2.689
1380	1.38	-14.61	-13.118	4.746	-87.079	-5.036	-92.3	-11.57	-4.426
1381	1.381	-10.954	-15.579	7.144	-119.314	-6.776	-23.083	-9.419	-13.274
1382	1.382	-12.137	0.723	0.087	-81.883	-9.3	-14.12	-19.033	-16.686
1383	1.383	-15.263	-14.152	-2.083	-6.08	-2.915	26.577	-13.721	-13.51
1384	1.384	-16.255	-43.141	-7.92	-38.285	-7.178	93.393	0.68	-12.462
1385	1.385	-13.755	-39.07	-13.124	11.354	-16.081	66.769	-1.183	-6.397
1386	1.386	-14.541	-5.021	-17.697	145.733	-12.596	-22.755	-9.854	1.027
1387	1.387	-7.99	-9.487	4.068	126.341	-9.497	-10.919	-17.779	-9.731
1388	1.388	-5.489	-13.606	-5.136	73.691	-16.276	21.603	-16.431	-2.487
1389	1.389	-7.818	-2.45	3.277	-37.638	-10.287	11.754	-20.121	-1.233
1390	1.39	-9.736	0.767	-9.393	-52.192	-11.065	20.73	-18.949	-9.457
1391	1.391	-15.708	9.997	-16.311	39.675	-12.998	45.237	-17.931	-19.047
1392	1.392	-16.446	18.347	-14.085	-20.034	-13.573	8.313	-18.836	-25.354
1393	1.393	-15.806	25.93	-4.299	-74.13	-8.153	-11.717	-21.276	-16.943
1394	1.394	-17.709	14.378	-16.398	-123.123	-10.088	-5.613	-20.428	-17.807
1395	1.395	-26.614	8.016	-33.711	-41.911	-10.674	0.012	-15.516	-12.852
1396	1.396	-20.268	-21.018	-17.315	-30.613	-13.576	15.261	-18.734	-11.962
1397	1.397	-23.794	-16.945	-15.058	-39.983	-10.076	-34.94	-10.959	-7.782
1398	1.398	-20.719	-43.279	-5.269	-138.06	-4.658	-95.416	-3.634	3.16
1399	1.399	-13.938	-53.377	-13.873	-124.607	-4.07	-70.924	1.2	-4.664
1400	1.4	-13.14	-56.462	-21.742	-64.63	-8.687	-19.112	14.441	-3.196
1401	1.401	-13.893	-48.101	-5.772	-75.258	-4.567	0.924	35.809	5.811
1402	1.402	-15.814	-30.294	-12.058	-85.194	-10.328	-5.008	16.161	14.21
1403	1.403	-12.499	-9.242	1.615	-22.766	-11.069	-10.399	13.767	9.08
1404	1.404	-14.197	-0.928	-3.47	-14.492	-15.859	24.817	-16.501	-5.536
1405	1.405	-15.514	-3.415	-4.876	-36.201	-11.173	38.329	-28.783	-37.376
1406	1.406	-8.151	-14.969	-9.014	-2.335	-12.889	25.936	-25.002	3.886
1407	1.407	-11.242	8.5	-23.211	40.564	-14.236	22.26	-21.639	-46.077
1408	1.408	-6.405	11.62	-28.906	46.318	-10.965	32.304	-30.869	-79.601
1409	1.409	-14.343	-13.899	-9.482	31.579	-8.873	29.203	-39.173	-37.006
1410	1.41	-15.291	-24.01	-6.913	54.608	-2.918	15.064	-31.593	-20.578
1411	1.411	-14.29	10.451	-13.818	83.871	-2.202	-2.775	-29.246	-25.609
1412	1.412	-18.512	6.054	-7.352	57.604	1.811	-19.096	-18.599	-12.008
1413	1.413	-27.38	2.007	-5.317	6.375	-7.718	-38.335	10.386	-24.304
1414	1.414	-19.014	-9.171	-10.431	-30.27	-6.6	-45.944	22.725	-20.544
1415	1.415	-18.015	-12.48	3.983	-63.642	-10.132	-57.553	33.915	-3.441
1416	1.416	-11.211	-28.22	-13.346	-57.624	-4.943	-42.592	16.915	-6.481
1417	1.417	-11.955	-14.171	-1.646	-85.331	-7.876	-29.016	1.348	13.332
1418	1.418	-11.151	24.263	-3.69	-29.929	-8.684	-27.288	4.146	-4.354
1419	1.419	-11.699	29.629	-5.537	81.092	-11.038	-19.265	-3.327	-11.224
1420	1.42	-4.326	44.729	-28.316	287.923	-7.57	-14.88	-10.2	-9.003
1421	1.421	-1.416	21.894	-31.359	372.214	-8.15	4.737	-20.759	-6.98
1422	1.422	-11.087	1.205	-11.57	500.423	-12.21	7.5	-26.504	-8.673
1423	1.423	-14.748	-55.466	6.302	384.343	-12.6	-0.02	-24.686	-7.078
1424	1.424	-18.211	-96.094	13.334	278.803	-12.985	-7.075	-23.124	-8.392
1425	1.425	-15.098	-59.117	2.773	67.434	-10.077	-9.359	-18.933	-7.209
1426	1.426	-10.242	-79.074	0.937	39.516	-8.911	-19.095	-15.372	-3.708
1427	1.427	-12.745	-48.67	16.904	-140.012	-6.211	-27.846	2.489	-4.666
1428	1.428	-13.507	-20.966	10.615	-303.122	-1.391	-51.633	-10.325	-3.651
1429	1.429	-14.076	-25.942	12.632	-70.517	-9.33	-68.487	-12.583	-6.145
1430	1.43	-15.995	-57.814	7.497	-163.628	-6.228	-21.426	-14.598	-8.498
1431	1.431	-16.556	-45.386	-16.203	-304.665	-1.38	12.085	-39.671	-15.127
1432	1.432	-15.18	-19.021	-47.065	-433.221	-7.376	6.262	-49.696	-15.892
1433	1.433	-18.449	-1.894	-42.907	-456.713	-3.329	11.951	-34.072	-15.074
1434	1.434	-17.276	26.468	-69.133	-308.181	-9.915	17.261	-20.02	-14.501
1435	1.435	-11.264	15.311	-86.083	-57.376	-12.433	13.1	8.217	-21.855
1436	1.436	-10.473	12.069	-76.725	181.672	-10.116	-7.397	27.041	-16.906
1437	1.437	-17.817	21.381	-51.1	89.065	-6.661	-18.492	30.375	-22.809
1438	1.438	-16.828	29.71	-40.927	-51.762	-6.115	-28.442	27.317	-21.973
1439	1.439	-16.043	37.239	-37.715	127.436	-10.214	-50.188	1.848	-18.451
1440	1.44	-15.265	2.238	4.992	103.786	-16.042	-75.645	-29.033	-11.071
1441	1.441	-17.199	-63.295	-25.27	-44.931	-13.735	-44.638	-33.047	-4.293
1442	1.442	-27.262	-54.288	-19.74	-179.911	-10.265	-15.612	-36.716	-6.827
1443	1.443	-20.099	-62.292	-4.55	-337.647	-6.984	-12.016	-26.597	-10.911
1444	1.444	-21.262	-10.511	-17.99	-358.757	-5.242	-8.831	-23.492	-15.772
1445	1.445	-10.427	9.476	-38.604	-223.778	-10.082	6.745	-20.773	-15.229
1446	1.446	-14.687	-20.884	-12.224	-170.933	-17.439	-7.477	17.778	-13.535
1447	1.447	-11.009	-4.437	4.842	-59.289	-10.663	20.697	56.503	-11.074
1448	1.448	-9.843	20.687	20.538	70.941	-11.437	16.926	31.372	-10.683
1449	1.449	-15.056	-11.241	46.108	18.589	-23.62	-7.072	-28.229	-4.079
1450	1.45	-12.128	-23.587	15.166	161.912	-35.791	20.975	-36.423	-6.986
1451	1.451	-11.334	-19.877	11.106	335.102	-24.74	24.54	-43.906	-6.163
1452	1.452	-13.644	-2.815	-15.203	265.443	-14.663	34.63	-64.006	-13.497
1453	1.453	-11.698	-31.04	-18.482	32.439	-18.326	50.52	-46.04	-12.522
1454	1.454	-12.263	-49.748	-21.568	-122.393	-14.817	36.595	-29.763	-18.553
1455	1.455	-13.979	-18.736	-1.835	-94.197	-0.847	8.555	-24.875	-17.859
1456	1.456	-12.602	10.332	-4.353	-17.351	8.873	-10.062	-2.175	-19.907
1457	1.457	-12.969	21.543	7.263	-40.517	17.619	7.1	1.754	-18.038
1458	1.458	-17.799	-2.26	30.677	-61.333	22.301	-8.554	27.96	-9.194
1459	1.459	-11.792	19.606	33.773	73.376	23.696	-5.911	10.829	-2.85
1460	1.46	-19.143	-23.044	19.664	55.79	24.887	-3.519	13.824	-8.866
1461	1.461	-22.043	-29.101	-3.537	198.666	14.072	22.029	16.462	-5.759
1462	1.462	-19.524	-12.605	-25.384	-13.511	4.032	18.456	39.624	-2.848
1463	1.463	-17.205	-47.816	-28.057	-42.039	0.382	-10.035	30.302	-5.357
1464	1.464	-7.721	-6.577	-20.469	136.896	1.565	-44.351	4.752	5.288
1465	1.465	-11.395	9.875	-18.115	159.462	-12.343	-85.833	-46.712	15.427
1466	1.466	-10.222	-5.227	-11.684	137.769	-14.263	-58.326	-98.393	-4.062
1467	1.467	-15.424	-0.798	-17.464	156.488	-15.982	-12.969	-64.972	-41.013
1468	1.468	-16.38	-21.519	-22.657	68.687	-14.408	-104.614	-34.664	-25.891
1469	1.469	-12.106	-47.818	1.164	20.744	-27.343	-117.876	-40.163	-21.443
1470	1.47	-11.319	-16.831	-2.127	34.693	-36.029	-58.344	-25.105	-17.388
1471	1.471	-16.142	-12.703	-5.252	-83.745	-34.466	-47.577	-2.294	1.39
1472	1.472	-16.708	-16.31	-13.595	-163.069	-24.4	-37.747	-23.027	-1.91
1473	1.473	-20.772	0.755	-16.12	-206.091	-25.556	24.739	33.745	-5.018
1474	1.474	-18.26	-8.568	-23.091	-219.429	-24.386	16.595	74.526	3.286
1475	1.475	-16.913	11.161	-29.469	-64.567	-19.153	53.503	96.707	0.759
1476	1.476	-10.337	-6.593	-19.778	125.391	-6.356	86.911	76.88	-1.58
1477	1.477	-11.301	-13.512	-21.49	252.794	-1.111	-4.713	-14.637	-33.532
1478	1.478	-13.817	-36.857	-13.529	228.578	-9.014	-123.257	-106.742	-10.705
1479	1.479	-9.762	-39.872	-14.883	36.914	-16.144	-12.132	-118.519	26.81
1480	1.48	-14.609	-14.28	-18.575	-40.623	-17.27	30.803	-64.295	21.702
1481	1.481	-14.039	-17.543	-19.758	168.201	-11.234	-35.202	-14.901	-37.991
1482	1.482	-14.624	-45.777	-22.897	26.499	4.874	-94.914	47.646	-62.423
1483	1.483	-11.146	-57.002	-25.862	-358.853	-2.057	-62.452	55.842	-10.76
1484	1.484	-12.505	-33.167	-19.908	-524.291	-8.406	-32.895	4.259	-17.37
1485	1.485	-14.634	-4.829	-14.348	-274.71	-10.32	-6.294	-56.24	-96.785
1486	1.486	-10.173	36.818	-25.238	-47.818	12.506	-14.609	-47.984	-64.314
1487	1.487	-16.745	31.437	-33.202	75.655	15.578	7.192	-40.47	-34.813
1488	1.488	-8.804	36.541	-43.264	188.004	7.232	13.564	-60.231	-8.18
1489	1.489	-7.829	-4.621	-44.403	221.816	-0.342	19.403	-54.078	-0.094
1490	1.49	-10.717	-43.303	-40.893	191.061	-7.347	46.99	-15.253	7.158
1491	1.491	-14.965	-58.397	-31.15	50.694	-9.522	72.069	20.034	13.603
1492	1.492	-17.278	-62.894	-11.581	-77.076	-11.523	76.48	-21.16	7.46
1493	1.493	-12.437	-42.205	-14.265	-239.837	-13.306	55.823	17.519	12.825
1494	1.494	-13.002	-8.156	-11.706	-430.755	-11.787	37.141	12.443	17.949
1495	1.495	-18.412	5.454	4.578	-353.943	-10.457	20.203	-10.375	22.397
1496	1.496	-13.557	1.463	32.262	-237.479	-14.182	4.576	2.085	18.29
1497	1.497	-18.193	27.824	35.976	-46.639	-8.244	-26.573	-1.473	-30.954
1498	1.498	-19.925	-23.621	25.957	-20.592	-11.403	19.292	15.694	-37.558
1499	1.499	-23.398	-45.605	10.336	3.359	-20.376	49.683	62.779	-19.318
1500	1.5	-17.008	-25.652	13.105	152.458	-19.297	-0.274	96.264	-57.937
1501	1.501	-12.746	-7.462	10.612	95.696	-9.684	-101.208	102.315	-22.659
1502	1.502	-13.526	8.997	-0.991	79.065	-13.404	-231.356	96.923	-9.073
1503	1.503	-15.47	-6.105	1.13	-31.679	-19.443	-179.062	21.269	11.63
1504	1.504	-24.181	7.367	3.052	11.712	-26.829	-131.512	-32.895	30.388
1505	1.505	-20.71	3.215	-9.158	77.735	-23.953	-59.328	-42.75	27.082
1506	1.506	-13.372	29.511	-20.18	42.486	-14.288	-46.196	-33.835	11.395
1507	1.507	-8.547	19.483	-24.451	-119.69	-13.138	37.15	-41.93	-31.163
1508	1.508	-7.793	10.24	-25.631	90.455	-9.661	91.357	-49.213	-49.345
1509	1.509	-11.873	35.797	-24.483	175.162	-0.004	101.267	-42.539	-21.656
1510	1.51	-12.469	4.874	-25.476	252.376	6.346	110.191	-48.496	-26.6
1511	1.511	-13.072	-57.666	-28.424	276.127	2.815	134.554	-43.05	-22.043
1512	1.512	-11.357	-31.016	-32.755	170.923	-2.498	53.054	-48.069	-9.612
1513	1.513	-19.314	-39.195	-32.079	75.126	-7.468	42.066	-43.654	-13.253
1514	1.514	-13.347	-31.923	-25.593	162.95	-10.111	31.844	-47.759	-64.693
1515	1.515	-18.592	-25.388	-24.906	52.099	-4.585	-49.203	-21.54	-27.676
1516	1.516	-21.524	-19.421	-20.939	-77.586	-8.143	-60.187	2.101	5.854
1517	1.517	-13.622	-14.073	-17.543	-164.795	-12.846	-50.293	-1.156	-0.126
1518	1.518	-16.765	-19.168	-7.566	-85.024	-16.971	-41.31	1.453	5.261
1519	1.519	-15.845	-23.705	2.405	16.111	-10.068	-49.357	-37.052	0.228
1520	1.52	-13.378	-52.848	6.025	-181.261	-1.245	-42.002	-42.456	-13.277
1521	1.521	-14.201	-71.706	-2.351	-322.104	4.682	-48.626	-37.459	-0.854
1522	1.522	-12.323	-48.007	0.702	-194.021	-2.752	-54.646	-97.119	-4.49
1523	1.523	-11.799	-19.835	3.534	-77.797	-7.659	-60.024	-121.599	-1.18
1524	1.524	-11.277	-46.232	-9.693	-56.815	-6.975	-24.808	-70.002	-10.456
1525	1.525	-12.685	-43.02	-27.182	39.321	-17.754	-11.225	-36.574	-7.73
1526	1.526	-16.031	-33.824	-38.869	56.855	-13.636	-6.969	42.795	-5.18
1527	1.527	-14.924	-14.201	-24.042	168.351	-20.13	4.577	53.689	-16.732
1528	1.528	-8.984	3.485	-10.569	125.457	-16.745	28.606	24.036	-1.806
1529	1.529	-11.561	24.475	-1.93	59.808	-24.171	69.634	14.928	27.267
1530	1.53	-12.399	16.063	-6.65	71.571	-21.358	75.423	6.593	23.275
1531	1.531	-17.301	28.749	-8.088	60.625	-23.938	0.167	-0.979	-18.298
1532	1.532	-15.43	54.396	-9.324	50.789	-18.345	-53.684	-21.121	-45.99
1533	1.533	-17.243	23.314	-10.56	-65.787	-16.398	-43.538	-15.304	-20.87
1534	1.534	-18.668	-14.357	-13.72	-81.992	-7.675	1.48	12.18	11.08
1535	1.535	-22.037	0.634	-10.087	30.465	14.021	50.757	-13.201	-17.934
1536	1.536	-19.211	-13.004	-7.218	218.334	20.02	75.486	-26.984	38.727
1537	1.537	-21.999	-42.077	-4.734	141.633	14.788	9.046	-36.836	-1.72
1538	1.538	-20.155	-30.919	-10.391	-20.911	7.992	-35.325	-24.488	-26.08
1539	1.539	-23.725	-7.212	-8.489	-253.692	8.717	-91.939	-13.253	25.62
1540	1.54	-16.457	-23.032	-13.141	-470.449	6.328	-84.338	10.579	45.569
1541	1.541	-17.513	-25.927	-4.233	-329.45	17.076	-64.164	38.845	39.579
1542	1.542	-16.631	-28.662	-5.372	-47.563	-6.79	-94.332	72.994	-43.644
1543	1.543	-19.24	-26.545	-13.663	139.984	-16.882	-99.567	77.526	-151.084
1544	1.544	-13.711	-41.584	-14.604	-30.86	-19.994	-74.29	15.147	-50.094
1545	1.545	-12.444	-34.906	-13.593	-0.399	-5.864	-14.63	-29.477	-10.629
1546	1.546	-10.591	-29.226	-17.797	27.203	-3.322	9.802	-37.609	24.986
1547	1.547	-11.264	-9.975	-16.952	-101.246	-0.944	31.978	-30.283	-29.229
1548	1.548	-13.09	-33.277	-21.717	-171.106	1.25	12.125	3.105	-78.661
1549	1.549	-13.571	-11.499	-19.714	-277.19	-0.622	18.235	-2.977	-87.657
1550	1.55	-13.278	-3.279	-22.577	-181.148	-23.41	90.511	-41.689	-47.078
1551	1.551	-6.79	-10.928	-19.059	11.628	-26.488	60.942	-16.455	-25.077
1552	1.552	-9.777	10.082	-26.383	88.574	-18.146	87.619	-11.948	8.384
1553	1.553	-15.853	35.569	-21.153	111.933	-25.665	-2.096	0.425	14.357
1554	1.554	-10.313	25.423	-16.316	6.109	-23.314	-61.742	19.079	8.897
1555	1.555	-10.974	-9.105	-24.255	-51.669	-25.389	-50.87	15.534	3.812
1556	1.556	-14.334	-41.102	-8.194	-139.361	-19.512	-21.16	6.076	-19.111
1557	1.557	-11.489	-45.211	-1.245	-92.038	-21.176	-65.744	-30.934	-6.849
1558	1.558	-19.479	-34.051	0.876	95.633	-13.186	-73.679	-35.97	-3.355
1559	1.559	-16.05	-44.199	-1.06	121.277	-5.973	-36.504	-13.211	-55.005
1560	1.56	-17.076	-16.044	-6.277	-41.477	-4.761	10.521	-9.245	-62.436
1561	1.561	-14.225	2.539	-4.709	-62.386	10.933	28.85	-5.707	-1.901
1562	1.562	-16.794	5.581	-0.429	-4.549	30.033	112.182	31.83	6.187
1563	1.563	-7.944	2.249	-4.081	12.686	12.076	219.579	6.454	-1.192
1564	1.564	-13.999	-0.652	-2.886	59.825	-23.117	147.386	19.914	-7.811
1565	1.565	-13.076	-8.258	6.825	73.907	-38.312	-50.081	24.004	-1.876
1566	1.566	-12.15	3.35	0.464	86.918	-42.8	-134.579	-9.916	3.523
1567	1.567	-7.932	-7.274	-5.509	74.849	-30.384	-109.173	-23.279	18.572
1568	1.568	-10.279	-9.256	-4.522	63.551	-19.1	-132.55	-77.267	4.954
1569	1.569	-9.728	-4.036	-17.275	73.158	-8.965	-26.826	-69.693	-24.164
1570	1.57	-13.049	-5.611	-22.492	46.183	-11.989	69.188	-8.909	-13.068
1571	1.571	-11.336	7.326	-30.427	21.303	2.209	51.583	15.683	-3.146
1572	1.572	-14.841	-18.966	-11.665	28.407	4.783	3.789	23.246	6.061
1573	1.573	-16.214	-15.27	-14.199	48.278	21.088	75.815	29.924	3.208
1574	1.574	-19.127	-25.287	-11.89	17.965	53.061	9.87	11.792	0.454
1575	1.575	-16.426	-3.395	-9.785	12.716	48.647	-97.655	-60.318	-20.799
1576	1.576	-14.494	-6.075	-0.148	38.059	19.655	-169.965	-109.569	-40.587
1577	1.577	-13.725	-13.551	-1.934	24.737	8.47	-130.645	-82.648	-27.852
1578	1.578	-16.438	-39.166	-0.405	20.949	-22.452	-142.615	7.227	-20.925
1579	1.579	-12.951	-42.333	0.948	-5.139	-10.01	-153.63	19.26	-18.84
1580	1.58	-18.754	-20.322	2.099	-15.015	-28.73	-124.243	73.635	-1.424
1581	1.581	-17.97	-17.468	-6.265	-5.627	-52.516	-79.827	83.636	-3.756
1582	1.582	-13.133	-14.817	-7.253	-48.232	-55.62	-39.521	74.88	2.55
1583	1.583	-13.708	-7.719	-16.167	-66.411	-52.928	-17.716	50.626	-3.342
1584	1.584	-9.63	-5.51	-24.51	-50.101	-50.405	15.563	13.755	-8.627
1585	1.585	-14.452	0.353	-23.569	-45.234	-24.597	9.41	-19.685	-10.21
1586	1.586	-11.154	-18.942	-28.441	-4.028	-0.711	14.776	-50.09	-8.897
1587	1.587	-8.238	-16.384	-17.061	-9.331	8.627	19.717	-133.45	-2.417
1588	1.588	-8.618	-0.076	-25.044	5.785	16.988	51.49	-145.376	8.438
1589	1.589	-11.9	-2.135	-35.164	-7.751	19.548	63.686	-112.894	12.674
1590	1.59	-14.021	3.78	-31.545	-28.554	26.553	59.922	-43.76	9.094
1591	1.591	-20.005	23.224	-28.125	-10.02	-1.083	63.088	-70.386	10.355
1592	1.592	-13.978	10.538	-16.379	-33.758	-27.352	53.6	-78.371	11.379
1593	1.593	-18.011	-24.411	-14.897	13.642	-30.606	56.005	-70.897	0.525
1594	1.594	-14.497	-29.378	-25.031	60.969	-33.663	63.314	-24.044	-21.221
1595	1.595	-21.81	2.618	-21.419	128.332	-41.941	28.175	30.845	-43.018
1596	1.596	-9	-26.346	-20.319	119.594	-54.645	-47.55	52.857	-23.194
1597	1.597	-17.671	-29.928	-27.727	111.595	-42.968	-36.806	86.343	-15.55
1598	1.598	-9.7	-53.577	-34.538	104.338	-32.272	-26.997	68.143	-8.552
1599	1.599	-11.015	-44.136	-23.153	3.644	-14.809	-0.352	18.267	-19.198
1600	1.6	-7.299	-18.443	-18.529	-213.023	15.623	-8.53	-42.283	-40.441
1601	1.601	-10.739	-15.022	-17.188	-181.9	19.726	-15.906	-34.201	-37.627
1602	1.602	-18.044	-24.189	-5.384	-209.629	8.533	-9.388	2.722	-19.714
1603	1.603	-20.905	-15.708	-0.737	-183.695	5.31	8.726	22.617	1.534
1604	1.604	-16.615	-8.017	0.629	-20.591	-16.486	3.219	89.699	10.02
1605	1.605	-18.896	-24.16	-11.152	85.38	-19.088	8.085	8.97	17.704
1606	1.606	-20.79	-21.933	-3.196	66.279	-11.421	-5.545	-66.929	20.12
1607	1.607	-17.452	-16.07	-10.317	-91.274	9.794	-17.967	-76.918	26.615
1608	1.608	-16.823	-7.337	-11.434	-197.044	12.624	-21.666	3.642	1.644
1609	1.609	-15.42	16.539	-12.553	-62.027	15.248	-31.766	35.996	-49.655
1610	1.61	-18.649	54.359	-15.612	-184.135	36.411	-16.129	65.463	-71.674
1611	1.611	-16.455	49.445	-14.619	-167.928	79.038	-18.91	110.117	-51.719
1612	1.612	-13.68	54.024	-12.068	20.237	121.705	-6.172	102.024	-45.566
1613	1.613	-14.002	8.279	-12.803	148.658	94.143	-36.415	-8.984	-29.019
1614	1.614	-16.832	-83.173	-4.836	-13.914	18.566	-7.079	-88.509	-33.967
1615	1.615	-18.7	-96.262	4.885	-161.981	-35.545	-25.701	-131.728	-29.481
1616	1.616	-17.472	-84.406	6.101	-104.114	-84.824	-8.725	-118.707	16.34
1617	1.617	-20.316	-8.495	9.642	53.574	-93.668	13.049	-107.014	22.384
1618	1.618	-14.257	-38.077	10.653	-9.839	-85.452	4.667	-96.225	28.005
1619	1.619	-9.949	-11.356	17.469	86.368	-63.29	22.417	-86.452	43.252
1620	1.62	-9.122	-19.474	14.996	138.796	-43.257	34.102	-59.818	29.751
1621	1.621	-13.914	-56.424	6.138	-99.894	-24.968	19.282	-35.494	-16.115
1622	1.622	-13.289	-9.575	5.024	-65.96	-19.452	-9.689	31.184	26.499
1623	1.623	-17.301	-3.594	-4.568	-35.151	-14.359	-22.053	57.843	87.453
1624	1.624	-15.9	1.781	-10.872	-63.404	-9.898	-18.33	82.214	-2.224
1625	1.625	-18.176	6.773	-11.957	13.225	-14.029	-8.309	74.864	-85.68
1626	1.626	-15.993	-16.073	-12.84	-10.199	-10.472	13.428	14.232	-74.932
1627	1.627	-13.232	-36.819	-19.53	10.709	-13.902	10.632	-42.799	-65.11
1628	1.628	-13.567	-18.101	-23.704	-8.666	-17.085	18.305	-35.579	-38.442
1629	1.629	-12.742	-21.475	-11.436	-26.358	-14.428	53.468	-15.652	-46.626
1630	1.63	-17.136	-30.857	4.508	52.852	19.038	68.67	14.733	-39.443
1631	1.631	-8.378	-16.78	-18.844	124.768	32.562	18.536	-12.918	-5.914
1632	1.632	-11.813	-4.035	-28.075	58.75	36.556	-82.028	-17.962	-11.813
1633	1.633	-16.982	2.913	-19.696	94.025	10.17	-96.091	13.934	-6.353
1634	1.634	-15.959	-7.746	-17.126	104.48	-34.577	-82.671	59.757	-1.306
1635	1.635	-7.968	1.91	-10.112	54.842	-28.612	-117.96	65.738	-14.709
1636	1.636	-8.888	3.591	-7.923	45.615	-0.933	-63.549	126.68	-77.204
1637	1.637	-3.999	-20.306	-2.052	20.866	-5.944	-53.601	69.765	-32.462
1638	1.638	-3.173	-17.1	-3.715	-90.554	-19.471	-44.664	-11.787	-8.013
1639	1.639	-5.443	-26.45	-5.185	-106.636	-15.402	-134.08	-66.05	-59.658
1640	1.64	-5.979	-18.193	-6.459	-34.642	-19.088	-50.472	-75.942	-39.749
1641	1.641	-16.001	-10.713	-7.533	-74.322	-22.415	47.457	-102.606	-9.428
1642	1.642	-17.32	-3.802	-6.275	-62.634	-25.554	113.462	-61.933	-4.133
1643	1.643	-16.114	11.013	-11.396	-30.289	-28.314	53.988	4.885	-9.309
1644	1.644	-19.557	1.22	-16.119	58.419	-25.864	-21.846	13.856	-23.05
1645	1.645	-14.285	6.336	-16.794	93.916	-28.27	-11.932	-42.924	5.827
1646	1.646	-13.275	-14.422	-24.043	104.829	-17.697	32.779	-79.717	16.771
1647	1.647	-13.996	-45.65	-30.716	15.883	-4.222	8.344	-46.072	26.558
1648	1.648	-18.016	-49.778	-31.4	-43.854	0.965	-13.713	-64.11	23.254
1649	1.649	-16.031	-23.548	-32.1	-33.152	-3.709	-20.231	-36.336	-8.079
1650	1.65	-19.275	-6.582	-31.434	15.955	-10.896	-1.904	-1.049	-12.165
1651	1.651	-18.645	-9.735	-30.768	6.681	-1.988	-7.252	12.489	6.823
1652	1.652	-15.119	-29.55	-30.102	-17.992	-19.969	7.972	8.413	-10.089
1653	1.653	-11.793	-6.425	-24.206	-10.87	-22.478	-51.469	34.773	-19.372
1654	1.654	-15.825	-3.388	-24.891	62.9	-38.725	-10.758	-2.893	-5.237
1655	1.655	-15.407	-23.097	-21.322	33.322	-36.601	-47.765	-7.825	17.975
1656	1.656	-22.731	-10.227	-19.322	24.551	-23.068	-41.204	42.524	-16.508
1657	1.657	-19.606	15.574	-15.19	-32.256	-17.855	-59.303	22.529	-66.752
1658	1.658	-22.484	-15.334	-11.646	-99.072	2.859	-20.557	28.399	-46.68
1659	1.659	-26.711	-27.634	-9.266	-161.668	34.021	24.948	22.958	32.707
1660	1.66	-25.91	-31.187	-3.409	-218.499	38.089	80.011	-52.699	43.649
1661	1.661	-21.047	-27.744	-8.973	-122.121	4.036	43.11	-106.846	-25.369
1662	1.662	-20.44	-24.534	-9.509	-108.888	-9.484	-57.801	-96.914	19.427
1663	1.663	-18.676	-4.717	-6.175	-1.241	-13.53	-130.11	-52.162	11.327
1664	1.664	-17.304	-2.178	-13.88	13.405	-24.806	-64.55	21.125	33.416
1665	1.665	-14.968	0.102	-14.811	-25.923	-21.646	-29.191	70.317	80.23
1666	1.666	-8.379	2.206	-19.616	-14.066	-6.136	-18.686	7.647	-11.235
1667	1.667	-7.405	0.285	-9.921	18.588	-14.646	10.562	-49.373	-129.547
1668	1.668	-4.883	2.093	-6.236	9.002	-12.307	19.216	-27.424	-81.665
1669	1.669	-8.941	0.606	-12.242	18.122	-5.482	10.868	-20.888	-9.23
1670	1.67	-6.995	-12.225	-11.293	10.278	-7.692	62.497	21.728	30.473
1671	1.671	-7.566	-10.351	-12.294	17.926	-1.911	42.533	49.486	-5.004
1672	1.672	-16.464	-8.78	-22.023	24.589	20.919	24.171	4.095	27.635
1673	1.673	-12.783	10.035	-15.707	42.918	55.366	40.441	-26.151	57.371
1674	1.674	-13.948	-7.73	-4.959	4.388	105.694	45.272	-53.699	12.787
1675	1.675	-17.051	-19.286	-9.318	-10.552	99.131	40.741	-38.47	20.963
1676	1.676	-14.153	-4.308	-0.521	-14.794	56.566	-21.706	11.927	-30.798
1677	1.677	-13.391	-2.224	-4.108	-10.553	-15.609	-120.17	45.425	-24.31
1678	1.678	-14.171	-0.26	1.009	23.694	-64.944	-80.75	2.805	-6.137
1679	1.679	-17.667	4.628	-0.075	37.392	-73.835	-21.283	-2.63	77.214
1680	1.68	-14.392	-16.939	4.082	-24.998	-65.689	-32.208	2.424	-101.77
1681	1.681	-12.676	-32.543	-0.076	-51.534	-28.692	-42.122	16.029	-127.361
1682	1.682	-16.187	-35.16	-2.126	22.015	-22.068	2.479	3.688	-57.605
1683	1.683	-15.824	-32.649	-6.896	51.734	-28.01	10.496	-22.597	-36.301
1684	1.684	-14.694	-25.774	-4.112	-10.661	-22.545	-26.53	-67.253	-132.294
1685	1.685	-12.786	5.987	-12.165	30.073	-27.561	34.035	-73.185	-9.533
1686	1.686	-13.966	10.376	-15.761	81.78	-23.08	123.661	-67.708	-25.199
1687	1.687	-14.753	-1.86	-14.915	34.954	-18.969	111.967	-42.456	-39.442
1688	1.688	-16.709	-12.828	-17.942	-56.584	-7.672	-28.914	-10.53	0.243
1689	1.689	-14.211	-15.824	-20.591	-69.834	-4.336	-47.87	1.718	36.035
1690	1.69	-14.038	-12.46	-18.398	-58.102	11.379	-65.163	12.748	46.984
1691	1.691	-13.866	-14.903	-19.124	-90.617	-14.126	-80.781	9.335	76.677
1692	1.692	-16.412	-6.982	-14.626	-41.312	-24.122	-37.335	-0.046	67.904
1693	1.693	-16.248	-8.943	-22.519	-32.435	-8.395	28.663	2.612	76.216
1694	1.694	-18.211	-14.907	-15.321	-8.035	5.771	-7.015	0.054	9.582
1695	1.695	-19.018	-35.799	-16.446	-119.058	-6.964	-18	-11.572	90.419
1696	1.696	-17.501	-32.81	-12.339	24.216	-9.239	-28.043	-5.218	79.73
1697	1.697	-17.348	-30.138	-10.168	5.095	-19.822	-54.856	4.408	10.709
1698	1.698	-16.036	-13.831	-2.374	-12.398	-13.949	-79.234	9.625	-15.865
1699	1.699	-15.886	-15.964	-5.6	3.351	-1.682	-101.329	-14.185	-137.901
1700	1.7	-16.705	1.412	-6.687	-11.076	-12.642	-40.852	2.891	-295.516
1701	1.701	-15.982	17.782	-11.053	2.018	-25.547	-81.608	12.285	-147.288
1702	1.702	-16.038	24.291	-11.922	-9.87	-27.208	-89.085	-7.352	-12.563
1703	1.703	-13.95	-4.715	-15.501	0.874	-31.785	11.728	-25.075	5.034
1704	1.704	-10.504	-67.043	-18.876	-9.088	-30.364	83.786	-13.395	21.042
1705	1.705	-12.679	-111.661	-16.054	-18.02	-18.509	44.254	-28.268	35.473
1706	1.706	-13.107	-54.765	-18.643	-9.974	-10.537	-63.195	0.783	-56.493
1707	1.707	-8.124	-32.702	-21.997	-2.73	-11.853	-20.107	55.049	-91.987
1708	1.708	-14.166	-39.367	-24.172	-9.477	-10.647	-7.09	18.132	-16.08
1709	1.709	-11.891	-45.659	-21.509	-3.671	-11.752	-66.79	-1.764	-85.168
1710	1.71	-13.875	-40.602	-23.486	-9.316	-6.441	-12.598	-19.943	-40.478
1711	1.711	-14.495	-15.864	-21.388	-14.569	-5.398	95.96	-25.422	-16.16
1712	1.712	-10.469	6.701	-21.236	-1.105	7.788	110.236	-40.602	50.446
1713	1.713	-10.893	10.631	-18.173	-5.187	17.48	149.558	-36.208	59.237
1714	1.714	-11.316	6.821	-17.031	-1.431	12.256	137.543	1.343	83.567
1715	1.715	-11.743	3.43	-13.577	-11.399	4.323	148.292	-3.615	2.057
1716	1.716	-9.853	0.411	-9.535	-14.439	2.982	138.408	0.937	-8.828
1717	1.717	-14.147	20.346	-8.2	-17.091	9.389	21.918	21.667	-117.577
1718	1.718	-11.665	2.749	-4.909	-19.535	5.896	-25.706	-12.419	-74.747
1719	1.719	-16.165	-32.132	-2.772	-17.177	-10.194	-155.784	-53.654	-35.506
1720	1.72	-16.797	-26.933	-3.927	-19.274	-26.495	-138.37	-48.248	23.961
1721	1.721	-18.211	41.801	-5.075	-25.074	-15.886	-27.019	-23.065	-8.768
1722	1.722	-18.665	51.686	-0.219	-26.819	-10.095	-41.335	-18.575	20.518
1723	1.723	-16.594	42.776	0.379	-25.276	-11.843	-28.209	-6.205	46.944
1724	1.724	-14.721	18.372	-0.167	-21.017	-10.301	-111.641	-17.459	22.339
1725	1.725	-18.271	-3.757	-3.028	-9.257	-6.022	-187.485	-0.461	73.88
1726	1.726	-11.775	-77.704	-8.796	-7.773	-2.337	-118.468	-9.745	80.464
1727	1.727	-16.682	-127.072	-11.077	-9.199	-5.869	-20.217	-1.387	25.344
1728	1.728	-14.241	-100.42	-7.553	-2.878	-2.901	45.276	-14.111	-71.231
1729	1.729	-13.543	21.598	-12.161	3.086	-4.028	9.443	-25.729	20.69
1730	1.73	-10.131	38.869	-10.768	3.053	3.388	-28.764	-32.131	80.139
1731	1.731	-6.897	22.797	-12.474	-2.268	-4.629	-18.04	-37.938	-17.93
1732	1.732	-15.858	94.767	-8.967	-5.288	-20.713	-67.559	-26.127	-116.532
1733	1.733	-14.76	134.046	-7.587	-9.593	-32.337	-76.493	-13.945	-77.299
1734	1.734	-18.311	145.676	-7.177	-13.696	-30.219	-68.192	-6.045	-113.227
1735	1.735	-21.474	26.101	-8.309	-23.279	-24.418	-75.373	-10.366	-59.321
1736	1.736	-26.371	-149.069	-2.478	-19.68	-12.238	-68.679	-16.812	9.556
1737	1.737	-18.501	-219.015	-1.673	-37.722	-32.931	-98.813	1.131	-53.211
1738	1.738	-21.664	-198.307	0.302	-30.271	-13.196	-59.809	39.614	-12.809
1739	1.739	-22.698	-141.154	-9.718	-28.113	-0.461	-24.463	45.042	9.134
1740	1.74	-22.758	-103.179	0.39	-17.622	-2.837	-37.907	-10.478	42.614
1741	1.741	-22.042	-156.081	-3.23	-0.324	-22.05	8.07	-32.517	12.183
1742	1.742	-21.326	-108.86	-2.012	1.869	-4.314	99.729	-12.568	-37.801
1743	1.743	-19.45	-123.582	-5.044	-4.587	7.235	218.344	30.01	-4.419
1744	1.744	-16.212	-84.401	-7.884	8.899	9.34	170.924	2.348	-22.723
1745	1.745	-13.36	22.826	-12.077	7.108	-0.332	156.74	-22.795	-17.504
1746	1.746	-5.47	94.904	-14.335	2.35	-2.099	90.964	-18.347	37.919
1747	1.747	-6.675	134.309	-22.197	9.559	-0.59	-40.301	-14.296	-28.987
1748	1.748	-9.809	145.936	-23.098	0.685	-7.839	-22.98	-17.984	-2.509
1749	1.749	-8.869	156.559	-23.994	-0.457	-11.603	24.495	-28.062	86.865
1750	1.75	-6.385	8.275	-23.156	-1.388	-10.535	38.673	-43.774	3.117
1751	1.751	-4.092	-12.948	-25.42	-2.335	-20.294	25.409	-29.662	-29.802
1752	1.752	-14.952	44.606	-15.887	-13.724	-21.505	-58.175	-16.896	-158.358
1753	1.753	-16.521	-77.953	-14.676	-9.066	-18.032	-4.152	4.188	-106.097
1754	1.754	-12.275	1.516	-13.464	-16.192	-10.656	-33.768	1.454	-58.796
1755	1.755	-15.967	44.623	-12.447	-7.267	4.115	-60.232	-1.067	-73.429
1756	1.756	-14.821	31.471	-15.293	-1.25	10.587	-19.21	-17.337	-60.558
1757	1.757	-15.806	91.151	-23.169	1.875	4.874	32.798	-15.195	-25.17
1758	1.758	-12.913	188.89	-15.755	-12.788	3.221	13.194	-9.355	28.82
1759	1.759	-13.7	175.726	-14.723	-2.102	-11.022	-41.497	-0.661	78.044
1760	1.76	-17.772	163.935	-18.914	-7.858	-12.87	-4.393	3.948	87.018
1761	1.761	-14.296	1.194	-11.492	-16.519	-7.567	-24.231	-0.358	78.99
1762	1.762	-13.716	-115.141	-16.251	-37.179	-12.15	-5.876	3.28	42.003
1763	1.763	-13.125	-94.106	-22.174	-28.805	-4.948	-0.356	-5.097	-31.922
1764	1.764	-10.594	-113.343	-14.737	-36.3	-13.811	-35.527	-8.228	-41.874
1765	1.765	-6.115	-235.948	-17.562	-33.921	-19.794	-58.332	-11.144	-15.163
1766	1.766	-11.513	-283.627	-16.708	-23.223	-12.443	-62.379	-5.162	9.202
1767	1.767	-16.328	-240.466	-20.696	-17.36	2.247	-13.231	-7.496	46.175
1768	1.768	-6.24	-148.259	-20.046	-5.115	12.861	-6.892	3.36	12.633
1769	1.769	-10.463	-136.461	-18.047	-6.604	22.521	-37.538	4.884	-17.742
1770	1.77	-6.753	-17.126	-17.408	-2.285	3.155	-65.511	-2.325	54.48
1771	1.771	-5.559	-1.29	-16.974	-1.07	-14.659	-30.612	-8.729	84.15
1772	1.772	-21.587	13.108	-17.319	-7.013	-12.318	-17.19	-7.555	39.46
1773	1.773	-14.575	26.322	-19.412	-12.176	-1.652	-21.237	-19.339	-17.314
1774	1.774	-12.4	38.102	-13.375	-11.136	-11.31	-55.204	-27.245	-128.306
1775	1.775	-2.672	-16.144	-10.836	-10.283	-30.649	13.598	-34.387	-207.857
1776	1.776	-14.808	-6.367	-5.207	-7.879	-28.105	102.564	-20.032	-77.829
1777	1.777	-10.108	20.217	-7.132	-9.732	-16.459	67.232	-14.196	-25.362
1778	1.778	-11.402	44.457	-1.12	-14.295	-14.307	35.109	-8.938	-9.506
1779	1.779	-17.724	66.34	-5.165	-15.951	-23.963	-33.679	-7.366	4.701
1780	1.78	-25.978	72.676	-1.668	-11.027	-36.146	-7.051	-17.407	17.806
1781	1.781	-20.682	54.156	2.99	-4.951	-40.78	33.441	-16.23	-17.87
1782	1.782	-17.706	26.075	-2.41	-8.955	-30.703	-48.038	-15.051	14.396
1783	1.783	-13.386	0.5	-4.319	-5.423	-24.312	-188.998	-11.919	83.091
1784	1.784	-12.549	-4.292	-7.581	-5.963	-15.984	-169.862	-10.9	-15.706
1785	1.785	-17.323	49.664	-9.299	0.646	-6.299	-47.415	-4.839	23.628
1786	1.786	-12.616	71.582	-12.751	-5.33	-18.087	-95.132	7.4	35.5
1787	1.787	-11.98	118.339	-15.046	-9.354	5.745	-138.393	9.164	3.139
1788	1.788	-12.305	173.236	-16.181	-14.153	36.703	-72.391	-1.824	-65.959
1789	1.789	-15.541	136.484	-13.45	-14.687	40.767	-36.434	-8.928	-128.41
1790	1.79	-15.1	36.099	-16.924	-15.213	37.093	-25.29	-7.696	-71.621
1791	1.791	-14.666	-35.631	-12.838	-11.684	20.065	-15.219	-11.15	-49.399
1792	1.792	-14.232	-22.108	-13.214	-8.342	4.392	-5.965	-12.111	-29.198
1793	1.793	-17.672	-105.14	-13.59	-1.727	-15.307	35.285	-21.005	-23.018
1794	1.794	-17.236	-180.724	-7.007	7.187	-28.041	43.34	-26.964	-6.472
1795	1.795	-20.098	-210.097	-6.036	-8.47	-11.74	118.076	-17.283	-21.399
1796	1.796	-15.606	-183.172	-10.292	-27.627	-1.076	148.357	-5.49	-25.678
1797	1.797	-18.463	-60.87	-4.675	-25.114	27.938	139.887	-3.931	-4.764
1798	1.798	-21.902	-8.295	-5.258	-27.445	23.854	131.945	-2.559	-15.812
1799	1.799	-14.52	7.615	-4.668	-25.321	27.502	110.106	-6.211	8.191
1800	1.8	-15.462	-64.62	-4.069	-19.534	3.649	103.85	-12.188	5.386
1801	1.801	-18.332	-51.68	-3.655	-14.336	-30.838	110.077	-15.273	31.102
1802	1.802	-15.789	-87.446	-6.912	-9.706	-53.709	82.647	-26.078	82.715
1803	1.803	-19.841	-76.49	-10.925	-16.897	-66.113	7.164	-21.778	164.223
1804	1.804	-11.889	-105.943	-11.263	-13.26	-77.339	-155.465	-22.873	131.808
1805	1.805	-12.833	-132.44	-15.671	-12.152	-67.271	-271.772	-19.341	82.598
1806	1.806	-9.914	-91.598	-17.375	-11.25	-51.599	-250.641	-16.206	-51.592
1807	1.807	-12.413	4.908	-18.699	-18.103	-37.48	-154.418	-1.471	-70.595
1808	1.808	-13.168	18.172	-20.026	-17.39	-19.687	-66.908	0.682	-53.003
1809	1.809	-13.731	6.49	-17.869	-16.656	-22.029	12.65	-1.212	-227.711
1810	1.81	-14.3	17.475	-18.226	-16.107	-7.174	84.803	-2.912	-157.763
1811	1.811	-17.196	66.807	-22.457	-15.553	6.321	71.595	-10.822	-9.268
1812	1.812	-20.674	93.208	-17.598	-7.835	25.609	83.311	-0.739	10.078
1813	1.813	-22.022	84.578	-19.514	-10.963	23.022	93.981	-7.099	62.664
1814	1.814	-28.602	76.755	-14.096	-11.949	25.288	44.293	3.76	-16.796
1815	1.815	-17.761	29.594	-13.511	-14.476	23.113	16.944	-0.49	-59.897
1816	1.816	-16.401	-37.671	-10.212	-15.264	25.004	-8.096	-4.16	-72.982
1817	1.817	-17.561	-82.436	-7.3	-10.437	26.711	72.933	-17.305	-61.06
1818	1.818	-21.052	-9.093	-5.935	-13.738	2.898	40.196	-8.583	-50.089
1819	1.819	-17.958	20.636	-5.54	-9.675	-14.133	-9.323	-10.118	-20.392
1820	1.82	-15.064	-5.862	-2.612	-2.712	-23.43	53.189	-20.179	6.389
1821	1.821	-14.3	-46.231	-6.259	-7.546	-31.787	-20.132	-16.506	14.645
1822	1.822	-18.371	-23.907	-3.91	-10.058	-24.31	-128.541	-15.357	-52.004
1823	1.823	-14.916	23.338	-10.472	-12.376	-17.428	-142.638	-10.153	-7.249
1824	1.824	-14.358	17.879	-5.617	-11.8	-11.142	-155.715	-9.218	49.638
1825	1.825	-18.441	23.872	-8.127	-5.806	-17.076	-167.575	-8.478	71.607
1826	1.826	-10.517	-0.889	-10.452	-6.601	-18.949	-156.816	-12.567	10.924
1827	1.827	-16.536	3.958	-17.043	-10.091	-11.099	-127.229	-9.082	-13.422
1828	1.828	-15.585	66.868	-19.578	-10.694	-6.89	6.997	-11.028	8.717
1829	1.829	-16.566	183.959	-18.826	-10.141	-0.546	257.102	-13.943	28.732
1830	1.83	-14.068	200.482	-16.933	-6.694	0.578	222.821	-8.123	59.196
1831	1.831	-14.86	186.529	-22.977	-3.434	-11.266	67.61	-8.884	109.207
1832	1.832	-11.392	173.265	-23.804	-0.542	-12.837	-73.528	-9.442	142.745
1833	1.833	-10.818	65.646	-23.285	-1.688	-17.097	54.223	-11.356	75.692
1834	1.834	-13.722	-64.608	-18.712	0.283	-10.7	76.944	-14.233	-58.485
1835	1.835	-12.37	-222.386	-24.201	-4.52	-9.528	97.597	-6.272	-154.66
1836	1.836	-9.097	-328.318	-16.336	-15.312	-8.523	78.127	6.923	-137.199
1837	1.837	-7.942	-270.556	-15.442	-23.209	6.227	-184.898	-1.755	-25.866
1838	1.838	-4.266	-358.08	-12.604	-18.918	12.665	-222.872	2.894	-40.186
1839	1.839	-6.59	-373.981	-10.155	-20.046	10.783	-121.001	-18.827	104.48
1840	1.84	-2.534	-243.851	-14.282	-4.316	2.108	-28.261	-28.179	-107.358
1841	1.841	-3.894	-121.264	-9.509	-2.125	-15.287	-112.551	-19.905	-191.793
1842	1.842	-3.506	-41.432	-10.142	3.754	-31.558	-240.586	-2.141	-114.983
1843	1.843	-9.308	59.817	-7.287	9.046	-20.983	-217.353	-4.486	1.328
1844	1.844	-3.697	125.731	-10.822	1.169	-26.907	-323.222	-2.403	-62.111
1845	1.845	-7.173	185.444	-11.246	2.589	-14.869	-188.599	-8.255	-42.902
1846	1.846	-10.457	196.387	-14.194	-6.263	8.828	-31.086	-20.477	-25.48
1847	1.847	-15.865	186.663	-11.527	-5.066	5.492	74.688	-18.925	-41.307
1848	1.848	-9.266	177.924	-16.599	-21.085	2.464	55.3	-23.17	-26.951
1849	1.849	-11.769	169.967	-19.929	-14.067	10.858	2.506	-22.011	-40.085
1850	1.85	-20.647	133.194	-20.556	-11.874	-1.9	81.672	-16.034	-4.427
1851	1.851	-17.14	32.59	-20.213	-25.35	-13.543	38.049	-15.075	6.446
1852	1.852	-16.14	-154.834	-23.55	-20.039	-24.29	24.357	-10.252	16.386
1853	1.853	-22.883	-231.025	-17.022	-8.912	-30.191	107.304	-16.285	25.377
1854	1.854	-25.372	-160.881	-10.298	-4.569	-25.038	160.976	-5.643	33.622
1855	1.855	-21.267	-97.025	-4.339	7.329	-7.662	91.36	-4.287	41.038
1856	1.856	-21.802	-39.217	-2.063	15.349	-5.343	99.857	-7.963	21.085
1857	1.857	-23.693	13.328	-5.58	-6.259	-11.693	107.628	-4.474	26.946
1858	1.858	-20.746	29.336	-0.965	-34.452	-9.697	70.445	-14.125	-0.842
1859	1.859	-17.224	-42.763	-3.894	-30.709	-0.906	50.521	-10.424	-16.01
1860	1.86	-16.793	49.419	-5.274	-33.928	0.718	68.862	2.756	-11.756
1861	1.861	-14.625	133.066	2.066	-36.957	10.868	63.643	-2.457	8.877
1862	1.862	-15.743	187.601	-3.169	-34.183	7.29	109.182	-10.388	-2.264
1863	1.863	-12.221	158.378	5.728	-26.573	-3.447	200.759	-14.639	-12.261
1864	1.864	-15.084	24.263	2.239	-28.821	-19.238	345.528	-5.74	3.515
1865	1.865	-16.207	-187.337	-7.436	-13.845	-21.328	249.31	-9.224	6.265
1866	1.866	-18.863	-159.255	-8.594	-4.1	-19.372	21.582	-12.314	-16.966
1867	1.867	-14.554	-82.432	-14.591	1.182	-28.038	-133.592	-13.29	-13.894
1868	1.868	-13.921	-59.271	-11.489	-0.316	-26.492	-161.822	-7.329	-11.165
1869	1.869	-13.488	-80.384	-24.26	-1.62	-16.461	-290.187	-1.743	-23.878
1870	1.87	-12.083	-22.746	-26.004	-7.968	-10.101	-267.21	-6.611	-21.447
1871	1.871	-16.093	-5.401	-21.364	-9.092	5.547	-288.364	-6.053	-10.707
1872	1.872	-10.238	-116.841	-14.213	-14.276	16.157	-269.328	-0.643	-4.803
1873	1.873	-10.967	-189.18	-15.38	-9.41	29.667	-111.916	-1.234	-2.998
1874	1.874	-12.853	-176.251	-4.549	-6.867	34.861	-5.992	-4.522	-1.325
1875	1.875	-14.741	-45.321	-0.299	5.345	17.418	51.691	-13.407	-11.189
1876	1.876	-16.441	-28.117	3.374	-6.823	-17.595	34.459	-19.769	-9.835
1877	1.877	-15.039	-12.427	-0.115	4.219	-32.649	18.901	-4.076	1.085
1878	1.878	-18.289	-142.612	-1.092	2.871	-28.13	4.747	-1.922	2.496
1879	1.879	-17.859	-160.094	3.741	6.548	-32.126	18.236	-23.188	3.766
1880	1.88	-19.755	78.486	-0.516	3.057	-28.393	7.109	-25.876	-2.129
1881	1.881	-13.911	385.464	0.26	-10.891	-31.668	61.883	-28.378	-18.067
1882	1.882	-16.192	343.982	-4.579	-32.211	-28.618	72.28	-21.393	-34.227
1883	1.883	-16.738	231.021	-5.165	-40.56	-25.933	81.36	-19.257	-23.442
1884	1.884	-13.408	196.536	-14.074	-33.078	-13.18	57.22	-17.32	-5.941
1885	1.885	-4.47	41.024	-17.752	-30.848	-24.804	35.348	-19.067	-12.922
1886	1.886	-10.817	-100.41	-18.927	-24.579	-31.186	68.95	-8.045	-23.664
1887	1.887	-14.263	27.068	-26.29	-18.914	-17.613	50.883	7.816	-10.122
1888	1.888	-13.262	3.297	-23.4	-17.293	-1.706	1.021	31.227	16.275
1889	1.889	-10.331	-145.512	-22.648	-28.372	4.709	-99.669	28.132	5.1
1890	1.89	-11.086	-203.72	-21.887	-27.082	-1.066	-258.277	8.361	8.532
1891	1.891	-15.125	-361.592	-26.757	-25.977	7.657	-194.46	-4.453	-0.776
1892	1.892	-15.694	-213.536	-27.371	-12.878	31.465	-97.971	-20.71	-3.556
1893	1.893	-12.381	-117.343	-21.989	-0.75	48.504	-45.296	-5.767	-31.729
1894	1.894	-16.45	-99.617	-26.873	-2.356	57.83	2.492	-7.701	-27.847
1895	1.895	-15.098	-51.761	-18.215	-3.795	20.885	-11.725	-12.945	-3.891
1896	1.896	-13.763	-8.508	-21.751	-2.717	-24.617	28.016	-30.41	-38.153
1897	1.897	-20.338	83.623	-18.712	-3.975	-91.794	88.013	-32.773	-15.133
1898	1.898	-13.575	95.377	-17.801	-7.173	-82.93	120.908	-17.899	-19.012
1899	1.899	-16.1	62.76	-11.872	-12.131	-26.082	71.849	-4.386	-22.468
1900	1.9	-13.794	-26.251	-14.282	-9.717	-4.06	98.673	-20.298	-18.994
1901	1.901	-21.763	-205.574	-10.878	-15.438	29.352	106.866	-13.929	-34.481
1902	1.902	-14.447	-282.764	-10.384	-17.488	11.108	-4.289	-4.282	-25.949
1903	1.903	-13.505	-73.631	-13.375	-12.936	-5.388	-20.213	-23.654	-18.153
1904	1.904	-17.793	10.354	-19.262	-14.759	-20.531	-92.265	-21.162	-29.508
1905	1.905	-20.142	189.434	-13.714	-6.901	-24.999	-184.226	-14.216	-18.622
1906	1.906	-15.336	212.448	-21.716	6.189	-29.04	-100.638	-12.101	-16.517
1907	1.907	-17.296	191.324	-18.686	0.9	-25.33	-67.787	-17.92	-28.631
1908	1.908	-11.906	172.153	-17.795	-3.812	-22	-136.353	-16.21	-27.026
1909	1.909	-16.776	119.64	-11.874	-8.148	-12.653	-144.944	-14.71	-11.227
1910	1.91	-12.154	-55.447	-17.567	-7.052	-9.875	-104.159	-10.503	-13.531
1911	1.911	-16.238	-125.183	-18.232	-5.958	-12.338	7.049	-9.365	-15.665
1912	1.912	-13.747	-146.253	-13.663	-2.926	-5.328	22.994	-5.934	10.445
1913	1.913	-13.382	-11.396	-10.839	-17.673	1.078	37.38	-5.023	6.594
1914	1.914	-14.55	6.203	-10.522	-19.832	22.368	24.344	-2.179	-10.445
1915	1.915	-16.501	21.994	-9.239	-17.924	19.635	84.153	-13.648	5.399
1916	1.916	-13.812	-21.406	-6.409	-9.238	-8.651	73.429	-5.784	19.728
1917	1.917	-14.608	-8.421	-6.864	-4.613	17.634	122.516	7.114	1.949
1918	1.918	-11.338	3.222	-4.214	-11.769	14.321	130.823	1.816	-14.297
1919	1.919	-12.52	13.902	-2.71	-2.84	-7.558	73.267	0.209	-24.949
1920	1.92	-14.477	3.834	-1.979	-3.984	-10.257	-38.666	-12.823	4.083
1921	1.921	-11.017	30.361	-3.944	-15.782	-7.7	-23.752	-18.107	-0.033
1922	1.922	-12.206	22.126	-7.238	-11.129	3.987	-67.778	-13.518	-18.838
1923	1.923	-14.166	88.867	-12.07	-15.391	1.922	-160.67	-17.845	-28.955
1924	1.924	-13.03	80.122	-8.761	-11.702	0.006	-53.765	-26.835	-50.841
1925	1.925	-12.869	-9.266	-13.372	-15.557	-36.989	-138.458	-28.077	-36.717
1926	1.926	-14.252	-68.654	-13.909	-9.551	-49.247	-152.783	-20.815	1.799
1927	1.927	-13.51	-100.947	-13.477	-12.643	-53.999	44.336	-21.866	2.767
1928	1.928	-16.832	-110.606	-15.748	-11.641	-41.189	16.214	-17.114	-24.905
1929	1.929	-15.703	-65.816	-16.854	-9.075	-21.988	-111.56	-16.42	-9.855
1930	1.93	-13.8	-8.844	-14.08	-6.696	11.357	-87.798	-4.31	-14.407
1931	1.931	-18.868	13.504	-12.85	4.189	43.213	-150.822	-9.597	23.034
1932	1.932	-12.901	7.341	-7.946	-6.817	14.177	61.374	-1.72	-22.584
1933	1.933	-18.549	-22.73	-4.395	14.862	3.013	89.721	-0.408	-40.919
1934	1.934	-19.168	-50.194	-6.251	24.155	-0.202	115.461	0.71	-46.459
1935	1.935	-21.717	-73.273	-0.749	26.897	-15.798	138.746	6.669	-11.365
1936	1.936	-18.459	2.292	-0.082	24.431	-29.879	75.249	7.594	-34.333
1937	1.937	-16.762	34.516	-0.557	-5.895	-27.326	-59.453	-7.142	3.062
1938	1.938	-13.323	44.262	4.966	-60.029	-15.682	-76.907	-13.545	18.049
1939	1.939	-11.037	70.977	-5.756	-37.908	-22.038	-61.162	-3.856	31.492
1940	1.94	-17.653	46.593	2.317	-31.279	-16.21	-18.207	-2.117	2.336
1941	1.941	-10.922	24.517	1.115	-25.242	-17.941	-31.623	-25.957	13.449
1942	1.942	-24.119	-76.408	-2.41	-19.781	-25.865	-20.043	-43.026	-24.462
1943	1.943	-6.74	-235.319	1.221	-24.754	-32.966	77.599	-8.622	-29.673
1944	1.944	-9.101	-129.441	-3.856	-11.126	-13.361	90.775	4.906	-25.414
1945	1.945	-2.751	5.295	-6.634	-15.111	29.283	79.03	17.274	-29.659
1946	1.946	-27.942	22.859	-9.037	-11.352	35.308	68.175	-1.521	-11.123
1947	1.947	-17.908	7.205	-9.715	-7.986	29.867	97.703	-11.623	-21.439
1948	1.948	-14.839	-6.86	-6.161	-4.819	24.764	88.756	-8.558	-37.245
1949	1.949	-12.154	6.508	2.622	-13.073	11.174	129.44	-0.243	-11.747
1950	1.95	-4.631	42.12	-8.109	-5.449	15.256	151.487	-18.041	5.175
1951	1.951	-2.332	-12.288	-3.759	-7.688	-11.03	144.813	-6.436	-16.823
1952	1.952	-13.003	-42.077	-7.354	-18.268	-21.035	53.157	-12.817	-48.084
1953	1.953	-14.952	-86.946	-10.782	-16.267	-17.913	-91.804	-14.734	-52.237
1954	1.954	-16.711	-30.022	-20.434	-14.465	-32.055	-111.186	-9.512	-41.092
1955	1.955	-8.794	-37.208	-16.734	-12.866	-44.854	-198.943	-17.433	10.249
1956	1.956	-15.967	-110.818	-17.855	-14.179	-42.548	-310.541	-21.659	47.075
1957	1.957	-12.294	-61.254	-14.73	-25.938	-44.691	-411.799	-4.599	40.412
1958	1.958	-8.819	1.363	-13.74	-27.457	-46.625	-214.603	-2.249	95.312
1959	1.959	-14.045	9.616	-16.239	-23.177	-41.382	-73.972	-0.093	132.209
1960	1.96	-16.948	17.007	-15.443	-14.276	-20.657	-48.626	-17.49	112.183
1961	1.961	-12.682	-16.664	-18.911	-8.275	-6.503	-25.525	-1.191	93.798
1962	1.962	-16.735	-108.443	-20.834	-17.962	6.298	-4.412	-7.535	21.483
1963	1.963	-26.205	-148.132	-22.558	-11.588	8.646	-23.53	-9.412	-126.669
1964	1.964	-19.797	-16.882	-22.925	-8.135	15.053	-40.839	-11.103	-232.656
1965	1.965	-16.299	0.6	-26.203	1.498	16.998	-88.348	-0.018	-213.655
1966	1.966	-17.256	16.472	-26.572	5.123	18.757	41.821	-7.134	-56.268
1967	1.967	-14.343	88.564	-31.785	-12.916	1.329	199.498	-5.92	-35.328
1968	1.968	-15.11	101.601	-32.36	-30.767	-5.619	220.748	-14.179	-16.33
1969	1.969	-14.32	113.282	-32.925	-19.221	-11.998	278.594	-6.77	-33.826
1970	1.97	-13.715	123.993	-32.32	-12.905	-29.416	366.117	-17.551	13.733
1971	1.971	-13.096	54.757	-38.1	-11.041	-41.031	254.656	-18.865	-0.598
1972	1.972	-13.631	-79.687	-29.19	-2.415	-21.875	182.311	-4.497	12.582
1973	1.973	-13.985	-214.51	-30.363	-10.429	16.635	63.618	5.232	-23.16
1974	1.974	-11.638	-162.07	-25.133	-9.18	44.301	-175.347	-6.911	-34.122
1975	1.975	-16.451	-18.955	-24.145	5.045	39.249	-209.677	-5.319	-44.025
1976	1.976	-14.502	0.012	-18.127	-4.733	34.755	6.926	-15.327	-35.249
1977	1.977	-13.9	17.224	-20.4	-20.704	55.413	-190.477	-0.949	-27.347
1978	1.978	-15.234	32.898	-18.405	-31.447	44.158	-472.354	-6.693	9.329
1979	1.979	-13.858	47.061	-17.768	-29.612	20.345	-509.835	-18.823	42.521
1980	1.98	-11.713	33.784	-18.294	-21.012	-26.669	-339.3	-29.781	24.221
1981	1.981	-10.534	69.331	-10.287	-10.1	-73.472	-246.303	-25.446	29.854
1982	1.982	-10.898	15.082	-11.366	-3.053	-103.806	-49.03	-24.212	15.05
1983	1.983	-9.324	-54.047	-14.361	-2.041	-87.338	28.071	-15.818	1.419
1984	1.984	-12.016	-63.05	-17.165	-13.002	-62.168	97.992	-12.651	13.753
1985	1.985	-9.286	10.105	-12.776	-17.368	-30.221	119.305	-7.747	2.733
1986	1.986	-5.768	59.266	-19.991	-13.808	-17.844	100.281	-10.202	6.278
1987	1.987	-11.134	14.439	-13.084	-3.096	0.903	82.961	-9.378	-21.813
1988	1.988	-17.663	-107.736	-10.463	-4.606	10.967	98.836	-20.175	-10.405
1989	1.989	-15.097	-160.149	-19.297	-3.632	14.088	84.423	-15.495	-6.876
1990	1.99	-10.983	-112.466	-20.439	7.049	11.403	44.979	-5.371	-22.321
1991	1.991	-18.868	-69.33	-13.029	2.657	8.921	104.666	-11.721	14.827
1992	1.992	-15.723	49.056	-2.139	-3.855	-21.442	72.246	-15.195	10.019
1993	1.993	-12.786	96.565	5.092	-17.121	-17.363	22.979	-18.283	-3.348
1994	1.994	-17.007	82.126	22.172	-18.946	-28.581	14.225	-15.337	-7.245
1995	1.995	-17.764	16.338	33.819	-23.648	-25.267	54.95	-11.025	49.658
1996	1.996	-17.157	-19.159	35.954	-19.445	-15.934	106.72	-3.601	25.462
1997	1.997	-20.431	-8.231	49.437	-18.337	-7.564	73.35	-4.525	-55.821
1998	1.998	-16.321	1.712	33.471	-19.542	-5.006	-18.026	-7.019	-109.84
[truncated: 5,396 more rows]
