# Supplementary material for: Associations between lower-limb muscle activation and knee flexion in post-stroke individuals: A study on the stance-to-swing phases of gait
Source: PLoS One. 2017 Sep 8;12(9):e0183865. doi: 10.1371/journal.pone.0183865 (PMC5590852; doi:10.1371/journal.pone.0183865)
Supplement: S1 Dataset — (ZIP) [file pone.0183865.s001.zip › S1_Dataset/Healthy group/6/3/emg.csv]

Frame	Time	EMG Signal 1	EMG Signal 2	EMG Signal 3	EMG Signal 4	EMG Signal 5	EMG Signal 6	EMG Signal 7	EMG Signal 8
0	0	63.527	55.288	52.561	27.082	38.478	38.897	39.661	44.245
1	0.001	54.147	53.996	43.203	29.855	28.296	42.618	33.719	46.992
2	0.002	53.873	56.006	42.175	49.663	25.283	37.438	34.361	44.517
3	0.003	49.536	44.86	42.694	44.706	25.193	33.815	33.262	39.143
4	0.004	55.855	46.117	38.39	40.15	27.435	32.717	34.88	36.89
5	0.005	39.158	40.803	35.844	45.853	29.494	29.692	29.158	36.182
6	0.006	38.728	37.631	37.179	41.704	24.968	29.381	30.999	34.715
7	0.007	34.652	36.223	29.82	16.473	24.5	30.631	28.97	30.176
8	0.008	36.981	39.669	28.485	42.936	23.854	22.993	29.479	29.138
9	0.009	33.334	32.694	28.526	67.485	21.695	18.861	25.943	31.221
10	0.01	32.228	20.524	29.552	21.032	18.404	26.166	24.755	37.388
11	0.011	33.469	28.505	26.354	1.121	21.714	21.106	21.071	34.484
12	0.012	28.152	25.306	25.892	15.881	13.817	24.783	18.189	25.416
13	0.013	28.877	22.139	21.98	9.191	16.784	26.16	15.912	26.629
14	0.014	29.263	27.522	20.618	12.017	14.732	18.665	15.595	20.721
15	0.015	21.574	20.752	23.937	14.481	14.057	19.521	12.601	10.205
16	0.016	20.133	19.639	17.622	16.595	10.898	11.502	13.515	5.152
17	0.017	13.51	15.465	15.411	18.351	17.444	10.864	10.202	4.577
18	0.018	18.156	18.493	15.173	7.573	17.249	8.714	13.119	2.112
19	0.019	8.331	12.091	13.235	3.398	15.148	12.213	10.071	1.418
20	0.02	9.594	12.137	9.598	4.497	8.046	0.852	8.416	7.333
21	0.021	10.717	11.859	10.068	14.756	4.651	0.957	5.832	10.778
22	0.022	14.993	8.917	5.944	11.32	4.195	3.431	6.774	17.346
23	0.023	18.931	6.226	9.408	8.106	1.252	13.102	5.235	23.389
24	0.024	10.737	7.47	7.504	5.132	2.023	13.325	4.516	9.375
25	0.025	4.932	6.445	-1.123	5.506	4.572	5.848	-0.028	13.406
26	0.026	-2.161	2.953	-1.377	0.104	6.967	1.316	3.4	4.324
27	0.027	-3.01	1.449	-1.775	-7.364	4.948	-2.797	5.325	-1.033
28	0.028	-3.786	3.293	-0.576	-0.061	-0.32	-8.607	1.871	-5.799
29	0.029	-1.022	0.172	-2.229	-4.134	-2.846	-13.793	-1.347	-10.336
30	0.03	-7.102	-4.444	-6.537	3.841	-4.947	-7.331	-2.58	-3.96
31	0.031	-15.632	-1.456	-5.757	1.801	-2.365	-7.204	0.295	-0.056
32	0.032	-11.899	-2.863	-0.865	-2.14	-4.199	-10.513	-2.785	-12.35
33	0.033	-6.933	-2.468	-2.504	9.839	-5.217	-5.634	-0.598	-14.721
34	0.034	-5.571	-9.181	-6.801	7.363	-5.418	4.512	-2.43	-11.23
35	0.035	4.363	-14.096	-1.572	-10.731	-8.1	-0.785	-2.676	-5.561
36	0.036	-4.426	-11.398	-1.512	-9.038	-9.979	-2.756	-8.103	2.09
37	0.037	1.927	-8.841	-5.656	-3.239	-13	-7.011	-6.707	4.562
38	0.038	-10.631	-7.781	-8.208	2.012	-11.339	-1.555	-3.921	-10.736
39	0.039	-12.876	-9.767	-10.52	-10.695	-16.224	-5.168	-8.45	-17.657
40	0.04	-6.366	-12.669	-6.202	-6.528	-16.035	-6.613	-5.401	-8.497
41	0.041	-5.804	-6.612	-7.263	-8.326	-7.499	-4.547	-3.472	-7.215
42	0.042	-5.207	-8.046	-9.436	-17.614	-1.442	-7.273	-4.986	-12.288
43	0.043	-4.742	-10.987	-8.468	-9.615	9.096	-5.697	-8.981	-11.308
44	0.044	-10.013	-10.587	-12.107	-12.999	21.796	-9.31	-2.886	-12.8
45	0.045	-9.624	-10.332	-14.541	-10.35	12.845	-10.171	-3.917	-9.611
46	0.046	-14.029	-11.195	-15.968	-13.085	-8.076	-9.055	-3.383	-8.903
47	0.047	-19.15	-12.014	-12.712	-9.209	-10.976	-7.915	-14.429	-8.164
48	0.048	-19.968	-15.703	-10.78	-9.931	-13.663	-5.967	-16.161	-10.878
49	0.049	-24.219	-13.55	-9.776	-10.627	-11.489	-12.12	-12.057	1.132
50	0.05	-23.991	-10.796	-12.613	-11.291	-5.219	-9.725	-13.332	-14.88
51	0.051	-25.364	-16.813	-16.101	-12.637	-11.05	-8.98	-14.486	-12.796
52	0.052	-18.811	-14.32	-8.763	-12.235	-23.271	-12.48	-9.275	-10.905
53	0.053	-17.862	-18.403	-14.002	-16.264	-21.749	-13.078	-10.251	-23.142
54	0.054	-17.106	-13.588	-16.917	-8.305	-20.426	-11.362	-12.78	-8.869
55	0.055	-11.502	-11.684	-12.677	-11.764	-6.131	-6.554	-15.117	-10.852
56	0.056	-19.451	-13.471	-10.372	-8.634	7.396	-6	-4.3	-16.122
57	0.057	-14.232	-8.674	-13.868	-11.512	2.153	-6.606	-8.958	-14.625
58	0.058	-11.344	-13.362	-13.307	-12.285	-15.283	-10.115	-10.329	-16.032
59	0.059	-8.839	-15.151	-7.91	-11.482	-22.272	-9.758	-14.023	-12.421
60	0.06	-4.781	-10.368	-12.763	-13.376	-20.164	-8.63	-10.562	-11.332
61	0.061	3.138	-19.131	-10.84	-13.969	-14.38	-12.328	-13.677	-12.378
62	0.062	-4.233	-15.694	-12.59	-14.571	-16.134	-9.053	-10.799	-7.615
63	0.063	-13.154	-12.641	-12.993	-14.949	-5.118	-11.964	-8.309	-13.687
64	0.064	-21.493	-11.723	-13.391	-7.586	-3.781	-10.815	-10.653	-16.089
65	0.065	-26.731	-14.288	-16.312	-8.552	-7.478	-8.895	-14.16	-21.009
66	0.066	-21.898	-6.981	-15.167	-3.69	-8.66	-4.077	-12.247	-11.019
67	0.067	-15.899	-6.07	-12.48	-9.673	-9.65	-7.59	-12.85	-15.348
68	0.068	-10.283	-10.379	-11.728	2.525	-8.686	-9.543	-11.516	-6.521
69	0.069	-13.758	-21.065	-9.805	-6.204	-7.923	-13.619	-11.155	1.734
70	0.07	-13.174	-28.277	-9.052	-23.633	-5.617	-20.597	-11.57	-3.566
71	0.071	-13.733	-19.426	-12.381	-21.334	-7.573	-23.518	-13.537	7.201
72	0.072	-7.913	-20.634	-7.586	-6.445	-4.309	-17.53	-8.54	-5.818
73	0.073	-10.243	-25.898	-9.575	-8.392	-6.073	-11.923	-13.215	-25.226
74	0.074	-16.837	-21.099	-11.37	-17.111	-6.493	-11.348	-13.82	-22.753
75	0.075	-21.098	-13.215	-11.812	-2.804	-9.815	-10.771	-10.367	-20.495
76	0.076	-12.208	-10.164	-11.483	-16.367	-10.226	-1.874	-10.782	-18.425
77	0.077	-20.549	-11.199	-10.381	-25.101	-12.941	-5.556	-8.674	10.545
78	0.078	-15.373	-17.257	-10.054	-17.199	-7.921	-6.72	-7.525	14.548
79	0.079	-12.523	-13.242	-12.826	-15.87	-8.523	-1.499	-13.353	-11.837
80	0.08	-15.065	-11.364	-15.8	-14.731	-9.518	-10.024	-12.602	-8.613
81	0.081	-20.687	-10.842	-13.551	-2.378	-7.819	-12.921	-12.048	-17.959
82	0.082	-27.305	-12.636	-10.917	-5.904	-11.352	-24.329	-10.139	-20.719
83	0.083	-31.578	-9.208	-11.366	-15.616	-14.686	-19.682	-11.711	-25.811
84	0.084	-24.23	-10.608	-6.572	-22.036	-11.809	-15.42	-7.66	-23.344
85	0.085	-13.408	-17.235	-13.215	-18.608	-5.811	-9.027	-9.027	-21.075
86	0.086	-3.342	-14.393	-15.786	-13.469	5.614	-5.535	-15.425	-19.003
87	0.087	-2.193	-11.928	-11.785	-2.714	0.96	-2.423	-9.443	-9.376
88	0.088	-3.347	-9.65	-11.273	-1.442	-0.404	6.484	-8.688	-18.124
89	0.089	1.86	-10.272	-14.634	2.162	-9.314	3.016	-2.128	2.539
90	0.09	0.866	-14.958	-9.286	5.576	-3.325	8.254	-6.403	-11.623
91	0.091	11.102	-20.028	-14.199	-10.535	-8.55	-2.576	-8.737	-4.097
92	0.092	-2.083	-13.47	-14.837	-26.838	-7.574	-9.732	-8.167	-15.74
93	0.093	-19.53	-16.004	-10.838	-20.5	-10.073	-10.889	-2.176	-17.901
94	0.094	-17.248	-18.353	-14.392	-14.748	-5.986	-16.881	-4.509	-16
95	0.095	-15.148	-16.439	-14.067	-13.101	-7.887	-22.098	6.326	-14.291
96	0.096	-24.874	-17.03	-14.522	-8.538	-4.576	-13.193	1.676	-9.67
97	0.097	-23.182	-10.468	-10.127	-18.654	-0.511	-14.351	3.025	-8.327
98	0.098	-27.864	-9.711	-14.249	-12.335	-1.857	-11.251	-0.664	3.469
99	0.099	-14.938	2.461	-11.788	-13.569	-9.211	-14.154	-13.837	-7.562
100	0.1	-16.723	-6.265	-18.229	-12.658	-14.431	-11.635	-33.189	-3.295
101	0.101	-15.213	-4.737	-14.023	-11.755	-17.327	-17.249	-15.385	-4.467
102	0.102	-19.506	-9.028	-14.851	-12.597	-18.093	-17.843	-17.704	-7.966
103	0.103	-20.685	-15.448	-14.328	-8.596	-9.19	-10.488	-11.307	-11.079
104	0.104	-21.876	-7.161	-12.459	-13.497	-10.343	-5.631	-9.365	-12.066
105	0.105	-25.012	-1.959	-13.114	-16.838	-13.423	-9.865	-7.615	-14.57
106	0.106	-26.024	-8.751	-14.533	-12.854	-16.291	-9.057	-12.251	-10.499
107	0.107	-16.391	-9.536	-13.229	-10.424	-13.733	-7.109	-10.875	-12.434
108	0.108	-15.27	-5.481	-11.153	-13.783	-9.634	-7.669	-9.698	-2.396
109	0.109	-18.789	-6.065	-14.878	-10.952	-10.202	-5.912	-8.525	1.868
110	0.11	-9.145	-16.131	-15.309	-5.067	-10.771	-9.376	-11.609	5.574
111	0.111	-8.013	-14.757	-19.417	-9.432	-13.657	-15.738	-8.689	-5.25
112	0.112	-9.198	-18.417	-12.484	-18.397	-14.986	-16.49	-9.45	-15.304
113	0.113	-10.212	-14.911	-17.355	-19.623	-7.605	-10.849	-13.492	-8.924
114	0.114	-13.18	-11.798	-11.389	-7.882	-6.599	-11.399	-9.982	-12.413
115	0.115	-22.932	-18.55	-10.64	-22.253	-5.597	-6.725	-11.897	-24.206
116	0.116	-24.18	-10.603	-11.247	-12.628	-6.334	-3.797	-10.137	-22.642
117	0.117	-27.743	-17.933	-11.852	-3.969	-15.21	-11.708	-12.629	-15.44
118	0.118	-22.588	-22.744	-18.448	7.014	-9.186	-15.178	-5.248	-19.103
119	0.119	-21.682	-16.715	-12.465	-5.985	-6.059	-9.939	-6.189	-8.241
120	0.12	-29.67	-15.923	-0.28	2.669	-6.992	-10.889	-5.194	-6.854
121	0.121	-17.932	-17.841	1.457	-2.04	-4.442	-11.645	-4.39	-18.617
122	0.122	2.7	-25.164	3.001	-9.248	-6.731	-10.846	-8.429	-10.638
123	0.123	5.337	-22.219	1.643	-15.672	1.236	-4.235	-13.238	-17.759
124	0.124	-12.545	-10.76	-2.038	-14.527	0.297	-6.71	-8.561	-11.346
125	0.125	-10.299	-15.351	-8.042	-13.595	-4.506	-10.742	-12.597	-12.468
126	0.126	-8.243	0.578	-7.071	-10.699	-17.638	-12.647	-13.913	-17.654
127	0.127	12.971	-10.008	-8.035	-9.945	-11.806	-14.543	-18.326	-16.64
128	0.128	10.169	-15.758	-5.509	-10.737	-6.557	-12.767	-11.709	-12.305
129	0.129	-13.141	-10.483	-3.176	-17.329	-1.886	-7.9	-10.903	-11.451
130	0.13	-28.898	-11.977	-5.102	-4.175	8.209	-12.513	-8.548	-10.814
131	0.131	-9.245	-13.271	-5.676	-2.241	11.917	-13.078	-6.581	-11.341
132	0.132	-22.108	-12.046	-14.561	-14.417	3.627	-6.094	-9.836	-9.554
133	0.133	-24.531	-17.985	-28.865	-9.757	-12.414	-3.18	-16.384	-15.33
134	0.134	-13.975	-18.886	-15.298	0.312	-28.65	-0.645	-15.58	-6.403
135	0.135	-23.732	-7.989	-17.014	6.698	-30.763	-7.975	-14.773	1.955
136	0.136	-18.571	-12.182	-12.352	0.709	-13.325	-14.716	-11.256	-1.092
137	0.137	-29.679	-13.286	-10.98	-0.249	-10.971	-8.68	-7.937	-9.946
138	0.138	-16.786	-14.391	-12.117	-9.133	-8.818	-12.714	-3.837	-15.877
139	0.139	-11.644	-13.365	-13.253	-22.269	-6.862	-13.253	-9.609	-23.176
140	0.14	-13.264	-16.217	-8.004	-34.447	-12.078	-8.572	-10.347	-22.133
141	0.141	-11.983	-22.165	-22.68	-32.886	-10.515	-5.642	-9.736	-8.917
142	0.142	-10.872	-22.894	-16.263	-31.523	-11.861	-8.147	-11.645	-10.789
143	0.143	-4.946	-14.904	-10.425	-17.201	-10.687	-9.498	-11.035	-5.506
144	0.144	-21.091	-15.817	-19.102	11.844	-14.157	-12.395	-12.363	-7.002
145	0.145	-4.921	-22.542	-14.428	-0.517	-13.17	-7.941	-10.018	-11.204
146	0.146	-11.401	-12.822	-21.558	-26.819	-12.177	-7.366	-8.83	-17.535
147	0.147	-25.041	-11.62	-15.137	-9.782	-16.411	-6.981	-9.969	-16.319
148	0.148	-19.898	-10.401	-13.928	-6.689	-7.487	-4.655	-8.016	-21.488
149	0.149	-18.424	-9.383	-12.925	-20.795	-8.633	-11.234	-12.846	-18.53
150	0.15	-19.844	-4.488	-15.79	-13.221	-3.405	-6.395	-10.91	-10.553
151	0.151	-21.068	1.556	-14.98	-10.873	-8.243	3.285	-11.507	-3.148
152	0.152	-27.125	2.373	-4.297	-12.971	-7.475	-13.744	-10.922	-0.199
153	0.153	-15.382	-1.08	-2.901	-14.882	-8.255	-25.352	-7.443	-6.156
154	0.154	-7.503	-7.049	0.819	-16.59	-10.188	-23.214	-9.754	-18.313
155	0.155	-3.308	-9.338	-5.136	4.147	-12.115	-25.131	-8.588	-13.057
156	0.156	-12.271	-15.883	-14.771	6.882	-9.209	-5.769	-11.293	-8.397
157	0.157	-13.482	-13.343	-13.571	-10.893	-8.816	-13.306	-8.581	13.315
158	0.158	-16.613	-18.933	-14.691	-8.535	-3.396	-10.968	-6.445	-14.903
159	0.159	-19.534	-18.325	-13.679	23.426	-5.319	-13.091	-7.794	-26.089
160	0.16	-20.317	-28.37	-14.606	9.912	-4.728	-15.018	-8.565	-9.032
161	0.161	-22.642	-27.011	-18.826	-27.604	-6.461	-13.268	-7.01	-5.907
162	0.162	-11.811	-23.321	-18.022	-22.551	-7.819	-14.808	-10.487	8.243
163	0.163	-7.176	-12.473	-14.501	-18.078	-8.205	-16.163	-11.831	0.709
164	0.164	-5.828	-13.818	-19.11	-22.124	-5.29	-12.472	-7.764	-15.527
165	0.165	-2.159	-7.418	-15.006	-18.431	-11.28	-6.463	-8.145	-17.642
166	0.166	-5.661	-10.886	-12.453	-15.137	-3.331	-3.362	-9.499	-27.322
167	0.167	-10.902	-13.962	-14.738	-18.214	-4.292	-0.465	-11.625	-4.481
168	0.168	-15.765	-16.858	-11.799	-20.898	-9.131	-2.998	-9.688	-7.568
169	0.169	-25.46	-12.595	-15.444	-8.094	-11.647	-10.365	-9.29	-10.27
170	0.17	-13.654	-13.361	-14.048	-10.395	-9.316	-13.273	-11.416	-23.021
171	0.171	-9.003	-13.934	-15.154	-16.752	-11.247	-15.792	-8.123	-16.026
172	0.172	-10.336	-19.929	-9.882	-10.935	-7.953	-13.474	-7.725	-22.391
173	0.173	-11.459	-17.602	-9.262	-26.805	-8.539	-15.409	-13.718	-20.433
174	0.174	-17.416	-19.527	-9.809	-11.899	-13.383	-6.69	-9.466	-22.165
175	0.175	-22.614	-16.213	-13.844	-21.566	-10.096	-5.532	-15.076	-14.214
176	0.176	-13.687	-12.137	-11.314	-16.336	-8.354	-8.64	-13.142	-15.55
177	0.177	-5.333	-10.766	-14.589	-17.87	-7.975	-9.622	-11.214	-19.211
178	0.178	-8.382	-10.376	-11.671	-10.686	-6.619	-7.11	-7.154	-20.349
179	0.179	-13.176	-11.538	-10.493	-11.821	-12.427	-7.876	-11.994	-19.346
180	0.18	-10.631	-14.251	-8.542	-10.637	-11.654	-3.036	-10.054	-12.531
181	0.181	-12.933	-16.973	-13.368	-13.702	-11.061	-7.687	-11.793	-9.981
182	0.182	-8.051	-14.859	-9.869	-14.647	-6.413	-9.44	-8.305	2.225
183	0.183	-18.081	-16.801	-10.447	-10.404	-7.008	-10.8	-8.699	3.986
184	0.184	-16.694	-12.547	-11.03	-6.393	-1.214	-10.423	-9.091	-3.949
185	0.185	-20.323	-20.3	-7.535	-9.923	-3.553	-13.343	-11.803	-11.101
186	0.186	-4.604	-10.626	-8.882	-2.595	-8.407	-13.752	-12.194	-7.395
187	0.187	-10.938	-9.461	-10.032	-3.575	-8.984	-8.748	-12.966	-15.685
188	0.188	-8.948	-10.625	-9.628	-9.599	-9.569	-14.765	-11.609	-10.451
189	0.189	-17.585	-7.525	-10.003	-0.728	-8.214	-15.566	-9.669	-13.37
190	0.19	-19.051	-12.356	-12.114	-1.883	-9.563	-7.655	-10.832	-9.13
191	0.191	-31.941	-11.579	-12.871	-11.539	-9.181	-6.711	-9.673	-11.449
192	0.192	-23.152	-13.907	-13.057	-12.727	-11.888	-7.706	-12.772	-14.905
193	0.193	-24.613	-15.843	-9.366	-16.222	-13.813	-10.246	-7.934	-11.59
194	0.194	-14.454	-12.551	-8.956	-15.225	-14.589	-11.042	-8.52	-10.975
195	0.195	-5.46	-7.129	-9.324	-6.272	-19.049	-6.221	-7.954	-10.564
196	0.196	-11.361	-7.707	-12.208	4.598	-14.419	-2.939	-11.447	-7.274
197	0.197	-14.374	-17.756	-18.191	3.251	-10.35	-9.524	-10.098	-9.402
198	0.198	-19.119	-13.488	-10.231	-13.759	-6.861	-5.278	-7.207	-4.163
199	0.199	-13.012	-12.318	-11.167	-16.053	-3.548	-7.613	-11.66	-6.102
200	0.2	-13.679	-13.477	-12.104	-13.911	-5.662	-9.57	-8.745	-13.455
201	0.201	-14.167	-14.441	-11.299	-15.812	-1.969	-11.516	-9.134	-12.479
202	0.202	-10.769	-9.595	-13.596	-10.557	-2.347	-12.097	-3.72	-13.23
203	0.203	-13.588	-15.594	-12.979	-15.176	-3.494	-11.732	-11.661	-10.889
204	0.204	-6.538	-13.271	-13.525	-13.788	-9.484	-15.055	-6.443	-8.947
205	0.205	-7.415	-13.866	-10.586	-12.594	-6.962	-12.174	-5.489	-0.233
206	0.206	-13.309	-13.298	-10.943	-11.379	-11.025	-12.583	-9.756	-15.908
207	0.207	-15.553	-13.897	-11.307	-14.429	-4.435	-16.063	-12.092	-18.032
208	0.208	-24.966	-16.43	-13.414	-11.495	-10.42	-9.487	-10.165	-12.211
209	0.209	-28.568	-11.998	-13.005	-12.241	-9.624	-10.465	-8.236	-3.512
210	0.21	-22.481	-9.116	-11.044	-6.573	-9.027	-14.736	-13.661	-8.163
211	0.211	-15.036	-16.106	-7.532	-5.95	-1.654	-17.069	-11.741	-15.316
212	0.212	-12.043	-15.158	-9.829	-13.298	-6.478	-9.147	-15.046	-14.141
213	0.213	-14.466	-12.655	-12.705	-10.381	-10.727	-16.514	-11.002	-15.288
214	0.214	-13.593	-13.426	-11.514	-0.674	-8.39	-11.683	-10.636	-12.187
215	0.215	-8.659	-20.009	-11.101	-4.323	-13.213	-5.684	-8.331	-5.424
216	0.216	-9.155	-17.494	-13.202	-10.282	-8.569	1.677	-8.733	-9.69
217	0.217	-0.174	-11.894	-12.973	-11.197	-7.991	0.711	-10.682	-7.384
218	0.218	-1.251	-12.486	-14.878	-12.116	-5.484	-7.225	-12.639	-9.314
219	0.219	-14.34	-10.566	-17.554	-16.339	-10.905	-10.32	-7.81	-13.953
220	0.22	-19.497	-9.999	-21.013	-18.617	-8.96	-13.223	-9.759	-18.01
221	0.221	-17.878	-10.395	-15.18	-9.086	-8.377	-12.454	-15.773	-20.524
222	0.222	-16.443	-14.854	-11.086	-7.878	-4.313	-14.783	-15.016	-13.15
223	0.223	-20.037	-15.439	-11.632	-16.144	-0.828	-18.266	-8.447	-7.915
224	0.224	-18.801	-17.948	-13.539	-17.077	-8.178	-9.562	-10.98	-8.863
225	0.225	-13.504	-12.529	-8.089	-12.173	-15.52	-6.082	-10.216	-13.119
226	0.226	-16.352	-7.685	-9.998	-16.386	-16.475	-7.048	-6.747	-13.9
227	0.227	-15.515	-8.258	-11.907	-21.96	-15.684	-15.947	-11.4	-17.378
228	0.228	-17.763	-12.318	-12.467	-22.5	-8.318	-21.94	-7.348	-22.019
229	0.229	-21.176	-7.48	-12.061	-20.527	-7.343	-12.264	-12.192	-23.741
230	0.23	-19.187	-4.194	-11.647	-16.404	-13.338	-8.587	-8.906	-15.797
231	0.231	-18.543	-7.1	-15.69	-8.398	-5.978	-5.101	-9.494	-0.105
232	0.232	-15.969	-15.042	-10.837	9.668	-3.068	-6.076	-4.664	-6.485
233	0.233	-11.452	-21.057	-14.125	37.979	-16.216	-3.191	-10.666	3.204
234	0.234	-13.148	-13.722	-12.381	26.799	-18.147	-0.699	-11.441	-2.014
235	0.235	-13.482	-14.695	-8.906	3.024	-12.914	-4.776	-7.968	-16.32
236	0.236	-13.042	-22.636	-9.304	-18.839	-11.362	-6.737	-11.276	-22.113
237	0.237	-18.785	-17.412	-12.2	-10.507	-1.311	-10.064	-8.395	-9.911
238	0.238	-17.958	-22.256	-9.502	-13.03	-5.011	-7.183	-9.775	4.411
239	0.239	-19.841	-23.032	-14.552	-48.06	-8.514	-9.717	-10.194	-1.386
240	0.24	-13.8	-18.967	-9.922	-53.063	-3.314	-6.445	-10.603	-17.25
241	0.241	-14.528	-14.135	-11.691	-2.723	-8.184	-4.343	-9.45	-23.625
242	0.242	-17.981	-16.077	-11.346	-9.292	-14.216	-10.366	-13.72	-21.689
243	0.243	-19.888	-12.037	-12.744	-27.489	-2.059	-12.911	-7.941	-23.431
244	0.244	-23.919	-13.388	-15.691	-22.088	-0.355	-18.556	-2.359	-15.489
245	0.245	-15.952	-15.713	-9.74	-17.039	4.251	-20.518	-7.234	0.386
246	0.246	-7.592	-17.852	-12.301	-12.563	-11.651	-19.965	-10.543	-5.983
247	0.247	-23.621	-13.419	-13.131	-8.49	-13.806	-13.414	-6.504	-15.627
248	0.248	-25.933	-11.675	-16.666	-12.144	-19.635	-10.938	-14.465	-3.409
249	0.249	-19.534	-8.177	-13.432	-8.839	-10.95	-8.658	-27.647	-4.943
250	0.25	-5.966	-8.569	-15.227	-18.121	-9.425	-13.549	-11.806	-6.316
251	0.251	-18.14	-10.728	-9.482	-9.818	-8.097	-15.539	-9.71	-15.262
252	0.252	-0.715	-9.594	-11.869	-7.364	-11.798	-10.168	-7.803	-11.808
253	0.253	6.262	-15.412	-11.352	-14.367	-8.341	-6.723	-6.089	-8.73
254	0.254	-0.128	-9.811	-13.348	-12.234	-7.4	-11.399	-4.572	-15.514
255	0.255	-13.674	-13.272	-15.164	-14.164	-4.536	-8.536	-8.857	-7.585
256	0.256	-1.487	-13.85	-14.855	-8.933	-10.568	-14.371	-7.725	-8.539
257	0.257	0.041	-12.108	-12.61	-10.477	-12.928	-12.089	-11.248	-5.62
258	0.258	-10.047	-12.496	-13.079	-6.22	-14.897	-5.547	-12.263	-9.862
259	0.259	-21.881	-10.174	-15.092	-9.907	-11.644	-4.801	-13.28	-17.201
260	0.26	-23.455	-13.068	-16.318	-13.391	-13.422	-8.888	-7.333	-14.291
261	0.261	-22.123	-11.908	-14.839	-10.286	-10.944	-5.427	-8.165	-16.818
262	0.262	-15.745	-11.536	-14.124	-7.39	-7.688	-7.391	-7.634	-9.49
263	0.263	-19.253	-16.389	-12.848	-15.356	-12.563	-11.477	-8.268	-10.467
264	0.264	-18.309	-11.552	-11.766	-12.28	-10.673	-14.01	-8.914	-11.248
265	0.265	-9.445	-10.978	-11.273	-15.176	-1.814	-15.38	-12.468	-12.023
266	0.266	-12.94	-5.57	-14.438	-19.437	1.824	-9.595	-13.892	-10.08
267	0.267	-22.648	-10.42	-13.342	-13.831	2.952	-7.292	-9.129	-9.506
268	0.268	-16.273	-9.84	-13.024	-2.996	-8.886	-13.884	-17.912	-13.571
269	0.269	-19.775	-9.249	-9.605	-1.45	-19.952	-18.157	-11.983	-16.096
270	0.27	-12.46	-15.063	-11.8	-8.615	-9.92	-14.112	-13.022	-18.436
271	0.271	-19.28	-15.85	-14.575	-12.297	-8.797	-12.203	-8.26	-23.275
272	0.272	-23.579	-20.704	-15.791	-13.464	-7.673	-15.526	-14.325	-14.567
273	0.273	-18.005	-25.352	-11.003	-6.124	-10.807	-10.138	-12.091	-18.049
274	0.274	-19.983	-17.628	-15.889	-18.937	-19.744	-5.329	-14.115	-1.979
275	0.275	-9.957	-18.611	-15.355	-6.793	-14.75	-10.579	-13.622	9.638
276	0.276	-11.34	-15.713	-14.235	0.926	-15.96	-15.248	-15.432	-5.265
277	0.277	-17.768	-11.457	-12.537	-3.724	-10.782	-17.009	-9.678	-7.197
278	0.278	-18.963	-10.685	-10.062	0.519	-5.982	-9.098	-12.274	-19.581
279	0.279	-11.651	-8.755	-17.452	-19.042	-8.527	-10.289	-16.405	-7.396
280	0.28	-18.48	-13.404	-12.262	-27.37	-9.322	-11.277	-11.654	-8.958
281	0.281	-17.749	-11.671	-13.258	-24.845	-8.765	-6.455	-11.158	-1.794
282	0.282	-21.857	-3.743	-1.869	-13.227	-10.715	-2.198	-14.151	-2.931
283	0.283	-12.409	-4.926	-6.539	-2.567	-5.311	0.132	-14.624	-4.082
284	0.284	-18.825	-14.627	-2.306	7.143	-5.912	-10.699	-7.357	-20.123
285	0.285	-20.015	-18.317	-3.483	15.857	-7.869	-2.762	-4.33	-22.435
286	0.286	-17.725	-14.847	-21.497	7.901	-0.138	4.399	-3.436	-16.05
287	0.287	-16.795	-11.384	-8.74	12.122	5.074	-7.414	-2.735	-14.126
288	0.288	-15.869	-16.62	-6.437	-4.939	-1.695	-15.352	1.256	-15.862
289	0.289	-15.132	-17.606	-12.835	-26.061	0.813	-14.004	-8.298	-14.3
290	0.29	-19.225	-15.105	-7.043	-23.402	1.572	-2.207	-20.182	-15.641
291	0.291	-14.417	-14.338	1.664	-20.93	-0.382	-6.86	-15.605	-9.255
292	0.292	-4.391	-3.503	-2.986	-9.316	-3.688	-5.51	-5.606	-10.417
293	0.293	-11.591	-27.31	-4.349	-2.931	-4.285	-6.68	-1.999	-13.503
294	0.294	-5.241	-17.246	-5.514	-31.97	-5.64	-12.687	-0.902	-12.524
295	0.295	-8.756	-7.962	-11.52	-27.91	-13.006	-9.605	-17.024	-20.435
296	0.296	-14.007	-5.257	-8.424	-9.133	-13.974	-8.65	-14.771	-27.759
297	0.297	-1.246	-28.488	-17.32	-26.156	-13.019	-6.14	-12.711	-20.971
298	0.298	-9.992	-31.587	-8.995	-29.234	-10.515	-3.81	-14.703	-7.795
299	0.299	-14.663	-11.845	-14.208	-20.892	-11.303	-0.324	-13.023	13.513
300	0.3	-16.03	5.96	-11.286	2.352	-10.728	-3.603	-8.445	21.846
301	0.301	-9.636	-1.009	-8.756	30.623	-12.666	-12.495	-12.751	4.036
302	0.302	-13.121	-11.659	-14.347	4.319	-12.072	-18.877	-11.632	-7.579
303	0.303	-7.886	-17.47	-16.258	-33.411	-14.574	-22.349	-15.145	-13.961
304	0.304	-10.78	-40.312	-6.167	-28.365	-9.137	-14.973	-14.212	-15.895
305	0.305	-11.548	-18.448	-4.784	-23.901	-12.599	-19.788	-13.268	-24.607
306	0.306	-7.489	-15.749	-8.44	-19.821	-10.635	-8.349	-9.036	-35.634
307	0.307	-9.403	-13.241	-7.257	-16.124	-10.036	-12.974	-4.998	-28.478
308	0.308	-14.019	-15.569	-14.591	-6.037	-11.372	-14.306	-4.444	-19.573
309	0.309	-18.068	-17.707	-23.466	-15.308	-10.976	-17.956	-2.532	-6.412
310	0.31	-14.585	-8.043	-17.436	-17.998	-8.841	-19.093	-5.452	2.29
311	0.311	-21.943	-2.833	-22.635	-5.209	-7.661	-11.711	-11.267	6.928
312	0.312	-8.009	-4.387	-7.892	6.412	-9.585	-10.726	-10.496	-8.944
313	0.313	-13.809	-14.459	-9.997	-4.21	-6.672	-18.633	0.345	-11.071
314	0.314	-5.101	-10.795	-4.162	-21.62	-6.276	-13.384	1.899	-13.016
315	0.315	-25.822	-11.969	-20.002	-14.633	-12.063	-4.459	-2.357	-14.77
316	0.316	-11.712	-8.885	-22.099	-16.754	-12.81	-3.279	-1.192	-6.858
317	0.317	-24.512	-13.733	-16.261	-18.694	-10.842	-12.924	-7.178	-11.129
318	0.318	-22.211	-23.416	-17.966	-16.938	-7.523	-16.573	-12.384	-7.458
319	0.319	-15.817	-6.392	-16.379	-15.372	-12.921	-13.066	-9.464	-3.993
320	0.32	-13.869	-4.074	-14.992	-14.009	-4.974	-7.807	-8.663	-20.076
321	0.321	-15.59	-6.198	-16.116	-5.114	-5.913	-0.991	-20.823	-17.772
322	0.322	-17.122	-19.733	-14.921	0.884	-2.987	-5.216	-1.43	-11.405
323	0.323	-15.759	-7.55	-15.862	12.678	-5.482	-7.501	1.128	-13.356
324	0.324	-16.896	-12.209	-14.86	14.213	-7.786	-3.977	-5.797	-11.638
325	0.325	-20.352	-16.457	-14.057	-7.477	-4.287	-3.36	-20.655	-10.096
326	0.326	-10.639	-15.28	-11.704	-23.166	-3.686	-9.907	-30.288	-14.362
327	0.327	-16.989	-16.421	-13.607	-14.856	-9.074	-10.655	-7.401	-13.233
328	0.328	-10.953	-17.364	-15.51	-12.369	-9.626	-8.308	-16.631	-7.265
329	0.329	-3.564	-14.436	-12.574	-14.72	-14.233	-6.329	-2.443	-2.096
330	0.33	-12.418	-10.149	-16.029	-21.137	-13.617	-8.222	-4.893	-11.022
331	0.331	-11.21	-15.743	-13.67	-11.491	-13.974	-17.083	-2.504	-17.095
332	0.332	-16.381	-9.139	-11.508	-9.769	-9.488	-23.429	-4.566	-11.929
333	0.333	-17.301	-11.631	-11.859	-11.315	-13.515	-17.383	-10.303	-16.83
334	0.334	-18.035	-13.934	-14.541	-7.011	-8.635	-12.108	-22.431	-12.626
335	0.335	-15.698	-14.507	-9.677	-8.132	-11.888	-13.045	-14.422	-13.463
336	0.336	-10.854	-12.566	-9.069	-11.587	-6.435	-7.006	-15.691	-8.7
337	0.337	-11.44	-15.462	-7.132	-8.477	-12.982	-12.576	-11.932	-12.071
338	0.338	-14.329	-10.617	-10.011	-11.377	-5.017	-5.964	-13.014	-11.547
339	0.339	-20.101	-12.544	-10.374	-12.176	-1.906	-6.726	-5.578	-17.427
340	0.34	-12.708	-14.269	-13.648	-9.888	2.934	-4.39	-14.412	-16.73
341	0.341	-7.849	-13.862	-10.725	-7.974	-4.993	-6.302	-13.188	-17.383
342	0.342	-8.584	-15.195	-6.246	-11.274	-8.08	-8.224	-10.019	-20.733
343	0.343	-12.602	-14.007	-9.126	-14.181	-10.962	-8.791	-8.967	-17.884
344	0.344	-17.399	-11.291	-7.757	-11.658	-1.268	-5.289	-8.109	-19.304
345	0.345	-14.069	-13.97	-7.359	-12.054	-10.159	-6.634	-3.956	-12.016
346	0.346	-19.455	-12.396	-13.159	-10.898	-11.308	-7.778	-5.816	-6.867
347	0.347	-8.592	-13.139	-9.087	-16.112	-10.327	-12.984	-11.74	-15.864
348	0.348	-16.493	-16.222	-17.017	-19.6	-9.349	-5.027	-10.888	-9.958
349	0.349	-20.707	-12.533	-16.035	-14.956	-6.832	-10.238	-11.385	-6.942
350	0.35	-24.36	-12.89	-11.189	-16.684	-7.603	-13.123	-9.369	1.894
351	0.351	-23.163	-12.46	-10.409	-8.712	-18.434	-7.114	-11.026	-9.005
352	0.352	-17.905	-12.82	-14.467	-2.663	-16.87	-7.885	-16.751	-13.337
353	0.353	-14.987	-17.053	-13.883	-14.445	-15.495	-14.465	-9.315	-9.747
354	0.354	-19.255	-13.558	-14.467	-9.81	-14.323	-16.971	-14.074	-10.991
355	0.355	-18.48	-11.233	-7.875	-14.07	-15.491	-11.347	-13.223	-12.052
356	0.356	-29.325	-14.116	-7.098	-12.9	-10.283	-13.262	-9.085	-7.309
357	0.357	-30.874	-13.702	-4.772	-16.375	-9.346	-12.67	-8.437	-13.401
358	0.358	-23.702	-12.514	-11.338	-9.003	-1.432	-9.759	-8.95	-15.812
359	0.359	-14.784	-7.65	-13.851	-13.817	3.788	-8.395	-10.62	-13.965
360	0.36	-8.775	-9.567	-9.781	-13.026	-8.976	-14.783	-10.158	-12.104
361	0.361	-7.796	-16.889	-14.605	-5.658	-0.245	-3.358	-12.412	-16.22
362	0.362	-6.842	-13.959	-4.53	-14.539	1.324	-14.36	-14.484	-13.785
363	0.363	-2.57	-13.161	-8.753	-8.509	-2.922	-12.982	-12.485	-6.511
364	0.364	6.358	-9.085	-9.891	-15.845	-9.283	-11.808	-6.615	-7.541
365	0.365	12.392	-11.002	-11.02	-6.94	-10.417	-8.305	-8.877	-2.791
366	0.366	11.436	-10.412	-14.1	-0.927	-13.499	-13.502	-13.668	-10.805
367	0.367	-3.24	-16.981	-16.979	-12.722	-10.587	-8.647	-10.334	-18.217
368	0.368	-22.369	-16.203	-16.176	-8.067	-13.106	-9.409	-10.885	-11.52
369	0.369	-24.863	-16.978	-8.803	-3.799	-12.338	-18.3	-10.467	-12.363
370	0.37	-22.55	-26.443	-15.561	-0.105	-14.284	-19.45	-11.775	-14.749
371	0.371	-20.443	-27.587	-14.76	-10.929	-8.29	-7.617	-11.337	-15.402
372	0.372	-14.677	-9.584	-9.129	-3.749	-5.972	-12.234	-13.245	-12.165
373	0.373	-19.95	-7.077	-12.587	-0.053	-6.569	-10.868	-8.937	-8.152
374	0.374	-21.527	-18.686	-11.967	-10.864	-9.866	-4.468	-7.539	-14.002
375	0.375	-20.203	-20.816	-12.515	-3.684	-8.118	-7.941	-5.172	-8.431
376	0.376	-19.055	-18.889	-13.833	-4.843	-15.067	-4.832	-9.205	-6.521
377	0.377	-22.526	-17.151	-12.444	1.144	-8.285	-5.794	-10.535	-11.203
378	0.378	-19.415	-15.612	-12.023	-1.956	-12.541	-15.467	-10.1	-2.332
379	0.379	-22.306	-16.975	-14.707	-16.675	-11.77	-14.297	-14.906	-21.902
380	0.38	-23.085	-10.591	-16.618	-18.819	-8.296	-13.13	-8.866	15.039
381	0.381	-25.435	-14.071	-13.696	-20.769	-11.585	-10.026	-6.504	-0.082
382	0.382	-18.866	-8.851	-10.961	-25.998	-14.485	-12.938	-9.949	-4.556
383	0.383	-5.702	-7.887	-9.765	-49.805	-13.123	-15.467	-3.918	-16.949
384	0.384	7.852	-7.116	-8.949	-32.785	-9.838	-8.117	-7.958	-20.633
385	0.385	9.589	-7.903	-13.365	-17.113	-10.223	-11.022	-14.528	-10.569
386	0.386	14.231	-5.979	-7.327	-14.407	-4.231	-10.248	-10.245	-1.271
387	0.387	-7.449	-5.403	-16.196	-6.87	-3.456	-12.569	-9.452	-20.994
388	0.388	-23.127	-10.836	-15.005	0.091	0.606	-1.739	-10.008	-8.208
389	0.389	-25.836	-17.426	-14.012	-6.309	7.179	-3.291	-6.697	-5.875
390	0.39	-13.073	-16.66	-13.019	-12.136	-2.507	-4.651	-9.571	-12.27
391	0.391	-24.693	-15.906	-15.512	-13.893	-8.903	-3.493	-12.066	-18.064
392	0.392	-22.571	-12.439	-16.262	-9.271	-22.079	-4.659	-13.399	-23.27
393	0.393	-24.517	-13.031	-11.399	-13.545	-16.872	-12.023	-11.247	-15.311
394	0.394	-19.306	-21.941	-11.965	-17.224	-12.247	-9.124	-14.9	-13.918
395	0.395	-17.767	-10.147	-11.37	-11.226	-16.513	-13.382	-15.269	-10.181
396	0.396	-16.416	-14.808	-11.737	-8.126	-15.374	-14.155	-11.182	0.703
397	0.397	-15.264	-16.174	-15.018	-7.168	-9.393	-13.571	-9.812	2.08
398	0.398	-30.935	-12.515	-14.626	-7.963	0.267	-7.568	-15.222	-1.57
399	0.399	-16.038	-11.383	-11.918	-10.316	-3.429	-9.877	-10.374	-4.998
400	0.4	-25.722	-12.365	-8.436	-13.846	-6.929	-7.939	-9.784	-12.301
401	0.401	-17.024	-9.461	-7.27	-9.226	-14.299	-9.875	-10.355	-19.014
402	0.402	-5.995	-17.404	-9.974	-13.287	-15.289	-10.454	-10.73	-18.177
403	0.403	12.778	-10.06	-4.94	-10.78	-7.375	-17.42	-10.332	-23.731
404	0.404	-5.018	-16.847	-10.937	-8.467	8.672	-10.651	-8.192	-12.835
405	0.405	-2.685	-10.861	-5.327	-11.365	10.981	-18.585	-5.474	-14.318
406	0.406	-9.066	-14.942	-10.16	-5.367	17.36	-2.527	0.342	-18.524
407	0.407	-22.608	-13.031	-17.508	-9.63	3.806	-4.87	-1.966	-9.561
408	0.408	-27.827	-14.987	-12.666	-8.86	-12.066	-7.014	-8.533	-1.189
409	0.409	-23.165	-10.939	-18.67	-9.435	-22.713	-1.22	-12.776	-4.236
410	0.41	-18.892	-15.776	-16.355	-8.864	-28.521	-9.933	-11.995	-18.904
411	0.411	-4.546	-11.125	-14.422	-7.105	-23.309	-20.963	-8.501	4.573
412	0.412	-18.068	-12.87	-20.43	-9.605	-15.381	-13.785	-14.497	-11.029
413	0.413	-30.239	-13.259	-11.529	-10.958	-22.551	-10.118	-8.879	-25.083
414	0.414	-28.667	-15.588	-15.017	-10.561	-21.406	-11.278	-9.451	-1.801
415	0.415	-21.473	-10.756	-11.929	-13.268	-13.103	-12.246	-4.799	-11.021
416	0.416	-25.123	-12.7	-16.776	-11.325	-7.894	-5.466	-6.538	-19.263
417	0.417	-28.58	-10.965	-12.527	-11.113	2.931	-9.724	-3.055	-6.417
418	0.418	-14.639	-14.464	-5.185	-9.752	4.275	-12.039	-9.438	-8.668
419	0.419	14.388	-17.763	-2.294	-13.424	0.583	-8.555	-20.852	-10.706
420	0.42	18.45	-16.618	-10.231	-8.977	-0.592	-18.625	-22.393	-12.563
421	0.421	22.134	-10.635	-5.017	-9.56	-5.833	-14.373	-9.424	-21.205
422	0.422	18.856	-11.425	-9.864	-8.211	3.062	-5.459	-14.648	-13.211
423	0.423	-3.001	-12.198	-21.284	-11.501	-10.106	-11.458	-10.01	-17.405
424	0.424	-5.692	-14.127	-13.355	-11.108	-22.302	-8.36	-17.174	-13.663
425	0.425	-23.481	-12.195	-14.707	-15.564	-26.96	-11.259	-16.021	-21.923
426	0.426	-35.093	-15.11	-11.04	-13.824	-16.91	-12.032	-12.545	-10.045
427	0.427	-37.243	-11.633	-12.203	-12.472	-13.26	-9.722	-13.523	-11.528
428	0.428	-27.591	-12.986	-7.004	-5.12	-9.785	-13.214	-6.763	-10.112
429	0.429	-8.229	-15.11	-6.032	-4.171	-6.695	-9.958	-5.996	-6.37
430	0.43	-0.648	-17.819	-5.277	-9.036	-13.483	-12.892	-10.083	-9.811
431	0.431	-16.886	-14.327	-10.906	-11.583	-12.713	-4.993	-9.527	-12.842
432	0.432	-31.764	-12.2	-17.505	-10.837	-11.938	-6.19	-7.611	-17.641
433	0.433	-29.8	-14.906	-21.758	-7.39	-4.002	-7.193	-8.213	-15.098
434	0.434	-17.57	-9.878	-17.714	-10.736	-7.11	-6.251	-4.753	-14.313
435	0.435	-15.995	-13.171	-15.791	-13.659	-2.306	-8.788	-11.177	-16.243
436	0.436	-11.722	-16.092	-12.515	-11.163	-6.602	-6.488	-6.966	-15.65
437	0.437	-15.362	-11.268	-9.618	-12.541	-8.974	-5.928	-9.329	-11.565
438	0.438	-18.816	-11.878	-10.989	-9.659	-1.066	-5.373	-7.433	-5.75
439	0.439	-13.618	-15.978	-11.393	-5.994	-0.121	-8.285	-10.767	6.457
440	0.44	-8.806	-8.076	-13.525	-9.298	-1.08	-9.662	-11.391	-9.394
441	0.441	-9.591	-11.585	-12.363	-5.262	-5.354	-12.003	-11.057	-11.522
442	0.442	-8.824	-16.822	-11.2	-13.229	-7.734	-9.893	-10.721	-13.459
443	0.443	-10.756	-17.776	-7.729	-26.424	-8.374	-15.912	-11.17	-18.694
444	0.444	-18.127	-13.483	-9.09	-21.24	-11.75	-15.17	-7.566	-29.732
445	0.445	-19.146	-11.096	-15.691	-22.84	-7.715	-17.523	-10.94	-8.057
446	0.446	-16.718	-14.495	-10.873	-9.92	-11.217	-19.491	-8.11	13.808
447	0.447	-19.114	-9.796	-6.635	-4.737	-10.863	-20.103	-8.567	-0.321
448	0.448	-15.72	-4.372	-8.974	-0.148	-7.98	-20.711	-9.8	-18.131
449	0.449	-15.197	-15.244	-8.401	12.76	-9.118	-12.802	-11.422	-11.17
450	0.45	-13.442	-26.29	-11.68	-10.137	-9.482	-11.66	-10.135	-13.327
451	0.451	-15.931	-16.16	-12.235	-25.873	-11.577	-8.557	-13.876	-23.04
452	0.452	-13.537	-14.876	-13.571	-11.789	-9.618	-9.534	-16.273	-17.865
453	0.453	-16.345	-13.635	-13.17	-19.388	-10.427	-8.799	-9.768	-13.277
454	0.454	-19.923	-10.497	-10.246	-26.404	-10.319	-12.924	-12.764	-17.596
455	0.455	-13.489	-7.71	-12.958	-20.085	-13.889	-3.522	-12.067	-5.841
456	0.456	-17.788	-5.493	-14.128	-14.351	-9.505	5.277	-12.908	-10.54
457	0.457	-15.598	-9.917	-13.359	-16.16	-12.419	-0.822	-12.391	-6.33
458	0.458	-16.393	-13.853	-12.027	-17.791	-7.576	-4.057	-14.378	-7.53
459	0.459	-7.802	-24.406	-11.84	-7.807	-7.05	-11.025	-10.381	0.76
460	0.46	-13.827	-29.094	-13.386	-27.427	-8.935	-19.111	-12.975	-15.352
461	0.461	-14.785	-23.064	-12.781	-19.187	-9.474	-22.31	-8.615	-27.024
462	0.462	-13.765	-19.839	-11.78	-11.739	-9.197	-7.682	-12.76	-20.678
463	0.463	-14.521	-14.79	-13.508	-14.159	-8.099	-14.089	-13.227	-3.315
464	0.464	-20.152	-11.942	-12.342	-12.126	-10.813	-12.141	-8.837	-14.989
465	0.465	-15.36	-12.753	-12.545	-10.283	-12.753	-13.866	-8.32	-21.423
466	0.466	-20.146	-15.181	-15.462	-15.592	-16.252	-12.275	-10.891	-19.547
467	0.467	-17.403	-11.765	-12.77	-14.132	-12.986	-13.608	-11.326	-21.351
468	0.468	-22.393	-16.259	-11.598	-9.943	-10.102	-10.004	-13.503	-29.338
469	0.469	-19.164	-9.378	-13.696	-1.122	-8.958	-9.001	-15.488	-16.429
470	0.47	-20.903	-15.049	-10.955	-4.697	-7.418	-10.334	-12.06	-7.781
471	0.471	-19.527	-12.375	-12.472	-11.367	-10.129	-15.684	-10.952	-3.203
472	0.472	-13.12	-12.66	-13.603	-12.425	-7.999	-9.005	-6.541	-7.532
473	0.473	-21.043	-15.663	-13.39	-15.412	-12.459	-9.838	-8.513	-7.205
474	0.474	-15.861	-16.135	-17.843	-14.744	-6.481	-9.113	-5.648	-10.942
475	0.475	-1.255	-9.162	-7.772	-12.522	-5.739	-11.079	-7.051	-17.002
476	0.476	13.527	-12.072	-14.929	-13.214	-0.934	-1.016	-10.383	-11.83
477	0.477	7.622	-16.304	4.628	-11.394	-11.033	-8.208	-10.804	-12.829
478	0.478	-18.775	-17.007	-20.908	-2.614	-15.345	3.643	-15.287	-12.075
479	0.479	-37.657	-13.597	-3.869	-9.127	-6.542	-0.892	-6.414	-9.769
480	0.48	-20.719	-15.701	-6.97	-5.773	-12.639	0.538	-2.767	-6.299
481	0.481	-23.095	-10.623	-4.25	-9.005	-17.908	-0.662	-8.797	-3.037
482	0.482	-20.058	-13.752	-22.042	-4.306	-16.882	-6.724	-11.911	-2.5
483	0.483	-17.378	-9.178	-0.944	-1.931	-3.622	-16.562	-7.072	-2.949
484	0.484	-4.601	-12.871	-9.257	-14.252	13.897	-15.588	-2.809	-2.63
485	0.485	-2.306	-4.408	-11.766	-2.172	11.641	-17.039	-2.033	-4.828
486	0.486	-25.791	-11.298	-14.097	-0.73	18.037	-18.437	-6.889	-10.13
487	0.487	-35.209	-3.416	-11.975	-2.175	-7.167	-16.116	-10.195	-16.779
488	0.488	1.563	-6.696	-10.043	-11.144	-10.513	-22.805	-7.306	-12.569
489	0.489	-3.674	-15.877	-18.757	-17.205	-32.381	-14.58	-8.667	-16.656
490	0.49	-8.262	-22.27	-20.309	-12.053	-18.228	-21.228	-5.379	-10.067
491	0.491	-20.776	-30.07	-18.96	-11.175	10.031	-20.747	-10.225	-12.568
492	0.492	-24.504	-45.166	-7.153	-8.723	-1.187	-21.737	-4.225	-10.221
493	0.493	-7.475	-56.127	-8.692	-9.564	22.643	-15.176	3.142	-8.261
494	0.494	20.79	-73.824	1.38	-6.159	-24.37	-13.917	6.062	-14.239
495	0.495	39.545	-66.901	-2.298	-9.497	-30.929	-15.472	-7.08	-10.165
496	0.496	15.697	-34.797	-5.786	-13.589	-12.714	-14.653	-8.982	-9.577
497	0.497	18.766	6.678	-11.016	-5.66	-18.122	-16.33	-7.196	-11.495
498	0.498	-23.826	34.744	-17.805	-9.154	-43.273	-12.987	-11.815	-16.913
499	0.499	-66.436	9.865	-27.498	-12.281	-38.787	-20.643	-13.147	-6.082
500	0.5	-71.89	-58.592	-33.901	-17.139	-42.788	-37.115	-16.781	-7.633
501	0.501	-87.054	-88.227	-23.091	-26.842	-31.517	-21.266	-8.407	-3.377
502	0.502	-82.695	-43.686	-18.867	-23.182	20.006	1.983	-9.342	0.311
503	0.503	-62.051	-3.225	-20.049	-22.017	57.017	11.225	3.467	-3.144
504	0.504	-28.043	107.595	-4.385	-5.951	50.502	25.521	-12.356	-6.19
505	0.505	40.635	218.579	1.983	-8.267	20.179	28.311	-18.7	-7.116
506	0.506	90.021	203.99	-7.709	-10.389	-29.726	26.199	-16.732	-16.732
507	0.507	116.749	216.969	0.971	-4.584	-49.675	41.226	-28.892	-17.841
508	0.508	10.896	181.515	-10.081	-9.796	-7.116	66.339	-17.816	-18.95
509	0.509	-61.281	84.058	-20.169	-17.695	53.879	14.856	-10.595	-9.237
510	0.51	-74.407	-7.567	-31.993	-10.455	45.794	-36.729	1.285	-12.872
511	0.511	-86.112	-90.232	-30.464	1.438	8.882	-56.584	-6.58	-14.012
512	0.512	-53.448	-143.69	-14.599	-6.391	-24.564	-86.894	-10.777	-14.952
513	0.513	-23.745	-212.369	0.286	-10.544	-67.098	-92.008	-19.62	-17.8
514	0.514	2.98	-185.286	6.059	-14.135	-50.609	-76.469	-16.075	-11.699
515	0.515	76.322	-95.466	7.764	-22.376	-25.389	-80.11	-16.978	-10.826
516	0.516	66.448	-107.044	3.077	-14.931	-11.816	-41.64	-21.751	-12.679
517	0.517	39.712	-248.159	-18.642	-29.553	-7.738	34.727	-15.693	-12.017
518	0.518	-33.7	-305.906	-27.953	-14.571	-11.376	89.421	-16.401	-10.204
519	0.519	-63.376	-253.658	-25.265	-8.684	-21.384	80.108	-14.401	-8.779
520	0.52	-72.338	-206.305	-27.805	-6.857	-24.399	18.208	-12.402	-6.371
521	0.521	-64.215	-105.231	-20.851	-8.306	-27.021	-5.663	-9.444	-8.41
522	0.522	-56.815	-65.531	-14.46	-12.467	-9.162	-27.26	-12.88	-10.26
523	0.523	-23.263	89.786	-4.779	1.955	-6.809	-33.482	-5.471	-12.121
524	0.524	19.387	153.326	-6.507	-3.756	-4.665	-39.314	-0.201	-7.795
525	0.525	14.014	134.097	-4.961	1.552	-2.705	-55.809	-3.053	-16.631
526	0.526	-11.115	81.435	-9.217	3.172	9.547	-20.826	-5.519	-22.946
527	0.527	-24.546	33.643	-10.39	7.481	23.906	-71.628	-6.236	-28.878
528	0.528	13.154	134.774	-6.885	11.202	52.905	-105.488	-2.702	-25.719
529	0.529	8.223	174.353	0.463	7.78	40.477	-50.807	-2.068	-20.816
530	0.53	-23.657	114.916	-14.242	4.74	-16.242	45.173	-4.917	-9.339
531	0.531	-27.693	147.672	-20.636	1.884	-89.563	57.953	-12.797	1.747
532	0.532	-54.02	138.132	-14.843	1.13	-99.395	117.145	-23.581	11.877
533	0.533	-64.079	200.996	-20.074	-7.753	-72.647	105.972	-22.174	15.627
534	0.534	-17.022	176.881	-12.12	-23.391	-31.976	155.033	-13.227	12.209
535	0.535	16.524	169.528	0.858	-25.491	19.741	217.322	-0.025	13.236
536	0.536	59.139	68.698	-0.874	-31.242	53.255	274.036	1.764	4.386
537	0.537	86.831	-147.861	-5.516	-43.367	47.282	281.519	-2.852	-11.245
538	0.538	71.76	-54.784	-6.862	-35.367	-2.602	194.48	-7.066	-26.105
539	0.539	3.159	29.698	-10.525	-16.524	-22.5	111.236	-10.679	-39.6
540	0.54	-6.638	55.199	-11.675	-3.675	-4.321	-51.452	-4.637	-48.244
541	0.541	-69.116	-14.446	-16.891	-19.852	-9.732	-400.136	-9.822	-46.607
542	0.542	-93.5	-77.595	-21.724	-17.66	-24.811	-749.423	-16.557	-36.454
543	0.543	-86.133	-96.418	-17.447	-11.804	-11.254	-522.033	-15.748	-27.476
544	0.544	-52.616	-253.518	-11.819	-23.959	-15.283	-315.474	-11.65	-16.571
545	0.545	-22.151	-358.768	-13.741	-31.851	-11.623	-127.583	-22.456	5.15
546	0.546	-27.484	-338.984	-10.435	-30.459	-1.588	43.227	-23.986	8.294
547	0.547	-32.437	-355.947	-1.505	-16.117	1.5	198.549	-5.201	5.626
548	0.548	-9.513	-180.612	-5.15	5.191	-18.237	283.017	-2.671	-1.89
549	0.549	-5.398	-110.736	-8.61	2.507	-36.051	308.52	-18.914	0.452
550	0.55	20.944	122.285	-3.368	-10.248	-14.961	238.707	-21.032	-1.653
551	0.551	31.029	215.013	-2.393	-21.847	-12.255	5.601	-3.606	-15.179
552	0.552	2.766	186.749	-15.547	-19.693	-9.731	-87.396	-5.917	-20.377
553	0.553	-8.434	212.078	-21.335	-17.722	-21.297	-228.431	-8.045	-28.275
554	0.554	-32.108	188.691	-12.582	-15.939	-14.833	-254.189	-6.096	-18.186
555	0.555	-66.319	125.234	-17.159	-4.848	14.268	-138.159	2.607	-19.332
556	0.556	-43.175	29.255	-7.025	8.176	43.343	-32.569	1.053	-13.33
557	0.557	-22.16	-233.285	-13.351	-3.968	32.106	101.815	-9.009	-8.114
558	0.558	-18.226	-270.894	-9.807	-18.25	-12.647	49.029	-20.83	2.714
559	0.559	-28.211	-373.299	-15.002	-39.521	-18.636	-30.873	-25.472	1.343
560	0.56	-75.258	-466.58	-14.018	-47.85	-24.024	-17.019	-18.304	5.019
561	0.561	-95.233	-326.182	-25.413	-40.309	-8.918	-4.378	-6.486	-8.162
562	0.562	-28.14	6.62	-11.065	-24.061	-13.401	-160.133	-8.02	-20.372
563	0.563	34.347	51.425	-1.348	-4.925	-9.379	-224.168	-9.368	-41.092
564	0.564	42.53	174.525	0.446	2.592	-28.229	-436.44	-8.212	-38.402
565	0.565	35.271	136.408	2.049	-4.409	2.693	-408.908	-9.378	-20.611
566	0.566	41.967	306.4	-2.156	-2.31	6.736	-127.462	-6.281	-13.664
567	0.567	60.228	275.064	-19.151	3.504	-12.035	59.782	-13.06	-3.045
568	0.568	43.815	302.977	-16.806	5.245	-22.092	25.299	-12.282	-5.01
569	0.569	28.704	277.249	-14.656	3.713	-37.768	-6.068	-11.515	-6.784
570	0.57	-21.605	-25.717	-20.431	-12.149	-35.065	77.875	-2.032	-5.265
571	0.571	-55.023	-149.833	-32.593	-14.288	-6.803	102.915	1.647	-1.035
572	0.572	-60.913	-37.703	-27.905	-16.25	11.985	172.057	-4.349	0.097
573	0.573	-55.348	-4.177	-29.217	-11.052	15.316	277.384	-1.256	1.223
574	0.574	-19.956	88.222	-14.853	-0.029	6.073	373.048	-8.029	-4.044
575	0.575	3.027	172.035	-9.015	7.116	-25.038	424.993	-10.533	-12.994
576	0.576	-59.383	94.535	-3.745	18.922	-4.289	504.028	-19.426	-7.055
577	0.577	-86.036	-162.129	-18.034	17.358	37.355	286.823	-13.427	-6.138
578	0.578	-45.44	-128.593	-12.205	1.46	31.961	131.33	-18.66	-9.091
579	0.579	-8.611	-160.032	-6.976	-4.958	6.842	158.926	-11.895	-4.886
580	0.58	24.68	-188.402	-2.342	0.819	-34.39	81.713	-12.679	-4.145
581	0.581	42.718	-214.187	1.907	13.003	-39.897	58.211	-16.763	-15.016
582	0.582	26.199	-191.101	-17.629	8.363	-35.017	-47.913	-17.373	-22.979
583	0.583	0.998	-85.2	-20.323	-13.31	-12.342	-105.802	-7.35	-18.744
584	0.584	-21.906	126.63	-17.796	-16.408	-16.518	-158.49	-6.024	-15.095
585	0.585	-1.23	98.517	-15.474	-30.547	-12.881	-174.569	-12.426	-13.971
586	0.586	-4.882	-81.308	-9.069	-38.119	-9.575	-391.512	-4.117	-13.047
587	0.587	-14.882	-58.576	-10.994	-35.822	-43.978	-546.706	-20.191	-16.011
588	0.588	-49.267	4.295	-12.731	-42.237	-30.382	-236.891	-31.82	-20.332
589	0.589	-26.389	99.965	-14.276	-44.162	-1.343	-113.556	-12.679	-31.045
590	0.59	2.628	12.194	-10.031	-35.419	-5.02	-376.776	-10.177	-41.176
591	0.591	13.813	-226.629	-3.669	-17.955	5.07	-275.105	-12.511	-37.569
592	0.592	-3.327	-192.951	-7.181	-6.309	-4.204	-182.91	-6.135	-19.625
593	0.593	-12.763	-224.23	-6.249	0.103	-12.533	-42.807	-4.215	-12.113
594	0.594	-32.643	-308.958	0.496	-5.673	-4.983	33.659	-5.974	-0.537
595	0.595	-30.229	-232.624	-9.218	-7.409	1.988	-82.696	-7.532	-2.705
596	0.596	-46.545	-23.419	-21.067	0.532	-0.137	-61.38	-6.197	-0.816
597	0.597	-48.716	60.859	-25.741	1.918	-13.673	112.245	-7.374	0.888
598	0.598	-42.936	189.142	-18.6	-9.83	-15.392	182.45	-10.854	2.412
599	0.599	-34.207	259.27	-14.95	-8.202	-7.461	204.098	-9.88	1.047
600	0.6	-19.875	281.011	-6.665	-9.474	-6.115	108.424	-8.927	-2.632
601	0.601	9.178	224.161	5.104	-23.73	-2.424	91.395	-6.421	-10.948
602	0.602	-3.205	207.716	-2.869	-25.6	-1.245	107.435	-0.804	-18.318
603	0.603	-59.978	128.979	-24.6	-23.79	-13.031	121.892	-5.64	-15.45
604	0.604	-100.696	-0.544	-27.763	-25.26	-27.335	135.143	-5.067	-11.22
605	0.605	-93.431	-122.887	-25.097	-23.822	-33.12	75.696	-9.125	-5.608
606	0.606	-60.032	-75.414	-22.629	-17.339	-17.217	65.185	-12.594	-5.042
607	0.607	-17.491	-3.37	-15.699	-6.392	6.253	55.775	-5.236	-8.343
608	0.608	32.43	35.893	-0.841	3.77	-9.385	47.461	-10.469	-4.267
609	0.609	52.362	47.515	1.06	12.748	10.333	56.121	-9.514	-12.171
610	0.61	58.36	36.629	-11.171	11.635	2.756	34.527	-7.016	-1.301
611	0.611	63.75	-51.974	-9.667	12.662	0.412	28.444	-17.663	-8.424
612	0.612	48.617	-39.746	-8.377	9.829	-14.497	10.769	-13.4	-14.786
613	0.613	-1.676	15.255	-9.58	5.663	-4.826	5.769	-9.722	-11.305
614	0.614	-21.544	65.502	-13.095	0.15	-10.048	1.16	-6.243	-12.327
615	0.615	-3.291	75.437	-14.094	-10.585	-2.125	-2.953	-11.474	-9.472
616	0.616	2.161	-45.831	-9.289	-34.309	-9.268	-14.841	-8.576	-8.747
617	0.617	-12.927	-272.57	-15.331	-30.952	-10.411	-17.707	-11.093	-6.426
618	0.618	-26.481	-178.963	-17.723	-27.785	-6.916	-20.028	-3.748	-6.977
619	0.619	-55.527	18.808	-19.715	-13.583	-7.885	-28.406	-8.589	-11.588
620	0.62	-81.875	198.598	-16.474	-0.749	-16.818	-30.255	-9.372	-13.314
621	0.621	-85.233	268.305	-19.422	6.255	-20.322	-31.872	-10.142	-15.807
622	0.622	-82.228	247.135	-12.504	-0.092	-23.407	-37.975	-8.206	-13.463
623	0.623	-56.752	228.148	-7.705	-9.716	-22.41	-43.503	-8.789	-10.535
624	0.624	-5.309	211.05	-5.231	-11.394	-19.871	-48.458	-16.53	-4.496
625	0.625	16.75	163.873	-17.444	-22.381	-12.498	-38.931	-17.513	-3.696
626	0.626	23.34	5.425	-12.245	-9.384	-1.665	-39.751	-12.692	-15.879
627	0.627	78.244	-142.483	-7.635	-0.668	8.431	-37.733	-8.476	-17.596
628	0.628	144.933	-123.1	5.289	-2.221	2.099	-41.035	-7.734	-9.63
629	0.629	135.968	-245.254	13.966	-12.278	17.788	-39.7	-9.706	-19.654
630	0.63	46.352	-324.462	-6.774	-31.809	28.41	-42.636	-5.1	-10.721
631	0.631	-37.022	-338.549	-26.549	-40.114	30.289	-43.531	-5.698	-9.536
632	0.632	-69.445	-430.432	-24.056	-32.562	38.95	-42.722	-4.365	-12.615
633	0.633	-39.78	-370.553	-21.774	-30.242	24.605	-38.706	-10.782	-11.634
634	0.634	-30.874	-207.343	-6.921	-23.876	-4.41	-38.192	-13.311	-12.391
635	0.635	-55.289	95.993	-16.658	-6.469	-16.786	-28.197	-7.732	-11.594
636	0.636	-62.652	55.375	-14.963	-4.178	-28.01	-29.589	-11.257	-8.088
637	0.637	-56.073	18.279	-16.539	-2.072	-45.04	-26.055	-11.879	-18.138
638	0.638	-62.093	52.793	-17.919	-19.503	-48.158	-20.211	-14.814	-19.475
639	0.639	-67.553	-39.646	-9.039	-17.203	-45.455	-14.769	-19.692	-20.626
640	0.64	-42.362	-67.181	-3.086	-15.085	-42.93	-15.378	-15.083	-14.624
641	0.641	-19.5	61.292	-6.238	-13.14	-31.311	-21.191	-19.186	-15.59
642	0.642	9.543	-8.239	-5.331	-0.92	-16.406	-26.47	-16.719	-14.602
643	0.643	20.712	55.465	-9.658	0.655	-10.601	-25.448	-11.351	-3.141
644	0.644	17.348	113.393	-0.8	10.741	-12.345	-14.827	-13.335	7.932
645	0.645	1.598	26.188	-1.988	4.371	-7.684	-27.205	-10.087	20.927
646	0.646	-18.221	-84.776	-13.853	-11.278	-6.307	-35.46	-10.722	5.066
647	0.647	-31.057	-185.361	-18.558	-17.634	-15.196	-30.376	-11.156	-14.107
648	0.648	-47.334	-171.766	-17.26	-19.546	-6.875	-22.663	-13.534	-31.933
649	0.649	-32.436	-183.096	-13.597	-24.784	-9.974	-18.447	-7.012	-34.261
650	0.65	-26.61	-106.825	-12.474	-16.862	-9.005	-11.987	-9.977	-36.392
651	0.651	-10.703	-155.858	-13.447	-21.131	-8.224	-6.471	-9.263	-22.844
652	0.652	17.042	-39.253	-10.54	-17.471	-7.442	-11.086	-10.095	-6.99
653	0.653	5.874	167.556	-6.295	-18.655	-12.271	-13.431	-5.315	-13.394
654	0.654	-4.162	364.481	-18.52	-17.738	-7.639	-9.244	-15.444	-23.092
655	0.655	-26.026	440.876	-16.788	-18.77	0.076	1.671	-16.867	-7.25
656	0.656	-34.337	277.629	-18.299	-19.56	-5.162	0.109	-10.555	-5.149
657	0.657	-31.763	129.079	-16.909	-20.334	-11.919	-4.224	-9.464	-18.722
658	0.658	-29.332	109.746	-20.579	-9.463	1.278	-3.201	-12.629	-24.006
659	0.659	-31.345	-12.936	-19.418	1.646	3.226	0.121	-7.865	-25.608
660	0.66	-29.335	-188.169	-12.088	-8.339	-5.456	0.912	-12.192	-24.311
661	0.661	-17.112	-118.92	-3.217	-4.612	-3.896	3.607	-9.941	-20.678
662	0.662	-9.229	-140.535	-11.544	-8.079	-8.144	-2.611	-8.085	-2.741
663	0.663	-5.03	-160.115	-14.632	-2.869	-11.83	-2.104	-6.228	25.456
664	0.664	-11.481	-177.866	-15.586	-5.798	-8.347	-5.917	-5.722	21.706
665	0.665	-8.124	-66.789	-14.806	2.113	-9.721	-18.841	-8.321	31.672
666	0.666	3.567	5.248	-11.699	6.536	-8.765	-15.93	-10.728	-9.23
667	0.667	8.156	18.115	-2.782	-0.87	-17.669	-14.577	-10.424	-25.764
668	0.668	-13.592	77.274	-11.078	-9.82	-9.345	-15.379	-13.609	-29.135
669	0.669	-22.949	109.371	-14.156	-6.39	6.732	-12.531	-8.457	-14.122
670	0.67	-25.774	118.912	-18.978	-3.348	4.422	-8.865	-13.36	-18.65
671	0.671	-18.369	109.754	-18.196	-10.184	-1.985	-1.317	-10.154	-14.665
672	0.672	-25.485	-12.424	-15.877	-21.648	-7.879	1.662	-14.313	-18.425
673	0.673	-32.015	-99.996	-11.028	-26.295	-6.235	10.721	-15.772	-28.576
674	0.674	-22.432	-116.355	-14.29	-4.632	-14.206	8.944	-8.515	-19.385
675	0.675	-13.744	-73.759	-5.342	4.629	-15.543	9.674	-9.582	-11.16
676	0.676	0.018	-62.956	1.055	18.702	-27.321	-0.186	3.099	-18.799
677	0.677	7.965	-129.67	-4.943	11.093	-16.252	-17.41	-2.206	-21.199
678	0.678	29.684	-142.288	-10.142	-19.338	2.564	-10.604	-3.836	-27.654
679	0.679	7.896	-88.672	-7.151	-31.732	5.113	-8.702	0.333	-14.184
680	0.68	-17.625	19.365	-4.525	-28.059	2.832	-14.685	-19.297	-9.038
681	0.681	-55.461	33.212	-15.099	-11.031	-3.514	-9.586	-16.667	-10.663
682	0.682	-40.557	45.928	-13.724	-14.144	-13.171	-11.31	-9.206	-12.094
683	0.683	-17.936	-14.08	-7.317	-16.864	-21.859	-12.867	-16.248	-8.499
684	0.684	-5.741	-46.627	3.517	-24.434	-17.229	-11.942	-1.41	-9.719
685	0.685	-9.568	-56.407	-6.54	-12.856	-4.326	-6.197	-3.418	-8.797
686	0.686	-19.831	-65.151	-18.328	-19.259	-2.646	-9.369	-1.742	-2.058
687	0.687	-10.767	-40.92	-19.862	-17.343	-7.343	-4.5	-22.518	-8.097
688	0.688	-13.665	-4.328	-21.203	-8.64	-3.123	-5.261	-19.863	-5.837
689	0.689	-47.322	-24.442	-1.642	-13.304	3.245	-7.553	-7.143	-6.47
690	0.69	-15.542	18.085	6.708	-17.552	-2.76	-17.033	-4.873	-8.466
691	0.691	-3.226	23.769	9.268	-16.376	2.467	-8.205	-2.788	-17.424
692	0.692	30.822	-1.045	6.999	-8.029	-6.415	-4.76	-0.891	-18.633
693	0.693	26.403	-23.656	-16.362	-4.9	-12.371	-3.789	-6.147	-12.686
694	0.694	5.729	-52.542	-25.605	-9.702	-22.002	-6.712	-17.204	1.208
695	0.695	9.437	4.301	-5.815	-21.105	-20.81	-9.248	-10.07	6.979
696	0.696	-14.367	45.064	-13.325	-19.575	-14.766	-0.41	-16.471	15.636
697	0.697	-42.645	52.492	-15.627	-15.325	-13.749	-11.314	-12.999	10.946
698	0.698	-38.988	32.627	-39.023	1.699	-10.804	-18.55	-13.98	-10.761
699	0.699	-42.307	38.764	-10.727	-0.657	-8.24	-14.943	-11.085	-20.126
700	0.7	-39.198	22.493	-29.412	-7.109	-12.264	-11.514	-13.601	-28.591
701	0.701	-41.884	57.962	-25.992	-13.001	-11.639	-18.903	-14.373	-21.21
702	0.702	-39.338	90.118	-16.61	-7.857	-12.179	-12.122	-12.429	-23.765
703	0.703	-46.28	111.158	-13.879	15.901	-3.236	-12.87	-11.837	-17.511
704	0.704	-35.613	77.433	-26.717	19.187	-2.038	-16.925	-11.242	-11.589
705	0.705	-14.282	8.98	-52.513	-21.636	-12.833	-26.423	-10.848	-9.796
706	0.706	-16.947	-99.449	-35.476	-27.048	-19.949	-14.633	-16.253	-14.448
707	0.707	-24.444	-142.8	-0.991	-42.15	-18.747	-0.325	-11.4	4.292
708	0.708	-3.319	-103.645	12.551	-64.995	-10.395	-13.891	-11.955	-3.331
709	0.709	22.281	-20.528	24.916	-52.625	-9.387	-19.13	-13.677	-10.357
710	0.71	32.365	54.989	13.672	-26.301	-6.447	-27.08	-11.132	-16.78
711	0.711	66.76	44.815	-10.158	-2.52	-8.935	-34.241	-11.489	-11.025
712	0.712	25.485	-35.804	-19.443	13.14	-4.84	-14.695	-7.389	-19.801
713	0.713	-24.453	-68.144	-22.141	10.426	-5.397	22.239	-7.731	-5.592
714	0.714	9.069	-137.249	-14.619	-2.352	4.686	17.177	-0.331	7.695
715	0.715	3.161	-164.038	-16.948	-9.309	0.456	30.705	-5.508	-18.858
716	0.716	-46.667	-107.06	-14.821	-2.904	-13.844	18.295	-4.496	-7.639
717	0.717	-39.967	-84.811	-24.49	-0.971	-15.759	29.514	-3.674	-10.76
718	0.718	-45.839	16.375	-15.769	7.721	-20.98	39.586	-12.529	-13.59
719	0.719	-18.069	88.972	-11.136	15.639	-16.322	-7.439	-20.801	-21.713
720	0.72	-2.889	102.505	-1.111	22.762	5.376	-14.017	-4.68	-19.07
721	0.721	10.753	-76.207	5.212	3.17	52.431	77.518	2.341	-16.576
722	0.722	14.916	-101.548	-3.142	-39.447	45.868	143.318	8.791	-10.009
723	0.723	-3.754	154.549	-14.94	-33.52	-9.084	107.705	-0.824	-0.153
724	0.724	-27.462	120.421	-25.956	-17.145	-46.038	-55.056	-5.986	-1.722
725	0.725	-49.224	213.19	-4.304	-2.076	-39.461	-217.832	-10.558	-9.477
726	0.726	-40.767	128.667	4.962	11.478	-33.465	-154.385	-14.747	-28.068
727	0.727	-38.137	-50.866	-14.808	-0.892	-28.059	-135.259	-8.28	-30.42
728	0.728	-45.007	-167.4	-53.377	-34.964	-23.029	-47.819	-2.208	-13.985
729	0.729	-34.25	-188.712	-58.845	-39.477	-18.559	-63.712	-9.488	-15.947
730	0.73	-16.748	-169.653	-33.688	-43.588	-14.474	-78.051	-8.442	-9.95
731	0.731	-0.41	-82.17	-1.754	-24.86	-3.24	-12.288	-4.124	-8.022
732	0.732	6.017	-66.283	2.304	-14.82	-6.533	23.296	-12.961	-6.301
733	0.733	15.74	-196.246	21.04	0.844	2.736	55.785	-23.723	-21.996
734	0.734	-6.99	-73.649	17.681	14.966	16.841	65.641	-13.593	-28.218
735	0.735	21.44	101.316	-4.247	7.424	4.059	-68.685	-12.344	-29.976
736	0.736	40.391	264.045	-1.57	5.106	-7.552	-126.365	-11.098	-17.616
737	0.737	16.739	327.572	-4.118	-9.807	-22.457	-73.933	-18.367	-3.133
738	0.738	7.561	115.89	-6.473	-11.744	-24.394	-58.071	-17.333	-8.797
739	0.739	-6.486	-81.274	-12.871	-31.106	-19.173	-14.928	-14.741	0.06
740	0.74	-44.987	-311.934	-22.52	-28.629	-11.24	50.858	-13.881	1.743
741	0.741	-61.384	-218.958	-31.207	-30.987	-9.904	15.236	-15.724	-5.297
742	0.742	-66.35	-134.507	-29.66	-24.619	-13.588	-17.275	-13.701	1.169
743	0.743	-52.732	-6.353	-22.544	-26.565	-7.605	12.33	-10.704	-2.247
744	0.744	-48.629	16.895	-18.966	-3.74	2.048	21.228	-8.104	-1.214
745	0.745	-29.82	-46.556	-10.702	11.948	-6.89	45.615	-12.483	13.578
746	0.746	-19.703	-65.705	-7.604	-13.574	-10.403	38.276	-11.827	-9.767
747	0.747	-22.745	-83.174	-10.496	-16.856	-9.458	44.878	-8.27	-31.555
748	0.748	-14.377	-67.385	-23.653	4.972	-8.51	38.896	-11.481	-0.321
749	0.749	-27.087	-53.141	-52.694	24.665	-4.264	22.45	-9.279	53.919
750	0.75	-20.076	-13.748	-73.383	37.439	-8.339	7.369	-11.903	61.326
751	0.751	-9.389	-2.085	-31.84	21.152	-4.873	-24.538	-12.982	108.194
752	0.752	11.934	8.607	29.06	-10.895	-6.828	-36.9	-12.127	16.683
753	0.753	-2.186	117.065	85.965	-42.95	-7.433	-18.093	-9.338	-180.711
754	0.754	-25.41	217.998	49.006	-47.042	-8.802	5.752	-7.32	-96.324
755	0.755	-34.686	204.714	-11.594	-35.754	-7.462	8.894	-10.145	-19.473
756	0.756	-31.907	216.339	-35.955	-18.708	-10.386	0.616	-4.077	3.77
757	0.757	-3.568	118.357	1.041	-15.59	-7.698	-1.847	-10.007	24.874
758	0.758	-14.716	25.98	7.682	-1.42	-7.332	-8.747	-5.871	5.73
759	0.759	16.342	-33.812	1.688	-14.166	-7.534	-6.559	-7.742	-11.682
760	0.76	70.625	-153.301	7.001	-2.514	-9.478	-20.05	-9.61	4.185
761	0.761	63.367	-328.258	-18.199	-8.799	-11.422	-18.256	-11.286	18.496
762	0.762	16.637	-305.076	-31.773	-22.231	-9.113	-0.793	-13.739	57.966
763	0.763	-25.905	-72.189	-2.762	-16.892	-9.313	-3.062	-11.356	165.339
764	0.764	-64.655	20.576	-21.533	-31.121	-12.417	-17.885	-10.905	93.108
765	0.765	-59.645	-7.638	-24.839	-29.135	-8.748	-19.76	-8.908	-104.332
766	0.766	-55.223	-33.288	-27.941	-9.721	-8.373	-28.392	-10.791	-245.3
767	0.767	-51.282	-149.589	-25.24	-7.111	-1.816	-32.943	-8.604	-270.924
768	0.768	-32.656	-128.462	-12.489	-13.983	-4.748	-22.791	-9.903	-154.697
769	0.769	-22.689	-70.672	3.763	5.257	-4.007	-16.327	-11.22	-48.944
770	0.77	-25.834	-18.048	14.355	7.864	-14.677	-7.984	-9.638	-68.226
771	0.771	-17.509	29.72	-14.71	-3.666	-13.343	-8.924	-12.118	-50.924
772	0.772	-19.998	44.044	-43.725	11.297	-12.177	-7.853	-11.304	-35.17
773	0.773	-13.016	83.531	-40.031	9.391	-11.021	-5.196	-10.487	-20.969
774	0.774	-10.905	119.345	-9.045	-16.918	-5.842	-1.043	-11.233	-7.924
775	0.775	-24.491	151.971	-4.975	-35.671	-6.887	2.381	-7.537	3.774
776	0.776	1.776	122.528	-1.282	-32.311	-6.172	-7.848	-8.873	14.534
777	0.777	12.963	131.486	8.8	-16.549	-5.439	-17.961	-8.477	4.643
778	0.778	2.884	106.993	-6.879	3.237	-10.298	-19.125	-10.592	13.495
779	0.779	-0.272	40.055	-43.886	-14.557	-13.605	-20.187	-12.509	5.324
780	0.78	-20.069	13.257	-38.88	-7.585	-9.541	-6.161	-9.792	12.636
781	0.781	-7.327	-11.165	-34.413	-9.705	-6.06	-11.881	-9.587	19.169
782	0.782	4.265	-77.856	-5.341	-19.336	-1.61	-13.475	-10.93	13.121
783	0.783	-27.676	-122.452	21.021	-21.014	-5.673	-21.234	-7.836	18.489
784	0.784	-68.874	-65.527	11.016	-28.875	-11.486	-13.896	-13.854	3.327
785	0.785	-63.463	-28.38	-23.367	-12.923	-10.725	-14.891	-13.087	7.707
786	0.786	-38.299	-88.635	-27.752	-2.185	-8.799	-11.367	-12.318	11.707
787	0.787	2.931	-47.612	-23.633	-7.915	-13.46	-12.319	-10.379	15.333
788	0.788	19.362	-25.225	-34.816	4.321	-9.446	-7.391	-13.676	5.227
789	0.789	44.488	-31.726	-44.841	21.755	-9.894	-9.806	-10.786	8.283
790	0.79	21.592	-50.023	-29.132	10.116	-3.541	-15.287	-14.272	10.953
791	0.791	9.12	-44.88	-9.371	-4.833	-11.477	-17.054	-9.816	28.713
792	0.792	12.708	-39.964	18.892	-6.844	-12.424	-6.854	-15.228	26.34
793	0.793	15.928	-44.385	37.681	-5.178	-9.496	-8.098	-11.735	19.908
794	0.794	-12.367	-56.56	-6.996	-29.044	-5.213	-14.363	-8.439	2.446
795	0.795	-31.156	0.325	-37.334	-39.112	-7.504	-22.582	-6.692	4.72
796	0.796	-48.177	57.432	-42.691	-17.219	-6.904	-19.384	-9.211	-10.218
797	0.797	-51.253	50.286	-27.541	25.377	-8.821	-18.337	-10.564	-19.948
798	0.798	-48.522	3.664	-23.039	31.42	-11.704	-8.598	-6.496	-21.753
799	0.799	-25.279	-2.111	-18.94	-18.431	-10.315	-9.704	-14.433	-29.721
800	0.8	-15.975	14.545	37.776	1.592	-7.957	-13.175	-13.266	-19.652
801	0.801	-7.618	19.79	29.661	56.618	-5.805	-12.217	-12.304	-10.754
802	0.802	15.661	-11.945	-21.953	49.293	-3.074	-11.29	-9.408	2.428
803	0.803	12.629	-40.77	-15.262	-24.651	-6.546	-13.877	-11.929	-2.868
804	0.804	4.351	-51.726	3.065	-93.784	-7.708	-14.7	-7.868	-14.115
805	0.805	-29.111	-54.738	-46.798	-67.142	-11.386	-14.145	-3.038	-18.474
806	0.806	-42.641	-51.45	-26.847	-59.065	-13.707	-8.176	-9.05	-17.325
807	0.807	-38.556	-37.171	-20.858	-66.443	-9.64	-7.448	-8.289	-16.154
808	0.808	-34.847	-29.608	29.112	-46.525	-12.145	-9.444	-4.817	-21.354
809	0.809	-24.782	-32.028	103.07	-28.327	-10.784	-7.587	-10.827	-24.246
810	0.81	-27.841	-34.307	14.261	-44.772	-9.617	-5.924	-8.516	-25.021
811	0.811	-25.047	-17.103	-21.329	-29.66	-6.896	-0.207	-9.111	-22.676
812	0.812	-12.235	-5.81	-32.175	-16.104	-11.133	8.606	-7.184	-11.806
813	0.813	8.819	-8.172	-42.058	-3.734	-10.725	7.377	-12.614	-0.708
814	0.814	6.044	-10.115	-15.33	15.026	-4.326	8.274	-9.14	-4.85
815	0.815	-1.598	-29.417	-23.444	-2.03	-8.567	-6.516	-8.571	-1.151
816	0.816	33.354	-42.163	-16.076	-23.926	-9.319	-34.276	-16.321	-0.128
817	0.817	48.402	-16.387	-9.484	-21.231	-4.456	-23.154	-15.364	-5.558
818	0.818	-1.939	-6.355	-15.46	-3.445	-3.849	-13.186	-8.604	5.135
819	0.819	-21.865	-15.639	23.276	-10.421	-4.413	-3.982	-11.126	3.788
820	0.82	-52.221	-12.871	8.222	-4.031	3.537	-12.381	-3.792	-4.993
821	0.821	-57.604	-15.263	-32.96	-5.971	4.701	-14.97	-6.711	-8.371
822	0.822	-42.458	-12.764	-38.362	-7.755	-7.097	-22.014	-10.992	-5.144
823	0.823	-28.866	2.291	-43.404	15.988	-18.124	-28.463	-10.241	-9.845
824	0.824	-24.765	15.997	-29.86	19.205	-10.964	-22.733	-9.68	-22.846
825	0.825	-21.069	-3.185	-17.45	-15.379	-12.121	-14.093	-14.364	-51.69
826	0.826	-17.775	-10.581	-13.753	-19.984	-13.274	-15.709	-8.98	-97.398
827	0.827	-27.032	-8.176	-10.445	0.602	-18.495	-5.735	-9.597	-54.658
828	0.828	9.977	-10.223	-1.135	4.225	-11.739	-6.99	-11.575	-38.071
829	0.829	15.062	-39.219	-9.457	7.477	-17.752	-3.605	-9.872	-32.912
830	0.83	1.545	-18.574	-17.03	4.311	-8.867	1.53	-13.381	-19.258
831	0.831	-2.549	-15.021	-14.73	-9.873	-2.885	0.478	-12.058	-15.097
832	0.832	-13.819	-11.911	-12.631	-17.492	-8.126	-5.61	-8.023	-11.349
833	0.833	-37.649	-9.071	-18.436	-15.245	2.685	-1.623	-2.252	-8.015
834	0.834	-28.375	-17.653	-30.611	-17.442	9.817	-6.537	-4.607	-4.863
835	0.835	-20.11	-10.31	-44.934	-34.932	-9.765	-7.192	-8.129	-7.546
836	0.836	-17.649	5.728	-27.559	-23.394	-12.507	-11.334	-14.165	-5.015
837	0.837	-19.984	20.404	-16.007	-8.536	5.261	-16.25	-10.135	-2.683
838	0.838	-17.81	10.623	-13.923	8.842	12.188	-6.267	-5.329	-9.056
839	0.839	-8.075	12.261	-12.019	25.07	-7.004	-2.083	-11.355	-3.246
840	0.84	-9.764	26.487	-6.846	35.691	-24.855	-0.985	-16.996	-1.508
841	0.841	-8.248	16.772	1.037	45.328	-36.511	-19.053	-17.6	-3.076
842	0.842	-15.449	-9.547	-3.264	36.569	-34.432	-26.66	-17.044	-4.462
843	0.843	-16.653	-51.16	-4.427	12.714	-24.806	-19.74	-11.656	-8.183
844	0.844	-22.711	-12.476	-15.259	-25.089	-19.632	-9.139	-9.743	-4.761
845	0.845	-21.819	-78.133	-19.555	-40.25	-15.036	-7.239	-7.828	-5.823
846	0.846	-18.981	-69.215	-10.73	-53.861	-13.74	-12.515	-11.916	-8.811
847	0.847	-18.27	-61.059	-9.637	-66.29	-12.639	-11.03	-11.55	-11.408
848	0.848	-9.429	-38.998	-6.597	-69.991	-21.034	-24.038	-10.218	-7.445
849	0.849	-12.961	-5.563	-3.743	-59.951	-15.877	-11.878	-15.075	-6.943
850	0.85	-22.654	12.576	-9.789	-31.766	-7.045	-13.461	-7.753	-6.45
851	0.851	-29.035	17.932	-9.032	-20.594	-3.631	-12.144	-8.744	-11.98
852	0.852	-20.721	2.769	-12.547	-10.53	1.529	4.86	-9.542	-12.708
853	0.853	-17.621	-1.796	-10.696	-7.458	8.245	-2.103	-10.335	-12.265
854	0.854	-12.807	10.467	-1.874	12.161	3.917	-8.481	-6.871	-8.317
855	0.855	-13.603	6.653	-13.751	9.463	-0.218	-10.409	-6.304	-10.946
856	0.856	-11.367	-10.479	-5.945	-2.29	-5.126	-8.649	-4.575	-9.699
857	0.857	-0.624	-13.591	-19.017	-8.784	-9.847	-3.982	-12.528	-9.418
858	0.858	10.347	-5.296	-10.397	-18.523	-5.85	0.296	-11.386	-13.184
859	0.859	-5.556	-7.865	-11.998	-27.242	-7.274	-3.367	-12.374	-13.66
860	0.86	-20.47	-19.555	-10.64	-25.666	-13.341	-6.835	-11.429	-17.811
861	0.861	-6.946	-4.777	-7.626	-23.926	-20.758	-5.659	-17.447	-15.377
862	0.862	8.887	8.691	-11.42	-10.942	-15.593	-13	-15.143	-20.859
863	0.863	-6.029	20.859	-17.536	-9.125	-8.886	-15.881	-13.219	-7.361
864	0.864	-4.097	25.515	-22.871	-7.464	-13.21	-16.633	-11.299	-9.329
865	0.865	-5.837	3.933	-20.047	-3.091	-14.044	-12.547	-10.725	-15.362
866	0.866	-16.866	-30.435	-15.877	-1.83	-14.687	-3.057	-11.306	-14.62
867	0.867	-24.02	-43.946	-20.018	-0.599	-11.461	-9.456	-7.831	-18.136
868	0.868	-27.695	-31.594	-13.507	-16.571	-7.457	-8.295	-15.187	-9.464
869	0.869	-31.228	-20.511	-12.8	-14.179	-7.127	-9.252	-3.376	-6.002
870	0.87	-34.403	-37.614	-10.508	-11.997	-5.834	-8.264	-8.009	-0.798
871	0.871	-34.132	-54.745	-15.39	5.511	-8.792	-7.484	-3.733	-3.736
872	0.872	-27.492	-39.203	-10.829	21.873	-4.397	-19.686	-4.878	2.23
873	0.873	-14.461	-36.688	-8.012	15.574	-2.718	-7.522	-8.349	-9.991
874	0.874	-1.041	-49.786	-7.712	36.955	-4.137	-12.199	5.604	-25.891
875	0.875	-2.891	-43.125	-5.438	28.709	-11.54	-13.58	-0.187	-2.508
876	0.876	-10.918	-41.171	-6.622	0.482	-8.492	-4.699	-1.905	-11.843
877	0.877	-21.051	-58.796	-8.582	-41.072	6.176	-8.225	-0.334	-9.195
878	0.878	-38.11	-56.814	-8.981	-35.557	-4.508	-5.145	-7.468	-6.683
879	0.879	-21.859	-33.561	-13.246	-20.379	-6.475	-9.943	-19.253	-8.985
880	0.88	10.067	-5.278	-7.838	-24.765	-4.761	-5.607	-11.292	-6.821
881	0.881	23.59	21.185	2.99	-12.321	-6.326	-6.241	-12.613	2.91
882	0.882	2.853	38.368	-4.954	-15.94	0.823	-16.967	-8.902	4.71
883	0.883	-31.266	22.803	-9.237	-19.19	-5.572	-18.4	-10.029	-15.934
884	0.884	-17.798	31.219	-10.428	-16.089	-6.734	-11.124	-9.021	-13.156
885	0.885	-5.474	64.724	-6.957	-1.952	-9.826	-7.33	-9.95	-10.57
886	0.886	-16.733	23.557	2.716	-19.74	-6.939	-3.745	-10.69	-12.827
887	0.887	-33.798	-37.314	-9.069	-26.691	-9.472	-2.678	-11.432	-23.4
888	0.888	-36.926	-12.832	-26.439	-24.508	-13.538	-5.467	-16.234	-29.14
889	0.889	-22.825	-20.129	-10.124	-18.632	-4.051	-15.047	-11.552	-23.851
890	0.89	15.664	-66.94	0.554	-16.801	-5.22	-11.314	-16.935	-15.853
891	0.891	-0.805	-72.926	2.449	-18.274	-8.718	-17.252	-10.319	-2.821
892	0.892	-5.84	-45.254	-20.389	-16.862	-9.7	-16.282	-9.507	-7.981
893	0.893	-1.391	-20.121	-23.472	-2.505	-8.73	-17.235	-11.792	-9.466
894	0.894	-13.784	2.663	-26.162	-16.05	-9.488	-23.223	-11.165	-2.244
895	0.895	-32.585	-9.731	-13.387	-14.338	-5.394	-11.056	-7.826	-13.986
896	0.896	-35.923	8.979	-20.361	-9.716	-7.287	4.811	-11.841	-28.246
897	0.897	-26.704	5.62	-13.969	3.228	0.116	-10.115	-10.436	-14.645
898	0.898	-24.036	-3.731	-15.893	-2.039	-8.733	-8.181	-10.773	-30.462
899	0.899	-26.571	-6.473	-14.111	-3.644	-7.517	-6.442	-5.879	-19.761
900	0.9	-33.565	6.283	-6.143	-2.317	-8.424	-4.856	-10.477	9.322
901	0.901	-14.428	3.929	-13.277	-14.103	-11.252	-12.025	-8.68	38.409
902	0.902	-11.937	10.302	-12.083	-9.47	-17.169	-31.606	-9.98	27.229
903	0.903	-0.334	-3.262	-10.892	12.228	-9.733	-28.911	-10.311	-3.688
904	0.904	-15.256	5.415	-7.771	21.541	-10.613	-21.335	-11.424	-16.024
905	0.905	9.89	-18.406	3.107	18.832	-13.047	-23.572	-9.443	-19.646
906	0.906	6.576	-69.9	-1.127	6.06	-8.903	-17.148	-9.005	-16.304
907	0.907	-15.305	-32.949	-9.99	-24.319	-12.315	-11.432	-7.404	-25.54
908	0.908	-29.426	0.506	-8.787	-36.684	-11.664	-6.418	-5.429	-22.776
909	0.909	-31.925	18.68	-20.547	-40.314	-9.85	-5.077	-7.32	-20.214
910	0.91	-20.329	46.343	-28.444	-16.481	-12.289	-3.864	-8.827	-17.853
911	0.911	-5.473	11.111	-21.235	-13.374	-10.872	-0.274	-9.36	-24.205
912	0.912	-15.18	-30.116	-22.351	-44.521	-8.69	-3.909	-12.422	-22.228
913	0.913	-13.433	-57.79	-23.466	-56.888	-6.701	-9.219	-11.227	-23.921
914	0.914	-24.459	-113.315	-20.324	-38.079	-7.027	-10.102	-13.9	-22.305
915	0.915	-31.603	-91.227	-13.516	-34.722	-8.528	-9.169	-16.573	-17.99
916	0.916	-14.561	-44.393	-12.706	-18.979	-6.552	-8.195	-11.699	-14.262
917	0.917	-12.252	34.919	-11.887	-27.245	-6.695	-4.353	-13.598	-13.042
918	0.918	-14.387	110.755	-13.773	6.252	-8.194	-3.499	-11.628	-16.084
919	0.919	-4.725	21.903	-16.997	10.705	-4.651	-5.199	-15.664	-15.056
920	0.92	7.453	33.712	-18.654	-18.339	-5.944	-0.452	-14.277	-9.001
921	0.921	21.769	44.545	-10.643	-29.542	-5.494	9.574	-12.898	-9.715
922	0.922	27.586	74.132	-4.576	-12.46	-9.11	16.703	-10.741	-9.072
923	0.923	29.352	154.822	0.707	-3.12	-12.337	13.049	-13.427	-7.077
924	0.924	8.698	100.647	-13.965	5.227	-14.402	9.678	-7.603	-8.766
925	0.925	-5.364	-47.391	-20.3	12.771	-11.63	8.859	-14.937	-10.084
926	0.926	-23.103	-26.292	-10.57	-12.975	-14.286	19.892	-8.146	-11.385
927	0.927	-58.09	69.915	-15.749	-30.015	-12.677	-1.609	-10.652	-9.213
928	0.928	-42.975	-87.569	-11.049	-14.38	-9.898	-48.501	-5.036	-6.47
929	0.929	-38.504	-235.74	-12.357	-0.278	-12.551	-68.275	-8.521	-8.374
930	0.93	-34.403	-254.814	-15.984	-2.787	-10.371	-98.482	-14.53	-9.892
931	0.931	-30.659	-202.258	-9.924	-14.402	-7.607	-59.595	-10.468	-7.922
932	0.932	-13.575	-122.54	6.214	-3.764	-11.819	-54.386	-6.987	-8.653
933	0.933	-10.463	-79.228	3.981	25.257	-8.288	-40.697	-7.568	-10.167
934	0.934	-13.172	-13.317	-15.094	12.873	-8.64	-36.521	-9.309	-9.566
935	0.935	-25.923	-25.021	-22.558	-5.912	-4.542	-17.665	-7.958	-8.198
936	0.936	-18.906	-35.742	-20.176	4.156	-3.159	-14.312	-9.313	-11.084
937	0.937	-20.998	-25.812	-26.53	-17.691	-1.77	-23.58	-8.149	-7.379
938	0.938	-19.045	0.885	-28.425	-20.38	-4.635	1.94	-6.213	-10.654
939	0.939	-13.798	25.287	-2.078	-27.946	-8.282	32.884	-8.927	-7.743
940	0.94	-18.384	32.676	54.678	-16.372	-10.567	20.45	-11.828	-9.655
941	0.941	-28.35	26.099	14.099	-5.743	-10.148	46.727	-9.902	-12.337
942	0.942	-29.431	20.126	-7.905	-7.671	-12.836	22.907	-7.969	-12.496
943	0.943	-21.058	14.754	-14.445	-5.913	-8.556	25.975	-10.098	-13.826
944	0.944	-4.939	9.783	-8.425	-7.436	-9.892	51.502	-10.297	-12.457
945	0.945	11.357	14.326	-2.991	-17.482	-12.192	20.526	-8.949	-12.241
946	0.946	26.264	35.107	-7.997	-16.279	-13.329	24.574	-12.244	-8.746
947	0.947	-2.744	38.868	-12.411	1.762	-11.371	-1.687	-11.862	-9.123
948	0.948	-15.087	28.879	-33.066	19.613	-14.057	-11.705	-13.806	-10.242
949	0.949	-11.371	32.029	-21.8	8.022	-10.556	-33.564	-9.559	-9.057
950	0.95	-21.38	40.418	-18.499	-6.904	-12.857	3.419	-10.918	-12.511
951	0.951	-18.227	12.262	-21.548	22.104	-14.96	18.482	-11.31	-6.655
952	0.952	-20.851	-6.425	-18.804	-6.961	-10.488	4.783	-13.447	-10.655
953	0.953	-7.998	-3.047	-11.208	-10.682	-11.053	-41.387	-7.451	-11.2
954	0.954	-10.257	-12.262	-18.119	13.097	-11.41	-84.334	-4.938	-13.137
955	0.955	-3.839	-20.49	-11.63	-2.59	-12.743	-34.867	-10.557	-12.568
956	0.956	-13.463	-33.213	-17.318	-22.31	-8.66	65.539	-12.495	-12.983
957	0.957	-22.125	-21.624	-25.949	-40.046	-10.003	137.467	-7.857	-14.364
958	0.958	-23.644	-19.436	-17.95	-61.097	-6.712	97.872	-11.924	-9.553
959	0.959	-10.651	-25.206	-10.785	-41.319	-11.553	14.457	-9.412	-4.933
960	0.96	1.573	-30.405	-17.166	-18.105	-2.851	-39.753	-14.838	-5.53
961	0.961	-3.02	-19.344	-11.121	-15.018	0.63	9.677	-6.913	-10.368
962	0.962	-24.622	-15.055	-14.111	-12.298	3.719	-52.443	-5.961	-19.062
963	0.963	-33.85	-23.955	-15.01	-25.077	0.799	-174.225	-6.943	-22.523
964	0.964	-36.511	-29.958	-7.1	-46.171	6.776	-191.383	-7.734	-15.147
965	0.965	-28.922	-24.704	-4.032	-37.791	7.523	-175.343	-8.527	-14.155
966	0.966	-12.629	-15.763	-8.898	-24.948	-3.339	-247.519	-10.483	-18.385
967	0.967	-18.969	-21.71	-13.145	5.494	-1.816	-129.067	-8.559	-16.031
968	0.968	-9.249	-7.696	-20.464	1.45	-8.997	77.747	-10.312	-14.074
969	0.969	-7.465	-17.215	-31.292	12.699	-12.695	161.885	-6.84	-9.412
970	0.97	-12.061	-15.387	-18.299	-18.231	-13.878	84.898	-7.241	-12.289
971	0.971	-19.163	-4.308	-13.051	-30.609	-14.87	61.72	-10.151	-18.063
972	0.972	-17.938	2.886	-1.997	-19.342	-13.923	-1.468	-10.542	-13.963
973	0.973	-28.73	-11.356	13.879	-9.18	-14.719	-59.032	-10.932	-18.762
974	0.974	-24.457	-13.187	-5.283	19.151	-15.513	-76.645	-6.099	-14.093
975	0.975	-25.624	2.675	-7.818	0.444	-13.605	-92.817	-12.681	-10.02
976	0.976	-9.959	-8.102	-5.483	-23.341	-16.906	-49.926	-10.173	-10.408
977	0.977	0.69	-33.35	-16.051	-20.219	-15.175	-10.583	-7.857	-3.052
978	0.978	-9.019	-36.659	-10.137	-17.481	-13.823	-22.523	-11.346	-2.072
979	0.979	-7.278	-21.155	-15.318	-24.935	-11.499	-33.444	-13.282	-6.881
980	0.98	-11.919	-18.708	-19.986	-13.296	-14.404	-23.251	-11.542	-11.1
981	0.981	1.06	-57.389	-24.32	1.42	-8.405	-13.857	-12.906	-13.388
982	0.982	6.302	-29.749	-38.637	-0.74	-7.632	11.158	-11.555	-8.526
983	0.983	-7.983	-14.588	-32.803	-9.69	-5.32	33.768	-13.68	-14.515
984	0.984	-13.758	-10.046	-27.591	4.242	-7.266	54.141	-9.229	-5.618
985	0.985	-25.923	-13.948	-3.748	-1.771	-6.698	60.43	-13.297	-9.101
986	0.986	-21.268	-10.112	20.093	-28.143	-10.767	77.207	-15.815	-18.795
987	0.987	-14.083	0.096	-1.786	-24.445	-15.609	92.528	-13.493	-12.421
988	0.988	-12.898	-2.837	-4.569	13.432	-10.971	60.751	-11.366	-8.949
989	0.989	-28.543	-22.398	-12.199	28.707	-10.407	56.792	-12.528	-14.184
990	0.99	-30.643	-19.715	-14.549	5.932	-7.912	38.064	-6.726	-9.349
991	0.991	-28.671	-26.523	-12.384	-14.651	-4.637	0.392	-7.502	-8.583
992	0.992	-9.291	-11.484	-14.281	-18.227	-7.557	5.594	-9.437	-6.276
993	0.993	-11.788	-1.722	1.61	-14.802	-4.855	-7.668	-7.498	-2.814
994	0.994	-9.437	-13.817	3.727	-17.686	-9.89	-19.769	-6.917	-7.483
995	0.995	5.515	-12.223	1.704	-31.583	-9.309	-8.207	-6.525	-9.255
996	0.996	-7.957	-10.858	-14.325	-23.88	-11.057	-59.341	-10.975	-16.244
997	0.997	-16.585	-11.956	-20.853	-16.784	-7.586	-51.851	-6.917	-29.032
998	0.998	-8.61	-5.86	-11.273	-1.773	-10.896	-18.595	-7.305	-20.341
999	0.999	-21.558	-21.879	11.495	27.422	-13.818	-24.884	-9.634	-12.438
1000	1	-23.283	-38.105	-16.766	15.179	-16.538	13.538	-12.535	-11.102
1001	1.001	-27.94	-27.429	-13.138	11.586	-13.845	89.13	-8.854	-9.967
1002	1.002	-20.796	-25.487	-23.257	14.93	-11.731	165.126	-14.271	-6.505
1003	1.003	-1.252	-23.779	-26.41	5.637	-16.196	175.064	-13.687	-5.556
1004	1.004	7.048	-31.762	-57.656	-8.554	-8.857	202	-10.391	-6.541
1005	1.005	-0.522	-10.142	-53.634	-42.143	-7.897	112.879	-12.124	3.113
1006	1.006	-7.512	18.005	-19.578	-83.516	0.033	-41.755	-8.638	1.94
1007	1.007	-13.921	-16.191	-15.163	-67.247	3.135	-147.282	-10.956	-4.069
1008	1.008	-19.739	24.969	30.612	-52.3	4.102	-205.011	-8.82	-3.124
1009	1.009	-21.481	30.342	12.349	-2.058	4.882	-152.625	-9.203	-7.985
1010	1.01	-26.126	25.222	-26.371	17.794	-4.014	-200.395	-8.035	-19.431
1011	1.011	-30.377	-16.053	-61.627	-0.542	-0.519	-388.616	-4.549	-30.493
1012	1.012	-26.695	-21.487	-20.451	-6.117	4.712	-260.699	-8.994	-29.173
1013	1.013	-13.531	-26.5	51.654	-11.376	5.672	-144.561	-4.923	-22.834
1014	1.014	-15.276	-67.699	41.698	-34.369	3.147	-38.929	-6.269	-19.397
1015	1.015	-13.734	-28.987	32.722	-30.372	-4.211	95.724	-6.657	-16.36
1016	1.016	-9.465	6.202	-7.993	-4.013	-5.188	78.158	-9.578	-15.436
1017	1.017	-8.286	29	-30.118	19.762	-11.201	125.461	-10.762	-5.801
1018	1.018	-11.762	-8.588	-10.247	29.009	-13.527	226.161	-8.848	-6.989
1019	1.019	-12.722	-33.765	-28.515	9.287	-11.612	107.561	-8.676	-13.008
1020	1.02	-17.551	-1.833	-23.181	1.923	-11.055	-67.376	-13.145	-13.994
1021	1.021	-18.317	2.211	-18.229	-32.881	-15.147	-230.278	-12.566	-18.857
1022	1.022	-9.408	-31.879	-4.763	-57.887	-16.53	-39.895	-10.84	-19.679
1023	1.023	3.757	-18.36	-0.763	-25.773	-17.912	190.66	-11.245	-7.533
1024	1.024	-4.954	2.337	-4.491	-13.268	-12.129	221.324	-8.941	1.142
1025	1.025	-15.994	-8.871	-35.533	20.924	-21.05	136.967	-10.114	2.669
1026	1.026	-37.688	-18.891	-73.148	-10.934	-19.896	9.085	-6.453	-4.5
1027	1.027	-22.012	-9.579	-88.314	-23.283	-20.855	-13.787	-9.761	-13.414
1028	1.028	-24.727	4.54	-19.689	-57.301	-19.868	-77.037	-10.94	-26.58
1029	1.029	-17.21	7.043	29.598	11.449	-15.579	-365.693	-12.117	-31.812
1030	1.03	-14.915	-27.984	56.236	159.528	-13.215	-406.921	-10.98	-27.19
1031	1.031	-12.803	-43.064	-17.177	138.458	-9.685	-369.472	-10.803	-14.253
1032	1.032	-14.761	-29.515	-27.111	119.316	-5.002	-199.021	-14.697	-5.585
1033	1.033	-9.555	-0.436	-0.473	206.83	-2.081	-44.081	-12.197	2.315
1034	1.034	-11.148	-11.616	-57.413	-0.032	-3.427	96.691	-9.895	-4.883
1035	1.035	-6.938	-21.666	-50.067	-140.901	-7.886	70.937	-11.07	6.899
1036	1.036	-13.388	-18.583	-3.221	-166.484	-8.446	140.387	-13.02	-4.162
1037	1.037	-14.595	-26.915	39.369	-236.246	-7.06	161.167	-11.107	-5.544
1038	1.038	-17.738	-24.432	33.898	-215.27	-2.589	179.876	-10.929	-11.952
1039	1.039	-12.936	-8.206	-1.394	-80.729	-3.14	196.817	-10.163	-15.458
1040	1.04	-22.667	-14.622	-24.333	-98.351	-10.085	116.911	-13.273	-14.507
1041	1.041	-19.04	-16.627	-61.97	-50.971	-7.176	15.62	-12.895	-9.678
1042	1.042	-10.764	6.161	-56.994	-65.555	-15.111	-103.026	-13.292	-7.171
1043	1.043	-11.763	-22.086	-25.122	-105.244	-14.162	-87.372	-11.758	-6.407
1044	1.044	-20.707	4.237	37.357	-93.544	-15.153	-101.9	-14.486	-2.934
1045	1.045	-31.584	21.243	82.046	-17.842	-9.173	-115.323	-9.468	-11.661
1046	1.046	-30.258	-25.824	41.388	11.559	-3.552	63.38	-6.192	-15.168
1047	1.047	-21.403	-59.334	-10.313	38.119	3.07	293.675	-9.115	-14.231
1048	1.048	-13.14	-28.953	-43.829	-2.599	-1.119	262.37	-6.619	-5.367
1049	1.049	-10.103	-23.563	-74.237	4.701	-5.138	177.748	-9.928	-16.234
1050	1.05	4.537	-28.597	-24.328	38.119	-3.174	-1.874	-12.855	-11.997
1051	1.051	6.596	-33.047	-17.795	68.374	-5.102	-164.791	-10.171	-13.173
1052	1.052	-10.902	-12.349	-11.816	73.627	-3.363	-101.428	-12.134	-19.177
1053	1.053	10.124	-1.095	15.823	98.629	-3.035	-236.25	-10.032	-18.225
1054	1.054	1.735	-4.313	-29.717	121.309	-10.463	-393.92	-10.831	-15.325
1055	1.055	-0.868	30.163	-47.983	108.738	-12.836	-332.5	-10.075	-21.325
1056	1.056	-12.556	34.543	-20.552	88.954	-15.964	-14.953	-12.421	-20.545
1057	1.057	-27.531	-19.635	18.143	31.997	-11.151	302.455	-10.508	-9.708
1058	1.058	-33.418	-27.068	3.054	-41.587	-13.69	178.365	-11.491	-6.432
1059	1.059	-21.307	6.304	-38.131	-12.169	-16.036	140.405	-10.738	-1.79
1060	1.06	-19.84	-24.265	-21.677	50.2	-12.6	174.173	-10.567	-3.159
1061	1.061	-24.189	-40.847	-6.616	41.975	-6.691	81.012	-8.454	-6.857
1062	1.062	-36.064	-56.028	16.192	78.804	2.073	-3.736	-9.237	-3.397
1063	1.063	-28.196	-51.641	12.128	-8.864	-4.07	-29.434	-12.549	-6.507
1064	1.064	-21.094	-31.019	0.956	-92.565	-7.279	-145.751	-5.982	8.206
1065	1.065	-24.835	10.473	-2.326	-147.014	-6.403	2.605	4.837	-6.679
1066	1.066	-15.581	17.188	-18.029	-58.496	-12.506	99.018	3.47	-12.466
1067	1.067	-12.118	11.81	-20.799	-23.171	-19.948	186.689	-0.229	-21.157
1068	1.068	-6.917	-3.218	-13.325	-77.525	-9.191	139.279	-3.73	-22.68
1069	1.069	-11.802	-26.042	-11.045	-186.162	-7.907	-19.373	-6.845	-18.406
1070	1.07	-16.123	-5.375	-4.698	-200.526	-4.3	1.81	-21.574	-14.715
1071	1.071	-20.261	5.824	-2.763	-108.551	-3.197	20.904	-10.952	0.977
1072	1.072	-16.841	2.513	-11.47	-96.962	-4.241	-136.781	-9.036	-1.13
1073	1.073	-16.321	-25.796	-16.104	-21.344	-7.219	-30.853	-10.8	-14.657
1074	1.074	-7.491	-44.594	-11.837	-11.789	-9.791	-280.845	-12.366	-19.853
1075	1.075	-1.214	-47.878	-20.73	14.756	-15.445	-382.789	-13.735	-24.462
1076	1.076	-9.631	-32.213	-17.265	22.781	-26.357	-351.7	-10.075	-20.169
1077	1.077	-2.366	-18.125	-18.271	15.286	-28.002	-154.486	-8.924	-18.981
1078	1.078	2.41	-10.614	-23.144	8.586	-29.445	-26.411	-14.164	-17.798
1079	1.079	-5.587	-8.313	-18.846	14.479	-30.69	43.188	-7.41	-8.115
1080	1.08	-21.697	-14.728	-21.084	19.892	-29.622	106.316	-13.424	-6.939
1081	1.081	-10.129	-24.45	-20.39	25.032	-13.623	48.282	-7.825	-0.923
1082	1.082	-16.557	-33.24	-18.391	-6.817	2.628	65.569	-12.672	-3.99
1083	1.083	-10.788	-12.587	-27.257	-2.756	9.079	81.608	-10.743	-6.85
1084	1.084	-16.056	12.93	-41.576	0.89	14.97	125.116	-12.491	-12.803
1085	1.085	-11.448	22.917	-31.945	31.584	-11.245	86.087	-13.843	-10.442
1086	1.086	-21.538	13.527	-16.072	43.654	-22.316	122.082	-8.423	-18.34
1087	1.087	-15.185	27.534	15.946	54.634	-12.099	176.667	-11.908	-15.219
1088	1.088	-23.543	9.577	20.511	85.375	-15.083	107.93	-15.193	-10.362
1089	1.089	-18.35	-11.701	32.992	97.575	-6.704	-26.075	-11.123	-18.284
1090	1.09	-19.343	19.266	14.277	63.479	6.093	-121.993	-10.732	-17.308
1091	1.091	-18.602	-9.942	-16.661	49.937	8.396	-174.297	-11.112	-16.32
1092	1.092	-16.303	-44.169	-12.616	-12.443	14.769	-126.648	-9.948	-12.035
1093	1.093	-11.466	-30.705	-23.85	-93.021	12.82	-112.367	-6.263	-9.684
1094	1.094	-14.767	-18.35	-33.881	-38.69	0.624	-46.581	-10.702	-7.723
1095	1.095	-16.531	-7.134	-30.718	-8.988	-23.196	13.03	-11.274	-5.761
1096	1.096	-15.191	-17.218	-27.927	-53.606	-46.984	45.53	-9.904	-4.005
1097	1.097	-12.863	-39.071	-20.345	-94.178	-56.248	16.018	-7.563	-5.347
1098	1.098	-8.781	-13.599	-18.046	-86.645	-30.662	-28.433	-9.676	-3.977
1099	1.099	-12.236	-44.66	-3.206	-52.944	-13.592	-36.423	-7.723	-5.118
1100	1.1	-12.607	-48.761	-5.215	-10.112	2.105	-43.752	-9.644	-9.549
1101	1.101	-6.009	-22.396	-21.087	6.593	10.427	-23.946	-4.789	-16.111
1102	1.102	-10.818	-46.159	-10.427	-8.213	48.92	18.452	-9.609	-4.676
1103	1.103	-1.102	-67.974	10.902	-21.485	43.488	2.033	-10.173	-15.694
1104	1.104	10.77	-25.382	2.623	-8.846	18.338	-23.252	-13.058	-17.029
1105	1.105	-12.981	66.114	-4.92	10.165	-4.49	-18.98	-8.199	-15.847
1106	1.106	-23.017	0.178	-7.247	0.293	-8.542	-6.562	-7.593	-12.344
1107	1.107	-19.908	35.529	-17.862	9.711	-12.187	4.991	-15.314	-7.096
1108	1.108	-22.597	67.712	-11.987	-9.975	-15.43	8.806	-7.939	-15.974
1109	1.109	-20.054	97.118	-6.707	-12.492	0.309	-0.181	-6.954	-9.943
1110	1.11	-13.048	16.412	-5.133	-38.179	20.161	-2.693	-12.938	-10.881
1111	1.111	-27.903	-59.331	-26.763	-21.036	48.569	20.708	-15.24	-11.818
1112	1.112	-22.045	-69.132	-11.01	19.913	37.502	11.493	-7.285	-12.569
1113	1.113	-16.777	-42.413	-8.214	81.009	-0.095	19.809	-12.487	-18.161
1114	1.114	-12.085	-34.396	4.624	24.166	-25.127	12.23	-9.568	-20.082
1115	1.115	-33.692	-41.875	11.616	61.116	-20.572	0.514	-13.805	-15.408
1116	1.116	-36.722	-88.726	1.013	41.149	-32.877	-10.055	-8.158	-11.338
1117	1.117	-28.321	-82.694	-4.768	-50.326	-36.505	-4.127	-11.624	-9.986
1118	1.118	-10.432	-54.94	-13.485	-115.997	-39.803	-5.737	-8.312	-4.571
1119	1.119	1.276	-19.62	-24.511	-127.709	-30.528	-10.322	-6.557	-8.06
1120	1.12	3.495	-5.98	-43.26	-29.965	-33.229	-11.775	-7.898	-10
1121	1.121	-6.101	-9.893	-30.455	9.552	-15.382	-18.225	-9.253	-16.57
1122	1.122	-4.286	-6.151	-23.453	21.528	-13.017	-24.26	-5.174	-12.294
1123	1.123	10.115	-16.171	-17.042	97.592	-23.587	-14.736	-8.64	-9.955
1124	1.124	23.739	-25.371	-18.963	-30.468	-25.469	-34.32	-9.007	-10.532
1125	1.125	-2.488	-16.942	-13.723	-47.619	0.899	-31.814	-7.832	-12.473
1126	1.126	-21.168	1.151	-12.161	-31.449	19.727	-34.522	-10.517	-11.891
1127	1.127	-24.378	3.775	-7.874	-45.473	9.726	0.441	-8.56	-14.407
1128	1.128	-21.194	-2.387	-11.533	-58.387	6.703	-4.42	-6.409	-8.011
1129	1.129	-23.815	-0.263	-14.974	-69.958	15.099	64.594	-9.68	-14.002
1130	1.13	-21.228	-12.285	-30.957	-58.885	-8.048	114.296	-9.268	-8.368
1131	1.131	-18.84	11.574	-42.502	-68.533	-48.806	16.168	-11.957	-7.769
1132	1.132	-20.889	1.459	-19.03	-23.609	-87.428	-49.326	-13.867	-13.749
1133	1.133	-11.148	-1.611	28.015	33.456	-82.304	-60.809	-10.947	-12.955
1134	1.134	-16.308	24.047	21.443	55.667	-77.778	-49.673	-14.602	-13.523
1135	1.135	-20.892	27.385	-8.943	8.974	-98.429	-39.545	-12.262	-7.519
1136	1.136	-16.572	36.568	-36.587	-21.275	-72.076	-30.496	-10.114	-8.281
1137	1.137	-12.843	44.694	-31.496	-26.581	-20.552	-22.244	-12.795	-7.699
1138	1.138	-16.267	57.323	-26.966	19.01	31.195	-14.773	-10.838	-8.273
1139	1.139	-15.242	54.867	-22.824	25.134	51.202	-21.359	-8.691	-7.687
1140	1.14	-12.262	22.958	-11.532	-2.46	69.468	-15.479	-12.544	-15.625
1141	1.141	-14.7	0.109	5.548	-47.94	53.1	-21.065	-6.716	-16.786
1142	1.142	-23.529	-54.14	8.673	-29.772	38.08	-26.259	-10.755	-15.822
1143	1.143	-12.627	-105.871	0.391	-46.298	24.598	-12.795	-11.311	-12.913
1144	1.144	-8.307	-85.948	7.958	29.232	28.683	-16.897	-9.349	-12.131
1145	1.145	-17.166	-55.409	5.637	83.324	2.347	9.458	-9.901	-9.806
1146	1.146	-25.445	-105.144	-5.003	93.137	-0.989	40.514	-10.263	-10.379
1147	1.147	-22.305	-31.031	-3.047	-5.461	-10.347	19.914	-10.63	-10.952
1148	1.148	-19.381	18.453	5.701	-71.366	-13.115	16.303	-10.219	-9.211
1149	1.149	-6.21	-26.084	1.106	-83.24	-0.362	-7.479	-9.807	-17.144
1150	1.15	-0.379	-82.832	-14.709	-50.748	15.896	-29.323	-12.494	-11.147
1151	1.151	-12.54	-60.653	-21.047	-60.599	22.3	-71.867	-10.347	-10.184
1152	1.152	-33.209	-40.581	-34.542	-51.676	12.64	-138.955	-10.123	-11.163
1153	1.153	-35.883	2.072	-15.092	-27.307	-10.144	-40.358	-9.325	-13.678
1154	1.154	-28.296	40.826	-17.506	-20.025	-13.198	-27.138	-11.623	-11.361
1155	1.155	-7.169	116.611	-15.145	-13.483	-15.9	-62.711	-12.96	-13.307
1156	1.156	-4.471	170.995	-17.259	4.693	-28.693	-30.176	-9.84	-12.734
1157	1.157	-17.254	141.487	-23.055	10.019	-31.033	-0.554	-8.656	-6.158
1158	1.158	-19.574	7.298	-24.837	4.857	-37.438	26.154	-6.704	-12.163
1159	1.159	-13.185	-127.271	-26.38	-8.797	-66.495	34.241	-4.555	-9.848
1160	1.16	-15.108	-214.593	-22.124	-13.041	-78.909	26.784	-8.99	-13.336
1161	1.161	-16.834	-134.949	-33.942	-24.379	-60.153	6.713	-8.396	-12.764
1162	1.162	-12.188	-62.714	-22.917	-21.048	-29.195	0.614	-11.286	-8.708
1163	1.163	-5.007	55.762	-12.827	-17.826	-16.85	5.909	-7.784	-9.108
1164	1.164	-13.888	71.653	6.737	-3.606	1.847	0.774	-7.384	-14.542
1165	1.165	-12.7	-0.5	-13.016	3.997	18.782	-22.094	-13.947	-7.982
1166	1.166	-13.671	-39.975	-10.517	11.02	34.368	-1.375	-3.096	-7.224
1167	1.167	-14.635	-75.712	15.24	-8.14	65.432	17.317	-13.144	-11.297
1168	1.168	-20.621	-86.622	5.185	-5.732	61.291	0.172	-9.454	-9.374
1169	1.169	-18.279	-76.701	-10.492	10.41	27.171	3.132	-12.923	-6.089
1170	1.17	-11.677	-85.5	-13.201	16.719	-4.813	-5.352	-9.812	-15.002
1171	1.171	-9.162	4.129	-15.726	-0.672	-8.927	-12.975	-12.704	-11.341
1172	1.172	-11.525	15.947	-13.406	-2.937	-35.267	-10.575	-11.918	-14.837
1173	1.173	-9.63	-38.079	-7.015	12.035	-18.244	-4.123	-14.228	-13.875
1174	1.174	-16.996	-47.75	-5.072	-5.267	-15.158	-9.834	-9.379	-9.043
1175	1.175	-14.075	-164.138	-10.296	-26.396	-23.492	-11.507	-16.725	-15.049
1176	1.176	-13.304	-116.496	-18.189	-29.144	-31.046	-10.077	-9.944	-9.449
1177	1.177	-15.643	-15.46	-8.061	-5.924	-33.353	-8.834	-9.167	-14.3
1178	1.178	-16.248	24.057	-27.543	-15.225	-26.953	-20.657	-9.935	-11.024
1179	1.179	-11.623	35.834	-47.228	-23.546	-21.154	-16.014	-9.347	-15.1
1180	1.18	-18.227	111.632	-29.409	-21.041	-15.932	-20.247	-9.92	-12.592
1181	1.181	-20.759	160.961	-13.137	-28.026	-8.013	-29.133	-9.339	-11.244
1182	1.182	-11.869	62.391	18.82	-17.378	-6.703	-47.211	-5.86	-16.086
1183	1.183	-10.721	-3.498	14.388	-7.632	5.061	-34.521	-9.156	-12.801
1184	1.184	-11.694	56.024	10.377	-9.25	12.961	0.486	-7.02	-11.067
1185	1.185	-10.737	153.651	-8.353	1.883	2.896	25.683	-8.954	-15.916
1186	1.186	-11.521	166.674	-18.385	6.166	-16.669	30.151	-11.657	-11.279
1187	1.187	-13.845	83.137	-15.286	-8.132	-30.797	26.094	-9.524	-11.868
1188	1.188	-17.311	28.862	-17.983	-21.662	-28.203	29.781	-7.58	-8.391
1189	1.189	-27.36	-119.298	-10.412	-5.685	-21.136	5.984	-5.633	-7.042
1190	1.19	-25.981	-55.889	-17.351	9.338	-18.9	-9.701	-8.912	-9.172
1191	1.191	-19.573	-36.698	-23.704	-4.139	-16.869	-18.04	-11.814	-5.508
1192	1.192	-11.235	-54.078	-25.602	-16.296	-8.074	-15.56	-10.645	-10.937
1193	1.193	-8.148	-69.983	-13.387	-11.616	15.804	-17.884	-11.028	-11.532
1194	1.194	0.704	-171.048	-2.355	1.362	25.891	-15.701	-14.509	-8.246
1195	1.195	-5.337	-157.74	-0.991	-10.699	22.781	-21.431	-12.186	-12.308
1196	1.196	-8.465	-121.929	-9.869	-12.04	20.025	-23.118	-7.35	-13.658
1197	1.197	6.23	-67.674	-18.18	-16.129	7.213	-21.507	-9.292	-9.202
1198	1.198	8.359	-57.753	-21.273	-22.458	-4.458	-20.183	-12.197	-12.108
1199	1.199	-12.899	-48.833	-14.471	-23.635	-10.899	-23.861	-9.685	-11.73
1200	1.2	-21.166	-8.194	-13.678	-20.551	-16.735	-27.367	-8.334	-14.07
1201	1.201	-23.641	-0.886	-25.902	-13.743	-14.993	-34.76	-14.923	-12.914
1202	1.202	-25.928	32.551	-48.772	-0.54	-26.021	-24.089	-13.958	-13.31
1203	1.203	-23.776	38.525	-33.124	28.53	-33.223	-17.198	-13.19	-16.8
1204	1.204	-14.089	10.852	9.441	-0.46	-26.926	-16.17	-9.131	-11.002
1205	1.205	-1.886	-4.207	15.44	-11.623	-20.983	-3.021	-11.08	-11.777
1206	1.206	-12.899	9.433	10.03	33.166	-24.094	9.16	-10.507	-11.202
1207	1.207	-20.056	5.467	35.188	51.479	-21.205	13.792	-9.936	-6.562
1208	1.208	-21.226	1.803	-6.033	1.662	-11.54	35.405	-8.59	-13.137
1209	1.209	-24.723	-22.125	-0.614	48.589	0.328	57.166	-5.304	-10.618
1210	1.21	-21.636	-50.6	4.417	-30.703	-1.174	59.84	-9.382	-8.297
1211	1.211	-18.733	-47.092	-18.427	-128.375	0.211	21.254	-9.786	-10.243
1212	1.212	-26.666	-23.263	-30.823	-141.499	6.617	15.66	-8.451	-6.966
1213	1.213	-21.436	17.554	-19.608	-58.084	0.608	-9.622	-8.861	-9.884
1214	1.214	-22.391	12.14	11.331	-68.896	-0.385	-78.332	-10.821	-6.416
1215	1.215	-10.973	27.143	7.263	-39.275	0.571	-107.947	-10.463	-6.051
1216	1.216	-15.623	95.615	-34.368	-12.599	-0.234	-27.26	-8.365	-10.905
1217	1.217	-14.27	45.938	-28.972	11.757	-10.922	5.238	-9.742	-7.625
1218	1.218	-7.892	-35.083	-23.951	-10.314	-18.111	15.083	-9.584	-11.706
1219	1.219	-6.747	-46.107	-28.431	-16.928	-9.221	23.935	-9.039	-11.333
1220	1.22	5.039	22.932	-24.415	-10.939	-5.759	-49.469	-8.882	-9.991
1221	1.221	19.344	13.959	-13.237	-5.501	-13.18	-158.111	-12.012	-16.586
1222	1.222	9.644	-108.112	-9.987	-10.559	-18.103	-115.025	-9.929	-17.566
1223	1.223	-13.218	-125.382	-6.915	-6.178	-18.931	-101.936	-11.915	-15.07
1224	1.224	-35.107	-45.603	-4.233	14.454	-11.604	-66.384	-10.811	-14.313
1225	1.225	-37.839	26.874	-32.509	10.648	3.051	96.295	-10.667	-10.843
1226	1.226	-35.341	40.134	-43.762	0.393	-7.667	72.986	-8.783	-10.282
1227	1.227	-23.741	4.648	-33.742	3.334	-17.405	9.397	-10.753	-10.876
1228	1.228	-21.63	37.273	-24.486	-5.091	-5.256	-9.868	-11.002	-9.539
1229	1.229	-15.839	47.322	6.608	7.547	-6.844	7.459	-14.156	-15.94
1230	1.23	-17.596	-15.004	-5.849	28.504	-14.061	23.243	-8.227	-13.441
1231	1.231	-16.069	25.909	-17.119	8.633	-12.952	8.887	-7.503	-14.225
1232	1.232	-14.724	18.786	6.679	-9.291	-26.12	-30.624	-6.775	-17.715
1233	1.233	-13.583	-1.055	3.621	-16.337	-6.742	-66.334	-16.303	-13.083
1234	1.234	-12.459	17.088	-4.668	2.747	-14.261	-77.287	-12.671	-10.187
1235	1.235	-15.58	22.492	-22.468	15.41	2.057	-28.006	-13.882	-8.842
1236	1.236	-16.601	-2.635	-15.565	-10.439	17.026	-1.383	-10.839	-10.212
1237	1.237	-28.09	-43.907	-13.523	-7.249	-8.085	6.574	-15.727	-12.35
1238	1.238	-23.508	-27.665	-15.519	-48.194	1.992	13.685	-15.005	-13.52
1239	1.239	-27.816	-73.321	-13.824	-53.758	-7.348	20.036	-12.728	-16.236
1240	1.24	-18.962	-164.956	-9.211	-28.716	-4.748	25.866	-7.932	-11.405
1241	1.241	-15.514	-151.995	-4.994	-24.368	-28.095	31.15	-9.911	-13.347
1242	1.242	0.522	-92.781	1.347	-3.781	-37.487	-4.125	-10.541	-7.346
1243	1.243	35.514	-82.313	4.783	7.301	-12.029	-36.111	-10.201	-12.966
1244	1.244	20.366	-171.266	-4.925	-37.535	11.758	-48.585	-7.925	-16.455
1245	1.245	-2.536	-135.774	-24.504	-68.034	8.71	-7.036	-7.587	-15.886
1246	1.246	-23.305	-16.426	-21.816	-40.477	-5.403	-1.673	-4.922	-15.32
1247	1.247	-27.026	63.118	-14.3	-25.495	2.165	43.793	-10.771	-8.371
1248	1.248	-44.085	106.34	-30.59	-2.773	-4.833	1.172	-10.046	-3.54
1249	1.249	-47.218	66.828	-24.239	1.176	-15.562	-4.331	-10.677	-4.321
1250	1.25	-27.526	54.966	4.78	-2.615	-29.601	-7.135	-8.78	-9.946
1251	1.251	-30.104	65.866	-0.065	-9.119	-27.787	68.5	-12.889	-6.475
1252	1.252	-27.838	56.038	-12.465	7.796	-1.592	101.032	-10.415	-11.123
1253	1.253	-13.004	47.138	-8.823	23.364	17.093	51.76	-10.652	-11.51
1254	1.254	-3.389	22.71	-18.902	3.537	-13.963	-46.656	-7.408	-14.417
1255	1.255	1.79	0.559	-21.971	-14.388	-43.039	-59.695	-13.249	-11.902
1256	1.256	9.702	-6.083	-13.622	-35.623	-39.458	-23.924	-9.221	-11.509
1257	1.257	2.507	-0.132	-16.119	-27.394	-29.505	30.419	-11.193	-14.408
1258	1.258	1.31	-5.599	-13.765	-19.929	-76.607	60.163	-14.514	-17.105
1259	1.259	-2.213	-10.577	-11.646	-3.803	-56.685	-20.428	-5.64	-11.296
1260	1.26	-14.068	-70.109	-1.973	-14.531	-26.299	-9.484	-9.341	-5.683
1261	1.261	-18.367	-113.321	-7.209	-5.006	12.411	39.948	-8.204	-5.1
1262	1.262	-16.86	8.656	0.693	17.605	57.907	-22.536	-9.193	-3.161
1263	1.263	-21.143	60.949	16.527	-4.464	63.892	-112.127	-6.303	-4.895
1264	1.264	-17.459	108.454	1.606	9.566	47.438	-100.341	-5.532	-5.277
1265	1.265	-13.989	122.653	-4.197	32.697	52.496	-89.527	-9.598	-7.594
1266	1.266	-19.203	135.665	-5.932	16.964	48.056	-59.914	-10.185	-14.16
1267	1.267	-14.372	75.965	-4.418	-25.629	27.361	-33.127	-8.251	-11.258
1268	1.268	-13.593	-43.624	-5.8	-7.428	-14.252	-24.903	-6.516	-12.029
1269	1.269	-9.526	-123.423	-6.972	-23.872	-41.927	-17.457	-10.005	-12.802
1270	1.27	-10.119	-80.544	-12.98	-49.038	-26.814	-10.784	-10.39	-16.287
1271	1.271	-6.876	-93.907	-20.341	-26.209	-13.269	-16.76	-3.81	-14.345
1272	1.272	-11.001	-153.686	-29.236	2.823	-50.856	-11.378	-0.904	-10.278
1273	1.273	-16.862	-229.83	-20.901	6.509	-45.846	-16.37	-0.124	-11.628
1274	1.274	-20.989	-220.24	-23.983	23.551	-13.956	-2.752	-5.733	-11.233
1275	1.275	-21.627	-86.092	-21.055	45.456	-1.616	1.445	-10.566	-10.065
1276	1.276	-26.317	-28.539	-13.12	2.909	-12.915	20.479	-19.275	-11.217
1277	1.277	-20.94	58.801	-14.093	-27.454	-23.085	10.599	-1.279	-11.585
1278	1.278	-22.896	11.009	-3.243	-10.974	-13.909	-11.163	-3.8	-11.37
1279	1.279	-18.261	-3.514	-7.476	-15.992	5.744	-8.334	3.173	-12.697
1280	1.28	-18.843	-43.219	-11.098	-20.404	3.136	-46.73	-15.971	-14.612
1281	1.281	-26.775	-7.88	-29.056	-32.722	-27.343	-41.22	-18.459	-16.142
1282	1.282	-11.087	2.772	-41.799	-51.464	-48.111	14.388	-16.104	-12.64
1283	1.283	-0.435	52.037	-39.429	-41.374	-36.935	36.477	-18.195	-13.978
1284	1.284	-13.968	43.049	-20.233	-13.092	-53.964	16.588	-12.35	-9.893
1285	1.285	5.398	34.841	18.31	-9.373	-57.073	34.828	-10.565	-8.513
1286	1.286	12.959	56.765	23.744	-19.386	-42.93	84.856	-15.168	-10.809
1287	1.287	-3.284	76.596	-1.397	-22.466	-14.632	104.915	-10.872	-11.175
1288	1.288	-18.174	-15.084	-14.92	-2.694	42.082	62.47	-14.505	-10.764
1289	1.289	-23.964	-160.008	-18.969	-15.455	82.735	-20.627	-15.625	-11.129
1290	1.29	-29.187	12.984	-15.278	-17.781	75.376	-56.124	-14.618	-12.656
1291	1.291	-27.63	175.435	-11.979	-15.629	41.894	-110.195	-11.668	-17.08
1292	1.292	-11.73	111.71	-8.864	-5.893	23.678	-80.477	-10.85	-12.418
1293	1.293	-1.028	-100.206	-11.53	-11.033	-26.267	-35.714	-10.028	-14.133
1294	1.294	8.726	-128.448	-3.939	-15.578	-73.086	-43.824	-9.398	-7.149
1295	1.295	-7.104	-103.123	-15.525	-19.786	-42.673	-36.456	-9.925	-8.103
1296	1.296	-26.278	-80.033	-13.417	-20.908	-48.06	-56.362	-6.972	-5.57
1297	1.297	-28.843	-58.897	-15.36	-17.357	-12.811	-13.775	-3.44	-12.905
1298	1.298	-21.904	37.524	-13.609	-16.291	19.148	24.991	-5.727	-13.85
1299	1.299	-28.324	55.204	-24.64	-11.341	23.229	30.009	-12.276	-7.826
1300	1.3	-18.681	-24.19	-23.278	-1.556	26.908	-20.374	-5.479	-10.12
1301	1.301	-20.396	-9.787	-19.572	2.216	23.602	-53.9	-11.445	-14.931
1302	1.302	-9.316	29.755	-11.228	3.472	-17.228	-72.053	-7.358	-16.839
1303	1.303	-10.619	41.663	-8.121	0.477	-11.77	-55.525	-3.847	-12.749
1304	1.304	-14.227	30.887	-12.951	1.544	-36.877	-60.595	-9.807	-10.204
1305	1.305	-24.987	-18.346	-13.722	7.636	13.466	-65.299	-8.991	-15.599
1306	1.306	-20.643	-27.133	-14.495	-4.472	20.056	-36.568	-7.02	-12.098
1307	1.307	-21.745	-35.202	-13.912	-9.636	-10.299	-10.333	-10.274	-15.371
1308	1.308	-15.732	-116.634	-13.337	-11.14	-48.952	20.63	-10.817	-11.282
1309	1.309	-6.044	-127.437	-13.918	-18.267	-43.909	24.75	-11.167	-6.427
1310	1.31	-9.689	-18.843	-5.968	-17.042	-39.411	28.409	-12.477	-8.342
1311	1.311	-6.198	53.351	-4.785	-3.823	-43.399	31.61	-12.827	-10.066
1312	1.312	-22.254	66.502	-7.864	-2.02	-9.229	28.404	-16.468	-11.408
1313	1.313	-38.49	31.026	-8.819	-3.476	-22.635	30.947	-20.885	-11.783
1314	1.314	-15.064	20.368	-6.279	-2.039	-43.228	-7.819	-19.112	-9.643
1315	1.315	-24.331	30.412	-15.166	-0.795	-24.363	-24.454	-12.117	-15.639
1316	1.316	-10.178	3.802	-9.164	-11.538	-20.978	-9.53	-11.127	-7.696
1317	1.317	-17.681	11.997	-6.069	-15.748	-11.618	3.917	-6.847	-8.665
1318	1.318	-10.635	4.638	-10.901	-27.531	-14.293	7.924	-6.052	-9.63
1319	1.319	0.08	11.093	-11.676	-16.449	-16.827	4.27	-10.879	-7.115
1320	1.32	29.187	-7.248	-6.065	-9.291	4.216	7.636	-7.585	-12.729
1321	1.321	33.313	-46.001	-8.006	-13.047	29.739	-1.554	-10.482	-13.308
1322	1.322	7.05	-30.921	-11.298	-19.051	5.94	-4.153	-9.122	-12.727
1323	1.323	-9.937	-17.402	-9.562	-15.914	21.605	-1.533	-6.789	-10.973
1324	1.324	-25.574	-38.142	-17.498	-20.72	24.327	-13.071	-6.392	-8.448
1325	1.325	-28.237	-19.351	-14.02	-19.9	47.604	-10.891	-1.162	-8.826
1326	1.326	-20.663	-9.104	-10.926	-19.052	50.754	6.571	0.775	-15.399
1327	1.327	-22.949	-5.774	-11.884	-22.522	36.675	4.301	0.187	-16.355
1328	1.328	-25.003	20.064	-11.095	-12.495	13.498	-27.585	-8.697	-18.862
1329	1.329	-22.99	23.593	-15.128	-22.596	10.462	-13.997	-17.587	-14.792
1330	1.33	-24.672	1.947	-14.534	-31.497	2.214	6.755	-18.738	-9.952
1331	1.331	-26.196	-40.46	-13.95	-13.419	-25.966	3.143	-19.71	-9.373
1332	1.332	-19.031	-119.61	-13.384	-20.94	-37.136	-0.02	-20.683	-9.947
1333	1.333	-20.171	-108.583	-9.913	-18.6	-54.122	-34.36	-23.195	-9.551
1334	1.334	-16.667	-78.784	-15.341	-12.18	-38.394	-29.911	-19.127	-10.898
1335	1.335	-17.612	-16.146	-13.383	-10.201	-41.063	-25.888	-14.282	-10.506
1336	1.336	-16.603	-56.672	-10.045	-1.455	-48.562	-29.582	-6.921	-8.563
1337	1.337	-19.052	-34.449	-12.905	-9.36	-32.227	-32.814	-13.689	-12.818
1338	1.338	-14.933	12.615	-8.038	-13.574	-21.468	-23.394	-7.683	-11.464
1339	1.339	-4.058	30.934	-6.094	6.11	-11.648	-20.519	-3.612	-11.85
1340	1.34	-2.485	58.617	-2.034	8.93	-9.749	-27.949	-7.09	-12.236
1341	1.341	-18.347	43.667	-9.953	-14.201	-4.989	-25.587	-6.497	-6.234
1342	1.342	-28.998	57.446	-27.927	-17.223	-12.085	-14.949	-9.389	-10.494
1343	1.343	-23.185	53.486	-25.388	-19.844	-10.886	-5.23	-10.738	-8.164
1344	1.344	-10.963	34.634	-18.39	-6.995	-4.906	-6.903	-12.083	-7.581
1345	1.345	9.773	10.755	5.062	-9.294	-12.302	10.552	-9.167	-10.869
1346	1.346	18.105	-36.286	-4.208	-2.917	-17.152	17.515	-7.224	-11.458
1347	1.347	-5.113	-137.092	-12.502	-12.615	-9.226	-5.93	-1.407	-10.108
1348	1.348	-8.195	-122.707	-14.997	-7.419	-6.091	9.776	-0.624	-9.726
1349	1.349	-5.456	-56.758	-12.647	-5.874	0.745	35.398	2.871	-16.308
1350	1.35	-33.693	-21.007	-10.498	-1.596	6.803	4.475	-7.185	-19.214
1351	1.351	-44.883	-10.111	-12.411	-10.457	-3.799	-24.548	-2.917	-16.698
1352	1.352	-34.792	-59.365	-14.128	-6.908	-10.926	-50.907	-6.591	-17.479
1353	1.353	-31.654	-32.519	-9.465	-3.679	-9.779	-6.184	-17.422	-19.42
1354	1.354	-28.913	-89.308	-13.714	-18.264	-10.945	85.553	-16.061	-14.778
1355	1.355	-31.406	-81.928	-12.548	-24.569	-11.937	98.895	-14.901	-8.193
1356	1.356	-5.651	-21.397	-6.542	-14.826	-14.812	-56.157	-11.413	-7.42
1357	1.357	18.172	2.961	-3.439	8.057	-17.301	-77.099	-14.502	-16.324
1358	1.358	8.894	10.287	-8.264	17.404	-5.107	-96.131	-15.466	-10.333
1359	1.359	-16.636	16.786	-19.66	-2.282	-6.878	-78.534	-14.685	-9.373
1360	1.36	-6.542	-1.509	-18.083	-9.793	-2.252	1.188	-12.363	-4.536
1361	1.361	-9.619	3.878	-19.409	-7.437	-3.614	44.504	-10.431	-3.762
1362	1.362	-17.92	-11.149	-10.475	-22.284	-10.005	31.48	-11.009	-6.092
1363	1.363	-10.364	-15.398	-13.944	-31.917	-1.656	43.39	-8.105	-9.585
1364	1.364	-17.343	5.514	-21.294	-23.161	-11.314	10.936	-6.752	-6.308
1365	1.365	-15.19	47.17	-14.52	-21.563	-20.213	20.834	-7.136	-14.063
1366	1.366	-32.6	41.772	-13.741	-2.762	-14.184	-5.845	-10.031	-10.983
1367	1.367	-48.832	26.638	-17.802	-15.534	-6.794	-13.968	-7.307	-11.967
1368	1.368	-33.918	31.02	-12.955	-22.499	4.087	-65.669	-2.262	-9.466
1369	1.369	-31.959	10.234	-13.536	9.446	14.187	-85.636	-1.664	-10.251
1370	1.37	-16.069	-16.161	-12.96	50.697	5.313	-79.639	-5.713	-15.092
1371	1.371	-9.646	-26.314	-17.793	0.783	-5.483	-74.22	-4.345	-11.805
1372	1.372	-3.811	-23.327	-15.868	-19.18	-12.593	-49.081	-9.755	-17.231
1373	1.373	-5.559	-26.163	-8.148	-13.211	-16.245	-17.193	-11.683	-15.308
1374	1.374	-13.515	-8.403	-5.073	-18.591	-19.698	11.768	-13.605	-13.381
1375	1.375	2.31	-15.412	-4.147	-33.631	-7.868	15.32	-15.334	-11.652
1376	1.376	-8.377	-9.063	-8.455	-20.044	-12.479	11.828	-11.838	-16.506
1377	1.377	-33.567	-7.159	-12.572	0.719	-13.818	2.339	-19.183	-13.233
1378	1.378	-30.294	-15.889	-17.457	11.963	-14.988	-11.912	-16.075	-10.34
1379	1.379	-8.448	-20.553	-7.421	-25.756	-11.545	-9.471	-11.238	-8.991
1380	1.38	17.091	-7.619	-3.183	-81.3	-16.82	-44.498	-13.762	-7.641
1381	1.381	20.366	-9.437	-2.028	-29.634	-17.845	-69.65	-11.451	-14.23
1382	1.382	11.051	-4.872	-8.023	-23.087	-15.412	-0.939	-14.948	-13.274
1383	1.383	8.326	10.921	-4.931	-17.087	-4.853	87.945	-13.023	-12.506
1384	1.384	-9.506	25.807	-13.841	-0.629	-0.691	76.086	-10.125	-8.446
1385	1.385	-16.489	4.539	-10.37	4.381	-1.914	43.459	-8.768	-10.379
1386	1.386	-35.661	-37.972	-11.353	-0.058	-10.294	-5.97	-10.117	-8.446
1387	1.387	-38.185	-92.881	-22.197	-12.41	-15.562	-68.551	-7.975	-7.87
1388	1.388	-31.223	-70.728	-15.044	-69.1	-6.682	-125.528	-10.68	-10.4
1389	1.389	-20.564	-50.694	-6.153	-44.7	-7.848	-118.255	-8.739	-10.804
1390	1.39	-7.007	-20.222	-19.335	-22.602	-2.613	-44.401	-12.216	-13.72
1391	1.391	5.19	-3.659	-21.096	-2.629	-3.565	-14.881	-8.933	-11.798
1392	1.392	0.534	11.512	-16.485	-8.603	-6.066	-6.077	-4.096	-15.291
1393	1.393	-15.353	-1.947	-23.692	-3.177	1.299	18.217	-8.752	-12.397
1394	1.394	-13.231	-5.966	-20.048	32.016	-5.456	40.171	-10.504	-7.186
1395	1.395	-15.163	-17.194	-14.074	45.563	0.56	73.498	-7.995	-2.365
1396	1.396	-23.85	-13.944	-17.183	41.515	-0.212	67.369	-9.351	-7.027
1397	1.397	-28.476	-23.306	-12.354	37.867	-11.048	39.525	-6.447	-13.617
1398	1.398	-29.842	-26.168	-14.869	6.887	-12.587	14.176	-12.441	-16.15
1399	1.399	-20.957	-23.757	-14.087	-13.911	-13.931	27.592	-13.211	-10.551
1400	1.4	-24.46	-21.44	-12.144	-25.281	-7.529	6.759	-10.893	-15.405
1401	1.401	-17.154	-40.612	-8.857	-42.537	-10.993	17.815	-8.973	-12.125
1402	1.402	-20.106	-48.205	0.025	-89.942	-5.769	-33.866	-9.57	-13.875
1403	1.403	-14.128	-22.497	6.356	-70.361	-8.676	-145.095	-7.845	-12.534
1404	1.404	-11.823	22.217	0.298	-28.15	-7.91	-97.5	-7.487	-15.833
1405	1.405	-13.762	28.284	-4.953	-12.11	-13.533	-54.246	-11.972	-14.678
1406	1.406	-11.83	0.739	-7.898	-7.384	-14.12	-14.739	-12.579	-10.228
1407	1.407	-7.747	-4.136	-13.922	-20.953	-17.417	20.761	-11.262	-7.33
1408	1.408	-9.069	-8.437	-21.326	-16.946	-13.36	-11.856	-13.622	-6.001
1409	1.409	-16.401	20.713	-24.267	-5.98	-8.509	-21.72	-7.084	-10.468
1410	1.41	-13.309	39.587	-18.327	-3.083	-7.933	-12.796	-6.151	-13.384
1411	1.411	-14.279	-11.775	-20.714	-12.728	-7.354	-4.6	-10.436	-9.915
1412	1.412	-16.812	-122.732	-9.919	-4.548	-6.015	2.89	-11.218	-9.543
1413	1.413	-9.486	-138.535	-5.28	-12.183	-9.323	22.888	-9.294	-8.403
1414	1.414	-20.347	-8.394	-3.945	-14.409	-8.19	4.688	-9.891	-7.254
1415	1.415	-13.219	9.125	-15.767	0.658	-11.905	-11.914	-8.156	-9.997
1416	1.416	-16.914	25.126	-11.155	10.515	-13.302	13.118	-13.011	-6.548
1417	1.417	-13.471	39.625	-15.42	1.963	-12.18	35.808	-9.746	-9.88
1418	1.418	-18.729	26.717	-11.724	-15.246	-9.498	23.321	-12.671	-14.745
1419	1.419	-11.967	15.14	-10.512	-17.331	-6.036	-18.4	-14.034	-19.395
1420	1.42	-12.747	4.462	-15.693	-2.198	-5.662	-23.933	-10.763	-21.159
1421	1.421	-15.077	-5.323	-6.774	27.074	-4.53	-19.01	-9.617	-16.349
1422	1.422	-13.131	21.405	-3.36	14.857	-10.376	-5.546	-7.701	-10.377
1423	1.423	-16.414	-35.519	-4.377	-41.744	-9.649	6.77	-11.998	-12.73
1424	1.424	-7.51	-42.916	2.353	-49.821	-11.627	33.073	-11.669	-7.92
1425	1.425	-8.683	-23.017	8.351	-27.818	-13.605	77.814	-9.407	-7.361
1426	1.426	-12.165	-17.142	6.09	-34.592	-9.572	59.69	-8.289	-11.453
1427	1.427	-21.855	-22.726	-4.665	-4.613	-10.967	-23.394	-13.568	-16.322
1428	1.428	-15.507	-7.772	-21.992	0.051	-8.692	-82.916	-10.134	-18.272
1429	1.429	-23.851	-3.416	-28.871	4.122	-6.604	-115.368	-9.574	-14.22
1430	1.43	-14.177	8.917	-35.189	-1.485	-8.582	-85.648	-6.673	-7.267
1431	1.431	-5.269	-17.411	-37.075	26.527	-5.139	-76.664	-5.317	-6.305
1432	1.432	-8.75	-55.104	-24.852	-15.597	-4.787	-101.053	-6.668	-12.326
1433	1.433	-1.416	-60.04	-16.939	-21.134	0.398	-19.563	-11.511	-13.122
1434	1.434	-10.35	-37.165	-15.615	4.36	-7.553	34.694	-12.111	-19.724
1435	1.435	-13.884	-16.472	-11.936	-27.328	-4.483	5.153	-10.415	-13.746
1436	1.436	-17.04	-27.732	-15.38	-39.279	-13.431	-3.723	-11.819	-11.445
1437	1.437	-20.028	-31.065	-16.322	-27.623	-10.006	4.37	-10.528	-6.628
1438	1.438	-31.535	-2.892	-9.584	-30.596	-13.165	11.599	-7.668	-4.711
1439	1.439	-17.292	8.3	-1.695	-33.631	-14.19	4.847	-8.874	-8.791
1440	1.44	-15.406	-8.737	-4.811	-36.122	-16.764	10.758	-3.09	-10.165
1441	1.441	-13.7	-5.652	-1.963	-38.393	-12.758	16.209	-10.468	-9.793
1442	1.442	-15.284	-19.779	-4.46	-21.815	-13.399	11.194	-5.639	-13.876
1443	1.443	-16.682	-1.954	-11.769	6.295	-16.752	24.736	-9.885	-9.058
1444	1.444	-15.575	9.673	-10.759	-12.009	-10.239	45.471	-13.949	-7.137
1445	1.445	-19.114	11.777	-6.513	-28.753	-4.504	20.939	-15.91	-11.206
1446	1.446	-16.076	2.044	-18.902	-31.554	-7.082	39.75	-16.503	-17.022
1447	1.447	-13.226	10.676	-31.08	-3.362	-7.93	22.729	-15.932	-9.687
1448	1.448	-12.502	5.984	-32.78	53.098	-8.59	-24.363	-16.533	-12.611
1449	1.449	-10.227	-12.817	-24.766	77.229	-9.251	-17.907	-8.629	-15.535
1450	1.45	-6.782	20.697	-11.699	113.959	-11.072	-12.039	-9.83	-18.071
1451	1.451	-10.115	43.535	0.562	187.699	-5.324	-6.779	-6.773	-15.768
1452	1.452	-19.054	-10.679	24.422	118.404	-9.455	-62.455	-11.629	-9.202
1453	1.453	-15.418	-18.089	21.137	91.527	-6.042	-114.303	-9.096	-13.474
1454	1.454	-21.448	-92.08	-13.312	83.339	-5.53	-121.076	-3.451	-11.161
1455	1.455	-18.375	-101.968	0.233	-27.965	-9.667	-53.954	-8.249	-10.588
1456	1.456	-17.424	-56.121	-12.153	-235.058	-11.099	-45.087	1.836	-8.659
1457	1.457	-16.466	-29.409	6.618	-150.95	-11.557	-37.003	-2.419	0.241
1458	1.458	-20.732	-4.955	-10.408	28.151	-18.218	-103.76	-1.277	-6.143
1459	1.459	-18.424	2.432	-1.122	97.653	-5.513	-59.064	-7.316	-9.623
1460	1.46	-13.599	-30.961	1.572	34.294	-7.32	-18.389	-12.562	-6.528
1461	1.461	-6.264	-36.951	-16.217	-138.689	0.549	-40.431	-25.332	-9.433
1462	1.462	-5.338	1.635	-37.29	-161.858	-6.67	6.415	-20.072	-8.65
1463	1.463	-6.165	-23.706	-23.123	-267.661	5.072	61.403	-12.069	-19.285
1464	1.464	-6.983	-19.395	-25.623	-248.458	0.375	128.18	-19.165	-0.505
1465	1.465	-17.845	-23.419	-4.52	-196.033	-3.94	83.431	-10.206	-8.046
1466	1.466	-9.921	-72.527	-24.232	-116.574	-2.842	59.002	-6.694	-1.084
1467	1.467	-22.908	-133.071	-41.968	-130.929	-8.907	7.325	-7.686	-15.985
1468	1.468	-21.184	-92.377	-53.556	-118.035	-9.939	-12.613	-16.664	-29.553
1469	1.469	-19.647	-40.619	-38.694	-58.511	-14.83	-6.667	-8.405	-13.732
1470	1.47	-6.691	6.28	-9.675	-26.045	-12.361	9.632	-15.762	-11.628
1471	1.471	-18.891	48.852	52.838	3.634	-13.184	4.409	-10.867	-9.661
1472	1.472	-14.26	76.483	26.135	48.491	-12.648	17.754	0.555	-11.406
1473	1.473	-15.625	71.425	17.974	89.021	-17.343	-3.172	11.582	-9.861
1474	1.474	-11.961	57.803	-19.091	155.492	-15.648	-29.656	7.304	-14.121
1475	1.475	-15.441	103.638	-66.011	217.895	-15.311	-53.608	-9.758	-7.75
1476	1.476	-14.471	109.643	-72.105	340.154	-9.939	-100.725	1.824	-8.936
1477	1.477	-11.563	59.738	-66.796	533.224	-5.139	-54.021	-8.85	-18.653
1478	1.478	-19.507	-0.788	-51.753	559.315	-11.179	-35.924	-26.234	-17.479
1479	1.479	-18.528	-41.376	-19.797	536.405	-7.149	-63.555	-33.141	-13.931
1480	1.48	-11.744	-63.395	0.928	261.037	-12.011	-48.252	-30.927	-19.142
1481	1.481	-15.981	-96.832	12.141	-152.191	-15.336	20.539	-25.04	-10.227
1482	1.482	-11.89	-114.973	42.991	-427.205	-7.617	50.186	-16.245	-9.082
1483	1.483	-11.285	-42.757	38.763	-676.918	-19.442	41.361	-1.82	-8.135
1484	1.484	-11.84	6.673	-3.018	-449.563	-8.431	0.864	19.538	-7.157
1485	1.485	-10.079	-2.162	-30.824	-490.06	1.607	-6.271	16.842	-9.752
1486	1.486	-2.125	-26.563	-15.835	-376.731	2.755	0.478	19.271	-9.129
1487	1.487	1.373	-19.301	25.305	-205.651	-0.74	31.002	-1.884	-12.805
1488	1.488	-1.708	-25.943	30.654	11.75	-1.712	36.543	-4.509	-16.272
1489	1.489	-16.404	-19.919	5.447	-72.117	-4.623	-8.839	-22.092	-13.438
1490	1.49	-18.51	7.792	18.933	-46.067	-3.864	-39.13	-19.522	-16.972
1491	1.491	-12.672	2.787	-43.618	-68.922	-6.197	-0.324	-25.748	-11.683
1492	1.492	-14.379	-10.706	-52.559	-132.134	-8.129	14.85	-35.382	-12.26
1493	1.493	-18.996	-23.099	-44.46	-112.815	-3.476	-7.967	-23.368	-14.073
1494	1.494	-14.709	3.244	7.214	79.835	-7.528	-20.312	-2.882	-16.854
1495	1.495	-13.515	13.355	0.638	207.961	-13.314	-8.998	-11.467	-8.869
1496	1.496	-21.804	22.649	-17.535	277.568	-5.926	-12.201	-14.284	-7.693
1497	1.497	-22.733	-14.348	-33.976	340.956	-10.718	9.778	-2.881	-10.761
1498	1.498	-19.79	-29.458	-59.154	244.651	-9.888	23.929	-0.807	-11.602
1499	1.499	-17.231	-70.676	-63.611	156.95	-10.598	21.357	4.985	-7.226
1500	1.5	-13.125	-31.918	-26.059	77.157	-21.362	14.376	3.284	-11.222
1501	1.501	-11.147	-16.7	-10.928	62.686	-13.361	-8.978	-14.122	-11.758
1502	1.502	-10.53	6.221	30.363	-3.203	-6.138	-11.862	-39.81	-12.3
1503	1.503	-13.405	26.919	25.041	-63.139	-9.768	-54.309	-43.076	-14.024
1504	1.504	-18.21	8.175	10.029	98.913	-6.241	-109.283	-39.983	-15.368
1505	1.505	-24.182	-1.909	-3.483	74.804	-5.222	-42.608	-20.251	-13.93
1506	1.506	-24.923	-48.941	-7.531	95.093	-10.012	2.068	-2.421	-12.708
1507	1.507	-21.407	-95.693	-18.769	75.058	-2.04	-22.312	13.823	-13.816
1508	1.508	-16.724	-53.011	-15.473	-48.025	-9.36	-29.657	24.357	-13.361
1509	1.509	-20.753	-69.321	-6.21	-255.393	-6.425	-63.152	6.888	-12.519
1510	1.51	-12.776	6.493	-25.947	-283.616	-5.595	-32.728	-14.192	-13.233
1511	1.511	5.265	60.741	-28.456	-104.04	-11.134	-16.196	-39.723	-17.447
1512	1.512	7.823	31.192	-30.792	-80.756	-6.22	-21.143	-56.76	-15.676
1513	1.513	0.904	4.609	-7.4	-59.487	-16.219	1.806	-41.068	-12.163
1514	1.514	-22.477	-35.909	-4.301	-1.733	-8.987	22.662	-26.898	-10.787
1515	1.515	-25.544	-28.464	-29.821	50.8	-5.234	4.069	1.373	-4.16
1516	1.516	-17.203	-8.44	-53.556	3.276	-3.998	-12.905	35.445	-7.03
1517	1.517	-14.663	-26.603	-12.679	162.338	-2.954	-3.597	67.384	6.161
1518	1.518	-21.619	-65.333	37.275	-28.015	-9.658	16.126	38.312	19.726
1519	1.519	-15.212	-50.176	3.807	-53.299	-10.361	54.607	-18.499	-6.591
1520	1.52	-17.126	0.24	-14.354	-122.655	-7.984	71.021	-59.234	-48.192
1521	1.521	-11.869	20.268	-8.869	-143.347	-9.882	65.935	-7.636	-9.475
1522	1.522	-13.394	14.388	16.421	68.826	-7.913	70.283	-1.101	-4.423
1523	1.523	-12.018	9.062	57.731	153.616	-8.452	16.005	4.91	-8.861
1524	1.524	-18.379	-26.086	30.143	-25.411	-5.882	8.592	10.365	3.543
1525	1.525	-17.187	-30.486	25.164	-187.752	-7.155	-24.935	5.366	7.234
1526	1.526	-20.261	-34.495	20.75	-420.507	-9.947	-19.02	0.939	10.537
1527	1.527	-13.466	-45.714	-41.706	-327.438	-6.145	-102.257	-53.28	-36.475
1528	1.528	-21.384	-28.76	-104.139	-73.577	-8.361	-209.632	-60.714	-69.958
1529	1.529	-22.339	-13.223	-79.642	165.122	-13.128	-281.81	-67.33	-15.007
1530	1.53	-19.426	-5.069	-42.535	320	-4.361	-84.388	-49.127	-7.661
1531	1.531	-16.89	-28.448	45.082	235.006	-10.318	-0.01	-43.683	12.262
1532	1.532	-16.103	-25.487	80.809	-99.268	-11.251	-25.465	-48.66	6.26
1533	1.533	-12.603	-51.167	70.099	-236.423	-6.383	-2.198	-16.654	-21.411
1534	1.534	-14.525	-6.493	20.846	-444.003	-7.144	-23.342	29.316	44.199
1535	1.535	-15.098	72.849	-5.8	-332.135	-12.735	-4.28	96.54	88.903
1536	1.536	-11.606	105.315	-30.147	-162.226	-17.532	13.071	51.804	97.014
1537	1.537	-11.977	55.937	-37.44	-7.494	-15.564	28.928	-70.334	60.025
1538	1.538	-14.867	-6.532	-43.923	-35.615	-10.121	43.346	-157.836	-40.823
1539	1.539	-8.87	-14.654	-25.65	-10.137	-2.172	30.357	-141.953	-55.154
1540	1.54	-14.885	-21.993	-42.053	105.896	-5.251	18.71	-40.935	10.647
1541	1.541	-14.125	-41.84	-36.953	169.145	-10.069	29.628	51.15	-96.764
1542	1.542	-9.301	0.802	-41.418	226.655	-10.801	59.389	206.219	-168.95
1543	1.543	-11.246	-15.63	-62.155	243.925	-13.08	32.758	184.936	-129.485
1544	1.544	-12.999	-30.673	-50.931	228.053	-9.547	-7.874	165.579	-46.112
1545	1.545	-14.363	1.35	-47.568	213.858	-15.506	-29.96	148.112	-13.66
1546	1.546	-15.726	13.797	-38.226	174.699	-22.835	-36.603	37.037	-23.556
1547	1.547	-13.615	-4.905	-12.663	163.481	-25.703	18.28	-92.78	-86.099
1548	1.548	-16.334	-28.711	-15.99	218.426	-26.457	40.287	-109.986	-61.759
1549	1.549	-13.632	-75.78	-12.951	169.705	-27.209	6.747	-125.8	-10.132
1550	1.55	-13.442	-95.787	-21.294	35.873	-16.349	-48.325	-82.617	9.769
1551	1.551	-11.506	-40.851	-34.034	-21.508	-5.309	-144.929	-95.743	15.742
1552	1.552	-12.287	-3.902	-36.305	66.169	4.767	-79.346	-59.973	32.144
1553	1.553	-13.837	-37.378	-25.584	273.115	8.455	27.908	-27.269	27.064
1554	1.554	-12.3	-31.362	-8.112	301.111	0.152	99.989	-17.254	-32.568
1555	1.555	-14.238	-25.96	17.656	70.5	-0.794	86.635	-43.935	-8.208
1556	1.556	-13.086	-41.087	27.712	-22.36	6.013	50.835	-3.324	-0.881
1557	1.557	-16.577	-27.597	18.383	-163.214	6.843	39.873	63.446	-7.488
1558	1.558	-16.191	-31.763	26.658	-86.406	2.86	10.228	0.939	-13.5
1559	1.559	-19.091	-28.147	3.399	-296.176	-7.888	1.467	-55.965	-8.123
1560	1.56	-15.408	16.49	0.286	-550.147	-22.114	-6.461	-48.62	6.964
1561	1.561	-12.111	10.482	2.973	-448.119	-16.219	-28.239	-28.716	11.462
1562	1.562	-18.67	-17.173	0.434	-417.045	-10.927	-21.311	-34.738	7.413
1563	1.563	-11.877	-32.289	-6.547	-276.11	-9.317	-26.951	-40.215	3.744
1564	1.564	-11.087	-0.391	-21.449	-147.983	-16.42	-32.04	-15.036	-6.311
1565	1.565	-11.874	-4.514	-34.999	-31.622	-17.514	3.486	-1.354	-3.207
1566	1.566	-11.306	14.204	-19.142	-10.315	-16.296	-9.827	2.837	-0.498
1567	1.567	-11.892	24.22	-8.524	-67.846	-13.156	-30.328	37.027	-3.017
1568	1.568	-17.312	-4.108	1.168	-15.167	-12.162	-33.824	69.055	-0.694
1569	1.569	-15.386	6.988	2.952	0.792	-0.735	-23.588	48.422	5.693
1570	1.57	-15.967	30.688	-4.989	-42.331	13.605	-1.517	14.424	-0.128
1571	1.571	-18.877	14.962	-20.883	-55.488	11.703	24.237	-8.402	-8.886
1572	1.572	-13.079	23.241	-14.531	4.174	3.022	7.403	-45.912	-7.36
1573	1.573	-18.705	-0.006	-24.214	36.902	-11.269	-39.477	-50.941	-11.604
1574	1.574	-20.655	-15.685	-22.474	7.529	-28.657	-59.395	-46.479	-12.727
1575	1.575	-16.029	-13.065	-30.444	124.031	-44.884	-29.054	-42.387	-9.208
1576	1.576	-15.467	-0.41	-29.129	171.455	-42.747	-90.065	14.356	-14.388
1577	1.577	-10.652	1.795	-25.513	185.428	-17.601	-65.678	38.746	-7.575
1578	1.578	-13.956	-4.667	-29.137	93.2	6.196	-14.027	-13.001	-1.575
1579	1.579	-12.231	-10.489	-22.016	105.293	15.478	-34.023	-46.593	-3.925
1580	1.58	-15.729	-26.351	-7.493	181.661	18.188	8.503	-40.678	-8.723
1581	1.581	-14.387	-45.525	11.53	172.246	15.685	-19.028	-46.119	-10.613
1582	1.582	-15.553	-32.798	8.978	91.779	17.993	26.585	-41.115	-17.144
1583	1.583	-14.396	-44.444	11.287	167.581	15.831	69.156	-45.601	-17.9
1584	1.584	-11.68	-25.346	-3.629	19.399	9.959	52.549	0.198	-15.584
1585	1.585	-13.231	-2.147	-5.614	-44.153	-5.99	6.762	67.29	-7.602
1586	1.586	-16.522	-36.563	-14.412	-101.774	-3.937	-36.19	40.566	-4.411
1587	1.587	-15.352	-77.758	-19.164	-84.114	-5.945	-97.549	16.149	-15.168
1588	1.588	-9.347	-39.083	-12.118	91.344	-4.235	-138.586	-20.981	-25.213
1589	1.589	-11.862	-34.135	-11.067	161.371	-12.187	-131.643	-14.614	-28.962
1590	1.59	-14.179	-66.179	-24.307	98.276	-16.455	-58.216	15.627	-25.551
1591	1.591	-10.697	-45.591	-1.552	2.598	-35.999	-68.473	87.828	-20.334
1592	1.592	-16.699	-11.658	7.658	-49.336	-33.289	11.964	97.814	-9.567
1593	1.593	-17.478	-43.675	-6.533	-128.45	-30.742	44.499	89.11	6.208
1594	1.594	-15.555	-47.8	-29.834	-84.949	-23.719	54.678	-32.917	16.824
1595	1.595	-14.987	-13.795	-20.586	-176.807	-13.002	81.649	-225.419	-12.102
1596	1.596	-13.257	-18.286	-6.487	-355.652	-14.874	73.521	-199.81	-7.91
1597	1.597	-18.106	10.71	21.772	-432.441	-6.11	51.348	-130.218	-4.122
1598	1.598	-16.179	29.454	18.105	-362.804	-7.589	44.848	17.818	-7.324
1599	1.599	-15.615	26.116	-12.868	-256.964	-8.895	63.126	36.836	-16.485
1600	1.6	-16.989	16.726	-25.251	-122.343	-5.186	124.129	19.361	-24.662
1601	1.601	-9.651	13.899	-28.941	-35.083	-1.674	67.219	-91.858	-6.731
1602	1.602	-14.889	6.306	-25.669	44.227	1.427	0.303	-106.156	-8.994
1603	1.603	-10.067	-0.67	-22.582	116.208	-9.405	-62.301	-40.348	-28.083
1604	1.604	-21.495	1.367	-19.876	102.846	-10.765	-5.438	67.003	-25.501
1605	1.605	-16.858	-0.671	-7.078	90.467	-19.682	46.293	110.126	-18.551
1606	1.606	-15.517	-12.874	9.215	78.832	-37.71	12.891	70.511	-16.448
1607	1.607	-16.692	1.535	-1.374	88.095	-45.312	-78.629	58.562	-26.179
1608	1.608	-15.545	7.357	-11.029	114.069	-47.691	-197.01	47.653	0.117
1609	1.609	-18.648	5.586	-23.196	56.258	-41.35	-212.846	17.941	-26.161
1610	1.61	-13.821	7.147	-31.133	18.146	-27.843	-198.465	8.902	-63.875
1611	1.611	-14.597	2.951	-26.875	-16.562	-8.529	-185.265	-15.585	-28.606
1612	1.612	-16.924	-5.887	-30.555	74.26	-1.005	-149.649	6.458	-15.018
1613	1.613	-21.773	-23.831	-22.24	113.319	-3.343	-73.789	-40.324	-10.925
1614	1.614	-14.419	-31.336	-19.155	101.643	-5.501	-24.49	-107.391	-7.246
1615	1.615	-13.451	-24.334	-28.078	-17.17	4.154	20.163	-62.576	2.772
1616	1.616	-12.679	-13.69	-24.613	-0.529	12.825	28.238	-38.078	-0.384
1617	1.617	-13.45	-7.86	-23.643	14.627	20.719	50.224	-1.025	2.25
1618	1.618	-11.509	11.518	-14.724	-24.139	22.044	56.797	-20.897	4.678
1619	1.619	-13.44	3.956	-8.712	12.135	7.709	38.652	-51.193	-7.001
1620	1.62	-9.374	-7.641	-9.683	1.987	-5.845	22.24	-23.422	-4.928
1621	1.621	-5.877	-9.766	-0.791	-27.001	-4.113	7.175	1.798	4.664
1622	1.622	-5.483	-38.823	-11.652	0.207	-5.682	30.023	24.666	-21.776
1623	1.623	-6.63	-59.575	1.299	8.822	-7.069	75.879	12.286	-40.681
1624	1.624	-9.328	-10.524	-7.411	46.212	-5.956	94.02	-6.536	-23.793
1625	1.625	-9.701	9.28	-15.341	79.993	7.145	55.259	-23.622	-27.045
1626	1.626	-8.905	3.176	-8.19	86.275	15.803	9.732	-1.802	-18.874
1627	1.627	-12.174	-35.569	11.351	14.213	7.852	-20.828	23.79	-16.539
1628	1.628	-15.057	-60.768	48.313	-94.268	0.672	-26.404	47.628	-5.121
1629	1.629	-16.971	-56.349	33.2	-108.494	-11.152	-31.582	19.314	-11.676
1630	1.63	-15.019	-27.301	19.644	-16.465	-15.833	-8.869	-14.849	-9.884
1631	1.631	-18.491	-16.102	-9.395	19.409	-0.002	53.583	-1.39	-1.297
1632	1.632	-18.096	-19.5	-20.625	-12.918	10.584	116.006	2.572	12.898
1633	1.633	-22.92	-10.233	-44.431	-22.835	31.798	205.508	44.118	6.913
1634	1.634	-16.912	-7.531	-53.726	-139.408	29.008	240.963	49.488	1.512
1635	1.635	-17.671	-10.047	-34.032	-59.984	11.096	229.897	24.315	-22.475
1636	1.636	-22.489	-7.726	-26.537	-45.777	-0.651	180.226	-25.915	-26.006
1637	1.637	-19.182	-18.395	-14.982	-138.05	-32.728	117.406	-5.952	-16.95
1638	1.638	-17.426	-24.257	-12.918	-30.828	-37.324	76.581	-11.941	-14.417
1639	1.639	-16.047	-4.923	-14.913	-45.218	-33.395	84.159	-28.373	-12.023
1640	1.64	-15.643	-2.392	-16.734	-84.677	-42.611	-59.91	-63.534	-9.83
1641	1.641	-13.496	-4.713	-5.979	-79.495	-39.028	-160.734	-76.98	-24.832
1642	1.642	-9.79	-6.794	-13.975	-19.823	-56.159	-348.777	-56.138	-22.964
1643	1.643	-7.445	-35.743	-6.856	-9.027	-65.521	-528.221	-24.846	-13.005
1644	1.644	-10.324	-39.767	-15.807	-19.116	-62.876	-411.923	-51.039	-39.424
1645	1.645	-13.008	-20.948	-14.716	-10.179	-45.114	-136.604	-88.755	-28.252
1646	1.646	-14.918	-17.581	-24.45	14.207	-33.53	-24.097	-53.655	-18.295
1647	1.647	-14.696	-33.206	-7.469	21.58	-35.68	-126.387	-21.762	-34.09
1648	1.648	-10.224	-24.836	4.125	1.647	-10.525	-95.556	-50.728	-31.48
1649	1.649	-6.912	-1.573	-6.543	-28.647	6.49	-67.632	-84.59	-3.341
1650	1.65	-10.954	14.138	-0.781	-23.027	15.756	-42.288	-97.978	15.333
1651	1.651	-13.84	3.282	-6.047	-37.801	35.445	27.174	-35.355	52.978
1652	1.652	-12.467	0.533	-10.714	12.82	27.828	47.982	27.182	27.747
1653	1.653	-18.844	39.017	-6.467	113.913	25.473	66.693	100.564	4.846
1654	1.654	-18.061	44.379	-18.281	330.878	14.842	13.707	71.058	17.142
1655	1.655	-13.996	-31.307	-13.648	238.234	16.827	-34.403	115.937	28.284
1656	1.656	-13.408	-107.179	-29.516	-15.105	29.09	-20.567	124.239	38.297
1657	1.657	-15.336	-18.38	-14.604	19.163	18.112	-60.545	72.675	-8.799
1658	1.658	-19.391	17.24	-20.423	236.455	-3.53	-49.297	25.92	-69.459
1659	1.659	-15.896	-15.275	-18.695	264.854	-19.141	-60.685	7.81	-45.134
1660	1.66	-19.185	-25.19	-23.365	188.195	-27.35	-31.496	-8.58	-52.589
1661	1.661	-13.375	-34.139	-19.139	-67.933	-29.73	-5.045	-54.042	-46.108
1662	1.662	-12.596	-42.319	-18.006	-170.319	-27.267	19.183	-96.669	-40.119
1663	1.663	-16.078	-34.986	-19.196	-387.328	-12.236	56.034	-102.149	-23.648
1664	1.664	-15.501	-1.559	-18.245	-528.092	-21.796	49.312	-77.09	1.498
1665	1.665	-13.763	16.565	-23.1	-451.24	-5.825	67.425	-54.41	5.946
1666	1.666	-17.254	0.063	-20.611	-381.48	-3.59	62.093	-25.423	10.02
1667	1.667	-19.587	-5.021	-21.399	-233.149	-9.298	-13.485	16.207	6.346
1668	1.668	-19.987	-0.608	-10.577	-98.51	-21.432	-45.924	-0.206	-17.491
1669	1.669	-13.995	-21.344	0.445	-81.269	-16.782	-16.223	-35.466	-26.798
1670	1.67	-21.944	-2.616	-3.818	-33.76	-6.742	10.498	-31.197	-12.639
1671	1.671	-16.725	0.619	-4.986	67.12	-5.583	34.914	-18.954	5.238
1672	1.672	-15.764	9.854	-6.158	106.439	-6.696	27.49	-15.356	7.634
1673	1.673	-16.548	29.511	-22.251	141.886	-5.67	20.807	36.082	5.548
1674	1.674	-17.336	26.91	-19.951	174.243	-6.566	14.87	43.407	7.574
1675	1.675	-17.93	1.133	-9.334	203.695	-17.92	31.415	36.77	-1.044
1676	1.676	-14.659	-43.601	-7.418	266.056	-32.19	87.008	-5.904	13.297
1677	1.677	-10.616	-37.632	-5.685	192.52	-3.083	79.7	10.473	19.089
1678	1.678	-14.118	-43.114	5.355	44.204	9.35	86.221	35.613	-7.226
1679	1.679	-9.692	-78.401	1.131	149.695	20.55	31.195	40.069	-33.533
1680	1.68	-9.142	-37.231	7.529	-139.402	10.444	-5.759	27.67	-50.522
1681	1.681	-5.689	23.704	8.69	-98.45	13.489	-12.344	31.332	-41.099
1682	1.682	-13.073	-33.209	-7.408	13.941	16.171	18.012	0.425	1.603
1683	1.683	-7.872	-40.569	-9.78	47.715	8.6	56.776	-11.919	-4.304
1684	1.684	-12.739	-20.631	5.067	-45.474	15.553	61.876	-8.205	1.227
1685	1.685	-18.766	-2.431	3.088	-73.846	17.655	66.288	-52.972	46.791
1686	1.686	-16.471	-7.836	-5.628	-48.435	19.532	3.635	-34.93	28.64
1687	1.687	-13.018	-2.807	-4.071	21.071	10.76	-130.872	-40.554	-32.246
1688	1.688	-17.692	1.64	-5.393	41.919	-0.314	-419.885	-65.885	-72.776
1689	1.689	-13.657	-19.071	6.453	-15.874	-19.121	-213.87	-79.553	-50.584
1690	1.69	-17.16	-22.735	-4.533	-33.408	-36.924	-26.369	-75.627	-57.004
1691	1.691	-21.631	-32.787	-8.744	-176.76	-34.611	75.471	-49.471	-62.841
1692	1.692	-19.911	-29.681	-23.011	-80.698	-41.019	44.157	-52.898	-12.817
1693	1.693	-19.54	-15.552	-28.769	41.753	-31.382	15.733	-62.279	-6.233
1694	1.694	-18.201	-18.079	-23.479	-101.506	-33.156	40.966	-53.966	-36.57
1695	1.695	-16.086	-15.768	-21.869	-82.399	-28.554	64.162	-30.756	-8.892
1696	1.696	-16.492	-0.864	-17.545	-134.883	-27.246	1.053	-21.466	6.233
1697	1.697	-13.803	12.687	-26.39	-55.365	-28.49	-17.606	-13.111	-7.203
1698	1.698	-13.621	14.417	-27.481	16.794	-15.4	-34.595	-5.523	5.301
1699	1.699	-12.863	-3.013	-32.624	56.226	-6.705	13.449	29.575	-13.345
1700	1.7	-10.35	18.095	-35.456	67.956	17.123	28.227	34.703	-16.485
1701	1.701	-8.231	15.414	-41.382	122.075	27.279	15.506	21.275	-13.246
1702	1.702	-6.893	-12.821	-37.251	151.634	-7.044	75.568	17.382	-15.817
1703	1.703	-6.713	-1.572	-26.347	160.519	-48.147	86.864	13.877	-2.94
1704	1.704	-10.4	-39.274	-15.251	38.428	-64.507	77.481	17.317	-0.54
1705	1.705	-12.928	-44.315	-13.845	-118.932	-69.46	68.96	14.334	-15.356
1706	1.706	-12.548	-30.911	-10.109	-13.04	-46.545	28.573	6.132	6.053
1707	1.707	-15.468	-51.825	-1.742	-147.935	-17.427	6.772	-1.329	14.441
1708	1.708	-17.411	-33.099	-9.031	-130.682	-28.576	-53.477	-27.002	11.929
1709	1.709	-11.614	-2.093	-6.069	-51.143	-45.556	-109.835	-37.021	23.545
1710	1.71	-12.392	-6.124	-1.752	107.71	-36.249	-160.898	-8.748	0.246
1711	1.711	-14.335	-9.805	0.633	128.67	-16.489	-153.646	25.307	-34.106
1712	1.712	-14.92	-40.671	1.285	32.129	1.333	-98.135	38.793	-38.532
1713	1.713	-14.339	-19.767	-0.574	-125.793	8.31	13.386	26.312	-0.948
1714	1.714	-9.501	-8.32	1.239	-62.807	14.703	-2.085	29.927	-5.943
1715	1.715	-8.92	-11.37	2.669	-197.959	12.759	-102.707	-21.558	-10.361
1716	1.716	-9.499	-1.87	-3.646	-145.773	17.96	-89.158	-43.561	-6.192
1717	1.717	-10.856	-9.998	-1.055	-2.64	41.705	-53.294	-23.524	20.294
1718	1.718	-16.278	-7.291	-1.756	55.189	65.442	-64.01	19.186	3.384
1719	1.719	-14.341	-4.818	-2.257	3.092	56.071	-14.566	102.53	-43.549
1720	1.72	-18.981	-6.879	-5.455	19.327	13.438	-41.118	67.034	-63.397
1721	1.721	-18.402	-8.739	0.044	5.415	-29.124	32.442	12.99	-45.094
1722	1.722	-18.011	-3.434	3.608	19.06	-34.51	62.255	-16.462	-28.523
1723	1.723	-17.617	-7.947	0.401	7.728	-39.544	-54.086	-43.029	-63.63
1724	1.724	-20.509	-6.46	-7.277	19.025	-26.021	-69.848	-34.763	-31.582
1725	1.725	-16.823	-2.732	-19.014	9.574	-5.336	-55.444	-12.563	31.004
1726	1.726	-16.421	-11.076	-20.484	18.847	-24.122	-68.496	-19.067	57.775
1727	1.727	-20.466	-10.183	-21.763	11.068	-7.117	15.037	-49.448	33.499
1728	1.728	-16.957	-17.018	-22.854	18.637	39.898	25.95	-54.882	26.205
1729	1.729	-12.489	-12.819	-23.941	12.095	33.304	-23.358	-59.995	-7.257
1730	1.73	-11.891	-5.526	-26.973	18.206	27.294	21.257	-73.694	-74.464
1731	1.731	-14.384	-6.578	-18.009	12.649	10.827	78.117	-102.829	-47.807
1732	1.732	-17.655	-16.435	-9.63	17.618	5.763	26.49	-68.819	-7.134
1733	1.733	-15.517	-17.657	-14.822	13.223	1.257	46.389	-27.638	-29.132
1734	1.734	-10.278	-18.664	-17.702	-40.882	-2.896	101.317	44.523	-9.21
1735	1.735	-12.203	-23.635	-21.927	-92.547	0.708	108.504	74.163	8.983
1736	1.736	-11.623	-8.676	-19.586	-31.974	-9.434	61.441	65.273	-18.677
1737	1.737	-9.879	-14.799	-24.422	-7.556	-43.922	42.958	40.921	-33.776
1738	1.738	-9.491	-16.452	-23.842	-14.819	-39.536	14.853	-10.724	-38.232
1739	1.739	-15.878	-14.373	-23.268	-21.292	-52.001	-31.297	-4.155	-50.612
1740	1.74	-15.106	-12.589	-19.792	-15.235	-33.303	-13.477	1.833	-39.354
1741	1.741	-12.783	-13.52	-14.395	-9.757	-9.559	-30.087	-14.613	12.155
1742	1.742	-14.72	-9.626	-12.494	-14.808	-0.304	-65.287	-19.588	78.935
1743	1.743	-15.301	-17.763	-18.541	-10.259	-3.043	-97.147	-51.45	34.253
1744	1.744	-19.368	-12.321	-17.82	-14.114	14.746	-101.061	-47.314	42.391
1745	1.745	-15.881	-5.312	-17.287	-17.715	31.004	-127.206	-58.479	20.297
1746	1.746	-15.491	-4.224	-11.334	-14.307	58.694	-103.294	-34.608	-40.32
1747	1.747	-22.067	-1.35	-7.315	-11.104	32.396	-75.022	-6.298	-48.543
1748	1.748	-13.16	5.884	-9.3	-13.622	-5.315	-18.317	-40.295	-41.248
1749	1.749	-21.473	-1.508	-9.933	-10.855	-30.424	6.057	-63.066	-34.599
1750	1.75	-18.368	-8.421	-8.248	-8.277	-80.694	43.052	-58.903	-16.285
1751	1.751	-13.523	-14.797	-7.915	-27.199	-87.21	63.018	-32.485	0.271
1752	1.752	-14.289	-20.514	-10.293	-14.183	-81.162	44.834	12.295	-4.671
1753	1.753	-19.89	-8.19	-5.506	7.129	-53.47	6.151	54.938	-9.007
1754	1.754	-15.035	18.295	-3.608	-12.441	-48.436	31.292	27.315	-13.036
1755	1.755	-14.442	60.099	-6.54	-25.174	-43.997	81.574	22.311	-39.342
1756	1.756	-5.532	54.901	-5.214	-32.222	-39.941	61.569	17.845	5.338
1757	1.757	-14.429	-10.393	-8.54	-21.537	-36.245	-30.11	-28.062	11.303
1758	1.758	-15.584	-54.797	-7.403	-15.779	-26.132	-175.077	-46.285	-27.486
1759	1.759	-14.617	-62.703	-5.508	-14.045	-4.204	-194.489	-29.852	-83.177
1760	1.76	-11.707	-25.612	-11.348	-21.9	-6.86	-177.3	-14.785	-46.385
1761	1.761	-10.928	-99.373	-13.709	-17.439	0.759	-34.297	8.041	27.434
1762	1.762	-13.249	-148.407	-15.684	-13.583	12.456	61.744	20.446	17.512
1763	1.763	-15.184	-121.418	-11.089	-2.685	23.196	79.128	9.237	26.303
1764	1.764	-14.602	-80.58	-14.049	-9.922	25.226	31.599	-0.848	34.311
1765	1.765	-12.858	-28.784	-12.75	9.622	41.175	17.331	-22.758	-32.582
1766	1.766	-11.498	-22.022	-13.198	6.814	56.137	83.108	-25.587	-77.364
1767	1.767	-11.884	-15.865	-12.104	-10.988	42.642	94.899	-18.205	-36.846
1768	1.768	-14.787	22.89	-11.005	-36.583	34.001	62.454	-25.325	-29.671
1769	1.769	-12.082	68.307	-16.875	-19.387	10.278	13.214	-31.802	-23.233
1770	1.77	-12.472	62.202	-14.616	-16.201	-41.151	-31.296	-41.467	-29.252
1771	1.771	-11.704	45.573	-18.169	-18.834	-48.503	-22.963	-32.773	-23.656
1772	1.772	-13.639	-0.205	-22.881	-11.244	-15.054	-15.295	-9.05	-18.49
1773	1.773	-16.734	5.572	-17.521	-13.52	3.115	4.937	21.812	-22.837
1774	1.774	-14.79	55.508	-19.524	-2.865	-2.322	-0.922	9.29	6.246
1775	1.775	-18.268	75.433	-19.014	2.967	-17.424	-28.519	35.491	2.689
1776	1.776	-18.65	69.409	-17.35	1.239	-12.959	-23.422	45.449	-28.105
1777	1.777	-19.798	52.967	-13.939	-0.294	-0.575	-19.009	54.625	9.59
1778	1.778	-15.529	37.873	-13.616	6.853	3.118	-15.072	97.072	14.702
1779	1.779	-12.996	14.917	-14.833	-2.076	-0.123	26.347	115.15	46.679
1780	1.78	-17.426	60.631	-12.942	-5.603	-9.388	-57.052	31.84	25.944
1781	1.781	-13.343	151.983	-14.148	-8.741	-1.066	-116.694	-27.861	-30.826
1782	1.782	-12.939	-19.331	-11.275	-13.634	11.685	-18.913	-60.467	-22.86
1783	1.783	-13.311	-182.342	-6.843	-16.22	23.272	-5.781	-70.372	28.667
1784	1.784	-14.459	-203.667	-9.762	-18.628	4.094	77.659	-97.068	8.643
1785	1.785	-10.762	-146.222	-4.936	-15.279	1.557	88.582	-88.873	14.775
1786	1.786	-11.131	-129.028	-4.37	-9.463	-33.487	59.173	-66.725	-1.585
1787	1.787	-8.211	-113.383	-6.117	-3.95	-18.422	68.335	-46.73	-46.955
1788	1.788	-11.869	-127.952	-5.736	-11.989	-14.011	93.007	-16.316	-64.892
1789	1.789	-8.567	-36.079	-3.405	-15.194	-26.42	41.484	-10.92	-48.132
1790	1.79	-14.368	-167.549	-6.291	-22.078	-37.67	7.916	-5.915	-32.741
1791	1.791	-15.135	24.742	-2.596	-33.617	-40.963	-83.865	-19.49	-9.61
1792	1.792	-13.189	50.017	-4.888	-25.793	-31.648	-149.889	-23.594	19.652
1793	1.793	-11.248	26.5	-4.461	-24.55	-23.287	-209.805	-19.941	23.545
1794	1.794	-15.304	5.078	-5.588	-12.866	-25.772	-177.633	3.818	26.863
1795	1.795	-12.789	-52.944	-5.933	-14.537	-23.406	-89.018	13.081	42.441
1796	1.796	-15.105	-210.833	-5.699	-21.825	-16.974	-53.493	21.381	73.471
1797	1.797	-13.954	-232.304	-8.945	-15.579	-14.979	-42.548	8.619	10.787
1798	1.798	-17.638	-97.985	-7.745	-14.555	-16.688	-32.266	1.695	-87.767
1799	1.799	-17.253	-10.858	-7.326	-7.348	-5.671	-22.879	-13.2	-127.068
1800	1.8	-14.35	36.415	-10.007	-6.524	-4.371	-14.291	-22.895	-91.361
1801	1.801	-16.284	108.269	-9.788	-4.151	7.331	-6.566	-24.641	-58.792
1802	1.802	-18.991	173.742	-7.82	-1.993	2.61	13.692	-29.269	-68.57
1803	1.803	-23.242	113.813	-10.885	-1.562	-10.419	32.196	-24.962	12.325
1804	1.804	-22.658	37.645	-12.015	-10.411	1.751	16.004	-10.558	23.321
1805	1.805	-19.18	7.758	-13.919	-16.577	6.38	21.264	10.801	33.344
1806	1.806	-15.909	-54.992	-9.046	-24.108	7.753	35.072	13.557	42.311
1807	1.807	-18.05	-47.125	-16.949	-29.131	4.142	64.41	-9.626	66.808
1808	1.808	-12.839	34.029	-13.831	-16.135	-11.415	53.436	-37.884	88.99
1809	1.809	-14.789	109.553	-18.641	-14.354	-13.392	8.958	-26.677	82.481
1810	1.81	-14.217	40.14	-16.097	-12.757	-15.193	-8.949	-16.6	-9.04
1811	1.811	-12.485	-94.448	-16.851	-11.366	-9.872	-14.068	-19.672	-74.793
1812	1.812	-12.887	-75.596	-11.997	-7.26	-8.248	-28.8	-16.924	-15.079
1813	1.813	-12.519	11.574	-12.563	-3.724	-9.527	-23.992	-4.123	17.487
1814	1.814	-11.38	58.952	-15.446	-2.694	-0.573	-11.351	2.852	7.659
1815	1.815	-14.116	-13.396	-14.081	0.27	2.865	-7.584	21.986	-37.031
1816	1.816	-12.992	-0.319	-15.42	-12.622	1.833	16.331	39.763	3.551
1817	1.817	-13.802	59.219	-19.47	-17.975	-7.118	-11.741	37.416	55.126
1818	1.818	-14.032	113.363	-18.107	-10.18	-17.987	-37.908	5.481	-5.508
1819	1.819	-13.296	103.483	-19.446	-3.177	-13.76	-54.825	-35.737	-127.683
1820	1.82	-13.523	112.409	-16.537	3.077	-14.955	-64.059	-52.182	-250.247
1821	1.821	-17.053	153.05	-12.845	4.122	-16.202	-83.822	-37.078	-139.047
1822	1.822	-15.749	41.941	-19.231	-5.663	-19.392	-45.31	-32.612	-66.949
1823	1.823	-19.865	-165.006	-13.235	0.626	-16.571	4.625	-11.868	-27.56
1824	1.824	-16.438	-137.005	-15.571	-17.466	-8.713	51.478	-8.143	-39.492
1825	1.825	-13.207	-111.473	-13.63	-25.092	-9.783	69.677	1.939	-28.781
1826	1.826	-18.099	-134.687	-14.194	-27.472	-8.944	130.621	5.07	0.684
1827	1.827	-17.577	-113.621	-15.931	-16.906	-9.824	220.194	2.386	27.202
1828	1.828	-18.217	-17.542	-17.281	-11.181	-9.111	208.337	-5.144	35.156
1829	1.829	-16.916	-0.295	-19.599	-13.007	-4.323	110.567	-12.079	57.036
1830	1.83	-15.615	15.368	-13.766	-17.708	0.278	-7.884	-5.67	36.944
1831	1.831	-15.284	29.495	-12.968	-19.138	-1.52	-55.587	-7.679	128.301
1832	1.832	-15.739	16.192	-12.392	-10.295	-6.413	-41.432	-13.032	114.894
1833	1.833	-12.316	-19.704	-15.685	-9.184	-16.522	-81.013	-11.625	31.223
1834	1.834	-14.51	-30.904	-15.106	-10.197	-15.227	-92.927	-10.409	-131.759
1835	1.835	-16.511	-41.098	-11.609	2.543	-15.934	-183.518	-19.442	-62.344
1836	1.836	-14.633	-32.341	-11.401	-14.314	-9.708	-237.835	-23.039	-83.681
1837	1.837	-16.231	-24.122	-10.034	5.036	-18.216	-228.204	-24.072	-180.122
1838	1.838	-12.423	-31.352	-16.602	-2.508	-17.423	-94.133	-18.677	-177.319
1839	1.839	-11.128	-24.695	-15.619	-9.477	-12.732	78.944	-7.831	-125.16
1840	1.84	-14.496	-18.6	-9.605	1.167	-8.612	195.008	-3.561	-77.777
1841	1.841	-15.748	-24.075	-11.915	-8.509	-11.016	131.153	-4.702	22.991
1842	1.842	-13.138	-8.924	-16.736	-13.733	-14.552	149.792	-17.843	62.191
1843	1.843	-16.726	4.691	-12.08	-5.78	-11.318	131.805	-12.602	145.37
1844	1.844	-11.99	17.119	-13.812	-10.008	-10.792	19.959	-14.126	199.339
1845	1.845	-15.39	13.567	-10.322	-11.122	-7.374	-81.467	-12.73	149.757
1846	1.846	-3.695	17.771	-7.015	-0.24	-11.879	-173.837	-11.531	104.842
1847	1.847	-12.721	7.652	-0.424	-4.455	-18.478	-329.255	-14.964	-17.464
1848	1.848	-11.695	-20.666	0.544	-3.24	-8.832	-265.875	-5.267	-175.248
1849	1.849	-20.154	-39.161	-0.225	-6.672	8.15	-169.67	6.549	-69.71
1850	1.85	-17.195	-42.032	0.558	-9.714	19.723	-47.155	5	-12.35
1851	1.851	-16.361	-44.616	-7.366	-6.754	4.791	0.443	9.253	-30.033
1852	1.852	-20.747	-41.291	-10.452	-9.215	10.589	-13.969	8.088	-109.776
1853	1.853	-21.65	-38.118	-7.536	-6.842	5.355	-0.964	-5.075	-66.809
1854	1.854	-10.937	-35.206	-8.299	-3.314	6.878	34.515	-27.918	-53.748
1855	1.855	-3.136	-36.912	-15.64	-5.21	-14.801	23.57	-18.626	5.778
1856	1.856	-7.522	-27.004	-12.721	-2.276	-43.053	-45.617	-21.313	-5.138
1857	1.857	-16.546	-21.689	-8.437	-10.183	-69.369	-54.598	-18.779	-15.087
1858	1.858	-17.828	-23.19	-14.028	-13.63	-72.656	-95.287	-11.826	-6.248
1859	1.859	-23.16	-18.764	-13.426	-18.798	-31.836	-87.938	-18.24	1.819
1860	1.86	-20.35	-9.695	-11.459	-11.949	-4.172	-27.394	-12.447	9.094
1861	1.861	-17.933	-17.919	-9.682	-11.103	10.92	45.835	-10.701	2.358
1862	1.862	-17.256	-16.972	-10.037	-16.654	6.466	94.854	0.326	20.365
1863	1.863	-16.769	-19.781	-11.353	-16.015	18.838	139.145	-1.042	14.832
1864	1.864	-14.921	-15.403	-6.481	-19.24	75.535	179.242	10.757	19.78
1865	1.865	-8.428	-24.178	-11.097	-16.277	67.426	97.238	-6.658	15.241
1866	1.866	-11.031	-18.167	-10.481	-13.706	30.493	42.488	-8.95	11.061
1867	1.867	-15.18	-23.4	-6.966	-15.986	-16.317	32.125	-19.572	7.327
1868	1.868	-17.197	-18.528	-12.354	-13.82	-34.52	5.039	-25.374	4.048
1869	1.869	-20.561	-17.829	-10.381	-14.941	-50.978	-3.17	-23.673	0.926
1870	1.87	-11.737	-12.426	-14.986	-20.701	-35.911	19.101	-25.278	3.565
1871	1.871	-10.652	-12.121	-6.048	-22.97	-22.442	-0.515	-15.281	5.971
1872	1.872	-14.203	-9.098	-7.179	-19.433	-1.824	-6.092	-14.159	-0.942
1873	1.873	-15.235	-2.792	3.679	-18.815	1.796	-11.061	-5.854	14.108
1874	1.874	-12.399	-5.683	-15.063	-19.352	11.849	-15.693	-0.629	16.242
1875	1.875	-20.39	-18.185	-22.585	-27.264	14.99	-19.838	-5.458	7.732
1876	1.876	-17.34	0.767	-10.95	-9.25	-4.707	-7.113	-4.671	6.404
1877	1.877	-16.421	38.886	-8.805	-6.72	-32.922	4.515	-6.992	5.304
1878	1.878	-18.976	66.409	-10.734	0.28	-36.574	-12.001	-8.942	-3.314
1879	1.879	-18.236	61.494	-30.08	-27.342	-39.839	-14.562	-13.613	-21.032
1880	1.88	-18.844	66.165	-22.536	-8.513	-30.516	-11.472	-10.752	-33.524
1881	1.881	-8.801	53.867	-1.442	-18.536	-22.172	12.068	-8.258	-26.325
1882	1.882	-15.974	27.578	-4.155	-21.607	-19.592	27.98	-8.649	-11.119
1883	1.883	-14.819	-3.397	-6.674	-18.866	-3.233	25.471	-2.075	-12.759
1884	1.884	-15.98	0.553	-22.935	-21.351	28.818	-12.871	-8.851	-14.355
1885	1.885	-21.198	-56.223	-20.807	-19.007	42.457	48.239	4.315	-28.672
1886	1.886	-27.962	-178.355	-18.869	-21.102	30.071	72.633	-5.371	-30.495
1887	1.887	-14.788	-126.021	-20.61	-15.282	26.4	35.658	-14.093	-28.592
1888	1.888	-20.579	-46.708	-22.16	-10.032	2.569	-65.045	-12.547	-33.094
1889	1.889	-4.68	25.131	-20.811	-8.481	-13.088	-21.554	-11.188	-54.557
1890	1.89	-2.516	64.355	-19.662	-7.136	-55.589	44.705	-14.845	-7.303
1891	1.891	-0.544	99.819	-20.831	-8.298	-61.489	80.801	-20.816	26.401
1892	1.892	1.238	67.211	-17.749	-7.149	-33.697	70.399	-17.684	-3.662
1893	1.893	-3.358	37.453	-14.867	-8.131	-18.48	41.105	-16.692	-19.745
1894	1.894	-4.661	-61.153	-14.102	-9.098	-4.801	-39.449	-14.144	-14.308
1895	1.895	-5.761	-100.525	-21.468	-4.824	-8.742	-72.036	-8.498	-27.437
1896	1.896	0.302	-16.763	-14.704	-4.002	-27.399	-62.235	-19.308	-31.158
1897	1.897	5.608	16.075	-8.717	-5.866	-10.283	-124.695	-8.251	-27.228
1898	1.898	-1.091	-131.467	-11.056	-1.15	5.465	-181.777	-9.587	-23.772
1899	1.899	-3.527	-152.115	-13.009	1.81	2.799	-130.159	-10.729	-26.819
1900	1.9	-7.508	-170.932	-14.973	-1.625	-4.728	-83.246	-11.876	-6.941
1901	1.901	-15.346	-187.982	-13.268	-0.24	-16.295	-3.543	-10.889	-14.351
1902	1.902	-16.215	-171.764	-11.959	1.923	-18.37	51.077	-9.902	-11.869
1903	1.903	-20.952	-157.157	-11.624	3.109	-12.466	21.747	-0.204	-18.094
1904	1.904	-11.17	-64.831	-12.838	-2.674	-17.598	-22.865	0.972	-23.681
1905	1.905	-12.215	66.523	-13.278	-0.327	-19.065	-30.919	-5.026	-18.273
1906	1.906	-15.577	119.149	-16.048	-3.788	-17.639	-38.218	-5.979	-13.395
1907	1.907	-16.422	135.252	-13.979	-11.112	-16.433	-44.87	-1.121	-14.516
1908	1.908	-23.074	63.378	-10.17	-15.923	-10.399	-87.587	-9.042	-10.643
1909	1.909	-32.63	76.825	-18.169	-27.317	-9.399	-82.241	-8.055	-11.618
1910	1.91	-23.605	41.496	-14.753	-19.354	-12.207	-6.388	-12.877	-12.415
1911	1.911	-19.991	31.076	-9.597	-9.253	-4.156	156.824	-6.841	-15.133
1912	1.912	-20.83	-37.674	-10.63	-5.533	7.766	180.42	2.1	-7.018
1913	1.913	-23.596	7.288	-6.434	-11.483	-0.062	244.233	0.987	0.489
1914	1.914	-19.201	15.667	-4.174	-10.46	-12.913	186.783	-6.332	1.606
1915	1.915	-18.286	38.041	-9.068	-7.499	-18.009	169.488	-21.01	4.234
1916	1.916	-16.199	44.858	-5.842	-9.963	-10.004	89.821	-10.343	-3.03
1917	1.917	-16.627	26.784	-8.812	-9.14	11.686	-40.461	-8.396	-17.661
1918	1.918	-19.383	110.113	-11.393	-8.513	2.355	-268.402	-3.161	-23.997
1919	1.919	-11.307	145.921	-12.815	-10.39	22.066	-423.843	-17.478	-41.395
1920	1.92	-12.326	135.318	-6.298	-15.742	55.543	-396.314	-11.645	-34.431
1921	1.921	-17.396	86.337	-1.522	-19.17	51.113	-371.337	-13.357	-28.032
1922	1.922	-14.343	-29.786	-0.795	-14.469	13.592	-255.5	-21.25	-18.337
1923	1.923	-11.681	-77.065	-6.456	-17.308	-21.591	-107.422	-14.05	-13.094
1924	1.924	-13.862	-62.475	-7.067	-13.762	-53.481	27.211	-17.683	-8.426
1925	1.925	-15.653	56.206	-6.541	-11.373	-41.052	9.846	-14.154	-7.084
1926	1.926	-12.232	40.542	-3.69	-9.172	-29.812	-6.069	-4.442	-8.257
1927	1.927	-16.166	-118.13	-0.247	-15.091	-12.79	-49.448	1.969	-14.324
1928	1.928	-14.68	-223.776	-5.707	-26.419	-9.726	-89.238	0.823	-9.15
1929	1.929	-14.162	-242.741	-2.258	-27.882	-12.487	-29.954	6.065	-2.436
1930	1.93	-15.197	-85.052	-4.244	-14.85	0.265	-41.211	-8.629	10.654
1931	1.931	-16.23	-21.445	-6.023	-2.575	-34.695	27.356	-23.507	-2.954
1932	1.932	-16.485	-2.198	-10.876	-4.041	-59.767	89.37	-21.552	-29.36
1933	1.933	-14.235	50.279	-14.179	-5.323	-64.122	96.871	-19.79	19.692
1934	1.934	-17.406	2.646	-18.26	-1.575	-26.48	118.317	-21.311	26.16
1935	1.935	-15.162	-40.577	-20.805	-7.509	49.258	178.432	-11.235	7.812
1936	1.936	-13.119	51.413	-19.469	-6.466	38.428	170.282	-7.549	-31.065
1937	1.937	-11.087	134.614	-19.093	-5.43	48.283	88.944	-13.545	-46.326
1938	1.938	-15.818	188.7	-20.266	0.638	3.565	35.016	-10.441	-50.896
1939	1.939	-15.143	80.167	-15.236	1.474	-37.108	44.995	-13.334	11.593
1940	1.94	-14.461	-20.746	-17.169	-3.298	-44.526	53.967	-17.597	56.251
1941	1.941	-13.786	-60.073	-14.263	-5.171	-51.22	-2.922	-21.656	31.917
1942	1.942	-15.054	-0.318	-14.637	-9.179	-45.316	63.855	-18.171	-4.981
1943	1.943	-14.594	-32.773	-21.976	-16.098	-39.905	126.381	-16.228	-11.601
1944	1.944	-15.688	-180.869	-20.987	-30.759	-24.785	166.938	-15.633	-29.933
1945	1.945	-15.249	-329.315	-19.997	-49.873	-11.198	55.72	-7.676	-46.615
1946	1.946	-17.132	-233.44	-17.46	-52.337	9.545	-87.651	-4.161	-31.714
1947	1.947	-16.308	-321.189	-11.814	-45.333	13.269	46.775	-1.041	-54.656
1948	1.948	-15.491	-210.098	-15.257	-26.17	37.132	29.041	3.835	-42.321
1949	1.949	-19.137	-80.39	-10.571	-18.608	52.89	12.827	9.862	-8.355
1950	1.95	-21.436	-63.39	-7.633	-2.333	21.776	-117.617	-2.309	32.76
1951	1.951	-17.353	-16.184	-11.082	-4.469	-7.257	-135.436	-4.042	-6.006
1952	1.952	-16.958	55.625	-9.689	1.364	-41.367	-24.42	-11.971	-51.577
1953	1.953	-15.597	121.103	-8.489	3.142	-36.939	105.449	-16.219	-45.662
1954	1.954	-13.469	156.478	-12.131	1.615	-24.592	87.863	-17.355	4.204
1955	1.955	-10.752	102.153	-10.742	0.281	-28.327	40.08	-16.188	-2.474
1956	1.956	-15.009	52.799	-10.316	-6.095	-18.291	54.16	-17.159	-20.741
1957	1.957	-17.528	-9.713	-6.597	-9.585	-15.217	67.028	-6.315	-4.266
1958	1.958	-14.243	14.62	-9.845	-6.508	-1.095	-40.529	-4.953	0.854
1959	1.959	-16.384	21.872	-7.671	-11.374	-13.833	-228.341	-6.103	5.372
1960	1.96	-15.241	-79.052	-5.693	-10.629	-11.462	-356.008	-16.938	-15.303
1961	1.961	-10.221	-7.066	-8.353	-11.425	-5.021	-192.43	-15.562	-26.496
1962	1.962	-14.878	58.487	-13.137	-18.016	-6.923	-128.031	-14.378	-2.591
1963	1.963	-13.145	46.329	-13.659	-17.241	-12.12	-30.995	-6.044	-18.193
1964	1.964	-13.546	-8.174	-14.174	-16.484	2.23	22.142	1.32	1.628
1965	1.965	-18.007	40.956	-11.202	-5.666	19.663	102.134	-9.519	-0.848
1966	1.966	-19.757	121.449	-7.649	-1.037	17.312	88.049	-2.378	-7.749
1967	1.967	-17.248	88.829	-7.19	0.288	19.396	127.656	-8.765	-1.33
1968	1.968	-12.806	-0.083	-10.021	-8.625	-5.79	115.805	-5.292	8.379
1969	1.969	-15.725	-35.751	-11.106	-14.636	-29.613	148.106	-19.229	10.184
1970	1.97	-18.251	-133.584	-13.732	-7.31	-26.513	137.973	-17.305	-13.562
1971	1.971	-14.97	-120.546	-17.126	-6.373	-12.369	3.449	-15.574	-23.603
1972	1.972	-15.375	-61.152	-14.709	-8.914	-9.841	-246.908	-10.94	-32.94
1973	1.973	-12.672	-7.306	-21.195	-6.614	-12.193	-280.919	-9.6	-30.422
1974	1.974	-13.847	2.241	-12.197	-8.574	-10.116	-311.669	-8.441	-7.496
1975	1.975	-10.96	10.927	-15.587	-17.296	7.212	-170.319	-7.285	-23.619
1976	1.976	-9.816	2.74	-12.393	-8.978	4.809	9.573	0.073	13.017
1977	1.977	-11.762	9.945	-7.454	-16.345	2.622	79.526	1.056	-12.051
1978	1.978	-15.267	16.101	-13.351	-9.605	16.131	58.505	-4.934	-16.42
1979	1.979	-12.966	9.589	-9.194	-13.901	-10.209	116.176	-7.253	-20.408
1980	1.98	-15.893	3.81	-8.525	-13.155	-66.925	168.588	-13.826	-31.57
1981	1.981	-14.758	-1.315	-10.377	-19.738	-58.796	120.945	-9.585	-0.457
1982	1.982	-14.398	3.174	-13.201	-11.795	-51.478	193.378	-10.386	20.468
1983	1.983	-14.623	7.247	-10.615	-8.69	-31.607	127.902	-13.882	16.917
1984	1.984	-14.84	25.979	-9.193	-5.792	10.934	-50.91	-7.898	40.726
1985	1.985	-15.64	22.619	-11.269	-13.732	49.64	-332.806	0.988	31.456
1986	1.986	-11.988	6.82	-11.606	-8.508	34.606	-370.141	-7.338	17.349
1987	1.987	-13.361	-24.265	-8.08	-7.548	11.798	-404.013	-17.022	-21.211
1988	1.988	-11.06	-69.834	-12.888	-1.556	-0.552	-249.025	-15.859	-93.431
1989	1.989	-10.704	-75.456	-10.918	-8.93	10.655	-108.495	-2.691	-63.826
1990	1.99	-11.119	-91.575	-6.841	-9.926	20.684	19.158	-14.889	-90.455
1991	1.991	-10.76	-76.294	-12.655	-9.185	4.979	41.865	-13.357	-65.981
1992	1.992	-7.884	-44.156	-8.598	-6.902	-37.636	20.154	-14.747	0.784
1993	1.993	-13.911	2.073	-10.541	-11.799	-43.677	77.479	-15.938	63.258
1994	1.994	-9.677	44.945	-8.614	-13.785	-38.256	60.01	-19.425	120.121
1995	1.995	-17.059	94.908	-10.389	-19.252	-33.195	75.789	-20.405	53.347
1996	1.996	-16.122	101.42	-13.93	-9.826	-46.727	176.739	-19.456	-27.376
1997	1.997	-13.631	22.169	-13.605	9.662	-34.362	163.496	-20.255	-59.897
1998	1.998	-15.987	32.957	-14.831	-4.506	-38.121	151.8	-11.385	-10.578
[truncated: 5,502 more rows]
