# Supplementary material for: Associations between lower-limb muscle activation and knee flexion in post-stroke individuals: A study on the stance-to-swing phases of gait
Source: PLoS One. 2017 Sep 8;12(9):e0183865. doi: 10.1371/journal.pone.0183865 (PMC5590852; doi:10.1371/journal.pone.0183865)
Supplement: S1 Dataset — (ZIP) [file pone.0183865.s001.zip › S1_Dataset/Healthy group/6/4/emg.csv]

Frame	Time	EMG Signal 1	EMG Signal 2	EMG Signal 3	EMG Signal 4	EMG Signal 5	EMG Signal 6	EMG Signal 7	EMG Signal 8
0	0	55.06	115.858	39.387	45.151	5.42	36.36	32.994	46.759
1	0.001	51.987	84.536	39.704	41.359	10.904	41.241	30.481	38.788
2	0.002	56.09	63.492	42.547	37.575	15.784	36.648	27.586	37.402
3	0.003	61.554	57.903	43.842	37.487	20.084	35.735	31.849	37.187
4	0.004	56.003	33.725	45.917	32.183	30.787	41.418	33.235	37.756
5	0.005	62.476	-5.502	47.418	37.729	30.859	36.854	26.692	35.438
6	0.006	42.079	-63.295	52.806	30.707	36.565	41.198	24.219	31.389
7	0.007	26.918	-102.544	39.061	43.629	28.723	38.786	34.729	35.486
8	0.008	22.234	-58.008	45.073	48.24	28.447	37.748	24.367	32.833
9	0.009	34.791	6.89	44.523	44.555	32.254	35.562	40.15	36.589
10	0.01	46.774	41.439	41.482	34.117	26.017	25.084	36.223	29.919
11	0.011	19.32	48.138	26.468	30.869	27.172	14.624	28.25	31.403
12	0.012	0.037	37.837	22.906	10.42	23.48	16.574	13.139	21.888
13	0.013	0.933	28.343	13.174	37.037	25.61	18.17	13.35	23.246
14	0.014	12.896	6.315	7.162	39.1	34.336	13.797	22.882	20.568
15	0.015	8.268	46.838	11.834	34.231	22.959	13.129	25.67	18.121
16	0.016	27.294	61.278	16.155	4.435	2.135	7.655	20.56	14.162
17	0.017	33.581	3.768	13.534	14.157	-18.839	11.113	13.161	19.145
18	0.018	29.068	68.61	14.828	9.404	-7.29	9.19	12.765	13.339
19	0.019	43.387	111.445	15.782	-1.313	3.136	8.465	16.286	15.894
20	0.02	47.888	-12.502	6.912	0.013	-12.89	4.681	12.484	9.593
21	0.021	17.04	-31.698	2.537	1.186	-4.295	5.776	3.892	6.242
22	0.022	2.904	14.183	-1.403	2.209	10.539	8.648	11.602	4.288
23	0.023	-17.537	84.69	-2.007	-1.177	32.949	4.011	11.611	4.321
24	0.024	-9.082	96.23	6.149	-8.196	16.293	5.216	7.409	4.398
25	0.025	23.814	82.859	8.544	-7.625	1.212	-1.659	3.44	5.306
26	0.026	35.851	27.166	10.797	-4.11	18.106	-0.358	-10.747	0.449
27	0.027	46.797	-43.371	-2.187	-0.929	0.963	-0.74	1.829	0.681
28	0.028	26.658	-35.854	-4.868	-0.793	15.004	-6.318	16.769	0.772
29	0.029	8.333	-45.307	-10.204	-10.095	27.722	1.686	5.243	1.684
30	0.03	-21.154	-39.213	-10.07	-10.06	14.741	4.51	6.344	-2.773
31	0.031	-18.649	6.431	-5.047	-11.914	6.051	-2.294	14.259	-4.076
32	0.032	-29.817	35.689	-11.191	-8.499	-7.616	0.044	2.472	-10.935
33	0.033	-46.53	-4.082	-14.962	-8.515	-13.484	-5.51	-19.901	1.418
34	0.034	-33.375	-60.626	-9.778	-7.331	-31.509	-3.669	-4.879	2.594
35	0.035	-41.818	-83.622	-11.322	-6.101	-34.418	-0.252	-13.81	3.629
36	0.036	-44.973	-23.923	-8.569	-1.357	-20.088	-5.693	-11.866	1.424
37	0.037	-18.061	-0.361	-0.54	-3.913	-14.84	-8.182	-14.712	-0.545
38	0.038	15.313	-8.48	-7.159	-3.907	-17.098	-11.599	-8.802	-4.792
39	0.039	28.219	-15.771	-8.706	-5.015	-25.489	-10.718	-11.181	-8.788
40	0.04	6.918	-10.424	-2.474	-2.024	-15.823	-7.866	-16.79	-14.48
41	0.041	2.696	-16.444	-3.74	-2.857	-12.509	-13.104	-15.579	-13.929
42	0.042	19.222	-22.017	-3.407	-7.322	-6.844	-14.041	-8.72	-15.073
43	0.043	34.435	-8.954	-5.735	-10.206	-1.909	-8.94	-5.307	-11.336
44	0.044	14.294	-21.77	-2.794	-10.147	8.673	-9.801	-4.369	-11.035
45	0.045	-19.543	-10.924	-12.008	-10.04	-1.621	-11.983	-5.528	-13.218
46	0.046	-33.371	-1.189	-15.954	-8.36	15.22	-9.294	-8.591	-12.838
47	0.047	-37.661	7.822	-15.01	-4.325	8.08	-10.831	-14.717	-12.612
48	0.048	-26.601	33.137	-12.103	-4.897	5.805	-5.567	-10.74	-9.451
49	0.049	-16.655	9.155	-13.224	-7.378	-11.719	-9.173	-7.318	-7.417
50	0.05	-13.639	-25.417	-10.82	-5.384	-9.473	-5.973	-9.286	-8.636
51	0.051	-21.899	-38.923	-16.448	-9.85	9.666	-10.037	-9.813	-9.74
52	0.052	-19.33	-9.886	-9.877	-18.767	7.14	-7.516	-2.789	-12.599
53	0.053	-21.589	1.336	-7.373	-17.621	-4.475	-12.928	-17.436	-12.16
54	0.054	-27.904	-29.631	-5.06	-16.487	-10.857	-12.338	-10.989	-15.587
55	0.055	-33.664	-25.588	-6.998	-13.421	-20.529	-6.329	-5.111	-10.693
56	0.056	-21.421	15.984	-15.716	-8.599	-8.341	-8.655	-6.785	-11.214
57	0.057	-19.846	32.377	-12.235	-2.618	-12.986	-10.592	-14.653	-14.061
58	0.058	-9.766	7.173	-9.151	-8.236	-14.352	-5.958	-13.224	-13.611
59	0.059	7.312	-6.34	-10.126	-7.655	-15.514	-12.55	-16.843	-12.194
60	0.06	-4.237	-2.176	-9.371	-10.943	-28.655	-8.316	-10.768	-10.971
61	0.061	-10.567	-5.716	-13.459	-8.06	-2.342	-7.583	-7.604	-12.862
62	0.062	-20.206	-8.868	-6.913	-16.02	1.331	-12.463	-10.442	-14.77
63	0.063	-14.976	-18.031	-14.878	-10.042	4.62	-13.078	-11.171	-10.489
64	0.064	-19.597	-20.621	-18	-11.035	1.522	-10.2	-8.806	-11.033
65	0.065	-15.273	-23.033	-15.117	-13.991	-6.803	-9.83	-10.689	-9.63
66	0.066	-3.394	-20.581	-3.707	-14.812	-19.577	-7.519	-8.702	-9.965
67	0.067	4.654	-18.313	-8.354	-15.628	-3.331	-9.669	-8.072	-15.713
68	0.068	-5.299	-24.036	-12.613	-10.828	-9.732	-10.853	-13.835	-11.589
69	0.069	-4.045	-15.187	-13.772	-14.144	-31.013	-9.712	-6.429	-13.469
70	0.07	-14.782	-16.578	-12.606	-12.425	-33.702	-11.859	-13.153	-12.829
71	0.071	-21.851	-15.182	-13.581	-12.052	-36.194	-8.002	-13.888	-9.875
72	0.072	-36.124	-11.47	-12.626	-10.716	-24.529	-6.668	-11.526	-12.346
73	0.073	-30.284	-14.868	-13.411	-9.56	-13.825	-4.35	-12.06	-7.848
74	0.074	-21.556	-13.759	-11.102	-8.403	-4.091	-10.163	-8.734	-14.384
75	0.075	-4.131	-16.54	-11.674	-4.93	-9.283	-14.235	-3.283	-6.395
76	0.076	-11.095	-15.698	-12.236	-11.512	1.757	-25.089	-12.742	-11.573
77	0.077	-17.443	-18.003	-9.321	-14.41	8.945	-10.784	-9.053	-12.492
78	0.078	-23.196	-16.104	-11.833	-11.885	10.14	-4.989	-10.191	-8.19
79	0.079	-17.937	-19.416	-12.205	-12.65	4.207	-6.748	-11.119	-7.368
80	0.08	-13.26	-24.868	-11.031	-10.704	5.24	-11.397	-6.252	-12.159
81	0.081	-14.604	-24.314	-16.243	-8.749	-9.435	-12.75	-0.222	-15.407
82	0.082	-15.772	-20.986	-14.289	-12.798	-24.33	-11.595	-12.392	-14.784
83	0.083	-14.643	-21.523	-14.854	-6.967	-18.555	-10.436	-10.634	-11.263
84	0.084	-24.337	-24.057	-10.772	-7.722	-2.702	1.362	-9.1	-12.573
85	0.085	-20.64	-19.652	-2.816	3.141	12.181	-3.288	-4.84	-12.144
86	0.086	-24.108	-11.918	-6.276	-7.866	25.736	-10.447	-8.514	-6.106
87	0.087	-31.437	-10.93	-15.925	-9.195	13.565	-9.293	-11.994	-3.551
88	0.088	-16.659	-7.995	-9.503	-12.853	-10.205	-10.46	-4.632	-12.423
89	0.089	-5.918	-8.677	-3.471	-6.829	-27.201	-7.365	-19.32	-11.233
90	0.09	-0.042	-6.158	-8.672	-12.024	-24.082	-8.332	-21.437	-14.304
91	0.091	8.683	-10.745	-13.487	-14.893	-15.726	-12.592	-15.615	-15.253
92	0.092	13.372	-12.453	-17.719	-8.869	-23.237	-14.915	-13.85	-12.727
93	0.093	0.453	-12.924	-16.92	-11.178	-20.85	-14.332	-15.381	-16.768
94	0.094	2.251	-13.252	-13.406	-19.101	-14.389	-13.743	-11.099	-8.808
95	0.095	-21.528	-13.594	-15.325	-9.411	-20.12	-13.154	-7.398	-14.012
96	0.096	-24.894	-13.766	-24.219	-8.235	-7.871	-11.791	-8.544	-14.96
97	0.097	-34.291	-13.884	-15.307	-11.697	-6.247	-9.458	-13.75	-10.682
98	0.098	-31.678	-19.494	-14.135	-8.585	-16.256	-11.578	-8.901	-9.891
99	0.099	-24.184	-24.987	-19.349	-3.74	-17.384	-15.246	-9.668	-13.354
100	0.1	-26.514	-14.202	-10.438	-16.898	-11.39	-11.948	-5.594	-15.269
101	0.101	-15.863	-12.897	-11.589	-18.832	-6.191	-12.326	-7.52	-8.668
102	0.102	-17.808	-17.379	-6.347	-17.094	-3.28	-15.022	-10.803	-12.913
103	0.103	-19.558	-16.323	-7.299	-6.076	-2.506	-16.178	-5.385	-13.676
104	0.104	-2.161	-10.308	-11.544	-7.432	4.861	-11.341	-13.337	-10.178
105	0.105	-4.504	-11.259	-5.908	-13.815	9.735	-4.759	-12.375	-13.464
106	0.106	-2.383	-12.365	-10.714	-14.978	5.535	-5.529	-11.4	-11.721
107	0.107	-4.313	-15.175	-12.641	-15.954	4.835	-3.21	-8.876	-12.105
108	0.108	-27.135	-16.329	-13.221	-18.86	-5.963	-5.152	-4.814	-13.463
109	0.109	-24.009	-7.079	-5.282	-23.129	-20.283	-0.499	-9.638	-9.4
110	0.11	-9.857	-10.849	-6.451	-10.94	-2.899	3.558	-9.066	-1.468
111	0.111	-12.372	-9.721	-9.553	-9.203	-5.253	-4.375	-14.5	9.368
112	0.112	3.874	-10.721	-12.448	-23.53	-11.632	-7.853	-7.927	2.202
113	0.113	-6.76	-13.705	-18.445	1.624	-9.715	-13.079	-5.404	-9.61
114	0.114	-28.022	-14.483	-20.777	18.653	-4.499	-19.855	-7.741	-20.638
115	0.115	-30.682	-7.078	-20.21	2.982	-15.527	-20.617	-7.173	-21.997
116	0.116	-43.407	-13.817	-16.927	-22.548	-19.774	-11.717	-11.809	-25.673
117	0.117	-31.768	-10.968	-15.185	-12.478	-20.945	-5.733	-11.205	-19.674
118	0.118	-21.101	-16.49	-13.827	-21.76	-19.78	-8.851	-19.125	-18.719
119	0.119	-19.161	-15.943	-13.44	-24.457	-16.687	-9.841	-13.121	-17.763
120	0.12	-13.974	-16.439	-6.866	-21.928	-23.482	-14.116	-7.887	-13.521
121	0.121	-6.126	-15.951	-3.967	-10.31	-31.432	-5.244	-14.659	-9.474
122	0.122	-4.869	-17.326	-6.495	-16.677	-19.639	-16.093	-13.89	-11.422
123	0.123	-6.114	-20.612	-2.439	-14.737	-2.219	-14.707	-6.537	-8.147
124	0.124	11.848	-13.949	-13.285	-9.52	0.122	-10.993	-7.507	-15.906
125	0.125	29.672	0.784	-17.935	-11.079	6.548	-7.496	-4.999	-8.573
126	0.126	-5.304	-9.814	-10.776	-9.735	0.775	-6.529	-5.764	-13.424
127	0.127	-20.386	-11.804	-11.947	-8.591	-18.539	-9.435	-5.19	-9.184
128	0.128	-24.844	-6.676	-20.279	-7.445	-31.274	-6.91	-11.187	-11.529
129	0.129	-37.244	4.252	-17.189	-12.684	-19.645	-10.972	-13.509	-10.967
130	0.13	-33.561	8.461	-12.35	-15.591	-4.753	-14.449	-14.097	-10.404
131	0.131	-9.722	-11.07	-11.575	-9.585	8.773	-11.16	-5.393	-12.167
132	0.132	5.992	-2.626	-10.807	-11.888	24.615	-11.747	-11.401	-10.835
133	0.133	-13.723	10.225	-12.747	-5.295	5.419	-11.363	-1.737	-9.497
134	0.134	-26.462	-6.013	-9.462	-9.538	-2.135	-10.01	-5.424	-8.352
135	0.135	-19.475	-37.84	-11.208	-7.215	-18.39	-12.912	-11.436	-7.981
136	0.136	-21.579	-5.862	-11.603	-6.633	-11.995	-9.245	-8.356	-13.031
137	0.137	-31.243	-1.757	-12.965	-4.71	-13.898	-11.586	-13.205	-9.749
138	0.138	-29.497	-58.415	-15.882	-10.143	-12.136	-14.508	-17.471	-12.663
139	0.139	-5.686	-131.69	-9.897	-16.735	-4.194	-13.37	-10.125	-13.067
140	0.14	11.343	-141.494	-5.66	-15.97	-5.552	-7.578	-16.92	-10.756
141	0.141	-23.119	-96.639	-11.303	-10.37	-4.399	-11.657	-17.718	-4.191
142	0.142	-18.668	9.421	-11.91	-5.552	-22.405	-12.251	-7.09	-15.044
143	0.143	-22.704	52.736	-19.282	-7.494	-24.931	-11.686	-11.359	-13.701
144	0.144	-19.008	39.685	-6.521	-9.251	-17.971	-12.289	-12.527	-10.04
145	0.145	32.478	-91.428	-8.277	-10.617	-11.582	-11.916	-6.529	-11.208
146	0.146	39.824	-108.77	-12.937	-15.069	-17.39	-10.58	-13.882	-12.189
147	0.147	19.874	-29.17	-11.605	-8.493	-8.665	-10.204	-10.977	-9.302
148	0.148	-10.525	43.071	-10.459	-4.247	2.379	-6.542	-4.982	-11.832
149	0.149	-38.178	135.224	-9.31	-5.025	15.339	-9.843	-7.299	-11.066
150	0.15	-43.181	218.658	-10.284	-5.609	27.53	-8.7	-9.236	-14.56
151	0.151	-29.601	142.82	-19.185	-7.568	3.739	-14.717	-8.652	-9.925
152	0.152	-25.497	34.277	-13.2	-7.015	0.467	-6.811	0.247	-11.672
153	0.153	-14.273	-66.729	-10.141	-14.975	-21.403	-5.876	-0.93	-15.17
154	0.154	-17.604	-79.871	-19.075	-16.156	-41.153	-8.82	-6.938	-8.801
155	0.155	-26.907	51.361	-27.441	-8.821	-53.925	-6.34	-14.315	-4.554
156	0.156	-24.225	173.88	-11.414	-2.087	-46.97	-4.045	-17.251	-8.636
157	0.157	-26.785	189.752	-4.485	-6.381	-15.062	-4.64	-13.027	-8.072
158	0.158	-29.145	1.832	-6.648	-7.201	16.835	-14.719	-23.703	-10.027
159	0.159	-14.268	-126.293	-0.874	-15.176	37.502	-7.578	-4.962	-9.465
160	0.16	-8.463	-149.526	-6.104	-16.185	18.697	-11.27	2.555	-10.836
161	0.161	-6.697	-128.451	-20.452	-13.311	1.655	-14.771	-4.447	-10.457
162	0.162	-30.502	-70.817	-10.817	-19.342	17.322	-11.699	-19.391	-11.626
163	0.163	-33.761	-123.3	-9.124	-17.065	3.182	-10.758	-2.012	-17.644
164	0.164	-49.422	-139.212	-7.606	-20.574	-14.635	-18.722	-4.377	-11.674
165	0.165	-35.302	-96.092	-11.888	-29.298	-26.27	-6.952	-23.591	-15.775
166	0.166	-7.058	-293.543	-10.753	-18.498	-15.647	4.051	-31.187	-15.229
167	0.167	-3.41	-39.89	-19.092	-17.205	-13.74	2.674	-19.631	-9.265
168	0.168	-0.119	62.236	-18.134	-16.092	-12.053	-1.012	-13.295	-8.513
169	0.169	28.157	-30.71	-13.302	-17.31	-10.583	-7.023	-11.421	-7.945
170	0.17	46.94	110.117	-14.081	-10.017	-12.021	0.318	-9.753	-7.381
171	0.171	36.869	33.22	-8.464	-18.985	-10.934	-14.406	-5.185	-11.459
172	0.172	8.601	9.913	-11.947	-5.874	-9.841	-46.339	-6.626	-11.851
173	0.173	-25.479	-53.645	-12.533	2.765	-15.109	-41.9	-7.865	-7.416
174	0.174	-57.439	3.931	-14.27	1.162	-24.022	-21.201	-1.932	-11.5
175	0.175	-61.501	-13.556	-16.78	-0.247	-20.548	-9.981	-13.798	-14.041
176	0.176	-27.443	65.923	-10.403	-3.976	-17.475	-13.272	-9.216	-13.67
177	0.177	-13.956	80.16	-9.633	-10.043	-14.602	-10.174	-13.54	-10.795
178	0.178	-9.962	66.902	-15.243	-9.149	-1.497	-1.847	-12.448	-11.974
179	0.179	-21.239	7.198	-20.085	-18.123	8.114	-9.395	-6.521	-13.168
180	0.18	-38.329	-47.086	-18.154	-24.204	9.809	-7.081	-7.565	-14.751
181	0.181	-35.303	-116.27	-15.254	-29.498	-1.258	-4.959	-2.801	-14.018
182	0.182	-21.234	-53.87	-12.731	-24.725	-5.543	-6.891	-10.797	-17.156
183	0.183	-23.769	2.92	-13.105	-18.79	-22.613	-8.63	-11.835	-14.48
184	0.184	-16.824	-63.944	-10.198	-8.218	-15.712	-3.983	-8.996	-14.131
185	0.185	-14.762	-1.551	-4.185	-4.04	-13.68	-2.625	-4.807	-12.04
186	0.186	-5.153	6.428	-10.178	-5.284	-27.329	-3.784	-13.782	-15.95
187	0.187	-3.469	-1.044	-12.496	-6.532	-29.184	-4.937	-17.33	-12.499
188	0.188	4.425	-21.093	-7.646	-11.83	-30.849	-3.961	-12.18	-13.902
189	0.189	11.542	-15.255	-1.64	-10.931	-26.697	-10.73	-11.286	-16.861
190	0.19	15.195	-76.413	-0.856	-11.782	-12.465	-11.496	-8.838	-14.989
191	0.191	-0.518	-100.955	-10.319	-7.777	-2.86	-15.546	-9.681	-12.318
192	0.192	-28.253	-49.392	-19.21	-14.399	-4.687	-13.605	-11.669	-13.128
193	0.193	-31.983	-2.574	-20.359	-10.194	-3.646	-6.244	-16.352	-11.246
194	0.194	-21.976	3.439	-13.963	-17.399	-5.308	-12.241	-15.82	-12.656
195	0.195	-25.138	19.896	-12.979	-16.663	-4.042	-8.171	-14.509	-10.013
196	0.196	-16.844	24.817	-11.998	-13.24	-10.499	-12.994	-16.479	-8.723
197	0.197	-19.393	20.263	-9.471	-10.03	-7.089	-8.326	-14.195	-7.632
198	0.198	-40.543	24.297	-11.776	-14.181	0.215	-13.712	-18.292	-12.544
199	0.199	-32.303	20.641	-18.335	-12.887	-4.682	-8.848	-11.347	-12.035
200	0.2	-29.882	17.432	-15.792	-5.565	-12.671	-6.891	-14.272	-14.028
201	0.201	-23.01	8.244	-5.128	-4.627	-11.762	-0.294	-10.033	-12.35
202	0.202	8.865	5.521	13.655	-5.63	2.835	-1.051	-4.441	-7.567
203	0.203	31.654	-2.163	0.9	-4.864	4.845	3.036	-7.948	-7.045
204	0.204	10.904	-4.688	3.244	-8.946	-4.982	-0.421	-4.683	-11.168
205	0.205	10.461	-8.934	-3.128	0.509	3.566	-6.405	3.028	-7.738
206	0.206	14.075	-6.875	-8.925	-5.91	1.886	-18.58	-0.091	-8.173
207	0.207	-3.012	-8.802	-14.125	0.05	3.125	-16.818	-3.008	-7.843
208	0.208	-31.315	-10.57	-15.649	-9.665	-5.853	-15.252	-3.79	-9.826
209	0.209	-42.575	-9.233	-31.494	-10.84	-21.574	-16.601	-11.165	-10.269
210	0.21	-45.884	-10.861	-12.315	-12.006	-23.756	-12.909	-8.257	-13.223
211	0.211	-24.03	-2.187	-4.765	-11.05	-25.768	-14.055	-7.465	-9.593
212	0.212	-38.16	-10.672	-2.458	-10.078	-24.12	-15.015	-8.208	-10.999
213	0.213	-30.634	-13.853	-21.614	-10.841	-19.556	-14.031	-4.705	-12.213
214	0.214	-23.703	-22.843	-24.106	-13.148	-6.677	-11.499	-1.388	-13.43
215	0.215	-17.408	-9.746	-17.125	-12.545	-15.467	-13.813	-9.107	-13.863
216	0.216	-7.808	-11.476	-19.252	-11.947	-10.904	-10.309	-8.13	-11.788
217	0.217	-20.02	-19.515	-21.179	-14.816	10.707	-16.281	-12.959	-16.284
218	0.218	-24.67	-29.412	-19.429	-13.422	26.324	-13.935	-8.666	-20.964
219	0.219	-14.606	-22.786	-17.871	-10.089	23.568	-13.343	3.571	-13.254
220	0.22	2.458	-21.479	-19.207	-3.47	5.716	-11.405	5.365	-12.316
221	0.221	4.826	-9.41	-12.812	-10.203	-5.928	-15.452	3.862	-17.18
222	0.222	2.715	-17.186	-11.632	-0.501	-16.604	-11.969	-6.145	-9.269
223	0.223	0.773	-9.895	-16.84	-12.266	-30.176	-11.611	-12.477	-6.199
224	0.224	-18.632	-29.359	-23.606	-10.664	-28.466	-9.506	-18.422	-9.131
225	0.225	-11.155	-26.509	-10.435	-14.854	-14.195	-9.89	-15.275	-11.669
226	0.226	0.401	-18.845	-8.486	-2.979	-16.193	-10.258	-14.257	-7.627
227	0.227	-5.983	-11.704	-13.694	-1.364	-11.014	-15.078	-11.694	-14.223
228	0.228	-23.381	-13.676	-12.13	-5.55	-9.49	-7.127	-13.968	-4.556
229	0.229	-21.031	-11.619	-7.86	-4.309	-13.752	-4.011	-11.977	-5.716
230	0.23	-6.108	-16.78	-4.173	-17.408	-12.583	-6.907	-12.497	-2.232
231	0.231	-0.287	-21.401	-12.478	-15.633	-13.73	-11.153	-16.512	-7.453
232	0.232	-26.577	-17.152	-15.56	-17.204	0.201	-10.366	-11.606	-14.227
233	0.233	-37.752	-20.765	-8.766	-7.137	-1.733	-8.424	-10.965	-9.962
234	0.234	-6.734	-17.173	-13.007	-5.92	10.46	-7.84	-10.326	-12.277
235	0.235	-2.617	-11.889	-8.923	-4.714	-0.55	-8.412	-11.624	-11.686
236	0.236	-13.793	-10.805	-6.967	-3.695	9.536	-9.758	-13.882	-21.728
237	0.237	-30.774	-13.203	-14.305	-16.391	5.874	-10.143	-7.247	-5.843
238	0.238	-21.434	-10.763	-9.457	-21.553	-4.929	-8.981	-10.098	-3.695
239	0.239	-18.68	-14.152	-8.668	-16.854	-14.967	-8.598	-7.52	-1.739
240	0.24	-0.816	-22.756	-14.263	-26.857	-29.26	-9.771	-9.781	-21.072
241	0.241	-12.366	-4.705	-10.769	-30.477	-15.663	-5.53	-20.557	-18.527
242	0.242	-14.453	-2.143	-11.349	-14.745	0.257	-7.285	-18.951	-11.525
243	0.243	-12.495	-9.006	-13.093	-21.084	-6.072	-3.814	-11.725	-9.362
244	0.244	-3.768	-28.016	-8.26	-22.966	-19.564	-7.101	-12.827	0.35
245	0.245	-5.283	-20.325	-8.84	-3.575	-24.724	-13.691	-13.933	-4.837
246	0.246	-9.508	-17.861	-10.587	9.238	-23.097	-18.541	-12.91	-3.25
247	0.247	-15.862	-7.089	-14.071	16.249	-30.175	-22.815	-11.89	-1.854
248	0.248	-19.306	-5.048	-15.431	-7.126	-13.062	-12.184	-14.354	-8.197
249	0.249	-22.381	-13.663	-18.339	-28.957	-10.651	-10.843	-13.527	-18.994
250	0.25	-17.51	-15.133	-12.354	-26.218	-4.181	-7.173	-14.052	-14.697
251	0.251	-28.897	-16.433	-9.842	-18.629	13.313	-10.659	-9.356	-18.331
252	0.252	-27.3	-12.719	-10.611	-34.846	11.059	-9.697	-0.401	-14.801
253	0.253	-17.168	-21.004	-11.174	-24.17	17.524	-12.598	-1.511	-15.716
254	0.254	-8.183	-24.064	-11.751	-10.588	11.805	-6.598	-2.623	-14.698
255	0.255	-6.954	-11.281	-10.012	1.631	-14.417	-7.375	-12.254	-15.424
256	0.256	-7.869	-9.548	-10.399	9.596	-10.645	-9.321	-15.875	-11.308
257	0.257	-14.587	-8.037	-7.111	2.453	-13.843	-9.931	-12.348	-17.836
258	0.258	-20.544	-6.758	-11.188	-17.077	-16.857	-7.042	-4.964	-11.782
259	0.259	-19.758	-23.882	-5.401	-25.388	-2.659	-10.539	-9.776	-14.055
260	0.26	-16.265	-30.912	0.186	-12.605	-5.135	-12.873	-14.011	-15.94
261	0.261	-24.967	-24.495	0.765	-19.566	-7.43	-8.044	-26.183	-11.245
262	0.262	-21.442	-14.808	-9.294	-21.69	-9.514	-12.703	-20.943	-9.452
263	0.263	-5.355	-20.063	-25.161	-15.886	-15.263	-10.976	-9.893	-9.014
264	0.264	29.696	-15.439	-14.53	-17.624	-27.396	-9.63	-5.626	-11.283
265	0.265	24.695	-14.12	-8.735	-12.981	-25.794	-10.986	-6.775	-6.398
266	0.266	-7.187	-12.951	-13.956	-11.622	-21.495	-10.596	-5.61	-10.997
267	0.267	-19.504	-14.108	-18.605	-10.461	-17.749	-11.742	-12.973	-12.683
268	0.268	-23.141	-6.758	-17.257	-9.3	-18.803	-7.474	-11.997	-13.991
269	0.269	-33.161	-5.817	-18.418	-4.078	-11.32	-7.074	-12.752	-13.562
270	0.27	-36.202	-13.777	-10.091	0.762	-17.978	-14.423	-3.83	-14.673
271	0.271	-27.807	-4.13	-15.316	5.022	-11.895	-11.314	-9.807	-16.56
272	0.272	-30.253	-7.823	-16.277	0.959	-11.072	-6.474	-8.83	-10.71
273	0.273	-13.941	-11.338	-8.328	-6.974	-4.45	-0.461	-7.871	-5.045
274	0.274	-11.755	-14.458	-13.549	-20.926	8.739	-6.059	-1.889	-12.925
275	0.275	-13.647	-9.666	-16.455	-22.882	22.316	-10.878	-10.804	-11.912
276	0.276	-25.774	-8.931	-13.924	-21.171	10.189	-12.802	-2.487	-12.835
277	0.277	-24.162	-6.659	-13.144	-25.831	-4.049	-9.882	-7.723	-13.562
278	0.278	-22.759	-8.61	-13.721	-27.178	-9.771	-9.491	-10.629	-19.139
279	0.279	-21.58	-14.622	-14.3	-12.855	-11.415	-6.184	-9.86	-15.613
280	0.28	-20.431	-16.958	-16.032	8.424	-15.968	-11.01	-2.509	-16.155
281	0.281	-21.387	-20.462	-11.193	45.376	-8.725	-12.943	-15.287	-7.214
282	0.282	-20.408	-15.849	-14.493	20.193	-12.298	-10.028	-13.545	-13.568
283	0.283	-19.647	-8.165	-11.608	-21.052	-18.219	-10.413	-11.997	-7.545
284	0.284	-10.777	-13.4	-12.973	-4.611	-21.241	-12.735	-7.75	-8.492
285	0.285	-4.779	-12.408	-10.656	-9.646	-14.396	-13.9	-11.438	-13.303
286	0.286	-1.657	-13.21	-13.561	-32.489	-10.1	-11.183	-10.274	-9.026
287	0.287	-4.54	-22.153	-9.887	-20.108	-18.945	-12.312	-9.305	-6.689
288	0.288	-0.282	-18.679	-12.221	-16.439	-3.22	-8.793	-12.197	-8.596
289	0.289	-12.452	-21.773	-11.84	-19.737	3.205	-8.372	-11.415	-7.986
290	0.29	-17.657	-14.989	-9.138	-16.639	-2.59	-6.219	-9.08	-12.025
291	0.291	-16.076	-12.457	-10.297	-13.93	2.647	-12.198	-8.496	-12.402
292	0.292	-17.401	-11.658	-13.782	-11.416	-5.243	-9.664	-15.857	-11.034
293	0.293	-11.001	-16.524	-10.499	-13.716	-3.835	-17.006	-12.955	-9.849
294	0.294	-12.125	-14.686	-9.347	-7.311	-12.689	-10.218	-8.682	-10.987
295	0.295	-11.125	-11.896	-5.675	-9.23	-20.983	-5.95	-7.9	-9.797
296	0.296	-4.353	-11.599	-10.131	-10.934	-24.052	-6.725	-7.323	-9.971
297	0.297	-12.305	-9.358	-6.075	-9.344	-17.248	-6.157	-6.743	-11.884
298	0.298	-9.243	-10.574	-9.562	-10.653	-14.686	-10.812	-10.79	-11.672
299	0.299	-8.296	-13.335	-7.246	-4.245	-12.3	-12.548	-8.253	-10.113
300	0.3	-4.054	-7.586	-13.837	-12.568	-10.298	-13.889	-8.622	-12.63
301	0.301	-12.97	-9.954	-14.815	-13.537	-1.534	-8.45	-8.991	-13.396
302	0.302	-9.501	-19.462	-14.049	-10.625	-0.316	-16.376	-7.042	-14.167
303	0.303	-14.723	-28.374	-16.374	-14.885	-9.937	-13.267	-10.509	-11.64
304	0.304	-25.538	-10.392	-11.531	-14.089	-24.196	-14.226	-9.332	-13.176
305	0.305	-18.352	-2.865	-20.246	-12.109	-14.473	-11.698	-15.319	-12.973
306	0.306	-22.003	13.386	-21.411	-10.128	-12.708	-4.33	-11.054	-13.738
307	0.307	-25.472	32.538	-14.059	-8.341	-4.758	-13.217	-6.984	-14.882
308	0.308	-18.097	30.021	-9.231	-14.118	-3.393	-9.72	-7.56	-11.387
309	0.309	-17.119	-5.012	-11.759	-14.873	10.936	-10.676	-12.195	-12.729
310	0.31	-9.178	-80.704	-14.091	-12.919	16.766	-7.764	-10.451	-13.877
311	0.311	-18.854	-48.208	-13.51	-10.945	0.921	-3.503	-6.962	-11.933
312	0.312	-9.94	-18.601	-11.584	-6.849	-5.462	-4.268	-12.378	-12.305
313	0.313	-1.609	-27.494	-12.183	-13.781	-3.522	-7.745	-5.793	-13.837
314	0.314	-4.685	-19.362	-12.603	-10.843	8.681	-11.033	-8.29	-9.952
315	0.315	-17.428	-41.414	-15.924	-15.069	7.134	-15.094	-10.589	-8.588
316	0.316	-26.12	-34.817	-9.363	-10.965	-14.539	-19.928	-1.09	-14.959
317	0.317	-11.821	-28.804	-6.473	-12.852	-30.205	-16.634	-20.613	-10.691
318	0.318	-17.65	-12.337	-10.747	-9.516	-38.518	-13.737	-23.314	-8.361
319	0.319	-19.417	-7.28	-11.533	-11.2	-30.958	-5.805	-15.754	-10.289
320	0.32	-24.092	-2.806	-8.058	-9.806	-19.321	-9.285	-18.059	-8.342
321	0.321	-22.761	-6.86	-8.645	-14.236	-0.145	-4.065	-11.649	-8.915
322	0.322	-16.391	-3.175	-15.229	-8.807	-2.635	-10.837	-5.832	-11.421
323	0.323	-22.403	-6.452	-9.239	-3.988	-0.282	-10.062	-4.068	-12.76
324	0.324	-25.496	-3.351	-8.461	-2.064	1.885	-12.377	-11.989	-8.679
325	0.325	-34.394	-6.045	-13.306	0.852	-15.488	-5.8	-13.326	-12.153
326	0.326	-23.55	6.767	-5.957	-7.057	-27.039	-11.81	-6.931	-11.76
327	0.327	-16.389	-18.929	-10.795	-25.024	-20.605	-4.466	-10.397	-8.848
328	0.328	-4.575	-22.183	-8.277	-22.486	-26.391	-9.314	-9.419	-9.23
329	0.329	19.243	-19.052	-13.89	-10.867	-21.148	-5.062	-8.437	-10.391
330	0.33	2.234	-16.316	-5.958	-17.223	-10.108	-2.737	-7.652	-11.155
331	0.331	-0.843	-8.74	-6.929	-3.621	-25.967	-13.581	-13.254	-11.916
332	0.332	-3.535	12.386	-4.019	-5.292	5.982	-5.659	-8.424	-10.544
333	0.333	4.022	-30.158	-8.272	-9.893	1.541	-4.305	0.282	-6.855
334	0.334	-2.958	-48.31	-17.164	-14.15	5.607	-3.145	-0.878	-14.774
335	0.335	-26.385	1.673	-15.997	-10.458	16.82	-13.985	-14.808	-8.757
336	0.336	-29.482	8.3	-15.024	-11.607	-0.239	-32.761	-12.864	-11.847
337	0.337	-21.179	-22.039	-14.05	-16.83	-3.36	-30.247	-14.611	-12.811
338	0.338	-28.751	-27.412	-14.814	-15.85	-6.084	-23.276	-13.063	-13.577
339	0.339	-21.787	-32.388	-14.027	-16.605	6.714	-12.631	-14.411	-11.247
340	0.34	-19.663	-36.786	-24.854	-15.815	-4.877	-10.696	-8.025	-13.18
341	0.341	-25.47	-24.348	-16.908	-12.318	-19.773	-5.467	-6.858	-12.601
342	0.342	-13.276	17.315	-12.636	-15.596	-13.963	-3.924	-7.821	-15.505
343	0.343	-30.697	56.076	-11.474	-13.838	-15.707	-5.275	-14.605	-14.155
344	0.344	-19.093	41.032	-12.634	-8.987	-7.759	-6.439	-8.607	-12.801
345	0.345	4.283	18.254	-13.603	-12.247	-9.111	-2.962	0.304	-11.642
346	0.346	7.351	5.927	-12.636	-9.347	-7.962	2.256	-3.173	-14.351
347	0.347	10.052	-12.784	-18.635	-11.879	-21.143	-2.601	-17.101	-12.42
348	0.348	-7.765	-16.017	-14.564	-11.493	-19.413	-8.628	-19.033	-12.24
349	0.349	-14.744	-19.058	-11.091	-6.671	-17.886	-14.269	-13.805	-9.552
350	0.35	-12.634	-27.324	-7.819	-0.693	-4.93	-16.235	-12.262	-13.048
351	0.351	-18.453	-40.04	-8.423	-3.049	0.274	-8.911	-5.117	-10.159
352	0.352	-27.181	-42.311	-14.263	-3.66	-7.683	-11.834	-3.972	-12.885
353	0.353	-31.843	-35.879	-19.891	-12.404	-14.871	-11.087	-7.467	-14.061
354	0.354	-24.705	-26.165	-10.435	-18.439	-11.219	-10.334	-8.434	-9.233
355	0.355	-23.578	-24.376	-11.628	-11.129	-12.409	-12.283	-11.345	-9.84
356	0.356	-15.271	-19.675	-12.83	-10.198	-2.765	-15.573	-12.139	-13.169
357	0.357	-24.965	-20.97	-5.513	-5.98	-1.648	-13.825	-6.543	-12.631
358	0.358	-18.605	-17.239	-8.453	-13.38	-2.847	-10.353	-7.135	-9.182
359	0.359	-12.636	-11.206	-7.706	-16.337	-8.093	-10.759	-6.574	-10.556
360	0.36	-5.303	-16.448	-15.094	-18.912	-11.009	-8.649	-12.023	-9.424
361	0.361	-20.018	-17.484	-8.353	-16.668	2.127	-9.821	-15.534	-10.617
362	0.362	-13.639	-16.718	-10.909	-17.314	-3.72	-11.758	-9.569	-11.788
363	0.363	-11.709	-12.638	-8.627	-10.021	-12.467	-6.925	-11.935	-11.041
364	0.364	-3.009	-13.213	-2.089	-9.117	-10.955	-7.515	-13.904	-9.139
365	0.365	-7.672	-15.142	-10.062	-11.688	-6.753	-10.817	-9.3	-12.259
366	0.366	-6.35	-11.089	-17.461	-17.374	-8.026	-10.246	-14.767	-11.902
367	0.367	-15.305	-13.605	-16.52	-13.957	-4.66	-3.295	-8.246	-11.55
368	0.368	-14.18	-13.992	-15.783	-22.721	-7.876	-6.212	-10.831	-12.362
369	0.369	-13.277	-11.848	-16.612	-4.781	-12.833	-12.222	-14.962	-14.33
370	0.37	-16.264	-8.158	-11.832	7.93	-10.403	-9.899	-13.095	-11.847
371	0.371	-12.073	-0.776	-16.514	10.187	-12.799	-13.379	-8.513	-14.012
372	0.372	-14.432	-10.458	-11.123	20.761	-16.328	-10.081	-17.458	-14.247
373	0.373	-13.868	-6.794	-15.993	-0.59	-18.307	-12.978	-8.598	-11.195
374	0.374	-14.48	-17.656	-10.024	-31.809	-15.453	-9.496	-9.795	-12.403
375	0.375	-18.578	-30.655	-14.138	-35.948	-23.431	-8.152	-10.819	-9.746
376	0.376	-19.972	-28.939	-14.773	-32.352	-24.646	-10.28	-11.845	-12.693
377	0.377	-22.322	-17.923	-14.245	-22.372	-12.899	-9.124	-11.121	-10.016
378	0.378	-21.963	-16.619	-12.561	-6.799	-14.501	-11.832	-16.78	-9.669
379	0.379	-23.905	-12.987	-11.255	-15.212	-7.408	-16.097	-11.99	-14.558
380	0.38	-19.643	-14.19	-10.922	-22.82	-11.133	-12.038	-7.393	-16.551
381	0.381	-16.173	-15.208	-15.812	-15.922	-10.011	-8.56	-3.379	-13.309
382	0.382	-8.845	-10.409	-15.285	-22.354	-6.985	-14.957	-6.915	-13.934
383	0.383	7.185	-11.223	-17.086	-16.617	-4.126	-14.187	-9.286	-12.619
384	0.384	4.83	-23.508	-13.671	-14.939	3.756	-13.426	-9.723	-15.954
385	0.385	-5.848	-14.909	-12.397	-16.555	19.764	-11.5	-15.773	-11.157
386	0.386	3.786	-13.45	-14.597	-20.873	12.761	-10.935	-4.414	-6.552
387	0.387	-1.49	-17.851	-15.061	-14.552	-6.436	-15.023	-9.108	-10.66
388	0.388	-22.226	-19.152	-18.613	-15.78	-26.611	-9.043	-16.318	-13.218
389	0.389	-30.593	-15.722	-15.405	-12.744	-19.12	-8.662	-9.98	-9.966
390	0.39	-33.146	-8.367	-13.348	-7.571	-12.225	-10.978	-13.519	-11.157
391	0.391	-30.849	-9.392	-17.886	-4.717	-10.166	-8.837	-12.4	-11.969
392	0.392	-24.487	-10.236	-9.062	-9.024	-12.174	-13.275	-5.092	-9.289
393	0.393	-14.822	-11.058	-7.976	-8.296	-24.424	-11.528	-11.91	-12.803
394	0.394	7.992	-15.921	-6.9	-19.179	-19.826	-3.581	-16.224	-12.444
395	0.395	-7.709	-14.052	-7.95	4.586	-9.807	-2.408	-13.945	-14.411
396	0.396	-21.861	-15.873	-14.818	7.823	-3.481	2.826	-13.399	-11.729
397	0.397	-24.409	-12.49	-17.42	-7.894	-4.708	5.744	-11.489	-6.922
398	0.398	-22.101	-12.989	-6.873	0.397	2.572	-0.25	-14.426	-2.102
399	0.399	-15.726	-16.007	-2.715	2.891	-6.384	-2.57	-6.532	-10.837
400	0.4	-18.637	-13.987	-6.488	0.536	1.892	-6.058	-0.566	-12.015
401	0.401	-20.581	-12.948	-0.589	-5.87	2.839	-10.711	-3.691	-11.064
402	0.402	-18.869	-15.788	-16.755	-3.969	1.859	-10.13	-8.541	-13.983
403	0.403	-17.376	-13.78	-9.885	-9.224	-11.318	-12.638	-21.712	-14.774
404	0.404	-13.153	-9.433	-3.593	-4.627	-17.151	-18.056	-12.048	-4.142
405	0.405	-22.071	-14.163	-5.602	-11.827	-4.981	-24.63	-6.836	3.01
406	0.406	-18.621	-12.503	-10.902	-10.694	2.92	-22.111	-8.391	1.839
407	0.407	-11.3	-4.641	-6.329	-7.24	-1.359	-11.463	-9.756	-9.001
408	0.408	-2.426	-3.547	-13.554	-8.23	-18.401	-4.296	-6.075	-19.069
409	0.409	-10.761	1.612	-12.455	-7.301	-16.086	-5.442	-2.592	-12.683
410	0.41	-18.119	-7.346	-15.992	5.815	-9.717	-11.431	-5.682	-11.518
411	0.411	-22.982	-23.084	-10.82	-7.766	-11.667	-16.641	-0.846	-27.573
412	0.412	-17.028	-16.751	-11.84	-13.019	-20.375	-13.727	-0.074	-11.31
413	0.413	-9.716	-14.877	-12.66	-17.691	-18.833	-12.943	-7.411	-9.17
414	0.414	-8.758	-9.709	-16.766	-21.972	2.836	-12.155	-6.428	-14.962
415	0.415	-7.969	-11.31	-14.861	-10.173	37.295	-15.631	-3.898	-9.725
416	0.416	0.944	-12.704	-24.946	-14.83	14.472	-10.976	6.77	-11.264
417	0.417	-5.042	-9.048	-14.918	-24.923	2.092	-8.059	-3.269	-6.993
418	0.418	11.027	-12.536	-6.045	-18.562	-1.571	-7.658	-6.921	-10.653
419	0.419	17.997	-11.576	-7.224	-17.428	-18.589	-10.937	-0.895	-14.116
420	0.42	-5.417	-26.284	-23.303	-14.342	-15.484	-15.776	-8.216	-11.002
421	0.421	-27.296	-7.126	-30.277	-13.364	-23.796	-15.187	-20.951	-8.08
422	0.422	-35.607	-4.61	-28.156	-15.863	-26.313	-16.928	-15.683	-8.831
423	0.423	-22.833	-6.938	-22.344	-15.072	-19.371	-8.985	-20.283	-9.578
424	0.424	-20.52	-4.813	-6.471	-4.244	-21.511	-2.979	-10.174	-2.974
425	0.425	-18.404	-18.371	-8.586	-2.734	-23.423	-8.199	-8.972	-14.363
426	0.426	-16.475	-23.629	-6.636	-9.913	-21.67	-9.156	-12.415	-22.271
427	0.427	-11.253	-15.706	-8.358	-6.238	-13.723	-8.378	-17.594	-12.182
428	0.428	-22.284	-22.869	-16.258	-12.227	-3.631	-6.045	-14.643	-5.765
429	0.429	-18.018	-21.707	-14.863	-26.141	-12.482	-6.612	-13.813	-2.254
430	0.43	-21.672	-13.372	-11.147	-20.316	-8.931	-6.021	-11.43	-11.908
431	0.431	-15.656	-18.584	-12.265	-25.533	5.07	-10.075	-13.306	-15.559
432	0.432	-14.685	-9.647	-7.001	-8.091	3.194	-9.671	-11.305	-16.687
433	0.433	-13.699	-1.289	-5.986	-15.035	1.514	-2.313	-5.818	-9.302
434	0.434	-19.658	-0.285	-3.422	-12.887	0.04	-7.525	-9.237	-18.17
435	0.435	-26.977	14.442	-10.718	-14.796	-12.859	-10.42	-11.115	-12.14
436	0.436	-16.123	46.401	-5.807	-9.53	-24.973	-12.92	-16.479	-11.137
437	0.437	-23.25	5.221	-11.739	-11.043	-16.97	-8.84	-14.488	-12.067
438	0.438	-11.414	-66.914	-1.018	-12.37	-9.78	-10.762	-11.141	-14.552
439	0.439	-9.843	-96.476	-11.01	-16.01	9.76	-11.325	-4.509	-16.843
440	0.44	-16.99	-33.91	-4.543	-14.811	-4.373	-14.212	-10.453	-10.227
441	0.441	-18.135	-9.467	-5.619	-9.535	-11.899	-10.717	-6.34	-14.443
442	0.442	-16.951	-2.054	-6.502	-12.383	-14.18	-5.283	-8.218	-13.631
443	0.443	-17.885	-8.568	0.366	-9.82	-20.536	-13.208	-3.518	-11.654
444	0.444	-5.062	-2.503	-5.537	-8.999	-10.827	-14.167	-8.892	-6.974
445	0.445	7.183	-18.892	1.908	-1.03	1.409	-9.317	-9.423	-8.68
446	0.446	5.657	-13.796	-6.901	-8.321	6.092	-13.565	-19.437	-7.284
447	0.447	-16.003	-18.179	-3.323	-17.159	1.886	-9.488	-18.037	-14.597
448	0.448	-31.652	-14.043	-0.136	-20.605	-9.85	-12.962	-9.091	-7.197
449	0.449	-34.327	-17.651	-2.937	-6.647	-11.323	-9.663	-7.888	-11.991
450	0.45	-26.726	-7.521	-0.316	-12.453	-18.429	-6.759	-8.805	-12.73
451	0.451	-10.413	-4.359	-2.535	-3.725	-19.528	-8.11	-15.528	-10.375
452	0.452	4.543	-6.995	-13.255	-8.344	-18.308	-15.466	-12.968	-9.758
453	0.453	-12.831	-9.437	-17.802	-1.159	-10.895	-8.114	-12.153	-13.019
454	0.454	-19.759	-11.682	-24.861	-10.037	-7.95	-11.03	-10.19	-11.252
455	0.455	-0.543	-9.475	-21.08	-11.18	1.785	-10.266	-14.803	-9.859
456	0.456	2.021	-11.342	-22.148	-8.081	-1.814	-11.057	-8.191	-16.211
457	0.457	-9.539	-13.014	-18.97	-10.992	-10.064	-10.48	-14.166	-11.925
458	0.458	-15.886	-8.287	-21.784	-1.311	-13.095	-13.764	-8.53	-11.128
459	0.459	-17.769	-12.468	-24.215	-0.135	-6.274	-9.695	-11.975	-14.601
460	0.46	1.63	-8.714	-24.907	-8.443	-8.754	-12.199	-5.93	-15.161
461	0.461	4.188	-14.648	-16.884	-9.384	-11.026	-8.906	-6.676	-12.237
462	0.462	1.909	-4.924	-19.889	-8.396	-7.508	-10.069	-14.584	-15.709
463	0.463	-25.716	-6.029	-16.903	-5.863	-12.137	-8.91	-11.469	-14.327
464	0.464	-36.898	-9.455	-19.338	-18.042	-21.012	-6.198	-8.554	-9.464
465	0.465	-33.566	-19.067	-28.167	-12.804	-14.57	-11.034	-11.064	-8.861
466	0.466	-30.427	-27.91	-14.931	-1.739	-6.17	-12.969	-11.83	-10.576
467	0.467	-27.668	-36.177	-13.121	-3.065	-9.211	-8.317	-5.228	-11.908
468	0.468	-20.075	-26.443	-17.689	-6.73	-8.209	-8.887	-7.736	-14.204
469	0.469	-17.708	-25.227	-13.355	-7.866	-5.667	-5.396	-13.346	-10.118
470	0.47	-7.038	-16.851	-12.124	-17.511	-3.33	-10.812	-11.411	-8.738
471	0.471	-20.581	-11.587	-10.903	-23.861	4.629	-7.329	-10.84	-12.007
472	0.472	-11.867	-12.495	-13.954	-17.827	20.703	-10.617	-14.916	-13.147
473	0.473	-3.93	-9.922	-10.993	-14.692	4.459	-11.198	-6.986	-7.9
474	0.474	-2.578	-9.097	-11.704	-9.815	-18.943	-7.708	-3.505	-11.369
475	0.475	-11.455	1.792	-10.855	-21.182	-9.632	-10.986	-4.466	-8.06
476	0.476	-12.566	-9.204	-11.368	-22.687	-6.884	-8.08	-9.3	-8.629
477	0.477	-15.605	-4.923	-18.661	-18.392	-9.357	-12.526	-8.521	-9.978
478	0.478	-18.474	-6.058	-15.702	-11.967	-25.564	-16.587	-17.428	-8.605
479	0.479	-26.39	-12.032	-9.644	-15.42	-27.634	-14.069	-13.951	-7.424
480	0.48	-14.558	-11.042	-10.373	-8.04	-25.658	-9.618	-8.737	-11.08
481	0.481	-0.203	-25.717	-6.847	-14.77	-13.437	-12.526	-11.65	-13.391
482	0.482	-9.82	-19.301	-10.102	-13.957	-11.85	-6.729	-15.913	-10.485
483	0.483	-18.498	-17.324	-8.318	-4.996	-18.993	-12.352	-13.591	-12.423
484	0.484	-20.014	-8.554	-10.792	-8.423	-7.19	-7.515	-7.004	-10.476
485	0.485	-12.823	-6.941	-18.117	-20.178	-8.735	-12.165	-9.521	-10.276
486	0.486	-21.72	-16.95	-10.744	-15.486	-10.073	-11.583	-2.169	-10.458
487	0.487	-22.873	-23.264	-15.558	-2.468	4.263	-11.196	-8.944	-9.08
488	0.488	-28.08	-17.246	-9.546	-11.121	17.835	-10.818	-9.718	-11.389
489	0.489	-19.143	-18.261	-11.859	-9.535	19.595	-9.667	-7.391	-13.308
490	0.49	-15.642	-11.541	-11.296	-16.651	-1.084	-7.738	-5.442	-17.554
491	0.491	-14.68	-14.041	-10.725	-17.754	-15.192	-10.456	-12.796	-14.635
492	0.492	-13.694	-18.056	-11.316	-14.208	-7.629	-9.683	-6.019	-15.012
493	0.493	-17.936	-17.44	-10.946	-13.189	-14.574	-7.748	-5.245	-11.711
494	0.494	-5.708	-14.134	-6.5	-10.228	-16.683	-6.4	-12.591	-12.087
495	0.495	3.047	-14.7	-9.418	-16.179	-3.108	-6.215	-9.681	-17.293
496	0.496	-4.871	-16.055	-15.25	-18.447	-11.784	-9.703	-7.165	-13.799
497	0.497	-14.954	-15.662	-11.204	-8.915	-26.077	-8.355	-6.405	-14.365
498	0.498	-16.128	-12.752	-11.803	5.448	-24.128	-14.938	-8.347	-11.456
499	0.499	-24.468	-10.821	-12.412	19.031	-11.937	-12.041	-11.627	-11.056
500	0.5	-25.457	-9.641	-15.353	-7.237	-13.504	-16.297	-9.875	-10.661
501	0.501	-20.627	-14.417	-22.353	-18.42	-12.173	-13.977	-10.267	-12.783
502	0.502	-9.188	-16.334	-15.607	-15.085	-13.346	-12.047	-13.559	-9.093
503	0.503	-4.508	-15.748	-13.134	-18.142	-9.863	-4.701	-11.422	-6.763
504	0.504	-17.464	-13.989	-10.861	-9.784	-23.791	-9.54	-8.707	-11.59
505	0.505	-15.725	-9.128	-6.074	-2.205	-25.718	-7.034	-6.766	-6.936
506	0.506	-14.157	-11.031	-2.834	4.795	-13.53	-12.652	-4.633	-7.499
507	0.507	-1.157	-16.401	-8.31	-5.815	-11.988	-10.724	-9.07	-13.3
508	0.508	-9.857	-12.885	-11.839	-15.467	-7.722	-6.083	-19.137	-9.223
509	0.509	-14.5	-12.328	-9.948	-13.687	4.104	-13.832	-23.386	-12.694
510	0.51	-15.847	-12.885	-16.559	-15.198	-3.82	-10.732	-11.566	-12.104
511	0.511	-19.487	-9.299	-15.825	-19.424	6.239	-9.768	-10.008	-13.833
512	0.512	-18.309	-10.506	-10.26	-18.237	12.599	-7.255	-5.739	-12.468
513	0.513	-8.675	-11.564	-10.904	-14.727	1.748	-9.578	-9.417	-10.135
514	0.514	-9.952	-14.238	-9.008	-13.737	-8.317	-9.001	-5.929	-12.255
515	0.515	-13.53	-12.37	-10.772	-18.557	-9.475	-9.578	-9.02	-11.853
516	0.516	-16.656	-10.405	-12.141	-14.281	-15.466	-11.323	-15.781	-10.682
517	0.517	-19.532	-13.317	-11.757	-5.355	-10.225	-11.711	-13.258	-11.445
518	0.518	-11.539	-13.845	-7.693	-8.814	-7.321	-10.356	-12.472	-12.207
519	0.519	0.344	-13.697	-9.052	-11.897	-9.848	-9.19	-7.62	-16.452
520	0.52	-7.526	-11.787	-13.511	-10.911	-12.176	-9.576	-7.041	-9.86
521	0.521	-23.319	-15.653	-6.953	-8.398	-5.596	-9.965	-13.611	-9.076
522	0.522	-21.19	-14.596	-14.91	-12.465	-4.807	-9.194	-12.826	-11.389
523	0.523	-3.783	-13.58	-13.964	-10.524	-0.742	-9.395	-15.144	-7.901
524	0.524	-24.922	-16.184	-14.93	-12.461	-7.361	-10.175	-13.208	-8.473
525	0.525	-39.139	-12.575	-14.155	-7.053	-18.843	-9.597	-9.917	-12.531
526	0.526	-36.666	-6.807	-11.841	-9.015	-17.347	-11.724	-12.828	-11.168
527	0.527	-10.901	-6.112	-13.779	-8.469	-13.131	-10.346	-7.034	-13.486
528	0.528	-7.547	-10.854	-22.479	-6.759	-14.303	-8.795	-2.982	-10.578
529	0.529	-10.536	-8.766	-11.625	-12.583	-5.992	-9.415	0.481	-10.967
530	0.53	-18.768	-12.918	-10.26	-18.219	3.709	-6.347	-1.481	-12.133
531	0.531	-31.444	-14.571	-9.103	-14.74	0.064	-7.543	-8.07	-7.297
532	0.532	-5.617	-20.402	-15.105	-15.313	8.424	-7.187	-10.581	-3.814
533	0.533	-8.88	-31.567	-18.204	-18.183	13.686	-11.504	-12.913	-11.16
534	0.534	-12.048	-33.285	-9.326	-10.182	0.936	-12.973	-9.43	-14.057
535	0.535	2.014	-17.551	-10.499	-8.945	-21.881	-20.455	-10.002	-11.53
536	0.536	4.518	-19.877	-15.722	-9.863	-24.959	-17.459	-14.079	-20.418
537	0.537	-11.736	-14.179	-12.789	-14.66	-22.216	-6.679	-11.571	-12.084
538	0.538	-18.127	-9.105	-6.752	-1.467	-9.409	-8.121	-11.979	-15.172
539	0.539	-4.595	-10.809	2.183	-11.133	-7.07	-11.907	-14.134	-12.272
540	0.54	4.113	-12.301	-6.122	-19.838	-13.449	-10.858	-8.161	-9.764
541	0.541	-19.771	-21.255	-11.336	-18.289	-15.392	-14.059	-8.962	-9.001
542	0.542	-16.571	-8.005	-10.348	-11.123	-20.626	-11.207	-8.219	-9.581
543	0.543	-32.307	-2.557	-18.274	-14.794	-19.066	-12.045	-13.067	-9.018
544	0.544	-29.588	-3.702	-17.309	-6.476	-14.805	-9.818	-15.026	-13.088
545	0.545	-1.292	-7.355	-6.464	-9.584	-11.116	-9.342	-9.636	-8.254
546	0.546	17.544	-10.375	-22.31	-12.505	-7.609	-11.37	-4.832	-12.928
547	0.547	-13.362	-15.78	-20.15	-13.28	-2.375	-10.847	-8.156	-11.204
548	0.548	-17.39	-3.689	-10.458	-9.23	-1.426	-11.287	-14.765	-11.594
549	0.549	-13.676	-27.493	-8.706	-12.725	8.232	-14.612	-14.035	-11.222
550	0.55	-16.935	-51.227	-13.338	-9.446	4.556	-8.829	-1.893	-11.636
551	0.551	-26.206	-10.418	-20.497	-8.889	-6.278	-9.627	-10.656	-14.375
552	0.552	-28.906	-5.303	-14.109	-9.295	-13.428	-11.624	-15.342	-10.136
553	0.553	-21.349	-20.633	-10.61	-4.872	-12.248	-12.199	-11.134	-15.932
554	0.554	-14.35	-25.363	-11.557	-10.31	-11.067	-8.046	-10.02	-11.869
555	0.555	-20.711	-29.685	-6.701	-13.809	2.87	-10.537	-11.228	-16.707
556	0.556	-30.354	-41.136	-0.693	-13.237	-2.951	-10.197	-14.363	-10.716
557	0.557	-18.12	-24.294	-8.051	-7.824	-22.314	-13.261	-3.571	-13.056
558	0.558	-16.526	22.826	-9.035	-14.422	-29.875	-11.532	-10.787	-12.508
559	0.559	-20.75	-23.652	-18.737	-15.227	-13.609	-17.544	-17.241	-11.954
560	0.56	-29.63	-78.038	-6.968	-17.591	-2.938	-12.297	-8.99	-13.733
561	0.561	-11.614	-99.695	4.026	-12.821	10.625	-12.093	-12.144	-8.937
562	0.562	26.877	-38.767	11.163	-13.488	-1.543	-14.385	-7.366	-12.276
563	0.563	54.496	18.41	-8.401	-9.536	-15.839	-11.676	-9.949	-9.413
564	0.564	19.187	85.438	-22.562	-14.482	-21.64	-16.787	-9.237	-10.801
565	0.565	-31.188	130.439	-30.145	-9.933	-16.439	-15.161	-17.235	-8.501
566	0.566	-64.689	122.764	-23.2	-8.269	-14.918	-17.158	-12.076	-11.417
567	0.567	-70.731	41.611	-21.091	-13.17	-4.877	-14.834	-11.182	-13.347
568	0.568	-65.402	-34.139	-19.176	-8.568	3.983	-18.164	-15.507	-15.281
569	0.569	-40.266	-44.084	-10.477	-14.02	-2.047	-13.26	-6.664	-11.031
570	0.57	-35.797	90.041	0.524	-4.586	-7.283	-14.982	-15.033	-9.301
571	0.571	18.329	147.507	-0.859	-8.321	-16.184	-10.687	-14.099	-11.819
572	0.572	25.609	-10.04	-7.276	-9.555	1.818	-10.967	-11.242	-9.493
573	0.573	45.477	-200.507	-22.994	-2.27	14.6	-13.292	-3.357	-9.882
574	0.574	63.606	-174.947	-20.906	4.43	12.296	-12.884	-4.373	-11.809
575	0.575	2.581	-12.471	-11.255	5.125	5.928	-18.93	-1.509	-11.423
576	0.576	-54.409	8.073	-16.517	7.39	-3.738	-32.129	-5.806	-9.881
577	0.577	-76.648	-127.06	-27.596	3.864	-30.059	-14.663	-6.621	-12.599
578	0.578	-96.723	-144.901	-26.287	-6.218	-33.752	15.871	-7.235	-6.804
579	0.579	-66.4	61.863	-14.521	-7.586	-50.81	3.72	-1.27	-6.043
580	0.58	-49.998	202.914	-3.489	-19.42	-41.54	7.751	-13.5	-12.627
581	0.581	-24.849	228.756	-4.845	-33.77	-27.424	-1.771	-25.736	-15.149
582	0.582	16.404	112.889	-8.548	-47.342	-19.901	20.72	-14.756	-19.205
583	0.583	77.457	-34.903	7.09	-59.577	-8.512	49.476	-19.058	-17.266
584	0.584	53.161	-53.481	-8.436	-60.2	3.08	47.154	-20.261	-17.851
585	0.585	1.575	-0.425	-23.381	-36.422	0.946	9.011	-4.619	-19.592
586	0.586	-18.31	-79.44	-36.961	-19.419	-12.632	-29.405	-6.584	-16.678
587	0.587	-12.305	-35.885	-38.749	-3.759	-3.961	-4.135	-4.493	-10.868
588	0.588	-6.944	-22.427	-24.486	4.553	13.458	9.495	-2.588	-5.248
589	0.589	-12.092	-33.97	-11.001	7.081	11.146	5.471	-4.349	-3.321
590	0.59	47.351	-87.864	-5.841	0.124	0.501	-5.723	-5.927	-5.275
591	0.591	38.935	-176.396	-13.852	-6.263	-9.184	-50.43	-10.211	-11.879
592	0.592	1.669	-235.769	-3.853	-4.335	-17.916	-32.161	-22.041	1.266
593	0.593	-59.069	-311.306	2.491	0.893	-13.297	-4.372	-11.032	-8.419
594	0.594	-67.244	-380.078	-5.877	5.526	-17.582	0.779	-12.401	-10.161
595	0.595	-70.862	-319.614	-21.997	1.249	-13.937	-12.433	-6.036	4.167
596	0.596	-63.397	-185.079	-29.027	-15.801	-7.951	-40.926	-7.211	-5.49
597	0.597	-43.356	103.817	-9.949	0.44	6.004	-36.713	-12.437	-17.658
598	0.598	-37.265	310.274	-7.504	2.55	7.966	-46.456	-3.53	-6.598
599	0.599	-31.775	197.85	-9.89	0.609	-0.732	-42.848	-2.369	0.59
600	0.6	-16.717	231.96	-3.593	-15.265	-5.357	-33.798	-1.397	-0.552
601	0.601	-3.308	386.984	-9.49	-25.915	-9.603	5.444	-14.152	-13.687
602	0.602	0.594	246.085	-14.807	-12.372	-15.991	-43.83	-8.92	-33.02
603	0.603	-18.239	220.528	-16.401	-21.083	-12.512	-90.204	-10.459	-20.229
604	0.604	-21.458	150.699	-12.196	-16.43	-7.268	-22.703	-9.091	-22.535
605	0.605	-24.495	87.083	-3.328	-17.779	7.46	40.142	-15.457	-11.869
606	0.606	-27.146	29.282	2.633	-16.609	9.613	113.755	-9.436	-6.045
607	0.607	-19.544	-198.463	3.574	-15.437	7.702	123.817	-6.313	-0.795
608	0.608	-17.153	-353.745	2.555	-12.33	-11.633	97.219	-3.375	-5.417
609	0.609	-10.718	-438.259	6.764	-1.492	-19.184	186.884	-4.119	-1.139
610	0.61	-8.805	-207.717	-2.196	14.367	-16.886	151.282	-6.413	0.047
611	0.611	17.41	-115.063	-15.417	20.741	-19.035	97.121	-4.444	1.228
612	0.612	36.039	-30.959	-17.213	34.271	-17.09	-50.849	0.232	-8.428
613	0.613	52.98	-5.715	-6.229	22.069	-11.842	12.825	-8.637	-12.088
614	0.614	12.122	-29.169	-7.64	4.657	2.497	32.095	-7.444	-22.908
615	0.615	-26.495	-135.187	-22.006	-16.429	0.581	-20.277	-8.564	-27.15
616	0.616	-11.252	-0.581	-23.982	-24.737	-8.126	-67.78	-7.558	-36.037
617	0.617	20.756	156.853	-22.271	-32.263	9.277	-168.748	-10.421	-27.698
618	0.618	-33.414	262.472	-26.954	-39.226	-2.371	-208.202	-16.368	-18.008
619	0.619	-55.449	281.334	-11.115	-24.318	-21.577	-267.865	-20.389	-14.323
620	0.62	5.14	228.562	-17.529	-14.643	-29.163	-213.774	-28.274	-15.469
621	0.621	-3.018	21.364	-11.736	-2.438	-22.208	-65.793	-18.551	-18.547
622	0.622	-10.418	-119.86	-9.996	-10.365	-24.349	39.988	-12.112	-13.686
623	0.623	-3.909	7.645	-11.554	-6.104	-26.292	20.686	-13.217	-17.918
624	0.624	-22.189	216.36	-24.537	-4.935	-28.03	72.873	-16.259	-8.996
625	0.625	-5.732	356.436	-12.342	-20.617	-23.346	56.66	-11.369	-7.818
626	0.626	59.904	176.481	-4.384	-31.269	-7.453	-15.866	-10.541	-4.704
627	0.627	33.188	106.314	-8.626	-44.824	7.424	-82.084	-11.27	-5.654
628	0.628	-40.137	-169.626	-20.426	-39.599	13.177	-118.105	-7.742	-1.384
629	0.629	-49.997	-357.778	-41.116	-25.281	7.904	-172.656	-4.404	-10.271
630	0.63	-76.668	-392.092	-32.761	-23.364	3.189	-261.917	-3.76	-9.097
631	0.631	-101.016	-423.42	-9.505	-18.178	4.527	-250.6	-3.308	-16.449
632	0.632	-108.317	-339.439	-6.379	-0.808	8.238	-88.46	-9.651	-9.675
633	0.633	-88.31	-365.578	-3.648	-3.177	-4.844	27.268	-12.112	-8.9
634	0.634	-70.057	-296.636	-1.101	-9.606	-27.589	47.845	-12.836	-14.505
635	0.635	-20.178	-149.114	-12.703	-7.689	-18.183	105.098	-14.718	-17.978
636	0.636	13.24	-15.028	-6.308	-16.379	-9.724	227.212	-7.307	-14.674
637	0.637	43.62	71.845	3.391	-20.971	-32.815	210.907	-10.157	-9.237
638	0.638	71.365	87.278	5.169	-25.159	-23.417	196.102	-16.101	1.616
639	0.639	96.612	43.799	6.786	-26.25	-9.212	156.141	-5.398	9.566
640	0.64	165.409	30.475	2.592	-17.877	-6.65	143.818	-3.998	10.933
641	0.641	116.174	65.887	-14.374	-6.04	4.944	45.589	-5.119	-0.86
642	0.642	-18.056	-10.205	-30.577	-7.555	2.702	5.6	-6.248	-8.793
643	0.643	-114.218	-0.534	-28.395	2.535	4.488	-6.755	-13.577	-15.944
644	0.644	-166.721	25.905	-14.782	11.48	9.59	-169.982	-6.78	-22.323
645	0.645	-150.888	49.987	-2.542	5.526	-4.769	-286.636	-7.524	-25.801
646	0.646	-107.728	86.934	-0.963	-1.782	-29.944	-223.487	-13.091	-28.879
647	0.647	-94.574	53.819	-8.076	-0.784	-26.646	-12.165	-17.886	-25.965
648	0.648	-58.924	-0.525	-6.849	-8.679	-10.929	-153.407	-14.556	-21.715
649	0.649	38.899	96.741	11.216	-11.738	-13.575	-281.75	-13.94	-11.073
650	0.65	104.771	84.352	3.725	-6.867	-11.024	-212.228	-12.548	-15.326
651	0.651	93.021	96.741	-3.193	-9.376	-8.672	-106.503	-9.227	-11.656
652	0.652	-4.65	64.73	-35.076	-10.156	-10.741	66.596	-11.338	-5.676
653	0.653	-96.684	133.956	-21.481	-14.971	-24.225	136.12	-8.606	-8.803
654	0.654	-60.975	71.481	-33.808	-15.541	-18.957	114.853	-12.073	-9.787
655	0.655	-50.053	30.751	-22.519	-18.417	-11.002	133.909	-10.907	-9.026
656	0.656	-40.115	23.172	-25.743	-15.874	-15.288	151.28	-13.612	-9.807
657	0.657	-31.149	96.678	-10.004	-10.419	-18.992	167.148	-11.663	-10.397
658	0.658	-6.692	-12.634	-12.654	-5.544	-1.018	152.803	-10.103	-7.117
659	0.659	45.05	-56.434	-10.086	1.866	27.156	139.568	-11.432	-11.19
660	0.66	91.947	-17.35	1.58	0.954	23.394	79.95	-7.163	-8.674
661	0.661	110.231	-5.723	-0.501	5.266	-0.497	4.006	-6.583	-6.354
662	0.662	60.438	48.374	-6.263	-3.581	-22.431	-104.713	-4.063	-7.52
663	0.663	0.009	-0.916	-14.937	-14.359	-25.177	-32.829	-5.41	-7.145
664	0.664	-121.976	-45.422	-29.221	-18.58	-22.645	-19.904	-11.992	-7.553
665	0.665	-174.391	-102.092	-27.242	-17.411	-1.527	-55.7	-12.961	-8.354
666	0.666	-94.887	-124.027	-22.002	-20.897	12.634	-23.442	-8.716	-12.837
667	0.667	-22.773	-76.86	-7.66	-9.095	30.498	-13.893	-16.076	-10.933
668	0.668	-9.68	-82.175	-9.57	-7.548	32.881	30.402	-9.304	-8.056
669	0.669	25.759	-53.62	-4.339	-6.195	9.465	38.106	-6.795	-11.546
670	0.67	58.142	22.794	-8.942	-12.577	-18.863	-13.931	-10.87	-13.88
671	0.671	87.75	34.162	-18.96	-11.419	-22.579	-20.706	-12.828	-18.723
672	0.672	78.83	103.278	-15.226	-10.445	-12.527	9.748	-12.258	-18.144
673	0.673	70.709	165.436	-16.335	-9.459	-15.649	71.012	-5.674	-14.072
674	0.674	-25.636	124.596	-23.64	2.022	-46.795	95.733	-6.44	-12.696
675	0.675	-91.429	13.425	-26.501	-2.556	-34.393	44.407	-8.762	-13.042
676	0.676	-79.598	-34.125	-18.509	-6.746	-0.271	64.781	-6.83	-11.847
677	0.677	-90.374	-77.392	-11.103	-18.5	4.23	34.886	-7.408	-10.666
678	0.678	-60.794	-143.378	-13.967	-23.089	0.154	-14.558	-12.822	-10.264
679	0.679	-34.197	-108.104	-13.165	-10.051	11.36	5.858	-20.749	-9.474
680	0.68	-9.964	54.558	-4.255	-1.271	-19.636	24.514	-28.098	-6.764
681	0.681	-2.783	31.535	-3.06	-2.753	-40.385	85.901	-13.387	-8.698
682	0.682	3.679	52.929	-2.032	-6.95	-59.219	29.492	-11.256	-10.836
683	0.683	34.012	34.173	-0.998	-10.566	-49.178	-36.612	-9.328	-14.709
684	0.684	72.69	17.192	1.569	-18.833	-52.262	-134.367	-11.083	-15.103
685	0.685	17.115	-29.887	-7.288	-21.883	-60.595	-173.184	-3.156	-17.432
686	0.686	-49.648	-72.454	-22.932	-30.719	-53.054	-136.976	-4.521	-16.286
687	0.687	-94.341	-137.725	-25.024	-29.49	-18.043	-60.448	-8.21	-10.305
688	0.688	-86.167	-172.627	-30.791	-24.181	17.176	-49.978	-11.704	-7.795
689	0.689	-78.774	-247.856	-11.387	-9.386	30.778	-22.702	-4.362	-7.021
690	0.69	-45.25	-178.212	-8.82	-2.907	59.847	-46.604	-5.324	-11.853
691	0.691	-26.964	-132.908	-6.466	-12.474	109.032	-53.643	-4.545	-9.918
692	0.692	-10.468	-107.942	-0.055	-7.156	102.505	7.087	-6.865	-9.345
693	0.693	14.625	-11.167	-9.71	-18.113	60.027	-33.489	-0.282	-16.325
694	0.694	0.934	55.111	-4.475	-19.389	-23.095	-114.776	-8.222	-15.36
695	0.695	-19.974	-51.917	-2.906	-22.985	-34.843	-103.797	-17.9	-17.885
696	0.696	6.156	-181.55	-18.745	-19.419	-45.67	-34.523	-16.748	-18.673
697	0.697	-10.967	-128.566	-16.576	-14.118	-55.525	-43.219	-17.918	-10.755
698	0.698	-39.216	-207.624	-14.603	-11.16	-64.454	-116.094	-8.25	-7.668
699	0.699	-12.842	-193.078	-9.327	-10.345	-40.098	-125.573	-11.925	-10.574
700	0.7	11.115	-21.714	-1.336	-1.417	-32.782	-80.651	-8.438	-4.557
701	0.701	8.191	94.99	-8.448	2.076	-52.747	-39.779	-9.401	-6.862
702	0.702	-17.254	201.262	-12.095	-9.742	-46.783	-17.417	-10.361	-8.781
703	0.703	-41.092	182.374	-20.417	-5.115	-19.16	2.955	-7.839	-8.177
704	0.704	-25.444	165.197	-19.425	-12.294	5.981	21.708	1.077	-11.066
705	0.705	-11.248	181.082	-14.563	-11.129	47.246	27.671	-7.238	-7.576
706	0.706	-8.654	253.141	-10.275	-14.572	30.91	33.173	-10.324	-3.113
707	0.707	-10.899	318.756	-11.021	-11.447	15.907	38.006	-9.342	-3.695
708	0.708	-8.736	139.51	-9.04	-22.253	38.791	42.356	-19.003	-10.665
709	0.709	-2.941	-40.186	-12.283	-12.182	26.396	31.209	-10.088	-17.439
710	0.71	-29.239	29.019	-16.303	-3.269	22.702	34.418	-4.077	-14.933
711	0.711	-47.986	49.642	-21.086	-6.741	-1.159	37.269	-9.287	-14.167
712	0.712	-44.711	-8.539	-12.332	-9.836	-23.126	62.327	-12.182	-16.105
713	0.713	-29.091	-96.468	-6.305	-6.943	-54.352	65.038	-11.406	-10.108
714	0.714	13.391	-112.856	-13.639	-0.964	-42.011	42.716	-12.184	-10.878
715	0.715	31.416	-70.153	-0.844	-8.35	-45.699	67.762	-4.249	-7.395
716	0.716	58.917	-109.828	-6.035	-9.347	-62.706	98.106	-11.597	-9.325
717	0.717	53.824	-265.027	-7.54	-10.16	-40.775	118.286	-16.419	-3.89
718	0.718	76.683	-328.588	5.48	-7.889	1.868	129.198	-13.892	-11.805
719	0.719	14.241	-194.019	-13.832	2.881	44.508	77.635	-11.55	-4.444
720	0.72	-48.169	-71.549	-21.336	13.868	5.834	25.91	-4.949	-11.21
721	0.721	-39.942	166.994	-23.61	9.593	-9.241	-48.086	-5.708	-15.463
722	0.722	-61.856	337.227	-17.194	-9.969	4.324	-136.895	-13.05	-17.773
723	0.723	-68.378	243.893	-15.221	-41.133	-24.693	-148.602	-15.938	-28.606
724	0.724	-50.248	215.423	-16.939	-37.071	-21.014	-94.179	-9.915	-33.246
725	0.725	-45.039	87.045	-18.467	-40.759	-44.872	-163.089	-4.29	-23.172
726	0.726	-30.15	17.126	-8.39	-23.75	-16.664	-207.711	-9.123	-8.843
727	0.727	10.897	-4.256	-4.672	-26.876	40.017	-183.154	-12.399	-6.895
728	0.728	16.204	-62.238	-5.77	-24.223	31.889	-131.369	-11.809	-8.62
729	0.729	41.307	-290.107	-2.634	-6.484	24.533	-84.527	-8.316	-3.956
730	0.73	36.846	-383.262	-13.421	0.458	17.977	-42.026	-8.695	-5.294
731	0.731	-17.316	-299.057	-17.625	6.826	23.972	-14.441	-9.858	-4.109
732	0.732	-54.235	-171.128	-21.253	12.605	-14.751	0.659	-7.901	-5.26
733	0.733	-34.25	-101.741	-8.055	7.344	-50.004	14.132	-5.162	-4.28
734	0.734	-3.812	-38.542	-6.282	2.654	-36.475	76.448	-9.979	-9.118
735	0.735	1.693	57.315	-7.811	-16.165	-24.116	120.87	-9.375	-4.855
736	0.736	6.733	179.453	-9.176	-23.767	-5.355	79.962	-3.351	-0.792
737	0.737	-16.175	35.859	-8.049	-35.441	-29.152	42.796	-7.387	-8.718
738	0.738	-12.224	54.613	-21.234	-33.354	-57.352	-4.14	-10.863	-9.672
739	0.739	-23.523	36.954	-23.01	-31.458	-23.199	-10.241	-16.86	-12.555
740	0.74	-47.378	-42.61	-12.005	-33.231	-9.563	72.907	-14.525	-11.772
741	0.741	-69.266	-28.302	-19.173	-9.461	-21.85	84.633	-13.937	-17.388
742	0.742	-71.956	37.47	-22.869	0.549	-55.792	95.389	-14.516	-17.977
743	0.743	-48.66	-45.936	-7.191	-2.609	-42.18	-32.952	-11.611	-28.033
744	0.744	-1.552	30.004	-5.109	-5.404	-4.66	-85.481	-9.095	-20.866
745	0.745	31.999	-19.327	-7.081	-18.271	20.386	-133.243	-4.65	-14.484
746	0.746	1.657	-117.93	-15.826	-20.68	-2.545	-32.364	-8.734	-8.505
747	0.747	-48.229	-104.901	-20.502	-5.826	34.932	-71.961	-11.269	-9.49
748	0.748	-41.599	50.324	-27.692	-3.934	39.883	-83.902	-14.577	-8.542
749	0.749	-47.583	29.181	-18.833	1.248	35.369	13.646	-12.473	-16.498
750	0.75	-31.101	-105.544	-20.054	12.234	22.958	79.276	-11.331	-17.486
751	0.751	-5.893	-122.911	-10.441	19.351	19.281	90.98	-10.175	-12.673
752	0.752	16.962	-43.304	-6.834	12.918	22.547	58.385	-10.392	-13.473
753	0.753	-45.538	-0.074	-12.906	2.016	-18.34	-50.214	-13.708	-9.437
754	0.754	-72.233	91.888	-16.082	-19.725	-57.023	-93.328	-8.894	-4.622
755	0.755	-47.801	127.331	-9.381	-48.052	-92.207	-53.709	-10.827	-10.648
756	0.756	-25.696	116.371	-6.939	-29.36	-60.232	-18.039	-14.904	-1.763
757	0.757	21.131	146.025	-9.333	-26.158	-14.4	14.44	-11.471	-2.951
758	0.758	63.706	65.355	-12.9	-4.388	40.474	103.222	-8.224	-6.092
759	0.759	47.283	141.297	-9.682	-7.208	47.786	138.77	-7.896	-3.243
760	0.76	42.287	131.278	-12.653	-14.854	54.317	149.523	-9.099	-5.802
761	0.761	46.759	122.102	-9.263	-7.991	48.274	218.502	-3.337	-9.907
762	0.762	9.155	64.98	-2.012	-10.213	-1.715	155.822	0.685	-13.447
763	0.763	-16.077	42.874	-5.21	-12.236	-21.734	66.044	0.069	-18.118
764	0.764	-29.666	-58.243	-16.125	-7.099	-40.022	77.662	-10.059	-14.094
765	0.765	-25.592	-275.358	-20.47	-8.718	-45.515	109.947	-14.382	-19.938
766	0.766	-29.284	-368.468	-19.382	-4.547	-60.711	20.894	-18.12	-28.88
767	0.767	-32.57	-171.509	-15.992	9.707	-47.218	-158.33	-17.027	-25.436
768	0.768	-54.485	-95.292	-8.713	15.46	-43.147	-286.663	-16.137	-11.535
769	0.769	-51.803	-119.286	-9.746	-10.885	-31.937	-263.673	-15.227	-13.512
770	0.77	-34.125	-13.872	-19.501	-37.216	-35.31	-242.897	-12.778	-11.804
771	0.771	-64.681	120.681	-10.679	-33.949	-26.139	-262.423	-10.521	-19.78
772	0.772	-10.61	243.652	-14.235	-37.101	-6.497	-245.453	-11.17	-9.758
773	0.773	56.078	164.565	-4.628	-34.462	0.985	-261.829	-14.524	-6.127
774	0.774	82.715	-52.12	-8.374	-16.74	26.625	-161.245	-5.683	-9.653
775	0.775	25.767	-144.789	-4.956	-14.501	29.845	-95.737	-4.574	-8.747
776	0.776	18.354	-116.276	-21.07	-12.447	26.721	-131.651	-10.637	-11.691
777	0.777	-28.53	-90.252	-32.726	1.058	1.229	-77.784	-9.738	-14.233
778	0.778	-34.538	-113.142	-13.602	2.77	-4.702	-5.434	-12.71	-15.031
779	0.779	-39.946	-49.668	-21.764	-21.448	-21.723	83.274	-15.297	-13.138
780	0.78	-44.909	7.692	-19.271	-19.893	-18.611	95.008	-9.762	-16.46
781	0.781	-49.252	-10.026	-16.989	-15.615	-15.898	40.806	-15.253	-7.771
782	0.782	-45.143	69.297	-10.645	-11.917	-8.382	50.712	-18.822	-11.874
783	0.783	-26.398	26.15	-8.76	-8.408	-1.511	95.49	-10.208	-4.941
784	0.784	-36.538	39.409	-3.56	-11.484	8.974	103.754	-13.781	-9.817
785	0.785	-20.893	27.892	7.461	-6.645	-4.713	81.846	-10.791	-7.337
786	0.786	-1.22	17.332	8.787	-4.161	-6.558	75.358	-15.732	-12.992
787	0.787	11.388	7.913	-3.026	-16.38	-17.677	57.127	-2.654	-13.617
788	0.788	-0.501	-108.223	-1.494	-11.167	-24.895	62.448	-4.676	-16.962
789	0.789	-2.826	-251.188	2.753	-6.535	-21.29	47.222	-9.973	-8.125
790	0.79	2.843	-110.615	-16.808	-2.283	-20.165	33.558	-8.52	-4.518
791	0.791	-14.68	-14.633	-8.488	1.417	-23.297	29.463	-7.26	-1.098
792	0.792	-45.18	2.67	-26.288	7.464	-8.607	25.754	-11.034	-17.23
793	0.793	-32.903	18.603	4.099	12.723	10.564	28.997	-7.639	-19.614
794	0.794	-36.639	90.602	-8.263	13.727	13.137	31.938	-10.808	-9.025
795	0.795	-26.616	77.122	-11.917	0.577	-7.85	40.091	-7.982	0.613
796	0.796	-10.971	17.079	-28.929	-28.461	-27.443	63.171	-7.284	-4.651
797	0.797	-30.755	-37.755	-25.838	-24.393	-9.437	53.89	-9.698	-0.047
798	0.798	-18.07	-8.614	-11.707	-20.693	-16.249	34.147	1.047	-1.446
799	0.799	-11.153	18.234	1.086	-17.349	-18.263	21.375	-10.074	-7.865
800	0.8	-13.314	75.977	3.437	-14.139	-23.931	0.378	-20.226	-4.418
801	0.801	0.237	98.748	-2.921	-11.299	-7.994	8.835	-5.981	-9.68
802	0.802	-15.645	92.836	-8.694	-8.677	23.828	-29.57	-7.983	-12.615
803	0.803	-30.592	172.709	-10.403	-6.281	-17.575	-79.48	-9.797	-16.907
804	0.804	-40.425	75.261	-15.033	-8.372	-12.363	-140.153	-27.287	-17.709
805	0.805	-21.278	-16.72	-10.753	-2.547	2.56	-66.967	-20.382	-22.569
806	0.806	17.101	-147.924	-11.88	-0.809	34.345	2.047	7.229	-12.536
807	0.807	0.556	-130.581	-5.84	7.122	46.643	-6.812	-4.072	-2.485
808	0.808	-24.628	-305.65	-15.466	5.76	5.037	-14.823	-0.847	-3.669
809	0.809	-29.074	-189.586	-21.812	-0.602	-11.373	-22.058	-10.192	-19.367
810	0.81	-33.155	0.883	-3.77	5.408	-26.443	-15.371	-7.537	-17.254
811	0.811	23.512	-24.866	-1.214	-10.65	-30.886	15.133	-15.134	-3.72
812	0.812	31.583	-187.864	1.151	-17.591	-18.482	9.894	-22.149	-30.061
813	0.813	9.419	2.345	-17.955	-15.425	-22.138	-5.067	1.231	-11.31
814	0.814	-10.622	78.611	-15.387	-25.051	-18.812	-9.437	-1.896	-14.62
815	0.815	7.424	8.26	-17.675	-16.274	9.458	-13.44	-4.636	-11.537
816	0.816	-9.168	28.46	-6.999	-30.507	-32.146	-24.621	-7.19	-14.258
817	0.817	5.808	239.372	-24.39	-36.225	-48.6	-27.947	-4.904	-16.792
818	0.818	-17.153	323.318	-22.037	-48.32	6.928	-31.214	-19.833	-14.481
819	0.819	3.425	143.783	-24.127	-43.597	73.675	-17.284	-10.171	-16.606
820	0.82	-7.904	-19.181	-22.162	-21.878	46.996	-19.89	-8.441	-14.666
821	0.821	-38.946	-337.194	-23.872	0.01	6.414	1.2	-9.988	-16.4
822	0.822	-68.08	-201.235	-15.903	-2.679	-15.616	9.534	-20.05	-11.753
823	0.823	-56.919	5.202	-11.611	-10.231	-9.008	-18.621	-21.203	-18.902
824	0.824	-39.928	-182.493	-12.737	1.379	-27.151	-60.083	-22.365	-1.851
825	0.825	-18.122	-421.268	-21.03	-0.701	-65.782	-54.428	-8.417	-8.802
826	0.826	-9.905	-390.486	-15.766	-10.308	-90.861	-18.874	-10.337	-10.908
827	0.827	-17.536	-193.412	-18.651	-15.453	-49.575	-32.069	-12.06	-12.83
828	0.828	-33.915	88.428	-17.867	-10.729	-10.842	-35.677	-10.49	-0.618
829	0.829	-65.975	200.904	-21.905	-20.737	-25.927	-16.39	-3.305	-8.524
830	0.83	-98.015	166.72	-11.049	-24.389	-21.48	-19.064	-9.664	-21.464
831	0.831	-69.1	197.615	-9.478	-18.377	7.547	-34.147	-1.308	-5.563
832	0.832	-20.046	113.128	-2.291	-17.389	26.332	-47.695	3.947	-11.915
833	0.833	40.447	87.529	-11.165	-18.336	50.152	-80.608	-2.794	-9.946
834	0.834	15.999	-28.943	-19.467	-5.162	40.873	-48.182	5.175	-15.129
835	0.835	38.018	34.361	-3.383	8.393	15.36	14.773	-2.143	-7.16
836	0.836	98.609	-62.014	-19.601	-0.3	12.099	59.851	-16.803	-5.768
837	0.837	139.284	-114.688	-8.916	-14.623	-28.699	52.038	-14.618	-4.583
838	0.838	42.955	-3.683	-18.574	-4.968	-23.247	30.248	-28.093	1.447
839	0.839	-22.812	96.918	-9.847	-3.224	-18.191	10.511	-8.665	0.506
840	0.84	-58.401	214.898	-8.296	-20.618	-4.626	-7.531	-6.08	-6.227
841	0.841	-47.576	103.398	-15.464	-18.277	-25.301	-12.84	-3.684	-5.408
842	0.842	-37.745	-26.676	-11.776	0.893	-59.324	-7.709	-9.995	-10.977
843	0.843	-46.687	95.858	-12.955	-6.641	-63.722	-12.082	-19.601	-18.886
844	0.844	-22.301	207.025	-9.85	9.626	-59.591	-16.08	-10.813	-21.95
845	0.845	-14.941	192.547	-6.954	11.733	-63.205	-34.81	-9.186	-13.011
846	0.846	-34.84	231.917	6.196	-1.847	-107.862	-51.809	0.961	-6.965
847	0.847	-28.78	52.831	-3.503	-7.117	-28.477	-42.506	-2.628	-5.957
848	0.848	-45.174	-331.822	-19.383	-30.959	4.096	-22.794	-6.023	-14.819
849	0.849	-50.125	-826.554	-12.987	-68.735	-25.455	-15.315	-4.962	-15.938
850	0.85	-54.519	-627.266	-11.047	-63.736	19.316	-3.805	-13.779	-12.811
851	0.851	-16.971	-446.127	-5.826	-31.829	141.487	10.964	-17.182	-11.807
852	0.852	18.272	-171.323	-4.296	-11.139	158.964	39.87	-9.736	-9.263
853	0.853	50.243	78.484	2.858	7.593	111.442	52.117	-10.611	-11.555
854	0.854	62.685	214.529	-6.031	4.256	39.285	78.254	-13.03	-12.109
855	0.855	13.615	255.643	-12.023	7.313	-0.173	40.301	-10.627	-10.137
856	0.856	-6.221	217.907	-15.103	21.419	-11.932	-25.44	-1.056	-17.85
857	0.857	-36.482	183.601	-23.997	23.912	-44.373	-52.23	-7.334	-10.456
858	0.858	-41.797	152.471	-15.661	7.639	-34.433	4.597	-10.719	-13.314
859	0.859	-46.767	67.876	-14.673	9.718	-25.491	11.914	-9.655	-15.791
860	0.86	-42.234	42.276	-13.694	3.887	-17.332	-21.605	-12.469	-18.089
861	0.861	-29.769	19.21	-12.906	-12.005	-39.37	-52.047	-8.119	-13.224
862	0.862	-25.968	82.81	-16.951	-22.698	-72.821	-79.768	-13.643	-12.606
863	0.863	-35.881	140.509	-18.862	-32.439	-78.779	-94.919	-18.403	-13.172
864	0.864	-7.501	123.313	-11.501	-37.729	-51.081	-53.782	-20.239	-12.75
865	0.865	-3.732	139.436	-10.513	-48.809	-25.92	-15.171	-12.411	-15.038
866	0.866	-20.678	38.579	-4.494	-38.764	-12.34	-10.239	-11.361	-10.165
867	0.867	-11.323	-79.665	-6.794	-32.413	16.678	3.208	-12.256	-8.197
868	0.868	-13.932	-222.497	-8.715	-14.441	27.871	-0.949	-16.441	-8.745
869	0.869	-21.366	-125.926	-5.396	-6.887	-3.071	2.637	-12.314	-10.063
870	0.87	-18.916	-3.23	-14.279	-4.553	-23.688	12.65	-15.73	-9.645
871	0.871	-8.159	-50.796	-10.593	1.873	10.443	40.845	-9.655	-9.231
872	0.872	1.63	-181.032	-14.053	19.344	24	29.572	-11.898	-8.035
873	0.873	17.611	-163.597	-8.794	17.045	3.289	26.213	-3.899	-13.807
874	0.874	28.386	-147.459	-9.712	-14.872	-7.925	54.384	-6.931	-11.456
875	0.875	-0.483	-133.036	-17.602	-28.408	-17.996	27.949	-5.9	-14.896
876	0.876	-29.358	-93.581	-12.342	-32.463	-14.95	-9.896	-11.826	-8.87
877	0.877	-25.569	-33.894	-11.339	-21.228	-6.694	-45.193	-9.437	-14.459
878	0.878	-15.409	-1.059	-10.519	-4.189	0.849	-40.83	-11.308	-19.276
879	0.879	-24.611	29.141	-9.7	-1.09	-1.424	-78.443	-10.665	-13.247
880	0.88	-10.4	20.855	-11.61	7.223	0.75	-73.474	-8.851	-17.29
881	0.881	-12.824	29.526	-13.493	-0.328	-8.862	-114.758	-6.267	-10.7
882	0.882	-15.034	22.725	-11.695	-2.638	-7.027	-98.347	-7.549	-13.188
883	0.883	-8.51	56.672	-5.815	-0.476	1.007	-22.71	-0.895	-13.941
884	0.884	-25.741	51.106	-8.085	-2.356	-14.766	-11.933	-3.738	-10.434
885	0.885	-51.304	35.04	-18.874	-10.999	-21.079	-2.084	-9.679	-10.998
886	0.886	-41.044	40.521	-23.458	0.095	-26.862	6.843	-16.993	-4.398
887	0.887	-37.714	54.445	-16.252	1.501	-25.12	-1.235	-15.998	-10.385
888	0.888	-29.192	83.796	-17.369	-18.016	-17.258	35.748	-18.484	-8.05
889	0.889	-16.366	35.076	-4.175	-32.127	-4.317	29.155	-14.41	-12.875
890	0.89	14.045	-24.975	-12.851	-24.566	-13.024	23.114	-13.801	-13.442
891	0.891	18.122	-97.737	-20.739	-17.577	-14.537	6.62	-11.841	-11.7
892	0.892	-0.628	-107.229	-7.73	-19.658	-13.172	1.542	-8.906	-8.221
893	0.893	-17.644	27.275	-9.438	-17.656	-12.043	-2.946	-12.376	-13.646
894	0.894	-14.562	85.213	-7.862	1.756	-10.9	1.082	-11.007	-8.828
895	0.895	-22.87	-2.005	-9.191	-5.713	-14.036	-2.627	-12.143	-10.783
896	0.896	-25.332	-81.277	-10.321	-17.257	-16.965	7.398	-13.284	-12.532
897	0.897	-27.598	-66.571	-13.762	-15.11	-16.22	10.458	-13.646	-10.016
898	0.898	-29.652	-53.403	-16.825	-9.291	-16.955	7.723	-8.788	-14.46
899	0.899	-0.555	-42.044	-5.974	-11.021	-18.828	10.235	-10.714	-10.401
900	0.9	37.079	-31.945	-1.699	-12.573	-8.719	7.894	-11.284	-12.925
901	0.901	22.084	-22.322	-0.525	-16.825	-1.478	-2.775	-8.375	-10.611
902	0.902	-9.714	-13.319	-16.186	2.754	-4.999	-20.188	-9.726	-13.519
903	0.903	-30.267	-4.804	-31.074	5.539	5.973	-8.548	-14.171	-12.362
904	0.904	-48.883	-11.554	-25.252	-7.139	13.185	-6.377	-10.101	-18.174
905	0.905	-31.708	-4.339	-23.502	-18.694	-1.183	-0.53	-7.583	-10.827
906	0.906	-22.308	-21.946	-15.575	-16.503	-7.085	4.679	-6.22	-11.799
907	0.907	-19.541	-26.921	-14.234	-18.376	-8.932	-19.196	-9.112	-9.295
908	0.908	-1.752	-41.672	-23.159	4.501	-20.079	-50.236	-7.173	-8.525
909	0.909	-17.992	-18.555	-14.837	-23.719	-21.532	-46.196	-9.105	-7.945
910	0.91	-11.561	-22.442	-3.026	-19.989	-20.459	-19.894	-11.23	-7.365
911	0.911	-9.5	-3.527	-7.673	-9.876	-19.376	-9.886	-12.008	-7.939
912	0.912	-32.202	-13.484	-11.945	-0.562	-12.107	-13.07	-7.751	-8.324
913	0.913	-28.993	-10.277	-10.805	2.152	2.497	-4.838	-8.338	-10.646
914	0.914	-14.852	9.523	-16.826	-15.654	21.568	-2.405	-4.859	-11.802
915	0.915	2.985	17.034	-13.745	-27.271	8.754	-4.761	-6.221	-10.636
916	0.916	0.665	0.7	-6.996	-16.632	11.067	-11.14	-3.315	-11.789
917	0.917	-18.52	-27.153	-11.26	-18.54	17.456	-16.951	-5.246	-13.325
918	0.918	-41.752	-31.025	-16.873	-41.321	7.798	-15.187	-9.503	-14.089
919	0.919	-32.515	-41.287	-6.024	-25.577	-15.016	-32.554	-6.021	-9.816
920	0.92	-24.215	-32.143	5	-22.806	-30.701	-20.819	-13.37	-6.901
921	0.921	-36.978	-18.049	-7.972	-15.185	-16.604	-14.327	-18.593	-14.829
922	0.922	-39.26	-10.506	-9.716	5.97	-19.119	3.232	-11.811	-11.33
923	0.923	-28.547	-36.283	-17.663	3.321	-21.439	-8.266	-11.032	-12.286
924	0.924	-26.519	-5.26	-13.41	10.902	-15.069	-6.029	-10.25	-13.243
925	0.925	-0.099	-1.185	-9.744	3.913	2.322	-0.154	-8.312	-7.231
926	0.926	34.019	25.135	-6.28	-6.752	9.255	1.643	-7.731	-9.547
927	0.927	29.604	21.935	-15.97	-8.682	-1.414	3.234	-9.484	-10.113
928	0.928	17.243	0.197	-12.312	0.035	-14.975	-12.641	-8.137	-10.681
929	0.929	-1.522	8.677	0.836	1.608	-20.207	-1.982	-14.531	-12.412
930	0.93	-18.553	-14.394	-15.055	-5.526	-28.155	-3.946	-17.051	-12.777
931	0.931	-2.887	-48.714	-17.215	-11.905	-29.519	-30.25	-16.282	-16.053
932	0.932	11.235	-71.447	-26.921	-25.077	-23.143	-33.92	-16.865	-15.648
933	0.933	-1.566	-75.447	-14.763	-37.295	-14.837	-16.862	-12.234	-16.797
934	0.934	-27.311	-109.436	-16.344	-29.362	-13.877	-13.684	-10.508	-13.303
935	0.935	-37.354	-95.831	-15.018	-16.381	-1.123	-5.306	-4.712	-12.126
936	0.936	-40.414	-83.408	-13.883	-14.646	7.57	-7.763	-7.069	-6.887
937	0.937	-14.843	-41.752	-5.59	-6.712	31.351	-5.351	-9.046	-8.812
938	0.938	8.995	-36.315	-6.572	9.141	-6.407	-7.379	-1.738	-9.387
939	0.939	-25.39	-41.244	-1.744	6.978	-21.514	-5.38	-4.659	-13.451
940	0.94	-29.764	-36.72	-14.895	-14.357	-35.063	-17.614	-3.909	-9.981
941	0.941	-17.285	17.433	-16.84	-28.543	-22.686	-16.127	-11.29	-7.673
942	0.942	1.519	54.233	-8.153	-26.075	-3.926	-17.508	-4.546	-11.751
943	0.943	18.457	60.472	-6.614	-23.793	-7.216	-16.421	-12.506	-5.961
944	0.944	9.109	90.558	-5.279	-25.941	21.033	-17.708	-15.61	-8.299
945	0.945	-22.131	7.172	-11.667	-16.256	9.801	-18.83	-10.795	-10.232
946	0.946	-34.572	-100.506	-15.142	10.06	-7.245	-19.974	-10.052	-13.534
947	0.947	-38.284	58.085	-18.241	6.388	2.028	-10.394	-12.402	-18.966
948	0.948	-35.019	163.934	-13.418	-10.645	-0.68	-6.803	-8.945	-14.142
949	0.949	-44.322	144.878	-12.667	-13.771	-13.451	11.117	-10.897	-10.869
950	0.95	-41.59	22.39	-8.606	-5.489	-15.772	18.756	-14.987	-7.976
951	0.951	-33.997	-25.443	-9.183	2.041	-13.629	-2.135	-13.665	-10.503
952	0.952	-26.988	-11.49	-11.113	-19.055	-23.296	-10.389	-10.402	-10.133
953	0.953	-16.331	-24.771	-11.705	-21.734	-21.55	-23.263	-11.603	-11.311
954	0.954	-14.385	-12.872	-15.207	1.511	-10.517	-16.286	-10.492	-10.168
955	0.955	-33.755	-23.61	-7.867	-7.787	-3.358	-9.982	-14.029	-11.352
956	0.956	-5.5	-13.763	-6.917	-5.107	-4.528	-12.186	-10.017	-10.597
957	0.957	28.542	-22.668	-5.95	2.419	-12.871	-17.853	-11.419	-10.817
958	0.958	-3.424	-46.957	-19.106	-13.854	-9.801	-10.449	-13.779	-15.093
959	0.959	-24.133	-54.213	-21.048	-28.743	-4.989	-12.148	-12.673	-15.685
960	0.96	-73.293	-60.664	-12.339	-30.7	-4.24	-3.138	-9.06	-20.526
961	0.961	-53.335	-54.575	-4.39	-18.544	-8.332	7.989	-8.74	-10.469
962	0.962	-22.939	-26.764	-3.024	-7.541	-4.882	1.072	-9.176	-9.126
963	0.963	49.203	18.838	-6.703	-6.211	-6.832	2.398	-12.911	-12.828
964	0.964	39.271	37.119	-7.873	-2.556	-12.249	3.727	-9.674	-11.696
965	0.965	48.128	31.758	-2.659	-6.088	-12.818	0.707	-11.85	-14.815
966	0.966	39.999	6.659	-17.376	-17.94	-10.89	9.648	-12.288	-13.874
967	0.967	17.879	-61.978	-23.779	-28.983	-6.84	-8.427	-9.629	-11.387
968	0.968	37.649	-111.319	-33.473	-21.839	-10.338	-36.701	-10.458	-15.481
969	0.969	-5.067	-30.646	-14.139	-10.032	-11.726	-85.854	-12.443	-13.571
970	0.97	-32.819	-19.829	-21.689	-21.045	-7.716	-52.412	-11.721	-8.948
971	0.971	-47.939	-69.189	-19.348	-8.058	-9.147	-58.468	-12.367	-16.706
972	0.972	-61.53	-95.879	-12.966	-2.803	-7.85	-42.063	-10.878	-11.506
973	0.973	-65.621	-103.997	-14.908	5.172	-11.972	-38.76	-8.612	-14.432
974	0.974	-61.968	-7.621	-10.67	18.933	-11.637	6.808	-9.434	-13.671
975	0.975	-44.981	31.91	-8.941	3.075	-10.526	-11.416	-8.705	-9.626
976	0.976	-41.914	-3.632	-10.494	-20.348	-13.27	-28.006	-4.293	-12.162
977	0.977	-22.183	7.306	-6.237	-11.092	-13.121	-3.043	-8.016	-14.114
978	0.978	1.032	-2.456	-12.628	-13.862	-13.954	-7.75	-10.576	-13.561
979	0.979	-2.09	6.481	-4.304	-16.432	-9.774	12.622	-12.94	-16.489
980	0.98	11.99	-1.733	-1.199	-0.21	-12.744	-6.518	-10.857	-10.72
981	0.981	-0.828	5.462	-6.05	1.879	-16.3	-10.22	-12.059	-9.975
982	0.982	10.745	11.805	-1.804	3.747	-9.004	5.113	-6.292	-6.509
983	0.983	-8.469	5.535	-2.592	-19.161	-10.016	19.056	-2.26	-7.112
984	0.984	-42.057	-11.069	-10.534	-34.865	-11.014	36.788	-13.127	-10.028
985	0.985	-59.618	-22.831	-20.219	-20.735	-13.552	25.042	1.174	-9.654
986	0.986	-27.84	-38.061	-16.544	-18.239	-6.198	-7.134	-0.774	-4.255
987	0.987	-23.933	-15.194	-20.034	-6.625	-3.289	-30.391	0.957	-7.766
988	0.988	-35.246	-77.579	-20.992	-8.725	-2.495	15.153	-22.856	-4.506
989	0.989	-32.003	-86.333	-23.888	-6.757	-1.735	69.87	-12.798	0.878
990	0.99	-22.778	-29.339	-14.201	9.112	-3.699	47.586	-9.707	-2.641
991	0.991	19.724	37.531	-7.818	2.681	-1.798	-13.097	-6.997	-4.606
992	0.992	86.819	171.899	-8.987	-7.007	-10.711	11.148	-9.52	-2.879
993	0.993	24.243	191.106	-3.759	-22.884	-4.327	33.084	-25.773	-10.827
994	0.994	32.279	68.582	-18.47	-29.299	-3.178	39.743	-10.876	-21.66
995	0.995	-4.823	52.695	-24.865	-23.563	-0.077	34.072	-5.079	-11.578
996	0.996	-24.942	9.436	-15.204	-35.783	-2.988	-37.975	-10.303	-12.721
997	0.997	-31.131	-188.121	-6.504	-21.454	-16.192	-47.783	-11.844	-11.553
998	0.998	-36.701	-216.104	-1.854	3.676	-14.291	-56.633	-16.095	-12.523
999	0.999	-41.841	-87.818	-11.909	6.918	-12.585	-178.788	-9.696	-15.427
1000	1	-37.474	121.872	-15.574	-14.983	-14.18	-231.307	-6.197	-16.197
1001	1.001	-49.927	206.136	-16.729	-29.098	-7.058	-88.108	-9.281	-10.58
1002	1.002	-46.308	-24.748	-13.628	-36.624	-8.249	46.521	-2.493	-12.509
1003	1.003	-49.633	-179.968	-14.595	-25.014	-2.278	-40.97	0.041	-11.922
1004	1.004	-27.767	-152.119	-8.595	-10.129	-1.321	38.613	2.378	-11.333
1005	1.005	-19.461	-24.202	-2.99	-0.459	-10.219	168.676	-1.083	-9.961
1006	1.006	3.729	-47.629	-10.917	-5.691	-6.724	256.227	-7.059	-6.654
1007	1.007	13.012	-111.312	-11.88	-10.363	-5.743	240.561	-19.217	-13.216
1008	1.008	-6.729	-92.379	-8.977	-17.577	-12.515	24.215	-3.316	-18.032
1009	1.009	-19.532	-75.177	-8.21	-8.743	-11.727	-316.347	-1.152	-24.016
1010	1.01	-35.872	-27.774	-12.289	6.892	-6.102	-361.258	-3.052	-19.93
1011	1.011	-21.109	-42.255	-14.235	4.763	-1.247	-237.361	-18.882	-15.081
1012	1.012	7.824	-29.263	-8.234	2.848	-11.296	-124.516	-8.197	-4.995
1013	1.013	20.151	6.271	-2.619	-2.366	-15.533	-90.286	-13.963	-6.319
1014	1.014	8.937	38.735	-7.456	2.248	-14.349	2.692	-15.664	-12.687
1015	1.015	-22.04	28.809	-8.03	-7.858	-13.165	30.899	-14.075	-9.186
1016	1.016	15.487	2.025	0.872	-24.895	-10.047	107.836	-12.683	-8.198
1017	1.017	70.994	26.299	-5.519	-17.908	-10.985	38.176	-11.48	-9.14
1018	1.018	19.272	48.238	-9.024	-41.331	-6.705	16.959	-17.431	-13.36
1019	1.019	-27.606	28.167	-16.407	-32.06	-7.451	36.034	-12.165	-12.546
1020	1.02	-58.065	22.059	-27.258	-23.752	2.066	53.542	-5.351	-14.445
1021	1.021	-41.693	5.419	-17.197	-21.24	-1.564	37.865	-13.243	-12.477
1022	1.022	-46.805	10.233	-16.03	-14.276	-2.679	-5.221	-7.978	-10.715
1023	1.023	-33.345	-3.545	-10.032	-3.66	-7.848	-71.018	-12.767	-18.631
1024	1.024	-12.71	-24.457	-13.123	2.13	-2.956	36.502	-13.499	-12.619
1025	1.025	-9.081	-35.669	-16.03	3.866	-5.415	108.815	-14.23	-7.378
1026	1.026	-12.387	-45.463	-16.798	11.77	1.998	122.095	-7.611	-12.194
1027	1.027	-28.065	-54.366	-19.132	24.706	1.088	134.14	-10.081	-4.23
1028	1.028	-30.768	-11.486	-19.73	15.951	3.653	145.286	-9.265	-7.298
1029	1.029	-28.239	80.328	-15.103	-7.931	-8.488	135.671	-9.809	-0.49
1030	1.03	-39.825	93.657	-9.706	-11.328	-6.697	127.098	-11.702	-8.397
1031	1.031	-29.132	105.565	-11.654	4.25	-14.581	21.4	-9.925	-18.042
1032	1.032	-7.797	94.876	-13.623	-4.153	-15.888	-108.624	-12.403	-11.636
1033	1.033	17.799	-13.528	-8.232	-42.742	-16.995	-161.009	-7.905	-17.612
1034	1.034	21.104	-27.674	-8.844	-48.303	-20.437	-81.334	-13.277	-12.369
1035	1.035	17.988	-14.36	-12.194	-13.216	-25.632	19.803	-12.66	-5.571
1036	1.036	15.271	-121.652	-8.191	-26.842	-22.69	138.371	-14.555	2.387
1037	1.037	-23.203	-135.856	-16.17	-39.205	-20.124	27.29	-15.106	-0.675
1038	1.038	-39.572	-122.566	-15.059	-27.986	-20.837	-44.545	-10.24	0.32
1039	1.039	-44.55	-62.868	-16.089	-4.263	-14.205	-57.35	-12.167	-3.908
1040	1.04	-30.932	-51.923	-13.247	11.337	-11.641	-140.524	-15.043	-7.952
1041	1.041	-26.785	17.341	-10.783	-25.648	-15.663	-86.271	-11.533	-18.783
1042	1.042	-7.903	26.489	-13.175	-20.667	-4.787	-76.361	-11.898	-20.33
1043	1.043	16.06	51.187	-8.413	2.052	-0.113	-210.521	-9.751	-27.482
1044	1.044	31.832	29.369	-5.201	30.976	1.269	-345.224	-4.519	-36.39
1045	1.045	34.647	9.54	-7.038	-3.162	-2.394	-117.943	-7.985	-30.399
1046	1.046	21.969	-20.753	-15.066	-16.741	10.781	-25.301	-9.897	-18.587
1047	1.047	-12.981	-92.881	-25.991	3.957	5.563	2.538	-9.303	-10.641
1048	1.048	-38.085	-102.832	-21.809	0.238	0.917	79.207	-8.904	-6.373
1049	1.049	-51.586	-76.179	-20.735	-16.822	-0.43	102.395	-11.219	-7.534
1050	1.05	-47.494	-2.733	-12.519	-45.084	-6.808	38.807	-8.303	-6.374
1051	1.051	-36.294	27.17	-11.659	-41.409	-10.282	57.82	-7.126	-9.47
1052	1.052	-39.623	36.399	-10.813	-31.353	-13.358	5.418	-5.958	-8.495
1053	1.053	-48.953	28.356	-11.704	-15.707	-20.117	-42.037	-3.044	-11.001
1054	1.054	-29.246	20.949	-7.742	-7.413	-19.325	1.178	-9.038	-15.065
1055	1.055	-21.655	14.383	-15.759	-14.972	-15.24	-38.163	-9.812	-14.484
1056	1.056	-19.237	20.588	-12.75	1.291	-15.815	-121.389	-13.879	-12.547
1057	1.057	-4.253	26.213	-9.949	20.423	-9.819	-240.518	-10.408	-15.44
1058	1.058	-9.983	1.191	-14.303	12.871	-13.883	-192.754	-13.72	-9.63
1059	1.059	16.408	-3.092	-7.047	-22.114	-7.306	-91.823	-9.667	-13.698
1060	1.06	27.69	-31.985	-6.175	-47.226	-9.823	52.565	-10.063	-5.772
1061	1.061	10.712	-5.621	-12.275	-42.737	-9.046	71.368	-9.69	-6.734
1062	1.062	1.491	-50.396	-14.687	-22.001	-9.623	88.569	-9.33	-13.499
1063	1.063	-12.549	-32.247	-16.709	12.071	-11.551	136.058	-12.053	-5.548
1064	1.064	-14.977	-15.76	-22.793	16.529	-13.276	63.793	-7.815	-4.567
1065	1.065	-17.225	-10.506	-13.99	-20.996	-8.412	76.945	-7.445	-9.401
1066	1.066	-19.319	-5.639	-20.08	-46.154	-10.317	136.564	-10.751	-11.916
1067	1.067	-28.92	-34.345	-8.352	-23.353	-1.377	190.854	-12.89	-19.271
1068	1.068	-23.589	-30.363	-6.902	-2.662	-7.731	102.182	-7.678	-20.235
1069	1.069	-28.185	21.303	-5.639	1.012	-11.192	-76.777	-8.274	-14.239
1070	1.07	-35.353	88.197	-20.068	-15.996	-16.401	-102.389	-10.226	-6.873
1071	1.071	-28.999	61.641	-22.12	-6.663	-13.474	13.817	-7.336	-3.967
1072	1.072	-15.838	53.562	-10.021	13.149	-17.721	77.246	-15.284	0.302
1073	1.073	-14.08	31.455	-18.043	0.464	-15.388	-18.956	-6.975	-0.46
1074	1.074	-15.591	-69.403	-8.074	-6.428	-13.443	-1.732	-10.085	-3.943
1075	1.075	-16.897	-228.347	-17.072	-4.241	-11.501	-17.768	-7.197	-8.587
1076	1.076	-15.697	-291.826	-6.339	-21.617	-9.766	-118.926	-11.464	-17.49
1077	1.077	-2.491	-157.162	-2.178	-0.48	-1.857	-132.219	-12.243	-16.336
1078	1.078	6.257	-104.778	-11.173	19.29	-3.048	-72.768	-10.312	-19.821
1079	1.079	-11.12	6.378	-5.267	32.107	0.045	-105.405	-16.316	-14.601
1080	1.08	-22.702	49.383	-15.044	25.185	-2.859	22.733	-8.962	-13.631
1081	1.081	-29.05	9.693	-6.232	1.805	-3.616	109.993	-11.868	-3.962
1082	1.082	-23.19	-2.323	-12.33	-7.426	-4.374	62.061	-16.126	-7.659
1083	1.083	-7.255	-13.419	-13.387	23.789	3.595	-10.564	-13.812	-6.511
1084	1.084	-0.787	-3.819	-0.691	3.098	8.838	2.134	-13.234	-16.198
1085	1.085	-14.263	22.738	-9.492	-30.966	-3.932	-33.944	-8.595	-15.048
1086	1.086	-19.433	14.559	-20.604	-99.666	-9.208	-110.189	-4.542	-21.054
1087	1.087	-43.197	21.704	-16.421	-50.324	-17.238	-219.041	-5.899	-17.958
1088	1.088	-19.403	14.905	-7.598	12.179	-10.142	-147.338	-9.191	-16.997
1089	1.089	-22.533	8.757	-11.174	4.051	-9.063	-3.021	-14.995	-7.329
1090	1.09	-19.844	3.232	-12.239	-32.902	-7.985	92.849	-12.668	-3.671
1091	1.091	-12.285	-11.958	2.376	-12.931	-7.088	40.185	-7.833	-4.848
1092	1.092	-19.235	1.566	0.152	29.662	-8.077	-39.303	-8.407	-12.232
1093	1.093	-25.605	22.281	-1.868	2.002	-3.851	90.94	-10.144	-7.421
1094	1.094	-31.376	11.072	-3.683	-23.155	3.436	283.567	-7.618	-13.449
1095	1.095	-47.196	-6.013	-11.681	-45.927	-1.46	155.407	-9.929	-15.801
1096	1.096	-36.508	-15.392	-10.397	-58.261	-2.272	39.258	-7.016	-19.309
1097	1.097	-11.325	-18.154	-16.851	-9.061	-7.895	-23.966	-8.941	-16.025
1098	1.098	-1.292	-10.703	-8.587	-2.443	-12.71	-119.883	-9.315	-8.286
1099	1.099	14.36	-8.488	-5.549	-20.607	-12.092	-102.16	-9.496	-9.248
1100	1.1	56.911	-23.456	-10.449	-37.051	-13.752	-54.272	-10.844	-10.218
1101	1.101	50.888	-29.329	-2.568	-32.036	-17.107	-68.388	-7.735	-12.738
1102	1.102	45.455	-17.293	-7.848	-9.203	-12.513	-55.037	-8.109	-15.067
1103	1.103	30.317	6.249	-22.613	3.191	-12.967	-43.114	-6.161	-7.136
1104	1.104	-20.063	2.634	-33.33	-0.453	-15.412	-53.891	-5.371	-8.109
1105	1.105	-53.592	-44.761	-23.732	-10.475	-9.923	-24.125	-8.655	-9.092
1106	1.106	-23.213	-51.654	-18.583	11.438	-1.974	-86.5	-8.261	-15.097
1107	1.107	-17.791	-21.399	-23.301	-14.056	-7.172	-45.782	-9.417	-14.329
1108	1.108	-32.866	-15.829	-19.091	-51.748	-10.072	-23.691	-7.472	-10.861
1109	1.109	-28.373	29.693	-20.302	-36.635	-10.867	-3.526	-10.365	-8.93
1110	1.11	-32.375	121.294	-19.205	-13.801	-10.107	27.22	-9.967	-15.515
1111	1.111	-28.643	160.722	-26.617	-9.753	-9.551	55.309	-10.339	-13.006
1112	1.112	-25.33	101.03	-21.845	1.466	-19.637	70.818	-12.45	-12.243
1113	1.113	-22.218	25.024	-19.395	-1.797	-26.844	57.679	-12.245	-12.837
1114	1.114	-24.933	-123.125	-10.547	-11.047	-28.089	45.698	-13.005	-10.912
1115	1.115	-17.395	-271.468	-18.926	-2.695	-24.758	19.657	-11.443	-6.858
1116	1.116	-24.374	-175.33	-22.073	15.1	-23.924	-31.569	-13.944	-6.493
1117	1.117	-22.26	-122.903	-9.359	3.45	-17.254	-142.384	-9.098	-12.899
1118	1.118	-24.219	-11.668	-18.114	-20.002	-4.163	-62.574	-11.024	-10.411
1119	1.119	-12.045	2.587	-7.127	-23.11	-2.32	38.586	-5.016	-21.078
1120	1.12	-7.419	-36.953	-5.822	-25.81	-4.17	51.725	-5.786	-13.934
1121	1.121	-14.599	22.633	-14.767	-38.585	0.438	-31.713	-10.619	-17.625
1122	1.122	-23.497	76.754	-15.963	-36.249	-3.851	-85.813	-8.679	-16.477
1123	1.123	-22.315	27.403	-4.178	-12.807	-7.52	22.884	-10.42	-11.266
1124	1.124	-14.933	18.498	-5.746	2.871	-3.996	66.075	-10.021	-6.439
1125	1.125	-6.001	-38.358	-1.492	11.177	3.382	52.96	-13.301	-3.949
1126	1.126	-16.813	-16.26	-7.898	8.633	18.064	17.396	-11.165	-4.744
1127	1.127	-21.062	3.719	-11.39	15.531	11.677	6.503	-13.099	-6.705
1128	1.128	-19.899	70.961	-8.273	-12.178	-13.414	-42.882	-11.948	-8.677
1129	1.129	-6.734	115.805	0.624	-30.972	-23.343	-33.942	-14.858	-11.613
1130	1.13	-18.932	107.887	-5.377	-20.911	-32.512	-25.763	-12.164	-12.033
1131	1.131	-20.484	56.404	-2.279	-24.066	-29.72	-18.244	-11.776	-8.771
1132	1.132	-13.326	36.605	-11.166	-26.873	-37.215	1.907	-6.954	-9.932
1133	1.133	-14.473	-54.856	-17.153	-14.198	-16.129	20.239	-8.911	-15.188
1134	1.134	-13.286	-146.744	-5.333	6.842	-2.061	103.515	-9.511	-10.372
1135	1.135	-12.29	-182.122	-16.336	26.51	36.375	91.776	-4.116	-10.995
1136	1.136	-9.391	-84.247	-17.681	18.863	63.928	59.283	-12.065	-11.62
1137	1.137	-1.471	-44.679	-16.51	7.091	28.583	108.59	-11.105	-13.024
1138	1.138	5.856	-56.323	-3.335	9.111	32.97	9.982	-10.144	-12.682
1139	1.139	-6.928	-23.646	-1.564	11.03	28.931	-82.123	-12.672	-8.664
1140	1.14	-19.129	-13.668	-3.074	-8.306	10.217	-165.39	-7.074	-16.633
1141	1.141	-17.592	-22.493	-1.689	-21.105	-34.417	-262.909	-11.928	-10.649
1142	1.142	-4.639	-46.813	-13.453	-14.164	-16.157	-275.927	-10.006	-11.645
1143	1.143	-9.883	-39.404	-18.042	9.231	11.592	-168.48	-12.921	-12.651
1144	1.144	-20.937	-5.901	-22.245	-31.664	-3.478	-67.275	-9.452	-13.454
1145	1.145	-25.212	0.114	-15.809	-48.172	-26.311	-1.186	-11.784	-7.876
1146	1.146	-24.071	-49.751	-21.764	-43.221	-38.717	10.63	-12.96	-12.75
1147	1.147	-8.398	-43.161	-31.389	-20.461	-65.061	21.342	-13.367	-9.499
1148	1.148	-27.537	-12.784	-19.525	-16.435	-68.395	31.025	-12.227	-14.944
1149	1.149	-24.995	-7.345	-11.527	-12.798	-90.279	39.722	-8.767	-10.128
1150	1.15	-13.352	48.224	-10.111	-9.572	-110.038	31.513	-11.119	-10.73
1151	1.151	-6.924	114.999	-8.895	-12.744	-97.281	38.938	-10.754	-11.335
1152	1.152	14.355	159.714	-5.344	-10.083	-62.273	45.62	-10.386	-14.844
1153	1.153	22.627	151.616	4.396	-17.66	-6.736	51.695	-11.569	-15.257
1154	1.154	20.034	129.597	8.121	-20.012	0.595	1.746	-8.101	-9.464
1155	1.155	-15.116	42.142	-2.665	-26.451	47.405	-4.849	-9.475	-16.836
1156	1.156	-20.259	-113.094	-3.939	-20.698	29.2	1.174	-10.654	-13.953
1157	1.157	-24.778	-303.739	-23.386	-8.547	45.656	-4.287	-11.064	-7.982
1158	1.158	-45.536	-175.601	-20.594	-0.67	50.696	-79.947	-11.467	-13.62
1159	1.159	-41.924	-152.386	-2.702	-13.7	37.128	-69.072	-9.359	-15.571
1160	1.16	-31.939	-46.513	-9.589	-15.468	33.043	0.076	-12.668	-9.59
1161	1.161	-22.731	11.229	-7.376	-13.949	21.807	-8.743	-13.846	-8.833
1162	1.162	-25.52	28.714	-9.231	-21.159	31.89	-16.774	-7.863	-12.331
1163	1.163	-18.035	12.79	-17.848	-9.406	47.565	-9.322	-12.139	-10.402
1164	1.164	-15.746	26.925	-16.207	-7.912	84.516	10.673	-8.089	-12.159
1165	1.165	-13.643	-12.828	-11.854	-6.602	49.274	16.674	-10.045	-7.329
1166	1.166	-11.71	-24.92	-8.085	-0.256	8.04	11.211	-6.769	-11.973
1167	1.167	-9.963	-14.223	-9.161	12.866	-19.642	6.08	-9.685	-10.234
1168	1.168	-8.414	15.346	-10.04	0.584	-8.017	10.364	-6.206	-13.728
1169	1.169	-9.767	42.109	-6.481	-19.457	-2.958	5.881	-4.861	-12.382
1170	1.17	-10.92	34.041	-21.104	-24.176	-62.552	10.014	-7.761	-10.266
1171	1.171	-21.757	26.695	-23.152	-28.488	-54.417	6.383	-7.567	-10.852
1172	1.172	-23.118	-47.185	-21.151	-24.861	-76.448	3.002	-10.282	-9.696
1173	1.173	-24.305	-56.988	-22.843	-18.872	-83.009	-0.224	-12.993	-14.737
1174	1.174	-25.518	-137.686	-24.34	-11.457	-52.647	2.35	-13.764	-8.735
1175	1.175	-20.368	-170.22	-14.237	-2.519	-2.728	-10.585	-9.89	-16.079
1176	1.176	-5.712	-120.934	-13.04	13.194	-22.652	10.456	-8.529	-17.034
1177	1.177	4.89	13.323	-31.002	-5.937	-65.18	7.731	-1.169	-5.605
1178	1.178	-0.951	32.44	-13.171	-8.453	-103.852	5.183	-4.265	-10.239
1179	1.179	-9.688	49.864	-10.823	-24.745	-68.617	-16.028	-3.294	-5.972
1180	1.18	-20.539	71.373	-17.198	7.141	-27.384	-13.434	-12.972	-9.642
1181	1.181	-22.117	55.474	-19.131	11.541	0.29	-16.106	-1.162	-25.308
1182	1.182	-26.417	69.667	-17.384	-0.889	45.751	-13.957	-2.705	-1.872
1183	1.183	-22.756	-75.247	-15.839	-19.677	76.116	-12.018	-4.048	-11.142
1184	1.184	-21.601	-56.306	-14.487	-22.947	70.665	-14.035	-2.872	-2.808
1185	1.185	-5.536	30.897	-5.578	-19.824	75.669	-5.364	-8.858	-0.278
1186	1.186	-3.19	46.502	-11.596	-5.61	52.829	-0.78	-14.068	-2.583
1187	1.187	-9.538	-25.843	-8.528	1.95	-9.655	-2.198	-16.96	-4.698
1188	1.188	-3.696	-39.087	-11.46	-28.59	-72.184	-13.97	-14.434	-2.747
1189	1.189	-8.874	-3.591	-19.425	-57.752	-80.326	-9.393	-16.742	-7.955
1190	1.19	-7.304	7.174	-9.789	-39.043	-72.994	-19.594	-11.89	-22.253
1191	1.191	-3.07	-2.739	-8.659	-15.2	-53.148	-23.45	-11.29	-12.566
1192	1.192	-6.769	6.161	-21.828	6.712	-47.286	-5.647	-13.019	-10.795
1193	1.193	-10.252	30.547	-20.127	9.456	2.552	-44.299	-13.385	-15.411
1194	1.194	-17.599	8.484	-15.51	-13.711	22.432	-38.866	-14.725	-14.021
1195	1.195	-22.433	-52.068	-14.195	-4.399	28.39	36.919	-11.8	-12.829
1196	1.196	-21.656	-11.404	-15.401	-7.068	22.934	26.251	-6.557	-11.636
1197	1.197	-20.896	-4.06	-21.448	0.52	27.936	16.491	-8.476	-16.837
1198	1.198	-21.483	-23.998	-14.151	2.871	-4.014	-28.102	-7.874	-13.908
1199	1.199	-19.56	-29.974	-9.348	5.022	0.101	-84.872	-4.948	-14.666
1200	1.2	-10.663	-24.546	-6.858	3.174	-3.556	-136.425	-11.891	-12.318
1201	1.201	6.385	-29.505	-10.932	-12.569	-0.278	-129.759	-12.837	-12.866
1202	1.202	13.377	-33.854	-11.544	-10.309	-9.55	-62.549	-10.298	-12.252
1203	1.203	7.033	-29.699	-6.934	-4.362	4.646	35.988	-14.342	-16.284
1204	1.204	-2.608	-18.434	-12.387	4.474	2.266	22.897	-10.839	-12.774
1205	1.205	-28.899	-15.174	-23.249	-6.439	-4.579	11.083	-14.105	-11.392
1206	1.206	-32.57	-18.393	-27.928	-5.016	-15.07	21.86	-8.662	-8.462
1207	1.207	-35.84	-26.967	-12.111	-13.898	-20.745	11.882	-15.222	-8.825
1208	1.208	-26.547	0.921	-10.046	-29.631	2.225	2.876	-9.202	-13.824
1209	1.209	-6.824	4.395	-4.297	-35.992	-0.746	-5.409	-11.505	-9.146
1210	1.21	-4.297	-5.787	-6.087	-10.72	-9.002	-12.93	-12.061	-14.539
1211	1.211	-1.919	-15.039	-7.682	6.421	-32.194	-19.593	-11.465	-12.578
1212	1.212	-12.497	4.813	-11.994	9.549	-16.512	-25.636	-9.704	-17.189
1213	1.213	-29.888	33.18	-10.87	1.205	-8.189	-20.223	-11.033	-8.252
1214	1.214	-32.201	-0.808	-7.424	-16.576	-0.671	5.004	-5.592	-11.888
1215	1.215	-38.579	-51.036	-12.686	-14.169	-3.044	9.545	-9.055	-15.34
1216	1.216	-40.486	-44.382	-9.814	-7.665	-5.251	13.691	-9.615	-12.213
1217	1.217	-28.252	-50.316	-5.579	17.621	-15.04	2.571	-12.499	-9.281
1218	1.218	-23.578	-33.79	-4.828	7.682	-16.914	-28.35	-7.648	-8.481
1219	1.219	-16.379	-28.651	-9.692	-20.463	-5.999	-32.419	-13.63	-10.779
1220	1.22	-7.468	-14.997	-9.148	-31.619	-4.741	-13.637	-11.295	-10.168
1221	1.221	-8.625	-10.861	-8.587	-34.846	-24.43	31.05	-9.349	-10.72
1222	1.222	1.087	-7.129	-0.661	-50.446	-16.191	25.029	-9.913	-5.275
1223	1.223	20.668	-10.431	0.493	-75.91	12.013	97.16	-13.968	-10.09
1224	1.224	34.829	-7.328	-0.501	-31.135	0.78	106.981	-11.444	-13.362
1225	1.225	11.638	-15.685	-3.414	-25.09	-16.246	-27.399	-13.764	-13.914
1226	1.226	-10.176	-8.176	-14.831	-19.627	-38.061	-85.202	-9.686	-12.55
1227	1.227	-18.44	-5.818	-13.267	5.614	-29.703	-67.973	-4.839	-13.881
1228	1.228	-20.912	-12.035	-14.612	10.119	-27.191	-20.481	-6.766	-13.466
1229	1.229	-23.208	-21.54	-2.789	6.117	-24.911	-6.145	-3.855	-12.28
1230	1.23	-16.841	-9.165	-7.406	17.387	-14.296	33.379	-6.361	-13.413
1231	1.231	-7.176	11.728	-14.562	7.4	6.98	45.25	-5.969	-16.296
1232	1.232	-23.012	3.552	-18.229	-14.397	4.243	56.104	-8.86	-15.901
1233	1.233	-29.354	-9.095	-24.213	-28.472	27.494	-32.705	-11.562	-10.849
1234	1.234	-31.235	-6.776	-23.222	-15.667	24.467	-20.906	-11.177	-8.895
1235	1.235	-43.38	-0.364	-12.349	-50.668	16.204	-31.736	-7.696	-10.623
1236	1.236	-44.848	9.397	-8.058	4.904	-6.97	-61.338	-10.995	-7.126
1237	1.237	-31.754	-13.389	-9.203	116.031	-10.013	-106.04	-8.106	-10.407
1238	1.238	-33.353	8.473	-3.185	68.476	-18.332	-81.701	-10.827	-9.234
1239	1.239	-18.933	0.179	-2.207	-3.689	-20.886	-59.731	-10.442	-11.172
1240	1.24	10.131	-17.553	-16.914	-95.816	14.086	-39.867	-10.638	-6.146
1241	1.241	6.082	-52.528	-36.052	-84.004	19.059	-33.934	-8.703	-16.222
1242	1.242	-5.161	-57.546	-18.231	-51.472	-3.812	-17.515	-12.955	-14.873
1243	1.243	-15.274	-34.705	-29.827	-41.576	-16.228	-12.454	-8.887	-18.557
1244	1.244	-18.416	-22.306	-19.154	-32.658	-34.987	1.18	-12.362	-12.577
1245	1.245	-15.789	-18.587	-9.442	-40.796	-45.005	5.409	-9.069	-9.486
1246	1.246	1.946	-21.924	-11.126	-18.728	-41.858	47.137	-8.673	-6.588
1247	1.247	4.24	-12.731	-9.529	14.761	-50.172	30.641	-12.339	-7.361
1248	1.248	-6.408	-10.103	-16.632	20.778	-78.409	5.445	-10.976	-3.299
1249	1.249	-8.323	2.609	-17.727	-29.163	-36.826	0.88	-9.799	-8.14
1250	1.25	-17.015	-18.541	-28.507	-49.11	1.844	4.819	-9.395	-15.5
1251	1.251	-18.566	-15.926	-9.677	-43.097	6.802	15.961	-10.551	-14.532
1252	1.252	-19.91	-8.462	-7.102	-37.68	2.279	19.225	-7.647	-15.308
1253	1.253	-13.502	-10.851	-4.722	-22.592	-10.179	-27.753	-8.023	-9.702
1254	1.254	-17	-0.262	-15.309	-9.068	0.964	-7.695	-10.727	-6.226
1255	1.255	-24.408	-6.068	-17.186	28.451	-2.413	22.739	-12.258	-12.231
1256	1.256	-33.366	-0.746	-4.94	63.663	-11.816	50.367	-8.958	-6.619
1257	1.257	-15.406	7.35	-9.543	113.986	-14.641	25.124	-10.104	-11.466
1258	1.258	-7.887	17.534	-10.837	26.496	-17.249	11.541	-9.713	-16.113
1259	1.259	-19.495	-1.993	-4.384	-56.927	8.491	32.256	-12.408	-9.546
1260	1.26	-38.628	-33.167	-12.634	-46.116	18.559	5.927	-8.142	-7.04
1261	1.261	-31.066	-45.616	-5.212	22.964	15.45	-38.78	-11.031	-14.404
1262	1.262	3.976	-34.434	-19.852	49.686	12.715	-69.172	-12.365	-17.319
1263	1.263	19.088	-17.425	-21.925	9.066	30.517	-107.891	-12.74	-19.851
1264	1.264	14.646	-26.713	-16.068	-42.626	46.808	-92.838	-7.884	-12.5
1265	1.265	-6.031	-40.841	-14.28	-62.612	14.888	-70.006	-11.152	-9.605
1266	1.266	-17.236	-33.338	-15.783	-56.613	1.27	-82.377	-8.232	-12.134
1267	1.267	-7.17	-26.407	-14.384	-40.174	-2.847	-25.638	-6.86	-9.829
1268	1.268	-16.446	-28.656	-10.658	-35.126	-6.494	15.049	-9.183	-11.768
1269	1.269	3.321	-15.237	0.229	-12.305	-16.55	-7.035	-7.037	-15.071
1270	1.27	0.824	-3.156	-21.407	-8.299	-13.464	12.844	-8.967	-12.183
1271	1.271	-34.198	-4.849	-24.477	-19.597	-39.032	6.783	-14.768	-11.81
1272	1.272	-29.192	-3.67	-16.137	-16.388	-56.133	23.175	-10.697	-9.499
1273	1.273	-24.778	-15.669	1.706	-0.777	-65.468	7.983	-11.272	-9.902
1274	1.274	-20.733	-17.347	-9.862	18.916	-28.507	21.462	-6.618	-14.373
1275	1.275	-31.939	-4.42	-7.694	16.418	-23.501	50.397	-13.192	-5.493
1276	1.276	-21.933	-2.696	-17.329	-13.903	-19.085	91.83	-8.932	-17.325
1277	1.277	-6.33	-10.608	-19.043	-9.768	-6.743	8.466	-4.848	-12.704
1278	1.278	-3.677	-11.885	-7.977	-20.92	12.017	-98.995	-9.668	-14.079
1279	1.279	19.517	-23.556	-12.194	-17.561	35.846	-113.34	-12.946	-15.258
1280	1.28	-2.378	-28.154	2.168	-20.606	45.182	-100.22	-14.667	-11.794
1281	1.281	-39.373	-23.909	-3.598	-17.858	59.375	-40.648	-12.142	-12.78
1282	1.282	-44.43	-14.995	-5.306	-15.325	20.937	-29.866	-10.778	-6.021
1283	1.283	-40.018	-16.144	-9.908	-13.009	-17.719	-0.298	-4.975	-13.968
1284	1.284	-27.663	-13.032	-17.027	-10.876	-32.765	-9.309	-7.301	-6.622
1285	1.285	-38.903	-0.225	-8.084	-8.905	-37.191	-1.247	-6.731	-7.604
1286	1.286	-69.884	19.163	0.291	-10.633	-66.207	6.045	-7.315	-10.134
1287	1.287	-73.963	1.376	-2.749	-18.504	-62.545	39.443	-9.068	-15.76
1288	1.288	-24.808	-33.667	0.209	-14.116	-52.486	57.524	-13.906	-4.943
1289	1.289	22.024	-38.69	-0.51	-5.185	-18.024	29.796	-13.326	-9.599
1290	1.29	28.037	-15.879	-11.102	0.757	4.845	14.69	-9.26	-13.874
1291	1.291	44.526	4.775	-6.803	5.894	8.983	-17.229	-12.736	-10.208
1292	1.292	49.568	8.398	-15.683	6.854	12.714	-46.225	-11.374	-9.069
1293	1.293	26.694	5.1	-21.64	6.091	9.461	-102.876	-14.273	-3.863
1294	1.294	39.04	-41.912	-20.626	0.486	-12.385	-127.205	-8.27	-14.719
1295	1.295	12.688	-8.411	-33.334	-10.336	-20.696	-16.058	-10.783	-13.376
1296	1.296	-25.06	58.758	-21.072	-18.256	2.558	95.274	-8.463	-17.064
1297	1.297	-40.153	32.044	-28.943	-22.452	-13.09	52.197	-9.047	-15.911
1298	1.298	-53.722	-8.613	-24.627	-2.807	-4.741	65.414	-13.699	-12.821
1299	1.299	-41.352	-15.945	-12.766	-5.425	2.827	29.831	-13.121	-9.924
1300	1.3	-15.031	17.559	-11.161	-33.631	24.001	-24.342	-8.287	-14.196
1301	1.301	-18.328	-0.661	-15.363	-29.903	15.798	-34.198	-4.991	-11.89
1302	1.302	-27.631	-17.06	-14.133	-19.785	3.13	-25.281	-11.566	-8.422
1303	1.303	-7.912	-22.084	-10.576	-4.031	14.834	-17.138	-9.052	-10.369
1304	1.304	9.884	-53.983	-15.732	-1.24	8.532	19.787	-14.665	-9.796
1305	1.305	-11.223	-116.456	-16.635	-24.377	18.289	66.601	-9.833	-13.283
1306	1.306	-25.38	-143.087	-6.899	-33.589	6.166	72.593	-10.419	-5.935
1307	1.307	-27.937	-86.122	-10.51	-19.414	-17.574	0.405	-5.004	-13.292
1308	1.308	-39.57	25.004	-13.93	-26.854	-68.998	-48.969	-9.846	-8.464
1309	1.309	-37.435	40.935	-14.84	-10.584	-61.603	-40.096	-6.56	-9.256
1310	1.31	-23.887	55.281	-13.807	-4.33	-41.625	-48.223	-11.989	-13.33
1311	1.311	-22.149	15.795	-16.273	-14.107	-35.575	-40.866	-15.478	-9.849
1312	1.312	-30.08	3.983	-8.862	-19.301	-30.107	-34.309	-6.783	-10.429
1313	1.313	-31.4	-6.831	-5.914	4.584	-45.153	-3.978	-12.793	-14.494
1314	1.314	-40.263	-36.418	-1.606	14.647	-13.167	-20.544	-11.825	-14.11
1315	1.315	-24.565	-27.482	-7.161	-26.301	49.393	-35.704	-10.855	-10.809
1316	1.316	-5.404	-19.316	-6.52	-9.92	22.695	-49.284	-11.635	-5.948
1317	1.317	-2.898	47.514	-9.751	-15.025	-50.666	-61.657	0.56	-15.996
1318	1.318	-9.861	56.486	-11.429	-1.552	-21.074	-19.879	-11.631	-8.815
1319	1.319	0.781	32.158	-7.882	10.808	5.619	7.956	-6.992	-9.967
1320	1.32	10.467	54.29	-0.456	14.488	13.71	23.112	-5.645	-11.124
1321	1.321	26.341	60.932	2.691	17.769	35.744	36.732	-6.814	-14.212
1322	1.322	28.444	54.994	-11.97	-4.096	15.763	40.858	-7.978	-7.428
1323	1.323	11.011	-17.117	-18.307	-23.828	-2.484	37.252	-13.213	-9.945
1324	1.324	-24.028	-86.135	-16.305	-31.365	2.881	27.224	-8.388	-10.72
1325	1.325	11.197	-94.94	-21.487	-52.434	-2.165	-19.763	-7.629	-7.222
1326	1.326	-2.358	-102.96	-16.791	-44.092	-6.606	-66.543	-18.304	-9.149
1327	1.327	-23.049	-124.916	-18.108	-20.905	-18.999	-96.832	-14.082	-13.213
1328	1.328	-41.793	-144.76	-21.758	-17.787	-37.783	-58.111	-10.444	-14.56
1329	1.329	-38.469	-53.119	-10.883	-9.435	-41.071	-23.027	-16.498	-11.252
1330	1.33	-22.749	12.761	-15.107	3.319	-37.971	-0.335	-9.193	-12.408
1331	1.331	-20.017	0.996	-13.907	5.609	-23.839	12.039	-10.207	-16.078
1332	1.332	-17.523	-9.83	-19.873	3.487	-6.031	-6.653	-4.26	-16.465
1333	1.333	-24.524	-19.671	-18.884	-13.937	5.542	-16.753	-6.621	-13.568
1334	1.334	-30.921	-28.515	-12.092	-25.548	11.848	-32.482	-1.823	-8.351
1335	1.335	-28.976	-20.354	-12.857	-23.434	5.96	-29.81	-7.87	-10.284
1336	1.336	-20.262	1.767	-12.073	-17.641	7.617	-17.103	-5.606	-9.706
1337	1.337	-15.62	8.39	-11.469	-8.954	-3.508	-5.533	-13.602	-6.807
1338	1.338	-11.36	2.416	-8.164	14.748	-22.356	-11.939	-14.638	-14.744
1339	1.339	-12.47	18.89	-7.577	17.91	-29.958	-13.914	-15.678	-11.257
1340	1.34	-15.872	23.929	-10.099	-16.692	-32.292	-8.746	-18.269	-12.223
1341	1.341	-1.852	1.1	-4.688	-48.713	-13.132	-13.423	-16.009	-11.256
1342	1.342	19.507	-27.917	-6.631	-19.719	-15.65	-12.074	-15.495	-10.48
1343	1.343	5.405	-16.653	-15.351	-1.01	-8.692	-8.292	-10.917	-12.795
1344	1.344	-7.392	-6.543	-18.855	2.241	-6.584	-4.757	-12.729	-12.21
1345	1.345	-23.65	2.745	-13.642	-0.886	-20.17	0.444	-5.829	-10.28
1346	1.346	-21.554	16.867	-10.762	-20.68	-4.343	-2.346	-6.861	-12.031
1347	1.347	-4.226	24.425	-6.513	-28.289	-2.243	-8.154	-7.695	-13.405
1348	1.348	-20.573	-10.586	-10.585	-21.399	-4.225	-7.285	-10.08	-12.064
1349	1.349	-35.532	-5.603	-11.158	-23.629	-12.977	-3.751	-9.567	-9.943
1350	1.35	-29.752	17.168	-15.793	-29.556	-14.562	-3.188	-16.991	-12.656
1351	1.351	-21.047	-45.393	-11.731	-17.573	-4.516	-0.415	-16.083	-11.5
1352	1.352	-13.11	-0.762	-15.229	-25.727	-3.389	-5.418	-8.209	-13.051
1353	1.353	-17.392	-25.246	-11.947	-12.93	-9.441	3.186	-11.376	-11.698
1354	1.354	-16.247	-17.966	-16.017	-7.813	-2.13	2.048	-8.54	-12.48
1355	1.355	-5.415	-51.524	-12.544	15.936	-1.224	7.329	-11.128	-14.037
1356	1.356	-1.15	-33.427	-10.241	39.675	-7.281	8.348	-10.424	-12.497
1357	1.357	-4.82	-5.84	-13.153	-7.412	-3.291	-4.787	-11.068	-9.399
1358	1.358	-22.824	-20.964	-11.248	-13.992	3.205	-14.549	-11.709	-6.499
1359	1.359	-25.377	-7.349	-14.006	40.912	11.024	-26.834	-8.864	-7.665
1360	1.36	-27.728	-3.246	-9.807	18.78	1.256	-44.246	-10.275	-13.475
1361	1.361	-21.354	-6.895	-11.603	-41.833	-10.617	-41.803	-5.877	-19.094
1362	1.362	-19.428	-17.003	-12.999	-66.27	-18.603	-18.264	-11.349	-17.16
1363	1.363	-17.688	-1.375	-17.451	-29.368	-17.865	25.972	-19.335	-13.873
1364	1.364	-13.039	-15.53	-17.475	27.108	-13.646	10.348	-16.299	-16.784
1365	1.365	-14.426	-23.108	-16.914	-19.681	-12.483	13.043	-11.522	-21.636
1366	1.366	-13.281	-30.08	-16.555	-1.471	-8.947	-20.519	-16.628	-15.646
1367	1.367	-16.804	-23.691	-17.948	14.987	-9.892	-89.396	-14.182	-16.228
1368	1.368	-17.848	-10.133	-15.865	-20.246	-16.712	-40.298	-10.159	-7.334
1369	1.369	-13.105	-11.898	-16.283	-24.716	-3.565	22.057	-8.265	-6.171
1370	1.37	-13.949	-0.954	-14.375	-12.365	-9.355	13.865	-11.584	-7.329
1371	1.371	-13.227	-8.215	-12.269	-31.188	-7.597	6.534	-18.185	-8.303
1372	1.372	-12.711	-22.649	-8.4	-27.89	-6.021	0.073	-8.521	0.601
1373	1.373	-10.837	-28.533	-11.901	-18.558	-4.665	6.225	-7.365	-2.883
1374	1.374	-16.332	-44.513	-5.546	-21.247	-3.515	0.91	-3.883	-18.948
1375	1.375	-12.204	-39.071	-13.513	-23.753	-19.198	-4.061	1.352	-7.344
1376	1.376	-21.782	-32.836	-10.445	-2.626	-0.057	-26.89	4.261	-9.477
1377	1.377	-18.203	-23.248	-3.692	-45.157	7.476	-30.992	5.012	-11.412
1378	1.378	-21.787	-32.053	-7.967	-51.166	0.486	25.638	7.297	-20.121
1379	1.379	-16.682	-17.846	-10.306	-1.346	2.588	33.734	-3.589	-9.098
1380	1.38	-19.698	11.165	-8.376	5.06	-7.103	-47.725	-8.274	-7.749
1381	1.381	-6.639	31.902	-13.035	-25.569	-12.328	-58.516	-4.027	-4.076
1382	1.382	2.942	13.156	-7.628	-9.414	-16.954	50.072	-15.838	1.918
1383	1.383	-9.338	-17.759	-12.484	-14.776	-12.656	64.343	-11.182	-5.433
1384	1.384	-14.074	3.01	-10.564	-1.507	-16.286	24.76	-9.817	-10.256
1385	1.385	-15.537	-15.692	-7.672	-5.616	-10.234	36.467	-3.411	-9.466
1386	1.386	-22.022	1.435	-15.613	-2.052	-13.291	3.931	-4.546	-11.777
1387	1.387	-16.109	-7.777	-14.462	49.299	-12.28	-5.91	-3.55	-16.596
1388	1.388	-15.222	-33.277	-9.247	56.509	-11.477	3.031	-6.428	-13.284
1389	1.389	-12.387	-16.187	-4.417	62.989	-15.527	-21.323	-5.624	-16.175
1390	1.39	-23.869	-0.417	-14.099	-4.29	-10.677	-58.241	-14.499	-15.773
1391	1.391	-12.911	2.395	-12.944	-49.175	-10.074	-91.669	-13.304	-15.365
1392	1.392	8.705	-25.818	-16.429	-24.933	-8.295	-170.921	-12.306	-17.476
1393	1.393	11.747	-37.053	-11.204	-47.151	-6.896	-116.653	-11.312	-12.229
1394	1.394	-13.862	-26.998	-16.054	-53.748	-10.14	-27.784	-10.502	-12.786
1395	1.395	-17.233	1.28	-13.554	-35.466	-12.213	-39.514	-14.522	-8.118
1396	1.396	-1.659	20.083	-12.793	-30.044	-6.167	-28.572	-16.39	-2.672
1397	1.397	-10.073	-24.619	-17.636	-15.137	-5.333	1.092	-14.39	-7.489
1398	1.398	-38.405	-6.441	-22.286	16.449	-2.952	27.824	-12.594	-10.762
1399	1.399	-42.174	-1.068	-13.396	20.142	-6.373	35.962	-10.031	-12.486
1400	1.4	-32.203	3.911	-4.504	61.389	-12.319	72.96	-14.417	-13.813
1401	1.401	-35.378	-0.535	-1.03	55.817	-9.943	79.575	-10.287	-13.403
1402	1.402	-15.703	3.537	-8.385	10.388	-7.954	24.652	-8.867	-12.219
1403	1.403	-8.207	-22.722	-9.348	-32.113	-9.843	-71.704	-9.2	-9.487
1404	1.404	-10.588	-32.785	-11.854	-70.704	-3.234	-58.483	-7.976	-9.845
1405	1.405	-38.314	-42.098	-6.221	-65.63	-3.986	-22.775	-6.753	-11.945
1406	1.406	-42.035	-33.875	-9.677	-61.168	-3.187	-11.835	-12.492	-15.792
1407	1.407	-25.04	-16.095	0.429	-81.784	-11.097	17.856	-10.104	-16.156
1408	1.408	-3.216	-13.711	7.653	-25.073	-10.109	-8.833	-14.859	-10.707
1409	1.409	-5.983	5.468	8.853	-0.942	-9.12	-65.72	-12.839	-12.611
1410	1.41	-8.547	2.95	0.531	-23.459	-3.099	-132.467	-16.818	-13.167
1411	1.411	-10.913	14.589	-15.53	-17.434	-5.405	-87.755	-15.388	-13.732
1412	1.412	-21.583	-4.553	-41.272	-12.234	-7.328	-47.116	-7.953	-12.359
1413	1.413	-23.54	-32.85	-17.481	-18.501	-9.261	34.394	-4.784	-10.972
1414	1.414	2.763	-44.108	-20.58	-74.984	-13.323	66.967	-1.823	-5.121
1415	1.415	-0.921	-47.438	-17.858	-68.385	-14.667	96.651	7.93	-7.402
1416	1.416	22.88	-38.149	-10.304	-35.251	-16.98	141.369	1.628	-10.849
1417	1.417	38.558	-1.095	-7.977	-16.81	-10.383	165.603	-13.977	-12.754
1418	1.418	30.237	14.092	-22.905	0.426	-7.47	83.87	-20.284	-14.469
1419	1.419	1.983	27.707	-20.997	16.497	-11.718	7.874	-22.156	-15.786
1420	1.42	-16.775	31.814	-19.253	21.597	-9.371	-61.244	-23.851	-8.392
1421	1.421	-6.697	20.648	-33.615	-32.188	-8.77	-123.761	-25.362	-15.717
1422	1.422	-22.346	-30.804	-27.84	-68.781	-8.166	-131.916	-26.682	-8.915
1423	1.423	-30.637	-52.819	-15.632	-48.364	-12.202	-80.287	-25.465	-9.66
1424	1.424	-12.808	-32.814	-10.964	-29.805	-10.822	-46.837	-24.234	-5.577
1425	1.425	-19.748	-26.76	-15.192	-46.043	-4.415	-28.671	-14.487	-7.506
1426	1.426	-30.357	-54.389	-13.987	-30.817	-10.402	-12.222	5.139	-13.488
1427	1.427	-40.006	-29.19	-15.075	37.851	-8.046	12.998	19.357	-14.238
1428	1.428	-27.778	2.784	-14.011	106.746	-11.491	17.497	27.013	-7.642
1429	1.429	-23.095	6.882	-12.991	133.125	-13.399	5.204	10.838	-6.858
1430	1.43	-15.889	10.567	-6.945	157.078	-12.792	-5.924	-8.308	-9.153
1431	1.431	-17.006	-6.464	-7.676	149.07	-10.254	17.912	-10.848	-9.708
1432	1.432	-20.426	-34.686	-5.72	128.55	-11.596	46.175	-17.82	-15.685
1433	1.433	-19.389	-45.883	-6.284	36.44	-8.687	65.035	-15.686	-19.726
1434	1.434	-6.552	-49.194	-4.521	-161.151	-11.391	34.166	-17.618	-14.872
1435	1.435	-11.721	-52.225	-9.315	-76.456	-7.902	-28.353	-22.827	-11.577
1436	1.436	-13.207	-15.256	-5.98	-50.761	-10.795	-55.073	-18.157	-16.995
1437	1.437	-14.495	9.832	-5.363	-27.476	-8.07	-47.008	-16.766	-15.063
1438	1.438	-20.807	-13.095	-6.667	-48.586	-6.897	-39.718	-15.561	-11.784
1439	1.439	-24.219	-33.879	-9.869	-29.676	-5.333	-46.355	-9.548	-10.045
1440	1.44	-16.79	-37.63	-10.939	-12.529	-9.191	-40.442	-12.644	-14.892
1441	1.441	-17.69	-6.709	-12.013	-60.63	-4.343	-68.177	-3.766	-10.25
1442	1.442	-11.621	13.991	-13.86	-18.31	-10.341	-43.044	2.195	-11.99
1443	1.443	-18.882	17.59	-10.304	-111.647	-4.724	-1.86	-3.124	-14.513
1444	1.444	-13.947	-6.321	-6.943	-172.193	-12.643	-29.501	-10.032	-11.215
1445	1.445	-7.876	-9.538	-5.693	-74.614	-11.665	-44.465	-21.519	-13.34
1446	1.446	-10.128	15.981	-10.865	70.491	-10.693	-3.105	-16.886	-8.111
1447	1.447	-10.618	19.319	-7.401	167.134	-8.165	13.492	-6.812	-6.177
1448	1.448	-8.6	10.09	-5.502	150.09	-13.762	18.688	-3.141	-5.599
1449	1.449	-13.961	12.836	-9.602	102.921	-11.805	-4.003	-16.307	-13.34
1450	1.45	-14.481	-25.703	-12.14	-84.525	-11.21	-7.948	-18.075	-10.25
1451	1.451	-14.987	-64.494	-15.45	-212.415	-3.456	-11.508	-13.47	-9.285
1452	1.452	-16.65	-59.621	-19.638	-189.04	-0.346	-1.355	2.353	-10.066
1453	1.453	-11.714	-18.562	-19.298	-167.781	6.451	-29.594	-8.335	-14.137
1454	1.454	-13.553	8.976	-26.66	-71.287	10.733	-56.023	-6.417	-13.567
1455	1.455	-11.716	44.12	-25.712	-18.546	3.411	-46.101	-11.65	-8.937
1456	1.456	-15.129	-6.222	-30.55	-65.747	-5.458	-24.346	-10.089	-8.369
1457	1.457	-10.602	-53.12	-43.721	-22.065	-1.948	18.125	-23.051	-11.869
1458	1.458	-11.085	-22.786	-14.703	176.113	-2.915	12.033	-21.318	-11.5
1459	1.459	-15.809	4.906	14.287	317.921	-3.892	-4.52	-16.694	-8.608
1460	1.46	-15.125	-20.179	10.587	293.391	-11.85	0.401	-9.575	-6.679
1461	1.461	-19.09	-15.631	7.271	363.846	-17.095	13.846	-10.778	-12.493
1462	1.462	-16.477	21.954	10.337	300.979	-12.296	1.418	-9.639	-19.865
1463	1.463	-14.073	16.864	-3.801	320.617	-9.827	5.104	-2.277	-24.715
1464	1.464	-16.9	3.256	-16.55	128.648	-12.183	-25.746	-15.031	-20.461
1465	1.465	-17.19	-34.328	-9.508	-255.328	-10.278	20.219	-16.76	-16.392
1466	1.466	-17.486	-99.974	-7.303	-639.513	-13.602	111.813	-8.822	-5.563
1467	1.467	-15.254	-73.299	14.018	-888.814	-8.212	125.117	-13.097	-4.026
1468	1.468	-13.214	-32.623	11.314	-843.015	-13.078	41.962	1.209	-8.301
1469	1.469	-16.814	-10.519	-16.927	-388.488	-15.043	-12.078	10.834	-11.991
1470	1.47	-14.448	-17.058	17.145	-85.854	-15.645	-41.592	9.069	-6.019
1471	1.471	-20.995	1.186	3.633	-30.371	-16.045	-32.646	1.136	-9.137
1472	1.472	-19.985	-26.456	-33.874	-79.618	-17.415	-24.481	-11.77	-6.267
1473	1.473	-10.285	-41.563	-38.872	57.018	-14.518	-31.772	-23.847	-5.508
1474	1.474	-13.94	-28.011	-34.367	181.146	-9.299	-38.242	-22.181	-9.589
1475	1.475	-15.071	-7.304	-46.688	219.053	-14.145	-56.385	-26.322	-10.163
1476	1.476	-11.948	3.892	-57.834	321.451	-16.086	-106.308	-32.551	-18.866
1477	1.477	-12.895	7.102	-61.026	352.542	-15.518	-72.762	-45.561	-12.869
1478	1.478	-13.649	3.935	-20.087	380.71	-13.006	-54.409	-19.116	-13.853
1479	1.479	-12.842	29.465	-14.537	406.398	-12.626	-48.862	22.54	-18.699
1480	1.48	-10.862	39.533	-9.394	476.173	-15.541	-43.799	38.875	-16.191
1481	1.481	-16.814	5.168	4.242	285.612	-9.563	-11.861	13.581	-12.141
1482	1.482	-14.446	-17.621	8.361	208.725	-5.324	0.501	-9.418	-11.579
1483	1.483	-19.245	-5.233	-2.829	-140.505	-1.263	-10.756	-5.52	-13.537
1484	1.484	-14.556	-61.942	-19.796	-490.446	-4.733	33.805	-16.803	-9.497
1485	1.485	-17.413	-21.307	-16.609	-263.894	-2.787	27.625	-20.168	-6.035
1486	1.486	-22.21	45.501	-13.849	-140.63	-10.5	32.857	-29.554	-7.413
1487	1.487	-18.883	36.706	-21.345	-28.378	-5.236	17.558	-32.286	-4.547
1488	1.488	-13.432	-3.856	-42.379	141.752	-8.094	12.942	-9.032	-10.583
1489	1.489	-12.823	3.543	-33.972	110.408	-7.279	16.88	0.227	-8.117
1490	1.49	-13.381	-16.402	-31.371	194.37	-1.635	-24.734	8.449	-12.232
1491	1.491	-5.613	-46.841	-24.34	373.33	3.213	-52.386	15.947	-15.766
1492	1.492	-12.943	-8.128	-9.371	582.334	-1.43	-57.482	50.905	-8.483
1493	1.493	-17.755	6.97	-3.486	215.203	-10.343	-34.739	65.883	-17.465
1494	1.494	-16.96	20.496	-19.276	-435.225	-9.196	-30.827	-2.91	-14.028
1495	1.495	-16.162	-42.031	12.732	-701.584	-5.731	-34.55	-52.314	-10.918
1496	1.496	-20.975	-86.757	63.114	-622.031	-8.865	-24.371	-61.28	-6.032
1497	1.497	-19.015	-111.152	56.592	-403.166	-11.802	-14.904	-36.974	-12.059
1498	1.498	-14.933	-59.466	38.456	-337.153	-16.097	10.772	-29.675	-16.168
1499	1.499	-13.559	1.132	22.067	-277.154	-12.069	20.964	-9.788	-12.723
1500	1.5	-11.226	41.799	17.08	-2.803	-14.024	24.162	-3.829	-15.954
1501	1.501	-13.35	78.761	85.832	46.451	-12.095	21.549	1.545	-11.849
1502	1.502	-12.184	58.782	-2.946	0.362	-17.501	19.122	-3.516	-10.478
1503	1.503	-8.702	3.77	-38.516	-124.01	-16.902	44.977	-26.347	-7.182
1504	1.504	-11.602	-47.894	-27.646	-87.081	-17.468	76.032	-30.421	-6.026
1505	1.505	-11.216	-81.322	-37.501	-121.647	-18.028	63.682	-41.639	-10.492
1506	1.506	-13.932	-26.296	-28.588	-153.069	-11.047	44.898	-31.574	-11.078
1507	1.507	-16.074	-18.967	-20.451	-294.484	3.652	34.836	-15.919	-9.739
1508	1.508	-15.881	-65.862	1.615	-269.43	10.025	6.575	-7.65	-11.109
1509	1.509	-12.798	-84.08	-18.291	-246.611	15.824	-27.513	10.124	-17.712
1510	1.51	-15.532	-89.518	-24.244	-14.02	10.571	-59.493	3.114	-14.767
1511	1.511	-18.254	-23.984	-29.647	140.325	18.486	-47.141	-11.86	-6.785
1512	1.512	-13.434	38.451	-54.788	223.999	14.205	-43.519	-29.362	-12.013
1513	1.513	-11.515	13.963	-50.335	95.215	-2.832	-67.476	-31.783	-16.853
1514	1.514	-13.469	-8.16	-79.388	71.31	-9.79	-39.415	-21.189	-19.379
1515	1.515	-17.55	-1.565	-60.663	91.731	-7.65	-5.52	-7.582	-10.488
1516	1.516	-17.17	4.45	-9.228	109.919	-13.442	-74.28	1.199	-11.666
1517	1.517	-18.536	-23.238	12.776	126.169	-8.21	-163.092	-13.064	-8.588
1518	1.518	-14.483	-18.208	-7.212	109.176	-6.66	-127.468	12.122	-13.418
1519	1.519	-14.881	-13.733	-1.29	65.101	-16.744	-116.727	-11.65	-2.01
1520	1.52	-21.275	-26.044	-17.857	51.554	-20.421	-87.263	-27.323	-3.588
1521	1.521	-20.511	-22.295	-22.989	-127.572	-16.919	-78.569	-64.308	-2.267
1522	1.522	-14.921	-18.934	-9.557	-50.83	-22.117	-54.276	-89.456	-14.065
1523	1.523	-16.864	-34.57	-13.772	65.371	-21.125	-17.382	-66.574	-12.421
1524	1.524	-9.509	-3.358	-17.596	129.019	-16.832	70.003	-45.788	-28.225
1525	1.525	-12.415	25.741	-27.788	186.878	-12.73	105.474	-56.93	-26.051
1526	1.526	-13.191	44.589	-37.215	204.533	-10.77	51.085	-25.914	-20.221
1527	1.527	-15.513	47.925	-34.632	189.002	-15.412	-18.198	3.142	-7.986
1528	1.528	-13.582	13.515	-47.516	116.957	-13.656	8.443	59.839	-9.501
1529	1.529	-18.228	-9.288	-21.853	77.479	-8.812	65.307	149.49	-10.828
1530	1.53	-14.162	-71.753	1.87	41.933	-1.463	57.933	113.945	-7.133
1531	1.531	-14.557	-45	23.662	52.716	-2.458	77.787	103.162	-5.947
1532	1.532	-12.241	-20.607	31.912	2.904	-15.657	71.759	73.51	-6.892
1533	1.533	-16.321	-13.271	-1.632	-6.538	-25.374	132.743	-25.174	-7.816
1534	1.534	-10.539	-6.707	-24.54	17.296	-20.191	92.11	-12.172	-5.285
1535	1.535	-12.878	-37.147	4.408	24.258	-28.174	25.263	-0.468	-2.945
1536	1.536	-13.487	-53.578	0.648	4.128	-32.48	16.185	-54.7	1.905
1537	1.537	-12.932	-8.009	-9.491	-14.247	-28.85	-8.406	-84.314	1.332
1538	1.538	-14.702	-1.955	-31.441	-42.172	-20.581	-30.719	-21.757	10.252
1539	1.539	-12.21	25.708	-28.83	-17.074	-8.845	-118.317	35.206	6.587
1540	1.54	-11.838	50.813	-11.104	-12.681	5.424	-106.465	-16.384	-1.743
1541	1.541	-11.474	9.513	-13.491	41.369	11.195	-30.567	3.626	14.299
1542	1.542	-11.882	14.838	-24.197	34.081	12.932	18.791	34.091	11.943
1543	1.543	-14.622	19.842	-18.436	67.942	14.454	81.297	-4.498	-20.012
1544	1.544	-14.852	-12.111	-13.255	74.344	7.253	-40.85	-39.615	-61.25
1545	1.545	-14.113	-16.189	-5.373	57.986	19.026	-163.327	-35.159	-77.721
1546	1.546	-18.397	-12.529	-6.753	-17.786	11.077	-147.374	-14.489	-2.08
1547	1.547	-15.529	-36.437	-5.587	-180.646	9.711	-75.078	-25.732	8.752
1548	1.548	-16.923	-52.208	-11.611	-203.666	0.787	-61.83	-29.001	-1.126
1549	1.549	-15.601	-49.487	-4.312	-182.075	-12.415	-49.957	-38.272	-81.879
1550	1.55	-12.741	-46.887	-13.302	-123.792	-21.135	-39.099	-29.925	-49.416
1551	1.551	-14.715	-25.713	-16.895	-70.493	-29.122	-29.22	-32.395	-19.849
1552	1.552	-12.051	-5.903	-9.606	-85.386	-27.815	-38.146	-43.968	-11.014
1553	1.553	-13.648	-18.657	-4.924	-98.367	-18.962	-30.005	-33.314	-2.966
1554	1.554	-14.466	-34.956	2.834	-84.025	-22.49	6.989	-39.143	4.303
1555	1.555	-10.259	-24.405	3.652	-70.963	-21.591	53.915	-30.463	-2.354
1556	1.556	-10.884	4.543	-1.327	-37.102	-8.912	47.955	-6.71	3.581
1557	1.557	-18.866	0.421	-5.703	-25.94	-3.813	64.326	10.288	-1.887
1558	1.558	-10.597	-3.337	-6.576	19.982	-10.697	51.239	-5.391	3.092
1559	1.559	-7.566	6.629	-8.387	58.365	3.534	35.764	8.783	-47.275
1560	1.56	-18.46	22.239	1.014	149.297	-10.079	12.641	32.063	-40.734
1561	1.561	-17.167	19.455	-13.377	115.207	-8.384	24.825	30.365	-0.318
1562	1.562	-16.079	52.946	-7.632	-46.026	-16.345	73.749	33.465	-6.356
1563	1.563	-12.655	-6.592	-5.959	-67.686	-23.54	80.01	-9.129	-0.999
1564	1.564	-17.943	-79.92	-1.357	-214.627	-22.411	12.553	-100.727	3.952
1565	1.565	-24.795	-89.801	-5.663	-155.771	-18.967	-50.159	-87.611	8.313
1566	1.566	-18.874	-80.918	0.715	-102.222	-11.651	-58.324	-51.998	12.3
1567	1.567	-18.184	-40.309	1.928	-85.282	-2.771	-65.645	-19.458	-14.092
1568	1.568	-16.335	-18.298	5.093	16.778	10.374	-45.653	-9.622	-4.089
1569	1.569	-21.058	-38.244	6.116	57.213	-9.012	-39.508	17.054	5.154
1570	1.57	-16.482	-35.706	5.401	93.633	-21.885	-0.684	25.161	7.844
1571	1.571	-11.14	-17.55	-5.195	105.142	-24.365	-76.272	-11.829	-30.714
1572	1.572	-22.058	-12.204	-6.494	75.898	-18.129	-65.373	-45.342	-91.725
1573	1.573	-20.58	-27.386	-12.812	-58.081	-20.197	-35.642	-63.532	-51.155
1574	1.574	-19.295	-23.026	-21.073	0.077	-15.05	9.346	-47.039	-29.16
1575	1.575	-20.519	-10.645	-17.901	-51.808	-7.159	50.34	-11.738	-9.315
1576	1.576	-19.423	15.739	-26.721	-98.911	8.673	13.67	11.171	-27.602
1577	1.577	-16.387	12.476	-30.112	31.502	-1.976	-46.696	31.964	-11.235
1578	1.578	-19.358	3.168	-22.662	84.167	3.791	-38.443	5.695	-6.281
1579	1.579	-20.198	0.389	-15.787	-27.009	8.957	-30.909	15.757	-1.897
1580	1.58	-11.364	-7.25	-18.169	45.217	19.965	29.722	18.854	-6.034
1581	1.581	-17.429	-9.707	-17.259	163.656	24.241	5.309	61.367	-2.421
1582	1.582	-7.821	-7.651	-26.599	115.964	17.947	-31.665	128.513	-19.504
1583	1.583	-6.725	-1.872	-30.131	-100.989	12.084	-25.015	83.875	2.318
1584	1.584	-10.275	-7.128	-31.182	-318.151	4.856	66.71	10.585	-0.425
1585	1.585	-5.114	-30.958	-23.758	-121.163	0.129	106.384	-38.685	2.073
1586	1.586	-11.959	-41.064	-24.656	57.986	-11.226	94.724	-65.323	-0.272
1587	1.587	-7.771	-25.441	-22.081	220.418	-6.523	84.151	-89.686	-10.951
1588	1.588	-10.162	-5.732	-16.403	156.601	0.682	-43.982	-67.686	-12.935
1589	1.589	-18.16	27.713	-19.823	98.566	-16.306	-166.48	-61.22	2.886
1590	1.59	-12.987	23.253	-21.666	185.694	-27.831	-150.695	-43.112	4.963
1591	1.591	-12.066	10.879	-13.811	74.045	-46.899	-107.479	-37.783	6.842
1592	1.592	-12.892	-15.487	-14.67	-114.23	-29.009	-67.823	-42.887	-1.913
1593	1.593	-12.168	-12.244	-11.679	-396.591	-21.961	-8.081	-29.391	-16.291
1594	1.594	-14.153	-15.378	-15.84	-434.522	-24.02	-40.447	-0.45	-10.567
1595	1.595	-20.202	-52.379	-14.943	-196.323	-33.608	-69.991	3.098	-5.438
1596	1.596	-16.182	3.131	-12.9	82.287	-31.765	-61.093	-7.117	-22.947
1597	1.597	-11.383	-4.252	-8.136	119.286	-20.611	-20.388	-10.333	-25.279
1598	1.598	-14.697	-37.779	-8.623	16.436	-4.624	16.647	3.681	6.653
1599	1.599	-6.976	-43.832	-0.648	46.759	-23.71	50.17	11.106	2.193
1600	1.6	-12.209	-16.197	7.688	74.255	9.825	44.292	-5.251	-10.26
1601	1.601	-11.252	-1.113	6.701	-3.053	5.416	49.92	1.054	8.494
1602	1.602	-10.481	3.345	5.694	-306.143	1.384	4.724	14.56	11.803
1603	1.603	-14.549	-0.697	1.429	-182.892	-2.272	-0.927	19.82	8.745
1604	1.604	-13.972	3	-4.168	-145.761	14.786	-39.232	18.32	-5.342
1605	1.605	-19.967	-20.766	-9.008	-180.206	30.461	-13.731	25.56	-23.11
1606	1.606	-19.186	7.547	-9.606	-87.661	50.214	55.224	13.846	-34.696
1607	1.607	-17.239	26.406	-11.378	-59.911	32.46	203.523	-3.433	-28.288
1608	1.608	-7.162	2.677	-14.884	16.619	6.777	182.644	-38.245	-30.209
1609	1.609	-14.304	-25.513	-12.577	-6.874	-16.949	48.179	-33.075	-38.889
1610	1.61	-13.124	-6.686	-17.389	13.981	-38.719	-39.036	-28.533	-37.323
1611	1.611	-7.114	-23.645	-17.942	71.472	-46.952	8.804	-7.739	-21.409
1612	1.612	-16.78	-32.868	-15.035	18.763	-39.322	81.166	-4.009	-6.417
1613	1.613	-13.094	-18.677	-17.561	65.979	-46.236	41.802	26.959	3.336
1614	1.614	-4.751	-16.153	-14.258	79.906	-35.577	-17.809	14.468	5.149
1615	1.615	-9.96	-9.235	-15.386	92.586	-25.92	-115.614	-19.869	-2.709
1616	1.616	-7.045	-2.889	-17.275	56.615	-34.688	-181.435	-33.678	-9.796
1617	1.617	-7.789	-12.569	-13.752	23.828	-26.806	-193.235	3.742	-18.617
1618	1.618	-13.35	-38.846	-16.627	13.731	-5.152	-160.794	8.726	-31.733
1619	1.619	-21.226	-57.542	-13.894	40.302	41.926	-72.102	-23.23	-40.421
1620	1.62	-18.071	-12.77	-12.703	80.844	75.492	11.074	-27.313	-16.603
1621	1.621	-13.165	17.712	-17.509	147.547	57.405	43.369	-38.577	-13.255
1622	1.622	-17.346	23.3	-12.655	174.181	29.834	13.444	-62.476	-3.916
1623	1.623	-18.047	8.375	-6.609	51.948	-15.537	-85.37	-53.253	-6.64
1624	1.624	-18.551	-41.828	-18.761	-35.757	-33.627	-72.455	-50.553	0.929
1625	1.625	-17.891	-75.239	-23.94	-20.052	-28.108	-13.11	-37.753	7.946
1626	1.626	-21.878	-32.63	-28.532	22.917	-43.098	-2.621	-16.604	1.701
1627	1.627	-15.99	-4.86	-18.46	35.893	-11.03	6.89	26.048	3.766
1628	1.628	-15.125	0.276	-22.231	0.238	9.804	-20.201	81.112	-8.298
1629	1.629	-15.627	-4.03	-21.226	-32.283	-16.378	101.693	88.556	-6.623
1630	1.63	-13.614	-7.965	-5.338	-62.006	-40.069	119.133	55.142	-10.741
1631	1.631	-11.776	-26.711	-3.147	-17.335	-86.993	71.53	-36.356	-19.512
1632	1.632	-12.076	-36.899	-9.608	7.112	-106.868	-29.551	-128.406	-22.88
1633	1.633	-13.332	-21.272	-11.636	-14.951	-76.447	-95.34	-163.944	-30.131
1634	1.634	-11.103	-18.389	4.092	-21.693	-37.739	-130.943	-131.37	-34.853
1635	1.635	-7.332	-20.667	18.863	-15.975	7.697	-120.087	-81.999	-23.332
1636	1.636	-10.526	-13.59	12.948	0.439	13.63	-189.081	-55.298	-8.917
1637	1.637	-10.045	5.602	-6.526	-24.572	30.014	-90.442	17.942	0.839
1638	1.638	-15.178	8.137	-19.405	-37.857	35.001	54.474	106.576	2.662
1639	1.639	-19.921	-3.431	-35.726	-41.754	3.049	73.629	94.572	-1.908
1640	1.64	-21.769	-13.999	-33.654	-30.432	7.09	-14.029	40.134	-6.103
1641	1.641	-15.103	-4.248	-27.893	-20.218	10.725	-30.111	30.105	-4.91
1642	1.642	-14.242	-5.918	-15.749	-23.271	7.369	41.897	21.107	-1.392
1643	1.643	-14.933	-13.82	-17.362	-26.078	10.423	54.864	12.949	-4.44
1644	1.644	-12.921	-35.473	-33.296	-18.792	-15.152	19.093	20.315	-11.224
1645	1.645	-14.784	-32.373	-14.197	-25.904	-18.469	7.968	40.268	-10.485
1646	1.646	-17.618	-24.092	-27.001	-19.358	-40.383	-2.139	22.111	-12.771
1647	1.647	-23.349	-16.511	-5.91	-20.87	-32.087	60.174	5.667	-13.291
1648	1.648	-22.499	-9.493	25.24	-18.699	1.382	84.399	10.681	-12.669
1649	1.649	-25.918	-7.326	37.597	-26.329	5.853	17.496	-12.172	-13.186
1650	1.65	-15.787	-16.963	41.25	-27.376	9.95	-45.087	-16.221	-13.559
1651	1.651	-19.988	-8.202	37.95	-25.903	13.687	-85.769	-42.484	-13.946
1652	1.652	-13.545	-3.514	3.488	-22.166	23.788	-122.84	-93.846	-20.525
1653	1.653	-12.33	-10.642	-19.361	-16.913	20.711	-129.604	-71.638	-13.715
1654	1.654	-15.385	-30.152	-6.993	-15.758	34.864	-38.238	-78.089	-5.755
1655	1.655	-12.441	-27.415	-3.328	-23.429	17.091	53.761	-59.842	-4.781
1656	1.656	-14.923	-24.9	-6.631	-22.157	-8.607	18.09	-65.219	0.026
1657	1.657	-17.208	-17.911	-22.313	-18.819	-11.852	28.852	-100.364	-0.793
1658	1.658	-12.332	-11.501	-30.637	-15.865	-33.693	-20.514	-31.583	-12.962
1659	1.659	-8.998	2.034	-64.112	-24.304	-36.422	-65.279	17.858	-32.287
1660	1.66	-8.375	-6.72	-50.553	-29.866	-33.957	-57.346	26.828	-34.809
1661	1.661	-4.845	-11.393	-38.148	-15.487	-22.414	-5.962	35.004	-32.524
1662	1.662	-2.469	4.452	-19.345	-28.565	-3.308	54.369	57.098	-21.943
1663	1.663	-9.005	-1.963	-36.326	-19.479	19.897	111.145	90.558	-12.281
1664	1.664	-7.99	-0.049	-45.566	-14.463	41.749	73.983	145.469	-14.077
1665	1.665	-7.164	1.681	-53.828	-18.373	61.469	-27.014	123.382	-9.473
1666	1.666	-14.465	-6.252	-35.955	-14.367	43.621	-41.529	22.581	-16.663
1667	1.667	-27.192	-4.896	-24.274	-12.973	8.539	24.085	-20.559	-4.858
1668	1.668	-25.415	-13.832	-17.808	-3.122	-47.035	83.522	-33.649	18.921
1669	1.669	-23.835	-17.363	-23.533	-9.372	-83.982	137.581	-21.775	22.121
1670	1.67	-22.454	-33.479	-25.18	-22.397	-90.508	107.851	-10.959	-18.857
1671	1.671	-21.262	-68.515	-17.15	-20.513	-72.254	98.865	-1.075	-35.365
1672	1.672	-22.39	-53.409	-38.729	-15.709	-55.781	74.45	-45.71	-10.101
1673	1.673	-19.269	-12.173	-29.338	-8.431	-40.724	22.681	-86.299	3.526
1674	1.674	-16.338	26.515	-31.938	-2.068	-27.247	42.472	-78.895	-0.506
1675	1.675	-12.054	51.599	-24.288	-3.344	-23.277	97.403	-58.903	-57.147
1676	1.676	-12.805	1.173	10.841	-10.797	-34.595	30.666	-52.843	-48.924
1677	1.677	-16.27	-18.823	86.609	-9.903	-31.383	-13.828	-58.211	-26.776
1678	1.678	-7.531	-61.443	119.234	-3.974	-34.52	-135.61	-63.185	-20.141
1679	1.679	-6.342	-45.039	109.477	4.812	-8.995	-292.913	-31.137	-26.106
1680	1.68	-15.993	30.583	47.077	1.195	1.028	-186.949	-10.372	-20.735
1681	1.681	-12.287	128.266	-9.702	-6.305	29.244	-129.114	-14.062	-5.7
1682	1.682	-15.741	36.076	-2.231	-7.374	25.523	-181.374	9.613	-10.203
1683	1.683	-16.681	-143.008	31.361	-17.138	35.563	-133.683	-37.625	-6.229
1684	1.684	-15.688	-168.6	13.277	-8.362	51.264	-61.413	-57.795	-2.62
1685	1.685	-14.885	-52.329	-3.061	-2.522	48.628	-100.905	-51.933	0.648
1686	1.686	-18.925	11.124	2.091	-7.857	25.509	-136.554	31.293	3.788
1687	1.687	-14.072	30.261	-11.355	-6.962	3.731	-147.495	90.989	-10.248
1688	1.688	-20.057	12.863	-40.306	-9.585	-15.941	-78.4	101.983	-7.665
1689	1.689	-17.724	-2.97	-43.922	-10.474	-23.433	20.255	131.808	8.66
1690	1.69	-12.875	-17.301	-47.159	-9.974	-11.812	86.218	51.334	23.6
1691	1.691	-13.446	-30.473	-31.423	-17.407	-1.189	98.124	-2.649	10.081
1692	1.692	-12.847	-18.663	-17.226	-14.589	-3.163	130.782	-51.82	-16.136
1693	1.693	-7.988	-7.843	-14.638	-6.72	-8.41	121.136	-60.61	18.059
1694	1.694	-8.554	2.015	-21.537	-18.597	-9.948	166.043	-36.167	31.666
1695	1.695	-11.442	10.906	-40.641	-14.004	0.11	76.684	-43.546	-30.825
1696	1.696	-13.951	-13.478	-53.34	-12.692	-11.69	41.32	-23.598	-57.575
1697	1.697	-12.589	-35.512	-37.024	-13.884	-13.243	30.753	-5.358	-33.167
1698	1.698	-8.529	-42.037	-17.796	-0.762	-26.211	21.164	0.124	-25.755
1699	1.699	-8.922	-35.98	-15.194	7.912	-45.542	-23.318	-24.997	7.65
1700	1.7	-7.569	-19.471	-22.086	6.329	-37.963	-63.801	-66.247	1.489
1701	1.701	-9.696	-4.323	-19.9	-12.467	-21.67	-11.993	-94.004	6.935
1702	1.702	-11.632	0.193	-21.802	-9.978	-10.998	8.027	-89.071	-28.281
1703	1.703	-6.596	-12.126	-20.077	1.622	-20.668	-10.062	-57.261	-23.965
1704	1.704	-9.882	-8.388	-24.758	-4.763	-15.434	-70.879	5.201	-19.93
1705	1.705	-10.464	-5.037	-23.435	-33.783	-16.96	-78.804	14.086	-1.157
1706	1.706	-13.938	-8.06	-22.303	-46.173	-15.602	-11.76	-26.564	2.116
1707	1.707	-14.325	-5.267	-21.18	-19.85	-22.002	15.188	-33.914	-44.858
1708	1.708	-14.716	-2.65	-22.208	3.963	-4.027	-8.933	-53.892	-38.231
1709	1.709	-20.717	-0.231	-19.376	-11.701	3.45	-16.138	-11.284	-7.851
1710	1.71	-23.236	-2.253	-20.239	-20.015	5.678	3.892	16.457	19.79
1711	1.711	-25.562	-19.589	-22.644	-22.528	-5.041	10.055	41.651	44.961
1712	1.712	-23.631	-17.194	-26.2	-10.904	-18.65	-39.591	73.56	3.78
1713	1.713	-23.055	-10.742	-18.904	-0.249	-13.488	-5.778	94.269	31.531
1714	1.714	-21.328	-16.467	-18.033	-6.029	3.904	-60.471	37.577	6.395
1715	1.715	-27.15	-21.544	-18.911	-18.181	29.634	-67.667	-35.739	-16.413
1716	1.716	-18.261	-16.67	-13.409	2.566	26.324	-61.035	-25.914	-45.35
1717	1.717	-12.284	2.304	-12.926	-0.103	10.597	-18.438	-34.964	-26.503
1718	1.718	-15.416	-4.919	-11.08	2.445	-15.051	20.316	-26.967	18.272
1719	1.719	-16.425	-6.971	-15.247	0.136	-18.492	96.053	24.59	48.764
1720	1.72	-15.679	-8.986	-10.518	-6.256	-15.537	107.056	-9.032	-12.12
1721	1.721	-14.935	-7.248	-10.045	-12.083	-12.93	57.856	-51.743	-134.225
1722	1.722	-11.467	-16.222	-7.26	-6.888	4.841	66.819	-35.44	-81.829
1723	1.723	-14.786	-8.506	-7.013	-14.833	-6.76	26.086	-10.447	-34.307
1724	1.724	-14.234	1.537	-8.503	-10.556	3.919	-40.841	-6.16	-48.659
1725	1.725	-10.777	10.462	-6.516	-11.69	9.769	-32.017	6.11	-61.861
1726	1.726	-10.411	6.874	-4.735	-8.183	-9.525	-154.192	24.824	-50.162
1727	1.727	-15.266	5.686	-6.018	-13.406	-11.999	-206.76	34.864	-17.758
1728	1.728	-14.686	2.693	-7.649	-10.511	-14.278	-95.668	0.417	-8.053
1729	1.729	-12.946	-6.972	-3.872	-18.467	-16.354	91.912	23.251	54.33
1730	1.73	-15.493	-13.31	-1.494	-21.585	-25.953	14.69	27.32	46.175
1731	1.731	-15.921	-9.578	-3.071	-16.789	-38.084	-55.183	38.512	24.086
1732	1.732	-15.592	-14.341	-7.42	-12.573	-39.568	-34.183	41.802	44.059
1733	1.733	-15.278	-18.864	-8.076	-0.431	-32.346	-53.436	51.125	13.683
1734	1.734	-17.294	-19.553	-5.024	18.86	-28.607	34.044	8.547	-25.044
1735	1.735	-13.126	-30.086	-10.123	-19.697	-17.712	81.76	-58.62	-60.25
1736	1.736	-10.315	-22.609	-7.118	-36.177	-7.614	96.172	-85.326	-73.762
1737	1.737	-11.775	-41.701	-9.128	-21.118	11.921	83.098	-77.121	-36.201
1738	1.738	-14.189	-49.617	-6.884	-16.701	9.167	47.559	-69.654	-31.187
1739	1.739	-17.191	-15.667	-11.629	-37.463	11.606	15.187	-103.031	-8.376
1740	1.74	-16.11	-19.688	-13.648	-18.762	27.776	-14.212	-121.14	-4.306
1741	1.741	-18.109	-23.451	-15.274	-1.816	29.843	-58.671	-93.483	-60.974
1742	1.742	-18.936	-4.491	-10.092	-17.578	0.77	-66.607	-37.995	-69.07
1743	1.743	-14.552	-14.545	-10.878	-9.334	-28.294	-44.434	-1.118	-2.324
1744	1.744	-14.046	-23.868	-14.363	-16.94	-31.988	-104.967	59.39	24.468
1745	1.745	-10.054	-21.2	-17.46	-23.994	-35.301	-96.863	18.713	65.186
1746	1.746	-13.606	-28.761	-16.309	-21.953	-32.231	-104.371	-32.997	-1.598
1747	1.747	-9.233	-35.858	-13.206	-12.336	-18.149	-57.81	-52.939	-28.358
1748	1.748	-7.56	-25.372	-15.495	-10.663	-10.638	-3.196	-22.55	77.486
1749	1.749	-13.446	-19.706	-12.918	-12.258	-17.623	-10.892	16.165	120.615
1750	1.75	-9.45	-18.139	-12.643	-16.565	-19.774	-31.097	51.38	-50.491
1751	1.751	-12.992	-16.621	-13.521	-7.72	-13.977	-0.829	37.817	-27.322
1752	1.752	-13.632	-12.219	-9.153	-13.796	5.381	-17.359	25.41	78.463
1753	1.753	-14.275	-10.808	-15.225	-16.969	-8.149	-24.848	-8.641	-17.878
1754	1.754	-14.713	-18.778	-13.74	-18.398	-15.684	10.138	-22.135	-35.401
1755	1.755	-22.138	-17.54	-17.858	-9.581	-18.006	5.308	-1.32	-19.551
1756	1.756	-16.988	-16.368	-17.318	-10.853	-20.151	-7.49	-8.172	-69.655
1757	1.757	-16.085	-18.842	-12.702	-10.008	-10.519	-26.685	18.21	-55.353
1758	1.758	-15.391	-6.61	-10.965	-9.117	15.755	24.357	8.205	-15.979
1759	1.759	-14.705	-4.742	-16.773	-9.954	34.514	31.383	5.161	-4.247
1760	1.76	-16.716	6.322	-6.13	-5.968	17.492	-15.502	19.385	-36.815
1761	1.761	-16.207	7.668	-4.768	-2.57	14.412	-70.622	47.764	-46.749
1762	1.762	-18.023	19.537	-5.911	-10.011	22.739	-63.503	13.83	-55.643
1763	1.763	-16.744	-4.153	7.263	-13.012	-0.49	10.244	0.406	1.233
1764	1.764	-17.198	-55.51	2.067	-19.11	-9.798	39.93	-11.873	-6.161
1765	1.765	-19.966	-104.454	0.556	-18.452	-1.497	30.905	-0.617	-53.058
1766	1.766	-18.882	-67.531	-0.764	-15.095	-4.007	38.847	-10.702	-34.941
1767	1.767	-15.278	-141.504	-4.407	-6.469	2.968	46.35	-51.543	-18.602
1768	1.768	-8.96	-72.456	1.635	11.428	5.074	40.081	-56.963	-33.802
1769	1.769	-16.956	61.791	-5.677	13.845	-16.265	-38.949	-11.47	-11.034
1770	1.77	-13.923	273.436	-14.538	11.414	-30.453	-71.205	-5.419	9.61
1771	1.771	-22.878	245.252	-6.157	13.423	-48.291	-21.689	11.072	43.545
1772	1.772	-12.097	168.298	-9.201	-4.106	-50.636	59.087	-4.011	75.269
1773	1.773	-10.79	5.471	-10.113	-25.308	-39.98	48.336	-17.526	20.956
1774	1.774	-12.002	-15.673	-10.833	-28.131	-26.428	-20.689	-29.853	13.548
1775	1.775	-15.526	80.441	-0.129	-25.711	-28.168	-11.792	-41.024	20.114
1776	1.776	-20.779	97.745	-13.044	-14.194	-13.842	-19.922	-44.256	26.107
1777	1.777	-35.497	-45.626	-11.254	-7.888	-8.036	2.108	-47.285	76.059
1778	1.778	-24.864	-141.972	-12.759	1.701	-13.255	48.907	-27.471	29.241
1779	1.779	-3.584	-124.741	-16.979	-0.126	-11.705	18.557	0.813	-62.323
1780	1.78	-6.292	-204.487	-15.77	4.431	4.146	-8.977	42.478	-49.175
1781	1.781	6.478	-276.935	-12.227	-8.617	10.463	-24.011	3.804	-84.823
1782	1.782	8.799	-185.089	-19.539	-6.944	-3.164	-28.447	-11.261	-52.34
1783	1.783	6.665	-77.909	-24.335	-8.555	-8.479	-40.715	-15.696	-22.718
1784	1.784	8.606	-63.733	-21.78	-18.671	-7.016	-51.836	-11.601	-49.475
1785	1.785	3.381	-103.374	-12.836	-27.602	-5.729	-48.506	-7.944	-57.693
1786	1.786	4.932	-139.215	-21.12	-26.501	3.148	-45.361	-11.307	-35.735
1787	1.787	-8.028	-63.609	-22.047	-27.533	6.64	-14.149	-14.475	-15.895
1788	1.788	-9.756	-113.268	-15.239	-12.852	14.045	-10.073	-22.835	-9.953
1789	1.789	-24.059	-68.913	-17.716	-2.238	13.136	-6.436	-10.067	-26.455
1790	1.79	-33.711	36.626	-10.327	3.526	0.017	-16.576	-7.751	-41.586
1791	1.791	-38.907	108.54	-15.131	-5.184	-9.622	-0.978	-18.395	-46.07
1792	1.792	-24.552	226.691	-21.1	-13.081	-18.313	41.478	-16.412	-17.122
1793	1.793	-14.844	210.497	-18.733	-23.126	-32.657	35.395	-21.532	-73.888
1794	1.794	-20.025	167.027	-15.222	-8.768	-23.025	63.012	-13.465	-49.493
1795	1.795	-24.627	100.936	-10.557	-6.792	-10.871	47.85	-6.126	-12.511
1796	1.796	-17.423	136.307	-18.289	-29.584	-2.973	79.821	-7.169	7.465
1797	1.797	-23.761	103.56	-13.036	-20.238	-10.159	92.15	-1.106	1.428
1798	1.798	-10.549	54.004	-12.034	-28.484	-29.706	42.966	-2.025	17.82
1799	1.799	-22.686	62.738	-19.933	-20.857	-26.986	-57.909	-4.853	32.935
1800	1.8	-27.277	-59.541	-20.863	-18.449	-19.436	-188.063	-16.164	37.411
1801	1.801	-25.861	-182.249	-25.656	-16.237	-12.471	-135.729	-11.398	41.341
1802	1.802	-22.132	-230.192	-23.095	-14.211	-10.333	-56.208	-12.665	67.575
1803	1.803	-25.554	-273.726	-18.975	-8.892	-12.248	15.996	-8.93	16.108
1804	1.804	-9.426	-155.609	-19.51	-7.245	3.614	81.784	-5.421	-50.723
1805	1.805	-7.037	-76.236	-17.518	-5.791	14.232	93.457	-10.648	-59.718
1806	1.806	-17.615	53.75	-16.889	0.714	31.61	125.77	0.216	-19.167
1807	1.807	-3.999	36.294	-24.766	-14.844	19.968	115.662	-1.129	17.669
1808	1.808	1.3	-43.378	-16.38	-8.338	0.823	-18.709	-4.782	-2.317
1809	1.809	-12.954	28.682	-6.644	-10.15	-16.926	-230.215	-8.246	3.743
1810	1.81	-14.824	41.71	-7.741	-8.291	-23.847	-89.13	-15.582	20.198
1811	1.811	-9.545	-41.749	-11.159	-6.62	-21.689	-12.224	-10.726	-35.494
1812	1.812	-4.853	-74.25	-3.746	9.37	-19.734	-81.995	-2.775	-42.973
1813	1.813	-9.073	-64.365	-4.656	11.609	-3.842	-230.391	0.295	-9.584
1814	1.814	-12.713	16.232	-7.106	13.64	6.805	-57.275	1.218	-15.554
1815	1.815	0.478	48.585	-1.441	8.503	-6.744	12.206	-11.998	-20.929
1816	1.816	2.249	38.513	5.191	-15.21	-18.935	-221.105	-10.101	-5.826
1817	1.817	0.723	29.492	-2.694	-5.058	-11.017	-252.363	-15.386	7.69
1818	1.818	-9.314	21.217	0.456	-8.052	-6.785	-168.129	-13.924	3.674
1819	1.819	-8.124	13.815	-2.384	-5.23	-0.414	-40.03	-9.743	7.443
1820	1.82	-16.431	33.787	-11.992	-2.596	-18.446	29.466	-26.798	4.264
1821	1.821	-11.186	15.643	-5.542	-14.093	-20.998	50.266	-24.494	-4.984
1822	1.822	-16.016	-45.39	-6.63	-11.867	-32.663	30.875	-18.121	-13.213
1823	1.823	-15.221	-53.703	-5.594	-9.866	-30.6	13.532	-16.216	-25.826
1824	1.824	-20.816	-32.079	-12.305	-18.535	-17.117	29.535	-7.549	-56.087
1825	1.825	-25.645	0.757	-4.303	-16.938	-15.423	43.77	-6.059	-51.964
1826	1.826	-35.7	18.37	-3.265	-21.149	-23.394	4.258	-7.474	-48.253
1827	1.827	-31.443	1.562	-2.24	-14.713	-24.739	16.128	-13.907	-10.462
1828	1.828	-27.774	6.152	-2.948	-11.19	-15.795	70.42	-7.945	24.88
1829	1.829	-28.926	1.108	-10.232	-10.174	2.245	100.142	-17.637	38.495
1830	1.83	-21.554	29.557	-19.064	-13.041	35.764	73.516	-0.599	26.093
1831	1.831	-18.635	25.29	-8.154	-13.782	31.364	49.189	-2.89	-15.482
1832	1.832	-12.615	-26.758	-12.327	-11.442	35.467	-17.622	-0.777	-43.171
1833	1.833	-18.216	-93.829	-11.088	-9.489	31.817	-8.929	-18.215	-18.013
1834	1.834	-11.635	-67.158	-12.173	-15.467	14.8	96.651	-11.275	-13.508
1835	1.835	-9.123	-10.068	-13.057	-16.216	-13.445	82.015	-9.17	-17.482
1836	1.836	-9.921	12.317	-13.928	-14.271	-32.2	42.2	-11.122	-21.047
1837	1.837	-16.521	32.448	-11.323	-24.327	-49.201	30.101	-12.876	-10.837
1838	1.838	-19.07	50.761	-13.556	-11.351	-52.254	19.041	-17.531	-7.546
1839	1.839	-21.428	34.382	-14.041	-9.574	-32.48	9.079	-18.908	-4.64
1840	1.84	-20.888	-20.96	-14.526	-20.564	-19.679	-17.45	-12.521	-6.988
1841	1.841	-21.518	-13.14	-11.519	-33.498	-8.052	-9.177	-9.043	-4.544
1842	1.842	-14.979	20.83	-19.352	-21.279	-1.658	-31.181	-5.97	-15.096
1843	1.843	-19.261	-9.112	-6.095	-22.821	-3.592	-24.465	-5.036	-20.718
1844	1.844	-15.202	-36.508	-4.249	-24.177	-5.336	-42.382	-13	-11.853
1845	1.845	-11.733	-71.574	0.502	-23.014	-3.768	-91.944	-7.799	-16.293
1846	1.846	-16.391	-66.977	-15.258	-21.85	-5.083	9.354	-4.911	-8.894
1847	1.847	-15.811	-79.172	-17.283	-22.835	-11.435	24.145	-4.147	-9.808
1848	1.848	-15.426	-82.712	-19.106	-18.002	-12.6	63.917	-3.38	-6.124
1849	1.849	-17.739	-65.623	-17.256	-18.791	-9.532	75.935	-8.227	-4.976
1850	1.85	-18.899	-18.542	-21.799	-13.179	-4.696	43.528	-10.185	-7.692
1851	1.851	-12.901	82.235	-20.337	-9.686	-8.925	-25.666	-9.632	-20.633
1852	1.852	-18.893	96.415	-23.911	-12.966	-4.799	-70.536	-7.141	-26.249
1853	1.853	-19.657	30.545	-17.809	-14.692	3.198	-46.052	-12.577	-34.783
1854	1.854	-19.064	-100.7	-22.923	-11.187	10.612	65.34	-1.749	-10.852
1855	1.855	-19.622	-153.014	-16.042	-16.59	15.52	81.549	-12.794	6.201
1856	1.856	-15.532	-136.961	-20.198	-13.09	2.422	67.59	-8.558	9.344
1857	1.857	-16.867	-35.713	-19.33	-11.138	-26.553	-103.229	-7.415	-27.474
1858	1.858	-9.486	-22.379	-12.664	-11.713	-38.911	-265.969	-18.281	-72.809
1859	1.859	-8.495	-10.448	-18.574	-5.893	-20.118	-202.685	-22.562	-5.617
1860	1.86	-1.709	-64.376	-11.131	-8.211	-23.4	-106.837	-16.183	92.92
1861	1.861	0.817	-93.615	-6.21	-4.728	-20.29	15.558	-5.371	53.489
1862	1.862	3.152	-66.744	-8.655	-2.796	-17.565	63.282	-6.739	17.839
1863	1.863	1.227	22.852	-7.813	4.954	-20.047	49.062	-5.588	-36.366
1864	1.864	0.656	34.649	-5.827	3.999	-17.674	114.87	-6.759	-46.222
1865	1.865	-3.4	45.563	-9.065	1.114	-11.225	150.744	-14.126	-37.407
1866	1.866	-0.859	16.123	-10.76	3.638	2.373	97.067	-3.315	19.43
1867	1.867	-6.253	7.461	-16.524	-5.277	11.118	-50.482	-7.58	-32.272
1868	1.868	-8.175	-0.363	-18.827	-6.436	0.129	-155.852	-8.755	-65.714
1869	1.869	-6.227	22.105	-26.744	-16.111	-1.195	-59.149	-12.259	-47.349
1870	1.87	-12.776	110.15	-23.646	-19.786	-4.82	28.894	-13.246	24.992
1871	1.871	-11.99	98.772	-20.759	-8.948	3.546	13.621	-8.435	-4.528
1872	1.872	-16.031	66.524	-14.777	-1.793	19.636	-173.658	-9.226	-49.192
1873	1.873	-16.592	115.988	-9.192	1.896	26.619	-198.65	-8.449	-57.273
1874	1.874	-13.271	232.611	-11.16	-6.412	20.267	-35.393	-1.857	-5.571
1875	1.875	-17.309	185.101	-5.21	-3.302	6.763	-56.043	-4.332	14.314
1876	1.876	-15.93	-31.437	-4.49	1.56	-19.512	-113.336	-11.636	-3.935
1877	1.877	-19.194	-62.16	-9.388	7.592	-38.245	-95.568	-12.574	-31.641
1878	1.878	-22.065	22.458	-11.386	-1.262	-34.923	-47.524	-10.051	-26.588
1879	1.879	-16.799	48.267	-10.888	-0.048	-25.6	-32.72	-9.291	-13.041
1880	1.88	-20.236	25.356	-9.633	-3.088	-22.85	-19.09	-8.737	-25.421
1881	1.881	-19.598	4.657	-14.198	-5.937	-10.01	64.681	-6.814	8.646
1882	1.882	-16.633	-91.232	-11.407	-10.147	-12.267	184.34	-15.747	31.44
1883	1.883	-16.955	-178.534	-9.006	-17.449	-5.822	200.361	-12.075	10.684
1884	1.884	-16.504	-289.799	-10.484	-26.295	-3.83	186.108	-10.919	-30.929
1885	1.885	-10.626	-332.977	-11.766	-17.913	-9.028	172.944	-13.997	-36.346
1886	1.886	-17.912	-161.971	-10.733	-12.624	-13.667	113.264	-18.821	-31.314
1887	1.887	-18.811	0.692	-8.163	-13.521	-23.741	58.952	-19.575	-44.869
1888	1.888	-17.975	21.744	-8.501	-23.128	-11.971	-49.822	-12.2	-32.517
1889	1.889	-21.978	-35.878	-9.431	-21.882	-10.468	-237.889	-18.954	-13.768
1890	1.89	-17.082	-158.142	-11.523	-13.475	-11.839	-161.229	-10.998	17.192
1891	1.891	-20.311	-110.269	-13.22	-18.627	-10.668	-45.144	-3.616	37.848
1892	1.892	-18.511	-9.173	-13.172	-9.659	-9.475	-66.434	5.313	-18.935
1893	1.893	-23.287	56.622	-16.417	-10.747	-10.4	-162.681	-2.977	-27.171
1894	1.894	-17.227	68.334	-14.412	-5.453	-15.196	-180.142	-1.965	-34.666
1895	1.895	-17.933	-7.366	-14.931	-8.281	-17.686	-227.833	-6.766	-28.186
1896	1.896	-19.806	-36.832	-15.429	-8.975	-5.484	-155.83	-12.738	-22.25
1897	1.897	-20.33	-27.924	-19.03	-11.21	17.36	15.111	-11.963	5.329
1898	1.898	-16.208	-3.436	-15.866	-9.18	20.457	38.169	-12.526	20.316
1899	1.899	-17.51	4.267	-16.371	-13.724	0.733	58.984	-5.18	6.65
1900	1.9	-14.171	11.263	-20.939	-19.048	-17.046	154.842	-10.008	-31.082
1901	1.901	-16.251	29.901	-18.149	-17.021	-33.275	241.957	-7.471	-16.259
1902	1.902	-12.52	-8.357	-15.736	-18.866	-26.867	66.671	-14.808	-3.026
1903	1.903	-14.8	-2.944	-19.125	-19.37	-21.037	-49.925	-15.753	-15.653
1904	1.904	-9.924	1.831	-16.304	-14.458	-15.781	-29.075	-9.744	18.33
1905	1.905	-11.821	39.615	-12.706	-14.963	-4.729	-48.33	-7.406	-4.459
1906	1.906	-14.689	85.284	-8.331	-12.004	5.34	39.009	-3.91	-50.279
1907	1.907	-11.167	79.567	-10.148	-15.431	6.484	181.967	-0.616	-19.872
1908	1.908	-7.845	41.141	-9.826	-16.743	-6.71	200.68	-9.538	41.017
1909	1.909	-10.715	-24.273	-8.528	-10.133	-8.489	147.67	-23.891	32.776
1910	1.91	-11.072	-104.8	-11.492	-5.267	-13.147	67.699	-10.372	10.627
1911	1.911	-8.329	14.766	-9.607	-4.473	-8.922	-62.68	-15.619	30.574
1912	1.912	-6.174	126.129	-8.49	-6.773	-17.865	-80.262	-10.992	0.157
1913	1.913	-10.604	111.737	-3.693	-13.332	-16.76	-64.426	-9.653	-5.345
1914	1.914	-12.532	72.207	-14.572	-19.324	-17.793	-107.667	-8.523	60.182
1915	1.915	-16.601	-11.277	-13.062	-17.002	-16.874	-226.182	-7.385	15.405
1916	1.916	-17.97	-87.199	-11.747	-15.102	-10.894	-305.832	-19.221	-9.047
1917	1.917	-10.642	-136.581	-8.11	-17.082	-6.842	-204.946	-14.594	-60.736
1918	1.918	-18.025	-199.113	-11.627	-15.392	3.982	-86.711	-4.556	-161.615
1919	1.919	-28.907	-288.772	-8.547	-11.972	-10.383	-7.415	-3.435	-118.55
1920	1.92	-15.97	-109.823	-7.6	-7.566	-16.209	6.766	-6.96	-52.873
1921	1.921	-17.74	18.259	-8.374	-9.327	-0.357	-32.82	-10.103	-17.314
1922	1.922	-16.24	87.907	-7.589	-17.285	1.745	2.73	-16.914	-28.193
1923	1.923	-20.549	66.765	-9.497	-13.839	-7.966	13.313	-19.485	-18.336
1924	1.924	-16.928	85.831	-6.167	-14.85	-2.809	42.652	-31.726	26.302
1925	1.925	-13.497	-1.838	-3.217	-15.882	-4.453	69.207	-33.524	34.423
1926	1.926	-16.64	-18.061	-5.673	-20.198	-5.901	28.457	-12.895	12.34
1927	1.927	-11.851	-32.967	-10.06	-21.04	0.37	-53.014	1.169	-7.634
1928	1.928	-12.676	-46.778	-1.089	-16.274	3.746	-63.84	18.903	22.734
1929	1.929	-13.478	-82.948	0.137	-14.42	4.643	-53.943	16.501	6.265
1930	1.93	-14.096	-115.964	-0.956	-10.434	-4.334	-9.138	10.075	-18.879
1931	1.931	-13.557	-27.585	0.099	-3.525	-17.556	31.453	15.83	-14.498
1932	1.932	-11.853	31.623	-6.589	-4.559	-19.36	38.813	-10.565	-26.95
1933	1.933	-15.371	107.077	-3.979	-5.42	-27.388	85.798	-21.881	-38.171
1934	1.934	-16.77	136.151	-11.227	-11.139	-20.311	165.269	-32.05	-34.914
1935	1.935	-11.957	180.28	-8.217	-11.815	-21.55	132.729	-22.868	-31.914
1936	1.936	-15.278	155.453	-3.844	-12.482	-15.652	83.128	-25.684	-23.736
1937	1.937	-14.737	73.79	-1.408	-14.301	0.343	91.658	-23.258	4.42
1938	1.938	-15.144	-24.011	0.647	-13.984	11.902	1.656	-21.014	-6.853
1939	1.939	-13.817	-195.15	-3.89	-11.733	5.479	-10.619	-18.937	-23.882
1940	1.94	-15.015	-218.402	-12.68	-7.731	-8.11	-0.254	-17.054	10.653
1941	1.941	-12.339	-27.712	-13.724	-7.397	-16.872	-30.28	-11.878	24.236
1942	1.942	-12.757	49.387	-17.09	-2.029	-21.57	-146.865	-13.472	28.331
1943	1.943	-14.339	72.964	-26.656	-0.134	-22.974	-130.95	-23.582	39.517
1944	1.944	-18.819	-159.742	-17.661	-6.171	-11.213	-87.757	-19.963	1.722
1945	1.945	-12.849	-128.697	-30.733	-8.522	-0.231	-21.849	-6.866	-33.531
1946	1.946	-13.653	12.131	-32.364	-13.389	-4.545	13.834	12.408	-1.627
1947	1.947	-15.615	-64.794	-21.208	-18.055	-5.755	24.757	-5.465	2.408
1948	1.948	-13.71	-227.485	-22.441	-17.495	-19.919	108.293	10.729	6.068
1949	1.949	-13.153	-206.222	-16.718	-13.454	-23.432	98.476	-12.753	50.69
1950	1.95	-15.692	-148.461	-17.78	-7.661	-20.364	53.732	-22.095	93.168
1951	1.951	-17.072	-61.03	-18.864	-8.449	-17.483	-35.852	-15.958	88.803
1952	1.952	-14.199	-13.51	-17.837	-3.636	-16.727	-95.384	-18.722	5.496
1953	1.953	-12.288	-27.949	-20.721	-6.953	-17.507	-84.642	-11.227	-125.779
1954	1.954	-13.476	-41.208	-19.906	-9.88	-6.688	-114.453	-8.964	-178.233
1955	1.955	-14.278	-5.701	-10.951	-1.951	1.206	-69.792	-15.405	-130.544
1956	1.956	-15.084	-38.273	-9.737	-5.424	2.511	3.625	-5.787	-87.376
1957	1.957	-14.354	50.542	-12.789	1.956	-6.41	33.237	10.018	-21.658
1958	1.958	-12.84	110.015	-9.857	2.949	-7.599	42.262	7.838	-9.823
1959	1.959	-14.429	98.933	-7.334	0.485	-10.701	18.091	-1.888	22.748
1960	1.96	-16.989	46.744	-8.103	-3.535	4.03	25.71	-3.676	-6.807
1961	1.961	-14.7	75.999	-7.521	-10.066	10.427	-20.905	-2.155	-15.681
1962	1.962	-16.106	192.239	-9.459	-14.275	20.088	-100.2	-9.347	-7.579
1963	1.963	-11.895	176.284	-6.552	-5.327	18.277	-67.631	-0.484	-44.602
1964	1.964	-9.047	132.949	-6.929	-8.776	0.75	-38.056	-11.352	-38.065
1965	1.965	-10.459	66.926	-5.574	7.326	-20.423	-11.381	-12.741	-19.778
1966	1.966	-5.105	-16.714	-5.176	5.046	-17.764	-52.287	-16.449	-14.377
1967	1.967	-13.099	-49.286	-11.162	-5.55	-15.264	-89.581	-15.318	-19.546
1968	1.968	-5.808	-39.385	-20.834	-3.57	-3.631	-83.165	-5.655	3.109
1969	1.969	-20.566	-30.559	-14.451	-29.835	-27.012	-52.754	-9.323	48.801
1970	1.97	-27.01	-22.547	-20.46	-48.551	-30.089	-2.624	-8.153	30.544
1971	1.971	-9.636	-74.293	-19.504	-31.464	-15.958	-49.235	-13.373	-8.091
1972	1.972	-12.009	-94.334	-20.483	-15.727	-3.167	5.843	-2.529	-53.453
1973	1.973	-9.935	-39.473	-21.263	-12.951	17.937	43.059	-9.687	1.563
1974	1.974	-11.923	71.602	-22.05	-5.324	20.65	76.725	-3.296	-5.776
1975	1.975	-20.679	87.57	-22.654	-12.22	-2.562	21.825	7.542	14.167
1976	1.976	-16.073	73.346	-20.732	-5.784	-5.645	-89.215	-14.125	8.16
1977	1.977	-17.47	86.605	-22.469	-3.81	-19.751	-41.634	-10.995	-30.505
1978	1.978	-34.538	51.179	-15.499	-9.002	-37.515	1.437	-2.626	-15.346
1979	1.979	-18.319	-2.761	-12.617	-13.608	-16.377	-38	-36.051	-28.805
1980	1.98	-16.23	-71.515	-22.313	-32.332	-19.052	93.308	-22.453	33.837
1981	1.981	-18.205	-115.833	-18.657	-24.734	-6.247	76.101	-1.709	42.845
1982	1.982	-16.506	-139.867	-17.504	-8.417	14.861	-3.28	2.009	-13.965
1983	1.983	-8.611	-43.213	-20.587	2.296	6.555	-17.458	12.083	-6.53
1984	1.984	-24.514	-29.825	-17.654	-11.191	-0.997	48.495	8.985	13.467
1985	1.985	-13.91	-89.226	-20.157	-9.408	10.582	156.174	0.667	43.907
1986	1.986	-12.007	-99.875	-12.822	-10.914	-21.418	142.062	-17.118	5.294
1987	1.987	-27.909	-50.414	-13.85	-15.143	-35.031	76.409	-24.073	-40.025
1988	1.988	-17.296	-41.65	-2.454	-16.272	-30.973	40.818	-34.701	-58.064
1989	1.989	-11.517	-98.814	-7.089	-17.415	-19.689	-57.209	-32.737	-96.715
1990	1.99	-9.8	-210.202	-11.341	-14.305	-9.572	8.315	-23.982	-21.036
1991	1.991	-14.47	-257.9	-10.17	-15.253	-6.447	-146.863	-19.276	-10
1992	1.992	-10.242	-185.553	-4.167	-14.482	-9.108	-210.244	-12.042	0.067
1993	1.993	-16.653	-66.932	7.651	-13.727	-11.57	-191.052	-10.805	9.152
1994	1.994	-10.68	108.193	9.217	-15.701	-9.199	-173.692	-7.255	-15.148
1995	1.995	-11.671	131.385	-12.425	-13.797	-2.779	-94.107	0.163	-7.707
1996	1.996	-14.587	110.311	-21.686	-17.838	-0.835	7.008	-12.519	-1.088
1997	1.997	-12.086	-24.213	-18.953	-15.321	0.92	99.221	-14.164	4.961
1998	1.998	-14.421	-76.564	-6.125	-8.958	-10.093	134.89	-9.463	54.975
[truncated: 6,006 more rows]
