# Supplementary material for: Associations between lower-limb muscle activation and knee flexion in post-stroke individuals: A study on the stance-to-swing phases of gait
Source: PLoS One. 2017 Sep 8;12(9):e0183865. doi: 10.1371/journal.pone.0183865 (PMC5590852; doi:10.1371/journal.pone.0183865)
Supplement: S1 Dataset — (ZIP) [file pone.0183865.s001.zip › S1_Dataset/Healthy group/6/5/emg.csv]

Frame	Time	EMG Signal 1	EMG Signal 2	EMG Signal 3	EMG Signal 4	EMG Signal 5	EMG Signal 6	EMG Signal 7	EMG Signal 8
0	0	59.051	46.813	42.449	18.58	33.546	44.447	21.502	44.166
1	0.001	60.884	38.57	36.939	21.165	36.73	40.42	26.781	43.415
2	0.002	54.792	48.133	34.525	31.691	42.404	43.554	31.485	40.337
3	0.003	51.225	50.548	32.877	41.046	34.53	35.833	35.61	41.531
4	0.004	43.598	44.068	34.527	29.112	22.229	34.89	32.195	28.783
5	0.005	46.041	30.054	31.153	24.17	16.529	35.126	32.07	28.241
6	0.006	42.891	32.515	35.722	25.02	21.488	27.449	29.047	35.274
7	0.007	39.763	31.702	36.631	30.721	14.069	26.54	31.075	27.42
8	0.008	46.911	33.231	35.42	26.561	13.61	18.276	30.596	41.639
9	0.009	32.801	34.598	35.789	22.635	17.03	22.625	32.06	32.847
10	0.01	25.877	35.605	34.449	26.654	23.546	15.371	27.551	16.14
11	0.011	19.371	34.51	35.843	26.641	21.178	24.582	26.739	20.184
12	0.012	23.546	40.416	29.921	23.379	14.972	18.328	21.117	16.679
13	0.013	22.524	35.318	32.931	23.054	21.557	18.108	21.537	19.59
14	0.014	21.349	34.324	29.206	15.001	17.147	12.873	19.469	36.66
15	0.015	20.217	29.877	19.71	9.863	22.639	5.345	23.436	27.471
16	0.016	15.635	30.312	17.032	9.212	34.557	17.802	32.854	23.526
17	0.017	19.23	26.547	16.315	12.472	39.145	26.027	17.141	36.861
18	0.018	20.747	22.818	12.149	20.637	22.088	15.905	6.091	45.003
19	0.019	22.119	25.145	11.311	22.834	-2.495	0.209	-11.132	27.638
20	0.02	18.52	17.651	3.159	39.382	-12.936	4.682	-14.568	-1.487
21	0.021	18.074	13.675	-0.881	50.743	-5.755	15.566	-10.036	-6.572
22	0.022	14.006	7.239	1.698	14.348	-4.338	9.662	-6.043	2.131
23	0.023	9.41	-3.01	-1.681	-12.112	-7.726	7.068	-2.588	3.912
24	0.024	2.555	-1.003	-5.017	18.543	-6.63	-5.913	17.915	-5.687
25	0.025	-2.487	-3.398	-5.792	4.922	-1.815	-21.348	26.064	-9.415
26	0.026	-0.711	-5.735	-2.258	0.07	-1.031	6.571	-6.19	-17.546
27	0.027	-5.07	0.897	-4.083	-11.11	-0.401	9.57	21.803	-3.791
28	0.028	-6.851	-5.58	-2.368	-15.285	17.488	4.875	47.145	4.797
29	0.029	-5.841	-7.748	3.471	3.415	9.106	7.184	8.45	2.018
30	0.03	-0.522	-8.115	17.112	9.979	1.342	-15.628	-7.578	5.67
31	0.031	11.038	-3.6	5.456	11.362	-1.553	-13.817	-4	-16.948
32	0.032	8.139	-1.157	2.564	-0.175	-4.233	-12.145	7.552	-2.176
33	0.033	-3.981	-4.077	3.403	0.925	-6.687	-5.981	-19.553	-11.335
34	0.034	-9.265	-9.071	-2.087	5.364	-12.016	-0.337	-3.257	-9.591
35	0.035	-16.617	-2.006	1.38	-9.679	-8.406	-6.878	-7.032	-7.996
36	0.036	-14.046	-13.655	-8.253	-20.035	-10.164	-5.818	-15.957	-6.549
37	0.037	-9.685	-24.48	-5.453	-36.546	-11.888	-11.118	-13.994	-9.137
38	0.038	-11.448	-18.797	-7.057	-17.993	-11.451	-4.572	-12.222	-11.48
39	0.039	-11.41	-13.456	-10.54	4.645	-9.038	1.241	-14.853	-10.486
40	0.04	-11.317	-15.026	-13.598	-11.608	-6.978	-10.136	-13.323	-3.834
41	0.041	-3.998	-10.733	-21.449	-20.443	-8.18	-11.95	-18.937	-13.206
42	0.042	-11.906	-22.645	-22.869	-13.361	-7.999	-0.565	-14.656	-17.109
43	0.043	-13.382	-5.683	-17.28	-6.819	-6.429	-8.883	-13.632	-7.821
44	0.044	-16.35	-13.056	-21.707	-13.559	-5.412	-18.315	-12.759	-17.055
45	0.045	-7.857	-11.281	-18.551	-15.799	-6.297	3.061	-7.046	-23.336
46	0.046	-14.216	-9.651	-16.514	-9.612	-14.499	-6.501	-14.682	-7.516
47	0.047	-17.616	-8.176	-13.466	-8.055	-20.731	-15.071	-10.094	12.79
48	0.048	-16.911	-9.961	-11.927	-9.833	-19.973	-17.793	-9.305	-3.643
49	0.049	-16.347	-11.519	-4.155	-17.163	-17.251	-11.02	-13.704	-18.687
50	0.05	-17.294	-12.83	-10.278	-16.086	-5.988	-13.309	-17.883	-9.129
51	0.051	-20.812	-9.359	-7.19	-17.244	14.648	-11.438	-17.34	-3.9
52	0.052	-21.43	-14.596	1.704	-5.424	11.869	4.37	-12.706	-11.834
53	0.053	-14.886	-11.693	-1.785	-0.781	-6.002	2.216	-12.12	1.104
54	0.054	-8.934	-12.487	-0.809	-13.747	-17.686	-7.507	-4.173	-4.14
55	0.055	-13.043	-18.136	0.171	5.614	-19.895	-16.253	-0.678	-15.19
56	0.056	-13.858	-14.5	-4.072	3.114	-14.175	-1.968	-5.876	-13.862
57	0.057	-11.961	-12.593	1.564	5.476	1.614	7.654	-1.009	-7.487
58	0.058	-15.293	-17.266	-9.247	-13.654	3.663	-8.259	5.019	-6.339
59	0.059	-12.417	-15.553	-17.151	-6.084	13.266	-1.892	-3.889	-5.376
60	0.06	-12.052	-12.091	-15.768	-13.026	7.973	0.041	-2.789	-20.075
61	0.061	-14.399	-13.463	-22.127	-23.635	-6.399	1.765	-8.036	3.345
62	0.062	-7.842	-6.895	-18.627	-25.545	-4.511	-9.284	-20.81	0.236
63	0.063	-10.754	-9.809	-21.712	-9.65	-16.754	-2.132	-19.08	-2.492
64	0.064	-11.529	-3.835	-18.789	5.279	-21.437	-5.81	-20.632	-25.706
65	0.065	-4.176	-7.929	-23.032	-0.503	-28.636	-23.809	-19.273	-10.014
66	0.066	-9.005	-18.796	-10.834	-5.709	-22.266	-16.234	-12.871	-24.137
67	0.067	-11.515	-10.885	-5.596	-29.489	-21.113	-18.516	0.31	-16.575
68	0.068	-10.739	-18.079	-4.03	-19.415	-11.435	-20.603	9.025	-14.228
69	0.069	-18.684	-16.948	-2.659	-10.105	0.36	-22.531	-2.019	-16.313
70	0.07	-19.655	-3.822	-6.31	-7.372	14.656	-10.368	-0.682	-14.375
71	0.071	-18.684	-9.085	-2.804	-9.848	1.088	-18.297	-4.362	-16.16
72	0.072	-14.423	-13.772	0.317	-26.078	-0.651	-2.399	-7.837	-14.63
73	0.073	-18.486	-20.985	1.32	-6.94	-2.189	-21.536	8.254	-7.464
74	0.074	-26.423	-14.653	2.133	-4.457	-9.338	-34.29	10.612	-21.781
75	0.075	-12.498	-15.861	-3.438	-16.093	-8.166	0.752	4.28	-19.852
76	0.076	-10.572	-23.26	-11.332	-22.511	-11.638	-4.268	-13.088	6.47
77	0.077	-12.324	-16.519	-16.509	-12.87	-10.667	-8.675	-24.681	-4.749
78	0.078	-26.653	-10.538	-21.293	-4.203	-19.566	-4.566	-5.481	-8.017
79	0.079	-16.971	-12.881	-25.497	-12.161	-18.384	-0.84	7.347	-4.891
80	0.08	-4.755	-3.415	-24.668	-7.907	-11.004	-4.078	-8.891	-7.577
81	0.081	-3.177	-4.594	-24.033	-6.747	-0.123	-13.322	-6.755	0.005
82	0.082	-10.305	-5.758	-22.057	-15.063	1.272	-10.564	-12.538	-16.227
83	0.083	-11.444	-6.712	-23.767	-14.1	4.996	-23.289	-17.728	-26.835
84	0.084	-12.584	-11.554	-22.382	-24.953	1.547	7.147	-25.658	-21.01
85	0.085	-7.342	-14.067	-25.647	-17.796	-12.341	-5.177	-47.311	-15.765
86	0.086	-0.558	-9.993	-19.041	-8.914	-10.378	6.111	-44.19	-1.409
87	0.087	-11.956	-14.831	-14.192	-0.624	-8.622	2.879	-7.205	-7.171
88	0.088	-13.48	-8.842	-18.435	15.384	-13.232	-0.168	-12.208	-8.872
89	0.089	-12.095	-12.901	-7.771	36.463	-11.826	2.609	-53.394	-10.391
90	0.09	-20.971	-17.727	-6.395	10.936	-8.076	-30.797	-25.678	-6.094
91	0.091	-24.438	-18.291	-5.212	0.872	-4.508	-26.301	-10.532	-12.431
92	0.092	-17.055	-10.53	-4.022	-2.236	-7.516	-22.188	-6.038	-4.081
93	0.093	-19.927	-13.623	-7.079	-27.786	-4.515	-25.81	-10.052	-17.98
94	0.094	-13.893	-18.441	-2.191	-31.08	-8.671	-22.463	16.322	-23.747
95	0.095	-14.627	-20.946	-4.664	-78.113	-14.18	-13.122	33.412	-21.966
96	0.096	-21.172	-16.875	-8.679	-44.637	-17.568	-4.731	24.187	-17.289
97	0.097	-16.914	-7.383	-9.212	22.518	-11.479	-12.239	-12.726	-12.991
98	0.098	-22.517	-6.202	-12.453	-4.19	-12.16	4.063	-17.708	-11.78
99	0.099	-17.647	-19.345	-14.147	-44.831	-11.493	-2.289	-13.207	-5.744
100	0.1	-18.189	-31.523	-17.581	-37.483	-12.003	-0.31	-9.094	-17.525
101	0.101	-11.558	-29.967	-15.217	-30.909	-9.042	-5.489	-20.278	-12.843
102	0.102	-15.759	-25.692	-14.019	-0.526	-6.44	-29.247	-23.525	8.872
103	0.103	-6.795	-6.132	-19.983	4.896	-6.738	-12.154	-20.372	-0.395
104	0.104	-12.744	2.206	-15.706	-10.193	-6.266	-15.182	-17.616	-8.686
105	0.105	-11.712	-5.327	-14.915	-14.646	-1.735	-12.409	-25.106	-1.118
106	0.106	-12.62	-12.284	-14.319	-27.028	0.083	0.409	-22.716	-8.065
107	0.107	-10.057	-10.141	-13.727	-8.252	-2.337	-6.506	-16.27	-10.171
108	0.108	-15.639	-8.188	-15.462	-4.962	-4.553	-25.614	12.824	-8.212
109	0.109	-26.44	-13.401	-10.628	-8.079	-4.053	-28.098	50.427	-24.062
110	0.11	-21.777	-14.938	-10.052	-10.802	-9.927	-11.81	4.99	-26.173
111	0.111	-20.389	-19.18	-1.131	-3.274	-12.34	-1.133	-13.163	-4.879
112	0.112	-21.512	-15.488	-2.287	-5.618	-9.936	-10.783	-7.71	-2.144
113	0.113	-22.628	-9.474	-8.271	-7.762	-11.792	-12.505	-12.722	-19.931
114	0.114	-17.354	-8.492	-7.288	-9.691	-12.305	-10.937	-17.144	-12.957
115	0.115	-22.153	-13.317	-6.3	-7.939	-21.145	-32.59	-21.176	-10.841
116	0.116	-16.107	-17.568	-12.277	-9.486	-17.407	-23.303	-17.468	-20.505
117	0.117	-7.16	-11.955	-14.564	3.468	-20.817	-14.979	-14.144	-18.769
118	0.118	3.723	-16.786	-12.593	-1.797	-19.775	8.254	-4.812	-29.801
119	0.119	-3.391	-12.135	-18.567	-6.466	-18.713	23.953	-7.478	-8.122
120	0.12	-12.259	-13.863	-16.225	-13.637	-17.826	-1.551	-14.996	7.563
121	0.121	-11.058	-11.321	-15.633	-1.835	-20.042	-11.551	-12.642	-12.158
122	0.122	-11.987	-5.889	-17.56	2.803	-15.113	-8.419	-19.006	-19.688
123	0.123	-10.983	-9.367	-18.141	-7.276	-10.384	-5.673	-17.06	-12.713
124	0.124	-8.449	-9.95	-16.794	7.053	-1.416	-8.167	-15.294	-6.328
125	0.125	-9.217	-10.529	-12.347	-2.605	5.019	-10.472	-7.344	-12.136
126	0.126	-5.699	-18.459	-12.946	-4.335	13.39	-12.557	-5.976	-13.875
127	0.127	-8.948	-19.612	-15.487	-5.885	12.48	-10.583	-4.82	-12.305
128	0.128	-17.813	-18.629	-12.22	-21.743	7.693	-15.764	-5.991	-10.945
129	0.129	-26.7	-17.638	-8.175	-19.593	-5.43	-14.179	-9.08	-7.261
130	0.13	-23.187	-13.362	-1.223	-17.648	-22.813	-21.3	-10.034	-13.245
131	0.131	-15.791	-18.953	-4.138	-22.855	-15.807	-14.887	-16.041	-18.468
132	0.132	-10.917	-26.867	-1.624	-21.294	-17.882	-8.872	-15.278	-13.626
133	0.133	-18.824	-10.786	-3.945	-11.224	-4.287	-5.751	-7.351	-3.962
134	0.134	-15.704	-17.741	-5.866	-17.603	-12.938	-8.644	-6.394	-2.823
135	0.135	-12.792	-15.603	-7.777	-14.116	7.823	-14.597	-9.307	-13.676
136	0.136	-15.308	-13.667	-3.7	-8.879	16.182	-7.211	-10.098	-17.928
137	0.137	-12.99	-8.437	-6.187	1.985	-1.579	-4.275	-10.883	-14.23
138	0.138	-17.834	-13.077	-13.513	-13.85	-13.14	-13.924	-12.794	-5.906
139	0.139	-13.192	-11.72	-16.59	-24.451	-23.742	-15.055	-14.717	-13.259
140	0.14	-4.285	-15.393	-17.525	-18.599	-25.629	0.64	-17.647	-16.161
141	0.141	-10.666	-11.909	-25.435	-13.361	-23.847	-5.748	-10.671	-4.748
142	0.142	-18.978	-6.685	-28.513	-11.809	-25.362	-3.798	-11.623	-12.696
143	0.143	-19.93	-7.651	-27.533	-7.552	-21.079	-12.5	-10.822	-8.443
144	0.144	-24.749	-6.88	-19.592	-11.247	-17.369	-14.049	-13.117	-14.846
145	0.145	-11.575	-4.563	-18.622	-12.424	-9.022	-12.678	-12.501	-11.393
146	0.146	9.732	-6.501	-13.792	-11.506	-8.04	1.695	-6.461	-6.176
147	0.147	-4.383	-16.566	-13.032	-10.551	-10.927	-11.791	-2.38	-5.201
148	0.148	-22.175	-15.198	-10.719	-13.01	-1.241	-3.039	-4.323	-11.176
149	0.149	-24.497	-14.019	-8.79	-12.211	13.098	-7.635	-7.628	-11.941
150	0.15	-30.874	-10.526	-9.374	-10.278	26.662	-11.856	-3.577	-15.436
151	0.151	-32.803	-15.754	-6.476	-13.55	7.325	-10.668	-6.11	-14.886
152	0.152	-31.053	-16.72	-2.987	-9.459	-5.435	-14.127	-13.491	-7.161
153	0.153	-13.63	-15.936	0.315	-10.755	-17.028	-23.801	-6.163	-8.124
154	0.154	-20.58	-15.137	-2.577	-13.988	-19.138	-24.939	-11.009	-7.167
155	0.155	-18.456	-14.529	-7.021	-7.37	-13.313	-14.08	-18.95	-16.854
156	0.156	-8.802	-13.934	-9.912	-12.174	-21.986	-9.79	-15.866	-15.682
157	0.157	3.368	-15.67	-7.385	-11.375	-17.308	-6.064	-18.776	-12.195
158	0.158	-7.684	-14.307	-8.727	-9.014	-21.552	-4.865	-10.837	-9.093
159	0.159	5.273	-11.01	-15.295	-9.552	-25.231	-3.864	-7.722	-10.063
160	0.16	-10.604	-13.131	-29.986	-10.094	-12.077	-6.742	-6.71	-10.849
161	0.161	-16.985	-13.508	-19.336	-12.967	-6.872	-4.189	-9.236	-11.623
162	0.162	-18.915	-10.013	-21.265	-15.438	-5.363	-9.77	-6.942	-11.035
163	0.163	-24.135	-14.062	-19.527	-17.723	-4.045	-6.252	-11.808	-7.736
164	0.164	-16.189	-10.557	-17.995	-11.107	-2.909	-12.207	-13.775	-8.317
165	0.165	-17.54	-10.924	-19.371	-10.11	-4.084	-4.814	-9.739	-16.24
166	0.166	-21.22	-13.812	-18.23	-4.078	-7.193	-1.907	-7.245	-10.23
167	0.167	-22.384	-13.416	-14.769	1.565	-6.23	-9.83	-7.652	-7.137
168	0.168	-21.415	-17.664	-7.432	-3.248	-14.181	-19.48	-7.279	-10.039
169	0.169	-16.574	-20.177	-4.542	-7.865	-21.544	-31.238	-9.229	-16.041
170	0.17	-19.091	-20.559	-5.338	-11.888	-8.771	-32.733	-12.722	-20.08
171	0.171	-15.039	-13.974	-3.022	-10.502	-10.517	-11.033	-9.831	-18.114
172	0.172	-10.211	-11.066	0.457	-12.813	-8.984	-1.733	-5.393	-8.041
173	0.173	-0.165	-10.281	1.028	-15.711	1.068	-4.425	-8.31	2.029
174	0.174	1.157	-7.951	-6.709	-21.727	4.75	-6.924	-5.811	-9.765
175	0.175	-13.19	-12.789	-3.61	-21.008	1.268	-4.591	-13.177	-11.297
176	0.176	-19.01	-18.801	-6.503	-10.41	-10.535	-6.72	-12.215	-9.932
177	0.177	-17.28	-18.032	-12.49	-11.765	-5.878	-16.396	-13.194	-8.764
178	0.178	-9.363	-18.591	-16.544	-12.917	-1.63	-7.69	-12.423	-14.749
179	0.179	-13.64	-15.281	-18.471	-9.45	-0.494	-9.24	-10.099	-19.967
180	0.18	-17.343	-12.354	-16.536	-12.549	-1.68	-4.973	-6.621	-11.046
181	0.181	-13.878	-14.847	-19.439	-7.7	-9.073	-3.801	-4.691	-9.864
182	0.182	-14.857	-15.221	-16.922	-8.453	-8.133	-9.778	-11.285	-8.886
183	0.183	-13.897	-12.308	-24.284	-7.65	-17.829	-6.661	-12.07	-7.903
184	0.184	-5.977	-14.227	-25.262	-9.553	-19.007	-15.542	-14.394	-7.105
185	0.185	1.377	-8.415	-14.444	-8.951	-15.543	-14.362	-16.332	-19.269
186	0.186	2.354	-10.744	-18.722	-14.388	-18.631	-9.125	-10.334	-21.003
187	0.187	-10.807	-14.24	-12.353	-15.01	-21.517	-10.06	-9.565	-9.959
188	0.188	-16.631	-8.234	-8.888	-13.062	-15.528	-16.046	-4.727	-11.29
189	0.189	-21.883	-13.843	-12.01	-8.96	-17.881	-7.15	-0.081	-12.422
190	0.19	-26.553	-13.263	-7.191	-7.587	-8.437	-13.162	-5.501	-6.407
191	0.191	-27.936	-11.346	-4.688	-10.92	-2.077	-16.283	-2.024	-5.422
192	0.192	-24.302	-8.442	-2.378	-10.567	-0.929	-3.54	-12.083	-8.312
193	0.193	-25.518	-8.81	-4.329	-11.741	-8.291	1.669	-16.329	-9.099
194	0.194	-15.881	-10.152	-2.398	-10.583	-7.326	-9.379	-7.413	-1.748
195	0.195	-19.597	-13.054	-0.646	-5.745	-3.073	-28.162	-10.881	-16.457
196	0.196	-18.455	-10.338	-3.151	-0.901	-7.141	-25.674	-7.771	-22.839
197	0.197	-13.235	-16.126	-10.49	-10.947	0.771	-14.073	-18.596	-28.64
198	0.198	-8.407	-20.189	-15.696	-9.576	-8.914	-7.694	-14.337	-12.761
199	0.199	-12.693	-20.767	-18.586	-13.241	-7.751	-5.777	-10.66	6.385
200	0.2	-10.401	-14.762	-17.808	-16.714	-8.919	-0.575	-4.663	8.901
201	0.201	-9.858	-13.983	-21.88	-13.646	-5.852	-5.249	-5.634	-2.72
202	0.202	-11.816	-13.403	-23.828	-16.583	-10.726	-3.921	-6.619	-9.13
203	0.203	-17.249	-11.463	-23.262	-14.071	-11.541	-7.635	-18.057	-7.211
204	0.204	-6.411	-12.036	-14.381	-11.758	-13.918	-8.842	-13.427	-15.95
205	0.205	4.618	-9.521	-15.575	-12.355	-23.445	-14.105	-12.093	-27.015
206	0.206	-2.533	-9.906	-14.451	-11.768	-19.801	-18.981	-10.952	-22.799
207	0.207	-6.203	-12.038	-13.529	-8.892	-6.67	-14.75	-14.458	-23.996
208	0.208	-21.876	-11.676	-14.544	-11.442	2.028	-22.126	-7.123	-13.197
209	0.209	-28.269	-15.939	-13.822	-13.799	0.455	-11.309	-11.959	-14.596
210	0.21	-30.21	-18.469	-4.972	-9.012	4.661	-7.083	-9.454	-21.036
211	0.211	-25.011	-20.814	-3.875	-17.745	13.524	1.788	-8.699	-7.943
212	0.212	-23.499	-17.919	-0.817	-14.284	7.515	-11.4	-5.238	-9.745
213	0.213	-24.9	-18.324	0.109	-15.285	-6.413	-20.14	-7.192	-14.449
214	0.214	-13.14	-16.428	0.843	-12.444	-16.076	-12.233	-11.265	-15.867
215	0.215	-11.637	-14.916	-4.801	-15.046	-21.299	0.696	-16.138	-12.263
216	0.216	-7.423	-13.012	-9.664	-14.324	-19.77	2.413	-11.517	-6.347
217	0.217	-8.629	-9.954	-15.675	-3.516	-9.736	-5.545	-12.098	-7.392
218	0.218	-7.501	-8.055	-16.474	-14.566	-13.442	-9.836	-5.156	-10.381
219	0.219	-14.894	-7.697	-13.025	-27.571	-16.958	-11.035	-11.939	-14.723
220	0.22	-13.956	-10.64	-21.774	-22.384	-9.622	-12.234	-14.461	-10.74
221	0.221	-16.503	-9.52	-20.643	1.376	-2.858	-9.161	-10.406	-10.238
222	0.222	-12.466	-13.032	-15.442	4.637	-2.101	-14.002	-10.993	-12.249
223	0.223	-1.643	-15.189	-24.382	7.697	-14.315	-11.49	-6.357	-9.411
224	0.224	-9.604	-9.211	-18.42	38.822	-5.621	-10.725	-8.109	-10.833
225	0.225	-22.606	-3.237	-19.432	9.762	-7.183	-4.159	-7.735	-10.526
226	0.226	-20.916	-15.469	-20.443	-31.877	-14.358	-8.434	-3.303	-9.442
227	0.227	-19.423	-34.859	-17.98	-37.327	-2.576	-6.128	-12.222	-13.982
228	0.228	-23.71	-27.345	-12.423	-22.262	-1.049	-10.986	-15.913	-8.641
229	0.229	-20.074	-25.056	-4.532	-26.738	-14.03	-18.361	-12.446	-15.297
230	0.23	-18.957	-18.699	-3.605	-30.824	-12.293	-21.276	-11.486	-21.375
231	0.231	-18.034	-12.92	-10.419	-34.534	-13.838	-22.068	-8.593	-14.092
232	0.232	-17.115	-14.695	-4.449	-31.275	-18.112	-14.727	-9.375	-13.201
233	0.233	-16.389	-6.792	-8.549	-22.033	-9.225	-13.779	-10.174	-14.057
234	0.234	-23.785	-5.472	-5.109	-13.754	-12.741	-14.564	-9.634	-18.219
235	0.235	-26.729	3.398	-8.436	19.673	-20.134	-12.267	-12.969	-10.377
236	0.236	-17.092	4.523	-10.203	33.162	-23.067	-23.127	-10.109	-15.705
237	0.237	-2.82	-11.579	-13.692	-12.762	-13.434	-5.724	-13.634	-20.659
238	0.238	-0.951	-13.946	-12.353	-43.205	-4.576	1.232	-15.015	-18.237
239	0.239	-2.747	-11.849	-18.965	-26.812	-3.078	2.771	-12.136	-12.705
240	0.24	1.825	-2.207	-21.905	28.678	-11.458	17.663	-8.505	-14.729
241	0.241	3.116	-18.11	-22.327	16.234	-14.594	7.98	-11.85	-4.743
242	0.242	1.883	-28.789	-16.367	-5.889	-15.576	-7.894	-16.551	6.206
243	0.243	-13.887	-23.014	-20.47	-12.53	-11.336	-14.271	-16.232	-3.937
244	0.244	-16.074	-14.33	-21.076	-18.6	-3.997	-20.071	-17.445	-12.928
245	0.245	-21.911	-19.009	-17.824	-24.08	0.843	-4.204	-12.465	-14.175
246	0.246	-20.192	-29.106	-16.119	-29.166	12.261	-10.612	-7.888	-13.305
247	0.247	-28.153	-20.234	-17.515	-24.768	-5.177	-24.175	0.947	-18.249
248	0.248	-23.935	-19.103	-10.195	-20.776	-7.506	-8.313	-2.81	-5.193
249	0.249	-20.298	-18.166	-2.877	-17.16	3.135	-10.442	-6.371	-18.823
250	0.25	-14.35	-15.297	1.933	13.727	20.558	-8.497	-5.464	-13.669
251	0.251	-23.894	-13.969	2.687	9.578	-0.533	-10.237	1.264	-2.702
252	0.252	-22.997	-18.248	0.347	-16.819	-8.86	-5.599	-4.797	-7.02
253	0.253	-20.149	-17.5	2.277	-13.612	-6.35	-4.255	-5.628	-0.726
254	0.254	-20.975	-9.588	1.694	-10.572	-13.309	-10.653	-6.268	-1.975
255	0.255	-26.665	-12.702	-2.357	-24.754	-15.433	-2.344	-12.321	-7.299
256	0.256	-15.881	-7.881	-2.726	-1.597	-21.242	-9.704	-6.762	-12.217
257	0.257	-7.988	5.259	-3.095	1.442	-26.461	-12.614	-11.655	-9.77
258	0.258	-12.294	-12.177	-5.201	-1.339	-12.114	-13.398	-21.777	-5.759
259	0.259	-8.693	-5.231	-11.182	6.138	9.199	-6.061	-8.855	-3.86
260	0.26	-7.6	-3.124	-10.393	-19.672	6.52	-10.897	-3.681	2.097
261	0.261	-6.699	-16.692	-22.566	-23.035	-16.675	-13.409	-5.282	-10.141
262	0.262	-1.915	-8.004	-17.322	-13.822	-25.933	-14.178	-9.597	-11.91
263	0.263	-7.939	3.017	-15.762	5.869	-28.609	-14.764	-21.451	-10.39
264	0.264	-3.887	-1.245	-20.013	23.627	-15.832	-10.117	-0.797	-6.172
265	0.265	-8.743	-10.152	-23.678	-11.444	0.409	-15.536	-9.173	-7.349
266	0.266	-12.064	-8.988	-29.68	-26.576	2.524	-14.943	-27.039	-10.849
267	0.267	-21	-12.075	-13.618	-31.06	0.593	-11.644	-5.995	-5.634
268	0.268	-14.643	-20.965	-2.014	-18.696	-4.607	-13.377	-20.164	-12.414
269	0.269	-18.16	-12.631	0.114	-22.395	-18.906	-16.851	-22.713	-20.348
270	0.27	-19.176	-11.647	-13.43	-19.139	-13.078	-21.309	-20.427	-23.443
271	0.271	-18.26	-18.408	-18.651	-28.439	-7.831	-17.255	-18.346	-22.475
272	0.272	-26.242	-15.879	-7.607	-20.108	-3.169	-9.323	-12.577	-21.7
273	0.273	-10.218	-21.48	-11.838	-22.61	-4.503	-8.166	-14.359	-14.345
274	0.274	-7.929	-16.635	-12.977	-24.922	-5.64	-7.205	-9.746	-15.294
275	0.275	-10.091	-10.624	-14.103	-18.511	-11.604	-4.31	-11.126	-17.798
276	0.276	-12.062	-16.223	-8.839	-8.855	-12.527	-8.572	-12.31	-8.882
277	0.277	-31.441	-18.159	-11.706	-10.665	-9.597	-10.902	-13.492	-17.185
278	0.278	-13.652	-16.233	-23.089	-15.369	-12.069	-4.318	-10.419	-22.395
279	0.279	-15.985	-16.801	-21.503	-14.04	-19.379	-12.26	-15.281	-19.45
280	0.28	-18.112	-15.426	-17.202	-7.679	-24.201	-4.928	-11.042	-16.888
281	0.281	-12.289	-13.079	-23.557	-6.539	-11.026	-9.773	-11.832	-11.238
282	0.282	-14.005	-14.209	-12.696	3.126	-9.074	-9.003	-3.902	-6.366
283	0.283	-18.615	-10.505	-8.419	-3.251	-0.342	-13.06	5.773	3.731
284	0.284	-14.322	-13.756	-12.08	0.261	4.334	-6.468	4.607	-3.388
285	0.285	-13.145	-8.882	-10.902	1.262	0.112	-7.229	-1.392	-4.502
286	0.286	-9.642	-9.42	-26.95	-5.459	9.051	-9.552	-0.421	3.88
287	0.287	-8.644	-8.798	-10.686	-6.17	5.603	-11.5	-15.127	-7.875
288	0.288	-23.323	-16.704	4.222	-6.935	12.996	-16.121	-12.994	-18.858
289	0.289	-8.385	-17.843	2.294	-8.882	14.005	-7.193	4.431	-11.632
290	0.29	-18.037	-16.848	0.559	-5.579	0.882	-13.562	2.123	-15.236
291	0.291	-9.299	-13.91	2.126	-8.424	-16.501	-14.712	0.015	-11.702
292	0.292	11.432	-14.668	-2.11	-7.998	-14.144	-15.676	-1.902	-14.746
293	0.293	-19.693	-20.269	-16.401	-3.532	-20.502	-8.901	-17.755	-7.897
294	0.294	-32.06	-12.311	-6.692	-11.265	-30.158	-11.418	-11.346	-5.303
295	0.295	-35.719	-15.38	-8.404	-14.348	-21.426	-5.802	-1.642	-7.56
296	0.296	-25.637	-14.385	-9.918	-13.364	-7.072	-5.195	-3.353	-2.661
297	0.297	-9.947	-16.881	-19.943	-5.413	-12.839	-3.246	-1.763	-5.878
298	0.298	-7.209	-16.079	-18.746	-15.064	-21.525	-5.008	-3.069	-8.706
299	0.299	-4.645	-11.206	-22.198	-3.229	-23.051	-12.939	-14.833	-6.116
300	0.3	2.379	-11.753	-23.136	-1.644	-18.752	-4.613	-22.733	-13.402
301	0.301	4.582	-13.46	-22.135	-5.837	-6.91	-3.632	-9.733	-25.138
302	0.302	-12.762	-8.583	-26.371	-4.612	-8.457	-2.658	-14.915	-1.252
303	0.303	-19.659	-10.482	-20.749	-22.585	-18.545	-6.9	-19.525	-4.467
304	0.304	8.096	-14.505	-21.324	-20.039	-12.179	-7.663	-18.144	-1.29
305	0.305	-10.6	-11.944	-21.905	-8.397	-8.699	-17.135	-14.434	-20.955
306	0.306	-27.568	-10.547	-16.497	-14.767	-9.658	-15.957	-10.912	-18.372
307	0.307	-24.398	-13.404	-15.928	-1.178	-12.559	-7.634	-9.887	-25.273
308	0.308	-10.188	-9.68	-11.3	-6.355	-6.566	-6.663	-14.671	-23.081
309	0.309	-17.64	-11.977	-5.895	-7.87	-12.177	-13.437	-12.108	-13.338
310	0.31	-15.207	-12.34	-3.977	-3.568	-8.691	-10.913	-7.994	-11.526
311	0.311	-17.224	-11.923	-4.57	-7.22	-8.123	-8.59	-4.448	-13.002
312	0.312	-34.537	-15.39	-0.522	-25.191	-15.889	-10.526	-9.032	-11.589
313	0.313	-36.77	-17.495	-0.143	-22.649	-1.969	-20.589	-8.398	-2.626
314	0.314	-17.539	-13.788	-7.503	-20.284	7.705	-10.53	-9.709	-20.563
315	0.315	-4.705	-16.09	-2.28	-22.363	2.476	-11.683	-6.365	-12.948
316	0.316	-2.332	-18.213	-9.051	-20.404	-8.554	-10.507	-10.383	-10.566
317	0.317	-8.683	-17.045	-6.532	-18.653	-15.706	-17.859	-16.157	-12.629
318	0.318	-6.751	-14.335	-12.13	-23.279	-12.028	-18.839	-15.318	-18.379
319	0.319	-1.501	-16.465	-11.53	-16.088	-10.882	-5.674	-15.845	-16.591
320	0.32	0.105	-15.108	-16.155	-24.962	-3.562	-3.732	-5.735	-8.616
321	0.321	-6.978	-13.744	-17.89	-18.919	3.188	-8.944	-9.945	-7.218
322	0.322	-10.582	-13.163	-21.372	-19.852	-2.819	-10.457	-6.216	-6.017
323	0.323	-9.354	-10.642	-19.046	-14.956	-13.462	-6.152	-9.644	-16.798
324	0.324	-16.626	-9.096	-21.176	-8.896	-14.824	-4.95	-14.814	-9.573
325	0.325	-21.383	-8.314	-20.024	0.063	-21.226	-6.068	-13.771	-8.345
326	0.326	-22.081	-6.957	-14.221	8.432	-8.087	-6.994	-11.176	-9.45
327	0.327	-24.332	-10.64	-10.151	1.121	-13.33	-15.867	-13.424	-8.407
328	0.328	-24.859	-18.575	-8.212	-9.695	-11.801	-9.844	-11.424	-23.061
329	0.329	-26.726	-17.408	-8.792	-8.302	1.144	-2.459	-10.783	-25.138
330	0.33	-30.708	-14.301	-1.038	-9.413	2.846	-15.217	-8.982	-15.405
331	0.331	-31.006	-13.324	-4.112	-12.837	-1.846	-13.452	-13.76	-3.165
332	0.332	-29.555	-10.804	0.747	-20.14	-9.039	-14.984	-14.279	-1.565
333	0.333	-22.885	-16.409	-5.222	-21.05	-7.905	-16.328	-8.8	-8.665
334	0.334	-8.104	-12.912	-5.964	-15	-13.919	-15.159	-10.67	-12.286
335	0.335	-10.186	-14.847	-9.425	-7.601	-17.026	-1.983	-12.547	-15.727
336	0.336	-8.224	-16.589	-7.459	-14.336	-14.151	-0.227	-7.082	-8.334
337	0.337	0.497	-17.941	-10.342	-6.372	-8.18	-17.631	-8.979	-7.323
338	0.338	-7.444	-13.484	-10.69	-7.31	-4.135	-15.298	-9.531	-16.966
339	0.339	-3.185	-15.234	-15.088	-8.256	-3.572	-8.897	-10.074	-15.78
340	0.34	-6.85	-14.861	-23.952	-7.46	-9.589	0.809	-10.418	2.25
341	0.341	-5.672	-11.587	-22.759	-8.206	-11.949	-7.887	-9.024	4.795
342	0.342	-17.412	-11.982	-21.565	-7.604	-7.155	-18.913	-7.828	-11.434
343	0.343	-15.782	-13.923	-22.515	-7.004	1.52	-17.545	-9.735	-22.055
344	0.344	-14.382	-10.449	-17.673	-12.399	0.315	-21.207	-11.656	-16.215
345	0.345	-15.524	-13.342	-16.891	-14.32	-9.387	-24.681	-7.387	-10.958
346	0.346	-7.185	-12.169	-17.655	-12.365	-10.551	-14.99	-11.419	-18.864
347	0.347	-21.1	-10.217	-14.16	-11.766	-14.023	4.564	-11.008	-20.196
348	0.348	-26.859	-14.465	-6.806	-8.263	-14.986	-3.747	-7.701	-8.371
349	0.349	-25.061	-11.55	-3.897	-9.601	-23.882	-6.25	-6.526	-12.996
350	0.35	-29.639	-11.154	-8.14	-12.482	-10.737	-13.225	-4.587	-8.715
351	0.351	-28.202	-14.44	-4.059	-18.462	-2.06	-6.847	-8.85	-12.379
352	0.352	-19.239	-15.611	-2.101	-5.285	8.947	-12.658	-7.485	-11.217
353	0.353	-20.395	-18.331	-4.008	-7.205	1.777	-7.433	-2.062	-12.16
354	0.354	-13.084	-15.636	-4.558	-5.458	-17.767	-12.091	-8.628	-11.177
355	0.355	-4.187	-16.429	-4.914	-3.896	-26.061	-10.751	-16.548	-10.384
356	0.356	-5.345	-16.262	-8.161	-8.128	-18.483	-4.379	-23.886	-12.709
357	0.357	-8.436	-12.029	-7.712	-14.501	-11.513	-7.875	-20.964	-9.226
358	0.358	-23.125	-10.31	-13.658	-6.143	-5.149	-4.783	-16.693	-9.805
359	0.359	-29.495	-7.799	-16.132	-13.473	4.522	-7.691	-6.041	-13.863
360	0.36	-27.569	-14.193	-18.415	-16.35	6.273	-5.183	-13.177	-12.493
361	0.361	-18.882	-14.967	-20.309	-15.554	-4.758	-5.957	-11.996	-11.127
362	0.362	-4.587	-14.179	-19.702	-6.626	-17.724	-7.89	-8.495	-15.175
363	0.363	1.206	-14.747	-16.765	-7.776	-22.953	-3.242	-7.506	-12.644
364	0.364	6.402	-14.16	-19.253	-8.722	-8.626	-10.987	-0.709	-15.912
365	0.365	4.866	-10.09	-21.566	-15.476	-2.809	-18.335	-3.209	-10.102
366	0.366	9.173	-12.607	-19.426	-11.194	-11.514	-5.559	-3.969	-17.44
367	0.367	26.23	-10.289	-13.418	-16.776	-9.978	6.634	-14.801	-6.59
368	0.368	0.492	-15.125	-9.15	-13.263	-2.826	-10.795	-13.241	-5.224
369	0.369	-30.485	-11.829	-11.464	-11.298	0.839	-13.136	-6.071	-6.383
370	0.37	-42.883	-17.247	-10.882	-19.003	-5.168	-19.518	-4.903	-9.865
371	0.371	-31.669	-13.765	-8.94	-13.746	-14.84	-29.184	-6.059	-4.623
372	0.372	-28.384	-14.351	-3.517	-22.607	-18.516	-27.455	-5.079	-17.374
373	0.373	-25.325	-12.617	-4.086	-21.406	-12.519	-19.534	-7.969	-15.619
374	0.374	-22.645	-15.131	-0.771	-16.137	-7.31	-18.191	-21.122	-17.166
375	0.375	-20.171	-7.778	-7.33	-1.377	-8.301	-14.522	-23.056	-10
376	0.376	-17.88	-6.813	-11.561	5.07	-10.844	-8.532	-17.834	-18.895
377	0.377	-15.751	-13.589	-12.305	14.802	-6.788	-5.446	-9.9	-8.057
378	0.378	-13.803	-16.114	-15.759	-7.986	-7.365	-8.368	-5.641	-9.408
379	0.379	-25.974	-20.192	-20.372	-17.242	2.696	-2.377	-9.306	-10.575
380	0.38	-30.584	-15.362	-20.931	-19.91	4.062	-6.444	-8.146	-2.258
381	0.381	-29.17	-10.728	-19.56	-12.325	0.39	-5.875	-11.234	-5.352
382	0.382	-22.709	-14.798	-16.258	-14.616	-5.606	-2.591	-6.401	-12.115
383	0.383	-11.789	-17.321	-13.363	-16.716	-10.829	-5.5	-8.92	-6.107
384	0.384	9.956	-9.968	-8.942	-10.88	-13.727	-8.022	-9.688	-5.334
385	0.385	19.262	-6.86	-14.391	-9.1	-5.791	-9.377	-7.747	-8.817
386	0.386	21.921	-13.629	-15.002	-10.611	-2.688	-11.498	-5.812	-10.743
387	0.387	24.424	-16.143	-15.605	-11.936	-17.383	-10.339	-9.876	-14.787
388	0.388	-1.247	-10.528	-17.364	-8.222	-15.222	-16.16	-15.684	-16.129
389	0.389	-4.482	-7.045	-9.451	-11.671	-17.129	-20.235	-10.07	-14.763
390	0.39	-20.106	-6.485	-8.298	-14.737	-11.888	-9.404	-12.001	-15.921
391	0.391	-51.243	-11.899	-11.419	-11.804	-16.522	-4.774	-12.581	-12.243
392	0.392	-47.17	-15.317	-4.672	-10.995	-17.866	-11.945	-12.001	-10.895
393	0.393	-36.01	-14.651	-5.448	-11.749	-8.943	-8.295	-11.613	-15.748
394	0.394	-19.053	-23.512	-3.136	-11.152	-24.598	-7.165	-4.268	-13.846
395	0.395	-15.999	-24.619	-7.959	-15.812	-26.71	-8.169	-16.088	-14.445
396	0.396	-7.723	-25.744	-11.242	-12.925	-20.897	-5.302	-11.46	-8.654
397	0.397	-20.509	-18.424	-8.332	-8.115	-15.674	-9.583	-7.24	-11.009
398	0.398	-27.451	-17.512	-10.819	-12.794	-17.227	-13.65	-8.436	-14.527
399	0.399	-33.794	-11.549	-17.186	-8.758	4.428	-4.185	-9.633	-16.488
400	0.4	-39.529	-9.265	-16.405	-8.385	20.051	-0.528	-6.58	-12.449
401	0.401	-20.128	-1.353	-15.651	-10.727	17.294	-6.57	-9.52	-9.951
402	0.402	8.176	-0.391	-20.517	-9.593	-0.554	-11.83	-8.785	-13.275
403	0.403	34.509	-3.294	-13.211	-13.281	-16.842	-7.033	-17.726	-9.245
404	0.404	10.705	-5.827	-12.285	-14.646	-27.519	-7.847	-14.294	-12.768
405	0.405	-17.595	-0.22	-20.261	-14.272	-21.765	-15.237	-11.255	-9.529
406	0.406	-28.85	-5.065	-27.655	-8.29	1.027	-14.306	-10.356	-9.192
407	0.407	-32.142	-11.072	-16.856	-16.233	16.693	-13.576	-6.163	-12.925
408	0.408	-16.483	-23.281	-3.924	-11.023	2.545	-12.855	-6.991	-12.588
409	0.409	-2.394	-21.561	-2.222	-13.939	-15.269	-14.841	-17.88	-12.256
410	0.41	5.112	-26.202	-6.906	-7.959	-3.68	-18.192	-9.99	-7.862
411	0.411	2.78	-33.344	0.225	-13.597	-5.834	-16.505	-8.691	-13.348
412	0.412	-20.664	-29.657	-8.704	-13.04	-7.806	-17.907	-15.138	-12.834
413	0.413	-5.011	-21.361	-7.562	-14.991	-6.111	-16.601	-16.353	-12.33
414	0.414	-24.789	-16.162	-2.349	-8.428	-7.718	-14.517	-11.177	-11.823
415	0.415	-42.655	-11.38	-5.266	-10.965	-9.124	-11.856	-8.329	-15.375
416	0.416	-21.644	-8.913	-11.276	-11.754	-5.475	-9.195	-5.868	-10.03
417	0.417	-7.596	-13.009	-13.606	-8.276	-13.835	-4.973	-14.829	-12.042
418	0.418	-0.1	-13.67	-15.534	-10.216	-6.506	0.42	-11.415	-8.832
419	0.419	-2.525	-10.471	-10.887	-8.484	-9.435	-10.46	-8.385	-7.171
420	0.42	-9.051	-7.601	-18.636	-9.847	-13.682	-15.146	-1.678	-15.187
421	0.421	-22.722	-5.145	-15.551	-12.193	-8.088	-2.219	-13.157	-18.759
422	0.422	0.053	-5.598	-22.329	-10.077	-11.6	-4.01	-11.674	-11.495
423	0.423	-9.259	-12.256	-26.584	-9.708	-8.334	-5.593	-10.39	-10.627
424	0.424	-6.567	-11.351	-20.98	-13.202	-2.939	-9.873	-9.295	-9.96
425	0.425	-19.367	-10.624	-21.579	-15.336	-3.554	-11.057	-5.904	-12.373
426	0.426	-40.482	-12.978	-16.965	-10.102	-9.589	-12.233	-6.971	-8.975
427	0.427	-43.189	-11.075	-14.09	-13.577	-21.835	-11.27	-11.905	-12.364
428	0.428	-40.687	-13.058	-15.471	-11.628	-13.171	-14.171	-17.974	-15.364
429	0.429	-43.03	-16.013	-8.145	-17.061	-14.757	-14.953	-7.387	-15.068
430	0.43	-53.693	-11.231	-2.946	-15.146	-10.526	-15.743	-14.603	-11.883
431	0.431	-51.795	-14.576	-5.871	-11.883	-14.232	-16.341	-8.28	-11.603
432	0.432	-43.123	-12.882	7.277	-14.806	-17.747	-15.774	-9.507	-12.101
433	0.433	-19.336	-20.865	13.077	-13.466	-16.802	-14.045	-14.791	-12.608
434	0.434	32.113	-26.915	4.369	-13.859	-15.465	-15.226	-15.815	-16.973
435	0.435	69.066	-19.598	-3.559	-9.035	-18.394	-12.735	-11.609	-24.833
436	0.436	22.219	-16.738	-12.065	-9.047	-17.638	-5.403	-9.34	-25.927
437	0.437	-44.937	-17.564	-19.22	-10.987	-25.001	-8.524	-10.938	-17.541
438	0.438	-36.045	-10.258	-15.546	-11.57	-16.12	-9.504	-14.474	-22.508
439	0.439	-27.935	2.464	-28.707	-10.217	-5.305	-8.741	-17.816	-12.953
440	0.44	-5.892	-20.422	-16.513	-11.575	-6.683	1.884	-13.799	-1.253
441	0.441	0.661	-61.308	-11.864	-16.423	-7.845	-11.091	-12.492	0.176
442	0.442	43.213	-66.783	-27.745	-6.361	-11.326	-5.862	-13.891	-10.031
443	0.443	37.78	-21.353	-17.112	-5.009	-6.094	-1.219	-7.347	-3.789
444	0.444	2.537	-27.405	-30.681	12.023	-7.046	0.133	-6.404	-12.256
445	0.445	-1.986	-11.011	-18.523	5.056	-6.273	-3.544	-3.908	-11.418
446	0.446	-24.898	41.012	-17.003	11.443	-0.651	-7.031	6.701	-4.77
447	0.447	-62.518	46.022	-29.986	9.513	-1.216	-12.255	-0.482	-5.656
448	0.448	-67.642	14.068	-14.132	0.815	8.853	-9.362	-1.662	-6.535
449	0.449	-72.165	9.975	-3.511	-16.595	24.717	-11.883	1.811	-13.219
450	0.45	-43.179	-8.826	10.026	-14.268	22.616	0.312	-7.881	-17.578
451	0.451	-31.963	-25.886	11.756	-12.135	16.859	-4.917	-11.562	-8.769
452	0.452	5.794	-28.999	19.694	-17.945	4.7	-6.47	-12.729	-10.021
453	0.453	10.84	-14.91	3.814	-19.682	-6.349	-5.124	-0.928	-9.143
454	0.454	42.778	-22.507	-2.568	-18.136	-7.746	-14.028	-5.593	-2.454
455	0.455	22.079	-20.205	-8.376	-13.885	-16.692	-12.868	-4.248	-6.793
456	0.456	-11.961	-18.061	-13.588	-25.695	-34.713	-3.191	-13.152	-7.649
457	0.457	-7.486	-8.441	-18.22	-21.053	-16.891	-2.02	-16.628	-12.559
458	0.458	-3.411	-6.866	-16.853	-16.801	-19.175	-5.499	-13.51	-12.043
459	0.459	-7.072	-27.687	-17.993	-15.636	-4.239	-2.391	-12.515	-15.011
460	0.46	-30.85	-41.849	-23.974	-12.151	-6.155	-9.159	-9.974	-7.135
461	0.461	-8.972	-29.111	-22.997	-11.176	-7.871	-17.082	-5.883	-10.669
462	0.462	-6.301	1.276	-23.947	-12.139	-9.413	-16.099	-10.692	-7.623
463	0.463	1.22	-2.771	-23.164	-12.905	-2.252	-17.052	-15.312	-10.566
464	0.464	12.872	15.988	-19.092	-10.575	1.432	-17.811	-7.552	-18.538
465	0.465	15.042	5.91	-19.662	-20.043	-16.552	-20.113	-12.731	-11.211
466	0.466	1.507	-15.868	-16.359	-21.195	-14.024	-18.152	-11.719	-16.08
467	0.467	-21.283	21.168	-21.765	-22.345	-20.973	-17.548	-10.906	-6.422
468	0.468	-5.568	16.178	-12.281	-12.661	-14.572	-16.941	-11.635	-10.116
469	0.469	-2.831	-34.058	-5.885	-11.5	-39.698	-15.567	-6.743	-13.611
470	0.47	-20.621	-14.103	-4.71	-3.176	-15.87	-17.878	-12.684	-12.644
471	0.471	-55.652	-8.115	-9.922	-8.397	-12.77	-11.296	-10.297	-9.748
472	0.472	-70.763	-2.801	-12.822	-9.362	-15.453	-16.116	-6.762	-14.004
473	0.473	-57.235	-18.047	-6.832	-11.879	-7.887	-15.322	-12.709	-6.638
474	0.474	-36.526	-31.659	0.541	-11.094	3.747	-9.7	-0.48	-21.337
475	0.475	-32.841	-35.636	1.535	-11.667	1.652	-11.632	4.792	-19.195
476	0.476	-42.903	-31.861	-6.381	-9.715	11.359	-13.552	3.309	-13.368
477	0.477	-21.076	-21.733	-9.456	-11.439	2.679	-16.445	-12.502	-8.106
478	0.478	-12.776	-18.538	-10.377	-7.943	-5.227	-8.5	-18.839	-16.002
479	0.479	-20.279	-15.601	-12.852	-9.279	-9.433	-0.166	-20.73	-5.903
480	0.48	-3.953	-12.768	-13.579	-4.425	-8.22	-3.246	-11.96	-2.183
481	0.481	-1.747	-14.882	-18.38	-3.834	-11.641	-8.064	-10.363	-5.609
482	0.482	-11.329	-16.855	-17.77	-10.396	-21.256	-7.271	-11.665	-6.518
483	0.483	4.595	-14.866	-18.327	-16.386	-24.875	-4.928	-15.287	-13.231
484	0.484	-1.78	-20.046	-18.694	-4.173	-13.988	-2.97	-16.387	-5.231
485	0.485	-3.662	-12.001	-21.974	-5.9	-12.61	-7.588	-11.105	-4.193
486	0.486	-19.504	-10.414	-15.398	-13.808	-16.277	-6.985	-12.012	-5.097
487	0.487	-17.367	-13.814	-8.635	-15.139	-12.756	-13.922	-11.176	-9.285
488	0.488	-30.932	-7.572	-9.428	-11.442	-5.346	-16.805	-11.882	-14.813
489	0.489	-29.197	-6.449	-7.111	-12.595	-4.314	-8.846	-9.88	-24.208
490	0.49	-27.65	-7.306	-9.062	-7.366	-15.674	-7.857	-7.886	-9.792
491	0.491	-40.628	-7.948	-0.356	-12.205	-17.187	-14.605	-9.564	11.603
492	0.492	-28.471	-15.193	0.812	-9.695	-15.783	-13.821	-12.982	9.01
493	0.493	-4.641	-10.188	3.909	-13.757	-12.054	-8.194	-17.373	1.568
494	0.494	46.823	-10.77	8.763	-10.272	-6.001	-10.12	-13.24	-9.942
495	0.495	39.436	-22.766	-4.381	-13.551	-11.172	-6.817	-6.207	-11.979
496	0.496	32.873	-27.853	-17.897	-12.967	-6.286	-9.716	-10.985	-17.693
497	0.497	26.864	-16.616	-16.129	-13.35	6.926	-3.909	-8.409	-22.819
498	0.498	-0.879	-6.465	-11.473	-12.955	12.774	-9.512	-13.968	-21.177
499	0.499	-26.078	-2.785	-24.415	-8.123	-3.039	-8.919	-7.345	-19.72
500	0.5	-48.899	-1.609	-19.156	-7.564	-13.627	-2.911	-13.298	-18.45
501	0.501	-44.764	-8.914	-27.053	-3.527	-7.777	-8.503	-10.941	-14.863
502	0.502	-18.364	5.815	-14.046	-11.483	15.085	-9.079	-8.978	-15.718
503	0.503	-1.257	8.002	-19.243	-8.027	18.197	-9.658	-0.238	-12.704
504	0.504	-29.458	-20.991	-11.302	-4.96	9.879	-11.394	-3.688	-15.115
505	0.505	-55.707	-41.711	-27.173	-7.886	-2.891	-14.875	-6.755	-9.397
506	0.506	-52.376	15.015	-25.057	-5.39	-19.153	-19.319	-11.569	-14.128
507	0.507	-30.491	88.389	-11.533	-9.479	-25.557	-10.409	-17.548	-18.673
508	0.508	-16.355	19.291	-9.81	-12.976	-31.353	-14.076	-18.307	-13.16
509	0.509	-13.812	-43.256	-8.273	-13.569	-26.122	-8.077	-20.22	-13.649
510	0.51	2.472	-35.222	-6.928	-13.001	-18.166	-13.302	-10.139	-12.977
511	0.511	30.15	-57.371	-10.6	-14.367	-2.286	-12.34	-8.761	-13.458
512	0.512	-3.9	-50.839	-11.749	-15.727	-0.145	-9.837	-7.582	-15.879
513	0.513	-45.125	-8.23	-10.774	-15.346	-5.935	-7.522	-1.571	-13.459
514	0.514	-50.526	-2.771	-9.791	-14.963	-11.141	-9.463	-17.621	-15.501
515	0.515	-25.361	-78.386	-15.758	-12.259	-9.577	-11.403	-10.635	-10.198
516	0.516	-29.826	-45.844	-18.043	-13.823	-10.936	-7.343	-4.232	-12.045
517	0.517	-9.146	-16.177	-8.525	-9.378	-12.093	-7.725	-13.896	-10.027
518	0.518	2.042	-42.765	-14.892	-4.741	-18.085	-2.298	-15.621	-9.357
519	0.519	5.334	14.186	-13.702	-8.808	-10.714	-5.765	-14.055	-12.756
520	0.52	8.428	36.229	-16.771	-11.33	3.986	-2.455	-12.688	-10.349
521	0.521	5.745	96.755	-3.971	-12.679	-10.906	-9.017	-9.002	-13.168
522	0.522	18.54	104.816	1.255	-7.849	-5.089	-13.246	-7.839	-11.15
523	0.523	-11.831	8.302	-22.544	-17.928	-6.816	-7.61	6.105	-5.271
524	0.524	-15.851	-110.34	-19.237	-16.593	-11.433	-6.997	-3.568	-5.961
525	0.525	-19.452	-94.616	-9.921	-22.988	-10.037	-17.03	-15.743	-10.734
526	0.526	4.416	-51.512	-7.201	-16.991	-11.168	-12.747	-11.086	-16.663
527	0.527	-11.207	-64.717	-25.022	-13.898	-17.14	-11.561	-6.82	-15.815
528	0.528	-53.732	-148.115	-18.072	-16.817	-24.482	-15.021	-5.667	-10.905
529	0.529	-59.678	-180.579	-15.951	-16.054	-19.654	-15.962	-11.682	-11.424
530	0.53	-54.213	-52.285	-6.284	-8.707	-20.439	-16.899	-6.475	-16.776
531	0.531	-49.144	0.164	-4.544	-11.621	-18.124	-14.363	-5.515	-13.222
532	0.532	1.185	79.611	3.397	-7.374	-13.294	-13.574	-9.782	-11.23
533	0.533	48.004	65.164	2.051	-14.75	-3.246	-11.627	-17.141	-11.75
534	0.534	29.793	-0.842	-4.322	-9.947	18.417	-14.906	-12.308	-14.21
535	0.535	46.221	-84.598	-3.134	-15.972	21.512	-8.31	-11.545	-9.707
536	0.536	0.741	-95.876	-6.212	-13.679	-4.035	-10.821	-10.773	-9.076
537	0.537	-29.655	-46.979	-5.222	-11.781	-21.069	-5.203	-17.355	-11.542
538	0.538	-24.259	33.17	-13.132	-3.103	-17.971	-11.781	-16.578	-12.854
539	0.539	-19.233	65.212	-12.149	-1.966	-3.827	-9.263	-10.965	-8.754
540	0.54	3.618	15.415	-11.169	-1.027	8.963	-6.927	-11.54	-10.084
541	0.541	16.026	6.137	-15.421	-3.942	-7.286	-6.337	-10.953	-17.403
542	0.542	-17.997	-34.653	-19.477	-4.707	-13.66	-8.263	-9.213	-14.254
543	0.543	-4.383	-12.533	-20.052	-7.013	-11.712	-2.833	-11.731	-7.436
544	0.544	-24.999	-19.036	-24.702	-7.581	-13.439	-9.4	-10.379	-4.887
545	0.545	-66.494	35.852	-22.964	-12.215	-8.785	-6.872	-7.475	-5.642
546	0.546	-49.973	-1.194	-15.049	-12.797	-10.141	-9.185	-3.789	-7.561
547	0.547	-14.711	72.762	-9.087	-20.732	-6.476	-18.659	-9.206	-5.615
548	0.548	-28.253	82.695	-8.153	-17.249	-14.816	-17.486	-5.723	-14.513
549	0.549	-57.305	38.083	-11.093	-16.28	-9.596	-13.997	-10.37	-23.405
550	0.55	-61.023	-18.702	-8.615	-7.374	-8.639	-14.961	-9.782	-17.4
551	0.551	-44.049	-11.219	-15.989	-10.863	-6.134	-6.054	-8.434	-16.423
552	0.552	-9.64	-44.562	-7.108	-7.775	-10.213	-7.216	-12.881	-15.444
553	0.553	3.9	-14.047	-8.273	-6.82	-10.814	-10.313	-7.464	-9.43
554	0.554	-0.172	13.732	-9.238	-9.347	-10.249	-13.22	-10.938	-7.098
555	0.555	-3.871	-21.495	-6.325	-8.579	-8.525	-13.998	-7.636	-13.668
556	0.556	-13.978	-25.988	-3.808	-10.524	-7.184	-6.652	-13.053	-9.395
557	0.557	-4.728	3.044	-11.162	-13.818	-12.63	-9.561	-9.567	-8.607
558	0.558	-18.883	14.352	-14.052	-9.766	-7.832	-5.305	-12.861	-8.014
559	0.559	-21.419	31.426	-14.818	-8.421	-9.809	-6.075	-8.798	-9.938
560	0.56	-14.458	3.077	-27.009	-7.072	-3.262	-6.652	-12.281	-12.829
561	0.561	-3.768	-23.277	-25.267	-11.918	-7.54	-6.071	-5.884	-11.461
562	0.562	5.982	-67.93	-17.343	-12.511	-11.613	-7.812	-6.646	-13.773
563	0.563	-9.87	-73.8	-18.712	-14.262	-9.682	-9.163	-12.242	-7.958
564	0.564	0.766	-68.214	-25.114	-10.785	-6.398	-8.77	-11.642	-7.176
565	0.565	10.44	-52.94	-23.973	-9.437	-4.67	-8.38	-13.576	-12.005
566	0.566	1.715	-84.782	-16.649	-16.013	-8.165	-12.831	-9.503	-11.413
567	0.567	-9.335	-97.037	-5.853	-13.106	-14.567	-12.249	-12.973	-11.979
568	0.568	-28.107	-40.176	-7.23	-8.835	-13.803	-15.732	-13.357	-12.351
569	0.569	-20.564	-15.646	-3.555	-6.504	-6.467	-15.337	-6.773	-15.63
570	0.57	-50.948	21.521	-7.044	-13.073	-1.633	-12.437	-9.675	-15.228
571	0.571	-55.015	28.295	6.861	-7.072	-2.407	-15.152	-3.667	-12.509
572	0.572	-36.252	71.075	-2.816	-4.759	-8.032	-13.222	-9.27	-9.794
573	0.573	-32.953	87.69	-11.512	-5.34	-12.878	-16.717	-9.84	-14.627
574	0.574	-29.884	12.077	-16.164	-15.418	-17.529	-10.339	-13.114	-11.137
575	0.575	-10.2	-63.784	-6.11	-19.682	-12.125	-7.829	-9.037	-13.068
576	0.576	-2.731	-53.839	5.69	-16.018	-7.295	-8.619	-10.398	-12.485
577	0.577	13.497	-80.391	-2.247	-7.707	-5.369	-9.2	-10.013	-9.007
578	0.578	11.351	-88.367	-12.325	-10.818	3.527	-7.269	-7.117	-8.625
579	0.579	5.52	-21.557	-13.502	-15.673	-2.878	-6.69	-5.178	-9.016
580	0.58	17.7	-30.463	-19.515	-9.69	-6.379	-4.168	-7.894	-12.694
581	0.581	25.604	43.004	-26.871	-12.017	-9.488	-6.486	-6.353	-8.251
582	0.582	26.936	53.005	-23.98	-8.527	-8.526	-5.312	-10.804	-15.993
583	0.583	25.769	97.797	-23.218	-2.509	-11.037	-5.688	-12.748	-16.966
584	0.584	7.75	171.133	-30.595	-4.817	-10.25	-11.478	-7.337	-10.195
585	0.585	-20.572	200.648	-19.794	-5.383	-9.64	-7.402	-10.819	-10.976
586	0.586	-24.295	155.804	-15.569	-7.304	-9.049	-9.329	-11.397	-15.04
587	0.587	-14.33	180.129	-11.928	-12.707	-10.809	-11.262	-14.303	-13.109
588	0.588	-36.29	69.102	-5.962	-14.632	-16.647	-13.004	-11.796	-12.537
589	0.589	-44.684	21.687	-5.042	-11.325	-17.45	-15.53	-14.136	-9.651
590	0.59	-42.233	-50.349	-4.116	-20.226	-15.524	-11.085	-12.979	-8.325
591	0.591	-53.891	-221.399	-3.397	-37.273	-17.462	-15.156	-7.768	-12.811
592	0.592	-56.065	-337.715	-5.757	-34.981	-14.578	-14.78	-9.712	-13.434
593	0.593	-50.304	-274.224	-0.965	-28.63	-11.115	-11.495	-11.655	-13.859
594	0.594	-34.477	-100.982	-5.652	-18.994	-3.779	-12.676	-9.925	-12.532
595	0.595	-15.389	-77.776	-6.266	-10.324	-0.697	-8.249	-12.454	-12.179
596	0.596	-7.929	-141.216	-3.789	-8.837	8.196	-11.184	-9.179	-11.826
597	0.597	3.596	-122.032	-7.102	-7.561	14.174	-9.854	-6.292	-8.392
598	0.598	-2.841	-104.537	-1.326	-8.819	-1.924	-10.245	-9.998	-11.344
599	0.599	-8.691	-88.595	-11.994	-7.751	-13.561	-9.1	-12.348	-5.401
600	0.6	-6.958	-74.228	-19.192	-0.472	-19.95	-6.397	-5.794	-7.985
601	0.601	-11.537	-61.057	-20.388	0.442	-10.287	-9.114	-12.598	-7.266
602	0.602	-15.711	-25.419	-21.606	-3.875	5.569	-9.89	-6.624	-12.146
603	0.603	-3.8	7.133	-26.884	-4.704	-5.09	-7.955	-10.72	-6.189
604	0.604	-14.746	76.296	-24.042	-8.238	-14.784	-9.895	-17.325	-10.292
605	0.605	-10.484	85.269	-23.321	-8.873	-26.994	-8.346	-11.36	-12.268
606	0.606	-4.149	77.096	-16.007	-13.008	-22.37	-11.837	-13.729	-14.249
607	0.607	4.036	39.903	-15.094	-9.603	-9.434	-8.545	-11.841	-16.038
608	0.608	2.874	6.188	-10.894	-12.965	-7.73	-15.125	-11.315	-11.241
609	0.609	-11.997	73.255	-5.345	-15.951	-6.211	-10.29	-11.955	-11.873
610	0.61	-44.035	28.487	-7.325	-11.576	-7.584	-11.073	-11.625	-13.666
611	0.611	-48.537	-45.026	-4.082	-8.767	-6.419	-10.305	-11.302	-12.37
612	0.612	-27.816	-74.988	-4.701	-11.374	-9.894	-10.897	-14.25	-12.804
613	0.613	-31.482	-48.616	-5.103	-11.849	-12.993	-11.491	-12.374	-10.73
614	0.614	-28.21	-40.647	-4.73	-10.77	-10.094	-10.931	-9.733	-13.489
615	0.615	6.215	-3.572	-3.588	-16.07	-9.32	-9.589	-9.613	-12.373
616	0.616	1.715	3.188	2.398	-16.737	-6.995	-9.215	-9.499	-17.269
617	0.617	-2.397	9.224	-10.77	-18.777	-10.478	-8.844	-8.792	-15.38
618	0.618	1.216	3.746	-32.067	-12.301	-7.192	-13.31	-10.003	-13.491
619	0.619	-8.921	-1.358	-23.767	-16.638	-11.266	-7.905	-6.579	-18.955
620	0.62	-12.093	12.093	-5.985	-11.1	-5.46	-5.979	-11.086	-12.424
621	0.621	-14.912	24.397	-22.271	-4.611	-7.782	-11.983	-9.404	-11.691
622	0.622	-27.749	28.044	-28.684	-8.958	-7.199	-9.663	-10.821	-10.955
623	0.623	-20.788	24.718	-26.781	-6.726	-10.493	-7.724	-8.562	-10.412
624	0.624	-1.629	-9.747	-18.124	-11.653	-6.436	-11.014	-15.207	-11.028
625	0.625	11.137	-32.645	-13.541	-9.831	-9.924	-9.272	-8.496	-13.965
626	0.626	-19.261	-45.135	-14.961	-7.03	-9.542	-17.204	-7.778	-12.64
627	0.627	-39.986	-33.945	-16.172	-3.637	-13.604	-11.205	-3.773	-11.316
628	0.628	-51.221	17.542	-7.903	-6.035	-5.669	-14.314	-13.315	-9.213
629	0.629	-47.945	54.583	-8.92	-7.294	-1.413	-19.16	-9.697	-12.918
630	0.63	-13.51	48.064	-11.879	-13.393	-4.907	-14.333	-6.268	-11.585
631	0.631	-9.063	54.002	-5.729	-25.682	-8.013	-16.86	-13.675	-14.521
632	0.632	11.653	103.986	-5.007	-30.023	-10.919	-12.813	-10.631	-10.293
633	0.633	37.975	110.621	-2.731	-29.328	-11.688	-13.404	-15.523	-13.025
634	0.634	34.653	80.184	-2.2	-22.827	-12.46	-11.482	-18.096	-11.884
635	0.635	6.28	30.146	-8.248	-25.423	-1.624	-3.755	-15.819	-14.803
636	0.636	2.489	-43.857	-10.604	-21.451	-3.172	-2.793	-11.029	-12.107
637	0.637	-28.569	-93.218	-14.112	-14.959	-4.534	0.1	-10.499	-10.956
638	0.638	-32.721	-137.769	-8.135	-15.803	-3.379	0.867	-1.645	-6.124
639	0.639	-29.154	-80.673	-13.766	-5.214	-9.39	-3.203	-10.585	3.361
640	0.64	-25.882	-29.007	-2.961	4.822	-8.431	-3.79	-4.627	2.208
641	0.641	-21.792	-19.717	-20.424	5.928	-9.396	-3.207	-9.889	-1.27
642	0.642	-43.67	-66.818	-13.509	2.38	-11.907	-12.108	-10.885	-4.368
643	0.643	-29.522	-61.014	-15.706	-0.764	-11.121	2.22	-10.142	-11.137
644	0.644	-16.728	-22.308	-21.584	-7.579	-13.043	-3.572	-9.393	-6.874
645	0.645	-23.657	-37.146	-12.941	3.821	-12.441	1.664	-7.475	-10.93
646	0.646	-0.187	-59.669	-17.647	11.728	-3.513	-9.356	-6.917	-2.983
647	0.647	-3.202	-55.389	-7.641	13.058	8.328	-31.021	-4.028	-6.063
648	0.648	-17.243	-58.778	-14.087	6.644	-9.057	-15.339	-5.391	-8.945
649	0.649	-55.681	-75.518	-5.818	-11.388	-20.657	-18.044	-12.756	-6.413
650	0.65	-94.355	-78.369	-8.97	-24.186	-10.012	-15.52	-9.669	-12.001
651	0.651	-69.157	-69.837	1.81	-21.867	-8.08	-13.191	-14.502	-21.467
652	0.652	-46.286	-82.427	0.404	-23.995	-9.815	-15.313	-11.99	-17.77
653	0.653	-17.215	-65.941	1.521	-25.932	-8.251	-13.375	-14.314	-16.592
654	0.654	39.55	-33.72	-9.358	-24.195	-6.894	-18.591	-9.469	-13.469
655	0.655	63.997	35.355	-19.45	-9.874	-3.223	-10.646	0.593	-14.421
656	0.656	101.06	163.985	-7.656	-7.924	2.766	-11.999	-6.556	-10.142
657	0.657	121.117	146.801	-12.309	-16.619	1.792	-13.162	-0.159	-15.733
658	0.658	54.115	3.756	-10.964	-5.575	-3.034	-7.158	-1.307	-7.776
659	0.659	-8.271	-15.243	-25.303	-12.732	-14.44	-6.188	-4.385	-10.847
660	0.66	-48.869	37.438	-27.243	-0.902	-25.46	-9.083	-3.397	-7.916
661	0.661	-85.832	148.875	-25.513	-8.792	-29.699	-6.559	-16.535	-15.819
662	0.662	-65.948	76.738	-33.464	-13.008	-17.877	-7.317	-6.83	-10.559
663	0.663	-47.797	-67.991	-29.227	-19.373	-13.215	-3.82	-5.063	-11.488
664	0.664	-31.358	-241.218	-22.862	-20.504	-11.844	-11.158	-3.482	-13.963
665	0.665	-6.182	-218.08	-21.724	-8.634	-12.985	-10.166	-2.087	-8.309
666	0.666	-19.669	-69.962	-16.524	-0.633	-11.808	-10.915	-10.949	-16.2
667	0.667	-15.56	26.091	-7.635	-1.932	-10.824	-10.118	-26.583	-15.188
668	0.668	-19.198	78.485	-1.66	-18.913	-4.042	-12.026	-15.896	-14.177
669	0.669	-9.092	94.541	-2.662	-21.18	-6.541	-13.932	-13.916	-11.612
670	0.67	0.265	80.332	-3.652	-10.476	-4.211	-13.322	-12.123	-15.631
671	0.671	-30.864	14.505	-1.139	-8.481	-9.032	-14.654	-7.434	-13.651
672	0.672	-51.528	26.176	-8.499	-6.677	-7.084	-15.99	-11.646	-11.672
673	0.673	-40.26	-6.488	-1.73	-11.247	-7.657	-13.072	-10.434	-14.534
674	0.674	-23.228	-36.319	0.806	1.817	-10.165	-7.056	-13.865	-11.004
675	0.675	-1.372	-45.538	6.441	-10.283	-4.739	-7.803	-14.784	-14.247
676	0.676	1.322	-70.192	-4.362	-14.842	-6.67	-6.975	-11.822	-11.305
677	0.677	-1.233	-92.447	-12.264	-19.027	-4.729	0.965	-10.997	-10.878
678	0.678	-8.257	-112.602	-22.3	-1.942	0.697	-4.305	-8.616	-8.904
679	0.679	-18.912	-21.295	-15.879	-4.214	-1.226	-3.381	-10.497	-13.703
680	0.68	-20.832	70.61	-26.697	-2.04	-5.85	-4.172	-13.735	-5.725
681	0.681	-29.491	10.871	-19.529	-15.54	-13.576	-3.35	-11.934	-4.717
682	0.682	-27.891	-0.109	-15.836	-13.746	-16.661	-9.912	-11.494	-15.517
683	0.683	-6.141	88.452	-9.8	-9.063	-13.75	-9.165	-9.116	-14.127
684	0.684	40.974	123.767	-12.875	-10.37	-7.744	-13.287	-13.132	-10.419
685	0.685	7.547	47.443	-13.82	-1.41	-8.518	-15.239	-10.57	-11.544
686	0.686	-10.655	-81.372	-16.325	-7.337	-1.93	-13.295	-7.229	-14.606
687	0.687	-5.226	-204.29	-13.986	-23.322	-4.442	-14.993	-10.081	-13.607
688	0.688	-0.25	-284.224	-13.39	-30.231	-3.668	-14.546	-12.738	-16.088
689	0.689	-69.019	-96.617	-3.298	-40.819	-5.607	-14.094	-9.188	-16.835
690	0.69	-78.941	31.179	3.887	-15.582	-11.614	-15.22	-9.526	-11.966
691	0.691	-34.309	7.548	2.76	-12.2	-12.405	-14.781	-10.63	-7.296
692	0.692	-42.46	-56.329	8.797	-15.223	-12.997	-16.655	-7.879	-11.344
693	0.693	-20.425	-75.842	7.879	-6.823	-9.724	-16.409	-12.092	-9.976
694	0.694	-13.831	-93.538	-6.773	-14.289	-11.476	-11.898	-13.789	-9.591
695	0.695	-7.801	-77.809	-13.113	2.027	-12.845	-8.598	-8.907	-10.74
696	0.696	-24.223	-5.721	-14.988	-0.046	-17.311	-9.261	-10.801	-12.673
697	0.697	-19.123	-19.12	-16.671	1.938	-11.896	-5.91	-11.339	-12.284
698	0.698	-14.603	16.149	-18.149	3.711	-9.948	-4.705	-9.942	-9.38
699	0.699	14.478	70.042	-22.357	-4.203	-8.019	-7.695	-10.29	-10.547
700	0.7	3.274	99.439	-21.143	-17.149	-7.451	-5.831	-14.322	-7.069
701	0.701	-0.045	108.31	-22.263	-18.875	-6.094	-9.443	-9.454	-9.21
702	0.702	-9.313	67.645	-23.169	-17.312	-4.736	-6.646	-4.783	-9.615
703	0.703	-17.596	15.889	-22.142	-13.036	-4.352	-11.139	-13.657	-13.111
704	0.704	-25.027	-31.004	-22.869	-16.698	-3.958	-12.821	-7.245	-6.536
705	0.705	-45.978	-12.877	-30.191	-24.994	-7.443	-4.98	-10.7	-11.373
706	0.706	-54.158	14.797	-19.33	-21.84	-4.542	-6.315	-9.699	-12.145
707	0.707	-61.577	9.907	-15.042	-12.892	-8.995	-9.405	-6.769	-11.366
708	0.708	-31.135	-31.138	-3.204	-4.528	-8.42	-12.255	-9.26	-9.436
709	0.709	23.017	-58.827	-11.1	-20.537	-7.085	-11.42	-10.015	-11.368
710	0.71	30.254	-43.733	-6.809	-27.466	-14.469	-12.088	-8.057	-14.273
711	0.711	63.58	-11.71	-3.092	-16.791	-11.404	-16.772	-11.331	-13.897
712	0.712	57.433	-15.691	-1.885	0.655	-14.343	-13.194	-8.43	-16.237
713	0.713	18.68	41.02	-4.932	-6.279	-13.591	-14.711	-10.936	-14.124
714	0.714	-6.476	81.643	-3.901	-29.676	-12.832	-18.015	-13.25	-15.308
715	0.715	-20.01	103.599	-4.61	-26.571	-8.006	-15.606	-11.111	-14.945
716	0.716	-15.943	70.028	-11.895	-12.413	-7.437	-12.716	-10.725	-16.507
717	0.717	-19.594	-21.441	-12.79	-4.821	-4.55	-14.782	-10.344	-12.072
718	0.718	-22.865	-218.694	-15.223	-2.459	-9.396	-18.526	-11.13	-14.01
719	0.719	-51.132	-134.158	-12.815	-8.837	-6.096	-12.293	-13.065	-12.265
720	0.72	-17.073	-5.915	-13.323	-3.028	-10.154	-5.904	-8.813	-7.435
721	0.721	-30.594	63.841	-19.257	-1.29	-8.796	-8.755	-8.242	-6.869
722	0.722	-34.626	42.79	-18.419	-15.616	-5.504	-4.809	-13.075	-6.294
723	0.723	7.01	62.019	-29.204	-29.147	-8.407	-6.582	-11.144	-11.138
724	0.724	23.497	79.484	-18.123	-23.907	-5.696	-16.364	-11.725	-13.075
725	0.725	18.489	-0.029	-19.44	-12.889	-7.628	-34.851	-13.081	-9.009
726	0.726	4.973	-72.198	-15.719	0.04	-9.174	3.764	-5.728	-9.4
727	0.727	0.936	-32.702	-9.692	12.222	-11.874	42.485	-10.955	-9.013
728	0.728	-40.636	2.93	-8.7	7.583	-10.707	27.183	-13.854	-10.178
729	0.729	-46.063	-7.865	2.158	6.278	-14.951	-5.054	-7.851	-16.188
730	0.73	-41.025	-96.526	6.447	-2.563	-13.195	-51.374	-11.911	-13.69
731	0.731	-36.541	-84.48	0.091	-15.679	-12.8	-21.469	-11.338	-12.927
732	0.732	-40.574	35.06	-17.865	-3.476	-10.482	16.996	-10.76	-9.458
733	0.733	-36.86	19.364	-5.044	-8.11	-9.323	31.885	-7.863	-8.906
734	0.734	-19.785	91.818	-7.309	-9.472	-4.097	-9.495	-6.509	-14.342
735	0.735	2.158	52.566	-5.124	-21.295	-4.667	-25.976	-8.83	-14.919
736	0.736	-23.353	-78.571	-10.879	-19.752	-5.246	-51.017	-5.925	-10.257
737	0.737	7.616	-96.074	-12.571	1.933	-4.655	-55.242	-8.634	-14.304
738	0.738	11.688	-143.792	-17.167	-1.161	-4.266	-50.951	-14.442	-6.343
739	0.739	0.491	-42.755	-15.761	-15.275	-6.595	-24.463	-8.841	-7.488
740	0.74	17.495	75.956	-14.55	-22.797	-0.023	-34.387	-12.322	-8.446
741	0.741	-23.352	60.375	-27.657	-11.118	-6.812	-37.34	-4.97	-9.404
742	0.742	-28.728	-11.639	-25.878	-21.698	-4.307	-28.871	-9.809	-11.912
743	0.743	-43.809	-51.012	-27.398	-27.446	-9.924	-21.143	-10.584	-6.307
744	0.744	-39.339	-110.472	-17.307	-15.207	-7.991	14.137	-9.813	-17.144
745	0.745	-35.255	-121.155	-18.467	-7.237	-6.058	79.959	-9.232	-12.493
746	0.746	-46.445	7.347	-17.31	-2.931	-10.117	89.081	-11.169	-8.23
747	0.747	-43.136	95.087	-16.348	3.484	-17.072	64.987	-10.59	-11.903
748	0.748	-33.815	47.754	-3.586	-2.499	-14.147	13.645	-11.945	-10.735
749	0.749	-25.456	-24.138	-1.849	-18.537	-14.897	-5.999	-11.555	-9.749
750	0.75	2.854	-142.304	2.786	-20.869	-15.649	36.921	-8.646	-10.696
751	0.751	-8.332	-94.51	-10.19	-14.503	-13.687	9.688	-10.58	-11.448
752	0.752	1.744	-22.163	-11.926	-16.425	-9.02	-45.444	-10.184	-12.203
753	0.753	-39.056	-8.883	-3.989	-11.152	-14.418	-111.909	-10.367	-15.668
754	0.754	-22.612	26.769	-2.622	-15.739	-6.469	22.556	-9.595	-16.242
755	0.755	-17.55	15.869	-3.765	-28.655	-5.488	80.393	-9.78	-16.811
756	0.756	-3.949	-33.622	-2.589	-16.431	-2.574	-76.886	-12.095	-15.452
757	0.757	33.662	-96.342	-9.9	-17.952	-5.08	-97.694	-8.215	-10.024
758	0.758	28.701	-39.73	-12.767	-19.282	0.543	-78.341	-8.592	-11.943
759	0.759	33.207	-47.487	-16.981	-10.355	-1.38	-95.649	-15.933	-9.992
760	0.76	29.18	-67.822	-19.283	0.501	-6.011	-111.542	-10.699	-2.241
761	0.761	2.805	11.199	-17.338	-6.633	-1.932	-183.855	-5.846	-5.327
762	0.762	-48.725	0.136	-20.615	-15.489	-3.264	-91.882	-10.098	-4.348
763	0.763	-56.163	-69.004	-22.35	-7.111	-4.594	-32.45	-9.309	-1.825
764	0.764	-36.318	-59.732	-14.411	0.286	-7.468	43.246	-11.237	-4.129
765	0.765	-6.032	14.174	-15.571	-10.537	-7.824	112.129	-3.873	-10.69
766	0.766	-33.776	24.53	-12.472	-17.703	-4.301	174.51	-8.703	-14.928
767	0.767	-18.744	33.701	-15.393	-16.558	-10.845	231.526	-12.95	-22.259
768	0.768	4.042	41.881	-14.633	-3.376	-19.704	239.005	-12.161	-23.202
769	0.769	-0.056	49.058	-9.037	-1.541	-16.19	205.512	-5.565	-10.03
770	0.77	-18.875	42.321	-7.11	9.562	-13.065	113.871	-3.031	-8.083
771	0.771	-42.692	11.895	-9.048	5.361	-14.008	-83.563	-11.915	-13.293
772	0.772	-39.633	-4.515	-8.464	-14.135	-9.724	-280.835	-8.416	-11.718
773	0.773	-25.534	-9.545	-4.974	-16.828	-12.022	-306.382	-11.499	-15.959
774	0.774	2.73	-5.128	0.448	11.423	-13.928	-236.727	-12.451	-14.788
775	0.775	6.429	7.211	-7.473	15.117	-7.902	-46.238	-11.664	-11.293
776	0.776	3.147	3.403	-6.488	-15.815	-15.242	30.402	-9.33	-12.251
777	0.777	-12.538	-0.073	-13.242	-28.166	-10.393	192.993	-12.799	-9.346
778	0.778	12.955	-9.525	-15.743	-46.914	-12.9	213.903	-10.853	-3.339
779	0.779	-10.98	-29.397	-18.051	-50.183	-15.211	271.319	-12.59	-2.566
780	0.78	-32.965	-26.982	-21.512	-28.314	-11.721	218.535	-5.612	-4.506
781	0.781	-30.326	7.85	-22.081	-8.594	-5.716	-20.555	-8.504	-5.093
782	0.782	-27.842	-37.79	-21.499	-6.093	-8.038	-55.07	-5.982	-3.35
783	0.783	-16.268	-56.031	-22.886	10.137	-6.109	-86.472	-10.035	-11.277
784	0.784	-14.177	-17.382	-21.544	12.242	-9.399	-171.277	-13.51	-24.437
785	0.785	-16.103	28.067	-17.496	2.509	-1.662	-248.545	-11.571	-33.143
786	0.786	-7.372	58.365	-16.175	-16.892	-6.893	-272.281	-8.673	-28.511
787	0.787	-8.929	8.292	-12.916	-19.438	-2.055	-209.305	-9.06	-29.875
788	0.788	-24.783	-92.697	-14.113	-26.426	2.205	-113.62	-4.612	-18.097
789	0.789	-22.645	-107.189	-8.154	-32.871	-0.116	-61.582	-13.539	-10.182
790	0.79	-24.589	-15.139	-8.983	-38.787	-0.696	-46.139	-9.87	-5.942
791	0.791	-26.344	44.496	-3.424	-26.713	-5.329	-32.347	-11.047	-2.284
792	0.792	-2.593	33.622	1.366	-18.882	-9.392	-45.965	-10.106	3.688
793	0.793	7.432	-15.89	-6.033	-3.118	-8.033	-82.055	-11.105	-3.706
794	0.794	4.29	-24.908	-1.237	-1.06	-9.4	-28.336	-13.652	-10.508
795	0.795	-9.849	-33.114	-3.789	-3.005	-14.264	-18.762	-8.075	-9.774
796	0.796	-12.387	-40.59	-6.148	5.675	-18.941	-63.712	-10.041	-10.576
797	0.797	-19.382	-60.531	-4.244	10.264	-19.569	-72.054	-10.646	-12.528
798	0.798	-21.533	-54.456	-11.64	-2.763	-16.143	-20.762	-12.419	-18.543
799	0.799	-19.587	-15.655	-8.769	13.03	-11.749	-54.74	-13.803	-19.325
800	0.8	-21.324	39.926	-8.039	6.491	-13.562	-110.094	-11.513	-15.859
801	0.801	-6.984	17.732	-20.285	-22.715	-8.795	-58.564	-13.669	-15.298
802	0.802	-35.982	-15.884	-15.121	-43.56	-6.933	42.242	-10.995	-13.578
803	0.803	-6.926	-9.9	-19.821	-39.941	-2.942	143.128	-7.546	-5.666
804	0.804	-41	28.734	-21.247	-29.906	-4.369	103.343	-11.645	-6.848
805	0.805	-63.85	84.327	-20.161	-14.256	-5.776	19.695	-13.036	-5.895
806	0.806	-59.755	121.405	-31.05	-5.982	-4.673	-13.045	-12.683	-10.741
807	0.807	-48.478	127.978	-18.145	1.513	-9.188	55.733	-10.585	-15.013
808	0.808	-3.729	146.03	-16.484	3.777	-9.827	100.236	-15.066	-12.701
809	0.809	38.866	84.937	-5.541	-6.946	-10.26	173.469	-11.028	-9.225
810	0.81	88.815	11.459	1.542	-16.703	-15.728	203.119	-13.582	-11.169
811	0.811	68.872	-57.702	-4.919	-22.063	-16.36	158.455	-8.19	-11.752
812	0.812	50.64	-191.977	-3.819	-17.589	-16.998	134.093	-13.051	-9.246
813	0.813	0.649	-442.219	-9.109	-13.444	-16.477	82.536	-8.433	-15.637
814	0.814	-19.338	-476.297	-10.144	-7.105	-15.166	76.124	-11.366	-14.87
815	0.815	-49.766	-321.238	-14.46	10.831	-16.565	-15.184	-7.91	-14.106
816	0.816	-44.402	-123.931	-5.604	23.527	-12.546	-212.372	-9.286	-16.059
817	0.817	-49.516	4.274	-11.647	-11.572	-15.105	-184.118	-12.209	-12.788
818	0.818	-54.018	74.001	-12.662	-67.199	-7.803	-55.809	-13.395	-5.066
819	0.819	-49.95	137.506	-17.552	-45.216	-4.769	13.992	-14.586	-4.116
820	0.82	-38.707	118.319	-21.858	-25.369	-5.795	-49.482	-11.127	-7.025
821	0.821	-21.681	65.751	-27.521	-19.459	-6.621	-30.439	-7.862	-16.701
822	0.822	-24.805	49.673	-25.643	-3.082	-4.351	-83.167	-10.791	-10.326
823	0.823	-22.13	63.779	-25.123	1.856	-12.339	-67.634	-10.428	-9.171
824	0.824	-24.653	50.418	-21.126	-11.805	-8.327	19.727	-8.523	-12.271
825	0.825	-22.338	38.475	-22.544	-15.942	-1.015	34.094	-8.362	-9.371
826	0.826	-20.207	27.54	-17.777	-11.769	-2.012	21.163	-6.454	-5.109
827	0.827	8.811	37.309	-10.488	-0.648	-4.55	33.266	-8.99	-11.497
828	0.828	37.834	28.351	-11.537	-10.81	-6.879	44.508	-6.497	-7.431
829	0.829	19.081	-12.34	-12.574	-1.614	-6.302	54.738	-8.061	-9.357
830	0.83	-11.882	9.632	-6.641	0.989	-5.73	99.778	-11.945	-7.414
831	0.831	-32.611	2.951	-7.484	-16.906	-1.661	75.631	-8.472	-13.985
832	0.832	-21.433	-3.164	3.277	-0.699	1.855	53.548	-11.771	-16.498
833	0.833	-11.491	-19.755	-7.817	-11.397	-5.436	20.023	-8.884	-10.879
834	0.834	-33.439	-4.79	-9.207	9.879	-2.269	-22.612	-6.193	-17.462
835	0.835	-25.157	-9.289	2.57	-9.857	-5.122	16.035	-2.725	-4.309
836	0.836	-17.606	-52.055	-8.48	-22.646	-12.998	-19.257	-8.54	-6.251
837	0.837	-15.078	-23.03	-7.144	-15.708	-16.039	-23.734	-9.316	2.461
838	0.838	-12.76	-19.393	-8.323	7.696	-15.025	-86.099	1.516	-2.18
839	0.839	-10.652	-9.458	2.497	29.551	-17.527	-41.083	-9.511	-9.319
840	0.84	-0.983	-12.687	-1.773	21.211	-21.613	32.63	-8.159	-10.451
841	0.841	-2.732	7.018	-16.108	8.437	-16.808	-36.05	3.65	-6.936
842	0.842	-17.062	40.494	-14.187	-3.171	-17.407	-8.915	-0.995	-1.679
843	0.843	-15.117	-28.249	-15.946	-35.078	-8.5	-16.655	-5.25	-10.549
844	0.844	-30.96	-77.682	-11.321	-66.961	3.308	-127.363	-4.089	-9.361
845	0.845	-11.782	-15.257	-12.692	-37.892	4.855	-111.042	-10.081	-16.698
846	0.846	-9.271	-7.211	-16.388	-11.533	9.117	-124.945	-17.423	-21.517
847	0.847	-6.945	-29.353	-8.083	-8.206	8.008	-6.16	-10.64	-24.019
848	0.848	-21.849	-89.989	-9.059	-5.049	6.92	41.734	-14.887	-26.328
849	0.849	-8.288	-81.848	-4.229	37.596	12.208	-58.989	-10.807	-15.482
850	0.85	-3.046	-0.234	0.027	43.68	7.407	-203.504	-14.266	-13.921
851	0.851	-26.84	54.086	-8.869	5.049	4.901	-260.963	-9.6	-12.552
852	0.852	-16.753	4.82	-17.184	-60.513	4.119	-138.245	-11.319	-11.372
853	0.853	-13.664	49.554	-1.106	-69.399	-5.395	5.196	-10.908	-14.839
854	0.854	0.472	-40.022	-3.411	-61.245	-17.248	63.132	-10.488	-17.913
855	0.855	-33.012	-99.567	-26.81	-39.145	-12.62	80.748	-12.593	-20.8
856	0.856	-37.494	-23.604	-17.505	-19.181	-8.365	33.323	-16.235	-11.103
857	0.857	-8.49	45.609	-9.16	-13.149	-17.237	-38.603	-13.881	-9.918
858	0.858	-4.813	72.385	-6.615	3.361	-23.185	-51.498	-16.746	-13.385
859	0.859	-14.846	48.042	-18.175	8.492	-22.148	-134.685	-10.715	-10.273
860	0.86	-5.481	-18.786	-20.251	49.804	-21.133	-80.288	-14.934	-11.219
861	0.861	-8.087	-45.636	-25.992	55.297	-13.19	-50.517	-14.123	-8.682
862	0.862	-25.845	-21.47	-20.717	-10.229	-12.221	-5.761	-13.502	-12.734
863	0.863	-23.521	-58.8	-16.033	-54.854	-25.002	18.614	-8.822	-10.782
864	0.864	-8.662	-79.26	-14.641	-30.394	-23.277	25.871	-12.847	-10.19
865	0.865	20.314	-61.561	-23.507	-22.95	-18.6	72.571	-11.452	-9.598
866	0.866	16.182	-45.3	-19.99	-29.405	-14.312	90.532	-15.86	-9.975
867	0.867	-2.643	-19.906	-16.854	-11.081	-10.603	73.715	-12.92	-12.294
868	0.868	-33.643	-5.885	-10.044	-5.568	-4.567	68.391	-7.079	-10.155
869	0.869	-46.071	23.565	-9.219	-0.494	-3.58	91.075	-6.27	-8.983
870	0.87	-34.861	65.601	-6.843	4.034	-4.547	78.593	-5.659	-12.453
871	0.871	-24.803	82.593	-4.853	-16.598	-3.75	67.218	-11.62	-5.868
872	0.872	-9.116	47.908	-2.855	-12.84	0.314	15.601	-9.256	-8.776
873	0.873	-17.415	16.325	1.287	4.294	-1.63	-95.649	-5.739	-13.034
874	0.874	0.438	-37.596	-2.114	-11.283	-10.412	-79.918	-3.772	-10.717
875	0.875	-11.137	-59.404	-4.346	-2.878	-13.993	-36.819	-7.799	-12.657
876	0.876	-8.959	-52.668	-10.061	-10.332	-21.372	-23.716	-10.279	-8.014
877	0.877	-26.326	-82.914	-2.602	-17.213	-24.244	-11.979	-9.857	-8.594
878	0.878	-28.583	-77.317	-13.334	-23.494	-21.677	-1.214	-11.949	-11.112
879	0.879	-30.627	-41.953	-14.592	-2.119	-14.307	8.591	-13.07	-10.722
880	0.88	-20.891	-19.003	-10.827	6.284	-17.196	-0.378	-8.778	-13.628
881	0.881	5.448	18.629	-2.421	-11.455	-30.33	23.964	-11.269	-9.957
882	0.882	62.172	3.613	-12.019	-4.429	-47.69	31.228	-3.892	-12.292
883	0.883	21.576	-9.882	-28.969	-27.75	-40.713	37.697	-4.834	-9.396
884	0.884	-15.331	-38.874	-26.578	-36.948	-17.304	7.177	-9.644	-13.849
885	0.885	-48.79	-42.518	-24.388	-22.724	-14.239	12.423	-10.391	-14.44
886	0.886	-42.762	-18.616	-18.516	-20.151	-11.526	17.334	-12.686	-13.083
887	0.887	-26.28	-27.799	-13.242	-27.077	1.327	-24.037	-9.182	-9.798
888	0.888	-21.219	-13.525	-11.642	-20.643	27.156	-51.854	-12.457	-12.695
889	0.889	-25.624	4.399	-10.242	-10.911	44.251	-36.932	-11.855	-12.316
890	0.89	-21.515	2.169	-9.028	-19.554	41.201	-50.591	-11.455	-11.172
891	0.891	-17.798	12.843	-5.494	-5.172	15.696	-46.556	-8.157	-10.994
892	0.892	-14.455	18.694	-2.353	-10.925	-8.052	-20.313	-7.751	-10.814
893	0.893	-23.716	10.051	-7.154	-16.126	-4.956	-30.419	-6.579	-13.341
894	0.894	-21.001	5.4	-7.876	-5.118	-2.226	-46.13	-11.612	-11.234
895	0.895	-13.457	1.018	-8.588	-6.55	-9.803	-15.07	-11.024	-12.606
896	0.896	-20.41	-0.398	-12.01	-0.196	-44.836	5.597	-8.124	-8.374
897	0.897	-18.263	-18.598	-16.59	-18.183	-49.84	39.644	-9.485	-10.144
898	0.898	-27.898	-57.313	-18.264	-30.902	-26.952	44.212	-12.773	-9.778
899	0.899	-22.644	-107.499	-17.828	-28.511	2.167	40.308	-17.613	-12.122
900	0.9	-14.688	-47.057	-20.109	-22.023	21.04	14.066	-10.256	-9.226
901	0.901	-13.269	-22.678	-22.977	-12.261	31.148	37.871	-11.227	-12.91
902	0.902	-6.825	-0.56	-20.249	3.632	40.434	59.764	-8.709	-9.624
903	0.903	1.558	5.996	-18.29	5.712	43.15	40.222	-12.772	-9.238
904	0.904	-12.321	0.044	-13.415	7.599	4.61	2.05	-7.935	-8.079
905	0.905	1.281	-5.425	-6.814	23.433	-11.893	-80.793	-15.295	-13.118
906	0.906	6.51	-20.623	-14.756	21.307	-37.054	-163.838	-10.46	-19.13
907	0.907	-1.443	2.278	-5.087	-3.822	-50.589	-109.343	-12.98	-15.065
908	0.908	2.775	6.453	-19.396	-34.75	-54.623	-59.761	-8.92	-11.582
909	0.909	-14.37	17.741	-9.706	-30.633	-28.223	-32.848	-10.867	-14.874
910	0.91	-21.431	21.048	-14.929	-19.37	2.851	-24.561	-10.288	-15.449
911	0.911	-10.831	36.752	-6.967	-22.611	7.005	-17.02	-8.55	-8.471
912	0.912	-5.055	79.412	0.227	-13.303	10.761	-23.407	-8.169	-11.365
913	0.913	-13.786	85.512	-3.4	-5.013	14.118	-17.181	-8.558	-12.131
914	0.914	-18.462	113.296	-4.519	-12.61	-26.684	-11.546	-11.455	-11.355
915	0.915	-19.839	37.696	-5.437	-28.879	-21.238	-6.262	-10.295	-9.422
916	0.916	-18.675	-125.045	-4.426	-26.746	-16.186	-10.403	-7.584	-6.133
917	0.917	-24.637	-194.75	-6.892	-20.925	-20.625	-5.996	-9.135	-10.201
918	0.918	-10.679	-89.01	-19.034	-8.7	0.109	-2.012	-9.324	-7.681
919	0.919	-20.362	-69.975	-20.738	-10.218	11.367	1.47	-6.222	-12.128
920	0.92	-11.698	-192.479	-19.158	8.606	-12.391	-1.494	-10.669	-9.22
921	0.921	-10.148	-208.231	-23.377	6.147	3.319	6.969	-11.247	-8.833
922	0.922	-20.184	-49.201	-27.019	-5.423	6.051	-0.461	-7.77	-9.219
923	0.923	-34.45	14.479	-23.513	-3.255	44.576	1.91	-7.389	-7.088
924	0.924	-20.86	-4.424	-20.404	-5.146	50.001	-0.269	-11.458	-10.769
925	0.925	-26.009	48.219	-17.49	-17.311	-15.586	-2.211	-11.077	-12.126
926	0.926	-21.326	32.384	-21.739	-9.358	-60.279	-10.917	-10.701	-13.287
927	0.927	-14.137	-10.805	-14.387	-19.438	-68.402	-6.272	-14.773	-15.22
928	0.928	-17.838	2.315	-7.622	-13.06	-31.436	-13.401	-15.177	-17.15
929	0.929	-19.028	-9.502	-3.384	-4.74	-24.858	-14.472	-12.87	-13.67
930	0.93	-11.687	23.05	0.67	2.633	-30.827	-15.57	-8.046	-10.387
931	0.931	-24.453	13.252	0.093	-10.106	-47.249	-10.356	-4.768	-10.003
932	0.932	-29.634	22.265	0.672	-29.443	-1.744	-17.102	-11.359	-16.002
933	0.933	-28.02	14.207	-4.754	-31.941	4.261	-19.533	-12.14	-15.226
934	0.934	-9.238	21.623	-2.84	-20.339	20.721	-10.551	-9.824	-11.157
935	0.935	-6.765	-38.825	-3.424	-5.452	-14.466	-14.006	-10.413	-13.094
936	0.936	-4.502	-63.097	-2.846	-3.502	-74.04	-6.657	-9.846	-9.81
937	0.937	-2.412	-55.628	-8.654	-5.225	-65.874	-1.851	-8.118	-13.873
938	0.938	-15.968	-22.047	-7.88	-0.564	-28.863	-1.161	-7.742	-9.03
939	0.939	-14.232	8.44	-9.814	-4.805	-8.875	2.799	-11.043	-8.45
940	0.94	-6.289	47.216	-15.813	-16.588	-2.814	-5.262	-6.992	-11.358
941	0.941	-22.132	32.162	-21.419	-24.502	-8.191	-8.492	-10.488	-10.002
942	0.942	-11.458	18.662	-13.49	-11.504	37.306	-3.727	-10.108	-10.392
943	0.943	5.97	14.659	-25.323	4.386	19.101	-6.278	-6.054	-9.225
944	0.944	-1.013	71.406	-26.9	27.82	57.793	-10.326	-13.993	-11.933
945	0.945	-3.137	193.566	-25.569	12.179	22.566	-9.728	-10.52	-9.224
946	0.946	-8.916	106.129	-26.755	-7.538	-9.381	-9.118	-11.496	-9.024
947	0.947	-28.237	58.54	-20.784	-41	-30.129	-11.976	-12.476	-13.461
948	0.948	-25.679	44.222	-6.881	-45.448	-56.481	-13.278	-11.718	-11.523
949	0.949	-9.374	-47.914	-1.102	-41.386	-53.203	-12.863	-10.955	-12.107
950	0.95	-41.275	-83.567	0.615	-30.162	-6.166	-19.449	-9.031	-10.751
951	0.951	-45.719	-94.375	2.134	-13.139	27.332	-22.4	-9.609	-11.133
952	0.952	-33.33	-64.712	-10.865	2.551	9.166	-26.704	-10.19	-12.296
953	0.953	-22.086	-91.347	-12.622	5.291	25.645	-25.953	-7.674	-13.457
954	0.954	-12.007	-66.894	-4.691	7.836	30.696	-21.2	-5.354	-9.977
955	0.955	3.675	-44.77	-0.423	-3.76	-10.535	-21.916	-9.412	-7.067
956	0.956	17.818	-105.3	3.269	-10.128	-15.987	-21.489	-10.774	-9.767
957	0.957	46.062	-80.888	-9.887	-12.057	-31.123	-13.734	-8.454	-9.377
958	0.958	87.669	-29.177	-11.618	-17.291	-63.106	4.143	-4.395	-10.917
959	0.959	37.74	-22.559	-13.172	-6.286	-67.217	-3.493	-9.228	-15.361
960	0.96	-9.114	-77.487	-31.942	0.879	-33.179	26.764	-9.807	-18.646
961	0.961	-27.333	-114.426	-34.464	9.796	-10.35	39.083	-8.061	-14.571
962	0.962	-43.799	-80.925	-36.793	-8.192	2.014	27.86	-10.573	-15.906
963	0.963	-28.708	-86.885	-21.893	-20.937	20.771	31.165	-13.857	-8.535
964	0.964	-24.247	-36.931	-23.849	-23.246	24.057	-15.872	-10.953	-5.424
965	0.965	-28.311	37.009	-22.139	-25.428	27.125	-49.348	-12.117	-8.312
966	0.966	-62.375	86.267	-20.617	-31.371	29.816	-79.701	-10.958	-7.53
967	0.967	-57.929	148.577	-16.378	-26.21	11.982	-74.254	-14.434	-16.425
968	0.968	-45.556	123.988	-2.083	-18.246	4.99	1.448	-9.977	-12.931
969	0.969	-11.494	12.839	-0.18	-31.169	-9.916	33.996	-10.554	-13.89
970	0.97	-34.353	-66.743	-8.911	-29.473	-4.113	-15.314	-10.161	-10.978
971	0.971	-38.43	-81.193	-7.391	-27.956	1.082	-24.19	-7.84	-8.453
972	0.972	-42.129	-147.059	-0.248	-17.919	5.715	-16.041	-7.447	-12.504
973	0.973	-32.087	-182.544	3.417	-9.026	1.437	-8.651	-7.83	-10.556
974	0.974	-41.414	-128.15	-4.906	-7.835	-18.115	-15.158	-7.44	-9.963
975	0.975	-15.903	20.065	-7.998	4.038	-15.414	15.296	-8.989	-12.854
976	0.976	-5.878	83.736	-7.027	21.562	-12.97	20.752	-12.859	-11.488
977	0.977	22.348	64.713	-1.018	5.423	-10.751	-4.427	-5.889	-14.769
978	0.978	18.662	47.377	-3.335	-5.139	-4.466	-45.695	-8.786	-8.949
979	0.979	1.654	31.589	-14.169	-7.007	-25.809	-18.181	-11.305	-6.623
980	0.98	-7.628	17.332	-22.106	-15.655	-23.142	27.088	-8.984	-11.454
981	0.981	-21.753	4.244	-12.056	-14.092	-25.705	-3.466	-12.476	-12.03
982	0.982	-8.976	16.087	-15.767	-9.906	-14.143	-53.444	-10.548	-13.768
983	0.983	-6.661	5.273	-14.654	-3.641	-7.753	-46.888	-12.31	-14.159
984	0.984	3.963	-63.783	-22.075	-2.518	-9.688	-28.759	-14.851	-10.871
985	0.985	-5.739	-37.021	-17.298	-12.207	-7.939	-1.152	-9.454	-6.802
986	0.986	-10.977	-12.625	-11.363	-11.033	-12.613	13.886	-11.409	-12.622
987	0.987	-18.915	-5.276	-9.096	-12.166	-14.039	18.301	-9.484	-11.858
988	0.988	-14.665	1.343	-11.096	-4.796	-10.411	14.197	-12.407	-9.942
989	0.989	-26.505	31.795	-10.587	-3.819	-16.42	40.445	-8.948	-6.669
990	0.99	-31.205	37.288	-16.082	-9.805	-15.447	30.294	-8.587	-10.753
991	0.991	-26.966	22.281	-5.316	-9.036	-22.211	-16.846	-10.739	-8.239
992	0.992	-7.414	-0.5	8.944	-7.101	-16.214	-23.527	-8.83	-15.61
993	0.993	6.736	-4.549	-0.786	-9.029	-13.862	-66.182	-12.357	-12.529
994	0.994	-11.039	-15.766	-9.559	-16.744	-18.703	-60.838	-11.244	-9.646
995	0.995	-22.662	-19.013	-11.162	-9.368	-15.395	-35.747	-10.919	-15.666
996	0.996	-29.103	-9.618	-12.571	-4.538	-13.685	-31.364	-5.947	-18.002
997	0.997	-31.104	-12.365	-13.767	-8.823	-14.135	-19.065	-5.415	-10.086
998	0.998	-36.417	-20.019	-17.271	-11.204	-6.852	-7.936	-12.044	-4.886
999	0.999	-12.744	-17.799	-16.332	-7.74	-3.831	2.093	-12.888	-11.683
1000	1	10.941	-20.11	-13.459	2.297	-4.86	5.16	-17.018	-12.477
1001	1.001	7.751	-18.343	-10.98	-10.693	-12.804	7.824	-13.599	-10.171
1002	1.002	-6.511	-20.21	-21.657	-15.934	-18.017	-10.042	-11.736	-9.613
1003	1.003	-4.099	-18.734	-25.969	-17.502	-17.067	10.986	-11.22	-7.701
1004	1.004	-11.125	-23.06	-29.707	-10.356	-25.013	13.652	-14.762	-15.473
1005	1.005	-13.294	-16.669	-26.273	-9.195	-13.232	-24.842	-7.471	-20.724
1006	1.006	4.092	-15.444	-21.103	-10.367	-17.947	-30.258	-8.51	-15.907
1007	1.007	-17.019	-12.335	-18.26	-20.063	-7.961	-5.164	-7.613	-15.157
1008	1.008	-19.733	-15.249	-14.067	-23.771	-1.663	17.594	-13.68	-11.117
1009	1.009	-17.216	-12.796	-13.357	-36.957	4.233	63.411	-11.44	-10.562
1010	1.01	-14.933	-13.619	-9.933	-28.277	11.485	8.427	-12.114	-15.236
1011	1.011	-17.159	-10.264	-5.359	-20.353	18.194	-43.253	-11.621	-15.854
1012	1.012	-23.053	-13.604	-8.338	-24.611	4.998	-49.818	-12.284	-15.499
1013	1.013	-39.01	-19.011	-0.475	-5.083	-8.57	-19.44	-9.834	-13.207
1014	1.014	-28.454	-14.136	2.944	37.456	-17.289	-24.825	-8.556	-12.065
1015	1.015	-22.764	-4.074	-6.796	79.985	-15.754	-39.897	-9.025	-6.075
1016	1.016	-17.645	-22.824	-15.753	7.742	0.083	-35.438	-15.093	-5.308
1017	1.017	-13.118	-30.302	-12.314	-61.391	-6.329	-31.425	-14.41	-12.668
1018	1.018	-14.526	-32.505	-15.457	-52.513	-8.309	-27.922	-12.181	-9.777
1019	1.019	-2.737	-17.505	-22.268	20.812	-4.882	-28.487	-12.849	-14.049
1020	1.02	-7.358	-7.866	-12.636	10.906	-3.21	-18.329	-9.638	-11.739
1021	1.021	-3.08	-27.322	-21.801	-3.841	-7.925	-8.997	-16.3	-15.233
1022	1.022	-11.96	-40.14	-23.028	-30.563	-3.728	-28.705	-11.92	-13.893
1023	1.023	-8.429	-56.484	-24.246	-54.952	2.609	-51.865	-11.218	-13.326
1024	1.024	-1.059	-37.476	-21.23	-77.029	-5.757	-42.507	-10.512	-15.089
1025	1.025	-3.957	-30.088	-16.486	-96.979	-6.783	-11.29	-12.516	-14.716
1026	1.026	-9.938	-9.013	-20.851	-78.792	-5.861	26.331	-13.172	-12.404
1027	1.027	-22.119	-6.307	-10.297	-40.091	0.099	41.512	-17.307	-17.253
1028	1.028	-48.4	-3.927	-6.131	-14.967	-4.003	110.25	-9.429	-7.204
1029	1.029	-29.602	-6.502	-2.554	-1.452	-5.975	120.097	-8.326	-8.569
1030	1.03	-19.513	-0.338	3.346	36.063	-4.092	57.593	-1.034	-4.895
1031	1.031	-27.408	6.953	10.589	81.506	-8.184	-48.24	-3.993	-6.069
1032	1.032	-18.087	8.634	13.411	87.475	-16.141	-62.606	-1.531	-5.113
1033	1.033	-3.929	-17.88	14.088	4.228	-12.659	-23.166	-0.809	-8.022
1034	1.034	8.855	-36.652	1.807	-7.6	-11.692	-11.395	-5.695	-10.544
1035	1.035	-7.367	-40.031	-3.515	-18.465	-10.732	-22.196	-9.036	1.645
1036	1.036	-18.005	-30.996	-14.642	-28.374	-11.507	-31.965	-17.984	-3.576
1037	1.037	-16.091	-45.28	-13.375	-19.516	-10.726	-22.957	-9.121	-2.029
1038	1.038	-7.386	-32.686	-9.774	-11.437	-8.774	1.545	-7.988	-3.378
1039	1.039	6.982	-16.636	-10.997	-18.826	-8.168	8.983	-11.111	-4.53
1040	1.04	-21.992	-10.332	-18.415	-12.274	-9.889	15.649	-12.103	-22.513
1041	1.041	-50.968	-8.32	-29.341	-18.304	-8.503	-2.455	-12.898	-9.731
1042	1.042	-47.246	3.999	-25.167	-12.916	-9.832	-18.883	-0.728	-12.041
1043	1.043	-37.149	-3.93	-21.571	-17.98	-7.684	-23.919	0.997	-9.902
1044	1.044	-8.876	-5.32	-25.147	-4.472	-10.398	-28.403	2.526	-11.825
1045	1.045	17.459	-4.17	-20.013	-0.453	-6.92	-24.359	-1.749	-17.034
1046	1.046	14.194	11.496	-30.935	-4.178	-9.815	-5.584	-13.565	-12.378
1047	1.047	11.131	9.399	-32.375	-0.929	-15.786	-2.278	-15.118	-11.008
1048	1.048	42.314	-15.753	-12.909	-29.222	-20.006	-49.274	0.752	-12.149
1049	1.049	29.968	-12.464	-10.266	-10.477	-17.625	-42.652	-5.634	-15.613
1050	1.05	-19.112	-28.116	-7.817	-0.43	-19.501	-24.411	-7.566	-16.571
1051	1.051	14.453	-42.307	-14.835	2.652	-16.152	-7.925	-5.815	-11.721
1052	1.052	-3.668	-34.899	-8.501	10.95	-10.676	-2.856	-13.734	-12.478
1053	1.053	-31.3	-32.783	-6.617	-1.861	-10.047	-16.385	-17.971	-6.85
1054	1.054	-36.302	-47.917	-11.895	-18.141	-3.995	-53.882	-14.269	-10.311
1055	1.055	-31.856	-57.838	-7.296	-20.281	-1.625	-28.639	-10.761	-13.586
1056	1.056	-35.909	-31.764	-5.962	-18.364	0.368	31.057	-13.822	-12.981
1057	1.057	-32.2	24.787	-14.88	-9.672	0.991	39.226	-14.758	-12.561
1058	1.058	-22.104	97.999	-16.048	-17.628	-3.023	17.207	-1.564	-12.918
1059	1.059	-37.696	68.268	-19.144	-7.59	4.974	-16.227	0.405	-12.502
1060	1.06	-23.485	77.07	-20.113	-19.421	3.893	-10.153	-8.259	-6.477
1061	1.061	-36.203	-12.613	-10.435	-24.079	-3.383	-26.586	-12.848	-8.965
1062	1.062	-33.853	-24.494	-11.602	-22.719	-10.075	-21.586	-25.758	-9.711
1063	1.063	-10.432	-35.434	-3.29	-13.802	-10.789	-53.553	-16.99	-14.522
1064	1.064	17.795	33.582	-6.397	-5.447	-13.067	-65.939	-8.999	-19.14
1065	1.065	6.523	42.488	-11.244	1.962	-3.55	-54.713	-18.998	-22.014
1066	1.066	-3.596	1.793	-17.249	-12.663	-15.317	-3.255	0.609	-20.623
1067	1.067	-38.067	-35.248	-11.649	-19.048	-16.817	107.811	-2.04	-18.264
1068	1.068	-42.478	-68.819	-11.07	-13.284	-12.521	-3.473	-4.497	-11.656
1069	1.069	-38.325	-50.784	-7.774	-8.074	-11.327	-46.611	-11.397	-12.593
1070	1.07	-41.909	-45.551	1.14	-3.384	-5.291	-33.419	-9.204	-10.05
1071	1.071	-31.784	-80.92	-5.223	-19.224	-8.352	-21.571	-14.944	-5.964
1072	1.072	-41.04	-58.148	-11.2	-17.094	-15.092	-32.39	-13.14	-9.426
1073	1.073	1.564	4.258	4.902	-3.58	-19.32	-22.549	-14.619	-2.047
1074	1.074	7.608	66.645	2.632	-5.347	-16.962	-13.725	-13.196	-8.796
1075	1.075	13.063	42.254	4.826	-9.989	-17.519	-5.722	-6.739	-13.029
1076	1.076	18.137	35.009	-12.514	-5.713	-14.211	-13.147	-12.673	-10.68
1077	1.077	4.623	81.913	-10.114	-1.998	-8.785	6.835	-15.714	-8.714
1078	1.078	0.573	112.344	-7.896	-15.082	-2.19	25.194	-14.687	-8.104
1079	1.079	-18.199	29.171	-17.477	-20.211	-1.411	19.94	-10.36	-12.13
1080	1.08	-35.209	-125.982	-12.158	-18.563	-13.61	25.116	-11.067	-7.262
1081	1.081	-32.079	22.32	-26.393	-19.805	-11.88	47.997	-12.933	-9.17
1082	1.082	-17.924	-35.293	-12.754	-16.014	-13.439	2.06	-9.566	-13.212
1083	1.083	-0.086	-192.789	-17.899	-17.061	-6.282	7.986	-11.239	-11.834
1084	1.084	-16.302	-129.293	-13.174	-11.834	0.101	-30.736	-7.687	-10.463
1085	1.085	-1.365	43.943	-8.853	-10.835	-3.386	-55.883	-5.308	-13.345
1086	1.086	12.206	-25.671	-9.958	-4.778	-10.738	-42.346	-10.091	-12.155
1087	1.087	-10.614	-4.512	-18.229	-2.416	-15.567	-46.428	-14.683	-14.849
1088	1.088	-45.05	14.687	-27.851	-10.338	-14.778	-20.116	-14.046	-15.616
1089	1.089	-49.48	-72.734	-21.4	-15.539	-10.695	-10.024	-9.153	-15.802
1090	1.09	-37.072	-183.948	-3.332	-16.485	-14.162	-25.649	-9.685	-12.123
1091	1.091	-18.306	-198.182	-0.743	-13.916	-8.151	-5.922	-7.895	-12.526
1092	1.092	5.47	-79.651	1.651	-9.84	4.042	11.731	-8.231	-13.682
1093	1.093	21.136	-31.919	-0.393	-6.371	23.381	9.222	-6.82	-10.966
1094	1.094	1.394	-46.135	-9.977	-5.795	15.809	11.194	-4.638	-11.342
1095	1.095	-16.38	-32.856	-15.103	1.95	4.167	13.014	-8.267	-9.786
1096	1.096	-23.301	-44.544	-13.445	-3.255	-10.761	4.203	-7.842	-13.075
1097	1.097	-12.627	-11.884	-14.696	-9.996	-16.598	-0.501	-9.941	-9.008
1098	1.098	-22.3	-1.877	-23.49	-17.87	-25.348	-4.751	-11.853	-5.519
1099	1.099	-30.992	-10.685	-17.366	-20.936	-20.755	-8.381	-11.426	-4.156
1100	1.1	-19.964	62.704	-22.473	-14.114	-19.449	-2.398	-14.875	-7.057
1101	1.101	-15.764	112.013	-15.596	-14.826	-20.653	-9.753	-12.525	-9.76
1102	1.102	-6.893	138.727	-18.015	-4.123	-12.366	-10.689	-11.34	-8.579
1103	1.103	1.396	130.729	-13.838	-14.122	-13.369	-23.82	-11.711	-13.403
1104	1.104	17.423	108.84	-14.31	-15.237	-10.518	-52.84	-9.76	-11.453
1105	1.105	-3.7	88.965	-24.27	-6.907	-8.03	-73.574	-11.282	-20.154
1106	1.106	-12.037	-2.539	-17.007	-7.927	0.861	-24.405	-7.385	-18.983
1107	1.107	-29.858	-15.598	-15.738	-8.903	-0.305	-4.418	-6.975	-13.749
1108	1.108	-64.913	-27.215	-14.479	-4.582	-9.981	1.619	-10.241	-8.905
1109	1.109	-49.836	-37.799	-9.157	-8.624	-21.792	-3.789	-14.267	-6.388
1110	1.11	-17.943	-47.494	-6.156	-6.664	-17.146	-8.837	-19.073	-11.991
1111	1.111	2.747	-38.439	1.886	-12.672	-18.51	-4.365	-15.76	-11.389
1112	1.112	13.954	-13.979	1.034	-18.281	-14.85	-0.257	-15.161	-9.44
1113	1.113	24.018	-35.976	4.059	-16.321	-11.395	-3.892	-7.219	-7.694
1114	1.114	39.727	-82.753	1.67	-8.958	-8.322	-7.175	-13.201	-9.048
1115	1.115	37.065	-15.474	-10.395	-15.726	-9.315	2.107	-7.953	-12.343
1116	1.116	3.611	-6.455	-8.536	-11.479	-6.819	4.804	-10.836	-13.504
1117	1.117	-46.699	1.741	-13.079	-18.88	-6.062	-2.691	-6.543	-11.567
1118	1.118	-80.21	53.446	-17.223	-17.919	-4.144	-18.843	-10.575	-12.723
1119	1.119	-62.03	73.409	-20.797	-11.846	-7.441	-25.259	-7.064	-11.93
1120	1.12	-34.316	30.909	-17.215	-9.457	-6.867	-23.412	-6.456	-7.461
1121	1.121	-9.086	-52.199	-18.076	0.098	-10.352	2.861	-8.174	-9.379
1122	1.122	-13.442	-16.515	-24.762	9.062	-5.899	21.669	-9.513	-12.269
1123	1.123	-25.781	-5.541	-27.205	-8.885	-8.804	38.73	-7.163	-10.901
1124	1.124	-14.513	-74.414	-26.35	-32.061	-7.453	73.179	-10.053	-12.238
1125	1.125	-24.551	-136.653	-25.711	-35.096	-5.14	31.973	-6.353	-13.397
1126	1.126	-21.451	-63.093	-21.01	-15.302	0.66	-51.232	-0.91	-14.56
1127	1.127	-13.164	-33.327	-16.906	-7.699	-4.96	-134.648	-7.472	-16.491
1128	1.128	-15.769	-24.214	-16.488	-5.333	-3.014	-80.49	-9.963	-14.937
1129	1.129	-13.555	-32.155	-11.034	-3.171	1.646	-70.661	-9.165	-10.479
1130	1.13	-15.78	-24.779	-1.513	2.669	2.242	-44.019	-8.56	-8.547
1131	1.131	-13.941	-18.328	-5.124	11.418	-5.689	-19.714	-18.599	-7.968
1132	1.132	-12.251	-0.097	0.933	-12.348	-16.524	-12.432	-11.415	-10.489
1133	1.133	-10.717	-5.514	-4.229	4.735	-12.27	-19.131	-12.552	-9.144
1134	1.134	-3.552	-20.759	-3.206	-29.657	-11.103	-25.236	-9.043	-15.731
1135	1.135	-12.462	-34.393	-2.37	-52.432	-14.575	-8.91	-12.118	-14.77
1136	1.136	-15.946	-21.889	-6.377	-31.658	-19.787	-3.99	-14.995	-10.526
1137	1.137	-10.712	-2.994	-6.905	2.457	-20.744	0.378	-10.713	-4.919
1138	1.138	-13.642	0.482	-10.149	-1.977	-19.968	-12.112	-9.923	-9.761
1139	1.139	-9.432	3.765	-14.176	-6.11	-15.897	-23.434	-7.967	-7.832
1140	1.14	-10.232	-10.279	-17.626	-24.973	-12.399	27.922	-9.881	-7.256
1141	1.141	-9.648	-12.767	-17.961	5.931	-2.321	109.252	-12.765	-15.194
1142	1.142	-15.62	-28.946	-18.309	26.634	4.857	98.306	-9.27	-16.367
1143	1.143	-9.97	-18.102	-16.343	7.89	11.263	48.915	-9.639	-17.35
1144	1.144	-16.509	-27.511	-19.041	4.63	7.816	4.126	-8.452	-14.448
1145	1.145	-15.714	-22.018	-17.494	-11.002	2.616	-4.116	-6.496	-11.932
1146	1.146	-13.393	-32.787	-15.581	-25.093	-0.281	-26.31	-10.741	-9.612
1147	1.147	-2.579	-25.443	-14.24	-42.882	2.224	-73.193	-5.886	-10.199
1148	1.148	-4.146	-5.772	-10.576	-31.266	4.541	-115.736	-10.52	-13.488
1149	1.149	-11.343	36.849	-3.627	-24.886	2.595	-32.44	-12.246	-10.581
1150	1.15	-7.707	79.334	5.268	-26.834	-6.115	-20.603	-9.721	-13.097
1151	1.151	-8.871	18.251	1.768	-21.603	-9.595	-31.413	-7.392	-18.519
1152	1.152	-24.901	-71.4	-10.036	-20.037	-6.489	-21.517	-6.994	-13.692
1153	1.153	-36.483	-83.024	-8.482	-15.752	4.368	-12.619	-10.657	-10.41
1154	1.154	-34.339	15.158	-9.829	3.805	-14.398	-4.508	-13.938	-7.523
1155	1.155	-32.39	28.624	-8.647	46.389	-27.159	-11.917	-11.804	-12.381
1156	1.156	-23.709	-6.906	-14.633	3.82	-29.466	-5.364	-10.637	-10.465
1157	1.157	-6.327	-39.458	-13.655	-46.104	-31.575	0.697	-11.791	-7.575
1158	1.158	-4.074	-49.402	-14.619	-12.61	-25.748	-4.615	-13.326	-5.065
1159	1.159	2.207	-22.754	-17.131	-6.595	-23.989	-9.569	-10.024	-12.424
1160	1.16	-3.66	-14.707	-22.738	9.858	-16.054	-32.349	-11.175	-17.647
1161	1.161	-12.372	-22.164	-22.158	-5.246	-14.684	-53.011	-9.239	-12.813
1162	1.162	-20.28	-15.697	-26.8	-18.832	-8.29	-34.208	-8.841	-6.819
1163	1.163	-27.403	-9.78	-23.908	1.815	-11.76	-17.165	-8.642	-7.592
1164	1.164	-20.989	-15.32	-26.442	5.402	-8.649	-1.446	-7.855	-7.009
1165	1.165	-17.477	-10.407	-21.039	15.405	-5.725	18.382	-12.099	-11.657
1166	1.166	-12.234	-5.968	-11.59	24.67	-15.385	0.653	-10.343	-9.923
1167	1.167	-5.48	-1.915	-18.008	-17.916	-11.691	16.905	-12.851	-10.31
1168	1.168	-18.702	-13.088	-9.718	-72.895	-12.833	23.274	-12.443	-15.734
1169	1.169	-47.803	-23.078	-6.652	-50.836	-9.715	33.047	-16.498	-15.16
1170	1.17	-60.217	-32.296	-11.514	-44.242	-8.735	6.823	-10.682	-13.224
1171	1.171	-56.527	-12.618	-5.537	-38.243	-11.245	-49.78	-8.357	-7.807
1172	1.172	-11.789	-30.653	-1.491	-21.772	-10.465	-41.692	-14.932	-12.651
1173	1.173	18.608	-42.475	-3.446	-6.626	-8.52	-4.858	-3.515	-12.084
1174	1.174	24.012	-44.844	5.238	-20.141	0.185	-11.55	-11.464	-6.68
1175	1.175	29.049	-23.962	-0.79	-16.091	-0.975	-5.511	-7.215	-8.626
1176	1.176	42.574	6.827	-6.052	-12.48	2.121	-0.124	-8.387	-11.94
1177	1.177	54.928	-22.364	-1.251	-2.482	-8.719	24.911	-14.391	-12.554
1178	1.178	43.705	-3.794	-7.281	-5.702	-7.37	29.205	-11.305	-13.942
1179	1.179	5.979	47.466	-19.492	-8.543	-8.539	25.041	-8.425	-9.524
1180	1.18	-9.113	54.726	-35.378	-11.144	-7.381	21.302	-9.221	-7.796
1181	1.181	-41.032	21.158	-33.267	-8.903	-4.301	11.225	-10.016	-9.171
1182	1.182	-53.413	2.882	-23.615	-15.509	0.51	1.99	-8.117	-8.803
1183	1.183	-49.74	30.417	-18.415	-17.708	-3.788	-12.031	-11.442	-10.957
1184	1.184	-46.447	45.457	-19.998	-16.093	-6.146	-24.562	-6.051	-11.371
1185	1.185	-37.142	-4.874	-12.885	-17.731	-11.019	-40.579	-9.559	-7.158
1186	1.186	-34.439	-65.431	-11.788	-4.79	-13.001	-38.256	-12.886	-15.134
1187	1.187	-21.674	-89.873	-13.022	21.548	-7.621	-12.951	-8.858	-16.336
1188	1.188	-24.008	-67.959	-12.117	70.702	-9.596	4.216	-11.406	-13.288
1189	1.189	-34.66	-34.637	-3.277	64.111	-10.221	26.239	-9.11	-14.299
1190	1.19	-36.605	-40.804	-9.34	21.488	-11.991	23.651	-7.975	-11.834
1191	1.191	-34.894	-46.435	-2.044	-28.491	-8.537	0.561	-2.77	-6.274
1192	1.192	-23.889	-31.521	-1.123	-48.41	-4.099	-46.3	-10.728	-5.76
1193	1.193	-19.664	-45.12	4.834	-42.384	-9.533	-12.759	-15.972	-15.895
1194	1.194	-20.865	-49.133	0.739	-47.744	-11.483	5.451	-11.157	-17.321
1195	1.195	-14.912	-30.406	8.639	-32.599	-8.218	10.859	-8.675	-13.697
1196	1.196	-1.028	21.066	-3.191	-19.038	-5.35	-64.862	-12.784	-12.582
1197	1.197	0.873	72.793	-7.856	-14.98	-13.326	-119.073	-9.365	-15.724
1198	1.198	6.059	106.326	-12.13	-11.344	-9.891	-129.014	-14.082	-16.742
1199	1.199	1.375	161.313	-15.825	-8.063	-10.907	-66.598	-8.74	-12.521
1200	1.2	-20.348	168.69	-12.352	-17.335	-9.986	-42.202	-9.39	-13.341
1201	1.201	-42.264	67.91	-22.038	-25.666	-12.564	-34.808	-11.378	-9.91
1202	1.202	-28.188	-148.873	-25.728	-23.183	-11.854	-1.306	-12.012	-13.251
1203	1.203	-10.454	-365.932	-22.274	-16.239	-1.08	4.72	-8.575	-9.244
1204	1.204	-3.561	-225.142	-31.982	-14.083	-5.782	21.215	-5.342	-5.818
1205	1.205	7.017	-45.77	-28.33	-8.283	-7.208	-3.89	-8.293	-13.229
1206	1.206	1.144	-22.614	-17.516	-10.101	-6.123	-26.698	-8.714	-14.28
1207	1.207	13.288	-1.648	-10.378	-18.225	-12.19	-39.057	-14.563	-15.333
1208	1.208	17.905	-20.973	-11.56	-17.108	-15.356	-4.981	-15.393	-12.904
1209	1.209	-3.808	-3.693	-10.418	-10.849	-8.635	8.569	-16.032	-17.072
1210	1.21	-25.71	12.128	-7.35	-2.702	-14.678	12.622	-10.075	-15.262
1211	1.211	-34.076	26.443	-8.359	13.243	-7.353	23.8	-14.198	-13.465
1212	1.212	-36.647	13.279	-4.132	20.227	-8.351	33.806	-9.435	-17.645
1213	1.213	-25.101	25.122	-3.386	35.19	-7.59	-0.655	-10.066	-16.349
1214	1.214	-23.043	-7.364	-12.88	6.221	-11.675	-37.017	-15.538	-13.085
1215	1.215	-25.034	-36.984	-9.191	-31.358	-9.369	-14.154	-12.128	-11.986
1216	1.216	-23.35	-28.103	-11.854	-35.727	-9.962	48.371	-10.271	-18.081
1217	1.217	-18.758	-68.781	-15.267	-30.899	-11.923	39.432	-17.908	-11.423
1218	1.218	-20.165	-46.785	-18.274	-35.724	-13.689	-66.471	-11.398	-10.767
1219	1.219	-26.616	-40.283	-23.018	-40.177	-10.224	-52.185	-10.696	-16.512
1220	1.22	-27.852	26.832	-16.929	-21.64	-5.798	-39.027	-6.697	-11.818
1221	1.221	-20.579	89.324	-19.195	-31.715	-9.886	92.15	-11.601	-10.02
1222	1.222	-7.873	81.184	-18.61	-47.202	-11.271	144.569	-8.378	-7.244
1223	1.223	4.303	88.495	-12.641	-38.564	-3.954	96.96	0.449	-7.715
1224	1.224	-6.722	148.977	-5.337	-10.099	-9.217	-33.071	-8.518	-12.248
1225	1.225	6.242	59.289	1.402	31.611	-8.285	-15.66	-7.428	-3.448
1226	1.226	11.463	-48.724	3.888	37.07	-5.808	0.196	-10.575	0.179
1227	1.227	-14.86	10.927	-1.754	72.259	-9.909	-14.15	-13.546	-3.381
1228	1.228	-26.094	21.787	-12.59	58.639	-9.373	-1	-5.689	-4.412
1229	1.229	-16.07	-86.781	-11.007	4.4	-12.699	-12.804	-8.852	-19.207
1230	1.23	-25.441	-72.478	-6.715	-3.187	-3.83	-23.65	-9.886	-12.898
1231	1.231	-17.209	-59.371	-7.89	97.197	-5.014	-53.261	-5.698	-14.912
1232	1.232	-9.778	0.131	-6.753	82.471	-3.877	-79.996	-3.448	-13.227
1233	1.233	-16.843	-75.793	-7.718	-36.183	-4.863	-169.669	-11.445	-11.759
1234	1.234	-23.303	-105.345	-0.93	-83.748	-5.847	-134.123	-12.488	-4.662
1235	1.235	-13.682	-114.173	7.006	-126.63	0.135	-58.291	-5.791	-8.408
1236	1.236	-15.458	-24.579	3.919	-112.998	-10.529	-8.964	-10.125	-7.314
1237	1.237	-10.839	58.737	-8.816	-52.862	-9.192	-0.092	-10.981	-2.163
1238	1.238	-18.008	47.854	-13.996	-41.492	-2.814	-24.488	-15.885	-13.062
1239	1.239	-14.329	37.982	-15.508	-11.399	-13.667	-2.419	-15.36	-8.874
1240	1.24	-1.147	46.86	-19.732	-19.986	-9.414	17.546	-20.844	-10.103
1241	1.241	-9.816	6.179	-26.093	-44.176	-15.805	23.529	-18.974	-6.679
1242	1.242	-11.331	-104.906	-24.917	-36.659	-12.321	62.171	-18.461	-5.776
1243	1.243	-4.151	-152.486	-27.992	-70.014	-11.343	26.843	-14.475	-8.754
1244	1.244	-7.819	-51.431	-21.22	-51.674	-10.366	3.979	-6.621	-21.985
1245	1.245	-6.69	-64.542	-23.742	-23.803	-9.578	24.738	1.623	-23.985
1246	1.246	-20.697	-100.092	-21.42	-8.474	-8.792	-16.908	8.92	-22.273
1247	1.247	-11.087	-67.494	-20.854	14.631	-3.934	-0.665	11.798	-17.643
1248	1.248	-16.352	-18.011	-13.506	2.458	-5.854	4.064	5.783	-30.642
1249	1.249	-17.903	8.873	-14.462	-8.526	-11.254	-9.698	-6.421	-18.475
1250	1.25	-16.516	0.914	-10.19	15.462	-6.388	-22.139	-18.612	-13.843
1251	1.251	-15.335	8.377	-12.476	37.499	-6.937	-10.895	-17.07	-18.105
1252	1.252	-11.85	14.958	-7.609	23.525	-5.157	-7.526	-21.371	-9.205
1253	1.253	-14.921	8.793	-5.651	-14.787	-4.727	-16.697	-15.027	-8.048
1254	1.254	-15.852	24.98	-11.03	24.129	-6.992	-19.278	-23.395	-9.018
1255	1.255	-9.81	50.088	-11.565	89.882	-9.07	-6.346	-28.663	5.701
1256	1.256	-18.664	54.673	-13.444	116.712	-11.732	-3.929	-17.863	3.565
1257	1.257	-22.103	50.749	-12.807	92.402	-5.879	2.546	-7.841	1.591
1258	1.258	-14.698	16.807	-11.432	10.998	-9.901	0.697	-6.708	10.258
1259	1.259	-17.547	-33.38	-4.074	43.628	-11.793	2.522	-17.561	14.853
1260	1.26	-16.731	-53.178	3.324	-5.616	-13.673	10.461	-4.587	13.471
1261	1.261	-14.394	-47.085	-3.438	-122.061	-9.564	3.291	7.637	-6.104
1262	1.262	-12.431	-63.436	-7.737	-137.92	-16.475	-16.253	-16.119	-48.704
1263	1.263	-11.825	-38.195	-15.177	-94.78	-11.582	-30.405	-12.764	-66.942
1264	1.264	-17.205	-6.213	-29.983	-2.774	-10.746	-22.854	2.974	-28.234
1265	1.265	-12.325	6.177	-44.994	56.574	-11.459	-6.567	0.317	-2.966
1266	1.266	-12.86	17.415	-47.032	110.528	-6.555	12.794	7.897	10.656
1267	1.267	-11.06	34.488	-55.804	179.437	-4.551	15.73	-13.194	6.641
1268	1.268	-11.388	25.243	-41.492	116.85	-8.548	-0.128	-10.506	10.391
1269	1.269	-18.682	-17.224	-27.904	-5.202	-1.51	-31.848	-18.034	13.774
1270	1.27	-13.4	-35.291	-1.462	-162.782	-2.402	-27.236	-11.055	4.541
1271	1.271	-12.37	-18.696	40.243	-268.768	0.192	-64.728	-8.919	-3.743
1272	1.272	-18.298	-3.452	56.761	-288.057	4.33	-59.587	-6.982	-42.199
1273	1.273	-18.987	28.626	51.785	-130.62	2.463	-36.651	-8.71	-36.674
1274	1.274	-15.413	16.383	29.007	-24.92	4.475	-15.912	-10.218	-11.381
1275	1.275	-19.977	-17.569	8.361	32.438	0.485	-4.763	-23.147	-52.518
1276	1.276	-20.474	-49.5	-2.777	84.562	-2.932	5.267	-7.238	-24.758
1277	1.277	-19.041	-45.541	-26.506	99.907	-6.152	2.092	-5.059	-29.697
1278	1.278	-13.564	-11.524	-54.664	56.2	-12.673	-12.137	-10.774	-6.766
1279	1.279	-12.932	29.637	-50.895	173.959	-13.583	-14.643	-8.954	-10.741
1280	1.28	-16.154	34.941	-13.123	284.456	-19.526	-26.166	-7.319	-6.993
1281	1.281	-9.508	29.827	2.052	182.658	-13.848	-11.225	-5.857	-23.94
1282	1.282	-22.594	-29.828	-11.404	-15.319	-14.371	13.929	-12.149	-1.983
1283	1.283	-24.455	-103.142	-15.362	-213.023	-17.598	-3.099	-3.771	-16.032
1284	1.284	-22.631	-93.286	-4.062	-341.749	-15.796	-31.403	-0.637	-8.402
1285	1.285	-21.008	-48.585	-7.293	-411.839	-14.381	-35.065	-5.394	-5.997
1286	1.286	-16.667	-7.954	-29.196	-348.432	-12.969	-11.15	-2.713	-3.795
1287	1.287	-15.434	-44.783	-32.068	-252.166	-13.312	-1.727	-13.123	-13.4
1288	1.288	-18.843	-37.985	-19.391	-129.602	-7.272	-4.373	-20.096	-1.097
1289	1.289	-34.838	17.136	-12.421	13.687	-13.225	-11.879	-8.144	-2.589
1290	1.29	-37.095	24.577	-10.235	71.627	-10.862	18.619	-6.453	-6.813
1291	1.291	-17.864	-8.852	-0.498	54.439	-10.234	31.137	-2.045	2.104
1292	1.292	5.414	-14.829	-9.119	70.427	-12.134	27.559	-0.782	8.101
1293	1.293	14.762	-20.289	8.329	56.21	-12.68	-10.06	-1.843	-3.758
1294	1.294	40.376	-25.426	1.274	16.737	-14.004	-55.466	-0.759	-8.471
1295	1.295	64.235	-11.892	-5.235	4.841	-6.611	23.917	-15.431	-30.243
1296	1.296	48.611	0.417	-7.254	-6.141	-9.667	99.818	-38.866	-33.399
1297	1.297	11.691	-18.444	-19.476	43.043	-8.657	129.425	-35.791	-13.634
1298	1.298	-23.484	-49.402	-33.791	16.149	-6.105	48.735	-33.02	-16.141
1299	1.299	-55.377	-28.637	-31.868	56.404	-11.7	-27.113	-30.375	-18.36
1300	1.3	-51.276	-9.804	-40.621	48.444	-11.104	-56.72	-18.703	-20.356
1301	1.301	-40.017	-19.806	-32.69	41.238	-14.36	-83.42	13.318	-14.494
1302	1.302	-36.688	-22.806	-22.639	-1.899	-13.763	-75.288	8.982	-12.653
1303	1.303	-27.355	-30.981	-26.332	-7.693	-14.129	-67.93	13.139	-7.902
1304	1.304	-24.598	-28.308	-29.839	37.485	-10.812	-74.517	9.42	-14.935
1305	1.305	-22.044	-16.518	-26.769	43.686	-5.943	-31.953	-0.743	-3.024
1306	1.306	-24.329	-1.445	-12.073	60.575	-5.337	-37.38	2.274	20.891
1307	1.307	-22.169	23.853	19.844	35.728	-3.58	-32.362	-11.891	17.701
1308	1.308	-24.079	-6.967	24.314	-14.179	-4.925	-0.471	-19.465	20.852
1309	1.309	-29.269	-2.806	-13.238	-7.296	-8.202	61.973	-31.04	-4.608
1310	1.31	-18.209	31.267	11.925	23.377	-2.383	53.005	-37.325	-1.16
1311	1.311	-25.344	17.7	43.853	51.317	-4.692	28.568	-43.005	-4.156
1312	1.312	-16.422	5.297	64.542	46.418	-5.247	35.851	-41.162	10.008
1313	1.313	-12.919	24.046	53.259	96.953	-9.881	-24.815	-30.032	-28.5
1314	1.314	-9.806	20.741	36.158	144.082	-10.438	-65.554	-16.938	-100.741
1315	1.315	-10.769	-13.689	20.39	53.038	-10.794	-161.994	6.078	-51.415
1316	1.316	-16.756	-27.209	-22.276	-12.25	-11.155	-254.132	28.138	-24.659
1317	1.317	-11.129	-47.922	-64.928	-95.204	-9.968	-194.528	36.588	-32.726
1318	1.318	-10.535	-66.7	-92.644	-192.476	-11.891	-75.128	3.135	-40.006
1319	1.319	-11.1	-56.636	-138.141	-73.659	-11.522	4.356	7.544	-6.456
1320	1.32	-12.834	-22.226	-83.17	6.122	-9.997	105.254	11.42	11.798
1321	1.321	-13.205	0.536	-46.18	-8.178	-8.672	118.305	7.43	-4.62
1322	1.322	-14.546	-28.61	-26.2	-47.845	-4.458	106.372	-2.905	-39.828
1323	1.323	-13.383	-39.936	-20.154	11.505	-7.409	73.767	-18.761	-53.389
1324	1.324	-15.312	4.666	-14.712	130.739	-9.961	44.152	-21.616	-7.522
1325	1.325	-12.583	-1.394	-29.814	114.717	-3.598	17.435	-19.201	-1.493
1326	1.326	-9.664	4.009	-16.28	215.563	-6.134	58.131	-26.256	-6.91
1327	1.327	-14.879	-1.029	-37.007	175.627	-2.098	50.819	-53.978	-11.897
1328	1.328	-15.451	12.469	-33.378	186.601	-2.707	-36.702	-27.676	-7.416
1329	1.329	-18.737	-16.581	18.04	153.263	-6.024	-96.501	-30.981	-3.316
1330	1.33	-20.478	-12.782	-18.963	83.831	-7.79	-42.436	-40.254	-6.959
1331	1.331	-17.971	-15.942	-25.52	-50.404	-5.303	-12.841	-20.524	-10.219
1332	1.332	-12.555	-31.491	-31.488	-146.514	-10.742	-21.78	12.896	-0.92
1333	1.333	-23.409	-34.185	-3.784	-129.044	-11.35	-13.683	17.255	-3.599
1334	1.334	-18.784	-36.782	11.342	-272.515	-13.326	-6.394	-20.391	-1.076
1335	1.335	-17.447	-11.085	80.085	-484.516	-7.96	-13	-76.092	1.264
1336	1.336	-8.557	-48.861	149.212	-456.687	-7.447	5.098	-113.148	-0.852
1337	1.337	-9.728	-53.899	50.721	-277.27	-5.569	54.919	-52.466	-29.87
1338	1.338	-10.702	-21.981	-41.359	-207.326	-7.368	34.877	-11.706	7.673
1339	1.339	-7.8	15.52	-76.932	-270.503	-13.22	-20.204	-4.27	22.771
1340	1.34	-7.037	30.608	-66.067	-174.11	-14.042	-27.737	-10.704	27.216
1341	1.341	-4.722	7.76	-75.914	-51.255	-9.243	-8.018	31.99	31.267
1342	1.342	-12.647	-12.993	-13.376	-3.258	-5.968	-14.297	26.654	57.57
1343	1.343	-17.845	28.586	76.233	69.086	-4.221	-19.983	11.56	47.487
1344	1.344	-12.978	34.007	88.023	161.254	-12.143	-15.237	71.134	44.361
1345	1.345	-12.175	69.251	33.826	197.01	-13.289	-11.079	95.481	1.76
1346	1.346	-17.759	46.456	-15.535	186.374	-14.238	-15.317	73.364	-65.433
1347	1.347	-12.926	-7.719	-42.242	176.825	-7.453	-19.147	-14.206	-38.764
1348	1.348	-12.396	-15.121	-17.857	275.753	2.222	-22.506	-73.795	-112.11
1349	1.349	-11.893	-8.56	4.217	368.409	-4.171	-25.546	-19.521	-102.247
1350	1.35	-10.638	-26.749	-29.241	309.6	-17.347	-33.663	-49.116	-21.566
1351	1.351	-15.172	-54.424	-23.227	191.197	-5.178	-20.766	-57.978	-54.093
1352	1.352	-16.985	-89.679	-17.783	-14.837	-9.878	-18.413	-33.465	-44.245
1353	1.353	-22.842	-94.19	-12.712	-98.609	-17.115	-16.208	77.72	-53.18
1354	1.354	-15.526	-90.219	-17.12	-431.574	-20.87	-14.119	93.625	-28.825
1355	1.355	-12.643	-63.957	-29.469	-476.816	-17.446	-8.741	50.35	-21.516
1356	1.356	-15.173	-40.114	-25.733	-270.465	-10.134	-7.044	10.561	-14.955
1357	1.357	-12.863	-55.764	-49.453	-307.781	-3.38	11.871	-1.437	15.471
1358	1.358	-16.361	-41.554	-21.118	-205.328	-11.321	19.561	-55.734	-12.169
1359	1.359	-14.431	-2.968	-24.757	-112.246	-12.288	8.107	-105.178	-67.715
1360	1.36	-11.532	13.547	-14.734	-83.912	-13.251	-6.601	-96.309	-16.068
1361	1.361	-8.039	18.669	-11.69	-6.801	-19.23	-4.54	-55.661	17.386
1362	1.362	-10.356	14.322	13.837	-29.801	-10.309	-6.218	-63.069	11.362
1363	1.363	-9.95	26.744	10.537	-8.399	-16.302	-10.815	-69.629	50.064
1364	1.364	-7.992	15.542	13.596	-65.49	-19.384	-29.59	-87.75	44.988
1365	1.365	-13.77	5.492	-0.579	-12.541	-14.514	-47.415	-82.238	-5.416
1366	1.366	-17.815	27.361	-8.158	67.688	-10.248	-40.566	-16.54	-12.02
1367	1.367	-17.231	19.028	-33.941	82.497	0.394	-34.336	46.023	-30.206
1368	1.368	-20.513	-9.253	-30.748	69.722	16.256	-5.323	86.588	-24.786
1369	1.369	-19.934	-12.964	-33.954	81.865	18.378	23.89	167.964	-19.781
1370	1.37	-22.453	4.04	-25.785	158.096	12.574	12.915	222.13	-6.216
1371	1.371	-19.167	44.867	-18.316	267.025	17.812	3.033	133.317	-2.123
1372	1.372	-14.334	28.432	-20.68	310.427	13.168	-12.58	25.916	-5.802
1373	1.373	-18.988	33.442	-18.576	323.767	-5.603	-55.205	-17.249	-9.095
1374	1.374	-25.579	-26.194	-20.519	312.159	-18.397	-24.966	-56.712	-12.182
1375	1.375	-23.069	-83.079	-32.697	279.856	-25.409	-63.956	-68.476	-14.842
1376	1.376	-17.458	-90.426	-31.136	428.016	-19.058	-39.087	-79.274	-22.338
1377	1.377	-13.97	-29.857	-18.144	576.362	-21.031	29.416	-89.191	-10.689
1378	1.378	-7.985	-21.766	-16.382	364.606	-22.797	118.077	-80.401	-0.022
1379	1.379	-7.222	-103.265	-17.92	-58.354	-21.278	34.485	-88.571	-5.811
1380	1.38	-5.278	-92.493	-30.82	-360.646	-17.045	-63.407	-51.601	-4.058
1381	1.381	-8.576	-82.698	-22.093	-415.926	-15.905	-23.983	-4.767	-2.503
1382	1.382	-9.153	-20.276	-26.753	-466.29	-7.605	-12.178	13.458	-6.758
1383	1.383	-7.786	20.27	-22.531	-239.789	2.053	-1.357	18.965	-3.064
1384	1.384	-9.145	12.834	-18.864	-199.027	10.956	-50.797	54.318	-9.051
1385	1.385	-13.21	46.231	-15.389	-162.019	19.287	11.441	-14.291	-8.08
1386	1.386	-12.818	40.176	-8.011	-196.704	7.51	35.527	-162.3	-9.05
1387	1.387	-16.1	12.396	-22.665	-228.166	2.883	27.871	-141.238	-9.827
1388	1.388	-22.673	37.436	-3.586	-87.545	-4.251	21.006	-83.585	-7.528
1389	1.389	-21.706	32.909	9.022	91.679	-7.895	50.983	-100.976	-6.943
1390	1.39	-20.927	20.5	11.182	-24.823	-13.875	78.238	-53.314	-8.883
1391	1.391	-18.606	9.243	8.91	-88.368	-29.919	102.966	-10.083	-4.825
1392	1.392	-18.023	-14.621	14.594	84.86	-41.532	52.259	55.854	-6.206
1393	1.393	-18.619	-42.973	33.89	108.09	-39.463	18.465	67.744	-11.64
1394	1.394	-10.893	-54.258	10.7	-40.142	-33.727	-12.332	56.928	-21.165
1395	1.395	-9.934	-51.04	1.4	-97.806	-25.09	-51.501	47.1	-22.366
1396	1.396	-10.922	-16.653	-12.808	-185.313	-17.248	-26.837	56.013	-18.956
1397	1.397	-10.155	15.175	-20.488	-201.311	-4.321	-95.93	-33.629	-30.891
1398	1.398	-14.227	-30.842	-32.238	-273.721	0.917	-244.1	-69.318	-23.025
1399	1.399	-10.76	-24.994	-30.22	-392.378	2.472	-349.667	6.484	-10.159
1400	1.4	-11.351	-8.677	-20.648	-472.151	6.696	-214.655	-3.394	-15.447
1401	1.401	-5.94	6.268	-15.565	-255.797	26.176	-92.077	-48.12	-4.392
1402	1.402	-13.888	19.634	-17.24	-39.455	34.428	-76.018	-23.747	2.762
1403	1.403	-12.936	31.828	-18.699	213.451	26.837	-90.312	27.927	-0.916
1404	1.404	-21.866	-2.393	-12.414	383.096	5.738	-50.917	128.813	2.555
1405	1.405	-20.725	-71.221	-25.678	289.133	-8.315	8.624	229.877	-13.505
1406	1.406	-19.781	-41.697	-31.009	90.943	-26.02	19.353	85.157	-48.522
1407	1.407	-13.037	-68.459	-7.301	13.391	-32.893	28.996	-10.994	-43.466
1408	1.408	-19.067	-76.65	16.384	35.958	-34.926	37.608	-28.365	-11.5
1409	1.409	-19.871	-54.621	38.17	-28.01	-34.458	38.55	-75.982	-15.554
1410	1.41	-19.333	-48.054	46.406	-9.224	-36.309	62.787	-90.352	-11.911
1411	1.411	-17.441	-66.259	18.275	45.395	-31.007	70.083	-24.604	-15.193
1412	1.412	-20.386	-16.348	0.415	-42.355	-16.624	63.683	-69.544	-22.715
1413	1.413	-19.075	3.523	-6.574	-217.64	-22.353	45.946	-81.393	-13.402
1414	1.414	-20.493	-2.582	-25.759	-101.61	-31.001	29.997	-70.536	-16.103
1415	1.415	-13.967	-19.143	-54.033	-292.527	-7.172	55.548	-40.914	-13.56
1416	1.416	-7.258	-14.235	-65.289	-113.426	2.879	51.294	3.78	-11.255
1417	1.417	-8.101	-9.871	-34.358	-43.972	5.944	14.006	93.349	-9.176
1418	1.418	-2.555	-5.84	-22.019	-23.075	3.216	-41.345	57.746	12.042
1419	1.419	-6.101	5.311	4.258	72.781	-4.333	-33.809	-18.101	-2.135
1420	1.42	-9.452	15.32	0.932	124.832	-11.291	67.231	-47.631	-4.698
1421	1.421	-10.473	5.609	4.008	171.991	-0.65	110.59	-38.646	2.229
1422	1.422	-9.936	8.704	1.291	157.329	1.293	123.865	-30.561	-21.202
1423	1.423	-9.593	6.027	-11.485	143.997	13.5	112.152	-52.801	-30.524
1424	1.424	-16.028	-1.464	-27.734	155.824	24.533	144.72	-59.649	-22.26
1425	1.425	-18.59	-8.45	-34.115	144.823	14.465	75.809	-41.757	-19.823
1426	1.426	-20.958	-2.135	-32.179	134.626	8.066	-4.691	30.132	-12.921
1427	1.427	-10.163	11.349	-37.388	125.411	-5.104	-58.699	59.482	-6.578
1428	1.428	-14.848	-0.861	-19.93	100.724	-3.38	-107.898	14.584	-0.811
1429	1.429	-30.752	3.822	-31.491	78.147	-11.34	-134.394	-26.158	0.885
1430	1.43	-15.887	8.086	-20.79	70.691	-15.637	-142.378	-18.901	-3.819
1431	1.431	-21.732	9.285	0.558	39.249	-12.01	-134.981	-25.58	-5.221
1432	1.432	-23.518	-1.514	8.954	32.908	-18.058	-101.465	-43.799	-14.162
1433	1.433	-15.626	-14.381	1.488	17.07	-29.917	-22.055	-71.459	-15.381
1434	1.434	-14.316	-12.501	-0.737	3.152	-31.502	118.982	-56.362	-8.093
1435	1.435	-18.037	-17.028	1.496	-9.483	-35.796	99.594	-33.547	-7.185
1436	1.436	-14.595	-3.911	-8.071	-5.916	-21.495	81.896	20.592	-11.497
1437	1.437	-15.603	4.918	0.75	-9.278	-23.444	65.784	57.423	-15.608
1438	1.438	-12.733	-9.327	-3.793	-12.404	-25.185	108.721	37.411	-10.816
1439	1.439	-17.024	-30.547	-19.55	-26.349	-14.148	42.769	7.039	-0.798
1440	1.44	-12.995	-22.175	-13.053	-43.81	-9.9	30.896	-20.605	-8.007
1441	1.441	-16.5	-24.677	-22.623	-36.612	9.618	-1.596	-45.717	0.855
1442	1.442	-10.519	-13.091	-20.784	-25.806	52.149	-70.52	-13.652	-5.173
1443	1.443	-14.602	-19.521	-38.113	-27.392	46.094	10.358	15.605	-6.174
1444	1.444	-16.557	-17.624	-12.283	-25.236	29.594	43.064	19.51	-20.933
1445	1.445	-7.856	-15.88	-8.939	-45.5	34.579	53.024	29.731	-27.341
1446	1.446	-23.536	-14.312	-5.795	-47.806	-15.783	-45.475	20.479	-17.69
1447	1.447	-17.15	-21.414	-14.086	-44.903	-49.288	-242.939	-22.179	-33.605
1448	1.448	-11.35	-22.464	-11.553	-51.429	-31.09	-496.79	-64.974	-35.76
1449	1.449	-16.589	-28.404	0.074	-61.653	-3.395	-394.824	-48.687	-29.922
1450	1.45	-18.145	-20.985	6.482	-55.415	11.714	-115.958	-43.65	-24.664
1451	1.451	-16.797	-6.184	0.714	-35.561	16.164	-153.528	-39.153	-13.613
1452	1.452	-15.64	-8.188	-11.434	-37.321	-12.874	17.218	-18.454	-3.519
1453	1.453	-9.648	-17.746	-6.744	-48.039	-46.934	110.505	7.861	5.424
1454	1.454	-10.621	-22.866	-5.35	-44.812	-97.269	82.793	4.535	11.459
1455	1.455	-7.729	-18.188	-8.984	-37.743	-90.702	108.741	-42.47	6.262
1456	1.456	-6.956	-16.876	-7.801	-20.884	-60.365	178.691	-62.332	-4.558
1457	1.457	-7.724	-13.183	-0.41	-39.282	-43.97	199.956	-68.413	2.611
1458	1.458	-12.552	-19.155	-3.274	-46.148	-28.924	103.772	-40.831	-6.256
1459	1.459	-2.485	-7.337	-2.459	-43.183	-24.522	16.274	-15.74	-7.349
1460	1.46	-3.835	-2.657	-6.479	-31.961	-12.191	-63.429	16.075	-2.051
1461	1.461	-7.502	-3.946	-14.387	-29.457	-1.036	-222.363	45.023	-1.031
1462	1.462	-10.971	15.643	-24.083	-2.515	-4.367	-370.628	41.315	-14.147
1463	1.463	0.844	41.277	-22.972	-36.039	4.92	-312.953	-10.207	11.082
1464	1.464	-10.175	17.578	-26.516	-58.496	30.512	-155.513	-2.869	-26.567
1465	1.465	-8.809	8.38	-23.498	-3.813	54.38	35.038	30.58	-31.518
1466	1.466	-9.944	-17.117	-22.624	-25.513	57.587	9.587	85.51	-8.606
1467	1.467	-13.4	-68.549	-21.937	-44.907	37.966	79.395	63.492	-4.468
1468	1.468	-18.583	-46.435	-13.088	35.008	20.27	100.655	43.668	-15.621
1469	1.469	-17.579	-52.976	-11.958	68.057	-0.736	81.55	1.062	-12.268
1470	1.47	-23.54	-46.926	-10.999	118.016	-3.373	63.995	-15.526	-9.115
1471	1.471	-25.839	-41.462	-11.977	37.921	-16.081	111.216	-20.638	-28.775
1472	1.472	-19.236	-76.651	-12.756	-124.292	-27.615	96.629	-7.142	-15.92
1473	1.473	-18.438	-81.05	-15.082	-286.605	-29.649	83.166	30.355	0.397
1474	1.474	-22.486	-43.456	-10.258	-137.995	-27.616	-0.461	25.341	11.103
1475	1.475	-17.629	-18.269	-9.695	-41.509	-18.821	-33.104	20.881	-6.23
1476	1.476	-14.326	-4.714	-15.125	11.148	-10.819	16.022	-8.098	-27.222
1477	1.477	-13.737	16.006	-18.615	27.14	-3.589	78.379	-49.593	-18.802
1478	1.478	-15.071	-18.052	-21.904	-15.976	2.854	53.978	-88.144	-5.925
1479	1.479	-14.663	-31.613	-22.465	-2.855	13.735	17.002	-62.888	-3.493
1480	1.48	-13.489	-19.25	-27.291	32.605	20.898	23.521	-12.506	-14.018
1481	1.481	-13.067	7.05	-23.968	21.565	14.506	53.868	-32.36	-19.726
1482	1.482	-15.745	10.316	-25.666	-8.296	18.043	26.186	-50.44	-7.453
1483	1.483	-14.161	0.982	-28.152	-17.419	2.08	101.944	-33.878	0.563
1484	1.484	-16.054	3.63	-24.844	6.749	-0.14	177.963	1.438	-12.309
1485	1.485	-20.269	-9.204	-20.772	-0.843	-14.973	207.812	-30.375	-13.952
1486	1.486	-18.485	-2.296	-15.919	18.822	-32.39	127.225	-42.624	-18.503
1487	1.487	-24.242	4.051	-15.327	36.727	-44.03	51.369	-31.231	-17.057
1488	1.488	-23.424	17.555	-8.728	19.977	-46.219	-37.562	-34.343	-13.302
1489	1.489	-16.802	12.263	-2.711	34.761	-28.83	-97.42	-37.292	-9.745
1490	1.49	-22.755	20.132	-5.025	47.988	-12.54	-152.167	-0.231	-14.896
1491	1.491	-18.643	30.148	-5.582	76.683	-6.125	-241.581	-35.376	-19.676
1492	1.492	-15.116	18.287	-0.916	50.054	-0.304	-253.918	-67.244	-13.633
1493	1.493	-11.767	-5.576	-0.301	-1.712	1.49	-243.642	-63.111	-1.386
1494	1.494	-14.615	-36.639	2.246	-113.09	6.155	-135.399	-21.394	-27.661
1495	1.495	-15.92	-32.683	-5.055	-65.762	10.394	-63.381	50.945	-16.398
1496	1.496	-18.183	-29.061	-4.021	-51.719	-1.439	28.674	120.172	7.456
1497	1.497	-11.547	-46.06	0.88	-38.831	-18.901	40.58	129.203	-14.346
1498	1.498	-8.583	-30.367	-5.067	-3.49	-25.881	29.792	39.713	-45.427
1499	1.499	-9.286	-22.1	-5.787	-14.577	-19.486	0.197	-43.607	-24.643
1500	1.5	-11.539	-29.769	-10.566	-24.69	-5.897	9.494	-76.016	-13.358
1501	1.501	-9.533	-41.479	-12.441	1.799	6.342	-95.522	-46.289	-10.007
1502	1.502	-12.749	-26.666	-12.973	58.498	-7.932	-166.901	-19.463	-13.007
1503	1.503	-12.093	-13.231	-9.462	21.341	-5.967	-100.109	37.571	-10.203
1504	1.504	-11.628	12.979	-9.047	-79.675	-28.809	-87.317	30.348	-2.575
1505	1.505	-16.013	24.06	-2.447	-7.671	-6.987	54.753	10.55	-4.819
1506	1.506	-16.536	0.098	-17.138	-20.987	-9.746	113.369	-7.526	-15.374
1507	1.507	-13.005	-21.887	-2.215	-32.916	-12.304	201.787	-68.351	-21.105
1508	1.508	-10.633	-2.241	3.623	-0.52	-5.399	155.061	-76.354	-15.834
1509	1.509	-10.201	0.212	1.911	-10.502	5.16	198.918	-39.264	-17.348
1510	1.51	-12.08	-16.043	3.488	-1.704	18.646	54.615	-45.696	4.365
1511	1.511	-12.424	-5.403	4.877	-26.176	-0.744	-2.687	-15.17	7.497
1512	1.512	-8.908	-7.295	6.071	-33.608	-18.561	-54.922	-20.415	-18.029
1513	1.513	-9.274	-15.927	2.621	-13.715	-53.587	-7.184	-25.285	-21.307
1514	1.514	-8.862	-17.4	-0.439	-7.78	-58.596	-50.044	16.081	-11.993
1515	1.515	-14.855	-1.486	-5.233	-13.268	-62.983	-168.014	43.895	-3.687
1516	1.516	-12.33	-3.591	-9.435	-8.255	-50.513	-183.339	8.815	-1.188
1517	1.517	-24.518	-13.304	-10.147	5.256	-31.662	-197.136	4.47	1.13
1518	1.518	-15.812	-8.158	-16.662	17.604	-14.583	-104.466	66.98	16.029
1519	1.519	-20.456	-19.242	-19.104	-16.427	-5.281	74.909	75.893	2.477
1520	1.52	-10.395	-17.884	-23.103	-29.929	-2.587	305.85	2.551	-20.374
1521	1.521	-11.555	-24.22	-27.877	-9.162	-5.133	151.062	-7.317	-17.295
1522	1.522	-12.719	-42.147	-31.11	-5.516	-16.819	123.33	1.582	-14.602
1523	1.523	-7.487	-44.616	-30.473	-15.74	-10.544	-4.505	-55.308	-17.095
1524	1.524	-14.247	-32.941	-32.939	-12.878	2.898	-73.86	-18.314	-24.035
1525	1.525	-9.981	-22.146	-32.502	-4.601	4.562	-52.515	-38.249	-30.417
1526	1.526	-7.644	-23.951	-26.646	3.019	-6.534	-148.532	-32.294	-16.876
1527	1.527	-11.114	-11.661	-27.371	10.11	-5.22	-235.918	-48.822	-15.148
1528	1.528	-14.392	-13.132	-22.482	8.102	6.531	-188.324	-33.83	-16.688
1529	1.529	-17.287	-8.816	-19.138	37.209	30.278	-87.371	-29.5	-23.838
1530	1.53	-20.765	-15.096	-23.149	33.227	26.935	-48.093	-25.539	-9.498
1531	1.531	-19.397	-16.214	-15.162	14.557	-20.137	-12.781	-44.355	0.169
1532	1.532	-20.543	-10.994	-1.939	-36.852	-53.673	-23.828	-41.083	-8.574
1533	1.533	-17.828	-10.114	-3.619	-58.894	-47.725	5.519	-25.435	-19.622
1534	1.534	-16.66	-9.529	-2.004	-52.293	-9.098	31.892	-17.132	-15.353
1535	1.535	-18.202	-15.461	-9.094	-34.052	46.361	88.447	-4.353	-11.686
1536	1.536	-18.976	-22.321	-15.408	-17.55	68.349	124.977	7.199	-12.88
1537	1.537	-14.706	-14.444	-14.173	-12.444	74.859	157.845	9.284	-5.569
1538	1.538	-11.789	-7.016	-17.2	-7.897	32.217	248.665	3.452	-0.81
1539	1.539	-18.744	-21.702	-18.103	-11.901	-17.77	366.366	12.144	1.585
1540	1.54	-15.817	-23.955	-20.566	-8.164	-11.215	286.157	4.193	2.189
1541	1.541	-15.015	-14.502	-19.753	-18.187	6.969	155.425	-0.053	12.772
1542	1.542	-22.329	-2.542	-23.214	-21.237	-9.472	102.272	19.476	-8.162
1543	1.543	-21.319	21.24	-22.621	-12.896	-4.419	-41.509	-0.293	-5.57
1544	1.544	-17.025	24.689	-16.038	-15.427	0.054	-137.978	-38.823	-13.205
1545	1.545	-17.775	-22.156	-20.309	-22.479	-3.983	-190.312	-22.358	-24.806
1546	1.546	-25.692	-82.548	-12.986	-16.11	-30.286	-333.321	-27.312	-26.978
1547	1.547	-20.458	-57.939	-8.179	-6.429	-68.012	-313.933	-40.748	-40.601
1548	1.548	-23.36	9.076	-7.439	-15.118	-52.916	-296.36	-36.609	-31.883
1549	1.549	-22.581	54.122	-3.419	-13.515	-48.47	-343.783	-17.88	-8.14
1550	1.55	-23.374	30.089	-2.888	-14.821	-36.1	-358.022	-14.697	-4.944
1551	1.551	-21.472	23.18	-2.361	-5.877	-32.432	-239.581	-5.547	-26.794
1552	1.552	-19.569	30.116	4.163	-4.643	-35.725	-192.047	-2.953	-18.447
1553	1.553	-16.703	12.19	4.884	-7.619	-20.06	-91.073	14.784	-5.675
1554	1.554	-8.809	28.963	7.149	-0.764	-5.921	-104.123	-1.495	-8.001
1555	1.555	-2.853	34.326	3.611	-8.708	17.301	-44.528	-20.705	-27.055
1556	1.556	0.205	-6.581	-2.443	-16.007	39.213	-11.992	-38.574	-24.476
1557	1.557	-6.6	-22.736	-8.127	-24.877	59.014	17.651	-17.564	1.295
1558	1.558	-9.135	-47.682	-10.122	-18.846	71.856	62.293	7.854	-1.995
1559	1.559	-14.77	-79.415	-10.768	-11.426	36.914	167.903	4.465	-11.269
1560	1.56	-8.21	-58.482	-18.579	-6.536	11.847	153.243	20.094	-8.574
1561	1.561	-5.712	-84.56	-19.619	-5.707	-10.909	165.82	-5.491	-0.986
1562	1.562	-3.404	-81.064	-22.597	-13.017	-31.545	153.421	-15.571	-7.92
1563	1.563	-3.989	-52.702	-18.427	-12.026	-42.746	98.764	-43.847	-5.759
1564	1.564	-2.046	-41.38	-20.852	-11.211	-59.795	88.68	-32.668	-3.792
1565	1.565	-7.464	-24.194	-22.898	-5.543	-62.903	133.012	-15.644	-5.53
1566	1.566	-8.042	10.497	-21.09	-4.921	-60.174	75.752	31.384	-0.965
1567	1.567	-7.469	15.042	-18.322	-9.514	-52.581	53.499	64.824	-5.221
1568	1.568	-15.233	19.019	-15.939	-6.548	-36.267	154.136	9.812	-13.993
1569	1.569	-12.153	-22.718	-8.722	-7.863	-25.549	139.796	-27.153	-5.591
1570	1.57	-18.937	-39.279	-7.882	-5.544	-11.922	74.125	-33.75	-4.566
1571	1.571	-14.692	-34.255	-5.105	-6.722	14.485	-33.083	-27.838	-19.362
1572	1.572	-17.012	-20.595	-7.744	-4.774	33.34	-47.469	-22.511	-38.717
1573	1.573	-20.499	-16.318	-5.539	-10.572	23.336	-113.248	-17.565	-26.038
1574	1.574	-18.555	-42.486	-5.078	-8.227	1.539	-125.024	-4.143	-4.918
1575	1.575	-17.976	2.392	-8.474	-16.114	-1.088	-70.931	16.488	-13.217
1576	1.576	-15.467	33.098	-13.996	-17.044	-13.783	17.779	12.745	-20.842
1577	1.577	-14.128	49.964	-17.567	-10.25	2.54	101.006	2.634	-27.811
1578	1.578	-13.782	25.073	-20.933	-11.019	4.732	68.331	-0.517	-17.176
1579	1.579	-13.453	-25.126	-18.107	-5.425	2.857	97.954	13.581	-23.001
1580	1.58	-19.308	35.512	-19.552	-4.852	-5.779	124.738	0.773	-7.125
1581	1.581	-20.1	76.25	-22.929	2.48	-7.272	18.929	-34.289	7.693
1582	1.582	-15.278	113.312	-20.088	13.271	-11.528	4.686	-29.288	-2.066
1583	1.583	-15.887	146.858	-23.807	0.218	-2.644	70.527	-15.777	-21.332
1584	1.584	-16.515	201.882	-21.543	-8.598	-1.489	58.741	-11.721	-13.762
1585	1.585	-15.242	105.565	-18.719	-19.721	-17.53	69.588	14.606	2.454
1586	1.586	-22.711	-91.778	-16.867	-26.953	-24.443	79.539	-9.157	4.515
1587	1.587	-25.889	-176.187	-15.024	-35.899	-22.261	52.908	-12.223	29.568
1588	1.588	-19.193	-99.42	-10.278	-22.793	-16.42	-20.397	-20.533	53.232
1589	1.589	-23.511	16.813	-2.41	-17.626	-18.195	-109.087	-17.98	74.883
1590	1.59	-27.625	80.137	-1.509	-3.353	-13.637	-97.08	-15.618	111.732
1591	1.591	-31.145	60.775	3.263	-5.349	-17.969	-86.169	-17.73	56.084
1592	1.592	-26.537	-131.994	3.974	-17.625	-19.182	-135.602	-23.52	-40.344
1593	1.593	-17.649	-260.337	1.599	-28.753	-15.754	-270.105	-18.227	-53.485
1594	1.594	-11.259	-237.339	5.035	-33.073	-14.835	-405.099	-10.231	-136.915
1595	1.595	-7.768	-174.104	3.061	-26.765	-4.041	-318.007	-20.291	-61.155
1596	1.596	-4.671	-155.214	-4.725	-18.516	-8.335	-207.051	-21.452	-11.932
1597	1.597	2.095	-138.116	-7.867	-11.232	-7.227	-106.464	-18.017	-92.667
1598	1.598	-3.906	-154.265	-10.815	-10.324	-1.304	-119.898	-8.391	-38.542
1599	1.599	8.286	-111.403	-13.38	-12.904	14.699	-36.666	-17.314	10.731
1600	1.6	10.001	-151.226	-17.498	-12.194	16.972	39.089	-1.598	-69.994
1601	1.601	1.981	-44.225	-19.482	-17.1	14.821	29.17	9.09	-59.222
1602	1.602	-2.34	56.297	-22.817	-23.168	5.12	-15.448	-8.289	-29.709
1603	1.603	-3.525	16.35	-18.793	-25.564	-10.788	-55.936	-10.567	-20.91
1604	1.604	-7.01	27.649	-22.326	-16.155	-12.943	75.614	-4.129	-94.352
1605	1.605	-16.66	38.056	-19.078	-7.317	-27.84	127.714	-13.785	-45.116
1606	1.606	-22.994	27.883	-17.775	0.547	-37.494	108.249	-12.054	-18.505
1607	1.607	-28.933	72.437	-17.444	-5.523	-35.7	175.846	-12.27	6.945
1608	1.608	-23.648	80.46	-13.823	-10.813	-37.21	203.012	-23.29	-1.335
1609	1.609	-24.558	43.28	-15.223	-7.966	-27.157	211.546	-24.617	20.583
1610	1.61	-27.014	9.447	-16.428	-7.236	-7.692	219.326	-23.431	-12.916
1611	1.611	-27.723	39.453	-16.074	-16.178	-16.102	132.148	-12.56	-6.973
1612	1.612	-31.176	100.038	-10.294	-0.553	12.072	-22.87	-11.193	-23.486
1613	1.613	-37.189	75.203	-4.702	-2.744	23.237	-171.113	8.365	-18.536
1614	1.614	-28.333	8.044	-5.288	-12.473	19.88	-36.552	0.041	13.3
1615	1.615	-29.554	-54.843	0.712	-7.298	-2.087	-89.072	2.574	75.725
1616	1.616	-16.261	59.638	-0.056	-15.276	-4.887	-168.807	0.284	-5.075
1617	1.617	-11.081	165.287	-4.877	-16.673	2.58	-97.077	-1.789	-102.941
1618	1.618	-8.21	150.754	-6.79	2.826	0.164	-110.648	-7.518	-37.345
1619	1.619	-16.194	84.701	-14.507	5.498	-2.028	-75.11	-5.763	-25.706
1620	1.62	-6.571	-23.024	-15.437	2.958	-11.715	0.804	-10.426	71.978
1621	1.621	-20.952	-124.3	-16.372	-8.668	-13.446	50.152	-11.799	137.67
1622	1.622	-15.165	-190.315	-17.113	-6.562	-5.448	-66.568	-8.124	30.101
1623	1.623	-20.41	-107.147	-9.73	-27.866	-12.504	-146.531	-9.273	-71.088
1624	1.624	-15.787	-96.484	-16.47	-42.014	-16.091	-46.083	-12.359	-58.07
1625	1.625	-8.636	-185.434	-12.175	-24.225	-14.888	19.036	-25.109	25.207
1626	1.626	-2.239	-221.041	-16.204	-7.986	-17.965	30.346	-23.324	-29.137
1627	1.627	10.938	-58.248	-21.007	2.648	-15.058	-2.583	-15.364	-19.389
1628	1.628	16.18	58.099	-10.903	8.456	-9.069	-52.34	-14.007	-10.599
1629	1.629	1.873	79.263	2.101	6.722	-11.436	9.662	0.315	-35.099
1630	1.63	-27.131	21.706	-3.074	-1.203	-10.888	66.107	6.118	46.239
1631	1.631	-23.038	4.408	-17.337	-5.45	-6.262	58.491	-6.075	35.294
1632	1.632	-11.774	20.374	-23.077	-11.819	-9.158	64.935	8.247	-112.857
1633	1.633	5.298	6.131	-10.811	-3.47	-7.796	82.733	-1.405	-49.439
1634	1.634	27.206	-6.964	3.585	-4.427	-2.347	76.665	-6.633	8.118
1635	1.635	41.357	-18.733	-2.136	-3.456	-0.382	20.677	-24.057	25.425
1636	1.636	2.835	35.352	-0.307	-13.132	-3.656	13.373	-7.785	41.289
1637	1.637	-2.623	44.987	-1.773	-4.235	-6.547	20.057	2.865	55.611
1638	1.638	-17.75	35.845	-23.369	-0.758	1.416	-47.095	-26.199	95.114
1639	1.639	-31.288	60.13	-20.19	-16.807	2.62	-73.837	-22.197	-12.301
1640	1.64	-35.339	67.464	-17.397	-5.17	-4.71	-81.932	-11.028	-26.615
1641	1.641	-31.634	47.51	-14.805	1.259	-11.489	-74.459	-14.316	-66.064
1642	1.642	-48.625	41.526	-21.699	7.105	-21.159	-27.432	-42.538	-125.709
1643	1.643	-51.689	24.977	-19.507	-19.175	-20.007	-33.291	-46.195	-71.642
1644	1.644	-43.336	9.687	-17.518	-7.909	-18.876	5.366	-15.234	-2.654
1645	1.645	-30.524	-22.358	-12.242	-17.931	-26.247	-30.083	5.456	6.118
1646	1.646	-23.522	-26.346	-4.259	-14.778	-23.351	29.344	39.514	-67.258
1647	1.647	-21.362	-37.456	-2.876	-17.427	-17.36	-11.405	25.961	-37.629
1648	1.648	-19.409	14.22	-1.688	-19.893	-6.721	-4.235	5.255	-10.986
1649	1.649	3.417	51.527	1.83	-17.527	-2.465	-24.311	-28.773	-35.342
1650	1.65	44.245	45.28	-5.496	-15.361	-8.836	-6.014	-24.296	1.689
1651	1.651	16.567	75.835	-10.299	-9.524	-0.494	21.96	-11.863	8.282
1652	1.652	-18.676	15.272	-11.03	-7.751	11.307	27.298	-15.494	14.339
1653	1.653	-32.233	7.753	-6.925	-12.364	9.746	-41.221	-12.207	9.034
1654	1.654	-44.633	-58.519	-13.45	-16.59	-9.055	-110.04	-2.916	14.182
1655	1.655	-55.862	-156.606	-10.873	-17.701	-11.595	-82.864	5.422	-17.67
1656	1.656	-52.573	-274.745	-11.578	-21.143	-27.876	-41.683	2.903	-13.427
1657	1.657	-49.47	-258.73	-14.989	-26.324	-13.003	-48.449	-8.715	43.512
1658	1.658	-41.15	-128.658	-20.92	-23.385	16.011	-0.789	-6.617	19.335
1659	1.659	-38.629	-6.294	-18.53	-22.574	28.391	6.002	-12.507	-91.561
1660	1.66	-31.652	41.089	-26.399	-20.208	2.075	34.482	-14.364	-43.744
1661	1.661	0.29	26.548	-25.367	-9.336	-21.704	60.46	-19.127	-29.239
1662	1.662	32.236	92.337	-22.406	-4.679	-43.56	129.863	-23.449	-15.896
1663	1.663	44.648	56.783	-23.13	-11.814	-29.395	120.398	-24.617	-3.914
1664	1.664	40.994	45.992	-22.306	-10.634	-1.102	4.127	-23.446	-14.573
1665	1.665	23.994	-23.017	-20.332	-11.78	2.593	84.076	-18.221	-4.525
1666	1.666	2.159	-49.622	-19.714	-10.787	5.87	185.455	-7.412	22.388
1667	1.667	-11.916	-41.357	-15.617	-9.807	27.72	67.264	-14.6	63.162
1668	1.668	-4.32	-4.404	-9.783	-14.053	13.581	-170.971	-13.465	11.513
1669	1.669	-1.94	15.343	-13.822	-22.935	-19.905	-272.862	-12.348	-75.873
1670	1.67	-4.025	-39.917	-5.862	-24.082	-24.367	-241.572	-11.42	-16.196
1671	1.671	-33.002	-47.581	-4.868	-14.398	-45.096	-100.34	-14.37	16.479
1672	1.672	-28.909	-1.061	-3.873	-15.566	-63.888	79.229	-16.945	6.853
1673	1.673	-25.195	-43.977	-6.358	-12.091	-53.835	148.809	-8.104	-1.97
1674	1.674	-28.46	-82.923	-8.638	-11.141	-25.582	212.098	-9.328	6.155
1675	1.675	-37.717	-118.437	-9.18	-12.123	-6.824	77.381	-14.6	13.539
1676	1.676	-34.976	-95.906	-11.075	-12.89	-3.543	60.077	-7.872	-19.89
1677	1.677	-27.399	-67.156	-13.938	-13.638	18.314	76.155	-1.911	-25.909
1678	1.678	-20.396	-93.572	-10.416	-14.176	38.051	90.624	-5.992	-9.439
1679	1.679	-26.748	-131.233	-14.826	-9.491	14.827	24.905	1.904	5.716
1680	1.68	-28.669	-55.444	-17.672	-7.722	-7.062	-130.254	-14.157	-7.842
1681	1.681	-30.42	-1.114	-21.118	-7.321	-26.852	-278.482	-35.253	-3.755
1682	1.682	-22.485	28.668	-18.775	-9.638	-24.432	-28.387	-37.957	-45.321
1683	1.683	-18.22	37.674	-16.635	-6.733	-31.512	210.007	0.551	-6.622
1684	1.684	-3.878	62.358	-18.539	-5.564	-25.198	-7.129	5.915	-1.515
1685	1.685	21.313	70.093	-14.246	-8.258	-19.411	-373.89	0.819	-70.138
1686	1.686	31.405	36.804	-6.292	-3.406	-14.19	-324.151	-12.767	-60.206
1687	1.687	15.713	18.972	-2.791	-2.829	-18.827	-188.222	16.262	-51.15
1688	1.688	-15.47	2.891	-3.745	-4.765	-20.172	-147.054	27.486	-10.408
1689	1.689	-19.574	38.417	-2.783	-7.659	-0.616	-184.607	17.397	-17.611
1690	1.69	-30.842	70.655	-0.26	-10.186	24.93	-150.517	-29.658	-24.169
1691	1.691	-34.181	8.527	-1.026	-9.793	7.892	-119.53	-49.61	-18.081
1692	1.692	-18.537	-17.906	0.927	-16.365	17.166	-35.131	-31.443	-12.618
1693	1.693	-10.257	22.944	0.355	-19.252	31.264	92.949	-3.811	-17.677
1694	1.694	-12.798	30.462	-2.531	-15.006	13.438	209.161	11.257	-22.075
1695	1.695	-10.489	-29.766	-7.341	-15.774	6.42	272.571	-11.564	-17.857
1696	1.696	-8.353	-4.934	-1.312	-9.195	-0.032	291.6	-7.478	-6.484
1697	1.697	1.345	-26.664	-6.888	3.968	-5.884	378.929	-11.125	17.44
1698	1.698	10.082	-113.95	-16.339	5.912	-7.643	267.525	-28.155	-4.266
1699	1.699	5.459	-30.386	-12.636	4.185	-15.551	79.565	-25.077	4.231
1700	1.7	-7.471	89.141	-20.939	5.755	-22.661	-48.63	-27.815	-3.169
1701	1.701	-5.672	-22.1	-24.027	-1.379	-8.294	-71.977	-20.265	-14.611
1702	1.702	-23.069	-123.047	-21.129	-7.739	-14.056	-8.637	5.487	-25.104
1703	1.703	-20.764	-57.23	-25.39	-8.873	-12.266	-104.984	-4.584	-11.448
1704	1.704	-31.436	2.292	-27.721	-16.201	-16.861	-157.646	-13.874	-20.044
1705	1.705	-37.275	77.988	-27.157	-5.331	-21.101	-173.691	-5.519	-43.724
1706	1.706	-39.051	146.973	-23.883	-6.655	-17.441	-216.998	-2.969	-53.755
1707	1.707	-28.04	209.444	-17.317	-10.293	-18.693	-335.585	13.316	-6.764
1708	1.708	-23.793	250.13	-13.083	-16.254	-19.778	-256.185	41.003	-0.203
1709	1.709	-22.629	198.659	-12.331	-21.422	-13.093	-241.972	52.225	-6.239
1710	1.71	-19.143	98.069	-11.764	-14.595	-15.649	-228.883	42.153	-11.775
1711	1.711	-18.162	-89.709	-7.13	-4.854	-10.048	-169.29	-4.875	-6.81
1712	1.712	-24.904	-115.175	0.598	-8.473	-11.98	-6.547	-51.686	-11.246
1713	1.713	-20.594	-138.34	-0.374	-9.578	-11.412	63.131	-45.654	-7.028
1714	1.714	-14.93	-201.83	2.525	-16.87	-5.954	41.922	-40.184	11.894
1715	1.715	-14.32	-220.994	0.007	-21.651	-1.038	60.75	-14.974	15.274
1716	1.716	-18.966	-133.467	-4.059	-15.592	-2.905	113.054	-19.373	-0.282
1717	1.717	-11.255	41.551	-8.895	-16.303	-6.907	65.621	-23.365	25.448
1718	1.718	-18.65	111.381	-12.185	-11.403	-14.773	137.742	-12.077	22.372
1719	1.719	-13.847	90.529	-17.601	-9.405	-13.571	124.265	-15.309	38.133
1720	1.72	-14.651	-5.476	-19.545	-11.094	-10.481	135.77	-12.154	12.516
1721	1.721	-7.328	-57.882	-18.966	-10.657	-11.454	254.971	-3.781	-39.046
1722	1.722	-10.287	-41.916	-20.719	-10.211	-12.237	302.485	-1.218	-2.226
1723	1.723	-6.076	-27.462	-23.249	-15.954	-21.155	259.404	-3.5	-8.951
1724	1.724	-10.182	38.381	-22.891	-23.248	-10.319	141.12	-18.352	-15.07
1725	1.725	-6.739	2.772	-18.858	-20.289	-11.611	30.063	-24.105	23.57
1726	1.726	-6.201	-8.096	-20.249	-21.014	-7.854	-70.823	-22.31	28.597
1727	1.727	-9.137	-17.994	-19.898	-26.578	-11.259	-57.566	-26.896	-3.368
1728	1.728	-11.679	-80.507	-13.359	-21.692	-8.081	-45.516	-5.168	-32.382
1729	1.729	-13.055	-104.92	-18.231	-14.293	6.709	8.92	-26.993	9.26
1730	1.73	-15.209	-156.56	-8.594	-11.341	25.934	38.539	-18.625	25.777
1731	1.731	-17.167	-162.958	-7.465	-8.775	54.206	100.847	-31.359	-19.68
1732	1.732	-14.482	-71.235	-4.016	-11.053	50.49	108.537	-10.234	-74.669
1733	1.733	-15.267	-215.828	-11.397	-9.087	5.735	26.749	20.944	-67.403
1734	1.734	-16.626	-234.867	-8.511	-16.421	-36.912	-5.767	16.929	-20.623
1735	1.735	-14.675	-42.225	-4.271	-13.492	-42.405	-94.716	-17.096	-2.432
1736	1.736	-13.49	-119.052	-6.608	-5.526	-47.481	-154.689	-30.625	-74.578
1737	1.737	-12.88	-95.91	-8.551	-2.405	-43.072	-187.214	-18.222	-25.221
1738	1.738	-11.53	-32.512	-9.142	-9.156	-30.716	-236.366	-14.507	-51.904
1739	1.739	-14.46	-13.444	-15.736	-4.901	-19.477	-227.224	-4.409	-27.482
1740	1.74	-8.49	-65.976	-13.239	-8.988	-16.13	-169.987	-1.284	-79.116
1741	1.741	-14.52	13.403	-17.322	-7.078	-12.941	-117.761	1.43	-45.595
1742	1.742	-12.233	56.293	-13.865	-11.744	-4.56	-16.473	-1.092	-2.964
1743	1.743	-18.82	69.233	-15.83	-7.699	-7.009	27.213	-8.037	-8.395
1744	1.744	-14.569	-86.101	-22.44	-11.176	18.798	14.809	-14.378	-33.576
1745	1.745	-16.901	-149.657	-16.477	-10.775	22.142	27.288	-4.653	-20.078
1746	1.746	-20.394	-15.125	-17.292	-7.879	6.5	60.256	4.073	-40.903
1747	1.747	-22.335	107.105	-13.843	-11.561	-13.211	-8.474	5.638	-37.389
1748	1.748	-13.434	154.464	-10.588	-14.859	-36.399	-70.621	-1.501	-20.456
1749	1.749	-12.272	168.49	-6.56	-13.709	-45.67	-46.158	-15.817	-11.249
1750	1.75	-11.117	181.287	-6.197	-12.556	-37.361	5.396	-29.361	-2.999
1751	1.751	-12.103	121.349	-2.932	-6.758	-24.618	25.166	-20.654	9.839
1752	1.752	-11.147	88.408	-5.85	-6.009	-17.682	31.083	-3.217	35.646
1753	1.753	-10.401	137.244	-2.183	-7.996	-19.874	14.555	-5.5	11.811
1754	1.754	-11.195	127.994	-3.537	-14.051	-6.437	-51.303	-24.639	-3.897
1755	1.755	-10.644	5.803	-4.692	-10.041	19.792	-24.87	-17.095	38.657
1756	1.756	-12.608	-81.486	-8.356	-16.668	61.338	15.681	-14.767	81.151
1757	1.757	-12.044	-65.453	-5.043	-14.206	77.732	8.344	-8.386	75.687
1758	1.758	-11.659	-51.082	-10.822	-21.646	52.449	14.968	5.181	40.455
1759	1.759	-8.36	14.882	-14.873	-12.8	2.035	-15.251	3.463	17.575
1760	1.76	-11.246	98.257	-19.703	-16.38	-44.839	-42.799	-4.453	13.482
1761	1.761	-6.773	87.107	-13.706	-2.527	-63.016	-27.645	-23.24	-43.229
1762	1.762	-13.321	96.469	-16.028	-0.664	-46.534	-13.97	-25.815	-132.838
1763	1.763	-19.282	69.317	-15.436	-12.915	-61.6	48.85	-32.874	-97.227
1764	1.764	-18.471	11.968	-13.487	-8.333	-57.144	111.746	-22.306	-43.034
1765	1.765	-16.496	-99.759	-11.735	-12.655	-36.438	-9.937	-12.69	-52.888
1766	1.766	-15.875	-116.256	-14.242	-13.882	-25.215	-202.077	-17.94	-79.598
1767	1.767	-18.743	-159.645	-8.816	-12.798	-15.17	-73.665	-13.324	-71.529
1768	1.768	-19.093	-172.714	-9.389	-15.981	-5.895	-3.857	-6.19	-4.84
1769	1.769	-22.356	-89.162	-6.089	-13.177	8.215	-24.843	-5.046	57.569
1770	1.77	-22.72	-13.198	-8.982	-9.001	5.682	-5.754	0.932	98.075
1771	1.771	-19.983	-62.47	-5.481	-9.839	-1.285	46.455	-0.059	134.87
1772	1.772	-18.787	-53.509	-6.798	-14.742	0.854	30.326	2.83	87.86
1773	1.773	-15.27	-12.767	-0.952	-10.166	6.67	-13.029	-1.447	32.731
1774	1.774	-14.859	-5.278	-6.512	-8.476	-19.649	-52.782	-7.079	-19.09
1775	1.775	-14.454	1.452	-5.869	-6.012	-15.966	-88.953	-11.954	-66.133
1776	1.776	-14.831	19.748	-10.446	-9.357	-12.683	-57.051	-11.415	-60.289
1777	1.777	-10.561	14.414	-9.789	-11.528	-3.408	-146.6	-4.866	-88.027
1778	1.778	-9.186	9.517	-14.546	-11.165	-0.73	-111.601	-4.128	-73.053
1779	1.779	-9.569	-59.063	-13.887	-13.897	-13.529	50.825	-4.924	-77.676
1780	1.78	-10.729	-108.399	-20.404	-15.469	7.561	120.597	-12.898	-40.251
1781	1.781	-8.795	-63.793	-17.812	-12.799	33.108	226.603	-18.144	5.131
1782	1.782	-12.277	-39.59	-20.056	-7.026	36.382	284.394	-5.406	23.18
1783	1.783	-15.183	-17.648	-23.438	-1.439	39.411	126.875	-3.697	17.561
1784	1.784	-21.182	2.155	-21.402	-10.976	36.562	20.834	4.257	-28.085
1785	1.785	-15.183	32.514	-17.237	-19.95	8.12	1.511	5.607	-95.377
1786	1.786	-20.8	38.36	-16.74	-14.005	4.284	-156.403	-8.758	-32.891
1787	1.787	-12.858	-6.659	-12.172	-14.989	-12.867	-135.746	-10.734	-24.895
1788	1.788	-18.084	-24.393	-12.652	-0.296	-47.383	-78.495	-9.02	-2.92
1789	1.789	-17.116	-18.449	-9.091	6.06	-60.982	-131.35	-20.063	-9.616
1790	1.79	-19.626	37.519	-10.425	0.285	-65.113	-211.231	-33.04	-15.607
1791	1.791	-12.265	45.223	-6.332	-8.456	-46.398	-52.426	-27.837	-21.205
1792	1.792	-19.051	-28.372	-5.913	-16.414	-43.156	-31.479	-26.317	34.204
1793	1.793	-13.062	-77.466	-9.159	-38.071	-33.927	-127.923	-22.089	26.803
1794	1.794	-12.311	-103.962	-7.934	-34.932	-36.715	-5.643	-15.73	33.343
1795	1.795	-10.393	-63.209	-8.292	-15.162	-24.005	137.428	-9.757	75.914
1796	1.796	-13.709	47.916	-10.185	-12.639	-21.773	118.044	-6.691	92.403
1797	1.797	-11.997	0.552	-14.393	-5.595	-28.252	65.405	-15.621	26.826
1798	1.798	-11.646	-13.383	-16.072	-7.623	-10.912	112.813	-12.168	-17.917
1799	1.799	-13.994	105.434	-19.486	-17.22	10.142	68.359	-4.856	-26.083
1800	1.8	-15.179	121.591	-19.832	-18.892	17.057	-4.013	-1.998	-137.174
1801	1.801	-17.916	78.663	-21.973	-12.849	23.401	-70.172	-13.465	-121.217
1802	1.802	-15.238	65.508	-17.169	1.512	36.916	-10.868	-12.727	-30.012
1803	1.803	-16.037	-18.007	-21.845	-0.371	63.156	64.861	-8.1	-15.587
1804	1.804	-11.606	-180.938	-20.131	-9.015	28.979	54.932	1.942	-28.69
1805	1.805	-11.052	-297.448	-17.681	-7.392	-3.006	-79.613	-4.489	6.92
1806	1.806	-15.143	-191.809	-16.38	-5.956	-7.116	-137.546	1.481	-25.589
1807	1.807	-13.818	-57.308	-9.85	13.645	42.021	-155.064	-14.606	-15.625
1808	1.808	-17.137	-144.836	4.796	-17.467	8.518	-107.492	-7.651	11.125
1809	1.809	-18.328	-33.636	6.859	11.596	-34.115	-6.516	-9.781	-13.252
1810	1.81	-17.977	96.33	12.605	0.394	-72.923	85.339	-3.969	-35.32
1811	1.811	-22.463	109.816	7.335	-2.878	-68.006	73.321	-9.18	-28.834
1812	1.812	-28.297	57.256	-0.659	-18.53	-54.572	19.081	-10.726	-34.925
1813	1.813	-19.43	72.978	-7.866	-15.805	-25.64	-30.35	-9.378	-29.617
1814	1.814	-15.992	202.82	-6.75	-18.32	-14.506	-111.093	-10.544	-24.653
1815	1.815	-15.069	185.115	-10.259	-15.997	-11.249	-100.405	-16.535	-11.114
1816	1.816	-14.141	-53.954	-13.366	-1.116	-1.93	7.81	-13.434	17.983
1817	1.817	-9.917	-156.585	-16.27	4.67	-10.192	50.522	-14.396	36.881
1818	1.818	-9.173	-126.114	-18.779	13.355	-12.661	63.223	-11.843	33.709
1819	1.819	-4.367	-98.551	-19.559	-4.072	-10.294	122.287	-9.46	49.557
1820	1.82	-10.395	-124.474	-21.503	-20.348	-20.895	176.097	-5.925	35.646
1821	1.821	-14.486	-101.521	-31.584	-18.242	-26.661	166.337	-9.16	-2.694
1822	1.822	-16.448	-80.635	-27.334	-12.458	-21.4	32.338	-5.05	13.809
1823	1.823	-9.115	-61.602	-31.024	-28.354	-16.722	-25.115	-9.838	-11.478
1824	1.824	-10.096	-9.202	-29.849	-26.253	-9.53	62.672	-6.509	29.51
1825	1.825	-5.851	6.697	-24.607	-16.602	-0.629	-16.537	-4.728	1.587
1826	1.826	-11.477	21.08	-25.563	-21.859	5.37	-1.854	-10.513	-74.316
1827	1.827	-22.333	-18.234	-23.046	-32.928	12.717	-67.288	-6.418	-41.94
1828	1.828	-11.33	-29.879	-12.395	-22.909	5.95	-246.048	-2.904	-12.526
1829	1.829	-12.714	68.005	-2.319	-11.159	-7.205	-476.491	-4.816	-21.675
1830	1.83	-13.915	133.914	-5.981	3.097	-5.265	-383.298	-12.54	-30.014
1831	1.831	-17.455	193.529	-9.444	-2.785	14.114	-242.128	-7.333	-22.778
1832	1.832	-12.277	182.654	-25.477	-11.571	31.961	-113.748	5.421	-3.049
1833	1.833	-17.166	74.103	-27.763	12.162	38.972	2.785	-20.867	-9.436
1834	1.834	-17.986	1.986	-21.342	15.377	36.876	-18.256	-9.586	6.476
1835	1.835	-12.417	-195.391	-23.241	-0.381	7.865	116.456	-6.245	-69.729
1836	1.836	-23.282	-223.419	-28.417	-26.021	-21.177	133.961	-15.477	-15.916
1837	1.837	-15.377	-146.549	-14.05	-22.817	-47.511	118.038	-12.733	-6.086
1838	1.838	-16.761	-123.388	3.416	-13.613	-37.47	103.692	-20.249	2.82
1839	1.839	-23.179	-17.666	38.484	-56.272	-9.268	90.546	-13.235	-70.473
1840	1.84	-19.723	1.354	23.413	-1.395	-13.003	-40.646	-2.55	57.854
1841	1.841	-10.072	53.776	9.862	-8.851	-16.328	81.903	-0.615	40.206
1842	1.842	-11.247	101.537	-2.539	-42.434	-0.652	225.488	-5.84	-7.7
1843	1.843	-7.784	87.21	-21.333	-48.535	7.683	168.32	-13.771	-22.003
1844	1.844	-10.891	21.314	2.427	-32.189	5.2	46.095	-18.012	-61.486
1845	1.845	-7.991	33.083	-6.899	-7.115	16.854	93.908	-6.174	-73.231
1846	1.846	-8.772	-42.771	-15.266	-57.496	-2.232	50.834	-4.573	-62.032
1847	1.847	-6.454	-92.027	-22.877	-64.144	-30.405	-14.915	-5.88	7.668
1848	1.848	-11.288	-83.196	-25.304	-33.824	-64.384	44.751	-4.665	17.222
1849	1.849	-13.222	-42.68	-2.013	-17.447	-41.45	-52.998	-12.928	-6.431
1850	1.85	-12.652	-35.302	32.291	7.646	-28.958	117.826	-13.822	-72.627
1851	1.851	-12.268	52.273	36.589	12.03	-17.631	47.893	-12.786	-27.555
1852	1.852	-18.652	64.17	15.733	-0.409	27.172	-100.571	-13.522	-51.608
1853	1.853	-22.892	96.756	4.368	-11.667	45.46	-158.186	-11.171	-28.942
1854	1.854	-18.806	47.341	21.25	-21.769	-4.361	-35.559	-4.546	5.292
1855	1.855	-18.186	-51.5	-0.761	-18.71	2.296	12.096	-8.736	24.149
1856	1.856	-17.543	-117.584	-15.049	0.99	-3.646	-89.053	-9.455	-36.166
1857	1.857	-18.055	-177.3	-7.702	8.492	-9.013	-128.704	-12.869	-11.225
1858	1.858	-16.634	-101.418	-14.887	10.778	-13.966	-93.226	-12.235	-18.257
1859	1.859	-11.169	-32.426	-25.712	21.364	-18.394	69.534	-19.911	-24.782
1860	1.86	-15.975	-5.547	-39.433	15.544	-30.802	-0.003	-29.523	42.302
1861	1.861	-17.895	2.986	-20.221	13.797	-27.188	-105.696	-25.754	-2.385
1862	1.862	-17.305	10.746	-33.134	12.231	-10.209	-47.903	-12.542	-26.727
1863	1.863	-12.462	17.603	-30.95	7.947	-13.315	-30.463	-10.781	-4.656
1864	1.864	-11.856	23.84	-41.743	4.262	-38.811	80.8	-9.195	1.808
1865	1.865	-13.569	74.074	-47.692	12.587	-55.772	123.896	3.821	-53.179
1866	1.866	-17.012	67.688	-49.554	2.919	-52.605	58.182	-1.363	-90.136
1867	1.867	-20.258	85.831	-45.021	1.787	-21.37	165.85	-22.055	-43.325
1868	1.868	-16.158	91.148	-29.237	-16.183	-8.906	238.213	-30.411	-25.349
1869	1.869	-18.649	55.9	-22.904	-8.598	2.384	40.966	-17.682	-20.217
1870	1.87	-16.325	14.716	-17.153	-6.261	-0.856	-325.453	-15.444	24.996
1871	1.871	-13.423	-68.465	-22.418	-12.636	-3.923	-375.346	-9.169	104.118
1872	1.872	-14.567	-103.982	-17.778	-14.534	-1.173	-239.301	-11.183	158.063
1873	1.873	-17.256	-114.696	-33.622	-12.732	1.376	-280.73	-6.037	147.874
1874	1.874	-16.465	-144.133	-35.698	-17.315	8.375	-243.53	-10.735	84.872
1875	1.875	-14.506	-135.062	-25.943	-12.984	10.559	-209.66	2.216	27.278
1876	1.876	-10.22	-175.545	-17.129	-14.073	16.441	-116.999	-6.478	-40.672
1877	1.877	-1.307	-138.443	-18.559	-12.829	7.815	-32.767	-1.792	2.551
1878	1.878	-2.455	-104.875	-22.673	-7.512	6.336	43.953	2.513	58.487
1879	1.879	1.064	-86.606	-18.835	-4.478	-3.659	113.421	3.664	21.034
1880	1.88	8.461	-3.234	-22.124	-1.82	-7.285	134.253	21.506	-25.957
1881	1.881	-2.345	80.294	-20.951	-3.992	-8.406	153.393	13.857	65.805
1882	1.882	-6.569	47.937	-21.709	-8.685	-15.707	136.186	-21.087	184.466
1883	1.883	-12.902	18.467	-15.518	-7.965	-10.815	88.898	-36.028	232.144
1884	1.884	-18.85	63.238	-9.74	-13.211	-9.991	17.082	-22.379	131.096
1885	1.885	-24.023	55.224	-13.064	-11.111	-7.632	-48.443	-26.281	-66.427
1886	1.886	-23.005	33.136	-6.871	-14.26	-9.572	-12.51	-14.877	-263.849
1887	1.887	-15.037	66.652	-4.339	-15.894	-11.54	20.306	-11.473	-238.589
1888	1.888	-15.957	97.094	2.477	-9.979	-2.677	50.19	-20.715	-215.791
1889	1.889	-16.884	80.709	14.133	-9.089	3.684	23.692	-18.074	-153.052
1890	1.89	-17.632	5.221	28.67	-5.511	-4.638	-16.788	10.02	58.199
1891	1.891	-19.921	-135.686	30.805	-14.063	-7.745	-127.84	13.504	86.435
1892	1.892	-17.93	-39.37	25.759	-19.924	-6.784	-175.289	10.088	-144.067
1893	1.893	-18.448	13.114	30.538	-27.173	-9.285	-16.224	0.721	-113.197
1894	1.894	-22.434	-34.558	14.788	-29.964	-11.578	132.158	-7.765	-141.516
1895	1.895	-16.548	-20.38	12.812	-25.563	-22.405	266.875	-20.61	-320.824
1896	1.896	-18.777	-7.377	18.742	-16.49	-20.843	179.388	-13.589	-436.801
1897	1.897	-22.172	75.814	38.187	-12.883	-19.499	67.974	-24.016	-415.453
1898	1.898	-17.447	86.49	40.804	-7.538	-15.846	110.942	-21.819	-396.11
1899	1.899	-8.468	17.411	38.557	-18.218	-9.896	202.965	-26.832	-168.424
1900	1.9	-14.78	-63.176	32.23	-13.79	-6.827	95.373	-18.697	-13.444
1901	1.901	-18.191	-95.574	14.882	-17.294	-7.806	-5.683	-2.717	71.098
1902	1.902	-25.465	-85.601	3.28	-20.615	-7.023	-176.849	3.705	-56.503
1903	1.903	-24.407	-22.951	1.041	-15.263	-12.593	-153.774	-9.927	-125.538
1904	1.904	-30.307	99.284	-8.814	-19.977	-22.033	-90.526	-22.258	-19.247
1905	1.905	-42.402	11.831	3.284	-11.942	-28.428	-32.907	-17.808	38.504
1906	1.906	-40.584	-4.182	27.036	-4.469	-22.426	-15.475	-25.278	91.246
1907	1.907	-29.494	9.97	30.246	0.498	-10.622	-31.341	-21.892	266.378
1908	1.908	-10.679	49.3	-4.292	-5.396	3.694	-74.483	-23.362	429.276
1909	1.909	2.131	-81.971	-17.954	-17.488	9.491	-87.57	-22.671	408.405
1910	1.91	13.777	-169.369	-47.078	-29.575	21.673	-51.751	-37.64	235.522
1911	1.911	11.689	-153.398	-50.866	-15.173	23.207	-40.744	-5.926	166.488
1912	1.912	9.768	-81.108	-54.237	-13.188	4.428	-11.077	16.772	146.402
1913	1.913	-2.412	-41.541	-45.01	-18.378	-18.781	-19.89	-3.934	205.36
1914	1.914	-3.95	-29.656	-42.307	-19.908	-21.871	-27.861	-15.01	84.323
1915	1.915	-14.002	2.924	-55.05	-12.738	-19.172	-109.096	-11.617	38.27
1916	1.916	-15.15	12.881	-52.664	-13.892	-16.664	-141.402	10.234	53.9
1917	1.917	-6.801	4.038	-63.265	-5.583	-23.621	-32.737	41.35	173.269
1918	1.918	0.596	-4.054	-72.953	-6.581	-12.932	-18.226	37.247	158.061
1919	1.919	15.353	-11.402	-53.631	0.138	0.662	21.478	56.042	86.844
1920	1.92	4.748	-4.884	-51.18	-4.178	5.922	81.187	59.408	-4.264
1921	1.921	-16.495	-10.981	-67.543	-16.435	-8.374	48.392	12.47	-38.696
1922	1.922	-19.178	-5.731	-65.513	-21.752	1.337	77.685	6.052	16.864
1923	1.923	-11.593	-21.001	-67.54	-23.415	3.127	122.361	-24.071	106.934
1924	1.924	-18.515	20.057	-62.344	-19.253	-14.243	32.8	-51.465	239.233
1925	1.925	-20.587	25.351	-57.612	-2.282	-25.806	-2.676	-66.402	502.793
1926	1.926	-10.841	30.311	-47.487	-9.291	-27.898	-56.683	-80.032	541.034
1927	1.927	-19.48	25.773	-46.306	-15.742	-14.314	-105.694	-67.829	29.833
1928	1.928	-27.342	13.357	-35.458	-29.355	-23.001	-96.419	-11.278	-335.523
1929	1.929	-31.525	2.202	-42.579	-20.712	-18.335	-104.145	94.524	-534.576
1930	1.93	-19.648	40.016	-38.88	-12.846	-8.27	-110.998	22.287	-715.667
1931	1.931	-21.138	-5.381	-30.563	-11.565	-9.428	-103.88	-122.546	-550.831
1932	1.932	-31.197	-47.798	-14.483	-10.486	-5.94	-48.56	-141.745	-301.049
1933	1.933	-27.583	-86.385	15.912	-18.895	-9.039	3.411	-89.351	-165.228
1934	1.934	-24.185	-161.976	28.349	-11.637	-10	50.428	-105.292	-41.801
1935	1.935	-16.936	-129.372	2.098	-4.97	-3.99	68.526	-91.041	-4.408
1936	1.936	-8.136	-119.437	-7.874	4.606	-3.203	40.616	-25.269	97.649
1937	1.937	-14.214	-20.889	-10.865	8.186	-9.772	5.19	34.343	190.17
1938	1.938	-9.043	18.642	3.369	6.926	-5.512	9.541	110.212	387.122
1939	1.939	-2.306	6.885	36.957	-2.842	-3.175	5.523	159.536	53.423
1940	1.94	-6.585	17.717	23.513	-11.853	1.678	1.848	150.623	-355.821
1941	1.941	-18.79	66.969	19.593	-3.657	-4.332	-22.001	61.04	-301.057
1942	1.942	-24.024	129.282	38.483	-0.669	-11.705	24.928	1.448	-51.488
1943	1.943	-31.977	137.317	28.511	-5.595	-18.503	-35.749	55.651	83.954
1944	1.944	-33.349	100.303	12.887	-15.378	-7.109	-43.849	-33.164	-205.391
1945	1.945	-37.049	80.295	21.187	-19.176	-5.599	7.97	-116.592	-318.709
1946	1.946	-28.741	49.891	33.872	-13.26	-4.271	55.078	-214.39	-148.972
1947	1.947	-19.063	-33.366	12.646	-8.095	-10.656	37.003	-201.27	5.456
1948	1.948	-17.909	-140.771	26.702	-12.995	-4.655	-1.758	-117.883	89.459
1949	1.949	-16.758	-155.133	44.473	-13.826	2.713	3.189	-85.398	166.084
1950	1.95	-13.686	-115.805	37.493	-4.996	1.762	-1.341	3.407	-43.506
1951	1.951	-18.582	-32.639	60.92	-6.227	-6.159	-22.148	62.996	-240.632
1952	1.952	-28.309	-65.357	108.016	1.064	-5.184	-56.367	138.87	-266.077
1953	1.953	-32.033	-35.824	114.646	-13.687	-6.16	12.038	148.771	-10.141
1954	1.954	-21.249	-9.2	23.098	-7.346	-6.949	-17.765	157.67	296.642
1955	1.955	-2.531	47.623	-42.765	-24.815	-12.584	-26.92	198.329	90.055
1956	1.956	10.19	25.379	-31.086	-22.547	-14.564	-67.788	131.589	127.355
1957	1.957	17.098	-8.203	-20.516	-7.68	-14.002	-60.558	104.894	161.245
1958	1.958	14.893	-2.238	-10.956	-13.532	-12.248	-40.702	48.02	68.17
1959	1.959	12.908	-52.184	-37.903	-22.286	-11.832	-22.793	11.088	-16.464
1960	1.96	-2.995	-45.824	-29.979	-17.697	-11.421	-39.473	-35.708	-196.409
1961	1.961	11.877	-40.111	-37.537	-4.776	-10.233	-4.38	-90.656	-453.257
1962	1.962	6.038	-23.917	-57.646	-6.559	-12.158	27.462	-172.084	-556.424
1963	1.963	4.256	-18.958	-88.173	-8.147	-7.141	-10.159	-247.882	-526.534
1964	1.964	-3.735	-14.425	-104.781	-12.461	-7.767	-5.196	-159.005	-443.152
1965	1.965	-10.958	-10.273	-109.972	-13.67	-13.235	26.65	-27.745	-162.225
1966	1.966	-28.061	-13.922	-68.879	-12.55	-13.866	38.878	-10.281	174.536
1967	1.967	-39.746	-3.847	-8.017	-7.376	-14.478	4.722	-26.087	400.363
1968	1.968	-37.682	-0.721	16.246	-6.438	-5.606	-18.121	-69.173	110.506
1969	1.969	-28.055	7.608	38.165	-2.238	6.183	-80.568	-82.29	71.808
1970	1.97	-29.836	-5.178	57.919	-3.062	4.633	18.073	-70.449	-31.616
1971	1.971	-12.453	-2.878	27.41	7.744	-11.241	84.07	-102.942	-125.777
1972	1.972	-24.135	-5.033	10.958	15.598	-21.91	0.705	-152.333	13.864
1973	1.973	-30.586	0.738	-54.554	-6.184	-19.991	-31.744	-125.663	89.453
1974	1.974	-36.435	-25.659	-135.094	-40.712	-18.263	-21.755	-3.612	111.532
1975	1.975	-41.704	-29.385	-80.733	-45.208	-10.358	4.965	188.858	216.376
1976	1.976	-33.827	-12.437	-31.205	-24.514	-11.755	-35.73	214.331	273.249
1977	1.977	-29.631	-3.191	-22.178	-20.831	-10.621	1.081	144.615	289.894
1978	1.978	-30.864	-40.205	-46.608	-17.565	-14.115	7.483	38.767	336.214
1979	1.979	-27.471	-15.062	-24.802	-14.503	-6.772	-59.758	19.665	377.915
1980	1.98	-13.6	35.207	-5.145	-11.836	-11.623	-104.537	37.199	310.672
1981	1.981	15.395	1.767	-23.619	-9.354	-12.392	17.568	-10.409	273.725
1982	1.982	52.89	-16.297	-18.44	-11.721	-10.071	0.262	-24.839	348.716
1983	1.983	47.799	-21.682	-43.78	-5.393	-12.02	16.26	-11.756	219.895
1984	1.984	43.312	-16.62	-48.272	-3.509	-12.629	146.446	0.043	-43.046
1985	1.985	22.568	-21.012	-60.708	-8.812	-12.082	163.998	-32.492	-230.886
1986	1.986	-3.761	-33.322	-57.089	-13.544	-10.759	116.435	-42.326	-128.739
1987	1.987	-20.791	-29.637	-46.971	-12.226	-4.418	15.238	-33.335	-159.597
1988	1.988	-36.465	-26.27	-37.633	-13.367	-8.732	-103.333	-8.833	37.789
1989	1.989	-44.783	-16.854	-23.426	-0.199	-6.461	-87.607	-16.037	114.974
1990	1.99	-47.309	-8.477	-46.6	11.967	4.341	-73.376	-22.465	-47.795
1991	1.991	-45.048	-16.005	-24.767	-11.837	5.875	-86.559	-16.378	-26.992
1992	1.992	-30.211	-13.611	-10.679	-28.833	7.216	-74.711	-21.829	30.689
1993	1.993	-28.324	-11.353	17.57	-13.11	0.807	-42.204	-26.944	13.597
1994	1.994	-23.117	-24.836	51.574	1.033	8.142	-49.242	-4.146	29.859
1995	1.995	-24.667	-51.277	83.42	-22.204	-9.865	-98.616	24.777	-42.234
1996	1.996	-34.719	-17.402	94.66	-28.998	-27.678	-71.912	5.84	-213.229
1997	1.997	-25.795	-4.105	32.178	-19.735	-20.718	-31.206	-14.513	-275.189
1998	1.998	-17.431	16.259	-12.622	-17.049	-22.852	5.772	-4.622	-297.842
[truncated: 5,272 more rows]
