# Supplementary material for: Associations between lower-limb muscle activation and knee flexion in post-stroke individuals: A study on the stance-to-swing phases of gait
Source: PLoS One. 2017 Sep 8;12(9):e0183865. doi: 10.1371/journal.pone.0183865 (PMC5590852; doi:10.1371/journal.pone.0183865)
Supplement: S1 Dataset — (ZIP) [file pone.0183865.s001.zip › S1_Dataset/Healthy group/7/1/emg.csv]

Frame	Time	EMG Signal 1	EMG Signal 2	EMG Signal 3	EMG Signal 4	EMG Signal 5	EMG Signal 6	EMG Signal 7	EMG Signal 8
0	0	59.027	46.631	115.183	46.875	31.903	48.994	71.058	48.77
1	0.001	59.054	48.03	103.22	39.757	32.932	41.253	57.576	57.873
2	0.002	58.905	39.76	56.466	33.227	40.36	30.614	45.133	54.593
3	0.003	48.491	42.725	46.306	53.022	37.746	30.047	33.697	33.12
4	0.004	46.993	51.316	51.65	66.822	28.946	33.562	41.06	28.489
5	0.005	45.506	44.828	29.732	45.208	22.667	36.706	31.404	29.085
6	0.006	56.243	46.28	21.765	45.853	18.72	30.773	22.533	43.442
7	0.007	44.173	50.073	25.235	37.046	16.527	33.17	14.334	47.948
8	0.008	40.047	42.661	28.339	20.347	18.608	36.356	6.693	44.153
9	0.009	42.321	39.526	21.982	20.504	21.87	24.661	10.572	44.069
10	0.01	35.727	24.243	-0.588	27.464	25.918	27.306	24.219	18.458
11	0.011	42.33	16.346	-21.201	24.159	21.086	26.878	-0.041	19.967
12	0.012	22.066	19.506	-60.742	12.368	27.11	21.836	10.971	15.12
13	0.013	27.402	9.54	-107.983	30.229	24.844	17.21	-24.563	16.118
14	0.014	27.562	26.325	-79.317	25.853	15.639	16.679	-48.881	6.892
15	0.015	19.057	21.865	2.223	1.04	15.366	23.147	-4.541	-1.713
16	0.016	18.914	3.714	83.993	-9.814	11.245	20.746	-36.344	3.075
17	0.017	18.643	12.489	114.917	14.214	4.056	22.259	-43.116	30.536
18	0.018	-4.032	20.338	221.932	29.757	6.973	9.479	-39.417	49.728
19	0.019	13.783	16.821	148.24	0.051	3.91	-6.163	27.974	14.188
20	0.02	14.431	13.559	54.657	17.404	10.164	-1.639	174.709	-0.807
21	0.021	14.948	19.056	65.044	19.341	6.181	2.344	152.352	18.5
22	0.022	-5.958	16.291	-12.171	8.743	9.395	2.686	55.036	20.832
23	0.023	-0.088	11.241	-3.602	-6.641	2.783	8.686	1.527	9.478
24	0.024	5.257	12.831	-31.561	-5.329	2.402	6.408	16.383	-1.063
25	0.025	14.347	14.282	-73.402	14.591	-1.814	4.168	29.74	0.452
26	0.026	10.918	8.629	-81.906	16.169	-0.951	12.814	-10.653	-8.235
27	0.027	7.748	-3.343	-63.075	-2.713	-7.605	2.927	0.161	-7.012
28	0.028	-4.654	-3.261	-45.925	-6.045	-4.352	-1.492	-33.335	-5.927
29	0.029	-16.012	1.914	36.307	-4.884	-1.648	0.719	-24.267	6.608
30	0.03	-2.923	-0.396	142.78	-3.873	0.903	0.843	-33.89	7.393
31	0.031	5.589	-0.52	11.849	-13.461	3.11	2.561	-42.692	-4.543
32	0.032	-0.736	-0.582	-76.466	0.046	9.423	-2.252	-80.533	1.772
33	0.033	-6.411	0.947	-93.119	1.197	7.833	-7.799	-88.027	2.152
34	0.034	-3.115	-5.599	-79.556	-4.777	2.998	-11.752	-94.92	-2.071
35	0.035	-10.394	-9.964	-40.772	-7.033	-6.447	-9.462	-12.571	-1.786
36	0.036	-10.065	-10.194	-5.807	-9.036	-5.791	-2.102	94.052	-17.133
37	0.037	-13.93	-6.89	134.68	-10.784	-7.231	-3.798	50.203	-15.595
38	0.038	-3.799	-13.393	114.975	-7.838	-2.829	-11.649	89.047	1.284
39	0.039	-3.099	-13.269	26.997	-9.3	-2.465	-11.128	52.862	-6.18
40	0.04	-7.371	-13.274	-53.005	-4.92	-5.158	-12.313	19.798	-0.239
41	0.041	-11.388	-10.512	-39.088	2.623	-3.56	-11.906	-10.342	-6.453
42	0.042	-12.836	-16.4	-52.613	-13.78	-13.93	-5.657	-19.755	-1.581
43	0.043	-14.236	-10.246	-64.736	-7.116	-18.458	-5.177	-12.093	-22.603
44	0.044	-3.194	-14.894	-75.848	3.254	-22.382	-12.784	-5.159	-31.206
45	0.045	-11.452	-9.633	-46.472	1.091	-19.117	-4.098	-39.035	-28.927
46	0.046	-13.084	-7.994	-19.965	-4.333	-3.25	-3.121	-33.389	-12.863
47	0.047	-6.92	-16.952	4.251	-6.04	-10.377	-10.635	-39.117	-10.888
48	0.048	-10.58	-11.166	70.884	-16.255	-8.379	-3.988	-34.367	-16.811
49	0.049	-11.682	-14.442	79.668	-17.512	8.934	-10.084	-2.675	-22.132
50	0.05	-14.677	-15.547	22.689	-21.055	6.532	-4.546	51.314	-20.662
51	0.051	-24.306	-18.075	-14.192	-21.978	-4.117	-6.449	-15.523	-16.383
52	0.052	-9.933	-18.854	-20.712	-17.077	-17.677	-8.349	-42.275	-7.444
53	0.053	-11.819	-20.781	-26.683	-11.015	-15.939	-16.054	-50.423	-3.908
54	0.054	-10.034	-20.189	-32.064	-3.593	-11.293	-19.105	-43.069	3.479
55	0.055	-21.023	-11.272	-26.992	3.244	-9.932	-20.028	-36.512	-3.25
56	0.056	-25.233	-10.109	-22.526	-9.88	-8.765	-12.048	54.937	-5.711
57	0.057	-10.857	-8.938	-18.471	-27.251	-9.933	-8.919	68.088	-6.415
58	0.058	-1.136	-5.823	-14.856	-20.241	-13.047	-9.845	-15.302	-15.833
59	0.059	-6.316	-20.523	-25.001	-22.351	-6.282	-7.289	-69.567	-9.384
60	0.06	-10.906	-18.39	-15.718	6.69	-8.801	-6.488	-60.01	-8.17
61	0.061	-9.508	-12.604	-18.351	2.641	-6.472	-11.295	-69.171	-9.133
62	0.062	-21.267	-10.881	-20.758	-8.553	-13.052	-10.684	36.527	-13.941
63	0.063	-25.874	-15.532	-23.012	1.542	-13.831	-11.248	50.779	-13.12
64	0.064	-21.57	-16.898	-20.877	-32.842	-16.161	-10.843	90.207	-15.416
65	0.065	-15.132	-20.565	-15.142	-19.241	-9.589	-10.437	6.688	-14.835
66	0.066	-25.925	-4.896	-20.404	-23.295	-8.828	-16.984	-25.814	-7.493
67	0.067	-18.719	-2.791	-12.43	-12.054	-17.738	-8.048	-16.068	-16.364
68	0.068	-9.77	-8.601	-13.692	-8.72	-6.913	-11.504	-7.346	-10.304
69	0.069	-10.903	-17.302	-9.868	0.597	-2.666	-10.531	16.928	-0.558
70	0.07	-16.076	-15.75	-8.667	-19.122	6.219	-9.56	-5.119	-4.206
71	0.071	-15.047	-20.006	-20.527	-16.566	0.212	-5.294	-78.856	-12.538
72	0.072	-20.991	-5.67	-19.044	-18.859	-7.147	-9.342	-88.563	-17.735
73	0.073	-15.338	-11.457	-14.911	-20.944	-10.055	-9.913	-79.591	-8.816
74	0.074	-18.771	-9.706	-13.864	-3.509	-9.29	-5.247	-71.386	-14.803
75	0.075	-15.43	-11.258	-10.483	-1.16	-16.649	-9.288	-63.93	-17.898
76	0.076	-15.951	-18.431	-5.288	-7.517	-9.883	-10.626	36.918	-8.99
77	0.077	-10.09	-14.762	-12.1	-21.041	-9.115	-13.889	51.068	-12.467
78	0.078	-18.944	-15.935	-12.847	-12.315	-5.056	-16.009	-67.457	1.482
79	0.079	-15.417	-19.049	-10.492	-7.647	-6.992	-11.554	-83.427	-4.321
80	0.08	-16.361	-16.152	-12.354	-3.376	-11.637	-12.128	-69.177	-6.054
81	0.081	-15.349	-16.933	-2.263	-17.684	-13.386	-13.476	128.195	-13.965
82	0.082	-17.819	-4.732	-6.641	-0.254	-8.562	-9.022	156.225	-24.012
83	0.083	-20.111	-2.989	12.705	6.751	-13.223	-9.593	130.648	-15.073
84	0.084	-22.025	-1.442	-1.569	8.915	-11.49	-14.427	107.427	-18.544
85	0.085	-17.347	-14.423	-4.143	-4.596	-10.143	-8.432	43.989	-13.332
86	0.086	-16.732	-9.215	-6.48	-16.772	-7.826	-6.104	-13.557	-12.373
87	0.087	-16.313	-17.168	-8.575	-18.311	-8.222	-4.154	-30.755	-14.904
88	0.088	-8.93	-10.017	-6.508	-14.033	-2.235	-11.503	-46.464	-10.855
89	0.089	-9.856	-18.931	-4.693	-7.626	-6.505	-6.666	-31.97	-14.318
90	0.09	-12.719	-22.417	-15.74	-25.601	-7.288	-10.923	-18.69	-8.305
91	0.091	-10.165	-25.507	-11.567	-28.102	-6.712	-8.603	-6.793	-17.191
92	0.092	-6.076	-18.733	-15.293	-21.13	-10.002	-8.016	-17.566	-13.703
93	0.093	-9.532	-7.324	-16.47	-10.491	-4.595	-12.644	-27.375	-6.343
94	0.094	-11.456	-2.687	-15.566	-16.287	-4.03	-12.048	-18.392	-11.204
95	0.095	-9.699	-12.773	-12.732	-7.566	-0.754	-10.685	-26.43	-15.467
96	0.096	-15.495	-16.456	-8.483	-12.198	-9.657	-4.296	-33.718	-16.235
97	0.097	-14.706	-10.448	-9.23	9.479	-10.806	-6.806	-27.058	-15.635
98	0.098	-14.11	-7.353	1.662	-12.404	-11.958	-7.58	-32.949	-5.552
99	0.099	-13.516	-12.188	-6.177	-15.124	-10.986	-4.095	-38.232	4.517
100	0.1	-14.091	-14.703	-10.35	-12.623	-8.068	-8.734	-43.08	8.181
101	0.101	-16.616	-17.017	-16.71	-28.89	-0.129	-16.471	-65.668	-2.645
102	0.102	-13.338	-27.859	-29.888	-26.763	-5.365	-21.703	-77.855	-21.41
103	0.103	-13.716	-23.22	-42.094	-13.202	-12.165	-24.611	-81.363	-18.878
104	0.104	-12.544	-16.079	-34.174	-4.463	-21.857	-16.691	-36.539	-25.839
105	0.105	-16.014	-9.699	-24.117	-2.896	-20.696	-13.601	18.543	-27.953
106	0.106	-13.89	-15.696	-4.567	-12.954	-9.859	-6.843	-48.141	-26.006
107	0.107	-14.287	-18.786	38.016	-16.627	0.201	-12.845	-56.854	-17.301
108	0.108	-16.216	-15.864	44.031	-5.817	-6.183	-8.784	32.953	-18.843
109	0.109	-21.038	-13.336	-28.099	1.295	-7.345	-8.207	212.09	-11.677
110	0.11	-14.449	-4.429	-97.052	2.45	-12.567	-8.791	135.327	7.882
111	0.111	-11.93	-7.899	-105.812	-13.2	-9.66	-9.384	19.108	-11.853
112	0.112	-17.539	-13.114	-65.036	-19.585	-3.655	-2.428	-44.262	-24.63
113	0.113	-18.128	-12.146	-13.26	-29.28	-4.418	-7.272	-63.226	-3.548
114	0.114	-20.075	-14.673	87.62	-20.57	-12.345	-8.048	-10.595	10.568
115	0.115	-17.178	-4.029	101.92	0.117	-7.116	-15.406	-58.007	13.058
116	0.116	-14.66	-2.671	62.516	-8.221	-13.878	-16.369	43.113	-17.331
117	0.117	-15.057	-11.564	2.996	-10.767	-11.351	-10.366	82.703	-21.376
118	0.118	-12.149	-15.04	-7.788	10.317	-9.024	-3.004	23.256	-17.703
119	0.119	-15.818	-14.07	-17.811	-9.43	-4.168	-9.779	-30.745	-14.415
120	0.12	-20.257	-15.038	-26.948	-11.926	-7.437	-7.265	-79.889	7.451
121	0.121	-14.83	-21.028	-18.888	-4.977	-11.477	-9.583	-88.645	-12.293
122	0.122	-15.4	-25.097	-26.301	-24.156	-8.95	-2.999	-80.527	-4.747
123	0.123	-14.824	-18.504	-19.754	-11.408	-9.342	-9.004	-102.623	-11.72
124	0.124	-10.754	-7.067	-37.946	-13.783	-12.258	-13.073	-82.603	-9.588
125	0.125	-13.263	-2.403	-98.922	-3.148	-10.331	-9.594	9.061	-11.532
126	0.126	-13.638	-12.469	-58.31	-1.238	-9.17	-12.897	127.635	-16.769
127	0.127	-12.475	-16.166	-65.672	-13.5	-12.056	-6.335	48.328	-18.341
128	0.128	-17.694	-10.179	-32.222	-18.19	-10.876	-7.124	34.102	-5.405
129	0.129	-6.855	-15.386	-1.853	-8.159	-7.374	-7.908	20.848	-3.67
130	0.13	-14.786	-14.41	81.368	-7.009	-0.784	-8.485	-14.785	-18.005
131	0.131	-10.522	-25.81	69.558	-13.018	4.062	-6.551	-3.918	-19.938
132	0.132	-6.842	-17.858	58.739	-22.718	4.851	-15.455	-13.596	-28.639
133	0.133	-5.679	-13.593	9.376	-19.068	-7.327	-14.282	-22.346	-7.918
134	0.134	-15.352	-7.206	-35.358	-22.559	-12.56	-8.273	-30.388	6.219
135	0.135	-21.738	-8.37	-27.256	-6.501	-20.507	-13.496	-23.018	-1.309
136	0.136	-18.249	-7.402	-34.633	-4.192	-13.355	-14.463	-29.659	-8.276
137	0.137	-17.285	-12.231	-28.074	-14.85	-9.685	-8.458	-23.777	-6.153
138	0.138	-20.187	-14.755	-22.102	-12.942	-6.215	-9.231	-18.495	-23.552
139	0.139	-19.419	-18.84	-27.538	-14.71	-9.319	-9.83	-13.599	-21.207
140	0.14	-21.741	-23.693	-22.55	-6.804	-14.161	-7.915	-18.131	-19.052
141	0.141	-13.812	-13.645	-27.04	3.227	-14.938	-14.519	-14.13	-13.233
142	0.142	-16.908	-9.392	-47.777	-5.691	-10.869	-17.055	-10.513	-11.502
143	0.143	-6.075	-5.728	1.337	-14.038	-7.366	-14.756	-13.892	-3.576
144	0.144	-4.718	0.269	7.88	-10.967	-7.943	-14.195	-10.934	-19.456
145	0.145	-11.115	-11.541	-10.344	-15.835	-13.361	-4.143	-8.368	-21.604
146	0.146	-17.137	-22.588	-15.799	-13.332	-9.873	-8.418	-5.978	-15.812
147	0.147	-14.066	-18.357	-20.861	-2.703	-11.832	-9.598	-22.352	-14.102
148	0.148	-16.993	-17.231	-16.433	-15.683	-6.434	-8.46	-28.834	-6.189
149	0.149	-12.764	-16.091	-20.519	-10.468	-4.52	-15.832	-34.746	3.875
150	0.15	-5.435	-21.352	-24.238	-15.141	-2.605	-11.01	-47.047	-15.653
151	0.151	-10.306	-10.559	-14.216	-19.422	-0.884	-5.039	-48.705	-7.325
152	0.152	-18.271	-9.248	-17.365	-25.868	0.462	-9.124	-27.16	-9.83
153	0.153	-21.391	-0.405	-14.72	-29.419	-6.906	-7.217	19.746	-2.885
154	0.154	-22.384	-11.294	-17.301	-13.41	-14.283	-14.598	26.218	-9.302
155	0.155	-14.478	-12.688	-15.032	-1.851	-11.419	-5.715	56.548	-15.111
156	0.156	-11.423	-16.401	-8.668	-12.533	-7.194	-9.218	17.828	-6.421
157	0.157	-14.367	-24.768	-10.619	0.955	-12.82	-8.259	-7.398	-17.469
158	0.158	-18.663	-17.46	-36.929	20.239	-10.891	-9.244	-11.93	-21.724
159	0.159	-17.931	-20.422	-93.632	-18.32	-8.963	-8.482	0.443	-20.563
160	0.16	-17.407	-22.993	-69.308	-23.773	-10.712	-2.886	-3.141	-12.25
161	0.161	-16.866	-14.142	-47.368	-8.719	-10.341	-9.479	-13.217	-7.014
162	0.162	-15.179	-5.877	-13.983	-4.335	-17.713	-13.754	-10.268	-4.105
163	0.163	-13.878	-2.844	28.543	-16.786	-12.51	-16.09	-7.779	-6.657
164	0.164	-13.556	-13.761	78.472	-20.537	-9.647	-12.619	-10.533	2.248
165	0.165	-14.785	-18.092	-8.922	-10.541	-8.92	-18.628	-8.383	-15.727
166	0.166	-12.133	-11.765	-20.672	-1.29	-8.169	-19.424	-40.516	-28.482
167	0.167	-18.002	-12.986	11.838	-9.671	-8.761	-14.608	-63.458	-12.23
168	0.168	-14.001	-14.023	159.82	-12.261	-10.707	-8.626	-67.61	-10.134
169	0.169	-18.908	-18.953	180.836	-28.574	-11.297	-7.855	-56.527	-4.364
170	0.17	-19.561	-23.308	7.535	-9.503	-8.792	-12.705	-18.986	-9.606
171	0.171	-19.044	-12.763	-15.775	-7.064	-6.48	-9.417	56.467	-17.544
172	0.172	-11.165	-17.117	-36.957	-4.817	0.085	-6.519	67.097	-16.217
173	0.173	-14.708	-26.123	-56.215	14.235	1.047	-7.874	-21.906	-15.065
174	0.174	-17.866	-22.736	-38.882	-14.117	-3.215	-6.521	-33.88	-9.077
175	0.175	-18.896	-6.767	-23.108	-2.982	-15.42	-3.627	-23.168	-8.12
176	0.176	-11.032	0.125	-37.551	20.745	-20.655	-3.241	-33.076	6.568
177	0.177	-12.069	-6.342	-24.452	-13.789	-19.118	-9.053	65.471	4.401
178	0.178	-15.036	-31.594	-36.3	-18.34	-14.876	-13.116	104.892	-9.161
179	0.179	-14.344	-21.612	-47.157	-30.821	-8.497	-19.699	21.397	-10.908
180	0.18	-18.485	-24.794	-37.288	-27.235	-9.662	-13.704	-11.22	-25.242
181	0.181	-13.731	-22.15	-46.167	-24.026	-14.882	-12.933	-21.23	-31.066
182	0.182	-15.55	-5.585	-21.809	-8.423	-10.237	-19.317	-12.457	-36.303
183	0.183	-17.557	-3.141	0.216	-22.636	4.468	-15.84	-20.722	-18.902
184	0.184	-15.885	-5.53	-19.81	-25.227	6.584	-12.555	-13.507	-25.879
185	0.185	-15.573	-20.49	-25.923	-27.641	0.763	-5.976	-20.227	-2.455
186	0.186	-9.277	-22.482	-28.546	-31.592	-1	-10.234	-21.896	0.815
187	0.187	-13.615	-13.835	-23.237	-16.765	0.544	-6.166	-16.016	-21.074
188	0.188	-6.332	0.418	-28.336	-11.042	-3.718	1.778	-21.535	-18.379
189	0.189	-15.314	-13.185	-5.563	-5.886	-12.621	2.762	-46.791	-20.913
190	0.19	-14.232	-14.99	-18.019	-13.889	-13.786	-0.13	-42.426	-4.668
191	0.191	-19.536	-22.976	-21.747	-24.02	-19.022	-4.378	-30.123	5.961
192	0.192	-14.767	-10.038	-11.695	-7.071	-29.874	-3.596	-11.427	4.02
193	0.193	-24.52	-11.818	-14.805	-0.174	-11.108	-11.523	19.474	5.755
194	0.194	-15.675	-10.296	-17.458	-2.361	-8.589	-16.745	23.48	4.188
195	0.195	-7.407	-11.666	-9.795	-12.09	-10.907	-9.973	-2.899	-5.905
196	0.196	-12.706	-8.024	-11.979	-13.89	3.997	-5.699	-13.007	5.885
197	0.197	-13.748	0.252	-18.276	-2.912	-1.806	-6.456	-22.329	-5.147
198	0.198	-11.307	-13.72	-12.511	-24.625	-3.555	-13.015	-14.06	-18.115
199	0.199	-15.453	-7.952	-3.954	-8.989	-5.101	-12.223	-11.611	-26.819
200	0.2	-12.03	-6.241	-8.779	-11.732	-3.733	-6.6	-9.364	-15.778
201	0.201	-16.725	-10.905	-4.793	6.028	-10.111	-17.42	-3.046	-28.755
202	0.202	-19.687	-6.65	-3.788	12.934	-11.265	-12.758	-8.904	-12.875
203	0.203	-19.366	-10.327	-7.386	6.503	-8.165	-11.386	-10.676	-2.229
204	0.204	-16.15	-16.326	-6.516	4.53	-1.385	-10.205	-15.308	-27.369
205	0.205	-9.642	-15.358	-21.305	-11.334	-5.64	-6.713	-13.947	-10.343
206	0.206	-10.668	-14.372	-10.752	-4.945	-11.243	-11.925	-20.301	-7.242
207	0.207	-14.98	-16.879	-8.886	-3.017	-11.812	-9.016	-9.473	-15.568
208	0.208	-14.252	-4.676	-10.683	-15.206	-16.452	-11.526	-5.246	-13.073
209	0.209	-7.707	-9.882	-15.382	-23.102	-15.858	-7.452	-1.576	-1.473
210	0.21	-17.418	-11.4	-2.504	-18.827	-11.001	-12.273	-17.213	-7.849
211	0.211	-5.639	-12.715	-11.261	-9.937	-6.341	-8.97	-10.752	-21.381
212	0.212	-13.595	-13.834	-3.345	-15.905	-0.898	-8.389	2.88	4.955
213	0.213	-6.452	-2.948	-4.737	-12.772	8.607	-14.198	11.723	-13.809
214	0.214	-7.634	-12.962	-13.633	-9.832	4.958	-16.52	-2.472	-23.858
215	0.215	-15.975	-19.296	-10.102	-19.511	-13.011	-9.935	-8.217	-20.741
216	0.216	-10.769	-20.423	-13.234	-10.635	-25.761	-9.162	-13.487	-23.428
217	0.217	-13.673	-19.417	-14.26	-2.305	-18.775	-8.39	-15.056	-0.191
218	0.218	-9.426	-4.643	-13.512	-7.509	-16.635	-14.969	-25.197	2.919
219	0.219	-11.752	-2.431	-7.808	-0.764	-10.815	-12.448	-13.538	-11.215
220	0.22	-22.601	-4.288	-15.683	-13.911	-12.551	-18.047	-18.309	-8.71
221	0.221	-24.164	-12.917	-6.086	-11.932	-11.012	-14.539	-11.175	-6.376
222	0.222	-19.915	-8.174	0.176	0.306	-15.286	-13.936	-12.281	-17.019
223	0.223	-18.746	-9.441	-5.958	-1.185	-14.132	-15.65	-11.069	-18.972
224	0.224	-15.25	-5.678	-7.052	-11.177	-8.123	-10.792	-12.064	-17.231
225	0.225	-12.137	-21.256	-16.051	-14.811	-7.135	-12.712	-11.116	-9.281
226	0.226	-15.026	-23.267	-19.59	-8.74	-6.154	-9.799	-8.609	0.804
227	0.227	-19.267	-13.484	-26.999	-7.69	-3.632	-10.179	-7.851	-18.712
228	0.228	-8.609	-18.6	-12.322	-14.406	-9.234	-6.887	-8.36	-15.979
229	0.229	-7.232	-16.968	-5.978	-10.106	-8.637	-7.278	-8.853	-8.428
230	0.23	-10.88	-29.847	15.281	-17.426	-11.906	-9.225	-4.816	-15.396
231	0.231	-14.333	-21.059	18.024	-26.276	-6.471	-11.166	-3.506	-17.539
232	0.232	-17.384	-16.32	-5.098	-17.9	-5.878	-9.044	-3.952	-15.609
233	0.233	-20.246	-14.867	-8.058	-18.802	-7.794	-8.278	-3.591	-3.41
234	0.234	-20.969	-15.94	-22.037	-4.013	-8.343	-6.344	-3.187	-11.318
235	0.235	-12.019	-16.998	-14.382	-1.815	-6.967	-9.639	-7.362	1.662
236	0.236	-15.449	-11.681	-12.022	-7.546	-13.354	-12.537	-6.885	-7.024
237	0.237	-20.615	-8.693	-35.552	-9.235	-7.359	-10.609	-11.232	-11.63
238	0.238	-13.788	-18.269	-26.279	-17.09	-8.129	-16.42	-4.581	-18.772
239	0.239	-11.216	-11.775	-17.902	-15.629	-7.543	-10.809	-7.157	-17.591
240	0.24	-11.94	-20.01	-25.354	-9.133	-4.257	-7.324	-9.56	-9.265
241	0.241	-13.823	-25.158	-51.016	6.628	-1.356	-10.617	-7.626	-12.336
242	0.242	-9.128	-10.388	-47.633	-12.457	-4.849	-10.052	-13.595	-9.394
243	0.243	-17.984	-16.684	-56.825	-25.111	-10.276	-3.1	-15.853	3.794
244	0.244	-19.09	-18.521	-87.916	-22.675	-10.845	-0.22	-9.196	-2.005
245	0.245	-8.192	-9.721	-100.192	-16.192	-11.413	-8.184	-17.046	-14.185
246	0.246	-12.372	-5.005	-43.355	-14.19	-8.503	-13.431	-20.072	-18.823
247	0.247	-8.621	-6.288	62.637	-15.856	-0.555	-16.349	-11.112	-14.549
248	0.248	-5.069	-2.533	134.95	-20.422	-6.549	-12.11	2.095	-13.391
249	0.249	-18.936	-5.942	121.92	-16.088	-13.901	-9.812	7.388	-12.242
250	0.25	-20.804	-15.55	157.663	-7.095	-9.065	-11.763	-0.48	-11.31
251	0.251	-15.511	-16.648	38.368	6.146	-8.288	-7.124	-7.562	-20.205
252	0.252	-13.893	-15.424	-9.103	-9.63	-5.967	-11.206	-3.804	-14.198
253	0.253	-6.667	-8.003	-23.29	-11.694	-13.903	-12.582	-7.217	-21.545
254	0.254	-7.767	-14.726	-36.322	-29.054	-14.868	-7.172	-6.173	-6.818
255	0.255	-11.188	-26.118	-24.392	-12.733	-13.892	-6.593	-16.94	-17.46
256	0.256	-12.075	-15.05	-35.085	-10.559	-11.374	-4.657	-18.217	-3.883
257	0.257	-18.767	-16.368	-44.855	-8.572	-9.061	-5.237	-19.305	1.352
258	0.258	-26.634	-12.647	-53.637	-24.386	-12.56	-11.044	-34.899	-9.662
259	0.259	-21.331	-18.596	-45.384	-30.736	-13.152	-16.661	-53.965	-22.609
260	0.26	-22.218	-21.657	-37.901	-1.678	-10.253	-8.736	-71.675	-17.37
261	0.261	-21.378	-10.79	-31.187	-22.341	-16.056	-5.657	-69.273	-12.708
262	0.262	-18.988	-9.414	11.52	-18.616	-15.287	-6.637	-84.085	-5.547
263	0.263	-12.334	-8.221	-4.798	-21.865	-13.343	-10.904	-54.952	-14.426
264	0.264	-11.491	-16.513	-19.77	12.626	-10.043	-11.698	7.66	-13.266
265	0.265	-10.647	-2.556	-24.103	35.501	-4.631	-9.782	88.445	-27.199
266	0.266	-21.428	-0.603	-11.609	6.505	-1.179	-7.856	34.31	-21.392
267	0.267	-13.433	-23.417	-15.173	-12.223	2.076	-7.275	63.965	-5.51
268	0.268	-14.735	-32.692	-25.121	25.565	-3.359	-7.658	108.724	9.432
269	0.269	-8.292	-24.347	-21.919	-19.875	1.475	-15.009	84.377	11.413
270	0.27	-4.755	-21.802	-47.354	-25.847	11.542	-26.812	17.683	-14.884
271	0.271	-7.806	-24.106	-16.285	-20.412	12.903	-18.877	-8.918	-11.207
272	0.272	-14.529	-13.45	-12.118	-25.413	4.008	-20.223	-16.927	5.824
273	0.273	-18.731	-15.383	-15.691	-20.914	-13.983	-13.827	-24.14	-9.856
274	0.274	-20.988	-17.111	-12.306	-16.834	-26.749	-10.338	-30.547	-18.174
275	0.275	-14.346	-18.634	-21.5	-28.053	-24.413	-5.099	-24.408	-20.685
276	0.276	-10.018	-5.656	-18.702	-17.97	-18.02	-6.052	-18.956	-18.354
277	0.277	-7.631	-14.363	-16.086	-21.059	-16.08	-8.55	-23.957	-16.213
278	0.278	-17.051	-9.723	-4.387	-6.941	-14.334	-6.216	-28.41	-10.404
279	0.279	-18.145	-2.573	-10.674	-4.445	-12.781	-5.617	-7.69	-8.668
280	0.28	-19.247	1.106	-39.601	-11.401	-8.521	-6.176	-18.833	-7.109
281	0.281	-24.423	-9.731	-77.051	-5.003	-9.685	-5.577	-8.67	-14.27
282	0.282	-17.613	-2.565	-61.892	-3.078	-10.838	-9.037	-24.228	-20.662
283	0.283	-23.579	1.121	-38.99	-22.437	-11.804	-11.329	-55.269	-19.496
284	0.284	-16.192	-16.872	-9.906	-9.676	-5.03	-5.493	-84.213	-9.805
285	0.285	-17.126	-19.386	46.854	-11.998	2.919	-11.076	-73.017	-0.896
286	0.286	-16.304	-12.418	152.775	7.178	-0.166	-6.214	-62.998	-16.555
287	0.287	-12.194	-18.797	51.819	-5.571	-9.065	-6.777	-15.966	-14.411
288	0.288	-10.22	-16.847	-13.942	-21.821	-15.054	-7.343	84.867	-12.478
289	0.289	-12.119	-11.617	-25.715	-19.713	-11.949	-13.139	70.564	-0.302
290	0.29	-11.503	-6.97	-14.849	-6.191	-12.905	-13.906	4.786	-8.243
291	0.291	-11.853	-2.71	-24.701	-4.458	-8.635	-9.047	-6.989	-15.4
292	0.292	-5.434	-19.736	-15.786	-28.262	-12.686	-9.605	-17.8	-11.718
293	0.293	-18.564	-26.684	8.632	-18.211	-12.098	-10.153	-7.915	1.456
294	0.294	-12.737	-20.286	-28.299	-8.927	-10.157	-7.589	-16.796	-10.722
295	0.295	-21.424	-6.737	-34.869	5.209	-7.256	-8.897	-24.901	-15.38
296	0.296	-19.844	-8.473	-28.852	-7.553	-4.759	-11.764	-17.56	-16.733
297	0.297	-15.561	-13.111	-23.364	-5.241	-5.156	-9.808	-10.983	-10.348
298	0.298	-11.856	-23.17	-18.192	-20.175	-6.308	-10.178	-16.913	-11.515
299	0.299	-15.318	-14.248	-13.572	-18.23	-5.921	-14.991	-11.412	2.398
300	0.3	-12.208	-13.064	-1.069	-12.993	-10.192	-16.897	-16.471	-22.745
301	0.301	-17.035	-18.272	-19.732	-14.539	-11.557	-13.581	-12.023	-26.019
302	0.302	-14.506	-19.228	-16.455	7.163	-11.184	-4.647	-7.959	-10.345
303	0.303	-8.88	-11.285	-13.394	-2.108	-11.579	-13.525	-11.709	-13.062
304	0.304	-9.441	0.528	-10.713	-16.221	-11.202	-16.983	-8.474	-15.581
305	0.305	-19.485	-10.507	-33.977	-13.705	-9.288	-13.851	-11.6	-22.541
306	0.306	-20.826	-11.884	13.055	-16.037	-4.472	-16.723	-8.919	-3.369
307	0.307	-11.912	-20.789	-6.856	-18.152	-1.003	-10.695	-6.439	-16.104
308	0.308	-20.234	-17.299	-12.852	-12.341	-6.997	-8.349	-13.432	-13.752
309	0.309	-17.139	-12.082	-18.281	-10.642	-11.051	-1.759	-11.344	-3.095
310	0.31	-12.299	-11.138	-13.234	-18.599	-11.62	-0.986	-9.465	-12.781
311	0.311	-8.035	-8.636	-17.682	-14.309	-1.541	-3.297	-11.258	-7.574
312	0.312	-20.223	-19.272	-13.665	-13.142	-11.595	-6.752	-12.846	-9.122
313	0.313	-11.51	-12.106	-10.139	-11.997	-7.91	-2.087	-8.621	-4.844
314	0.314	-16.138	-15.787	-13.562	-8.92	-1.908	-4.975	-7.447	-13.736
315	0.315	-11.866	-16.953	-4.369	-11.808	3.321	-7.492	10.624	-7.739
316	0.316	-13.02	-20.05	-12.757	-14.27	-3.463	-14.836	8.238	-17.432
317	0.317	-9.551	-11.153	-15.263	-15.032	-11.415	-15.785	-3.301	-21.099
318	0.318	-12.651	-10.018	-8.239	-11.556	-16.647	-16.731	3.196	-24.553
319	0.319	-13.62	-17.396	-10.306	-1.46	-15.68	-12.461	-17.98	-14.828
320	0.32	-14.388	-12.563	-12.161	-5.732	-16.449	-11.683	-43.482	4.741
321	0.321	-18.451	-15.084	-6.897	-17.553	-14.116	-13.632	-40.273	2.003
322	0.322	-17.873	-6.192	-8.487	-22.189	-14.685	-11.695	-49.669	-5.547
323	0.323	-22.53	-19.343	-9.881	-0.499	-11.397	-7.633	-63.867	-12.516
324	0.324	-17.126	-24.564	-13.569	-3.594	-10.828	-10.133	-25.342	-10.406
325	0.325	-20.621	-23.015	-16.964	-17.718	-5.047	-11.47	57.923	-8.482
326	0.326	-18.683	-12.946	-26.526	-4.946	-4.295	-11.069	46.176	-6.747
327	0.327	-19.262	-1.12	-17.518	6.667	-4.882	-6.61	56.967	-14.69
328	0.328	-15.776	-2.67	-16.222	4.55	-9.537	-9.51	27.124	-4.628
329	0.329	-10.373	-12.724	-15.16	-20.571	-7.802	-12.986	-35.599	-13.524
330	0.33	-8.46	-19.089	-0.48	-23.836	-5.288	-11.633	-43.853	-10.033
331	0.331	-3.844	-13.085	14.265	-8.133	-11.669	-15.703	-51.297	-6.94
332	0.332	-6.771	-12.124	-14.86	-5.388	-5.662	-18.225	-44.79	-13.72
333	0.333	-10.268	-9.217	-10.808	-2.844	-7.981	-14.942	-14.472	-12.959
334	0.334	-12.607	-8.454	-22.03	-5.164	-18.828	-12.06	68.713	-13.743
335	0.335	-18.42	-9.25	-18.703	-20.036	-14.178	-10.137	56.927	-14.323
336	0.336	-19.209	-12.768	-21.714	-29.703	-9.903	-5.906	2.775	-20.305
337	0.337	-17.289	-17.451	-13.297	-13.817	-11.069	-3.409	-7.004	-8.119
338	0.338	-11.307	-15.763	-0.553	1.096	-9.927	-3.804	-15.821	-2.915
339	0.339	-12.088	-10.005	6.335	3.034	-10.914	1.009	-23.936	-10.861
340	0.34	-15.594	-15.653	4.126	-9.16	-9.966	-9.088	-31.326	-12.2
341	0.341	-15.036	-19.171	-9.523	-7.617	-9.199	-13.38	-24.785	-15.876
342	0.342	-12.155	-18.622	-18.281	-14.784	-8.43	-19.8	-18.825	-19.376
343	0.343	-13.536	-16.915	-16.645	-26.612	-10.377	-25.834	-24.278	-12.041
344	0.344	-15.891	-9.021	-9.261	-28.152	-4.399	-20.658	-19.283	2.659
345	0.345	-17.088	-7.886	-10.216	-20.975	7.775	-15.856	3.523	-20.779
346	0.346	-15.965	-8.866	-4.053	-1.404	-0.96	-6.224	-8.908	-17.704
347	0.347	-17.939	-11.792	1.245	12.728	-12.017	-5.114	-58.089	-9.426
348	0.348	-13.125	-23.232	-5.714	-25.76	-10.683	-8.646	-51.515	3.326
349	0.349	-17.987	-27.912	-12.071	-20.351	-4.325	-9.668	40.009	-27.084
350	0.35	-16.075	-26.576	-18.029	-5.259	-3.204	-8.742	0.53	-23.061
351	0.351	-14.353	-20.219	-29.062	-18.808	-2.281	-11.306	-11.28	-11.89
352	0.352	-14.76	-14.264	-43.536	-22.885	-7.157	-7.288	42.903	-1.875
353	0.353	-16.134	-9.078	-49.472	-19.221	-11.451	-10.812	13.288	-11.197
354	0.354	-19.062	-6.207	-33.705	-15.947	-2.581	-14.151	-13.424	-8.515
355	0.355	-17.927	-0.226	-48.723	5.895	-1.441	-10.142	-21.557	-21.332
356	0.356	-16.799	-9.153	-54.642	-13.864	-6.697	-8.841	-14.216	-28.343
357	0.357	-12.579	-17.512	-28.371	-6.36	-21.419	-7.536	-20.812	-17.727
358	0.358	-16.673	-3.625	-9.674	19.351	-23.563	-1.791	-14.803	-11.976
359	0.359	-13.23	2.158	-13.022	-4.456	-21.646	0.474	-9.359	-3.306
360	0.36	-16.547	-10.047	8.757	-26.325	-19.925	-6.163	-14.359	7.688
361	0.361	-13.666	-21.103	51.265	-18.033	-15.309	-19.379	-9.851	-8.237
362	0.362	-11.74	-16.886	142.663	5.14	-11.079	-13.609	-13.851	-18.938
363	0.363	-17.568	-10.53	76.764	2.014	-4.722	-11.921	-17.488	-17.058
364	0.364	-16.811	-16.529	17.071	-6.349	-3.588	-0.945	-20.808	-4.924
365	0.365	-11.998	-11.313	-15.521	-29.62	8.194	-11.064	-23.915	-3.441
366	0.366	-3.305	-10.359	-64.929	-20.358	9.706	-17.511	-32.253	-19.382
367	0.367	-9.319	-11.144	-91.715	-17.673	-3.31	-18.741	-50.047	-21.597
368	0.368	-14.546	-16.758	-83.669	-25.253	-15.542	-11.443	-33.769	-27.492
369	0.369	-17.459	-21.589	-76.383	-18.33	-17.123	-10.53	-14.615	-8.218
370	0.37	-13.214	-16.941	-42.973	-16.227	-15.798	-2.644	23.916	9.525
371	0.371	-15.552	-12.877	48.51	-25.933	-19.502	-10.051	18.552	-11.61
372	0.372	-13.641	-19.849	35.292	-27.726	-16.033	-7.192	-16.589	-3.338
373	0.373	-14.247	-16.943	-0.4	-7.08	-19.14	-16.907	-76.079	-5.906
374	0.374	-18.342	-14.446	-76.34	-4.438	-12.379	-15.777	-84.053	-17.58
375	0.375	-24.175	-18.535	-86.305	-7.015	-8.135	-9.808	-61.83	-19.78
376	0.376	-18.591	-22.038	-59.688	-0.129	-12.209	-8.873	39.1	-14.052
377	0.377	-18.616	-10.241	-67.9	-10.846	-6.218	-8.518	169.223	-15.858
378	0.378	-10.699	-17.587	-16.306	-20.564	-5.656	-13.392	116.875	-17.479
379	0.379	-7.603	-22.417	71.108	-8.414	-8.977	-7.436	37.243	-16.185
380	0.38	-4.697	-9.261	130.673	-16.428	-10.743	-8.253	-6.005	-7.339
381	0.381	-12.626	-11.21	35.215	-17.683	-13.279	-10.225	-12.445	-11.275
382	0.382	-15.718	-16.447	-19.011	-10.578	-8.853	-13.554	-25.645	-10.183
383	0.383	-16.685	-5.42	-9.194	-4.248	0.035	-4.683	-61.265	-11.226
384	0.384	-17.461	-12.577	-18.15	-17.464	-8.88	-11.084	-93.769	-12.273
385	0.385	-11.85	-3.674	-26.306	-1.674	-14.891	-5.098	-64.079	-20.277
386	0.386	-12.442	2.33	10.667	0.358	-0.959	-10.328	-72.921	-13.005
387	0.387	-9.166	5.429	4.108	-9.402	0.971	-21.171	-16.008	-0.295
388	0.388	-18.074	-1.346	-14.054	-14.673	-4.255	-8.222	95.097	-9.048
389	0.389	-9.176	-11.016	-19.47	-6.773	-2.707	-6.499	79.241	-23.421
390	0.39	-10.336	-9.85	5.594	3.233	-12.765	-8.056	7.094	-17.672
391	0.391	-13.43	-13.346	-44.805	-0.52	-11.601	-6.712	-6.023	-9
392	0.392	-8.585	-23.035	-132.35	-6.599	-8.111	-7.877	-17.78	-4.377
393	0.393	-14.577	-19.362	-192.003	-22.718	-0.747	0.436	-6.905	-8.667
394	0.394	-8.958	-22.844	-159.518	-20.467	-3.634	-11.39	-16.795	-9.865
395	0.395	-13.78	-21.871	-90.453	-18.4	2.377	-6.752	-7.88	-13.39
396	0.396	-11.827	-15.082	8.058	-12.646	0.087	-5.385	-15.961	2.638
397	0.397	-20.713	-19.334	205.467	-28.551	-7.832	-9.051	-23.274	-13.62
398	0.398	-17.014	-13.716	289.871	-9.426	-4.738	-5.555	-16.672	-11.487
399	0.399	-20.477	-18.562	213.059	-12.003	2.035	-19.481	-22.631	5.924
400	0.4	-19.489	-8.508	50.327	-9.735	-0.465	-13.658	-17.122	-5.743
401	0.401	-22.368	-1.357	-13.113	-3.381	-9.341	-11.892	-12.051	-12.147
402	0.402	-18.084	-7.735	-32.225	6.255	-10.479	-10.322	-7.559	-14.072
403	0.403	-10.707	-8.886	-49.6	-5.979	-13.556	-11.654	-11.539	-19.269
404	0.404	-11.656	-14.103	-33.679	-10.66	-20.318	-7.961	-7.818	-8.214
405	0.405	-14.145	-18.935	-47.974	-14.931	-10.621	-6.783	-4.497	-12.436
406	0.406	-10.056	-9.241	-61.176	2.098	-19.506	-11.991	-1.388	-13.611
407	0.407	-10.613	-8.08	-49.345	-14.205	-16.004	0.803	-21.115	-2.786
408	0.408	-8.648	-23.772	-60.095	-29.163	-16.968	-4.402	-33.88	-15.737
409	0.409	-16.366	-25.901	-30.385	-27.24	-15.998	-2.821	-31.538	-10.493
410	0.41	-17.309	-12.337	-39.18	-7.911	-8.059	-7.049	-42.157	-5.809
411	0.411	-24.063	-0.126	17.853	9.861	-2.819	-26.578	-40.191	-4.409
412	0.412	-19.783	-17.524	-18.952	-11.261	-9.562	-12.454	-13.844	-10.752
413	0.413	-15.703	-33.781	-25.367	-2.934	-8.76	-9.92	42.879	-7.217
414	0.414	-12.21	-23.136	-31.317	-0.406	-7.961	-12.209	18.506	-10.253
415	0.415	-16.843	-17.332	-36.747	-21.493	2.908	-10.041	25.863	-3.423
416	0.416	-17.415	-19.06	-21.634	-24.218	4.501	-8.084	-7.608	-0.857
417	0.417	-24.359	-17.505	-17.144	-16.652	-11.329	-16.777	-25.774	-3.15
418	0.418	-17.575	-21.749	-21.158	-5.003	-17.681	-15.207	1.926	-13.943
419	0.419	-15.045	-20.58	-17.42	-15.633	-15.719	-13.824	-33.26	-18.549
420	0.42	-12.716	-12.258	-27.419	-17.562	-13.95	-7.406	-65.142	-22.751
421	0.421	-7.865	-9.159	-18.114	-8.834	-18.563	-15.696	-61.037	-19.014
422	0.422	-5.91	-10.124	1.631	-4.159	-17.187	-14.711	-72.26	-22.452
423	0.423	-5.317	-2.187	-5.895	11.757	-10.767	-15.66	-82.339	-17.179
424	0.424	-4.912	-1.213	5.734	-3.075	-7.257	-16.426	-35.371	-8.233
425	0.425	-7.221	-4.114	-0.673	-1.078	-6.247	-12.347	65.406	-2.203
426	0.426	-8.387	-6.635	-10.35	-2.77	-7.177	-10.382	51.061	-13.962
427	0.427	-14.378	-13.991	-5.109	-23.415	-1.143	-3.005	11.646	-12.353
428	0.428	-24.033	-16.893	-16.085	-26.065	4.507	-0.078	119.19	-13.658
429	0.429	-20.328	-14.368	-26.046	-13.249	-2.036	-4.311	47.056	-22.506
430	0.43	-21.468	-10.303	-6.325	-1.568	-4.516	-6.612	7.525	-9.303
431	0.431	-16.221	-6.805	-8.832	-20.672	-5.254	-7.17	-4.375	-4.016
432	0.432	-17.168	-14.149	-16.309	-18.107	-10.059	-11.791	-15.319	-5.488
433	0.433	-16.379	-17.046	-9.338	-15.728	-11.966	-19.511	-5.553	-1.157
434	0.434	-18.689	-14.517	-32.755	-0.771	-17.357	-14.263	-14.555	-9.99
435	0.435	-12.098	-18.577	-48.425	1.224	-16.757	-17.145	-22.732	0.916
436	0.436	-9.562	-17.969	-45.69	-14.567	-8.029	-11.117	-30.092	-17.792
437	0.437	-13.611	-16.018	-32.852	-29.392	-11.466	-0.448	-36.607	-20.249
438	0.438	-10.12	-18.919	2.229	-23.525	-8.337	-1.796	-30.524	-8.558
439	0.439	-16.122	-11.96	77.945	-4.104	-13.149	-8.163	-46.932	-10.624
440	0.44	-18.438	-3.066	45.446	-1.524	-7.125	-14.145	-41.941	-24.117
441	0.441	-19.018	-6.568	15.803	0.841	-9.427	-19.355	-28.557	-32.769
442	0.442	-15.728	-11.818	-10.933	-22.536	-9.987	-14.499	-8.073	-18.388
443	0.443	-15.144	-14.746	-19.124	-13.209	-14.617	-4.813	33.369	-4.774
444	0.444	-23.076	-12.238	-11.863	-15.881	-5.704	-8.472	5.565	7.485
445	0.445	-21.904	-19.612	-31.812	-13.318	-14.59	-16.785	-9.682	-16.268
446	0.446	-16.676	-12.836	-25.735	-10.941	-8.574	-7.1	-14.249	-33.269
447	0.447	-19.57	-15.34	-31.027	-4.475	-1.207	-8.247	-26.766	-23.934
448	0.448	-13.577	-11.252	-25.72	-10.225	-2.166	-7.079	-23.214	-4.165
449	0.449	-15.905	-10.654	-29.901	-8.405	-10.099	-14.424	0.468	13.676
450	0.45	-15.323	-7.34	-33.838	-12.975	-17.449	-17.329	3.448	-12.013
451	0.451	-14.731	-16.231	-37.583	-14.257	-12.608	-14.813	-10.752	-22.038
452	0.452	-11.818	-12.539	-27.64	-10.506	-11.843	-10.749	-13.317	-25.086
453	0.453	-9.29	-9.046	-24.671	-9.278	-6.248	-7.259	-11.011	-22.326
454	0.454	-16.636	-8.058	17.773	-21.058	-6.858	-9.182	-21.641	-24.804
455	0.455	-13.533	-16.955	60.246	-13.068	-4.958	-5.095	-8.078	10.282
456	0.456	-10.623	-10.952	-0.826	8.654	-9.041	-8.561	-2.879	5.299
457	0.457	-13.132	-5.716	-25.312	18.01	-5.572	-7.193	-4.549	-8.209
458	0.458	-10.797	-10.538	-18.039	-7.5	-3.256	-13.757	-8.925	-4.101
459	0.459	-10.205	-23.699	-24.687	-17.545	-0.364	-10.84	-10.163	-15.288
460	0.46	-9.622	-33.373	-30.725	-20.616	-5.597	-6.57	-18.54	-11.965
461	0.461	-11.367	-35.109	-25.343	-12.264	-13.525	0.795	-11.328	-21.226
462	0.462	-5.573	-11.287	9.891	-19.765	-6.165	-11.982	-8.585	-29.515
463	0.463	-7.895	-7.997	23.422	-26.696	-1.337	-20.686	-6.147	-26.973
464	0.464	-9.814	-11.095	11.025	-24.515	-7.354	-16.034	-2.092	-10.676
465	0.465	-6.5	-19.404	-38.134	-14.794	-12.989	-8.87	-10.074	-4.251
466	0.466	-15.39	-11.842	-71.605	-26.961	-11.062	-7.709	-26.178	1.587
467	0.467	-11.695	-18.8	-65.583	-31.577	-17.061	-11.187	-28.578	-10.591
468	0.468	-20.006	-16.653	-37.861	-9.869	-17.851	-10.218	-18.015	-5.93
469	0.469	-14.762	-10.841	-12.655	5.847	-14.383	-11.172	-12.266	-4.545
470	0.47	-17.64	-9.091	56.077	-2.469	-13.814	-6.909	13.967	1.833
471	0.471	-23.619	-7.53	105.436	-15.247	-4.924	-2.83	25.085	-6.498
472	0.472	-14.693	-11.759	42.938	-22.185	-11.326	-3.404	1.199	-3.385
473	0.473	-20.676	-12.89	2.266	-20.02	-5.331	-3.978	-1.958	-4.339
474	0.474	-17.56	-6.865	-19.803	-10.3	-12.682	-8.026	-4.696	-3.549
475	0.475	-6.706	-5.873	-26.356	-1.583	-5.896	-15.947	-2.135	-15.721
476	0.476	-13.854	-10.698	-8.141	-9.532	-6.661	-9.936	-8.974	-20.927
477	0.477	-22.752	-6.442	-35.815	-13.788	-5.875	-10.88	-6.756	-9.888
478	0.478	-21.59	-18.638	-30.786	-4.898	-7.793	-15.692	-16.422	-14.14
479	0.479	-14.242	-13.413	-35.247	-15.743	-9.709	-7.735	-11.122	-2.33
480	0.48	-15.217	-14.959	-39.307	-8.561	-11.447	-10.819	-12.672	-13.357
481	0.481	-21.22	-13.599	-20.519	-2.158	-11.057	-13.704	-8.455	-26.313
482	0.482	-17.151	-14.762	-10.438	-3.328	-3.705	-12.914	-17.411	-21.074
483	0.483	-15.206	-13.61	-1.146	-0.24	-0.619	-8.836	-35.466	-16.419
484	0.484	-14.611	-12.657	-15.249	-14.949	-3.546	-12.313	-74.018	-15.055
485	0.485	-17.506	-25.436	-33.051	-17.042	-9.568	-15.59	-57.614	-16.215
486	0.486	-14.016	-13.25	-35.41	-15.077	-21.77	-14.997	-92.879	-5.374
487	0.487	-6.656	-5.32	-29.04	-9.869	-9.58	-7.048	-42.599	-15.454
488	0.488	-7.608	-6.676	-34.834	-17.813	-11.128	-8.188	58.196	-9.078
489	0.489	-10.502	-15.587	-8.467	-7.752	-9.76	-7.196	72.493	-12.556
490	0.49	-9.719	-7.27	40.79	11.811	-13.433	-8.147	85.63	-9.46
491	0.491	-12.032	-6.289	-5.995	3.51	-12.261	-10.648	97.424	-6.564
492	0.492	-13.954	-13.066	-24.171	-4.007	-4.897	-6.572	21.567	-12.58
493	0.493	-17.243	-21.013	-7.734	-15.62	-0.046	-10.042	-8.012	-16.635
494	0.494	-20.144	-11.343	-12.79	-17.748	-9.717	-11.96	0.948	-5.778
495	0.495	-16.669	-25.674	-17.269	-19.701	-8.54	-9.048	-23.409	5.257
496	0.496	-18.997	-23.76	11.727	-31.911	-9.697	-13.882	-16.032	-1.923
497	0.497	-12.418	-32.484	-7.068	-17.597	-12.783	-10.575	-22.582	-5.621
498	0.498	-9.515	-18.168	-10.381	-19.521	-5.985	-9.978	-16.57	-11.627
499	0.499	-17.445	-23.976	-13.494	-17.784	-5.193	-11.317	-21.965	-14.718
500	0.5	-22.666	-4.637	-5.185	-13.126	-9.253	-6.855	-47.085	-15.666
501	0.501	-19.763	-7.163	-12.739	-11.756	-7.322	-6.265	-51.52	-28.838
502	0.502	-15.492	-9.499	-15.061	-2.837	-1.316	-11.093	-63.895	-26.925
503	0.503	-8.126	-20.146	-12.913	15.176	4.313	-15.719	-75.103	-18.24
504	0.504	-9.089	-10.477	-14.827	-18.296	2.402	-19.763	-58.052	-22.896
505	0.505	-13.349	-12.229	-9.546	-13.851	-4.93	-13.937	-11.014	-18.634
506	0.506	-11.025	-10.706	-14.107	-17.897	-13.802	-13.142	62.943	-9.712
507	0.507	-17.623	-14.979	-9.829	-6.639	-14.943	-6.557	33.375	-8.539
508	0.508	-15.118	-11.307	-16.203	-3.341	-9.694	-10.807	-11.298	-13.77
509	0.509	-14.343	-12.478	-10.156	-6.473	-10.632	-10.031	-19.397	-7.001
510	0.51	-9.511	-5.133	-11.027	1.853	-14.868	-11.957	47.401	-2.761
511	0.511	-7.58	-9.989	-9.96	-5.692	-10.786	-11.365	56.324	-8.386
512	0.512	-14.169	-9.231	-15.889	-17.296	-4.194	-5.935	-0.553	-10.355
513	0.513	-22.115	-16.577	-19.901	-23.685	0.076	-6.519	-22.601	-20.439
514	0.514	-25.229	-17.541	-23.438	-17.902	2.416	-5.938	-15.993	-19.11
515	0.515	-16.336	-11.551	-28.232	-16.175	-5.51	-1.867	-21.932	-10.213
516	0.516	-19.834	-9.239	-19.422	-17.725	-15.182	-6.689	-16.43	2.961
517	0.517	-16.766	-15.818	-31.289	-13.466	-14.014	-9.965	-21.339	-5.72
518	0.518	-15.817	-7.892	-26.702	-12.297	-15.17	-16.544	-16.714	-26.415
519	0.519	-18.357	-8.86	-5.035	5.713	-14.193	-6.863	-12.501	4.738
520	0.52	-12.768	-7.881	4.256	8.245	-9.338	-10.536	-8.765	0.649
521	0.521	-13.376	-21.032	7.028	-17.458	-8.552	-9.364	-11.915	-18.135
522	0.522	-8.768	-22.962	45.607	-20.733	-14.153	-8.384	-21.257	-14.855
523	0.523	-14.213	-14.262	6.897	-17.628	-13.565	-15.145	-35.593	-11.785
524	0.524	-13.662	-15.815	-18.319	-3.513	-16.83	-10.886	-43.239	-9.106
525	0.525	-14.27	-11.561	-22.837	9.261	-12.751	-6.827	-36.328	-6.609
526	0.526	-10.215	-5.166	-10.51	-11.809	-14.087	-14.772	-25.727	-8.95
527	0.527	-12.74	-11.145	-6.877	-14.482	-13.678	-11.681	3.277	-6.85
528	0.528	-13.154	-16.351	-10.236	-16.979	-12.49	-8.789	7.302	-8.813
529	0.529	-9.137	-15.376	-25.961	-28.581	-6.479	-6.295	-3.953	-14.07
530	0.53	-11.688	-16.158	-17.69	-13.685	-7.235	-13.665	-7.312	-9.456
531	0.531	-15.022	-8.806	-20.256	-7.875	-4.896	-12.723	-4.277	-10.841
532	0.532	-19.125	-9.77	-13.312	-6.121	-2.945	-13.52	-7.036	-12.038
533	0.533	-20.518	-8.991	-23.973	-10.77	7.142	-11.223	-9.644	-10.91
534	0.534	-16.103	-14.604	-18.173	-29.529	0.008	-10.664	-7.379	-11.896
535	0.535	-9.551	-16.504	8.117	-22	-8.881	-11.265	-9.593	-9.001
536	0.536	-10.347	-15.926	-3.154	3.714	-7.717	-7.223	-11.591	-8.251
537	0.537	-22.566	-16.492	-13.222	-13.326	-10.829	-7.631	-9.934	-13.86
538	0.538	-13.874	-11.647	-16.298	-10.253	-17.609	-13.071	-5.28	-17.344
539	0.539	-18.541	-11.076	-18.974	-13.005	-11.631	-12.512	-9.42	-14.056
540	0.54	-19.933	-19.992	-16.42	-15.572	-10.895	-14.473	-5.644	-16.983
541	0.541	-21.129	-11.104	-18.655	-22.58	-10.351	-12.763	-4.407	-10.058
542	0.542	-8.01	-9.931	-16.539	-11.97	-12.313	-9.306	-7.497	-18.997
543	0.543	-9.799	-17.255	-10.81	-6.146	-8.269	-6.029	-4.66	-15.534
544	0.544	-8.297	-12.389	-2.082	6.042	-8.652	-4.89	-7.251	0.503
545	0.545	-9.691	-8.11	-9.985	4.44	-5.381	-6.856	-14.676	-1.832
546	0.546	-10.875	-8.882	-11.315	-5.675	-6.571	-11.134	-19.608	-12.491
547	0.547	-14.38	-19.709	-10.263	-17.508	-12.599	-12.511	-10.088	-14.454
548	0.548	-15.358	-18.161	-9.289	-9.635	-8.403	-11.183	-11.37	-9.272
549	0.549	-16.347	-8.085	-12.511	-22.65	-4.414	-12.369	-5.397	-13.966
550	0.55	-13.857	-11.737	-15.538	-24.434	-2.521	-12.007	10.692	-9.766
551	0.551	-24.522	-15.174	-18.131	-22.919	-7.22	-10.089	-0.98	-8.647
552	0.552	-20.275	-20.366	-20.426	-15.797	-13.85	-13.009	-7.533	-7.525
553	0.553	-13.902	-13.562	-15.519	-9.45	-14.676	-11.866	-9.704	-14.91
554	0.554	-15.07	-11.033	-16.008	-6.003	-12.409	-14.605	-8.302	-25.774
555	0.555	-16.052	-6.954	-18.874	-17.869	-17.316	-11.164	-13.141	-12.862
556	0.556	-1.361	-11.765	-20.251	-16.381	-10.032	-3.846	-20.396	-14.661
557	0.557	-12.017	-16.389	-27.746	5.226	-11.095	-6.972	-14.032	-13.165
558	0.558	-21.715	-16.951	-44.139	14.464	-13.707	-7.954	-15.236	-11.866
559	0.559	-16.504	-23.896	-74.696	-28.155	-6.434	-12.222	-16.3	-10.757
560	0.56	-18.07	-17.093	-62.403	-22.214	-9.411	-11.455	-13.51	-11.934
561	0.561	-16.726	-14.565	-20.913	-16.867	-8.715	-7.988	-7.555	-2.288
562	0.562	-13.057	-13.778	17.697	-11.907	-4.73	-7.426	-3.552	-16.668
563	0.563	-11.903	-8.92	93.244	1.563	-6.733	-16.344	-14.495	-7.045
564	0.564	-21.589	-2.92	125.652	-2.593	-6.219	-15.2	-38.403	-12.337
565	0.565	-15.212	-10.285	16.999	-6.333	-6.87	-16.378	-55.526	-23.431
566	0.566	-11.726	-13.19	-26.252	-16.45	-7.336	-13.291	-83.858	-30.65
567	0.567	-16.946	-10.677	-13.187	-19.617	-9.729	-6.531	-102.661	-24.324
568	0.568	-17.912	-14.751	-25.108	-5.56	-11.931	-9.07	-51.188	-6.389
569	0.569	-13.657	-19.593	-14.366	-3.112	-13.167	-9.865	30.29	6.3
570	0.57	-12.883	-16.306	-24.323	-28.919	-7.443	-13.363	-23.892	-5.372
571	0.571	-8.041	-12.248	-15.495	-18.936	-1.91	-12.799	124.142	-16.098
572	0.572	-10.94	-5.683	-23.69	-15.924	-6.631	-14.94	187.53	-2.658
573	0.573	-12.873	-11.495	-16.35	3.734	-17.557	-7.212	52.734	-4.491
574	0.574	-12.299	-9.167	-23.002	-3.891	-12.988	-6.256	0.217	-15.593
575	0.575	-20.242	-20.011	-29.098	-20.209	-11.702	-9.162	-15.695	-22.832
576	0.576	-23.727	-31.05	-23.186	-34.611	-15.428	-8.392	-36.24	-15.355
577	0.577	-14.036	-23.884	-17.767	-19.759	-18.964	-6.079	-21.91	-6.534
578	0.578	3.005	-20.198	-22.764	-6.262	-7.209	-1.245	-35.048	-7.767
579	0.579	-3.955	-2.209	-18.28	-4.585	-15.185	-3.183	0.616	-2.633
580	0.58	-1.82	-9.777	-14.209	-9.319	-13.863	-0.279	-10.187	-13.581
581	0.581	-11.497	-12.125	-17.904	-13.671	-12.732	-6.08	-20.014	-15.031
582	0.582	-9.761	-14.268	-14.721	-4.847	-13.92	-5.304	6.749	-11.459
583	0.583	-11.309	-8.472	-17.977	-20.569	-14.915	-7.228	-33.825	-17.565
584	0.584	-18.458	-34.791	-9.744	-5.736	-8.15	-11.862	-26.453	-22.885
585	0.585	-24.826	-8.486	-7.272	-3.887	-5.651	-12.432	-19.898	-8.268
586	0.586	-16.483	-11.793	-37.635	-16.128	-0.063	-12.031	-13.872	-23.255
587	0.587	-19.561	-2.505	-41.691	-1.819	-0.667	-6.593	-41.528	-25.269
588	0.588	-16.648	5.828	-45.368	3.957	6.66	-10.067	-56.595	-16.653
589	0.589	-8.694	-1.71	-21.586	12.637	15.531	-6.766	-42.978	-2.421
590	0.59	-11.782	0.616	-30.869	7.958	4.681	-5.015	-30.563	11.045
591	0.591	-10.8	-22.815	11.718	-13.758	-5.385	-12.945	11.107	2.255
592	0.592	-8.268	-38.501	42.083	-60.817	-9.062	-21.259	-5.303	-18.513
593	0.593	-12.307	-35.808	-30.075	-40.903	-27.06	-13.893	-20.359	-15.869
594	0.594	-18.866	-18.013	-39.944	1.643	-14.275	-9.035	-15.843	-18.446
595	0.595	-26.781	-11.054	-31.042	-3.803	-7.308	-15.021	-11.707	-11.532
596	0.596	-25.79	-13.182	91.078	-28.966	-9.44	-15.783	45.072	-9.465
597	0.597	-26.733	-7.377	108.53	12.249	11.852	-9.19	4.536	-3.715
598	0.598	-13.556	-5.644	29.044	-4.207	20.192	-9.949	-62.093	-5.507
599	0.599	-15.474	-19.965	14.778	-9.254	-13.269	-10.702	-88.621	-4
600	0.6	-20.68	-21.898	-24.687	-13.744	-8.785	-14.167	-15.077	-17.005
601	0.601	-22.201	-13.19	-108.068	-9.697	-12.818	-13.572	73.996	-25.748
602	0.602	-15.026	-14.747	-118.858	-6.023	-9.101	-15.299	109.816	-24.246
603	0.603	-13.841	-7.604	-108.929	-2.706	-5.773	-7.341	164.13	-17.134
604	0.604	-10.333	-3.926	-46.351	-11.96	-2.634	0.996	35.791	2.368
605	0.605	-11.279	-17.091	10.617	-9.213	-10.908	-2.077	-16.669	5.03
606	0.606	-14.154	-11.862	92.169	-6.686	1.912	-6.898	-32.498	2.495
607	0.607	-9.864	-13.418	211.655	-13.686	-0.346	-14.81	-46.78	0.157
608	0.608	-13.901	-14.787	36.782	-20.065	-10.926	-20.011	-33.537	-10.506
609	0.609	-10.395	-21.187	-32.826	-10.341	-16.665	-19.021	-21.635	-35.675
610	0.61	-12.298	-3.193	-11.679	1.862	-14.848	-11.061	-32.334	-18.64
611	0.611	-14.009	-10.74	-30.766	-9.149	-10.123	-7.926	-22.341	-2.948
612	0.612	-19.775	-17.688	-13.219	-13.38	-14.308	-6.921	-31.14	-11.246
613	0.613	-18.967	-7.037	-28.938	-4.464	-13.084	-7.663	-39.173	-8.723
614	0.614	-16.992	-1.221	-43.052	-22.406	-9.532	-8.418	-31.812	-11.028
615	0.615	-17.541	-6.428	-29.694	-24.863	-10.426	-11.884	-38.414	-8.878
616	0.616	-19.245	-7.96	-17.8	-8.558	-21.19	-12.44	-56.59	-3.066
617	0.617	-11.284	-9.306	-6.911	-6.404	-13.952	-6.992	-61.968	-11.761
618	0.618	-7.772	-10.46	-16.718	-8.305	-10.189	-11.798	-46.846	-10.173
619	0.619	-10.84	-13.949	-7.747	0.462	-1.783	-8.482	-33.165	-8.765
620	0.62	-9.848	-12.994	-15.765	5.171	-0.744	-9.036	-3.883	0.188
621	0.621	-10.596	-15.89	-22.966	-13.566	-3.572	-11.528	53.031	1.388
622	0.622	-8.236	-21.881	-42.741	-16.026	2.52	-9.177	45.166	-10.378
623	0.623	-6.268	-22.627	-24.414	-13.635	-8.022	-13.208	8.438	-24.646
624	0.624	-5.656	-13.123	-18.873	-15.673	-12.188	-14.523	-11.513	-14.913
625	0.625	-13.374	-9.433	-23.836	5.696	-20.992	-9.069	-5.53	-20.094
626	0.626	-23.03	-17.762	-74.201	-36.825	-14.901	-9.623	-21.942	-12.109
627	0.627	-19.327	-25.119	-80.784	-30.768	-11.713	-10.183	-6.901	-19.195
628	0.628	-15.81	-12.34	-62.465	-14.237	-14.53	-8.414	-29.843	-4.8
629	0.629	-12.671	-3.627	-34.636	0.947	-13.655	-8.774	-17.607	4.949
630	0.63	-9.732	-2.064	0.746	14.587	-12.783	-16.101	-21.359	-7.178
631	0.631	-8.925	-9.223	69.577	2.271	-12.105	-10.855	-24.704	-2.468
632	0.632	-16.255	-15.598	99.328	-24.007	-8.72	-15.665	-27.859	-3.734
633	0.633	-23.011	-23.899	18.576	-6.897	-15.204	-11.385	14.718	-12.54
634	0.634	-22.231	-14.201	-14.062	-3.728	-12.594	-9.043	45.083	-15.957
635	0.635	-18.162	-13.032	-43.713	-23.356	-10.177	-10.961	-4.826	-16.874
636	0.636	-16.228	-23.831	-34.805	-30.806	-6.602	-11.521	1.795	-19.737
637	0.637	-15.64	-30.956	-26.681	-23.763	-3.228	-3.762	-4.146	-10.004
638	0.638	-16.206	-22.015	-4.603	-17.286	-1.419	-8.965	-31.828	-13.599
639	0.639	-9.217	-15.98	-24.531	-11.377	-9.287	-6.053	3.279	-14.678
640	0.64	-14.031	-6.289	-18.487	-6.054	-12.692	-3.522	-19.631	-13.593
641	0.641	-14.783	-5.118	9.215	-13.903	-9.533	-4.274	1.071	-22.37
642	0.642	-12.439	-1.638	-25.933	-12.507	-6.57	-6.208	-2.542	-18.786
643	0.643	-11.839	-13.457	6.078	1.825	-10.784	-10.844	-19.661	-15.634
644	0.644	-11.248	-11.913	10.14	3.811	1.435	-5.413	-22.865	-8.781
645	0.645	-16.67	-16.159	-1.082	-18.934	6.706	-7.333	-25.646	-4.434
646	0.646	-18.612	-14.979	-24.878	-21.922	-1.178	-11.971	-43.48	-16.537
647	0.647	-13.966	-16.125	-34.059	-24.562	-14.097	-12.54	-50.419	-18.207
648	0.648	-14.551	-19.198	-25.653	-6.668	-8.815	-15.038	-69.603	-16.575
649	0.649	-15.893	-12.403	7.813	5.024	-13.411	-11.727	-62.141	-17.835
650	0.65	-19.17	-13.163	-5.765	-9.78	-9.146	-7.646	-73.832	-14.072
651	0.651	-14.329	-9.078	-18.211	-15.522	-15.518	-7.251	-41.909	-0.852
652	0.652	-16.261	-5.575	-22.005	-27.654	-14.347	-14.595	26.807	0.95
653	0.653	-12.182	-15.625	-18.815	-22.947	-13.372	-7.239	135.406	-6.913
654	0.654	-10.814	-8.443	-15.783	-18.626	-10.455	-14.001	92.304	-8.186
655	0.655	-16.215	-14.807	-18.482	-1.534	-9.673	-6.053	26.385	-16.985
656	0.656	-11.364	-8.807	-15.901	33.554	-13.739	-7.012	14.427	-15.738
657	0.657	-15.992	-7.83	-13.502	8.447	-10.26	-11.842	-18.229	-8.331
658	0.658	-18.884	-8.797	-6.973	-23.445	-10.848	-11.065	-28.231	-11.16
659	0.659	-20.237	-20.223	-8.957	-19.348	-9.121	-16.681	-55.055	-19.028
660	0.66	-17.92	-15.589	-3.841	-15.645	-13.978	-23.26	-30.785	-24.208
661	0.661	-21.984	-25.652	-14.953	-12.334	-3.928	-17.252	-8.838	-17.366
662	0.662	-14.046	-13.856	-7.881	3.368	6.133	-11.629	-2.34	-11.293
663	0.663	-17.533	-12.329	-16.852	-22.147	-2.784	-6.782	52.546	-8.924
664	0.664	-16.568	-16.599	-13.449	-25.395	-6.287	-4.844	45.114	-12.361
665	0.665	-15.605	-20.282	-20.883	-16.081	-7.27	-10.256	-1.788	-4.96
666	0.666	-4.196	-14.289	-18.036	-1.947	-10.187	-10.838	-32.225	-9.755
667	0.667	-12.144	-11.199	-13.794	-9.459	-16.219	-8.912	-15.805	-19.382
668	0.668	-13.506	-4.428	-22.686	-16.378	-13.912	-7.168	-51.046	-12.944
669	0.669	-7.121	-3.654	-40.683	-18.482	-3.086	-8.525	-82.962	-2.057
670	0.67	-10.602	-15.842	-68.932	-8.782	-1.536	-9.876	-78.865	-3.37
671	0.671	-17.96	-14.099	-50.161	-13.977	-14.507	-12.002	-22.117	-9.717
672	0.672	-17	-25.145	-26.386	-18.615	-23.232	-16.459	2.325	-10.838
673	0.673	-17.784	-20.91	-4.624	-19.958	-18.595	-14.716	69.142	-13.901
674	0.674	-10.437	-12.024	32.283	-16.289	-17.265	-11.234	6.629	-9.036
675	0.675	-15.286	-3.715	107.935	-5.444	-8.393	-6.785	-50.308	-15.005
676	0.676	-19.559	-13.401	53.795	-12.601	-9.595	-3.884	16.431	-23.892
677	0.677	-17.255	-12.254	-54.736	-16.312	-6.543	-8.729	61.107	-13.029
678	0.678	-15.336	-6.275	-68.993	-10.314	-9.493	-8.156	69.223	-11.651
679	0.679	-17.285	-5.305	-55.757	-13.397	-13.791	-12.226	17.528	-2.719
680	0.68	-15.553	-4.343	-20.062	1.31	-9.767	-6.431	-15.962	-11.005
681	0.681	-16.909	-15.772	-30.875	16.2	-7.87	-18.635	-21.974	-27.043
682	0.682	-11.496	-23.716	117.261	-12.836	-9.845	-13.412	-49.665	-24.696
683	0.683	-4.917	-19.468	138.462	-16.926	-9.295	-11.874	-54.714	-1.258
684	0.684	-10.92	-23.155	42.298	-35.704	-5.85	-13.24	-68.238	8.041
685	0.685	-10.147	-24.318	-10.154	-18.701	-5.496	-14.416	-64.133	22.176
686	0.686	-10.729	-23.366	-26.04	-9.439	1.058	-10.941	-60.453	-6.066
687	0.687	-18.089	-18.547	-40.352	-12.167	5.871	-9.987	-15.722	-24.83
688	0.688	-21.001	-12.564	-27.16	-19.739	3.342	-3.219	63.652	-14.743
689	0.689	-16.763	-5.213	-38.913	-12.791	-8.859	-7.491	31.151	-30.407
690	0.69	-17.556	-4.246	-28.03	-10.697	-10.623	-13.121	-18.147	-27.701
691	0.691	-16.99	-12.181	-37.757	6.697	-18.587	-2.295	-44.837	-14.913
692	0.692	-15.068	-11.221	-28.555	-0.284	-8.56	-13.335	61.014	6.199
693	0.693	-11.019	-12.186	-20.15	-10.942	-7.431	-9.091	46.691	-13.523
694	0.694	-6.193	-9.679	-27.168	-12.903	-13.462	-7.948	7.22	-21.054
695	0.695	-9.49	-12.016	-20.295	-32.272	-12.504	-6.8	-28.382	-14.077
696	0.696	-13.559	-11.439	-26.155	-14.486	-13.474	-9.908	-39.214	0.828
697	0.697	-8.724	-16.086	-20.891	-2.89	-9.233	-10.892	-29.342	-8.842
698	0.698	-13.371	-14.354	-16.13	-13.547	-5.198	-13.421	-20.436	-21.025
699	0.699	-16.279	-19.199	-20.712	-30.968	-1.729	-11.111	-28.561	-13.091
700	0.7	-11.439	-22.496	-24.78	-5.229	-6.391	-6.286	-21.177	-3.019
701	0.701	-13.379	-13.613	-21.107	-1.974	-8.146	-8.234	12.341	-9.399
702	0.702	-17.437	-9.949	-17.813	-5.112	-4.681	-2.823	-5.781	-15.378
703	0.703	-16.077	-13.446	-14.691	-7.868	-10.123	-7.676	-22.102	-16.324
704	0.704	-18.394	-14.421	-17.345	-15.466	-6.662	-5.749	3.258	-21.152
705	0.705	-16.261	-7.641	-19.807	-13.164	-7.264	-8.658	-10.168	-7.979
706	0.706	-22.258	-11.899	10.652	-6.761	0.467	-13.496	-22.509	9.455
707	0.707	-14.322	-7.835	-1.658	-4.813	-4.772	-14.082	-26.164	-16.276
708	0.708	-11.236	-4.358	-5.262	-6.579	-9.626	-11.189	-16.116	-19.573
709	0.709	-6.42	-7.65	-8.456	4.41	-10.418	-12.55	-0.484	-16.482
710	0.71	-14.373	-7.086	-11.462	8.645	-12.755	-11.206	-3.229	-19.192
711	0.711	-19.602	-8.454	-14.061	-10.918	-17.606	-12.387	-15.981	-11.64
712	0.712	-16.703	-6.153	-11.463	-19.295	-10.245	-10.459	-18.258	-0.032
713	0.713	-15.917	-8.297	-9.041	-21.87	-5.387	-7.745	-11.833	-2.165
714	0.714	-13.593	-13.537	-11.11	-19.607	-7.888	-12.568	-5.97	-7.978
715	0.715	-10.106	-20.128	-12.979	-4.75	-10.213	-9.076	-14.681	-6.237
716	0.716	-9.526	-20.91	-28.782	-18.324	-3.633	-4.432	-32.131	-10.864
717	0.717	-10.088	-24.961	-35.094	-27.042	-11.563	-11.018	-25.211	-20.914
718	0.718	-15.891	-25.533	-25.342	-9.649	-12.532	-11.791	-27.357	-17.243
719	0.719	-21.502	-28.818	-16.561	-7.36	-17.381	-14.112	-17.668	-11.23
720	0.72	-16.653	-22.239	-11.85	-13.748	-13.124	-13.535	-1.776	-5.992
721	0.721	-14.702	-9.095	9.875	-11.81	-7.507	-8.891	17.425	-10.821
722	0.722	-12.961	-7.171	56.976	-17.034	-12.35	-12.97	-0.293	-16.825
723	0.723	-16.447	-12.413	23.59	0.369	-7.71	-13.376	6.73	-19.177
724	0.724	-14.134	-7.795	-6.682	-15.952	-7.132	-12.045	17.354	-12.615
725	0.725	-17.048	-9.169	-56.469	-1.07	-3.648	-9.161	7.6	-4.687
726	0.726	-19.784	-12.866	-62.873	-3.023	3.71	-6.466	-4.67	-7.797
727	0.727	-16.351	-11.718	-56.781	-22.409	4.679	-6.866	-6.204	-12.654
728	0.728	-14.251	-19.076	-29.142	-19.903	-4.225	-9.011	-10.411	-8.422
729	0.729	-15.431	-8.232	-4.007	1.174	-5.382	-7.084	-9.199	-10.765
730	0.73	-19.7	-6.885	64.695	9.472	-6.349	-11.349	-5.707	-14.274
731	0.731	-16.227	-15.799	35.121	-13.779	-5.38	-14.255	-2.615	-12.349
732	0.732	-23.588	-19.312	8.436	-16.873	-11.396	-10.786	-1.648	-12.961
733	0.733	-22.628	-22.428	0.44	-19.604	-9.089	-6.351	-6.022	-11.636
734	0.734	-19.727	-17.596	-6.816	-1.812	-11.041	-3.455	-8.515	-11.249
735	0.735	-13.755	-6.198	-13.406	-18.102	-14.351	-11.397	-19.504	-16.104
736	0.736	-8.167	-10.86	-19.475	-24.508	-11.456	-7.918	-30.619	-12.822
737	0.737	-6.266	-15.134	-24.993	-10.984	-19.396	-11.022	-32.031	-16.919
738	0.738	-0.296	-16.308	-20.058	-9.272	-20.561	-8.125	-30.848	-10.024
739	0.739	0.442	-12.841	-24.595	5.008	-13.226	-5.616	-29.57	0.757
740	0.74	-10.437	-7.62	-87.198	-4.695	-8.43	-11.243	-13.394	-15.186
741	0.741	-12.045	-4.732	-167.968	-20.586	-0.538	-14.739	21.762	-21.635
742	0.742	-10.738	-14.425	-135.527	-18.466	-3.689	-12.812	6.848	-15.878
743	0.743	-14.452	-15.595	-125.706	-1.076	-8.567	-12.247	-15.778	-10.69
744	0.744	-17.959	-9.604	-63.228	-12.735	-16.535	-11.873	-11.585	-2.81
745	0.745	-23.202	-21.413	58.85	-27.673	-19.67	-15.181	-8.018	1.392
746	0.746	-22.265	-19.882	251.374	-25.794	-12.94	-13.07	-11.464	-12.985
747	0.747	-18.04	-12.739	276.885	-24.094	-10.459	-15.031	-8.693	-14.971
748	0.748	-15.753	-16.432	114.102	-16.206	-16.105	-13.889	-11.666	-6.317
749	0.749	-20.639	-10.451	8.217	-11.993	-14.206	-9.652	-14.372	-14.335
750	0.75	-16.039	-3.113	-10.964	2.269	-10.945	-7.928	-16.814	-10.149
751	0.751	-20.139	-7.964	-28.41	0.299	-9.237	-11.425	-10.555	-13.9
752	0.752	-18.816	-8.747	-44.318	-4.964	-2.316	-10.079	-12.609	-17.45
753	0.753	-15.567	-20.961	-58.708	2.935	-1.408	-9.709	-17.966	-14.418
754	0.754	-13.487	-26.2	-45.603	-18.773	-0.706	-15.726	-13.51	-19.315
755	0.755	-16.245	-21.562	-57.458	-34.49	-9.674	-13.221	-15.009	-25.384
756	0.756	-12.03	-17.318	-46.679	-8.998	-8.569	-9.181	-11.462	-14.81
757	0.757	-7.247	-10.957	-36.845	-5.749	-3.397	-8.627	-5.588	0.993
758	0.758	-1.305	-16.98	-45.807	-15.099	-2.491	-10.593	10.347	-5.483
759	0.759	-6.974	-11.772	-37.745	-23.465	-5.073	-10.046	-10.85	-15.235
760	0.76	-17.862	-10.821	-45.167	-20.988	-9.193	-5.241	-30.679	-20.542
761	0.761	-19.468	-10.059	-25.3	14.004	-17.189	-8.563	-28.257	-6.297
762	0.762	-23.78	-6.001	-31.369	18.979	-20.348	-14.013	-16.752	-4.402
763	0.763	-17.452	-7.95	-3.738	-3.907	-21.373	-17.514	-1.946	-2.696
764	0.764	-16.348	-13.965	-8.816	-16.349	-8.267	-10.174	23.115	-13.766
765	0.765	-13.316	-18.052	-13.309	-20.069	-10.264	-7.29	-0.784	-23.874
766	0.766	-22.282	-27.558	-17.426	-23.406	-15.55	-4.789	-10.177	-22.771
767	0.767	-15.18	-18.867	-13.825	-14.186	-11.724	-10.024	-18.609	-11.98
768	0.768	-16.406	-12.505	-17.213	-11.556	-0.737	-9.273	-57.213	-22.099
769	0.769	-19.571	-9.043	-20.403	-34.844	-2.14	-7.367	-62.707	-13.246
770	0.77	-26.413	-8.08	-17.798	-25.624	-8.57	-10.673	-47.684	-14.473
771	0.771	-16.791	-10.982	-13.054	-24.707	-9.773	-1.78	-26.636	-8.502
772	0.772	-13.171	-13.48	-10.609	-10.605	-12.897	-2.959	14.559	7.529
773	0.773	-9.744	-1.28	-12.968	27.882	-8.093	0.497	97.74	-8.774
774	0.774	-4.588	-3.018	-19.432	-10.866	-7.35	-2.616	62.088	-15.201
775	0.775	0.179	-1.474	-13.723	-5.909	-5.06	-5.529	7.858	-13.308
776	0.776	11.523	-17.348	-8.638	-1.539	-4.516	-8.052	-21.808	-15.076
777	0.777	-9.255	-23.729	11.959	-22.287	-2.609	-10.374	-30.793	-0.78
778	0.778	-17.639	-25.642	-2.25	-11.122	-10.377	-16.956	-38.985	-6.616
779	0.779	-25.248	-13.444	-4.821	-7.878	-11.373	-19.48	-46.382	-1.423
780	0.78	-22.985	-11.886	-7.173	1.394	-8.503	-17.163	-52.953	-22.157
781	0.781	-25.18	-7.613	-5.015	-18.361	4.625	-15.237	-46.918	-13.865
782	0.782	-19.437	-19.419	-6.969	-20.914	-1.206	-7.895	36.324	-11.369
783	0.783	-21.251	-24.056	-1.816	-27.93	-2.979	-14.679	71.939	-18.348
784	0.784	-6.995	-11.081	-9.871	-17.329	-1.455	-13.914	39.387	-3.474
785	0.785	-12.849	-12.808	-5.709	-11.539	-14.438	-16.24	-10.076	-9.305
786	0.786	-7.662	-11.233	6.023	-2.845	-12.722	-9.676	-19.094	-14.547
787	0.787	-18.72	-9.857	-5.082	-1.304	-14.292	-10.461	-43.559	2.849
788	0.788	-14.497	-3.45	-0.897	0.057	-7.166	-6.403	-65.691	-4.131
789	0.789	-8.145	-11.765	-2.114	-8.861	-0.799	-5.825	-85.682	-2.021
790	0.79	2.656	-6.53	-10.428	-12.369	-4.29	-13.185	-116.062	-7.823
791	0.791	-10.366	-13.289	-11.385	-13.355	-1.19	-8.358	-143.694	-9.568
792	0.792	-19.13	-19.274	-18.196	-6.615	-7.949	-12.623	-67.948	-8.016
793	0.793	-27.113	-20.03	-22.411	-2.397	-13.932	-10.305	-13.696	-12.259
794	0.794	-28.521	-20.603	-18.266	-14.628	-13.15	-6.815	134.392	-15.91
795	0.795	-19.667	-10.53	-13.344	-9.453	-8.301	-7.396	113.292	-9.882
796	0.796	-20.872	-11.891	-17.922	-7.939	-15.652	-5.655	209.43	-6.774
797	0.797	-15.687	-15.56	-19.384	2.114	-12.737	-11.451	121.952	-13.531
798	0.798	-10.882	-12.056	-15.667	-12.212	-8.465	-12.215	42.467	-0.345
799	0.799	-16.908	-17.273	-20.071	-10.293	-14.061	-11.625	-29.632	-6.123
800	0.8	-19.255	-18.236	-14.698	-12.004	-13.459	-12.189	-16.375	-0.882
801	0.801	-24.115	-13.952	-3.9	-10.411	-6.078	-17.599	-4.438	-15.169
802	0.802	-18.142	-1.747	19.855	-17.563	4.794	-6.746	-15.12	-20.959
803	0.803	-9.259	-13.925	2.771	-21.224	6.192	-11.378	14.588	-22.664
804	0.804	-12.75	-18.574	-6.553	-17.696	-0.149	-15.616	-12.163	-14.706
805	0.805	-15.848	-8.506	-3.852	-5.87	-10.941	-6.703	-36.521	-4.608
806	0.806	-9.077	-4.814	-6.357	-13.784	-9.548	-7.852	-43.806	-0.904
807	0.807	-3.068	-5.956	-4	2.127	-8.341	-4.732	-37.135	-4.346
808	0.808	-5.383	-11.156	-6.076	-16.976	-9.454	-1.803	-43.048	-18.22
809	0.809	-10.213	-15.972	-11.815	-14.425	-16.77	-4.298	-37.518	-8.495
810	0.81	-13.504	-20.216	-16.957	-16.719	-11.884	-5.05	-32.403	-13.675
811	0.811	-18.928	-24.267	-15.314	-14.554	-12.617	-6.958	-27.871	-34.339
812	0.812	-12.358	-14.775	-33.966	-24.154	-8.517	-16.994	-31.832	-25.959
813	0.813	-13.131	-15.916	-26.299	-15.371	-9.06	-15.612	-20.494	-23.379
814	0.814	-7.51	-12.42	-28.477	-19.983	-4.373	-14.429	-17.017	-20.992
815	0.815	-8.075	-15.51	-17.691	-4.091	-7.223	-13.237	-13.678	-6.039
816	0.816	-14.052	-16.475	-7.872	2.294	-15.103	-14.166	-16.155	-19.542
817	0.817	-11.708	-10.476	8.142	4.265	-18.534	-7.355	-18.493	-14.254
818	0.818	-13.608	-11.228	10.419	2.579	-13.255	-3.072	-25.345	-12.63
819	0.819	-16.859	-22.045	20.221	4.173	-16.097	-15.238	-14.742	6.188
820	0.82	-22.237	-17.39	8.146	-17.477	-10.042	-16.95	-20.566	-22.012
821	0.821	-17.364	-18.727	-2.788	-33.093	-15.603	-5.889	-22.218	-18.274
822	0.822	-16.754	-9.82	-9.845	-30.335	-10.706	-1.594	-26.765	-8.134
823	0.823	-7.827	-10.98	-13.393	-2.037	-8.719	-10.469	-13.688	-11.146
824	0.824	-6.641	-3.619	-21.549	9.249	-5.761	-13.927	-8.275	-2.753
825	0.825	-7.757	-6.514	-13.963	19.361	0.095	-12.935	-6.588	-10.24
826	0.826	-12.927	-17.92	-28.419	-21.405	-3.915	-15.814	6.447	-12.494
827	0.827	-15.759	-28.952	-30.276	-15.908	-7.343	-13.277	-9.374	-10.313
828	0.828	-14.925	-15.99	-20.353	-20.885	-11.938	-9.192	-24.22	-4.439
829	0.829	-17.193	-10.767	-18.433	-25.283	-7.843	-9.759	-53.199	-9.587
830	0.83	-12.308	-15.404	-23.022	-21.149	-7.429	-9.172	-57.216	-7.962
831	0.831	-12.836	-8.234	-15.924	-17.418	-11.84	-7.416	-30.813	-12.191
832	0.832	-8.725	-17.131	3.607	-7.313	-7.716	-6.043	-6.887	-15.816
833	0.833	-13.499	-15.971	29.192	-10.365	-9.015	-4.654	27.769	-0.082
834	0.834	-22.147	-15.008	-1.658	-18.642	-13.419	-8.698	78.331	-2.155
835	0.835	-23.238	-15.964	-22.22	-26.135	-4.475	-5.191	58.589	-11.753
836	0.836	-26.273	-15.187	-18.408	-28.395	-3.285	-7.491	16.108	-2.99
837	0.837	-17.301	-15.968	-14.993	-21.951	2.749	-12.314	10.655	-10.885
838	0.838	-13.755	-5.136	-17.998	-0.626	-6.9	-12.871	5.595	-0.765
839	0.839	-14.655	-6.691	-60.593	13.516	-8.026	-7.425	-35.632	-12.528
840	0.84	-7.81	-8.052	-78.852	-4.262	-11.475	-7.984	-41.022	-17.116
841	0.841	-10.249	-9.208	-51.214	-1.896	-12.417	-11.265	-35.975	-21.325
842	0.842	-14.252	-20.045	-46.196	4.54	-15.289	-11.836	-31.491	-20.119
843	0.843	-12.258	-9.989	-32.663	14.264	-9.265	-16.666	-18.993	-21.233
844	0.844	-16.846	-8.841	29.794	9.078	-13.312	-9.303	22.787	-13.839
845	0.845	-19.691	-5.369	110.466	-14.701	-5.362	-10.262	50.727	0.882
846	0.846	-16.132	-15.054	12.712	-24.769	-4.375	-14.502	5.458	-14.004
847	0.847	-16.447	-18.744	-0.468	-21.64	-3.391	-13.713	-36.883	-19.782
848	0.848	-15.981	-10.428	-12.301	-1.841	-7.632	-10.225	-53.233	-11.04
849	0.849	-18.612	-5.201	-23.145	-35.277	-8.383	-12.164	-48.18	-6.347
850	0.85	-13.506	-19.898	-33.026	-30.789	-7.784	-4.431	-61.751	-16.399
851	0.851	-10.141	-13.494	-24.121	-1.736	-11.049	-11.787	-57.681	-2.064
852	0.852	-12.98	-15.422	-16.044	-12.934	-12.766	-8.887	-0.971	-19.489
853	0.853	-17.765	-10.194	-23.42	-29.932	-13.125	-13.135	104.88	-3.225
854	0.854	-18.272	-18.129	-16.896	-20.647	-12.716	-9.075	32.67	-13.849
855	0.855	-16.457	-19.465	-23.007	-23.347	-11.536	-7.139	-6.895	-8.021
856	0.856	-19.881	-18.286	-17.68	-15.761	-15.212	-13.126	-18.739	-9.734
857	0.857	-13.436	-17.105	-12.735	-22.699	-10.77	-13.896	-7.857	-14.351
858	0.858	-10.849	-18.067	-17.269	-7.767	-3.042	-10.402	-17.615	-10.06
859	0.859	-8.467	-7.22	-13.289	-5.818	-12.724	-10.983	-8.575	-13.744
860	0.86	-11.898	-8.562	-17.059	-7.527	-9.051	-11.563	-16.499	-12.596
861	0.861	-7.213	-7.4	-13.862	-15.437	-7.895	-14.083	-23.713	-13.563
862	0.862	-16.073	-15.73	-10.851	-14.045	-8.868	-15.44	-17.214	-16.492
863	0.863	-14.865	-12.626	-8.241	0.303	-9.847	-11.383	-59.883	-15.706
864	0.864	-15.967	-13.592	-10.839	-1.601	-7.336	-11.786	-76.299	-11.626
865	0.865	-16.871	-12.808	-13.194	14.294	-9.658	-15.089	-71.263	-11.032
866	0.866	-19.716	-15.127	-15.238	-17.603	-10.25	-12.194	-21.082	-21.067
867	0.867	-20.443	-24.602	-13.185	-22.002	-6.97	-6.979	25.685	-19.698
868	0.868	-21.17	-15.679	2.764	-9.571	-6.402	-7.557	117.199	-0.134
869	0.869	-20.546	-7.346	4.931	-5.874	-5.043	-9.489	77.703	-2.828
870	0.87	-14.51	-14.7	18.373	-22.867	-8.34	-11.24	-5.696	-10.337
871	0.871	-2.288	-7.92	9.317	-7.187	-14.913	-12.608	5.167	-17.296
872	0.872	2.968	-8.688	-14.745	6.941	-10.078	-6.223	15.084	-15.149
873	0.873	1.454	-7.897	-45.895	9.433	-9.3	-5.457	-11.605	-17.074
874	0.874	-14.38	-14.473	-91.939	-16.281	-5.24	-9.528	-19.737	-11.852
875	0.875	-20.735	-18.724	-86.11	-26.344	-8.72	-11.477	-12.357	-16.479
876	0.876	-26.508	-19.5	-80.835	-29.442	-10.641	-12.068	-18.9	-3.507
877	0.877	-31.708	-17.561	-35.522	-21.116	-6.573	-12.663	-24.861	-8.741
878	0.878	-27.045	-16.98	6.905	-8.319	1.366	-9.188	-19.428	-23.071
879	0.879	-19.859	-15.218	90.003	-19.908	0.204	-4.731	-14.386	-17.26
880	0.88	-18.678	-14.811	149.465	-0.738	-9.474	-7.63	-37.235	5.584
881	0.881	-10.327	-9.388	73.463	-8.261	-18.392	-8.983	-49.631	-10.082
882	0.882	-17.658	-12.869	4.255	-10.575	-19.579	-16.346	-53.293	-12.794
883	0.883	-12.803	-12.285	-58.363	-12.694	-14.36	-8.994	-63.307	-15.322
884	0.884	-10.27	-15.191	-82.831	-10.752	-9.521	-9.957	-47.489	-22.293
885	0.885	-7.938	-10.355	-60.875	-12.5	-8.75	-10.726	-4.718	-7.398
886	0.886	-12.759	-3.001	-41.05	-4.583	-11.064	-0.082	86.952	-1.604
887	0.887	-14.682	-5.897	-22.959	8.391	-6.225	-10.149	47.539	-6.835
888	0.888	-14.083	-5.105	60.166	17.122	-8.158	-11.32	11.881	-5.291
889	0.889	-12.698	-13.994	71.889	-6.644	-5.261	-7.845	-20.726	-18.255
890	0.89	-13.07	-19.978	17.584	-23.649	-3.918	-4.749	-10.934	-16.514
891	0.891	-10.918	-20.934	-12.125	-26.73	-8.388	-3.779	-19.906	-14.975
892	0.892	-15.352	-16.091	-21.067	-18.386	-10.147	-8.045	-11.85	-16.34
893	0.893	-17.078	-10.092	3.299	-10.828	-7.642	-7.276	-19.262	-12.682
894	0.894	-14.557	-10.857	-18.776	-8.505	-6.292	-7.861	-12.721	5.317
895	0.895	-19.976	-7.368	-25.355	14.898	-7.463	-16.565	-18.721	2.794
896	0.896	-15.141	-6.777	-31.392	-19.575	-9.396	-13.083	-13.284	-8.803
897	0.897	-17.069	-15.676	-26.068	-33.138	-8.24	-9.988	-8.276	-19.479
898	0.898	-13.002	-19.345	-41.171	-29.078	-10.372	-5.153	-21.886	-21.432
899	0.899	-14.344	-27.659	-36.677	-17.844	-10.184	-2.633	-34.305	1.405
900	0.9	-16.657	-28.622	-40.661	-7.808	-14.448	-9.984	-37.983	-1.696
901	0.901	-10.07	-13.917	8.57	-10.918	-9.032	-12.87	-20.907	0.994
902	0.902	0.772	-3.269	-11.302	-19.222	-7.097	-15.377	-11.492	-16.81
903	0.903	-12.192	-12.954	-5.365	9.036	-5.164	-8.012	19.849	-23.789
904	0.904	-17.407	-28.825	22.072	-2.194	-11.749	-14.782	40.762	-17.391
905	0.905	-9.468	-18.184	-3.239	-19.211	-5.746	-17.288	-15.935	-15.464
906	0.906	-8.109	-16.252	-16.847	-16.103	1.607	-11.66	-73.031	-13.719
907	0.907	-17.002	-7.542	-20.98	-7.748	2.566	-15.136	-95.415	-21.649
908	0.908	-13.511	-15.479	-24.711	-10.232	-7.116	-6.418	-89.025	0.003
909	0.909	-14.479	-19.746	-21.492	-21.819	-13.504	-12.413	-107.365	9.296
910	0.91	-9.635	-10.853	-24.624	-15.433	-7.508	-9.315	-24.276	-10.445
911	0.911	-15.63	-4.856	-27.356	-21.223	-8.475	-14.147	154.619	-2.912
912	0.912	-16.394	-10.072	-24.862	-16.009	-1.696	-14.913	128.969	-24.02
913	0.913	-27.231	-7.163	-27.19	-11.369	-9.622	-5.999	12.548	-21.315
914	0.914	-25.686	-11.416	-59.127	-9.972	-10.578	-7.146	33.518	-13.752
915	0.915	-21.432	-9.096	-127.824	-6.29	-5.725	-10.232	129.569	-16.056
916	0.916	-17.758	-13.948	-117.95	-19.444	-11.719	-9.266	41.969	-13.921
917	0.917	-16.605	-18.608	-55.434	-14.246	-10.959	-13.521	-5.705	-11.998
918	0.918	-15.654	-12.048	-14.785	0.057	-18.902	-12.734	-20.046	-10.255
919	0.919	-12.758	-9.543	96.33	-17.354	-9.223	-10.798	-33.177	-18.174
920	0.92	-11.983	-11.882	239.568	-5.728	-15.61	-7.522	-44.99	-13.909
921	0.921	-9.644	-11.316	104.894	-12.12	-9.608	-9.269	-55.904	-17.583
922	0.922	-13.113	-14.618	17.439	13.045	-10.576	-3.469	-26.392	-4.41
923	0.923	-9.814	-5.733	1.551	-10.745	-3.791	-12.383	0.143	0.822
924	0.924	-10.396	-6.908	-12.793	11.116	-9.777	-8.904	-24.402	-13.494
925	0.925	-15.262	-5.779	-25.991	8.363	-15.381	-9.892	-31.894	-11.553
926	0.926	-14.703	-19.738	-14.196	-30.19	-10.536	-8.945	-25.448	-2.856
927	0.927	-12.99	-21.699	-25.019	-35.648	-13.817	-9.75	-19.576	-4.398
928	0.928	-17.862	-23.474	-34.831	-30.642	-12.073	-18.682	-25.126	-14.454
929	0.929	-14.601	-18.873	-8.025	-17.107	-7.212	-15.234	-20.207	-20.852
930	0.93	-20.036	-8.847	-16.006	-21.176	2.856	-12.17	-15.863	-19.702
931	0.931	-15.215	-5.208	-23.223	-2.417	4.195	-3.296	-11.913	-12.353
932	0.932	-9.228	-13.559	-16.605	0.822	-10.151	-9.315	-23.232	-7.526
933	0.933	-14.846	-8.364	-22.64	-2.328	-15.971	-14.569	-74.792	-5.04
934	0.934	-15.437	-9.361	-28.149	0.334	-14.236	-17.496	-82.219	-9.121
935	0.935	-20.094	-13.66	-33.279	2.825	-15.788	-9.587	-48.804	-12.639
936	0.936	-16.054	-17.769	-28.908	-18.31	-8.625	-8.647	-30.627	-12.081
937	0.937	-13.562	-25.739	-24.894	-21.04	-7.481	-7.706	52.603	-19.834
938	0.938	-20.948	-13.984	-28.597	-18.549	-8.661	-8.513	64.328	-16.787
939	0.939	-9.17	-18.695	-18.499	-2.32	-5.592	-10.868	10.049	-21.652
940	0.94	-13.833	-17.42	-27.758	-13.026	-2.706	-12.842	0.087	-15.704
941	0.941	-12.51	-13.825	-36.125	-18.917	-5.231	-6.89	8.917	-13.436
942	0.942	-16.224	-17.371	-33.663	-6.802	-10.852	-9.258	0.773	-4.007
943	0.943	-7.948	-16.463	-17.474	1.058	-10.284	-12.797	-6.546	-18.388
944	0.944	-8.965	-13.605	14.403	-0.352	-8.36	-12.266	-13.063	-4.889
945	0.945	-9.981	-16.161	73.946	-12.213	-11.269	-8.262	-18.98	-13.631
946	0.946	-16.039	-18.53	16.977	-23.289	-5.47	-10.833	-24.345	10.134
947	0.947	-13.758	-22.067	-64.568	-24.699	-7.803	-7.59	-19.34	-6.954
948	0.948	-21.737	-14.784	-97.146	-18.401	-9.742	-10.542	-42.397	-16.306
949	0.949	-18.679	-10.029	-107.091	-10.157	-9.173	-11.749	-46.621	-8.05
950	0.95	-13.887	-14.377	-80.467	-13.331	-10.925	-16.051	-73.017	-5.569
951	0.951	-11.422	-15.221	-39.894	-16.268	-14.421	-14.743	-104.033	-12.593
952	0.952	-13.788	-7.35	71.158	-12.07	-11.14	-12.472	-83.372	-14.769
953	0.953	-23.311	-10.5	182.392	-16.197	-7.08	-9.612	-26.689	-20.635
954	0.954	-16.989	-15.4	81.34	-19.724	-12.892	-10.812	62.936	-11.998
955	0.955	-15.891	-14.702	-10.788	-16.497	-7.293	-15.118	170.363	-16.708
956	0.956	-21.171	-17.09	0.982	-25.476	-2.46	-11.679	213.497	-18.124
957	0.957	-14.457	-12.318	-9.922	-24.391	-1.879	-12.102	68.67	1.374
958	0.958	-8.53	-7.724	-0.114	-6.454	-2.464	-5.563	10.946	-18.41
959	0.959	-14.222	-2.368	-26.885	11.289	-9.451	-4.632	-6.499	-15.932
960	0.96	-17.79	-13.278	-35.074	-9.882	-8.512	-10.674	-22.375	-4.362
961	0.961	-19.81	-24.376	-27.803	4.186	-12.801	-13.028	-36.619	-6.564
962	0.962	-17.966	-24.811	-34.457	-3.411	-13.796	-15.375	-23.254	-16.302
963	0.963	-13.995	-20.597	-28.532	-33.833	-16.134	-13.467	-34.913	-28.555
964	0.964	-15.44	-14.255	-34.024	-4.848	-15.573	-10.19	-24.045	-23.975
965	0.965	-15.914	-5.995	-29.079	-1.208	-8.231	-3.631	-14.135	-11.063
966	0.966	-13.088	-9.146	-27.058	-3.769	6.47	-6.174	-20.228	-3.97
967	0.967	-7.163	-12.106	-22.69	-13.873	0.068	-11.811	-29.116	-12.737
968	0.968	-16.914	-12.942	-26.759	-23.214	-9.629	-5.257	-21.026	-11.237
969	0.969	-20.662	-4.091	-23.053	-25.984	-7.915	2.657	-43.14	-9.928
970	0.97	-26.725	-14.981	-12.893	-18.518	-12.566	-9.164	-49.789	-13.645
971	0.971	-17.108	-13.676	-22.009	-16.25	-13.93	-10.718	-19.435	-24.508
972	0.972	-13.493	-12.553	-7.881	-14.169	-17.613	-3.567	41.514	-14.466
973	0.973	-10.066	-16.083	-20.756	-0.656	-16.462	-12.481	0.942	-13.319
974	0.974	-4.895	-8.764	-23.196	4.519	-9.107	-4.178	-20.975	-9.865
975	0.975	-15.785	-17.704	-21.2	-6.529	-10.067	-7.283	-14.248	-0.223
976	0.976	-11.583	-16.581	-19.404	-7.899	-12.577	-2.451	-20.131	-9.149
977	0.977	-10.474	-9.278	-10.812	-11.638	-3.671	-6.709	-14.596	-15.165
978	0.978	-9.365	-2.545	-15.577	-12.847	-16.831	-1.099	-19.592	-9.951
979	0.979	-14.647	-8.582	-11.435	-26.824	-4.628	-5.945	-15.109	-5.131
980	0.98	-13.73	-10.933	5.511	-5.564	3.319	-13.299	-19.232	0.842
981	0.981	-13.013	-15.796	-1.544	14.151	1.984	-22.196	-30.556	-9.812
982	0.982	-25.259	-19.112	-3.765	6.581	-6.905	-18.696	-27.273	0.245
983	0.983	-16.603	-19.726	-1.911	-5.061	-8.066	-15.596	-24.151	-14.076
984	0.984	-15.104	-11.809	-0.258	-24.242	-7.099	-14.625	-4.434	-4.404
985	0.985	-7.989	-8.334	10.679	-11.456	-11.932	-13.849	-11.983	-6.143
986	0.986	-14.417	-13.574	3.435	-23.06	1.229	-8.231	18.457	-14.072
987	0.987	-10.969	-8.744	-3.014	-12.445	3.174	-13.065	39.232	7.603
988	0.988	-16.227	0.91	-4.227	-10.525	4.935	-13.64	5.314	-14.271
989	0.989	-23.038	-0.257	-13.949	-5.303	-6.083	-7.048	-17.4	-5.944
990	0.99	-13.385	-6.249	-5.077	-0.659	-13.225	-1.036	-21.396	-3.425
991	0.991	-9.727	-22.311	-23.11	-7.84	-16.878	-5.088	-62.94	-5.727
992	0.992	-8.579	-19.988	-15.602	-4.158	-13.363	-3.134	-79.31	-3.577
993	0.993	-9.562	-26.37	-8.657	-14.986	-12.379	-9.116	-84.275	-13.211
994	0.994	-10.537	-28.306	-19.306	-13.618	-15.282	-3.492	-70.682	-14.931
995	0.995	-8.028	-19.589	-13.475	-9.933	-14.518	-14.311	-33.147	-16.429
996	0.996	-20.23	-14.93	-15.146	-27.944	-12.201	-15.836	42.518	-12.127
997	0.997	-18.494	-7.746	-10.492	-4.711	-15.67	-11.556	183.593	-15.748
998	0.998	-20.03	-1.332	-9.19	-7.793	-9.649	-10.363	87.397	-12.234
999	0.999	-15.772	-2.469	5.066	0.56	-10.403	-11.5	-0.098	-21.885
1000	1	-14.584	-18.508	-8.523	-27.654	-9.805	-14.561	-15.963	-7.525
1001	1.001	-15.728	-11.514	-3.291	-8.828	-7.842	-11.632	-1.659	-17.152
1002	1.002	-14.735	-13.602	-14.266	-12.08	-10.732	-17.598	-14.847	-18.85
1003	1.003	-7.939	-15.491	-24.187	-8.94	-8.211	-13.508	-26.648	-10.877
1004	1.004	-13.932	-13.706	-25.152	-6.158	-6.84	-8.637	-15.753	-9.49
1005	1.005	-16.249	-12.112	-23.914	-8.64	-9.73	-11.894	-25.489	-10.607
1006	1.006	-12.758	-10.713	-7.868	-6.263	-9.325	-12.446	-16.407	-18.891
1007	1.007	-10.805	-17.048	-14.843	-12.592	-8.143	-8.925	-24.383	-24.083
1008	1.008	-4.191	-13.505	-12.722	-14.468	-3.283	-5.595	-17.047	-11.255
1009	1.009	-3.382	-8.225	-10.784	-9.161	-1.331	-5.938	-23.707	-5.985
1010	1.01	-4.116	-7.211	5.069	-17.012	3.307	-11.893	-17.813	1.999
1011	1.011	-6.011	-20.333	-5.59	-24.116	-3.276	-17.86	-12.512	-5.103
1012	1.012	-7.906	-26.107	-3.654	-25.215	-9.266	-13.769	-17.655	-19.368
1013	1.013	-16.751	-20.832	-5.387	-12.003	-11.573	-15.68	-22.205	-9.653
1014	1.014	-15.534	-9.744	-13.306	-17.166	-16.402	-9.652	-18.247	-11.357
1015	1.015	-18.965	-13.937	-26.261	-6.053	-14.468	-5.557	-14.656	-0.284
1016	1.016	-15.824	-15.021	-14.045	-18.939	-10.403	-7.458	-24.794	-7.384
1017	1.017	-14.807	-11.463	-18.657	-2.987	-4.574	-8.015	-15.583	-13.701
1018	1.018	-17.271	-14.49	-14.35	11.972	-3.783	-9.735	-7.335	-12.481
1019	1.019	-19.54	-11.531	-7.908	10.089	-13.259	-11.062	5.378	-19.779
1020	1.02	-21.423	-13.977	-13.847	-5.725	-12.078	-14.323	-25.076	-24.559
1021	1.021	-16.726	-21.276	-14.741	-16.307	-8.575	-11.403	-29.205	-23.736
1022	1.022	-23.243	-14.449	-9.831	-10.435	-5.461	-5.387	-55.553	-16.342
1023	1.023	-20.663	-15.168	-12.269	-15.595	-10.287	-6.143	-79.338	-1.582
1024	1.024	-21.372	-12.794	-9.869	-26.546	-18.201	-10.197	-76.272	-7.918
1025	1.025	-19.358	-12.16	-10.376	-27.819	-17.21	-12.119	-33.742	-13.669
1026	1.026	-18.709	-10.167	-14.939	-13.427	-8.286	-14.041	-15.59	-11.874
1027	1.027	-15.744	-15.534	-15.434	-19.169	-7.104	-11.126	56.545	-16.478
1028	1.028	-13.166	-14.899	-17.856	-10.405	-12.312	-9.765	46.64	-15.089
1029	1.029	-14.461	-14.256	-17.386	-8.804	-9.432	-11.115	109.115	-8.667
1030	1.03	-10.35	-8.793	-16.139	-10.116	-8.675	-10.724	117.21	-16.945
1031	1.031	-8.951	-5.263	-12.365	1.751	-4.629	-11.884	20.798	-9.553
1032	1.032	-5.615	-5.802	-11.897	6.468	-6.573	-6.086	-18.723	-10.489
1033	1.033	-12.154	-14.663	-5.246	-6.437	-8.515	-8.417	-6.948	-4.453
1034	1.034	-15.007	-21.009	-0.344	-32.715	-9.102	-6.483	-17.797	-13.338
1035	1.035	-17.473	-14.968	-8.213	-21.47	-5.629	-4.547	-27.652	-14.471
1036	1.036	-16.64	-20.147	-15.504	-4.404	-6.993	-2.807	-18.749	-7.099
1037	1.037	-14.642	-9.268	-14.482	-13.662	-12.787	-4.161	-26.854	-6.116
1038	1.038	-12.643	-10.582	-15.209	-16.333	-8.707	-11.517	-19.471	-10.339
1039	1.039	-14.327	-22.344	-14.387	-3.521	-10.628	-12.484	-26.064	-8.007
1040	1.04	-19.127	-11.271	-12.417	3.493	-12.571	-11.514	-32.098	-14.568
1041	1.041	-19.671	-6.973	-7.737	-19.877	-19.165	-12.279	-37.553	-10.294
1042	1.042	-17.898	-10.631	-13.136	-10.552	-9.508	-11.495	-32.585	-19.192
1043	1.043	-15.343	-4.609	-11.17	-7.804	4.805	-9.56	-19.095	-10.862
1044	1.044	-14.9	-9.818	-13.065	-5.262	10.604	-12.857	18.409	-20.539
1045	1.045	-11.931	-14.641	-18.447	1.731	1.894	-12.278	3.312	-19.382
1046	1.046	-17.868	-20.615	-18.986	-21.658	-12.423	-13.64	-1.103	-11.058
1047	1.047	-25.754	-21.36	-18.369	-18.552	-18.225	-16.939	3.051	-3.696
1048	1.048	-16.017	-10.487	-11.749	-21.232	-16.483	-11.135	-7.992	-6.601
1049	1.049	-30.3	-5.808	-14.231	-18.692	-11.842	-20.04	-24.968	-10.857
1050	1.05	-12.839	-12.944	-13.419	-25.628	-19.013	-11.714	-15.718	-16.475
1051	1.051	-15.121	-21.831	-12.821	-10.72	-7.217	-14.819	-13.063	-14.533
1052	1.052	-12.964	-18.321	-10.86	-8.766	0.715	-5.917	-10.584	-9.884
1053	1.053	-3.261	-17.335	-7.949	-31.589	-6.444	-9.407	-8.31	-5.812
1054	1.054	1.994	-20.232	-15.89	2.88	-7.605	-10.372	-19.009	-9.282
1055	1.055	0.471	-15.958	-12.405	-10.637	-8.759	-9.403	-13.242	-5.98
1056	1.056	-12.469	-20.003	-9.3	-14.69	-7.779	-13.655	-11.542	-3.062
1057	1.057	-17.674	-20.574	-16.054	-11	-10.672	-14.429	-13.119	-8.277
1058	1.058	-13.004	-11.869	-13.532	-14.293	-8.151	-12.489	-14.507	-14.848
1059	1.059	-20.135	-3.549	-12.751	-5.033	4.054	-13.066	-8.142	-14.059
1060	1.06	-18.952	-6.644	-10.81	-2.318	-1.168	-7.644	-7.01	-13.269
1061	1.061	-17.773	-9.545	-11.369	0.193	-15.499	-5.71	-16.709	-12.666
1062	1.062	-25.111	-20.97	-14.265	-2.134	-17.444	-6.29	-10.34	-6.648
1063	1.063	-18.331	-19.427	-8.456	-29.805	-12.233	-8.03	-6.875	-12.253
1064	1.064	-14.069	-18.08	-2.836	-18.55	-1.21	-8.417	-9.985	-8.751
1065	1.065	-6.724	-21.753	-4.772	-15.24	0.136	-8.798	-9.028	-14.746
1066	1.066	-9.63	-20.583	-6.724	-18.294	-11.657	-3.947	-8.251	-17.048
1067	1.067	-8.849	-17.474	-13.303	-4.164	-13.178	-8.585	-13.862	-15.103
1068	1.068	-17.764	-6.636	-17.566	-6.664	-11.785	-10.323	-13.275	-11.801
1069	1.069	-16.618	-13.793	-13.514	-8.942	-20.67	-8.966	-13.838	-12.365
1070	1.07	-17.588	-10.099	-14.108	-6.771	-19.503	-10.315	-13.233	-8.877
1071	1.071	-16.623	-8.934	-17.417	-8.688	-16.395	-10.702	-12.847	-9.276
1072	1.072	-14.132	-9.912	-10.86	-6.944	-11.551	-8.765	-12.468	-11.4
1073	1.073	-13.375	-10.884	-18.811	-11.59	-14.046	-9.919	-6.675	-9.458
1074	1.074	-21.314	-8.368	-13.602	-12.943	-9.956	-8.362	-9.011	-12.915
1075	1.075	-20.34	-19.008	-16.511	-14.103	-8	-11.654	-7.073	-7.098
1076	1.076	-11.428	-11.845	-15.749	-10.616	-9.919	-8.753	-1.028	-7.863
1077	1.077	-12.589	-10.69	-14.99	-7.506	-0.981	-9.915	-8.312	-8.424
1078	1.078	-11.621	-14.185	-10.163	-8.462	18.605	-6.425	-11.093	-7.824
1079	1.079	-6.772	-6.844	-10.754	-9.219	15.923	-11.255	-6.743	-14.393
1080	1.08	-5.985	-13.628	-11.34	-9.979	13.438	-14.544	-7.411	-8.374
1081	1.081	-10.031	-12.857	-7.862	-9.377	-2.806	-11.637	-6.758	-13.977
1082	1.082	-14.853	-15.184	-6.503	-12.632	-13.454	-5.828	-8.725	-13.377
1083	1.083	-14.262	-14.61	-4.375	-8.523	-15.375	-9.882	-17.688	-10.068
1084	1.084	-14.835	-9.989	-10.376	-5.98	-10.121	-9.298	-21.406	-12.954
1085	1.085	-18.317	-12.921	-6.11	-9.276	-14.738	-7.357	-13.129	-9.463
1086	1.086	-25.668	-15.46	-11.727	-14.118	-21.875	-6.764	-12.216	-13.91
1087	1.087	-22.577	-12.202	-13.677	-10.798	-23.018	-9.27	-9.358	-15.641
1088	1.088	-21.607	-11.053	-18.335	-11.382	-19.53	-11.588	-6.895	-13.114
1089	1.089	-8.443	-15.519	-14.28	-16.261	-9.845	-8.689	-6.157	-15.43
1090	1.09	-2.635	-20.977	-9.452	-14.331	-8.673	-12.376	-4.255	-12.522
1091	1.091	-0.892	-14.412	-11.404	-12.56	-5.183	-16.834	-4.865	-6.534
1092	1.092	-11.921	-13.646	-14.319	-13.917	-10.402	-9.097	-7.788	-10.793
1093	1.093	-27.778	-12.882	-16.839	-12.583	-9.41	-8.132	-8.181	-11.569
1094	1.094	-34.151	-10.957	-21.278	-11.435	-13.633	-11.029	-15.529	-9.64
1095	1.095	-28.338	-11.54	-18.363	-10.252	-14.384	-13.551	-10.268	-15.651
1096	1.096	-23.102	-13.281	-14.87	-9.064	-9.544	-11.23	-5.416	-14.888
1097	1.097	-27.743	-14.647	-14.471	-7.51	-7.61	-13.168	-11.405	-8.312
1098	1.098	-8.976	-12.333	-9.636	-9.442	0.137	-11.235	-10.625	-9.084
1099	1.099	-11.481	-10.202	-7.747	-11.95	3.251	-16.643	-8.702	-9.875
1100	1.1	-9.163	-16.201	-4.858	-12.125	0.373	-7.157	-6.784	-9.299
1101	1.101	-2.762	-20.47	-11.822	-8.24	-5.606	-10.824	-9.697	-13.955
1102	1.102	-4.691	-14.866	-6.974	-7.829	-11.202	-9.655	-9.308	-16.864
1103	1.103	-6.424	-6.942	-4.448	-13.242	-7.716	-12.733	-6.982	-13.393
1104	1.104	-11.058	-16.63	-10.051	-19.821	-12.357	-7.88	-9.107	-11.084
1105	1.105	-15.299	-17.799	-13.536	-6.624	-17.782	-13.873	-10.271	-15.167
1106	1.106	-8.908	-9.485	-11.587	-8.53	-12.945	-8.26	-9.882	-14.791
1107	1.107	-14.903	-6.387	-7.501	-3.289	-6.947	-10.196	-8.332	-15.189
1108	1.108	-15.868	-7.355	-8.839	14.143	-11.009	-8.258	-9.677	-8.629
1109	1.109	-12.966	-9.857	-8.438	-16.224	-3.066	-8.829	-5.411	-7.688
1110	1.11	-13.741	-12.166	-14.226	-12.145	6.637	-10.178	-3.65	-10.226
1111	1.111	-16.066	-15.644	-13.433	-15.806	-2.241	-14.618	-4.019	-14.313
1112	1.112	-12.581	-18.928	-11.477	-19.08	-5.722	-10.543	-7.3	-14.911
1113	1.113	-18.568	-11.191	-18.813	-28.371	-10.948	-9.181	-11.338	-14.345
1114	1.114	-6.35	-14.305	-17.813	-20.069	-11.906	-9.567	-8.8	-5.464
1115	1.115	-15.019	-21.104	-11.78	-27.618	-23.294	-12.47	-16.137	-11.873
1116	1.116	-19.631	-23.638	-15.82	-1.88	-27.925	-9.76	-17.082	-10.738
1117	1.117	-3.748	-11.464	-12.308	-5.163	-26.59	-8.603	-12.221	-15.989
1118	1.118	-5.894	-16.712	-4.948	-20.84	-7.04	-8.814	-14.733	-16.988
1119	1.119	-19.464	-24.651	-2.046	-23.568	-4.335	-12.707	-12.401	-11.019
1120	1.12	-17.74	-14.586	-4.555	-16.041	-6.888	-9.243	-12.967	1.155
1121	1.121	2.973	-8.198	-5.334	-9.089	0.03	-7.907	-6.968	-11.067
1122	1.122	-11.171	-9.362	-8.816	-2.708	-10.632	-9.09	-14.345	-6.46
1123	1.123	-18.741	-14.593	-12.102	-8.532	-16.447	-11.823	-17.265	-13.662
1124	1.124	-25.726	-15.578	-18.687	-13.784	-14.712	-6.816	-13.005	-7.315
1125	1.125	-23.593	-14.825	-14.438	-12.254	-6.784	-8.781	-8.916	-10.839
1126	1.126	-13.902	-7.498	-15.214	-7.997	-13.955	-10.55	-15.49	-18.228
1127	1.127	-12.166	-8.478	-17.159	-9.182	-15.119	-13.09	-14.697	-19.237
1128	1.128	-20.124	-9.26	-17.753	-8.032	-6.79	-12.731	-13.907	-9.604
1129	1.129	-21.496	-11.595	-18.34	-4.96	-7.739	-7.917	-3.056	-13.315
1130	1.13	-22.671	-15.088	-15.83	-13.887	6.987	-9.88	-1.497	-9.871
1131	1.131	-19.188	-13.17	-19.118	-17.4	17.641	-10.501	-5.745	-13.015
1132	1.132	-13.976	-13.77	-13.328	-22.66	-3.676	-11.902	-12.129	-14.051
1133	1.133	-16.918	-7.986	-9.288	-17.864	-17.852	-8.648	-15.618	-9.878
1134	1.134	-14.437	-8.777	-15.889	-6.486	-15.38	-10.816	-16.601	-9.17
1135	1.135	-16.796	-9.369	-11.648	1.409	-8.451	-14.536	-9.837	-8.65
1136	1.136	-8.901	-7.448	-9.329	-14.516	-6.366	-12.26	-7.323	-10.641
1137	1.137	-14.163	-16.367	-8.778	4.584	-0.617	-10.172	-1.706	-11.278
1138	1.138	-15.163	-15.221	-12.091	27.749	-2.406	-9.058	-8.271	-12.706
1139	1.139	-14.424	-4.395	-10.379	-0.555	-7.085	-4.836	-10.779	-10.437
1140	1.14	-16.767	-17.377	-3.446	-26.919	-5.75	-7.393	-11.544	-3.911
1141	1.141	-16.204	-19.139	-6.392	-16.876	-9.448	-10.721	-16.369	-10.737
1142	1.142	-20.877	-20.705	-17.856	4.945	-15.459	-10.371	-15.792	-16.777
1143	1.143	-19.178	-16.469	-25.844	-3.461	-14.5	-15.626	-10.376	-6.206
1144	1.144	-12.255	-25.396	-24.547	-31.796	-5.605	-7.723	-9.795	-10.53
1145	1.145	-13.282	-28.9	-20.916	-28.192	0.381	-10.856	-7.872	-9.439
1146	1.146	-12.559	-19.233	-19.789	-24.952	-9.313	-9.937	-9.625	-10.674
1147	1.147	-10.284	-18.077	-3.77	-15.72	-18.226	-12.485	-6.149	-11.712
1148	1.148	-15.162	-16.933	31.216	-18.502	-21.726	-16.587	-1.715	-2.866
1149	1.149	-11.877	-11.718	-4.048	-21.083	-20.776	-14.686	-8.309	-18.59
1150	1.15	-13.645	-8.81	-17.64	-18.835	-17.88	-12.776	-5.802	-16.52
1151	1.151	-10.196	-16.752	-21.75	-12.528	-4.727	-12.217	-11.409	-18.497
1152	1.152	-12.555	-9.408	-18.134	0.926	8.791	-13.598	-10.819	-9.831
1153	1.153	-9.69	-8.451	-14.9	-11.345	-3.426	-14.015	-8.864	-8.336
1154	1.154	-15.739	-12.706	-11.862	-16.06	1.204	-8.241	-9.419	-9.73
1155	1.155	-11.546	-8.642	-20.252	-20.392	-5.967	-4.194	-8.023	-16.158
1156	1.156	-22.254	-18.122	-22.844	-11.557	-7.142	-7.702	-6.643	-15.033
1157	1.157	-22.494	-14.817	-20.61	-8.128	-13.339	-11.005	-13.211	-14.092
1158	1.158	-15.386	-18.483	-14.311	-13.403	-14.505	-14.311	-12.246	-13.159
1159	1.159	-19.11	-12.483	-16.328	-6.664	-21.866	-11.428	-14.796	-15.728
1160	1.16	-15.664	-11.524	-14.649	-9.246	-22.836	-12.801	-12.532	-13.46
1161	1.161	-16.67	-14.437	-15.859	-11.635	-13.172	-11.466	-11.017	-18.328
1162	1.162	-27.551	-13.678	-14.354	-2.793	-9.515	-11.102	-18.988	-14.879
1163	1.163	-28.94	-1.504	-21.56	-8.846	-13.019	-8.414	-11.664	-14.326
1164	1.164	-32.659	3.721	-17.932	-14.114	-20.416	-8.819	-10.727	-11.455
1165	1.165	-19.532	-7.286	-11.985	-11.232	-5.748	-11.741	-13.267	-12.831
1166	1.166	-7.381	-5.916	-17.253	-19.199	9.125	-5.753	-12.511	-14.22
1167	1.167	13.28	-2.228	-4.527	-3.181	-12.191	-1.506	-1.67	-7.661
1168	1.168	4.924	-13.056	-2.826	3.693	-3.91	-2.289	-6.276	-6.717
1169	1.169	-2.661	-23.124	-7.51	-2.75	13.888	-5.785	-10.503	-18.155
1170	1.17	-23.808	-19.442	-0.387	-8.601	20.856	-9.083	1.363	-7.132
1171	1.171	-4.123	-15.934	-9.333	-20.787	-6.812	-8.499	15.771	-2.878
1172	1.172	-1.637	-14.925	-8.215	-9.753	-10.472	-7.142	6.185	-4.051
1173	1.173	-8.641	-8.121	-7.296	-8.376	-13.76	-8.496	-9.627	-7.538
1174	1.174	-32.103	-5.582	-2.509	-17.273	-10.662	-5.59	-28.809	-10.643
1175	1.175	-35.247	-11.189	-12.227	-30.453	-7.948	-10.81	-11.026	-11.615
1176	1.176	-9.736	-17.773	-5.862	-7.642	-15.481	-12.742	-17.971	-9.11
1177	1.177	0.306	-20.27	-4.719	-16.969	-17.788	-10.803	-20.075	-9.887
1178	1.178	-9.005	-17.921	-9.959	-8.68	-15.644	-12.547	-18.121	-17.819
1179	1.179	-11.743	-15.957	-12.878	-11.175	-21.427	-12.932	-12.869	-16.843
1180	1.18	-24.543	-13.984	-20.835	-8.828	-19.664	-5.567	-11.278	-6.008
1181	1.181	-17.605	-12.215	-4.81	-6.681	-2.213	-0.324	-6.957	4.065
1182	1.182	-2.73	-12.582	-2.523	-4.742	4.782	-7.088	-3.21	12.978
1183	1.183	-8.56	-15.85	-8.926	-6.486	-1.622	-9.598	-1.96	-5.003
1184	1.184	-10.321	-16.213	-18.587	-8.024	-3.584	-7.261	-9.209	-12.53
1185	1.185	-11.875	-16.574	-27.274	-0.835	-1.861	-5.312	-8.146	-14.836
1186	1.186	-19.053	-14.609	-9.838	-4.472	2.767	-11.303	-12.354	-16.938
1187	1.187	-17.886	-13.81	-16.791	-5.617	-4.401	-8.966	-18.004	-3.365
1188	1.188	-14.406	-15.151	-14.642	-15.25	-10.795	-19.786	-10.053	-19.211
1189	1.189	-17.497	-14.94	-8.813	-21.586	-14.302	-11.831	-10.971	-17.051
1190	1.19	-18.445	-13.366	-0.074	-34.723	-11.234	-16.067	-13.834	-15.089
1191	1.191	-12.431	-9.867	-4.682	-8.402	-16.085	-17.207	-2.335	-20.277
1192	1.192	-11.64	-6.565	-3.292	17.935	-20.334	-16.026	-6.87	3.561
1193	1.193	-21.111	-5.388	-4.427	7.911	-18.003	-12.903	-11.02	-6.468
1194	1.194	-9.289	-9.82	-17.565	-1.357	-13.156	-9.975	-4.504	-3.329
1195	1.195	-10.823	-18.711	-22.767	-21.089	-8.503	-2.016	-3.204	-5.995
1196	1.196	-9.469	-22.37	-11.698	-13.527	-10.223	-13.795	-4.046	-8.475
1197	1.197	-18.357	-11.507	-13.009	-1.882	-3.244	-9.126	-3.016	-15.403
1198	1.198	-31.493	-15.731	-11.781	-12.481	-0.345	-10.456	-5.569	-21.744
1199	1.199	-15.596	-24.604	-10.529	-6.644	-10.038	-19.332	-9.616	-12.015
1200	1.2	-9.177	-16.255	-9.503	-4.871	-13.735	-13.306	-19.07	-24.169
1201	1.201	-7.218	-15.27	-6.556	6.205	-0.593	-10.182	-22.695	-22.582
1202	1.202	-12.42	-8.476	-9.03	-9.611	-9.292	-7.247	-26.122	-12.475
1203	1.203	-7.745	-14.439	-8.21	-20.182	-13.911	-6.436	-25.103	-18.811
1204	1.204	-3.46	-18.46	-7.571	-18.184	-18.152	-15.308	-33.945	-12.755
1205	1.205	-9.825	-19.005	-5.577	-12.902	-14.46	-11.793	-15.892	-17.933
1206	1.206	-20.636	-19.553	3.376	-23.88	-15.608	-14.855	-3.069	-20.786
1207	1.207	-19.275	-14.123	-0.248	-22.476	-8.241	-11.918	8.598	-11.06
1208	1.208	-22.939	-7.527	-8.511	-21.25	-9.203	-7.633	27.801	8.544
1209	1.209	-26.391	-3.25	-24.51	-17.716	-6.675	-8.381	40.632	5.894
1210	1.21	-23.272	-5.554	-36.064	-10.299	5.53	-7.77	10.311	-17.278
1211	1.211	-18.399	-4.951	-33.877	-15.069	0.316	-7.158	6.305	-14.121
1212	1.212	-20.882	-5.52	-24.139	-19.277	-4.323	-5.386	-4.87	-16.777
1213	1.213	-16.796	-14.396	-22.338	-26.564	8.658	-6.712	-8.114	-9.174
1214	1.214	-14.842	-33.898	-14.35	-29.413	3.45	-7.069	-11.155	-11.437
1215	1.215	-14.243	-25.535	-15.65	-16.199	-13.957	-13.615	-19.44	-4.993
1216	1.216	-11.299	-17.963	-11.908	12.886	-11.613	-10.685	-32.198	-14.616
1217	1.217	-10.86	-6.334	-13.005	41.96	3.315	-9.88	-48.425	-12.816
1218	1.218	-11.182	0.067	-7.713	-7.143	-10.225	-7.529	-33.48	-14.307
1219	1.219	-9.012	-13.476	-8.618	-13.664	-15.436	-12.335	-46.988	-15.617
1220	1.22	-5.306	-18.709	-6.041	-44.002	-20.052	-16.959	-55.666	-9.197
1221	1.221	-12.635	-26.645	-8.282	-27.517	-21.378	-12.876	-41.299	-12.628
1222	1.222	-17.799	-16.576	-6.293	-32.513	-14.994	-11.501	-12.224	-13.539
1223	1.223	-14.832	-12.896	-6.819	-18.921	-16.168	-12.834	50.315	-12.525
1224	1.224	-14.002	0.269	-15.671	1.837	-13.097	-9.913	41.415	-9.963
1225	1.225	-18.028	5.495	-24.524	5.54	-14.104	-8.736	0.754	-5.859
1226	1.226	-18.579	-11.926	-21.006	15.626	-16.648	-9.885	-6.59	-15.317
1227	1.227	-15.258	-18.9	-20.003	6.381	-14.341	-5.617	-0.009	-16.444
1228	1.228	-13.496	-21.039	-13.209	-36.157	-12.412	-7.344	-6.001	-10.407
1229	1.229	-12.124	-26.853	-5.256	-30.123	-10.483	-10.82	-11.414	-3.027
1230	1.23	-9.774	-18.159	10.833	-24.686	-11.063	-16.231	-26.5	-9.773
1231	1.231	-6.84	-10.226	3.887	-9.567	-3.127	-8.28	-30.943	-12.255
1232	1.232	-5.625	-11.575	-6.71	-5.104	12.547	-5.167	-43.32	-14.536
1233	1.233	-11.362	-10.406	-27.955	-9.142	6.161	-9.996	-46.99	-12.561
1234	1.234	-20.203	-13.893	-30.627	-12.801	0.347	-10.758	-29.957	-7.898
1235	1.235	-9.315	-16.984	-17.835	-16.075	2.062	-6.688	17.057	-14.467
1236	1.236	-22.236	-12.14	-10.855	-6.764	-5.893	-10.162	77.614	-13.685
1237	1.237	-16.969	-9.622	-12.961	-15.067	-4.542	-9.578	20.695	-9.614
1238	1.238	-21.584	-11.944	-14.874	-7.506	4.371	-10.157	-16.294	-16.17
1239	1.239	-28.723	-11.362	-16.598	-9.829	0.907	-8.807	-9.724	-8.224
1240	1.24	-22.345	-13.294	-15.033	-7.706	-13.006	-11.128	-40.12	-11.318
1241	1.241	-18.896	-10.385	-13.663	-9.645	-30.408	-11.515	-56.594	-14.215
1242	1.242	-15.802	-13.869	-12.489	-11.374	-28.082	-15.191	-41.522	-14.98
1243	1.243	-14.799	-12.507	-8.984	-3.407	-21.722	-14.8	-46.007	-12.638
1244	1.244	-6.827	-10.37	-5.865	-10.554	-12.119	-8.213	-41.985	-14.567
1245	1.245	2.889	-16.37	-10.692	-6.874	-17.398	-11.11	-23.257	-7.202
1246	1.246	-11.389	-12.105	-11.461	-15.208	-15.86	-8.577	28.177	-10.099
1247	1.247	-17.168	-17.727	-17.053	-14.247	-5.787	-10.895	94.903	-14.346
1248	1.248	-22.372	-12.887	-15.106	-1.477	3.117	-12.823	32.355	-13.572
1249	1.249	-20.814	-8.246	-17.035	-3.236	6.599	-9.53	7.911	-11.655
1250	1.25	-13.626	-1.671	-12.962	-11.178	5.605	-8.953	-14.21	-8.385
1251	1.251	-9.924	-13.075	-9.472	-12.538	-9.131	-11.463	-20.857	-11.315
1252	1.252	-18.205	-21	-8.116	-18.927	-15.54	-14.747	-14.926	-9.974
1253	1.253	-12.96	-25.243	-13.922	-17.787	-17.484	-8.934	-20.406	-14.42
1254	1.254	-11.961	-21.561	-9.859	-14.719	-12.251	-6.604	-15.434	-6.686
1255	1.255	-12.699	-15.557	-7.93	-11.84	-16.885	-7.185	-11.041	-14.035
1256	1.256	-3.762	-5.882	-9.877	-2.186	-15.521	-11.822	-15.142	-11.136
1257	1.257	-9.742	-9.562	-10.463	-14.012	-11.834	-8.912	-11.498	-15.405
1258	1.258	-17.088	-15.56	-9.122	-6.101	-15.285	-10.252	-21.591	-14.624
1259	1.259	-12.244	-10.319	-5.848	-13.278	-16.225	-10.624	-24.71	-9.756
1260	1.26	-18.239	-15.135	-6.264	-19.668	-11.356	-13.52	-16.414	-14.362
1261	1.261	-15.92	-9.118	-9.972	-6.496	1.842	-9.832	-8.924	-10.276
1262	1.262	-12.432	-21.301	-7.671	-15.204	-3.937	-9.441	-11.315	-9.877
1263	1.263	-9.131	-26.519	-8.06	-10.571	-9.138	-9.82	-13.529	-12.208
1264	1.264	-8.541	-21.875	-7.672	-14.85	-7.561	-13.492	-0.068	-9.323
1265	1.265	-16.466	-17.63	-12.695	-13.707	-6.188	-10.197	12.034	-8.186
1266	1.266	-17.603	-11.242	-15.977	-10.212	-2.516	-9.816	-5.477	-13.229
1267	1.267	-16.591	-10.068	-10.536	-7.082	-6.009	-7.873	-12.545	-9.96
1268	1.268	-9.779	-11.016	-9.938	-11.874	-6.965	-13.681	-14.776	-1.074
1269	1.269	-10.511	-8.095	-15.922	-9.373	-9.851	-8.078	-12.913	-4.767
1270	1.27	-22.668	-10.605	-28.104	-7.078	-10.606	-10.017	-18.216	-13.103
1271	1.271	-34.837	-12.927	-12.217	-16.611	-8.267	-11.968	-13.645	-16.211
1272	1.272	-33.301	-9.451	-14.337	-15.491	-3.409	-12.54	-12.341	-11.406
1273	1.273	-29.036	-8.871	-12.398	-19	3.974	-11.181	-5.98	-15.673
1274	1.274	-25.354	-7.122	-10.656	-5.066	14.833	-7.883	-2.483	-13.355
1275	1.275	-14.515	-9.624	-9.116	-10.85	1.89	-10.003	-14.296	-3.88
1276	1.276	4.242	-12.908	-7.781	-12.588	-13.977	-9.607	-12.801	-12.792
1277	1.277	11.766	-10.784	1.106	-14.124	-20.388	-11.54	-17.119	-16.296
1278	1.278	0.149	-10.409	-7.229	-6.972	-14.575	-7.276	-13.49	-13.208
1279	1.279	-14.746	-4.619	-16.906	1.897	-19.787	-7.842	-12.371	-12.247
1280	1.28	-24.415	-15.272	-18.045	-6.445	-15.114	-10.358	-11.455	-11.468
1281	1.281	-33.129	-19.526	-26.34	0.904	0.782	-8.995	-10.55	-13.816
1282	1.282	-31.567	-20.68	-21.099	-13.799	-1.318	-10.134	-9.835	-11.895
1283	1.283	-27.267	-12.357	-22.06	-11.655	-3.211	-14.568	-9.121	-11.32
1284	1.284	-18.352	-19.706	-12.396	-13.583	5.526	-7.979	-4.338	-11.91
1285	1.285	-14.906	-18.743	-11.248	-15.322	-2.392	-10.482	-4.947	-11.525
1286	1.286	-15.891	-12.747	-7.762	-16.868	-15.334	-9.699	-6.68	-11.917
1287	1.287	-5.082	-10.418	-12.976	-15.502	-31.2	-7.756	-10.114	-16.767
1288	1.288	2.078	-13.898	-8.128	-11.825	-37.581	-9.685	-16.525	-16.196
1289	1.289	19.122	-14.477	-5.599	-10.66	-31.758	-7.938	-15.804	-7.298
1290	1.29	30.753	-15.057	-3.269	-18.011	-19.556	-9.284	-8.494	-8.463
1291	1.291	-1.155	-8.09	-9.833	-11.233	-8.551	-9.662	-3.725	-14.464
1292	1.292	-33.057	-14.861	-17.757	-12.001	13.073	-10.813	-3.022	-7.118
1293	1.293	-37.093	-15.636	-20.835	-11.23	47.513	-9.647	-2.285	-8.087
1294	1.294	-25.84	-13.316	-19.852	-13.165	24.687	-7.704	-0.374	-12.347
1295	1.295	-29.097	-24.156	-15.588	-13.755	-12.839	-11.945	-5.031	-11.572
1296	1.296	-13.376	-9.846	-17.905	-12.013	-27.921	-11.354	-11.603	-18.145
1297	1.297	-16.067	-11.788	-11.324	-8.544	-14.36	-9.99	-15.816	-13.882
1298	1.298	-13.557	-10.063	-7.071	-5.261	-10.294	-7.66	-3.552	-1.695
1299	1.299	-15.901	-14.714	-9.401	-11.836	0.944	-8.806	-8.786	3.537
1300	1.3	-9.528	-21.877	-8.833	-12.801	-2.332	-11.5	-10.363	-1.109
1301	1.301	-23.074	-15.491	-4.192	-10.284	0.762	-8.775	-9.062	-11.167
1302	1.302	-10.875	-14.35	-8.257	-7.963	-19.007	-8.565	-15.504	-17.561
1303	1.303	-18.808	-11.278	-9.612	-9.903	-31.8	-10.497	-12.048	-11.564
1304	1.304	-20.16	-14.205	-6.326	-10.488	-29.479	-10.295	-15.173	-16.797
1305	1.305	-23.831	-8.22	-3.426	-6.42	-18.83	-13.576	-16.16	-11.966
1306	1.306	-17.831	-7.456	-7.101	-14.349	-16.887	-13.96	-10.178	-7.712
1307	1.307	-6.038	-8.033	-7.492	-8.341	-25.576	-16.662	-9.407	-15.069
1308	1.308	-7.597	-16.756	-14.082	-11.442	-17.631	-12.398	-8.825	-21.848
1309	1.309	-8.956	-20.255	-13.129	-16.284	-16.295	-7.558	-8.271	-33.272
1310	1.31	-0.038	-19.303	-15.651	-22.284	-12.647	-10.853	-12.36	-31.726
1311	1.311	-6.049	-12.557	-14.878	-13.381	-9.19	-6.801	-8.888	-15.862
1312	1.312	-13.427	-13.356	-18.372	-5.05	-10.185	-9.327	-6.568	-0.959
1313	1.313	-10.53	-14.174	-16.459	-1.958	-5.398	-9.726	-7.757	8.704
1314	1.314	-11.291	-14.809	-14.73	-4.863	-4.667	-10.895	-6.61	6.938
1315	1.315	-23.471	-16.789	-14.358	-18.017	0.919	-6.459	-7.767	-4.115
1316	1.316	-35.646	-17.409	-21.746	-16.088	5.735	-15.377	-6.974	-5.49
1317	1.317	-27.711	-13.965	-16.562	-14.35	-4.324	-6.492	-9.678	-9.2
1318	1.318	-29.073	-11.679	-11.765	-6.421	-17.293	-0.508	-14.714	-10.39
1319	1.319	-20.194	-12.865	-9.274	-2.163	-19.042	-10.212	-11.44	-13.493
1320	1.32	-9.38	-12.486	-14.907	-3.324	-14.406	-3.849	-10.875	-10.614
1321	1.321	9.37	-9.793	-10.133	4.992	-13.046	-19.541	-9.539	2.536
1322	1.322	-13.891	-7.688	-6.871	-11.085	-11.881	-13.177	-7.238	-18.782
1323	1.323	-10.837	-12.161	-7.475	-18.047	-3.549	-15.139	-3.194	-21.519
1324	1.324	-8.145	-11.597	-7.122	-20.177	-2.576	-13.421	-6.693	-14.001
1325	1.325	-0.587	-6.2	-4.831	-6.611	12.125	-11.896	-6.323	-11.704
1326	1.326	1.741	-14.155	-5.231	-11.844	26.985	-7.668	-8.486	-9.596
1327	1.327	-13.175	-13.206	-6.425	-7.208	-2.118	-8.863	-14.519	-19.307
1328	1.328	-22.861	-10.322	-12.257	-17.291	-6.278	-17.238	-22.479	-14.12
1329	1.329	-21.146	-18.284	-24.489	-16.135	-17.605	-7.607	-15.152	-18.805
1330	1.33	-10.141	-19.29	-19.317	-19.618	-14.408	-16.538	-12.271	-0.076
1331	1.331	-26.053	-16.457	-17.816	-14.408	-11.367	-20.037	-13.054	-12.891
1332	1.332	-45.256	-12.291	-19.235	-19.266	-14.113	-12.695	-12.29	-19.899
1333	1.333	-22.081	-16.455	-15.611	-15.04	-11.631	-9.802	-10.363	-13.555
1334	1.334	12.307	-11.69	-12.179	-12.758	-9.355	-12.333	-12.31	-15.525
1335	1.335	-1.283	-15.026	-13.186	-13.385	-15.77	-6.736	-9.412	-17.294
1336	1.336	-5.384	-19.154	-14.198	-14.005	-6.138	-8.696	-11.943	-9.389
1337	1.337	-24.203	-15.698	-15.003	-9.985	-7.949	-8.142	-6.545	-8.062
1338	1.338	-34.303	-16.075	-17.385	-7.502	-12.676	-7.601	-11.41	-16.998
1339	1.339	-37.429	-14.913	-12.604	-10.828	-11.413	-10.153	-10.859	-11.036
1340	1.34	-29.123	-16.114	-17.318	-10.475	5.546	-12.512	-7.988	-14.16
1341	1.341	-26.613	-15.673	-10.794	-13.221	12.475	-12.163	-7.612	-11.286
1342	1.342	-19.692	-16.325	-16.855	-7.46	-19.48	-9.485	-14.975	-15.581
1343	1.343	-17.65	-13.553	-11.305	-6.719	-23.947	-10.685	-18.082	-11.542
1344	1.344	-15.792	-12.348	-4.793	-6.193	-19.886	-12.843	-15.205	-15.05
1345	1.345	-21.077	-10.898	-9.114	-12.25	-16.238	-8.998	-12.712	-13.145
1346	1.346	-10.112	-11.873	-8.392	-6.692	-13.018	-7.665	-8.676	-14.915
1347	1.347	2.828	-9.533	-9.032	-11.588	2.59	-9.043	-0.772	-7.981
1348	1.348	8.012	-14.604	-5.803	-13.58	-5.785	-15.653	0.169	-16.917
1349	1.349	0.049	-15.443	-5.273	-14.2	-8.367	-12.772	-8.752	-8.616
1350	1.35	-10.045	-15.062	-10.157	-17.726	-1.461	-12.026	-5.297	-11.729
1351	1.351	-13.752	-9.666	-12.152	-15.45	4.863	-14.37	-6.292	-4.975
1352	1.352	-16.912	-11.807	-13.95	-15.101	-10.081	-5.868	-21.029	-9.264
1353	1.353	-13.507	-13.649	-15.378	-12.437	-23.645	-6.465	-18.923	-8.529
1354	1.354	-16.684	-16.774	-14.099	-14.438	-21.929	-7.062	-17.005	-5.072
1355	1.355	-13.844	-14.794	-17.06	-12.953	-23.488	-5.334	-11.808	-15.17
1356	1.356	-0.71	-19.54	-15.37	-9.135	-27.746	-13.284	-23.63	-11.714
1357	1.357	-10.401	-9.514	-10.971	-9.01	-13.434	-9.821	-18.989	-13.086
1358	1.358	-22.616	-13.961	-9.286	-4.814	7.825	-8.865	-0.221	-11.948
1359	1.359	-33.695	-10.606	-15.161	-13.766	10.523	-4.035	-2.745	-10.814
1360	1.36	-12.078	-7.454	-20.835	-17.488	8.007	-3.267	-5.07	-11.812
1361	1.361	-2.857	-8.715	-16.06	-14.04	10.337	-4.043	-7.201	-14.727
1362	1.362	-17.059	-4.045	-6.056	-8.844	16.715	-4.622	10.216	-3.309
1363	1.363	-29.872	0.233	-16.161	-7.905	-0.725	-10.626	-6.042	1.345
1364	1.364	-27.547	-7.237	-15.039	-17.616	-16.987	-8.303	-12.433	-2.897
1365	1.365	-33.948	-10.372	-4.232	-5.847	-19.117	-6.369	-18.24	-6.56
1366	1.366	-16.542	-8.051	-2.907	-7.443	-36.51	-6.948	-19.978	-3.075
1367	1.367	-9.638	-13.926	-1.778	-6.129	-29.502	-9.857	-15.324	-6.171
1368	1.368	5.172	-24.783	-17.483	-15.058	-23.082	-5.026	-5.259	-20.881
1369	1.369	-0.674	-35.224	-23.906	-13.916	-21.118	-6.97	-4.093	-10.235
1370	1.37	-12.871	-27.54	5.092	-8.723	-29.816	-15.892	-5.25	-27.658
1371	1.371	-8.192	-20.872	-15.634	-9.75	-21.88	-12.221	-0.021	-11.397
1372	1.372	-1.02	-19.718	-19.315	-22.975	-20.547	-8.751	-2.913	-9.253
1373	1.373	-18.103	-23.04	-9.263	-17.244	-11.676	-11.836	-3.685	-11.194
1374	1.374	-34.392	-18.46	-12.38	-22.519	1.468	-10.859	-2.904	-12.931
1375	1.375	-19.518	-20.853	-26.52	-5.105	13.673	-8.341	-0.945	-11.369
1376	1.376	5.639	-22.834	-8.728	-7.41	21.635	-6.009	-2.855	-7.091
1377	1.377	-4.437	-18.772	-11.056	-1.024	28.846	4.861	-11.739	-8.224
1378	1.378	-7.549	-10.768	-8.913	-10.711	30.028	-3.044	-8.052	-4.725
1379	1.379	-21.691	0.15	-6.959	-12.466	12.049	-18.888	-11.524	-3.731
1380	1.38	-14.183	12.848	-12.183	-7.855	-16.166	-29.507	-21.171	-6.616
1381	1.381	-16.524	21.433	-4.241	-3.645	-19.801	-27.558	-17.46	-10.836
1382	1.382	-10.147	19.62	-8.483	-7.373	-23.068	-25.828	-16.267	-8.49
1383	1.383	3.387	-2.477	-9.631	-1.419	-13.76	-21.19	-13.133	-15.049
1384	1.384	-8.795	-31.201	-13.093	-0.462	-22.048	-14.012	-16.004	-21.02
1385	1.385	-13.434	-12.687	-9.964	-9.327	-14.451	-7.621	-8.036	-16.922
1386	1.386	-9.189	-36.615	-18.825	-8.121	-2.793	-6.463	-7.035	-17.471
1387	1.387	-12.902	-57.944	-0.774	-15.441	-0.608	3.243	-6.034	-14.146
1388	1.388	-18.91	-43.191	-3.242	-10.571	5.269	-3.126	-8.513	-10.035
1389	1.389	-24.098	-4.626	3.783	-13.062	-3.387	-4.234	-6.161	-11.349
1390	1.39	-30.783	-77.066	-11.055	-15.366	-17.644	-5.147	-16.971	-11.69
1391	1.391	-24.698	-107.104	-12.928	-4.499	-19.485	-11.88	-15.394	-9.518
1392	1.392	-12.435	-44.728	-18.092	-15.497	-10.663	-5.855	-14.004	-14.7
1393	1.393	-17.625	-20.42	-13.401	0.405	-5.956	-13.192	-2.173	-15.239
1394	1.394	-19.147	90.791	-14.702	-1.693	-10.192	-14.143	-6.804	-13.26
1395	1.395	-11.923	138.512	-18.326	-7.467	-6.544	-18.398	-8.146	-12.635
1396	1.396	-31.413	95.337	-12.27	-5.695	-14.877	-14.33	-11.796	-12.204
1397	1.397	-17.204	108.424	-6.978	-7.199	-11.745	-6.402	-15.225	-6.751
1398	1.398	-24.653	96.669	-13.69	-20.13	3.031	-11.645	-12.067	-10.2
1399	1.399	-22.233	20.909	-19.63	-21.838	5.201	-6.809	-7.168	-12.118
1400	1.4	-15.768	-127.046	-7.376	-17.16	-0.586	-12.769	-9.648	-14.988
1401	1.401	1.702	-105.733	-9.074	-21.384	-16.453	-16.769	-7.302	-11.456
1402	1.402	18.026	-163.414	-1.099	-12.448	-44.098	-11.897	-15.211	-8.113
1403	1.403	7.452	-181.053	-2.398	0.736	-32.8	-11.29	-14.226	-12.915
1404	1.404	-9.886	-197.313	-16.664	-4.469	-29.442	-11.912	-5.293	-8.241
1405	1.405	-40.21	-38.883	-18.545	-12.375	-20.105	-11.594	-13.583	-8.788
1406	1.406	-36.11	66.859	-20.239	-5.167	-5.972	-5.223	-16.647	-13.593
1407	1.407	-17.304	162.869	-15.548	-8.797	6.792	-13.074	-13.723	-12.983
1408	1.408	-0.25	214.866	-8.347	-19.582	-0.173	-9.939	-9.442	-10.051
1409	1.409	2.844	166.782	-11.979	-23.766	-6.517	-6.95	-11.736	-11.372
1410	1.41	11.15	94.746	-10.782	-30.098	-8.364	-12.927	-13.636	-18.706
1411	1.411	3.633	-23.734	-11.711	-21.739	7.603	-10.597	-10.313	-11.334
1412	1.412	-31.345	-166.863	-24.437	-14.338	14.091	-7.084	-7.378	-8.416
1413	1.413	-56.47	-31.941	-19.161	-7.505	0.639	-11.636	-5.986	-10.903
1414	1.414	-33.62	55.77	-20.662	-9.971	-4.508	-8.556	-8.288	-13.197
1415	1.415	-37.67	8.392	-16.367	-9.142	-21.821	-8.023	-12.346	-12.586
1416	1.416	3.959	52.014	-15.157	-11.012	-28.696	-6.563	-14.842	-11.987
1417	1.417	31.673	-145.202	-9.114	-18.303	-26.487	0.053	-8.441	-12.551
1418	1.418	-13.742	-568.222	0.614	-15.341	-24.503	2.927	-12.685	-13.9
1419	1.419	-31.859	-387.179	-3.023	-2.142	-5.119	0.335	-7.054	-8.483
1420	1.42	-48.251	-112.471	-16.158	15.321	7.713	-7.024	-6.451	-13.315
1421	1.421	-13.015	137.362	-21.34	17.698	24.063	-11.81	-9.717	-11.385
1422	1.422	18.932	273.435	-10.29	7.104	26.297	-23.254	-0.789	-9.635
1423	1.423	-1.741	232.266	-3.109	-18.018	12.807	-18.634	-4.447	-15.443
1424	1.424	-5.412	-105.606	-9.474	-48.935	-13.508	-8.662	-20.109	-13.126
1425	1.425	-22.46	-241.7	-8.308	-44.83	-17.213	-12.464	-17.979	-15.068
1426	1.426	-13.174	-365.404	-13.524	-26.006	-27.297	-25.837	-12.177	-17.01
1427	1.427	-21.441	-327.891	-28.19	-8.927	-24.216	-20.991	-6.953	-10.431
1428	1.428	-23.892	183.819	-30.28	-11.981	-21.517	-19.909	-11.596	-12.942
1429	1.429	1.9	403.292	-16.698	7.788	-39.321	-10.228	-15.848	-7.323
1430	1.43	-8.13	204.052	-11.444	15.361	-27.713	-6.779	-14.677	-9.252
1431	1.431	-23.776	264.62	-12.976	17.716	-4.297	11.077	-11.189	-8.666
1432	1.432	-26.468	319.655	-8.696	7.114	-1.223	8.637	-12.149	-9.245
1433	1.433	-18.92	269.884	-9.854	-18.019	-9.592	-12.184	-5.372	-8.85
1434	1.434	6.832	42.874	-13.343	-48.952	-17.177	-3.368	-7.882	-13.293
1435	1.435	3.539	-80.935	-18.572	-44.847	-14.882	4.53	-5.57	-11.549
1436	1.436	12.836	-569.079	-23.401	-26.026	-12.766	-25.549	-7.497	-6.714
1437	1.437	-24.141	-502.814	-15.457	-15.934	-22.452	-12.623	-6.908	-16.779
1438	1.438	-59.406	40.905	-20.676	-6.641	-6.611	-38.543	-5.161	-15.418
1439	1.439	-82.281	260.255	-17.766	-3.932	-13.025	-34.916	-3.799	-14.241
1440	1.44	-53.3	326.463	-15.231	-11.491	-22.736	-18.916	-4.185	-13.068
1441	1.441	-27.016	23.975	-7.875	-13.818	-31.488	-4.431	-10.768	-9.971
1442	1.442	10.708	-31.328	1.033	-7.407	-7.726	3.414	-7.87	-10.941
1443	1.443	15.763	-181.32	-2.453	-5.433	23.203	1.371	0.063	-10.172
1444	1.444	-16.141	-136.127	0.646	-7.136	60.708	7.965	1.045	-12.492
1445	1.445	-12.031	-12.517	-8.256	-8.67	35.516	6.267	-9.786	-10.552
1446	1.446	-23.211	25.151	-16.576	-15.829	-5.744	11.7	-28.563	-4.553
1447	1.447	-26.461	-76.779	-11.344	-9.429	-22.239	13.457	-26.062	-2.223
1448	1.448	-23.313	-107.617	-8.447	-8.259	-7.171	-8.112	-23.765	2.639
1449	1.449	-14.959	-79.557	-10.957	-7.304	6.359	-36.293	-8.89	-7.406
1450	1.45	-2.163	-156.435	-2.059	-8.284	18.732	-47.491	0.772	-23.268
1451	1.451	-18.41	53.123	-3.222	-5.767	-7.617	-16.6	-4.472	-21.138
1452	1.452	-20.508	194.136	-17.166	3.13	-52.385	-4.395	-9.137	-11.452
1453	1.453	-22.428	270.875	-15.235	4.296	-46.493	44.636	-16.317	-6.22
1454	1.454	-6.565	247.705	-13.495	-5.369	-18.901	51.237	-12.656	-10.861
1455	1.455	12.572	-69.988	-8.861	-19.693	16.269	-3.474	-9.175	-18.014
1456	1.456	15.04	-24.592	-7.523	-13.9	20.677	-84.612	-8.213	-11.616
1457	1.457	8.051	181.912	-1.163	-19.13	16.578	-30.216	-5.323	-12.77
1458	1.458	14.462	144.573	-7.167	-30.17	-9.754	-59.735	0.662	-15.866
1459	1.459	12.539	-367.061	-6.199	-17.22	-47.498	2.74	-11.535	-5.03
1460	1.46	-13.793	-147.714	-12.978	-5.04	-52.55	10.73	-13.28	-6.386
1461	1.461	-25.015	-214.269	-15.491	-9.695	-48.12	-11.513	-14.829	-7.558
1462	1.462	-21.719	-274.989	-13.159	-16.859	-35.743	-58.494	-10.572	-13.56
1463	1.463	-12.467	-220.294	-17.988	-7.945	-32.077	-113.492	-11.737	-12.597
1464	1.464	-9.8	-170.274	-9.268	-18.759	-55.908	-61.959	-5.739	-19.378
1465	1.465	-17.378	-306.284	-12.743	-17.388	-34.066	-15.093	-19.673	-13.381
1466	1.466	-19.72	-17.652	-11.764	-16.206	-25.775	40.154	-13.868	-11.051
1467	1.467	-34.603	245.044	-20.65	-12.713	12.72	77.138	-8.643	-7.554
1468	1.468	-32.636	142.471	-21.798	-3.034	29.149	96.774	-7.09	-12.179
1469	1.469	-23.945	111.068	-12.097	-9.416	3.966	17.425	-11.351	-10.417
1470	1.47	-0.173	26.525	-8.399	-12.89	-27.97	-36.911	-15.021	-12.912
1471	1.471	-3.503	1.162	-7.238	-11.908	-23.894	32.133	-13.861	-9.61
1472	1.472	-19.188	-21.375	-12.467	-9.003	17.74	23.397	-12.9	-3.024
1473	1.473	-10.872	0.427	-7.621	-13.276	56.444	64.292	-10.004	-3.979
1474	1.474	-3.364	58.579	0.321	-9.247	71.513	71.807	-2.088	-6.476
1475	1.475	-5.717	41.127	-15.745	-7.361	48.648	118.687	-1.152	-7.233
1476	1.476	-37.661	25.093	-27.35	-9.322	27.945	210.236	-7.943	-10.708
1477	1.477	-51.187	-18.216	-25.217	-3.902	9.172	223.463	-17.622	-18.052
1478	1.478	-38.79	-5.082	-19.411	-4.46	-14.643	92.263	-16.455	-17.065
1479	1.479	-27.565	-63.954	-14.182	-5.032	-30.344	-65.241	-19.951	-16.273
1480	1.48	-17.496	-117.39	-9.526	-11.6	-50.132	-128.665	-18.997	-18.573
1481	1.481	-8.203	-8.437	-10.862	-17.591	-26.937	-263.427	-14.173	-16.616
1482	1.482	5.913	-80.372	-1.935	-8.678	-5.087	-351.064	-8.183	-19.894
1483	1.483	-1.647	38.152	-0.746	-12.178	-7.819	-430.777	-7.415	-21.623
1484	1.484	-3.985	117.566	-8.084	-21.895	-20.607	-214.139	3.421	-16.773
1485	1.485	-18.879	45.095	-16.973	-33.746	-22.904	-121.251	-7.623	-6.702
1486	1.486	-1.466	58.233	-22.957	-13.065	-16.486	-262.229	-8.984	-8.048
1487	1.487	14.784	165.409	-6.877	1.075	-2.903	-82.939	-7.83	-11.72
1488	1.488	-0.142	6.335	-13.82	3.596	-4.602	-13.262	-11.317	-15.205
1489	1.489	1.762	70.324	-20.197	5.921	-9.217	7.913	-6.099	-12.105
1490	1.49	-14.173	167.176	-18.248	-4.726	-13.463	-11.182	-10.949	-3.196
1491	1.491	-24.841	80.196	-19.982	-22.172	-12.28	41.215	-6.714	-2.023
1492	1.492	-42.231	0.94	-15.307	-38.458	-11.072	56.886	-9.053	-5.105
1493	1.493	-44.498	-71.197	-13.909	-23.57	-5.779	99.897	-13.892	-11.874
1494	1.494	-50.858	-32.16	-12.715	-6.135	-14.596	60.22	-11.96	-11.097
1495	1.495	-37.332	-163.591	-13.879	-3.797	-8.498	71.654	-4.234	-7.032
1496	1.496	-39.102	-285.923	-12.927	-14.435	-9.403	60.388	-1.166	-13.61
1497	1.497	-31.187	-142.371	-0.159	-12.516	-20.225	129.036	3.635	-21.536
1498	1.498	-15.333	-46.142	-16.018	-3.809	-15.955	119.76	2.836	-18.436
1499	1.499	-4.69	-63.342	-9.613	-5.343	-19.617	127.643	-6.082	-9.522
1500	1.5	8.881	-142.69	-3.785	-12.482	-11.288	164.427	-7.246	-6.039
1501	1.501	-3.287	-186.03	-2.02	-8.808	4.784	197.741	-6.281	-11.269
1502	1.502	11.046	11.256	-3.55	-9.971	21.032	106.16	-13.059	-6.434
1503	1.503	9.133	-73.204	-10.707	-8.997	10.324	-38.669	-13.848	-8.946
1504	1.504	0.419	-47.566	-14.379	-4.159	-11.026	-211.897	-17.931	-9.723
1505	1.505	-1.128	69.162	-8.37	-4.948	-8.319	-235.135	-19.878	-13.215
1506	1.506	-16.993	48.202	-1.008	-9.043	-5.76	-87.001	-13.883	-12.647
1507	1.507	-36.14	67.459	-15.707	-9.647	-17.316	9.015	-9.817	-7.234
1508	1.508	-12.928	155.077	-13.567	-11.627	-27.959	96.473	-13.304	-3.76
1509	1.509	2.748	170.875	-11.637	-15.731	-18.319	144.147	-16.579	-7.051
1510	1.51	-11.391	98.298	-16.866	-17.116	-16.63	129.863	-17.172	-5.314
1511	1.511	-24.207	111.296	-21.529	-12.671	-15.147	63.945	-13.699	-6.676
1512	1.512	-12.645	-44.059	-25.806	-18.107	-10.94	-43.793	-9.27	-5.34
1513	1.513	-19.047	-192.406	-16.925	-21.624	-9.803	27.984	-11.013	-7.496
1514	1.514	-5.518	-57.838	-13.481	-16.998	-13.293	-117.061	-14.484	-13.505
1515	1.515	-14.258	29.49	-10.402	-18.774	-18.526	-290.304	-14.865	-19.537
1516	1.516	-15.829	45.45	-13.331	-10.871	-25.274	-34.195	-15.246	-21.881
1517	1.517	-14.515	118.193	-5.425	-9.735	-12.078	204.505	-13.307	-25.387
1518	1.518	-13.43	-78.445	-10.687	-8.804	-2.336	-74.555	-9.816	-22.126
1519	1.519	-12.368	-50.013	-13.629	-5.933	-4.02	38.093	-12.693	-16.743
1520	1.52	-13.399	-75.386	-5.729	-3.45	-8.632	-64.143	-6.688	-11.923
1521	1.521	-10.541	-284.839	-6.73	-1.174	-12.888	-219.361	-5.909	-5.956
1522	1.522	2.577	-200.524	-7.74	-1.799	4.149	-247.538	-1.841	-11.592
1523	1.523	4.474	-72.518	-5.268	-7.851	6.509	-119.417	1.65	-19.574
1524	1.524	-11.441	90.176	-4.53	-13.524	-12.589	-3.033	-1.636	-14.395
1525	1.525	-39.133	111.237	-14.055	-20.154	-35.766	18.101	-10.525	-7.672
1526	1.526	-50.391	53.535	-15.26	-20.977	-26.47	-39.704	-16.906	-10.247
1527	1.527	-40.393	36.03	-18.805	-23.356	-6.76	12.472	-18.069	-12.634
1528	1.528	-24.783	-202.717	-17.892	-12.588	10.983	-3.753	-6.282	-13.279
1529	1.529	-10.69	-100.643	-11.177	-4.729	17.864	-18.716	-7.848	-12.756
1530	1.53	-18.244	-7.864	-13.747	-3.445	11.377	72.741	-6.516	-14.55
1531	1.531	-15.941	76.366	-19.417	-12.427	17.076	132.016	-7.694	-6.665
1532	1.532	-13.838	153.054	-17.548	-4.191	15.265	99.337	-11.195	-10.193
1533	1.533	-4.165	175.836	-10.252	-5.245	-2.198	10.204	-10.24	-9.269
1534	1.534	-9.395	69.533	-11.287	-18.094	-37.255	-73.563	-5.418	-10.286
1535	1.535	-7.864	-219.613	-15.619	-19.934	-32.274	2.19	-9.691	-11.107
1536	1.536	-6.561	-261.316	-18.033	-31.054	-27.892	-7.708	-12.036	-5.536
1537	1.537	-20.894	-73.777	-16.186	-12.344	-32.017	-88.495	-14.002	-9.054
1538	1.538	-30.584	-175.895	-7.551	-4.858	-5.737	-142.484	-10.75	-12.389
1539	1.539	-4.313	-145.368	-8.795	-2.593	4.296	-92.773	-6.72	-13.025
1540	1.54	-8.054	-5.168	-3.651	7.983	-11.406	24.159	-1.917	-16.563
1541	1.541	-25.169	-82.468	-18.435	2.09	-31.176	135.857	-12.025	-15.249
1542	1.542	-22.171	79.636	-24.897	-10.194	-23.658	64.049	-22.126	-9.484
1543	1.543	-2.53	354.8	-19.17	-34.085	-16.712	77.492	-13.252	-8.759
1544	1.544	4.913	166.82	7.083	-30.863	-10.345	185.266	-4.969	-9.398
1545	1.545	7.146	-71.991	3.329	-21.639	-12.302	171.269	-4.03	-11.387
1546	1.546	-12.063	-165.15	-13.78	-7.595	-7.097	132.038	-8.893	-13.177
1547	1.547	-17.14	26.335	-23.165	-15.225	-13.303	36.747	-13.179	-10.714
1548	1.548	-24.73	-114.669	-25.959	-26.905	-2.292	-94.309	-13.986	-16.192
1549	1.549	-36.371	-37.762	-28.563	-29.098	10.657	-146.696	-12.081	-15.667
1550	1.55	-25.773	218.358	-21.684	-7.875	8.897	-130.794	-6.126	-21.712
1551	1.551	-27.733	252.383	-18.857	-9.901	-2.136	-173.901	-11.011	-16.338
1552	1.552	-33.003	221.16	-16.8	-12.705	13.753	-108.089	-6.993	-14.061
1553	1.553	-9.241	23.687	-14.937	-10.281	20.166	-96.439	-8.984	-6.161
1554	1.554	-5.998	-310.136	-16.761	-8.028	-8.856	-85.805	-10.973	-7.174
1555	1.555	-2.96	-265.171	-12.201	-5.934	-21.251	-36.719	-13.936	-10.128
1556	1.556	-17.148	-141.187	-13.638	-7.945	-32.493	-27.95	-17.477	-10.954
1557	1.557	-9.681	-27.937	-12.548	4.173	5.225	-84.878	-10.172	-10.22
1558	1.558	-21.397	74.793	-6.644	-6.927	10.23	-136.405	-22.015	-18.192
1559	1.559	-19.35	-17.737	-9.819	-5.645	-3.334	-35.543	-7.737	-8.537
1560	1.56	-13.603	10.26	-5.051	-17.509	9.057	94.556	-9.711	-9.735
1561	1.561	-15.418	-15.798	-7.65	-12.914	5.391	217.014	-1.039	-3.769
1562	1.562	-36.203	-39.538	-5.41	-5.803	-4.65	201.063	-15.392	-4.76
1563	1.563	-22.141	66.057	2.442	-12.213	-13.912	42.102	-25.095	-19.493
1564	1.564	-9.443	123.581	-11.555	-8.761	-22.188	-106.3	-12.933	-4.616
1565	1.565	-21.115	-139.152	-9.672	-9.762	-24.666	-125.727	-20.896	-10.454
1566	1.566	-6.267	-251.637	-7.979	-14.634	-22.322	-73.548	-10.864	-8.747
1567	1.567	11.087	-217.315	-9.576	-3.233	-20.185	6.026	-9.733	-4.13
1568	1.568	27.292	-0.04	-8.265	-4.795	-10.484	-8.047	-22.919	-5.507
1569	1.569	-0.426	84.431	-7.143	-11.973	-15.669	-21.221	-7.07	-19.835
1570	1.57	-4.143	7.736	-8.333	-5.595	-14.083	62.31	-9.227	-10.155
1571	1.571	-14.259	124.172	-5.26	-9.079	-12.713	29.863	-7.311	-15.37
1572	1.572	-30.004	102.81	-10.122	-3.859	-11.537	-78.796	-9.074	5.352
1573	1.573	-15.921	44.774	-16.149	-2.89	-14.98	-93.197	-4.442	-2.962
1574	1.574	-33.766	27.075	-8.814	-12.575	-9.711	-53.67	-8.706	-5.476
1575	1.575	-22.211	-20.746	-21.599	-13.729	-10.646	101.659	-5.038	-3.141
1576	1.576	-15.912	-6.321	-12.907	-10.228	-6.373	207.731	-6.212	-5.25
1577	1.577	-17.957	-18.901	-14.476	-0.549	-0.728	188.89	-1.006	-11.034
1578	1.578	-26.765	-30.684	-7.331	-1.708	-0.094	241.716	-1.989	-16.236
1579	1.579	-34.79	-63.29	-8.495	-10.011	1.901	98.841	-1.218	-17.764
1580	1.58	-13.177	-53.297	-5.005	-10.955	-0.941	-189.542	-5.286	-19.088
1581	1.581	-3.931	27.57	-4.025	-9.956	-8.824	-312.988	-3.349	-20.213
1582	1.582	-18.084	190.623	-8.844	-5.661	-9.943	-125.367	-5.283	-19.012
1583	1.583	-25.639	214.254	-6.3	-17.797	-23.837	-23.33	-4.703	-13.746
1584	1.584	-18.698	151.245	-10.327	-5.555	-10.268	7.577	-2.186	-10.805
1585	1.585	-3.831	93.813	-5.451	-19.84	5.592	35.668	-9.535	-8.244
1586	1.586	-25.159	-169.01	-12.77	-21.728	3.471	10.343	-6.429	-17.103
1587	1.587	-16.89	-281.976	-13.703	-12.977	-6.183	-59.213	-1.583	-11.055
1588	1.588	-4.168	24.999	-12.893	-17.56	-14.866	-122.698	-11.252	-5.784
1589	1.589	2.74	231.33	-18.454	-10.33	-19.458	-141.861	-7.557	-4.77
1590	1.59	0.585	43.917	-18.994	-6.591	-15.147	-124.308	-6.375	-12.661
1591	1.591	2.487	78.064	-18.352	-14.854	-11.431	-44.45	-11.571	-13.583
1592	1.592	-9.735	-325.132	-11.719	-24.472	-14.893	27.962	-20.457	-10.637
1593	1.593	-1.838	-270.019	-19.604	-20.737	-9.645	-37.644	-14.451	-8.073
1594	1.594	-14.812	-219.744	-9.87	-7.513	-12.533	-49.333	-19.658	-12.08
1595	1.595	-30.676	-174.414	-10.96	4.747	-6.496	5.037	-16.721	-13.965
1596	1.596	-28.572	-133.435	2.265	-6.208	-12.065	74.335	-12.423	-13.338
1597	1.597	-18.946	-96.112	-2.912	-16.187	-10.084	47.724	-8.327	-11.548
1598	1.598	-17.223	-130.248	-13.886	-12.435	-5.403	72.09	-14.878	-10.148
1599	1.599	0.173	-99.463	-9.558	-13.53	-4.771	49.925	-10.59	-9.716
1600	1.6	-16.092	-15.163	-15.868	2.609	-9.556	16.302	-9.784	-9.291
1601	1.601	-13.944	164.233	-19.249	5.018	-15.512	22.2	-10.324	-12.938
1602	1.602	-11.99	280.784	-20.09	-1.284	-11.425	49.873	-7.002	-16.191
1603	1.603	-17.233	386.787	-15.123	-18.602	-7.905	-25.776	-8.706	-9.558
1604	1.604	-18.787	136.486	-14.221	-39.589	-8.457	-58.225	-5.184	-4.646
1605	1.605	-20.123	-307.405	-10.035	-2.526	0.447	-107.426	-7.467	-7.085
1606	1.606	-16.402	-488.961	-14.753	-7.479	4.114	-26.561	-8.59	-14.383
1607	1.607	-8.066	-324.447	-4.585	-11.857	0.619	-80.619	-14.555	-11.423
1608	1.608	-9.006	-75.051	-14.54	-7.698	-11.159	67.579	-10.257	-21.05
1609	1.609	-19.82	242.542	-18.112	-18.839	-15.784	46.607	-14.285	-9.202
1610	1.61	-18.431	448.879	-7.174	-22.048	-14.427	66.002	-13.655	-10.697
1611	1.611	-22.079	336.492	-8.424	-12.693	-18.092	13.867	-11.671	-17.814
1612	1.612	-20.899	-38.491	-7.169	-32.359	-14.607	-65.333	-12.199	-14.082
1613	1.613	-15.668	-188.059	-13.082	-19.512	-24.298	64.975	-8.68	-12.878
1614	1.614	-16.594	-51.947	-16.079	-7.839	-15.409	47.684	-11.943	-9.753
1615	1.615	-27.952	-175.831	-13.103	-5.656	-2.267	-31.883	-7.835	-8.746
1616	1.616	-16.843	-214.019	-12.263	-11.4	6.425	-46.24	-7.41	-11.221
1617	1.617	-23.906	-180.241	-9.867	-9.598	1.77	-59.366	-8.715	-13.511
1618	1.618	-24.976	-87.159	-14.638	-4.883	-5.396	-47.464	-9.825	-16.965
1619	1.619	-23.719	-59.066	-21.923	-9.092	-6.548	-58.235	-4.567	-16.35
1620	1.62	-11.831	-33.506	-15.086	-12.731	6.611	-68.084	-7.998	-14.593
1621	1.621	2.565	176.039	-14.259	-6.661	1.39	-5.51	-7.373	-11.086
1622	1.622	-10.951	317.397	-8.588	-11.847	-9.632	18.924	-11.387	-8.756
1623	1.623	-16.166	292.296	-12.014	-6.966	-13.881	41.038	-14.823	-7.563
1624	1.624	-14.573	269.359	-15.246	-20.071	-17.553	61.036	-15.168	-10.244
1625	1.625	-4.473	-48.361	-14.593	-25.813	-14.058	-18.194	-16.288	-9.839
1626	1.626	9.903	-456.772	-7.564	-6.413	-15.011	-137.382	-11.8	-11.962
1627	1.627	11.867	38.664	-10.403	-3.853	-14.033	-121.277	-12.347	-12.732
1628	1.628	13.652	-27.542	-14.6	-6.123	-8.018	-77.993	-10.956	-8.48
1629	1.629	-3.71	-88.094	-12.212	-3.944	-10.33	-91.094	-10.534	-15.088
1630	1.63	-24.745	-33.318	-15.617	-9.727	-12.255	87.812	-12.636	-17.649
1631	1.631	-32.972	-83.578	-18.831	-18.419	-4.901	318.176	-11.447	-12.058
1632	1.632	-40.404	-128.982	-18.167	-23.045	-9.747	224.956	-10.266	-13.984
1633	1.633	-14.575	-170.189	-14.604	-15.852	-10.527	27.662	-8.704	-10.688
1634	1.634	-11.205	-57.547	-12.223	-9.452	-6.484	-100.402	-8.498	-14.726
1635	1.635	-7.997	113.016	-9.284	-15.421	-9.973	-169.997	-12.742	-12.192
1636	1.636	0.451	205.749	-8.081	-12.316	-13.252	-64.06	-10.997	-11.793
1637	1.637	-12.216	177.347	-3.785	-9.41	-12.667	-6.335	-9.644	-11.398
1638	1.638	-9.773	-53.576	-8.601	-10.157	-12.285	-23.785	-12.935	-13.317
1639	1.639	-16.027	-208.531	-1.212	-2.776	-7.851	-71.475	-10.04	-9.818
1640	1.64	-13.979	101.691	-13.954	4.031	-8.449	-114.732	-12.759	-11.935
1641	1.641	-26.056	142.945	-15.659	-5.598	-5.94	29.972	-8.506	-7.481
1642	1.642	-11.633	30.351	-10.98	-14.474	0.444	-27.677	-5.038	-6.901
1643	1.643	-21.26	-4.057	-9.59	-30.141	10.113	24.877	-5.441	-14.837
1644	1.644	-26.437	26.563	-3.184	-19.488	-6.919	9.12	-12.04	-8.834
1645	1.645	-2.604	54.285	-4.324	-13.654	-13.892	-62.955	-14.961	-7.873
1646	1.646	0.689	-22.787	-5.272	-8.379	-11.764	-23.351	-10.723	-10.79
1647	1.647	-27.535	0.514	-16.088	-6.763	-9.835	-11.386	-9.96	-6.543
1648	1.648	-23.768	-19.799	-23.228	-5.375	-15.066	-22.15	-9.394	-10.62
1649	1.649	-33.725	-38.634	-22.058	-11.736	-10.421	7.516	-7.485	-4.052
1650	1.65	-36.709	49.001	-30.375	-3.396	-9.065	16.44	-9.245	-3.286
1651	1.651	-28.302	-189.336	-40.055	-6.467	-5.398	-56.931	-6.74	-5.628
1652	1.652	5.233	-154.812	-31.158	-21.16	-8.896	12.131	-8.11	-16.49
1653	1.653	9.71	-123.416	-22.845	-23.277	-5.805	3.277	-10.247	-27.529
1654	1.654	-10.975	-95	-15.491	-13.599	-8.713	-37.465	-12.186	-28.879
1655	1.655	-29.747	84.48	-8.71	2.256	-7.943	-0.641	-11.029	-11.852
1656	1.656	-12.69	153.895	0.989	0.145	-10.264	32.611	-8.9	-14.168
1657	1.657	-15.725	259.74	-2.666	-13.394	-13.747	-22.488	-7.548	-7.791
1658	1.658	-18.367	48.135	0.845	-15.121	-7.746	-15.282	-11.235	-9.737
1659	1.659	-20.818	-205.282	-2.249	-13.548	-6.987	-21.882	-10.847	-11.5
1660	1.66	-9.16	-306.77	-5.166	-9.272	-8.939	-3.764	-11.228	-6.882
1661	1.661	-2.721	-275.034	-2.658	-12.935	-7.011	12.702	-10.064	-14.052
1662	1.662	-4.589	-190.254	-0.331	-9.432	-4.12	7.658	-7.344	-7.665
1663	1.663	-20.391	40.424	-9.811	-6.335	-12.058	-33.66	-5.778	-8.808
1664	1.664	-22.436	257.263	-3.417	-1.478	-10.903	-5.967	-10.197	-7.802
1665	1.665	-39.777	341.691	0.068	-11.12	-9.933	9.09	-9.591	-16.669
1666	1.666	-37.389	-42.945	-9.619	-14.764	-8.946	4.483	-12.466	-8.338
1667	1.667	-18.177	-317.81	-8.482	-15.908	-9.701	8.407	-12.826	-7.387
1668	1.668	-15.614	32.097	-11.997	-1.957	-12.015	11.97	-6.414	-14.157
1669	1.669	-27.184	77.699	-8.939	-3.886	-7.175	28.892	-12.38	-9.886
1670	1.67	-20.743	36.782	-6.071	-26.712	-9.117	31.89	-8.279	-10.633
1671	1.671	8.352	-300.803	-12.097	-4.824	-10.849	-5.172	-13.086	-2.666
1672	1.672	12.487	-255.103	-17.728	-7.492	-9.493	-80.872	-13.626	-12.306
1673	1.673	-6.237	-130.972	-21.215	-20.247	-8.145	-70.063	-8.173	-18.637
1674	1.674	-9.471	57.013	-27.212	-31.852	-9.321	-60.231	-11.62	-12.582
1675	1.675	-12.506	-181.489	-24.887	-16.938	-13.011	-33.572	-8.291	-5.163
1676	1.676	13.091	-460.789	-18.317	-11.112	-5.667	-9.331	-8.833	-8.02
1677	1.677	-3.887	101.889	-15.819	-12.829	-8.772	12.461	-10.149	-7.217
1678	1.678	-19.53	343.175	-16.632	-14.372	-5.88	45.69	-13.408	4.979
1679	1.679	-22.231	269.959	-27.52	-1.429	-8.404	27.344	-7.566	13.677
1680	1.68	-29.777	336.151	-22.898	0.278	-4.353	-0.413	-14.883	-10.115
1681	1.681	-36.75	154.902	-27.168	-4.387	-6.295	-25.524	-8.078	-33.893
1682	1.682	-21.87	99.793	-26.004	-14.44	-8.237	-29.869	-7.269	-24.545
1683	1.683	-16.058	49.857	-8.02	-8.044	-5.339	-50.618	-8.008	-32.816
1684	1.684	-31.886	-86.013	4.74	-14.045	-6.698	-39.603	-9.908	-20.03
1685	1.685	-29.735	37.825	-2.241	-6.7	-11.152	-22.799	-7.941	-13.004
1686	1.686	-23.91	0.581	-8.636	-3.795	-9.418	-26.151	-3.851	-15.176
1687	1.687	-25.638	-101.332	1.044	-16.913	-10.777	-0.708	-4.204	-17.286
1688	1.688	-24.08	-70.164	-11.105	-18.782	-6.332	9.322	-7.458	-12.183
1689	1.689	-5.289	-42.178	-12.588	-16.991	-8.079	31.155	-5.297	-10.638
1690	1.69	-12.823	-67.928	-16.791	-24.89	-11.559	22.732	-10.483	-9.217
1691	1.691	-5.855	-44.656	-13.126	-11.938	-10.205	20.073	-5.611	-7.951
1692	1.692	21.812	18.89	-9.706	-3.333	-8.073	-10.328	-11.576	-6.669
1693	1.693	18.152	115.07	-4.548	-1.898	-9.235	-64.594	-2.635	-9.692
1694	1.694	14.864	167.576	-1.706	-9.116	-6.515	-57.252	-8.596	-4.818
1695	1.695	17.949	119.921	-5.984	-20.932	-7.297	-23.791	-3.339	-2.296
1696	1.696	-7.584	-96.937	-3.679	-41.626	-7.504	-17.851	-8.147	-6.351
1697	1.697	-45.292	-562.167	-11.626	-16.044	-6.739	9.827	-3.855	-4.403
1698	1.698	-50.342	-97.011	-12.618	-5.961	-9.065	14.875	-1.498	-6.296
1699	1.699	-36.819	84.081	-7.801	-2.848	-9.858	1.305	-6.308	-10.31
1700	1.7	-24.427	29.03	-8.593	-0.133	-5.618	-2.743	-12.287	-2.321
1701	1.701	1.879	-20.95	-9.39	2.404	-6.223	-6.387	-9.948	-3.433
1702	1.702	18.93	24.007	-8.829	-4.563	-9.73	-57.917	-13.428	-19.441
1703	1.703	9.688	64.921	-12.126	-10.967	-7.44	8.865	-18.075	-21.743
1704	1.704	18.043	27.246	-18.697	-9.034	-9.606	17.757	-14.015	-11.083
1705	1.705	-10.197	-6.744	-26.621	-7.287	-9.26	58.348	-18.865	-20.756
1706	1.706	-36.527	-223.525	-27.581	-5.734	-8.909	36.269	-15.598	-12.045
1707	1.707	-33.235	-82.454	-22.738	-15.797	-13.788	2.807	-12.727	-7.396
1708	1.708	-30.156	-5.512	-9.578	-19.491	-8.987	-3.239	-16.253	-6.035
1709	1.709	-21.847	-121.914	0.094	-20.669	-9.597	2.138	-19.586	5.785
1710	1.71	-24.35	-101.101	-1.66	-15.469	-13.696	-73.567	-13.828	-11.599
1711	1.711	-35.938	33.282	-15.977	-10.688	-10.247	-84.443	-16.2	-23.169
1712	1.712	-29.541	50.567	-14.052	-8.24	-12.601	-54.864	-19.732	-29.549
1713	1.713	-35.333	34.662	-22.769	-10.596	-13.788	-46.009	-24.43	-39.231
1714	1.714	-26.639	20.494	-18.14	-15.441	-10.147	-21.71	-17.91	-27.092
1715	1.715	-22.002	60.282	-5.166	-13.499	-14.632	15.203	-13.723	-3.322
1716	1.716	-3.247	24.954	3.559	-5.797	-10.596	-4.758	-11.476	13.681
1717	1.717	-5.769	-116.255	5.099	-6.814	-7.144	-22.973	-10.97	-8.208
1718	1.718	-3.421	-97.426	3.711	2.051	-8.526	-6.561	-15.686	-16.549
1719	1.719	-14.052	-44.968	-8.156	-8.81	-4.489	-11.644	-12.858	-24.155
1720	1.72	-15.996	-29.069	-9.789	-18.879	-10.324	-7.238	-10.418	-21.892
1721	1.721	-14.248	14.039	-17.019	-30.714	-9.577	-11.344	-15.903	-19.828
1722	1.722	-9.559	0.529	-23.432	-13.312	-11.543	-0.188	-11.137	-29.555
1723	1.723	-22.476	59.878	-29.415	-1.741	-6.928	9.749	-13.146	-24.377
1724	1.724	-24.2	70.612	-28.423	-16.741	-8.693	12.742	-12.632	-29.076
1725	1.725	-9.859	80.574	-13.724	-22.61	-7.361	20.976	-9.209	-10.381
1726	1.726	-7.904	35.826	-3.122	-10.489	-7.774	44.155	-5.983	2.317
1727	1.727	0.842	-86.516	6.464	3.794	-3.731	53.424	0.542	18.506
1728	1.728	8.78	36.237	8.106	17.319	-3.366	10.834	-4.346	24.806
1729	1.729	-7.121	84.207	-15.785	19.048	-3.001	-44.125	-5.168	-4.298
1730	1.73	-17.8	41.27	-25.916	-4.797	-9.603	-22.085	-2.897	-16.738
1731	1.731	-8.151	28.31	-35.252	-35.865	-4.78	38.42	-6.443	-35.589
1732	1.732	-31.011	-102.953	-15.572	-31.935	-10.799	13.933	-5.919	-25.639
1733	1.733	-34.101	-225.542	-13.109	-13.293	-11.591	-23.116	-6.561	8.714
1734	1.734	-14.336	-82.542	-10.829	-3.349	-9.673	-83.776	-5.268	-32.598
1735	1.735	-11.824	-63.759	-12.998	-19.141	-9.105	-59.46	-5.711	50.543
1736	1.736	-4.868	-11.559	-22.681	-44.867	-13.192	-66.871	-11.564	133.888
1737	1.737	-15.521	-27.679	-49.014	-55.068	-9.723	-60.344	-12.382	57.954
1738	1.738	-21.329	15.177	-60.244	-33.247	-9.346	-54.382	-11.855	-50.682
1739	1.739	-19.597	28.09	-36.468	-13.521	-13.421	-15.699	-15.202	-93.903
1740	1.74	-8.567	39.701	10.527	24.914	-9.946	9.445	-12.358	-107.122
1741	1.741	-9.921	6.968	43.942	74.729	-11.314	13.866	-11.084	-95.386
1742	1.742	-19.58	-40.797	37.855	54.678	-5.523	14.806	-13.465	-41.248
1743	1.743	-13.143	-109.926	21.304	-12.547	-12.112	-5.96	-14.704	-11.698
1744	1.744	-4.798	6.523	-14.032	-39.294	-11.158	-17.277	-14.388	14.949
1745	1.745	-10.028	53.977	-18.607	-47.467	-10.388	-27.419	-14.855	6.755
1746	1.746	-24.757	39.539	-23.574	-54.754	-11.166	-36.733	-15.504	-3.583
1747	1.747	-5.631	-26.54	-19.626	-32.982	-13.101	-28.412	-14.024	-25.73
1748	1.748	1.873	-62.744	-23.403	-26.767	-3.042	-0.12	-10.215	-32.389
1749	1.749	-28.547	-30.328	-20.192	-21.06	-1.687	-11.313	-5.428	-26.463
1750	1.75	-7.865	-0.638	-17.159	-26.66	1.995	-21.359	-6.057	-21.129
1751	1.751	-26.622	61.877	-19.929	-11.687	0.836	0.502	1.637	-26.24
1752	1.752	-23.29	86.212	-17.474	-7.397	1.807	-2.235	0.632	-3.477
1753	1.753	-13.961	-24.873	-19.874	-19.868	4.708	5.234	-4.25	-7.614
1754	1.754	-16.658	-136.096	-13.575	-16.07	0.453	7.526	-3.516	3.537
1755	1.755	-9.112	-63.899	-7.875	-5.682	-5.158	5.357	2.068	13.536
1756	1.756	-6.835	-50.758	-2.797	-8.463	-4.576	-8.195	5.522	4.178
1757	1.757	3.752	32.491	-7.546	-5.505	-10.563	0.477	7.439	1.421
1758	1.758	-5.962	-0.014	-6.24	-7.788	-12.866	1.947	-1.476	-11.391
1759	1.759	-28.811	-9.808	-7.419	-0.604	-8.006	-8.216	-2.645	-27.701
1760	1.76	-25.72	-0.976	-25.443	23.042	-11.263	6.028	-6.137	-29.879
1761	1.761	-11.611	-57.933	-12.739	20.19	-11.817	3.974	-9.228	-4.799
1762	1.762	-19.192	-20.858	-15.177	-10.74	-14.301	5.621	-8.259	5.172
1763	1.763	-7.588	-0.936	-17.445	-31.267	-11.95	4.03	-5.733	33.323
1764	1.764	-13.973	-19.187	-31.127	-34.761	-11.537	-6.034	-4.95	6.916
1765	1.765	-15.905	-13.78	-32.965	-3.631	-14.217	-17.795	-5.51	-10.188
1766	1.766	-17.639	1.515	-18.711	0.549	-9.944	-25.672	-11.482	-13.31
1767	1.767	-25.581	6.189	2.503	-10.598	-13.425	-12.653	-15.526	-16.009
1768	1.768	-12.657	2.207	16.551	-13.818	-13.817	-3.894	-10.678	7.249
1769	1.769	-3.964	-1.144	29.267	-29.409	-8.011	-5.383	-15.321	4.174
1770	1.77	-11.891	9.062	8.145	-20.976	-10.327	-15.409	-21.889	1.466
1771	1.771	-24.831	30.956	-34.439	-13.28	-8.38	-21.739	-19.35	-11.298
1772	1.772	-30.015	33.817	-64.839	3.145	-7.788	-18.201	-16.997	-22.893
1773	1.773	-18.941	21.208	-59.451	35.269	-11.841	-10.793	-18.894	-20.75
1774	1.774	-23.178	-13.649	-24.276	-5.772	-11.44	-3.962	-24.85	0.562
1775	1.775	-24.31	-69.009	7.633	10.822	-11.046	-13.571	-17.45	-2.122
1776	1.776	-20.801	-46.749	45.173	-14.233	-8.127	-12.314	-24.173	-14.846
1777	1.777	-8.968	0.206	40.121	-27.657	-9.266	-6.226	-26.631	-3.171
1778	1.778	5.378	6.251	17.287	-31.616	-7.316	-7.127	-25.79	-9.481
1779	1.779	3.446	-21.235	-11.724	2.524	-9.427	-11.994	-14.889	-26.813
1780	1.78	-8.777	-36.008	-22.993	43.818	-11.344	1.061	-10.185	-24.442
1781	1.781	-13.474	-22.283	-13.004	49.265	-8.817	6.815	-8.772	-9.512
1782	1.782	-23.56	-59.71	-16.157	24.063	-10.935	-9.036	-5.042	-15.3
1783	1.783	-29.987	-4.172	-13.479	10.454	-8.99	-15.391	-6.157	-20.498
1784	1.784	-14.37	32.628	-10.979	-2.012	-12.073	-13.417	-11.342	-18.886
1785	1.785	-3.761	12.631	-46.034	47.087	-6.044	-4.707	-16.139	-20.213
1786	1.786	-1.848	-17.769	-40.968	0.262	-10.244	-9.332	-13.587	-16.443
1787	1.787	-10.585	-34.085	-36.396	-79.251	-12.497	-5.053	-6.21	-19.791
1788	1.788	-2.663	-28.739	-23.882	-90.396	-7.583	-13.932	-5.217	-16.658
1789	1.789	-1.303	-32.926	-20.073	-21.706	-9.453	-12.744	-2.673	-17.681
1790	1.79	-13.094	-11.961	3.856	4.558	-6.499	-13.642	9.555	-8.081
1791	1.791	-24.115	-30.448	19.619	12.303	-2.986	-24.381	-6.283	-22.475
1792	1.792	-34.17	-68.021	22.457	-25.028	-6.291	-19.998	4.398	-12.827
1793	1.793	-19.875	7.713	25.065	-45.295	-3.408	-21.024	2.491	-14.528
1794	1.794	-6.355	83.592	22.733	-39.473	-9.405	-12.592	4.271	-6.519
1795	1.795	-1.16	-24.822	12.03	21.715	-8.616	-22.2	-3.627	3.639
1796	1.796	-15.52	-38.929	-5.382	127.791	-10.928	-31.038	-7.841	0.034
1797	1.797	-29.097	-25.597	-26.414	170.956	-6.105	-37.046	-8.957	-5.908
1798	1.798	-27.337	-13.828	-40.427	78.702	-10.77	-27.414	-14.91	-13.225
1799	1.799	-16.271	-24.779	-42.838	-28.956	-12.512	-23.847	-17.951	-6.42
1800	1.8	-35.045	-14.834	-40.454	-72.36	-6.72	-5.974	-18.865	-5.606
1801	1.801	-32.515	-5.7	-33.929	-33.129	-7.51	6.742	-19.586	-12.906
1802	1.802	-20.917	-13.45	-16.307	-93.081	-5.579	13.899	-12.182	-21.738
1803	1.803	-10.283	-35.235	-9.111	-234.578	-7.482	20.208	-13.106	-15.652
1804	1.804	-0.616	-28.604	1.732	-331.123	-6.844	21.834	-13.845	-12.488
1805	1.805	8.099	-22.591	27.028	-243.837	-6.468	5.841	-11.49	-11.462
1806	1.806	-2.92	-27.763	-10.715	-132.745	-13.875	-0.657	-13.396	-19.339
1807	1.807	-12.983	-22.446	-46.116	-89.74	-19.156	1.051	-11.438	-18.335
1808	1.808	-24.785	-8.672	-50.705	-50.41	-14.306	9.537	-13.164	-3.601
1809	1.809	-20.146	37.398	-30.008	-38.603	-20.274	-7.792	-9.681	-1.452
1810	1.81	-7.195	55.76	4.101	-27.583	-14.581	-19.039	-12.971	8.231
1811	1.811	-1.989	5.91	27	2.167	-12.485	-24.892	-7.165	10
1812	1.812	-16.315	93.437	39.417	46.959	-8.955	-26.279	-12.78	14.684
1813	1.813	-22.133	81.66	20.692	38.905	-5.831	-38.262	-9.293	-4.051
1814	1.814	-13.425	5.903	-10.142	46.303	-4.352	-42.877	-9.869	-1.478
1815	1.815	-11.881	-142.055	-22.309	79.811	2.955	-21.163	-9.276	-22.565
1816	1.816	9.781	-163.114	-10.806	98.113	14.649	-30.297	-1.335	-36.713
1817	1.817	25.44	-105.426	-7.234	81.737	16.021	-32.889	6.994	-64.982
1818	1.818	-5.728	-227.927	-28.91	56.661	5.782	-20.027	7.968	-46.197
1819	1.819	-34.748	10.689	-54.469	15.502	-0.735	-4.102	-0.913	-22.353
1820	1.82	-45.966	112.897	-57.905	-23.12	-11.513	-15.471	-9.219	-19.251
1821	1.821	-49.257	20.048	-42.451	-38.001	-9.991	-13.9	-16.554	-16.566
1822	1.822	-39.977	-8.038	-22.733	-33.276	-11.013	-5.25	-17.492	-14.09
1823	1.823	-25.844	17.357	-4.923	-12.36	-9.706	-4.197	-19.978	-11.802
1824	1.824	-28.34	-6.068	-16.536	6.542	-6.462	-14.893	-17.625	-9.714
1825	1.825	-12.061	-27.305	-14.401	30.433	-13.162	-34.892	-17.008	-11.66
1826	1.826	-14.172	-8.107	6.82	14.777	-17.398	-15.502	-18.899	-13.42
1827	1.827	-8.349	-25.435	-7.295	28.739	-8.501	-2.851	-20.606	-14.985
1828	1.828	7.546	-41.326	-20.059	41.257	-12.083	32.489	-19.212	-22.148
1829	1.829	13.977	-113.613	15.016	24.917	-13.17	47.588	-15.874	-13.253
1830	1.83	15.955	-21.523	30.166	27.285	-12.421	15.031	-12.908	-2.437
1831	1.831	-6.838	14.076	7.457	48.688	-8.402	-6.139	-10.91	-3.817
1832	1.832	-9.914	24.913	3.623	51.093	-12.678	-40.309	-5.045	-0.137
1833	1.833	4.189	93.969	-7.369	58.043	-14.796	-62.858	-2.662	-6.144
1834	1.834	-3.359	120.684	2.902	22.412	-23.677	-49.853	-4.543	-5.177
1835	1.835	-14.924	80.091	-43.953	-53.934	-41.839	-23.146	-2.557	-4.202
1836	1.836	-8.505	-16.274	-104.548	64.857	-44.417	-12.869	1.549	-3.435
1837	1.837	-29.774	-161.084	-96.637	143.847	-37.57	2.797	-3.25	-2.66
1838	1.838	-43.885	-65.021	-74.645	186.88	-22.799	11.04	-5.136	-6.143
1839	1.839	-41.37	-47.782	-27.864	174.516	-9.341	3.49	-13.993	-4.213
1840	1.84	-25.113	-63.724	39.296	91.731	9.942	-8.021	-7.56	4.687
1841	1.841	-22.998	8.313	12.727	59.556	38.033	-31.357	-10.997	-4.211
1842	1.842	-1.708	47.519	21.043	-28.956	34.196	-40.598	-5.746	-10.212
1843	1.843	0.998	35.482	72.906	-207.716	3.126	-32.194	-14.615	-13.299
1844	1.844	3.513	2.832	66.518	-489.485	-9.345	-3.772	-11.113	-14.255
1845	1.845	1.185	-26.863	-0.385	-376.686	-5.626	-7.275	-16.323	-8.234
1846	1.846	-17.961	-18.172	-45.01	-137.909	11.408	44.325	-15.346	-8.988
1847	1.847	-41.169	87.494	-69.417	17.258	8.266	66.37	-14.575	-9.551
1848	1.848	-44.253	101.646	-47.397	101.897	-5.855	113.279	-16.893	-7.602
1849	1.849	-30.12	-43.223	-0.655	76.447	1.726	82.932	-12.066	-8.171
1850	1.85	-22.548	-139.552	-55.788	53.165	-0.553	-0.303	-12.659	-16.087
1851	1.851	-10.929	-192.134	-93.01	116.5	-15.295	-179.333	-7.253	-29.236
1852	1.852	-8.786	-80.974	-86.622	135.499	-44.109	51.399	-6.672	-24.011
1853	1.853	-2.958	19.922	-44.123	47.814	-56.155	206.529	-6.092	-12.985
1854	1.854	-18.796	-19.723	16.816	-95.639	0.946	9.472	-6.675	-2.915
1855	1.855	-16.622	-127.282	122.716	-76.775	25.698	-15.908	-3.189	-4.062
1856	1.856	-6.9	-113.079	223.856	-94.341	18.559	53.82	-0.865	-2.883
1857	1.857	-5.13	5.243	131.859	-78.44	-41.89	32.577	0.299	-3.834
1858	1.858	-9.759	-10.757	0.721	-179.249	-49.892	-217.727	0.684	-12.719
1859	1.859	-16.91	3.476	-51.653	-271.183	-71.766	-388.199	-5.119	-13.853
1860	1.86	-8.002	69.238	-67.475	-163.66	-118.438	-419.128	-9.177	-27.765
1861	1.861	-9.138	33.582	-24.357	-91.331	-148.64	-334.73	-9.753	-18.059
1862	1.862	-10.084	66.002	-37.586	-77.957	-98.546	-1.467	-14.395	-12.809
1863	1.863	-11.041	-3.103	-97.165	-42.099	2.456	134.513	-12.657	-17.43
1864	1.864	-13.556	-12.09	-151.301	-9.396	132.747	93.184	-18.462	-4.465
1865	1.865	-7.935	28.37	-161.153	-38.803	150.348	-19.565	-12.855	0.765
1866	1.866	-7.343	35.446	-116.503	6.175	166.313	14.397	-16.346	-10.277
1867	1.867	-17.38	28.599	-10.706	-1.668	123.259	45.291	-15.763	-31.971
1868	1.868	-21.606	10.23	148.144	20.606	57.564	355.397	-21.189	-35.097
1869	1.869	-12.715	-28.708	211.618	0.819	-97.636	561.919	-16.356	-9.552
1870	1.87	-13.912	-43.787	192.48	-78.467	-161.152	149.043	-18.313	7.512
1871	1.871	-14.915	15.9	-34.945	-89.32	-103.543	-125.816	-20.075	4.449
1872	1.872	-25.779	89.231	-65.659	-0.579	-86.157	223.84	-14.302	-9.647
1873	1.873	-24.441	79.327	-37.403	82.663	-70.233	269.081	-12.007	-2.062
1874	1.874	-25.601	-19.204	-11.643	71.592	1.971	62.699	-16.875	-13.627
1875	1.875	-17.278	-190.341	58.2	120.628	41.453	-49.872	-13.608	-11.46
1876	1.876	-12.036	-167.187	-5.314	218.849	53.401	-220.276	-7.046	-21.101
1877	1.877	-11.054	-18.982	-24.571	231.685	107.823	-499.349	-9.575	-22.809
1878	1.878	-18.976	38.651	-76.989	52.32	98.259	-161.468	-11.915	-21.225
1879	1.879	-22.06	-48.886	-92.774	-178.693	143.265	337.967	-13.862	-16.942
1880	1.88	-30.96	-64.869	-135.788	-24.044	119.174	138.496	-9.225	-8.004
1881	1.881	-12.954	-50.528	-175.128	285.705	67.843	-163.774	-6.323	-18.798
1882	1.882	15.285	-37.263	-139.457	409.212	21.242	-438.765	-7.682	-11.604
1883	1.883	-11.061	-25.366	-85.201	296.574	3.106	-588.671	-5.353	-17.96
1884	1.884	-34.889	-36.116	-35.843	262.374	-13.353	-270.879	-8.253	-19.092
1885	1.885	-13.031	-26.176	98.512	169.199	-89.024	-64.369	-4.575	-5.13
1886	1.886	-4.738	0.526	233.225	27.99	-34.864	123.456	-3.214	-7.043
1887	1.887	-12.331	41.094	75.688	-356.653	-24.997	157.454	-7.272	-8.769
1888	1.888	3.874	77.839	54.634	-961.317	-51.704	64.678	-6.889	-0.819
1889	1.889	-2.567	-23.106	-2.963	-559.21	-59.82	-19.533	-9.222	-5.058
1890	1.89	-4.548	49.006	-90.318	-193.592	21.675	5.94	-5.181	-3.883
1891	1.891	-23.921	114.768	-106.023	-127.556	10.92	29.15	-4.81	-9.873
1892	1.892	-21.425	31.476	-91.543	-67.496	-38.37	8.048	-8.121	-10.837
1893	1.893	-9.811	-0.883	-78.197	-12.883	-47.272	-49.83	-1.555	-13.752
1894	1.894	0.841	-10.679	-113.615	36.638	-136.917	-32.626	-4.472	-14.531
1895	1.895	-16.567	-1.763	27.616	81.366	-77.405	14.915	-8.739	-8.925
1896	1.896	-28.18	-26.187	85.337	122.225	-23.371	116.008	-4.691	-12.41
1897	1.897	-30.329	-33.519	67.952	9.47	-53.191	24.317	-12.635	-14.34
1898	1.898	-16.836	-66.9	83.823	43.526	-62.346	60.334	-5.296	-17.253
1899	1.899	-22.127	-36.409	127.003	74.59	-54.434	92.928	-6.279	-15.928
1900	1.9	-17.528	-31.005	166.531	102.707	-121.312	82.897	-7.066	-9.576
1901	1.901	-16.208	-36.117	83.101	128.26	-130.334	20.232	-15.984	-5.363
1902	1.902	-12.549	-31.735	-14.632	105.14	-187.369	-36.932	-10	-7.739
1903	1.903	-13.72	-10.942	-54.057	41.806	-180.153	-58.932	-9.049	-11.255
1904	1.904	-21.07	-14.495	-89.562	60.992	-106.314	-65.452	-13.9	-13.214
1905	1.905	-18.169	-31.474	-121.932	43.466	41.711	13.634	-11.398	-14.979
1906	1.906	-15.666	-28.376	-131.579	-4.191	105.168	154.427	-13.73	-16.362
1907	1.907	-14.873	-8.575	-86.6	-105.258	85.958	58.178	-8.908	-14.082
1908	1.908	-16.819	-31.645	-62.081	-39.52	33.41	-29.506	-14.915	-10.053
1909	1.909	-9.479	-40.813	-10.447	19.89	49.166	-45.676	-14.157	-7.588
1910	1.91	-16.27	-26.581	76.908	-12.937	34.75	-31.555	-14.755	-9.963
1911	1.911	-13.774	-28.958	88.556	-62.632	47.787	-18.519	-10.137	-9.634
1912	1.912	-16.125	-35.827	-9.263	-71.929	35.854	41.12	-9.568	-10.077
1913	1.913	-11.317	-3.756	-48.795	-47.75	-18.352	52.389	-10.96	-7.42
1914	1.914	-11.923	9.893	-37.097	-69.682	31.117	42.939	-8.671	-12.315
1915	1.915	-14.852	-2.392	16.947	-116.368	93.837	34.218	-7.551	-12.94
1916	1.916	-15.273	8.911	26.7	-122.345	69.613	-6.419	-12.031	-11.032
1917	1.917	-15.69	5.698	-0.023	-83.621	47.615	-117.31	-3.152	-12.818
1918	1.918	-9.149	-3.526	-40.591	-58.23	94.334	-196.383	-9.566	-11.533
1919	1.919	-10.16	-11.813	-62.477	-25.792	100.07	-65.693	-6.114	-17.021
1920	1.92	-12.715	-9.29	-149.794	3.617	83.178	57.384	-15.819	-12.227
1921	1.921	-15.087	-16.272	-161.558	45.47	37.286	41.607	-9.461	-8.975
1922	1.922	-10.283	-22.629	-64.003	95.704	-42.298	27.066	-12.975	-11.934
1923	1.923	-12.25	-12.876	-51.031	129.671	-9.877	40.269	-9.911	-18.973
1924	1.924	-14.035	-4.133	-15.567	160.743	0.03	-90.795	-12.844	-10.141
1925	1.925	-14.448	-8.84	147.096	100.385	-116.333	-108.286	-13.658	-11.386
1926	1.926	-15.815	-16.191	170.254	76.552	-163.85	2.649	-16.01	-12.437
1927	1.927	-12.929	-22.699	21.873	69.735	-178.147	16.416	-11.199	-15.42
1928	1.928	-6.966	-6.985	-35.977	23.353	-138.723	55.271	-13.161	-11.258
1929	1.929	-4.506	-0.523	-53.605	17.619	-103.219	90.688	-11.452	-13.673
1930	1.93	-16.741	-29.568	-37.936	-65.567	-114.142	58.361	-14.005	-14.345
1931	1.931	-18.534	-67.15	5.001	-148.779	-5.654	28.796	-9.598	-11.122
1932	1.932	-13.917	-41.983	-8.348	-246.077	124.301	-52.062	-15.056	-9.468
1933	1.933	-9.662	-0.694	27.185	-100.873	141.651	-150.126	-11.618	-16.495
1934	1.934	-29.235	4.787	-5.35	-4.496	94.019	-242.563	-12.246	-17.538
1935	1.935	-20.958	9.87	-15.261	-21.872	79.638	-87.207	-16.361	-13.352
1936	1.936	-3.18	-12.898	-24.173	-101.571	39.959	61.43	-13.898	-11.091
1937	1.937	-14.621	23.16	-32.207	-58.831	30.975	-80.791	-10.658	-13.083
1938	1.938	-16.973	27.285	-24.915	-72.754	18.936	-99.599	-7.812	-20.487
1939	1.939	-14.855	8.583	-18.43	-14.294	8.023	93.226	-5.157	-15.703
1940	1.94	-20.684	-22.423	-12.591	60.941	-41.345	16.509	-6.376	-9.762
1941	1.941	-15.477	-84.901	-36.834	4.681	-14.575	-6.589	-5.647	-15.045
1942	1.942	-20.168	-75.914	-53.49	-24.801	9.818	141.783	-9.195	-7.754
1943	1.943	-24.452	-19.015	-28.49	-51.161	2.422	122.692	-14.687	-16.713
1944	1.944	-25.63	3.029	-15.11	-26.212	22.304	0.15	-14.17	-15.615
1945	1.945	-19.644	22.913	5.398	11.302	52.596	-111.055	-10.937	-14.713
1946	1.946	-18.726	-19.725	-13.447	45.413	80.276	-327.615	-12.718	-21.545
1947	1.947	-4.059	-14.402	3.556	64.229	75.297	-234.431	-6.97	-8.449
1948	1.948	6.54	-29.609	6.593	14.786	6.641	75.798	-7.828	5.04
1949	1.949	0.709	-34.18	14.849	8.854	-82.104	199.636	-5.963	3.237
1950	1.95	-4.532	-21.863	22.335	15.521	-70.196	87.09	-5.46	1.63
1951	1.951	-12.476	-25.584	-12.744	-33.84	-59.298	52.893	-2.64	-2.671
1952	1.952	-19.637	-35.694	-38.056	-66.882	-69.106	-40.332	-5.241	-14.501
1953	1.953	-28.543	11.286	-33.869	-36.147	-95.76	43.87	-9.75	-12.987
1954	1.954	-32.017	31.197	-21.782	-8.232	-87.552	120.396	-10.398	-8.768
1955	1.955	-18.079	0.797	-33.292	-13.058	-65.307	97.083	-12.986	-9.948
1956	1.956	-35.487	-15.675	-43.658	0.757	-45.076	-51.059	-8.596	-1.646
1957	1.957	-9.738	-0.574	-34.654	46.893	-38.742	45.283	-16.404	-13.483
1958	1.958	-13.036	3.893	-3.686	102.108	-22.004	-42.146	-11.24	-8.871
1959	1.959	-16.154	16.257	25.193	154.015	-36.898	-153.506	-16.146	-10.237
1960	1.96	-7.829	12.544	43.88	255.111	-23.15	-110.444	-10.207	-13.918
1961	1.961	-5.326	-4.488	12.909	298.449	-10.601	-71.049	-22.452	-7.922
1962	1.962	-7.636	-32.75	-24.644	101.161	-36.772	-106.741	-3.149	-8.892
1963	1.963	-13.998	-59.092	-9.653	-152.399	-60.462	-8.966	-5.709	-9.846
1964	1.964	-15.92	-55.793	3.754	-118.192	-51.122	109.572	-3.433	-12.345
1965	1.965	-7.19	-8.732	-0.413	-25.168	-25.492	125.346	-9.856	-24.52
1966	1.966	-11.821	-15.283	-26.793	2.993	26.1	-33.645	-15.7	-19.276
1967	1.967	-13.168	-21.238	-16.793	-176.294	92.927	-224.501	-10.513	-11.322
1968	1.968	-11.997	-15.789	-13.762	-338.817	119.657	-147.94	-8.991	-9.947
1969	1.969	-8.504	-20.771	-5.505	-190.335	127.821	-31.702	-7.672	-11.077
1970	1.97	-3.264	-7.206	17.666	-93.956	61.058	-10.582	-8.86	-7.556
1971	1.971	-17.958	-3.143	1.884	-111.138	-19.684	47.213	-7.731	-2.275
1972	1.972	-24.339	-6.825	-6.535	-158.627	-95.646	64.763	-2.528	-5.123
1973	1.973	-10.785	-3.549	-14.06	-230.952	-145.159	-46.552	-5.457	-4.296
1974	1.974	-22.958	-6.655	-35.094	-139.176	-136.389	-32.264	-2.959	-5.027
1975	1.975	-24.485	-3.906	-15.289	-56.229	-46.907	112.436	-10.332	-5.551
1976	1.976	-14.402	-6.387	-12.543	-2.649	12.486	170.051	-9.375	-15.546
1977	1.977	-0.066	-13.326	3.914	26.311	88.136	82.681	-13.64	-2.508
1978	1.978	5.762	-11.184	-2.457	16.751	78.083	35.185	-11.317	-4.192
1979	1.979	-10.083	-5.365	-8.315	56.91	51.27	49.665	-9.384	-2.57
1980	1.98	-7.934	6.873	-3.166	49.695	-5.68	-42.284	-3.381	-18.368
1981	1.981	-13.725	-16.893	-27.017	43.263	-42.683	-77.749	-8.995	-7.644
1982	1.982	-18.943	-47.868	-57.966	37.278	-89.457	-45.143	-7.057	-24.981
1983	1.983	-20.465	-27.161	-37.252	75.994	-107.503	-35.319	-7.63	-13.285
1984	1.984	-19.085	-23.465	19.48	101.223	-57.452	-80.168	-9.357	-15.34
1985	1.985	-15.395	-26.741	60.131	133.423	30.063	-88.394	-7.986	-13.329
1986	1.986	-14.211	-4.874	8.472	196.077	137.46	22.643	-12.418	-18.471
1987	1.987	-15.131	9.24	-24.997	205.036	94.246	38.65	-11.816	-23.038
1988	1.988	-19.937	1.742	-30.96	196.984	-50.59	-4.43	-14.295	-12.886
1989	1.989	-17.402	4.129	-25.503	189.58	-69.849	35.239	-13.869	-13.968
1990	1.99	-22.992	-15.008	-10.358	88.69	-52.546	23.779	-20.407	-12.724
1991	1.991	-12.129	-32.831	-33.13	-70.283	-5.094	13.158	-5.653	-11.667
1992	1.992	-23.123	-39.846	-37.149	-176.379	9.105	23.194	-3.474	-16.421
1993	1.993	-18.841	-46.245	-3.046	-272.802	22.169	50.183	-9.234	-10.333
1994	1.994	-15.148	-21.039	10.564	-185.551	10.255	-39.185	-17.899	-6.185
1995	1.995	0.554	-3.91	6.588	-201.571	-0.675	-98.655	-32.177	-8.029
1996	1.996	-14.303	5.469	-12.058	-158.567	9.119	-109.508	-10.842	-4.658
1997	1.997	-8.438	13.814	-21.979	-119.296	0.15	-99.802	3.33	-10.003
1998	1.998	-13.603	1.072	-24.933	-202.93	-24.325	-55.105	-4.159	-6.436
[truncated: 6,377 more rows]
