# Supplementary material for: Associations between lower-limb muscle activation and knee flexion in post-stroke individuals: A study on the stance-to-swing phases of gait
Source: PLoS One. 2017 Sep 8;12(9):e0183865. doi: 10.1371/journal.pone.0183865 (PMC5590852; doi:10.1371/journal.pone.0183865)
Supplement: S1 Dataset — (ZIP) [file pone.0183865.s001.zip › S1_Dataset/Healthy group/7/2/emg.csv]

Frame	Time	EMG Signal 1	EMG Signal 2	EMG Signal 3	EMG Signal 4	EMG Signal 5	EMG Signal 6	EMG Signal 7	EMG Signal 8
0	0	60.641	46.347	54.087	35.03	31.788	37.872	-3.844	54.139
1	0.001	54.14	39.431	50.918	15.345	29.942	42.948	-15.572	44.67
2	0.002	55.2	41.42	42.914	29.718	29.644	40.485	-1.578	45.088
3	0.003	50.843	48.072	43.435	59.787	29.352	33.178	39.327	28.292
4	0.004	49.014	54.152	42.224	53.477	30.611	33.428	43.668	28.348
5	0.005	47.003	35.847	35.408	22.586	24.328	32.329	3.326	49.303
6	0.006	45.02	35.955	34.025	9.537	29.477	27.761	57.248	38.157
7	0.007	49.249	44.393	36.14	24.759	28.835	29.593	107.32	5.16
8	0.008	40.142	36.402	31.697	26.059	28.208	34.345	139.229	15.702
9	0.009	31.839	25.54	24.375	15.953	24.888	31.964	70.517	17.557
10	0.01	30.345	31.339	31.975	16.709	21.582	28.059	42.276	39.575
11	0.011	28.685	27.883	26.447	50.02	18.487	21.658	32.639	53.494
12	0.012	24.541	32.2	13.784	53.349	17.539	14.118	38.526	9.198
13	0.013	26.437	31.321	19.154	47.222	15.844	10.289	57.052	1.495
14	0.014	25.664	30.28	18.555	16.545	13.397	12.288	25.298	16.284
15	0.015	22.232	27.352	13.356	3.705	13.302	20.894	7.473	39.808
16	0.016	17.294	15.777	14.77	-7.945	9.362	20.823	1.107	33.756
17	0.017	21.309	12.747	16.03	12.367	8.938	15.76	-4.698	28.143
18	0.018	16.861	26.593	16.944	8.142	6.996	6.084	-18.421	7.861
19	0.019	15.76	14.19	16.162	-0.865	10.115	5.73	-23.378	-3.674
20	0.02	14.512	2.817	9.812	18.821	8.427	11.221	-34.672	23.148
21	0.021	9.453	6.395	7.763	42.97	8.708	10.751	-38.935	10.541
22	0.022	7.157	6.335	8.085	10.663	7.288	5.481	-31.731	-0.879
23	0.023	8.021	6.133	6.321	-3.025	3.381	9.161	5.696	7.088
24	0.024	9.713	13.536	3.639	-0.611	4.352	4.75	65.611	14.158
25	0.025	7.013	8.616	2.753	8.245	0.708	10.256	40.227	5.41
26	0.026	-0.463	8.21	5.98	10.184	-0.96	1.29	-12.398	-2.717
27	0.027	0.64	-7.82	-0.609	-5.044	-2.59	3.404	-33.242	6.825
28	0.028	4.903	-2.694	3.116	1.458	-0.314	-4.314	-28.111	11.566
29	0.029	1.681	-5.835	0.111	-6.541	-2.258	-5.991	-12.482	-12.275
30	0.03	-0.127	-1.759	0.836	-5.406	2.03	-2.792	21.966	-16.332
31	0.031	-5.35	8.173	-2.64	7.194	-0.609	-8.455	-10.701	-14.547
32	0.032	-5.092	-0.035	-0.262	4.57	-3.02	-7.293	-7.33	-2.667
33	0.033	-5.742	-4.691	-4.019	2.184	-3.266	-3.959	-11.652	22.24
34	0.034	-4.585	0.389	-5.212	-20.263	-5.216	-3.298	-22.322	-9.496
35	0.035	-4.328	-12.262	-5.578	-24.098	-3.644	-1.628	17.947	-6.162
36	0.036	-10.985	-11.515	-9.185	-22.083	-3.005	-8.812	100.637	-10.525
37	0.037	-9.456	-8.003	-7.905	-15.177	-6.199	-6.469	40.543	-7.846
38	0.038	-6.701	-5.021	-5.802	-4.152	-5.096	-4.462	-14.096	-5.305
39	0.039	-7.954	-11.668	-7.132	-11.079	-5.312	-7.262	-24.37	-8.551
40	0.04	-7.992	-17.489	-8.42	9.716	-9.946	-7.124	-15.833	-16.588
41	0.041	-11.071	-5.249	-13.151	-4.853	-7.38	-9.463	-24.286	-14.724
42	0.042	-16.027	-14.439	-11.839	-2.758	-10.203	-12.728	-31.929	-25.76
43	0.043	-15.902	-10.227	-10.868	-10.117	-8.161	-7.248	-25.605	-8.673
44	0.044	-16.691	-9.255	-12.562	-12.641	-8.02	-6.766	-31.813	7.271
45	0.045	-14.72	-8.439	-8.022	-7.16	-9.396	-10.508	-26.559	-3.657
46	0.046	-16.187	-12.219	-14.275	-9.15	-7.65	-10.156	-11.61	-1.98
47	0.047	-17.609	-17.685	-13.713	4.949	-7.619	-8.604	-16.149	-0.468
48	0.048	-15.892	-26.789	-13.314	6.704	-5.82	-8.376	-3.805	-18.073
49	0.049	-16.263	-13.794	-11.526	-5.643	-7.87	-14.888	-7.502	-15.899
50	0.05	-13.688	-12.187	-11.054	-13.696	-9.504	-14.218	-24.562	-9.636
51	0.051	-19.488	-10.641	-11.433	-9.476	-6.991	-16.545	-2.746	-19.307
52	0.052	-13.876	-20.715	-13.755	-21.299	-8.542	-7.062	-5.475	-21.058
53	0.053	-14.456	-17.042	-13.372	-16.652	-5.833	-8.232	-7.948	-22.611
54	0.054	-11.168	-6.193	-9.7	-6.557	-3.894	-4.761	-14.807	-9.658
55	0.055	-20.073	-16.253	-9.316	-26.089	-8.142	-7.868	-12.557	-18.384
56	0.056	-16.395	-7.35	-8.159	-23.398	-9.883	-6.911	-14.391	-16.847
57	0.057	-10.397	-8.515	-10.874	-15.876	-10.254	-7.699	-19.466	1.924
58	0.058	-13.492	-13.738	-12.037	-8.909	-9.857	-15.062	-11.412	-0.613
59	0.059	-16.403	-6.969	-8.555	-11.032	-6.944	-16.038	-10.027	-12.235
60	0.06	-12.152	-11.219	-13.013	-24.57	-5.779	-11.797	-8.869	-14.381
61	0.061	-9.83	-10.429	-10.107	-12.368	-3.839	-9.498	-19.702	-20.184
62	0.062	-11.762	-6.94	-12.627	-10.779	-8.675	-14.359	-38.452	-7.986
63	0.063	-11.19	-3.648	-10.313	-9.391	-6.733	-8.379	-35.925	-15.952
64	0.064	-17.769	-12.552	-16.893	-8.221	-10.024	-6.075	-0.878	-8.814
65	0.065	-13.511	-26.88	-12.05	-4.768	-8.28	-6.674	-5.901	-7.653
66	0.066	-15.836	-13.351	-12.826	-1.69	-11.76	-12.682	35.318	-18.474
67	0.067	-16.423	-8.139	-12.053	-6.546	-11.374	-8.635	40.714	-17.115
68	0.068	-19.714	-25.575	-13.991	-19.709	-9.238	-6.726	15.458	-13.456
69	0.069	-13.135	-32.547	-13.406	-25.533	-8.072	-8.69	1.848	-10.021
70	0.07	-15.658	-26.166	-11.662	0.778	-9.224	-9.293	-18.872	-15.293
71	0.071	-13.34	-12.63	-13.018	-10.431	-14.053	-7.944	-22.535	-0.581
72	0.072	-16.83	-10.899	-8.573	-7.106	-7.462	-13.375	-12.518	5.783
73	0.073	-12.201	-12.474	-10.322	-4.037	-11.713	-9.922	-9.49	-15.537
74	0.074	-11.625	-16.742	-13.807	-12.398	-6.1	-14.585	-12.197	-18.28
75	0.075	-12.995	-20.436	-12.462	-14.922	-9.584	-12.881	-14.61	-10.753
76	0.076	-14.369	-14.45	-13.632	-21.883	-10.17	-16.395	-12.285	-17.734
77	0.077	-15.552	-15.433	-18.091	-24.012	-7.268	-11.018	-10.341	-7.138
78	0.078	-14.41	-12.541	-10.368	5.009	-8.622	-9.121	-12.422	-16.853
79	0.079	-12.471	-10.042	-11.353	9.059	-9.011	-4.526	-14.236	-11.655
80	0.08	-15.965	-4.441	-14.272	5.353	-10.171	-3.98	-9.631	-0.705
81	0.081	-15.591	-0.972	-11.778	-11.695	-7.47	-10.978	-8.271	9.302
82	0.082	-13.478	-11.038	-15.872	-8.609	-7.088	-10.047	-11.981	-5.059
83	0.083	-15.424	-12.409	-12.414	-22.747	-6.907	-5.817	-8.533	-14.78
84	0.084	-18.924	-24.244	-13.022	-10.015	-8.859	-5.066	-7.612	-9.573
85	0.085	-13.127	-13.252	-12.471	-7.724	-6.941	-11.665	-6.689	-8.064
86	0.086	-10.825	-11.946	-11.153	-14.142	-8.494	-12.463	-5.931	-29.787
87	0.087	-15.683	-8.309	-11.58	-19.976	-11.019	-19.845	-5.114	-32.937
88	0.088	-13.767	-4.878	-12.776	-18.257	-10.258	-10.966	-11.716	-7.437
89	0.089	-12.044	-5.892	-9.132	-19.81	-10.08	-7.496	-12.579	-10.759
90	0.09	-12.448	-14.834	-4.719	-24.068	-13.187	-8.476	-13.441	-1.492
91	0.091	-15.752	-16.04	-6.508	-4.523	-9.528	-11.392	-12.909	-21.26
92	0.092	-12.868	-15.111	-9.076	3.772	-6.252	-10.638	-11.003	-34.054
93	0.093	-14.827	-16.129	-11.45	32.033	-8.401	-9.888	-19.928	-13.002
94	0.094	-16.008	-8.25	-11.878	-2.041	-9.579	-9.322	-26.349	-4.704
95	0.095	-13.899	-13.55	-16.382	-34.027	-6.889	-7.394	-13.223	2.834
96	0.096	-13.143	-22.524	-17.016	-21.704	-6.134	-12.833	-32.644	5.141
97	0.097	-12.391	-19.1	-12.237	-25.431	-5.953	-12.273	-40.184	-5.516
98	0.098	-11.827	-16.075	-11.716	-15.407	-4.03	-15.582	-28.571	-11.337
99	0.099	-15.327	-9.368	-15.844	-18.546	-7.723	-9.022	3.372	-6.14
100	0.1	-16.702	-19.079	-14.551	-4.466	-11.221	-15.051	62.905	-20.481
101	0.101	-14.583	-12.733	-11.333	-27.733	-10.855	-12.748	22.171	-14.707
102	0.102	-14.213	-13.931	-12.566	-24.695	-9.716	-7.928	-14.851	-16.475
103	0.103	-14.615	-19.212	-10.712	-22.028	-12.447	-9.873	-34.845	-18.05
104	0.104	-14.819	-8.42	-13.496	-14.53	-14.4	-10.467	-40.891	-10.907
105	0.105	-18.118	-18.526	-15.11	-7.619	-9.582	-10.869	-46.37	-2.01
106	0.106	-15.228	-12.197	-13.243	-5.584	-16.187	-9.533	-41.39	-20.047
107	0.107	-15.622	-11.082	-13.501	-11.463	-10.218	-12.451	8.868	-22.591
108	0.108	-13.696	-12.097	-15.897	-13.255	-11.019	-8.792	69.383	-15.644
109	0.109	-18.54	-26.86	-14.039	-17.947	-7.558	-5.517	12.439	-5.012
110	0.11	-22.03	-24.775	-15.469	-13.766	-9.518	-4.376	-24.565	-6.961
111	0.111	-21.46	-15.155	-12.259	-15.01	-8.956	-10.378	-44.541	-5.235
112	0.112	-12.556	-9.986	-15.229	-11.583	-12.463	-16.384	-26.403	-9.899
113	0.113	-16.237	-8.496	-15.688	-1.978	-5.131	-15.611	-21.093	-17.054
114	0.114	-15.085	-7.194	-16.908	4.349	-8.247	-10.78	-36.268	-20.742
115	0.115	-14.129	-3.579	-13.494	-13.716	-9.238	-11.362	-31.862	-17.261
116	0.116	-12.59	-16.225	-10.271	-16.283	-6.165	-5.943	-11.204	-14.16
117	0.117	-13.563	-12.789	-9.176	-9.35	-12.182	-3.04	45.481	-3.343
118	0.118	-16.079	-13.795	-14.466	1.231	-9.886	-7.87	4.808	3.792
119	0.119	-10.475	-22.754	-12.593	-12.402	-9.324	-12.507	-32.212	-5.107
120	0.12	-13.959	-21.659	-14.395	-16.733	-9.918	-19.08	-45.466	-26.189
121	0.121	-14.547	-16.49	-11.158	-18.541	-10.518	-13.085	14.997	-13.041
122	0.122	-7.967	-1.818	-9.467	5.199	-7.057	-0.88	39.27	-11.291
123	0.123	-15.903	-16.738	-16.482	1.878	-5.714	-9.584	2.197	-3.332
124	0.124	-6.224	-7.071	-9.755	-20.015	-3.601	1.462	-44.745	-10.487
125	0.125	-7.377	-15.787	-12.321	-22.753	-3.228	-2.778	10.128	-22.286
126	0.126	-10.862	-14.259	-10.044	-15.278	-8.274	-1.596	106.407	1.524
127	0.127	-11.828	-27.245	-8.151	-17.675	-10.223	-5.058	40.533	-1.756
128	0.128	-26.536	-15.069	-7.613	-7.087	-4.814	-1.942	-19.127	-11.038
129	0.129	-15.888	-19.712	-11.713	-1.315	-9.662	-14.694	-30.018	14.504
130	0.13	-13.952	-12.553	-8.262	-10.054	0.39	-12.928	-39.948	-9.283
131	0.131	-15.7	-16.25	-5.971	-8.528	-6.781	-11.356	-31.107	-18.557
132	0.132	-17.246	-12.773	-10.059	-12.814	-3.105	-15.598	-23.062	-4.395
133	0.133	-12.985	-5.414	-12.604	6.694	-1.948	-14.415	-15.772	-11.935
134	0.134	-16.657	1.373	-12.239	-18.889	-5.043	-15.545	-22.406	-18.897
135	0.135	-8.332	-2.887	-8.185	-15.641	-13.946	-10.288	-16.468	-8.244
136	0.136	-13.554	-10.235	-9.556	-12.582	-10.467	-11.222	-21.954	-6.291
137	0.137	-12.581	0.609	-12.854	-9.884	-9.499	-11.964	-27.052	-11.525
138	0.138	-11.807	-6.546	-14.017	-17.451	-6.596	-17.551	-13.56	-19.454
139	0.139	-14.126	-18.336	-12.091	-24.439	-12.593	-18.097	-17.681	-26.588
140	0.14	-17.607	-16.785	-7.057	-9.565	-8.523	-14.772	-36.5	-22.882
141	0.141	-14.312	-12.523	-7.631	-3.779	-10.455	-9.322	-46.597	-21.67
142	0.142	-13.731	-11.354	-9.367	-30.095	-7.157	-7.356	-43.534	-7.699
143	0.143	-15.084	-5.334	-17.292	-18.857	-8.886	-10.621	-18.015	-9.621
144	0.144	-14.695	6.493	-8.963	12.137	-7.518	-14.652	-14.772	-11.353
145	0.145	-13.533	-1.421	-7.991	16.195	-8.863	-6.683	19.618	-15.957
146	0.146	-11.597	-17.267	-8.949	-2.593	-13.686	-5.486	-30.705	-17.263
147	0.147	-15.851	-10.859	-9.713	-5.886	-13.083	-6.424	-24.121	-13.535
148	0.148	-14.491	-20.5	-7.369	-8.993	-8.999	-5.429	-18.101	-14.665
149	0.149	-11.197	-32.659	-9.282	-17.32	-11.493	-2.887	42.906	-15.604
150	0.15	-17.776	-24.68	-3.254	-24.868	-8.191	-10.209	34.843	-0.86
151	0.151	-14.875	-23.29	-7.29	-8.606	-6.051	-11.148	12.834	-11.492
152	0.152	-12.355	-14.348	-3.771	-27.763	-7.974	-10.344	6.143	-9.523
153	0.153	-16.416	-17.794	-11.09	-14.958	-10.667	-7.99	-12.156	-14.715
154	0.154	-15.829	-12.519	-15.889	-3.292	-7.743	-6.023	-6.727	-13.144
155	0.155	-17.759	-9.552	-15.076	11.679	-7.339	-5.409	-11.71	8.57
156	0.156	-18.342	-12.011	-17.356	-5.668	-5.38	-9.439	-7.199	-0.668
157	0.157	-11.37	-14.282	-12.479	-17.212	-8.848	-8.052	-11.217	2.085
158	0.158	-18.138	-12.289	-10.494	-15.021	-11.142	-14.409	-14.838	-10.646
159	0.159	-17.358	-15.521	-11.027	6.327	-7.055	-8.376	-18.129	-17.576
160	0.16	-11.741	-10.073	-11.357	-1.939	-11.864	-17.245	-15.038	-15.426
161	0.161	-19.673	-9.443	-18.659	-14.628	-7.186	-11.213	-12.341	-13.446
162	0.162	-16.577	-7.45	-15.503	-2.936	-11.218	-16.418	21.13	-22.113
163	0.163	-11.722	-11.443	-22.223	-13.507	-11.58	-5.561	-1.733	-11.043
164	0.164	-14.23	-11.758	-16.161	-7.629	-10.194	-9.801	-5.814	-12.366
165	0.165	-13.448	-14.984	-12.044	-19.737	-7.257	-10.937	-9.499	-16.01
166	0.166	-16.921	-17.824	-12.567	-30.69	-13.222	-14.392	-12.766	-2.802
167	0.167	-20.204	-19.708	-11.921	-8.937	-5.251	-15.323	-9.591	2.452
168	0.168	-13.623	-13.844	-13.603	0.428	-8.318	-12.377	-17.752	-18.225
169	0.169	-14.398	-6.446	-13.153	-13.632	-11.191	-11.574	0.181	-20.903
170	0.17	-10.327	-7.372	-15.412	-0.8	-6.9	-2.655	-2.039	-3.102
171	0.171	-15.165	-11.577	-16.515	-12.341	-6.096	-15.794	-4.073	-10.064
172	0.172	-15.748	-23.711	-12.783	-35.697	-9.554	-10.554	1.837	-20.677
173	0.173	-15.163	-28.871	-14.074	-32.529	-7.591	-15.168	0.133	-18.728
174	0.174	-18.645	-27.272	-11.113	-29.734	-5.821	-16.506	-17.198	-16.966
175	0.175	-12.25	-14.245	-12.214	8.873	-7.139	-15.315	-10.134	-9.004
176	0.176	-14.762	-8.962	-13.318	3.542	-7.499	-14.137	-24.858	-16.146
177	0.177	-13.988	-10.451	-12.485	-11.499	-8.636	-6.761	-34.355	-4.31
178	0.178	-15.918	-20.473	-9.718	-6.993	-8.229	-5.788	-29.152	-2.729
179	0.179	-11.285	-14.025	-11.597	-11.017	-7.042	-6.566	-18.116	-15.682
180	0.18	-9.54	4.015	-13.095	-22.181	-7.797	-7.35	-10.914	-6.945
181	0.181	-15.347	-8.705	-13.814	-25.408	-12.223	-5.404	8.589	-17.968
182	0.182	-14.567	-24.909	-9.506	-9.655	-8.915	-10.031	-11.205	-7.899
183	0.183	-16.502	-26.991	-10.039	-17.914	-11.8	-14.088	-13.727	-11.558
184	0.184	-15.914	-17.265	-17.937	-0.042	-10.429	-12.731	-6.733	-10.378
185	0.185	-11.844	-11.982	-9.574	-2.334	-4.995	-17.191	-0.314	-15.596
186	0.186	-12.217	-10.388	-12.632	-25.699	-9.825	-14.282	-2.215	-6.692
187	0.187	-12.596	-6.091	-15.495	-16.346	-10.394	-10.801	-10.869	-15.003
188	0.188	-13.756	-12.428	-7.526	-7.964	-8.636	-9.441	-12.337	-9.761
189	0.189	-11.81	-4.069	-12.727	-0.374	-11.139	-6.541	-16.484	-14.6
190	0.19	-15.285	-11.396	-11.73	-7.302	-7.845	-6.157	-22.778	-24.287
191	0.191	-14.121	-12.331	-10.921	-9.379	-9.001	-7.324	-16.717	-23.117
192	0.192	-12.947	-20.241	-14.956	-11.252	-8.609	-3.06	-15.676	-7.424
193	0.193	-14.104	-17.122	-11.445	-9.474	-10.536	-9.627	-0.884	11.746
194	0.194	-14.877	-8.194	-8.137	-7.884	-7.05	-10.391	5.619	-11.465
195	0.195	-12.163	-14.171	-12.174	-17.875	-9.37	-9.608	-23.292	-14.54
196	0.196	-14.86	-15.13	-10.798	-11.421	-13.429	-9.013	-35.537	-17.237
197	0.197	-16.396	-19.98	-13.105	-3.062	-9.948	-7.065	-39.122	-9.679
198	0.198	-14.452	-12.04	-10.964	2.201	-9.567	-7.64	-35.729	-12.001
199	0.199	-14.636	-15.137	-16.176	-2.613	-4.722	-8.022	-19.936	-14.135
200	0.2	-13.079	-12.251	-11.328	1.637	-6.653	-10.339	22.803	-4.451
201	0.201	-15.589	-9.738	-13.254	-10.545	-6.067	-8.214	102.285	-16.622
202	0.202	-15.384	-8.958	-11.511	-26.395	-7.416	-7.837	48.2	-15.07
203	0.203	-17.313	-19.785	-11.892	-32.761	-12.831	-10.554	-60.281	-5.004
204	0.204	-15.373	-21.331	-11.513	-30.799	-7.993	-12.111	-74.531	-13.908
205	0.205	-12.062	-19.972	-13.645	-22.056	-8.557	-13.467	-61.297	-17.392
206	0.206	-14.952	-8.169	-7.651	-14.062	-5.653	-10.371	-25.62	-22.601
207	0.207	-15.324	-12.819	-15.596	-12.671	-11.456	-10.77	6.969	-17.747
208	0.208	-14.916	-14.182	-12.505	-8.985	-5.843	-11.946	76.116	-6.336
209	0.209	-15.672	0.143	-17.341	-7.794	-9.33	-10.422	13.659	11.074
210	0.21	-15.46	-13.419	-11.339	-23.839	-12.622	-10.63	-10.678	-14.697
211	0.211	-11.185	-11.684	-13.662	-16.867	-10.879	-6.965	-17.983	-11.438
212	0.212	-18.916	-19.605	-10.184	-6.229	-7.393	-10.258	15.57	-14.558
213	0.213	-13.671	-18.241	-16.188	-0.399	-7.009	-8.124	9.66	-11.873
214	0.214	-12.674	-11.863	-7.294	-9.081	-11.849	-10.823	-6.723	-14.396
215	0.215	-15.166	-10.724	-8.454	-16.994	-12.433	-15.078	-21.771	-21.372
216	0.216	-11.082	-11.719	-13.675	-15.653	-10.694	-16.433	-44.569	-2.221
217	0.217	-9.124	-14.648	-8.84	-6.756	-9.347	-20.887	-65.246	0.294
218	0.218	-11.041	-4.995	-14.832	4.08	-7.99	-11.985	-61.532	-2.037
219	0.219	-13.918	-11.373	-14.056	-3.052	-10.117	-5.595	-51.45	12.82
220	0.22	-12.54	-17.372	-10.575	-14.851	-8.183	-13.911	-35.741	-12.367
221	0.221	-12.131	-16.41	-7.287	-6.918	-4.699	-4.224	6.866	-22.447
222	0.222	-14.239	-13.519	-13.87	0.222	-5.861	-10.608	61.852	-6.788
223	0.223	-17.897	-14.311	-14.642	-19.341	-7.029	-7.121	-19.597	-9.524
224	0.224	-16.527	-16.66	-12.318	-39.085	-12.839	-12.349	-52.101	-22.312
225	0.225	-15.355	-20.169	-11.732	-26.309	-7.232	-7.511	-61.967	-20.006
226	0.226	-15.722	-19.603	-13.662	8.748	-9.169	-13.516	0.552	-13.633
227	0.227	-20.736	-13.028	-11.918	3.757	-7.234	-4.611	90.147	-19.454
228	0.228	-14.718	-19.025	-12.303	17.285	-8.979	1.396	6.703	-10.742
229	0.229	-17.028	-6.846	-12.691	-3.424	-8.595	-5.95	-25.843	-9.181
230	0.23	-12.175	-12.074	-14.817	-14.674	-7.244	-20.654	43.239	-13.446
231	0.231	-18.164	-16.715	-11.145	-24.751	-9.375	-22.781	52.14	-17.122
232	0.232	-14.09	-9.566	-14.432	-15.459	-6.669	-13.093	11.511	-15.992
233	0.233	-16.018	-10.747	-7.849	-7.111	-7.834	-7.866	-10.559	-21.24
234	0.234	-16.589	-16.764	-12.692	0.44	-10.742	0.069	-17.162	-14.48
235	0.235	-17.168	-13.688	-10.18	-15.81	-10.363	-9.995	-11.182	-1.337
236	0.236	-15.808	-16.595	-14.251	-22.188	-9.978	-3.608	-27.652	-11.005
237	0.237	-9.417	-19.12	-12.317	-16.371	-12.11	-11.931	-42.779	-19.703
238	0.238	-17.352	-16.797	-6.325	-7.645	-7.662	-8.836	-47.27	-8.703
239	0.239	-16.382	-17.372	-11.935	-9.177	-5.734	-7.859	-26.605	-4.462
240	0.24	-13.479	-19.294	-13.869	-10.509	-3.993	-3.582	-7.88	-16.285
241	0.241	-17.744	-10.4	-11.931	-16.904	-6.505	-10.919	-17.98	-17.853
242	0.242	-10.394	-9.257	-13.67	-13.434	-7.859	-15.751	-14.914	-1.981
243	0.243	-9.428	-10.423	-12.318	-8.196	-5.731	-14.976	-17.66	-8.355
244	0.244	-11.951	-5.199	-13.671	-14.957	-5.349	-15.752	-15.177	-18.019
245	0.245	-17.572	-6.166	-10.767	-15.712	-10.378	-13.812	-12.893	-12.798
246	0.246	-15.644	-3.657	-8.833	-8.361	-7.087	-11.875	-10.821	-11.248
247	0.247	-15.067	-15.859	-9.989	-15.122	-4.185	-7.814	-12.806	-1.174
248	0.248	-14.492	-17.616	-10.766	-7.17	-12.118	-9.162	-18.074	0.016
249	0.249	-11.014	-9.682	-10.953	8.889	-10.949	-8.778	-16.573	-13.129
250	0.25	-14.308	-13.95	-9.592	-12.23	-9.979	-8.399	-12.347	-14.876
251	0.251	-15.477	-17.62	-9.392	-9.509	-9.011	-4.726	-11.181	-10.246
252	0.252	-9.484	-14.128	-12.866	-22.297	-9.781	-7.045	-9.95	-8.895
253	0.253	-12.005	-11.023	-8.405	-15.375	-9.002	-5.883	-10.879	-10.046
254	0.254	-24.207	-10.049	-16.145	-13.311	-19.845	-11.88	-9.971	-11.196
255	0.255	-15.511	-5.793	-13.049	-26.901	-5.522	-12.662	-9.244	-12.164
256	0.256	-17.066	-8.109	-10.144	-21.674	-7.464	-7.06	-13.296	-21.032
257	0.257	-15.725	-10.028	-10.917	-7.332	-9.205	-5.127	-2.447	-3.018
258	0.258	-16.904	-20.082	-16.535	-20.901	-7.664	-3.2	-4.077	-15.771
259	0.259	-15.76	-7.111	-15.957	1.904	-6.307	-7.273	-2.839	0.505
260	0.26	-10.549	-12.317	-14.026	-1.189	-12.696	-15.216	-4.15	-1.591
261	0.261	-11.535	-29.722	-14.602	-3.911	-9.222	-16.387	-22.243	-7.38
262	0.262	-15.808	-22.763	-11.12	-21.774	-8.262	-23.748	-14.755	-12.599
263	0.263	-19.893	-12.129	-11.503	-28.766	-9.234	-16.979	-17.087	-17.228
264	0.264	-16.422	-2.449	-14.408	-18.114	-6.721	-12.721	-6.418	-15.85
265	0.265	-13.149	-4.175	-12.464	3.171	-5.954	-10.404	-4.481	-17.014
266	0.266	-17.235	-8.816	-8.203	-10.965	-6.537	-9.833	-2.829	-13.521
267	0.267	-14.737	-13.059	-16.144	1.799	-9.823	-10.416	-7.682	-6.13
268	0.268	-16.11	-32.618	-12.658	-19.299	-11.565	-11.013	-0.725	4.737
269	0.269	-14.01	-18.504	-9.561	-10.988	-11.195	-11.415	-4.574	-11.127
270	0.27	-12.104	-16.01	-10.536	1.775	-8.889	-9.088	-8.19	-8.997
271	0.271	-14.838	-13.723	-11.309	4.074	-7.747	-12.001	-9.245	-14.797
272	0.272	-14.092	-15.877	-12.093	-15.112	-5.826	-8.329	-10.273	-13.079
273	0.273	-11.411	-10.088	-12.681	-17.663	-7.785	-6.018	-2.344	-17.733
274	0.274	-10.273	-8.357	-13.285	-15.389	-7.017	-8.926	-14.195	-13.494
275	0.275	-15.147	-6.815	-13.88	-9.057	-10.918	-2.938	-12.695	-9.839
276	0.276	-14.606	-13.998	-12.54	-26.516	-12.292	-8.955	-8.473	-13.344
277	0.277	-16.58	-20.408	-11.211	8.489	-9.99	-8.204	5.881	-18.583
278	0.278	-12.563	-14.427	-8.327	-6.637	-10.394	-10.143	7.868	-25.378
279	0.279	-12.967	-17.543	-13.575	6.897	-7.71	-8.218	-8.152	-15.71
280	0.28	-9.711	-10.783	-8.763	-13.852	-10.435	-8.821	-10.439	-14.55
281	0.281	-16.318	-11.581	-14.794	-25.133	-12.003	-15.825	-12.39	3.42
282	0.282	-13.451	-15.674	-12.505	-28.486	-7.571	-11.01	-14.136	0.885
283	0.283	-17.743	-15.103	-7.711	-12.855	-8.17	-11.801	-6.251	-10.747
284	0.284	-10.419	-5.051	-13.756	-4.553	-5.285	-9.499	-7.721	-8.61
285	0.285	-13.355	-15.142	-6.446	-12.134	-6.666	-13.002	-6.79	-29.881
286	0.286	-14.154	-11.483	-13.256	-28.456	-9.984	-7.035	-5.779	-21.563
287	0.287	-11.853	-17.51	-10.792	-22.138	-9.616	-6.291	-9.028	6.658
288	0.288	-16.7	-24.886	-13.168	-12.514	-5.188	-14.274	-10.119	-4.609
289	0.289	-14.789	-23.943	-16.708	-14.292	-11.789	-19.538	-11.015	-7.942
290	0.29	-11.909	-10.811	-16.192	3.093	-12.576	-16.686	-23.289	-11.061
291	0.291	-15.409	-5.024	-14.509	0.75	-10.273	-8.793	-21.613	-25.233
292	0.292	-16.785	-20.891	-13.203	-22.682	-8.352	-3.619	-13.74	-17.737
293	0.293	-13.893	-18.778	-13.645	-19.613	-6.441	-8.502	-9.554	-6.142
294	0.294	-15.064	-12.989	-10.799	-22.347	-10.525	-14.561	-5.928	-12.555
295	0.295	-14.69	-11.258	-12.792	-9.583	-10.156	-10.547	-14.284	-18.404
296	0.296	-19.549	-9.71	-17.108	-16.537	-10.566	-7.104	-24	-23.688
297	0.297	-18.982	-8.364	-11.372	-14.403	-9.419	-14.483	-25.199	-28.362
298	0.298	-17.062	-14.78	-17.058	2.991	-13.113	-7.745	-12.079	-15.429
299	0.299	-18.809	-8.81	-19.067	9.942	-5.778	-5.269	-10.39	0.417
300	0.3	-13.975	-20.64	-14.498	-21.994	-6.765	-10.923	-15.051	11.007
301	0.301	-17.277	-19.117	-17.473	-8.475	-9.684	-15.807	-28.035	-10.327
302	0.302	-17.866	-17.788	-15.041	3.875	-12.21	-12.564	-54.379	-18.687
303	0.303	-15.362	-21.486	-8.735	15.068	-6.609	-15.517	-43.172	-11.184
304	0.304	-10.923	-13.176	-8.045	-1.965	-8.554	-7.632	-39.853	-8.905
305	0.305	-15.002	-16.283	-12.201	-30.205	-3.925	-6.528	-55.48	-36.631
306	0.306	-12.49	-15.322	-8.81	-33.881	-7.991	-11.803	-12.844	-17.911
307	0.307	-10.175	-12.821	-9.478	3.863	-6.641	-7.007	78.75	-14.673
308	0.308	-12.31	-10.517	-11.308	8.903	-11.103	-7.821	118.281	-5.414
309	0.309	-15.028	-14.019	-12.748	-23.042	-9.368	-8.635	58.682	-8.166
310	0.31	-12.319	-18.671	-15.163	-18.949	-5.889	-8.099	-17.138	-15.747
311	0.311	-12.897	-0.503	-12.356	22.666	-6.869	-8.933	-46.719	-4.186
312	0.312	-15.025	-7.122	-15.162	-5.018	-7.262	-14.996	-55.683	-14.881
313	0.313	-16.96	-16.825	-14.101	-30.196	-9.394	-15.831	-80.105	-16.871
314	0.314	-13.865	-20.497	-16.331	-25.726	-9.008	-12.393	-58.062	2.423
315	0.315	-11.929	-9.646	-14.49	-23.974	-12.487	-11.858	14.312	-13.697
316	0.316	-13.859	-19.717	-10.708	-19.933	-15.389	-17.316	88.256	-21.297
317	0.317	-13.083	-0.167	-15.628	-16.271	-9.396	-6.515	58.657	-14.379
318	0.318	-8.62	2.543	-17.651	-6.198	3.759	-1.906	31.962	0.475
319	0.319	-11.904	0.015	-11.156	-15.481	-2.046	-14.909	7.59	6.238
320	0.32	-15.961	2.338	-15.495	-12.757	-0.305	-9.721	-14.459	-20.131
321	0.321	-13.436	-8.297	-6.666	-5.205	-4.945	-8.209	-7.873	-1.392
322	0.322	-14.786	-14.087	-15.065	1.775	-0.685	-9.597	-26.053	-4.717
323	0.323	-20.585	-19.305	-3.331	-4.62	-17.708	-13.293	-53.711	-1.653
324	0.324	-8.376	-23.939	-11.345	-10.431	-1.452	-12.149	-58.721	-10.023
325	0.325	-6.616	-10.955	-12.773	-8.68	-7.831	-4.82	-54.253	-7.533
326	0.326	-8.157	-9.188	-6.46	-0.719	-9.76	-5.802	-50.162	-9.862
327	0.327	-6.792	-10.721	-12.525	-4.988	-11.494	-17.244	-8.517	-7.755
328	0.328	-26.328	-14.975	-11.624	-16.771	-6.841	-9.337	74.754	-13.601
329	0.329	-12.189	-11.285	-10.713	-12.119	-13.996	-8.012	39.19	-18.883
330	0.33	-14.691	-10.112	-9.992	-7.836	-10.304	-6.868	-36.645	-1.484
331	0.331	-12.352	-11.055	-7.718	-8.986	-11.448	-17.711	-46.485	-13.096
332	0.332	-10.218	-21.869	-4.288	-14.992	-10.468	-13.466	-37.57	-10.96
333	0.333	-16.011	-20.482	-2.394	-26.79	-11.421	-7.089	3.095	-36.118
334	0.334	-14.267	-11.547	-11.327	-9.353	-7.146	-5.942	84.637	-32.854
335	0.335	-18.898	-17.525	-17.75	2.269	-4.806	-4.984	8.842	-4.617
336	0.336	-20.239	-12.293	-9.451	0.138	-12.72	-5.956	-0.964	6.583
337	0.337	-23.907	-17.122	-8.511	-9.546	-9.603	0.052	-27.615	3.279
338	0.338	-15.574	-12.86	-5.628	-14.796	-8.614	-7.297	-19.458	6.399
339	0.339	-14.59	-10.515	-8.163	-19.412	-12.851	-0.523	-26.833	-13.322
340	0.34	-17.479	-18.395	-15.532	-26.533	-7.221	-8.462	-20.235	-5.77
341	0.341	-14.947	-28.016	-22.316	-30.157	-13.782	-7.492	-26.176	-3.452
342	0.342	-17.253	-10.943	-18.063	-12.138	-5.827	-16.383	-9.646	-22.615
343	0.343	-17.827	-13.256	-15.738	-9.619	-8.901	-3.209	-24.659	-20.093
344	0.344	-15.877	-15.36	-16.314	-25.873	-9.85	-11.912	-29.045	-13.126
345	0.345	-12.959	-24.996	-14.372	-36.512	-9.054	-16.553	-16.668	1.79
346	0.346	-16.426	-16.259	-5.455	-19.075	-13.095	-26.602	-12.991	-23.366
347	0.347	-13.125	-8.292	-6.601	2.037	-8.236	-12.258	-9.71	-13.286
348	0.348	-19.692	-9.608	-10.06	-0.642	-11.5	-10.308	-0.426	-22.557
349	0.349	-16.772	-8.409	-10.996	-3.14	-8.579	-8.536	-25.948	-8.393
350	0.35	-12.501	-11.864	-13.87	-0.807	-8.938	-6.961	-15.839	-15.911
351	0.351	-14.809	-12.804	-5.895	5.573	-12.207	-5.581	-6.485	-18.198
352	0.352	-8.213	-13.742	-13.209	-7.966	-9.286	-6.72	-9.137	-11.792
353	0.353	-10.71	-17.969	-8.327	-23.805	-9.657	-7.855	-42.584	-13.721
354	0.354	-16.306	-17.166	-9.049	-30.157	-10.023	-6.867	-46.993	-8.472
355	0.355	-15.703	-16.548	-6.67	-20.488	-8.457	-13.608	-42.947	-9.997
356	0.356	-13.747	-11.878	-11.451	-15.273	-7.661	-14.355	-31.752	-14.26
357	0.357	-11.986	-11.281	-11.971	-4.256	-4.548	-15.102	-14.662	-17.92
358	0.358	-10.609	-16.108	-17.328	2.911	-5.696	-13.133	19.917	-16.73
359	0.359	-16.005	-14.151	-9.332	-16.625	-6.845	-12.513	-11.888	-11.452
360	0.36	-14.057	-5.224	-6.173	-2.505	-5.283	-4.737	0.548	-2.485
361	0.361	-13.459	-4.043	-7.075	5.036	-7.2	-1.61	57.223	-8.438
362	0.362	-15.185	-7.503	-2.748	-1.902	-7.959	-8.35	32.775	-9.381
363	0.363	-15.554	-23.542	-4.998	-33.827	-10.276	-12.572	10.654	-8.41
364	0.364	-13.213	-21.206	-12.86	-11.02	-11.62	-8.469	4.013	-7.616
365	0.365	-14.356	-6.294	-15.882	26.516	-7.352	-10.356	-14.194	-11.634
366	0.366	-13.174	-19.826	-16.769	1.363	-1.93	-12.246	-8.719	-9.679
367	0.367	-18.969	-18.075	-15.915	-12.185	-6.771	-11.629	-13.649	-5.018
368	0.368	-13.342	-16.497	-13.511	-24.565	-11.405	-10.226	-9.155	-5.571
369	0.369	-12.742	-12.213	-12.844	-20.876	-8.477	-8.818	-13.223	-13.476
370	0.37	-13.306	-15.881	-18.752	-3.855	-9.825	-7.623	-9.603	-21.761
371	0.371	-11.556	-17.038	-14.605	-13.139	-6.532	-12.03	-12.956	-20.775
372	0.372	-12.901	-9.685	-16.444	-10.421	-9.435	-18.563	-16.106	-17.838
373	0.373	-19.276	-8.726	-9.002	-12.938	-4.984	-15.998	-13.467	-4.649
374	0.374	-18.493	-13	-11.811	-19.9	-10.417	-10.343	-16.043	-18.168
375	0.375	-12.86	-18.622	-10.944	-26.29	-10.999	-13.788	-18.428	-26.868
376	0.376	-14.778	-13.783	-13.178	-5.007	-11.582	-9.105	-20.603	-12.535
377	0.377	-15.341	-7.791	-9.604	-7.729	-8.686	-5	-22.573	1.027
378	0.378	-12.428	-10.117	-14.162	-10.26	-6.18	-5.354	-13.844	9.758
379	0.379	-14.951	-10.704	-18.14	-17.248	-11.607	-12.666	-12.225	-14.028
380	0.38	-15.327	-15.358	-14.569	-19.385	-13.558	-19.977	-13.563	-24.089
381	0.381	-11.255	-14.781	-11.191	-9.698	-8.92	-15.096	0.716	-14.774
382	0.382	-14.729	-22.722	-15.95	-18.405	-7.188	-10.807	-9.006	-12.051
383	0.383	-9.302	-19.258	-17.803	-13.765	-9.713	-5.158	-35.347	0.736
384	0.384	-14.134	-3.211	-13.658	-0.811	-7.403	-7.054	-31.656	-6.24
385	0.385	-16.061	-0.895	-16.102	0.931	-12.247	-11.659	-21.526	-12.623
386	0.386	-13.151	-3.042	-12.746	-6.99	-12.831	-15.681	-12.254	-10.654
387	0.387	-13.528	-4.997	-13.833	11.802	-11.097	-10.806	7.457	-19.317
388	0.388	-20.876	-24.37	-12.599	-26.713	-7.624	-10.192	40.89	-23.922
389	0.389	-15.644	-42.192	-13.691	-32.162	-9.953	-7.266	-0.354	-10.931
390	0.39	-14.662	-25.951	-12.072	-27.158	-9.577	-6.853	-39.069	-5.717
391	0.391	-17.167	-11.067	-11.817	-4.325	-8.42	-8.183	-44.094	-13.644
392	0.392	-9.797	2.465	-11.955	-8.374	-8.812	-6.022	-30.534	-12.266
393	0.393	-14.625	-9.727	-10.349	-4.676	-4.557	-4.071	-9.777	2.059
394	0.394	-15.384	-17.672	-7.769	-7.964	-11.139	-5.982	46.952	-15.343
395	0.395	-16.141	-7.623	-12.543	-11.072	-10.374	-10.808	22.59	-8.357
396	0.396	-14.186	-11.308	-11.901	-13.785	-8.052	-14.283	15.295	-18.978
397	0.397	-13.585	-17.318	-11.25	-21.308	-11.544	-9.633	8.789	-17.05
398	0.398	-15.31	-20.428	-17.76	-0.205	-6.904	-16.196	-9.339	-18.771
399	0.399	-12.781	-9.606	-11.704	2.485	-9.809	-10.177	-25.759	-1.345
400	0.4	-10.444	-16.771	-12.426	-10.272	-6.321	-12.477	-40.933	-3.643
401	0.401	-14.488	-15.618	-11.792	-12.558	-5.933	-10.524	-36.499	-10.008
402	0.402	-16.985	-14.452	-8.444	-23.151	-7.091	-9.925	-24.084	-4.187
403	0.403	-12.511	-15.424	-10.144	-21.187	-8.254	-5.841	-12.822	-12.877
404	0.404	-15.401	-14.463	-11.451	-1.839	-7.089	-9.309	38.712	-11.295
405	0.405	-16.737	-8.472	-12.765	-19.654	-9.221	-4.841	31.44	-4.097
406	0.406	-14.398	-2.87	-11.564	-12.683	-8.451	-8.896	-15.291	-7.741
407	0.407	-15.546	-0.936	-11.144	-2.041	-5.355	-10.25	-21.163	-13.715
408	0.408	-18.241	-11.002	-10.727	-7.827	-9.801	-15.668	-15.614	-25.505
409	0.409	-12.424	-18.181	-10.898	-16.516	-9.225	-10.822	-20.56	-33.428
410	0.41	-14.739	-17.03	-12.807	-11.846	-10.579	-7.523	-16.145	-20.441
411	0.411	-14.155	-8.704	-12.001	-13.196	-10.193	-10.407	-3.728	5.907
412	0.412	-17.436	-18.387	-14.302	-19.573	-3.618	-15.231	-7.288	9.61
413	0.413	-18.01	-17.237	-10.987	-3.877	-10.393	-15.808	-10.484	-7.4
414	0.414	-15.489	-16.091	-12.13	-14.529	-9.623	-17.547	-19.711	-16.665
415	0.415	-15.867	-13.001	-14.058	-20.328	-7.303	-12.708	-22.357	-8.319
416	0.416	-9.284	-15.904	-9.795	-8.105	-3.822	-8.066	-19.795	-10.819
417	0.417	-14.118	-20.18	-13.276	-9.668	-11.168	-9.811	-12.778	-13.116
418	0.418	-14.895	-17.863	-16.565	-8.327	-14.077	-11.166	-6.336	-6.706
419	0.419	-15.665	-9.925	-13.656	0.555	-6.153	-5.749	11.141	-12.493
420	0.42	-12.179	-8.947	-9.204	-10.283	-5.187	-10.585	-5.061	-17.703
421	0.421	-12.757	-15.713	-14.62	-8.917	-8.088	-12.518	-7.124	-16.147
422	0.422	-14.5	-14.939	-12.681	-0.02	-7.315	-14.265	-5.126	-14.793
423	0.423	-15.855	-10.871	-10.748	-13.188	-8.087	-10.793	-24.402	-13.632
424	0.424	-16.25	-18.801	-16.16	-11.45	-7.5	-6.35	-11.554	-5.288
425	0.425	-14.128	-15.699	-12.672	-9.911	-12.147	-2.283	-9.151	-8.381
426	0.426	-16.061	-8.922	-10.735	0.16	-9.243	-9.251	-6.954	-13.21
427	0.427	-11.035	-14.911	-13.64	-6.219	-7.889	-10.214	-16.558	-17.453
428	0.428	-11.614	-15.662	-12.289	-9.698	-6.531	-12.723	-7.773	-16.647
429	0.429	-14.52	-10.803	-13.647	-17.073	-6.136	-11.95	-6.145	-5.777
430	0.43	-14.136	-15.437	-13.274	-25.988	-9.813	-11.38	-13.218	-13.71
431	0.431	-13.758	-14.867	-7.276	-17.672	-8.458	-10.81	-9.454	-12.353
432	0.432	-12.6	-10.031	-9.793	-14.579	-8.068	-10.238	-12.843	-11.18
433	0.433	-15.318	-11.965	-10.575	-13.625	-6.121	-8.89	-9.659	-7.686
434	0.434	-15.71	-12.54	-12.518	-9.376	-8.82	-10.242	-6.687	-10.755
435	0.435	-16.496	-7.677	-11.946	-13.415	-10.358	-13.143	-4.096	-13.646
436	0.436	-17.858	-4.361	-13.698	-21.324	-11.127	-11.207	-4.787	-17.895
437	0.437	-14.767	-9.758	-13.324	-9.51	-6.866	-6.184	-6.646	-17.104
438	0.438	-8.773	-9.16	-10.046	7.928	-9.76	-5.606	-15.261	-6.254
439	0.439	-14.785	-11.093	-15.859	0.945	-8.4	-7.356	-23.464	4.778
440	0.44	-14.016	-15.167	-13.542	-22.5	-9.746	-13.163	-22.402	-8.181
441	0.441	-15.961	-20.963	-12.972	-31.817	-12.636	-18.784	-23.263	-20.385
442	0.442	-12.681	-18.618	-11.046	-17.669	-8.949	-10.86	-31.069	-15.742
443	0.443	-16.753	-12.011	-15.119	0.159	-11.263	-7.773	-14.839	-19.983
444	0.444	-16.377	-9.474	-14.743	-2.139	-5.446	-6.807	-7.663	-13.552
445	0.445	-16.002	-21.653	-12.432	-12.786	-12.793	-7.595	-22.354	-7.538
446	0.446	-18.914	-9.449	-14.58	-18.597	-7.949	-9.934	-24.231	-2.297
447	0.447	-13.692	-4.8	-16.535	7.703	-7.159	-8.018	-8.396	-17.024
448	0.448	-14.279	-6.14	-10.744	18.913	-11.208	-9.964	23.532	-10.662
449	0.449	-13.707	-17.931	-9.988	-18.805	-13.132	-11.734	83.138	-12.619
450	0.45	-15.46	-16.377	-14.841	-33.899	-9.842	-8.277	26.256	-14.353
451	0.451	-16.817	-26.413	-14.276	-38.351	-12.725	-9.648	-10.688	-9.703
452	0.452	-15.464	-17.481	-7.711	-25.983	-5.745	-13.723	-17.246	-8.357
453	0.453	-10.632	-16.305	-11.989	-7.214	-10.569	-11.218	-47.584	-20.149
454	0.454	-20.7	-13.192	-9.688	-3.935	-4.558	-12.585	-52.97	-18.6
455	0.455	-16.449	-10.282	-10.287	-7.036	-3.774	-11.445	-47.865	-14.36
456	0.456	-12.78	-14.516	-10.88	1.259	-7.243	-5.456	-43.356	-10.695
457	0.457	-13.943	-13.715	-10.316	-11.534	-10.524	-6.232	-22.633	-4.703
458	0.458	-10.852	-4.199	-9.946	-9.197	-3.932	-11.846	34.09	-1.64
459	0.459	-13.759	-10.568	-8.601	-28.357	-9.928	-11.277	91.021	-6.515
460	0.46	-9.503	-16.553	-14.418	-0.112	-7.604	-14.58	24.283	-9.075
461	0.461	-15.117	-9.191	-8.819	-3.794	-7.025	-10.517	-20.385	-13.169
462	0.462	-14.541	-10.149	-12.315	-20.834	-10.308	-8.015	-28.45	-11.229
463	0.463	-13.967	-18.089	-11.748	-17.742	-8.565	-11.319	-21.06	-13.159
464	0.464	-15.722	-19.073	-10.02	-9.417	-11.085	-7.266	-27.583	-13.754
465	0.465	-12.251	-12.314	-12.551	-6.906	-6.642	-7.669	-21.503	-10.293
466	0.466	-13.624	-8.078	-10.242	4.691	-12.072	-9.038	-15.995	-16.701
467	0.467	-12.477	-15.457	-9.871	-10.231	-4.15	-11.951	-20.964	-12.464
468	0.468	-13.662	-20.331	-12.612	-12.164	-5.14	-9.242	-16.534	-10.164
469	0.469	-14.077	-19.591	-9.162	-20.888	-9.999	-12.742	-12.44	-13.659
470	0.47	-14.877	-18.851	-15.77	-16.268	-12.529	-11.588	-16.142	-11.755
471	0.471	-12.189	-10.946	-12.898	-9.126	-6.934	-9.66	-12.905	-2.86
472	0.472	-14.925	-10.017	-10.406	-5.425	-11.79	-8.513	-22.219	-1.685
473	0.473	-13.408	-11.026	-12.76	-11.38	-11.226	-8.729	-13.939	-12.525
474	0.474	-13.638	-15.32	-14.722	-10.414	-8.347	-13.204	-16.514	-8.303
475	0.475	-16.771	-16.13	-12.827	-25.128	-9.722	-12.649	-4.933	-17.267
476	0.476	-13.138	-16.759	-12.29	-5.956	-7.42	-13.236	-7.088	-9.001
477	0.477	-18.606	-21.435	-9.816	-8.473	-8.604	-12.86	-9.043	-16.369
478	0.478	-13.816	-19.727	-14.314	7.758	-10.558	-7.464	-3.851	-13.484
479	0.479	-15.801	-11.84	-8.927	-7.166	-7.096	-6.911	-8.517	-9.287
480	0.48	-11.786	1.266	-16.906	-12.983	-8.277	-11.57	-9.896	-14.94
481	0.481	-15.316	-7.497	-13.844	-7.769	-7.137	-8.68	-6.254	-14.417
482	0.482	-14.021	-15.489	-12.907	-6.234	-12.195	-7.352	-9.774	-11.184
483	0.483	-13.691	-14.205	-13.72	-7.631	-11.638	-11.825	-10.779	-17.81
484	0.484	-14.139	-17.959	-9.692	-27.198	-9.921	-13.603	-7.914	-11.859
485	0.485	-18.466	-19.178	-11.672	-24.504	-8.588	-16.161	-5.428	-14.232
486	0.486	-17.177	-18.267	-7.071	-16.959	-7.261	-9.81	5.187	-19.142
487	0.487	-18.6	-17.352	-11.18	-14.658	-9.415	-10.616	-2.003	-18.625
488	0.488	-15.771	-16.633	-14.711	-12.514	-4.215	-6.58	-8.426	-10.938
489	0.489	-17.781	-14.367	-17.095	-2.815	-9.075	-11.446	-26.467	-5.759
490	0.49	-13.603	-13.845	-11.353	2.402	-12.387	-6.83	-54.776	8.907
491	0.491	-15.036	-11.978	-13.739	-21.446	-8.339	-7.445	-58.495	-10.316
492	0.492	-12.792	-9.145	-14.38	-24.772	-7.971	-8.837	-61.82	-23.166
493	0.493	-14.026	-16.175	-12.501	-21.713	-8.379	-14.287	-64.949	-34.855
494	0.494	-15.272	-15.258	-11.971	-1.99	-9.565	-7.736	-22.388	-20.022
495	0.495	-18.065	-7.378	-9.509	-4.503	-8.417	-10.287	69.146	-14.271
496	0.496	-20.273	-6.467	-10.915	2.456	-14.246	-9.555	108.603	5.028
497	0.497	-16.494	-21.224	-15.029	-8.209	-15.038	-13.075	48.971	7.47
498	0.498	-16.196	-19.148	-16.437	-21.786	-7.121	-3.038	16.456	0.447
499	0.499	-12.995	-5.657	-13.189	-5.963	-1.917	-1.72	-13.133	-14.504
500	0.5	-19.668	-28.549	-14.383	-16.682	-16.648	-13.564	-21.978	-16.52
501	0.501	-22.664	-25.507	-14.045	-3.193	-10.279	-15.15	-13.863	-11.376
502	0.502	-18.491	-11.429	-8.284	-22.628	-12.231	-13.832	-21.255	-25.774
503	0.503	-16.251	-13.986	-10.644	-9.916	-10.5	-10.194	-1.344	-20.058
504	0.504	-16.911	-7.058	-14.162	-2.971	-8.966	-6.739	-7.406	-4.289
505	0.505	-16.422	-17.729	-20.204	-0.878	-13.233	-14.124	-12.89	-6.522
506	0.506	-19.018	-17.565	-14.627	-2.88	-8.402	-22.281	-18.03	-16.285
507	0.507	-16.193	-23.396	-14.086	-25.769	-9.578	-21.339	-22.698	-0.484
508	0.508	-18.781	-18.193	-18.771	-16.539	-6.117	-13.43	-26.894	-6.95
509	0.509	-15.565	-19.76	-17.06	-13.88	-5.163	-8.239	-23.285	-5.082
510	0.51	-17.771	-12.625	-15.544	-13.775	-4.207	-15.047	-23.299	-6.507
511	0.511	-15.133	-8.967	-14.224	-11.31	-12.152	-7.146	-33.446	-18.771
512	0.512	-15.595	-5.493	-14.637	-18.343	-2.484	-10.277	-11.711	-20.395
513	0.513	-10.829	1.849	-11.763	-12.023	-6.172	-11.267	-31.579	-19.105
514	0.514	-10.321	-3.001	-11.399	-14.029	-2.699	-7.034	-49.475	-18.015
515	0.515	-8.454	1.242	-14.133	-8.874	-1.744	-4.733	-47.244	-12.106
516	0.516	-9.105	-2.82	-9.315	2.069	-0.781	-6.682	-15.408	-15.277
517	0.517	-8.782	-0.881	0.145	-19.706	-1.562	-16.759	53.226	-16.309
518	0.518	-8.454	-4.175	-3.547	-4.14	-5.626	-3.819	3.817	-18.898
519	0.519	-12.575	-2.433	-7.052	4.093	-7.566	-9.066	48.472	-8.314
520	0.52	-15.151	-10.36	-3.975	-13.802	-5.638	-13.734	40.301	-30.059
521	0.521	-13.85	-11.505	-14.83	-44.27	-9.709	-9.498	3.31	-39.406
522	0.522	-12.736	-10.519	-7.684	-48.407	-10.093	-3.125	9.873	-19.726
523	0.523	-11.621	-15.336	-11.369	-14.405	-6.806	-1.971	3.869	8.479
524	0.524	-12.816	-21.311	-5.38	-10.056	-9.709	-1.005	-12.567	27.19
525	0.525	-8.014	-9.105	-2.289	-22.566	-13.379	-15.73	-17.572	10.107
526	0.526	-8.631	-21.279	-5.194	-3.944	-8.917	-17.872	-21.992	-30.783
527	0.527	-8.079	-22.81	-5.965	6.023	-11.809	-8.214	-17.927	-25.409
528	0.528	-12.174	-12.718	-18.146	-3.348	-9.29	-6.488	-21.681	9.77
529	0.529	-17.035	-6.302	-9.431	-17.537	-10.637	-17.52	-18.473	-3.803
530	0.53	-18.988	-12.264	-17.351	-20.149	-11.786	-16.16	-15.43	0.229
531	0.531	-10.094	-11.246	-15.992	-8.633	-7.326	-4.352	-12.756	-3.48
532	0.532	-13.779	-0.371	-12.301	14.707	-10.216	-8.994	-15.278	-13.564
533	0.533	-14.947	-1.693	-15.767	-7.229	-7.695	1.075	-12.968	-10.481
534	0.534	-9.728	-21.207	-10.522	-10.005	-13.104	2.242	-19.341	-13.209
535	0.535	-14.568	-18.462	-11.46	-22.857	-8.253	-8.593	-17.363	-0.441
536	0.536	-15.342	-20.928	-12.208	-11.314	-10.176	-9.947	-19.062	-12.058
537	0.537	-9.722	-23.207	-9.852	-30.54	-7.257	-11.096	-14.383	-18.461
538	0.538	-7.776	-21.035	1.013	-23.046	-12.083	-12.254	-15.729	-16.527
539	0.539	-12.399	-19.051	-3.608	-6.834	-10.128	-13.212	-9.345	-14.778
540	0.54	-14.116	-13.773	-4.937	3.779	-15.53	-12.241	-15.411	-10.115
541	0.541	-16.6	-15.263	-8.58	-9.808	-12.032	-12.995	-18.57	-8.719
542	0.542	-19.859	-16.562	-12.036	2.319	-7.371	-10.656	-19.553	-5.023
543	0.543	-13.239	-20.184	-19.357	-5.678	-5.617	-11.222	-17.055	-15.847
544	0.544	-14.165	-14.139	-14.485	-27.397	-11.41	-6.564	-19.389	-20.109
545	0.545	-18.377	-19.307	-15.22	-24.321	-7.332	-3.643	-12.764	-16.406
546	0.546	-9.433	-14.402	-15.949	-16.02	-7.897	-11.563	-10.137	1.63
547	0.547	-10.541	-8.347	-13.97	7.187	-7.312	-17.547	-15.631	-26.571
548	0.548	-11.456	-9.08	-17.213	16.457	-7.88	-10.182	-15.013	-22.85
549	0.549	-10.433	-16.975	-22.584	2.308	-6.498	-9.187	-15.58	0.999
550	0.55	-12.888	-13.831	-11.694	-20.931	-7.831	-8.38	-11.535	-2.071
551	0.551	-20.186	-20.572	-13.187	0.921	-9.944	-10.683	-19.494	-4.732
552	0.552	-19.15	-16.274	-14.486	-7.38	-8.763	-11.241	-30.345	2.885
553	0.553	-18.307	-13.901	-18.099	-25.197	-9.132	-15.861	-8.68	0.615
554	0.554	-14.164	-18.686	-9.719	-13.586	-8.341	-14.097	0.639	2.797
555	0.555	-18.925	-12.627	-14.886	5.595	-10.254	-12.71	43.261	-10.703
556	0.556	-16.912	-16.653	-11.933	-7.154	-6.563	-10.355	122.663	-22.841
557	0.557	-20.894	-16.038	-9.357	-14.103	-3.25	-11.49	46.863	-8.467
558	0.558	-15.975	-10.011	-16.653	-20.486	-6.136	-7.788	17.311	-18.079
559	0.559	-13.957	-9.204	-13.689	-3.057	-12.112	-7.367	-9.361	-19.757
560	0.56	-15.615	-17.113	-12.854	-14.652	-9.576	-9.453	-17.514	-18.145
561	0.561	-15.92	-16.111	-15.12	-8.225	-10.333	-4.969	-10.168	-16.734
562	0.562	-15.445	-13.168	-13.121	-21.718	-9.744	-13.836	-16.742	-20.346
563	0.563	-13.228	-15.637	-14.998	-12.951	-7.788	-12.644	-34.886	-14.266
564	0.564	-15.85	-9.987	-10.867	-8.246	-7.187	-11.456	-29.439	1.882
565	0.565	-9.958	-16.541	-14.287	4.754	-9.684	-16.652	-14.318	-9.646
566	0.566	-15.481	-12.268	-8.806	13.502	-10.054	-15.655	-27.831	-20.216
567	0.567	-15.981	-9.938	-13.585	2.534	-9.655	-5.947	-31.824	-6.628
568	0.568	-16.483	-13.423	-8.883	-19.099	-5.969	-7.081	-28.021	-15.263
569	0.569	-12.334	-15.352	-7.087	-22.116	-8.286	-8.209	-24.645	-7.271
570	0.57	-14.775	-17.081	-11.874	-19.331	-7.895	-7.202	-33.786	-14.374
571	0.571	-16.059	-10.11	-9.885	-21.788	-11.572	-12.011	-30.959	-5.404
572	0.572	-15.6	-11.092	-11.586	-28.738	-8.282	-14.495	-38.432	-13.679
573	0.573	-20.749	-13.627	-10.187	3.235	-9.444	-16.782	-36.036	-10.499
574	0.574	-15.843	-6.292	-12.472	16.872	-11.38	-5.92	-38.14	-13.304
575	0.575	-13.839	-9.205	-12.043	21.017	-13.313	-7.444	-24.558	-13.971
576	0.576	-14.349	-8.44	-13.168	-12.984	-10.417	-3.172	1.834	-13.106
577	0.577	-12.93	-17.371	-15.844	-26.438	-4.412	-4.315	58.666	-16.542
578	0.578	-12.482	-13.894	-11.559	-30.376	-8.668	-12.61	50.689	-22.472
579	0.579	-15.332	-12.929	-13.284	-11.486	-9.439	-15.677	13.834	-10.193
580	0.58	-16.446	-13.885	-8.423	-14.699	-7.504	-14.7	-6.1	-11.895
581	0.581	-16.013	-11.364	-11.694	-23.899	-9.432	-10.423	-24.399	-16.469
582	0.582	-12.481	-13.686	-11.098	-26.486	-5.359	-11.166	-19.018	-15.053
583	0.583	-10.109	-10.195	-12.438	-23.843	-8.833	-13.066	-34.1	-11.358
584	0.584	-12.193	-14.835	-14.746	-21.426	-8.44	-9.737	-47.595	-14.806
585	0.585	-13.314	-23.762	-11.82	-19.196	-7.282	-7.954	-35.168	-11.677
586	0.586	-14.435	-14.863	-13.739	-9.436	-9.206	-10.452	-16.468	-2.717
587	0.587	-14.202	-11.393	-10.241	-14.552	-7.268	-4.053	0.479	-11
588	0.588	-18.038	-14.496	-8.097	-16.006	-9.388	-6.564	3.547	-9.99
589	0.589	-16.644	-15.466	-10.007	-17.259	-11.318	-5.784	40.487	-12.842
590	0.59	-16.229	-17.982	-11.153	-5.332	-9.378	-15.252	15.317	-20.728
591	0.591	-14.069	-13.911	-6.305	-0.577	-7.83	-11.558	-16.622	-13.314
592	0.592	-16.754	-11.983	-11.143	-1.847	-4.725	-10.382	-4.253	-14.228
593	0.593	-15.562	-10.061	-9.213	-10.645	-6.651	-11.333	-0.584	-1.02
594	0.594	-17.082	-18.977	-13.287	-11.707	-8.575	-10.35	-10.643	-10.659
595	0.595	-12.605	-20.143	-14.646	-12.6	-8.38	-7.821	-7.546	-12.388
596	0.596	-19.937	-11.828	-13.3	-9.622	-3.919	-8.568	-10.24	-10.818
597	0.597	-13.138	-10.85	-17.369	-13.787	-9.91	-6.618	-7.709	-3.6
598	0.598	-12.34	-7.935	-16.99	-16	-15.521	-12.605	-19.291	-12.472
599	0.599	-13.096	-7.159	-14.683	-5.063	-7.581	-16.643	-12.831	-6.444
600	0.6	-12.499	-12.78	-16.826	-9.633	-12.799	-13.133	-10.783	-22.466
601	0.601	-21.189	-14.713	-14.896	-25.446	-9.889	-13.689	-8.915	-29.405
602	0.602	-15.181	-12.773	-16.835	-6.207	-9.112	-11.927	-13.454	-18.73
603	0.603	-18.27	-18.19	-12.58	-3.636	-6.793	-6.107	-26.376	-9.014
604	0.604	-15.358	-18.777	-14.326	-15.205	-10.275	-11.711	-38.616	6.881
605	0.605	-14.565	-10.082	-10.844	-13.033	-6.988	-16.533	-40.309	-3.733
606	0.606	-16.87	-8.914	-13.169	-7.16	-9.892	-13.222	-39.002	-9.527
607	0.607	-13.377	-7.945	-10.271	-8.839	-7.37	-7.781	-27.143	-7.775
608	0.608	-15.302	-10.843	-16.273	-4.167	-9.685	-8.34	-3.367	-12.399
609	0.609	-12.385	-6.571	-12.025	-2.806	-8.521	-11.612	48.035	-11.043
610	0.61	-12.765	-12.171	-7.968	-19.814	-6.59	-7.523	25.88	-7.355
611	0.611	-16.042	-16.998	-12.809	-22.093	-6.202	-4.985	5.862	-20.496
612	0.612	-15.64	-21.622	-9.526	-24.176	-11.044	-5.35	-12.409	-29.182
613	0.613	-11.95	-12.703	-14.948	-14.486	-12.976	-4.185	-7.08	-24.521
614	0.614	-13.291	-11.545	-13.019	8.381	-11.039	-4.56	-12.201	-17.337
615	0.615	-16.191	-5.533	-13.6	5.307	-9.295	-6.479	-7.831	-2.977
616	0.616	-10.953	-8.626	-9.543	-8.796	-6.785	-11.295	-11.964	18.346
617	0.617	-12.881	-5.705	-4.711	-6.25	-7.172	-14.762	-15.711	-12.785
618	0.618	-18.872	-18.845	-10.714	-22.474	-8.336	-10.095	-25.845	-0.35
619	0.619	-14.801	-24.638	-13.045	-11.832	-9.492	-18.982	-47.769	3.357
620	0.62	-14.212	-22.887	-14.983	-9.902	-6.011	-12.583	-33.682	-20.429
621	0.621	-14.791	-8.559	-13.059	5.98	-8.916	-11.411	-26.171	-4.732
622	0.622	-18.855	-6.61	-12.489	-8.913	-7.761	-10.436	-19.23	-18.839
623	0.623	-11.889	-11.829	-11.149	-18.608	-6.602	-3.658	12.669	-11.275
624	0.624	-14.791	-22.856	-12.509	-6.415	-10.861	-6.165	-10.193	-13.578
625	0.625	-15.567	-12.789	-8.433	1.543	-5.446	-10.216	-39.24	-19.951
626	0.626	-13.245	-6.392	-11.905	-14.294	-12.035	-13.693	-73.294	-14.12
627	0.627	-12.661	-24.369	-10.541	-33.432	-9.519	-11.751	-68.821	-22.812
628	0.628	-12.08	-16.812	-11.693	-30.923	-8.74	-13.491	-22.89	-11.756
629	0.629	-12.663	-23.774	-10.536	-5.214	-6.805	-5.557	68.686	9.939
630	0.63	-13.052	-21.641	-14.065	-15.303	-12.805	-11.565	134.475	-18.285
631	0.631	-11.706	-15.838	-10.026	-30.986	-10.482	-12.533	51.036	-14.58
632	0.632	-16.547	-14.09	-8.689	-16.86	-12.419	-19.305	-3.198	9.235
633	0.633	-14.617	-15.628	-11.018	-9.306	-6.412	-15.04	-32.84	-6.432
634	0.634	-9.201	-5.558	-15.874	-16.287	-4.09	-17.37	-23.961	-9.14
635	0.635	-15.79	-19.885	-11.247	-9.931	-12.02	-6.528	65.631	-21.917
636	0.636	-16.572	-10.225	-11.839	-19.646	-6.797	-4.98	53.844	-14.942
637	0.637	-10.975	-15.447	-12.242	-17.933	-9.703	-0.728	-0.272	-21.306
638	0.638	-15.826	-13.886	-15.542	-13.299	-8.926	-4.411	-10.03	-23.222
639	0.639	-12.548	-12.519	-13.424	-17.538	-8.158	-12.742	-18.841	-17.994
640	0.64	-17.981	-13.675	-11.505	-3.202	-6.227	-11.784	-26.923	-22.637
641	0.641	-14.507	-2.84	-9.578	2.643	-10.872	-10.829	-19.662	-15.473
642	0.642	-21.869	-1.481	-8.805	-9.53	-7.968	-10.062	-26.386	-9.079
643	0.643	-15.101	-5.155	-10.752	-14.169	-8.345	-9.288	-32.464	-10.233
644	0.644	-14.338	-8.63	-11.529	-9.907	-6.02	-5.815	-27.081	5.848
645	0.645	-15.123	-11.734	-9.214	-6.217	-10.084	-15.891	-32.148	-1.109
646	0.646	-13.195	-20.641	-12.51	-14.536	-9.699	-11.643	-27.736	-20.274
647	0.647	-15.137	-17.162	-9.61	-13.587	-4.277	-12.809	-40.186	-17.764
648	0.648	-12.241	-9.819	-5.933	-6.819	-9.12	-16.299	-66.55	-10.789
649	0.649	-13.594	-8.857	-11.355	-4.308	-9.705	-15.343	-83.627	-4.404
650	0.65	-18.048	-14.866	-10.778	-8.406	-11.446	-12.451	-74.368	-2.467
651	0.651	-15.149	-20.494	-14.07	-15.006	-8.929	-9.938	-48.851	-11.187
652	0.652	-12.643	-12.568	-15.807	-3.598	-3.514	-5.888	2.607	-15.845
653	0.653	-13.998	-5.21	-15.419	-8.245	-8.348	-5.32	84.057	-8.683
654	0.654	-18.85	-4.244	-12.125	-1.09	-5.057	-9.974	138.209	-15.057
655	0.655	-20.793	-17.409	-15.025	-12.908	-9.12	-11.738	49.352	-11.557
656	0.656	-11.896	-15.474	-11.34	-20.863	-11.633	-11.378	-10.29	-16.785
657	0.657	-15.58	-17.227	-12.693	0.791	-11.249	-11.008	-21.151	-13.894
658	0.658	-14.429	-18.782	-12.3	10.076	-10.1	-6.957	-11.291	-4.227
659	0.659	-9.216	-17.438	-11.906	1.734	-8.174	-12.775	-20.174	-13.13
660	0.66	-16.005	-21.113	-15.385	-26.546	-10.114	-12.03	-28.253	-16.628
661	0.661	-18.539	-24.62	-12.473	-22.934	-7.222	-10.122	-20.877	-15.709
662	0.662	-16.246	-17.305	-14.401	-5.956	-11.688	-2.798	-14.314	-10.926
663	0.663	-15.691	-2.629	-13.243	-15.266	-8.802	-9.609	-20.343	-11.753
664	0.664	-9.707	-13.296	-14.018	-6.972	-9.207	-12.156	-14.973	-14.128
665	0.665	-15.331	-11.373	-12.087	-4.472	-4.769	-19.541	-10.002	-20.753
666	0.666	-15.926	-20.095	-8.992	-11.485	-10.201	-10.688	-14.504	-18.272
667	0.667	-16.523	-18.586	-14.995	-26.436	-6.732	-9.583	-10.494	-23.906
668	0.668	-15.96	-14.369	-8.996	-12.924	-11.398	-6.542	-14.215	-13.117
669	0.669	-14.625	-13.267	-13.073	-11.204	-7.353	-7.561	-17.542	1.167
670	0.67	-11.348	-12.17	-11.151	-22.261	-7.764	-6.845	-20.656	-8.559
671	0.671	-12.526	-13.188	-10.585	-18.029	-7.399	-9.224	-17.944	-3.409
672	0.672	-12.156	-8.39	-8.869	1.496	-8.591	-8.698	-10.393	-8.116
673	0.673	-16.438	-10.943	-16.829	4.166	-9.778	-13.407	-8.093	-9.543
674	0.674	-11.61	-6.899	-30.01	-13.68	-8.648	-9.4	-10.26	-8.427
675	0.675	-12.206	-16.428	-24.814	-25.319	-5.774	-6.946	-16.147	-16.805
676	0.676	-16.287	-25.37	-20.192	-40.24	-11.032	-7.401	-7.545	-9.529
677	0.677	-13.787	-19.41	-18.853	-18.985	-10.49	-7.858	-12.293	-18.518
678	0.678	-12.447	-12.088	-4.554	0.721	-9.945	-12.381	-11.023	-15.119
679	0.679	-15.367	-11.149	24.439	8.255	-9.41	-8.394	-7.383	-14.201
680	0.68	-11.702	-6.948	3.69	-12.839	-9.839	-14.277	-10.836	-13.261
681	0.681	-16.164	-14.355	-7.578	-21.17	-9.496	-12.04	-7.685	-3.664
682	0.682	-12.107	-19.246	-17.686	-23.714	-13.611	-16.958	-10.611	-2.575
683	0.683	-14.643	-13.293	-8.443	-2.643	-10.176	-6.966	-22.1	3.351
684	0.684	-12.34	-7.744	-11.207	11.464	-12.541	-14.189	-30.118	0.168
685	0.685	-15.248	-5.843	-13.796	13.944	-6.775	-10.596	-31.536	-10.759
686	0.686	-10.81	-15.963	-11.542	6.949	-7.599	-9.516	-51.111	-18.056
687	0.687	-13.728	-20.249	-13.739	-16.493	-11.124	-6.495	-59.584	-21.829
688	0.688	-17.217	-21.447	-11.879	-38.382	-6.529	-9.476	-31.546	-8.776
689	0.689	-13.94	-15.49	-10.212	-30.078	-8.318	-10.328	24.97	-10.609
690	0.69	-16.857	-10.321	-18.211	-37.65	-10.882	-14.475	98.129	-18.632
691	0.691	-16.483	-13.284	-19.636	-16.589	-10.539	-16.494	88.074	-14.45
692	0.692	-19.974	-12.539	-13.318	-8.267	-14.647	-19.859	25.415	-15.664
693	0.693	-13.406	-16.622	-19.387	-15.818	-11.206	-11.042	-15.38	-16.903
694	0.694	-14.38	-10.076	-16.364	-22.773	-8.933	-9.965	-22.89	-17.948
695	0.695	-15.167	-12.632	-17.404	-12.11	-8.601	-11.224	-16.448	-7.163
696	0.696	-19.247	-8.617	-16.703	5.308	-9.819	-16.545	1.618	-8.608
697	0.697	-14.41	-5.183	-19.101	-10.928	-7.931	-13.728	-14.959	-17.587
698	0.698	-20.417	-11.222	-14.339	-13.08	-11.463	-14.588	-20.106	-16.499
699	0.699	-16.352	-10.501	-11.13	15.905	-9.199	-15.446	-24.683	-15.59
700	0.7	-15.772	-12.471	-12.959	-4.823	-12.158	-19.009	-20.741	-16.626
701	0.701	-15.973	-19.877	-15.552	-23.629	-6.208	-8.452	-24.492	-15.911
702	0.702	-17.911	-27.289	-13.313	-13.604	-12.255	-9.11	-21.25	-18.289
703	0.703	-9.008	-24.431	-11.268	-10.515	-8.043	-8.607	-18.161	-18.932
704	0.704	-12.679	-18.47	-12.519	-13.22	-10.41	-5.204	-26.444	-12.988
705	0.705	-13.841	-16.188	-13.568	-5.863	-9.876	-5.665	-12.463	-9.961
706	0.706	-14.812	-8.307	-10.941	-3.372	-7.989	-11.545	-15.054	-9.259
707	0.707	-9.971	-13.577	-13.159	-19.662	-0.298	-12.379	-12.846	-12.829
708	0.708	-10.742	-14.581	-17.701	-4.761	-5.566	-14.369	-19.348	-22.953
709	0.709	-8.413	-22.559	-11.793	-2.829	-10.449	-4.371	-13.646	-10.049
710	0.71	-7.825	-6.53	-14.2	13.017	-4.491	-5.782	-18.99	16.204
711	0.711	-4.538	0.39	-16.205	-1.922	-3.755	-4.673	-8.064	4.926
712	0.712	-8.599	-10.293	-6.212	-27.102	-7.274	-3.562	-12.406	-5.199
713	0.713	-16.531	-12.259	-13.447	-10.081	-7.888	-10.951	4.564	-2.16
714	0.714	-20.011	-21.001	-9.839	-7.026	-10.82	-13.889	6.858	-4.917
715	0.715	-19.032	-16.404	-13.4	7.088	-10.466	-2.497	-3.774	-7.464
716	0.716	-14.186	-0.574	-10.38	-5.678	-7.205	-4.08	-5.718	-9.82
717	0.717	-14.961	-2.767	-11.423	-17.288	-5.105	-8.363	-17.906	-16.236
718	0.718	-17.274	-0.9	-8.99	-36.466	-8.807	-9.547	-25.848	-18.2
719	0.719	-17.847	-2.688	-11.376	-18.655	-7.479	-10.721	-47.605	-9.5
720	0.72	-14.552	-13.769	-13.378	-16.357	-7.884	-7.632	-38.487	-7.957
721	0.721	-15.122	-12.467	-3.373	-10.002	-4.226	-10.543	-24.456	-9.32
722	0.722	-11.634	-16.187	-7.689	-8.083	-9.663	-2.611	3.744	-13.016
723	0.723	-18.01	-34.23	-11.419	-13.297	-6.191	-7.833	30.03	-28.702
724	0.724	-15.487	-16.473	-7.983	-14.814	-12.201	-8.802	33.354	-18.064
725	0.725	-14.701	-14.205	-13.267	-16.166	-6.603	-9.566	24.125	-4.511
726	0.726	-14.112	-12.136	-22.22	-15.023	-7.189	-10.329	-1.311	4.2
727	0.727	-14.69	-29.623	-16.256	-23.362	-9.13	-8.38	-4.444	-6.814
728	0.728	-12.934	-22.711	-6.612	-28.572	-1.39	-6.426	-7.379	-25.572
729	0.729	-17.765	-3.602	-5.471	-15.772	-6.616	-3.513	-10.007	-28.075
730	0.73	-18.335	-6.168	-8.951	-14.011	-9.512	-4.849	-12.643	-6.96
731	0.731	-18.903	-3.885	-8.002	-6.059	-3.505	-11.219	-33.825	-9.663
732	0.732	-11.927	-10.309	-8.999	1.12	-7.559	-20.86	-36.519	3.131
733	0.733	-10.942	-0.688	-6.512	2.297	-9.49	-21.985	-38.998	-3.815
734	0.734	-18.867	-20.088	0.825	5.815	-11.41	-3.935	-36.664	-5.922
735	0.735	-15.759	-12.58	-4.027	0.606	-9.655	-1.367	-4.663	19.269
736	0.736	-14.78	-28.874	-8.3	-10.222	-13.12	-8.274	64.108	-11.665
737	0.737	-17.287	-22.538	-5.98	-11.573	-8.647	-6.086	54.292	-7.58
738	0.738	-13.209	-16.79	-10.824	-10.436	-10.371	-11.831	9.667	-18.786
739	0.739	-11.266	-4.654	-19.527	-6.978	-8.99	-13.515	1.647	-15.454
740	0.74	-14.545	-6.233	-13.524	6.963	-12.255	-11.91	-5.557	-24.705
741	0.741	-16.281	-25.02	-14.492	-22.052	-14.36	-16.107	-25.285	-32.992
742	0.742	-14.914	-32.611	-15.449	-26.089	-12.397	-7.15	-19.102	-4.701
743	0.743	-14.521	-21.046	-14.651	-37.298	-6.561	-8.258	-13.575	-8.333
744	0.744	-7.923	-18.951	-16.954	-33.987	-2.46	3.615	-18.521	-18.345
745	0.745	-6.937	-13.167	-14.987	-12.095	-4.359	-7.34	-22.888	3.58
746	0.746	-18.336	-18.411	-15.536	-31.805	-13.033	-11.521	-10.381	-21.891
747	0.747	-13.673	-19.985	-13.758	6.735	-7.001	-10.283	-21.461	-18.522
748	0.748	-17.917	-4.147	-8.884	23.202	-3.865	-13.685	-18.036	-21.552
749	0.749	-16.744	-19.067	-9.415	-1.942	-6.733	-12.643	-14.791	-7.372
750	0.75	-13.247	-9.406	-18.266	2.534	-12.695	-3.662	-28.809	-14.843
751	0.751	-14.199	-7.682	-14.535	-1.523	-10.337	-9.586	-15.953	-21.752
752	0.752	-15.155	-12.343	-13.314	-20.285	-8.361	-6.407	-8.882	-15.299
753	0.753	-19.396	-13.725	-8.033	-30.338	-11.616	-5.364	-2.349	-13.281
754	0.754	-15.311	-12.601	-12.811	-21.038	-7.509	-13.221	-0.191	-4.495
755	0.755	-13.357	-11.46	-13.52	-6.929	-8.823	-12.168	8.785	0.214
756	0.756	-11.408	-16.705	-4.549	-4.408	-8.396	-20.99	-8.347	7.424
757	0.757	-14.295	-21.529	-5.644	-16.001	-11.256	-19.753	-10.399	-12.064
758	0.758	-15.63	-13.583	-6.536	-9.616	-7.529	-5.745	-8.084	-3.681
759	0.759	-13.291	-18.804	-11.309	-3.78	-7.875	-15.351	1.633	-6.139
760	0.76	-10.376	-7.968	-24.396	-12.47	-10.737	-13.526	-10.538	-17.673
761	0.761	-15.588	-15.111	-18.515	-17.096	-8.763	-11.898	-15.062	-6.935
762	0.762	-13.636	-13.923	-13.21	-12.868	-12.207	-16.073	-22.08	-4.921
763	0.763	-13.048	-3.061	-14.668	6.64	-11.009	-17.155	-41.511	-13.568
764	0.764	-15.95	-1.703	-7.427	-13.105	-5.745	-20.576	-55.503	-24.523
765	0.765	-16.34	-10.608	-6.186	-25.883	-6.294	-13.164	-21.882	-20.197
766	0.766	-8.986	2.565	-4.943	-23.56	-9.548	-10.194	-26.194	-16.463
767	0.767	-18.654	4.349	-3.891	-12.909	-7.764	-7.622	-5.363	-15.243
768	0.768	-14.975	-13.025	-14.647	-18.706	-9.081	-11.627	51.44	-18.287
769	0.769	-11.491	-10.66	-13.203	7.601	-10.4	-13.501	108.438	-9.318
770	0.77	-14.586	-8.496	-16.79	3.925	-8.243	-10.148	27.056	-12.725
771	0.771	-11.673	-18.15	-13.223	-6.125	-7.823	-11.833	-5.356	-0.864
772	0.772	-15.924	-12.897	-14.1	-15.403	-12.045	-13.144	-15.104	-11.841
773	0.773	-16.687	-14.417	-20.793	-29.518	-10.66	-8.647	-59.672	-13.149
774	0.774	-16.101	-7.233	-14.709	-16.746	-5.206	-11.514	-67.647	-19.512
775	0.775	-14.154	-10.865	-10.565	-5.131	-10.018	-7.992	-89.572	-18.301
776	0.776	-12.401	-9.646	-15.33	-11.51	-10.57	-7.557	-96.053	-19.196
777	0.777	-19.351	-14.816	-11.976	-17.311	-11.122	-9.639	-77.783	-18.152
778	0.778	-12.566	-13.808	-10.159	-12.093	-8.579	-3.605	5.509	-10.162
779	0.779	-16.808	-12.988	-11.435	-4.155	-11.839	-6.082	160.776	-11.089
780	0.78	-16.023	-20.282	-11.746	-19.996	-10.651	-5.264	97.358	1.738
781	0.781	-15.429	-25.065	-11.284	-22.101	-9.469	-16.065	1.226	-3.398
782	0.782	-18.712	-11.836	-14.891	-16.253	-5.181	-14.491	-16.149	-4.864
783	0.783	-13.273	-13.695	-13.468	-14.483	-9.996	-15.828	-0.194	-3.438
784	0.784	-13.84	-15.36	-15.53	6.232	-8.042	-16.966	-43.246	-15.222
785	0.785	-15.767	-16.855	-11.783	3.515	-6.282	-15.768	-29.956	-19.866
786	0.786	-10.332	-12.536	-16.173	-4.048	-8.78	-10.511	-17.974	-12.659
787	0.787	-16.897	-8.817	-12.053	-1.738	-6.436	-7.58	-28.602	-8.953
788	0.788	-14.372	-9.918	-15.475	-12.387	-9.319	-6.787	-18.601	-14.915
789	0.789	-13.587	-23.777	-9.035	-25.939	-8.909	-4.45	-9.746	-11.801
790	0.79	-11.637	-29.489	-8.218	-27.661	-7.728	-9.275	-17.881	-10.808
791	0.791	-16.272	-6.57	-13.783	-16.604	-9.843	-3.263	-25.216	-6.528
792	0.792	-12.202	-3.406	-15.671	-0.728	-11.76	-2.479	-18.622	-12.101
793	0.793	-17.036	-17.47	-10.975	-11.376	-11.939	-7.304	-24.611	-15.523
794	0.794	-17.607	-19.904	-14.986	-17.194	-8.235	-11.935	-19.166	-16.076
795	0.795	-18.182	-22.14	-11.449	-11.962	-5.689	-12.495	-34.248	-20.128
796	0.796	-17.784	-11.412	-10.043	-0.898	-6.054	-13.834	-29.798	-21.448
797	0.797	-10.433	-5.524	-8.835	-8.047	-8.944	-12.459	-25.699	-14.076
798	0.798	-13.53	-21.32	-13.234	-9.152	-7.763	-6.641	-29.357	-0.097
799	0.799	-10.629	-19.101	-10.281	-0.771	-6.583	-8.963	8.398	-17.48
800	0.8	-13.144	-17.083	-11.588	-8.111	-8.115	-8.378	33.582	-1.198
801	0.801	-10.821	-18.736	-14.841	-22.79	-6.748	-6.432	10.768	-7.555
802	0.802	-15.66	-10.711	-8.219	-12.119	-7.503	-3.515	-18.23	-21.074
803	0.803	-13.724	2.339	-9.14	-10.173	-10.197	-6.991	-67.353	-12.333
804	0.804	-15.465	-6.298	-13.347	9.182	-9.795	-12.402	-87.247	2.019
805	0.805	-12.947	-4.676	-14.078	-8.603	-8.234	-10.474	-69.003	11.738
806	0.806	-16.232	-26.283	-9.198	-20.178	-9.575	-12.413	-41.267	-0.412
807	0.807	-15.842	-23.134	-16.507	-13.761	-10.334	-10.674	34.447	-8.33
808	0.808	-14.684	-14.754	-9.694	-27.288	-8.77	-10.285	132.259	-12.586
809	0.809	-11.2	-12.167	-10.43	-15.07	-11.855	-14.719	119.179	-18.936
810	0.81	-14.109	-14.426	-12.727	-7.106	-5.845	-14.13	11.845	-15.422
811	0.811	-16.817	-16.5	-16.193	14.574	-8.355	-16.635	-2.375	-16.376
812	0.812	-13.339	-22.256	-15.587	-1.08	-9.124	-14.307	10.874	-11.532
813	0.813	-13.731	-2.851	-12.651	-15.176	-11.059	-7.722	-0.901	-22.938
814	0.814	-13.348	-5.314	-9.144	-12.627	-7.763	-6.752	-11.862	-18.288
815	0.815	-12.971	-12.237	-13.564	-10.289	-10.653	-9.277	-21.799	-11.133
816	0.816	-16.465	-22.852	-12.952	-25.183	-13.16	-5.21	-12.892	-14.812
817	0.817	-12.011	-24.744	-11.572	-30.955	-7.734	-13.131	-4.751	-13.661
818	0.818	-12.603	-19.482	-16.003	-18.748	-9.657	-16.21	-12.061	-23.352
819	0.819	-13.963	-14.818	-17.736	-10.819	-3.649	-19.093	-18.545	-22.203
820	0.82	-17.253	-10.523	-12.89	-17.951	-9.257	-11.145	-12.457	-4.201
821	0.821	-15.13	-11.661	-12.301	-9.034	-9.834	-3.777	-17.875	-6.71
822	0.822	-16.291	-12.805	-8.221	-10.199	-9.248	-4.738	-12.887	-4.37
823	0.823	-15.909	-15.89	-16.144	-2.852	-10.988	-3.966	-17.384	2.013
824	0.824	-18.037	-14.919	-10.137	-7.695	-8.471	-9.574	-13.372	-11.538
825	0.825	-16.108	-20.908	-9.155	-11.933	-7.112	-19.052	-2.194	-20.263
826	0.826	-20.369	-13.53	-8.175	-7.84	-8.271	-17.879	-12.307	-18.726
827	0.827	-14.951	-10.615	-12.421	-2.986	-8.657	-7.027	-15.429	-11.563
828	0.828	-16.894	-6.359	-10.08	-13.049	-7.499	-11.28	-7.099	-12.727
829	0.829	-16.31	-4.033	-9.485	-20.189	-9.63	-14.943	-14.564	-21.04
830	0.83	-16.891	-5.981	-12.764	-13.777	-7.695	-11.459	-12.039	-30.722
831	0.831	-11.079	-16.061	-11.011	-22.084	-11.952	-8.366	-18.33	-24.345
832	0.832	-16.686	-26.148	-11.387	-6.031	-9.041	-9.341	-47.361	-6.356
833	0.833	-11.845	-17.252	-10.995	5.578	-7.683	-11.866	-51.45	21.898
834	0.834	-13.775	-11.247	-10.6	11.998	-9.038	-11.105	-55.147	25.573
835	0.835	-16.681	-10.276	-11.754	6.261	-6.914	-7.639	-58.474	-5.416
836	0.836	-15.325	-5.429	-12.133	-9.57	-12.138	-12.299	-36.58	-17.837
837	0.837	-12.025	-13.355	-16.395	-15.93	-7.308	-4.559	6.052	-21.533
838	0.838	-10.866	-18.579	-14.647	-13.988	-10.597	-7.654	97.68	-11.477
839	0.839	-14.544	-23.42	-11.161	-29.874	-7.697	-8.621	32.015	-14.592
840	0.84	-13.189	-15.498	-10.768	-23.491	-5.186	-7.851	-3.49	-17.33
841	0.841	-12.026	-14.53	-11.926	-25.431	-10.609	-8.631	-14.356	-30.126
842	0.842	-10.873	-13.533	-15.606	-13.234	-5.779	-6.694	-4.599	-23.155
843	0.843	-15.131	-16.037	-15.222	-8.577	-11.785	-9.985	-13.556	0.255
844	0.844	-9.327	-16.805	-17.352	-15.735	-12.57	-9.405	-5.456	3.353
845	0.845	-14.94	-10.226	-12.134	-16.887	-7.738	-16.373	1.883	-4.969
846	0.846	-13.009	-12.741	-10.204	-10.874	-8.318	-21.22	-18.067	-12.549
847	0.847	-12.43	-7.117	-13.498	-18.207	-8.902	-11.554	-12.138	-28.829
848	0.848	-14.164	-11.943	-9.437	-13.362	-7.552	-5.177	-6.787	-18.197
849	0.849	-15.514	-17.943	-10.802	-0.206	-8.917	-8.664	-11.873	-0.771
850	0.85	-13.191	-15.623	-9.451	-13.743	-10.088	-7.701	-16.328	-12.398
851	0.851	-13.574	-17.547	-11.585	-15.474	-12.8	-16.6	-12.254	-14.525
852	0.852	-15.507	-16.953	-14.301	-13.925	-8.543	-8.277	-8.606	-12.598
853	0.853	-18.236	-9.21	-15.466	-9.673	-9.908	-9.256	-11.949	-10.878
854	0.854	-15.348	-12.297	-13.346	-13.348	-5.47	-4.43	-21.32	-15.534
855	0.855	-16.522	-9.418	-14.139	-14.517	-8.377	-6.965	-24.116	-14.182
856	0.856	-13.83	-3.433	-11.063	-9.284	-9.741	-12.6	-21.658	5.362
857	0.857	-11.713	-14.092	-10.697	-8.319	-12.078	-13.2	-47.437	-2.996
858	0.858	-16.182	-18.365	-12.658	-9.092	-5.516	-13.797	-37.353	-26.253
859	0.859	-10.209	-17.218	-7.842	-8.356	-6.49	-13.234	-21.616	-23.18
860	0.86	-15.855	-4.061	-11.351	2.439	-5.732	-12.877	-47.134	-14.89
861	0.861	-13.954	-9.293	-11.953	-14.991	-4.959	-6.509	-30.175	-2.151
862	0.862	-13.412	-13.932	-14.881	-17.307	-4.387	-9.04	16.779	-9.154
863	0.863	-15.185	-9.678	-9.093	-6.648	-9.037	-6.729	117.541	-11.317
864	0.864	-12.705	-8.51	-11.44	-8.601	-10.798	-0.155	45.278	-9.427
865	0.865	-12.361	-7.343	-13.398	-10.374	-9.449	-6.173	5.683	-7.713
866	0.866	-18.976	-14.707	-10.136	-24.743	-10.82	-13.553	-6.241	0.207
867	0.867	-14.169	-13.756	-8.423	0.364	-12.968	-14.535	-17.246	1.525
868	0.868	-16.721	-16.28	-9.805	10.394	-10.27	-18.817	-27.348	-4.886
869	0.869	-17.538	-28.468	-8.467	-5.302	-8.353	-13.222	-0.856	-13.23
870	0.87	-15.652	-16.265	-12.569	-2.613	-6.816	-11.317	-9.146	-18.502
871	0.871	-17.638	-17.798	-16.085	-0.107	-8.769	-6.7	-1.896	-19.477
872	0.872	-17.107	-10.628	-13.794	-7.085	-8.98	-2.654	-8.616	-11.563
873	0.873	-20.644	-6.953	-13.429	-17.73	-7.446	-6.149	-27.011	-12.576
874	0.874	-13.336	-10.442	-14.626	-23.532	-6.88	-10.606	-21.764	-7.753
875	0.875	-14.358	-26.519	-10.389	-21.801	-9.989	-14.692	-16.965	-10.301
876	0.876	-15.391	-14.921	-13.898	-13.883	-8.84	-16.081	-21.633	-20.987
877	0.877	-14.685	-8.529	-17.212	-6.732	-6.915	-9.723	-17.771	-13.884
878	0.878	-18.811	-14.333	-13.19	-18.564	-5.768	-14.009	-14.269	-17.62
879	0.879	-16.938	-2.146	-11.86	-17.07	-10.618	-6.691	-24.514	-6.833
880	0.88	-21.648	-6.797	-13.261	-18.458	-10.05	-5.757	-15.439	0.266
881	0.881	-17.645	-5.454	-13.681	1.058	-14.7	-11.787	-18.342	-8.693
882	0.882	-17.309	-11.862	-11.784	-1.675	-8.127	-7.75	-10.978	-19.585
883	0.883	-15.049	-22.712	-12.973	-29.934	-8.905	-5.846	-4.224	-18.238
884	0.884	-9.299	-21.374	-14.531	-41.176	-4.85	-3.935	-19.333	-9.341
885	0.885	-14.976	-25.074	-11.852	-17.394	-9.697	-5.694	-48.538	-3.376
886	0.886	-18.526	-19.095	-6.074	-14.331	-5.059	-13.661	-52.784	-13.12
887	0.887	-12.589	-11.736	-13.459	-0.248	-11.649	-14.864	-71.711	-19.57
888	0.888	-13.418	-10.764	-12.527	7.238	-10.88	-13.937	-81.874	-13.638
889	0.889	-14.054	-13.279	-11.79	-13.89	-8.566	-9.116	-34.873	-4.021
890	0.89	-14.693	-23.916	-11.038	-11.232	-9.151	-13.393	65.852	-10.466
891	0.891	-10.689	-28.173	-11.646	-8.76	-7.222	-15.751	108.877	-28.508
892	0.892	-15.589	-11.142	-12.242	-6.495	-10.13	-13.836	42.916	-21.039
893	0.893	-17.58	-18.102	-11.698	-8.652	-6.649	-18.506	7.123	-28.1
894	0.894	-18.224	-11.706	-10.378	-18.344	-8.003	-19.124	-3.882	-21.767
895	0.895	-14.792	-13.64	-10.03	-16.623	-12.073	-11.23	-13.905	3.362
896	0.896	-15.625	-13.435	-12.171	-15.091	-9.945	-10.685	30.665	-6.735
897	0.897	-18.969	-11.687	-13.349	-10.838	-10.331	-9.567	22.387	-9.9
898	0.898	-18.634	-13.225	-11.44	-4.478	-5.876	-10.558	0.196	-18.301
899	0.899	-13.46	-8.967	-15.73	-12.823	-6.449	-11.541	-19.845	-10.825
900	0.9	-20.088	-17.875	-15.952	-20.37	-14.379	-17.559	-23.604	-14.557
901	0.901	-15.877	-19.043	-15.403	-19.427	-13.212	-13.513	-17.672	-12.287
902	0.902	-3.727	-2.981	-14.085	-4.755	-5.86	-2.71	-23.113	-10.206
903	0.903	-8.999	-5.301	-10.831	-11.18	-6.823	-7.382	-28.143	-12.18
904	0.904	-13.69	9.604	-7.957	6.219	-12.815	-6.052	-23.713	-10.484
905	0.905	-9.473	-3.94	-8.365	-24.17	-7.2	-2.384	-19.755	-8.986
906	0.906	-18.409	-19.802	-5.678	-20.121	-3.711	-8.4	-8.55	3.943
907	0.907	-12.444	-13.403	-9.179	-16.459	-3.128	-9.393	-11.877	-8.284
908	0.908	-7.25	-7.593	-8.816	7.31	-12.023	-8.443	-2.735	-19.346
909	0.909	-2.438	-16.291	-8.448	16.587	-5.62	-2.465	-22.504	-15.14
910	0.91	-8.458	-14.742	-14.468	-8.981	-13.935	-11.392	-35.36	-8.799
911	0.911	-9.257	-24.804	-13.719	-12.283	-8.703	-14.9	-42.54	-7.687
912	0.912	-14.113	-18.412	-17.802	-34.19	-11.593	-13.948	-36.262	-6.758
913	0.913	-13.55	-12.419	-9.899	-14.499	-1.898	-13.001	-34.359	-5.818
914	0.914	-9.499	-15.503	-10.883	-1.74	-10.79	-3.333	-7.99	-15.517
915	0.915	-17.442	-8.712	-9.938	9.875	-4.78	-2.18	-11.692	-19.213
916	0.916	-23.448	-11.218	-10.734	-0.769	-3.796	-10.511	32.94	-3.554
917	0.917	-16.099	-16.832	-11.528	-18.215	-6.685	-9.559	75.446	-14.204
918	0.918	-13.196	-20.308	-22.386	-15.901	-4.159	-16.348	36.68	-20.019
919	0.919	-10.677	-19.721	-4.988	-9.511	-6.463	-4.946	-18.908	2.804
920	0.92	-12.995	-19.143	-7.329	-23.082	-7.029	-3.406	-55.886	-19.083
921	0.921	-13.562	-14.291	-9.476	-14.405	-7.591	-7.673	-22.41	-10.789
922	0.922	-12.964	-6.924	-15.301	-22.361	-9.32	-16.574	32.561	7.005
923	0.923	-19.528	-7.868	-10.088	-21.023	-10.656	-20.043	-4.406	-18.75
924	0.924	-13.501	-1.846	-18.029	-12.131	-9.287	-10.362	42.414	-15.459
925	0.925	-4.567	-7.444	-13.783	-10.986	-8.886	-6.68	24.229	-12.368
926	0.926	-8.012	-18.277	-14.95	-14.101	-11.579	-10.159	-3.437	1.753
927	0.927	-11.074	-13.611	-4.119	0.577	-8.082	-2.807	-28.571	4.264
928	0.928	-13.939	-6.426	-17.096	11.207	-9.231	-1.83	-14.982	-7.343
929	0.929	-11.384	-7.561	-1.232	-13.952	-9.6	-7.824	5.791	-5.202
930	0.93	-16.949	-8.691	-16.135	-10.652	-13.071	-8.587	-12.889	-14.869
931	0.931	-20.396	-9.632	-10.327	-19.927	-14.216	-10.512	-22.826	-9.615
932	0.932	-15.705	-22.386	-19.042	-22.635	-11.496	-8.571	-13.416	-33.394
933	0.933	-17.399	-10.19	-30.081	-4.842	-6.446	-16.303	-10.606	-16.348
934	0.934	-12.507	-2.248	-11.313	-2.529	-8.36	-19.389	-28.364	-0.656
935	0.935	-14.384	-6.496	-13.831	-4.657	-7.762	-4.667	-12.111	-3.327
936	0.936	-16.066	-26.028	-11.51	-10.447	-8.135	-2.528	-9.957	-16.052
937	0.937	-19.492	-28.723	-9.385	-1.722	-8.507	-0.579	-23.45	-13.697
938	0.938	-18.073	-26.19	-7.455	-22.404	-8.11	-23.406	-28.581	-11.533
939	0.939	-17.627	-28.499	-16.166	-14.048	-8.489	-20.297	-26.927	-13.418
940	0.94	-14.857	-13.583	-11.526	-11.524	-5.764	-6.148	-28.108	-25.545
941	0.941	-12.099	-11.648	-21.587	0.117	-10.593	-18.911	-8.293	-1.675
942	0.942	-16.879	-16.867	-4.554	-14.753	-8.647	-11.939	17.524	15.401
943	0.943	-13.339	-18.383	-6.876	-20.543	-14.632	-5.541	-6.162	-6.435
944	0.944	-17.921	-11.205	-4.753	-18.77	-7.259	-3.593	-9.225	-26.138
945	0.945	-14.966	-14.862	-22.171	-20.283	-8.217	-12.282	-17.495	-28.585
946	0.946	-16.257	-11.36	-15.192	-21.616	-8.985	-7.602	-14.917	-2.762
947	0.947	-16.585	-12.307	-8.802	-7.273	-11.299	-14.738	-21.781	-5.964
948	0.948	-16.133	-9.388	-2.984	-5.3	-11.872	-15.868	-28.09	-2.808
949	0.949	-17.229	-8.591	-8.197	-17.445	-9.928	-14.668	-41.592	-5.47
950	0.95	-15.227	-6.237	-6.639	-6.395	-10.495	-13.664	-43.278	-18.196
951	0.951	-15.944	-12.811	-5.276	0.754	-4.687	-4.729	-60.619	-20.45
952	0.952	-12.595	-13.573	-8.936	1.925	-7.006	-5.868	-58.197	-22.495
953	0.953	-12.134	-9.493	-14.912	-13.7	-8.934	-8.93	-26.144	-12.718
954	0.954	-13.226	-12.969	-17.983	-24.299	-2.923	-17.803	42.688	-10.893
955	0.955	-16.651	-14.886	-15.053	-14.564	-8.533	-11.773	-26.308	-18.755
956	0.956	-11.752	-15.464	-15.8	-9.315	-6.593	-8.646	0.375	-5.72
957	0.957	-12.284	-16.836	-10.166	5.028	-11.226	-13.451	73.731	-17.821
958	0.958	-16.294	-22.263	-14.982	-16.232	-12.958	-9.158	-15.066	-13.099
959	0.959	-14.883	-11.426	-10.319	-7.893	-5.025	-5.059	44.585	-11.669
960	0.96	-13.475	-3.494	-9.718	-10.355	-6.181	-4.445	120.482	0.199
961	0.961	-15.556	-13.571	-14.538	-3.366	-11.411	-7.705	31.687	-1.27
962	0.962	-12.804	-7.209	-5.809	3.016	-14.309	-5.942	-3.876	-17.062
963	0.963	-15.48	-20.39	-14.113	-18.275	-10.055	-13.854	-14.642	-19.121
964	0.964	-14.669	-22.135	-10.993	-32.379	-10.821	-10.347	-24.421	-17.131
965	0.965	-13.284	-14.21	-11.931	-24.802	-12.757	-13.413	-15.388	-15.337
966	0.966	-17.511	-9.972	-11.131	-8.506	-9.459	-12.419	-23.374	-16.842
967	0.967	-13.424	-16.386	-10.329	-6.347	-7.717	-9.885	-30.563	-12.515
968	0.968	-15.916	-15.238	-12.235	-12.134	-10.228	-10.635	-37.022	-13.611
969	0.969	-13.563	-14.293	-11.633	-3.403	-5.78	-10.04	-31.045	-12.381
970	0.97	-17.604	-15.292	-14.498	1.251	-8.692	-6.724	-36.537	-4.962
971	0.971	-17.195	-14.525	-14.081	-8.808	-5.214	-12.127	-31.575	-15.794
972	0.972	-12.728	-16.842	-16.371	-17.689	-9.67	-18.69	-18.062	-2.784
973	0.973	-21.619	-13.36	-18.471	-26.006	-5.615	-12.669	-13.989	-14.905
974	0.974	-15.218	-10.083	-12.441	-18.638	-6.013	-13.422	-17.712	-3.841
975	0.975	-18.684	-12.994	-13.192	-9.705	-10.469	-13.971	-7.637	-5.183
976	0.976	-13.437	-16.483	-13.931	6.003	-6.413	-6.59	-16.938	-11.531
977	0.977	-14.391	-13.204	-10.422	-4.616	-5.067	-9.468	-19.66	-10.319
978	0.978	-15.156	-19.019	-10.962	-21.995	-9.519	-8.662	-27.236	-15.491
979	0.979	-17.466	-14.958	-12.679	-24.271	-8.946	-7.858	-43.511	-2.68
980	0.98	-9.526	-15.536	-15.154	-22.123	-11.473	-5.898	-49.905	-14.83
981	0.981	-12.623	-9.549	-7.771	3.062	-8.188	-7.814	-32.568	-16.345
982	0.982	-11.662	-3.944	-4.642	6.362	-9.358	-7.221	-2.289	-12.06
983	0.983	-14.184	-14.805	-9.451	-15.494	-12.075	-7.602	43.522	-8.39
984	0.984	-13.413	-13.273	-11.945	-23.787	-6.275	-8.949	61.667	-16.684
985	0.985	-18.246	-17.541	-9.579	-10.988	-8.605	-9.332	11.672	-17.608
986	0.986	-16.306	-11.174	-4.698	-8.657	-6.669	-15.305	-8.303	-10.798
987	0.987	-16.888	-7.721	-10.652	-6.521	-7.257	-11.02	-38.731	-13.277
988	0.988	-12.055	-6.78	-11.385	-12.305	-5.518	-10.22	-33.362	-17.322
989	0.989	-13.992	-11.626	-9.406	-7.075	-11.327	-12.15	-38.437	-19.248
990	0.99	-5.082	-7.383	-14.01	-21.375	-5.72	-6.141	-42.941	-21.166
991	0.991	-11.467	-14.736	-13.386	-19.419	-7.657	-2.059	-30.575	-12.264
992	0.992	-14.944	-21.509	-12	-3.522	-12.304	-6.883	26.129	7.303
993	0.993	-20.17	-13.58	-6.529	-18.423	-12.882	-10.155	50.525	-0.998
994	0.994	-11.263	-12.625	-9.974	-24.245	-7.078	-13.033	13.54	-18.808
995	0.995	-17.268	-13.591	-19.999	-8.387	-7.854	-17.842	-6.416	-11.844
996	0.996	-14.169	-16.096	-12.811	-6.259	-7.27	-7.77	-12.456	-22.477
997	0.997	-20.946	-12.03	-19.162	-15.941	-7.851	-12.02	-7.069	-1.176
998	0.998	-18.431	-19.963	-15.641	-17.697	-7.273	-18.398	-2.071	1.536
999	0.999	-16.113	-23.065	-14.635	-0.262	-12.112	-14.905	-24.935	4.074
1000	1	-12.626	-8.35	-11.702	15.997	-7.471	-13.927	-37.366	-17.021
1001	1.001	-12.051	-14.73	-15.929	-3.175	-8.059	-1.147	-41.066	-25.374
1002	1.002	-17.476	-8.937	-18.219	-26.389	-6.703	-6.355	-51.122	-32.938
1003	1.003	-19.415	-7.202	-14.717	-23.281	-12.124	-7.891	-47.98	-16.684
1004	1.004	-14.771	-11.849	-14.119	-20.571	-8.644	-9.239	-5.321	-6.038
1005	1.005	-15.36	-13.209	-13.522	-13.038	-6.706	-8.076	86.353	-4.102
1006	1.006	-12.85	-9.541	-7.705	-6.121	-12.125	-16.387	46.897	-16.303
1007	1.007	-14.211	-13.04	-11.752	-8.273	-10.19	-17.338	11.218	-14.742
1008	1.008	-13.83	-16.147	-8.246	13.042	-8.259	-14.428	0.442	-18.995
1009	1.009	-12.68	-20.99	-10.165	-18.12	-10.003	-10.167	-9.361	-4.667
1010	1.01	-15.403	-9.563	-11.887	-14.054	-7.485	-14.216	-18.119	-14.33
1011	1.011	-13.866	-8.015	-12.255	4.715	-10.776	-7.624	-26.099	-12.582
1012	1.012	-12.525	-6.66	-11.852	-12.325	-6.713	-8.39	-33.473	-7.935
1013	1.013	-15.629	-18.453	-8.928	-15.403	-10.203	-7.605	-40.107	2.126
1014	1.014	-9.641	-13.804	-14.913	-12.714	-9.818	-8.191	-46.253	-6.78
1015	1.015	-17.581	-3.739	-10.641	-15.268	-12.725	-6.257	-51.903	-3.297
1016	1.016	-14.493	-2.57	-12.947	-17.594	-6.725	-7.998	-36.956	-15.092
1017	1.017	-9.662	-20.548	-13.51	-19.717	-12.726	-11.477	13.268	-19.74
1018	1.018	-15.659	-12.975	-12.915	-17.759	-5.375	-9.15	73.764	-24.003
1019	1.019	-10.049	-5.993	-12.327	-1.888	-4.41	-9.523	49.321	-4.457
1020	1.02	-13.538	-25.144	-8.837	-8.269	-8.658	-3.504	12.309	21.085
1021	1.021	-10.252	-27.646	-13.285	-14.071	-9.432	-9.488	5.68	-9.876
1022	1.022	-9.676	-16.016	-12.697	-5.389	-7.492	-18.384	-0.362	-22.262
1023	1.023	-17.61	-9.619	-10.177	-10.046	-6.916	-17.221	5.04	-11.022
1024	1.024	-16.453	-11.538	-9.788	-17.247	-10.976	-16.242	-20.103	6.014
1025	1.025	-15.48	-20.24	-14.621	-16.12	-7.486	-9.465	-24.525	-15.856
1026	1.026	-14.514	-21.779	-7.263	-12.638	-8.841	-10.234	-45.188	-18.574
1027	1.027	-15.283	-17.502	-12.096	-13.575	-11.742	-12.547	-41.48	-21.101
1028	1.028	-20.894	-16.313	-9.572	-16.485	-7.289	-10.601	-31.394	-18.796
1029	1.029	-12.96	-22.292	-11.894	-13.996	-4.389	-12.516	-22.114	-20.954
1030	1.03	-13.927	-10.467	-13.823	-16.319	-11.353	-8.441	20.454	-19.023
1031	1.031	-11.012	-15.093	-11.884	-8.385	-8.454	-4.949	26.503	-10.337
1032	1.032	-10.232	-10.818	-13.621	-11.436	-5.938	-0.479	-12.11	0.684
1033	1.033	-14.294	-7.125	-13.225	-10.461	-5.163	-8.212	-17.015	-15.183
1034	1.034	-17.775	-8.29	-14.57	-9.696	-5.747	-7.23	-12.403	-17.318
1035	1.035	-19.709	-7.321	-15.727	-0.837	-13.099	-13.993	-16.266	-15.395
1036	1.036	-14.284	-12.168	-14.56	-6.859	-6.328	-14.753	-12.512	-24.116
1037	1.037	-14.858	-12.936	-10.296	-14.207	-10.582	-12.431	-15.878	-6.695
1038	1.038	-15.433	-21.818	-12.809	-15.144	-9.806	-11.845	-19.018	0.26
1039	1.039	-21.999	-13.475	-16.104	-19.387	-7.864	-9.911	-4.887	-10.393
1040	1.04	-14.052	-12.484	-13.975	-15.323	-9.805	-5.849	-28.121	-4.592
1041	1.041	-17.13	-11.506	-10.304	-13.418	-11.544	-12.812	-25.024	-6.336
1042	1.042	-14.22	-10.745	-15.729	-3.377	-14.06	-9.91	-16.675	-1.675
1043	1.043	-16.73	-5.141	-7.799	3.774	-11.742	-10.687	-9.045	-2.998
1044	1.044	-11.119	-13.071	-8.762	0.083	-5.943	-14.745	-11.266	-20.001
1045	1.045	-15.95	-22.727	-13.6	-10.761	-11.557	-3.903	-0.571	-26.968
1046	1.046	-12.655	-10.903	-12.838	-6.483	-8.072	-2.353	-6.337	-7.812
1047	1.047	-14.393	-12.438	-10.513	7.854	-7.485	-9.506	-8.049	-5.327
1048	1.048	-11.874	-5.276	-9.935	-21.182	-9.229	-10.684	-12.663	-21.595
1049	1.049	-19.218	-17.086	-9.352	-17.112	-4.398	-9.539	-2.558	-6.704
1050	1.05	-9.54	-15.552	-11.091	1.682	-3.835	-6.448	-14.333	6.855
1051	1.051	-10.706	-5.464	-13.596	-15.326	-6.744	-9.364	-38.113	-9.041
1052	1.052	-11.869	-11.842	-6.245	-18.439	-7.145	-8.597	-48.159	-19.728
1053	1.053	-14.953	-12.994	-11.474	-21.177	-8.509	-7.843	-38.857	-13.947
1054	1.054	-10.109	-13.949	-12.426	-13.647	-9.681	-9.806	-30.49	-12.234
1055	1.055	-16.1	-11.043	-6.426	21.343	-11.626	-13.104	8.114	-10.706
1056	1.056	-12.026	-6.775	-12.036	-3.835	-9.701	-14.863	91.523	-17.894
1057	1.057	-13.951	-12.392	-12.615	-35.806	-9.524	-10.053	8.277	-19.072
1058	1.058	-13.368	-18.99	-12.036	-23.433	-10.895	-5.446	-67.451	-15.598
1059	1.059	-10.458	-19.791	-12.619	-19.758	-8.967	-13.217	-77.233	-18.707
1060	1.06	-12.965	-7.616	-12.235	-16.506	-7.435	-12.28	-32.527	-5.935
1061	1.061	-12.573	-16.327	-13.593	-7.246	-10.931	-11.347	24.297	-7.724
1062	1.062	-15.472	-20.971	-12.444	-27.006	-7.659	-13.887	16.787	-15.718
1063	1.063	-15.081	-22.346	-14.389	-9.256	-7.285	-6.546	77.244	-14.394
1064	1.064	-18.566	-15.992	-11.693	-2.348	-6.915	-7.526	117.822	-13.235
1065	1.065	-14.494	-14.839	-15.189	-21.548	-11.2	-11.803	36.308	-19.247
1066	1.066	-17.974	-20.084	-14.823	-14.045	-6.384	-14.148	-17.921	-7.454
1067	1.067	-21.262	-26.885	-12.712	-25.729	-4.468	-10.698	-27.805	-2.825
1068	1.068	-17.196	-13.771	-9.036	-10.91	-8.56	-19.436	-36.686	-10.047
1069	1.069	-12.357	-8.013	-9.445	-9.051	-14.406	-20.617	-28.508	-6.474
1070	1.07	-16.995	-13.263	-9.08	-7.377	-8.823	-13.28	-21.157	-9.991
1071	1.071	-14.087	-14.861	-13.548	6.852	-10.801	-10.392	-14.624	-15.242
1072	1.072	-15.436	-10.639	-11.838	-14.508	-6.193	-9.641	-20.648	-18.196
1073	1.073	-15.822	-11.834	-11.478	5.151	-11.654	-12	-37.149	-17.505
1074	1.074	-17.961	-3.54	-10.148	2.551	-13.609	-5.452	-42.233	-5.369
1075	1.075	-12.738	-10.94	-9.776	-18.649	-10.356	-8.002	-37.852	-3.652
1076	1.076	-14.679	-19.901	-13.472	-32.882	-8.64	-7.253	-25.532	-8.355
1077	1.077	-12.742	-23.443	-13.109	-9.748	-9.06	-12.114	-14.359	-4.161
1078	1.078	-11.001	-18.272	-8.303	-6.732	-8.706	-18.143	9.388	-0.552
1079	1.079	-14.488	-13.481	-15.694	-26.543	-12.8	-9.271	0.049	-13.773
1080	1.08	-17.778	-12.762	-14.762	-19.084	-7.993	-8.142	-42.53	-8.611
1081	1.081	-14.876	-8.754	-10.546	-35.446	-8.601	-17.845	-48.448	-19.68
1082	1.082	-11.199	-6.878	-14.655	-3.619	-10.37	-8.963	-42.962	-23.977
1083	1.083	-14.487	-2.296	-19.533	-8.167	-7.884	-14.98	-37.904	-12.206
1084	1.084	-13.335	-7.769	-14.926	12.436	-9.266	-11.914	-60.758	-13.806
1085	1.085	-19.341	-4.353	-15.542	1.103	-7.165	-14.849	1.636	-12.501
1086	1.086	-16.837	-14.472	-13.065	-22.801	-10.877	-6.951	99.895	-18.932
1087	1.087	-14.52	-24.588	-15.423	-38.585	-10.52	-7.95	33.919	-8.145
1088	1.088	-18.006	-23.509	-8.874	-24.58	-12.678	-3.137	-1.815	-12.444
1089	1.089	-17.422	-27.083	-13.745	-6.914	-7.475	-5.677	8.903	-16.159
1090	1.09	-15.682	-13.23	-11.269	4.54	-9.437	-8.022	-1.091	-17.366
1091	1.091	-12.968	-1.883	-10.531	-1.984	-9.66	-3.396	-10.107	-22.632
1092	1.092	-14.321	-11.641	-11.148	-4.013	-9.102	-8.256	-18.309	-21.726
1093	1.093	-11.022	-16.947	-15.831	-12.817	-6.223	-18.338	-25.727	-24.307
1094	1.094	-12.185	-28.049	-14.118	-20.834	-7.6	-17.006	-19.206	-13.729
1095	1.095	-14.888	-23.876	-10.863	-28.46	-10.9	-15.865	-25.09	-4.891
1096	1.096	-10.626	-20.29	-16.708	-21.385	-13.824	-12.389	-19.169	8.008
1097	1.097	-15.458	-7.216	-14.424	-9.677	-7.839	3.661	-13.857	2.728
1098	1.098	-17.389	-9.053	-15.035	-20.827	-3.595	-3.329	-18.96	-1.973
1099	1.099	-8.486	-4.49	-13.128	-19.59	-1.288	-9.734	-23.477	-23.705
1100	1.1	-2.102	-26.249	-16.064	-13.301	-7.878	-3.939	-19.479	-8.071
1101	1.101	-8.1	-17.046	-8.163	-0.244	-3.635	-2.202	-8.332	0.221
1102	1.102	-24.166	-14.415	-9.359	-9.061	-7.71	-0.665	-5.172	-17.625
1103	1.103	-17.204	-17.008	-21.189	-13.804	-11.208	0.672	-20.998	-1.436
1104	1.104	-15.078	-14.773	-6.898	4.883	-9.286	-18.882	-23.847	-3.617
1105	1.105	-17.015	-21.249	-8.863	-7.978	-7.551	-10.564	-47.176	-1.749
1106	1.106	-15.278	-7.79	-7.145	8.213	-7.946	-8.057	-62.916	-21.164
1107	1.107	-10.632	-2.639	-8.717	-19.522	-6.591	-1.104	-60.185	-23.735
1108	1.108	-14.892	-1.154	-7.391	-15.918	-13.176	-7.494	-21.73	-21.459
1109	1.109	-16.061	-14.188	-11.088	-12.686	-6.403	-5.562	39.143	-19.368
1110	1.11	-14.899	-19.489	-12.252	-15.853	-8.917	-7.302	79.729	9.628
1111	1.111	-13.933	-21.104	-7.024	-13.198	-8.133	-11.935	116.709	13.67
1112	1.112	-12.97	-5.297	-9.92	-0.458	-8.711	-21.99	56.175	-12.668
1113	1.113	-12.202	-7.483	-7.392	-2.814	-9.278	-20.823	-0.769	-29.738
1114	1.114	-16.265	-24.962	-13.003	-17.738	-1.516	-14.808	-22.884	-26.675
1115	1.115	-18.2	-8.756	-5.095	-15.822	-8.854	-11.692	-16.34	-23.991
1116	1.116	-13.555	-6.682	-10.35	3.496	-7.873	-4.904	-22.49	-26.531
1117	1.117	-11.809	-8.663	-25.062	5.982	-5.339	-12.833	-17.244	8.485
1118	1.118	-16.65	-3.487	-5.905	-0.995	6.872	-18.05	-12.37	33.623
1119	1.119	-17.228	-20.927	-8.417	-3.1	-5.304	-19.014	-8.053	-16.741
1120	1.12	-17.8	-13.959	-10.731	6.579	-0.644	-16.5	-12.259	-10.203
1121	1.121	-16.447	-24.616	-4.332	-19.739	-7.784	-12.418	-38.682	-16.221
1122	1.122	-13.153	-14.937	-10.134	-8.453	-4.087	-7.559	-21.742	0.225
1123	1.123	-10.239	-16.676	-11.865	-11.695	-22.06	-9.475	-18.729	-14.873
1124	1.124	-16.235	-5.653	-19.79	-2.361	-9.266	-5.389	-21.518	-28.402
1125	1.125	-11.978	-4.302	-18.425	-5.022	-16.213	-8.832	-24.097	-16.001
1126	1.126	-17.583	-7.987	-9.503	-17.756	-9.804	-11.121	-40.398	-12.284
1127	1.127	-15.64	-9.151	-8.323	-24.697	-11.715	-7.03	-21.254	-8.982
1128	1.128	-16.21	-16.489	-5.207	-31.035	-9.95	-6.625	-13.708	-12.057
1129	1.129	-12.129	-13.561	-10.02	-13.561	-8.374	-6.234	-39.426	-9.319
1130	1.13	-13.474	-5.592	-7.485	-1.881	-15.508	-9.126	-70.364	-27.114
1131	1.131	-13.079	-10.791	-5.137	0.318	-11.8	-11.818	-49.672	-15.495
1132	1.132	-15.193	-7.866	-11.688	-13.16	-8.287	-12.956	-38.451	-13.343
1133	1.133	-9.184	-15.766	-14.172	-7.834	-9.224	-8.089	-0.698	-11.383
1134	1.134	-15.17	-8.372	-16.466	-6.216	-10.155	-7.493	75.01	-13.087
1135	1.135	-11.102	-21.099	-12.945	-10.365	-9.348	-8.051	150.897	-14.579
1136	1.136	-13.037	-26.275	-13.487	-11.425	-6.996	-12.093	62.158	-13.199
1137	1.137	-14.964	-2.428	-15.192	-5.339	-10.449	-13.417	2.711	-6.811
1138	1.138	-20.376	-5.681	-14.767	4.424	-13.71	-12.016	-8.036	-7.941
1139	1.139	-18.433	-8.742	-10.271	13.428	-7.099	-10.808	1.881	-10.999
1140	1.14	-16.49	-17.016	-11.968	-4.453	-6.291	-10.388	-24.777	-11.932
1141	1.141	-15.896	-9.404	-9.406	-37.809	-11.873	-13.06	-49.124	1.26
1142	1.142	-18.4	-11.655	-11.679	-24.152	-9.905	-11.468	-41.725	3.249
1143	1.143	-11.032	-17.982	-14.53	-28.121	-7.936	-6.981	-35.107	-1.923
1144	1.144	-14.116	-12.115	-10.034	-31.73	-11.962	-11.605	-16.879	-16.184
1145	1.145	-17.006	-13.8	-10.571	-28.353	-6.125	-13.327	-11.413	-14.192
1146	1.146	-14.48	-9.076	-10.91	-12.58	-8.415	-7.497	3.73	-8.911
1147	1.147	-15.241	-4.731	-15.322	13.071	-7.805	-5.15	-28.142	-7.279
1148	1.148	-10.389	-13.542	-15.859	-10.635	-7.191	-9.955	-32.138	-17.275
1149	1.149	-13.666	-19.456	-10.01	-19.828	-7.738	-13.221	-20.847	-16.068
1150	1.15	-10.743	-14.146	-12.294	0.045	-4.22	-14.943	-17.489	-17.196
1151	1.151	-9.372	-13.105	-11.673	-7.371	-9.613	-10.071	10.844	-18.101
1152	1.152	-10.714	-19.02	-13.566	-14.205	-6.106	-4.045	22.152	-3.312
1153	1.153	-15.553	-10.033	-12.946	-20.479	-8.022	-11.378	18.95	-9.658
1154	1.154	-13.607	-8.791	-12.52	-6.837	-12.066	-14.253	-2.835	3.913
1155	1.155	-15.337	-7.742	-12.854	-1.518	-10.689	-9.977	-11.065	-1.253
1156	1.156	-16.686	-16.564	-15.715	-25.241	-12.991	-5.9	-34.21	-12.23
1157	1.157	-15.317	-27.313	-9.673	-28.427	-6.391	-9.367	-37.223	-16.455
1158	1.158	-10.459	-22.962	-15.633	-19.05	-9.271	-6.064	-51.263	-17.578
1159	1.159	-16.445	-11.063	-26.24	0.781	-8.484	-14.961	-58.663	-18.679
1160	1.16	-15.662	-9.439	-24.852	-6.685	-12.522	-18.632	-60.755	-15.51
1161	1.161	-13.723	-16.53	-23.665	-13.58	-7.666	-12.631	-28.579	-18.332
1162	1.162	-14.296	-20.137	-22.466	-19.871	-12.293	-9.535	31.259	-5.105
1163	1.163	-18.348	-11.722	-10.631	-10.086	-15.178	-10.501	55.81	-7.02
1164	1.164	-18.723	-12.597	13.205	-4.757	-9.364	-14.749	33.81	-12.214
1165	1.165	-14.264	-5.746	9.939	-3.131	-8.575	-10.67	40.332	-13.727
1166	1.166	-18.324	-15.331	-11.899	1.214	-7.983	-4.073	9.886	-12.329
1167	1.167	-13.471	-11.569	-9.166	-18.246	-6.032	-3.275	-6.57	-3.385
1168	1.168	-12.879	-19.808	-11.672	-26.485	-7.759	-5.579	-21.66	9.849
1169	1.169	-14.607	-29.399	-13.969	-3.187	-9.09	-0.727	1.194	4.695
1170	1.17	-9.757	-17.527	-16.069	-0.023	-6.759	-10.77	-19.486	-19.074
1171	1.171	-13.038	-25.393	-10.245	-36.931	-7.91	-9.396	-15.793	-29.102
1172	1.172	-18.446	-18.181	-11.963	-31.889	-7.519	-8.21	-19.081	-25.97
1173	1.173	-11.847	-6.304	-10.397	-9.016	-7.128	-11.673	-22.134	-34.241
1174	1.174	-11.055	-4.679	-9.032	-13.04	-6.943	-21.327	-24.773	-16.4
1175	1.175	-13.368	-5.961	-15.415	-16.692	-5.585	-14.922	-22.172	-32.63
1176	1.176	-15.283	-14.807	-14.255	-6.6	-5.396	-8.907	-24.403	-9.175
1177	1.177	-15.852	-25.613	-13.275	-3.502	-5.198	-5.799	-17.92	-12.234
1178	1.178	-19.901	-21.311	-12.298	-6.202	-8.682	0.99	-15.893	-14.909
1179	1.179	-15.053	-20.104	-11.517	-23.99	-10.038	0.225	-24.576	-7.328
1180	1.18	-15.621	-9.204	-13.836	-12.359	-8.874	-7.122	-10.297	-0.328
1181	1.181	-18.515	-1.975	-11.901	-14.448	-7.713	-17.957	-12.246	-19.479
1182	1.182	-10.567	-10.82	-15.186	-12.459	-10.421	-13.696	-10.47	-16.937
1183	1.183	-16.561	-11.919	-13.454	10.421	-12.551	-7.299	-15.059	-14.575
1184	1.184	-9.195	-19.224	-13.856	-11.412	-9.261	-10.777	-7.805	-25.19
1185	1.185	-10.156	-16.29	-13.489	-14.096	-6.356	-11.745	-11.344	3.867
1186	1.186	-14.404	-15.498	-8.658	-16.591	-9.062	-12.71	-10.012	16.279
1187	1.187	-12.083	-13.174	-10.606	-18.892	-7.903	-25.885	-15.206	-2.468
1188	1.188	-15.577	-6.554	-11.197	-12.474	-10.039	-20.072	-8.466	-12.497
1189	1.189	-13.648	-14.458	-14.691	-10.521	-8.688	-11.363	-2.501	-9.365
1190	1.19	-16.551	-13.483	-12.376	-8.76	-7.913	-16.009	-1.751	-6.63
1191	1.191	-13.066	-10.583	-14.521	-4.117	-10.236	-17.356	-12.645	-24.416
1192	1.192	-16.354	-8.051	-15.682	3.012	-10.051	-13.682	-8.061	-17.416
1193	1.193	-13.449	-12.095	-12.21	14.807	-12.57	-7.68	-6.747	-19.505
1194	1.194	-15.378	-12.663	-9.32	-8.997	-7.735	-4.581	-5.619	-5.945
1195	1.195	-14.986	-22.726	-11.262	-19.059	-11.22	-7.488	-6.796	-0.745
1196	1.196	-14.208	-21.363	-7.785	-15.947	-10.635	-4.973	-7.755	-18.178
1197	1.197	-18.662	-12.457	-10.698	-1.794	-8.887	-4.199	-6.719	-11.214
1198	1.198	-18.083	-8.98	-10.324	-9.318	-7.532	-6.127	-7.359	-0.562
1199	1.199	-16.333	-8.034	-6.08	-35.043	-8.889	-8.057	-7.951	-6.358
1200	1.2	-11.494	-12.888	-10.925	-24.951	-7.725	-16.956	-9.661	-18.535
1201	1.201	-14.781	-13.664	-7.637	-15.634	-5.016	-10.567	-4.865	-26.459
1202	1.202	-15.359	-11.344	-9.373	-7.304	-6.955	-7.086	-7.824	-4.795
1203	1.203	-16.719	-9.433	-17.314	0.263	-10.44	-14.433	-14.857	17.075
1204	1.204	-15.372	-8.864	-18.482	7.241	-10.054	-19.274	-17.724	-19.87
1205	1.205	-11.316	-12.944	-11.133	0.871	-8.899	-6.119	-17.027	-14.802
1206	1.206	-17.134	-10.441	-12.11	-12.652	-8.514	-8.045	-19.435	-10.343
1207	1.207	-17.921	-13.741	-12.895	-21.359	-11.229	-2.815	-8.697	-14.426
1208	1.208	-14.446	-16.661	-12.131	-19.819	-8.326	-4.363	-23.065	-25.674
1209	1.209	-12.517	-12.221	-12.72	-9.75	-13.557	-5.722	-48.255	-28.978
1210	1.21	-7.116	-11.654	-9.451	-6.063	-8.719	-4.572	-38.231	-13.314
1211	1.211	-11.964	-13.022	-16.047	-24.048	-8.142	-8.066	-22.631	-5.005
1212	1.212	-15.259	-20.385	-13.536	-26.536	-9.886	-15.418	-31.02	7.749
1213	1.213	-14.686	-23.503	-14.315	-24.229	-2.927	-16.378	7.523	-13.343
1214	1.214	-14.307	-20.614	-12.374	-13.564	-5.836	-13.86	79.754	-10.648
1215	1.215	-11.994	-19.849	-14.286	-19.34	-10.092	-11.54	69.928	-13.17
1216	1.216	-17.811	-14.224	-13.7	-7.11	-12.414	-13.477	7.455	-10.846
1217	1.217	-13.756	-16.163	-12.355	-8.637	-10.474	-12.894	-0.674	-12.98
1218	1.218	-18.6	-16.754	-11.011	-12.898	-11.048	-12.313	-8.063	-3.311
1219	1.219	-16.673	-15.024	-16.834	-11.718	-9.303	-15.801	-14.664	-15.503
1220	1.22	-13.781	-11.554	-11.24	-0.854	-8.914	-10.382	-8.664	-10.878
1221	1.221	-14.178	-6.147	-13.201	12.143	-10.27	-10.97	-14.112	-15.176
1222	1.222	-17.48	-17.001	-13.799	-7.217	-7.366	-4.976	-29.21	-16.375
1223	1.223	-15.369	-21.656	-9.753	-14.759	-9.297	-9.04	-42.759	-15.244
1224	1.224	-13.447	-11.596	-10.154	1.528	-8.134	-5.56	-46.813	-14.294
1225	1.225	-19.26	-2.697	-5.716	-9.092	-6.003	-7.507	-43.105	-13.319
1226	1.226	-15.212	8.14	-11.153	0.623	-8.707	-6.93	-46.342	-9.06
1227	1.227	-15.804	-10.65	-10.593	-11.544	-5.218	-9.451	-18.031	-6.732
1228	1.228	-12.525	-18.228	-8.674	-19.473	-4.829	-5.007	38.744	-10.226
1229	1.229	-11.961	-29.85	-11.589	-6.521	-7.539	-6.746	63.169	-9.664
1230	1.23	-11.589	-27.724	-9.09	-18.725	-9.478	-6.357	11.463	-3.099
1231	1.231	-16.055	-21.911	-13.555	-29.722	-7.927	-10.801	-8.444	-9.096
1232	1.232	-10.643	-23.63	-8.152	-28.324	-3.481	-16.219	-14.382	-19.733
1233	1.233	-14.132	-18.981	-7.582	-16.471	-6.774	-8.288	-19.71	-9.658
1234	1.234	-14.72	-0.209	-5.654	-8.469	-9.686	-5.193	-14.6	-10.832
1235	1.235	-15.307	-2.726	-14.563	-9.793	-10.076	-10.036	-18.965	-12.013
1236	1.236	-8.347	4.251	-10.893	-10.968	-4.663	-0.355	1.814	-11.022
1237	1.237	-5.457	-14.907	-14.381	-16.998	-4.088	-19.904	-1.866	-15.825
1238	1.238	-13.399	-12.389	-13.42	-0.95	-10.093	-11.588	-11.898	-18.328
1239	1.239	-16.509	-0.768	-12.463	-3.261	-9.322	-9.072	-14.953	-12.719
1240	1.24	-15.552	-2.898	-8.223	-5.362	-7.389	-16.021	-6.579	-9.243
1241	1.241	-16.344	-16.445	-20.426	-3.423	-6.806	-9.62	-14.061	-13.889
1242	1.242	-17.132	-21.666	-11.73	-8.64	-9.716	-11.541	-16.334	-21.654
1243	1.243	-15.226	-20.119	-13.291	-16.554	-8.365	-9.787	-9.886	-5.605
1244	1.244	-17.179	-7.144	-14.65	-15.177	-12.829	-8.219	-7.893	10.639
1245	1.245	-17.788	-15.849	-15.817	-18.871	-12.253	-12.466	-23.722	0.008
1246	1.246	-10.853	-11.218	-12.337	-12.897	-15.754	-8.786	-55.603	-9.653
1247	1.247	-13.787	-4.067	-13.314	3.145	-9.379	-14.777	-115.174	-18.367
1248	1.248	-18.082	-2.911	-12.359	-13.106	-6.874	-15.748	-123.265	-26.307
1249	1.249	-15.797	-13.757	-13.145	-28.024	-12.501	-14.782	-115.881	-24.947
1250	1.25	-16.408	-20.93	-18.774	-10.641	-7.676	-14.02	-28.4	-18.58
1251	1.251	-15.855	-19.771	-22.273	-3.715	-9.625	-5.132	150.621	-0.64
1252	1.252	-11.82	-6.625	-12.224	-18.624	-9.063	-11.138	125.099	-3.187
1253	1.253	-14.362	-11.858	-10.887	-12.814	-10.442	-8.047	8.81	-24.31
1254	1.254	-13.03	-10.327	-12.074	-7.575	-9.119	-9.017	72.305	-27.003
1255	1.255	-11.894	-14.611	-8.614	-12.249	-10.308	-16.971	53.183	-9.201
1256	1.256	-13.079	-23.548	-9.599	-10.921	-8.406	-9.633	35.79	2.392
1257	1.257	-15.813	-22.403	-6.723	-2.033	-8.05	-8.693	-11.821	0.23
1258	1.258	-15.066	-19.323	-12.755	-5.549	-5.952	-4.443	-26.123	-9.484
1259	1.259	-10.641	-8.522	-8.722	1.762	-10.428	-6.78	-12.933	-11.271
1260	1.26	-16.66	-9.915	-9.337	-11.062	-9.874	-8.735	22.698	-6.654
1261	1.261	-19.001	-18.848	-15.364	-26.958	-7.001	-13.41	33.57	-5.321
1262	1.262	-17.086	-10.566	-11.345	4.929	-6.643	-15.173	-15.711	-14.248
1263	1.263	-19.047	-11.564	-11.972	-17.928	-8.998	-10.375	-24.579	-3.412
1264	1.264	-16.171	-16.435	-12.603	-22.018	-10.19	-9.835	-48.975	-16.408
1265	1.265	-11.353	-29.632	-7.228	-25.705	-9.069	-6.97	-41.596	-21.663
1266	1.266	-16.025	-19.997	-13.856	-8.695	-11.821	-6.632	-34.994	-13.767
1267	1.267	-15.464	-11.326	-11.385	-5.615	-12.056	-8.034	-16.849	-6.648
1268	1.268	-12.974	-16.015	-9.104	-25.369	-10.157	-6.923	-33.337	-7.857
1269	1.269	-13.392	-17.413	-9.727	-12.62	-10.002	-10.645	-28.357	-1.878
1270	1.27	-12.255	-8.556	-6.495	-14.962	-6.753	-12.045	-14.875	-4.965
1271	1.271	-14.209	-9.758	-9.454	-8.586	-9.693	-11.696	-27.316	-11.759
1272	1.272	-13.072	-8.822	-12.033	-10.509	-11.673	-15.418	-23.682	-12.562
1273	1.273	-13.289	-7.896	-14.422	-12.27	-9.775	-14.104	-27.006	-23.229
1274	1.274	-17.755	-10.462	-14.093	-10.768	-9.996	-11.249	-36.295	-24.609
1275	1.275	-13.122	-16.115	-14.548	-23.769	-11.977	-11.673	-38.918	-25.798
1276	1.276	-18.559	-9.577	-11.126	-4.447	-11.827	-5.901	-31.25	-7.823
1277	1.277	-17.998	-7.089	-14.111	8.319	-8.588	-3.631	-28.826	-0.292
1278	1.278	-14.723	-19.337	-16.127	15.257	-9.792	-10.271	3.233	2.012
1279	1.279	-12.989	-21.14	-11.174	-3.948	-7.879	-12.838	53.63	-0.142
1280	1.28	-13.385	-19.659	-15.902	-32.251	-12.177	-21.794	6.65	-13.701
1281	1.281	-20.746	-26.88	-11.916	-35.991	-5.254	-20.688	-23.849	-29.584
1282	1.282	-15.532	-18.027	-18.966	-32.765	-8.193	-11.067	-40.379	-27.471
1283	1.283	-18.445	-14.593	-18.091	-29.717	-5.714	-7.456	-25.353	-2.342
1284	1.284	-14.197	-17.732	-17.419	-15.622	-8.071	-8.671	-20.954	-5.661
1285	1.285	-14.98	-22.594	-15.195	17.84	-4.622	-16.08	-8.591	-21.371
1286	1.286	-13.636	-12.563	-14.72	22.269	-8.335	-8.974	48.113	-24.113
1287	1.287	-17.127	-11.822	-14.246	1.54	-7.784	-13.862	7.52	-21.609
1288	1.288	-13.845	-14.197	-11.447	-17.241	-11.88	-11.41	0.208	-14.664
1289	1.289	-15.597	-12.311	-9.023	-27.296	-10.563	-17.07	-6.398	-8.289
1290	1.29	-10.775	-11.777	-14.149	-6.202	-13.886	-15.179	-18.16	-12.164
1291	1.291	-12.723	-14.736	-12.881	-9.33	-7.338	-14.654	-12.256	-6.364
1292	1.292	-3.832	-9.004	-14.143	-17.674	-10.269	-8.122	-17.718	-8.125
1293	1.293	-12.743	-21.267	-16.934	-15.169	-4.296	-10.696	-12.714	-9.723
1294	1.294	-6.747	-16.093	-14.312	-3.574	-8.385	-3.396	0.807	-19.799
1295	1.295	-5.78	-8.206	-17.882	-5.742	-1.827	-2.476	-11.59	-18.626
1296	1.296	-8.683	-9.622	-10.611	-7.711	-7.846	-8.522	-0.392	-12.616
1297	1.297	-7.906	-8.497	-11.657	-19.9	-7.093	-1.213	-3.714	-7.374
1298	1.298	-8.677	-5.044	-12.705	-8.868	-5.172	-8.038	-0.683	-10.26
1299	1.299	-13.518	-6.031	-8.522	-10.217	-8.472	-3.837	13.415	2.878
1300	1.3	-14.097	-18.839	-14.215	4.053	-9.063	-9.495	5.859	20.258
1301	1.301	-15.839	-10.173	-13.713	-17.283	-4.228	-11.468	-10.295	-10.133
1302	1.302	-18.348	-14.863	-13.21	-20.036	-3.654	-10.903	-12.166	2.266
1303	1.303	-21.632	-7.736	-12.692	-22.561	-3.074	-18.666	-13.887	-24.04
1304	1.304	-16.789	-4.075	-14.092	12.479	-6.563	-6.881	-29.659	-34.119
1305	1.305	-14.848	-2.916	-13.741	-2.614	-4.237	-2.263	-14.625	-12.26
1306	1.306	-18.904	-18.974	-7.184	-25.444	-7.145	1.97	6.711	1.871
1307	1.307	-16.375	-21.314	-6.238	-13.05	-9.852	-15.081	-7.395	-0.625
1308	1.308	-14.047	-6.427	-8.766	-1.803	-13.332	-12.775	-25.263	-2.936
1309	1.309	-18.1	-4.502	-8.02	8.278	-14.491	-10.653	-27.62	-17.833
1310	1.31	-15.573	-13.213	-12.923	-13.57	-8.487	-4.854	-21.221	-8.159
1311	1.311	-17.89	-8.566	-5.599	-10.852	-9.253	-17.055	-30.821	-2.932
1312	1.312	-15.754	-21.537	-4.658	-28.662	-8.47	-6.036	-4.455	-17.239
1313	1.313	-14.582	-19.78	-5.454	-17.028	-6.52	-7.398	52.159	-11.425
1314	1.314	-18.052	-11.834	-11.091	-19.175	-3.214	-8.553	43.961	-9.668
1315	1.315	-11.457	-7.571	-10.519	-13.38	-7.262	-0.222	6.941	-5.016
1316	1.316	-20.338	-8.739	-13.813	-8.164	-9.76	-5.438	0.354	-3.675
1317	1.317	-11.997	-7.569	-16.724	-12.787	-12.061	-4.463	-17.813	-2.512
1318	1.318	-11.007	-10.641	-15.367	-8.495	-9.915	-10.445	-12.439	-20.502
1319	1.319	-13.889	-9.657	-8.003	-12.123	-7.188	-12.756	-7.463	-48.743
1320	1.32	-16.383	-12.153	-7.023	-13.244	-10.645	-14.678	-11.937	-14.67
1321	1.321	-12.297	-19.48	-6.034	-25.04	-5.776	-10.015	-24.28	-10.198
1322	1.322	-14.214	-18.476	-6.783	-14.003	-10.39	-10.578	-35.452	-14.253
1323	1.323	-18.84	-14.173	-12.365	1.876	-19.262	-10.172	-59.177	-10.565
1324	1.324	-18.244	-14.911	-7.494	-0.246	-2.197	-17.502	-106.135	-7.269
1325	1.325	-15.709	-10.043	-12.102	-13.759	-4.484	-20.565	-99.502	-10.353
1326	1.326	-10.272	-18.716	-3.16	-25.92	-2.318	-5.822	-56.968	-13.042
1327	1.327	-15.09	-12.662	-6.796	-14.859	-8.09	-3.659	-40.555	-10.495
1328	1.328	-17.001	-13.583	-10.238	-4.751	-23.918	-9.427	35.156	-8.134
1329	1.329	-15.236	-14.515	-11.158	4.188	-8.969	-11.143	197.994	-18.738
1330	1.33	-16.564	-15.243	-13.999	5.356	-6.992	-9.56	81.787	-12.893
1331	1.331	-15.184	-17.518	-14.718	-2.01	-12.181	-13.784	18.351	-14.593
1332	1.332	-12.264	-15.54	-4.009	-10.921	-7.495	-7.366	-0.806	-9.938
1333	1.333	-14.944	-16.068	0.312	-12.052	-11.709	-10.803	-18.226	-2.766
1334	1.334	-14.54	-17.741	-6.003	-17.238	-12.828	-9.781	-34.072	-1.595
1335	1.335	-12.967	-15.163	-9.412	-14.287	-9.306	-12.622	-48.357	-5.053
1336	1.336	-11.005	-12.789	-6.231	-14.995	-10.237	-10.043	-61.473	-21.087
1337	1.337	-10.79	-12.342	-12.92	-27.136	-7.298	-12.301	-49.578	-14.097
1338	1.338	-14.445	-13.446	-20.767	-25.374	-6.482	-15.721	4.648	-20.445
1339	1.339	-11.908	-8.37	-15.448	-17.478	-8.774	-15.077	93.493	-18.486
1340	1.34	-13.242	-5.035	-18.252	4.18	-6.807	-8.443	33.895	-13.232
1341	1.341	-13.6	-3.238	-13.901	-5.086	-8.714	-9.165	-20.293	-5.26
1342	1.342	-14.743	-8.986	-19.414	-19.178	-10.417	-1.75	-30.16	13.546
1343	1.343	-16.651	-21.12	-14.483	-16.623	-9.03	-4.591	-21.25	-9.645
1344	1.344	-18.182	-12.363	-13.807	4.502	-12.282	-8.787	-29.366	-18.894
1345	1.345	-17.385	-7.669	-15.451	-3.809	-10.12	-11.041	-22.008	-27.182
1346	1.346	-13.109	-23.489	-13.999	-27.018	-8.926	-9.039	-28.593	-34.702
1347	1.347	-14.839	-21.319	-10.605	-11.336	-6.962	-7.053	-22.615	-32.361
1348	1.348	-12.32	-27.089	-13.408	-25.468	-7.71	-1.578	-28.054	-0.396
1349	1.349	-13.666	-18.331	-7.311	13.052	-9.614	-9.458	-12.979	13.18
1350	1.35	-11.534	-13.638	-11.465	18.488	-9.783	-12.5	-26.53	-7.488
1351	1.351	-15.981	-6.46	-10.593	13.489	-7.436	-21.354	-38.934	-11.103
1352	1.352	-11.922	-7.596	-12.438	-27.702	-9.346	-17.822	-50.2	-14.372
1353	1.353	-13.284	-23.24	-22.405	-33.115	-5.645	-12.549	-46.948	-5.041
1354	1.354	-12.899	-29.577	-26.572	-18.011	-10.075	-7.667	-31.303	-7.746
1355	1.355	-14.06	-31.449	-27.638	-22.428	-2.314	-11.873	11.249	-5.246
1356	1.356	-18.505	-12.053	-24.066	-18.359	-7.516	-7.756	5.234	-12.188
1357	1.357	-13.078	-9.511	-24.939	-22.058	-6.535	-9.642	32.935	-10.039
1358	1.358	-16.551	-7.166	-10.142	-18.765	-4.007	-12.894	-2.296	-11.965
1359	1.359	-13.248	-4.994	21.874	-15.65	-8.054	-12.273	-25.21	-6.716
1360	1.36	-12.661	-10.764	-9.975	-12.903	-9.979	-10.874	-46.012	-8.243
1361	1.361	-15.16	-8.99	-13.963	-10.388	-6.667	-8.502	-12.013	-18.286
1362	1.362	-14.759	-16.894	-10.21	-8.067	-10.715	-11.366	56.611	-17.103
1363	1.363	-16.87	-12.629	-6.845	6.827	-12.055	-14.993	26.97	-13.604
1364	1.364	-14.92	-8.952	-16.069	-2.84	-10.682	-13.593	0.265	-14.562
1365	1.365	-16.071	-5.448	-13.296	-4.566	-9.497	-9.488	-24.138	0.165
1366	1.366	-16.832	-8.509	-10.725	-15.589	-12.191	-6.923	-31.558	-6.183
1367	1.367	-18.182	-13.324	-12.998	-22.722	-7.148	-14.243	42.29	-8.09
1368	1.368	-13.908	-9.047	-15.084	-42.249	-5.203	-6.859	32.327	-13.316
1369	1.369	-15.632	-11.353	-13.101	-16.685	-10.608	-9.733	5.537	-8.673
1370	1.37	-14.261	-10.765	-14.79	7.138	-11.173	-12.229	-35.179	-18.76
1371	1.371	-12.898	-18.112	-16.291	10.23	-11.739	-8.14	-42.618	-12.38
1372	1.372	-13.271	-22.952	-17.597	1.894	-11.14	-10.047	-49.284	-13.522
1373	1.373	-11.331	-13.273	-16.397	-0.607	-11.514	-9.446	-31.183	-14.462
1374	1.374	-17.129	-9.597	-12.886	-21.683	-10.156	-13.495	-14.834	-15.392
1375	1.375	-13.059	-17.921	-11.887	-24.356	-11.295	-10.977	60.712	-17.874
1376	1.376	-17.894	-25.272	-7.031	-6.553	-7.606	-5.55	49.808	-10.507
1377	1.377	-18.461	-14.427	-7.784	-13.574	-9.916	-7.475	-19.246	-13.39
1378	1.378	-14.394	-13.059	-10.09	-7.214	-14.747	-2.827	-28.046	-14.157
1379	1.379	-15.744	-19.441	-14.924	-1.377	-7.398	-11.725	-19.685	-16.474
1380	1.38	-15.354	-15.945	-8.917	-6.581	-6.419	-12.871	-11.977	-25.938
1381	1.381	-13.221	-12.849	-11.239	-8.13	-5.632	-6.859	-5.242	-6.394
1382	1.382	-19.216	-11.886	-11.814	-29.825	-9.687	-9.938	-11.324	-3.69
1383	1.383	-9.538	-21.565	-13.748	-26.756	-7.742	-12.833	-16.954	14.136
1384	1.384	-13.215	-15.184	-12.002	-18.45	-7.153	-18.833	-22.142	-6.947
1385	1.385	-16.697	-9.186	-15.493	-10.898	-4.24	-21.154	-17.815	-21.064
1386	1.386	-11.466	-8.2	-11.055	-3.92	-7.71	-13.221	-21.994	-13.51
1387	1.387	-14.365	-7.216	-11.642	-1.778	-12.152	-14.191	-18.418	-20.476
1388	1.388	-11.846	-1.206	-13.012	27.251	-5.558	-11.292	-8.416	-1.313
1389	1.389	-14.171	-3.529	-14.395	-1.791	-6.318	-5.302	-11.505	-3.828
1390	1.39	-17.66	-14.36	-12.283	-20.555	-5.537	-2.987	-14.153	-15.448
1391	1.391	-11.662	-18.993	-14.238	-30.579	-10.36	-9.569	-11.61	-9.061
1392	1.392	-13.986	-14.719	-8.446	-33.673	-7.06	-5.315	-18.576	-10.971
1393	1.393	-14.568	-15.886	-12.527	-19.547	-8.797	-9.384	-16.444	-19.659
1394	1.394	-16.51	-12.409	-10.604	3.69	-9.175	-9.978	-2.856	-18.118
1395	1.395	-13.612	-9.312	-12.553	-5.563	-5.881	-10.577	-8.033	-10.963
1396	1.396	-12.264	-6.4	-11.991	-2.846	-8.781	-4.017	9.392	0.824
1397	1.397	-7.817	-5.64	-10.65	-5.362	-6.839	-6.559	-2.311	-10.214
1398	1.398	-15.563	-17.841	-10.275	-7.679	-11.084	-12.187	-4.506	-11.565
1399	1.399	-14.593	-19.592	-13.189	-18.329	-8.559	-10.263	-14.206	-12.681
1400	1.4	-15.564	-5.268	-13.585	-20.223	-9.907	-10.87	-12.462	-23.477
1401	1.401	-9.573	-7.201	-7.791	-32.385	-6.996	-12.644	-7.816	-13.413
1402	1.402	-10.359	-19.383	-13.412	-8.574	-8.921	-11.324	-12.048	-22.33
1403	1.403	-16.952	-27.317	-9.943	-11.88	-6.979	-12.704	-18.392	-9.177
1404	1.404	-12.706	-34.495	-15.965	-8.822	-10.455	-10.6	-29.172	3.009
1405	1.405	-16.782	-17.483	-10.376	-0.522	-11.807	-11.008	-19.041	-14.412
1406	1.406	-20.272	-15.173	-13.888	1.981	-6.957	-8.327	-36.02	-2.803
1407	1.407	-18.358	-13.038	-10.624	-9.658	-8.889	-12.608	-14.903	-0.702
1408	1.408	-17.79	-18.849	-12.379	-16.075	-14.299	-12.056	27.733	-18.139
1409	1.409	-15.286	-13.637	-13.728	-25.747	-7.713	-14.595	33.766	-25.109
1410	1.41	-19.753	-18.278	-13.317	-9.85	-11.97	-14.234	6.11	-14.475
1411	1.411	-18.026	-14.015	-11.198	-7.699	-7.906	-14.651	11.166	-12.55
1412	1.412	-18.435	-5.101	-13.147	-13.472	-7.324	-15.062	-11.604	-17.813
1413	1.413	-14.001	0.914	-10.448	-15.186	-9.256	-12.383	-7.413	-6.813
1414	1.414	-13.439	-13.006	-15.297	-19.794	-12.16	-10.863	-11.016	-13.992
1415	1.415	-10.945	-22.67	-10.472	-6.805	-8.676	-13.594	-7.684	-25.804
1416	1.416	-12.31	-13.959	-9.903	-18.991	-7.32	-7.8	-4.61	-14.767
1417	1.417	-15.228	-12.413	-9.332	-14.366	-8.486	-5.488	-7.346	6.903
1418	1.418	-16.405	-13.778	-14.18	-10.116	-8.867	-12.085	-9.83	-8.778
1419	1.419	-17.579	-7.39	-14.768	-13.803	-9.248	-6.099	-12.132	-6.074
1420	1.42	-12.754	-10.87	-11.871	4.205	-10.795	-11.725	-5.745	6.679
1421	1.421	-14.702	-9.91	-16.712	1.715	-10.015	-12.325	-11.578	-14.442
1422	1.422	-10.062	-12.833	-10.714	-14.506	-9.24	-6.338	-9.864	-22.783
1423	1.423	-15.491	-6.853	-9.944	-8.111	-6.531	-4.029	-8.341	-25.317
1424	1.424	-13.568	-9.188	-11.882	-25.539	-9.243	-0.55	-6.989	-18.374
1425	1.425	-10.296	-11.123	-7.229	-4.463	-4.401	-9.258	-26.519	-3.485
1426	1.426	-15.728	-21.2	-7.805	26.678	-6.335	-0.938	-57.602	-13.175
1427	1.427	-10.908	-19.855	-10.314	5.981	-6.909	0.03	-78.259	-0.987
1428	1.428	-15.568	-13.468	-7.02	-35.638	-7.486	-8.881	-112.337	-2.542
1429	1.429	-12.681	-19.482	-13.595	-19.198	-8.839	-19.725	-98.81	-21.335
1430	1.43	-15.208	-9.829	-10.699	-4.11	-9.219	-15.482	-36.314	1.89
1431	1.431	-13.866	-8.666	-16.695	0.326	-9.596	-21.878	97.992	-1.203
1432	1.432	-11.741	-9.828	-7.788	-3.783	-6.882	-8.728	155.663	-20.933
1433	1.433	-12.919	-8.869	-11.273	-15.058	-8.819	-6.999	68.18	-8.186
1434	1.434	-14.849	-13.698	-10.299	-32.084	-10.942	-8.552	20.563	-10.486
1435	1.435	-18.334	-26.848	-11.267	-28.971	-9.586	-9.915	6.235	-12.631
1436	1.436	-15.045	-21.035	-15.546	-26.256	-7.649	-8.766	-6.951	-18.461
1437	1.437	-16.208	-15.8	-14.778	-18.717	-9.973	-9.925	-18.785	-13.292
1438	1.438	-14.277	-7.864	-8.204	-2.456	-9.203	-8.956	-29.636	-14.875
1439	1.439	-11.568	-12.1	-14.201	-13.082	-6.689	-9.921	-19.795	-4.827
1440	1.44	-16.407	-15.78	-13.43	-22.767	-11.534	-10.688	-46.545	-8.547
1441	1.441	-16.993	-19.275	-14.006	0.049	-9.605	-11.448	-54.706	-24.263
1442	1.442	-17.576	-7.478	-14.59	-9.242	-6.331	-6.614	-47.362	-9.379
1443	1.443	-14.687	-15.398	-14.012	-17.581	-9.24	-6.037	-53.952	-7.478
1444	1.444	-16.056	-14.044	-11.5	-20.1	-6.738	-7.778	-47.971	-16.225
1445	1.445	-13.747	-17.715	-10.152	-3.837	-5.403	-9.142	1.954	-8.327
1446	1.446	-12.598	-9.391	-12.28	-14.49	-8.324	-4.706	75.859	-18.415
1447	1.447	-14.542	-10.367	-11.906	-4.843	-12.017	-13.609	46.223	-19.593
1448	1.448	-18.805	-13.285	-15.399	-6.615	-9.715	-14.775	1.471	-27.945
1449	1.449	-15.333	-14.073	-12.508	-17.661	-8.583	-8.785	-6.71	-16.166
1450	1.45	-9.924	-10.021	-13.677	-10.539	-10.54	-7.825	-14.122	-1.882
1451	1.451	-11.869	-13.516	-15.622	-1.669	-10.952	-10.735	-34.116	3.877
1452	1.452	-9.944	-8.892	-11.347	-14.882	-8.851	-13.258	-40.155	-8.349
1453	1.453	-12.851	-6.026	-10.785	4.44	-7.528	-9.195	-34.735	-3.73
1454	1.454	-14.22	-8.573	-11.185	1.905	-7.757	-9.792	-19.661	-10.902
1455	1.455	-18.679	-13.045	-4.823	-9.732	-10.117	-7.862	21.555	-12.094
1456	1.456	-9.786	-12.458	-4.037	5.161	-8.224	-9.608	26.976	1.01
1457	1.457	-13.474	-4.532	-12.93	3.215	-11.937	-8.252	1.746	-7.74
1458	1.458	-16.961	-1.053	-16.418	-23.129	-8.688	-14.637	-11.929	-22.109
1459	1.459	-11.739	-17.123	-13.325	-34.397	-8.347	-10.384	-16.017	-12.491
1460	1.46	-12.705	-24.095	-12.364	-24.396	-8.779	-6.325	-27.237	-14.299
1461	1.461	-10.196	-26.239	-11.6	-27.546	-7.672	-11.161	-30.538	-0.031
1462	1.462	-14.259	-32.053	-12.381	-19.306	-12.565	-7.866	-33.736	-5.893
1463	1.463	-14.83	-23.336	-10.452	-16.841	-9.135	-11.921	-19.812	-14.652
1464	1.464	-11.533	-18.697	-15.113	-14.565	-8.607	-14.436	-17.467	-22.638
1465	1.465	-20.433	-8.644	-13.388	-3.999	-8.076	-17.725	17.469	-21.351
1466	1.466	-16.75	-9.826	-12.053	5.599	-5.612	-16.56	12.34	-17.758
1467	1.467	-15.583	-8.681	-13.418	-10.342	-11.082	-13.85	7.834	-18.976
1468	1.468	-14.612	-16.04	-16.324	-16.782	-10.552	-10.367	-4.609	-19.986
1469	1.469	-15.58	-18.949	-13.632	-11.055	-10.023	-12.501	-16.012	-5.353
1470	1.47	-14.804	-9.28	-16.363	-9.426	-14.143	-8.826	-19.59	-7.537
1471	1.471	-20.408	-5.628	-16.193	-20.566	-8.39	-11.154	-16.706	-9.52
1472	1.472	-15.566	-9.138	-12.343	-7.679	-7.67	-10.768	-14.186	-11.339
1473	1.473	-12.268	-8.187	-11.988	0.928	-5.791	-16.768	-11.852	-6.77
1474	1.474	-12.84	-17.106	-16.469	-10.207	-10.485	-21.027	-14.345	-16.89
1475	1.475	-14.187	-11.131	-12.438	-11.688	-9.954	-13.67	-16.633	-15.777
1476	1.476	-12.822	-18.518	-11.114	-20.686	-10.389	-10.782	-18.73	-16.995
1477	1.477	-14.952	-15.649	-9.785	-7.588	-10.829	-4.793	-17.153	-16.099
1478	1.478	-11.267	-4.261	-13.876	-5.935	-11.268	-5.582	-15.754	-5.311
1479	1.479	-16.682	-2.738	-6.944	-7.661	-10.155	-6.187	-11.678	-24.139
1480	1.48	-14.737	-21.56	-11.824	-9.194	-12.918	-9.501	-12.974	-26.729
1481	1.481	-19.375	-16.554	-14.382	10.227	-8.321	-5.264	-11.833	-15.165
1482	1.482	-12.008	-9.014	-10.365	-4.005	-7.597	-5.864	-10.772	12.456
1483	1.483	-22.831	-30.121	-16.981	-42.642	-12.095	-13.808	-13.636	-21.672
1484	1.484	-18.564	-21.817	-9.087	-37.351	-8.854	-12.658	-16.219	-8.174
1485	1.485	-19.719	-14.287	3.45	-18.325	-8.323	-7.439	3.04	-11.132
1486	1.486	-13.711	-16.655	-8.399	-3.336	-9.723	-12.285	0.604	17.834
1487	1.487	-14.667	-10.289	-9.995	-16.997	-11.121	-9.78	-10.396	-8.538
1488	1.488	-15.622	-23.852	-17.203	-13.061	-8.258	-9.007	6.826	-11.877
1489	1.489	-16.381	-8.006	-13.565	-16.846	-6.36	-8.429	9	3.754
1490	1.49	-14.045	-10.16	-17.101	-20.234	-8.332	-13.077	-6.023	-10.409
1491	1.491	-12.1	-15.968	-11.932	-36.008	-4.888	-4.174	-23.577	-23.21
1492	1.492	-4.736	-28.171	-9.089	-16.354	-12.274	-3.02	-26.032	-11.638
1493	1.493	-7.632	-13.85	-11.671	-13.929	-7.079	-11.34	-15.49	-13.799
1494	1.494	-10.133	-15.801	-9.409	-7.043	-4.201	-3.993	-17.522	-11.894
1495	1.495	-9.35	-10.592	-17.4	-5.001	-4.995	-1.099	-8.863	-17.153
1496	1.496	-12.823	-2.68	-5.64	8.475	-10.629	-10.777	-0.935	-15.631
1497	1.497	-13.39	-1.33	-10.337	-0.306	-7.162	-9.617	0.476	-14.297
1498	1.498	-15.117	-13.143	-9.036	-17.793	-3.894	-10.792	-3.195	-17.987
1499	1.499	-14.721	-14.699	-15.48	-6.264	-9.322	-9.836	-9.232	-9.676
1500	1.5	-15.093	-4.652	-14.374	-12.737	-8.752	-10.814	-8.296	-8.713
1501	1.501	-10.235	-3.502	-30.488	-3.128	-5.473	-11.592	-23.04	-11.605
1502	1.502	-17.571	-2.358	-4.802	-4.919	-6.059	-13.919	-54.996	-22.992
1503	1.503	-12.717	-12.045	-8.139	-19.299	-3.545	-3.092	-32.166	-21.447
1504	1.504	-15.216	-20.952	-5.093	-13.524	-5.871	-11.032	-44.517	0.216
1505	1.505	-15.983	-26.972	-30.688	-22.249	-4.707	-12.389	-33.222	3.301
1506	1.506	-15.394	-10.931	-27.441	-20.745	-7.416	-13.545	18.364	-5.031
1507	1.507	-18.673	-13.273	-11.805	-19.452	-7.021	-17.027	70.129	-2.507
1508	1.508	-15.759	-15.424	-14.56	-7.723	-7.789	-9.668	-3.778	-9.476
1509	1.509	-17.109	-13.494	-12.088	0.138	-4.486	-10.642	-33.421	-7.338
1510	1.51	-11.682	-8.284	-9.805	1.421	-2.338	-14.899	-42.298	-9.261
1511	1.511	-16.512	-12.961	-11.971	18.393	-1.162	-15.664	31.083	-7.513
1512	1.512	-21.15	-20.139	-13.938	-16.668	-5.4	-16.232	80.466	-15.436
1513	1.513	-14.562	-8.338	-5.265	-21.682	-8.868	-7.502	35.776	-8.265
1514	1.514	-10.302	-16.262	-9.932	1.177	-13.291	-6.331	-37.55	-1.862
1515	1.515	-12.613	-14.894	-5.705	5.254	-9.2	-11.551	-27.612	1.639
1516	1.516	-14.555	-11.202	-14.629	-13.488	-9.553	-4.769	-54.163	-14.396
1517	1.517	-13.965	-19.512	-20.652	-23.525	-11.84	-5.529	-45.865	-12.032
1518	1.518	-12.222	-18.529	-10.996	-1.622	-11.419	-7.839	50.7	-1.359
1519	1.519	-14.734	-13.668	-9.854	18.151	-7.709	-7.247	116.69	-18.789
1520	1.52	-15.113	-3.963	-6.384	15.675	-12.122	-10.529	33.397	-16.432
1521	1.521	-13.946	-5.102	-13.753	-19.313	-9.182	-13.412	0.848	-9.998
1522	1.522	-14.334	-18.24	-0.989	-14.251	-7.786	-9.906	-8.984	-15.76
1523	1.523	-17.807	-12.991	-6.221	-9.75	-11.033	-9.491	-17.837	-27.904
1524	1.524	-15.67	-11.429	-7.773	-5.623	-13.122	-12.38	-25.904	-23.215
1525	1.525	-15.279	-7.165	-9.127	-16.788	-10.374	-6.371	-33.188	-4.434
1526	1.526	-10.246	-13.524	-15.509	-26.786	-8.396	-5.58	-39.687	-1.874
1527	1.527	-14.886	-14.664	-16.661	-23.64	-9.125	-4.789	-45.616	-13.414
1528	1.528	-15.464	-13.674	-9.299	19.005	-12.373	-6.707	-17.86	-11.215
1529	1.529	-16.816	1.07	-10.259	25.09	-8.265	-14.045	-22.796	-9.207
1530	1.53	-16.427	-13.806	-9.467	-13.55	-11.702	-11.12	-54.616	-14.369
1531	1.531	-18.558	-27.348	-10.229	-28.573	-9.34	-13.617	-50.427	-12.748
1532	1.532	-18.176	-22.107	-13.696	-14.929	-8.906	-11.277	6.4	-14.048
1533	1.533	-13.913	-17.438	-13.099	-18.905	-7.693	-9.324	-1.606	-17.629
1534	1.534	-12.565	-18.778	-11.344	-22.509	-7.266	-13.955	-23.554	-11.561
1535	1.535	-17.019	-4.437	-12.678	-32.485	-8.767	-13.354	-16.865	-6.263
1536	1.536	-15.281	-17.957	-12.257	-16.697	-7.945	-9.853	13.647	-17.041
1537	1.537	-15.664	-16.183	-11.842	3.172	-10.997	-17.19	30.235	-12.696
1538	1.538	-16.053	-5.119	-13.75	-4.27	-10.57	-14.075	-15.128	-13.796
1539	1.539	-13.149	-9.358	-7.919	-20.411	-7.046	-13.087	-20.985	-12.585
1540	1.54	-12.764	-28.864	-5.567	-22.437	-8.17	-15.592	-15.427	-19.872
1541	1.541	-13.925	-20.507	-4.955	-12.649	-10.065	-8.229	-10.287	-16.923
1542	1.542	-11.018	-17.964	-1.628	-14.285	-7.323	-11.107	-14.649	-7.226
1543	1.543	-15.46	-10.979	-8.161	-25.196	-12.134	-5.094	-10.492	-8.338
1544	1.544	-11.395	-8.826	-10.635	-15.009	-12.687	-5.856	-29.159	-9.441
1545	1.545	-11.784	-6.863	-19.49	-13.731	-8.012	-12.42	-19.007	-8.415
1546	1.546	-14.112	-15.549	-13.449	-17.088	-12.052	-9.883	-22.007	-17.264
1547	1.547	-16.25	-13.967	-12.427	-9.596	-8.551	-5.813	-13.605	-18.398
1548	1.548	-14.32	-15.278	-11.411	-0.566	-12.984	-7.734	-11.045	-19.323
1549	1.549	-16.262	-8.862	-10.584	-3.933	-8.895	-4.438	-17.938	-10.363
1550	1.55	-16.464	-9.995	-14.607	-11.16	-7.523	-9.844	-11.465	-11.467
1551	1.551	-16.666	-8.99	-12.618	-17.808	-9.833	-10.421	-24.916	-23.224
1552	1.552	-14.157	-11.859	-14.516	-15.169	-8.656	-7.128	-26.575	-2.471
1553	1.553	-17.653	-14.356	-10.395	-20.683	-4.965	-7.71	-37.502	5.894
1554	1.554	-10.311	-5.442	-11.699	-30.078	-9.398	-11.189	-38.676	-1.613
1555	1.555	-15.543	-8.927	-12.991	-10.42	-6.487	-14.476	-29.579	-3.884
1556	1.556	-10.719	-9.902	-15.076	15.223	-9.969	-11.566	-11.394	-10.21
1557	1.557	-14.988	-5.047	-16.191	18.592	-8.608	-12.724	27.267	-8.224
1558	1.558	-12.676	-18.193	-16.515	-3.205	-8.993	-6.92	54.908	-24.043
1559	1.559	-12.103	-20.122	-15.681	-5.827	-12.667	-9.238	-0.721	-13.378
1560	1.56	-14.048	-7.911	-14.849	-3.189	-6.272	-12.719	-8.098	-7.539
1561	1.561	-12.307	-18.91	-15.56	-19.337	-8.789	-17.363	-1.53	-2.282
1562	1.562	-17.151	-26.053	-11.823	-42.642	-6.471	-19.102	16.728	-6.887
1563	1.563	-12.512	-24.885	-18.733	-33.28	-13.051	-11.161	22.253	-16.933
1564	1.564	-17.933	-18.867	-11.892	-13.461	-8.803	-7.669	-12.935	-18.066
1565	1.565	-9.996	-11.489	-16.091	-15.873	-12.874	-10.757	-54.204	-19.182
1566	1.566	-19.67	-10.498	-10.419	-4.178	-9.398	-11.723	-59.644	-22.223
1567	1.567	-10.772	-13.001	-12.303	-19.061	-11.338	-7.467	-64.722	-7.494
1568	1.568	-14.259	-23.639	-12.831	-17.146	-8.438	-3.411	-60.289	24.437
1569	1.569	-17.359	-24.981	-12.195	-11.889	-9.799	-3.998	2.274	-7.479
1570	1.57	-14.452	-10.639	-10.782	-7.188	-9.412	-11.347	118.87	-19.864
1571	1.571	-13.676	-8.676	-13.049	-2.893	-8.254	-14.242	39.316	-16.193
1572	1.572	-17.744	-13.878	-8.935	-6.563	-7.866	-16.756	24.954	-19.48
1573	1.573	-14.259	-5.933	-10.23	-10.03	-3.609	-7.838	11.755	-10.181
1574	1.574	-12.329	-7.28	-14.629	-13.092	-7.099	-6.671	-0.057	9.541
1575	1.575	-11.749	-19.067	-11.675	-14.024	-9.424	-5.698	-10.897	-18.703
1576	1.576	-15.232	-17.494	-12.982	-2.604	-10.589	-4.717	-1.01	-37.455
1577	1.577	-15.61	-13.228	-9.65	-7.259	-7.882	-3.928	-9.903	-27.363
1578	1.578	-12.71	-16.903	-10.77	-17.315	-8.267	-6.24	-18.013	-18.052
1579	1.579	-17.158	-8.573	-12.664	-0.218	-9.816	-12.812	-25.373	-20.743
1580	1.58	-11.737	-5.454	-9.918	-7.134	-5.36	-13.58	-32.066	-23.236
1581	1.581	-13.67	-10.293	-14.138	-13.54	-8.645	-9.506	-26.138	2.516
1582	1.582	-16.964	-12.824	-8.686	-15.534	-11.546	-11.438	-20.75	-14.512
1583	1.583	-14.059	-16.89	-9.236	-24.26	-5.732	-13.363	-15.688	-17.602
1584	1.584	-12.698	-12.042	-8.631	-19.632	-9.796	-17.422	-11.208	-9.276
1585	1.585	-13.073	-11.451	-11.51	-18.292	-10.371	-9.48	-15.252	-1.714
1586	1.586	-15.196	-16.851	-14.972	-17.153	-8.438	-12.955	-26.452	-8.659
1587	1.587	-12.48	-12.004	-14.564	-6.326	-6.698	-11.973	-16.345	-10.773
1588	1.588	-15.184	-10.062	-14.163	-10.577	-6.313	-12.94	-25.578	-4.963
1589	1.589	-14.401	-15.47	-12.988	-1.677	-4.957	-4.993	-22.861	-10.162
1590	1.59	-14.19	-14.876	-14.134	-10.012	-9.787	-8.078	-10.076	-5.495
1591	1.591	-17.277	-11.597	-11.987	-13.118	-3.779	-14.846	-7.726	4.577
1592	1.592	-16.878	-12.176	-16.419	-6.346	-6.097	-6.901	-9.823	-12.426
1593	1.593	-14.161	-6.368	-13.109	-8.869	-5.506	-12.114	-11.731	-19.374
1594	1.594	-15.704	-11.973	-13.678	0.012	-7.442	-11.129	0.492	-17.231
1595	1.595	-12.983	-5.378	-12.319	-10.834	-5.693	-13.625	-4.138	-15.276
1596	1.596	-14.139	-13.303	-13.681	-15.097	-7.037	-9.548	8.865	7.563
1597	1.597	-17.619	-22.995	-11.545	-16.27	-7.418	-14.372	28.254	-8.105
1598	1.598	-16.264	-19.334	-12.707	-19.749	-11.469	-8.358	-10.208	-22.218
1599	1.599	-15.101	-18.197	-7.673	-18.771	-11.068	-12.41	-26.6	-14.678
1600	1.6	-13.937	-19.167	-15.029	-21.681	-7.765	-5.815	-31.588	-7.705
1601	1.601	-12.776	-16.259	-10.187	-13.768	-9.878	-6.582	-27.08	-9.822
1602	1.602	-14.323	-6.563	-5.932	2.287	-10.257	-5.805	-56.083	-15.629
1603	1.603	-10.447	-10.226	-6.708	-4.675	-12.952	-3.87	-82.375	-10.384
1604	1.604	-17.407	-6.749	-14.643	-19.608	-8.098	-9.865	-79.05	-5.714
1605	1.605	-10.628	-5.786	-15.613	-13.871	-4.609	-13.929	-44.568	-15.757
1606	1.606	-13.138	-14.691	-10.774	1.993	-11.954	-10.447	24.158	-16.91
1607	1.607	-15.457	-13.521	-11.552	4.158	-9.042	-7.161	172.237	-15.749
1608	1.608	-14.866	-10.417	-10.782	-5.488	-11.55	-7.744	108.845	0.31
1609	1.609	-12.922	-19.333	-8.856	-31.827	-13.863	-8.133	12.772	-11.319
1610	1.61	-16.976	-25.352	-12.153	-20.621	-5.921	-9.49	-4.567	-13.45
1611	1.611	-15.613	-15.666	-11.572	-17.324	-4.941	-10.659	-20.323	-19.263
1612	1.612	-16.958	-12.006	-11.961	-14.242	-13.832	-12.596	-34.529	-7.062
1613	1.613	-14.055	-13.186	-15.253	-22.618	-7.819	-7.567	-21.285	-11.705
1614	1.614	-14.434	-22.873	-12.357	-25.165	-13.032	-9.494	-9.521	-21.767
1615	1.615	-17.139	-19.185	-12.741	-8.917	-8.183	-7.744	-20.48	-28.159
1616	1.616	-12.294	-8.334	-12.357	23.021	-10.696	-2.9	-10.715	-10.171
1617	1.617	-12.874	-9.683	-17.195	36.577	-13.012	-0.96	-19.684	7.619
1618	1.618	-12.281	-13.374	-12.359	-0.974	-8.163	-7.541	-11.606	-3.988
1619	1.619	-20.022	-16.877	-14.293	-16.054	-10.09	-17.217	-18.984	-6.084
1620	1.62	-16.93	-15.924	-11.39	-11.577	-10.665	-20.9	-12.379	-0.283
1621	1.621	-10.156	-14.952	-13.903	-15.636	-10.274	-14.911	-18.267	-5.514
1622	1.622	-16.159	-14.168	-13.515	-19.32	-7.943	-22.275	-23.645	-16.545
1623	1.623	-12.095	-8.548	-14.678	-29.397	-5.803	-11.45	-48.788	-0.68
1624	1.624	-14.027	-16.472	-15.842	-26.313	-9.467	-12.814	-44.358	-19.847
1625	1.625	-13.449	-19.562	-15.459	-6.586	-6.168	-13.983	-48.463	-12.31
1626	1.626	-17.519	-10.664	-14.69	-4.088	-5.774	-15.144	-29.748	-19.297
1627	1.627	-11.723	-7.18	-13.921	-15.698	-10.218	-9.922	-26.57	-21.448
1628	1.628	-15.796	-12.407	-9.665	-34.849	-9.632	-10.899	20.376	-15.64
1629	1.629	-15.216	-15.311	-9.087	-22.074	-10.007	-13.428	94.236	-17.378
1630	1.63	-14.638	-9.303	-10.44	3.663	-11.355	-12.674	25.098	-12.745
1631	1.631	-10.571	-6.977	-10.053	20.68	-6.502	-7.857	-1.614	-2.682
1632	1.632	-14.053	-11.821	-11.217	-7.6	-11.134	-11.167	-9.715	-9.037
1633	1.633	-14.451	-17.827	-7.543	-11.293	-3.395	-5.781	-17.031	-10.187
1634	1.634	-18.535	-17.054	-7.933	-14.577	-8.598	-10.652	-23.586	-13.278
1635	1.635	-15.063	-13.554	-9.098	-11.472	-3.759	-10.1	-17.619	-16.182
1636	1.636	-14.69	-15.49	-9.494	-8.75	-4.541	-11.863	-12.255	-16.931
1637	1.637	-13.552	-12.601	-6.794	-11.278	-6.866	-4.919	-17.387	-4.724
1638	1.638	-16.278	-9.117	-8.93	-13.587	-8.791	-11.727	-13.052	-24.059
1639	1.639	-19.798	-16.46	-8.735	-15.725	-12.071	-9.238	-17.223	-16.496
1640	1.64	-13.258	-9.114	-12.999	-17.671	-11.48	-5.202	-20.994	-9.547
1641	1.641	-16.199	-12.024	-14.756	-15.95	-8.962	-5.812	-17.79	-20.202
1642	1.642	-11.987	-11.241	-16.118	-11.325	-11.277	-10.496	-14.748	-6.66
1643	1.643	-12.805	-10.458	-15.743	-7.061	-5.468	-11.101	-12.091	-4.929
1644	1.644	-16.331	-17.035	-11.692	-10.704	-11.075	-14.622	-9.632	-12.881
1645	1.645	-11.735	-12.794	-9.207	-11.849	-9.14	-12.343	-16.642	0.07
1646	1.646	-13.521	-0.612	-16.581	-8.759	-8.563	-12	-14.541	-12.138
1647	1.647	-12.216	-2.38	-9.252	-17.692	-10.304	-9.334	-16.5	-16.784
1648	1.648	-13.623	-0.862	-12.186	-16.542	-12.819	-10.548	-18.236	1.962
1649	1.649	-14.837	-16.758	-9.689	-6.866	-8.372	-11.37	-10.299	-5.614
1650	1.65	-12.954	-23.169	-17.065	-3.194	-8.952	-10.078	-14.601	-12.606
1651	1.651	-14.17	-32.874	-10.315	-18.866	-5.466	-7.035	2.279	-10.484
1652	1.652	-16.356	-27.692	-12.86	-25.246	-8.753	-3.417	-0.158	-12.446
1653	1.653	-19.126	-10.301	-12.117	3.801	-8.359	-10.834	-10.901	-14.21
1654	1.654	-13.38	-8	-11.571	24.519	-3.905	-9.932	-5.188	-18.864
1655	1.655	-17.51	-14.419	-16.255	-17.097	-5.641	-10.982	10.599	-11.714
1656	1.656	-12.737	-24.136	-12.213	-33.54	-9.11	-6.8	12.699	-10.574
1657	1.657	-21.517	-18.942	-12.634	-28.474	-6.783	-9.202	-16.35	-7.136
1658	1.658	-18.103	-11.052	-9.382	-5.621	-8.912	-7.347	-28.678	-8.143
1659	1.659	-19.138	-6.836	-9.821	-9.695	-9.299	-10.721	-47.465	-11.065
1660	1.66	-18.24	-21.201	-15.861	-28.504	-8.906	-9.056	-71.383	-5.089
1661	1.661	-17.543	-7.693	-13.396	-18.446	-9.67	-16.106	-55.832	-15.748
1662	1.662	-13.566	-9.476	-11.126	3.421	-9.469	-15.229	-13.373	-14.406
1663	1.663	-17.134	-14.147	-11.752	-4.892	-13.722	-16.087	78.033	-20.825
1664	1.664	-17.797	-24.241	-15.101	-7.429	-7.136	-13.844	91.074	-12.56
1665	1.665	-13.819	-17.89	-12.26	-19.047	-4.621	-14.501	31.377	-7.412
1666	1.666	-16.426	-11.927	-11.933	-12.644	-5.385	-13.995	-1.2	-6.511
1667	1.667	-18.82	-0.148	-12.386	-10.664	-10.221	-7.495	-11.122	-10.819
1668	1.668	-12.31	-4.825	-15.355	-22.828	-6.93	-8.349	-20.088	-16.456
1669	1.669	-11.419	-9.118	-14.252	-24.407	-6.344	-6.116	-12.036	-13.014
1670	1.67	-14.016	-15.559	-15.471	-2.788	-4.983	-11.047	-19.474	-19.057
1671	1.671	-11.766	-19.096	-15.341	6.457	-9.427	-13.077	-39.494	-18.341
1672	1.672	-18.411	-20.115	-10.967	3.722	-11.165	-11.417	-33.572	-13.574
1673	1.673	-17.707	-17.259	-11.624	-3.846	-10.771	-8.975	-17.175	-3.586
1674	1.674	-12.155	-16.509	-14.606	-6.208	-10.377	-11.361	-12.201	6.408
1675	1.675	-11.635	-15.764	-12.17	-4.103	-10.762	-18.01	-7.795	-10.724
1676	1.676	-12.853	-16.761	-12.635	-13.768	-10.758	-15.753	38.03	-17.766
1677	1.677	-14.848	-11.949	-13.864	-22.464	-7.079	-10.977	-4.575	-24.223
1678	1.678	-20.329	-15.263	-14.318	-20.92	-13.473	-11.82	-21.044	-14.616
1679	1.679	-20.974	-17.035	-18.645	-5.073	-9.217	-11.111	-36.11	-2.483
1680	1.68	-20.443	-12.221	-15.225	-3.711	-13.28	-10.585	-63.516	-13.217
1681	1.681	-21.074	-10.309	-14.91	-1.554	-12.702	-10.049	-67.966	-21.219
1682	1.682	-13.178	-12.076	-11.704	-11.203	-2.633	-2.348	-55.612	-17.018
1683	1.683	-4.902	-20.042	-12.943	-30.575	-18.508	-5.485	-29.334	-13.414
1684	1.684	-14.62	-28.406	-12.635	-23.052	-3.604	-12.292	22.119	-2.67
1685	1.685	-13.499	-12.376	-11.544	-20.757	2.201	-13.103	29.442	-21.522
1686	1.686	-10.052	-5.429	-13.752	2.643	-3.026	-13.912	49.349	-19.073
1687	1.687	-15.311	-16.086	-15.176	-13.052	-14.057	-4.461	55.331	-21.456
1688	1.688	-2.56	-21.914	-19.506	1.071	-12.705	-13.39	27.633	-15.128
1689	1.689	-4.327	-9.739	-11.84	3.581	-11.546	-7.422	12.529	6.086
1690	1.69	-9.004	-11.311	-6.69	1.251	-8.068	-10.543	8.069	-2.306
1691	1.691	-7.664	-21.386	-11.604	-5.143	-9.039	-9.592	-20.97	-4.89
1692	1.692	-11.35	-20.229	-12.448	-22.558	-8.076	-15.61	-24.639	-16.562
1693	1.693	-12.518	-11.918	-8.453	-43.641	-10.595	-10.014	-21.332	-14.476
1694	1.694	-11.555	-2.263	2.311	-18.095	-6.533	-5.193	-24.409	-12.608
1695	1.695	-14.462	-5.991	-8.784	-8.038	-4.601	-8.5	-38.515	-10.932
1696	1.696	-13.681	-2.534	-7.492	7.643	-9.251	-6.763	-30.954	-9.443
1697	1.697	-14.448	-7.735	-3.883	-12.096	-9.835	-5.408	-42.561	-5.249
1698	1.698	-15.016	-8.679	-17.099	-19.66	-8.483	-6.753	-61.729	-14.224
1699	1.699	-15.583	-9.448	-11.932	-12.685	-10.811	-0.161	-23.21	-10.781
1700	1.7	-13.825	-7.128	-16.625	-19.047	-9.65	-6.924	60.038	-20.49
1701	1.701	-13.418	3.712	-9.521	-13.216	-10.814	-6.135	24.452	-6.204
1702	1.702	-13.782	-7.326	-8.4	-11.461	-12.754	-5.349	-8.025	-15.935
1703	1.703	-13.368	-17.395	-9.604	-13.009	-9.277	-5.902	-17.866	-21.22
1704	1.704	-15.274	-8.472	-12.741	-8.751	-7.931	0.117	-8.944	-16.626
1705	1.705	-11.758	-4.974	-27.485	-15.11	-12.771	-10.505	-17.05	-15.332
1706	1.706	-11.34	-21.02	-12.624	-25.939	-9.492	-6.212	19.951	4.183
1707	1.707	-16.52	-9.386	-10.717	-10.076	-2.927	-5.011	26.561	-4.162
1708	1.708	-17.059	-11.487	-2.029	0.572	-5.455	-6.136	-3.822	-11.737
1709	1.709	-15.078	-17.269	-13.074	2.518	-11.077	-13.453	-9.248	-18.72
1710	1.71	-12.129	-22.473	-8.83	-13.349	-7.607	-10.511	-14.299	-25.117
1711	1.711	-4.14	-11.43	-10.011	-11.23	-7.045	-6.215	-27.874	-27.066
1712	1.712	-10.085	-21.469	-16.024	-17.04	-9.96	-13.533	-15.489	-0.774
1713	1.713	-10.994	-17.758	-8.669	2.348	-7.459	-12.529	-11.769	10.43
1714	1.714	-9.971	-18.904	-5.768	-10.45	-5.155	-16.747	-21.726	13.703
1715	1.715	-9.138	-13.665	-10.027	-17.433	-10	-15.928	-43.507	-1.977
1716	1.716	-21.269	-14.614	-7.704	-19.559	-6.717	-7.943	-35.163	-4.689
1717	1.717	-22.945	-12.073	-11.186	-6.017	-6.144	-8.851	-22.402	-17.451
1718	1.718	-14.945	-12.799	-15.824	6.188	-7.513	-7.82	-1.332	-15.123
1719	1.719	-16.226	-1.903	-16.39	10.833	-9.843	-10.278	1.345	-17.244
1720	1.72	-19.836	-3.412	-10.567	0.76	-10.238	-9.449	8.866	-3.686
1721	1.721	-18.606	-7.638	-3.195	-18.773	-7.537	-12.881	-2.766	-1.937
1722	1.722	-17.57	-11.277	-6.077	-21.462	-8.707	-20.188	-21.929	-9.852
1723	1.723	-20.409	-26.913	-6.815	-8.686	-7.944	-15.294	-24.409	-5.565
1724	1.724	-19.567	-24.744	-9.109	-15.653	-7.177	-10.972	-17.378	3.372
1725	1.725	-20.272	-22.76	-11.012	-26.291	-7.964	-11.687	-10.919	-14.572
1726	1.726	-16.722	-17.502	-18.329	-24.355	-7.395	-12.216	-1.198	-22.076
1727	1.727	-9.297	-15.917	-17.318	-15.66	-3.917	-2.098	-2.955	-19.734
1728	1.728	-10.199	-14.524	-13.017	-11.025	-9.339	-6.297	-10.931	-21.843
1729	1.729	-19.821	-20.87	-17.026	-21.087	-11.284	-15.138	-9.561	3.375
1730	1.73	-16.08	-14.827	-12.139	-17.395	-9.349	-18.551	-13.213	-13.583
1731	1.731	-19.504	-11.69	-3.374	-9.072	-12.257	-15.382	-7.142	-16.636
1732	1.732	-14.214	-10.686	-11.636	2.732	-6.459	-14.346	-3.967	-8.254
1733	1.733	-15.114	-6.399	-8.479	1.157	-8.778	-13.499	-18.679	4.565
1734	1.734	-15.815	-11.985	-17.323	-0.218	-10.723	-12.653	-12.297	-11.632
1735	1.735	-13.433	-18.527	-11.258	-9.119	-7.433	-10.656	-6.489	-22.223
1736	1.736	-12.791	-22.731	-18.538	-5.635	-11.49	-11.172	-8.184	-24.11
1737	1.737	-18.729	-10.49	-13.634	-19.55	-10.133	-9.367	-3.458	-15.335
1738	1.738	-14.608	-12.201	-12.796	-17.625	-12.467	-7.949	-10.488	-13.71
1739	1.739	-7.964	-10.629	-11.959	-15.896	-11.315	-10.221	-9.186	-9.374
1740	1.74	-15.848	-14.865	-13.825	-14.37	-10.932	-11.323	-7.947	-5.603
1741	1.741	-18.904	-21.225	-17.037	-18.653	-7.452	-8.561	-15.339	-18.69
1742	1.742	-14.023	-12.882	-15.226	-19.825	-10.351	-11.211	-16.435	-20.347
1743	1.743	-14.762	-3.175	-9.344	-6.669	-7.648	-8.259	-12.26	0.421
1744	1.744	-13.957	13.899	-11.589	-4.981	-10.358	-8.599	-9.986	-7.837
1745	1.745	-17.408	-7.145	-10.929	-16.06	-7.456	-12.8	-6.541	-5.266
1746	1.746	-15.447	-38.27	-8.93	-8.918	-8.619	-13.135	3.51	-12.156
1747	1.747	-16.002	-34.172	-12.923	-2.517	-9.784	-14.448	10.689	-5.694
1748	1.748	-14.621	-15.372	-10.336	-20.512	-9.017	-14.011	-3.581	-19.166
1749	1.749	-14.987	-18.635	-15.691	-23.029	-10.377	-10.283	-17.057	-27.799
1750	1.75	-13.809	-21.701	-10.789	-20.714	-7.872	-8.876	-11.706	-26.173
1751	1.751	-14.951	-13.349	-16.729	-18.593	-4.39	-3.998	-10.026	-4.423
1752	1.752	-16.871	-5.769	-12.597	-8.907	-7.686	-12.669	-8.695	-1.255
1753	1.753	-16.08	-12.722	-11.952	10.463	-5.562	-9.149	-9.955	-9.51
1754	1.754	-11.617	-6.337	-12.464	-7.328	-9.24	-8.149	-8.865	-1.893
1755	1.755	-11.027	-12.13	-8.339	-23.573	-4.794	-17.019	-12.004	-18.079
1756	1.756	-17.594	-20.834	-14.094	-17.198	-5.379	-13.517	-9.125	-20.133
1757	1.757	-16.812	-16.195	-16.344	-15.272	-6.734	-10.393	-8.357	-10.357
1758	1.758	-14.487	-6.122	-15.696	-3.067	-11.184	-7.458	-7.586	-18.969
1759	1.759	-12.547	-2.441	-13.685	-1.504	-7.119	-9.953	-5.678	-20.424
1760	1.76	-15.834	-5.921	-9.558	-5.763	-4.608	-5.872	-5.122	-10.286
1761	1.761	-12.932	-6.897	-9.878	-2.094	-10.034	-7.789	-5.719	-3.856
1762	1.762	-12.537	-17.725	-17.17	-20.102	-8.105	-4.482	-8.261	-7.275
1763	1.763	-11.175	-4.757	-11.889	18.4	-7.527	-6.222	-5.95	-10.294
1764	1.764	-14.072	-9.986	-10.863	1.956	-11.593	-7.574	-7.12	-11.175
1765	1.765	-11.359	-8.433	-8.283	-23.205	-10.237	-9.89	-13.128	-6.828
1766	1.766	-17.164	-9.775	-7.45	-9.678	-10.635	-14.714	-13.923	-15.651
1767	1.767	-16.398	-21.57	-9.33	-22.073	-8.518	-11.397	-9.858	-12.116
1768	1.768	-16.988	-32.596	-15.278	-18.396	-11.233	-7.309	-7.92	-13.037
1769	1.769	-10.995	-16.726	-12.912	-8.317	-10.852	-3.808	-5.96	-10.082
1770	1.77	-15.061	-14.584	-10.931	-11.402	-8.733	-6.123	-14.83	-7.518
1771	1.771	-13.13	-20.382	-10.3	-14.119	-12.033	-3.984	-34.353	-13.059
1772	1.772	-15.068	-18.639	-16.828	-6.579	-9.912	-9.98	-48.441	-13.589
1773	1.773	-16.812	-13.996	-8.845	-13.546	-11.86	-14.234	-45.874	-8.907
1774	1.774	-13.334	-18.268	-11.895	-19.941	-6.07	-11.902	-38.876	-17.771
1775	1.775	-11.979	-3.965	-10.888	-14.175	-6.855	-8.409	-6.895	-18.904
1776	1.776	-17.787	-9.792	-15.108	-8.994	-11.701	-8.978	61.813	-0.869
1777	1.777	-15.458	-8.056	-12.762	-16.976	-9.767	-8.389	32.186	-3.374
1778	1.778	-10.609	-12.698	-19.315	-21.237	-8.027	-11.86	-30.325	-24.453
1779	1.779	-17.955	-16.948	-13.285	-17.54	-11.522	-18.234	-38.451	-21.711
1780	1.78	-13.115	-10.56	-14.028	-6.689	-10.182	-17.455	-75.418	-3.861
1781	1.781	-17.364	-7.075	-13.411	-5.322	-5.351	-13.381	-55.488	-20.106
1782	1.782	-15.038	-6.107	-10.085	3.581	-8.652	-12.791	36.027	-0.933
1783	1.783	-15.61	-10.938	-8.315	-14.414	-8.074	-14.719	49.169	-8.459
1784	1.784	-13.669	-24.087	-13.125	-21.957	-5.56	-11.812	60.95	3.187
1785	1.785	-16.57	-22.157	-17.745	-15	-10.018	-14.32	6.793	-7.441
1786	1.786	-15.209	-13.456	-9.978	-12.886	-10.604	-12.957	-22.778	-17.105
1787	1.787	-17.525	-8.818	-8.992	-3.205	-7.121	-6.374	-67.432	-22.317
1788	1.788	-15.395	-7.455	-9.935	5.498	-6.731	-5.405	-91.745	-14.373
1789	1.789	-10.944	-1.069	-9.138	7.04	-9.64	-9.662	-39.989	-13.001
1790	1.79	-10.35	-9.395	-13.184	-0.112	-7.705	-8.885	47.508	-4.077
1791	1.791	-13.837	-14.625	-9.683	-19.645	-13.505	-13.729	83.148	-17.212
1792	1.792	-13.445	-19.468	-15.669	-33.767	-4.601	-10.441	29.014	-5.029
1793	1.793	-13.051	-23.725	-13.332	-0.285	-10.597	-5.021	-0.563	-6.599
1794	1.794	-15.75	-22.944	-9.829	13.28	-7.504	-12.949	-9.534	0.586
1795	1.795	-13.804	-13.445	-7.873	-7.402	-6.538	-11.985	-33.967	-16.424
1796	1.796	-14.572	-14.617	-13.277	-26.143	-9.051	-5.216	-41.318	-14.082
1797	1.797	-16.498	-15.806	-12.676	-29.401	-6.729	-13.167	-61.231	-11.951
1798	1.798	-13.971	-16.785	-15.953	-26.288	-7.306	-16.279	-67.196	-17.77
1799	1.799	-11.827	-21.625	-11.876	-12.17	-5.374	-13.393	-61.744	-16.062
1800	1.8	-14.524	-19.115	-10.514	-14.684	-11.954	-10.889	-6.2	-17.608
1801	1.801	-12.574	-15.058	-12.822	-21.618	-7.69	-10.12	75.291	-4.636
1802	1.802	-15.472	-11.576	-9.914	-23.715	-10.006	-10.712	86.142	-9.839
1803	1.803	-12.755	-6.936	-15.902	-17.889	-9.421	-8.81	36.746	-14.521
1804	1.804	-13.13	-13.527	-11.635	-12.642	-6.131	-8.24	9.986	-10.331
1805	1.805	-16.021	-7.533	-12.397	1.701	-10.197	-6.885	-14.412	-14.019
1806	1.806	-12.334	-11.595	-17.222	-7.989	-9.808	-12.316	-7.067	-20.053
1807	1.807	-13.682	-15.063	-12.575	-13.222	-7.482	-15.815	-13.645	-25.322
1808	1.808	-15.809	-13.125	-14.318	-8.561	-10.387	-8.481	-19.635	-26.275
1809	1.809	-13.091	-16.005	-12.958	1.54	-9.23	-11.388	-25.044	-13.118
1810	1.81	-10.372	-9.026	-14.313	-7.306	-5.747	-10.626	-30.057	8.142
1811	1.811	-14.624	-15.796	-12.176	-6.118	-6.906	-6.569	-25.596	-11.603
1812	1.812	-20.036	-15.023	-11.018	-9.207	-12.133	-1.738	-21.51	-4.049
1813	1.813	-19.448	-7.683	-9.86	-10.169	-10.201	-3.682	-17.819	-11.017
1814	1.814	-17.504	-14.455	-14.695	-14.372	-10.787	-10.278	-21.088	-17.401
1815	1.815	-15.757	-16.974	-14.115	-3.692	-5.375	-14.555	-17.966	-23.213
1816	1.816	-16.139	-14.659	-10.822	-13.747	-3.442	-18.637	-20.659	-3.887
1817	1.817	-14.783	-9.823	-12.566	-10.044	-9.444	-15.175	-7.873	-11.458
1818	1.818	-10.718	-7.906	-9.089	-16.03	-10.215	-10.549	-10.192	-13.799
1819	1.819	-15.557	-13.347	-12.39	-12.945	-8.283	-3.981	-16.567	-11.692
1820	1.82	-14.972	-12.784	-12.009	-8.112	-8.863	-8.248	-6.863	-21.401
1821	1.821	-14.392	-12.207	-10.85	-21.248	-8.278	-5.937	-29.644	-5.564
1822	1.822	-14.003	-13.949	-12.791	-23.164	-5.767	-10.789	-45.253	-3.459
1823	1.823	-11.683	-13.571	-13.574	-3.806	-3.444	-11.388	-19.633	-5.406
1824	1.824	-15.747	-6.214	-10.865	14.014	-8.285	-8.509	-22.826	3.301
1825	1.825	-13.223	-3.115	-12.032	7.056	-11.571	-11.039	18.082	-20.518
1826	1.826	-16.508	-11.999	-7.195	9.2	-15.63	-8.731	34.476	-3.53
1827	1.827	-15.344	-17.993	-9.143	-19.799	-12.147	-7.587	9.353	-6.667
1828	1.828	-14.958	-18.967	-9.726	-32.188	-7.695	-12.067	-4.146	-20.824
1829	1.829	-16.124	-18.009	-13.797	-28.508	-5.95	-12.674	-0.064	-13.314
1830	1.83	-17.692	-12.039	-15.153	-18.448	-10.794	-17.559	-3.728	-1.732
1831	1.831	-14.992	-9.751	-9.739	-2.781	-8.863	-12.952	13.29	-8.15
1832	1.832	-13.844	-16.344	-11.681	-0.096	-10.607	-8.919	3.985	-10.137
1833	1.833	-13.083	-17.123	-11.104	-7.639	-13.126	-6.439	-4.343	-15.395
1834	1.834	-11.163	-9.746	-15.174	-0.682	-8.68	-9.761	-42.899	-13.889
1835	1.835	-13.691	-12.656	-11.699	-7.105	-6.95	-9.406	-37.477	-18.18
1836	1.836	-13.514	-15.198	-11.331	-20.689	-13.939	-7.511	-42.563	-17.076
1837	1.837	-13.722	-17.531	-13.471	-18.965	-12.992	-5.608	-47.09	-6.298
1838	1.838	-10.065	-12.698	-11.548	-14.335	-7.013	-7.179	-51.269	-13.53
1839	1.839	-17.434	-9.412	-8.08	-21.522	-9.353	-11.657	5.354	-14.739
1840	1.84	-10.097	-13.468	-10.997	-20.378	-12.852	-7.047	-2.767	-15.967
1841	1.841	-19.02	-16.959	-10.626	-14.408	-6.867	-9.995	-24.746	0.039
1842	1.842	-15.559	-14.649	-11.02	-9.234	-9.212	-14.878	-4.706	6.928
1843	1.843	-18.681	-14.284	-11.809	-12.183	-2.638	-16.854	74.676	-20.807
1844	1.844	-17.737	-13.152	-15.691	-18.211	-6.915	-9.154	42.098	-24.543
1845	1.845	-15.251	-12.008	-10.86	-27.165	-9.26	-12.297	-7.411	-21.286
1846	1.846	-16.054	-16.863	-15.52	-18.929	-7.343	-3.429	-16.428	-12.05
1847	1.847	-16.666	-21.702	-13.786	-2.965	-10.651	-6.94	-24.617	2.009
1848	1.848	-18.629	-11.64	-11.281	3.913	-5.251	-6.017	-31.996	4.465
1849	1.849	-15.759	-10.293	-12.652	-6.796	-8.755	-8.957	-12.092	-30.635
1850	1.85	-16.18	-11.458	-13.822	-28.146	-12.068	-14.991	-18.209	-25.655
1851	1.851	-9.83	-10.297	-11.895	-19.907	-9.187	-7.67	-12.921	-21.251
1852	1.852	-14.12	-5.08	-13.84	-2.162	-10.567	1.2	32.525	24.586
1853	1.853	-16.485	-7.979	-11.713	4.735	-6.138	-16.832	26.527	30.548
1854	1.854	-13.039	-10.486	-15.593	-14.5	-7.902	-24.408	-12.254	-19.443
1855	1.855	-12.51	-22.671	-13.084	3.218	-8.309	-17.475	-17.361	-12.907
1856	1.856	-15.466	-34.849	-9.8	0.824	-10.662	-11.117	-21.894	-6.95
1857	1.857	-10.684	-17.434	-9.42	-18.401	-7.78	-5.344	-26.013	-45.697
1858	1.858	-15.384	-24.414	-13.872	-26.016	-9.738	-17.569	-22.374	-30.644
1859	1.859	-14.861	-13.777	-8.453	-37.717	-8.598	-12.953	-25.696	-7.85
1860	1.86	-14.529	-11.849	-13.295	-14.376	-10.165	-14.34	-16.486	-20.289
1861	1.861	-14.203	-10.107	-5.941	1.215	-10.382	-15.535	-24.908	-23.992
1862	1.862	-15.424	-8.551	-12.711	-12.976	-7.307	-12.076	-17.494	-20.739
1863	1.863	-16.647	-12.809	-13.485	-25.838	-6.17	-9.002	-20.004	-23.858
1864	1.864	-15.559	-13.965	-11.161	-23.61	-8.126	-8.055	-22.323	-15.576
1865	1.865	-14.856	-10.487	-13.096	-17.319	-10.272	-12.343	-16.657	2.191
1866	1.866	-16.283	-15.712	-9.808	-19.322	-9.515	-11.603	-11.544	-9.461
1867	1.867	-14.998	-10.872	-9.226	-14.183	-12.042	-11.06	-0.615	-11.605
1868	1.868	-13.52	-11.649	-11.744	9.529	-8.574	-13.022	-7.856	-9.695
1869	1.869	-15.135	-2.754	-13.098	6.159	-10.916	-13.63	-19.745	-1.017
1870	1.87	-15.008	-13.602	-15.229	-22.17	-11.311	-13.256	-43.641	-2.586
1871	1.871	-16.055	-19.033	-12.523	-18.572	-5.904	-10.561	-53.78	-15.579
1872	1.872	-14.389	-8.977	-13.686	-1.628	-9.589	-11.931	-50.766	-24.299
1873	1.873	-17.948	-15.37	-15.237	-17.389	-7.268	-9.042	-48.145	-25.858
1874	1.874	-21.317	-16.541	-12.535	-14.737	-9.398	-14.272	-9.692	-18.71
1875	1.875	-18.495	-19.631	-15.052	-14.586	-11.34	-10.796	110.244	4.127
1876	1.876	-19.718	-12.851	-9.247	-22.191	-9.412	-8.869	49.272	10.504
1877	1.877	-13.986	-4.923	-14.857	-1.157	-9.614	0.027	-7.637	-7.496
1878	1.878	-9.99	-8.033	-15.439	-9.564	-9.806	-6.366	-29.735	-15.056
1879	1.879	-5.221	2.794	-13.507	-2.104	-5.544	4.465	-23.204	-17.409
1880	1.88	-12.635	7.048	-10.613	4.798	-6.118	-2.701	-17.249	-2.522
1881	1.881	-13.664	-12.494	-9.27	11.144	-5.729	-6.387	10.378	-0.584
1882	1.882	-12.951	-20.805	-9.661	-14.047	-9.013	-2.9	55.827	-5.809
1883	1.883	-13.779	-44.031	-8.503	-17.366	-7.841	-8.118	61.786	-7.364
1884	1.884	-15.768	-22.161	-11.221	-1.72	-1.836	-7.147	0.782	-8.728
1885	1.885	-15.236	-2.41	-5.43	0.96	0.691	-2.893	-7.418	-2.353
1886	1.886	-15.869	-9.947	-7.757	-16.874	-3.358	-10.246	-14.83	-8.36
1887	1.887	-14.558	-12.267	-8.344	-14.587	-3.932	-13.131	-8.295	-3.132
1888	1.888	-17.891	-14.395	-7.777	-3.971	-7.207	-10.6	-38.713	-15.892
1889	1.889	-13.868	-20.195	-10.685	-17.531	-11.254	-8.249	-55.184	-0.015
1890	1.89	-12.559	-14.961	-12.038	-15.803	-11.622	-1.652	-50.123	-6.403
1891	1.891	-15.893	-13.409	-17.462	-14.26	-9.277	-7.63	-54.552	-0.582
1892	1.892	-14.78	-9.145	-13.995	-24.316	-15.056	-8.389	-42.162	-9.257
1893	1.893	-16.753	-5.459	-13.426	-12.493	-9.42	-6.438	14.571	-13.868
1894	1.894	-14.859	-13.779	-15.185	8.233	-4.56	-9.702	71.555	-29.737
1895	1.895	-15.088	-6.42	-7.262	10.962	-9.184	-18.573	4.825	-23.347
1896	1.896	-14.925	-21.127	-18.104	3.435	-10.911	-17.38	-39.891	-5.915
1897	1.897	-19.21	-19	-13.858	-8.144	-9.537	-9.012	-64.289	-12.85
1898	1.898	-13.817	-13.204	-10.189	-23.001	-9.132	-16.324	-42.239	-6.411
1899	1.899	-13.264	-18.431	-13.679	-13.268	-6.208	-13.385	45.22	-19.907
1900	1.9	-15.218	-16.88	-12.721	-1.027	-12.189	-12.578	80.84	-21.64
1901	1.901	-16.976	-6.813	-13.701	-24.791	-6.168	-11.773	26.667	-23.158
1902	1.902	-12.146	-15.713	-16.228	-14.672	-10.206	-11.153	-22.66	-18.858
1903	1.903	-15.443	-16.871	-13.919	-5.319	-9.605	-13.043	-13.698	-1.752
1904	1.904	-6.544	-19.97	-11.996	3.051	-8.996	-8.948	-38.036	-13.312
1905	1.905	-10.226	-20.944	-12.588	-4.436	-3.55	-12.407	-45.377	-15.453
1906	1.906	-6.742	-9.535	-14.34	-20.618	-11.459	-11.993	-51.939	-17.364
1907	1.907	-11.967	-4.903	-14.736	-22.687	-8.335	-12.343	-57.925	-15.596
1908	1.908	-12.933	-9.155	-15.13	-1.353	-11.21	-9.582	-52.485	-10.949
1909	1.909	-13.705	-12.829	-10.306	-9.62	-10.408	-9.149	-6.978	7.844
1910	1.91	-9.627	-13.973	-13.604	-12.074	-4.768	-6.2	11.248	-4.874
1911	1.911	-16.194	-23.639	-14.199	-28.252	-8.228	-11.383	38.971	-11.797
1912	1.912	-16.949	-14.718	-10.72	-8.982	-8.781	-10.761	74.234	-18.134
1913	1.913	-8.025	-13.533	-11.124	-6.376	-9.332	-14.014	60.738	-8.431
1914	1.914	-9.158	-10.435	-13.267	-8.603	-11.82	-9.904	6.597	-13.622
1915	1.915	-8.166	-17.202	-10.567	-23.424	-6.371	-8.503	-15.411	-12.021
1916	1.916	-12.978	-14.669	-10.966	-13.698	-11.182	-6.135	-21.93	-16.215
1917	1.917	-12.172	-7.29	-10.202	-4.935	-10.577	-10.926	-27.862	-12.491
1918	1.918	-14.455	-6.299	-10.021	-19.171	-7.648	-6.24	-22.369	-8.968
1919	1.919	-17.9	-8.796	-10.813	-17.146	-13.425	-12.767	-17.269	-14.162
1920	1.92	-7.794	-7.992	-10.633	-8.34	-9.334	-13.485	-21.663	-13.135
1921	1.921	-12.006	-12.786	-10.84	-9.793	-11.249	-11.111	-25.687	-12.315
1922	1.922	-13.119	-14.696	-11.82	-8.353	-13.151	-12.988	-21.972	-11.498
1923	1.923	-9.587	-11.765	-8.924	-14.646	-10.225	-18.947	-18.63	-10.898
1924	1.924	-12.644	-19.704	-12.607	-15.742	-8.856	-11.551	-21.663	-16.866
1925	1.925	-25.372	-18.543	-13.968	-10.431	-8.454	-10.546	-24.278	-22.454
1926	1.926	-16.609	-13.314	-12.816	-9.373	-8.828	-9.727	-16.551	-12.921
1927	1.927	-18.102	-12.334	-12.442	-8.515	-11.516	-7.366	-18.781	-6.477
1928	1.928	-16.687	-13.095	-11.294	-9.211	-8.798	-9.26	-16.621	-0.441
1929	1.929	-23.001	-17.14	-10.535	-17.093	-8.594	-8.65	-14.677	-7.782
1930	1.93	-19.446	-16.544	-9.191	-22.235	-7.228	-8.029	-12.912	-12.61
1931	1.931	-16.282	-19.816	-12.293	-13.26	-7.986	-11.483	-14.429	-15.108
1932	1.932	-19.118	-12.078	-14.236	-12.017	-11.65	-10.105	-13.024	-9.465
1933	1.933	-16.537	-15.174	-9.999	-15.046	-6.807	-4.278	-14.109	-8.863
1934	1.934	-18.794	-16.169	-7.507	-8.222	-7.38	-1.941	-10.57	-4.194
1935	1.935	-15.248	-16.945	-14.89	-10.665	-9.107	-6.761	-7.481	-9.599
1936	1.936	-19.825	-11.313	-11.82	-11.404	-5.614	-16.808	-10.402	-14.424
1937	1.937	-18.012	-10.717	-8.945	-9.463	-10.064	-12.548	-11.199	-12.493
1938	1.938	-15.429	-11.295	-14.967	-14.067	-5.999	-21.454	-11.986	-11.895
1939	1.939	-14.966	-11.875	-17.316	-12.281	-9.489	-13.124	-7.19	-3.956
1940	1.94	-9.088	-10.526	-13.866	-12.663	-12.793	-10.012	-7.817	-17.095
1941	1.941	-11.34	-15.957	-5.201	-13.061	-9.898	-7.099	-6.105	-18.825
1942	1.942	-14.755	-14.03	-11.246	-12.648	-8.745	-9.614	-9.609	-14.17
1943	1.943	-11.397	-8.019	-8.198	-12.21	-2.95	-15.226	-8.259	-7.008
1944	1.944	-13.074	-10.329	-15.018	-13.318	-7.02	-11.744	-5.315	-8.168
1945	1.945	-13.392	-8.386	-17.585	-13.443	-3.543	-12.331	-5.629	-11.655
1946	1.946	-13.714	-8.959	-13.558	-10.679	-6.843	-16.413	-7.559	-16.87
1947	1.947	-13.257	-7.219	-14.184	-6.383	-7.44	-13.905	-8.373	-21.69
1948	1.948	-11.257	-6.827	-13.656	-12.166	-7.066	-6.552	-3.968	-19.173
1949	1.949	-13.122	-11.279	-11.966	-12.934	-7.463	-7.514	-7.278	-6.963
1950	1.95	-13.832	-14.192	-10.666	-14.864	-12.306	-8.478	-11.291	-15.651
1951	1.951	-13.576	-12.851	-11.114	-15.43	-11.731	-9.251	-9.873	-17.192
1952	1.952	-16.614	-12.48	-10.78	-6.546	-7.667	-8.476	-10.273	-12.918
1953	1.953	-17.714	-11.334	-11.219	7.79	-11.159	-9.057	-10.711	1.424
1954	1.954	-11.857	-11.741	-14.755	-17.349	-10.787	-7.123	-11.143	11.11
1955	1.955	-14.119	-17.556	-12.676	-14.032	-9.632	-1.696	-14.686	-15.215
1956	1.956	-13.485	-18.34	-12.336	-4.738	-12.348	-6.532	-8.164	-11.526
1957	1.957	-10.142	-17.75	-15.094	-7.441	-9.649	-13.889	-11.116	-14.794
1958	1.958	-12.997	-17.171	-11.658	-14.995	-10.434	-16.794	-8.646	-11.685
1959	1.959	-19.922	-20.094	-14.038	-21.966	-9.676	-10.791	-10.999	-19.994
1960	1.96	-15.045	-12.192	-11.96	-11.318	-6.591	-8.473	-11.569	-17.441
1961	1.961	-17.515	-18.208	-15.683	-24.856	-11.046	-7.889	-8.252	-19.746
1962	1.962	-16.703	-21.338	-11.284	-16.16	-9.321	-1.9	-7.63	3.682
1963	1.963	-20.15	-6.664	-14.234	-24.102	-7.979	-9.263	-5.063	-5.605
1964	1.964	-12.752	-13.075	-15.637	-5.333	-12.439	-10.242	-10.462	-13.912
1965	1.965	-11.747	-18.902	-14.328	22.904	-10.702	-12.766	-9.924	-11.389
1966	1.966	-15.969	-27.641	-13.987	11.66	-7.221	-13.543	-10.566	-9.061
1967	1.967	-18.259	-19.721	-12.1	-12.135	-10.517	-8.704	-10.053	-6.92
1968	1.968	-13.392	-15.469	-10.204	-2.828	-10.136	-18.774	-11.468	-1.103
1969	1.969	-16.656	-19.164	-15.078	-16.95	-9.753	-20.133	-11.127	-20.441
1970	1.97	-16.048	-37.179	-15.695	-34.745	-5.503	-13.757	-10.001	-12.889
1971	1.971	-16.401	-19.389	-13.796	-18.482	-12.473	-17.252	-7.325	-19.844
1972	1.972	-14.054	-12.449	-17.894	-12.09	-7.643	-3.329	-10.067	-4.933
1973	1.973	-7.453	6.687	-18.317	-2.412	0.287	-5.274	-10.863	-14.603
1974	1.974	-12.271	-0.885	-15.058	-18.278	-4.937	-7.027	-7.006	-2.403
1975	1.975	-16.51	-7.884	-12.962	-20.395	-5.898	-11.675	-8.371	-10.337
1976	1.976	-15.732	-10.035	-6.992	-18.449	-11.896	-7.423	-7.02	-17.501
1977	1.977	-13.779	-8.121	-11.276	0.909	-2.984	-6.266	-7.399	-16.341
1978	1.978	-19.761	-16.858	-10.531	8.449	-6.453	-5.105	-5.458	-3.17
1979	1.979	-15.68	-8.949	-12.486	-17.304	-5.469	-10.33	-11.249	-4.902
1980	1.98	-17.604	-13.242	-14.442	-7.269	-12.228	-11.299	-13.555	-3.347
1981	1.981	-17.012	-12.104	-12.72	-16.58	-9.704	-10.528	-11.601	-16.312
1982	1.982	-14.093	-20.447	-4.802	-24.898	-7.371	-8.213	-12.166	-14.569
1983	1.983	-13.69	-8.659	-3.654	-12.1	-9.299	-10.15	-9.244	-19.221
1984	1.984	-13.284	-10.224	-4.631	-19.058	-12.583	-13.432	-11.738	-12.064
1985	1.985	-16.171	-14.5	-5.602	8.613	-8.502	-10.522	-10.358	-8.385
1986	1.986	-18.089	-18.185	-9.868	12.284	-7.136	-5.685	-11.487	-2.379
1987	1.987	-13.04	-9.876	-15.488	-18.689	-9.442	-5.112	-14.171	-18.446
1988	1.988	-21.73	-10.858	-13.555	-14.622	-7.29	-14.013	-9.115	-16.125
1989	1.989	-13.393	-9.902	-10.27	4.159	-4.561	-17.699	-8.504	-18.256
1990	1.99	-12.401	-1.987	-4.856	14.227	-10.35	-9.374	-10.212	-16.317
1991	1.991	-13.349	-7.225	-8.339	-20.227	-8.017	-8.399	-11.536	-11.098
1992	1.992	-12.554	-21.961	-5.039	-43.069	-9.934	-9.366	-8.217	-12.657
1993	1.993	-11.768	-19.849	-7.934	-30.688	-9.332	-8.592	-7.028	-14.015
1994	1.994	-15.238	-21.798	-6.57	-27.011	-6.402	-7.816	-7.389	-17.687
1995	1.995	-11.927	-16.591	-13.919	-16.949	-7.739	-5.875	-13.165	-18.844
1996	1.996	-15.976	-18.159	-14.878	-13.856	-4.433	-11.869	-7.525	-11.493
1997	1.997	-15.57	-19.536	-5.959	-11.147	-7.326	-11.092	-10.984	-2.61
1998	1.998	-15.162	-10.649	-7.1	-8.632	-9.25	-20.576	-7.671	-13.463
[truncated: 7,286 more rows]
