# Supplementary material for: Associations between lower-limb muscle activation and knee flexion in post-stroke individuals: A study on the stance-to-swing phases of gait
Source: PLoS One. 2017 Sep 8;12(9):e0183865. doi: 10.1371/journal.pone.0183865 (PMC5590852; doi:10.1371/journal.pone.0183865)
Supplement: S1 Dataset — (ZIP) [file pone.0183865.s001.zip › S1_Dataset/Healthy group/7/2/point.csv]

Frame	Time	sacrum.X	sacrum.Y	sacrum.Z	r asis.X	r asis.Y	r asis.Z	r thigh.X	r thigh.Y	r thigh.Z	r bar 1.X	r bar 1.Y	r bar 1.Z	r knee 1.X	r knee 1.Y	r knee 1.Z	r knee 2.X	r knee 2.Y	r knee 2.Z	r bar 2.X	r bar 2.Y	r bar 2.Z	r mall.X	r mall.Y	r mall.Z	r met.X	r met.Y	r met.Z	l asis.X	l asis.Y	l asis.Z	l thigh.X	l thigh.Y	l thigh.Z	l bar 1.X	l bar 1.Y	l bar 1.Z	l knee 1.X	l knee 1.Y	l knee 1.Z	l knee 2.X	l knee 2.Y	l knee 2.Z	l bar 2.X	l bar 2.Y	l bar 2.Z	l mall.X	l mall.Y	l mall.Z
0	0	NaN	NaN	NaN	NaN	NaN	NaN	NaN	NaN	NaN	NaN	NaN	NaN	NaN	NaN	NaN	2.57	0.48	0.25	NaN	NaN	NaN	NaN	NaN	NaN	NaN	NaN	NaN	NaN	NaN	NaN	NaN	NaN	NaN	NaN	NaN	NaN	NaN	NaN	NaN	NaN	NaN	NaN	2.57	0.33	0.64	2.62	0.09	0.58
1	0.005	NaN	NaN	NaN	NaN	NaN	NaN	NaN	NaN	NaN	NaN	NaN	NaN	NaN	NaN	NaN	2.57	0.48	0.25	NaN	NaN	NaN	NaN	NaN	NaN	NaN	NaN	NaN	NaN	NaN	NaN	NaN	NaN	NaN	NaN	NaN	NaN	NaN	NaN	NaN	NaN	NaN	NaN	2.57	0.33	0.64	2.62	0.09	0.58
2	0.01	NaN	NaN	NaN	NaN	NaN	NaN	NaN	NaN	NaN	NaN	NaN	NaN	NaN	NaN	NaN	2.57	0.48	0.25	NaN	NaN	NaN	NaN	NaN	NaN	NaN	NaN	NaN	NaN	NaN	NaN	NaN	NaN	NaN	NaN	NaN	NaN	NaN	NaN	NaN	NaN	NaN	NaN	2.57	0.33	0.64	2.62	0.09	0.58
3	0.015	NaN	NaN	NaN	NaN	NaN	NaN	NaN	NaN	NaN	NaN	NaN	NaN	NaN	NaN	NaN	2.57	0.48	0.25	NaN	NaN	NaN	NaN	NaN	NaN	NaN	NaN	NaN	NaN	NaN	NaN	NaN	NaN	NaN	NaN	NaN	NaN	NaN	NaN	NaN	NaN	NaN	NaN	2.57	0.33	0.64	2.62	0.09	0.58
4	0.02	NaN	NaN	NaN	NaN	NaN	NaN	NaN	NaN	NaN	NaN	NaN	NaN	NaN	NaN	NaN	2.57	0.48	0.25	NaN	NaN	NaN	NaN	NaN	NaN	NaN	NaN	NaN	NaN	NaN	NaN	NaN	NaN	NaN	NaN	NaN	NaN	NaN	NaN	NaN	NaN	NaN	NaN	2.57	0.33	0.64	2.62	0.09	0.58
5	0.025	NaN	NaN	NaN	NaN	NaN	NaN	NaN	NaN	NaN	NaN	NaN	NaN	NaN	NaN	NaN	2.57	0.48	0.25	NaN	NaN	NaN	NaN	NaN	NaN	NaN	NaN	NaN	NaN	NaN	NaN	NaN	NaN	NaN	NaN	NaN	NaN	NaN	NaN	NaN	NaN	NaN	NaN	2.57	0.33	0.64	2.62	0.09	0.58
6	0.03	NaN	NaN	NaN	NaN	NaN	NaN	NaN	NaN	NaN	NaN	NaN	NaN	NaN	NaN	NaN	2.57	0.48	0.25	NaN	NaN	NaN	NaN	NaN	NaN	NaN	NaN	NaN	NaN	NaN	NaN	NaN	NaN	NaN	NaN	NaN	NaN	NaN	NaN	NaN	NaN	NaN	NaN	2.57	0.33	0.64	2.62	0.09	0.58
7	0.035	NaN	NaN	NaN	NaN	NaN	NaN	NaN	NaN	NaN	NaN	NaN	NaN	NaN	NaN	NaN	2.57	0.48	0.25	NaN	NaN	NaN	NaN	NaN	NaN	NaN	NaN	NaN	NaN	NaN	NaN	NaN	NaN	NaN	NaN	NaN	NaN	NaN	NaN	NaN	NaN	NaN	NaN	2.57	0.33	0.64	2.62	0.09	0.58
8	0.04	NaN	NaN	NaN	NaN	NaN	NaN	NaN	NaN	NaN	NaN	NaN	NaN	NaN	NaN	NaN	2.57	0.48	0.25	NaN	NaN	NaN	NaN	NaN	NaN	NaN	NaN	NaN	NaN	NaN	NaN	NaN	NaN	NaN	NaN	NaN	NaN	NaN	NaN	NaN	NaN	NaN	NaN	2.57	0.33	0.64	2.62	0.09	0.58
9	0.045	NaN	NaN	NaN	NaN	NaN	NaN	NaN	NaN	NaN	NaN	NaN	NaN	NaN	NaN	NaN	2.57	0.48	0.25	NaN	NaN	NaN	NaN	NaN	NaN	NaN	NaN	NaN	NaN	NaN	NaN	NaN	NaN	NaN	NaN	NaN	NaN	NaN	NaN	NaN	NaN	NaN	NaN	2.57	0.33	0.64	2.62	0.09	0.58
10	0.05	NaN	NaN	NaN	NaN	NaN	NaN	NaN	NaN	NaN	NaN	NaN	NaN	NaN	NaN	NaN	2.57	0.48	0.25	NaN	NaN	NaN	NaN	NaN	NaN	NaN	NaN	NaN	NaN	NaN	NaN	NaN	NaN	NaN	NaN	NaN	NaN	NaN	NaN	NaN	NaN	NaN	NaN	2.57	0.33	0.64	2.62	0.09	0.58
11	0.055	NaN	NaN	NaN	NaN	NaN	NaN	NaN	NaN	NaN	NaN	NaN	NaN	NaN	NaN	NaN	2.57	0.48	0.25	NaN	NaN	NaN	NaN	NaN	NaN	NaN	NaN	NaN	NaN	NaN	NaN	NaN	NaN	NaN	NaN	NaN	NaN	NaN	NaN	NaN	NaN	NaN	NaN	2.57	0.33	0.64	2.62	0.09	0.58
12	0.06	NaN	NaN	NaN	NaN	NaN	NaN	NaN	NaN	NaN	NaN	NaN	NaN	NaN	NaN	NaN	2.57	0.48	0.25	NaN	NaN	NaN	NaN	NaN	NaN	NaN	NaN	NaN	NaN	NaN	NaN	NaN	NaN	NaN	NaN	NaN	NaN	NaN	NaN	NaN	NaN	NaN	NaN	2.57	0.33	0.64	2.62	0.09	0.58
13	0.065	NaN	NaN	NaN	NaN	NaN	NaN	NaN	NaN	NaN	NaN	NaN	NaN	NaN	NaN	NaN	2.57	0.48	0.25	NaN	NaN	NaN	NaN	NaN	NaN	NaN	NaN	NaN	NaN	NaN	NaN	NaN	NaN	NaN	NaN	NaN	NaN	NaN	NaN	NaN	NaN	NaN	NaN	2.57	0.33	0.64	2.62	0.09	0.58
14	0.07	NaN	NaN	NaN	NaN	NaN	NaN	NaN	NaN	NaN	NaN	NaN	NaN	NaN	NaN	NaN	2.57	0.48	0.25	NaN	NaN	NaN	NaN	NaN	NaN	NaN	NaN	NaN	NaN	NaN	NaN	NaN	NaN	NaN	NaN	NaN	NaN	NaN	NaN	NaN	NaN	NaN	NaN	2.57	0.33	0.64	2.62	0.09	0.58
15	0.075	NaN	NaN	NaN	NaN	NaN	NaN	NaN	NaN	NaN	NaN	NaN	NaN	NaN	NaN	NaN	2.57	0.48	0.25	NaN	NaN	NaN	NaN	NaN	NaN	NaN	NaN	NaN	NaN	NaN	NaN	NaN	NaN	NaN	NaN	NaN	NaN	NaN	NaN	NaN	NaN	NaN	NaN	2.57	0.33	0.64	2.62	0.09	0.58
16	0.08	NaN	NaN	NaN	NaN	NaN	NaN	NaN	NaN	NaN	NaN	NaN	NaN	NaN	NaN	NaN	2.57	0.48	0.25	NaN	NaN	NaN	NaN	NaN	NaN	NaN	NaN	NaN	NaN	NaN	NaN	NaN	NaN	NaN	NaN	NaN	NaN	NaN	NaN	NaN	NaN	NaN	NaN	2.57	0.33	0.64	2.62	0.09	0.58
17	0.085	NaN	NaN	NaN	NaN	NaN	NaN	NaN	NaN	NaN	NaN	NaN	NaN	NaN	NaN	NaN	2.57	0.48	0.25	NaN	NaN	NaN	NaN	NaN	NaN	NaN	NaN	NaN	NaN	NaN	NaN	NaN	NaN	NaN	NaN	NaN	NaN	NaN	NaN	NaN	NaN	NaN	NaN	2.57	0.33	0.64	2.62	0.09	0.58
18	0.09	NaN	NaN	NaN	NaN	NaN	NaN	NaN	NaN	NaN	NaN	NaN	NaN	NaN	NaN	NaN	2.57	0.48	0.25	NaN	NaN	NaN	NaN	NaN	NaN	NaN	NaN	NaN	NaN	NaN	NaN	NaN	NaN	NaN	NaN	NaN	NaN	NaN	NaN	NaN	NaN	NaN	NaN	2.57	0.33	0.64	2.62	0.09	0.58
19	0.095	NaN	NaN	NaN	NaN	NaN	NaN	NaN	NaN	NaN	NaN	NaN	NaN	NaN	NaN	NaN	2.57	0.48	0.25	NaN	NaN	NaN	NaN	NaN	NaN	NaN	NaN	NaN	NaN	NaN	NaN	NaN	NaN	NaN	NaN	NaN	NaN	NaN	NaN	NaN	NaN	NaN	NaN	2.57	0.33	0.64	2.62	0.09	0.58
20	0.1	NaN	NaN	NaN	NaN	NaN	NaN	NaN	NaN	NaN	NaN	NaN	NaN	NaN	NaN	NaN	2.57	0.48	0.25	NaN	NaN	NaN	NaN	NaN	NaN	NaN	NaN	NaN	NaN	NaN	NaN	NaN	NaN	NaN	NaN	NaN	NaN	NaN	NaN	NaN	NaN	NaN	NaN	2.57	0.33	0.64	2.62	0.09	0.58
21	0.105	NaN	NaN	NaN	NaN	NaN	NaN	NaN	NaN	NaN	NaN	NaN	NaN	NaN	NaN	NaN	2.57	0.48	0.25	NaN	NaN	NaN	NaN	NaN	NaN	NaN	NaN	NaN	NaN	NaN	NaN	NaN	NaN	NaN	NaN	NaN	NaN	NaN	NaN	NaN	NaN	NaN	NaN	2.57	0.33	0.64	2.62	0.09	0.58
22	0.11	NaN	NaN	NaN	NaN	NaN	NaN	NaN	NaN	NaN	NaN	NaN	NaN	NaN	NaN	NaN	2.57	0.48	0.25	NaN	NaN	NaN	NaN	NaN	NaN	NaN	NaN	NaN	NaN	NaN	NaN	NaN	NaN	NaN	NaN	NaN	NaN	NaN	NaN	NaN	NaN	NaN	NaN	2.57	0.33	0.64	2.62	0.09	0.58
23	0.115	NaN	NaN	NaN	NaN	NaN	NaN	NaN	NaN	NaN	NaN	NaN	NaN	NaN	NaN	NaN	2.57	0.48	0.25	NaN	NaN	NaN	NaN	NaN	NaN	NaN	NaN	NaN	NaN	NaN	NaN	NaN	NaN	NaN	NaN	NaN	NaN	NaN	NaN	NaN	NaN	NaN	NaN	2.57	0.33	0.64	2.62	0.09	0.58
24	0.12	NaN	NaN	NaN	NaN	NaN	NaN	NaN	NaN	NaN	NaN	NaN	NaN	NaN	NaN	NaN	2.57	0.48	0.25	NaN	NaN	NaN	NaN	NaN	NaN	NaN	NaN	NaN	NaN	NaN	NaN	NaN	NaN	NaN	NaN	NaN	NaN	NaN	NaN	NaN	NaN	NaN	NaN	2.57	0.33	0.64	2.62	0.09	0.58
25	0.125	NaN	NaN	NaN	NaN	NaN	NaN	NaN	NaN	NaN	NaN	NaN	NaN	NaN	NaN	NaN	2.57	0.48	0.25	NaN	NaN	NaN	NaN	NaN	NaN	NaN	NaN	NaN	NaN	NaN	NaN	NaN	NaN	NaN	NaN	NaN	NaN	NaN	NaN	NaN	NaN	NaN	NaN	2.57	0.33	0.64	2.62	0.09	0.58
26	0.13	NaN	NaN	NaN	NaN	NaN	NaN	NaN	NaN	NaN	NaN	NaN	NaN	NaN	NaN	NaN	2.57	0.48	0.25	NaN	NaN	NaN	NaN	NaN	NaN	NaN	NaN	NaN	NaN	NaN	NaN	NaN	NaN	NaN	NaN	NaN	NaN	NaN	NaN	NaN	NaN	NaN	NaN	2.57	0.33	0.64	2.62	0.09	0.58
27	0.135	NaN	NaN	NaN	NaN	NaN	NaN	NaN	NaN	NaN	NaN	NaN	NaN	NaN	NaN	NaN	2.57	0.48	0.25	NaN	NaN	NaN	NaN	NaN	NaN	NaN	NaN	NaN	NaN	NaN	NaN	NaN	NaN	NaN	NaN	NaN	NaN	NaN	NaN	NaN	NaN	NaN	NaN	2.57	0.33	0.64	2.62	0.09	0.58
28	0.14	NaN	NaN	NaN	NaN	NaN	NaN	NaN	NaN	NaN	NaN	NaN	NaN	NaN	NaN	NaN	2.57	0.48	0.25	NaN	NaN	NaN	NaN	NaN	NaN	NaN	NaN	NaN	NaN	NaN	NaN	NaN	NaN	NaN	NaN	NaN	NaN	NaN	NaN	NaN	NaN	NaN	NaN	2.57	0.33	0.64	2.62	0.09	0.58
29	0.145	NaN	NaN	NaN	NaN	NaN	NaN	NaN	NaN	NaN	NaN	NaN	NaN	NaN	NaN	NaN	2.57	0.48	0.25	NaN	NaN	NaN	NaN	NaN	NaN	NaN	NaN	NaN	NaN	NaN	NaN	NaN	NaN	NaN	NaN	NaN	NaN	NaN	NaN	NaN	NaN	NaN	NaN	2.57	0.33	0.64	2.62	0.09	0.58
30	0.15	NaN	NaN	NaN	NaN	NaN	NaN	NaN	NaN	NaN	NaN	NaN	NaN	NaN	NaN	NaN	2.57	0.48	0.25	NaN	NaN	NaN	NaN	NaN	NaN	NaN	NaN	NaN	NaN	NaN	NaN	NaN	NaN	NaN	NaN	NaN	NaN	NaN	NaN	NaN	NaN	NaN	NaN	2.57	0.33	0.64	2.62	0.09	0.58
31	0.155	NaN	NaN	NaN	NaN	NaN	NaN	NaN	NaN	NaN	NaN	NaN	NaN	NaN	NaN	NaN	2.57	0.48	0.25	NaN	NaN	NaN	NaN	NaN	NaN	NaN	NaN	NaN	NaN	NaN	NaN	NaN	NaN	NaN	NaN	NaN	NaN	NaN	NaN	NaN	NaN	NaN	NaN	2.57	0.33	0.64	2.62	0.09	0.58
32	0.16	NaN	NaN	NaN	NaN	NaN	NaN	NaN	NaN	NaN	NaN	NaN	NaN	NaN	NaN	NaN	2.57	0.48	0.25	NaN	NaN	NaN	NaN	NaN	NaN	NaN	NaN	NaN	NaN	NaN	NaN	NaN	NaN	NaN	NaN	NaN	NaN	NaN	NaN	NaN	NaN	NaN	NaN	2.57	0.33	0.64	2.62	0.09	0.58
33	0.165	NaN	NaN	NaN	NaN	NaN	NaN	NaN	NaN	NaN	NaN	NaN	NaN	NaN	NaN	NaN	2.57	0.48	0.25	NaN	NaN	NaN	NaN	NaN	NaN	NaN	NaN	NaN	NaN	NaN	NaN	NaN	NaN	NaN	NaN	NaN	NaN	NaN	NaN	NaN	NaN	NaN	NaN	2.57	0.33	0.64	2.62	0.09	0.58
34	0.17	NaN	NaN	NaN	NaN	NaN	NaN	NaN	NaN	NaN	NaN	NaN	NaN	NaN	NaN	NaN	2.57	0.48	0.25	NaN	NaN	NaN	NaN	NaN	NaN	NaN	NaN	NaN	NaN	NaN	NaN	NaN	NaN	NaN	NaN	NaN	NaN	NaN	NaN	NaN	NaN	NaN	NaN	2.57	0.33	0.64	2.62	0.09	0.58
35	0.175	NaN	NaN	NaN	NaN	NaN	NaN	NaN	NaN	NaN	NaN	NaN	NaN	NaN	NaN	NaN	2.57	0.48	0.25	NaN	NaN	NaN	NaN	NaN	NaN	NaN	NaN	NaN	NaN	NaN	NaN	NaN	NaN	NaN	NaN	NaN	NaN	NaN	NaN	NaN	NaN	NaN	NaN	2.57	0.33	0.64	2.62	0.09	0.58
36	0.18	NaN	NaN	NaN	NaN	NaN	NaN	NaN	NaN	NaN	NaN	NaN	NaN	NaN	NaN	NaN	2.57	0.48	0.25	NaN	NaN	NaN	NaN	NaN	NaN	NaN	NaN	NaN	NaN	NaN	NaN	NaN	NaN	NaN	NaN	NaN	NaN	NaN	NaN	NaN	NaN	NaN	NaN	2.57	0.33	0.64	2.62	0.09	0.58
37	0.185	NaN	NaN	NaN	NaN	NaN	NaN	NaN	NaN	NaN	NaN	NaN	NaN	NaN	NaN	NaN	2.57	0.48	0.25	NaN	NaN	NaN	NaN	NaN	NaN	NaN	NaN	NaN	NaN	NaN	NaN	NaN	NaN	NaN	NaN	NaN	NaN	NaN	NaN	NaN	NaN	NaN	NaN	2.57	0.33	0.64	2.62	0.09	0.58
38	0.19	NaN	NaN	NaN	NaN	NaN	NaN	NaN	NaN	NaN	NaN	NaN	NaN	NaN	NaN	NaN	2.57	0.48	0.25	NaN	NaN	NaN	NaN	NaN	NaN	NaN	NaN	NaN	NaN	NaN	NaN	NaN	NaN	NaN	NaN	NaN	NaN	NaN	NaN	NaN	NaN	NaN	NaN	2.57	0.33	0.64	2.62	0.09	0.58
39	0.195	NaN	NaN	NaN	NaN	NaN	NaN	NaN	NaN	NaN	NaN	NaN	NaN	NaN	NaN	NaN	2.57	0.48	0.25	NaN	NaN	NaN	NaN	NaN	NaN	NaN	NaN	NaN	NaN	NaN	NaN	NaN	NaN	NaN	NaN	NaN	NaN	NaN	NaN	NaN	NaN	NaN	NaN	2.57	0.33	0.64	2.62	0.09	0.58
40	0.2	NaN	NaN	NaN	NaN	NaN	NaN	NaN	NaN	NaN	NaN	NaN	NaN	NaN	NaN	NaN	2.57	0.48	0.25	NaN	NaN	NaN	NaN	NaN	NaN	NaN	NaN	NaN	NaN	NaN	NaN	NaN	NaN	NaN	NaN	NaN	NaN	NaN	NaN	NaN	NaN	NaN	NaN	2.57	0.33	0.64	2.62	0.09	0.58
41	0.205	NaN	NaN	NaN	NaN	NaN	NaN	NaN	NaN	NaN	NaN	NaN	NaN	NaN	NaN	NaN	2.57	0.48	0.25	NaN	NaN	NaN	NaN	NaN	NaN	NaN	NaN	NaN	NaN	NaN	NaN	NaN	NaN	NaN	NaN	NaN	NaN	NaN	NaN	NaN	NaN	NaN	NaN	2.57	0.33	0.64	2.62	0.09	0.58
42	0.21	NaN	NaN	NaN	NaN	NaN	NaN	NaN	NaN	NaN	NaN	NaN	NaN	NaN	NaN	NaN	2.57	0.48	0.25	NaN	NaN	NaN	NaN	NaN	NaN	NaN	NaN	NaN	NaN	NaN	NaN	NaN	NaN	NaN	NaN	NaN	NaN	NaN	NaN	NaN	NaN	NaN	NaN	2.57	0.33	0.64	2.62	0.09	0.58
43	0.215	NaN	NaN	NaN	NaN	NaN	NaN	NaN	NaN	NaN	NaN	NaN	NaN	NaN	NaN	NaN	2.57	0.48	0.25	NaN	NaN	NaN	NaN	NaN	NaN	NaN	NaN	NaN	NaN	NaN	NaN	NaN	NaN	NaN	NaN	NaN	NaN	NaN	NaN	NaN	NaN	NaN	NaN	2.57	0.33	0.64	2.62	0.09	0.58
44	0.22	NaN	NaN	NaN	NaN	NaN	NaN	NaN	NaN	NaN	NaN	NaN	NaN	NaN	NaN	NaN	2.57	0.48	0.25	NaN	NaN	NaN	NaN	NaN	NaN	NaN	NaN	NaN	NaN	NaN	NaN	NaN	NaN	NaN	NaN	NaN	NaN	NaN	NaN	NaN	NaN	NaN	NaN	2.57	0.33	0.64	2.62	0.09	0.58
45	0.225	NaN	NaN	NaN	NaN	NaN	NaN	NaN	NaN	NaN	NaN	NaN	NaN	NaN	NaN	NaN	2.57	0.48	0.25	NaN	NaN	NaN	NaN	NaN	NaN	NaN	NaN	NaN	NaN	NaN	NaN	NaN	NaN	NaN	NaN	NaN	NaN	NaN	NaN	NaN	NaN	NaN	NaN	2.57	0.33	0.64	2.62	0.09	0.58
46	0.23	NaN	NaN	NaN	NaN	NaN	NaN	NaN	NaN	NaN	NaN	NaN	NaN	NaN	NaN	NaN	2.57	0.48	0.25	NaN	NaN	NaN	NaN	NaN	NaN	NaN	NaN	NaN	NaN	NaN	NaN	NaN	NaN	NaN	NaN	NaN	NaN	NaN	NaN	NaN	NaN	NaN	NaN	2.57	0.33	0.64	2.62	0.09	0.58
47	0.235	NaN	NaN	NaN	NaN	NaN	NaN	NaN	NaN	NaN	NaN	NaN	NaN	NaN	NaN	NaN	2.57	0.48	0.25	NaN	NaN	NaN	NaN	NaN	NaN	NaN	NaN	NaN	NaN	NaN	NaN	NaN	NaN	NaN	NaN	NaN	NaN	NaN	NaN	NaN	NaN	NaN	NaN	2.57	0.33	0.64	2.62	0.09	0.58
48	0.24	NaN	NaN	NaN	NaN	NaN	NaN	NaN	NaN	NaN	NaN	NaN	NaN	NaN	NaN	NaN	2.57	0.48	0.25	NaN	NaN	NaN	NaN	NaN	NaN	NaN	NaN	NaN	NaN	NaN	NaN	NaN	NaN	NaN	NaN	NaN	NaN	NaN	NaN	NaN	NaN	NaN	NaN	2.57	0.33	0.64	2.62	0.09	0.58
49	0.245	NaN	NaN	NaN	NaN	NaN	NaN	NaN	NaN	NaN	NaN	NaN	NaN	NaN	NaN	NaN	2.57	0.48	0.25	NaN	NaN	NaN	NaN	NaN	NaN	NaN	NaN	NaN	NaN	NaN	NaN	NaN	NaN	NaN	NaN	NaN	NaN	NaN	NaN	NaN	NaN	NaN	NaN	2.57	0.33	0.64	2.62	0.09	0.58
50	0.25	NaN	NaN	NaN	NaN	NaN	NaN	NaN	NaN	NaN	NaN	NaN	NaN	NaN	NaN	NaN	2.57	0.48	0.25	NaN	NaN	NaN	NaN	NaN	NaN	NaN	NaN	NaN	NaN	NaN	NaN	NaN	NaN	NaN	NaN	NaN	NaN	NaN	NaN	NaN	NaN	NaN	NaN	2.57	0.33	0.64	2.62	0.09	0.58
51	0.255	NaN	NaN	NaN	NaN	NaN	NaN	NaN	NaN	NaN	NaN	NaN	NaN	NaN	NaN	NaN	2.57	0.48	0.25	NaN	NaN	NaN	NaN	NaN	NaN	NaN	NaN	NaN	NaN	NaN	NaN	NaN	NaN	NaN	NaN	NaN	NaN	NaN	NaN	NaN	NaN	NaN	NaN	2.57	0.33	0.64	2.62	0.09	0.58
52	0.26	NaN	NaN	NaN	NaN	NaN	NaN	NaN	NaN	NaN	NaN	NaN	NaN	NaN	NaN	NaN	2.57	0.48	0.25	NaN	NaN	NaN	NaN	NaN	NaN	NaN	NaN	NaN	NaN	NaN	NaN	NaN	NaN	NaN	NaN	NaN	NaN	NaN	NaN	NaN	NaN	NaN	NaN	2.57	0.33	0.64	2.62	0.09	0.58
53	0.265	NaN	NaN	NaN	NaN	NaN	NaN	NaN	NaN	NaN	NaN	NaN	NaN	NaN	NaN	NaN	2.57	0.48	0.25	NaN	NaN	NaN	NaN	NaN	NaN	NaN	NaN	NaN	NaN	NaN	NaN	NaN	NaN	NaN	NaN	NaN	NaN	NaN	NaN	NaN	NaN	NaN	NaN	2.57	0.33	0.64	2.62	0.09	0.58
54	0.27	NaN	NaN	NaN	NaN	NaN	NaN	NaN	NaN	NaN	NaN	NaN	NaN	NaN	NaN	NaN	2.57	0.48	0.25	NaN	NaN	NaN	NaN	NaN	NaN	NaN	NaN	NaN	NaN	NaN	NaN	NaN	NaN	NaN	NaN	NaN	NaN	NaN	NaN	NaN	NaN	NaN	NaN	2.57	0.33	0.64	2.62	0.09	0.58
55	0.275	NaN	NaN	NaN	NaN	NaN	NaN	NaN	NaN	NaN	NaN	NaN	NaN	NaN	NaN	NaN	2.57	0.48	0.25	NaN	NaN	NaN	NaN	NaN	NaN	NaN	NaN	NaN	NaN	NaN	NaN	NaN	NaN	NaN	NaN	NaN	NaN	NaN	NaN	NaN	NaN	NaN	NaN	2.57	0.33	0.64	2.62	0.09	0.58
56	0.28	NaN	NaN	NaN	NaN	NaN	NaN	NaN	NaN	NaN	NaN	NaN	NaN	NaN	NaN	NaN	2.57	0.48	0.25	NaN	NaN	NaN	NaN	NaN	NaN	NaN	NaN	NaN	NaN	NaN	NaN	NaN	NaN	NaN	NaN	NaN	NaN	NaN	NaN	NaN	NaN	NaN	NaN	2.57	0.33	0.64	2.62	0.09	0.58
57	0.285	NaN	NaN	NaN	NaN	NaN	NaN	NaN	NaN	NaN	NaN	NaN	NaN	NaN	NaN	NaN	2.57	0.48	0.25	NaN	NaN	NaN	NaN	NaN	NaN	NaN	NaN	NaN	NaN	NaN	NaN	NaN	NaN	NaN	NaN	NaN	NaN	NaN	NaN	NaN	NaN	NaN	NaN	2.57	0.33	0.64	2.62	0.09	0.58
58	0.29	NaN	NaN	NaN	NaN	NaN	NaN	NaN	NaN	NaN	NaN	NaN	NaN	NaN	NaN	NaN	2.57	0.48	0.25	NaN	NaN	NaN	NaN	NaN	NaN	NaN	NaN	NaN	NaN	NaN	NaN	NaN	NaN	NaN	NaN	NaN	NaN	NaN	NaN	NaN	NaN	NaN	NaN	2.57	0.33	0.64	2.62	0.09	0.58
59	0.295	NaN	NaN	NaN	NaN	NaN	NaN	NaN	NaN	NaN	NaN	NaN	NaN	NaN	NaN	NaN	2.57	0.48	0.25	NaN	NaN	NaN	NaN	NaN	NaN	NaN	NaN	NaN	NaN	NaN	NaN	NaN	NaN	NaN	NaN	NaN	NaN	NaN	NaN	NaN	NaN	NaN	NaN	2.57	0.33	0.64	2.62	0.09	0.58
60	0.3	NaN	NaN	NaN	NaN	NaN	NaN	NaN	NaN	NaN	NaN	NaN	NaN	NaN	NaN	NaN	2.57	0.48	0.25	NaN	NaN	NaN	NaN	NaN	NaN	NaN	NaN	NaN	NaN	NaN	NaN	NaN	NaN	NaN	NaN	NaN	NaN	NaN	NaN	NaN	NaN	NaN	NaN	2.57	0.33	0.64	2.62	0.09	0.58
61	0.305	NaN	NaN	NaN	NaN	NaN	NaN	NaN	NaN	NaN	NaN	NaN	NaN	NaN	NaN	NaN	2.57	0.48	0.25	NaN	NaN	NaN	NaN	NaN	NaN	NaN	NaN	NaN	NaN	NaN	NaN	NaN	NaN	NaN	NaN	NaN	NaN	NaN	NaN	NaN	NaN	NaN	NaN	2.57	0.33	0.64	2.62	0.09	0.58
62	0.31	NaN	NaN	NaN	NaN	NaN	NaN	NaN	NaN	NaN	NaN	NaN	NaN	NaN	NaN	NaN	2.57	0.48	0.25	NaN	NaN	NaN	NaN	NaN	NaN	NaN	NaN	NaN	NaN	NaN	NaN	NaN	NaN	NaN	NaN	NaN	NaN	NaN	NaN	NaN	NaN	NaN	NaN	2.57	0.33	0.64	2.62	0.09	0.58
63	0.315	NaN	NaN	NaN	NaN	NaN	NaN	NaN	NaN	NaN	NaN	NaN	NaN	NaN	NaN	NaN	2.57	0.48	0.25	NaN	NaN	NaN	NaN	NaN	NaN	NaN	NaN	NaN	NaN	NaN	NaN	NaN	NaN	NaN	NaN	NaN	NaN	NaN	NaN	NaN	NaN	NaN	NaN	2.57	0.33	0.64	2.62	0.09	0.58
64	0.32	NaN	NaN	NaN	NaN	NaN	NaN	NaN	NaN	NaN	NaN	NaN	NaN	NaN	NaN	NaN	2.57	0.48	0.25	NaN	NaN	NaN	NaN	NaN	NaN	NaN	NaN	NaN	NaN	NaN	NaN	NaN	NaN	NaN	NaN	NaN	NaN	NaN	NaN	NaN	NaN	NaN	NaN	2.57	0.33	0.64	2.62	0.09	0.58
65	0.325	NaN	NaN	NaN	NaN	NaN	NaN	NaN	NaN	NaN	NaN	NaN	NaN	NaN	NaN	NaN	2.57	0.48	0.25	NaN	NaN	NaN	NaN	NaN	NaN	NaN	NaN	NaN	NaN	NaN	NaN	NaN	NaN	NaN	NaN	NaN	NaN	NaN	NaN	NaN	NaN	NaN	NaN	2.57	0.33	0.64	2.62	0.09	0.58
66	0.33	NaN	NaN	NaN	NaN	NaN	NaN	NaN	NaN	NaN	NaN	NaN	NaN	NaN	NaN	NaN	2.57	0.48	0.25	NaN	NaN	NaN	NaN	NaN	NaN	NaN	NaN	NaN	NaN	NaN	NaN	NaN	NaN	NaN	NaN	NaN	NaN	NaN	NaN	NaN	NaN	NaN	NaN	2.57	0.33	0.64	2.62	0.09	0.58
67	0.335	NaN	NaN	NaN	NaN	NaN	NaN	NaN	NaN	NaN	NaN	NaN	NaN	NaN	NaN	NaN	2.57	0.48	0.25	NaN	NaN	NaN	NaN	NaN	NaN	NaN	NaN	NaN	NaN	NaN	NaN	NaN	NaN	NaN	NaN	NaN	NaN	NaN	NaN	NaN	NaN	NaN	NaN	2.57	0.33	0.64	2.62	0.09	0.58
68	0.34	NaN	NaN	NaN	NaN	NaN	NaN	NaN	NaN	NaN	NaN	NaN	NaN	NaN	NaN	NaN	2.57	0.48	0.25	NaN	NaN	NaN	NaN	NaN	NaN	NaN	NaN	NaN	NaN	NaN	NaN	NaN	NaN	NaN	NaN	NaN	NaN	NaN	NaN	NaN	NaN	NaN	NaN	2.57	0.33	0.64	2.62	0.09	0.58
69	0.345	NaN	NaN	NaN	NaN	NaN	NaN	NaN	NaN	NaN	NaN	NaN	NaN	NaN	NaN	NaN	2.57	0.48	0.25	NaN	NaN	NaN	NaN	NaN	NaN	NaN	NaN	NaN	NaN	NaN	NaN	NaN	NaN	NaN	NaN	NaN	NaN	NaN	NaN	NaN	NaN	NaN	NaN	2.57	0.33	0.64	2.62	0.09	0.58
70	0.35	NaN	NaN	NaN	NaN	NaN	NaN	NaN	NaN	NaN	NaN	NaN	NaN	NaN	NaN	NaN	2.57	0.48	0.25	NaN	NaN	NaN	NaN	NaN	NaN	NaN	NaN	NaN	NaN	NaN	NaN	NaN	NaN	NaN	NaN	NaN	NaN	NaN	NaN	NaN	NaN	NaN	NaN	2.57	0.33	0.64	2.62	0.09	0.58
71	0.355	NaN	NaN	NaN	NaN	NaN	NaN	NaN	NaN	NaN	NaN	NaN	NaN	NaN	NaN	NaN	2.57	0.48	0.25	NaN	NaN	NaN	NaN	NaN	NaN	NaN	NaN	NaN	NaN	NaN	NaN	NaN	NaN	NaN	NaN	NaN	NaN	NaN	NaN	NaN	NaN	NaN	NaN	2.57	0.33	0.64	2.62	0.09	0.58
72	0.36	NaN	NaN	NaN	NaN	NaN	NaN	NaN	NaN	NaN	NaN	NaN	NaN	NaN	NaN	NaN	2.57	0.48	0.25	NaN	NaN	NaN	NaN	NaN	NaN	NaN	NaN	NaN	NaN	NaN	NaN	NaN	NaN	NaN	NaN	NaN	NaN	NaN	NaN	NaN	NaN	NaN	NaN	2.57	0.33	0.64	2.62	0.09	0.58
73	0.365	NaN	NaN	NaN	NaN	NaN	NaN	NaN	NaN	NaN	NaN	NaN	NaN	NaN	NaN	NaN	2.57	0.48	0.25	NaN	NaN	NaN	NaN	NaN	NaN	NaN	NaN	NaN	NaN	NaN	NaN	NaN	NaN	NaN	NaN	NaN	NaN	NaN	NaN	NaN	NaN	NaN	NaN	2.57	0.33	0.64	2.62	0.09	0.58
74	0.37	NaN	NaN	NaN	NaN	NaN	NaN	NaN	NaN	NaN	NaN	NaN	NaN	NaN	NaN	NaN	2.57	0.48	0.25	NaN	NaN	NaN	NaN	NaN	NaN	NaN	NaN	NaN	NaN	NaN	NaN	NaN	NaN	NaN	NaN	NaN	NaN	NaN	NaN	NaN	NaN	NaN	NaN	2.57	0.33	0.64	2.62	0.09	0.58
75	0.375	NaN	NaN	NaN	NaN	NaN	NaN	NaN	NaN	NaN	NaN	NaN	NaN	NaN	NaN	NaN	2.57	0.48	0.25	NaN	NaN	NaN	NaN	NaN	NaN	NaN	NaN	NaN	NaN	NaN	NaN	NaN	NaN	NaN	NaN	NaN	NaN	NaN	NaN	NaN	NaN	NaN	NaN	2.57	0.33	0.64	2.62	0.09	0.58
76	0.38	NaN	NaN	NaN	NaN	NaN	NaN	NaN	NaN	NaN	NaN	NaN	NaN	NaN	NaN	NaN	2.57	0.48	0.25	NaN	NaN	NaN	NaN	NaN	NaN	NaN	NaN	NaN	NaN	NaN	NaN	NaN	NaN	NaN	NaN	NaN	NaN	NaN	NaN	NaN	NaN	NaN	NaN	2.57	0.33	0.64	2.62	0.09	0.58
77	0.385	NaN	NaN	NaN	NaN	NaN	NaN	NaN	NaN	NaN	NaN	NaN	NaN	NaN	NaN	NaN	2.57	0.48	0.25	NaN	NaN	NaN	NaN	NaN	NaN	NaN	NaN	NaN	NaN	NaN	NaN	NaN	NaN	NaN	NaN	NaN	NaN	NaN	NaN	NaN	NaN	NaN	NaN	2.57	0.33	0.64	2.62	0.09	0.58
78	0.39	NaN	NaN	NaN	NaN	NaN	NaN	NaN	NaN	NaN	NaN	NaN	NaN	NaN	NaN	NaN	2.57	0.48	0.25	NaN	NaN	NaN	NaN	NaN	NaN	NaN	NaN	NaN	NaN	NaN	NaN	NaN	NaN	NaN	NaN	NaN	NaN	NaN	NaN	NaN	NaN	NaN	NaN	2.57	0.33	0.64	2.62	0.09	0.58
79	0.395	NaN	NaN	NaN	NaN	NaN	NaN	NaN	NaN	NaN	NaN	NaN	NaN	NaN	NaN	NaN	2.57	0.48	0.25	NaN	NaN	NaN	NaN	NaN	NaN	NaN	NaN	NaN	NaN	NaN	NaN	NaN	NaN	NaN	NaN	NaN	NaN	NaN	NaN	NaN	NaN	NaN	NaN	2.57	0.33	0.64	2.62	0.09	0.58
80	0.4	NaN	NaN	NaN	NaN	NaN	NaN	NaN	NaN	NaN	NaN	NaN	NaN	NaN	NaN	NaN	2.57	0.48	0.25	NaN	NaN	NaN	NaN	NaN	NaN	NaN	NaN	NaN	NaN	NaN	NaN	NaN	NaN	NaN	NaN	NaN	NaN	NaN	NaN	NaN	NaN	NaN	NaN	2.57	0.33	0.64	2.62	0.09	0.58
81	0.405	NaN	NaN	NaN	NaN	NaN	NaN	NaN	NaN	NaN	NaN	NaN	NaN	NaN	NaN	NaN	2.57	0.48	0.25	NaN	NaN	NaN	NaN	NaN	NaN	NaN	NaN	NaN	NaN	NaN	NaN	NaN	NaN	NaN	NaN	NaN	NaN	NaN	NaN	NaN	NaN	NaN	NaN	2.57	0.33	0.64	2.62	0.09	0.58
82	0.41	NaN	NaN	NaN	NaN	NaN	NaN	NaN	NaN	NaN	NaN	NaN	NaN	NaN	NaN	NaN	2.57	0.48	0.25	NaN	NaN	NaN	NaN	NaN	NaN	NaN	NaN	NaN	NaN	NaN	NaN	NaN	NaN	NaN	NaN	NaN	NaN	NaN	NaN	NaN	NaN	NaN	NaN	2.57	0.33	0.64	2.62	0.09	0.58
83	0.415	NaN	NaN	NaN	NaN	NaN	NaN	NaN	NaN	NaN	NaN	NaN	NaN	NaN	NaN	NaN	2.57	0.48	0.25	NaN	NaN	NaN	NaN	NaN	NaN	NaN	NaN	NaN	NaN	NaN	NaN	NaN	NaN	NaN	NaN	NaN	NaN	NaN	NaN	NaN	NaN	NaN	NaN	2.57	0.33	0.64	2.62	0.09	0.58
84	0.42	NaN	NaN	NaN	NaN	NaN	NaN	NaN	NaN	NaN	NaN	NaN	NaN	NaN	NaN	NaN	2.57	0.48	0.25	NaN	NaN	NaN	NaN	NaN	NaN	NaN	NaN	NaN	NaN	NaN	NaN	NaN	NaN	NaN	NaN	NaN	NaN	NaN	NaN	NaN	NaN	NaN	NaN	2.57	0.33	0.64	2.62	0.09	0.58
85	0.425	NaN	NaN	NaN	NaN	NaN	NaN	NaN	NaN	NaN	NaN	NaN	NaN	NaN	NaN	NaN	2.57	0.48	0.25	NaN	NaN	NaN	NaN	NaN	NaN	NaN	NaN	NaN	NaN	NaN	NaN	NaN	NaN	NaN	NaN	NaN	NaN	NaN	NaN	NaN	NaN	NaN	NaN	2.57	0.33	0.64	2.62	0.09	0.58
86	0.43	NaN	NaN	NaN	NaN	NaN	NaN	NaN	NaN	NaN	NaN	NaN	NaN	NaN	NaN	NaN	2.57	0.48	0.25	NaN	NaN	NaN	NaN	NaN	NaN	NaN	NaN	NaN	NaN	NaN	NaN	NaN	NaN	NaN	NaN	NaN	NaN	NaN	NaN	NaN	NaN	NaN	NaN	2.57	0.33	0.64	2.62	0.09	0.58
87	0.435	NaN	NaN	NaN	NaN	NaN	NaN	NaN	NaN	NaN	NaN	NaN	NaN	NaN	NaN	NaN	2.57	0.48	0.25	NaN	NaN	NaN	NaN	NaN	NaN	NaN	NaN	NaN	NaN	NaN	NaN	NaN	NaN	NaN	NaN	NaN	NaN	NaN	NaN	NaN	NaN	NaN	NaN	2.57	0.33	0.64	2.62	0.09	0.58
88	0.44	NaN	NaN	NaN	NaN	NaN	NaN	NaN	NaN	NaN	NaN	NaN	NaN	NaN	NaN	NaN	2.57	0.48	0.25	NaN	NaN	NaN	NaN	NaN	NaN	NaN	NaN	NaN	NaN	NaN	NaN	NaN	NaN	NaN	NaN	NaN	NaN	NaN	NaN	NaN	NaN	NaN	NaN	2.57	0.33	0.64	2.62	0.09	0.58
89	0.445	NaN	NaN	NaN	NaN	NaN	NaN	NaN	NaN	NaN	NaN	NaN	NaN	NaN	NaN	NaN	2.57	0.48	0.25	NaN	NaN	NaN	NaN	NaN	NaN	NaN	NaN	NaN	NaN	NaN	NaN	NaN	NaN	NaN	NaN	NaN	NaN	NaN	NaN	NaN	NaN	NaN	NaN	2.57	0.33	0.64	2.62	0.09	0.58
90	0.45	NaN	NaN	NaN	NaN	NaN	NaN	NaN	NaN	NaN	NaN	NaN	NaN	NaN	NaN	NaN	2.57	0.48	0.25	NaN	NaN	NaN	NaN	NaN	NaN	NaN	NaN	NaN	NaN	NaN	NaN	NaN	NaN	NaN	NaN	NaN	NaN	NaN	NaN	NaN	NaN	NaN	NaN	2.57	0.33	0.64	2.62	0.09	0.58
91	0.455	NaN	NaN	NaN	NaN	NaN	NaN	NaN	NaN	NaN	NaN	NaN	NaN	NaN	NaN	NaN	2.57	0.48	0.25	NaN	NaN	NaN	NaN	NaN	NaN	NaN	NaN	NaN	NaN	NaN	NaN	NaN	NaN	NaN	NaN	NaN	NaN	NaN	NaN	NaN	NaN	NaN	NaN	2.57	0.33	0.64	2.62	0.09	0.58
92	0.46	NaN	NaN	NaN	NaN	NaN	NaN	NaN	NaN	NaN	NaN	NaN	NaN	NaN	NaN	NaN	2.57	0.48	0.25	NaN	NaN	NaN	NaN	NaN	NaN	NaN	NaN	NaN	NaN	NaN	NaN	NaN	NaN	NaN	NaN	NaN	NaN	NaN	NaN	NaN	NaN	NaN	NaN	2.57	0.33	0.64	2.62	0.09	0.58
93	0.465	NaN	NaN	NaN	NaN	NaN	NaN	NaN	NaN	NaN	NaN	NaN	NaN	NaN	NaN	NaN	2.57	0.48	0.25	NaN	NaN	NaN	NaN	NaN	NaN	NaN	NaN	NaN	NaN	NaN	NaN	NaN	NaN	NaN	NaN	NaN	NaN	NaN	NaN	NaN	NaN	NaN	NaN	2.57	0.33	0.64	2.62	0.09	0.58
94	0.47	NaN	NaN	NaN	NaN	NaN	NaN	NaN	NaN	NaN	NaN	NaN	NaN	NaN	NaN	NaN	2.57	0.48	0.25	NaN	NaN	NaN	NaN	NaN	NaN	NaN	NaN	NaN	NaN	NaN	NaN	NaN	NaN	NaN	NaN	NaN	NaN	NaN	NaN	NaN	NaN	NaN	NaN	2.57	0.33	0.64	2.62	0.09	0.58
95	0.475	NaN	NaN	NaN	NaN	NaN	NaN	NaN	NaN	NaN	NaN	NaN	NaN	NaN	NaN	NaN	2.57	0.48	0.25	NaN	NaN	NaN	NaN	NaN	NaN	NaN	NaN	NaN	NaN	NaN	NaN	NaN	NaN	NaN	NaN	NaN	NaN	NaN	NaN	NaN	NaN	NaN	NaN	2.57	0.33	0.64	2.62	0.09	0.58
96	0.48	NaN	NaN	NaN	NaN	NaN	NaN	NaN	NaN	NaN	NaN	NaN	NaN	NaN	NaN	NaN	2.57	0.48	0.25	NaN	NaN	NaN	NaN	NaN	NaN	NaN	NaN	NaN	NaN	NaN	NaN	NaN	NaN	NaN	NaN	NaN	NaN	NaN	NaN	NaN	NaN	NaN	NaN	2.57	0.33	0.64	2.62	0.09	0.58
97	0.485	NaN	NaN	NaN	NaN	NaN	NaN	NaN	NaN	NaN	NaN	NaN	NaN	NaN	NaN	NaN	2.57	0.48	0.25	NaN	NaN	NaN	NaN	NaN	NaN	NaN	NaN	NaN	NaN	NaN	NaN	NaN	NaN	NaN	NaN	NaN	NaN	NaN	NaN	NaN	NaN	NaN	NaN	2.57	0.33	0.64	2.62	0.09	0.58
98	0.49	NaN	NaN	NaN	NaN	NaN	NaN	NaN	NaN	NaN	NaN	NaN	NaN	NaN	NaN	NaN	2.57	0.48	0.25	NaN	NaN	NaN	NaN	NaN	NaN	NaN	NaN	NaN	NaN	NaN	NaN	NaN	NaN	NaN	NaN	NaN	NaN	NaN	NaN	NaN	NaN	NaN	NaN	2.57	0.33	0.64	2.62	0.09	0.58
99	0.495	NaN	NaN	NaN	NaN	NaN	NaN	NaN	NaN	NaN	NaN	NaN	NaN	NaN	NaN	NaN	2.57	0.48	0.25	NaN	NaN	NaN	NaN	NaN	NaN	NaN	NaN	NaN	NaN	NaN	NaN	NaN	NaN	NaN	NaN	NaN	NaN	NaN	NaN	NaN	NaN	NaN	NaN	2.57	0.33	0.64	2.62	0.09	0.58
100	0.5	NaN	NaN	NaN	NaN	NaN	NaN	NaN	NaN	NaN	NaN	NaN	NaN	NaN	NaN	NaN	2.57	0.48	0.25	NaN	NaN	NaN	NaN	NaN	NaN	NaN	NaN	NaN	NaN	NaN	NaN	NaN	NaN	NaN	NaN	NaN	NaN	NaN	NaN	NaN	NaN	NaN	NaN	2.57	0.33	0.64	2.62	0.09	0.58
101	0.505	NaN	NaN	NaN	NaN	NaN	NaN	NaN	NaN	NaN	NaN	NaN	NaN	NaN	NaN	NaN	2.57	0.48	0.25	NaN	NaN	NaN	NaN	NaN	NaN	NaN	NaN	NaN	NaN	NaN	NaN	NaN	NaN	NaN	NaN	NaN	NaN	NaN	NaN	NaN	NaN	NaN	NaN	2.57	0.33	0.64	2.62	0.09	0.58
102	0.51	NaN	NaN	NaN	NaN	NaN	NaN	NaN	NaN	NaN	NaN	NaN	NaN	NaN	NaN	NaN	2.57	0.48	0.25	NaN	NaN	NaN	NaN	NaN	NaN	NaN	NaN	NaN	NaN	NaN	NaN	NaN	NaN	NaN	NaN	NaN	NaN	NaN	NaN	NaN	NaN	NaN	NaN	2.57	0.33	0.64	2.62	0.09	0.58
103	0.515	NaN	NaN	NaN	NaN	NaN	NaN	NaN	NaN	NaN	NaN	NaN	NaN	NaN	NaN	NaN	2.57	0.48	0.25	NaN	NaN	NaN	NaN	NaN	NaN	NaN	NaN	NaN	NaN	NaN	NaN	NaN	NaN	NaN	NaN	NaN	NaN	NaN	NaN	NaN	NaN	NaN	NaN	2.57	0.33	0.64	2.62	0.09	0.58
104	0.52	NaN	NaN	NaN	NaN	NaN	NaN	NaN	NaN	NaN	NaN	NaN	NaN	NaN	NaN	NaN	2.57	0.48	0.25	NaN	NaN	NaN	NaN	NaN	NaN	NaN	NaN	NaN	NaN	NaN	NaN	NaN	NaN	NaN	NaN	NaN	NaN	NaN	NaN	NaN	NaN	NaN	NaN	2.57	0.33	0.64	2.62	0.09	0.58
105	0.525	NaN	NaN	NaN	NaN	NaN	NaN	NaN	NaN	NaN	NaN	NaN	NaN	NaN	NaN	NaN	2.57	0.48	0.25	NaN	NaN	NaN	NaN	NaN	NaN	NaN	NaN	NaN	NaN	NaN	NaN	NaN	NaN	NaN	NaN	NaN	NaN	NaN	NaN	NaN	NaN	NaN	NaN	2.57	0.33	0.64	2.62	0.09	0.58
106	0.53	NaN	NaN	NaN	NaN	NaN	NaN	NaN	NaN	NaN	NaN	NaN	NaN	NaN	NaN	NaN	2.57	0.48	0.25	NaN	NaN	NaN	NaN	NaN	NaN	NaN	NaN	NaN	NaN	NaN	NaN	NaN	NaN	NaN	NaN	NaN	NaN	NaN	NaN	NaN	NaN	NaN	NaN	2.57	0.33	0.64	2.62	0.09	0.58
107	0.535	NaN	NaN	NaN	NaN	NaN	NaN	NaN	NaN	NaN	NaN	NaN	NaN	NaN	NaN	NaN	2.57	0.48	0.25	NaN	NaN	NaN	NaN	NaN	NaN	NaN	NaN	NaN	NaN	NaN	NaN	NaN	NaN	NaN	NaN	NaN	NaN	NaN	NaN	NaN	NaN	NaN	NaN	2.57	0.33	0.64	2.62	0.09	0.58
108	0.54	NaN	NaN	NaN	NaN	NaN	NaN	NaN	NaN	NaN	NaN	NaN	NaN	NaN	NaN	NaN	2.57	0.48	0.25	NaN	NaN	NaN	NaN	NaN	NaN	NaN	NaN	NaN	NaN	NaN	NaN	NaN	NaN	NaN	NaN	NaN	NaN	NaN	NaN	NaN	NaN	NaN	NaN	2.57	0.33	0.64	2.62	0.09	0.58
109	0.545	NaN	NaN	NaN	NaN	NaN	NaN	NaN	NaN	NaN	NaN	NaN	NaN	NaN	NaN	NaN	2.57	0.48	0.25	NaN	NaN	NaN	NaN	NaN	NaN	NaN	NaN	NaN	NaN	NaN	NaN	NaN	NaN	NaN	NaN	NaN	NaN	NaN	NaN	NaN	NaN	NaN	NaN	2.57	0.33	0.64	2.62	0.09	0.58
110	0.55	NaN	NaN	NaN	NaN	NaN	NaN	NaN	NaN	NaN	NaN	NaN	NaN	NaN	NaN	NaN	2.57	0.48	0.25	NaN	NaN	NaN	NaN	NaN	NaN	NaN	NaN	NaN	NaN	NaN	NaN	NaN	NaN	NaN	NaN	NaN	NaN	NaN	NaN	NaN	NaN	NaN	NaN	2.57	0.33	0.64	2.62	0.09	0.58
111	0.555	NaN	NaN	NaN	NaN	NaN	NaN	NaN	NaN	NaN	NaN	NaN	NaN	NaN	NaN	NaN	2.57	0.48	0.25	NaN	NaN	NaN	NaN	NaN	NaN	NaN	NaN	NaN	NaN	NaN	NaN	NaN	NaN	NaN	NaN	NaN	NaN	NaN	NaN	NaN	NaN	NaN	NaN	2.57	0.33	0.64	2.62	0.09	0.58
112	0.56	NaN	NaN	NaN	NaN	NaN	NaN	NaN	NaN	NaN	NaN	NaN	NaN	NaN	NaN	NaN	2.57	0.48	0.25	NaN	NaN	NaN	NaN	NaN	NaN	NaN	NaN	NaN	NaN	NaN	NaN	NaN	NaN	NaN	NaN	NaN	NaN	NaN	NaN	NaN	NaN	NaN	NaN	2.57	0.33	0.64	2.62	0.09	0.58
113	0.565	NaN	NaN	NaN	NaN	NaN	NaN	NaN	NaN	NaN	NaN	NaN	NaN	NaN	NaN	NaN	2.57	0.48	0.25	NaN	NaN	NaN	NaN	NaN	NaN	NaN	NaN	NaN	NaN	NaN	NaN	NaN	NaN	NaN	NaN	NaN	NaN	NaN	NaN	NaN	NaN	NaN	NaN	2.57	0.33	0.64	2.62	0.09	0.58
114	0.57	NaN	NaN	NaN	NaN	NaN	NaN	NaN	NaN	NaN	NaN	NaN	NaN	NaN	NaN	NaN	2.57	0.48	0.25	NaN	NaN	NaN	NaN	NaN	NaN	NaN	NaN	NaN	NaN	NaN	NaN	NaN	NaN	NaN	NaN	NaN	NaN	NaN	NaN	NaN	NaN	NaN	NaN	2.57	0.33	0.64	2.62	0.09	0.58
115	0.575	NaN	NaN	NaN	NaN	NaN	NaN	NaN	NaN	NaN	NaN	NaN	NaN	NaN	NaN	NaN	2.57	0.48	0.25	NaN	NaN	NaN	NaN	NaN	NaN	NaN	NaN	NaN	NaN	NaN	NaN	NaN	NaN	NaN	NaN	NaN	NaN	NaN	NaN	NaN	NaN	NaN	NaN	2.57	0.33	0.64	2.62	0.09	0.58
116	0.58	NaN	NaN	NaN	NaN	NaN	NaN	NaN	NaN	NaN	NaN	NaN	NaN	NaN	NaN	NaN	2.57	0.48	0.25	NaN	NaN	NaN	NaN	NaN	NaN	NaN	NaN	NaN	NaN	NaN	NaN	NaN	NaN	NaN	NaN	NaN	NaN	NaN	NaN	NaN	NaN	NaN	NaN	2.57	0.33	0.64	2.62	0.09	0.58
117	0.585	NaN	NaN	NaN	NaN	NaN	NaN	NaN	NaN	NaN	NaN	NaN	NaN	NaN	NaN	NaN	2.57	0.48	0.25	NaN	NaN	NaN	NaN	NaN	NaN	NaN	NaN	NaN	NaN	NaN	NaN	NaN	NaN	NaN	NaN	NaN	NaN	NaN	NaN	NaN	NaN	NaN	NaN	2.57	0.33	0.64	2.62	0.09	0.58
118	0.59	NaN	NaN	NaN	NaN	NaN	NaN	NaN	NaN	NaN	NaN	NaN	NaN	NaN	NaN	NaN	2.57	0.48	0.25	NaN	NaN	NaN	NaN	NaN	NaN	NaN	NaN	NaN	NaN	NaN	NaN	NaN	NaN	NaN	NaN	NaN	NaN	NaN	NaN	NaN	NaN	NaN	NaN	2.57	0.33	0.64	2.62	0.09	0.58
119	0.595	NaN	NaN	NaN	NaN	NaN	NaN	NaN	NaN	NaN	NaN	NaN	NaN	NaN	NaN	NaN	2.57	0.48	0.25	NaN	NaN	NaN	NaN	NaN	NaN	NaN	NaN	NaN	NaN	NaN	NaN	NaN	NaN	NaN	NaN	NaN	NaN	NaN	NaN	NaN	NaN	NaN	NaN	2.57	0.33	0.64	2.62	0.09	0.58
120	0.6	NaN	NaN	NaN	NaN	NaN	NaN	NaN	NaN	NaN	NaN	NaN	NaN	NaN	NaN	NaN	2.57	0.48	0.25	NaN	NaN	NaN	NaN	NaN	NaN	NaN	NaN	NaN	NaN	NaN	NaN	NaN	NaN	NaN	NaN	NaN	NaN	NaN	NaN	NaN	NaN	NaN	NaN	2.57	0.33	0.64	2.62	0.09	0.58
121	0.605	NaN	NaN	NaN	NaN	NaN	NaN	NaN	NaN	NaN	NaN	NaN	NaN	NaN	NaN	NaN	2.57	0.48	0.25	NaN	NaN	NaN	NaN	NaN	NaN	NaN	NaN	NaN	NaN	NaN	NaN	NaN	NaN	NaN	NaN	NaN	NaN	NaN	NaN	NaN	NaN	NaN	NaN	2.57	0.33	0.64	2.62	0.09	0.58
122	0.61	NaN	NaN	NaN	NaN	NaN	NaN	NaN	NaN	NaN	NaN	NaN	NaN	NaN	NaN	NaN	2.57	0.48	0.25	NaN	NaN	NaN	NaN	NaN	NaN	NaN	NaN	NaN	NaN	NaN	NaN	NaN	NaN	NaN	NaN	NaN	NaN	NaN	NaN	NaN	NaN	NaN	NaN	2.57	0.33	0.64	2.62	0.09	0.58
123	0.615	NaN	NaN	NaN	NaN	NaN	NaN	NaN	NaN	NaN	NaN	NaN	NaN	NaN	NaN	NaN	2.57	0.48	0.25	NaN	NaN	NaN	NaN	NaN	NaN	NaN	NaN	NaN	NaN	NaN	NaN	NaN	NaN	NaN	NaN	NaN	NaN	NaN	NaN	NaN	NaN	NaN	NaN	2.57	0.33	0.64	2.62	0.09	0.58
124	0.62	NaN	NaN	NaN	NaN	NaN	NaN	NaN	NaN	NaN	NaN	NaN	NaN	NaN	NaN	NaN	2.57	0.48	0.25	NaN	NaN	NaN	NaN	NaN	NaN	NaN	NaN	NaN	NaN	NaN	NaN	NaN	NaN	NaN	NaN	NaN	NaN	NaN	NaN	NaN	NaN	NaN	NaN	2.57	0.33	0.64	2.62	0.09	0.58
125	0.625	NaN	NaN	NaN	NaN	NaN	NaN	NaN	NaN	NaN	NaN	NaN	NaN	NaN	NaN	NaN	2.57	0.48	0.25	NaN	NaN	NaN	NaN	NaN	NaN	NaN	NaN	NaN	NaN	NaN	NaN	NaN	NaN	NaN	NaN	NaN	NaN	NaN	NaN	NaN	NaN	NaN	NaN	2.57	0.33	0.64	2.62	0.09	0.58
126	0.63	NaN	NaN	NaN	NaN	NaN	NaN	NaN	NaN	NaN	NaN	NaN	NaN	NaN	NaN	NaN	2.57	0.48	0.25	NaN	NaN	NaN	NaN	NaN	NaN	NaN	NaN	NaN	NaN	NaN	NaN	NaN	NaN	NaN	NaN	NaN	NaN	NaN	NaN	NaN	NaN	NaN	NaN	2.57	0.33	0.64	2.62	0.09	0.58
127	0.635	NaN	NaN	NaN	NaN	NaN	NaN	NaN	NaN	NaN	NaN	NaN	NaN	NaN	NaN	NaN	2.57	0.48	0.25	NaN	NaN	NaN	NaN	NaN	NaN	NaN	NaN	NaN	NaN	NaN	NaN	NaN	NaN	NaN	NaN	NaN	NaN	NaN	NaN	NaN	NaN	NaN	NaN	2.57	0.33	0.64	2.62	0.09	0.58
128	0.64	NaN	NaN	NaN	NaN	NaN	NaN	NaN	NaN	NaN	NaN	NaN	NaN	NaN	NaN	NaN	2.57	0.48	0.25	NaN	NaN	NaN	NaN	NaN	NaN	NaN	NaN	NaN	NaN	NaN	NaN	NaN	NaN	NaN	NaN	NaN	NaN	NaN	NaN	NaN	NaN	NaN	NaN	2.57	0.33	0.64	2.62	0.09	0.58
129	0.645	NaN	NaN	NaN	NaN	NaN	NaN	NaN	NaN	NaN	NaN	NaN	NaN	NaN	NaN	NaN	2.57	0.48	0.25	NaN	NaN	NaN	NaN	NaN	NaN	NaN	NaN	NaN	NaN	NaN	NaN	NaN	NaN	NaN	NaN	NaN	NaN	NaN	NaN	NaN	NaN	NaN	NaN	2.57	0.33	0.64	2.62	0.09	0.58
130	0.65	NaN	NaN	NaN	NaN	NaN	NaN	NaN	NaN	NaN	NaN	NaN	NaN	NaN	NaN	NaN	2.57	0.48	0.25	NaN	NaN	NaN	NaN	NaN	NaN	NaN	NaN	NaN	NaN	NaN	NaN	NaN	NaN	NaN	NaN	NaN	NaN	NaN	NaN	NaN	NaN	NaN	NaN	2.57	0.33	0.64	2.62	0.09	0.58
131	0.655	NaN	NaN	NaN	NaN	NaN	NaN	NaN	NaN	NaN	NaN	NaN	NaN	NaN	NaN	NaN	2.57	0.48	0.25	NaN	NaN	NaN	NaN	NaN	NaN	NaN	NaN	NaN	NaN	NaN	NaN	NaN	NaN	NaN	NaN	NaN	NaN	NaN	NaN	NaN	NaN	NaN	NaN	2.57	0.33	0.64	2.62	0.09	0.58
132	0.66	NaN	NaN	NaN	NaN	NaN	NaN	NaN	NaN	NaN	NaN	NaN	NaN	NaN	NaN	NaN	2.57	0.48	0.25	NaN	NaN	NaN	NaN	NaN	NaN	NaN	NaN	NaN	NaN	NaN	NaN	NaN	NaN	NaN	NaN	NaN	NaN	NaN	NaN	NaN	NaN	NaN	NaN	2.57	0.33	0.64	2.62	0.09	0.58
133	0.665	NaN	NaN	NaN	NaN	NaN	NaN	NaN	NaN	NaN	NaN	NaN	NaN	NaN	NaN	NaN	2.57	0.48	0.25	NaN	NaN	NaN	NaN	NaN	NaN	NaN	NaN	NaN	NaN	NaN	NaN	NaN	NaN	NaN	NaN	NaN	NaN	NaN	NaN	NaN	NaN	NaN	NaN	2.57	0.33	0.64	2.62	0.09	0.58
134	0.67	NaN	NaN	NaN	NaN	NaN	NaN	NaN	NaN	NaN	NaN	NaN	NaN	NaN	NaN	NaN	2.57	0.48	0.25	NaN	NaN	NaN	NaN	NaN	NaN	NaN	NaN	NaN	NaN	NaN	NaN	NaN	NaN	NaN	NaN	NaN	NaN	NaN	NaN	NaN	NaN	NaN	NaN	2.57	0.33	0.64	2.62	0.09	0.58
135	0.675	NaN	NaN	NaN	NaN	NaN	NaN	NaN	NaN	NaN	NaN	NaN	NaN	NaN	NaN	NaN	2.57	0.48	0.25	NaN	NaN	NaN	NaN	NaN	NaN	NaN	NaN	NaN	NaN	NaN	NaN	NaN	NaN	NaN	NaN	NaN	NaN	NaN	NaN	NaN	NaN	NaN	NaN	2.57	0.33	0.64	2.62	0.09	0.58
136	0.68	NaN	NaN	NaN	NaN	NaN	NaN	NaN	NaN	NaN	NaN	NaN	NaN	NaN	NaN	NaN	2.57	0.48	0.25	NaN	NaN	NaN	NaN	NaN	NaN	NaN	NaN	NaN	NaN	NaN	NaN	NaN	NaN	NaN	NaN	NaN	NaN	NaN	NaN	NaN	NaN	NaN	NaN	2.57	0.33	0.64	2.62	0.09	0.58
137	0.685	NaN	NaN	NaN	NaN	NaN	NaN	NaN	NaN	NaN	NaN	NaN	NaN	NaN	NaN	NaN	2.57	0.48	0.25	NaN	NaN	NaN	NaN	NaN	NaN	NaN	NaN	NaN	NaN	NaN	NaN	NaN	NaN	NaN	NaN	NaN	NaN	NaN	NaN	NaN	NaN	NaN	NaN	2.57	0.33	0.64	2.62	0.09	0.58
138	0.69	NaN	NaN	NaN	NaN	NaN	NaN	NaN	NaN	NaN	NaN	NaN	NaN	NaN	NaN	NaN	2.57	0.48	0.25	NaN	NaN	NaN	NaN	NaN	NaN	NaN	NaN	NaN	NaN	NaN	NaN	NaN	NaN	NaN	NaN	NaN	NaN	NaN	NaN	NaN	NaN	NaN	NaN	2.57	0.33	0.64	2.62	0.09	0.58
139	0.695	NaN	NaN	NaN	NaN	NaN	NaN	NaN	NaN	NaN	NaN	NaN	NaN	NaN	NaN	NaN	2.57	0.48	0.25	NaN	NaN	NaN	NaN	NaN	NaN	NaN	NaN	NaN	NaN	NaN	NaN	NaN	NaN	NaN	NaN	NaN	NaN	NaN	NaN	NaN	NaN	NaN	NaN	2.57	0.33	0.64	2.62	0.09	0.58
140	0.7	NaN	NaN	NaN	NaN	NaN	NaN	NaN	NaN	NaN	NaN	NaN	NaN	NaN	NaN	NaN	2.57	0.48	0.25	NaN	NaN	NaN	NaN	NaN	NaN	NaN	NaN	NaN	NaN	NaN	NaN	NaN	NaN	NaN	NaN	NaN	NaN	NaN	NaN	NaN	NaN	NaN	NaN	2.57	0.33	0.64	2.62	0.09	0.58
141	0.705	NaN	NaN	NaN	NaN	NaN	NaN	NaN	NaN	NaN	NaN	NaN	NaN	NaN	NaN	NaN	2.57	0.48	0.25	NaN	NaN	NaN	NaN	NaN	NaN	NaN	NaN	NaN	NaN	NaN	NaN	NaN	NaN	NaN	NaN	NaN	NaN	NaN	NaN	NaN	NaN	NaN	NaN	2.57	0.33	0.64	2.62	0.09	0.58
142	0.71	NaN	NaN	NaN	NaN	NaN	NaN	NaN	NaN	NaN	NaN	NaN	NaN	NaN	NaN	NaN	2.57	0.48	0.25	NaN	NaN	NaN	NaN	NaN	NaN	NaN	NaN	NaN	NaN	NaN	NaN	NaN	NaN	NaN	NaN	NaN	NaN	NaN	NaN	NaN	NaN	NaN	NaN	2.57	0.33	0.64	2.62	0.09	0.58
143	0.715	NaN	NaN	NaN	NaN	NaN	NaN	NaN	NaN	NaN	NaN	NaN	NaN	NaN	NaN	NaN	2.57	0.48	0.25	NaN	NaN	NaN	NaN	NaN	NaN	NaN	NaN	NaN	NaN	NaN	NaN	NaN	NaN	NaN	NaN	NaN	NaN	NaN	NaN	NaN	NaN	NaN	NaN	2.57	0.33	0.64	2.62	0.09	0.58
144	0.72	NaN	NaN	NaN	NaN	NaN	NaN	NaN	NaN	NaN	NaN	NaN	NaN	NaN	NaN	NaN	2.57	0.48	0.25	NaN	NaN	NaN	NaN	NaN	NaN	NaN	NaN	NaN	NaN	NaN	NaN	NaN	NaN	NaN	NaN	NaN	NaN	NaN	NaN	NaN	NaN	NaN	NaN	2.57	0.33	0.64	2.62	0.09	0.58
145	0.725	NaN	NaN	NaN	NaN	NaN	NaN	NaN	NaN	NaN	NaN	NaN	NaN	NaN	NaN	NaN	2.57	0.48	0.25	NaN	NaN	NaN	NaN	NaN	NaN	NaN	NaN	NaN	NaN	NaN	NaN	NaN	NaN	NaN	NaN	NaN	NaN	NaN	NaN	NaN	NaN	NaN	NaN	2.57	0.33	0.64	2.62	0.09	0.58
146	0.73	NaN	NaN	NaN	NaN	NaN	NaN	NaN	NaN	NaN	NaN	NaN	NaN	NaN	NaN	NaN	2.57	0.48	0.25	NaN	NaN	NaN	NaN	NaN	NaN	NaN	NaN	NaN	NaN	NaN	NaN	NaN	NaN	NaN	NaN	NaN	NaN	NaN	NaN	NaN	NaN	NaN	NaN	2.57	0.33	0.64	2.62	0.09	0.58
147	0.735	NaN	NaN	NaN	NaN	NaN	NaN	NaN	NaN	NaN	NaN	NaN	NaN	NaN	NaN	NaN	2.57	0.48	0.25	NaN	NaN	NaN	NaN	NaN	NaN	NaN	NaN	NaN	NaN	NaN	NaN	NaN	NaN	NaN	NaN	NaN	NaN	NaN	NaN	NaN	NaN	NaN	NaN	2.57	0.33	0.64	2.62	0.09	0.58
148	0.74	NaN	NaN	NaN	NaN	NaN	NaN	NaN	NaN	NaN	NaN	NaN	NaN	NaN	NaN	NaN	2.57	0.48	0.25	NaN	NaN	NaN	NaN	NaN	NaN	NaN	NaN	NaN	NaN	NaN	NaN	NaN	NaN	NaN	NaN	NaN	NaN	NaN	NaN	NaN	NaN	NaN	NaN	2.57	0.33	0.64	2.62	0.09	0.58
149	0.745	NaN	NaN	NaN	NaN	NaN	NaN	NaN	NaN	NaN	NaN	NaN	NaN	NaN	NaN	NaN	2.57	0.48	0.25	NaN	NaN	NaN	NaN	NaN	NaN	NaN	NaN	NaN	NaN	NaN	NaN	NaN	NaN	NaN	NaN	NaN	NaN	NaN	NaN	NaN	NaN	NaN	NaN	2.57	0.33	0.64	2.62	0.09	0.58
150	0.75	NaN	NaN	NaN	NaN	NaN	NaN	NaN	NaN	NaN	NaN	NaN	NaN	NaN	NaN	NaN	2.57	0.48	0.25	NaN	NaN	NaN	NaN	NaN	NaN	NaN	NaN	NaN	NaN	NaN	NaN	NaN	NaN	NaN	NaN	NaN	NaN	NaN	NaN	NaN	NaN	NaN	NaN	2.57	0.33	0.64	2.62	0.09	0.58
151	0.755	NaN	NaN	NaN	NaN	NaN	NaN	NaN	NaN	NaN	NaN	NaN	NaN	NaN	NaN	NaN	2.57	0.48	0.25	NaN	NaN	NaN	NaN	NaN	NaN	NaN	NaN	NaN	NaN	NaN	NaN	NaN	NaN	NaN	NaN	NaN	NaN	NaN	NaN	NaN	NaN	NaN	NaN	2.57	0.33	0.64	2.62	0.09	0.58
152	0.76	NaN	NaN	NaN	NaN	NaN	NaN	NaN	NaN	NaN	NaN	NaN	NaN	NaN	NaN	NaN	2.57	0.48	0.25	NaN	NaN	NaN	NaN	NaN	NaN	NaN	NaN	NaN	NaN	NaN	NaN	NaN	NaN	NaN	NaN	NaN	NaN	NaN	NaN	NaN	NaN	NaN	NaN	2.57	0.33	0.64	2.62	0.09	0.58
153	0.765	NaN	NaN	NaN	NaN	NaN	NaN	NaN	NaN	NaN	NaN	NaN	NaN	NaN	NaN	NaN	2.57	0.48	0.25	NaN	NaN	NaN	NaN	NaN	NaN	NaN	NaN	NaN	NaN	NaN	NaN	NaN	NaN	NaN	NaN	NaN	NaN	NaN	NaN	NaN	NaN	NaN	NaN	2.57	0.33	0.64	2.62	0.09	0.58
154	0.77	NaN	NaN	NaN	NaN	NaN	NaN	NaN	NaN	NaN	NaN	NaN	NaN	NaN	NaN	NaN	2.57	0.48	0.25	NaN	NaN	NaN	NaN	NaN	NaN	NaN	NaN	NaN	NaN	NaN	NaN	NaN	NaN	NaN	NaN	NaN	NaN	NaN	NaN	NaN	NaN	NaN	NaN	2.57	0.33	0.64	2.62	0.09	0.58
155	0.775	NaN	NaN	NaN	NaN	NaN	NaN	NaN	NaN	NaN	NaN	NaN	NaN	NaN	NaN	NaN	2.57	0.48	0.25	NaN	NaN	NaN	NaN	NaN	NaN	NaN	NaN	NaN	NaN	NaN	NaN	NaN	NaN	NaN	NaN	NaN	NaN	NaN	NaN	NaN	NaN	NaN	NaN	2.57	0.33	0.64	2.62	0.09	0.58
156	0.78	NaN	NaN	NaN	NaN	NaN	NaN	NaN	NaN	NaN	NaN	NaN	NaN	NaN	NaN	NaN	2.57	0.48	0.25	NaN	NaN	NaN	NaN	NaN	NaN	NaN	NaN	NaN	NaN	NaN	NaN	NaN	NaN	NaN	NaN	NaN	NaN	NaN	NaN	NaN	NaN	NaN	NaN	2.57	0.33	0.64	2.62	0.09	0.58
157	0.785	NaN	NaN	NaN	NaN	NaN	NaN	NaN	NaN	NaN	NaN	NaN	NaN	NaN	NaN	NaN	2.57	0.48	0.25	NaN	NaN	NaN	NaN	NaN	NaN	NaN	NaN	NaN	NaN	NaN	NaN	NaN	NaN	NaN	NaN	NaN	NaN	NaN	NaN	NaN	NaN	NaN	NaN	2.57	0.33	0.64	2.62	0.09	0.58
158	0.79	NaN	NaN	NaN	NaN	NaN	NaN	NaN	NaN	NaN	NaN	NaN	NaN	NaN	NaN	NaN	2.57	0.48	0.25	NaN	NaN	NaN	NaN	NaN	NaN	NaN	NaN	NaN	NaN	NaN	NaN	NaN	NaN	NaN	NaN	NaN	NaN	NaN	NaN	NaN	NaN	NaN	NaN	2.57	0.33	0.64	2.62	0.09	0.58
159	0.795	NaN	NaN	NaN	NaN	NaN	NaN	NaN	NaN	NaN	NaN	NaN	NaN	NaN	NaN	NaN	2.57	0.48	0.25	NaN	NaN	NaN	NaN	NaN	NaN	NaN	NaN	NaN	NaN	NaN	NaN	NaN	NaN	NaN	NaN	NaN	NaN	NaN	NaN	NaN	NaN	NaN	NaN	2.57	0.33	0.64	2.62	0.09	0.58
160	0.8	NaN	NaN	NaN	NaN	NaN	NaN	NaN	NaN	NaN	NaN	NaN	NaN	NaN	NaN	NaN	2.57	0.48	0.25	NaN	NaN	NaN	NaN	NaN	NaN	NaN	NaN	NaN	NaN	NaN	NaN	NaN	NaN	NaN	NaN	NaN	NaN	NaN	NaN	NaN	NaN	NaN	NaN	2.57	0.33	0.64	2.62	0.09	0.58
161	0.805	NaN	NaN	NaN	NaN	NaN	NaN	NaN	NaN	NaN	NaN	NaN	NaN	NaN	NaN	NaN	2.57	0.48	0.25	NaN	NaN	NaN	NaN	NaN	NaN	NaN	NaN	NaN	NaN	NaN	NaN	NaN	NaN	NaN	NaN	NaN	NaN	NaN	NaN	NaN	NaN	NaN	NaN	2.57	0.33	0.64	2.62	0.09	0.58
162	0.81	NaN	NaN	NaN	NaN	NaN	NaN	NaN	NaN	NaN	NaN	NaN	NaN	NaN	NaN	NaN	2.57	0.48	0.25	NaN	NaN	NaN	NaN	NaN	NaN	NaN	NaN	NaN	NaN	NaN	NaN	NaN	NaN	NaN	NaN	NaN	NaN	NaN	NaN	NaN	NaN	NaN	NaN	2.57	0.33	0.64	2.62	0.09	0.58
163	0.815	NaN	NaN	NaN	NaN	NaN	NaN	NaN	NaN	NaN	NaN	NaN	NaN	NaN	NaN	NaN	2.57	0.48	0.25	NaN	NaN	NaN	NaN	NaN	NaN	NaN	NaN	NaN	NaN	NaN	NaN	NaN	NaN	NaN	NaN	NaN	NaN	NaN	NaN	NaN	NaN	NaN	NaN	2.57	0.33	0.64	2.62	0.09	0.58
164	0.82	NaN	NaN	NaN	NaN	NaN	NaN	NaN	NaN	NaN	NaN	NaN	NaN	NaN	NaN	NaN	2.57	0.48	0.25	NaN	NaN	NaN	NaN	NaN	NaN	NaN	NaN	NaN	NaN	NaN	NaN	NaN	NaN	NaN	NaN	NaN	NaN	NaN	NaN	NaN	NaN	NaN	NaN	2.57	0.33	0.64	2.62	0.09	0.58
165	0.825	NaN	NaN	NaN	NaN	NaN	NaN	NaN	NaN	NaN	NaN	NaN	NaN	NaN	NaN	NaN	2.57	0.48	0.25	NaN	NaN	NaN	NaN	NaN	NaN	NaN	NaN	NaN	NaN	NaN	NaN	NaN	NaN	NaN	NaN	NaN	NaN	NaN	NaN	NaN	NaN	NaN	NaN	2.57	0.33	0.64	2.62	0.09	0.58
166	0.83	NaN	NaN	NaN	NaN	NaN	NaN	NaN	NaN	NaN	NaN	NaN	NaN	NaN	NaN	NaN	2.57	0.48	0.25	NaN	NaN	NaN	NaN	NaN	NaN	NaN	NaN	NaN	NaN	NaN	NaN	NaN	NaN	NaN	NaN	NaN	NaN	NaN	NaN	NaN	NaN	NaN	NaN	2.57	0.33	0.64	2.62	0.09	0.58
167	0.835	NaN	NaN	NaN	NaN	NaN	NaN	NaN	NaN	NaN	NaN	NaN	NaN	NaN	NaN	NaN	2.57	0.48	0.25	NaN	NaN	NaN	NaN	NaN	NaN	NaN	NaN	NaN	NaN	NaN	NaN	NaN	NaN	NaN	NaN	NaN	NaN	NaN	NaN	NaN	NaN	NaN	NaN	2.57	0.33	0.64	2.62	0.09	0.58
168	0.84	NaN	NaN	NaN	NaN	NaN	NaN	NaN	NaN	NaN	NaN	NaN	NaN	NaN	NaN	NaN	2.57	0.48	0.25	NaN	NaN	NaN	NaN	NaN	NaN	NaN	NaN	NaN	NaN	NaN	NaN	NaN	NaN	NaN	NaN	NaN	NaN	NaN	NaN	NaN	NaN	NaN	NaN	2.57	0.33	0.64	2.62	0.09	0.58
169	0.845	NaN	NaN	NaN	NaN	NaN	NaN	NaN	NaN	NaN	NaN	NaN	NaN	NaN	NaN	NaN	2.57	0.48	0.25	NaN	NaN	NaN	NaN	NaN	NaN	NaN	NaN	NaN	NaN	NaN	NaN	NaN	NaN	NaN	NaN	NaN	NaN	NaN	NaN	NaN	NaN	NaN	NaN	2.57	0.33	0.64	2.62	0.09	0.58
170	0.85	NaN	NaN	NaN	NaN	NaN	NaN	NaN	NaN	NaN	NaN	NaN	NaN	NaN	NaN	NaN	2.57	0.48	0.25	NaN	NaN	NaN	NaN	NaN	NaN	NaN	NaN	NaN	NaN	NaN	NaN	NaN	NaN	NaN	NaN	NaN	NaN	NaN	NaN	NaN	NaN	NaN	NaN	2.57	0.33	0.64	2.62	0.09	0.58
171	0.855	NaN	NaN	NaN	NaN	NaN	NaN	NaN	NaN	NaN	NaN	NaN	NaN	NaN	NaN	NaN	2.57	0.48	0.25	NaN	NaN	NaN	NaN	NaN	NaN	NaN	NaN	NaN	NaN	NaN	NaN	NaN	NaN	NaN	NaN	NaN	NaN	NaN	NaN	NaN	NaN	NaN	NaN	2.57	0.33	0.64	2.62	0.09	0.58
172	0.86	NaN	NaN	NaN	NaN	NaN	NaN	NaN	NaN	NaN	NaN	NaN	NaN	NaN	NaN	NaN	2.57	0.48	0.25	NaN	NaN	NaN	NaN	NaN	NaN	NaN	NaN	NaN	NaN	NaN	NaN	NaN	NaN	NaN	NaN	NaN	NaN	NaN	NaN	NaN	NaN	NaN	NaN	2.57	0.33	0.64	2.62	0.09	0.58
173	0.865	NaN	NaN	NaN	NaN	NaN	NaN	NaN	NaN	NaN	NaN	NaN	NaN	NaN	NaN	NaN	2.57	0.48	0.25	NaN	NaN	NaN	NaN	NaN	NaN	NaN	NaN	NaN	NaN	NaN	NaN	NaN	NaN	NaN	NaN	NaN	NaN	NaN	NaN	NaN	NaN	NaN	NaN	2.57	0.33	0.64	2.62	0.09	0.58
174	0.87	NaN	NaN	NaN	NaN	NaN	NaN	NaN	NaN	NaN	NaN	NaN	NaN	NaN	NaN	NaN	2.57	0.48	0.25	NaN	NaN	NaN	NaN	NaN	NaN	NaN	NaN	NaN	NaN	NaN	NaN	NaN	NaN	NaN	NaN	NaN	NaN	NaN	NaN	NaN	NaN	NaN	NaN	2.57	0.33	0.64	2.62	0.09	0.58
175	0.875	NaN	NaN	NaN	NaN	NaN	NaN	NaN	NaN	NaN	NaN	NaN	NaN	NaN	NaN	NaN	2.57	0.48	0.25	NaN	NaN	NaN	NaN	NaN	NaN	NaN	NaN	NaN	NaN	NaN	NaN	NaN	NaN	NaN	NaN	NaN	NaN	NaN	NaN	NaN	NaN	NaN	NaN	2.57	0.33	0.64	2.62	0.09	0.58
176	0.88	NaN	NaN	NaN	NaN	NaN	NaN	NaN	NaN	NaN	NaN	NaN	NaN	NaN	NaN	NaN	2.57	0.48	0.25	NaN	NaN	NaN	NaN	NaN	NaN	NaN	NaN	NaN	NaN	NaN	NaN	NaN	NaN	NaN	NaN	NaN	NaN	NaN	NaN	NaN	NaN	NaN	NaN	2.57	0.33	0.64	2.62	0.09	0.58
177	0.885	NaN	NaN	NaN	NaN	NaN	NaN	NaN	NaN	NaN	NaN	NaN	NaN	NaN	NaN	NaN	2.57	0.48	0.25	NaN	NaN	NaN	NaN	NaN	NaN	NaN	NaN	NaN	NaN	NaN	NaN	NaN	NaN	NaN	NaN	NaN	NaN	NaN	NaN	NaN	NaN	NaN	NaN	2.57	0.33	0.64	2.62	0.09	0.58
178	0.89	NaN	NaN	NaN	NaN	NaN	NaN	NaN	NaN	NaN	NaN	NaN	NaN	NaN	NaN	NaN	2.57	0.48	0.25	NaN	NaN	NaN	NaN	NaN	NaN	NaN	NaN	NaN	NaN	NaN	NaN	NaN	NaN	NaN	NaN	NaN	NaN	NaN	NaN	NaN	NaN	NaN	NaN	2.57	0.33	0.64	2.62	0.09	0.58
179	0.895	NaN	NaN	NaN	NaN	NaN	NaN	NaN	NaN	NaN	NaN	NaN	NaN	NaN	NaN	NaN	2.57	0.48	0.25	NaN	NaN	NaN	NaN	NaN	NaN	NaN	NaN	NaN	NaN	NaN	NaN	NaN	NaN	NaN	NaN	NaN	NaN	NaN	NaN	NaN	NaN	NaN	NaN	2.57	0.33	0.64	2.62	0.09	0.58
180	0.9	NaN	NaN	NaN	NaN	NaN	NaN	NaN	NaN	NaN	NaN	NaN	NaN	NaN	NaN	NaN	2.57	0.48	0.25	NaN	NaN	NaN	NaN	NaN	NaN	NaN	NaN	NaN	NaN	NaN	NaN	NaN	NaN	NaN	NaN	NaN	NaN	NaN	NaN	NaN	NaN	NaN	NaN	2.57	0.33	0.64	2.62	0.09	0.58
181	0.905	NaN	NaN	NaN	NaN	NaN	NaN	NaN	NaN	NaN	NaN	NaN	NaN	NaN	NaN	NaN	2.57	0.48	0.25	NaN	NaN	NaN	NaN	NaN	NaN	NaN	NaN	NaN	NaN	NaN	NaN	NaN	NaN	NaN	NaN	NaN	NaN	NaN	NaN	NaN	NaN	NaN	NaN	2.57	0.33	0.64	2.62	0.09	0.58
182	0.91	NaN	NaN	NaN	NaN	NaN	NaN	NaN	NaN	NaN	NaN	NaN	NaN	NaN	NaN	NaN	2.57	0.48	0.25	NaN	NaN	NaN	NaN	NaN	NaN	NaN	NaN	NaN	NaN	NaN	NaN	NaN	NaN	NaN	NaN	NaN	NaN	NaN	NaN	NaN	NaN	NaN	NaN	2.57	0.33	0.64	2.62	0.09	0.58
183	0.915	NaN	NaN	NaN	NaN	NaN	NaN	NaN	NaN	NaN	NaN	NaN	NaN	NaN	NaN	NaN	2.57	0.48	0.25	NaN	NaN	NaN	NaN	NaN	NaN	NaN	NaN	NaN	NaN	NaN	NaN	NaN	NaN	NaN	NaN	NaN	NaN	NaN	NaN	NaN	NaN	NaN	NaN	2.57	0.33	0.64	2.62	0.09	0.58
184	0.92	NaN	NaN	NaN	NaN	NaN	NaN	NaN	NaN	NaN	NaN	NaN	NaN	NaN	NaN	NaN	2.57	0.48	0.25	NaN	NaN	NaN	NaN	NaN	NaN	NaN	NaN	NaN	NaN	NaN	NaN	NaN	NaN	NaN	NaN	NaN	NaN	NaN	NaN	NaN	NaN	NaN	NaN	2.57	0.33	0.64	2.62	0.09	0.58
185	0.925	NaN	NaN	NaN	NaN	NaN	NaN	NaN	NaN	NaN	NaN	NaN	NaN	NaN	NaN	NaN	2.57	0.48	0.25	NaN	NaN	NaN	NaN	NaN	NaN	NaN	NaN	NaN	NaN	NaN	NaN	NaN	NaN	NaN	NaN	NaN	NaN	NaN	NaN	NaN	NaN	NaN	NaN	2.57	0.33	0.64	2.62	0.09	0.58
186	0.93	NaN	NaN	NaN	NaN	NaN	NaN	NaN	NaN	NaN	NaN	NaN	NaN	NaN	NaN	NaN	2.57	0.48	0.25	NaN	NaN	NaN	NaN	NaN	NaN	NaN	NaN	NaN	NaN	NaN	NaN	NaN	NaN	NaN	NaN	NaN	NaN	NaN	NaN	NaN	NaN	NaN	NaN	2.57	0.33	0.64	2.62	0.09	0.58
187	0.935	NaN	NaN	NaN	NaN	NaN	NaN	NaN	NaN	NaN	NaN	NaN	NaN	NaN	NaN	NaN	2.57	0.48	0.25	NaN	NaN	NaN	NaN	NaN	NaN	NaN	NaN	NaN	NaN	NaN	NaN	NaN	NaN	NaN	NaN	NaN	NaN	NaN	NaN	NaN	NaN	NaN	NaN	2.57	0.33	0.64	2.62	0.09	0.58
188	0.94	NaN	NaN	NaN	NaN	NaN	NaN	NaN	NaN	NaN	NaN	NaN	NaN	NaN	NaN	NaN	2.57	0.48	0.25	NaN	NaN	NaN	NaN	NaN	NaN	NaN	NaN	NaN	NaN	NaN	NaN	NaN	NaN	NaN	NaN	NaN	NaN	NaN	NaN	NaN	NaN	NaN	NaN	2.57	0.33	0.64	2.62	0.09	0.58
189	0.945	NaN	NaN	NaN	NaN	NaN	NaN	NaN	NaN	NaN	NaN	NaN	NaN	NaN	NaN	NaN	2.57	0.48	0.25	NaN	NaN	NaN	NaN	NaN	NaN	NaN	NaN	NaN	NaN	NaN	NaN	NaN	NaN	NaN	NaN	NaN	NaN	NaN	NaN	NaN	NaN	NaN	NaN	2.57	0.33	0.64	2.62	0.09	0.58
190	0.95	NaN	NaN	NaN	NaN	NaN	NaN	NaN	NaN	NaN	NaN	NaN	NaN	NaN	NaN	NaN	2.57	0.48	0.25	NaN	NaN	NaN	NaN	NaN	NaN	NaN	NaN	NaN	NaN	NaN	NaN	NaN	NaN	NaN	NaN	NaN	NaN	NaN	NaN	NaN	NaN	NaN	NaN	2.57	0.33	0.64	2.62	0.09	0.58
191	0.955	NaN	NaN	NaN	NaN	NaN	NaN	NaN	NaN	NaN	NaN	NaN	NaN	NaN	NaN	NaN	2.57	0.48	0.25	NaN	NaN	NaN	NaN	NaN	NaN	NaN	NaN	NaN	NaN	NaN	NaN	NaN	NaN	NaN	NaN	NaN	NaN	NaN	NaN	NaN	NaN	NaN	NaN	2.57	0.33	0.64	2.62	0.09	0.58
192	0.96	NaN	NaN	NaN	NaN	NaN	NaN	NaN	NaN	NaN	NaN	NaN	NaN	NaN	NaN	NaN	2.57	0.48	0.25	NaN	NaN	NaN	NaN	NaN	NaN	NaN	NaN	NaN	NaN	NaN	NaN	NaN	NaN	NaN	NaN	NaN	NaN	NaN	NaN	NaN	NaN	NaN	NaN	2.57	0.33	0.64	2.62	0.09	0.58
193	0.965	NaN	NaN	NaN	NaN	NaN	NaN	NaN	NaN	NaN	NaN	NaN	NaN	NaN	NaN	NaN	2.57	0.48	0.25	NaN	NaN	NaN	NaN	NaN	NaN	NaN	NaN	NaN	NaN	NaN	NaN	NaN	NaN	NaN	NaN	NaN	NaN	NaN	NaN	NaN	NaN	NaN	NaN	2.57	0.33	0.64	2.62	0.09	0.58
194	0.97	NaN	NaN	NaN	NaN	NaN	NaN	NaN	NaN	NaN	NaN	NaN	NaN	NaN	NaN	NaN	2.57	0.48	0.25	NaN	NaN	NaN	NaN	NaN	NaN	NaN	NaN	NaN	NaN	NaN	NaN	NaN	NaN	NaN	NaN	NaN	NaN	NaN	NaN	NaN	NaN	NaN	NaN	2.57	0.33	0.64	2.62	0.09	0.58
195	0.975	NaN	NaN	NaN	NaN	NaN	NaN	NaN	NaN	NaN	NaN	NaN	NaN	NaN	NaN	NaN	2.57	0.48	0.25	NaN	NaN	NaN	NaN	NaN	NaN	NaN	NaN	NaN	NaN	NaN	NaN	NaN	NaN	NaN	NaN	NaN	NaN	NaN	NaN	NaN	NaN	NaN	NaN	2.57	0.33	0.64	2.62	0.09	0.58
196	0.98	NaN	NaN	NaN	NaN	NaN	NaN	NaN	NaN	NaN	NaN	NaN	NaN	NaN	NaN	NaN	2.57	0.48	0.25	NaN	NaN	NaN	NaN	NaN	NaN	NaN	NaN	NaN	NaN	NaN	NaN	NaN	NaN	NaN	NaN	NaN	NaN	NaN	NaN	NaN	NaN	NaN	NaN	2.57	0.33	0.64	2.62	0.09	0.58
197	0.985	NaN	NaN	NaN	NaN	NaN	NaN	NaN	NaN	NaN	NaN	NaN	NaN	NaN	NaN	NaN	2.57	0.48	0.25	NaN	NaN	NaN	NaN	NaN	NaN	NaN	NaN	NaN	NaN	NaN	NaN	NaN	NaN	NaN	NaN	NaN	NaN	NaN	NaN	NaN	NaN	NaN	NaN	2.57	0.33	0.64	2.62	0.09	0.58
198	0.99	NaN	NaN	NaN	NaN	NaN	NaN	NaN	NaN	NaN	NaN	NaN	NaN	NaN	NaN	NaN	2.57	0.48	0.25	NaN	NaN	NaN	NaN	NaN	NaN	NaN	NaN	NaN	NaN	NaN	NaN	NaN	NaN	NaN	NaN	NaN	NaN	NaN	NaN	NaN	NaN	NaN	NaN	2.57	0.33	0.64	2.62	0.09	0.58
199	0.995	NaN	NaN	NaN	NaN	NaN	NaN	NaN	NaN	NaN	NaN	NaN	NaN	NaN	NaN	NaN	2.57	0.48	0.25	NaN	NaN	NaN	NaN	NaN	NaN	NaN	NaN	NaN	NaN	NaN	NaN	NaN	NaN	NaN	NaN	NaN	NaN	NaN	NaN	NaN	NaN	NaN	NaN	2.57	0.33	0.64	2.62	0.09	0.58
200	1	NaN	NaN	NaN	NaN	NaN	NaN	NaN	NaN	NaN	NaN	NaN	NaN	NaN	NaN	NaN	2.57	0.48	0.25	NaN	NaN	NaN	NaN	NaN	NaN	NaN	NaN	NaN	NaN	NaN	NaN	NaN	NaN	NaN	NaN	NaN	NaN	NaN	NaN	NaN	NaN	NaN	NaN	2.57	0.33	0.64	2.62	0.09	0.58
201	1.005	NaN	NaN	NaN	NaN	NaN	NaN	NaN	NaN	NaN	NaN	NaN	NaN	NaN	NaN	NaN	2.57	0.48	0.25	NaN	NaN	NaN	NaN	NaN	NaN	NaN	NaN	NaN	NaN	NaN	NaN	NaN	NaN	NaN	NaN	NaN	NaN	NaN	NaN	NaN	NaN	NaN	NaN	2.57	0.33	0.64	2.62	0.09	0.58
202	1.01	NaN	NaN	NaN	NaN	NaN	NaN	NaN	NaN	NaN	NaN	NaN	NaN	NaN	NaN	NaN	2.57	0.48	0.25	NaN	NaN	NaN	NaN	NaN	NaN	NaN	NaN	NaN	NaN	NaN	NaN	NaN	NaN	NaN	NaN	NaN	NaN	NaN	NaN	NaN	NaN	NaN	NaN	2.57	0.33	0.64	2.62	0.09	0.58
203	1.015	NaN	NaN	NaN	NaN	NaN	NaN	NaN	NaN	NaN	NaN	NaN	NaN	NaN	NaN	NaN	2.57	0.48	0.25	NaN	NaN	NaN	NaN	NaN	NaN	NaN	NaN	NaN	NaN	NaN	NaN	NaN	NaN	NaN	NaN	NaN	NaN	NaN	NaN	NaN	NaN	NaN	NaN	2.57	0.33	0.64	2.62	0.09	0.58
204	1.02	NaN	NaN	NaN	NaN	NaN	NaN	NaN	NaN	NaN	NaN	NaN	NaN	NaN	NaN	NaN	2.57	0.48	0.25	NaN	NaN	NaN	NaN	NaN	NaN	NaN	NaN	NaN	NaN	NaN	NaN	NaN	NaN	NaN	NaN	NaN	NaN	NaN	NaN	NaN	NaN	NaN	NaN	2.57	0.33	0.64	2.62	0.09	0.58
205	1.025	NaN	NaN	NaN	NaN	NaN	NaN	NaN	NaN	NaN	NaN	NaN	NaN	NaN	NaN	NaN	2.57	0.48	0.25	NaN	NaN	NaN	NaN	NaN	NaN	NaN	NaN	NaN	NaN	NaN	NaN	NaN	NaN	NaN	NaN	NaN	NaN	NaN	NaN	NaN	NaN	NaN	NaN	2.57	0.33	0.64	2.62	0.09	0.58
206	1.03	NaN	NaN	NaN	NaN	NaN	NaN	NaN	NaN	NaN	NaN	NaN	NaN	NaN	NaN	NaN	2.57	0.48	0.25	NaN	NaN	NaN	NaN	NaN	NaN	NaN	NaN	NaN	NaN	NaN	NaN	NaN	NaN	NaN	NaN	NaN	NaN	NaN	NaN	NaN	NaN	NaN	NaN	2.57	0.33	0.64	2.62	0.09	0.58
207	1.035	NaN	NaN	NaN	NaN	NaN	NaN	NaN	NaN	NaN	NaN	NaN	NaN	NaN	NaN	NaN	2.57	0.48	0.25	NaN	NaN	NaN	NaN	NaN	NaN	NaN	NaN	NaN	NaN	NaN	NaN	NaN	NaN	NaN	NaN	NaN	NaN	NaN	NaN	NaN	NaN	NaN	NaN	2.57	0.33	0.64	2.62	0.09	0.58
208	1.04	NaN	NaN	NaN	NaN	NaN	NaN	NaN	NaN	NaN	NaN	NaN	NaN	NaN	NaN	NaN	2.57	0.48	0.25	NaN	NaN	NaN	NaN	NaN	NaN	NaN	NaN	NaN	NaN	NaN	NaN	NaN	NaN	NaN	NaN	NaN	NaN	NaN	NaN	NaN	NaN	NaN	NaN	2.57	0.33	0.64	2.62	0.09	0.58
209	1.045	NaN	NaN	NaN	NaN	NaN	NaN	NaN	NaN	NaN	NaN	NaN	NaN	NaN	NaN	NaN	2.57	0.48	0.25	NaN	NaN	NaN	NaN	NaN	NaN	NaN	NaN	NaN	NaN	NaN	NaN	NaN	NaN	NaN	NaN	NaN	NaN	NaN	NaN	NaN	NaN	NaN	NaN	2.57	0.33	0.64	2.62	0.09	0.58
210	1.05	NaN	NaN	NaN	NaN	NaN	NaN	NaN	NaN	NaN	NaN	NaN	NaN	NaN	NaN	NaN	2.57	0.48	0.25	NaN	NaN	NaN	NaN	NaN	NaN	NaN	NaN	NaN	NaN	NaN	NaN	NaN	NaN	NaN	NaN	NaN	NaN	NaN	NaN	NaN	NaN	NaN	NaN	2.57	0.33	0.64	2.62	0.09	0.58
211	1.055	NaN	NaN	NaN	NaN	NaN	NaN	NaN	NaN	NaN	NaN	NaN	NaN	NaN	NaN	NaN	2.57	0.48	0.25	NaN	NaN	NaN	NaN	NaN	NaN	NaN	NaN	NaN	NaN	NaN	NaN	NaN	NaN	NaN	NaN	NaN	NaN	NaN	NaN	NaN	NaN	NaN	NaN	2.57	0.33	0.64	2.62	0.09	0.58
212	1.06	NaN	NaN	NaN	NaN	NaN	NaN	NaN	NaN	NaN	NaN	NaN	NaN	NaN	NaN	NaN	2.57	0.48	0.25	NaN	NaN	NaN	NaN	NaN	NaN	NaN	NaN	NaN	NaN	NaN	NaN	NaN	NaN	NaN	NaN	NaN	NaN	NaN	NaN	NaN	NaN	NaN	NaN	2.57	0.33	0.64	2.62	0.09	0.58
213	1.065	NaN	NaN	NaN	NaN	NaN	NaN	NaN	NaN	NaN	NaN	NaN	NaN	NaN	NaN	NaN	2.57	0.48	0.25	NaN	NaN	NaN	NaN	NaN	NaN	NaN	NaN	NaN	NaN	NaN	NaN	NaN	NaN	NaN	NaN	NaN	NaN	NaN	NaN	NaN	NaN	NaN	NaN	2.57	0.33	0.64	2.62	0.09	0.58
214	1.07	NaN	NaN	NaN	NaN	NaN	NaN	NaN	NaN	NaN	NaN	NaN	NaN	NaN	NaN	NaN	2.57	0.48	0.25	NaN	NaN	NaN	NaN	NaN	NaN	NaN	NaN	NaN	NaN	NaN	NaN	NaN	NaN	NaN	NaN	NaN	NaN	NaN	NaN	NaN	NaN	NaN	NaN	2.57	0.33	0.64	2.62	0.09	0.58
215	1.075	NaN	NaN	NaN	NaN	NaN	NaN	NaN	NaN	NaN	NaN	NaN	NaN	NaN	NaN	NaN	2.57	0.48	0.25	NaN	NaN	NaN	NaN	NaN	NaN	NaN	NaN	NaN	NaN	NaN	NaN	NaN	NaN	NaN	NaN	NaN	NaN	NaN	NaN	NaN	NaN	NaN	NaN	2.57	0.33	0.64	2.62	0.09	0.58
216	1.08	NaN	NaN	NaN	NaN	NaN	NaN	NaN	NaN	NaN	NaN	NaN	NaN	NaN	NaN	NaN	2.57	0.48	0.25	NaN	NaN	NaN	NaN	NaN	NaN	NaN	NaN	NaN	NaN	NaN	NaN	NaN	NaN	NaN	NaN	NaN	NaN	NaN	NaN	NaN	NaN	NaN	NaN	2.57	0.33	0.64	2.62	0.09	0.58
217	1.085	NaN	NaN	NaN	NaN	NaN	NaN	NaN	NaN	NaN	NaN	NaN	NaN	NaN	NaN	NaN	2.57	0.48	0.25	NaN	NaN	NaN	NaN	NaN	NaN	NaN	NaN	NaN	NaN	NaN	NaN	NaN	NaN	NaN	NaN	NaN	NaN	NaN	NaN	NaN	NaN	NaN	NaN	2.57	0.33	0.64	2.62	0.09	0.58
218	1.09	NaN	NaN	NaN	NaN	NaN	NaN	NaN	NaN	NaN	NaN	NaN	NaN	NaN	NaN	NaN	2.57	0.48	0.25	NaN	NaN	NaN	NaN	NaN	NaN	NaN	NaN	NaN	NaN	NaN	NaN	NaN	NaN	NaN	NaN	NaN	NaN	NaN	NaN	NaN	NaN	NaN	NaN	2.57	0.33	0.64	2.62	0.09	0.58
219	1.095	NaN	NaN	NaN	NaN	NaN	NaN	NaN	NaN	NaN	NaN	NaN	NaN	NaN	NaN	NaN	2.57	0.48	0.25	NaN	NaN	NaN	NaN	NaN	NaN	NaN	NaN	NaN	NaN	NaN	NaN	NaN	NaN	NaN	NaN	NaN	NaN	NaN	NaN	NaN	NaN	NaN	NaN	2.57	0.33	0.64	2.62	0.09	0.58
220	1.1	NaN	NaN	NaN	NaN	NaN	NaN	NaN	NaN	NaN	NaN	NaN	NaN	NaN	NaN	NaN	2.57	0.48	0.25	NaN	NaN	NaN	NaN	NaN	NaN	NaN	NaN	NaN	NaN	NaN	NaN	NaN	NaN	NaN	NaN	NaN	NaN	NaN	NaN	NaN	NaN	NaN	NaN	2.57	0.33	0.64	2.62	0.09	0.58
221	1.105	NaN	NaN	NaN	NaN	NaN	NaN	NaN	NaN	NaN	NaN	NaN	NaN	NaN	NaN	NaN	2.57	0.48	0.25	NaN	NaN	NaN	NaN	NaN	NaN	NaN	NaN	NaN	NaN	NaN	NaN	NaN	NaN	NaN	NaN	NaN	NaN	NaN	NaN	NaN	NaN	NaN	NaN	2.57	0.33	0.64	2.62	0.09	0.58
222	1.11	NaN	NaN	NaN	NaN	NaN	NaN	NaN	NaN	NaN	NaN	NaN	NaN	NaN	NaN	NaN	2.57	0.48	0.25	NaN	NaN	NaN	NaN	NaN	NaN	NaN	NaN	NaN	NaN	NaN	NaN	NaN	NaN	NaN	NaN	NaN	NaN	NaN	NaN	NaN	NaN	NaN	NaN	2.57	0.33	0.64	2.62	0.09	0.58
223	1.115	NaN	NaN	NaN	NaN	NaN	NaN	NaN	NaN	NaN	NaN	NaN	NaN	NaN	NaN	NaN	2.57	0.48	0.25	NaN	NaN	NaN	NaN	NaN	NaN	NaN	NaN	NaN	NaN	NaN	NaN	NaN	NaN	NaN	NaN	NaN	NaN	NaN	NaN	NaN	NaN	NaN	NaN	2.57	0.33	0.64	2.62	0.09	0.58
224	1.12	NaN	NaN	NaN	NaN	NaN	NaN	NaN	NaN	NaN	NaN	NaN	NaN	NaN	NaN	NaN	2.57	0.48	0.25	NaN	NaN	NaN	NaN	NaN	NaN	NaN	NaN	NaN	NaN	NaN	NaN	NaN	NaN	NaN	NaN	NaN	NaN	NaN	NaN	NaN	NaN	NaN	NaN	2.57	0.33	0.64	2.62	0.09	0.58
225	1.125	NaN	NaN	NaN	NaN	NaN	NaN	NaN	NaN	NaN	NaN	NaN	NaN	NaN	NaN	NaN	2.57	0.48	0.25	NaN	NaN	NaN	NaN	NaN	NaN	NaN	NaN	NaN	NaN	NaN	NaN	NaN	NaN	NaN	NaN	NaN	NaN	NaN	NaN	NaN	NaN	NaN	NaN	2.57	0.33	0.64	2.62	0.09	0.58
226	1.13	NaN	NaN	NaN	NaN	NaN	NaN	NaN	NaN	NaN	NaN	NaN	NaN	NaN	NaN	NaN	2.57	0.48	0.25	NaN	NaN	NaN	NaN	NaN	NaN	NaN	NaN	NaN	NaN	NaN	NaN	NaN	NaN	NaN	NaN	NaN	NaN	NaN	NaN	NaN	NaN	NaN	NaN	2.57	0.33	0.64	2.62	0.09	0.58
227	1.135	NaN	NaN	NaN	NaN	NaN	NaN	NaN	NaN	NaN	NaN	NaN	NaN	NaN	NaN	NaN	2.57	0.48	0.25	NaN	NaN	NaN	NaN	NaN	NaN	NaN	NaN	NaN	NaN	NaN	NaN	NaN	NaN	NaN	NaN	NaN	NaN	NaN	NaN	NaN	NaN	NaN	NaN	2.57	0.33	0.64	2.62	0.09	0.58
228	1.14	NaN	NaN	NaN	NaN	NaN	NaN	NaN	NaN	NaN	NaN	NaN	NaN	NaN	NaN	NaN	2.57	0.48	0.25	NaN	NaN	NaN	NaN	NaN	NaN	NaN	NaN	NaN	NaN	NaN	NaN	NaN	NaN	NaN	NaN	NaN	NaN	NaN	NaN	NaN	NaN	NaN	NaN	2.57	0.33	0.64	2.62	0.09	0.58
229	1.145	NaN	NaN	NaN	NaN	NaN	NaN	NaN	NaN	NaN	NaN	NaN	NaN	NaN	NaN	NaN	2.57	0.48	0.25	NaN	NaN	NaN	NaN	NaN	NaN	NaN	NaN	NaN	NaN	NaN	NaN	NaN	NaN	NaN	NaN	NaN	NaN	NaN	NaN	NaN	NaN	NaN	NaN	2.57	0.33	0.64	2.62	0.09	0.58
230	1.15	NaN	NaN	NaN	NaN	NaN	NaN	NaN	NaN	NaN	NaN	NaN	NaN	NaN	NaN	NaN	2.57	0.48	0.25	NaN	NaN	NaN	NaN	NaN	NaN	NaN	NaN	NaN	NaN	NaN	NaN	NaN	NaN	NaN	NaN	NaN	NaN	NaN	NaN	NaN	NaN	NaN	NaN	2.57	0.33	0.64	2.62	0.09	0.58
231	1.155	NaN	NaN	NaN	NaN	NaN	NaN	NaN	NaN	NaN	NaN	NaN	NaN	NaN	NaN	NaN	2.57	0.48	0.25	NaN	NaN	NaN	NaN	NaN	NaN	NaN	NaN	NaN	NaN	NaN	NaN	NaN	NaN	NaN	NaN	NaN	NaN	NaN	NaN	NaN	NaN	NaN	NaN	2.57	0.33	0.64	2.62	0.09	0.58
232	1.16	NaN	NaN	NaN	NaN	NaN	NaN	NaN	NaN	NaN	NaN	NaN	NaN	NaN	NaN	NaN	2.57	0.48	0.25	NaN	NaN	NaN	NaN	NaN	NaN	NaN	NaN	NaN	NaN	NaN	NaN	NaN	NaN	NaN	NaN	NaN	NaN	NaN	NaN	NaN	NaN	NaN	NaN	2.57	0.33	0.64	2.62	0.09	0.58
233	1.165	NaN	NaN	NaN	NaN	NaN	NaN	NaN	NaN	NaN	NaN	NaN	NaN	NaN	NaN	NaN	2.57	0.48	0.25	NaN	NaN	NaN	NaN	NaN	NaN	NaN	NaN	NaN	NaN	NaN	NaN	NaN	NaN	NaN	NaN	NaN	NaN	NaN	NaN	NaN	NaN	NaN	NaN	2.57	0.33	0.64	2.62	0.09	0.58
234	1.17	NaN	NaN	NaN	NaN	NaN	NaN	NaN	NaN	NaN	NaN	NaN	NaN	NaN	NaN	NaN	2.57	0.48	0.25	NaN	NaN	NaN	NaN	NaN	NaN	NaN	NaN	NaN	NaN	NaN	NaN	NaN	NaN	NaN	NaN	NaN	NaN	NaN	NaN	NaN	NaN	NaN	NaN	2.57	0.33	0.64	2.62	0.09	0.58
235	1.175	NaN	NaN	NaN	NaN	NaN	NaN	NaN	NaN	NaN	NaN	NaN	NaN	NaN	NaN	NaN	2.57	0.48	0.25	NaN	NaN	NaN	NaN	NaN	NaN	NaN	NaN	NaN	NaN	NaN	NaN	NaN	NaN	NaN	NaN	NaN	NaN	NaN	NaN	NaN	NaN	NaN	NaN	2.57	0.33	0.64	2.62	0.09	0.58
236	1.18	NaN	NaN	NaN	NaN	NaN	NaN	NaN	NaN	NaN	NaN	NaN	NaN	NaN	NaN	NaN	2.57	0.48	0.25	NaN	NaN	NaN	NaN	NaN	NaN	NaN	NaN	NaN	NaN	NaN	NaN	NaN	NaN	NaN	NaN	NaN	NaN	NaN	NaN	NaN	NaN	NaN	NaN	2.57	0.33	0.64	2.62	0.09	0.58
237	1.185	NaN	NaN	NaN	NaN	NaN	NaN	NaN	NaN	NaN	NaN	NaN	NaN	NaN	NaN	NaN	2.57	0.48	0.25	NaN	NaN	NaN	NaN	NaN	NaN	NaN	NaN	NaN	NaN	NaN	NaN	NaN	NaN	NaN	NaN	NaN	NaN	NaN	NaN	NaN	NaN	NaN	NaN	2.57	0.33	0.64	2.62	0.09	0.58
238	1.19	NaN	NaN	NaN	NaN	NaN	NaN	NaN	NaN	NaN	NaN	NaN	NaN	NaN	NaN	NaN	2.57	0.48	0.25	NaN	NaN	NaN	NaN	NaN	NaN	NaN	NaN	NaN	NaN	NaN	NaN	NaN	NaN	NaN	NaN	NaN	NaN	NaN	NaN	NaN	NaN	NaN	NaN	2.57	0.33	0.64	2.62	0.09	0.58
239	1.195	NaN	NaN	NaN	NaN	NaN	NaN	NaN	NaN	NaN	NaN	NaN	NaN	NaN	NaN	NaN	2.57	0.48	0.25	NaN	NaN	NaN	NaN	NaN	NaN	NaN	NaN	NaN	NaN	NaN	NaN	NaN	NaN	NaN	NaN	NaN	NaN	NaN	NaN	NaN	NaN	NaN	NaN	2.57	0.33	0.64	2.62	0.09	0.58
240	1.2	NaN	NaN	NaN	NaN	NaN	NaN	NaN	NaN	NaN	NaN	NaN	NaN	NaN	NaN	NaN	2.57	0.48	0.25	NaN	NaN	NaN	NaN	NaN	NaN	NaN	NaN	NaN	NaN	NaN	NaN	NaN	NaN	NaN	NaN	NaN	NaN	NaN	NaN	NaN	NaN	NaN	NaN	2.57	0.33	0.64	2.62	0.09	0.58
241	1.205	NaN	NaN	NaN	NaN	NaN	NaN	NaN	NaN	NaN	NaN	NaN	NaN	NaN	NaN	NaN	2.57	0.48	0.25	NaN	NaN	NaN	NaN	NaN	NaN	NaN	NaN	NaN	NaN	NaN	NaN	NaN	NaN	NaN	NaN	NaN	NaN	NaN	NaN	NaN	NaN	NaN	NaN	2.57	0.33	0.64	2.62	0.09	0.58
242	1.21	NaN	NaN	NaN	NaN	NaN	NaN	NaN	NaN	NaN	NaN	NaN	NaN	NaN	NaN	NaN	2.57	0.48	0.25	NaN	NaN	NaN	NaN	NaN	NaN	NaN	NaN	NaN	NaN	NaN	NaN	NaN	NaN	NaN	NaN	NaN	NaN	NaN	NaN	NaN	NaN	NaN	NaN	2.57	0.33	0.64	2.62	0.09	0.58
243	1.215	NaN	NaN	NaN	NaN	NaN	NaN	NaN	NaN	NaN	NaN	NaN	NaN	NaN	NaN	NaN	2.57	0.48	0.25	NaN	NaN	NaN	NaN	NaN	NaN	NaN	NaN	NaN	NaN	NaN	NaN	NaN	NaN	NaN	NaN	NaN	NaN	NaN	NaN	NaN	NaN	NaN	NaN	2.57	0.33	0.64	2.62	0.09	0.58
244	1.22	NaN	NaN	NaN	NaN	NaN	NaN	NaN	NaN	NaN	NaN	NaN	NaN	NaN	NaN	NaN	2.57	0.48	0.25	NaN	NaN	NaN	NaN	NaN	NaN	NaN	NaN	NaN	NaN	NaN	NaN	NaN	NaN	NaN	NaN	NaN	NaN	NaN	NaN	NaN	NaN	NaN	NaN	2.57	0.33	0.64	2.62	0.09	0.58
245	1.225	NaN	NaN	NaN	NaN	NaN	NaN	NaN	NaN	NaN	NaN	NaN	NaN	NaN	NaN	NaN	2.57	0.48	0.25	NaN	NaN	NaN	NaN	NaN	NaN	NaN	NaN	NaN	NaN	NaN	NaN	NaN	NaN	NaN	NaN	NaN	NaN	NaN	NaN	NaN	NaN	NaN	NaN	2.57	0.33	0.64	2.62	0.09	0.58
246	1.23	NaN	NaN	NaN	NaN	NaN	NaN	NaN	NaN	NaN	NaN	NaN	NaN	NaN	NaN	NaN	2.57	0.48	0.25	NaN	NaN	NaN	NaN	NaN	NaN	NaN	NaN	NaN	NaN	NaN	NaN	NaN	NaN	NaN	NaN	NaN	NaN	NaN	NaN	NaN	NaN	NaN	NaN	2.57	0.33	0.64	2.62	0.09	0.58
247	1.235	NaN	NaN	NaN	NaN	NaN	NaN	NaN	NaN	NaN	NaN	NaN	NaN	NaN	NaN	NaN	2.57	0.48	0.25	NaN	NaN	NaN	NaN	NaN	NaN	NaN	NaN	NaN	NaN	NaN	NaN	NaN	NaN	NaN	NaN	NaN	NaN	NaN	NaN	NaN	NaN	NaN	NaN	2.57	0.33	0.64	2.62	0.09	0.58
248	1.24	NaN	NaN	NaN	NaN	NaN	NaN	NaN	NaN	NaN	NaN	NaN	NaN	NaN	NaN	NaN	2.57	0.48	0.25	NaN	NaN	NaN	NaN	NaN	NaN	NaN	NaN	NaN	NaN	NaN	NaN	NaN	NaN	NaN	NaN	NaN	NaN	NaN	NaN	NaN	NaN	NaN	NaN	2.57	0.33	0.64	2.62	0.09	0.58
249	1.245	NaN	NaN	NaN	NaN	NaN	NaN	NaN	NaN	NaN	NaN	NaN	NaN	NaN	NaN	NaN	2.57	0.48	0.25	NaN	NaN	NaN	NaN	NaN	NaN	NaN	NaN	NaN	NaN	NaN	NaN	NaN	NaN	NaN	NaN	NaN	NaN	NaN	NaN	NaN	NaN	NaN	NaN	2.57	0.33	0.64	2.62	0.09	0.58
250	1.25	NaN	NaN	NaN	NaN	NaN	NaN	NaN	NaN	NaN	NaN	NaN	NaN	NaN	NaN	NaN	2.57	0.48	0.25	NaN	NaN	NaN	NaN	NaN	NaN	NaN	NaN	NaN	NaN	NaN	NaN	NaN	NaN	NaN	NaN	NaN	NaN	NaN	NaN	NaN	NaN	NaN	NaN	2.57	0.33	0.64	2.62	0.09	0.58
251	1.255	NaN	NaN	NaN	NaN	NaN	NaN	NaN	NaN	NaN	NaN	NaN	NaN	NaN	NaN	NaN	2.57	0.48	0.25	NaN	NaN	NaN	NaN	NaN	NaN	NaN	NaN	NaN	NaN	NaN	NaN	NaN	NaN	NaN	NaN	NaN	NaN	NaN	NaN	NaN	NaN	NaN	NaN	2.57	0.33	0.64	2.62	0.09	0.58
252	1.26	NaN	NaN	NaN	NaN	NaN	NaN	NaN	NaN	NaN	NaN	NaN	NaN	NaN	NaN	NaN	2.57	0.48	0.25	NaN	NaN	NaN	NaN	NaN	NaN	NaN	NaN	NaN	NaN	NaN	NaN	NaN	NaN	NaN	NaN	NaN	NaN	NaN	NaN	NaN	NaN	NaN	NaN	2.57	0.33	0.64	2.62	0.09	0.58
253	1.265	NaN	NaN	NaN	NaN	NaN	NaN	NaN	NaN	NaN	NaN	NaN	NaN	NaN	NaN	NaN	2.57	0.48	0.25	NaN	NaN	NaN	NaN	NaN	NaN	NaN	NaN	NaN	NaN	NaN	NaN	NaN	NaN	NaN	NaN	NaN	NaN	NaN	NaN	NaN	NaN	NaN	NaN	2.57	0.33	0.64	2.62	0.09	0.58
254	1.27	NaN	NaN	NaN	NaN	NaN	NaN	NaN	NaN	NaN	NaN	NaN	NaN	NaN	NaN	NaN	2.57	0.48	0.25	NaN	NaN	NaN	NaN	NaN	NaN	NaN	NaN	NaN	NaN	NaN	NaN	NaN	NaN	NaN	NaN	NaN	NaN	NaN	NaN	NaN	NaN	NaN	NaN	2.57	0.33	0.64	2.62	0.09	0.58
255	1.275	NaN	NaN	NaN	NaN	NaN	NaN	NaN	NaN	NaN	NaN	NaN	NaN	NaN	NaN	NaN	2.57	0.48	0.25	NaN	NaN	NaN	NaN	NaN	NaN	NaN	NaN	NaN	NaN	NaN	NaN	NaN	NaN	NaN	NaN	NaN	NaN	NaN	NaN	NaN	NaN	NaN	NaN	2.57	0.33	0.64	2.62	0.09	0.58
256	1.28	NaN	NaN	NaN	NaN	NaN	NaN	NaN	NaN	NaN	NaN	NaN	NaN	NaN	NaN	NaN	2.57	0.48	0.25	NaN	NaN	NaN	NaN	NaN	NaN	NaN	NaN	NaN	NaN	NaN	NaN	NaN	NaN	NaN	NaN	NaN	NaN	NaN	NaN	NaN	NaN	NaN	NaN	2.57	0.33	0.64	2.62	0.09	0.58
257	1.285	NaN	NaN	NaN	NaN	NaN	NaN	NaN	NaN	NaN	NaN	NaN	NaN	NaN	NaN	NaN	2.57	0.48	0.25	NaN	NaN	NaN	NaN	NaN	NaN	NaN	NaN	NaN	NaN	NaN	NaN	NaN	NaN	NaN	NaN	NaN	NaN	NaN	NaN	NaN	NaN	NaN	NaN	2.57	0.33	0.64	2.62	0.09	0.58
258	1.29	NaN	NaN	NaN	NaN	NaN	NaN	NaN	NaN	NaN	NaN	NaN	NaN	NaN	NaN	NaN	2.57	0.48	0.25	NaN	NaN	NaN	NaN	NaN	NaN	NaN	NaN	NaN	NaN	NaN	NaN	NaN	NaN	NaN	NaN	NaN	NaN	NaN	NaN	NaN	NaN	NaN	NaN	2.57	0.33	0.64	2.62	0.09	0.58
259	1.295	NaN	NaN	NaN	NaN	NaN	NaN	NaN	NaN	NaN	NaN	NaN	NaN	NaN	NaN	NaN	2.57	0.48	0.25	NaN	NaN	NaN	NaN	NaN	NaN	NaN	NaN	NaN	NaN	NaN	NaN	NaN	NaN	NaN	NaN	NaN	NaN	NaN	NaN	NaN	NaN	NaN	NaN	2.57	0.33	0.64	2.62	0.09	0.58
260	1.3	NaN	NaN	NaN	NaN	NaN	NaN	NaN	NaN	NaN	NaN	NaN	NaN	NaN	NaN	NaN	2.57	0.48	0.25	NaN	NaN	NaN	NaN	NaN	NaN	NaN	NaN	NaN	NaN	NaN	NaN	NaN	NaN	NaN	NaN	NaN	NaN	NaN	NaN	NaN	NaN	NaN	NaN	2.57	0.33	0.64	2.62	0.09	0.58
261	1.305	NaN	NaN	NaN	NaN	NaN	NaN	NaN	NaN	NaN	NaN	NaN	NaN	NaN	NaN	NaN	2.57	0.48	0.25	NaN	NaN	NaN	NaN	NaN	NaN	NaN	NaN	NaN	NaN	NaN	NaN	NaN	NaN	NaN	NaN	NaN	NaN	NaN	NaN	NaN	NaN	NaN	NaN	2.57	0.33	0.64	2.62	0.09	0.58
262	1.31	NaN	NaN	NaN	NaN	NaN	NaN	NaN	NaN	NaN	NaN	NaN	NaN	NaN	NaN	NaN	2.57	0.48	0.25	NaN	NaN	NaN	NaN	NaN	NaN	NaN	NaN	NaN	NaN	NaN	NaN	NaN	NaN	NaN	NaN	NaN	NaN	NaN	NaN	NaN	NaN	NaN	NaN	2.57	0.33	0.64	2.62	0.09	0.58
263	1.315	NaN	NaN	NaN	NaN	NaN	NaN	NaN	NaN	NaN	NaN	NaN	NaN	NaN	NaN	NaN	2.57	0.48	0.25	NaN	NaN	NaN	NaN	NaN	NaN	NaN	NaN	NaN	NaN	NaN	NaN	NaN	NaN	NaN	NaN	NaN	NaN	NaN	NaN	NaN	NaN	NaN	NaN	2.57	0.33	0.64	2.62	0.09	0.58
264	1.32	NaN	NaN	NaN	NaN	NaN	NaN	NaN	NaN	NaN	NaN	NaN	NaN	NaN	NaN	NaN	2.57	0.48	0.25	NaN	NaN	NaN	NaN	NaN	NaN	NaN	NaN	NaN	NaN	NaN	NaN	NaN	NaN	NaN	NaN	NaN	NaN	NaN	NaN	NaN	NaN	NaN	NaN	2.57	0.33	0.64	2.62	0.09	0.58
265	1.325	NaN	NaN	NaN	NaN	NaN	NaN	NaN	NaN	NaN	NaN	NaN	NaN	NaN	NaN	NaN	2.57	0.48	0.25	NaN	NaN	NaN	NaN	NaN	NaN	NaN	NaN	NaN	NaN	NaN	NaN	NaN	NaN	NaN	NaN	NaN	NaN	NaN	NaN	NaN	NaN	NaN	NaN	2.57	0.33	0.64	2.62	0.09	0.58
266	1.33	NaN	NaN	NaN	NaN	NaN	NaN	NaN	NaN	NaN	NaN	NaN	NaN	NaN	NaN	NaN	2.57	0.48	0.25	NaN	NaN	NaN	NaN	NaN	NaN	NaN	NaN	NaN	NaN	NaN	NaN	NaN	NaN	NaN	NaN	NaN	NaN	NaN	NaN	NaN	NaN	NaN	NaN	2.57	0.33	0.64	2.62	0.09	0.58
267	1.335	NaN	NaN	NaN	NaN	NaN	NaN	NaN	NaN	NaN	NaN	NaN	NaN	NaN	NaN	NaN	2.57	0.48	0.25	NaN	NaN	NaN	NaN	NaN	NaN	NaN	NaN	NaN	NaN	NaN	NaN	NaN	NaN	NaN	NaN	NaN	NaN	NaN	NaN	NaN	NaN	NaN	NaN	2.57	0.33	0.64	2.62	0.09	0.58
268	1.34	NaN	NaN	NaN	NaN	NaN	NaN	NaN	NaN	NaN	NaN	NaN	NaN	NaN	NaN	NaN	2.57	0.48	0.25	NaN	NaN	NaN	NaN	NaN	NaN	NaN	NaN	NaN	NaN	NaN	NaN	NaN	NaN	NaN	NaN	NaN	NaN	NaN	NaN	NaN	NaN	NaN	NaN	2.57	0.33	0.64	2.62	0.09	0.58
269	1.345	NaN	NaN	NaN	NaN	NaN	NaN	NaN	NaN	NaN	NaN	NaN	NaN	NaN	NaN	NaN	2.57	0.48	0.25	NaN	NaN	NaN	NaN	NaN	NaN	NaN	NaN	NaN	NaN	NaN	NaN	NaN	NaN	NaN	NaN	NaN	NaN	NaN	NaN	NaN	NaN	NaN	NaN	2.57	0.33	0.64	2.62	0.09	0.58
270	1.35	NaN	NaN	NaN	NaN	NaN	NaN	NaN	NaN	NaN	NaN	NaN	NaN	NaN	NaN	NaN	2.57	0.48	0.25	NaN	NaN	NaN	NaN	NaN	NaN	NaN	NaN	NaN	NaN	NaN	NaN	NaN	NaN	NaN	NaN	NaN	NaN	NaN	NaN	NaN	NaN	NaN	NaN	2.57	0.33	0.64	2.62	0.09	0.58
271	1.355	NaN	NaN	NaN	NaN	NaN	NaN	NaN	NaN	NaN	NaN	NaN	NaN	NaN	NaN	NaN	2.57	0.48	0.25	NaN	NaN	NaN	NaN	NaN	NaN	NaN	NaN	NaN	NaN	NaN	NaN	NaN	NaN	NaN	NaN	NaN	NaN	NaN	NaN	NaN	NaN	NaN	NaN	2.57	0.33	0.64	2.62	0.09	0.58
272	1.36	NaN	NaN	NaN	NaN	NaN	NaN	NaN	NaN	NaN	NaN	NaN	NaN	NaN	NaN	NaN	2.57	0.48	0.25	NaN	NaN	NaN	NaN	NaN	NaN	NaN	NaN	NaN	NaN	NaN	NaN	NaN	NaN	NaN	NaN	NaN	NaN	NaN	NaN	NaN	NaN	NaN	NaN	2.57	0.33	0.64	2.62	0.09	0.58
273	1.365	NaN	NaN	NaN	NaN	NaN	NaN	NaN	NaN	NaN	NaN	NaN	NaN	NaN	NaN	NaN	2.57	0.48	0.25	NaN	NaN	NaN	NaN	NaN	NaN	NaN	NaN	NaN	NaN	NaN	NaN	NaN	NaN	NaN	NaN	NaN	NaN	NaN	NaN	NaN	NaN	NaN	NaN	2.57	0.33	0.64	2.62	0.09	0.58
274	1.37	NaN	NaN	NaN	NaN	NaN	NaN	NaN	NaN	NaN	NaN	NaN	NaN	NaN	NaN	NaN	2.57	0.48	0.25	NaN	NaN	NaN	NaN	NaN	NaN	NaN	NaN	NaN	NaN	NaN	NaN	NaN	NaN	NaN	NaN	NaN	NaN	NaN	NaN	NaN	NaN	NaN	NaN	2.57	0.33	0.64	2.62	0.09	0.58
275	1.375	NaN	NaN	NaN	NaN	NaN	NaN	NaN	NaN	NaN	NaN	NaN	NaN	NaN	NaN	NaN	2.57	0.48	0.25	NaN	NaN	NaN	NaN	NaN	NaN	NaN	NaN	NaN	NaN	NaN	NaN	NaN	NaN	NaN	NaN	NaN	NaN	NaN	NaN	NaN	NaN	NaN	NaN	2.57	0.33	0.64	2.62	0.09	0.58
276	1.38	NaN	NaN	NaN	NaN	NaN	NaN	NaN	NaN	NaN	NaN	NaN	NaN	NaN	NaN	NaN	2.57	0.48	0.25	NaN	NaN	NaN	NaN	NaN	NaN	NaN	NaN	NaN	NaN	NaN	NaN	NaN	NaN	NaN	NaN	NaN	NaN	NaN	NaN	NaN	NaN	NaN	NaN	2.57	0.33	0.64	2.62	0.09	0.58
277	1.385	NaN	NaN	NaN	NaN	NaN	NaN	NaN	NaN	NaN	NaN	NaN	NaN	NaN	NaN	NaN	2.57	0.48	0.25	NaN	NaN	NaN	NaN	NaN	NaN	NaN	NaN	NaN	NaN	NaN	NaN	NaN	NaN	NaN	NaN	NaN	NaN	NaN	NaN	NaN	NaN	NaN	NaN	2.57	0.33	0.64	2.62	0.09	0.58
278	1.39	NaN	NaN	NaN	NaN	NaN	NaN	NaN	NaN	NaN	NaN	NaN	NaN	NaN	NaN	NaN	2.57	0.48	0.25	NaN	NaN	NaN	NaN	NaN	NaN	NaN	NaN	NaN	NaN	NaN	NaN	NaN	NaN	NaN	NaN	NaN	NaN	NaN	NaN	NaN	NaN	NaN	NaN	2.57	0.33	0.64	2.62	0.09	0.58
279	1.395	NaN	NaN	NaN	NaN	NaN	NaN	NaN	NaN	NaN	NaN	NaN	NaN	NaN	NaN	NaN	2.57	0.48	0.25	NaN	NaN	NaN	NaN	NaN	NaN	NaN	NaN	NaN	NaN	NaN	NaN	NaN	NaN	NaN	NaN	NaN	NaN	NaN	NaN	NaN	NaN	NaN	NaN	2.57	0.33	0.64	2.62	0.09	0.58
280	1.4	NaN	NaN	NaN	NaN	NaN	NaN	NaN	NaN	NaN	NaN	NaN	NaN	NaN	NaN	NaN	2.57	0.48	0.25	NaN	NaN	NaN	NaN	NaN	NaN	NaN	NaN	NaN	NaN	NaN	NaN	NaN	NaN	NaN	NaN	NaN	NaN	NaN	NaN	NaN	NaN	NaN	NaN	2.57	0.33	0.64	2.62	0.09	0.58
281	1.405	NaN	NaN	NaN	NaN	NaN	NaN	NaN	NaN	NaN	NaN	NaN	NaN	NaN	NaN	NaN	2.57	0.48	0.25	NaN	NaN	NaN	NaN	NaN	NaN	NaN	NaN	NaN	NaN	NaN	NaN	NaN	NaN	NaN	NaN	NaN	NaN	NaN	NaN	NaN	NaN	NaN	NaN	2.57	0.33	0.64	2.62	0.09	0.58
282	1.41	NaN	NaN	NaN	NaN	NaN	NaN	NaN	NaN	NaN	NaN	NaN	NaN	NaN	NaN	NaN	2.57	0.48	0.25	NaN	NaN	NaN	NaN	NaN	NaN	NaN	NaN	NaN	NaN	NaN	NaN	NaN	NaN	NaN	NaN	NaN	NaN	NaN	NaN	NaN	NaN	NaN	NaN	2.57	0.33	0.64	2.62	0.09	0.58
283	1.415	NaN	NaN	NaN	NaN	NaN	NaN	NaN	NaN	NaN	NaN	NaN	NaN	NaN	NaN	NaN	2.57	0.48	0.25	NaN	NaN	NaN	NaN	NaN	NaN	NaN	NaN	NaN	NaN	NaN	NaN	NaN	NaN	NaN	NaN	NaN	NaN	NaN	NaN	NaN	NaN	NaN	NaN	2.57	0.33	0.64	2.62	0.09	0.58
284	1.42	NaN	NaN	NaN	NaN	NaN	NaN	NaN	NaN	NaN	NaN	NaN	NaN	NaN	NaN	NaN	2.57	0.48	0.25	NaN	NaN	NaN	NaN	NaN	NaN	NaN	NaN	NaN	NaN	NaN	NaN	NaN	NaN	NaN	NaN	NaN	NaN	NaN	NaN	NaN	NaN	NaN	NaN	2.57	0.33	0.64	2.62	0.09	0.58
285	1.425	NaN	NaN	NaN	NaN	NaN	NaN	NaN	NaN	NaN	NaN	NaN	NaN	NaN	NaN	NaN	2.57	0.48	0.25	NaN	NaN	NaN	NaN	NaN	NaN	NaN	NaN	NaN	NaN	NaN	NaN	NaN	NaN	NaN	NaN	NaN	NaN	NaN	NaN	NaN	NaN	NaN	NaN	2.57	0.33	0.64	2.62	0.09	0.58
286	1.43	NaN	NaN	NaN	NaN	NaN	NaN	NaN	NaN	NaN	NaN	NaN	NaN	NaN	NaN	NaN	2.57	0.48	0.25	NaN	NaN	NaN	NaN	NaN	NaN	NaN	NaN	NaN	NaN	NaN	NaN	NaN	NaN	NaN	NaN	NaN	NaN	NaN	NaN	NaN	NaN	NaN	NaN	2.57	0.33	0.64	2.62	0.09	0.58
287	1.435	NaN	NaN	NaN	NaN	NaN	NaN	NaN	NaN	NaN	NaN	NaN	NaN	NaN	NaN	NaN	2.57	0.48	0.25	NaN	NaN	NaN	NaN	NaN	NaN	NaN	NaN	NaN	NaN	NaN	NaN	NaN	NaN	NaN	NaN	NaN	NaN	NaN	NaN	NaN	NaN	NaN	NaN	2.57	0.33	0.64	2.62	0.09	0.58
288	1.44	NaN	NaN	NaN	NaN	NaN	NaN	NaN	NaN	NaN	NaN	NaN	NaN	NaN	NaN	NaN	2.57	0.48	0.25	NaN	NaN	NaN	NaN	NaN	NaN	NaN	NaN	NaN	NaN	NaN	NaN	NaN	NaN	NaN	NaN	NaN	NaN	NaN	NaN	NaN	NaN	NaN	NaN	2.57	0.33	0.64	2.62	0.09	0.58
289	1.445	NaN	NaN	NaN	NaN	NaN	NaN	NaN	NaN	NaN	NaN	NaN	NaN	NaN	NaN	NaN	2.57	0.48	0.25	NaN	NaN	NaN	NaN	NaN	NaN	NaN	NaN	NaN	NaN	NaN	NaN	NaN	NaN	NaN	NaN	NaN	NaN	NaN	NaN	NaN	NaN	NaN	NaN	2.57	0.33	0.64	2.62	0.09	0.58
290	1.45	NaN	NaN	NaN	NaN	NaN	NaN	NaN	NaN	NaN	NaN	NaN	NaN	NaN	NaN	NaN	2.57	0.48	0.25	NaN	NaN	NaN	NaN	NaN	NaN	NaN	NaN	NaN	NaN	NaN	NaN	NaN	NaN	NaN	NaN	NaN	NaN	NaN	NaN	NaN	NaN	NaN	NaN	2.57	0.33	0.64	2.62	0.09	0.58
291	1.455	NaN	NaN	NaN	NaN	NaN	NaN	NaN	NaN	NaN	NaN	NaN	NaN	NaN	NaN	NaN	2.57	0.48	0.25	NaN	NaN	NaN	NaN	NaN	NaN	NaN	NaN	NaN	NaN	NaN	NaN	NaN	NaN	NaN	NaN	NaN	NaN	NaN	NaN	NaN	NaN	NaN	NaN	2.57	0.33	0.64	2.62	0.09	0.58
292	1.46	NaN	NaN	NaN	NaN	NaN	NaN	NaN	NaN	NaN	NaN	NaN	NaN	NaN	NaN	NaN	2.57	0.48	0.25	NaN	NaN	NaN	NaN	NaN	NaN	NaN	NaN	NaN	NaN	NaN	NaN	NaN	NaN	NaN	NaN	NaN	NaN	NaN	NaN	NaN	NaN	NaN	NaN	2.57	0.33	0.64	2.62	0.09	0.58
293	1.465	NaN	NaN	NaN	NaN	NaN	NaN	NaN	NaN	NaN	NaN	NaN	NaN	NaN	NaN	NaN	2.57	0.48	0.25	NaN	NaN	NaN	NaN	NaN	NaN	NaN	NaN	NaN	NaN	NaN	NaN	NaN	NaN	NaN	NaN	NaN	NaN	NaN	NaN	NaN	NaN	NaN	NaN	2.57	0.33	0.64	2.62	0.09	0.58
294	1.47	NaN	NaN	NaN	NaN	NaN	NaN	NaN	NaN	NaN	NaN	NaN	NaN	NaN	NaN	NaN	2.57	0.48	0.25	NaN	NaN	NaN	NaN	NaN	NaN	NaN	NaN	NaN	NaN	NaN	NaN	NaN	NaN	NaN	NaN	NaN	NaN	NaN	NaN	NaN	NaN	NaN	NaN	2.57	0.33	0.64	2.62	0.09	0.58
295	1.475	NaN	NaN	NaN	NaN	NaN	NaN	NaN	NaN	NaN	NaN	NaN	NaN	NaN	NaN	NaN	2.57	0.48	0.25	NaN	NaN	NaN	NaN	NaN	NaN	NaN	NaN	NaN	NaN	NaN	NaN	NaN	NaN	NaN	NaN	NaN	NaN	NaN	NaN	NaN	NaN	NaN	NaN	2.57	0.33	0.64	2.62	0.09	0.58
296	1.48	NaN	NaN	NaN	NaN	NaN	NaN	NaN	NaN	NaN	NaN	NaN	NaN	NaN	NaN	NaN	2.57	0.48	0.25	NaN	NaN	NaN	NaN	NaN	NaN	NaN	NaN	NaN	NaN	NaN	NaN	NaN	NaN	NaN	NaN	NaN	NaN	NaN	NaN	NaN	NaN	NaN	NaN	2.57	0.33	0.64	2.62	0.09	0.58
297	1.485	NaN	NaN	NaN	NaN	NaN	NaN	NaN	NaN	NaN	NaN	NaN	NaN	NaN	NaN	NaN	2.57	0.48	0.25	NaN	NaN	NaN	NaN	NaN	NaN	NaN	NaN	NaN	NaN	NaN	NaN	NaN	NaN	NaN	NaN	NaN	NaN	NaN	NaN	NaN	NaN	NaN	NaN	2.57	0.33	0.64	2.62	0.09	0.58
298	1.49	NaN	NaN	NaN	NaN	NaN	NaN	NaN	NaN	NaN	NaN	NaN	NaN	NaN	NaN	NaN	2.57	0.48	0.25	NaN	NaN	NaN	NaN	NaN	NaN	NaN	NaN	NaN	NaN	NaN	NaN	NaN	NaN	NaN	NaN	NaN	NaN	NaN	NaN	NaN	NaN	NaN	NaN	2.57	0.33	0.64	2.62	0.09	0.58
299	1.495	NaN	NaN	NaN	NaN	NaN	NaN	NaN	NaN	NaN	NaN	NaN	NaN	NaN	NaN	NaN	2.57	0.48	0.25	NaN	NaN	NaN	NaN	NaN	NaN	NaN	NaN	NaN	NaN	NaN	NaN	NaN	NaN	NaN	NaN	NaN	NaN	NaN	NaN	NaN	NaN	NaN	NaN	2.57	0.33	0.64	2.62	0.09	0.58
300	1.5	NaN	NaN	NaN	NaN	NaN	NaN	NaN	NaN	NaN	NaN	NaN	NaN	NaN	NaN	NaN	2.57	0.48	0.25	NaN	NaN	NaN	NaN	NaN	NaN	NaN	NaN	NaN	NaN	NaN	NaN	NaN	NaN	NaN	NaN	NaN	NaN	NaN	NaN	NaN	NaN	NaN	NaN	2.57	0.33	0.64	NaN	NaN	NaN
301	1.505	NaN	NaN	NaN	NaN	NaN	NaN	NaN	NaN	NaN	NaN	NaN	NaN	NaN	NaN	NaN	2.57	0.48	0.25	NaN	NaN	NaN	NaN	NaN	NaN	NaN	NaN	NaN	NaN	NaN	NaN	NaN	NaN	NaN	NaN	NaN	NaN	NaN	NaN	NaN	NaN	NaN	NaN	2.57	0.33	0.64	2.62	0.09	0.58
302	1.51	NaN	NaN	NaN	NaN	NaN	NaN	NaN	NaN	NaN	NaN	NaN	NaN	NaN	NaN	NaN	2.57	0.48	0.25	NaN	NaN	NaN	NaN	NaN	NaN	NaN	NaN	NaN	NaN	NaN	NaN	NaN	NaN	NaN	NaN	NaN	NaN	NaN	NaN	NaN	NaN	NaN	NaN	2.57	0.33	0.64	2.62	0.09	0.58
303	1.515	NaN	NaN	NaN	NaN	NaN	NaN	NaN	NaN	NaN	NaN	NaN	NaN	NaN	NaN	NaN	2.57	0.48	0.25	NaN	NaN	NaN	NaN	NaN	NaN	NaN	NaN	NaN	NaN	NaN	NaN	NaN	NaN	NaN	NaN	NaN	NaN	NaN	NaN	NaN	NaN	NaN	NaN	2.57	0.33	0.64	2.62	0.09	0.58
304	1.52	NaN	NaN	NaN	NaN	NaN	NaN	NaN	NaN	NaN	NaN	NaN	NaN	NaN	NaN	NaN	2.57	0.48	0.25	NaN	NaN	NaN	NaN	NaN	NaN	NaN	NaN	NaN	NaN	NaN	NaN	NaN	NaN	NaN	NaN	NaN	NaN	NaN	NaN	NaN	NaN	NaN	NaN	2.57	0.33	0.64	2.62	0.09	0.58
305	1.525	NaN	NaN	NaN	NaN	NaN	NaN	NaN	NaN	NaN	NaN	NaN	NaN	NaN	NaN	NaN	2.57	0.48	0.25	NaN	NaN	NaN	NaN	NaN	NaN	NaN	NaN	NaN	NaN	NaN	NaN	NaN	NaN	NaN	NaN	NaN	NaN	NaN	NaN	NaN	NaN	NaN	NaN	2.57	0.33	0.64	2.62	0.09	0.58
306	1.53	NaN	NaN	NaN	NaN	NaN	NaN	NaN	NaN	NaN	NaN	NaN	NaN	NaN	NaN	NaN	2.57	0.48	0.25	NaN	NaN	NaN	NaN	NaN	NaN	NaN	NaN	NaN	NaN	NaN	NaN	NaN	NaN	NaN	NaN	NaN	NaN	NaN	NaN	NaN	NaN	NaN	NaN	2.57	0.33	0.64	2.62	0.09	0.58
307	1.535	NaN	NaN	NaN	NaN	NaN	NaN	NaN	NaN	NaN	NaN	NaN	NaN	NaN	NaN	NaN	2.57	0.48	0.25	NaN	NaN	NaN	NaN	NaN	NaN	NaN	NaN	NaN	NaN	NaN	NaN	NaN	NaN	NaN	NaN	NaN	NaN	NaN	NaN	NaN	NaN	NaN	NaN	2.57	0.33	0.64	2.62	0.09	0.58
308	1.54	NaN	NaN	NaN	NaN	NaN	NaN	NaN	NaN	NaN	NaN	NaN	NaN	NaN	NaN	NaN	2.57	0.48	0.25	NaN	NaN	NaN	NaN	NaN	NaN	NaN	NaN	NaN	NaN	NaN	NaN	NaN	NaN	NaN	NaN	NaN	NaN	NaN	NaN	NaN	NaN	NaN	NaN	2.57	0.33	0.64	2.62	0.09	0.58
309	1.545	NaN	NaN	NaN	NaN	NaN	NaN	NaN	NaN	NaN	NaN	NaN	NaN	NaN	NaN	NaN	2.57	0.48	0.25	NaN	NaN	NaN	NaN	NaN	NaN	NaN	NaN	NaN	NaN	NaN	NaN	NaN	NaN	NaN	NaN	NaN	NaN	NaN	NaN	NaN	NaN	NaN	NaN	2.57	0.33	0.64	2.62	0.09	0.58
310	1.55	NaN	NaN	NaN	NaN	NaN	NaN	NaN	NaN	NaN	NaN	NaN	NaN	NaN	NaN	NaN	2.57	0.48	0.25	NaN	NaN	NaN	NaN	NaN	NaN	NaN	NaN	NaN	NaN	NaN	NaN	NaN	NaN	NaN	NaN	NaN	NaN	NaN	NaN	NaN	NaN	NaN	NaN	2.57	0.33	0.64	2.62	0.09	0.58
311	1.555	NaN	NaN	NaN	NaN	NaN	NaN	NaN	NaN	NaN	NaN	NaN	NaN	NaN	NaN	NaN	2.57	0.48	0.25	NaN	NaN	NaN	NaN	NaN	NaN	NaN	NaN	NaN	NaN	NaN	NaN	NaN	NaN	NaN	NaN	NaN	NaN	NaN	NaN	NaN	NaN	NaN	NaN	2.57	0.33	0.64	2.62	0.09	0.58
312	1.56	NaN	NaN	NaN	NaN	NaN	NaN	NaN	NaN	NaN	NaN	NaN	NaN	NaN	NaN	NaN	2.57	0.48	0.25	NaN	NaN	NaN	NaN	NaN	NaN	NaN	NaN	NaN	NaN	NaN	NaN	NaN	NaN	NaN	NaN	NaN	NaN	NaN	NaN	NaN	NaN	NaN	NaN	2.57	0.33	0.64	2.62	0.09	0.58
313	1.565	NaN	NaN	NaN	NaN	NaN	NaN	NaN	NaN	NaN	NaN	NaN	NaN	NaN	NaN	NaN	2.57	0.48	0.25	NaN	NaN	NaN	NaN	NaN	NaN	NaN	NaN	NaN	NaN	NaN	NaN	NaN	NaN	NaN	NaN	NaN	NaN	NaN	NaN	NaN	NaN	NaN	NaN	2.57	0.33	0.64	2.62	0.09	0.58
314	1.57	NaN	NaN	NaN	NaN	NaN	NaN	NaN	NaN	NaN	NaN	NaN	NaN	NaN	NaN	NaN	2.57	0.48	0.25	NaN	NaN	NaN	NaN	NaN	NaN	NaN	NaN	NaN	NaN	NaN	NaN	NaN	NaN	NaN	NaN	NaN	NaN	NaN	NaN	NaN	NaN	NaN	NaN	2.57	0.33	0.64	2.62	0.09	0.58
315	1.575	NaN	NaN	NaN	NaN	NaN	NaN	NaN	NaN	NaN	NaN	NaN	NaN	NaN	NaN	NaN	2.57	0.48	0.25	NaN	NaN	NaN	NaN	NaN	NaN	NaN	NaN	NaN	NaN	NaN	NaN	NaN	NaN	NaN	NaN	NaN	NaN	NaN	NaN	NaN	NaN	NaN	NaN	2.57	0.33	0.64	2.62	0.09	0.58
316	1.58	NaN	NaN	NaN	NaN	NaN	NaN	NaN	NaN	NaN	NaN	NaN	NaN	NaN	NaN	NaN	2.57	0.48	0.25	NaN	NaN	NaN	NaN	NaN	NaN	NaN	NaN	NaN	NaN	NaN	NaN	NaN	NaN	NaN	NaN	NaN	NaN	NaN	NaN	NaN	NaN	NaN	NaN	2.57	0.33	0.64	2.62	0.09	0.58
317	1.585	NaN	NaN	NaN	NaN	NaN	NaN	NaN	NaN	NaN	NaN	NaN	NaN	NaN	NaN	NaN	2.57	0.48	0.25	NaN	NaN	NaN	NaN	NaN	NaN	NaN	NaN	NaN	NaN	NaN	NaN	NaN	NaN	NaN	NaN	NaN	NaN	NaN	NaN	NaN	NaN	NaN	NaN	2.57	0.33	0.64	2.62	0.09	0.58
318	1.59	NaN	NaN	NaN	NaN	NaN	NaN	NaN	NaN	NaN	NaN	NaN	NaN	NaN	NaN	NaN	2.57	0.48	0.25	NaN	NaN	NaN	NaN	NaN	NaN	NaN	NaN	NaN	NaN	NaN	NaN	NaN	NaN	NaN	NaN	NaN	NaN	NaN	NaN	NaN	NaN	NaN	NaN	2.57	0.33	0.64	2.62	0.09	0.58
319	1.595	NaN	NaN	NaN	NaN	NaN	NaN	NaN	NaN	NaN	NaN	NaN	NaN	NaN	NaN	NaN	2.57	0.48	0.25	NaN	NaN	NaN	NaN	NaN	NaN	NaN	NaN	NaN	NaN	NaN	NaN	NaN	NaN	NaN	NaN	NaN	NaN	NaN	NaN	NaN	NaN	NaN	NaN	2.57	0.33	0.64	2.62	0.09	0.58
320	1.6	NaN	NaN	NaN	NaN	NaN	NaN	NaN	NaN	NaN	NaN	NaN	NaN	NaN	NaN	NaN	2.57	0.48	0.25	NaN	NaN	NaN	NaN	NaN	NaN	NaN	NaN	NaN	NaN	NaN	NaN	NaN	NaN	NaN	NaN	NaN	NaN	NaN	NaN	NaN	NaN	NaN	NaN	2.57	0.33	0.64	2.62	0.09	0.58
321	1.605	NaN	NaN	NaN	NaN	NaN	NaN	NaN	NaN	NaN	NaN	NaN	NaN	NaN	NaN	NaN	2.57	0.48	0.25	NaN	NaN	NaN	NaN	NaN	NaN	NaN	NaN	NaN	NaN	NaN	NaN	NaN	NaN	NaN	NaN	NaN	NaN	NaN	NaN	NaN	NaN	NaN	NaN	2.57	0.33	0.64	2.62	0.09	0.58
322	1.61	NaN	NaN	NaN	NaN	NaN	NaN	NaN	NaN	NaN	NaN	NaN	NaN	NaN	NaN	NaN	2.57	0.48	0.25	NaN	NaN	NaN	NaN	NaN	NaN	NaN	NaN	NaN	NaN	NaN	NaN	NaN	NaN	NaN	NaN	NaN	NaN	NaN	NaN	NaN	NaN	NaN	NaN	2.57	0.33	0.64	2.62	0.09	0.58
323	1.615	NaN	NaN	NaN	NaN	NaN	NaN	NaN	NaN	NaN	NaN	NaN	NaN	NaN	NaN	NaN	2.57	0.48	0.25	NaN	NaN	NaN	NaN	NaN	NaN	NaN	NaN	NaN	NaN	NaN	NaN	NaN	NaN	NaN	NaN	NaN	NaN	NaN	NaN	NaN	NaN	NaN	NaN	2.57	0.33	0.64	2.62	0.09	0.58
324	1.62	NaN	NaN	NaN	NaN	NaN	NaN	NaN	NaN	NaN	NaN	NaN	NaN	NaN	NaN	NaN	2.57	0.48	0.25	NaN	NaN	NaN	NaN	NaN	NaN	NaN	NaN	NaN	NaN	NaN	NaN	NaN	NaN	NaN	NaN	NaN	NaN	NaN	NaN	NaN	NaN	NaN	NaN	2.57	0.33	0.64	2.62	0.09	0.58
325	1.625	NaN	NaN	NaN	NaN	NaN	NaN	NaN	NaN	NaN	NaN	NaN	NaN	NaN	NaN	NaN	2.57	0.48	0.25	NaN	NaN	NaN	NaN	NaN	NaN	NaN	NaN	NaN	NaN	NaN	NaN	NaN	NaN	NaN	NaN	NaN	NaN	NaN	NaN	NaN	NaN	NaN	NaN	2.57	0.33	0.64	2.62	0.09	0.58
326	1.63	NaN	NaN	NaN	NaN	NaN	NaN	NaN	NaN	NaN	NaN	NaN	NaN	NaN	NaN	NaN	2.57	0.48	0.25	NaN	NaN	NaN	NaN	NaN	NaN	NaN	NaN	NaN	NaN	NaN	NaN	NaN	NaN	NaN	NaN	NaN	NaN	NaN	NaN	NaN	NaN	NaN	NaN	2.57	0.33	0.64	2.62	0.09	0.58
327	1.635	NaN	NaN	NaN	NaN	NaN	NaN	NaN	NaN	NaN	NaN	NaN	NaN	NaN	NaN	NaN	2.57	0.48	0.25	NaN	NaN	NaN	NaN	NaN	NaN	NaN	NaN	NaN	NaN	NaN	NaN	NaN	NaN	NaN	NaN	NaN	NaN	NaN	NaN	NaN	NaN	NaN	NaN	2.57	0.33	0.64	2.62	0.09	0.58
328	1.64	NaN	NaN	NaN	NaN	NaN	NaN	NaN	NaN	NaN	NaN	NaN	NaN	NaN	NaN	NaN	2.57	0.48	0.25	NaN	NaN	NaN	NaN	NaN	NaN	NaN	NaN	NaN	NaN	NaN	NaN	NaN	NaN	NaN	NaN	NaN	NaN	NaN	NaN	NaN	NaN	NaN	NaN	2.57	0.33	0.64	2.62	0.09	0.58
329	1.645	NaN	NaN	NaN	NaN	NaN	NaN	NaN	NaN	NaN	NaN	NaN	NaN	NaN	NaN	NaN	2.57	0.48	0.25	NaN	NaN	NaN	NaN	NaN	NaN	NaN	NaN	NaN	NaN	NaN	NaN	NaN	NaN	NaN	NaN	NaN	NaN	NaN	NaN	NaN	NaN	NaN	NaN	2.57	0.33	0.64	2.62	0.09	0.58
330	1.65	NaN	NaN	NaN	NaN	NaN	NaN	NaN	NaN	NaN	NaN	NaN	NaN	NaN	NaN	NaN	2.57	0.48	0.25	NaN	NaN	NaN	NaN	NaN	NaN	NaN	NaN	NaN	NaN	NaN	NaN	NaN	NaN	NaN	NaN	NaN	NaN	NaN	NaN	NaN	NaN	NaN	NaN	2.57	0.33	0.64	2.62	0.09	0.58
331	1.655	NaN	NaN	NaN	NaN	NaN	NaN	NaN	NaN	NaN	NaN	NaN	NaN	NaN	NaN	NaN	2.57	0.48	0.25	NaN	NaN	NaN	NaN	NaN	NaN	NaN	NaN	NaN	NaN	NaN	NaN	NaN	NaN	NaN	NaN	NaN	NaN	NaN	NaN	NaN	NaN	NaN	NaN	2.57	0.33	0.64	2.62	0.09	0.58
332	1.66	NaN	NaN	NaN	NaN	NaN	NaN	NaN	NaN	NaN	NaN	NaN	NaN	NaN	NaN	NaN	2.57	0.48	0.25	NaN	NaN	NaN	NaN	NaN	NaN	NaN	NaN	NaN	NaN	NaN	NaN	NaN	NaN	NaN	NaN	NaN	NaN	NaN	NaN	NaN	NaN	NaN	NaN	2.57	0.33	0.64	2.62	0.09	0.58
333	1.665	NaN	NaN	NaN	NaN	NaN	NaN	NaN	NaN	NaN	NaN	NaN	NaN	NaN	NaN	NaN	2.57	0.48	0.25	NaN	NaN	NaN	NaN	NaN	NaN	NaN	NaN	NaN	NaN	NaN	NaN	NaN	NaN	NaN	NaN	NaN	NaN	NaN	NaN	NaN	NaN	NaN	NaN	2.57	0.33	0.64	2.62	0.09	0.58
334	1.67	NaN	NaN	NaN	NaN	NaN	NaN	NaN	NaN	NaN	NaN	NaN	NaN	NaN	NaN	NaN	2.57	0.48	0.25	NaN	NaN	NaN	NaN	NaN	NaN	NaN	NaN	NaN	NaN	NaN	NaN	NaN	NaN	NaN	NaN	NaN	NaN	NaN	NaN	NaN	NaN	NaN	NaN	2.57	0.33	0.64	2.62	0.09	0.58
335	1.675	NaN	NaN	NaN	NaN	NaN	NaN	NaN	NaN	NaN	NaN	NaN	NaN	NaN	NaN	NaN	2.57	0.48	0.25	NaN	NaN	NaN	NaN	NaN	NaN	NaN	NaN	NaN	NaN	NaN	NaN	NaN	NaN	NaN	NaN	NaN	NaN	NaN	NaN	NaN	NaN	NaN	NaN	2.57	0.33	0.64	2.62	0.09	0.58
336	1.68	NaN	NaN	NaN	NaN	NaN	NaN	NaN	NaN	NaN	NaN	NaN	NaN	NaN	NaN	NaN	2.57	0.48	0.25	NaN	NaN	NaN	NaN	NaN	NaN	NaN	NaN	NaN	NaN	NaN	NaN	NaN	NaN	NaN	NaN	NaN	NaN	NaN	NaN	NaN	NaN	NaN	NaN	2.57	0.33	0.64	2.62	0.09	0.58
337	1.685	NaN	NaN	NaN	NaN	NaN	NaN	NaN	NaN	NaN	NaN	NaN	NaN	NaN	NaN	NaN	2.57	0.48	0.25	NaN	NaN	NaN	NaN	NaN	NaN	NaN	NaN	NaN	NaN	NaN	NaN	NaN	NaN	NaN	NaN	NaN	NaN	NaN	NaN	NaN	NaN	NaN	NaN	2.57	0.33	0.64	2.62	0.09	0.58
338	1.69	NaN	NaN	NaN	NaN	NaN	NaN	NaN	NaN	NaN	NaN	NaN	NaN	NaN	NaN	NaN	2.57	0.48	0.25	NaN	NaN	NaN	NaN	NaN	NaN	NaN	NaN	NaN	NaN	NaN	NaN	NaN	NaN	NaN	NaN	NaN	NaN	NaN	NaN	NaN	NaN	NaN	NaN	2.57	0.33	0.64	2.62	0.09	0.58
339	1.695	NaN	NaN	NaN	NaN	NaN	NaN	NaN	NaN	NaN	NaN	NaN	NaN	NaN	NaN	NaN	2.57	0.48	0.25	NaN	NaN	NaN	NaN	NaN	NaN	NaN	NaN	NaN	NaN	NaN	NaN	NaN	NaN	NaN	NaN	NaN	NaN	NaN	NaN	NaN	NaN	NaN	NaN	2.57	0.33	0.64	2.62	0.09	0.58
340	1.7	NaN	NaN	NaN	NaN	NaN	NaN	NaN	NaN	NaN	NaN	NaN	NaN	NaN	NaN	NaN	2.57	0.48	0.25	NaN	NaN	NaN	NaN	NaN	NaN	NaN	NaN	NaN	NaN	NaN	NaN	NaN	NaN	NaN	NaN	NaN	NaN	NaN	NaN	NaN	NaN	NaN	NaN	2.57	0.33	0.64	2.62	0.09	0.58
341	1.705	NaN	NaN	NaN	NaN	NaN	NaN	NaN	NaN	NaN	NaN	NaN	NaN	NaN	NaN	NaN	2.57	0.48	0.25	NaN	NaN	NaN	NaN	NaN	NaN	NaN	NaN	NaN	NaN	NaN	NaN	NaN	NaN	NaN	NaN	NaN	NaN	NaN	NaN	NaN	NaN	NaN	NaN	2.57	0.33	0.64	2.62	0.09	0.58
342	1.71	NaN	NaN	NaN	NaN	NaN	NaN	NaN	NaN	NaN	NaN	NaN	NaN	NaN	NaN	NaN	2.57	0.48	0.25	NaN	NaN	NaN	NaN	NaN	NaN	NaN	NaN	NaN	NaN	NaN	NaN	NaN	NaN	NaN	NaN	NaN	NaN	NaN	NaN	NaN	NaN	NaN	NaN	2.57	0.33	0.64	2.62	0.09	0.58
343	1.715	NaN	NaN	NaN	NaN	NaN	NaN	NaN	NaN	NaN	NaN	NaN	NaN	NaN	NaN	NaN	2.57	0.48	0.25	NaN	NaN	NaN	NaN	NaN	NaN	NaN	NaN	NaN	NaN	NaN	NaN	NaN	NaN	NaN	NaN	NaN	NaN	NaN	NaN	NaN	NaN	NaN	NaN	2.57	0.33	0.64	2.62	0.09	0.58
344	1.72	NaN	NaN	NaN	NaN	NaN	NaN	NaN	NaN	NaN	NaN	NaN	NaN	NaN	NaN	NaN	2.57	0.48	0.25	NaN	NaN	NaN	NaN	NaN	NaN	NaN	NaN	NaN	NaN	NaN	NaN	NaN	NaN	NaN	NaN	NaN	NaN	NaN	NaN	NaN	NaN	NaN	NaN	2.57	0.33	0.64	2.62	0.09	0.58
345	1.725	NaN	NaN	NaN	NaN	NaN	NaN	NaN	NaN	NaN	NaN	NaN	NaN	NaN	NaN	NaN	2.57	0.48	0.25	NaN	NaN	NaN	NaN	NaN	NaN	NaN	NaN	NaN	NaN	NaN	NaN	NaN	NaN	NaN	NaN	NaN	NaN	NaN	NaN	NaN	NaN	NaN	NaN	2.57	0.33	0.64	2.62	0.09	0.58
346	1.73	NaN	NaN	NaN	NaN	NaN	NaN	NaN	NaN	NaN	NaN	NaN	NaN	NaN	NaN	NaN	2.57	0.48	0.25	NaN	NaN	NaN	NaN	NaN	NaN	NaN	NaN	NaN	NaN	NaN	NaN	NaN	NaN	NaN	NaN	NaN	NaN	NaN	NaN	NaN	NaN	NaN	NaN	2.57	0.33	0.64	2.62	0.09	0.58
347	1.735	NaN	NaN	NaN	NaN	NaN	NaN	NaN	NaN	NaN	NaN	NaN	NaN	NaN	NaN	NaN	2.57	0.48	0.25	NaN	NaN	NaN	NaN	NaN	NaN	NaN	NaN	NaN	NaN	NaN	NaN	NaN	NaN	NaN	NaN	NaN	NaN	NaN	NaN	NaN	NaN	NaN	NaN	2.57	0.33	0.64	2.62	0.09	0.58
348	1.74	NaN	NaN	NaN	NaN	NaN	NaN	NaN	NaN	NaN	NaN	NaN	NaN	NaN	NaN	NaN	2.57	0.48	0.25	NaN	NaN	NaN	NaN	NaN	NaN	NaN	NaN	NaN	NaN	NaN	NaN	NaN	NaN	NaN	NaN	NaN	NaN	NaN	NaN	NaN	NaN	NaN	NaN	2.57	0.33	0.64	2.62	0.09	0.58
349	1.745	NaN	NaN	NaN	NaN	NaN	NaN	NaN	NaN	NaN	NaN	NaN	NaN	NaN	NaN	NaN	2.57	0.48	0.25	NaN	NaN	NaN	NaN	NaN	NaN	NaN	NaN	NaN	NaN	NaN	NaN	NaN	NaN	NaN	NaN	NaN	NaN	NaN	NaN	NaN	NaN	NaN	NaN	2.57	0.33	0.64	2.62	0.09	0.58
350	1.75	NaN	NaN	NaN	NaN	NaN	NaN	NaN	NaN	NaN	NaN	NaN	NaN	NaN	NaN	NaN	2.57	0.48	0.25	NaN	NaN	NaN	NaN	NaN	NaN	NaN	NaN	NaN	NaN	NaN	NaN	NaN	NaN	NaN	NaN	NaN	NaN	NaN	NaN	NaN	NaN	NaN	NaN	2.57	0.33	0.64	2.62	0.09	0.58
351	1.755	NaN	NaN	NaN	NaN	NaN	NaN	NaN	NaN	NaN	NaN	NaN	NaN	NaN	NaN	NaN	2.57	0.48	0.25	NaN	NaN	NaN	NaN	NaN	NaN	NaN	NaN	NaN	NaN	NaN	NaN	NaN	NaN	NaN	NaN	NaN	NaN	NaN	NaN	NaN	NaN	NaN	NaN	2.57	0.33	0.64	2.62	0.09	0.58
352	1.76	NaN	NaN	NaN	NaN	NaN	NaN	NaN	NaN	NaN	NaN	NaN	NaN	NaN	NaN	NaN	2.57	0.48	0.25	NaN	NaN	NaN	NaN	NaN	NaN	NaN	NaN	NaN	NaN	NaN	NaN	NaN	NaN	NaN	NaN	NaN	NaN	NaN	NaN	NaN	NaN	NaN	NaN	2.57	0.33	0.64	2.62	0.09	0.58
353	1.765	NaN	NaN	NaN	NaN	NaN	NaN	NaN	NaN	NaN	NaN	NaN	NaN	NaN	NaN	NaN	2.57	0.48	0.25	NaN	NaN	NaN	NaN	NaN	NaN	NaN	NaN	NaN	NaN	NaN	NaN	NaN	NaN	NaN	NaN	NaN	NaN	NaN	NaN	NaN	NaN	NaN	NaN	2.57	0.33	0.64	2.62	0.09	0.58
354	1.77	NaN	NaN	NaN	NaN	NaN	NaN	NaN	NaN	NaN	NaN	NaN	NaN	NaN	NaN	NaN	2.57	0.48	0.25	NaN	NaN	NaN	NaN	NaN	NaN	NaN	NaN	NaN	NaN	NaN	NaN	NaN	NaN	NaN	NaN	NaN	NaN	NaN	NaN	NaN	NaN	NaN	NaN	2.57	0.33	0.64	2.62	0.09	0.58
355	1.775	NaN	NaN	NaN	NaN	NaN	NaN	NaN	NaN	NaN	NaN	NaN	NaN	NaN	NaN	NaN	2.57	0.48	0.25	NaN	NaN	NaN	NaN	NaN	NaN	NaN	NaN	NaN	NaN	NaN	NaN	NaN	NaN	NaN	NaN	NaN	NaN	NaN	NaN	NaN	NaN	NaN	NaN	2.57	0.33	0.64	2.62	0.09	0.58
356	1.78	NaN	NaN	NaN	NaN	NaN	NaN	NaN	NaN	NaN	NaN	NaN	NaN	NaN	NaN	NaN	2.57	0.48	0.25	NaN	NaN	NaN	NaN	NaN	NaN	NaN	NaN	NaN	NaN	NaN	NaN	NaN	NaN	NaN	NaN	NaN	NaN	NaN	NaN	NaN	NaN	NaN	NaN	2.57	0.33	0.64	2.62	0.09	0.58
357	1.785	NaN	NaN	NaN	NaN	NaN	NaN	NaN	NaN	NaN	NaN	NaN	NaN	NaN	NaN	NaN	2.57	0.48	0.25	NaN	NaN	NaN	NaN	NaN	NaN	NaN	NaN	NaN	NaN	NaN	NaN	NaN	NaN	NaN	NaN	NaN	NaN	NaN	NaN	NaN	NaN	NaN	NaN	2.57	0.33	0.64	2.62	0.09	0.58
358	1.79	NaN	NaN	NaN	NaN	NaN	NaN	NaN	NaN	NaN	NaN	NaN	NaN	NaN	NaN	NaN	2.57	0.48	0.25	NaN	NaN	NaN	NaN	NaN	NaN	NaN	NaN	NaN	NaN	NaN	NaN	NaN	NaN	NaN	NaN	NaN	NaN	NaN	NaN	NaN	NaN	NaN	NaN	2.57	0.33	0.64	2.62	0.09	0.58
359	1.795	NaN	NaN	NaN	NaN	NaN	NaN	NaN	NaN	NaN	NaN	NaN	NaN	NaN	NaN	NaN	2.57	0.48	0.25	NaN	NaN	NaN	NaN	NaN	NaN	NaN	NaN	NaN	NaN	NaN	NaN	NaN	NaN	NaN	NaN	NaN	NaN	NaN	NaN	NaN	NaN	NaN	NaN	2.57	0.33	0.64	2.62	0.09	0.58
360	1.8	NaN	NaN	NaN	NaN	NaN	NaN	NaN	NaN	NaN	NaN	NaN	NaN	NaN	NaN	NaN	2.57	0.48	0.25	NaN	NaN	NaN	NaN	NaN	NaN	NaN	NaN	NaN	NaN	NaN	NaN	NaN	NaN	NaN	NaN	NaN	NaN	NaN	NaN	NaN	NaN	NaN	NaN	2.57	0.33	0.64	2.62	0.09	0.58
361	1.805	NaN	NaN	NaN	NaN	NaN	NaN	NaN	NaN	NaN	NaN	NaN	NaN	NaN	NaN	NaN	2.57	0.48	0.25	NaN	NaN	NaN	NaN	NaN	NaN	NaN	NaN	NaN	NaN	NaN	NaN	NaN	NaN	NaN	NaN	NaN	NaN	NaN	NaN	NaN	NaN	NaN	NaN	2.57	0.33	0.64	2.62	0.09	0.58
362	1.81	NaN	NaN	NaN	NaN	NaN	NaN	NaN	NaN	NaN	NaN	NaN	NaN	NaN	NaN	NaN	2.57	0.48	0.25	NaN	NaN	NaN	NaN	NaN	NaN	NaN	NaN	NaN	NaN	NaN	NaN	NaN	NaN	NaN	NaN	NaN	NaN	NaN	NaN	NaN	NaN	NaN	NaN	2.57	0.33	0.64	2.62	0.09	0.58
363	1.815	NaN	NaN	NaN	NaN	NaN	NaN	NaN	NaN	NaN	NaN	NaN	NaN	NaN	NaN	NaN	2.57	0.48	0.25	NaN	NaN	NaN	NaN	NaN	NaN	NaN	NaN	NaN	NaN	NaN	NaN	NaN	NaN	NaN	NaN	NaN	NaN	NaN	NaN	NaN	NaN	NaN	NaN	2.57	0.33	0.64	2.62	0.09	0.58
364	1.82	NaN	NaN	NaN	NaN	NaN	NaN	NaN	NaN	NaN	NaN	NaN	NaN	NaN	NaN	NaN	2.57	0.48	0.25	NaN	NaN	NaN	NaN	NaN	NaN	NaN	NaN	NaN	NaN	NaN	NaN	NaN	NaN	NaN	NaN	NaN	NaN	NaN	NaN	NaN	NaN	NaN	NaN	2.57	0.33	0.64	2.62	0.09	0.58
365	1.825	NaN	NaN	NaN	NaN	NaN	NaN	NaN	NaN	NaN	NaN	NaN	NaN	NaN	NaN	NaN	2.57	0.48	0.25	NaN	NaN	NaN	NaN	NaN	NaN	NaN	NaN	NaN	NaN	NaN	NaN	NaN	NaN	NaN	NaN	NaN	NaN	NaN	NaN	NaN	NaN	NaN	NaN	2.57	0.33	0.64	2.62	0.09	0.58
366	1.83	NaN	NaN	NaN	NaN	NaN	NaN	NaN	NaN	NaN	NaN	NaN	NaN	NaN	NaN	NaN	2.57	0.48	0.25	NaN	NaN	NaN	NaN	NaN	NaN	NaN	NaN	NaN	NaN	NaN	NaN	NaN	NaN	NaN	NaN	NaN	NaN	NaN	NaN	NaN	NaN	NaN	NaN	2.57	0.33	0.64	2.62	0.09	0.58
367	1.835	NaN	NaN	NaN	NaN	NaN	NaN	NaN	NaN	NaN	NaN	NaN	NaN	NaN	NaN	NaN	2.57	0.48	0.25	NaN	NaN	NaN	NaN	NaN	NaN	NaN	NaN	NaN	NaN	NaN	NaN	NaN	NaN	NaN	NaN	NaN	NaN	NaN	NaN	NaN	NaN	NaN	NaN	2.57	0.33	0.64	2.62	0.09	0.58
368	1.84	NaN	NaN	NaN	NaN	NaN	NaN	NaN	NaN	NaN	NaN	NaN	NaN	NaN	NaN	NaN	2.57	0.48	0.25	NaN	NaN	NaN	NaN	NaN	NaN	NaN	NaN	NaN	NaN	NaN	NaN	NaN	NaN	NaN	NaN	NaN	NaN	NaN	NaN	NaN	NaN	NaN	NaN	2.57	0.33	0.64	2.62	0.09	0.58
369	1.845	NaN	NaN	NaN	NaN	NaN	NaN	NaN	NaN	NaN	NaN	NaN	NaN	NaN	NaN	NaN	2.57	0.48	0.25	NaN	NaN	NaN	NaN	NaN	NaN	NaN	NaN	NaN	NaN	NaN	NaN	NaN	NaN	NaN	NaN	NaN	NaN	NaN	NaN	NaN	NaN	NaN	NaN	2.57	0.33	0.64	2.62	0.09	0.58
370	1.85	NaN	NaN	NaN	NaN	NaN	NaN	NaN	NaN	NaN	NaN	NaN	NaN	NaN	NaN	NaN	2.57	0.48	0.25	NaN	NaN	NaN	NaN	NaN	NaN	NaN	NaN	NaN	NaN	NaN	NaN	NaN	NaN	NaN	NaN	NaN	NaN	NaN	NaN	NaN	NaN	NaN	NaN	2.57	0.33	0.64	2.62	0.09	0.58
371	1.855	NaN	NaN	NaN	NaN	NaN	NaN	NaN	NaN	NaN	NaN	NaN	NaN	NaN	NaN	NaN	2.57	0.48	0.25	NaN	NaN	NaN	NaN	NaN	NaN	NaN	NaN	NaN	NaN	NaN	NaN	NaN	NaN	NaN	NaN	NaN	NaN	NaN	NaN	NaN	NaN	NaN	NaN	2.57	0.33	0.64	2.62	0.09	0.58
372	1.86	NaN	NaN	NaN	NaN	NaN	NaN	NaN	NaN	NaN	NaN	NaN	NaN	NaN	NaN	NaN	2.57	0.48	0.25	NaN	NaN	NaN	NaN	NaN	NaN	NaN	NaN	NaN	NaN	NaN	NaN	NaN	NaN	NaN	NaN	NaN	NaN	NaN	NaN	NaN	NaN	NaN	NaN	2.57	0.33	0.64	2.62	0.09	0.58
373	1.865	NaN	NaN	NaN	NaN	NaN	NaN	NaN	NaN	NaN	NaN	NaN	NaN	NaN	NaN	NaN	2.57	0.48	0.25	NaN	NaN	NaN	NaN	NaN	NaN	NaN	NaN	NaN	NaN	NaN	NaN	NaN	NaN	NaN	NaN	NaN	NaN	NaN	NaN	NaN	NaN	NaN	NaN	2.57	0.33	0.64	2.62	0.09	0.58
374	1.87	NaN	NaN	NaN	NaN	NaN	NaN	NaN	NaN	NaN	NaN	NaN	NaN	NaN	NaN	NaN	2.57	0.48	0.25	NaN	NaN	NaN	NaN	NaN	NaN	NaN	NaN	NaN	NaN	NaN	NaN	NaN	NaN	NaN	NaN	NaN	NaN	NaN	NaN	NaN	NaN	NaN	NaN	2.57	0.33	0.64	2.62	0.09	0.58
375	1.875	NaN	NaN	NaN	NaN	NaN	NaN	NaN	NaN	NaN	NaN	NaN	NaN	NaN	NaN	NaN	2.57	0.48	0.25	NaN	NaN	NaN	NaN	NaN	NaN	NaN	NaN	NaN	NaN	NaN	NaN	NaN	NaN	NaN	NaN	NaN	NaN	NaN	NaN	NaN	NaN	NaN	NaN	2.57	0.33	0.64	2.62	0.09	0.58
376	1.88	NaN	NaN	NaN	NaN	NaN	NaN	NaN	NaN	NaN	NaN	NaN	NaN	NaN	NaN	NaN	2.57	0.48	0.25	NaN	NaN	NaN	NaN	NaN	NaN	NaN	NaN	NaN	NaN	NaN	NaN	NaN	NaN	NaN	NaN	NaN	NaN	NaN	NaN	NaN	NaN	NaN	NaN	2.57	0.33	0.64	2.62	0.09	0.58
377	1.885	NaN	NaN	NaN	NaN	NaN	NaN	NaN	NaN	NaN	NaN	NaN	NaN	NaN	NaN	NaN	2.57	0.48	0.25	NaN	NaN	NaN	NaN	NaN	NaN	NaN	NaN	NaN	NaN	NaN	NaN	NaN	NaN	NaN	NaN	NaN	NaN	NaN	NaN	NaN	NaN	NaN	NaN	2.57	0.33	0.64	2.62	0.09	0.58
378	1.89	NaN	NaN	NaN	NaN	NaN	NaN	NaN	NaN	NaN	NaN	NaN	NaN	NaN	NaN	NaN	2.57	0.48	0.25	NaN	NaN	NaN	NaN	NaN	NaN	NaN	NaN	NaN	NaN	NaN	NaN	NaN	NaN	NaN	NaN	NaN	NaN	NaN	NaN	NaN	NaN	NaN	NaN	2.57	0.33	0.64	2.62	0.09	0.58
379	1.895	NaN	NaN	NaN	NaN	NaN	NaN	NaN	NaN	NaN	NaN	NaN	NaN	NaN	NaN	NaN	2.57	0.48	0.25	NaN	NaN	NaN	NaN	NaN	NaN	NaN	NaN	NaN	NaN	NaN	NaN	NaN	NaN	NaN	NaN	NaN	NaN	NaN	NaN	NaN	NaN	NaN	NaN	2.57	0.33	0.64	2.62	0.09	0.58
380	1.9	NaN	NaN	NaN	NaN	NaN	NaN	NaN	NaN	NaN	NaN	NaN	NaN	NaN	NaN	NaN	2.57	0.48	0.25	NaN	NaN	NaN	NaN	NaN	NaN	NaN	NaN	NaN	NaN	NaN	NaN	NaN	NaN	NaN	NaN	NaN	NaN	NaN	NaN	NaN	NaN	NaN	NaN	2.57	0.33	0.64	2.62	0.09	0.58
381	1.905	NaN	NaN	NaN	NaN	NaN	NaN	NaN	NaN	NaN	NaN	NaN	NaN	NaN	NaN	NaN	2.57	0.48	0.25	NaN	NaN	NaN	NaN	NaN	NaN	NaN	NaN	NaN	NaN	NaN	NaN	NaN	NaN	NaN	NaN	NaN	NaN	NaN	NaN	NaN	NaN	NaN	NaN	2.57	0.33	0.64	2.62	0.09	0.58
382	1.91	NaN	NaN	NaN	NaN	NaN	NaN	NaN	NaN	NaN	NaN	NaN	NaN	NaN	NaN	NaN	2.57	0.48	0.25	NaN	NaN	NaN	NaN	NaN	NaN	NaN	NaN	NaN	NaN	NaN	NaN	NaN	NaN	NaN	NaN	NaN	NaN	NaN	NaN	NaN	NaN	NaN	NaN	2.57	0.33	0.64	2.62	0.09	0.58
383	1.915	NaN	NaN	NaN	NaN	NaN	NaN	NaN	NaN	NaN	NaN	NaN	NaN	NaN	NaN	NaN	2.57	0.48	0.25	NaN	NaN	NaN	NaN	NaN	NaN	NaN	NaN	NaN	NaN	NaN	NaN	NaN	NaN	NaN	NaN	NaN	NaN	NaN	NaN	NaN	NaN	NaN	NaN	2.57	0.33	0.64	2.62	0.09	0.58
384	1.92	NaN	NaN	NaN	NaN	NaN	NaN	NaN	NaN	NaN	NaN	NaN	NaN	NaN	NaN	NaN	2.57	0.48	0.25	NaN	NaN	NaN	NaN	NaN	NaN	NaN	NaN	NaN	NaN	NaN	NaN	NaN	NaN	NaN	NaN	NaN	NaN	NaN	NaN	NaN	NaN	NaN	NaN	2.57	0.33	0.64	2.62	0.09	0.58
385	1.925	NaN	NaN	NaN	NaN	NaN	NaN	NaN	NaN	NaN	NaN	NaN	NaN	NaN	NaN	NaN	2.57	0.48	0.25	NaN	NaN	NaN	NaN	NaN	NaN	NaN	NaN	NaN	NaN	NaN	NaN	NaN	NaN	NaN	NaN	NaN	NaN	NaN	NaN	NaN	NaN	NaN	NaN	2.57	0.33	0.64	2.62	0.09	0.58
386	1.93	NaN	NaN	NaN	NaN	NaN	NaN	NaN	NaN	NaN	NaN	NaN	NaN	NaN	NaN	NaN	2.57	0.48	0.25	NaN	NaN	NaN	NaN	NaN	NaN	NaN	NaN	NaN	NaN	NaN	NaN	NaN	NaN	NaN	NaN	NaN	NaN	NaN	NaN	NaN	NaN	NaN	NaN	2.57	0.33	0.64	2.62	0.09	0.58
387	1.935	NaN	NaN	NaN	NaN	NaN	NaN	NaN	NaN	NaN	NaN	NaN	NaN	NaN	NaN	NaN	2.57	0.48	0.25	NaN	NaN	NaN	NaN	NaN	NaN	NaN	NaN	NaN	NaN	NaN	NaN	NaN	NaN	NaN	NaN	NaN	NaN	NaN	NaN	NaN	NaN	NaN	NaN	2.57	0.33	0.64	2.62	0.09	0.58
388	1.94	NaN	NaN	NaN	NaN	NaN	NaN	NaN	NaN	NaN	NaN	NaN	NaN	NaN	NaN	NaN	2.57	0.48	0.25	NaN	NaN	NaN	NaN	NaN	NaN	NaN	NaN	NaN	NaN	NaN	NaN	NaN	NaN	NaN	NaN	NaN	NaN	NaN	NaN	NaN	NaN	NaN	NaN	2.57	0.33	0.64	2.62	0.09	0.58
389	1.945	NaN	NaN	NaN	NaN	NaN	NaN	NaN	NaN	NaN	NaN	NaN	NaN	NaN	NaN	NaN	2.57	0.48	0.25	NaN	NaN	NaN	NaN	NaN	NaN	NaN	NaN	NaN	NaN	NaN	NaN	NaN	NaN	NaN	NaN	NaN	NaN	NaN	NaN	NaN	NaN	NaN	NaN	2.57	0.33	0.64	2.62	0.09	0.58
390	1.95	NaN	NaN	NaN	NaN	NaN	NaN	NaN	NaN	NaN	NaN	NaN	NaN	NaN	NaN	NaN	2.57	0.48	0.25	NaN	NaN	NaN	NaN	NaN	NaN	NaN	NaN	NaN	NaN	NaN	NaN	NaN	NaN	NaN	NaN	NaN	NaN	NaN	NaN	NaN	NaN	NaN	NaN	2.57	0.33	0.64	2.62	0.09	0.58
391	1.955	NaN	NaN	NaN	NaN	NaN	NaN	NaN	NaN	NaN	NaN	NaN	NaN	NaN	NaN	NaN	2.57	0.48	0.25	NaN	NaN	NaN	NaN	NaN	NaN	NaN	NaN	NaN	NaN	NaN	NaN	NaN	NaN	NaN	NaN	NaN	NaN	NaN	NaN	NaN	NaN	NaN	NaN	2.57	0.33	0.64	2.62	0.09	0.58
392	1.96	NaN	NaN	NaN	NaN	NaN	NaN	NaN	NaN	NaN	NaN	NaN	NaN	NaN	NaN	NaN	2.57	0.48	0.25	NaN	NaN	NaN	NaN	NaN	NaN	NaN	NaN	NaN	NaN	NaN	NaN	NaN	NaN	NaN	NaN	NaN	NaN	NaN	NaN	NaN	NaN	NaN	NaN	2.57	0.33	0.64	2.62	0.09	0.58
393	1.965	NaN	NaN	NaN	NaN	NaN	NaN	NaN	NaN	NaN	NaN	NaN	NaN	NaN	NaN	NaN	2.57	0.48	0.25	NaN	NaN	NaN	NaN	NaN	NaN	NaN	NaN	NaN	NaN	NaN	NaN	NaN	NaN	NaN	NaN	NaN	NaN	NaN	NaN	NaN	NaN	NaN	NaN	2.57	0.33	0.64	2.62	0.09	0.58
394	1.97	NaN	NaN	NaN	NaN	NaN	NaN	NaN	NaN	NaN	NaN	NaN	NaN	NaN	NaN	NaN	2.57	0.48	0.25	NaN	NaN	NaN	NaN	NaN	NaN	NaN	NaN	NaN	NaN	NaN	NaN	NaN	NaN	NaN	NaN	NaN	NaN	NaN	NaN	NaN	NaN	NaN	NaN	2.57	0.33	0.64	2.62	0.09	0.58
395	1.975	NaN	NaN	NaN	NaN	NaN	NaN	NaN	NaN	NaN	NaN	NaN	NaN	NaN	NaN	NaN	2.57	0.48	0.25	NaN	NaN	NaN	NaN	NaN	NaN	NaN	NaN	NaN	NaN	NaN	NaN	NaN	NaN	NaN	NaN	NaN	NaN	NaN	NaN	NaN	NaN	NaN	NaN	2.57	0.33	0.64	2.62	0.09	0.58
396	1.98	NaN	NaN	NaN	NaN	NaN	NaN	NaN	NaN	NaN	NaN	NaN	NaN	NaN	NaN	NaN	2.57	0.48	0.25	NaN	NaN	NaN	NaN	NaN	NaN	NaN	NaN	NaN	NaN	NaN	NaN	NaN	NaN	NaN	NaN	NaN	NaN	NaN	NaN	NaN	NaN	NaN	NaN	2.57	0.33	0.64	2.62	0.09	0.58
397	1.985	NaN	NaN	NaN	NaN	NaN	NaN	NaN	NaN	NaN	NaN	NaN	NaN	NaN	NaN	NaN	2.57	0.48	0.25	NaN	NaN	NaN	NaN	NaN	NaN	NaN	NaN	NaN	NaN	NaN	NaN	NaN	NaN	NaN	NaN	NaN	NaN	NaN	NaN	NaN	NaN	NaN	NaN	2.57	0.33	0.64	2.62	0.09	0.58
398	1.99	NaN	NaN	NaN	NaN	NaN	NaN	NaN	NaN	NaN	NaN	NaN	NaN	NaN	NaN	NaN	2.57	0.48	0.25	NaN	NaN	NaN	NaN	NaN	NaN	NaN	NaN	NaN	NaN	NaN	NaN	NaN	NaN	NaN	NaN	NaN	NaN	NaN	NaN	NaN	NaN	NaN	NaN	2.57	0.33	0.64	2.62	0.09	0.58
399	1.995	NaN	NaN	NaN	NaN	NaN	NaN	NaN	NaN	NaN	NaN	NaN	NaN	NaN	NaN	NaN	2.57	0.48	0.25	NaN	NaN	NaN	NaN	NaN	NaN	NaN	NaN	NaN	NaN	NaN	NaN	NaN	NaN	NaN	NaN	NaN	NaN	NaN	NaN	NaN	NaN	NaN	NaN	2.57	0.33	0.64	2.62	0.09	0.58
400	2	NaN	NaN	NaN	NaN	NaN	NaN	NaN	NaN	NaN	NaN	NaN	NaN	NaN	NaN	NaN	2.57	0.48	0.25	NaN	NaN	NaN	NaN	NaN	NaN	NaN	NaN	NaN	NaN	NaN	NaN	NaN	NaN	NaN	NaN	NaN	NaN	NaN	NaN	NaN	NaN	NaN	NaN	2.57	0.33	0.64	2.62	0.09	0.58
401	2.005	NaN	NaN	NaN	NaN	NaN	NaN	NaN	NaN	NaN	NaN	NaN	NaN	NaN	NaN	NaN	2.57	0.48	0.25	NaN	NaN	NaN	NaN	NaN	NaN	NaN	NaN	NaN	NaN	NaN	NaN	NaN	NaN	NaN	NaN	NaN	NaN	NaN	NaN	NaN	NaN	NaN	NaN	2.57	0.33	0.64	2.62	0.09	0.58
402	2.01	NaN	NaN	NaN	NaN	NaN	NaN	NaN	NaN	NaN	NaN	NaN	NaN	NaN	NaN	NaN	2.57	0.48	0.25	NaN	NaN	NaN	NaN	NaN	NaN	NaN	NaN	NaN	NaN	NaN	NaN	NaN	NaN	NaN	NaN	NaN	NaN	NaN	NaN	NaN	NaN	NaN	NaN	2.57	0.33	0.64	2.62	0.09	0.58
403	2.015	NaN	NaN	NaN	NaN	NaN	NaN	NaN	NaN	NaN	NaN	NaN	NaN	NaN	NaN	NaN	2.57	0.48	0.25	NaN	NaN	NaN	NaN	NaN	NaN	NaN	NaN	NaN	NaN	NaN	NaN	NaN	NaN	NaN	NaN	NaN	NaN	NaN	NaN	NaN	NaN	NaN	NaN	2.57	0.33	0.64	2.62	0.09	0.58
404	2.02	NaN	NaN	NaN	NaN	NaN	NaN	NaN	NaN	NaN	NaN	NaN	NaN	NaN	NaN	NaN	2.57	0.48	0.25	NaN	NaN	NaN	NaN	NaN	NaN	NaN	NaN	NaN	NaN	NaN	NaN	NaN	NaN	NaN	NaN	NaN	NaN	NaN	NaN	NaN	NaN	NaN	NaN	2.57	0.33	0.64	2.62	0.09	0.58
405	2.025	NaN	NaN	NaN	NaN	NaN	NaN	NaN	NaN	NaN	NaN	NaN	NaN	NaN	NaN	NaN	2.57	0.48	0.25	NaN	NaN	NaN	NaN	NaN	NaN	NaN	NaN	NaN	NaN	NaN	NaN	NaN	NaN	NaN	NaN	NaN	NaN	NaN	NaN	NaN	NaN	NaN	NaN	2.57	0.33	0.64	2.62	0.09	0.58
406	2.03	NaN	NaN	NaN	NaN	NaN	NaN	NaN	NaN	NaN	NaN	NaN	NaN	NaN	NaN	NaN	2.57	0.48	0.25	NaN	NaN	NaN	NaN	NaN	NaN	NaN	NaN	NaN	NaN	NaN	NaN	NaN	NaN	NaN	NaN	NaN	NaN	NaN	NaN	NaN	NaN	NaN	NaN	2.57	0.33	0.64	2.62	0.09	0.58
407	2.035	NaN	NaN	NaN	NaN	NaN	NaN	NaN	NaN	NaN	NaN	NaN	NaN	NaN	NaN	NaN	2.57	0.48	0.25	NaN	NaN	NaN	NaN	NaN	NaN	NaN	NaN	NaN	NaN	NaN	NaN	NaN	NaN	NaN	NaN	NaN	NaN	NaN	NaN	NaN	NaN	NaN	NaN	2.57	0.33	0.64	2.62	0.09	0.58
408	2.04	NaN	NaN	NaN	NaN	NaN	NaN	NaN	NaN	NaN	NaN	NaN	NaN	NaN	NaN	NaN	2.57	0.48	0.25	NaN	NaN	NaN	NaN	NaN	NaN	NaN	NaN	NaN	NaN	NaN	NaN	NaN	NaN	NaN	NaN	NaN	NaN	NaN	NaN	NaN	NaN	NaN	NaN	2.57	0.33	0.64	2.62	0.09	0.58
409	2.045	NaN	NaN	NaN	NaN	NaN	NaN	NaN	NaN	NaN	NaN	NaN	NaN	NaN	NaN	NaN	2.57	0.48	0.25	NaN	NaN	NaN	NaN	NaN	NaN	NaN	NaN	NaN	NaN	NaN	NaN	NaN	NaN	NaN	NaN	NaN	NaN	NaN	NaN	NaN	NaN	NaN	NaN	2.57	0.33	0.64	2.62	0.09	0.58
410	2.05	NaN	NaN	NaN	NaN	NaN	NaN	NaN	NaN	NaN	NaN	NaN	NaN	NaN	NaN	NaN	2.57	0.48	0.25	NaN	NaN	NaN	NaN	NaN	NaN	NaN	NaN	NaN	NaN	NaN	NaN	NaN	NaN	NaN	NaN	NaN	NaN	NaN	NaN	NaN	NaN	NaN	NaN	2.57	0.33	0.64	2.62	0.09	0.58
411	2.055	NaN	NaN	NaN	NaN	NaN	NaN	NaN	NaN	NaN	NaN	NaN	NaN	NaN	NaN	NaN	2.57	0.48	0.25	NaN	NaN	NaN	NaN	NaN	NaN	NaN	NaN	NaN	NaN	NaN	NaN	NaN	NaN	NaN	NaN	NaN	NaN	NaN	NaN	NaN	NaN	NaN	NaN	2.57	0.33	0.64	2.62	0.09	0.58
412	2.06	NaN	NaN	NaN	NaN	NaN	NaN	NaN	NaN	NaN	NaN	NaN	NaN	NaN	NaN	NaN	2.57	0.48	0.25	NaN	NaN	NaN	NaN	NaN	NaN	NaN	NaN	NaN	NaN	NaN	NaN	NaN	NaN	NaN	NaN	NaN	NaN	NaN	NaN	NaN	NaN	NaN	NaN	2.57	0.33	0.64	2.62	0.09	0.58
413	2.065	NaN	NaN	NaN	NaN	NaN	NaN	NaN	NaN	NaN	NaN	NaN	NaN	NaN	NaN	NaN	2.57	0.48	0.25	NaN	NaN	NaN	NaN	NaN	NaN	NaN	NaN	NaN	NaN	NaN	NaN	NaN	NaN	NaN	NaN	NaN	NaN	NaN	NaN	NaN	NaN	NaN	NaN	2.57	0.33	0.64	2.62	0.09	0.58
414	2.07	NaN	NaN	NaN	NaN	NaN	NaN	NaN	NaN	NaN	NaN	NaN	NaN	NaN	NaN	NaN	2.57	0.48	0.25	NaN	NaN	NaN	NaN	NaN	NaN	NaN	NaN	NaN	NaN	NaN	NaN	NaN	NaN	NaN	NaN	NaN	NaN	NaN	NaN	NaN	NaN	NaN	NaN	2.57	0.33	0.64	2.62	0.09	0.58
415	2.075	NaN	NaN	NaN	NaN	NaN	NaN	NaN	NaN	NaN	NaN	NaN	NaN	NaN	NaN	NaN	2.57	0.48	0.25	NaN	NaN	NaN	NaN	NaN	NaN	NaN	NaN	NaN	NaN	NaN	NaN	NaN	NaN	NaN	NaN	NaN	NaN	NaN	NaN	NaN	NaN	NaN	NaN	2.57	0.33	0.64	2.62	0.09	0.58
416	2.08	NaN	NaN	NaN	NaN	NaN	NaN	NaN	NaN	NaN	NaN	NaN	NaN	NaN	NaN	NaN	2.57	0.48	0.25	NaN	NaN	NaN	NaN	NaN	NaN	NaN	NaN	NaN	NaN	NaN	NaN	NaN	NaN	NaN	NaN	NaN	NaN	NaN	NaN	NaN	NaN	NaN	NaN	2.57	0.33	0.64	2.62	0.09	0.58
417	2.085	NaN	NaN	NaN	NaN	NaN	NaN	NaN	NaN	NaN	NaN	NaN	NaN	NaN	NaN	NaN	2.57	0.48	0.25	NaN	NaN	NaN	NaN	NaN	NaN	NaN	NaN	NaN	NaN	NaN	NaN	NaN	NaN	NaN	NaN	NaN	NaN	NaN	NaN	NaN	NaN	NaN	NaN	2.57	0.33	0.64	2.62	0.09	0.58
418	2.09	NaN	NaN	NaN	NaN	NaN	NaN	NaN	NaN	NaN	NaN	NaN	NaN	NaN	NaN	NaN	2.57	0.48	0.25	NaN	NaN	NaN	NaN	NaN	NaN	NaN	NaN	NaN	NaN	NaN	NaN	NaN	NaN	NaN	NaN	NaN	NaN	NaN	NaN	NaN	NaN	NaN	NaN	2.57	0.33	0.64	2.62	0.09	0.58
419	2.095	NaN	NaN	NaN	NaN	NaN	NaN	NaN	NaN	NaN	NaN	NaN	NaN	NaN	NaN	NaN	2.57	0.48	0.25	NaN	NaN	NaN	NaN	NaN	NaN	NaN	NaN	NaN	NaN	NaN	NaN	NaN	NaN	NaN	NaN	NaN	NaN	NaN	NaN	NaN	NaN	NaN	NaN	2.57	0.33	0.64	2.62	0.09	0.58
420	2.1	NaN	NaN	NaN	NaN	NaN	NaN	NaN	NaN	NaN	NaN	NaN	NaN	NaN	NaN	NaN	2.57	0.48	0.25	NaN	NaN	NaN	NaN	NaN	NaN	NaN	NaN	NaN	NaN	NaN	NaN	NaN	NaN	NaN	NaN	NaN	NaN	NaN	NaN	NaN	NaN	NaN	NaN	2.57	0.33	0.64	2.62	0.09	0.58
421	2.105	NaN	NaN	NaN	NaN	NaN	NaN	NaN	NaN	NaN	NaN	NaN	NaN	NaN	NaN	NaN	2.57	0.48	0.25	NaN	NaN	NaN	NaN	NaN	NaN	NaN	NaN	NaN	NaN	NaN	NaN	NaN	NaN	NaN	NaN	NaN	NaN	NaN	NaN	NaN	NaN	NaN	NaN	2.57	0.33	0.64	2.62	0.09	0.58
422	2.11	NaN	NaN	NaN	NaN	NaN	NaN	NaN	NaN	NaN	NaN	NaN	NaN	NaN	NaN	NaN	2.57	0.48	0.25	NaN	NaN	NaN	NaN	NaN	NaN	NaN	NaN	NaN	NaN	NaN	NaN	NaN	NaN	NaN	NaN	NaN	NaN	NaN	NaN	NaN	NaN	NaN	NaN	2.57	0.33	0.64	2.62	0.09	0.58
423	2.115	NaN	NaN	NaN	NaN	NaN	NaN	NaN	NaN	NaN	NaN	NaN	NaN	NaN	NaN	NaN	2.57	0.48	0.25	NaN	NaN	NaN	NaN	NaN	NaN	NaN	NaN	NaN	NaN	NaN	NaN	NaN	NaN	NaN	NaN	NaN	NaN	NaN	NaN	NaN	NaN	NaN	NaN	2.57	0.33	0.64	2.62	0.09	0.58
424	2.12	NaN	NaN	NaN	NaN	NaN	NaN	NaN	NaN	NaN	NaN	NaN	NaN	NaN	NaN	NaN	2.57	0.48	0.25	NaN	NaN	NaN	NaN	NaN	NaN	NaN	NaN	NaN	NaN	NaN	NaN	NaN	NaN	NaN	NaN	NaN	NaN	NaN	NaN	NaN	NaN	NaN	NaN	2.57	0.33	0.64	2.62	0.09	0.58
425	2.125	NaN	NaN	NaN	NaN	NaN	NaN	NaN	NaN	NaN	NaN	NaN	NaN	NaN	NaN	NaN	2.57	0.48	0.25	NaN	NaN	NaN	NaN	NaN	NaN	NaN	NaN	NaN	NaN	NaN	NaN	NaN	NaN	NaN	NaN	NaN	NaN	NaN	NaN	NaN	NaN	NaN	NaN	2.57	0.33	0.64	2.62	0.09	0.58
426	2.13	NaN	NaN	NaN	NaN	NaN	NaN	NaN	NaN	NaN	NaN	NaN	NaN	NaN	NaN	NaN	2.57	0.48	0.25	NaN	NaN	NaN	NaN	NaN	NaN	NaN	NaN	NaN	NaN	NaN	NaN	NaN	NaN	NaN	NaN	NaN	NaN	NaN	NaN	NaN	NaN	NaN	NaN	2.57	0.33	0.64	2.62	0.09	0.58
427	2.135	NaN	NaN	NaN	NaN	NaN	NaN	NaN	NaN	NaN	NaN	NaN	NaN	NaN	NaN	NaN	2.57	0.48	0.25	NaN	NaN	NaN	NaN	NaN	NaN	NaN	NaN	NaN	NaN	NaN	NaN	NaN	NaN	NaN	NaN	NaN	NaN	NaN	NaN	NaN	NaN	NaN	NaN	2.57	0.33	0.64	2.62	0.09	0.58
428	2.14	NaN	NaN	NaN	NaN	NaN	NaN	NaN	NaN	NaN	NaN	NaN	NaN	NaN	NaN	NaN	2.57	0.48	0.25	NaN	NaN	NaN	NaN	NaN	NaN	NaN	NaN	NaN	NaN	NaN	NaN	NaN	NaN	NaN	NaN	NaN	NaN	NaN	NaN	NaN	NaN	NaN	NaN	2.57	0.33	0.64	2.62	0.09	0.58
429	2.145	NaN	NaN	NaN	NaN	NaN	NaN	NaN	NaN	NaN	NaN	NaN	NaN	NaN	NaN	NaN	2.57	0.48	0.25	NaN	NaN	NaN	NaN	NaN	NaN	NaN	NaN	NaN	NaN	NaN	NaN	NaN	NaN	NaN	NaN	NaN	NaN	NaN	NaN	NaN	NaN	NaN	NaN	2.57	0.33	0.64	2.62	0.09	0.58
430	2.15	NaN	NaN	NaN	NaN	NaN	NaN	NaN	NaN	NaN	NaN	NaN	NaN	NaN	NaN	NaN	2.57	0.48	0.25	NaN	NaN	NaN	NaN	NaN	NaN	NaN	NaN	NaN	NaN	NaN	NaN	NaN	NaN	NaN	NaN	NaN	NaN	NaN	NaN	NaN	NaN	NaN	NaN	2.57	0.33	0.64	2.62	0.09	0.58
431	2.155	NaN	NaN	NaN	NaN	NaN	NaN	NaN	NaN	NaN	NaN	NaN	NaN	NaN	NaN	NaN	2.57	0.48	0.25	NaN	NaN	NaN	NaN	NaN	NaN	NaN	NaN	NaN	NaN	NaN	NaN	NaN	NaN	NaN	NaN	NaN	NaN	NaN	NaN	NaN	NaN	NaN	NaN	2.57	0.33	0.64	2.62	0.09	0.58
432	2.16	NaN	NaN	NaN	NaN	NaN	NaN	NaN	NaN	NaN	NaN	NaN	NaN	NaN	NaN	NaN	2.57	0.48	0.25	NaN	NaN	NaN	NaN	NaN	NaN	NaN	NaN	NaN	NaN	NaN	NaN	NaN	NaN	NaN	NaN	NaN	NaN	NaN	NaN	NaN	NaN	NaN	NaN	2.57	0.33	0.64	2.62	0.09	0.58
433	2.165	NaN	NaN	NaN	NaN	NaN	NaN	NaN	NaN	NaN	NaN	NaN	NaN	NaN	NaN	NaN	2.57	0.48	0.25	NaN	NaN	NaN	NaN	NaN	NaN	NaN	NaN	NaN	NaN	NaN	NaN	NaN	NaN	NaN	NaN	NaN	NaN	NaN	NaN	NaN	NaN	NaN	NaN	2.57	0.33	0.64	2.62	0.09	0.58
434	2.17	NaN	NaN	NaN	NaN	NaN	NaN	NaN	NaN	NaN	NaN	NaN	NaN	NaN	NaN	NaN	2.57	0.48	0.25	NaN	NaN	NaN	NaN	NaN	NaN	NaN	NaN	NaN	NaN	NaN	NaN	NaN	NaN	NaN	NaN	NaN	NaN	NaN	NaN	NaN	NaN	NaN	NaN	2.57	0.33	0.64	2.62	0.09	0.58
435	2.175	NaN	NaN	NaN	NaN	NaN	NaN	NaN	NaN	NaN	NaN	NaN	NaN	NaN	NaN	NaN	2.57	0.48	0.25	NaN	NaN	NaN	NaN	NaN	NaN	NaN	NaN	NaN	NaN	NaN	NaN	NaN	NaN	NaN	NaN	NaN	NaN	NaN	NaN	NaN	NaN	NaN	NaN	2.57	0.33	0.64	2.62	0.09	0.58
436	2.18	NaN	NaN	NaN	NaN	NaN	NaN	NaN	NaN	NaN	NaN	NaN	NaN	NaN	NaN	NaN	2.57	0.48	0.25	NaN	NaN	NaN	NaN	NaN	NaN	NaN	NaN	NaN	NaN	NaN	NaN	NaN	NaN	NaN	NaN	NaN	NaN	NaN	NaN	NaN	NaN	NaN	NaN	2.57	0.33	0.64	2.62	0.09	0.58
437	2.185	NaN	NaN	NaN	NaN	NaN	NaN	NaN	NaN	NaN	NaN	NaN	NaN	NaN	NaN	NaN	2.57	0.48	0.25	NaN	NaN	NaN	NaN	NaN	NaN	NaN	NaN	NaN	NaN	NaN	NaN	NaN	NaN	NaN	NaN	NaN	NaN	NaN	NaN	NaN	NaN	NaN	NaN	2.57	0.33	0.64	2.62	0.09	0.58
438	2.19	NaN	NaN	NaN	NaN	NaN	NaN	NaN	NaN	NaN	NaN	NaN	NaN	NaN	NaN	NaN	2.57	0.48	0.25	NaN	NaN	NaN	NaN	NaN	NaN	NaN	NaN	NaN	NaN	NaN	NaN	NaN	NaN	NaN	NaN	NaN	NaN	NaN	NaN	NaN	NaN	NaN	NaN	2.57	0.33	0.64	2.62	0.09	0.58
439	2.195	NaN	NaN	NaN	NaN	NaN	NaN	NaN	NaN	NaN	NaN	NaN	NaN	NaN	NaN	NaN	2.57	0.48	0.25	NaN	NaN	NaN	NaN	NaN	NaN	NaN	NaN	NaN	NaN	NaN	NaN	NaN	NaN	NaN	NaN	NaN	NaN	NaN	NaN	NaN	NaN	NaN	NaN	2.57	0.33	0.64	2.62	0.09	0.58
440	2.2	NaN	NaN	NaN	NaN	NaN	NaN	NaN	NaN	NaN	NaN	NaN	NaN	NaN	NaN	NaN	2.57	0.48	0.25	NaN	NaN	NaN	NaN	NaN	NaN	NaN	NaN	NaN	NaN	NaN	NaN	NaN	NaN	NaN	NaN	NaN	NaN	NaN	NaN	NaN	NaN	NaN	NaN	2.57	0.33	0.64	2.62	0.09	0.58
441	2.205	NaN	NaN	NaN	NaN	NaN	NaN	NaN	NaN	NaN	NaN	NaN	NaN	NaN	NaN	NaN	2.57	0.48	0.25	NaN	NaN	NaN	NaN	NaN	NaN	NaN	NaN	NaN	NaN	NaN	NaN	NaN	NaN	NaN	NaN	NaN	NaN	NaN	NaN	NaN	NaN	NaN	NaN	2.57	0.33	0.64	2.62	0.09	0.58
442	2.21	NaN	NaN	NaN	NaN	NaN	NaN	NaN	NaN	NaN	NaN	NaN	NaN	NaN	NaN	NaN	2.57	0.48	0.25	NaN	NaN	NaN	NaN	NaN	NaN	NaN	NaN	NaN	NaN	NaN	NaN	NaN	NaN	NaN	NaN	NaN	NaN	NaN	NaN	NaN	NaN	NaN	NaN	2.57	0.33	0.64	2.62	0.09	0.58
443	2.215	NaN	NaN	NaN	NaN	NaN	NaN	NaN	NaN	NaN	NaN	NaN	NaN	NaN	NaN	NaN	2.57	0.48	0.25	NaN	NaN	NaN	NaN	NaN	NaN	NaN	NaN	NaN	NaN	NaN	NaN	NaN	NaN	NaN	NaN	NaN	NaN	NaN	NaN	NaN	NaN	NaN	NaN	2.57	0.33	0.64	2.62	0.09	0.58
444	2.22	NaN	NaN	NaN	NaN	NaN	NaN	NaN	NaN	NaN	NaN	NaN	NaN	NaN	NaN	NaN	2.57	0.48	0.25	NaN	NaN	NaN	NaN	NaN	NaN	NaN	NaN	NaN	NaN	NaN	NaN	NaN	NaN	NaN	NaN	NaN	NaN	NaN	NaN	NaN	NaN	NaN	NaN	2.57	0.33	0.64	2.62	0.09	0.58
445	2.225	NaN	NaN	NaN	NaN	NaN	NaN	NaN	NaN	NaN	NaN	NaN	NaN	NaN	NaN	NaN	2.57	0.48	0.25	NaN	NaN	NaN	NaN	NaN	NaN	NaN	NaN	NaN	NaN	NaN	NaN	NaN	NaN	NaN	NaN	NaN	NaN	NaN	NaN	NaN	NaN	NaN	NaN	2.57	0.33	0.64	2.62	0.09	0.58
446	2.23	NaN	NaN	NaN	NaN	NaN	NaN	NaN	NaN	NaN	NaN	NaN	NaN	NaN	NaN	NaN	2.57	0.48	0.25	NaN	NaN	NaN	NaN	NaN	NaN	NaN	NaN	NaN	NaN	NaN	NaN	NaN	NaN	NaN	NaN	NaN	NaN	NaN	NaN	NaN	NaN	NaN	NaN	2.57	0.33	0.64	2.62	0.09	0.58
447	2.235	NaN	NaN	NaN	NaN	NaN	NaN	NaN	NaN	NaN	NaN	NaN	NaN	NaN	NaN	NaN	2.57	0.48	0.25	NaN	NaN	NaN	NaN	NaN	NaN	NaN	NaN	NaN	NaN	NaN	NaN	NaN	NaN	NaN	NaN	NaN	NaN	NaN	NaN	NaN	NaN	NaN	NaN	2.57	0.33	0.64	2.62	0.09	0.58
448	2.24	NaN	NaN	NaN	NaN	NaN	NaN	NaN	NaN	NaN	NaN	NaN	NaN	NaN	NaN	NaN	2.57	0.48	0.25	NaN	NaN	NaN	NaN	NaN	NaN	NaN	NaN	NaN	NaN	NaN	NaN	NaN	NaN	NaN	NaN	NaN	NaN	NaN	NaN	NaN	NaN	NaN	NaN	2.57	0.33	0.64	2.62	0.09	0.58
449	2.245	NaN	NaN	NaN	NaN	NaN	NaN	NaN	NaN	NaN	NaN	NaN	NaN	NaN	NaN	NaN	2.57	0.48	0.25	NaN	NaN	NaN	NaN	NaN	NaN	NaN	NaN	NaN	NaN	NaN	NaN	NaN	NaN	NaN	NaN	NaN	NaN	NaN	NaN	NaN	NaN	NaN	NaN	2.57	0.33	0.64	2.62	0.09	0.58
450	2.25	NaN	NaN	NaN	NaN	NaN	NaN	NaN	NaN	NaN	NaN	NaN	NaN	NaN	NaN	NaN	2.57	0.48	0.25	NaN	NaN	NaN	NaN	NaN	NaN	NaN	NaN	NaN	NaN	NaN	NaN	NaN	NaN	NaN	NaN	NaN	NaN	NaN	NaN	NaN	NaN	NaN	NaN	2.57	0.33	0.64	2.62	0.09	0.58
451	2.255	NaN	NaN	NaN	NaN	NaN	NaN	NaN	NaN	NaN	NaN	NaN	NaN	NaN	NaN	NaN	2.57	0.48	0.25	NaN	NaN	NaN	NaN	NaN	NaN	NaN	NaN	NaN	NaN	NaN	NaN	NaN	NaN	NaN	NaN	NaN	NaN	NaN	NaN	NaN	NaN	NaN	NaN	2.57	0.33	0.64	2.62	0.09	0.58
452	2.26	NaN	NaN	NaN	NaN	NaN	NaN	NaN	NaN	NaN	NaN	NaN	NaN	NaN	NaN	NaN	2.57	0.48	0.25	NaN	NaN	NaN	NaN	NaN	NaN	NaN	NaN	NaN	NaN	NaN	NaN	NaN	NaN	NaN	NaN	NaN	NaN	NaN	NaN	NaN	NaN	NaN	NaN	2.57	0.33	0.64	2.62	0.09	0.58
453	2.265	NaN	NaN	NaN	NaN	NaN	NaN	NaN	NaN	NaN	NaN	NaN	NaN	NaN	NaN	NaN	2.57	0.48	0.25	NaN	NaN	NaN	NaN	NaN	NaN	NaN	NaN	NaN	NaN	NaN	NaN	NaN	NaN	NaN	NaN	NaN	NaN	NaN	NaN	NaN	NaN	NaN	NaN	2.57	0.33	0.64	2.62	0.09	0.58
454	2.27	NaN	NaN	NaN	NaN	NaN	NaN	NaN	NaN	NaN	NaN	NaN	NaN	NaN	NaN	NaN	2.57	0.48	0.25	NaN	NaN	NaN	NaN	NaN	NaN	NaN	NaN	NaN	NaN	NaN	NaN	NaN	NaN	NaN	NaN	NaN	NaN	NaN	NaN	NaN	NaN	NaN	NaN	2.57	0.33	0.64	2.62	0.09	0.58
455	2.275	NaN	NaN	NaN	NaN	NaN	NaN	NaN	NaN	NaN	NaN	NaN	NaN	NaN	NaN	NaN	2.57	0.48	0.25	NaN	NaN	NaN	NaN	NaN	NaN	NaN	NaN	NaN	NaN	NaN	NaN	NaN	NaN	NaN	NaN	NaN	NaN	NaN	NaN	NaN	NaN	NaN	NaN	2.57	0.33	0.64	2.62	0.09	0.58
456	2.28	NaN	NaN	NaN	NaN	NaN	NaN	NaN	NaN	NaN	NaN	NaN	NaN	NaN	NaN	NaN	2.57	0.48	0.25	2.59	0.32	0.19	NaN	NaN	NaN	NaN	NaN	NaN	NaN	NaN	NaN	NaN	NaN	NaN	NaN	NaN	NaN	NaN	NaN	NaN	NaN	NaN	NaN	2.57	0.33	0.64	2.62	0.09	0.58
457	2.285	NaN	NaN	NaN	NaN	NaN	NaN	NaN	NaN	NaN	NaN	NaN	NaN	NaN	NaN	NaN	2.57	0.48	0.25	2.59	0.32	0.19	NaN	NaN	NaN	NaN	NaN	NaN	NaN	NaN	NaN	NaN	NaN	NaN	NaN	NaN	NaN	NaN	NaN	NaN	NaN	NaN	NaN	2.57	0.33	0.64	2.62	0.09	0.58
458	2.29	NaN	NaN	NaN	NaN	NaN	NaN	NaN	NaN	NaN	NaN	NaN	NaN	NaN	NaN	NaN	2.57	0.48	0.25	2.58	0.32	0.19	NaN	NaN	NaN	NaN	NaN	NaN	NaN	NaN	NaN	NaN	NaN	NaN	NaN	NaN	NaN	NaN	NaN	NaN	NaN	NaN	NaN	2.57	0.33	0.64	2.62	0.09	0.58
459	2.295	NaN	NaN	NaN	NaN	NaN	NaN	NaN	NaN	NaN	NaN	NaN	NaN	NaN	NaN	NaN	2.57	0.48	0.25	2.58	0.32	0.19	NaN	NaN	NaN	NaN	NaN	NaN	NaN	NaN	NaN	NaN	NaN	NaN	NaN	NaN	NaN	NaN	NaN	NaN	NaN	NaN	NaN	2.57	0.33	0.64	2.62	0.09	0.58
460	2.3	NaN	NaN	NaN	NaN	NaN	NaN	NaN	NaN	NaN	NaN	NaN	NaN	NaN	NaN	NaN	2.57	0.48	0.25	2.58	0.32	0.19	NaN	NaN	NaN	NaN	NaN	NaN	NaN	NaN	NaN	NaN	NaN	NaN	NaN	NaN	NaN	NaN	NaN	NaN	NaN	NaN	NaN	2.57	0.33	0.64	2.62	0.09	0.58
461	2.305	NaN	NaN	NaN	NaN	NaN	NaN	NaN	NaN	NaN	NaN	NaN	NaN	NaN	NaN	NaN	2.57	0.48	0.25	2.58	0.32	0.19	NaN	NaN	NaN	NaN	NaN	NaN	NaN	NaN	NaN	NaN	NaN	NaN	NaN	NaN	NaN	NaN	NaN	NaN	NaN	NaN	NaN	2.57	0.33	0.64	2.62	0.09	0.58
462	2.31	NaN	NaN	NaN	NaN	NaN	NaN	NaN	NaN	NaN	NaN	NaN	NaN	NaN	NaN	NaN	2.57	0.48	0.25	2.58	0.32	0.19	NaN	NaN	NaN	NaN	NaN	NaN	NaN	NaN	NaN	NaN	NaN	NaN	NaN	NaN	NaN	NaN	NaN	NaN	NaN	NaN	NaN	2.57	0.33	0.64	2.62	0.09	0.58
463	2.315	NaN	NaN	NaN	NaN	NaN	NaN	NaN	NaN	NaN	NaN	NaN	NaN	NaN	NaN	NaN	2.56	0.48	0.25	2.58	0.32	0.19	NaN	NaN	NaN	NaN	NaN	NaN	NaN	NaN	NaN	NaN	NaN	NaN	NaN	NaN	NaN	NaN	NaN	NaN	NaN	NaN	NaN	2.57	0.33	0.64	2.62	0.09	0.58
464	2.32	NaN	NaN	NaN	NaN	NaN	NaN	NaN	NaN	NaN	NaN	NaN	NaN	NaN	NaN	NaN	2.56	0.48	0.25	2.58	0.32	0.19	NaN	NaN	NaN	NaN	NaN	NaN	NaN	NaN	NaN	NaN	NaN	NaN	NaN	NaN	NaN	NaN	NaN	NaN	NaN	NaN	NaN	2.57	0.33	0.64	2.62	0.09	0.58
465	2.325	NaN	NaN	NaN	NaN	NaN	NaN	NaN	NaN	NaN	NaN	NaN	NaN	NaN	NaN	NaN	2.56	0.48	0.25	2.58	0.32	0.19	NaN	NaN	NaN	NaN	NaN	NaN	NaN	NaN	NaN	NaN	NaN	NaN	NaN	NaN	NaN	NaN	NaN	NaN	NaN	NaN	NaN	2.57	0.33	0.64	2.62	0.09	0.58
466	2.33	NaN	NaN	NaN	NaN	NaN	NaN	NaN	NaN	NaN	NaN	NaN	NaN	NaN	NaN	NaN	2.56	0.48	0.25	2.58	0.32	0.19	NaN	NaN	NaN	NaN	NaN	NaN	NaN	NaN	NaN	NaN	NaN	NaN	NaN	NaN	NaN	NaN	NaN	NaN	NaN	NaN	NaN	2.57	0.33	0.64	2.62	0.09	0.58
467	2.335	NaN	NaN	NaN	NaN	NaN	NaN	NaN	NaN	NaN	NaN	NaN	NaN	NaN	NaN	NaN	2.56	0.48	0.25	2.58	0.32	0.19	NaN	NaN	NaN	NaN	NaN	NaN	NaN	NaN	NaN	NaN	NaN	NaN	NaN	NaN	NaN	NaN	NaN	NaN	NaN	NaN	NaN	2.57	0.33	0.64	2.62	0.09	0.58
468	2.34	NaN	NaN	NaN	NaN	NaN	NaN	NaN	NaN	NaN	NaN	NaN	NaN	NaN	NaN	NaN	2.56	0.48	0.25	2.58	0.32	0.2	NaN	NaN	NaN	NaN	NaN	NaN	NaN	NaN	NaN	NaN	NaN	NaN	NaN	NaN	NaN	NaN	NaN	NaN	NaN	NaN	NaN	2.57	0.33	0.64	2.62	0.09	0.58
469	2.345	NaN	NaN	NaN	NaN	NaN	NaN	NaN	NaN	NaN	NaN	NaN	NaN	NaN	NaN	NaN	2.55	0.48	0.25	2.58	0.32	0.19	NaN	NaN	NaN	NaN	NaN	NaN	NaN	NaN	NaN	NaN	NaN	NaN	NaN	NaN	NaN	NaN	NaN	NaN	NaN	NaN	NaN	2.57	0.33	0.64	2.62	0.09	0.58
470	2.35	NaN	NaN	NaN	NaN	NaN	NaN	NaN	NaN	NaN	NaN	NaN	NaN	NaN	NaN	NaN	2.55	0.48	0.25	2.58	0.32	0.19	NaN	NaN	NaN	NaN	NaN	NaN	NaN	NaN	NaN	NaN	NaN	NaN	NaN	NaN	NaN	NaN	NaN	NaN	NaN	NaN	NaN	2.57	0.33	0.64	2.62	0.09	0.58
471	2.355	NaN	NaN	NaN	NaN	NaN	NaN	NaN	NaN	NaN	NaN	NaN	NaN	NaN	NaN	NaN	2.55	0.48	0.25	2.58	0.32	0.2	NaN	NaN	NaN	NaN	NaN	NaN	NaN	NaN	NaN	NaN	NaN	NaN	NaN	NaN	NaN	NaN	NaN	NaN	NaN	NaN	NaN	2.57	0.33	0.64	2.62	0.09	0.58
472	2.36	NaN	NaN	NaN	NaN	NaN	NaN	NaN	NaN	NaN	NaN	NaN	NaN	NaN	NaN	NaN	2.55	0.48	0.25	2.58	0.32	0.2	NaN	NaN	NaN	NaN	NaN	NaN	NaN	NaN	NaN	NaN	NaN	NaN	NaN	NaN	NaN	NaN	NaN	NaN	NaN	NaN	NaN	2.57	0.33	0.64	2.62	0.09	0.58
473	2.365	NaN	NaN	NaN	NaN	NaN	NaN	NaN	NaN	NaN	NaN	NaN	NaN	NaN	NaN	NaN	2.55	0.48	0.25	2.58	0.32	0.2	NaN	NaN	NaN	NaN	NaN	NaN	NaN	NaN	NaN	NaN	NaN	NaN	NaN	NaN	NaN	NaN	NaN	NaN	NaN	NaN	NaN	2.57	0.33	0.64	2.62	0.09	0.58
474	2.37	NaN	NaN	NaN	NaN	NaN	NaN	NaN	NaN	NaN	NaN	NaN	NaN	NaN	NaN	NaN	2.55	0.48	0.25	2.58	0.32	0.2	NaN	NaN	NaN	NaN	NaN	NaN	NaN	NaN	NaN	NaN	NaN	NaN	NaN	NaN	NaN	NaN	NaN	NaN	NaN	NaN	NaN	2.57	0.33	0.64	2.62	0.09	0.58
475	2.375	NaN	NaN	NaN	NaN	NaN	NaN	NaN	NaN	NaN	NaN	NaN	NaN	NaN	NaN	NaN	2.55	0.48	0.25	2.58	0.32	0.2	NaN	NaN	NaN	NaN	NaN	NaN	NaN	NaN	NaN	NaN	NaN	NaN	NaN	NaN	NaN	NaN	NaN	NaN	NaN	NaN	NaN	2.57	0.33	0.64	2.62	0.09	0.58
476	2.38	NaN	NaN	NaN	NaN	NaN	NaN	NaN	NaN	NaN	NaN	NaN	NaN	NaN	NaN	NaN	2.55	0.48	0.25	2.58	0.32	0.2	NaN	NaN	NaN	NaN	NaN	NaN	NaN	NaN	NaN	NaN	NaN	NaN	NaN	NaN	NaN	NaN	NaN	NaN	NaN	NaN	NaN	2.57	0.33	0.64	2.62	0.09	0.58
477	2.385	NaN	NaN	NaN	NaN	NaN	NaN	NaN	NaN	NaN	NaN	NaN	NaN	NaN	NaN	NaN	2.55	0.48	0.25	2.58	0.32	0.2	NaN	NaN	NaN	NaN	NaN	NaN	NaN	NaN	NaN	NaN	NaN	NaN	NaN	NaN	NaN	NaN	NaN	NaN	NaN	NaN	NaN	2.57	0.33	0.64	2.62	0.09	0.58
478	2.39	NaN	NaN	NaN	NaN	NaN	NaN	NaN	NaN	NaN	NaN	NaN	NaN	NaN	NaN	NaN	2.55	0.48	0.25	2.58	0.32	0.2	NaN	NaN	NaN	NaN	NaN	NaN	NaN	NaN	NaN	NaN	NaN	NaN	NaN	NaN	NaN	NaN	NaN	NaN	NaN	NaN	NaN	2.57	0.33	0.64	2.62	0.09	0.58
479	2.395	NaN	NaN	NaN	NaN	NaN	NaN	NaN	NaN	NaN	NaN	NaN	NaN	NaN	NaN	NaN	2.55	0.48	0.25	2.58	0.32	0.2	NaN	NaN	NaN	NaN	NaN	NaN	NaN	NaN	NaN	NaN	NaN	NaN	NaN	NaN	NaN	NaN	NaN	NaN	NaN	NaN	NaN	2.57	0.33	0.64	2.62	0.09	0.58
480	2.4	NaN	NaN	NaN	NaN	NaN	NaN	NaN	NaN	NaN	NaN	NaN	NaN	NaN	NaN	NaN	2.55	0.48	0.25	2.58	0.32	0.19	NaN	NaN	NaN	NaN	NaN	NaN	NaN	NaN	NaN	NaN	NaN	NaN	NaN	NaN	NaN	NaN	NaN	NaN	NaN	NaN	NaN	2.57	0.33	0.64	2.62	0.09	0.58
481	2.405	NaN	NaN	NaN	NaN	NaN	NaN	NaN	NaN	NaN	NaN	NaN	NaN	NaN	NaN	NaN	2.55	0.48	0.25	2.58	0.32	0.19	NaN	NaN	NaN	NaN	NaN	NaN	NaN	NaN	NaN	NaN	NaN	NaN	NaN	NaN	NaN	NaN	NaN	NaN	NaN	NaN	NaN	2.57	0.33	0.64	2.62	0.09	0.58
482	2.41	NaN	NaN	NaN	NaN	NaN	NaN	NaN	NaN	NaN	NaN	NaN	NaN	NaN	NaN	NaN	2.56	0.48	0.25	2.58	0.32	0.19	NaN	NaN	NaN	NaN	NaN	NaN	NaN	NaN	NaN	NaN	NaN	NaN	NaN	NaN	NaN	NaN	NaN	NaN	NaN	NaN	NaN	2.58	0.33	0.64	2.62	0.09	0.58
483	2.415	NaN	NaN	NaN	NaN	NaN	NaN	NaN	NaN	NaN	NaN	NaN	NaN	NaN	NaN	NaN	2.56	0.48	0.25	2.58	0.32	0.19	NaN	NaN	NaN	NaN	NaN	NaN	NaN	NaN	NaN	NaN	NaN	NaN	NaN	NaN	NaN	NaN	NaN	NaN	NaN	NaN	NaN	2.58	0.33	0.64	2.62	0.09	0.58
484	2.42	NaN	NaN	NaN	NaN	NaN	NaN	NaN	NaN	NaN	NaN	NaN	NaN	NaN	NaN	NaN	2.56	0.48	0.25	2.58	0.32	0.19	NaN	NaN	NaN	NaN	NaN	NaN	NaN	NaN	NaN	NaN	NaN	NaN	NaN	NaN	NaN	NaN	NaN	NaN	NaN	NaN	NaN	2.58	0.32	0.64	2.62	0.09	0.58
485	2.425	NaN	NaN	NaN	NaN	NaN	NaN	NaN	NaN	NaN	NaN	NaN	NaN	NaN	NaN	NaN	2.56	0.48	0.25	2.58	0.32	0.19	NaN	NaN	NaN	NaN	NaN	NaN	NaN	NaN	NaN	NaN	NaN	NaN	NaN	NaN	NaN	NaN	NaN	NaN	NaN	NaN	NaN	2.58	0.32	0.64	2.62	0.09	0.58
486	2.43	NaN	NaN	NaN	NaN	NaN	NaN	NaN	NaN	NaN	NaN	NaN	NaN	NaN	NaN	NaN	2.56	0.47	0.25	2.58	0.32	0.19	NaN	NaN	NaN	NaN	NaN	NaN	NaN	NaN	NaN	NaN	NaN	NaN	NaN	NaN	NaN	NaN	NaN	NaN	NaN	NaN	NaN	2.58	0.32	0.64	2.62	0.09	0.58
487	2.435	NaN	NaN	NaN	NaN	NaN	NaN	NaN	NaN	NaN	NaN	NaN	NaN	NaN	NaN	NaN	2.56	0.47	0.25	2.58	0.32	0.19	NaN	NaN	NaN	NaN	NaN	NaN	NaN	NaN	NaN	NaN	NaN	NaN	NaN	NaN	NaN	NaN	NaN	NaN	NaN	NaN	NaN	2.58	0.32	0.64	2.62	0.09	0.58
488	2.44	NaN	NaN	NaN	NaN	NaN	NaN	NaN	NaN	NaN	NaN	NaN	NaN	NaN	NaN	NaN	2.56	0.47	0.25	NaN	NaN	NaN	NaN	NaN	NaN	NaN	NaN	NaN	NaN	NaN	NaN	NaN	NaN	NaN	NaN	NaN	NaN	NaN	NaN	NaN	NaN	NaN	NaN	2.58	0.32	0.64	2.62	0.09	0.58
489	2.445	NaN	NaN	NaN	NaN	NaN	NaN	NaN	NaN	NaN	NaN	NaN	NaN	NaN	NaN	NaN	2.56	0.47	0.25	NaN	NaN	NaN	NaN	NaN	NaN	NaN	NaN	NaN	NaN	NaN	NaN	NaN	NaN	NaN	NaN	NaN	NaN	NaN	NaN	NaN	NaN	NaN	NaN	2.58	0.32	0.64	2.62	0.09	0.58
490	2.45	NaN	NaN	NaN	NaN	NaN	NaN	NaN	NaN	NaN	NaN	NaN	NaN	NaN	NaN	NaN	2.56	0.47	0.25	NaN	NaN	NaN	NaN	NaN	NaN	NaN	NaN	NaN	NaN	NaN	NaN	NaN	NaN	NaN	NaN	NaN	NaN	NaN	NaN	NaN	NaN	NaN	NaN	2.58	0.32	0.64	2.62	0.09	0.58
491	2.455	NaN	NaN	NaN	NaN	NaN	NaN	NaN	NaN	NaN	NaN	NaN	NaN	NaN	NaN	NaN	2.56	0.47	0.25	NaN	NaN	NaN	NaN	NaN	NaN	NaN	NaN	NaN	NaN	NaN	NaN	NaN	NaN	NaN	NaN	NaN	NaN	NaN	NaN	NaN	NaN	NaN	NaN	2.58	0.32	0.64	2.62	0.09	0.58
492	2.46	NaN	NaN	NaN	NaN	NaN	NaN	NaN	NaN	NaN	NaN	NaN	NaN	NaN	NaN	NaN	2.56	0.47	0.25	NaN	NaN	NaN	NaN	NaN	NaN	NaN	NaN	NaN	NaN	NaN	NaN	NaN	NaN	NaN	NaN	NaN	NaN	NaN	NaN	NaN	NaN	NaN	NaN	2.58	0.32	0.64	2.62	0.09	0.58
493	2.465	NaN	NaN	NaN	NaN	NaN	NaN	NaN	NaN	NaN	NaN	NaN	NaN	NaN	NaN	NaN	2.55	0.47	0.25	NaN	NaN	NaN	NaN	NaN	NaN	NaN	NaN	NaN	NaN	NaN	NaN	NaN	NaN	NaN	NaN	NaN	NaN	NaN	NaN	NaN	NaN	NaN	NaN	2.58	0.32	0.64	2.62	0.09	0.58
494	2.47	NaN	NaN	NaN	NaN	NaN	NaN	NaN	NaN	NaN	NaN	NaN	NaN	NaN	NaN	NaN	2.55	0.47	0.25	NaN	NaN	NaN	NaN	NaN	NaN	NaN	NaN	NaN	NaN	NaN	NaN	NaN	NaN	NaN	NaN	NaN	NaN	NaN	NaN	NaN	NaN	NaN	NaN	2.58	0.32	0.64	2.62	0.09	0.58
495	2.475	NaN	NaN	NaN	NaN	NaN	NaN	NaN	NaN	NaN	NaN	NaN	NaN	NaN	NaN	NaN	2.55	0.47	0.25	NaN	NaN	NaN	NaN	NaN	NaN	NaN	NaN	NaN	NaN	NaN	NaN	NaN	NaN	NaN	NaN	NaN	NaN	NaN	NaN	NaN	NaN	NaN	NaN	2.58	0.32	0.64	2.62	0.09	0.58
496	2.48	NaN	NaN	NaN	NaN	NaN	NaN	NaN	NaN	NaN	NaN	NaN	NaN	NaN	NaN	NaN	2.55	0.47	0.25	NaN	NaN	NaN	NaN	NaN	NaN	NaN	NaN	NaN	NaN	NaN	NaN	NaN	NaN	NaN	NaN	NaN	NaN	NaN	NaN	NaN	NaN	NaN	NaN	2.58	0.32	0.64	2.62	0.09	0.58
497	2.485	NaN	NaN	NaN	NaN	NaN	NaN	NaN	NaN	NaN	NaN	NaN	NaN	NaN	NaN	NaN	2.55	0.47	0.25	NaN	NaN	NaN	NaN	NaN	NaN	NaN	NaN	NaN	NaN	NaN	NaN	NaN	NaN	NaN	NaN	NaN	NaN	NaN	NaN	NaN	NaN	NaN	NaN	2.58	0.32	0.64	2.62	0.09	0.58
498	2.49	NaN	NaN	NaN	NaN	NaN	NaN	NaN	NaN	NaN	NaN	NaN	NaN	NaN	NaN	NaN	2.55	0.47	0.25	2.59	0.31	0.2	NaN	NaN	NaN	NaN	NaN	NaN	NaN	NaN	NaN	NaN	NaN	NaN	NaN	NaN	NaN	NaN	NaN	NaN	NaN	NaN	NaN	2.58	0.32	0.64	2.62	0.09	0.58
499	2.495	NaN	NaN	NaN	NaN	NaN	NaN	NaN	NaN	NaN	NaN	NaN	NaN	NaN	NaN	NaN	2.55	0.47	0.25	2.59	0.31	0.2	NaN	NaN	NaN	NaN	NaN	NaN	NaN	NaN	NaN	NaN	NaN	NaN	NaN	NaN	NaN	NaN	NaN	NaN	NaN	NaN	NaN	2.58	0.32	0.64	2.62	0.09	0.58
500	2.5	NaN	NaN	NaN	NaN	NaN	NaN	NaN	NaN	NaN	NaN	NaN	NaN	NaN	NaN	NaN	2.55	0.47	0.25	2.59	0.31	0.2	NaN	NaN	NaN	NaN	NaN	NaN	NaN	NaN	NaN	NaN	NaN	NaN	NaN	NaN	NaN	NaN	NaN	NaN	NaN	NaN	NaN	2.58	0.32	0.64	2.62	0.09	0.58
501	2.505	NaN	NaN	NaN	NaN	NaN	NaN	NaN	NaN	NaN	NaN	NaN	NaN	NaN	NaN	NaN	2.55	0.47	0.25	2.59	0.31	0.2	NaN	NaN	NaN	NaN	NaN	NaN	NaN	NaN	NaN	NaN	NaN	NaN	NaN	NaN	NaN	NaN	NaN	NaN	NaN	NaN	NaN	2.58	0.32	0.64	2.62	0.09	0.58
502	2.51	NaN	NaN	NaN	NaN	NaN	NaN	NaN	NaN	NaN	NaN	NaN	NaN	NaN	NaN	NaN	2.55	0.47	0.25	2.59	0.31	0.19	NaN	NaN	NaN	NaN	NaN	NaN	NaN	NaN	NaN	NaN	NaN	NaN	NaN	NaN	NaN	NaN	NaN	NaN	NaN	NaN	NaN	2.58	0.32	0.64	2.62	0.09	0.58
503	2.515	NaN	NaN	NaN	NaN	NaN	NaN	NaN	NaN	NaN	NaN	NaN	NaN	NaN	NaN	NaN	2.55	0.47	0.25	NaN	NaN	NaN	NaN	NaN	NaN	NaN	NaN	NaN	NaN	NaN	NaN	NaN	NaN	NaN	NaN	NaN	NaN	NaN	NaN	NaN	NaN	NaN	NaN	2.58	0.32	0.64	2.62	0.09	0.58
504	2.52	NaN	NaN	NaN	NaN	NaN	NaN	NaN	NaN	NaN	NaN	NaN	NaN	NaN	NaN	NaN	2.55	0.47	0.25	2.58	0.31	0.19	NaN	NaN	NaN	NaN	NaN	NaN	NaN	NaN	NaN	NaN	NaN	NaN	NaN	NaN	NaN	NaN	NaN	NaN	NaN	NaN	NaN	2.58	0.32	0.64	2.62	0.09	0.58
505	2.525	NaN	NaN	NaN	NaN	NaN	NaN	NaN	NaN	NaN	NaN	NaN	NaN	NaN	NaN	NaN	2.55	0.47	0.25	2.58	0.31	0.19	NaN	NaN	NaN	NaN	NaN	NaN	NaN	NaN	NaN	NaN	NaN	NaN	NaN	NaN	NaN	NaN	NaN	NaN	NaN	NaN	NaN	2.58	0.32	0.64	2.62	0.09	0.58
506	2.53	NaN	NaN	NaN	NaN	NaN	NaN	NaN	NaN	NaN	NaN	NaN	NaN	NaN	NaN	NaN	2.55	0.47	0.25	2.58	0.31	0.19	NaN	NaN	NaN	NaN	NaN	NaN	NaN	NaN	NaN	NaN	NaN	NaN	NaN	NaN	NaN	NaN	NaN	NaN	NaN	NaN	NaN	2.59	0.32	0.65	2.62	0.09	0.58
507	2.535	NaN	NaN	NaN	NaN	NaN	NaN	NaN	NaN	NaN	NaN	NaN	NaN	NaN	NaN	NaN	2.55	0.47	0.25	2.58	0.31	0.19	NaN	NaN	NaN	NaN	NaN	NaN	NaN	NaN	NaN	NaN	NaN	NaN	NaN	NaN	NaN	NaN	NaN	NaN	NaN	NaN	NaN	2.59	0.32	0.65	2.62	0.09	0.58
508	2.54	NaN	NaN	NaN	NaN	NaN	NaN	NaN	NaN	NaN	NaN	NaN	NaN	NaN	NaN	NaN	2.55	0.47	0.25	2.57	0.31	0.19	NaN	NaN	NaN	NaN	NaN	NaN	NaN	NaN	NaN	NaN	NaN	NaN	NaN	NaN	NaN	NaN	NaN	NaN	NaN	NaN	NaN	2.59	0.32	0.65	2.62	0.09	0.58
509	2.545	NaN	NaN	NaN	NaN	NaN	NaN	NaN	NaN	NaN	NaN	NaN	NaN	NaN	NaN	NaN	2.55	0.47	0.25	2.57	0.31	0.19	NaN	NaN	NaN	NaN	NaN	NaN	NaN	NaN	NaN	NaN	NaN	NaN	NaN	NaN	NaN	NaN	NaN	NaN	NaN	NaN	NaN	2.59	0.32	0.65	2.62	0.09	0.58
510	2.55	NaN	NaN	NaN	NaN	NaN	NaN	NaN	NaN	NaN	NaN	NaN	NaN	NaN	NaN	NaN	2.55	0.47	0.25	2.57	0.31	0.19	NaN	NaN	NaN	NaN	NaN	NaN	NaN	NaN	NaN	NaN	NaN	NaN	NaN	NaN	NaN	NaN	NaN	NaN	NaN	NaN	NaN	2.59	0.32	0.65	2.62	0.09	0.58
511	2.555	NaN	NaN	NaN	NaN	NaN	NaN	NaN	NaN	NaN	NaN	NaN	NaN	NaN	NaN	NaN	2.55	0.47	0.25	2.57	0.31	0.19	NaN	NaN	NaN	NaN	NaN	NaN	NaN	NaN	NaN	NaN	NaN	NaN	NaN	NaN	NaN	NaN	NaN	NaN	NaN	NaN	NaN	2.59	0.32	0.65	2.62	0.09	0.58
512	2.56	NaN	NaN	NaN	NaN	NaN	NaN	NaN	NaN	NaN	NaN	NaN	NaN	NaN	NaN	NaN	2.55	0.47	0.25	2.57	0.31	0.19	NaN	NaN	NaN	NaN	NaN	NaN	NaN	NaN	NaN	NaN	NaN	NaN	NaN	NaN	NaN	NaN	NaN	NaN	NaN	NaN	NaN	2.59	0.32	0.65	2.62	0.09	0.58
513	2.565	NaN	NaN	NaN	NaN	NaN	NaN	NaN	NaN	NaN	NaN	NaN	NaN	NaN	NaN	NaN	2.55	0.47	0.25	2.57	0.31	0.19	NaN	NaN	NaN	NaN	NaN	NaN	NaN	NaN	NaN	NaN	NaN	NaN	NaN	NaN	NaN	NaN	NaN	NaN	NaN	NaN	NaN	2.59	0.32	0.65	2.62	0.09	0.58
514	2.57	NaN	NaN	NaN	NaN	NaN	NaN	NaN	NaN	NaN	NaN	NaN	NaN	NaN	NaN	NaN	2.54	0.47	0.25	2.57	0.31	0.19	NaN	NaN	NaN	NaN	NaN	NaN	NaN	NaN	NaN	NaN	NaN	NaN	NaN	NaN	NaN	NaN	NaN	NaN	NaN	NaN	NaN	2.59	0.32	0.65	2.62	0.09	0.58
515	2.575	NaN	NaN	NaN	NaN	NaN	NaN	NaN	NaN	NaN	NaN	NaN	NaN	NaN	NaN	NaN	2.54	0.47	0.25	2.57	0.31	0.19	NaN	NaN	NaN	NaN	NaN	NaN	NaN	NaN	NaN	NaN	NaN	NaN	NaN	NaN	NaN	NaN	NaN	NaN	NaN	NaN	NaN	2.58	0.32	0.65	2.62	0.09	0.58
516	2.58	NaN	NaN	NaN	NaN	NaN	NaN	NaN	NaN	NaN	NaN	NaN	NaN	NaN	NaN	NaN	2.54	0.47	0.25	2.57	0.31	0.19	NaN	NaN	NaN	NaN	NaN	NaN	NaN	NaN	NaN	NaN	NaN	NaN	NaN	NaN	NaN	NaN	NaN	NaN	NaN	NaN	NaN	2.57	0.32	0.64	2.62	0.09	0.58
517	2.585	NaN	NaN	NaN	NaN	NaN	NaN	NaN	NaN	NaN	NaN	NaN	NaN	NaN	NaN	NaN	2.54	0.47	0.25	2.57	0.31	0.19	NaN	NaN	NaN	NaN	NaN	NaN	NaN	NaN	NaN	NaN	NaN	NaN	NaN	NaN	NaN	NaN	NaN	NaN	NaN	NaN	NaN	2.57	0.32	0.64	2.62	0.09	0.58
518	2.59	NaN	NaN	NaN	NaN	NaN	NaN	NaN	NaN	NaN	NaN	NaN	NaN	NaN	NaN	NaN	2.54	0.47	0.25	2.57	0.31	0.19	NaN	NaN	NaN	NaN	NaN	NaN	NaN	NaN	NaN	NaN	NaN	NaN	NaN	NaN	NaN	NaN	NaN	NaN	NaN	NaN	NaN	2.57	0.32	0.64	2.62	0.09	0.58
519	2.595	NaN	NaN	NaN	NaN	NaN	NaN	NaN	NaN	NaN	NaN	NaN	NaN	NaN	NaN	NaN	2.54	0.47	0.25	2.57	0.31	0.19	NaN	NaN	NaN	NaN	NaN	NaN	NaN	NaN	NaN	NaN	NaN	NaN	NaN	NaN	NaN	NaN	NaN	NaN	NaN	NaN	NaN	2.57	0.32	0.64	2.62	0.09	0.58
520	2.6	NaN	NaN	NaN	NaN	NaN	NaN	NaN	NaN	NaN	NaN	NaN	NaN	NaN	NaN	NaN	2.54	0.47	0.25	2.57	0.31	0.19	NaN	NaN	NaN	NaN	NaN	NaN	NaN	NaN	NaN	NaN	NaN	NaN	NaN	NaN	NaN	NaN	NaN	NaN	NaN	NaN	NaN	2.57	0.32	0.64	2.62	0.09	0.58
521	2.605	NaN	NaN	NaN	NaN	NaN	NaN	NaN	NaN	NaN	NaN	NaN	NaN	NaN	NaN	NaN	NaN	NaN	NaN	2.58	0.31	0.19	NaN	NaN	NaN	NaN	NaN	NaN	NaN	NaN	NaN	NaN	NaN	NaN	NaN	NaN	NaN	NaN	NaN	NaN	NaN	NaN	NaN	2.57	0.32	0.64	2.62	0.09	0.58
522	2.61	NaN	NaN	NaN	NaN	NaN	NaN	NaN	NaN	NaN	NaN	NaN	NaN	NaN	NaN	NaN	NaN	NaN	NaN	2.58	0.31	0.19	NaN	NaN	NaN	NaN	NaN	NaN	NaN	NaN	NaN	NaN	NaN	NaN	NaN	NaN	NaN	NaN	NaN	NaN	NaN	NaN	NaN	2.57	0.32	0.64	2.62	0.09	0.58
523	2.615	NaN	NaN	NaN	NaN	NaN	NaN	NaN	NaN	NaN	NaN	NaN	NaN	NaN	NaN	NaN	NaN	NaN	NaN	2.58	0.31	0.19	NaN	NaN	NaN	NaN	NaN	NaN	NaN	NaN	NaN	NaN	NaN	NaN	NaN	NaN	NaN	NaN	NaN	NaN	NaN	NaN	NaN	2.57	0.32	0.64	2.62	0.09	0.58
524	2.62	NaN	NaN	NaN	NaN	NaN	NaN	NaN	NaN	NaN	NaN	NaN	NaN	NaN	NaN	NaN	2.54	0.47	0.24	2.58	0.31	0.19	NaN	NaN	NaN	NaN	NaN	NaN	NaN	NaN	NaN	NaN	NaN	NaN	NaN	NaN	NaN	NaN	NaN	NaN	NaN	NaN	NaN	2.57	0.32	0.64	2.62	0.09	0.58
525	2.625	NaN	NaN	NaN	NaN	NaN	NaN	NaN	NaN	NaN	NaN	NaN	NaN	NaN	NaN	NaN	2.54	0.47	0.24	2.58	0.31	0.19	NaN	NaN	NaN	NaN	NaN	NaN	NaN	NaN	NaN	NaN	NaN	NaN	NaN	NaN	NaN	NaN	NaN	NaN	NaN	NaN	NaN	2.57	0.32	0.64	2.62	0.09	0.58
526	2.63	NaN	NaN	NaN	NaN	NaN	NaN	NaN	NaN	NaN	NaN	NaN	NaN	NaN	NaN	NaN	2.54	0.47	0.24	2.58	0.31	0.19	NaN	NaN	NaN	NaN	NaN	NaN	NaN	NaN	NaN	NaN	NaN	NaN	NaN	NaN	NaN	NaN	NaN	NaN	NaN	NaN	NaN	2.57	0.32	0.64	2.62	0.09	0.58
527	2.635	NaN	NaN	NaN	NaN	NaN	NaN	NaN	NaN	NaN	NaN	NaN	NaN	NaN	NaN	NaN	2.54	0.47	0.24	2.57	0.31	0.19	NaN	NaN	NaN	NaN	NaN	NaN	NaN	NaN	NaN	NaN	NaN	NaN	NaN	NaN	NaN	NaN	NaN	NaN	NaN	NaN	NaN	2.58	0.32	0.65	2.62	0.09	0.58
528	2.64	NaN	NaN	NaN	NaN	NaN	NaN	NaN	NaN	NaN	NaN	NaN	NaN	NaN	NaN	NaN	2.54	0.47	0.24	2.57	0.31	0.19	NaN	NaN	NaN	NaN	NaN	NaN	NaN	NaN	NaN	NaN	NaN	NaN	NaN	NaN	NaN	NaN	NaN	NaN	NaN	NaN	NaN	2.58	0.32	0.65	2.62	0.09	0.58
529	2.645	NaN	NaN	NaN	NaN	NaN	NaN	NaN	NaN	NaN	NaN	NaN	NaN	NaN	NaN	NaN	2.53	0.47	0.24	2.57	0.31	0.19	NaN	NaN	NaN	NaN	NaN	NaN	NaN	NaN	NaN	NaN	NaN	NaN	NaN	NaN	NaN	NaN	NaN	NaN	NaN	NaN	NaN	2.58	0.32	0.64	2.62	0.09	0.58
530	2.65	NaN	NaN	NaN	NaN	NaN	NaN	NaN	NaN	NaN	NaN	NaN	NaN	NaN	NaN	NaN	2.53	0.47	0.24	2.57	0.31	0.19	NaN	NaN	NaN	NaN	NaN	NaN	NaN	NaN	NaN	NaN	NaN	NaN	NaN	NaN	NaN	NaN	NaN	NaN	NaN	NaN	NaN	2.56	0.32	0.64	2.62	0.09	0.58
531	2.655	NaN	NaN	NaN	NaN	NaN	NaN	NaN	NaN	NaN	NaN	NaN	NaN	NaN	NaN	NaN	2.53	0.47	0.24	2.57	0.31	0.19	NaN	NaN	NaN	NaN	NaN	NaN	NaN	NaN	NaN	NaN	NaN	NaN	NaN	NaN	NaN	NaN	NaN	NaN	NaN	NaN	NaN	2.56	0.32	0.64	2.62	0.09	0.58
532	2.66	NaN	NaN	NaN	NaN	NaN	NaN	NaN	NaN	NaN	NaN	NaN	NaN	NaN	NaN	NaN	2.53	0.47	0.24	2.57	0.31	0.19	NaN	NaN	NaN	NaN	NaN	NaN	NaN	NaN	NaN	NaN	NaN	NaN	NaN	NaN	NaN	NaN	NaN	NaN	NaN	NaN	NaN	2.56	0.32	0.64	2.62	0.09	0.58
533	2.665	NaN	NaN	NaN	NaN	NaN	NaN	NaN	NaN	NaN	NaN	NaN	NaN	NaN	NaN	NaN	2.53	0.47	0.24	2.57	0.31	0.19	NaN	NaN	NaN	NaN	NaN	NaN	NaN	NaN	NaN	NaN	NaN	NaN	NaN	NaN	NaN	NaN	NaN	NaN	NaN	NaN	NaN	2.56	0.32	0.64	2.62	0.09	0.58
534	2.67	NaN	NaN	NaN	NaN	NaN	NaN	NaN	NaN	NaN	NaN	NaN	NaN	NaN	NaN	NaN	2.53	0.47	0.24	2.57	0.31	0.19	NaN	NaN	NaN	NaN	NaN	NaN	NaN	NaN	NaN	NaN	NaN	NaN	NaN	NaN	NaN	NaN	NaN	NaN	NaN	NaN	NaN	2.56	0.32	0.64	2.62	0.09	0.58
535	2.675	NaN	NaN	NaN	NaN	NaN	NaN	NaN	NaN	NaN	NaN	NaN	NaN	NaN	NaN	NaN	2.53	0.47	0.24	2.57	0.31	0.19	NaN	NaN	NaN	NaN	NaN	NaN	NaN	NaN	NaN	NaN	NaN	NaN	NaN	NaN	NaN	NaN	NaN	NaN	NaN	NaN	NaN	2.56	0.32	0.64	2.62	0.09	0.58
536	2.68	NaN	NaN	NaN	NaN	NaN	NaN	NaN	NaN	NaN	NaN	NaN	NaN	NaN	NaN	NaN	2.54	0.47	0.24	2.57	0.31	0.19	NaN	NaN	NaN	NaN	NaN	NaN	NaN	NaN	NaN	NaN	NaN	NaN	NaN	NaN	NaN	NaN	NaN	NaN	NaN	NaN	NaN	2.56	0.32	0.64	2.62	0.09	0.58
537	2.685	NaN	NaN	NaN	NaN	NaN	NaN	NaN	NaN	NaN	NaN	NaN	NaN	NaN	NaN	NaN	2.54	0.47	0.24	2.57	0.31	0.19	NaN	NaN	NaN	NaN	NaN	NaN	NaN	NaN	NaN	NaN	NaN	NaN	NaN	NaN	NaN	NaN	NaN	NaN	NaN	NaN	NaN	2.56	0.32	0.64	2.62	0.09	0.58
538	2.69	NaN	NaN	NaN	NaN	NaN	NaN	NaN	NaN	NaN	NaN	NaN	NaN	NaN	NaN	NaN	2.53	0.47	0.24	2.57	0.31	0.19	NaN	NaN	NaN	NaN	NaN	NaN	NaN	NaN	NaN	NaN	NaN	NaN	NaN	NaN	NaN	NaN	NaN	NaN	NaN	NaN	NaN	2.55	0.32	0.64	2.62	0.09	0.58
539	2.695	NaN	NaN	NaN	NaN	NaN	NaN	NaN	NaN	NaN	NaN	NaN	NaN	NaN	NaN	NaN	2.53	0.47	0.24	2.57	0.31	0.19	NaN	NaN	NaN	NaN	NaN	NaN	NaN	NaN	NaN	NaN	NaN	NaN	NaN	NaN	NaN	NaN	NaN	NaN	NaN	NaN	NaN	2.55	0.32	0.64	2.62	0.09	0.58
540	2.7	NaN	NaN	NaN	NaN	NaN	NaN	NaN	NaN	NaN	NaN	NaN	NaN	NaN	NaN	NaN	2.53	0.47	0.24	2.57	0.31	0.19	NaN	NaN	NaN	NaN	NaN	NaN	NaN	NaN	NaN	NaN	NaN	NaN	NaN	NaN	NaN	NaN	NaN	NaN	NaN	NaN	NaN	2.55	0.32	0.64	NaN	NaN	NaN
541	2.705	NaN	NaN	NaN	NaN	NaN	NaN	NaN	NaN	NaN	NaN	NaN	NaN	NaN	NaN	NaN	2.53	0.47	0.24	2.57	0.31	0.19	NaN	NaN	NaN	NaN	NaN	NaN	NaN	NaN	NaN	NaN	NaN	NaN	NaN	NaN	NaN	NaN	NaN	NaN	NaN	NaN	NaN	2.55	0.32	0.64	NaN	NaN	NaN
542	2.71	NaN	NaN	NaN	NaN	NaN	NaN	NaN	NaN	NaN	NaN	NaN	NaN	NaN	NaN	NaN	2.53	0.47	0.24	2.57	0.31	0.19	NaN	NaN	NaN	NaN	NaN	NaN	NaN	NaN	NaN	NaN	NaN	NaN	NaN	NaN	NaN	NaN	NaN	NaN	NaN	NaN	NaN	2.55	0.32	0.64	NaN	NaN	NaN
543	2.715	NaN	NaN	NaN	NaN	NaN	NaN	NaN	NaN	NaN	NaN	NaN	NaN	NaN	NaN	NaN	2.53	0.47	0.24	2.57	0.31	0.18	NaN	NaN	NaN	NaN	NaN	NaN	NaN	NaN	NaN	NaN	NaN	NaN	NaN	NaN	NaN	NaN	NaN	NaN	NaN	NaN	NaN	2.55	0.32	0.64	NaN	NaN	NaN
544	2.72	NaN	NaN	NaN	NaN	NaN	NaN	NaN	NaN	NaN	NaN	NaN	NaN	NaN	NaN	NaN	2.53	0.47	0.24	2.57	0.31	0.18	NaN	NaN	NaN	NaN	NaN	NaN	NaN	NaN	NaN	NaN	NaN	NaN	NaN	NaN	NaN	NaN	NaN	NaN	NaN	NaN	NaN	2.54	0.32	0.64	NaN	NaN	NaN
545	2.725	NaN	NaN	NaN	NaN	NaN	NaN	NaN	NaN	NaN	NaN	NaN	NaN	NaN	NaN	NaN	2.53	0.47	0.24	2.57	0.31	0.18	NaN	NaN	NaN	NaN	NaN	NaN	NaN	NaN	NaN	NaN	NaN	NaN	NaN	NaN	NaN	NaN	NaN	NaN	NaN	NaN	NaN	2.54	0.32	0.64	NaN	NaN	NaN
546	2.73	NaN	NaN	NaN	NaN	NaN	NaN	NaN	NaN	NaN	NaN	NaN	NaN	NaN	NaN	NaN	2.53	0.47	0.24	2.57	0.31	0.18	NaN	NaN	NaN	NaN	NaN	NaN	NaN	NaN	NaN	NaN	NaN	NaN	NaN	NaN	NaN	NaN	NaN	NaN	NaN	NaN	NaN	2.54	0.32	0.64	2.61	0.1	0.58
547	2.735	NaN	NaN	NaN	NaN	NaN	NaN	NaN	NaN	NaN	NaN	NaN	NaN	NaN	NaN	NaN	2.53	0.47	0.24	2.57	0.31	0.18	NaN	NaN	NaN	NaN	NaN	NaN	NaN	NaN	NaN	NaN	NaN	NaN	NaN	NaN	NaN	NaN	NaN	NaN	NaN	NaN	NaN	2.54	0.33	0.64	2.61	0.1	0.58
548	2.74	NaN	NaN	NaN	NaN	NaN	NaN	NaN	NaN	NaN	NaN	NaN	NaN	NaN	NaN	NaN	2.53	0.47	0.24	2.57	0.31	0.18	NaN	NaN	NaN	NaN	NaN	NaN	NaN	NaN	NaN	NaN	NaN	NaN	NaN	NaN	NaN	NaN	NaN	NaN	NaN	NaN	NaN	2.53	0.33	0.64	2.61	0.1	0.58
549	2.745	NaN	NaN	NaN	NaN	NaN	NaN	NaN	NaN	NaN	NaN	NaN	NaN	NaN	NaN	NaN	2.53	0.47	0.24	2.57	0.31	0.18	NaN	NaN	NaN	NaN	NaN	NaN	NaN	NaN	NaN	NaN	NaN	NaN	NaN	NaN	NaN	NaN	NaN	NaN	NaN	NaN	NaN	2.53	0.33	0.65	NaN	NaN	NaN
550	2.75	NaN	NaN	NaN	NaN	NaN	NaN	NaN	NaN	NaN	NaN	NaN	NaN	NaN	NaN	NaN	NaN	NaN	NaN	2.57	0.31	0.18	NaN	NaN	NaN	NaN	NaN	NaN	NaN	NaN	NaN	NaN	NaN	NaN	NaN	NaN	NaN	NaN	NaN	NaN	NaN	NaN	NaN	2.54	0.33	0.65	NaN	NaN	NaN
551	2.755	NaN	NaN	NaN	NaN	NaN	NaN	NaN	NaN	NaN	NaN	NaN	NaN	NaN	NaN	NaN	NaN	NaN	NaN	2.57	0.31	0.18	NaN	NaN	NaN	NaN	NaN	NaN	NaN	NaN	NaN	NaN	NaN	NaN	NaN	NaN	NaN	NaN	NaN	NaN	NaN	NaN	NaN	2.54	0.33	0.65	2.62	0.1	0.58
552	2.76	NaN	NaN	NaN	NaN	NaN	NaN	NaN	NaN	NaN	NaN	NaN	NaN	NaN	NaN	NaN	NaN	NaN	NaN	2.57	0.31	0.18	NaN	NaN	NaN	NaN	NaN	NaN	NaN	NaN	NaN	NaN	NaN	NaN	NaN	NaN	NaN	NaN	NaN	NaN	NaN	NaN	NaN	2.53	0.33	0.65	NaN	NaN	NaN
553	2.765	NaN	NaN	NaN	NaN	NaN	NaN	NaN	NaN	NaN	NaN	NaN	NaN	NaN	NaN	NaN	2.52	0.47	0.23	2.57	0.31	0.18	NaN	NaN	NaN	NaN	NaN	NaN	NaN	NaN	NaN	NaN	NaN	NaN	NaN	NaN	NaN	NaN	NaN	NaN	NaN	NaN	NaN	2.52	0.33	0.64	2.62	0.1	0.58
554	2.77	NaN	NaN	NaN	NaN	NaN	NaN	NaN	NaN	NaN	NaN	NaN	NaN	NaN	NaN	NaN	2.52	0.47	0.23	2.57	0.31	0.18	NaN	NaN	NaN	NaN	NaN	NaN	NaN	NaN	NaN	NaN	NaN	NaN	NaN	NaN	NaN	NaN	NaN	NaN	NaN	NaN	NaN	2.51	0.34	0.64	NaN	NaN	NaN
555	2.775	NaN	NaN	NaN	NaN	NaN	NaN	NaN	NaN	NaN	NaN	NaN	NaN	NaN	NaN	NaN	2.52	0.47	0.23	2.57	0.31	0.18	NaN	NaN	NaN	NaN	NaN	NaN	NaN	NaN	NaN	NaN	NaN	NaN	NaN	NaN	NaN	NaN	NaN	NaN	NaN	NaN	NaN	2.5	0.34	0.64	NaN	NaN	NaN
556	2.78	NaN	NaN	NaN	NaN	NaN	NaN	NaN	NaN	NaN	NaN	NaN	NaN	NaN	NaN	NaN	2.52	0.47	0.23	2.57	0.31	0.18	NaN	NaN	NaN	NaN	NaN	NaN	NaN	NaN	NaN	NaN	NaN	NaN	NaN	NaN	NaN	NaN	NaN	NaN	NaN	NaN	NaN	2.5	0.34	0.64	2.61	0.12	0.58
557	2.785	NaN	NaN	NaN	NaN	NaN	NaN	NaN	NaN	NaN	NaN	NaN	NaN	NaN	NaN	NaN	2.52	0.47	0.23	2.56	0.31	0.18	NaN	NaN	NaN	NaN	NaN	NaN	NaN	NaN	NaN	NaN	NaN	NaN	NaN	NaN	NaN	NaN	NaN	NaN	NaN	NaN	NaN	2.5	0.34	0.64	2.6	0.12	0.58
558	2.79	NaN	NaN	NaN	NaN	NaN	NaN	NaN	NaN	NaN	NaN	NaN	NaN	NaN	NaN	NaN	2.52	0.47	0.23	NaN	NaN	NaN	NaN	NaN	NaN	NaN	NaN	NaN	NaN	NaN	NaN	NaN	NaN	NaN	NaN	NaN	NaN	NaN	NaN	NaN	NaN	NaN	NaN	2.49	0.34	0.64	2.6	0.12	0.59
559	2.795	NaN	NaN	NaN	NaN	NaN	NaN	NaN	NaN	NaN	NaN	NaN	NaN	NaN	NaN	NaN	2.52	0.47	0.23	2.56	0.31	0.18	NaN	NaN	NaN	NaN	NaN	NaN	NaN	NaN	NaN	NaN	NaN	NaN	NaN	NaN	NaN	NaN	NaN	NaN	NaN	NaN	NaN	2.48	0.34	0.64	2.6	0.12	0.59
560	2.8	NaN	NaN	NaN	NaN	NaN	NaN	NaN	NaN	NaN	NaN	NaN	NaN	NaN	NaN	NaN	2.52	0.47	0.23	2.56	0.31	0.18	NaN	NaN	NaN	NaN	NaN	NaN	NaN	NaN	NaN	NaN	NaN	NaN	NaN	NaN	NaN	NaN	NaN	NaN	NaN	NaN	NaN	2.48	0.34	0.64	2.59	0.13	0.58
561	2.805	NaN	NaN	NaN	NaN	NaN	NaN	NaN	NaN	NaN	NaN	NaN	NaN	NaN	NaN	NaN	2.52	0.47	0.23	2.56	0.31	0.18	NaN	NaN	NaN	NaN	NaN	NaN	NaN	NaN	NaN	NaN	NaN	NaN	NaN	NaN	NaN	NaN	NaN	NaN	NaN	NaN	NaN	2.48	0.34	0.64	2.59	0.13	0.59
562	2.81	NaN	NaN	NaN	NaN	NaN	NaN	NaN	NaN	NaN	NaN	NaN	NaN	NaN	NaN	NaN	2.52	0.47	0.23	2.56	0.31	0.18	NaN	NaN	NaN	NaN	NaN	NaN	NaN	NaN	NaN	NaN	NaN	NaN	NaN	NaN	NaN	NaN	NaN	NaN	NaN	NaN	NaN	2.47	0.35	0.64	2.59	0.13	0.59
563	2.815	NaN	NaN	NaN	NaN	NaN	NaN	NaN	NaN	NaN	NaN	NaN	NaN	NaN	NaN	NaN	2.52	0.47	0.23	2.56	0.31	0.18	NaN	NaN	NaN	NaN	NaN	NaN	NaN	NaN	NaN	NaN	NaN	NaN	NaN	NaN	NaN	NaN	NaN	NaN	NaN	NaN	NaN	2.46	0.35	0.64	2.58	0.14	0.59
564	2.82	NaN	NaN	NaN	NaN	NaN	NaN	NaN	NaN	NaN	NaN	NaN	NaN	NaN	NaN	NaN	2.52	0.47	0.23	2.56	0.3	0.18	NaN	NaN	NaN	NaN	NaN	NaN	NaN	NaN	NaN	NaN	NaN	NaN	NaN	NaN	NaN	NaN	NaN	NaN	NaN	NaN	NaN	2.46	0.35	0.64	NaN	NaN	NaN
565	2.825	NaN	NaN	NaN	NaN	NaN	NaN	NaN	NaN	NaN	NaN	NaN	NaN	NaN	NaN	NaN	2.52	0.47	0.23	2.56	0.3	0.18	NaN	NaN	NaN	NaN	NaN	NaN	NaN	NaN	NaN	NaN	NaN	NaN	NaN	NaN	NaN	NaN	NaN	NaN	NaN	NaN	NaN	2.45	0.35	0.64	2.59	0.14	0.59
566	2.83	NaN	NaN	NaN	NaN	NaN	NaN	NaN	NaN	NaN	NaN	NaN	NaN	NaN	NaN	NaN	2.52	0.47	0.23	2.56	0.3	0.18	NaN	NaN	NaN	NaN	NaN	NaN	NaN	NaN	NaN	NaN	NaN	NaN	NaN	NaN	NaN	NaN	NaN	NaN	NaN	NaN	NaN	2.44	0.35	0.64	2.58	0.14	0.58
567	2.835	NaN	NaN	NaN	NaN	NaN	NaN	NaN	NaN	NaN	NaN	NaN	NaN	NaN	NaN	NaN	2.51	0.47	0.23	2.56	0.3	0.18	NaN	NaN	NaN	NaN	NaN	NaN	NaN	NaN	NaN	NaN	NaN	NaN	NaN	NaN	NaN	NaN	NaN	NaN	NaN	NaN	NaN	2.44	0.35	0.64	NaN	NaN	NaN
568	2.84	NaN	NaN	NaN	NaN	NaN	NaN	NaN	NaN	NaN	NaN	NaN	NaN	NaN	NaN	NaN	2.51	0.47	0.23	2.56	0.3	0.18	NaN	NaN	NaN	NaN	NaN	NaN	NaN	NaN	NaN	NaN	NaN	NaN	NaN	NaN	NaN	NaN	NaN	NaN	NaN	NaN	NaN	2.44	0.35	0.64	2.57	0.16	0.58
569	2.845	NaN	NaN	NaN	NaN	NaN	NaN	NaN	NaN	NaN	NaN	NaN	NaN	NaN	NaN	NaN	2.51	0.47	0.23	2.56	0.3	0.18	NaN	NaN	NaN	NaN	NaN	NaN	NaN	NaN	NaN	NaN	NaN	NaN	NaN	NaN	NaN	NaN	NaN	NaN	NaN	NaN	NaN	2.43	0.36	0.64	2.57	0.16	0.58
570	2.85	NaN	NaN	NaN	NaN	NaN	NaN	NaN	NaN	NaN	NaN	NaN	NaN	NaN	NaN	NaN	2.51	0.47	0.23	2.56	0.3	0.18	NaN	NaN	NaN	NaN	NaN	NaN	NaN	NaN	NaN	NaN	NaN	NaN	NaN	NaN	NaN	NaN	NaN	NaN	NaN	NaN	NaN	2.42	0.36	0.64	NaN	NaN	NaN
571	2.855	NaN	NaN	NaN	NaN	NaN	NaN	NaN	NaN	NaN	NaN	NaN	NaN	NaN	NaN	NaN	2.51	0.47	0.23	2.56	0.3	0.18	NaN	NaN	NaN	NaN	NaN	NaN	NaN	NaN	NaN	NaN	NaN	NaN	NaN	NaN	NaN	NaN	NaN	NaN	NaN	NaN	NaN	2.41	0.36	0.63	NaN	NaN	NaN
572	2.86	NaN	NaN	NaN	NaN	NaN	NaN	NaN	NaN	NaN	NaN	NaN	NaN	NaN	NaN	NaN	2.51	0.47	0.23	2.56	0.3	0.18	NaN	NaN	NaN	NaN	NaN	NaN	NaN	NaN	NaN	NaN	NaN	NaN	NaN	NaN	NaN	NaN	NaN	NaN	NaN	NaN	NaN	2.41	0.36	0.63	2.55	0.17	0.58
573	2.865	NaN	NaN	NaN	NaN	NaN	NaN	NaN	NaN	NaN	NaN	NaN	NaN	NaN	NaN	NaN	2.51	0.47	0.23	2.56	0.3	0.18	NaN	NaN	NaN	NaN	NaN	NaN	NaN	NaN	NaN	NaN	NaN	NaN	NaN	NaN	NaN	NaN	NaN	NaN	NaN	NaN	NaN	2.4	0.36	0.63	2.55	0.17	0.58
574	2.87	NaN	NaN	NaN	NaN	NaN	NaN	NaN	NaN	NaN	NaN	NaN	NaN	NaN	NaN	NaN	2.51	0.47	0.23	2.56	0.3	0.18	NaN	NaN	NaN	NaN	NaN	NaN	NaN	NaN	NaN	NaN	NaN	NaN	NaN	NaN	NaN	NaN	NaN	NaN	NaN	NaN	NaN	2.4	0.36	0.64	2.53	0.17	0.57
575	2.875	NaN	NaN	NaN	NaN	NaN	NaN	NaN	NaN	NaN	NaN	NaN	NaN	NaN	NaN	NaN	2.51	0.47	0.23	2.56	0.3	0.18	NaN	NaN	NaN	NaN	NaN	NaN	NaN	NaN	NaN	NaN	NaN	NaN	NaN	NaN	NaN	NaN	NaN	NaN	NaN	NaN	NaN	2.39	0.37	0.63	2.53	0.18	0.57
576	2.88	NaN	NaN	NaN	NaN	NaN	NaN	NaN	NaN	NaN	NaN	NaN	NaN	NaN	NaN	NaN	2.51	0.47	0.23	2.56	0.3	0.18	NaN	NaN	NaN	NaN	NaN	NaN	NaN	NaN	NaN	NaN	NaN	NaN	NaN	NaN	NaN	NaN	NaN	NaN	NaN	NaN	NaN	2.39	0.37	0.63	2.52	0.18	0.57
577	2.885	NaN	NaN	NaN	NaN	NaN	NaN	NaN	NaN	NaN	NaN	NaN	NaN	NaN	NaN	NaN	2.51	0.46	0.23	NaN	NaN	NaN	NaN	NaN	NaN	NaN	NaN	NaN	NaN	NaN	NaN	NaN	NaN	NaN	NaN	NaN	NaN	NaN	NaN	NaN	NaN	NaN	NaN	2.38	0.37	0.63	2.52	0.18	0.57
578	2.89	NaN	NaN	NaN	NaN	NaN	NaN	NaN	NaN	NaN	NaN	NaN	NaN	NaN	NaN	NaN	2.51	0.46	0.23	NaN	NaN	NaN	NaN	NaN	NaN	NaN	NaN	NaN	NaN	NaN	NaN	NaN	NaN	NaN	NaN	NaN	NaN	NaN	NaN	NaN	NaN	NaN	NaN	2.37	0.37	0.63	2.51	0.18	0.57
579	2.895	NaN	NaN	NaN	NaN	NaN	NaN	NaN	NaN	NaN	NaN	NaN	NaN	NaN	NaN	NaN	2.51	0.46	0.23	NaN	NaN	NaN	NaN	NaN	NaN	NaN	NaN	NaN	NaN	NaN	NaN	NaN	NaN	NaN	NaN	NaN	NaN	NaN	NaN	NaN	NaN	NaN	NaN	2.37	0.37	0.63	2.5	0.18	0.57
580	2.9	NaN	NaN	NaN	NaN	NaN	NaN	NaN	NaN	NaN	NaN	NaN	NaN	NaN	NaN	NaN	2.51	0.46	0.23	NaN	NaN	NaN	NaN	NaN	NaN	NaN	NaN	NaN	NaN	NaN	NaN	NaN	NaN	NaN	NaN	NaN	NaN	NaN	NaN	NaN	NaN	NaN	NaN	2.36	0.37	0.63	2.5	0.17	0.57
581	2.905	NaN	NaN	NaN	NaN	NaN	NaN	NaN	NaN	NaN	NaN	NaN	NaN	NaN	NaN	NaN	2.51	0.46	0.23	NaN	NaN	NaN	NaN	NaN	NaN	NaN	NaN	NaN	NaN	NaN	NaN	NaN	NaN	NaN	NaN	NaN	NaN	NaN	NaN	NaN	NaN	NaN	NaN	2.36	0.37	0.63	2.49	0.18	0.57
582	2.91	NaN	NaN	NaN	NaN	NaN	NaN	NaN	NaN	NaN	NaN	NaN	NaN	NaN	NaN	NaN	2.51	0.46	0.23	NaN	NaN	NaN	NaN	NaN	NaN	NaN	NaN	NaN	NaN	NaN	NaN	NaN	NaN	NaN	NaN	NaN	NaN	NaN	NaN	NaN	NaN	NaN	NaN	2.35	0.37	0.63	2.48	0.17	0.57
583	2.915	NaN	NaN	NaN	NaN	NaN	NaN	NaN	NaN	NaN	NaN	NaN	NaN	NaN	NaN	NaN	2.51	0.46	0.23	NaN	NaN	NaN	NaN	NaN	NaN	NaN	NaN	NaN	NaN	NaN	NaN	NaN	NaN	NaN	NaN	NaN	NaN	NaN	NaN	NaN	NaN	NaN	NaN	2.35	0.37	0.63	2.48	0.17	0.57
584	2.92	NaN	NaN	NaN	NaN	NaN	NaN	NaN	NaN	NaN	NaN	NaN	NaN	NaN	NaN	NaN	2.51	0.46	0.23	2.56	0.3	0.18	NaN	NaN	NaN	NaN	NaN	NaN	NaN	NaN	NaN	NaN	NaN	NaN	NaN	NaN	NaN	NaN	NaN	NaN	NaN	NaN	NaN	2.34	0.37	0.63	2.47	0.17	0.57
585	2.925	NaN	NaN	NaN	NaN	NaN	NaN	NaN	NaN	NaN	NaN	NaN	NaN	NaN	NaN	NaN	2.51	0.46	0.23	2.56	0.3	0.18	NaN	NaN	NaN	NaN	NaN	NaN	NaN	NaN	NaN	NaN	NaN	NaN	NaN	NaN	NaN	NaN	NaN	NaN	NaN	NaN	NaN	2.33	0.37	0.63	2.46	0.17	0.56
586	2.93	NaN	NaN	NaN	NaN	NaN	NaN	NaN	NaN	NaN	NaN	NaN	NaN	NaN	NaN	NaN	2.51	0.46	0.23	2.56	0.3	0.18	NaN	NaN	NaN	NaN	NaN	NaN	NaN	NaN	NaN	NaN	NaN	NaN	NaN	NaN	NaN	NaN	NaN	NaN	NaN	NaN	NaN	2.33	0.37	0.63	2.45	0.17	0.56
587	2.935	NaN	NaN	NaN	NaN	NaN	NaN	NaN	NaN	NaN	NaN	NaN	NaN	NaN	NaN	NaN	2.51	0.46	0.23	2.56	0.3	0.18	NaN	NaN	NaN	NaN	NaN	NaN	NaN	NaN	NaN	NaN	NaN	NaN	NaN	NaN	NaN	NaN	NaN	NaN	NaN	NaN	NaN	2.32	0.37	0.63	2.44	0.16	0.56
588	2.94	NaN	NaN	NaN	NaN	NaN	NaN	NaN	NaN	NaN	NaN	NaN	NaN	NaN	NaN	NaN	2.51	0.46	0.23	2.56	0.3	0.18	NaN	NaN	NaN	NaN	NaN	NaN	NaN	NaN	NaN	NaN	NaN	NaN	NaN	NaN	NaN	NaN	NaN	NaN	NaN	NaN	NaN	2.31	0.37	0.63	2.43	0.16	0.56
589	2.945	NaN	NaN	NaN	NaN	NaN	NaN	NaN	NaN	NaN	NaN	NaN	NaN	NaN	NaN	NaN	2.51	0.46	0.23	2.56	0.3	0.18	NaN	NaN	NaN	NaN	NaN	NaN	NaN	NaN	NaN	NaN	NaN	NaN	NaN	NaN	NaN	NaN	NaN	NaN	NaN	NaN	NaN	2.31	0.37	0.63	2.42	0.16	0.56
590	2.95	NaN	NaN	NaN	NaN	NaN	NaN	NaN	NaN	NaN	NaN	NaN	NaN	NaN	NaN	NaN	2.51	0.46	0.23	2.56	0.3	0.18	NaN	NaN	NaN	NaN	NaN	NaN	NaN	NaN	NaN	NaN	NaN	NaN	NaN	NaN	NaN	NaN	NaN	NaN	NaN	NaN	NaN	2.3	0.37	0.63	2.41	0.16	0.56
591	2.955	NaN	NaN	NaN	NaN	NaN	NaN	NaN	NaN	NaN	NaN	NaN	NaN	NaN	NaN	NaN	2.51	0.46	0.23	2.55	0.3	0.18	NaN	NaN	NaN	NaN	NaN	NaN	NaN	NaN	NaN	NaN	NaN	NaN	NaN	NaN	NaN	NaN	NaN	NaN	NaN	NaN	NaN	2.29	0.37	0.63	2.4	0.16	0.56
592	2.96	NaN	NaN	NaN	NaN	NaN	NaN	NaN	NaN	NaN	NaN	NaN	NaN	NaN	NaN	NaN	2.51	0.46	0.23	2.55	0.3	0.18	NaN	NaN	NaN	NaN	NaN	NaN	NaN	NaN	NaN	NaN	NaN	NaN	NaN	NaN	NaN	NaN	NaN	NaN	NaN	NaN	NaN	2.28	0.37	0.63	NaN	NaN	NaN
593	2.965	NaN	NaN	NaN	NaN	NaN	NaN	NaN	NaN	NaN	NaN	NaN	NaN	NaN	NaN	NaN	2.51	0.46	0.23	2.55	0.3	0.18	NaN	NaN	NaN	NaN	NaN	NaN	NaN	NaN	NaN	NaN	NaN	NaN	NaN	NaN	NaN	NaN	NaN	NaN	NaN	NaN	NaN	2.28	0.37	0.63	2.37	0.15	0.56
594	2.97	NaN	NaN	NaN	NaN	NaN	NaN	NaN	NaN	NaN	NaN	NaN	NaN	NaN	NaN	NaN	2.5	0.46	0.23	2.55	0.3	0.18	NaN	NaN	NaN	NaN	NaN	NaN	NaN	NaN	NaN	NaN	NaN	NaN	NaN	NaN	NaN	NaN	NaN	NaN	NaN	NaN	NaN	2.27	0.36	0.63	2.36	0.15	0.56
595	2.975	NaN	NaN	NaN	NaN	NaN	NaN	NaN	NaN	NaN	NaN	NaN	NaN	NaN	NaN	NaN	2.5	0.46	0.23	2.55	0.3	0.18	NaN	NaN	NaN	NaN	NaN	NaN	NaN	NaN	NaN	NaN	NaN	NaN	NaN	NaN	NaN	NaN	NaN	NaN	NaN	NaN	NaN	2.26	0.36	0.63	2.35	0.15	0.56
596	2.98	NaN	NaN	NaN	NaN	NaN	NaN	NaN	NaN	NaN	NaN	NaN	NaN	NaN	NaN	NaN	2.49	0.46	0.23	2.55	0.3	0.18	NaN	NaN	NaN	NaN	NaN	NaN	NaN	NaN	NaN	NaN	NaN	NaN	NaN	NaN	NaN	NaN	NaN	NaN	NaN	NaN	NaN	2.26	0.36	0.63	2.34	0.14	0.56
597	2.985	NaN	NaN	NaN	NaN	NaN	NaN	NaN	NaN	NaN	NaN	NaN	NaN	NaN	NaN	NaN	2.49	0.46	0.23	2.55	0.3	0.18	NaN	NaN	NaN	NaN	NaN	NaN	NaN	NaN	NaN	NaN	NaN	NaN	NaN	NaN	NaN	NaN	NaN	NaN	NaN	NaN	NaN	2.25	0.36	0.63	2.33	0.14	0.56
598	2.99	NaN	NaN	NaN	NaN	NaN	NaN	NaN	NaN	NaN	NaN	NaN	NaN	NaN	NaN	NaN	2.49	0.46	0.23	NaN	NaN	NaN	NaN	NaN	NaN	NaN	NaN	NaN	NaN	NaN	NaN	NaN	NaN	NaN	NaN	NaN	NaN	NaN	NaN	NaN	NaN	NaN	NaN	2.24	0.36	0.62	2.31	0.14	0.55
599	2.995	NaN	NaN	NaN	NaN	NaN	NaN	NaN	NaN	NaN	NaN	NaN	NaN	NaN	NaN	NaN	2.49	0.46	0.23	NaN	NaN	NaN	NaN	NaN	NaN	NaN	NaN	NaN	NaN	NaN	NaN	NaN	NaN	NaN	NaN	NaN	NaN	NaN	NaN	NaN	NaN	NaN	NaN	2.23	0.36	0.62	2.3	0.14	0.55
600	3	NaN	NaN	NaN	NaN	NaN	NaN	NaN	NaN	NaN	NaN	NaN	NaN	NaN	NaN	NaN	2.49	0.46	0.23	NaN	NaN	NaN	NaN	NaN	NaN	NaN	NaN	NaN	NaN	NaN	NaN	NaN	NaN	NaN	NaN	NaN	NaN	NaN	NaN	NaN	NaN	NaN	NaN	2.23	0.36	0.62	2.29	0.13	0.56
601	3.005	NaN	NaN	NaN	NaN	NaN	NaN	NaN	NaN	NaN	NaN	NaN	NaN	NaN	NaN	NaN	2.49	0.46	0.23	NaN	NaN	NaN	NaN	NaN	NaN	NaN	NaN	NaN	NaN	NaN	NaN	NaN	NaN	NaN	NaN	NaN	NaN	NaN	NaN	NaN	NaN	NaN	NaN	2.22	0.36	0.62	2.28	0.13	0.56
602	3.01	NaN	NaN	NaN	NaN	NaN	NaN	NaN	NaN	NaN	NaN	NaN	NaN	NaN	NaN	NaN	NaN	NaN	NaN	NaN	NaN	NaN	NaN	NaN	NaN	NaN	NaN	NaN	NaN	NaN	NaN	NaN	NaN	NaN	NaN	NaN	NaN	NaN	NaN	NaN	NaN	NaN	NaN	2.21	0.36	0.62	2.26	0.13	0.56
603	3.015	NaN	NaN	NaN	NaN	NaN	NaN	NaN	NaN	NaN	NaN	NaN	NaN	NaN	NaN	NaN	2.48	0.46	0.24	NaN	NaN	NaN	NaN	NaN	NaN	NaN	NaN	NaN	NaN	NaN	NaN	NaN	NaN	NaN	NaN	NaN	NaN	NaN	NaN	NaN	NaN	NaN	NaN	2.21	0.35	0.62	2.25	0.13	0.56
604	3.02	NaN	NaN	NaN	NaN	NaN	NaN	NaN	NaN	NaN	NaN	NaN	NaN	NaN	NaN	NaN	2.48	0.46	0.24	NaN	NaN	NaN	NaN	NaN	NaN	NaN	NaN	NaN	NaN	NaN	NaN	NaN	NaN	NaN	2.28	0.78	0.61	NaN	NaN	NaN	NaN	NaN	NaN	2.2	0.35	0.62	2.24	0.12	0.56
605	3.025	NaN	NaN	NaN	NaN	NaN	NaN	NaN	NaN	NaN	NaN	NaN	NaN	NaN	NaN	NaN	2.48	0.46	0.24	NaN	NaN	NaN	NaN	NaN	NaN	NaN	NaN	NaN	NaN	NaN	NaN	NaN	NaN	NaN	2.28	0.78	0.61	NaN	NaN	NaN	NaN	NaN	NaN	2.19	0.35	0.62	2.23	0.12	0.55
606	3.03	NaN	NaN	NaN	NaN	NaN	NaN	NaN	NaN	NaN	NaN	NaN	NaN	NaN	NaN	NaN	2.48	0.46	0.24	NaN	NaN	NaN	NaN	NaN	NaN	NaN	NaN	NaN	NaN	NaN	NaN	NaN	NaN	NaN	2.28	0.78	0.61	NaN	NaN	NaN	NaN	NaN	NaN	2.18	0.35	0.62	2.22	0.12	0.55
607	3.035	NaN	NaN	NaN	NaN	NaN	NaN	NaN	NaN	NaN	NaN	NaN	NaN	NaN	NaN	NaN	2.48	0.46	0.24	2.53	0.3	0.19	NaN	NaN	NaN	NaN	NaN	NaN	NaN	NaN	NaN	NaN	NaN	NaN	2.27	0.78	0.61	NaN	NaN	NaN	NaN	NaN	NaN	2.17	0.35	0.62	NaN	NaN	NaN
608	3.04	NaN	NaN	NaN	NaN	NaN	NaN	NaN	NaN	NaN	NaN	NaN	NaN	NaN	NaN	NaN	2.48	0.46	0.24	2.53	0.3	0.19	NaN	NaN	NaN	NaN	NaN	NaN	NaN	NaN	NaN	NaN	NaN	NaN	2.27	0.78	0.61	NaN	NaN	NaN	NaN	NaN	NaN	2.17	0.35	0.62	2.18	0.12	0.56
609	3.045	NaN	NaN	NaN	NaN	NaN	NaN	NaN	NaN	NaN	NaN	NaN	NaN	NaN	NaN	NaN	2.48	0.46	0.24	2.53	0.3	0.19	NaN	NaN	NaN	NaN	NaN	NaN	NaN	NaN	NaN	NaN	NaN	NaN	2.26	0.78	0.61	NaN	NaN	NaN	NaN	NaN	NaN	2.16	0.35	0.62	2.18	0.12	0.56
610	3.05	NaN	NaN	NaN	NaN	NaN	NaN	NaN	NaN	NaN	NaN	NaN	NaN	NaN	NaN	NaN	NaN	NaN	NaN	2.53	0.3	0.19	NaN	NaN	NaN	NaN	NaN	NaN	NaN	NaN	NaN	NaN	NaN	NaN	2.26	0.78	0.61	NaN	NaN	NaN	NaN	NaN	NaN	2.15	0.35	0.62	2.17	0.12	0.56
611	3.055	NaN	NaN	NaN	NaN	NaN	NaN	NaN	NaN	NaN	NaN	NaN	NaN	NaN	NaN	NaN	NaN	NaN	NaN	2.53	0.3	0.19	NaN	NaN	NaN	NaN	NaN	NaN	NaN	NaN	NaN	NaN	NaN	NaN	2.26	0.78	0.61	NaN	NaN	NaN	NaN	NaN	NaN	2.14	0.35	0.62	2.15	0.11	0.55
612	3.06	NaN	NaN	NaN	NaN	NaN	NaN	NaN	NaN	NaN	NaN	NaN	NaN	NaN	NaN	NaN	2.47	0.46	0.24	2.53	0.3	0.19	NaN	NaN	NaN	NaN	NaN	NaN	NaN	NaN	NaN	NaN	NaN	NaN	2.25	0.78	0.61	NaN	NaN	NaN	NaN	NaN	NaN	2.14	0.35	0.62	2.14	0.11	0.55
613	3.065	NaN	NaN	NaN	NaN	NaN	NaN	NaN	NaN	NaN	NaN	NaN	NaN	NaN	NaN	NaN	2.47	0.46	0.24	NaN	NaN	NaN	NaN	NaN	NaN	NaN	NaN	NaN	NaN	NaN	NaN	NaN	NaN	NaN	2.25	0.78	0.61	NaN	NaN	NaN	NaN	NaN	NaN	2.13	0.35	0.62	2.13	0.11	0.55
614	3.07	NaN	NaN	NaN	NaN	NaN	NaN	NaN	NaN	NaN	NaN	NaN	NaN	NaN	NaN	NaN	2.47	0.46	0.24	NaN	NaN	NaN	NaN	NaN	NaN	NaN	NaN	NaN	NaN	NaN	NaN	NaN	NaN	NaN	2.25	0.78	0.62	NaN	NaN	NaN	NaN	NaN	NaN	2.12	0.35	0.62	2.12	0.11	0.56
615	3.075	NaN	NaN	NaN	NaN	NaN	NaN	NaN	NaN	NaN	NaN	NaN	NaN	NaN	NaN	NaN	2.46	0.46	0.24	2.52	0.3	0.19	NaN	NaN	NaN	NaN	NaN	NaN	NaN	NaN	NaN	NaN	NaN	NaN	2.24	0.78	0.62	NaN	NaN	NaN	NaN	NaN	NaN	2.12	0.35	0.62	2.1	0.11	0.56
616	3.08	NaN	NaN	NaN	NaN	NaN	NaN	NaN	NaN	NaN	NaN	NaN	NaN	NaN	NaN	NaN	2.46	0.46	0.24	2.52	0.3	0.19	NaN	NaN	NaN	NaN	NaN	NaN	NaN	NaN	NaN	NaN	NaN	NaN	NaN	NaN	NaN	NaN	NaN	NaN	NaN	NaN	NaN	2.11	0.35	0.62	2.09	0.11	0.56
617	3.085	NaN	NaN	NaN	NaN	NaN	NaN	NaN	NaN	NaN	NaN	NaN	NaN	NaN	NaN	NaN	2.46	0.46	0.24	2.52	0.3	0.19	NaN	NaN	NaN	NaN	NaN	NaN	NaN	NaN	NaN	NaN	NaN	NaN	2.23	0.78	0.62	NaN	NaN	NaN	NaN	NaN	NaN	2.11	0.35	0.62	2.09	0.11	0.56
618	3.09	NaN	NaN	NaN	NaN	NaN	NaN	NaN	NaN	NaN	NaN	NaN	NaN	NaN	NaN	NaN	2.46	0.46	0.24	2.52	0.3	0.19	NaN	NaN	NaN	NaN	NaN	NaN	NaN	NaN	NaN	NaN	NaN	NaN	2.23	0.78	0.62	NaN	NaN	NaN	NaN	NaN	NaN	2.1	0.35	0.62	2.08	0.11	0.56
619	3.095	NaN	NaN	NaN	NaN	NaN	NaN	NaN	NaN	NaN	NaN	NaN	NaN	NaN	NaN	NaN	2.46	0.46	0.24	2.52	0.3	0.19	NaN	NaN	NaN	NaN	NaN	NaN	NaN	NaN	NaN	NaN	NaN	NaN	2.23	0.78	0.62	NaN	NaN	NaN	NaN	NaN	NaN	2.09	0.35	0.62	2.07	0.11	0.55
620	3.1	NaN	NaN	NaN	NaN	NaN	NaN	NaN	NaN	NaN	NaN	NaN	NaN	NaN	NaN	NaN	2.45	0.46	0.24	2.52	0.3	0.19	NaN	NaN	NaN	NaN	NaN	NaN	NaN	NaN	NaN	NaN	NaN	NaN	2.22	0.78	0.62	NaN	NaN	NaN	NaN	NaN	NaN	2.09	0.35	0.62	2.06	0.11	0.56
621	3.105	NaN	NaN	NaN	NaN	NaN	NaN	NaN	NaN	NaN	NaN	NaN	NaN	NaN	NaN	NaN	2.45	0.46	0.24	NaN	NaN	NaN	NaN	NaN	NaN	NaN	NaN	NaN	NaN	NaN	NaN	NaN	NaN	NaN	2.22	0.77	0.62	NaN	NaN	NaN	NaN	NaN	NaN	2.08	0.35	0.62	2.05	0.11	0.56
622	3.11	NaN	NaN	NaN	NaN	NaN	NaN	NaN	NaN	NaN	NaN	NaN	NaN	NaN	NaN	NaN	2.45	0.46	0.24	NaN	NaN	NaN	NaN	NaN	NaN	NaN	NaN	NaN	NaN	NaN	NaN	NaN	NaN	NaN	2.22	0.77	0.62	NaN	NaN	NaN	NaN	NaN	NaN	2.08	0.35	0.62	2.04	0.11	0.56
623	3.115	NaN	NaN	NaN	NaN	NaN	NaN	NaN	NaN	NaN	NaN	NaN	NaN	NaN	NaN	NaN	2.45	0.46	0.24	NaN	NaN	NaN	NaN	NaN	NaN	NaN	NaN	NaN	NaN	NaN	NaN	NaN	NaN	NaN	2.21	0.77	0.62	NaN	NaN	NaN	NaN	NaN	NaN	2.07	0.35	0.62	2.04	0.11	0.56
624	3.12	NaN	NaN	NaN	NaN	NaN	NaN	NaN	NaN	NaN	NaN	NaN	NaN	NaN	NaN	NaN	2.44	0.46	0.24	NaN	NaN	NaN	NaN	NaN	NaN	NaN	NaN	NaN	NaN	NaN	NaN	NaN	NaN	NaN	2.21	0.77	0.62	NaN	NaN	NaN	NaN	NaN	NaN	2.07	0.34	0.62	2.03	0.11	0.56
625	3.125	NaN	NaN	NaN	NaN	NaN	NaN	NaN	NaN	NaN	NaN	NaN	NaN	NaN	NaN	NaN	2.44	0.46	0.24	NaN	NaN	NaN	NaN	NaN	NaN	NaN	NaN	NaN	NaN	NaN	NaN	NaN	NaN	NaN	2.2	0.77	0.62	NaN	NaN	NaN	NaN	NaN	NaN	2.06	0.34	0.62	2.03	0.11	0.56
626	3.13	NaN	NaN	NaN	NaN	NaN	NaN	NaN	NaN	NaN	NaN	NaN	NaN	NaN	NaN	NaN	2.44	0.46	0.24	NaN	NaN	NaN	NaN	NaN	NaN	NaN	NaN	NaN	NaN	NaN	NaN	NaN	NaN	NaN	2.2	0.77	0.62	NaN	NaN	NaN	NaN	NaN	NaN	2.06	0.34	0.62	2.02	0.11	0.56
627	3.135	2.38	1.07	0.38	NaN	NaN	NaN	NaN	NaN	NaN	NaN	NaN	NaN	NaN	NaN	NaN	2.44	0.46	0.25	NaN	NaN	NaN	NaN	NaN	NaN	NaN	NaN	NaN	NaN	NaN	NaN	NaN	NaN	NaN	2.2	0.77	0.62	NaN	NaN	NaN	NaN	NaN	NaN	2.06	0.34	0.62	2.02	0.11	0.56
628	3.14	2.38	1.07	0.38	NaN	NaN	NaN	NaN	NaN	NaN	NaN	NaN	NaN	NaN	NaN	NaN	2.43	0.46	0.25	2.49	0.31	0.19	NaN	NaN	NaN	NaN	NaN	NaN	NaN	NaN	NaN	NaN	NaN	NaN	2.19	0.77	0.62	NaN	NaN	NaN	NaN	NaN	NaN	2.05	0.34	0.62	2.01	0.11	0.56
629	3.145	2.37	1.07	0.38	NaN	NaN	NaN	NaN	NaN	NaN	NaN	NaN	NaN	NaN	NaN	NaN	2.43	0.46	0.24	2.49	0.31	0.19	NaN	NaN	NaN	NaN	NaN	NaN	NaN	NaN	NaN	NaN	NaN	NaN	2.19	0.76	0.62	NaN	NaN	NaN	NaN	NaN	NaN	2.05	0.34	0.62	2.01	0.1	0.56
630	3.15	2.37	1.07	0.38	NaN	NaN	NaN	NaN	NaN	NaN	NaN	NaN	NaN	NaN	NaN	NaN	2.42	0.46	0.25	2.49	0.31	0.19	NaN	NaN	NaN	NaN	NaN	NaN	NaN	NaN	NaN	NaN	NaN	NaN	2.19	0.76	0.62	NaN	NaN	NaN	NaN	NaN	NaN	2.04	0.34	0.62	2.01	0.1	0.56
631	3.155	2.37	1.07	0.38	NaN	NaN	NaN	NaN	NaN	NaN	NaN	NaN	NaN	NaN	NaN	NaN	2.42	0.46	0.25	2.49	0.31	0.19	NaN	NaN	NaN	NaN	NaN	NaN	NaN	NaN	NaN	NaN	NaN	NaN	2.18	0.76	0.62	NaN	NaN	NaN	NaN	NaN	NaN	2.04	0.34	0.62	2	0.1	0.56
632	3.16	2.36	1.07	0.38	NaN	NaN	NaN	NaN	NaN	NaN	NaN	NaN	NaN	NaN	NaN	NaN	2.42	0.46	0.25	2.49	0.31	0.19	NaN	NaN	NaN	NaN	NaN	NaN	NaN	NaN	NaN	NaN	NaN	NaN	2.18	0.76	0.63	NaN	NaN	NaN	NaN	NaN	NaN	2.04	0.34	0.62	2	0.1	0.56
633	3.165	2.35	1.07	0.38	NaN	NaN	NaN	NaN	NaN	NaN	NaN	NaN	NaN	NaN	NaN	NaN	2.41	0.46	0.24	2.49	0.31	0.19	NaN	NaN	NaN	NaN	NaN	NaN	NaN	NaN	NaN	NaN	NaN	NaN	2.17	0.76	0.63	NaN	NaN	NaN	NaN	NaN	NaN	2.03	0.34	0.62	2	0.1	0.56
634	3.17	2.35	1.07	0.38	NaN	NaN	NaN	NaN	NaN	NaN	NaN	NaN	NaN	NaN	NaN	NaN	2.4	0.46	0.24	NaN	NaN	NaN	NaN	NaN	NaN	NaN	NaN	NaN	NaN	NaN	NaN	NaN	NaN	NaN	2.17	0.76	0.63	NaN	NaN	NaN	NaN	NaN	NaN	2.03	0.33	0.62	2	0.1	0.56
635	3.175	2.34	1.07	0.39	NaN	NaN	NaN	NaN	NaN	NaN	NaN	NaN	NaN	NaN	NaN	NaN	2.4	0.46	0.25	NaN	NaN	NaN	NaN	NaN	NaN	NaN	NaN	NaN	NaN	NaN	NaN	NaN	NaN	NaN	2.16	0.76	0.63	NaN	NaN	NaN	NaN	NaN	NaN	2.03	0.33	0.62	2	0.1	0.55
636	3.18	2.34	1.07	0.39	NaN	NaN	NaN	NaN	NaN	NaN	NaN	NaN	NaN	NaN	NaN	NaN	2.4	0.46	0.24	NaN	NaN	NaN	NaN	NaN	NaN	NaN	NaN	NaN	NaN	NaN	NaN	NaN	NaN	NaN	2.16	0.76	0.63	NaN	NaN	NaN	NaN	NaN	NaN	2.02	0.33	0.62	2	0.1	0.55
637	3.185	2.33	1.07	0.39	NaN	NaN	NaN	NaN	NaN	NaN	NaN	NaN	NaN	NaN	NaN	NaN	2.39	0.46	0.24	NaN	NaN	NaN	NaN	NaN	NaN	NaN	NaN	NaN	NaN	NaN	NaN	NaN	NaN	NaN	2.16	0.76	0.63	2.08	0.58	0.57	NaN	NaN	NaN	2.02	0.33	0.62	2	0.1	0.55
638	3.19	2.33	1.07	0.39	NaN	NaN	NaN	NaN	NaN	NaN	NaN	NaN	NaN	NaN	NaN	NaN	2.38	0.46	0.24	NaN	NaN	NaN	NaN	NaN	NaN	NaN	NaN	NaN	NaN	NaN	NaN	NaN	NaN	NaN	2.15	0.76	0.63	2.07	0.58	0.57	NaN	NaN	NaN	2.02	0.33	0.62	2	0.09	0.55
639	3.195	2.32	1.07	0.39	NaN	NaN	NaN	NaN	NaN	NaN	NaN	NaN	NaN	NaN	NaN	NaN	NaN	NaN	NaN	NaN	NaN	NaN	NaN	NaN	NaN	NaN	NaN	NaN	NaN	NaN	NaN	NaN	NaN	NaN	2.15	0.76	0.63	2.07	0.58	0.57	2.06	0.49	0.57	2.02	0.33	0.62	2	0.09	0.55
640	3.2	2.32	1.07	0.39	NaN	NaN	NaN	NaN	NaN	NaN	NaN	NaN	NaN	NaN	NaN	NaN	NaN	NaN	NaN	NaN	NaN	NaN	NaN	NaN	NaN	NaN	NaN	NaN	NaN	NaN	NaN	NaN	NaN	NaN	2.14	0.76	0.63	2.06	0.58	0.57	2.06	0.49	0.57	2.02	0.32	0.62	1.99	0.09	0.55
641	3.205	2.31	1.07	0.39	NaN	NaN	NaN	NaN	NaN	NaN	NaN	NaN	NaN	NaN	NaN	NaN	NaN	NaN	NaN	2.45	0.32	0.19	NaN	NaN	NaN	NaN	NaN	NaN	NaN	NaN	NaN	NaN	NaN	NaN	2.14	0.75	0.63	2.06	0.58	0.57	2.06	0.49	0.57	2.01	0.32	0.62	1.99	0.09	0.55
642	3.21	2.31	1.07	0.4	NaN	NaN	NaN	NaN	NaN	NaN	NaN	NaN	NaN	NaN	NaN	NaN	NaN	NaN	NaN	2.45	0.32	0.19	NaN	NaN	NaN	NaN	NaN	NaN	NaN	NaN	NaN	NaN	NaN	NaN	2.13	0.75	0.63	2.05	0.58	0.57	2.05	0.49	0.57	2.01	0.32	0.62	1.99	0.09	0.55
643	3.215	2.3	1.07	0.4	NaN	NaN	NaN	NaN	NaN	NaN	NaN	NaN	NaN	NaN	NaN	NaN	NaN	NaN	NaN	NaN	NaN	NaN	NaN	NaN	NaN	NaN	NaN	NaN	NaN	NaN	NaN	NaN	NaN	NaN	2.13	0.76	0.63	2.05	0.58	0.57	2.05	0.49	0.57	2.01	0.32	0.62	1.99	0.09	0.55
644	3.22	2.3	1.07	0.4	NaN	NaN	NaN	NaN	NaN	NaN	NaN	NaN	NaN	NaN	NaN	NaN	NaN	NaN	NaN	NaN	NaN	NaN	NaN	NaN	NaN	NaN	NaN	NaN	NaN	NaN	NaN	NaN	NaN	NaN	2.12	0.76	0.63	2.05	0.58	0.57	2.05	0.49	0.57	2	0.32	0.62	1.99	0.09	0.55
645	3.225	2.29	1.07	0.4	NaN	NaN	NaN	NaN	NaN	NaN	NaN	NaN	NaN	NaN	NaN	NaN	NaN	NaN	NaN	2.43	0.33	0.19	NaN	NaN	NaN	NaN	NaN	NaN	NaN	NaN	NaN	NaN	NaN	NaN	2.12	0.76	0.63	2.04	0.58	0.57	2.04	0.49	0.57	2	0.32	0.62	1.99	0.09	0.55
646	3.23	2.28	1.07	0.4	NaN	NaN	NaN	NaN	NaN	NaN	NaN	NaN	NaN	NaN	NaN	NaN	NaN	NaN	NaN	NaN	NaN	NaN	NaN	NaN	NaN	NaN	NaN	NaN	NaN	NaN	NaN	NaN	NaN	NaN	2.11	0.76	0.63	2.04	0.58	0.57	2.04	0.49	0.57	1.99	0.32	0.63	1.99	0.09	0.55
647	3.235	2.28	1.07	0.4	NaN	NaN	NaN	NaN	NaN	NaN	NaN	NaN	NaN	NaN	NaN	NaN	NaN	NaN	NaN	NaN	NaN	NaN	NaN	NaN	NaN	NaN	NaN	NaN	NaN	NaN	NaN	NaN	NaN	NaN	2.11	0.76	0.63	2.04	0.58	0.57	2.03	0.49	0.57	1.99	0.32	0.63	1.99	0.09	0.55
648	3.24	2.27	1.07	0.4	NaN	NaN	NaN	NaN	NaN	NaN	NaN	NaN	NaN	NaN	NaN	NaN	NaN	NaN	NaN	NaN	NaN	NaN	NaN	NaN	NaN	NaN	NaN	NaN	NaN	NaN	NaN	NaN	NaN	NaN	2.1	0.76	0.63	2.03	0.58	0.57	2.03	0.49	0.57	1.99	0.32	0.63	1.99	0.09	0.55
649	3.245	2.27	1.07	0.4	NaN	NaN	NaN	NaN	NaN	NaN	NaN	NaN	NaN	NaN	NaN	NaN	2.31	0.46	0.24	NaN	NaN	NaN	NaN	NaN	NaN	NaN	NaN	NaN	NaN	NaN	NaN	NaN	NaN	NaN	2.1	0.76	0.64	2.03	0.58	0.57	2.02	0.49	0.58	1.98	0.32	0.63	1.98	0.09	0.55
650	3.25	2.26	1.07	0.41	NaN	NaN	NaN	NaN	NaN	NaN	NaN	NaN	NaN	NaN	NaN	NaN	2.3	0.47	0.24	NaN	NaN	NaN	NaN	NaN	NaN	NaN	NaN	NaN	NaN	NaN	NaN	NaN	NaN	NaN	2.09	0.76	0.64	2.02	0.58	0.58	2.02	0.49	0.58	1.98	0.32	0.63	1.98	0.09	0.55
651	3.255	2.26	1.07	0.41	NaN	NaN	NaN	NaN	NaN	NaN	NaN	NaN	NaN	NaN	NaN	NaN	2.29	0.47	0.24	NaN	NaN	NaN	NaN	NaN	NaN	NaN	NaN	NaN	NaN	NaN	NaN	NaN	NaN	NaN	2.09	0.76	0.64	2.02	0.58	0.58	2.01	0.49	0.58	1.98	0.32	0.63	1.98	0.09	0.55
652	3.26	2.25	1.07	0.41	NaN	NaN	NaN	NaN	NaN	NaN	NaN	NaN	NaN	NaN	NaN	NaN	2.28	0.47	0.24	NaN	NaN	NaN	NaN	NaN	NaN	NaN	NaN	NaN	NaN	NaN	NaN	NaN	NaN	NaN	2.08	0.76	0.64	2.01	0.58	0.58	2.01	0.49	0.58	1.97	0.32	0.63	1.98	0.09	0.55
653	3.265	2.25	1.07	0.41	NaN	NaN	NaN	NaN	NaN	NaN	NaN	NaN	NaN	NaN	NaN	NaN	2.28	0.46	0.24	NaN	NaN	NaN	NaN	NaN	NaN	NaN	NaN	NaN	NaN	NaN	NaN	NaN	NaN	NaN	2.08	0.76	0.64	2.01	0.58	0.58	2.01	0.49	0.58	1.97	0.32	0.63	1.98	0.09	0.55
654	3.27	2.24	1.07	0.41	NaN	NaN	NaN	NaN	NaN	NaN	NaN	NaN	NaN	NaN	NaN	NaN	NaN	NaN	NaN	NaN	NaN	NaN	NaN	NaN	NaN	NaN	NaN	NaN	NaN	NaN	NaN	NaN	NaN	NaN	2.07	0.76	0.64	2	0.58	0.58	2	0.49	0.58	1.97	0.32	0.63	1.98	0.09	0.56
655	3.275	2.24	1.07	0.41	NaN	NaN	NaN	NaN	NaN	NaN	NaN	NaN	NaN	NaN	NaN	NaN	2.27	0.46	0.24	2.36	0.35	0.19	NaN	NaN	NaN	NaN	NaN	NaN	NaN	NaN	NaN	NaN	NaN	NaN	2.06	0.76	0.64	2	0.58	0.58	2	0.49	0.58	1.97	0.32	0.63	1.98	0.09	0.56
656	3.28	2.23	1.08	0.41	NaN	NaN	NaN	NaN	NaN	NaN	NaN	NaN	NaN	NaN	NaN	NaN	NaN	NaN	NaN	NaN	NaN	NaN	NaN	NaN	NaN	NaN	NaN	NaN	NaN	NaN	NaN	NaN	NaN	NaN	2.06	0.76	0.64	1.99	0.58	0.58	2	0.49	0.58	1.96	0.32	0.63	1.98	0.09	0.56
657	3.285	2.22	1.08	0.41	NaN	NaN	NaN	2.14	0.94	0.24	NaN	NaN	NaN	NaN	NaN	NaN	NaN	NaN	NaN	NaN	NaN	NaN	NaN	NaN	NaN	NaN	NaN	NaN	NaN	NaN	NaN	NaN	NaN	NaN	2.05	0.76	0.64	1.99	0.58	0.58	1.99	0.49	0.58	1.96	0.32	0.63	1.98	0.09	0.56
658	3.29	2.22	1.08	0.41	NaN	NaN	NaN	2.13	0.94	0.24	NaN	NaN	NaN	NaN	NaN	NaN	NaN	NaN	NaN	NaN	NaN	NaN	NaN	NaN	NaN	NaN	NaN	NaN	NaN	NaN	NaN	NaN	NaN	NaN	2.05	0.76	0.64	1.99	0.58	0.58	1.99	0.49	0.58	1.96	0.32	0.63	1.98	0.09	0.56
659	3.295	2.21	1.08	0.42	NaN	NaN	NaN	2.13	0.94	0.24	NaN	NaN	NaN	NaN	NaN	NaN	NaN	NaN	NaN	NaN	NaN	NaN	NaN	NaN	NaN	NaN	NaN	NaN	NaN	NaN	NaN	NaN	NaN	NaN	2.04	0.76	0.64	1.98	0.58	0.58	1.99	0.49	0.58	1.95	0.32	0.63	1.98	0.09	0.56
660	3.3	2.21	1.08	0.42	NaN	NaN	NaN	2.12	0.94	0.24	NaN	NaN	NaN	NaN	NaN	NaN	NaN	NaN	NaN	NaN	NaN	NaN	NaN	NaN	NaN	NaN	NaN	NaN	NaN	NaN	NaN	NaN	NaN	NaN	2.04	0.76	0.65	1.98	0.58	0.58	1.98	0.49	0.58	1.95	0.32	0.63	1.98	0.09	0.56
661	3.305	2.2	1.08	0.42	NaN	NaN	NaN	2.12	0.94	0.24	NaN	NaN	NaN	2.13	0.55	0.24	NaN	NaN	NaN	NaN	NaN	NaN	NaN	NaN	NaN	NaN	NaN	NaN	NaN	NaN	NaN	NaN	NaN	NaN	2.03	0.76	0.65	1.98	0.58	0.58	1.98	0.49	0.58	1.95	0.32	0.63	1.98	0.09	0.56
662	3.31	2.2	1.08	0.42	NaN	NaN	NaN	2.11	0.94	0.24	2.11	0.73	0.19	2.12	0.55	0.24	NaN	NaN	NaN	NaN	NaN	NaN	NaN	NaN	NaN	NaN	NaN	NaN	NaN	NaN	NaN	NaN	NaN	NaN	2.01	0.74	0.63	1.97	0.58	0.58	1.98	0.49	0.58	1.95	0.32	0.63	1.98	0.09	0.56
663	3.315	2.19	1.08	0.42	NaN	NaN	NaN	NaN	NaN	NaN	2.1	0.73	0.19	2.11	0.55	0.24	NaN	NaN	NaN	2.28	0.37	0.19	NaN	NaN	NaN	NaN	NaN	NaN	NaN	NaN	NaN	NaN	NaN	NaN	1.97	0.72	0.6	1.97	0.58	0.58	1.98	0.48	0.59	1.95	0.31	0.63	1.98	0.09	0.55
664	3.32	2.19	1.08	0.42	NaN	NaN	NaN	2.1	0.94	0.25	2.09	0.73	0.19	2.1	0.56	0.24	NaN	NaN	NaN	NaN	NaN	NaN	NaN	NaN	NaN	NaN	NaN	NaN	NaN	NaN	NaN	NaN	NaN	NaN	2.01	0.75	0.64	1.97	0.58	0.59	1.97	0.48	0.59	1.95	0.31	0.63	1.98	0.09	0.55
665	3.325	2.18	1.08	0.42	NaN	NaN	NaN	2.09	0.94	0.25	2.09	0.74	0.19	2.1	0.53	0.24	NaN	NaN	NaN	2.26	0.38	0.19	NaN	NaN	NaN	NaN	NaN	NaN	NaN	NaN	NaN	NaN	NaN	NaN	2.01	0.76	0.65	1.97	0.58	0.59	1.97	0.49	0.59	1.95	0.31	0.63	1.98	0.09	0.55
666	3.33	2.18	1.08	0.42	NaN	NaN	NaN	2.09	0.94	0.25	2.08	0.74	0.19	2.11	0.51	0.24	NaN	NaN	NaN	NaN	NaN	NaN	NaN	NaN	NaN	NaN	NaN	NaN	NaN	NaN	NaN	NaN	NaN	NaN	2.01	0.76	0.65	1.96	0.58	0.59	1.97	0.49	0.59	1.94	0.31	0.63	1.98	0.09	0.55
667	3.335	2.17	1.08	0.42	NaN	NaN	NaN	2.08	0.94	0.25	2.07	0.74	0.19	2.07	0.54	0.24	NaN	NaN	NaN	NaN	NaN	NaN	NaN	NaN	NaN	NaN	NaN	NaN	NaN	NaN	NaN	NaN	NaN	NaN	2.01	0.76	0.65	1.96	0.58	0.59	1.97	0.49	0.59	1.94	0.31	0.63	1.98	0.09	0.55
668	3.34	2.17	1.08	0.43	NaN	NaN	NaN	2.08	0.94	0.25	2.06	0.74	0.2	2.06	0.55	0.24	2.1	0.47	0.23	2.23	0.38	0.19	NaN	NaN	NaN	NaN	NaN	NaN	NaN	NaN	NaN	NaN	NaN	NaN	2.01	0.76	0.65	1.96	0.58	0.59	1.97	0.49	0.59	1.94	0.31	0.63	1.98	0.09	0.55
669	3.345	2.16	1.08	0.43	NaN	NaN	NaN	2.07	0.94	0.25	2.06	0.74	0.2	2.05	0.56	0.24	2.09	0.47	0.23	NaN	NaN	NaN	NaN	NaN	NaN	NaN	NaN	NaN	NaN	NaN	NaN	NaN	NaN	NaN	2.01	0.76	0.65	1.96	0.58	0.59	1.97	0.49	0.59	1.94	0.31	0.63	1.98	0.09	0.55
670	3.35	2.16	1.08	0.43	NaN	NaN	NaN	2.07	0.94	0.25	2.05	0.74	0.2	2.03	0.56	0.24	2.08	0.47	0.23	NaN	NaN	NaN	NaN	NaN	NaN	NaN	NaN	NaN	NaN	NaN	NaN	NaN	NaN	NaN	2	0.76	0.65	1.95	0.57	0.59	1.96	0.49	0.59	1.94	0.31	0.63	1.98	0.09	0.55
671	3.355	2.15	1.08	0.43	NaN	NaN	NaN	2.06	0.94	0.25	2.04	0.74	0.2	2.02	0.56	0.24	2.07	0.47	0.23	2.2	0.39	0.19	NaN	NaN	NaN	NaN	NaN	NaN	NaN	NaN	NaN	NaN	NaN	NaN	2	0.76	0.65	1.95	0.58	0.59	1.96	0.49	0.59	1.94	0.31	0.63	1.98	0.09	0.55
672	3.36	2.15	1.08	0.43	NaN	NaN	NaN	2.06	0.95	0.25	2.04	0.74	0.2	2.01	0.56	0.24	2.06	0.48	0.23	NaN	NaN	NaN	NaN	NaN	NaN	NaN	NaN	NaN	NaN	NaN	NaN	NaN	NaN	NaN	2	0.76	0.65	1.95	0.58	0.59	1.96	0.49	0.59	1.94	0.31	0.63	1.98	0.09	0.55
673	3.365	2.14	1.09	0.43	NaN	NaN	NaN	2.05	0.95	0.25	2.03	0.74	0.2	2	0.56	0.24	2.05	0.48	0.23	NaN	NaN	NaN	NaN	NaN	NaN	NaN	NaN	NaN	NaN	NaN	NaN	NaN	NaN	NaN	NaN	NaN	NaN	1.95	0.58	0.59	1.96	0.49	0.59	1.94	0.31	0.63	1.98	0.09	0.55
674	3.37	2.14	1.09	0.43	NaN	NaN	NaN	2.05	0.95	0.25	2.02	0.74	0.2	1.99	0.56	0.24	2.03	0.48	0.24	NaN	NaN	NaN	NaN	NaN	NaN	NaN	NaN	NaN	NaN	NaN	NaN	2.06	1	0.61	NaN	NaN	NaN	1.95	0.58	0.59	1.96	0.48	0.59	1.94	0.31	0.63	1.98	0.09	0.55
675	3.375	2.13	1.09	0.43	NaN	NaN	NaN	2.04	0.95	0.25	2.01	0.74	0.2	1.98	0.57	0.24	2.02	0.48	0.24	2.15	0.4	0.19	NaN	NaN	NaN	NaN	NaN	NaN	NaN	NaN	NaN	2.04	0.99	0.61	NaN	NaN	NaN	1.94	0.58	0.59	1.96	0.48	0.59	1.94	0.31	0.63	1.98	0.09	0.55
676	3.38	2.13	1.09	0.43	NaN	NaN	NaN	2.04	0.95	0.26	2.01	0.74	0.2	1.97	0.57	0.24	2.01	0.48	0.24	2.14	0.4	0.19	NaN	NaN	NaN	NaN	NaN	NaN	NaN	NaN	NaN	2.03	0.98	0.61	NaN	NaN	NaN	1.94	0.58	0.59	1.95	0.48	0.59	1.94	0.31	0.63	1.98	0.09	0.55
677	3.385	2.12	1.09	0.43	NaN	NaN	NaN	2.03	0.95	0.26	2	0.74	0.2	1.96	0.57	0.24	2	0.49	0.24	NaN	NaN	NaN	NaN	NaN	NaN	NaN	NaN	NaN	NaN	NaN	NaN	2.03	0.99	0.61	NaN	NaN	NaN	1.94	0.58	0.59	1.95	0.48	0.59	1.94	0.31	0.63	1.98	0.09	0.55
678	3.39	2.12	1.09	0.43	NaN	NaN	NaN	2.03	0.95	0.26	1.99	0.75	0.2	1.95	0.57	0.25	1.99	0.49	0.24	2.12	0.4	0.19	NaN	NaN	NaN	NaN	NaN	NaN	NaN	NaN	NaN	2.04	0.99	0.61	NaN	NaN	NaN	1.94	0.58	0.59	1.95	0.48	0.59	1.94	0.31	0.63	1.98	0.09	0.55
679	3.395	2.11	1.09	0.43	NaN	NaN	NaN	2.02	0.95	0.26	1.98	0.75	0.2	1.94	0.57	0.25	1.98	0.49	0.24	2.11	0.4	0.19	NaN	NaN	NaN	NaN	NaN	NaN	NaN	NaN	NaN	2.03	0.99	0.61	NaN	NaN	NaN	1.94	0.58	0.59	1.95	0.48	0.59	1.93	0.31	0.63	1.98	0.09	0.55
680	3.4	2.1	1.09	0.43	NaN	NaN	NaN	2.02	0.95	0.26	1.98	0.75	0.21	1.93	0.57	0.25	1.97	0.49	0.24	2.1	0.4	0.2	NaN	NaN	NaN	NaN	NaN	NaN	NaN	NaN	NaN	2.03	0.99	0.61	NaN	NaN	NaN	1.93	0.58	0.59	1.95	0.48	0.59	1.93	0.31	0.63	1.98	0.09	0.55
681	3.405	2.1	1.09	0.43	NaN	NaN	NaN	2.01	0.95	0.26	1.97	0.75	0.21	1.92	0.58	0.25	1.96	0.49	0.24	NaN	NaN	NaN	NaN	NaN	NaN	NaN	NaN	NaN	NaN	NaN	NaN	2.01	0.99	0.61	NaN	NaN	NaN	1.93	0.58	0.59	1.95	0.49	0.59	1.93	0.31	0.63	1.98	0.09	0.55
682	3.41	2.09	1.09	0.44	NaN	NaN	NaN	2.01	0.96	0.26	1.96	0.75	0.21	1.91	0.58	0.25	1.95	0.5	0.24	NaN	NaN	NaN	NaN	NaN	NaN	NaN	NaN	NaN	NaN	NaN	NaN	2.01	0.99	0.61	1.96	0.77	0.66	1.93	0.58	0.59	1.95	0.49	0.59	1.93	0.31	0.63	1.98	0.09	0.55
683	3.415	2.09	1.09	0.44	NaN	NaN	NaN	2	0.96	0.26	1.95	0.75	0.21	1.9	0.58	0.25	1.94	0.5	0.25	NaN	NaN	NaN	NaN	NaN	NaN	NaN	NaN	NaN	NaN	NaN	NaN	2	0.99	0.61	1.96	0.77	0.66	1.93	0.58	0.59	1.95	0.49	0.59	1.93	0.31	0.63	1.98	0.09	0.55
684	3.42	2.09	1.09	0.44	NaN	NaN	NaN	2	0.96	0.26	1.94	0.75	0.21	1.89	0.58	0.25	1.92	0.5	0.25	2.05	0.41	0.2	NaN	NaN	NaN	NaN	NaN	NaN	NaN	NaN	NaN	2	0.99	0.61	1.96	0.77	0.66	1.93	0.58	0.59	1.95	0.49	0.59	1.93	0.31	0.63	1.98	0.09	0.55
685	3.425	2.08	1.09	0.44	NaN	NaN	NaN	1.99	0.96	0.26	1.93	0.75	0.21	1.88	0.58	0.25	1.91	0.5	0.25	2.04	0.41	0.2	NaN	NaN	NaN	NaN	NaN	NaN	NaN	NaN	NaN	1.99	0.99	0.61	1.95	0.77	0.66	1.93	0.58	0.59	1.94	0.49	0.59	1.93	0.31	0.63	1.98	0.09	0.56
686	3.43	2.08	1.09	0.44	NaN	NaN	NaN	1.99	0.96	0.26	1.93	0.75	0.21	1.87	0.59	0.25	1.9	0.5	0.25	2.03	0.41	0.2	NaN	NaN	NaN	NaN	NaN	NaN	NaN	NaN	NaN	1.99	0.99	0.61	1.95	0.77	0.66	1.93	0.58	0.59	1.94	0.49	0.59	1.93	0.31	0.63	1.98	0.09	0.56
687	3.435	2.07	1.09	0.44	NaN	NaN	NaN	1.98	0.96	0.26	1.92	0.76	0.21	1.86	0.59	0.25	1.89	0.5	0.25	2.01	0.41	0.2	NaN	NaN	NaN	NaN	NaN	NaN	NaN	NaN	NaN	1.98	0.99	0.61	1.95	0.77	0.66	1.92	0.58	0.59	1.94	0.49	0.59	1.93	0.31	0.64	1.98	0.09	0.56
688	3.44	2.07	1.1	0.44	NaN	NaN	NaN	1.97	0.96	0.26	1.91	0.76	0.21	1.85	0.59	0.26	1.88	0.5	0.25	2	0.41	0.21	NaN	NaN	NaN	NaN	NaN	NaN	NaN	NaN	NaN	1.98	0.99	0.61	1.95	0.77	0.66	1.92	0.58	0.59	1.94	0.49	0.59	1.93	0.31	0.64	1.98	0.09	0.55
689	3.445	2.06	1.1	0.44	NaN	NaN	NaN	1.97	0.96	0.26	1.9	0.76	0.21	1.84	0.59	0.26	1.87	0.51	0.25	1.99	0.4	0.21	NaN	NaN	NaN	NaN	NaN	NaN	NaN	NaN	NaN	1.97	0.99	0.62	1.94	0.77	0.66	1.92	0.58	0.59	1.94	0.49	0.59	1.93	0.31	0.64	1.98	0.09	0.55
690	3.45	2.06	1.1	0.44	NaN	NaN	NaN	1.96	0.96	0.26	1.89	0.76	0.21	1.83	0.59	0.26	1.86	0.51	0.25	1.98	0.4	0.21	NaN	NaN	NaN	NaN	NaN	NaN	NaN	NaN	NaN	1.97	0.99	0.62	1.94	0.77	0.66	1.92	0.58	0.59	1.94	0.49	0.59	1.93	0.31	0.64	1.98	0.09	0.55
691	3.455	2.05	1.1	0.44	NaN	NaN	NaN	1.96	0.97	0.26	1.88	0.76	0.21	1.83	0.6	0.26	1.85	0.51	0.26	1.97	0.4	0.21	NaN	NaN	NaN	NaN	NaN	NaN	NaN	NaN	NaN	1.96	0.99	0.62	1.94	0.77	0.66	1.92	0.58	0.59	1.94	0.49	0.59	1.93	0.31	0.64	1.98	0.09	0.55
692	3.46	2.05	1.1	0.44	NaN	NaN	NaN	1.95	0.97	0.26	1.88	0.76	0.21	1.82	0.6	0.26	1.84	0.51	0.26	1.95	0.4	0.21	NaN	NaN	NaN	NaN	NaN	NaN	NaN	NaN	NaN	1.96	0.99	0.62	1.93	0.77	0.66	1.92	0.58	0.59	1.94	0.49	0.59	1.93	0.31	0.64	1.98	0.09	0.55
693	3.465	2.04	1.1	0.44	NaN	NaN	NaN	1.95	0.97	0.26	1.87	0.76	0.22	1.81	0.6	0.26	1.83	0.51	0.26	1.94	0.4	0.21	NaN	NaN	NaN	NaN	NaN	NaN	NaN	NaN	NaN	1.95	0.99	0.62	1.93	0.77	0.66	1.92	0.58	0.59	1.94	0.49	0.59	1.93	0.31	0.64	1.98	0.09	0.55
694	3.47	2.04	1.1	0.44	NaN	NaN	NaN	1.94	0.97	0.26	1.86	0.77	0.22	1.8	0.6	0.26	1.82	0.51	0.26	1.93	0.4	0.22	NaN	NaN	NaN	NaN	NaN	NaN	NaN	NaN	NaN	1.95	0.99	0.62	1.93	0.77	0.66	1.91	0.58	0.59	1.94	0.49	0.59	1.93	0.31	0.64	1.98	0.09	0.55
695	3.475	2.03	1.1	0.44	NaN	NaN	NaN	1.93	0.97	0.26	1.85	0.77	0.22	1.79	0.6	0.26	1.81	0.51	0.26	1.92	0.4	0.22	NaN	NaN	NaN	NaN	NaN	NaN	NaN	NaN	NaN	1.94	0.99	0.62	1.93	0.77	0.66	1.91	0.58	0.59	1.94	0.49	0.59	1.93	0.31	0.64	1.98	0.09	0.55
696	3.48	2.02	1.1	0.44	NaN	NaN	NaN	1.93	0.97	0.26	1.84	0.77	0.22	1.78	0.6	0.26	1.8	0.51	0.26	1.91	0.4	0.22	NaN	NaN	NaN	NaN	NaN	NaN	NaN	NaN	NaN	1.94	0.99	0.62	1.92	0.77	0.66	1.91	0.58	0.59	1.94	0.49	0.59	1.93	0.31	0.63	1.98	0.09	0.55
697	3.485	2.02	1.1	0.45	NaN	NaN	NaN	1.92	0.97	0.26	1.84	0.77	0.22	1.77	0.61	0.27	1.79	0.51	0.26	1.9	0.4	0.22	NaN	NaN	NaN	NaN	NaN	NaN	NaN	NaN	NaN	1.93	0.99	0.62	1.92	0.77	0.66	1.91	0.58	0.59	1.93	0.49	0.59	1.93	0.31	0.63	1.98	0.09	0.55
698	3.49	2.01	1.1	0.45	NaN	NaN	NaN	1.92	0.97	0.26	1.83	0.77	0.22	1.76	0.61	0.27	1.78	0.52	0.26	1.89	0.39	0.22	NaN	NaN	NaN	NaN	NaN	NaN	NaN	NaN	NaN	1.93	0.99	0.62	1.91	0.77	0.66	1.91	0.58	0.59	1.93	0.49	0.59	1.93	0.31	0.63	1.98	0.09	0.55
699	3.495	2.01	1.1	0.45	NaN	NaN	NaN	1.91	0.97	0.26	1.82	0.77	0.22	1.75	0.61	0.27	1.77	0.52	0.27	1.87	0.39	0.22	1.98	0.2	0.29	1.94	0.07	0.26	NaN	NaN	NaN	1.92	0.99	0.62	1.91	0.77	0.66	1.91	0.58	0.59	1.93	0.48	0.59	1.93	0.31	0.63	1.98	0.09	0.55
700	3.5	2	1.1	0.45	NaN	NaN	NaN	1.9	0.97	0.26	1.81	0.77	0.22	1.75	0.61	0.27	1.76	0.52	0.27	1.86	0.39	0.22	1.97	0.2	0.29	1.92	0.07	0.26	NaN	NaN	NaN	1.92	0.99	0.62	1.91	0.77	0.66	1.9	0.58	0.59	1.93	0.48	0.59	1.93	0.31	0.63	1.98	0.09	0.55
701	3.505	2	1.1	0.45	NaN	NaN	NaN	1.9	0.97	0.26	1.81	0.77	0.22	1.74	0.61	0.27	1.75	0.52	0.27	1.85	0.39	0.23	1.95	0.19	0.29	1.9	0.07	0.26	1.82	1.04	0.58	1.91	0.99	0.62	1.91	0.77	0.66	1.9	0.58	0.59	1.93	0.48	0.59	1.93	0.31	0.63	1.98	0.09	0.55
702	3.51	1.99	1.1	0.45	NaN	NaN	NaN	1.89	0.97	0.26	1.8	0.77	0.22	1.73	0.61	0.27	1.75	0.52	0.27	1.84	0.39	0.23	1.94	0.19	0.3	1.88	0.06	0.26	1.82	1.04	0.59	1.91	0.99	0.62	1.9	0.77	0.66	1.9	0.57	0.59	1.93	0.48	0.59	1.92	0.31	0.63	1.98	0.09	0.55
703	3.515	1.99	1.1	0.45	NaN	NaN	NaN	1.89	0.97	0.26	1.79	0.78	0.22	1.72	0.61	0.27	1.74	0.52	0.27	1.83	0.39	0.23	1.92	0.19	0.3	1.86	0.06	0.26	1.81	1.03	0.59	1.9	0.99	0.62	1.9	0.77	0.66	1.9	0.57	0.59	1.92	0.48	0.59	1.92	0.31	0.63	1.98	0.09	0.55
704	3.52	1.98	1.1	0.45	NaN	NaN	NaN	1.88	0.97	0.26	1.78	0.78	0.22	1.71	0.62	0.27	1.73	0.52	0.27	1.81	0.38	0.23	1.9	0.18	0.3	1.84	0.06	0.26	1.81	1.03	0.59	1.9	0.99	0.62	1.89	0.77	0.66	1.9	0.58	0.59	1.92	0.48	0.59	1.92	0.31	0.63	1.98	0.09	0.55
705	3.525	1.98	1.1	0.45	NaN	NaN	NaN	1.88	0.97	0.26	1.78	0.78	0.22	1.71	0.62	0.28	1.72	0.52	0.27	1.8	0.38	0.23	1.89	0.17	0.3	1.82	0.05	0.26	1.8	1.03	0.59	1.9	0.99	0.62	1.89	0.77	0.66	1.89	0.58	0.59	1.92	0.49	0.59	1.92	0.31	0.63	1.98	0.09	0.55
706	3.53	1.97	1.1	0.45	NaN	NaN	NaN	1.87	0.97	0.26	1.77	0.78	0.22	1.7	0.62	0.28	1.71	0.52	0.28	1.79	0.38	0.23	1.87	0.17	0.3	1.8	0.05	0.26	1.8	1.03	0.59	1.89	0.99	0.62	1.89	0.77	0.66	1.89	0.58	0.59	1.92	0.49	0.59	1.92	0.31	0.63	1.98	0.09	0.55
707	3.535	1.97	1.1	0.45	NaN	NaN	NaN	1.86	0.97	0.26	1.76	0.78	0.22	1.69	0.62	0.28	1.7	0.52	0.28	1.78	0.38	0.23	1.85	0.17	0.3	1.78	0.05	0.26	1.79	1.03	0.59	1.89	0.99	0.62	1.88	0.77	0.66	1.89	0.57	0.59	1.92	0.48	0.59	1.92	0.31	0.63	1.98	0.09	0.55
708	3.54	1.96	1.1	0.45	NaN	NaN	NaN	1.86	0.97	0.26	1.76	0.78	0.22	1.68	0.62	0.28	1.69	0.52	0.28	1.77	0.37	0.23	1.83	0.16	0.3	1.76	0.05	0.26	1.79	1.03	0.59	1.88	0.98	0.62	1.88	0.77	0.66	1.89	0.57	0.59	1.92	0.48	0.59	1.92	0.31	0.63	1.98	0.09	0.55
709	3.545	1.96	1.1	0.45	NaN	NaN	NaN	1.85	0.97	0.26	1.75	0.78	0.22	1.68	0.62	0.28	1.69	0.52	0.28	1.75	0.37	0.24	1.82	0.16	0.3	1.74	0.05	0.27	1.78	1.03	0.59	1.88	0.98	0.62	1.87	0.77	0.66	1.88	0.57	0.6	1.91	0.48	0.59	1.92	0.31	0.63	1.98	0.09	0.55
710	3.55	1.95	1.1	0.45	NaN	NaN	NaN	1.85	0.97	0.26	1.74	0.78	0.22	1.67	0.62	0.28	1.68	0.52	0.28	1.74	0.37	0.24	1.8	0.15	0.31	1.72	0.04	0.27	1.78	1.03	0.59	1.87	0.98	0.62	1.87	0.77	0.66	1.88	0.57	0.6	1.91	0.48	0.59	1.91	0.31	0.63	1.98	0.09	0.55
711	3.555	1.95	1.1	0.45	NaN	NaN	NaN	1.84	0.97	0.26	1.74	0.78	0.22	1.66	0.62	0.28	1.67	0.52	0.28	1.73	0.37	0.24	1.78	0.15	0.31	1.69	0.04	0.27	1.77	1.03	0.59	1.87	0.98	0.62	1.87	0.76	0.66	1.88	0.57	0.6	1.91	0.48	0.59	1.91	0.31	0.63	1.98	0.09	0.55
712	3.56	1.94	1.1	0.45	NaN	NaN	NaN	1.84	0.97	0.26	1.73	0.78	0.22	1.65	0.62	0.28	1.66	0.52	0.28	1.72	0.37	0.24	1.76	0.15	0.31	1.67	0.04	0.27	1.77	1.03	0.59	1.86	0.98	0.62	1.86	0.76	0.66	1.88	0.57	0.59	1.91	0.48	0.59	1.91	0.31	0.63	1.98	0.09	0.55
713	3.565	1.94	1.1	0.45	NaN	NaN	NaN	1.83	0.97	0.26	1.72	0.78	0.22	1.65	0.62	0.28	1.65	0.52	0.28	1.71	0.36	0.24	1.74	0.14	0.31	1.65	0.04	0.27	1.76	1.03	0.59	1.86	0.98	0.62	1.86	0.76	0.66	1.87	0.57	0.59	1.91	0.48	0.59	1.91	0.31	0.63	1.98	0.09	0.55
714	3.57	1.93	1.1	0.45	NaN	NaN	NaN	1.83	0.97	0.26	1.72	0.78	0.22	1.64	0.62	0.28	1.65	0.52	0.28	1.69	0.36	0.24	1.73	0.14	0.31	1.63	0.04	0.27	1.76	1.03	0.59	1.85	0.98	0.62	1.85	0.76	0.66	1.87	0.57	0.59	1.9	0.48	0.59	1.91	0.31	0.63	1.98	0.09	0.55
715	3.575	1.93	1.1	0.45	NaN	NaN	NaN	1.82	0.97	0.26	1.71	0.78	0.23	1.64	0.62	0.29	1.64	0.51	0.28	1.68	0.36	0.24	1.71	0.13	0.31	1.61	0.04	0.27	1.75	1.03	0.59	1.85	0.98	0.62	1.85	0.76	0.66	1.87	0.57	0.59	1.9	0.48	0.59	1.91	0.31	0.63	1.98	0.09	0.55
716	3.58	1.92	1.09	0.45	NaN	NaN	NaN	1.82	0.97	0.26	1.71	0.78	0.23	1.63	0.62	0.29	1.63	0.51	0.29	1.67	0.35	0.24	1.69	0.13	0.31	1.59	0.03	0.27	1.75	1.03	0.59	1.84	0.98	0.62	1.85	0.76	0.66	1.87	0.57	0.59	1.9	0.48	0.59	1.91	0.31	0.63	1.98	0.09	0.55
717	3.585	1.91	1.09	0.45	NaN	NaN	NaN	1.81	0.97	0.26	1.7	0.78	0.23	1.62	0.62	0.29	1.62	0.51	0.29	1.66	0.35	0.24	1.67	0.13	0.31	1.57	0.03	0.27	1.74	1.02	0.59	1.84	0.98	0.62	1.84	0.76	0.66	1.86	0.57	0.59	1.9	0.48	0.59	1.91	0.31	0.63	1.98	0.09	0.55
718	3.59	1.91	1.09	0.45	NaN	NaN	NaN	1.8	0.97	0.26	1.7	0.77	0.23	1.62	0.62	0.29	1.62	0.51	0.29	1.64	0.35	0.24	1.65	0.13	0.31	1.55	0.03	0.27	NaN	NaN	NaN	1.83	0.98	0.62	1.84	0.76	0.66	1.86	0.57	0.59	1.9	0.48	0.59	1.91	0.31	0.63	1.98	0.09	0.55
719	3.595	1.9	1.09	0.45	NaN	NaN	NaN	1.8	0.97	0.27	1.69	0.77	0.23	1.61	0.62	0.29	1.61	0.51	0.29	1.63	0.35	0.24	1.63	0.12	0.31	1.53	0.03	0.28	1.73	1.02	0.59	1.83	0.98	0.62	1.83	0.76	0.66	1.86	0.57	0.59	1.89	0.48	0.59	1.9	0.31	0.63	1.98	0.09	0.55
720	3.6	1.9	1.09	0.45	NaN	NaN	NaN	1.79	0.97	0.27	1.69	0.77	0.23	1.61	0.61	0.29	1.6	0.51	0.29	1.62	0.35	0.24	1.62	0.12	0.31	1.51	0.03	0.28	NaN	NaN	NaN	1.82	0.98	0.62	1.83	0.76	0.66	1.86	0.57	0.59	1.89	0.48	0.59	1.9	0.31	0.63	1.98	0.09	0.55
721	3.605	1.89	1.09	0.45	NaN	NaN	NaN	1.79	0.97	0.27	1.68	0.77	0.23	1.6	0.61	0.29	1.6	0.51	0.29	1.61	0.34	0.24	1.6	0.12	0.31	1.49	0.04	0.28	1.71	1.02	0.59	1.82	0.97	0.62	1.83	0.76	0.66	1.85	0.57	0.59	1.89	0.48	0.59	1.9	0.31	0.63	1.98	0.09	0.55
722	3.61	1.89	1.09	0.45	NaN	NaN	NaN	1.78	0.97	0.27	1.68	0.77	0.23	1.6	0.61	0.29	1.59	0.51	0.29	1.6	0.34	0.24	1.58	0.12	0.31	1.47	0.04	0.28	1.71	1.02	0.59	1.81	0.97	0.62	1.82	0.76	0.66	1.85	0.57	0.59	1.89	0.48	0.59	1.9	0.31	0.63	1.98	0.09	0.55
723	3.615	1.88	1.09	0.45	NaN	NaN	NaN	1.77	0.97	0.27	1.67	0.77	0.23	1.59	0.61	0.29	1.58	0.51	0.29	1.58	0.34	0.24	1.56	0.12	0.31	1.45	0.04	0.28	1.7	1.02	0.59	1.8	0.97	0.62	1.82	0.76	0.66	1.85	0.57	0.59	1.89	0.48	0.59	1.9	0.31	0.63	1.98	0.09	0.55
724	3.62	1.87	1.09	0.45	NaN	NaN	NaN	1.77	0.96	0.27	1.67	0.77	0.23	1.59	0.61	0.29	1.58	0.5	0.29	1.57	0.34	0.24	1.54	0.12	0.31	1.43	0.04	0.28	1.7	1.02	0.59	1.8	0.97	0.62	1.81	0.76	0.66	1.85	0.57	0.59	1.88	0.48	0.59	1.9	0.31	0.63	1.97	0.09	0.55
725	3.625	1.87	1.09	0.45	NaN	NaN	NaN	1.76	0.96	0.27	1.66	0.76	0.23	1.58	0.61	0.29	1.57	0.5	0.29	1.56	0.34	0.24	1.52	0.12	0.31	1.41	0.04	0.28	1.69	1.01	0.59	1.79	0.97	0.62	1.81	0.76	0.66	1.84	0.57	0.59	1.88	0.48	0.59	1.9	0.31	0.63	1.97	0.09	0.55
726	3.63	1.86	1.08	0.45	NaN	NaN	NaN	1.76	0.96	0.27	1.66	0.76	0.23	1.58	0.6	0.29	1.57	0.5	0.29	1.55	0.34	0.24	1.51	0.11	0.31	1.39	0.05	0.28	1.69	1.01	0.59	1.79	0.97	0.62	1.81	0.76	0.66	1.84	0.57	0.59	1.88	0.48	0.59	1.9	0.31	0.63	1.97	0.09	0.55
727	3.635	1.86	1.08	0.45	NaN	NaN	NaN	1.75	0.96	0.27	1.65	0.76	0.23	1.58	0.6	0.29	1.56	0.5	0.29	1.54	0.34	0.24	1.49	0.12	0.31	1.37	0.05	0.28	1.68	1.01	0.59	1.78	0.97	0.62	1.8	0.76	0.66	1.84	0.57	0.59	1.88	0.48	0.59	1.89	0.31	0.63	1.97	0.09	0.55
728	3.64	1.85	1.08	0.45	NaN	NaN	NaN	1.74	0.96	0.27	1.65	0.76	0.23	1.57	0.6	0.29	1.55	0.5	0.29	1.53	0.34	0.24	1.47	0.11	0.31	1.35	0.05	0.28	1.68	1.01	0.59	1.78	0.97	0.62	1.8	0.75	0.66	1.83	0.57	0.59	1.87	0.48	0.59	1.89	0.31	0.63	1.97	0.09	0.55
729	3.645	1.84	1.08	0.45	NaN	NaN	NaN	1.74	0.96	0.27	1.64	0.76	0.23	1.57	0.6	0.29	1.55	0.5	0.29	1.52	0.33	0.24	1.46	0.11	0.31	1.33	0.06	0.28	NaN	NaN	NaN	1.78	0.97	0.63	1.79	0.75	0.66	1.83	0.57	0.59	1.87	0.48	0.59	1.89	0.31	0.63	1.97	0.09	0.55
730	3.65	1.84	1.08	0.45	1.65	1.01	0.31	1.73	0.96	0.27	1.64	0.75	0.23	1.56	0.6	0.29	1.54	0.49	0.3	1.51	0.33	0.24	1.44	0.12	0.31	1.32	0.06	0.28	1.66	1.01	0.59	1.77	0.97	0.62	1.79	0.75	0.66	1.83	0.57	0.59	1.87	0.48	0.59	1.89	0.31	0.63	1.97	0.09	0.55
731	3.655	1.83	1.08	0.45	1.64	1.01	0.31	1.72	0.96	0.27	1.64	0.75	0.23	1.56	0.59	0.3	1.54	0.49	0.3	1.5	0.33	0.24	1.43	0.12	0.31	1.3	0.06	0.28	1.66	1.01	0.59	1.76	0.96	0.62	1.78	0.75	0.66	1.82	0.57	0.59	1.86	0.48	0.59	1.89	0.31	0.63	1.97	0.09	0.55
732	3.66	1.82	1.08	0.45	1.64	1.01	0.31	1.72	0.96	0.27	1.63	0.75	0.23	1.55	0.59	0.3	1.53	0.49	0.3	1.49	0.33	0.24	1.41	0.12	0.31	1.28	0.07	0.28	1.65	1.01	0.59	1.75	0.96	0.62	1.78	0.75	0.66	1.82	0.56	0.59	1.86	0.48	0.59	1.88	0.31	0.63	1.97	0.09	0.55
733	3.665	1.82	1.08	0.45	1.63	1	0.31	1.71	0.95	0.27	1.63	0.75	0.23	1.55	0.59	0.3	1.53	0.49	0.3	1.48	0.33	0.25	1.4	0.12	0.31	1.27	0.07	0.28	1.65	1.01	0.59	1.75	0.97	0.63	1.77	0.75	0.66	1.82	0.56	0.59	1.86	0.48	0.59	1.88	0.31	0.63	1.97	0.09	0.55
734	3.67	1.81	1.08	0.45	1.62	1	0.31	1.71	0.95	0.27	1.62	0.75	0.23	1.55	0.59	0.29	1.52	0.49	0.3	1.48	0.33	0.25	1.39	0.12	0.31	1.25	0.08	0.28	NaN	NaN	NaN	1.75	0.97	0.63	1.77	0.75	0.66	1.81	0.56	0.59	1.85	0.48	0.59	1.88	0.31	0.63	1.97	0.1	0.55
735	3.675	1.81	1.08	0.45	1.62	1	0.31	1.7	0.95	0.27	1.62	0.75	0.23	1.54	0.59	0.29	1.52	0.49	0.3	1.47	0.33	0.25	1.37	0.12	0.31	1.24	0.08	0.28	1.63	1.01	0.59	1.74	0.96	0.62	1.76	0.75	0.66	1.81	0.56	0.59	1.85	0.48	0.59	1.88	0.31	0.63	1.96	0.1	0.55
736	3.68	1.8	1.07	0.45	1.61	1	0.32	1.69	0.95	0.27	1.61	0.74	0.23	1.54	0.58	0.29	1.51	0.49	0.3	1.46	0.33	0.25	1.36	0.12	0.31	1.23	0.08	0.29	1.63	1.01	0.59	1.73	0.96	0.63	1.76	0.75	0.66	1.8	0.56	0.59	1.85	0.48	0.59	1.88	0.31	0.63	1.96	0.1	0.55
737	3.685	1.79	1.07	0.45	NaN	NaN	NaN	1.68	0.95	0.27	1.61	0.74	0.23	1.53	0.58	0.29	1.51	0.48	0.3	1.45	0.33	0.25	1.35	0.12	0.31	1.22	0.08	0.29	NaN	NaN	NaN	1.73	0.97	0.63	1.75	0.75	0.66	1.8	0.56	0.59	1.84	0.48	0.59	1.87	0.31	0.63	1.97	0.1	0.55
738	3.69	1.79	1.07	0.45	1.6	1	0.31	1.68	0.95	0.27	1.6	0.74	0.23	1.53	0.58	0.29	1.5	0.48	0.3	1.45	0.33	0.25	1.34	0.12	0.31	1.2	0.09	0.29	1.61	1	0.59	1.72	0.96	0.62	1.75	0.75	0.66	1.79	0.56	0.59	1.84	0.48	0.59	1.87	0.31	0.63	1.97	0.1	0.55
739	3.695	1.78	1.07	0.45	NaN	NaN	NaN	1.67	0.95	0.27	1.6	0.74	0.23	1.52	0.58	0.29	1.49	0.48	0.3	1.44	0.33	0.25	1.33	0.12	0.32	1.2	0.09	0.29	1.61	1	0.59	1.71	0.96	0.62	1.74	0.75	0.66	1.79	0.56	0.59	1.83	0.48	0.59	1.87	0.31	0.63	1.97	0.1	0.55
740	3.7	1.77	1.07	0.45	1.58	1	0.32	1.66	0.95	0.27	1.59	0.74	0.23	1.52	0.58	0.29	1.49	0.48	0.3	1.43	0.33	0.25	1.32	0.12	0.32	1.19	0.09	0.29	1.6	1	0.59	1.71	0.96	0.63	1.74	0.75	0.66	1.78	0.56	0.59	1.83	0.48	0.59	1.86	0.31	0.63	1.97	0.1	0.55
741	3.705	1.77	1.07	0.45	1.58	1	0.32	1.66	0.95	0.27	1.58	0.74	0.23	1.51	0.58	0.29	1.48	0.48	0.3	1.43	0.32	0.25	1.32	0.12	0.32	1.18	0.09	0.29	NaN	NaN	NaN	1.71	0.96	0.63	1.73	0.75	0.66	1.78	0.56	0.59	1.83	0.48	0.59	1.86	0.31	0.63	1.96	0.1	0.55
742	3.71	1.76	1.07	0.45	1.57	0.99	0.32	1.65	0.95	0.27	1.58	0.74	0.23	1.5	0.58	0.3	1.48	0.48	0.3	1.42	0.32	0.25	1.31	0.12	0.32	1.17	0.09	0.29	1.59	1	0.59	1.69	0.96	0.62	1.72	0.75	0.66	1.77	0.56	0.59	1.82	0.48	0.59	1.86	0.31	0.63	1.96	0.1	0.55
743	3.715	1.75	1.07	0.45	1.56	0.99	0.32	1.64	0.95	0.27	1.57	0.74	0.22	1.5	0.58	0.3	1.47	0.48	0.3	1.41	0.32	0.25	1.3	0.12	0.32	1.17	0.08	0.29	1.58	1	0.59	1.68	0.95	0.62	1.72	0.75	0.66	1.76	0.56	0.59	1.81	0.48	0.59	1.85	0.31	0.63	1.96	0.11	0.55
744	3.72	1.75	1.07	0.45	1.56	0.99	0.32	1.63	0.95	0.27	1.56	0.74	0.23	1.49	0.58	0.3	1.46	0.48	0.3	1.41	0.32	0.25	1.3	0.12	0.32	1.16	0.08	0.29	1.57	1	0.59	1.68	0.95	0.62	1.71	0.75	0.66	1.76	0.56	0.6	1.81	0.48	0.59	1.85	0.31	0.63	1.96	0.11	0.55
745	3.725	1.74	1.07	0.45	1.55	0.99	0.32	1.63	0.94	0.27	1.55	0.74	0.23	1.48	0.58	0.3	1.46	0.48	0.3	1.4	0.32	0.25	1.3	0.12	0.32	1.16	0.08	0.29	1.57	1	0.59	1.67	0.95	0.62	1.7	0.75	0.66	1.75	0.56	0.6	1.8	0.48	0.59	1.85	0.31	0.63	1.96	0.11	0.55
746	3.73	1.73	1.07	0.45	1.54	0.99	0.31	1.62	0.94	0.27	1.55	0.74	0.23	1.47	0.58	0.3	1.45	0.48	0.3	1.4	0.32	0.25	1.29	0.11	0.32	1.16	0.08	0.29	1.56	1	0.59	1.66	0.95	0.62	1.7	0.75	0.66	1.75	0.56	0.6	1.8	0.48	0.59	1.84	0.31	0.63	1.96	0.11	0.55
747	3.735	1.72	1.07	0.45	1.53	0.99	0.31	1.61	0.94	0.27	1.54	0.74	0.23	1.46	0.58	0.3	1.44	0.48	0.3	1.39	0.32	0.25	1.29	0.11	0.32	1.16	0.07	0.29	1.55	1	0.59	1.66	0.95	0.62	1.69	0.75	0.66	1.74	0.56	0.6	1.79	0.48	0.59	1.84	0.31	0.64	1.96	0.11	0.55
748	3.74	1.72	1.07	0.45	1.53	0.99	0.31	1.61	0.94	0.27	1.53	0.74	0.23	1.46	0.58	0.3	1.43	0.48	0.3	1.39	0.32	0.25	1.29	0.11	0.32	1.16	0.07	0.3	1.55	1	0.59	1.65	0.95	0.62	1.68	0.75	0.66	1.73	0.56	0.6	1.78	0.48	0.59	1.83	0.31	0.64	1.95	0.12	0.55
749	3.745	1.71	1.07	0.45	NaN	NaN	NaN	1.6	0.94	0.27	1.52	0.74	0.23	1.45	0.58	0.3	1.43	0.47	0.3	1.38	0.32	0.25	1.29	0.11	0.32	1.15	0.07	0.3	1.54	1	0.59	1.64	0.95	0.62	1.68	0.75	0.66	1.72	0.56	0.6	1.77	0.48	0.59	1.83	0.31	0.64	1.95	0.12	0.55
750	3.75	1.7	1.07	0.45	1.51	0.99	0.31	1.59	0.94	0.27	1.51	0.74	0.23	1.44	0.58	0.3	1.42	0.47	0.3	1.38	0.31	0.25	1.29	0.11	0.33	1.15	0.06	0.3	1.53	1	0.59	1.64	0.95	0.62	1.67	0.75	0.66	1.72	0.56	0.6	1.77	0.48	0.59	1.82	0.31	0.64	1.95	0.12	0.56
751	3.755	1.7	1.07	0.44	1.5	0.99	0.31	1.58	0.94	0.27	1.5	0.74	0.23	1.43	0.58	0.3	1.41	0.47	0.3	1.37	0.31	0.26	1.29	0.1	0.33	1.15	0.06	0.3	1.53	1	0.59	1.63	0.95	0.62	1.66	0.75	0.66	1.71	0.56	0.6	1.76	0.48	0.6	1.82	0.32	0.64	1.95	0.12	0.56
752	3.76	1.69	1.07	0.44	NaN	NaN	NaN	1.58	0.94	0.27	1.49	0.74	0.23	1.42	0.58	0.3	1.41	0.47	0.3	1.37	0.31	0.26	1.28	0.1	0.33	1.15	0.06	0.3	1.52	1	0.59	1.62	0.95	0.62	1.65	0.75	0.66	1.7	0.56	0.6	1.75	0.48	0.6	1.81	0.32	0.64	1.94	0.13	0.56
753	3.765	1.68	1.07	0.44	NaN	NaN	NaN	1.57	0.94	0.27	1.49	0.74	0.23	1.42	0.58	0.3	1.4	0.47	0.3	1.37	0.31	0.26	1.28	0.1	0.33	1.15	0.05	0.3	1.51	1	0.59	1.61	0.95	0.62	1.65	0.75	0.66	1.69	0.56	0.6	1.74	0.48	0.6	1.81	0.32	0.64	1.94	0.13	0.56
754	3.77	1.67	1.07	0.44	NaN	NaN	NaN	1.56	0.94	0.26	1.48	0.74	0.23	1.41	0.58	0.3	1.4	0.47	0.3	1.36	0.31	0.26	1.28	0.1	0.33	1.15	0.05	0.3	1.5	1	0.59	1.61	0.95	0.62	1.64	0.75	0.66	1.68	0.56	0.6	1.74	0.48	0.6	1.8	0.32	0.64	1.94	0.13	0.56
755	3.775	1.67	1.07	0.44	1.48	0.99	0.31	1.55	0.94	0.26	1.47	0.74	0.23	1.4	0.58	0.3	1.39	0.47	0.31	1.36	0.31	0.26	1.27	0.1	0.33	1.14	0.05	0.31	1.5	1	0.59	1.6	0.95	0.61	1.63	0.75	0.66	1.67	0.56	0.6	1.73	0.48	0.6	1.8	0.32	0.64	1.93	0.13	0.56
756	3.78	1.66	1.07	0.44	NaN	NaN	NaN	1.55	0.94	0.26	1.46	0.74	0.23	1.4	0.58	0.3	1.38	0.47	0.3	1.35	0.31	0.26	1.27	0.1	0.33	1.14	0.05	0.31	1.49	1	0.59	1.59	0.95	0.61	1.62	0.75	0.66	1.67	0.56	0.6	1.72	0.48	0.6	1.79	0.32	0.64	1.93	0.14	0.56
757	3.785	1.65	1.07	0.44	NaN	NaN	NaN	1.54	0.94	0.26	1.45	0.74	0.23	1.39	0.58	0.3	1.38	0.47	0.3	1.35	0.31	0.26	1.27	0.1	0.33	1.14	0.04	0.31	1.48	1	0.59	1.58	0.95	0.61	1.61	0.75	0.66	1.66	0.56	0.6	1.71	0.48	0.6	1.78	0.32	0.65	1.93	0.14	0.56
758	3.79	1.64	1.07	0.44	1.45	0.99	0.31	1.53	0.94	0.26	1.45	0.74	0.23	1.39	0.58	0.3	1.37	0.47	0.3	1.34	0.31	0.26	1.27	0.1	0.33	1.14	0.04	0.31	1.47	1	0.59	1.58	0.95	0.61	1.6	0.75	0.66	1.65	0.56	0.61	1.7	0.48	0.6	1.78	0.32	0.65	1.92	0.14	0.56
759	3.795	1.64	1.07	0.44	1.45	0.99	0.31	1.52	0.94	0.26	1.44	0.74	0.23	1.38	0.57	0.3	1.37	0.47	0.3	1.33	0.31	0.26	1.26	0.1	0.33	1.14	0.04	0.31	1.47	1	0.59	1.57	0.95	0.61	1.6	0.75	0.66	1.64	0.56	0.61	1.69	0.48	0.61	1.77	0.33	0.65	1.92	0.14	0.57
760	3.8	1.63	1.07	0.44	NaN	NaN	NaN	1.51	0.94	0.26	1.43	0.74	0.23	1.38	0.57	0.3	1.36	0.47	0.3	1.33	0.31	0.26	1.26	0.09	0.33	1.14	0.03	0.31	1.46	1	0.59	1.56	0.95	0.61	1.59	0.75	0.66	1.63	0.56	0.61	1.68	0.48	0.61	1.76	0.33	0.65	1.91	0.15	0.57
761	3.805	1.62	1.07	0.44	1.43	0.99	0.31	1.5	0.94	0.26	1.42	0.74	0.23	1.37	0.57	0.3	1.36	0.47	0.3	1.32	0.31	0.26	1.26	0.09	0.33	1.14	0.03	0.31	1.45	1	0.59	1.55	0.95	0.61	1.58	0.75	0.66	1.62	0.56	0.61	1.67	0.48	0.61	1.75	0.33	0.65	1.91	0.15	0.57
762	3.81	1.61	1.07	0.44	NaN	NaN	NaN	1.5	0.95	0.26	1.42	0.74	0.23	1.37	0.58	0.3	1.35	0.47	0.3	1.32	0.31	0.26	1.26	0.09	0.33	1.14	0.03	0.31	1.44	1	0.58	1.54	0.95	0.61	1.57	0.75	0.66	1.6	0.56	0.61	1.66	0.48	0.61	1.75	0.33	0.65	1.9	0.16	0.57
763	3.815	1.61	1.07	0.44	NaN	NaN	NaN	1.49	0.95	0.26	1.41	0.74	0.23	1.36	0.58	0.3	1.34	0.47	0.3	1.31	0.31	0.26	1.26	0.09	0.33	1.14	0.03	0.31	1.43	1	0.58	1.54	0.95	0.61	1.56	0.75	0.66	1.59	0.56	0.61	1.65	0.48	0.61	1.74	0.34	0.65	1.89	0.16	0.57
764	3.82	1.6	1.07	0.44	NaN	NaN	NaN	1.48	0.95	0.26	1.41	0.74	0.23	1.35	0.58	0.3	1.34	0.47	0.3	1.31	0.31	0.26	1.26	0.09	0.33	1.14	0.03	0.31	1.43	1	0.58	1.53	0.95	0.61	1.55	0.75	0.66	1.58	0.55	0.61	1.63	0.48	0.61	1.73	0.34	0.65	1.89	0.16	0.57
765	3.825	1.59	1.07	0.44	1.4	1	0.31	1.47	0.95	0.26	1.4	0.74	0.23	1.34	0.58	0.3	1.33	0.47	0.3	1.3	0.31	0.26	1.25	0.09	0.33	1.14	0.02	0.31	1.42	1	0.58	1.52	0.95	0.61	1.54	0.75	0.66	1.57	0.55	0.61	1.62	0.48	0.61	1.72	0.34	0.66	1.88	0.17	0.57
766	3.83	1.58	1.07	0.44	1.39	1	0.31	1.46	0.95	0.26	1.4	0.74	0.23	1.33	0.58	0.3	1.32	0.47	0.3	1.3	0.31	0.26	1.25	0.09	0.33	1.14	0.02	0.31	1.41	1.01	0.58	1.51	0.95	0.61	1.53	0.75	0.66	1.56	0.55	0.62	1.61	0.48	0.62	1.71	0.34	0.66	1.87	0.17	0.57
767	3.835	1.58	1.07	0.44	1.39	1	0.31	1.46	0.95	0.26	1.39	0.74	0.23	1.33	0.58	0.3	1.32	0.48	0.3	1.29	0.31	0.26	1.25	0.09	0.33	1.14	0.02	0.31	1.41	1.01	0.58	1.5	0.96	0.61	1.52	0.75	0.67	1.54	0.55	0.62	1.6	0.48	0.62	1.7	0.34	0.66	1.86	0.18	0.57
768	3.84	1.57	1.07	0.43	1.38	1	0.31	1.45	0.95	0.26	1.38	0.74	0.23	1.32	0.58	0.3	1.31	0.48	0.3	1.29	0.31	0.26	1.25	0.09	0.33	1.13	0.02	0.31	1.4	1.01	0.58	1.5	0.96	0.61	1.51	0.75	0.67	1.53	0.55	0.62	1.59	0.48	0.62	1.69	0.35	0.66	1.85	0.19	0.57
769	3.845	1.56	1.07	0.43	1.37	1	0.31	1.44	0.96	0.26	1.37	0.74	0.23	1.31	0.59	0.3	1.3	0.48	0.3	1.28	0.31	0.26	1.25	0.09	0.33	1.13	0.02	0.31	1.39	1.01	0.58	1.49	0.96	0.61	1.5	0.75	0.67	1.52	0.55	0.62	1.57	0.48	0.62	1.68	0.35	0.66	1.85	0.19	0.57
770	3.85	1.56	1.07	0.43	1.37	1	0.31	1.44	0.96	0.25	1.37	0.74	0.23	1.3	0.59	0.3	1.3	0.48	0.3	1.28	0.31	0.26	1.25	0.09	0.33	1.13	0.02	0.31	1.38	1.01	0.58	1.48	0.96	0.61	1.49	0.75	0.67	1.51	0.55	0.62	1.56	0.48	0.62	1.67	0.35	0.66	1.84	0.2	0.57
771	3.855	1.55	1.07	0.43	1.36	1	0.31	1.43	0.96	0.25	1.36	0.75	0.23	1.3	0.58	0.3	1.29	0.48	0.3	1.27	0.31	0.26	1.25	0.09	0.33	1.13	0.02	0.31	1.38	1.01	0.58	1.47	0.96	0.61	1.48	0.75	0.67	1.49	0.55	0.62	1.55	0.48	0.62	1.66	0.35	0.66	1.83	0.2	0.57
772	3.86	1.54	1.07	0.43	1.36	1	0.3	1.42	0.96	0.25	1.35	0.75	0.23	1.29	0.59	0.3	1.29	0.48	0.3	1.27	0.31	0.26	1.25	0.09	0.33	1.13	0.02	0.31	1.37	1.01	0.58	1.47	0.96	0.61	1.47	0.75	0.67	1.48	0.55	0.62	1.53	0.48	0.63	1.65	0.36	0.66	1.82	0.21	0.57
773	3.865	1.54	1.07	0.43	NaN	NaN	NaN	1.42	0.96	0.25	1.34	0.75	0.23	1.29	0.58	0.3	1.28	0.48	0.3	1.26	0.31	0.26	1.25	0.09	0.33	1.13	0.02	0.31	1.36	1.01	0.58	1.46	0.96	0.61	1.46	0.75	0.67	1.47	0.55	0.63	1.52	0.48	0.63	1.63	0.36	0.66	1.81	0.21	0.57
774	3.87	1.53	1.08	0.43	1.34	1.01	0.3	1.41	0.96	0.25	1.34	0.75	0.22	1.28	0.58	0.3	1.28	0.48	0.3	1.26	0.31	0.26	1.25	0.09	0.33	1.13	0.02	0.31	1.36	1.01	0.58	1.45	0.96	0.61	1.45	0.74	0.67	1.46	0.55	0.63	1.51	0.48	0.63	1.62	0.36	0.66	1.8	0.22	0.57
775	3.875	1.52	1.08	0.43	1.33	1.01	0.3	1.41	0.96	0.25	1.33	0.75	0.22	1.28	0.58	0.3	1.27	0.48	0.3	1.26	0.31	0.26	1.25	0.09	0.33	1.13	0.02	0.31	1.35	1.01	0.58	1.44	0.96	0.61	1.44	0.75	0.67	1.44	0.55	0.63	1.49	0.48	0.63	1.61	0.36	0.67	1.78	0.22	0.57
776	3.88	1.52	1.08	0.43	1.33	1.01	0.3	1.4	0.96	0.25	1.32	0.75	0.22	1.27	0.58	0.3	1.27	0.48	0.3	1.25	0.31	0.26	1.25	0.09	0.33	1.13	0.02	0.31	1.34	1.01	0.57	1.43	0.96	0.61	1.43	0.75	0.67	1.43	0.55	0.63	1.48	0.48	0.63	1.59	0.36	0.67	1.77	0.23	0.57
777	3.885	1.51	1.08	0.43	1.32	1.01	0.3	1.4	0.96	0.25	1.32	0.75	0.22	1.27	0.58	0.3	1.27	0.48	0.3	1.25	0.31	0.26	1.25	0.09	0.33	1.13	0.02	0.31	1.34	1.01	0.57	1.43	0.96	0.61	1.42	0.75	0.67	1.42	0.55	0.63	1.47	0.49	0.63	1.58	0.37	0.67	1.76	0.23	0.57
778	3.89	1.51	1.08	0.43	1.31	1.01	0.3	1.39	0.96	0.25	1.31	0.75	0.22	1.27	0.58	0.3	1.26	0.48	0.3	1.25	0.31	0.26	1.24	0.09	0.33	1.13	0.02	0.31	1.33	1.01	0.57	1.42	0.96	0.61	1.41	0.75	0.67	1.41	0.55	0.63	1.45	0.49	0.63	1.57	0.37	0.67	1.75	0.23	0.57
779	3.895	1.5	1.08	0.43	1.31	1.01	0.3	1.39	0.96	0.25	1.31	0.75	0.22	1.26	0.58	0.3	1.26	0.48	0.3	1.25	0.31	0.26	1.24	0.09	0.33	1.13	0.02	0.31	1.32	1.01	0.57	1.41	0.96	0.61	1.4	0.75	0.67	1.39	0.55	0.63	1.44	0.49	0.63	1.55	0.37	0.67	1.74	0.24	0.57
780	3.9	1.49	1.08	0.43	1.3	1.01	0.3	1.38	0.96	0.25	1.3	0.75	0.22	1.26	0.58	0.3	1.25	0.48	0.3	1.25	0.31	0.26	1.24	0.09	0.33	1.13	0.02	0.31	1.32	1.01	0.57	1.41	0.96	0.61	1.4	0.75	0.67	1.38	0.56	0.63	1.43	0.49	0.63	1.54	0.37	0.67	1.73	0.24	0.57
781	3.905	1.49	1.08	0.43	1.3	1.01	0.29	1.38	0.96	0.25	1.3	0.75	0.22	1.26	0.58	0.3	1.25	0.48	0.3	1.25	0.31	0.26	1.24	0.09	0.33	1.13	0.02	0.31	1.31	1.01	0.57	1.4	0.96	0.61	1.39	0.75	0.67	1.37	0.56	0.63	1.41	0.49	0.63	1.53	0.37	0.67	1.71	0.24	0.57
782	3.91	1.48	1.08	0.43	1.29	1.01	0.29	1.37	0.96	0.25	1.3	0.75	0.22	1.25	0.58	0.3	1.25	0.48	0.3	1.24	0.31	0.26	1.24	0.09	0.33	1.13	0.02	0.31	1.3	1.02	0.57	1.39	0.96	0.61	1.38	0.75	0.67	1.36	0.56	0.63	1.4	0.49	0.63	1.51	0.37	0.67	1.7	0.25	0.57
783	3.915	1.47	1.08	0.43	1.28	1.01	0.29	1.36	0.96	0.25	1.29	0.75	0.22	1.25	0.58	0.3	1.25	0.48	0.3	1.24	0.31	0.26	1.24	0.09	0.33	1.13	0.02	0.31	1.3	1.02	0.57	1.38	0.96	0.61	1.37	0.75	0.67	1.35	0.56	0.63	1.39	0.49	0.64	1.5	0.37	0.67	1.69	0.25	0.57
784	3.92	1.47	1.08	0.43	1.28	1.01	0.29	1.36	0.96	0.25	1.29	0.75	0.22	1.25	0.58	0.3	1.24	0.48	0.3	1.24	0.31	0.26	1.24	0.09	0.33	1.13	0.02	0.31	1.29	1.02	0.57	1.38	0.96	0.61	1.36	0.75	0.67	1.33	0.56	0.63	1.37	0.5	0.63	1.49	0.38	0.67	1.68	0.25	0.57
785	3.925	1.46	1.08	0.43	1.27	1.01	0.29	1.35	0.96	0.25	1.29	0.75	0.22	1.24	0.58	0.3	1.24	0.48	0.3	1.24	0.31	0.26	1.24	0.09	0.33	1.13	0.02	0.31	1.28	1.02	0.57	1.37	0.96	0.61	1.35	0.75	0.67	1.32	0.56	0.63	1.36	0.5	0.64	1.47	0.38	0.67	1.66	0.25	0.57
786	3.93	1.46	1.08	0.43	1.27	1.01	0.29	1.34	0.96	0.25	1.28	0.75	0.22	1.24	0.58	0.3	1.24	0.48	0.3	1.24	0.31	0.26	1.24	0.09	0.33	1.13	0.02	0.31	1.28	1.02	0.57	1.36	0.96	0.61	1.34	0.75	0.67	1.31	0.56	0.63	1.35	0.5	0.63	1.46	0.38	0.67	1.65	0.25	0.57
787	3.935	1.45	1.09	0.43	1.26	1.01	0.29	1.34	0.97	0.25	1.28	0.75	0.22	1.23	0.58	0.3	1.24	0.48	0.3	1.24	0.31	0.26	1.24	0.09	0.33	1.13	0.02	0.31	1.27	1.02	0.57	1.36	0.96	0.61	1.33	0.76	0.67	1.3	0.57	0.63	1.33	0.5	0.63	1.45	0.38	0.67	1.63	0.26	0.57
788	3.94	1.44	1.09	0.43	1.25	1.02	0.29	1.33	0.97	0.25	1.28	0.75	0.22	1.23	0.59	0.3	1.24	0.48	0.3	1.24	0.31	0.25	1.24	0.09	0.33	1.13	0.02	0.3	1.27	1.02	0.57	1.35	0.97	0.61	1.32	0.76	0.67	1.28	0.57	0.63	1.32	0.5	0.63	1.43	0.38	0.67	1.62	0.26	0.57
789	3.945	1.44	1.09	0.43	1.25	1.02	0.29	1.33	0.97	0.25	1.27	0.75	0.22	1.23	0.59	0.3	1.23	0.48	0.3	1.24	0.31	0.25	1.24	0.09	0.33	1.13	0.02	0.3	1.26	1.02	0.57	1.34	0.97	0.6	1.31	0.76	0.67	1.27	0.57	0.63	1.31	0.5	0.63	1.42	0.38	0.67	1.6	0.26	0.57
790	3.95	1.43	1.09	0.43	1.24	1.02	0.29	1.32	0.97	0.25	1.27	0.75	0.22	1.22	0.59	0.3	1.23	0.48	0.3	1.24	0.31	0.25	1.24	0.09	0.33	1.13	0.02	0.3	1.25	1.03	0.57	1.34	0.97	0.6	1.3	0.76	0.67	1.26	0.57	0.63	1.29	0.51	0.63	1.41	0.39	0.67	1.59	0.26	0.57
791	3.955	1.42	1.09	0.43	1.24	1.02	0.29	1.32	0.97	0.25	1.26	0.75	0.22	1.22	0.59	0.3	1.23	0.48	0.3	1.24	0.31	0.25	1.24	0.09	0.33	1.13	0.02	0.3	1.25	1.03	0.57	1.33	0.97	0.6	1.29	0.76	0.67	1.25	0.58	0.63	1.28	0.51	0.63	1.39	0.39	0.67	1.58	0.26	0.57
792	3.96	1.42	1.09	0.43	1.23	1.02	0.29	1.31	0.97	0.25	1.26	0.75	0.22	1.22	0.59	0.3	1.23	0.48	0.3	1.24	0.31	0.25	1.24	0.09	0.33	1.13	0.02	0.3	1.24	1.03	0.57	1.32	0.97	0.6	1.28	0.76	0.67	1.24	0.58	0.63	1.27	0.51	0.63	1.38	0.39	0.67	1.56	0.25	0.57
793	3.965	1.41	1.09	0.43	1.23	1.02	0.29	1.31	0.97	0.25	1.26	0.75	0.22	1.22	0.59	0.3	1.22	0.48	0.3	1.23	0.31	0.25	1.24	0.09	0.33	1.13	0.02	0.3	1.23	1.03	0.57	1.32	0.97	0.61	1.27	0.76	0.67	1.23	0.58	0.63	1.26	0.51	0.63	1.37	0.39	0.67	1.54	0.25	0.57
794	3.97	1.41	1.09	0.43	1.22	1.02	0.29	1.3	0.97	0.25	1.25	0.75	0.22	1.21	0.59	0.3	1.22	0.48	0.3	1.23	0.31	0.25	1.24	0.09	0.33	1.13	0.02	0.3	1.23	1.03	0.57	1.31	0.97	0.61	1.26	0.76	0.67	1.21	0.58	0.63	1.24	0.51	0.63	1.35	0.39	0.67	1.53	0.25	0.57
795	3.975	1.4	1.09	0.43	1.21	1.02	0.29	1.3	0.97	0.25	1.25	0.75	0.22	1.21	0.59	0.3	1.22	0.48	0.3	1.23	0.31	0.25	1.24	0.09	0.33	1.13	0.02	0.3	1.22	1.03	0.57	1.3	0.98	0.61	1.25	0.77	0.67	1.2	0.58	0.63	1.23	0.52	0.63	1.34	0.39	0.67	1.51	0.25	0.57
796	3.98	1.39	1.09	0.43	1.21	1.02	0.29	1.29	0.97	0.25	1.24	0.75	0.22	1.21	0.59	0.3	1.22	0.48	0.3	1.23	0.31	0.25	1.24	0.09	0.33	1.13	0.02	0.3	1.21	1.03	0.57	1.3	0.98	0.61	1.24	0.77	0.67	1.19	0.59	0.63	1.22	0.52	0.63	1.32	0.39	0.67	1.5	0.25	0.57
797	3.985	1.39	1.1	0.43	1.2	1.02	0.29	1.28	0.97	0.25	1.24	0.75	0.22	1.21	0.59	0.3	1.22	0.48	0.3	1.23	0.31	0.25	1.24	0.09	0.33	1.13	0.02	0.3	1.21	1.04	0.57	1.29	0.98	0.61	1.23	0.77	0.67	1.18	0.59	0.63	1.21	0.52	0.63	1.31	0.39	0.67	1.48	0.24	0.57
798	3.99	1.38	1.1	0.43	1.19	1.02	0.29	1.28	0.97	0.25	1.24	0.76	0.22	1.2	0.59	0.3	1.21	0.48	0.3	1.23	0.31	0.25	1.24	0.09	0.33	1.13	0.02	0.3	1.2	1.04	0.57	1.28	0.98	0.61	1.22	0.77	0.67	1.17	0.59	0.63	1.19	0.52	0.63	1.3	0.39	0.67	1.47	0.24	0.57
799	3.995	1.37	1.1	0.43	1.19	1.03	0.29	1.27	0.97	0.25	1.23	0.76	0.22	1.2	0.59	0.3	1.21	0.48	0.3	1.23	0.31	0.25	1.24	0.09	0.33	1.13	0.02	0.3	1.19	1.04	0.57	1.28	0.98	0.61	1.21	0.77	0.67	1.16	0.59	0.63	1.18	0.52	0.63	1.28	0.39	0.66	1.45	0.24	0.57
800	4	1.37	1.1	0.43	1.18	1.03	0.29	1.27	0.98	0.26	1.23	0.76	0.22	1.2	0.59	0.3	1.21	0.48	0.3	1.22	0.31	0.25	1.24	0.09	0.33	1.13	0.02	0.3	1.19	1.04	0.57	1.27	0.98	0.61	1.21	0.77	0.67	1.15	0.59	0.63	1.17	0.52	0.63	1.27	0.39	0.66	1.44	0.23	0.57
801	4.005	1.36	1.1	0.43	1.18	1.03	0.29	1.26	0.98	0.26	1.22	0.76	0.22	1.2	0.59	0.3	1.21	0.48	0.3	1.22	0.31	0.25	1.24	0.1	0.33	1.13	0.02	0.3	1.18	1.04	0.57	1.26	0.98	0.61	1.2	0.78	0.67	1.13	0.59	0.63	1.16	0.52	0.63	1.25	0.39	0.66	1.42	0.23	0.57
802	4.01	1.35	1.1	0.43	1.17	1.03	0.29	1.26	0.98	0.26	1.22	0.76	0.22	1.19	0.59	0.3	1.21	0.48	0.3	1.22	0.31	0.25	1.24	0.1	0.33	1.13	0.02	0.3	1.17	1.04	0.57	1.25	0.98	0.61	1.19	0.78	0.67	1.12	0.6	0.63	1.15	0.53	0.63	1.24	0.39	0.66	1.4	0.23	0.57
803	4.015	1.35	1.1	0.43	1.16	1.03	0.29	1.25	0.98	0.26	1.22	0.76	0.22	1.19	0.59	0.3	1.21	0.48	0.3	1.22	0.31	0.25	1.24	0.1	0.33	1.13	0.02	0.3	1.17	1.04	0.57	1.25	0.98	0.61	1.18	0.78	0.67	1.11	0.6	0.63	1.14	0.53	0.62	1.23	0.39	0.66	1.39	0.22	0.57
804	4.02	1.34	1.1	0.43	1.16	1.03	0.29	1.24	0.98	0.26	1.21	0.76	0.22	1.19	0.59	0.3	1.2	0.48	0.3	1.22	0.31	0.25	1.24	0.1	0.33	1.13	0.02	0.3	1.16	1.04	0.57	1.24	0.98	0.61	1.17	0.78	0.67	1.1	0.6	0.63	1.12	0.53	0.62	1.21	0.39	0.66	1.37	0.22	0.57
805	4.025	1.34	1.1	0.43	1.15	1.03	0.29	1.24	0.98	0.26	1.21	0.76	0.22	1.19	0.59	0.3	1.2	0.48	0.3	1.22	0.32	0.25	1.24	0.1	0.33	1.13	0.02	0.3	1.16	1.04	0.57	1.23	0.99	0.61	1.16	0.78	0.67	1.09	0.6	0.62	1.11	0.53	0.62	1.2	0.39	0.66	1.35	0.22	0.57
806	4.03	1.33	1.1	0.44	1.15	1.03	0.29	1.23	0.98	0.26	1.2	0.76	0.22	1.18	0.59	0.3	1.2	0.48	0.3	1.22	0.32	0.25	1.24	0.1	0.33	1.13	0.02	0.3	1.15	1.04	0.57	1.23	0.99	0.61	1.15	0.78	0.67	1.08	0.6	0.62	1.1	0.53	0.62	1.18	0.39	0.66	1.33	0.21	0.57
807	4.035	1.32	1.1	0.44	1.14	1.03	0.29	1.23	0.98	0.26	1.2	0.76	0.22	1.18	0.59	0.3	1.2	0.48	0.3	1.22	0.32	0.25	1.24	0.1	0.33	1.13	0.02	0.3	1.14	1.04	0.57	1.22	0.99	0.61	1.14	0.78	0.67	1.07	0.61	0.62	1.09	0.53	0.62	1.17	0.39	0.66	1.32	0.21	0.57
808	4.04	1.32	1.1	0.44	1.13	1.03	0.29	1.22	0.98	0.26	1.19	0.76	0.22	1.18	0.59	0.3	1.2	0.48	0.3	1.22	0.32	0.25	1.24	0.1	0.33	1.13	0.02	0.3	1.14	1.04	0.57	1.21	0.99	0.61	1.13	0.78	0.67	1.06	0.61	0.62	1.08	0.53	0.62	1.16	0.39	0.66	1.3	0.2	0.57
809	4.045	1.31	1.1	0.44	1.13	1.03	0.29	1.22	0.98	0.26	1.19	0.76	0.22	1.18	0.59	0.3	1.2	0.48	0.3	1.22	0.32	0.25	1.24	0.1	0.33	1.13	0.02	0.3	1.13	1.05	0.57	1.21	0.99	0.61	1.12	0.79	0.67	1.05	0.61	0.62	1.07	0.53	0.62	1.14	0.38	0.66	1.28	0.2	0.57
810	4.05	1.31	1.1	0.44	1.12	1.03	0.29	1.21	0.98	0.26	1.19	0.76	0.22	1.17	0.59	0.3	1.19	0.48	0.3	1.22	0.32	0.25	1.24	0.1	0.33	1.13	0.02	0.3	1.12	1.05	0.57	1.2	0.99	0.61	1.11	0.79	0.67	1.04	0.61	0.62	1.06	0.53	0.62	1.13	0.38	0.66	1.26	0.2	0.57
811	4.055	1.3	1.1	0.44	1.12	1.03	0.29	1.2	0.98	0.26	1.18	0.76	0.22	1.17	0.59	0.3	1.19	0.48	0.3	1.22	0.32	0.25	1.24	0.1	0.33	1.13	0.02	0.3	1.12	1.05	0.57	1.19	0.99	0.61	1.11	0.79	0.67	1.03	0.61	0.62	1.05	0.53	0.62	1.12	0.38	0.66	1.25	0.19	0.57
812	4.06	1.29	1.1	0.44	1.11	1.03	0.29	1.2	0.98	0.26	1.18	0.76	0.22	1.17	0.59	0.3	1.19	0.48	0.3	1.22	0.32	0.26	1.24	0.1	0.33	1.13	0.02	0.3	1.11	1.05	0.57	1.18	0.99	0.61	1.1	0.79	0.67	1.02	0.61	0.62	1.04	0.53	0.62	1.1	0.38	0.66	1.23	0.19	0.57
813	4.065	1.29	1.1	0.44	1.1	1.03	0.29	1.19	0.98	0.26	1.17	0.76	0.23	1.16	0.59	0.3	1.19	0.48	0.3	1.21	0.32	0.26	1.24	0.1	0.33	1.13	0.02	0.3	1.1	1.05	0.57	1.18	0.99	0.61	1.09	0.79	0.67	1.01	0.61	0.62	1.03	0.54	0.62	1.09	0.38	0.66	1.21	0.18	0.57
814	4.07	1.28	1.1	0.44	1.1	1.03	0.29	1.19	0.98	0.26	1.17	0.76	0.23	1.16	0.59	0.3	1.19	0.48	0.3	1.21	0.32	0.26	1.24	0.1	0.33	1.13	0.02	0.3	1.1	1.05	0.57	1.17	0.99	0.61	1.08	0.79	0.67	1	0.62	0.62	1.02	0.54	0.62	1.07	0.38	0.66	1.19	0.18	0.57
815	4.075	1.27	1.1	0.44	1.09	1.03	0.29	1.18	0.98	0.26	1.16	0.76	0.23	1.16	0.59	0.3	1.18	0.48	0.3	1.21	0.32	0.26	1.24	0.1	0.33	1.13	0.02	0.3	1.09	1.05	0.57	1.16	0.99	0.61	1.07	0.79	0.67	0.99	0.62	0.62	1.01	0.54	0.62	1.06	0.38	0.66	1.17	0.17	0.57
816	4.08	1.27	1.1	0.44	1.09	1.03	0.29	1.17	0.98	0.26	1.16	0.76	0.23	1.16	0.59	0.3	1.18	0.48	0.3	1.21	0.32	0.26	1.24	0.1	0.33	1.13	0.02	0.3	1.09	1.05	0.57	1.16	0.99	0.61	1.06	0.79	0.67	0.98	0.62	0.62	1	0.54	0.61	1.05	0.38	0.66	1.15	0.17	0.57
817	4.085	1.26	1.1	0.44	1.08	1.03	0.29	1.17	0.98	0.26	1.15	0.76	0.23	1.15	0.59	0.3	1.18	0.48	0.3	1.21	0.32	0.26	1.24	0.1	0.33	1.13	0.02	0.3	1.08	1.05	0.57	1.15	0.99	0.61	1.05	0.79	0.67	0.97	0.62	0.62	0.99	0.54	0.61	1.03	0.38	0.66	1.13	0.16	0.57
818	4.09	1.25	1.1	0.44	1.07	1.03	0.29	1.16	0.98	0.26	1.15	0.76	0.23	1.15	0.59	0.3	1.18	0.48	0.3	1.21	0.31	0.26	1.24	0.1	0.33	1.13	0.02	0.3	1.07	1.04	0.57	1.14	0.99	0.61	1.04	0.79	0.67	0.97	0.62	0.61	0.98	0.54	0.61	1.02	0.37	0.66	1.11	0.16	0.57
819	4.095	1.25	1.1	0.44	1.07	1.03	0.29	1.16	0.98	0.26	1.14	0.76	0.23	1.15	0.59	0.3	1.17	0.48	0.3	1.2	0.31	0.26	1.24	0.1	0.33	1.13	0.02	0.3	1.07	1.04	0.57	1.14	0.99	0.61	1.04	0.79	0.67	0.96	0.62	0.61	0.97	0.54	0.61	1.01	0.37	0.66	1.09	0.16	0.58
820	4.1	1.24	1.1	0.44	1.06	1.02	0.29	1.15	0.98	0.26	1.14	0.76	0.23	1.14	0.58	0.3	1.17	0.48	0.3	1.2	0.31	0.26	1.24	0.1	0.33	1.13	0.02	0.3	1.06	1.04	0.57	1.13	0.99	0.62	1.03	0.79	0.67	0.95	0.62	0.61	0.96	0.54	0.61	0.99	0.37	0.66	1.07	0.15	0.58
821	4.105	1.24	1.1	0.44	1.06	1.02	0.29	1.15	0.98	0.26	1.13	0.76	0.23	1.14	0.58	0.3	1.17	0.48	0.31	1.2	0.31	0.26	1.24	0.1	0.34	1.13	0.02	0.3	1.06	1.04	0.57	1.13	0.99	0.62	1.02	0.79	0.67	0.94	0.62	0.61	0.95	0.54	0.61	0.98	0.37	0.66	1.05	0.15	0.58
822	4.11	1.23	1.1	0.44	1.05	1.02	0.29	1.14	0.98	0.26	1.13	0.76	0.23	1.14	0.58	0.3	1.17	0.48	0.31	1.2	0.31	0.26	1.24	0.1	0.34	1.13	0.02	0.3	1.05	1.04	0.57	1.12	0.99	0.62	1.01	0.79	0.67	0.93	0.62	0.61	0.94	0.53	0.61	0.96	0.37	0.66	1.03	0.14	0.58
823	4.115	1.22	1.1	0.44	1.04	1.02	0.29	1.13	0.97	0.26	1.12	0.76	0.23	1.13	0.58	0.3	1.16	0.48	0.31	1.2	0.31	0.26	1.24	0.1	0.34	1.13	0.02	0.3	1.04	1.04	0.57	1.11	0.99	0.62	1.01	0.79	0.67	0.92	0.62	0.61	0.93	0.53	0.61	0.95	0.37	0.66	1.01	0.14	0.58
824	4.12	1.22	1.1	0.44	1.04	1.02	0.29	1.13	0.97	0.26	1.12	0.76	0.23	1.13	0.58	0.3	1.16	0.48	0.31	1.19	0.31	0.26	1.24	0.1	0.34	1.13	0.02	0.3	1.04	1.04	0.57	1.11	0.99	0.62	1	0.79	0.67	0.92	0.62	0.61	0.93	0.53	0.61	0.94	0.36	0.66	0.99	0.14	0.58
825	4.125	1.21	1.1	0.44	1.03	1.02	0.29	1.12	0.97	0.26	1.11	0.75	0.23	1.13	0.58	0.3	1.16	0.48	0.31	1.19	0.31	0.26	1.24	0.1	0.34	1.13	0.02	0.3	1.03	1.04	0.57	1.1	0.99	0.62	0.99	0.79	0.67	0.91	0.62	0.61	0.92	0.53	0.61	0.92	0.36	0.66	0.97	0.13	0.58
826	4.13	1.2	1.1	0.44	1.03	1.02	0.29	1.12	0.97	0.26	1.11	0.75	0.23	1.12	0.58	0.3	1.16	0.48	0.31	1.19	0.31	0.26	1.24	0.1	0.34	1.13	0.02	0.3	1.02	1.04	0.57	1.09	0.99	0.62	0.98	0.79	0.67	0.9	0.62	0.61	0.91	0.53	0.61	0.91	0.36	0.66	0.95	0.13	0.58
827	4.135	1.2	1.1	0.44	1.02	1.02	0.29	1.11	0.97	0.26	1.1	0.75	0.23	1.12	0.58	0.3	1.15	0.48	0.31	1.19	0.31	0.26	1.24	0.1	0.34	1.13	0.02	0.3	1.02	1.04	0.57	1.09	0.99	0.62	0.98	0.79	0.67	0.9	0.62	0.61	0.9	0.53	0.61	0.89	0.36	0.66	0.93	0.13	0.58
828	4.14	1.19	1.1	0.44	1.01	1.02	0.29	1.11	0.97	0.26	1.1	0.75	0.23	1.12	0.58	0.3	1.15	0.48	0.31	1.19	0.31	0.26	1.24	0.1	0.34	1.13	0.02	0.3	1.01	1.04	0.57	1.08	0.99	0.62	0.97	0.79	0.67	0.89	0.62	0.61	0.89	0.53	0.61	0.88	0.36	0.66	0.91	0.12	0.58
829	4.145	1.19	1.1	0.44	1.01	1.02	0.29	1.1	0.97	0.26	1.09	0.75	0.23	1.11	0.58	0.31	1.15	0.48	0.31	1.18	0.31	0.26	1.24	0.1	0.34	1.13	0.02	0.31	1	1.04	0.57	1.08	0.98	0.62	0.96	0.79	0.67	0.88	0.62	0.61	0.88	0.53	0.61	0.87	0.36	0.66	0.89	0.12	0.58
830	4.15	1.18	1.09	0.44	1	1.02	0.29	1.09	0.97	0.26	1.09	0.75	0.23	1.11	0.58	0.31	1.15	0.48	0.31	1.18	0.31	0.26	1.24	0.1	0.34	1.13	0.02	0.31	1	1.04	0.57	1.07	0.98	0.62	0.96	0.79	0.67	0.88	0.62	0.61	0.88	0.53	0.61	0.85	0.36	0.66	0.87	0.12	0.59
831	4.155	1.17	1.09	0.44	0.99	1.01	0.29	1.09	0.97	0.26	1.08	0.75	0.23	1.11	0.58	0.31	1.14	0.48	0.31	1.18	0.31	0.26	1.24	0.1	0.34	1.13	0.02	0.31	0.99	1.03	0.57	1.06	0.98	0.62	0.95	0.79	0.67	0.87	0.61	0.61	0.87	0.52	0.61	0.84	0.36	0.66	0.85	0.12	0.59
832	4.16	1.17	1.09	0.44	0.99	1.01	0.29	1.08	0.97	0.26	1.08	0.75	0.23	1.1	0.58	0.31	1.14	0.47	0.31	1.18	0.31	0.26	1.24	0.1	0.34	1.13	0.02	0.31	0.98	1.03	0.57	1.06	0.98	0.62	0.95	0.79	0.66	0.86	0.61	0.61	0.86	0.52	0.61	0.83	0.36	0.66	0.83	0.12	0.59
833	4.165	1.16	1.09	0.44	0.98	1.01	0.3	1.07	0.97	0.26	1.07	0.75	0.23	1.1	0.58	0.31	1.14	0.47	0.31	1.18	0.31	0.26	1.24	0.1	0.34	1.13	0.02	0.31	0.98	1.03	0.57	1.05	0.98	0.62	0.94	0.78	0.66	0.86	0.61	0.61	0.86	0.52	0.61	0.81	0.36	0.66	0.81	0.12	0.59
834	4.17	1.15	1.09	0.44	0.97	1.01	0.3	1.07	0.97	0.26	1.07	0.75	0.23	1.1	0.58	0.31	1.14	0.47	0.31	1.18	0.31	0.27	1.24	0.1	0.34	1.13	0.02	0.31	0.97	1.03	0.57	1.04	0.98	0.62	0.94	0.78	0.66	0.85	0.61	0.61	0.85	0.52	0.61	0.8	0.36	0.66	0.79	0.12	0.59
835	4.175	1.15	1.09	0.44	0.97	1.01	0.3	1.06	0.96	0.26	1.07	0.75	0.23	1.09	0.58	0.31	1.13	0.47	0.31	1.18	0.31	0.27	1.23	0.1	0.34	1.13	0.02	0.31	0.96	1.03	0.57	1.04	0.98	0.62	0.93	0.78	0.66	0.85	0.61	0.61	0.84	0.52	0.61	0.79	0.35	0.66	0.77	0.12	0.59
836	4.18	1.14	1.09	0.44	0.96	1.01	0.3	1.06	0.96	0.26	1.06	0.75	0.23	1.09	0.58	0.31	1.13	0.47	0.31	1.17	0.31	0.27	1.23	0.1	0.34	1.13	0.02	0.31	0.96	1.03	0.58	1.03	0.97	0.62	0.93	0.78	0.66	0.84	0.61	0.61	0.83	0.52	0.61	0.78	0.35	0.66	0.76	0.12	0.59
837	4.185	1.13	1.09	0.44	0.95	1.01	0.3	1.05	0.96	0.26	1.06	0.75	0.23	1.09	0.58	0.31	1.13	0.47	0.31	1.17	0.31	0.27	1.23	0.1	0.34	1.13	0.02	0.31	0.95	1.03	0.58	1.02	0.97	0.62	0.92	0.77	0.66	0.84	0.6	0.61	0.83	0.51	0.61	0.77	0.35	0.66	0.74	0.12	0.59
838	4.19	1.12	1.09	0.45	0.95	1.01	0.3	1.05	0.96	0.26	1.05	0.75	0.23	1.08	0.58	0.31	1.12	0.47	0.31	1.17	0.31	0.27	1.23	0.1	0.34	1.13	0.02	0.31	0.94	1.03	0.58	1.02	0.97	0.62	0.92	0.77	0.66	0.83	0.6	0.61	0.82	0.51	0.61	0.76	0.35	0.66	0.72	0.12	0.59
839	4.195	1.12	1.08	0.45	0.94	1.01	0.3	1.04	0.96	0.26	1.05	0.75	0.23	1.08	0.58	0.31	1.12	0.47	0.31	1.17	0.31	0.27	1.23	0.1	0.34	1.13	0.02	0.31	0.93	1.03	0.58	1.01	0.97	0.62	0.91	0.77	0.66	0.83	0.6	0.61	0.82	0.51	0.61	0.75	0.35	0.66	0.7	0.12	0.6
840	4.2	1.11	1.08	0.45	0.93	1	0.3	1.03	0.96	0.26	1.04	0.75	0.24	1.08	0.58	0.31	1.12	0.47	0.31	1.16	0.31	0.27	1.23	0.1	0.34	1.13	0.02	0.31	0.93	1.03	0.58	1	0.97	0.62	0.91	0.77	0.66	0.82	0.6	0.61	0.81	0.51	0.61	0.74	0.35	0.66	0.68	0.12	0.6
841	4.205	1.1	1.08	0.45	0.93	1	0.3	1.03	0.96	0.27	1.04	0.75	0.24	1.07	0.58	0.31	1.11	0.47	0.31	1.16	0.31	0.27	1.23	0.11	0.34	1.13	0.02	0.31	0.92	1.02	0.58	0.99	0.97	0.62	0.9	0.77	0.67	0.82	0.59	0.61	0.8	0.5	0.61	0.73	0.35	0.66	0.67	0.12	0.6
842	4.21	1.1	1.08	0.45	0.92	1	0.3	1.02	0.96	0.27	1.03	0.74	0.24	1.07	0.58	0.31	1.11	0.47	0.31	1.16	0.31	0.27	1.23	0.11	0.34	1.13	0.02	0.31	0.91	1.02	0.58	0.99	0.97	0.62	0.9	0.76	0.67	0.82	0.59	0.61	0.8	0.5	0.61	0.72	0.35	0.66	0.65	0.12	0.6
843	4.215	1.09	1.08	0.45	0.91	1	0.3	1.01	0.96	0.27	1.03	0.74	0.24	1.06	0.57	0.31	1.11	0.47	0.31	1.16	0.31	0.27	1.23	0.11	0.34	1.13	0.02	0.31	0.91	1.02	0.58	0.98	0.97	0.62	0.9	0.76	0.67	0.81	0.59	0.61	0.79	0.5	0.61	0.71	0.35	0.67	0.64	0.12	0.6
844	4.22	1.08	1.08	0.45	0.91	1	0.3	1.01	0.96	0.27	1.02	0.74	0.24	1.06	0.57	0.31	1.1	0.47	0.31	1.16	0.32	0.27	1.23	0.11	0.34	1.13	0.02	0.31	0.9	1.02	0.58	0.97	0.96	0.62	0.89	0.76	0.67	0.81	0.59	0.61	0.79	0.5	0.61	0.71	0.35	0.67	0.62	0.12	0.6
845	4.225	1.07	1.08	0.45	0.9	1	0.3	1	0.96	0.27	1.02	0.74	0.24	1.05	0.57	0.31	1.1	0.47	0.31	1.15	0.32	0.27	1.23	0.11	0.34	1.13	0.02	0.31	0.89	1.02	0.58	0.97	0.96	0.62	0.88	0.76	0.67	0.8	0.58	0.61	0.78	0.5	0.61	0.7	0.35	0.67	0.61	0.12	0.6
846	4.23	1.07	1.08	0.45	0.89	1	0.3	0.99	0.95	0.27	1.01	0.74	0.24	1.05	0.57	0.31	1.09	0.47	0.32	1.15	0.32	0.27	1.23	0.11	0.34	1.13	0.02	0.31	0.88	1.02	0.58	0.96	0.96	0.62	0.88	0.76	0.67	0.8	0.58	0.61	0.78	0.49	0.61	0.69	0.35	0.67	0.6	0.13	0.6
847	4.235	1.06	1.08	0.45	0.89	1	0.3	0.99	0.95	0.27	1	0.74	0.24	1.04	0.57	0.31	1.09	0.47	0.32	1.15	0.32	0.27	1.23	0.11	0.34	1.13	0.02	0.31	0.88	1.02	0.58	0.95	0.96	0.62	0.87	0.76	0.67	0.79	0.58	0.61	0.77	0.49	0.61	0.68	0.35	0.67	0.59	0.13	0.6
848	4.24	1.05	1.07	0.45	0.88	1	0.3	0.98	0.95	0.27	1	0.74	0.24	1.04	0.57	0.31	1.08	0.47	0.32	1.14	0.32	0.27	1.22	0.11	0.34	1.13	0.02	0.31	0.87	1.01	0.58	0.94	0.96	0.62	0.87	0.75	0.67	0.79	0.58	0.61	0.77	0.49	0.61	0.68	0.35	0.67	0.58	0.13	0.6
849	4.245	1.05	1.07	0.46	0.87	1	0.3	0.97	0.95	0.27	0.99	0.74	0.24	1.03	0.57	0.31	1.08	0.47	0.31	1.14	0.32	0.27	1.22	0.11	0.34	1.13	0.02	0.31	0.86	1.01	0.58	0.93	0.96	0.62	0.86	0.75	0.68	0.78	0.58	0.61	0.76	0.49	0.61	0.67	0.35	0.67	0.57	0.13	0.6
850	4.25	1.04	1.07	0.46	0.86	1	0.3	0.97	0.95	0.27	0.99	0.74	0.24	1.02	0.57	0.31	1.07	0.47	0.31	1.14	0.32	0.27	1.22	0.12	0.34	1.13	0.02	0.31	0.85	1.01	0.58	0.93	0.96	0.62	0.85	0.75	0.68	0.77	0.58	0.61	0.75	0.49	0.61	0.66	0.35	0.67	0.56	0.13	0.6
851	4.255	1.03	1.07	0.46	0.86	1	0.3	0.96	0.95	0.27	0.98	0.74	0.24	1.02	0.57	0.31	1.07	0.47	0.31	1.13	0.32	0.27	1.22	0.12	0.34	1.13	0.02	0.31	0.84	1.01	0.58	0.92	0.96	0.63	0.84	0.75	0.68	0.77	0.57	0.61	0.75	0.49	0.61	0.65	0.35	0.67	0.56	0.12	0.6
852	4.26	1.02	1.07	0.46	0.85	1	0.3	0.95	0.95	0.27	0.97	0.74	0.24	1.01	0.57	0.31	1.06	0.47	0.31	1.13	0.32	0.27	1.22	0.12	0.34	1.13	0.02	0.31	0.84	1.01	0.58	0.91	0.96	0.63	0.84	0.75	0.68	0.76	0.57	0.61	0.74	0.49	0.61	0.65	0.35	0.67	0.55	0.12	0.6
853	4.265	1.02	1.07	0.46	0.84	1	0.3	0.95	0.95	0.27	0.97	0.74	0.24	1	0.57	0.31	1.06	0.47	0.31	1.13	0.32	0.27	1.22	0.12	0.34	1.13	0.02	0.31	0.83	1.01	0.58	0.9	0.96	0.63	0.83	0.75	0.68	0.75	0.57	0.61	0.73	0.49	0.61	0.64	0.35	0.67	0.55	0.12	0.6
854	4.27	1.01	1.07	0.46	0.84	0.99	0.3	0.94	0.95	0.27	0.96	0.74	0.24	1	0.57	0.31	1.05	0.47	0.31	1.12	0.32	0.27	1.22	0.12	0.34	1.13	0.02	0.31	0.82	1.01	0.58	0.89	0.95	0.63	0.82	0.75	0.68	0.74	0.57	0.61	0.72	0.49	0.61	0.63	0.34	0.67	0.55	0.12	0.6
855	4.275	1	1.07	0.46	0.83	0.99	0.3	0.93	0.95	0.27	0.95	0.74	0.24	0.99	0.57	0.31	1.04	0.47	0.31	1.12	0.32	0.27	1.21	0.13	0.34	1.13	0.02	0.31	0.81	1.01	0.58	0.89	0.95	0.63	0.81	0.75	0.68	0.73	0.57	0.61	0.71	0.49	0.61	0.63	0.34	0.67	0.54	0.11	0.6
856	4.28	0.99	1.07	0.46	0.82	0.99	0.3	0.92	0.95	0.28	0.94	0.74	0.24	0.98	0.57	0.31	1.04	0.47	0.31	1.11	0.33	0.27	1.21	0.13	0.34	1.13	0.02	0.31	0.8	1.01	0.58	0.88	0.95	0.63	0.8	0.75	0.68	0.72	0.57	0.61	0.7	0.49	0.61	0.62	0.34	0.67	0.54	0.11	0.6
857	4.285	0.98	1.07	0.46	0.81	0.99	0.3	0.92	0.95	0.28	0.94	0.74	0.24	0.98	0.57	0.31	1.03	0.47	0.31	1.11	0.33	0.27	1.21	0.13	0.34	1.13	0.02	0.31	0.8	1.01	0.59	0.87	0.95	0.63	0.79	0.75	0.68	0.71	0.58	0.61	0.69	0.49	0.61	0.61	0.34	0.67	0.54	0.11	0.6
858	4.29	0.98	1.07	0.46	0.81	0.99	0.3	0.91	0.95	0.28	0.93	0.74	0.24	0.97	0.57	0.31	1.02	0.47	0.31	1.1	0.33	0.27	1.21	0.13	0.34	1.13	0.02	0.31	0.79	1.01	0.59	0.86	0.95	0.63	0.78	0.75	0.68	0.7	0.58	0.61	0.69	0.49	0.61	0.61	0.34	0.67	0.54	0.11	0.6
859	4.295	0.97	1.07	0.46	0.8	0.99	0.31	0.9	0.95	0.28	0.92	0.74	0.24	0.96	0.57	0.31	1.01	0.47	0.31	1.1	0.33	0.27	1.2	0.13	0.34	1.13	0.02	0.31	0.78	1.01	0.59	0.85	0.95	0.63	0.77	0.75	0.68	0.69	0.57	0.61	0.68	0.48	0.61	0.6	0.33	0.67	0.54	0.1	0.6
860	4.3	0.96	1.07	0.47	0.79	0.99	0.31	0.89	0.95	0.28	0.91	0.74	0.24	0.95	0.57	0.31	1	0.47	0.31	1.09	0.33	0.27	1.2	0.14	0.34	1.13	0.02	0.31	0.77	1.01	0.59	0.84	0.95	0.63	0.77	0.75	0.68	0.69	0.57	0.61	0.67	0.48	0.61	0.6	0.33	0.67	0.54	0.1	0.6
861	4.305	0.95	1.07	0.47	0.78	0.99	0.31	0.89	0.95	0.28	0.9	0.74	0.24	0.94	0.57	0.31	1	0.47	0.31	1.08	0.33	0.27	1.2	0.14	0.34	1.13	0.02	0.31	0.76	1.01	0.59	0.84	0.95	0.63	0.76	0.75	0.68	0.68	0.57	0.61	0.67	0.48	0.62	0.6	0.33	0.67	0.53	0.1	0.6
862	4.31	0.94	1.07	0.47	0.77	0.99	0.31	0.88	0.95	0.28	0.9	0.74	0.24	0.93	0.57	0.31	0.99	0.47	0.31	1.08	0.33	0.27	1.19	0.14	0.34	1.13	0.02	0.31	0.75	1.01	0.59	0.83	0.95	0.63	0.75	0.75	0.68	0.67	0.57	0.61	0.66	0.48	0.62	0.59	0.32	0.67	0.53	0.1	0.6
863	4.315	0.94	1.07	0.47	0.77	0.99	0.31	0.87	0.95	0.28	0.89	0.74	0.24	0.92	0.57	0.31	0.98	0.47	0.31	1.07	0.33	0.26	1.19	0.14	0.34	1.13	0.02	0.31	0.75	1.01	0.59	0.82	0.95	0.63	0.74	0.75	0.68	0.67	0.57	0.61	0.66	0.48	0.62	0.59	0.32	0.67	0.52	0.1	0.6
864	4.32	0.93	1.07	0.47	0.76	0.99	0.31	0.86	0.95	0.28	0.88	0.74	0.24	0.91	0.57	0.31	0.97	0.47	0.31	1.06	0.34	0.26	1.19	0.15	0.33	1.13	0.02	0.31	0.74	1.01	0.59	0.81	0.95	0.63	0.73	0.75	0.68	0.66	0.57	0.62	0.65	0.48	0.62	0.58	0.32	0.67	0.52	0.1	0.6
865	4.325	0.92	1.07	0.47	0.75	0.99	0.31	0.85	0.95	0.28	0.87	0.74	0.24	0.9	0.56	0.31	0.96	0.47	0.31	1.06	0.34	0.26	1.18	0.15	0.33	1.13	0.02	0.31	0.73	1.01	0.59	0.8	0.95	0.64	0.72	0.75	0.68	0.66	0.57	0.62	0.65	0.48	0.62	0.57	0.32	0.67	0.52	0.1	0.6
866	4.33	0.91	1.07	0.47	0.74	0.99	0.31	0.84	0.95	0.28	0.86	0.74	0.24	0.89	0.56	0.31	0.95	0.47	0.31	1.05	0.34	0.26	1.18	0.15	0.33	1.13	0.02	0.31	0.72	1.01	0.59	0.79	0.95	0.64	0.71	0.75	0.68	0.65	0.57	0.62	0.64	0.48	0.62	0.57	0.32	0.67	0.52	0.1	0.6
867	4.335	0.9	1.07	0.47	0.73	0.99	0.31	0.84	0.95	0.29	0.85	0.74	0.24	0.88	0.56	0.3	0.94	0.47	0.3	1.04	0.34	0.26	1.17	0.16	0.33	1.13	0.02	0.31	0.71	1.01	0.59	0.78	0.95	0.64	0.71	0.75	0.68	0.65	0.57	0.62	0.64	0.48	0.62	0.56	0.32	0.67	0.51	0.09	0.6
868	4.34	0.89	1.07	0.47	0.72	0.99	0.31	0.83	0.95	0.29	0.84	0.74	0.24	0.87	0.56	0.3	0.93	0.47	0.3	1.03	0.35	0.26	1.16	0.16	0.33	1.13	0.02	0.31	0.7	1.01	0.59	0.78	0.96	0.64	0.7	0.75	0.68	0.64	0.57	0.62	0.63	0.48	0.62	0.56	0.32	0.67	0.51	0.09	0.6
869	4.345	0.89	1.07	0.47	0.72	0.99	0.32	0.82	0.95	0.29	0.83	0.74	0.24	0.86	0.56	0.3	0.92	0.47	0.3	1.02	0.35	0.26	1.16	0.17	0.33	1.12	0.03	0.31	0.7	1.01	0.59	0.77	0.96	0.64	0.69	0.75	0.68	0.63	0.57	0.62	0.62	0.48	0.62	0.55	0.32	0.67	0.51	0.09	0.6
870	4.35	0.88	1.07	0.48	0.71	0.99	0.32	0.81	0.95	0.29	0.82	0.74	0.24	0.85	0.56	0.3	0.9	0.47	0.3	1.02	0.35	0.26	1.15	0.17	0.33	1.12	0.03	0.31	0.69	1.01	0.6	0.76	0.96	0.64	0.69	0.75	0.68	0.63	0.57	0.62	0.61	0.48	0.62	0.55	0.32	0.67	0.51	0.09	0.6
871	4.355	0.87	1.07	0.48	0.7	0.99	0.32	0.8	0.95	0.29	0.81	0.74	0.24	0.84	0.56	0.3	0.89	0.47	0.3	1.01	0.35	0.26	1.14	0.17	0.33	1.12	0.03	0.31	0.68	1.01	0.6	0.75	0.96	0.64	0.68	0.75	0.68	0.62	0.57	0.62	0.61	0.48	0.62	0.54	0.32	0.67	0.51	0.09	0.6
872	4.36	0.86	1.07	0.48	0.69	0.99	0.32	0.79	0.95	0.29	0.8	0.74	0.24	0.82	0.56	0.3	0.88	0.47	0.3	1	0.36	0.25	1.14	0.18	0.33	1.12	0.03	0.31	0.67	1.01	0.6	0.74	0.96	0.64	0.67	0.76	0.69	0.61	0.58	0.62	0.6	0.48	0.62	0.53	0.32	0.67	0.51	0.09	0.6
873	4.365	0.86	1.07	0.48	0.68	0.99	0.32	0.78	0.95	0.29	0.79	0.74	0.24	0.81	0.56	0.3	0.87	0.47	0.29	0.99	0.36	0.25	1.13	0.18	0.33	1.12	0.04	0.31	0.66	1.01	0.6	0.74	0.96	0.65	0.67	0.76	0.69	0.6	0.58	0.62	0.59	0.49	0.63	0.53	0.32	0.67	0.5	0.09	0.6
874	4.37	0.85	1.07	0.48	0.68	0.99	0.32	0.78	0.95	0.29	0.78	0.74	0.24	0.8	0.56	0.29	0.85	0.47	0.29	0.97	0.36	0.25	1.12	0.19	0.32	1.12	0.04	0.31	0.66	1.01	0.6	0.73	0.96	0.65	0.66	0.76	0.69	0.59	0.58	0.62	0.58	0.49	0.63	0.52	0.32	0.67	0.5	0.09	0.6
875	4.375	0.84	1.07	0.48	0.67	0.99	0.32	0.77	0.95	0.29	0.77	0.74	0.24	0.78	0.56	0.29	0.84	0.47	0.29	0.96	0.36	0.25	1.11	0.19	0.32	1.12	0.05	0.31	0.65	1.02	0.6	0.72	0.97	0.65	0.65	0.76	0.69	0.58	0.58	0.63	0.57	0.49	0.63	0.52	0.32	0.67	0.5	0.09	0.6
876	4.38	0.83	1.07	0.48	0.66	1	0.33	0.76	0.95	0.29	0.76	0.74	0.24	0.77	0.56	0.29	0.83	0.47	0.29	0.95	0.37	0.25	1.1	0.2	0.32	1.11	0.05	0.31	0.64	1.02	0.6	0.71	0.97	0.65	0.64	0.76	0.69	0.57	0.58	0.63	0.57	0.49	0.63	0.51	0.32	0.67	0.5	0.09	0.6
877	4.385	0.83	1.07	0.48	0.65	1	0.33	0.75	0.95	0.29	0.75	0.74	0.24	0.76	0.56	0.29	0.81	0.47	0.29	0.94	0.37	0.25	1.09	0.2	0.32	1.11	0.06	0.31	0.64	1.02	0.6	0.71	0.97	0.65	0.64	0.76	0.69	0.56	0.58	0.63	0.56	0.49	0.63	0.51	0.33	0.67	0.5	0.09	0.6
878	4.39	0.82	1.07	0.48	0.65	1	0.33	0.74	0.94	0.29	0.74	0.74	0.24	0.75	0.56	0.29	0.8	0.47	0.29	0.93	0.37	0.25	1.08	0.21	0.32	1.1	0.06	0.31	0.63	1.02	0.6	0.7	0.97	0.65	0.63	0.76	0.69	0.56	0.58	0.63	0.56	0.49	0.63	0.5	0.33	0.67	0.5	0.09	0.6
879	4.395	0.81	1.07	0.48	0.64	1	0.33	0.74	0.94	0.29	0.73	0.74	0.24	0.73	0.56	0.29	0.79	0.47	0.29	0.92	0.37	0.25	1.07	0.21	0.32	1.1	0.07	0.31	0.62	1.02	0.6	0.69	0.97	0.65	0.62	0.76	0.69	0.55	0.58	0.63	0.55	0.49	0.63	0.5	0.33	0.67	0.5	0.09	0.6
880	4.4	0.81	1.07	0.48	0.63	1	0.33	0.73	0.94	0.29	0.72	0.74	0.24	0.72	0.56	0.29	0.77	0.47	0.28	0.9	0.38	0.25	1.06	0.22	0.32	1.09	0.08	0.31	0.62	1.02	0.6	0.69	0.98	0.65	0.61	0.77	0.69	0.55	0.58	0.63	0.54	0.49	0.63	0.49	0.32	0.67	0.5	0.09	0.6
881	4.405	0.8	1.07	0.48	0.62	1	0.33	0.72	0.95	0.29	0.71	0.74	0.24	0.71	0.56	0.29	0.76	0.47	0.28	0.89	0.38	0.25	1.04	0.22	0.32	1.09	0.08	0.31	0.61	1.02	0.6	0.68	0.98	0.65	0.6	0.77	0.7	0.54	0.58	0.63	0.54	0.49	0.63	0.49	0.32	0.67	0.5	0.09	0.6
882	4.41	0.79	1.07	0.48	0.62	1	0.33	0.71	0.95	0.29	0.7	0.74	0.24	0.69	0.56	0.29	0.74	0.47	0.28	0.88	0.38	0.25	1.03	0.23	0.32	1.08	0.09	0.31	0.6	1.02	0.61	0.67	0.98	0.65	0.59	0.77	0.7	0.54	0.58	0.63	0.53	0.49	0.63	0.49	0.32	0.67	0.5	0.09	0.6
883	4.415	0.79	1.07	0.48	0.61	1	0.33	0.71	0.95	0.29	0.69	0.74	0.24	0.68	0.56	0.29	0.73	0.47	0.28	0.86	0.38	0.25	1.02	0.23	0.32	1.07	0.09	0.31	0.6	1.03	0.61	0.67	0.98	0.65	0.59	0.77	0.7	0.53	0.58	0.63	0.53	0.49	0.63	0.48	0.32	0.67	0.5	0.09	0.6
884	4.42	0.78	1.08	0.48	0.6	1	0.33	0.7	0.95	0.3	0.68	0.74	0.24	0.67	0.56	0.29	0.72	0.47	0.28	0.85	0.38	0.24	1.01	0.23	0.32	1.07	0.1	0.31	0.59	1.03	0.61	0.66	0.98	0.65	0.58	0.77	0.7	0.53	0.58	0.63	0.53	0.49	0.63	0.48	0.32	0.67	0.5	0.09	0.6
885	4.425	0.77	1.08	0.48	0.6	1	0.33	0.69	0.95	0.3	0.67	0.74	0.24	0.65	0.56	0.28	0.7	0.47	0.28	0.84	0.38	0.24	1	0.24	0.32	1.06	0.1	0.31	0.58	1.03	0.61	0.65	0.98	0.65	0.57	0.77	0.7	0.52	0.58	0.63	0.52	0.49	0.63	0.48	0.32	0.67	0.5	0.09	0.6
886	4.43	0.77	1.08	0.48	0.59	1	0.33	0.68	0.95	0.3	0.66	0.74	0.24	0.64	0.56	0.28	0.69	0.47	0.28	0.82	0.39	0.24	0.98	0.24	0.32	1.05	0.11	0.31	0.58	1.03	0.61	0.65	0.98	0.65	0.57	0.77	0.7	0.52	0.58	0.63	0.52	0.49	0.63	0.47	0.32	0.67	0.5	0.09	0.6
887	4.435	0.76	1.08	0.48	0.59	1	0.33	0.68	0.95	0.3	0.66	0.74	0.24	0.63	0.56	0.28	0.67	0.48	0.28	0.81	0.39	0.24	0.97	0.24	0.32	1.04	0.11	0.31	0.57	1.03	0.61	0.64	0.98	0.65	0.57	0.77	0.7	0.52	0.58	0.63	0.51	0.49	0.63	0.47	0.32	0.67	0.5	0.09	0.6
888	4.44	0.75	1.08	0.48	0.58	1	0.33	0.67	0.95	0.3	0.65	0.74	0.24	0.62	0.56	0.28	0.66	0.48	0.28	0.79	0.39	0.24	0.96	0.25	0.32	1.02	0.11	0.31	0.56	1.03	0.61	0.64	0.98	0.65	0.56	0.77	0.7	0.51	0.58	0.63	0.51	0.49	0.63	0.47	0.32	0.67	0.5	0.09	0.6
889	4.445	0.75	1.08	0.48	0.57	1	0.33	0.66	0.95	0.3	0.64	0.74	0.24	0.61	0.56	0.28	0.65	0.48	0.28	0.78	0.39	0.24	0.95	0.25	0.32	1.01	0.11	0.31	0.56	1.03	0.61	0.63	0.98	0.65	0.56	0.77	0.7	0.51	0.58	0.63	0.51	0.49	0.63	0.47	0.32	0.67	0.49	0.09	0.6
890	4.45	0.74	1.08	0.48	0.57	1	0.33	0.66	0.95	0.3	0.63	0.74	0.25	0.6	0.57	0.28	0.63	0.48	0.28	0.77	0.39	0.24	0.93	0.25	0.32	1	0.12	0.31	0.55	1.03	0.61	0.62	0.98	0.65	0.55	0.77	0.7	0.5	0.58	0.63	0.5	0.49	0.63	0.47	0.32	0.67	0.49	0.09	0.6
891	4.455	0.73	1.08	0.48	0.56	1	0.33	0.65	0.95	0.3	0.62	0.74	0.25	0.58	0.57	0.28	0.62	0.48	0.28	0.75	0.4	0.24	0.92	0.25	0.32	0.98	0.12	0.31	0.54	1.03	0.61	0.62	0.98	0.65	0.55	0.77	0.7	0.5	0.58	0.63	0.5	0.49	0.63	0.46	0.32	0.67	0.49	0.09	0.6
892	4.46	0.73	1.08	0.48	0.55	1.01	0.33	0.64	0.95	0.3	0.61	0.74	0.25	0.57	0.57	0.28	0.61	0.49	0.28	0.74	0.4	0.24	0.91	0.25	0.32	0.96	0.12	0.31	0.54	1.03	0.61	0.61	0.98	0.66	0.55	0.77	0.7	0.5	0.58	0.63	0.5	0.49	0.63	0.46	0.32	0.67	0.49	0.09	0.6
893	4.465	0.72	1.08	0.49	0.55	1.01	0.33	0.64	0.95	0.3	0.6	0.74	0.25	0.56	0.57	0.28	0.59	0.49	0.28	0.73	0.4	0.24	0.89	0.26	0.32	0.95	0.12	0.31	0.53	1.03	0.61	0.6	0.98	0.66	0.54	0.77	0.7	0.49	0.58	0.63	0.5	0.49	0.63	0.46	0.32	0.67	0.49	0.09	0.6
894	4.47	0.71	1.08	0.49	0.54	1.01	0.33	0.63	0.95	0.3	0.59	0.74	0.25	0.55	0.57	0.28	0.58	0.49	0.28	0.71	0.4	0.24	0.88	0.26	0.32	0.93	0.12	0.31	0.52	1.03	0.61	0.6	0.98	0.66	0.54	0.77	0.7	0.49	0.58	0.63	0.49	0.49	0.63	0.46	0.32	0.67	0.49	0.09	0.6
895	4.475	0.71	1.08	0.49	0.53	1.01	0.33	0.62	0.95	0.3	0.58	0.75	0.25	0.53	0.58	0.29	0.57	0.49	0.28	0.7	0.4	0.24	0.86	0.26	0.32	0.91	0.12	0.31	0.52	1.03	0.61	0.59	0.98	0.66	0.53	0.77	0.7	0.48	0.58	0.63	0.49	0.49	0.63	0.46	0.32	0.67	0.49	0.09	0.6
896	4.48	0.7	1.08	0.49	0.53	1.01	0.33	0.62	0.95	0.31	0.58	0.75	0.25	0.52	0.58	0.29	0.55	0.5	0.28	0.69	0.41	0.25	0.85	0.26	0.32	0.89	0.12	0.3	0.51	1.04	0.61	0.58	0.98	0.66	0.53	0.77	0.7	0.48	0.58	0.63	0.49	0.49	0.63	0.46	0.32	0.67	0.49	0.09	0.6
897	4.485	0.69	1.09	0.49	0.52	1.01	0.33	0.61	0.95	0.31	0.57	0.75	0.25	0.51	0.58	0.29	0.54	0.5	0.28	0.67	0.41	0.25	0.83	0.26	0.32	0.87	0.12	0.3	0.5	1.04	0.61	0.58	0.98	0.66	0.52	0.77	0.7	0.48	0.59	0.63	0.49	0.49	0.63	0.46	0.32	0.67	0.49	0.09	0.6
898	4.49	0.69	1.09	0.49	0.51	1.01	0.33	0.6	0.96	0.31	0.56	0.75	0.25	0.5	0.58	0.29	0.53	0.5	0.28	0.66	0.41	0.25	0.82	0.26	0.32	0.85	0.12	0.3	0.5	1.04	0.61	0.57	0.99	0.66	0.52	0.77	0.7	0.47	0.58	0.63	0.48	0.49	0.63	0.46	0.32	0.68	0.49	0.09	0.6
899	4.495	0.68	1.09	0.49	0.51	1.02	0.34	0.6	0.96	0.31	0.55	0.75	0.25	0.49	0.58	0.29	0.52	0.5	0.28	0.65	0.41	0.25	0.8	0.26	0.33	0.83	0.12	0.3	0.49	1.04	0.61	0.56	0.99	0.66	0.51	0.77	0.7	0.47	0.58	0.63	0.48	0.49	0.63	0.46	0.32	0.68	0.49	0.09	0.6
900	4.5	0.67	1.09	0.49	0.5	1.02	0.34	0.59	0.96	0.31	0.54	0.75	0.25	0.48	0.59	0.29	0.5	0.51	0.28	0.63	0.41	0.25	0.79	0.26	0.33	0.82	0.12	0.3	0.48	1.04	0.61	0.56	0.99	0.66	0.51	0.77	0.7	0.47	0.58	0.63	0.48	0.49	0.63	0.46	0.32	0.68	0.49	0.09	0.6
901	4.505	0.67	1.09	0.49	0.5	1.02	0.34	0.58	0.96	0.31	0.53	0.75	0.25	0.47	0.59	0.29	0.49	0.51	0.28	0.62	0.42	0.25	0.77	0.26	0.33	0.8	0.12	0.3	0.48	1.04	0.62	0.55	0.99	0.66	0.5	0.77	0.7	0.47	0.59	0.63	0.48	0.49	0.63	0.45	0.32	0.68	0.49	0.09	0.6
902	4.51	0.66	1.09	0.49	0.49	1.02	0.34	0.58	0.96	0.31	0.52	0.76	0.25	0.45	0.59	0.29	0.48	0.51	0.29	0.61	0.42	0.25	0.76	0.26	0.33	0.78	0.11	0.3	0.47	1.04	0.62	0.55	0.99	0.66	0.5	0.77	0.7	0.46	0.59	0.63	0.48	0.49	0.63	0.45	0.32	0.68	0.49	0.09	0.6
903	4.515	0.66	1.09	0.49	0.48	1.02	0.34	0.57	0.97	0.31	0.51	0.76	0.25	0.44	0.59	0.29	0.47	0.51	0.29	0.59	0.42	0.25	0.74	0.25	0.33	0.76	0.11	0.3	0.46	1.04	0.62	0.54	0.99	0.66	0.49	0.77	0.7	0.46	0.59	0.63	0.47	0.49	0.63	0.45	0.32	0.68	0.49	0.09	0.6
904	4.52	0.65	1.09	0.49	0.48	1.02	0.34	0.56	0.97	0.31	0.5	0.76	0.25	0.43	0.6	0.29	0.45	0.51	0.29	0.58	0.42	0.25	0.73	0.25	0.33	0.74	0.11	0.3	0.46	1.04	0.62	0.53	0.99	0.66	0.49	0.77	0.7	0.46	0.59	0.63	0.47	0.49	0.63	0.45	0.32	0.68	0.49	0.09	0.6
905	4.525	0.64	1.09	0.49	0.47	1.02	0.34	0.56	0.97	0.31	0.49	0.76	0.25	0.42	0.6	0.29	0.44	0.52	0.29	0.57	0.42	0.25	0.71	0.25	0.33	0.72	0.11	0.3	0.45	1.05	0.62	0.53	0.99	0.66	0.48	0.77	0.7	0.46	0.59	0.63	0.47	0.49	0.63	0.45	0.32	0.68	0.49	0.09	0.6
906	4.53	0.64	1.09	0.49	0.46	1.03	0.34	0.55	0.97	0.31	0.48	0.76	0.25	0.41	0.6	0.29	0.43	0.52	0.29	0.55	0.42	0.25	0.7	0.25	0.33	0.7	0.11	0.3	0.44	1.05	0.62	0.52	0.99	0.66	0.48	0.78	0.7	0.45	0.59	0.63	0.47	0.49	0.63	0.45	0.32	0.68	0.49	0.09	0.6
907	4.535	0.63	1.1	0.49	0.46	1.03	0.34	0.54	0.97	0.31	0.47	0.77	0.25	0.4	0.6	0.29	0.42	0.52	0.29	0.54	0.42	0.25	0.68	0.25	0.33	0.68	0.1	0.3	0.44	1.05	0.62	0.52	0.99	0.66	0.48	0.78	0.7	0.45	0.59	0.63	0.47	0.49	0.63	0.45	0.32	0.68	0.49	0.09	0.6
908	4.54	0.62	1.1	0.49	0.45	1.03	0.34	0.54	0.97	0.31	0.46	0.77	0.25	0.39	0.61	0.29	0.41	0.52	0.29	0.53	0.42	0.26	0.66	0.24	0.33	0.66	0.1	0.3	0.43	1.05	0.62	0.51	0.99	0.66	0.47	0.78	0.7	0.45	0.59	0.63	0.47	0.49	0.63	0.44	0.32	0.68	0.49	0.09	0.6
909	4.545	0.62	1.1	0.49	0.44	1.03	0.34	0.53	0.97	0.31	0.45	0.77	0.25	0.38	0.61	0.29	0.39	0.52	0.29	0.51	0.42	0.26	0.65	0.24	0.33	0.64	0.1	0.3	0.42	1.05	0.62	0.5	0.99	0.66	0.47	0.78	0.7	0.45	0.59	0.63	0.46	0.49	0.63	0.44	0.32	0.68	0.49	0.09	0.6
910	4.55	0.61	1.1	0.49	0.44	1.03	0.34	0.52	0.97	0.31	0.44	0.77	0.25	0.37	0.61	0.29	0.38	0.52	0.29	0.5	0.42	0.26	0.63	0.24	0.33	0.62	0.1	0.3	0.42	1.05	0.62	0.5	0.99	0.66	0.46	0.78	0.7	0.44	0.59	0.63	0.46	0.49	0.63	0.44	0.32	0.68	0.49	0.09	0.6
911	4.555	0.6	1.1	0.49	0.43	1.03	0.34	0.51	0.97	0.31	0.43	0.77	0.25	0.35	0.61	0.29	0.37	0.53	0.29	0.49	0.42	0.26	0.62	0.23	0.34	0.6	0.09	0.3	0.41	1.05	0.62	0.49	0.99	0.66	0.46	0.78	0.7	0.44	0.59	0.63	0.46	0.49	0.63	0.44	0.32	0.68	0.49	0.09	0.6
912	4.56	0.6	1.1	0.49	0.42	1.03	0.34	0.51	0.98	0.3	0.42	0.77	0.25	0.34	0.61	0.29	0.36	0.53	0.29	0.47	0.42	0.26	0.6	0.23	0.34	0.58	0.09	0.3	0.41	1.05	0.62	0.49	1	0.66	0.45	0.78	0.7	0.44	0.59	0.63	0.46	0.5	0.63	0.44	0.32	0.67	0.49	0.09	0.6
913	4.565	0.59	1.1	0.49	0.42	1.03	0.34	0.5	0.98	0.3	0.41	0.78	0.25	0.33	0.62	0.29	0.35	0.53	0.29	0.46	0.41	0.26	0.58	0.23	0.34	0.56	0.09	0.3	0.4	1.05	0.62	0.48	1	0.66	0.45	0.78	0.7	0.44	0.59	0.63	0.46	0.49	0.63	0.44	0.32	0.67	0.49	0.09	0.6
914	4.57	0.58	1.1	0.49	0.41	1.04	0.34	0.49	0.98	0.3	0.4	0.78	0.25	0.32	0.62	0.29	0.34	0.53	0.3	0.45	0.41	0.26	0.56	0.22	0.34	0.53	0.09	0.3	0.39	1.05	0.62	0.47	1	0.66	0.45	0.78	0.7	0.43	0.59	0.63	0.45	0.49	0.63	0.44	0.32	0.67	0.49	0.1	0.6
915	4.575	0.58	1.1	0.49	0.4	1.04	0.34	0.48	0.98	0.3	0.39	0.78	0.25	0.31	0.62	0.3	0.33	0.53	0.3	0.44	0.41	0.26	0.55	0.22	0.34	0.51	0.08	0.3	0.39	1.05	0.62	0.47	1	0.66	0.44	0.78	0.7	0.43	0.59	0.63	0.45	0.5	0.63	0.44	0.32	0.68	0.49	0.1	0.6
916	4.58	0.57	1.1	0.49	0.4	1.04	0.34	0.48	0.98	0.3	0.38	0.78	0.25	0.3	0.62	0.3	0.32	0.53	0.3	0.42	0.41	0.26	0.53	0.21	0.34	0.49	0.08	0.3	0.38	1.05	0.62	0.46	1	0.66	0.44	0.78	0.7	0.43	0.59	0.63	0.45	0.5	0.63	0.44	0.32	0.68	0.49	0.1	0.6
917	4.585	0.56	1.1	0.49	0.39	1.04	0.34	0.47	0.98	0.3	0.37	0.78	0.25	0.29	0.62	0.3	0.31	0.53	0.3	0.41	0.41	0.26	0.51	0.21	0.34	0.47	0.08	0.3	0.38	1.05	0.62	0.46	1	0.66	0.43	0.78	0.7	0.43	0.59	0.63	0.45	0.5	0.63	0.44	0.32	0.68	0.49	0.1	0.6
918	4.59	0.56	1.1	0.49	0.38	1.04	0.34	0.46	0.98	0.3	0.36	0.78	0.25	0.28	0.63	0.3	0.3	0.53	0.3	0.4	0.41	0.26	0.49	0.2	0.34	0.45	0.08	0.3	0.37	1.05	0.62	0.45	1	0.66	0.43	0.78	0.7	0.43	0.59	0.63	0.45	0.5	0.63	0.44	0.32	0.67	0.49	0.1	0.6
919	4.595	0.55	1.1	0.49	0.38	1.04	0.34	0.46	0.98	0.3	0.36	0.79	0.25	0.27	0.63	0.3	0.29	0.53	0.3	0.38	0.4	0.26	0.47	0.2	0.34	0.42	0.07	0.3	0.36	1.05	0.62	0.44	1	0.66	0.42	0.78	0.7	0.42	0.59	0.63	0.45	0.49	0.63	0.44	0.32	0.67	0.49	0.1	0.6
920	4.6	0.55	1.1	0.49	0.37	1.04	0.34	0.45	0.98	0.3	0.35	0.79	0.25	0.26	0.63	0.3	0.28	0.53	0.3	0.37	0.4	0.27	0.46	0.2	0.34	0.4	0.07	0.3	0.36	1.05	0.62	0.44	1	0.66	0.42	0.78	0.7	0.42	0.59	0.63	0.44	0.49	0.63	0.44	0.32	0.67	0.49	0.1	0.6
921	4.605	0.54	1.1	0.49	0.37	1.04	0.34	0.44	0.98	0.3	0.34	0.79	0.25	0.25	0.63	0.3	0.27	0.53	0.3	0.36	0.4	0.27	0.44	0.19	0.34	0.38	0.07	0.3	0.35	1.05	0.62	0.43	1	0.66	0.42	0.78	0.7	0.42	0.59	0.63	0.44	0.49	0.63	0.44	0.32	0.67	0.49	0.1	0.6
922	4.61	0.53	1.1	0.49	0.36	1.04	0.34	0.43	0.98	0.3	0.33	0.79	0.25	0.25	0.63	0.3	0.26	0.53	0.3	0.34	0.4	0.27	0.42	0.19	0.34	0.36	0.07	0.3	0.34	1.05	0.62	0.43	1	0.66	0.41	0.78	0.7	0.42	0.59	0.63	0.44	0.49	0.63	0.43	0.32	0.67	0.49	0.1	0.6
923	4.615	0.53	1.1	0.49	0.35	1.04	0.34	0.43	0.98	0.3	0.32	0.79	0.25	0.24	0.63	0.3	0.25	0.53	0.3	0.33	0.4	0.27	0.4	0.18	0.34	0.33	0.06	0.3	0.34	1.05	0.62	0.42	1	0.66	0.41	0.78	0.7	0.41	0.59	0.63	0.44	0.49	0.63	0.43	0.32	0.67	0.49	0.1	0.6
924	4.62	0.52	1.1	0.49	0.34	1.04	0.34	0.42	0.98	0.3	0.31	0.79	0.25	0.23	0.63	0.3	0.24	0.53	0.3	0.32	0.39	0.27	0.38	0.18	0.34	0.31	0.06	0.3	0.33	1.05	0.62	0.42	1	0.66	0.4	0.78	0.7	0.41	0.59	0.63	0.44	0.49	0.63	0.43	0.32	0.67	0.49	0.1	0.59
925	4.625	0.51	1.1	0.49	0.34	1.04	0.34	0.41	0.98	0.3	0.3	0.79	0.25	0.22	0.63	0.3	0.23	0.53	0.3	0.3	0.39	0.27	0.36	0.17	0.34	0.29	0.06	0.3	0.33	1.05	0.62	0.41	0.99	0.65	0.4	0.78	0.7	0.41	0.59	0.63	0.44	0.49	0.63	0.43	0.32	0.67	0.49	0.1	0.59
926	4.63	0.51	1.1	0.49	0.33	1.04	0.34	0.41	0.98	0.3	0.3	0.79	0.25	0.21	0.63	0.3	0.22	0.53	0.3	0.29	0.39	0.27	0.34	0.17	0.34	0.27	0.06	0.3	0.32	1.05	0.62	0.41	0.99	0.65	0.39	0.78	0.7	0.4	0.59	0.63	0.43	0.49	0.63	0.43	0.32	0.67	0.49	0.1	0.59
927	4.635	0.5	1.1	0.49	0.32	1.04	0.34	0.4	0.98	0.3	0.29	0.79	0.25	0.2	0.63	0.3	0.21	0.53	0.31	0.28	0.38	0.27	0.32	0.16	0.35	0.24	0.06	0.3	0.31	1.05	0.62	0.4	0.99	0.65	0.39	0.78	0.7	0.4	0.58	0.63	0.43	0.49	0.63	0.43	0.32	0.67	0.49	0.1	0.59
928	4.64	0.49	1.1	0.49	0.32	1.04	0.34	0.39	0.98	0.3	0.28	0.79	0.25	0.2	0.63	0.3	0.2	0.53	0.31	0.26	0.38	0.27	0.3	0.16	0.35	0.22	0.05	0.3	0.31	1.05	0.62	0.39	0.99	0.65	0.39	0.78	0.7	0.4	0.58	0.63	0.43	0.49	0.63	0.43	0.32	0.67	0.49	0.1	0.59
929	4.645	0.49	1.1	0.49	0.31	1.04	0.34	0.39	0.98	0.3	0.27	0.79	0.25	0.19	0.63	0.3	0.19	0.53	0.31	0.25	0.38	0.27	0.28	0.16	0.35	0.2	0.05	0.3	0.3	1.05	0.62	0.39	0.99	0.65	0.38	0.78	0.7	0.4	0.58	0.63	0.43	0.49	0.63	0.43	0.32	0.67	0.49	0.1	0.59
930	4.65	0.48	1.1	0.49	0.3	1.03	0.34	0.38	0.98	0.3	0.26	0.79	0.25	0.18	0.63	0.3	0.18	0.53	0.31	0.24	0.38	0.27	0.26	0.15	0.35	0.17	0.05	0.3	0.3	1.04	0.62	0.38	0.99	0.65	0.38	0.77	0.7	0.39	0.58	0.63	0.42	0.49	0.63	0.42	0.32	0.67	0.49	0.1	0.59
931	4.655	0.47	1.1	0.49	0.3	1.03	0.34	0.37	0.98	0.3	0.26	0.79	0.25	0.17	0.63	0.31	0.18	0.53	0.31	0.22	0.37	0.27	0.24	0.15	0.34	0.15	0.05	0.3	0.29	1.04	0.62	0.38	0.99	0.65	0.37	0.77	0.7	0.39	0.58	0.63	0.42	0.49	0.63	0.42	0.32	0.67	0.49	0.1	0.59
932	4.66	0.47	1.1	0.49	0.29	1.03	0.34	0.37	0.98	0.3	0.25	0.79	0.25	0.17	0.63	0.31	0.17	0.53	0.31	0.21	0.37	0.27	0.22	0.14	0.34	0.13	0.05	0.3	0.28	1.04	0.62	0.37	0.99	0.65	0.37	0.77	0.7	0.39	0.58	0.63	0.42	0.49	0.63	0.42	0.32	0.67	0.49	0.1	0.59
933	4.665	0.46	1.1	0.49	0.28	1.03	0.34	0.36	0.98	0.3	0.24	0.79	0.25	0.16	0.63	0.31	0.16	0.53	0.31	0.2	0.37	0.27	0.2	0.14	0.34	0.1	0.05	0.3	0.28	1.04	0.62	0.36	0.99	0.65	0.36	0.77	0.69	0.38	0.58	0.63	0.42	0.49	0.63	0.42	0.32	0.67	0.49	0.1	0.59
934	4.67	0.45	1.1	0.49	0.28	1.03	0.34	0.36	0.98	0.3	0.24	0.79	0.25	0.15	0.63	0.31	0.15	0.53	0.31	0.18	0.36	0.27	0.18	0.14	0.34	0.08	0.05	0.3	0.27	1.04	0.62	0.36	0.99	0.65	0.36	0.77	0.69	0.38	0.58	0.63	0.41	0.49	0.63	0.42	0.32	0.67	0.49	0.1	0.59
935	4.675	0.45	1.1	0.49	0.27	1.03	0.34	0.35	0.98	0.3	0.23	0.79	0.25	0.15	0.63	0.31	0.14	0.52	0.31	0.17	0.36	0.27	0.16	0.14	0.34	0.06	0.05	0.3	0.27	1.04	0.62	0.35	0.99	0.65	0.35	0.77	0.69	0.38	0.58	0.63	0.41	0.49	0.63	0.42	0.32	0.67	0.49	0.1	0.59
936	4.68	0.44	1.1	0.48	0.26	1.03	0.34	0.34	0.98	0.3	0.22	0.79	0.25	0.14	0.63	0.31	0.14	0.52	0.31	0.16	0.36	0.27	0.14	0.13	0.34	0.04	0.05	0.3	0.26	1.04	0.62	0.35	0.99	0.65	0.35	0.77	0.69	0.37	0.58	0.63	0.41	0.49	0.63	0.42	0.32	0.67	0.49	0.1	0.59
937	4.685	0.43	1.1	0.48	0.26	1.03	0.34	0.33	0.98	0.3	0.22	0.79	0.25	0.14	0.63	0.31	0.13	0.52	0.31	0.15	0.35	0.27	0.12	0.13	0.34	0.01	0.05	0.3	0.25	1.04	0.62	0.34	0.98	0.65	0.34	0.77	0.69	0.37	0.58	0.63	0.41	0.49	0.63	0.41	0.32	0.67	0.49	0.1	0.59
938	4.69	0.43	1.09	0.48	0.25	1.03	0.34	0.33	0.98	0.3	0.21	0.79	0.25	0.13	0.63	0.31	0.12	0.52	0.31	0.13	0.35	0.27	0.1	0.13	0.34	-0.01	0.06	0.3	0.25	1.03	0.62	0.33	0.98	0.65	0.34	0.77	0.69	0.37	0.58	0.63	0.4	0.49	0.63	0.41	0.32	0.67	0.49	0.1	0.59
939	4.695	0.42	1.09	0.48	0.24	1.03	0.34	0.32	0.97	0.3	0.21	0.78	0.25	0.12	0.62	0.31	0.11	0.52	0.31	0.12	0.35	0.27	0.08	0.13	0.34	-0.03	0.06	0.3	0.24	1.03	0.62	0.33	0.98	0.65	0.34	0.77	0.69	0.36	0.58	0.63	0.4	0.49	0.63	0.41	0.32	0.67	0.49	0.1	0.59
940	4.7	0.41	1.09	0.48	0.23	1.02	0.34	0.31	0.97	0.3	0.2	0.78	0.25	0.12	0.62	0.31	0.11	0.51	0.31	0.11	0.35	0.27	0.06	0.12	0.34	-0.05	0.06	0.3	0.23	1.03	0.62	0.32	0.98	0.65	0.33	0.77	0.69	0.36	0.58	0.63	0.4	0.49	0.63	0.41	0.32	0.67	0.49	0.1	0.59
941	4.705	0.41	1.09	0.48	0.23	1.02	0.34	0.31	0.97	0.3	0.2	0.78	0.25	0.11	0.62	0.31	0.1	0.51	0.31	0.1	0.34	0.27	0.04	0.12	0.34	-0.08	0.06	0.29	0.23	1.03	0.62	0.32	0.98	0.65	0.33	0.77	0.69	0.36	0.58	0.63	0.4	0.49	0.63	0.41	0.32	0.67	0.49	0.1	0.59
942	4.71	0.4	1.09	0.48	0.22	1.02	0.34	0.3	0.97	0.3	0.19	0.78	0.25	0.11	0.62	0.31	0.1	0.51	0.31	0.09	0.34	0.27	0.02	0.12	0.34	-0.1	0.07	0.29	0.22	1.03	0.62	0.31	0.98	0.65	0.32	0.77	0.69	0.35	0.58	0.63	0.39	0.49	0.63	0.4	0.32	0.67	0.49	0.1	0.59
943	4.715	0.39	1.09	0.48	0.21	1.02	0.34	0.29	0.97	0.29	0.19	0.77	0.25	0.1	0.61	0.31	0.09	0.51	0.31	0.07	0.34	0.27	0.01	0.12	0.34	-0.12	0.07	0.29	0.21	1.03	0.62	0.3	0.98	0.65	0.32	0.77	0.69	0.35	0.58	0.63	0.39	0.49	0.62	0.4	0.32	0.67	0.49	0.1	0.59
944	4.72	0.39	1.09	0.48	0.21	1.02	0.34	0.29	0.97	0.29	0.18	0.77	0.25	0.1	0.61	0.31	0.08	0.51	0.31	0.06	0.34	0.27	-0.01	0.12	0.33	-0.14	0.07	0.29	0.21	1.03	0.62	0.3	0.98	0.65	0.31	0.77	0.69	0.35	0.58	0.63	0.39	0.49	0.62	0.4	0.32	0.67	0.49	0.1	0.59
945	4.725	0.38	1.09	0.48	0.2	1.02	0.34	0.28	0.97	0.29	0.18	0.77	0.25	0.1	0.61	0.31	0.08	0.5	0.32	0.05	0.34	0.27	-0.03	0.12	0.33	-0.16	0.08	0.29	0.2	1.03	0.62	0.29	0.98	0.65	0.31	0.77	0.69	0.34	0.58	0.63	0.38	0.49	0.62	0.4	0.32	0.67	0.49	0.1	0.59
946	4.73	0.37	1.09	0.48	0.19	1.02	0.34	0.27	0.96	0.29	0.17	0.76	0.25	0.09	0.61	0.32	0.07	0.5	0.32	0.04	0.34	0.27	-0.05	0.13	0.33	-0.18	0.08	0.29	0.19	1.03	0.62	0.29	0.98	0.65	0.3	0.77	0.69	0.34	0.58	0.63	0.38	0.49	0.62	0.4	0.32	0.67	0.49	0.1	0.59
947	4.735	0.37	1.09	0.48	0.18	1.02	0.34	0.26	0.96	0.29	0.17	0.76	0.26	0.09	0.6	0.32	0.07	0.5	0.32	0.03	0.34	0.27	-0.06	0.13	0.33	-0.19	0.09	0.29	0.19	1.02	0.62	0.28	0.98	0.65	0.3	0.77	0.69	0.33	0.58	0.63	0.38	0.49	0.62	0.39	0.32	0.67	0.49	0.1	0.59
948	4.74	0.36	1.08	0.48	0.18	1.01	0.34	0.26	0.96	0.29	0.17	0.76	0.25	0.09	0.6	0.32	0.06	0.5	0.32	0.02	0.34	0.27	-0.08	0.13	0.33	-0.21	0.09	0.29	0.18	1.02	0.62	0.27	0.98	0.64	0.29	0.76	0.69	0.33	0.58	0.63	0.37	0.49	0.62	0.39	0.32	0.67	0.48	0.1	0.59
949	4.745	0.35	1.08	0.47	0.17	1.01	0.34	0.25	0.96	0.29	0.16	0.75	0.25	0.08	0.6	0.32	0.06	0.5	0.32	0.01	0.34	0.27	-0.1	0.13	0.33	-0.23	0.1	0.29	0.17	1.02	0.62	0.27	0.97	0.64	0.29	0.76	0.69	0.32	0.58	0.63	0.37	0.49	0.62	0.39	0.32	0.67	0.48	0.1	0.59
950	4.75	0.34	1.08	0.47	0.16	1.01	0.34	0.24	0.96	0.29	0.16	0.75	0.25	0.08	0.59	0.32	0.05	0.49	0.32	0	0.34	0.27	-0.11	0.13	0.33	-0.24	0.1	0.29	0.17	1.02	0.62	0.26	0.97	0.64	0.28	0.76	0.69	0.32	0.58	0.62	0.36	0.49	0.62	0.39	0.32	0.67	0.48	0.11	0.59
951	4.755	0.34	1.08	0.47	0.15	1.01	0.34	0.24	0.96	0.29	0.15	0.75	0.25	0.07	0.59	0.32	0.04	0.49	0.32	-0.01	0.34	0.27	-0.12	0.13	0.33	-0.26	0.11	0.29	0.16	1.02	0.61	0.25	0.97	0.64	0.28	0.76	0.69	0.32	0.58	0.62	0.36	0.49	0.62	0.38	0.32	0.67	0.48	0.11	0.59
952	4.76	0.33	1.08	0.47	0.15	1.01	0.34	0.23	0.96	0.29	0.15	0.75	0.25	0.07	0.59	0.32	0.04	0.49	0.32	-0.02	0.34	0.27	-0.14	0.13	0.33	-0.27	0.11	0.29	0.15	1.02	0.61	0.25	0.97	0.64	0.27	0.76	0.69	0.31	0.57	0.62	0.35	0.49	0.62	0.38	0.32	0.67	0.48	0.11	0.59
953	4.765	0.32	1.08	0.47	0.14	1.01	0.34	0.22	0.96	0.29	0.15	0.75	0.25	0.06	0.59	0.32	0.03	0.49	0.32	-0.03	0.34	0.27	-0.15	0.13	0.33	-0.28	0.11	0.29	0.15	1.02	0.61	0.24	0.97	0.64	0.26	0.76	0.69	0.3	0.57	0.62	0.35	0.49	0.62	0.38	0.32	0.67	0.48	0.11	0.59
954	4.77	0.31	1.08	0.47	0.13	1.01	0.34	0.21	0.95	0.29	0.14	0.74	0.25	0.06	0.58	0.32	0.02	0.49	0.32	-0.04	0.34	0.27	-0.16	0.13	0.33	-0.29	0.11	0.29	0.14	1.02	0.61	0.23	0.97	0.64	0.26	0.76	0.69	0.3	0.57	0.62	0.34	0.49	0.62	0.37	0.32	0.67	0.48	0.11	0.59
955	4.775	0.31	1.08	0.47	0.12	1.01	0.34	0.2	0.95	0.29	0.14	0.74	0.25	0.05	0.58	0.32	0.02	0.49	0.32	-0.05	0.33	0.27	-0.17	0.13	0.33	-0.3	0.11	0.29	0.13	1.02	0.61	0.23	0.97	0.64	0.25	0.76	0.69	0.29	0.57	0.62	0.34	0.49	0.62	0.37	0.32	0.67	0.48	0.11	0.59
956	4.78	0.3	1.08	0.47	0.12	1	0.34	0.2	0.95	0.29	0.13	0.74	0.25	0.04	0.58	0.32	0.01	0.49	0.32	-0.05	0.33	0.27	-0.18	0.13	0.33	-0.31	0.11	0.29	0.13	1.02	0.61	0.22	0.97	0.64	0.25	0.76	0.69	0.29	0.57	0.62	0.33	0.49	0.62	0.37	0.32	0.67	0.48	0.11	0.59
957	4.785	0.29	1.08	0.47	0.11	1	0.33	0.19	0.95	0.29	0.12	0.74	0.25	0.04	0.58	0.32	0	0.49	0.32	-0.06	0.33	0.27	-0.18	0.13	0.33	-0.32	0.11	0.29	0.12	1.02	0.61	0.21	0.97	0.64	0.24	0.76	0.69	0.28	0.57	0.62	0.33	0.49	0.62	0.36	0.32	0.67	0.48	0.11	0.59
958	4.79	0.29	1.07	0.47	0.1	1	0.33	0.18	0.95	0.29	0.11	0.74	0.25	0.03	0.58	0.32	-0.01	0.49	0.32	-0.07	0.33	0.27	-0.19	0.13	0.33	-0.32	0.11	0.3	0.11	1.02	0.61	0.21	0.97	0.64	0.23	0.76	0.69	0.28	0.57	0.62	0.32	0.49	0.62	0.36	0.32	0.67	0.47	0.12	0.59
959	4.795	0.28	1.07	0.47	0.09	1	0.33	0.17	0.95	0.29	0.11	0.74	0.25	0.02	0.58	0.32	-0.02	0.49	0.32	-0.08	0.33	0.27	-0.19	0.13	0.33	-0.33	0.1	0.3	0.1	1.01	0.61	0.2	0.97	0.64	0.23	0.76	0.69	0.27	0.57	0.62	0.32	0.49	0.62	0.36	0.32	0.67	0.47	0.12	0.59
960	4.8	0.27	1.07	0.47	0.08	1	0.33	0.17	0.95	0.29	0.1	0.74	0.25	0	0.58	0.32	-0.03	0.49	0.32	-0.08	0.33	0.27	-0.2	0.13	0.33	-0.33	0.1	0.3	0.1	1.01	0.61	0.19	0.97	0.64	0.22	0.76	0.69	0.26	0.57	0.63	0.31	0.49	0.62	0.35	0.32	0.67	0.47	0.12	0.59
961	4.805	0.26	1.07	0.46	0.08	1	0.33	0.16	0.95	0.29	0.08	0.74	0.24	-0.01	0.59	0.32	-0.03	0.49	0.32	-0.09	0.33	0.27	-0.2	0.12	0.33	-0.33	0.1	0.3	0.09	1.01	0.61	0.18	0.97	0.64	0.21	0.76	0.69	0.26	0.57	0.63	0.3	0.49	0.62	0.35	0.32	0.67	0.47	0.12	0.59
962	4.81	0.26	1.07	0.46	0.07	1	0.33	0.15	0.95	0.29	0.07	0.74	0.24	-0.02	0.59	0.32	-0.04	0.48	0.32	-0.09	0.33	0.27	-0.2	0.12	0.34	-0.33	0.09	0.3	0.08	1.01	0.61	0.18	0.96	0.64	0.2	0.76	0.69	0.25	0.57	0.63	0.3	0.49	0.62	0.34	0.32	0.67	0.47	0.12	0.59
963	4.815	0.25	1.07	0.46	0.06	1	0.33	0.14	0.95	0.29	0.06	0.74	0.24	-0.03	0.59	0.32	-0.05	0.48	0.32	-0.1	0.33	0.27	-0.2	0.12	0.34	-0.34	0.09	0.3	0.07	1.01	0.61	0.17	0.96	0.64	0.2	0.76	0.69	0.24	0.57	0.63	0.29	0.49	0.62	0.34	0.32	0.67	0.47	0.12	0.6
964	4.82	0.24	1.07	0.46	0.05	1	0.33	0.14	0.95	0.28	0.05	0.74	0.24	-0.04	0.59	0.32	-0.06	0.48	0.32	-0.11	0.32	0.27	-0.2	0.12	0.34	-0.34	0.08	0.3	0.07	1.01	0.61	0.16	0.96	0.63	0.19	0.76	0.69	0.23	0.57	0.63	0.28	0.49	0.62	0.33	0.32	0.67	0.46	0.13	0.6
965	4.825	0.23	1.07	0.46	0.05	1	0.33	0.13	0.95	0.28	0.04	0.74	0.24	-0.04	0.59	0.32	-0.07	0.48	0.32	-0.11	0.32	0.27	-0.21	0.11	0.34	-0.34	0.08	0.3	0.06	1.01	0.61	0.15	0.96	0.63	0.18	0.76	0.69	0.22	0.57	0.63	0.27	0.49	0.62	0.33	0.32	0.67	0.46	0.13	0.6
966	4.83	0.22	1.07	0.46	0.04	1	0.33	0.12	0.95	0.28	0.03	0.74	0.24	-0.05	0.59	0.32	-0.07	0.48	0.32	-0.12	0.32	0.27	-0.21	0.11	0.34	-0.34	0.08	0.31	0.05	1.01	0.61	0.15	0.96	0.63	0.17	0.76	0.68	0.22	0.57	0.63	0.27	0.49	0.63	0.32	0.32	0.67	0.46	0.13	0.6
967	4.835	0.22	1.07	0.46	0.03	1	0.32	0.11	0.94	0.28	0.02	0.74	0.24	-0.06	0.59	0.32	-0.08	0.48	0.32	-0.12	0.32	0.27	-0.21	0.11	0.34	-0.34	0.07	0.31	0.04	1.01	0.61	0.14	0.96	0.63	0.16	0.76	0.68	0.21	0.57	0.63	0.26	0.49	0.63	0.32	0.32	0.67	0.45	0.13	0.6
968	4.84	0.21	1.07	0.46	0.02	1	0.32	0.1	0.94	0.28	0.01	0.74	0.24	-0.07	0.59	0.32	-0.09	0.48	0.32	-0.12	0.32	0.27	-0.21	0.11	0.34	-0.35	0.07	0.31	0.03	1.01	0.6	0.13	0.96	0.63	0.16	0.76	0.68	0.2	0.57	0.63	0.25	0.49	0.63	0.31	0.33	0.68	0.45	0.14	0.6
969	4.845	0.2	1.07	0.46	0.01	1	0.32	0.09	0.94	0.28	0	0.74	0.25	-0.08	0.59	0.32	-0.09	0.48	0.32	-0.13	0.31	0.27	-0.22	0.11	0.34	-0.35	0.07	0.31	0.03	1.01	0.6	0.12	0.96	0.63	0.15	0.76	0.68	0.19	0.57	0.63	0.24	0.49	0.63	0.3	0.33	0.68	0.45	0.14	0.6
970	4.85	0.19	1.07	0.46	0	1	0.32	0.09	0.95	0.28	-0.01	0.74	0.25	-0.08	0.59	0.32	-0.1	0.48	0.32	-0.13	0.31	0.27	-0.22	0.1	0.34	-0.35	0.06	0.31	0.02	1.01	0.6	0.11	0.96	0.63	0.14	0.76	0.68	0.18	0.56	0.63	0.23	0.49	0.63	0.3	0.33	0.68	0.44	0.14	0.6
971	4.855	0.18	1.07	0.45	-0.01	1	0.32	0.08	0.95	0.28	-0.02	0.75	0.25	-0.09	0.58	0.32	-0.1	0.48	0.32	-0.14	0.31	0.27	-0.23	0.1	0.34	-0.35	0.06	0.31	0.01	1.01	0.6	0.11	0.96	0.63	0.13	0.76	0.68	0.17	0.56	0.63	0.22	0.49	0.63	0.29	0.33	0.68	0.44	0.15	0.6
972	4.86	0.18	1.07	0.45	-0.01	1	0.32	0.07	0.95	0.28	-0.03	0.75	0.25	-0.1	0.58	0.32	-0.11	0.47	0.32	-0.15	0.31	0.27	-0.23	0.1	0.34	-0.35	0.06	0.31	0	1.01	0.6	0.1	0.96	0.63	0.12	0.76	0.68	0.16	0.56	0.63	0.21	0.49	0.63	0.29	0.33	0.68	0.44	0.15	0.6
973	4.865	0.17	1.07	0.45	-0.02	1	0.32	0.06	0.95	0.28	-0.04	0.74	0.25	-0.1	0.58	0.32	-0.12	0.47	0.32	-0.15	0.31	0.27	-0.23	0.1	0.34	-0.36	0.05	0.31	-0.01	1.01	0.6	0.09	0.96	0.63	0.11	0.76	0.68	0.15	0.56	0.63	0.2	0.49	0.63	0.28	0.33	0.68	0.43	0.15	0.6
974	4.87	0.16	1.07	0.45	-0.03	1	0.32	0.05	0.95	0.27	-0.05	0.74	0.25	-0.11	0.58	0.31	-0.12	0.47	0.32	-0.16	0.31	0.27	-0.23	0.1	0.34	-0.36	0.05	0.31	-0.01	1.01	0.6	0.08	0.96	0.63	0.11	0.76	0.68	0.14	0.56	0.63	0.19	0.49	0.63	0.27	0.34	0.68	0.43	0.15	0.6
975	4.875	0.15	1.07	0.45	-0.04	1	0.32	0.04	0.95	0.27	-0.06	0.74	0.25	-0.11	0.58	0.31	-0.13	0.47	0.31	-0.17	0.31	0.27	-0.24	0.1	0.34	-0.36	0.05	0.31	-0.02	1.01	0.6	0.07	0.96	0.62	0.1	0.76	0.68	0.13	0.56	0.63	0.18	0.49	0.63	0.27	0.34	0.68	0.42	0.16	0.6
976	4.88	0.14	1.07	0.45	-0.05	1	0.32	0.03	0.95	0.27	-0.06	0.74	0.24	-0.12	0.58	0.31	-0.14	0.47	0.31	-0.17	0.31	0.27	-0.24	0.1	0.34	-0.36	0.04	0.31	-0.03	1.01	0.6	0.06	0.96	0.62	0.09	0.75	0.68	0.12	0.56	0.63	0.17	0.49	0.63	0.26	0.34	0.68	0.41	0.16	0.6
977	4.885	0.14	1.07	0.45	-0.06	1	0.32	0.02	0.95	0.27	-0.07	0.74	0.24	-0.13	0.58	0.31	-0.15	0.47	0.31	-0.18	0.31	0.27	-0.24	0.1	0.34	-0.36	0.04	0.31	-0.04	1.01	0.59	0.06	0.96	0.62	0.08	0.75	0.68	0.11	0.56	0.63	0.16	0.49	0.64	0.25	0.34	0.68	0.41	0.17	0.61
978	4.89	0.13	1.07	0.45	-0.07	1	0.32	0.01	0.95	0.27	-0.07	0.74	0.24	-0.13	0.58	0.31	-0.16	0.48	0.31	-0.19	0.31	0.27	-0.24	0.1	0.34	-0.36	0.04	0.31	-0.05	1.01	0.59	0.05	0.96	0.62	0.07	0.75	0.68	0.1	0.56	0.64	0.15	0.49	0.64	0.24	0.35	0.69	0.4	0.17	0.61
979	4.895	0.12	1.07	0.44	-0.07	1	0.32	0	0.95	0.27	-0.08	0.74	0.24	-0.14	0.58	0.31	-0.16	0.48	0.31	-0.19	0.31	0.27	-0.24	0.1	0.34	-0.36	0.04	0.31	-0.05	1.01	0.59	0.04	0.96	0.62	0.06	0.75	0.68	0.09	0.56	0.64	0.14	0.49	0.64	0.23	0.35	0.69	0.39	0.17	0.61
980	4.9	0.11	1.07	0.44	-0.08	1	0.32	-0.01	0.95	0.27	-0.08	0.74	0.24	-0.15	0.58	0.31	-0.17	0.48	0.31	-0.2	0.31	0.27	-0.25	0.1	0.34	-0.36	0.03	0.31	-0.06	1.01	0.59	0.03	0.96	0.62	0.05	0.75	0.68	0.07	0.56	0.64	0.12	0.49	0.64	0.22	0.35	0.69	0.39	0.18	0.61
981	4.905	0.11	1.07	0.44	-0.09	1	0.32	-0.02	0.95	0.26	-0.09	0.74	0.24	-0.16	0.59	0.31	-0.18	0.48	0.31	-0.2	0.31	0.27	-0.25	0.1	0.34	-0.37	0.03	0.31	-0.07	1.01	0.59	0.03	0.96	0.62	0.04	0.75	0.68	0.06	0.56	0.64	0.11	0.49	0.64	0.21	0.35	0.69	0.38	0.18	0.61
982	4.91	0.1	1.07	0.44	-0.1	1	0.32	-0.02	0.95	0.26	-0.1	0.74	0.24	-0.17	0.59	0.31	-0.19	0.48	0.31	-0.21	0.31	0.27	-0.25	0.1	0.34	-0.37	0.03	0.31	-0.08	1.01	0.59	0.02	0.96	0.62	0.03	0.75	0.68	0.05	0.56	0.64	0.1	0.49	0.64	0.2	0.35	0.69	0.37	0.19	0.61
983	4.915	0.09	1.07	0.44	-0.1	1	0.31	-0.03	0.95	0.26	-0.11	0.74	0.24	-0.18	0.59	0.31	-0.19	0.48	0.31	-0.22	0.31	0.27	-0.25	0.1	0.34	-0.37	0.03	0.31	-0.08	1.01	0.59	0.01	0.96	0.62	0.02	0.75	0.68	0.04	0.56	0.64	0.09	0.49	0.64	0.19	0.36	0.69	0.36	0.2	0.61
984	4.92	0.08	1.07	0.44	-0.11	1	0.31	-0.04	0.96	0.26	-0.11	0.74	0.24	-0.19	0.59	0.31	-0.2	0.48	0.31	-0.22	0.31	0.27	-0.25	0.1	0.34	-0.37	0.03	0.31	-0.09	1.01	0.59	NaN	NaN	NaN	0.01	0.75	0.68	0.02	0.56	0.64	0.07	0.49	0.65	0.18	0.36	0.69	0.35	0.2	0.61
985	4.925	0.08	1.07	0.44	-0.12	1.01	0.31	-0.04	0.96	0.26	-0.12	0.75	0.23	-0.19	0.59	0.31	-0.21	0.48	0.31	-0.23	0.32	0.27	-0.25	0.1	0.34	-0.37	0.03	0.31	-0.1	1.01	0.59	-0.01	0.96	0.62	0	0.75	0.68	0.01	0.56	0.64	0.06	0.49	0.65	0.17	0.36	0.69	0.34	0.21	0.61
986	4.93	0.07	1.07	0.44	-0.12	1.01	0.31	-0.05	0.96	0.26	-0.13	0.75	0.23	-0.2	0.59	0.31	-0.21	0.48	0.31	-0.23	0.32	0.27	-0.25	0.1	0.34	-0.37	0.03	0.31	-0.1	1.01	0.58	-0.01	0.96	0.62	-0.01	0.75	0.68	0	0.55	0.64	0.05	0.49	0.65	0.16	0.36	0.69	0.33	0.21	0.61
987	4.935	0.06	1.07	0.44	-0.13	1.01	0.31	-0.06	0.96	0.26	-0.14	0.75	0.23	-0.21	0.59	0.31	-0.22	0.48	0.31	-0.24	0.32	0.26	-0.25	0.1	0.34	-0.37	0.03	0.31	-0.11	1.01	0.58	-0.02	0.96	0.62	-0.01	0.75	0.68	-0.01	0.55	0.65	0.03	0.49	0.65	0.14	0.36	0.69	0.32	0.22	0.61
988	4.94	0.06	1.07	0.44	-0.14	1.01	0.31	-0.06	0.96	0.26	-0.15	0.75	0.23	-0.21	0.59	0.31	-0.23	0.48	0.31	-0.24	0.31	0.26	-0.26	0.1	0.34	-0.37	0.03	0.31	-0.12	1.01	0.58	-0.03	0.96	0.61	-0.02	0.75	0.68	-0.03	0.55	0.65	0.02	0.49	0.65	0.13	0.36	0.69	0.31	0.22	0.61
989	4.945	0.05	1.07	0.44	-0.14	1.01	0.31	-0.07	0.96	0.26	-0.16	0.75	0.23	-0.22	0.59	0.3	-0.23	0.48	0.31	-0.24	0.31	0.26	-0.26	0.1	0.34	-0.37	0.03	0.31	-0.13	1.01	0.58	-0.03	0.95	0.61	-0.03	0.75	0.68	-0.04	0.55	0.65	0	0.49	0.65	0.12	0.36	0.69	0.3	0.23	0.61
990	4.95	0.04	1.07	0.44	-0.15	1.01	0.31	-0.07	0.96	0.26	-0.16	0.75	0.23	-0.22	0.59	0.3	-0.24	0.48	0.3	-0.25	0.31	0.26	-0.26	0.1	0.34	-0.37	0.03	0.31	-0.13	1.01	0.58	-0.04	0.95	0.61	-0.04	0.75	0.68	-0.05	0.55	0.65	-0.01	0.49	0.65	0.1	0.36	0.69	0.29	0.24	0.61
991	4.955	0.04	1.07	0.44	-0.15	1.01	0.3	-0.08	0.96	0.26	-0.17	0.76	0.23	-0.23	0.59	0.3	-0.24	0.48	0.3	-0.25	0.31	0.26	-0.26	0.1	0.34	-0.37	0.03	0.31	-0.14	1.01	0.58	-0.05	0.95	0.61	-0.05	0.75	0.68	-0.07	0.55	0.65	-0.03	0.49	0.65	0.09	0.36	0.69	0.28	0.24	0.61
992	4.96	0.03	1.07	0.44	-0.16	1.01	0.3	-0.08	0.96	0.26	-0.18	0.76	0.23	-0.23	0.59	0.3	-0.25	0.48	0.3	-0.25	0.31	0.26	-0.26	0.1	0.34	-0.37	0.03	0.31	-0.15	1.01	0.58	NaN	NaN	NaN	-0.06	0.75	0.68	-0.08	0.55	0.65	-0.04	0.49	0.65	0.07	0.37	0.69	0.27	0.24	0.6
993	4.965	0.03	1.07	0.44	-0.17	1.01	0.3	-0.09	0.96	0.26	-0.18	0.76	0.23	-0.24	0.59	0.3	-0.25	0.48	0.3	-0.26	0.31	0.26	-0.26	0.1	0.34	-0.37	0.03	0.31	-0.15	1.01	0.58	NaN	NaN	NaN	-0.07	0.75	0.68	-0.09	0.56	0.65	-0.05	0.49	0.65	0.06	0.37	0.69	0.25	0.25	0.6
994	4.97	0.02	1.07	0.44	-0.17	1.01	0.3	-0.09	0.96	0.26	-0.19	0.75	0.23	-0.24	0.59	0.3	-0.25	0.48	0.3	-0.26	0.31	0.26	-0.26	0.1	0.34	-0.37	0.02	0.31	-0.16	1.01	0.58	-0.07	0.95	0.61	-0.08	0.75	0.68	-0.11	0.56	0.65	-0.07	0.49	0.65	0.05	0.37	0.69	0.24	0.25	0.6
995	4.975	0.01	1.07	0.44	-0.18	1.01	0.3	-0.1	0.96	0.26	-0.19	0.75	0.22	-0.25	0.59	0.3	-0.26	0.48	0.3	-0.26	0.31	0.26	-0.26	0.1	0.34	-0.37	0.02	0.31	-0.17	1.01	0.58	NaN	NaN	NaN	-0.09	0.75	0.68	-0.12	0.56	0.65	-0.08	0.49	0.65	0.03	0.37	0.69	0.22	0.25	0.6
996	4.98	0	1.07	0.44	-0.19	1.01	0.3	-0.11	0.96	0.26	-0.2	0.75	0.22	-0.25	0.59	0.3	-0.26	0.48	0.3	-0.26	0.31	0.26	-0.26	0.1	0.34	-0.37	0.02	0.31	-0.17	1.01	0.58	NaN	NaN	NaN	-0.1	0.75	0.68	-0.13	0.56	0.65	-0.1	0.49	0.65	0.02	0.37	0.69	0.21	0.26	0.6
997	4.985	0	1.07	0.44	-0.19	1.01	0.3	-0.11	0.96	0.26	-0.2	0.75	0.22	-0.26	0.59	0.3	-0.26	0.48	0.3	-0.26	0.31	0.26	-0.26	0.1	0.34	-0.37	0.02	0.31	-0.18	1.01	0.58	NaN	NaN	NaN	-0.11	0.75	0.67	-0.14	0.56	0.65	-0.11	0.49	0.65	0	0.37	0.69	0.2	0.26	0.6
998	4.99	0	1.07	0.44	-0.2	1.01	0.29	-0.12	0.96	0.25	-0.2	0.75	0.22	-0.26	0.59	0.3	-0.27	0.48	0.3	-0.26	0.31	0.26	-0.26	0.1	0.34	-0.37	0.02	0.31	-0.18	1.01	0.58	-0.1	0.96	0.61	-0.12	0.75	0.67	-0.16	0.56	0.65	-0.12	0.49	0.65	-0.01	0.37	0.69	0.19	0.27	0.6
999	4.995	NaN	NaN	NaN	-0.2	1.01	0.29	-0.13	0.96	0.25	-0.21	0.75	0.22	-0.27	0.59	0.3	-0.27	0.48	0.3	-0.27	0.31	0.26	-0.26	0.1	0.34	-0.37	0.02	0.31	-0.19	1.02	0.58	-0.1	0.96	0.61	-0.13	0.75	0.67	-0.17	0.56	0.65	-0.14	0.5	0.65	-0.02	0.38	0.69	0.18	0.27	0.6
1000	5	NaN	NaN	NaN	-0.21	1.01	0.29	-0.13	0.96	0.25	-0.21	0.75	0.22	-0.27	0.59	0.3	-0.27	0.48	0.3	-0.27	0.31	0.26	-0.26	0.1	0.34	-0.37	0.02	0.31	-0.2	1.02	0.58	-0.11	0.96	0.61	-0.14	0.75	0.67	-0.18	0.56	0.65	-0.15	0.5	0.65	-0.04	0.38	0.69	0.17	0.27	0.6
1001	5.005	NaN	NaN	NaN	-0.22	1.01	0.29	-0.14	0.96	0.25	-0.22	0.75	0.22	-0.27	0.59	0.3	-0.28	0.48	0.3	-0.27	0.31	0.26	-0.26	0.1	0.34	-0.37	0.02	0.31	-0.2	1.02	0.58	-0.11	0.96	0.61	-0.15	0.75	0.67	-0.2	0.57	0.65	-0.16	0.5	0.65	-0.05	0.38	0.69	0.15	0.27	0.6
1002	5.01	-0.03	1.07	0.44	-0.22	1.01	0.29	-0.14	0.96	0.25	-0.22	0.75	0.22	-0.28	0.59	0.3	-0.28	0.48	0.3	-0.27	0.31	0.26	-0.26	0.1	0.34	-0.37	0.02	0.31	-0.21	1.02	0.58	-0.12	0.96	0.61	-0.16	0.75	0.67	-0.21	0.57	0.64	-0.18	0.5	0.65	-0.06	0.38	0.69	0.14	0.28	0.6
1003	5.015	NaN	NaN	NaN	-0.23	1.02	0.29	-0.15	0.96	0.25	-0.23	0.75	0.22	-0.28	0.59	0.3	-0.28	0.48	0.3	-0.27	0.31	0.26	-0.26	0.1	0.34	-0.37	0.02	0.31	-0.22	1.02	0.57	-0.13	0.96	0.61	-0.17	0.76	0.67	-0.22	0.57	0.64	-0.19	0.5	0.65	-0.08	0.39	0.69	0.12	0.28	0.6
1004	5.02	NaN	NaN	NaN	-0.23	1.02	0.29	-0.16	0.96	0.25	-0.23	0.75	0.22	-0.29	0.59	0.3	-0.28	0.48	0.3	-0.27	0.31	0.26	-0.26	0.1	0.34	-0.37	0.02	0.31	-0.22	1.02	0.57	NaN	NaN	NaN	-0.18	0.76	0.67	-0.23	0.57	0.64	-0.2	0.5	0.65	-0.09	0.39	0.69	0.11	0.28	0.6
1005	5.025	NaN	NaN	NaN	-0.24	1.02	0.29	-0.16	0.96	0.25	-0.24	0.75	0.22	-0.29	0.59	0.3	-0.29	0.48	0.3	-0.27	0.31	0.26	-0.26	0.1	0.34	-0.37	0.02	0.31	-0.23	1.02	0.57	-0.14	0.96	0.61	-0.19	0.76	0.67	-0.25	0.57	0.64	-0.22	0.51	0.65	-0.1	0.39	0.69	0.09	0.28	0.6
1006	5.03	NaN	NaN	NaN	-0.24	1.02	0.29	-0.17	0.97	0.25	-0.24	0.75	0.22	-0.29	0.59	0.3	-0.29	0.48	0.3	-0.27	0.31	0.26	-0.26	0.1	0.34	-0.37	0.02	0.31	-0.23	1.02	0.57	NaN	NaN	NaN	-0.2	0.76	0.67	-0.26	0.58	0.64	-0.23	0.51	0.65	-0.12	0.39	0.68	0.08	0.27	0.6
1007	5.035	NaN	NaN	NaN	-0.25	1.02	0.29	-0.17	0.97	0.25	-0.24	0.75	0.22	-0.3	0.59	0.3	-0.29	0.48	0.3	-0.27	0.31	0.26	-0.26	0.1	0.34	-0.37	0.02	0.31	-0.24	1.03	0.57	-0.15	0.97	0.61	-0.21	0.76	0.67	-0.27	0.58	0.64	-0.24	0.51	0.65	-0.13	0.39	0.68	0.06	0.28	0.59
1008	5.04	NaN	NaN	NaN	-0.26	1.02	0.29	-0.18	0.97	0.25	-0.25	0.75	0.22	-0.3	0.59	0.3	-0.29	0.48	0.3	-0.28	0.31	0.26	-0.26	0.1	0.34	-0.37	0.02	0.31	-0.25	1.03	0.57	NaN	NaN	NaN	-0.22	0.76	0.67	-0.28	0.58	0.64	-0.25	0.51	0.65	-0.14	0.4	0.68	0.05	0.27	0.59
1009	5.045	NaN	NaN	NaN	-0.26	1.02	0.29	-0.18	0.97	0.25	-0.25	0.75	0.22	-0.3	0.59	0.3	-0.3	0.48	0.3	-0.28	0.31	0.26	-0.26	0.1	0.34	-0.37	0.02	0.31	-0.25	1.03	0.57	NaN	NaN	NaN	-0.24	0.77	0.67	-0.3	0.58	0.64	-0.27	0.51	0.64	-0.15	0.4	0.68	0.04	0.27	0.59
1010	5.05	NaN	NaN	NaN	-0.27	1.02	0.29	-0.19	0.97	0.25	-0.26	0.75	0.22	-0.3	0.59	0.3	-0.3	0.48	0.3	-0.28	0.31	0.26	-0.26	0.1	0.34	-0.37	0.02	0.31	-0.26	1.03	0.57	-0.17	0.97	0.6	-0.25	0.77	0.67	-0.31	0.58	0.64	-0.28	0.52	0.64	-0.17	0.4	0.68	0.02	0.27	0.59
1011	5.055	NaN	NaN	NaN	-0.28	1.02	0.29	-0.2	0.97	0.25	-0.26	0.75	0.22	-0.31	0.59	0.3	-0.3	0.48	0.3	-0.28	0.31	0.26	-0.26	0.1	0.34	-0.37	0.02	0.31	-0.27	1.03	0.57	NaN	NaN	NaN	-0.26	0.77	0.67	-0.32	0.59	0.64	-0.29	0.52	0.64	-0.18	0.4	0.68	0.01	0.27	0.59
1012	5.06	NaN	NaN	NaN	-0.28	1.03	0.29	-0.2	0.97	0.25	-0.27	0.76	0.22	-0.31	0.59	0.3	-0.3	0.48	0.3	-0.28	0.31	0.26	-0.26	0.1	0.34	-0.37	0.02	0.31	-0.27	1.03	0.57	-0.19	0.97	0.6	-0.27	0.77	0.67	-0.33	0.59	0.64	-0.3	0.52	0.64	-0.2	0.4	0.68	-0.01	0.27	0.59
1013	5.065	NaN	NaN	NaN	-0.29	1.03	0.29	-0.21	0.97	0.25	-0.27	0.76	0.22	-0.31	0.59	0.3	-0.3	0.48	0.3	-0.28	0.31	0.26	-0.26	0.1	0.34	-0.37	0.02	0.31	-0.28	1.03	0.57	NaN	NaN	NaN	-0.28	0.77	0.67	-0.34	0.59	0.64	-0.31	0.52	0.64	-0.21	0.4	0.68	-0.02	0.27	0.59
1014	5.07	NaN	NaN	NaN	-0.29	1.03	0.29	-0.21	0.97	0.25	-0.27	0.76	0.22	-0.31	0.59	0.3	-0.31	0.48	0.3	-0.29	0.31	0.26	-0.26	0.1	0.34	-0.37	0.02	0.31	-0.29	1.04	0.57	NaN	NaN	NaN	-0.29	0.78	0.67	-0.35	0.59	0.64	-0.33	0.53	0.64	-0.22	0.4	0.68	-0.04	0.26	0.59
1015	5.075	NaN	NaN	NaN	-0.3	1.03	0.29	-0.22	0.97	0.25	-0.28	0.76	0.22	-0.32	0.59	0.3	-0.31	0.48	0.3	-0.29	0.31	0.26	-0.26	0.1	0.34	-0.37	0.02	0.31	-0.29	1.04	0.57	-0.22	0.97	0.6	-0.3	0.78	0.67	-0.36	0.6	0.63	-0.34	0.53	0.64	-0.24	0.4	0.68	-0.05	0.26	0.59
1016	5.08	NaN	NaN	NaN	-0.31	1.03	0.29	-0.22	0.98	0.25	-0.28	0.76	0.22	-0.32	0.59	0.3	-0.31	0.48	0.3	-0.29	0.32	0.26	-0.26	0.1	0.34	-0.37	0.02	0.31	-0.3	1.04	0.57	-0.22	0.98	0.6	-0.31	0.78	0.67	-0.38	0.6	0.63	-0.35	0.53	0.64	-0.25	0.4	0.68	-0.07	0.26	0.59
1017	5.085	NaN	NaN	NaN	-0.31	1.03	0.29	-0.23	0.98	0.25	-0.28	0.76	0.22	-0.32	0.59	0.3	-0.31	0.48	0.3	-0.29	0.32	0.26	-0.26	0.1	0.34	-0.37	0.02	0.31	-0.31	1.04	0.57	-0.23	0.98	0.6	-0.31	0.78	0.67	-0.38	0.6	0.63	-0.36	0.53	0.63	-0.26	0.4	0.67	-0.08	0.25	0.59
1018	5.09	NaN	NaN	NaN	-0.32	1.03	0.29	-0.23	0.98	0.25	-0.29	0.76	0.22	-0.32	0.59	0.3	-0.31	0.48	0.3	-0.29	0.32	0.26	-0.26	0.1	0.34	-0.37	0.02	0.31	-0.31	1.04	0.57	-0.24	0.98	0.61	-0.32	0.78	0.67	-0.39	0.6	0.63	-0.37	0.53	0.63	-0.28	0.4	0.67	-0.1	0.25	0.59
1019	5.095	NaN	NaN	NaN	-0.32	1.03	0.29	-0.24	0.98	0.25	-0.29	0.76	0.22	-0.32	0.59	0.3	-0.31	0.48	0.3	-0.29	0.32	0.26	-0.26	0.1	0.34	-0.37	0.02	0.31	-0.32	1.04	0.57	-0.25	0.98	0.61	-0.33	0.78	0.67	-0.4	0.6	0.63	-0.38	0.53	0.63	-0.29	0.4	0.67	-0.12	0.25	0.59
1020	5.1	NaN	NaN	NaN	-0.33	1.03	0.29	-0.24	0.98	0.25	-0.3	0.76	0.22	-0.33	0.59	0.3	-0.31	0.48	0.3	-0.29	0.32	0.26	-0.26	0.1	0.34	-0.37	0.02	0.31	-0.32	1.04	0.57	-0.25	0.98	0.61	-0.34	0.78	0.67	-0.41	0.61	0.63	-0.39	0.53	0.63	-0.3	0.4	0.67	-0.13	0.24	0.59
1021	5.105	NaN	NaN	NaN	-0.33	1.03	0.29	-0.25	0.98	0.25	-0.3	0.76	0.22	-0.33	0.59	0.3	-0.32	0.48	0.3	-0.29	0.32	0.26	-0.26	0.1	0.34	-0.37	0.02	0.31	-0.33	1.04	0.57	NaN	NaN	NaN	-0.35	0.78	0.67	-0.42	0.61	0.63	-0.4	0.54	0.63	-0.31	0.4	0.67	-0.15	0.24	0.59
1022	5.11	NaN	NaN	NaN	-0.34	1.03	0.29	-0.25	0.98	0.25	-0.3	0.76	0.22	-0.33	0.59	0.3	-0.32	0.48	0.3	-0.29	0.32	0.26	-0.26	0.1	0.34	-0.37	0.02	0.31	-0.34	1.05	0.56	-0.27	0.98	0.61	-0.35	0.79	0.67	-0.43	0.61	0.63	-0.41	0.54	0.63	-0.33	0.4	0.67	-0.17	0.23	0.59
1023	5.115	NaN	NaN	NaN	-0.35	1.03	0.29	-0.26	0.98	0.25	-0.31	0.76	0.22	-0.33	0.59	0.3	-0.32	0.48	0.3	-0.29	0.32	0.26	-0.26	0.1	0.34	-0.37	0.02	0.31	-0.34	1.05	0.56	-0.27	0.98	0.61	-0.36	0.79	0.66	-0.44	0.61	0.62	-0.42	0.54	0.62	-0.34	0.4	0.67	-0.18	0.23	0.58
1024	5.12	NaN	NaN	NaN	-0.35	1.03	0.29	-0.26	0.98	0.25	-0.31	0.76	0.22	-0.34	0.59	0.3	-0.32	0.48	0.3	-0.29	0.32	0.26	-0.26	0.1	0.34	-0.37	0.02	0.31	-0.35	1.05	0.56	-0.28	0.99	0.61	-0.37	0.79	0.66	-0.45	0.61	0.62	-0.43	0.54	0.62	-0.35	0.4	0.67	-0.2	0.22	0.58
1025	5.125	NaN	NaN	NaN	-0.36	1.03	0.29	-0.27	0.98	0.25	-0.32	0.76	0.22	-0.34	0.59	0.3	-0.32	0.48	0.3	-0.29	0.32	0.26	-0.26	0.1	0.34	-0.37	0.02	0.31	-0.36	1.05	0.56	-0.28	0.99	0.61	-0.38	0.79	0.66	-0.46	0.62	0.62	-0.44	0.54	0.62	-0.37	0.4	0.67	-0.22	0.22	0.58
1026	5.13	NaN	NaN	NaN	-0.36	1.03	0.29	-0.28	0.98	0.25	-0.32	0.76	0.22	-0.34	0.59	0.3	-0.32	0.48	0.3	-0.29	0.32	0.26	-0.26	0.1	0.34	-0.37	0.02	0.31	-0.36	1.05	0.56	-0.29	0.99	0.61	-0.39	0.79	0.66	-0.47	0.62	0.62	-0.45	0.54	0.62	-0.38	0.4	0.66	-0.24	0.21	0.58
1027	5.135	NaN	NaN	NaN	-0.37	1.03	0.29	-0.28	0.98	0.25	-0.33	0.76	0.22	-0.34	0.59	0.3	-0.32	0.48	0.3	-0.29	0.32	0.26	-0.26	0.1	0.34	-0.37	0.02	0.31	-0.37	1.05	0.56	-0.3	0.99	0.61	-0.4	0.79	0.66	-0.48	0.62	0.62	-0.46	0.54	0.62	-0.39	0.4	0.66	-0.25	0.21	0.58
1028	5.14	NaN	NaN	NaN	-0.37	1.03	0.29	-0.29	0.98	0.25	-0.33	0.76	0.22	-0.35	0.59	0.3	-0.32	0.48	0.3	-0.29	0.32	0.26	-0.26	0.1	0.34	-0.37	0.02	0.31	-0.38	1.05	0.56	-0.31	0.99	0.61	-0.4	0.79	0.66	-0.49	0.62	0.62	-0.47	0.54	0.62	-0.41	0.39	0.66	-0.27	0.2	0.58
1029	5.145	NaN	NaN	NaN	-0.38	1.03	0.29	-0.29	0.98	0.25	-0.33	0.76	0.22	-0.35	0.59	0.3	-0.33	0.48	0.3	-0.29	0.32	0.26	-0.27	0.1	0.34	-0.37	0.02	0.31	-0.38	1.05	0.56	-0.32	0.99	0.61	-0.41	0.79	0.66	-0.5	0.62	0.62	-0.48	0.54	0.61	-0.42	0.39	0.66	-0.29	0.2	0.58
1030	5.15	NaN	NaN	NaN	-0.38	1.03	0.29	-0.3	0.98	0.25	-0.34	0.76	0.22	-0.35	0.59	0.3	-0.33	0.48	0.31	-0.3	0.32	0.26	-0.27	0.1	0.34	-0.37	0.02	0.31	-0.39	1.05	0.56	-0.32	0.99	0.61	-0.42	0.79	0.66	-0.51	0.62	0.61	-0.49	0.54	0.61	-0.43	0.39	0.66	-0.31	0.19	0.58
1031	5.155	NaN	NaN	NaN	-0.39	1.03	0.29	-0.3	0.98	0.25	-0.34	0.76	0.22	-0.35	0.59	0.3	-0.33	0.48	0.31	-0.3	0.32	0.26	-0.27	0.1	0.34	-0.37	0.02	0.31	-0.4	1.05	0.56	-0.33	0.99	0.61	-0.43	0.79	0.66	-0.51	0.62	0.61	-0.5	0.54	0.61	-0.45	0.39	0.66	-0.33	0.19	0.58
1032	5.16	NaN	NaN	NaN	-0.4	1.03	0.29	-0.31	0.98	0.25	-0.35	0.76	0.22	-0.35	0.59	0.3	-0.33	0.48	0.31	-0.3	0.32	0.26	-0.27	0.1	0.34	-0.37	0.02	0.31	-0.4	1.05	0.56	-0.33	0.99	0.61	-0.43	0.79	0.66	-0.52	0.62	0.61	-0.51	0.54	0.61	-0.46	0.39	0.66	-0.34	0.18	0.58
1033	5.165	NaN	NaN	NaN	-0.4	1.03	0.29	-0.31	0.98	0.25	-0.35	0.76	0.22	-0.36	0.59	0.3	-0.33	0.48	0.31	-0.3	0.32	0.26	-0.27	0.1	0.35	-0.37	0.02	0.31	-0.41	1.05	0.56	-0.34	0.99	0.61	-0.44	0.8	0.66	-0.53	0.63	0.61	-0.52	0.54	0.61	-0.47	0.39	0.66	-0.36	0.18	0.58
1034	5.17	NaN	NaN	NaN	-0.41	1.03	0.29	-0.32	0.98	0.25	-0.35	0.76	0.22	-0.36	0.59	0.3	-0.34	0.48	0.31	-0.3	0.32	0.26	-0.27	0.1	0.35	-0.37	0.02	0.31	-0.42	1.05	0.56	-0.35	0.99	0.61	-0.45	0.8	0.66	-0.54	0.63	0.61	-0.53	0.54	0.61	-0.49	0.39	0.66	-0.38	0.17	0.58
1035	5.175	NaN	NaN	NaN	-0.41	1.03	0.29	-0.32	0.98	0.25	-0.36	0.76	0.22	-0.36	0.59	0.3	-0.34	0.48	0.31	-0.3	0.32	0.26	-0.27	0.1	0.35	-0.37	0.02	0.31	-0.42	1.05	0.56	-0.35	0.99	0.61	-0.46	0.8	0.66	-0.55	0.63	0.61	-0.54	0.54	0.61	-0.5	0.38	0.65	-0.4	0.17	0.58
1036	5.18	NaN	NaN	NaN	-0.42	1.03	0.28	-0.33	0.98	0.25	-0.36	0.76	0.22	-0.37	0.59	0.3	-0.34	0.48	0.31	-0.31	0.32	0.26	-0.27	0.1	0.35	-0.37	0.02	0.31	-0.43	1.05	0.56	-0.36	0.99	0.61	-0.46	0.79	0.66	-0.55	0.63	0.61	-0.55	0.54	0.61	-0.51	0.38	0.65	-0.42	0.17	0.58
1037	5.185	NaN	NaN	NaN	-0.42	1.03	0.28	-0.33	0.98	0.25	-0.37	0.76	0.23	-0.37	0.59	0.3	-0.34	0.48	0.31	-0.31	0.32	0.26	-0.27	0.1	0.35	-0.37	0.02	0.31	-0.43	1.05	0.56	-0.37	0.99	0.61	-0.47	0.79	0.66	-0.56	0.63	0.61	-0.55	0.54	0.61	-0.53	0.38	0.65	-0.44	0.16	0.58
1038	5.19	NaN	NaN	NaN	-0.43	1.03	0.28	-0.34	0.98	0.25	-0.37	0.76	0.23	-0.37	0.59	0.3	-0.34	0.48	0.31	-0.31	0.32	0.27	-0.27	0.1	0.35	-0.37	0.02	0.31	-0.44	1.05	0.56	-0.37	0.99	0.61	-0.48	0.79	0.66	-0.57	0.63	0.6	-0.56	0.54	0.6	-0.54	0.38	0.65	-0.46	0.16	0.58
1039	5.195	NaN	NaN	NaN	-0.44	1.03	0.28	-0.34	0.98	0.25	-0.37	0.76	0.23	-0.37	0.58	0.3	-0.35	0.48	0.31	-0.31	0.32	0.27	-0.27	0.1	0.35	-0.37	0.02	0.31	-0.45	1.05	0.56	-0.38	0.99	0.61	-0.48	0.79	0.66	-0.58	0.63	0.6	-0.57	0.54	0.6	-0.55	0.37	0.65	-0.48	0.15	0.57
1040	5.2	NaN	NaN	NaN	-0.44	1.03	0.28	-0.35	0.98	0.25	-0.38	0.76	0.23	-0.38	0.58	0.3	-0.35	0.48	0.31	-0.31	0.32	0.27	-0.27	0.1	0.35	-0.37	0.02	0.31	-0.45	1.05	0.56	-0.39	0.99	0.61	-0.49	0.79	0.66	-0.58	0.63	0.6	-0.58	0.54	0.6	-0.57	0.37	0.65	-0.5	0.15	0.57
1041	5.205	NaN	NaN	NaN	-0.45	1.03	0.28	-0.35	0.98	0.25	-0.38	0.76	0.23	-0.38	0.58	0.3	-0.35	0.48	0.31	-0.31	0.32	0.27	-0.27	0.1	0.35	-0.37	0.02	0.31	-0.46	1.05	0.56	-0.39	0.99	0.61	-0.5	0.79	0.66	-0.59	0.63	0.6	-0.59	0.54	0.6	-0.58	0.37	0.65	-0.52	0.14	0.57
1042	5.21	NaN	NaN	NaN	-0.45	1.03	0.28	-0.36	0.98	0.25	-0.39	0.76	0.23	-0.38	0.58	0.3	-0.35	0.48	0.31	-0.31	0.32	0.27	-0.27	0.1	0.35	-0.37	0.02	0.31	-0.47	1.05	0.56	-0.4	0.99	0.61	-0.5	0.79	0.66	-0.6	0.62	0.6	-0.6	0.54	0.6	-0.59	0.37	0.65	-0.54	0.14	0.57
1043	5.215	NaN	NaN	NaN	-0.46	1.03	0.28	-0.37	0.98	0.25	-0.39	0.76	0.23	-0.38	0.58	0.3	-0.35	0.48	0.31	-0.32	0.32	0.27	-0.27	0.1	0.35	-0.37	0.02	0.31	-0.47	1.05	0.56	-0.41	0.99	0.61	-0.51	0.79	0.66	-0.6	0.62	0.6	-0.6	0.54	0.6	-0.61	0.37	0.65	-0.56	0.14	0.57
1044	5.22	NaN	NaN	NaN	-0.47	1.03	0.28	-0.37	0.97	0.25	-0.4	0.75	0.23	-0.39	0.58	0.3	-0.36	0.48	0.31	-0.32	0.31	0.27	-0.27	0.1	0.35	-0.37	0.02	0.31	-0.48	1.05	0.56	-0.41	0.99	0.61	-0.52	0.79	0.65	-0.61	0.62	0.6	-0.61	0.53	0.6	-0.62	0.36	0.65	-0.58	0.13	0.57
1045	5.225	NaN	NaN	NaN	-0.47	1.02	0.28	-0.38	0.97	0.25	-0.4	0.75	0.23	-0.39	0.58	0.3	-0.36	0.48	0.31	-0.32	0.31	0.27	-0.27	0.1	0.35	-0.37	0.02	0.31	-0.49	1.04	0.56	-0.42	0.99	0.61	-0.52	0.79	0.65	-0.62	0.62	0.6	-0.62	0.53	0.6	-0.63	0.36	0.65	-0.6	0.13	0.57
1046	5.23	NaN	NaN	NaN	-0.48	1.02	0.28	-0.38	0.97	0.25	-0.4	0.75	0.23	-0.39	0.58	0.3	-0.36	0.48	0.31	-0.32	0.31	0.27	-0.27	0.1	0.35	-0.37	0.02	0.31	-0.49	1.04	0.56	-0.43	0.99	0.61	-0.53	0.79	0.65	-0.62	0.62	0.6	-0.62	0.53	0.6	-0.65	0.36	0.64	-0.62	0.13	0.57
1047	5.235	NaN	NaN	NaN	-0.49	1.02	0.28	-0.39	0.97	0.25	-0.41	0.75	0.23	-0.39	0.58	0.31	-0.36	0.48	0.31	-0.32	0.32	0.27	-0.27	0.1	0.35	-0.37	0.02	0.31	-0.5	1.04	0.56	-0.43	0.99	0.61	-0.54	0.79	0.65	-0.63	0.62	0.6	-0.63	0.53	0.6	-0.66	0.36	0.64	-0.64	0.13	0.57
1048	5.24	NaN	NaN	NaN	-0.49	1.02	0.28	-0.4	0.97	0.25	-0.41	0.75	0.23	-0.4	0.58	0.31	-0.36	0.48	0.31	-0.32	0.32	0.27	-0.27	0.1	0.35	-0.37	0.02	0.31	-0.51	1.04	0.56	-0.44	0.99	0.61	-0.54	0.78	0.65	-0.63	0.62	0.6	-0.64	0.53	0.6	-0.67	0.36	0.64	-0.66	0.12	0.57
1049	5.245	NaN	NaN	NaN	-0.5	1.02	0.28	-0.4	0.97	0.25	-0.42	0.75	0.23	-0.4	0.58	0.31	-0.37	0.48	0.31	-0.32	0.32	0.27	-0.27	0.1	0.35	-0.37	0.02	0.31	-0.51	1.04	0.56	-0.45	0.99	0.61	-0.55	0.78	0.65	-0.64	0.62	0.59	-0.64	0.52	0.59	-0.68	0.36	0.64	-0.68	0.12	0.57
1050	5.25	NaN	NaN	NaN	-0.51	1.02	0.28	-0.41	0.97	0.25	-0.42	0.75	0.23	-0.4	0.58	0.31	-0.37	0.48	0.31	-0.32	0.32	0.27	-0.27	0.11	0.35	-0.37	0.02	0.31	-0.52	1.04	0.56	-0.45	0.98	0.61	-0.55	0.78	0.65	-0.64	0.61	0.59	-0.65	0.52	0.59	-0.69	0.36	0.64	-0.7	0.12	0.57
1051	5.255	NaN	NaN	NaN	-0.51	1.02	0.28	-0.42	0.97	0.25	-0.42	0.75	0.23	-0.41	0.58	0.31	-0.37	0.48	0.31	-0.33	0.32	0.27	-0.27	0.11	0.35	-0.37	0.02	0.31	-0.53	1.04	0.56	-0.46	0.98	0.61	-0.56	0.78	0.65	-0.65	0.61	0.59	-0.66	0.52	0.59	-0.7	0.36	0.64	-0.71	0.12	0.57
1052	5.26	NaN	NaN	NaN	-0.52	1.02	0.28	-0.42	0.97	0.25	-0.43	0.75	0.23	-0.41	0.58	0.31	-0.37	0.48	0.31	-0.33	0.32	0.27	-0.27	0.11	0.35	-0.37	0.02	0.31	-0.53	1.04	0.56	-0.47	0.98	0.61	-0.56	0.78	0.65	-0.65	0.61	0.59	-0.66	0.52	0.59	-0.71	0.36	0.64	-0.73	0.12	0.57
1053	5.265	NaN	NaN	NaN	-0.53	1.02	0.28	-0.43	0.97	0.25	-0.43	0.75	0.23	-0.41	0.58	0.31	-0.37	0.48	0.31	-0.33	0.32	0.27	-0.27	0.11	0.35	-0.37	0.02	0.31	-0.54	1.04	0.56	-0.47	0.98	0.61	-0.57	0.78	0.65	-0.66	0.61	0.59	-0.67	0.52	0.59	-0.72	0.36	0.64	-0.75	0.12	0.57
1054	5.27	NaN	NaN	NaN	-0.53	1.02	0.28	-0.43	0.97	0.25	-0.44	0.75	0.23	-0.41	0.58	0.31	-0.38	0.48	0.31	-0.33	0.32	0.27	-0.27	0.11	0.35	-0.37	0.02	0.31	-0.55	1.04	0.56	-0.48	0.98	0.61	-0.57	0.77	0.65	-0.66	0.61	0.59	-0.67	0.51	0.59	-0.73	0.36	0.64	-0.77	0.12	0.57
1055	5.275	NaN	NaN	NaN	-0.54	1.01	0.28	-0.44	0.97	0.25	-0.44	0.75	0.23	-0.42	0.58	0.31	-0.38	0.48	0.31	-0.33	0.32	0.27	-0.27	0.11	0.35	-0.37	0.02	0.31	-0.56	1.04	0.56	-0.49	0.98	0.61	-0.58	0.77	0.65	-0.66	0.6	0.59	-0.68	0.51	0.59	-0.74	0.35	0.64	-0.79	0.12	0.57
1056	5.28	NaN	NaN	NaN	-0.54	1.01	0.28	-0.45	0.96	0.25	-0.45	0.75	0.23	-0.42	0.58	0.31	-0.38	0.48	0.31	-0.33	0.32	0.27	-0.27	0.11	0.35	-0.37	0.03	0.31	-0.56	1.03	0.56	-0.49	0.98	0.61	-0.58	0.77	0.65	-0.67	0.6	0.59	-0.68	0.51	0.59	-0.75	0.35	0.64	-0.81	0.12	0.57
1057	5.285	NaN	NaN	NaN	-0.55	1.01	0.28	-0.45	0.96	0.26	-0.45	0.75	0.23	-0.43	0.58	0.31	-0.39	0.48	0.31	-0.34	0.32	0.27	-0.27	0.11	0.35	-0.37	0.03	0.31	-0.57	1.03	0.56	-0.5	0.98	0.61	-0.59	0.77	0.65	-0.67	0.6	0.59	-0.69	0.51	0.59	-0.76	0.35	0.64	-0.82	0.12	0.57
1058	5.29	NaN	NaN	NaN	-0.56	1.01	0.28	-0.46	0.96	0.26	-0.45	0.75	0.23	-0.43	0.58	0.31	-0.39	0.48	0.31	-0.34	0.32	0.27	-0.27	0.11	0.35	-0.37	0.03	0.31	-0.58	1.03	0.56	-0.51	0.98	0.61	-0.59	0.77	0.65	-0.68	0.59	0.59	-0.69	0.5	0.59	-0.76	0.35	0.64	-0.84	0.12	0.56
1059	5.295	NaN	NaN	NaN	-0.57	1.01	0.28	-0.46	0.96	0.26	-0.46	0.75	0.23	-0.43	0.58	0.31	-0.39	0.48	0.31	-0.34	0.32	0.27	-0.27	0.11	0.35	-0.37	0.03	0.31	-0.59	1.03	0.56	-0.51	0.98	0.61	-0.6	0.77	0.65	-0.68	0.59	0.59	-0.7	0.5	0.59	-0.77	0.35	0.64	-0.85	0.13	0.56
1060	5.3	NaN	NaN	NaN	-0.57	1.01	0.28	-0.47	0.96	0.26	-0.46	0.75	0.23	-0.44	0.58	0.31	-0.4	0.48	0.31	-0.34	0.32	0.27	-0.27	0.11	0.35	-0.37	0.03	0.31	-0.59	1.03	0.56	-0.52	0.97	0.61	-0.6	0.76	0.65	-0.68	0.59	0.59	-0.7	0.5	0.59	-0.78	0.35	0.64	-0.87	0.13	0.56
1061	5.305	NaN	NaN	NaN	-0.58	1.01	0.28	-0.48	0.96	0.26	-0.47	0.75	0.23	-0.44	0.58	0.31	-0.4	0.48	0.31	-0.35	0.32	0.27	-0.28	0.11	0.35	-0.37	0.03	0.31	-0.6	1.03	0.56	-0.53	0.97	0.61	-0.61	0.76	0.65	-0.69	0.59	0.59	-0.7	0.5	0.58	-0.79	0.35	0.64	-0.88	0.13	0.56
1062	5.31	NaN	NaN	NaN	-0.59	1.01	0.28	-0.49	0.96	0.26	-0.48	0.75	0.23	-0.45	0.58	0.31	-0.41	0.48	0.31	-0.35	0.32	0.27	-0.28	0.11	0.35	-0.37	0.03	0.31	-0.61	1.03	0.56	-0.54	0.97	0.61	-0.61	0.76	0.65	-0.69	0.59	0.59	-0.71	0.5	0.58	-0.79	0.35	0.64	-0.89	0.13	0.56
1063	5.315	NaN	NaN	NaN	-0.59	1.01	0.28	-0.49	0.96	0.26	-0.48	0.74	0.23	-0.45	0.58	0.31	-0.41	0.47	0.31	-0.35	0.32	0.27	-0.28	0.11	0.35	-0.37	0.03	0.31	-0.62	1.03	0.56	-0.54	0.97	0.61	-0.62	0.76	0.65	-0.7	0.58	0.59	-0.71	0.49	0.58	-0.8	0.35	0.64	-0.9	0.13	0.56
1064	5.32	NaN	NaN	NaN	-0.6	1.01	0.28	-0.5	0.96	0.26	-0.49	0.74	0.23	-0.46	0.58	0.31	-0.42	0.47	0.31	-0.35	0.32	0.27	-0.28	0.12	0.35	-0.37	0.03	0.31	-0.62	1.03	0.56	-0.55	0.97	0.61	-0.62	0.76	0.66	-0.7	0.58	0.59	-0.72	0.49	0.58	-0.81	0.35	0.63	-0.91	0.13	0.56
1065	5.325	NaN	NaN	NaN	-0.61	1.01	0.28	-0.51	0.96	0.26	-0.49	0.74	0.23	-0.47	0.57	0.31	-0.42	0.47	0.31	-0.36	0.32	0.27	-0.28	0.12	0.35	-0.37	0.03	0.31	-0.63	1.02	0.56	-0.56	0.97	0.61	-0.63	0.76	0.66	NaN	NaN	NaN	-0.73	0.49	0.58	-0.81	0.35	0.63	-0.92	0.13	0.56
1066	5.33	NaN	NaN	NaN	-0.61	1	0.28	-0.51	0.96	0.26	-0.5	0.74	0.23	-0.47	0.57	0.31	-0.43	0.47	0.31	-0.36	0.32	0.27	-0.28	0.12	0.35	-0.37	0.03	0.31	-0.64	1.02	0.56	-0.57	0.97	0.61	-0.64	0.76	0.66	-0.72	0.58	0.59	-0.73	0.49	0.58	-0.82	0.34	0.63	-0.92	0.13	0.56
1067	5.335	NaN	NaN	NaN	-0.62	1	0.28	-0.52	0.96	0.26	-0.51	0.74	0.23	-0.48	0.57	0.31	-0.43	0.47	0.31	-0.36	0.32	0.27	-0.28	0.12	0.35	-0.37	0.03	0.31	-0.65	1.02	0.56	-0.58	0.97	0.61	-0.64	0.75	0.66	-0.72	0.58	0.59	-0.74	0.49	0.58	-0.83	0.34	0.63	-0.93	0.13	0.56
1068	5.34	NaN	NaN	NaN	-0.63	1	0.28	-0.53	0.96	0.26	-0.52	0.74	0.23	-0.48	0.57	0.31	-0.44	0.47	0.31	-0.37	0.32	0.27	-0.28	0.12	0.35	-0.37	0.03	0.31	-0.65	1.02	0.56	-0.58	0.97	0.61	-0.65	0.75	0.66	-0.73	0.58	0.59	-0.75	0.49	0.58	-0.84	0.34	0.63	-0.93	0.12	0.56
1069	5.345	NaN	NaN	NaN	-0.64	1	0.28	-0.53	0.95	0.26	-0.52	0.74	0.23	-0.49	0.57	0.31	-0.44	0.47	0.31	-0.37	0.32	0.27	-0.28	0.12	0.35	-0.37	0.03	0.31	-0.66	1.02	0.56	-0.59	0.96	0.61	-0.66	0.75	0.66	-0.74	0.58	0.58	-0.76	0.49	0.58	-0.84	0.34	0.63	-0.94	0.12	0.56
1070	5.35	NaN	NaN	NaN	-0.64	1	0.28	-0.54	0.95	0.26	-0.53	0.74	0.23	-0.5	0.57	0.31	-0.45	0.47	0.31	-0.38	0.32	0.27	-0.29	0.13	0.35	-0.37	0.03	0.31	-0.67	1.02	0.56	-0.6	0.96	0.61	-0.67	0.75	0.66	-0.75	0.58	0.58	-0.77	0.49	0.58	-0.85	0.34	0.63	-0.94	0.12	0.56
1071	5.355	NaN	NaN	NaN	-0.65	1	0.28	-0.55	0.95	0.26	-0.54	0.74	0.23	-0.51	0.57	0.31	-0.46	0.47	0.31	-0.38	0.32	0.27	-0.29	0.13	0.35	-0.37	0.03	0.31	-0.68	1.02	0.56	-0.61	0.96	0.61	-0.68	0.75	0.66	-0.76	0.58	0.58	-0.77	0.49	0.58	-0.86	0.34	0.63	-0.94	0.12	0.55
1072	5.36	NaN	NaN	NaN	-0.66	1	0.28	-0.56	0.95	0.26	-0.55	0.74	0.23	-0.51	0.57	0.3	-0.46	0.47	0.31	-0.39	0.32	0.27	-0.29	0.13	0.35	-0.37	0.03	0.31	-0.68	1.02	0.56	-0.61	0.96	0.61	-0.68	0.75	0.66	-0.77	0.58	0.58	-0.78	0.49	0.58	-0.86	0.34	0.63	-0.94	0.12	0.55
1073	5.365	NaN	NaN	NaN	-0.67	1	0.28	-0.57	0.95	0.26	-0.55	0.74	0.23	-0.52	0.57	0.3	-0.47	0.47	0.31	-0.39	0.33	0.27	-0.29	0.13	0.35	-0.37	0.03	0.31	-0.69	1.02	0.56	-0.62	0.96	0.61	-0.69	0.75	0.65	-0.78	0.58	0.58	-0.79	0.49	0.58	-0.87	0.33	0.63	-0.94	0.11	0.55
1074	5.37	NaN	NaN	NaN	-0.67	1	0.28	-0.57	0.95	0.26	-0.56	0.74	0.23	-0.53	0.57	0.3	-0.48	0.47	0.31	-0.4	0.33	0.27	-0.29	0.13	0.35	-0.37	0.03	0.31	-0.7	1.02	0.56	-0.63	0.96	0.61	-0.7	0.75	0.65	-0.79	0.58	0.58	-0.8	0.49	0.58	-0.87	0.33	0.63	-0.94	0.11	0.55
1075	5.375	NaN	NaN	NaN	-0.68	1	0.28	-0.58	0.95	0.26	-0.57	0.74	0.23	-0.54	0.57	0.3	-0.49	0.47	0.31	-0.4	0.33	0.27	-0.3	0.14	0.35	-0.37	0.03	0.31	-0.71	1.02	0.56	-0.64	0.96	0.61	-0.71	0.75	0.65	-0.79	0.58	0.58	-0.81	0.49	0.58	-0.88	0.33	0.63	-0.95	0.11	0.55
1076	5.38	NaN	NaN	NaN	-0.69	1	0.28	-0.59	0.95	0.26	-0.58	0.74	0.23	-0.55	0.57	0.3	-0.49	0.47	0.31	-0.41	0.33	0.27	-0.3	0.14	0.35	-0.37	0.03	0.31	-0.72	1.02	0.56	-0.65	0.96	0.61	-0.72	0.75	0.65	-0.8	0.58	0.58	-0.81	0.49	0.58	-0.88	0.33	0.63	-0.95	0.11	0.55
1077	5.385	NaN	NaN	NaN	-0.7	1	0.28	-0.59	0.95	0.26	-0.58	0.74	0.23	-0.55	0.57	0.3	-0.5	0.47	0.31	-0.41	0.33	0.27	-0.3	0.14	0.35	-0.37	0.03	0.31	-0.72	1.02	0.56	-0.65	0.96	0.61	-0.73	0.75	0.65	-0.81	0.58	0.58	-0.82	0.49	0.58	-0.89	0.33	0.63	-0.96	0.11	0.55
1078	5.39	NaN	NaN	NaN	-0.7	1	0.28	-0.6	0.95	0.26	-0.59	0.74	0.23	-0.56	0.57	0.3	-0.51	0.47	0.31	-0.42	0.33	0.27	-0.31	0.14	0.35	-0.37	0.03	0.31	-0.73	1.02	0.56	-0.66	0.96	0.61	-0.74	0.75	0.65	-0.82	0.58	0.58	-0.82	0.48	0.58	-0.89	0.33	0.63	-0.96	0.11	0.55
1079	5.395	NaN	NaN	NaN	-0.71	1	0.28	-0.61	0.95	0.26	-0.6	0.73	0.23	-0.57	0.57	0.3	-0.52	0.47	0.31	-0.43	0.33	0.27	-0.31	0.15	0.35	-0.37	0.03	0.31	-0.74	1.02	0.57	-0.67	0.96	0.61	-0.75	0.75	0.65	-0.82	0.58	0.58	-0.83	0.48	0.58	-0.9	0.33	0.63	-0.96	0.11	0.55
1080	5.4	NaN	NaN	NaN	-0.72	1	0.29	-0.62	0.95	0.26	-0.61	0.73	0.23	-0.58	0.57	0.3	-0.53	0.47	0.3	-0.43	0.33	0.27	-0.31	0.15	0.34	-0.37	0.03	0.31	-0.75	1.02	0.57	-0.68	0.96	0.61	-0.75	0.76	0.65	-0.83	0.58	0.58	-0.83	0.48	0.58	-0.91	0.33	0.63	-0.97	0.1	0.55
1081	5.405	NaN	NaN	NaN	-0.73	1	0.29	-0.62	0.95	0.26	-0.62	0.73	0.23	-0.59	0.56	0.3	-0.54	0.47	0.3	-0.44	0.34	0.26	-0.32	0.15	0.34	-0.37	0.03	0.31	-0.75	1.02	0.57	-0.68	0.96	0.61	-0.76	0.76	0.65	-0.83	0.58	0.58	-0.84	0.48	0.58	-0.91	0.33	0.63	-0.97	0.1	0.55
1082	5.41	NaN	NaN	NaN	-0.74	1	0.29	-0.63	0.95	0.26	-0.63	0.73	0.23	-0.6	0.56	0.3	-0.55	0.47	0.3	-0.45	0.34	0.26	-0.32	0.15	0.34	-0.37	0.03	0.31	-0.76	1.02	0.57	-0.69	0.96	0.61	-0.77	0.76	0.65	-0.84	0.58	0.58	-0.84	0.48	0.58	-0.92	0.33	0.63	-0.97	0.1	0.55
1083	5.415	NaN	NaN	NaN	-0.74	1	0.29	-0.64	0.95	0.26	-0.63	0.73	0.23	-0.61	0.56	0.3	-0.56	0.47	0.3	-0.45	0.34	0.26	-0.33	0.16	0.34	-0.37	0.03	0.31	-0.77	1.02	0.57	-0.7	0.97	0.61	-0.78	0.76	0.65	-0.84	0.58	0.59	-0.85	0.48	0.58	-0.92	0.33	0.63	-0.97	0.1	0.55
1084	5.42	NaN	NaN	NaN	-0.75	1	0.29	-0.65	0.95	0.26	-0.64	0.74	0.23	-0.62	0.56	0.29	-0.57	0.47	0.3	-0.46	0.34	0.26	-0.33	0.16	0.34	-0.38	0.03	0.31	-0.78	1.02	0.57	-0.71	0.97	0.61	-0.79	0.76	0.65	-0.85	0.58	0.59	-0.86	0.49	0.58	-0.93	0.33	0.63	-0.97	0.1	0.55
1085	5.425	NaN	NaN	NaN	-0.76	1	0.29	-0.66	0.95	0.26	-0.65	0.74	0.23	-0.63	0.56	0.29	-0.58	0.47	0.3	-0.47	0.35	0.26	-0.34	0.17	0.34	-0.38	0.03	0.31	-0.79	1.02	0.57	-0.72	0.97	0.61	-0.79	0.76	0.65	-0.85	0.58	0.59	-0.86	0.49	0.58	-0.93	0.33	0.63	-0.97	0.1	0.55
1086	5.43	NaN	NaN	NaN	-0.77	1	0.29	-0.66	0.95	0.26	-0.66	0.74	0.22	-0.64	0.56	0.29	-0.59	0.47	0.29	-0.48	0.35	0.26	-0.35	0.17	0.34	-0.38	0.03	0.31	-0.79	1.02	0.57	-0.72	0.97	0.61	-0.8	0.76	0.65	-0.86	0.58	0.59	-0.87	0.49	0.59	-0.94	0.33	0.63	-0.98	0.1	0.55
1087	5.435	NaN	NaN	NaN	-0.78	1	0.29	-0.67	0.95	0.26	-0.67	0.73	0.23	-0.65	0.56	0.29	-0.6	0.47	0.29	-0.49	0.35	0.26	-0.35	0.17	0.34	-0.38	0.03	0.31	-0.8	1.02	0.57	-0.73	0.97	0.62	-0.8	0.76	0.65	-0.87	0.58	0.59	-0.88	0.49	0.59	-0.94	0.33	0.63	-0.98	0.1	0.55
1088	5.44	NaN	NaN	NaN	-0.78	1	0.29	-0.68	0.95	0.26	-0.68	0.73	0.22	-0.66	0.56	0.29	-0.61	0.47	0.29	-0.49	0.35	0.26	-0.36	0.18	0.34	-0.38	0.04	0.31	-0.81	1.02	0.57	-0.74	0.97	0.62	-0.81	0.76	0.65	-0.88	0.58	0.59	-0.88	0.49	0.59	-0.95	0.33	0.63	-0.98	0.1	0.55
1089	5.445	NaN	NaN	NaN	-0.79	1	0.29	-0.69	0.95	0.26	-0.69	0.73	0.22	-0.67	0.56	0.28	-0.62	0.47	0.29	-0.5	0.36	0.25	-0.37	0.18	0.33	-0.38	0.04	0.31	-0.82	1.03	0.57	-0.75	0.97	0.62	-0.82	0.76	0.66	-0.89	0.59	0.59	-0.89	0.49	0.59	-0.95	0.33	0.63	-0.98	0.1	0.55
1090	5.45	NaN	NaN	NaN	-0.8	1	0.29	-0.69	0.95	0.26	-0.7	0.73	0.22	-0.69	0.56	0.28	-0.63	0.47	0.28	-0.51	0.36	0.25	-0.38	0.19	0.33	-0.38	0.04	0.31	-0.82	1.03	0.57	-0.75	0.98	0.62	-0.82	0.76	0.66	-0.89	0.59	0.59	-0.9	0.49	0.59	-0.96	0.33	0.63	-0.98	0.1	0.55
1091	5.455	NaN	NaN	NaN	-0.8	1	0.29	-0.7	0.95	0.26	-0.71	0.74	0.22	-0.7	0.56	0.28	-0.64	0.47	0.28	-0.52	0.36	0.25	-0.38	0.19	0.33	-0.38	0.05	0.31	-0.83	1.03	0.57	-0.76	0.98	0.62	-0.83	0.77	0.66	-0.9	0.59	0.59	-0.91	0.49	0.59	-0.96	0.33	0.63	-0.98	0.1	0.55
1092	5.46	NaN	NaN	NaN	-0.81	1	0.29	-0.71	0.95	0.26	-0.72	0.73	0.22	-0.71	0.56	0.28	-0.66	0.47	0.28	-0.53	0.37	0.25	-0.39	0.2	0.33	-0.39	0.05	0.31	-0.84	1.03	0.57	-0.77	0.98	0.62	-0.84	0.77	0.66	-0.91	0.59	0.59	-0.91	0.49	0.59	-0.97	0.33	0.63	-0.98	0.1	0.55
1093	5.465	NaN	NaN	NaN	-0.82	1	0.29	-0.72	0.95	0.26	-0.72	0.73	0.22	-0.72	0.56	0.28	-0.67	0.47	0.28	-0.54	0.37	0.25	-0.4	0.2	0.33	-0.39	0.06	0.31	-0.84	1.03	0.57	-0.78	0.98	0.62	-0.84	0.77	0.66	-0.92	0.59	0.59	-0.92	0.5	0.59	-0.97	0.33	0.63	-0.98	0.1	0.55
1094	5.47	NaN	NaN	NaN	-0.83	1.01	0.29	-0.72	0.95	0.26	-0.73	0.74	0.22	-0.74	0.56	0.27	-0.68	0.47	0.28	-0.55	0.37	0.25	-0.41	0.21	0.33	-0.39	0.06	0.31	-0.85	1.03	0.57	-0.78	0.98	0.62	-0.85	0.77	0.66	-0.92	0.59	0.59	-0.92	0.5	0.59	-0.98	0.33	0.63	-0.98	0.1	0.55
1095	5.475	NaN	NaN	NaN	-0.83	1.01	0.3	-0.73	0.95	0.26	-0.74	0.74	0.22	-0.75	0.56	0.27	-0.7	0.47	0.27	-0.56	0.38	0.25	-0.42	0.21	0.33	-0.4	0.07	0.31	-0.86	1.03	0.57	-0.79	0.98	0.62	-0.86	0.77	0.66	-0.93	0.59	0.59	-0.93	0.5	0.59	-0.98	0.33	0.63	-0.98	0.1	0.55
1096	5.48	NaN	NaN	NaN	-0.84	1.01	0.3	-0.74	0.95	0.26	-0.75	0.73	0.22	-0.76	0.56	0.27	-0.71	0.47	0.27	-0.58	0.38	0.24	-0.43	0.22	0.33	-0.4	0.08	0.31	-0.86	1.03	0.57	-0.8	0.98	0.62	-0.87	0.77	0.66	-0.93	0.59	0.59	-0.93	0.5	0.59	-0.99	0.33	0.63	-0.99	0.1	0.55
1097	5.485	NaN	NaN	NaN	-0.85	1.01	0.3	-0.75	0.95	0.26	-0.76	0.73	0.22	-0.77	0.56	0.27	-0.72	0.47	0.27	-0.59	0.38	0.24	-0.44	0.22	0.32	-0.41	0.08	0.31	-0.87	1.04	0.57	-0.8	0.99	0.62	-0.87	0.77	0.66	-0.94	0.59	0.59	-0.94	0.5	0.59	-0.99	0.33	0.63	-0.99	0.1	0.55
1098	5.49	NaN	NaN	NaN	-0.85	1.01	0.3	-0.75	0.95	0.26	-0.77	0.73	0.22	-0.78	0.56	0.27	-0.73	0.47	0.27	-0.6	0.38	0.24	-0.45	0.23	0.32	-0.41	0.09	0.31	-0.88	1.04	0.57	-0.81	0.99	0.62	-0.88	0.77	0.66	-0.94	0.59	0.59	-0.94	0.5	0.59	-0.99	0.33	0.63	-0.99	0.1	0.55
1099	5.495	NaN	NaN	NaN	-0.86	1.01	0.3	-0.76	0.95	0.26	-0.78	0.74	0.22	-0.8	0.56	0.26	-0.75	0.48	0.27	-0.61	0.39	0.24	-0.47	0.23	0.32	-0.42	0.09	0.31	-0.88	1.04	0.57	-0.81	0.99	0.62	-0.89	0.77	0.66	-0.95	0.59	0.59	-0.95	0.5	0.59	-1	0.33	0.63	-0.99	0.1	0.55
1100	5.5	NaN	NaN	NaN	-0.87	1.01	0.3	-0.77	0.95	0.26	-0.79	0.74	0.22	-0.81	0.56	0.26	-0.76	0.48	0.26	-0.62	0.39	0.24	-0.48	0.23	0.32	-0.43	0.1	0.31	-0.89	1.04	0.57	-0.82	0.99	0.62	-0.89	0.77	0.66	-0.95	0.59	0.59	-0.95	0.5	0.59	-1	0.33	0.63	-0.99	0.1	0.55
1101	5.505	NaN	NaN	NaN	-0.87	1.01	0.3	-0.77	0.95	0.26	-0.8	0.74	0.22	-0.82	0.56	0.26	-0.77	0.48	0.26	-0.64	0.39	0.24	-0.49	0.24	0.32	-0.43	0.1	0.31	-0.89	1.04	0.57	-0.83	0.99	0.62	-0.9	0.77	0.66	-0.96	0.59	0.59	-0.96	0.5	0.59	-1	0.33	0.63	-0.99	0.1	0.55
1102	5.51	NaN	NaN	NaN	-0.88	1.01	0.3	-0.78	0.95	0.26	-0.81	0.74	0.22	-0.83	0.56	0.26	-0.78	0.48	0.26	-0.65	0.39	0.24	-0.5	0.24	0.32	-0.44	0.11	0.31	-0.9	1.04	0.57	-0.83	0.99	0.62	-0.9	0.77	0.66	-0.96	0.59	0.59	-0.96	0.5	0.59	-1.01	0.33	0.63	-0.99	0.1	0.55
1103	5.515	NaN	NaN	NaN	-0.88	1.01	0.3	-0.79	0.95	0.27	-0.81	0.74	0.22	-0.84	0.56	0.26	-0.8	0.48	0.26	-0.66	0.39	0.23	-0.51	0.24	0.32	-0.45	0.11	0.31	-0.91	1.04	0.57	-0.84	0.99	0.62	-0.91	0.77	0.66	-0.96	0.59	0.59	-0.97	0.5	0.59	-1.01	0.32	0.63	-0.99	0.1	0.55
1104	5.52	NaN	NaN	NaN	-0.89	1.01	0.3	-0.79	0.95	0.27	-0.82	0.74	0.21	-0.85	0.56	0.26	-0.81	0.48	0.26	-0.68	0.39	0.23	NaN	NaN	NaN	-0.46	0.11	0.31	-0.91	1.04	0.57	-0.84	0.99	0.62	-0.91	0.77	0.66	-0.97	0.59	0.59	-0.97	0.5	0.59	-1.01	0.32	0.63	-0.99	0.1	0.55
1105	5.525	NaN	NaN	NaN	-0.9	1.01	0.3	-0.8	0.95	0.27	-0.83	0.74	0.21	-0.86	0.57	0.26	-0.82	0.48	0.26	-0.69	0.4	0.23	-0.54	0.25	0.32	-0.47	0.12	0.31	-0.92	1.04	0.57	-0.85	0.99	0.62	-0.92	0.77	0.66	-0.97	0.59	0.59	-0.97	0.5	0.59	-1.01	0.32	0.63	-0.99	0.1	0.55
1106	5.53	NaN	NaN	NaN	-0.9	1.01	0.3	-0.81	0.95	0.26	-0.84	0.74	0.21	-0.87	0.57	0.26	-0.84	0.49	0.25	-0.7	0.4	0.23	-0.55	0.25	0.32	-0.48	0.12	0.31	-0.92	1.04	0.57	-0.86	0.99	0.62	-0.92	0.77	0.66	-0.97	0.59	0.59	-0.98	0.5	0.59	-1.01	0.32	0.63	-0.99	0.1	0.55
1107	5.535	NaN	NaN	NaN	-0.91	1.01	0.3	NaN	NaN	NaN	-0.85	0.75	0.21	-0.89	0.57	0.26	-0.85	0.49	0.25	-0.71	0.4	0.23	NaN	NaN	NaN	-0.49	0.12	0.31	-0.93	1.04	0.57	-0.86	0.99	0.62	-0.92	0.77	0.66	-0.98	0.59	0.59	-0.98	0.5	0.59	-1.01	0.32	0.63	-0.99	0.1	0.55
1108	5.54	NaN	NaN	NaN	-0.91	1.01	0.3	-0.82	0.95	0.27	-0.86	0.75	0.21	-0.9	0.57	0.25	-0.86	0.49	0.25	-0.73	0.4	0.23	NaN	NaN	NaN	-0.51	0.13	0.31	-0.94	1.04	0.57	-0.87	0.99	0.62	-0.93	0.77	0.66	-0.98	0.59	0.59	-0.98	0.5	0.59	-1.01	0.32	0.63	-0.99	0.1	0.55
1109	5.545	NaN	NaN	NaN	-0.92	1.01	0.3	NaN	NaN	NaN	-0.87	0.75	0.21	-0.91	0.57	0.25	-0.87	0.49	0.25	-0.74	0.4	0.22	NaN	NaN	NaN	-0.52	0.13	0.31	-0.94	1.04	0.57	-0.87	0.99	0.62	-0.93	0.77	0.66	-0.99	0.59	0.59	-0.98	0.5	0.59	-1.01	0.32	0.63	-0.99	0.1	0.55
1110	5.55	NaN	NaN	NaN	-0.93	1.02	0.3	NaN	NaN	NaN	-0.88	0.75	0.21	-0.92	0.58	0.25	-0.89	0.49	0.25	-0.75	0.4	0.22	-0.6	0.26	0.32	-0.54	0.13	0.31	-0.95	1.04	0.57	-0.88	0.99	0.62	-0.94	0.77	0.66	-0.99	0.59	0.59	-0.98	0.5	0.59	-1.01	0.32	0.63	-0.99	0.1	0.55
1111	5.555	NaN	NaN	NaN	-0.93	1.02	0.3	-0.84	0.96	0.27	-0.89	0.75	0.21	-0.93	0.58	0.25	-0.9	0.5	0.25	-0.76	0.41	0.22	NaN	NaN	NaN	-0.55	0.13	0.31	-0.95	1.04	0.57	-0.88	0.99	0.62	-0.94	0.77	0.66	-0.99	0.59	0.59	-0.99	0.5	0.59	-1.01	0.32	0.63	-0.99	0.1	0.55
1112	5.56	NaN	NaN	NaN	-0.94	1.02	0.3	-0.85	0.96	0.27	-0.89	0.75	0.21	-0.94	0.58	0.25	-0.91	0.5	0.25	-0.78	0.41	0.23	-0.63	0.26	0.32	-0.57	0.13	0.31	-0.96	1.04	0.57	-0.89	0.99	0.62	-0.95	0.78	0.66	-1	0.59	0.59	-0.99	0.5	0.59	-1.01	0.32	0.63	-0.99	0.1	0.55
1113	5.565	NaN	NaN	NaN	-0.94	1.02	0.3	-0.85	0.96	0.27	-0.9	0.75	0.21	-0.95	0.58	0.25	-0.92	0.5	0.25	-0.79	0.41	0.22	-0.64	0.26	0.32	-0.59	0.13	0.3	-0.97	1.04	0.57	-0.9	0.99	0.62	-0.95	0.78	0.66	-1	0.59	0.59	-0.99	0.5	0.59	-1.02	0.32	0.63	-0.99	0.1	0.55
1114	5.57	NaN	NaN	NaN	-0.95	1.02	0.3	NaN	NaN	NaN	-0.91	0.76	0.21	-0.96	0.58	0.25	-0.94	0.5	0.25	-0.8	0.41	0.23	-0.65	0.26	0.32	-0.61	0.12	0.3	-0.97	1.05	0.57	-0.9	0.99	0.62	-0.96	0.78	0.66	-1	0.59	0.59	-0.99	0.5	0.59	-1.02	0.32	0.63	-0.99	0.1	0.55
1115	5.575	NaN	NaN	NaN	-0.96	1.02	0.3	NaN	NaN	NaN	-0.92	0.76	0.21	-0.98	0.59	0.25	-0.95	0.51	0.25	-0.81	0.41	0.23	NaN	NaN	NaN	-0.62	0.12	0.3	-0.98	1.05	0.57	-0.91	0.99	0.62	-0.96	0.78	0.66	-1.01	0.59	0.59	-1	0.5	0.59	-1.02	0.32	0.63	-0.99	0.1	0.55
1116	5.58	NaN	NaN	NaN	-0.96	1.02	0.3	-0.87	0.96	0.27	-0.93	0.76	0.21	-0.99	0.59	0.25	-0.96	0.51	0.25	-0.83	0.42	0.23	-0.69	0.26	0.32	-0.64	0.12	0.3	-0.98	1.05	0.57	-0.91	1	0.62	-0.97	0.78	0.66	-1.01	0.59	0.59	-1	0.5	0.59	-1.02	0.32	0.63	-0.99	0.1	0.55
1117	5.585	NaN	NaN	NaN	-0.97	1.03	0.3	NaN	NaN	NaN	-0.94	0.76	0.21	-1	0.59	0.25	-0.97	0.51	0.25	-0.84	0.42	0.23	-0.7	0.26	0.32	-0.66	0.12	0.3	-0.99	1.05	0.57	-0.92	1	0.62	-0.97	0.78	0.66	-1.01	0.59	0.59	-1	0.5	0.59	-1.02	0.32	0.63	-0.99	0.1	0.55
1118	5.59	NaN	NaN	NaN	-0.98	1.03	0.3	NaN	NaN	NaN	NaN	NaN	NaN	-1.01	0.59	0.25	-0.98	0.51	0.25	-0.85	0.42	0.23	-0.71	0.26	0.32	-0.68	0.12	0.3	-0.99	1.05	0.57	-0.92	1	0.62	-0.98	0.78	0.66	-1.01	0.59	0.59	-1	0.5	0.59	-1.02	0.32	0.62	-0.99	0.1	0.55
1119	5.595	NaN	NaN	NaN	-0.98	1.03	0.3	NaN	NaN	NaN	NaN	NaN	NaN	-1.02	0.6	0.25	-0.99	0.51	0.25	-0.86	0.42	0.23	-0.73	0.26	0.32	-0.7	0.12	0.29	-1	1.05	0.57	-0.93	1	0.62	-0.98	0.78	0.66	-1.02	0.59	0.59	-1.01	0.5	0.59	-1.03	0.32	0.62	-0.99	0.1	0.55
1120	5.6	NaN	NaN	NaN	-0.99	1.03	0.3	NaN	NaN	NaN	-0.97	0.77	0.21	-1.03	0.6	0.25	-1.01	0.52	0.25	-0.88	0.42	0.23	-0.74	0.26	0.32	-0.72	0.12	0.29	-1.01	1.05	0.57	-0.93	1	0.62	-0.98	0.78	0.66	-1.02	0.59	0.59	-1.01	0.5	0.59	-1.03	0.32	0.62	-0.99	0.1	0.55
1121	5.605	NaN	NaN	NaN	-0.99	1.03	0.3	NaN	NaN	NaN	-0.97	0.76	0.21	-1.04	0.6	0.25	-1.02	0.52	0.25	-0.89	0.42	0.23	-0.75	0.26	0.31	-0.74	0.11	0.29	-1.01	1.05	0.57	-0.94	1	0.62	-0.99	0.78	0.66	-1.02	0.59	0.59	-1.01	0.5	0.59	-1.03	0.32	0.62	-0.99	0.1	0.55
1122	5.61	NaN	NaN	NaN	-1	1.03	0.3	NaN	NaN	NaN	-0.97	0.76	0.21	-1.05	0.6	0.25	-1.03	0.52	0.25	-0.9	0.42	0.23	-0.77	0.25	0.31	-0.75	0.11	0.29	-1.02	1.05	0.57	-0.94	1	0.62	-0.99	0.78	0.66	-1.03	0.59	0.59	-1.01	0.5	0.59	-1.03	0.32	0.62	-0.99	0.1	0.55
1123	5.615	NaN	NaN	NaN	-1.01	1.03	0.3	NaN	NaN	NaN	NaN	NaN	NaN	-1.06	0.6	0.25	-1.04	0.52	0.25	-0.91	0.42	0.23	-0.78	0.25	0.31	-0.77	0.11	0.29	-1.02	1.05	0.57	-0.95	1	0.62	-1	0.78	0.65	-1.03	0.59	0.59	-1.02	0.5	0.59	-1.03	0.32	0.62	-0.99	0.1	0.55
1124	5.62	NaN	NaN	NaN	-1.01	1.03	0.3	NaN	NaN	NaN	NaN	NaN	NaN	-1.07	0.61	0.25	-1.05	0.52	0.25	-0.93	0.42	0.22	-0.8	0.25	0.31	-0.79	0.11	0.29	-1.03	1.05	0.57	-0.95	1	0.62	NaN	NaN	NaN	-1.03	0.59	0.59	-1.02	0.5	0.59	-1.04	0.32	0.62	-0.99	0.1	0.55
1125	5.625	NaN	NaN	NaN	-1.02	1.04	0.3	NaN	NaN	NaN	NaN	NaN	NaN	-1.08	0.61	0.25	-1.06	0.53	0.25	-0.94	0.42	0.22	-0.81	0.25	0.31	-0.81	0.11	0.28	-1.03	1.06	0.57	-0.96	1	0.62	NaN	NaN	NaN	-1.03	0.59	0.59	-1.02	0.5	0.59	-1.04	0.32	0.62	-0.99	0.1	0.55
1126	5.63	NaN	NaN	NaN	-1.02	1.04	0.3	NaN	NaN	NaN	NaN	NaN	NaN	-1.09	0.61	0.25	-1.07	0.53	0.25	-0.95	0.42	0.22	-0.83	0.24	0.31	-0.83	0.1	0.28	-1.04	1.06	0.57	-0.97	1	0.62	NaN	NaN	NaN	-1.04	0.59	0.59	-1.02	0.5	0.59	-1.04	0.32	0.62	-0.99	0.1	0.55
1127	5.635	NaN	NaN	NaN	-1.03	1.04	0.3	NaN	NaN	NaN	NaN	NaN	NaN	-1.1	0.61	0.24	-1.08	0.53	0.25	-0.97	0.42	0.22	-0.85	0.24	0.31	-0.85	0.1	0.28	-1.05	1.06	0.57	-0.97	1	0.62	-1.02	0.78	0.65	-1.04	0.59	0.59	-1.03	0.5	0.59	-1.04	0.32	0.62	-0.99	0.1	0.55
1128	5.64	NaN	NaN	NaN	-1.04	1.04	0.3	-0.96	0.98	0.26	NaN	NaN	NaN	-1.11	0.62	0.24	-1.09	0.53	0.25	-0.98	0.42	0.22	-0.86	0.24	0.31	-0.87	0.1	0.28	-1.05	1.06	0.57	-0.98	1	0.62	NaN	NaN	NaN	-1.04	0.59	0.59	-1.03	0.5	0.58	-1.04	0.32	0.62	-0.99	0.1	0.55
1129	5.645	NaN	NaN	NaN	-1.04	1.04	0.3	-0.96	0.98	0.26	-1.05	0.78	0.2	-1.12	0.62	0.24	-1.1	0.53	0.25	-0.99	0.42	0.22	-0.88	0.23	0.31	-0.89	0.09	0.28	-1.06	1.06	0.57	-0.99	1	0.62	NaN	NaN	NaN	-1.04	0.59	0.59	-1.03	0.5	0.58	-1.04	0.32	0.62	-0.99	0.1	0.55
1130	5.65	NaN	NaN	NaN	-1.05	1.04	0.3	-0.96	0.98	0.26	-1.05	0.78	0.2	-1.13	0.62	0.24	-1.11	0.53	0.25	-1	0.42	0.22	-0.89	0.23	0.31	-0.91	0.09	0.28	-1.06	1.06	0.57	-0.99	1	0.62	NaN	NaN	NaN	-1.05	0.59	0.58	-1.03	0.5	0.58	-1.04	0.32	0.62	-0.99	0.1	0.55
1131	5.655	NaN	NaN	NaN	-1.05	1.04	0.3	-0.97	0.98	0.26	NaN	NaN	NaN	-1.14	0.62	0.24	-1.12	0.53	0.25	-1.02	0.42	0.22	-0.91	0.23	0.31	-0.93	0.09	0.27	-1.07	1.06	0.57	-1	1	0.61	NaN	NaN	NaN	-1.05	0.59	0.58	-1.03	0.5	0.58	-1.05	0.32	0.62	-0.99	0.1	0.55
1132	5.66	NaN	NaN	NaN	-1.06	1.04	0.3	-0.98	0.98	0.26	NaN	NaN	NaN	-1.15	0.62	0.24	-1.13	0.53	0.25	-1.03	0.41	0.22	-0.93	0.22	0.31	-0.95	0.09	0.27	-1.07	1.06	0.57	NaN	NaN	NaN	NaN	NaN	NaN	-1.05	0.59	0.58	-1.04	0.5	0.58	-1.05	0.32	0.62	-0.99	0.1	0.55
1133	5.665	NaN	NaN	NaN	-1.07	1.04	0.3	-0.98	0.98	0.26	-1.08	0.79	0.2	-1.16	0.63	0.24	-1.14	0.53	0.25	-1.04	0.41	0.22	-0.94	0.22	0.31	-0.98	0.08	0.27	-1.08	1.06	0.57	NaN	NaN	NaN	NaN	NaN	NaN	-1.06	0.59	0.58	-1.04	0.5	0.58	-1.05	0.32	0.62	-0.99	0.1	0.55
1134	5.67	NaN	NaN	NaN	-1.07	1.04	0.3	-0.99	0.98	0.26	-1.09	0.79	0.2	-1.17	0.63	0.24	-1.15	0.54	0.25	-1.05	0.41	0.22	-0.96	0.21	0.3	-1	0.08	0.27	-1.09	1.06	0.57	NaN	NaN	NaN	NaN	NaN	NaN	-1.06	0.59	0.58	-1.04	0.5	0.58	-1.05	0.32	0.62	-0.99	0.1	0.55
1135	5.675	NaN	NaN	NaN	-1.08	1.04	0.3	-1	0.98	0.26	-1.1	0.79	0.2	-1.18	0.63	0.24	-1.16	0.54	0.25	-1.06	0.41	0.22	-0.98	0.21	0.3	-1.02	0.08	0.26	-1.09	1.06	0.57	NaN	NaN	NaN	NaN	NaN	NaN	-1.06	0.59	0.58	-1.04	0.5	0.58	-1.05	0.32	0.62	-0.99	0.1	0.55
1136	5.68	NaN	NaN	NaN	-1.08	1.04	0.3	-1	0.99	0.26	-1.1	0.79	0.2	-1.19	0.63	0.24	-1.17	0.54	0.25	-1.08	0.41	0.22	-0.99	0.2	0.3	-1.04	0.08	0.26	-1.1	1.06	0.57	NaN	NaN	NaN	NaN	NaN	NaN	-1.06	0.59	0.58	-1.04	0.5	0.58	-1.05	0.32	0.62	-0.99	0.1	0.55
1137	5.685	NaN	NaN	NaN	-1.09	1.04	0.29	-1.01	0.99	0.25	-1.11	0.79	0.2	-1.19	0.63	0.24	-1.18	0.54	0.25	-1.09	0.4	0.22	-1.01	0.2	0.3	-1.06	0.07	0.26	-1.1	1.06	0.57	NaN	NaN	NaN	-1.06	0.78	0.65	-1.07	0.59	0.58	-1.04	0.5	0.58	-1.05	0.32	0.62	-0.99	0.1	0.55
1138	5.69	NaN	NaN	NaN	-1.1	1.04	0.29	-1.02	0.99	0.25	-1.12	0.79	0.2	-1.2	0.63	0.25	-1.19	0.54	0.25	-1.1	0.4	0.22	-1.03	0.19	0.3	-1.08	0.07	0.26	-1.11	1.06	0.57	NaN	NaN	NaN	-1.06	0.78	0.65	-1.07	0.59	0.58	-1.05	0.5	0.58	-1.05	0.32	0.62	-0.99	0.1	0.55
1139	5.695	NaN	NaN	NaN	-1.1	1.04	0.29	-1.02	0.99	0.25	-1.13	0.8	0.2	-1.21	0.63	0.25	-1.2	0.54	0.25	-1.11	0.4	0.22	-1.05	0.19	0.3	-1.11	0.07	0.26	-1.11	1.06	0.57	NaN	NaN	NaN	-1.07	0.78	0.65	-1.07	0.59	0.58	-1.05	0.5	0.58	-1.05	0.32	0.62	-0.99	0.1	0.54
1140	5.7	NaN	NaN	NaN	-1.11	1.05	0.29	-1.03	0.99	0.25	-1.14	0.8	0.2	-1.22	0.63	0.25	-1.21	0.54	0.25	-1.13	0.4	0.22	-1.07	0.19	0.3	-1.13	0.07	0.25	-1.12	1.06	0.57	NaN	NaN	NaN	-1.07	0.78	0.65	-1.07	0.59	0.58	-1.05	0.5	0.58	-1.05	0.32	0.62	-0.99	0.1	0.54
1141	5.705	NaN	NaN	NaN	-1.11	1.04	0.29	-1.03	0.99	0.25	-1.14	0.8	0.2	-1.23	0.63	0.25	-1.22	0.54	0.25	-1.14	0.4	0.22	-1.08	0.18	0.3	-1.15	0.06	0.25	-1.13	1.06	0.57	NaN	NaN	NaN	-1.08	0.78	0.65	-1.08	0.59	0.58	-1.05	0.5	0.58	-1.05	0.32	0.62	-0.99	0.1	0.54
1142	5.71	NaN	NaN	NaN	-1.12	1.04	0.29	-1.04	0.99	0.25	-1.15	0.8	0.2	-1.23	0.63	0.25	-1.23	0.54	0.25	-1.15	0.39	0.22	-1.1	0.18	0.29	-1.17	0.06	0.25	-1.13	1.05	0.57	NaN	NaN	NaN	-1.08	0.78	0.65	-1.08	0.59	0.58	-1.05	0.5	0.58	-1.06	0.32	0.62	-0.99	0.1	0.54
1143	5.715	NaN	NaN	NaN	-1.13	1.04	0.29	-1.05	0.99	0.25	-1.16	0.8	0.2	-1.24	0.63	0.25	-1.23	0.54	0.25	-1.16	0.39	0.22	-1.12	0.17	0.29	-1.19	0.06	0.25	-1.14	1.05	0.57	NaN	NaN	NaN	-1.09	0.78	0.65	-1.08	0.59	0.58	-1.06	0.5	0.58	-1.06	0.32	0.62	-0.99	0.1	0.54
1144	5.72	NaN	NaN	NaN	-1.13	1.04	0.29	-1.05	0.99	0.25	-1.16	0.8	0.2	-1.25	0.63	0.25	-1.24	0.54	0.25	-1.18	0.39	0.21	-1.14	0.17	0.29	-1.22	0.06	0.24	-1.14	1.05	0.57	NaN	NaN	NaN	-1.09	0.78	0.65	-1.09	0.59	0.58	-1.06	0.5	0.58	-1.06	0.32	0.62	-0.99	0.1	0.54
1145	5.725	NaN	NaN	NaN	-1.14	1.04	0.29	-1.06	0.99	0.25	-1.17	0.8	0.2	-1.25	0.63	0.25	-1.25	0.53	0.25	-1.19	0.38	0.21	-1.16	0.16	0.29	-1.24	0.06	0.24	-1.15	1.05	0.57	NaN	NaN	NaN	-1.09	0.78	0.65	-1.09	0.59	0.58	-1.06	0.5	0.58	-1.06	0.32	0.62	-0.99	0.1	0.54
1146	5.73	NaN	NaN	NaN	-1.14	1.04	0.29	-1.06	0.99	0.25	-1.18	0.8	0.2	-1.26	0.64	0.25	-1.26	0.53	0.25	-1.2	0.38	0.21	-1.18	0.16	0.29	-1.26	0.06	0.24	-1.15	1.05	0.57	NaN	NaN	NaN	-1.1	0.78	0.65	-1.09	0.59	0.58	-1.06	0.5	0.58	-1.06	0.32	0.62	-0.99	0.1	0.54
1147	5.735	NaN	NaN	NaN	-1.15	1.04	0.29	-1.07	0.99	0.25	-1.18	0.8	0.2	-1.27	0.63	0.25	-1.26	0.53	0.25	-1.21	0.38	0.21	-1.2	0.16	0.29	-1.28	0.06	0.24	-1.16	1.05	0.57	NaN	NaN	NaN	-1.1	0.78	0.65	-1.09	0.59	0.58	-1.07	0.5	0.58	-1.06	0.32	0.62	-0.99	0.1	0.54
1148	5.74	NaN	NaN	NaN	-1.16	1.04	0.29	-1.08	0.98	0.25	-1.19	0.8	0.2	-1.27	0.63	0.25	-1.27	0.53	0.25	-1.22	0.37	0.21	-1.21	0.15	0.28	-1.3	0.06	0.23	-1.17	1.05	0.57	NaN	NaN	NaN	-1.11	0.78	0.65	-1.1	0.59	0.58	-1.07	0.5	0.58	-1.07	0.32	0.62	-0.99	0.1	0.54
1149	5.745	NaN	NaN	NaN	-1.16	1.04	0.29	-1.08	0.98	0.25	-1.2	0.8	0.2	-1.28	0.63	0.25	-1.28	0.53	0.25	-1.24	0.37	0.21	-1.23	0.15	0.28	-1.33	0.06	0.23	-1.17	1.05	0.57	NaN	NaN	NaN	-1.11	0.78	0.65	-1.1	0.59	0.58	-1.07	0.5	0.58	-1.07	0.32	0.62	-0.99	0.1	0.54
1150	5.75	NaN	NaN	NaN	-1.17	1.04	0.29	-1.09	0.98	0.25	-1.2	0.79	0.2	-1.29	0.63	0.25	-1.29	0.53	0.25	-1.25	0.37	0.21	-1.25	0.14	0.28	-1.35	0.06	0.23	-1.18	1.05	0.57	NaN	NaN	NaN	-1.11	0.78	0.65	-1.1	0.59	0.58	-1.07	0.5	0.58	-1.07	0.32	0.62	-0.99	0.1	0.54
1151	5.755	NaN	NaN	NaN	-1.18	1.04	0.29	-1.09	0.98	0.25	-1.21	0.79	0.2	-1.29	0.63	0.25	-1.29	0.53	0.25	-1.26	0.37	0.21	-1.27	0.14	0.28	-1.37	0.06	0.22	-1.18	1.05	0.57	-1.1	1	0.61	-1.12	0.78	0.64	-1.1	0.59	0.58	-1.07	0.5	0.58	-1.07	0.32	0.62	-0.99	0.1	0.54
1152	5.76	NaN	NaN	NaN	-1.18	1.04	0.29	-1.1	0.98	0.25	-1.21	0.79	0.2	-1.29	0.63	0.25	-1.3	0.52	0.25	-1.27	0.36	0.21	-1.29	0.14	0.28	-1.39	0.06	0.22	-1.19	1.05	0.57	-1.11	1	0.61	-1.12	0.78	0.64	-1.11	0.59	0.58	-1.08	0.5	0.58	-1.07	0.32	0.62	-0.99	0.1	0.54
1153	5.765	NaN	NaN	NaN	-1.19	1.04	0.29	-1.1	0.98	0.25	-1.22	0.79	0.2	NaN	NaN	NaN	-1.3	0.52	0.25	-1.28	0.36	0.2	-1.31	0.14	0.27	NaN	NaN	NaN	-1.19	1.05	0.56	-1.11	1	0.61	-1.13	0.78	0.64	-1.11	0.59	0.58	-1.08	0.5	0.58	-1.07	0.32	0.62	-0.99	0.1	0.54
1154	5.77	NaN	NaN	NaN	-1.19	1.04	0.29	-1.11	0.98	0.25	-1.22	0.79	0.2	-1.31	0.63	0.25	-1.31	0.52	0.25	-1.3	0.36	0.2	-1.33	0.13	0.27	NaN	NaN	NaN	-1.2	1.05	0.56	-1.12	1	0.6	-1.13	0.78	0.64	-1.11	0.59	0.58	-1.08	0.5	0.58	-1.07	0.32	0.62	-1	0.1	0.54
1155	5.775	NaN	NaN	NaN	-1.2	1.04	0.29	-1.12	0.98	0.25	-1.22	0.79	0.2	-1.31	0.62	0.25	-1.32	0.52	0.25	-1.31	0.35	0.2	-1.35	0.13	0.27	NaN	NaN	NaN	-1.21	1.05	0.56	-1.13	1	0.6	-1.14	0.78	0.64	-1.12	0.59	0.58	-1.08	0.5	0.58	-1.08	0.32	0.62	-1	0.1	0.54
1156	5.78	NaN	NaN	NaN	-1.21	1.04	0.29	-1.12	0.98	0.25	-1.23	0.78	0.2	-1.31	0.62	0.25	-1.32	0.52	0.25	-1.32	0.35	0.2	-1.37	0.13	0.26	NaN	NaN	NaN	-1.21	1.05	0.56	-1.13	1	0.6	-1.14	0.78	0.64	-1.12	0.59	0.58	-1.09	0.5	0.58	-1.08	0.32	0.62	-1	0.11	0.54
1157	5.785	NaN	NaN	NaN	-1.21	1.03	0.29	-1.13	0.98	0.25	-1.23	0.78	0.2	-1.32	0.62	0.25	-1.33	0.51	0.25	-1.33	0.35	0.2	-1.39	0.13	0.26	NaN	NaN	NaN	-1.22	1.05	0.56	-1.14	1	0.6	-1.14	0.78	0.64	-1.12	0.59	0.58	-1.09	0.5	0.58	-1.08	0.32	0.62	-1	0.11	0.54
1158	5.79	NaN	NaN	NaN	-1.22	1.03	0.28	-1.14	0.98	0.25	-1.24	0.78	0.2	-1.32	0.62	0.25	-1.33	0.51	0.25	-1.34	0.35	0.2	-1.4	0.13	0.26	NaN	NaN	NaN	-1.22	1.04	0.56	-1.14	0.99	0.6	-1.15	0.78	0.64	-1.13	0.59	0.58	-1.09	0.5	0.58	-1.08	0.32	0.62	-1	0.11	0.54
1159	5.795	NaN	NaN	NaN	-1.23	1.03	0.28	-1.14	0.97	0.25	-1.24	0.77	0.2	-1.32	0.62	0.25	-1.34	0.51	0.25	-1.35	0.35	0.2	-1.41	0.13	0.26	NaN	NaN	NaN	-1.23	1.04	0.56	-1.15	0.99	0.6	-1.15	0.78	0.64	-1.13	0.59	0.58	-1.09	0.5	0.58	-1.08	0.32	0.62	-1	0.11	0.54
1160	5.8	NaN	NaN	NaN	-1.23	1.03	0.28	-1.15	0.97	0.25	-1.24	0.77	0.2	-1.33	0.61	0.25	-1.34	0.51	0.25	-1.36	0.34	0.2	NaN	NaN	NaN	NaN	NaN	NaN	-1.23	1.04	0.56	-1.15	0.99	0.6	-1.16	0.78	0.64	-1.13	0.59	0.58	-1.1	0.5	0.58	-1.08	0.32	0.62	-1	0.11	0.54
1161	5.805	NaN	NaN	NaN	-1.24	1.03	0.28	-1.15	0.97	0.25	-1.25	0.77	0.2	-1.33	0.61	0.25	-1.35	0.51	0.25	-1.37	0.34	0.2	NaN	NaN	NaN	NaN	NaN	NaN	-1.24	1.04	0.56	-1.16	0.99	0.6	-1.16	0.78	0.64	-1.14	0.59	0.58	-1.1	0.5	0.58	-1.09	0.32	0.62	-1	0.11	0.54
1162	5.81	NaN	NaN	NaN	-1.25	1.03	0.28	-1.16	0.97	0.24	-1.25	0.77	0.2	-1.33	0.61	0.25	NaN	NaN	NaN	-1.38	0.34	0.2	-1.48	0.13	0.25	NaN	NaN	NaN	-1.25	1.04	0.56	-1.17	0.99	0.6	-1.17	0.77	0.64	-1.14	0.59	0.58	-1.1	0.49	0.57	-1.09	0.32	0.62	-1	0.11	0.54
1163	5.815	NaN	NaN	NaN	-1.25	1.03	0.28	-1.17	0.97	0.24	-1.25	0.76	0.2	-1.34	0.61	0.25	NaN	NaN	NaN	-1.39	0.34	0.2	-1.49	0.13	0.25	NaN	NaN	NaN	-1.25	1.04	0.56	-1.17	0.99	0.6	-1.17	0.77	0.64	-1.15	0.58	0.58	-1.11	0.49	0.57	-1.09	0.32	0.62	-1	0.11	0.54
1164	5.82	NaN	NaN	NaN	-1.26	1.03	0.28	-1.17	0.97	0.24	-1.26	0.76	0.2	NaN	NaN	NaN	NaN	NaN	NaN	-1.4	0.34	0.2	-1.5	0.13	0.25	NaN	NaN	NaN	-1.26	1.04	0.56	-1.18	0.99	0.6	-1.18	0.77	0.64	-1.15	0.58	0.58	-1.11	0.5	0.57	-1.09	0.32	0.62	-1	0.11	0.54
1165	5.825	NaN	NaN	NaN	-1.27	1.03	0.28	-1.18	0.97	0.24	-1.26	0.76	0.2	-1.34	0.6	0.25	NaN	NaN	NaN	-1.41	0.34	0.19	NaN	NaN	NaN	NaN	NaN	NaN	-1.26	1.04	0.56	-1.18	0.99	0.6	-1.18	0.77	0.64	-1.15	0.58	0.58	-1.11	0.49	0.57	-1.09	0.32	0.62	-1	0.11	0.54
1166	5.83	NaN	NaN	NaN	-1.27	1.03	0.28	-1.19	0.97	0.24	-1.26	0.76	0.2	-1.35	0.6	0.25	NaN	NaN	NaN	-1.41	0.34	0.19	NaN	NaN	NaN	NaN	NaN	NaN	-1.27	1.04	0.56	-1.19	0.99	0.6	-1.19	0.77	0.64	-1.16	0.58	0.58	-1.12	0.49	0.57	-1.1	0.32	0.62	-1	0.11	0.54
1167	5.835	NaN	NaN	NaN	-1.28	1.02	0.28	-1.19	0.97	0.24	-1.27	0.76	0.2	-1.35	0.6	0.25	NaN	NaN	NaN	-1.42	0.34	0.19	NaN	NaN	NaN	NaN	NaN	NaN	-1.28	1.04	0.56	-1.2	0.99	0.6	-1.19	0.77	0.64	-1.16	0.58	0.58	-1.12	0.5	0.57	-1.1	0.32	0.62	-1	0.11	0.54
1168	5.84	NaN	NaN	NaN	-1.29	1.02	0.28	-1.2	0.96	0.24	-1.27	0.75	0.2	NaN	NaN	NaN	NaN	NaN	NaN	-1.43	0.34	0.19	NaN	NaN	NaN	NaN	NaN	NaN	-1.28	1.03	0.56	-1.2	0.99	0.6	-1.2	0.77	0.64	-1.17	0.58	0.58	-1.13	0.5	0.57	-1.1	0.32	0.62	-1	0.11	0.54
1169	5.845	NaN	NaN	NaN	-1.3	1.02	0.28	-1.21	0.96	0.24	-1.28	0.75	0.19	NaN	NaN	NaN	NaN	NaN	NaN	-1.44	0.34	0.19	NaN	NaN	NaN	NaN	NaN	NaN	-1.29	1.03	0.56	-1.21	0.99	0.6	-1.2	0.77	0.64	-1.17	0.58	0.58	-1.13	0.5	0.57	-1.1	0.32	0.62	-1	0.11	0.54
1170	5.85	NaN	NaN	NaN	-1.3	1.02	0.28	-1.22	0.96	0.24	-1.28	0.75	0.19	NaN	NaN	NaN	NaN	NaN	NaN	-1.45	0.34	0.19	NaN	NaN	NaN	NaN	NaN	NaN	-1.3	1.03	0.56	NaN	NaN	NaN	-1.21	0.77	0.64	-1.18	0.58	0.58	-1.14	0.5	0.57	-1.11	0.32	0.62	-1	0.11	0.54
1171	5.855	NaN	NaN	NaN	-1.31	1.02	0.28	-1.22	0.96	0.24	-1.29	0.75	0.19	NaN	NaN	NaN	NaN	NaN	NaN	NaN	NaN	NaN	NaN	NaN	NaN	NaN	NaN	NaN	-1.3	1.03	0.56	NaN	NaN	NaN	-1.21	0.77	0.64	-1.18	0.58	0.57	-1.14	0.5	0.57	-1.11	0.32	0.62	-1	0.11	0.54
1172	5.86	NaN	NaN	NaN	-1.32	1.02	0.28	-1.23	0.96	0.24	-1.29	0.75	0.19	NaN	NaN	NaN	NaN	NaN	NaN	NaN	NaN	NaN	NaN	NaN	NaN	NaN	NaN	NaN	-1.31	1.03	0.56	NaN	NaN	NaN	-1.22	0.77	0.64	NaN	NaN	NaN	NaN	NaN	NaN	-1.11	0.32	0.62	-1	0.12	0.54
1173	5.865	NaN	NaN	NaN	-1.32	1.02	0.28	-1.24	0.96	0.24	-1.3	0.75	0.19	NaN	NaN	NaN	-1.39	0.46	0.25	NaN	NaN	NaN	NaN	NaN	NaN	NaN	NaN	NaN	-1.32	1.03	0.56	NaN	NaN	NaN	-1.22	0.77	0.63	NaN	NaN	NaN	NaN	NaN	NaN	-1.12	0.32	0.62	-1.01	0.12	0.54
1174	5.87	NaN	NaN	NaN	-1.33	1.02	0.27	-1.24	0.96	0.24	-1.31	0.75	0.19	NaN	NaN	NaN	NaN	NaN	NaN	NaN	NaN	NaN	NaN	NaN	NaN	NaN	NaN	NaN	-1.32	1.03	0.56	NaN	NaN	NaN	-1.23	0.77	0.63	NaN	NaN	NaN	NaN	NaN	NaN	-1.12	0.32	0.62	-1.01	0.12	0.54
1175	5.875	NaN	NaN	NaN	-1.34	1.02	0.27	-1.25	0.96	0.23	-1.31	0.75	0.19	NaN	NaN	NaN	NaN	NaN	NaN	-1.49	0.34	0.19	NaN	NaN	NaN	NaN	NaN	NaN	NaN	NaN	NaN	NaN	NaN	NaN	-1.24	0.77	0.63	NaN	NaN	NaN	NaN	NaN	NaN	-1.12	0.32	0.62	-1.01	0.12	0.54
1176	5.88	NaN	NaN	NaN	-1.34	1.01	0.27	-1.26	0.96	0.23	-1.32	0.75	0.18	NaN	NaN	NaN	NaN	NaN	NaN	NaN	NaN	NaN	NaN	NaN	NaN	NaN	NaN	NaN	NaN	NaN	NaN	-1.26	0.98	0.59	-1.24	0.77	0.63	NaN	NaN	NaN	NaN	NaN	NaN	-1.13	0.32	0.62	-1.01	0.12	0.54
1177	5.885	NaN	NaN	NaN	-1.35	1.01	0.27	-1.26	0.96	0.23	-1.33	0.75	0.18	NaN	NaN	NaN	NaN	NaN	NaN	NaN	NaN	NaN	NaN	NaN	NaN	NaN	NaN	NaN	NaN	NaN	NaN	-1.26	0.98	0.59	-1.25	0.77	0.63	NaN	NaN	NaN	NaN	NaN	NaN	-1.13	0.32	0.62	-1.01	0.12	0.54
1178	5.89	NaN	NaN	NaN	-1.36	1.01	0.27	-1.27	0.95	0.23	-1.34	0.75	0.18	NaN	NaN	NaN	NaN	NaN	NaN	NaN	NaN	NaN	NaN	NaN	NaN	NaN	NaN	NaN	NaN	NaN	NaN	-1.27	0.98	0.59	-1.26	0.76	0.63	NaN	NaN	NaN	NaN	NaN	NaN	-1.14	0.32	0.62	-1.01	0.12	0.54
1179	5.895	NaN	NaN	NaN	-1.36	1.01	0.27	-1.28	0.95	0.23	-1.35	0.75	0.18	NaN	NaN	NaN	NaN	NaN	NaN	-1.51	0.33	0.19	NaN	NaN	NaN	NaN	NaN	NaN	NaN	NaN	NaN	-1.27	0.98	0.59	-1.26	0.76	0.63	NaN	NaN	NaN	NaN	NaN	NaN	-1.14	0.32	0.62	-1.01	0.13	0.54
1180	5.9	NaN	NaN	NaN	-1.37	1.01	0.27	-1.29	0.95	0.23	-1.36	0.75	0.18	NaN	NaN	NaN	NaN	NaN	NaN	-1.51	0.33	0.19	NaN	NaN	NaN	NaN	NaN	NaN	NaN	NaN	NaN	-1.28	0.98	0.59	-1.27	0.76	0.63	NaN	NaN	NaN	NaN	NaN	NaN	-1.14	0.32	0.62	-1.01	0.13	0.54
1181	5.905	NaN	NaN	NaN	-1.38	1.01	0.27	-1.29	0.95	0.23	-1.37	0.75	0.18	NaN	NaN	NaN	NaN	NaN	NaN	-1.52	0.33	0.19	NaN	NaN	NaN	NaN	NaN	NaN	NaN	NaN	NaN	-1.29	0.98	0.58	-1.28	0.76	0.63	NaN	NaN	NaN	NaN	NaN	NaN	-1.15	0.32	0.62	-1.02	0.13	0.54
1182	5.91	NaN	NaN	NaN	-1.38	1.01	0.26	-1.3	0.95	0.23	-1.38	0.75	0.18	NaN	NaN	NaN	NaN	NaN	NaN	-1.52	0.33	0.19	NaN	NaN	NaN	NaN	NaN	NaN	NaN	NaN	NaN	-1.29	0.98	0.58	-1.29	0.76	0.63	NaN	NaN	NaN	NaN	NaN	NaN	-1.15	0.32	0.62	-1.02	0.13	0.54
1183	5.915	NaN	NaN	NaN	-1.39	1.01	0.26	-1.31	0.95	0.23	-1.39	0.75	0.18	NaN	NaN	NaN	-1.43	0.19	0.19	NaN	NaN	NaN	NaN	NaN	NaN	NaN	NaN	NaN	NaN	NaN	NaN	-1.3	0.97	0.58	-1.29	0.76	0.63	NaN	NaN	NaN	NaN	NaN	NaN	-1.16	0.32	0.62	-1.02	0.13	0.55
1184	5.92	NaN	NaN	NaN	-1.4	1.01	0.26	-1.31	0.95	0.22	-1.4	0.75	0.18	NaN	NaN	NaN	-1.44	0.19	0.19	NaN	NaN	NaN	NaN	NaN	NaN	NaN	NaN	NaN	NaN	NaN	NaN	-1.31	0.97	0.58	-1.3	0.76	0.63	NaN	NaN	NaN	NaN	NaN	NaN	-1.16	0.32	0.62	-1.02	0.14	0.55
1185	5.925	NaN	NaN	NaN	-1.41	1.01	0.26	-1.32	0.95	0.22	-1.41	0.75	0.18	NaN	NaN	NaN	NaN	NaN	NaN	NaN	NaN	NaN	NaN	NaN	NaN	NaN	NaN	NaN	NaN	NaN	NaN	-1.31	0.97	0.58	-1.31	0.76	0.63	NaN	NaN	NaN	NaN	NaN	NaN	-1.17	0.33	0.62	-1.03	0.14	0.55
1186	5.93	NaN	NaN	NaN	-1.41	1.01	0.26	-1.33	0.95	0.22	-1.42	0.75	0.18	NaN	NaN	NaN	-1.45	0.19	0.19	NaN	NaN	NaN	NaN	NaN	NaN	NaN	NaN	NaN	NaN	NaN	NaN	-1.32	0.97	0.58	-1.32	0.76	0.63	NaN	NaN	NaN	NaN	NaN	NaN	-1.17	0.33	0.62	-1.03	0.14	0.55
1187	5.935	NaN	NaN	NaN	-1.42	1.01	0.26	-1.34	0.95	0.22	-1.43	0.75	0.18	-1.39	0.46	0.25	NaN	NaN	NaN	-1.54	0.33	0.19	NaN	NaN	NaN	NaN	NaN	NaN	NaN	NaN	NaN	-1.33	0.97	0.58	-1.32	0.76	0.62	NaN	NaN	NaN	NaN	NaN	NaN	-1.18	0.33	0.62	-1.03	0.15	0.55
1188	5.94	NaN	NaN	NaN	-1.43	1.01	0.25	-1.34	0.95	0.22	-1.43	0.75	0.18	NaN	NaN	NaN	-1.46	0.19	0.19	NaN	NaN	NaN	NaN	NaN	NaN	NaN	NaN	NaN	NaN	NaN	NaN	-1.34	0.97	0.58	-1.33	0.76	0.62	-1.31	0.57	0.57	NaN	NaN	NaN	-1.19	0.33	0.62	-1.04	0.15	0.55
1189	5.945	NaN	NaN	NaN	-1.43	1.01	0.25	-1.35	0.95	0.22	-1.44	0.75	0.18	NaN	NaN	NaN	-1.46	0.18	0.19	NaN	NaN	NaN	NaN	NaN	NaN	NaN	NaN	NaN	NaN	NaN	NaN	-1.34	0.97	0.58	-1.34	0.76	0.62	NaN	NaN	NaN	NaN	NaN	NaN	-1.19	0.33	0.62	-1.04	0.15	0.55
1190	5.95	NaN	NaN	NaN	-1.44	1.01	0.25	-1.36	0.95	0.22	-1.45	0.75	0.18	NaN	NaN	NaN	-1.46	0.18	0.19	NaN	NaN	NaN	NaN	NaN	NaN	NaN	NaN	NaN	NaN	NaN	NaN	-1.35	0.97	0.57	-1.35	0.76	0.62	-1.33	0.57	0.57	-1.27	0.48	0.57	-1.2	0.33	0.62	-1.05	0.16	0.55
1191	5.955	NaN	NaN	NaN	-1.45	1.01	0.25	-1.37	0.95	0.21	-1.45	0.75	0.18	NaN	NaN	NaN	NaN	NaN	NaN	NaN	NaN	NaN	NaN	NaN	NaN	NaN	NaN	NaN	NaN	NaN	NaN	-1.36	0.97	0.57	-1.36	0.76	0.62	-1.34	0.57	0.57	-1.28	0.48	0.57	-1.2	0.34	0.62	-1.05	0.16	0.55
1192	5.96	NaN	NaN	NaN	-1.45	1.01	0.25	-1.38	0.95	0.21	NaN	NaN	NaN	NaN	NaN	NaN	NaN	NaN	NaN	NaN	NaN	NaN	NaN	NaN	NaN	NaN	NaN	NaN	NaN	NaN	NaN	-1.36	0.97	0.57	-1.36	0.76	0.62	-1.34	0.57	0.57	-1.29	0.49	0.57	-1.21	0.34	0.62	-1.06	0.16	0.55
1193	5.965	NaN	NaN	NaN	-1.46	1.01	0.25	-1.38	0.96	0.21	NaN	NaN	NaN	NaN	NaN	NaN	NaN	NaN	NaN	NaN	NaN	NaN	NaN	NaN	NaN	NaN	NaN	NaN	NaN	NaN	NaN	-1.37	0.97	0.57	-1.37	0.76	0.62	NaN	NaN	NaN	NaN	NaN	NaN	-1.22	0.34	0.62	-1.06	0.17	0.55
1194	5.97	NaN	NaN	NaN	-1.47	1.01	0.25	-1.39	0.96	0.21	NaN	NaN	NaN	NaN	NaN	NaN	NaN	NaN	NaN	NaN	NaN	NaN	NaN	NaN	NaN	NaN	NaN	NaN	NaN	NaN	NaN	-1.38	0.97	0.57	-1.38	0.76	0.62	-1.37	0.57	0.57	NaN	NaN	NaN	-1.23	0.34	0.62	-1.07	0.17	0.55
1195	5.975	NaN	NaN	NaN	-1.47	1.01	0.25	-1.4	0.96	0.21	NaN	NaN	NaN	NaN	NaN	NaN	NaN	NaN	NaN	NaN	NaN	NaN	NaN	NaN	NaN	NaN	NaN	NaN	NaN	NaN	NaN	-1.39	0.97	0.57	-1.39	0.76	0.62	-1.38	0.57	0.57	NaN	NaN	NaN	-1.23	0.35	0.62	-1.07	0.18	0.55
1196	5.98	NaN	NaN	NaN	-1.48	1.01	0.25	-1.4	0.96	0.21	NaN	NaN	NaN	NaN	NaN	NaN	NaN	NaN	NaN	NaN	NaN	NaN	NaN	NaN	NaN	NaN	NaN	NaN	NaN	NaN	NaN	-1.39	0.97	0.57	-1.4	0.76	0.62	-1.39	0.57	0.57	-1.33	0.49	0.57	-1.24	0.35	0.62	-1.08	0.18	0.55
1197	5.985	NaN	NaN	NaN	-1.49	1.01	0.25	-1.41	0.96	0.2	NaN	NaN	NaN	NaN	NaN	NaN	NaN	NaN	NaN	NaN	NaN	NaN	NaN	NaN	NaN	NaN	NaN	NaN	NaN	NaN	NaN	-1.4	0.97	0.57	-1.41	0.76	0.62	-1.4	0.57	0.57	-1.34	0.49	0.57	-1.25	0.35	0.62	-1.08	0.18	0.55
1198	5.99	NaN	NaN	NaN	-1.49	1.01	0.25	-1.42	0.96	0.2	NaN	NaN	NaN	NaN	NaN	NaN	NaN	NaN	NaN	NaN	NaN	NaN	NaN	NaN	NaN	NaN	NaN	NaN	NaN	NaN	NaN	-1.41	0.97	0.57	-1.41	0.76	0.62	-1.41	0.57	0.57	-1.35	0.49	0.57	-1.26	0.35	0.62	-1.09	0.19	0.55
1199	5.995	NaN	NaN	NaN	-1.5	1.01	0.25	-1.42	0.96	0.2	NaN	NaN	NaN	NaN	NaN	NaN	NaN	NaN	NaN	NaN	NaN	NaN	NaN	NaN	NaN	NaN	NaN	NaN	NaN	NaN	NaN	-1.41	0.97	0.56	-1.42	0.76	0.62	-1.41	0.57	0.58	NaN	NaN	NaN	-1.27	0.36	0.62	-1.1	0.2	0.55
1200	6	NaN	NaN	NaN	NaN	NaN	NaN	-1.43	0.96	0.2	NaN	NaN	NaN	NaN	NaN	NaN	NaN	NaN	NaN	NaN	NaN	NaN	NaN	NaN	NaN	NaN	NaN	NaN	NaN	NaN	NaN	-1.42	0.97	0.56	-1.43	0.76	0.62	NaN	NaN	NaN	-1.39	0.5	0.58	-1.27	0.36	0.62	-1.1	0.2	0.55
1201	6.005	NaN	NaN	NaN	-1.51	1.02	0.25	-1.43	0.97	0.2	NaN	NaN	NaN	NaN	NaN	NaN	NaN	NaN	NaN	NaN	NaN	NaN	NaN	NaN	NaN	NaN	NaN	NaN	NaN	NaN	NaN	-1.43	0.97	0.56	-1.44	0.76	0.62	NaN	NaN	NaN	-1.39	0.49	0.58	-1.28	0.36	0.62	-1.11	0.2	0.55
1202	6.01	NaN	NaN	NaN	NaN	NaN	NaN	-1.44	0.97	0.2	NaN	NaN	NaN	-1.24	0.27	0.39	NaN	NaN	NaN	NaN	NaN	NaN	NaN	NaN	NaN	NaN	NaN	NaN	NaN	NaN	NaN	-1.43	0.97	0.56	-1.45	0.76	0.62	NaN	NaN	NaN	NaN	NaN	NaN	-1.29	0.37	0.62	-1.12	0.21	0.55
1203	6.015	NaN	NaN	NaN	NaN	NaN	NaN	-1.44	0.97	0.2	NaN	NaN	NaN	-1.24	0.27	0.39	NaN	NaN	NaN	NaN	NaN	NaN	NaN	NaN	NaN	NaN	NaN	NaN	NaN	NaN	NaN	-1.44	0.97	0.56	-1.45	0.76	0.62	NaN	NaN	NaN	NaN	NaN	NaN	-1.3	0.37	0.62	-1.13	0.22	0.55
1204	6.02	NaN	NaN	NaN	-1.53	1.02	0.24	-1.45	0.97	0.2	NaN	NaN	NaN	-1.25	0.26	0.38	NaN	NaN	NaN	NaN	NaN	NaN	NaN	NaN	NaN	NaN	NaN	NaN	NaN	NaN	NaN	-1.45	0.97	0.56	-1.46	0.76	0.62	NaN	NaN	NaN	NaN	NaN	NaN	-1.31	0.37	0.62	-1.14	0.22	0.55
1205	6.025	NaN	NaN	NaN	NaN	NaN	NaN	-1.45	0.97	0.2	NaN	NaN	NaN	-1.26	0.26	0.38	NaN	NaN	NaN	NaN	NaN	NaN	NaN	NaN	NaN	NaN	NaN	NaN	NaN	NaN	NaN	-1.45	0.97	0.56	-1.47	0.76	0.62	NaN	NaN	NaN	NaN	NaN	NaN	-1.33	0.37	0.62	-1.15	0.23	0.55
1206	6.03	NaN	NaN	NaN	-1.54	1.02	0.24	-1.46	0.97	0.2	NaN	NaN	NaN	NaN	NaN	NaN	NaN	NaN	NaN	NaN	NaN	NaN	NaN	NaN	NaN	NaN	NaN	NaN	NaN	NaN	NaN	-1.46	0.97	0.56	-1.48	0.76	0.62	-1.5	0.56	0.58	NaN	NaN	NaN	-1.34	0.38	0.62	-1.16	0.23	0.55
1207	6.035	NaN	NaN	NaN	NaN	NaN	NaN	NaN	NaN	NaN	-1.31	0.81	0.37	NaN	NaN	NaN	NaN	NaN	NaN	NaN	NaN	NaN	NaN	NaN	NaN	NaN	NaN	NaN	NaN	NaN	NaN	NaN	NaN	NaN	-1.48	0.76	0.61	-1.5	0.57	0.58	NaN	NaN	NaN	-1.35	0.38	0.62	-1.17	0.24	0.54
1208	6.04	NaN	NaN	NaN	-1.55	1.02	0.24	NaN	NaN	NaN	-1.31	0.81	0.37	NaN	NaN	NaN	NaN	NaN	NaN	NaN	NaN	NaN	NaN	NaN	NaN	NaN	NaN	NaN	NaN	NaN	NaN	NaN	NaN	NaN	-1.49	0.76	0.61	-1.51	0.57	0.58	NaN	NaN	NaN	-1.36	0.38	0.62	-1.18	0.24	0.54
1209	6.045	NaN	NaN	NaN	NaN	NaN	NaN	-1.47	0.97	0.2	NaN	NaN	NaN	NaN	NaN	NaN	NaN	NaN	NaN	NaN	NaN	NaN	NaN	NaN	NaN	NaN	NaN	NaN	NaN	NaN	NaN	-1.48	0.97	0.56	-1.5	0.76	0.61	-1.52	0.57	0.58	NaN	NaN	NaN	-1.37	0.38	0.62	-1.19	0.24	0.54
1210	6.05	NaN	NaN	NaN	NaN	NaN	NaN	-1.48	0.97	0.2	NaN	NaN	NaN	NaN	NaN	NaN	NaN	NaN	NaN	NaN	NaN	NaN	NaN	NaN	NaN	NaN	NaN	NaN	NaN	NaN	NaN	-1.48	0.97	0.56	-1.51	0.76	0.61	NaN	NaN	NaN	NaN	NaN	NaN	-1.38	0.38	0.62	-1.2	0.25	0.54
1211	6.055	NaN	NaN	NaN	NaN	NaN	NaN	NaN	NaN	NaN	-1.33	0.81	0.36	NaN	NaN	NaN	NaN	NaN	NaN	NaN	NaN	NaN	NaN	NaN	NaN	NaN	NaN	NaN	NaN	NaN	NaN	NaN	NaN	NaN	-1.51	0.76	0.61	NaN	NaN	NaN	NaN	NaN	NaN	-1.4	0.38	0.62	-1.21	0.25	0.54
1212	6.06	NaN	NaN	NaN	NaN	NaN	NaN	NaN	NaN	NaN	-1.34	0.81	0.36	NaN	NaN	NaN	NaN	NaN	NaN	NaN	NaN	NaN	NaN	NaN	NaN	NaN	NaN	NaN	NaN	NaN	NaN	NaN	NaN	NaN	-1.52	0.76	0.61	-1.56	0.57	0.57	NaN	NaN	NaN	-1.4	0.38	0.62	-1.22	0.25	0.54
1213	6.065	NaN	NaN	NaN	NaN	NaN	NaN	NaN	NaN	NaN	-1.34	0.81	0.36	NaN	NaN	NaN	NaN	NaN	NaN	NaN	NaN	NaN	NaN	NaN	NaN	NaN	NaN	NaN	NaN	NaN	NaN	NaN	NaN	NaN	-1.53	0.76	0.61	-1.57	0.58	0.57	NaN	NaN	NaN	-1.42	0.39	0.62	-1.23	0.26	0.54
1214	6.07	NaN	NaN	NaN	NaN	NaN	NaN	-1.5	0.97	0.19	NaN	NaN	NaN	NaN	NaN	NaN	NaN	NaN	NaN	NaN	NaN	NaN	NaN	NaN	NaN	NaN	NaN	NaN	NaN	NaN	NaN	-1.5	0.97	0.55	-1.53	0.76	0.61	-1.58	0.58	0.57	NaN	NaN	NaN	-1.43	0.39	0.62	-1.24	0.26	0.54
1215	6.075	NaN	NaN	NaN	NaN	NaN	NaN	-1.51	0.97	0.19	NaN	NaN	NaN	NaN	NaN	NaN	NaN	NaN	NaN	NaN	NaN	NaN	NaN	NaN	NaN	NaN	NaN	NaN	NaN	NaN	NaN	-1.51	0.97	0.55	-1.54	0.76	0.61	-1.59	0.58	0.57	NaN	NaN	NaN	-1.44	0.39	0.62	-1.25	0.26	0.54
1216	6.08	NaN	NaN	NaN	NaN	NaN	NaN	-1.51	0.97	0.19	NaN	NaN	NaN	-1.31	0.13	0.25	NaN	NaN	NaN	NaN	NaN	NaN	NaN	NaN	NaN	NaN	NaN	NaN	NaN	NaN	NaN	-1.51	0.97	0.55	-1.55	0.76	0.61	-1.59	0.58	0.57	NaN	NaN	NaN	-1.45	0.39	0.62	-1.26	0.26	0.54
1217	6.085	NaN	NaN	NaN	NaN	NaN	NaN	-1.51	0.97	0.19	NaN	NaN	NaN	NaN	NaN	NaN	NaN	NaN	NaN	NaN	NaN	NaN	NaN	NaN	NaN	NaN	NaN	NaN	NaN	NaN	NaN	-1.52	0.97	0.55	-1.56	0.76	0.6	NaN	NaN	NaN	NaN	NaN	NaN	-1.46	0.39	0.62	-1.27	0.26	0.54
1218	6.09	NaN	NaN	NaN	NaN	NaN	NaN	NaN	NaN	NaN	NaN	NaN	NaN	NaN	NaN	NaN	NaN	NaN	NaN	NaN	NaN	NaN	NaN	NaN	NaN	NaN	NaN	NaN	NaN	NaN	NaN	-1.52	0.97	0.55	-1.56	0.77	0.6	NaN	NaN	NaN	NaN	NaN	NaN	-1.47	0.4	0.62	-1.28	0.27	0.54
1219	6.095	NaN	NaN	NaN	NaN	NaN	NaN	-1.53	0.98	0.19	NaN	NaN	NaN	-1.39	0.23	0.24	NaN	NaN	NaN	NaN	NaN	NaN	NaN	NaN	NaN	NaN	NaN	NaN	NaN	NaN	NaN	NaN	NaN	NaN	-1.57	0.77	0.6	NaN	NaN	NaN	NaN	NaN	NaN	-1.49	0.4	0.62	-1.29	0.27	0.54
1220	6.1	NaN	NaN	NaN	NaN	NaN	NaN	-1.53	0.98	0.19	NaN	NaN	NaN	NaN	NaN	NaN	NaN	NaN	NaN	NaN	NaN	NaN	NaN	NaN	NaN	NaN	NaN	NaN	NaN	NaN	NaN	NaN	NaN	NaN	-1.58	0.77	0.6	NaN	NaN	NaN	NaN	NaN	NaN	-1.5	0.4	0.62	-1.31	0.27	0.53
1221	6.105	NaN	NaN	NaN	NaN	NaN	NaN	-1.53	0.98	0.19	-1.43	0.84	0.24	NaN	NaN	NaN	NaN	NaN	NaN	NaN	NaN	NaN	NaN	NaN	NaN	NaN	NaN	NaN	NaN	NaN	NaN	NaN	NaN	NaN	-1.59	0.77	0.6	-1.64	0.59	0.57	NaN	NaN	NaN	-1.51	0.4	0.61	-1.32	0.27	0.53
1222	6.11	NaN	NaN	NaN	NaN	NaN	NaN	NaN	NaN	NaN	-1.43	0.84	0.24	NaN	NaN	NaN	NaN	NaN	NaN	NaN	NaN	NaN	NaN	NaN	NaN	NaN	NaN	NaN	NaN	NaN	NaN	NaN	NaN	NaN	-1.59	0.77	0.6	NaN	NaN	NaN	NaN	NaN	NaN	-1.52	0.4	0.61	-1.33	0.27	0.53
1223	6.115	NaN	NaN	NaN	NaN	NaN	NaN	-1.55	0.98	0.19	-1.44	0.84	0.24	NaN	NaN	NaN	NaN	NaN	NaN	NaN	NaN	NaN	NaN	NaN	NaN	NaN	NaN	NaN	NaN	NaN	NaN	NaN	NaN	NaN	-1.6	0.77	0.6	-1.67	0.6	0.57	NaN	NaN	NaN	-1.53	0.41	0.61	-1.34	0.27	0.53
1224	6.12	NaN	NaN	NaN	NaN	NaN	NaN	NaN	NaN	NaN	-1.44	0.84	0.24	NaN	NaN	NaN	NaN	NaN	NaN	NaN	NaN	NaN	NaN	NaN	NaN	NaN	NaN	NaN	NaN	NaN	NaN	NaN	NaN	NaN	-1.61	0.77	0.6	-1.67	0.6	0.57	NaN	NaN	NaN	-1.54	0.41	0.61	-1.35	0.27	0.53
1225	6.125	NaN	NaN	NaN	NaN	NaN	NaN	NaN	NaN	NaN	NaN	NaN	NaN	NaN	NaN	NaN	NaN	NaN	NaN	NaN	NaN	NaN	NaN	NaN	NaN	NaN	NaN	NaN	NaN	NaN	NaN	NaN	NaN	NaN	-1.62	0.77	0.6	-1.68	0.6	0.56	NaN	NaN	NaN	-1.55	0.41	0.61	-1.37	0.27	0.53
1226	6.13	NaN	NaN	NaN	NaN	NaN	NaN	NaN	NaN	NaN	-1.46	0.85	0.24	NaN	NaN	NaN	NaN	NaN	NaN	NaN	NaN	NaN	NaN	NaN	NaN	NaN	NaN	NaN	NaN	NaN	NaN	NaN	NaN	NaN	-1.63	0.78	0.6	NaN	NaN	NaN	NaN	NaN	NaN	-1.56	0.41	0.61	-1.38	0.26	0.53
1227	6.135	NaN	NaN	NaN	NaN	NaN	NaN	NaN	NaN	NaN	NaN	NaN	NaN	NaN	NaN	NaN	NaN	NaN	NaN	NaN	NaN	NaN	NaN	NaN	NaN	NaN	NaN	NaN	NaN	NaN	NaN	NaN	NaN	NaN	-1.63	0.78	0.6	NaN	NaN	NaN	NaN	NaN	NaN	-1.57	0.41	0.61	-1.39	0.26	0.53
1228	6.14	NaN	NaN	NaN	NaN	NaN	NaN	NaN	NaN	NaN	NaN	NaN	NaN	NaN	NaN	NaN	NaN	NaN	NaN	NaN	NaN	NaN	NaN	NaN	NaN	NaN	NaN	NaN	NaN	NaN	NaN	NaN	NaN	NaN	-1.64	0.78	0.6	NaN	NaN	NaN	NaN	NaN	NaN	-1.58	0.41	0.61	-1.41	0.26	0.53
1229	6.145	NaN	NaN	NaN	NaN	NaN	NaN	NaN	NaN	NaN	NaN	NaN	NaN	NaN	NaN	NaN	NaN	NaN	NaN	NaN	NaN	NaN	NaN	NaN	NaN	NaN	NaN	NaN	NaN	NaN	NaN	NaN	NaN	NaN	-1.65	0.78	0.6	NaN	NaN	NaN	NaN	NaN	NaN	-1.59	0.41	0.61	-1.42	0.26	0.53
1230	6.15	NaN	NaN	NaN	NaN	NaN	NaN	-1.58	0.98	0.18	NaN	NaN	NaN	NaN	NaN	NaN	NaN	NaN	NaN	NaN	NaN	NaN	NaN	NaN	NaN	NaN	NaN	NaN	NaN	NaN	NaN	NaN	NaN	NaN	-1.66	0.78	0.6	NaN	NaN	NaN	NaN	NaN	NaN	-1.6	0.41	0.61	-1.43	0.26	0.53
1231	6.155	NaN	NaN	NaN	NaN	NaN	NaN	-1.59	0.99	0.18	NaN	NaN	NaN	NaN	NaN	NaN	NaN	NaN	NaN	NaN	NaN	NaN	NaN	NaN	NaN	NaN	NaN	NaN	NaN	NaN	NaN	NaN	NaN	NaN	-1.67	0.79	0.6	NaN	NaN	NaN	NaN	NaN	NaN	-1.61	0.41	0.6	-1.44	0.25	0.52
1232	6.16	NaN	NaN	NaN	NaN	NaN	NaN	NaN	NaN	NaN	NaN	NaN	NaN	NaN	NaN	NaN	NaN	NaN	NaN	NaN	NaN	NaN	NaN	NaN	NaN	NaN	NaN	NaN	NaN	NaN	NaN	NaN	NaN	NaN	-1.67	0.79	0.6	NaN	NaN	NaN	NaN	NaN	NaN	-1.62	0.41	0.6	-1.46	0.25	0.52
1233	6.165	NaN	NaN	NaN	NaN	NaN	NaN	NaN	NaN	NaN	NaN	NaN	NaN	NaN	NaN	NaN	NaN	NaN	NaN	NaN	NaN	NaN	NaN	NaN	NaN	NaN	NaN	NaN	NaN	NaN	NaN	NaN	NaN	NaN	NaN	NaN	NaN	NaN	NaN	NaN	NaN	NaN	NaN	-1.64	0.41	0.6	-1.47	0.25	0.52
1234	6.17	NaN	NaN	NaN	NaN	NaN	NaN	NaN	NaN	NaN	NaN	NaN	NaN	NaN	NaN	NaN	NaN	NaN	NaN	NaN	NaN	NaN	NaN	NaN	NaN	NaN	NaN	NaN	NaN	NaN	NaN	NaN	NaN	NaN	NaN	NaN	NaN	NaN	NaN	NaN	NaN	NaN	NaN	-1.65	0.41	0.6	-1.48	0.24	0.52
1235	6.175	NaN	NaN	NaN	NaN	NaN	NaN	NaN	NaN	NaN	NaN	NaN	NaN	NaN	NaN	NaN	NaN	NaN	NaN	NaN	NaN	NaN	NaN	NaN	NaN	NaN	NaN	NaN	NaN	NaN	NaN	NaN	NaN	NaN	NaN	NaN	NaN	NaN	NaN	NaN	NaN	NaN	NaN	-1.66	0.41	0.6	-1.5	0.24	0.52
1236	6.18	NaN	NaN	NaN	NaN	NaN	NaN	NaN	NaN	NaN	NaN	NaN	NaN	NaN	NaN	NaN	NaN	NaN	NaN	NaN	NaN	NaN	NaN	NaN	NaN	NaN	NaN	NaN	NaN	NaN	NaN	NaN	NaN	NaN	NaN	NaN	NaN	NaN	NaN	NaN	NaN	NaN	NaN	-1.67	0.41	0.6	-1.51	0.24	0.52
1237	6.185	NaN	NaN	NaN	NaN	NaN	NaN	NaN	NaN	NaN	NaN	NaN	NaN	NaN	NaN	NaN	NaN	NaN	NaN	NaN	NaN	NaN	NaN	NaN	NaN	NaN	NaN	NaN	NaN	NaN	NaN	NaN	NaN	NaN	NaN	NaN	NaN	NaN	NaN	NaN	NaN	NaN	NaN	-1.68	0.41	0.6	-1.52	0.23	0.52
1238	6.19	NaN	NaN	NaN	NaN	NaN	NaN	NaN	NaN	NaN	NaN	NaN	NaN	NaN	NaN	NaN	NaN	NaN	NaN	NaN	NaN	NaN	NaN	NaN	NaN	NaN	NaN	NaN	NaN	NaN	NaN	NaN	NaN	NaN	NaN	NaN	NaN	NaN	NaN	NaN	NaN	NaN	NaN	-1.69	0.41	0.6	-1.54	0.23	0.52
1239	6.195	NaN	NaN	NaN	NaN	NaN	NaN	NaN	NaN	NaN	NaN	NaN	NaN	NaN	NaN	NaN	NaN	NaN	NaN	NaN	NaN	NaN	NaN	NaN	NaN	NaN	NaN	NaN	NaN	NaN	NaN	NaN	NaN	NaN	NaN	NaN	NaN	NaN	NaN	NaN	NaN	NaN	NaN	-1.7	0.41	0.6	-1.55	0.23	0.52
1240	6.2	NaN	NaN	NaN	NaN	NaN	NaN	NaN	NaN	NaN	NaN	NaN	NaN	NaN	NaN	NaN	NaN	NaN	NaN	NaN	NaN	NaN	NaN	NaN	NaN	NaN	NaN	NaN	NaN	NaN	NaN	NaN	NaN	NaN	NaN	NaN	NaN	NaN	NaN	NaN	NaN	NaN	NaN	-1.71	0.41	0.59	-1.57	0.22	0.52
1241	6.205	NaN	NaN	NaN	NaN	NaN	NaN	NaN	NaN	NaN	NaN	NaN	NaN	NaN	NaN	NaN	NaN	NaN	NaN	NaN	NaN	NaN	NaN	NaN	NaN	NaN	NaN	NaN	NaN	NaN	NaN	NaN	NaN	NaN	-1.74	0.8	0.59	NaN	NaN	NaN	NaN	NaN	NaN	-1.72	0.41	0.59	-1.58	0.22	0.52
1242	6.21	NaN	NaN	NaN	NaN	NaN	NaN	NaN	NaN	NaN	-1.55	0.87	0.23	NaN	NaN	NaN	NaN	NaN	NaN	NaN	NaN	NaN	NaN	NaN	NaN	NaN	NaN	NaN	NaN	NaN	NaN	NaN	NaN	NaN	-1.75	0.8	0.59	NaN	NaN	NaN	NaN	NaN	NaN	-1.73	0.4	0.59	-1.6	0.22	0.51
1243	6.215	NaN	NaN	NaN	NaN	NaN	NaN	NaN	NaN	NaN	-1.55	0.87	0.23	NaN	NaN	NaN	NaN	NaN	NaN	NaN	NaN	NaN	NaN	NaN	NaN	NaN	NaN	NaN	NaN	NaN	NaN	NaN	NaN	NaN	-1.75	0.8	0.59	NaN	NaN	NaN	NaN	NaN	NaN	-1.74	0.4	0.59	-1.61	0.21	0.51
1244	6.22	NaN	NaN	NaN	NaN	NaN	NaN	NaN	NaN	NaN	-1.56	0.87	0.23	NaN	NaN	NaN	NaN	NaN	NaN	NaN	NaN	NaN	NaN	NaN	NaN	NaN	NaN	NaN	NaN	NaN	NaN	NaN	NaN	NaN	NaN	NaN	NaN	NaN	NaN	NaN	NaN	NaN	NaN	-1.75	0.4	0.59	-1.62	0.21	0.51
1245	6.225	NaN	NaN	NaN	NaN	NaN	NaN	NaN	NaN	NaN	-1.56	0.87	0.23	NaN	NaN	NaN	NaN	NaN	NaN	NaN	NaN	NaN	NaN	NaN	NaN	NaN	NaN	NaN	NaN	NaN	NaN	NaN	NaN	NaN	NaN	NaN	NaN	NaN	NaN	NaN	NaN	NaN	NaN	-1.76	0.4	0.59	NaN	NaN	NaN
1246	6.23	NaN	NaN	NaN	NaN	NaN	NaN	NaN	NaN	NaN	-1.57	0.87	0.23	NaN	NaN	NaN	NaN	NaN	NaN	NaN	NaN	NaN	NaN	NaN	NaN	NaN	NaN	NaN	NaN	NaN	NaN	NaN	NaN	NaN	-1.77	0.81	0.59	NaN	NaN	NaN	NaN	NaN	NaN	-1.77	0.4	0.59	-1.66	0.2	0.51
1247	6.235	NaN	NaN	NaN	NaN	NaN	NaN	NaN	NaN	NaN	-1.57	0.87	0.23	NaN	NaN	NaN	NaN	NaN	NaN	NaN	NaN	NaN	NaN	NaN	NaN	NaN	NaN	NaN	NaN	NaN	NaN	NaN	NaN	NaN	NaN	NaN	NaN	NaN	NaN	NaN	NaN	NaN	NaN	NaN	NaN	NaN	NaN	NaN	NaN
1248	6.24	NaN	NaN	NaN	NaN	NaN	NaN	NaN	NaN	NaN	NaN	NaN	NaN	NaN	NaN	NaN	NaN	NaN	NaN	NaN	NaN	NaN	NaN	NaN	NaN	NaN	NaN	NaN	NaN	NaN	NaN	NaN	NaN	NaN	NaN	NaN	NaN	NaN	NaN	NaN	NaN	NaN	NaN	NaN	NaN	NaN	-1.69	0.19	0.51
1249	6.245	NaN	NaN	NaN	NaN	NaN	NaN	NaN	NaN	NaN	NaN	NaN	NaN	NaN	NaN	NaN	NaN	NaN	NaN	NaN	NaN	NaN	NaN	NaN	NaN	NaN	NaN	NaN	NaN	NaN	NaN	NaN	NaN	NaN	NaN	NaN	NaN	NaN	NaN	NaN	NaN	NaN	NaN	NaN	NaN	NaN	NaN	NaN	NaN
1250	6.25	NaN	NaN	NaN	NaN	NaN	NaN	NaN	NaN	NaN	NaN	NaN	NaN	NaN	NaN	NaN	NaN	NaN	NaN	NaN	NaN	NaN	NaN	NaN	NaN	NaN	NaN	NaN	NaN	NaN	NaN	NaN	NaN	NaN	NaN	NaN	NaN	NaN	NaN	NaN	NaN	NaN	NaN	NaN	NaN	NaN	-1.72	0.18	0.51
1251	6.255	NaN	NaN	NaN	NaN	NaN	NaN	NaN	NaN	NaN	NaN	NaN	NaN	NaN	NaN	NaN	NaN	NaN	NaN	NaN	NaN	NaN	NaN	NaN	NaN	NaN	NaN	NaN	NaN	NaN	NaN	NaN	NaN	NaN	NaN	NaN	NaN	NaN	NaN	NaN	NaN	NaN	NaN	NaN	NaN	NaN	NaN	NaN	NaN
1252	6.26	NaN	NaN	NaN	NaN	NaN	NaN	NaN	NaN	NaN	NaN	NaN	NaN	NaN	NaN	NaN	NaN	NaN	NaN	NaN	NaN	NaN	NaN	NaN	NaN	NaN	NaN	NaN	NaN	NaN	NaN	NaN	NaN	NaN	NaN	NaN	NaN	NaN	NaN	NaN	NaN	NaN	NaN	NaN	NaN	NaN	NaN	NaN	NaN
1253	6.265	NaN	NaN	NaN	NaN	NaN	NaN	NaN	NaN	NaN	NaN	NaN	NaN	NaN	NaN	NaN	NaN	NaN	NaN	NaN	NaN	NaN	NaN	NaN	NaN	NaN	NaN	NaN	NaN	NaN	NaN	NaN	NaN	NaN	NaN	NaN	NaN	NaN	NaN	NaN	NaN	NaN	NaN	NaN	NaN	NaN	NaN	NaN	NaN
1254	6.27	NaN	NaN	NaN	NaN	NaN	NaN	NaN	NaN	NaN	NaN	NaN	NaN	NaN	NaN	NaN	NaN	NaN	NaN	NaN	NaN	NaN	NaN	NaN	NaN	NaN	NaN	NaN	NaN	NaN	NaN	NaN	NaN	NaN	NaN	NaN	NaN	NaN	NaN	NaN	NaN	NaN	NaN	NaN	NaN	NaN	NaN	NaN	NaN
1255	6.275	NaN	NaN	NaN	NaN	NaN	NaN	NaN	NaN	NaN	NaN	NaN	NaN	NaN	NaN	NaN	NaN	NaN	NaN	NaN	NaN	NaN	NaN	NaN	NaN	NaN	NaN	NaN	NaN	NaN	NaN	NaN	NaN	NaN	NaN	NaN	NaN	NaN	NaN	NaN	NaN	NaN	NaN	NaN	NaN	NaN	NaN	NaN	NaN
1256	6.28	NaN	NaN	NaN	NaN	NaN	NaN	NaN	NaN	NaN	NaN	NaN	NaN	NaN	NaN	NaN	NaN	NaN	NaN	NaN	NaN	NaN	NaN	NaN	NaN	NaN	NaN	NaN	NaN	NaN	NaN	NaN	NaN	NaN	NaN	NaN	NaN	NaN	NaN	NaN	NaN	NaN	NaN	NaN	NaN	NaN	NaN	NaN	NaN
1257	6.285	NaN	NaN	NaN	NaN	NaN	NaN	NaN	NaN	NaN	NaN	NaN	NaN	NaN	NaN	NaN	NaN	NaN	NaN	NaN	NaN	NaN	NaN	NaN	NaN	NaN	NaN	NaN	NaN	NaN	NaN	NaN	NaN	NaN	NaN	NaN	NaN	NaN	NaN	NaN	NaN	NaN	NaN	NaN	NaN	NaN	NaN	NaN	NaN
1258	6.29	NaN	NaN	NaN	NaN	NaN	NaN	NaN	NaN	NaN	NaN	NaN	NaN	NaN	NaN	NaN	NaN	NaN	NaN	NaN	NaN	NaN	NaN	NaN	NaN	NaN	NaN	NaN	NaN	NaN	NaN	NaN	NaN	NaN	NaN	NaN	NaN	NaN	NaN	NaN	NaN	NaN	NaN	NaN	NaN	NaN	NaN	NaN	NaN
1259	6.295	NaN	NaN	NaN	NaN	NaN	NaN	NaN	NaN	NaN	NaN	NaN	NaN	NaN	NaN	NaN	NaN	NaN	NaN	NaN	NaN	NaN	NaN	NaN	NaN	NaN	NaN	NaN	NaN	NaN	NaN	NaN	NaN	NaN	NaN	NaN	NaN	NaN	NaN	NaN	NaN	NaN	NaN	NaN	NaN	NaN	NaN	NaN	NaN
1260	6.3	NaN	NaN	NaN	NaN	NaN	NaN	NaN	NaN	NaN	NaN	NaN	NaN	NaN	NaN	NaN	NaN	NaN	NaN	NaN	NaN	NaN	NaN	NaN	NaN	NaN	NaN	NaN	NaN	NaN	NaN	NaN	NaN	NaN	NaN	NaN	NaN	NaN	NaN	NaN	NaN	NaN	NaN	NaN	NaN	NaN	NaN	NaN	NaN
1261	6.305	NaN	NaN	NaN	NaN	NaN	NaN	NaN	NaN	NaN	NaN	NaN	NaN	NaN	NaN	NaN	NaN	NaN	NaN	NaN	NaN	NaN	NaN	NaN	NaN	NaN	NaN	NaN	NaN	NaN	NaN	NaN	NaN	NaN	NaN	NaN	NaN	NaN	NaN	NaN	NaN	NaN	NaN	NaN	NaN	NaN	NaN	NaN	NaN
1262	6.31	NaN	NaN	NaN	NaN	NaN	NaN	NaN	NaN	NaN	-1.55	0.75	0.23	NaN	NaN	NaN	NaN	NaN	NaN	NaN	NaN	NaN	NaN	NaN	NaN	NaN	NaN	NaN	NaN	NaN	NaN	NaN	NaN	NaN	NaN	NaN	NaN	NaN	NaN	NaN	NaN	NaN	NaN	NaN	NaN	NaN	NaN	NaN	NaN
1263	6.315	NaN	NaN	NaN	NaN	NaN	NaN	NaN	NaN	NaN	-1.55	0.75	0.23	NaN	NaN	NaN	NaN	NaN	NaN	NaN	NaN	NaN	NaN	NaN	NaN	NaN	NaN	NaN	NaN	NaN	NaN	NaN	NaN	NaN	NaN	NaN	NaN	NaN	NaN	NaN	NaN	NaN	NaN	NaN	NaN	NaN	NaN	NaN	NaN
1264	6.32	NaN	NaN	NaN	NaN	NaN	NaN	NaN	NaN	NaN	-1.56	0.75	0.23	NaN	NaN	NaN	NaN	NaN	NaN	NaN	NaN	NaN	NaN	NaN	NaN	NaN	NaN	NaN	NaN	NaN	NaN	NaN	NaN	NaN	NaN	NaN	NaN	NaN	NaN	NaN	NaN	NaN	NaN	NaN	NaN	NaN	NaN	NaN	NaN
1265	6.325	NaN	NaN	NaN	NaN	NaN	NaN	NaN	NaN	NaN	-1.56	0.75	0.23	NaN	NaN	NaN	NaN	NaN	NaN	NaN	NaN	NaN	NaN	NaN	NaN	NaN	NaN	NaN	NaN	NaN	NaN	NaN	NaN	NaN	NaN	NaN	NaN	NaN	NaN	NaN	NaN	NaN	NaN	NaN	NaN	NaN	NaN	NaN	NaN
1266	6.33	NaN	NaN	NaN	NaN	NaN	NaN	NaN	NaN	NaN	NaN	NaN	NaN	NaN	NaN	NaN	NaN	NaN	NaN	NaN	NaN	NaN	NaN	NaN	NaN	NaN	NaN	NaN	NaN	NaN	NaN	NaN	NaN	NaN	NaN	NaN	NaN	NaN	NaN	NaN	NaN	NaN	NaN	NaN	NaN	NaN	NaN	NaN	NaN
1267	6.335	NaN	NaN	NaN	NaN	NaN	NaN	NaN	NaN	NaN	NaN	NaN	NaN	NaN	NaN	NaN	NaN	NaN	NaN	NaN	NaN	NaN	NaN	NaN	NaN	NaN	NaN	NaN	NaN	NaN	NaN	NaN	NaN	NaN	NaN	NaN	NaN	NaN	NaN	NaN	NaN	NaN	NaN	NaN	NaN	NaN	NaN	NaN	NaN
1268	6.34	NaN	NaN	NaN	NaN	NaN	NaN	NaN	NaN	NaN	NaN	NaN	NaN	NaN	NaN	NaN	NaN	NaN	NaN	NaN	NaN	NaN	NaN	NaN	NaN	NaN	NaN	NaN	NaN	NaN	NaN	NaN	NaN	NaN	NaN	NaN	NaN	NaN	NaN	NaN	NaN	NaN	NaN	NaN	NaN	NaN	NaN	NaN	NaN
1269	6.345	NaN	NaN	NaN	NaN	NaN	NaN	NaN	NaN	NaN	NaN	NaN	NaN	NaN	NaN	NaN	NaN	NaN	NaN	NaN	NaN	NaN	NaN	NaN	NaN	NaN	NaN	NaN	NaN	NaN	NaN	NaN	NaN	NaN	NaN	NaN	NaN	NaN	NaN	NaN	NaN	NaN	NaN	NaN	NaN	NaN	NaN	NaN	NaN
1270	6.35	NaN	NaN	NaN	NaN	NaN	NaN	NaN	NaN	NaN	NaN	NaN	NaN	NaN	NaN	NaN	NaN	NaN	NaN	NaN	NaN	NaN	NaN	NaN	NaN	NaN	NaN	NaN	NaN	NaN	NaN	NaN	NaN	NaN	NaN	NaN	NaN	NaN	NaN	NaN	NaN	NaN	NaN	NaN	NaN	NaN	NaN	NaN	NaN
1271	6.355	NaN	NaN	NaN	NaN	NaN	NaN	NaN	NaN	NaN	NaN	NaN	NaN	NaN	NaN	NaN	NaN	NaN	NaN	NaN	NaN	NaN	NaN	NaN	NaN	NaN	NaN	NaN	NaN	NaN	NaN	NaN	NaN	NaN	NaN	NaN	NaN	NaN	NaN	NaN	NaN	NaN	NaN	NaN	NaN	NaN	NaN	NaN	NaN
1272	6.36	NaN	NaN	NaN	NaN	NaN	NaN	NaN	NaN	NaN	NaN	NaN	NaN	NaN	NaN	NaN	NaN	NaN	NaN	NaN	NaN	NaN	NaN	NaN	NaN	NaN	NaN	NaN	NaN	NaN	NaN	NaN	NaN	NaN	NaN	NaN	NaN	NaN	NaN	NaN	NaN	NaN	NaN	NaN	NaN	NaN	NaN	NaN	NaN
1273	6.365	NaN	NaN	NaN	NaN	NaN	NaN	NaN	NaN	NaN	NaN	NaN	NaN	NaN	NaN	NaN	NaN	NaN	NaN	NaN	NaN	NaN	NaN	NaN	NaN	NaN	NaN	NaN	NaN	NaN	NaN	NaN	NaN	NaN	NaN	NaN	NaN	NaN	NaN	NaN	NaN	NaN	NaN	NaN	NaN	NaN	NaN	NaN	NaN
1274	6.37	NaN	NaN	NaN	NaN	NaN	NaN	NaN	NaN	NaN	NaN	NaN	NaN	NaN	NaN	NaN	NaN	NaN	NaN	NaN	NaN	NaN	NaN	NaN	NaN	NaN	NaN	NaN	NaN	NaN	NaN	NaN	NaN	NaN	NaN	NaN	NaN	NaN	NaN	NaN	NaN	NaN	NaN	NaN	NaN	NaN	NaN	NaN	NaN
1275	6.375	NaN	NaN	NaN	NaN	NaN	NaN	NaN	NaN	NaN	NaN	NaN	NaN	NaN	NaN	NaN	NaN	NaN	NaN	NaN	NaN	NaN	NaN	NaN	NaN	NaN	NaN	NaN	NaN	NaN	NaN	NaN	NaN	NaN	NaN	NaN	NaN	NaN	NaN	NaN	NaN	NaN	NaN	NaN	NaN	NaN	NaN	NaN	NaN
1276	6.38	NaN	NaN	NaN	NaN	NaN	NaN	NaN	NaN	NaN	NaN	NaN	NaN	NaN	NaN	NaN	NaN	NaN	NaN	NaN	NaN	NaN	NaN	NaN	NaN	NaN	NaN	NaN	NaN	NaN	NaN	NaN	NaN	NaN	NaN	NaN	NaN	NaN	NaN	NaN	NaN	NaN	NaN	NaN	NaN	NaN	NaN	NaN	NaN
1277	6.385	NaN	NaN	NaN	NaN	NaN	NaN	NaN	NaN	NaN	NaN	NaN	NaN	NaN	NaN	NaN	NaN	NaN	NaN	NaN	NaN	NaN	NaN	NaN	NaN	NaN	NaN	NaN	NaN	NaN	NaN	NaN	NaN	NaN	NaN	NaN	NaN	NaN	NaN	NaN	NaN	NaN	NaN	NaN	NaN	NaN	NaN	NaN	NaN
1278	6.39	NaN	NaN	NaN	NaN	NaN	NaN	NaN	NaN	NaN	NaN	NaN	NaN	NaN	NaN	NaN	NaN	NaN	NaN	NaN	NaN	NaN	NaN	NaN	NaN	NaN	NaN	NaN	NaN	NaN	NaN	NaN	NaN	NaN	NaN	NaN	NaN	NaN	NaN	NaN	NaN	NaN	NaN	NaN	NaN	NaN	NaN	NaN	NaN
1279	6.395	NaN	NaN	NaN	NaN	NaN	NaN	NaN	NaN	NaN	NaN	NaN	NaN	NaN	NaN	NaN	NaN	NaN	NaN	NaN	NaN	NaN	NaN	NaN	NaN	NaN	NaN	NaN	NaN	NaN	NaN	NaN	NaN	NaN	NaN	NaN	NaN	NaN	NaN	NaN	NaN	NaN	NaN	NaN	NaN	NaN	NaN	NaN	NaN
1280	6.4	NaN	NaN	NaN	NaN	NaN	NaN	NaN	NaN	NaN	NaN	NaN	NaN	NaN	NaN	NaN	NaN	NaN	NaN	NaN	NaN	NaN	NaN	NaN	NaN	NaN	NaN	NaN	NaN	NaN	NaN	NaN	NaN	NaN	NaN	NaN	NaN	NaN	NaN	NaN	NaN	NaN	NaN	NaN	NaN	NaN	NaN	NaN	NaN
1281	6.405	NaN	NaN	NaN	NaN	NaN	NaN	NaN	NaN	NaN	NaN	NaN	NaN	NaN	NaN	NaN	NaN	NaN	NaN	NaN	NaN	NaN	NaN	NaN	NaN	NaN	NaN	NaN	NaN	NaN	NaN	NaN	NaN	NaN	NaN	NaN	NaN	NaN	NaN	NaN	NaN	NaN	NaN	NaN	NaN	NaN	NaN	NaN	NaN
1282	6.41	NaN	NaN	NaN	NaN	NaN	NaN	NaN	NaN	NaN	NaN	NaN	NaN	NaN	NaN	NaN	NaN	NaN	NaN	NaN	NaN	NaN	NaN	NaN	NaN	NaN	NaN	NaN	NaN	NaN	NaN	NaN	NaN	NaN	NaN	NaN	NaN	NaN	NaN	NaN	NaN	NaN	NaN	NaN	NaN	NaN	NaN	NaN	NaN
1283	6.415	NaN	NaN	NaN	NaN	NaN	NaN	NaN	NaN	NaN	NaN	NaN	NaN	NaN	NaN	NaN	NaN	NaN	NaN	NaN	NaN	NaN	NaN	NaN	NaN	NaN	NaN	NaN	NaN	NaN	NaN	NaN	NaN	NaN	NaN	NaN	NaN	NaN	NaN	NaN	NaN	NaN	NaN	NaN	NaN	NaN	NaN	NaN	NaN
1284	6.42	NaN	NaN	NaN	NaN	NaN	NaN	NaN	NaN	NaN	NaN	NaN	NaN	NaN	NaN	NaN	NaN	NaN	NaN	NaN	NaN	NaN	NaN	NaN	NaN	NaN	NaN	NaN	NaN	NaN	NaN	NaN	NaN	NaN	NaN	NaN	NaN	NaN	NaN	NaN	NaN	NaN	NaN	NaN	NaN	NaN	NaN	NaN	NaN
1285	6.425	NaN	NaN	NaN	NaN	NaN	NaN	NaN	NaN	NaN	NaN	NaN	NaN	NaN	NaN	NaN	NaN	NaN	NaN	NaN	NaN	NaN	NaN	NaN	NaN	NaN	NaN	NaN	NaN	NaN	NaN	NaN	NaN	NaN	NaN	NaN	NaN	NaN	NaN	NaN	NaN	NaN	NaN	NaN	NaN	NaN	NaN	NaN	NaN
1286	6.43	NaN	NaN	NaN	NaN	NaN	NaN	NaN	NaN	NaN	NaN	NaN	NaN	NaN	NaN	NaN	NaN	NaN	NaN	NaN	NaN	NaN	NaN	NaN	NaN	NaN	NaN	NaN	NaN	NaN	NaN	NaN	NaN	NaN	NaN	NaN	NaN	NaN	NaN	NaN	NaN	NaN	NaN	NaN	NaN	NaN	NaN	NaN	NaN
1287	6.435	NaN	NaN	NaN	NaN	NaN	NaN	NaN	NaN	NaN	NaN	NaN	NaN	NaN	NaN	NaN	NaN	NaN	NaN	NaN	NaN	NaN	NaN	NaN	NaN	NaN	NaN	NaN	NaN	NaN	NaN	NaN	NaN	NaN	NaN	NaN	NaN	NaN	NaN	NaN	NaN	NaN	NaN	NaN	NaN	NaN	NaN	NaN	NaN
1288	6.44	NaN	NaN	NaN	NaN	NaN	NaN	NaN	NaN	NaN	NaN	NaN	NaN	NaN	NaN	NaN	NaN	NaN	NaN	NaN	NaN	NaN	NaN	NaN	NaN	NaN	NaN	NaN	NaN	NaN	NaN	NaN	NaN	NaN	NaN	NaN	NaN	NaN	NaN	NaN	NaN	NaN	NaN	NaN	NaN	NaN	NaN	NaN	NaN
1289	6.445	NaN	NaN	NaN	NaN	NaN	NaN	NaN	NaN	NaN	NaN	NaN	NaN	NaN	NaN	NaN	NaN	NaN	NaN	NaN	NaN	NaN	NaN	NaN	NaN	NaN	NaN	NaN	NaN	NaN	NaN	NaN	NaN	NaN	NaN	NaN	NaN	NaN	NaN	NaN	NaN	NaN	NaN	NaN	NaN	NaN	NaN	NaN	NaN
1290	6.45	NaN	NaN	NaN	NaN	NaN	NaN	NaN	NaN	NaN	NaN	NaN	NaN	NaN	NaN	NaN	NaN	NaN	NaN	NaN	NaN	NaN	NaN	NaN	NaN	NaN	NaN	NaN	NaN	NaN	NaN	NaN	NaN	NaN	NaN	NaN	NaN	NaN	NaN	NaN	NaN	NaN	NaN	NaN	NaN	NaN	NaN	NaN	NaN
1291	6.455	NaN	NaN	NaN	NaN	NaN	NaN	NaN	NaN	NaN	NaN	NaN	NaN	NaN	NaN	NaN	NaN	NaN	NaN	NaN	NaN	NaN	NaN	NaN	NaN	NaN	NaN	NaN	NaN	NaN	NaN	NaN	NaN	NaN	NaN	NaN	NaN	NaN	NaN	NaN	NaN	NaN	NaN	NaN	NaN	NaN	NaN	NaN	NaN
1292	6.46	NaN	NaN	NaN	NaN	NaN	NaN	NaN	NaN	NaN	NaN	NaN	NaN	NaN	NaN	NaN	NaN	NaN	NaN	NaN	NaN	NaN	NaN	NaN	NaN	NaN	NaN	NaN	NaN	NaN	NaN	NaN	NaN	NaN	NaN	NaN	NaN	NaN	NaN	NaN	NaN	NaN	NaN	NaN	NaN	NaN	NaN	NaN	NaN
1293	6.465	NaN	NaN	NaN	NaN	NaN	NaN	NaN	NaN	NaN	NaN	NaN	NaN	NaN	NaN	NaN	NaN	NaN	NaN	NaN	NaN	NaN	NaN	NaN	NaN	NaN	NaN	NaN	NaN	NaN	NaN	NaN	NaN	NaN	NaN	NaN	NaN	NaN	NaN	NaN	NaN	NaN	NaN	NaN	NaN	NaN	NaN	NaN	NaN
1294	6.47	NaN	NaN	NaN	NaN	NaN	NaN	NaN	NaN	NaN	NaN	NaN	NaN	NaN	NaN	NaN	NaN	NaN	NaN	NaN	NaN	NaN	NaN	NaN	NaN	NaN	NaN	NaN	NaN	NaN	NaN	NaN	NaN	NaN	NaN	NaN	NaN	NaN	NaN	NaN	NaN	NaN	NaN	NaN	NaN	NaN	NaN	NaN	NaN
1295	6.475	NaN	NaN	NaN	NaN	NaN	NaN	NaN	NaN	NaN	NaN	NaN	NaN	NaN	NaN	NaN	NaN	NaN	NaN	NaN	NaN	NaN	NaN	NaN	NaN	NaN	NaN	NaN	NaN	NaN	NaN	NaN	NaN	NaN	NaN	NaN	NaN	NaN	NaN	NaN	NaN	NaN	NaN	NaN	NaN	NaN	NaN	NaN	NaN
1296	6.48	NaN	NaN	NaN	NaN	NaN	NaN	NaN	NaN	NaN	NaN	NaN	NaN	NaN	NaN	NaN	NaN	NaN	NaN	NaN	NaN	NaN	NaN	NaN	NaN	NaN	NaN	NaN	NaN	NaN	NaN	NaN	NaN	NaN	NaN	NaN	NaN	NaN	NaN	NaN	NaN	NaN	NaN	NaN	NaN	NaN	NaN	NaN	NaN
1297	6.485	NaN	NaN	NaN	NaN	NaN	NaN	NaN	NaN	NaN	NaN	NaN	NaN	NaN	NaN	NaN	NaN	NaN	NaN	NaN	NaN	NaN	NaN	NaN	NaN	NaN	NaN	NaN	NaN	NaN	NaN	NaN	NaN	NaN	NaN	NaN	NaN	NaN	NaN	NaN	NaN	NaN	NaN	NaN	NaN	NaN	NaN	NaN	NaN
1298	6.49	NaN	NaN	NaN	NaN	NaN	NaN	NaN	NaN	NaN	NaN	NaN	NaN	NaN	NaN	NaN	NaN	NaN	NaN	NaN	NaN	NaN	NaN	NaN	NaN	NaN	NaN	NaN	NaN	NaN	NaN	NaN	NaN	NaN	NaN	NaN	NaN	NaN	NaN	NaN	NaN	NaN	NaN	NaN	NaN	NaN	NaN	NaN	NaN
1299	6.495	NaN	NaN	NaN	NaN	NaN	NaN	NaN	NaN	NaN	NaN	NaN	NaN	NaN	NaN	NaN	NaN	NaN	NaN	NaN	NaN	NaN	NaN	NaN	NaN	NaN	NaN	NaN	NaN	NaN	NaN	NaN	NaN	NaN	NaN	NaN	NaN	NaN	NaN	NaN	NaN	NaN	NaN	NaN	NaN	NaN	NaN	NaN	NaN
1300	6.5	NaN	NaN	NaN	NaN	NaN	NaN	NaN	NaN	NaN	NaN	NaN	NaN	NaN	NaN	NaN	NaN	NaN	NaN	NaN	NaN	NaN	NaN	NaN	NaN	NaN	NaN	NaN	NaN	NaN	NaN	NaN	NaN	NaN	NaN	NaN	NaN	NaN	NaN	NaN	NaN	NaN	NaN	NaN	NaN	NaN	NaN	NaN	NaN
1301	6.505	NaN	NaN	NaN	NaN	NaN	NaN	NaN	NaN	NaN	NaN	NaN	NaN	NaN	NaN	NaN	NaN	NaN	NaN	NaN	NaN	NaN	NaN	NaN	NaN	NaN	NaN	NaN	NaN	NaN	NaN	NaN	NaN	NaN	NaN	NaN	NaN	NaN	NaN	NaN	NaN	NaN	NaN	NaN	NaN	NaN	NaN	NaN	NaN
1302	6.51	NaN	NaN	NaN	NaN	NaN	NaN	NaN	NaN	NaN	NaN	NaN	NaN	NaN	NaN	NaN	NaN	NaN	NaN	NaN	NaN	NaN	NaN	NaN	NaN	NaN	NaN	NaN	NaN	NaN	NaN	NaN	NaN	NaN	NaN	NaN	NaN	NaN	NaN	NaN	NaN	NaN	NaN	NaN	NaN	NaN	NaN	NaN	NaN
1303	6.515	NaN	NaN	NaN	NaN	NaN	NaN	NaN	NaN	NaN	NaN	NaN	NaN	NaN	NaN	NaN	NaN	NaN	NaN	NaN	NaN	NaN	NaN	NaN	NaN	NaN	NaN	NaN	NaN	NaN	NaN	NaN	NaN	NaN	NaN	NaN	NaN	NaN	NaN	NaN	NaN	NaN	NaN	NaN	NaN	NaN	NaN	NaN	NaN
1304	6.52	NaN	NaN	NaN	NaN	NaN	NaN	NaN	NaN	NaN	NaN	NaN	NaN	NaN	NaN	NaN	NaN	NaN	NaN	NaN	NaN	NaN	NaN	NaN	NaN	NaN	NaN	NaN	NaN	NaN	NaN	NaN	NaN	NaN	NaN	NaN	NaN	NaN	NaN	NaN	NaN	NaN	NaN	NaN	NaN	NaN	NaN	NaN	NaN
1305	6.525	NaN	NaN	NaN	NaN	NaN	NaN	NaN	NaN	NaN	NaN	NaN	NaN	NaN	NaN	NaN	NaN	NaN	NaN	NaN	NaN	NaN	NaN	NaN	NaN	NaN	NaN	NaN	NaN	NaN	NaN	NaN	NaN	NaN	NaN	NaN	NaN	NaN	NaN	NaN	NaN	NaN	NaN	NaN	NaN	NaN	NaN	NaN	NaN
1306	6.53	NaN	NaN	NaN	NaN	NaN	NaN	NaN	NaN	NaN	NaN	NaN	NaN	NaN	NaN	NaN	NaN	NaN	NaN	NaN	NaN	NaN	NaN	NaN	NaN	NaN	NaN	NaN	NaN	NaN	NaN	NaN	NaN	NaN	NaN	NaN	NaN	NaN	NaN	NaN	NaN	NaN	NaN	NaN	NaN	NaN	NaN	NaN	NaN
1307	6.535	NaN	NaN	NaN	NaN	NaN	NaN	NaN	NaN	NaN	NaN	NaN	NaN	NaN	NaN	NaN	NaN	NaN	NaN	NaN	NaN	NaN	NaN	NaN	NaN	NaN	NaN	NaN	NaN	NaN	NaN	NaN	NaN	NaN	NaN	NaN	NaN	NaN	NaN	NaN	NaN	NaN	NaN	NaN	NaN	NaN	NaN	NaN	NaN
1308	6.54	NaN	NaN	NaN	NaN	NaN	NaN	NaN	NaN	NaN	NaN	NaN	NaN	NaN	NaN	NaN	NaN	NaN	NaN	NaN	NaN	NaN	NaN	NaN	NaN	NaN	NaN	NaN	NaN	NaN	NaN	NaN	NaN	NaN	NaN	NaN	NaN	NaN	NaN	NaN	NaN	NaN	NaN	NaN	NaN	NaN	NaN	NaN	NaN
1309	6.545	NaN	NaN	NaN	NaN	NaN	NaN	NaN	NaN	NaN	NaN	NaN	NaN	NaN	NaN	NaN	NaN	NaN	NaN	NaN	NaN	NaN	NaN	NaN	NaN	NaN	NaN	NaN	NaN	NaN	NaN	NaN	NaN	NaN	NaN	NaN	NaN	NaN	NaN	NaN	NaN	NaN	NaN	NaN	NaN	NaN	NaN	NaN	NaN
1310	6.55	NaN	NaN	NaN	NaN	NaN	NaN	NaN	NaN	NaN	NaN	NaN	NaN	NaN	NaN	NaN	NaN	NaN	NaN	NaN	NaN	NaN	NaN	NaN	NaN	NaN	NaN	NaN	NaN	NaN	NaN	NaN	NaN	NaN	NaN	NaN	NaN	NaN	NaN	NaN	NaN	NaN	NaN	NaN	NaN	NaN	NaN	NaN	NaN
1311	6.555	NaN	NaN	NaN	NaN	NaN	NaN	NaN	NaN	NaN	NaN	NaN	NaN	NaN	NaN	NaN	NaN	NaN	NaN	NaN	NaN	NaN	NaN	NaN	NaN	NaN	NaN	NaN	NaN	NaN	NaN	NaN	NaN	NaN	NaN	NaN	NaN	NaN	NaN	NaN	NaN	NaN	NaN	NaN	NaN	NaN	NaN	NaN	NaN
1312	6.56	NaN	NaN	NaN	NaN	NaN	NaN	NaN	NaN	NaN	NaN	NaN	NaN	NaN	NaN	NaN	NaN	NaN	NaN	NaN	NaN	NaN	NaN	NaN	NaN	NaN	NaN	NaN	NaN	NaN	NaN	NaN	NaN	NaN	NaN	NaN	NaN	NaN	NaN	NaN	NaN	NaN	NaN	NaN	NaN	NaN	NaN	NaN	NaN
1313	6.565	NaN	NaN	NaN	NaN	NaN	NaN	NaN	NaN	NaN	NaN	NaN	NaN	NaN	NaN	NaN	NaN	NaN	NaN	NaN	NaN	NaN	NaN	NaN	NaN	NaN	NaN	NaN	NaN	NaN	NaN	NaN	NaN	NaN	NaN	NaN	NaN	NaN	NaN	NaN	NaN	NaN	NaN	NaN	NaN	NaN	NaN	NaN	NaN
1314	6.57	NaN	NaN	NaN	NaN	NaN	NaN	NaN	NaN	NaN	NaN	NaN	NaN	NaN	NaN	NaN	NaN	NaN	NaN	NaN	NaN	NaN	NaN	NaN	NaN	NaN	NaN	NaN	NaN	NaN	NaN	NaN	NaN	NaN	NaN	NaN	NaN	NaN	NaN	NaN	NaN	NaN	NaN	NaN	NaN	NaN	NaN	NaN	NaN
1315	6.575	NaN	NaN	NaN	NaN	NaN	NaN	NaN	NaN	NaN	NaN	NaN	NaN	NaN	NaN	NaN	NaN	NaN	NaN	NaN	NaN	NaN	NaN	NaN	NaN	NaN	NaN	NaN	NaN	NaN	NaN	NaN	NaN	NaN	NaN	NaN	NaN	NaN	NaN	NaN	NaN	NaN	NaN	NaN	NaN	NaN	NaN	NaN	NaN
1316	6.58	NaN	NaN	NaN	NaN	NaN	NaN	NaN	NaN	NaN	NaN	NaN	NaN	NaN	NaN	NaN	NaN	NaN	NaN	NaN	NaN	NaN	NaN	NaN	NaN	NaN	NaN	NaN	NaN	NaN	NaN	NaN	NaN	NaN	NaN	NaN	NaN	NaN	NaN	NaN	NaN	NaN	NaN	NaN	NaN	NaN	NaN	NaN	NaN
1317	6.585	NaN	NaN	NaN	NaN	NaN	NaN	NaN	NaN	NaN	NaN	NaN	NaN	NaN	NaN	NaN	NaN	NaN	NaN	NaN	NaN	NaN	NaN	NaN	NaN	NaN	NaN	NaN	NaN	NaN	NaN	NaN	NaN	NaN	NaN	NaN	NaN	NaN	NaN	NaN	NaN	NaN	NaN	NaN	NaN	NaN	NaN	NaN	NaN
1318	6.59	NaN	NaN	NaN	NaN	NaN	NaN	NaN	NaN	NaN	NaN	NaN	NaN	NaN	NaN	NaN	NaN	NaN	NaN	NaN	NaN	NaN	NaN	NaN	NaN	NaN	NaN	NaN	NaN	NaN	NaN	NaN	NaN	NaN	NaN	NaN	NaN	NaN	NaN	NaN	NaN	NaN	NaN	NaN	NaN	NaN	NaN	NaN	NaN
1319	6.595	NaN	NaN	NaN	NaN	NaN	NaN	NaN	NaN	NaN	NaN	NaN	NaN	NaN	NaN	NaN	NaN	NaN	NaN	NaN	NaN	NaN	NaN	NaN	NaN	NaN	NaN	NaN	NaN	NaN	NaN	NaN	NaN	NaN	NaN	NaN	NaN	NaN	NaN	NaN	NaN	NaN	NaN	NaN	NaN	NaN	NaN	NaN	NaN
1320	6.6	NaN	NaN	NaN	NaN	NaN	NaN	NaN	NaN	NaN	NaN	NaN	NaN	NaN	NaN	NaN	NaN	NaN	NaN	NaN	NaN	NaN	NaN	NaN	NaN	NaN	NaN	NaN	NaN	NaN	NaN	NaN	NaN	NaN	NaN	NaN	NaN	NaN	NaN	NaN	NaN	NaN	NaN	NaN	NaN	NaN	NaN	NaN	NaN
1321	6.605	NaN	NaN	NaN	NaN	NaN	NaN	NaN	NaN	NaN	NaN	NaN	NaN	NaN	NaN	NaN	NaN	NaN	NaN	NaN	NaN	NaN	NaN	NaN	NaN	NaN	NaN	NaN	NaN	NaN	NaN	NaN	NaN	NaN	NaN	NaN	NaN	NaN	NaN	NaN	NaN	NaN	NaN	NaN	NaN	NaN	NaN	NaN	NaN
1322	6.61	NaN	NaN	NaN	NaN	NaN	NaN	NaN	NaN	NaN	NaN	NaN	NaN	NaN	NaN	NaN	NaN	NaN	NaN	NaN	NaN	NaN	NaN	NaN	NaN	NaN	NaN	NaN	NaN	NaN	NaN	NaN	NaN	NaN	NaN	NaN	NaN	NaN	NaN	NaN	NaN	NaN	NaN	NaN	NaN	NaN	NaN	NaN	NaN
1323	6.615	NaN	NaN	NaN	NaN	NaN	NaN	NaN	NaN	NaN	NaN	NaN	NaN	NaN	NaN	NaN	NaN	NaN	NaN	NaN	NaN	NaN	NaN	NaN	NaN	NaN	NaN	NaN	NaN	NaN	NaN	NaN	NaN	NaN	NaN	NaN	NaN	NaN	NaN	NaN	NaN	NaN	NaN	NaN	NaN	NaN	NaN	NaN	NaN
1324	6.62	NaN	NaN	NaN	NaN	NaN	NaN	NaN	NaN	NaN	NaN	NaN	NaN	NaN	NaN	NaN	NaN	NaN	NaN	NaN	NaN	NaN	NaN	NaN	NaN	NaN	NaN	NaN	NaN	NaN	NaN	NaN	NaN	NaN	NaN	NaN	NaN	NaN	NaN	NaN	NaN	NaN	NaN	NaN	NaN	NaN	NaN	NaN	NaN
1325	6.625	NaN	NaN	NaN	NaN	NaN	NaN	NaN	NaN	NaN	NaN	NaN	NaN	NaN	NaN	NaN	NaN	NaN	NaN	NaN	NaN	NaN	NaN	NaN	NaN	NaN	NaN	NaN	NaN	NaN	NaN	NaN	NaN	NaN	NaN	NaN	NaN	NaN	NaN	NaN	NaN	NaN	NaN	NaN	NaN	NaN	NaN	NaN	NaN
1326	6.63	NaN	NaN	NaN	NaN	NaN	NaN	NaN	NaN	NaN	NaN	NaN	NaN	NaN	NaN	NaN	NaN	NaN	NaN	NaN	NaN	NaN	NaN	NaN	NaN	NaN	NaN	NaN	NaN	NaN	NaN	NaN	NaN	NaN	NaN	NaN	NaN	NaN	NaN	NaN	NaN	NaN	NaN	NaN	NaN	NaN	NaN	NaN	NaN
1327	6.635	NaN	NaN	NaN	NaN	NaN	NaN	NaN	NaN	NaN	NaN	NaN	NaN	NaN	NaN	NaN	NaN	NaN	NaN	NaN	NaN	NaN	NaN	NaN	NaN	NaN	NaN	NaN	NaN	NaN	NaN	NaN	NaN	NaN	NaN	NaN	NaN	NaN	NaN	NaN	NaN	NaN	NaN	NaN	NaN	NaN	NaN	NaN	NaN
1328	6.64	NaN	NaN	NaN	NaN	NaN	NaN	NaN	NaN	NaN	NaN	NaN	NaN	NaN	NaN	NaN	NaN	NaN	NaN	NaN	NaN	NaN	NaN	NaN	NaN	NaN	NaN	NaN	NaN	NaN	NaN	NaN	NaN	NaN	NaN	NaN	NaN	NaN	NaN	NaN	NaN	NaN	NaN	NaN	NaN	NaN	NaN	NaN	NaN
1329	6.645	NaN	NaN	NaN	NaN	NaN	NaN	NaN	NaN	NaN	NaN	NaN	NaN	NaN	NaN	NaN	NaN	NaN	NaN	NaN	NaN	NaN	NaN	NaN	NaN	NaN	NaN	NaN	NaN	NaN	NaN	NaN	NaN	NaN	NaN	NaN	NaN	NaN	NaN	NaN	NaN	NaN	NaN	NaN	NaN	NaN	NaN	NaN	NaN
1330	6.65	NaN	NaN	NaN	NaN	NaN	NaN	NaN	NaN	NaN	NaN	NaN	NaN	NaN	NaN	NaN	NaN	NaN	NaN	NaN	NaN	NaN	NaN	NaN	NaN	NaN	NaN	NaN	NaN	NaN	NaN	NaN	NaN	NaN	NaN	NaN	NaN	NaN	NaN	NaN	NaN	NaN	NaN	NaN	NaN	NaN	NaN	NaN	NaN
1331	6.655	NaN	NaN	NaN	NaN	NaN	NaN	NaN	NaN	NaN	NaN	NaN	NaN	NaN	NaN	NaN	NaN	NaN	NaN	NaN	NaN	NaN	NaN	NaN	NaN	NaN	NaN	NaN	NaN	NaN	NaN	NaN	NaN	NaN	NaN	NaN	NaN	NaN	NaN	NaN	NaN	NaN	NaN	NaN	NaN	NaN	NaN	NaN	NaN
1332	6.66	NaN	NaN	NaN	NaN	NaN	NaN	NaN	NaN	NaN	NaN	NaN	NaN	NaN	NaN	NaN	NaN	NaN	NaN	NaN	NaN	NaN	NaN	NaN	NaN	NaN	NaN	NaN	NaN	NaN	NaN	NaN	NaN	NaN	NaN	NaN	NaN	NaN	NaN	NaN	NaN	NaN	NaN	NaN	NaN	NaN	NaN	NaN	NaN
1333	6.665	NaN	NaN	NaN	NaN	NaN	NaN	NaN	NaN	NaN	NaN	NaN	NaN	NaN	NaN	NaN	NaN	NaN	NaN	NaN	NaN	NaN	NaN	NaN	NaN	NaN	NaN	NaN	NaN	NaN	NaN	NaN	NaN	NaN	NaN	NaN	NaN	NaN	NaN	NaN	NaN	NaN	NaN	NaN	NaN	NaN	NaN	NaN	NaN
1334	6.67	NaN	NaN	NaN	NaN	NaN	NaN	NaN	NaN	NaN	NaN	NaN	NaN	NaN	NaN	NaN	NaN	NaN	NaN	NaN	NaN	NaN	NaN	NaN	NaN	NaN	NaN	NaN	NaN	NaN	NaN	NaN	NaN	NaN	NaN	NaN	NaN	NaN	NaN	NaN	NaN	NaN	NaN	NaN	NaN	NaN	NaN	NaN	NaN
1335	6.675	NaN	NaN	NaN	NaN	NaN	NaN	NaN	NaN	NaN	NaN	NaN	NaN	NaN	NaN	NaN	NaN	NaN	NaN	NaN	NaN	NaN	NaN	NaN	NaN	NaN	NaN	NaN	NaN	NaN	NaN	NaN	NaN	NaN	NaN	NaN	NaN	NaN	NaN	NaN	NaN	NaN	NaN	NaN	NaN	NaN	NaN	NaN	NaN
1336	6.68	NaN	NaN	NaN	NaN	NaN	NaN	NaN	NaN	NaN	NaN	NaN	NaN	NaN	NaN	NaN	NaN	NaN	NaN	NaN	NaN	NaN	NaN	NaN	NaN	NaN	NaN	NaN	NaN	NaN	NaN	NaN	NaN	NaN	NaN	NaN	NaN	NaN	NaN	NaN	NaN	NaN	NaN	NaN	NaN	NaN	NaN	NaN	NaN
1337	6.685	NaN	NaN	NaN	NaN	NaN	NaN	NaN	NaN	NaN	NaN	NaN	NaN	NaN	NaN	NaN	NaN	NaN	NaN	NaN	NaN	NaN	NaN	NaN	NaN	NaN	NaN	NaN	NaN	NaN	NaN	NaN	NaN	NaN	NaN	NaN	NaN	NaN	NaN	NaN	NaN	NaN	NaN	NaN	NaN	NaN	NaN	NaN	NaN
1338	6.69	NaN	NaN	NaN	NaN	NaN	NaN	NaN	NaN	NaN	NaN	NaN	NaN	NaN	NaN	NaN	NaN	NaN	NaN	NaN	NaN	NaN	NaN	NaN	NaN	NaN	NaN	NaN	NaN	NaN	NaN	NaN	NaN	NaN	NaN	NaN	NaN	NaN	NaN	NaN	NaN	NaN	NaN	NaN	NaN	NaN	NaN	NaN	NaN
1339	6.695	NaN	NaN	NaN	NaN	NaN	NaN	NaN	NaN	NaN	NaN	NaN	NaN	NaN	NaN	NaN	NaN	NaN	NaN	NaN	NaN	NaN	NaN	NaN	NaN	NaN	NaN	NaN	NaN	NaN	NaN	NaN	NaN	NaN	NaN	NaN	NaN	NaN	NaN	NaN	NaN	NaN	NaN	NaN	NaN	NaN	NaN	NaN	NaN
1340	6.7	NaN	NaN	NaN	NaN	NaN	NaN	NaN	NaN	NaN	NaN	NaN	NaN	NaN	NaN	NaN	NaN	NaN	NaN	NaN	NaN	NaN	NaN	NaN	NaN	NaN	NaN	NaN	NaN	NaN	NaN	NaN	NaN	NaN	NaN	NaN	NaN	NaN	NaN	NaN	NaN	NaN	NaN	NaN	NaN	NaN	NaN	NaN	NaN
1341	6.705	NaN	NaN	NaN	NaN	NaN	NaN	NaN	NaN	NaN	NaN	NaN	NaN	NaN	NaN	NaN	NaN	NaN	NaN	NaN	NaN	NaN	NaN	NaN	NaN	NaN	NaN	NaN	NaN	NaN	NaN	NaN	NaN	NaN	NaN	NaN	NaN	NaN	NaN	NaN	NaN	NaN	NaN	NaN	NaN	NaN	NaN	NaN	NaN
1342	6.71	NaN	NaN	NaN	NaN	NaN	NaN	NaN	NaN	NaN	NaN	NaN	NaN	NaN	NaN	NaN	NaN	NaN	NaN	NaN	NaN	NaN	NaN	NaN	NaN	NaN	NaN	NaN	NaN	NaN	NaN	NaN	NaN	NaN	NaN	NaN	NaN	NaN	NaN	NaN	NaN	NaN	NaN	NaN	NaN	NaN	NaN	NaN	NaN
1343	6.715	NaN	NaN	NaN	NaN	NaN	NaN	NaN	NaN	NaN	NaN	NaN	NaN	NaN	NaN	NaN	NaN	NaN	NaN	NaN	NaN	NaN	NaN	NaN	NaN	NaN	NaN	NaN	NaN	NaN	NaN	NaN	NaN	NaN	NaN	NaN	NaN	NaN	NaN	NaN	NaN	NaN	NaN	NaN	NaN	NaN	NaN	NaN	NaN
1344	6.72	NaN	NaN	NaN	NaN	NaN	NaN	NaN	NaN	NaN	NaN	NaN	NaN	NaN	NaN	NaN	NaN	NaN	NaN	NaN	NaN	NaN	NaN	NaN	NaN	NaN	NaN	NaN	NaN	NaN	NaN	NaN	NaN	NaN	NaN	NaN	NaN	NaN	NaN	NaN	NaN	NaN	NaN	NaN	NaN	NaN	NaN	NaN	NaN
1345	6.725	NaN	NaN	NaN	NaN	NaN	NaN	NaN	NaN	NaN	NaN	NaN	NaN	NaN	NaN	NaN	NaN	NaN	NaN	NaN	NaN	NaN	NaN	NaN	NaN	NaN	NaN	NaN	NaN	NaN	NaN	NaN	NaN	NaN	NaN	NaN	NaN	NaN	NaN	NaN	NaN	NaN	NaN	NaN	NaN	NaN	NaN	NaN	NaN
1346	6.73	NaN	NaN	NaN	NaN	NaN	NaN	NaN	NaN	NaN	NaN	NaN	NaN	NaN	NaN	NaN	NaN	NaN	NaN	NaN	NaN	NaN	NaN	NaN	NaN	NaN	NaN	NaN	NaN	NaN	NaN	NaN	NaN	NaN	NaN	NaN	NaN	NaN	NaN	NaN	NaN	NaN	NaN	NaN	NaN	NaN	NaN	NaN	NaN
1347	6.735	NaN	NaN	NaN	NaN	NaN	NaN	NaN	NaN	NaN	NaN	NaN	NaN	NaN	NaN	NaN	NaN	NaN	NaN	NaN	NaN	NaN	NaN	NaN	NaN	NaN	NaN	NaN	NaN	NaN	NaN	NaN	NaN	NaN	NaN	NaN	NaN	NaN	NaN	NaN	NaN	NaN	NaN	NaN	NaN	NaN	NaN	NaN	NaN
1348	6.74	NaN	NaN	NaN	NaN	NaN	NaN	NaN	NaN	NaN	NaN	NaN	NaN	NaN	NaN	NaN	NaN	NaN	NaN	NaN	NaN	NaN	NaN	NaN	NaN	NaN	NaN	NaN	NaN	NaN	NaN	NaN	NaN	NaN	NaN	NaN	NaN	NaN	NaN	NaN	NaN	NaN	NaN	NaN	NaN	NaN	NaN	NaN	NaN
1349	6.745	NaN	NaN	NaN	NaN	NaN	NaN	NaN	NaN	NaN	NaN	NaN	NaN	NaN	NaN	NaN	NaN	NaN	NaN	NaN	NaN	NaN	NaN	NaN	NaN	NaN	NaN	NaN	NaN	NaN	NaN	NaN	NaN	NaN	NaN	NaN	NaN	NaN	NaN	NaN	NaN	NaN	NaN	NaN	NaN	NaN	NaN	NaN	NaN
1350	6.75	NaN	NaN	NaN	NaN	NaN	NaN	NaN	NaN	NaN	NaN	NaN	NaN	NaN	NaN	NaN	NaN	NaN	NaN	NaN	NaN	NaN	NaN	NaN	NaN	NaN	NaN	NaN	NaN	NaN	NaN	NaN	NaN	NaN	NaN	NaN	NaN	NaN	NaN	NaN	NaN	NaN	NaN	NaN	NaN	NaN	NaN	NaN	NaN
1351	6.755	NaN	NaN	NaN	NaN	NaN	NaN	NaN	NaN	NaN	NaN	NaN	NaN	NaN	NaN	NaN	NaN	NaN	NaN	NaN	NaN	NaN	NaN	NaN	NaN	NaN	NaN	NaN	NaN	NaN	NaN	NaN	NaN	NaN	NaN	NaN	NaN	NaN	NaN	NaN	NaN	NaN	NaN	NaN	NaN	NaN	NaN	NaN	NaN
1352	6.76	NaN	NaN	NaN	NaN	NaN	NaN	NaN	NaN	NaN	NaN	NaN	NaN	NaN	NaN	NaN	NaN	NaN	NaN	NaN	NaN	NaN	NaN	NaN	NaN	NaN	NaN	NaN	NaN	NaN	NaN	NaN	NaN	NaN	NaN	NaN	NaN	NaN	NaN	NaN	NaN	NaN	NaN	NaN	NaN	NaN	NaN	NaN	NaN
1353	6.765	NaN	NaN	NaN	NaN	NaN	NaN	NaN	NaN	NaN	NaN	NaN	NaN	NaN	NaN	NaN	NaN	NaN	NaN	NaN	NaN	NaN	NaN	NaN	NaN	NaN	NaN	NaN	NaN	NaN	NaN	NaN	NaN	NaN	NaN	NaN	NaN	NaN	NaN	NaN	NaN	NaN	NaN	NaN	NaN	NaN	NaN	NaN	NaN
1354	6.77	NaN	NaN	NaN	NaN	NaN	NaN	NaN	NaN	NaN	NaN	NaN	NaN	NaN	NaN	NaN	NaN	NaN	NaN	NaN	NaN	NaN	NaN	NaN	NaN	NaN	NaN	NaN	NaN	NaN	NaN	NaN	NaN	NaN	NaN	NaN	NaN	NaN	NaN	NaN	NaN	NaN	NaN	NaN	NaN	NaN	NaN	NaN	NaN
1355	6.775	NaN	NaN	NaN	NaN	NaN	NaN	NaN	NaN	NaN	NaN	NaN	NaN	NaN	NaN	NaN	NaN	NaN	NaN	NaN	NaN	NaN	NaN	NaN	NaN	NaN	NaN	NaN	NaN	NaN	NaN	NaN	NaN	NaN	NaN	NaN	NaN	NaN	NaN	NaN	NaN	NaN	NaN	NaN	NaN	NaN	NaN	NaN	NaN
1356	6.78	NaN	NaN	NaN	NaN	NaN	NaN	NaN	NaN	NaN	NaN	NaN	NaN	NaN	NaN	NaN	NaN	NaN	NaN	NaN	NaN	NaN	NaN	NaN	NaN	NaN	NaN	NaN	NaN	NaN	NaN	NaN	NaN	NaN	NaN	NaN	NaN	NaN	NaN	NaN	NaN	NaN	NaN	NaN	NaN	NaN	NaN	NaN	NaN
1357	6.785	NaN	NaN	NaN	NaN	NaN	NaN	NaN	NaN	NaN	NaN	NaN	NaN	NaN	NaN	NaN	NaN	NaN	NaN	NaN	NaN	NaN	NaN	NaN	NaN	NaN	NaN	NaN	NaN	NaN	NaN	NaN	NaN	NaN	NaN	NaN	NaN	NaN	NaN	NaN	NaN	NaN	NaN	NaN	NaN	NaN	NaN	NaN	NaN
1358	6.79	NaN	NaN	NaN	NaN	NaN	NaN	NaN	NaN	NaN	NaN	NaN	NaN	NaN	NaN	NaN	NaN	NaN	NaN	NaN	NaN	NaN	NaN	NaN	NaN	NaN	NaN	NaN	NaN	NaN	NaN	NaN	NaN	NaN	NaN	NaN	NaN	NaN	NaN	NaN	NaN	NaN	NaN	NaN	NaN	NaN	NaN	NaN	NaN
1359	6.795	NaN	NaN	NaN	NaN	NaN	NaN	NaN	NaN	NaN	NaN	NaN	NaN	NaN	NaN	NaN	NaN	NaN	NaN	NaN	NaN	NaN	NaN	NaN	NaN	NaN	NaN	NaN	NaN	NaN	NaN	NaN	NaN	NaN	NaN	NaN	NaN	NaN	NaN	NaN	NaN	NaN	NaN	NaN	NaN	NaN	NaN	NaN	NaN
1360	6.8	NaN	NaN	NaN	NaN	NaN	NaN	NaN	NaN	NaN	NaN	NaN	NaN	NaN	NaN	NaN	NaN	NaN	NaN	NaN	NaN	NaN	NaN	NaN	NaN	NaN	NaN	NaN	NaN	NaN	NaN	NaN	NaN	NaN	NaN	NaN	NaN	NaN	NaN	NaN	NaN	NaN	NaN	NaN	NaN	NaN	NaN	NaN	NaN
1361	6.805	NaN	NaN	NaN	NaN	NaN	NaN	NaN	NaN	NaN	NaN	NaN	NaN	NaN	NaN	NaN	NaN	NaN	NaN	NaN	NaN	NaN	NaN	NaN	NaN	NaN	NaN	NaN	NaN	NaN	NaN	NaN	NaN	NaN	NaN	NaN	NaN	NaN	NaN	NaN	NaN	NaN	NaN	NaN	NaN	NaN	NaN	NaN	NaN
1362	6.81	NaN	NaN	NaN	NaN	NaN	NaN	NaN	NaN	NaN	NaN	NaN	NaN	NaN	NaN	NaN	NaN	NaN	NaN	NaN	NaN	NaN	NaN	NaN	NaN	NaN	NaN	NaN	NaN	NaN	NaN	NaN	NaN	NaN	NaN	NaN	NaN	NaN	NaN	NaN	NaN	NaN	NaN	NaN	NaN	NaN	NaN	NaN	NaN
1363	6.815	NaN	NaN	NaN	NaN	NaN	NaN	NaN	NaN	NaN	NaN	NaN	NaN	NaN	NaN	NaN	NaN	NaN	NaN	NaN	NaN	NaN	NaN	NaN	NaN	NaN	NaN	NaN	NaN	NaN	NaN	NaN	NaN	NaN	NaN	NaN	NaN	NaN	NaN	NaN	NaN	NaN	NaN	NaN	NaN	NaN	NaN	NaN	NaN
1364	6.82	NaN	NaN	NaN	NaN	NaN	NaN	NaN	NaN	NaN	NaN	NaN	NaN	NaN	NaN	NaN	NaN	NaN	NaN	NaN	NaN	NaN	NaN	NaN	NaN	NaN	NaN	NaN	NaN	NaN	NaN	NaN	NaN	NaN	NaN	NaN	NaN	NaN	NaN	NaN	NaN	NaN	NaN	NaN	NaN	NaN	NaN	NaN	NaN
1365	6.825	NaN	NaN	NaN	NaN	NaN	NaN	NaN	NaN	NaN	NaN	NaN	NaN	NaN	NaN	NaN	NaN	NaN	NaN	NaN	NaN	NaN	NaN	NaN	NaN	NaN	NaN	NaN	NaN	NaN	NaN	NaN	NaN	NaN	NaN	NaN	NaN	NaN	NaN	NaN	NaN	NaN	NaN	NaN	NaN	NaN	NaN	NaN	NaN
1366	6.83	NaN	NaN	NaN	NaN	NaN	NaN	NaN	NaN	NaN	NaN	NaN	NaN	NaN	NaN	NaN	NaN	NaN	NaN	NaN	NaN	NaN	NaN	NaN	NaN	NaN	NaN	NaN	NaN	NaN	NaN	NaN	NaN	NaN	NaN	NaN	NaN	NaN	NaN	NaN	NaN	NaN	NaN	NaN	NaN	NaN	NaN	NaN	NaN
1367	6.835	NaN	NaN	NaN	NaN	NaN	NaN	NaN	NaN	NaN	NaN	NaN	NaN	NaN	NaN	NaN	NaN	NaN	NaN	NaN	NaN	NaN	NaN	NaN	NaN	NaN	NaN	NaN	NaN	NaN	NaN	NaN	NaN	NaN	NaN	NaN	NaN	NaN	NaN	NaN	NaN	NaN	NaN	NaN	NaN	NaN	NaN	NaN	NaN
1368	6.84	NaN	NaN	NaN	NaN	NaN	NaN	NaN	NaN	NaN	NaN	NaN	NaN	NaN	NaN	NaN	NaN	NaN	NaN	NaN	NaN	NaN	NaN	NaN	NaN	NaN	NaN	NaN	NaN	NaN	NaN	NaN	NaN	NaN	NaN	NaN	NaN	NaN	NaN	NaN	NaN	NaN	NaN	NaN	NaN	NaN	NaN	NaN	NaN
1369	6.845	NaN	NaN	NaN	NaN	NaN	NaN	NaN	NaN	NaN	NaN	NaN	NaN	NaN	NaN	NaN	NaN	NaN	NaN	NaN	NaN	NaN	NaN	NaN	NaN	NaN	NaN	NaN	NaN	NaN	NaN	NaN	NaN	NaN	NaN	NaN	NaN	NaN	NaN	NaN	NaN	NaN	NaN	NaN	NaN	NaN	NaN	NaN	NaN
1370	6.85	NaN	NaN	NaN	NaN	NaN	NaN	NaN	NaN	NaN	NaN	NaN	NaN	NaN	NaN	NaN	NaN	NaN	NaN	NaN	NaN	NaN	NaN	NaN	NaN	NaN	NaN	NaN	NaN	NaN	NaN	NaN	NaN	NaN	NaN	NaN	NaN	NaN	NaN	NaN	NaN	NaN	NaN	NaN	NaN	NaN	NaN	NaN	NaN
1371	6.855	NaN	NaN	NaN	NaN	NaN	NaN	NaN	NaN	NaN	NaN	NaN	NaN	NaN	NaN	NaN	NaN	NaN	NaN	NaN	NaN	NaN	NaN	NaN	NaN	NaN	NaN	NaN	NaN	NaN	NaN	NaN	NaN	NaN	NaN	NaN	NaN	NaN	NaN	NaN	NaN	NaN	NaN	NaN	NaN	NaN	NaN	NaN	NaN
1372	6.86	NaN	NaN	NaN	NaN	NaN	NaN	NaN	NaN	NaN	NaN	NaN	NaN	NaN	NaN	NaN	NaN	NaN	NaN	NaN	NaN	NaN	NaN	NaN	NaN	NaN	NaN	NaN	NaN	NaN	NaN	NaN	NaN	NaN	NaN	NaN	NaN	NaN	NaN	NaN	NaN	NaN	NaN	NaN	NaN	NaN	NaN	NaN	NaN
1373	6.865	NaN	NaN	NaN	NaN	NaN	NaN	NaN	NaN	NaN	NaN	NaN	NaN	NaN	NaN	NaN	NaN	NaN	NaN	NaN	NaN	NaN	NaN	NaN	NaN	NaN	NaN	NaN	NaN	NaN	NaN	NaN	NaN	NaN	NaN	NaN	NaN	NaN	NaN	NaN	NaN	NaN	NaN	NaN	NaN	NaN	NaN	NaN	NaN
1374	6.87	NaN	NaN	NaN	NaN	NaN	NaN	NaN	NaN	NaN	NaN	NaN	NaN	NaN	NaN	NaN	NaN	NaN	NaN	NaN	NaN	NaN	NaN	NaN	NaN	NaN	NaN	NaN	NaN	NaN	NaN	NaN	NaN	NaN	NaN	NaN	NaN	NaN	NaN	NaN	NaN	NaN	NaN	NaN	NaN	NaN	NaN	NaN	NaN
1375	6.875	NaN	NaN	NaN	NaN	NaN	NaN	NaN	NaN	NaN	NaN	NaN	NaN	NaN	NaN	NaN	NaN	NaN	NaN	NaN	NaN	NaN	NaN	NaN	NaN	NaN	NaN	NaN	NaN	NaN	NaN	NaN	NaN	NaN	NaN	NaN	NaN	NaN	NaN	NaN	NaN	NaN	NaN	NaN	NaN	NaN	NaN	NaN	NaN
1376	6.88	NaN	NaN	NaN	NaN	NaN	NaN	NaN	NaN	NaN	NaN	NaN	NaN	NaN	NaN	NaN	NaN	NaN	NaN	NaN	NaN	NaN	NaN	NaN	NaN	NaN	NaN	NaN	NaN	NaN	NaN	NaN	NaN	NaN	NaN	NaN	NaN	NaN	NaN	NaN	NaN	NaN	NaN	NaN	NaN	NaN	NaN	NaN	NaN
1377	6.885	NaN	NaN	NaN	NaN	NaN	NaN	NaN	NaN	NaN	NaN	NaN	NaN	NaN	NaN	NaN	NaN	NaN	NaN	NaN	NaN	NaN	NaN	NaN	NaN	NaN	NaN	NaN	NaN	NaN	NaN	NaN	NaN	NaN	NaN	NaN	NaN	NaN	NaN	NaN	NaN	NaN	NaN	NaN	NaN	NaN	NaN	NaN	NaN
1378	6.89	NaN	NaN	NaN	NaN	NaN	NaN	NaN	NaN	NaN	NaN	NaN	NaN	NaN	NaN	NaN	NaN	NaN	NaN	NaN	NaN	NaN	NaN	NaN	NaN	NaN	NaN	NaN	NaN	NaN	NaN	NaN	NaN	NaN	NaN	NaN	NaN	NaN	NaN	NaN	NaN	NaN	NaN	NaN	NaN	NaN	NaN	NaN	NaN
1379	6.895	NaN	NaN	NaN	NaN	NaN	NaN	NaN	NaN	NaN	NaN	NaN	NaN	NaN	NaN	NaN	NaN	NaN	NaN	NaN	NaN	NaN	NaN	NaN	NaN	NaN	NaN	NaN	NaN	NaN	NaN	NaN	NaN	NaN	NaN	NaN	NaN	NaN	NaN	NaN	NaN	NaN	NaN	NaN	NaN	NaN	NaN	NaN	NaN
1380	6.9	NaN	NaN	NaN	NaN	NaN	NaN	NaN	NaN	NaN	NaN	NaN	NaN	NaN	NaN	NaN	NaN	NaN	NaN	NaN	NaN	NaN	NaN	NaN	NaN	NaN	NaN	NaN	NaN	NaN	NaN	NaN	NaN	NaN	NaN	NaN	NaN	NaN	NaN	NaN	NaN	NaN	NaN	NaN	NaN	NaN	NaN	NaN	NaN
1381	6.905	NaN	NaN	NaN	NaN	NaN	NaN	NaN	NaN	NaN	NaN	NaN	NaN	NaN	NaN	NaN	NaN	NaN	NaN	NaN	NaN	NaN	NaN	NaN	NaN	NaN	NaN	NaN	NaN	NaN	NaN	NaN	NaN	NaN	NaN	NaN	NaN	NaN	NaN	NaN	NaN	NaN	NaN	NaN	NaN	NaN	NaN	NaN	NaN
1382	6.91	NaN	NaN	NaN	NaN	NaN	NaN	NaN	NaN	NaN	NaN	NaN	NaN	NaN	NaN	NaN	NaN	NaN	NaN	NaN	NaN	NaN	NaN	NaN	NaN	NaN	NaN	NaN	NaN	NaN	NaN	NaN	NaN	NaN	NaN	NaN	NaN	NaN	NaN	NaN	NaN	NaN	NaN	NaN	NaN	NaN	NaN	NaN	NaN
1383	6.915	NaN	NaN	NaN	NaN	NaN	NaN	NaN	NaN	NaN	NaN	NaN	NaN	NaN	NaN	NaN	NaN	NaN	NaN	NaN	NaN	NaN	NaN	NaN	NaN	NaN	NaN	NaN	NaN	NaN	NaN	NaN	NaN	NaN	NaN	NaN	NaN	NaN	NaN	NaN	NaN	NaN	NaN	NaN	NaN	NaN	NaN	NaN	NaN
1384	6.92	NaN	NaN	NaN	NaN	NaN	NaN	NaN	NaN	NaN	NaN	NaN	NaN	NaN	NaN	NaN	NaN	NaN	NaN	NaN	NaN	NaN	NaN	NaN	NaN	NaN	NaN	NaN	NaN	NaN	NaN	NaN	NaN	NaN	NaN	NaN	NaN	NaN	NaN	NaN	NaN	NaN	NaN	NaN	NaN	NaN	NaN	NaN	NaN
1385	6.925	NaN	NaN	NaN	NaN	NaN	NaN	NaN	NaN	NaN	NaN	NaN	NaN	NaN	NaN	NaN	NaN	NaN	NaN	NaN	NaN	NaN	NaN	NaN	NaN	NaN	NaN	NaN	NaN	NaN	NaN	NaN	NaN	NaN	NaN	NaN	NaN	NaN	NaN	NaN	NaN	NaN	NaN	NaN	NaN	NaN	NaN	NaN	NaN
1386	6.93	NaN	NaN	NaN	NaN	NaN	NaN	NaN	NaN	NaN	NaN	NaN	NaN	NaN	NaN	NaN	NaN	NaN	NaN	NaN	NaN	NaN	NaN	NaN	NaN	NaN	NaN	NaN	NaN	NaN	NaN	NaN	NaN	NaN	NaN	NaN	NaN	NaN	NaN	NaN	NaN	NaN	NaN	NaN	NaN	NaN	NaN	NaN	NaN
1387	6.935	NaN	NaN	NaN	NaN	NaN	NaN	NaN	NaN	NaN	NaN	NaN	NaN	NaN	NaN	NaN	NaN	NaN	NaN	NaN	NaN	NaN	NaN	NaN	NaN	NaN	NaN	NaN	NaN	NaN	NaN	NaN	NaN	NaN	NaN	NaN	NaN	NaN	NaN	NaN	NaN	NaN	NaN	NaN	NaN	NaN	NaN	NaN	NaN
1388	6.94	NaN	NaN	NaN	NaN	NaN	NaN	NaN	NaN	NaN	NaN	NaN	NaN	NaN	NaN	NaN	NaN	NaN	NaN	NaN	NaN	NaN	NaN	NaN	NaN	NaN	NaN	NaN	NaN	NaN	NaN	NaN	NaN	NaN	NaN	NaN	NaN	NaN	NaN	NaN	NaN	NaN	NaN	NaN	NaN	NaN	NaN	NaN	NaN
1389	6.945	NaN	NaN	NaN	NaN	NaN	NaN	NaN	NaN	NaN	NaN	NaN	NaN	NaN	NaN	NaN	NaN	NaN	NaN	NaN	NaN	NaN	NaN	NaN	NaN	NaN	NaN	NaN	NaN	NaN	NaN	NaN	NaN	NaN	NaN	NaN	NaN	NaN	NaN	NaN	NaN	NaN	NaN	NaN	NaN	NaN	NaN	NaN	NaN
1390	6.95	NaN	NaN	NaN	NaN	NaN	NaN	NaN	NaN	NaN	NaN	NaN	NaN	NaN	NaN	NaN	NaN	NaN	NaN	NaN	NaN	NaN	NaN	NaN	NaN	NaN	NaN	NaN	NaN	NaN	NaN	NaN	NaN	NaN	NaN	NaN	NaN	NaN	NaN	NaN	NaN	NaN	NaN	NaN	NaN	NaN	NaN	NaN	NaN
1391	6.955	NaN	NaN	NaN	NaN	NaN	NaN	NaN	NaN	NaN	NaN	NaN	NaN	NaN	NaN	NaN	NaN	NaN	NaN	NaN	NaN	NaN	NaN	NaN	NaN	NaN	NaN	NaN	NaN	NaN	NaN	NaN	NaN	NaN	NaN	NaN	NaN	NaN	NaN	NaN	NaN	NaN	NaN	NaN	NaN	NaN	NaN	NaN	NaN
1392	6.96	NaN	NaN	NaN	NaN	NaN	NaN	NaN	NaN	NaN	NaN	NaN	NaN	NaN	NaN	NaN	NaN	NaN	NaN	NaN	NaN	NaN	NaN	NaN	NaN	NaN	NaN	NaN	NaN	NaN	NaN	NaN	NaN	NaN	NaN	NaN	NaN	NaN	NaN	NaN	NaN	NaN	NaN	NaN	NaN	NaN	NaN	NaN	NaN
1393	6.965	NaN	NaN	NaN	NaN	NaN	NaN	NaN	NaN	NaN	NaN	NaN	NaN	NaN	NaN	NaN	NaN	NaN	NaN	NaN	NaN	NaN	NaN	NaN	NaN	NaN	NaN	NaN	NaN	NaN	NaN	NaN	NaN	NaN	NaN	NaN	NaN	NaN	NaN	NaN	NaN	NaN	NaN	NaN	NaN	NaN	NaN	NaN	NaN
1394	6.97	NaN	NaN	NaN	NaN	NaN	NaN	NaN	NaN	NaN	NaN	NaN	NaN	NaN	NaN	NaN	NaN	NaN	NaN	NaN	NaN	NaN	NaN	NaN	NaN	NaN	NaN	NaN	NaN	NaN	NaN	NaN	NaN	NaN	NaN	NaN	NaN	NaN	NaN	NaN	NaN	NaN	NaN	NaN	NaN	NaN	NaN	NaN	NaN
1395	6.975	NaN	NaN	NaN	NaN	NaN	NaN	NaN	NaN	NaN	NaN	NaN	NaN	NaN	NaN	NaN	NaN	NaN	NaN	NaN	NaN	NaN	NaN	NaN	NaN	NaN	NaN	NaN	NaN	NaN	NaN	NaN	NaN	NaN	NaN	NaN	NaN	NaN	NaN	NaN	NaN	NaN	NaN	NaN	NaN	NaN	NaN	NaN	NaN
1396	6.98	NaN	NaN	NaN	NaN	NaN	NaN	NaN	NaN	NaN	NaN	NaN	NaN	NaN	NaN	NaN	NaN	NaN	NaN	NaN	NaN	NaN	NaN	NaN	NaN	NaN	NaN	NaN	NaN	NaN	NaN	NaN	NaN	NaN	NaN	NaN	NaN	NaN	NaN	NaN	NaN	NaN	NaN	NaN	NaN	NaN	NaN	NaN	NaN
1397	6.985	NaN	NaN	NaN	NaN	NaN	NaN	NaN	NaN	NaN	NaN	NaN	NaN	NaN	NaN	NaN	NaN	NaN	NaN	NaN	NaN	NaN	NaN	NaN	NaN	NaN	NaN	NaN	NaN	NaN	NaN	NaN	NaN	NaN	NaN	NaN	NaN	NaN	NaN	NaN	NaN	NaN	NaN	NaN	NaN	NaN	NaN	NaN	NaN
1398	6.99	NaN	NaN	NaN	NaN	NaN	NaN	NaN	NaN	NaN	NaN	NaN	NaN	NaN	NaN	NaN	NaN	NaN	NaN	NaN	NaN	NaN	NaN	NaN	NaN	NaN	NaN	NaN	NaN	NaN	NaN	NaN	NaN	NaN	NaN	NaN	NaN	NaN	NaN	NaN	NaN	NaN	NaN	NaN	NaN	NaN	NaN	NaN	NaN
1399	6.995	NaN	NaN	NaN	NaN	NaN	NaN	NaN	NaN	NaN	NaN	NaN	NaN	NaN	NaN	NaN	NaN	NaN	NaN	NaN	NaN	NaN	NaN	NaN	NaN	NaN	NaN	NaN	NaN	NaN	NaN	NaN	NaN	NaN	NaN	NaN	NaN	NaN	NaN	NaN	NaN	NaN	NaN	NaN	NaN	NaN	NaN	NaN	NaN
1400	7	NaN	NaN	NaN	NaN	NaN	NaN	NaN	NaN	NaN	NaN	NaN	NaN	NaN	NaN	NaN	NaN	NaN	NaN	NaN	NaN	NaN	NaN	NaN	NaN	NaN	NaN	NaN	NaN	NaN	NaN	NaN	NaN	NaN	NaN	NaN	NaN	NaN	NaN	NaN	NaN	NaN	NaN	NaN	NaN	NaN	NaN	NaN	NaN
1401	7.005	NaN	NaN	NaN	NaN	NaN	NaN	NaN	NaN	NaN	NaN	NaN	NaN	NaN	NaN	NaN	NaN	NaN	NaN	NaN	NaN	NaN	NaN	NaN	NaN	NaN	NaN	NaN	NaN	NaN	NaN	NaN	NaN	NaN	NaN	NaN	NaN	NaN	NaN	NaN	NaN	NaN	NaN	NaN	NaN	NaN	NaN	NaN	NaN
1402	7.01	NaN	NaN	NaN	NaN	NaN	NaN	NaN	NaN	NaN	NaN	NaN	NaN	NaN	NaN	NaN	NaN	NaN	NaN	NaN	NaN	NaN	NaN	NaN	NaN	NaN	NaN	NaN	NaN	NaN	NaN	NaN	NaN	NaN	NaN	NaN	NaN	NaN	NaN	NaN	NaN	NaN	NaN	NaN	NaN	NaN	NaN	NaN	NaN
[truncated: 27 more columns]
