# Supplementary material for: Associations between lower-limb muscle activation and knee flexion in post-stroke individuals: A study on the stance-to-swing phases of gait
Source: PLoS One. 2017 Sep 8;12(9):e0183865. doi: 10.1371/journal.pone.0183865 (PMC5590852; doi:10.1371/journal.pone.0183865)
Supplement: S1 Dataset — (ZIP) [file pone.0183865.s001.zip › S1_Dataset/Healthy group/7/3/emg.csv]

Frame	Time	EMG Signal 1	EMG Signal 2	EMG Signal 3	EMG Signal 4	EMG Signal 5	EMG Signal 6	EMG Signal 7	EMG Signal 8
0	0	57.566	55.248	50.006	42.815	30.302	39.678	37.926	50.876
1	0.001	51.641	52.595	44.504	44.389	30.005	39.902	35.674	39.285
2	0.002	53.847	44.327	41.908	41.52	31.644	36.642	37.486	28.659
3	0.003	49.669	46.331	41.641	46.393	27.282	31.843	35.437	37.783
4	0.004	50.736	46.414	43.126	42.007	26.605	34.599	29.714	37.245
5	0.005	40.984	46.124	36.682	37.838	27.491	30.012	27.679	41.755
6	0.006	39.568	40.622	36.45	34.072	29.549	29.688	28.366	38.726
7	0.007	40.106	36.697	34.102	27.601	26.198	29.388	27.908	35.911
8	0.008	43.765	34.917	30.814	28.682	21.899	29.882	25.913	31.18
9	0.009	39.135	33.168	30.064	19.93	18.005	24.586	27.814	28.602
10	0.01	36.283	33.187	30.888	32.87	17.996	23.378	25.084	24.49
11	0.011	30.751	31.493	23.223	24.752	19.558	23.933	22.378	23.31
12	0.012	29.129	23.648	23.714	9.502	21.918	19.682	21.247	23.518
13	0.013	26.57	29	23.849	16.53	21.973	20.872	21.88	18.92
14	0.014	22.116	24.13	18.788	6.948	21.083	16.476	18.479	24.226
15	0.015	20.408	22.976	16.479	9.589	20.993	16.947	17.813	19.691
16	0.016	19.508	18.774	18.264	19.811	13.963	16.676	16.985	24.101
17	0.017	14.011	18.875	14.284	29.302	13.543	13.152	12.13	13.649
18	0.018	16.116	12.434	11.509	11.93	8.893	10.437	7.497	15.623
19	0.019	16.735	13.59	12.647	12.599	5.818	12.789	5.029	13.181
20	0.02	11.607	13.246	9.96	20.859	5.291	10.14	6.47	8.835
21	0.021	10.213	11.991	8.287	3.605	12.159	6.755	10.273	3.18
22	0.022	6.564	10.009	3.564	4.407	12.287	5.93	9.656	-5.54
23	0.023	9.93	10.405	3.342	12.814	-0.517	5.917	1.919	-3.951
24	0.024	8.91	6.221	2.398	6.368	-6.132	1.885	6.801	-4.444
25	0.025	7.946	-0.037	3.821	-5.837	0.102	0.404	-3.175	1.696
26	0.026	-0.502	0.535	4.716	-2.707	2.887	-1.807	1.795	13.307
27	0.027	4.842	-4.063	-0.339	2.585	-1.46	-2.613	3.905	17.423
28	0.028	-2.521	1.266	-2.824	5.028	-5.373	-4.925	-1.877	5.326
29	0.029	-4.604	4.32	-1.582	5.021	-10.996	-1.595	-7.037	2.953
30	0.03	2.081	2.396	-1.453	3.129	-0.32	-0.734	-3.827	0.819
31	0.031	3.997	-8.184	-0.501	-5.684	-5.673	-7.353	-2.708	-8.436
32	0.032	-0.033	-5.545	-3.359	3.144	-4.985	-4.077	3.879	-6.217
33	0.033	-0.316	-10.015	-3.459	-4.065	-6.791	-2.884	-9.63	-6.076
34	0.034	-8.67	-11.912	-5.055	-13.161	-6.243	-4.167	-5.102	-7.633
35	0.035	-4.772	-11.807	-5.067	0.061	4.979	-5.411	2.177	-9.147
36	0.036	-9.914	-6.616	-6.38	-2.532	2.885	-10.873	-5.599	-9.257
37	0.037	-13.065	-11.413	-6.485	-8.361	-1.873	-1.396	-7.322	-3.906
38	0.038	-15.762	-10.176	-8.101	-16.862	-6.005	-0.588	-6.689	-5.292
39	0.039	-10.472	-7.535	-5.783	-13.12	-12.43	-4.765	-8.138	2.084
40	0.04	-10.337	-9.877	-10.012	-1.814	-7.61	-8.7	-7.618	-12.367
41	0.041	-11.493	-7.911	-6.058	-0.732	-10.878	-12.219	-10.548	-14.794
42	0.042	-10.081	-7.051	-5.919	-11.193	1.957	-5.834	-13.247	-10.017
43	0.043	-13.447	-13.297	-12.139	-5.157	-4.145	-6.967	-8.749	-11.971
44	0.044	-12.511	-8.071	-6.892	-13.759	4.308	-4.966	-7.118	-5.174
45	0.045	-12.495	-6.486	-7.8	-4.365	-3.851	-4.663	-9.127	-6.651
46	0.046	-9.919	-6.217	-12.736	-21.65	-14.113	-8.215	-8.972	-12.932
47	0.047	-11.361	-15.396	-11.221	-19.557	-10.609	-10.183	-11.499	-12.212
48	0.048	-12.76	-19.311	-16.271	-17.601	-14.243	-6.904	-8.777	-13.41
49	0.049	-17.784	-13.515	-11.808	-4.179	-11.265	-7.459	-6.22	-11.088
50	0.05	-17.35	-10.587	-11.374	7.901	-10.396	-8.76	-8.274	-12.035
51	0.051	-15.426	-5.788	-11.024	-0.039	-9.64	-6.859	-6.174	-7.27
52	0.052	-11.373	-13.762	-12.428	1.309	-4.039	-11.152	-10.069	-11.985
53	0.053	-19.321	-16.914	-13.641	-18.25	-5.985	-10.802	-7.582	-16.125
54	0.054	-20.493	-15.998	-8.472	-26.572	-11.993	-12.2	-8.975	-18.713
55	0.055	-17.41	-13.536	-13.362	-24.081	-11.233	-6.43	-10.188	-13.359
56	0.056	-14.522	-20.929	-10.126	-12.484	-9.314	-15.373	-11.39	-15.361
57	0.057	-15.312	-14.206	-16.762	-1.877	-12.633	-16.575	-7.952	-16.02
58	0.058	-19.391	-18.513	-16.033	-15.463	-13.243	-13.509	-14.574	-16.678
59	0.059	-22.886	-16.238	-16.872	-10.263	-9.79	-14.517	-7.849	-8.819
60	0.06	-18.252	-14.351	-15.006	-18.231	-12.142	-13.785	-10.42	-12.379
61	0.061	-20.002	-20.408	-13.135	-16.879	-13.33	-17.896	-12.797	-15.551
62	0.062	-13.044	-19.691	-12.62	-10.536	-7.345	-13.103	-9.373	-16.597
63	0.063	-12.083	-16.274	-10.143	-11.74	-6.575	-11.211	-11.365	-17.455
64	0.064	-7.835	-14.389	-15.618	-8.694	-7.356	-9.512	-8.515	-11.938
65	0.065	-0.489	-18.508	-9.106	-7.781	-7.954	-9.941	-9.921	-16.859
66	0.066	-3.394	-18.174	-11.683	-13.83	-8.549	-13.272	-13.258	-17.517
67	0.067	-9.394	-10.87	-14.072	-11.546	-6.826	-12.918	-9.247	-17.029
68	0.068	-18.3	-11.889	-13.564	-13.505	-4.323	-11.793	-9.687	-11.325
69	0.069	-21.789	-10.971	-14.226	-14.13	-5.686	-6.019	-12.061	-4.069
70	0.07	-20.812	-15.275	-14.877	-5.279	-12.282	-6.828	-12.505	-7.055
71	0.071	-27.578	-11.255	-14.542	-17.124	-11.325	-11.697	-7.334	0.781
72	0.072	-16.538	-13.04	-15.001	-25.122	-10.747	-9.211	-9.317	-6.656
73	0.073	-20.782	-21.015	-17.982	-23.831	-4.753	-12.533	-8.778	-9.644
74	0.074	-15.15	-17.958	-12.058	-20.199	-12.128	-7.144	-11.73	-13.975
75	0.075	-17.071	-17.033	-14.653	-16.786	-9.254	-9.107	-13.131	-18.111
76	0.076	-8.349	-14.561	-12.987	-4.653	-3.274	-15.13	-13.567	-19.722
77	0.077	-11.827	-13.829	-15.383	-9.933	-12.183	-12.826	-13.226	-14.946
78	0.078	-6.601	-5.933	-13.524	-22.763	-6.191	-2.008	-12.108	-13.06
79	0.079	-5.637	-4.995	-10.313	-21.115	-11.422	-6.667	-15.833	-11.377
80	0.08	-11.638	-2.124	-8.64	-16.571	-8.537	-25.449	-10.458	-4.46
81	0.081	-6.015	-6.414	-16.646	-0.798	-11.066	-7.654	-15.333	-11.28
82	0.082	-12.579	-4.126	-13.223	14.008	1.112	-9.995	-5.304	-13.85
83	0.083	-10.052	-6.091	-14.261	8.116	2.846	-7.868	-3.979	-9.846
84	0.084	-9.265	-16.181	-3.497	-7.859	4.391	-5.93	-5.179	-7.971
85	0.085	-7.317	-14.848	-7.834	-14.344	0.139	-4.184	-6.365	-9.964
86	0.086	-5.364	-29.189	-6.745	-20.233	-8.752	-2.633	-16.065	-8.277
87	0.087	-13.094	-11.784	-0.826	-11.606	-17.065	-3.994	-9.71	-2.513
88	0.088	-9.995	-9.476	-14.828	-16.353	-11.833	-10.375	-15.742	-11.449
89	0.089	-20.83	-7.356	-5.221	5.224	-0.998	-16.373	-10.547	-10.313
90	0.09	-25.074	-9.292	-14.016	8.218	-8.16	-9.02	-7.672	1.477
91	0.091	-21.384	-14.519	-22.035	-17.442	-14.542	-6.121	-8.473	-3.195
92	0.092	-24.859	-19.162	-9.148	-20.829	-11.052	-1.867	-9.272	-7.48
93	0.093	-17.49	-23.42	-14.451	-42.794	-18.388	-5.916	-9.876	-11.187
94	0.094	-14.582	-14.519	-12.985	-5.935	-17.404	-13.833	-13.178	-19.522
95	0.095	-12.055	-11.027	-11.693	-1.002	-13.131	0.116	-13.767	-16.425
96	0.096	-11.268	-5.794	-31.326	3.364	-10.799	-5.669	-10.287	-15.46
97	0.097	-11.832	-6.755	-11.675	-17.447	-7.311	-0.425	-5.839	-2.299
98	0.098	-19.171	-5.977	-9.237	-28.775	-11.943	-8.343	-6.426	-8.096
99	0.099	-16.252	-6.755	-11.644	-11.848	-7.865	-9.681	-12.23	-2.848
100	0.1	-15.468	-10.225	-9.591	-15.026	-10.364	-18.568	-9.899	1.816
101	0.101	-17.781	-13.491	-3.857	-12.377	-12.664	-15.064	-14.729	-11.146
102	0.102	-11.185	-5.718	-5.666	-9.93	-10.512	-14.073	-7.36	-12.851
103	0.103	-15.425	-8.793	-4.182	-16.982	-12.422	-11.147	-2.513	-8.164
104	0.104	-11.347	-7.795	-8.503	-2.185	-6.598	-13.642	3.498	-15.288
105	0.105	-14.819	-20.927	-12.231	-15.849	-4.264	-11.296	-8.678	-11.592
106	0.106	-12.868	-15.09	-11.123	-0.084	6.589	-10.686	-3.438	-5.564
107	0.107	-11.109	-16.808	-20.842	-6.539	1.958	-16.661	-8.071	-10.755
108	0.108	-11.489	-18.322	-6.569	-16.256	-2.281	-7.733	-3.795	-15.545
109	0.109	-14.774	-16.938	-4.676	-14.588	-5.944	-8.869	-0.1	-16.276
110	0.11	-16.897	-8.004	-9.944	-28.989	-7.085	-5.735	-3.56	-18.541
111	0.111	-18.037	-11.444	-14.623	-0.027	-14.423	-6.664	-4.504	-13.638
112	0.112	-18.403	-8.306	-33.422	-12.47	-19.249	-10.887	-7.38	-8.931
113	0.113	-14.9	-17.165	-15.64	-1.294	-14.971	-8.522	-11.602	-3.447
114	0.114	-17.2	-15.962	-8.695	-4.639	-6.039	-11.965	-13.892	-9.953
115	0.115	-19.302	-16.889	-15.113	-7.788	-9.496	-9.988	-17.336	-17.804
116	0.116	-18.113	-19.749	-9.326	-10.532	-10.442	-15.366	-11.303	-1.665
117	0.117	-15.376	-15.437	-7.595	-18.117	-13.327	-13.398	-13.581	-3.918
118	0.118	-10.524	-19.439	-2.965	-15.822	-17.57	-15.291	-15.476	-5.982
119	0.119	-20.001	-17.441	-13.04	-9.443	-10.204	-8.67	-9.432	-19.444
120	0.12	-18.844	-16.802	-27.365	-15.275	-11.17	-12.887	-10.159	-7.158
121	0.121	-17.688	-16.181	-9.95	-10.122	-11.952	-13.623	-10.698	-21.399
122	0.122	-20.787	-17.484	-7.632	-8.61	-7.888	-8.746	-15.293	-19.382
123	0.123	-19.805	-15.102	-9.758	-18.704	-3.039	-9.292	-12.336	-21.041
124	0.124	-13.795	-12.922	-7.817	-4.385	0.26	-12.163	-9.761	-16.324
125	0.125	-13.01	-14.026	-9.547	-21.783	-1.479	-12.511	-12.032	-14.897
126	0.126	-11.066	-11.266	-11.076	-19.443	-9.405	-14.801	-9.079	-5.921
127	0.127	-2.341	-14.696	-12.406	-13.027	-10.555	-10.711	-8.636	-14.172
128	0.128	-5.812	-14.257	-11.223	16.036	-11.52	-13.197	-8.199	-15.062
129	0.129	-8.89	-9.359	-17.191	11.998	-2.602	-10.843	-12.981	-19.816
130	0.13	-13.716	-9.888	-14.059	0.805	0.898	-8.683	-12.348	-20.511
131	0.131	-16.224	-13.901	-20.796	-9.219	-2.177	-4.22	-11.703	-14.818
132	0.132	-15.44	-12.505	-12.826	-12.264	-7	-13.092	-9.909	-3.911
133	0.133	-16.011	-14.791	-9.686	-3.888	-11.236	-14.23	-10.239	-2.298
134	0.134	-20.652	-15.916	-6.739	-16.605	-15.286	-13.043	-15.604	-3.581
135	0.135	-18.911	-13.183	-12.683	-18.883	-10.431	-9.921	-8.975	-4.672
136	0.136	-15.429	-12.777	-7.017	-20.962	-11.011	-5.06	-8.155	-12.922
137	0.137	-9.042	-11.988	-16.445	-7.362	-12.761	-7.553	-7.341	-11.885
138	0.138	-9.829	-13.894	-15.225	-15.993	-6.97	-3.469	-6.722	-16.648
139	0.139	-13.913	-15.234	0.499	-8	-11.041	-5.386	-8.612	-15.805
140	0.14	-13.356	-14.052	-5.828	7.943	-10.456	-5.954	-7.992	-13.411
141	0.141	-10.085	-13.455	-7.707	-11.14	-12.39	-7.684	-9.306	-9.854
142	0.142	-14.164	-10.34	-9.394	-18.625	-11.817	-15.601	-10.621	-1.082
143	0.143	-9.343	-12.449	-10.875	-6.945	-14.336	-16.739	-13.489	-14.2
144	0.144	-13.986	-14.375	-20.867	-17.532	-6.996	-11.5	-12.3	-15.903
145	0.145	-15.717	-12.43	-1.247	-19.365	-10.094	-14.394	-15.752	-11.222
146	0.146	-16.095	-10.299	-3.88	-14.043	-11.051	-13.602	-12.82	-15.443
147	0.147	-15.699	-14.157	-11.366	-9.305	-13.55	-11.27	-9.106	-16.563
148	0.148	-17.826	-7.171	-8.961	-4.963	-12.764	-7.778	-12.359	-22.52
149	0.149	-15.121	-16.062	-11.004	-13.786	-10.84	-7.203	-13.489	-12.804
150	0.15	-13.193	-19.545	-12.853	-21.997	-12.772	-11.269	-12.309	1.557
151	0.151	-17.455	-20.523	-14.509	-20.931	-11.023	-10.894	-14.223	-19.692
152	0.152	-14.557	-15.69	-15.967	-6.126	-8.494	-12.246	-9.362	-22.382
153	0.153	-17.069	-21.688	-14.524	-3.894	-4.031	-9.348	-8.757	-14.819
154	0.154	-14.748	-14.339	-18.113	2.017	-3.445	-10.508	-12.019	1.461
155	0.155	-15.132	-13.378	-16.866	-3.087	-5.945	-10.128	-9.097	-0.655
156	0.156	-13.198	-10.883	-19.884	-20.404	-3.604	-11.676	-5.606	-6.436
157	0.157	-7.394	-11.674	-14.966	-31.903	-10.153	-10.325	-7.913	-15.12
158	0.158	-9.711	-9.757	-15.663	-8.376	-5.31	-6.085	-10.041	-7.17
159	0.159	-13.189	-9.195	-11.517	1.017	-7.832	-14.994	-8.107	-11.422
160	0.16	-20.546	-15.798	-13.374	-13.009	-5.51	-13.84	-9.267	-17.798
161	0.161	-19.584	-16.58	-15.232	-15.431	-3.575	-10.361	-10.823	-14.304
162	0.162	-13.588	-14.282	-14.578	-12.999	-6.868	-11.337	-13.534	-13.327
163	0.163	-15.913	-9.461	-9.675	-6.503	-14.618	-8.445	-10.053	-18.163
164	0.164	-17.841	-7.547	-4.947	-4.456	-11.524	-7.682	-12.198	-17.374
165	0.165	-15.91	-12.987	-8.924	-16.527	-8.622	-8.469	-6.987	-11.748
166	0.166	-19.98	-19.584	-15.811	-14.861	-6.109	-4.999	-16.482	-5.156
167	0.167	-15.144	-18.829	-10.892	-16.101	-3.785	-12.37	-7.588	-0.871
168	0.168	-14.555	-19.611	-10.03	-27.791	-1.843	-9.475	-11.082	-13.045
169	0.169	-9.128	-14.784	-14.005	-6.979	1.453	-6.964	-12.061	-14.777
170	0.17	-7.195	-4.729	-11.993	35.676	2.046	-7.739	-7.222	-6.838
171	0.171	-13.193	-11.901	-7.286	-6.807	-5.882	-12.585	-9.743	-5.479
172	0.172	-18.803	-20.807	-11.265	-12.133	-14.195	-7.952	-13.814	-14.405
173	0.173	-16.868	-17.332	-12.544	-27.149	-8.957	-8.531	-15.761	-8.403
174	0.174	-12.223	-18.307	-10.151	-31.519	-9.909	-12.014	-9.767	-11.492
175	0.175	-13.955	-11.539	-14.916	-19.04	-12.412	-9.691	-9.001	-14.383
176	0.176	-14.333	-12.313	-15.418	-15.283	-10.079	-8.54	-12.496	-11.861
177	0.177	-15.682	-11.542	-11.285	-18.503	-10.649	-10.49	-6.506	-12.638
178	0.178	-17.795	-15.031	-14.703	-15.335	-16.643	-6.237	-10.581	-16.128
179	0.179	-14.106	-10.395	-13.281	-12.52	-18.966	-12.054	-8.656	-10.141
180	0.18	-17.387	-12.142	-11.087	-9.933	-18.37	-9.733	-14.673	-9.383
181	0.181	-15.26	-10.797	-13.739	-7.556	-13.717	-11.669	-7.336	-7.46
182	0.182	-20.487	-9.449	-14.071	-1.103	-9.643	-8.381	-4.444	-6.889
183	0.183	-13.911	-13.516	-13.243	-10.718	-6.156	-11.292	-5.229	-12.296
184	0.184	-11.4	-12.163	-12.41	-12.414	-9.446	-10.916	-4.462	-11.714
185	0.185	-10.629	-8.874	-13.708	-17.038	-2.87	-10.534	-6.413	-15.012
186	0.186	-14.113	-15.456	-13.077	-18.365	-3.826	-11.7	-9.708	-14.436
187	0.187	-10.811	-14.492	-11.477	-24.718	-4.592	-12.089	-4.289	-15.803
188	0.188	-4.217	-3.077	-11.241	-6.679	-6.917	-16.357	-15.129	-19.108
189	0.189	-10.216	-11.014	-12.94	-4.129	-8.853	-15.005	-7.202	-19.513
190	0.19	-15.832	-12.371	-14.427	-6.411	-12.154	-8.628	-8.566	-13.527
191	0.191	-13.89	-18.754	-15.349	-12.749	-8.094	-12.897	-9.735	-12.753
192	0.192	-13.301	-22.233	-12.405	-14.649	-7.721	-15.227	-8.584	-0.564
193	0.193	-21.037	-14.868	-17.594	-12.883	-4.443	-11.759	-5.501	-5.793
194	0.194	-24.124	-8.081	-15.627	-17.496	-11.026	-13.709	-12.283	-10.456
195	0.195	-19.292	-3.809	-13.671	-7.411	-15.857	-10.819	-11.505	-9.124
196	0.196	-18.515	-12.693	-11.887	-3.711	-16.63	-11.213	-15.569	-12.821
197	0.197	-12.909	-20.997	-11.465	-12.001	-9.275	-7.924	-13.63	-6.845
198	0.198	-12.329	-15.764	-11.827	-11.002	5.433	-5.018	-10.336	-12.086
199	0.199	-9.041	-10.915	-12.97	-19.88	-5.204	-9.47	-7.429	-11.143
200	0.2	-10.79	-6.651	-10.246	-9.034	-11.004	-7.72	-8.777	-11.931
201	0.201	-12.148	-15.547	-11.397	-4.767	-16.228	-15.657	-15.159	-7.866
202	0.202	-15.443	-16.699	-11.58	-8.433	-11.575	-7.333	-10.897	-8.47
203	0.203	-14.288	-15.719	-11.768	-14.416	-7.304	-10.432	-13.212	-13.128
204	0.204	-15.455	-14.748	-13.111	-15.363	-10.97	-5.592	-5.274	-10.226
205	0.205	-13.527	-12.215	-9.425	-8.568	-12.123	-9.85	-8.362	-18.148
206	0.206	-13.339	-11.416	-9.803	-7.769	-15.217	-7.528	-13.189	-14.659
207	0.207	-17.792	-11.978	-14.241	-11.84	-0.507	-0.954	-7.175	-11.569
208	0.208	-18.369	-12.546	-6.48	-13.787	1.619	-5.212	-4.848	-8.685
209	0.209	-12.948	-8.462	-5.497	-9.123	-8.062	-7.534	-8.326	-12.971
210	0.21	-12.365	-15.404	-10.313	-12.008	-9.805	-9.47	-6.38	-13.766
211	0.211	-14.302	-6.491	-11.072	-4.073	-11.358	-8.889	-15.275	-8.944
212	0.212	-14.88	-12.48	-15.128	-14.915	-7.099	-10.631	-16.438	-2.957
213	0.213	-18.357	-15.566	-13.186	-10.665	-8.267	-9.273	-8.115	-11.874
214	0.214	-11.001	-14.579	-12.596	-22.474	-2.275	-10.628	-11.208	-17.899
215	0.215	-10.031	-17.07	-12.001	-20.922	-5.378	-9.461	-14.108	-21.024
216	0.216	-12.929	-16.274	-9.476	-19.569	-10.221	-9.845	-11.589	-20.063
217	0.217	-18.932	-19.749	-15.868	-23.265	-14.481	-14.871	-10.817	-15.815
218	0.218	-14.873	-17.811	-15.087	-10.124	-13.704	-16.809	-10.234	-11.756
219	0.219	-12.939	-16.061	-12.756	12.691	-11.767	-13.906	-14.877	-16.614
220	0.22	-14.874	-12.558	-10.817	-9.174	-7.127	-10.423	-10.81	-6.573
221	0.221	-14.289	-16.974	-16.816	-6.423	-8.893	-8.098	-9.454	3.483
222	0.222	-12.937	-12.888	-7.907	1.122	-9.307	-14.673	-8.098	-16.07
223	0.223	-12.561	-11.524	-9.07	-10.5	-8.949	-13.702	-11.008	-18.794
224	0.224	-15.47	-11.911	-12.17	-12.653	-6.076	-14.478	-6.561	-16.275
225	0.225	-15.083	-16.752	-18.935	-14.607	-8.82	-5.58	-7.139	-9.314
226	0.226	-12.375	-12.099	-12.938	-5.909	-13.879	-4.432	-6.744	1.325
227	0.227	-16.632	-12.679	-12.169	-4.378	-9.237	-9.668	-7.129	-4.496
228	0.228	-18.378	-10.167	-14.1	-17.348	-5.193	-6.782	-7.515	-2.769
229	0.229	-18.772	-9.79	-16.035	-1.475	-12.186	-12.795	-6.363	-4.326
230	0.23	-13.346	-8.621	-8.293	-3.594	-5.436	-12.04	-6.758	-8.598
231	0.231	-15.289	-14.617	-11.395	-24.865	-11.453	-8.591	-11.614	-7.447
232	0.232	-12.008	-15.394	-6.559	-22.145	-9.144	-10.556	-9.699	-18.305
233	0.233	-12.609	-17.715	-10.827	-4.345	-9.751	-8.846	-12.998	-11.16
234	0.234	-16.102	-17.142	-10.061	2.606	-7.836	-11.39	-8.946	-7.498
235	0.235	-16.474	-12.51	-12.003	-8.038	-15.602	-10.06	-12.447	-13.495
236	0.236	-21.31	-11.935	-11.432	-13.836	-10.405	-9.708	-15.758	-14.49
237	0.237	-18.025	-10.591	-12.023	-12.102	-3.67	-6.063	-11.729	-11.602
238	0.238	-9.128	-13.898	-12.416	-13.672	-1.202	-10.551	-8.272	-12.395
239	0.239	-10.289	-13.521	-17.843	-15.021	1.085	-8.862	-8.7	-14.736
240	0.24	-18.626	-16.248	-13.019	-13.841	-5.523	-9.29	-9.89	-21.335
241	0.241	-17.674	-15.881	-13.612	-19.81	0.44	-13.777	-9.535	-15.346
242	0.242	-16.719	-17.454	-11.877	-14.569	-3.665	-12.084	-7.64	-9.747
243	0.243	-17.514	-19.414	-11.496	-13.613	-11.649	-10.778	-12.517	-9.16
244	0.244	-8.636	-19.629	-10.153	-12.882	-14.786	-8.523	-20.479	-7.225
245	0.245	-16.974	-19.443	-15	-15.205	-11.937	-15.164	-15.292	-6.647
246	0.246	-9.629	-15.962	-14.426	-17.121	-11.216	-16.197	-14.362	-8.004
247	0.247	-14.475	-9.595	-12.688	-13.815	-12.035	-17.038	-10.157	-14.389
248	0.248	-13.711	-8.844	-7.857	-7.231	-15.557	-9.755	-12.53	-10.133
249	0.249	-8.103	-11.194	-8.438	-2.987	-12.292	-16.604	-13.159	-10.914
250	0.25	-11.593	-13.154	-7.862	-11.895	-9.431	-10.686	-9.922	-14.407
251	0.251	-13.539	-13.754	-11.35	-10.725	-12.967	-13.071	-9.398	-9.772
252	0.252	-10.651	-10.881	-9.026	-5.474	-14.39	-9.664	-8.114	-18.68
253	0.253	-13.196	-8.391	-13.096	-12.225	-10.396	-11.677	-5.863	-19.848
254	0.254	-10.898	-12.86	-13.486	-11.441	-9.119	-10.025	-12.525	-18.699
255	0.255	-13.827	-18.293	-12.136	-20.342	-7.847	-9.7	-11.633	-15.612
256	0.256	-15.778	-11.737	-16.2	-7.179	-7.532	-7.468	-12.49	-10.781
257	0.257	-16.955	-7.498	-17.562	-8.917	-10.3	-10.453	-6.961	-8.269
258	0.258	-17.749	-14.871	-13.12	-16.85	-6.088	-10.141	-10.519	3.921
259	0.259	-21.066	-17.79	-16.031	-9.683	-11.948	-14.481	-12.526	-8.263
260	0.26	-19.932	-11.805	-12.55	-8.504	-7.947	-13.21	-10.864	-16.194
261	0.261	-21.115	-11.054	-8.113	-7.327	-12.848	-10.012	-5.138	-14.842
262	0.262	-17.656	-10.492	-7.549	-4.208	-9.616	-13.005	-10.838	-11.164
263	0.263	-14.77	-15.156	-8.916	-5.183	-13.734	-9.433	-8.999	-5.168
264	0.264	-15.947	-19.237	-12.216	-13.109	-11.276	-13.985	-11.017	-2.076
265	0.265	-15.574	-19.639	-12.612	-16.208	-9.971	-12.346	-8.204	-16.79
266	0.266	-10.748	-12.301	-6.629	-1.502	-10.404	-12.829	-10.82	-10.402
267	0.267	-7.86	-6.894	-14.574	-3.619	-14.327	-12.338	-8.591	-12.328
268	0.268	-11.365	-12.14	-15.557	-9.415	-12.451	-12.034	-11.596	-10.57
269	0.269	-10.805	-16.992	-14.608	-14.611	-6.697	-9.995	-13.628	-9.004
270	0.27	-14.889	-22.999	-10.364	-19.214	5.444	-14.519	-8.683	-16.16
271	0.271	-14.53	-17.389	-13.468	-18.991	-3.315	-18.663	-12.442	-15.577
272	0.272	-12.227	-12.556	-11.158	-14.711	-8.013	-13.9	-9.23	-14.409
273	0.273	-15.152	-2.498	-10.582	-11.024	-3.801	-9.332	-12.218	-22.731
274	0.274	-16.323	-3.864	-19.296	-14.53	-2.687	-11.148	-13.66	-15.37
275	0.275	-16.722	-10.263	-13.306	-7.185	-11.053	-3.283	-17.034	-16.34
276	0.276	-18.874	-6.788	-10.224	-0.389	-27.169	-6.825	-14.991	-4.902
277	0.277	-14.446	-5.816	-15.072	-13.527	-10.978	-5.92	-10.618	-6.441
278	0.278	-13.886	-6.782	-14.306	-15.467	-8.903	-6.95	-6.628	-13.589
279	0.279	-22.807	-19.938	-11.999	-17.218	-10.878	-9.529	-8.052	-4.672
280	0.28	-11.02	-17.989	-7.178	-18.746	-12.661	2.605	-6.766	-8.149
281	0.281	-9.486	-12.752	-11.827	-11.571	-11.145	-6.154	-1.996	-0.806
282	0.282	-5.244	-17.389	-6.415	2.746	1.789	-4.643	-12.129	-7.579
283	0.283	-11.632	-13.129	-8.353	0.796	-3.457	-11.841	-13.548	-11.837
284	0.284	-29.639	-9.446	-10.297	-15.059	-5.024	-15.55	-9.932	-24.023
285	0.285	-16.877	-15.44	-9.723	-21.429	-0.78	-7.256	-11.15	-1.173
286	0.286	-14.571	-16.394	-9.344	-7.875	2.886	-12.509	-3.845	-10.467
287	0.287	-12.464	-11.535	-12.65	0.844	4.045	-9.632	-10.678	-7.75
288	0.288	-14.412	-10.735	-10.53	-10.176	-12.016	-1.717	-8.209	-10.272
289	0.289	-9.182	-13.04	-8.603	-20.229	-18.987	-11.41	-13.863	-7.951
290	0.29	-13.824	-13.606	-11.322	-29.134	-12.594	-12.584	-13.313	-10.072
291	0.291	-15.182	-14.17	-16.163	-18.301	-6.792	-6.587	-8.706	-8.146
292	0.292	-8.795	-14.729	-14.224	3.376	-1.559	-9.688	-10.483	-16.848
293	0.293	-12.271	-12.192	-12.287	25.254	-9.5	5.022	-18.443	-15.289
294	0.294	-19.615	-19.532	-12.86	-17.307	-5.25	-5.619	-14.984	-16.638
295	0.295	-18.624	-20.49	-12.468	-23.298	-8.927	-3.667	-14.036	-15.466
296	0.296	-17.838	-13.696	-13.824	-17.88	-14.92	-5.398	-5.146	-18.934
297	0.297	-12.203	-16.186	-10.919	-12.839	-13.944	-3.832	-6.309	-11.576
298	0.298	-17.035	-7.253	-16.144	0.709	-14.899	-2.46	-7.271	-10.62
299	0.299	-13.732	-8.373	-14.204	-11.675	-10.634	-6.105	-4.358	-8.101
300	0.3	-13.129	-11.44	-12.263	-15.334	-6.552	-21.745	-5.125	-8.871
301	0.301	-11.756	-10.451	-17.68	-25.404	1.407	-15.317	-1.049	-9.449
302	0.302	-4.389	-14.678	-11.096	-22.305	4.533	-9.463	-0.45	-10.029
303	0.303	-9.602	-18.707	-13.613	-13.961	9.405	-4.18	2.861	-9.449
304	0.304	-10.558	-19.253	-12.837	-6.405	5.183	-24.829	-1.179	-9.823
305	0.305	-18.477	-9.172	-14.773	-4.083	-6.965	-5.025	-1.54	-16.208
306	0.306	-17.493	-13.416	-8.775	-6.23	-19.109	-12.506	-8.866	-13.689
307	0.307	-16.505	-14.556	-11.099	-8.177	-17.515	-14.758	-11.93	-11.341
308	0.308	-10.494	-15.69	-7.623	-13.409	-10.306	-12.563	-14.791	-17.894
309	0.309	-8.156	-14.7	-13.622	-18.065	-11.423	-14.425	-12.228	-15.352
310	0.31	-12.976	-11.784	-8.009	-16.709	-12.551	-9.126	-11.41	-9.733
311	0.311	-13.542	-9.247	-8.591	-15.563	-15.61	-10.593	-11.943	-9.152
312	0.312	-20.101	-14.836	-14.584	0.107	-14.607	-0.45	-4.529	-3.157
313	0.313	-20.85	-16.749	-13.805	-10.54	-10.306	-4.047	-11.252	-10.509
314	0.314	-16.756	-16.157	-13.217	-8.599	-12.581	-5.123	-8.68	-13.397
315	0.315	-17.31	-14.397	-7.214	-6.862	-17.368	-10.26	-3.007	-17.637
316	0.316	-16.701	-15.739	-11.273	-14.799	-12.665	-15.006	-7.781	-19.957
317	0.317	-14.929	-9.332	-11.845	-13.435	-8.534	-20.907	-1.716	-18.014
318	0.318	-11.406	-11.825	-7.199	-17.12	-10.989	-11.903	-7.266	-14.711
319	0.319	-11.76	-14.122	-11.261	-13.667	-7.64	-20.119	-18.04	-5.796
320	0.32	-7.658	-14.689	-13.769	-21.055	-4.681	-8.207	-16.43	0.604
321	0.321	-14.595	-14.098	-13.374	-12.181	-3.453	-9.656	-17.713	-0.548
322	0.322	-11.664	-10.01	-13.754	0.969	-9.203	-10.915	-8.739	-12.341
323	0.323	-21.31	-5.153	-13.359	13.163	-6.834	-9.651	-9.825	-16.966
324	0.324	-20.119	-5.707	-12.183	-4.24	-6.202	-10.711	-8.776	-6.895
325	0.325	-9.253	-13.426	-11.988	-29.968	-1.512	-11.572	-7.736	-18.689
326	0.326	-7.873	-18.645	-10.625	-19.908	5.107	-6.625	-13.664	-4.337
327	0.327	-14.233	-15.727	-11.392	1.939	-2.797	-9.038	-15.915	-13.984
328	0.328	-15.367	-14.948	-7.715	-6.385	-10.104	-4.868	-17.772	-15.696
329	0.329	-14.369	-22.288	-7.325	-19.153	-12.955	-11.343	-14.406	-11.021
330	0.33	-13.376	-17.451	-12.731	-16.846	-12.13	-13.763	-12.584	-0.923
331	0.331	-12.566	-16.676	-13.303	-14.729	-14.408	-17.724	-12.889	-12.722
332	0.332	-21.437	-11.057	-13.882	-1.184	-17.848	-14.154	-13.194	-17.344
333	0.333	-15.407	-14.542	-12.131	-13.364	-15.852	-13.488	-13.511	-15.979
334	0.334	-14.413	-11.247	-13.478	-11.83	-15.226	-13.993	-10.728	-17.132
335	0.335	-9.564	-14.14	-13.092	-13.187	-17.693	-9.088	-16.454	-6.294
336	0.336	-8.761	-17.62	-6.511	-19.58	-16.285	-7.083	-5.727	-16.344
337	0.337	-12.804	-19.949	-13.285	-16.106	-11.398	-7.593	-9.9	-2.007
338	0.338	-19.376	-13.378	-14.062	-15.163	-4.004	-11.012	-8.669	-7.8
339	0.339	-18.586	-10.488	-14.842	-4.352	-10.755	-8.62	-14.595	-16.5
340	0.34	-17.787	-13.011	-15.426	-3.032	-6.482	-13.404	-7.182	-5.455
341	0.341	-18.354	-15.337	-18.715	-11.962	-10.515	-11.415	-6.147	-12.607
342	0.342	-20.273	-13.402	-14.658	-13.12	-0.988	-9.617	-10.336	-11.448
343	0.343	-19.68	-8.765	-17.175	-16.194	-4.611	-7.052	-11.041	-7.966
344	0.344	-22.186	-4.711	-13.887	-9.403	-10.569	-12.405	-15.82	-11.054
345	0.345	-16.763	-12.66	-10.98	-3.437	-9.56	-8.881	-11.112	-15.889
346	0.346	-18.699	-13.837	-12.915	-14.116	-6.632	-10.775	-13.955	-7.945
347	0.347	-8.635	-12.875	-8.663	-4.085	-9.132	-5.322	-12.534	-0.579
348	0.348	-12.888	-21.785	-10.02	-2.926	-3.499	-10.13	-13.829	-11.387
349	0.349	-16.568	-13.466	-12.345	-16.07	-6.959	-13.393	-7.196	-12.706
350	0.35	-15.402	-8.24	-9.448	-3.872	-8.872	-9.317	-6.182	-13.835
351	0.351	-12.305	-17.154	-13.898	-11.803	-11.744	-12.799	-8.652	-7.819
352	0.352	-9.408	-18.327	-8.488	-24.764	-13.06	-15.115	-7.827	-13.05
353	0.353	-11.92	-15.241	-13.323	-16.079	-8.579	-12.198	-7.207	-21.958
354	0.354	-12.686	-6.354	-11.389	-8.18	-12.608	-12.571	-10.453	-8.79
355	0.355	-16.176	-7.537	-9.642	-1.022	-12.202	-11.417	-8.685	-7.039
356	0.356	-18.103	-10.634	-10.999	0.122	-7.73	-11.216	-10.016	-21.353
357	0.357	-10.363	-13.547	-7.709	-8.213	-10.625	-6.771	-11.354	-19.413
358	0.358	-13.46	-16.067	-9.842	-11.316	-2.68	-11.421	-14.245	-10.7
359	0.359	-16.367	-10.46	-12.559	-16.167	0.824	-12.001	-9.798	-6.07
360	0.36	-10.37	-12.399	-7.541	-3	-0.124	-13.364	-9.221	-7.435
361	0.361	-14.44	-15.694	-12.187	-12.704	-3.005	-6.983	-12.7	-3.765
362	0.362	-13.869	-13.965	-11.603	-14.457	-7.241	-9.508	-7.283	-7.247
363	0.363	-15.82	-10.486	-15.109	-22.386	-11.277	-8.734	-9.218	-14.592
364	0.364	-12.929	-17.854	-14.737	-18.106	-11.829	-13.577	-12.515	-15.551
365	0.365	-13.327	-12.641	-14.368	-19.26	-13.743	-12.998	-10.78	-13.016
366	0.366	-12.951	-13.618	-13.225	-18.1	-19.156	-15.911	-12.136	-12.232
367	0.367	-18.763	-12.859	-13.639	-6.324	-14.32	-15.543	-5.757	-17.079
368	0.368	-16.444	-20.229	-12.893	4.685	-8.314	-15.956	-8.277	-13.799
369	0.369	-19.925	-13.467	-16.21	0.409	-2.702	-13.847	-7.511	-13.22
370	0.37	-15.288	-14.251	-12.17	-8.488	-6.179	-9.427	-11.01	-13.589
371	0.371	-13.559	-19.871	-13.547	-21.657	-6.742	-8.861	-11.608	-13.97
372	0.372	-13.961	-11.948	-12.219	-23.415	-3.822	-9.257	-11.04	-18.041
373	0.373	-16.289	-12.925	-17.079	-28.066	-7.294	-5.979	-16.856	-10.123
374	0.374	-14.177	-13.9	-11.102	-23.804	-2.835	-12.575	-7.964	-6.653
375	0.375	-13.032	-7.91	-11.901	-4.281	-6.894	-9.691	-9.137	-22.729
376	0.376	-14.2	-15.271	-8.442	9.814	-9.409	-10.482	-6.051	-11.135
377	0.377	-12.079	-8.509	-7.889	-18.459	-9.01	-12.822	-8.967	-13.269
378	0.378	-14.808	-19.936	-9.656	-22.131	-11.918	-14.772	-4.719	-19.09
379	0.379	-16.759	-15.293	-16.647	-5.116	-12.311	-10.142	-12.084	-13.879
380	0.38	-15.991	-13.953	-9.894	-8.232	-8.06	-9.588	-13.06	3.53
381	0.381	-12.125	-15.122	-9.149	-10.953	-6.709	-6.135	-10.555	-8.08
382	0.382	-12.524	-11.65	-13.236	-13.485	-13.101	-7.519	-9.794	-5.966
383	0.383	-14.868	-14.746	-13.844	2.766	-7.102	-7.935	-13.282	-7.923
384	0.384	-14.494	-15.711	-9.221	-20.659	-12.719	-4.282	-15.216	-9.68
385	0.385	-18.18	-14.931	-12.15	-17.578	-14.648	-4.689	-18.117	-5.054
386	0.386	-10.833	-7.575	-10.816	-3.471	-9.997	-11.279	-13.282	-15.123
387	0.387	-1.166	-4.676	-12.189	9.277	-5.927	-6.452	-8.635	-11.456
388	0.388	-12.996	-3.906	-9.31	-2.349	-5.543	-8.98	-10.383	-10.295
389	0.389	-17.669	-12.806	-11.268	-4.482	-5.176	-6.671	-4.578	-13.406
390	0.39	-13.436	-16.285	-17.098	-14.154	-11.772	-10.163	-11.944	-10.516
391	0.391	-17.13	-19.381	-13.057	-26.346	-18.551	-9.598	-10.979	-2.58
392	0.392	-11.15	-12.608	-15.02	-24.811	-21.064	-10.19	-13.495	-9.943
393	0.393	-14.263	-10.092	-13.109	-8.945	-15.448	-16.007	-11.171	-16.724
394	0.394	-15.244	-12.414	-17.194	-2.567	-11.964	-7.116	-11.753	-10.736
395	0.395	-11	-10.48	-13.727	-4.507	-1.895	-10.61	-8.47	-14.814
396	0.396	-11.784	-15.131	-9.293	-2.781	-0.543	-9.648	-10.206	-16.762
397	0.397	-13.725	-14.557	-11.045	-23.508	-4.215	-8.692	-8.852	-22.764
398	0.398	-11.779	-13.204	-14.541	-26.238	-7.69	-9.481	-6.528	-25.087
399	0.399	-17.195	-18.631	-10.099	-23.737	-4.577	-3.881	-3.62	-18.51
400	0.4	-13.71	-10.696	-14.173	-21.42	-9.404	-8.736	-8.058	-5.367
401	0.401	-10.421	-11.655	-9.344	-23.555	-11.908	-8.164	-13.462	8.143
402	0.402	-15.838	-16.495	-15.354	5.458	-6.296	-12.23	-6.872	2.915
403	0.403	-25.311	-13.983	-13.034	17.827	-11.14	-10.879	-12.867	-11.409
404	0.404	-13.493	-8.376	-16.525	-8.5	-5.142	-9.521	-5.501	-13.352
405	0.405	-30.907	-19.216	-11.89	1.541	-17.338	-9.132	-8.397	-15.084
406	0.406	-19.296	-14.568	-10.152	-7.754	-12.116	-5.457	-10.898	-10.422
407	0.407	-17.161	-18.825	-10.544	-16.076	-10.56	-9.908	-10.102	-9.066
408	0.408	-11.345	-17.661	-6.099	-13.586	-11.903	-13.97	-0.599	-0.176
409	0.409	-13.079	-16.503	-7.848	-29.876	-10.729	-9.126	-1.745	-3.669
410	0.41	-14.628	-13.404	-15.791	2.036	-11.875	-9.69	-10.044	-4.616
411	0.411	-13.262	-6.634	-19.279	-11.522	-12.84	-9.103	-6.925	-13.5
412	0.412	-12.093	-18.057	-3.219	-15.608	-13.813	-12.571	-5.941	-16.972
413	0.413	-15.569	-10.123	-10.187	-34.404	-9.567	-13.916	-8.437	-22.214
414	0.414	-12.469	-11.48	-8.055	-17.397	-5.505	-18.741	-7.641	-28.987
415	0.415	-13.426	-12.646	-6.12	-8.122	3.967	-15.438	-11.107	-21.048
416	0.416	-15.932	-9.163	-4.375	5.992	10.343	-11.37	-11.662	-4.985
417	0.417	-16.697	-6.072	-5.914	-1.568	2.003	-7.875	-11.061	-2.662
418	0.418	-18.628	-12.842	-7.265	-8.546	2.961	-7.477	-14.517	-9.056
419	0.419	-11.269	-15.372	-13.644	-23.451	-3.823	-4.577	-14.881	-18.728
420	0.42	-6.427	-17.703	-17.122	-13.781	-13.505	-10.566	-10.017	-6.528
421	0.421	-12.411	-12.879	-11.887	-1.601	-12.362	-16.561	-13.284	-1.881
422	0.422	-18.01	-12.331	-16.715	-3.17	-13.54	-14.233	-9.198	-6.13
423	0.423	-14.509	-11.763	-14.198	-10.353	-8.336	-10.744	-9.568	-12.528
424	0.424	-12.568	-13.135	-11.872	-3.99	-7.395	-8.796	-9.166	-6.528
425	0.425	-13.147	-20.504	-12.442	-14.834	-3.151	-11.694	-10.31	-11.751
426	0.426	-12.759	-17.412	-9.157	-16.173	-12.07	-8.221	-13	-12.734
427	0.427	-9.486	-16.461	-13.226	-17.291	-6.091	-13.647	-14.916	-11.966
428	0.428	-14.336	-18.99	-11.879	-8.985	-11.336	-10.179	-12.774	-12.756
429	0.429	-20.35	-11.652	-15.184	-14.223	-12.327	-6.907	-10.827	-14.694
430	0.43	-19.593	-12.629	-12.295	-17.15	-13.119	-5.18	-6.561	-15.285
431	0.431	-13.022	-8.395	-16.744	-9.209	-10.815	-8.682	-5.979	-12.374
432	0.432	-10.524	-14.027	-12.682	-10.166	-15.673	-6.369	-12.953	-8.883
433	0.433	-12.858	-18.881	-15.204	-16.941	-8.343	-9.285	-15.866	-12.178
434	0.434	-14.821	-16.97	-11.912	-9.009	-15.132	-12.012	-13.367	-9.3
435	0.435	-14.266	-15.258	-14.812	-5.936	-14.378	-15.53	-11.066	-13.004
436	0.436	-12.558	-11.8	-12.875	-6.927	-10.334	-12.661	-7.592	-16.325
437	0.437	-4.654	-13.18	-11.713	-12.95	0.488	-12.316	-5.659	-13.46
438	0.438	-8.163	-12.043	-13.837	-18.576	14.801	-13.521	-9.724	-7.499
439	0.439	-11.282	-13.23	-11.121	-16.664	1.242	-14.34	-4.887	-15.468
440	0.44	-16.159	-11.322	-11.503	-13.409	-7.482	-9.929	-8.18	-18.602
441	0.441	-13.681	-13.478	-9.376	-9.386	-18.537	-11.912	-9.928	-13.815
442	0.442	-16.048	-11.569	-8.025	-17.365	-11.4	-9.055	-14.773	-13.085
443	0.443	-16.66	-10.244	-12.284	-13.922	-12.576	-8.737	-11.499	-7.531
444	0.444	-16.11	-9.113	-12.86	-10.847	-20.904	-12.096	-8.607	-9.522
445	0.445	-14.403	-11.659	-9.375	-0.017	-11.24	-12.546	-14.425	-12.868
446	0.446	-17.922	-13.818	-16.723	-7.197	-14.917	-8.161	-10.366	-14.677
447	0.447	-23.377	-16.564	-11.49	-0.85	-18.403	-2.809	-9.803	-12.228
448	0.448	-19.933	-15.433	-14.389	-9.224	-19.383	-9.47	-11.755	-17.724
449	0.449	-19.398	-16.243	-15.165	-25.338	-16.496	-8.778	-13.517	-6.951
450	0.45	-15.386	-18.215	-12.835	-13.761	-15.734	-11.179	-13.155	7.319
451	0.451	-15.815	-15.718	-14.771	-11.676	-6.842	-17.837	-10.861	-17.872
452	0.452	-20.303	-14.189	-15.345	-17.521	-3.376	-15.403	-6.055	-21.189
453	0.453	-23.249	-9.764	-14.765	-15.791	-4.364	-16.261	-12.08	-18.131
454	0.454	-15.368	-7.855	-9.921	1.631	-5.352	-12.856	-9.794	-20.906
455	0.455	-14.253	-15.616	-13.215	-10.018	-6.141	-8.292	-14.656	-23.482
456	0.456	-19.537	-16.609	-12.632	-16.425	-11.77	-10.108	-19.33	-16.567
457	0.457	-16.689	-19.528	-10.113	-2.914	-15.279	-8.823	-15.301	-1.712
458	0.458	-15.964	-15.29	-10.495	-1.24	-10.662	-15.291	-11.856	0.171
459	0.459	-11.941	-16.076	-11.651	-15.612	-11.268	-21.376	-13.238	-22.723
460	0.46	-16.816	-12.604	-11.258	-13.722	-3.356	-12.551	-11.143	-19.7
461	0.461	-17.435	-13.187	-15.516	-11.998	-2.211	-13.784	-8.472	-11.445
462	0.462	-15.538	-15.9	-14.166	-10.505	-1.648	-10.563	-6.568	6.301
463	0.463	-13.836	-11.863	-18.602	-14.82	-13.47	-13.736	-10.857	-14.853
464	0.464	-17.362	-15.352	-13.174	-16.039	-5.552	-14.775	-9.146	-17.626
465	0.465	-16.045	-14.003	-13.749	-14.908	-6.915	-6.909	-12.665	-10.148
466	0.466	-15.698	-11.881	-15.87	-12.612	-3.236	-14.328	-9.414	-9.81
467	0.467	-15.352	-17.882	-9.863	-5.276	-6.716	-11.485	-10.802	-7.538
468	0.468	-12.683	-8.196	-12.178	-8.197	-1.502	-0.128	-8.705	-13.978
469	0.469	-14.857	-9.358	-11.602	-12.475	-4.415	-11.21	-11.451	-15.979
470	0.47	-19.337	-5.874	-11.022	-14.838	-0.174	-4.105	-11.872	-10.82
471	0.471	-16.073	1.476	-11.608	-15.449	-4.259	-7.833	-10.348	-15.511
472	0.472	-19.014	-11.287	-3.674	-12.191	-0.789	-9.036	-5.923	-2.576
473	0.473	-11.12	-9.539	-9.669	-11.641	-2.738	-14.304	-7.883	-7.833
474	0.474	-7.674	-14.181	-10.635	-18.65	-11.647	-13.379	-5.012	-9.433
475	0.475	-8.673	-18.437	0.212	-19.647	-12.813	-0.252	-8.521	-8.122
476	0.476	2.128	-14.76	-1.143	-32.841	-11.649	-6.095	-8.161	-7.006
477	0.477	-5.065	-13.591	-2.301	-3.851	-10.686	-4.373	-7.028	-3.563
478	0.478	-8.776	-18.809	-1.136	-7.944	-9.716	-5.948	-5.119	-19.66
479	0.479	-9.973	-19.769	-8.487	10.796	-13.978	-7.321	-9.402	-8.074
480	0.48	-17.365	-6.592	-17.389	-20.197	-8.364	-6.174	-5.937	-14.487
481	0.481	-8.497	-12.378	-13.897	-24.263	-7.786	-14.507	1.402	-24.18
482	0.482	-16.845	-14.091	-12.924	-13.043	-8.36	-13.556	0.423	-12.009
483	0.483	-7.193	-9.429	-19.687	-2.993	-11.262	-12.597	-0.555	-0.986
484	0.484	-10.891	-8.059	-15.418	-6.128	-10.869	0.552	-1.34	-5.25
485	0.485	-9.752	-11.723	-16.18	-3.463	-11.261	-5.257	-13.54	-1.578
486	0.486	-8.8	-8.215	-14.237	4.054	-10.098	-7.001	-15.289	-7.564
487	0.487	-11.721	-11.277	-17.515	-2.926	-12.799	-5.451	-13.744	-6.591
488	0.488	-24.892	-12.214	-16.921	-9.332	-9.303	-9.697	-15.101	-11.428
489	0.489	-15.23	-18.179	-15.558	-3.539	-8.121	-13.362	-11.425	-12.189
490	0.49	-13.498	-20.469	-13.226	-8.772	-6.173	-12.189	-14.902	-1.546
491	0.491	-11.961	-19.855	-8.375	-13.423	-10.411	-13.136	-13.932	-5.811
492	0.492	-19.136	-11.114	-11.656	-12.067	-15.244	1.591	-9.091	-4.648
493	0.493	-22.818	-9.925	-14.546	-15.751	-14.644	-4.766	-11.609	-12.96
494	0.494	-19.331	-12.989	-14.147	-21.756	-5.721	-6.668	-12.373	-9.849
495	0.495	-16.228	-11.989	-13.753	-14.395	-9.382	-8.38	-15.838	-4.994
496	0.496	-17.185	-11.182	-11.612	0.322	-8.207	-9.889	-8.47	-9.235
497	0.497	-16.406	-15.224	-11.225	-6.053	-5.106	0.221	-9.419	-5.147
498	0.498	-10.787	-8.616	-9.28	-7.974	-6.068	-3.403	-6.888	-15.951
499	0.499	-11.354	-12.847	-14.11	-16.685	-8.574	-6.845	-4.551	-20.564
500	0.5	-17.34	-20.171	-10.62	-5.66	-12.616	-12.018	-8.011	-24.79
501	0.501	-19.652	-19.173	-12.55	-9.901	-7.751	-10.994	-9.92	-21.059
502	0.502	-17.704	-14.882	-11.962	-13.549	-1.715	-11.709	-11.634	-17.534
503	0.503	-14.397	-12.525	-14.471	-21.855	-7.289	-15.707	-8.112	-7.825
504	0.504	-11.482	-13.076	-8.075	-10.033	-6.681	-12.16	-14.471	-14.176
505	0.505	-12.815	-16.327	-10.578	-17.942	-14.009	-16.744	-11.928	-20.132
506	0.506	-6.402	-16.883	-11.338	-13.667	-1.215	-17.25	-9.582	-19.11
507	0.507	-10.625	-15.504	-13.265	5.903	0.546	-10.216	-7.613	-12.269
508	0.508	-14.646	-17.801	-11.313	-8.187	-4.072	-9.176	-10.866	-4.244
509	0.509	-19.441	-14.865	-14.204	-20.916	-5.389	-11.621	-9.081	3.187
510	0.51	-18.81	-18.524	-14.585	-18.566	-11.739	-15.616	-12.519	-7.594
511	0.511	-17.025	-11.141	-11.294	0.611	-10.543	-14.955	-14.797	-20.522
512	0.512	-15.623	-1.44	-16.135	-1.868	-9.545	-10.227	-14.367	-18.702
513	0.513	-15.183	-13.226	-16.709	-13.435	-6.609	-13.041	-14.715	-13.978
514	0.514	-16.295	-14.746	-11.295	-19.798	-10.849	-14.309	-10.421	-9.657
515	0.515	-15.09	-13.373	-13.223	-13.984	-13.152	-11.896	-9.03	-16
516	0.516	-14.651	-14.513	-12.637	-12.208	-12.548	-10.639	-12.288	-2.783
517	0.517	-15.371	-20.483	-14.372	-20.094	-9.24	-6.099	-11.866	-0.977
518	0.518	-12.033	-15.24	-6.427	-21.4	-10.97	-12.583	-9.13	0.645
519	0.519	-18.567	-16.188	-14.746	-12.46	-11.339	-6.487	-8.71	-6.449
520	0.52	-17.558	-11.915	-11.637	-11.269	-12.677	-13.762	-12.161	-12.783
521	0.521	-11.509	-17.516	-10.663	-1.563	-14.778	-20.452	-10.773	-21.045
522	0.522	-13.779	-12.664	-16.649	-7.931	-12.051	-12.437	-7.833	-21.951
523	0.523	-11.794	-9.377	-11.016	-4.416	-10.876	-7.128	-1.795	-7.176
524	0.524	-15.036	-8.792	-14.494	-11.709	-11.064	-11.887	-7.765	-9.248
525	0.525	-10.922	-11.301	-7.13	-14.562	-12.418	-7.549	-6.96	-11.131
526	0.526	-13.395	-13.618	-8.08	-8.512	-10.485	-16.371	-7.518	-12.821
527	0.527	-11.017	-10.714	-12.332	-15.831	-10.285	-10.298	-8.069	-14.312
528	0.528	-12.134	-11.881	-10.003	-4.921	-7.761	-11.196	-6.294	-18.505
529	0.529	-13.258	-13.048	-9.417	-12.021	-9.885	-10.162	-9.738	-14.785
530	0.53	-12.837	-15.179	-14.067	-31.497	-5.429	-9.325	-8.355	-18.212
531	0.531	-13.583	-17.88	-13.498	-17.312	-10.066	-5.206	-11.225	-8.48
532	0.532	-13.342	-12.844	-13.116	-9.707	-5.989	-8.633	-15.644	-14.824
533	0.533	-16.409	-12.267	-14.482	6.612	-3.471	-6.649	-12.724	-15.935
534	0.534	-15.211	-8.204	-11.59	13.043	-0.178	-12.015	-11.365	-10.662
535	0.535	-17.882	-16.144	-10.434	-0.459	-4.252	-11.372	-8.066	-25.325
536	0.536	-13.587	-19.63	-11.604	-16.276	-5.605	-8.032	-8.45	-14.635
537	0.537	-12.971	-16.544	-11.415	-14.096	-3.274	-12.054	-8.062	-4.914
538	0.538	-13.333	-17.53	-10.065	-19.866	-4.425	-9.498	-10.76	-10.096
539	0.539	-17.766	-15.032	-8.708	-18.094	-10.418	-7.144	-12.88	-2.119
540	0.54	-18.317	-14.271	-12.384	-13.407	-21.828	-7.501	-10.156	2.169
541	0.541	-11.323	-13.706	-8.892	-14.73	-13.893	-6.301	-11.313	-1.459
542	0.542	-18.077	-9.081	-12.173	-11.04	-15.251	-9.755	-8.398	-7.431
543	0.543	-22.318	-13.158	-14.297	-7.55	-14.094	-10.88	-13.604	-6.429
544	0.544	-19.984	-13.557	-10.619	-14.907	-12.938	-8.139	-15.524	-9.308
545	0.545	-18.023	-14.924	-12.933	-8.15	-1.131	-13.144	-13.575	-10.053
546	0.546	-13.351	-8.352	-8.087	-16.08	3.511	-12.54	-11.827	-15.639
547	0.547	-15.064	-15.142	-12.716	-12.962	-0.751	-13.102	-6.978	-17.558
548	0.548	-14.65	-12.638	-13.29	-6.183	-4.43	-6.11	-7.547	-15.608
549	0.549	-11.333	-14.962	-11.923	-12.19	-10.435	-12.871	-14.116	-6.694
550	0.55	-4.722	-15.548	-9.595	-17.789	-11.408	-15.374	-13.33	-15.582
551	0.551	-7.595	-14.986	-12.482	-22.597	-12.385	-17.694	-10.994	-21.574
552	0.552	-13.571	-14.417	-12.083	-12.515	-11.606	-15.759	-14.471	-11.889
553	0.553	-9.48	-8.621	-13.23	-8.244	-4.256	-11.112	-8.469	-8.194
554	0.554	-10.027	-15.987	-12.445	-4.56	-7.169	-3.369	-6.142	-14.165
555	0.555	-13.288	-11.162	-16.301	-8.028	-4.673	-10.722	-6.723	-19.372
556	0.556	-22.164	-11.947	-10.477	-15.376	-8.757	-5.882	-15.424	-20.329
557	0.557	-23.302	-14.28	-16.077	-16.331	-15.338	-8.402	-11.929	-24.573
558	0.558	-19.799	-16.222	-12.577	-18.811	-19.587	-10.718	-12.882	-12.365
559	0.559	-20.752	-6.171	-9.274	-13.192	-15.519	-11.294	-13.836	-10.604
560	0.56	-15.906	-13.339	-6.362	-2.362	-8.932	-11.87	-9.569	6.84
561	0.561	-18.412	-12.195	-7.708	-16.693	-6.417	-12.449	-7.239	-18.881
562	0.562	-19.17	-11.044	-14.077	-18.61	-10.485	-13.802	-3.75	-8.806
563	0.563	-14.317	-16.263	-8.063	-2.727	-7.002	-13.411	-5.678	-11.881
564	0.564	-11.011	-11.429	-13.661	7.908	-3.707	-14.575	-6.256	2.27
565	0.565	-16.417	-13.951	-13.061	-13.393	-9.119	-13.419	-5.859	-5.263
566	0.566	-16.989	-19.572	-14.981	-21.716	-4.278	-11.483	-7.206	-12.241
567	0.567	-10.99	-14.74	-13.224	-14.169	-4.854	-14.967	-3.138	-18.607
568	0.568	-8.674	-10.099	-9.732	-7.208	-7.753	-7.613	-7.966	-16.663
569	0.569	-8.094	-10.677	-17.063	-5.085	-10.259	-4.523	-11.24	-4.457
570	0.57	-18.154	-8.158	-11.817	-7.022	-17.612	-5.492	-11.804	-9.1
571	0.571	-16.799	-9.515	-18.569	1.694	-12.397	-8.015	-13.148	-13.365
572	0.572	-15.628	-9.904	-17.776	-9.323	-7.582	-13.638	-11.789	-9.69
573	0.573	-9.61	-15.897	-10.407	-30.99	-5.075	-13.066	-7.716	-8.534
574	0.574	-10.556	-21.888	-15.222	-21.696	-7.403	-13.652	-8.093	-7.56
575	0.575	-9.571	-21.111	-14.432	-18.996	-6.823	-4.758	-6.727	-8.522
576	0.576	-15.544	-14.529	-8.798	-11.451	-11.454	-8.433	-13.296	-14.517
577	0.577	-14.751	-8.528	-12.262	-18.422	-10.855	-7.28	-16.192	-18.573
578	0.578	-14.154	-12.587	-12.828	-12.043	-7.355	-8.249	-18.704	-11.985
579	0.579	-13.556	-16.068	-9.909	-10.113	-10.625	-9.215	-13.09	-14.498
580	0.58	-15.286	-15.487	-11.245	-22.307	-7.713	-4.963	-13.677	-18.558
581	0.581	-23.215	-17.229	-12.592	-20.765	-11.379	-13.874	-10.388	-11.984
582	0.582	-14.886	-12.397	-5.998	-13.593	-4.025	-7.872	-1.489	-9.463
583	0.583	-13.919	-11.819	-10.823	5.954	-7.114	-10.97	2.178	-2.106
584	0.584	-18.772	-10.084	-10.035	-2.367	1.794	-11.939	-6.147	-8.878
585	0.585	-18.008	-17.057	-7.7	-9.911	-9.032	-9.431	-11.372	-9.646
586	0.586	-15.701	-8.165	-9.624	-7.596	-13.285	-7.118	-10.407	-15.257
587	0.587	-10.873	-7.003	-11.55	-5.497	-14.44	-7.7	-16.405	-14.671
588	0.588	-14.164	-10.097	-14.441	-7.45	-8.436	-7.12	-12.344	-17.943
589	0.589	-14.74	-18.995	-10.94	-16.181	-9.395	-10.027	-14.283	-9.035
590	0.59	-12.217	-15.507	-14.217	-11.553	-2.619	-17	-6.928	-17.924
591	0.591	-6.786	-10.28	-11.304	-1.502	-5.135	-10.227	-11.769	-4.751
592	0.592	-11.615	-11.243	-10.901	2.167	-7.456	-7.721	-14.291	-13.457
593	0.593	-9.677	-12.004	-9.737	3.33	-5.515	-11.79	-11.969	-11.912
594	0.594	-17.418	-14.317	-14.577	6.427	-6.08	-12.379	-10.042	-13.268
595	0.595	-16.445	-17.79	-12.64	-8.293	-6.654	-11.799	-6.761	-9.603
596	0.596	-17.403	-10.428	-17.286	-14.685	-5.299	-10.067	-6.19	-6.13
597	0.597	-14.868	-17.193	-8.377	-8.885	-7.622	-11.428	-8.718	-5.171
598	0.598	-12.536	-19.713	-12.056	-3.664	-6.461	-6.007	-7.365	-11.952
599	0.599	-17.364	-18.935	-10.894	-27.457	-10.142	-12.58	-9.499	-16.218
600	0.6	-20.638	-12.354	-16.119	-30.737	-9.771	-8.335	-13.184	-10.613
601	0.601	-15.204	-14.871	-13.211	-21.436	-16.371	-6.022	-9.904	-7.14
602	0.602	-15.773	-12.539	-13.986	-18.723	-5.548	-10.868	-7.781	-11.797
603	0.603	-19.061	-9.055	-11.67	-16.208	-6.921	-12.806	-8.182	-13.532
604	0.604	-13.642	-9.627	-11.095	-13.883	-0.536	-8.738	-8.573	-11.007
605	0.605	-14.214	-13.686	-15.753	-11.755	-6.526	-13.565	-13.421	-8.687
606	0.606	-8.22	-14.068	-10.345	-13.709	-13.862	-7.565	-14.016	-9.871
607	0.607	-12.299	-14.452	-15.186	-18.936	-20.619	-11.619	-14.616	-7.174
608	0.608	-12.885	-11.549	-10.553	-7.892	-18.096	-9.68	-15.211	-7.569
609	0.609	-10.95	-12.705	-9.979	-6.54	-20.415	-12.971	-10.394	-12.413
610	0.61	-12.689	-6.89	-8.63	-2.856	-15.568	-12.392	-10.993	-15.897
611	0.611	-16.171	-9.213	-14.058	-13.674	-9.558	-11.035	-9.262	-19.179
612	0.612	-13.85	-17.14	-14.653	-15.027	-10.326	-9.672	-10.623	-22.093
613	0.613	-15.984	-18.105	-12.741	-6.108	-12.269	-7.542	-6.185	-17.266
614	0.614	-13.287	-15.2	-12.176	-7.232	-14.214	-6.379	-9.096	-7.219
615	0.615	-10.591	-12.684	-10.847	-12.423	-10.152	-10.623	-7.765	5.745
616	0.616	-5.781	-15.001	-10.488	-11.447	-9.777	-9.266	-8.168	-13.62
617	0.617	-3.872	-18.499	-6.449	-12.215	-5.335	-7.905	-12.259	-6.089
618	0.618	-9.883	-17.939	-14.421	-11.425	-10.771	-9.07	-14.807	-13.087
619	0.619	-18.787	-17.373	-17.918	-7.926	-2.845	-10.211	-14.452	-10.987
620	0.62	-15.299	-9.452	-14.857	-15.267	4.483	-10.582	-11.604	-9.071
621	0.621	-18.412	-12.948	-11.988	-14.281	11.228	-11.339	-5.652	-17.807
622	0.622	-27.324	-16.06	-12.808	-15.03	-1.952	-6.88	-8.225	-13.192
623	0.623	-26.182	-15.11	-15.159	-10.954	-3.911	-7.452	-7.501	-11.867
624	0.624	-23.119	-10.88	-11.689	-6.119	-9.155	-9.185	-14.121	-13.06
625	0.625	-26.052	-13.245	-11.139	-13.466	-20.218	-14.982	-13.386	-14.256
626	0.626	-20.1	-13.868	-11.744	-8.614	-18.891	-12.642	-11.104	-17.387
627	0.627	-16.09	-14.486	-12.138	-11.117	-15.241	-12.054	-9.21	-16.45
628	0.628	-18.07	-13.935	-11.776	-5.482	-14.107	-15.327	-7.319	-13.984
629	0.629	-13.459	-12.608	-13.928	-14.945	-6.777	-7.579	-5.618	-9.964
630	0.63	-9.421	-13.01	-9.496	-21.322	-5.834	-6.597	-9.14	-5.176
631	0.631	-12.936	-10.138	-13.567	-20.143	-1.599	-13.358	-10.529	-8.49
632	0.632	-6.594	-9.013	-13.179	-4.054	-7.238	-12.576	-7.659	-11.418
633	0.633	-0.625	-7.103	-13.579	2.946	-5.331	-11.79	-10.398	-11.066
634	0.634	-6.274	-6.932	-10.697	-3.398	-10.007	-9.842	-12.368	-11.466
635	0.635	-5.731	-11.419	-10.342	-9.167	-8.289	-7.896	-7.572	-16.345
636	0.636	-9.073	-21.525	-10.76	-3.921	-11.812	-11.947	-12.454	-10.393
637	0.637	-18.025	-17.307	-12.927	-11.827	-9.529	-15.417	-9.213	-14.509
638	0.638	-21.746	-18.506	-17.42	-10.443	-14.402	-9.019	-11.002	-9.706
639	0.639	-25.278	-15.053	-12.815	-11.584	-12.49	-6.495	-15.878	-11.692
640	0.64	-26.29	-12.004	-13.424	-10.428	-15.41	-12.097	-9.922	-12.306
641	0.641	-17.444	-14.96	-15.969	-13.523	-7.485	-4.16	-9.18	-8.864
642	0.642	-16.338	-17.52	-8.641	-18.354	-10.992	-11.502	-11.152	-11.205
643	0.643	-15.432	-18.34	-7.705	-12.341	-16.243	-8.59	-9.259	-13.365
644	0.644	-16.444	-17.808	-8.695	-8.265	-5.448	-12.85	-9.881	-8.166
645	0.645	-17.276	-15.925	-9.497	-8.822	4.536	-8.784	-7.407	-10.131
646	0.646	-21.403	-11.902	-13.587	-13.45	3.28	-9.362	-5.128	-16.159
647	0.647	-13.529	-8.458	-11.683	-10.539	-5.108	-15.357	-11.746	-15.416
648	0.648	-14.558	-13.925	-13.642	-18.474	-8.249	-13.03	-10.806	-11.959
649	0.649	-17.533	-13.396	-13.09	-19.655	-3.447	-2.187	-13.347	-7.351
650	0.65	-13.351	-11.506	-15.631	-20.654	-2.711	-6.827	-11.047	-11.455
651	0.651	-15.763	-20.448	-12.362	-13.894	-8.352	-8.17	-11.661	-12.837
652	0.652	-12.369	-11.588	-9.482	-0.732	-4.909	-9.32	-8.392	-20.214
653	0.653	-10.522	-15.103	-11.432	-2.661	-15.002	-10.476	-12.474	-17.149
654	0.654	-19.515	-18.237	-5.643	-0.898	-25.091	-11.438	-7.653	-12.343
655	0.655	-10.69	-13.434	-11.268	7.052	-26.274	-8.53	-7.096	0.795
656	0.656	-9.598	-14.245	-14.767	-14.61	-25.141	-12.79	-10.023	-8.906
657	0.657	-18.373	-13.314	-11.484	-23.896	-18.401	-10.075	-11.4	-14.155
658	0.658	-17.481	-18.965	-13.24	-9.784	-13.205	-7.755	-6.968	-6.239
659	0.659	-18.528	-14.159	-11.896	-12.283	-12.259	-7.17	-11.047	-10.524
660	0.66	-14.348	-13.607	-9.581	-14.592	-8.025	-11.815	-13.574	-9.396
661	0.661	-13.652	-19.055	-9.001	-10.92	-3.987	-14.717	-16.295	-13.685
662	0.662	-11.797	-14.252	-8.626	-21.581	2.579	-8.911	-8.943	-7.71
663	0.663	-4.51	-17.579	-11.347	-23.522	3.327	-8.146	-16.306	-6.765
664	0.664	-5.551	-12.187	-8.647	-14.808	-4.055	-17.631	-5.468	-11.62
665	0.665	-1.358	-18.784	-7.88	-10.154	-3.114	-5.826	-12.634	-12.399
666	0.666	-7.032	-5.642	-12.333	-11.508	-3.903	-7.377	-6.251	-14.725
667	0.667	-17.925	0.147	-2.274	-12.67	-1.588	-3.119	-2.767	-6.806
668	0.668	-25.92	-5.091	-21.05	-6.673	-12.44	-17.443	-7.984	-7.779
669	0.669	-30.243	-9.745	-8.282	-5.705	-1.425	-11.635	4.796	-8.758
670	0.67	-18.518	-11.107	-5.977	-12.481	-5.685	-13.379	-3.906	-7.986
671	0.671	-23.23	-12.267	-3.859	-13.271	-9.344	-8.738	0.758	-10.307
672	0.672	-13.235	-13.43	-17.415	-10.954	-3.329	-13.003	-6.372	-9.741
673	0.673	-1.493	-10.337	-22.642	-11.534	-8.556	-11.844	-12.732	-7.809
674	0.674	-9.49	-3.561	-11.619	-9.594	-1.774	-10.688	-13.874	-8.39
675	0.675	0.515	-4.328	-15.876	-11.326	-7.754	-11.663	-12.885	-10.906
676	0.676	-3.213	-6.643	-24.774	-4.362	-11.802	-6.84	-15.761	-18.255
677	0.677	-14.095	-11.469	-11.609	-17.128	-11.212	-14.782	-13.222	-4.305
678	0.678	-24.193	-17.459	-13.347	-8.429	-11.797	-7.443	-15.52	-6.222
679	0.679	-27.895	-29.64	-14.891	-0.491	-13.534	-14.238	-10.649	-4.475
680	0.68	-24.417	-13.76	-24.949	-16.345	-12.153	-9.99	-13.901	-28.279
681	0.681	-17.073	-11.615	-28.612	-18.459	-11.735	-12.311	-12.126	-18.203
682	0.682	-21.925	-17.398	-10.608	-16.539	-5.899	-10.38	-8.614	-8.894
683	0.683	-15.927	-19.121	-8.086	-11.313	-6.659	-13.672	-5.287	-23.013
684	0.684	-18.252	-8.062	-1.112	-15.933	-10.137	-10.769	-7.389	-5.214
685	0.685	-7.427	-9.398	-3.229	-8.766	-5.479	-11.153	-10.068	-2.878
686	0.686	-8.971	-8.216	-1.282	-15.149	-9.53	-9.795	-5.771	-4.986
687	0.687	-13.226	-11.682	-3.003	-13.976	-12.986	-9.406	-10.576	-18.506
688	0.688	-14.401	-21.336	-7.625	-8.756	-15.263	-7.474	-13.83	-6.288
689	0.689	-17.893	-12.411	-14.774	4.029	-20.054	-10.954	-8.374	-14.202
690	0.69	-8.227	-6.387	-15.91	-1.185	-18.073	-9.786	-11.819	-12.823
691	0.691	-9.4	-11.579	-14.729	-2.726	-9.141	-10.942	-11.195	-21.701
692	0.692	-10.558	-12.517	-9.486	-9.873	-7.956	-7.45	-7.097	-15.683
693	0.693	-24.477	-11.713	-16.238	-11.024	5.256	-2.609	-5.698	-16.627
694	0.694	-18.642	-10.908	-13.686	-21.859	28.15	-7.244	-4.301	-13.698
695	0.695	-13.395	-21.706	-12.885	-26.111	31.315	-7.826	-2.13	-11.154
696	0.696	-14.933	-17.017	-10.927	-19.715	0.223	-8.205	-7.312	-7.062
697	0.697	-13.566	-12.707	-10.325	-6.548	-20.419	-10.525	-18.11	-11.878
698	0.698	-4.631	-11.501	-8.56	9.33	-24.061	-7.623	-16.534	-8.558
699	0.699	-8.076	-14.947	-11.054	-1.31	-20.752	-12.844	-17.856	-7.947
700	0.7	-0.661	-13.935	-17.412	-14.845	-23.818	-14.764	-8.918	-13.721
701	0.701	0.372	-12.917	-11.386	-16.58	-15.452	-12.813	-14.875	-14.463
702	0.702	-5.561	-18.875	-16.976	-15.01	-12.884	-11.065	-13.87	-9.593
703	0.703	-7.81	-11.468	-12.097	-22.145	-15.146	-12.419	-12.858	-8.982
704	0.704	-15.672	-14.322	-14.003	-13.225	-12.974	-9.133	-6.821	-15.529
705	0.705	-22.96	-15.05	-13.386	-9.723	-11.008	-7.005	-9.102	-9.498
706	0.706	-19.969	-14.22	-14.708	-4.47	-9.225	-9.705	-8.485	-11.771
707	0.707	-15.638	-12.232	-11.392	6.369	-13.82	-6.222	-9.038	-12.313
708	0.708	-13.267	-14.111	-10.204	-15.308	-12.426	-12.029	-10.757	-6.284
709	0.709	-13.803	-16.968	-12.112	-12.196	-8.71	-9.703	-8.219	-5.481
710	0.71	-15.687	-12.08	-15.575	1.942	-0.365	-10.277	-6.855	-8.941
711	0.711	-15.045	-8.736	-8.966	-0.56	-5.546	-8.336	-12.647	-13.554
712	0.712	-22.916	-12.755	-9.906	-12.158	3.409	-1.754	-7.017	-14.112
713	0.713	-16.86	-18.517	-9.112	-14.274	2.295	-7.743	-10.466	-11.57
714	0.714	-19.891	-20.794	-9.865	-20.077	-0.775	-10.052	-7.158	-12.896
715	0.715	-18.863	-15.907	-13.325	-14.835	-7.529	-11.978	-7.71	-6.29
716	0.716	-19.596	-15.285	-10.008	-13.261	-11.747	-13.898	-10.195	-11.106
717	0.717	-13.943	-18.131	-8.233	-11.887	-2.795	-9.825	-17.51	-13.604
718	0.718	-14.47	-16.714	-13.032	-13.028	-6.227	-14.649	-14.374	-12.797
719	0.719	-7.061	-14.34	-4.296	-9.517	-11.416	-11.355	-11.442	-16.25
720	0.72	-13.778	-13.135	-7.749	-4.274	-22.214	-10.761	-15.661	-15.643
721	0.721	-12.928	-12.712	-6.743	-13.161	-15.016	-8.236	-17.96	-6.716
722	0.722	-18.476	-11.509	-13.486	-16.631	-11.311	-9.577	-14.459	-10.373
723	0.723	-13.57	-13.601	-9.211	-15.651	-19.605	-9.182	-5.752	-11.507
724	0.724	-10.216	-12.789	-13.26	-16.611	-26.941	-8.781	-11.746	-10.514
725	0.725	-15.582	-13.518	-15.173	-10.602	-24.018	-6.829	-12.71	-13.394
726	0.726	-12.028	-15.802	-14.575	-14.661	-10.851	-11.658	-5.935	-21.307
727	0.727	-15.244	-11.319	-12.811	-3.818	6.573	-3.702	-5.159	-18.193
728	0.728	-20.587	-10.708	-12.386	-11.756	-0.392	-2.727	-10.769	-3.459
729	0.729	-28.442	-8.946	-13.708	-27.625	-11.053	-7.548	-12.713	2.944
730	0.73	-18.695	-12.41	-16.583	-25.494	-13.005	-17.217	-10.777	-6.709
731	0.731	-14.938	-15.671	-11.338	3.527	-7.781	-16.039	-6.719	-15.414
732	0.732	-18.333	-9.834	-10.739	-0.543	0.16	-14.863	-11.558	-7.457
733	0.733	-13.028	-15.42	-11.284	-19.324	7.34	-13.88	-4.2	2.637
734	0.734	-10.042	-8.819	-12.989	-9.265	-4.447	-14.835	-9.033	-14.383
735	0.735	-21.38	-13.051	-11.599	-12.37	-2.895	-12.312	-11.549	-21.316
736	0.736	-19.753	-15.35	-18.932	-15.083	-15.87	-13.076	-9.235	-19.155
737	0.737	-9.604	-13.392	-19.879	-7.547	-24.603	-9.583	-8.662	-17.195
738	0.738	-13.194	-11.438	-10.957	-19.166	-23.077	-10.152	-10.616	-8.475
739	0.739	-9.632	-9.682	-16.949	-17.039	-15.927	-11.88	-13.533	-13.104
740	0.74	-4.336	-13.142	-11.734	-11.224	-1.6	-13.225	-11.014	-11.734
741	0.741	-9.094	-11.757	-10.774	-16.453	8.073	-9.923	-3.662	-5.326
742	0.742	-15.033	-12.896	-8.266	-14.913	-18.247	-11.078	-13.346	-11.313
743	0.743	-22.346	-11.715	-20.458	-1.959	-21.915	-13.003	-9.664	-14.39
744	0.744	-13.417	-17.505	-11.753	-3.717	-18.604	-7.184	-10.825	-11.467
745	0.745	-2.546	-16.711	-10.201	-8.39	-9.287	-11.247	-9.85	-12.221
746	0.746	-6.763	-18.63	-11.545	-9.769	-11.994	-6.406	-6.939	-11.422
747	0.747	-15.612	-9.903	-10.367	-8.624	5.773	-8.336	-2.687	-14.883
748	0.748	-19.007	-8.725	-11.513	-9.787	12.691	-10.077	-8.322	-11.574
749	0.749	-35.001	-13.935	-14.595	-15.005	1.992	-11.433	-11.827	-9.807
750	0.75	-27.966	-16.832	-13.612	-8.241	-11.601	-14.729	-15.135	-13.267
751	0.751	-25.776	-14.312	-7.609	-14.26	-20.339	-8.154	-11.07	-13.642
752	0.752	-23.787	-16.631	-19.802	-8.669	-21.915	-5.252	-13.588	-14.787
753	0.753	-18.515	-14.697	-11.097	-6.758	-11.878	-2.736	-11.265	-12.832
754	0.754	-16.928	-14.111	-12.641	-8.719	-5.514	-6.794	-11.656	-7.007
755	0.755	-24.073	-17.009	-14.005	-14.16	-11.52	-13.367	-7.969	-14.349
756	0.756	-9.748	-14.489	-10.334	-9.337	-12.484	-7.368	-4.669	-13.36
757	0.757	3.808	-15.838	-9.184	-11.285	2.234	-5.05	-3.494	-9.091
758	0.758	5.583	-10.996	-10.155	-14.188	4.361	-8.533	-3.101	-5.009
759	0.759	-2.305	-11.574	-5.321	-10.728	14.038	-11.829	1.162	-5.576
760	0.76	-9.431	-14.479	-11.324	-14.039	-5.308	-12.407	-6.767	-12.911
761	0.761	-10.577	-10.993	-10.566	-11.144	-12.842	-11.058	-12.759	-8.068
762	0.762	-4.587	-7.7	-5.74	-15.605	-5.873	-12.412	-20.12	-8.836
763	0.763	-9.822	-11.771	-10.395	-6.727	4.761	-13.568	-11.226	-11.159
764	0.764	-8.845	-12.175	-10.99	-10.428	-1.099	-15.504	-12.396	-13.094
765	0.765	4.332	-11.817	-14.487	-13.936	-20.498	-9.703	-19.757	-11.153
766	0.766	-5.326	-16.675	-21.856	-10.855	-28.064	-7.389	-20.724	-8.247
767	0.767	-24.658	-18.633	-18.77	-11.839	-25.756	-9.331	-18.197	-16.181
768	0.768	-27.151	-16.908	-19.756	-14.372	-19.366	-11.268	-14.127	-15.028
769	0.769	-24.792	-14.407	-11.831	-7.039	-13.551	-13.015	-13.535	-11.936
770	0.77	-26.885	-11.112	-17.059	-11.896	-15.294	-9.532	-10.232	-10.975
771	0.771	-17.198	-17.69	-10.303	-11.131	-10.649	-9.925	-4.811	-10.21
772	0.772	-11.956	-14.79	-9.543	-8.828	-6.379	-7.802	1.77	-15.818
773	0.773	-4.018	-14.016	-10.339	-6.915	-5.194	-12.259	-11.384	-12.348
774	0.774	-5.353	-16.342	-6.882	-8.866	-4.011	-11.683	-9.439	-11.78
775	0.775	-17.137	-14.417	-7.482	-8.298	-0.93	-6.849	-7.692	-12.378
776	0.776	-25.054	-12.486	-16.409	-5.788	-5.819	-14.203	-9.235	-13.744
777	0.777	-32.201	-16.565	-17.598	-10.249	-3.34	-7.44	-7.878	-10.475
778	0.778	-35.873	-11.735	-14.141	-7.349	8.849	-9.963	-1.485	-5.652
779	0.779	-25.045	-17.743	-11.074	-7.747	3.627	-7.643	-7.479	-13.011
780	0.78	-23.719	-12.135	-10.134	-12.214	-10.682	-12.495	-4.376	-12.041
781	0.781	-22.578	-14.084	-9.381	-13.961	-16.474	-11.938	-9.211	-16.305
782	0.782	-16.582	-13.52	-10.164	-10.46	-21.673	-10.208	-11.716	-15.552
783	0.783	-13.49	-10.632	-12.102	-10.058	-20.095	-10.604	-10.935	-7.628
784	0.784	-12.505	-8.129	-8.824	-11.224	-9.999	-4.223	-8.981	-14.992
785	0.785	-6.518	-9.499	-3.427	-10.829	1.817	-8.483	-7.04	-12.111
786	0.786	-15.444	-11.641	-6.936	-10.44	6.484	-7.712	-5.291	-9.628
787	0.787	-21.453	-12.823	-11.604	-12.567	-0.667	-9.649	-2.768	-8.878
788	0.788	-14.088	-15.549	-7.566	-14.489	-12.474	-11.587	-10.118	-5.416
789	0.789	-11.173	-16.335	-1.768	-15.847	-26.78	-11.006	-19.787	-11.43
790	0.79	-13.681	-18.286	-7.387	-12.17	-13.217	-12.366	-16.102	-15.513
791	0.791	-1.474	-16.367	-6.809	-12.545	-7.963	-9.077	-10.104	-12.048
792	0.792	7.237	-15.224	-12.813	-14.864	-15.862	-10.236	-17.45	-12.642
793	0.793	2.592	-11.757	-15.14	-12.726	-17.213	-10.623	-12.618	-12.081
794	0.794	-1.677	-16.217	-18.637	-9.032	-10.826	-6.372	-16.882	-10.749
795	0.795	-8.078	-19.134	-21.933	-13.468	2.348	-9.852	-16.111	-12.126
796	0.796	-21.241	-15.673	-24.831	-12.883	4.093	-13.144	-8.176	-9.243
797	0.797	-47.581	-11.237	-21.342	-14.234	-3.832	-10.237	-2.941	-11.199
798	0.798	-21.284	-10.671	-18.05	-12.874	0.466	-8.303	-1.958	-14.7
799	0.799	-24.606	-7.209	-20.176	-10.739	-3.16	-7.916	-6.206	-13.553
800	0.8	-15.37	-6.855	-14.171	-12.677	-16.29	-10.824	-13.554	-8.349
801	0.801	-12.724	-8.054	-6.238	-10.737	-7.556	-11.991	-14.525	-13.208
802	0.802	-15.274	-10.03	-9.326	-7.258	-6.012	-10.834	-13.749	-12.658
803	0.803	-12.954	-11.229	-12.222	-9.579	-10.3	-15.671	-8.141	-12.099
804	0.804	-2.315	-14.743	-4.276	-5.514	-19.22	-13.733	-14.717	-11.731
805	0.805	-0.385	-14.383	-7.37	-10.355	-22.706	-6.383	-15.493	-15.035
806	0.806	-5.622	-15.572	-6.402	-9.786	-21.753	-7.363	-16.264	-9.252
807	0.807	-23.034	-13.666	-12.395	-15.213	-12.879	-9.884	-9.679	-14.883
808	0.808	-29.99	-14.845	-11.611	-11.737	-11.711	-9.113	-10.45	-8.319
809	0.809	-19.351	-12.74	-13.533	-11.165	-12.686	-13.962	-8.122	-14.33
810	0.81	-5.832	-14.112	-7.521	-11.743	-11.707	-7.984	-8.698	-6.987
811	0.811	9.991	-13.376	-6.744	-15.226	-5.712	-12.066	-2.697	-11.847
812	0.812	-0.694	-10.696	-11.584	-10.773	6.458	-12.669	1.359	-7.609
813	0.813	-14.298	-7.258	-9.655	-11.353	32.764	-12.106	-3.499	-8.404
814	0.814	-23.07	-1.505	-12.573	-12.698	13.983	-10.387	-4.077	-13.27
815	0.815	-21.562	-7.167	-13.944	-14.054	-16.997	-9.052	-11.833	-8.647
816	0.816	-22.958	-7.811	-15.311	-9.989	-21.09	-11.391	-21.54	-11.571
817	0.817	-19.367	-15.221	-8.743	-8.632	-24.809	-11.021	-17.894	-6.756
818	0.818	-30.319	-16.243	-19.601	-5.344	-28.153	-11.43	-16.731	-10.072
819	0.819	-23.254	-29.458	-18.271	-5.735	-18.917	-11.847	-13.648	-11.845
820	0.82	-9.016	-23.712	-9.377	-11.733	-21.681	-7.04	-6.885	-9.351
821	0.821	-14.901	-18.54	-12.881	-9.222	-19.203	-6.488	-6.115	-13.826
822	0.822	-9.736	-20.142	-11.918	-8.453	-21.551	-8.45	-6.881	-4.947
823	0.823	-20.828	-18.821	-5.141	-11.94	-19.422	-9.052	-4.93	-8.65
824	0.824	-19.541	-12.468	-14.83	-12.522	9.617	-10.443	-6.863	-5.196
825	0.825	-20.774	-18.506	-11.159	-13.106	38.658	-12.801	-7.44	-14.901
826	0.826	-14.853	-11.191	-7.686	-11.757	27.441	-7.99	-2.602	-11.262
827	0.827	-11.832	-14.154	-8.678	-9.44	3.619	-6.094	-7.256	-12.464
828	0.828	-5.139	-15.035	-5.799	-9.064	-12.072	-11.541	-12.686	-11.53
829	0.829	2.74	-17.478	-10.081	-15.069	-26.216	-6.729	-13.28	-16.407
830	0.83	-0.408	-14.068	-15.723	-15.855	-23.762	-6.184	-8.658	-17.216
831	0.831	-15.17	-13.584	-20.586	-13.542	-26.157	-13.981	-12.739	-11.651
832	0.832	-17.362	-11.921	-22.555	-15.489	-19.817	-13.082	-13.143	-15.182
833	0.833	-30.98	-17.764	-13.702	-12.204	-17.912	-14.116	-16.44	-10.591
834	0.834	-4.702	-12.199	-7.356	-13.958	-9.22	-14.958	-9.871	-14.691
835	0.835	-8.442	-17.1	-3.925	-10.488	-17.167	-10.952	-12.777	-8.937
836	0.836	-18.547	-12.525	-11.335	-11.859	-12.913	-12.936	-10.268	-13.027
837	0.837	-27.888	-15.529	-8.489	-14.008	-6.509	-8.345	-7.955	-12.492
838	0.838	-30.65	-17.019	-16.49	-8.799	-14.837	-12.473	-12.807	-11.961
839	0.839	-23.136	-13.876	-19.65	-8.231	-7.507	-9.07	-13.408	-12.595
840	0.84	-25.506	-16.16	-16.807	-12.896	-6.58	-12.428	-4.533	-12.242
841	0.841	-19.178	-13.562	-14.349	-10.006	-9.143	-12.868	-8.233	-11.893
842	0.842	-21.158	-16.289	-12.089	-11.377	-3.583	-11.759	-4.768	-12.321
843	0.843	-15.981	-21.108	-12.747	-10.032	-1.7	-7.583	-3.826	-12.752
844	0.844	-8.085	-19.178	-12.241	-12.161	-9.085	-12.519	-8.678	-10.083
845	0.845	-12.371	-10.472	-18.892	-7.709	5.61	-10.676	-11.204	-13.028
846	0.846	-6.047	-16.525	-18.193	-9.454	-5.029	-13.711	-16.811	-11.902
847	0.847	-12.116	-11.309	-14.199	-10.801	-18.555	-10.321	-17.385	-16.189
848	0.848	-9.127	-6.416	-14.851	-12.154	-23.789	-13.619	-16.793	-15.832
849	0.849	-2.432	-3.912	-18.208	-9.259	-15.901	-10.714	-15.055	-8.5
850	0.85	8.914	-4.778	-10.533	-10.424	-20.246	-11.23	-8.106	-11.624
851	0.851	-14.939	-2.901	-13.703	-7.722	-0.808	-9.464	-9.104	-4.884
852	0.852	-36.485	-8.958	-20.545	-9.85	19.07	-12.037	-6.592	-12.839
853	0.853	-26.479	-15.014	-14.613	-9.074	10.735	-13.544	-10.653	-13.836
854	0.854	-23.424	-17.389	-9.067	-8.892	-2.04	-11.587	-7.152	-12.893
855	0.855	-20.74	-18.019	-8.554	-6.579	0.28	-9.679	-9.082	-12.153
856	0.856	-23.3	-14.77	-12.313	-7.364	6.669	-12.11	-9.462	-13.347
857	0.857	-21.06	-23.718	-14.336	-10.671	-14.609	-13.654	-8.876	-12.612
858	0.858	-10.508	-14.852	-17.346	-11.858	-6.273	-9.631	-12.348	-14.589
859	0.859	-4.783	-20.881	-13.966	-17.882	-19.03	-5.849	-10.012	-15.204
860	0.86	0.391	-6.976	-10.769	-17.129	-21.345	-9.525	-14.84	-12.343
861	0.861	-10.691	-12.872	-8.714	-14.838	-10.732	-6.412	-10.188	-11.015
862	0.862	2.213	-0.9	-2.799	-15.457	-12.709	-12.316	-4.758	-10.654
863	0.863	-3.091	-2.723	-3.663	-16.076	-10.976	-8.221	-15.582	-7.785
864	0.864	-23.869	-10.162	-6.075	-9.533	-12.49	-12.998	-1.245	-13.827
865	0.865	-15.611	-1.507	-12.743	-13.826	-13.828	-11.05	4.579	-13.094
866	0.866	7.567	-14.767	-17.081	-13.077	-4.934	-10.397	2.849	-9.065
867	0.867	10.612	-16.204	-6.523	-9.604	8.218	-8.994	-20.964	-12.595
868	0.868	-9.204	-14.189	-5.259	-10.203	9.968	-5.684	-3.935	-6.628
869	0.869	-16.833	-9.583	-14.241	-9.659	11.513	-7.81	-7.028	-12.265
870	0.87	-19.227	-13.255	-8.317	-9.324	-7.271	-8.184	-9.73	-10.362
871	0.871	-25.639	-19.316	-18.054	-9.761	-14.843	-12.412	-17.266	-10.97
872	0.872	-19.846	-31.26	-24.507	-10.202	-31.127	-14.926	-19.569	-12.744
873	0.873	-11.141	-26.666	-11.4	-12.182	-33.271	-7.557	-17.421	-6.967
874	0.874	-12.698	-22.433	-16.684	-12.613	-31.334	-8.457	-15.471	-7.769
875	0.875	-16.963	-18.671	-15.215	-10.528	-22.592	-13.234	-10.228	-2.958
876	0.876	-23.372	-0.609	-11.023	-11.358	-5.13	-8.963	-5.571	-3.571
877	0.877	-19.879	27.694	-12.251	-10.632	-7.417	-14.673	-4.203	-9.025
878	0.878	-35.92	31.39	-11.158	-13.002	-1.014	-18.3	-0.521	-4.213
879	0.879	-24.29	-20.05	-5.994	-10.351	24.138	-8.35	-1.684	-14.293
880	0.88	-17.897	2.073	-12.829	-14.668	14.06	1.545	-6.921	-4.242
881	0.881	-8.225	-17.768	-6.893	-13.386	-14.219	7.693	-11.758	-7.934
882	0.882	0.475	-48.107	0.386	-15.767	-25.483	1.572	-19.703	-4.46
883	0.883	-23.356	-31.595	-12.451	-9.261	-28.781	-1.437	-14.481	-14.145
884	0.884	-6.352	-16.427	-3.788	-10.298	-19.47	-8.047	-17.388	-7.748
885	0.885	-22.014	-11.877	-2.285	-7.848	-16.72	-21.116	-11.383	-25.743
886	0.886	-19.282	8.919	-9.48	-5.584	-29.46	-15.257	-9.052	-7.93
887	0.887	-21.781	27.753	-8.357	-12.223	-13.159	-9.948	-5.556	-5.606
888	0.888	-28.742	24.464	-11.881	-14.807	-6.728	1.17	-6.123	-3.471
889	0.889	-13.822	21.379	-12.882	-9.26	-0.909	-11.717	-6.698	-24.755
890	0.89	-8.004	-21.203	-21.816	-12.805	14.994	-23.803	-7.088	-22.035
891	0.891	-13.202	-88.354	-18.376	-9.583	17.166	-19.056	-5.722	-14.474
892	0.892	-8.517	-97.237	-11.047	-17.389	7.529	2.718	-5.327	-12.14
893	0.893	-24.345	-56.564	-15.92	-20.552	-11.786	12.006	-10.55	-14.26
894	0.894	-34.946	-49.185	-20.21	-17.711	-19.308	3.651	-15.393	-12.313
895	0.895	-9.732	-2.319	-16.176	-17.006	-21.613	26.932	-22.757	-17.521
896	0.896	-12.983	-32.638	-19.696	-22.679	-32.23	-13.953	-15.993	-19.044
897	0.897	2.729	-71.291	-13.73	-16.161	-10.945	-75.007	-15.24	-17.669
898	0.898	0.059	-5.638	-12.996	-6.545	20.178	-66.93	-3.074	-24.038
899	0.899	-7.43	56.925	-14.96	-10.282	40.837	44.146	2.13	-15.693
900	0.9	-18.973	16.321	-4.925	-9.181	37.137	60.107	3.668	-5.983
901	0.901	-3.995	9	-6.305	-14.464	-7.58	-40.895	-18.002	-20.271
902	0.902	-13.629	2.475	-12.711	-13.55	-37.956	-106.708	-21.097	-10.554
903	0.903	-22.307	-3.45	-16.226	-5.671	-43.345	-70.957	-23.806	-12.268
904	0.904	-26.911	-8.818	-11.033	-6.693	-38.293	-16.667	-16.262	-4.305
905	0.905	-10.977	-13.831	-4.286	-11.588	-33.83	52.437	-13.95	-8.534
906	0.906	12.52	-9.379	-3.539	-7.38	-29.771	97.166	-11.826	0.4
907	0.907	3.318	-13.451	3.792	-5.101	-18.546	105.329	-9.894	-3.054
908	0.908	-10.721	-17.094	-3.004	-5.73	-15.263	112.731	-11.631	-6.111
909	0.909	-23.403	-13.766	-14.451	-10.424	-5.967	11.941	-6.993	-5.11
910	0.91	-11.699	33.246	-25.51	-3.898	25.191	-2.434	-5.646	-13.013
911	0.911	3.293	120.619	-15.463	-3.172	29.25	-68.303	-6.832	-16.061
912	0.912	1.416	132.271	-14.336	-2.44	2.937	-151.791	-8.005	-7.109
913	0.913	-17.867	99.609	-13.206	-7.313	-20.845	-140.967	-15.372	-1.058
914	0.914	-25.345	50.223	-16.342	-11.989	-23.914	-71.945	-16.36	-8.353
915	0.915	-32.276	-84.018	-21.216	-20.912	-21.189	-98.596	-15.597	-9.268
916	0.916	-21.578	-372.714	-15.249	-27.317	-18.67	-57.894	-3.407	-3.214
917	0.917	3.669	-413.896	-6.387	-19.007	-25.638	-20.799	-5.152	-12.055
918	0.918	0.464	-226.068	-22.087	-2.945	-10.715	-0.879	-6.732	-20.327
919	0.919	-2.56	81.185	-19.974	4.022	6.717	-6.924	-8.107	-12.915
920	0.92	-28.062	122.494	-21.933	-6.615	13.663	-12.259	-6.97	-13.833
921	0.921	-38.087	160.099	-16.744	-4.674	15.755	12.983	-12.997	-11.26
922	0.922	-34.937	57.943	-24.715	-13.376	2.179	-0.629	-13.989	-7.139
923	0.923	-32.166	26.924	-11.795	-18.008	-10.043	-38.369	-9.17	-11.934
924	0.924	-24.545	-57.475	-3.124	-16.641	-14.703	-23.493	-13.432	-9.947
925	0.925	-8.203	-31.946	-11.099	-7.721	-10.451	17.479	-9.371	-11.639
926	0.926	-27.291	-8.722	-6.861	-13.702	-19.341	100.477	-8.789	-5.78
927	0.927	-29.739	12.404	-8.042	-12.709	-22.805	112.142	-5.493	-13.077
928	0.928	-18.055	-6.652	-11.554	-5.903	-13.113	57.951	-6.07	-17.854
929	0.929	-3.116	-23.953	-14.666	-10.127	-11.939	87.493	0.901	-20.313
930	0.93	-1.13	-39.747	-13.709	-1.192	1.254	114.169	-8.004	-14.651
931	0.931	-9.796	3.476	-5.792	-11.998	13.467	-7.971	-2.008	-12.665
932	0.932	4.57	-9.645	-13.166	-1.892	-7.248	-165.467	-9.38	-13.198
933	0.933	-5.036	-21.426	-18.005	-5.53	-26.994	-186.548	-10.367	-22.055
934	0.934	-17.178	-32.273	-12.014	-11.476	-29.524	-90.373	-12.898	-15.637
935	0.935	-25.03	-22.447	-17.618	-14.523	-22.564	-37.943	-16.971	-12.11
936	0.936	-23.612	4.264	-18.194	-15.436	-24.712	-53.859	-16.397	-8.982
937	0.937	-14.644	44.927	-12.207	-9.383	-15.058	-39.638	-14.466	-9.905
938	0.938	-20.574	22.847	-21.112	-8.551	4.271	-26.595	-11.57	-7.343
939	0.939	-4.445	29.314	-19.954	-11.977	-8.518	-38.456	-4.606	-11.354
940	0.94	-15.981	10.991	-3.891	-11.329	-15.474	-27.679	-11.385	-11.898
941	0.941	-18.037	-5.55	-15.506	-11.843	-13.312	-17.867	-12.157	-8.566
942	0.942	-16.034	-20.74	-4.86	-11.385	-7.462	62.9	-6.535	-5.614
943	0.943	-10.745	-16.399	-6.785	-13.648	1.301	73.836	-3.033	-8.077
944	0.944	-15.351	-20.532	-8.509	-8.745	-0.209	-14.934	-4.959	-10.349
945	0.945	-5.269	-39.239	-6.949	-13.326	-1.551	68.469	-9.017	-16.098
946	0.946	-1.564	-29.057	-8.286	-12.674	10.26	79.346	-3.207	-10.437
947	0.947	-9.869	-19.726	0.633	-13.953	21.29	29.924	-0.877	-8.465
948	0.948	-23.769	-22.451	-10.173	-13.486	22.668	-14.898	-5.712	-11.713
949	0.949	-25.661	-9.719	-11.484	-10.492	3.165	-88.285	-13.048	-13.424
950	0.95	-23.889	-12.096	-7.759	-13.125	-10.927	-19.142	-19.801	-13.761
951	0.951	-12.847	-31.425	-16.026	-12.664	-13.425	7.593	-17.267	-13.321
952	0.952	-14.184	-49.447	-8.619	-11.045	-20.416	-114.572	-13.207	-9.218
953	0.953	-10.496	-28.499	-3.732	-10.773	-22.578	-62.254	-13.79	-8.777
954	0.954	-23.647	-2.997	-6.198	-8.75	-24.54	17.129	-6.43	-7.38
955	0.955	-28.869	6.984	-8.46	-11.369	-8.68	2.669	-13.194	-9.461
956	0.956	-30.416	10.162	-14.979	-15.538	-10.794	-10.476	-13.955	-8.26
957	0.957	-23.233	-32.348	-15.679	-11.966	-20.452	-22.233	-19.546	-14.017
958	0.958	-14.314	-26.349	-11.539	-9.558	-22.178	-11.351	-11.599	-9.915
959	0.959	-13.15	12.384	-9.534	-7.346	-20.65	57.75	-8.495	-7.956
960	0.96	-10.059	78.021	-16.834	-8.434	-13.489	48.802	0.423	-17.993
961	0.961	4.659	86.989	-2.068	-9.513	-12.299	40.512	-7.873	-16.62
962	0.962	-1.723	62.691	-4.132	-12.347	-23.115	-26.427	-4.753	-15.445
963	0.963	-11.406	-48.297	-2.126	-11.891	-21.753	18.254	-7.634	-18.907
964	0.964	0.758	-127.781	-10.756	-12.992	-9.942	-87.61	-6.842	-15.778
965	0.965	-10.291	-84.567	-18.608	-15.055	1.1	-73.388	-12.428	-14.79
966	0.966	-23.277	-71.459	-14.268	-15.193	8.274	-113.075	-15.882	-15.554
967	0.967	-21.556	-107.374	-17.855	-17.66	-6.017	18.068	-8.489	-8.187
968	0.968	-26.208	-96.778	-23.757	-15.478	-4.055	35.557	-5.553	-11.088
969	0.969	-7.435	-47.453	-20.571	-16.772	18.812	-75.602	-6.306	-8.582
970	0.97	-4.922	-20.511	-5.768	-12.456	9.572	-61.056	-7.058	-12.649
971	0.971	-21.212	4.096	-12.055	-10.665	-4.508	57.518	-13.618	-13.23
972	0.972	-19.127	56.017	-6.144	-13.139	-12.014	137.08	-16.114	-3.155
973	0.973	-21.1	22.737	-4.305	-10.776	-18.972	122.681	-21.714	-7.406
974	0.974	-29.841	16.943	-5.745	-11.905	-16.88	109.391	-16.861	-8.578
975	0.975	-18.823	0.542	-21.494	-8.187	-18.835	49.685	-14.919	-9.751
976	0.976	-17.468	-14.604	-14.998	-12.595	-10.106	-26.052	-13.16	-14.989
977	0.977	-16.325	-55.868	-9.074	-14.304	-8.524	-134.322	-10.619	-21.756
978	0.978	1.658	-61.265	-17.668	-12.912	-4.218	-61.893	-9.24	-13.818
979	0.979	-0.857	-56.199	-16.012	-7.457	-7.837	-74.876	-6.324	-14.793
980	0.98	6.13	-24.236	-14.55	-8.01	-11.265	-62.789	-10.758	-8.025
981	0.981	4.008	-11.741	-8.054	-12.631	-10.243	-95.084	-1.855	-10.544
982	0.982	-17.298	-15.259	-18.781	-8.548	-15.041	-65.488	-5.528	-6.482
983	0.983	-20.015	29.642	-20.027	-13.352	-5.375	-39.037	-4.381	-4.552
984	0.984	-32.79	60.104	-23.603	-8.678	-1.751	-31.282	-9.614	-10.56
985	0.985	-25.831	10.147	-17.492	-10.403	9.031	-9.319	-6.719	-12.885
986	0.986	-23.736	3.613	-7.712	-6.897	1.855	37.741	-5.956	-9.4
987	0.987	-25.693	34.171	-13.986	-14.23	13.66	43.896	-3.629	-9.97
988	0.988	-23.966	84.188	-12.71	-13.245	5.754	-5.936	-8.459	-16.546
989	0.989	-19.36	64.314	-13.572	-14.203	-15.878	-12.247	-7.87	-15.765
990	0.99	-15.116	-14.906	-12.5	-13.427	-25.139	-18.089	-14.436	-14.994
991	0.991	-16.28	-47.26	-9.872	-12.652	-33.423	-101.364	-18.695	-13.066
992	0.992	-12.812	-17.526	-8.994	-7.82	-46.168	-89.628	-22.757	-13.659
993	0.993	-5.478	-8.533	-15.47	-11.108	-39.191	-35.414	-16.178	-13.091
994	0.994	1.285	-98.131	-9.374	-5.681	-15.76	13.994	-13.67	-16.595
995	0.995	7.273	-86.298	-8.503	-10.502	-6.462	-12.547	-12.902	-12.166
996	0.996	4.942	-32.161	-6.474	-15.122	-3.738	44.589	-8.08	-3.281
997	0.997	-5.902	-2.643	-12.388	-11.037	-6.226	37.414	-3.442	-6.978
998	0.998	-23.33	59.813	-17.917	-12.384	-3.871	-9.268	-6.346	-3.508
999	0.999	-21.032	84.154	-18.424	-5.029	6.803	-3.021	-7.701	-13.199
1000	1	-14.679	106.179	-13.712	-4.05	4.878	13.442	-8.098	-9.537
1001	1.001	-12.776	99.472	-11.9	-6.95	-0.357	-1.663	-5.975	-10.707
1002	1.002	-18.02	7.791	-11.452	-12.937	-11.423	30.226	-7.15	-15.945
1003	1.003	-22.705	-84.387	-11.779	-15.237	-10.127	84.319	-12.96	-9.184
1004	1.004	-18.483	-48.695	-12.876	-18.69	-11.333	91.791	-7.357	-9.962
1005	1.005	-6.693	-168.126	-8.364	-19.251	-19.698	-8.89	-7.935	-10.741
1006	1.006	-14.644	-120.524	-17.211	-16.329	-12.366	-23.175	-12.587	-14.235
1007	1.007	-21.848	-48.29	-13.488	-12.833	2.337	-36.349	-3.689	-10.963
1008	1.008	-23.059	-61.516	-12.289	-12.453	30	-24.51	-2.543	-5.57
1009	1.009	-24.236	-49.694	-7.04	-9.551	11.207	-56.94	-8.555	-10.423
1010	1.01	-25.213	-38.666	-13.801	-14.01	1.13	31.989	-15.932	-12.387
1011	1.011	-12.452	-8.94	-7.784	-5.103	-1.97	-3.707	-14.971	-10.688
1012	1.012	-10.731	-35.692	-10.077	-8.779	-16.101	-144.92	-14.22	-12.08
1013	1.013	-9.221	-43.841	-13.541	-7.628	-28.893	-87.42	-15.013	-18.513
1014	1.014	-22.22	-80.878	-15.454	-17.317	-26.608	69.865	-19.881	-16.026
1015	1.015	-20.5	-61.168	-14.878	-13.661	-20.252	133.138	-17.971	-8.7
1016	1.016	-9.514	5.883	-12.364	-10.205	-26.079	36.753	-15.097	-9.715
1017	1.017	-5.312	14.591	-11.009	-7.144	-20.88	-50.882	-12.607	-8.98
1018	1.018	-19.689	38.724	-13.922	-4.264	-9.887	-66.61	-5.269	-6.684
1019	1.019	-21.661	45.955	-13.54	-3.519	-14.191	-138.722	-8.376	-7.302
1020	1.02	-12.972	39.355	-13.93	-9.161	-10.555	-46.582	-7.427	-11.978
1021	1.021	-8.357	-3.354	-13.164	-5.699	-9.451	60.842	-11.709	-19.78
1022	1.022	-7.045	-64.478	-9.311	-13.059	2.278	104.359	-6.135	-12.477
1023	1.023	-8.255	-88.765	-7.977	-10.176	26.015	91.51	-5.592	-3.623
1024	1.024	-16.638	-7.247	-13.416	-16.202	2.171	56.051	-3.692	-4.845
1025	1.025	-15.735	90.499	-11.502	-12.17	-26.123	-106.573	-10.296	-8.006
1026	1.026	-14.809	77.377	-16.18	-10.266	-37.37	-176.197	-16.314	-20.846
1027	1.027	-15.636	17.787	-14.466	-13.596	-40.687	-112.758	-14.009	-22.664
1028	1.028	-19.754	-14.695	-11.984	-10.731	-31.435	-93.727	-6.09	-14.811
1029	1.029	-24.611	-24.572	-13.38	-8.263	-23.145	-146.265	-7.067	-16.233
1030	1.03	-14.58	-87.083	-14.574	-3.859	-10.415	-66.874	-4.177	-12.63
1031	1.031	-4.55	-78.976	-10.925	-11.646	5.796	34.069	-4.969	-11.543
1032	1.032	-8.283	-101.074	-15.405	-19.069	24.889	126.073	0.629	-10.651
1033	1.033	-24.015	-0.349	-12.545	-18.162	37.601	209.478	-7.324	-13.629
1034	1.034	-26.207	71.785	-16.061	-13.958	30.604	46.913	-10.431	-12.936
1035	1.035	-8.851	5.964	-13.773	-19.626	-1.362	-162.364	-9.485	-13.799
1036	1.036	-15.859	-77.474	-20.386	-17.744	-14.933	-77.827	-20.917	-18.725
1037	1.037	-13.759	20.238	-17.507	-10.439	-27.365	-0.957	-19.375	-14.175
1038	1.038	-0.25	7.137	-15.024	-5.658	-23.711	-117.245	-15.12	-16.017
1039	1.039	-12.486	-52.481	-12.732	-4.939	-20.444	-11.522	-13.972	-10.307
1040	1.04	-29.942	-85.128	-9.281	-5.776	-29.765	161.61	-7.994	-9.623
1041	1.041	-18.364	-55.768	-13.946	-3.906	-15.671	138.432	-11.111	-4.876
1042	1.042	-11.999	-29.317	-8.551	-12.675	2.097	75.048	-6.295	-5.534
1043	1.043	-17.823	43.826	-9.156	-18.736	-0.264	17.593	-0.319	-5.044
1044	1.044	-19.578	14.067	-13.832	-21.901	-2.413	-139.82	-7.686	-8.631
1045	1.045	-14.94	58.532	-13.276	-28.736	-12.091	-118.535	-4.794	-16.074
1046	1.046	-16.301	82.825	-10.791	-22.804	-17.326	-60.667	-10.803	-10.956
1047	1.047	-20.772	37.904	-7.526	-10.685	-18.319	-73.505	-14.88	-15.889
1048	1.048	-17.122	15.884	-12.402	-5.527	-19.897	-160.626	-19.726	-16.769
1049	1.049	-8.84	9.402	-10.505	-13.533	-21.284	14.61	-15.089	-17.626
1050	1.05	-7.907	64.352	-13.434	-9.339	-12.388	84.614	-20.517	-21.196
1051	1.051	-10.832	42.279	-13.856	-16.171	5.58	106.195	-9.102	-15.864
1052	1.052	2.321	-45.164	-10.396	-22.618	18.322	49.065	-12.588	-12.663
1053	1.053	-3.49	-128.694	-13.705	-26.163	2.035	-72.851	-7.944	-20.493
1054	1.054	-29.832	-9.461	-16.638	-14.42	-0.112	-24.75	-12.012	-17.482
1055	1.055	-26.186	-25.412	-16.283	-16.03	-5.931	47.536	-9.495	-14.651
1056	1.056	-2.41	-68.745	-14.371	-11.83	-21.82	60.451	-11.815	-8.724
1057	1.057	6.853	-2.904	-9.559	5.149	-19.698	0.719	-6.016	-8.026
1058	1.058	-18.719	-62.509	1.259	-1.856	-10.014	-31.854	-1.953	-14.682
1059	1.059	-22.035	-160.303	5.889	0.234	-11.73	-2.2	4.634	-3.333
1060	1.06	-18.938	-41.864	-9.984	-13.354	-13.292	114.358	-6.787	-1.852
1061	1.061	-4.798	69.514	-12.121	-11.655	-11.957	98.655	-2.146	-6.18
1062	1.062	-2.249	-2.513	-10.183	-7.039	-5.588	55.601	-6.395	0.137
1063	1.063	-18.477	-41.853	-15.406	-5.719	10.077	121.256	-2.715	-17.916
1064	1.064	-20.577	41.593	-4.382	-2.073	7.942	-10.185	-8.71	-15.461
1065	1.065	-10.876	-12.673	-14.457	-0.94	2.134	7.189	-9.667	0.739
1066	1.066	-12.592	75.886	-13.302	2.142	3.88	-40.249	-14.497	-9.951
1067	1.067	-11.034	87.632	-9.824	-12.578	-4.036	-170.198	-15.261	-15.803
1068	1.068	-26.876	-10.036	-17.175	-6.195	0.254	-82.705	-17.573	-10.614
1069	1.069	-24.735	-49.466	-16.212	-8.14	3.979	-98.564	-10.974	-15.29
1070	1.07	-15.038	58.057	-3.049	-13.376	0.524	-55.4	-8.457	3.453
1071	1.071	-16.757	72.513	-4.982	-24.424	-0.451	-226.371	-2.839	-9.343
1072	1.072	-8.796	-124.836	-3.235	-14.377	-15.138	-109.95	-4.763	-7.047
1073	1.073	-1.611	-96.858	-7.868	-8.008	-38.52	-3.998	-10.744	-4.925
1074	1.074	-5.275	-71.286	-12.11	-6.848	-29.16	-23.14	-13.045	-6.864
1075	1.075	-16.091	-94.4	-15.773	-7.813	-37.436	-5.647	-14.957	-8.613
1076	1.076	-5.995	-73.097	-14.599	-6.844	-19.617	10.119	-13.018	-7.063
1077	1.077	-7.112	-92.081	-7.23	-11.098	-7.988	24.299	-11.276	-8.415
1078	1.078	-25.071	-39.62	-10.107	-3.745	-10.094	63.684	-14.756	-14.797
1079	1.079	-17.502	-23.791	-16.081	-4.711	-4.257	99.212	-10.291	-11.303
1080	1.08	-15.149	19.375	-18.383	-8.952	-5.965	44.869	-9.708	-8.19
1081	1.081	-4.457	32.47	-13.517	1.71	11.486	54.616	-7.184	-11.073
1082	1.082	-21.826	68.135	-10.197	-5.426	-0.107	-7.96	-8.542	-11.82
1083	1.083	-14.814	35.605	-19.076	-17.209	-19.258	-129.994	-15.113	-7.717
1084	1.084	-21.175	6.061	-17.9	-12.522	-11.68	-182.169	-10.267	-9.601
1085	1.085	-26.975	-38.463	-11.889	-16.729	-13.971	-7.165	-12.778	-12.833
1086	1.086	-28.683	-46.462	-12.832	-17.846	-3.325	109.075	-18.378	-6.204
1087	1.087	-17.61	-83.486	-11.843	-16.645	-16.883	87.833	-17.798	-5.382
1088	1.088	-7.482	3.982	-12.576	-15.634	-22.129	145.326	-11.798	-14.226
1089	1.089	-8.564	63.59	-11.756	-10.748	-26.762	57.567	-4.434	-17.645
1090	1.09	-9.666	74.19	-21.195	-8.176	-22.451	-53.761	-9.252	-14.474
1091	1.091	-19.295	44.344	-14.772	-12.189	-16.02	-125.762	-8.45	-23.301
1092	1.092	-18.095	17.507	-13.582	-8.65	-12.498	-165.19	-7.651	-10.062
1093	1.093	-16.896	-23.154	-12.583	-6.669	-11.488	-10.027	-9.57	-1.264
1094	1.094	-17.838	-0.89	-13.516	-10.682	-4.659	-31.274	-7.617	-15.493
1095	1.095	-16.859	-88.137	-7.49	-10.237	8.545	-50.697	-7.031	2.007
1096	1.096	-10.827	-76.085	-13.065	-8.837	18.255	-103.339	-2.183	-4.893
1097	1.097	-14.847	-86.725	-6.446	-10.914	13.063	-119.435	-5.472	-2.688
1098	1.098	-15.388	-76.647	-10.642	-8.901	11.542	-76.479	-8.366	-20.025
1099	1.099	-13.405	22	-17.949	-9.979	-7.228	-89.807	-9.724	-22.262
1100	1.1	-16.241	8.79	-5.132	-14.747	5.551	-173.218	-14.172	-15.801
1101	1.101	-24.116	-51.058	-13.797	-15.257	-1.39	-184.084	-12.43	-13.784
1102	1.102	-25.238	3.06	-15.306	-17.123	-11.983	-154.516	-13.768	-15.437
1103	1.103	-9.145	-6.704	-5.203	-14.161	-17.723	-20.288	-14.142	-10.698
1104	1.104	2.496	-33.336	-6.326	-14.488	-19.427	268.246	-11.998	-20.667
1105	1.105	4.634	-8.614	-9.78	-14.031	-14.751	391.818	-13.149	-16.893
1106	1.106	-5.029	-104.737	-12.83	-12.796	-16.071	204.208	-7.327	-13.318
1107	1.107	-10.208	13.841	-13.729	-18.707	-14.875	102.002	-6.545	-7.998
1108	1.108	-8.611	61.59	-14.425	-14.356	-13.694	9.006	-13.112	-8.867
1109	1.109	-27.366	18.369	-18.406	-8.665	0.259	-19.116	-8.846	-13.028
1110	1.11	-29.85	-47.423	-17.735	-9.179	-5.535	-44.615	-12.898	-8.85
1111	1.111	-32.148	-58.934	-18.247	-12.421	-10.75	-21.421	-17.731	-6.805
1112	1.112	-21.462	-47.661	-17.622	-9.464	-21.77	84.276	-10.365	-16.775
1113	1.113	-19.47	41.351	-9.687	-10.761	-26.013	180.324	-9.394	-12.428
1114	1.114	-21.165	101.009	-6.169	-16.119	-17.072	92.807	-15.385	-8.675
1115	1.115	-16.48	242.306	-9.217	-20.905	-11.02	-82.282	-8.02	-9.753
1116	1.116	5.234	69.32	-6.27	-14.858	-20.661	-105.66	-7.049	-8.692
1117	1.117	-10.421	-46.757	-12.227	-17.137	-19.487	-84.796	-4.532	-13.448
1118	1.118	-7.692	-25.469	-6.565	-7.625	-18.309	-65.996	-6.858	-12.601
1119	1.119	-15.25	-83.179	-11.363	-6.44	-2.228	-83.555	2.624	-11.752
1120	1.12	-8.305	-100.654	-9.405	-5.249	28.156	-67.723	-3.761	-16.527
1121	1.121	-10.43	-52.882	-9.947	-2.127	-0.879	4.5	-12.078	-14.516
1122	1.122	-8.474	19.446	-11.252	-6.945	-4.55	17.494	-13.029	-18.514
1123	1.123	-3.229	-72.753	-13.521	-14.851	-21.567	29.134	-15.912	-10.515
1124	1.124	-17.525	-60.896	-14.647	-17.92	-18.473	-68.676	-15.13	-6.968
1125	1.125	-23.325	-71.74	-10.153	-8.996	-10.136	-29.064	-4.482	-14.258
1126	1.126	-28.542	-61.762	-13.015	-7.817	-12.634	-17.048	-5.837	-19.041
1127	1.127	-20.579	19.115	-18.778	-4.708	-10.281	15.617	-6.989	-12.993
1128	1.128	-7.586	30.067	-13.118	-3.737	-3.867	25.561	-10.463	-7.334
1129	1.129	-16.303	-19.126	-8.247	-13.406	1.956	52.32	-3.099	-9.242
1130	1.13	-20.946	7.867	-14.222	-9.721	10.686	76.82	-7.924	-5.914
1131	1.131	-13.779	-65.219	-11.882	-18.026	25.037	69.533	-1.913	-8.787
1132	1.132	-14.93	4.059	-8.373	-17.035	30.881	-31.209	-10.798	-14.563
1133	1.133	-8.948	13.24	0.365	-25.928	4.569	-161.206	-16.785	-21.887
1134	1.134	4.966	-43.456	-0.775	-22.457	-14.211	-108.796	-15.803	-20.886
1135	1.135	-8.614	-50.677	-10.427	-15.107	-17.509	-124.803	-18.693	-9.45
1136	1.136	-20.839	50.286	-11.557	-6.215	-14.403	34.037	-12.683	-7.88
1137	1.137	-35.184	64.612	-22.354	-2.745	-11.672	97.582	-10.348	-9.213
1138	1.138	-33.256	25.107	-20.961	-3.724	-29.468	78.527	-12.279	-12.869
1139	1.139	-24.548	156.333	-14.538	-10.501	-50.557	-43.896	-18.264	-14.023
1140	1.14	-22.998	103.858	-6.183	-7.983	-36.421	-123.48	-17.466	-10.931
1141	1.141	-4.22	24.272	-5.196	-10.312	-13.183	-51.432	-15.519	-9.96
1142	1.142	-1.708	-48.082	-4.196	-8.382	-3.872	-38.309	-5.44	-17.887
1143	1.143	0.61	-166.661	-10.155	-14.386	-17.998	-2.76	-4.068	-16.899
1144	1.144	6.994	-182.51	-7.788	-18.454	-10.45	-13.571	-2.893	-10.107
1145	1.145	-10.421	-139.31	-15.686	-7.624	-8.109	-23.516	-6.36	-2.175
1146	1.146	-22.033	-73.648	-14.694	-6.088	-10.208	57.003	-5.375	-5.263
1147	1.147	-19.901	-109.395	-29.389	-16.165	-4.36	24.196	-14.252	-12.043
1148	1.148	-21.849	-55.417	-18.747	-17.339	15.015	-45.196	-5.909	-12.822
1149	1.149	-30.569	92.57	-12.946	-11.346	7.473	-36.487	-6.866	-3.931
1150	1.15	-22.657	240.788	-14.705	-8.266	-4.166	20.206	-7.828	-9.942
1151	1.151	-9.71	29.172	-10.064	-13.115	-14.831	12.758	-12.088	-10.916
1152	1.152	2.469	-167.715	-8.719	-7.13	-20.676	-20.587	-11.311	-11.891
1153	1.153	-8.56	-141.804	-9.882	-9.467	-12.005	-2.347	-9.375	-16.172
1154	1.154	-12.792	-211.418	-6.388	-7.549	-10.471	-52.058	-9.954	-13.871
1155	1.155	-11.61	-105.386	-18.189	-13.558	-17.651	-152.417	-11.697	-5.941
1156	1.156	-22.442	-9.215	-32.521	-20.915	-24.051	-21.89	-8.213	-6.917
1157	1.157	-21.117	43.155	-30.597	-14.147	-6.073	-4.337	-7.822	-11.748
1158	1.158	-14.764	154.407	-25.392	-11.639	1.459	-52.198	-4.912	-15.996
1159	1.159	-27.955	24.355	-26.962	-4.288	3.772	-95.388	-6.843	-21.6
1160	1.16	-15.799	-98.077	-19.827	-3.324	1.649	49.295	-12.648	-18.114
1161	1.161	-20.468	-114.007	-0.301	-9.332	-0.283	106.76	-14.974	-9.406
1162	1.162	-30.559	44.784	30.83	-11.669	-2.014	19.304	-11.495	-5.921
1163	1.163	-31.734	108.004	-6.737	-15.169	-13.046	-28.202	-13.429	-11.151
1164	1.164	-23.417	11.472	-11.784	-9.181	-28.928	-42.377	-18.852	-14.056
1165	1.165	-13.727	-41.167	-16.241	-8.408	-18.31	-3.059	-12.282	-13.285
1166	1.166	-1.9	6.311	-12.181	-7.819	-0.921	32.295	-11.515	-14.07
1167	1.167	-3.411	20.557	-15.868	-9.728	-12.573	64.53	-7.453	-12.143
1168	1.168	6.686	112.649	-12.587	-4.297	-10.48	-24.471	-9.39	-10.22
1169	1.169	13.105	77.144	3.074	-13.767	3.046	-83.928	-6.102	-6.164
1170	1.17	-4.882	-42.268	-5.276	-14.917	1.292	-72.977	-7.843	-7.528
1171	1.171	-22.672	-26.43	-18.073	-16.076	-13.017	15.807	-13.648	-12.958
1172	1.172	-15.687	16.761	-20.421	-15.11	-26.581	123.199	-17.721	-12.392
1173	1.173	-17.814	-48.937	-9.809	-10.277	-21.376	108.934	-11.147	-12.994
1174	1.174	-8.14	34.626	-19.525	-7.773	-19.857	-88.432	-8.641	-17.084
1175	1.175	-20.345	-63.054	-17.812	-8.554	-18.524	-116.571	-6.329	-12.288
1176	1.176	-28.295	-76.128	-16.299	-6.617	-9.628	-39.718	-11.168	-9.032
1177	1.177	-26.949	-16.421	-14.977	-6.037	1.207	30.05	-9.241	-10.767
1178	1.178	-9.94	-5.308	-6.121	-6.617	5.466	51.338	-10.987	-2.818
1179	1.179	-12.268	-93.853	-4.997	-12.425	1.792	-6.221	-9.639	-11.108
1180	1.18	-14.435	-34.162	-1.932	-23.075	-9.037	-23.585	-8.284	-5.86
1181	1.181	-12.541	19.809	-6.808	-21.722	-7.673	-39.452	-11.2	-10.691
1182	1.182	-3.871	-49.693	-9.354	-15.356	4.147	-53.835	-9.276	-13.2
1183	1.183	0.755	-23.175	-10.141	-7.054	-0.498	-40.827	-13.55	-13.967
1184	1.184	2.121	1.008	-12.08	-10.158	3.708	42.314	-8.733	-6.031
1185	1.185	-4.236	-36.156	-12.666	-9.191	-13.378	96.373	-8.172	-13.388
1186	1.186	-12.551	64.652	-21.588	-6.673	-15.745	46.957	-12.247	-10.475
1187	1.187	-17.768	50.757	-17.936	-8.975	-13.635	-33.686	-4.313	-12.979
1188	1.188	-16.797	64.488	-16.802	-13.779	-11.716	-1.095	-7.799	-8.898
1189	1.189	-21.05	100.201	-13.735	-14.345	-13.488	8.829	-10.899	-4.051
1190	1.19	-25.1	67.952	-8.919	-6.593	-11.983	-0.082	-6.073	-10.043
1191	1.191	-23.174	97.689	-14.944	-11.802	-10.657	-106.046	-10.344	-18.941
1192	1.192	-19.879	16.846	-20.582	-10.827	6.364	-62.931	-11.13	-17.781
1193	1.193	-19.283	-146.323	-21.187	-11.594	4.042	2.824	-10.544	-12.567
1194	1.194	-22.759	-123.391	-15.211	-12.368	-10.874	62.371	-12.476	-7.742
1195	1.195	-17.324	-18.06	-3.041	-8.893	-12.796	116.554	-11.893	-6.968
1196	1.196	-16.76	0.794	-1.321	-8.309	-21.484	146.257	-16.726	-4.644
1197	1.197	-6.718	52.861	9.683	-11.197	-13.536	119.686	-14.788	-9.49
1198	1.198	-10.972	-58.837	2.493	-14.681	-6.362	46.406	-9.383	-16.856
1199	1.199	-2.082	-15.923	1.319	-8.302	2.544	36.583	-5.912	-15.896
1200	1.2	-10.413	-134.602	-4.692	-16.233	1.383	-97.635	-3.988	-13.364
1201	1.201	-20.084	-309.388	-9.936	-11	4.463	-232.262	-8.067	-11.039
1202	1.202	-28.993	-239.89	-18.849	-11.979	-6.401	-74.641	-6.735	-0.189
1203	1.203	-32.505	35.14	-22.354	-5.991	-28.11	-95.704	-8.126	-1.734
1204	1.204	-20.76	-77.163	-19.273	-13.346	-18.844	-114.846	-5.246	-23.41
1205	1.205	-9.771	94.071	-10.393	-16.252	-16.151	-97.432	-7.991	-14.126
1206	1.206	6.048	63.468	-13.909	-12.001	-8.626	-17.886	-7.632	-22.448
1207	1.207	-0.371	92.14	-8.716	-12.762	-10.976	170.175	-11.914	-19.941
1208	1.208	-6.175	67.231	-9.686	-12.157	-13.122	-111.669	-13.679	-17.629
1209	1.209	-14.864	-48.723	-10.44	-7.508	-15.068	-74.142	-8.867	-15.516
1210	1.21	-22.794	15.007	-14.504	-5.762	-16.827	28.051	-8.323	-9.732
1211	1.211	-15.613	34.368	-9.669	-4.41	-24.772	-126.821	-10.106	-11.487
1212	1.212	-16.759	156.778	-12.945	-3.052	-17.64	-98.61	-10.536	-13.041
1213	1.213	-20.247	236.346	-14.666	-9.645	-5.879	-73.011	-6.128	-11.686
1214	1.214	-32.055	77.598	-20.498	-20.502	11.492	89.659	-6.76	-8.016
1215	1.215	-30.502	56.637	-24.585	-27.679	13.747	26.122	-5.465	-4.543
1216	1.216	-26.225	-154.873	-16.681	-31.368	11.565	45.254	-10.933	-7.649
1217	1.217	-32.589	-239.084	-21.934	-15.708	5.718	-7.139	-11.561	-8.626
1218	1.218	-26.578	-264.626	-13.069	-9.341	-6.515	-213.942	-14.886	-11.155
1219	1.219	-12.627	-148.199	-7.114	-7.408	-5.018	-129.588	-10.865	-10.4
1220	1.22	-10.659	-84.6	-10.24	-2.19	-9.314	49.714	-18.838	-11.004
1221	1.221	-15.863	-65.352	-11.253	-0.655	-13.023	72.855	-15.393	-6.385
1222	1.222	-1.55	-47.733	-8.787	-4.931	-14.226	9.35	-16.401	-4.675
1223	1.223	0.377	-127.06	-4.774	-6.118	-17.372	28.557	-13.543	3.229
1224	1.224	-4.856	2.884	-15.654	-12.146	-16.445	45.968	-11.073	14.024
1225	1.225	-6.402	-14.822	-7.781	-11.212	-20.748	-1.809	-11.884	-4.793
1226	1.226	-13.581	0.54	-12.089	-10.286	-21.56	-45.145	-7.079	-38.317
1227	1.227	3.444	-72.019	-5.762	-9.544	-21.021	-84.747	-13.121	-33.917
1228	1.228	-3.519	-58.758	-9.303	-8.773	-15.049	-1.407	-13.939	-38.036
1229	1.229	11.407	72.954	-12.459	-13.623	-15.851	52.733	-13.398	-26.86
1230	1.23	5.594	300.685	-11.539	-13.078	-12.4	82.251	-7.441	-9.879
1231	1.231	3.816	331.51	-15.857	-4.225	-11.868	91.053	-6.715	-13.02
1232	1.232	-16.916	133.703	-26.56	-3.108	-3.014	66.548	-10.248	-15.793
1233	1.233	-36.646	107.389	-25.286	-18.819	11.251	73.77	-9.721	-13.341
1234	1.234	-39.145	36.878	-24.209	-16.712	-2.357	13.082	-9.191	-6.444
1235	1.235	-27.527	-111.579	-18.307	-10.933	-11.12	-27.622	-16.199	-8.645
1236	1.236	-33.905	-361.705	-13.174	-19.689	-25.502	-5.606	-17.199	-10.641
1237	1.237	-31.968	-395.763	-16.177	-27.65	-19.758	0.838	-12.979	-15.939
1238	1.238	-23.274	7.283	-10.28	-11.785	-14.586	-17.581	-12.237	-11.369
1239	1.239	-18.663	-47.329	-9.608	-13.924	-9.997	-56.478	-8.79	-10.09
1240	1.24	2.985	1.977	-1.777	-15.879	-2.882	-11.163	-5.54	-6.471
1241	1.241	-0.139	137.371	-4.971	-10.673	0.753	6.917	-6.156	-3.032
1242	1.242	-11.774	261.291	-7.978	-9.142	-3.557	18.271	-13.153	-2.121
1243	1.243	-9.078	54.445	-14.089	-7.782	-2.433	45.756	-12.216	-1.22
1244	1.244	-16.643	242.062	-13.423	-4.112	-18.53	-19.968	-11.476	-9.209
1245	1.245	-5.037	71.306	-18.356	-7.626	-20.883	-100.755	-17.124	-8.3
1246	1.246	-11.399	164.191	-10.885	-16.177	-14.523	-68.3	-14.061	-5.637
1247	1.247	-28.781	136.116	-16.961	-11.001	-8.745	-38.751	-7.511	-10.53
1248	1.248	-12.466	7.989	-17.813	-6.219	7.101	-65.568	-3.273	-14.861
1249	1.249	-18.8	77.507	-13.066	-10.504	-3.562	-73.879	-7.353	-27.126
1250	1.25	-20.688	-197.906	-8.517	-12.817	-1.636	-7.319	-6.787	-18.499
1251	1.251	-1.318	-85.53	-11.53	-1.993	-3.387	-34.388	-4.857	-26.512
1252	1.252	16.478	-51.995	-3.711	-0.445	-1.851	-10.434	4.034	-16.507
1253	1.253	23.411	-516.931	-12.158	-13.428	-3.227	11.425	-7.78	-15.374
1254	1.254	-4.288	-716.323	-4.928	-11.702	-9.653	-8.61	0.14	-9.392
1255	1.255	-0.593	-172.717	-7.951	-13.284	-8.507	-63.701	-9.93	-8.457
1256	1.256	-24.351	-245.921	-15.989	-32.11	-7.554	-56.504	-11.103	-5.583
1257	1.257	-46.172	-180.062	-32.154	-29.62	-2.719	-23.095	-12.282	-9.876
1258	1.258	-48.854	121.543	-39.207	-8.538	-6.981	56.343	-9.197	-9.143
1259	1.259	-36.065	66.544	-15.857	-5.827	-4.662	1.995	-4.371	-7.277
1260	1.26	-33.754	16.926	-6.637	-3.29	-15.507	-7.984	-6.897	-12.009
1261	1.261	-27.373	244.826	-9.415	-14.875	-4.474	0.896	-7.679	-12.637
1262	1.262	-13.794	203.881	-1.926	-4.211	2.689	-7.377	-5.751	-16.139
1263	1.263	-12.003	91.294	0.337	-2.28	-6.197	59.39	-2.468	-13.814
1264	1.264	-10.402	-10.323	-10.363	-4.061	-0.162	14.682	-0.724	-14.19
1265	1.265	-14.628	-102.64	-8.493	-8.738	-3.214	6.63	-6.524	-13.793
1266	1.266	-10.927	-18.398	-10.299	-7.38	-4.135	-45.021	-8.838	-14.948
1267	1.267	-7.421	109.24	-5.7	-8.524	-13.778	-51.588	-16.775	-10.107
1268	1.268	-10.498	39.08	-1.483	-19.354	-4.85	-33.418	-11.557	-5.267
1269	1.269	-23.223	-24.467	-7.896	-20.71	-8.315	-5.908	-14.46	-3.359
1270	1.27	-28.382	-82.266	-6.756	-14.323	-17.973	-0.881	-15.23	-6.318
1271	1.271	-13.985	-134.566	-14.133	-10.828	-19.109	12.829	-17.553	-7.716
1272	1.272	-8.134	-86.693	-15.115	-3.447	-17.924	0.631	-14.057	-10.037
1273	1.273	-9.853	130.443	-14.361	-0.517	-16.93	-2.967	-8.052	-3.43
1274	1.274	-11.387	285.785	-7.024	2.008	-8.001	-19.929	-13.647	-6.31
1275	1.275	-4.247	314.181	-15.953	2.783	-11.452	-10.565	-15.561	-5.507
1276	1.276	-18.598	135.046	-7.637	-8.051	-1.739	9.18	-10.897	-1.434
1277	1.277	-20.575	-213.86	-10.724	-31.837	-8.087	6.627	-7.972	-3.386
1278	1.278	-22.318	-463.682	-5.866	-21.756	-9.206	-14.48	-13.762	-6.682
1279	1.279	1.49	-145.948	-19.007	-6.063	-10.123	-28.511	-9.681	-15.573
1280	1.28	18.56	142.954	-9.315	-3.347	-7.171	-30.913	-4.815	-16.698
1281	1.281	2.926	481.148	-17.999	-5.856	-6.341	-19.197	-6.716	-5.8
1282	1.282	-22.587	436.136	-3.65	-8.17	4.364	-12.73	-3.762	-9.973
1283	1.283	-25.882	394.913	-5.57	-14.542	0.171	-10.764	-9.512	-6.2
1284	1.284	-16.625	-168.26	-0.33	-12.607	-6.142	1.43	-13.515	-2.641
1285	1.285	-24.991	-409.574	-8.238	3.26	-14.411	2.923	-18.295	-18.644
1286	1.286	-22.5	-190.335	-9.55	-15.892	-11.265	15.782	-14.953	-7.001
1287	1.287	-10.905	-124.274	-5.814	-33.699	-14.133	20.942	-13.167	-9.139
1288	1.288	3.979	-426.787	-6.923	-26.75	-8.082	9.866	-10.629	-7.222
1289	1.289	-5.679	397.525	-5.883	-16.11	-15.38	-11.835	-10.206	-19.391
1290	1.29	-7.411	279.707	-10.654	-10.292	-14.35	-58.897	-9.773	-33.639
1291	1.291	-8.965	-41.636	-11.362	-15.464	-2.868	1.722	-15.721	-23.911
1292	1.292	-13.273	55.941	-8.977	-29.755	-4.353	-6.371	-13.152	-11.683
1293	1.293	-9.617	-386.447	-12.392	-16.191	-11.456	-13.67	-9.049	-16.291
1294	1.294	-20.452	-145.41	-18.303	3.192	-23.206	-7.028	-7.08	-9.083
1295	1.295	-36.315	-218.405	-23.828	5.752	-21.613	-13.017	-7.631	-17.957
1296	1.296	-38.416	-152.111	-23.155	12.745	-20.217	-18.469	-11.667	-9.596
1297	1.297	-44.186	-91.731	-15.697	10.638	-11.271	-23.501	-15.126	0.119
1298	1.298	-35.462	-36.496	-12.692	-18.361	-7.732	-27.894	-11.794	-6.23
1299	1.299	-21.098	-86.413	-13.369	-39.047	-8.637	-15.473	-9.604	2.13
1300	1.3	-3.649	49.545	-7.662	-20.267	-9.558	26.179	-14.767	-0.947
1301	1.301	7.962	172.783	-6.978	-23.544	-5.253	20.86	-11.223	-15.63
1302	1.302	18.581	-240.413	-6.308	-7.858	-5.988	-14.266	-10.58	-30.504
1303	1.303	5.01	144.255	-6.79	-5.145	-2.462	-82.862	-6.45	-36.244
1304	1.304	-21.345	293.528	-5.326	2.387	-11.133	-33.386	-9.873	-30.934
1305	1.305	-32.637	66.06	-12.553	13.994	-5.106	29.253	-7.481	-19.8
1306	1.306	-22.632	354.82	-13.406	-9.412	-6.048	21.225	-1.61	-15.388
1307	1.307	-13.392	242.3	-20.09	-18.694	-5.049	-0.757	-8.897	-3.391
1308	1.308	-10.755	-200.876	-31.424	-27.02	-5.792	-7.247	-7.861	20.559
1309	1.309	1.948	-502.637	-23.404	-34.561	-1.7	-1.103	-5.273	30.751
1310	1.31	-9.68	-777.092	-21.941	-32.203	-8.256	4.407	-5.977	-3.654
1311	1.311	-33.067	-127.093	-20.661	-21.532	-9.01	-0.527	-6.492	-26.65
1312	1.312	-42.297	138.53	-17.064	-0.216	-11.31	-69.078	-7.017	-39.233
1313	1.313	-39.509	-263.569	-15.979	19.542	-14.764	-19.541	-9.866	-35.651
1314	1.314	-21.635	-336.92	-6.96	1.761	-10.099	25.376	-12.333	-25.594
1315	1.315	-9.972	261.473	-5.704	-28.593	-12.984	1.133	-12.673	-16.29
1316	1.316	-3.547	342.496	-10.834	-32.644	-6.011	8.604	-6.054	-13.574
1317	1.317	-5.451	269.585	-13.654	-6.326	-6.971	-11.267	-1.184	-11.064
1318	1.318	-21.313	-62.826	-12.796	3.74	-9.489	-17.197	-9.096	10.045
1319	1.319	-23.466	118.109	-10.391	0.626	-7.16	-44.753	-8.104	29.793
1320	1.32	-29.313	-47.032	-8.378	-7.71	-13.738	-39.575	-7.115	12.009
1321	1.321	-6.523	-97.084	-12.948	-20.476	-11.228	-52.979	-13.09	-22.987
1322	1.322	15.317	-142.439	-3.97	-22.761	-10.462	-15.298	-5.715	-38.055
1323	1.323	12.569	-101.259	-2.742	-7.819	-8.531	-0.109	-10.533	-24.503
1324	1.324	25.317	11.574	-1.515	-5.86	-9.113	-4.489	-11.291	-20.404
1325	1.325	18.322	45.877	-11.122	-7.576	-10.844	7.98	-8.966	-16.684
1326	1.326	11.906	77.074	-22.87	-18.581	-8.327	11.731	-7.029	-13.335
1327	1.327	-17.142	161.53	-21.255	-14.328	-7.929	-25.937	-6.451	-10.199
1328	1.328	-29.517	186.783	-16.929	-13.189	-6.76	-40.951	-7.049	-18.542
1329	1.329	-48.292	69.899	-13.186	-7.183	-4.82	-18.044	-15.006	-21.217
1330	1.33	-51.575	48.661	-14.302	-6.195	-6.751	-5.588	-13.863	-23.73
1331	1.331	-42.29	-8.999	-15.228	-3.281	-10.233	-1.799	-25.688	-38.714
1332	1.332	-22.581	8.68	-6.295	-9.256	-6.935	1.613	-27.254	-40.669
1333	1.333	-9.854	-38.92	-0.248	-8.485	-6.534	11.002	-25.924	-14.382
1334	1.334	1.713	33.16	-5.429	-5.009	-4.601	2.776	-19.563	4.382
1335	1.335	-4.703	-33.178	-10.215	-8.298	-8.091	15.647	-16.108	21.401
1336	1.336	-14.397	-69.448	-16.164	-6.547	-5.977	-0.523	-6.462	43.212
1337	1.337	-9.2	71.317	-8.776	1.381	-11.987	-11.059	13.052	34.854
1338	1.338	-29.926	128.581	-17.632	0.179	-9.483	-32.261	-1.109	-3.707
1339	1.339	-15.778	75.415	-11.586	-15.921	-11.799	-34.908	-8.687	-42.491
1340	1.34	7.441	27.958	-4.177	-46.299	-8.324	-47.635	-11.033	-17.437
1341	1.341	29.307	-159.789	-5.101	-17.227	-7.739	-17.234	-13.205	-4.005
1342	1.342	-13.275	-83.152	-13.014	-5.971	-9.468	-21.215	-7.455	-8.172
1343	1.343	-31.477	-13.589	-29.075	-16.039	-9.071	-9.923	-2.266	-19.461
1344	1.344	-36.903	-120.003	-22.07	-25.366	-11.39	-13.143	-0.734	-9.446
1345	1.345	-41.947	-62.629	-24.114	-11.243	-8.491	-16.174	-4.999	-18.777
1346	1.346	-46.425	-80.31	-22.099	-13.745	-5.781	3.617	-1.324	-16.088
1347	1.347	-34.07	-319.107	-20.291	-16.048	-11.578	-9.124	-12.17	-18.627
1348	1.348	-37.787	-148.481	-12.312	-5.388	-9.241	2.5	-25.144	-20.973
1349	1.349	-27.751	6.737	-5.111	0.414	-7.292	4.637	-26.887	-10.391
1350	1.35	0.498	91.068	-8.8	-8.334	-9.211	10.477	-22.235	-8.551
1351	1.351	26.829	14.181	-0.569	-0.409	-7.452	-5.321	-20.879	-13.885
1352	1.352	23.551	-55.493	-5.857	0.952	-10.912	5.364	-17.203	-34.745
1353	1.353	20.467	50.159	-20.591	2.152	-10.51	-0.459	-20.678	-43.25
1354	1.354	12.153	-7.139	-27.004	-8.642	-7.588	-19.895	-21.636	-45.918
1355	1.355	-0.632	80.612	-17.326	-21.579	-7.191	-27.469	-22.602	-76.403
1356	1.356	-26.392	-30.607	-1.453	-26.772	-12.205	7.594	-21.827	-88.904
1357	1.357	-16.345	-160.364	-7.78	-9.363	-8.896	22.73	-19.498	-39.866
1358	1.358	-13.264	102.367	-9.622	-2.457	-11.785	18.31	-17.563	-20.02
1359	1.359	-38.847	-10.544	-7.677	-25.958	-8.293	5.956	-11.567	47.085
1360	1.36	-62.68	-45.044	-12.073	-16.708	-12.728	-12.77	-9.258	181.379
1361	1.361	-65.805	233.558	-10.503	-25.022	-6.145	-50.473	-2.71	162.156
1362	1.362	-57.525	121.153	-11.516	-7.196	-10.395	-75.603	-1.978	39.63
1363	1.363	-39.756	155.627	-12.718	-14.123	-11.17	-43.705	0.296	-39.907
1364	1.364	-18.685	-123.416	-5.362	-20.483	-6.331	-22.983	-0.332	-54.209
1365	1.365	-10.349	-686.594	-8.358	-10.822	-1.677	-11.716	-2.309	-40.987
1366	1.366	-2.781	-123.117	-2.428	1.338	-7.088	-1.639	-0.597	-29.124
1367	1.367	13.499	243.174	-4.707	-6.624	-6.494	-4.724	-1.006	-39.9
1368	1.368	28.4	177.102	-5.185	0.544	-8.414	-24.475	0.333	-29.95
1369	1.369	22.561	116.724	-11.08	-3.114	-7.823	-21.963	-2.589	-38.731
1370	1.37	17.305	-47.996	-10.297	-16.269	-7.426	-15.026	-6.275	-46.731
1371	1.371	6.245	-97.995	-18.248	-35.667	-5.1	-4.392	-5.884	-39.305
1372	1.372	10.493	-52.794	-10.943	-28.18	-7.216	13.01	-3.752	-19.336
1373	1.373	-9.037	-94.202	-12.008	-11.986	-6.814	19.993	0.709	-37.515
1374	1.374	-11.737	-56.647	-11.329	-14.175	-10.289	-7.643	3.617	-42.902
1375	1.375	-9.207	-90.233	-10.803	-16.243	-5.438	3.623	-1.214	-47.902
1376	1.376	-30.292	-120.969	-14.511	-0.56	-8.725	13.712	2.083	-25.03
1377	1.377	-50.032	-36.484	-19.311	-2.909	-11.621	-8.14	9.834	20.928
1378	1.378	-32.254	91.791	-15.363	-16.71	-10.263	-16.473	2.481	112.562
1379	1.379	-20.686	22.275	-9.573	-15.248	-9.872	-24.009	-2.379	99.444
1380	1.38	-5.842	85.795	-2.193	-7.579	-6.968	-49.668	-3.196	-7.869
1381	1.381	-3.951	28.105	-3.139	-20.751	-11.423	-39.543	-10.601	-50.913
1382	1.382	-12.669	80.447	-11.059	-1.429	-10.85	-11.238	-7.754	-37.646
1383	1.383	-14.193	32.768	-14.142	-4.019	-3.882	-7.506	-13.802	-49.35
1384	1.384	-18.419	-39.55	-19.025	-11.107	-6.783	-4.16	-16.151	-38.388
1385	1.385	-30.183	-26.485	-25.231	-9.068	-6.008	-1.033	-16.741	-8.622
1386	1.386	-15.828	-62.239	-13.185	-10.987	-6.787	-15.138	-13.45	-17.372
1387	1.387	-13.887	100.402	-22.003	4.992	-7.372	-2.364	-11.686	-9.089
1388	1.388	-36.729	170.099	-23.639	7.176	-17.453	-0.047	-12.993	13.101
1389	1.389	-21.071	21.897	-27.943	-21.874	-7.406	-6.44	-20.304	19.777
1390	1.39	-23.79	-151.353	-21.597	-42.572	-16.326	-12.249	-4.199	13.847
1391	1.391	-21.263	-81.79	-3.584	-31.307	-12.862	-17.499	-1.832	8.53
1392	1.392	-18.919	-60.933	9.274	-7.36	-11.907	-12.864	-16.695	-16.518
1393	1.393	-16.804	35.109	-25.678	27.244	-10.956	-20.042	-30.199	-29.951
1394	1.394	-18.771	52.432	-60.883	4.516	-10.212	-11.181	-31.903	-25.783
1395	1.395	-13.573	4.675	-47.327	-16.12	-9.447	-5.2	-33.418	-44.451
1396	1.396	-5.654	18.945	-26.632	-19.683	-11.405	4.468	-26.222	-27.328
1397	1.397	1.485	-152.199	-0.396	-22.858	-8.135	13.379	-25.022	-17.962
1398	1.398	0.292	-129.204	2.784	-25.923	-5.262	9.895	-23.848	7.635
1399	1.399	-8.056	61.334	37.241	-6.12	-8.743	-6.172	-24.806	31.498
1400	1.4	-11.148	138.251	87.676	-13.598	-10.109	-13.145	-19.934	28.45
1401	1.401	-10.136	115.226	40.968	-25.165	-12.255	-2.512	-11.98	42.611
1402	1.402	-10.846	-32.894	-1.498	-35.776	-6.267	11.033	-17.173	45.166
1403	1.403	-22.993	-206.059	-6.955	-33.845	-8.806	16.286	-14.229	10.169
1404	1.404	-24.692	-43.21	-31.993	-14.584	-8.053	8.371	-8.187	-25.013
1405	1.405	-20.031	-64.261	-36.171	-12.107	-10.01	-4.6	-5.826	-2.16
1406	1.406	-12.863	-83.285	-73.256	-0.543	-11.961	-27.436	-7.734	1.909
1407	1.407	-6.489	-65.854	-87.812	31.269	-7.919	-36.681	-7.128	-16.867
1408	1.408	9.19	-50.145	-155.838	35.493	-5.416	-39.348	-4.175	-33.846
1409	1.409	2.8	-35.757	-145.419	-10.686	-9.879	-41.848	3.796	-55.642
1410	1.41	-10.77	-48.93	-82.526	-41.43	-4.475	-25.631	14.682	-35.795
1411	1.411	-16.02	-37.119	-9	-36.275	-9.324	-23.619	16.076	-74.097
1412	1.412	-20.697	-4.389	139.102	-31.516	-4.686	-14.087	14.958	-79.406
1413	1.413	-22.072	25.283	75.343	-8.975	-7.605	-9	6.67	-64.343
1414	1.414	-33.879	52.009	132.144	3.164	-11.1	-4.468	-2.983	-68.898
1415	1.415	-25.903	43.641	79.247	-8.186	-10.719	-5.91	-11.885	-39.973
1416	1.416	-24.497	-8.649	-32.324	-11.373	-9.566	-4.831	-13.061	-28.846
1417	1.417	-7.414	24.824	-75.734	-20.449	-11.515	-3.784	-14.052	-32.213
1418	1.418	4.261	-5.28	-62.785	-22.988	-10.364	-13.54	-16.993	-41.578
1419	1.419	-2.067	-21.585	20.472	-15.269	-7.475	-7.262	-21.293	-27.511
1420	1.42	-7.846	33.984	31.096	15.309	-7.102	-13.408	-26.963	5.909
1421	1.421	-9.581	11.771	40.802	11.455	-12.916	-10.458	-25.088	10.292
1422	1.422	-20.624	72.169	67.297	7.907	-12.151	-5.789	-20.499	22.62
1423	1.423	-21.987	-50.096	42.75	11.283	-5.581	-15.638	-16.512	18.894
1424	1.424	-23.166	-312.897	138.93	58.426	-9.843	-22.14	-15.238	22.119
1425	1.425	-29.185	-50.204	72.971	78.487	-4.245	-4.276	-10.877	18.963
1426	1.426	-28.244	51.896	-10.623	72.609	-6.186	-1.891	-10.381	-23.667
1427	1.427	-25.38	20.924	-43.288	78.033	-4.261	-8.957	-2.523	-17.697
1428	1.428	-14.011	-7.082	-112.549	72.848	-6.018	-32.462	13.054	21.01
1429	1.429	-9.405	-32.581	-121.585	40.704	-4.677	-60.757	19.341	-24.425
1430	1.43	-13.689	-9.362	-97.245	-22.178	-4.298	-26.732	21.15	-30.419
1431	1.431	-25.507	11.801	-75.17	-157.007	-5.464	-13.231	12.309	-25.11
1432	1.432	-30.162	-7.369	-55.208	-99.843	-11.467	-17.319	4.228	-10.147
1433	1.433	-23.008	10.033	-0.206	-47.949	-12.241	-13.695	-11.784	-5.816
1434	1.434	-21.842	25.876	110.903	-64.408	-9.91	-3.848	-18.297	-18.336
1435	1.435	-20.678	11.444	31.305	-137.217	-9.319	5.022	-20.393	-7.225
1436	1.436	-4.636	-28.099	-11.793	-177.288	-8.723	1.917	-29.262	-4.028
1437	1.437	5.798	-39.583	-24.771	-94.33	-3.482	-3.795	-34.064	-1.032
1438	1.438	-1.178	-27.703	-60.14	-18.517	-4.046	-16.8	-38.483	-9.434
1439	1.439	0.926	-16.752	-49.203	-47.916	-5.384	-14.564	-37.477	-12.016
1440	1.44	-4.88	-6.932	-78.903	-74.444	-3.018	0.142	-34.138	-14.408
1441	1.441	-6.619	-16.034	-117.456	-107.301	-9.555	9.886	-25.565	-11.016
1442	1.442	-14.543	-8.031	-90.913	-82.676	-8.544	8.39	-20.478	-17.5
1443	1.443	-10.271	13.91	-34.16	-30.843	1.177	29.275	-11.729	-15.677
1444	1.444	-13.928	-6.131	-12.022	2.694	-18.324	-1.741	-8.405	-7.064
1445	1.445	-19.894	-24.429	8.12	-15.684	-4.167	-13.905	-13.778	-5.604
1446	1.446	-10.196	-8.117	63.338	-10.549	-6.642	-17.332	-14.877	7.257
1447	1.447	9.373	-3.173	70.924	54.894	-4.239	-20.437	-1.836	19.378
1448	1.448	1.056	46.958	-29.836	28.124	-27.513	-11.005	-7.754	4.995
1449	1.449	-16.757	13.391	-102.233	20.008	-11.717	-13.441	-23.72	14.628
1450	1.45	-28.378	-41.483	-89.105	27.592	-8.947	-10.615	-4.645	16.342
1451	1.451	-30.525	-48.685	-53.065	34.535	-11.416	-31.509	-12.265	-1.113
1452	1.452	-24.727	-28.673	66.726	53.02	-4.419	-45.671	-14.649	-12.761
1453	1.453	-29.957	1.655	-76.136	103.122	-6.588	-38.032	-16.835	-23.433
1454	1.454	-18.931	-14.977	-172.083	29.271	-4.822	-26.44	-11.077	-2.212
1455	1.455	-23.184	-40.137	-259.77	19.378	-10.229	-28.614	-2.409	-10.617
1456	1.456	-22.006	-26.588	-244.379	63.924	-8.775	-34.23	-0.889	-3.127
1457	1.457	-23.157	35.945	-287.892	137.071	-13.02	-21.947	-19.695	-10.143
1458	1.458	-13.456	27.095	-117.087	166.417	-14.165	-7.706	-6.949	-16.596
1459	1.459	-12.262	-13.451	45.553	139.552	-8.151	21.119	-13.938	-10.854
1460	1.46	-18.221	-50.298	193.943	33.636	-13.369	58.543	-7.562	-33.754
1461	1.461	-2.141	-43.628	251.938	19.083	-10.461	43.445	-9.509	-11.913
1462	1.462	0.19	-37.586	444.927	31.931	-6.23	20.679	-7.767	-14.654
1463	1.463	2.32	-9.847	778.745	-27.885	-10.332	24.857	-3.132	-17.179
1464	1.464	-18.96	-4.71	279.462	-125.624	-9.806	13.595	6.916	-19.488
1465	1.465	-21.676	-8.944	80.133	-270.219	-6.606	10.27	8.059	-8.827
1466	1.466	-19.158	-12.813	19.65	-289.089	-6.151	31.932	6.874	-14.56
1467	1.467	-21.467	-9.023	-35.408	-201.433	-9.731	-10.772	7.821	-19.69
1468	1.468	-15.055	-5.603	-85.445	-153.58	-8.391	-4.804	2.978	-21.145
1469	1.469	-5.359	3.798	-40.164	-138.798	-7.189	22.818	3.75	-22.405
1470	1.47	-3.62	12.191	-81.28	-124.924	-10.788	17.694	-3.603	-15.906
1471	1.471	-5.162	4.687	-43.734	-40.896	-8.414	31.199	-12.501	-14.599
1472	1.472	-12.312	20.858	-78.089	13.872	-9.542	27.017	0.683	-7.096
1473	1.473	-21.208	22.977	-47.455	4.658	-12.216	-29.916	-1.02	-7.897
1474	1.474	-20.044	1.692	-75.721	-3.615	-6.467	-38.519	0.576	-13.74
1475	1.475	-12.698	-41.029	-50.185	5.136	-8.969	-31.476	-15.234	-17.66
1476	1.476	-15.612	-95.74	-73.516	102.086	-8.567	-51.217	-21.554	-16.966
1477	1.477	-14.828	-58.595	-52.57	194.605	-5.41	-69.197	-4.069	-14.951
1478	1.478	-4.173	28.988	-71.946	183.014	-4.879	-96.383	-15.599	-5.958
1479	1.479	-5.513	-6.438	-124.533	259.014	-9.748	-80.622	-0.605	-14.737
1480	1.48	-9.172	-38.836	-140.504	308.469	-9.127	-66.656	-2.45	-11.174
1481	1.481	-12.652	-28.77	-126.221	209.914	-11.953	-54.096	-0.614	-18.452
1482	1.482	-22.336	-1.854	-113.078	196.453	-13.291	2.827	-5.178	-9.467
1483	1.483	-31.231	-42.343	-77.51	160.524	-12.991	125.195	-23.872	-1.045
1484	1.484	-27.717	-20.132	-1.677	127.819	-16.039	247.993	4.452	-4.044
1485	1.485	-11.628	-39.901	-90.361	58.681	-17.249	168.594	0.833	0.88
1486	1.486	-4.637	-45.745	-149.83	-75.819	-16.182	38.75	-2.393	-1.544
1487	1.487	-10.982	-40.192	-160.499	-364.556	-14.23	-13.534	0.764	-13.647
1488	1.488	-12.878	-45.117	-12.234	-487.998	-18.841	-124.651	-7.484	-11.812
1489	1.489	-18.071	-31.474	136.286	-375.056	-29.026	-23.421	-20.18	-10.184
1490	1.49	-19.597	-10.658	78.822	-340.652	-27.811	-220.625	-13.123	-2.949
1491	1.491	-20.929	8.277	166.581	-247.459	-19.105	-304.855	-10.893	-6.565
1492	1.492	-19.759	32.206	119.112	-106.365	-15.889	-176.549	-8.848	-12.502
1493	1.493	-20.91	79.271	-97.525	21.936	-13.114	-106.684	-10.467	-28.504
1494	1.494	-30.571	59.298	-190.154	184.93	1.308	-127.618	-14.985	-21.471
1495	1.495	-13.532	28.797	-161.784	206.253	-9.526	-108.276	-22.019	-10.753
1496	1.496	-11.209	-9.947	-84.854	71.727	-38.588	-20.686	-18.216	-16.491
1497	1.497	3.699	-34.851	78.081	-15.617	-76.107	26.926	-16.927	-11.196
1498	1.498	5.658	-57.499	268.751	-63.091	-40.887	-74.007	-22.021	-6.486
1499	1.499	-6.531	-44.9	89.374	-193.072	9.369	-86.933	-24.793	-7.8
1500	1.5	-4.989	-55.897	-259.633	-245.528	15.857	20.559	-23.908	-8.914
1501	1.501	-15.065	-32.039	-209.468	-134.257	21.781	208.617	-19.724	-7.721
1502	1.502	-18.754	-28.919	-163.887	-4.208	71.671	80.649	-21.549	-19.508
1503	1.503	-24.755	-14.73	-39.852	83.208	145.567	150.448	-20.858	-14.862
1504	1.504	-27.854	-12.157	298.29	162.646	115.943	129.446	-17.843	-19.125
1505	1.505	-28.821	-14.432	434.495	234.602	17.461	-82.131	-21.219	-15.444
1506	1.506	-15.665	-25.036	228.183	221.129	-74.552	2.407	-13.759	-14.281
1507	1.507	-21.473	-15.326	115.444	232.528	-62.556	130.75	-14.633	-6.912
1508	1.508	-19.733	-23.944	-55.22	90.978	-51.504	200.62	-13.591	-11.75
1509	1.509	-30.75	-19.222	-210.044	-44.222	-41.411	94.855	-14.281	-12.532
1510	1.51	-20.667	2.499	-237.421	77.77	-32.288	-1.256	-5.301	-13.309
1511	1.511	-14.27	49.535	-211.093	124.739	-7.75	-53.743	-16.058	-19.905
1512	1.512	-10.764	42.966	-187.192	22.966	-0.326	-69.648	-8.831	-19.128
1513	1.513	-13.849	12.59	46.456	-122.641	6.37	60.409	-9.933	-6.935
1514	1.514	-7.063	-70.59	202.034	-219.764	24.55	42.996	-11.036	1.775
1515	1.515	-6.294	-58.744	173.521	-273.117	40.874	154.268	-7.878	-12.554
1516	1.516	-11.913	-26.192	44.952	-130.76	5.43	53.192	-4.927	-14.486
1517	1.517	-9.982	-16.31	21.3	-150.779	-63.42	-39.037	-12.827	-9.264
1518	1.518	-1.274	-25.224	-42.706	-274.045	-93.042	-27.397	-9.704	-10.816
1519	1.519	4.731	-0.866	-62.404	-385.879	-101.977	4.961	-6.783	-9.473
1520	1.52	-11.317	50.776	24.611	-198.183	-61.433	-44.498	-5.996	-13.154
1521	1.521	-18.275	111.331	230.912	-121.102	-39.355	17.996	-11.607	-16.636
1522	1.522	-20.403	54.406	202.318	-143.858	-32.655	91.368	-11.035	-26.309
1523	1.523	-14.604	-56.737	22.526	-80.073	46.894	239.324	-9.1	-25.139
1524	1.524	-5.909	-72.688	-93.995	-22.276	123.02	48.534	-12.007	-16.814
1525	1.525	-7.474	-144.964	-73.18	30.265	93.611	-336.16	-8.533	-0.746
1526	1.526	-20.451	-0.308	-92.574	141.702	31.279	-281.352	-5.265	-7.715
1527	1.527	-15.229	18.707	-40.436	242.939	-41.889	-431.268	-8.193	-9.853
1528	1.528	-10.587	-68.852	-120.49	230.016	-51.579	-476.636	-6.272	-11.791
1529	1.529	-11.929	-21.243	-106.503	170.564	-96.106	-188.017	-4.365	-10.047
1530	1.53	-5.531	-64.446	-93.671	203.215	-104.088	74.816	-9.221	-8.498
1531	1.531	-6.68	-51.346	-58.28	272.436	-37.204	40.818	-7.303	-7.143
1532	1.532	-20.616	-15.784	-4.266	281.302	43.576	9.845	-11.971	-10.822
1533	1.533	-30.301	-4.981	25.25	159.114	76.141	-18.224	-11.424	-7.339
1534	1.534	-21.601	-14.917	-55.405	1.471	-12.649	109.967	-3.535	-8.303
1535	1.535	-16.966	-23.857	-109.455	64.781	22.944	40.449	-4.711	-7.334
1536	1.536	-21.219	-32.013	-139.05	-108.7	77.057	61.549	-3.771	-6.559
1537	1.537	-14.818	-9.984	-147.865	-178.724	47.352	42.258	-10.571	-12.175
1538	1.538	-18.298	9.935	-172.171	-158.139	2.593	-10.358	-8.08	-10.252
1539	1.539	-13.061	3.915	-60.961	-177.759	10.744	5.257	-10.438	-9.686
1540	1.54	-19.839	-34.799	-108.365	-125.523	47.715	48.28	-9.904	-3.117
1541	1.541	-11.901	-9.632	21.858	-46.058	81.243	8.522	-6.648	-5.642
1542	1.542	-19.259	59.107	74.502	-2.78	99.557	-3.554	-10.745	-11.266
1543	1.543	-20.224	108.5	-4.989	-15.666	49.725	28.861	-7.297	-14.769
1544	1.544	-15.965	117.439	-19.438	-3.551	-51.036	-20.499	-6.943	-16.733
1545	1.545	-13.656	11.574	151.454	7.561	-151.97	24.195	-11.815	-13.849
1546	1.546	-11.721	-205.225	81.578	17.592	-164.998	97.572	-13.79	-10.367
1547	1.547	-14.998	-112.403	144.905	26.506	-105.231	8.857	-9.755	-7.092
1548	1.548	-9.552	-84.436	48.524	18.243	-50.932	-98.392	-15.583	-6.708
1549	1.549	-16.12	-110.092	-74.03	40.147	-1.482	31.729	-11.537	-11.937
1550	1.55	-16.903	6.129	-121.815	6.552	-10.234	-20.653	-6.717	-7.104
1551	1.551	-14.591	27.126	-107.881	-23.772	-34.481	-36.376	-8.666	-14.459
1552	1.552	-15.19	7.926	-68.658	4.464	-27.004	-21.792	-12.729	-11.559
1553	1.553	-14.639	25.308	-56.88	30.378	-33.446	17.753	-16.213	-12.354
1554	1.554	-8.093	9.401	-24.169	35.54	-51.507	-17.769	-9.828	-6.752
1555	1.555	-7.351	-4.968	84.924	56.931	-101.402	-28.563	-7.304	-13.339
1556	1.556	-8.14	8.152	186.556	114.318	-134.995	-78.084	-3.238	-19.344
1557	1.557	-10.049	-3.687	200.079	139.3	-116.999	-33.424	-6.707	-13.731
1558	1.558	-16.042	-14.565	21.167	102.869	-89.472	56.225	-8.624	-11.788
1559	1.559	-20.097	-24.472	-261.217	15.745	-54.39	68.039	-12.671	-11.21
1560	1.56	-16.607	-15.607	-224.298	4.199	14.137	143.806	-14.011	-15.283
1561	1.561	-16.007	-7.505	-122.427	58.745	83.048	74.534	-7.595	-12.769
1562	1.562	-9.412	-0.138	-29.803	108.418	38.21	-6.362	-6.809	-13.16
1563	1.563	-13.651	-6.735	110.836	99.673	127.701	-17.338	-7.558	-14.321
1564	1.564	-15.957	-12.778	392.866	-6.144	187.208	-27.283	-11.019	-8.317
1565	1.565	-15.357	-18.297	130.175	-107.13	219.651	-0.818	-7.704	-10.824
1566	1.566	-14.766	-3.273	28.053	-41.265	111.041	39.72	-5.936	-10.049
1567	1.567	-17.655	10.243	59.076	-5.429	-19.025	32.192	-7.265	-13.539
1568	1.568	-16.284	14.282	31.157	-102.939	-1.688	12.124	-11.695	-7.539
1569	1.569	-18.578	10.567	5.876	-300.218	45.79	-18.381	-12.253	-13.154
1570	1.57	-13.718	-6.476	75.874	-553.842	-55.363	-101.671	-12.617	-12.575
1571	1.571	-11.795	-15.733	55.218	-519.454	-121.248	-113.598	-13.946	-13.16
1572	1.572	-12.394	9.878	-79.085	-239.932	-156.909	-15.921	-12.767	-12.582
1573	1.573	-12.78	13.164	-166.429	-51.817	-167.794	-2.801	-14.687	-11.238
1574	1.574	-8.322	-8.795	-87.01	-17.266	-78.968	-14.569	-12.731	-16.663
1575	1.575	-10.052	-28.628	-72.908	-47.644	-43.316	-3.892	-14.839	-13.178
1576	1.576	-17.985	-21.221	-7.462	-19.053	-32.44	-33.885	-15.005	-5.812
1577	1.577	-16.827	-28.191	171.315	7.065	-22.554	-60.861	-10.719	-10.653
1578	1.578	-22.046	-34.548	-8.081	30.888	-13.744	-20.538	-8.954	-9.889
1579	1.579	-23.004	-24.891	-31.362	52.431	10.478	-102.254	-8.548	-15.507
1580	1.58	-23.774	-33.585	-94.819	33.536	32.4	-91.222	-12.979	-12.025
1581	1.581	-14.864	-28.95	-75.566	51.086	52.224	-1.903	-8.897	-15.302
1582	1.582	-13.707	-18.847	-92.843	35.243	58.129	34.042	-6.362	-8.707
1583	1.583	-16.825	-19.941	-140.264	20.839	52.607	23.503	-9.632	-9.475
1584	1.584	-10.075	-23.388	-125.712	33.716	77.731	-5.891	-13.672	-11.792
1585	1.585	-9.305	-39.414	-59.725	68.911	100.567	3.405	-8.811	-11.218
1586	1.586	-14.922	-27.78	-119.026	57.63	88.179	-4.347	-13.438	-11.801
1587	1.587	-11.445	-29.89	-64.481	47.199	31.47	-11.459	-12.833	-13.546
1588	1.588	-20.158	-20.155	24.691	37.793	-41.911	-4.709	-10.311	-10.078
1589	1.589	-9.323	-14.827	36.867	29.322	-32.102	-10.632	-7.973	-11.454
1590	1.59	-16.48	-13.183	-16.881	36.401	-58.842	-5.097	-10.859	-8.573
1591	1.591	-10.093	-26.111	-6.793	16.188	-99.489	-9.92	-8.911	-11.3
1592	1.592	-13.57	-20.86	38.115	34.209	-62.478	-5.286	-3.864	-9.378
1593	1.593	-12.606	-0.091	14.168	95.236	-28.93	-1.03	-7.145	-10.932
1594	1.594	-5.843	-2.702	21.979	184.921	-34.893	2.886	-8.874	-10.755
1595	1.595	-5.073	-5.153	82.979	196.748	-73.689	-0.228	-5.375	-15.03
1596	1.596	-17.269	-16.813	91.576	142.464	-99.045	-3.172	-8.658	-7.303
1597	1.597	-19.017	-10.63	202.876	152.172	-58.046	-17.063	-10.789	-12.53
1598	1.598	-11.089	-4.905	123.704	107.299	-8.259	-19.557	-13.493	-9.637
1599	1.599	-6.834	-3.17	22.955	-14.971	-14.94	-12.762	-10.019	-10.432
1600	1.6	-7.996	1.471	-42.61	-137.552	-9.009	-6.489	-9.624	-14.528
1601	1.601	-11.494	-20.096	-54.196	-376.181	-3.674	-4.639	-14.065	-12.609
1602	1.602	-6.28	-16.906	-151.844	-342.102	1.272	18.1	-9.996	-5.28
1603	1.603	-7.257	-2.705	-191.447	-186.987	24.036	8.727	-5.154	-10.147
1604	1.604	-9.787	4.912	-203.222	-102.554	36.402	-11.123	-9.8	-14.42
1605	1.605	-21.997	-6.655	-213.834	-77.009	55.251	1.519	-4.374	-10.387
1606	1.606	-41.366	-17.292	-183.884	-53.813	45.28	-33.627	-9.194	-13.916
1607	1.607	-23.587	-3.749	-49.199	-32.733	17.089	-28.721	-11.12	-14.547
1608	1.608	-21.289	-12.459	239.692	-13.595	20.82	12.437	-8.216	-9.168
1609	1.609	-23.45	-7.803	280.755	-31.149	51.876	-15.256	-6.861	-5.718
1610	1.61	-21.543	-3.514	17.681	-15.528	47.97	-20.296	-12.29	-11.753
1611	1.611	-12.86	-12.413	51.67	27.381	14.12	-33.822	-5.722	-14.121
1612	1.612	-14.436	-6.426	82.688	66.728	-8.489	-62.969	-11.727	-14.746
1613	1.613	-15.808	-16.123	-1.483	54.769	-20.71	-6.392	-10.961	-8.797
1614	1.614	-14.66	-22.531	24.313	21.937	-39.229	99.379	-12.906	-9.625
1615	1.615	-8.683	-21.406	1.496	11.489	-55.925	27.053	-10.986	-14.495
1616	1.616	-18.385	-20.462	-104.415	19.793	-96.422	-12.561	-10.431	-9.886
1617	1.617	-19.587	-13.636	-162.304	27.584	-68.606	-96.084	-11.81	-11.675
1618	1.618	-23.117	-7.554	-250.249	49.33	-23.131	-63.679	-10.49	-11.334
1619	1.619	-15.804	-11.577	-234.824	42.339	-4.949	-53.849	-9.367	-11.764
1620	1.62	-3.082	-18.173	-192.056	23.644	0.486	-27.36	-12.113	-12.976
1621	1.621	-4.879	-20.737	5.159	-15.548	-4.661	-19.651	-9.431	-14.974
1622	1.622	-22.355	-23.118	145.916	19.459	-0.363	16.937	-7.91	-13.101
1623	1.623	-20.096	-27.985	171.401	-21.652	11.884	23.318	-11.219	-13.355
1624	1.624	-18.021	-17.952	148.288	-71.129	0.577	17.143	-13.377	-10.695
1625	1.625	-12.27	-5.028	254.352	-9.909	-44.099	-32.818	-15.338	-10.361
1626	1.626	-17.563	0.12	119.742	-17.5	-74.417	0.528	-13.431	-6.149
1627	1.627	-19.182	-17.357	-38.053	-39.022	-24.379	18.543	-11.915	-5.62
1628	1.628	-17.897	-33.686	-17.224	-5.017	36.311	23.823	-7.498	-11.49
1629	1.629	-14.295	-14.593	-36.978	25.824	-4.208	-51.98	-9.464	-15.626
1630	1.63	-13.198	-17.178	-54.762	76.217	-11.436	-84.611	-12.393	-25.182
1631	1.631	-8.034	-33.505	-39.187	110.046	35.527	4.109	-11.069	-24.084
1632	1.632	-4.814	-21.993	-24.908	92.11	82.477	-6.296	-15.551	-18.145
1633	1.633	-9.716	9.864	-37.857	75.878	15.409	29.412	-17.324	-15.107
1634	1.634	-17.731	-3.732	-49.6	20.569	-83.059	-46.338	-9.421	-6.262
1635	1.635	-12.602	0.269	-147.515	57.778	-43.55	-95.66	-8.298	-12.32
1636	1.636	-13.673	-3.472	-147.594	10.795	-7.905	20.811	-14.523	-12.001
1637	1.637	-11.268	-20.512	-82.455	-62.899	-18.741	36.6	-4.875	-6.842
1638	1.638	-15.439	-42.405	-71.044	-131.762	-28.675	50.863	-11.298	-3.994
1639	1.639	-17.482	-39.718	-16.825	-140.519	-37.697	11.416	-14.812	-4.825
1640	1.64	-19.495	-16.549	131.338	-50.759	-29.674	-48.232	-9.615	-7.201
1641	1.641	-17.832	11.658	194.869	-62.466	-51.855	-59.099	-10.618	-15.188
1642	1.642	-14.438	15.277	-16.982	-203.591	-58.561	-69.013	-8.139	-24.924
1643	1.643	-10.082	-8.571	-101.602	-184.608	-64.63	-77.95	-10.496	-16.077
1644	1.644	-14.226	-5.493	-76.338	-97.352	-14.722	-53.608	-12.465	-14.967
1645	1.645	-12.957	-8.187	-6.888	13.712	32.097	-1.974	-9.215	-14.049
1646	1.646	-12.655	-15.719	98.743	56.536	74.639	-35.493	-3.829	-20.877
1647	1.647	-15.662	-13.424	-36.196	42.993	69.176	56.008	-7.358	-11.236
1648	1.648	-17.688	-32.61	-53.688	6.943	74.212	121.685	-1.4	-4.897
1649	1.649	-23.557	-30.113	-101.256	-47.726	69.81	133.381	-13.637	-1.453
1650	1.65	-12.997	-27.833	-87.016	-117.324	57.467	35.545	-11.932	-13.299
1651	1.651	-14.45	-8.733	57.641	-126.588	31.174	22.318	-10.423	-11.787
1652	1.652	-18.222	-16.363	230.828	-134.99	21.14	10.514	-11.809	-7.566
1653	1.653	-14.818	-9.472	67.735	-53.691	-25.845	43.033	-10.677	-19.401
1654	1.654	-9.689	-11.648	-81.071	0.474	-99.704	13.4	-11.864	-2.016
1655	1.655	-14.618	1.84	-100.528	30.051	-109.521	-13.336	-19.245	0.277
1656	1.656	-10.468	10.471	-83.403	38.775	-64.765	-37.725	-10.364	-1.885
1657	1.657	-16.193	-10.301	59.544	30.381	-7.845	-45.122	-6.91	-7.717
1658	1.658	-15.713	-30.101	117.228	67.064	-0.499	-25.186	-10.037	-12.974
1659	1.659	-21.804	-47.982	-5.12	73.338	-20.449	-43.333	-5.224	-11.454
1660	1.66	-19.564	-13.014	-84.43	54.864	-14.451	-37.872	-6.012	-7.22
1661	1.661	-17.707	2.054	-70.109	-6.279	1.974	-2.59	-8.353	-8.396
1662	1.662	-22.43	6.489	-109.562	34.249	-3.118	-62.11	-7.784	-4.913
1663	1.663	-27.93	-5.905	-49.912	130.751	-35.138	-86.452	-8.381	-5.88
1664	1.664	-21.43	-2.269	-39.289	222.989	-89.413	-34.784	-7.816	-20.577
1665	1.665	-17.245	-19.381	69.193	139.506	-96.859	-14.845	0.104	-18.438
1666	1.666	-5.112	-66.477	83.528	-23.306	-36.375	-8.855	-3.386	-8.753
1667	1.667	-6.929	-73.12	254.558	-0.003	-12.094	-25.321	-0.295	-13.959
1668	1.668	-11.652	-30.597	138.198	21.408	9.912	-91.014	-3.206	-12.397
1669	1.669	-7.457	8.064	32.209	2.538	16.486	43.243	-7.476	-11.029
1670	1.67	-3.824	13.042	-102.64	-84.904	46.879	139.402	-14.837	-2.105
1671	1.671	-5.019	8.569	-155.211	-132.549	41.475	86.966	-15.81	-5.562
1672	1.672	-6.027	-3.847	-266.309	-89.513	26.392	7.466	-20.069	-8.625
1673	1.673	-16.919	-7.544	-367.232	-181.777	3.564	-6.76	-11.168	-17.497
1674	1.674	-15.61	-17.61	-274.969	-265.243	-0.475	-125.107	-12.33	-16.306
1675	1.675	-9.265	-1.92	-95.835	-145.828	3.208	-13.762	-11.363	-19.363
1676	1.676	-15.292	-10.192	237.589	-98.043	-20.622	0.589	-8.456	-8.483
1677	1.677	-16.294	-2.602	282.924	-54.737	-17.566	-38.851	-4.192	-4.171
1678	1.678	-15.357	-9.579	324.045	11.083	-14.839	-3.216	-8.246	-0.443
1679	1.679	-23.313	0.999	61.157	-0.691	-7.221	-57.361	-13.068	-6.4
1680	1.68	-24.298	-4.849	-41.112	53.559	-4.872	-27.733	-12.473	-11.576
1681	1.681	-9.602	21.431	-196.268	102.946	1.536	-72.437	-9.553	-16.37
1682	1.682	-15.99	2.596	-337.22	76.186	7.4	-80.488	-9.153	-12.058
1683	1.683	-6.316	-21.227	-157.843	19.169	19.671	-87.779	-12.424	-14.322
1684	1.684	5.868	-11.896	98.187	-3.169	18.128	-27.111	-9.506	-13.67
1685	1.685	4.318	-20.134	200.365	3.029	-0.714	29.817	-11.412	-6.239
1686	1.686	0.06	-48.277	417.261	-27.619	-8.279	51.884	-17.185	-9.069
1687	1.687	-6.318	-29.418	163.645	-44.382	-10.582	18.516	-8.262	-18.677
1688	1.688	-14.623	-19.32	-143.249	0.965	-16.954	-48.521	-11.717	-12.209
1689	1.689	-30.669	8.952	-184.182	-29.572	-11.134	14.087	-12.66	-15.617
1690	1.69	-32.967	-2.239	-146.317	9.081	-9.381	6.01	-7.803	-12.453
1691	1.691	-18.04	-5.441	24.469	85.048	-14.001	13.37	-7.01	-9.486
1692	1.692	-16.075	-14.639	117.614	161.231	-15.349	6.828	-6.212	-10.2
1693	1.693	-28.233	-22.903	89.672	171.246	-19.004	12.866	-11.03	-14.205
1694	1.694	-17.157	-51.111	13.116	144.731	-22.461	7.472	-7.719	-13.549
1695	1.695	-18.467	-47.398	36.684	153.13	-21.42	2.496	-11.761	-10.187
1696	1.696	-12.033	-16.429	15.922	72.093	-12.412	-1.847	-4.763	-19.013
1697	1.697	-22.817	-12.393	-80.094	61.625	-8.811	52.415	-9.566	-10.041
1698	1.698	-35.729	-16.089	-238.013	12.535	-7.748	30.483	-8.759	-13.445
1699	1.699	-12.831	0.927	-174.813	-68.065	-10.582	24.043	-11.049	-10.274
1700	1.7	-3.478	10.208	-155.625	-230.756	2.625	-6.247	-9.107	-15.032
1701	1.701	-11.729	7.497	-172.69	-347.088	-3.165	-56.192	-16.457	-10.709
1702	1.702	-19.198	-0.028	66.54	-241.277	-15.376	-36.293	-13.553	-9.87
1703	1.703	-7.515	-16.227	237.801	-145.138	-26.445	-18.147	-11.028	-9.225
1704	1.704	-13.827	-5.48	21.307	-22.575	-13.555	-23.573	-13.342	-13.809
1705	1.705	-7.937	-3.5	49.162	120.791	-11.931	-28.596	-12.744	-4.829
1706	1.706	-13.079	-22.788	74.657	178.45	-10.475	-15.055	-9.435	-11.135
1707	1.707	-5.049	-15.199	-41.634	160.929	-14.761	-35.836	-7.659	-5.07
1708	1.708	-9.221	-8.191	21.627	145.145	-11.059	-32.22	-10.141	-4.036
1709	1.709	-15.514	-18.8	-74.921	73.17	-9.866	-42.292	-16.498	-4.942
1710	1.71	-14.268	-40.091	-92.68	-18.765	-6.757	-45.391	-13.964	-16.31
1711	1.711	-6.822	-48.415	-77.127	-54.298	-9.636	-59.517	-13.188	-24.189
1712	1.712	-5.754	-40.866	-62.984	-217.069	-3.602	-21.007	-11.249	-19.877
1713	1.713	-8.171	-15.081	81.626	-193.756	-9.198	62.172	-9.3	-18.663
1714	1.714	-12.137	15.923	-14.586	-45.325	-9.79	97.661	-9.855	-15.123
1715	1.715	-18.606	3.588	-102.154	-64.35	-10.418	21.748	-12.334	-14.118
1716	1.716	-10.56	-0.08	-86.263	-151.563	-9.861	-7.857	-10.928	-15.041
1717	1.717	-7.335	-3.378	-71.9	-294.503	-8.467	1.15	-7.985	-8.994
1718	1.718	-19.985	-6.485	-5.868	-198.147	-7.045	9.376	-1.952	-6.628
1719	1.719	-25.095	-3.735	77.673	29.592	-5.798	2.056	-6.198	-11.423
1720	1.72	-20.331	-31.906	110.221	60.585	-7.651	-4.35	-8.524	-13.319
1721	1.721	-15.954	-20.602	1.523	88.535	-10.271	-22.331	-9.084	-16.171
1722	1.722	-14.68	-23.846	131.37	113.959	-5.361	-38.674	-7.098	-9.173
1723	1.723	-15.73	-33.107	43.444	-2.364	-11.892	-33.629	-8.795	-6.245
1724	1.724	-14.664	-30.352	-4.638	-65.851	-7.615	-20.077	-9.141	-10.49
1725	1.725	-17.467	-43.109	-19.133	-123.457	-8.386	-24.217	-12.393	-11.249
1726	1.726	-13.107	-26.83	-58.569	-70.923	-6.451	-5.397	-9.446	-16.062
1727	1.727	-13.786	5.103	-46.438	40.478	-8.42	11.689	-10.555	-11.371
1728	1.728	-17.179	37.064	-35.335	54.894	-11.35	-10.161	-10.865	-7.266
1729	1.729	-13.798	24.65	-25.275	41.864	-10.019	-41.271	-9.23	-13.036
1730	1.73	-14.291	13.467	19.378	77.723	-10.431	-28.909	-13	-12.237
1731	1.731	-17.686	16.867	-21.442	131.986	-10.067	-17.665	-7.092	-14.15
1732	1.732	-13.13	-11.317	-29.063	122.017	-8.915	-14.379	-12.619	-9.484
1733	1.733	-11.289	-37.617	-35.965	184.418	-9.311	-17.457	-9.068	-14.879
1734	1.734	-19.12	-75.407	-29.962	176.034	-10.082	-20.143	-12.299	-11.38
1735	1.735	-13.017	-80.485	-35.033	64.585	-9.316	-17.546	-13.974	-11.952
1736	1.736	-18.146	-48.543	-110.301	48.381	-8.565	-15.104	-5.991	-7.87
1737	1.737	-19.034	-11.051	-120.651	-139.818	-10.139	-17.115	-7.099	-13.661
1738	1.738	-18.194	-6.063	-110.717	-114.66	-11.718	-3.497	-8.015	-8.044
1739	1.739	-20.454	-10.53	-66.538	-138.425	-8.654	-5.236	-5.063	-4.56
1740	1.74	-16.923	-31.256	55.216	-287.502	-8.294	-9.81	-2.495	-5.139
1741	1.741	-14.939	-12.587	72.451	-230.625	-2.323	-31.419	-8.052	-9.191
1742	1.742	-13.136	11.126	-7.066	-108.657	-10.286	-22.068	-4.507	-12.655
1743	1.743	-15.594	-4.553	-165.755	-60.955	-7.218	-2.28	-7.713	-17.095
1744	1.744	-15.156	3.851	-144.449	-17.348	-4.337	0.263	-9.359	-11.663
1745	1.745	-13.93	21.767	-48.116	-56.326	-5.135	-6.71	-14.101	-13.585
1746	1.746	-16.575	33.422	144.47	27.675	-2.832	-4.608	-13.43	-11.625
1747	1.747	-14.575	18.492	426.417	82.07	-9.42	5.04	-13.95	-12.198
1748	1.748	-19.357	-2.911	238.483	150.998	-5.168	13.782	-9.123	-5.221
1749	1.749	-18.725	-5.708	-68.964	106.122	-9.236	18.464	0.999	-11.984
1750	1.75	-12.651	-8.213	-275.409	114.168	-8.661	8.398	2.422	-9.451
1751	1.751	-18.191	-15.118	-312.998	121.513	-10.589	1.986	3.668	-8.662
1752	1.752	-11.552	-46.969	-278.937	101.662	-6.527	-4.083	-7.036	-8.058
1753	1.753	-8.989	-69.777	-123.659	59.461	-7.889	-20.181	-5.463	-14.044
1754	1.754	-12.999	-15.538	299.585	-1.005	-11.201	-55.237	-14.151	-16.346
1755	1.755	-14.887	-22.887	118.597	121.517	-13.34	-50.263	-17.419	-18.26
1756	1.756	-19.485	-2.997	63.703	139.177	-12.96	0.047	-20.271	-10.89
1757	1.757	-12.869	-21.253	313.648	-67.426	-7.152	-6.462	-15.143	-17.661
1758	1.758	-17.081	-26.718	358.958	-151.548	-9.481	-24.674	-12.337	-16.878
1759	1.759	-11.433	-1.587	152.731	-125.747	-7.544	-30.065	0.09	-6.227
1760	1.76	-13.338	21.192	40.083	-56.055	-10.83	-14.854	8.868	-10.479
1761	1.761	-16.594	17.022	-62.098	-35.185	-7.921	17.107	0.618	-11.648
1762	1.762	-15.979	-24.63	-92.996	-93.194	0.012	4.764	-9.631	-10.492
1763	1.763	-15.564	-30.061	-120.897	-111.192	-1.143	61.51	-18.74	-15.701
1764	1.764	-17.869	-35.044	-43.697	-31.99	-0.172	37.128	-24.88	-10.83
1765	1.765	-13.022	-12.113	-66.566	-219.86	-9.072	0.056	-28.037	-13.327
1766	1.766	-19.013	-24.413	-87.279	-296.664	-5.581	-74.066	-19.169	-9.27
1767	1.767	-16.678	-13.147	-144.581	-134.013	-10.8	-64.352	-10.91	-11.214
1768	1.768	-14.734	-16.473	-161.577	-70.863	-15.624	-37.738	2.931	-10.621
1769	1.769	-15.317	-25.808	-145.408	25.118	-14.838	-45.942	8.662	-7.698
1770	1.77	-14.749	-23.093	-73.041	77.648	-10.762	-23.973	-17.721	-13.483
1771	1.771	-13.403	-5.346	-7.264	61.609	-14.227	-4.148	-36.493	-2.821
1772	1.772	-14.755	-7.667	147.735	17.916	-17.505	1.738	-26.433	-4.177
1773	1.773	-12.621	-26.922	126.684	-22.302	-14.591	-3.79	-10.763	-3.015
1774	1.774	-13.783	-9.281	-8.007	-82.696	-6.645	-8.938	-8.067	-6.508
1775	1.775	-11.851	-7.026	-25.453	36.041	-5.467	-13.48	-10.604	-16.185
1776	1.776	-12.05	-0.732	-41.338	51.428	1.894	-9.512	-12.931	-25.077
1777	1.777	-10.116	-21.912	-27.083	94.634	-0.987	-5.907	-27.79	-16.767
1778	1.778	-10.901	15.241	-13.947	82.293	-3.487	-2.66	-33.481	-11.538
1779	1.779	-14.583	-40.181	-49.583	-48.504	0.594	19.156	-38.489	-10.55
1780	1.78	-14.974	-91.859	-17.067	108.907	-2.876	4.955	-30.239	-13.059
1781	1.781	-18.268	-31.345	-26.88	214.711	-12.92	-2.644	-8.244	-15.383
1782	1.782	-18.668	-6.986	-17.964	118.46	-11.543	-14.326	7.755	-13.451
1783	1.783	-16.739	29.865	-91.314	135.678	-17.909	-8.022	10.804	-8.798
1784	1.784	-13.272	23.149	-160.392	151.533	-14.409	-6.19	3.535	-3.375
1785	1.785	-13.678	-31.883	-133.672	79.724	-17.495	-4.507	15.22	-8.207
1786	1.786	-9.26	5.047	-93.028	-11.853	-18.451	-6.112	4.392	-10.141
1787	1.787	-8.714	11.659	18.019	48.196	-12.442	-7.486	10.07	-9.557
1788	1.788	-13.594	-6.461	256.628	167.701	-13.211	-3.91	4.832	-1.634
1789	1.789	-13.055	10.026	86.148	310.916	-9.729	-17.29	0.127	-7.631
1790	1.79	-13.672	55.51	-6.68	214.491	-6.443	-26.28	-1.295	-15.006
1791	1.791	-12.358	25.115	-34.584	-13.299	-8.187	-21.895	-7.716	-17.928
1792	1.792	-11.036	-58.135	-111.265	-478.418	-6.825	-20.728	-25.644	-11.946
1793	1.793	-13.98	-117.765	-134.433	-677.717	-11.285	-6.344	-33.054	-16.013
1794	1.794	-17.698	-128.614	-113.411	-617.343	-8.394	7.374	-25.968	-15.431
1795	1.795	-19.104	-39.81	21.269	-562.509	-7.055	9.133	-19.589	-20.077
1796	1.796	-16.246	43.612	38.767	-213.235	-7.462	-1.843	9.357	-11.195
1797	1.797	-17.452	97.862	118.524	104.279	-7.093	-23.412	55.202	-7.531
1798	1.798	-20.996	48.613	104.568	63.207	-6.724	-51.547	-11.902	-11.036
1799	1.799	-22.213	-32.003	38.851	-48.893	-7.898	-25.098	-20.783	-14.154
1800	1.8	-16.272	-64.494	3.026	-150.329	-8.694	-28.258	-28.922	-15.139
1801	1.801	-15.563	-74.495	-8.161	-181.134	-6.781	-18.921	-65.798	-17.67
1802	1.802	-13.31	-29.981	-38.067	-209.169	-10.486	-21.576	-112.516	-8.79
1803	1.803	-13.967	-54.597	-47.16	-132.479	-3.143	-8.797	-82.124	-14.821
1804	1.804	-15.971	-2.97	-39.051	77.103	-2.18	12.27	-65.592	-17.949
1805	1.805	-14.304	30.697	42.737	274.464	-3.157	-30.356	-70.463	-7.127
1806	1.806	-13.023	24.793	10.299	197.737	-9.17	-72.985	-83.779	-2.89
1807	1.807	-18.508	8.351	-19.317	127.978	-5.12	-0.807	-62.762	-6.582
1808	1.808	-16.646	-6.829	-10.254	64.136	-8.612	-30.436	-5.744	-7.773
1809	1.809	-18.667	6.629	-2.037	160.122	-9.205	-92.966	116.581	-8.779
1810	1.81	-21.648	27.309	-9.556	247.522	-8.651	-3.336	379.315	-7.836
1811	1.811	-18.234	-29.327	-29.777	263.384	-5.212	-15.153	191.827	-13.86
1812	1.812	-15.007	-37.4	-72.714	306.54	-8.555	17.404	157.768	-24.531
1813	1.813	-12.172	-59.478	-123.001	109.213	-10.732	86.515	64.665	-31.724
1814	1.814	-11.078	-66.058	-156.834	-87.661	-10.377	149.182	-19.701	-12.211
1815	1.815	-16.95	-60.112	-187.468	-61.87	-13.118	108.669	-45.208	7.504
1816	1.816	-16.25	-21.412	-104.484	7.765	-11.601	27.262	-21.911	4.954
1817	1.817	-12.844	34.164	-92.91	113.603	-16.091	-27.058	-0.828	-11.327
1818	1.818	-14.864	26.765	69.61	94.519	-11.487	-36.996	-19.981	-17.732
1819	1.819	-10.881	-20.037	185.733	6.976	-10.948	-28.117	-37.252	-19.681
1820	1.82	-10.571	10.298	291.437	181.547	-16.798	-19.931	-84.719	-17.951
1821	1.821	-17.988	-28.409	272.18	390.991	-11.23	-27.204	-70.478	-3.65
1822	1.822	-19.024	47.345	79.607	418.829	-7.783	-33.748	-57.815	-1.735
1823	1.823	-16.187	79.964	2.878	239.393	-12.46	-15.488	-46.971	3.474
1824	1.824	-13.731	-8.829	-20.296	29.852	-11.908	-20.905	-37.069	-10.868
1825	1.825	-16.117	3.004	-41.48	-166.821	-4.952	-15.903	-47.669	-20.561
1826	1.826	-16.761	-138.099	-22.415	-499.619	-15.797	-20.396	-74.945	-4.708
1827	1.827	-11.787	-149.895	-39.933	-907.872	-11.168	-32.192	-116.139	-15.385
1828	1.828	-19.199	-53.779	-24.138	-412.815	-12.575	-36.37	-168.35	-25.087
1829	1.829	-18.302	33.565	-38.521	52.771	-8.981	-32.82	-202.335	-16.405
1830	1.83	-19.149	49.306	-51.753	-7.502	-12.518	-29.624	-160.221	-8.489
1831	1.831	-15.147	6.01	-43.657	7.197	-13.507	-1.281	-119.657	-9.278
1832	1.832	-17.149	45.483	-31.887	62.407	-10.624	10.15	-103.553	-16.436
1833	1.833	-9.874	33.691	-42.763	-87.452	-6.37	20.326	-28.056	-15.271
1834	1.834	-14.777	-42.064	-32.977	-405.145	-4.051	-20.285	134.524	-14.116
1835	1.835	-1.687	-51.782	-24.203	-528.779	-4.638	-14.947	297.21	-11.005
1836	1.836	-7.556	-60.661	-32.396	-341.147	-4.064	-40.071	191.378	-10.041
1837	1.837	-5.875	-52.644	-39.743	-102.783	-3.512	28.617	56.62	-4.041
1838	1.838	-7.483	-15.756	-33.065	52.067	-1.032	117.376	73.963	-12.939
1839	1.839	-14.703	4.254	-26.794	249.19	1.233	128.976	58.068	5.073
1840	1.84	-11.085	-1.863	-21.318	120.887	-3.673	74.829	14.66	-2.486
1841	1.841	-17.145	25.6	-26.39	97.597	-9.718	-14.151	-77.918	-9.471
1842	1.842	-11.98	20.463	-22.005	118.666	-4.128	-193.221	-114.087	-24.39
1843	1.843	-14.939	-11.625	-18.057	175.864	-2.207	-218.716	-82.062	-26.321
1844	1.844	-8.999	0.601	-21.837	262.868	-0.319	-56.088	26.182	-17.61
1845	1.845	-16.416	-25.785	-18.606	405.776	-2.129	-77.303	69.114	-3.292
1846	1.846	-19.379	-63.488	-15.43	232.262	-5.701	-96.582	3.152	-9.109
1847	1.847	-6.273	-98.641	-12.647	-116.9	-13.153	-79.056	-56.619	-3.869
1848	1.848	-16.003	-85.01	-4.992	-366.5	-14.202	-63.084	-24.314	-2.3
1849	1.849	-14.315	-22.523	-7.238	-502.465	-11.351	-48.792	5.076	-12.349
1850	1.85	-6.431	93.888	-9.383	34.154	-10.587	16.871	-75.786	-13.513
1851	1.851	-10.733	109.657	-15.258	107.276	-8.222	4.925	-86.946	-7.513
1852	1.852	-4.395	95.231	-13.601	173.867	-18.998	37.402	1.6	-2.274
1853	1.853	-12.758	-75.914	-5.769	-6.978	-23.592	47.087	-58.188	-9.025
1854	1.854	-13.772	-192.228	-7.228	-171.387	-19.299	38.036	-112.54	-22.174
1855	1.855	-18.655	-86.34	-6.151	-21.109	-15.585	46.273	-142.402	-16.364
1856	1.856	-26.624	9.91	-9.657	115.511	-12.054	39.145	-169.315	-14.614
1857	1.857	-14.842	62.351	-17.07	157.019	-12.976	32.733	-128.736	-6.667
1858	1.858	-10.227	46.458	-8.258	-30.451	-10.028	14.737	-17.593	0.499
1859	1.859	-14.502	3.308	-9.499	-64.377	1.428	-23.855	62.047	-5.881
1860	1.86	-23.427	-62.473	-8.608	-33.298	9.381	21.629	-38.838	-11.876
1861	1.861	-29.45	-50.697	-13.533	-5.077	13.652	-8.74	132.5	-10.904
1862	1.862	-22.107	-18.319	-12.856	-81.738	7.244	-3.282	248.861	-6.067
1863	1.863	-21.147	-28.284	-5.626	-244.399	-10.796	-78.843	15.872	-10.325
1864	1.864	-21.928	16.333	-8.664	-53.941	-13.372	-67.695	-15.326	-14.386
1865	1.865	-11.284	-8.137	-20.214	73.777	-20.381	-37.739	-43.55	-7.773
1866	1.866	-12.651	-45.201	-12.392	50.07	-9.718	78.937	33.325	-13.725
1867	1.867	-6.271	28.687	-16.648	113.078	-11.595	31.326	10.327	-19.311
1868	1.868	-9.758	-40.37	-28.437	247.29	-13.274	16.923	-95.31	-21.235
1869	1.869	-14.975	22.107	-4.481	474.332	-8.572	-49.05	-75.936	-17.95
1870	1.87	-23.864	-18.586	19.53	194.59	-4.269	-37.427	81.838	-15.043
1871	1.871	-17.846	-70.315	-2.119	156.572	-13.147	16.662	357.514	-7.104
1872	1.872	-18.799	-76.933	-4.712	-82.257	-16.607	-12.987	620.743	-13.085
1873	1.873	-21.681	-21.915	-12.365	-175.253	-13.481	31.671	450.739	-9.977
1874	1.874	-17.39	0.158	-10.234	-542.087	-20.217	39.883	172.208	-16.73
1875	1.875	-15.022	33.531	-12.577	-292.881	-19.408	32.739	-14.967	-20.984
1876	1.876	-19.815	3.067	-10.854	-248.488	-7.212	-13.89	-48.563	-8.797
1877	1.877	-16.484	41.546	-12.769	-125.931	15.634	77.904	-79.209	-7.048
1878	1.878	-7.535	96.874	-8.311	-89.632	31.343	64.96	-107.169	-2.405
1879	1.879	-8.651	30.069	-18.532	12.07	0.232	29.566	-132.581	-9.584
1880	1.88	-16.926	3.459	-17.535	43.125	-28.755	-132.846	-109.026	-13.266
1881	1.881	-13.788	-53.375	-16.528	15.183	-32.393	-202.158	-172	-26.429
1882	1.882	-2.904	-46.027	-2.728	143.304	-35.641	-95.962	-267.626	-21.205
1883	1.883	-12.928	-92.848	-8.642	-19.518	-32.494	-153.439	-214.552	-6.882
1884	1.884	-6.49	-123.192	3.45	1.302	-18.308	109.138	-261.469	-20.423
1885	1.885	-12.445	-40.036	-1.273	19.924	-15.737	-3.568	-274.915	-8.227
1886	1.886	-11.417	91.114	-11.395	71.937	5.406	30.754	-155.492	-12.881
1887	1.887	-12.326	38.639	-5.068	24.241	13.76	61.935	-107.136	-14.237
1888	1.888	-16.527	-104.609	-15.957	10.226	26.573	146.453	-121.012	-15.378
1889	1.889	-14.149	68.558	-8.832	129.255	28.933	-84.288	76.773	0.306
1890	1.89	-12.159	138.218	-10.017	-108.774	5.544	70.693	217.951	-1.835
1891	1.891	-11.52	-10.025	-8.867	-279.048	-16.295	-14.037	243.863	-3.804
1892	1.892	-13.208	-29.2	-9.84	-123.866	-18.982	-91.093	127.858	-15.986
1893	1.893	-11.794	-46.667	-12.743	-95.601	4.254	71.076	-20.068	-14.424
1894	1.894	-10.382	-94.31	-10.219	-18.356	19.947	49.769	-77.389	-7.245
1895	1.895	-11.482	-80.019	-22.399	144.845	28.286	30.539	-94.307	-3.539
1896	1.896	-13.36	-40.613	-17.157	208.761	25.782	-162.341	-46.189	-16.67
1897	1.897	-12.144	-28.901	-12.482	151.15	4.711	-137.027	26.395	-18.393
1898	1.898	-12.266	3.498	-28.322	168.28	-20.817	-20.894	-12.888	-13.741
1899	1.899	-13.558	-6.427	-17.638	120.246	-51.741	84.765	-48.248	-0.758
1900	1.9	-11.56	-15.313	-7.928	18.779	-80.706	65.85	93.235	-5.972
1901	1.901	-7.815	-7.065	-6.154	-178.494	-76.968	-21.057	35.926	-16.995
1902	1.902	-11.238	0.391	-10.773	-206.322	-53.104	90.737	-51.378	-15.629
1903	1.903	-7.883	-60.14	-9.384	-231.566	-24.813	47.958	-3.754	-9.233
1904	1.904	-10.734	-35.876	-13.025	-68.729	-21.098	-149.257	97.222	-5.752
1905	1.905	-16.679	-43.412	-9.512	-47.5	-24.351	-233.443	57.615	-2.662
1906	1.906	-22.631	3.368	-12.574	48.955	-21.248	-156.391	-49.924	-5.566
1907	1.907	-18.52	-2.594	-9.642	-38.26	-12.972	-86.476	-93.201	-6.346
1908	1.908	-23.302	-41.228	-12.134	-22.195	-5.437	-22.724	-53.659	-10.425
1909	1.909	-15.883	-36.174	-9.779	21.047	10.852	35.254	6.129	-9.846
1910	1.91	-14.858	14.143	-9.166	-18.373	13.031	87.98	38.851	-10.436
1911	1.911	-19.063	47.546	-12.427	-77.892	38.241	40.556	9.323	-11.043
1912	1.912	-16.684	4.923	-11.819	-45.278	41.599	-2.519	-17.267	-16.891
1913	1.913	-13.134	-11.522	-17.604	-15.641	44.744	-120.839	104.962	-19.238
1914	1.914	-17.707	-6.498	-15.252	28.994	19.22	-104.97	-17.67	-25.829
1915	1.915	-9.891	16.367	-15.804	118.735	-32.232	-4.026	-161.025	-21.606
1916	1.916	-12.904	-4.347	-21.789	130.783	-54.258	61.529	-218.861	-9.449
1917	1.917	-11.846	-30.676	-9.567	163.609	-47.643	73.115	-131.52	-11.21
1918	1.918	-21.433	7.11	-11.287	134.274	-29.431	127.228	-84.151	-3.285
1919	1.919	-20.191	-18.069	-12.819	125.663	-12.989	117.698	-70.186	-10.434
1920	1.92	-21.28	4.787	-11.43	36.508	2.104	37.191	-83.758	-9.273
1921	1.921	-20.245	-41.074	-12.543	-94.414	6.553	-16.787	-119.679	-10.438
1922	1.922	-21.134	-59.281	-11.36	-216.769	2.451	-6.667	-108.977	-7.353
1923	1.923	-25.313	-9.378	-6.11	-201.042	-8.826	-87.163	-79.39	-14.162
1924	1.924	-27.559	10.598	-1.259	-42.313	-5.585	-162.807	-34.986	-11.677
1925	1.925	-23.995	-7.513	-10.923	63.201	22.639	-113.343	53.984	-10.919
1926	1.926	-16.552	20.259	-17.292	82.348	3.896	-122.268	160.591	-10.359
1927	1.927	-15.506	25.365	-8.95	64.962	-13.091	-65.448	289.863	-10.939
1928	1.928	-16.206	-34.15	-12.034	-46	-22.346	-43.399	201.641	-3.209
1929	1.929	-13.807	-74.683	-7.178	-117.778	-13.978	-117.376	25.973	-8.446
1930	1.93	-7.155	-37.687	-13.166	-156.826	-11.44	-87.908	-44.422	-5.553
1931	1.931	-7.869	-17.739	-10.821	-25.19	-13.775	-25.721	-23.982	-9.847
1932	1.932	-3.742	-11.766	-12.73	62.705	-15.916	96.042	-43.786	-17.265
1933	1.933	-8.522	-50.496	-15.985	110.777	-17.853	253.408	-27.03	-18.278
1934	1.934	-7.9	-15.314	-16.543	125.4	-12.598	189.777	-75.156	-14.037
1935	1.935	-11.924	-10.886	-17.867	33.58	-7.895	-98.88	-89.956	-1.866
1936	1.936	-16.728	-31.528	-13.39	-25.717	2.221	-57.678	-24.563	-10.559
1937	1.937	-13.409	-5.025	-16.278	-123.109	-6.61	54.948	82.624	-24.877
1938	1.938	-15.124	26.048	-14.911	-214.961	-5.382	225.417	96.78	-19.072
1939	1.939	-17.615	5.34	-12.588	-83.501	-0.108	132.516	109.799	7.237
1940	1.94	-16.228	-13.276	-12.958	74.334	-9.01	273.182	-21.371	10.908
1941	1.941	-15.045	10.712	-15.658	53.311	-7.883	42.379	-38.689	-33.811
1942	1.942	-14.629	20.027	-11.394	-4.394	1.757	197.173	-54.507	-39.803
1943	1.943	-13.448	-22.536	-11.003	-161.755	-4.651	-113.103	-40.286	-34.378
1944	1.944	-12.655	-16.515	-13.328	-140.451	-5.804	-71.966	-79.999	-29.35
1945	1.945	-13.41	-0.069	-11.197	-82.497	-6.75	115.721	-68.449	-15.796
1946	1.946	-12.622	-5.065	-16.425	40.393	-19.508	13.484	-36.157	-11.73
1947	1.947	-15.898	-0.521	-11.585	56.635	-17.75	-17.741	72.275	-0.523
1948	1.948	-15.5	-21.128	-13.519	42.572	-32.085	10.079	29.049	-10.592
1949	1.949	-13.557	-24.664	-10.621	55.945	-41.78	-323.438	-89.493	-13.681
1950	1.95	-12.394	-34.601	-10.231	20.464	-29.635	-459.689	-105.484	-10.956
1951	1.951	-10.266	-31.383	-8.871	-33.713	-21.752	-336.213	53.41	-8.424
1952	1.952	-11.614	-17.122	-12.93	-63.473	-5.906	-148.7	201.61	-6.09
1953	1.953	-8.511	-9.437	-8.09	-18.892	-8.021	21.752	143.845	-3.957
1954	1.954	-12.171	-11.674	-6.159	-141.103	-2.158	-9.363	126.422	-9.747
1955	1.955	-9.836	-9.422	-10.226	-88.575	24.213	-37.716	78.875	-7.985
1956	1.956	-13.884	-11.241	-9.838	22.806	58.307	-63.639	35.711	-3.324
1957	1.957	-11.334	-12.822	-10.237	66.129	17.113	-87.156	-82.84	6.747
1958	1.958	-16.712	-1.637	-10.628	0.409	-21.576	-108.423	-98.81	-5.06
1959	1.959	-13.194	-23.206	-11.789	12.294	-26.57	-89.352	-84.522	-6.598
1960	1.96	-15.094	-1.225	-9.075	23.238	-22.058	33.04	-71.339	0.566
1961	1.961	-19.137	-9.387	-11.974	33.165	-34.393	80.497	-11.695	9.445
1962	1.962	-18.748	-21.979	-5.983	42.062	-23.12	37.219	-0.841	-6.25
1963	1.963	-20.101	-14.869	-10.248	33.964	-13.038	76.62	-30.463	-21.152
1964	1.964	-21.269	-12.597	-12.579	26.655	-16.109	136.098	-57.06	-3.721
1965	1.965	-19.355	-6.645	-9.102	20.149	-24.429	255.228	-65.142	-1.393
1966	1.966	-25.18	-25.826	-15.111	-71.275	-11.683	238.939	-43.095	-20.558
1967	1.967	-19.592	-18.15	-11.061	-5.402	-0.104	21.933	3.719	-28.14
1968	1.968	-16.124	-11.118	-13	30.246	19.038	-319.181	9.822	-39.795
1969	1.969	-14.2	-0.446	-11.072	-23.981	11.494	-183.196	59.877	-20.652
1970	1.97	-15.948	-21.798	-10.501	-152.379	9.189	-141.745	53.424	-13.112
1971	1.971	-19.447	-30.193	-10.125	-65.1	24.103	-104.1	23.193	-1.502
1972	1.972	-19.087	-7.124	-17.491	14.143	26.029	-70.209	-15.333	9.157
1973	1.973	-17.963	-16.592	-12.283	-0.539	17.276	-39.392	-40.269	3.384
1974	1.974	-16.837	-30.792	-11.331	-13.983	-6.585	44.674	-35.552	-15.931
1975	1.975	-22.68	-23.119	-17.342	-2.297	-51.335	121.381	-39.307	-13.373
1976	1.976	-15.36	-29.749	-16.592	51.869	-45.334	98.37	-57.752	-20.287
1977	1.977	-10.555	-19.002	-11.783	-56.731	-17.667	77.458	-67.448	-9.587
1978	1.978	-9.804	-9.359	-13.743	-71.131	-22.728	58.535	-63.938	-7.604
1979	1.979	-10.618	-10.923	-14.351	-5.507	-27.242	76.096	-26.707	-16.265
1980	1.98	-10.051	-18.773	-21.341	6.098	-14.909	91.871	-21.587	1.194
1981	1.981	-11.982	-17.375	-20.399	-26.617	-11.273	77.537	-25.98	12.837
1982	1.982	-5.414	-0.379	-16.173	2.914	-14.59	11.877	-13.491	-2.055
1983	1.983	-4.66	-7.49	-12.135	-5.998	-30.298	-23.485	-24.646	-15.619
1984	1.984	-3.924	-18.385	-12.747	2.139	-33.058	-34.011	-21.275	-20.863
1985	1.985	-8.801	-12.736	-14.715	-5.239	-20.367	-43.679	-18.152	-38.301
1986	1.986	-8.254	-21.612	-14.159	-11.955	-18.13	-34.794	-26.449	-26.697
1987	1.987	-11.192	-13.755	-8.372	-6.133	-11.803	-10.371	-3.192	-20.309
1988	1.988	-14.699	-20.809	-7.628	-11.785	5.56	-2.911	-6.247	-10.653
1989	1.989	-20.142	-19.459	-17.139	3.046	31.235	-9.265	-8.893	-5.433
1990	1.99	-12.231	-15.783	-10.77	7.404	27.858	8.989	8.964	-3.862
1991	1.991	-19.619	-8.262	-9.636	3.378	5.879	14.522	11.208	-25.523
1992	1.992	-14.796	-7.121	-8.683	-15.387	-8.34	-20.81	8.991	-28.648
1993	1.993	-15.592	-16.612	-7.734	-12.161	-15.955	-34.368	3.111	-14.554
1994	1.994	-16.393	-12.91	-10.267	-15.422	-18.354	-97.206	-2.172	-17.081
1995	1.995	-15.856	-14.067	-14.342	-12.818	-12.048	-88.566	-13.289	-10.134
1996	1.996	-17.847	-19.342	-12.411	-10.325	-21.802	-31.685	-20.527	-3.771
1997	1.997	-16.16	-10.348	-9.139	-12.541	-13.165	5.078	-11.655	-13.439
1998	1.998	-14.855	-18.634	-13.218	-10.315	-24.279	105.757	-5.608	-18.613
[truncated: 5,877 more rows]
