# Supplementary material for: Associations between lower-limb muscle activation and knee flexion in post-stroke individuals: A study on the stance-to-swing phases of gait
Source: PLoS One. 2017 Sep 8;12(9):e0183865. doi: 10.1371/journal.pone.0183865 (PMC5590852; doi:10.1371/journal.pone.0183865)
Supplement: S1 Dataset — (ZIP) [file pone.0183865.s001.zip › S1_Dataset/Healthy group/7/4/emg.csv]

Frame	Time	EMG Signal 1	EMG Signal 2	EMG Signal 3	EMG Signal 4	EMG Signal 5	EMG Signal 6	EMG Signal 7	EMG Signal 8
0	0	56.001	52.29	50.124	33.448	31.218	46.09	13.296	55.179
1	0.001	55.5	48.651	54.847	44.33	28.604	39.537	18.23	55.001
2	0.002	48.427	39.989	41.392	35.481	30.636	33.176	22.575	29.279
3	0.003	51.422	38.876	47.291	22.968	32.291	23.728	26.341	37.427
4	0.004	56.94	46.29	32.303	26.916	31.826	33.834	19.654	38.617
5	0.005	42.731	45.195	46.166	26.803	27.877	33.692	22.449	28.398
6	0.006	51.377	41.791	42.052	20.305	32.042	27.752	24.863	29.029
7	0.007	50.367	44.804	38.146	28.536	37.189	24.928	26.901	29.489
8	0.008	44.349	45.521	30.975	38.526	31.54	26.763	21.989	25.527
9	0.009	40.872	31.956	27.51	35.189	22.817	28.235	-1.486	25.64
10	0.01	33.368	34.472	29.874	29.149	22.434	25.657	-0.373	29.065
11	0.011	28.212	33.727	31.687	44.436	23.604	19.811	-4.47	19.345
12	0.012	26.768	30.502	31.017	21.637	16.657	22.32	-17.642	24.752
13	0.013	20.524	24.996	28.252	17.25	5.885	21.378	-34.082	21.877
14	0.014	16.453	28.239	27.455	18.109	11.019	16.596	-6.565	14.194
15	0.015	16.294	17.387	19.729	9.529	18.104	14.541	54.464	17.768
16	0.016	14.83	18.969	5.855	35.622	7.205	14.459	26.304	22.922
17	0.017	17.668	16.158	12.925	15.294	2.335	10.729	16.753	18.827
18	0.018	16.302	11.443	12.876	-10.035	2.348	15.162	82.123	18.058
19	0.019	19.823	7.16	9.966	-20.788	-1.878	11.504	54.06	11.721
20	0.02	18.559	-1.9	9.617	3.334	3.787	13.688	12.09	13.557
21	0.021	9.421	11.145	9.312	39.69	14.132	7.789	3.448	5.564
22	0.022	0.913	15.915	4.804	33.3	14.643	5.988	8.793	12.134
23	0.023	-1.533	12.41	4.414	18.418	3.589	6.171	1.608	3.46
24	0.024	5.757	16.135	3.884	13.082	3.797	3.687	5.858	8.958
25	0.025	0.719	3.671	4.95	8.201	6.362	5.498	-0.366	5.214
26	0.026	0.193	-1.969	10.332	10.328	2.374	4.842	2.964	1.716
27	0.027	1.67	3.088	-0.497	12.325	2.493	2.681	-2.144	2.516
28	0.028	2.815	0.678	4.792	-14.297	4.205	0.95	0.543	-4.561
29	0.029	-0.815	-12.335	2.589	-5.258	4.212	0.807	2.873	0.023
30	0.03	-2.642	-5.546	-3.619	3.057	-4.448	-3.161	-1.231	-0.36
31	0.031	-3.236	-2.368	0.29	-0.574	-8.226	1.238	-4.938	-4.574
32	0.032	-1.453	5.514	-3.104	-14.235	-4.035	2.392	-8.371	-1.384
33	0.033	-2.893	-6.289	-6.253	-17.391	-2.134	-5.704	-6.922	-7.07
34	0.034	0.562	-11.445	-8.97	-20.271	-3.485	-5.43	-5.621	-11.147
35	0.035	-2.116	-3.386	-5.051	-22.907	-4.612	-17.499	-4.468	-5.296
36	0.036	-6.465	-3.007	-9.791	-18.341	-3.178	-7.068	-6.927	-3.458
37	0.037	-7.666	-6.833	-10.027	4.841	4.103	-8.987	-2.948	-4.857
38	0.038	-7.251	1.396	-10.987	0.972	11.038	-8.349	12.337	-3.5
39	0.039	-7.551	-10.064	-8.611	-8.848	-2.119	-12.314	13.941	-3.456
40	0.04	-13.99	-11.987	-12.765	-12.052	-18.352	-7.526	-0.079	-11.686
41	0.041	-8.957	-11.341	-10.876	5.309	-16.558	-6.96	-12.704	-11.17
42	0.042	-17.418	-8.322	-16.103	16.532	-18.8	-13.322	-36.894	-14.491
43	0.043	-14.79	-11.838	-9.088	-11.489	-17.341	-8.027	-20.211	-8.852
44	0.044	-18.113	-5.433	-8.421	-8.125	-12.962	-13.147	-11.249	-11.494
45	0.045	-14.225	-3.241	-11.195	-25.455	-6.023	-4.685	-3.163	-13.703
46	0.046	-16.866	-15.71	-12.187	-16.395	-12.596	-10.9	35.216	-7.934
47	0.047	-9.202	-21.16	-10.424	-2.463	-11.591	-10.116	7.37	-10.465
48	0.048	-12.524	-29.282	-7.274	-10.182	-8.621	-7.362	-8.076	-15.479
49	0.049	-15.604	-19.371	-11.443	-7.987	-7.751	-6.708	-12.863	-12.331
50	0.05	-14.969	-10.579	-5.711	-5.947	-8.598	-7.576	-9.118	-13.025
51	0.051	-17.299	-14.038	-13.019	-11.754	-6.274	-4.087	-5.698	-11.659
52	0.052	-13.817	-8.789	-8.132	-16.951	-11.121	-8.727	-9.145	-8.362
53	0.053	-11.896	-11.685	-10.615	-18.486	-11.731	-9.314	-6.176	-9.531
54	0.054	-11.324	-5.679	-12.9	-11.341	-2.842	-8.939	-3.603	-8.368
55	0.055	-12.677	-4.882	-16.36	-2.429	14.181	-5.645	-6.241	-7.971
56	0.056	-13.066	-15.685	-11.676	-8.394	7.2	-10.474	-8.693	-12.808
57	0.057	-13.452	-17.193	-14.55	-9.337	-16.226	-8.533	-15.132	-20.741
58	0.058	-12.297	-27.23	-17.034	-14.15	-19.328	-12.59	-17.087	-11.047
59	0.059	-18.116	-15.397	-13.723	-0.964	-16.636	-7.741	-11.853	-9.876
60	0.06	-12.523	-13.836	-13.321	-14.485	-3.882	-7.149	-10.297	-1.539
61	0.061	-13.134	-15.172	-13.691	-23.176	3.063	-13.719	-11.604	-6.749
62	0.062	-12.578	-18.824	-13.288	-18.501	-16.117	-17.974	-12.751	-15.644
63	0.063	-16.653	-17.644	-11.14	-8.412	-23.686	-17.19	-13.963	-12.14
64	0.064	-14.153	-10.282	-10.934	-17.321	-12.098	-6.346	-19.179	-11.156
65	0.065	-17.453	-15.11	-15.178	-13.832	-1.466	-10.982	-18.149	-8.236
66	0.066	-14.559	-23.044	-14.591	-4.145	-3.404	-6.721	-17.324	-10.733
67	0.067	-17.273	-9.109	-13.236	-0.444	-15.603	-7.88	-13.299	-8.387
68	0.068	-14.571	-7.165	-9.935	-18.444	-4.585	-9.04	-19.922	-11.856
69	0.069	-14.769	-15.865	-10.308	-15.921	2.559	-8.06	-13.859	-13.774
70	0.07	-18.643	-7.915	-6.624	-13.606	-1.144	-12.894	-17.888	-10.856
71	0.071	-11.68	-3.655	-13.003	1.305	-4.64	-8.626	-28.718	-14.325
72	0.072	-16.535	0.032	-15.507	14.897	-14.319	-14.231	-33.377	-11.996
73	0.073	-15.785	-13.112	-16.276	-4.434	-15.491	-13.642	-11.73	-10.819
74	0.074	-13.482	-21.807	-12.784	-22.223	-12.03	-8.995	35.268	-9.652
75	0.075	-14.064	-13.853	-16.063	-15.226	-4.697	-13.058	1.768	-13.897
76	0.076	-18.716	-9.588	-10.636	-25.853	-9.545	-12.674	-28.624	-6.917
77	0.077	-12.14	-26.615	-11.203	-4.557	-15.558	-11.32	-34.047	-13.678
78	0.078	-12.907	-10.34	-13.134	-7.261	-13.236	-7.26	-18.915	-12.898
79	0.079	-12.129	-12.458	-17.193	-9.796	-15.162	-8.612	49.846	-23.539
80	0.08	-18.707	-18.273	-15.835	-12.121	-18.445	-9.965	59.765	-13.463
81	0.081	-12.704	-16.53	-12.551	-1.467	-13.019	-9.58	15.101	-12.291
82	0.082	-15.025	-11.877	-11.388	-7.267	-8.188	-6.873	6.954	5.709
83	0.083	-11.533	-19.027	-5.39	-33.594	-8.772	-10.362	-0.402	-7.052
84	0.084	-10.951	-15.347	-9.652	-29.942	-3.357	-9.211	-6.961	-14.008
85	0.085	-18.691	-16.509	-8.881	-19.887	-11.312	-15.217	-25.12	-16.131
86	0.086	-11.341	-13.402	-10.811	-10.601	-14.447	-9.233	-30.521	-18.057
87	0.087	-18.127	-12.427	-11.394	-7.889	-17.379	-8.467	-55.67	-16.296
88	0.088	-17.359	-9.9	-8.487	-10.376	-14.868	-9.054	-60.083	-11.638
89	0.089	-15.046	-10.657	-11.968	-3.377	-2.679	-12.354	-55.962	-12.973
90	0.09	-13.113	-11.233	-8.677	-9.732	-0.958	-8.297	-44.683	-6.566
91	0.091	-11.19	-11.812	-9.837	-19.399	0.56	-9.656	-41.38	-0.563
92	0.092	-16.611	-7.751	-13.508	-17.638	4.8	-15.082	-32.088	-14.488
93	0.093	-13.139	-11.239	-10.22	-9.686	11.178	-13.155	-12.36	-12.541
94	0.094	-13.722	-9.897	-12.347	9.066	-4.503	-12.575	-50.862	-17.753
95	0.095	-15.463	-12.81	-11.961	-19.22	-10.891	-9.679	-89.551	-19.29
96	0.096	-16.816	-18.812	-16.995	-15.577	-12.824	-8.322	-13.853	-6.311
97	0.097	-17.199	-14.568	-13.711	-5.525	-14.576	-11.614	148.957	-4.553
98	0.098	-20.094	-10.518	-13.129	-14.811	-16.136	-10.457	125.756	-6.086
99	0.099	-16.414	-14.005	-10.617	-17.534	-14.783	-7.747	104.667	-4.719
100	0.1	-13.121	-20.001	-15.075	-9.981	-11.106	-8.136	85.524	-13.611
101	0.101	-17.182	-19.213	-14.505	-21.591	-2.783	-11.617	-1.917	-10.116
102	0.102	-9.246	-8.358	-11.032	-10.981	13.286	-6.198	-17.748	-15.331
103	0.103	-10.409	-6.804	-10.658	6.406	-2.962	-5.623	-3.389	-12.418
104	0.104	-15.628	-13.965	-9.513	-9.853	-9.335	-10.269	-16.509	-16.666
105	0.105	-20.461	-22.854	-12.232	-24.744	-7.386	-13.18	-4.679	-12.595
106	0.106	-14.461	-26.306	-8.761	-15.047	-9.12	-12.797	-58.895	-9.104
107	0.107	-10.396	-10.239	-15.351	-6.33	-10.669	-13.191	-68.786	-19.159
108	0.108	-9.811	-12.554	-10.526	-1.684	-6.418	-12.812	-77.693	-11.997
109	0.109	-7.874	-10.432	-8.022	-5.947	-12.807	-10.888	-69.574	-13.153
110	0.11	-4.969	-12.359	-8.809	-4.782	-9.32	-10.504	-76.93	-9.665
111	0.111	-12.892	-17.572	-8.232	-8.269	-10.273	-8.378	-30.092	-8.699
112	0.112	-21.206	-12.914	-12.887	-20.072	-13.165	-11.096	24.859	-13.527
113	0.113	-18.101	-8.633	-9.988	3.732	-15.687	-8.397	-26.808	-11.024
114	0.114	-21.001	-7.457	-13.484	-6.319	-16.462	-13.24	-33.387	-15.09
115	0.115	-16.729	-8.588	-13.109	-15.595	-17.042	-8.399	21.565	-11.611
116	0.116	-17.498	-7.6	-16.025	-7.269	-17.613	-7.812	58.541	-11.03
117	0.117	-10.909	-14.366	-16.423	-4.743	-12.196	-8.397	38.634	-6.962
118	0.118	-13.416	-16.859	-16.825	-25.824	-5.635	-13.241	-16.321	-10.45
119	0.119	-11.08	-20.893	-11.993	-11.71	0.364	-8.594	-23.647	-12.779
120	0.12	-11.651	-12.929	-11.426	-4.171	-5.241	-12.664	-30.171	-9.882
121	0.121	-8.351	-7.681	-14.744	-11.149	-7.185	-13.061	-11.907	-8.736
122	0.122	-7.752	-10.558	-11.87	-4.759	-2.547	-13.433	4.623	-10.683
123	0.123	-11.219	-13.054	-13.255	-14.429	-1.978	-7.632	-0.353	-9.158
124	0.124	-18.558	-15.373	-14.641	-30.32	-4.495	-8.408	-4.807	-9.372
125	0.125	-15.442	-14.797	-11.763	-19.715	-11.855	-3.569	-17.167	-13.644
126	0.126	-16.392	-14.204	-12.176	-10.066	-10.883	-6.864	-13.527	-13.09
127	0.127	-22.375	-20.761	-13.355	-8.348	-19.786	-7.447	-44.623	-7.301
128	0.128	-16.739	-14.743	-10.478	-6.801	-23.266	-13.257	-48.785	-9.649
129	0.129	-16.137	-5.819	-10.887	-11.08	-18.038	-12.476	-30.069	-13.161
130	0.13	-18.053	-9.294	-8.204	-14.806	-20.953	-10.544	-20.009	-11.264
131	0.131	-15.135	-12.376	-13.071	-13.672	-7.821	-7.257	27.032	-7.228
132	0.132	-18.601	-9.437	-12.516	-10.574	-5.91	-5.536	7.056	-13.076
133	0.133	-13.164	-13.666	-11.962	4.106	-4.185	-9.036	-11.173	-15.422
134	0.134	-11.211	-12.875	-13.726	-10.856	6.84	-10.416	-16.575	-11.982
135	0.135	-10.607	-16.343	-17.241	-12.843	16.917	-10.826	-1.472	-10.095
136	0.136	-7.692	-13.032	-12.821	-11.142	5.122	-7.172	2.889	-16.716
137	0.137	-14.639	-19.586	-16.919	-15.808	-12.284	-9.495	-17.93	-12.519
138	0.138	-11.721	-17.054	-14.444	-22.996	-9.955	-6.606	-21.728	-16.631
139	0.139	-17.707	-16.257	-11.19	-26.712	-7.82	-11.841	-18.593	-17.269
140	0.14	-13.623	-12.75	-14.141	-8.741	-9.732	-9.927	3.153	-8.639
141	0.141	-17.086	-9.444	-15.35	-6.274	-14.943	-8.006	0.36	-12.177
142	0.142	-13.769	-6.524	-11.143	-4.006	-19.568	-12.091	-2.205	-15.337
143	0.143	-17.814	-4	-8.679	2.347	-15.301	-13.464	-4.567	-12.499
144	0.144	-20.309	-5.352	-8.351	8.089	-11.622	-11.153	-2.451	-11.791
145	0.145	-15.842	-11.925	-10.541	-4.145	-8.162	-12.327	-8.263	-14.197
146	0.146	-17.57	-12.886	-8.662	-15.234	-2.968	-13.498	-6.541	-12.342
147	0.147	-15.049	-15.389	-14.534	-16.627	-2.031	-11.577	-11.114	-14.35
148	0.148	-12.721	-24.279	-8.983	-10.263	-8.052	-12.367	-9.542	-13.843
149	0.149	-15.621	-18.268	-10.983	-23.453	-8.845	-11.609	-21.221	-10.44
150	0.15	-13.68	-19.232	-6.393	-18.272	-10.783	-14.721	-29.159	-11.87
151	0.151	-13.279	-22.142	-13.044	5.492	-12.712	-12.028	-24.951	-10.785
152	0.152	-9.012	-8.973	-8.851	-4.612	-16.759	-10.887	-23.905	-8.922
153	0.153	-14.411	-7.025	-9.691	-26.506	-18.097	-14.386	-20.598	-11.715
154	0.154	-13.809	-15.724	-17.698	-29.242	-10.758	-8.016	-4.717	-10.246
155	0.155	-11.864	-30.052	-16.799	-26.76	3.145	-10.55	30.162	-12.262
156	0.156	-12.437	-12.643	-13.977	-19.812	-2.684	-11.349	14.936	-16.595
157	0.157	-15.908	-14.968	-13.273	-13.45	-14.887	-9.437	-8.064	-14.926
158	0.158	-12.605	-8.567	-15.694	-11.57	-16.461	-8.878	-4.11	-10.164
159	0.159	-16.655	-10.498	-12.302	-9.895	-15.13	-12.968	-7.856	-10.809
160	0.16	-18.961	-12.616	-18.391	-14.585	-12.251	-11.836	-11.178	-3.136
161	0.161	-15.468	-14.341	-12.871	-21.789	-5.88	-12.243	-1.906	-19.266
162	0.162	-15.854	-22.272	-17.797	-12.938	-7.065	-10.9	-16.023	-7.72
163	0.163	-12.959	-12.216	-9.161	-14.157	-12.312	-13.046	-13.524	-14.173
164	0.164	-18.959	-18.608	-10.402	-19.816	-3.423	-10.352	-7.185	-12.495
165	0.165	-12.968	-12.617	-13.974	-8.056	-4.594	-16.179	-23.447	-14.497
166	0.166	-13.747	-7.401	-15.023	-6.568	0.624	-4.003	-29.798	-19.79
167	0.167	-14.33	-10.32	-10.26	-10.876	3.514	-5.763	-8.447	-11.921
168	0.168	-16.266	-16.333	-16.333	-2.02	-6.163	-13.713	-28.162	-13.338
169	0.169	-12.199	-20.41	-10.797	-5.576	-9.834	-6.569	-40.941	-14.559
170	0.17	-14.724	-9.582	-0.021	-2.509	-1.502	-7.75	-47.891	-6.295
171	0.171	-16.09	-11.134	-8.014	-7.37	-8.861	-23.451	-49.985	-13.709
172	0.172	-16.474	-6.885	-9.434	-6.617	-11.761	-8.561	-20.903	-2.92
173	0.173	-14.542	-5.725	-10.657	-2.567	-17.758	-10.507	41.671	-7.223
174	0.174	-16.487	-6.893	-14.196	-3.173	-8.85	-8.776	32.769	-13.662
175	0.175	-14.375	-14.272	-15.22	-7.871	-12.326	-7.233	40.857	-7.709
176	0.176	-16.33	-19.13	-18.182	-16.816	-11.354	-8.586	77.813	-12.984
177	0.177	-16.143	-25.157	-12.233	-18.034	-16.184	-7.426	30.997	-12.056
178	0.178	-14.996	-12.994	-17.902	-4.912	-11.924	-13.429	0.619	-9.571
179	0.179	-12.869	-4.298	-16.015	10.935	0.262	-6.083	-4.763	-10.377
180	0.18	-14.225	-15.317	-12.771	-12.477	8.952	-8.994	-29.856	-10.989
181	0.181	-11.908	-28.282	-13.393	-28.167	7.392	4.16	-25.334	-0.956
182	0.182	-14.62	-16.108	-13.045	-8.461	0.252	-1.647	-37.676	-8.147
183	0.183	-11.912	-11.468	-13.468	-0.918	-11.533	0.099	-79.269	-7.013
184	0.184	-16.753	-7.216	-11.369	-3.226	-22.544	-4.543	-62.806	-10.512
185	0.185	-13.266	-13.616	-13.337	-5.36	-23.874	-8.798	12.894	-17.874
186	0.186	-15.2	-14.792	-12.979	-15.037	-22.687	-23.118	23.782	-3.174
187	0.187	-14.617	-7.444	-9.516	-9.798	-16.679	-9.568	13.959	-13.835
188	0.188	-13.268	-12.3	-12.823	-5.155	-11.464	-14.786	40.725	-4.16
189	0.189	-15.594	-14.837	-7.995	-12.303	-16.305	-6.844	16.424	8.028
190	0.19	-15.988	-10.775	-7.417	-3.388	-8.369	-11.095	-5.553	-12.683
191	0.191	-18.704	-12.728	-9.154	-6.858	-13.59	-7.414	-25.368	-4.353
192	0.192	-16.78	-5.383	-11.667	-22.904	-4.69	-13.398	-19.251	-17.119
193	0.193	-14.657	-6.352	-5.273	7.509	1.298	-16.487	-24.573	-14.777
194	0.194	-11.375	-12.363	-7.778	-4.845	4.39	-13.57	-49.687	-4.106
195	0.195	-12.548	-14.7	-13.374	-16.037	3.432	-12.779	-45.238	-9.88
196	0.196	-7.328	-22.645	-8.524	-26.087	-0.802	-8.699	-49.267	-8.109
197	0.197	-9.271	-17.434	-11.802	-29.181	-9.682	-10.617	-60.452	-9.63
198	0.198	-9.855	-14.548	-8.884	-26.454	-10.828	-8.66	-29.449	-8.244
199	0.199	-10.433	-10.307	-16.8	-13.66	-20.502	-9.215	33.094	-14.589
200	0.2	-16.238	-8.001	-5.942	-11.326	-21.662	-9.579	24.23	-20.542
201	0.201	-15.466	-18.849	-13.07	-17.684	-20.496	-9.173	-0.113	-19.529
202	0.202	-18.956	-14.217	-9.363	-19.582	-10.817	-10.306	36.908	-12.705
203	0.203	-20.89	-12.867	-5.845	-7.352	1.002	-9.894	43.557	-13.423
204	0.204	-15.476	-6.493	-11.033	-15.267	5.673	-12.581	1.055	-14.138
205	0.205	-17.415	-12.513	-4.229	-34.013	-1.456	-7.709	-4.275	-13.502
206	0.206	-15.476	-17.772	-12.121	-16.179	-13.212	-9.61	-9.196	-14.026
207	0.207	-13.734	-18.752	3.992	14.247	-2.14	-10.161	-41.054	-15.719
208	0.208	-16.25	-12.765	-2.912	18.356	-0.77	-6.064	-53.401	-18.179
209	0.209	-18.576	-16.833	-4.987	-7.916	-7.157	-3.518	-49.683	-13.659
210	0.21	-11.996	-23.418	-6.85	-11.152	-10.63	-10.839	-39.57	-10.689
211	0.211	-12.97	-15.481	-12.014	-8.003	-3.257	-16.033	-11.271	-11.005
212	0.212	-12.187	-3.676	-26.258	-10.663	-8.081	-13.1	45.482	-13.269
213	0.213	-14.509	-5.24	-16.505	-3.066	-14.078	-10.557	21.127	-12.043
214	0.214	-11.019	-6.6	-11.193	-14.638	-14.839	-9.747	-15.781	-10.817
215	0.215	-10.443	-10.294	-15.755	-8.238	-12.871	-10.293	-9.105	-6.492
216	0.216	-13.339	-6.818	-19.933	-10.132	-6.846	-8.323	-15.014	-6.813
217	0.217	-11.979	-16.495	-18.695	-11.818	-10.886	-11.181	-9.46	-8.1
218	0.218	-17.391	-17.649	-12.613	-3.809	-11.454	-12.495	-24.385	-10.931
219	0.219	-7.902	-21.138	-19.885	-25.406	-10.875	-6.075	-37.82	-13.564
220	0.22	-9.049	-18.059	-18.831	-22.255	-4.294	-5.265	-41.908	-7.684
221	0.221	-19.88	-11.288	-12.74	-24.926	-12.225	-15.878	-30.79	-14.956
222	0.222	-15.617	-20.98	-11.879	-22.379	-9.129	-14.501	-20.78	-15.842
223	0.223	-14.448	-17.31	-15.278	-15.361	-12.031	-8.075	26.28	-7.825
224	0.224	-13.273	-4.151	-13.26	-0.403	-14.546	-14.043	46.301	-10.845
225	0.225	-10.172	-9.377	-7.765	1.586	-15.31	-14.976	3.774	-9.805
226	0.226	-21.003	-4.74	-12.52	17.497	-14.713	-13.973	-12.63	-13.99
227	0.227	-16.737	-9.013	-7.802	-1.63	-12.764	-11.426	-17.595	-14.704
228	0.228	-20.406	-17.939	-10.623	-14.377	-3.86	-10.621	-31.145	-12.7
229	0.229	-19.241	-31.108	-10.931	-35.425	10.453	-8.667	-27.127	-12.054
230	0.23	-16.14	-22.398	-12.207	-15.638	0.769	-8.058	-15.951	-9.078
231	0.231	-15.162	-8.096	-15.026	2.191	-15.092	-8.612	35.467	-5.531
232	0.232	-17.672	-17.802	-13.785	-18.882	-12.966	-12.062	28.068	-9.907
233	0.233	-12.053	-19.546	-14.864	-21.545	-11.051	-12.423	8.082	-17.59
234	0.234	-16.881	-11.596	-11.301	-13.94	-9.34	-11.243	-10.178	-16.57
235	0.235	-14.943	-12.947	-12.576	-16.215	-7.826	-9.293	-15.617	-11.69
236	0.236	-14.357	-16.625	-13.662	-22.541	-6.489	-7.348	-10.542	-5.651
237	0.237	-13.962	-10.628	-14.747	-8.97	-5.333	-12.18	-33.336	-12.957
238	0.238	-13.568	-5.397	-14.29	-21.176	-8.819	-8.683	-45.683	-10.02
239	0.239	-14.725	-20.113	-15	-16.516	-9.792	-10.615	-34.405	-7.458
240	0.24	-12.008	-5.207	-18.222	-0.628	-12.7	-6.547	-37.672	-8.182
241	0.241	-10.84	-11.004	-13.312	-2.726	-8.439	-13.511	-34.557	-8.741
242	0.242	-12.968	-16.239	-11.31	-12.371	-2.823	-8.668	-14.807	-18.771
243	0.243	-14.316	-8.303	-9.509	-10.628	-4.75	-12.924	23.697	-17.394
244	0.244	-11.217	-9.662	-11.963	-9.058	-12.099	-10.604	51.287	-16.207
245	0.245	-13.911	-18.575	-8.61	-4.8	-18.877	-10.023	5.679	-12.69
246	0.246	-11.962	-15.112	-5.655	-3.655	-12.897	-9.444	-0.407	-7.436
247	0.247	-14.075	-14.165	-10.824	-14.502	-7.305	-11.183	-5.889	-10.313
248	0.248	-17.361	-17.069	-7.291	-10.25	-2.485	-12.537	-0.9	-14.544
249	0.249	-16.972	-11.057	-9.177	-9.077	-3.074	-8.084	-14.446	-13.742
250	0.25	-13.295	-15.112	-14.556	-15.046	-8.514	-6.338	-18.464	-11.789
251	0.251	-10.01	-13.166	-13.928	-5.334	-6.602	-11.179	-22.12	-12.358
252	0.252	-14.074	-9.877	-11.955	-14.207	-16.679	-6.539	-25.424	-14.087
253	0.253	-14.469	-4.461	-12.501	-13.035	-23.844	-7.127	-22.324	-16.576
254	0.254	-14.097	-6.396	-9.952	-14	-17.452	-11.965	-19.619	-10.177
255	0.255	-18.94	-5.818	-16.305	-9.141	-20.928	-12.554	-17.15	-10.928
256	0.256	-15.656	-9.881	-15.502	-11.645	-17.83	-9.656	-5.589	-5.296
257	0.257	-17.403	-13.375	-21.095	-7.56	-3.133	-10.044	0.739	-10.118
258	0.258	-11.606	-15.704	-11.586	-9.455	7.509	-7.721	-1.267	-14.749
259	0.259	-17.227	-16.868	-20.473	-12.721	-2.18	-13.524	-13.536	-12.993
260	0.26	-12.397	-22.88	-12.137	-14.485	-7.422	-9.465	-12.052	-10.459
261	0.261	-21.112	-20.371	-17.355	-14.103	0.491	-8.899	-10.735	-10.831
262	0.262	-12.798	-11.457	-16.387	-6.726	4.718	-5.622	-7.073	-6.75
263	0.263	-15.908	-12.597	-15.622	-1.499	-9.63	-14.527	-25.042	-12.54
264	0.264	-11.085	-7.373	-11.554	13.219	-19.321	-10.851	-48.262	-11.751
265	0.265	-15.353	-12.22	-9.607	-5.949	-14.119	-14.34	-45.187	-11.155
266	0.266	-14.593	-14.734	-7.669	-18.728	-9.488	-13.378	-70.751	-14.428
267	0.267	-16.544	-23.635	-8.253	-34.978	-2.32	-12.414	-67.483	-11.513
268	0.268	-15.979	-15.3	-11.735	-28.578	-1.154	-11.651	-20.471	-14.989
269	0.269	-18.896	-7.946	-10.372	-11.157	-7.144	-9.333	80.316	-12.67
270	0.27	-14.067	-12.786	-8.243	0.452	-6.177	-7.399	123.426	-13.828
271	0.271	-13.498	-4.851	-12.689	-1.703	-9.063	-10.693	57.605	-18.276
272	0.272	-15.267	-12.199	-10.936	-19.129	-11.568	-13.614	-2.005	-11.697
273	0.273	-17.807	-17.036	-11.318	-21.441	-13.889	-8.789	-12.844	-10.923
274	0.274	-11.437	-19.536	-8.993	-19.295	-13.32	-10.721	-2.947	-13.239
275	0.275	-12.225	-17.189	-14.787	-13.469	-19.334	-11.316	-11.855	-9.756
276	0.276	-14.558	-13.687	-7.43	-11.718	-13.723	-9.971	-20.033	-5.114
277	0.277	-13.997	-9.035	-10.338	-7.056	-5.775	-10.367	-12.728	-12.857
278	0.278	-10.717	-11.932	-12.85	-14.221	3.914	-5.524	-6.198	-9.765
279	0.279	-10.149	-14.453	-10.527	-7.84	7.608	-10.163	-12.252	-16.542
280	0.28	-17.131	-8.073	-12.466	-9.018	-5.522	-11.901	-17.712	-10.555
281	0.281	-12.302	-7.304	-10.541	-16.374	-3.762	-10.544	-22.781	-14.621
282	0.282	-14.828	-19.497	-13.452	-19.27	0.902	-11.9	-18.327	-8.038
283	0.283	-17.161	-28.216	-12.108	-21.821	-3.341	-7.066	-22.393	-5.526
284	0.284	-13.68	-13.9	-12.501	-16.218	-7.019	-10.356	-33.65	-3.218
285	0.285	-14.276	-15.834	-11.345	-27.059	-17.855	-9.78	-23.642	-8.069
286	0.286	-17.195	-14.095	-12.509	-3.264	-22.115	-16.75	-20.598	-7.501
287	0.287	-15.854	-15.643	-8.255	27.698	-15.728	-9.977	-28.96	-6.923
288	0.288	-13.546	-8.485	-7.867	-1.317	-7.397	-5.719	-26.516	-11.772
289	0.289	-17.619	-20.288	-11.161	-12.544	-10.487	-3.401	-24.262	-11.202
290	0.29	-16.274	-18.748	-16.001	-15.838	-11.452	-6.885	-34.953	-7.147
291	0.291	-12.993	-5.773	-15.424	-18.919	-13.964	-7.463	-33.058	-12.958
292	0.292	-15.903	-11.006	-12.524	-4.772	-11.645	-10.367	-6.767	-13.739
293	0.293	-11.459	-9.474	-12.91	-2.252	-6.807	-9.014	49.924	-14.34
294	0.294	-20.371	-10.827	-18.334	0.07	-0.8	-9.404	58.073	-13.773
295	0.295	-19.221	-4.441	-13.503	2.185	4.819	-7.279	21.143	-15.522
296	0.296	-18.072	-10.45	-15.445	-11.369	-3.107	-9.217	1.193	-13.012
297	0.297	-10.729	-20.141	-13.708	-13.119	-12.766	-9.61	-17.006	-15.333
298	0.298	-11.715	-26.549	-13.332	-21.079	-19.119	-11.161	-22.421	-15.725
299	0.299	-12.512	-18.26	-11.984	-22.45	-13.095	-13.102	-17.384	-12.058
300	0.3	-13.306	-17.308	-12.385	-23.617	-7.848	-8.846	-12.947	-10.711
301	0.301	-16.797	-14.395	-12.011	-20.147	-12.672	-8.262	-8.906	-10.325
302	0.302	-12.158	-8.389	-8.545	-4.108	-10.135	-7.881	-5.269	-16.333
303	0.303	-8.111	-10.719	-8.949	7.496	-10.919	-14.269	-8.593	-4.919
304	0.304	-12.981	-5.895	-14.96	-15.92	-11.527	-10.019	-11.701	-15.95
305	0.305	-13.588	-14.622	-8.962	-19.016	-13.479	-9.257	-14.436	-11.691
306	0.306	-13.043	-8.655	-9.752	-10.701	-10.575	-14.111	-11.961	-10.528
307	0.307	-10.559	-11.802	-7.827	-8.221	-9.216	-16.05	-19.008	-9.361
308	0.308	-13.878	-10.882	-9.77	-1.29	-1.844	-14.313	-12.711	-12.458
309	0.309	-15.066	-6.67	-12.676	9.331	-4.914	-7.348	-10.814	-11.496
310	0.31	-13.16	-15.623	-11.332	-11.997	-3.934	-6.394	-16.083	-8.989
311	0.311	-14.36	-21.669	-10.955	-31.774	5.743	-10.655	-11.488	-11.31
312	0.312	-9.567	-20.749	-13.093	-13.999	-3.178	-16.274	-12.883	-13.25
313	0.313	-13.081	-6.097	-15.036	-16.347	-16.372	-14.34	-19.314	-12.665
314	0.314	-15.053	-4.013	-16.202	-9.979	-7.701	-9.712	-25.38	-12.087
315	0.315	-13.349	-17.595	-13.302	-8.056	-12.387	-9.147	-18.101	-12.478
316	0.316	-15.915	-15.9	-9.636	-20.282	-22.486	-10.522	-17.202	-10.173
317	0.317	-15.577	-30.271	-12.943	-24.982	-18.828	-7.257	-14.75	-9.78
318	0.318	-20.462	-16.787	-13.351	-9.175	-19.98	-13.084	-2.607	-5.337
319	0.319	-17.23	-15.1	-12.22	-19.881	-8.18	-10.771	-4.335	-13.088
320	0.32	-17.86	-13.593	-14.187	5.221	-16.148	-8.848	-21.681	-10.002
321	0.321	-12.092	-12.292	-14.413	-11.853	-14.833	-5.57	-19.274	-12.902
322	0.322	-12.91	-16.016	-10.002	-21.176	-3.072	-8.488	-8.634	-13.678
323	0.323	-17.795	-22.061	-10.615	-18.477	4.811	-16.439	-2.903	-12.904
324	0.324	-18.442	-19.031	-17.231	-10.975	3.41	-5.616	23.324	-10.986
325	0.325	-19.076	-18.136	-7.597	-4.044	-8.443	-9.898	12.031	-9.064
326	0.326	-18.757	-6.789	-6.478	-6.206	-16.432	-8.77	-5.052	-13.138
327	0.327	-21.149	-11.501	-12.524	-8.189	-12.223	-17.12	-8.212	-11.797
328	0.328	-19.09	-10.214	-13.545	-16.941	-8.582	-16.181	-10.953	-10.456
329	0.329	-14.718	-16.673	-10.694	-18.521	-12.094	-11.368	-13.468	-3.881
330	0.33	-16.522	-8.403	-8.228	-11.381	-11.154	-10.63	-6.48	-12.798
331	0.331	-15.252	-3.238	-12.346	-7.727	-22.03	-8.351	-8.546	-13.97
332	0.332	-15.719	-6.2	-10.464	7.926	-12.006	-8.977	-18.155	-13.011
333	0.333	-17.931	-12.271	-15.172	-15.526	2.277	-12.311	-12.893	-10.112
334	0.334	-12.01	-13.125	-13.496	-12.467	0.3	-6.926	-8.228	-9.338
335	0.335	-9.564	-12.606	-16.076	-9.776	2.001	-7.54	-12.446	-7.017
336	0.336	-13.706	-17.312	-15.752	-17.366	-2.691	-9.515	-16.164	-11.86
337	0.337	-13.204	-11.963	-18.722	-19.72	-9.906	-13.618	-3.131	-11.293
338	0.338	-17.93	-15.52	-13.562	-13.337	-11.119	-7.845	-8.404	-10.722
339	0.339	-17.426	-17.516	-15.566	-7.549	-7.691	-11.944	-10.018	-10.338
340	0.34	-17.13	-20.492	-15.054	-12.803	-10.831	-11.395	-11.492	-14.791
341	0.341	-17.601	-12.615	-11.073	-20.787	-1.958	-13.377	-12.737	-14.211
342	0.342	-19.805	-11.503	-13.678	-13.663	-3.163	-9.348	-9.28	-9.391
343	0.343	-17.173	-21.243	-8.351	-10.023	-12.878	-10.742	-12.365	-12.713
344	0.344	-15.318	-20.145	-10.376	0.76	-16.598	-8.454	-15.241	-15.63
345	0.345	-16.164	-19.055	-9.883	-6.43	-20.118	-9.654	-14.444	-12.161
346	0.346	-16.049	-11.763	-11.703	-7.606	-19.173	-7.754	-26.636	-14.492
347	0.347	-11.868	-6.99	-11.393	-4.159	-24.052	-11.275	-35.352	-11.599
348	0.348	-12.514	-2.811	-14.761	-9.452	-12.692	-10.148	-27.397	-10.456
349	0.349	-13.938	-15.089	-10.767	-18.429	-11.192	-10.572	-17.253	-11.638
350	0.35	-21.367	-37.996	-15.672	-15.011	-9.866	-14.096	-8.271	-14.554
351	0.351	-20.471	-28.769	-11.097	-1.145	-13.56	-9.29	4.98	-8.564
352	0.352	-13.768	-14.711	-10.578	-22.46	4.42	-11.256	-0.2	-12.829
353	0.353	-4.159	-7.21	-16.447	-25.16	11.958	-7.217	-14.521	-16.908
354	0.354	-10.606	-9.569	-22.126	-22.606	4.983	-8.608	2.749	-12.077
355	0.355	-8.734	-2.444	-12.718	-11.002	-12.641	-6.894	14.264	-12.677
356	0.356	-9.959	3.9	-16.456	8.149	-10.525	-14.271	46.129	-13.276
357	0.357	-15.253	-5.812	-20.001	5.614	-12.459	-13.328	41.684	-10.766
358	0.358	-14.353	-11.083	-14.835	-10.657	-14.196	-14.317	-12.537	-10.388
359	0.359	-16.934	-9.58	-14.516	-0.779	-12.642	-8.334	-18.163	-6.915
360	0.36	-6.342	-16.774	-7.805	-7.179	-8.38	-13.949	-10.83	-13.502
361	0.361	-10.653	-13.145	-13.862	-13.019	8.659	-10.469	-17.403	-8.661
362	0.362	-17.1	-2.354	-13.144	-11.309	15.644	-13.771	-11.395	-14.661
363	0.363	-15.99	-15.364	-15.138	-15.974	0.748	-7.198	-5.954	-12.342
364	0.364	-12.948	-20.612	-13.259	-14.632	-5.056	-6.424	-10.968	-10.413
365	0.365	-8.172	-15.982	-6.729	-13.468	-6.783	-5.643	-6.503	-0.36
366	0.366	-10.737	-14.636	-4.257	-5.125	-17.79	-2.154	-18.869	-22.035
367	0.367	-16.396	-10.975	-5.06	-8.229	-33.632	-6.793	-15.161	-6.357
368	0.368	-8.511	-12.17	-4.513	-1.454	-18.692	-15.694	-25.203	-9.059
369	0.369	-18.233	-19.547	-5.119	4.563	-1.241	-12.018	-9.471	-6.532
370	0.37	-24.641	-12.79	-6.885	-2.789	1.115	-10.858	-17.757	-18.146
371	0.371	-18.672	-15.319	-6.515	-17.487	-1.005	-11.816	-15.225	-16.025
372	0.372	-17.727	-22.673	-13.889	-45.161	0.916	-12.767	-8.226	-10.226
373	0.373	-4.974	-7.96	-12.931	-11.087	-7.845	-10.237	-1.8	1.962
374	0.374	-13.702	-5.829	-8.103	-15.529	-6.31	-4.62	-15.312	-5.972
375	0.375	-5.784	-7.773	-14.117	-11.455	-4.93	-1.112	-31.094	-7.323
376	0.376	-10.055	-9.513	-6.769	-0.223	-6.053	-5.735	-20.358	-3.638
377	0.377	-11.228	-7.961	-7.731	-3.495	-12.029	-7.457	-33.815	-11.961
378	0.378	-5.237	-9.311	-11.983	-19.151	-12.968	-8.793	-45.937	-17.185
379	0.379	-21.297	-28.855	-14.305	-21.867	-13.894	-5.482	-53.808	-12.337
380	0.38	-9.678	-14.725	-12.367	-19.335	-16.371	-2.55	-75.469	-11.546
381	0.381	-11.795	-17.22	-12.931	-21.642	-14.015	-2.909	-59.787	-15.605
382	0.382	-13.714	-14.875	-8.854	-10.976	-12.056	-6.362	-17.212	-13.666
383	0.383	-18.915	-12.725	-7.488	-9.021	-12.598	-12.911	0.981	-16.946
384	0.384	-23.542	-14.636	-10.761	-17.713	-15.447	-15.791	-15.451	-14.036
385	0.385	-16.345	-16.363	-12.863	-3.377	-15.017	-9.762	60.253	-15.385
386	0.386	-17.468	-8.416	-10.902	2.449	-7.624	-15.349	114.468	-8.016
387	0.387	-13.946	-7.048	-10.477	-6.241	-2.366	-13.391	25.668	-13.231
388	0.388	-17.001	-13.4	-10.246	-20.54	4.441	-10.082	37.511	-19.989
389	0.389	-8.057	-12.213	-14.65	-18.571	-8.688	-11.799	70.051	-19.202
390	0.39	-14.012	-21.842	-5.888	-2.654	-18.341	-3.837	20.73	-15.133
391	0.391	-19.19	-18.131	-2.353	-13.26	-6.132	-14.639	-23.956	-4.281
392	0.392	-18.174	-9.766	-1.33	-3.545	-7.64	-13.248	-32.06	3.667
393	0.393	-12.127	-10.694	-6.107	8.689	-0.427	-14.373	-9.973	-12.183
394	0.394	-24.261	-5.826	-12.035	-15.087	-4.064	-10.854	-16.521	-10.046
395	0.395	-15.486	-11.781	-16.027	-25.105	-12.328	-11.786	-34.686	-15.844
396	0.396	-13.87	-14.039	-16.539	-15.79	-4.916	-10.784	-40.071	-10.598
397	0.397	-18.06	-9.133	-14.537	9.773	1.921	-13.265	-65.214	-5.942
398	0.398	-14.306	-5.777	-18.533	6.516	-9.455	-10.909	-97.131	-4.571
399	0.399	-10.749	-11.123	-18.857	-2.743	-17.367	-7.399	-68.071	-8.231
400	0.4	-13.767	-15.899	-15.492	-0.017	-18.703	-10.653	-56.807	-11.694
401	0.401	-16.596	-5.796	-19.488	-28.256	-17.51	-11.203	-5.28	-12.644
402	0.402	-14.003	-21.604	-14.57	-39.447	-18.637	-13.686	31.734	-9.717
403	0.403	-16.247	-27.919	-11.204	-49.503	-15.485	-8.232	132.606	-8.931
404	0.404	-16.742	-22.036	-9.384	-21.24	-8.64	-10.133	60.454	-8.148
405	0.405	-14.728	-20.215	-14.145	-17.542	-7.811	-12.039	21.021	-6.198
406	0.406	-9.232	-18.57	-14.631	-0.461	-13.385	-12.591	-38.529	-16.244
407	0.407	-8.572	-11.319	-12.806	-3.491	-12.764	-12.956	-5.948	-11.966
408	0.408	-13.139	-10.087	-6.912	-17.563	-6.73	-13.312	-15.766	-13.109
409	0.409	-21.967	-16.023	-12.429	5.69	-7.461	-16.183	-6.869	-14.249
410	0.41	-15.507	-8.599	-14.273	2.626	-9.354	-12.472	-31.269	-19.458
411	0.411	-9.427	-11.439	-12.243	-11.467	-9.898	-7.997	-23.939	-16.548
412	0.412	-12.441	-10.598	-10.405	-3.871	-6.944	-13.392	-30.541	-14.011
413	0.413	-11.401	-14.584	-10.701	-10.802	-10.373	-13.95	-24.552	-9.935
414	0.414	-5.327	-19.356	-13.894	-17.17	-11.691	-13.338	-19.142	-6.441
415	0.415	-14.149	-29.357	-13.413	-26.835	-18.243	-9.245	-14.13	-15.131
416	0.416	-15.235	-16.32	-19.311	-7.481	-21.126	-9.601	-18.598	-13.944
417	0.417	-9.937	-7.537	-14.958	-14.995	-18.612	-3.186	-6.235	-17.042
418	0.418	-14.701	-2.806	-17.19	-12.619	-9.727	-5.676	-25.015	-16.06
419	0.419	-26.033	-6.982	-13.614	-6.231	1.124	-3.34	-7.98	-10.045
420	0.42	-14.931	-8.075	-16.813	3.448	14.12	-9.902	-4.849	-2.679
421	0.421	-13.509	-16.323	-10.153	-5.266	30.033	-12.401	-13.147	-7.511
422	0.422	-14.595	-19.349	-12.595	-19.602	57.751	-11.611	-10.612	-10.014
423	0.423	-15.677	-16.379	-10.201	-9.929	16.175	-8.111	-3.647	-12.322
424	0.424	-14.624	-3.132	-8.196	-4.673	-22.51	-14.091	-31.354	-12.88
425	0.425	-13.573	-8.863	-6.196	-0.004	-37.585	-13.292	-42.594	-13.449
426	0.426	-10.98	-3.573	-13.87	-12.944	-24.022	-9.787	-45.884	-9.381
427	0.427	-13.224	-8.151	-14.763	-14.645	-19.951	-11.701	-23.963	-9.755
428	0.428	-16.63	-6.727	-7.921	-0.292	-23.625	-11.109	-15.579	-15.172
429	0.429	-13.263	-10.345	-5.347	-17.685	-20.32	-10.716	22.994	-15.753
430	0.43	-16.106	-18.617	-14.192	-10.709	-11.015	-9.358	28.439	-11.112
431	0.431	-16.428	-15.464	-10.653	-12.828	-8.303	-8.183	23.421	-10.524
432	0.432	-18.691	-16.375	-5.373	-3.135	-10.827	-9.335	9.821	-14.006
433	0.433	-12.05	-20.569	-12.087	-18.976	-13.153	-5.067	-2.613	-8.585
434	0.434	-20.894	-11.605	-14.55	-12.563	-6.751	-6.423	-13.819	-6.653
435	0.435	-17.353	-8.058	-12.176	-14.481	-4.797	-5.071	-10.528	-14.003
436	0.436	-18.258	-11.096	-16.965	-16.196	-6.525	-4.683	-13.548	-13.035
437	0.437	-17.224	-21.87	-13.631	-17.713	-11.151	-5.839	-10.738	-15.543
438	0.438	-17.933	-14.646	-14.174	-19.046	-9.773	-6.991	-8.23	-11.475
439	0.439	-15.545	-28.919	-16.66	-22.73	-0.842	-11.822	-10.555	-4.891
440	0.44	-14.9	-15.317	-11.212	-16.73	0.344	-16.658	-4.152	-16.312
441	0.441	-12.91	-13.536	-9.243	-19.825	-13.58	-17.222	-9.989	-11.663
442	0.442	-12.28	-8.856	-13.856	-13.049	-23.234	-11.798	-8.318	-13
443	0.443	-15.712	-7.455	-15.568	0.134	-17.991	-11.214	-16.334	-6.599
444	0.444	-17.976	-16.303	-15.16	-9.505	-29.002	-10.628	-12.135	-7.766
445	0.445	-17.549	-27.084	-10.687	-0.787	-24.735	-10.042	-15.87	-15.121
446	0.446	-14.788	-19.884	-8.93	0.753	-21.056	-9.65	-7.632	-8.354
447	0.447	-18.224	-13.465	-9.308	-12.204	-3.066	-10.999	-8.658	-10.866
448	0.448	-13.337	-16.921	-6.004	-13.941	20.133	-5.188	-11.634	-10.094
449	0.449	-17.936	-15.913	-12.576	-9.286	17.009	-14.077	-9.188	-13.579
450	0.45	-16.153	-9.104	-9.667	-5.014	2.864	-10.581	-11.529	-13.002
451	0.451	-15.726	-15.077	-13.916	-11.386	-4.691	-9.596	-6.69	-13.587
452	0.452	-10.271	-10.985	-9.844	-5.407	-11.657	-12.485	-9.92	-6.632
453	0.453	-10.813	-10.398	-14.672	-6.412	-22.293	-9.958	-15.255	-7.612
454	0.454	-11.355	-15.032	-15.239	-13.209	-16.485	-7.62	-14.51	-8.392
455	0.455	-9.577	-23.901	-19.29	-26.359	-14.73	-7.023	-17.726	-12.458
456	0.456	-14.38	-14.978	-11.345	-24.414	-13.161	-8.943	-13.626	-14.397
457	0.457	-16.275	-8.968	-14.815	-19.161	-8.876	-14.356	-14.997	-11.116
458	0.458	-12.178	-7.982	-15.772	-11.212	-15.248	-14.929	-11.659	-12.868
459	0.459	-12.537	-12.803	-10.926	-6.965	-11.758	-11.628	-5.837	-8.039
460	0.46	-12.131	-12.022	-10.153	-15.867	-4.403	-7.553	6.308	-7.474
461	0.461	-17.914	-12.794	-15.772	-29.037	-7.295	-6.184	-2.512	-15.225
462	0.462	-13.833	-14.727	-10.939	-13.18	-9.791	-8.484	-7.21	-12.131
463	0.463	-14.398	-14.135	-16.941	-2.521	-10.542	-12.538	-5.889	-9.224
464	0.464	-16.316	-13.543	-12.879	3.293	-8.609	-10.007	-2.228	-15.216
465	0.465	-9.719	-14.897	-14.822	8.508	-3.974	-13.282	-3.404	-14.435
466	0.466	-12.225	-16.258	-10.183	-15.329	4.919	-10.358	-8.633	-7.856
467	0.467	-17.835	-22.05	-9.609	-32.366	6.083	-13.046	-15.406	-10.376
468	0.468	-21.308	-17.966	-14.449	14.651	-7.06	-9.535	-28.547	-14.452
469	0.469	-15.308	-10.01	-15.032	8.073	-8.771	-9.901	-34.351	-10.97
470	0.47	-14.544	-10.966	-9.614	2.063	-19.766	-8.717	-25.617	-14.255
471	0.471	-16.484	-9.998	-7.679	-3.388	-21.093	-9.087	-14.561	-15.995
472	0.472	-17.063	-12.512	-12.322	-28.561	-12.186	-10.618	7.121	-12.506
473	0.473	-14.161	-18.13	-11.748	-24.121	-8.687	-11.376	29.002	-12.119
474	0.474	-19.967	-8.659	-5.941	-20.077	-7.736	-12.711	-2.13	-10.962
475	0.475	-11.066	-4.99	-14.848	-16.422	-4.876	-9.025	-22.828	-8.257
476	0.476	-17.068	-11.002	-16.016	-19.753	-0.674	-13.85	-49.147	-14.066
477	0.477	-18.038	-14.115	-12.933	-16.7	-3.025	-7.828	-52.431	-11.749
478	0.478	-15.137	-9.298	-10.043	-19.441	-13.892	-5.495	-43.108	-12.326
479	0.479	-12.63	-15.312	-12.568	-6.672	-12.387	-3.546	-6.099	-6.327
480	0.48	-10.316	-9.724	-10.258	-4.374	-2.369	-12.246	-1.005	-15.239
481	0.481	-9.753	-13.234	-12.213	-10.776	6.508	-11.075	67.759	-11.752
482	0.482	-14.414	-16.538	-14.169	-12.737	0.496	-14.162	77.679	-10.776
483	0.483	-16.171	-14.809	-10.122	-11.007	-15.575	-9.317	15.2	-7.871
484	0.484	-17.538	-17.351	-13.632	-9.491	-17.912	-8.533	7.107	-12.125
485	0.485	-16.203	-15.041	-14.042	-8.158	-11.531	-7.753	-14.918	-9.796
486	0.486	-19.12	-14.676	-10	-11.861	-9.596	-14.327	-21.432	-10.372
487	0.487	-15.459	-15.876	-7.508	-13.054	-11.339	-13.547	-15.324	-12.303
488	0.488	-18.77	-10.115	-4.239	-1.27	-12.888	-9.473	-20.635	-15.203
489	0.489	-12.203	-15.759	-9.096	-5.925	-20.043	-5.99	-25.603	-7.265
490	0.49	-11.247	-10.954	-9.691	1.203	-11.126	-13.352	-30.055	-10.743
491	0.491	-12.034	-6.325	-10.289	-10.605	-12.282	-10.459	-25.945	-13.849
492	0.492	-14.364	-11.768	-11.653	-21.646	-9.209	-7.955	-14.762	-9.013
493	0.493	-16.31	-21.259	-11.284	-25.925	-8.287	-8.733	-11.568	-6.498
494	0.494	-10.322	-20.117	-17.887	-19.525	-4.058	-6.803	-14.687	-10.554
495	0.495	-14.402	-11.807	-15.002	-8.663	-4.867	-7.386	-0.54	-9.97
496	0.496	-12.49	-10.858	-10.762	-15.802	5.957	-7.973	-18.308	-14.617
497	0.497	-17.146	-6.04	-13.102	3.745	16.991	-9.335	-11.278	-8.028
498	0.498	-13.097	-17.478	-11.189	-10.415	4.041	-13.794	-17.602	-8.797
499	0.499	-9.625	-19.045	-10.627	-23.215	-11.796	-9.729	-19.458	-12.864
500	0.5	-14.091	-14.807	-10.076	-20.911	-18.161	-16.7	-14.058	-13.445
501	0.501	-14.681	-11.138	-13.585	-10.265	-20.106	-11.863	-18.486	-8.801
502	0.502	-16.046	-7.659	-11.289	-0.593	-21.867	-11.09	-16.985	-7.065
503	0.503	-18.377	-15.019	-13.444	-12.79	-10.855	-10.326	-28.709	-12.87
504	0.504	-17.228	-25.863	-13.082	-14.337	-15.141	-12.264	-27.076	-15.193
505	0.505	-16.075	-12.913	-15.04	-10.088	-18.826	-11.687	-28.573	-13.26
506	0.506	-18.012	-4.231	-17.968	-13.765	-24.822	-3.947	-22.449	-15.2
507	0.507	-13.769	-8.891	-14.304	-7.751	-10.896	-7.058	-40.66	-9.791
508	0.508	-15.523	-10.256	-8.9	-0.389	-1.235	-9.997	-12.524	-11.727
509	0.509	-15.144	-9.104	-8.336	2.525	0.485	-10.798	44.104	-7.091
510	0.51	-13.812	-3.113	-7.768	0.024	-10.561	-10.055	68.431	-13.672
511	0.511	-7.261	-10.487	-8.361	-12.193	-17.733	-13.562	16.692	-16.195
512	0.512	-12.133	-19.422	-11.863	-28.062	-16.61	-7.596	-3.308	-16.99
513	0.513	-14.677	-22.935	-13.236	-25.92	1.354	-11.687	-9.393	-15.065
514	0.514	-13.926	-15.587	-12.095	-12.356	3.834	-9.786	-4.049	-13.146
515	0.515	-15.891	-16.575	-14.046	-0.159	-3.154	-13.102	-9.142	-11.42
516	0.516	-12.622	-20.862	-16.777	-8.048	-13.817	-12.551	-13.664	-7.945
517	0.517	-16.726	-20.119	-16.02	-12.306	-19.636	-13.935	-17.81	-4.663
518	0.518	-13.292	-19.556	-16.239	-18.722	-21.381	-11.642	-14.211	-11.26
519	0.519	-12.94	-16.279	-14.337	-5.549	-16.758	-12.828	-17.592	-12.247
520	0.52	-10.073	-10.87	-16.696	13.824	-3.823	-12.469	-14.576	-6.274
521	0.521	-16.118	-18.81	-12.276	-14.415	15.47	-14.442	-6.336	-15.2
522	0.522	-15.387	-13.597	-9.017	-25.646	7.863	-11.575	-8.916	-11.746
523	0.523	-17.739	-6.848	-14.472	-8.634	-8.435	-11.222	-15.924	-10.804
524	0.524	-15.819	-4.349	-9.672	-5.542	-14.854	-7.771	-18.085	-9.863
525	0.525	-15.274	-8.437	-9.122	8.587	-9.09	-9.936	-12.355	-12.407
526	0.526	-14.723	-6.521	-10.904	-4.18	-14.337	-15.191	-10.695	-6.812
527	0.527	-18.236	-9.849	-12.307	-15.784	-6.44	-5.743	-12.342	-16.333
528	0.528	-14.98	-16.478	-11.001	-26.43	3.588	-9.453	-13.786	-15.212
529	0.529	-13.846	-12.259	-8.915	-20.626	7.231	-5.993	-4.957	-6.929
530	0.53	-9.427	-16.372	-10.895	-18.869	-3.637	-6.983	-10.995	-14.301
531	0.531	-12.358	-22.979	-8.217	-10.901	-13.733	-7.975	-14.135	-17.24
532	0.532	-14.896	-22.23	-9.817	-15.13	-17.458	-7.23	-15.11	-13.018
533	0.533	-13.562	-11.635	-9.097	-8.72	-11.518	-9.583	-28.291	-10.729
534	0.534	-13.974	-15.945	-13.409	-12.185	-14.681	-9.032	-34.201	-12.691
535	0.535	-15.94	-7.075	-12.872	-9.071	-15.719	-9.636	-46.509	-16.009
536	0.536	-14.804	1.203	-14.275	-4.214	-16.536	-11.4	-70.443	-14.304
537	0.537	-9.991	-4.051	-12.972	-13.877	-17.346	-16.264	-53.539	-12.983
538	0.538	-17.951	-10.855	-15.147	-20.26	-19.302	-8.934	-6.622	-9.728
539	0.539	-17.01	-18.821	-18.874	-2.251	-18.737	-7.983	40.098	-8.599
540	0.54	-16.065	-19.819	-11.575	-20.059	-9.854	-8.767	-2.6	-5.914
541	0.541	-18.6	-10.938	-16.854	-13.082	1.941	-8.011	58.24	-8.66
542	0.542	-16.307	-21.798	-12.078	1.837	12.971	-9.965	82.508	-12.176
543	0.543	-18.267	-11.767	-9.622	-19.447	0.004	-9.405	0.923	-14.525
544	0.544	-15.008	-23.617	-13.737	-33.593	-1.747	-11.166	-31.686	-12.424
545	0.545	-9.623	-22.098	-10.316	-20.831	-12.802	-8.676	-41.653	-12.834
546	0.546	-17.584	-12.059	-9.788	-4.562	-19.965	-9.075	-50.643	-17.11
547	0.547	-16.642	-8.414	-9.257	10.348	-16.321	-10.26	-42.615	-14.623
548	0.548	-15.703	-11.92	-10.675	0.673	-15.214	-13.951	-50.059	-8.278
549	0.549	-16.505	-10.987	-8.408	-4.567	-14.303	-16.291	-110.734	-12.573
550	0.55	-18.855	-16.055	-11.353	-18.886	-3.501	-14.567	-118.948	-11.835
551	0.551	-16.567	-22.854	-13.332	-16.961	-4.508	-13.424	-37.538	-8.389
552	0.552	-14.668	-16.874	-11.457	-11.741	-10.538	-8.205	16.582	-10.343
553	0.553	-14.118	-16.112	-15.768	-16.369	-8.244	-13.053	6.654	-10.944
554	0.554	-18.223	-11.3	-16.599	-11.916	-17.744	-11.119	173.983	-11.357
555	0.555	-21.74	-9.394	-14.915	-24.877	-21.435	-12.865	218.621	-12.735
556	0.556	-14.422	-11.16	-18.457	-26.616	-8.282	-4.931	128.963	-9.468
557	0.557	-17.559	-12.534	-18.134	-12.302	0.419	5.917	21.516	-15.293
558	0.558	-16.62	-13.919	-15.288	-6.503	-1.128	-4.145	-21.687	-9.698
559	0.559	-6.976	-18.781	-14.174	-8.247	-5.377	-0.469	-34.869	-13.192
560	0.56	-3.329	-8.735	-14.611	15.56	-4.211	-6.469	-23.061	-8.556
561	0.561	-6.835	-1.592	-13.122	-15.403	11.454	-1.25	-33.888	-4.502
562	0.562	-9.96	-8.004	-9.893	-11.357	0.797	-10.149	-24.061	-12.452
563	0.563	-14.832	-26.031	-12.079	-7.72	-1.142	-8.977	-33.003	-6.464
564	0.564	-12.357	-13.284	-13.299	2.322	-13.326	-14.2	-41.154	-11.693
565	0.565	-14.7	-6.345	-9.873	-32.134	-11.768	-13.225	-33.798	-16.536
566	0.566	-3.878	-8.498	-11.094	-9.295	-13.114	-10.703	-27.214	-12.277
567	0.567	-2.347	-22.059	-5.921	3.087	-22.015	-13.019	-33.226	-8.204
568	0.568	-18.247	-20.343	-5.394	-0.602	-16.021	-13.596	-27.866	-10.131
569	0.569	-11.872	-15.688	-4.862	-17.633	-8.674	-11.652	-32.979	-2.782
570	0.57	-6.094	-19.938	-7.807	-20.729	6.031	-3.9	-19.546	-9.556
571	0.571	-11.354	-13.55	-9.211	-6.586	3.922	-6.983	-23.681	-7.025
572	0.572	-22.421	-7.542	-10.606	-14.133	-5.72	-11.809	-27.389	-7.796
573	0.573	-29.591	-17.212	-9.481	-16.482	-10.926	-12.566	-24.136	-9.731
574	0.574	-15.286	-5.405	-13.984	-14.381	-2.983	-10.227	-14.893	-7.787
575	0.575	-13.365	-10.034	-13.447	-12.45	-18.833	-12.139	-23.243	-16.678
576	0.576	-18.605	-2.881	-8.652	-14.236	-3.905	-11.542	-20.74	-4.865
577	0.577	-13.97	0.788	-6.771	-3.228	-9.679	-8.628	-18.426	-3.303
578	0.578	-18.24	-7.526	-12.235	-4.573	-18.368	-15.574	-16.298	-7.556
579	0.579	-11.864	-6.557	-12.854	-10.984	-16.83	-14.585	-14.37	-21.865
580	0.58	-15.358	-21.255	-22.947	-24.154	-6.772	-18.821	-9.137	-12.161
581	0.581	-20.593	-23.38	-7.111	-22.419	7.557	-11.449	-1.194	-10.404
582	0.582	-23.507	-5.96	-9.272	-17.776	5.618	-10.464	-5.443	-11.941
583	0.583	-19.255	-3.639	-7.367	-10.623	-3.091	-7.925	3.47	-16.171
584	0.584	-15.194	-22.786	-19.587	-9.454	-1.525	-11.965	-0.006	-17.304
585	0.585	-17.133	-9.998	-14.975	-10.618	-17.383	-12.531	-5.221	-8.958
586	0.586	-17.715	-21.591	-10.744	-9.647	-19.496	-11.929	-10.054	-12.033
587	0.587	-13.654	-19.445	-14.444	-2.843	-29.156	-11.335	-14.317	-12.973
588	0.588	-15.001	-13.621	-10.98	-3.593	-27.382	-12.676	-10.206	-15.459
589	0.589	-12.683	-18.823	-11.972	0.477	-22.715	-14.02	-3.489	-16.201
590	0.59	-15.58	-20.355	-14.893	-10.334	-18.441	-11.868	-2.528	-8.228
591	0.591	-9.566	-16.072	-8.903	-24.646	-22.089	-7.395	-0.036	-13.417
592	0.592	-15.553	-12.361	-12.978	-18.832	-16.048	-4.475	3.684	-14.349
593	0.593	-11.476	-8.864	-19.557	0.538	-6.324	-6.972	-4.819	-11.802
594	0.594	-6.618	-18.524	-13.558	-1.978	8.02	-0.566	-5.951	-17.389
595	0.595	-16.664	-14.843	-17.625	-13.587	-13.253	-13.715	-2.996	-19.298
596	0.596	-15.286	-8.819	-15.691	-15.695	17.91	-4.027	-5.964	-11.909
597	0.597	-16.427	-13.995	-5.627	1.78	30.293	-12.721	-6.77	2.828
598	0.598	-12.922	-12.978	-12.788	-0.501	11.52	-11.157	-1.136	-3.528
599	0.599	-11.931	-10.42	-21.694	-23.895	-19.44	-6.889	-11.96	-9.294
600	0.6	-10.935	-15.99	-18.209	-8.216	-15.375	-10.559	-19.927	-7.52
601	0.601	-10.128	-16.533	-6.4	-5.517	-19.034	-14.032	-15.653	-18.515
602	0.602	-15.707	-19.793	-11.034	-18.292	-15.716	-8.79	-16.717	-14.216
603	0.603	-9.09	-12.014	-9.663	-15.97	-12.596	-13.61	-8.261	-13.017
604	0.604	-13.317	-15.086	-8.491	-18.103	-15.283	-11.076	-7.173	-14.137
605	0.605	-10.964	-8.274	-9.634	-12.315	-17.78	-11.835	-13.702	-11.006
606	0.606	-8.999	-7.462	-6.513	-7.109	-15.445	-13.76	-16.001	-13.889
607	0.607	-14.953	-5.105	-9.389	-5.551	-9.035	-9.1	-15.146	-9.602
608	0.608	-14.14	-12.992	-13.612	-6.857	-7.077	-8.494	-8.584	-15.186
609	0.609	-14.683	-16.037	-11.246	-13.201	-5.321	-8.094	4.511	-11.668
610	0.61	-19.276	-13.069	-4.624	-16.658	-0.666	-3.634	-1.366	-13.568
611	0.611	-10.322	-12.227	-5.354	-9.262	-4.911	-12.536	-6.62	-9.463
612	0.612	-11.437	-14.487	-12.66	-2.464	-8.562	-13.693	-24.081	-10.781
613	0.613	-7.906	-16.366	-11.632	-13.858	-5.063	-7.696	-35.714	-13.073
614	0.614	-23.929	-6.269	-10.799	-12.283	-8.156	-10.795	-42.115	-8.968
615	0.615	-26.206	-10.472	-9.966	-13.619	-13.01	-9.827	-36.327	-11.46
616	0.616	-19.775	-19.319	-16.485	-14.79	-12.233	-9.055	-16.976	-13.758
617	0.617	-10.05	-6.108	-12.17	-11.288	-8.172	-6.733	21.574	-10.825
618	0.618	-22.192	-32.39	-14.426	-23.061	-4.69	-8.673	38.073	-4.791
619	0.619	-7.836	-21.119	-16.297	-12.011	-2.752	-10.615	53.227	-9.017
620	0.62	-1.988	-11.002	-10.233	-13.383	-11.639	-11.196	12.074	-16.325
621	0.621	-7.164	-20.239	-12.494	-22.27	-12.767	-9.834	-15.527	-11.449
622	0.622	-27.83	-11.869	-13.013	-4.226	-9.256	-11.191	-10.456	-5.417
623	0.623	-19.477	-4.278	-4.242	8.579	-12.339	-10.036	-5.966	-11.002
624	0.624	-16.927	-15.845	-7.661	-12.492	-23.181	-12.751	-18.298	-11.552
625	0.625	-14.562	-0.891	-8.563	24.457	-18.929	-8.499	-21.902	-9.598
626	0.626	-16.642	-2.783	-1.727	-10.781	-22.62	-8.116	-18.541	-10.168
627	0.627	-14.661	-18.61	-11.336	-42.723	-4.612	-9.469	-21.566	-8.8
628	0.628	-12.874	-16.433	-14.949	-13.677	23.655	-12.375	-13.166	-12.072
629	0.629	-11.285	-18.329	-18.367	-17.352	12.429	-11.225	-15.598	-16.896
630	0.63	-9.884	-13.066	-15.205	-14.051	-11.368	-8.524	-17.826	-10.893
631	0.631	-11.005	-14.592	-12.243	-10.961	-8.259	-10.663	-15.6	-8.56
632	0.632	-16.967	-7.415	-14.686	-8.251	-10.949	-15.119	-13.568	-16.482
633	0.633	-15.956	-11.062	-13.84	-15.804	-18.472	-15.7	-15.226	-13.369
634	0.634	-14.94	-14.518	-11.829	-8.832	-11.487	-7.96	-13.592	-10.458
635	0.635	-15.662	-11.408	-13.706	-10.954	-13.588	-13.199	-9.257	-9.669
636	0.636	-13.285	-6.543	-15.384	-28.365	-11.643	-8.365	-5.511	-11.979
637	0.637	-16.719	-14.466	-13.961	-26.038	-20.338	-10.879	-23.441	-11.386
638	0.638	-12.025	-21.809	-9.447	-11.133	-9.29	-3.526	-51.628	-10.794
639	0.639	-17.401	-18.885	-14.8	-13.068	-2.108	-14.366	-55.216	-14.847
640	0.64	-20.839	-23.138	-12.798	-11.319	-5.767	-13.015	-65.174	-11.342
641	0.641	-17.506	-19.064	-13.319	-3.38	-9.256	-9.338	-68.167	-12.678
642	0.642	-14.555	-8.198	-16.155	-2.039	-10.251	-12.819	-31.084	-11.495
643	0.643	-17.997	-3.534	-11.257	-5.723	-3.474	-11.85	44.716	-7.806
644	0.644	-12.533	-2.163	-10.615	-14.037	-0.929	-7.012	142.552	-7.404
645	0.645	-13.064	-16.479	-7.652	-14.994	-3.207	-6.234	50.487	-13.966
646	0.646	-14.964	-26.141	-8.946	-29.717	-2.606	-10.302	14.961	-11.053
647	0.647	-13.196	-20.899	-7.53	-6.307	-0.628	-12.24	-17.425	-10.267
648	0.648	-13.551	-16.242	-5.329	-3.187	-4.657	-10.312	-7.438	-12.565
649	0.649	-16.808	-14.875	-8.94	5.128	-2.131	-8.577	1.51	-10.614
650	0.65	-18.899	-13.715	-11.201	2.562	-9.495	-8.968	-22.913	-12.541
651	0.651	-15.188	-10.222	-16.949	-4.406	-19.168	-13.429	-15.576	-14.271
652	0.652	-15.541	-11.164	-16.104	-2.269	-18.007	-10.539	-8.973	-12.91
653	0.653	-8.938	-0.311	-12.556	-4.208	-14.522	-14.027	-14.944	-16.197
654	0.654	-11.804	-10.353	-15.789	7.974	-15.465	-9.589	-20.305	-9.61
655	0.655	-12.552	-9.186	-16.313	-3.073	-10.606	-6.698	-15.219	-0.697
656	0.656	-18.14	-10.341	-15.882	-24.762	-8.069	-8.074	-10.725	-9.005
657	0.657	-13.279	-22.139	-18.154	-40.44	-3.975	-11.376	-23.074	-12.096
658	0.658	-11.326	-23.677	-19.273	-26.324	-2.01	-10.996	-11.807	-13.066
659	0.659	-16.722	-33.738	-13.239	-13.57	-5.274	-7.31	-8.473	-15.587
660	0.66	-14.761	-24.841	-12.431	-11.262	-8.152	-7.699	-24.083	-16.365
661	0.661	-15.326	-14.014	-13.171	-21.921	-11.628	-8.863	-9.908	-11.528
662	0.662	-18.211	-15.373	-17.976	-16.115	-12.978	-11.582	-12.381	-12.106
663	0.663	-14.717	-8.998	-16.016	-14.372	-6.404	-10.432	-14.69	-17.523
664	0.664	-17.019	-15.005	-14.249	-3.348	-1.568	-15.277	-8.302	-6.69
665	0.665	-16.628	-11.912	-11.71	-4.698	-14.716	-11.799	-6.354	-11.337
666	0.666	-12.17	-10.947	-9.364	-11.072	-8.908	-9.868	-25.643	-12.692
667	0.667	-15.06	-10.195	-12.249	-14.559	-14.137	-8.129	-28.039	-13.861
668	0.668	-14.651	-14.267	-10.291	-9.32	-9.484	-7.739	-20.923	-12.708
669	0.669	-14.253	-16.226	-10.663	5.385	-13.732	-10.059	-22.866	-20.064
670	0.67	-17.134	-15.658	-11.419	-22.297	-17.389	-12.192	-9.139	-17.165
671	0.671	-14.4	-7.922	-11.591	-33.528	-16.215	-7.749	17.323	-11.181
672	0.672	-12.447	-2.704	-12.348	-23.461	-10.974	-8.334	13.723	-8.861
673	0.673	-16.699	-13.555	-12.139	-14.172	-0.133	-9.691	3.633	-13.697
674	0.674	-11.272	-12.218	-15.605	17.004	4.122	-8.345	-5.688	-3.643
675	0.675	-14.746	-11.073	-10.179	12.94	-2.293	-11.249	-8.389	-5.01
676	0.676	-15.315	-7.587	-10.76	1.74	-10.636	-13.962	-5.937	-1.338
677	0.677	-11.241	-14.943	-7.463	-15.299	-15.864	-8.153	-8.304	-7.343
678	0.678	-11.622	-15.925	-12.88	-6.05	-9.071	-7.387	-10.437	-10.445
679	0.679	-11.22	-15.176	-12.305	-20.187	-11.564	-7.972	-16.23	-11.415
680	0.68	-10.815	-12.878	-11.736	-12.635	-7.482	-8.551	-14.468	-8.907
681	0.681	-11.961	-9.41	-11.162	-14.944	-5.549	-7.967	-9.792	-11.229
682	0.682	-17.755	-8.844	-11.554	-4.277	-14.242	-11.452	-5.503	-14.715
683	0.683	-16.975	-9.435	-14.855	-10.064	-15.396	-9.13	-4.311	-10.081
684	0.684	-16.39	-12.923	-8.279	-11.804	-20.622	-3.328	-5.446	-15.511
685	0.685	-19.673	-14.3	-9.248	-13.368	-13.84	-12.229	-6.391	-7.583
686	0.686	-14.245	-11.415	-10.031	-12.036	-14.605	-15.711	-11.179	-10.687
687	0.687	-12.306	-9.49	-9.263	-8.366	-16.912	-12.61	-13.641	-11.663
688	0.688	-10.371	-13.755	-9.844	-9.522	-12.06	-11.645	-25.77	-12.45
689	0.689	-12.106	-5.838	-11.779	-14.721	-1.971	-10.869	-30.936	-19.818
690	0.69	-13.46	-11.858	-8.879	-21.469	19.734	-11.645	-26.223	-10.928
691	0.691	-14.813	-23.69	-12.364	-13.515	29.043	-11.058	-33.342	-16.941
692	0.692	-15.193	-12.672	-10.044	-12.518	3.503	-9.121	-36.962	-9.59
693	0.693	-16.344	-11.314	-16.629	-11.531	-13.52	-10.864	-18.941	-10.563
694	0.694	-18.274	-10.157	-9.858	-17.519	-16.591	-12.223	19.645	-16.566
695	0.695	-14.781	-16.161	-14.118	-5.313	-13.864	-14.545	-7.851	-9.211
696	0.696	-7.415	-15.215	-13.344	-14.018	-11.348	-8.733	-43.016	-6.306
697	0.697	-14.756	-16.204	-15.279	-25.042	-4.375	-11.057	-29.466	-8.815
698	0.698	-13.779	-16.993	-17.22	-3.337	-6.485	-10.485	33.049	-11.128
699	0.699	-18.031	-4.811	-17.8	12.369	-12.276	-9.91	77.766	-10.543
700	0.7	-15.706	-20.693	-12.005	-18.797	-17.493	-8.175	37.164	-12.477
701	0.701	-16.287	-31.36	-14.338	-22.883	-12.86	-8.568	0.22	-16.554
702	0.702	-13.007	-21.692	-14.934	-19.226	-8.615	-10.907	-6.319	-8.628
703	0.703	-19.595	-19.966	-8.948	-9.167	-22.93	-6.852	-24.489	-12.117
704	0.704	-15.34	-8.939	-11.275	-6.076	-17.129	-7.262	-19.123	-15.222
705	0.705	-13.035	-7.591	-4.706	-3.357	-15.402	-0.884	-14.192	-14.258
706	0.706	-12.477	-11.275	-10.722	-10.933	-16.961	-10.572	-9.832	-10.006
707	0.707	-14.443	-14.786	-9.953	-3.997	-9.806	-11.754	-13.961	-2.685
708	0.708	-18.529	-15.779	-9.388	-1.909	-6.113	-22.61	-10.36	-5.615
709	0.709	-19.899	-10.967	-8.834	-11.635	-4.96	-12.562	-20.49	-6.4
710	0.71	-14.508	-6.743	-8.269	-13.409	8.962	-8.901	-11.253	-10.482
711	0.711	-11.068	-12.39	-11.752	-18.07	3.147	-10.089	-14.013	-12.437
712	0.712	-7.813	-10.467	-13.112	-13.822	4.879	-9.15	-1.28	-13.036
713	0.713	-15.589	-15.128	-13.515	-14.997	0.233	-8.211	1.004	-10.151
714	0.714	-14.665	-12.239	-12.383	-21.036	-15.637	-12.482	-9.681	-9.789
715	0.715	-15.672	-17.114	-14.341	-24.159	-9.255	-11.739	-38.757	-14.262
716	0.716	-14.948	-8.431	-15.147	-9.468	-3.46	-12.349	-59.515	-10.219
717	0.717	-15.787	-11.933	-15.955	-20.146	-12.179	-14.308	-48.361	-8.886
718	0.718	-15.259	-17.16	-11.73	-10.511	-10.641	-14.903	-65.455	-11.235
719	0.719	-14.735	-14.275	-15.837	1.648	-17.799	-10.086	-49.825	-13.384
720	0.72	-15.379	-13.526	-14.523	-3.009	-16.64	-6.816	-47.124	-10.704
721	0.721	-16.799	-17.609	-13.213	-16.005	-17.803	-9.743	-8.592	-16.525
722	0.722	-20.172	-6.796	-13.651	-0.196	-3.877	-11.117	74.679	-15.75
723	0.723	-13.661	-2.196	-10.99	-10.887	-1.94	-5.727	62.917	-10.916
724	0.724	-12.761	-15.218	-8.342	-12.865	10.265	-13.68	8.726	-10.353
725	0.725	-13.605	-20.496	-6.268	-11.143	5.627	-8.484	57.98	-14.444
726	0.726	-14.461	-18.996	-10.777	-12.71	-13.15	-13.356	31.119	-14.072
727	0.727	-11.061	-20.385	-15.481	-5.586	-15.675	-5.452	-9.648	-13.713
728	0.728	-18.493	-8.633	-12.637	-6.79	-4.079	-10.697	-17.118	-17.808
729	0.729	-19.543	-10.248	-10.191	-19.99	-14.732	-13.628	-23.833	-14.355
730	0.73	-17.113	-14.564	-12.594	-21.788	-16.67	-12.883	-29.909	-15.731
731	0.731	-16.428	-15.788	-11.516	-23.379	-25.373	-10.584	-24.529	-11.685
732	0.732	-15.935	-14.691	-9.662	-16.251	-17.435	-12.546	-19.562	-10.367
733	0.733	-14.096	-22.105	-15.552	-7.381	-13.185	-9.283	-15.161	-7.111
734	0.734	-15.933	-9.385	-16.413	10.558	-12.031	-7.569	-11.208	-9.254
735	0.735	-18.539	-11.188	-11.652	7.987	-13.209	-12.429	-30.113	-8.889
736	0.736	-12.247	-15.895	-15.026	-17.796	-14.198	-10.528	-26.929	-10.859
737	0.737	-13.11	-23.104	-18.017	-21.133	-15.19	-6.497	-42.696	-7.415
738	0.738	-15.524	-16.775	-15.587	-24.31	-14.426	-7.881	-45.528	-7.061
739	0.739	-16.196	-10.844	-16.071	-21.676	-12.105	-12.357	-38.099	-11.926
740	0.74	-18.233	-7.793	-15.792	-14.209	-7.257	-16.445	-7.793	-8.665
741	0.741	-18.916	-14.618	-14.74	-16.607	0.115	-9.498	-11.893	-17.583
742	0.742	-18.637	-20.683	-14.464	-10.27	-2.774	-10.489	44.785	-13.929
743	0.743	-17.39	-11.835	-13.025	-8.384	-14.222	-6.245	36.603	-12.784
744	0.744	-17.113	-13.062	-13.914	-17.147	-6.324	-8.588	-15.191	-15.902
745	0.745	-19.535	-10.996	-13.836	-9.262	3.125	-13.637	-8.708	-20.763
746	0.746	-22.334	-16.28	-16.667	-19.385	-4.06	-10.176	-2.718	-20.002
747	0.747	-16.614	-15.361	-10.979	-18.291	-15.883	-6.895	-30.395	-19.237
748	0.748	-15.93	-14.643	-16.712	-17.182	-14.344	-8.655	-25.407	-14.413
749	0.749	-15.439	-10.63	-11.406	14.506	-7.192	-7.31	-37.855	-9.983
750	0.75	-14.946	-4.077	-13.454	13.491	1.693	-10.603	-33.475	-1.29
751	0.751	-6.133	-15.532	-14.147	-1.259	-4.326	-4.81	-37.743	-7.318
752	0.752	-9.894	-10.939	-13.69	-16.233	-16.144	-10.434	-11.625	-8.307
753	0.753	-13.45	-15.237	-17.29	-18.258	-1.841	-2.502	39.698	-9.284
754	0.754	-6.175	-21.657	-14.11	-23.532	3.936	-12.176	61.6	-8.524
755	0.755	-7.218	-20.52	-10.153	-2.876	2.171	-8.496	41.525	-2.923
756	0.756	-8.059	-4.474	-18.187	-17.057	-2.497	-5.013	11.004	7.905
757	0.757	-13.736	-16.108	-9.97	-14.591	-18.378	-10.251	5.477	-3.133
758	0.758	-20.381	-14.005	-2.714	6.45	0.783	-13.165	0.337	-19.005
759	0.759	-14.443	-12.09	-9.589	-1.935	-1.729	-10.665	-13.313	-12.626
760	0.76	-3.864	-3.408	-22.849	-14.792	-8.697	-3.308	-25.796	-10.702
761	0.761	-13.978	-14.452	-17.143	-26.491	-10.811	-6.214	-22.193	-8.967
762	0.762	-17.7	-13.109	-12.008	-15.917	-16.614	-8.73	-25.553	-10.525
763	0.763	-9.422	-11.95	-1.068	5.305	-11.381	-20.917	-22.502	-9.181
764	0.764	-16.817	-1.13	-8.322	-3.097	-6.74	-8.71	-14.22	-5.507
765	0.765	-10.079	-11.201	-2.016	-15.926	-11.017	-7.15	-11.746	-11.502
766	0.766	1.307	-17.597	-3.254	-9.015	-7.351	-11.397	-9.486	-12.472
767	0.767	-16.138	-30.75	-10.682	-6.947	-10.834	-17.771	-15.942	-9.574
768	0.768	-13.838	-18.559	-3.973	-12.84	-16.068	-11.755	-21.809	-13.84
769	0.769	-11.724	-13.915	-10.031	-21.613	-13.178	-14.836	-48.189	-11.517
770	0.77	-13.668	-18.164	-10.86	-26.321	-13.964	-11.915	-51.89	-19.454
771	0.771	-1.483	-9.26	-8.972	-4.709	-6.617	-12.666	-55.173	-24.668
772	0.772	-15.8	6.416	-13.65	-7.878	-9.529	-5.291	-45.839	-17.884
773	0.773	-21.603	0.044	-5.942	-5.234	-12.04	-16.109	-14.578	-9.943
774	0.774	-16.368	-5.731	-15.646	-7.839	-6.414	-6.02	48.009	1.872
775	0.775	-11.705	-10.936	-11.989	-19.521	-5.809	-4.835	74.734	-12.442
776	0.776	-13.039	-21.945	-13.164	-17.435	-9.082	-10.813	34.148	-2.755
777	0.777	-16.686	-11.857	-14.152	-23.286	-6.18	-13.896	12.101	-7.971
778	0.778	-15.5	-2.927	-11.27	-18.114	-7.544	-7.099	18.659	-12.593
779	0.779	-14.51	-11.208	-5.285	-13.542	-13.923	-7.855	-36.307	-19.728
780	0.78	-13.514	-8.08	-6.071	-17.889	-16.457	-13.442	-58.351	-18.545
781	0.781	-17.734	-7.08	-10.911	-24.356	-12.437	-9.93	-24.846	-5.359
782	0.782	-15.366	-13.044	-11.484	-16.112	-8.996	-11.835	-30.808	-10.548
783	0.783	-14.74	-20.364	-13.218	-0.096	-8.427	-8.902	19.193	-21.552
784	0.784	-19.337	-15.493	-18.043	-7.089	-2.983	-10.229	25.831	-17.267
785	0.785	-16.387	-16.221	-14.735	-17.759	4.982	-6.91	-4.518	-0.212
786	0.786	-16.719	-23.533	-12.961	-11.988	4.039	-9.013	-20.928	-2.507
787	0.787	-13.37	-14.598	-16.412	14.273	-10.649	-9.375	4.277	-8.869
788	0.788	-13.696	-8.562	-9.023	2.992	-12.759	-10.503	-9.282	-14.652
789	0.789	-7.634	-22.452	-3.755	-0.368	-14.67	-10.67	-38.307	-16.375
790	0.79	-10.093	-20.476	-4.672	-9.717	-9.428	-12.588	-57.048	-17.906
791	0.791	-7.708	-15.194	-8.876	-23.881	-7.863	-8.317	-53.671	-13.622
792	0.792	-9.571	-13.591	-9.587	-21.401	2.239	-13.711	-19.132	-12.435
793	0.793	-8.922	-3.481	-11.456	-14.446	-6.646	-8.848	49.7	-8.92
794	0.794	-17.753	-7.096	-6.745	-20.847	-10.117	-10.759	39.927	-11.979
795	0.795	-21.357	-15.367	-7.254	-3.453	-13.189	-7.833	-58.549	-12.9
796	0.796	-17.797	-20.549	-10.665	-5.787	-14.126	-12.663	-71.634	-13.645
797	0.797	-18.686	-11.597	-10.203	-24.97	-14.876	-6.645	-11.947	-11.31
798	0.798	-15.697	-15.026	-16.701	-7.187	-15.64	-12.23	42.287	-7.807
799	0.799	-18.132	-24.652	-15.65	-4.886	-10.799	-15.692	52.217	-11.06
800	0.8	-12.431	-23.443	-9.56	-32.557	-10.204	-5.608	96.975	-2.118
801	0.801	-15.832	-12.552	-3.855	-6.251	-9.606	-6.947	40.129	-10.974
802	0.802	-19.031	-11.166	-10.346	10.74	-1.659	-15.833	-11.495	-14.419
803	0.803	-16.042	-12.294	-11.022	-17.571	-2.813	-14.66	-17.995	-11.292
804	0.804	-12.472	-11.099	-14.988	-13.941	-1.823	-13.668	-23.871	-14.168
805	0.805	-15.679	-16.297	-16.821	-10.675	-0.834	-6.878	-18.289	-13.361
806	0.806	-15.211	-13.355	-14.779	-19.983	-10.493	-4.347	-33.252	-10.998
807	0.807	-13.197	-10.796	-17.585	-11.696	-14.157	-6.657	-28.682	-9.025
808	0.808	-16.609	-14.817	-12.638	-4.182	-13	-8.583	-24.482	-9.583
809	0.809	-10.74	-5.286	-11.944	2.753	-7.767	-13.217	-28.025	-6.676
810	0.81	-14.734	-14.155	-11.249	0.6	-12.608	-5.471	-31.237	-14.603
811	0.811	-15.239	-17.576	-18.114	-16.868	-10.096	-8.548	-28.174	-11.105
812	0.812	-11.889	-20.627	-15.098	-14.581	-14.166	-11.441	-30.861	-10.12
813	0.813	-17.247	-9.751	-10.723	-3.946	-9.341	-17.437	-28.317	-13.007
814	0.814	-17.767	-13.978	-16.215	-25.242	-7.41	-15.124	-25.977	-17.249
815	0.815	-15.773	-12.79	-16.681	-22.571	-7.98	-11.641	-19.627	-11.618
816	0.816	-16.293	-18.775	-14.633	-4.807	-12.81	-12.216	-13.868	-6.77
817	0.817	-16.615	-11.407	-17.431	6.787	-9.51	-13.958	1.98	-3.467
818	0.818	-17.921	-14.295	-13.85	-8.132	-4.084	-10.477	-0.146	-12.358
819	0.819	-18.255	-16.788	-16.068	-2.347	-8.926	-9.111	-5.932	-11.192
820	0.82	-15.497	-7.847	-14.814	-11.082	-8.349	-9.493	-18.125	-17.185
821	0.821	-20.485	-8.989	-20.721	-12.68	-5.453	-10.642	-13.441	-18.147
822	0.822	-17.143	-12.059	-14.633	-8.438	-6.806	-9.476	-9.143	-11.371
823	0.823	-13.04	-20.924	-12.223	0.434	-13.189	-10.237	-12.761	-8.85
824	0.824	-16.489	-19.744	-12.711	-17.569	-13.96	-13.529	-11.528	-6.512
825	0.825	-15.101	-20.693	-13.21	-35.383	-13.176	-6.93	-12.359	-11.327
826	0.826	-19.905	-15.838	-7.704	-28.459	-11.226	-4.013	-7.436	-9.39
827	0.827	-9.805	-15.056	-7.037	-13.59	-3.855	-8.268	-8.197	-18.282
828	0.828	-11.139	-15.818	-6.373	-0.076	-8.68	-7.496	-20.365	-19.434
829	0.829	-12.271	-7.87	-4.546	1.63	4.477	-15.427	-32.512	-11.112
830	0.83	-15.724	-10.97	-11.426	-6.319	21.875	-14.456	-27.87	-14.205
831	0.831	-16.66	-13.872	-14.245	-7.686	10.229	-13.487	-20.799	-17.104
832	0.832	-13.733	-9.601	-8.168	-24.746	-8.966	-12.709	-32.681	-7.406
833	0.833	-11.192	-11.903	-13.704	-31.724	-32.207	-8.651	-8.873	-6.24
834	0.834	-10.387	-12.47	-13.051	-16.822	-29.12	-8.063	14.968	-7.413
835	0.835	-16.943	-10.517	-16.274	-14.896	-20.807	-9.983	-0.66	-10.515
836	0.836	-12.66	-6.441	-13.305	-13.168	-13.257	-8.229	2.06	-9.531
837	0.837	-13.419	-13.401	-11.891	-14.733	-10.938	-11.702	40.542	-7.008
838	0.838	-15.335	-12.425	-12.222	-1.765	-13.089	-8.4	24.089	-4.679
839	0.839	-9.321	-6.423	-14.295	-7.022	-3.439	-5.495	9.017	-9.525
840	0.84	-13.375	-18.611	-11.533	-18.058	-1.719	-5.106	-13.816	-14.175
841	0.841	-19.943	-20.338	-14.194	-16.719	-16.061	-10.133	-17.896	-18.238
842	0.842	-13.927	-15.682	-12.6	-28.562	-2.533	-10.709	-14.282	-17.845
843	0.843	-13.148	-19.937	-8.112	-20.683	-7.769	-8.975	-4.286	-19.199
844	0.844	-13.723	-11.027	-11.373	-16.466	-12.435	-10.335	5.042	-25.791
845	0.845	-17.02	-5.01	-8.434	-17.664	-11.101	-2.99	-26.096	-11.096
846	0.846	-17.612	-14.674	-10.915	-11.683	-12.28	-10.341	-22.108	3.791
847	0.847	-17.234	-18.346	-9.535	-10.735	-8.81	-15.181	-10.934	-2.02
848	0.848	-11.823	-12.335	-13.576	-7.851	-1.479	-12.657	-14.218	-14.208
849	0.849	-18.409	-9.228	-12.198	-7.072	-6.337	-10.327	-11.053	-12.657
850	0.85	-12.423	-12.125	-13.533	-1.466	-5.573	-10.903	-2.635	-14.033
851	0.851	-14.746	-4.19	-9.438	3.34	-7.908	-7.606	0.013	-12.887
852	0.852	-15.329	-5.145	-15.206	2.766	-12.757	-9.336	-6.882	-9.429
853	0.853	-18.624	-11.905	-14.406	-6.106	-13.347	-15.139	-13.206	-8.485
854	0.854	-12.047	-11.125	-13.807	-25.649	-10.457	-15.914	-42.216	-13.326
855	0.855	-14.569	-18.472	-13.213	-11.509	-10.857	-11.08	-38.257	-17.593
856	0.856	-15.348	-11.684	-10.299	-8.992	-12.22	-7.789	-49.698	-10.247
857	0.857	-14.773	-21.336	-12.806	-6.701	-8.177	-9.52	-59.908	-9.291
858	0.858	-12.849	-22.491	-12.415	3.931	-4.718	-12.996	-50.694	-6.795
859	0.859	-14.596	-9.328	-18.211	-13.486	-1.45	-6.599	-8.171	-6.025
860	0.86	-14.208	-28.669	-15.887	-1.833	-8.041	-14.529	71.113	-10.861
861	0.861	-11.886	-21.111	-17.815	-20.962	-7.088	-9.297	16.877	-12.805
862	0.862	-15.955	-14.138	-15.886	-28.477	-4.584	-6.392	6.979	-13.391
863	0.863	-11.116	-7.757	-11.821	-12.213	-8.671	-5.616	15.911	-12.062
864	0.864	-17.12	-1.954	-14.331	2.702	-16.618	-4.841	56.613	-13.44
865	0.865	-14.803	-3.705	-9.882	-6.985	-15.663	-9.672	49.305	-11.322
866	0.866	-14.228	-11.644	-8.145	-19.179	-12.765	-9.081	15.867	-14.04
867	0.867	-16.167	-18.81	-9.499	-17.622	-11.998	-10.81	-14.498	-10.559
868	0.868	-17.909	-15.124	-12.792	-16.208	-6.403	-16.611	-30.975	-9.404
869	0.869	-14.425	-23.439	-9.892	-14.99	-2.933	-12.54	-25.957	-9.034
870	0.87	-14.04	-9.495	-11.829	3.073	-2.374	-14.47	-48.789	-14.077
871	0.871	-14.423	-11.423	-9.117	-9.649	-5.311	-8.464	-36.417	-12.158
872	0.872	-16.359	-13.166	-12.605	-2.649	-10.182	-10.783	-32.735	-8.096
873	0.873	-16.741	-8.536	-12.99	-21.775	-10.78	-7.294	-15.68	-11.584
874	0.874	-12.468	-15.71	-12.603	-19.195	-12.534	-16.001	-31.352	-11.979
875	0.875	-10.724	-19.392	-14.539	1.951	-16.04	-12.52	11.232	-7.143
876	0.876	-16.525	-18.231	-15.705	-6.336	-18.39	-7.297	17.234	-9.079
877	0.877	-7.617	-13.011	-14.156	-8.794	-12.609	-6.33	-21.462	-14.5
878	0.878	-15.931	-10.116	-13.969	-1.756	-0.435	-7.106	-36.54	-11.031
879	0.879	-16.893	-5.863	-13.783	-16.596	4.769	-9.426	-32.077	-17.03
880	0.88	-17.861	-9.924	-13.985	-18.448	12.699	-11.363	30.434	-14.721
881	0.881	-15.343	-20.768	-13.806	-6.183	11.352	-10.784	39.349	-18.214
882	0.882	-14.569	-28.702	-14.791	-14.03	-5.69	-4.199	-33.972	-9.526
883	0.883	-19.397	-24.451	-13.834	-12.597	-12.684	-13.868	-24.098	-3.522
884	0.884	-17.456	-20.787	-12.498	-11.362	-10.592	-20.238	-32.973	-6.621
885	0.885	-15.707	-14.801	-10.192	-14.745	-16.42	-14.225	-24.78	-13.393
886	0.886	-8.734	-13.83	-5.755	-7.285	-14.693	-13.255	-2.653	-10.879
887	0.887	-11.633	-7.056	-7.702	-8.158	-10.047	-14.216	-9.171	-16.495
888	0.888	-10.857	-1.073	-5.97	5.107	-8.691	-6.292	-39.485	-8.567
889	0.889	-6.79	-13.28	-4.625	-23.798	-12.368	-7.258	-34.039	-11.662
890	0.89	-13.37	-18.505	-6.959	-19.603	-8.872	-10.16	-18.983	-16.508
891	0.891	-17.625	-10.582	-11.809	-8.264	-9.833	-7.647	31.279	-15.749
892	0.892	-12.013	-3.437	-8.537	8.873	-10.807	-2.035	51.196	-10.151
893	0.893	-13.944	-4.607	-6.803	-0.301	-10.022	-2.616	-3.782	0.667
894	0.894	-12.004	-17.776	-12.62	-8.5	-12.343	-3.187	-11.136	-3.989
895	0.895	-11.419	-19.526	-14.956	-10.898	-15.823	-12.095	-4.549	-5.352
896	0.896	-11.026	-14.891	-11.486	-13.111	-16.405	-10.932	-22.763	-14.245
897	0.897	-13.349	-13.571	-12.082	-23.649	-7.516	-14.433	-17.433	-20.225
898	0.898	-13.749	-14.755	-17.512	-25.467	-8.687	-17.548	-32.589	-14.99
899	0.899	-10.082	-15.942	-14.046	-13.155	-12.167	-14.664	-55.469	-0.282
900	0.9	-17.457	-8.599	-18.698	-8.392	-9.085	-8.681	-59.549	-2.408
901	0.901	-18.44	-11.521	-21.619	-18.359	-10.063	-14.316	-55.886	-4.351
902	0.902	-17.487	-12.318	-16.796	-24.64	-5.819	-12.393	-72.891	-9.582
903	0.903	-16.721	-8.289	-12.17	-21.068	-6.602	-6.406	-25.841	-23.914
904	0.904	-12.666	-10.271	-11.605	-20.026	-7.191	-4.105	74.983	-18.113
905	0.905	-16.157	-20.384	-11.237	-5.258	-11.846	-4.714	147.119	-16.37
906	0.906	-15.58	-24.682	-8.932	13.978	-8.96	-12.092	54.963	-11.729
907	0.907	-10.173	-7.675	-8.545	1.298	-7.63	-13.087	-4.754	-4.564
908	0.908	-18.121	-10.029	-10.496	-5.595	-7.255	-15.628	-15.669	-18.896
909	0.909	-19.096	-12.216	-4.699	-33.191	-12.102	-13.335	-5.839	-20.836
910	0.91	-20.07	-18.06	-12.075	-21.889	-11.535	-8.52	-14.652	-15.611
911	0.911	-15.821	-16.37	-7.252	-31.867	-9.811	-9.142	-22.604	-14.078
912	0.912	-18.147	-8.462	-11.527	-3.566	-4.016	-10.929	-59.402	1.797
913	0.913	-16.228	-4.218	-13.864	0.165	-8.097	-12.332	-65.789	-4.618
914	0.914	-15.658	-5.399	-11.943	3.521	-7.534	-14.708	-35.201	-18.202
915	0.915	-12.776	-11.422	-10.011	0.492	-13.567	-12.622	-18.617	-13.025
916	0.916	-15.311	-14.546	-14.087	3.266	-12.815	-13.827	6.389	-14.607
917	0.917	-16.682	-21.368	-12.751	-30.168	-1.996	-8.066	47.318	-10.384
918	0.918	-17.085	-20.649	-11.419	-34.554	-3.573	-7.336	19.351	-9.24
919	0.919	-14.386	-23.019	-13.555	-30.432	-2.25	-6.802	-6.005	-12.742
920	0.92	-16.336	-13.591	-16.27	-19.142	6.62	-8.781	-1.728	-11.811
921	0.921	-14.799	-9.96	-13.584	-2.053	3.099	-8.25	-14.232	-20.762
922	0.922	-16.166	-4.004	-13.805	1.059	-13.002	-9.645	-25.568	-12.487
923	0.923	-20.436	-13.726	-11.901	-18.69	-20.012	-8.327	-8.656	-7.308
924	0.924	-11.545	-17.443	-11.743	-16.173	-9.416	-7.201	-11.834	-12.19
925	0.925	-12.712	-20.966	-10.612	-9.168	-3.665	-5.321	-9.23	-16.505
926	0.926	-16.202	-11.32	-12.198	-15.51	-5.457	-6.536	-11.862	-12.496
927	0.927	-10.99	-10.199	-9.135	-9.682	-7.061	-11.418	-18.916	-9.073
928	0.928	-11.971	-13.724	-10.322	6.207	-8.46	-14.944	-21.155	-19.199
929	0.929	-9.476	-16.854	-10.734	-12.927	-14.883	-15.565	-15.477	-0.469
930	0.93	-15.112	-12.03	-12.695	-10.389	-16.081	-13.86	-17.326	-8.048
931	0.931	-13.202	-19.981	-12.525	-21.993	-13.032	-17.385	-18.916	-1.125
932	0.932	-19.219	-12.659	-14.484	-19.826	-14.049	-16.071	-5.983	-16.079
933	0.933	-13.62	-9.788	-12.574	-13.993	-18.378	-20.171	-7.81	-10.332
934	0.934	-15.576	-12.334	-13.176	-19.181	-19.229	-15.378	-25.309	-15.65
935	0.935	-18.886	-24.552	-16.684	-17.605	-12.722	-8.061	-37.019	-14.177
936	0.936	-13.484	-19.358	-15.353	-4.626	-17.04	-10.985	-30.711	-12.895
937	0.937	-12.906	-11.453	-15.758	-13.345	-13.041	-1.331	-13.365	-9.276
938	0.938	-14.853	-12.816	-14.629	-17.983	-11.159	-10.272	-1.828	-15.34
939	0.939	-9.446	-21.72	-14.266	-25.128	-13.15	-9.135	30.012	-12.309
940	0.94	-16.61	-18.642	-12.169	-16.216	-8.366	-7.8	16.374	-9.466
941	0.941	-17.209	-15.188	-8.34	-5.367	-7.83	-15.18	-21.235	-12.035
942	0.942	-15.292	-16.184	-16.312	-18.333	-11.364	-14.246	-16.224	-6.473
943	0.943	-15.887	-17.18	-10.352	-13.108	-8.121	-20.282	-20.687	-13.087
944	0.944	-15.518	-11.195	-11.352	-4.774	-12.24	-8.127	-20.37	-17.944
945	0.945	-18.822	-8.885	-10.423	-0.112	-6.484	-9.897	-16.388	-18.766
946	0.946	-12.259	1.943	-11.431	4.169	2.369	-2.003	40.244	-16.508
947	0.947	-3.373	-12.384	-13.979	-7.619	-1.154	-6.294	15.781	-15.96
948	0.948	-4.546	-6.592	-11.686	-9.181	-8.536	-5.146	-6.353	-15.449
949	0.949	-3.594	-18.794	-18.301	-10.538	0.339	-6.306	-26.369	-16.139
950	0.95	-6.51	-14.153	-8.648	6.506	-5.699	-3.174	-20.457	-8.261
951	0.951	-10.781	-7.004	-9.833	-5.084	-6.694	-12.06	-48.208	-9.462
952	0.952	-18.149	-3.341	-11.018	1.308	-13.491	-13.209	-43.224	-4.241
953	0.953	-19.127	-2.182	-12.01	-0.638	-12.741	-10.079	-20.445	-11.042
954	0.954	-14.871	-3.152	-9.123	-5.836	-8.712	-5.208	0.262	-19.025
955	0.955	-20.482	-17.862	-9.896	-10.43	-3.899	-5.973	-3.342	-15.96
956	0.956	-13.894	-24.247	-22.071	-23.348	-0.637	-3.649	48.236	-16.975
957	0.957	-13.119	-22.311	-9.855	-7.461	-9.561	-8.493	11.26	-3.855
958	0.958	-17.171	0.546	-14.478	-9.615	-10.74	-9.061	-8.742	-9.676
959	0.959	-19.115	-8.735	-7.303	-23.147	-7.266	-10.786	-75.973	-14.977
960	0.96	-17.19	-11.44	-10.975	-21.386	-10.373	-2.805	-84.933	-7.073
961	0.961	-18.931	-24.208	-9.848	-3.948	-15.22	0.716	-109.382	-25.832
962	0.962	-11.953	-26.531	-10.842	-15.549	-9.231	1.715	-116.802	2.457
963	0.963	-14.849	-15.882	-7.954	-13.4	-11.556	0.769	-96.95	6.143
964	0.964	-10.59	-10.063	-19.379	-7.549	-4.983	-10.635	-5.481	9.43
965	0.965	-11.357	-11.789	-8.354	-16.236	-12.925	-15.255	191.888	-6.242
966	0.966	-14.826	-3.848	-4.091	-11.556	-11.958	-13.875	219.944	-8.954
967	0.967	-16.75	-5.183	-5.25	-24.482	-3.053	-15.015	143.132	-21.775
968	0.968	-20.804	-8.851	-20.916	-15.754	0.447	-16.161	26.864	-19.501
969	0.969	-13.827	-10.01	-18.776	-20.383	-0.505	-13.048	5.778	-4.683
970	0.97	-16.717	-6.914	-5.223	-4.495	-1.456	-10.118	-51.908	-2.817
971	0.971	-15.932	-13.672	-3.47	14.711	-5.685	-12.611	-34.504	-4.659
972	0.972	-16.685	-12.871	-4.999	27.545	-7.99	-16.661	-18.647	-6.266
973	0.973	-17.252	-15.165	-3.624	-2.807	-4.497	-14.695	-32.987	-13.377
974	0.974	-17.817	-19.99	-9.981	-31.823	-2.556	-4.612	-19.822	-4.438
975	0.975	-16.052	-27.326	-6.471	-20.559	-9.113	-3.221	15.795	-5.612
976	0.976	-14.676	-14.538	-11.666	-10.458	-6.565	-9.564	-16.7	-6.67
977	0.977	-9.237	-9.293	-16.486	-13.545	-10.602	-10.696	-26.553	-11.623
978	0.978	-11.142	-13.926	-15.683	-16.259	-9.994	-13.753	-17.632	-24.977
979	0.979	-9.181	-26.876	-14.877	-23.818	-9.381	-16.621	-25.737	-34.803
980	0.98	-9.739	-25.121	-15.431	-12.213	-0.452	-12.349	-33.057	-19.024
981	0.981	-14.559	-17.153	-14.819	-27.067	-6.803	-11.557	-39.603	-12.663
982	0.982	-16.475	-18.474	-13.043	-21.251	-5.599	-10.967	-45.564	-2.902
983	0.983	-13.557	-12.049	-15.523	-26.48	-6.526	-9.043	-29.069	23.491
984	0.984	-12.177	-10.847	-11.033	-15.455	-7.452	-17.944	-13.932	-2.75
985	0.985	-13.514	-1.132	-11.578	-5.38	-20.569	-21.601	-18.351	-12.764
986	0.986	-20.088	-4.784	-12.898	14.198	-10.836	-15.556	-5.936	-21.905
987	0.987	-15.23	-17.916	-5.497	-5.509	-16.006	-1.593	-9.564	-19.066
988	0.988	-14.437	-19.624	-12.802	-8.011	-11.305	-7.364	-12.789	-11.412
989	0.989	-18.479	-14.936	-7.912	-24.262	-12.594	-12.576	-3.424	-18.257
990	0.99	-11.87	-7.739	-3.601	-17.866	-16.204	-7.902	-11.649	-24.479
991	0.991	-14.365	-4.024	-12.45	-0.418	-10.135	-0.712	-14.089	-22.38
992	0.992	-13.573	-2.828	-8.905	6.581	-11.032	2.977	-16.368	-27.449
993	0.993	-11.609	-16.721	-14.084	-16.812	-4.196	-0.487	-14.188	-28.868
994	0.994	-13.52	-26.359	-13.06	-26.088	-8.383	-10.171	-8.342	-7.11
995	0.995	-11.751	-24.569	-12.233	-28.774	-9.092	-6.487	-10.041	2.296
996	0.996	-12.113	-19.877	-14.508	-21.216	-13.857	-9.944	-14.63	-28.75
997	0.997	-17.496	-9.762	-16.396	-0.107	-14.366	-25.955	-10.274	0.431
998	0.998	-13.977	-13.414	-13.063	-8.417	-12.559	-32.878	-6.537	34.689
999	0.999	-13.363	-16.854	-17.083	-10.911	-4.563	-47.751	-9.984	-6.361
1000	1	-17.398	-5.022	-17.44	-13.216	-10.49	-18.703	-8.997	-22.695
1001	1.001	-16.026	-6.537	-15.071	-6.814	-11.399	-14.614	-15.747	-47.814
1002	1.002	-15.625	-16.58	-8.452	2.827	-6.502	-25.841	-6.065	-24.978
1003	1.003	-19.686	-12.878	-11.316	-23.55	1.484	-15.766	-9.721	-12.56
1004	1.004	-17.167	-14.018	-22.699	-34.819	-8.136	6.129	-6.198	-16.19
1005	1.005	-22.583	-21.354	-30.597	-17.816	-6.922	8.882	-5.168	0.908
1006	1.006	-14.643	-18.433	-29.208	16.589	-8.021	6.391	-6.078	-2.125
1007	1.007	-17.73	-19.188	-22.797	30.12	-8.931	-9.83	-8.499	-16.188
1008	1.008	-6.877	-10.261	-14.439	-15.746	-13.723	-11.95	-6.128	22.414
1009	1.009	-5.506	-9.07	-2.596	-33.964	-12.904	-29.352	-10.94	-16.212
1010	1.01	-14.399	-12.147	21.249	-17.573	-10.539	-13.091	-7.67	-41.274
1011	1.011	-17.87	-5.356	11.231	-12.583	-5.665	-6.693	-7.109	-45.645
1012	1.012	-14.76	-4.576	-4.412	0.927	-6.215	-0.856	-8.461	-8.048
1013	1.013	-7.962	-11.923	-12.697	-19.81	-5.595	4.398	-8.019	-2.934
1014	1.014	-12.202	-14.803	-10.152	-1.078	-4.197	-6.612	-6.755	-16.418
1015	1.015	-16.244	-12.264	-17.107	-18.122	-11.505	-5.259	-9.282	-3.998
1016	1.016	-14.294	-22.886	-14.951	-21.246	-10.502	-1.577	-10.908	30.086
1017	1.017	-13.7	-15.698	-16.863	-23.967	-11.437	4.417	-8.552	25.627
1018	1.018	-13.103	-6.773	-15.098	-16.43	-10.625	1.337	-8.282	46.312
1019	1.019	-13.476	-5.597	-10.445	-9.459	-9.815	-9.472	-9.082	19.935
1020	1.02	-13.072	-10.808	-14.692	-20.098	-13.265	-8.11	-5.442	36.96
1021	1.021	-18.863	-17.566	-15.837	-18.148	-5.886	-1.711	-12.551	-10.037
1022	1.022	-13.239	-15.043	-14.665	4.719	-10.702	-17.374	-9.767	-83.927
1023	1.023	-16.709	-9.426	-17.752	1.636	-8.163	-6.729	-12.372	-54.293
1024	1.024	-14.765	-16.01	-12.906	-18.137	-10.467	-20.273	-13.216	-9.562
1025	1.025	-15.34	-13.514	-13.677	-10.646	-11.026	-22.007	-15.208	47.368
1026	1.026	-15.717	-9.457	-4.773	5.578	-7.72	-10.97	-13.294	54.741
1027	1.027	-20.154	-4.603	-10.774	16.219	-7.127	-21.034	-13.931	101.55
1028	1.028	-16.075	-11.944	-13.879	22.029	-10.608	-17.363	-14.337	34.318
1029	1.029	-12.581	-10.966	-9.046	-4.305	-7.315	0.645	-12.918	-10.478
1030	1.03	-13.927	-24.131	-13.304	-45.935	-12.149	-1.857	-9.903	-67.453
1031	1.031	-12.759	-26.069	-14.085	-18.268	-11.556	0.49	-10.168	-134.309
1032	1.032	-13.918	-20.834	-14.665	-3.187	-7.486	15.39	-5.003	-107.693
1033	1.033	-17.406	-19.271	-14.088	1.265	-7.869	-2.028	-2.987	-83.366
1034	1.034	-12.563	-17.896	-10.028	-19.447	-6.513	-13.631	-7.105	-46.371
1035	1.035	-5.203	-14.203	-11.387	-30.665	-10.579	-28.521	-6.861	-106.961
1036	1.036	-14.12	-10.704	-17.776	-20.588	-9.244	-14.982	-13.254	-66.346
1037	1.037	-12.974	-9.726	-17.011	-11.272	-5.962	-13.247	-8.923	-29.434
1038	1.038	-18.2	-18.628	-16.238	-8.545	-10.81	-5.294	-11.191	-36.069
1039	1.039	-19.169	-17.467	-14.313	-16.098	-11.395	-18.27	-10.619	-54.329
1040	1.04	-16.664	-14.37	-12.392	-23.083	-8.498	-16.55	-9.994	-37.994
1041	1.041	-14.349	-9.53	-16.456	-16.7	-9.86	-8.622	-12.806	-22.974
1042	1.042	-20.942	-15.528	-8.532	-18.652	-5.414	-12.904	-11.331	8.894
1043	1.043	-16.696	-13.201	-12.024	-6.455	-9.485	4.132	-3.823	37.879
1044	1.044	-17.484	-16.694	-11.074	-11.115	-8.128	-2.808	-4.624	3.813
1045	1.045	-16.912	-14.765	-6.251	-1.075	-11.422	-21.966	-11.361	8.31
1046	1.046	-20.213	-13.029	-8.775	-7.475	-4.852	-34.752	-10.632	-20.635
1047	1.047	-13.65	-5.092	-8.013	-18.301	-5.841	-27.814	-6.669	-46.943
1048	1.048	-16.184	-18.245	-8.606	-25.431	-10.109	-12.94	-7.297	-15.963
1049	1.049	-13.881	-13.026	-2.617	-21.74	-14.178	-7.147	-6.732	29.95
1050	1.05	-9.065	-14.585	-11.526	-8.58	-7.605	-12.401	-3.814	84.927
1051	1.051	-11.025	-1.614	-8.05	17.741	-10.133	1.926	-5.137	92.28
1052	1.052	-9.305	-6.84	-11.158	28.971	-9.372	-11.622	-7.441	45.44
1053	1.053	-9.71	-8.391	-10.192	5.186	-11.312	-20.34	-3.357	15.076
1054	1.054	-7.409	-9.756	-10.971	-16.691	-6.668	-28.275	-10.298	-12.566
1055	1.055	-14.006	-21.572	-11.762	-8.383	-12.103	-12.384	-13.162	-7.507
1056	1.056	-13.053	-23.139	-12.361	-36.64	-7.282	-18.758	-13.899	-11.929
1057	1.057	-17.319	-21.799	-12.964	-32.931	-7.873	-1.332	-13.094	-24.298
1058	1.058	-19.658	-10.008	-18.389	-9.082	-7.298	-8.302	-11.122	-20.6
1059	1.059	-14.83	-11.561	-16.461	6.582	-4.788	-1.92	-14.364	-37.582
1060	1.06	-15.42	-12.911	-22.456	-7.564	-4.406	-3.875	-5.418	-15.712
1061	1.061	-16.023	-11.755	-11.797	-0.019	-4.027	-19.748	-22.402	-7.404
1062	1.062	-19.53	-12.925	-16.058	-16.292	-9.254	-17.621	-43.451	-14.963
1063	1.063	-16.268	-16.031	-9.692	-5.641	-14.099	-11.81	-40.69	-3.33
1064	1.064	-16.677	-13.142	-6.233	-23.068	-12.167	-3.1	-27.858	11.598
1065	1.065	-13.023	-13.931	-11.484	-16.088	-9.264	-11.054	-16.171	-1.928
1066	1.066	-14.41	-14.72	-8.612	-22.493	-7.909	-0.997	15.85	13.982
1067	1.067	-18.502	-14.156	-12.898	-28.304	-7.518	-18.034	29.516	7.643
1068	1.068	-18.142	-12.235	-12.152	-26.566	-7.133	-25.007	0.605	28.941
1069	1.069	-13.715	-13.982	-12.761	-25.019	-9.074	-1.603	-10.488	-13.597
1070	1.07	-15.483	-13.598	-8.137	-17.84	-6.384	-4.721	34.329	-43.982
1071	1.071	-12.019	-13.223	-7.58	-18.979	-10.661	-7.454	28.381	-49.394
1072	1.072	-14.365	-11.114	-11.085	-0.966	-13.575	0.073	11.875	-34.334
1073	1.073	-11.483	-6.679	-11.492	6.598	-7.769	-2.28	-13.262	-38.882
1074	1.074	-10.34	1.054	-14.414	4.278	-11.812	-0.174	-8.727	-34.874
1075	1.075	-13.84	-15.02	-12.488	-6.383	-12.364	-2.143	-12.765	-23.649
1076	1.076	-16.757	-21.999	-14.438	-19.945	-7.713	-3.915	-9.106	7.365
1077	1.077	-14.063	-15.629	-12.899	-25.176	-4.838	-2.384	-40.07	36.433
1078	1.078	-13.701	-17.564	-13.699	-7.739	-6.225	-18.278	-85.896	25.264
1079	1.079	-13.534	-12.336	-16.825	-5.394	-7.6	-20.426	-104.016	1.437
1080	1.08	-14.327	-10.788	-10.847	-7.536	-9.72	-22.359	-87.492	17.049
1081	1.081	-15.116	-15.058	-16.874	-9.53	-10.868	0.466	-72.335	14.243
1082	1.082	-11.832	-18.749	-11.283	-14.776	-9.691	-2.638	-12.753	-14.137
1083	1.083	-18.419	-17.602	-13.24	-10.131	-8.896	-10.956	109.383	-70.909
1084	1.084	-17.449	-14.508	-9.965	-8.776	-7.531	-18.524	161.874	-46.549
1085	1.085	-4.284	-9.674	-12.882	-7.633	-3.255	-2.289	18.714	-39.17
1086	1.086	-10.078	-12.183	-9.422	-8.82	-4.985	-0.198	-38.876	-19.245
1087	1.087	-18.796	-14.502	-11.768	-18.506	-8.452	-13.769	-21.396	-13.199
1088	1.088	-17.259	-13.919	-11.397	-1.476	-8.051	2.085	26.276	3.333
1089	1.089	-13.011	-11.992	-6.186	-3.793	-9.201	4.206	-16.848	28.566
1090	1.09	-11.858	-9.094	-17.033	-10.178	-8.804	-9.357	-56.29	-12.589
1091	1.091	-10.699	-9.483	-15.486	11.102	-6.851	6.498	-68.151	-17.919
1092	1.092	-13.794	-14.906	-14.138	-8.631	-6.661	-21.195	-79.032	-32.917
1093	1.093	-10.912	-14.335	-10.461	-11.149	-10.534	-39.992	-69.183	-55.632
1094	1.094	-18.852	-21.689	-11.625	-8.81	-9.191	-22.971	47.331	-67.894
1095	1.095	-15.753	-16.86	-16.86	-15.18	-5.914	-7.313	94.975	-79.038
1096	1.096	-12.853	-17.646	-13.982	-24.843	-1.089	0.973	109.341	-27.489
1097	1.097	-15.379	-13.596	-13.244	-23.114	-11.147	-11.837	43.604	-5.391
1098	1.098	-13.049	-7.02	-12.501	-15.189	-12.504	-23.481	8.05	-11.948
1099	1.099	-11.13	-7.802	-17.343	-5.147	-6.119	-12.847	-24.381	-17.907
1100	1.1	-13.081	-13.431	-14.063	-8.848	-7.289	-14.796	-34.213	-12.422
1101	1.101	-14.813	-12.861	-8.658	-10.019	-8.246	-6.097	-25.368	-17.365
1102	1.102	-18.277	-18.862	-12.161	-15.239	-11.157	-7.628	-17.31	-12.852
1103	1.103	-15.953	-9.984	-12.769	-12.325	-10.394	-6.281	-24.698	-8.807
1104	1.104	-18.107	-11.175	-9.909	-11.551	-6.348	-12.666	-31.329	-5.19
1105	1.105	-20.851	-10.244	-11.292	-5.973	-5.779	-9.182	-25.368	4.787
1106	1.106	-18.949	-11.254	-3.97	-12.573	-13.152	-12.263	-19.948	7.794
1107	1.107	-14.138	-12.081	-11.355	-20.565	-16.088	-17.106	-24.979	-6.413
1108	1.108	-12.234	-14.471	-4.602	-10.927	-16.901	-16.336	-29.459	-3.993
1109	1.109	-14.181	-21.111	-8.891	-14.625	-14.605	-13.996	-25.526	2.908
1110	1.11	-12.44	-15.155	-8.14	-11.139	-8.045	-12.112	-21.995	0.68
1111	1.111	-13.789	-9.584	-7.589	2.778	-10.589	-10.214	-18.748	2.527
1112	1.112	-8.365	-11.571	-10.899	-10.786	-6.569	-13.166	-21.883	4.187
1113	1.113	-10.293	-14.913	-13.821	-12.556	-10.104	-9.688	-24.709	-0.522
1114	1.114	-14.919	-15.524	-11.326	-17.231	-12.075	-4.255	-32.49	-7.76
1115	1.115	-10.833	-14.209	-12.703	-4.309	-16.168	-15.073	-39.601	-14.214
1116	1.116	-13.326	-18.703	-11.57	-16.541	-14.846	-13.553	-54.602	-1.143
1117	1.117	-13.699	-13.33	-12.759	-15.048	-9.467	-12.219	-41.094	14.648
1118	1.118	-16.592	-15.319	-10.865	-10.852	-4.683	-11.082	-42.855	-8.852
1119	1.119	-13.871	-17.31	-13.812	-19.812	5.295	-12.294	-19.081	-5.816
1120	1.12	-19.664	-14.465	-14.251	-28.184	0.969	-9.165	32.36	-8.608
1121	1.121	-18.894	-13.179	-15.47	-16.424	-2.757	-8.03	99.073	-11.209
1122	1.122	-15.427	-12.857	-14.762	-2.138	-15.957	-10.605	18.289	-4.329
1123	1.123	-18.737	-15.802	-16.183	-0.22	-28.178	-8.545	-36.014	-2.266
1124	1.124	-18.161	-17.796	-19.337	-1.977	-29.782	-9.564	13.226	-12.01
1125	1.125	-17.762	-14.373	-13.401	-0.452	-8.153	-10.709	39.765	-17.293
1126	1.126	-16.404	-7.898	-12.685	-1.847	20.073	-11.651	15.242	-15.787
1127	1.127	-9.841	-20.792	-5.381	-21.448	16.371	-11.539	-21.816	-14.445
1128	1.128	-6.973	-26.119	-6.398	-24.207	-0.682	-11.319	-41.91	-13.269
1129	1.129	-11.263	-21.585	-10.697	-16.693	-22.568	-15.299	-36.064	-14.431
1130	1.13	-15.336	-17.441	-9.968	-5.111	-25.296	-8.007	-19.675	-17.552
1131	1.131	-21.915	-13.847	-14.843	-11.534	-22.805	-10.77	45.987	-16.606
1132	1.132	-19.376	-7.928	-15.463	-17.378	-20.514	-13.028	1.339	-14.122
1133	1.133	-26.7	-15.383	-18.401	-15.686	-9.902	-8.755	-23.006	-11.855
1134	1.134	-21.844	-12.602	-14.953	-14.175	-15.738	-14.986	-30.167	-13.875
1135	1.135	-21.236	-17.554	-9.573	-12.857	-10.939	-7.822	-49.973	-14.495
1136	1.136	-9.786	-13.399	-13.109	-14.049	-12.717	-6.958	-31.976	-15.107
1137	1.137	-8.229	-12.761	-17.813	-12.917	-8.122	-11.022	-27.01	-11.629
1138	1.138	-12.505	-10.961	-16.128	-16.054	-9.52	-11.484	-2.089	-9.301
1139	1.139	-13.686	-13.059	-17.722	-16.476	-8.385	-11.864	-8.002	-13.344
1140	1.14	-14.841	-13.785	-21.245	-11.68	-11.894	-8.8	60.592	-16.205
1141	1.141	-15.774	-10.431	-16.843	-15.985	4.153	-0.765	30.892	-12.521
1142	1.142	-1.028	-11.871	-16.31	-8.664	1.819	0.486	4.037	-15.81
1143	1.143	-11.659	-18.536	-15.965	-15.488	3.936	-2.484	-20.613	-10.979
1144	1.144	-17.453	-13.767	-9.623	-18.05	1.98	-5.226	-42.873	-12.929
1145	1.145	-12.221	-11.317	3.495	-9.192	-3.252	-4.316	-49.497	-11.197
1146	1.146	-7.556	-8.992	5.387	3.932	-14.289	-8.24	-55.501	-9.848
1147	1.147	-17.597	-15.551	-3.364	-8.317	-10.033	-3.191	-39.051	-17.147
1148	1.148	-0.563	-21.593	-27.212	-3.726	-13.727	-9.007	-54.23	-9.712
1149	1.149	-2.905	-11.182	-17.19	0.489	-10.273	-3.27	-13.107	-8.673
1150	1.15	-22.094	-18.652	-20.326	-3.216	-19.975	-11.071	58.981	-9.378
1151	1.151	-29.653	-17.885	-12.034	-4.395	-5.657	-22.785	49.019	-10.089
1152	1.152	-13.379	-7.386	-9.534	-11.752	-3.699	-11.727	4.221	-0.55
1153	1.153	5.805	-8.8	2.061	-24.519	-1.919	-21.717	12.187	-4.169
1154	1.154	8.343	-7.33	-12.854	-12.309	-6.514	-20.441	-10.063	-7.583
1155	1.155	-3.241	-12.861	-10.937	-16.941	-5.097	-16.782	-43.691	-4.414
1156	1.156	-9.605	-5.244	-12.696	-3.973	6.755	-2.609	-37.802	-17.097
1157	1.157	-11.522	5.686	-20.646	-12.694	5.228	7.206	-10.233	-11.787
1158	1.158	-27.365	1.4	-13.499	-8.06	-7.752	-19.141	65.34	-29.138
1159	1.159	-29.463	-18.088	-17.182	-18.116	-13.05	37.517	54.404	-7.986
1160	1.16	-31.356	-20.709	-13.714	-14.436	-8.489	12.992	-34.494	0.388
1161	1.161	-26.11	-13.088	-12.767	-10.945	1.543	5.568	-46.36	-2.08
1162	1.162	-27.676	-15.36	-15.691	-14.028	0.405	-27.833	7.794	-23.131
1163	1.163	-29.042	-34.505	-9.717	-5.122	-17.551	-33.766	96.594	-3.343
1164	1.164	-27.873	-21.663	-7.41	-6.276	-20.011	-28.205	13.159	-5.825
1165	1.165	-21.853	-19.334	-9.343	-5.296	-12.982	7.245	-19.361	-3.48
1166	1.166	-14.462	-17.229	-8.767	1.515	-6.555	3.035	-48.978	-5.589
1167	1.167	-13.462	-11.524	-3.348	2.328	3.164	-9.151	-57.886	-11.372
1168	1.168	-12.668	-9.703	-2.768	0.046	22.573	9.827	-66.001	-20.051
1169	1.169	-10.349	-11.244	0.531	-4.746	-0.592	-41.44	-58.626	-31.075
1170	1.17	0.479	-4.212	3.449	-5.288	-16.22	-137.701	-11.745	-38.229
1171	1.171	8.425	-10.785	4.826	-14.155	-24.53	59.762	-5.651	-23.906
1172	1.172	4.186	-28.736	-2.509	-17.784	-32.062	200.73	-0.099	-18.099
1173	1.173	-10.113	-10.827	-12.169	-16.567	-1.651	277.634	-25.212	-9.38
1174	1.174	-23.649	-8.545	-10.99	-15.547	-14.003	300.842	25.11	-7.829
1175	1.175	-18.421	10.531	-14.455	-12.602	-25.224	67.654	-8.296	-6.48
1176	1.176	-4.12	13.033	-21.781	-10.037	-21.917	-25.469	-38.575	-7.651
1177	1.177	9.42	-3.205	-18.849	-15.597	-18.758	-109.963	0.198	-15.972
1178	1.178	0.726	-0.804	-24.813	-14.976	-21.394	-289.477	-24.93	-16.943
1179	1.179	-19.963	1.368	-20.707	-16.87	-18.815	-405.853	-84.517	-15.974
1180	1.18	-28.256	-24.753	-20.079	-13.919	-11.812	-172.66	-125.141	-8.027
1181	1.181	-41.002	-28.171	-20.612	-13.472	-5.4	-203.407	-73.391	-4.92
1182	1.182	-38.65	-10.973	-17.664	-7.028	-3.424	-118.727	0.743	-5.878
1183	1.183	-27.972	4.762	-17.236	-14.905	-5.115	-195.219	-48.415	-11.88
1184	1.184	-29.896	-3.597	-11.778	-13.883	2.886	-32.238	14.253	-15.935
1185	1.185	-21.168	-11.046	-2.251	-16.728	1.59	73.696	136.434	-6.448
1186	1.186	-6.828	10.212	1.476	-17.443	8.035	131.451	258.744	-7.61
1187	1.187	6.754	2.137	-4.471	-13.315	-2.746	9.074	51.798	-8.775
1188	1.188	5.05	20.122	-14.099	-5.312	-15.654	-38.43	-32.571	-9.744
1189	1.189	-15.648	-0.871	-15.206	-4.289	-13.856	4.841	-58.064	-12.646
1190	1.19	-35.375	-14.929	-13.991	-5.194	-18.446	44.419	-81.218	-15.16
1191	1.191	-32.835	-48.314	-12.974	-5.899	-17.046	56.333	-17.593	-9.549
1192	1.192	-11.714	-43.734	-13.881	-8.164	-13.309	2.196	78.728	-8.968
1193	1.193	-8.964	-47.586	-9.566	-12.93	-7.258	-27.414	26.422	-8.388
1194	1.194	-11.471	-43.758	-11.833	-10.936	-14.562	17.251	-21.098	-8.962
1195	1.195	-18.467	-81.347	-13.701	-19.785	-9.683	25.314	-35.446	-5.478
1196	1.196	-16.337	-76.19	-10.333	-5.407	-8.869	-26.427	-48.719	-8.766
1197	1.197	-2.776	-7.49	-7.361	-3.403	-3.231	-6.494	-36.989	-13.598
1198	1.198	13.086	140.495	-9.817	-5.086	7.641	36.205	-47.815	-11.663
1199	1.199	15.208	161.59	-13.07	-9.669	6.127	30.82	-57.648	-13.396
1200	1.2	-6.094	180.96	-15.92	-19.672	-12.614	55.976	-48.652	-5.455
1201	1.201	-31.66	93.753	-21.095	-28.531	-30.385	97.168	-24.123	-4.294
1202	1.202	-34.97	-144.638	-20.461	-31.976	-37.308	36.193	42.773	-5.256
1203	1.203	-25.703	-383.176	-19.828	-30.967	-35.139	-4.461	51.725	-14.153
1204	1.204	-28.412	-414.099	-10.868	-20.109	-33.171	-56.147	11.114	-15.309
1205	1.205	-20.868	-160.344	-11.986	-4.197	-13.802	-89.647	-10.978	-24.985
1206	1.206	-13.918	10.304	-8.46	2.227	4.016	1.882	-4.459	-21.311
1207	1.207	-16.076	103.311	-13.647	-3.53	29.78	120.315	-10.493	-17.84
1208	1.208	-18.046	18.939	-14.579	-8.722	67.539	104.447	-5.056	-10.495
1209	1.209	-26.795	-6.68	-8.537	-7.14	62.511	147.572	-20.065	-5.679
1210	1.21	-6.118	16.399	-4.436	-5.767	12.192	55.456	-15.572	-8.201
1211	1.211	19.405	37.292	-3.818	-2.069	-34.641	-75.783	-27.996	-8.968
1212	1.212	9.325	56.373	-4.362	-5.522	-40.644	-58.402	-24.36	-15.547
1213	1.213	-12.55	4	-13.227	-8.575	-46.083	-106.072	-21.057	-11.307
1214	1.214	-26.683	51.761	-22.091	-13.37	-41.077	-149.3	-30.243	-8.985
1215	1.215	-34.235	66.2	-13.732	-21.281	-18.258	-136.199	-21.896	-12.47
1216	1.216	-27.27	105.738	-14.668	-26.479	-14.2	-76.624	-19.383	-7.823
1217	1.217	-16.616	-49.452	-11.743	-19.671	-17.882	-65.825	-12.457	-7.243
1218	1.218	0.805	13.971	-15.984	-17.125	-14.603	-56.011	-10.402	-10.737
1219	1.219	3.122	110.17	-20.038	-13.042	1.083	24.658	-8.579	-9.401
1220	1.22	-20.305	127.49	-20.606	-11.107	20.819	57.097	-13.847	-9.036
1221	1.221	-23.399	-79.499	-14.592	-9.17	8.037	27.347	-12.288	-11.765
1222	1.222	-20.702	-107.633	-8.969	-3.754	-13.08	18.474	-13.62	-15.248
1223	1.223	-13.176	20.423	-9.553	-3.184	-21.422	75.487	-14.748	-8.658
1224	1.224	-6.255	43.592	-8.985	0.095	6.85	171.979	-30.416	-11.543
1225	1.225	8.589	-19.951	-9.573	-6.485	10.533	158.87	-36.746	-10.755
1226	1.226	-4.995	-39.161	-9.959	-12.477	-13.272	27.46	-23.191	-16.352
1227	1.227	-20.878	-231.787	-8.609	-14.794	-28.946	9.762	-14.503	-11.499
1228	1.228	-23.012	-155.036	-15.179	-12.864	-31.645	-38.168	-9.831	-13.426
1229	1.229	-32.697	-85.455	-20.013	-9.578	-18.875	-226.497	6.033	-22.319
1230	1.23	-30.991	-106.648	-17.491	-10.163	-7.266	-201.364	-25.949	-18.633
1231	1.231	-32.572	-10.573	-15.151	-13.637	-13.668	-224.712	-76.325	-15.132
1232	1.232	-28.353	76.81	-10.295	-14.981	-15.628	-203.709	-82.893	-3.312
1233	1.233	-11.344	124.334	-8.345	-9.17	-17.386	-68.995	-52.426	-11.233
1234	1.234	-13.682	-5.802	-8.911	-9.953	-12.742	53.503	30.839	-9.876
1235	1.235	-11.563	-58.325	-9.281	-9.38	-8.478	37.784	209.962	-6.192
1236	1.236	-17.367	-106.024	-13.708	-14.03	-7.311	-5.147	82.034	-5.006
1237	1.237	-19.096	-33.92	-11.944	-14.596	-6.138	8.249	12.593	-5.952
1238	1.238	-1.652	31.795	-13.291	-6.606	-7.116	-3.461	-8.505	-8.844
1239	1.239	-8.602	43.547	-11.934	-12.544	-6.172	7.41	-27.745	-13.092
1240	1.24	-19.257	10.948	-9.032	-13.47	-1.933	-2.384	-45.252	-12.303
1241	1.241	-21.215	-18.763	-14.26	-6.705	-6.012	42.405	-61.213	-10.357
1242	1.242	-22.973	-81.41	-9.427	-14.771	-5.447	66.875	-75.557	-12.277
1243	1.243	-5.549	-24.633	-7.501	-9.637	-7.384	74.281	-36.019	-14.003
1244	1.244	15.547	-17.36	-14.082	-6.776	-5.644	67.711	47.376	-10.51
1245	1.245	-10.005	2.526	-14.863	-6.003	-10.483	49.546	101.508	-11.849
1246	1.246	-20.075	93.998	-10.811	-10.032	-8.548	-22.616	52.1	-13.963
1247	1.247	-10.778	107.11	-12.744	-13.526	-11.451	-111.476	-10.47	-13.57
1248	1.248	-2.448	23.708	-10.809	-15.482	-13.966	-28.088	-34.892	-14.733
1249	1.249	-4.932	-138.936	-14.865	-13.759	-7.572	4.434	-42.285	-12.604
1250	1.25	-16.514	-162.054	-13.505	-5.84	-15.5	14.291	-35.734	-8.734
1251	1.251	-18.644	-98.479	-9.053	-6.987	-12.424	-12.419	-41.735	-14.532
1252	1.252	-5.119	36.198	-9.636	-16.663	-9.564	-4.285	-14.044	-8.911
1253	1.253	-13.867	53.395	-8.289	-7.769	-3.627	-11.714	1.136	-13.752
1254	1.254	-15.462	37.179	-10.607	-16.097	1.94	-5.255	24.068	-13.186
1255	1.255	-16.849	-64.102	-10.2	-15.106	1.334	-11.416	20.053	-9.135
1256	1.256	-13.166	-24.576	-9.791	-16.038	-4.655	-6.166	1.311	-10.503
1257	1.257	-11.992	59.042	-14.033	-10.01	-8.685	-11.273	-22.462	-8.189
1258	1.258	-17.207	91.818	-13.638	-9.218	-6.711	-6.812	-31.746	-9.346
1259	1.259	-22.053	101.862	-12.276	-5.708	-7.245	-2.783	-17.629	-5.664
1260	1.26	-24.581	110.898	-10.135	-6.267	-6.636	-6.497	-20.146	-13.013
1261	1.261	-20.509	-11.07	-11.276	-13.988	1.275	-9.928	-17.792	-12.036
1262	1.262	-25.321	-133.418	-14.736	-25.78	7.213	-13.278	-19.9	-11.06
1263	1.263	-22.031	-180.88	-11.808	-17.835	-4.648	-5.166	-41.159	-10.29
1264	1.264	-16.614	-108.605	-12.172	-4.875	-12.63	-7.9	-43.839	-12.606
1265	1.265	-13.132	-42.686	-11.002	-10.103	-14.019	-5.801	-36.294	-14.526
1266	1.266	-16.418	-6.962	-6.143	-14.746	-10.348	-8.101	-15.186	-13.922
1267	1.267	-10.98	47.355	-2.636	-13.387	-2.026	-6.256	16.024	-9.835
1268	1.268	-6.111	-21.748	-2.031	-9.692	-11.707	-15.025	45.182	-7.297
1269	1.269	-4.137	59.006	-8.596	-1.346	-20.612	-16.612	-3.779	-10.581
1270	1.27	-11.839	48.284	-12.841	-6.548	-24.077	-12.31	-10.139	-10.961
1271	1.271	-0.016	-0.975	-13.606	-11.359	-14.364	-3.35	-15.9	-12.899
1272	1.272	-4.659	-27.773	-11.663	-7.085	-15.492	-9.339	-21.109	-13.305
1273	1.273	-0.422	-19.736	-12.234	-6.299	-18.959	-12.43	-15.976	-13.123
1274	1.274	-4.116	-12.35	-16.29	-14.215	-17.983	-11.413	-20.498	-9.232
1275	1.275	-17.311	-18.875	-24.21	-17.279	-15.054	-13.843	-8.31	-10.569
1276	1.276	-26.04	-12.882	-20.703	-12.429	-10.787	-11.497	-4.805	-12.879
1277	1.277	-24.5	-18.319	-25.904	-8.163	-11.607	-13.542	-14.881	-13.259
1278	1.278	-28.754	-13.422	-21.039	-8.929	-0.825	-13.095	-5.576	-12.077
1279	1.279	-19.837	-8.986	-15.023	-9.501	0.668	-9.202	-2.871	-10.902
1280	1.28	-23.33	-21.299	-20.625	-18.211	13.596	-9.103	-5.365	-12.447
1281	1.281	-20.236	-32.449	-17.13	-17.048	18.814	-14.725	-7.754	-9.143
1282	1.282	-23.139	-22.223	-11.115	-7.375	4.477	-11.405	-9.98	-10.287
1283	1.283	-15.193	-12.696	-8.775	-3.7	-12.945	-16.14	-15.834	-7.552
1284	1.284	-16.128	-26.592	-8.178	-4.857	-15.257	-8.332	-21.022	-13.34
1285	1.285	-17.073	-18.95	-10.105	-10.084	-17.372	-11.262	-19.357	-20.686
1286	1.286	-14.537	-11.929	-8.358	-24.797	-19.294	-12.1	-14.868	-17.765
1287	1.287	-18.589	-18.28	-4.867	-48.208	-10.572	-11.25	-11.098	-9.794
1288	1.288	-16.633	-31.719	-9.304	-38.917	-9.004	-0.528	-9.918	-10.727
1289	1.289	-9.249	-19.368	-7.549	-19.175	-10.338	-10.527	-8.95	-15.542
1290	1.29	-12.129	-14.574	-6.184	19.341	-13.999	-4.077	-8.066	-13.042
1291	1.291	-11.344	-1.501	-4.819	102.559	-10.501	-17.195	-7.446	-12.284
1292	1.292	-12.117	-3.178	-3.65	42.962	-15.715	-39.973	-11.617	-11.73
1293	1.293	-8.642	-26.949	-9.638	-11.23	-10.873	-24.244	-2.217	-7.1
1294	1.294	-6.703	-36.928	-7.119	-40.836	-15.123	-10.094	-5.921	-13.696
1295	1.295	-12.102	-27.542	-6.35	-67.544	-11.051	-12.617	-7.046	-11.205
1296	1.296	-21.592	-19.131	-15.847	-10.656	-9.115	-10.328	-6.027	-7.157
1297	1.297	-12.694	-6.21	-12.189	-3.326	-7.177	-4.014	-7.005	-5.25
1298	1.298	-23.556	-3.76	-20.538	-9.935	-7.751	-9.978	-4.545	-7.212
1299	1.299	-24.938	-18.636	-19.59	-15.968	-11.219	-8.3	-8.65	-7.812
1300	1.3	-16.08	-32.298	-14.784	-43.683	-3.857	-12.968	-13.509	-10.356
1301	1.301	-14.957	-23.683	-14.036	-28.615	3.501	-11.634	-3.433	-11.729
1302	1.302	1.08	-15.765	-6.707	-15.102	16.275	-8.011	-16.371	-5.181
1303	1.303	12.677	-14.31	-15.639	-11.078	4.068	-4.578	-28.542	-4.239
1304	1.304	-2.251	-10.532	-19.151	-22.335	-6.972	-3.671	-23.926	-6.782
1305	1.305	-27.438	-11.624	-20.161	-19.088	-19.944	-6.627	-22.681	-12.412
1306	1.306	-24.196	-8.564	-11.311	-9.822	-25.211	-9.203	-13.879	-11.85
1307	1.307	-21.182	-7.61	-10.205	-7.152	-14.242	-10.036	4.027	-16.519
1308	1.308	-7.126	-15.529	-9.286	-19.964	-7.126	-12.027	16.722	-11.123
1309	1.309	-9.695	-8.162	-10.292	-13.026	-13.554	-7.435	-4.428	-9.214
1310	1.31	-12.078	-9.161	-14.594	-10.935	-14.74	-10.374	-24.206	-16.598
1311	1.311	-14.251	-11.766	-18.701	-5.169	-13.798	-6.936	-16.683	-15.67
1312	1.312	-8.471	-4.608	-19.327	-6.967	-12.838	-10.293	-14.379	-9.713
1313	1.313	-24.382	-7.779	-22.675	0.9	-13.605	-13.282	-7.998	-15.359
1314	1.314	-30.812	-8.855	-13.837	-6.319	-9.554	-7.344	13.275	-20.229
1315	1.315	-32.783	-11.351	-15.05	-15.268	-10.157	-6.625	4.947	-26.263
1316	1.316	-31.081	-16.215	-16.274	-16.485	-9.599	-5.907	-23.306	-20.687
1317	1.317	-26.486	-18.051	-13.238	-17.511	-6.718	-7.912	-72.445	-17.236
1318	1.318	-19.348	-20.893	-8.456	-18.541	-4.226	-7.419	-105.888	-7.204
1319	1.319	-20.522	-16.155	-9.294	-12.602	-11.616	-16.424	-99.847	-8.587
1320	1.32	-19.38	-10.301	-5.298	-13.438	-14.764	-15.37	-94.421	-2.229
1321	1.321	-5.493	-14.685	-0.544	-4.018	-23.714	-9.452	-48.935	6.063
1322	1.322	11.868	-10.065	-2.557	-0.414	-22.574	-19.2	42.606	-5.775
1323	1.323	9.452	-8.477	-4.37	-8.81	-15.222	-22.964	161.045	-26.515
1324	1.324	19.987	-17.779	-12.374	-20.692	-8.44	-12.17	208.669	-23.836
1325	1.325	6.349	-14.358	-20.762	-9.739	4.73	-7.951	136.51	-16.317
1326	1.326	-20.043	-10.83	-19.855	-11.16	26.022	-11.642	-8.205	-14.026
1327	1.327	-38.884	-20.34	-20.887	-12.384	17.704	-5.701	-27.321	-20.451
1328	1.328	-42.236	-16.449	-16.695	-11.278	15.177	-2.705	-9.871	-14.688
1329	1.329	-20.443	-12.974	-12.684	-1.66	8.2	-7.571	-25.711	-9.502
1330	1.33	-20.885	-12.593	-10.808	-8.113	-10.981	-7.039	17.467	-14.183
1331	1.331	-18.25	-7.579	-12.801	-7.025	-8.869	-6.262	4.335	-12.858
1332	1.332	-20.846	-22.362	-12.271	-10.2	-18.55	-5.576	-31.239	-11.718
1333	1.333	-23.25	-11.738	-10.96	-11.24	-27.256	-10.495	-63.717	-12.897
1334	1.334	-16.939	-13.695	-7.523	-9.179	-22.629	-10.043	-61.757	-4.203
1335	1.335	-15.063	-15.484	-7.95	-8.475	-15.479	-9.545	-51.863	-11.583
1336	1.336	-13.382	-20.23	-14.578	-20.738	-14.338	-8.271	-60.733	-26.324
1337	1.337	-21.41	-16.185	-19.467	-15.585	-17.835	-8.696	-52.57	-24.215
1338	1.338	-17.261	-17.544	-18.745	-11.039	-18.812	-12.764	-45.176	-14.555
1339	1.339	-18.505	-16.526	-14.728	-18.291	-12.044	-11.383	15.428	11.75
1340	1.34	-17.384	-17.708	-14.186	-14.681	-9.534	-8.093	56.097	8.061
1341	1.341	-10.052	-11.126	-16.163	-18.184	-10.322	-1.405	4.464	11.344
1342	1.342	-5.228	-24.309	-15.625	-12.917	-5.489	-0.481	-15.44	-4.342
1343	1.343	-6.027	-18.624	-9.864	-15.841	-10.131	3.547	-21.408	-7.067
1344	1.344	-11.667	-23.67	-9.146	-9.912	-10.701	-0.71	-15.952	0.453
1345	1.345	-13.636	-9.326	-4.357	-5.941	-7.202	-11.588	-10.894	-11.19
1346	1.346	-23.74	-11.408	-1.12	-1.213	-8.543	-35.357	-15.319	-4.819
1347	1.347	-2.119	-16.531	-0.605	-1.856	-13.368	-11.728	-27.683	-6.773
1348	1.348	0.908	-14.866	-8.59	-3.662	-19.36	-14.872	-46.439	-15.488
1349	1.349	3.512	-7.714	-5.145	1.115	-7.163	-22.987	-49.722	-7.555
1350	1.35	-14.393	-14.215	-10.407	-9.005	-8.895	-20.163	-52.816	-14.707
1351	1.351	-26.071	-8.339	-11.382	-7.728	-4.227	-13.096	-50.105	-8.319
1352	1.352	-23.976	-9.465	-10.604	-11.455	8.766	-11.043	-11.584	-11.807
1353	1.353	-22.044	-18.526	-12.917	-12.638	3.563	-9.316	38.349	-14.901
1354	1.354	-20.287	-22.445	-6.338	-11.675	-1.089	-11.294	98.906	-21.668
1355	1.355	-5.967	-13.461	-2.076	-26.392	20.579	-9.782	58.267	-17.403
1356	1.356	19.175	-2.016	-4.395	-11.49	23.673	-8.085	21.308	-13.321
1357	1.357	2.129	15.217	-15.227	-9.538	-1.864	-14.288	-12.154	-13.867
1358	1.358	-19.761	8.515	-23.158	-18.212	-5.128	-13.134	-30.317	-13.265
1359	1.359	-17.061	15.562	-15.987	-10.258	-20.79	-22.876	-24.873	-9.183
1360	1.36	-29.848	29.623	-17.144	-11.588	-18.069	-16.765	-29.913	-7.801
1361	1.361	-36.809	3.711	-15.976	-5.186	-25.608	-1.544	-25.484	-7.391
1362	1.362	-21.906	-14.873	-8.615	-6.333	-32.572	8.828	-29.563	-13.957
1363	1.363	-16.094	8.865	-3.768	-7.289	-21.914	-8.714	-25.901	-14.898
1364	1.364	-17.85	-19.346	-16.911	-10.159	-16.096	-15.628	-22.621	-14.105
1365	1.365	-13.202	-76.122	-7.222	-9.361	-14.336	-13.361	-13.328	-13.323
1366	1.366	-8.951	-133.167	-8.965	-11.663	-9.673	-3.629	-5.018	-15.258
1367	1.367	-28.518	-51.561	-13.592	-8.161	-2.498	8.672	-2.53	-11.969
1368	1.368	-31.231	24.503	-9.304	-8.723	-1.3	10.198	4.398	-13.706
1369	1.369	-23.699	93.786	-12.935	-5.792	4.755	8.924	-10.541	-16.207
1370	1.37	-7.43	174.827	-4.557	-11.561	-0.428	-10.738	-12.496	-13.863
1371	1.371	3.256	12.435	-11.849	-9.192	-13.167	-13.674	-10.757	-12.647
1372	1.372	20.737	82.108	-14.683	-7.202	-25.349	-6.164	-9.194	-12.199
1373	1.373	23.137	102.994	-17.131	-6.571	-30.004	-41.139	-16.291	-11.77
1374	1.374	-4.504	-31.649	-19.403	-13.11	-22.832	-36.113	-22.527	-10.985
1375	1.375	-30.819	-258.792	-25.942	-22.761	-10.982	-49.774	-23.54	-9.61
1376	1.376	-34.118	-289.383	-14.49	-19.06	-6.284	-3.924	-16.167	-5.315
1377	1.377	-31.019	-260.842	-12.887	-20.215	3.85	26.508	-11.448	-3.534
1378	1.378	-16.881	-29.846	-17.086	-17.112	7.574	-34.362	-1.874	-6.02
1379	1.379	-24.4	125.121	-5.22	-10.316	11.087	-9.912	4.419	-8.3
1380	1.38	-8.085	96.783	-9.804	-9.466	8.005	-46.85	-6.502	-14.838
1381	1.381	-1.669	-31.501	-11.111	-3.742	-6.702	27.063	-13.701	-17.706
1382	1.382	-3.628	-54.337	-12.221	-3.049	-25.835	17.13	-12.595	-18.452
1383	1.383	-5.371	-32.523	-8.664	-6.253	-18.265	43.791	-6.711	-17.654
1384	1.384	-19.68	-12.732	-13.807	-7.94	-20.571	3.143	-7.863	-11.045
1385	1.385	-17.685	40.066	-8.883	-11.392	-9.91	-4.284	-10.886	-8.503
1386	1.386	8.711	119.493	-6.282	-16.783	-11.82	-37.788	-6.718	-14.094
1387	1.387	12.469	76.171	-3.885	-5.885	-6.553	-55.879	-9.116	-9.245
1388	1.388	-11.247	10.166	-13.293	2.113	-8.07	-61.255	0.307	-11.158
1389	1.389	-39.42	69.627	-16.896	-2.069	-6.694	-36.095	-0.89	-15.197
1390	1.39	-50.576	37.23	-13.336	-16.31	-2.994	-104.78	-11.703	-14.774
1391	1.391	-47.232	-90.823	-10.164	-22.031	-6.454	23.513	-4.488	-9.332
1392	1.392	-31.503	-3.002	-9.124	-27.184	-13.796	146.08	-10.887	-4.467
1393	1.393	-23.116	-241.331	-4.79	-25.569	-14.737	98.536	-9.751	5.614
1394	1.394	-15.5	-70.716	-8.769	-18.35	-17.215	-31.491	-6.668	1.362
1395	1.395	-13.089	84.257	-5.212	-9.385	-9.85	-84.038	-9.576	-10.438
1396	1.396	-6.601	-112.9	-1.85	1.518	-6.934	90.754	-7.058	-5.795
1397	1.397	10.918	-87.26	-10.687	5.843	-0.917	-25.75	-6.284	-15.861
1398	1.398	27.276	29.198	-22.434	-2.996	-0.122	-216.432	0.29	-19.547
1399	1.399	16.726	92.892	-17.742	-8.931	-8.035	-241.859	-3.974	-25.565
1400	1.4	-8.364	73.819	-30.675	-5.767	-13.229	-32.133	-8.034	-18.22
1401	1.401	-32.119	91.196	-32.408	-10.558	-10.312	108.828	-8.6	-11.459
1402	1.402	-41.401	75.231	-24.457	-18.445	-2.378	185.736	-14.571	-12.241
1403	1.403	-44.143	263.02	-17.277	-23.624	7.305	162.619	-5.597	-14.567
1404	1.404	-36.614	390.94	-18.41	-22.616	-4.483	-27.9	-16.327	-15.151
1405	1.405	-34.273	41.64	-12.378	-20.066	-15.476	-309.797	-14.823	-25.224
1406	1.406	-23.56	-108.256	-4.986	-20.821	-22.582	-122.035	-18.412	-32.388
1407	1.407	-9.882	-425.98	-2.05	-28.72	-21.355	48.46	-14.885	-18.073
1408	1.408	-8.06	-632.256	-6.289	-19.01	-3.329	79.41	-9.644	-8.405
1409	1.409	-6.476	-369.356	-2.213	-12.59	-5.834	220.399	-2.876	-13.634
1410	1.41	-22.291	-198.472	-7.019	-1.692	-3.522	297.284	-7.133	-12.08
1411	1.411	-15.849	18.618	-7.564	2.631	2.847	87.709	-7.91	-2.013
1412	1.412	-13.85	215.911	-6.949	1.517	-6.843	-53.176	-7.33	-8.409
1413	1.413	-5.076	87.5	-12.733	-11.612	-5.113	-181.282	-7.9	-4.934
1414	1.414	-19.32	156.762	-0.505	-9.863	-6.657	-204.44	-9.621	0.293
1415	1.415	-5.693	177.463	8.219	-11.4	-8.007	-98.542	-9.199	3.194
1416	1.416	10.248	-73.227	-9.17	-7.134	-4.306	-117.609	-16.506	7.443
1417	1.417	-0.321	-108.016	-16.117	-5.958	-19.954	4.873	-32.507	3.367
1418	1.418	13.287	-78.101	-22.495	-11.906	-30.576	-74.602	-34.765	-1.475
1419	1.419	-12.968	-163.023	-28.287	-10.857	-20.883	84.472	-19.797	-11.546
1420	1.42	-31.651	-137.576	-26.535	-17.574	-12.16	148.053	-10.077	-33.226
1421	1.421	-34.862	165.182	-24.972	-15.044	2.17	-24.962	16.291	-30.13
1422	1.422	-31.681	288.919	-23.603	-9.434	19.591	-94.526	27.563	-21.797
1423	1.423	-0.43	26.41	-9.274	-7.497	3.32	-31.138	3.811	-9.014
1424	1.424	20.371	-280.346	-7.345	-2.835	-20.131	64.971	-11.827	-11.335
1425	1.425	9.213	-156.578	-5.614	6.074	-17.052	-22.411	-3.474	-17.718
1426	1.426	-21.725	-194.354	-19.946	14.964	-19.75	-69.889	-10.976	-15.777
1427	1.427	-34.082	-24.065	-17.994	8.963	-12.189	-84.078	-32.024	-10.533
1428	1.428	-37.731	254.939	-12.766	-7.099	-5.195	-44.34	-17.845	-15.161
1429	1.429	-34.409	367.872	-8.125	-42.115	-3.041	-8.656	-30.559	-10.896
1430	1.43	-6.103	197.721	1.948	-67.257	-8.837	24.014	-28.18	-9.73
1431	1.431	35.576	-267.121	-4.437	-53.699	-24.717	53.82	-21.749	-3.735
1432	1.432	7.956	-466.353	-22.433	-24.651	-22.615	27.414	7.312	-2.774
1433	1.433	-7.109	-285.197	-24.97	1.681	-16.847	-13.061	44.891	-9.566
1434	1.434	-39.058	-10.529	-22.668	18.706	-8.16	38.647	-0.544	-3.574
1435	1.435	-43.163	338.928	-20.555	15.597	-6.635	-8.324	-6.506	-9.185
1436	1.436	-39.492	293.368	-14.754	-21.384	-16.697	-100.024	-11.892	-11.116
1437	1.437	-42.754	251.992	-16.493	-16.363	-7.805	-34.508	-6.816	-15.754
1438	1.438	-27.016	139.366	-11.845	-20.811	0.507	0.945	-11.236	-10.314
1439	1.439	-12.846	-98.882	-10.495	-24.864	3.583	-9.636	-15.27	-5.447
1440	1.44	-0.029	-191.294	-9.348	-21.191	2.6	20.405	-18.921	-6.002
1441	1.441	2.328	-219.155	-8.202	-11.151	6.847	-42.117	-8.848	-12.563
1442	1.442	-8.272	-142.42	-11.307	-1.882	-5.356	-33.831	-11.931	-20.488
1443	1.443	-14.031	20.273	-14.236	0.797	-17.574	3.428	-20.249	-13.113
1444	1.444	-33.348	125.901	-6.312	-1.753	3.115	91.074	-17.731	-10.19
1445	1.445	-40.867	29.551	-5.35	-4.093	0.387	102.974	-15.401	-14.434
1446	1.446	-38.51	-22.951	-2.45	-6.231	-7.164	92.258	-13.26	-10.366
1447	1.447	-19.328	-71.032	-3.226	-8.166	-14.135	-16.058	-11.318	-8.426
1448	1.448	-11.75	-114.684	-4.014	-13.396	-16.251	-145.991	-16.533	-7.85
1449	1.449	4.54	3.624	3.901	-14.958	-14.295	-128.687	-14.982	-10.758
1450	1.45	2.446	83.406	13.573	-7.806	-2.106	-49.331	-13.642	-13.282
1451	1.451	23.731	98.132	-0.764	-8.965	8.911	-34.991	-12.512	-12.895
1452	1.452	49.243	85.433	-6.587	-12.448	4.622	-48.039	-13.705	-17.721
1453	1.453	25.39	97.346	-18.789	-9.363	-14.966	-36.067	-12.783	-18.288
1454	1.454	-9.105	43.225	-17.234	-4.549	-34.74	-3.46	-19.589	-15.373
1455	1.455	-41.053	-25.76	-21.489	-3.797	-32.264	26.06	-17.109	-14.014
1456	1.456	-70.062	-142.498	-20.324	-7.874	-39.288	52.45	-14.819	-7.625
1457	1.457	-35.965	-95.205	-16.83	-7.315	-24.443	44.199	-15.44	-6.848
1458	1.458	-13.107	-138.909	-15.861	-14.698	-10.928	-52.121	-5.416	-10.893
1459	1.459	-25.477	-336.923	-24.773	-29.421	-2.223	-12.444	-1.183	-15.698
1460	1.46	-29.123	-83.376	-25.948	-31.548	5.689	23.291	2.476	-12.38
1461	1.461	-32.404	-49.287	-20.743	-10.266	-1.5	34.301	5.932	-3.453
1462	1.462	-16.716	229.978	-6.056	-1.948	-5.193	24.348	-3.771	-9.817
1463	1.463	-19.411	267.852	-16.712	10.825	-6.376	-38.391	-4.955	-18.129
1464	1.464	-21.929	165.883	-10.924	-0.794	-1.172	-14.296	-10.987	-12.889
1465	1.465	-10.33	135.132	-16.147	-2.914	-15.9	-51.528	-11.989	-6.095
1466	1.466	-12.449	276.213	-11.492	-12.576	-13.791	49.18	-16.862	-5.304
1467	1.467	-14.349	506.837	-7.24	-38.883	-4.129	-23.127	-16.13	-10.91
1468	1.468	-16.072	41.703	-10.932	-57.642	-2.413	-115.238	-13.857	-8.971
1469	1.469	-27.082	-290.64	-12.116	-26.68	-0.893	-31.893	-7.332	-12.267
1470	1.47	-5.42	-351.138	-11.174	2.343	-5.165	-107.7	-11.633	-12.865
1471	1.471	-8.548	-406.156	-17.967	13.563	-11.558	-18.81	-9.334	-19.866
1472	1.472	-11.284	-455.904	-13.713	3.504	-3.245	136.258	-11.275	-16.985
1473	1.473	-18.842	-410.399	-4.801	-12.16	10.674	72.587	-5.277	-9.063
1474	1.474	-21.149	-204.159	-3.622	-9.434	0.958	-62.221	-4.535	-10.031
1475	1.475	-6.219	-16.747	-8.835	-1.882	-14.965	-79.674	-14.07	-11.001
1476	1.476	-8.152	17.171	-21.594	-8.83	-12.881	-32.112	-7.738	-18.935
1477	1.477	-2.946	-13.941	-9.403	-10.948	-18.716	-104.341	-8.962	-15.838
1478	1.478	1.659	-98.284	-7.857	-16.753	-16.981	14.016	-9.994	-10.994
1479	1.479	-20.056	-21.203	-12.117	-15.027	-5.956	-33.645	-7.13	-10.228
1480	1.48	-23.188	48.703	-10.949	-10.423	1.2	-76.813	-9.665	-7.906
1481	1.481	-9.096	27.592	-14.408	-14.731	0.027	-89.967	-5.594	-7.321
1482	1.482	3.657	84.821	1.663	-11.081	-6.008	17.437	-9.066	1.397
1483	1.483	29.374	206.828	-0.658	-2.745	-11.248	118.443	-13.679	-6.924
1484	1.484	26.051	254.181	-11.295	-1.74	-10.287	184.182	-10.722	-10.026
1485	1.485	-8.448	239.89	-17.093	-4.601	-19.95	148.608	-10.356	-10.994
1486	1.486	-22.044	121.735	-22.312	-14.25	-11.038	181.026	-17.802	-17.007
1487	1.487	-51.105	-85.033	-20.754	-17.939	-7.557	32.793	-10.5	-22.647
1488	1.488	-47.455	-395.08	-19.397	-19.112	-2.33	-285.039	-5.688	-27.517
1489	1.489	-57.528	-354.015	-13.01	-11.768	-7.164	-330.312	-8.253	-22.893
1490	1.49	-41.864	-91.564	-9.527	-6.94	-11.416	41.286	-5.979	-14.017
1491	1.491	-33.54	78.577	-12.629	-12.938	-13.754	-8.54	-6.604	-2.231
1492	1.492	-15.727	109.195	0.143	-5.563	-7.192	-53.822	-7.224	-10.206
1493	1.493	0.523	80.904	-12.062	-0.719	-13.22	-12.722	-6.682	-5.988
1494	1.494	6.891	157.676	-20.018	-8.649	-12.488	-50.401	-12.49	-7.181
1495	1.495	-2.822	134.456	-18.692	-9.61	-17.349	-84.472	-18.085	-10.699
1496	1.496	5.847	282.591	-17.564	-12.521	-14.068	-53.495	-13.199	-7.644
1497	1.497	1.153	263.281	-14.121	-10.016	-22.999	-25.441	-16.4	-8.651
1498	1.498	-3.163	0.488	-15.132	-12.36	-26.701	51.296	-7.422	-9.474
1499	1.499	-22.777	-262.513	-20.01	-20.324	-11.056	120.78	-1.027	-8.745
1500	1.5	-14.512	-364.756	-15.789	-25.575	-4.686	99.548	4.902	-8.218
1501	1.501	-7.005	-333.798	-10.206	-24.645	8.848	80.36	-0.366	-12.922
1502	1.502	-0.057	-23.777	-6.778	-16.741	17.549	27.904	2.51	-14.721
1503	1.503	-2.192	99.839	-14.192	-7.101	9.595	12.018	-5.501	-14.398
1504	1.504	-19.668	62.221	-9.43	-5.99	-0.51	-2.291	-12.896	-7.11
1505	1.505	-40.868	28.01	-6.992	-9.517	3.12	10.878	-13.895	-12.395
1506	1.506	-38.289	-3.157	-9.39	-2.205	-2.919	22.795	-9.747	-13.432
1507	1.507	-15.191	24.639	-2.896	-1.269	-19.023	-9.665	-7.519	-14.279
1508	1.508	-12.185	50.024	-2.206	-5.549	-26.019	-118.221	-17	-18.414
1509	1.509	-26.411	-19.774	0.033	-14.488	-11.135	11.822	-18.213	-16.559
1510	1.51	-18.974	1.085	-3.532	-1.373	-5.339	-40.518	-14.904	-13.345
1511	1.511	-16.75	20.283	-6.883	-6.644	-14.046	-24.546	-16.001	-6.842
1512	1.512	-18.96	2.944	-15.842	-14.607	-15.591	-10.208	-19.007	-4.406
1513	1.513	-1.621	-44.348	-14.724	-18.881	-14.23	-23.393	-11.18	-10.111
1514	1.514	-8.662	-29.732	-23.103	-27.779	-15.395	-11.645	-12.297	-13.696
1515	1.515	-19.384	-42.749	-24.123	-28.969	-14.237	-22.443	-11.485	-13.206
1516	1.516	-32.981	-30.874	-23.207	-21.656	-15.222	-12.655	-10.846	-6.697
1517	1.517	-27.824	-19.9	-17.266	-18.798	-14.266	-21.466	-13.281	-12.773
1518	1.518	-23.264	-9.795	-13.26	-9.189	-13.498	-13.372	-5.459	-12.078
1519	1.519	-16.195	-1.128	-11.39	-5.583	-12.724	-6.11	-2.476	-11.575
1520	1.52	-12.615	-9.721	-10.88	-11.617	-9.241	0.542	-13.412	-11.075
1521	1.521	-16.184	-2.766	-19.858	-14.729	0.817	18.799	-12.161	-15.222
1522	1.522	-21.5	-9.675	-23.606	-15.708	10.871	13.532	-15.942	-12.798
1523	1.523	-18.669	-15.902	-17.677	-16.497	9.701	-1.305	-12.556	-14.241
1524	1.524	-19.522	-10.527	-12.519	-4.338	1.378	-5.631	-9.534	-14.707
1525	1.525	-13.415	-15.344	-13.546	-13.085	-4.25	-65.271	-2.798	-20.786
1526	1.526	-19.119	-9.933	-11.101	-5.194	-16.098	-77.692	-3.599	-16.603
1527	1.527	-8.405	-23.076	-8.855	-6.586	-24.098	-28.441	-15.812	-17.456
1528	1.528	-6.965	-35.088	-5.435	-7.78	-16.983	-8.512	-21.035	-9.604
1529	1.529	-5.68	-23.551	-11.876	-9.561	-15.819	-14.375	-37.702	-13.747
1530	1.53	11.284	-13.143	-20.64	-8.426	-12.319	-8.971	-45.717	-16.925
1531	1.531	13.534	2.991	-14.709	-7.491	-2.63	6.014	-32.886	-17.97
1532	1.532	-18.445	-16.29	-19.993	-14.295	-14.427	-16.869	-24.272	-12.038
1533	1.533	-22.976	-3.168	-22.942	-13.536	-12.888	-12.757	-19.71	-14.409
1534	1.534	-27.102	-19.06	-16.998	-11.223	-20.057	-54.258	1.791	-15.037
1535	1.535	-23.495	-25.083	-11.448	-9.314	-13.665	18.183	48.708	-10.44
1536	1.536	-26.896	-3.338	-10.929	-6.068	-10.174	28.442	1.773	-1.581
1537	1.537	-23.926	-0.631	-6.338	-3.215	-4.931	-16.209	-16.516	-5.317
1538	1.538	-21.357	-13.683	-3.478	-8.109	-3.934	-40.771	-0.144	-11.372
1539	1.539	-8.707	-21.065	-6.03	-10.078	-6.42	-48.424	-5.254	-6.203
1540	1.54	-15.767	-48.777	-4.702	-14.139	5.797	-82.102	-9.776	-15.156
1541	1.541	-22.198	-21.865	-11.303	-22.068	4.074	-26.999	-5.784	-4.361
1542	1.542	-20.304	-17.94	-6.487	-4.079	-0.542	84.142	-9.536	-11.549
1543	1.543	-15.099	-26.731	-3.987	-6.618	0.835	99.925	-40.57	-12.737
1544	1.544	-13.561	-18.192	1.606	-13.604	-2.835	27.757	-44.704	-9.276
1545	1.545	-12.219	-15.626	-0.36	-7.245	-18.503	-11.655	-55.997	-8.309
1546	1.546	-0.432	-17.788	1.562	-9.203	-7.852	-23.526	-73.09	-9.282
1547	1.547	16.976	-19.673	-5.028	-3.995	-13.64	-34.146	-44.882	-3.282
1548	1.548	19.262	-13.698	-12.964	-5.547	-8.401	-24.089	11.776	-8.897
1549	1.549	8.582	-18.824	-13.926	-9.811	-16.321	-15.015	68.639	-6.959
1550	1.55	-16.597	-11.165	-18.753	1.985	-9.118	-22.856	31.657	-6.38
1551	1.551	-26.651	-15.733	-12.74	-9.054	-7.912	-15.226	11.706	-10.435
1552	1.552	-29.722	-12.172	-15.041	-7.707	-4.359	-8.553	42.068	-7.909
1553	1.553	-15.559	-1.153	-11.533	1.204	-3.33	-14.598	3.343	-8.276
1554	1.554	-7.99	9.155	-8.233	-4.785	-8.117	13.001	-11.771	-12.323
1555	1.555	-10.31	2.961	-13.639	-9.986	-7.301	-52.63	47.816	-4.362
1556	1.556	-25.242	-5.241	-2.795	-22.73	-4.946	9.908	23.422	-0.848
1557	1.557	-19.461	-21.246	-4.336	-27.936	-0.085	17.976	-58.053	-6.044
1558	1.558	3.363	-42.296	-5.675	-19.991	-0.646	-33.816	-3.859	-5.037
1559	1.559	0.269	-28.09	-14.549	-18.622	-3.536	-80.878	84.975	-14.68
1560	1.56	-13.867	-15.303	-27.667	-14.944	-11.438	-38.392	25.377	-10.963
1561	1.561	-26.617	-8.297	-22.414	-11.444	-19.714	33.653	-7.119	-4.913
1562	1.562	-14.979	-23.271	-20.834	-16.663	-22.77	43.489	-16.968	-3.887
1563	1.563	-21.363	-33.088	-16.547	-25.562	-13.829	16.706	9.753	-4.796
1564	1.564	-19.377	-24.521	-15.351	-9.877	-10.316	-40.27	1.65	-10.738
1565	1.565	-31.527	-13.484	-18.804	-3.467	-9.318	41.102	-20.385	-22.874
1566	1.566	-17.155	-6.326	-9.085	-9.241	-10.257	-34.912	-40.28	-17.588
1567	1.567	-7.426	-2.603	-7.881	-7.458	-7.736	14.379	-34.24	-19.064
1568	1.568	-5.617	-3.928	-6.671	-8.962	-11.814	5.615	-28.78	-17.633
1569	1.569	-10.212	-7.185	-5.635	-10.265	-11.229	-51.394	-33.759	-16.386
1570	1.57	-5.901	-12.054	-2.664	-6.542	-10.622	-73.707	-29.245	-12.822
1571	1.571	-9.527	-6.006	-12.275	-7.657	-11.155	-53.957	-25.111	-9.65
1572	1.572	-27.457	-14.803	-8.532	-17.287	-5.286	-35.929	-28.71	-8.606
1573	1.573	-24.864	-25.581	-7.294	-13.569	-4.442	2.614	-38.7	-11.043
1574	1.574	-17.797	-15.508	-14.571	-7.535	-3.805	27.723	-60.49	-10.184
1575	1.575	-2.8	4.037	-9.653	-0.131	6.303	23.268	-63.121	-14.934
1576	1.576	14.726	-4.273	-13.833	-12.856	22.193	-39.236	-50.259	-14.269
1577	1.577	-1.454	-11.817	-12.975	-18.035	-1.218	5.542	-57.147	-6.439
1578	1.578	-33.306	-18.775	-19.469	-13.348	-35.664	-18.803	-25.144	-5.375
1579	1.579	-46.766	13.125	-18.616	-20.465	-31.194	62.586	25.245	-4.309
1580	1.58	-34.298	-46.517	-6.352	-8.62	-18.784	95.005	58.787	-6.736
1581	1.581	-37.868	-70.944	-14.992	-13.227	-15.066	25.865	16.273	-14.005
1582	1.582	-0.035	40.109	-13.372	-20.344	-4.968	16.898	-0.106	-22.822
1583	1.583	-5.001	55.927	-9.053	-16.635	-8.053	8.688	65.591	-26.216
1584	1.584	-9.385	12.747	-10.15	-3.437	-16.355	-102.467	3.177	-23.034
1585	1.585	-5.241	-131.969	-13.565	5.315	-18.839	-245.847	-4.839	-21.985
1586	1.586	-1.476	118.269	-18.71	0.716	-16.477	42.835	-12.052	-8.736
1587	1.587	-4.704	152.311	-19.61	2.115	-18.579	84.019	-18.547	-10.581
1588	1.588	-7.758	59.366	-18.771	-14.876	-12.769	-28.725	-12.482	-8.752
1589	1.589	-27.448	-137.874	-16.392	-35.938	-11.029	-62.873	-17.824	-4.019
1590	1.59	-40.158	-368.562	-15.745	-27.577	-6.406	-32.026	-12.724	-2.578
1591	1.591	-23.879	-213.51	-13.742	-14.774	-13.571	-4.138	-8.213	-6.196
1592	1.592	-21.694	-72.628	-8.254	1.501	-1.767	72.505	-12.209	-12.134
1593	1.593	-15.81	106.729	-13.016	-0.582	6.182	2.826	-8.464	-11.112
1594	1.594	-10.491	222.964	-6.944	-2.463	4.846	-60.624	-11.701	-25.753
1595	1.595	-15.04	32.356	-15.776	-7.645	1.19	35.564	-14.742	-19.293
1596	1.596	-16.31	6.849	-12.233	-12.237	-4.809	-156.961	-17.397	-17.276
1597	1.597	0.81	-16.265	-13.142	-19.355	-5.783	-80.261	-14.83	-11.988
1598	1.598	-6.055	-164.538	-15.988	-15.636	-4.831	-10.817	-12.433	-13.474
1599	1.599	-29.379	8.422	-18.454	-14.433	-14.513	-74.301	-18.689	-6.254
1600	1.6	-38.568	31.584	-12.802	-13.414	-10.841	-93.522	-12.731	-12.582
1601	1.601	-35.785	-31.781	-10.838	-8.532	-21.698	28.722	-10.891	-13.69
1602	1.602	-33.206	-12.572	-10.232	-12.767	-11.655	76.166	-9.276	-16.747
1603	1.603	-16.904	4.998	-2.461	-5.39	-12.829	61.791	-13.448	-9.944
1604	1.604	-10.468	-10.753	-1.46	-16.199	-13.998	-4.117	-12.243	-9.138
1605	1.605	7.002	3.59	3.412	-20.436	-4.351	-39.676	-15.709	-13.171
1606	1.606	9.378	16.774	-0.816	-6.103	-3.22	36.409	-14.683	-9.65
1607	1.607	15.8	28.645	-4.85	-0.299	-11.573	46.409	-11.75	-14.26
1608	1.608	2.274	-3.647	-15.67	-8.999	-6.37	55.313	-12.565	-7.652
1609	1.609	0.56	-13.41	-23.587	-4.329	-9.298	30.848	-10.228	-8.401
1610	1.61	-16.834	-22.271	-13.509	-8.561	-15.328	23.345	-8.219	-10.721
1611	1.611	-14.495	67.538	-17.181	-4.855	-14.588	-50.727	-7.637	-11.29
1612	1.612	4.644	79.816	-18.336	-8.302	-11.138	-1.598	0.069	-7.991
1613	1.613	-23.611	25.893	-17.352	-13.493	-1.1	-10.571	-0.93	-10.879
1614	1.614	-19.916	-82.812	-14.415	-26.247	-2.472	13.955	-1.909	-9.517
1615	1.615	-29.945	-68.749	-18.638	-24.474	-1.336	35.991	-7.937	-10.875
1616	1.616	-33	-81.9	-13.005	-19.803	14.32	-37.662	-7.2	-13.004
1617	1.617	-30.268	97.339	-9.496	-15.526	24.956	-185.297	-6.665	-19
1618	1.618	-7.012	72.015	-19.532	-11.827	3.653	47.94	-8.637	-21.517
1619	1.619	-3.889	-44.087	-15.243	-5.81	-16.108	140.94	-14.083	-12.618
1620	1.62	-1.14	-107.374	-11.536	-11.02	-28.906	56.575	-23.591	-6.62
1621	1.621	-18.903	-126.491	-14.999	-11.965	-31.249	30.91	-22.448	-9.711
1622	1.622	-25.843	-73.822	-22.343	-7.689	-29.126	7.796	-16.449	-8.736
1623	1.623	-36.478	-26.106	-13.435	-2.072	-19.44	-97.888	-13.347	-12.986
1624	1.624	-26.785	-11.715	-9.942	-8.653	-17.689	-116.903	-8.512	-13.752
1625	1.625	-28.487	-24.83	-8.969	-12.898	-3.362	-134.138	-11.032	-11.818
1626	1.626	-4.642	-12.927	-11.873	-7.274	-1.411	-149.813	-3.674	-11.245
1627	1.627	-1.303	-23.703	-12.653	-6.685	-3.127	-48.664	-6.55	-15.319
1628	1.628	-10.578	6.028	-5.3	-11.328	-11.08	69.927	-7.294	-10.483
1629	1.629	-7.915	15.067	-6.28	-9.572	-12.485	54.132	-8.013	-5.838
1630	1.63	-20.736	23.354	-10.538	-8.223	-21.398	11.143	-5.971	-6.419
1631	1.631	-13.788	16.151	-8.209	-13.635	-8.224	24.483	0.15	-7.778
1632	1.632	-15.926	9.719	-4.72	-8.795	0.506	12.788	-8.684	-8.174
1633	1.633	-17.824	-8.362	-8.006	-13.445	-7.375	2.06	-7.473	-7.798
1634	1.634	-26.492	-69.26	-8.587	-15.18	-20.292	51.5	-8.353	-5.879
1635	1.635	-24.913	-28.537	-14.395	-15.548	-18.515	6.771	-9.309	-11.697
1636	1.636	-3.21	8.407	-5.496	-12.243	-4.172	-17.695	-6.787	-9.383
1637	1.637	12.497	28.523	-4.335	-8.18	13.26	4.525	-7.562	-12.862
1638	1.638	4.216	-1.683	-1.235	-8.567	10.955	-28.775	-6.979	-20.207
1639	1.639	-3.314	-29.282	-15.95	-15.937	17.333	1.719	-7.551	-15.355
1640	1.64	17.774	-64.553	-18.077	-10.75	3.758	29.531	-6.961	-2.176
1641	1.641	-19.22	3.926	-23.89	-5.932	-8.423	75.282	-13.912	-0.229
1642	1.642	-34.333	33.496	-25.627	-15.615	-25.79	-16.106	-16.785	-5.448
1643	1.643	-38.774	42.514	-20.978	-24.515	-28.049	-55.466	-22.763	-19.778
1644	1.644	-34.705	-30.558	-16.718	-18.524	-30.107	-91.082	-18.678	-21.715
1645	1.645	-23.485	-40.119	-13.024	-19.496	-20.374	-123.622	-16.728	-26.953
1646	1.646	-20.186	-84.737	-14.185	-12.737	-4.465	24.523	-14.779	-12.628
1647	1.647	-23.27	37.433	-19.407	-8.492	-2.315	87.985	-5.866	-10.685
1648	1.648	-20.531	194.984	-18.442	-12.574	-8.1	-85.055	-12.242	-15.893
1649	1.649	-38.332	4.266	-10.505	-22.067	-13.302	-15.197	-6.226	-14.334
1650	1.65	-31.381	-123.791	-5.288	-7.763	4.138	133.231	-7.187	-12.964
1651	1.651	-25.011	-54.076	-0.449	-1.965	1.87	37.167	-6.198	-6.572
1652	1.652	-7.601	-117.546	-8.382	-3.712	-4.473	-50.224	-12.174	-0.566
1653	1.653	-0.647	-59.822	-9.355	-5.266	-10.228	-2.53	-14.47	-7.918
1654	1.654	-2.783	27.716	-10.33	-6.631	2.015	-103.381	-6.515	-12.738
1655	1.655	-8.599	11.884	-12.859	-5.486	0.502	-248.186	-5.524	-13.489
1656	1.656	-6.859	-31.278	-7.251	-4.339	-0.834	-74.989	-12.283	-12.693
1657	1.657	7.468	-149.738	-2.413	-14.024	-7.189	41.487	-11.492	-13.261
1658	1.658	9.412	-38.486	-8.414	-17.707	-8.333	62.775	-12.245	-12.663
1659	1.659	0.707	33.608	-14.039	-14.24	-7.34	82.038	-8.736	-3.729
1660	1.66	-10.316	-84.945	-13.472	-13.278	-10.23	99.564	-8.124	-10.089
1661	1.661	8.435	-259.953	-8.841	-16.191	-14.489	179.194	-6.348	-6.592
1662	1.662	-4.365	-50.271	-15.438	-16.973	-18.536	20.331	-14.256	-13.943
1663	1.663	-25.48	259.811	-25.13	-8.084	-13.668	-170.262	-10.732	-11.033
1664	1.664	-33.839	300.928	-21.467	-6.944	-3.545	-42.082	-5.483	-8.504
1665	1.665	-41.396	37.87	-10.635	-1.743	-7.742	-204.723	-12.225	-19.136
1666	1.666	-11.023	-132.754	-9.284	-4.66	-16.592	-310.523	-12.984	-14.866
1667	1.667	-15.093	-101.888	-12.956	-8.925	-8.232	-60.378	-7.369	-11.182
1668	1.668	-11.402	-73.777	-16.435	-8.152	-5.096	41.685	-5.429	-7.693
1669	1.669	-28.401	-48.237	-15.472	-10.085	-2.191	72.737	-6.001	-8.653
1670	1.67	-25.292	67.953	-8.709	-14.725	-4.729	157.148	-3.104	-11.543
1671	1.671	-16.966	-80.449	-9.476	-12.982	-16.939	-22.419	-11.044	-12.293
1672	1.672	-14.443	15.541	-5.418	-9.5	-22.164	-45.984	-14.523	-13.051
1673	1.673	-16.797	32.78	-10.266	-3.115	-17.506	16.996	-7.151	-14.973
1674	1.674	-27.487	48.54	-13.555	-12.791	-13.222	-2.665	-13.906	-7.603
1675	1.675	-17.839	5.295	-5.804	-9.121	-14.383	-20.268	-9.627	-6.615
1676	1.676	-16.124	18.394	-6.764	-17.457	-13.237	-4.381	-10.396	-5.821
1677	1.677	-5.13	-41.169	-11.602	-14.373	2.794	9.824	-8.454	-8.128
1678	1.678	16.514	-52.093	-7.342	-19.223	5.102	49.196	-2.448	-11.603
1679	1.679	7.209	-42.546	-16.237	-7.816	-18.346	13.527	-14.633	-12.17
1680	1.68	-6.919	-69.406	-12.752	-9.36	-21.485	2.609	-16.374	-11.584
1681	1.681	-14.479	-61.48	-17.984	-10.724	-18.834	-7.372	-14.843	-14.105
1682	1.682	-26.089	49.507	-15.091	-9.596	-31.658	-16.414	-16.204	-15.472
1683	1.683	-32.495	65.199	-9.109	-15.646	-24.723	-8.478	-9.844	-10.64
1684	1.684	-26.714	-7.214	-9.902	-16.649	-14.096	13.434	-3.869	-8.719
1685	1.685	-21.529	-20.338	-11.856	-9.904	-0.576	-6.635	-9.12	-9.318
1686	1.686	-23.147	-8.339	-17.892	-5.671	8.11	23.503	-8.185	-10.69
1687	1.687	-33.261	-18.913	-18.692	-9.758	3.455	6.682	-14.222	-15.15
1688	1.688	-16.278	-28.701	-7.875	-10.361	25.135	-28.783	-13.47	-18.07
1689	1.689	-9.365	-55.38	-12.536	-5.739	34.432	-60.969	-14.069	-18.496
1690	1.69	1.234	-14.886	-5.42	-11.203	-2.519	-123.823	-14.675	-12.134
1691	1.691	3.171	7.062	-14.363	-11.822	-37.749	10.149	-20.122	-11.349
1692	1.692	-19.712	0.395	-10.93	-8.567	-33.338	67.703	-13.584	-3.983
1693	1.693	-10.485	-17.866	-14.072	-6.867	-29.34	85.1	-9.369	-10.771
1694	1.694	-2.23	-12.517	-20.864	-14.849	-18.172	37.374	-7.095	-10.035
1695	1.695	-20.1	-7.617	-12.967	-11.406	-8.159	-6.001	-7.707	-15.684
1696	1.696	-22.468	-12.226	-12.025	-16.682	1.049	-45.758	-5.807	-15.131
1697	1.697	-24.629	-8.34	-9.159	-15.761	-1.744	-105.656	-4.097	-17.081
1698	1.698	-11.106	-12.079	-15.205	-16.574	-4.318	-51.785	-7.594	-11.669
1699	1.699	-12.866	-1.969	-7.896	-9.263	-11.329	-81.649	-4.323	-9.742
1700	1.7	-14.443	7.177	-10.838	-16.086	-30.539	-19.345	-10.915	-7.819
1701	1.701	-15.831	-18.596	-11.653	-13.622	-23.031	86.528	-11.895	-9.573
1702	1.702	-6.993	-42.569	-7.625	-15.995	-16.105	71.921	-12.679	-8.231
1703	1.703	-1.05	-39.687	-2.828	-8.125	-14.014	-46.985	-10.372	-15.602
1704	1.704	-0.12	-31.473	-3.455	-11.284	-0.497	63.962	-10.971	-18.72
1705	1.705	-3.041	7.063	-12.4	-14.255	15.344	-8.618	-6.334	-17.782
1706	1.706	-16.244	12.464	-21.351	-8.329	0.406	-101.196	-8.089	-8.135
1707	1.707	-22.099	7.426	-22.559	-9.181	2.297	-113.284	-9.466	-14.553
1708	1.708	-30.828	20.819	-19.494	-9.841	-2.999	-37.626	-13.944	-20.588
1709	1.709	-35.478	16.636	-20.492	-15.916	1.573	-67.438	-15.723	-15.402
1710	1.71	-22.56	-40.206	-10.858	-15.222	5.753	-58.651	-17.101	-6.527
1711	1.711	-13.917	-97.389	-9.737	-14.704	-11.352	-50.594	-9.769	-0.561
1712	1.712	-9.332	-60.78	-10.948	-12.842	-18.371	-13.634	-17.138	-3.683
1713	1.713	-16.558	13.112	-10.043	-10.013	-33.312	-47.395	-6.316	-12.617
1714	1.714	-33.69	42.971	-14.951	-14.918	-31.398	-66.03	-16.392	-11.481
1715	1.715	-31.466	-37.617	-17.524	-16.923	-22.697	-5.496	-7.487	-12.465
1716	1.716	-29.408	-48.539	-18.348	-15.249	-1.986	50.911	0.831	-9.588
1717	1.717	-35.254	-38.838	-14.905	-15.7	-4.686	-16.311	-4.402	-12.132
1718	1.718	-26.595	-30.14	-13.017	-13.449	2.885	-7.662	-11.182	-12.941
1719	1.719	-9.225	-22.249	-5.326	-12.365	5.236	65.681	-3.255	-11.034
1720	1.72	-4.825	-18.171	-17.18	-13.609	-8.295	113.339	-10.619	-15.701
1721	1.721	-21.136	18.764	-9.294	-11.755	-18.932	182.476	-15.468	-11.666
1722	1.722	6.487	52.075	-10.703	-9.702	-20.889	227.043	-18.004	-10.339
1723	1.723	10.107	21.668	-11.908	-8.997	-19.208	104.806	-15.703	-15.782
1724	1.724	-0.001	5.283	-18.144	-10.606	4.517	-157.839	-13.013	-18.325
1725	1.725	-3.142	-29.978	-14.704	-7.577	21.479	-270.609	-3.549	-14.865
1726	1.726	16.561	-98.862	-11.644	-7.252	24.544	-100.277	-2.394	-11.6
1727	1.727	3.745	9.599	-14.584	-9.25	-1.025	-7.554	-8.381	-8.721
1728	1.728	-22.031	197.37	-13.845	-14.141	2.261	20.397	-11.461	-10.102
1729	1.729	-32.131	17.844	-11.553	-25.03	5.359	-5.133	-8.537	-2.77
1730	1.73	-29.075	40.929	-9.656	-10.747	8.057	-28.394	4.631	0.311
1731	1.731	-31.83	-65.094	-7.751	2.758	5.54	-7.511	-5.042	1.263
1732	1.732	-14.067	-7.557	-2.374	14.905	-10.711	11.534	0.179	-8.424
1733	1.733	-11.787	9.849	-7.245	-5.848	-29.893	-41.001	-4.467	-4.758
1734	1.734	-5.443	-228.866	-10.565	-14.22	-27.399	-25.135	-5.818	-3.609
1735	1.735	15.795	-263.122	-1.693	-16.782	-25.107	18.163	-4.652	-10.974
1736	1.736	7.409	-232.507	-8.106	-14.504	-22.963	84.225	-1.163	-17.746
1737	1.737	4.855	-35.6	-14.128	-12.404	-24.834	-22.836	-17.206	-13.485
1738	1.738	-6.812	-10.278	-17.253	-14.344	-29.998	-36.973	-19.508	-1.297
1739	1.739	-25.991	106.019	-6.432	-2.151	-31.475	55.298	-13.097	-10.014
1740	1.74	-49.23	42.906	-10.71	-6.801	-24.243	43.561	-11.138	-30.729
1741	1.741	-33.551	62.011	-7.051	-8.177	-4.678	-119.238	-5.888	-28.008
1742	1.742	-25.229	44.471	-10.551	-11.877	3.628	-235.644	-7.425	-10.182
1743	1.743	-17.727	28.372	-26.631	-13.056	-3.913	-129.758	-6.051	-3.198
1744	1.744	-10.796	13.964	-5.544	-12.093	-6.213	-33.413	-14.933	-5.314
1745	1.745	-17.199	27.107	-13.884	-5.33	25.744	19.164	-8.912	-14.984
1746	1.746	-23.039	15.475	-6.35	-4.553	30.232	130.438	-9.858	-13.241
1747	1.747	-28.306	4.715	-4.032	-11.909	1.257	144.771	-18.727	-17.878
1748	1.748	-26.807	-5.184	-6.16	-12.868	-17.465	-52.63	-17.536	-19.221
1749	1.749	-25.475	-14.166	-8.1	-13.624	-14.129	-24.482	-16.542	-12.818
1750	1.75	-11.172	-22.345	-6.35	-2.955	-10.993	-101.038	-17.486	-11.634
1751	1.751	17.845	-0.304	-10.98	-4.284	-13.667	62.035	-16.695	-8.513
1752	1.752	13.773	6.263	-15.22	-0.584	-21.16	125.825	-15.899	-3.652
1753	1.753	-5.011	-24.115	-14.042	-8.88	-28.064	29.945	-12.402	-9.633
1754	1.754	-28.825	-62.815	-17.515	-7.88	-17.366	12.751	-14.327	-7.291
1755	1.755	-13.157	-37.7	-14.403	-6.879	-11.51	-2.73	-8.9	-9.209
1756	1.756	-10.449	-69.672	-13.426	-6.076	-6.237	11.855	-6.944	-7.255
1757	1.757	-28.284	-7.162	-23.104	-14.938	8.119	25.208	-2.269	-5.485
1758	1.758	-39.933	55.389	-26.769	-18.379	6.196	13.662	4.333	-4.104
1759	1.759	-12.304	96.228	-18.432	-10.982	7.946	-61.902	-7.079	-9.502
1760	1.76	-8.671	103.64	-17.449	-23.718	0.031	-91.26	-8.614	-11.406
1761	1.761	-5.409	43.007	-6.576	-14.975	-18.707	-99.986	-12.855	-16.015
1762	1.762	-14.696	-46.722	-2.284	-13.388	-26.237	6.024	-16.499	-15.396
1763	1.763	-0.575	-82.443	-3.409	-11.982	-28.53	20.549	-12.993	-16.72
1764	1.764	-8.116	-6.63	-9.364	-10.766	-26.389	112.968	-20.317	-21.147
1765	1.765	-29.214	-75.763	-8.36	-9.554	-32.177	53.898	-17.401	-18.219
1766	1.766	-26.503	-102.475	-15.094	-16.855	-33.892	0.273	-11.372	-10.259
1767	1.767	-18.947	-12.813	-12.538	-13.895	-29.201	50.125	-7.268	-1.913
1768	1.768	-16.616	46.75	-11.727	-7.841	-24.895	-83.767	-5.308	-7.11
1769	1.769	-22.972	14.217	-11.093	-5.459	-7.804	-102.57	-4.714	-13.852
1770	1.77	-13.251	-35.096	-6.389	-10.225	-0.782	-49.751	-4.102	-9.571
1771	1.771	-7.967	-25.968	-4.601	-12.08	14.157	-33.381	-2.725	-10.321
1772	1.772	-3.292	-66.376	-12.483	-13.741	39.346	-47.157	-4.063	-13.778
1773	1.773	-16.212	-117.958	-15.905	-15.02	49.429	-59.887	-1.156	-10.454
1774	1.774	-21.385	-17.116	-16.82	-14.563	33.762	23.658	-7.151	-8.691
1775	1.775	-16.711	55.068	-15.804	-14.103	-3.154	34.352	-13.142	-7.311
1776	1.776	-9.554	-10.669	-14.969	-16.737	-8.132	44.075	-25.322	-8.646
1777	1.777	-8.388	-22.425	-18.983	-17.059	-12.522	-0.473	-23.571	-9.787
1778	1.778	-0.048	-33.18	-16.999	-17.772	-16.558	-73.552	-18.93	-14.216
1779	1.779	-11.841	-3.439	-15.006	-15.773	-20.218	-43.826	-14.682	-18.259
1780	1.78	-19.747	5.599	-15.52	-11.458	-23.504	90.556	-8.308	-15.711
1781	1.781	-26.874	-2.385	-7.535	-7.328	-20.416	-5.545	0.012	-18.006
1782	1.782	-28.011	-24.399	-10.976	-5.906	-0.697	-22.86	-3.089	-15.072
1783	1.783	-24.485	36.379	-7.832	-4.468	6.812	-70.21	-2.12	-9.052
1784	1.784	-8.392	44.643	-8.761	-6.535	18.372	-142.268	-1.347	-8.259
1785	1.785	7.878	141.091	-11.235	-2.028	-13.586	-207.824	-6.964	-17.137
1786	1.786	-15.528	75.26	-16.799	-10.878	-45.502	-195.77	-17.803	-18.291
1787	1.787	-6.234	-8.167	-8.814	-30.373	-41.419	-32.826	-19.348	-10.944
1788	1.788	-20.338	-170.656	-9.73	-27.613	-30.179	-9.611	-18.004	-8.041
1789	1.789	-17.778	-426.426	-8.716	-14.797	-26.866	53.803	-14.336	-7.258
1790	1.79	-24.735	17.499	-6.15	-3.128	-11.182	111.485	-13.176	-16.16
1791	1.791	-22.595	78.164	-13.451	-0.936	-2.851	233.949	-3.506	-19.664
1792	1.792	-1.27	133.389	-8.566	-2.804	-10.402	122.557	-4.675	-9.994
1793	1.793	-3.928	-16.142	-16.455	-11.461	-12.716	-7.491	-3.522	-11.139
1794	1.794	-16.634	-61.373	-9.075	-9.863	-2.058	-24.806	-4.494	-5.121
1795	1.795	-14.246	-185.175	-6.125	-14.079	-3.987	54.934	-7.415	-4.14
1796	1.796	-7.823	-72.678	-12.091	-10.356	-12.667	11.967	-15.357	-8.983
1797	1.797	-1.992	29.354	-12.822	-13.791	-11.097	-0.837	-12.268	-11.492
1798	1.798	-14.143	60.359	-10.843	-16.845	-9.755	-12.454	-11.324	-10.717
1799	1.799	-18.728	32.444	-15.454	-13.9	-8.618	-153.617	-8.827	-12.656
1800	1.8	-22.947	6.733	-19.496	-14.642	-14.641	-96.001	-8.066	-13.233
1801	1.801	-24.064	-16.747	-19.86	-7.243	-17.747	-8.642	-12.91	-11.487
1802	1.802	-13.15	-38.006	-13.455	-8.181	-14.842	-24.455	-5.56	-7.999
1803	1.803	-11.723	-18.92	-5.502	-7.371	-3.423	-38.748	-2.651	-13.407
1804	1.804	-15.323	33.532	-10.712	-8.107	7.608	-78.369	-3.42	-11.468
1805	1.805	-23.59	49.442	-11.662	-6.136	11.878	-18.799	-12.311	-9.528
1806	1.806	-7.468	6.369	-7.389	-9.392	2.992	-7.985	-20.626	-10.105
1807	1.807	-5.074	-33.087	-14.725	-11.108	16.167	-37.574	-13.269	-12.614
1808	1.808	-2.881	-140.51	-11.816	-9.741	7.472	7.231	-4.354	-11.255
1809	1.809	-4.775	-10.377	-9.299	-8.367	-3.561	31.59	-10.346	-14.149
1810	1.81	-6.491	42.185	-16.641	-4.278	-16.536	98.177	-13.453	-10.472
1811	1.811	-23.861	58.137	-13.734	-6.778	-14.81	106.785	-20.233	-10.869
1812	1.812	-12.246	72.583	-14.483	-14.103	-25.863	65.873	-14.247	-8.761
1813	1.813	-27.163	59.431	-18.514	-13.105	-15.824	-45.31	-11.929	-11.485
1814	1.814	-25.177	47.52	-13.638	-12.118	-12.168	-220.32	-5.349	-10.331
1815	1.815	-19.879	-50.201	-15.546	-12.87	-8.699	-150.637	-13.294	-12.468
1816	1.816	-18.275	-89.732	-12.619	-12.062	-9.688	-44.869	-16.392	-9.179
1817	1.817	-16.857	17.53	-6.805	-10.096	-14.539	-25.929	-9.613	-14.014
1818	1.818	-23.173	3.072	-17.436	-10.659	-20.544	26.289	-7.09	-17.3
1819	1.819	-19.632	-36.552	-16.08	-19.54	-14.938	41.832	-15.995	-8.396
1820	1.82	-26.938	-167.843	-12.406	-23.198	-11.446	-59.469	-14.837	-12.079
1821	1.821	-14.114	-115.293	-11.245	-19.699	-12.006	-72.864	-11.736	-10.921
1822	1.822	-8.843	27.927	-18.612	-12.337	-3.076	10.284	-2.831	-16.147
1823	1.823	-16.703	46.883	-11.849	-7.494	5.862	107.737	-1.673	-9.379
1824	1.824	-9.489	29.229	-11.079	-11.744	-12.108	120.647	-4.774	-13.639
1825	1.825	10.096	-50.405	-16.696	-12.51	-9.587	60.853	-3.814	-6.284
1826	1.826	7.438	-64.719	-5.855	-4.574	-21.232	-37.106	-4.596	-5.315
1827	1.827	-20.75	1.116	-7.401	-5.546	-14.878	-50.436	-2.296	-7.835
1828	1.828	-31.914	60.753	-14.559	-12.319	-5.241	80.725	-1.731	-10.167
1829	1.829	-41.915	-101.814	-18.239	-13.097	3.43	63.221	-1.161	-15.023
1830	1.83	-32.597	-78.298	-5.071	-9.023	8.035	15.587	-5.234	-11.75
1831	1.831	-18.449	-57.038	0.153	-4.187	9.352	1.406	-13.161	-17.187
1832	1.832	-15.898	-114.717	-4.475	-14.247	5.648	-117.002	-16.619	-16.618
1833	1.833	-4.264	-27.316	-5.817	-15.594	2.162	-37.393	-17.55	-13.329
1834	1.834	10.69	-106.891	-12.189	-16.754	-13.908	-109.573	-16.55	-17.382
1835	1.835	16.555	23.148	-13.345	-13.277	-39.647	-70.22	-17.292	-9.431
1836	1.836	4.41	75.711	-20.698	-10.184	-29.61	13.001	-18.047	-3.432
1837	1.837	-19.361	-3.812	-23.605	-9.248	-20.364	67.029	-16.12	-6.53
1838	1.838	-43.123	10.431	-19.347	-5.021	-23.105	76.869	-15.553	-7.499
1839	1.839	-21.232	-2.964	-13.751	-10.635	-5.313	50.181	-14.972	-10.015
1840	1.84	-29.558	-15.021	-18.605	-20.104	1.652	42.127	-6.994	-5.947
1841	1.841	-27.064	-4.023	-11.267	-23.784	20.823	-24.547	-3.384	-12.536
1842	1.842	-24.744	-33.638	-14.191	-12.958	8.063	-158.727	-6.31	-16.803
1843	1.843	-26.866	100.891	-8.204	-11.612	-8.182	-101.033	-9.078	-14.479
1844	1.844	-17.18	197.126	-10.542	-5.248	-6.041	-83.728	-4.728	-12.529
1845	1.845	2.206	144.303	-7.061	-6.435	-7.962	-36.208	-8.722	-6.515
1846	1.846	4.771	96.319	-11.713	-11.684	-9.688	-108.4	-9.286	-15.409
1847	1.847	-11.449	-91.439	-12.301	-12.671	-8.134	9.96	-1.993	-11.932
1848	1.848	-22.055	-167.905	-8.826	-13.468	-12.394	57.555	-4.959	-8.845
1849	1.849	-0.734	88.415	-3.42	-6.142	-8.738	43.333	-7.611	-9.82
1850	1.85	1.974	122.6	-6.924	-11	-17.066	30.074	-13.339	-10.598
1851	1.851	-10.811	29.754	-8.872	-3.096	-24.424	-5.632	-11.524	-9.835
1852	1.852	-17.781	-54.568	-12.948	-10.472	-23.454	26.882	-17.637	-13.329
1853	1.853	-36.909	-131.394	-9.462	-19.387	-20.923	56.522	-12.078	-12.747
1854	1.854	-29.336	-154.703	-13.912	-15.915	-16.836	-59.998	-16.96	-13.34
1855	1.855	-17.71	-133.657	-9.854	-14.958	-13.347	-75.949	-8.302	-14.69
1856	1.856	-24.109	-75.694	-12.374	-8.179	-7.345	-90.295	-4.912	-15.071
1857	1.857	-26.061	12.135	-9.087	-5.675	0.012	-129.815	-12.406	-12.936
1858	1.858	-10.211	-35.307	-6.969	-13.049	4.856	-22.359	-5.76	-16.609
1859	1.859	21.726	-49.304	-9.676	-12.107	4.083	50.013	-3.337	-13.317
1860	1.86	-1.079	-35.726	-3.864	-12.911	-1.55	115.932	-9.024	-6.737
1861	1.861	27.981	-119.148	-16.053	-15.245	-9.52	80.47	-7.165	-1.895
1862	1.862	24.324	-64.976	-21.286	-14.672	-10.51	4.773	-15.945	-7.891
1863	1.863	-27.133	24.103	-25.942	-4.63	-9.564	-24.731	-14.824	-13.501
1864	1.864	-49.204	-11.333	-21.69	-8.904	-8.805	-33.627	-9.593	-14.083
1865	1.865	-42.622	-0.289	-18.019	-17.828	-3.204	-9.373	-12.478	-14.668
1866	1.866	-36.614	68.993	-9.699	-19.02	-8.05	42.251	-13.243	-11.77
1867	1.867	-31.187	113.856	-12.787	-5.105	-6.12	62.238	-10.896	-8.292
1868	1.868	-16.066	122.219	-3.878	-7.045	-0.716	31.977	-2.924	-11.593
1869	1.869	-11.585	11.319	-2.717	-5.297	-2.667	-6.495	-6.011	-11.215
1870	1.87	-7.51	-163.668	-5.813	-9.947	-10.027	8.843	-12.904	-10.058
1871	1.871	-3.859	-47.632	0.972	-5.692	-10.998	40.986	-12.218	-12.775
1872	1.872	-27.652	100.188	-10.428	-6.856	-8.494	37.052	-9.942	-10.651
1873	1.873	-18.337	80.765	-18.359	-10.345	-9.272	3.055	-9.369	-11.434
1874	1.874	-10.017	28.147	-16.998	-11.311	-12.766	7.775	-11.302	-12.787
1875	1.875	-17.584	-19.359	-20.665	-6.465	-12.208	28.71	-15.377	-12.975
1876	1.876	-24.542	-90.924	-17.191	-5.689	-15.134	-27.911	-9.583	-9.484
1877	1.877	-18.156	-77.191	-18.161	-9.727	-10.328	-150.03	-10.372	-7.152
1878	1.878	-16.254	-184.037	-11.395	-7.788	-10.932	-132.641	-8.462	-4.24
1879	1.879	-0.45	-198.343	-17.42	-17.87	-9.199	-116.689	-6.55	-8.696
1880	1.88	-2.615	-53.875	-10.092	-4.925	-8.818	-130.933	-15.473	-4.663
1881	1.881	-20.07	80.715	-19.021	-10.154	-11.148	-91.442	-24.403	-12.623
1882	1.882	-8.479	98.233	-17.888	-14.793	-15.224	-103.22	-32.75	-16.137
1883	1.883	-27.646	82.503	-16.944	-10.549	-7.311	-49.097	-25.406	-21.408
1884	1.884	-20.1	39.656	-10.19	-9.392	-8.505	39.75	-22.508	-22.398
1885	1.885	-3.865	-26.133	-9.448	-10.566	-11.642	75.342	-14.575	-12.738
1886	1.886	-14.536	-14.381	-10.254	1.216	-12.67	86.213	1.494	-11.594
1887	1.887	-16.531	-3.228	-8.361	-13.11	-10.198	96.186	3.834	-5.607
1888	1.888	-11.381	26.693	1.657	-30.551	-9.455	51.605	-6.782	-6.599
1889	1.889	9.238	-71.704	-2.647	-28.242	-11.427	27.332	-35.78	-11.464
1890	1.89	11.898	-32.196	-3.839	-4.83	-8.156	20.047	-89.934	-7.239
1891	1.891	-5.983	122.876	-7.362	-1.754	-4.11	26.667	-97.243	-9.592
1892	1.892	-3.732	-68.052	-12.622	-10.098	-9.919	-15.928	-50.375	-11.575
1893	1.893	-14.466	-42.958	-15.557	-7.599	-10.715	-10.627	-7.738	-21.691
1894	1.894	-43.58	259.428	-19.862	-5.287	-5.92	-35.808	8.789	-17.486
1895	1.895	-47.73	135.525	-14.308	-11.683	-10.607	-40.246	44.121	-11.161
1896	1.896	-29.026	-202.681	-17.834	-13.642	-8.909	-11.159	85.472	-5.216
1897	1.897	-25.783	-248.447	-15.946	-11.931	-1.012	-67.859	69.203	-6.232
1898	1.898	-28.938	-125.321	-10.574	-10.421	12.11	-141.076	104.651	-9.145
1899	1.899	-3.474	-13.167	-8.695	-14.715	-3.803	-32.348	63.618	-13.426
1900	1.9	-0.273	20.686	-16.108	-5.836	-10.228	39.962	47.289	-7.877
1901	1.901	-9.637	-10.707	-15.219	-9.352	-16.076	26.889	22.21	-8.555
1902	1.902	-29.481	16.688	-19.557	-19.058	-21.342	-8.687	-28.167	-16.015
1903	1.903	-22.076	93.132	-12.285	-17.953	-16.736	23.897	-34.907	-9.332
1904	1.904	-15.264	69.244	-11.386	-19.188	2.007	53.613	-28.976	-20.831
1905	1.905	-0.503	-206.662	-13.976	-28.927	-0.533	44.715	-1.265	-19.363
1906	1.906	9.055	-244.237	-11.728	-14.641	-12.164	52.828	23.924	-18.079
1907	1.907	3.724	-73.742	-11.23	-8.865	-10.047	-43.608	10.425	-16.99
1908	1.908	-20.168	-228.345	-20.016	-3.678	-15.853	-109.48	-18.574	-13.596
1909	1.909	-44.047	-143.496	-18.936	-2.2	-7.148	-26.024	-37.297	-12.731
1910	1.91	-41.013	241.112	-19.99	-15.237	-5.607	-15.079	-33.99	-13.792
1911	1.911	-38.413	186.178	-7.298	-20.525	-12.778	-44.533	-37.113	-13.115
1912	1.912	-25.72	-63.763	-5.639	-12.638	-16.475	-35.55	-51.191	-10.871
1913	1.913	-9.549	-18.584	-13.666	-14.039	-10.5	-27.487	-74.327	-11.55
1914	1.914	-16.101	-59.812	-9.513	-7.69	-9.547	-5.505	-64.943	-8.379
1915	1.915	-15.107	-101.827	-13.282	-1.745	-9.368	18.619	-50.69	-10.239
1916	1.916	-13.329	-64.536	-19.363	-11.492	-12.279	25.161	-53.056	-8.99
1917	1.917	-25.647	-30.876	-14.211	-20.46	-6.297	-17.398	-45.943	-8.693
1918	1.918	-30.409	-0.218	-15.241	-26.529	-8.631	-67.326	-13.959	-12.849
1919	1.919	-8.836	140.446	-13.541	-19.246	-10.574	-60.781	79.805	-10.79
1920	1.92	12.964	217.318	-19.588	-18.347	-10.008	-91.19	38.531	-12.251
1921	1.921	-12.637	333.447	-21.967	-11.641	-2.282	-7.98	-0.171	-13.708
1922	1.922	-22.756	227.323	-14.087	-3.773	-5.389	99.416	-25.283	-14.206
1923	1.923	-7.17	92.509	-11.056	-6.925	1.371	-30.685	-29.693	-17.032
1924	1.924	6.878	-170.239	-14.035	-15.885	-4.643	-13.359	-17.277	-22.954
1925	1.925	-11.015	-583.38	-2.677	-9.958	-3.88	34.22	-13.583	-17.449
1926	1.926	-13.442	-418.364	-4.291	-23.969	-5.829	19.87	-10.271	-19.493
1927	1.927	-11.419	-268.524	-5.709	-6.625	-6.424	32.951	-0.964	-20.177
1928	1.928	5.922	230.929	0.612	4.917	-13.009	20.954	-3.651	-11.385
1929	1.929	-24.501	297.122	-5.441	2.721	-10.502	-11.733	-6.136	5.544
1930	1.93	-12.136	115.666	1.866	-10.905	-9.728	-1.983	-3.788	-1.51
1931	1.931	-15.847	-49.393	-1.077	-16.199	-9.145	-28.726	-10.163	-3.721
1932	1.932	-26	-99.251	-14.286	-8.334	-8.563	-20.435	-19.841	5.87
1933	1.933	-22.993	-144.129	-20.126	-15.548	-5.666	-13.025	-18.1	-13.587
1934	1.934	-3.38	62.57	-14.93	-9.198	-11.461	-19.592	-13.452	-21.243
1935	1.935	-6.029	175.205	-16.479	1.582	-9.125	-13.474	-14.813	-14.369
1936	1.936	0.847	-132.063	-12.222	-14.357	-8.535	-7.888	-18.491	-16.58
1937	1.937	-9.885	-173.395	-11.053	0.484	-9.113	-2.724	-19.642	-10.859
1938	1.938	-15.733	14.248	-7.557	-9.243	-5.038	-7.084	-14.404	-12.674
1939	1.939	-27.92	48.273	-17.22	-21.497	-6.38	-11.14	-11.499	-11.203
1940	1.94	-10.49	141.003	-13.523	-13.638	-5.017	-7.489	-10.744	-12.64
1941	1.941	-12.825	225.555	-12.358	-12.329	-9.84	-10.839	1.398	-6.328
1942	1.942	2.045	251.408	-17.593	-8.694	-9.244	-7.784	-21.47	-7.544
1943	1.943	-7.653	135.159	-2.881	-14.735	-5.163	-16.146	-30.73	-6.617
1944	1.944	-2.457	71.629	-0.77	-11.673	-6.503	-13.68	-44.793	-1.846
1945	1.945	-10.452	14.275	-14.33	-4.931	-6.875	-6.813	-52.269	-7.907
1946	1.946	-32.189	66.745	-16.08	-5.747	-13.441	-4.806	-77.917	-20.183
1947	1.947	-35.339	-44.786	-17.627	-3.444	-10.517	-18.436	-87.874	-46.559
1948	1.948	-21.255	-116.952	-7.56	-8.284	-7.974	-20.237	-40.785	-27.825
1949	1.949	-3.48	-129.984	-6.383	-15.647	-8.711	-18.764	19.848	3.127
1950	1.95	-19.711	49.206	1.965	-12.758	-10.629	-11.559	44.225	23.809
1951	1.951	-9.03	126.04	-3.236	-11.984	-12.55	-2.584	140.562	20.109
1952	1.952	12.272	-176.947	-8.049	0.209	-9.639	-18.218	179.966	-3.707
1953	1.953	3.949	29.366	-17.698	5.431	-10.985	-37.38	72.431	-13.019
1954	1.954	-3.619	-82.831	-16.492	-5.598	-9.616	-34.851	-28.72	-15.752
1955	1.955	-15.244	-389.54	-12.96	-27.262	-9.199	-13.763	-15.673	-23.331
1956	1.956	-30.14	-265.651	-9.816	-24.168	-11.111	23.164	-27.563	-21.017
1957	1.957	-39.786	-453.344	-12.672	-15.835	-14.58	18.129	-16.787	-6.113
1958	1.958	-34.559	-419.33	-10.121	1.988	-9.729	4.515	-26.731	-0.303
1959	1.959	-23.547	-16.322	-9.314	-0.314	-10.301	-7.961	-0.132	-8.993
1960	1.96	-7.694	38.568	-11.209	-10.938	-12.03	-26.761	24.135	-4.328
1961	1.961	-18.356	88.878	-18.52	-24.46	-9.504	-16.706	-42.74	-20.179
1962	1.962	-24.17	134.382	-11.673	-22.69	-6.207	30.29	-69.551	-9.509
1963	1.963	2.163	93.183	-3.674	-21.106	-11.037	10.346	-61.53	0.196
1964	1.964	-9.038	55.85	-8.847	-11.01	-10.445	-7.859	-68.985	-5.003
1965	1.965	-5.73	226.851	-13.632	-4.576	-9.849	-13.278	-75.641	-16.008
1966	1.966	-21.366	320.204	-12.808	-10.519	-6.351	-28.345	-57.486	-26.036
1967	1.967	-18.596	179.636	-23.38	1.34	-8.657	-14.759	25.714	-19.603
1968	1.968	-16.024	51.719	-30.446	-3.262	-8.255	-18.846	133.131	-37.563
1969	1.969	-37.068	-250.856	-21.444	-7.477	-4.563	-53	60.995	-4.045
1970	1.97	-39.705	-126.614	-15.351	-13.804	-9.96	-48.609	-4.676	-8.453
1971	1.971	-32.068	61.809	-12.182	-12.583	-11.876	-19.616	-40.195	-4.345
1972	1.972	-15.747	28.371	-11.159	-22.188	-5.851	-0.808	-29.293	-0.61
1973	1.973	-13.567	-2.365	-6.837	-20.959	-5.046	2.597	-19.373	-3.858
1974	1.974	0.022	-30.615	-15.674	-7.738	-8.493	-44.464	-10.409	-13.105
1975	1.975	5.289	-261.579	-9.596	-2.459	-5.178	-24.578	-18.452	-10.332
1976	1.976	0.69	-169.211	-6.408	-7.041	-4.567	-18.576	-10.994	-12.763
1977	1.977	-18.019	-28.415	-3.424	-14.147	-8.033	9.117	-17.463	-5.694
1978	1.978	-41.176	48.275	-7.606	-12.909	-4.717	34.296	-23.346	-11.934
1979	1.979	-37.999	165.008	-14.886	-9.336	-9.551	20.734	-17.816	-25.303
1980	1.98	-23.805	144.326	-11.924	-8.29	-10.12	-33.506	-12.681	-23.398
1981	1.981	9.752	9.776	-9.35	-11.142	-9.525	-129.942	-8.127	-21.706
1982	1.982	14.279	-253.013	-16.657	-24.25	-4.674	-11.563	-12.103	-5.698
1983	1.983	26.72	-215.532	-15.647	-29.998	-12.014	67.936	-8.353	-3.417
1984	1.984	30.423	91.447	-28.752	-7.118	-12.981	24.76	1.773	-12.97
1985	1.985	-0.503	132.702	-22.863	2.219	-10.463	-14.761	-1.273	-11.096
1986	1.986	-12.842	95.209	-24.517	-0.419	-4.847	-2.949	-3.932	-6.311
1987	1.987	-46.838	60.735	-22.905	-18.164	-8.324	7.895	-11.443	-10.423
1988	1.988	-69.61	29.445	-12.812	-15.769	-8.894	17.757	-13.738	-6.608
1989	1.989	-48.849	57.431	-19.173	3.455	-5.981	8.837	-15.85	-5.313
1990	1.99	-22.479	-173.234	-5.975	-4.062	-9.456	16.949	-17.766	-8.3
1991	1.991	-19.127	-142.265	2.808	-6.353	-7.125	-5.137	-19.504	-22.93
1992	1.992	-22.176	-57.822	-11.428	-12.695	-11.957	-38.614	-21.045	-29.221
1993	1.993	-19.443	70.333	6.074	-14.581	-10.014	-20.406	-16.807	-7.831
1994	1.994	-6.646	-46.068	-0.77	-12.8	-5.933	7.251	-15.669	-5.029
1995	1.995	0.397	59.629	1.543	-8.116	-9.408	22.327	-16.861	18.292
1996	1.996	11.109	40.18	-7.916	-23.946	-12.686	8.786	-17.867	-3.473
1997	1.997	5.326	-152.787	-5.987	-30.288	-11.525	-45.389	-13.08	-17.518
1998	1.998	-6.823	-76.516	-10.468	-16.707	-12.682	-52.741	-8.87	-35.254
[truncated: 5,965 more rows]
