# Supplementary material for: Associations between lower-limb muscle activation and knee flexion in post-stroke individuals: A study on the stance-to-swing phases of gait
Source: PLoS One. 2017 Sep 8;12(9):e0183865. doi: 10.1371/journal.pone.0183865 (PMC5590852; doi:10.1371/journal.pone.0183865)
Supplement: S1 Dataset — (ZIP) [file pone.0183865.s001.zip › S1_Dataset/Healthy group/7/5/emg.csv]

Frame	Time	EMG Signal 1	EMG Signal 2	EMG Signal 3	EMG Signal 4	EMG Signal 5	EMG Signal 6	EMG Signal 7	EMG Signal 8
0	0	52.286	51.256	55.927	30.97	30.43	35.143	29.008	50.591
1	0.001	53.901	50.531	46.961	56.715	30.128	34.207	69.953	46.154
2	0.002	53.398	49.628	38.575	43.573	33.884	38.117	129.292	32.635
3	0.003	52.902	48.542	34.638	38.372	43.258	34.481	168.326	41.383
4	0.004	45.058	42.814	37.871	27.171	48.973	42.858	85.268	33.699
5	0.005	42.066	39.608	37.44	33.585	33.225	34.016	29.521	44.022
6	0.006	36.383	34.49	34.121	29.172	18.257	25.962	18.138	34.223
7	0.007	36.919	26.3	28.501	34.282	15.109	27.791	7.742	25.21
8	0.008	37.101	29.739	32.574	34.572	15.266	31.381	14.385	29.764
9	0.009	34.402	31.088	27.576	26.961	18.147	16.991	5.553	33.955
10	0.01	33.277	28.395	30.536	30.407	17.942	24.106	23.993	33.132
11	0.011	37.024	35.208	29.46	27.102	22.599	36.854	4.33	24.591
12	0.012	32.287	39.543	25.316	32.539	13.933	29.499	-2.506	16.862
13	0.013	27.779	24.359	22.948	24.442	13.613	15.785	1.141	19.223
14	0.014	26.219	20.632	17.897	14.437	16.596	12.747	13.364	25.488
15	0.015	23.544	23.33	23.917	11.826	14.588	9.928	8.019	12.038
16	0.016	25.559	25.679	10.422	21.067	15.32	9.655	-4.442	2.495
17	0.017	18.724	20.136	13.422	18.15	20.14	9.419	-2.359	8.086
18	0.018	14.839	19.482	16.069	20.313	8.355	11.152	5.774	18.364
19	0.019	13.522	16.759	13.344	15.365	11.499	18.725	7.334	5.854
20	0.02	12.063	10.206	8.338	8.724	11.575	16.275	8.653	5.766
21	0.021	6.977	2.531	9.959	4.431	11.688	15.991	5.211	10.755
22	0.022	11.823	3.241	5.623	7.352	9.702	11.871	6.284	22.561
23	0.023	3.372	5.183	5.018	2.008	3.877	9.922	11.085	16.025
24	0.024	7.754	9.688	4.459	-1.164	8.927	4.722	4.941	0.437
25	0.025	8.52	9.012	6.657	7.7	0.661	0.15	-3.85	-6.579
26	0.026	5.085	8.203	0.78	13.714	2.687	1.041	-8.914	-12.969
27	0.027	5.582	3.582	3.663	19.01	-2.414	-4.026	-18.561	6.627
28	0.028	1.307	-6.593	-2.309	-0.024	-0.893	-5.367	-27.599	8.274
29	0.029	2.51	-14.201	1.26	-24.222	-1.071	-5.881	-35.702	-10.56
30	0.03	0.879	-14.208	1.977	-9.48	-5.078	-9.65	-39.408	-4.563
31	0.031	1.826	-5.631	-6.937	-7.657	-7.502	-7.766	-26.941	9.426
32	0.032	-5.295	-2.99	-1.865	-0.94	-7.76	-8.168	1.455	10.485
33	0.033	-8.866	-2.812	4.612	0.601	-8.751	-4.063	63.384	0.937
34	0.034	-13.931	-4.702	-1.047	14.777	-7.198	-1.278	53.88	1.711
35	0.035	-12.938	-2.664	0.701	-11.061	-5.798	-1.344	12.695	-14.881
36	0.036	-10.519	-2.708	-8.923	-8.393	-4.379	-10.862	4.858	-9.171
37	0.037	-7.281	2.153	-17.923	0.316	-4.658	-2.538	-2.158	-7.869
38	0.038	-9.406	-8.029	-25.909	2.488	-5.878	-9.071	-8.562	-17.184
39	0.039	-6.826	-4.999	-15.659	-5.545	-7.065	-10.537	-3.504	-9.783
40	0.04	-14.046	-11.6	-14.849	-17.59	-8.021	-15.832	-8.866	-3.096
41	0.041	-11.726	-15.236	-11.667	-15.851	-8.94	-4.832	-4.716	-2.379
42	0.042	-4.31	-14.758	-3.801	5.091	-6.156	-6.762	-0.927	-6.273
43	0.043	-5.756	-5.52	-9.439	18.916	-7.598	-8.469	-4.843	-16.335
44	0.044	-11.014	-7.065	1.038	-9.602	-7.462	-7.623	-15.12	-10.278
45	0.045	-13.896	-10.898	-3.561	-28.598	-8.066	-6.746	-24.583	-16.551
46	0.046	-21.572	-10.235	-5.025	-25.488	-6.128	-6.029	-16.402	-17.757
47	0.047	-22.812	-13.398	-11.285	-16.348	-9.581	-7.207	-13.994	-13.134
48	0.048	-17.047	-7.627	-8.408	-19.175	-10.881	-8.168	-11.76	-12.535
49	0.049	-11.627	-10.129	-9.576	-16.738	-9.831	-6.006	-9.691	-8.611
50	0.05	-9.842	-9.694	-21.163	-9.814	-4.11	-10.971	-3.924	2.134
51	0.051	-15.858	-19.779	-16.567	-16.149	1.492	-14.293	-5.617	-8.882
52	0.052	-15.093	-21.164	-9.458	-14.132	-0.446	-10.26	-10.203	-13.126
53	0.053	-11.61	-14.81	-10.678	-5.354	-10.511	-15.121	-20.193	-19.529
54	0.054	-12.197	-8.848	-11.903	-0.65	-17.661	-10.5	-23.782	-16.08
55	0.055	-13.941	-16.244	-12.922	0.749	-11.27	-11.103	-41.791	-8.733
56	0.056	-17.437	-19.187	-15.86	-18.746	-12.443	-9.77	-34.324	-5.799
57	0.057	-24.794	-14.972	-13.371	-15.979	-11.507	-12.113	-18.157	-8.291
58	0.058	-17.447	-25.662	-15.723	-23.464	-8.642	-10.969	-3.34	-10.592
59	0.059	-14.542	-18.545	-13.807	-21.079	-2.673	-12.151	25.626	-7.088
60	0.06	-15.318	-12.196	-14.422	-14.639	-6.755	-10.255	21.492	-6.506
61	0.061	-11.253	-15.714	-13.903	-16.516	-13.345	-8.746	-4.879	-15.422
62	0.062	-10.672	-10.525	-15.339	-0.591	-12.584	-10.712	-8.246	-11.744
63	0.063	-13.96	-11.533	-9.986	1.586	-3.703	-12.092	-30.203	-12.919
64	0.064	-16.867	-10.817	-13.536	-4.184	-14.571	-8.836	-32.987	-5.573
65	0.065	-15.512	-8.55	-8.953	-12.865	-15.944	-7.71	-35.568	-8.465
66	0.066	-18.804	-9.181	-14.442	-8.179	-9.57	-10.45	-24.02	-9.251
67	0.067	-15.904	-13.872	-9.681	-15.29	-15.576	-10.095	-30.478	-13.319
68	0.068	-15.52	-22.831	-13.046	-18.926	-10.362	-7.999	-1.511	-18.149
69	0.069	-13.59	-13.978	-11.372	-20.044	-7.49	-11.897	60.947	-12.14
70	0.07	-9.334	-5.708	-12.795	-3.935	-10.03	-9.407	16.196	-14.453
71	0.071	-14.752	-15.44	-10.534	-10.861	-5.979	-7.099	-8.22	-12.516
72	0.072	-12.819	-27.313	-15.437	-17.209	-4.06	-8.276	-15.602	-10.583
73	0.073	-14.752	-19.437	-13.571	-11.35	-6.021	-7.916	-49.09	-8.816
74	0.074	-14.181	-9.428	-11.9	-2.602	-7.791	-12.197	-55.06	-16.736
75	0.075	-11.666	-13.155	-14.481	-7.206	-6.45	-13.589	-49.592	-13.258
76	0.076	-11.272	-14.366	-14.919	-11.408	-5.122	-11.298	-54.61	-16.361
77	0.077	-14.944	-14.609	-12.064	-15.044	-8.235	-15.383	-31.856	-15.404
78	0.078	-12.812	-9.436	-17.332	-21	-13.089	-21.212	30.537	-2.229
79	0.079	-16.484	-6.585	-15.437	-11.28	-15.039	-12.333	92.921	-11.896
80	0.08	-16.09	-16.314	-10.835	-7.571	-10.982	-8.867	19.49	-17.127
81	0.081	-13.178	-20.043	-11.064	-11.776	-10.604	-3.668	-2.645	-6.096
82	0.082	-15.878	-14.083	-11.689	-10.568	-11.973	-14.521	-12.561	1.081
83	0.083	-10.065	-17.218	-15.206	-13.611	-5.41	-7.367	32.132	-13.235
84	0.084	-7.733	-16.293	-16.589	-10.657	-8.331	-13.752	7.788	-15.171
85	0.085	-17.213	-8.404	-13.719	-16.597	4.823	-5.43	-14.265	-13.437
86	0.086	-5.403	-18.118	-8.523	-9.23	-4.863	-2.333	-20.929	-8.814
87	0.087	-3.839	-14.472	-7.976	-6.313	0.35	-7.176	-15.014	4.146
88	0.088	-8.082	-13.342	-6.077	-10.537	-1.204	-4.662	-20.48	-18.705
89	0.089	-19.882	-8.156	-5.537	-14.58	-5.462	-6.987	-15.486	-28.019
90	0.09	-18.326	-17.09	-10.4	-12.631	-9.135	-7.563	-11.076	-13.915
91	0.091	-25.482	-15.977	-7.125	-12.061	-5.657	-8.15	-7.069	-6.39
92	0.092	-13.662	-16.992	-8.878	-12.659	-6.64	-2.733	-10.793	5.195
93	0.093	-18.292	-21.868	-16.813	-10.146	-7.611	-6.221	-7.539	-9.743
94	0.094	-19.633	-10.464	-1.144	-10.514	-11.869	-5.644	-16.826	-23.328
95	0.095	-15.949	-12.025	-3.266	-13.426	-9.547	-6.217	-19.512	-18.127
96	0.096	-17.104	-13.393	-9.071	-8.22	-10.125	-14.143	-22.004	-7.127
97	0.097	-11.876	-7.024	-14.296	-6.304	-9.535	-8.138	-14.991	-11.422
98	0.098	-10.903	-15.365	-3.26	-10.952	-11.274	-7.164	-17.074	-12.611
99	0.099	-13.409	-12.275	-4.612	-12.703	-12.62	-11.991	-15.129	-23.472
100	0.1	-14.173	-13.251	-8.281	-11.354	-10.29	-14.492	-16.957	-19.244
101	0.101	-16.092	-5.315	-14.281	-15.789	-14.339	-13.707	-2.65	-18.123
102	0.102	-20.725	-6.291	-13.301	-14.048	-11.805	-15.641	7.017	-0.169
103	0.103	-14.134	-3.395	-10.38	-9.23	-15.08	-16.212	-8.856	17.6
104	0.104	-20.113	-5.917	-16.366	-3.246	-8.495	-9.623	-10.984	-12.825
105	0.105	-11.188	-9.979	-26.99	-4.026	-9.46	-17.545	-1.295	-33.569
106	0.106	-19.497	-10.552	-31.226	-11.95	-3.449	-20.622	-3.019	-29.925
107	0.107	-12.123	-12.476	-27.528	-10.989	0.628	-17.702	-10.893	-26.681
108	0.108	-16.943	-9.559	-26.344	-11.965	-4.195	-9.755	-17.954	-17.436
109	0.109	-12.662	-13.03	-14.51	-9.481	-11.528	-4.516	-14.156	2.265
110	0.11	-14.964	-16.296	9.333	-11.825	-16.344	0.339	-12.847	9.787
111	0.111	-10.107	-9.687	19.428	-11.259	-8.398	-0.418	-3.069	-11.337
112	0.112	-14.731	-6.76	-2.4	-3.919	-7.421	-12.584	3.3	-3.065
113	0.113	-11.801	-5.956	-5.076	-2.956	-0.635	-14.299	-2.702	-5.618
114	0.114	-15.26	-11.532	-12.582	-5.466	-8.547	-12.733	-1.705	-17.264
115	0.115	-13.889	-13.428	-0.934	-17.657	-13.761	-14.058	-6.476	-6.655
116	0.116	-10.965	-15.321	-7.278	-15.934	-16.644	-10.35	-7.279	-16.37
117	0.117	-14.622	-12.373	-5.298	-11.295	-8.689	-6.842	-9.617	-18.143
118	0.118	-14.211	-18.144	-10.464	-12.679	-1.314	-9.917	-10.19	-10.241
119	0.119	-15.349	-17.335	-11.95	-19.081	-6.129	-5.057	-13.44	-17.442
120	0.12	-16.492	-16.709	-19.053	-17.935	-14.039	-16.456	-22.231	-8.57
121	0.121	-14.535	-10.653	-12.613	-16.961	-10.92	-14.878	-23.339	-2.606
122	0.122	-12.969	-14.672	-11.404	-23.742	-4.119	-7.681	-34.139	-18.702
123	0.123	-9.084	-15.216	-8.274	-14.101	-6.614	-11.328	-52.899	-16.4
124	0.124	-11.584	-14.587	-13.074	-15.28	-13.947	-2.982	-60.48	-10.041
125	0.125	-16.987	-15.111	-20.965	-18.768	-7.155	-10.317	-25.519	-12.002
126	0.126	-16.387	-14.678	-24.019	-4.863	-13.132	-15.132	50.126	-10.288
127	0.127	-14.438	-15.989	-21.068	-6.836	-13.884	-12.59	60.968	-14.957
128	0.128	-17.326	-20.001	-23.535	-22.732	-10.39	-10.245	51.125	-10.713
129	0.129	-15.96	-19.556	-14.596	-24.887	-15.022	-12.16	6.509	-11.879
130	0.13	-18.276	-15.044	-18.029	-22.951	-12.103	-4.779	-1.508	-10.742
131	0.131	-16.136	-15.571	-12.749	-14.257	-7.249	-9.587	-8.833	-15.03
132	0.132	-18.063	-12.021	-15.61	-12.694	-2.581	-13.816	-15.384	-7.696
133	0.133	-19.218	-8.664	-13.048	-11.311	-1.979	-14.575	-21.366	-12.552
134	0.134	-14.373	-7.438	-12.23	-10.127	-8.923	-9.711	-15.899	-8.318
135	0.135	-12.428	-13.357	-12.769	5.547	-4.069	-10.273	19.331	-9.105
136	0.136	-17.071	-17.548	-13.305	3.387	-1.536	-9.664	5.75	-15.69
137	0.137	-12.992	-13.431	-12.67	-10.194	-7.146	-6.148	-31.794	-7.751
138	0.138	-7.173	-13.954	-9.135	-1.486	-11.988	-9.413	-36.78	-6.783
139	0.139	-7.94	-15.831	-10.444	-6.117	-13.925	-14.235	-23.148	-1.952
140	0.14	-11.426	-6.864	-13.303	3.968	-5.023	-5.507	-10.654	-2.738
141	0.141	-17.429	-7.973	-11.34	7.67	1.356	-2.004	-14.267	-1.978
142	0.142	-11.822	-13.922	-12.47	4.198	-6.977	-2.951	-17.634	-2.566
143	0.143	-13.745	-23.556	-9.537	-11.855	-10.078	-5.831	-45.938	-9.914
144	0.144	-13.164	-22.357	-13.181	-14.183	-9.12	-13.744	-57.167	-16.705
145	0.145	-13.746	-21.144	-10.813	-16.338	-11.653	-12.756	-47.102	-14.224
146	0.146	-15.096	-13.734	-11.166	-10.548	-13.98	-9.835	-43.988	-10.162
147	0.147	-15.478	-12.712	-17.137	-15.759	-9.141	-10.6	-29.882	-13.621
148	0.148	-13.349	-16.907	-11.122	-11.108	-13.78	-14.65	8.649	-16.896
149	0.149	-9.67	-14.518	-13.418	-12.477	-9.717	-15.225	80.893	-9.147
150	0.15	-15.089	-19.29	-11.462	-24.267	-11.073	-13.283	11.842	2.664
151	0.151	-15.67	-14.578	-14.736	-13.191	-10.682	-6.705	2.972	-8.35
152	0.152	-15.085	-12.766	-11.826	2.717	-10.301	-9.22	-5.192	-18.394
153	0.153	-19.155	-4.772	-6.973	0.604	-9.143	-11.545	-12.541	-17.197
154	0.154	-20.499	-8.209	-11.597	-9.058	-9.539	-9.619	-19.109	-16
155	0.155	-13.141	-15.529	-12.167	-24.88	-10.317	-14.265	-25.088	-12.893
156	0.156	-20.487	-16.474	-10.808	-22.736	-10.131	-10.209	-41.515	-2.061
157	0.157	-21.452	-12.201	-8.481	-16.948	-9.941	-7.695	-46.518	-9.226
158	0.158	-17.188	-14.501	-12.536	-1.082	-11.097	-8.077	-42.048	-15.604
159	0.159	-11.563	-13.888	-17.363	-7.435	-7.606	-10.19	-37.975	-23.901
160	0.16	-12.136	-11.917	-8.634	-9.334	-3.157	-9.01	-3.903	-18.636
161	0.161	-11.549	-7.837	-14.599	-11.041	-6.07	-14.798	64.816	-7.764
162	0.162	-16.962	-9.17	-7.212	-9.457	-7.432	-15.559	35.227	-14.899
163	0.163	-17.534	-14.575	-10.111	-19.481	-9.76	-7.621	-9.443	-16.033
164	0.164	-12.881	-13.992	-7.592	-20.621	-7.622	-14.966	-33.801	-10.028
165	0.165	-14.621	-14.579	-9.918	-9.758	-13.62	-13.994	47.706	-10.997
166	0.166	-15.973	-16.325	-14.756	-16.918	-7.623	-9.732	36.893	-15.826
167	0.167	-16.356	-9.353	-20.765	-2.595	-11.703	-7.403	7.306	-16.589
168	0.168	-15.2	-14.188	-23.093	-16.121	-8.22	-6.816	-1.587	-10.962
169	0.169	-9.206	-13.417	-15.173	-14.346	-7.633	-8.745	-25.937	-12.895
170	0.17	-11.737	-15.743	-12.089	-18.961	-8.214	-14.159	-18.528	-9.591
171	0.171	-14.076	-12.258	-5.333	-11.758	-9.568	-17.649	-25.047	-9.011
172	0.172	-10.603	-11.689	0.657	5.302	-4.144	-11.653	-6.806	-16.925
173	0.173	-13.898	-12.272	-3.414	-6.307	-7.619	-7.581	9.677	-8.605
174	0.174	-14.48	-10.918	-8.257	-12.67	-8.198	-6.99	34.815	-13.837
175	0.175	-15.834	-6.477	-10.197	0.882	-11.115	-10.259	2.876	-8.991
176	0.176	-12.55	-7.074	-14.276	2.624	-9.762	-10.83	-17.763	-11.488
177	0.177	-16.609	-14.052	-12.934	-11.689	-4.343	-10.43	-13.972	-17.078
178	0.178	-11.767	-15.026	-7.521	-13.606	-9.177	-10.807	-23.909	-13.586
179	0.179	-12.345	-15.81	-17.01	-25.777	-12.463	-7.889	-14.466	-4.866
180	0.18	-15.248	-16.607	-15.847	-8.331	-8.393	-9.044	-17.101	-3.696
181	0.181	-11.77	-27.446	-7.53	-34.039	-14.194	-6.33	-34.926	-4.652
182	0.182	-13.133	-19.515	-12.749	-37.292	-11.862	-4.786	-28.068	-3.683
183	0.183	-11.006	-18.167	-13.717	-27.969	-8.371	-9.238	-21.743	-11.615
184	0.184	-13.728	-27.074	-12.936	-2.39	-6.434	-8.663	-12.111	-18.968
185	0.185	-14.886	-9.09	-13.707	14.681	-1.028	-11.56	3.727	-19.918
186	0.186	-17.793	-6.586	-18.543	17.827	-0.458	-15.036	-28.186	-20.673
187	0.187	-17.411	-8.918	-16.604	-13.288	4.184	-11.738	-51.025	-8.475
188	0.188	-17.03	-11.064	-11.184	-25.655	-4.722	-5.152	-71.774	-17.18
189	0.189	-17.221	-13.02	-13.116	-29.32	-11.118	-11.929	-68.141	-15.626
190	0.19	-13.353	-11.308	-5.755	-26.017	-7.644	-12.709	-16.696	0.258
191	0.191	-15.88	-9.78	-8.656	-10.321	-4.547	-13.475	94.381	-1.854
192	0.192	-19.184	-5.547	-12.919	-7.606	-11.311	-12.886	46.797	-7.65
193	0.193	-12.619	-6.74	-20.275	5.157	-8.791	-14.817	3.676	-2.418
194	0.194	-11.666	-12.789	-19.312	16.745	-6.471	-13.073	-9.444	2.224
195	0.195	-14.199	-18.055	-13.312	1.83	-14.408	-11.727	-21.191	-19.455
196	0.196	-14.989	-19.049	-14.086	-19.473	-17.508	-10.382	11.363	-28.746
197	0.197	-8.426	-21.587	-9.248	-11.184	-18.483	-9.219	-18.302	-20.411
198	0.198	-10.959	-30.515	-11.191	1.569	-12.486	-3.221	-45.054	-12.859
199	0.199	-13.293	-24.537	-10.608	-24.205	-11.714	-9.231	-20.691	-15.193
200	0.2	-13.882	-25.514	-11.964	-41.273	-12.296	-3.621	-13.317	-17.327
201	0.201	-19.897	-20.701	-9.647	-32.023	-6.3	-5.557	47.241	-15.389
202	0.202	-12.56	-14.721	-15.457	-6.504	-7.073	-4.966	6.622	-13.644
203	0.203	-21.484	-5.833	-17.778	-3.235	-3.588	-0.89	-15.467	-5.707
204	0.204	-18.019	-2.363	-12.933	-25.129	-4.163	-4.359	-22.055	-9.955
205	0.205	-14.944	-1.42	-13.51	0.366	-3.574	-5.7	-16.086	-8.796
206	0.206	-15.926	-0.486	-12.929	17.331	-4.926	-11.498	-21.53	-2.799
207	0.207	-13.431	-11.933	-10.418	1.578	-11.306	-13.816	-16.535	-8.017
208	0.208	-22.357	-19.891	-9.063	-29.652	-17.309	-15.745	-12.121	-12.851
209	0.209	-14.059	-24.158	-7.904	-25.652	-13.24	-15.157	-8.088	-12.079
210	0.21	-15.04	-9.853	-7.527	-22.033	-8.398	-12.246	-11.781	-6.459
211	0.211	-12.15	-11.804	-7.141	-18.814	-3.737	-10.885	-8.5	-17.289
212	0.212	-18.159	-6.596	-6.957	-15.791	-6.633	-13.198	-17.735	-12.619
213	0.213	-15.852	-1.959	-10.825	-1.732	-14.564	-17.257	-15.022	0.343
214	0.214	-13.935	-3.335	-12.188	-9.359	-13.402	-11.442	-17.591	-4.879
215	0.215	-13.37	-9.749	-9.87	2.18	-12.426	-10.663	-15.354	-6.411
216	0.216	-12.808	-20.606	-8.71	-0.011	-1.584	-10.074	-13.235	-16.461
217	0.217	-10.314	-16.376	-12.391	-13.639	-8.735	-8.127	-3.563	-17.61
218	0.218	-10.722	-15.226	-10.08	-22.399	-9.89	-11.016	-22.925	-1.923
219	0.219	-4.93	-14.081	-14.154	-20.92	-8.717	-7.524	-35.694	-16.801
220	0.22	-7.264	-17.198	-12.805	-25.252	-13.931	-7.129	-38.027	0.634
221	0.221	-12.12	-4.446	-14.166	-11.02	-12.956	-8.287	-18.877	-15.604
222	0.222	-16.782	-16.66	-15.331	6.314	-10.428	-12.735	-6.153	-9.207
223	0.223	-17.377	-18.227	-14.171	-5.378	-6.356	-16.792	28.742	-3.395
224	0.224	-20.875	-11.072	-16.885	5.187	0.22	-18.13	13.541	-12.072
225	0.225	-18.568	-7.403	-12.055	3.169	-5.784	-13.667	-18.435	-23.076
226	0.226	-25.165	-13.407	-14.005	1.363	-11.399	-17.726	-6.071	-21.699
227	0.227	-20.341	-18.635	-13.442	-13.032	-13.333	-11.915	-24.882	-12.794
228	0.228	-19.584	-17.68	-12.87	-26.669	-8.682	-12.681	-62.719	-11.637
229	0.229	-15.538	-6.293	-11.527	-28.495	-11.591	-6.092	-27.579	-10.647
230	0.23	-12.084	-20.634	-8.257	-23.953	-8.11	-1.826	40.99	-13.529
231	0.231	-8.819	-18.722	-13.107	-19.771	-7.725	-1.053	90.214	-7.514
232	0.232	-15.426	-13.52	-9.814	-16.193	-3.675	-7.632	27.609	-5.183
233	0.233	-7.523	-15.101	-13.892	-15.147	-2.328	-5.12	3.163	-10.002
234	0.234	-17.23	-7.972	-10.421	-20.468	2.122	-10.752	-4.317	-20.051
235	0.235	-10.88	-16.907	-10.064	-19.573	0.382	-12.694	-24.432	-21.396
236	0.236	-14.398	-20.416	-12.99	-18.848	-7.538	-12.121	-18.56	-12.483
237	0.237	-11.344	-10.751	-10.311	-11.535	-11.02	-8.068	-13.281	-6.479
238	0.238	-16.22	-9.612	-10.726	-2.714	-10.044	-4.586	-8.397	-9.57
239	0.239	-13.75	-6.149	-15.583	-11.139	-9.086	-6.921	-4.078	-14.394
240	0.24	-11.479	-9.266	-13.681	-14.315	-11.61	-12.756	-16.581	-18.635
241	0.241	-15.011	-10.265	-6.35	-5.49	-13.938	-12.018	-42.959	-12.985
242	0.242	-10.43	-11.065	-11.199	-2.075	-15.877	-10.099	-46.228	-12.387
243	0.243	-13.39	-3.745	-8.724	-7.338	-11.25	-12.039	-55.557	-10.431
244	0.244	-12.087	-10.555	-16.125	-18.234	-9.519	-7.992	-58.347	-13.304
245	0.245	-15.429	-20.275	-13.272	-16.929	-9.145	-6.65	-19.903	-11.92
246	0.246	-15.103	-16.642	-14.06	0.028	-6.842	-14.023	63.251	-19.289
247	0.247	-15.558	-13.196	-11.762	-16.311	-7.249	-10.957	51.43	-11.963
248	0.248	-18.323	-20.592	-15.277	-1.477	-9.979	-6.147	40.561	-1.13
249	0.249	-18.194	-25.476	-13.374	-3.459	-6.503	-12.173	30.659	-2.487
250	0.25	-17.487	-14.095	-9.347	-12.256	-6.121	-11.429	-14.074	-3.652
251	0.251	-15.039	-15.689	-12.875	-13.9	-8.836	-14.929	-54.789	-14.488
252	0.252	-12.211	-17.087	-15.239	-9.725	-9.227	-16.89	-17.804	-18.749
253	0.253	-16.724	-13.465	-16.458	-13.464	-11.356	-18.653	-37.869	-19.902
254	0.254	-15.052	-10.028	-16.121	-2.65	-12.714	-15.188	-19.834	-6.734
255	0.255	-14.715	-9.092	-14.218	-4.046	-8.461	-11.928	-25.358	-4.984
256	0.256	-15.17	-13.957	-9.419	4.82	-10.211	-5.383	-20.438	-6.523
257	0.257	-12.335	-14.775	-12.936	1.276	-2.282	-6.384	-16.092	-10.779
258	0.258	-9.695	-27.028	-13.54	0.243	-10.612	-8.941	-12.118	-9.624
259	0.259	-15.565	-18.393	-10.659	-14.557	-7.523	-11.304	-15.869	-20.47
260	0.26	-17.934	-16.909	-12.041	-8.217	-14.305	-9.413	1.102	-13.313
261	0.261	-19.924	-12.703	-9.745	-10.21	-10.046	-15.444	-14.622	-16.996
262	0.262	-19.385	-21.67	-14.614	-15.482	-7.723	-9.865	-11.943	0.993
263	0.263	-15.373	-13.403	-9.995	-13.987	-8.298	-7.968	-4.431	-6.569
264	0.264	-15.806	-8.208	-11.777	-18.283	-11.592	-9.941	2.495	-13.539
265	0.265	-14.491	-15.026	-16.652	-19.508	-12.187	-10.556	-8.191	-11.422
266	0.266	-13.369	-9.081	-17.269	-8.684	-10.848	-10.967	-33.38	-13.354
267	0.267	-15.342	-18.07	-13.231	-24.572	-10.453	-11.386	-50.465	-11.629
268	0.268	-19.636	-16.978	-12.887	-18.205	-11.619	-7.343	-59.801	-16.286
269	0.269	-17.16	-11.836	-10.6	-12.468	-10.462	-9.884	-51.517	-12.034
270	0.27	-15.84	-12.893	-7.734	-3.835	-7.758	-10.286	-33.742	-10.89
271	0.271	-18.005	-10.449	-7.383	-5.423	-12.603	-11.459	1.259	-4.877
272	0.272	-17.668	-12.63	-9.353	-1.172	-4.872	-9.543	76.929	-7.986
273	0.273	-20.428	-23.344	-12.874	-15.484	-0.031	-14.798	44.445	-22.699
274	0.274	-18.539	-19.157	-14.255	-17.44	-1.961	-11.343	-4.838	-20.576
275	0.275	-18.393	-18.056	-11.384	-22.692	-7.363	-8.081	-49.492	-10.906
276	0.276	-17.075	-19.277	-12.572	-14.974	-9.301	-9.839	-39.612	1.266
277	0.277	-16.919	-16.231	-17.822	-13.47	-9.888	-12.38	17.302	-0.3
278	0.278	-13.277	-1.6	-11.266	-17.793	-4.472	-13.746	-4.779	-19.088
279	0.279	-6.339	-12.323	-12.063	-8.955	-9.312	-10.866	41.988	-11.548
280	0.28	-13.135	-10.436	-16.147	-17.31	-7.38	-4.887	23.791	-9.228
281	0.281	-10.637	-15.717	-20.997	-12.1	-1.957	-7.42	-14.862	-7.101
282	0.282	-9.872	-1.44	-10.952	2.602	-5.437	-5.107	-29.882	-16.769
283	0.283	-11.822	-3.417	-12.329	-3.776	-10.067	1.461	29.735	-18.498
284	0.284	-9.894	-8.68	1.978	-5.709	-10.637	-11.711	70.363	-16.952
285	0.285	-13.973	-4.069	-7.705	-17.916	-18.56	-13.67	18.665	-15.63
286	0.286	-10.491	-17.088	-5.969	-25.866	-7.716	-11.95	-1.296	-9.277
287	0.287	-13.773	-11.917	-7.522	-15.797	-11.97	-16.616	-7.302	-0.981
288	0.288	-7.957	-16.601	-11.777	-3.995	-5.584	-3.665	-23.739	-17.073
289	0.289	-5.634	-17.988	-2.879	-21.4	-11.591	1.549	-18.686	-14.776
290	0.29	-7.557	-9.105	-8.887	-14.443	-10.626	3.082	-23.119	-21.181
291	0.291	-0.192	-15.138	-22.823	-8.058	-9.66	-15.717	-19.038	-7.66
292	0.292	-11.023	-7.798	-1.526	-29.342	-3.655	-23.281	-22.719	-16.391
293	0.293	-12.361	-10.73	-4.235	-3.793	-7.718	-11.684	-26.021	-21.043
294	0.294	-13.514	-11.528	-1.713	-7.077	-4.237	-13.821	-41.7	-16.795
295	0.295	-10.011	-15.603	-27.457	-3.976	-6.168	-8.019	-44.371	2.736
296	0.296	-6.899	-20.462	-17.385	-12.301	-5.572	0.693	-51.818	5.41
297	0.297	-15.784	-15.836	-8.088	-14.801	-5.173	-3.956	-49.31	-7.388
298	0.298	-12.279	-17.592	-10.779	-21.771	-10.586	-5.317	-51.267	-5.082
299	0.299	-13.221	-16.246	-8.247	-2.604	-11.164	-8.986	-22.081	-7.216
300	0.3	-14.159	-8.909	-5.906	-5.103	-9.225	-17.312	23.889	-13.028
301	0.301	-13.352	-7.95	-8.013	-2.798	-7.472	-12.081	-18.726	-7.812
302	0.302	-18.93	2.885	-2.187	-0.688	-10.957	-16.915	64.418	-15.782
303	0.303	-18.301	-4.271	-10.878	-29.731	-7.666	-16.143	52.6	-11.557
304	0.304	-28.327	-18.581	-21.892	-25.689	-7.284	-10.523	-1.587	-15.249
305	0.305	-9.513	-24.368	-14.71	-6.919	-6.908	-8.572	8.313	-16.403
306	0.306	-11.979	-12.157	-18.366	16.878	-10.398	-14.558	-0.57	-6.738
307	0.307	-9.608	-10.59	-24.338	1.191	-12.523	-8.928	-8.666	-7.91
308	0.308	-20.198	-6.305	-21.217	-1.527	-14.457	-9.494	-15.975	-11.435
309	0.309	-25.949	-18.095	-16.35	-29.792	-8.654	-6.194	-22.513	-14.554
310	0.31	-17.189	-16.515	-15.549	-11.037	-12.728	-12.761	-28.467	-9.73
311	0.311	-25.07	-9.326	-13.204	-14.343	-7.893	-10.228	-33.784	-15.747
312	0.312	-17.855	-15.678	-16.656	-5.075	-15.251	-7.896	-28.639	-6.872
313	0.313	-18.967	-33.645	-7.922	-7.809	-10.409	-9.821	-14.965	-10.372
314	0.314	-20.069	-20.822	-11.374	4.944	-0.731	-7.872	-10.759	-9.429
315	0.315	-19.04	-18.444	-10.368	-30.101	0.431	-15.602	-14.316	-24.169
316	0.316	-18.01	0.757	-17.119	-25.079	-12.731	-8.232	9.526	-13.547
317	0.317	-15.425	-11.962	-5.673	-29.517	-7.511	-14.986	6.358	-15.496
318	0.318	-13.042	-0.303	-10.286	8.015	-9.063	-12.449	-13.384	-10.288
319	0.319	-13.563	1.882	-11.594	13.03	-7.712	-18.037	-20.894	-11.861
320	0.32	-14.083	-15.474	-10.365	-18.908	-8.87	-17.44	-13.855	-24.844
321	0.321	-6.271	-22.38	-11.441	-31.287	-5.387	-11.425	-15.943	-12.666
322	0.322	-9.299	-15.919	-8.269	-27.589	-12.746	-5.791	-25.591	-14.228
323	0.323	-12.134	-13.92	-14.977	-10.566	-11.775	-7.701	-30.705	-9.992
324	0.324	-11.294	-15.61	-10.667	-1.307	-16.032	-8.26	-29.076	-16.406
325	0.325	-15.29	-14.01	-9.874	-9.631	-5.388	-12.296	-13.253	-10.422
326	0.326	-15.796	-24.002	-11.799	3.135	-6.749	-6.461	-6.914	-8.883
327	0.327	-11.079	-4.395	-11.191	5.457	-10.431	-12.053	10.494	-3.66
328	0.328	-12.749	-1.62	-10.578	-5.194	-6.953	-2.551	26.782	-10.434
329	0.329	-13.068	-19.346	-10.923	-26.516	-7.919	-1.377	3.378	-14.709
330	0.33	-12.608	-21.591	-14.182	-29.226	-10.831	-4.839	0.333	-15.492
331	0.331	-17.376	-23.649	-11.244	-26.697	-10.061	-12.173	-2.356	-18.986
332	0.332	-15.367	-17.772	-5.216	-28.992	-15.68	-15.049	-9.916	-19.573
333	0.333	-14.716	-19.431	-14.852	-18.314	-10.851	-12.503	-12.23	-10.684
334	0.334	-13.292	-14.713	-15.973	-4.765	-10.289	-6.85	-5.781	6.339
335	0.335	-17.68	-4.581	-14.759	-3.002	-8.567	-8.768	-15.363	4.01
336	0.336	-25.369	-5.677	-15.689	-17.332	-12.07	-8.166	-20.554	1.882
337	0.337	-20.082	-9.109	-16.619	-3.785	-9.754	-9.885	-25.228	3.818
338	0.338	-13.258	-14.286	-10.586	-12.5	-3.18	-10.253	-20.999	-4.879
339	0.339	-17.462	-21.013	-8.229	-1.445	-6.091	-8.868	-12.186	-15.913
340	0.34	-13.342	-9.545	-11.678	-11.5	-8.628	-3.994	-15.779	-11.656
341	0.341	-9.814	-23.809	-13.581	-10.331	-14.251	-11.324	-8.468	-10.501
342	0.342	-14.409	-10.204	-9.5	-9.153	-9.424	-10.355	4.333	-21.329
343	0.343	-7.798	-8.405	-11.981	-16.515	-2.075	-14.612	-0.857	-17.062
344	0.344	-15.696	-22.678	-7.5	-21.315	-6.928	-13.825	-24.718	-13.377
345	0.345	-12.568	-16.823	-14.047	-9.869	-14.867	-17.285	-34.928	2.304
346	0.346	-11.572	-11.555	-11.523	-14.48	-9.648	-13.972	-44.318	-12.563
347	0.347	-14.065	-9.96	-17.117	-10.208	-4.817	-7.363	-47.173	-14.492
348	0.348	-16.375	-17.055	-15.154	-9.032	-5.599	-15.278	-44.759	-16.233
349	0.349	-15.78	-8.104	-13.186	-19.857	-4.832	-7.912	-9.804	-17.785
350	0.35	-15.187	-4.573	-11.416	1.85	-11.417	-14.675	65.81	-16.45
351	0.351	-12.263	-9.744	-11.773	-1.213	-3.486	-12.16	54.969	-4.652
352	0.352	-20.176	-14.52	-9.426	-3.873	-6.583	-6.537	25.335	-9.297
353	0.353	-11.842	-13.677	-9.006	-1.32	-3.684	-13.106	-1.337	-22.278
354	0.354	-12.791	-15.952	-10.918	-12.929	-1.169	-13.869	-9.439	-27.506
355	0.355	-17.627	-13.972	-7.426	-10.797	-3.5	-8.244	-2.091	-10.061
356	0.356	-15.089	-14.529	-10.313	-4.982	-12.989	-6.295	-8.644	-12.361
357	0.357	-15.845	-19.913	-9.915	-13.644	-6.603	-6.873	-14.614	6.814
358	0.358	-13.883	-13.284	-12.61	-15.162	-10.09	-5.123	-9.152	-10.973
359	0.359	-14.448	-15.728	-9.111	-19.382	-2.746	-9.948	-14.184	-22.566
360	0.36	-16.181	-10.078	-6.763	-13.011	-13.586	-10.51	-46.217	-11.905
361	0.361	-15.778	-9.462	-13.324	-9.532	-9.332	-8.756	-58.651	-6.08
362	0.362	-9.384	-12.716	-10.397	-10.483	-12.997	-5.264	-55.088	-4.305
363	0.363	-13.624	-18.104	-12.895	-11.435	-11.836	-6.608	-51.931	-5.808
364	0.364	-15.931	-17.505	-18.481	-15.692	-12.802	-7.763	-23.74	-7.111
365	0.365	-13.977	-10.116	-7.636	-17.986	-9.896	-11.433	32.929	-13.468
366	0.366	-18.602	-14.915	-12.263	-24.552	-5.64	-14.73	89.8	-19.487
367	0.367	-12.004	-14.089	-10.893	-11.377	-7.968	-14.351	8.312	-14.265
368	0.368	-14.503	-18.118	-22.675	-1.698	-8.55	-12.423	-24.211	-9.405
369	0.369	-12.16	-16.136	-33.688	-6.876	-13.203	-8.932	-34.112	-11.906
370	0.37	-18.722	-15.51	-40.83	-11.475	-7.782	-7.764	10.555	-12.666
371	0.371	-17.929	-22.069	-26.491	-24.447	-8.363	-13.757	34.928	-9.176
372	0.372	-15.589	-14.127	-16.798	1.859	-10.293	-14.523	-2.056	-7.231
373	0.373	-14.999	-8.884	-8.072	5.53	-6.231	-13.743	-22.026	-11.288
374	0.374	-15.57	-5.961	15.738	-18.242	-9.712	-14.32	32.913	-16.104
375	0.375	-18.461	-19.102	19.039	-15.109	-9.333	-12.383	-4.062	-12.796
376	0.376	-15.943	-9.404	-2.821	-12.367	-12.241	-5.797	-23.968	-9.87
377	0.377	-14.584	-11.131	-11.135	-4.773	-11.075	-8.307	-17.932	-15.65
378	0.378	-10.515	-12.652	-13.641	11.504	-13.007	-4.243	-23.305	-13.3
379	0.379	-13.033	-19.789	-6.667	-11.911	-8.165	-9.08	-28.307	-12.701
380	0.38	-17.48	-13.396	-13.041	-27.589	-10.097	-5.796	-23.859	-9.394
381	0.381	-19.218	-16.873	-11.101	-30.314	-5.45	-14.702	-27.931	-11.135
382	0.382	-16.706	-15.898	-12.835	-22.749	-7.191	-15.878	-46.689	-12.488
383	0.383	-19.033	-12.976	-14.372	-1.621	-4.675	-19.384	-43.375	-14.781
384	0.384	-13.232	-13.734	-15.727	-21.333	-4.282	-9.719	-46.45	-11.856
385	0.385	-9.169	-9.649	-12.049	-3.498	-9.115	-13.398	-38.136	-14.534
386	0.386	-17.112	-10.212	-13.211	-15.125	-11.048	-12.238	0.296	-8.695
387	0.387	-11.903	-4.197	-12.243	-0.235	-12.79	-11.277	-5.151	-12.733
388	0.388	-12.881	-8.24	-17.083	-17.653	-6.975	-10.313	30.051	-12.121
389	0.389	-15.397	-13.065	-11.075	-15.339	-1.342	-12.83	43.595	-10.163
390	0.39	-11.337	-12.472	-15.133	-8.925	-9.268	-5.479	-18.899	-8.43
391	0.391	-13.274	-17.876	-11.649	-10.835	-8.296	-2.576	-63.593	-10.955
392	0.392	-9.982	-13.041	-11.068	-5.589	-9.263	-6.833	-55.451	-16.377
393	0.393	-17.724	-9.74	-11.64	-23.007	-5.001	-7.605	26.042	-14.426
394	0.394	-14.625	-12.625	-15.127	-16.028	-12.351	-17.088	80.244	-7.057
395	0.395	-11.728	-11.266	-11.834	-18.14	-11.389	-10.703	30.883	-17.875
396	0.396	-7.471	-17.646	-10.68	-8.452	-10.632	-11.862	57.57	3.824
397	0.397	-8.247	-27.315	-12.618	-10.193	-9.871	-8.762	16.911	-5.471
398	0.398	-10.186	-12.986	-18.432	-11.73	-13.364	-5.853	-5.152	-2.759
399	0.399	-12.125	-11.044	-12.832	-13.074	-13.949	-8.372	1.442	4.793
400	0.4	-19.87	-12.777	-13.42	-16.748	-11.041	-6.05	-16.708	-11.453
401	0.401	-18.908	-20.713	-11.493	-27.561	-11.431	-10.888	-33.06	-13.57
402	0.402	-16.013	-19.36	-15.565	-14.578	-10.071	-12.825	-27.963	-7.749
403	0.403	-18.538	-10.471	-15.185	-5.849	-8.913	-11.072	-41.484	-12.965
404	0.404	-11.19	-18.8	-8.803	-1.197	-2.91	-8.562	-53.883	-36.772
405	0.405	-14.111	-4.879	-9.592	5.965	-5.425	-8.181	-65.121	-26.704
406	0.406	-14.904	-6.839	-7.274	-13.583	-12.783	-5.281	-61.836	-11.002
407	0.407	-20.527	-19.06	-13.866	-16.31	-9.894	-6.446	-64.918	-13.699
408	0.408	-18.602	-33.399	-9.616	-23.896	-3.902	-12.255	-22.274	-16.174
409	0.409	-15.317	-12.134	-13.694	1.813	-6.238	-14.574	57.174	-13.837
410	0.41	-13.583	-9.432	-7.127	5.056	-8.175	-13.996	3.126	-11.721
411	0.411	-12.23	-6.919	-11.397	-16.849	-15.538	-9.351	52.616	-25.257
412	0.412	-14.557	-9.247	-9.088	-8.557	-8.772	-9.925	61.603	-23.512
413	0.413	-14.173	-11.362	-11.038	-1.041	-6.272	-8.569	4.634	-28.142
414	0.414	-16.893	-13.289	-0.991	-17.311	-2.224	-8.954	-17.547	-6.441
415	0.415	-16.516	-15.03	-11.079	-27.94	-0.301	-4.11	-24.142	21.821
416	0.416	-13.621	-13.47	-14.765	-18.272	-9.02	0.526	-18.152	10.593
417	0.417	-12.473	-12.108	-13.615	-6.103	-7.862	-8.387	-23.519	-13.226
418	0.418	-15.19	-15.776	-14.593	-17.149	-4.771	-17.298	-18.482	-3.93
419	0.419	-14.432	-16.944	-15.578	-15.793	-11.552	-18.465	-14.038	-6.636
420	0.42	-16.385	-11.725	-14.826	1.243	-10.782	-15.372	-26.442	-9.144
421	0.421	-12.145	-4.95	-14.075	-1.091	-11.554	-10.547	-15.181	-2.196
422	0.422	-11.583	-10.958	-13.497	-3.262	-10.977	-6.313	-5.083	-4.336
423	0.423	-15.079	-11.734	-10.201	-20.719	-11.561	-8.647	-14.413	-14.003
424	0.424	-17.425	-13.687	-11.936	-18.433	-4.992	-9.233	-17.153	-15.733
425	0.425	-13.377	-14.278	-10.558	-20.597	-0.743	-15.23	-29.902	-14.176
426	0.426	-15.911	-16.023	-12.863	-22.54	-11.411	-11.17	-27.582	-15.508
427	0.427	-13.612	-12.547	-14.027	-3.204	-12.781	-10.593	-21.216	-14.333
428	0.428	-11.509	-11.206	-12.114	-0.715	-9.117	-7.322	0.043	-13.186
429	0.429	-17.535	-11.608	-17.179	-12.336	-10.294	-3.279	2.741	-14.152
430	0.43	-16.787	-13.564	-12.568	-1.715	-11.266	-11.234	0.212	-1.399
431	0.431	-14.494	-13.972	-13.188	-23.028	-8.363	-7.77	-20.9	-6.613
432	0.432	-12.588	-18.243	-12.834	-31.374	-10.886	-4.711	-29.245	-27.313
433	0.433	-13.204	-15.356	-10.554	-13.602	-10.117	-11.514	-21.728	-13.183
434	0.434	-14.985	-15.759	-12.723	-6.655	-9.544	-15.805	8.632	-10.684
435	0.435	-13.663	-8.403	-10.837	25.256	-6.259	-16.604	54.497	-17.667
436	0.436	-11.373	-11.51	-11.271	2.413	-6.848	-11.798	-0.44	-15.531
437	0.437	-11.799	-20.424	-10.539	-1.671	-12.66	-15.131	-7.734	-21.332
438	0.438	-15.518	-16.951	-15.034	-5.353	-16.734	-15.754	-14.245	-19.586
439	0.439	-15.939	-20.078	-11.788	-29.172	-8.802	-12.315	-20.143	-2.165
440	0.44	-14.819	-13.34	-11.237	-32.269	-7.839	-11.977	-14.625	0.159
441	0.441	-16.797	-9.118	-12.611	-23.955	-8.824	-16.862	-9.552	-6.226
442	0.442	-18.779	-11.475	-15.934	-6.172	-8.065	-16.32	-5.105	-27.519
443	0.443	-16.689	-18.09	-9.377	-22.434	-4.019	-14.622	-9.188	-19.219
444	0.444	-15.956	-15.608	-12.315	-24.588	-2.095	-11.188	-5.513	-16.696
445	0.445	-17.925	-13.315	-9.86	-11.049	-0.176	-14.533	-2.16	-9.725
446	0.446	-16.412	-9.855	-12.282	-5.823	-1.932	-10.513	-5.241	0.911
447	0.447	-16.641	-11.81	-11.78	-13.749	-3.297	-8.044	-13.534	-8.761
448	0.448	-18.039	-17.265	-7.201	-12.394	-10.661	-6.736	-16.038	-10.501
449	0.449	-16.728	-12.458	-11.332	-13.574	-18.027	-4.656	-9.057	-15.14
450	0.45	-14.647	-5.133	-10.035	-17.073	-15.132	-9.93	-11.149	-13.777
451	0.451	-10.441	-11.932	-11.439	-13.995	-14.361	-6.492	-9.191	-7.405
452	0.452	-16.292	-7.704	-11.879	-20.784	-10.299	-13.902	-10.902	-8.588
453	0.453	-12.267	-13.341	-14.647	-9.353	-13.783	-5.056	-2.969	-7.637
454	0.454	-5.731	-11.418	-8.896	-13.973	-10.499	-6.273	-10.175	-14.407
455	0.455	-10.019	-1.369	-16.301	-9.695	-9.914	-5.351	-11.488	-16.951
456	0.456	-15.673	-2.738	-13.449	4.66	-7.396	-6.36	-29.628	-8.084
457	0.457	-16.297	-17.076	-16.03	10.478	-8.753	-8.931	-68.23	-18.945
458	0.458	-19.638	-7.421	-13.775	-1.718	-5.853	-14.599	-73.706	-11.794
459	0.459	-16.8	-23.339	-11.89	6.199	-11.071	-12.729	-88.81	2.508
460	0.46	-21.684	-21.244	-12.532	-0.948	-13.003	-16.087	-84.301	-11.051
461	0.461	-18.435	-19.337	-16.678	-7.333	-8.363	-17.902	-21.805	-2.354
462	0.462	-14.388	-35.206	-13.268	-8.512	-4.312	-11.002	112.541	-13.407
463	0.463	-13.068	-28.821	-13.718	-24.577	-3.923	-13.973	131.733	-23.476
464	0.464	-15.432	-19.165	-10.889	-45.668	-7.212	-16.551	44.238	-9.167
465	0.465	-15.861	-20.942	-15.405	-20.129	-6.824	-7.705	60.044	-7.23
466	0.466	-14.739	-19.429	-17.225	-10.078	-9.528	-8.915	16.847	-1.977
467	0.467	-14.386	-18.114	-15.955	-6.973	-10.114	-9.348	-22.645	-16.291
468	0.468	-10.162	-8.089	-16.402	-15.275	-8.949	-10.372	-34.417	-10.495
469	0.469	-9.813	-6.965	-16.861	-22.815	-13.781	-9.464	-23.523	-15.731
470	0.47	-15.267	-12.986	-14.23	-11.199	-13.206	-3.519	-33.308	4.94
471	0.471	-13.358	-9.918	-15.462	5.066	-8.563	-1.251	-18.178	-3.417
472	0.472	-16.679	-8.974	-14.367	15.725	-9.15	-12.139	8.501	-21.247
473	0.473	-7.807	4.152	-9.587	6.058	-1.221	-16.826	-15.839	-23.586
474	0.474	-16.743	-5.557	-11.591	-16.785	-7.225	-21.128	-23.144	-21.446
475	0.475	-15.6	-21.456	-12.241	-32.448	4.581	-12.26	-29.804	-27.253
476	0.476	-10.383	-10.837	-16.375	-18.313	-6.446	-8.815	-23.899	-15.074
477	0.477	-9.435	-8.931	-8.516	-5.526	-7.806	-1.494	-7.541	2.327
478	0.478	-8.671	-10.705	-2.613	-12.442	-6.645	-0.558	-22.659	-9.296
479	0.479	-12.742	-12.279	-1.733	-18.787	-12.639	-8.518	-18.199	5.593
480	0.48	-14.685	-8.056	-4.719	-24.577	-15.733	-9.512	-5.79	-19.58
481	0.481	-16.628	-16.979	-10.799	-19.322	-6.829	-2.768	-2.054	-16.283
482	0.482	-8.896	-13.516	-6.818	-1.916	-10.302	-10.726	-5.301	-13.185
483	0.483	-9.865	-12.576	-10.386	0.397	-7.206	-9.772	-2.161	0.926
484	0.484	-12.769	-27.309	-5.828	-14.514	-10.105	-10.753	-16.36	-1.594
485	0.485	-12.002	-12.419	-7.645	-12.565	-10.875	-8.256	-23.956	-22.683
486	0.486	-14.325	-14.361	-13.529	-10.769	-13.19	-0.919	-21.654	-14.367
487	0.487	-9.479	-12.629	-12.831	-12.317	-9.7	-3.822	-32.343	-16.88
488	0.488	-19.528	-1.621	-16.384	-16.572	-10.277	-4.607	-34.321	-14.543
489	0.489	-15.257	-5.89	-22.459	-22.966	-6.21	-5.382	-29.128	-12.413
490	0.49	-11.564	-7.069	-31.448	-9.81	-2.71	-4.799	-27.624	-10.481
491	0.491	-12.706	-13.078	-15.851	-1.108	-5.02	-13.501	-11.778	-8.731
492	0.492	-17.919	-9.993	-22.327	-12.134	-4.627	-14.651	15.872	-0.786
493	0.493	-20.801	-10.968	-12.735	-7.84	-8.305	-11.542	49.922	-22.473
494	0.494	-23.288	-16.974	3.059	-14.212	-8.689	-14.426	8.682	-13.191
495	0.495	-19.198	-21.039	30.653	-20.199	-9.84	-16.92	-7.788	-10.481
496	0.496	-15.692	-25.884	4.266	-17.079	-10.983	-16.122	-12.845	-7.951
497	0.497	-12.383	-15.824	-12.84	-10.266	-9.809	-12.601	-35.692	-14.904
498	0.498	-14.096	-8.665	-16.008	2.919	-9.99	-10.624	-48.097	-17.028
499	0.499	-13.672	-9.835	-18.78	-2.872	-11.347	-13.487	-51.786	-15.086
500	0.5	-14.989	-15.844	-26.406	-4.59	-11.541	-14.811	-41.727	-9.854
501	0.501	-17.849	-16.815	-19.511	-12.493	-12.118	-10.334	-44.846	-5.214
502	0.502	-18.961	-17.794	-17.457	-22.53	-9.981	-10.875	-2.318	-6.572
503	0.503	-14.662	-20.31	-19.468	-23.672	-5.712	-9.496	28.039	-26.109
504	0.504	-19.452	-22.638	-17.791	-15.344	-9.77	-16.807	100.233	-11.959
505	0.505	-12.044	-11.82	-19.392	-22.693	-11.107	-17.72	70.641	5.861
506	0.506	-11.032	-13.39	-6.49	-17.867	-11.482	-4.902	25.973	3.549
507	0.507	-8.485	-17.652	-11.76	-4.709	-7.405	-6.6	1.633	-11.327
508	0.508	3.739	-3.35	-22.848	1.127	-12.231	-5.011	-5.709	-5.525
509	0.509	-12.089	-1.414	-15.738	-7.548	-10.281	-3.632	-12.267	-10.741
510	0.51	-14.172	-6.645	3.761	0.406	-4.851	0.089	-6.203	-9.169
511	0.511	-31.549	-30.455	-10.392	-3.865	-4.261	-3.354	-22.609	-10.511
512	0.512	-15.244	-27.167	-17.97	-10.271	-10.244	-4.281	-27.589	-19.397
513	0.513	-8.812	-11.503	-11.037	-11.446	-7.899	-9.073	-31.852	-13.402
514	0.514	-10.695	-3.171	-13.195	-14.559	-5.941	-13.285	-11.084	-8.193
515	0.515	-12.395	-5.663	-11.27	-13.633	-10.564	-15.567	-29.973	-14.954
516	0.516	-13.898	-3.315	-9.556	-19.649	-7.643	-14.934	-40.129	-12.413
517	0.517	-12.5	-5.418	-26.998	-17.298	-14.598	-11.587	-68.467	-17.992
518	0.518	-11.292	-11.192	-15.404	-13.793	-11.688	-13.267	-64.902	-10.045
519	0.519	-12.404	-23.346	-9.01	-7.782	-7.427	-14.574	-68.299	6.024
520	0.52	-19.715	-12.275	-14.815	-2.165	-8.196	-8.138	-21.353	-0.937
521	0.521	-10.769	-13.604	-16.567	-12.981	-4.707	-7.314	39.149	-8.06
522	0.522	-11.885	-9.905	-21.22	-11.408	-5.271	-9.583	-17.804	-18.672
523	0.523	-10.885	-13.375	-8.253	-10.058	-5.834	-8.946	-25.168	-43.838
524	0.524	-23.613	-16.448	-9.988	-21.869	-5.423	-16.261	75.631	-26.805
525	0.525	-25.313	-19.336	-8.432	-13.947	-7.732	-13.323	61.269	-11.124
526	0.526	-14.251	-15.07	-7.072	-18.234	-8.094	-12.509	48.076	-8.41
527	0.527	-18.47	-9.435	7.256	-30.063	-11.758	-10.136	-11.571	-10.91
528	0.528	-17.265	-14.259	-2.407	-19.038	-12.133	-10.661	-22.436	-8.558
529	0.529	-18.389	-8.248	-11.093	-6.095	-9.222	-7.327	-32.335	-6.405
530	0.53	-15.262	-20.429	-9.535	-11.343	-8.062	-9.024	-59.058	-16.047
531	0.531	-10.405	-18.677	-8.174	6.046	-13.094	-10.344	-50.941	-14.297
532	0.532	-14.643	-14.028	-7.013	-0.924	-4.372	-13.597	-43.598	-12.733
533	0.533	-13.843	-12.664	-5.835	9.727	-7.845	-16.474	57.227	-8.461
534	0.534	-8.978	-21.552	-17.602	-7.687	-6.869	-10.447	42.905	-14.828
535	0.535	-13.601	-18.063	-12.928	-23.951	-7.832	-9.641	29.731	-8.814
536	0.536	-16.479	-17.076	-14.256	-0.541	-8.599	-15.226	-5.887	-11.904
537	0.537	-21.297	-10.289	-17.91	-9.844	-9.363	-5.707	-16.719	-22.733
538	0.538	-19.334	-16.269	-14.414	-7.164	-9.926	-12.069	-26.601	-6.843
539	0.539	-18.742	-10.637	-2.591	-25.009	-13.2	-8.563	-17.725	8.089
540	0.54	-17.365	-11.202	-10.514	-18.079	-9.112	-9.51	-25.872	-5.419
541	0.541	-10.953	-7.903	-3.351	-15.951	-4.255	-14.318	-18.531	-14.106
542	0.542	-16.93	-13.321	-9.712	-25.601	0.403	-10.053	-25.11	-9.448
543	0.543	-19.243	-18.149	-13.162	-16.857	-3.651	-10.819	-19.079	-5.161
544	0.544	-12.646	-17.547	-10.019	-12.199	-9.438	-8.872	-13.624	-8.82
545	0.545	-10.118	-9.803	-18.861	-10.846	-15.028	-10.786	-8.581	-14.801
546	0.546	-6.039	-10.776	-12.785	-19.775	-13.07	-16.183	-22.12	-7.433
547	0.547	-13.958	-13.681	-13.704	-13.798	-13.631	-15.585	-18.063	-10.333
548	0.548	-19.166	-11.153	-16.573	-4.133	-5.879	-10.919	-21.775	-12.831
549	0.549	-16.249	-7.074	-6.877	-13.024	-11.102	-1.993	-18.51	-15.138
550	0.55	-17.014	-8.991	-10.53	-21.344	-10.133	-3.134	-2.83	-4.278
551	0.551	-17.781	-8.398	-9.346	-11.708	-10.898	-11.445	16.955	-2.705
552	0.552	-14.29	-16.134	-8.347	-10.564	-8.564	-4.084	-6.226	-15.64
553	0.553	-16.217	-15.156	-17.21	7.436	-6.624	-12.967	-28.02	-24.337
554	0.554	-16.788	-2.365	-20.652	-0.114	-12.614	-21.262	-36.257	-19.693
555	0.555	-11.943	2.87	-13.255	11.513	-6.997	-11.569	-43.71	-15.407
556	0.556	-5.927	-17.825	-24.047	5.108	-6.406	-10.392	-50.658	-19.059
557	0.557	-8.239	-15.113	-11.025	-23.933	-6.98	-9.206	-31.506	-1.047
558	0.558	-17.715	-22.66	-12.715	-36.291	-7.545	0.491	-24	-8.588
559	0.559	-16.537	-24.972	-11.126	-17.519	-8.889	-13.815	-45.133	-10.889
560	0.56	-15.381	-18.574	-26.95	-0.498	-8.497	-11.861	-2.603	-13.009
561	0.561	-16.356	-16.622	-20.498	-3.605	-9.65	-10.092	39.937	-11.068
562	0.562	-11.543	-14.887	-10.772	-11.952	-12.35	-8.519	1.174	-2.357
563	0.563	-15.806	-22.815	-12.471	-19.532	-11.96	-9.856	76.787	-0.818
564	0.564	-10.195	-21.442	-23.447	-7.93	-14.088	-6.17	109.265	-13.789
565	0.565	-13.687	-20.254	-7.519	-5.806	-9.635	-9.646	59.908	-22.487
566	0.566	-11.761	-16.742	-9.582	-34.831	-6.344	-14.871	-2.62	-24.031
567	0.567	-15.836	-17.681	-11.449	-22.449	-3.432	-17.771	-10.745	-13.958
568	0.568	-14.496	-14.76	-27.261	-18.765	-0.913	-6.343	-18.098	-5.051
569	0.569	-12.188	-15.522	-16.536	-15.464	-6.324	-7.881	-24.641	-8.518
570	0.57	-17.041	-9.904	-2.917	-18.539	-5.733	-6.518	-30.578	-20.295
571	0.571	-17.646	-5.052	-4.607	-10.194	-11.718	-10.18	-25.037	-21.838
572	0.572	-9.915	-1.744	-9.181	13.038	-12.486	-21.003	-39.98	-0.157
573	0.573	-15.154	-4.627	-10.467	-2.618	-11.906	-8.024	-35.486	-9.435
574	0.574	-20.004	-10.414	-11.556	-16.711	-8.625	-6.265	-23.161	-6.75
575	0.575	-10.354	-16.01	-8.001	-9.135	-10.368	-4.705	-26.769	-9.273
576	0.576	-14.059	-17.937	-11.024	-2.118	-10.76	-11.852	-9.663	-6.959
577	0.577	-20.067	-10.562	-9.976	-8.466	-10.383	-12.999	-6.532	-9.088
578	0.578	-14.855	-11.517	-12.41	-2.664	-5.557	-4.662	-14.871	-14.874
579	0.579	-13.9	-12.3	-3.438	-7.903	-3.64	-14.327	-17.403	-13.112
580	0.58	-7.909	-9.966	-4.543	-6.343	-6.547	-7.923	-10.459	-11.545
581	0.581	-11.982	-11.89	-5.457	-22.198	-10.046	-6.755	-8.359	-12.884
582	0.582	-12.568	-13.819	-16.234	-15.774	-10.459	-5.769	-18.048	-9.205
583	0.583	-17.214	-16.697	-32.038	-13.785	-6.41	-8.665	-16.296	-5.727
584	0.584	-15.481	-17.068	-17.064	-15.464	-6.034	-12.913	-14.647	-6.699
585	0.585	-18.974	-15.697	-15.073	-13.887	-9.334	-8.828	-18.844	-15.598
586	0.586	-16.663	-12.775	-13.273	-6.717	-11.474	-12.293	-22.507	-9.586
587	0.587	-19.582	-15.456	-2.181	2.207	-14.198	-7.64	-9.348	-19.251
588	0.588	-13.604	-9.63	-9.284	5.707	-11.504	-9.363	6.531	-22.931
589	0.589	-19.619	-11.928	-5.543	-3.946	-15.002	-10.712	4.46	-24.094
590	0.59	-18.862	-9.952	-1.991	-23.469	-7.669	-18.053	2.605	-8.051
591	0.591	-16.939	-9.336	-7.152	-37.568	-6.714	-6.239	0.95	-1.104
592	0.592	-10.953	-15.881	-15.994	-45.074	-5.757	-7.779	-9.951	-11.759
593	0.593	-18.322	-23.792	-17.095	-19.311	-15.442	-9.114	0.195	-17.584
594	0.594	-15.436	-11.968	-16.072	-9.211	-16.616	-18.003	-19.391	-8.876
595	0.595	-12.925	-7.301	-15.043	6.481	-15.473	-16.834	-27.755	-4.231
596	0.596	-12.157	-11.532	-15.765	3.785	-12.396	-11.603	-14.956	2.908
597	0.597	-12.742	-15.194	-14.93	-3.739	-3.511	-10.627	-3.381	-16.646
598	0.598	-12.18	-11.685	-4.028	-15.289	2.479	-11.388	-14.029	-13.95
599	0.599	-10.462	-16.879	-8.61	-13.106	-0.622	-10.602	-27.548	-16.478
600	0.6	-11.835	-15.892	-9.898	15.967	-7.408	-4.001	-39.692	-14.167
601	0.601	-15.144	-9.884	-8.676	-13.041	-9.93	0.279	-25.271	-16.312
602	0.602	-15.546	-13.932	-12.092	-31.787	-2.588	-11.904	-15.46	-2.787
603	0.603	-14.392	-20.502	-12.994	-21.687	-5.502	-17.113	-6.616	-8.028
604	0.604	-16.332	-12.555	-10.03	-24.748	-6.28	-12.459	17.349	-19.08
605	0.605	-18.462	-7.309	-12.493	0.821	-11.903	-11.1	27.517	-6.117
606	0.606	-14.011	-2.451	-10.11	-2.429	-8.422	-9.927	-0.593	-4.373
607	0.607	-12.067	-6.704	-11.992	-24.263	-13.074	-8.75	3.159	-12.302
608	0.608	-14.971	-7.466	-9.986	1.285	-11.336	-5.643	-6.8	-19.451
609	0.609	-11.489	-10.941	-7.024	-2.014	-5.536	-10.467	-3.691	-13.059
610	0.61	-12.854	-21.002	-11.795	1.107	-6.322	-16.472	-6.444	-9.583
611	0.611	-10.73	-16.726	-11.159	3.847	-8.272	-17.241	1.199	-8.627
612	0.612	-13.436	-20.39	-10.517	1.358	-8.873	-12.4	-0.987	-5.727
613	0.613	-13.811	-16.89	-15.284	-19.728	-5.989	-9.102	-15.907	-6.501
614	0.614	-12.259	-17.846	-18.515	-22.436	-6.389	-10.841	-17.879	-15.403
615	0.615	-14.187	-22.676	-21.368	-24.935	-10.855	-6	-16.121	-14.242
616	0.616	-14.96	-20.147	-19.952	-17.957	-14.935	-6.583	-30.452	-15.218
617	0.617	-11.273	-14.526	-19.504	-20.097	-13.582	-10.653	-32.445	-14.258
618	0.618	-12.627	-13.933	-26.033	-18.17	-13.969	-10.272	-37.72	-16.781
619	0.619	-14.961	-15.861	-11.292	-19.91	-11.085	-9.895	-39.325	-16.026
620	0.62	-12.062	-12.949	-0.602	-15.264	-15.55	-10.284	-38.067	-5.201
621	0.621	-18.072	-16.41	-17.957	-10.993	-6.665	-9.131	-18.582	-13.158
622	0.622	-15.562	-15.035	-15.586	-17.364	-2.997	-11.081	23.956	-23.238
623	0.623	-17.89	-15.41	-9.165	-25.648	0.459	-13.234	91.065	-6.212
624	0.624	-13.065	-15.022	-11.065	-22.537	-9.236	-12.453	28.545	-3.9
625	0.625	-12.495	-9.23	-12.77	-29.308	-8.094	-11.08	-12.097	6.728
626	0.626	-17.906	-14.861	-17.389	-16.161	-4.634	-9.532	-4.761	-2.961
627	0.627	-17.335	-5.396	-10.215	12.87	-7.749	-8.981	-11.346	-22.328
628	0.628	-15.402	6.404	-11.363	25.245	-2.931	-7.067	-17.413	-19.826
629	0.629	-18.305	-11.029	-7.871	6.456	-12.625	-9.79	-12.04	-17.519
630	0.63	-14.822	-18.026	-6.885	-3.637	-3.743	-4.006	-17.115	-19.66
631	0.631	-15.209	-11.655	-11.712	-12.929	-0.272	-14.662	-12.683	-6.126
632	0.632	-21.017	-21.346	-15.966	-32.685	-5.52	-7.517	-16.756	-0.919
633	0.633	-13.662	-12.651	-20.035	-30.188	-12.314	-11.221	-20.44	-2.48
634	0.634	-10.763	-17.321	-13.471	-13.952	-13.102	-14.736	-10.381	-15.465
635	0.635	-13.285	-16.002	-10.954	-7.564	-12.339	-11.675	5.291	-17.225
636	0.636	-12.508	-19.718	-13.277	-1.759	-10.422	-6.873	-14.483	-18.799
637	0.637	-10.575	-8.925	-11.34	-7.015	-9.859	-9.425	-27.308	-11.65
638	0.638	-13.869	-16.137	-13.274	-11.686	-10.458	-5.389	-62.349	-2.764
639	0.639	-10.965	-25.071	-9.217	-21.76	-7.957	-8.899	-57.314	15.21
640	0.64	-14.448	-19.121	-12.711	-15.408	-11.267	-8.346	-52.877	-2.603
641	0.641	-9.026	-16.068	-6.329	-21.442	-9.152	-11.286	-65.295	-18.859
642	0.642	-13.861	-11.255	-12.346	-9.672	-10.325	-16.146	-16.156	-8.204
643	0.643	-13.278	-10.535	-11.592	-11.255	-10.715	-11.53	84.643	-21.758
644	0.644	-18.701	-12.922	-13.547	7.47	-9.952	-6.139	70.292	-23.503
645	0.645	-15.216	-11.046	-11.63	4.938	-11.9	-8.114	4.447	-9.176
646	0.646	-15.795	-5.075	-13.392	-11.308	-11.137	-12.792	40.014	-14.983
647	0.647	-10.38	-17.311	-15.93	-34.715	-14.822	-15.725	7.465	-13.238
648	0.648	-10.962	-19.109	-15.56	-19.048	-12.309	-9.953	-22.177	-14.811
649	0.649	-12.899	-8.123	-11.508	-16.386	-9.019	-12.31	-31.112	-16.176
650	0.65	-13.474	-3.936	-10.175	-3.668	-11.927	-15.826	-55.538	-4.37
651	0.651	-15.984	-12.903	-15.612	-1.361	-7.486	-11.204	-62.942	-2.826
652	0.652	-19.281	-14.129	-13.699	-12.042	-5.753	-12.96	-69.553	-18.696
653	0.653	-21.418	-15.147	-15.658	-2.411	-11.564	-13.38	-87.772	-16.558
654	0.654	-21.807	-14.24	-10.264	-4.181	-9.255	-13.021	-26.831	-22.378
655	0.655	-17.556	-13.522	-10.866	-15.252	-11.206	-10.909	-51.22	-20.655
656	0.656	-21.049	-17.641	-11.471	-19.515	-6.579	-13.641	15.526	-22.2
657	0.657	-14.663	-19.627	-15.561	-13.119	-10.658	-7.869	6.575	-12.134
658	0.658	-20.668	-20.275	-8.622	-9.654	-9.318	-7.128	79.898	-13.299
659	0.659	-10.032	-13.755	-15.416	-19.33	-4.883	-3.674	89.747	-4.976
660	0.66	-14.295	-19.821	-14.661	-12.965	-4.306	-12.41	-8.796	-4.005
661	0.661	-20.697	-12.539	-13.916	-14.133	-0.834	-8.956	-22.004	-10.778
662	0.662	-21.867	-14.917	-14.517	-6.784	-4.908	-12.848	61.359	-8.263
663	0.663	-15.879	-15.944	-7.183	-7.766	-9.37	-9.766	93.832	-10.593
664	0.664	-14.929	-10.003	-8.173	-12.046	-8.791	-8.814	24.688	-18.531
665	0.665	-12.044	-14.114	-8.965	-8.026	-3.963	-8.054	-20.071	-15.437
666	0.666	-18.06	-7.583	-12.466	-10.575	-14.039	-10.393	-33.479	-12.529
667	0.667	-12.466	-13.629	-8.42	-2.662	-12.695	-10.989	-41.673	-4.586
668	0.668	-1.638	-8.051	-6.494	-7.906	1.619	-0.944	-34.384	9.349
669	0.669	-9.586	-12.922	-9.802	-6.949	-8.065	-11.02	-0.956	-4.184
670	0.67	-8.249	-20.315	-16.378	-20.129	-6.319	-7.354	-31.383	-5.904
671	0.671	-11.938	-17.441	-10.373	-14.336	-17.349	-6.204	-36.837	-10.527
672	0.672	-8.47	-11.478	-6.316	-19.566	-1.473	-7.182	-31.822	-6.264
673	0.673	-7.512	-9.191	-11.16	-14.919	-7.854	-21.902	-45.352	-9.961
674	0.674	-14.298	-5.736	-15.801	-16.261	-5.915	-28.305	-32.916	-6.455
675	0.675	-20.308	-9.046	-6.898	0.773	-4.179	-10.901	-14.166	-11.66
676	0.676	-9.67	-11.964	-3.225	-10.859	-8.825	5.35	-10.935	-10.678
677	0.677	-19.744	-18.952	-6.709	-8.715	-7.461	-5.29	36.051	-13.19
678	0.678	-16.077	-12.192	-7.673	-2.873	-6.289	-7.215	2.547	-15.503
679	0.679	-14.925	-4.269	-14.441	-1.097	-5.116	-8.942	-3.458	-14.894
680	0.68	-11.835	-18.236	-11.915	-24.894	-14.786	-13.581	-19.912	-12.927
681	0.681	-14.744	-20.202	-11.135	-21.612	-8.39	-9.318	-24.954	-8.85
682	0.682	-17.268	-21.969	-13.069	-12.339	-9.536	-2.931	-29.436	-11.363
683	0.683	-16.502	-14.053	-15.006	-9.646	-12.622	-4.084	-25.421	-5.009
684	0.684	-13.021	-6.891	-15.588	-27.458	-13.589	-5.053	-21.751	-9.288
685	0.685	-21.722	-5.741	-13.07	-20.48	-9.341	-4.083	2.067	-10.061
686	0.686	-13.392	-2.264	-15.384	7.221	-10.135	-8.321	11.339	-16.631
687	0.687	-14.347	-3.231	-8.793	3.561	-10.732	-12.347	-14.31	-17.407
688	0.688	-13.366	-17.943	-11.689	-13.458	-10.157	-15.809	-17.69	-10.051
689	0.689	-17.61	-7.307	-9.166	-4.166	-7.262	-13.849	-8.471	-20.876
690	0.69	-16.819	-13.124	-14.767	-18.298	-6.874	-10.927	-0.181	-13.689
691	0.691	-14.87	-28.986	-11.265	-20.79	-8.226	-14.379	-18.039	-17.355
692	0.692	-10.206	-9.811	-15.891	-18.439	-14.798	-9.906	-15.768	-11.366
693	0.693	-11.939	-7.274	-16.458	13.509	-13.823	-11.624	-9.331	-16.594
694	0.694	-14.447	-4.935	-15.094	-9.327	-9.558	-8.113	-11.111	-15.638
695	0.695	-13.087	-28.339	-12.762	-21.706	-8.768	-11.372	-16.308	-7.715
696	0.696	-10.17	-19.036	-11.592	-25.373	-8.175	-9.216	-8.441	-8.675
697	0.697	-14.612	-10.686	-15.256	-15.293	-6.232	-5.514	-4.176	-1.899
698	0.698	-14.008	-18.213	-11.956	6.563	-6.807	-6.843	-13.117	-11.572
699	0.699	-19.808	-1.953	-9.041	9.275	-7.182	-8.941	-11.967	-20.466
700	0.7	-20.577	-8.325	-15.027	-8.539	-9.5	-12.593	-8.841	-12.135
701	0.701	-12.639	-6.357	-10.747	-15.511	-11.613	-17.009	-7.951	-15.224
702	0.702	-11.665	-22.194	-13.051	-17.634	-9.663	-10.388	-3.85	-12.323
703	0.703	-16.497	-15.773	-12.464	-19.548	-5.395	-16.358	-4.753	0.817
704	0.704	-13.97	-13.809	-13.038	-7.31	-4.994	-18.65	-5.412	-4.992
705	0.705	-13.186	-12.044	-12.44	-18.322	-8.264	-10.681	4.649	-13.695
706	0.706	-16.653	-13.564	-8.942	-31.299	-7.087	-0.968	-2.453	-12.166
707	0.707	-11.994	-6.371	-10.282	-19.12	-9.777	-2.1	-21.835	-13.538
708	0.708	-12.552	-15.245	-14.326	-14.474	-6.274	-5.551	-29.972	-19.94
709	0.709	-13.894	-11.718	-12.944	-1.507	-12.061	-10.737	-11.93	-13.958
710	0.71	-7.492	-14.772	-8.468	-13.693	-6.429	-11.669	-4.741	-8.738
711	0.711	-13.471	-21.516	-15.033	-15.235	-9.889	-15.905	-2.573	-7.77
712	0.712	-14.225	-17.207	-14.231	-10.979	-7.926	-15.107	-12.41	-1.781
713	0.713	-10.724	-13.093	-13.435	-17.347	-13.318	-10.245	-10.684	-9.135
714	0.714	-10.123	-20.978	-16.901	0.648	-6.715	-12.153	-9.095	-15.932
715	0.715	-14.17	-17.842	-14.932	-6.931	-7.471	-5.554	-4.857	-18.495
716	0.716	-12.798	-14.913	-10.826	-9.277	-9.773	-8.05	-3.734	-18.72
717	0.717	-18.2	-17.384	-14.274	-11.402	-10.34	-8.803	-0.374	-9.86
718	0.718	-16.244	-16.565	-8.811	-13.32	-8.396	-12.266	-10.169	-20.734
719	0.719	-14.281	-11.683	-13.633	-4.665	-13.789	-11.664	-11.398	-22.095
720	0.72	-16.013	-14.932	-9.012	-6.25	-11.841	-11.076	-10.233	-13.217
721	0.721	-17.353	-10.825	-10.749	-10.534	-8.535	-9.71	-7.134	-4.931
722	0.722	-18.697	-9.428	-9.38	-19.447	-5.623	-8.341	-8.095	6.836
723	0.723	-15.78	-13.828	-11.69	-27.771	-4.247	-6.199	-3.817	-17.031
724	0.724	-13.833	-17.843	-10.517	-11.708	-5.585	-6.584	-7.9	-13.804
725	0.725	-16.539	-16.443	-7.805	4.547	-7.702	-11.621	-9.862	-4.555
726	0.726	-15.767	-13.114	-12.815	-14.604	-13.683	-16.25	-17.179	-7.305
727	0.727	-14.406	-11.917	-10.858	-12.095	-16.188	-17.957	-31.782	-25.166
728	0.728	-13.055	-7.435	-12.586	-9.783	-12.111	-18.322	-42.275	-32.191
729	0.729	-16.739	-5.657	-12.963	-7.674	-12.676	-10.953	-28.636	-25.871
730	0.73	-13.255	-11.43	-9.667	-5.76	-8.01	-5.722	-19.867	-8.497
731	0.731	-11.894	-9.074	-10.047	-7.516	-10.903	-8.614	3.892	7.699
732	0.732	-14.795	-19.865	-10.415	-18.529	-10.5	-9.382	13.954	31.066
733	0.733	-13.633	-24.47	-10.788	-17.156	-6.038	-3.762	-20.44	9.147
734	0.734	-19.446	-14.366	-8.642	-15.978	1.713	-8.597	-24.833	-22.054
735	0.735	-20.219	-13.158	-11.905	-21.982	9.078	-18.652	12.771	-26.145
736	0.736	-22.153	-19.121	-14.785	-10.178	4.258	-25.806	58.323	-14.944
737	0.737	-18.859	-5.156	-8.766	-11.735	-5.407	-11.48	27.991	-11.688
738	0.738	-20.595	-7.065	-11.248	-7.468	-4.236	-9.55	-10.688	-14.825
739	0.739	-19.233	-8.778	-11.996	-8.641	-10.222	-7.816	-25.728	-17.58
740	0.74	-17.872	-16.686	-18.54	-24.326	-13.299	-15.759	6.277	-20.144
741	0.741	-16.709	-18.015	-14.251	-26.453	-14.248	-8.605	2.268	-13.205
742	0.742	-11.471	-16.833	-13.452	-5.168	-13.46	-12.297	-39.309	-11.103
743	0.743	-10.881	-10.803	-8.605	3.141	-11.14	-8.818	-55.723	-13.057
744	0.744	-11.452	-9.805	-10.533	5.66	-15.966	-7.854	19.991	-11.345
745	0.745	-15.51	-8.809	-8.781	-5.97	-12.653	-6.879	30.88	-16.011
746	0.746	-10.667	-16.73	-13.606	-25.156	-7.208	-7.653	-18.418	-14.667
747	0.747	-18.023	-17.666	-11.658	-12.402	-6.6	-9.981	-9.453	-13.516
748	0.748	-5.252	-2.934	-12.224	-10.083	-9.858	-8.044	-50.018	-17.016
749	0.749	-6.996	-5.045	-9.685	0.57	-0.93	-6.111	-72.015	-18.002
750	0.75	-8.549	-18.56	-16.05	2.516	-12.705	-15.02	15.516	-7.171
751	0.751	-12.81	-23.76	-15.263	-9.682	-8.037	-13.864	75.18	-2.922
752	0.752	-13.968	-22.198	-4.599	-30.411	-3.768	-5.551	42.709	-1.778
753	0.753	-17.451	-15.03	-5.934	-38.744	-12.661	-6.52	-6.6	-14.944
754	0.754	-14.356	-8.626	-12.302	-15.511	-13.807	-9.433	-15.444	-23.653
755	0.755	-15.317	-12.094	-11.118	0.178	-10.702	-10.21	-72.287	0.137
756	0.756	-14.533	-17.307	-12.061	-2.53	-9.727	-6.143	-94.284	-3.164
757	0.757	-15.305	-12.453	-18.805	-10.081	-12.233	-5.559	-100.81	-0.072
758	0.758	-11.819	-22.111	-18.01	-7.754	-9.9	-12.904	-82.571	-2.773
759	0.759	-7.167	-13.194	-18.771	-18.391	-7.945	-8.054	-66.09	-10.321
760	0.76	-16.065	-7.187	-9.276	-12.566	-11.218	-5.537	9.631	-17.284
761	0.761	-19.731	-18.982	-18.159	-7.331	-12.932	-6.317	150.767	-15.138
762	0.762	-16.243	-17.422	-12.149	-18.351	-14.271	-9.818	54.641	-20.92
763	0.763	-13.145	-16.055	-4.786	-2.452	-13.871	-11.765	2.241	-5.032
764	0.764	-10.241	-4.233	-19.482	12.468	-8.05	-5.18	-13.585	5.635
765	0.765	-11.011	0.42	-25.861	2.842	-7.252	-7.692	-27.872	-7.907
766	0.766	-15.073	-12.539	-20.047	-23.437	-7.815	-11.741	37.948	0.797
767	0.767	-15.65	-17.76	-21.777	-27.099	-3.152	-12.321	26.163	-3.833
768	0.768	-15.063	-13.109	2.042	24.425	-7.205	-7.68	-6.309	-22.589
769	0.769	-9.642	-14.469	25.877	2.344	-5.826	-5.941	-35.843	-20.067
770	0.77	-14.472	-20.839	-8.546	-17.583	-7.178	-9.421	-44.676	-13.077
771	0.771	-16.401	-14.821	-12.977	-23.537	-9.307	-11.743	-36.498	-15.176
772	0.772	-16.976	-17.891	-8.898	-28.917	-6.591	-13.874	-29.165	6.155
773	0.773	-15.608	-14.962	-12.567	-23.899	-9.283	-13.483	4.22	-2.12
774	0.774	-15.215	-10.679	-9.267	-19.439	-4.426	-9.22	22.358	-19.897
775	0.775	-14.041	-9.889	-18.559	-15.355	-9.255	-12.696	-16.359	-22.19
776	0.776	-13.643	-11.8	-15.857	-11.642	-7.313	-18.12	-61.86	-7.258
777	0.777	-13.244	-12.357	-13.334	-8.33	-7.89	-17.55	-55.868	-9.17
778	0.778	-8.391	-12.914	-10.991	0.981	-9.237	-12.916	-28.213	-3.935
779	0.779	-14.961	-5.927	-13.095	-1.716	-12.513	-7.506	-3.043	-21.35
780	0.78	-17.47	-18.681	-11.149	-24.918	-9.597	-15.439	65.704	-5.069
781	0.781	-16.691	-27.375	-19.853	-40.583	-8.42	-8.085	16.446	-11.404
782	0.782	-16.097	-19.42	-15.203	-26.434	-4.922	-7.111	-28.2	-13.298
783	0.783	-10.087	-12.25	-16.561	-18.853	-7.038	-7.888	-20.138	-14.975
784	0.784	-14.147	-13.401	-22.953	-11.867	-7.398	-13.488	-12.894	-29.278
785	0.785	-20.722	-7.391	-14.632	-5.455	-9.314	-12.909	-6.499	-27.354
786	0.786	-14.717	-4.283	-11.546	15.853	-4.454	-14.856	11.572	-18.644
787	0.787	-17.031	-7.18	-18.33	-9.663	-5.03	-8.28	6.102	-10.692
788	0.788	-17.596	-20.324	-12.334	-6.353	-6.964	-9.049	-19.145	-0.601
789	0.789	-19.518	-10.628	-17.953	-3.229	-11.025	-6.724	-23.716	-6.972
790	0.79	-12.924	-15.842	-16.034	-22.93	-9.673	-6.14	-3.13	-15.272
791	0.791	-20.84	-20.483	-7.348	-15.353	-6.401	-2.847	0.464	-16.213
792	0.792	-13.472	-13.313	0.967	-3.717	0.168	-9.424	-2.887	-15.221
793	0.793	-16.357	-12.15	-0.011	2.717	-10.672	-11.931	-6.045	-7.264
794	0.794	-15.566	-10.983	-2.92	-3.045	-14.929	-17.535	-14.381	-12.459
795	0.795	-13.23	-16.205	-5.446	-4.749	-16.091	-12.684	-16.833	-13.38
796	0.796	-6.649	-21.034	-6.231	-12.669	-14.928	-6.683	-19.154	-14.119
797	0.797	-12.637	-7.867	-11.086	-14.016	-15.895	-10.747	-25.714	-3.458
798	0.798	-11.86	-9.791	-15.741	-10.313	-11.059	-10.178	-20.082	-10.631
799	0.799	-13.779	-11.523	-11.694	-13.767	-13.577	-8.258	-11.585	-22.405
800	0.8	-14.351	-13.074	-10.351	-14.718	-9.51	-12.321	-10.172	-11.331
801	0.801	-13.769	-5.938	-13.666	-5.79	-1.581	-10.974	-0.147	-4.12
802	0.802	-12.415	-12.336	-14.843	-14.102	-0.615	-10.59	-1.293	-10.472
803	0.803	-13.772	-15.82	-12.919	-28.067	-3.514	-7.689	-19.304	-6.975
804	0.804	-18.622	-12.707	-17.177	-18.388	-1	-13.699	-16.888	-1.739
805	0.805	-19.21	-9.786	-16.771	-13.15	-5.07	-11.194	-19.415	-10.642
806	0.806	-15.158	-14.037	-18.106	-14.689	-7.003	-5.588	-17.485	-14.096
807	0.807	-11.679	-13.259	-11.509	-7.517	-10.288	-13.528	-23.435	-21.422
808	0.808	-16.144	-16.731	-8.604	-6.342	-15.708	-18.765	-11.371	-14.624
809	0.809	-15.567	-9.373	-7.856	-7.476	-15.133	-12.008	-13.014	-10.35
810	0.81	-15.954	-14.205	-11.975	-10.554	-18.421	-6.019	-11.712	-15.957
811	0.811	-15.576	-18.45	-10.042	-11.503	-9.525	-0.408	-15.361	-17.897
812	0.812	-13.457	-14.391	-9.475	-21.177	-5.857	-5.255	-14.067	-9.178
813	0.813	-10.746	-14.982	-11.233	-14.809	-11.856	-15.329	-10.955	-17.499
814	0.814	-14.231	-13.053	-10.865	-25.656	-12.837	-13.996	-4.237	-5.681
815	0.815	-15.397	-8.985	-9.552	-21.393	-8.007	-17.69	5.389	2.277
816	0.816	-15.794	-6.478	-10.747	-1.856	-10.528	-6.872	-1.056	-13.581
817	0.817	-20.067	-10.961	-16.758	-27.439	-4.928	-5.54	-19.068	-7.182
818	0.818	-13.112	-2.077	-24.698	24.006	-14.427	-9.244	-52.577	-5.242
819	0.819	-16.033	-19.144	-21.58	1.929	-0.117	-12.758	-39.067	-17.465
820	0.82	-15.272	-21.495	-12.665	-31.568	1.811	-9.689	-18.405	-12.83
821	0.821	-14.524	-23.662	-11.526	-25.598	-3.433	-6.814	38.262	-17.109
822	0.822	-19.384	-21.749	-6.331	13.075	-11.394	-11.106	78.901	-13.447
823	0.823	-10.696	-23.516	-11.173	-12.126	-12.767	-11.915	27.215	-14.589
824	0.824	-14.213	-15.619	-1.523	-7.713	-6.402	-13.889	-19.584	-11.484
825	0.825	-15.208	-19.917	-0.377	-11.79	-7.581	-6.57	-13.603	-6.653
826	0.826	-14.266	-16.28	-18.4	-15.48	-8.569	-5.642	-30.108	-4.114
827	0.827	-15.062	-15.143	-25.97	-12.21	-13.428	-6.461	-25.126	-6.425
828	0.828	-11.015	-9.939	-28.31	-2.933	-12.676	-7.28	-48.014	-2.927
829	0.829	-11.616	-10.959	-13.421	-11.263	-11.92	-10.8	-52.108	-12.992
830	0.83	-8.335	-13.533	-7.627	-3.725	-10.015	-6.182	-70.873	-20.16
831	0.831	-16.096	-15.91	-9.373	-15.361	-10.619	-15.113	-19.31	-3.12
832	0.832	-15.149	-15.402	-4.735	-30.314	-8.898	-8.741	77.138	-14.732
833	0.833	-10.339	-16.039	-6.094	-12.916	-16.858	-17.079	64.028	0.177
834	0.834	-14.629	-8.34	-9.781	-15.245	-6.046	-9.74	99.684	-1.753
835	0.835	-15.441	-9.36	-6.307	-13.128	-7.424	-8.795	45.53	-13.951
836	0.836	-17.42	-10.389	-9.398	-11.204	-1.056	-16.751	-3.811	-15.517
837	0.837	-19.395	-9.679	-12.3	-5.965	-9.404	-11.553	-12.768	-19.768
838	0.838	-16.543	-17.095	-11.528	-10.611	-10.399	-8.676	-20.914	-10.845
839	0.839	-15.232	-12.333	-5.91	-20.679	-9.457	-9.476	-28.289	-16.83
840	0.84	-17.597	-13.175	-6.494	-21.856	0.189	-15.113	-34.899	-19.921
841	0.841	-11.827	-17.314	-16.55	-13.563	-6.224	-8.551	-53.083	-11.018
842	0.842	-14.191	-10.82	-12.287	-16.692	-12.25	-16.501	-69.516	-7.538
843	0.843	-13.657	-10.126	-13.439	-9.929	-11.323	-13.428	-94.665	-17.223
844	0.844	-14.282	-9.433	-12.269	-7.442	-12.333	-16.357	-81.104	-26.118
845	0.845	-7.743	-16.095	-11.29	-1.857	-9.857	-6.714	-18.6	-17.793
846	0.846	-15.71	-20.443	-10.319	-11.359	-5.825	-7.898	79.896	-1.731
847	0.847	-14.778	-21.311	-14.584	-15.068	-3.919	-1.919	66.745	19.37
848	0.848	-17.721	-10.545	-10.522	-16.267	-8.596	-0.978	54.938	-23.194
849	0.849	-15.247	-5.994	-12.47	-0.245	-6.888	-15.712	-20.907	-29.189
850	0.85	-12.966	-1.812	-7.838	-11.901	-10.402	-13.611	-30.745	-23.772
851	0.851	-16.493	-16.224	-14.424	-9.81	-9.061	-15.578	-39.607	-8.665
852	0.852	-15.962	-22.125	-10.177	7.57	-11.961	-10.378	-47.686	4.897
853	0.853	-11.944	-27.453	-22.384	-22.841	-13.127	-5.751	-10.681	-7.479
854	0.854	-13.347	-22.918	-38.261	-10.492	-9.653	-10.029	63.26	-3.789
855	0.855	-12.054	-15.861	-31.888	0.708	-12.557	-13.726	13.927	-13.836
856	0.856	-18.706	-17.1	-26.098	-9.366	-12.957	-12.58	-30.757	-16.929
857	0.857	-11.809	-19.502	-13.912	-18.668	-9.102	-7.752	-22.606	-14.215
858	0.858	-18.648	-18.432	9.894	-26.997	-4.093	-10.87	-15.237	-11.701
859	0.859	-19.5	-13.296	26.923	-24.488	-10.114	-11.85	-21.786	-9.378
860	0.86	-18.793	-16.282	-13.914	-17.52	-6.066	-17.857	-27.759	-7.242
861	0.861	-19.436	-10.367	-10.82	-2.047	-5.505	-12.243	-30.441	-16.909
862	0.862	-24.14	-6.394	-5.405	4.316	-12.866	-12.825	-24.991	-11.668
863	0.863	-18.777	-11.324	-0.38	2.35	-2.043	-5.475	-9.866	-10.1
864	0.864	-13.992	-13.343	4.067	-6.379	-3.427	-6.457	-23.383	-14.345
865	0.865	-12.127	-4.522	-8.332	-7.957	-7.13	-7.244	-19.288	-15.498
866	0.866	-12.771	-0.913	-19.575	-6.616	-3.653	-9.586	-8.033	-11.999
867	0.867	-16.316	-18.981	-22.884	-10.283	-0.561	-6.1	-11.298	-11.023
868	0.868	-10.956	-1.25	-26.003	5.375	-11.391	-1.445	-26.965	3.672
869	0.869	-12.945	-12.923	-6.283	-18.013	-12.744	-5.501	-29.696	-11.237
870	0.87	-8.358	-10.869	-8.807	-21.119	-6.345	-8.981	-27.173	2.301
871	0.871	-13.835	-20.62	-6.482	-18.45	-2.855	-6.653	-34.117	-6.396
872	0.872	-15.822	-18.948	-25.643	-10.931	-10.214	-7.8	-6.386	-20.739
873	0.873	-5.815	-7.979	-7.837	-8.601	-9.259	-5.084	-17.534	-18.821
874	0.874	-13.02	-6.677	-14.811	-23.525	-10.037	-6.233	33.96	-17.097
875	0.875	-14.233	-10.396	-12.678	-17.731	-12.36	-6.025	26.572	-37.795
876	0.876	-17.776	-26.111	-10.743	-9.04	-10.424	-6.199	-6.933	-12.257
877	0.877	-20.926	-28.269	-12.504	-13.695	-9.844	-5.399	11.227	-15.547
878	0.878	-16.144	-3.13	-14.076	-12.362	-13.906	-9.059	16.618	0.116
879	0.879	-29.349	0.145	-15.448	-16.044	-5.966	-13.883	1.493	-8.216
880	0.88	-19.705	-15.542	-19.123	-19.541	-9.443	-17.156	-21.35	-10.751
881	0.881	-17.986	-7.235	-20.281	-3.487	-10.408	-21.192	-50.391	-8.452
882	0.882	-10.085	-14.798	-15.058	-15.113	-5.563	-17.689	-54.031	-14.832
883	0.883	-5.857	-21.771	-10.21	-17.269	-8.068	-17.276	-30.141	-12.904
884	0.884	-7.045	-15.376	-12.728	-7.589	-10.391	-14.347	-8.258	-11.147
885	0.885	-8.233	-5.682	-16.794	-5.839	-15.214	-13.157	17.325	3.167
886	0.886	-9.223	-7.409	-10.216	-16.866	-5.143	-8.103	68.792	-10.415
887	0.887	-4.402	-15.337	-10.995	-24.041	-6.479	-4.797	17.062	-15.672
888	0.888	-12.349	-13.974	-13.336	-17.671	-10.144	-7.67	-2.929	-4.673
889	0.889	-15.457	-15.132	-8.513	-6.857	-8.972	-7.251	3.011	-6.042
890	0.89	-16.429	-13.944	-15.876	-11.124	-9.927	-13.603	-13.503	-9.735
891	0.891	-17.209	-8.685	-6.985	-2.225	-6.999	-12.799	-18.63	-6.273
892	0.892	-8.301	-9.613	-8.165	-13.062	6.174	-11.988	-14.26	-3.185
893	0.893	-14.288	-10.341	-11.273	2.803	-3.496	-10.033	-18.41	-12.093
894	0.894	-17.365	-11.07	-18.06	-7.842	-8.714	-6.71	-7.261	-13.263
895	0.895	-22.189	-10.446	-13.819	-17.512	-13.346	-10.74	-4.009	-10.178
896	0.896	-16.171	-10.978	-6.482	-12.261	-11.976	-8.186	-19.646	-16.968
897	0.897	-16.934	-19.837	-15.402	-7.595	-8.279	-6.791	-11.193	-14.454
898	0.898	-16.336	-5.472	-9.421	-3.339	-2.259	-7.139	-18.641	-13.674
899	0.899	-18.25	-22.829	-6.337	-4.515	-7.477	-4.391	-20.906	-15.639
900	0.9	-16.484	-11.159	-11.191	-10.529	-16.363	-5.529	-23.055	-16.245
901	0.901	-11.616	-4.704	-10.423	-5.302	-22.349	-8.983	-21.173	-14.521
902	0.902	-14.881	-6.576	-8.112	-19.983	-14.987	-14.374	-16.011	-15.883
903	0.903	-14.272	-4.783	-11.598	-17.803	-12.083	-9.503	-5.026	-15.504
904	0.904	-7.273	-9.373	-9.679	-15.854	-16.344	-12.763	-6.38	-15.152
905	0.905	-0.459	-28.091	-6.806	-21.1	-8.983	-13.321	-9.978	-11.497
906	0.906	-2.93	-25.497	-14.756	-16.439	-7.999	-11.953	-8.799	-14.795
907	0.907	-6.952	-13.811	-15.922	-15.071	-3.724	-7.485	-5.722	-12.694
908	0.908	-3.424	-15.865	-10.69	-13.92	-7.77	-16.359	-10.561	-9.056
909	0.909	-13.444	-13.837	-11.631	-19.929	-8.332	-12.664	-8.04	-10.439
910	0.91	-17.655	-15.482	-14.114	-12.554	-6.38	-13.794	-8.811	-17.034
911	0.911	-18.76	-10.749	-11.805	-1.695	-8.096	-8.53	-15.384	-19.935
912	0.912	-19.865	-6.404	-9.881	-3.026	-0.136	-9.461	-12.861	-15.115
913	0.913	-18.847	-12.693	-14.532	-6.682	5.876	-8.647	-10.526	-14.35
914	0.914	-7.949	-11.447	-6.788	-5.504	0.668	-6.289	-8.561	-2.17
915	0.915	-15.038	-18.719	-3.695	-12.85	-12.09	-2.779	-6.605	-7.401
916	0.916	-16.126	-13.787	-6.611	-17.679	-13.823	-12.817	-10.644	-15.346
917	0.917	-19.529	-12.92	-9.152	-11.663	-18.458	-17.052	-11.955	6.321
918	0.918	-16.36	-15.154	-14.786	-13.986	-17.094	-15.862	-6.497	-2.996
919	0.919	-15.322	-14.487	-19.652	-4.488	-13.424	-12.36	-13.047	-11.324
920	0.92	-12.743	-12.482	-19.078	-3.324	-7.424	-9.25	-8.753	-24.093
921	0.921	-16.733	-12.987	-13.661	-6.829	-4.312	-14.065	-3.098	1.655
922	0.922	-14.725	-12.543	-13.08	-9.934	-3.336	-9.787	-9.642	-1.642
923	0.923	-16.592	-16.921	-11.162	-7.003	-11.271	-12.099	-12.095	-4.754
924	0.924	-12.459	-15.089	-15.231	-12.971	-8.17	-14.025	-9.717	-24.532
925	0.925	-7.562	-16.351	-11.754	-10.651	-9.13	-10.727	-11.566	-6.747
926	0.926	-10.792	-17.628	-11.37	-18.564	-8.35	-13.625	-13.434	-13.739
927	0.927	-10.156	-18.727	-10.207	-4.6	-12.414	-7.811	-9.345	-7.352
928	0.928	-14.94	-15.959	-14.664	-14.258	-11.845	-5.482	-17.243	-9.291
929	0.929	-24.945	-17.037	-16.408	-12.483	-9.918	-10.324	-28.045	-11.032
930	0.93	-26.245	-12.112	-12.922	-10.908	-4.483	-14.964	-20.865	-12.58
931	0.931	-19.79	-10.112	-11.569	-15.137	-7.965	-12.062	-14.483	-22.642
932	0.932	-18.558	-14.689	-18.145	-11.433	-9.887	-10.707	3.494	-18.959
933	0.933	-15.388	-22.376	-11.365	-19.744	-4.447	-13.995	26.708	-24.965
934	0.934	-16.288	-19.23	-13.874	-22.831	-9.266	-9.154	4.869	-8.901
935	0.935	-16.994	-14.338	-13.092	-13.908	-4.602	-3.156	-14.825	2.71
936	0.936	-19.25	-6.341	-12.507	1.792	-10.004	-3.932	-17.283	-3.666
937	0.937	-19.762	-7.254	-5.142	3.93	-10.564	-10.505	-19.507	-5.603
938	0.938	-13.7	-6.244	-8.033	1.996	-9.962	-9.726	-17.35	-14.316
939	0.939	-15.976	-19.363	-10.545	-17.353	-9.36	-12.041	-11.544	-15.86
940	0.94	-13.996	-21.268	-11.305	-19.849	-12.82	-11.454	14.778	-11.603
941	0.941	-15.885	-22.972	-11.878	-12.849	-8.346	-10.872	-4.017	-15.287
942	0.942	-19.907	-18.263	-13.793	-10.68	-6.586	-1.967	-0.772	-14.123
943	0.943	-21.208	-13.957	-12.042	-8.724	-6.172	-10.86	-10.081	-17.216
944	0.944	-13.813	-10.242	-9.517	-13.931	-10.607	-12.015	-12.789	-18.186
945	0.945	-10.689	-16.222	-8.16	-24.954	-10.024	-8.918	-20.335	-5.03
946	0.946	-9.697	-10.981	-7.756	-26.294	-9.641	-11.825	-31.951	-6.971
947	0.947	-12.193	-8.07	-11.414	-6.732	-10.017	-7.568	-29.865	-5.237
948	0.948	-14.482	-12.31	-12.765	1.611	-3.418	-9.881	-16.342	-9.884
949	0.949	-12.513	-6.677	-11.598	9.164	-10.166	-7.946	-11.14	-14.144
950	0.95	-13.058	-13.257	-16.047	-16.564	-9.378	-11.232	12.673	-12.986
951	0.951	-10.124	-17.499	-15.461	-33.593	-3.758	-10.656	15.958	-9.503
952	0.952	-10.475	-8.571	-17.972	-36.674	-1.829	-10.278	0.279	-2.149
953	0.953	-10.058	-12.026	-12.552	-22.544	0.106	-5.839	-8.035	4.625
954	0.954	-16.608	-4.651	-9.067	15.967	-6.469	-5.265	-25.825	-8.528
955	0.955	-17.543	-17.413	-10.997	-11.711	-16.136	-2.758	-18.854	-25.94
956	0.956	-16.735	-12.188	-11.58	-16.752	-14.964	-6.058	-16.73	-9.673
957	0.957	-11.093	-13.737	-11.197	-3.209	-11.473	-12.647	-18.674	0.985
958	0.958	-14.551	-23.786	-13.53	-7.27	-8.364	-7.815	-13.447	-8.678
959	0.959	-13.956	-20.1	-13.144	-26.039	-11.254	-19.243	-11.909	-17.369
960	0.96	-19.367	-14.089	-9.468	-15.975	-15.499	-27.191	-13.271	-28.386
961	0.961	-15.888	-8.857	-9.083	-6.686	-13.163	-17.14	-9.6	-15.419
962	0.962	-11.246	-15.619	-10.245	-3.965	-8.314	-18.303	-6.132	-17.147
963	0.963	-14.156	-9.615	-16.246	-6.474	-5.004	-9.987	-7.115	-12.479
964	0.964	-17.648	-10.388	-10.25	-8.788	-6.729	-4.763	-8.093	-19.618
965	0.965	-16.292	-15.227	-12.573	-10.916	-5.361	-7.663	-7.332	-13.219
966	0.966	-22.097	-14.649	-10.64	-16.727	-4.969	-8.434	-12.953	-12.054
967	0.967	-16.485	-23.545	-12.579	-4.541	-5.354	-12.512	-11.029	4.014
968	0.968	-9.904	-9.218	-7.162	-9.192	-1.674	-3.042	-12.98	-7.578
969	0.969	-7.386	-7.279	-9.106	-16.356	-9.027	-6.731	-14.732	-26.725
970	0.97	-14.738	-12.497	-16.47	3.184	-16.377	-17.577	-13.39	-19.172
971	0.971	-17.639	-4.558	-15.516	-5.149	-7.467	-13.322	-7.978	-12.203
972	0.972	-15.13	-17.529	-13.008	-28.37	-6.295	-6.948	-9.914	-14.305
973	0.973	-9.52	-22.754	-8.945	-25.275	-9.383	-5.791	-11.857	6.997
974	0.974	-8.939	-24.304	-12.428	-5.535	-12.29	-8.897	-6.451	-7.129
975	0.975	-12.233	-14.239	-13.016	-18.32	-11.512	-7.942	-7.034	-14.696
976	0.976	-11.652	-13.085	-14.763	-16.015	-4.151	-12.206	-3.725	-12.369
977	0.977	-13	-9.603	-9.931	-9.643	4.746	-11.438	-4.273	-10.237
978	0.978	-13.389	-12.692	-13.221	-19.311	-3.593	-6.601	-7.712	-4.426
979	0.979	-18.233	-17.525	-16.134	-14.103	-17.548	-16.657	-9.984	-13.123
980	0.98	-20.179	-13.266	-13.628	-15.67	-7.89	-12.4	-7.058	-14.666
981	0.981	-19.6	-10.94	-15.955	-2.721	-16.607	-13.575	-9.026	-16.022
982	0.982	-16.114	-9	-11.895	-1.003	-18.164	-10.096	-12.618	-9.646
983	0.983	-11.661	-10.928	-9.388	-2.557	-16.828	-9.133	-19.261	-13.126
984	0.984	-15.719	-10.351	-11.706	-6.831	-15.677	-4.305	-14.449	-10.034
985	0.985	-18.229	-13.836	-11.321	-10.526	-14.522	-3.521	-10.231	-10.991
986	0.986	-21.518	-12.475	-12.48	-7.05	-9.296	-9.133	-19.188	-11.745
987	0.987	-14.937	-10.334	-13.639	-6.079	-10.267	-7.195	-10.917	-12.51
988	0.988	-10.099	-10.71	-8.793	-3.183	-12.782	-13.204	-5.735	-10.571
989	0.989	-12.616	-4.896	-13.633	-11.123	-12.003	-12.438	-6.746	-9.996
990	0.99	-16.676	-13.808	-14.214	-25.086	-10.069	-13.029	-0.779	-7.099
991	0.991	-13.194	-31.813	-17.119	-23.175	-5.428	-12.461	11.398	-14.063
992	0.992	-17.843	-19.041	-9.188	-14.499	-4.855	-16.534	-7.986	-13.089
993	0.993	-13.787	-12.067	-12.676	-3.5	-6.217	-11.697	-25.816	-13.857
994	0.994	-5.864	-1.421	-11.714	-7.781	0.164	-5.707	-14.245	-11.528
995	0.995	-9.352	-3.344	-18.492	-19.598	0.926	-6.493	-7.863	-8.042
996	0.996	-4.124	-1.601	-14.232	-14.98	-11.271	-8.435	9.551	-9.96
997	0.997	-16.886	-19.008	-8.614	-16.357	-13.017	-17.153	-2.065	-11.688
998	0.998	-18.619	-12.038	-6.677	-2.036	-14.563	-8.839	-8.435	-10.323
999	0.999	-20.155	-9.92	-4.746	-11.697	-7.397	-11.942	-33.601	-8.964
1000	1	-15.893	-15.73	-12.485	-9.937	-8.565	-7.106	-16.608	-11.859
1001	1.001	-17.055	-20.961	-11.522	-17.87	-0.254	-7.891	-13.512	-9.14
1002	1.002	-15.893	-25.614	-8.629	-16.539	0.701	-8.68	-16.245	-9.521
1003	1.003	-16.865	-18.447	-12.892	-10.198	-2.221	-10.623	-13.795	-14.336
1004	1.004	-15.907	-14.769	-13.664	-6.71	-10.186	-10.047	-6.881	-10.826
1005	1.005	-15.149	-18.247	-7.077	-5.71	-5	-9.474	-4.81	-12.742
1006	1.006	-17.478	-13.032	-13.075	-6.667	-4.07	-9.093	-2.92	-15.654
1007	1.007	-19.423	-15.939	-7.465	-12.653	-6.62	-8.71	-11.663	-13.14
1008	1.008	-10.711	-13.428	-12.296	-11.864	-12.264	-11.618	-7.053	-13.517
1009	1.009	-14.203	-14.221	-12.879	-12.437	-11.723	-5.63	-8.433	-11.392
1010	1.01	-8.978	-12.292	-14.615	-7.796	-12.346	-8.193	-12.122	-5.388
1011	1.011	-11.894	-12.87	-12.085	-11.887	-10.633	-12.296	-8.635	-16.813
1012	1.012	-9.392	-7.454	-11.694	-11.504	-14.132	-10.375	-7.659	-18.359
1013	1.013	-8.619	-12.296	-12.852	-17.875	-8.681	-13.692	-10.557	-14.094
1014	1.014	-10.554	-10.36	-10.14	-11.873	-13.511	-15.442	-8.044	0.248
1015	1.015	-17.91	-14.424	-9.751	-12.644	-14.096	-12.915	-12.109	-1.677
1016	1.016	-16.937	-17.902	-11.882	-14.569	-12.361	-6.532	-12.701	-10.384
1017	1.017	-19.466	-16.544	-16.342	-9.901	-12.76	-10.8	-10.786	-8.839
1018	1.018	-17.159	-15.397	-13.066	-13.933	-8.334	-8.486	-11.386	-13.086
1019	1.019	-15.231	-17.333	-14.811	-5.968	-6.609	-9.076	-13.924	-14.248
1020	1.02	-14.653	-13.076	-9.011	-4.789	-6.239	-11.02	-15.301	-17.738
1021	1.021	-10.588	-7.276	-9.802	-20.83	-8.584	-6.979	-16.473	-18.702
1022	1.022	-14.075	-12.884	-14.657	-18.499	-7.451	-10.481	-14.544	-11.922
1023	1.023	-17.366	-13.468	-14.086	-16.376	-3.801	-8.172	-11.075	-5.928
1024	1.024	-10.786	-14.06	-10.03	-10.566	-9.259	-7.79	-17.663	-3.603
1025	1.025	-13.686	-8.659	-9.659	-5.337	-12.782	-10.511	-32.384	-11.54
1026	1.026	-21.62	-13.51	-10.071	-13.275	-2.76	-11.683	-38.784	-14.648
1027	1.027	-14.267	-20.87	-14.162	-20.426	1.45	-12.469	-36.859	-11.754
1028	1.028	-15.239	-14.1	-9.347	-6.105	2.56	-16.938	-38.614	-17.753
1029	1.029	-16.012	-11.584	-11.297	-4.18	-0.972	-13.656	-14.815	-13.68
1030	1.03	-21.623	-10.816	-11.903	-5.912	-8.368	-5.928	36.657	-8.829
1031	1.031	-16.786	-11.391	-12.326	-4.329	-11.308	-11.157	88.325	-6.893
1032	1.032	-13.499	-17.386	-12.75	-17.246	-5.363	-10.198	41.483	-14.642
1033	1.033	-15.24	-11.779	-17.623	-11.983	-11.027	-7.691	11.09	-9.419
1034	1.034	-14.847	-11.219	-13.016	-10.418	-17.655	-19.893	-5.366	-10.419
1035	1.035	-11.563	-13.173	-15.952	-11.751	-18.491	-7.706	-10.398	-11.212
1036	1.036	-12.731	-13.772	-14.632	-10.583	-17.769	-12.356	-14.847	-10.45
1037	1.037	-11.57	-15.129	-14.287	-4.566	-19.744	-8.106	-18.929	-8.513
1038	1.038	-7.311	-13.763	-9.499	-11.896	-19.205	-9.281	-15.264	-9.092
1039	1.039	-15.235	-8.927	-14.194	-7.058	-12.651	-8.139	-18.561	-9.675
1040	1.04	-9.226	-12.226	-12.505	-11.316	-11.894	-7.188	-15.473	-13.166
1041	1.041	-10.191	-16.303	-12.946	0.887	-4.557	-10.105	-18.185	-17.618
1042	1.042	-11.156	-16.718	-12.605	-0.843	-5.551	-10.892	-20.702	-14.724
1043	1.043	-8.642	-9.369	-10.533	-8.764	-8.101	-11.676	-13.749	-15.116
1044	1.044	-10.967	-16.725	-10.208	-21.705	-7.377	-9.744	-41.441	-10.667
1045	1.045	-15.798	-11.882	-16.079	-12.978	-12.244	-11.671	-37.764	-13.573
1046	1.046	-23.149	-16.138	-18.449	-14.517	-11.679	-11.085	-34.466	-13.188
1047	1.047	-22.18	-8.768	-16.571	-15.854	-15.764	-9.732	-37.538	-9.902
1048	1.048	-24.706	-3.945	-11.977	-22.231	-13.276	-12.065	-0.562	-9.53
1049	1.049	-15.819	-8.214	-16.089	-21.045	-7.888	-14.195	24.6	-15.536
1050	1.05	-12.344	-13.844	-12.656	-24.131	-4.418	-8.196	1.743	-14.771
1051	1.051	-13.302	-14.439	-7.292	-9.407	-1.148	-5.678	14.126	-9.168
1052	1.052	-11.166	-19.683	-12.181	9.766	1.745	-11.871	25.35	-18.651
1053	1.053	-8.254	-17.753	-14.17	-18.474	7.155	-11.094	1.542	-17.5
1054	1.054	-9.016	-16.019	-14.809	-14.774	3.656	-9.161	-7.751	-20.996
1055	1.055	-17.911	-13.505	-12.365	-18.041	-6.423	-9.736	-10.453	-7.069
1056	1.056	-14.428	-13.895	-10.489	-20.729	-7.782	-15.148	-16.253	-1.271
1057	1.057	-19.651	-14.277	-17.909	-11.415	-6.635	-17.079	-13.73	-6.505
1058	1.058	-12.878	-9.827	-10.609	-8.697	-0.664	-7.009	-16.051	-4.972
1059	1.059	-18.874	-15.24	-17.446	-11.208	-1.656	11.766	-22.444	-17.945
1060	1.06	-11.521	-17.176	-20.024	14.545	-16.402	-1	-32.126	-12.725
1061	1.061	-8.618	-9.816	-11.18	-2.472	-22.84	-12.609	-26.907	-8.083
1062	1.062	-16.561	-14.655	-12.399	-18.147	-51.896	-1.962	-18.961	-12.356
1063	1.063	-19.662	-13.875	-15.553	-9.808	-22.898	-11.637	-11.792	-18.759
1064	1.064	-18.699	-14.65	-10.771	-12.308	-11.696	-23.829	-12.937	-12.769
1065	1.065	-21.223	-22.594	-10.046	-19.262	-8.409	-12.791	-4.598	-0.961
1066	1.066	-9.052	-17.386	-4.483	-29.891	-5.311	-8.522	-1.49	0.586
1067	1.067	-3.863	-8.505	-3.951	-24.072	3.029	-12.179	-2.444	-3.68
1068	1.068	-8.537	-9.678	-11.351	-22.309	-4.49	-6.161	-1.659	-7.365
1069	1.069	-12.802	-10.662	-12.353	-14.369	-11.418	-11.372	-3.962	-15.699
1070	1.07	-21.698	-11.632	-9.869	-4.29	-9.251	-6.518	-11.867	-14.746
1071	1.071	-18.195	-15.868	-9.115	-3.117	0.459	-7.277	-10.883	-11.853
1072	1.072	-17.21	-18.174	-13.978	-6.6	-1.264	-8.026	-6.036	-3.927
1073	1.073	-14.307	-13.321	-13.429	-9.688	3.39	-14.583	-12.032	-0.833
1074	1.074	-16.819	-7.309	-10.548	5.027	-0.882	-12.045	-4.706	-11.673
1075	1.075	-17.579	-4.977	-4.76	-1.348	0.244	-11.25	-5.687	-10.322
1076	1.076	-15.636	-11.554	-7.099	-11.01	6.212	-13.168	-8.208	-11.487
1077	1.077	-13.708	-12.33	-9.049	1.194	9.309	-7.147	-7.433	-17.49
1078	1.078	-17.771	-17.941	-19.131	-0.35	-5.368	-12.738	-16.902	-20.589
1079	1.079	-20.287	-15.998	-11.984	-13.299	-20.23	-13.305	-15.729	-27.364
1080	1.08	-17.007	-20.636	-3.088	-32.644	-14.386	-16.577	-14.529	-15.943
1081	1.081	-12.951	-16.558	-6.578	-30.117	-5.635	-11.134	-11.353	-8.005
1082	1.082	-12.573	-8.616	-7.545	-18.49	-7.143	-7.63	-12.218	-9.351
1083	1.083	-13.942	-0.293	-6.575	-3.58	-8.458	-7.033	-16.438	10.202
1084	1.084	-7.383	-5.516	-14.504	-13.246	3.383	-8.754	-14.12	-3.911
1085	1.085	-10.311	-10.364	-13.523	-4.536	-4.531	-9.124	-10.666	-11.449
1086	1.086	-16.326	-21.779	-10.605	-12.474	-11.691	-12.38	-0.628	-23.054
1087	1.087	-12.263	-29.703	-6.318	-16.726	-10.54	-5.776	0.715	-20.915
1088	1.088	-17.085	-16.741	-5.508	2.824	-23.72	-6.716	-2.98	-15.1
1089	1.089	-17.644	-8.03	-10.306	-5.504	-25.456	-7.471	-4.146	-9.87
1090	1.09	-14.732	-12.67	-10.851	-23.303	-20.772	-9.775	-7.246	-14.505
1091	1.091	-12.208	-11.318	-19.721	-16.334	-7.757	-9.178	-4.363	-13.149
1092	1.092	-11.819	-17.718	-5.368	-9.951	-2.482	-13.809	-10.374	-14.307
1093	1.093	-9.7	-14.241	-7.267	-11.888	5.512	-13.214	-17.736	-15.463
1094	1.094	-13.402	-13.26	-5.495	-10.169	-10.31	-16.678	-18.701	-12.357
1095	1.095	-14.789	-14.224	-26.166	-11.742	-20.907	-14.335	-17.944	-11.377
1096	1.096	-11.904	-25.637	-11.99	-13.109	-22.801	-9.482	-18.726	-10.585
1097	1.097	-12.31	-11.319	-14.446	-6.733	-14.046	-7.528	-16.791	-4.949
1098	1.098	-10.374	-9.376	-16.71	-10.226	-9.371	-9.252	-13.488	-11.508
1099	1.099	-15.209	-4.138	-14.522	-7.144	-16.49	-10.593	-8.027	-8.97
1100	1.1	-26.058	-12.062	-16.403	-11.994	-10.054	-9.223	-6.027	-11.286
1101	1.101	-21.427	-10.712	-18.092	-14.517	-11.167	-8.04	-5.414	-16.114
1102	1.102	-20.088	-22.518	-13.386	-13.74	-12.105	-11.698	-4.808	-8.735
1103	1.103	-21.257	-11.494	-11.967	-14.31	-9.181	-8.391	-2.286	-9.685
1104	1.104	-15.268	-12.852	-2.992	-12.393	-13.384	-13.216	-8.67	-12.183
1105	1.105	-7.936	-14.008	-8.927	-11.818	-15.617	-12.616	-6.149	-11.388
1106	1.106	-12.795	-15.174	-9.822	-15.31	-4.704	-9.704	-8.485	-12.716
1107	1.107	-12.024	-12.079	-14.595	-7.966	3.255	-11.046	-10.448	-4.746
1108	1.108	-9.703	-14.983	-10.269	-4.867	-3.893	-8.718	-1.752	-12.076
1109	1.109	-10.28	-10.712	-10.972	-13.775	7.93	-8.316	-5.251	-11.082
1110	1.11	-9.703	-14.781	-14.39	-10.295	15.88	-7.124	-8.369	-10.295
1111	1.111	-7.963	-9.94	-11.042	-5.067	-5.802	-10.596	-19.212	-7.956
1112	1.112	-11.451	-13.226	-10.394	-17.852	-2.704	-6.53	-14.949	-7.35
1113	1.113	-12.811	-11.486	-11.676	-19.617	-5.425	-7.876	-21.324	-9.265
1114	1.114	-13.976	-5.687	-13.929	-11.688	-23.222	-13.3	-17.818	-10.997
1115	1.115	-8.753	-3.358	-11.73	-13.05	-20.864	-12.737	-14.688	-11.373
1116	1.116	2.085	-5.297	-12.828	-11.915	-27.207	-14.676	-13.678	-12.699
1117	1.117	-8.943	-12.649	-15.472	-15.443	-29.092	-14.095	-9.381	-11.51
1118	1.118	-24.795	-7.804	-18.891	-5.793	-27.289	-9.263	-14.961	-11.103
1119	1.119	-31.163	-20.957	-18.451	-9.487	-19.314	-9.841	-22.882	-9.168
1120	1.12	-36.975	-34.493	-19.563	-8.308	-12.111	-10.437	-8.945	-13.439
1121	1.121	-28.292	-22.289	-13.515	-11.384	-0.266	-15.289	-3.113	-14.02
1122	1.122	-13.987	-23.832	-9.207	-14.275	7.709	-14.722	2.15	-11.497
1123	1.123	-19.812	-19.572	-13.231	-10.011	23.613	-10.666	26.014	-8.192
1124	1.124	-21.566	-15.884	-11.259	-10.786	30.021	-9.324	2.294	-7.79
1125	1.125	-16.93	-7.546	-10.643	-10.203	16.502	-8.947	-13.304	-13.781
1126	1.126	-9.763	-8.504	-11.189	-14.849	-6.324	-11.862	-15.98	-14.555
1127	1.127	-10.91	-15.27	-7.686	-13.117	-28.19	-11.496	-18.581	-12.24
1128	1.128	-12.071	-14.489	-8.055	-12.728	-30.902	-6.472	-11.65	-15.738
1129	1.129	-4.754	-12.168	-12.876	-6.345	-28.386	-7.073	-13.791	-13.812
1130	1.13	-11.597	-17.002	-10.916	-12.363	-30.716	-7.663	-15.726	-9.753
1131	1.131	-7.381	-12.352	-14.94	-16.464	-24.331	-9.035	-13.993	-13.23
1132	1.132	-3.306	-11.765	-12.375	-18.417	-14.644	-5.753	-12.442	-16.509
1133	1.133	-2.714	-8.264	-15.625	-15.134	-12.899	-7.89	-8.172	-16.882
1134	1.134	-2.112	-0.89	-13.462	-6.227	-1.885	-13.891	-1.783	-12.405
1135	1.135	-10.999	-14.812	-14.601	-5.071	13.942	-16.42	-10.074	-9.497
1136	1.136	-25.31	-20.604	-20.38	-13.388	20.263	-10.818	-21.817	-12.009
1137	1.137	-34.984	-8.408	-19.584	-8.167	22.143	-11.417	-13.821	-9.692
1138	1.138	-33.238	-13.054	-16.08	-7.207	-0.713	-5.424	-18.006	-7.56
1139	1.139	-25.308	-11.687	-12.772	-15.133	-22.593	-6.207	-16.785	-12.012
1140	1.14	-18.148	-10.502	-6.179	-14.172	-25.317	-5.646	1.209	-6.595
1141	1.141	-14.484	-4.493	-5.388	-3.347	-17.768	-7.598	-6.33	-11.444
1142	1.142	-6.175	-11.833	-7.71	-10.516	-24.718	-9.356	-8.639	-9.505
1143	1.143	3.488	-22.669	-1.115	-1.616	-14.059	-14.211	-10.755	-12.41
1144	1.144	2.32	-18.405	-7.103	-9.941	-12.118	-13.651	-8.807	-11.054
1145	1.145	-15.706	-14.716	-19.28	-13.035	-10.385	-9.613	-7.056	-16.472
1146	1.146	-18.236	-11.207	-24.511	-14.002	-11.941	-13.119	-5.481	-18.402
1147	1.147	-29.858	-14.288	-16.569	-14.789	-1.894	-10.817	-12.624	-12.39
1148	1.148	-27.722	-17.166	-12.307	-12.488	-8.299	-9.675	-8.913	-13.142
1149	1.149	-6.416	-17.93	-8.622	-11.916	-11.798	-12.399	-14.868	-3.648
1150	1.15	-3.681	-10.559	-5.125	-15.2	-8.724	-13.57	-9.602	-7.317
1151	1.151	-6.18	-13.446	-8.216	-11.144	5.988	-10.091	-0.653	-15.636
1152	1.152	-13.134	-10.912	-14.991	-7.677	8.133	-13.387	12.55	-14.672
1153	1.153	-11.008	-11.684	-20.988	-7.305	-20.879	-9.345	-10.234	-11.768
1154	1.154	-5.211	-16.515	-12.09	-13.907	-49.876	-14.198	-19.444	-14.282
1155	1.155	-13.934	-6.452	-15.57	-12.966	-38.633	-6.865	-5.239	-8.665
1156	1.156	-24.968	-10.727	-8.214	-12.198	6.085	-13.647	2.393	-13.502
1157	1.157	-26.319	-11.907	-14.982	-14.531	12.11	-7.653	-9.131	-10.209
1158	1.158	-22.61	-20.247	-10.721	-6.596	6.709	-9.973	-6.888	-11.941
1159	1.159	-19.099	-8.479	-11.486	-11.815	1.689	-11.912	-4.861	-10.587
1160	1.16	-13.847	-16.43	-6.648	-2.921	6.134	-9.984	-20.721	-9.235
1161	1.161	-10.891	-12.137	-8.58	-8.931	-6.268	-11.732	-18.527	-13.294
1162	1.162	-16.837	-10.981	-14	-12.038	-9.962	-10.381	-12.632	-12.9
1163	1.163	-17.586	-7.501	-14.575	-18.824	0.103	-7.089	-14.28	-7.474
1164	1.164	-17.019	-19.301	-11.28	-18.067	-15.58	-5.935	-22.224	-5.544
1165	1.165	-17.619	-14.663	-7.226	-5.872	-18.306	-8.644	-20.935	-12.895
1166	1.166	-11.048	-13.334	-7.606	2.825	-20.816	-9.039	-14.576	-13.863
1167	1.167	-20.704	-12.224	-10.886	-8.216	-23.136	-7.49	-11.073	-13.093
1168	1.168	-24.36	-13.458	-9.708	-12.489	-12.516	-11.942	2.869	-0.907
1169	1.169	-6.333	-18.76	-9.312	-32.035	-18.359	-1.885	4.813	0.828
1170	1.17	1.23	-19.814	-8.916	-23.722	-13.145	-3.254	-21.515	-10.21
1171	1.171	-5.726	-15.635	-12.394	-16.181	-8.496	-6.957	-25.184	-14.478
1172	1.172	-3.58	-13.331	-9.088	-13.873	-7.124	-12.981	-35.233	-15.655
1173	1.173	-9.348	-16.803	-7.904	-11.756	1.802	-13.971	-50.874	-14.498
1174	1.174	-14.549	-16.197	-7.505	-5.965	-11.317	-13.004	-31.089	-17.599
1175	1.175	-25.553	-10.752	-6.336	-11.205	0.913	-10.454	7.437	-8.699
1176	1.176	-26.87	-15.572	-1.485	-12.764	5.585	-4.827	90.679	-5.229
1177	1.177	-12.529	-14.985	-6.315	-14.13	4.251	-12.765	31.108	-4.267
1178	1.178	12.639	-10.923	-15.009	-12.981	-12.773	-7.541	-1.4	-11.041
1179	1.179	29.672	-14.397	-16.147	-9.509	-15.086	-16.419	-11.302	-15.31
1180	1.18	1.461	-16.694	-23.481	-6.415	-12.946	-10.423	-2.439	-14.547
1181	1.181	-40.089	-12.6	-32.36	-15.333	-14.887	-13.524	-10.601	-12.605
1182	1.182	-34.617	-16.028	-24.034	-11.87	-9.692	-10.609	-17.987	-15.891
1183	1.183	-39.646	-13.673	-18.81	-10.923	4.562	-16.568	-11.42	-14.155
1184	1.184	-26.113	-13.299	-13.982	-9.975	25.819	-7.654	-29.6	-10.669
1185	1.185	-22.057	-18.482	-16.488	-12.501	28.55	-11.135	-46.04	-16.086
1186	1.186	-18.384	-16.57	-10.874	-11.747	5.367	-8.033	-30.937	-14.14
1187	1.187	-15.129	-14.693	-8.936	-11.196	-22.826	-12.84	-35.388	-16.072
1188	1.188	-12.071	-12.952	-8.351	-10.634	-34.014	-12.034	-22.999	-7.163
1189	1.189	-14.803	-16.384	-11.235	-7.73	-23.939	-4.654	26.153	-3.482
1190	1.19	-2.014	-9.076	-14.693	-14.701	-27.043	-9.483	6.22	-2.323
1191	1.191	-4.31	-12.375	-7.311	-9.864	-24.366	-10.253	0.225	-14.126
1192	1.192	-6.415	-7.611	-10.381	-10.63	-16.826	-12.571	-5.191	-9.488
1193	1.193	-12.179	-10.146	-11.325	-11.414	-5.207	-7.731	-10.231	-13.759
1194	1.194	0.044	-14.25	-13.823	-14.892	-7.317	-5.82	-5.816	-10.09
1195	1.195	-14.27	-25.332	-11.5	-12.966	-13.112	-6.423	-18.234	-13.565
1196	1.196	-16.237	-20.889	-10.915	-4.08	-4.389	-5.058	-7.024	-18.785
1197	1.197	-28.442	-16.783	-10.325	4.803	3.557	-6.425	-17.105	-21.692
1198	1.198	-33.104	-5.03	-14.378	-10.894	2.198	-13.001	-20.229	-15.712
1199	1.199	-37.376	-9.69	-15.723	-21.552	1.008	-15.893	-11.93	-11.663
1200	1.2	-30.962	-16.865	-10.283	-11.886	-17.001	-18.395	-14.468	-9.742
1201	1.201	-17.767	-18.033	-5.415	-6.674	-24.556	-14.324	-12.171	-7.828
1202	1.202	-1.865	-12.082	-5.982	-8.234	-22.235	-3.478	-18.575	-7.277
1203	1.203	0.281	-9.173	-1.91	-3.99	-28.618	-8.126	-36.005	-9.803
1204	1.204	6.077	-6.51	-5.404	-0.321	-15.085	-6.775	-33.713	-14.273
1205	1.205	-2.656	2.974	-11.79	-18.338	-9.886	-15.681	-31.625	-11.396
1206	1.206	-13.732	-0.793	-16.058	-15.829	-11.44	-14.525	-29.719	-12.771
1207	1.207	-35.459	-4.232	-16.823	-18.151	-1.342	-19.765	-45.616	-13.178
1208	1.208	-26.198	5.689	-17.408	-20.275	-4.998	-10.871	-13.741	-10.29
1209	1.209	-23.522	-13.6	-10.067	-14.464	13.015	-7.392	45.794	-9.151
1210	1.21	-41.369	-56.051	-14.918	-9.243	15.542	-8.368	-11.168	-14.973
1211	1.211	-34.43	-13.534	-8.933	-7.683	-5.552	-13.222	-33.314	-14.219
1212	1.212	-11.038	-18.903	-14.567	-14.836	-19.715	-14.011	-26.809	-13.658
1213	1.213	17.177	-23.903	-14.02	-11.156	-12.21	-6.682	52.484	-6.331
1214	1.214	13.422	-10.345	-3.992	-19.485	-14.542	-15.598	84.959	-15.258
1215	1.215	3.243	2.016	-16.985	-7.684	-25.195	-7.294	35.545	-11.796
1216	1.216	-18.708	13.262	-18.743	-9.226	-19.398	-14.677	-9.211	-8.728
1217	1.217	-27.08	16.527	-23.414	-7.857	6.914	-9.87	-1.135	-7.786
1218	1.218	-39.904	13.38	-16.284	-14.25	18.133	-1.968	-8.535	-7.04
1219	1.219	-23.702	4.977	-12.638	-10.775	1.119	1.082	-1.982	-7.838
1220	1.22	-17.336	-12.968	-9.191	-11.765	-8.155	7.817	-8.017	-8.444
1221	1.221	-11.538	-48.177	-12.312	-8.876	-10.85	-0.156	-13.497	-5.195
1222	1.222	-16.778	-63.353	-15.251	-13.132	-13.336	-3.301	-28.659	-14.134
1223	1.223	-8.862	-58.86	-9.309	-7.511	-20.278	-18.054	-24.278	-10.477
1224	1.224	-13.138	-46.424	-5.305	-9.432	-18.124	-41.504	-20.301	-13.986
1225	1.225	-16.854	-27.505	-10.207	-12.702	-23.943	-19.65	-39.132	-8.787
1226	1.226	1.102	-17.341	-8.338	-15.592	-32.671	-5.536	-42.442	-15.571
1227	1.227	3.552	-14.259	-12.472	-12.098	-28.014	-8.081	-14.14	-16.357
1228	1.228	1.153	-22.657	-20.49	-11.706	-20.827	-24.392	19.891	-9.017
1229	1.229	-30.815	-30.254	-19.405	-14.603	-11.926	-1.044	15.369	-8.069
1230	1.23	-44.383	-32.656	-18.509	-8.592	6.041	-4.218	2.9	-19.509
1231	1.231	-32.047	-43.279	-5.825	-7.797	29.227	-18.415	-0.851	-17.984
1232	1.232	9.436	-17.909	-0.701	-8.546	57.454	-36.313	-17.959	-10.84
1233	1.233	14.726	19.926	0.757	-6.596	15.824	-10.642	-33.713	-17.242
1234	1.234	-0.5	-25.586	-15.202	-9.879	-22.898	-7.393	-25.46	-11.256
1235	1.235	-14.125	16.957	-8.891	-3.285	-27.935	-10.496	-28.045	-16.489
1236	1.236	-1.802	33.371	-14.774	-4.06	-41.479	-24.602	-25.795	-11.673
1237	1.237	-5.541	-12.138	-13.115	-11.418	-20.792	-22.07	-19.463	-12.472
1238	1.238	-15.656	-54.824	-21.139	-26.124	-17.141	-10.462	-13.713	-10.176
1239	1.239	-37.585	28.244	-22.598	-23.997	-13.899	0.166	-15.487	-9.597
1240	1.24	-34.942	135.359	-19.021	-22.059	7.941	2.109	-7.546	-10.167
1241	1.241	-27.449	4.946	-17.965	-20.32	-6.208	-3.111	-14.725	-8.419
1242	1.242	-34.472	-47.839	-17.098	-9.285	-18.984	-4.658	-8.374	-2.636
1243	1.243	-19.639	-32.292	-10.425	-16.437	-16.648	11.215	9.585	-11.557
1244	1.244	-6.159	126.401	-4.507	-10.036	-5.985	4.815	1.992	-22.411
1245	1.245	5.972	63.083	-16.805	-6.539	-7.909	-20.342	-14.301	-21.052
1246	1.246	-14.812	5.404	-22.132	-5.565	-6.15	-3.281	-12.224	-12.138
1247	1.247	-18.767	-78.211	-14.301	-4.593	10.714	-16.213	-10.327	3.538
1248	1.248	-16.156	-95.647	-10.147	-8.849	18.672	-19.308	-12.113	-2.847
1249	1.249	-34.067	-79.806	-19.158	-11.183	-3.003	-22.099	-16.804	-0.903
1250	1.25	-36.499	-65.611	-22.754	-10.619	-6.115	-14.642	-9.67	-2.628
1251	1.251	-34.468	-26.308	-12.8	-8.882	-3.407	-12.36	-12.013	-4.152
1252	1.252	-24.86	80.931	-13.867	-5.589	-10.963	-5.984	-10.872	-19.994
1253	1.253	-2.048	94.943	-3.122	-11.018	-17.945	-4.005	-14.388	-9.327
1254	1.254	7.236	28.577	-7.465	-7.54	-20.079	-9.231	-11.323	-7.371
1255	1.255	9.933	-55.472	-3.879	-16.256	-18.121	-4.55	-10.389	-9.102
1256	1.256	2.365	-153.597	-17.139	-19.758	-16.36	-3.162	-7.894	-13.728
1257	1.257	-18.757	-272.226	-12.008	-20.735	-5.312	-6.856	4.291	-15.058
1258	1.258	-10.481	-224.651	-4.167	-13.97	-9.549	-12.84	12.981	-11.354
1259	1.259	-2.967	-65.911	-8.511	-9.725	-13.225	-11.792	1.97	-14.819
1260	1.26	-14.626	82.366	-7.424	-17.097	-4.882	-4.925	3.391	-11.723
1261	1.261	-16.822	-13.961	-6.337	-16.151	11.228	-9.107	-2.992	-14.624
1262	1.262	-11.072	3.181	-5.431	-13.664	8.94	-1.7	-16.165	-8.623
1263	1.263	15.184	18.824	-6.461	-8.081	-14.45	-10.552	-28.362	-7.851
1264	1.264	33.919	33.027	-14.448	-8.669	-23.715	-9.338	-7.6	-11.329
1265	1.265	-3.847	-6.6	-21.847	-9.254	-20.99	-4.039	-15.855	-11.923
1266	1.266	-29.076	28.82	-15.13	-10.979	-18.467	-4.916	-8.3	-13.669
1267	1.267	-33.608	39.732	-15.953	-3.976	-16.156	-5.643	-10.664	-11.172
1268	1.268	-29.622	49.919	-15.229	-6.862	-22.534	-0.001	-17.078	-7.898
1269	1.269	-40.938	76.73	-13.332	-7.625	-20.585	-3.464	-11.302	-8.31
1270	1.27	-44.285	84.612	-23.435	-5.291	-11.873	-8.053	-9.592	-7.173
1271	1.271	-41.257	-11.829	-16.302	-11.861	-19.817	-6.236	-4.98	-13.001
1272	1.272	-33.011	-103.802	0.699	-14.373	-12.668	-14.063	-6.363	-25.22
1273	1.273	-35.636	-91.829	-1.643	-16.694	-6.286	-22.203	2.502	-16.555
1274	1.274	-19.465	-145.89	-3.762	-16.106	11.712	-31.706	-3.529	-15.038
1275	1.275	-21.67	-76.657	-5.678	-14.168	19.265	-25.259	-8.776	-19.347
1276	1.276	-0.417	21.881	-3.907	-12.42	-11.112	-7.268	-17.715	-15.715
1277	1.277	13.694	61.356	-2.324	-8.927	-23.504	5.469	-14.266	-12.285
1278	1.278	-9.556	25.745	-18.165	-8.536	-12.299	17.024	-9.044	-13.297
1279	1.279	-18.887	36.622	-20.274	-11.431	11.461	10.578	-6.114	-12.353
1280	1.28	-21.63	-52.115	-10.571	-17.425	14.559	4.868	-8.6	-9.871
1281	1.281	11.801	-183.128	-5.317	-25.351	0.464	17.145	-10.904	-12.224
1282	1.282	16.216	-60.662	-6.816	-11.412	-2.011	-6.519	-12.828	-14.209
1283	1.283	12.151	50.609	-5.404	-5.601	0.369	-30.291	-13.417	-12.322
1284	1.284	-21.907	36.042	-14.253	-10.825	-1.764	-45.961	-20.017	-12.957
1285	1.285	-26.385	22.535	-15.382	-2.882	-15.345	-59.907	-19.243	-5.064
1286	1.286	-22.379	10.419	-7.982	-1.511	-17.107	-41.869	-13.626	-1.618
1287	1.287	-26.102	64.568	-5.021	-7.887	-28.154	-20.537	-8.774	-2.62
1288	1.288	-16.068	74.499	2.977	-6.714	-9.392	-6.284	-13.395	-17.364
1289	1.289	-13.004	155.567	-6.635	-9.814	-11.927	-18.941	-11.629	-23.786
1290	1.29	-15.77	166.622	-7.73	-10.781	-14.295	-16.45	-11.217	-18.017
1291	1.291	-18.336	97.536	-8.819	-13.286	-20.696	-9.972	-3.822	-2.18
1292	1.292	-11.395	52.62	-13.971	-17.334	-22.644	-11.882	-6.888	-4.354
1293	1.293	-17.809	-69.682	-28.604	-22.159	-13.968	7.586	-5.888	-10.201
1294	1.294	-15.895	-332.241	-9.353	-20.226	-9.356	-5.108	-10.096	-22.437
1295	1.295	-14.159	-144.454	-11.772	-11.314	-16.539	-26.189	-4.446	-27.137
1296	1.296	-9.519	-110.384	-9.362	-4.899	-15.383	-23.443	-7.899	-17.118
1297	1.297	-5.269	-79.385	-11.402	-1.388	-7.033	4.846	-8.439	-15.994
1298	1.298	-1.566	-51.208	-9.368	-6.582	6.962	61.64	-6.654	-14.863
1299	1.299	-0.377	25.697	-7.526	-9.468	12.846	53.679	-14.557	-15.874
1300	1.3	-3.454	49.007	-5.88	-11.974	-13.445	2.175	-18.021	-18.815
1301	1.301	-18.15	28.102	-12.948	-14.293	-9.775	-17.455	-12.772	-19.046
1302	1.302	-41.561	124.568	-19.237	-6.357	0.254	-47.674	-5.973	-13.08
1303	1.303	-50.836	282.486	-20.304	-9.453	-9.072	-8.821	-13.878	-13.905
1304	1.304	-36.645	261.728	-17.097	-8.487	-17.428	-34.046	-4.184	-7.372
1305	1.305	-34.07	11.592	-12.156	-12.734	-9.921	-29.863	-7.843	-11.675
1306	1.306	-31.717	-159.034	-18.048	-16.804	-7.643	15.724	-13.822	-17.342
1307	1.307	-25.293	-252.194	-13.887	-16.225	-5.538	-14.899	-8.565	-16.812
1308	1.308	-19.464	-111.575	-15.728	-11.579	4.144	-53.751	-13.355	-6.789
1309	1.309	-3.554	-239.682	-16.208	-2.67	-4.546	-48.596	-14.079	6.156
1310	1.31	2.88	-76.539	-16.7	1.004	-28.32	-25.539	-9.98	-2.572
1311	1.311	0.959	72.079	-17.967	4.477	-31.566	-4.577	-9.37	-4.137
1312	1.312	20.312	14.477	-16.53	-5.213	-28.422	-0.83	-7.416	-2.813
1313	1.313	7.56	-72.934	-19.352	-19.558	-14.275	2.385	-5.673	-6.517
1314	1.314	-13.485	-25.167	-14.043	-25.386	-6.762	-19.571	-11.48	-0.534
1315	1.315	6.329	18.209	-10.484	-30.622	-4.483	-22.212	-13.781	-7.905
1316	1.316	-6.397	-178.857	-12.353	-41.628	14.658	11.428	-8.925	2.917
1317	1.317	-13.327	-319.17	-9.375	-19.927	12.144	25.102	-13.547	-4.262
1318	1.318	-6.914	-87.987	-8.924	-16.818	5.183	29.255	-14.116	-0.595
1319	1.319	-20.44	191.302	-1.498	-14.112	-5.471	-4.689	-7.143	-6.605
1320	1.32	-4.536	3.735	-8.784	-11.615	-3.536	-18.159	-10.027	-11.836
1321	1.321	1.886	-166.619	-5.819	-4.675	-5.261	-47.187	-14.267	-8.93
1322	1.322	19.351	-135.519	-13.7	-6.833	-13.194	-96.423	-11.923	-4.673
1323	1.323	-1.681	-51.102	-27.574	-8.799	-17.433	-76.619	-7.057	-13.586
1324	1.324	-15.738	-25.457	-25.577	-7.089	-16.25	14.649	-7.607	-2.742
1325	1.325	-49.114	90.68	-30.753	-11.758	-17.391	80.153	-3.527	-6.981
1326	1.326	-44.559	111.73	-26.066	-16.039	-7.704	91.797	-1.006	-8.131
1327	1.327	-32.051	92.731	-15.967	-7.161	9.3	81.033	-2.361	-16.433
1328	1.328	-20.716	40.541	-9.556	-10.661	30.369	51.516	-7.188	-28.216
1329	1.329	-44.446	-6.766	-8.381	-9.719	-6.596	-65.053	-17.239	-17.159
1330	1.33	-28.716	-78.548	-5.267	-8.793	-21.682	-49.245	-18.583	-27.19
1331	1.331	-20.317	119.082	-10.077	-6.329	-17.23	-92.404	-14.902	-7.596
1332	1.332	-17.685	91.206	-10.829	-8.698	-21.308	-0.203	-8.898	-4.847
1333	1.333	-19.903	270.904	-6.745	-5.23	-10.085	35.475	-5.803	-7.317
1334	1.334	-9.169	248.068	-0.149	-15.305	-13.38	-105.652	-10.642	-14.243
1335	1.335	4.452	184.738	-6.143	-16.676	-22.686	-124.812	-11.414	-20.597
1336	1.336	-0.694	-65.695	-16.796	-13.014	-25.43	-107.34	-12.167	-18.619
1337	1.337	-18.034	-168.323	-15.437	-19.037	-7.648	3.897	-11.556	-16.83
1338	1.338	-20.252	-385.445	-16.586	-13.839	3.942	18.208	-5.527	-15.229
1339	1.339	-9.508	-131.927	-13.1	-10.975	23.091	-21.295	-7.837	-13.836
1340	1.34	-7.49	106.806	-10.01	-15.284	5.275	38.216	-14.409	-17.479
1341	1.341	-16.119	137.915	-7.108	-14.554	-10.987	70.595	-10.147	-6.594
1342	1.342	-14.492	53.739	-6.332	-3.742	-4.608	-18.326	-7.821	-7.895
1343	1.343	-4.363	-125.411	-13.699	0.888	-2.677	17.258	-11.299	-14.231
1344	1.344	-7.972	-9.145	-12.75	-6.297	-4.406	49.686	-10.706	-10.699
1345	1.345	-4.413	-30.395	-11.978	-20.647	-21.807	0.233	-16.112	-15.885
1346	1.346	-18.261	-88.056	-14.299	-18.734	-42.893	8.939	-20.939	-12.946
1347	1.347	-43.336	-175.417	-13.718	-20.491	-51.21	-48.216	-17.636	-8.64
1348	1.348	-33.185	-95.837	-10.442	-12.58	-53.708	-100.168	-8.725	-6.262
1349	1.349	-29.995	-52.49	-14.516	-8.354	-23.301	-80.471	-2.327	-11.042
1350	1.35	-15.77	-91.537	-9.679	-4.717	5.751	-160.019	-1.165	-14.272
1351	1.351	-2.906	-102.831	-6.387	-3.591	24.52	-19.269	-6.388	-18.284
1352	1.352	-0.518	-91.515	-5.82	-4.595	14.454	-0.351	-9.291	-13.391
1353	1.353	-23.901	-41.844	-13.779	-9.461	5.166	156.944	-3.286	-5.973
1354	1.354	-14.564	92.583	-12.64	-17.429	7.871	262.602	-2.518	-6.88
1355	1.355	5.259	188.741	-15.755	-10.106	10.382	204.849	-5.999	-0.812
1356	1.356	-12.467	205.708	-16.737	-14.973	-5.87	117.256	-14.705	-8.101
1357	1.357	-14.714	125.691	-10.752	-15.764	-20.765	5.808	-20.709	-14.817
1358	1.358	-21.046	-33.362	-13.089	-13.463	-30.443	-211.042	-17.623	-24.435
1359	1.359	-19.087	-181.393	-8.267	-3.991	-35.692	-242.122	-16.674	-23.212
1360	1.36	0.337	-46.623	-10.209	-5.16	-34.212	-214.15	-12.421	-17.149
1361	1.361	8.003	111.165	-8.459	-4.018	-21.309	-34.955	-10.091	-5.295
1362	1.362	-8.129	90.194	-10.97	3.311	-1.987	81.125	-5.237	-3.705
1363	1.363	-14.377	-6.01	-16.387	0.386	21.229	59.795	-9.854	-10.824
1364	1.364	-27.814	-58.425	-15.812	-12.804	18.142	-75.063	-11.579	-11.949
1365	1.365	-32.96	-169.536	-13.881	-41.861	-1.588	-127.744	-12.922	-10.743
1366	1.366	-34.436	-299.456	-15.628	-37.827	-14.372	-80.27	-10.597	-7.605
1367	1.367	-18.542	-176.801	-8.658	-19.077	-12.037	-37.016	-4.005	-10.459
1368	1.368	-3.652	62.021	-15.421	-9.018	-1.392	-50.245	-4.96	-6.173
1369	1.369	-17.205	96.528	-12.875	0.267	-7.195	-14.673	-10.954	-10.211
1370	1.37	-11.987	65.978	-15.155	2.984	-12.442	39.316	-8.619	-15.037
1371	1.371	-10.436	-18.509	-4.269	-4.551	-4.536	88.464	-9.192	-13.092
1372	1.372	-11.754	6.957	-2.693	-6.846	-11.713	97.251	-16.537	-10.178
1373	1.373	-15.377	-16.223	-12.805	-8.953	-10.57	170.58	-13.622	-12.687
1374	1.374	-26.185	174.611	-9.151	-14.735	0.266	140.936	-7.611	-17.133
1375	1.375	-21.912	97.928	-10.324	-12.964	4.529	6.574	-3.531	-10.537
1376	1.376	-20.751	-17.939	-7.233	-11.396	5.699	-166.737	-7.003	-11.303
1377	1.377	-5.06	-80.862	-4.335	-15.639	-5.139	-143.56	-12.991	-8.976
1378	1.378	1.36	-138.399	-10.337	-9.226	-15.202	4.608	-8.912	-10.911
1379	1.379	7.2	-190.636	-15.933	-0.888	-8.803	-14.638	-6.971	-12.851
1380	1.38	-15.627	-79.139	-17.868	0.09	-5.334	-67.102	-5.036	-21.746
1381	1.381	-24.908	-93.227	-11.866	-10.739	-8.457	-114.532	-7.938	-12.847
1382	1.382	-16.573	-53.456	-14.19	-23.69	-21.236	-100.295	-5.412	-16.311
1383	1.383	-14.038	-41.543	-13.601	-21.93	-16.024	-8.119	-6.752	-8.939
1384	1.384	-25.622	121.283	-13.013	-20.358	-8.111	-43.592	-13.323	-2.151
1385	1.385	-27.722	330.754	-4.102	-16.083	-3.878	-76.023	-24.16	-6.402
1386	1.386	-18.009	414.922	-12.995	-9.672	-12.806	32.502	-22.795	-8.721
1387	1.387	-37.329	132.716	-19.001	-13.134	-16.289	18.204	-16.4	-15.295
1388	1.388	-19.503	94.591	-9.326	-3.447	-8.917	31.521	-5.555	-12.779
1389	1.389	-3.225	-144.735	-13.006	0.255	-9.863	67.165	-1.288	-10.456
1390	1.39	-5.338	-175.589	-19.011	-8.039	-14.086	77.992	-0.111	-13.937
1391	1.391	-7.295	-259.316	-22.105	-24.081	-13.294	28.714	1.066	-7.932
1392	1.392	4.871	-284.589	-13.204	-31.036	-13.867	-33.668	-6.277	-8.689
1393	1.393	-6.192	-74.865	-16.687	-20.354	-17.155	23.364	-13.035	-12.155
1394	1.394	-13.363	-102.724	-13.589	-10.633	-15.413	16.11	-15.544	-11.561
1395	1.395	-19.746	-25.808	-18.41	-8.862	-10.583	63.047	-11.475	-8.641
1396	1.396	-16.221	-49.022	-15.88	-10.398	-5.967	93.524	-14.954	-9.985
1397	1.397	-17.181	56.741	-5.228	-3.224	-10.059	99.116	-11.653	-14.426
1398	1.398	-22.036	-39.569	-9.477	-4.361	-6.583	64.033	-13.382	-13.831
1399	1.399	-26.313	-162.243	-15.854	-0.842	-6.975	-4.63	-9.879	-15.174
1400	1.4	-23.995	-178.474	-17.01	-8.169	-7.334	44.706	-11.215	-9.744
1401	1.401	-13.139	-135.701	-9.652	-9.113	-5.351	-53.84	-5.391	-11.679
1402	1.402	-2.109	61.584	-4.805	-9.857	-3.366	-66.792	-6.154	-13.62
1403	1.403	-15.081	258.744	-7.327	-9.058	-6.821	-54.833	-4.222	-11.885
1404	1.404	-27.309	233.252	-6.576	-9.633	-12.222	-152.294	-6.139	-15.359
1405	1.405	-16.32	303.053	-7.175	-14.256	-11.627	-86.214	-10.21	-14.974
1406	1.406	-9.187	155.361	-11.841	-23.13	-12.195	-2.687	-8.869	-13.805
1407	1.407	10.333	-133.032	-7.795	-14.22	-3.295	-78.54	-1.537	-12.652
1408	1.408	30.067	-256.651	-8.191	-17.688	16.239	-68.812	-0.565	-9.956
1409	1.409	-8.466	-144.091	-15.565	-12.43	35.958	-60.217	-13.329	-6.492
1410	1.41	-47.207	-110.389	-25.267	-1.557	7.686	61.69	-18.528	-6.888
1411	1.411	-52.248	106.199	-18.91	-0.19	-18.641	79.019	-23.153	-6.502
1412	1.412	-47.835	134.052	-12.943	-11.985	-28.692	63.176	-27.395	-9.208
1413	1.413	-35.482	5.883	-7.751	-13.536	-25.574	-8.83	-15.585	-11.135
1414	1.414	-24.285	-63.964	-4.885	-14.895	-17.212	30.842	-14.063	-15.977
1415	1.415	-7.292	-0.543	-4.149	-11.206	0.616	-52.524	-6.918	-20.817
1416	1.416	14.534	-135.461	-13.089	-17.224	-10.991	-193.565	-10.613	-18.893
1417	1.417	28.62	-188.35	-16.622	-9.888	-8.873	-20.202	-14.124	-9.995
1418	1.418	15.805	-141.024	-30.603	-6.966	-18.552	-43.263	-6.781	-8.836
1419	1.419	-0.475	75.869	-32.606	-12.938	-6.359	62.636	-7.758	-5.364
1420	1.42	-2.649	292.697	-37.896	-13.687	-1.723	43.471	-7.006	-8.477
1421	1.421	-31.723	95.16	-14.153	-20.253	-14.695	-43.964	-11.087	-9.465
1422	1.422	-35.82	17.943	37.285	-15.996	-16.442	-123.46	-10.514	-5.229
1423	1.423	-32.18	-51.988	0.27	-18.329	-27.489	-51.162	-7.239	-12.597
1424	1.424	-28.937	11.563	-6.371	-18.912	-26.15	41.172	-11.321	-13.585
1425	1.425	-32.09	-161.402	-12.447	-12.919	-22.482	100.899	-6.491	-12.828
1426	1.426	-29.438	-231.006	-7.109	-10.606	-4.485	25.094	-7.094	-10.513
1427	1.427	-27.001	86.552	-2.138	-12.535	3.055	15.075	-12.535	-14.004
1428	1.428	-15.461	-49.724	-15.734	-6.54	0.714	-11.813	-9.065	-14.59
1429	1.429	-9.127	-91.361	-3.397	-2.491	-9.964	-133.994	-11.022	-14.025
1430	1.43	4.363	-129.454	-7.141	-3.078	-8.053	-221.61	-10.459	-9.206
1431	1.431	2.54	-27.779	-10.5	-7.716	-16.777	16.767	-12.992	-13.874
1432	1.432	-5.463	64.67	-19.841	-13.145	-8.863	-17.548	-11.654	-12.145
1433	1.433	-15.585	148.96	-17.188	-15.106	6.977	-48.785	-5.092	-11.759
1434	1.434	-11.955	174.522	-14.724	-15.713	4.828	-76.944	-4.134	-11.365
1435	1.435	-13.182	104.999	-21.747	-19.794	-0.991	51.193	-12.088	-12.528
1436	1.436	-20.585	-85.613	-15.41	-11.849	-20.356	27.894	-11.146	-10.608
1437	1.437	-23.544	145.141	-17.413	-5.844	-17.865	6.92	-8.263	-5.591
1438	1.438	-24.391	113.959	-15.741	-13.196	-10.922	103.173	-7.512	-5.03
1439	1.439	-12.251	-308.695	-11.15	-12.234	-13.066	85.855	-14.857	-7.951
1440	1.44	14.016	-490.3	-15.465	-9.721	-15.016	38.395	-17.735	-12.806
1441	1.441	2.713	-106.415	-11.856	-2.386	-16.773	-4.695	-9.743	-14.746
1442	1.442	2.03	-54.758	-15.397	-17.12	-5.951	-75.89	-10.629	-16.49
1443	1.443	-15.1	-204.775	-20.677	-19.26	-4.417	-10.146	-7.661	-17.853
1444	1.444	-30.879	22.481	-29.632	-13.441	-0.171	1.666	-5.12	-16.513
1445	1.445	-56.502	63.882	-23.679	-8.211	3.495	-30.874	-9.26	-14.409
1446	1.446	-32.76	101.4	-17.92	-7.641	-7.35	-80.214	-15.533	-11.71
1447	1.447	-23.523	67.05	-16.98	-15.584	-20.317	-71.303	-12.087	-12.111
1448	1.448	-9.472	159.956	-14.096	-16.937	-11.618	2.038	-10.179	-9.994
1449	1.449	-17.128	300.719	-13.341	-8.038	-10.078	71.079	-7.298	-14.456
1450	1.45	-24.199	223.761	-9.291	-4.556	-5.823	44.256	-8.661	-7.122
1451	1.451	-0.862	-32.339	-12.774	-11.915	-2.153	-45.444	-8.274	-6.173
1452	1.452	-4.015	-66.573	-2.713	-10.944	-0.996	13.961	-1.678	-3.671
1453	1.453	-1.372	-97.648	1.528	-1.286	-6.228	2.861	-16.374	-12.572
1454	1.454	6.115	-69.659	-4.877	-20.856	-5.275	12.539	2.796	-6.572
1455	1.455	-0.915	-351.546	-6.06	-18.178	-7.811	39	0.296	-13.928
1456	1.456	-20.145	-163.609	-11.315	-5.424	-10.143	14.462	-2.016	-7.157
1457	1.457	-38.036	6.664	-14.254	-12.391	-10.736	36.512	-25.444	-9.68
1458	1.458	-26.484	-24.689	-8.288	-23.034	-7.446	29.847	-22.342	-10.475
1459	1.459	-11.643	115.801	-2.704	-17.229	-9.183	-25.206	-30.656	-15.351
1460	1.46	-21.388	192.561	-4.666	-1.344	-10.523	-47.335	-17.897	-15.965
1461	1.461	1.381	122.964	-5.27	-3.467	-12.868	13.327	-10.945	-10.585
1462	1.462	-20.54	-67.676	-9.357	6.21	-6.328	-43.46	-0.302	-15.461
1463	1.463	-28.893	-42.312	-11.884	-2.503	-11.207	-80.385	17.127	-12.198
1464	1.464	-26.39	-158.866	-10.524	-26.31	-6.986	-46.928	0.897	-13.97
1465	1.465	-19.465	-53.06	-10.145	-16.246	-11.065	-52.888	-1.205	-6.076
1466	1.466	-17.404	81.513	-4.147	-6.949	-7.583	-80.526	4.612	-12.129
1467	1.467	-3.918	64.027	-4.899	-21.088	-12.239	-35.156	-7.554	-15.281
1468	1.468	-12.692	-110.926	4.029	-18.579	-8.186	56.45	-12.164	-6.406
1469	1.469	-8.084	98.559	-1.949	-11.615	-5.691	95.976	-7.864	-7.59
1470	1.47	-6.758	182.921	-9.266	-5.225	-13.05	60.525	-11.504	-8.566
1471	1.471	-18.594	106.144	-20.085	-3.281	-7.823	49.825	-19.785	-7.592
1472	1.472	-17.086	-10.209	-12.89	-1.533	-4.929	-38.991	-16.659	-11.855
1473	1.473	-12.861	-285.843	-13.977	-12.546	-5.712	-98.643	-9.843	-9.567
1474	1.474	-11.73	-248.518	-0.781	-13.892	-4.952	-66.078	-14.067	-14.515
1475	1.475	-8.269	-146.514	-2.481	-10.203	-11.532	-115.293	-1.837	-17.981
1476	1.476	7.774	8.308	-19.871	-21.017	-9.017	-34.437	-7.02	-16.388
1477	1.477	5.43	-19.82	-26.809	-13.838	-9.773	41.495	-18.002	-16.829
1478	1.478	-13.727	108.387	-28.908	-2.016	-4.916	51.452	-7.874	-9.541
1479	1.479	-11.202	177.893	-15.35	-6.637	-8.188	78.23	-11.48	-8.649
1480	1.48	-13.518	198.942	-13.577	-19.576	-12.242	102.582	-10.24	-11.638
1481	1.481	-28.396	102.695	-21.496	-14.341	-10.873	65.554	-13.261	-12.485
1482	1.482	-26.441	-159.814	-17.222	-9.701	-10.488	85.7	-10.289	-23.194
1483	1.483	-31.656	-197.212	-18.356	-5.441	-11.634	-5.681	-18.171	-21.908
1484	1.484	-20.634	-162.94	-12.306	-11.819	-9.673	-124.008	-12.938	-10.16
1485	1.485	-30.713	54.157	-11.3	-27.478	-8.492	-44.348	-11.944	-5.577
1486	1.486	-13.695	-30.209	-4.464	-16.822	-4.996	-116.305	-11.09	-9.917
1487	1.487	-11.377	-55.955	-6.897	-14.87	-7.32	-76.638	-2.106	-11.154
1488	1.488	-13.503	-405.197	-12.415	-2.665	-9.45	-88.316	-20.054	-10.06
1489	1.489	-3.815	44.33	-11.748	-7.322	-9.053	-98.974	-27.532	-11.09
1490	1.49	8.417	345.941	-5.696	-3.075	-10.984	-29.75	-48.58	-22.006
1491	1.491	16.418	70.745	-14.609	-9.45	-8.85	-38.576	-56.876	-17.82
1492	1.492	12.229	-179.106	-8.6	-22.588	-9.036	-14.144	-39.017	-14.208
1493	1.493	-2.029	-315.19	-11.638	-27.794	-12.118	-21.544	-3.92	-10.791
1494	1.494	-31.003	-191.481	-12.54	-10.372	-8.427	-1.629	71.801	-3.482
1495	1.495	-43.329	71.7	-13.255	1.238	-8.02	-7.572	60.991	-14.371
1496	1.496	-39.596	242.42	-23.861	-5.148	-10.129	-2.133	11.63	-13.081
1497	1.497	-15.71	25.668	-19.594	-10.941	-6.44	-7.186	2.721	-17.398
1498	1.498	6.253	53.881	-20.751	-9.184	-5.083	-11.665	-5.398	-16.29
1499	1.499	-1.972	-22.78	-24.163	-10.726	-11.651	-7.541	-12.748	-7.999
1500	1.5	-19.692	-45.764	-31.297	-14.967	-8.731	11.389	-19.304	-7.058
1501	1.501	-26.593	102.555	-16.344	-21.328	-9.484	28.491	-25.284	-13.846
1502	1.502	-11.622	160.065	-1.218	-3.319	-7.144	75.458	-19.844	-25.279
1503	1.503	-25.096	177.358	-2.974	-0.791	-5.196	28.586	-14.789	-20.645
1504	1.504	-26.753	-61.391	-1.148	1.55	-4.607	22.543	-19.233	-19.3
1505	1.505	-9.26	-163.627	3.357	-13.343	-12.339	17.107	-15.157	-15.644
1506	1.506	7.04	53.08	1.765	-30.746	-9.233	-28.348	3.623	-9.723
1507	1.507	-7.845	-31.32	0.465	-19.108	-12.128	-10.164	-6.436	-0.124
1508	1.508	-2.019	-56.747	-5.593	-16.958	-6.119	17.514	-9.549	11.571
1509	1.509	-28.285	-172.963	-10.859	-22.738	-6.877	12.441	-1.247	3.54
1510	1.51	-46.962	-193.836	-17.654	-6.853	-4.928	-28.88	-3.779	2.149
1511	1.511	-43.566	56.632	-7.984	-4.737	-9.557	-45.385	-15.399	-4.196
1512	1.512	-40.363	159.045	-11.679	-10.554	-10.124	-10.144	-21.787	-17.31
1513	1.513	-31.955	66.129	-20.006	-12.345	-6.625	-14.632	-19.84	-15.547
1514	1.514	6.638	-131.098	-6.111	-13.947	-13.966	-35.419	-14.595	-10.888
1515	1.515	34.387	-3.049	-12.017	-15.332	-10.853	-77.043	2.822	-3.729
1516	1.516	29.398	-119.248	-34.937	-3.507	-9.87	-16.113	-13.43	-2.544
1517	1.517	25.006	-140.214	-31.898	-1.912	-7.339	-8.042	-19.799	-20.513
1518	1.518	-20.763	33.085	-29.24	-6.141	-5.011	-0.676	-17.833	-23
1519	1.519	-38.863	102.782	-31.777	-15.027	-8.483	-20.496	-12.535	-29.929
1520	1.52	-33.365	124.135	-10.697	-18.521	-10.406	-26.385	-14.001	-40.521
1521	1.521	-38.316	-10.413	-2.381	-17.55	-9.818	12.344	-6.807	-26.912
1522	1.522	-33.793	77.059	-4.903	-20.449	-8.458	17.38	-15.815	-0.518
1523	1.523	-21.33	-2.557	-7.239	-10.774	-8.06	3.781	-5.049	48.707
1524	1.524	-17.575	11.539	-17.876	-11.905	-13.85	-0.381	-12.239	82.274
1525	1.525	-14.213	-80.707	-8.157	-15.357	-6.481	3.258	-11.1	39.787
1526	1.526	-4.854	-164.117	-6.392	-8.033	-7.438	-0.096	-17.098	-43.356
1527	1.527	-18.899	-22.872	-4.824	-9.079	-4.912	-28.327	-28.92	-31.478
1528	1.528	-11.273	73.351	-0.529	-11.655	-8.97	-31.917	-27.411	-20.568
1529	1.529	-4.254	-49.032	-9.413	-12.452	-10.893	-14.793	-28.788	-10.584
1530	1.53	-10.593	-33.018	-1.124	-1.608	-11.464	-11.611	-19.903	-19.368
1531	1.531	-12.487	-76.054	-6.46	3.059	-3.718	-42.715	-13.927	-27.379
1532	1.532	-10.724	-36.456	-21.216	-9.874	-11.063	-22.005	2.101	-19.931
1533	1.533	-2.783	-48.204	-31.895	-15.077	-10.085	-3.233	37.101	-26.4
1534	1.534	4.354	-15.822	-14.456	-19.718	-9.303	-20.31	11.914	-20.304
1535	1.535	-2.032	13.622	-35.481	-15.441	-10.072	-17.353	-38.42	-3.783
1536	1.536	-12.853	40.437	-38.11	-11.765	-10.639	-14.688	-31.859	-8.709
1537	1.537	-17.048	113.895	-40.534	-5.755	-5.976	8.45	-1.488	-13.033
1538	1.538	-20.645	123.96	-24.133	6.039	-8.867	11.53	-17.937	-16.932
1539	1.539	-28.904	25.362	7.942	1.404	-5.375	3.211	-2.85	-5.54
1540	1.54	-29.821	-92.689	49.227	-17.335	-6.721	-4.319	10.679	-15.457
1541	1.541	-38.671	-44.448	21.574	-19.806	-7.878	-20.476	-10.065	-18.43
1542	1.542	-30.296	28.034	-23.892	-26.732	-6.708	11.541	-21.314	-15.582
1543	1.543	-31.212	-116.744	-29.872	-11.817	-5.544	34.488	-4.283	-28.215
1544	1.544	-36.025	-174.547	-24.479	-2.167	-10.384	-27.919	11.418	-16.468
1545	1.545	-35.267	-16.982	0.785	-3.944	-9.797	-18.898	31.236	-1.432
1546	1.546	-24.64	4.425	23.893	-14.97	-11.725	-10.652	13.478	-3.259
1547	1.547	-20.376	-14.302	20.09	-22.119	-11.136	11.523	-2.794	-8.388
1548	1.548	-8.534	3.32	-36.392	-13.183	-10.732	-8.312	-0.7	-22.614
1549	1.549	-3.832	-12.347	-142.053	-14.306	-12.076	-50.789	-18.162	-24.451
1550	1.55	6.281	2.088	-127.536	-19.51	-12.453	-11.981	-15.885	-22.602
1551	1.551	15.204	-11	-88.053	-12.738	-7.219	23.361	-18.066	-17.845
1552	1.552	2.028	-46.453	-28.495	-11.976	-3.728	37.022	-16.187	-16.385
1553	1.553	-10.16	-35.445	47.462	-12.747	-7.012	16.445	-14.497	-19.967
1554	1.554	-2.233	-45.196	195.614	-17.577	-7.586	-9.806	-6.615	-1.875
1555	1.555	10.75	-36.442	216.912	-16.983	-10.096	-33.565	-10.943	36.727
1556	1.556	12.537	-12.266	82.536	-15.265	-9.711	-30.443	-12.191	31.397
1557	1.557	-4.824	9.838	-4.525	-16.645	-10.098	-27.74	-13.452	46.578
1558	1.558	-21.046	3.259	-19.942	-23.998	-12.813	-4.511	-6.228	23.82
1559	1.559	-40.173	-14.941	-33.92	-7.936	-10.879	-1.383	-13.145	-30.296
1560	1.56	-47.717	-9.656	-46.826	22.413	-12.428	-43.941	-9.033	-81.925
1561	1.561	-26.627	-85.443	-35.028	10.054	-10.493	-49.96	-11.523	-61.95
1562	1.562	-23.89	-9.451	-45.964	36.413	-6.816	-33.528	-16.535	-31.543
1563	1.563	-21.346	20.371	-16.378	19.416	-8.179	-8.351	-16.14	-15.094
1564	1.564	-9.7	-6.257	28.282	-21.4	-8.571	-21.89	-15.762	0.001
1565	1.565	18.02	-46.924	3.644	-49.038	-9.746	-1.193	-23.875	-13.552
1566	1.566	-0.708	34.595	-18.551	-54.023	-6.281	9.988	-30.013	-17.623
1567	1.567	-24.493	23.682	-25.177	-40.434	-3.396	-7.028	-46.216	-13.944
1568	1.568	-27.576	-45.47	-43.384	-19.705	-5.351	-28.885	-72.075	-10.679
1569	1.569	-13.483	-72.125	-48.74	6.623	-6.526	-14.76	-62.093	-19.99
1570	1.57	-16.045	50.083	-53.665	-3.44	-7.322	8.435	-15.102	-22.725
1571	1.571	-18.393	67.622	-49.119	-6.52	-2.889	-0.884	85.71	-25.265
1572	1.572	-20.522	20.038	-28.388	-3.763	-7.552	-20.61	42.564	-18.301
1573	1.573	-18.574	-23.024	-39.586	-37.213	-12.983	-7.815	3.109	-24.656
1574	1.574	-13.352	-9.888	-49.617	-32.748	-11.059	-14.791	-8.639	-22.66
1575	1.575	-11.801	1.899	-27.793	21.452	-13	-8.42	-19.414	-6.737
1576	1.576	-16.051	-9.035	-30.494	43.503	-8.932	-6.491	-9.476	-0.383
1577	1.577	-19.728	59.912	-38.004	23.559	-6.407	-8.235	-0.509	1.45
1578	1.578	-13.742	51.016	-12.231	-6.855	-9.694	-19.304	-8.569	-24.949
1579	1.579	-10.646	26.689	39.295	-34.554	-9.309	-9.286	-15.845	-21.34
1580	1.58	-9.663	4.559	91.002	-49.645	-8.155	10.218	-9.197	-18.106
1581	1.581	-5.387	-96.311	17.098	-45.174	-10.87	1.854	-3.128	3.696
1582	1.582	6.827	-197.359	7.253	-24.448	-10.09	-0.75	-8.466	-16.13
1583	1.583	22.708	0.074	-37.345	-5.697	-8.733	-35.831	-13.412	1.581
1584	1.584	3.566	84.486	-61.403	-22.769	-5.637	-20.767	-17.757	27.215
1585	1.585	-19.646	7.701	-53.6	-13.527	-11.638	-16.362	-13.609	-3.83
1586	1.586	-41.515	-61.918	-46.681	-10.831	-12.414	-12.344	-17.234	-24.562
1587	1.587	-49.853	-125.304	-76.745	6.96	-10.094	-16.042	-20.452	-50.886
1588	1.588	-32.072	-67.475	-60.047	-4.681	-8.173	-19.341	-23.444	-40.845
1589	1.589	-15.844	-84.781	15.605	-28.143	-8.768	-16.303	-15.026	-18.998
1590	1.59	-13.733	-100.687	47.769	-31.279	-5.875	-19.112	-7.359	-4.881
1591	1.591	-15.688	-57.671	37.85	-28.582	-9.368	-6.458	-14.199	-12.445
1592	1.592	-24.436	34.388	28.909	-10.783	-4.922	-8.908	-11.96	-10.139
1593	1.593	-16.526	70.012	53.243	19.595	-4.348	-6.886	-6.045	-3.763
1594	1.594	-3.582	59.055	-57.855	31.99	-9.204	-8.93	-7.665	-1.852
1595	1.595	-8.823	9.629	-169.181	-2.065	-9.799	-14.285	-9.075	6.863
1596	1.596	-19.871	-17.022	-126.018	-15.654	-12.721	-9.726	-4.677	11.518
1597	1.597	-24.155	-25.129	-59.933	-36.417	-15.26	-5.551	-0.891	4.355
1598	1.598	-25.35	-17.78	-23.953	-32.812	-9.862	-11.992	-1.98	-2.022
1599	1.599	-26.523	-11.147	-12.811	-15.817	-13.37	-13.252	-7.141	-8.021
1600	1.6	-14.727	7.076	135.386	-0.147	-10.1	-18.618	-4.198	-15.375
1601	1.601	9.081	23.574	156.624	2.573	-8.371	-9.813	-3.394	-16.351
1602	1.602	-0.972	8.595	21.785	0.074	-7.005	-6.418	-1.058	-15.573
1603	1.603	-4.096	13.124	4.055	-6.913	-7.358	-7.443	2.43	-11.509
1604	1.604	-23.889	33.791	-75.355	-13.365	-6.933	-2.728	12.494	-9.584
1605	1.605	-31.476	22.568	-146.991	3.953	-7.276	-0.45	22.56	-8.989
1606	1.606	-29.196	-22.147	-185.825	-7.798	-6.849	-9.596	36.866	-7.22
1607	1.607	-22.85	-52.512	-173.606	-18.608	-4.686	-6.288	38.775	-1.401
1608	1.608	-17.091	-47.083	-53.962	-13.041	-5.453	-11.55	33.503	0.943
1609	1.609	-11.94	-1.634	25.514	9.568	-7.398	-10.476	28.801	5.768
1610	1.61	-13.576	4.366	212.772	-31.394	-7.942	-9.78	30.078	-4.359
1611	1.611	-29.556	-11.997	237.844	-36.839	-11.352	-17.626	15.664	-3.097
1612	1.612	-18.988	-37.228	121.448	-31.906	-5.874	-16.984	13.625	0.53
1613	1.613	-13.258	-23.734	100.336	-18.535	-6.425	-11.003	22.236	-5.481
1614	1.614	2.545	-69.67	235.015	-31.176	-4.479	-8.592	-1.678	-2.39
1615	1.615	8.87	-14.794	77.662	-35.01	-0.399	-3.662	-25.592	-5.281
1616	1.616	6.897	7.192	-27.769	-17.883	-1.756	-2.891	-35.014	-18.437
1617	1.617	-5.354	0.635	-46.537	-2.131	-0.442	1.268	-49.273	-12.619
1618	1.618	-6.989	31.014	-98.398	0.699	-7.045	9.157	-67.227	-17.84
1619	1.619	-8.441	14.473	-113.749	-1.708	-4.115	7.997	-83.635	-19.395
1620	1.62	-17.427	-31.085	-70.462	-17.883	-10.074	0.735	-81.641	-23.679
1621	1.621	-35.511	-61.417	-4.896	-36.937	-9.245	-13.992	-79.797	-27.378
1622	1.622	-33.081	-55.95	-17.223	-18.949	-12.652	-24.623	-78.08	-35.711
1623	1.623	-7.43	-20.759	-28.674	2.305	-13.224	-14.9	-76.62	-30.495
1624	1.624	-10.799	-16.406	20.245	-0.443	-19.834	-16.523	-66.693	-17.739
1625	1.625	-13.976	-12.466	-24.66	12.147	-19.09	-24.191	-52.524	1.6
1626	1.626	-5.725	-8.876	-49.193	9.559	-21.479	-31.182	-39.138	-5.95
1627	1.627	-8.307	-12.262	-41.877	15.63	-13.617	-19.509	-34.072	-12.911
1628	1.628	-15.334	3.382	-48.441	1.757	-10.574	-12.088	-26.291	-10.793
1629	1.629	-26.033	6.031	-42.273	-24.924	-7.803	-2.728	-7.679	-12.748
1630	1.63	-31.89	-1.597	-25.533	-29.012	-8.69	-4.247	4.925	-11.037
1631	1.631	-33.691	-36.737	-30.263	-26.048	-12.791	8.324	2.435	-0.017
1632	1.632	-22.725	-41.956	-98.86	-4.31	-13.441	-8.059	8.657	10.077
1633	1.633	-21.43	-37.722	-247.123	4.329	-8.921	-14.518	10.427	11.264
1634	1.634	-15.096	-17.028	-268.574	2.332	-7.289	-16.556	1.558	-6.705
1635	1.635	-13.999	-5.767	-134.028	-22.903	-7.71	-15.15	-6.542	-40.155
1636	1.636	-10.977	-29.626	-81.377	-19.208	-7.342	-32.193	-8.053	-53.713
1637	1.637	-9.52	-46.959	-1.312	-3.097	4.624	-24.978	-9.367	-33.031
1638	1.638	-8.636	-25.232	216.128	11.427	-1.231	10.248	-10.686	-29.395
1639	1.639	-21.856	5.852	433.675	-5.993	-3.591	25.505	-16.064	-26.135
1640	1.64	-16.105	9.847	123.885	-40.722	-7.19	20.879	-11.366	-23.059
1641	1.641	-3.951	-8.969	53.058	-39.588	-11.931	8.055	-12.463	-20.364
1642	1.642	-8.63	-19.022	11.797	-34.592	-9.025	3.9	-15.114	-17.865
1643	1.643	-10.031	-3.263	-25.822	-30.307	-1.109	6.772	-9.628	-10.912
1644	1.644	-16.452	-45.752	8.274	-18.269	-9.534	-28.011	-13.232	-21.566
1645	1.645	-12.987	-15.294	-22.628	15.295	-4.44	-50.805	-5.998	-11.887
1646	1.646	3.049	23.429	-219.783	10.257	-3.588	-38.04	-1.266	-3.181
1647	1.647	5.34	18.38	-245.137	13.709	-6.1	-41.55	11.801	-17.514
1648	1.648	-9.59	-22.866	-175.352	-13.122	-3.698	-17.839	13.666	-15.626
1649	1.649	-15.427	-17.457	-69.66	-37.012	-8.462	-8.21	15.349	-10.438
1650	1.65	-24.165	-22.464	-12.362	-46.109	-14.406	-10.55	19.945	0.54
1651	1.651	-28.83	-82.029	249.979	-37.411	-26.588	2.283	24.173	-3.778
1652	1.652	-12.957	-57.578	362.17	-3.258	-38.849	-23.348	25.315	-0.158
1653	1.653	-6.572	53.525	-13.504	29.569	-37.441	7.591	19.315	5.813
1654	1.654	-16.25	5.878	-263.88	42.719	-36.389	69.998	14.098	-3.892
1655	1.655	-11.037	20.151	-310.055	62.087	-27.765	43.411	15.099	4.983
1656	1.656	-18.985	6.928	-187.022	66.012	-17.141	-13.248	12.624	-1.044
1657	1.657	-29.052	18.638	-75.088	101.035	4.401	-109.447	18.293	-8.424
1658	1.658	-17.244	29.362	163.005	60.317	13.522	-174.904	18.929	-7.48
1659	1.659	-15.683	-20.063	565.773	-22.41	-23.583	4.324	17.045	-4.98
1660	1.66	3.109	-82.56	290.729	-81.534	-48.935	286.546	19.989	-7.315
1661	1.661	-9.642	7.064	-59.026	-26.93	-26.333	98.987	12.096	-12.185
1662	1.662	-7.305	42.664	-104.406	42.627	2.543	-139.58	-5.877	-11.636
1663	1.663	-13.667	53.475	-63.371	69.791	13.666	-170.678	-3.334	-2.762
1664	1.664	-11.702	23.882	-176.282	-51.951	3.408	-142.794	-10.262	-9.19
1665	1.665	-16.881	-20.824	-347.033	-244.192	12.452	-168.489	-3.856	-12.706
1666	1.666	-18.381	-45.144	-254.535	-167.121	37.936	-52.216	-13.525	-20.087
1667	1.667	-14.08	-37.696	-339.359	-143.65	14.181	53.655	-11.769	-9.285
1668	1.668	-5.146	-17.7	-211.64	-79.924	-32.721	-4.025	-22.772	0.759
1669	1.669	-8.598	-35.827	137.088	-22.056	-39.144	-56.5	-21.389	7.115
1670	1.67	-9.529	-52.227	386.701	-39.38	-44.947	54.688	-22.507	-1.234
1671	1.671	-12.4	-47.202	522.721	-86.926	-50.099	11.393	-21.272	-10.936
1672	1.672	-11.608	-24.388	481.579	-43.683	5.721	-28.17	-22.137	-7.281
1673	1.673	-17.185	-3.696	218.833	101.231	28.062	-63.765	-22.978	-6.143
1674	1.674	-12.291	22.649	-19.764	197.538	21.703	-161.637	-22.054	-7.117
1675	1.675	-19.598	-8.311	-50.818	250.084	40.117	-43.436	-24.197	-8.075
1676	1.676	-24.403	-12.352	-135.474	234.358	34.855	194.924	-19.149	-14.047
1677	1.677	-28.61	-23.524	-161.169	162.354	9.816	433.351	-20.852	-5.114
1678	1.678	-24.495	-20.17	-230.992	123.036	60.257	464.255	-22.359	-18.251
1679	1.679	-22.51	-29.36	-252.133	111.329	26.934	97.802	-20.755	-6.033
1680	1.68	-13.76	-20.982	-194.453	13.642	-40.074	247.595	-17.2	-20.334
1681	1.681	-7.721	-18.431	-72.02	-131.168	-13.179	111.541	-15.772	-37.719
1682	1.682	-6.701	-30.059	166.508	-420.17	27.644	-260.032	-19.973	-44.644
1683	1.683	-9.548	-27.922	200.49	-461.783	5.807	-210.088	-25.143	-29.694
1684	1.684	-17.423	-18.177	-16.55	-349.565	-54.488	16.931	-20.069	-16.111
1685	1.685	-24.688	-9.362	-270.281	-179.467	-62.393	-519.71	-19.274	-10.875
1686	1.686	-17.837	-10.813	-440.638	-149.046	-40.162	-592.845	-20.822	-12.434
1687	1.687	-18.528	-9.383	-471.351	-65.23	-20.044	-127.725	-12.71	-13.794
1688	1.688	-16.118	-2.9	-273.814	-40.06	-25.92	-67.46	-13.699	-7.381
1689	1.689	-5.205	-6.24	111.215	29.748	35.254	207.297	-12.565	0.979
1690	1.69	-16.165	-20.038	276.725	135.621	11.135	356.981	-11.442	1.982
1691	1.691	-17.449	-17.999	227.1	270.305	-70.078	311.625	-8.782	-6.284
1692	1.692	-10.986	-12.713	182.013	322.745	-37.397	188.039	-9.416	-9.122
1693	1.693	-12.067	-8.031	58.465	402.281	31.813	75.443	-7.356	-11.565
1694	1.694	-15.086	-23.858	-54.071	416.693	40.806	-231.562	-5.291	-22.147
1695	1.695	-12.115	-21.694	-87.979	351.003	16.486	-437.94	-12.918	-14.937
1696	1.696	-14.565	-11.958	-118.811	267.646	-79.839	-175.31	-15.91	-8.483
1697	1.697	-15.261	-10.155	22.083	104.91	-119.266	63.303	-24.715	7.264
1698	1.698	-10.353	-14.759	252.838	-244.291	-83.603	-277.661	-25.784	-11.84
1699	1.699	-8.365	-33.52	345.904	-394.228	-51.029	-232.446	-28.798	-4.246
1700	1.7	-5.409	-30.972	261.831	-439.668	-1.627	56.238	-29.702	-6.512
1701	1.701	-11.162	-37.913	287.741	-563.471	60.913	18.635	-27.138	-8.584
1702	1.702	-16.733	-10.246	78.701	-601.119	101.604	120.774	-27.88	-29.821
1703	1.703	-18.608	31.386	107.334	-362.507	198.048	151.736	-23.02	-21.442
1704	1.704	-20.491	36.922	286.933	-145.591	132.339	-45.262	-26.311	-18.876
1705	1.705	-18.713	21.878	-15.686	-117.543	49.013	-121.957	-18.592	-16.521
1706	1.706	-17.326	8.378	25.726	-40.801	-26.756	-52.241	-17.658	-14.351
1707	1.707	-12.838	4.34	-86.566	28.736	2.978	-158.052	-12.866	-12.385
1708	1.708	-13.392	-14.428	-120.208	49.671	-23.604	-23.271	-12.143	-17.589
1709	1.709	-14.707	-45.395	-150.701	68.532	17.154	-40.698	-4.855	-16.02
1710	1.71	-15.048	-41.365	-178.256	85.593	39.3	38.95	-2.033	-8.844
1711	1.711	-17.112	-22.625	-152.39	37.599	-34.573	111.425	3.879	-7.672
1712	1.712	-13.395	-19.277	-175.616	51.608	-64.132	230.099	4.548	-8.836
1713	1.713	-12	-34.885	-112.131	117.169	16.578	214.214	3.84	-3.61
1714	1.714	-14.867	-37.535	-54.421	128.702	49.037	141.972	7.008	-8.44
1715	1.715	-15.213	-35.01	-71.898	160.841	-99.139	23.563	8.62	-14.439
1716	1.716	-15.581	-37.378	-87.896	130.766	-162.761	-23.975	8.886	-13.664
1717	1.717	-16.336	-14.027	-102.173	103.683	-182.01	-9.467	1.406	-17.156
1718	1.718	-16.512	1.6	-88.993	111.515	-164.721	3.919	6.507	-7.097
1719	1.719	-20.743	-6.733	-172.201	148.332	-149.026	39.605	3.481	-8.443
1720	1.72	-18.968	5.983	-225.909	114.77	-163.506	50.512	0.85	-7.28
1721	1.721	-15.454	3.58	-195.691	47.507	-124.195	-18.42	-1.577	-8.45
1722	1.722	-19.894	9.886	-132.621	-15.191	-88.719	-98.998	-2.259	-7.496
1723	1.723	-14.46	4.025	-58.903	9.011	-12.902	42.252	-2.942	-10.409
1724	1.724	-9.615	19.809	89.164	1.47	-3.051	100.094	-5.939	-9.648
1725	1.725	-2.261	0.577	194.806	-45.485	59.409	82.772	-9.504	-10.437
1726	1.726	-11.182	-22.728	59.862	-88.162	83.751	3.414	-11.903	-18.388
1727	1.727	-14.704	-32.037	76.985	-71.799	76.339	-97.238	-7.137	-15.312
1728	1.728	-17.829	-46.171	-2.842	-36.749	42.758	-188.868	-11.843	-12.422
1729	1.729	-14.935	-7.655	-17.483	-23.462	48.698	-81.063	-13.641	-8.191
1730	1.73	-14.145	-2.216	74.37	38.682	9.886	-66.734	-12.333	-15.565
1731	1.731	-19.726	12.918	86.013	172.514	14.757	-53.486	-9.089	-14.625
1732	1.732	-10.205	-9.909	31.796	229.649	-17.343	-65.378	-13.188	-13.883
1733	1.733	-11.322	-47.43	-17.409	176.513	-46.517	-54.916	-10.706	-6.554
1734	1.734	-29.289	-52.429	-26.202	96.375	10.03	-45.301	-10.348	-1.717
1735	1.735	-16.492	-29.558	-1.936	139.175	50.472	-36.397	-7.469	-5.97
1736	1.736	-18.804	-25.452	-24.326	99.587	28.216	69.063	-3.805	-11.568
1737	1.737	-20.919	-44.195	-18.147	-79.365	74.911	54.438	-9.229	-13.489
1738	1.738	-11.234	-54.24	-12.465	-463.754	-16.733	15.166	-12.703	-15.411
1739	1.739	-16.446	-19.764	-40.208	-298.722	-56.321	51.037	-14.625	-6.487
1740	1.74	-11.781	3.065	-55.033	-248.68	-44.547	-2.685	-8.024	-18.269
1741	1.741	-10.421	15.404	-22.775	-203.274	31.264	-130.493	-14.005	-19.806
1742	1.742	-19.323	19.056	14.946	-161.747	60.744	-77.673	-9.912	-21.165
1743	1.743	-18.156	15.76	9.969	-199.122	69.556	-125.083	-17.817	-6.854
1744	1.744	-15.063	-12.502	-3.69	-164.919	61.391	33.871	-14.692	-4.924
1745	1.745	-12.16	-8.831	0.15	-71.832	54.031	97.162	-9.815	-13.655
1746	1.746	-12.928	8.216	-3.777	-43.595	34.019	-37.805	-10.556	-12.122
1747	1.747	-10.603	5.119	-14.094	33.188	15.623	-55.198	-9.753	-10.771
1748	1.748	-11.183	-9.014	1.454	56.129	-1.059	56.3	-14.555	-4.378
1749	1.749	-17.173	-21.78	-6.847	34.45	-6.285	41.875	-9.874	-10.39
1750	1.75	-21.231	-19.439	-9.374	14.701	-1.998	28.688	-9.249	-7.295
1751	1.751	-11.741	-25.801	-7.241	-3.221	-31.149	17.094	-7.847	-10.197
1752	1.752	-15.425	-19.98	-18.133	-51.301	-49.954	-36.902	-13.205	-16.191
1753	1.753	-7.119	-21.701	-24.404	-8.451	-59.961	-164.839	-12.561	-10.59
1754	1.754	-4.031	-13.729	-51.182	-21.563	-44.138	-41.984	-9.2	-8.652
1755	1.755	-1.143	-9.44	-108.246	38.408	-41.35	5.741	-10.868	-13.293
1756	1.756	-14.305	-10.591	-68.255	49.698	-54.137	-37.425	-11.176	-12.714
1757	1.757	-12.376	5.089	-17.163	60.122	-37.992	-103.242	-12.455	-13.103
1758	1.758	-14.114	2.978	82.981	105.429	-31.707	-19.808	-9.468	-13.487
1759	1.759	-18.765	-14.441	212.356	65.33	-33.763	34.558	-7.451	-9.426
1760	1.76	-23.025	-49.502	19.175	43.749	-25.136	44.612	-9.298	-9.811
1761	1.761	-14.119	-44.495	-6.939	24.257	-4.479	-89.427	-7.083	-4.388
1762	1.762	-15.277	-30.955	-30.629	6.414	38.006	-31.483	-6.806	-9.218
1763	1.763	-18.37	-26.881	-9.936	34.401	68.303	21.275	-10.985	-11.144
1764	1.764	-21.273	-15.651	8.957	19.64	84.769	5.576	-9.173	-11.707
1765	1.765	-8.111	-5.565	-8.635	-11.958	69.735	-8.67	-11.625	-15.173
1766	1.766	-10.052	-2.444	-24.693	17.415	10.082	4.285	-12.926	-11.872
1767	1.767	-8.311	-5.148	-10.621	-1.151	1.897	39.632	-9.972	-7.803
1768	1.768	-12.972	-17.878	-23.988	-52.54	-5.488	93.795	-15.153	-13.606
1769	1.769	-23.06	7.905	-12.276	-45.12	-25.384	44.219	-14.529	-7.983
1770	1.77	-21.922	17.996	-23.198	-25.105	-19.316	35.118	-16.434	-9.906
1771	1.771	-8.78	21.151	-13.374	17.458	-46.919	10.595	-12.347	-14.543
1772	1.772	-14.017	12.88	-22.222	44.998	-71.935	-56.403	-6.519	-15.128
1773	1.773	-12.481	41.165	-14.033	120.383	-76.189	-65.524	-8.824	-11.633
1774	1.774	-5.323	29.945	-21.231	65.989	-55.184	-41.235	-12.288	-12.007
1775	1.775	1.067	-1.015	-14.337	16.471	-51.204	-4.35	-11.7	-12.376
1776	1.776	9.384	-55.221	-20.009	-64.552	-47.587	-11.063	-6.275	-11.975
1777	1.777	-4.554	-62.582	-14.584	-75.741	-31.538	-17.195	-11.113	-12.36
1778	1.778	-18.101	-56.004	0.49	-46.514	-33.942	-22.757	-10.533	-10.253
1779	1.779	-33.97	-62.035	-13.065	15.607	-26.164	-27.764	-11.118	-6.405
1780	1.78	-36.099	-56.651	-17.102	23.457	-23.637	-14.102	-4.161	-11.249
1781	1.781	-34.162	-21.446	-20.692	-13.622	8.452	-1.84	-9.004	-14.551
1782	1.782	-35.907	-34.949	-17.343	-20.037	13.055	-5.685	-8.236	-17.443
1783	1.783	-24.868	-30.857	-20.513	-13.745	0.757	-2.392	-10.568	-17.782
1784	1.784	-23.514	-19.647	-23.298	-30.071	-2.88	-17.99	-5.737	-10.401
1785	1.785	-14.62	-16.37	-10.574	-45.151	0.517	-9.591	-9.037	-13.461
1786	1.786	-11.132	-7.044	-3.615	-113.804	-15.017	-7.007	-11.95	-14.397
1787	1.787	-8.036	1.346	-5.769	-84.129	-17.628	-9.145	-13.315	-13.607
1788	1.788	-10.946	-6.139	-3.834	-39.474	-9.96	1.628	-12.949	-15.925
1789	1.789	-11.717	14.983	-12.533	33.548	-26.195	3.672	-14.129	-12.437
1790	1.79	-9.388	29.155	-10.995	63.06	-24.032	2.042	-8.162	-5.075
1791	1.791	-7.448	5.981	-9.653	-53.464	-6.547	-12.244	-12.445	-2.169
1792	1.792	-9.375	-9.654	-10.78	26.148	0.534	-18.132	-10.152	-2.942
1793	1.793	-5.307	-6.897	-9.565	12.028	6.999	-19.908	-6.703	-10.301
1794	1.794	-13.237	-19.617	-14.741	-106.201	-18.109	-11.958	-12.74	-3.526
1795	1.795	-16.715	-31.207	-13.74	-185.447	19.614	-10.333	-10.435	-4.296
1796	1.796	-15.737	-7.756	-21.626	-84.029	54.724	4.173	-6.984	-9.91
1797	1.797	-14.765	-4.639	-22.596	-17.866	58.995	17.749	-14.378	-10.497
1798	1.798	-19.028	-18.778	-21.625	18.172	62.884	44.205	-9.579	-11.084
1799	1.799	-14.969	-36.606	-8.458	7.768	59.052	48.113	-12.12	-15.157
1800	1.8	-15.578	-29.682	-2.586	18.026	48.833	51.575	-9.83	-18.642
1801	1.801	-9.605	-19.092	-4.3	27.256	1.659	4.686	-13.349	-21.912
1802	1.802	-8.839	-1.707	-18.545	3.096	-59.077	-96.035	-11.444	-18.984
1803	1.803	-15.418	5.248	-16.456	-4.082	-83.622	-81.665	-9.739	-17.808
1804	1.804	-11.147	-1.144	-4.071	-50.707	-91.131	-42.217	-11.132	-13.532
1805	1.805	-18.497	-6.918	-5.471	-68.748	-71.327	17.498	-7.872	-5.583
1806	1.806	-13.656	-19.089	-18.389	-74.096	-28.877	71.859	-5.005	-4.413
1807	1.807	-17.922	-33.396	7.951	-58.926	-1.333	-36.564	-8.714	-7.478
1808	1.808	-10.579	-27.532	11.624	-8.527	3.595	-50.77	-8.361	-6.502
1809	1.809	-15.422	-15.34	-12	25.008	7.957	-63.739	-10.526	-8.999
1810	1.81	-19.695	-10.727	-20.938	31.059	-4.505	-75.34	-10.172	-6.65
1811	1.811	-18.937	-6.525	-28.994	36.519	-15.794	-42.672	-9.052	-10.114
1812	1.812	-15.461	-15.452	-41.533	41.664	-19.129	-32.79	-9.281	-13.379
1813	1.813	-12.172	-18.921	-53.034	28.195	-28.431	12.027	-9.127	-16.274
1814	1.814	-16.23	-26.255	-46.686	-9.342	-36.761	-12.232	-7.229	-19.756
1815	1.815	-10.427	-17.3	-17.93	-34.535	-34.259	98.923	-5.722	-16.462
1816	1.816	-14.499	0.739	44.338	15.698	-27.342	83.119	-9.252	-9.869
1817	1.817	-3.677	-12.023	17.548	49.048	-12.553	-104.674	-14.712	-8.888
1818	1.818	0.946	-5.036	-39.332	30.715	-10.737	74.882	-14.171	-9.646
1819	1.819	-6.244	-2.874	-61.4	2.873	11.981	51.806	-9.567	-11.966
1820	1.82	-9.954	-24.101	-68.093	17.802	27.526	-11.6	-10.188	-8.47
1821	1.821	-13.455	-21.307	-62.307	40.61	19.088	7.611	-13.711	-1.112
1822	1.822	-16.549	-3.44	20.816	95.019	11.412	-44.822	-13.364	-15.82
1823	1.823	-19.481	3.562	8.925	28.424	-14.46	-29.001	-16.302	-17.952
1824	1.824	-20.266	5.725	-23.542	-16.099	-17.861	-14.738	-10.345	-19.886
1825	1.825	-11.365	-0.07	6.123	73.487	-8.646	-1.615	-12.905	-14.665
1826	1.826	-19.674	-26.421	122.76	61.58	-51.272	-61.22	-10.625	-10.021
1827	1.827	-24.89	-30.159	106.912	93.825	-20.925	-93.741	-7.177	11.65
1828	1.828	-23.93	-6.41	5.826	103.354	-4.484	-222.065	-9.147	8.545
1829	1.829	-19.681	21.816	-33.635	4.514	0.541	-134.609	-6.28	-5.582
1830	1.83	-18.934	3.007	-21.676	-87.915	-3.896	103.98	-11.149	-8.098
1831	1.831	-17.018	-41.706	-10.669	-219.351	-7.942	138.019	-7.883	-24.356
1832	1.832	-18.194	-41.484	38.796	-271.981	12.233	-16.634	-9.658	-47.784
1833	1.833	-12.206	-23.286	-5.981	-160.898	23.507	-47.62	-11.053	-19.535
1834	1.834	-17.818	-17.853	-30.729	-117.822	-0.263	-19.57	-8.777	-23.231
1835	1.835	-15.88	-32.911	-38.372	-104.657	-15.907	5.943	-9.204	-19.95
1836	1.836	-12.583	-46.425	-32.56	-132.585	-13.161	-17.308	-8.671	-10.672
1837	1.837	-8.499	-42.346	-38.972	-121.076	-15.653	3.747	-6.005	-2.357
1838	1.838	-10.995	-8.314	-32.713	-67.255	-13.311	-15.476	-11.855	-4.883
1839	1.839	-18.338	5.232	-27.157	-18.358	-45.211	1.888	-2.988	-2.578
1840	1.84	-13.102	9.354	-22.213	26.162	-49.639	17.681	-6.508	-8.98
1841	1.841	-15.998	13.119	-26.69	34.291	-28.901	31.899	-9.629	-7.055
1842	1.842	-18.503	-3.871	-14.426	-2.712	5.215	44.932	-2.876	-1.837
1843	1.843	-16.183	-19.534	-18.13	3.789	9.721	-14.819	-8.885	-0.314
1844	1.844	-14.244	-16.822	-14.894	-2.217	30.496	-90.856	-21.081	-4.596
1845	1.845	-16.188	-24.401	-24.485	3.263	72.145	17.572	-5.212	-8.305
1846	1.846	-12.142	-3.355	12.144	48.67	77.628	31.829	-3.073	-4.853
1847	1.847	-5.19	10.75	-3.154	30.407	32.236	-60.343	-4.984	-5.864
1848	1.848	-8.1	3.193	1.158	13.884	-10.26	-48.648	-20.827	-3.009
1849	1.849	3.311	5.463	-53.138	8.764	-15.613	-16.25	-10.149	-16.215
1850	1.85	-4.627	11.782	-16.155	22.189	-20.601	-6.488	-8.186	-29.798
1851	1.851	-14.697	-13.436	-49.518	67.892	-25.029	2.334	-13.378	-31.572
1852	1.852	-23.597	-23.507	-104.509	49.7	-29.113	10.452	-11.794	-23.67
1853	1.853	-27.075	-26.544	-111.921	33.434	-25.506	2.969	-10.403	-19.446
1854	1.854	-17.397	-46.201	-65.116	48.793	-22.283	-3.842	-14.05	-13.101
1855	1.855	-16.239	-28.333	1.708	117.584	-13.038	-22.212	-10.538	-11.971
1856	1.856	-17.412	-21.364	63.86	68.204	-10.329	-27.749	-13.599	-28.064
1857	1.857	-14.324	-44.8	104.28	23.447	-12.8	-32.893	-12.596	-6.996
1858	1.858	-19.177	2.219	-6.98	31.653	-15.064	-19.528	-8.307	-15.35
1859	1.859	-13.177	8.779	-86.668	-34.912	-21.382	1.009	-10.59	-17.903
1860	1.86	-13.961	2.761	-158.987	-61.502	-19.378	27.175	-5.713	-10.975
1861	1.861	-13.385	-13.705	-119.661	-134.656	-17.579	37.107	-10.321	-13.14
1862	1.862	-19.39	-28.757	-12.375	-104.764	-19.078	-3.841	-7.365	-3.506
1863	1.863	-25.004	-24.238	117.542	-23.797	-14.779	12.519	-13.113	-1.804
1864	1.864	-15.522	-36.609	274.971	-12.757	-15.896	27.557	-7.439	-6.494
1865	1.865	-3.719	-17.853	169.02	-2.675	-14.69	4.645	-5.429	-16.606
1866	1.866	-2.167	5.947	-4.219	42.322	-13.669	-41.221	-10.004	-12.973
1867	1.867	-0.815	-9.731	-73.871	18.165	-12.637	-47.256	-9.355	-11.848
1868	1.868	-1.971	-29.514	-52.766	-3.882	-15.07	-19.773	-10.644	-6.66
1869	1.869	-7.967	-32.087	43.437	2.662	-12.67	-14.763	-8.248	-11.536
1870	1.87	-19.78	-43.753	95.887	-88.906	-10.639	-19.285	-9.322	-7.318
1871	1.871	-24.435	-24.652	-15.389	-233.429	-9.958	-15.339	-5.56	-8.13
1872	1.872	-2.772	-11.887	-29.703	-136.848	-8.141	-11.762	-5.102	-7.579
1873	1.873	-18.466	-0.253	-121.867	-84.149	-9.434	-1.861	-2.144	-8.196
1874	1.874	-21.188	-2.416	-110.093	27.224	-8.048	1.141	-4.807	-6.482
1875	1.875	-28.747	3.373	-142.627	41.559	-10.925	-7.254	-5.898	-11.344
1876	1.876	-21.782	-8.837	-34.005	107.449	-7.226	-9.773	-7.913	-8.074
1877	1.877	-19.665	-7.349	38.397	143.082	-9.56	-12.223	-12.136	-7.516
1878	1.878	-25.481	-11.649	-27.274	132.19	-5.464	-14.476	-8.594	-14.497
1879	1.879	-16.783	0.145	-134.632	122.112	-11.219	-8.878	-12.415	-11.623
1880	1.88	-18.335	-10.869	-120.35	23.395	-7.109	-10.696	-10.827	-15.916
1881	1.881	-14.083	-9.521	-54.7	-42.473	-7.652	-5.889	-7.347	-10.331
1882	1.882	-12.919	-0.681	100.466	-30.808	-9.562	-18.63	-0.639	-15.207
1883	1.883	-11.753	-4.197	291.098	-106.962	-7.789	-27.276	0.306	-5.2
1884	1.884	-10.777	-13.877	162.957	-156.703	-9.108	-22.631	-2.573	-9.491
1885	1.885	-7.868	-10.182	-93.106	-76.498	-9.494	-21.263	-0.524	-10.684
1886	1.886	-17.539	7.811	-195.269	85.774	-9.117	-12.324	-7.188	-15.931
1887	1.887	-16.374	36.015	-226.171	155.045	-4.678	0.88	-6.341	-12.456
1888	1.888	-12.885	-5.597	-85.148	218.266	-6.436	-7.723	-11.821	-9.37
1889	1.889	-13.849	-44.21	94.496	6.527	-7.796	3.485	-9.751	-8.408
1890	1.89	-10.943	-59.163	25.054	-134.027	-6.464	13.698	-12.894	-10.915
1891	1.891	-15.197	-36.23	88.748	-158.923	-11.325	12.68	-16.813	-13.23
1892	1.892	-7.837	-23.807	-7.28	-42.274	-6.682	13.987	-20.239	-3.744
1893	1.893	-12.676	-12.58	10.142	-105.718	-13.236	28.097	-18.805	-12.648
1894	1.894	-10.154	4.424	185.124	-201.839	-8.96	-0.853	-21.722	-4.317
1895	1.895	-6.088	7.533	161.973	-79.249	-3.322	-63.384	-23.715	-9.537
1896	1.896	-9.57	-0.751	13.803	32.159	-6.765	-54.427	-26.331	-6.631
1897	1.897	-16.916	-13.465	-43.758	75.438	-12.741	2.506	-26.934	-5.853
1898	1.898	-17.877	7.636	-61.073	88.877	-10.458	9.864	-22.266	-9.915
1899	1.899	-17.1	4.901	-140.498	77.542	-8.599	-10.001	-13.37	-20.745
1900	1.9	-14.761	2.369	-183.569	88.835	-9.253	-40.365	-12.033	-22.294
1901	1.901	-18.236	-32.705	-38.669	-58.94	-11.069	-123.484	-12.766	-20.949
1902	1.902	-20.169	-67.99	-19.399	-207.179	-4.169	-63.737	-7.738	-14.57
1903	1.903	-20.759	-72.5	-36.723	-226.638	-5.195	55.735	0.218	-6.233
1904	1.904	-12.84	-51.838	202.024	-69.433	-7.763	39.945	0.995	-11.438
1905	1.905	-11.676	-2.762	168.162	35.976	-10.139	25.727	-2.157	-8.502
1906	1.906	-10.708	3.767	13.421	54.586	-5.345	38.931	-1.514	-12.727
1907	1.907	-9.739	-14.423	-14.408	-33.365	3.33	3.296	-0.778	-11.939
1908	1.908	-17.665	2.038	-39.692	-81.04	-5.016	-7.611	-7.327	-8.413
1909	1.909	-12.437	7.154	-62.785	20.208	-6.017	-17.541	-6.57	-10.309
1910	1.91	-19.203	2.727	-41.599	-45.764	-8.956	-26.448	-4.325	-12.009
1911	1.911	-14.936	-43.116	-60.674	-105.467	-9.758	-1.941	-15.199	-10.609
1912	1.912	-15.697	-61.27	-43.122	-73.214	-4.166	-9.069	-16.742	-13.862
1913	1.913	-13.755	-11.349	-58.759	-24.013	-10.765	-2.41	-15.386	-10.92
1914	1.914	-15.683	8.558	-44.098	-51.088	-11.559	-8.329	-21.729	-8.943
1915	1.915	-16.246	2.48	-56.846	-108.447	-10.799	-2.839	-13.353	-8.509
1916	1.916	-13.703	7.844	-44.808	2.676	-11.391	-7.873	-12.348	-10.599
1917	1.917	-14.067	22.92	-55.597	177.832	-13.344	-12.36	-11.329	-9.779
1918	1.918	-12.885	27.367	-85.226	155.085	-9.292	-16.343	-13.755	-9.935
1919	1.919	-11.713	14.928	-58.522	92.13	-11.824	-5.098	-17.638	-10.482
1920	1.92	-13.637	-3.96	-34.069	-119.118	-13.185	-15.183	-12.469	-9.876
1921	1.921	-14.415	-41.731	-11.895	-203.169	-7.377	-12.14	-2.084	-12.165
1922	1.922	-11.71	-46.667	88.952	-23.522	-9.697	7.543	11.086	-16.583
1923	1.923	-17.505	3.801	45.805	46.342	-6.216	-25.999	13.018	-21.2
1924	1.924	-16.732	-16.072	6.271	67.812	-5.637	-21.548	-4.224	-20.593
1925	1.925	-16.151	-22.067	-29.365	49.178	2.093	-59.031	-39.138	-15.729
1926	1.926	-12.865	-5.669	-83.582	67.034	-1.023	16.665	-114.833	-8.354
1927	1.927	-15.772	-20.865	-34.162	114.887	-11.862	5.82	-104.244	-3.499
1928	1.928	-12.291	-25.403	-42.98	187.334	-16.102	15.658	-74.905	0.772
1929	1.929	-13.649	-29.467	13.935	69.241	-12.395	6.721	-48.308	-8.118
1930	1.93	-10.74	-25.729	110.261	-105.245	-11.206	-17.705	-7.523	-16.428
1931	1.931	-15.181	-8.643	18.146	-81.948	-8.073	-69.443	44.301	-15.464
1932	1.932	-16.924	-24.328	6.398	66.048	-3.206	-49.579	145.218	-8.688
1933	1.933	-15.575	-27.119	-4.268	238.893	-9.178	-7.097	362.105	-2.693
1934	1.934	-16.937	-34.725	-13.861	308.002	-5.093	9.246	207.099	-5.012
1935	1.935	-14.038	-18.499	-40.477	243.864	-9.915	4.15	9.758	-8.494
1936	1.936	-10.368	13.432	-48.759	108.702	-6.61	-18.68	-118.515	-11.785
1937	1.937	-11.74	-18.473	-85.918	-14.293	-6.005	-47.723	-141.75	-5.212
1938	1.938	-13.88	-64.307	-132.92	-158.048	-13.915	-104.431	-120.636	-13.141
1939	1.939	-17.57	-82.509	-77.967	-370.432	-17.382	-47.55	-101.332	-22.813
1940	1.94	-14.308	-32.619	-40.873	-512.029	-12.15	-25.5	-83.662	-23.973
1941	1.941	-18.402	14.194	19.736	-179.283	-9.242	-18.932	-4.065	-15.647
1942	1.942	-12.63	20.159	141.893	47.598	-8.469	-37.158	-18.298	-8.289
1943	1.943	-16.721	25.549	89.404	6.71	-6.136	1.49	47.629	-17.184
1944	1.944	-11.916	-9.765	41.763	-30.699	-6.697	36.676	59.551	-16.017
1945	1.945	-13.891	-32.749	27.517	-64.975	-4.729	50.168	-60.013	-15.045
1946	1.946	-15.665	-28.812	14.334	-34.236	-8.761	54.075	-107.799	-12.149
1947	1.947	-12.228	20.279	2.349	-175.13	-5.252	4.734	-122.177	-11.379
1948	1.948	-12.672	26.849	-8.712	-302.906	-9.686	-28.861	-82.796	-12.152
1949	1.949	-19.318	8.691	-18.801	-232.869	-12.576	38.176	-47.329	-14.081
1950	1.95	-20.353	25.177	-27.968	-41.645	-11.211	-24.402	-80.082	-10.793
1951	1.951	-21.183	10.001	-20.089	189.648	-13.536	-48.792	-31.28	-7.887
1952	1.952	-15.625	-3.65	-27.53	345.151	-16.439	17.796	102.536	-15.826
1953	1.953	-10.846	-16.151	-34.183	261.055	-11.971	-9.086	236.882	-12.342
1954	1.954	-16.908	2.471	-40.257	286.945	-3.047	-33.47	219.176	-15.427
1955	1.955	-12.897	-7.764	-45.565	310.938	-1.872	3.514	75.689	-12.509
1956	1.956	-14.882	-42.28	20.062	121.063	-7.858	50.435	-20.8	-6.494
1957	1.957	-18.227	-55.823	-6.783	-262.866	-15.198	68.789	-73.666	-12.095
1958	1.958	-15.375	-68.241	1.182	-427.576	-6.276	52.334	-26.451	-15.567
1959	1.959	-14.082	-11.56	-21.056	-77.859	-5.101	6.774	16.377	-16.135
1960	1.96	-17.429	-19.699	-41.169	-123.19	-8.183	-84.716	-23.378	-12.071
1961	1.961	-18.65	-41.709	-23.109	0.375	-9.152	-150.387	-59.14	-6.27
1962	1.962	-17.547	-8.236	-17.818	-37.366	-8.373	-43.052	-48.325	-3.955
1963	1.963	-18.768	9.9	-33.013	201.115	-2.742	-28.948	-77.826	-7.44
1964	1.964	-18.049	37.606	-28.663	231.886	-6.209	-16.018	-68.687	-17.503
1965	1.965	-18.882	22.516	-16.352	-190.961	-6.775	19.466	-43.936	-16.15
1966	1.966	-15.839	-0.309	-12.753	-251.416	-0.181	8.524	-50.934	-17.314
1967	1.967	-16.277	-29.321	-2.748	-416.481	-4.432	-80.083	-70.712	-9.013
1968	1.968	-12.071	-3	6.488	-366.505	-2.115	3.488	-125.787	-3.806
1969	1.969	-19.09	41.747	9.141	-230.542	-8.7	35.998	-207.388	-2.854
1970	1.97	-14.304	-37.615	-14.099	-107.409	-12.975	45.913	-153.542	-8.858
1971	1.971	-15.13	-113.607	-29.759	-70.65	-10.69	36.951	-25.811	-11.171
1972	1.972	-12.86	-123.564	-27.016	99.19	-5.876	28.907	-8.78	-7.662
1973	1.973	-14.839	-25.058	-24.389	5.951	-7.817	-22.675	6.859	-9.575
1974	1.974	-16.832	14.412	-12.724	-22.501	-0.061	-69.616	49.959	-8.987
1975	1.975	-16.304	49.903	-10.59	53.826	3.051	-39.337	142.001	-10.348
1976	1.976	-8.412	60.586	-0.937	216.178	-11.635	-11.838	273.168	-7.058
1977	1.977	-9.614	30.844	25.326	152.5	-26.519	3.175	220.751	-5.886
1978	1.978	-12.753	-49.993	14.099	17.983	-28.446	-1.384	46.004	-11.868
1979	1.979	-13.764	-82.524	-2.931	-104.147	-26.697	2.502	-163.28	-9.331
1980	1.98	-18.064	-72.741	-18.559	134.671	-25.14	13.742	-135.117	-1.973
1981	1.981	-7.454	-10.328	-4.326	305.026	-15.071	10.435	-58.096	-4.887
1982	1.982	-6.134	46.527	-6.849	335.703	-13.91	13.402	-80.737	-5.674
1983	1.983	-7.324	9.526	-13.836	363.393	-5.595	10.618	26.068	-8.001
1984	1.984	-13.357	-23.995	-15.989	337.487	-2.522	-22.92	122.893	-11.482
1985	1.985	-12.415	-42.168	-14.078	174.385	-3.511	-73.265	104.863	-12.069
1986	1.986	-13.408	-47.601	-22.832	237.373	-9.532	-39.842	-39.254	-11.493
1987	1.987	-17.689	-32.609	-21.328	217.494	-7.248	-33.906	-59.232	-19.437
1988	1.988	-15.387	-28.238	-20.043	234.164	-2.468	-28.588	-147.274	-15.955
1989	1.989	-5.934	-24.278	-13.736	26.687	2.126	-23.676	-195.329	-12.867
1990	1.99	-7.125	-35.65	-10.249	-227.643	1.51	-19.263	-7.733	-17.724
1991	1.991	-10.633	2.043	5.844	-466.84	1.109	-6.875	-33.468	-18.512
1992	1.992	-13.757	7.058	-15.183	-622.069	-6.245	4.33	-56.696	-14.447
1993	1.993	-14.738	57.34	-17.75	-368.185	-18.064	-12.659	-35.5	-19.282
1994	1.994	-10.493	90.855	-10.135	-60.843	-22.723	-21.967	176.503	-11.94
1995	1.995	-17.86	48.301	6.151	63.054	-15.585	20.615	148.86	-9.044
1996	1.996	-11.104	-23.912	-0.238	-49.469	-11.924	50.954	20.88	-9.819
1997	1.997	-10.362	-73.318	-6.074	-288.074	-8.475	23.166	44.007	-15.431
1998	1.998	-6.32	-82.28	-11.334	-257.176	-3.278	17.907	64.681	-22.011
[truncated: 5,932 more rows]
