# Supplementary material for: Associations between lower-limb muscle activation and knee flexion in post-stroke individuals: A study on the stance-to-swing phases of gait
Source: PLoS One. 2017 Sep 8;12(9):e0183865. doi: 10.1371/journal.pone.0183865 (PMC5590852; doi:10.1371/journal.pone.0183865)
Supplement: S1 Dataset — (ZIP) [file pone.0183865.s001.zip › S1_Dataset/Healthy group/8/1/emg.csv]

Frame	Time	EMG Signal 1	EMG Signal 2	EMG Signal 3	EMG Signal 4	EMG Signal 5	EMG Signal 6	EMG Signal 7	EMG Signal 8
0	0	58.78	54.315	51.537	53.776	32.503	44.424	-1.733	48.358
1	0.001	54.383	50.268	50.053	41.235	29.641	36.114	10.159	48.756
2	0.002	53.66	45.457	51.289	29.644	33.937	35.36	20.868	36.205
3	0.003	47.728	43.546	40.319	36.451	30.127	32.865	53.239	32.362
4	0.004	50.708	41.651	34.559	33.019	29.22	30.38	92.812	35.702
5	0.005	46.343	39.76	40.839	32.468	27.169	26.742	41.184	48.13
6	0.006	44.512	35.568	44.034	29.43	28.602	26.998	32.898	24.988
7	0.007	42.697	38.155	33.131	26.394	21.34	21.267	13.052	25.86
8	0.008	37.811	32.446	32.318	23.583	20.671	27.551	16.851	26.558
9	0.009	34.111	34.888	16.433	22.731	25.825	29.396	50.48	31.741
10	0.01	28.892	41.614	24.149	28.865	21.897	20.422	16.975	23.585
11	0.011	32.606	33.083	20.484	23.98	16.45	21.731	-5.295	23.768
12	0.012	32.86	24.963	23.284	31.119	18.573	22.677	-3.151	30.746
13	0.013	21.745	30.237	25.746	32.863	13.941	23.455	5.379	24.382
14	0.014	23.054	19.291	22.816	21.474	15.528	17.111	19.54	32.767
15	0.015	21.888	11.293	22.249	2.777	12.881	17.562	43.626	11.585
16	0.016	20.765	16.685	8.684	-1.175	12.009	14.363	45.51	12.688
17	0.017	16.198	15.736	11.5	16.395	4.2	12.554	9.684	18.682
18	0.018	13.431	16.376	-0.267	17.349	7.838	9.813	-5.253	14.849
19	0.019	13.43	8.938	15.112	4.222	9.19	8.084	-10.687	6.966
20	0.02	9.606	10.641	11.193	4.857	5.736	5.62	-8.318	7.464
21	0.021	6.03	9.499	7.525	5.339	5.218	8.616	14.232	0.842
22	0.022	11.219	3.763	11.854	9.165	4.734	7.016	16.112	4.138
23	0.023	10.459	4.659	12.162	-0.103	-1.717	5.45	6.62	9.999
24	0.024	9.568	3.483	6.146	2.857	1.55	2.175	13.038	23.054
25	0.025	2.364	6.041	11.982	0.434	4.082	3.202	37.678	12.155
26	0.026	1.794	2.848	1.818	-1.935	-1.477	3.301	5.661	-1.204
27	0.027	-0.271	0.103	1.768	-6.206	-2.93	3.447	-16.059	-3.885
28	0.028	-2.266	2.058	1.601	-8.297	-0.286	0.937	-28.256	-3.616
29	0.029	1.788	-5.802	7.309	-8.603	-0.693	-1.346	-30.536	-1.737
30	0.03	-2.989	-6.065	2.624	-2.066	5.133	2.032	-14.39	-1.547
31	0.031	-3.639	-1.233	-0.892	4.32	-0.423	-2.862	-5.944	-8.474
32	0.032	-4.228	-0.013	-10.812	18.095	8.578	-1.135	18.8	-10.318
33	0.033	-1.832	-4.54	-5.751	6.583	1.555	2.573	14.76	-15.982
34	0.034	-3.254	-6.106	-3.51	-7.778	-2.528	0.129	-1.637	-10.763
35	0.035	-10.813	-13.6	2.468	-6.815	-6.181	-0.141	-33.469	-7.444
36	0.036	-6.886	-1.305	-0.797	6.775	-1.858	-0.365	-63.125	-16.083
37	0.037	-6.973	-7.917	-2.264	0.285	-1.565	-4.986	-60.033	-2.792
38	0.038	-11.833	0.042	-3.479	-2.101	5.349	-8.021	-43.548	2.424
39	0.039	-10.637	-8.586	-8.702	-13.715	-5.897	-7.144	-22.182	7.11
40	0.04	-8.031	-7.869	-18.134	-12.898	-4.911	-1.779	19.936	-10.802
41	0.041	-10.397	-12.128	-22.294	-9.723	-6.403	1.881	-23.04	19.131
42	0.042	-12.312	-11.497	-4.734	3.006	-7.86	-9.313	-6.949	6.333
43	0.043	-20.173	-12.945	-12.67	-13.266	-7.158	-20.662	38.206	-20.352
44	0.044	-17.538	-12.408	-10.655	-11.502	-6.42	-13.78	92.882	-17.386
45	0.045	-15.041	-15.299	-13.079	-2.153	-7.395	-10.349	85.274	-20.767
46	0.046	-12.875	-11.558	-11.392	-7.677	-8.34	-9.401	38.196	4.532
47	0.047	-13.95	-9.903	-13.336	-12.571	2.361	-10.545	7.584	-12.714
48	0.048	-16.144	-9.56	-18.127	-19.952	-5.684	-15.528	-20.257	-22.186
49	0.049	-15.778	-9.177	-19.606	-3.111	-7.122	-7.7	-25.437	-14.011
50	0.05	-13.044	-8.942	-16.012	-14.867	-6.02	-8.75	-29.997	-6.572
51	0.051	-8.231	-16.321	-19.463	0.035	-2.511	-13.572	-9.355	-18.181
52	0.052	-16.967	-8.985	-3.38	-9.654	-18.548	-9.302	1.819	-11.793
53	0.053	-15.826	-15.776	12.898	-18.416	-11.545	-11.608	-29.166	-21.471
54	0.054	-12.749	-9.787	-14.762	5.348	-17.899	-9.655	16.717	-5.601
55	0.055	-13.728	-15.412	-11.07	-11.71	-8.186	-18.349	22.763	-24.758
56	0.056	-11.226	-5.935	-21.105	-2.438	-9.896	-14.849	-15.936	-22.222
57	0.057	-13.559	-12.324	-24.163	-16.568	-8.308	-13.857	-30.99	-19.909
58	0.058	-12.987	-11.154	-21.426	-19.076	-9.631	-7.059	-35.395	-26.3
59	0.059	-13.572	-12.12	6.845	-16.734	-5.921	-6.255	-31.31	-16.624
60	0.06	-12.996	-15.014	-4.37	-6.082	-14.205	-8.551	-20.052	-7.917
61	0.061	-5.062	-8.991	-42.084	-8.031	-13.197	-9.114	-23.356	-3.278
62	0.062	-15.893	-14.585	-47.097	-6.314	-8.323	-7.154	-1.582	9.703
63	0.063	-14.526	-13.994	-33.52	-4.787	-9.058	-16.039	1.08	-2.496
64	0.064	-13.358	-18.613	-29.416	-17.741	-6.699	-7.106	-22.162	-10.426
65	0.065	-12.186	-14.527	27.341	-19.454	-11.498	-3.602	-37.905	-6.153
66	0.066	-6.945	-14.89	100.723	-20.98	-10.882	-6.676	-29.594	-17.976
67	0.067	-15.828	-11.565	11.914	-10.922	-9.105	-7.623	8.905	-19.563
68	0.068	-19.294	-13.647	0.136	-17.32	-11.588	-13.605	14.293	2.099
69	0.069	-14.045	-10.894	-10.673	-1.648	-10.192	-14.354	-10.897	-13.591
70	0.07	-14.987	-16.659	-20.482	-3.782	-8.989	-13.753	-24.443	-10.88
71	0.071	-14.183	-14.288	-29.341	-13.435	-7.791	-19.739	-20.354	-13.402
72	0.072	-8.536	-13.653	-21.148	-29.283	-5.045	-10.815	-23.995	-15.719
73	0.073	-13.332	-14.184	-28.436	-18.614	-9.847	-4.791	-20.684	-5.067
74	0.074	-23.35	-14.706	-21.779	-8.914	-10.394	-5.737	-11.383	-3.105
75	0.075	-16.138	-13.291	-27.718	-14.107	-8.415	-4.753	-14.128	-11.8
76	0.076	-9.708	-15.552	-22.269	-3.033	-11.274	-7.242	-11.545	-0.774
77	0.077	-15.655	-12.586	-37.345	-7.259	-6.396	-14.578	-9.085	-2.129
78	0.078	-5.931	-9.812	-41.759	-3.549	-10.998	-5.652	-11.045	-13.928
79	0.079	-14.782	-3.934	-37.662	-21.499	-10.374	-9.112	-8.937	-15.462
80	0.08	-13.567	-7.933	3.977	-13.898	-7.819	-12.191	-7.074	-11.186
81	0.081	-12.543	-14.446	53.953	-2.244	-10.095	-9.264	-5.48	-12.337
82	0.082	-27.187	-13.591	20.539	-17.09	-8.896	-10.022	-12.759	-13.5
83	0.083	-16.478	-12.736	-9.786	-18.957	-6.918	-7.689	-1.129	-10.399
84	0.084	-10.604	-22.144	-15.174	-6.718	-10.366	-8.259	-5.924	-1.497
85	0.085	-15.764	-13.168	-10.128	-8.245	-11.497	-10.186	-10.232	1.995
86	0.086	-7.765	-14.26	-14.554	-6.855	-7.793	-19.087	-9.086	-11.925
87	0.087	-11.958	-13.213	-18.624	-3.13	-10.086	-12.698	-7.962	-17.702
88	0.088	-10.73	-14.113	-22.306	-16.242	-5.99	-11.532	-8.995	-19.413
89	0.089	-9.506	-13.264	-19.028	-14.451	-9.441	-8.439	-11.928	-17.828
90	0.09	-12.53	-15.524	-15.958	-6.496	-9.802	-5.535	-25.081	-16.446
91	0.091	-19.232	-13.521	-13.273	-28.153	-10.166	-13.471	-23.144	-12.744
92	0.092	-16.651	-11.519	-15.798	-12.461	-7.432	-12.501	-17.932	-16.171
93	0.093	-10.976	-12.027	-41.507	-9.707	-9.349	-13.478	-16.371	-15.185
94	0.094	-14.399	-16.79	-10.521	-7.144	-6.426	-9.234	-12.057	-14.2
95	0.095	-18.98	-18.653	-14.549	-0.12	-6.792	-8.473	7.567	-13.415
96	0.096	-18.333	-15.685	-18.167	-10.695	-10.258	-11.964	15.928	-9.353
97	0.097	-14.777	-14.262	-28.17	-4.833	-8.115	-10.037	-12.34	-7.384
98	0.098	-13.356	-10.905	-12.458	-3.042	-7.702	-15.469	-1.178	-10.672
99	0.099	-16.197	-15.679	-15.201	-14.033	-6.523	-10.641	-11.332	-14.736
100	0.1	-18.841	-12.327	-12.763	-35.648	-9.409	-10.053	4.281	-15.103
101	0.101	-16.065	-16.329	-1.238	-26.309	-8.234	-10.632	6.952	-12.75
102	0.102	-17.546	-14.921	-3.42	4.91	-11.696	-11.998	-5.839	-16.813
103	0.103	-18.267	-17.185	-5.351	0.891	-8.795	-11.619	-12.82	-17.21
104	0.104	-18.014	-10.557	-7.097	-10.295	-10.725	-8.721	-14.979	-11.781
105	0.105	-15.633	-13.405	-11.767	-13.529	-6.463	-10.659	-24.641	-16.589
106	0.106	-14.799	-14.131	-16.041	-22.779	-9.937	-13.373	-50.946	-6.505
107	0.107	-13.967	-16.395	-12.39	-25.431	-7.604	-14.151	-54.641	-7.842
108	0.108	-17.589	-9.767	-1.591	-27.904	-6.431	-10.864	-16.92	-8.99
109	0.109	-15.018	-10.5	-5.878	-11.61	-6.034	-6.019	-1.843	-2.967
110	0.11	-16.321	-16.067	-9.559	11.853	-10.281	-5.44	11.698	-6.025
111	0.111	-15.11	-14.093	-6.095	15.007	-8.919	-9.503	57.571	-20.692
112	0.112	-15.446	-10.756	-11.324	12.351	-8.522	-2.533	15.009	2.765
113	0.113	-15.022	-14.776	-16.101	-15.844	-8.125	-13.374	-1.38	-12.887
114	0.114	-12.852	-16.092	-25.668	-34.56	-8.5	-9.122	44.172	-15.584
115	0.115	-13.007	-17.415	-8.577	-31.223	-5.778	-10.285	1.649	-2.803
116	0.116	-13.747	-15.245	-6.226	-2.92	-6.548	-9.125	-3.754	13.47
117	0.117	-12.163	-21.21	-8.286	15.913	-8.475	-8.167	-18.898	-5.685
118	0.118	-14.653	-13.242	-14.222	5.916	-10.403	-14.951	-23.328	-8.191
119	0.119	-12.496	-12.239	-26.581	-3.307	-8.844	-10.714	-43.996	-24.427
120	0.12	-14.41	-13.17	-12.347	-22.963	-7.284	-5.12	-47.633	-13.799
121	0.121	-17.482	-15.665	-29.846	-15.353	-6.695	-9.969	-30.558	-23.466
122	0.122	-14.75	-11.575	-22.949	-12.989	-6.49	-13.277	-14.832	-18.214
123	0.123	-15.887	-15.039	-29.402	-15.083	-8.606	-11.535	-12.087	-26.128
124	0.124	-18.772	-13.078	-15.911	-16.989	-13.631	-8.049	26.485	-4.422
125	0.125	-14.309	-10.151	10.335	-22.173	-10.33	-15.415	-45.711	-1.313
126	0.126	-17.198	-12.649	6.588	-11.116	-9.739	-8.073	-114.816	-15.436
127	0.127	-12.344	-13.017	-10.495	-12.416	-13.217	-12.931	-123.668	-17.943
128	0.128	-14.264	-15.898	-7.45	-21.258	-9.918	-13.734	-99.198	-20.252
129	0.129	-11.338	-13.166	-4.778	-20.057	-7.009	-9.674	-32.327	-18.103
130	0.13	-14.808	-12.749	-22.638	-3.951	-9.709	-13.165	48.485	-8.404
131	0.131	-19.244	-17.564	-38.897	-10.862	-8.54	-9.893	168.007	-3.178
132	0.132	-17.493	-15.623	-32.485	-12.93	-7.765	-4.491	183.967	-7.831
133	0.133	-16.141	-13.687	-3.48	-7.098	-9.7	-5.083	111.823	-6.494
134	0.134	-13.805	-11.937	8.864	1.642	-8.918	-7.026	-6.601	-7.671
135	0.135	-16.696	-12.324	-2.392	-9.342	-8.721	-4.129	-54.211	-8.815
136	0.136	-12.242	-10.954	14.608	-10.654	-8.142	-7.624	-39.887	-24.88
137	0.137	-13.974	-8.039	5.298	-17.001	-11.236	-14.046	-0.377	-13.282
138	0.138	-12.614	-9.962	2.569	-18.118	-8.333	-9.807	-12.137	-15.454
139	0.139	-18.997	-8.018	5.061	-2.031	-12.777	-12.131	-22.952	-5.792
140	0.14	-14.738	-12.85	-6.582	0.328	-8.717	-7.3	6.678	-17.999
141	0.141	-10.674	-14.78	-21.504	2.49	-12.202	-10.596	-19.993	-22.652
142	0.142	-11.263	-19.416	-38.943	-14.912	-6.781	-10.027	-28.093	-3.886
143	0.143	-14.561	-19.985	-32.005	-26.491	-8.722	-12.557	-35.434	-21.695
144	0.144	-12.82	-16.499	-38.449	-28.577	-9.31	-7.154	-28.853	-10.089
145	0.145	-14.177	-12.04	-52.018	-26.611	-7.568	-9.093	-22.878	0.555
146	0.146	-16.502	-12.619	-43.329	-17.876	-6.21	-8.512	-28.293	-12.982
147	0.147	-12.44	-11.253	-19.55	-13.215	-9.503	-6.775	-13.175	-0.771
148	0.148	-12.056	-11.637	31.9	-8.927	-10.667	-12.588	-8.678	-5.416
149	0.149	-14.378	-11.24	53.95	-12.573	-11.061	-19.951	-29.253	-15.476
150	0.15	-14.768	-13.17	47.357	-11.385	-7.583	-15.111	-40.354	-16.628
151	0.151	-13.606	-12.776	4.771	-10.424	-12.43	-7.177	-30.172	-0.948
152	0.152	-10.892	-12.961	-33.936	-5.607	-3.731	-8.145	-20.818	9.706
153	0.153	-15.725	-11.595	-18.857	-6.339	-4.906	-12.99	-23.615	-15.459
154	0.154	-13.787	-13.521	-23.313	-5.536	-8.011	-12.215	-21.206	-18.739
155	0.155	-17.076	-13.703	-27.394	-6.093	-5.122	-16.28	-18.934	-21.825
156	0.156	-15.328	-17.188	-23.738	-16.149	-7.642	-11.441	-16.825	-13.511
157	0.157	-15.713	-13.893	-13.701	-11.888	-8.425	-10.864	-18.78	-5.964
158	0.158	-16.094	-9.828	-16.794	-8.219	-7.858	-13.77	-10.117	-17.567
159	0.159	-15.705	-15.624	-19.498	-11.716	-7.287	-7.964	-8.593	-19.685
160	0.16	-15.31	-13.303	-16.982	-12.682	-10.199	-12.02	-4.389	-13.859
161	0.161	-12.596	-16.787	-52.022	-11.697	-10.598	-13.953	-8.12	-12.125
162	0.162	-11.818	-18.722	-87.256	-15.937	-6.156	-7.959	-26.098	5.265
163	0.163	-16.265	-14.658	-91.716	-11.848	-10.229	-12.016	-28.636	-1.691
164	0.164	-14.324	-11.175	-29.229	-12.43	-8.879	-8.54	-21.701	-8.09
165	0.165	-11.415	-17.562	33.258	-11.87	-5.6	-7.961	5.971	-13.902
166	0.166	-12.769	-11.568	25.125	-20.805	-9.673	-6.215	62.636	-12.163
167	0.167	-13.156	-10.796	91.884	-14.432	-7.166	-6.602	21.95	-16.809
168	0.168	-17.987	-15.64	82.976	-17.909	-12.599	-4.273	-0.16	-9.667
169	0.169	-9.271	-15.061	-6.638	-18.886	-10.681	-7.168	-20.147	4.641
170	0.17	-15.268	-7.314	-18.463	-4.194	-7.404	-12.384	-26.203	-16.67
171	0.171	-14.302	-12.532	-29.301	2.154	-10.318	-8.888	-20.831	-30.808
172	0.172	-13.334	-7.691	-19.448	-3.683	-8.973	-16.237	-5.759	-23.286
173	0.173	-14.107	-15.62	-28.373	8.497	-9.368	-13.329	-19.304	-20.981
174	0.174	-16.429	-14.647	-4.005	0.544	-12.282	-3.647	43.218	-6.104
175	0.175	-12.941	-9.81	-11.352	4.779	-9.583	-4.791	34.392	-8.038
176	0.176	-12.355	-14.065	-17.887	-14.788	-8.434	-3.631	-22.44	-6.297
177	0.177	-17.775	-14.843	-23.857	-23.121	-7.676	-2.649	-44.461	-14.254
178	0.178	-18.357	-14.277	-29.273	-5.329	-9.629	-17.358	-50.999	-27.253
179	0.179	-17.779	-18.931	-4.131	-21.619	-11	-15.228	-44.928	-25.537
180	0.18	-18.358	-17.201	-17.695	-23.751	-8.308	-9.416	-39.445	-1.744
181	0.181	-13.522	-9.281	-13.643	-17.927	-4.849	-7.676	-14.259	1.528
182	0.182	-14.109	-5.816	-9.982	-2.061	-5.262	-12.32	17.85	4.613
183	0.183	-18.18	-13.184	-20.094	-8.476	-10.505	-13.672	38.699	1.876
184	0.184	-13.352	-14.167	-29.393	-14.332	-9.945	-14.829	35.034	-21.361
185	0.185	-11.417	-18.443	-21.05	-12.633	-6.675	-11.351	17.874	-5.728
186	0.186	-13.173	-16.149	-28.592	-11.138	-7.274	2.583	-10.593	-8.453
187	0.187	-14.536	-15.588	-26.259	-15.432	-8.65	-7.106	-21.948	9.32
188	0.188	-13.198	-13.663	-19.889	-9.068	-10.99	-19.313	-5.003	-16.483
189	0.189	-12.816	-11.948	-6.346	-17.417	-6.168	-11.387	-8.187	-13.237
190	0.19	-15.537	-13.329	-11.571	-10.088	-8.125	-10.046	-28.059	-16.366
191	0.191	-13.613	-14.716	-6.932	-11.107	-12.209	-11.223	-15.423	-13.717
192	0.192	-11.501	-15.911	-2.716	-13.653	-4.294	-7.758	0.72	-16.313
193	0.193	-14.813	-9.95	3.637	-19.309	-5.469	-6.81	6.984	-14.034
194	0.194	-16	-17.927	-2.363	-8.517	-10.715	-13.608	24.271	-16.203
195	0.195	-18.739	-12.736	-7.628	-3.904	-13.637	-16.145	3.075	-22.039
196	0.196	-16.833	-17.609	-6.687	-8.191	-11.138	-12.102	-16.749	-23.804
197	0.197	-13.382	-9.718	-9.206	-17.123	-8.828	-8.635	-55.337	-6.431
198	0.198	-14.758	-14.978	-9.939	-18.334	-6.912	-10.582	-105.317	-13.445
199	0.199	-14.406	-14.05	-11.784	-21.454	-7.512	-14.667	-85.445	-19.872
200	0.2	-18.898	-13.317	-12.334	-6.759	-8.12	-11.209	-55.133	-14.116
201	0.201	-18.358	-17.423	-12.908	12.38	-7.747	-10.845	-5.265	-15.898
202	0.202	-18.002	-18.046	-4.995	-21.13	-6.412	-6.794	95.497	-4.902
203	0.203	-15.691	-16.148	-18.202	-16.709	-9.325	-12.621	81.073	-17.891
204	0.204	-12.821	-13.281	-9.514	-20.783	-7.408	-8.578	15.219	-12.713
205	0.205	-15.559	-6.351	-11.073	-9.575	-11.681	-12.091	-20.447	-1.725
206	0.206	-11.334	-13.162	-9.731	-12.885	-10.346	-8.826	-31.331	-3.126
207	0.207	-14.851	-12.437	-29.273	-3.62	-5.904	-9.423	-1.757	-14.965
208	0.208	-13.532	-14.803	-20.967	-0.947	-8.821	-9.828	7.106	-16.536
209	0.209	-16.458	-8.253	-18.449	-3.482	-10.189	-13.145	31.467	-20.826
210	0.21	-14.543	-14.29	-11.475	-5.824	-10.586	-8.323	24.066	-1.321
211	0.211	-13.412	-13.563	-9.36	-12.238	-11.765	-6.411	-22.812	1.348
212	0.212	-14.212	-11.67	-15.19	-25.813	-11.39	-13.012	-28.85	-16.485
213	0.213	-15.013	-15.008	-6.511	-24.101	-13.333	-8.767	-34.34	-9.531
214	0.214	-14.276	-15.633	-11.157	-16.182	-8.507	-11.114	-29.364	-15.948
215	0.215	-11.018	-12.184	-12.466	-0.328	-7.935	-15.97	-33.863	-10.178
216	0.216	-12.211	-13.586	-8.694	1.785	-9.87	-9.989	-29.833	-4.981
217	0.217	-17.464	-14.018	-14.607	-7.922	-6.974	-15.624	-33.503	-9.657
218	0.218	-19.43	-12.136	-13.521	-9.687	-6.589	-19.129	-23.462	-16.848
219	0.219	-13.461	-17.996	-12.479	-14.355	-8.34	-14.31	-26.632	-18.031
220	0.22	-12.711	-20.374	-15.004	-10.118	-9.703	-12.398	-24.018	-16.88
221	0.221	-16.614	-16.748	-10.966	-8.958	-10.091	-9.519	-21.599	-9.557
222	0.222	-14.707	-16.219	-0.155	-22.115	-11.252	-12.052	-23.986	-10.555
223	0.223	-15.319	-18.207	-8.104	-16.897	-10.093	-9.755	-26.178	-8.051
224	0.224	-19.41	-11.674	-15.273	-12.251	-12.997	-16.358	-48.316	-13.474
225	0.225	-15.957	-14.251	-29.005	-15.36	-6.999	-5.535	-77.384	-12.693
226	0.226	-12.69	-11.986	-20.099	-14.015	-4.48	-12.705	-73.377	-6.106
227	0.227	-10.584	-5.475	-11.794	-12.884	-5.252	-3.815	-39.43	-0.098
228	0.228	-12.548	-13.452	4.254	-2.074	-4.663	-7.31	-16.721	-8.997
229	0.229	-14.507	-10.406	1.92	-23.745	-2.725	-8.301	45.669	-17.328
230	0.23	-15.299	-9.486	-17.228	-26.85	-0.977	-5.416	108.076	-5.526
231	0.231	-14.546	-12.048	-19.741	-12.745	-1.358	-6.198	18.361	-10.149
232	0.232	-13.212	-14.405	15.293	5.023	-8.702	-5.432	6.481	-2.967
233	0.233	-9.552	-12.504	0.206	21.258	-7.722	-10.282	17.261	-17.269
234	0.234	-17.502	-10.61	-22.635	10.59	-8.685	-5.647	27.076	4.031
235	0.235	-9.192	-5.23	-18.578	4.766	-9.449	-9.714	53.713	-21.517
236	0.236	-12.301	-14.75	-14.9	-14.595	-7.117	-4.88	-3.278	-18.213
237	0.237	-9.409	-21.174	-4.839	-27.378	-11.939	-8.157	-10.73	16.25
238	0.238	-19.101	-10.372	-20.507	-20.426	-11.345	-11.057	-17.392	-6.56
239	0.239	-17.946	-11.762	-23.192	-9.785	-8.428	-8.548	12.939	-10.624
240	0.24	-14.474	-12.951	-25.686	7.617	-7.051	-5.258	29.347	0.609
241	0.241	-9.252	-14.142	-4.574	-13.492	-9.354	-6.412	-16.136	10.683
242	0.242	-8.29	-13.2	-18.689	-16.211	-10.503	-7.572	-10.132	-11.177
243	0.243	-10.808	-10.32	-31.45	-18.725	-6.803	-6.402	-4.754	-25.296
244	0.244	-8.492	-14.59	3.588	-25.682	-8.142	-6.585	-19.9	-22.765
245	0.245	-11.983	-12.288	-11.508	-19.258	-9.288	-9.868	-24.407	-20.427
246	0.246	-12.57	-7.466	-15.966	-9.556	-11.988	-14.698	-28.694	-14.03
247	0.247	-19.149	-16.2	-28.355	9.793	-8.489	-16.624	-32.553	-4.334
248	0.248	-9.46	-12.727	-32.04	-13.472	-8.852	-12.548	-15.661	-16.499
249	0.249	-8.292	-13.703	19.414	-22.761	-2.825	-12.918	-18.9	-14.933
250	0.25	-11.772	-14.672	12.036	-14.429	-10.736	-9.61	-27.302	-22.073
251	0.251	-19.12	-15.45	-7.923	-6.848	-9.739	-11.714	-9.539	-13.141
252	0.252	-31.889	-19.53	-13.952	-4.468	-10.683	-8.016	25.515	-19.111
253	0.253	-16.013	-18.963	-19.389	-23.599	-6.4	-11.282	-19.87	-15.972
254	0.254	-18.129	-18.388	-24.458	-16.017	-10.443	-4.687	-13.822	-18.848
255	0.255	-16.18	-17.803	-20.026	-13.687	-5.585	-11.442	-19.27	-14.555
256	0.256	-14.424	-9.854	-24.124	-15.831	-15.63	-13.947	-24.352	-15.294
257	0.257	-12.864	-13.333	2.161	-2.269	-11.35	-11.609	-19.912	-17.199
258	0.258	-22.914	-20.676	-14.92	-14.424	-10.17	-6.75	-23.938	-15.234
259	0.259	-21.734	-17.763	-18.05	-15.936	-11.309	-11.368	-5.149	-6.312
260	0.26	-13.398	-8.075	1.682	-8.765	-6.066	-9.598	-8.429	-2.634
261	0.261	-14.348	-14.45	-11.108	-7.604	-10.883	-12.087	-17.719	-10.92
262	0.262	-13.362	-10.944	-18.088	-8.749	-10.091	-14.386	-3.675	-11.856
263	0.263	-9.085	-9.961	-24.505	-16.098	-7.75	-7.785	-16.489	-5.088
264	0.264	-13.131	-16.719	-7.11	-15.121	-9.667	-10.66	-14.169	-7.586
265	0.265	-11.176	-10.701	-9.463	-12.584	-12.936	-9.861	-7.767	-16.46
266	0.266	-15.796	-8.355	-20.136	-5.207	-8.847	-7.527	-13.628	-10.454
267	0.267	-14.028	-3.495	-14.352	-6.14	-10.188	-9.437	-29.542	-11.403
268	0.268	-17.49	-8.117	-9.145	-8.624	-6.877	-9.998	-6.141	-12.355
269	0.269	-14.18	-7.506	-17.103	-9.37	-4.73	-10.562	-3.018	-11.581
270	0.27	-12.987	-7.866	-9.96	-14.191	-9.161	-13.045	-5.685	-9.257
271	0.271	-14.893	-13.254	-13.666	-14.749	-9.721	-14.375	-23.441	-15.831
272	0.272	-11.378	-9.738	-12.546	-11.815	-7.184	-11.442	-11.763	-18.323
273	0.273	-15.414	-19.766	-19.936	-11.409	-6.783	-9.484	-9.565	-17.54
274	0.274	-12.866	-6.761	-13.198	-10.019	-7.925	-9.841	0.182	-12.704
275	0.275	-16.129	-8.459	-13.989	-11.144	-8.296	-14.655	-4.975	-13.306
276	0.276	-14.936	-3.777	-1.844	-8.397	-6.343	-11.137	-3.36	-12.726
277	0.277	-12.969	-25.406	-7.102	-14.169	-10.578	-11.685	-1.924	-12.338
278	0.278	-15.643	-16.068	-11.762	-23.031	-6.496	-11.069	-5.472	-7.876
279	0.279	-18.518	-18.738	-10.417	-19.51	-9.963	-11.429	-6.482	-7.301
280	0.28	-13.263	-16.177	-14.112	-5.551	-6.654	-12.759	9.776	-9.828
281	0.281	-9.751	-18.455	-12.99	11.892	-7.801	-10.605	-1.608	-9.445
282	0.282	-13.01	-16.286	-12.063	4.968	-9.72	-10.197	0.641	-8.286
283	0.283	-15.879	-14.309	-9.146	-1.369	-7.006	-10.566	2.671	-7.123
284	0.284	-14.485	-16.008	-11.681	-10.983	-10.482	-13.454	-2.464	-12.171
285	0.285	-12.132	-17.513	-9.392	-16.165	-7.188	-8.987	-3.928	-11.581
286	0.286	-14.227	-13.216	-11.356	-11.494	-12.025	-11.877	-22.594	-14.514
287	0.287	-11.49	-12.021	-14.666	-10.12	-10.083	-11.472	-35.302	-12.013
288	0.288	-17.265	-10.828	-21.251	-13.787	-10.66	-10.099	-37.551	-9.672
289	0.289	-11.629	-13.885	-9.846	-7.776	-12.013	-7.185	-39.6	-11.806
290	0.29	-19.537	-12.876	-11.396	-4.654	-10.655	-10.85	-68.536	-13.754
291	0.291	-14.285	-15.352	-7.147	-9.457	-6.585	-6.392	-47.732	-7.96
292	0.292	-15.218	-16.089	-8.325	-19.12	-10.066	-9.281	9.025	-8.732
293	0.293	-12.671	-17.99	-7.177	-25.495	-4.644	-9.66	17.212	-10.691
294	0.294	-11.867	-14.657	-8.154	-33.796	-8.127	-11.006	24.633	-11.304
295	0.295	-13.777	-12.881	-11.036	-17.721	-4.829	-10.605	125.516	-9.592
296	0.296	-17.043	-7.037	-15.291	3.392	-7.731	-6.913	53.397	-14.445
297	0.297	-21.086	-12.612	-14.501	23.161	-12.572	-6.524	-12.322	-7.094
298	0.298	-15.26	-17.417	-3.67	-15.309	-11.986	-12.334	-24.044	-6.115
299	0.299	-11.171	-19.313	-8.312	-20.702	-9.08	-13.108	-34.772	-12.125
300	0.3	-15.983	-13.858	-9.618	-25.725	-13.908	-13.688	-24.78	-14.44
301	0.301	-11.315	-5.889	-8.426	-30.152	-7.905	-9.034	-33.567	-13.858
302	0.302	-13.038	-6.82	-14.417	-26.054	-8.674	-8.447	-25.319	-15.806
303	0.303	-14.381	-11.632	-9.191	-22.344	-6.731	-5.916	-17.812	-12.905
304	0.304	-13	-15.855	-18.099	1.46	-4.79	-5.515	-11.133	-14.246
305	0.305	-14.138	-18.145	-7.258	23.346	-7.692	-3.375	-17.06	-7.866
306	0.306	-10.434	-13.272	-8.603	-7.788	-9.043	-5.311	-44.743	-8.63
307	0.307	-13.695	-16.53	-9.753	-20.155	-3.625	-11.114	-49.722	-17.523
308	0.308	-16.569	-14.754	-15.723	-16.459	-10.198	-15.177	-17.701	-9.185
309	0.309	-14.61	-11.242	-31.773	0.578	-5.936	-17.103	3.108	2.629
310	0.31	-14.194	-14.505	-15.507	3.676	-9.999	-11.105	-0.457	-14.762
311	0.311	-13.968	-20.276	-17.625	-16.053	-8.052	-7.04	30.608	-12.424
312	0.312	-15.294	-11.353	-7.936	-13.529	-7.473	-10.525	-6.852	2.483
313	0.313	-13.917	-12.486	-9.668	-11.205	-8.055	-12.464	-31.909	-14.92
314	0.314	-14.469	-13.428	-8.111	-13.325	-7.67	-10.72	-27.363	-26.51
315	0.315	-15.993	-14.38	-12.356	-3.644	-9.989	-3.755	35.24	-3.087
316	0.316	-17.905	-11.838	-16.021	-15.835	-4.184	-10.531	26.429	-12.359
317	0.317	-16.339	-12.588	-22.016	-20.47	-8.245	-9.756	2.133	-15.04
318	0.318	-15.163	-16.042	-14.664	-16.201	-7.664	-8.984	-19.858	-7.473
319	0.319	-18.245	-15.444	-17.549	-9.805	-10.952	-16.923	-26.342	-9.769
320	0.32	-15.321	-17.167	-9.606	-10.958	-12.687	-7.25	-20.244	-11.875
321	0.321	-18.977	-13.672	2.213	-16.181	-12.296	-10.928	-25.573	-21.52
322	0.322	-13.546	-13.281	0.675	-13.282	-6.877	-7.443	-20.472	-9.297
323	0.323	-17.009	-15.401	-9.382	-19.284	-10.358	-12.669	-15.932	-1.352
324	0.324	-13.709	-13.473	-28.925	-13.676	-9.779	-11.698	-19.894	5.829
325	0.325	-14.274	-9.98	-9.176	-15.612	-6.876	-12.472	-23.461	-13.685
326	0.326	-11.752	-15.784	-11.677	-9.626	-10.36	-16.545	-13.295	-10.944
327	0.327	-15.025	-13.45	-18.639	-13.693	-9.008	-11.708	-16.288	-18.461
328	0.328	-10.179	-11.524	-12.244	-4.209	-8.629	-9.773	-13.495	-11.461
329	0.329	-14.822	-14.809	-10.308	-10.605	-10.565	-9.193	-10.941	-13.551
330	0.33	-13.075	-13.07	-8.555	-9.451	-7.083	-9.586	-13.245	-11.582
331	0.331	-15.579	-11.715	-7.003	-12.554	-11.923	-9.208	-6.808	-16.777
332	0.332	-15.956	-14.999	-28.678	-7.728	-7.278	-7.078	-0.967	-15.204
333	0.333	-18.086	-13.834	-13.018	-11.989	-10.184	-10.754	4.292	-10.915
334	0.334	-16.145	-13.446	-15.736	-11.222	-7.671	-8.431	5.873	-17.271
335	0.335	-13.428	-7.631	-13.232	-6.403	-6.32	-11.34	-7.073	-4.091
336	0.336	-11.293	-11.691	-15.568	-15.13	-10.383	-11.732	-19.248	-12.778
337	0.337	-13.227	-13.613	-17.71	-13.984	-10.003	-15.216	-27.185	-17.4
338	0.338	-14.582	-11.671	-19.65	-6.657	-7.686	-11.159	-28.543	-16.021
339	0.339	-14.389	-15.728	-24.891	-9.599	-7.301	-10.776	-14.222	-12.321
340	0.34	-12.838	-14.371	-13.865	-8.852	-8.467	-5.357	-8.409	-6.296
341	0.341	-15.939	-13.007	7.78	-8.098	-8.087	-13.294	-6.681	-13.629
342	0.342	-13.811	-10.873	-7.913	-8.703	-8.859	-10.205	-5.115	-10.704
343	0.343	-15.752	-16.869	-16.259	-16.089	-5.571	-11.179	-6.406	-9.909
344	0.344	-11.497	-12.612	-13.767	-11.29	-12.148	-15.446	-5.19	-7.563
345	0.345	-14.013	-14.929	-11.466	-8.808	-7.315	-17.776	-13.47	-14.114
346	0.346	-13.631	-11.438	-22.15	-11.15	-6.544	-8.298	-20.72	-16.605
347	0.347	-16.546	-14.719	-8.636	-11.734	-10.609	-4.628	-15.868	-18.909
348	0.348	-12.883	-17.622	-13.898	-16.376	-8.678	-5.797	-18.435	-8.049
349	0.349	-15.216	-15.108	-15.474	-7.503	-10.618	-6.78	-24.108	-19.063
350	0.35	-16.381	-14.721	-11.256	-13.921	-11.201	-11.63	-17.593	-14.793
351	0.351	-16.781	-15.877	-10.136	-15.116	-10.821	-10.869	-4.487	4.766
352	0.352	-16.4	-10.639	-9.007	-14.183	-12.177	-14.94	-10.34	-9.353
353	0.353	-15.633	-15.467	-5.957	-1.441	-7.343	-15.533	-1.674	-16.895
354	0.354	-12.937	-13.53	-14.896	-10.175	-6.762	-8.19	22.101	-0.629
355	0.355	-14.885	-14.114	-13.791	-14.829	-6.184	-5.291	73.554	-11.262
356	0.356	-15.098	-7.148	-14.802	-10.564	-9.67	-9.554	6.76	-9.313
357	0.357	-15.307	-13.918	-10.004	-4.2	-11.028	-7.238	-19.993	-14.525
358	0.358	-16.675	-14.698	-10.822	-5.395	-8.123	-10.734	-28.164	-6.592
359	0.359	-17.853	-10.631	-10.097	-4.455	-5.422	-6.106	-20.818	-13.744
360	0.36	-14.386	-12.56	0.688	-9.306	-11.226	-7.86	-14.231	-4.821
361	0.361	-13.045	-7.915	-13.677	-8.545	-3.875	-8.254	-8.233	-3.659
362	0.362	-8.226	-13.334	-15.654	-7.804	-4.845	-8.644	-13.638	-13.334
363	0.363	-12.894	-12.748	-17.427	-18.67	-4.067	-9.031	-18.691	-14.483
364	0.364	-14.65	-10.802	-6.434	-14.05	-9.678	-8.652	-14.288	-3.649
365	0.365	-13.307	-16.215	-10.72	-9.811	-9.093	-8.271	-10.261	-19.532
366	0.366	-13.712	-14.275	-11.908	-13.507	-8.513	-9.818	-13.93	-21.648
367	0.367	-10.822	-17.566	-3.624	-17.017	-7.928	-10.597	-10.648	-11.973
368	0.368	-13.549	-13.497	-17.594	-18.016	-7.543	-9.244	-13.779	-17.2
369	0.369	-17.817	-16.007	-15.704	-17.073	-10.827	-10.791	-16.546	-12.552
370	0.37	-16.479	-11.551	-14.003	-14.576	-11.212	-14.281	-14.087	-16.811
371	0.371	-12.041	-12.129	-15.577	-10.525	-8.51	-15.637	-11.809	-17.973
372	0.372	-17.476	-13.476	-11.347	-9.955	-9.677	-9.839	-18.248	-2.305
373	0.373	-12.651	-9.028	-15.048	-9.383	-6.192	-12.166	-27.968	-8.695
374	0.374	-15.957	-14.446	-13.926	-12.298	-8.525	-10.241	-26.268	-14.499
375	0.375	-11.915	-10.969	-19.194	-4.371	-9.698	-6.958	-24.758	-12.754
376	0.376	-19.877	-18.307	-4.514	-12.702	-6.997	-9.872	-23.455	-11.234
377	0.377	-11.576	-15.401	-15.192	-20.07	-5.846	-11.242	-9.168	-12.613
378	0.378	-10.638	-17.919	-13.295	-15.249	-9.341	-10.864	19.846	-13.793
379	0.379	-15.495	-12.307	-22.032	-12.731	-11.669	-6.806	23.875	-10.34
380	0.38	-18.039	-12.894	-17.418	-3.834	-8.771	-6.429	-2.477	-9.406
381	0.381	-14.001	-17.552	-13.188	6.992	-11.487	-13.802	-5.799	-6.546
382	0.382	-10.539	-13.494	-1.403	-14.717	-9.562	-12.847	-8.927	-12.577
383	0.383	-17.925	-10.022	-9.384	-17.842	-8.022	-11.892	-11.686	-11.842
384	0.384	-18.925	-17.386	-10.762	-15.162	-9.965	-9.398	-9.208	-7.029
385	0.385	-16.445	-14.308	-9.624	-17.704	-10.746	-7.095	-11.575	-10.338
386	0.386	-14.147	-17.218	-13.127	-15.403	-7.457	-13.685	-9.51	-12.099
387	0.387	-12.216	-11.245	-22.807	-4.791	-7.083	-7.699	-15.388	-11.736
388	0.388	-16.888	-12.042	-16.432	0.979	-9.808	-10.039	-13.714	-9.434
389	0.389	-16.335	-11.49	-15.281	-7.753	-7.881	-11.985	-15.331	-14.293
390	0.39	-15.004	-16.165	0.774	-12.432	-5.765	-12.575	-11.126	-11.016
391	0.391	-14.653	-14.453	-10.831	-13.826	-10.233	-6.005	-12.348	-9.283
392	0.392	-12.554	-13.12	-8.675	-12.705	-9.669	-10.278	-11.246	-9.692
393	0.393	-13.745	-10.821	-10.598	-9.266	-9.107	-9.519	-6.081	-15.128
394	0.394	-16.487	-13.76	-15.814	-14.533	-6.605	-11.468	-3.245	-18.625
395	0.395	-14.391	-14.172	-4.781	-11.674	-7.014	-13.425	-5.815	-13.99
396	0.396	-11.717	-12.272	-14.831	-10.943	-11.862	-9.376	-9.951	-12.266
397	0.397	-12.925	-10.751	-11.145	-8.657	-11.295	-8.994	-11.958	-9.767
398	0.398	-12.189	-12.714	-12.283	-13.545	-9.57	-8.61	-10.114	-8.429
399	0.399	-15.523	-14.684	-9.165	-13.022	-8.231	-11.524	-10.781	-9.594
400	0.4	-12.667	-14.521	-10.105	-12.496	-7.863	-10.372	-8.36	-12.317
401	0.401	-16.389	-16.096	-18.013	-10.035	-7.499	-11.546	-15.803	-8.07
402	0.402	-16.814	-15.933	-10.629	-7.764	-7.134	-7.3	-8.526	-8.447
403	0.403	-13.954	-13.055	-15.422	-8.211	-9.862	-7.9	-13.434	-9.812
404	0.404	-13.605	-11.925	-5.712	-5.536	-6.977	-14.884	-10.987	-12.724
405	0.405	-10.939	-15.439	-9.369	-11.391	-9.7	-11.996	-13.374	-11.557
406	0.406	-13.111	-14.303	-15.337	-13.769	-10.104	-14.522	-13.992	-12.72
407	0.407	-17.606	-9.874	-12.207	-11.883	-10.896	-12.213	-10.812	-7.886
408	0.408	-17.069	-15.321	-13.122	-13.861	-7.043	-10.291	-12.697	-11.377
409	0.409	-15.371	-15.925	-17.332	-13.344	-12.868	-13.601	-11.486	-14.674
410	0.41	-17.934	-12.659	-9.937	-13.796	-10.56	-11.869	-11.229	-12.943
411	0.411	-12.558	-16.751	-12.79	-12.509	-10.002	-12.272	-9.221	-11.59
412	0.412	-12.015	-13.295	-13.52	-13.736	-13.305	-15.579	-13.772	-11.211
413	0.413	-18.05	-18.74	-9.41	-13.413	-11.579	-9.792	-8.464	-13.355
414	0.414	-20.414	-15.287	-17.312	-19.281	-12.558	-8.841	-10.513	-11.434
415	0.415	-15.622	-14.732	-20.365	-10.44	-9.095	-11.175	-7.329	-15.699
416	0.416	-20.113	-8.764	-11.42	-13.978	-9.501	-10.607	-11.504	-10.882
417	0.417	-14.153	-15.372	-14.86	-10.937	-7.393	-12.555	-12.97	-12.836
418	0.418	-18.256	-17.916	-0.871	-11.959	-13.409	-13.152	-10.753	-12.263
419	0.419	-14.813	-15.616	-6.637	-11.238	-10.909	-11.808	-11.829	-10.919
420	0.42	-15.429	-13.703	-14.137	-16.123	-3.573	-7.365	-14.842	-13.447
421	0.421	-14.89	-15.661	-5.389	-20.232	-4.562	-5.635	-8.937	-13.063
422	0.422	-13.569	-6.783	-13.284	-16.783	-7.096	-7.003	-9.801	-8.228
423	0.423	-13.99	-13.19	-8.983	-16.234	-1.497	-6.621	-7.572	-8.798
424	0.424	-7.437	-7.208	-17.844	-13.369	-0.93	-8.756	-12.507	-9.37
425	0.425	-6.499	-23.294	-11.796	-12.046	-4.233	-6.048	-2.531	-1.434
426	0.426	-12.529	-16.349	-8.661	-4.723	-5.985	-5.655	-9.768	-4.917
427	0.427	-8.495	-9.987	-9.564	-5.729	-5.609	-7.201	-26.871	-14.591
428	0.428	-16.45	-11.939	-12.036	-16.608	-10.073	-9.134	-5.834	-0.269
429	0.429	-13.373	-10.212	-7.929	-15.276	-11.828	-6.614	-8.571	-2.207
430	0.43	-14.367	-5.58	-9.831	-8.911	-8.36	-1.77	-11.125	3.016
431	0.431	-20.392	-12.748	-14.432	4.237	-8.762	-8.346	-8.861	-11.304
432	0.432	-11.513	-11.593	-6.639	-0.992	-7.613	-7.576	5.98	-5.498
433	0.433	-12.687	-12.764	-11.804	-5.663	-10.326	-5.252	-7.63	-14.208
434	0.434	-9.614	-7.54	-12.729	-9.938	-9.167	-7.186	-5.952	-22.147
435	0.435	-18.533	-14.32	-11.915	-11.119	-14.011	-17.24	-4.459	-12.089
436	0.436	-31.705	-4.647	-24.073	-9.97	-6.085	-12.973	-8.768	-15.77
437	0.437	-12.363	-11.036	-15.329	-6.883	-5.122	-11.803	-15.201	-19.259
438	0.438	-14.889	-7.548	-13.751	-13.647	-9.964	-12.952	-11.767	-16.173
439	0.439	-17.216	-10.641	-15.063	-7.632	-7.452	-13.913	-12.777	-17.154
440	0.44	-6.58	-11.601	-16.191	-5.307	-5.136	-9.068	-3.912	-16.394
441	0.441	-16.258	-17.591	-17.307	-7.241	-7.076	-11.572	-7.425	-10.788
442	0.442	-14.517	-15.259	-16.307	-6.654	-6.499	-9.23	-8.418	-12.728
443	0.443	-12.966	-10.407	-17.249	-15.549	-9.406	-11.154	-7.472	-14.667
444	0.444	-11.608	-16.392	-7.55	-9.152	-8.053	-7.842	-18.901	-15.256
445	0.445	-12.767	-10.765	-13.923	-10.304	-14.435	-13.245	-10.974	-12.75
446	0.446	-4.437	-15.592	-15.066	-17.64	-10.179	-13.812	-15.235	-14.113
447	0.447	-16.229	-17.51	-14.084	-6.782	-10.955	-13.211	4.311	-12.95
448	0.448	-8.282	-13.43	-15.03	-5.4	-9.021	-7.775	-4.015	-14.891
449	0.449	-9.616	-14.767	-17.527	-4.21	-8.435	-12.597	-1.494	-12.952
450	0.45	-13.276	-17.072	-11.899	-10.179	-5.52	-12	-3.804	-10.831
451	0.451	-19.256	-14.922	-12.46	-13.244	-6.871	-11.407	-5.917	-15.29
452	0.452	-14.017	-14.513	-22.513	-6.431	-10.158	-7.909	-19.452	-9.297
453	0.453	-16.912	-14.108	-9.526	-19.551	-7.24	-10.211	-14.203	-14.913
454	0.454	-10.894	-13.298	-4.283	-13.703	-10.907	-5.358	-6.247	-14.344
455	0.455	-13.188	-17.136	-12.196	-11.917	-8.573	-9.991	-7.575	-16.291
456	0.456	-13.742	-14.594	-13.534	-13.423	-10.692	-10.552	-8.707	-10.894
457	0.457	-14.299	-15.915	-22.43	-14.734	-10.295	-9.181	-2.669	-11.495
458	0.458	-14.858	-18.014	-16.42	-0.366	-7.575	-6.844	-5.719	-6.864
459	0.459	-12.315	-14.304	-9.052	-2.249	-9.692	-13.407	-8.579	-8.618
460	0.46	-13.645	-12.917	-10.007	-7.427	-7.743	-8.552	-9.301	-9.984
461	0.461	-16.521	-9.975	-15.995	-8.925	-9.667	-9.31	-21.441	-5.543
462	0.462	-16.105	-15.944	-15.225	-10.233	-9.455	-8.515	-12.673	-8.454
463	0.463	-14.139	-11.647	-4.389	-19.078	-12.924	-10.436	-11.074	-8.849
464	0.464	-12.563	-13.935	-5.938	-13.021	-8.458	-13.703	-12.371	-7.499
465	0.465	-16.989	-11.966	-10.205	-13.932	-9.025	-11.939	-3.406	-7.889
466	0.466	-16.378	-12.51	-11.375	-14.834	-6.489	-12.313	-6.823	-9.056
467	0.467	-14.608	-14.212	-14.848	-15.543	-9.765	-9.007	-7.724	-10.994
468	0.468	-14.956	-13.788	-11.754	-13.149	-10.131	-11.897	-6.69	-10.224
469	0.469	-20.341	-15.106	-14.653	-15.016	-8.961	-13.816	-5.853	-5.773
470	0.47	-12.361	-10.23	-6.724	-11.66	-6.237	-11.867	-14.69	-15.839
471	0.471	-15.422	-9.611	-7.707	-15.662	-6.406	-8.947	-13.462	-14.49
472	0.472	-18.286	-13.638	-8.682	-15.987	-10.838	-10.866	-12.418	-13.334
473	0.473	-17.48	-12.242	-9.472	-8.567	-7.538	-10.462	-11.382	-16.816
474	0.474	-16.672	-11.82	-15.093	-13.723	-9.26	-11.227	-12.081	-13.718
475	0.475	-11.792	-9.649	-10.278	-8.821	-11.76	-14.507	-14.33	-10.817
476	0.476	-16.39	-12.331	-20.359	-7.977	-8.454	-12.368	-10.769	-11.589
477	0.477	-16.929	-15.009	-10.31	-8.674	-5.542	-11.199	-10.119	-10.816
478	0.478	-15.541	-15.747	-9.164	-16.536	-8.243	-11.581	-15.478	-8.889
479	0.479	-13.192	-11.259	-8.012	-13.379	-7.081	-9.448	-8.822	-6.95
480	0.48	-13.555	-15.869	-13.241	-12.355	-5.529	-8.093	-14.746	-11.017
481	0.481	-10.817	-17.573	-16.163	-13.06	-8.814	-6.149	-12.353	-8.506
482	0.482	-16.607	-10.58	-15.406	-8.923	-12.872	-9.828	-10.342	-12.969
483	0.483	-12.512	-13.455	-9.809	-15.444	-11.508	-7.311	-8.324	-10.078
484	0.484	-15.964	-14.201	-10.407	-7.457	-8.215	-11.764	-11.161	-6.608
485	0.485	-15.358	-11.854	-7.143	-12.641	-6.078	-10.019	-12.449	-12.043
486	0.486	-13.594	-13.768	-12.584	-9.698	-7.235	-12.548	-11.03	-11.468
487	0.487	-12.226	-14.318	-14.546	-15.652	-7.61	-10.228	-8.839	-8.188
488	0.488	-17.611	-12.554	-19.209	-14.834	-8.374	-7.333	-9.952	-5.289
489	0.489	-12.741	-15.047	-10.322	-9.959	-5.658	-8.502	-10.283	-10.129
490	0.49	-16.008	-17.356	-11.496	-10.496	-6.039	-11.993	-9.455	-13.416
491	0.491	-14.234	-15.213	-12.666	-12.2	-9.513	-12.381	-11.328	-14.001
492	0.492	-14.602	-14.814	-7.453	-9.647	-8.147	-8.708	-8.762	-15.348
493	0.493	-14.967	-12.866	-10.377	-7.293	-8.527	-16.056	-11.613	-13.991
494	0.494	-14.558	-14.983	-7.879	-9.395	-12.205	-10.827	-9.627	-13.599
495	0.495	-15.699	-10.526	-7.116	-11.301	-5.815	-9.855	-13.067	-10.882
496	0.496	-16.846	-13.799	-13.717	-10.889	-10.079	-10.632	-14.184	-16.685
497	0.497	-16.051	-10.887	-17.989	-12.422	-7.751	-8.308	-8.917	-9.324
498	0.498	-19.914	-13.395	-17.243	-14.327	-11.23	-7.724	-10.794	-16.088
499	0.499	-17.386	-13.774	-12.419	-12.946	-14.515	-9.655	-14.041	-8.142
500	0.5	-15.059	-14.93	-18.444	-10.212	-6.771	-5.589	-11.092	-11.229
501	0.501	-12.158	-15.318	-16.143	-12.91	-5.802	-9.068	-9.701	-10.249
502	0.502	-6.944	-9.515	-18.1	-10.004	-14.698	-10.418	-9.281	-12.752
503	0.503	-13.532	-21.706	-18.709	-11.149	-11.209	-7.509	-8.874	-8.67
504	0.504	-19.541	-16.481	-15.813	-9.988	-10.239	-10.216	-7.686	-10.589
505	0.505	-15.48	-11.838	-15.434	-12.105	-9.273	-12.923	-8.815	-3.224
506	0.506	-13.547	-16.096	-10.997	-12.291	-8.499	-11.372	-13.621	-6.114
507	0.507	-14.131	-9.713	-13.926	-10.928	-9.278	-7.503	-13.013	-10.354
508	0.508	-15.872	-15.719	-16.468	-14.601	-7.35	-8.851	-8.344	-14.393
509	0.509	-12.39	-14.761	-17.846	-8.781	-11.994	-11.165	-12.388	-16.305
510	0.51	-14.714	-15.733	-11.28	-9.545	-6.576	-9.034	-9.851	-14.355
511	0.511	-11.81	-11.477	-2.395	-4.697	-11.408	-12.708	-11.188	-13.762
512	0.512	-12.97	-15.544	-8.41	-13.398	-9.473	-9.415	-5.376	-13.366
513	0.513	-14.906	-13.617	-7.464	-12.23	-7.737	-11.537	-6.132	-16.644
514	0.514	-13.361	-10.332	-8.447	-13.201	-6.385	-11.143	-10.957	-15.475
515	0.515	-12.58	-12.076	-10.986	-12.234	-9.675	-6.109	-10.365	-13.533
516	0.516	-13.931	-11.675	-19.916	-13.004	-4.838	-9.392	-12.084	-12.364
517	0.517	-17.604	-13.947	-11.624	-15.319	-9.486	-8.8	-10.716	-11.582
518	0.518	-15.081	-15.061	-8.556	-11.834	-4.076	-12.271	-5.286	-14.28
519	0.519	-20.489	-13.854	-9.556	-9.895	-7.569	-8.973	-7.209	-10.008
520	0.52	-12.545	-11.887	-8.827	-9.315	-10.864	-10.125	-10.486	-9.612
521	0.521	-15.627	-13.399	-11.178	-11.826	-7.966	-9.725	-12.231	-9.22
522	0.522	-8.843	-11.46	-11.796	-10.464	-4.486	-12.417	-6.427	-12.117
523	0.523	-13.087	-12.245	-15.128	-11.619	-9.919	-7.564	-10.491	-11.72
524	0.524	-15.39	-14.598	-9.745	-6.379	-7.987	-11.035	-12.419	-9.774
525	0.525	-20.211	-14.449	-10.37	-11.209	-12.639	-10.436	-9.129	-9.564
526	0.526	-20.768	-11.964	-12.337	-13.133	-8.587	-9.841	-8.551	-10.899
527	0.527	-11.849	-12.777	-14.132	-12.55	-8.207	-10.21	-12.031	-11.659
528	0.528	-13.002	-14.768	-19.969	-11.196	-5.89	-11.546	-8.734	-11.061
529	0.529	-9.507	-14.051	-20.775	-7.903	-9.962	-7.465	-10.862	-9.497
530	0.53	-14.727	-14.693	-9.982	-13.706	-7.454	-13.253	-10.471	-6.778
531	0.531	-9.88	-11.29	-14.676	-11.375	-9.789	-9.171	-12.405	-12.575
532	0.532	-15.869	-14.661	-10.463	-7.885	-10.964	-12.637	-10.856	-8.508
533	0.533	-18.189	-15.121	-14.188	-9.81	-7.298	-9.332	-8.919	-13.365
534	0.534	-11.605	-10.728	-8.219	-6.897	-11.764	-14.728	-10.853	-12.78
535	0.535	-15.854	-14.847	-11.349	-8.242	-10.022	-8.133	-9.305	-12.198
536	0.536	-16.622	-16.219	-14.291	-13.653	-10.414	-12.377	-12.404	-9.689
537	0.537	-17.194	-15.846	-13.558	-11.704	-9.07	-6.758	-6.406	-15.108
538	0.538	-17.766	-14.735	-14.375	-12.277	-9.471	-7.327	-10.66	-11.629
539	0.539	-12.341	-11.103	-16.356	-14.01	-7.542	-7.891	-9.887	-13.562
540	0.54	-14.263	-13.499	-18.323	-10.51	-10.256	-10.785	-11.823	-5.822
541	0.541	-12.32	-16.459	-14.285	-12.817	-12.388	-9.421	-7.181	-11.045
542	0.542	-14.052	-14.582	-6.378	-9.897	-8.529	-15.804	-11.244	-8.142
543	0.543	-13.661	-11.178	-9.881	-13.557	-5.059	-13.28	-10.86	-10.656
544	0.544	-13.263	-12.466	-8.931	-11.223	-8.358	-10.956	-13.182	-12.965
545	0.545	-11.129	-16.978	-7.985	-10.047	-5.464	-9.012	-8.342	-6.372
546	0.546	-13.057	-15.302	-14.006	-8.874	-10.695	-12.293	-10.278	-10.619
547	0.547	-12.663	-15.039	-3.39	-13.126	-10.12	-11.702	-12.021	-11.388
548	0.548	-12.854	-12.781	-16.369	-11.757	-9.545	-8.212	-8.533	-13.304
549	0.549	-9.557	-11.62	-7.657	-11.356	-6.651	-9.557	-12.978	-10.007
550	0.55	-9.935	-9.591	-9.225	-7.278	-5.307	-10.715	-8.917	-10.572
551	0.551	-8.761	-8.269	-10.599	-4.737	-10.727	-10.315	-10.266	-14.045
552	0.552	-8.366	-12.454	-11.772	-12.074	-12.661	-8.377	-9.875	-13.651
553	0.553	-11.256	-11.953	-20.109	-8.962	-8.022	-7.602	-11.029	-14.812
554	0.554	-13.966	-11.611	-14.887	-13.787	-7.445	-6.246	-9.864	-9.579
555	0.555	-17.453	-17.055	-17.796	-9.522	-7.058	-9.92	-13.345	-11.51
556	0.556	-17.064	-12.185	-8.116	-11.833	-5.7	-7.606	-11.211	-12.085
557	0.557	-19.773	-11.55	-14.5	-9.886	-3.565	-12.452	-5.981	-17.51
558	0.558	-18.607	-10.911	-11.015	-9.29	-9.563	-13.037	-7.917	-12.683
559	0.559	-16.472	-14.229	-14.108	-11.02	-10.33	-11.297	-12.559	-8.054
560	0.56	-19.174	-15.422	-13.141	-15.848	-14.395	-7.82	-10.811	-8.647
561	0.561	-19.557	-14.132	-19.123	-15.265	-9.545	-9.185	-9.456	-5.177
562	0.562	-17.417	-14.431	-11.743	-14.681	-4.898	-11.325	-12.745	-11.573
563	0.563	-12.965	-13.95	-10.757	-12.168	-10.312	-12.491	-6.933	-9.065
564	0.564	-20.322	-18.68	-8.23	-8.881	-8.365	-10.568	-7.705	-9.85
565	0.565	-19.359	-29.43	-10.543	-12.94	-8.932	-11.35	-12.543	-11.798
566	0.566	-16.848	-53.16	-9.959	-15.449	-6.029	-14.075	-7.898	-13.739
567	0.567	-17.625	-43.064	-14.602	-9.057	-4.656	-11.38	-9.643	-16.647
568	0.568	-19.578	-33.795	-9.173	-9.83	-6.019	-9.272	-10.999	-18.004
569	0.569	-20.158	-19.718	-2.567	-7.502	-8.92	-11.239	-11.378	-10.659
570	0.57	-16.114	-17.251	-12.22	-9.439	-8.539	-12.041	-5.57	-13.757
571	0.571	-14.773	8.454	-8.514	-14.08	-9.677	-11.867	-6.349	-12.801
572	0.572	-18.079	11.698	-7.329	-12.35	-5.41	-11.314	-8.293	-13.59
573	0.573	-20.2	20.991	-14.659	-13.727	-11.982	-8.638	-12.942	-15.928
574	0.574	-15.757	23.747	-11.735	-11.426	-9.46	-13.694	-7.538	-15.378
575	0.575	-16.356	6.023	-17.703	-10.283	-7.133	-11.793	-8.135	-15.991
576	0.576	-13.866	3.747	-7.038	-4.314	-9.07	-11.251	-10.085	-10.604
577	0.577	-6.538	10.14	-17.078	-5.113	-9.635	-10.903	-13.004	-12.578
578	0.578	-9.652	4.315	-15.885	-14.024	-9.049	-9.577	-10.502	-10.676
579	0.579	-4.836	6.021	-5.026	-10.558	-8.65	-8.459	-9.162	-5.294
580	0.58	-9.109	10.673	-6.353	-13.668	-5.348	-8.889	-11.3	-10.17
581	0.581	-11.471	3.558	-12.71	-12.727	-7.463	-8.555	-8.608	-4.216
582	0.582	-9.558	-2.831	-9.201	-11.972	-11.903	-10.133	-8.242	6.373
583	0.583	-8.995	-20.832	-18.85	-16.06	-6.474	-14.631	-8.457	-12.448
584	0.584	-16.771	-23.316	-15.148	-9.5	-15.943	-11.377	-9.245	-9.992
585	0.585	-13.703	-48.967	-9.117	-12.042	-9.554	-8.512	-9.466	-7.72
586	0.586	-14.702	-45.568	-12.183	-14.387	-6.055	-6.033	-9.293	-14.161
587	0.587	-13.942	-11.019	-11.199	-12.479	-5.075	-9.362	-12.805	-8.411
588	0.588	-16.276	-15.399	-10.408	-11.929	-11.837	-11.53	-9.531	-13.698
589	0.589	-18.241	5.341	-14.456	-13.706	-11.067	-7.89	-10.732	-15.306
590	0.59	-14.975	-13.396	-19.278	-13.352	-11.846	-11.222	-8.842	-19.628
591	0.591	-15.579	-10.065	-15.973	-14.737	-7.014	-6.423	-13.919	-16.009
592	0.592	-12.12	5.624	-17.697	-12.638	-5.079	-9.753	-7.957	-17.233
593	0.593	-17.569	36.727	-20.18	-7.446	-9.137	-9.214	-13.58	-22.526
594	0.594	-12.747	-25.904	-12.807	-12.324	-10.478	-11.77	-13.026	-19.704
595	0.595	-16.064	-17.104	-11.815	-11.789	-8.143	-11.423	-12.469	-13.776
596	0.596	-15.511	23.444	-10.826	-6.409	-11.032	-14.361	-11.917	-13.087
597	0.597	-12.065	-28.3	-23.973	-14.385	-8.319	-9.176	-12.332	-18.012
598	0.598	-17.518	-75.243	-29.754	-15.385	-7.928	-12.694	-14.692	-12.11
599	0.599	-16.956	-130.311	-3.42	-12.512	-7.731	-9.44	-8.141	-12.958
600	0.6	-17.567	-152.443	-7.081	-18.546	-9.078	-16.055	-13.014	-11.087
601	0.601	-12.175	-51.715	-10.367	-12.968	-9.84	-10.092	-10.527	-9.231
602	0.602	-14.139	78.145	-7.263	-9.515	-10.016	-10.901	-12.881	-6.421
603	0.603	-10.876	25.438	-15.582	-8.976	-7.488	-10.352	-9.432	-11.351
604	0.604	-12.646	9.348	-8.044	-4.949	-9.029	-13.672	-8.882	-10.862
605	0.605	-15.2	-34	-15.008	-10.793	-10.959	-7.121	-12.984	-9.21
606	0.606	-12.914	-47.283	-8.612	-11.605	-10.779	-7.928	-14.378	-4.449
607	0.607	-17.78	-35.572	-10.545	-13.575	-7.505	-8.734	-8.024	-6.449
608	0.608	-19.75	-111.424	-12.281	-13.03	-10.407	-13.608	-8.829	-7.099
609	0.609	-18.04	-81.8	-7.607	-7.648	-6.151	-10.929	-14.46	-11.996
610	0.61	-16.71	-37.105	-17.674	-4.196	-12.155	-7.662	-6.555	-10.115
611	0.611	-20.8	6.361	-16.513	-4.812	-7.907	-10.582	-9.683	-13.072
612	0.612	-13.476	-1.783	-15.354	-8.91	-7.14	-14.084	-10.675	-14.469
613	0.613	-12.53	-9.105	-7.969	-8.554	-11.985	-9.652	-8.193	-14.132
614	0.614	-11.582	10.837	-8.903	-15.938	-11.419	-12.577	-11.898	-11.079
615	0.615	-12.38	16.81	-6.195	-16.147	-2.529	-4.659	-11.147	-15.963
616	0.616	-16.464	44.48	-10.456	-15.192	-14.348	-10.675	-9.239	-15.423
617	0.617	-6.993	69.608	-11.222	-12.294	3.06	-5.467	-9.838	-17.205
618	0.618	-21.332	74.045	-20.705	-13.076	-3.901	-2.579	-13.922	-12.403
619	0.619	-7.802	53.273	-17.02	-7.477	-1.771	-5.103	-11.427	-17.081
620	0.62	-9.558	26.917	-20.496	-12.322	-26.928	-14.014	-8.161	-9.364
621	0.621	-11.115	23.577	-15.276	-3.618	-9.893	-8.025	-7.017	-8.421
622	0.622	-26.986	-23.484	-14.316	2.376	-6.796	-7.061	-7.424	-11.338
623	0.623	-16.348	-57.005	-13.549	-2.848	-9.498	-11.902	-3.183	-1.678
624	0.624	-10.547	-75.287	-15.889	-5.745	-6.98	-7.646	-5.721	-2.853
625	0.625	-8.807	-36.704	-7.964	-3.224	-4.655	-5.325	-6.126	-6.343
626	0.626	-10.349	-1.673	-11.086	-10.57	-15.3	-5.904	-5.759	-5.374
627	0.627	-11.698	11.682	-17.853	-23.33	-5.641	-15.96	-11.775	-12.145
628	0.628	-10.528	15.597	-11.871	-14.615	-10.899	-5.889	-9.284	-11.365
629	0.629	-16.517	-26.04	-14.205	-16.158	-12.466	-4.719	-14.912	-10.585
630	0.63	-2.575	-53.737	-7.632	-8.986	-11.128	-3.547	-8.338	-5.735
631	0.631	-16.118	-8.204	-8.398	-15.362	-9.976	-19.593	-7.57	-5.143
632	0.632	-24.827	-14.265	-7.616	-9.352	-8.842	-7.97	-6.803	-10.545
633	0.633	-10.503	-42.099	-9.552	-14.562	-9.829	-14.345	-13.388	-7.034
634	0.634	-12.436	-77.46	-11.488	-9.708	-3.065	-16.268	-3.711	-15.734
635	0.635	-14.179	-82.005	-13.233	-13.947	-12.748	-11.027	-10.098	-12.236
636	0.636	-28.492	-61.471	-5.299	-14.695	-9.067	-12.553	-6.61	-11.253
637	0.637	-26.555	-27.542	-6.462	-9.828	-7.89	-8.273	-13.959	-10.267
638	0.638	-10.68	4.376	-7.428	-7.872	3.923	-11.937	0.75	-11.018
639	0.639	-12.806	0.323	-10.337	-10.756	2.375	-8.437	2.882	-10.226
640	0.64	-14.741	-10.804	-11.11	-11.125	-1.878	-13.643	-2.923	-10.781
641	0.641	-12.988	6.313	-10.344	-13.427	-8.268	-10.722	-8.148	-12.691
642	0.642	-11.429	53.402	-18.261	-8.561	-11.739	-13.212	-31.952	-7.245
643	0.643	-21.482	86.933	-10.906	-6.588	-14.817	-10.866	-14.914	-2.369
644	0.644	-12.566	44.4	-15.748	-2.489	-15.758	-8.902	-17.999	-12.397
645	0.645	-11.389	16.689	-13.226	-8.262	-13.204	-10.813	-9.664	0.611
646	0.646	-6.148	-8.473	-12.43	-7.462	-9.11	-9.05	-12.172	-4.56
647	0.647	-10.97	14.377	-15.885	-18.267	-8.523	-12.512	-5.19	0.14
648	0.648	-24.113	1.968	-16.461	-16.696	-7.927	-8.034	-11.563	-21.483
649	0.649	-10.546	-32.159	-12.387	-12.412	-9.663	-9.748	-9.619	-24.52
650	0.65	-15.749	-9.419	-5.383	-8.708	-13.164	-9.335	-11.336	-10.341
651	0.651	-14.179	53.009	-12.124	-12.176	-19.549	-9.697	-9.77	-2.737
652	0.652	-15.507	79.742	-9.571	-9.052	-13.53	-10.052	-8.388	-5.001
653	0.653	-16.643	23.01	-7.21	-9.987	-6.158	-11.184	-12.037	-7.068
654	0.654	-10.617	-13.798	-13.762	-12.467	-5.158	-10.766	-6.01	-5.076
655	0.655	-13.681	-74.232	-19.729	-8.373	8.012	-9.187	-6.954	-17.212
656	0.656	-18.5	-82.279	-7.513	-13.185	6.038	-8.379	-11.774	-25.088
657	0.657	-12.475	-148.943	-16.201	-9.872	-9.864	-8.157	-9.243	-20.775
658	0.658	-13.231	-122.11	-30.496	-8.112	-11.991	-11.811	-19.859	-21.881
659	0.659	-15.143	-81.399	-5.311	-13.902	-10.053	-14.306	-12.664	-18.346
660	0.66	-14.529	-14.54	-8.58	-11.566	-8.316	-13.893	-8.961	-17.326
661	0.661	-10.436	-59.118	-11.651	-10.971	-6.776	-12.703	-12.41	-22.112
662	0.662	-13.894	-83.387	-31.372	-11.534	-5.407	-11.517	-7.152	-16.067
663	0.663	-12.511	-46.368	-28.831	-8.609	-4.238	-8.015	-8.091	-16.79
664	0.664	-12.866	-12.894	1.57	-16.532	-5.397	-10.116	-12.32	-13.258
665	0.665	-14.773	-31.09	-2.468	-20.023	-6.357	-8.931	-11.518	-15.137
666	0.666	-16.68	-14.666	-13.68	-23.124	-9.242	-9.291	-13.426	-13.343
667	0.667	-11.814	-9.635	-10.383	-12.289	-20.643	-7.72	-12.815	-14.646
668	0.668	-12.358	40.693	-13.476	-8.021	-15.978	-10.404	-11.042	-13.243
669	0.669	-14.275	20.764	-10.763	-11.689	-17.337	-9.99	-8.5	-11.062
670	0.67	-13.665	26.782	-8.238	-12.836	-16.163	-8.421	-8.862	-10.627
671	0.671	-18.469	21.364	-5.911	-13.794	-12.688	-11.699	-7.671	-14.833
672	0.672	-15.153	16.297	-8.024	-14.748	-13.628	-10.518	-11.316	-9.946
673	0.673	-15.715	48.15	-6.075	-17.245	-12.617	-7.793	-8.967	-10.481
674	0.674	-14.336	52.126	-11.294	-11.629	-10.082	-11.263	-7.781	-12.169
675	0.675	-19.727	70.802	-3.342	-11.048	-4.458	-10.863	-6.598	-14.642
676	0.676	-16.216	46.937	-22.096	-10.473	5.018	-12.779	-10.065	-8.218
677	0.677	-12.902	-0.122	-9.306	-6.422	13.913	-10.828	-4.239	-10.699
678	0.678	-18.3	-100.963	-11.639	-11.283	-1.76	-10.049	-9.843	-6.604
679	0.679	-13.437	-86.651	-9.517	-11.869	-3.882	-9.839	-14.668	-7.161
680	0.68	-14.007	-126.184	-23.08	-11.301	-9.673	-14.08	-14.075	-9.074
681	0.681	-13.403	-18.851	-24.831	-8.794	2.524	-8.648	-9.998	-8.466
682	0.682	-13.784	53.303	-13.796	-11.131	-8.504	-9.229	-9.599	-10.951
683	0.683	-14.17	13.783	-18.057	-11.527	-12.765	-11.159	-14.036	-8.608
684	0.684	-16.286	-21.89	-11.667	-8.834	-19.159	-10.575	-11.13	-8.968
685	0.685	-18.986	32.209	-8.19	-14.653	-20.32	-11.926	-13.635	-7.794
686	0.686	-13.171	2.535	-11.297	-16.997	-23.417	-10.564	-12.269	-12.037
687	0.687	-15.496	-60.003	-12.279	-6.176	-14.503	-5.724	-9.358	-9.509
688	0.688	-13.561	-68.121	-6.295	-4.636	-11.021	-9.008	-7.431	-8.141
689	0.689	-11.61	-105.044	-15.213	-5.998	-12.009	-9.585	-6.265	-12.192
690	0.69	-17.019	-85.06	-9.226	-7.176	-5.245	-9.964	-4.131	-11.794
691	0.691	-15.079	-42.414	-25.284	-13.182	-13.189	-12.284	-7.429	-7.331
692	0.692	-11.783	-14.665	-9.041	-18.418	-16.303	-11.892	-8.596	-15.059
693	0.693	-18.359	10.578	-6.934	-11.646	-23.085	-15.565	-14.606	-11.951
694	0.694	-14.106	24.19	-8.888	-12.422	-27.347	-11.112	-12.089	-10.971
695	0.695	-16.427	3.488	-21.101	-6.819	-15.165	-8.206	-6.484	-15.223
696	0.696	-14.487	14.696	-22.651	-8.764	4.181	-9.551	-11.32	-12.891
697	0.697	-12.546	4.594	-9.693	-8.197	-3.385	-9.942	-8.024	-12.307
698	0.698	-17.969	13.869	-14.933	-11.123	3.584	-12.062	-6.272	-11.727
699	0.699	-17.413	16.544	-16.492	-9.787	18.487	-7.608	-13.237	-6.319
700	0.7	-15.485	13.993	-15.137	-4.384	-2.791	-11.666	-10.328	-8.272
701	0.701	-14.916	11.665	-21.518	-10.974	-16.931	-11.281	-14.588	-10.21
702	0.702	-14.538	-20.222	-18.04	-13.508	-14.447	-9.927	-15.368	-11.96
703	0.703	-14.168	-61.395	-14.957	-15.844	-21.454	-11.084	-10.525	-12.35
704	0.704	-19.018	-55.98	-12.047	-9.283	-2.317	-12.238	-7.234	-10.993
705	0.705	-10.314	-30.844	-9.542	-11.814	31.159	-9.526	-6.649	-12.151
706	0.706	-13.805	-44.45	-3.937	-11.054	17.613	-7.394	-4.132	-8.487
707	0.707	-10.72	-40.426	-11.874	-9.14	-11.417	-4.684	-11.489	-10.825
708	0.708	-15.569	-29.262	-12.863	-8.58	-15.098	-8.165	-16.715	-11.221
709	0.709	-21.581	-5.455	-6.121	-4.531	-5.055	-10.298	-11.889	-14.901
710	0.71	-14.237	3.894	-17.54	-5.903	-8.166	-10.691	-12.662	-13.55
711	0.711	-13.285	35.172	-9.613	-13.268	-22.308	-10.304	-13.428	-10.645
712	0.712	-10.783	55.959	-13.881	-20.627	-14.788	-8.177	-9.95	-16.641
713	0.713	-14.866	74.801	-2.097	-11.733	-12.497	-12.045	-9.374	-12.378
714	0.714	-11.398	57.881	-13.145	-3.412	-14.667	-11.653	-11.122	-16.442
715	0.715	-13.358	48.739	-3.055	-6.519	-16.632	-9.33	-9.772	-15.848
716	0.716	-16.283	17.719	-4.212	-9.435	-21.864	-11.462	-11.122	-13.904
717	0.717	-17.664	-2.837	-5.373	-17.381	-10.846	-10.302	-12.285	-12.143
718	0.718	-13.236	-21.453	-12.725	-16.417	2.105	-11.466	-10.352	-11.747
719	0.719	-12.677	-65.964	-13.687	-17.379	-13.794	-10.699	-7.644	-11.351
720	0.72	-19.665	-71.808	-11.163	-16.6	-11.693	-9.931	-10.548	-10.174
721	0.721	-14.847	-43.981	-16.766	-14.278	-25.268	-12.456	-11.712	-9.772
722	0.722	-19.126	-38.82	-13.274	-16.21	-30.498	-8.98	-9.001	-10.924
723	0.723	-13.534	-43.154	-7.266	-10.214	-9.801	-11.311	-6.101	-13.037
724	0.724	-14.135	-30.643	-19.451	-12.539	-1.494	-9.186	-8.808	-8.57
725	0.725	-13.578	-19.308	-14.226	-7.697	11.281	-12.868	-6.874	-10.5
726	0.726	-14.178	-15.912	-15.754	-8.273	-0.331	-11.522	-10.354	-9.914
727	0.727	-14.583	-25.133	0.112	-10.015	-2.473	-10.372	-7.063	-13.386
728	0.728	-16.92	-27.821	-2.001	-15.815	-12.146	-11.538	-9.962	-7.963
729	0.729	-11.129	-20.329	-0.03	-10.2	-17.355	-12.702	-12.678	-8.529
730	0.73	-13.459	-13.378	-5.24	-8.263	-6.358	-9.808	-8.437	-11.804
731	0.731	-11.529	-11.276	-19.56	-8.843	-5.07	-10.203	-8.836	-15.858
732	0.732	-13.474	-9.255	-13.741	-10.584	-1.427	-6.726	-11.163	-12.366
733	0.733	-12.901	-7.377	-22.376	-8.066	-0.296	-9.633	-7.101	-15.65
734	0.734	-13.292	-2.642	-14.364	-8.449	-5.525	-10.803	-8.464	-10.801
735	0.735	-15.619	-12.65	-12.931	-6.308	-12.312	-9.644	-14.847	-10.217
736	0.736	-14.468	-13.716	-6.496	-10.757	-18.313	-6.161	-8.844	-8.468
737	0.737	-13.315	-14.816	-9.96	-14.823	-6.119	-8.488	-3.231	-9.821
738	0.738	-15.255	-17.906	-13.097	-13.463	13.233	-9.653	-5.168	-12.141
739	0.739	-13.709	-30.667	-17.959	-9.006	-4.591	-10.82	-8.458	-10.007
740	0.74	-11.775	-50.018	-31.132	-17.91	-11.599	-10.44	-5.556	-12.712
741	0.741	-14.288	-37.201	-13.713	-14.227	-9.522	-10.253	-13.487	-14.648
742	0.742	-12.741	-16.024	-11.4	-17.714	-19.272	-11.613	-21.802	-10.381
743	0.743	-13.509	3.826	-9.262	-14.631	-21.066	-7.359	-14.444	-9.795
744	0.744	-13.319	1.429	-11.209	-7.851	-13.145	-9.106	-7.666	-12.304
745	0.745	-16.991	-10.064	-23.404	-12.11	-11.802	-14.913	-10.172	-9.007
746	0.746	-15.636	-12.105	-15.486	-9.787	0.004	-4.266	-14.229	-10.164
747	0.747	-13.309	-13.956	-11.257	-9.21	-17.388	-17.232	-12.292	-6.479
748	0.748	-6.718	-8.661	-14.928	-9.792	-15.077	-8.525	-10.357	-13.824
749	0.749	-13.488	-26.015	-18.413	-9.204	-21.486	-13.169	-12.086	-8.588
750	0.75	-14.253	-23.646	-17.444	-10.553	-4.085	-6.005	-7.251	-9.54
751	0.751	-16.568	-21.491	-12.61	-7.258	7.479	-9.676	-3.967	-1.591
752	0.752	-11.717	-15.668	-4.682	-9.388	13.803	-13.155	-12.871	-11.259
753	0.753	-17.703	-20.893	-20.739	-5.714	0.225	-16.245	-11.709	-17.636
754	0.754	-18.46	-25.568	-9.11	-12.11	-15.672	-11.403	-10.547	-16.464
755	0.755	-19.033	-21.317	-15.46	-9.599	-13.529	-10.622	-9.575	-11.231
756	0.756	-18.436	-17.625	-9.629	-7.279	-15.423	-8.291	-10.537	-12.193
757	0.757	-14.353	-16.462	-0.913	-6.698	-24.113	-10.213	-9.757	-11.407
758	0.758	-14.72	-13.367	-2.45	-9.985	-9.816	-8.264	-7.433	-13.722
759	0.759	-17.999	-6.594	-9.592	-12.887	-11.795	-8.833	-12.273	-8.873
760	0.76	-12.181	1.349	-8.411	-15.396	-10.109	-12.308	-14.199	-12.153
761	0.761	-12.933	4.449	-9.572	-17.714	0.874	-9.014	-5.291	-13.887
762	0.762	-12.327	5.436	-12.641	-13.654	2.197	-11.923	-4.119	-9.038
763	0.763	-14.242	6.207	-9.719	-16.176	5.853	-10.765	-5.268	-5.737
764	0.764	-8.828	-2.695	-22.856	-12.886	-7.377	-9.606	-10.48	-14.623
765	0.765	-13.659	-8.715	-9.299	-9.976	-26.818	-6.128	-17.239	-10.928
766	0.766	-11.724	-9.732	-14.505	-11.131	-19.31	-9.411	-11.225	-16.914
767	0.767	-11.151	-12.725	-12.95	-8.423	-21.663	-8.242	-8.887	-9.545
768	0.768	-14.636	-17.105	-17.215	-13.279	-2.511	-7.076	-9.458	-8.565
769	0.769	-16.006	-11.628	-16.073	-13.885	-5.026	-9.012	-7.525	-12.813
770	0.77	-16.398	-15.277	-14.929	-10.619	-2.707	-5.528	-8.11	-12.03
771	0.771	-17.561	-10.781	-11.849	-12.384	-17.587	-10.942	-11.607	-11.441
772	0.772	-14.858	-13.801	-14.771	-7.563	-11.783	-9.007	-10.276	-12.012
773	0.773	-14.676	-9.064	-12.263	-9.504	-6.597	-10.933	-12.451	-13.75
774	0.774	-10.816	-11.088	-9.923	-10.089	-17.69	-12.672	-9.772	-6.786
775	0.775	-17.792	-12.911	-20.733	-10.485	-10.585	-9.187	-12.51	-9.694
776	0.776	-14.898	-15.498	-12.774	-7.199	3.706	-8.798	-12.725	-10.471
777	0.777	-14.141	-16.919	-16.996	-10.102	-9.862	-11.695	-11.392	-8.158
778	0.778	-18.224	-15.828	-31.276	-12.821	-32.686	-12.846	-7.162	-14.742
779	0.779	-17.662	-17.041	-9.977	-10.896	8.157	-7.807	-3.133	-15.534
780	0.78	-19.62	-14.383	-7.325	-11.102	24.585	-11.087	-6.632	-13.228
781	0.781	-14.229	-15.973	-14.892	-9.179	-0.57	-8.17	-9.952	-12.672
782	0.782	-16.195	-14.659	-49.948	-12.864	-14.103	-11.645	-12.11	-12.121
783	0.783	-18.165	-17.796	-44.946	-14.228	-34.802	-9.311	-9.446	-13.889
784	0.784	-17.62	-17.444	-31.486	-18.301	-23.586	-13.365	-15.301	-9.081
785	0.785	-12.821	-16.322	-2.495	-12.505	-26.902	-14.715	-16.127	-12.395
786	0.786	-10.924	-17.156	16.274	-10.195	-23.837	-9.292	-11.345	-11.837
787	0.787	-15.03	-14.515	54.014	-8.277	-9.745	-7.359	-6.749	-9.351
788	0.788	-14.679	-14.186	28.839	-10.232	8.057	-9.299	-8.545	-12.674
789	0.789	-14.345	-17.726	5.989	-7.347	19.653	-8.721	-8.22	-13.889
790	0.79	-20.199	-19.148	-6.417	-15.292	26.043	-10.075	-11.571	-9.489
791	0.791	-14.631	-12.645	-10.117	-11.831	27.976	-12.386	-16.464	-14.96
792	0.792	-16.619	-15.601	-13.413	-6.624	1.647	-11.988	-14.591	-15.599
793	0.793	-13.367	-13.113	2.255	-17.473	-32.452	-12.363	-17.56	-13.719
794	0.794	-16.325	-15.452	-11.882	-10.328	-28.07	-10.398	-17.242	-12.022
795	0.795	-13.864	-16.056	-9.376	-9.173	-24.058	-11.917	-9.951	-11.69
796	0.796	-14.313	-14.165	-2.419	-8.028	-27.74	-10.521	-9.057	-13.095
797	0.797	-18.421	-19.646	-21.58	-11.133	-3.92	-9.131	-6.216	-12.755
798	0.798	-14.975	-14.87	-19.063	-20.043	5.385	-11.443	-15.972	-12.411
799	0.799	-18.301	-10.286	-21.388	-16.57	2.623	-11.217	-7.142	-13.627
800	0.8	-13.522	-6.295	-15.008	-11.356	5.018	-14.825	-3.727	-13.482
801	0.801	-16.871	-12.176	-16.952	-12.337	2.597	-11.453	-11.133	-10.824
802	0.802	-17.499	-24.421	-22.177	-11.573	-20.866	-11.034	-12.154	-12.81
803	0.803	-17.937	-22.726	-26.795	-7.522	-23.972	-9.883	-7.951	-13.649
804	0.804	-13.539	-27.429	-36.856	-6.944	-38.499	-11.848	-10.324	-9.855
805	0.805	-14.178	-20.332	-22.517	-11.605	-35.813	-10.744	-10.959	-9.534
806	0.806	-19.26	-15.743	-5.083	-13.358	-28.283	-12.954	-11.595	-11.915
807	0.807	-17.933	-6.905	-16.681	-13.755	-12.043	-11.155	-13.378	-10.809
808	0.808	-13.513	-0.958	-23.046	-12.404	2.848	-12.076	-13.036	-14.542
809	0.809	-17.609	2.09	-17.225	-13.567	16.393	-10.636	-16.953	-14.603
810	0.81	-18.997	1.073	-10.255	-13.965	4.215	-7.302	-12.549	-11.379
811	0.811	-20.385	-4.972	-26.113	-12.037	-19.57	-0.078	-16.675	-11.834
812	0.812	-13.832	7.172	-19.713	-13.21	-16.277	-3.2	-14.213	-15.573
813	0.813	0.842	-8.763	-13.902	-11.086	24.521	-8.002	-13.876	-16.017
814	0.814	-9.833	-23.727	-12.154	-10.896	29.917	-5.432	-15.081	-18.199
815	0.815	-7.922	-21.861	-13.702	-13.413	-15.58	-14.292	-13.968	-12.253
816	0.816	-6.21	-20.205	-6.54	-9.926	-21.605	-15.424	-15.182	-11.532
817	0.817	-14.171	-12.35	-0.15	-2.57	-27.041	-10.193	-10.384	-9.264
818	0.818	-1.232	-13.787	1.019	2.664	-22.027	-7.289	-0.937	-7.371
819	0.819	-13.451	-12.715	-4.199	-0.238	-26.474	-8.086	0.195	-9.338
820	0.82	-21.41	-16.283	-5.159	-2.757	-38.866	-12.17	1.332	-8.793
821	0.821	-14.273	-11.147	-7.665	-6.813	-20.078	-8.684	4.402	-11.34
822	0.822	-13.133	-14.135	-15.006	-17.648	10.893	-13.334	19.094	-9.049
823	0.823	-11.983	-20.219	-29.711	-12.996	39.941	-10.438	-0.075	-6.947
824	0.824	-15.09	-11.393	-40.348	-11.633	28.769	-7.947	-7.633	-5.032
825	0.825	-16.065	-10.308	-26.787	-12.783	4.997	-11.301	-14.618	-10.848
826	0.826	-11.818	-11.351	-32.01	-16.258	-16.845	-12.567	-16.759	-6.797
827	0.827	-12.595	-14.326	-20.958	-11.021	-42.391	-14.614	-10.965	-16.283
828	0.828	-16.076	-27.556	0.742	-13.911	-39.096	-12.769	-9.219	-1.968
829	0.829	-10.072	-17.948	47.79	-7.9	-10.818	-14.935	-26.622	-7.781
830	0.83	-10.84	-19.756	1	-8.663	-21.972	-14.727	-10.358	-6.054
831	0.831	-10.251	-18.263	-4.953	-13.486	-25.214	-10.538	-12.489	-7.615
832	0.832	-10.816	-16.966	0.491	-14.05	-15.942	-11.205	-2.807	-8.983
833	0.833	-12.54	-20.689	35.698	-12.299	-1.821	-11.726	-1.054	-10.155
834	0.834	-12.908	-14.74	-5.53	-12.679	5.742	-9.543	-2.576	-13.643
835	0.835	-16.175	-7.426	-33.184	-10.342	3.443	-8.531	-6.812	-14.605
836	0.836	-13.237	-2.627	-28.098	-9.941	1.318	-3.46	-10.474	-9.758
837	0.837	-19.199	-14.083	-14.481	-11.085	-16.12	-5.435	-4.452	-10.511
838	0.838	-7.743	-15.657	-18.451	-10.674	5.007	-9.907	-3.446	1.698
839	0.839	-12.352	-14.321	-14.724	-13.556	-26.097	-13.814	-10.188	-3.526
840	0.84	-16.565	-13.185	-18.001	-9.864	-21.966	-20.644	-14.398	-8.161
841	0.841	-12.847	-16.687	-14.915	-9.461	-10.68	-17.55	-13.589	-6.793
842	0.842	-23.639	-19.794	-12.206	-16.024	6.423	-18.152	-15.485	-7.947
843	0.843	-10.628	-14.961	-9.676	-9.227	28.364	-26.906	-5.364	-18.767
844	0.844	-12.321	-15.737	-11.961	-11.73	14.3	-23.401	-6.669	-11.588
845	0.845	-10.726	-10.128	-18.312	-7.649	-24.15	-33.169	-2.937	-15.235
846	0.846	-23.639	0.707	-16.331	-12.464	-29.541	-16.292	-16.04	-18.689
847	0.847	-25.325	-3.926	-14.555	-13.024	-34.583	-4.706	-0.106	-19.626
848	0.848	-20.627	-5.273	-13.017	-11.256	25.057	-15.267	-6.426	-14.765
849	0.849	-7.602	-8.938	-11.736	-10.849	65.749	-44.218	-12.158	-15.514
850	0.85	-9.292	-5.425	-8.088	-9.472	43.768	-40.197	-20.795	-14.714
851	0.851	-20.257	-21.458	-11.592	-10.611	-3.003	1.224	-16.086	-9.854
852	0.852	-13.036	-19.111	-27.672	-10.975	-33.35	28.776	-20.275	-7.891
853	0.853	-14.138	-12.704	-16.063	-15.991	-38.76	33.763	-19.04	-3.789
854	0.854	-10.589	-10.744	-18.199	-9.972	-33.742	47.251	-12.961	-11.677
855	0.855	-15.746	-12.461	-20.15	-10.716	-29.283	51.214	-9.78	-12.785
856	0.856	-30.388	-4.486	-11.455	-11.26	-25.155	77.387	-20.538	-15.831
857	0.857	-19.68	-14.512	-12.993	-15.87	-28.753	60.236	-13.3	-12.881
858	0.858	-17.684	-15.62	-11.604	-17.586	-18.601	13.087	-9.544	-10.33
859	0.859	-15.872	-12.073	-7.873	-10.595	-27.791	32.865	-10.628	-2.944
860	0.86	-11.164	-12.974	-13.787	-13.474	-24.969	2.304	1.252	-5.804
861	0.861	-15.363	-13.884	-16.807	-9.197	-1.641	-81.206	-0.219	-11.755
862	0.862	-8.92	-4.144	-9.934	-9.953	26.707	-117.247	-4.407	-10.939
863	0.863	-12.338	-12.98	-9.055	-11.864	8.015	-106.848	-10.732	-12.834
864	0.864	-13.228	-16.416	-13.031	-9.909	-8.95	-77.58	-9.524	-17.43
865	0.865	-12.193	-9.018	-2.17	-10.481	-11.991	-51.039	-8.498	-11.959
866	0.866	-12.908	-15.726	-10.205	-10.083	-9.249	-26.671	-11.329	-13.832
867	0.867	-10.531	-14.874	-11.769	-13.362	-6.721	-19.341	-10.476	-15.707
868	0.868	-12.418	-10.729	-12.999	-9.271	-9.003	0.686	-14.471	-21.066
869	0.869	-14.292	-10.077	-11.896	-6.74	-2.57	-5.17	-13.802	-17.524
870	0.87	-12.507	-9.428	-10.976	-12.158	-19.962	-21.466	-10.426	-16.882
871	0.871	-12.855	-8.794	-11.974	-8.674	-17.649	-16.243	-18.092	-12.753
872	0.872	-17.267	-12.223	-6.026	-9.27	-19.753	-11.617	-17.047	-15.215
873	0.873	-14.321	-14.505	-8.389	-12.196	-37.087	0.861	-14.055	-17.484
874	0.874	-12.922	-14.844	-13.255	-13.563	-20.711	27.24	-2.579	-17.043
875	0.875	-13.273	-15.928	-10.003	-11.234	-5.69	51.09	-7.169	-13.314
876	0.876	-15.365	-17.779	-18.935	-10.84	23.429	41.826	-5.778	-19.657
877	0.877	-16.491	-16.933	-22.6	-14.487	2.788	10.673	-14.657	-11.674
878	0.878	-17.619	-14.92	-23.736	-13.109	-23.517	-35.277	-15.795	-12.609
879	0.879	-15.453	-14.078	-22.725	-10.178	-26.822	-65.704	-6.091	-3.667
880	0.88	-15.221	-17.681	-21.687	-12.865	1.481	6.504	0.302	-2.471
881	0.881	-14.413	-14.126	-8.511	-12.489	27.819	16.433	-8.001	-1.467
882	0.882	-14.963	-19.475	1.169	-8.256	3.987	43.163	-11.091	-2.411
883	0.883	-14.74	-14.57	2.809	-6.535	-24.327	35.083	-17.845	-8.392
884	0.884	-15.683	-17.798	-8.311	-14.49	-13.122	27.773	-13.57	-10.699
885	0.885	-18.559	-14.84	-15.551	-8.519	3.912	21.264	-4.637	-14.16
886	0.886	-16.603	-12.252	-19.32	-9.533	25.84	-70.203	-5.774	-20.135
887	0.887	-18.513	-17.575	-22.874	-14.414	-11.05	-214.924	-13.103	-11.205
888	0.888	-13.662	-19.426	-15.562	-11.94	-16.017	-157.293	-6.294	-0.36
889	0.889	-18.48	-11.989	-8.838	-6.338	-20.395	-104.805	-17.692	-7.489
890	0.89	-16.525	-14.813	-2.888	-12.903	-16.296	-120.413	-6.649	-6.294
891	0.891	-13.613	-13.96	-15.138	-10.362	-27.491	-76.973	-10.901	-5.098
892	0.892	-13.214	-16.217	-27.377	-12.671	-44.476	-37.355	-19.799	-12.432
893	0.893	-12.818	-14.218	-32.057	-10.733	-47.526	70.172	-11.479	-9.522
894	0.894	-12.407	-12.215	-36.34	-8.777	-27.727	142.492	-10.508	-15.52
895	0.895	-14.328	-10.404	-35.206	-12.832	10.794	155.815	-5.678	-13.185
896	0.896	-16.246	-17.307	-17.241	-11.467	38.445	24.71	-9.937	-12.589
897	0.897	-14.692	-14.331	5.942	-16.876	13.275	-62.666	-9.181	-5.228
898	0.898	-15.463	-11.759	52.943	-16.281	-0.291	-46.717	-20.024	-6.19
899	0.899	-11.194	-19.064	6.084	-12.971	-29.324	54.313	-9.008	-8.692
900	0.9	-17.757	-14.178	0.065	-8.896	-10.576	146.429	-1.867	-4.618
901	0.901	-15.231	-13.36	-5.371	-10.231	6.4	62.991	-10.795	-8.09
902	0.902	-12.906	-14.102	-20.471	-4.794	9.426	-12.834	-14.309	-16.788
903	0.903	-17.744	-12.141	-16.065	-6.691	23.465	-2.816	-15.308	-22.778
904	0.904	-15.812	-10.176	-12.012	-16.7	-4.848	24.027	-18.229	-21.789
905	0.905	-14.078	-14.206	-0.818	-23.808	-38.942	48.566	-12.242	-16.925
906	0.906	-15.444	-6.242	-10.903	-20.105	-34.537	11.813	-9.93	-14.379
907	0.907	-11.014	-12.213	-39.167	-11.773	-22.183	5.463	-11.907	-3.718
908	0.908	-16.444	-17.432	-50.411	-8.729	-18.561	23.745	-8.646	-5.067
909	0.909	-12.973	-18.383	-60.484	-9.761	-21.88	29.002	-9.235	-13.97
910	0.91	-11.049	-12.362	-38.635	-7.314	-25.019	104.494	-7.892	-15.119
911	0.911	-10.481	-21.234	-58.391	-5.013	-27.754	180.312	-4.606	-9.887
912	0.912	-13.977	-15.216	-45.634	-12.922	-9.923	130.94	1.955	-10.859
913	0.913	-16.31	-12.096	-19.917	-7.687	25.13	14.459	10.836	-16.86
914	0.914	-18.455	-16.92	31.538	-0.925	20.09	-128.636	-4.869	-19.177
915	0.915	-12.471	-26.587	112.988	-6.928	-2.764	-224.724	-15.533	-19.76
916	0.916	-9.973	-27.739	167.172	-6.164	9.642	-172.15	-21.353	-16.459
917	0.917	-14.058	-19.407	19.131	-17.008	-16.67	-219.647	-9.192	-13.55
918	0.918	-17.553	-9.711	-1.969	-5.981	-13.425	-205.322	-20.276	-12.192
919	0.919	-14.283	-6.008	-21.133	-1.717	2.203	-165.87	-18.969	-16.657
920	0.92	-16.042	2.341	-38.547	-8.099	21.959	-154.099	-12.629	-18.398
921	0.921	-11.219	3.326	-22.667	-2.094	4.138	-99.907	-16.137	-10.46
922	0.922	-15.88	8.182	-36.985	-5.183	-26.295	-11.003	-19.263	-9.284
923	0.923	-16.477	-4.965	-50.132	-11.951	-38.73	24.68	-12.522	-10.244
924	0.924	-13.01	-22.359	-38.321	-25.109	-50.053	35.578	-16.791	-9.268
925	0.925	-16.314	-24.676	-27.479	-23.164	-40.051	45.496	-6.152	-8.486
926	0.926	-12.269	-14.043	-57.074	-39.031	-30.79	54.422	0.996	-10.793
927	0.927	-13.637	-19.874	-48.171	-24.115	0.385	111.312	2.142	-5.95
928	0.928	-20.037	-18.156	-40.044	-26.042	29.406	59.601	-3.882	-4.001
929	0.929	-17.53	-13.524	-32.685	-13.836	-4.686	-1.053	-0.802	-8.051
930	0.93	-15.22	-12.174	-26.105	9.991	8.824	-25.522	-1.781	-10.551
931	0.931	-14.647	-8.513	-20.098	13.294	37.853	11.421	2.458	-3.187
932	0.932	-15.24	-7.362	63.133	4.02	56.635	-8.505	-6.472	-4.145
933	0.933	-14.668	-6.394	51.35	1.336	18.883	-2.476	-7.659	-5.105
934	0.934	-18.149	0.381	-2.81	3.87	-6.294	-18.901	-23.744	-14.786
935	0.935	-14.858	-12.768	-12.652	15.489	-56.598	-13.861	-21.442	-15.959
936	0.936	-16.989	-30.161	-21.544	4.862	-63.159	18.055	-23.582	-14.807
937	0.937	-11.766	-27.823	-29.66	-0.934	-57.114	72.143	-25.544	-0.891
938	0.938	-11.184	-25.678	-22.292	-27.249	-40.682	-9.529	-13.385	-14.449
939	0.939	-17.167	-19.857	-15.683	-46.011	-25.653	-172.41	-11.854	-23.157
940	0.94	-11.544	-18.1	-9.668	-42.709	-12.141	-149.241	-10.52	-24.719
941	0.941	-12.115	-10.165	-15.068	-27.025	-16.206	-1.019	-9.358	-11.766
942	0.942	-18.101	-11.504	-20.096	-18.696	-4.969	18.19	-5.875	-3.075
943	0.943	-20.407	-12.615	-24.539	-26.237	-8.257	0.869	-4.912	-7.738
944	0.944	-13.818	-16.012	-20.459	-14.612	13.623	-14.812	-0.079	-12.014
945	0.945	-16.336	-8.595	-16.771	-12.469	5.338	28.553	-8.015	-15.712
946	0.946	-15.565	-13.379	-6.684	-14.396	-7.377	41.883	-4.925	-9.731
947	0.947	-13.631	-7.395	-15.925	-16.128	-0.336	53.706	-7.85	-8.787
948	0.948	-15.57	-8.239	-13.155	-17.667	23.119	86.161	-7.083	-11.715
949	0.949	-11.515	-13.195	-15.585	-7.598	45.023	56.514	-9.418	-9.214
950	0.95	-11.133	-11.422	-13.221	-13.981	25.298	65.462	-10.006	-10.013
951	0.951	-13.479	-14.524	-23.831	-12.812	-8.171	24.914	-2.653	-6.55
952	0.952	-7.689	-8.907	1.342	-26.74	-12.598	-56.573	-5.557	-7.153
953	0.953	-8.477	-9.832	-15.682	-36.404	-33.277	-45.825	-15.243	-16.084
954	0.954	-5.013	-14.696	0.004	-24.196	-36.906	-55.767	-14.086	-25.021
955	0.955	-9.674	-14.063	-8.291	-0.386	-13.083	-100.522	-12.931	-26.205
956	0.956	-12.583	-11.128	-10.79	9.683	-16.215	-92.447	3.133	-14.419
957	0.957	-11.242	-3.148	-3.817	50.529	3.492	3.842	-3.832	-3.402
958	0.958	-10.864	-16.231	-10.219	45.122	-9.292	148.504	-18.733	0.841
959	0.959	-12.041	-17.914	-0.543	40.111	-2.325	129.262	-16.791	-8.072
960	0.96	-9.349	-25.806	-9.249	-10.194	-12.986	-28.357	-15.046	-9.247
961	0.961	-15.166	-15.717	-10.78	-43.659	-34.294	-91.873	-7.117	-6.173
962	0.962	-14.406	-14.583	-0.703	-25.459	-14.56	-111.04	-11.368	-9.096
963	0.963	-13.842	-15.765	-1.833	-9.002	-6.996	-128.534	-10.199	-17.067
964	0.964	-17.152	-14.83	-5.256	-14.025	-13.928	-49.182	-16.168	-11.882
965	0.965	-15.436	-10.106	-16.965	-9.557	-41.581	-35.146	-19.275	-18.69
966	0.966	-14.103	-18.196	-31.156	-13.623	-22.82	4.031	-6.52	-14.472
967	0.967	-21.472	-23.578	-17.475	-17.304	21.881	87.25	9.331	-12.186
968	0.968	-16.276	-24.697	-15.753	-20.613	15.865	97.91	-1.323	-2.737
969	0.969	-19.212	-24.119	-20.451	-17.522	-34.098	68.2	-3.268	-11.667
970	0.97	-20.015	-15.424	-21.875	-20.233	-14.18	5.677	-19.14	-12.873
971	0.971	-17.708	-16.73	-13.053	-17.727	16.201	-51.184	-17.018	-18.146
972	0.972	-21.214	-15.835	-16.586	-15.407	10.77	-43.714	-11.223	-13.349
973	0.973	-16.596	-24.742	-11.391	-13.282	35.856	-23.575	-23.435	-14.167
974	0.974	-17.202	-8.909	-12.401	-19.106	12.943	-5.159	-18.802	-13.419
975	0.975	-13.74	1.88	-16.681	-10.427	-7.843	11.512	-14.546	-15.394
976	0.976	-19.177	7.789	-9.335	-18.392	-26.666	6.686	-10.866	-10.793
977	0.977	-18.62	2.659	-8.388	-14.168	-23.417	-6.67	-9.694	-12.592
978	0.978	-20.581	-8.244	-10.91	-15.356	-20.319	-10.531	-14.918	-14.006
979	0.979	-15.188	-15.349	-3.524	-18.872	-11.961	-21.627	-10.084	-10.77
980	0.98	-17.152	-9.018	-8.334	-11.524	-19.501	-18.278	-2.157	-8.708
981	0.981	-12.535	-12.599	-4.041	-12.484	-12.535	-40.106	-3.135	-11.474
982	0.982	-15.465	-24.488	-8.057	-16.742	-14.65	-42.743	-7.983	-12.693
983	0.983	-23.434	-19.91	-14.546	-9.401	-28.173	-50.24	-14.002	-9.845
984	0.984	-19.98	-27.165	-24.158	-6.518	-36.919	-43.222	-9.972	-7.212
985	0.985	-16.914	-33.694	-12.352	-10.792	-22.668	-28.292	-10.601	-13.105
986	0.986	-14.03	-20.647	-13.904	-6.758	-28.58	-18.584	-0.578	-9.123
987	0.987	-16.572	-22.535	-15.259	-6.218	-2.345	-9.818	-1.976	-9.786
988	0.988	-23.944	-21.197	-18.925	-9.569	31.645	10.974	-10.902	-13.148
989	0.989	-19.119	-14.247	-3.234	-7.912	-0.338	13.687	-14.417	-9.158
990	0.99	-14.891	-5.551	-5.356	-10.52	-21.1	-9.66	-21.808	-10.586
991	0.991	-15.682	-18.904	-3.394	-7.31	-32.326	-19.012	-20.872	-9.308
992	0.992	-16.28	-45.395	-15.552	-10.276	-22.27	-21.641	-18.387	-15.181
993	0.993	-10.298	-64.332	-20.186	-14.013	-19.163	-29.102	-9.509	-12.918
994	0.994	-2.96	-33.468	-13.015	-12.725	-16.438	-22.069	-10.693	-14.916
995	0.995	-5.878	-21.081	-16.672	-11.618	-3.654	-19.901	-3.357	-14.404
996	0.996	-10.146	28.058	-20.123	-11.289	-5.975	-14.025	3.378	-10.414
997	0.997	-7.823	61.531	-14.837	-14.058	-3.853	-12.217	-9.82	-4.676
998	0.998	-5.882	79.672	-11.897	-9.283	-13.542	-7.514	-11.796	-16.936
999	0.999	-7.806	84.945	-19.794	-5.865	-13.951	-7.652	-6.617	-11.786
1000	1	-1.206	89.796	-18.803	-7.863	5.377	-6.291	-8.21	-13.397
1001	1.001	-7.377	54.192	-7.94	-9.675	2.802	-7.456	-15.417	-14.812
1002	1.002	-9.872	3.655	-12.18	-12.262	-4.236	-4.036	-9.058	-16.031
1003	1.003	-10.616	-97.38	-10.977	-17.765	-14.948	-9.386	-12.572	-12.62
1004	1.004	-12.527	-140.697	-19.269	-15.92	-13.084	-8.515	-11.84	-18.303
1005	1.005	-19.856	-101.258	-4.707	-18.122	9.682	4.554	-10.911	-15.287
1006	1.006	-14.998	-89.444	-5.648	-16.243	12.721	-1.361	-9.984	-16.328
1007	1.007	-15.749	-100.217	-6.59	-10.87	4.343	0.298	-10.79	-8.451
1008	1.008	-14.951	-70.509	-19.711	-15.727	-3.249	-1.241	-13.144	-15.848
1009	1.009	-11.443	-43.716	-17.756	-11.123	8.328	0.226	-9.703	-18.793
1010	1.01	-17.419	-19.248	-5.54	-12.918	6.178	1.446	-3.74	-10.925
1011	1.011	-15.08	17.809	-10.161	-8.178	-7.387	0.18	-12.674	-10.02
1012	1.012	-16.998	11.347	-8.783	-14.298	-12.656	-9.641	-11.537	0.763
1013	1.013	-15.058	17.424	-12.429	-12.073	-8.017	-10.932	-25.503	-3.545
1014	1.014	-12.178	67.413	-11.24	-15.625	-9.371	-9.885	-4.252	-9.978
1015	1.015	-11.815	74.047	-3.873	-6.992	-5.707	-12.997	-7.006	-6.544
1016	1.016	-17.242	55.863	-6.77	-8.212	-6.891	-12.029	-9.553	-7.578
1017	1.017	-9.296	39.383	-12.752	-5.175	-18.668	-7.73	-7.239	-8.606
1018	1.018	-10.248	64.493	-3.84	-10.071	-1.2	-8.411	-13.624	-14.66
1019	1.019	-13.128	50.906	-4.986	-12.633	-8.161	-8.913	-15.572	-4.062
1020	1.02	-24.523	-11.642	-4.005	-13.44	-10.355	-6.952	-6.89	-5.47
1021	1.021	-13.471	-74.18	-12.87	-15.403	-20.055	-8.736	-5.366	-6.691
1022	1.022	-14.802	-114.849	-30.814	-18.715	6.272	-11.341	-1.127	-7.898
1023	1.023	-15.938	-225.952	-18.024	-10.992	2.572	-11.018	-4.822	-24.002
1024	1.024	-17.081	-178.361	-15.677	-10.029	-0.737	-15.119	-15.675	-12.43
1025	1.025	-20.169	-106.166	-13.523	-7.125	-10.037	-11.655	-11.416	-10.336
1026	1.026	-13.378	-66.662	-15.442	-11.369	-7.338	-11.266	-15.086	-4.557
1027	1.027	-12.593	-78.442	-10.192	-3.998	-20.131	-7.211	-9.074	-2.833
1028	1.028	-16.64	-2.565	-27.562	-1.071	-31.762	-9.745	-12.156	-10.777
1029	1.029	-11.788	86.273	-11.266	-14.208	-33.903	-8.414	-9.246	-6.52
1030	1.03	-11.192	98.08	-9.107	-12.244	-16.481	-11.347	-10.006	-18.317
1031	1.031	-11.759	65.578	-14.882	-10.465	-14.196	-14.079	-10.759	-13.643
1032	1.032	-8.26	35.979	1.008	-11.968	-20.602	-13.716	-11.328	-17.848
1033	1.033	-11.537	44.89	-5.363	-13.285	-7.061	-11.602	-1.252	-3.476
1034	1.034	-14.435	69.294	-3.419	-16.915	-1.836	-7.154	-2.588	-5.356
1035	1.035	-20.425	17.64	-8.646	-3.712	-3.378	-7.724	-6.239	-10.539
1036	1.036	-14.41	24.237	-16.563	-8.885	-13.4	-10.607	-5.051	-8.971
1037	1.037	-16.711	66.852	-26.612	-0.901	-6.975	-9.213	-18.951	-10.314
1038	1.038	-20.17	50.442	-17.707	-2.202	-3.433	-13.632	-1.502	-19.249
1039	1.039	-10.084	35.389	-4.546	-5.825	12.711	-8.189	0.845	-22.865
1040	1.04	-17.217	12.611	-16.726	-6.931	-22.272	-8.719	-5.516	-15.567
1041	1.041	-16.028	-8.037	-24.651	-5.914	-17.214	-8.095	-7.425	-12.69
1042	1.042	-19.482	-19.212	-5.866	-2.958	-21.639	-9.801	-12.623	-13.475
1043	1.043	-18.488	-70.663	-8.369	-3.683	-25.656	-13.25	-14.135	-15.752
1044	1.044	-13.622	-137.403	-10.69	-5.962	-6.833	-8.768	-15.445	-12.235
1045	1.045	-17.846	-92.634	-17.069	-3.969	-10.091	-10.456	-6.497	-10.308
1046	1.046	-23.428	-84.423	-30.617	-7.203	-13.138	-12.927	-7.606	-10.906
1047	1.047	-22.827	-32.621	-14.747	-6.561	-4.771	-13.266	-8.521	-11.318
1048	1.048	-26.089	41.449	-12.614	-7.853	13.058	-9.14	-5.581	-6.873
1049	1.049	-25.481	51.453	-2.933	-4.496	15.407	-10.439	-9.798	-15.774
1050	1.05	-24.105	42.674	-4.679	-7.333	13.314	-12.688	-8.979	-16.943
1051	1.051	-21.747	50.899	-6.219	-6.88	-7.904	-6.039	-19.768	-15.752
1052	1.052	-22.11	28.882	-10.469	-7.203	-10.563	-10.817	-18.185	-3.914
1053	1.053	-16.087	-17.953	-14.15	-6.369	-18.057	-15.01	-13.878	-11.823
1054	1.054	-13.555	-109.567	-17.64	-10.179	-11.053	-14.192	-12.676	-7.543
1055	1.055	-12.758	-122.809	-7.966	-8.758	-0.398	-13.568	-9.167	-11.211
1056	1.056	-16.231	-134.637	-11.624	-15.082	-2.34	-8.859	-6.037	-12.351
1057	1.057	-14.283	-123.785	-17.605	-17.534	-0.611	-7.071	-12.757	-15.427
1058	1.058	-12.528	-94.151	-7.932	-16.692	-18.013	-9.542	-13.473	-14.435
1059	1.059	-12.121	-67.373	-6.791	-20.111	-20.307	-13.959	-12.651	-1.245
1060	1.06	-4.746	-59.127	-15.13	-21.98	-26.645	-6.183	-12.026	-7.021
1061	1.061	-9.957	-51.632	-16.109	-19.011	-13.065	-5.168	-11.387	-12.209
1062	1.062	0.895	-4.624	-15.156	-16.424	-21.756	-8.049	-7.274	-16.813
1063	1.063	19.686	13.718	-15.94	-21.781	-17.118	-7.25	-1.418	-21.015
1064	1.064	12.152	19.28	-7.039	-15.14	-7.056	-12.84	-0.605	-12.05
1065	1.065	-4.083	54.674	-10.526	-21.083	-13.433	-7.992	-11.386	-1.16
1066	1.066	-18.961	68.378	-26.592	-18.694	-31.421	-13.993	-19.272	-2.46
1067	1.067	-24.741	64.429	-5.52	-16.694	-13.61	-9.945	-14.969	-6.09
1068	1.068	-22.962	45.744	-8.251	-21.274	12.13	-14.779	-11.241	-7.188
1069	1.069	-21.378	35.772	-10.788	-21.798	29.174	-12.838	-2.877	-8.095
1070	1.07	-17.098	26.549	-27.072	-20.39	7.309	-11.071	-14.633	-3.188
1071	1.071	-15.914	18.223	-29.222	-15.881	-1.013	-8.534	-13.041	-16.289
1072	1.072	-17.041	5.407	-0.208	-11.761	11.745	-11.799	-5.833	-14.288
1073	1.073	-7.343	-1.612	-4.31	-15.195	14.078	-12.176	-14.693	-12.464
1074	1.074	-0.932	-12.36	-8.011	-18.434	-17.85	-9.464	-18.137	-13.938
1075	1.075	-9.235	-18.176	-4.743	-16.247	-31.392	-15.269	-15.013	-18.128
1076	1.076	-8.246	-16.35	-7.841	-18.132	-27.324	-11.204	-14	-19.255
1077	1.077	-13.06	-14.661	-27.597	-14.61	-16.099	-13.135	-11.448	-22.657
1078	1.078	-12.257	-18.778	-20.063	-9.721	-12.814	-8.48	-7.342	-25.675
1079	1.079	-9.914	-17.405	-8.489	-11.611	-15.914	-6.739	-7.894	-24.692
1080	1.08	-11.828	-18.303	-14.89	-8.67	15.238	-6.342	-7.279	-34.323
1081	1.081	-11.239	-19.03	-5.202	-12.128	2.862	-13.683	-1.83	-46.089
1082	1.082	-12.967	-21.755	-6.944	-4.744	-8.35	-12.713	-6.641	-35.008
1083	1.083	-13.336	-22.397	-8.5	-5.688	-18.4	-15.616	-15.319	-27.785
1084	1.084	-12.943	-21.494	-7.155	1.116	-21.47	-11.352	-14.124	-10.66
1085	1.085	-17.009	-17.879	-13.56	-10.28	-29.765	-0.705	-13.13	5.681
1086	1.086	-19.527	-21.106	-12.424	-2.313	-22.182	-7.87	-10.201	12.138
1087	1.087	-23.974	-19.317	-5.101	-6.545	-15.176	3.933	-9.399	41.251
1088	1.088	-24.558	-16.733	-8.045	-7.679	-13.002	18.251	-10.161	103.829
1089	1.089	-22.044	-22.12	-7.293	-6.494	-11.018	-10.786	-10.713	23.186
1090	1.09	-18.752	-15.547	-11.345	-3.381	-9.215	-23.165	-12.619	-9.279
1091	1.091	-19.919	-16.356	-14.838	-4.339	-10.745	-19.502	-8.541	-19.093
1092	1.092	-17.99	-12.349	-23.566	-3.555	-15.005	-16.226	-9.893	-63.726
1093	1.093	-15.298	-15.891	-15.249	-1.22	-11.368	-13.141	-9.504	-39.25
1094	1.094	-16.861	-14.043	-14.297	-12.056	6.619	-21.471	-9.878	-2.182
1095	1.095	-18.799	-18.227	-9.473	-7.413	-0.911	-8.703	-9.482	4.51
1096	1.096	-15.697	-24.088	-13.752	-11.678	-3.215	-6.389	-6.75	10.615
1097	1.097	-20.926	-21.783	-11.453	-12.843	11.689	-17.038	-5.959	-5.741
1098	1.098	-18.974	-21.157	-10.87	-11.69	-1.84	-7.369	-9.236	-20.734
1099	1.099	-17.005	-27.054	-10.289	-8.607	-10.508	-23.244	-8.834	-7.087
1100	1.1	-24.707	-21.348	-19.186	-11.522	-24.794	-16.871	-12.499	-36.018
1101	1.101	-19.453	-19.344	-10.294	-10.763	-11.222	-11.087	-6.104	-32.234
1102	1.102	-20.401	-21.227	-6.821	-8.46	-19.929	-12.851	-12.099	-22.074
1103	1.103	-14.41	-18.313	-5.872	-13.318	-11.996	-1.842	-6.482	-12.668
1104	1.104	-20.044	-12.539	-16.735	-13.923	9.675	-3.232	4.361	-4.265
1105	1.105	-13.493	-5.277	-23.91	-11.049	31.551	-15.059	-3.556	-11.797
1106	1.106	-11.008	-6.313	-22.755	-9.728	23.237	-7.141	-19.412	-9.476
1107	1.107	-11.818	-3.837	-7.087	-10.152	-15.26	-8.501	-21.523	-7.377
1108	1.108	-15.346	-6.162	-4.977	-10.578	-31.692	-4.829	-11.838	-17.056
1109	1.109	-13.446	-16.954	-6.917	-10.223	-36.733	-8.319	-6.603	-15.279
1110	1.11	-11.735	-15.321	-5.187	-12.197	-23.197	-20.144	-14.531	-13.692
1111	1.111	-10.402	-19.486	-9.859	-13.785	-19.129	-2.742	-13.163	-15.01
1112	1.112	-14.872	-12.997	-14.135	-11.108	-0.348	-14.364	-11.998	-18.642
1113	1.113	-8.312	-11.697	-23.057	-9.979	-3.661	-12.249	-10.836	-26.921
1114	1.114	-14.323	-14.655	-19.589	-10.202	-12.978	-2.597	-9.863	-19.528
1115	1.115	-15.12	-17.42	-14.359	-14.675	-10.272	2.607	-6.954	-16.571
1116	1.116	-20.005	-14.758	-3.533	-15.285	-7.751	10.516	-7.724	-10.495
1117	1.117	-21.996	-16.942	-10.719	-14.731	-10.072	-8.277	-11.791	-22.612
1118	1.118	-19.156	-14.899	-7.044	-13.404	-7.954	-10.812	-9.852	-20.786
1119	1.119	-11.281	-18.124	-5.896	-13.826	-5.992	-27.096	-15.848	-16.059
1120	1.12	-17.339	-9.194	-13.27	-18.698	-4.213	-20.729	-5.185	-8.809
1121	1.121	-16.421	-12.875	-24.137	-18.15	0.454	-22.684	-9.436	-15.097
1122	1.122	-7.568	-11.738	-14.105	-14.11	-3.784	-10.507	-5.755	-25.842
1123	1.123	-11.099	-10.827	-12.943	-10.645	-4.923	-5.886	-9.226	-24.382
1124	1.124	-8.045	-9.935	-11.779	-17.057	-10.915	-7.261	-8.258	-4.728
1125	1.125	-12.923	-7.507	-25.713	-11.087	-16.159	-6.117	-19.094	20.925
1126	1.126	-10.455	-13.198	-12.169	-7.053	-9.413	-9.626	-11.931	-16.71
1127	1.127	-14.568	-12.686	-10.435	-15.018	-11.947	-12.741	-13.09	-11.583
1128	1.128	-11.137	-16.039	-2.53	-11.943	-16.019	-5.981	-4.761	29.718
1129	1.129	-10.615	-13.201	-9.711	-16.8	-8.082	-15.67	-9.973	2.11
1130	1.13	-1.765	-16.751	-29.267	-7.142	-4.984	-19.356	-7.064	-2.856
1131	1.131	-10.715	-14.488	-20.963	-10.83	-5.922	-11.04	-7.832	-7.235
1132	1.132	-14.238	-17.453	-3.17	-9.684	-10.164	-7.956	-11.886	-19.569
1133	1.133	-9.053	-21.189	-10.145	-17.053	-9.388	-12.808	-8.401	-30.737
1134	1.134	-8.117	-22.598	-3.78	-12.232	-7.46	-6.818	-7.826	-20.619
1135	1.135	-12.402	-16.07	-5.725	-13.02	-17.543	-4.498	-11.892	-11.263
1136	1.136	-14.758	-7.208	-7.494	-13.813	-24.719	-9.328	-13.251	-19.52
1137	1.137	-11.295	-8.41	-5.974	-11.895	-21.04	-9.909	-10.932	-6.68
1138	1.138	-15.966	-7.477	-13.159	-13.856	-19.864	-9.319	-11.32	-4.27
1139	1.139	-13.085	-0.744	-30.215	-12.141	-18.88	-17.24	-13.26	2.241
1140	1.14	-13.491	-3.295	-18.612	-9.649	-8.027	-1.583	-7.461	0.336
1141	1.141	-13.114	-4.098	-12.248	-11.99	13.653	-3.744	-1.855	-11.855
1142	1.142	-9.055	-8.953	-10.34	-13.172	35.536	-9.58	-6.689	-26.201
1143	1.143	-11.564	-13.611	-5.145	-7.971	4.387	-14.837	-16.752	-32.085
1144	1.144	-18.913	-10.723	-9.812	-9.929	-7.981	-13.31	-12.496	-30.373
1145	1.145	-28.587	-8.225	-8.476	-6.67	-11.627	-11.966	-16.176	-19.305
1146	1.146	-22.205	-15.599	-14.865	-13.278	-1.545	-15.631	-12.695	-9.176
1147	1.147	-35.357	-18.726	-20.883	-10.795	-10.83	-12.144	-9.605	-15.506
1148	1.148	-44.062	-17.782	-15.673	-8.498	-19.136	-11.197	-10.582	-9.482
1149	1.149	-39.404	-17.024	-12.79	-9.102	-16.606	-6.374	-11.369	-14.682
1150	1.15	-23.524	-17.814	-4.851	-11.058	-14.274	-2.149	-9.058	-19.472
1151	1.151	-12.876	-11.232	-7.946	-8.179	-12.159	0.157	-11.007	-8.069
1152	1.152	8.421	-6.951	-6.983	-9.553	-10.232	-6.419	-9.086	-16.087
1153	1.153	16.745	-9.257	-6.201	-6.276	-12.001	-0.409	-6.203	5.583
1154	1.154	14.243	-14.052	-16.826	-7.455	-13.559	-12.595	-14.147	52.673
1155	1.155	7.281	-17.277	-15.476	-3.797	-6.379	-14.331	-8.147	46.163
1156	1.156	0.907	-21.288	-16.643	-7.098	-15.256	-18.983	-11.251	52.163
1157	1.157	2.869	-16.412	-10.65	-6.728	-16.416	-17.607	-8.374	13.354
1158	1.158	-9.307	-15.841	-15.841	-11.199	-4.642	-16.429	-9.182	-21.988
1159	1.159	-17.212	-16.48	-9.03	-7.156	-3.13	-8.094	-6.891	-17.611
1160	1.16	-21.443	-10.782	-4.743	-6.8	-16.13	-7.136	-11.752	-21.767
1161	1.161	-30.317	-11.692	-12.068	-9.15	-7.426	-11.97	-4.43	-33.045
1162	1.162	-21.964	-11.222	-11.077	-7.054	13.268	-11.206	-1.544	-29.873
1163	1.163	-20.97	-10.739	-13.569	-13.079	15.983	-3.865	-4.088	-26.92
1164	1.164	-23.85	-19.728	-22.454	-12.325	-1.825	-10.647	-8.176	-29.76
1165	1.165	-19.588	-18.632	-11.596	-10.017	-13.444	-4.626	-16.126	-37.444
1166	1.166	-21.908	-24.681	-10.218	-9.455	-19.836	-13.504	-13.051	-35.187
1167	1.167	-17.076	-23.718	-13.861	-7.531	5.317	-10.004	-14.042	-41.658
1168	1.168	-15.148	-18.867	-7.834	-4.638	-11.723	-6.903	-9.818	-35.976
1169	1.169	-13.407	-10.93	-6.833	-7.163	-14.85	-11.743	-17.208	-37.818
1170	1.17	-16.893	-5.697	-9.69	-6.778	-23.204	-9.237	-14.347	-36.373
1171	1.171	-14.576	-6.67	-7.148	-10.853	-25.749	-11.56	-10.121	-35.109
1172	1.172	-16.719	1.254	-12.736	-13.372	-18.826	-6.722	-12.493	-36.347
1173	1.173	-13.047	4.323	-19.29	-11.039	-8.227	-9.994	-9.049	-30.432
1174	1.174	-13.443	-0.568	-20.032	-10.644	-10.182	-10.556	-11.026	-25.299
1175	1.175	-13.845	-13.76	-14.396	-9.476	-8.449	-7.054	-8.171	-20.529
1176	1.176	-13.48	-19.581	-13.796	-10.628	-6.918	-10.331	-7.831	-10.888
1177	1.177	-13.887	-21.329	-9.115	-15.446	-5.589	-14.383	-10.216	0.846
1178	1.178	-9.079	-19.803	-8.49	-14.856	-9.289	-10.888	-13.191	8.71
1179	1.179	-12.587	-15.579	-9.797	-16.781	-10.479	-12.231	-8.028	7.322
1180	1.18	-17.262	-19.274	-8.41	-20.842	-11.464	-15.127	-10.026	-4.547
1181	1.181	-21.347	-15.816	-8.007	-19.475	-12.45	-13.181	-10.672	6.416
1182	1.182	-20.016	-16.817	-13.984	-14.044	-9.956	-10.461	-10.154	10.607
1183	1.183	-23.332	-17.836	-6.015	-14.615	-7.662	-13.348	-9.828	14.212
1184	1.184	-22.967	-15.37	-15.667	-14.023	1.798	-14.502	-12.217	8.13
1185	1.185	-16.995	-19.502	-6.734	-19.43	-4.611	-14.877	-8.216	11.155
1186	1.186	-24.966	-17.624	-5.54	-14.583	-10.642	-12.733	-8.672	0.26
1187	1.187	-17.657	-18.246	-6.479	-11.284	-13.769	-13.501	-11.063	-9.859
1188	1.188	-16.742	-9.374	-9.345	-13.017	-10.884	-9.253	-9.001	-18.804
1189	1.189	-12.561	-15.781	-22.478	-14.366	-8.394	-7.507	-8.685	-17.686
1190	1.19	-14.964	-14.641	-12.784	-15.705	0.51	-2.669	-11.464	-20.812
1191	1.191	-15.613	-22.012	-11.009	-15.298	-10.344	-0.719	-16.369	-6.129
1192	1.192	-21.655	-19.125	-12.521	-11.61	-8.989	3.351	-14.5	8.726
1193	1.193	-14.357	-18.383	-11.129	-12.953	-12.656	-4.579	-12.635	-8.747
1194	1.194	-11.51	-12.816	-12.26	-12.547	-11.509	-17.16	-12.135	-34.54
1195	1.195	-5.575	-12.291	-20.552	-10.607	-10.37	-23.162	-12.595	-51.604
1196	1.196	-13.964	-6.754	-8.711	-9.441	-3.048	-11.355	-8.215	-35.948
1197	1.197	-11.697	-8.772	-10.232	-13.694	-5.987	-0.33	-7.706	-21.825
1198	1.198	-16.598	-14.275	-5.965	-13.104	-17.446	1.024	-9.121	-29.38
1199	1.199	-10.676	-14.945	-25.485	-10.585	-19.028	2.186	-11.315	-33.638
1200	1.2	-9.969	-22.402	-24.114	-9.613	-6.092	-6.125	-11.772	1.386
1201	1.201	-9.438	-33.325	-9.963	-10.964	-0.893	-17.93	-7.785	56.928
1202	1.202	-4.811	-23.326	-17.497	-13.864	7.011	-22.577	-9.22	-9.831
1203	1.203	-11.387	-37.698	-24.453	-10.186	-3.077	-9.619	-14.725	-54.527
1204	1.204	-8.866	-43.575	-9.539	-8.823	-14.9	-11.363	-16.733	-46.379
1205	1.205	-11.192	-24.295	-11.465	-10.953	-10.269	-9.835	-17.388	5.348
1206	1.206	-22.051	-11.586	-6.235	-4.954	-6.004	-25.721	-12.038	79.31
1207	1.207	-14.161	23.383	-26.934	-2.441	-9.683	-19.361	-5.534	69.462
1208	1.208	-27.187	48.489	-24.223	-3.225	-13.16	-13.583	-1.354	6.923
1209	1.209	-22.031	61.993	-16.683	3.341	-12.174	2.266	-7.041	14.995
1210	1.21	-20.573	66.004	-14.361	-2.663	-18.934	-16.896	-7.697	-22.011
1211	1.211	-22.028	24.347	-12.234	-0.347	-5.774	6.324	-17.842	24.782
1212	1.212	-20.987	7.857	-14.17	-5.195	-7.697	-2.982	-7.846	30.731
1213	1.213	-12.777	-7.271	-12.416	-9.847	-5.931	-5.696	-11.586	3.02
1214	1.214	-5.521	-30.136	-7.769	-13.927	-10.558	-23.5	-17.654	8.021
1215	1.215	-6.567	-42.558	-6.429	-12.586	-9.202	-21.183	-10.37	-51.608
1216	1.216	-5.86	-68.906	-7.588	-15.887	-8.04	-10.543	-11.409	-27.241
1217	1.217	-8.255	-72.229	-8.765	-14.739	-6.882	-16.362	-7.218	-5.186
1218	1.218	-11.807	-50.385	-11.873	-12.04	9.196	-11.149	-4.96	-25.117
1219	1.219	-8.566	-47.684	-20.79	-17.081	6.872	-12.706	-6.952	-19.102
1220	1.22	-12.684	-24.467	-7.651	-9.737	0.49	-11.359	-8.94	-24.493
1221	1.221	-7.899	-21.365	-12.891	-14.586	10.174	-10.202	-0.085	-39.55
1222	1.222	-12.565	-7.229	-4.975	-18.856	1.47	-13.692	-9.027	-35.045
1223	1.223	-15.493	10.586	-9.247	-13.262	-22.331	-10.598	-12.552	-22.601
1224	1.224	-12.021	-10.499	-2.901	-15.213	-32.381	-11.571	-7.357	-26.206
1225	1.225	-12.421	-24.622	-8.927	-10.587	-23.074	-7.325	-16.283	-36.18
1226	1.226	-16.496	-32.183	-12.052	-17.183	-8.912	-9.664	1.691	-32.994
1227	1.227	-13.014	-15.942	-16.923	-12.934	-11.396	-10.262	4.189	-24.579
1228	1.228	-17.469	-9.57	-14.432	-10.606	-9.037	-6.979	-2.8	-26.997
1229	1.229	-14.567	-19.258	-8.849	-7.128	-11.132	-9.877	-9.205	-24.569
1230	1.23	-19.397	-14.031	-8.299	-9.065	-9.17	-13.382	-7.281	-22.351
1231	1.231	-25.391	-6.083	-6.404	-11.975	-7.398	-6.032	-12.512	-24.209
1232	1.232	-24.623	4	-5.871	-9.457	-5.82	-9.109	-17.162	-22.381
1233	1.233	-24.027	-2.36	-6.313	-15.843	-10.043	-6.182	-10.002	-14.376
1234	1.234	-19.351	8.505	-9.65	-11.58	-8.844	-6.955	-13.67	-10.053
1235	1.235	-16.403	1.378	-16.282	-9.249	-7.636	-9.289	-12.501	-11.172
1236	1.236	-11.499	-10.4	-15.349	-9.827	-10.697	-7.358	-13.456	-14.606
1237	1.237	-5.441	-21.399	-21.388	-9.235	-13.566	2.693	-12.471	-11.485
1238	1.238	6.815	-28.525	-17.374	-8.639	-3.859	-10.275	-9.937	-8.57
1239	1.239	5.142	-22.094	-19.38	-15.593	-23.365	-12.007	-12.233	-14.572
1240	1.24	-9.123	-28.06	-20.04	-16.55	2.22	-13.545	-10.273	-16.889
1241	1.241	-30.372	-27.053	-16.042	-10.54	-1.026	-9.273	-9.669	-6.053
1242	1.242	-16.218	-16.175	-15.72	-12.852	-4.091	-12.94	-10.226	-4.492
1243	1.243	-18.711	-8.962	-8.433	-14.78	-12.385	-11.77	-9.808	-3.104
1244	1.244	-16.35	-0.007	-13.703	-4.704	-14.878	-8.692	-12.094	-12
1245	1.245	-18.419	13.212	-18.593	-6.036	-7.89	-11.635	-14.178	-8.541
1246	1.246	-20.275	8.039	-16.145	-12.401	2.775	-7.438	-9.683	-9.544
1247	1.247	-18.459	3.45	-5.57	-13.556	-3	-9.788	-16.215	-8.587
1248	1.248	-7.35	4.865	-15.693	-8.319	-11.677	-10.378	-11.907	-7.81
1249	1.249	-8.633	11.307	-6.854	-11.208	-10.109	-15.023	-7.792	-5.484
1250	1.25	-9.724	-6.634	-10.416	-11.96	-8.741	-6.13	-1.164	-8.961
1251	1.251	-27.667	-19.35	-7.387	-11.164	-2.328	-4.99	-1.883	-5.635
1252	1.252	-30.148	-26.271	-8.416	-10.567	-5.775	-8.506	2.243	-9.634
1253	1.253	-27.766	-11.299	-12.737	-15.198	-10.959	-11.645	-8.531	-2.679
1254	1.254	-25.573	-13.186	-18.421	-9.761	-13.831	-6.821	-13.118	-5.631
1255	1.255	-19.711	-21.831	-13.641	-9.164	-21.752	-11.083	-11.704	-6.427
1256	1.256	-7.456	-23.297	-16.989	-11.085	-16.51	-5.474	-7.962	-4.067
1257	1.257	0.537	-21.847	-8.141	-7.007	-19.395	-3.56	-4.404	0.854
1258	1.258	-3.671	-25.412	-7.039	-8.345	-16.864	-8.224	-7.42	-2.391
1259	1.259	5.277	-14.444	-10.581	-13.744	-9.494	-17.135	-6.374	-6.479
1260	1.26	8.81	-12.976	-9.674	-13.142	-6.58	-15.971	-5.522	-5.142
1261	1.261	16.243	-19.284	-18.625	-11.196	-9.086	-7.664	-11.059	0.228
1262	1.262	11.492	-22.739	-26.989	-12.926	-5.001	-17.326	-12.921	-3.266
1263	1.263	-1.574	-21.762	-19.683	-9.444	-3.049	-16.167	-9.546	-1.341
1264	1.264	-18.889	-18.857	-10.828	-10.793	-6.324	-15.009	-11.209	-5.45
1265	1.265	-21.119	-19.647	-16.871	-10.419	-11.733	-11.923	-12.488	-8.973
1266	1.266	-14.606	-14.051	-2.994	-9.274	-9.787	-10.962	-11.048	-9.442
1267	1.267	-12.508	-16.008	-12.723	-10.436	-5.131	-8.436	-11.356	-13.554
1268	1.268	-24.541	-20.657	-7.533	-9.661	-4.534	-10.757	-10.882	-13.191
1269	1.269	-16.489	-12.901	-6.028	-12.35	-9.354	-14.242	-15.828	-17.685
1270	1.27	-17.743	-18.106	-16.153	-11.189	-13.987	-13.663	-13.816	-17.136
1271	1.271	-37.179	-19.031	-12.523	-13.321	-7.405	-13.083	-13.16	-22.006
1272	1.272	-28.749	-14.71	-20.895	-8.871	2.277	-12.696	-10.563	-20.113
1273	1.273	-31.158	-13.869	-4.883	-8.282	1.115	-11.347	-13.78	-20.717
1274	1.274	-24.119	-13.205	-16.541	-6.53	-4.91	-7.29	-16.61	-26.528
1275	1.275	-21.985	-7.153	-10.192	-7.881	-16.746	-1.498	-11.313	-19.183
1276	1.276	-23.968	-7.885	-8.293	-15.229	-12.123	-5.566	-13.182	-14.357
1277	1.277	-18.767	-7.262	-13.558	-27.023	-13.479	-16.393	-8.457	-13.58
1278	1.278	-14.141	-5.269	-12.046	-12.68	-12.324	-21.042	-10.125	-19.18
1279	1.279	-21.319	-11.804	-13.445	-14.611	-6.328	0.638	-9.674	-12.584
1280	1.28	-17.671	-19.704	-7.091	-9.39	-9.425	-15.03	-12.911	-15.069
1281	1.281	-6.862	-18.685	-3.641	-14.022	-8.464	-29.151	-9.955	-19.102
1282	1.282	-19.843	-19.597	-6.773	-6.847	-9.241	-26.619	-11.064	-8.236
1283	1.283	-28.57	-17.029	-9.707	-10.515	-10.015	-5.514	-14.51	-9.744
1284	1.284	-30.131	-16.22	-13.986	-11.67	-11.954	2.821	-11.559	-2.541
1285	1.285	-34.387	-11.344	-22.911	-8.57	-7.316	-4.713	-8.804	-14.303
1286	1.286	-25.483	-10.739	-16.944	-11.453	-11.384	2.268	-10.689	-6.318
1287	1.287	-17.152	-11.312	-11.743	-12.209	-8.87	-8.373	-10.837	-7.629
1288	1.288	-16.168	-11.699	1.002	-9.879	-13.327	-14.169	-11.569	-3.904
1289	1.289	-1.438	-6.282	-4.236	-9.288	-9.262	-12.422	-8.426	-9.848
1290	1.29	9.211	-9.762	-8.893	-9.875	-8.889	-13.958	-6.446	-6.702
1291	1.291	15.016	-14.414	-10.257	-8.138	-6.556	-9.698	-7.562	-9.561
1292	1.292	9.777	-18.486	-11.429	-4.654	-3.651	-8.549	-8.296	-19.197
1293	1.293	-1.248	-15.006	-27.107	-10.068	-3.261	4.599	-9.605	-12.784
1294	1.294	-17.116	-14.618	-20.719	-18.007	-2.106	9.832	-12.081	-4.421
1295	1.295	-27.758	-8.026	-11.035	-14.91	-2.89	17.782	-9.144	-3.424
1296	1.296	-25.826	-8.976	-2.322	-2.134	-7.338	-3.875	-7.179	-8.229
1297	1.297	-24.09	-14.962	-13.356	-10.848	-11.97	-13.133	-8.306	-7.422
1298	1.298	-19.443	-15.722	-9.084	-12.405	-10.227	-21.418	-8.088	-13.008
1299	1.299	-12.271	-15.117	-10.245	-16.664	-4.43	-13.856	-6.704	-14.926
1300	1.3	-0.456	-18.397	-16.237	-15.503	-6.758	-11.529	-10.933	-14.329
1301	1.301	10.581	-12.999	-8.878	-12.03	-13.342	-9.415	-12.646	-10.256
1302	1.302	-11.102	-20.963	-13.693	-11.063	-14.114	-3.644	-12.238	-5.407
1303	1.303	-20.394	-9.182	-9.412	-12.029	-14.895	-15.864	-9.891	-5.979
1304	1.304	-12.067	-20.227	-10.179	-11.265	-8.323	-23.827	-9.489	-14.87
1305	1.305	-19.61	-15.987	-12.113	-10.493	-7.552	-19.592	-12.19	-23.762
1306	1.306	-21.913	-17.186	-12.679	-8.574	-6.788	-13.213	-13.347	-20.269
1307	1.307	-6.983	-11.221	-21.566	-10.53	-8.723	-7.218	-12.572	-15.03
1308	1.308	-12.761	-20.924	-15.159	-15.964	-10.661	-10.319	-8.698	-14.054
1309	1.309	-10.997	-12.041	-6.816	-14.04	-6.592	-9.359	-12.179	-16.564
1310	1.31	-31.681	-1.199	-14.15	-12.106	-10.066	-10.148	-10.823	-17.333
1311	1.311	-34.37	-5.448	-17.031	-12.688	-8.7	-17.5	-14.893	-13.852
1312	1.312	-31.831	-9.13	-12.758	-7.861	-8.3	-12.651	-14.513	-17.13
1313	1.313	-29.499	-15.136	-11.957	-16.574	-7.902	-13.431	-11.236	-10.559
1314	1.314	-14.607	-14.17	-11.353	-3.412	-7.504	-17.504	-11.634	-13.083
1315	1.315	-43.656	-15.137	-2.619	-1.663	-8.27	-14.034	-12.028	-13.865
1316	1.316	-64.38	-17.665	-8.594	-15.989	-9.043	-17.324	-8.555	-14.458
1317	1.317	-53.156	-18.445	-24.596	-14.049	-12.713	-11.895	-11.461	-12.531
1318	1.318	-15.422	-7.615	-17.596	-26.244	-6.31	-5.295	-10.302	-7.122
1319	1.319	-0.334	-2.979	-6.906	-8.821	-7.074	-6.061	-6.048	-7.709
1320	1.32	-13.879	-4.338	-8.796	-1.858	-7.846	-6.834	-7.405	-7.142
1321	1.321	-9.811	-18.665	-10.498	-8.249	-7.265	-6.246	-8.757	-3.105
1322	1.322	-13.496	-12.868	-5.805	-17.931	-11.904	-5.657	-10.887	-8.937
1323	1.323	10.314	-18.095	-12.926	-12.718	-7.825	-2.746	-12.827	-8.179
1324	1.324	57.345	-13.445	-16.547	-8.077	-6.453	-0.217	-8.58	-4.721
1325	1.325	77.302	-14.793	-19.981	-6.714	-4.126	-7.555	-11.101	-5.333
1326	1.326	34.747	-18.459	-16.832	-15.623	-9.935	-21.476	-10.706	-9.419
1327	1.327	18.31	-17.284	-19.677	-19.106	-7.614	-7.924	-8.575	-6.898
1328	1.328	3.242	-5.472	-8.205	-3.058	-8.191	-13.144	-8.175	-9.194
1329	1.329	7.719	-7.003	-12.796	3.923	-11.482	-17.781	-7.011	-15.78
1330	1.33	-4.635	-19.962	-11.386	-15.217	-6.051	-16.401	-7.207	-10.965
1331	1.331	-23.375	-18.224	-7.652	-17.725	-7.984	-17.556	-11.668	-8.484
1332	1.332	-20.048	-13.581	-11.068	-10.765	-9.909	-14.072	-2.976	-14.093
1333	1.333	-23.122	-9.32	-18.362	-12.883	-10.485	-13.095	-8.993	-9.258
1334	1.334	-31.42	-10.481	-17.333	-7.073	-6.994	-14.027	-9.97	-8.703
1335	1.335	-28.877	-11.647	-11.276	-19.265	-9.314	-14.768	-12.872	-16.487
1336	1.336	-31.177	-10.684	-13.545	-17.709	-12.207	-4.097	-10.353	-13.45
1337	1.337	-33.273	-13.582	-11.549	-7.635	-9.496	-5.43	-8.033	-14.41
1338	1.338	-31.29	-16.096	-16.123	-11.308	-8.328	-11.806	-11.518	-18.606
1339	1.339	-22.538	-13.781	-14.299	-2.999	-9.099	-17.809	-12.101	-17.794
1340	1.34	-30.424	-8.948	-12.869	-6.091	-10.447	-8.126	-11.513	-14.276
1341	1.341	-31.732	-7.029	-5.445	-7.063	-7.927	6.194	-8.989	-4.191
1342	1.342	-32.854	-5.312	-10.597	-13.055	-11.402	0.404	-15.37	2.986
1343	1.343	-26.823	-7.849	-7.616	-7.44	-10.04	-15.446	-11.108	-14.041
1344	1.344	-23.709	-15.211	-15.487	-5.497	-7.132	-17.545	-8.788	-11.712
1345	1.345	-18.875	-16.163	-12.311	-11.49	-11.579	-19.459	-8.21	-13.837
1346	1.346	-16.359	-22.9	-3.317	-10.694	-12.158	-24.671	-10.142	-15.767
1347	1.347	-20.423	-28.871	-9.219	-8.732	-8.682	-26.215	-8.394	-10.54
1348	1.348	-19.846	-36.229	-6.03	-12.004	-6.377	-4.548	-9.754	-5.882
1349	1.349	-19.261	-21.54	-4.971	-14.904	-7.558	-1.467	-8.384	-7.237
1350	1.35	-17.529	-10.907	-7.405	-6.99	-7.183	18.259	-7.212	-6.094
1351	1.351	-17.136	-12.854	-19.527	-15.317	-8.359	25.784	-6.052	-9.634
1352	1.352	-18.491	-18.125	-17.717	-16.306	-4.124	9.514	-11.093	-12.81
1353	1.353	-18.905	-13.518	-6.612	-9.565	-8.203	3.132	-13.055	-11.947
1354	1.354	-12.938	-12.2	-5.153	-12.094	-11.705	-2.69	-11.334	-16.322
1355	1.355	-18.97	-0.46	-11.452	-1.484	-9.394	-18.565	-7.869	-17.223
1356	1.356	-16.686	-5.141	-12.523	-2.891	-10.573	-16.441	-4.58	-19.309
1357	1.357	-11.89	-9.396	-9.346	-6.584	-7.88	-14.508	-7.44	-13.468
1358	1.358	-13.865	-15.805	-10.237	-12.583	-9.836	-16.262	-11.088	-15.998
1359	1.359	-12.177	-24.183	-10.93	-24.413	-6.952	-14.732	-10.678	-19.731
1360	1.36	-11.85	-23.257	-11.616	-19.798	-7.352	-24.822	-6.604	-12.583
1361	1.361	-14.242	-14.397	-12.118	-9.759	-10.854	-21.167	-11.435	-21.759
1362	1.362	-11.401	-13.264	-22.117	-16.167	-6.807	-12.885	-8.199	-8.946
1363	1.363	-8.758	-14.26	-9.08	-17.335	-7.206	-7.68	-7.678	-10.941
1364	1.364	-13.855	-11.392	-3.782	-20.447	-7.61	-2.866	-13.518	-15.629
1365	1.365	-13.33	-1.744	-8.357	-9.627	-7.242	-12.552	-11.214	-14.19
1366	1.366	-18.825	-5.461	-27.044	-16.8	-9.968	-18.958	-16.054	-17.846
1367	1.367	-12.333	-6.651	-9.169	-10.446	-14.246	-22.452	-15.475	-16.695
1368	1.368	-14.915	-9.78	-16.07	-16.465	-8.464	-12.774	-12.578	-17.668
1369	1.369	-14.172	-8.843	-13.887	-9.152	-6.161	-9.089	-16.071	-12.753
1370	1.37	-13.604	-11.415	-15.753	-8.227	-8.114	-12.572	-16.467	0.606
1371	1.371	-13.056	-10.682	-17.452	-9.02	-7.553	-11.621	-10.67	-5.087
1372	1.372	-12.503	-14.244	-12.766	-1.669	-10.475	-10.671	-6.621	-10.23
1373	1.373	-9.055	-18.952	-14.065	-10.592	-13.98	-13.195	-4.699	-2.295
1374	1.374	-16.436	-18.45	-15.166	-18.953	-9.549	-12.432	-10.71	-0.932
1375	1.375	-11.217	-18.887	-11.624	-7.176	-10.148	-7.607	-16.333	-4.589
1376	1.376	-4.443	-21.24	-14.671	-18.233	-6.683	-5.683	-11.485	-22.585
1377	1.377	-12.448	-16.424	-13.655	-11.099	-11.156	-14.615	-16.112	-35.377
1378	1.378	-9.463	-23.78	-11.109	-20.025	-5.761	-15.79	-8.346	-9.654
1379	1.379	-18.505	-18.904	-11.85	-23.523	-12.356	-14.64	-5.246	7.302
1380	1.38	-15.141	-14.588	-9.895	-7.465	-6.375	-9.42	-2.349	10.326
1381	1.381	-12.186	-13.784	-15.868	-0.517	-12.002	-12.335	3.632	-26.712
1382	1.382	-11.38	-17.248	-11.762	-11.186	-8.537	-13.14	-0.445	-11.813
1383	1.383	-17.538	-11.232	-15.206	-9.282	-10.494	-17.227	-11.271	1.509
1384	1.384	-18.458	-7.168	-13.238	-7.577	-7.615	-10.673	-15.887	13.678
1385	1.385	-13.757	-5.226	-13.785	-12.245	-10.141	-13.211	-14.482	9.848
1386	1.386	-14.467	-15.289	-12.396	-16.551	-6.863	-5.896	-10.705	-41.835
1387	1.387	-20.005	-13.939	-14.702	-10.184	-9.779	-6.869	-11.714	-78.983
1388	1.388	-16.639	-7.542	-15.073	2.974	-9.401	-0.865	-10.638	-45.628
1389	1.389	-13.46	-8.69	-14.666	-12.901	-8.829	-8.621	-15.522	-39.649
1390	1.39	-11.815	-5.591	-12.712	-6.513	-6.904	-4.587	-14.892	-23.039
1391	1.391	-10.955	-5.013	-16.172	-16.199	-9.813	-15.437	-12.736	-17.833
1392	1.392	-16.86	-11.793	-18.46	-10.981	-7.883	-16.979	-12.264	-13.265
1393	1.393	-19.281	-19.744	-14.352	-18.935	-8.27	-15.633	-7.702	-9.066
1394	1.394	-14.535	-35.827	-17.778	-20.306	-8.074	-9.253	-9.095	-2.239
1395	1.395	-24.677	-42.825	-17.735	-27.279	-8.845	-3.249	-12.018	-5.653
1396	1.396	-20.484	-32.214	-15.341	-18.415	-6.327	-15.04	-12.432	-8.599
1397	1.397	-14.141	-7.098	-18.136	-17.267	-1.486	-10.395	-5.114	-17.523
1398	1.398	-17.66	2.92	-12.039	-5.482	-0.896	-9.031	-21.201	-8.89
1399	1.399	-3.756	-6.432	-5.945	8.811	-5.528	-2.615	-14.264	4.148
1400	1.4	-13.453	-9.193	-1.812	-4.77	-6.097	3.433	-7.897	30.091
1401	1.401	-8.243	19.025	3.022	7.402	-6.476	-3.86	-2.114	40.336
1402	1.402	-9.808	0.213	-7.003	12.015	-11.885	-16.596	10.051	49.798
1403	1.403	-14.073	3.45	-28.627	-9.68	-8.393	-7.853	2.091	41.622
1404	1.404	-10.4	12.705	-12.848	5.977	-8.971	-18.846	-2.195	28.97
1405	1.405	-13.882	-12.861	-15.481	14.28	-4.905	-11.669	-19.256	31.348
1406	1.406	-12.914	-43.843	-7.961	-19.209	-7.416	-7.996	-49.652	29.234
1407	1.407	-8.068	-14.868	-10.29	-32.768	-6.055	2.839	-28.946	58.343
1408	1.408	-5.528	3.835	-8.164	-12.079	-10.109	1.483	-17.716	70.697
1409	1.409	-4.733	-6.27	-10.125	-8.424	-11.451	5.158	-7.648	13.8
1410	1.41	-14.2	-3.201	-8.412	-11.745	-10.083	-3.154	-4.55	54.157
1411	1.411	-20.576	-22.963	-0.526	-14.856	-10.459	4.217	38.032	90.984
1412	1.412	-12.258	-25.435	-4.766	-23.182	-13.158	-10.489	32.057	-9.926
1413	1.413	-11.271	-23.082	-8.393	-20.66	-9.661	-8.361	4.411	-168.975
1414	1.414	-10.297	-25.177	-7.225	-9.045	-7.517	-21.882	-10.661	-232.465
1415	1.415	-14.553	-15.425	-16.939	-15.431	-10.21	-9.663	-24.192	-136.307
1416	1.416	-13.764	-24.009	-10.55	-9.608	-8.257	-17.584	-20.103	-83.768
1417	1.417	-17.232	-19.263	-18.832	-18.309	-7.467	-21.861	-16.403	-67.947
1418	1.418	-16.62	-12.028	-2.679	-7.254	-7.26	-20.723	-13.089	-111.27
1419	1.419	-25.483	7.58	-9.585	5.732	-9.176	-14.699	-9.968	-177.29
1420	1.42	-21.755	-12.099	5.428	-13.587	-9.35	-2.845	-12.646	-70.116
1421	1.421	-25.191	5.778	-0.273	-31.36	-8.748	-4.324	-10.093	-27.237
1422	1.422	-22.067	-5.76	-12.324	-19.716	-10.087	-14.341	-12.381	38.188
1423	1.423	-17.199	0.697	-23.186	-0.51	-7.563	-10.626	-14.48	26.021
1424	1.424	-12.907	-20.517	-21.698	-8.025	-8.329	-9.433	-12.509	14.988
1425	1.425	-25.053	-34.574	-15.293	-10.323	-7.544	-16.752	-28.362	24.984
1426	1.426	-12.818	-37.034	-11.862	-16.669	-9.47	-9.942	-30.477	34.218
1427	1.427	-1.727	-43.955	0.028	-18.575	-5.778	-12.457	-28.51	26.265
1428	1.428	2.593	-58.799	1.691	-13.306	-12.731	-16.496	-9.121	63.36
1429	1.429	-16.898	-64.554	3.11	-17.918	-11.74	-21.282	-1.523	43.594
1430	1.43	-8.525	-38.181	-5.752	-19.241	-9.214	-11.182	5.502	37.728
1431	1.431	-5.947	-19.379	-18.792	-12.807	-6.878	4.752	-5.098	121.377
1432	1.432	-3.557	-9.319	-20.359	-1.915	-6.282	-1.579	-18.592	110.021
1433	1.433	-14.137	6.362	-18.594	-0.517	-4.329	0.396	-34.42	78.022
1434	1.434	-19.878	-1.98	-17.01	-9.374	-13.226	-4.776	-45.043	9.504
1435	1.435	-18.064	0.479	-13.088	1.51	-12.062	6.308	-74.072	36.776
1436	1.436	-19.542	2.698	-1.993	-20.129	-10.892	-15.324	-94.776	12.873
1437	1.437	-15.218	-12.354	-3.097	-23.194	-9.924	-24.569	-38.057	-38.593
1438	1.438	-11.467	-14.462	-11.87	-20.449	-8.951	-10.413	84.069	-112.679
1439	1.439	-12.549	-2.434	-10.694	-17.883	-8.173	-2.828	136.531	-221.436
1440	1.44	-5.113	2.095	-13.765	-10.882	-10.493	-9.772	120.673	-178.375
1441	1.441	-7.929	3.384	-18.463	-12.981	-8.559	-16.162	48.478	-86.161
1442	1.442	-5.323	7.01	-28.097	-7.139	-13.202	-10.345	8.983	-74.054
1443	1.443	-2.927	3.615	-34.589	-5.362	-12.621	-22.469	-26.624	-149.491
1444	1.444	-9.456	2.792	-23.953	-13.266	-9.134	-27.037	-37.417	-119.525
1445	1.445	-15.399	1.922	-39.964	8.44	-10.482	-28.321	-27.502	-145.821
1446	1.446	-25.985	2.78	-54.885	-13.407	-9.317	-13.938	-18.556	-121.19
1447	1.447	-30.175	0.565	-41.335	-5.057	-11.244	-15.828	-26.628	-39.562
1448	1.448	-26.426	8.663	-29.08	-2.51	-10.072	-14.019	-19.227	14.809
1449	1.449	-27.521	7.851	-5.208	-0.14	-9.865	-24.982	-25.797	64.438
1450	1.45	-24.348	-0.902	46.374	-6.474	-6.574	-20.654	-19.821	73.693
1451	1.451	-17.509	-4.238	-5.248	-4.501	-7.733	-1.029	-14.407	65.864
1452	1.452	-21.699	-0.989	-11.761	-13.165	-4.051	-15.103	-19.38	73.464
1453	1.453	-19.319	-15.604	-42.142	-8.48	-3.658	-22.606	-14.865	80.109
1454	1.454	-15.779	-26.153	-14.435	-9.817	-5.784	-6.275	-10.75	110.421
1455	1.455	-16.314	-20.3	61.298	-10.946	-5.391	0.179	-21.933	115.771
1456	1.456	-15.701	2.548	28.848	-9.748	-7.319	2.176	-25.2	40.099
1457	1.457	-22.636	5.581	19.061	-8.779	-8.861	3.956	-28.285	116.102
1458	1.458	-17.767	-25.639	28.032	-9.754	-10.792	2.415	-25.552	204.894
1459	1.459	-9.803	-38.087	19.984	-8.977	-8.858	-4.736	-17.963	216.595
1460	1.46	-4.548	-34.48	27.428	-14.588	-7.312	-13.628	-15.595	53.815
1461	1.461	4.377	-72.249	-33.063	-14.008	-8.475	4.4	-30.455	-16.056
1462	1.462	-13.598	-47.136	-57.328	-24.071	-8.285	11.968	-24.585	47.047
1463	1.463	-0.79	-42.682	-5.518	-16.917	-9.253	-9.146	-15.853	-88.175
1464	1.464	-3.081	-63.407	28.141	-13.236	-11.38	-6.475	-11.221	-71.542
1465	1.465	-13.698	-82.225	-14.291	-16.706	-10.222	-4.014	-12.614	-152.024
1466	1.466	-15.624	-51.297	-52.824	-11.476	-11.005	17.045	-11.499	-22.757
1467	1.467	-20.838	-22.28	-67.702	-18.243	-9.652	14.296	-8.059	64.186
1468	1.468	-25.465	-11.055	-35.596	-15.724	-9.848	-19.238	-4.974	80.096
1469	1.469	-29.708	-7.792	-64.551	-19.775	-8.301	-32.807	-9.798	65.991
1470	1.47	-20.809	-17.126	-45.857	-14.917	-10.82	-45.22	-12.286	79.112
1471	1.471	-2.8	-14.488	-62.99	-14.343	-5.985	-18.915	-3.401	114.927
1472	1.472	-5.311	-12.071	-66.176	-19.773	-2.503	-8.905	2.571	61.122
1473	1.473	-7.622	-14.536	-23.589	-13.193	-5.797	-5.857	-2.709	-86.459
1474	1.474	-22.504	-8.3	68.008	-10.663	-5.223	-8.595	6.108	-319.396
1475	1.475	-12.82	5.066	107.547	-12.975	-4.846	-6.093	2.498	-412.444
1476	1.476	-21.524	10.07	-23.543	-11.035	-8.142	19.614	-9.403	-215.517
1477	1.477	-26.147	1.937	-40.739	-14.321	-11.053	-11.355	-14.103	-138.802
1478	1.478	-16.052	0.377	7.045	-10.252	-14.739	-32.071	-18.382	-115.694
1479	1.479	-17.183	1.394	21.428	-8.892	-7.398	-13.287	-19.531	-52.373
1480	1.48	-20.653	19.339	-44.518	-8.507	-6.443	-30.296	-6.336	-264.273
1481	1.481	-19.673	37.1	-80.319	-11.404	-13.221	-20.992	-11.516	-236.184
1482	1.482	-14.82	15.95	-91.249	-10.228	-10.705	-6.862	-6.867	-210.425
1483	1.483	-17.327	30.01	-81.468	-11.368	-3.35	-19.66	0.215	-187.048
1484	1.484	-21.397	47.777	-72.916	-10.567	-0.451	-12.71	11.928	-123.651
1485	1.485	-13.482	64.09	-65.245	-6.1	-10.137	-6.331	7.206	-27.588
1486	1.486	-10.407	70.516	-43.504	-5.498	-1.238	-4.422	-2.889	164.907
1487	1.487	-19.319	64.595	57.117	-4.92	-9.552	4.231	-1.741	395.593
1488	1.488	-18.16	38.008	129.166	-10.74	-8.575	-3.739	-7.7	364.599
1489	1.489	-17.181	-18.993	89.531	-9.98	-7.59	-2.424	-8.465	223.435
1490	1.49	-18.133	-59.909	-17.998	-3.411	-5.051	17.088	6.485	43.593
1491	1.491	-20.627	-67.517	54.102	-16.569	-10.641	-8.505	8.773	-119.644
1492	1.492	-9.965	-168.51	146.138	-10.764	-8.685	-53.274	-8.594	-183.634
1493	1.493	5.926	-182.948	181.697	-12.496	-11.957	-47.325	-38.984	-88.004
1494	1.494	-0.44	-117.267	83.926	-10.922	-14.843	-30.953	-34.957	-105.958
1495	1.495	-10.105	-81.583	-34.525	-6.653	-11.339	-15.927	-31.301	36.89
1496	1.496	-15.318	-70.537	-50.428	-5.464	-13.641	-11.563	-34.577	94.489
1497	1.497	-13.765	-80.187	-93.659	-6.62	-13.228	-24.016	-18.861	41.949
1498	1.498	-12.402	-53.343	-80.577	-13.965	-14.37	-20.432	0.908	-37.613
1499	1.499	-13.547	-45.057	-92.473	-11.058	-9.31	-17.235	29.198	-80.562
1500	1.5	-14.698	-37.568	-38.388	-13.57	-9.871	-20.401	10.453	-14.567
1501	1.501	-13.738	-17.536	-48.349	-12.812	-12.757	-6.308	-41.02	21.229
1502	1.502	-10.839	12.94	-3.776	-12.248	-16.229	-8.849	-33.64	140.953
1503	1.503	-15.118	7.61	-44.522	-11.695	-8.86	-25.144	-27.042	188.902
1504	1.504	-6.223	42.925	-51.988	-14.625	-11.944	-23.067	-21.013	116.908
1505	1.505	-2.75	38.537	-45.471	-17.176	-9.028	-9.537	-15.591	24.922
1506	1.506	-5.86	67.607	-51.466	-12.761	-9.796	9.818	-20.611	-106.253
1507	1.507	-6.836	71.255	-35.049	-11.046	-7.467	33.028	-7.045	51.322
1508	1.508	-9.346	61.077	-40.134	-3.126	-5.53	17.326	-11.094	72.537
1509	1.509	-13.382	39.012	-44.601	-1.986	-6.109	8.97	-7.401	-62.039
1510	1.51	-18.167	-3.769	-32.2	-5.104	-4.367	-19.297	-4.087	95.493
1511	1.511	-22.768	-9.964	-50.931	-9.972	-4.752	-8.064	-0.989	201.121
1512	1.512	-24.489	-48.897	-60.984	-9.23	-8.038	8.977	13.106	181.634
1513	1.513	-21.962	-23.886	-82.871	-13.328	-6.867	18.261	10.545	233.892
1514	1.514	-17.472	-1.09	-40.318	-12.771	-2.408	15.512	12.845	281.129
1515	1.515	-8.554	-5.058	-58.499	-10.854	-0.659	2.703	6.46	179.747
1516	1.516	-12.218	-31.291	-75.023	-9.125	-6.461	-4.314	4.532	-18.179
1517	1.517	-20.547	-34.437	-29.743	-12.625	-5.683	2.022	-18.294	-441.459
1518	1.518	-17.472	-5.934	61.65	-13.027	-7.618	-23.223	-33.954	-502.116
1519	1.519	-8.586	13.016	153.66	-11.866	-8.2	-13.27	-36.656	-227.657
1520	1.52	-16.916	9.902	141.787	-7.425	-7.627	-16.456	1.876	-277.989
1521	1.521	-13.816	31.989	87.537	-15.168	-8.986	8.993	7.313	-323.728
1522	1.522	-16.702	40.511	-21.062	-12.072	-7.63	-8.11	22.42	-282.808
1523	1.523	-19.205	33.091	-64.163	-11.108	-4.732	-23.804	35.982	54.805
1524	1.524	-6.997	26.227	-50.853	-15.362	-3.581	-32.115	56.697	190.401
1525	1.525	-15.7	37.074	-86.173	-13.035	-7.076	-19.338	7.552	230.97
1526	1.526	-20.328	8.281	-140.108	-16.513	-7.478	-35.593	-25.932	42.632
1527	1.527	-21.671	4.401	-70.863	-15.937	-4.787	-29.203	-44.141	8.195
1528	1.528	-20.497	-52.121	27.786	-11.876	-7.521	-42.772	-49.574	38.646
1529	1.529	-21.646	-108.805	172.706	-8.389	-6.774	-44.582	-54.621	9.949
1530	1.53	-14.296	-71.651	153.596	-15.738	-11.238	-23.923	-50.178	-170.083
1531	1.531	-17.217	-37.993	31.045	-16.702	-13.19	-4.236	-21.155	-240.259
1532	1.532	-12.971	-19.632	15.099	-13.801	-12.632	8.475	35.536	-177.057
1533	1.533	-10.644	-35.924	202.821	-19.808	-7.81	-3.147	27.393	-4.071
1534	1.534	-4.069	-111.44	228.294	-17.496	-9.753	-18.085	5.314	-27.227
1535	1.535	-3.291	-78.779	65.525	-14.027	-12.663	3.14	-41.527	-47.612
1536	1.536	-15.48	49.71	-40.422	-10.753	-18.489	5.786	-47.546	-104.361
1537	1.537	-17.21	137.346	-98.07	-1.869	-16.178	-17.463	-31.134	-86.256
1538	1.538	-25.13	121.641	-80.509	-0.726	-19.684	-1.788	-76.656	89.471
1539	1.539	-26.469	78.607	-96.185	-1.913	-20.285	-4.497	-82.704	159.745
1540	1.54	-25.286	39.183	-110.387	-9.291	-18.564	-1.968	-44.05	223.667
1541	1.541	-21.784	-44.234	-97.262	-10.281	-12.784	5.021	-18.93	281.559
1542	1.542	-22.732	-76.799	-109.062	-14.582	-12.036	-5.643	-5.427	264.417
1543	1.543	-19.811	-67.104	-98.147	-26.815	-8.584	7.842	-1.415	153.413
1544	1.544	-17.269	-201.566	-88.226	-18.157	-8.034	-4.385	-12.714	23.583
1545	1.545	-19.601	-259.295	-61.682	-16.653	-8.648	9.922	-22.847	-203.735
1546	1.546	-17.691	-206.843	-21.3	-15.335	-11.197	0.239	-26.019	-110.391
1547	1.547	-17.138	-95.519	0.522	-11.696	-6.777	16.071	-11.966	-82.074
1548	1.548	-16.585	-81.131	20.283	-8.247	-12.218	9.623	-4.472	-210.075
1549	1.549	-8.679	-41.558	38.294	-9.241	-4.313	-19.47	2.449	-140.67
1550	1.55	9.284	-5.869	43.558	-0.368	-1.24	-40.191	25.838	-120.012
1551	1.551	6.718	5.044	18.322	-1.556	-0.294	-28.987	10.114	-216.474
1552	1.552	13.633	15	-13.634	-2.548	-2.837	-25.697	12.743	-199.134
1553	1.553	-1.328	6.192	-25.99	-1.6	-3.637	-16.404	5.127	-55.703
1554	1.554	0.541	30.646	-37.253	0.902	-7.137	-30.555	26.164	2.371
1555	1.555	-1.253	52.788	-40.592	-1.427	-3.866	-38.105	6.378	54.873
1556	1.556	-9.254	113.414	-37.473	-10.893	-6.782	-21.851	-1.209	-24.998
1557	1.557	-25.186	154.086	-29.118	-19.778	-5.447	-11.191	1.066	-39.932
1558	1.558	-35.896	161.434	-52.267	-13.758	-6.813	-9.173	3.16	-1.047
1559	1.559	-45.651	127.908	-74.077	-12.757	-5.664	-31.915	1.185	58.076
1560	1.56	-29.879	97.432	-76.734	-9.821	-7.612	-47.551	17.015	90.296
1561	1.561	-6.564	80.833	-74.222	-7.291	-10.33	-27.831	27.62	100.29
1562	1.562	-15.959	25.149	-39.234	-11.332	-15.176	-10.03	33.387	19.901
1563	1.563	-30.19	-56.503	16.299	-13.242	-13.253	1.569	10.524	74.317
1564	1.564	-12.485	-154.375	8.931	-12.639	-12.69	-0.571	-11.373	84.454
1565	1.565	-19.533	-115.022	42.446	-18.028	-8.635	9.085	-19.722	165.511
1566	1.566	-4.694	-103.357	109.611	-10.044	-10	17.76	-22.277	154.821
1567	1.567	1.04	-136.042	47.135	-15.225	-5.562	32.032	-24.643	65.929
1568	1.568	-7.729	-47.407	39.092	-21.944	-6.159	18.44	-18.317	101.198
1569	1.569	-15.715	-35.773	-12.41	-13.953	-1.337	-7.937	-31.938	90.173
1570	1.57	-17.118	-68.445	7.756	-14.866	-7.354	-4.321	-30.258	100.139
1571	1.571	-16	-38.987	-22.451	-13.836	-9.693	-1.088	-19.251	-33.934
1572	1.572	-17.218	23.39	-72.3	-13.004	-4.875	-35.582	-20.628	-91.237
1573	1.573	-22.525	31.396	-92.265	-12.172	-5.474	-49.213	-21.807	-38.37
1574	1.574	-23.583	-50.215	-122.757	-11.525	-6.069	-36.944	-20.657	9.896
1575	1.575	-22.914	-61.224	-61.967	-13.396	-5.697	-25.85	-15.437	-3.9
1576	1.576	-23.799	-12.054	-70.278	-4.428	-7.07	-8.918	-14.524	9.722
1577	1.577	-23.366	-21.158	-48.389	-8.029	-4.963	-12.064	-20.603	189.061
1578	1.578	-13.5	-45.756	-14.999	-11.442	-6.912	13.426	-21.461	266.406
1579	1.579	-3.611	-23.944	76.552	-12.35	-12.74	10.07	-23.469	243.641
1580	1.58	2.645	-4.245	89.849	-11.31	-10.437	0.746	-14.822	-31.414
1581	1.581	-5.749	1.574	78.137	-8.726	-9.884	14.849	-13.706	-144.063
1582	1.582	-17.583	-14.989	153.962	-4.576	-13.197	-18.582	-10.615	-110.166
1583	1.583	-12.948	-10.067	45.326	-5.085	-14.955	-5.001	-7.666	-265.253
1584	1.584	-23.038	-5.774	2.248	-3.104	-13.799	19.93	-11.89	-631.579
1585	1.585	-16.677	-35.008	68.085	-1.3	-10.317	15.85	-11.114	-581.515
1586	1.586	-21.934	-28.03	-15.501	-2.599	-11.678	-18.17	-6.311	-172.634
1587	1.587	-30.33	-46.879	-48.305	-5.842	-8.778	-31.701	-5.766	-117.437
1588	1.588	-27.286	-36.805	-58.474	-6.168	-10.713	-35.762	-7.51	-67.289
1589	1.589	-28.311	-21.124	-49.804	-8.061	-8.777	-39.434	-6.96	-89.013
1590	1.59	-24.101	9.991	-9.179	-6.664	-3.933	-29.344	-9.496	-43.176
1591	1.591	-24.911	47.441	-1.21	-0.833	-8.76	-13.629	-9.074	-166.283
1592	1.592	-15.457	82.484	-23.38	-1.592	-4.094	-5.279	-15.586	-128.3
1593	1.593	-14.328	68.768	-16.882	3.244	-6.974	-12.809	-14.537	42.48
1594	1.594	3.629	47.936	50.237	-4.13	-6.563	-10.496	-8.454	11.612
1595	1.595	1.077	21.426	23.549	-8.984	-4.212	-4.133	3.818	-16.52
1596	1.596	-5.912	-2.552	-0.796	-9.781	-7.095	21.066	2.146	162.643
1597	1.597	-8.09	-24.479	-67.535	-13.88	-13.063	24.401	-2.432	185.731
1598	1.598	-10.148	-21.684	-22.886	-24.758	-7.032	21.333	1.901	376.302
1599	1.599	-8.559	-8.806	-30.984	-16.873	-7.786	-21.243	-1.698	401.809
1600	1.6	-0.681	-6.326	-38.241	-18.29	-9.698	-15.265	-7.62	239.053
1601	1.601	-4.901	-12.508	-71.613	-17.188	-7.74	-20.723	-17.2	48.446
1602	1.602	-1.218	-14.222	-65.54	-18.406	-9.455	-25.753	-13.45	-130.9
1603	1.603	-4.751	-15.763	-26.772	-19.425	-10.785	-12.197	-12.23	-247.039
1604	1.604	-14.56	-20.235	-11.619	-24.341	-10.378	-24.571	-13.147	-13.695
1605	1.605	-5.799	-24.295	-52.75	-37.577	-12.484	-13.355	-12.115	203.562
1606	1.606	-16.71	-12.28	-47.177	-27.989	-6.467	-16.68	-7.83	288.215
1607	1.607	-18.058	-10.508	-52.024	-22.856	-12.456	-57.518	-8.584	313.879
1608	1.608	-11.663	-14.567	-29.052	-24.506	-10.119	-73.923	-7.984	151.224
1609	1.609	-3.283	-15.561	-16.597	-20.347	-9.528	-28.397	-6.037	-124.05
1610	1.61	-6.353	-14.278	40.215	-6.116	-12.809	2.013	-6.611	-311.668
1611	1.611	-9.215	-30.295	48.36	-15.866	-12.222	-3.377	-6.984	-345.69
1612	1.612	-11.677	-27.96	11.274	-14.214	-10.868	11.742	-11.416	-252.868
1613	1.613	-14.009	-34.407	4.678	-12.75	-5.46	7.357	-15.466	-224.929
1614	1.614	-24.93	-28.717	-1.275	-14.192	-10.31	3.364	-16.835	-250.396
1615	1.615	-32.916	-23.661	4.108	-26.065	-8.385	-0.27	-13.579	-134.091
1616	1.616	-25.765	-15.817	-21.01	-15.126	-10.134	3.077	-12.455	-70.715
1617	1.617	-37.56	-0.002	-25.389	-22.374	-7.632	0.051	-12.875	-51.671
1618	1.618	-36.066	-2.177	-37.739	-18.78	-8.034	-8.198	-7.101	-69.346
1619	1.619	-28.976	-7.932	-48.956	-12.861	-6.888	4.625	-11.188	9.988
1620	1.62	-35.414	-23.724	-45.698	-13.906	-7.288	-2.324	-10.632	-62.386
1621	1.621	-17.404	-30.033	-30.024	-13.011	-5.373	4.074	-8.717	-102.038
1622	1.622	0.47	-39.593	-21.73	-8.829	-5.593	17.64	-6.987	-18.975
1623	1.623	2.893	-37.674	16.682	-12.96	-6.388	26.354	-9.511	56.584
1624	1.624	17.911	-16.801	77.537	-12.444	-6.603	27.892	-9.905	204.479
1625	1.625	8.344	-8.392	53.069	-9.217	-7.204	6.242	-11.067	183.306
1626	1.626	27.771	-15.846	16.083	-18.182	-3.742	-40.753	-10.671	86.98
1627	1.627	56.069	-8.74	9.498	-9.326	-9.176	-20.779	-10.263	-105.703
1628	1.628	22.057	-10.744	-8.664	1.453	-4.347	-14.764	-10.053	-28.901
1629	1.629	-19.03	-39.667	-36.287	-8.666	-6.301	-31.163	-9.265	40.743
1630	1.63	-57.634	-27.15	-51.262	-9.883	-3.416	-16	-7.317	188.739
1631	1.631	-82.696	-38.228	-46.687	-23.09	-6.909	-57.164	-10.974	245.814
1632	1.632	-78.131	-14.271	-34.236	-7.259	-11.371	-29.452	-14.437	192.786
1633	1.633	-49.002	20.305	-37.827	7.603	-14.286	16.018	-15.766	49.037
1634	1.634	-37.674	15.98	-27.789	-5.978	-15.652	-14.356	-9.16	67.753
1635	1.635	-27.493	36.812	0.396	-0.791	-12.37	-42.004	-8.172	14.62
1636	1.636	0.851	33.228	19.131	3.825	-14.499	-16.81	-2.147	-97.098
1637	1.637	-17.911	-4.405	1.97	-6.263	-12.565	-21.258	-9.477	-53.89
1638	1.638	-14.646	-39.541	-13.855	2.615	-11.403	-8.865	-8.485	-40.569
1639	1.639	-17.795	-43.889	-16.715	-5.731	-11.209	-27.611	-4.209	-195.561
1640	1.64	-20.59	-31.383	-34.625	-2.668	-11.986	-30.889	-9.798	-174.263
1641	1.641	-18.075	-12.474	-32.334	0.197	-12.747	-15.189	-14.615	-77.838
1642	1.642	-11.032	-22.39	-30.23	4.426	-12.162	-12.455	-15.178	-25.305
1643	1.643	-0.277	-25.333	-28.345	5.173	-8.672	15.823	-15.749	-9.267
1644	1.644	-2.097	-27.933	-37.081	3.212	-11.961	12.148	-20.579	5.373
1645	1.645	-14.159	-20.323	-13.268	3.773	-5.376	-32.553	-17.276	-7.514
1646	1.646	9.747	-17.98	31.41	6.652	-16.209	-38.542	-13.19	4.547
1647	1.647	61.312	-20.117	98.503	5.271	-11.952	-10.815	-9.697	-27.577
1648	1.648	68.759	-6.593	17.692	5.633	-5.575	4.344	-8.332	-96.294
1649	1.649	-18.662	-11.846	-36.534	5.218	-4.406	-0.071	-7.934	-33.278
1650	1.65	-78.257	-22.9	-46.441	-0.792	-3.432	3.996	-13.936	-8.466
1651	1.651	-45.709	-30.086	-37.577	-13.964	-10.207	-14.773	-13.168	-75.048
1652	1.652	3.694	-10.587	-45.759	-23.64	-10.977	-11.515	-5.827	-101.832
1653	1.653	48.436	-2.324	-38.441	-7.773	-8.65	-2.262	-10.671	-93.974
1654	1.654	40.33	-15.145	-58.364	-14.144	-13.486	6.079	-13.188	-27.542
1655	1.655	-26.415	-22.207	-88.714	-12.207	-7.481	23.891	-4.293	17.085
1656	1.656	-88.842	-11.605	-83.282	-20.913	-5.159	7.674	-7.784	57.859
1657	1.657	-80.651	1.941	-17.645	-19.348	-8.633	-24.218	-8.753	35.888
1658	1.658	-102.703	-6.782	27.114	-17.969	-6.682	-19.772	-3.917	29.366
1659	1.659	-55.835	-27.525	-13.453	-24.325	-6.088	-15.708	-6.436	47.434
1660	1.66	-37.626	-7.802	68.099	-35.133	-6.459	-19.335	-5.66	74.762
1661	1.661	-21.164	-10.31	165.963	-19.217	-4.123	4.541	-10.493	109.56
1662	1.662	24.348	1.302	73.953	-25.561	0.729	-17.261	-9.912	40.511
1663	1.663	66.963	-5.075	38.389	-23.585	1.337	-14.481	-10.495	-107.716
1664	1.664	39.312	-3.136	70.932	-35.729	-1.527	3.381	-10.113	-44.321
1665	1.665	-6.164	-4.865	1.871	-14.983	-2.847	-8.18	-9.724	51.83
1666	1.666	-12.153	-0.207	-6.989	-12.256	-1.453	-18.788	-10.884	-0.497
1667	1.667	37.801	-4.433	-47.599	-19.77	0.714	-16.814	-8.946	15.573
1668	1.668	31.265	-0.706	-40.234	-22.049	-3.69	-15.042	-7.786	-27.353
1669	1.669	0.929	-9	-46.806	-15.631	-5.384	-10.382	-11.258	-66.606
1670	1.67	-48.947	-22.913	-52.807	-17.53	-5.732	-3.192	-7.965	-78.121
1671	1.671	-82.378	-20.949	-47.379	-12.287	-5.302	-9.563	-3.121	-23.707
1672	1.672	-88.325	-26.152	-12.136	-16.9	-7.387	-20.383	-6.405	-72.851
1673	1.673	-82.876	-18.218	-7.662	-15.515	-9.273	-7.392	-5.821	-117.272
1674	1.674	-57.705	-13.946	-28.306	-14.318	-11.154	-19.558	-8.335	-108.811
1675	1.675	-16.415	-17.575	-16.987	-13.105	-11.874	-11.605	-11.627	-41.637
1676	1.676	11.305	-14.058	-27.009	-18.286	-16.273	-4.452	-18.207	-32.415
1677	1.677	6.302	-10.936	-30.108	-9.364	-19.507	9.822	-15.303	8.411
1678	1.678	-53.279	-11.874	-21.808	-12.826	-11.723	-7.62	-11.048	15.773
1679	1.679	-12.671	-14.364	-24.377	-9.686	-14.779	-28.726	-8.73	116.684
1680	1.68	-5.391	-15.144	-40.705	-14.474	-17.663	-26.045	-8.149	159.971
1681	1.681	-25.404	-21.72	-21.606	-15.201	-13.369	-2.817	-7.565	68.062
1682	1.682	-19.534	-17.462	-14.105	-9.547	-12.561	6.44	-10.471	80.052
1683	1.683	-14.216	-15.119	-25.753	-12.97	-11.954	-1.874	-10.866	-60.96
1684	1.684	-29.351	-15.656	-23.653	-6.899	-11.357	-4.34	-9.522	-3.388
1685	1.685	2.551	-12.327	-10.127	-12.468	-13.08	-20.58	-13.595	-20.918
1686	1.686	56.715	-17.71	-1.411	-14.393	-10.532	-18.453	-10.113	-36.968
1687	1.687	64.059	-14.201	-2.933	-13.794	-9.149	-24.227	-11.465	-51.548
1688	1.688	70.608	-17.506	1.32	-10.866	-9.506	-32.903	-10.308	-38.594
1689	1.689	76.592	-20.452	-18.241	-2.905	-5.037	-12.142	-13.995	-26.971
1690	1.69	-6.617	-17.007	-38.01	3.116	-13.931	-9.397	-15.356	-16.418
1691	1.691	-66.215	-13.737	-30.52	-2.076	-10.246	3.418	-11.305	32.718
1692	1.692	-77.051	-15.874	-18.961	-3.01	-6.758	5.794	-9.958	5.909
1693	1.693	-67.161	-13.183	-25.382	-2.2	-5.789	12.233	-8.613	-2.264
1694	1.694	-58.225	-10.496	-7.992	-12.786	-8.698	6.488	-8.234	-9.647
1695	1.695	-33.815	-8.379	-5.694	-8.463	-6.187	1.283	-9.407	-29.599
1696	1.696	-26.44	-9.745	0.686	-4.721	-5.407	-22.547	-5.153	-35.639
1697	1.697	-32.987	-14.006	-1.237	-5.823	-1.919	-32.627	-13.092	-52.115
1698	1.698	-2.541	-7.439	-17.065	-6.742	-10.613	-16.937	-11.922	-87.385
1699	1.699	25.155	-4.912	-14.987	-9.611	-9.429	-19.622	-6.685	-83.024
1700	1.7	-0.129	-4.13	-9.283	-5.328	-4.172	-12.054	-9.581	-62.341
1701	1.701	-23.125	3.799	-7.629	-10.926	-7.055	13.697	-10.353	-5.636
1702	1.702	-10.785	6.861	-3.051	-6.061	-7.823	10.412	-12.674	34.955
1703	1.703	-7.089	-7.873	-4.471	-16.054	-5.502	-24.014	-13.252	42.256
1704	1.704	-17.105	24.034	-10.913	-3.004	-7.426	-19.535	-8.607	22.302
1705	1.705	-57.933	-26.306	-16.958	-8.166	-4.118	-31.862	-6.869	-20.226
1706	1.706	-41.512	-46.255	-16.053	-6.571	-6.993	-28.113	-10.348	18.557
1707	1.707	3.9	-28.059	-26.933	-5.218	-14.896	-11.013	-9.967	-6.506
1708	1.708	-14.343	-11.608	-16.84	-8.865	-8.859	-14.048	-8.816	-20.002
1709	1.709	2.068	-26.715	-7.88	-2.809	-9.779	-11.274	-13.265	-24.046
1710	1.71	-2.923	-40.304	-18.714	-7.964	-8.769	-8.703	-15.01	-27.711
1711	1.711	-25.681	-36.259	-8.584	-10.824	-6.22	-10.998	-11.531	-24.41
1712	1.712	-29.655	-32.607	5.836	-8.245	-15.095	-8.853	-11.934	-15.107
1713	1.713	-18.303	-22.552	3.876	-13.78	-18.568	-6.975	-10.787	-12.469
1714	1.714	-8.108	-19.484	-4.898	-5.806	-15.489	-8.795	-15.25	-15.178
1715	1.715	-17.313	-11.192	-15.981	1.592	-14.556	-4.244	-9.846	-12.984
1716	1.716	-19.996	-18.773	-23.271	-5.064	-13.844	-8.563	-9.283	-15.167
1717	1.717	-37.82	-21.119	-6.367	-18.119	-16.251	-7.412	-6.008	-17.22
1718	1.718	-30.812	-6.231	-8.839	-4.476	-14.406	-3.974	-12.599	-19.071
1719	1.719	-24.402	-8.196	-2.581	-6.115	-5.78	-9.318	-8.352	-14.59
1720	1.72	-18.597	-24.102	-4.634	5	-9.335	-6.581	-10.695	-16.129
1721	1.721	-6.449	-17.758	0.484	-10.805	-8.44	-7.536	-8.777	-17.463
1722	1.722	17.328	-0.384	1.954	-8.639	-13.343	-8.535	-6.858	-16.425
1723	1.723	20.627	-7.402	-11.048	-18.302	-15.922	-12.171	-8.619	-17.55
1724	1.724	-26.362	-18.095	-9.335	-30.476	-13.666	-11.592	-6.127	-12.89
1725	1.725	-19.7	-0.718	-4.727	-19.434	-11.779	-11.013	-9.442	-12.257
1726	1.726	-1.368	-3.073	-9.001	-6.442	-11.233	-9.677	-9.858	-11.541
1727	1.727	4.184	-5.231	-5.348	-4.634	-4.676	-8.272	-7.175	-9.643
1728	1.728	9.331	-7.19	0.63	-18.897	-0.449	-11.16	-6.038	-7.713
1729	1.729	4.94	-1.983	-4.605	-32.395	11.73	-5.219	-10.891	-7.128
1730	1.73	-15.665	-0.456	-19.306	-27.147	-4.145	-18.45	-11.489	-2.225
1731	1.731	18.467	-4.746	-17.179	-28.73	-6.305	-8.851	-9.574	-0.239
1732	1.732	4.961	-5.944	-11.348	-27.399	-4.408	-14.104	-7.852	-2.049
1733	1.733	-15.678	-7.139	-16.539	-26.263	0.79	-15.702	-6.524	1.358
1734	1.734	-11.928	-16.852	-11.873	-13.137	-3.9	-11.391	-4.225	8.51
1735	1.735	-8.554	-10.493	-16.098	13.156	-11.133	-12.431	-10.823	13.603
1736	1.736	-5.347	-16.517	-24.937	1.914	-10.04	-15.871	-11.811	2.633
1737	1.737	-7.913	-17.501	-16.539	-15.149	-8.96	-16.841	-12.602	6.765
1738	1.738	-20.56	-16.544	-21.693	-12.092	0.618	-21.673	-7.015	2.971
1739	1.739	-41.551	-15.789	-10.79	-14.834	4.187	-17.355	-8.971	-0.59
1740	1.74	-38.756	-16.577	-0.685	-22.382	0.601	-18.043	-8.415	-3.727
1741	1.741	-25.979	-11.766	-1.818	-20.065	-0.495	-13.184	-16.18	-2.783
1742	1.742	-32.978	-9.849	-14.934	-17.991	-1.604	-9.882	-13.115	-7.027
1743	1.743	-35.125	-9.298	-16.612	-35.542	2.52	-0.97	-12.167	-11.102
1744	1.744	-29.308	-17.24	-21.205	-38.032	-4.942	18.569	-11.42	-14.608
1745	1.745	-31.021	-11.265	-16.898	-31.809	-11.77	15.856	-13.76	-11.342
1746	1.746	-23.035	-16.488	-7.941	-22.257	-19.723	3.177	-8.934	-19.109
1747	1.747	-18.717	-9.699	-4.393	-13.641	-22.826	-3.742	-16.275	-24.348
1748	1.748	0.87	-21.096	-7.403	-2.696	-23.796	-5.888	-17.249	-27.245
1749	1.749	43.486	-22.62	-6.346	1.474	-29.808	-11.74	-13.001	-21.258
1750	1.75	25.33	-18.351	-19.417	2.545	-17.63	-6.589	-12.229	-23.553
1751	1.751	-35.601	1.214	-21.262	-15.558	-12.409	-17.717	-10.287	-22.911
1752	1.752	-43.708	3.928	-19.397	-49.144	-7.768	-27.854	-6.996	-22.213
1753	1.753	-36.338	1.403	-14.605	-35.708	-17.855	-24.232	-9.912	-23.808
1754	1.754	-16.388	-14.895	-27.431	-15.109	-24.298	-42.284	-8.55	-23.283
1755	1.755	-34.555	-25.572	-18.595	3.558	-25.531	-39.805	-9.91	-18.728
1756	1.756	-29.143	-31.435	-13.864	34.399	-24.646	-46.845	-5.849	-20.407
1757	1.757	-14.027	-19.289	-18.054	5.263	-29.601	-53.245	-5.471	-15.471
1758	1.758	-18.426	-17.764	-14.41	-13.607	-32.245	-39.664	-12.815	-9.398
1759	1.759	-30.782	-7.708	-6.175	-23.773	-23.474	-20.271	-11.829	-5.27
1760	1.76	-34.418	-14.115	-11.508	-2.005	-15.283	2.966	-10.856	-5.784
1761	1.761	-24.321	-12.983	-0.717	-4.816	-8.072	24.869	-6.593	-9.005
1762	1.762	-21.21	-20.352	0.658	-17.69	4.567	56.092	-7.372	-10.662
1763	1.763	-7.073	-11.437	-8.198	17.244	20.318	60.25	-10.858	-10.959
1764	1.764	-4.536	-12.594	-9.35	2.04	22.366	64.009	-8.926	-3.505
1765	1.765	2.458	-13.551	-4.116	-39.304	32.01	12.564	-6.03	-0.317
1766	1.766	30.142	-20.311	-10.919	-22.955	37.237	-39.149	-10.868	2.668
1767	1.767	3.836	-31.715	-13.484	-18.029	29.308	-5.644	-11.445	0.246
1768	1.768	0.546	-14.271	-12.774	-22.587	7.629	49.354	-12.021	9.229
1769	1.769	-8.738	-16.554	-13.444	-1.968	-8.045	71.424	-6.22	3.306
1770	1.77	-6.022	-18.65	-12.944	9.165	-10.756	64.811	-8.539	-1.834
1771	1.771	-29.237	-12.826	-19.615	26.123	-18.317	70.74	-6.601	3.078
1772	1.772	-38.508	-7.59	-18.9	29.135	-20.626	-12.529	-8.528	0.632
1773	1.773	-35.77	-2.917	-16.615	14.934	-18.471	-119.949	-6.782	1.471
1774	1.774	-33.244	-7.157	-18.534	12.341	-32.019	-105.66	-8.137	-3.304
1775	1.775	-40.264	-16.057	-19.035	-8.834	-37.254	-66.159	-8.523	-11.961
1776	1.776	-12.623	-14.87	-12.288	-45.858	-41.931	-101.773	-13.365	-17.921
1777	1.777	-8.96	-15.814	-9.543	-30.81	-29.025	-47.647	-11.439	-16.938
1778	1.778	-5.683	-20.631	-7.015	-26.393	-30.801	1.686	-14.352	-25.845
1779	1.779	-8.797	-16.353	-16.35	-5.728	-31.988	-3.179	-9.518	-19.871
1780	1.78	16.718	-7.435	-12.715	28.304	-8.201	5.693	-7.599	-12.574
1781	1.781	18.023	-7.434	-14.277	5.455	1.821	-18.692	-9.348	-9.752
1782	1.782	-5.817	-6.306	-11.729	1.361	-7.525	3.414	-5.871	-12.366
1783	1.783	-8.962	-3.251	-7.294	-2.293	6.543	-84.012	-9.16	-11.722
1784	1.784	-28.758	-12.196	-11.784	-12.346	24.294	-119.627	-12.644	-18.077
1785	1.785	-26.299	-11.084	-22.634	-28.966	12.642	-43.795	-12.25	-23.105
1786	1.786	-24.03	-20.811	-25.197	-19.676	18.987	5.558	-11.859	-27.959
1787	1.787	-21.938	-19.675	-20.536	-17.007	24.764	-3.382	-6.049	-28.78
1788	1.788	-16.173	-13.681	-13.316	-24.541	23.008	-43.972	-8.366	-34.83
1789	1.789	-17.971	-16.787	-6.769	-45.624	11.974	-36.462	-8.937	-40.711
1790	1.79	-19.599	-2.07	-7.747	-37.256	19.133	24.253	-8.355	-33.062
1791	1.791	-23.93	-8.436	-10.217	-3.733	22.802	32.493	-0.61	-23.686
1792	1.792	-25.157	-2.62	-15.147	46.632	9.64	25.219	-10.291	-22.827
1793	1.793	-24.056	-18.465	-7.86	53.263	-16.674	31.819	-3.915	-14.828
1794	1.794	-18.884	-3.554	4.914	22.929	-58.269	13.63	-12.253	-14.18
1795	1.795	-12.155	-24.845	-3.744	-15.722	-74.705	-69.583	-17.493	-19.325
1796	1.796	-11.424	-33.158	-11.587	-40.816	-69.664	-34.017	-32.226	-20.4
1797	1.797	0.743	-35.674	-33.148	-45.182	-56.107	20.157	-17.345	-32.889
1798	1.798	16.605	-28.703	-42.418	-41.046	-43.701	49.872	-11.569	-20.983
1799	1.799	22.998	-13.799	-34.246	-37.269	-32.447	58.883	-13.333	-25.894
1800	1.8	-6.006	-19.605	-27.048	-20.157	-29.124	67.048	-21.277	-18.966
1801	1.801	-18.398	-3.728	-48.428	-23.145	-25.977	45.077	-14.12	-15.504
1802	1.802	-7.239	2.699	-56.941	-14.731	-6.166	11.706	-2.304	-14.532
1803	1.803	-10.594	12.397	-44.279	-22.212	22.166	-18.568	-19.7	-11.591
1804	1.804	-26.324	17.64	-32.65	-15.212	25.915	-23.939	-3.415	-6.874
1805	1.805	-23.642	-6.171	-0.628	-4.518	29.277	1.199	-5.514	-6.191
1806	1.806	-26.194	-23.224	13.135	-18.019	45.032	-40.101	-3.546	-8.574
1807	1.807	-19.245	-20.126	75.897	-23.132	36.798	-56.632	-19.375	-10.544
1808	1.808	-17.115	-17.402	102.752	-18.352	34.372	-51.761	-21.462	-9.952
1809	1.809	-19.057	-14.884	94.635	-14.045	22.859	-20.004	-11.748	-11.653
1810	1.81	-20.821	-12.587	13.141	-15.201	25.105	-32.512	-9.969	-11.982
1811	1.811	-22.379	-14.727	-41.111	-14.076	11.682	-51.266	1.101	-17.317
1812	1.812	-18.122	-28.258	-51.189	-15.102	-11.023	-61.229	-3.124	-12.362
1813	1.813	-19.279	-8.857	-24.575	-4.283	-39.136	-39.242	-1.933	-16.874
1814	1.814	-18.104	-11.328	-32.755	11.677	-65.313	3.368	-3.065	-11.298
1815	1.815	-12.857	-8.984	-10.899	-3.151	-75.241	58.333	-6.131	-3.183
1816	1.816	-19.619	-15.362	-4.465	-5.044	-59.428	-8.594	-9.001	-14.775
1817	1.817	-18.823	-25.047	13.679	-10.266	-39.562	-17.713	-8.202	-6.597
1818	1.818	-14.771	-23.305	19.075	-11.836	-31.913	6.526	-5.846	-4.974
1819	1.819	-11.299	-18.616	3.93	-7.589	-15.589	28.397	-9.302	-11.073
1820	1.82	-10.749	-17.231	-0.526	-13.908	-4.886	48.121	-11.201	-4.797
1821	1.821	-13.67	-5.405	-29.628	-12.656	-22.243	17.519	-14.073	-5.47
1822	1.822	-12.346	-10.026	-48.428	-15.684	-29.149	-21.378	-9.204	-4.182
1823	1.823	-5.985	-11.369	-93.079	-12.724	-1.415	-6.504	-7.243	-6.357
1824	1.824	3.669	-7.663	-123.37	-10.192	9.869	-47.935	-7.792	1.36
1825	1.825	-10.674	-15.941	-162.045	-10.955	26.945	-20.304	-7.383	4.63
1826	1.826	-16.503	-19.005	-177.134	-7.465	42.67	25.183	-4.068	16.423
1827	1.827	-18.24	-19.948	-117.46	-13.468	17.177	-17.406	-2.891	21.468
1828	1.828	-16.676	-20.707	-43.982	-11.151	7.18	-11.835	-8.877	26.138
1829	1.829	-15.303	-13.326	104.233	-21.989	4.146	-6.493	-4.61	35.453
1830	1.83	-16.442	-4.378	337.383	-20.434	6.926	-38.18	-11.948	39.362
1831	1.831	-8.093	13.659	368.561	1.285	14.557	-58.759	-10.959	34.575
1832	1.832	-15.43	11.177	171.495	-33.144	12.325	-54.911	-15.199	37.926
1833	1.833	-24.34	4.25	-7.859	-10.263	6.011	-3.246	-12.862	44.373
1834	1.834	-18.351	-2.127	-30.958	-6.206	-11.33	18.962	-17.693	47.139
1835	1.835	-17.41	-0.211	-9.729	27.827	-13.569	-14.474	-17.105	40.997
1836	1.836	-28.267	-26.564	-67.41	41.323	-19.898	15.955	-16.521	33.487
1837	1.837	-24.026	-37.822	-84.729	-21.227	-25.652	-56.292	-15.165	19.962
1838	1.838	-17.649	-27.786	-5.064	-12.35	-23.866	-125.343	-12.835	18.427
1839	1.839	-6.82	-37.098	-19.295	-36.73	-19.189	-80.397	-7.028	13.603
1840	1.84	-5.475	-39.828	-58.613	-29.374	-14.925	-39.429	-9.347	9.343
1841	1.841	0.903	-22.006	-94.011	-22.789	-18.598	-2.071	-7.41	-0.338
1842	1.842	-7.431	-28.97	-104.657	-16.778	-22.086	45.107	-0.053	3.711
1843	1.843	-10.536	-14.07	-134.12	-22.151	-21.143	51.376	2.842	-9.086
1844	1.844	-9.573	-8.291	-142.918	-17.123	-22.157	46.248	0.323	-24.604
1845	1.845	-10.347	-13.518	-134.79	-12.687	-16.227	61.596	4.379	-26.399
1846	1.846	-15.953	-8.89	-112.605	-16.788	-15.526	11.41	0.879	-31.899
1847	1.847	-25.432	-7.573	-11.682	1.968	-17.509	-89.307	1.441	-36.839
1848	1.848	-21.748	-13.989	118.507	-15.075	-16.95	-74.837	-7.462	-44.52
1849	1.849	-13.416	-10.511	241.176	0.656	-14.051	-8.882	-13.847	-54.338
1850	1.85	-12.439	-11.475	130.004	-24.834	-12.689	-44.328	-17.322	-55.282
1851	1.851	-9.551	-24.233	29.047	-21.518	-19.063	-55.037	-24.685	-58.567
1852	1.852	-10.351	-8.35	-36.646	-18.406	-14.796	-45.036	-27.595	-65.754
1853	1.853	-8.046	-10.47	-119.987	24.184	-13.995	17.615	-31.854	-72.383
1854	1.854	-12.907	-4.653	-152.383	18.166	-12.018	58.371	-26.271	-71.495
1855	1.855	-16.232	0.585	-201.526	23.581	-11.411	95.419	-25.708	-67.355
1856	1.856	-21.681	-20.145	-174.638	-21.864	-11.977	75.57	-25.143	-65.374
1857	1.857	-22.283	-17.465	-52.326	-64.402	-10.616	118.211	-22.253	-72.713
1858	1.858	-17.665	-4.711	70.5	-3.404	-12.962	112.833	-20.921	-65.962
1859	1.859	-11.104	21.009	86.769	21.014	-14.157	57.269	-15.515	-52.853
1860	1.86	-19.069	-2.803	101.369	58.066	-10.538	-53.857	-13.577	-51.001
1861	1.861	-15.993	-24.669	193.545	51.592	-10.212	-101.502	-4.86	-56.337
1862	1.862	-15.029	-50.219	62.496	-3.304	-10.677	-87.209	-3.685	-45.458
1863	1.863	-14.251	-33.187	10.117	-70.026	-4.784	-21.413	-6.773	-41.375
1864	1.864	-19.866	-11.295	121.465	-61.053	-5.685	-9.596	-5.794	-32.693
1865	1.865	-10.388	-2.972	49.274	-52.863	-8.135	66.3	-6.56	-36.426
1866	1.866	-6.715	4.602	-42.805	-1.111	-4.769	56.48	-4.229	-37.672
1867	1.867	-7.886	-11.639	-54.566	18.889	-1.568	11.756	-10.8	-38.958
1868	1.868	-15.246	-30.794	-22.056	0.736	3.784	68.602	-6.534	-27.88
1869	1.869	-8.474	-18.035	-51.577	-49.18	-4.199	61.214	-8.853	-7.537
1870	1.87	-18.148	-11.09	10.827	-55.749	-7.332	27.71	-6.92	-10.647
1871	1.871	-21.828	-8.968	-30.083	-25.343	-10.261	-14.884	-6.341	-13.591
1872	1.872	-25.31	0.722	-81.883	-19.876	-7.786	-53.656	-4.608	-16.372
1873	1.873	-17.948	-15.142	-88.583	-4.742	-3.76	-109.298	-9.451	-18.986
1874	1.874	-11.169	-30.035	-21.551	-9.139	-0.289	-176.154	-3.457	-9.819
1875	1.875	-10.381	-24.239	5.058	-21.488	-3.583	-131.574	-7.538	-8.599
1876	1.876	-11.162	-15.542	-35.603	-32.703	-5.32	-91.027	-4.06	-17.081
1877	1.877	-19.104	-7.605	-72.558	-8.844	-2.793	-142.757	-2.126	-10.475
1878	1.878	-20.091	-20.569	-79.043	-5.701	-0.497	-189.694	-1.552	-2.143
1879	1.879	-24.957	-29.257	-48.56	2.624	-7.115	-98.269	-6.403	3.26
1880	1.88	-13.554	-14.916	-87.015	-10.168	-2.324	20.067	-9.698	5.748
1881	1.881	-12.012	-12.964	-11.002	-12.511	-6.626	-27.686	-9.133	4.154
1882	1.882	-13.361	-18.149	65.159	-35.904	-4.343	-13.521	-6.637	6.024
1883	1.883	-14.521	5.672	-3.893	4.937	-4.968	-26.816	-4.331	10.974
1884	1.884	-13.37	15.751	-12.987	10.348	-8.308	56.508	-8.405	10.892
1885	1.885	-14.341	18.87	92.631	15.382	-5.472	110.636	-5.905	16.225
1886	1.886	-11.442	4.77	-8.557	10.975	-6.895	199.375	-5.53	22.9
1887	1.887	-13.966	-2.77	-21.979	-1.371	-6.57	68.092	-8.44	23.187
1888	1.888	-9.897	-5.099	13.476	-27.723	-9.534	-124.599	-7.286	12.832
1889	1.889	-10.465	-11.473	-40.752	-31.025	-5.129	-150.314	-10.773	15.84
1890	1.89	-12.371	-32.751	-70.436	-15.375	-6.908	-127.191	-10.384	16.348
1891	1.891	-11.75	-24.424	-43.884	4.368	-6.55	-63.758	-8.445	18.822
1892	1.892	-13.07	-16.855	-3.473	1.868	-7.927	-6.102	-8.831	11.447
1893	1.893	-14.407	-9.893	33.334	27.615	-12.012	-23.518	-10.371	10.105
1894	1.894	-13.233	-20.526	107.077	-3.382	-15.506	-7.698	-13.074	7.242
1895	1.895	-14.4	-22.435	-21.337	-15.777	-11.058	35.374	-9.592	6.141
1896	1.896	-12.479	-6.511	-3.938	-42.082	-15.111	74.775	-16.166	3.74
1897	1.897	-10.354	-12.85	-51.541	-31.992	-14.711	62.826	-15.201	1.578
1898	1.898	-9.001	-22.508	-65.801	-66.434	-12.373	51.763	-12.69	-2.28
1899	1.899	-13.26	-17.272	0.199	-43.617	-10.225	21.967	-18.315	-3.004
1900	1.9	-18.67	-28.29	36.086	2.251	-11.36	30.778	-8.851	-4.451
1901	1.901	-18.082	-15.306	-17.975	8.186	-5.525	-9.973	-5.2	-0.23
1902	1.902	-16.135	-10.052	11.578	13.562	-9.567	-47.055	-4.066	-5.818
1903	1.903	-14.389	-11.568	-15.26	28.618	-8.952	-40.58	3.266	-5.352
1904	1.904	-14.002	-15.82	-72.301	15.073	-6.981	-10.242	0.34	0.587
1905	1.905	-13.616	-9.426	-20.752	-13.983	-7.516	6.187	-7.601	-3.482
1906	1.906	-19.416	-15.378	-27.439	-25.3	-3.993	-8.925	-10.688	-8.26
1907	1.907	-7.228	-18.422	-94.645	-22.14	-1.624	4.568	-15.516	-7.565
1908	1.908	-12.464	-13.568	-139.275	-12.939	-8.155	58.714	-21.494	-10.302
1909	1.909	-4.531	-19.548	-49.495	-49.913	-7.14	80.704	-23.796	-12.6
1910	1.91	-14.584	-23.586	58.078	-54.979	-11.35	47.085	-24.362	-15.605
1911	1.911	-26.382	-16.994	-71.804	-13.73	-12.073	16.482	-19.696	-10.441
1912	1.912	-24.816	-26.673	15.885	2.742	-7.183	-11.425	-19.088	-13.369
1913	1.913	-17.643	-25.533	31.817	-12.399	-6.551	-6.57	-20.415	-4.05
1914	1.914	-13.952	-7.546	74.975	1.082	-13.072	-2.222	-18.066	-2.423
1915	1.915	-10.461	-25.339	35.585	-27.993	-12.238	1.755	-19.209	-0.752
1916	1.916	-11.416	-18.348	23.742	-16.846	-9.858	-9.493	-19.573	-3.319
1917	1.917	-14.304	-11.939	56.098	0.227	-4.965	0.542	-15.29	-3.722
1918	1.918	-13.516	5.481	-32.826	15.959	-9.551	-8.815	-9.463	-7.388
1919	1.919	-15.828	12.42	98.362	13.286	-5.43	-17.153	-7.122	-5.993
1920	1.92	-10.981	-2.488	185.832	-4.587	-7.897	-24.734	-9.046	-0.508
1921	1.921	-18.337	-12.147	10.844	-25.722	-7.463	-22.478	-4.403	0.726
1922	1.922	-21.24	-10.425	-12.477	-17.489	-12.261	-28.971	-3.827	1.971
1923	1.923	-15.235	-15.073	-33.64	-25.129	-11.639	-27.167	-3.44	-0.846
1924	1.924	-17.553	0.779	-52.86	-8.864	-13.341	-25.57	3.916	-3.473
1925	1.925	-12.702	-5.651	-105.33	10.289	-14.657	-27.267	-7.89	0.105
1926	1.926	-15.978	-19.242	-89.437	-28.225	-15.986	-28.661	-9.447	-3.671
1927	1.927	-7.067	-17.544	-75.138	-22.797	-11.129	-27.438	-5.192	-5.904
1928	1.928	-0.676	-28.601	-9.34	12.411	-11.686	-14.24	-6.364	0.564
1929	1.929	-11.518	-18.554	-44.908	16.933	-7.594	-22.909	-9.866	-1.109
1930	1.93	-18.681	-9.654	-12.295	12.972	-8.933	-11.72	-6.804	-1.048
1931	1.931	-22.351	-20.481	-41.878	-13.232	-10.268	-12.808	-2.001	-3.731
1932	1.932	-21.183	-7.526	-32.952	-23.213	-9.096	-18.972	-8.035	-0.228
1933	1.933	-15.947	-16.241	7.853	5.048	-9.469	-19.905	-10.386	-6.628
1934	1.934	-14.972	-27.234	29.965	-6.168	-5.972	-31.496	-6.92	-10.916
1935	1.935	-12.459	-28.564	-16.823	-23.163	-3.84	-32.776	-8.865	-9.621
1936	1.936	-14.789	-24.891	25.907	-20.075	-7.51	-28.238	-9.445	-14.744
1937	1.937	-19.615	-14.083	-57.268	-11.821	-6.153	-26.78	-8.066	-20.86
1938	1.938	-17.69	-15.479	-69.029	-19.381	-10.212	-23.151	-8.434	-19.653
1939	1.939	-23.106	-14.346	-36.447	-21.699	-7.701	-24.148	-8.054	-23.33
1940	1.94	-29.691	-6.045	12.902	-32.315	-6.352	-27.064	-12.541	-33.817
1941	1.941	-20.022	-2.996	57.553	-30.333	-9.26	-21.025	-8.559	-35.041
1942	1.942	-13.651	11.676	0.644	-14.323	-7.336	-8.722	-11.233	-33.398
1943	1.943	-12.503	5.262	22.717	13.45	-10.07	17.765	-9.995	-36.822
1944	1.944	1.411	-8.312	-24.054	-5.237	-10.295	21.589	-7.931	-30.591
1945	1.945	3.325	-34.672	-54.311	-22.219	-12.267	4.698	-13.986	-40.074
1946	1.946	-12.572	-23.493	-26.656	-31.462	-8.633	7.959	-11.495	-41.07
1947	1.947	-18.992	0.286	8.559	-0.267	-8.288	5.424	-10.675	-39.765
1948	1.948	-13.214	-2.825	-32.697	3.839	-7.163	-1.995	-11.153	-32.303
1949	1.949	-14.983	-5.566	-49.175	-7.388	-8.357	-23.004	-9.054	-35.125
1950	1.95	-13.468	-13.131	-44.114	23.586	-7.23	-25.675	-4.765	-34.31
1951	1.951	-14.871	-29.425	15.541	2.941	-3.79	-12.872	-5.845	-38.366
1952	1.952	-11.233	-18.823	23.652	-0.684	-9.245	-5.917	-8.901	-37.791
1953	1.953	-7.788	-1.438	-13.326	-10.715	-7.356	-8.1	-6.709	-35.9
1954	1.954	-13.051	-3.801	-19.946	-1.409	-12.039	-10.065	-11.916	-30.546
1955	1.955	-19.861	-35.763	-26.03	41.157	-5.502	-4.858	-19.891	-31.22
1956	1.956	-13.912	-49.342	-9.613	22.918	-11.547	-9.495	-14.773	-28.039
1957	1.957	-8.349	-11.838	-4.615	-38.093	-10.818	-8.171	-17.68	-28.78
1958	1.958	-11.888	-6.849	-9.155	-46.252	-10.282	-11.879	-11.832	-22.01
1959	1.959	-17.952	-2.429	-13.32	-9.274	-9.748	-10.718	-2.968	-27.08
1960	1.96	-20.323	-14.862	-32.102	-42.844	-9.217	-18.08	-8.989	-21.316
1961	1.961	-23.885	-18.59	-35.308	-48.976	-9.66	-13.283	-8.06	-19.242
1962	1.962	-17.96	-15.327	-32.257	-32.673	-9.326	-17.627	-11.159	-21.461
1963	1.963	-17.259	-6.089	-23.904	-47.926	-12.284	-10.394	-13.85	-27.766
1964	1.964	-15.384	-8.851	-26.389	-34.628	-14.271	-5.675	-8.268	-27.323
1965	1.965	-13.512	-16.432	8.684	10.996	-13.932	-5.017	-14.841	-19.736
1966	1.966	-14.153	-14.171	33.821	-44.173	-9.725	-17.322	-15.571	-23.195
1967	1.967	-16.731	-12.086	-16.543	-36.852	-12.682	-15.705	-16.257	-22.595
1968	1.968	-19.123	-2.442	-36.526	-30.24	-10.218	-17.374	-11.387	-16.971
1969	1.969	-13.383	-11.162	-54.857	24.82	-11.632	-13.24	-8.165	-9.995
1970	1.97	-12.688	-25.503	28.32	2.948	-12.843	-12.199	0.637	-7.461
1971	1.971	-16.243	3.48	40.113	63.736	-10.18	-1.489	-0.452	-10.354
1972	1.972	-20.984	-8.961	-14.269	55.719	-9.067	5.555	-6.268	-6.679
1973	1.973	-12.177	-12.677	-4.603	-25.666	-7.568	1.755	-13.421	-0.486
1974	1.974	-15.931	-2.656	21.882	-14.78	-7.031	-4.545	-8.46	-1.644
1975	1.975	-17.165	0.412	-2.722	-24.599	-2.626	-20.313	-5.824	-1.253
1976	1.976	-14.528	2.69	4.383	-33.423	-2.091	-39.566	-11.532	-5.117
1977	1.977	-17.701	-11.515	-29.298	7.249	-7.549	-21.843	-5.12	3.213
1978	1.978	-10.998	-29.384	-47.658	-59.443	-12.419	-14.954	-2.638	11.157
1979	1.979	-15.327	-41.094	-53.174	-68.289	-9.158	-12.885	2.807	8.273
1980	1.98	-14.629	-34.776	-2.006	-74.077	-10.929	-11.013	-2.754	21.837
1981	1.981	-15.3	-13.536	53.45	-33.506	-8.437	-12.805	-4.603	7.936
1982	1.982	-20.038	-21.915	-28.135	18.049	-10.774	-8.205	-9.157	16.295
1983	1.983	-18.379	-39.787	4.288	37.851	-12.916	-6.893	-18.007	11.315
1984	1.984	-10.524	-23.595	-5.638	7.438	-7.694	-3.262	-24.412	12.341
1985	1.985	-9.438	-4.499	-32.386	35.083	-9.625	-2.145	-27.883	15.705
1986	1.986	-25.575	-2.04	-24.35	60.187	-9.03	3.048	-41.726	11.931
1987	1.987	-9.398	-4.393	-31.761	-8.553	-11.923	-5.857	-31.976	8.552
1988	1.988	-20.123	-19.341	-25.304	-38.136	-7.082	0.156	-5.502	9.252
1989	1.989	-14.4	-29.051	-7.229	-46.971	-5.163	-5.012	13.513	11.52
1990	1.99	-16.226	-16.895	20.37	-38.742	-9.241	-5.916	44.738	3.931
1991	1.991	-11.669	-15.386	5.244	-90.366	-5.758	-5.08	90.937	4.687
1992	1.992	-15.996	-14.075	9.692	-43.496	1.605	-10.66	36.313	-1.51
1993	1.993	-12.378	-10.408	-19.402	-13.065	0.649	-12.614	-15.015	-12.326
1994	1.994	-13.595	-6.961	-38.223	-7.586	-0.33	-2.592	-21.301	-8.21
1995	1.995	-10.54	-3.92	-21.282	-12.559	5.687	-6.869	-39.364	-11.997
1996	1.996	-7.688	-10.766	-18.283	-17.01	-1.633	-10.579	-89.433	-20.419
1997	1.997	-13.747	-23.957	-26.67	-4.594	-8.357	-7.169	-109.684	-15.275
1998	1.998	-16.132	-14.302	-29.218	14.245	-9.09	-4.13	-128.11	-18.249
[truncated: 6,415 more rows]
