# Supplementary material for: Associations between lower-limb muscle activation and knee flexion in post-stroke individuals: A study on the stance-to-swing phases of gait
Source: PLoS One. 2017 Sep 8;12(9):e0183865. doi: 10.1371/journal.pone.0183865 (PMC5590852; doi:10.1371/journal.pone.0183865)
Supplement: S1 Dataset — (ZIP) [file pone.0183865.s001.zip › S1_Dataset/Healthy group/8/2/emg.csv]

Frame	Time	EMG Signal 1	EMG Signal 2	EMG Signal 3	EMG Signal 4	EMG Signal 5	EMG Signal 6	EMG Signal 7	EMG Signal 8
0	0	60.255	55.05	52.31	51.972	34.987	39.517	20.006	59.59
1	0.001	55.513	50.467	50.695	39.454	32.564	38.577	22.003	51.886
2	0.002	55.033	47.639	45.791	47.26	33.627	37.651	23.623	37.809
3	0.003	53.203	48.686	42.635	43.667	26.566	32.468	31.265	43.864
4	0.004	49.067	50.523	34.837	37.179	29.963	31.358	72.199	40.65
5	0.005	46.296	43.47	40.216	33.997	25.246	29.104	64.571	35.131
6	0.006	45.291	40.694	35.354	28.501	29.245	30.925	35.271	32.135
7	0.007	41.786	36.768	34.18	23.199	29.772	29.657	28.63	31.265
8	0.008	36.759	39.455	26.642	18.32	23.731	28.41	13.471	36.221
9	0.009	31.759	32.678	24.155	15.583	22.935	25.631	15.945	24.753
10	0.01	34.335	33.484	22.853	11.313	15.771	22.091	18.054	11.178
11	0.011	32.688	28.894	23.903	21.786	18.5	22.648	19.807	14.079
12	0.012	27.205	28.211	23.431	35.962	15.246	21.29	27.583	13.72
13	0.013	29.113	24.08	17.187	36.425	15.884	18.415	6.363	15.692
14	0.014	24.481	20.18	19.485	21.23	11.709	20.596	-23.348	17.494
15	0.015	19.116	19.417	18.147	21.356	11.821	13.33	-28.453	18.96
16	0.016	18.246	19.666	14.131	18.227	11.954	17.51	-19.786	24.141
17	0.017	13.556	17.049	17.321	9.527	5.925	11.273	-18.069	18.325
18	0.018	15.112	10.996	15.14	11.714	12.119	13.198	17.562	17.591
19	0.019	14.392	14.67	10.676	18.59	8.088	11.285	81.872	14.161
20	0.02	15.279	11.043	14.968	14.087	9.5	6.507	107.318	20.077
21	0.021	8.476	8.821	9.429	9.837	2.821	4.866	32.748	3.986
22	0.022	7.347	4.327	9.943	9.323	5.269	10.228	1.947	-3.747
23	0.023	7.436	7.638	9.146	13.672	2.335	4.215	-8.104	4.618
24	0.024	5.45	4.217	8.398	7.571	5.438	-2.917	-1.088	15.559
25	0.025	7.209	8.21	2.28	9.666	1.029	8.192	-9.509	28.673
26	0.026	1.672	-1.084	5.696	-0.36	1.49	-1.556	9.394	-1.512
27	0.027	0.649	0.711	-0.898	-5.113	3.539	-1.003	14.41	-6.671
28	0.028	4.72	2.368	-0.086	-0.144	1.562	-3.308	-2.983	3.502
29	0.029	-4.502	3.695	2.13	-6.353	-5.019	2.167	-8.911	-0.798
30	0.03	-2.629	-1.506	-5.469	-8.267	-0.147	2.464	-5.315	-11.059
31	0.031	-2.824	-1.999	-3.925	-8.395	1.09	-3.591	-10.184	-20.314
32	0.032	-3.153	-6.307	-2.517	-10.016	-1.504	0.469	-7.273	-8.417
33	0.033	-4.967	-5.524	-3.964	-4.233	0.772	-1.048	-11.274	-11.563
34	0.034	-7.884	-5.07	-4.196	-7.505	-2.33	-2.512	-8.819	-14.475
35	0.035	-8.217	-2.624	-9.024	0.681	-4.233	-1.23	-6.704	-5.542
36	0.036	-1.332	-8.253	-7.218	1.174	-5.9	-3.77	0.26	5.963
37	0.037	-11.802	-13.632	-6.526	-13.373	-4.441	-8.399	6.645	6.874
38	0.038	-8.863	-10.25	-10.037	-12.001	-4.49	-8.53	-4.627	-6.684
39	0.039	-10.698	-9.518	-6.919	-7.288	-6.441	-9.399	-10.973	-8.971
40	0.04	-12.288	-11.445	-7.045	-3.107	-6.622	-11.966	-13.179	-7.924
41	0.041	-8.012	-14.869	-4.606	-4.884	-10.059	-9.659	-18.241	-9.732
42	0.042	-12.78	-10.892	-6.961	-4.098	-7.655	-8.087	-17.256	-6.462
43	0.043	-14.011	-10.736	-8.499	-10.431	-3.669	-4.925	-18.754	-10.317
44	0.044	-9.578	-6.27	-11.732	-7.633	-11.843	-12.568	-27.406	-5.406
45	0.045	-13.223	-9.891	-8.348	-4.987	-8.577	-11.863	-24.59	-14.588
46	0.046	-14.112	-10.76	-14.989	-7.73	-7.799	-7.25	-21.916	-8.845
47	0.047	-11.867	-14.499	-14.424	-16.823	-6.99	-6.669	-16.115	-12.151
48	0.048	-10.736	-10.261	-15.377	-27.814	-4.615	-10.892	-4.052	-13.316
49	0.049	-17.502	-14.499	-14.937	-20.779	-7.052	-9.089	22.157	-15.99
50	0.05	-16.686	-8.831	-16.984	-3.847	-7.728	-4.541	10.844	-12.069
51	0.051	-15.924	-16.206	-12.924	-6.171	-7.157	-13.45	0.755	-18.663
52	0.052	-13.617	-13.321	-12.544	-16.829	-7.748	-9.781	-14.975	-16.178
53	0.053	-17.108	-17.596	-8.108	-14.915	-9.109	-10.954	-12.399	-23.584
54	0.054	-13.835	-15.282	-12.182	-16.678	-12.419	-16.196	-15.011	-24.619
55	0.055	-17.914	-17.239	-13.556	-12.066	-10.301	-13.306	-8.076	-16.76
56	0.056	-14.447	-9.908	-8.149	0.858	-8.383	-7.328	-10.23	-0.758
57	0.057	-15.823	-18.842	-11.646	-15.048	-8.008	-11.409	3.255	-3.132
58	0.058	-14.689	-12.865	-9.718	-8.688	-10.149	-9.493	-2.029	-9.573
59	0.059	-14.332	-18.113	-9.159	-2.903	-10.359	-3.527	-6.734	-7.69
60	0.06	-15.522	-11.373	-11.685	-11.632	-12.89	-12.457	-13.937	-9.473
61	0.061	-14.772	-13.931	-9.369	-10.105	-8.072	-9.001	-12.802	-11.075
62	0.062	-12.866	-13.197	-12.273	-8.764	-7.512	-12.122	-18.832	4.749
63	0.063	-13.669	-13.824	-7.051	0.115	-8.11	-9.246	-13.62	6.845
64	0.064	-11.375	-13.293	-11.899	-1.07	-11.031	-13.53	-12.681	-10.611
65	0.065	-11.598	-15.087	-7.259	-4.211	-6.211	-9.493	-12.005	-12.955
66	0.066	-14.154	-8.169	-13.854	-9.11	-8.162	-10.104	0.097	-10.843
67	0.067	-17.094	-11.12	-18.132	-18.855	-9.921	-9.543	-12.167	-20.53
68	0.068	-12.687	-13.689	-14.087	-20.081	-9.554	-6.668	-13.761	2.285
69	0.069	-16.792	-16.074	-16.039	-16.654	-4.149	-8.045	-12.413	-13.411
70	0.07	-14.312	-14.189	-10.062	-28.517	-7.65	-10.396	-13.542	-21.761
71	0.071	-17.635	-13.665	-15.692	-36.51	-7.085	-7.523	-7.478	-14.239
72	0.072	-16.507	-20.3	-12.239	-14.894	-8.852	-9.494	-10.616	-7.313
73	0.073	-12.094	-8.935	-11.695	19.494	-10.221	-11.456	-7.787	-18.006
74	0.074	-18.708	-13.644	-11.154	-3.401	-9.852	-16.327	-12.127	-16.1
75	0.075	-16.225	-20.862	-12.549	-24.174	-6.965	-15.783	-8.132	-17.86
76	0.076	-17.03	-19.732	-13.946	-20.564	-8.918	-15.227	-13.028	-25.802
77	0.077	-16.488	-16.309	-13.589	-17.348	-10.099	-15.84	-11.136	-18.673
78	0.078	-14.593	-15.381	-11.696	-14.322	-11.667	-10.064	-14.065	-12.326
79	0.079	-15.211	-10.601	-14.433	-6.057	-9.752	-12.423	-12.759	-4.03
80	0.08	-14.867	-14.915	-9.623	-3.597	-12.293	-4.515	-17.269	1.178
81	0.081	-11.615	-12.651	-14.499	-10.615	-13.088	-11.896	-13.287	-7.749
82	0.082	-13.78	-14.654	-11.248	-12.798	-8.658	-5.154	-21.308	-11.265
83	0.083	-11.107	-14.138	-13.023	-7.039	-10.618	-13.122	-39.374	-6.05
84	0.084	-16.955	-14.764	-11.703	-1.86	-11.22	-7.926	-36.933	-1.218
85	0.085	-14.674	-11.339	-14.065	-6.551	-14.733	-12.797	-6.613	-10.901
86	0.086	-16.647	-13.715	-11.978	-13.746	-8.374	-10.308	22.363	-14.578
87	0.087	-13.385	-11.646	-15.694	-17.467	-12.657	-14.405	79.029	-13.409
88	0.088	-18.845	-16.144	-16.115	-21.027	-9.584	-9.597	22.083	-14.373
89	0.089	-14.046	-14.446	-14.029	-22.05	-5.538	-13.108	-14.939	-13.422
90	0.09	-17.953	-14.488	-15.234	-19.193	-6.14	-9.849	-21.592	-17.706
91	0.091	-16.055	-12.027	-14.119	-21.758	-9.452	-10.456	-27.654	-18.492
92	0.092	-15.512	-13.437	-13.381	-19.491	-10.058	-13.954	-22.286	-13.664
93	0.093	-16.905	-17.55	-16.131	-14.689	-11.43	-10.678	0.886	-25.671
94	0.094	-16.556	-14.123	-11.526	-16.277	-4.096	-4.11	-14.256	-19.685
95	0.095	-15.426	-12.81	-11.181	-10.314	-5.089	-8.964	-27.862	-7.504
96	0.096	-9.451	-6.271	-16.057	-11.127	-8.01	-8.203	-23.851	-16.24
97	0.097	-13.737	-9.234	-11.262	-13.092	-2.027	-12.271	-50.223	1.169
98	0.098	-9.701	-11.807	-13.235	-9.836	-4.366	-8.796	-33.227	-5.81
99	0.099	-7.784	-11.084	-9.208	-6.982	-2.446	-14.807	-23.944	4.832
100	0.1	-11.104	-6.302	-4.398	0.901	-7.105	-10.754	-9.82	-8.714
101	0.101	-11.704	-12.356	-5.011	-0.277	-7.702	-8.825	18.422	-3.479
102	0.102	-18.689	-14.739	-3.296	7.067	-10.227	-6.899	75.103	1.171
103	0.103	-11.935	-21.375	-11.258	0.265	-3.849	-6.314	34.396	14.153
104	0.104	-16.219	-8.272	-7.79	1.028	-8.116	-9.793	-2.649	12.423
105	0.105	-15.461	-14.127	-10.909	3.349	-7.353	-3.403	-22.643	-8.284
106	0.106	-11.994	-8.952	-11.903	-7.488	-7.943	-5.915	-16.688	-16.608
107	0.107	-10.078	-20.024	-16.182	-18.503	-8.528	-6.683	-22.182	-14.058
108	0.108	-11.836	-15.814	-8.848	-22.77	-9.111	2.801	-27.323	-11.707
109	0.109	-15.33	-12.183	-17.772	-19.102	-10.474	-6.089	-31.861	-26.596
110	0.11	-14.954	-6.227	-18.96	-17.938	-10.09	-9.562	-35.979	-20.781
111	0.111	-12.059	-11.489	-18.016	-12.718	-7.189	-10.525	-24.804	-19.025
112	0.112	-15.75	-8.624	-15.138	1.971	-10.863	-9.541	-28.148	-23.671
113	0.113	-14.405	-9.438	-12.642	-4.426	-9.5	-12.043	-25.119	-13.568
114	0.114	-15.57	-10.248	-13.43	-2.49	-9.882	-9.701	17.334	-22.426
115	0.115	-9.569	-13.765	-5.518	6.214	-11.042	-11.619	11.207	-21.244
116	0.116	-12.09	-14.375	-4.567	4.667	-9.097	-16.239	5.707	-20.291
117	0.117	-9.769	-11.499	-5.551	-8.31	-8.893	-12.148	-9.423	-13.541
118	0.118	-10.349	-9.008	-9.821	-13.533	-9.658	-14.643	-13.918	-14.321
119	0.119	-14.991	-16.387	-9.052	-8.876	-8.299	-9.2	-9.908	-8.699
120	0.12	-16.729	-13.313	-10.99	-13.114	-8.868	-11.109	-36.303	-8.114
121	0.121	-19.239	-16.236	-4.984	-16.765	-5.757	-6.436	-12.652	-6.154
122	0.122	-14.783	-18.773	-2.652	-15.573	-11.744	-10.469	-9.691	-3.232
123	0.123	-16.508	-6.605	-3.22	-14.556	-9.22	-9.084	-7.064	-11.148
124	0.124	-17.849	-15.32	-6.498	-13.52	-8.433	-9.448	-9.63	-12.317
125	0.125	-16.478	-32.755	-10.545	-10.971	-10.362	-10.584	-21.311	-13.272
126	0.126	-13.558	-11.674	-18.464	-13.258	-7.06	-10.947	-14.977	-16.152
127	0.127	-12.388	-25.807	-12.446	-16.692	-5.3	-10.525	-24.711	-8.204
128	0.128	-11.988	-8	-22.107	-21.282	-7.799	-6.226	-16.095	-11.274
129	0.129	-14.095	-10.317	-18.41	-23	-8.172	-10.249	-8.254	-18.015
130	0.13	-16.009	-12.44	-14.911	-22.584	-6.997	-9.82	13.341	-15.469
131	0.131	-15.794	-6.63	-11.8	-16.178	-7.372	-10.162	10.175	-9.818
132	0.132	-15.186	-11.858	-14.684	-18.684	-6.195	-5.286	-3.993	-14.647
133	0.133	-12.07	-26.176	-13.888	-13.057	-8.301	-11.239	-1.517	-16.573
134	0.134	-13.979	-12.618	-9.799	-12.442	-3.831	-8.876	-8.551	-13.652
135	0.135	-15.895	-14.346	-11.708	-15.677	-8.458	-12.316	-14.97	-10.146
136	0.136	-17.997	-12.779	-12.268	-6.724	-10.183	-8.987	-20.78	-7.814
137	0.137	-14.107	-25.723	-15.142	7.625	-9.769	-13.007	-8.579	-7.418
138	0.138	-12.728	-20.48	-10.283	-9.764	-14.203	-13.359	-10.077	-1.41
139	0.139	-15.997	-18.915	-6.967	-12.057	-10.115	-8.866	-2.947	2.877
140	0.14	-14.808	-8.826	-6.351	-5.631	-9.707	-12.894	-11.902	-9.283
141	0.141	-10.33	-9.957	-14.252	-3.66	-8.333	-17.688	-22.826	-10.998
142	0.142	-14.366	-11.085	-13.053	-19.481	-11.219	-14.365	-15.731	-9.418
143	0.143	-13.954	-5.826	-13.983	-17.296	-5.976	-11.432	-16.933	-8.028
144	0.144	-15.282	-14.7	-12.978	-15.3	-7.893	-12.758	-8.622	-6.842
145	0.145	-21.83	-18.148	-13.708	-10.019	-9.801	-11.368	-7.684	-0.823
146	0.146	-16.962	-2.051	-12.894	-17.899	-9.202	-14.24	-4.833	-12.603
147	0.147	-14.409	-8.984	-14.791	-16.495	-8.794	-8.216	-14.539	-11.031
148	0.148	-19.993	-11.08	-14.172	-7.538	-7.415	-7.421	-26.365	-18.147
149	0.149	-13.378	-9.111	-18.196	3.35	-10.301	-6.612	-12.021	-19.267
150	0.15	-19.341	-7.331	-13.316	-12.47	-8.346	-7.164	-17.778	-20.376
151	0.151	-16.992	-8.839	-12.693	-18.805	-12.59	-10.428	-19.448	-17.255
152	0.152	-12.131	-10.157	-10.912	-9.085	-12.19	-16.984	4.446	-20.144
153	0.153	-8.825	-11.283	-16.683	-17.743	-10.825	-14.443	14.614	-17.631
154	0.154	-14.221	-14.736	-12.594	-22.361	-9.651	-13.645	-7.245	-5.418
155	0.155	-14.789	-13.731	-9.08	-15.199	-7.702	-8.791	-15.608	3.304
156	0.156	-8.769	-14.663	-8.474	-16.356	-9.625	-5.48	7.583	-17.44
157	0.157	-12.814	-13.846	-12.513	-5.5	-9.811	-4.887	35.836	-14.74
158	0.158	-14.725	-9.745	-9.007	-1.235	-5.348	-11.837	1.795	-7.19
159	0.159	-12.771	-14.535	-4.525	-7.61	-8.627	-5.045	-30.096	-4.863
160	0.16	-15.656	-13.908	-9.919	-6.426	-10.363	-7.555	-34.116	-11.267
161	0.161	-8.667	-13.273	-6.414	5.405	-9.002	-13.172	-22.843	-1.611
162	0.162	-11.551	-10.715	-12.383	-2.503	-11.318	-11.239	-12.695	-24.457
163	0.163	-15.789	-12.985	-13.128	-6.721	-8.406	-11.823	34.405	-27.555
164	0.164	-18.096	-14.097	-8.258	-5.529	-5.684	-11.245	27.863	-19.212
165	0.165	-11.503	-16.759	-10.164	-13.821	-9.926	-12.601	-14.628	9.052
166	0.166	-15.74	-12.458	-14.197	-6.439	-10.302	-12.993	-42.202	12.752
167	0.167	-18.046	-15.898	-16.683	-21.127	-8.934	-6.422	-37.071	-11.058
168	0.168	-14.547	-16.244	-16.276	-23.265	-4.083	-7.399	-23.429	-7.96
169	0.169	-16.468	-17.362	-15.873	-21.334	-7.362	-9.92	-2.627	-16.271
170	0.17	-14.715	-14.612	-17.02	-26.565	-11.417	-12.237	54.151	-34.057
171	0.171	-15.09	-12.631	-19.723	-25.03	-7.925	-11.654	29.861	-17.787
172	0.172	-21.469	-12.398	-16.233	-17.884	-6.556	-11.075	-21.644	-11.391
173	0.173	-13.524	-16.812	-12.933	-8.998	-9.45	-5.663	-41.355	2.175
174	0.174	-18.742	-9.411	-15.063	-0.679	-4.214	-10.512	-22.944	-13.693
175	0.175	-15.833	-16.148	-12.356	-16.739	-6.136	-7.227	-28.19	-20.083
176	0.176	-7.886	-18.636	-13.524	-19.05	-13.479	-13.82	-23.124	-14.272
177	0.177	-10.969	-17.815	-8.701	-16.934	-10.566	-16.345	8.724	-16.028
178	0.178	-15.794	-17.207	-10.645	12.087	-8.036	-10.742	4.64	-14.478
179	0.179	-15.001	-12.515	-7.368	8.023	-5.707	-11.332	-6.508	-7.309
180	0.18	-14.216	-13.05	-3.308	11.711	-6.28	-9.411	-16.446	-13.696
181	0.181	-16.149	-5.078	-11.245	8.414	-9.565	-8.844	-31.984	1.993
182	0.182	-11.497	-11.029	-10.086	-0.874	-10.138	-11.376	-29.127	-4.381
183	0.183	-15.553	-16.213	-13.189	-14.999	-7.617	-12.742	-11.235	-10.18
184	0.184	-13.027	-17.154	-12.229	-27.745	-8	-10.63	-27.437	-11.921
185	0.185	-17.467	-16.333	-7.971	-25.405	-7.603	-10.255	-20.986	-10.369
186	0.186	-10.877	-18.618	-13.591	-10.489	-11.273	-12.207	-11.246	-11.711
187	0.187	-13.385	-11.997	-8.761	-12.409	-5.849	-7.962	-16.405	-10.538
188	0.188	-14.148	-12.742	-12.065	-14.122	-9.329	-9.721	-1.972	-26.202
189	0.189	-16.071	-16.771	-16.138	-18.756	-4.682	-8.38	-11.537	-24.055
190	0.19	-16.644	-18.673	-14.792	-11.603	-5.26	-12.84	14.889	-18.23
191	0.191	-14.89	-16.691	-15.191	-20.5	-7.769	-5.113	-3.787	-19.971
192	0.192	-12.363	-16.07	-14.051	-21.66	-9.114	-6.098	-13.82	-15.329
193	0.193	-14.678	-12.553	-13.683	-18.583	-9.497	-5.151	-16.899	-13.987
194	0.194	-17.571	-14.839	-14.859	-13.776	-12.2	-7.679	-8.522	-2.204
195	0.195	-14.856	-10.757	-11.391	-9.556	-7.161	-10.012	4.318	-0.671
196	0.196	-16.789	-7.254	-13.729	-7.253	-11.807	-6.536	-7.224	-7.854
197	0.197	-13.295	-10.503	-9.68	-13.84	-11.221	-8.49	-22.049	-14.269
198	0.198	-16.579	-12.608	-13.178	-9.586	-7.739	-17.403	-31.682	-17.776
199	0.199	-16.965	-15.301	-11.84	-8.803	-10.054	-16.252	-33.379	-20.895
200	0.2	-13.277	-14.117	-10.694	-8.201	-9.662	-10.264	-31.744	-8.137
201	0.201	-10.948	-14.293	-11.088	-7.622	-9.272	-9.308	-21.543	0.564
202	0.202	-12.1	-14.084	-9.161	-13.051	-8.889	-10.29	-1.848	11.585
203	0.203	-12.477	-12.715	-9.37	-3.574	-7.339	-11.09	29.465	-7.193
204	0.204	-8.983	-9.037	-12.09	10.741	-11.788	-8.793	33.658	-9.711
205	0.205	-15.556	-11.549	-12.484	1.074	-9.85	-10.746	7.368	11.391
206	0.206	-12.649	-13.861	-12.68	-21.751	-6.944	-7.468	-9.733	-19.754
207	0.207	-16.9	-15.988	-13.459	-18.646	-10.428	-14.056	-25.468	-23.825
208	0.208	-14.579	-19.662	-14.825	-21.363	-10.041	-11.55	-33.764	-20.143
209	0.209	-16.514	-14.239	-15.991	-23.878	-7.137	-9.241	-26.197	-10.081
210	0.21	-18.45	-16.167	-12.515	-21.549	-6.753	-5.767	-19.246	-0.787
211	0.211	-14.387	-10.165	-17.945	-15.151	-5.596	-10.43	-29.893	-9.113
212	0.212	-17.868	-17.514	-13.112	-17.068	-10.441	-8.702	-12.471	-16.665
213	0.213	-12.449	-14.607	-13.706	-15.34	-12.381	-12.2	22.565	-23.644
214	0.214	-13.032	-13.833	-13.142	-13.824	-12.963	-11.825	7.519	-17.273
215	0.215	-14.968	-13.059	-9.664	-9.585	-10.059	-10.673	-15.308	-23.081
216	0.216	-14.386	-13.634	-11.023	-8.453	-8.715	-10.297	-19.389	3.255
217	0.217	-14.007	-8.989	-6.971	2.375	-9.112	-6.825	-23.106	-0.421
218	0.218	-13.629	-10.729	-10.458	-7.705	-7.96	-12.634	-19.838	-10.501
219	0.219	-15.763	-14.21	-9.108	-4.035	-6.03	-16.704	2.022	-13.595
220	0.22	-16.929	-15.563	-6.98	-2.881	-6.425	-14.778	-29.121	-10.885
221	0.221	-14.219	-11.496	-5.822	-5.981	-9.923	-8.791	-58.074	-8.382
222	0.222	-12.674	-11.107	-11.628	-3.082	-9.547	-8.033	-84.351	-15.348
223	0.223	-12.484	-11.493	-6.012	-14.492	-9.173	-6.112	-60.55	-8.971
224	0.224	-12.289	-11.101	-10.843	-16.027	-10.352	-12.118	-13.526	-7.022
225	0.225	-15.965	-13.802	-11.422	-20.274	-9.203	-6.519	87.325	-15.726
226	0.226	-14.608	-12.639	-10.832	-0.728	-7.086	-11.366	159.538	-1.419
227	0.227	-14.988	-7.8	-12.179	-9.042	-9.82	-10.795	67.448	-11.089
228	0.228	-19.052	-11.274	-14.49	-16.582	-5.578	-9.069	-15.935	-19.793
229	0.229	-14.213	-14.554	-17.385	-23.519	-8.112	-8.689	-48.465	-15.142
230	0.23	-9.572	-10.481	-14.67	-4.335	-5.802	-9.081	-38.615	-22.284
231	0.231	-13.634	-17.44	-12.723	-6.837	-9.881	-8.694	-47.533	-15.888
232	0.232	-14.025	-16.458	-11.176	-9.158	-6.416	-10.633	-6.911	-14.725
233	0.233	-14.408	-13.936	-10.398	-24.071	-8.759	-10.251	15.156	-9.509
234	0.234	-17.315	-19.545	-14.656	-14.422	-10.901	-12.382	-4.726	-10.487
235	0.235	-16.933	-12.967	-10.595	-12.711	-12.079	-11.609	-10.68	-14.756
236	0.236	-15.781	-15.483	-10.974	-8.091	-10.156	-11.415	-16.052	-13.987
237	0.237	-15.007	-14.709	-9.616	-12.351	-8.629	-9.863	-41.173	-13.414
238	0.238	-15.783	-14.125	-10.765	-13.514	-10	-13.34	-36.707	-15.35
239	0.239	-13.852	-12.181	-10.37	-0.351	-6.923	-11.985	-24.313	-15.943
240	0.24	-17.145	-16.239	-9.208	-9.047	-9.653	-10.828	-20.617	-10.141
241	0.241	-13.086	-13.714	-9.396	-7.485	-10.833	-9.674	24.134	-9.361
242	0.242	-13.48	-11.394	-11.322	-3.221	-7.955	-4.647	30.162	-1.425
243	0.243	-15.808	-12.555	-14.41	5.694	-6.825	-9.293	-8.52	3.806
244	0.244	-13.693	-6.561	-13.241	9.197	-10.343	-11.042	-13.531	-5.083
245	0.245	-14.867	-12.562	-12.842	-6.841	-3.802	-12.406	-17.965	0.933
246	0.246	-16.041	-19.914	-13.61	-23.08	-10.607	-5.063	-21.998	-6.391
247	0.247	-11.221	-13.148	-13.412	-20.941	-4.643	-8.165	-3.218	-9.294
248	0.248	-11.816	-10.641	-12.064	-22.871	-12.027	-9.149	-13.287	-15.304
249	0.249	-15.123	-16.27	-14.396	-24.61	-11.082	-8.393	-35.166	-19.38
250	0.25	-15.717	-12.803	-16.348	-16.655	-8.589	-10.739	-72.143	-21.334
251	0.251	-15.343	-14.753	-13.263	-12.397	-6.294	-10.173	-67.107	-13.992
252	0.252	-13.03	-15.35	-7.282	-8.722	-9.802	-5.549	-44.256	-16.904
253	0.253	-13.431	-7.442	-15.222	-14.729	-9.241	-4.981	-15.178	-14.387
254	0.254	-14.607	-13.462	-14.264	-26.539	-8.678	-9.841	41.565	-13.628
255	0.255	-13.463	-18.715	-15.245	-18.602	-8.312	-11.788	98.485	-14.239
256	0.256	-12.713	-11.973	-12.74	-14.357	-7.95	-12.393	76.409	-12.336
257	0.257	-11.385	-12.78	-10.429	5.18	-8.356	-12.033	2.477	-17.822
258	0.258	-14.513	-12.045	-13.926	-3.168	-7.211	-13.426	-27.158	-7.044
259	0.259	-13.384	-18.679	-9.295	-15.965	-7.615	-12.308	-18.287	-11.74
260	0.26	-15.356	-14.463	-11.049	-18.31	-9.178	-7.126	-26.438	-10.428
261	0.261	-14.624	-15.284	-14.538	-16.174	-5.902	-15.09	-19.102	-4.071
262	0.262	-15.433	-13.392	-11.259	1.266	-10.754	-12.025	-12.546	-14.929
263	0.263	-17.406	-12.862	-9.136	8.221	-10.191	-13.025	-18.551	-10.7
264	0.264	-18.599	-13.495	-15.145	-6.689	-11.948	-13.84	-2.08	-11.893
265	0.265	-15.155	-19.349	-15.928	-4.767	-5	-11.554	-17.187	-8.437
266	0.266	-10.752	-12.044	-11.875	-16.968	-7.91	-11.011	-12.779	-1.106
267	0.267	-12.539	-15.004	-18.465	-18.532	-7.144	-12.983	-16.881	-7.882
268	0.268	-13.941	-15.832	-14.221	-22.799	-9.48	-11.276	-13.252	-21.059
269	0.269	-15.346	-15.111	-15.01	-16.427	-10.07	-10.931	-16.585	-23.033
270	0.27	-17.524	-13.234	-11.54	-17.604	-8.14	-8.648	-32.297	-17.832
271	0.271	-15.64	-11.365	-13.494	-12.4	-8.725	-5.78	-29.646	-13.216
272	0.272	-18.399	-12.011	-12.931	-13.414	-7.376	-7.743	-27.206	-0.274
273	0.273	-15.543	-17.878	-11.593	-10.957	-6.994	-10.48	-29.597	-12.498
274	0.274	-19.269	-15.625	-8.318	-5.417	-8.158	-9.733	-27.49	-17.17
275	0.275	-16.028	-15.111	-12.403	-8.958	-11.838	-10.545	-25.534	-4.229
276	0.276	-15.691	-14.601	-11.072	-16.37	-6.422	-14.832	-16.732	-16.456
277	0.277	-13.809	-20.09	-11.476	-11.571	-11.266	-9.448	7.174	-14.918
278	0.278	-18.117	-18.222	-10.332	-12.41	-7.982	-11.415	30.93	-13.575
279	0.279	-13.33	-13.657	-7.64	-14.802	-10.881	-13.38	15.072	-17.264
280	0.28	-18.022	-13.169	-11.143	-8.292	-10.499	-15.147	0.773	-13.788
281	0.281	-13.999	-14.6	-9.027	-5.825	-10.109	-10.342	-6.928	2.259
282	0.282	-17.536	-13.33	-11.744	-6.667	-7.98	-12.304	-18.69	-0.087
283	0.283	-14.295	-15.541	-11.359	-4.803	-12.238	-13.298	-37.947	-6.494
284	0.284	-12.217	-11.944	-8.465	-9.526	-9.524	-12.74	-35.519	-8.436
285	0.285	-13.236	-12.213	-14.474	-10.173	-12.228	-12.376	-24.013	-13.666
286	0.286	-15.994	-13.657	-15.253	-15.074	-7.388	-15.691	-4.944	-12.119
287	0.287	-17.203	-12.575	-17.585	-15.713	-7.966	-13.586	7.705	-16.379
288	0.288	-15.701	-18.654	-15.652	-18.683	-8.541	-9.153	17.244	-15.613
289	0.289	-17.682	-17.961	-11.592	-26.291	-4.469	-6.263	-3.974	-16.775
290	0.29	-16.373	-20.366	-13.534	-18.416	-7.939	-7.63	-12.384	-17.943
291	0.291	-12.738	-9.609	-15.283	-15.004	-5.609	-5.315	-14.987	-12.722
292	0.292	-14.129	-11.244	-12.776	-18.185	-2.697	-10.161	-17.369	-11.751
293	0.293	-9.716	-7.057	-11.438	-17.292	-1.523	-6.877	-15.285	-16.007
294	0.294	-13.816	-13.524	-15.522	-16.593	-1.119	-8.628	-5.707	-11.934
295	0.295	-12.492	-14.771	-7.597	-6.022	-5.366	-9.986	-11.039	-22.776
296	0.296	-10.206	-7.503	-8.768	-1.852	-5.93	-12.305	-3.212	-5.353
297	0.297	-12.369	-12.441	0.909	-5.621	-9.404	-5.721	-4.645	-3.03
298	0.298	-14.339	-10.01	-2.769	-2.219	-12.676	-10.557	-5.871	-5.155
299	0.299	-17.072	-14.154	0.714	-18.357	-13.057	-4.559	-2.469	-3.227
300	0.3	-15.556	-14.821	-6.642	-2.164	-7.821	-8.619	-12.242	-1.486
301	0.301	-17.519	-15.481	-3.732	-4.338	-9.747	-3.779	-11.187	-3.015
302	0.302	-15.609	-7.83	-15.143	-6.31	-13.023	-12.478	-24.436	-10.148
303	0.303	-16.21	-15.265	-13.584	-4.604	-12.43	-6.465	-1.662	-13.791
304	0.304	-12.746	-8.566	-12.224	-6.202	-11.058	-13.806	1.413	-5.445
305	0.305	-14.116	-11.161	-15.893	-7.614	-5.624	-4.887	-1.276	6.374
306	0.306	-11.228	-13.565	-14.723	-27.204	-9.087	-3.718	-24.449	4.831
307	0.307	-10.856	-11.69	-13.742	-7.504	-12.362	-0.608	-15.15	-5.24
308	0.308	-10.479	-4.402	-14.693	-10.041	-10.603	2.307	-12.508	-8.909
309	0.309	-10.298	-13.362	-15.458	-12.383	-9.228	-0.193	-10.077	-10.058
310	0.31	-8.37	-12.261	-17.769	-31.584	-9.593	-12.357	-7.822	-15.286
311	0.311	-12.636	-13.286	-15.821	-34.146	-8.413	-14.073	-10.016	-29.993
312	0.312	-14.379	-14.303	-15.235	-3.797	-8.78	-12.504	-12.007	-23.59
313	0.313	-15.733	-11.83	-12.319	-7.875	-10.691	-8.214	-13.79	-21.654
314	0.314	-11.283	-17.484	-12.695	-4.207	-5.832	-11.855	-5.896	-16.416
315	0.315	-8.374	-16.935	-9.4	-7.526	-12.393	-10.662	-1.655	-21.045
316	0.316	-11.848	-12.33	-12.295	-4.446	-9.854	-11.6	-10.59	-16.772
317	0.317	-11.442	-14.104	-8.603	-7.179	-4.224	-10.592	-4.602	-10.371
318	0.318	-11.034	-17.612	-10.916	-14.74	-7.691	-9.78	-7.714	-2.058
319	0.319	-14.692	-17.249	-13.03	-12.443	-9.605	-13.809	-0.945	-16.002
320	0.32	-15.058	-13.208	-7.797	-10.312	-10.165	-14.342	-8.883	-10.188
321	0.321	-13.88	-11.87	-11.262	3.236	-9.759	-14.879	-9.858	-11.919
322	0.322	-16.573	-17.299	-15.893	8.47	-10.126	-14.254	-22.625	-10.351
323	0.323	-15.389	-12.465	-14.134	3.834	-9.718	-12.854	-27.829	-8.97
324	0.324	-16.136	-15.765	-12.768	-11.994	-9.309	-8.367	-23.15	-10.119
325	0.325	-18.039	-15.178	-10.428	-14.072	-7.36	-11.23	-21.757	-8.944
326	0.326	-13.742	-15.556	-16.224	-15.969	-3.86	-9.834	-9.907	-18.595
327	0.327	-16.601	-15.935	-15.439	-3.75	-5.2	-12.116	13.957	-22.263
328	0.328	-17.914	-9.345	-14.853	-8.352	-10.995	-11.682	45.016	-23.407
329	0.329	-16.521	-4.488	-14.265	-12.539	-5.363	-13.578	7.603	-18.17
330	0.33	-17.641	-15.882	-14.837	-16.173	-10.189	-7.733	2.667	-13.325
331	0.331	-11.598	-14.304	-16.188	-5.298	-9.591	-11.752	-1.711	-0.157
332	0.332	-15.808	-15.624	-17.537	-6.628	-6.677	-12.286	-14.061	-2.083
333	0.333	-13.436	-14.417	-10.952	-12.972	-11.497	-14.177	-10.407	-10.784
334	0.334	-15.319	-20.371	-11.919	-14.092	-12.062	-12.388	-13.693	-12.33
335	0.335	-15.851	-4.261	-12.685	-15.035	-7.984	-8.862	-29.337	-16.584
336	0.336	-14.057	-15.82	-8.618	-15.977	-6.615	-8.422	-3.75	-12.91
337	0.337	-14.403	-13.643	-13.45	-11.699	-6.984	-11.287	-6.989	-6.902
338	0.338	-13.968	-11.653	-11.507	-17.265	-9.875	-14.923	-10.012	-12.12
339	0.339	-12.758	-9.852	-9.759	-9.272	-11.028	-12.557	-24.06	-7.291
340	0.34	-17.158	-14.442	-8.389	-8.252	-7.527	-12.908	-16.44	-4.789
341	0.341	-16.524	-7.215	-7.992	0.719	-8.678	-10.155	-9.348	-12.126
342	0.342	-15.12	-18.942	-3.913	-7.533	-9.047	-7.391	-24.101	-5.339
343	0.343	-16.42	-10.932	-5.254	-4.358	-11.742	-8.124	-10.418	-11.335
344	0.344	-17.522	-3.691	-11.626	-9.113	-7.471	-12.539	-5.082	-9.003
345	0.345	-12.247	-9.997	-10.847	-11.551	-8.042	-15.801	-6.591	-13.823
346	0.346	-14.131	-3.925	-18.183	-17.083	-6.684	-9.19	-28.31	-15.748
347	0.347	-9.432	-11.188	-15.271	-18.916	-9.977	-9.935	-18.992	-18.633
348	0.348	-18.286	-14.007	-12.741	-19.405	-5.138	-5.84	-10.589	-10.673
349	0.349	-11.854	-11.41	-11.957	-23.383	-8.431	-9.294	-8.073	-16.652
350	0.35	-15.295	-13.653	-18.53	-25.839	-4.362	-7.333	-15.021	-28.447
351	0.351	-14.282	-5.636	-14.27	-23.444	-7.84	-12.734	-8.602	-23.8
352	0.352	-15.208	-12.913	-11.947	-16.792	-9.191	-10.777	-2.772	-25.158
353	0.353	-14.392	-11.86	-12.539	-7.843	-11.321	-8.822	-11.445	-10.849
354	0.354	-16.675	-12.557	-13.13	-6.649	-9.385	-14.22	-9.845	-1.182
355	0.355	-14.699	-11.693	-12.552	-7.56	-12.095	-6.274	-11.139	4.043
356	0.356	-12.723	-22.435	-12.948	-6.534	-7.248	-9.352	-14.764	11.986
357	0.357	-14.422	-14.409	-13.343	-7.26	-9.183	-6.436	-11.219	-6.788
358	0.358	-13.026	-18.575	-9.283	-16.089	-11.118	-8.939	-14.198	-4.278
359	0.359	-15.315	-17.328	-7.926	-5.205	-11.697	-16.278	-13.07	2.667
360	0.36	-13.157	-13.765	-11.22	-0.897	-10.345	-7.374	-12.129	-3.744
361	0.361	-16.807	-16.781	-8.319	-7.233	-8.023	-8.542	-7.911	-13.443
362	0.362	-16.395	-17.665	-11.992	-10.656	-14.602	-13.774	-9.752	-8.242
363	0.363	-13.468	-15.065	-8.694	-11.54	-9.767	-14.746	-9.192	-16.204
364	0.364	-17.122	-20.593	-9.073	-6.621	-8.994	-8.748	-13.323	-17.565
365	0.365	-14.771	-12.574	-11.776	-14.481	-6.671	-4.686	-6.412	-13.882
366	0.366	-17.651	-11.523	-13.7	-13.443	-6.095	-12.625	-15.313	-10.398
367	0.367	-18.018	-16.275	-12.922	-18.219	-5.514	-9.535	-9.319	1.425
368	0.368	-15.287	-13.675	-12.727	-4.998	-10.929	-6.637	-10.264	-9.598
369	0.369	-16.043	-11.274	-8.468	-18.5	-10.346	-14.575	-9.251	-22.549
370	0.37	-11.579	-11.771	-13.885	-13.231	-7.06	-9.355	-9.975	-17.332
371	0.371	-8.273	-13.627	-11.942	-11.646	-8.808	-8.396	-10.695	-18.884
372	0.372	-14.841	-16.451	-13.875	-10.236	-9.197	-10.922	-12.589	-14.625
373	0.373	-14.066	-11.554	-8.455	-29.727	-9.585	-5.313	-17.204	-13.46
374	0.374	-18.124	-20.196	-13.295	-26.978	-4.749	-8.8	-10.598	-16.941
375	0.375	-18.696	-16.648	-10.007	-14.181	-9.4	-10.729	-8.041	-15.979
376	0.376	-19.273	-11.358	-10.583	-7.189	-5.335	-11.307	-10.328	-11.161
377	0.377	-13.842	-14.203	-8.067	-13.558	-5.721	-12.663	-19.76	-15.427
378	0.378	-13.257	-14.919	-10.385	-30.938	-11.14	-8.219	-34.017	-9.82
379	0.379	-11.319	-12.533	-11.539	-5.18	-7.667	-8.803	-16.516	-7.884
380	0.38	-15.378	-14.402	-10.367	4.897	-10.962	-14.61	-9.511	-7.296
381	0.381	-14.987	-16.288	-12.295	14.197	-5.555	-10.548	13.933	-0.704
382	0.382	-17.293	-20.302	-14.417	-5.503	-10.395	-11.134	48.399	-6.689
383	0.383	-15.155	-16.776	-10.544	-2.962	-10.981	-13.072	7.191	-10.733
384	0.384	-11.471	-13.44	-15.366	4.038	-6.93	-9.014	-9.242	-14.21
385	0.385	-14.755	-14.563	-14.773	1.937	-9.454	-16.954	-4.196	-12.261
386	0.386	-8.165	-10.839	-17.67	0.016	-9.844	-6.117	0.265	-19.99
387	0.387	-14.933	-12.162	-17.28	-19.331	-5.789	-7.473	-12.093	-19.01
388	0.388	-14.153	-17.938	-13.986	-26.878	-4.445	-8.641	-15.745	-4.289
389	0.389	-16.47	-10.558	-16.887	-19.914	-10.841	-2.647	-25.781	-2.156
390	0.39	-15.882	-17.304	-13.201	-22.032	-8.345	-12.334	-66.595	-27.314
391	0.391	-11.241	-16.509	-17.648	-16.217	-13.966	-21.244	-71.983	-17.251
392	0.392	-16.659	-14.158	-13.581	-21.44	-9.142	-12.921	-46.781	-7.961
393	0.393	-17.238	-13.565	-13.189	-19.899	-9.736	-7.695	-14.818	-16.284
394	0.394	-13.953	-16.839	-7.765	-12.742	-8.008	-4.788	47.725	-18.813
395	0.395	-14.536	-10.235	-14.346	-6.372	-7.629	-10.793	92.44	-16.5
396	0.396	-15.883	-18.156	-8.341	-22.059	-4.35	-11.577	19.11	-10.127
397	0.397	-14.522	-15.046	-9.125	-15.685	-10.946	-9.645	-30.24	-15.946
398	0.398	-14.132	-10.205	-11.058	-9.89	-9.992	-12.936	32.287	-14.213
399	0.399	-13.75	-10.979	-9.125	-1.182	-14.259	-7.521	7.93	-6.273
400	0.4	-14.907	-13.298	-13.184	-2.744	-10.211	-6.946	-14.106	-2.011
401	0.401	-14.135	-8.463	-10.66	-7.008	-9.642	-8.888	-7.506	-3.17
402	0.402	-13.364	-10.393	-10.266	7.31	-7.722	-15.475	-25.67	-4.325
403	0.403	-12.591	-9.82	-9.095	13.127	-8.323	-11.227	-20.23	-9.54
404	0.404	-12.011	-15.626	-13.528	-13.172	-5.824	-10.456	-25.247	-12.416
405	0.405	-15.112	-21.246	-10.615	-16.832	-10.289	-11.05	-20.783	-13.15
406	0.406	-16.273	-17.765	-10.218	-20.109	-6.235	-7.759	-41.471	-9.048
407	0.407	-15.89	-15.843	-11.564	-23.19	-9.733	-8.347	-67.774	-15.59
408	0.408	-11.053	-6.948	-16.392	-3.435	-8.39	-11.839	-84.788	-5.901
409	0.409	-10.474	-10.631	-10.381	-10.978	-4.341	-6.429	-69.096	-4.731
410	0.41	-11.06	-11.797	-12.692	-22.583	-7.837	-9.931	-43.536	-10.717
411	0.411	-13.966	-14.894	-14.622	-24.715	-8.234	-10.517	7.954	-15.942
412	0.412	-16.484	-15.866	-15.195	-18.916	-6.111	-11.105	89.444	-5.114
413	0.413	-16.872	-15.098	-12.287	-20.677	-9.801	-10.729	100.3	-18.083
414	0.414	-18.034	-17.428	-10.93	-12.763	-8.454	-13.063	70.701	-19.839
415	0.415	-13.583	-15.5	-12.278	-14.13	-8.848	-10.166	8.195	-15.206
416	0.416	-15.323	-14.917	-9.372	-7.762	-10.793	-8.232	0.076	-22.371
417	0.417	-17.845	-14.338	-5.692	-11.263	-10.414	-10.178	-21.988	-8.048
418	0.418	-14.563	-12.987	-8.973	-6.049	-11.975	-10.375	-41.921	-9.974
419	0.419	-14.946	-16.273	-11.093	-5.08	-8.116	-12.315	-35.919	-1.262
420	0.42	-17.652	-11.436	-13.016	-0.835	-6.775	-8.068	-41.335	-2.817
421	0.421	-13.393	-10.85	-11.064	-11.477	-10.074	-7.494	-26.244	-9.968
422	0.422	-7.585	-1.945	-13.175	-12.826	-11.248	-12.336	-21.797	-11.12
423	0.423	-13.197	-8.334	-9.295	-9.147	-9.325	-10.412	-17.743	-9.939
424	0.424	-15.133	-11.813	-7.923	-10.323	-6.627	-14.48	-21.434	-4.701
425	0.425	-13.2	-12.783	-12.364	-13.422	-10.889	-13.132	-11.379	4.217
426	0.426	-17.269	-9.872	-12.931	-8.578	-9.161	-8.693	-14.484	-13.76
427	0.427	-13.786	-12.374	-14.275	-16.503	-10.525	-6.963	-11.787	-16.25
428	0.428	-12.426	-14.69	-14.65	-6.825	-6.082	-9.484	-14.32	-18.55
429	0.429	-14.551	-16.611	-15.802	-7.997	-7.84	-11.81	-12.028	-16.396
430	0.43	-14.934	-13.311	-13.084	-9.144	-6.494	-7.753	-9.908	-14.436
431	0.431	-19.965	-13.881	-11.913	-25.191	-13.86	-9.115	-7.973	-9.191
432	0.432	-16.676	-11.356	-9.003	-13.558	-8.646	-10.476	-13.19	-17.103
433	0.433	-13.778	-15.805	-14.999	-24.21	-5.753	-9.315	-11.614	-12.824
434	0.434	-15.133	-14.051	-12.473	-18.413	-10.021	-8.931	-10.282	-19.197
435	0.435	-18.418	-11.526	-8.403	-6.222	-10.812	-10.105	-13.997	-18.033
436	0.436	-13.58	-11.904	-4.915	-1.591	-5.994	-10.299	-8.028	-12.796
437	0.437	-14.161	-10.733	-10.906	2.655	-5.44	-8.372	-9.028	-9.888
438	0.438	-14.747	-9.557	-8.576	-1.045	-9.523	-11.479	-11.979	-7.359
439	0.439	-15.137	-13.045	-13.396	-9.388	-2.578	-6.269	-14.541	-3.267
440	0.44	-10.696	-14.201	-10.093	-8.423	-9.378	-8.217	-12.28	-3.828
441	0.441	-13.606	-16.918	-10.668	-1.657	-6.887	-14.211	-15.864	-11.184
442	0.442	-13.994	-13.436	-11.043	-4.158	-7.693	-11.906	-12.663	-6.334
443	0.443	-9.558	-12.272	-14.324	-8.232	-9.66	-15.394	-3.812	-3.802
444	0.444	-13.635	-17.48	-13.926	-4.766	-11.625	-9.396	15.714	-6.113
445	0.445	-18.488	-15.542	-18.375	-12.131	-8.754	-8.626	1.611	-8.049
446	0.446	-17.922	-13.6	-9.479	-15.015	-5.3	-9.22	-0.853	-9.98
447	0.447	-12.516	-13.02	-15.857	-15.785	-9.781	-11.162	-7.856	-14.038
448	0.448	-13.121	-14.374	-9.865	-21.399	-10.391	-8.267	-10.071	-18.878
449	0.449	-16.43	-16.693	-15.115	-10.564	-7.904	-9.63	-8.168	-19.465
450	0.45	-13.563	-12.637	-19.979	-15.21	-9.285	-8.28	-9.967	-21.211
451	0.451	-13.208	-16.132	-14.009	-13.857	-8.924	-12.348	-11.597	-16.394
452	0.452	-15.561	-12.85	-13.265	-17.551	-7.018	-8.872	-4.511	-15.84
453	0.453	-15.207	-17.703	-19.868	-18.72	-10.522	-12.179	-8.273	-17.624
454	0.454	-13.3	-13.069	-11.965	-15.635	-10.94	-8.122	-7.182	-20.184
455	0.455	-16.042	-17.148	-11.03	-12.776	-14.639	-13.932	-14.61	-16.939
456	0.456	-11.243	-14.654	-10.105	-15.331	-7.315	-9.871	-13.705	-14.087
457	0.457	-16.125	-12.348	-12.664	-16.136	-10.435	-7.938	-11.258	-9.685
458	0.458	-14.227	-16.431	-10.388	-12.688	-9.497	-9.873	-13.662	-6.845
459	0.459	-13.672	-15.088	-9.861	-8.054	-10.298	-6.973	-10.252	-8.248
460	0.46	-15.067	-14.72	-9.325	-0.33	-11.101	-11.811	-8.364	-5.013
461	0.461	-17.432	-14.354	-9.942	-5.573	-11.711	-11.24	-10.115	-6.24
462	0.462	-17.093	-11.666	-11.341	-0.753	-9.8	-11.825	-15.885	-8.238
463	0.463	-14.411	-8.979	-8.096	-3.279	-9.241	-10.475	-10.186	-5.583
464	0.464	-17.921	-13.843	-12.974	-8.909	-9.654	-10.09	-9.534	-7.784
465	0.465	-16.799	-14.444	-12.434	-10.851	-6.391	-12.218	-10.102	-10.569
466	0.466	-11.61	-11.172	-13.061	-10.285	-7.577	-9.503	-9.572	-12.581
467	0.467	-11.071	-14.094	-16.596	-18.041	-5.665	-13.758	-8.274	-11.885
468	0.468	-18.472	-16.632	-15.286	-17.093	-10.717	-10.269	-11.637	-16.403
469	0.469	-17.539	-11.232	-14.954	-14.193	-7.449	-10.658	-12.883	-14.532
470	0.47	-13.325	-17.836	-21.01	-20.21	-10.363	-9.49	-9.274	-20.012
471	0.471	-12.593	-15.342	-18.552	-19.45	-7.855	-11.422	-10.683	-18.141
472	0.472	-17.471	-13.035	-11.258	-14.638	-9.226	-7.154	-8.593	-20.152
473	0.473	-15.579	-14.987	-14.224	-11.379	-9.626	-10.639	-9.008	-11.33
474	0.474	-17.371	-14.432	-11.77	-15.477	-12.341	-10.241	-10.188	-15.08
475	0.475	-13.942	-18.523	-12.602	-10.673	-7.307	-8.112	-10.398	-16.31
476	0.476	-17.284	-17.202	-10.731	-8.768	-9.243	-8.498	-10.206	-15.406
477	0.477	-16.951	-13.943	-11.372	-8.211	-10.99	-14.296	-13.31	-14.524
478	0.478	-15.842	-18.807	-10.857	-9.597	-8.293	-11.383	-9.639	-12.084
479	0.479	-15.507	-12.844	-12.274	-10.006	-10.81	-9.055	-12.935	-11.384
480	0.48	-15.561	-14.813	-12.722	-8.863	-10.428	-12.537	-15.064	-7.97
481	0.481	-14.067	-14.071	-11.613	-11.588	-7.525	-9.233	-9.838	-8.61
482	0.482	-13.351	-9.263	-11.273	-5.804	-11.984	-14.642	-11.77	-14.08
483	0.483	-15.921	-15.29	-13.259	-6.592	-10.239	-11.15	-9.637	-11.233
484	0.484	-17.515	-9.709	-13.123	-11.452	-2.292	-1.079	-11.566	-6.445
485	0.485	-15.627	-11.672	-11.624	-6.627	-3.443	-16.942	-14.458	-12.499
486	0.486	-12	-9.763	-15.537	-12.632	-0.336	-2.027	-10.966	-11.771
487	0.487	-15.34	-16.369	-14.225	-16.695	-5.16	-3.958	-7.669	-15.3
488	0.488	-16.545	-4.977	-18.725	-18.638	-4.369	-2.204	-11.717	-17.275
489	0.489	-12.142	-9.644	-14.707	-23.301	-6.678	-3.738	-3.771	-10.73
490	0.49	-15.085	-5.415	-6.82	-15.585	-6.077	-25.397	4.564	-11.535
491	0.491	-17.638	-11.824	-15.187	-25.292	-5.485	-9.703	1.48	-13.891
492	0.492	-10.321	-13.008	-10.004	-5.772	-2.562	-12.394	-3.345	-10.453
493	0.493	-13.449	-24.835	-12.944	2.521	-6.026	-9.863	-4.105	-13.784
494	0.494	-10.579	-13.819	-3.312	-0.028	-4.652	-7.528	-6.402	-6.083
495	0.495	-13.124	-12.48	-4.512	-21.158	-7.538	-5.381	-17.203	-9.218
496	0.496	-15.477	-13.653	-15.391	-18.482	-6.352	-11.171	-12.535	-8.285
497	0.497	-7.568	-12.505	-5.352	-5.742	-12.132	-9.415	-8.257	-7.546
498	0.498	-12.817	-11.54	3.525	-3.445	-11.337	-10.945	-9.41	-5.257
499	0.499	-2.01	-6.702	0.025	-1.347	-14.793	-9.569	-12.89	-4.704
500	0.5	-9.199	-7.478	-5.219	-7.162	-10.111	-10.716	-9.78	5.34
501	0.501	-12.898	-9.805	-6.207	-1.952	-7.166	-9.539	-8.803	1.064
502	0.502	-11.752	-9.226	-14.151	-3.507	-12.929	-6.432	-11.303	4.739
503	0.503	-17.001	-13.87	-8.93	-4.876	-5.522	-11.25	-13.602	-3.587
504	0.504	-14.113	-15.614	-13.773	-1.205	-10.317	-12.014	-10.098	-8.811
505	0.505	-13.346	-14.258	-5.831	-9.526	-7.768	-12.772	-12.016	-7.834
506	0.506	-11.027	-14.65	-8.92	-16.881	-10.072	-10.826	-13.746	-8.59
507	0.507	-17.604	-11.749	-9.883	-12.046	-8.114	-12.744	-11.219	-6.246
508	0.508	-23.604	-12.905	-9.103	-18.046	-8.673	-12.142	-12.555	-14.157
509	0.509	-11.409	-12.514	-14.706	-17.279	-4.588	-10.773	-7.706	-11.035
510	0.51	-13.143	-12.696	-22.629	-22.116	-8.042	-5.332	-10.98	-10.044
511	0.511	-11.59	-15.966	-17.394	-18.829	-12.459	-10.158	-10.382	-17.95
512	0.512	-30.353	-15.555	-16.424	-17.095	-11.848	-10.724	-9.009	-16.955
513	0.513	-27.823	-12.817	-18.929	-9.164	-10.457	-11.291	-13.441	-12.092
514	0.514	-16.183	-18.594	-16.597	-12.658	-7.124	-13.791	-9.356	-11.288
515	0.515	-14.031	-17.802	-13.099	-7.45	-9.216	-14.161	-11.848	-7.202
516	0.516	-12.067	-15.856	-8.438	-4.563	-10.342	-10.084	-13.187	-12.013
517	0.517	-10.288	-12.556	-13.833	-5.352	-10.691	-12.584	-12.01	-11.407
518	0.518	-18.186	-15.443	-10.333	-17.555	-9.1	-7.157	-8.315	-16.796
519	0.519	-11.002	-14.07	-10.886	-5.364	-13.509	-13.727	-8.685	-14.827
520	0.52	-14.66	-11.708	-12.606	-10.001	-12.885	-7.715	-15.244	-15.372
521	0.521	-13.485	-18.256	-10.064	-8.645	-7.428	-13.319	-8.446	-12.43
522	0.522	-8.234	-11.417	-9.642	-7.481	-9.332	-6.727	-9.203	-9.872
523	0.523	-9.173	-12.117	-9.212	-3.986	-12.575	-14.652	-9.957	-16.21
524	0.524	-8.351	-14.382	-12.846	-7.071	-14.266	-7.289	-11.867	-15.377
525	0.525	-10.624	-9.466	-11.44	-13.839	-12.866	-6.308	-12.425	-14.55
526	0.526	-12.503	-11.345	-14.291	-14.598	-5.468	-8.816	-8.344	-11.014
527	0.527	-11.861	-16.707	-10.566	-13.808	-0.213	-9.586	-5.815	-18.305
528	0.528	-12.366	-10.032	-12.845	-14.368	-6.982	-9.002	-7.154	-17.284
529	0.529	-12.682	-12.461	-13.191	-17.643	-4.454	-7.061	-9.266	-16.454
530	0.53	-12.236	-11.653	-16.823	-19.371	-8.511	-13.637	-7.323	-18.725
531	0.531	-13.368	-13.61	-18.136	-22.841	-5.011	-11.114	-8.479	-19.25
532	0.532	-12.181	-13.063	-11.511	-15.485	-9.636	-10.332	-11.948	-17.263
533	0.533	-17.964	-12.631	-10.498	-14.504	-13.677	-8.397	-10.584	-14.322
534	0.534	-15.631	-14.118	-12.97	-13.532	-12.289	-7.812	-12.689	-12.925
535	0.535	-15.033	-13.926	-15.242	-11.019	-10.891	-14.382	-10.74	-14.233
536	0.536	-10.331	-13.057	-11.711	-13.334	-9.693	-6.45	-5.695	-8.389
537	0.537	-16.815	-13.643	-11.085	-6.752	-9.269	-11.67	-13.039	-9.124
538	0.538	-12.446	-15.009	-10.447	-4.23	-8.858	-14.573	-10.123	-11.017
539	0.539	-17.937	-13.074	-11.753	-6.55	-9.035	-12.059	-12.636	-10.399
540	0.54	-15.868	-17.719	-10.343	-3.063	-5.747	-14.382	-8.567	-8.609
541	0.541	-17.688	-17.322	-11.451	-4.978	-9.82	-16.339	-10.496	-3.727
542	0.542	-19.351	-14.541	-14.108	-6.704	-9.433	-10.344	-7.202	-4.265
543	0.543	-14.447	-18.12	-9.023	-8.022	-9.031	-9.577	-11.27	-3.632
544	0.544	-19.063	-18.483	-10.907	-5.651	-6.893	-9.005	-9.915	-7.071
545	0.545	-18.489	-17.999	-9.11	-12.197	-9.61	-7.076	-12.245	-11.472
546	0.546	-18.127	-13.49	-14.865	-13.147	-7.676	-6.504	-13.422	-9.687
547	0.547	-13.721	-19.967	-15.594	-17.383	-6.146	-12.321	-8.984	-12.166
548	0.548	-8.351	-20.719	-14.963	-13.294	-10.621	-11.555	-6.096	-15.419
549	0.549	-11.88	-18.444	-14.325	-19.857	-15.279	-6.725	-13.075	-16.549
550	0.55	-13.825	-10.547	-12.535	-15.585	-17.027	-8.671	-10.179	-12.842
551	0.551	-17.871	-15.751	-13.854	-17.895	-14.51	-6.946	-14.449	-18.229
552	0.552	-9.92	-12.711	-14.208	-11.303	-18.951	-12.765	-15.229	-10.273
553	0.553	-15.911	-13.266	-14.569	-15.549	-10.043	-7.157	-13.304	-13.351
554	0.554	-19.013	-10.746	-14.929	-16.313	-1.132	-9.107	-10.025	-16.245
555	0.555	-19.993	-8.759	-12.192	-9.721	7.189	-9.697	-9.452	-15.471
556	0.556	-19.23	-9.317	-7.326	-8.942	6.214	-11.459	-6.946	-13.142
557	0.557	-16.909	-13.349	-9.239	-9.708	1.36	-12.825	-11.403	-8.299
558	0.558	-16.378	-14.571	-9.806	-1.758	0.572	-9.546	-4.829	-7.71
559	0.559	-17.075	-17.732	-10.374	-6.969	-8.343	-13.62	-7.354	-7.128
560	0.56	-13.101	-21.638	-6.872	-0.179	-11.826	-8.797	-8.134	-8.471
561	0.561	-16.63	-21.77	-2.405	-4.415	-8.744	-10.736	-10.079	-8.844
562	0.562	-18.021	-20.025	-10.121	-6.705	-11.654	-10.168	-13.379	-7.672
563	0.563	-22.946	-16.761	-7.006	-6.095	-15.899	-10.565	-10.478	-10.367
564	0.564	-18.367	-10.489	-13.762	-6.642	-10.283	-11.935	-11.845	-5.312
565	0.565	-17.847	-4.335	-12.959	-9.51	-6.784	-9.818	-5.466	-11.29
566	0.566	-19.225	-3.44	-16.988	-9.86	-11.418	-10.216	-6.25	-10.487
567	0.567	-15.945	-11.234	-10.375	-17.185	-13.167	-7.517	-8.578	-11.05
568	0.568	-9.37	-14.19	-16.345	-20.243	-16.677	-6.748	-10.521	-15.675
569	0.569	-4.54	-24.918	-8.957	-21.187	-13.422	-11.199	-13.817	-12.764
570	0.57	1.461	-20.559	-13.767	-16.899	-10.558	-6.569	-13.245	-16.228
571	0.571	-10.709	-39.991	-16.256	-12.807	-4.581	-11.992	-8.415	-13.893
572	0.572	-15.895	-37.177	-15.465	-14.723	-17.74	-8.513	-10.352	-16.783
573	0.573	-26.867	-19.266	-14.866	-10.067	-19.676	-10.453	-14.414	-15.609
574	0.574	-25.443	-30.761	-18.141	-8.307	-14.467	-14.528	-13.068	-12.115
575	0.575	-24.201	-11.489	-17.541	-11.774	-9.843	-8.724	-8.627	-10.948
576	0.576	-27.623	-8.868	-10.564	-11.383	0.208	-7.953	-5.729	-16.935
577	0.577	-32.785	-34.507	-7.656	-14.287	14.526	-11.443	-11.533	-7.246
578	0.578	-23.833	-24.321	-6.871	-10.606	4.843	-10.87	-9.209	-8.397
579	0.579	-10.656	22.822	-10.933	-10.209	3.085	-9.135	-5.73	-4.901
580	0.58	12.214	56.382	-8.99	-9.036	-7.957	-13.976	-5.161	-7.981
581	0.581	9.146	50.395	-10.919	-3.021	-9.322	-12.048	-10.592	-6.994
582	0.582	6.466	122.524	-11.499	-9.002	-15.699	-9.153	-8.667	-2.709
583	0.583	9.048	73.179	-11.11	-4.907	-21.677	-10.515	-18.738	-6.744
584	0.584	-2.479	99.994	-16.524	-4.291	-22.614	-9.17	-11.58	-8.65
585	0.585	-34.307	140.803	-11.672	-10.261	-17.764	-11.304	-12.75	-8.039
586	0.586	-57.055	29.723	-13.603	-11.013	-15.277	-8.602	-6.77	-10.908
587	0.587	-61.063	13.711	-20.176	-15.838	-9.694	-7.436	-9.874	-15.711
588	0.588	-57.389	-0.686	-14.167	-11.172	-4.91	-8.204	-5.044	-12.393
589	0.589	-54.121	-13.925	-14.938	-12.894	5.104	-12.071	-4.271	-16.429
590	0.59	-32.292	-25.77	-8.339	-18.684	6.431	-9.543	-3.51	-13.889
591	0.591	-1.163	-79.918	-14.324	-17.901	-5.405	-10.89	-10.095	-15.216
592	0.592	11.176	-89.715	-12.003	-18.481	-16.484	-10.482	-9.329	-20.03
593	0.593	29.88	-170.392	-12.587	-21.774	-15.158	-8.527	-14.954	-15.359
594	0.594	46.886	-181.215	-10.648	-12.886	-0.861	-8.897	-11.471	-14.761
595	0.595	43.734	-112.24	-11.24	-14.061	-10.573	-7.341	-12.045	-13.39
596	0.596	40.954	-121.266	-14.726	-12.919	1.581	-11.206	-9.141	-8.93
597	0.597	33.391	-31.793	-12.404	-5.576	0.016	-11.594	-5.653	-10.663
598	0.598	12.298	27.641	-14.535	-0.756	-10.045	-12.956	-10.088	-7.172
599	0.599	-18.824	16.67	-12.591	-1.532	-16.428	-8.905	-16.651	-8.514
600	0.6	-47.802	-32.834	-9.1	-7.154	-17.593	-6.392	-8.705	-8.116
601	0.601	-44.095	-113.686	-10.251	-6.569	-20.685	-8.718	-13.92	-7.71
602	0.602	-33.992	-146.256	-10.62	-9.846	-17.794	-14.516	-11.005	-7.304
603	0.603	-24.652	-96.786	-8.675	-10.403	-13.547	-8.902	-11.776	-10.186
604	0.604	-16.282	37.762	-13.504	-11.737	-9.486	-13.735	-10.999	-8.234
605	0.605	-18.74	57.1	-8.663	-13.072	-2.924	-5.029	-10.417	-14.02
606	0.606	-25.652	39.783	-9.243	-17.894	1.333	-11.026	-13.699	-13.225
607	0.607	6.3	-39.722	-3.829	-18.466	-2.737	-11.991	-10.785	-15.137
608	0.608	47.546	-25.561	-5.768	-17.885	-4.696	-11.016	-8.264	-14.536
609	0.609	19.95	-39.109	-15.828	-15.37	-14.78	-6.733	-8.635	-18.583
610	0.61	-25.405	-99.081	-17.187	-19.828	-4.724	-12.294	-8.241	-18.184
611	0.611	-31.21	-175.315	-18.355	-20.41	-13.622	-8.761	-7.846	-18.569
612	0.612	-3.367	-106.512	-10.047	-13.459	-26.782	-10.66	-13.639	-17.406
613	0.613	-18.283	-8.19	-11.043	-10.577	-14.604	-7.746	-8.022	-17.795
614	0.614	-13.685	83.772	-17.837	-13.109	-19.277	-11.233	-8.598	-14.313
615	0.615	-42.622	95.653	-18.636	-10.797	-15.026	-10.875	-9.176	-15.474
616	0.616	-46.097	63.315	-13.036	-4.229	-0.703	-8.001	-12.068	-9.478
617	0.617	-42.539	53.609	-14.983	-13.926	12.837	-13.996	-9.546	-10.259
618	0.618	-39.272	62.596	-15.568	-10.271	14.569	-13.234	-8.192	-4.655
619	0.619	-36.476	54.558	-11.512	-6.805	9.92	-5.946	-7.036	-11.246
620	0.62	-49.167	32.584	-11.906	-9.915	-5.95	-10.838	-12.268	-5.249
621	0.621	-51.47	26.064	-4.571	-3.147	-20.853	-13.32	-11.686	-4.492
622	0.622	-53.638	20.07	-7.704	1.113	-18.892	-7.679	-14.978	-3.91
623	0.623	-51.771	3.583	-6.757	-6.247	-6.69	-9.584	-6.067	-7.196
624	0.624	-50.065	-1.465	-14.704	-9.131	-5.131	-10.147	-7.23	-3.126
625	0.625	-26.201	2.937	-7.365	-4.863	-9.367	-9.58	-10.712	-8.925
626	0.626	-22.893	-1.304	-6.412	-2.535	-13.027	-10.008	-13.804	-6.593
627	0.627	-7.161	-27.884	-10.683	-7.383	-7.002	-8.679	-10.889	-10.072
628	0.628	18.405	-18.216	-6.624	-13.394	-6.011	-9.897	-8.373	-10.637
629	0.629	1.342	3.145	-13.216	-15.725	-10.833	-11.164	-4.309	-12.375
630	0.63	4.277	45.222	-14.022	-17.672	-13.326	-12.442	-4.886	-14.879
631	0.631	1.389	75.098	-9.988	-18.267	-25.51	-9.008	-8.179	-19.331
632	0.632	-27.031	2.408	-8.077	-21.18	-34.213	-8.572	-12.253	-16.433
633	0.633	-38.367	-86.817	-11.384	-20.803	-35.779	-6.427	-14.77	-12.953
634	0.634	-41.674	-122.673	-20.306	-13.454	-14.142	-10.111	-9.366	-12.579
635	0.635	-19.805	18.442	-13.939	-6.101	20.286	-12.464	0.093	-15.511
636	0.636	11.336	114.794	-12.809	-3.22	15.822	-15.376	-8.813	-12.82
637	0.637	48.788	27.455	-15.943	-7.487	28.217	-18.998	-12.304	-8.6
638	0.638	53.728	11.69	-11.143	-8.273	17.022	-15.658	-15.428	-11.156
639	0.639	49.169	-31.448	-24.338	-8.882	-6.75	-17.771	-6.546	-8.872
640	0.64	28.369	-97.329	-18.564	-4.261	-3.636	-13.397	-10.057	-11.825
641	0.641	31.932	-109.217	-6.4	-3.707	4.665	-22.434	-9.124	-7.411
642	0.642	35.126	-55.106	-7.973	-6.246	-13.18	-13.71	-4.326	-12.85
643	0.643	-5.741	-45.291	-12.253	-0.826	-15.522	-10.427	-17.522	-8.045
644	0.644	10.695	53.187	-3.392	-4.32	-4.911	-3.216	-19.494	-11.355
645	0.645	15.71	40.106	-11.783	-7.612	-6.848	-2.345	-14.307	-9.624
646	0.646	-34.712	28.528	-17.071	-15.369	-22.723	0.087	-15.894	-9.241
647	0.647	-41.376	39.575	-16.154	-12.282	-33.38	-0.799	-20.193	-11.564
648	0.648	-59.59	-9.48	-22.193	-21.196	-31.466	1.121	-16.567	-17.384
649	0.649	-65.025	-0.251	-18.172	-17.73	-22.802	-6.266	-15.467	-15.084
650	0.65	-39.855	-8.16	-17.624	-22.983	-24.384	-9.244	-10.299	-17.045
651	0.651	-44.341	-89.517	-23.657	-27.845	-5.631	-17.264	-13.247	-19.007
652	0.652	-40.317	-209.054	-14.795	-27.11	-8.166	-16.356	-5.367	-13.61
653	0.653	-36.702	-256.789	-13.648	-24.837	-5.853	-13.486	-4.454	-11.7
654	0.654	-40.072	-155.947	-8.464	-20.039	9.038	-9.235	-1.611	-16.374
655	0.655	-30.843	-63.947	-5.604	-11.378	-4.51	-14.777	-7.679	-14.655
656	0.656	0.301	-4.491	-1.382	-5.433	-6.245	-14.023	-10.055	-13.329
657	0.657	-3.765	136.445	-7.026	-2.388	1.713	-18.509	-9.528	-8.904
658	0.658	-45.344	271.09	-15.005	0.465	-5.422	-27.299	-12.87	-8.348
659	0.659	-72.993	183.739	-9.833	-3.838	-22.433	-44.23	-8.862	-5.857
660	0.66	-108.262	136.26	-6.993	-6.208	-29.386	-32.494	-11.437	-1.428
661	0.661	-67.178	35.288	-2.808	-2.769	-18.704	-17.504	-15.944	-5.509
662	0.662	-61.864	-56.817	-0.555	-3.388	-5.13	3.82	-10.577	-5.133
663	0.663	-26.693	-68.563	-8.551	-9.996	3.58	12.143	-8.706	-9.591
664	0.664	23.616	-231.262	-11.696	-16.027	-10.761	24.867	-8.184	-9.016
665	0.665	-63.841	-254.37	-20.657	-16.837	-12.722	17.815	-11.15	-12.506
666	0.666	-99.429	-190.739	-21.873	-10.296	-7.521	-14.238	-9.869	-10.186
667	0.667	-1.707	-94.269	-20.959	-12.853	-5.958	-0.767	-6.644	-10.578
668	0.668	64.049	-76.626	-20.051	-16.959	-10.181	36.779	-6.318	-11.742
669	0.669	52.222	-60.631	-14.114	-17.6	-8.982	11.669	-8.305	-16.766
670	0.67	84.749	-17.478	-8.576	-17.103	-5.462	-56.95	-14.158	-6.709
671	0.671	94.65	21.961	2.198	-18.929	-21.516	-47.013	-8.601	-19.679
672	0.672	85.817	57.48	-12.151	-12.042	-14.597	-38.063	-18.15	-21.429
673	0.673	29.042	46.5	-18.007	-26.832	-12.153	-24.096	-11.84	-19.887
674	0.674	-52.326	56.169	-16.334	-16.268	-14.325	0.262	-13.063	-15.646
675	0.675	-12.967	152.376	-14.863	-14.39	-4.671	22.304	-12.141	-16.823
676	0.676	-45.407	178.984	-10.676	-2.264	-6.405	2.416	-17.021	-15.678
677	0.677	-15.725	219.691	-17.12	-3.868	1.565	20.65	-11.063	-16.663
678	0.678	29.062	256.677	-11.173	-5.282	-5.554	48.346	-9.547	-9.135
679	0.679	118.814	209.804	-1.545	-4.959	-14.445	43.342	-11.903	-13.983
680	0.68	107.162	167.198	-4.695	-3.865	-10.992	-25.341	-8.466	-7.987
681	0.681	53.113	94.962	-13.662	-7.419	-7.951	-94.5	-7.929	-5.668
682	0.682	-15.848	6.068	-19.726	-12.715	6.733	-49.968	-14.543	-6.251
683	0.683	-96.509	-173.022	-16.688	-15.672	17.358	-25.746	-10.322	-5.677
684	0.684	-107.315	-352.544	-19.651	-18.227	-0.091	-3.867	1.83	3.228
685	0.685	-97.444	-375.793	-6.555	-6.073	-2.42	-24.046	-17.564	-8.574
686	0.686	-34.95	-354.627	-4.672	-18.299	-17.269	-66.836	-10.047	2.459
687	0.687	-26.871	-258.322	-9.949	-16.79	-26.894	-50.474	1.541	-1.796
688	0.688	-4.829	-135.884	-8.443	-0.972	-21.612	-15.221	-4.869	-2.956
689	0.689	-11.385	-24.77	-12.754	-7.403	-4.154	53.537	-2.949	0.528
690	0.69	19.008	-10.668	-11.654	-9.384	21.605	83.221	-1.204	-9.15
691	0.691	13.618	-24.062	-20.021	-11.175	18.321	92.126	-5.859	-23.477
692	0.692	-41.881	-12.44	-19.089	-28.64	-9.93	83.929	-10.127	-13.795
693	0.693	-49.212	-45.029	-4.416	-17.076	1.288	17.109	-13.792	-19.017
694	0.694	-42.632	-74.634	14.711	-14.989	-15.74	-27.64	-10.313	-23.657
695	0.695	12.349	-83.335	1.914	-5.362	-18.815	-35.644	-11.275	-25.017
696	0.696	-24.632	-26.315	-14.373	-10.642	-4.674	-13.399	-8.359	-21.338
697	0.697	-85.283	-4.192	-20.779	-6.05	-2.156	-87.163	-0.41	-10.487
698	0.698	-93.503	15.797	-18.86	-1.836	4.812	-57.419	0.573	-3.325
699	0.699	-115.64	82.972	-24.102	-0.712	-10.082	-12.614	-10.242	-4.497
700	0.7	-68.839	109.725	-19.467	-11.575	-19.757	-4.435	-14.482	-5.666
701	0.701	-38.443	231.896	-15.223	-1.536	-18.018	-26.47	-10.782	-10.892
702	0.702	0.239	179.45	-34.788	-0.395	-19.519	-46.429	-9.586	-9.917
703	0.703	25.402	226.996	-9.243	-11.242	-12.315	-52.458	-6.447	-9.126
704	0.704	11.925	212.624	-12.523	-6.985	-15.951	-102.398	-1.57	-13.165
705	0.705	-25.539	173.209	-15.602	-5.809	-17.065	-149.277	-14.691	-12.568
706	0.706	-30.524	89.947	-18.288	-11.788	-26.722	-106.848	-16.589	-13.136
707	0.707	-26.076	-72.689	-5.487	-12.734	-27.889	-46.059	-14.808	-14.857
708	0.708	2.873	-188.799	-3.141	-15.615	-21.888	-21.737	-10.125	-11.352
709	0.709	29.109	-167.468	-5.25	-11.332	-20.929	-29.14	-8.732	-15.784
710	0.71	59.965	-109.676	0.575	-16.924	-27.711	4.189	-12.364	-16.353
711	0.711	22.306	-92.262	-4.621	-18.838	-19.773	46.629	-15.799	-17.694
712	0.712	-2.878	-44.781	-6.135	-20.751	-3.694	62.924	-8.392	-17.299
713	0.713	-44.069	27.277	-19.066	-15.314	22.065	87.967	-9.309	-15.154
714	0.714	-49.442	14.202	-13.817	-13.363	18.8	92.303	-6.732	-9.926
715	0.715	-54.404	-45.393	-15.342	-10.057	15.716	96.354	-1.06	-13.401
716	0.716	-13.189	-186.445	-11.059	-5.971	-9.812	39.739	-10.479	-7.404
717	0.717	25.489	-128.664	-7.352	-13.868	-19.846	-33.547	-11.584	-9.719
718	0.718	10.46	-41.009	-6.161	1.845	-22.911	-63.108	-17.524	-14.553
719	0.719	-12.274	38.645	3.559	16.784	-25.596	-71.923	-18.431	-8.55
720	0.72	-24.597	24.456	-8.199	7.153	-12.8	-47.491	-13.533	-7.77
721	0.721	-43.292	37.781	-31.935	1.981	22.253	-25.483	-2.061	-5.82
722	0.722	-67.047	49.741	-14.839	0.485	37.359	-5.523	2.648	-9.106
723	0.723	-32.59	60.731	0.899	-12.412	14.53	37.179	-4.46	-5.029
724	0.724	8.562	11.514	-1.757	-31.702	-6.162	20.913	-18.722	-4.628
725	0.725	24.873	-50.837	-4.207	-18.854	-32.479	-34.445	-20.591	-11.004
726	0.726	19.746	-172.718	-15.757	-25.745	-49.487	-26.924	-18.784	-8.47
727	0.727	15.176	-120.105	-22.08	-23.526	-40.171	-6.843	-20.27	-10.778
728	0.728	-30.778	-40.335	-20.081	-21.51	-8.982	-12.755	-13.041	-17.341
729	0.729	-49.007	-25.742	-18.268	-16.209	20.056	-7.215	1.35	-21.575
730	0.73	-32.54	13.862	-7.16	-11.498	31.28	58.539	-4.39	-19.231
731	0.731	-27.533	25.696	-5.731	-10.073	-6.443	121.096	-13.032	-18.625
732	0.732	22.695	-28.571	-9.343	-21.811	-11.458	80.478	-11.42	-9.891
733	0.733	15.951	-38.635	-10.446	-26.394	2.105	73.245	-7.104	-13.356
734	0.734	33.92	-101.47	-11.35	-16.277	-1.951	93.238	-0.66	-12.372
735	0.735	50.175	-44.981	-14.181	-12.545	-28.275	38.299	-4.079	-11.392
736	0.736	75.198	-23.236	-11.58	-6.473	-31.589	-72.74	-15.837	-8.867
737	0.737	43.232	50.51	-18.85	-1.183	-28.528	-152.259	-14.232	-4.783
738	0.738	-19.283	99.839	-4.067	-7.887	-25.835	-137.887	-18.424	-8.258
739	0.739	-28.192	91.072	-6.115	-7.027	-23.328	-124.636	-22.042	-4.959
740	0.74	-68.876	50.667	-11.844	-1.336	-7.086	-41.115	-8.832	-4.369
741	0.741	-76.257	13.943	-10.03	-4.743	-0.684	13.198	-7.043	-12.305
742	0.742	-56.354	-19.332	-11.502	-6.601	-6.488	3.462	-18.043	-13.477
743	0.743	-62.436	-61.705	-15.683	-8.28	-11.732	-5.333	-10.847	-10.39
744	0.744	-57.122	-133.713	-14.439	-4.714	-16.402	-127.503	-14.493	-5.556
745	0.745	-21.962	-64.474	-13.178	-4.251	-9.306	-145.124	-10.981	-11.557
746	0.746	-8.36	-19.62	-22.774	-9.004	-8.19	-97.722	-9.987	-18.914
747	0.747	4.051	-11.3	-19.033	-12.216	-9.356	-54.704	-8.978	-10.017
748	0.748	-14.75	-18.457	-17.816	-18.72	-6.256	-15.282	-8.162	-4.011
749	0.749	-38.569	-24.835	-14.656	-19.422	8.444	20.311	-0.77	-4.979
750	0.75	-41.692	-30.608	-7.825	-17.03	10.555	31.057	-1.715	-11.751
751	0.751	-4.7	-24.992	-5.245	-16.403	-18.494	60.721	-11.374	-17.758
752	0.752	-19.742	-19.717	-10.791	-16.93	-14.449	51.981	-10.19	-18.55
753	0.753	-60.855	-6.043	-15.581	-15.137	-10.806	27.737	-6.686	-22.051
754	0.754	-55.311	14.767	-16.088	-17.622	-7.549	49.819	-5.7	-14.714
755	0.755	-9.724	26.016	-16.595	-12.166	1.719	110.363	-8.595	-9.905
756	0.756	45.307	77.417	-16.135	-7.291	15.816	102.204	-11.104	-14.193
757	0.757	82.334	69.879	-15.679	-5.325	8.227	-8.796	-8.782	-11.9
758	0.758	35.572	62.973	-14.438	-8.19	5.865	-24.522	-9.36	-9.989
759	0.759	29.659	20.009	-8.363	-7.767	-9.045	47.819	-9.927	-4.009
760	0.76	13.314	36.136	-12.548	-10.051	-18.721	34.819	-13.978	-6.345
761	0.761	-21.797	30.865	-13.246	-7.886	-16.962	46.751	-16.488	-8.286
762	0.762	-53.662	-38.031	-12.596	-5.136	-8.996	14.297	-9.128	-15.646
763	0.763	-32.92	-186.205	-7.891	-7.808	-10.307	4.436	-14.335	-8.879
764	0.764	-21.694	-165.159	-8.427	-10.662	-11.409	-76.162	-11.419	-13.14
765	0.765	-24.978	-107.557	-13.214	-12.55	-17.348	-151.934	-15.664	-7.523
766	0.766	-21.868	-55.231	-12.579	-16.765	-20.41	-122.204	-6.752	-14.102
767	0.767	-24.528	-7.837	-8.461	-15.371	-19.44	-77.42	-7.908	-11.581
768	0.768	-21.932	64.234	-14.211	-13.987	-15.191	-69.302	-8.874	-12.353
769	0.769	-19.555	51.054	-10.096	-16.847	-12.899	-47.292	-9.849	-15.834
770	0.77	-30.171	39.297	-20.878	-17.963	-10.99	-0.534	-9.08	-15.238
771	0.771	-24.344	50.17	-9.808	-13.682	-10.409	-43.276	-13.147	-14.642
772	0.772	-22.597	40.346	-16.951	-18.505	-1.46	-93.493	-8.297	-19.471
773	0.773	-14.666	13.687	-10.528	-19.078	-7.778	-100.42	-8.859	-14.823
774	0.774	-15.981	-26.915	-16.482	-15.018	0.571	-58.112	-14.269	-8.235
775	0.775	-17.071	-48.991	-9.089	-11.545	-11.231	-19.664	-12.347	-14.228
776	0.776	-15.834	-15.575	-6.156	-13.865	-15.904	-14.804	-11.775	-8.622
777	0.777	-14.806	-82.853	-10.392	-7.29	-14.563	44.677	-11.207	-12.108
778	0.778	-25.604	-127.595	-11.148	-6.319	-2.757	20.225	-11.597	-11.527
779	0.779	-21.35	-70.662	-9.189	-0.308	-4.31	-16.803	-10.247	-13.266
780	0.78	-20.202	-48.593	-11.1	-5.901	-14.36	16.689	-9.849	-12.878
781	0.781	-21.359	-28.64	-9.329	-7.804	-13.166	-1.392	-7.915	-11.523
782	0.782	-9.538	1.818	-6.785	-7.194	-4.811	-29.085	-9.851	-9.384
783	0.783	-4.84	7.216	-9.087	-3.113	2.554	46.412	-6.361	-8.202
784	0.784	-9.063	12.222	-14.873	-6.581	-6.328	78.675	-6.731	-3.151
785	0.785	-23.344	7.677	-15.631	-11.974	4.483	29.11	-8.855	-13.191
786	0.786	-40.727	-4.772	-13.683	-13.882	0.187	20.022	-12.53	-14.524
787	0.787	-43.013	-1.098	-10.378	-14.434	-19.394	11.65	-12.153	-10.831
788	0.788	-15.348	-4.292	-14.435	-16.153	-16.682	3.912	-14.28	-14.301
789	0.789	10.901	-1.084	-14.035	-16.525	1.157	23.587	-8.28	-13.323
790	0.79	14.116	-3.723	-9.577	-15.16	-10.401	5.151	-7.496	-12.35
791	0.791	4.726	3.856	-17.312	-16.312	-8.197	-22.661	-1.869	-13.128
792	0.792	7.349	1.494	-14.214	-14.377	-13.955	-27.841	-11.342	-5.787
793	0.793	25.103	-9.233	-9.379	-18.64	-1.807	40.72	-10.189	-12.573
794	0.794	-0.682	-7.398	-13.645	-10.712	15.554	109.701	-6.709	-15.108
795	0.795	-52.186	-9.249	-11.328	-11.881	-5.609	82.791	-7.682	-11.059
796	0.796	-44.819	-7.727	-11.913	-10.919	-25.378	25.773	-18.518	-4.49
797	0.797	-24.864	-9.065	-8.636	-8.022	-27.901	-85.307	-14.261	-7.018
798	0.798	-18.835	-15.427	-12.704	-5.52	-11.628	-69.398	-13.094	0.329
799	0.799	-2.379	-14.27	-9.222	-7.861	-13.724	31.762	-9.593	-6.453
800	0.8	2.64	-9.046	-10.574	0.058	-15.616	-86.471	-8.597	-3.953
801	0.801	7.078	-11.961	-9.404	-3.04	-10.398	-165.843	-11.488	-1.652
802	0.802	-13.604	-14.477	-8.236	-5.942	3.876	-122.483	-8.977	-5.162
803	0.803	-17.274	-15.211	-9.394	-1.684	5.783	-3.824	-6.657	-7.112
804	0.804	-20.589	-17.032	-14.236	-7.294	-6.43	12.248	1.286	-1.704
805	0.805	-17.498	-9.553	-16.175	-9.229	1.469	-1.928	-10.509	-3.654
806	0.806	-14.751	-12.39	-14.246	-11.159	2.814	-41.241	-5.856	-6.949
807	0.807	-17.2	-13.162	-14.831	-17.74	1.656	-29.36	-7.206	-13.547
808	0.808	-10.152	-10.903	-13.482	-16.97	-16.338	-18.519	-13.577	-14.343
809	0.809	-16.52	-6.171	-14.841	-16.205	-18.854	-28.312	-12.405	-21.716
810	0.81	-14.586	-1.678	-16.971	-16.792	-30.499	16.474	-9.304	-24.628
811	0.811	-19.839	-5.844	-16.594	-20.101	-28.401	73.382	-12.194	-22.132
812	0.812	-15.251	-13.841	-13.116	-16.05	-22.61	80.762	-16.437	-18.096
813	0.813	-16.68	-22.193	-11.001	-19.543	-17.401	-20.041	-12.354	-17.546
814	0.814	-15.563	-19.182	-12.178	-16.263	-25.358	-34.289	-10.41	-18.138
815	0.815	-16.754	-16.233	-16.447	-9.701	-9.522	-73.744	-7.112	-16.404
816	0.816	-13.69	-13.676	-12.982	-6.819	-3.162	-85.56	-11.164	-15.06
817	0.817	-16.618	-17.758	-13.383	-7.614	-1.251	-53.031	-9.786	-14.687
818	0.818	-15.863	-15.834	-11.268	-9.944	14.587	-23.441	-6.483	-16.836
819	0.819	-13.563	-19.065	-11.676	-8.021	8.157	3.262	-8.609	-21.304
820	0.82	-17.063	-27.944	-10.53	-4.735	-5.421	93.087	-5.901	-19.573
821	0.821	-13.791	-34.331	-9.001	-7.641	-21.298	176.82	-11.701	-12.603
822	0.822	-15.546	-35.389	-11.721	-6.282	-31.969	187.947	-15.768	-9.7
823	0.823	-18.074	-30.019	-10.58	-9.582	-18.429	99.276	-13.825	-12.219
824	0.824	-16.727	-27.074	-10.789	-15.396	-13.214	39.676	-6.459	-11.441
825	0.825	-17.889	-22.869	-9.447	-13.079	-2.188	-79.695	-9.356	-6.606
826	0.826	-18.279	-31.829	-12.552	-9.594	-18.058	-95.474	-3.342	-8.549
827	0.827	-12.489	-25.844	-12.952	-12.886	-11.648	-109.574	-12.218	-12.616
828	0.828	-13.266	-9.837	-14.904	-15.782	17.392	-96.039	-3.877	-17.45
829	0.829	-13.838	25.133	-12.795	-15.389	13.316	-131.182	-9.084	-15.504
830	0.83	-11.902	30.189	-10.101	-21.778	-5.46	-141.553	-6.179	-10.092
831	0.831	-15.954	-20.048	-11.289	-17.533	-36.443	6.864	-14.092	-14.941
832	0.832	-14.593	13.604	-9.173	-13.491	-15.765	70.535	-17.185	-15.531
833	0.833	-13.222	7.816	-12.494	-12.923	-12.105	89.729	-20.087	-14.968
834	0.834	-16.106	24.459	-11.374	-12.36	18.854	37.341	-6.929	-16.345
835	0.835	-13.391	39.709	-11.034	-10.617	6.463	-42.029	-8.857	-13.069
836	0.836	-14.56	-1.411	-12.234	-9.28	2.786	-56.195	-7.088	-6.511
837	0.837	-16.707	-40.045	-11.492	-4.856	-21.03	36.119	-15.019	-3.626
838	0.838	-14.786	-34.968	-7.07	-6.619	-36.734	-23.348	-13.658	-6.169
839	0.839	-13.999	-30.469	-7.689	-5.282	-39.484	9.246	-20.048	-2.126
840	0.84	-12.422	-42.798	-13.154	-3.961	-36.974	-0.439	-11.718	1.332
841	0.841	-13.951	-16.435	-9.711	-3.596	-6.628	44.403	-6.498	-0.629
842	0.842	-14.925	-6.329	-9.178	-4.78	55.81	20.124	0.268	-3.551
843	0.843	-13.188	-15.58	-8.647	-8.278	46.849	-16.763	-0.521	1.266
844	0.844	-15.707	-35.3	-11.208	-7.134	38.702	-10.064	-2.85	-3.404
845	0.845	-14.973	-27.766	-12.614	-11.608	1.727	-52.482	-7.694	-12.324
846	0.846	-13.701	-20.853	-11.49	-15.704	-18.292	-80.064	-5.76	-16.031
847	0.847	-15.695	-18.773	-15.226	-12.26	-36.559	-44.842	-11.183	-12.578
848	0.848	-12.053	-1.412	-14.89	-10.95	-42.004	-76.895	-19.11	-9.517
849	0.849	-12.473	-8.45	-15.327	-13.898	-36.967	-89.411	-22.194	-6.628
850	0.85	-10.172	-2.142	-16.537	-19.941	4.276	-40.288	-9.41	-9.177
851	0.851	-15.028	-8.045	-14.651	-19.201	9.733	-47.001	-4.167	-9.978
852	0.852	-13.11	-34.478	-16.242	-16.931	-5.336	-65.372	-5.711	-17.936
853	0.853	-12.568	-76.245	-14.349	-15.058	-9.756	-60.041	-12.867	-21.066
854	0.854	-15.131	-60.013	-13.616	-13.192	2.652	5.637	-14.032	-10.269
855	0.855	-16.531	-4.674	-12.105	-12.698	-16.133	14.603	-12.867	-14.563
856	0.856	-9.993	61.942	-12.707	-5.809	-19.464	55.293	-11.915	-8.207
857	0.857	-16.802	70.784	-11.759	-4.926	-28.795	18.384	-16.773	-4.748
858	0.858	-16.057	62.785	-11.968	-5.776	-26.165	-42.143	-12.525	-7.861
859	0.859	-15.306	40.892	-11.209	-9.911	-8.499	14.793	-6.926	-14.641
860	0.86	-13.406	-5.774	-9.095	-3.377	-15.569	51.85	-16.417	-8.659
861	0.861	-16.726	-48.269	-13.368	-9.422	-22.05	32.067	-15.271	-6.35
862	0.862	-17.336	-109.191	-8.544	-11.794	-12.412	1.759	-11.785	-11.198
863	0.863	-17.748	-117.299	-5.265	-15.325	-7.201	-37.132	-6.559	-21.264
864	0.864	-17.381	-139.3	-11.851	-10.737	0.768	-32.298	-3.651	-25.51
865	0.865	-14.505	-38.434	-11.089	-10.226	-9.254	-18.903	-9.642	-16.599
866	0.866	-14.912	62.62	-15.175	-13.766	-10.364	18.428	-11.95	-17.746
867	0.867	-18.409	75.803	-13.261	-20.224	-1.999	93.992	-5.367	-10.384
868	0.868	-11.852	40.219	-11.363	-14.294	10.374	80.178	0.612	-13.279
869	0.869	-12.853	29.417	-14.298	-21.725	-1.471	-82.598	-0.161	-19.258
870	0.87	-17.332	15.895	-17.822	-18.877	-18.93	-105.756	-6.745	-26.59
871	0.871	-13.109	-72.923	-15.54	-19.699	-2.703	-84.495	-4.223	-19.782
872	0.872	-10.815	-108.533	-12.688	-9.113	-13.383	11.813	-9.836	-17.218
873	0.873	-10.263	-32.701	-12.354	-10.533	-15.327	134.469	-14.486	-16.6
874	0.874	-16.298	16.618	-17.841	-9.224	-13.565	118.667	-12.549	-5.926
875	0.875	-15.562	7.693	-15.198	-12.974	-24.585	75.438	-15.829	-7.261
876	0.876	-4.773	-0.44	-11.002	-11.874	-40.462	-43.204	-23.578	-8.384
877	0.877	-15.847	-7.78	-12.803	-15.03	-21.332	-122.923	-13.911	-16.667
878	0.878	-31.756	-14.348	-11.498	-14.127	6.9	-195.301	-12.777	-19.725
879	0.879	-16.893	-20.332	-13.855	-6.261	-4.294	-182.267	0.376	-4.986
880	0.88	-22.742	-36.739	-7.3	-5.343	-0.993	-51.118	-15.506	-2.822
881	0.881	-17.551	-82.154	-18.16	-2.487	8.283	71.372	-0.608	-4.714
882	0.882	-16.058	-76.105	-2.31	-12.202	-0.096	151.023	-2.571	0.549
883	0.883	-17.453	-48.361	-0.191	-8.573	-7.657	136.826	-0.839	2.135
884	0.884	-11.112	-13.095	-2.131	-26.61	-14.641	18.482	-11.887	-4.983
885	0.885	-12.317	18.843	-10.84	-13.871	-12.465	-29.12	-27.748	-8.62
886	0.886	-13.327	22.872	-15.487	-6.948	-6.638	-72.337	-8.581	-12.057
887	0.887	-12.405	34.02	-14.125	-13.384	-8.355	-32.853	-11.088	-2.333
888	0.888	-13.228	16.853	-10.432	-15.366	5.982	2.802	-4.115	-11.198
889	0.889	-12.495	1.052	-4.408	-3.224	-11.407	-73.1	-10.489	-7.685
890	0.89	-10.6	3.656	-7.48	-11.216	4.884	-43.451	-0.804	-6.69
891	0.891	-4.643	1.017	-8.432	-12.617	28.324	-34.495	0.943	-13.43
892	0.892	-12.036	-6.004	-5.91	-16.354	6.488	-10.062	-3.701	-7.404
893	0.893	-9.177	-3.858	-8.256	-15.259	-18.994	-2.7	-10.852	-9.708
894	0.894	-6.703	17.414	-7.665	-5.678	-15.636	-9.336	-9.664	-17.634
895	0.895	-7.52	37.094	-17.702	-2.107	25.244	-3.388	-15.653	-3.701
896	0.896	-15.488	19.248	-1.806	1.278	-2.402	12.929	-18.742	-1.769
897	0.897	-16.493	12.255	-8.173	2.131	-37.575	27.792	-21.637	-3.513
898	0.898	-13.632	10.111	-13.956	-0.858	-41.975	50.394	-20.857	-17.834
899	0.899	-12.894	8.183	-12.199	-8.839	-45.994	29.531	-15.254	-8.15
900	0.9	-16.995	16.882	-13.74	-14.119	-49.649	18.437	-18.761	-13.373
901	0.901	-18.961	15.308	-18.041	-5.271	-25.848	15.268	-8.722	-14.924
902	0.902	-18.418	36.958	-16.9	-4.168	-16.506	-6.486	-7.371	-10.673
903	0.903	-14.384	65.156	-18.083	-1.112	-8.139	-43.423	-0.975	-7
904	0.904	-16.927	31.026	-23.316	3.699	9.717	-28.506	-4.463	-8.155
905	0.905	-16.572	-19.322	-32.223	-9.501	30.884	-33.275	-1.374	-15.498
906	0.906	-18.729	-93.242	-26.232	-7.601	22.616	-62.639	3.472	-22.275
907	0.907	-23.974	-221.493	-25.262	-19.791	40.483	-36.503	-9.688	-28.27
908	0.908	-22.063	-204.025	-20.41	-21.339	61.599	-19.65	-11.629	-30.591
909	0.909	-16.083	-156.394	-17.866	-37.221	18.962	-66.843	-13.389	-19.759
910	0.91	-18.427	-55.393	-15.507	-30.857	0.76	-73.414	-5.466	-18.224
911	0.911	-20.38	-15.982	-13.535	-25.064	-37.919	18.211	-21.339	-13.975
912	0.912	-18.469	-4.279	-11.565	-19.849	-42.86	189.368	-19.197	-12.83
913	0.913	-21.397	-36.922	-13.256	-11.926	-65.605	73.161	-17.238	-18.852
914	0.914	-13.485	-7.415	-7.39	1.029	-61.41	9.693	-15.466	-13.653
915	0.915	-19.501	1.4	-3.267	-7.679	-42.523	28.826	-16.991	-12.709
916	0.916	-20.482	9.541	-1.266	3.363	-25.415	-58.69	-9.82	-4.793
917	0.917	-13.717	2.284	8.857	-3.785	21.696	-42.819	9.729	-3.84
918	0.918	-5.794	-4.203	1.76	-2.616	41.714	-57.143	-10.002	-14.694
919	0.919	-8.894	1.839	5.507	-20.592	23.598	-96.684	-7.488	-16.058
920	0.92	-7.931	7.275	2.085	-23.088	-4.024	-108.697	-14.454	-19.743
921	0.921	-12.192	12.302	7.376	-16.102	-8.995	-33.038	-12.337	-20.921
922	0.922	-12.958	35.058	2.608	-9.689	-31.72	-82.548	-10.41	-9.128
923	0.923	-9.457	30.914	10.61	-27.05	-35.677	-91.506	-12.163	-4.486
924	0.924	-7.502	19.694	3.322	-5.881	-16.81	-18.077	-13.733	2.668
925	0.925	-2.061	2.702	-3.387	-14.134	7.1	11.64	-0.781	-11.643
926	0.926	-8.62	-19.145	-9.332	-11.542	10.296	2.708	0.958	-13.574
927	0.927	-9.361	-10.811	-18.18	-9.151	7.635	26.868	5.588	-15.319
928	0.928	-11.663	-3.267	-28.972	-6.96	-20.631	4.508	-7.4	-10.691
929	0.929	-11.061	-10.243	-30.286	-20.456	-9.35	-42.693	-9.164	-12.067
930	0.93	-17.027	-33.669	-26.572	-22.149	-5.984	-49.034	-13.821	-13.233
931	0.931	-4.807	-55.561	-25.372	-20.558	9.777	-21.526	-0.871	-12.078
932	0.932	-16.958	-41.472	-28.444	-7.555	-9.85	3.653	-16.754	-11.12
933	0.933	-12.276	-23.693	-29.371	-12.758	-2.242	17.332	-10.386	-14.036
934	0.934	-16.488	11.365	-26.819	-14.283	-32.596	29.644	-20.088	-11.531
935	0.935	-15.277	36.572	-21.174	-4.197	-20.177	18.179	-18.378	-13.875
936	0.936	-14.064	23.1	-24.631	-0.473	-23.798	-33.58	-16.867	-10.41
937	0.937	-13.046	35.542	-26.542	-1.596	-27.002	3.082	-18.236	-3.086
938	0.938	-17.832	24.37	-24.766	-2.511	-36.223	22.768	-19.407	-2.153
939	0.939	-17.002	7.371	-21.249	0.449	-27.846	-19.919	-15.925	-2.962
940	0.94	-14.625	10.483	-14.823	-9.13	-4.593	-36.387	-6.267	-10.345
941	0.941	-18.048	-26.465	-1.622	-0.14	11.123	-1.178	0.118	-9.395
942	0.942	-13.337	-71.945	19.712	1.107	19.463	3.229	-5.9	-8.629
943	0.943	-15.017	-41.572	-11.401	17.257	-8.793	23.888	-21.989	-1.274
944	0.944	-14.571	-13.897	-23.751	19.68	-5.089	20.133	-10.399	-2.24
945	0.945	-20.898	-18.908	-20.034	4.888	-22.072	50.972	-12.545	-10.178
946	0.946	-14.832	-23.333	-9.938	10.812	-43.92	105.08	-10.65	-13.27
947	0.947	-12.456	-27.391	-12.991	-11.902	-41.271	112.213	-12.433	-12.304
948	0.948	-14.334	-31.079	-4.642	-40.058	-23.465	11.109	-4.519	-16.567
949	0.949	-13.695	-21.048	2.923	-28.775	11.593	-205.781	5.535	-10.97
950	0.95	-16.537	-5.405	37.967	-25.412	57.105	-112.989	11.919	-10.394
951	0.951	-13.959	-13.744	12.821	-16.084	2.18	-85.011	-6.087	-8.469
952	0.952	-17.187	-6.226	8.374	-24.395	-5.114	-8.271	-18.858	-17.384
953	0.953	-17.513	-17.864	-3.998	-26.906	-11.649	154.374	-11.887	-23.787
954	0.954	-14.733	-24.268	-7.675	-10.612	-17.609	260.092	-9.754	-17.798
955	0.955	-15.825	-10.764	-4.382	-12.712	-12.154	202.295	-19.426	-8.128
956	0.956	-17.306	-16.069	-13.674	-34.021	-17.155	44.635	-10.706	-11.815
957	0.957	-15.881	-20.845	-21.986	-25.658	14.773	-18.969	-9.148	-8.348
958	0.958	-16.593	-19.659	-29.529	-12.839	77.275	-76.714	3.814	-7.385
959	0.959	-12.851	-13.375	-31.836	-5.862	32.581	-164.241	-1.418	-8.351
960	0.96	-13.166	-12.243	-25.431	-7.969	-8.16	-180.213	-15.746	-9.112
961	0.961	-8.637	-11.167	-23.479	-13.716	-59.948	-165.989	-25.427	-3.481
962	0.962	-7.986	-13.924	-28.681	-11.918	-40.219	-179.125	-27.2	-5.396
963	0.963	-9.271	-16.293	-30.21	-10.297	-58.578	-95.558	-25.677	-10.017
964	0.964	-12.493	-16.947	-28.835	-14.475	-31.067	-41.317	-15.621	-14.057
965	0.965	-12.027	-8.863	-27.649	-18.065	-6.065	-11.654	-9.244	-9.192
966	0.966	-14.663	-13.935	-21.635	-16.829	-10.597	-20.563	-5.753	-13.813
967	0.967	-12.659	-20.56	-18.523	-13.653	-6.55	19.99	-6.715	-7.209
968	0.968	-13.36	-21.203	-19.472	-14.555	4.702	27.302	2.214	-16.862
969	0.969	-12.511	-17.031	-11.532	-13.713	8.033	20.674	-6.093	-20.523
970	0.97	-15.536	-14.997	-14.625	-6.309	-13.827	14.692	-2.982	-14.503
971	0.971	-19.146	-11.615	-13.667	-9.17	-39.399	9.438	-5.878	-11.391
972	0.972	-22.375	-16.953	-7.677	-22.274	-36.137	-5.493	-10.123	-16.223
973	0.973	-21.162	-17.451	-6.925	-31.892	-20.502	-46.652	-4.503	-11.952
974	0.974	-23.826	-10.034	-8.877	-19.662	-23.247	-96.464	-9.33	-17.549
975	0.975	-17.974	-9.026	1.15	-24.238	-20.777	-22.322	-19.389	-15.584
976	0.976	-18.704	-11.525	2.462	-11.238	14.206	46.999	-12.225	-10.926
977	0.977	-13.833	-5.911	3.572	-5.992	69.698	56.086	2.098	-6.855
978	0.978	-21.15	-7.839	4.685	5.048	17.956	80.652	0.164	-5.488
979	0.979	-14.343	-11.114	1.529	9.327	-15.608	88.1	-1.585	-10.884
980	0.98	-11.793	-8.202	0.512	10.524	-21.651	41.326	-12.623	-10.28
981	0.981	-15.839	-16.142	1.241	11.72	-38.141	-37.916	-5.479	-10.837
982	0.982	-9.241	-7.823	-6.156	10.797	-2.964	-91.966	-6.638	-7.911
983	0.983	-15.23	-21.74	-5.223	7.942	10.507	36.493	-3.156	-12.712
984	0.984	-12.893	-8.173	-9.512	-5.172	-1.936	54.078	-8.365	-10.739
985	0.985	-14.814	-13.362	-13.602	-14.811	-20.785	38.369	-13.194	-16.118
986	0.986	-12.869	-5.376	-15.559	-2.588	-37.873	24.191	-15.702	-9.499
987	0.987	-13.443	-6.714	-21.578	-19.976	-22.216	11.104	-19.749	0.222
988	0.988	-15.957	-13.091	-17.528	-22.286	-2.487	-72.204	-20.319	-8.631
989	0.989	-13.64	-16.585	-19.464	-41.449	-0.016	-169.808	-10.241	-12.072
990	0.99	-15.774	-17.59	-22.752	-33.905	-2.387	-103.914	-17.391	-19.388
991	0.991	-16.941	-8.732	-25.639	-26.939	21.005	-44.229	-3.057	-28.271
992	0.992	-17.339	-7.633	-23.095	-24.799	5.343	-11.604	-4.976	-27.094
993	0.993	-12.51	-17.405	-16.665	-30.61	-37.221	18.13	-13.666	-23.967
994	0.994	-11.936	-21.145	-19.17	-25.379	-43.243	44.981	-15.206	-21.03
995	0.995	-19.296	-17.683	-18.398	-26.93	6.643	4.452	0.679	-13.063
996	0.996	-12.534	-20.782	-16.452	-25.597	40.077	115.646	-1.431	-7.813
997	0.997	-15.054	-14.014	-9.074	-6.068	-39.327	131.638	-18.826	-6.828
998	0.998	-12.737	-2.6	-6.156	19.443	-50.192	1.67	-21.127	-7.575
999	0.999	-14.68	-7.273	-5.36	-4.418	-40.318	-50.8	-18.966	-8.34
1000	1	-16.621	-17.368	-6.106	17.425	-31.375	-66.854	-13.129	-6.39
1001	1.001	-16.046	-11.002	-4.12	37.149	-23.167	-52.57	-11.355	-4.439
1002	1.002	-12.562	-5.047	-11.458	29.585	-1.076	-39.384	-12.894	2.154
1003	1.003	-17.02	-4.149	-2.552	-5.467	5.54	-27.462	-8.64	-2.079
1004	1.004	-16.453	-18.943	-8.557	-0.462	11.577	-16.386	-12.308	-7.669
1005	1.005	-13.946	-21.134	-9.534	22.366	17.019	-6.28	-15.791	-9.58
1006	1.006	-16.278	-15.297	-12.45	-31.827	22.044	-15.116	-12.716	-6.255
1007	1.007	-12.231	-34.595	-6.472	-39.212	17.498	-23.398	-9.83	-15.139
1008	1.008	-11.852	-21.781	-12.112	-5.747	-3.206	-16.245	-9.056	-16.273
1009	1.009	-13.212	-5.458	-12.716	-23.936	38.484	3.478	-8.253	-12.758
1010	1.01	-19.802	-24.5	-10.796	-40.373	22.053	9.297	-4.747	-13.71
1011	1.011	-13.046	-21.867	-16.218	-25.268	57.27	-18.519	5.322	-8.874
1012	1.012	-12.286	-14.816	-12.735	-29.723	16.003	-23.651	1.057	-11.386
1013	1.013	-13.077	-16.931	-16.027	-25.663	-0.482	-46.576	-10.75	-13.708
1014	1.014	-16.581	-18.895	-16.603	-21.996	4.519	-84.106	-6.104	-10.237
1015	1.015	-17.184	-20.675	-8.658	-18.715	-36.674	-8.375	-19.059	-6.958
1016	1.016	-14.31	-16.019	-12.131	-15.63	-64.281	2.523	-10.334	-4.057
1017	1.017	-13.952	-14.636	-13.074	-12.929	-59.212	-7.319	-14.959	-5.42
1018	1.018	-12.626	-5.732	-12.078	-15.439	-54.701	1.62	-19.206	-9.879
1019	1.019	-15.561	-2.268	-12.822	-13.108	-42.249	-55.216	-15.519	-12.793
1020	1.02	-15.207	-3.252	-8.72	-6.703	-30.972	-136.554	-12.032	-10.284
1021	1.021	-15.629	-0.377	-10.628	-12.481	-27.646	-38.725	-12.995	-2.939
1022	1.022	-10.835	-1.241	-8.665	-10.722	-24.551	27.075	-6.207	-1.972
1023	1.023	-7.391	-3.644	-11.535	-6.066	-21.834	-8.53	-10.459	-4.879
1024	1.024	-10.721	-7.148	-5.698	-16.117	6.494	-19.39	-4.84	-14.555
1025	1.025	-11.334	-9.165	-9.733	3.459	17.763	-9.523	3.078	-13.411
1026	1.026	-10.972	-15.867	-7.774	11.798	14.528	17.223	-0.044	-9.962
1027	1.027	-18.338	-15.297	-15.111	14.333	17.737	25.418	-1.023	-15.223
1028	1.028	-19.321	-17.938	-10.271	-1.895	3.735	62.481	-7.033	-20.094
1029	1.029	-20.31	-20.197	-14.526	-25.295	-19.418	42.671	-9.369	-19.358
1030	1.03	-12.385	-23.711	-10.47	-22.177	-16.305	0.118	-4.567	-18.628
1031	1.031	-7.166	-31.493	-8.546	-24.877	-2.178	-5.415	-11.959	-16.719
1032	1.032	-13.959	-26.254	-13.207	-17.318	5.357	-0.558	-18.756	-25.475
1033	1.033	-14.768	-11.552	-12.655	-19.616	-6.215	-14.25	-24.792	-24.365
1034	1.034	-18.875	-5.132	-11.343	-13.217	-8.326	-10.22	-20.769	-21.332
1035	1.035	-15.435	-10.719	-8.105	-3.542	-10.301	-13.94	-14.232	-20.424
1036	1.036	-13.543	-5.367	-11.062	-5.298	-36.623	3.074	-16.799	-19.708
1037	1.037	-10.69	-3.757	-13.832	2.639	-32.928	0.063	-9.486	-17.427
1038	1.038	-10.369	-7.885	-19.696	6.878	-1.947	-14.067	-10.51	-12.629
1039	1.039	-12.755	-6.628	-15.671	0.479	10.45	-21.827	-4.562	-10.735
1040	1.04	-11.648	-5.405	-20.548	-12.701	6.8	-15.083	-0.539	-3.032
1041	1.041	-12.103	-19.317	-20.007	-17.926	-16.976	-17.172	-2.526	-2.104
1042	1.042	-12.554	-13.529	-20.63	-6.869	-13.841	-26.823	-12.618	-14.924
1043	1.043	-17.458	-8.422	-18.152	-11.101	-5.496	-32.047	-14.016	-13.229
1044	1.044	-18.109	-19.564	-13.732	-9.921	12.283	-14.482	-10.387	-14.809
1045	1.045	-18.749	-35.524	-17.826	-11.057	0.652	-2.706	-13.933	-13.479
1046	1.046	-19.388	-29.267	-19.215	-14.119	-1.455	-0.519	-14.952	-9.823
1047	1.047	-18.083	-27.527	-12.861	-16.973	-14.952	5.438	-14.038	-15.834
1048	1.048	-17.744	-4.847	-12.114	-14.397	-20.202	0.332	-16.627	-4.04
1049	1.049	-19.934	4.41	-14.465	-23.218	-21.778	-4.314	-11.075	-5.604
1050	1.05	-21.167	1.769	-13.922	-22.01	-26.048	-23.154	-11.719	-6.984
1051	1.051	-23.172	9.289	-12.02	-10.152	-27.21	-30.758	-8.489	-5.861
1052	1.052	-18.417	25.515	-9.155	-8.539	-33.204	-37.78	-7.97	-21.556
1053	1.053	-13.69	19.149	-12.684	-4.242	-30.088	-35.666	-11.516	-19.439
1054	1.054	-15.726	-9.727	-11.369	-7.915	-15.349	-6.628	-4.219	-13.641
1055	1.055	-16.379	-72.068	-6.575	-11.39	16.608	30.931	5.382	-15.394
1056	1.056	-11.604	-80.772	-7.204	-4.006	76.243	56.117	4.145	-4.36
1057	1.057	-19.024	-56.235	-5.511	-6.932	2.911	33.303	-11.612	-11.511
1058	1.058	-20.074	-63.537	-11.36	-11.217	-26.696	4.286	-26.591	-15.172
1059	1.059	-14.164	-83.482	-13.73	-15.279	-17.819	-52.403	-24.734	-4.335
1060	1.06	-10.213	-65.298	-13.192	-14.703	-25.938	-44.251	-19.577	5.724
1061	1.061	-12.288	-26.627	-11.296	-7.362	-18.614	-22.159	-11.703	-0.684
1062	1.062	-11.817	28.876	-9.593	-6.392	1.272	-2.221	-13.122	-4.217
1063	1.063	-13.604	50.935	-12.15	-2.141	-5.225	-1.83	-12.043	-1.164
1064	1.064	-14.985	44.296	-11.801	-7.749	-23.51	4.161	-10.966	-7.951
1065	1.065	-10.925	-1.32	-7.768	-8.325	-29.002	20.585	-10.071	-13.954
1066	1.066	-14.193	-19.573	-13.601	-8.903	-3.938	25.663	-13.055	-11.625
1067	1.067	-13.78	-3.11	-12.862	-17.805	-17.58	30.179	-7.135	-9.665
1068	1.068	-12.606	12.024	-14.829	-18.979	-13.597	-7.319	-5.28	-14.888
1069	1.069	-13.007	7.591	-14.471	-23.455	-2.477	-82.936	-9.427	-18.176
1070	1.07	-13.852	11.665	-8.499	-22.323	-5.874	-50.419	-11.435	-11.602
1071	1.071	-9.52	53.291	-10.838	-14.99	9.684	18.619	-21.56	-15.856
1072	1.072	-15.64	25.608	-12.792	-17.928	6.893	-8.035	-17.369	-16.621
1073	1.073	-13.47	-29.942	-12.234	-18.743	-31.619	-16.053	-13.744	-16.029
1074	1.074	-20.241	21.708	-15.16	-19.559	-3.894	-52.939	-0.628	-5.955
1075	1.075	-19.644	41.604	-7.243	-8.775	-8.88	-19.393	-2.421	7.029
1076	1.076	-28.687	84.156	-6.097	-0.876	-31.684	-1.136	-10.393	5.314
1077	1.077	-20.445	145.081	-0.889	-8.066	-10.942	-39.754	-3.283	0.701
1078	1.078	-19.507	104.398	-7.677	3.701	-14.62	-54.769	-7.007	-0.611
1079	1.079	-22.392	-6.719	-6.91	-4.288	2.396	14.026	3.779	-4.239
1080	1.08	-21.591	-149.956	-10.982	-0.096	11.657	63.426	-6.335	-19.86
1081	1.081	-14.251	-169.15	-10.398	-9.053	8.919	36.722	-15.282	-4.898
1082	1.082	0.365	-116.753	-9.814	-24.783	-8.896	-20.177	-7.007	-2.895
1083	1.083	-1.934	-132.674	-0.91	-18.438	12.189	-12.832	-3.957	-1.087
1084	1.084	-4.058	-233.754	-2.062	-16.547	37.707	-6.271	-8.836	-5.658
1085	1.085	-9.49	-115.357	-5.536	-11.356	-13.79	-48.869	-8.092	-12.739
1086	1.086	-5.029	-35.858	-4.555	-16.021	-35.875	-132.103	-17.015	-21.566
1087	1.087	2.025	-79.052	-11.312	-8.882	-15.984	-48.702	-6.191	-15.496
1088	1.088	-6.964	-39.614	-22.707	-12.58	2.184	70.692	-10.449	-22.774
1089	1.089	-15.374	-4.048	-21.146	-13.762	-14.255	23.063	-11.603	-25.61
1090	1.09	-8.113	28.415	-19.769	-16.887	-19.26	-107.017	-8.097	-24.771
1091	1.091	-14.965	57.978	-16.079	-25.822	-14.787	-19.564	-17.752	-19.092
1092	1.092	-14.253	120.418	-14.896	-17.537	-18.858	28.018	-8.844	-14.196
1093	1.093	-10.234	79.717	-13.908	-10.209	-7.648	-73.038	-12.333	-18.795
1094	1.094	-21.141	42.688	-16.779	-9.272	-10.925	-59.904	-2.65	-18.153
1095	1.095	-25.843	62.546	-10.745	-13.555	-7.783	-0.301	-3.788	-13.242
1096	1.096	-27.241	92.841	-11.486	-20.928	-16.087	-11.134	-7.254	-16.468
1097	1.097	-28.441	42.836	-10.866	-14.176	-13.573	-1.267	-6.271	-14.691
1098	1.098	-15.322	-58.059	-10.238	-16.709	-11.296	-10.171	-17.082	-12.176
1099	1.099	-10.128	-130.281	-6.127	-9.366	-9.261	14.205	-9.901	-5.783
1100	1.1	-14.817	-38.214	-13.044	-4.541	-7.401	6.845	-8.707	3.918
1101	1.101	-4.791	-26.509	-10.093	-10.545	-5.732	26.757	-7.511	-13.081
1102	1.102	14.735	-59.117	-10.816	-6.472	-4.223	8.544	-8.443	-15.378
1103	1.103	-4.981	-148.04	-11.536	-8.394	-14.289	3.108	-11.297	-21.743
1104	1.104	-28.15	-136.32	-13.424	-10.31	-10.584	8.139	0.176	-19.778
1105	1.105	-31.166	-125.548	-11.447	-15.712	-16.557	3.709	-4.399	-28.452
1106	1.106	-28.359	-56.536	-13.141	-10.862	-9.157	-0.325	-0.067	-26.871
1107	1.107	-10.447	24.073	-13.485	-6.209	-10.023	3.379	-3.67	-31.09
1108	1.108	-7.999	78.199	-13.059	-4.468	-7.505	6.65	-4.775	-11.509
1109	1.109	7.031	68.291	-17.089	-12.411	-11.602	9.702	-14.411	-3.157
1110	1.11	16.821	59.362	-16.667	-11.262	-0.796	1.314	-18.035	9.649
1111	1.111	-9.411	51.236	-17.992	-8.171	22.965	-1.234	-9.652	30.776
1112	1.112	-58.488	14.317	-11.382	-1.397	26.243	-3.551	-2.226	16.674
1113	1.113	-64.979	47.88	-14.256	-7.396	-8.168	-5.665	-11.061	-11.584
1114	1.114	-70.926	90.546	-16.751	-3.343	-21.682	-7.603	-16.99	-15.254
1115	1.115	-76.336	7.4	-12.661	-1.42	-25.739	-5.839	-15.941	-18.543
1116	1.116	-61.2	-52.188	-7.796	-0.843	-29.395	-16.843	-9.091	-27.836
1117	1.117	-38.304	-63.023	-11.051	8.057	-19.246	-12.575	-9.785	-8.095
1118	1.118	-9.211	-33.391	-10.438	9.212	15.258	-13.749	-8.932	-10.618
1119	1.119	32.476	-24.434	-11.767	8.05	28.809	-12.679	-12.345	-3.659
1120	1.12	60.263	-32.511	-15.035	-1.62	41.191	-7.588	-15.565	-10.05
1121	1.121	45.276	-10.4	-13.851	-0.444	7.086	-8.628	-10.084	-8.121
1122	1.122	58.93	-16.911	-7.831	0.749	-52.565	-14.619	-14.86	-9.868
1123	1.123	71.411	-10.908	-8.586	-2.318	-77.01	-20.222	-22.159	-11.425
1124	1.124	37.452	-5.543	-9.341	-5.183	-40.15	-19.626	-9.329	-21.503
1125	1.125	-3.656	-20.648	-12.813	-11.146	-20.257	-13.655	-14.476	-22.67
1126	1.126	-53.468	-16.214	-9.505	-16.71	-26.285	-19.252	-6.458	-19.194
1127	1.127	-86.837	-12.153	-14.908	-14.721	1.34	-17.285	-10.638	-26.56
1128	1.128	-104.909	-23.337	-14.31	-19.325	-3.681	-15.349	-9.393	-27.563
1129	1.129	-88.334	-26.638	-13.724	-24.696	-8.118	-11.293	-10.474	-23.35
1130	1.13	-32.678	-17.458	-17.787	-26.595	-4.021	-13.767	-9.428	-21.08
1131	1.131	34.213	-9.343	-12.951	-23.259	-7.665	-16.005	-10.334	-19.215
1132	1.132	79.048	-1.961	-13.54	-24.965	-4.355	-9.367	-11.058	-18.689
1133	1.133	71.044	9.582	-15.284	-20.108	-1.291	-12.272	-13.333	-17.011
1134	1.134	63.813	-5.363	-12.764	-20.664	-9.598	-7.993	-12.705	-13.59
1135	1.135	30.472	-15.122	-11.411	-23.537	-7.102	-15.297	-10.726	-6.3
1136	1.136	-36.55	-16.795	-14.322	-23.106	-4.851	-10.42	-13.583	-1.139
1137	1.137	-45.307	-15.092	-18.006	-17.646	-11.311	-12.932	-13.924	-4.105
1138	1.138	-37.008	-19.218	-10.67	-17.013	-13.283	-16.912	-17.166	5.526
1139	1.139	-29.502	-15.367	-11.659	-16.378	-18.513	-13.279	-20.024	4.319
1140	1.14	-35.942	-18.643	-4.899	-20.388	-16.983	-11.292	-13.983	3.12
1141	1.141	-41.819	-11.057	-9.171	-16.853	-9.834	-9.64	-0.777	4.061
1142	1.142	-47.114	-15.651	-6.854	-14.484	1.961	-7.136	1.195	-0.789
1143	1.143	-21.822	-9.386	-11.697	-11.521	-15.468	-14.427	-7.472	-13.946
1144	1.144	-26.128	-9.959	-9.76	-13.393	-27.087	-15.416	-15.366	-23.622
1145	1.145	-30.08	-9.239	-10.342	-16.82	-12.198	-14.484	-8.165	-14.914
1146	1.146	-26.316	-13.757	-13.827	-12.716	1.342	-8.404	-4.451	8.892
1147	1.147	-16.162	-15.37	-14.215	-15.199	24.177	-9.135	-10.422	25.925
1148	1.148	-19.169	-23.236	-13.053	-13.812	52.423	-11.017	-3.039	16.643
1149	1.149	-4.949	-5.252	-14.985	-13.401	26.101	-16.967	-7.862	-8.884
1150	1.15	-7.379	22.956	-13.047	-13.768	16.044	-14.571	-7.072	-18.932
1151	1.151	-18.92	11.784	-12.854	-11.814	-12.207	-15.136	-4.744	-15.837
1152	1.152	-42.285	8.561	-13.63	-12.582	-38.524	-15.793	-14.218	-24.151
1153	1.153	-51.519	-13.263	-10.538	-13.355	-48.599	-20.029	-17.889	-26.653
1154	1.154	-59.801	-50.231	-6.864	-11.429	-26.757	-12.138	-21.367	-24.327
1155	1.155	-57.256	-65.282	-9.188	-7.764	-18.456	1.005	-16.141	-22.214
1156	1.156	-45.61	-33.268	-9.58	0.142	-31.242	6.187	-17.104	-20.306
1157	1.157	-51.956	-20.724	-6.872	3.599	-10.144	10.849	-11.092	-22.083
1158	1.158	-38.355	-31.725	-9.585	4.543	-1.818	0.801	-5.481	-20.555
1159	1.159	-11.982	-34.771	-13.065	3.55	5.726	-18.662	-8.965	-16.28
1160	1.16	14.402	-25.277	-8.614	-2.484	8.04	-26.859	-8.398	-12.575
1161	1.161	17.752	-22.404	-9.192	-1.746	-11.111	-29.241	-8.996	-16.009
1162	1.162	8.485	-14.738	-9.576	-3.721	-34.302	-17.559	-5.52	0.102
1163	1.163	34.008	-16.996	-6.277	6.306	-31.193	-2.591	-6.881	-11.498
1164	1.164	57.805	-19.043	-12.85	-0.901	-17.09	-19.991	-13.486	-13.638
1165	1.165	23.36	-13.137	-11.869	-9.853	-24.662	-12.981	-8.664	-15.576
1166	1.166	0.527	-11.384	-23.275	-11.068	-50.413	-2.263	-12.942	-17.325
1167	1.167	-3.513	-12.974	-18.612	-12.09	-26.619	11.383	-7.338	-9.424
1168	1.168	-14.692	-28.884	-14.346	-15.052	20.41	37.787	-0.772	-13.684
1169	1.169	-38.432	-26.76	-10.658	-19.37	27.02	19.086	-6.784	-17.359
1170	1.17	-29.055	-20.942	-9.487	-20.216	45.231	2.077	-2.732	-11.353
1171	1.171	-20.654	-12.223	-10.45	-23.78	39.83	-13.561	-10.683	-14.452
1172	1.172	-13.059	11.604	-13.348	-19.218	34.76	-33.264	-1.029	-11.535
1173	1.173	-15.349	14.912	-12.564	-22.201	30.227	-35.759	-2.211	-7.26
1174	1.174	-25.969	11.838	-10.232	-17.446	-7.392	-14.659	-13.068	-8.016
1175	1.175	-24.055	20.18	-10.802	-16.942	-22.511	-17.352	-20.229	-3.178
1176	1.176	-18.9	17.671	-11.368	-15.288	-18.048	-14.816	-21.388	-6.463
1177	1.177	-14.355	-3.418	-11.932	-10.535	-47.07	-12.485	-20.216	2.456
1178	1.178	-15.818	-17.531	-10.57	-10.029	-43.361	-6.083	-19.253	3.636
1179	1.179	-7.007	-20.047	-8.235	-9.52	-40.039	3.625	-12.5	0.175
1180	1.18	-13.057	-17.723	-11.121	-15.394	-30.719	-8.536	-8.252	1.164
1181	1.181	-14.021	-19.84	-7.435	-14.677	-22.37	-19.542	-7.481	-3.645
1182	1.182	-1.206	-21.76	-12.841	-9.884	5.898	-12.353	-0.906	0.65
1183	1.183	-9.851	-20.005	-14.761	-7.989	-20.407	-21.23	-3.418	-3.376
1184	1.184	-27.24	-15.336	-12.815	-9.762	17.338	-34.346	-7.488	-9.924
1185	1.185	-24.92	-13.982	-12.217	-17.717	12.307	-43.022	-10.992	-14.147
1186	1.186	-31.357	-12.826	-13.562	-16.579	-1.231	-44.571	-16.998	-19.722
1187	1.187	-45.027	-16.322	-11.233	-19.696	-13.599	-22.923	-11.394	-24.526
1188	1.188	-32.946	-13.235	-14.133	-22.614	-24.806	5.31	-13.334	-23.925
1189	1.189	-25.105	-16.154	-16.824	-20.109	-21.506	31.57	-11.4	-25.656
1190	1.19	-6.423	-20.417	-12.557	-17.799	-24.591	48.517	-14.312	-26.033
1191	1.191	-14.042	-24.494	-15.055	-17.235	-16.253	45.366	-12.967	-27.389
1192	1.192	-21.072	-21.015	-13.693	-19.186	-13.71	2.774	-11.606	-29.519
1193	1.193	-27.516	-24.32	-16.586	-15.135	-6.711	-3.231	-13.74	-23.536
1194	1.194	-6.228	-15.441	-14.643	-9.336	-4.567	24.418	-7.743	-17.564
1195	1.195	7.897	-6.563	-8.828	-1.993	-6.492	-31.145	-10.262	-11.986
1196	1.196	0.338	-7.747	-11.145	-2.974	-15.182	-9.113	-7.936	-12.594
1197	1.197	-1.965	-12.996	-11.721	-0.46	-4.125	-15.715	-9.868	-13.183
1198	1.198	0.194	-15.927	-13.649	0.317	-8.344	-21.742	-7.939	-17.25
1199	1.199	2.156	-18.478	-10.742	3.799	-11.965	-27.188	-5.027	-9.332
1200	1.2	3.927	-14.436	-13.259	1.875	-8.465	8.006	0.78	8.631
1201	1.201	14.953	-12.497	-9.963	0.144	-5.364	76.676	-4.831	-14.636
1202	1.202	10.671	-10.568	-8.796	1.514	5.455	106.249	-6.765	-17.759
1203	1.203	-3.711	-14.656	-10.727	1.142	6.775	-28.095	-10.073	-9.46
1204	1.204	-17.337	-16.055	-12.656	-3.68	3.065	-47.29	-1.21	8.328
1205	1.205	-22.656	-13.807	-8.393	0.984	-7.785	-29.901	-13.06	10.651
1206	1.206	-24.256	-13.496	-12.45	-3.063	-14.955	-77.534	-17.716	17.036
1207	1.207	-22.859	-13.914	-9.937	-7.88	-13.809	-63.233	-10.56	-0.403
1208	1.208	-23.953	-13.547	-15.355	-9.796	-5.475	-102.735	-14.23	-16.686
1209	1.209	-27.344	-14.343	-13.425	-12.677	-4.49	-114.587	-10.728	-18.859
1210	1.21	-24.126	-9.91	-12.854	-13.051	-11.227	-103.81	-9.752	-28.566
1211	1.211	-17.24	-1.205	-12.285	-10.72	-17.196	-34.778	-10.713	-16.392
1212	1.212	-14.658	-0.045	-11.905	-13.615	-4.989	-25.932	-8.187	-5.386
1213	1.213	-23.525	-7.399	-11.534	-12.453	-3.232	14.664	-2.558	-9.652
1214	1.214	-24.695	-14.175	-16.381	-11.279	-11.138	-7.425	-13.376	-18.572
1215	1.215	-17.362	-16.692	-11.756	-10.494	-18.273	-27.412	-8.725	-12.599
1216	1.216	-14.517	-14.368	-13.514	-13.788	-14.59	-45.646	-12.97	3.43
1217	1.217	-13.827	-12.439	-7.729	-8.946	-11.117	-18.006	-9.281	-8.214
1218	1.218	-11.563	-14.384	-10.067	-13.573	-10.151	-2.941	-10.436	-14.62
1219	1.219	-13.562	-18.488	-10.66	-9.492	0.693	38.26	-13.528	-12.703
1220	1.22	-7.607	-18.9	-8.732	-14.31	-0.633	21.766	-10.62	-10.991
1221	1.221	-13.242	-13.507	-8.156	-12.365	11.215	16.663	-2.669	-22.05
1222	1.222	-11.364	-15.436	-9.508	-16.407	3.317	21.023	-7.897	-23.44
1223	1.223	-17.438	-16.013	-10.877	-16.76	-6.728	24.991	-12.727	-22.304
1224	1.224	-21.553	-13.117	-13.024	-22.15	-10.411	13.672	-16.975	-11.483
1225	1.225	-16.742	-14.49	-18.274	-15.524	-18.773	10.305	-21.037	-12.876
1226	1.226	-24.106	-11.212	-16.34	-17.979	-13.594	13.327	-19.1	-16.59
1227	1.227	-25.083	-17.8	-11.706	-20.253	-12.664	4.949	-9.032	-20.1
1228	1.228	-29.326	-13.004	-14.623	-20.789	-16.962	-7.876	3.938	-17.045
1229	1.229	-28.559	-15.565	-16.007	-20.18	-17.759	-5.611	-8.243	-10.322
1230	1.23	-20.617	-16.392	-11.584	-21.887	-11.193	-3.532	-12.871	-12.896
1231	1.231	-8.818	-14.507	-9.871	-21.47	-3.259	-9.405	-11.498	-15.277
1232	1.232	-13.478	-11.282	-13.375	-19.125	-4.212	-4.269	-17.869	-14.764
1233	1.233	-12.134	-17.944	-10.087	-16.19	0.664	-21.76	-9.539	-7.454
1234	1.234	-11.017	-12.028	-13.016	-19.838	-3.602	-10.214	2.253	-8.471
1235	1.235	-9.913	-17.708	-7.038	-12.475	-9.194	8.874	-8.811	-7.759
1236	1.236	-0.296	-12.934	-7.829	-9.373	-15.76	26.604	-10.193	-5.491
1237	1.237	-9.243	-14.928	-8.624	-6.458	-18.271	10.305	-11.385	-2.059
1238	1.238	-10.47	-12.077	-15.225	-7.225	-10.926	29.464	-14.894	5.246
1239	1.239	-3.167	-17.939	-9.242	-3.15	-13.848	37.027	-7.569	-3.703
1240	1.24	-17.902	-13.932	-13.33	-1.203	-13.088	2.025	-2.759	-2.584
1241	1.241	-20.049	-15.942	-9.867	0.747	-15.424	-33.17	-8.77	-7.845
1242	1.242	-18.144	-11.371	-11.821	0.171	-10.564	-37.603	-1.42	-4.949
1243	1.243	-37.534	-2.54	-14.742	-3.317	-9.95	-25.247	-12.261	-9.218
1244	1.244	-30.007	-6.298	-15.156	-2.93	-10.503	-28.969	-16.508	-9.992
1245	1.245	-18.408	-9.837	-11.888	-3.326	-5.637	-18.954	-15.34	-9.415
1246	1.246	-33.313	-15.098	-14.813	-9.321	-3.69	-22.168	-11.86	-11.347
1247	1.247	-27.525	-12.247	-15.998	-13.592	-4.261	-19.535	-8.761	-11.922
1248	1.248	-22.322	-11.524	-12.545	-7.998	-10.042	-22.118	-15.556	-15.401
1249	1.249	-11.303	-10.808	-9.677	-17.512	-7.699	-24.51	-13.062	-20.82
1250	1.25	10.367	-17.445	-14.175	-13.873	-11.171	-18.197	-12.29	-18.881
1251	1.251	13.462	-23.498	-13.644	-15.095	-13.097	-16.3	-10.344	-26.213
1252	1.252	21.799	-14.646	-13.307	-14.195	-12.499	-18.009	-1.651	-29.118
1253	1.253	29.349	-15.862	-12.97	-13.303	-11.119	-19.496	11.485	-28.351
1254	1.254	31.671	-12.819	-10.889	-14.163	-3.744	-18.212	9.717	-32.411
1255	1.255	-0.265	-11.898	-15.374	-8.641	1.494	-14.618	-14.106	-21.557
1256	1.256	-59.884	-16.203	-8.844	-9.301	-1.41	-18.164	-17.43	-0.835
1257	1.257	-68.051	-13.923	-11.402	-7.457	-7.415	-17.272	-20.562	1.898
1258	1.258	-60.749	-17.45	-10.669	-12.985	-6.843	-9.179	-23.307	14.685
1259	1.259	-54.267	-18.067	-10.136	-9.615	-19.033	-12.127	-15.79	3.061
1260	1.26	-26.119	-19.272	-6.889	-13.015	-13.798	-18.149	-13.488	-7.591
1261	1.261	4.182	-16.406	-13.512	-12.55	-15.342	-15.807	-15.621	-5.673
1262	1.262	9.513	-11.605	-7.557	-9.166	-25.399	-13.787	-17.562	-10.904
1263	1.263	44.652	-12.224	-13.208	-13.711	-24.216	-16.976	-19.312	-13.425
1264	1.264	40.122	-15.166	-10.536	-18.647	-6.201	-7.939	-10.615	-8.782
1265	1.265	19.365	-13.858	-12.514	-12.162	6.577	-11.517	-12.178	-4.527
1266	1.266	8.108	-7.513	-15.837	-18.258	4.261	-10.26	-13.544	-8.199
1267	1.267	-22.878	-10.063	-14.133	-25.709	14.905	-9.217	-4.66	-14.187
1268	1.268	-26.974	2.103	-13.778	-22.902	32.299	-6.244	-1.2	-17.29
1269	1.269	-53.318	-10.113	-14.203	-22.223	1.895	-10.417	-8.57	-10.523
1270	1.27	-50.019	-5.5	-16.371	-10.12	-10.499	-4.688	-15.357	-8.01
1271	1.271	-9.182	-27.205	-22.405	-18.924	-21.742	-1.117	-5.684	-5.68
1272	1.272	7.237	-11.55	-9.283	-20.573	-18.45	-8.412	-9.354	-13.608
1273	1.273	-17.985	-8.862	-7.391	-13.512	-9.182	-5.49	-12.844	-16.706
1274	1.274	-40.877	-11.405	-2.203	-19.994	-11.891	-1.222	-13.811	-1.994
1275	1.275	-44.993	-18.385	-22.948	-28.407	-14.388	-5.254	-14.781	-4.105
1276	1.276	-33.827	-29.042	-14.664	-12.427	-12.057	-15.999	-14.01	-17.658
1277	1.277	-43.949	-19.378	-12.176	-5.539	-22.716	-14.389	-9.952	-1.81
1278	1.278	-22.119	-24.621	-0.588	5.027	-20.811	-4.293	-11.879	0.325
1279	1.279	-24.853	-16.692	-2.736	-4.716	-15.62	-5.453	-9.936	-1.593
1280	1.28	-17.318	-15.337	-8.57	-6.516	-10.974	-1.976	-8.186	-6.797
1281	1.281	-10.349	-3.527	-13.813	-1.928	-12.302	7.71	-6.819	-5.207
1282	1.282	-8.202	7.507	-31.246	-9.132	-11.123	-1.171	0.536	-23.945
1283	1.283	9.236	6.156	-10.175	-8.009	6.872	-11.984	10.214	-21.412
1284	1.284	2.296	-5.644	-12.899	2.801	4.379	-10.627	16.618	-14.434
1285	1.285	4.479	-10.272	-15.431	-4.391	-2.564	-6.939	3.485	-20.812
1286	1.286	-12.876	-14.517	-13.121	-10.798	-8.931	-24.915	-1.726	-22.731
1287	1.287	-1.181	-20.883	-11.007	-9.654	-7.008	-32.423	-3.26	-20.951
1288	1.288	-3.242	-14.872	-16.831	-14.891	-5.27	-20.8	-4.597	-16.254
1289	1.289	-16.717	-15.82	-11.628	-13.936	-3.699	-14.385	-5.746	-14.841
1290	1.29	-11.426	-3.033	-10.093	-14.728	-5.031	-12.431	-21.404	-15.979
1291	1.291	-9.839	-8.236	-14.366	-7.383	-24.566	-17.71	-23.508	-31.645
1292	1.292	-11.191	-6.663	-13.222	-4.493	-27.286	-13.179	-21.561	-20.99
1293	1.293	-28.26	-2.376	-7.237	-8.766	-14.52	-3.226	-30.266	-19.033
1294	1.294	-16.666	-16.66	-10.347	-1.425	-12.188	13.74	-19.232	-6.813
1295	1.295	-18.788	-26.309	-7.458	-14.209	-1.527	25.302	-12.07	-8.345
1296	1.296	-16.817	-14.091	-9.977	-5.499	-7.313	6.12	-15.739	-9.664
1297	1.297	-18.492	-18.711	-5.912	-7.045	-12.51	-6.658	2.276	-8.457
1298	1.298	-26.324	-14.429	-6.493	-2.79	-10.939	-4.339	-0.217	-7.232
1299	1.299	-30.517	-15.563	3.578	-3.941	-6.664	-2.218	-16.461	-4.086
1300	1.3	-31.644	-14.374	-0.674	4.394	-2.969	-4.166	-22.834	-8.87
1301	1.301	-37.611	-15.321	-1.827	-0.808	-8.938	-23.515	-5.404	-8.059
1302	1.302	-30.26	-10.469	-5.302	-1.746	-9.893	-41.311	-3.07	-5.702
1303	1.303	-35.139	-14.703	-10.518	-2.486	-8.927	-29.687	-5.177	-7.59
1304	1.304	-35.942	-20.285	-23.281	-8.052	-8.179	-19.034	-7.093	-8.163
1305	1.305	-23.786	-15.411	-7.401	-18.844	-5.873	-9.339	-5.325	-9.9
1306	1.306	2.494	-18.65	-18.034	-14.15	-7.803	-18.021	-6.871	-16.801
1307	1.307	13.66	-15.705	-16.079	-6.945	-3.183	-19.54	-2.605	-23.48
1308	1.308	44.545	-19.137	-14.322	-8.052	-7.245	-18.15	-8.986	-10.269
1309	1.309	40.444	-12.703	-15.85	-14.001	-13.04	-16.96	-14.98	-12.185
1310	1.31	14.113	-13.421	-14.469	-10.845	-12.265	-18.094	-24.648	-6.952
1311	1.311	17.424	-9.305	-13.286	-21.62	-15.751	-6.274	-20.962	-5.404
1312	1.312	8.162	-9.848	-16.748	-25.819	-16.346	-10.904	-14.945	1.774
1313	1.313	-5.964	-15.817	-15.752	-19.369	-10.931	-12.226	-7.576	-7.122
1314	1.314	-29.143	-13.463	-14.761	-18.146	-7.441	-3.284	-12.403	-10.614
1315	1.315	-32.193	-16.905	-17.251	-14.983	-10.707	-16.409	-11.612	-11.588
1316	1.316	-34.883	-17.442	-13.159	-15.875	-1.78	-7.672	-7.533	-6.723
1317	1.317	-22.111	-20.293	-13.709	-11.54	17.787	16.177	-0.937	-2.443
1318	1.318	-24.43	-19.853	-10.388	-13.781	9.484	6.14	-8.845	-8.032
1319	1.319	-47.835	-12.453	-9.776	-14.273	1.966	-3.127	-11.912	-8.581
1320	1.32	-32.174	-11.463	-13.226	-10.883	4.275	-5.819	-16.72	-15.889
1321	1.321	-6.632	-12.416	-9.907	-4.189	-10.654	1.741	-17.473	-18.746
1322	1.322	17.226	-11.653	-7.753	-6.602	-1.01	22.854	-8.553	-9.015
1323	1.323	1.62	-6.03	-13.719	-8.816	-27.36	14.543	-16.881	-10.085
1324	1.324	-6.677	-13.955	-12.914	-12.191	-38.605	-23.963	-13.807	-11.146
1325	1.325	0.885	-12.981	-15.199	-11.497	-28.557	-73.894	-12.847	4.989
1326	1.326	-6.034	-10.065	-18.662	-11.973	-0.32	-40.403	-4.919	11.973
1327	1.327	-20.866	-9.277	-15.343	-11.466	10.888	-22.208	-8.02	-15.755
1328	1.328	-30.52	-13.312	-18.216	-15.794	7.57	-5.733	-1.246	-19.537
1329	1.329	-32.258	-18.117	-10.235	-17.415	-20.7	-0.668	-12.665	-16.36
1330	1.33	-30.687	-18.664	-13.676	-13.822	-31.927	-14.21	-17.31	-32.146
1331	1.331	-31.977	-13.213	-12.677	-18.171	-14.891	-26.579	-4.35	-23.903
1332	1.332	-33.071	-9.688	-7.819	-15.163	0.784	-22.876	-9.574	-6.111
1333	1.333	-31.827	-14.284	-12.068	-16.428	-18.957	-12.807	-14.209	0.848
1334	1.334	-47.824	-17.15	-11.28	-10.918	-21.463	-9.718	-12.844	-1.315
1335	1.335	-45.49	-15.771	-10.687	-11.403	-19.141	-7.037	-11.681	-11.022
1336	1.336	-47.627	-15.363	-8.735	-9.385	4.269	-14.592	-10.534	-26.903
1337	1.337	-34.071	-8.768	-6.971	-9.894	-5.036	-7.645	-13.655	-33.312
1338	1.338	-32.293	-11.668	-8.297	-8.464	-19.176	-14.05	-8.839	-31.399
1339	1.339	-17.945	-10.883	-10.595	-2.006	-16.668	-8.223	-8.095	-8.595
1340	1.34	-4.366	-13.192	-10.941	-7.937	-5.066	18.122	-10.446	0.637
1341	1.341	22.01	-15.109	-6.449	-3.801	9.817	36.905	-5.65	-7.747
1342	1.342	48.383	-14.515	-10.484	-4.308	7.861	26.856	4.374	-15.397
1343	1.343	10.689	-13.921	-11.814	-8.871	-8.027	-1.386	-5.719	-22.47
1344	1.344	-4.398	-10.428	-9.463	-9.381	-14.41	-12.588	-6.915	-11.926
1345	1.345	-17.93	-12.75	-15.247	-17.245	-12.477	-22.617	-10.414	-25.527
1346	1.346	-46.927	-14.882	-17.548	-18.347	-17.692	-31.861	-13.525	-30.708
1347	1.347	-58.101	-10.429	-14.046	-13.062	-13.045	-23.533	-14.515	-38.562
1348	1.348	-13.349	-13.332	-15.965	-13.981	-11.705	-15.988	-10.266	-22.595
1349	1.349	17.06	-12.944	-10.533	-18.192	-10.561	-9.028	-7.953	-24.658
1350	1.35	22.516	-10.62	-15.354	-17.376	-21.399	-15.42	-7.392	-3.3
1351	1.351	37.661	-8.488	-12.056	-16.756	-5.529	-13.503	-5.482	-5.982
1352	1.352	51.253	-9.647	-11.469	-14.794	5.115	-15.29	-9.555	-13.547
1353	1.353	22.28	-15.453	-11.08	-17.671	22.507	-10.691	-2.598	21.48
1354	1.354	11.106	-16.221	-8.763	-11.844	10.877	-14.977	-15.385	16.476
1355	1.355	-19.819	-27.057	-11.681	-7.77	-8.293	-16.137	-13.662	-24.748
1356	1.356	-40.502	-19.132	-13.612	-2.932	9.506	-17.288	-18.319	-30.181
1357	1.357	-14.132	-23.394	-10.897	-7.572	-20.887	-18.265	-14.064	5
1358	1.358	-31.075	-19.707	-13.792	-6.973	-24.992	-5.513	-12.914	27.716
1359	1.359	-34.061	-23.184	-16.487	-9.474	-21.344	-7.267	-6.939	15.08
1360	1.36	-31.285	-17.946	-10.667	-11.795	-11.305	-2.633	-5.999	3.563
1361	1.361	-13.436	-3.233	-14.708	-5.209	-2.026	-1.269	-14.924	-13.65
1362	1.362	2.857	3.152	-14.107	-6.167	-16.167	-15.559	-11.465	-10.689
1363	1.363	-20.532	-2.663	-13.508	-6.934	-18.688	-21.358	-8.394	-2.366
1364	1.364	-36.213	-14.862	-12.916	-10.985	-16.365	-9.172	-7.437	-4.949
1365	1.365	-33.553	-16.42	-14.261	-11.557	-9.974	-7.616	-8.217	-30.794
1366	1.366	-26.075	-17.79	-16.579	-13.483	-11.918	-20.585	-10.535	-27.683
1367	1.367	-47.255	-21.478	-13.682	-17.54	-6.692	-4.709	-13.992	-31.064
1368	1.368	-44.616	-8.322	-12.518	-16.177	-11.322	-2.573	-15.91	-34.01
1369	1.369	-26.882	-3.104	-12.896	-19.47	-4.155	-4.517	-21.327	-36.714
1370	1.37	-19.981	1.543	-9.983	-18.306	-3.004	0.714	-16.516	-29.788
1371	1.371	-30.638	2.899	-8.812	-13.083	-6.492	-7.211	-6.501	-31.994
1372	1.372	-28.674	-6.008	-6.86	-15.016	-3.421	-8.581	6.433	-61.215
1373	1.373	-9.282	-7.173	-5.286	-9.022	-4.4	-4.923	11.647	-57.396
1374	1.374	-11.754	-10.268	-9.72	-16.383	-10.436	-1.458	-5.77	-15.946
1375	1.375	-32.793	-21.115	-11.636	-11.558	-8.147	-15.436	-8.075	22.763
1376	1.376	-30.052	-25.379	-11.042	-10.792	-7.586	-17.441	-10.205	58.149
1377	1.377	8.483	-26.544	-9.675	-10.026	-4.284	-29.654	-12.13	90.219
1378	1.378	36.156	-30.037	-17.012	-5.203	-10.841	-25.008	-13.862	69.62
1379	1.379	10.969	-20.381	-16.023	-8.509	-15.075	-3.315	-12.305	43.366
1380	1.38	-20.972	-16.726	-13.089	-6.778	-15.853	-12.595	-8.043	-1.232
1381	1.381	-16.944	-17.898	-7.058	-10.271	-9.277	-15.302	-14.423	-56.004
1382	1.382	-28.233	-18.875	-9.352	-5.831	-8.485	-7.757	-17.896	-63.125
1383	1.383	-4.458	-14.044	1.524	-9.902	-6.139	-5.442	-14.793	-29.474
1384	1.384	23.813	-16.568	-3.091	-9.517	-4.213	9.474	-8.017	-23.335
1385	1.385	27.521	-17.361	-10.222	-9.13	-7.499	-7.948	-10.525	-39.692
1386	1.386	-10.171	-15.441	-13.872	-6.999	-5.749	-10.275	-8.186	-24.483
1387	1.387	-25.245	-9.452	-17.327	-12.996	-8.248	-12.399	-13.004	-19.848
1388	1.388	-20.783	-11.779	-16.333	-13.777	-10.579	-29.802	-8.321	-7.272
1389	1.389	-33.135	-13.725	-25.21	-11.467	-9.426	-22.831	-11.172	11.705
1390	1.39	-44.355	-10.454	-21.698	-16.318	-3.421	-7.919	-9.769	8.662
1391	1.391	-34.262	-13.373	-14.323	-13.038	-14.82	-13.696	-10.111	24.532
1392	1.392	-24.919	-13.002	-9.468	-19.634	-13.244	-8.453	-12.963	27.392
1393	1.393	-5.124	-9.728	-10.235	-15.395	-17.485	-9.988	-10.22	14.741
1394	1.394	-2.582	-13.802	-7.905	-13.1	-8.578	-11.326	-14.515	-20.16
1395	1.395	-18.794	-16.326	-8.483	-13.705	-12.054	-17.709	-7.564	-95.755
1396	1.396	-29.437	-8.986	-10.416	-10.451	-8.945	-4.59	-4.637	-106.654
1397	1.397	-23.678	-12.093	-7.523	-6.42	-0.035	-9.857	-3.842	-96.766
1398	1.398	-7.925	-9.188	-7.906	-6.056	1.136	-5.216	-9.413	-52.048
1399	1.399	-18.617	-11.707	-8.29	-7.43	-10.656	-6.566	-12.848	-43.859
1400	1.4	-24.486	-12.488	-8.669	-5.322	-9.099	-0.188	-9.507	-6.8
1401	1.401	-19.281	-11.912	-11.358	-4.958	-13.352	5.782	-8.931	26.886
1402	1.402	-17.727	-8.626	-11.724	-10.014	6.219	-3.914	-8.548	8.954
1403	1.403	-13.456	-17.536	-11.506	-10.61	-2.075	-5.076	-8.155	-18.493
1404	1.404	-1.677	-16.39	-10.709	-8.885	-9.588	-18.24	-6.979	6.79
1405	1.405	15.697	-3.248	-14.949	-9.292	-11.889	-16.516	-11.36	11.101
1406	1.406	4.009	-11.985	-21.511	-10.666	-9.762	-5.479	-20.148	23.266
1407	1.407	-28.001	-19.942	-18.978	-17.264	15.407	1.723	-8.232	72.159
1408	1.408	-32.491	-18.607	-19.737	-16.329	-1.635	-4.665	-3.492	159.361
1409	1.409	-11.822	-17.458	-17.79	-10.363	-10.94	-5.826	-4.819	147.473
1410	1.41	-23.058	-11.459	-21.072	-12.723	-19.271	-21.875	-13.801	28.026
1411	1.411	-19.763	-6.227	-15.64	-22.247	-16.759	-28.807	-5.609	-19.733
1412	1.412	-22.851	-3.305	-13.696	-18.602	-19.076	-9.647	-0.363	-120.876
1413	1.413	-8.693	-12.953	-6.336	-15.157	-16.952	-2.132	-7.079	-54.928
1414	1.414	9.112	-9.259	-5.368	-9.976	-15.027	-9.082	-14.914	-18.833
1415	1.415	20.676	-8.072	-2.863	-9.053	-6.323	-11.167	-20.045	35.8
1416	1.416	27.021	-13.25	6.018	-8.332	-7.875	-13.087	-30.795	105.07
1417	1.417	17.314	-19.963	-4.832	-7.608	-9.234	-0.87	-14.888	42.722
1418	1.418	8.593	-15.647	-9.113	-2.822	-12.912	-2.393	-8.488	-14.125
1419	1.419	-12.174	-16.366	-10.291	-10.237	-6.924	-24.081	12.725	-125.291
1420	1.42	-37.762	-15.751	-13.794	-5.462	-12.155	-27.209	20.955	-77.979
1421	1.421	-47.803	-12.464	-16.908	-8.037	-5.39	-1.671	3.054	22.509
1422	1.422	-38.521	-14.237	-21.771	-7.315	-9.666	8.351	-8.586	61.635
1423	1.423	-52.643	-15.687	-17.549	-10.848	-5.629	-7.35	-23.48	-22.086
1424	1.424	-60.175	-13.484	-16.812	-10.308	-10.498	-15.659	-29.285	-141.788
1425	1.425	-29.762	-15.746	-12.024	-14.432	-7.239	-18.15	-9.957	-221.851
1426	1.426	-25.7	-16.303	-12.65	-14.875	-11.338	-20.484	-12.477	-150.154
1427	1.427	-14.479	-12.191	-13.273	-10.486	-13.873	-18.395	-14.836	-111.244
1428	1.428	2.613	-7.475	-16.802	-12.289	-18.359	-16.509	-8.497	-52.049
1429	1.429	-12.979	-10.85	-17.234	-18.15	-14.34	-7.849	-14.337	-63.271
1430	1.43	12.653	-19.793	-18.438	-14.155	-15.748	-12.521	-16.105	-113.017
1431	1.431	29.726	-16.167	-14.804	-16.155	-14.44	-13.873	-8.185	-104.726
1432	1.432	-4.69	-15.073	-18.138	-15.655	-7.903	-4.959	-9.553	-15.735
1433	1.433	-36.597	-18.214	-13.351	-18.636	4.846	-13.294	-8.406	19.535
1434	1.434	-48.955	-11.486	-12.819	-16.204	-7.379	2.8	-11.899	51.919
1435	1.435	-45.241	-12.306	-11.13	-17.643	-5.867	0.533	-14.992	22.449
1436	1.436	-14.241	-16.416	-10.804	-15.596	1.242	-14.349	-15.944	-39.95
1437	1.437	6.467	-17.046	-10.488	-9.672	10.101	-16.287	-29.095	-31.73
1438	1.438	-12.311	-13.812	-10.942	-5.492	-3.104	-11.025	-31.034	-24.073
1439	1.439	18.641	-8.47	-16.247	-4.793	-11.851	-12.524	-22.307	-30.206
1440	1.44	-2.096	-13.408	-9.761	-14.346	-13.436	-11.141	-17.623	25.187
1441	1.441	-13.358	-15.421	-5.59	-8.033	-12.118	0.679	-16.199	47.664
1442	1.442	-10.094	-14.919	-3.353	-9.258	-8.494	-13.576	3.409	54.504
1443	1.443	-25.784	-18.471	-6.917	-8.361	-12.026	-38.695	46.024	36.736
1444	1.444	-51.327	-17.136	-3.709	-11.338	-17.307	-28.571	15.655	76.042
1445	1.445	-20.349	-14.263	-10.364	-8.892	-16.374	5.921	-23.046	152.238
1446	1.446	0.353	-17.979	-2.509	-11.291	-13.907	1.505	-18.04	55.111
1447	1.447	49.498	-23.429	-12.269	-14.849	-9.881	-19.129	-31.562	42.715
1448	1.448	16.006	-19.971	-13.515	-16.852	-10.494	-15.404	-27.444	7.707
1449	1.449	34.184	-15.332	-14.757	-17.49	-5.884	1.691	-23.736	-24.413
1450	1.45	-15.753	-15.923	-26.653	-12.712	-10.002	11.066	20.978	-93.255
1451	1.451	-35.694	-14.588	-22.109	-10.834	-13.537	2.785	14.941	-119.793
1452	1.452	-41.697	-13.266	-23.564	-16.313	-10.295	-15.025	-1.567	-79.085
1453	1.453	-36.278	-11.164	-19.992	-14.441	-8.97	-7.085	-6.635	32.075
1454	1.454	-31.235	-10.035	-14.097	-8.505	-11.912	-0.076	-56.971	206.966
1455	1.455	-24.248	-8.711	-17.302	-7.782	-9.246	-19.206	-76.92	183.54
1456	1.456	-28.683	-6.78	-16.435	-8.417	-8.125	-42.412	-58.744	162.404
1457	1.457	-32.754	-11.633	-14.028	-3.822	-13	-1.556	-31.102	143.188
1458	1.458	-36.471	-13.588	-13.367	-5.615	-8.178	3.872	27.717	-36.492
1459	1.459	-46.578	-23.64	-12.129	-7.599	-7.632	-11.234	103.365	-88.098
1460	1.46	-43.487	-22.247	-12.819	-8.023	-3.617	-24.774	114.207	-7.679
1461	1.461	-23.764	-21.024	-13.515	-12.499	-7.147	4.222	-33.812	-50.325
1462	1.462	-26.298	-24.472	-10.707	-10.795	-8.539	15.427	-54.867	-247.344
1463	1.463	-14.7	-21.39	-8.299	-8.299	-5.665	-29.256	-73.998	-444.347
1464	1.464	17.221	-34.204	-1.029	-12.759	-7.617	-35.221	-56.564	-315.824
1465	1.465	12.774	-46.466	1.972	-7.348	-4.149	-7.494	-40.684	-59.277
1466	1.466	8.696	-48.106	-10.9	-12.191	-6.282	-22.497	2.445	-24.597
1467	1.467	-17.687	-38.142	-2.284	-12.772	-7.449	-8.837	15.548	69.087
1468	1.468	26.973	-21.217	-10.296	-5.032	-3.972	20.3	75.149	154.041
1469	1.469	20.931	-0.204	-11.721	-6.003	-5.15	24.024	64.329	282.615
1470	1.47	-29.09	25.317	-12.949	-8.91	-6.316	0.234	54.522	399.23
1471	1.471	-9.264	35.375	-9.537	-11.426	-3.613	15.892	-7.921	166.55
1472	1.472	-15.378	63.615	-4.382	-15.496	1.226	-3.849	-32.283	73.989
1473	1.473	-10.057	59.934	-7.359	-17.427	-0.709	-32.045	-24.945	46.142
1474	1.474	-25.243	49.88	-4.9	-7.361	-8.055	-35.687	-18.393	225.65
1475	1.475	-11.771	52.979	-13.844	-8.71	-5.146	-11.894	-36.594	155.951
1476	1.476	-7.748	16.017	-17.341	-5.026	-18.3	9.961	-8.897	176.809
1477	1.477	-34.091	-9.13	-16.366	-8.499	-4.751	7.237	-3.833	3.233
1478	1.478	-37.404	-41.037	-21.21	-11.574	-3.006	9.742	-17.331	-66.824
1479	1.479	-59.291	-61.712	-22.04	-4.777	-1.451	2.723	-21.333	-88.176
1480	1.48	-39.584	-42.908	-18.109	-10.758	-8.6	-29.303	-24.975	46.195
1481	1.481	-21.798	-25.879	-14.753	-1.825	-7.426	-33.846	-28.262	-6.857
1482	1.482	-19.488	-41.558	-12.859	-5.277	-23.08	-4.863	-25.157	-214.298
1483	1.483	-4.638	-33.243	-11.115	-6.211	-12.412	-38.903	-22.436	-299.152
1484	1.484	1.1	-30.731	-14.563	-7.136	-10.438	-43.386	-24.934	-427.997
1485	1.485	-7.677	-28.392	-14.908	-11.341	-1.7	-22.75	-31.871	-312.3
1486	1.486	-12.374	-22.003	-10.753	-15.35	-9.603	-4.008	-21.195	-206.767
1487	1.487	-16.653	-12.317	-15.395	-17.222	-10.923	-35.006	-11.491	-303.257
1488	1.488	-4.854	-0.079	-5.102	-17.732	-17.269	-47.385	-23.656	-320.979
1489	1.489	-0.239	11.087	-0.721	-18.247	-16.078	-13.292	-37.945	-210.099
1490	1.49	1.116	-10.498	-4.461	-16.826	-10.83	9.561	-51.457	-138.268
1491	1.491	-0.072	-13.568	-3.214	-19.091	-5.971	-36.317	-35.541	32.555
1492	1.492	-3.583	-21.862	-6.148	-14.963	-8.456	-5.961	-12.086	-84.011
1493	1.493	-6.701	-55.327	-8.889	-6.965	-4.366	-22.472	9.853	-190.019
1494	1.494	-17.571	-41.839	-14.852	-8.072	-13.825	-7.436	12.647	-94.045
1495	1.495	-16.264	-29.543	-12.737	-2.789	-4.905	-2.988	35.942	-146.723
1496	1.496	-17.44	-25.955	-12.539	-3.696	-10.879	-23.656	-10.993	-194.34
1497	1.497	-11.439	-29.277	-12.122	-7.894	-9.886	-4.878	-30.816	22.592
1498	1.498	-1.731	-38.55	-16.263	-16.737	-8.88	-14.986	-12.511	239.419
1499	1.499	-18.779	-30.206	-9.336	-13.194	-2.846	-30.727	4.047	323.518
1500	1.5	-21.107	-17.407	-4.494	-14.098	-3.582	11.812	39.31	348.815
1501	1.501	-19.03	-5.887	-8.768	-11.125	-10.129	42.174	43.669	371.719
1502	1.502	-21.023	-8.217	-6.414	-11.833	-10.873	14.461	14.507	265.35
1503	1.503	-26.312	-10.319	-8.373	-9.456	-10.06	-20.799	-4.33	283.911
1504	1.504	-24.813	-8.931	-6.479	-17.333	-11.96	-16.367	-7.619	335.966
1505	1.505	-14.783	-20.405	-15.398	-12.046	-12.503	-4.026	-10.731	128.814
1506	1.506	-11.132	-16.493	-11.681	-14.882	-11.885	-0.428	-2.432	100.244
1507	1.507	-9.994	-15.548	-5.501	-14.04	-11.457	9.548	-9.977	-182.223
1508	1.508	-9.041	-33.702	-2.192	-11.636	-9.101	12.631	-2.985	-520.344
1509	1.509	-23.754	-46.439	-6.787	-13.494	-4.217	-7.1	-26.339	-474.923
1510	1.51	-21.625	-48.645	-3.946	-20.776	-8.821	10.712	-48.095	-185.822
1511	1.511	-15.799	-16.669	-15.7	-11.813	-10.516	-5.581	-39.694	-73.146
1512	1.512	-20.988	24.736	-3.055	-17.762	-13.96	-24.745	-21.948	28.553
1513	1.513	-13.007	30.281	-17.012	-18.679	-17.213	-27.299	-15.053	-65.39
1514	1.514	-17.198	45.499	-7.222	-11.841	-10.595	-43.655	-13.004	-94.535
1515	1.515	-2.785	50.137	-5.595	-11.011	-11.537	-67.214	15.968	-120.884
1516	1.516	26.317	37.91	-7.109	-11.73	-8.992	-70.405	28.311	-191.227
1517	1.517	-11.17	26.866	-28.646	-8.197	-8.193	-44.901	-5.764	-43.779
1518	1.518	-26.233	3.251	-31.513	-3.5	-0.23	6.546	-19.323	13.271
1519	1.519	-3.34	-43.483	-28.694	-7.504	-5.432	13.863	-40.008	65.348
1520	1.52	-7.364	-49.746	-21.028	-6.093	-6.376	33.815	-36.327	81.304
1521	1.521	-3.695	-31.253	-18.573	-3.715	-7.129	27.844	-12.502	124.811
1522	1.522	-6.973	-36.456	-11.919	-10.245	-7.883	-22.066	9.391	190.868
1523	1.523	-16.253	-41.34	-17.478	-9.233	-9.793	-15.482	6.678	155.431
1524	1.524	-24.548	-27.634	-22.524	-9.963	-10.352	14.89	-11.147	144.825
1525	1.525	-21.997	-23.483	-33.565	-10.674	-6.28	9.5	-18.158	233.881
1526	1.526	-28.904	-27.178	-40.87	-10.04	-4.908	4.515	-24.686	341.377
1527	1.527	-18.198	-30.541	-21.327	-13.286	-5.293	0.115	-34.437	298.185
1528	1.528	-12.376	-27.486	21.313	-13.823	-10.118	29.198	-32.765	153.097
1529	1.529	-14.085	-24.914	76.256	-8.944	-6.814	55.542	-9.019	133.523
1530	1.53	-12.508	-1.851	54.18	-13.537	-7.383	31.764	14.734	255.717
1531	1.531	-13.816	1.235	-19.665	-11.756	-10.859	-15.274	11.582	144.495
1532	1.532	-12.612	4.069	-49.159	-10.364	-6.402	-62.083	3.258	72.344
1533	1.533	-20.904	-3.386	-58.052	-15.756	-10.472	-19.46	-4.319	217.184
1534	1.534	-19.879	-14.924	-49.911	-17.668	-11.817	19.257	-16.007	44.015
1535	1.535	-20.788	-4.208	-71.959	-15.704	-11.42	-26.224	-18.231	-258.65
1536	1.536	-18.238	-13.758	-132.487	-17.42	-9.277	-32.195	-12.501	-299.597
1537	1.537	-17.398	-39.943	-124.269	-14.885	-9.655	-59.831	-17.766	-261.638
1538	1.538	-13.842	-96.527	-13.054	-7.507	-12.362	-64.856	-16.252	-159.165
1539	1.539	-18.393	-39.554	130.265	-8.452	-10.232	-42.002	-9.131	-189.744
1540	1.54	-15.414	12.136	-4.232	-7.468	-8.292	-12.944	-12.851	-217.371
1541	1.541	-21.149	5.499	-56.51	-8.223	-12.532	5.882	-4.562	-191.53
1542	1.542	-21.86	11.366	-40.447	-8.973	-4.767	15.929	-18.513	-260.935
1543	1.543	-19.865	61.15	60.741	-1.01	-5.717	-5.971	-8.832	-197.244
1544	1.544	-16.508	67.612	231.886	-8.339	-2.797	-37.154	-28.168	-139.444
1545	1.545	-13.542	49.463	301.47	-9.286	-7.05	-41.245	-66.693	-261.763
1546	1.546	-12.16	-11.357	68.312	-10.033	-4.708	-14.886	-61.274	-436.496
1547	1.547	-9.81	-51.717	-24.64	-12.332	-11.276	8.998	-56.285	-133.675
1548	1.548	-3.971	-44.073	-52.722	-11.727	-8.753	24.759	-33.492	-9.581
1549	1.549	-9.561	-37.236	-78.281	-13.642	-7.97	5.063	28.977	-46.41
1550	1.55	-11.484	54.503	-55.082	-14.196	-7.368	-7.683	145.424	-11.38
1551	1.551	-14.745	120.486	-76.19	-9.34	-6.769	-5.276	129.52	144.705
1552	1.552	-5.783	61.106	-18.499	-4.699	-12.179	-20.106	28.461	229.893
1553	1.553	-6.916	180.775	-1.042	-6.462	-7.333	-25.909	-37.406	102.413
1554	1.554	-10.43	196.867	-16.963	-6.863	-11.967	0.444	-49.291	79.708
1555	1.555	-7.353	67.015	-60.196	-13.26	-9.049	11.666	-38.554	186.042
1556	1.556	-10.256	-55.246	-152.355	-15.756	-11.557	1.634	-28.81	90.028
1557	1.557	-14.5	-102.663	-140.51	-23.091	-8.26	-26.579	-20.035	-172.593
1558	1.558	-18.536	-232.59	-129.699	-20.16	-14.829	-37.775	-12.014	-510.722
1559	1.559	-20.467	-250.039	-159.301	-17.624	-9.975	-41.046	-19.423	-556.503
1560	1.56	-25.083	-138.899	-203.942	-8.722	-12.465	-6.632	-12.874	-102.768
1561	1.561	-16.124	-211.269	-163.226	-5.255	-10.128	-11.12	-18.911	320.221
1562	1.562	-22.464	-119.294	-52.084	-6.214	-9.534	17.869	-13.511	595.333
1563	1.563	-25.931	-83.812	154.919	-17.057	-8.939	29.056	-8.476	446.009
1564	1.564	-24.938	-116.515	295.858	-12.804	-2.356	52.83	-4.023	310.509
1565	1.565	-16.005	-67.374	116.399	-9.114	-4.874	24.527	-0.005	352.118
1566	1.566	-12.476	-58.686	-0.075	-10.26	-5.646	-32.265	3.632	389.974
1567	1.567	-11.465	-34.437	-63.631	-13.339	-10.471	-24.19	0.315	219.415
1568	1.568	-4.704	-86.284	32.496	-14.29	-5.815	-2.176	-2.801	2.15
1569	1.569	-5.492	-66.606	15.038	-13.51	-8.7	-48.99	-16.959	-308.123
1570	1.57	-4.72	-24.255	-0.907	-15.829	-8.304	-67.118	-50.505	-432.094
1571	1.571	-6.645	47.792	-101.936	-13.897	-7.913	-39.394	-91.787	-470.12
1572	1.572	-9.919	97.147	-62.416	-10.613	-10.811	-34.289	-64.082	-368.334
1573	1.573	-18.839	52.535	-2.801	-12.37	-10.43	-29.785	-28.768	-337.648
1574	1.574	-33.196	77.025	138.259	-19.348	-6.19	-50.484	3.259	-140.458
1575	1.575	-35.144	128.725	195.946	-12.576	-13.169	-31.728	65.858	-63.476
1576	1.576	-29.928	108.824	38.455	-4.63	-8.345	-14.745	21.144	52.655
1577	1.577	-6.14	41.621	-25.005	-9.864	-7.585	-17.886	12.884	158.409
1578	1.578	-16.263	86.254	32.623	-10.848	-8.377	7.651	-9.335	177.518
1579	1.579	-19.403	78.161	15.19	-15.127	-7.816	-2.431	-15.979	89.819
1580	1.58	-11.114	-32.795	-64.273	-11.085	-9.759	6.828	-9.979	-85.119
1581	1.581	6.677	-112.058	-78.584	-4.527	-8.025	-18.753	-48.65	-61.746
1582	1.582	13.625	-68.603	13.443	-3.761	-8.429	-8.772	-13.408	-167.75
1583	1.583	-5.558	-28.896	1.511	-4.511	-11.731	0.401	27.837	-71.973
1584	1.584	-8.141	-16.992	-9.394	-12.428	-8.84	14.507	33.288	-19.923
1585	1.585	-1.215	-49.523	-39.055	-13.383	-6.925	6.951	8.153	-36.466
1586	1.586	-33.159	-39.714	-65.858	-10.457	-9.654	9.234	-14.643	5.682
1587	1.587	-37.603	-13.1	-90.381	-14.689	-4.84	11.276	-10.544	96.862
1588	1.588	-41.645	27.26	-53.479	-12.348	-8.352	-2.371	-14.178	60.54
1589	1.589	-22.879	63.926	-114.034	-7.481	-8.956	13.398	-17.407	135.777
1590	1.59	-19.592	83.717	-73.239	-8.03	-14.397	2.734	-26.686	283.286
1591	1.591	-16.499	114.039	-80.595	-13.405	-15.003	20.173	-18.446	346.329
1592	1.592	-19.247	86.263	-47.21	-12.771	-10.385	45.963	-15.957	211.36
1593	1.593	-26.827	20.59	32.058	-5.371	-8.651	15.029	-13.653	158.652
1594	1.594	-29.185	-95.881	129.785	-6.307	-5.171	19.107	5.503	142.84
1595	1.595	2.719	-143.387	143.081	-10.554	-11.554	-37.629	-2.106	42.007
1596	1.596	-1.788	-215.652	35.838	-11.313	-9.028	-78.267	-9.118	55.24
1597	1.597	-5.868	-176.446	-7.38	-16.149	-4.956	-56.157	-19.698	-52.148
1598	1.598	5.336	-117.154	-20.695	-18.066	-6.895	-22.606	-6.061	-181.797
1599	1.599	-4.751	-41.557	-9.066	-18.616	-12.909	-16.542	13.33	-373.828
1600	1.6	-20.464	-12.158	-20.077	-10.664	-12.15	-32.98	5.881	-450.063
1601	1.601	-40.252	-38.963	-49.814	7.359	-8.662	-7.816	-5.476	-239.879
1602	1.602	-11.995	-63.321	-58.853	14.93	-8.071	15.053	-11.548	-211.106
1603	1.603	29.684	-26.495	14.442	3.334	-9.816	-39.128	-17.148	-133.567
1604	1.604	13.305	-6.641	24.325	-7.315	-13.289	-2.173	-1.132	-109.901
1605	1.605	-1.737	-49.322	-20.399	-28.608	-6.908	-22.093	13.814	-46.058
1606	1.606	-15.232	0.37	-77.328	-25.907	-6.136	-28.062	15.653	50.594
1607	1.607	-27.565	46.923	-10.558	-28.41	-8.453	-11.594	-10.809	33.507
1608	1.608	-8.75	138.339	-37.193	-16.791	-10.367	-6.574	-44.951	81.196
1609	1.609	-39.731	177.627	-77.76	-1.891	-15	16.237	-67.727	37.871
1610	1.61	-52.206	165.634	-70.338	3.913	-9.575	20.276	-55.297	-28.005
1611	1.611	-33.508	111.486	-50.385	-11.961	-9.004	1.513	-44.112	-63.225
1612	1.612	-9.705	81.887	-80.792	-5.589	-10.945	-15.516	-34.163	-116.719
1613	1.613	-12.749	90.933	-19.791	-7.53	-3.211	-18.6	-18.515	-224.518
1614	1.614	-20.994	66.807	70.003	-16.265	4.142	-10.255	24.075	-65.16
1615	1.615	-23.456	30.063	129.929	-17.855	-2.631	12.997	30.054	-1.475
1616	1.616	-7.202	-70.414	32.296	-19.26	-10.584	-8.884	13.568	248.897
1617	1.617	3.383	-55.786	-7.202	-15.646	-9.645	10.794	-21.645	487.572
1618	1.618	-10.236	-16.003	-19.067	-4.858	-10.639	-12.482	-17.176	332.379
1619	1.619	-5.044	-75.358	13.483	-9.174	-8.15	-46.963	3.524	303.919
1620	1.62	-22.44	-129.38	-35.865	-5.563	-7.403	-24.194	7.158	328.84
1621	1.621	-24.726	-198.256	-62.558	-4.472	-9.368	-53.296	-44.412	165.461
1622	1.622	-1.292	-224.658	-22	-5.499	-2.039	-64.56	-66.574	16.691
1623	1.623	1.799	-183.677	0.011	-10.419	2.764	-13.104	-60.026	-272.37
1624	1.624	-23.767	-72.336	-33.473	-18.448	-5.203	23.842	-53.999	-396.237
1625	1.625	-20.502	-56.253	-51.595	-28.246	-2.147	30.398	29.201	-58.315
1626	1.626	-17.434	16.204	-23.844	-8.825	-5.089	12.203	112.677	-103.504
1627	1.627	25.167	29.699	41.687	-6.215	-4.354	-26.489	101.719	-226.989
1628	1.628	7.036	-53.521	32.657	-3.831	-8.463	-1.313	12.811	-189.223
1629	1.629	-9.382	-107.537	-24.318	-1.648	-16.449	12.261	-22.831	-359.538
1630	1.63	-24.449	-176.533	-2.375	-8.203	-15.536	-16.757	-33.625	-328.527
1631	1.631	-19.963	-149.888	17.356	-18.055	-10.751	-13.062	-23.717	-131.428
1632	1.632	-15.856	-60.405	23.159	-41.031	-11.584	-9.78	-32.651	47.882
1633	1.633	10.503	46.914	-26.868	-31.89	-13.97	-44.231	-40.867	117.376
1634	1.634	-13.287	118.964	-20.398	-23.695	-7.461	-21.39	-33.494	180.78
1635	1.635	-35.145	131.967	9.838	-26.357	-8.309	-25.441	-40.047	238.436
1636	1.636	-43.478	119.965	15.1	-24.193	-4.323	16.158	-21.819	185.944
1637	1.637	-46.055	217.56	-20.289	-13.71	-2.477	10.733	-27.296	74.64
1638	1.638	-15.744	151.664	2.394	-15.794	-9.915	15.752	-32.35	117.802
1639	1.639	-19.847	44.166	-26.718	-17.64	-9.023	-25.504	17.98	51.943
1640	1.64	-16.16	0.965	-15.594	-25.648	-6.565	-30.938	78.568	-7.702
1641	1.641	7.658	14.079	22.084	-29.968	-8.972	-36.007	21.59	-61.862
1642	1.642	-1.605	-21.529	17.009	-21.086	-18.545	-13.196	-0.675	-51.987
1643	1.643	1.128	-75.764	12.548	-3.085	-22.285	-17.281	-7.384	-186.503
1644	1.644	-6.417	-125.237	-24.931	4.486	-23.469	1.436	22.958	-167.655
1645	1.645	14.691	8.828	-60.057	-2.438	-28.726	-22.42	-15.728	-80.54
1646	1.646	-22.283	104.789	-73.548	4.014	-21.979	-31.805	-81.321	-65.137
1647	1.647	-17.302	87.13	-52.902	-13.319	-14.071	-29.217	-72.408	-79.916
1648	1.648	-12.893	39.343	-34.227	-20.2	-2.487	-14.584	0.944	-67.295
1649	1.649	-8.88	-3.962	-31.058	-9.451	-3.495	8.602	-8.923	-127.491
1650	1.65	-5.101	-37.146	-28.063	-15.122	-18.252	-0.713	-71.42	-73.955
1651	1.651	-46.815	-103.037	-14.048	-9.736	-20.435	-20.485	-144.801	-64.667
1652	1.652	-85.629	-19.768	-26.937	-1.624	-10.799	-7.721	-115.222	-38.25
1653	1.653	-70.564	-9.081	-57.432	8.607	-16.066	3.902	-85.86	44.587
1654	1.654	-47.744	-19.064	-29.042	2.946	-5.064	1.733	12.611	52.647
1655	1.655	-35.445	-28.083	-33.176	-3.31	-6.458	-7.945	131.056	0.958
1656	1.656	-31.925	-68.825	-89.975	-21.168	-12.875	-9.703	146.95	7.593
1657	1.657	-21.989	-179.975	-81.97	-18.486	-21.23	-5.069	74.795	25.918
1658	1.658	24.971	-132.468	-30.331	-6.698	-13.905	2.097	-43.633	53.691
1659	1.659	71.797	-60.326	-10.456	-4.376	-5.036	3.268	-27.776	48.782
1660	1.66	41.376	-99.822	32.038	1.637	5.756	-0.184	44.407	44.393
1661	1.661	-19.633	-64.24	115.202	7.051	1.458	-1.127	83.91	40.33
1662	1.662	-60.265	-53.469	126.982	-7.108	0.257	3.709	0.527	36.635
1663	1.663	-67.577	-83.199	94.436	-1.149	-5.778	-7.717	-31.949	26.53
1664	1.664	-34.061	-38.631	5.632	11.183	-4.838	-9.267	-2.29	35.734
1665	1.665	20.902	-79.471	-6.085	12.846	5.981	-7.905	6.704	27.51
1666	1.666	57.834	-12.951	-16.821	14.282	7.311	-9.04	-33.839	25.153
1667	1.667	51.254	13.434	-26.7	-5.176	-1.623	-7.873	-41.126	13.883
1668	1.668	8.669	21.287	-35.645	-2.364	-0.488	-6.878	-21.188	12.199
1669	1.669	-41.3	102.533	-27.576	0.251	-5.733	-9.781	-2.97	10.461
1670	1.67	-47.953	69.758	-49.669	-2.015	-4.777	-7.287	13.57	5.335
1671	1.671	-29.86	20.132	-29.803	-12.568	-10.778	-6.502	-1.407	3.839
1672	1.672	-13.511	-6.872	-11.695	4.91	-5.167	-11.343	-24.184	-3.461
1673	1.673	-8.527	0.994	-6.31	7.27	-8.64	-9.402	-36.525	-2.568
1674	1.674	-12.997	22.91	8.776	17.862	-1.275	-13.404	20.232	-4.185
1675	1.675	-8.942	-23.952	-4.815	15.844	-10.169	-11.956	-20.352	-5.593
1676	1.676	-43.059	-115.465	-25.564	-7.089	-6.668	-13.217	76.163	-8.544
1677	1.677	-47.609	-49.567	-29.229	8.548	-3.557	-17.99	10.55	-11.112
1678	1.678	-26.908	-13.85	-25.872	5.778	-2.567	-10.608	-48.917	-21.853
1679	1.679	-23.226	18.706	-10.153	18.482	-1.773	-11.531	-103.068	-17.588
1680	1.68	-19.983	48.333	3.966	16.082	-7.368	-13.995	-73.444	-29.438
1681	1.681	-16.935	39.414	1.465	-15.941	-3.857	-14.752	-28.721	-18.327
1682	1.682	-14.226	47.588	-10.115	-11.582	-3.239	-11.252	44.649	-10.852
1683	1.683	-11.726	99.406	-12.222	-32.399	-1.455	-14.52	-24.414	-14.051
1684	1.684	-14.07	93.058	9.036	-21.28	-1.02	-15.103	-33.295	-29.215
1685	1.685	5.059	75.127	-5.099	-11.312	0.398	-9.265	-57.651	-22.315
1686	1.686	17.802	14.397	-7.582	-8.312	3.36	-14.83	9.152	-19.881
1687	1.687	20.124	-9.803	-19.158	-22.532	-2.577	-12.789	-17.504	-7.302
1688	1.688	-11.761	-2.239	-34.067	-50.875	-13.929	-9.378	-41.838	-14.985
1689	1.689	-34.542	-35.614	-39.851	-62.171	-28.185	-15.844	-34.437	-13.369
1690	1.69	-30.467	-41.625	-20.511	-58.948	-6.828	-9.776	39.579	-22.093
1691	1.691	-34.111	-80.389	-23.021	-80.866	-4.045	-10.484	128.539	-35.134
1692	1.692	-30.776	-75.399	-16	-78.232	-21.783	-5.567	45.194	-22.857
1693	1.693	-15.051	-61.921	-22.342	-70.743	-47.456	-8.763	-30.624	-14.81
1694	1.694	-23.316	-32.982	-1.022	-68.474	-30.364	-12.748	-60.203	-16.142
1695	1.695	15.243	-51.865	1.689	-70.682	-33.395	-14.029	-51.263	-14.907
1696	1.696	31.761	-41.78	-5.877	-64.938	-25.006	-7.59	-43.135	-13.572
1697	1.697	6.637	-19.816	-12.854	-49.176	-17.382	-13.581	-35.834	-12.411
1698	1.698	11.13	22.813	-2.176	-47.201	-5.687	-11.282	-15.946	-23.054
1699	1.699	23.574	28.81	-7.926	-53.098	-3.457	-11.85	-9.928	-30.016
1700	1.7	12.418	34.204	-6.115	-47.915	2.443	-13.73	17.765	-31.016
1701	1.701	-4.538	39.212	-17.071	-33.656	-6.189	-9.622	2.639	-27.318
1702	1.702	-45.361	16.311	-15.635	-12.425	-4.569	-10.957	16.115	-32.323
1703	1.703	-28.958	3.964	-1.226	1.667	-14.546	-6.466	-4.631	-29.179
1704	1.704	6.269	7.696	4.648	9.172	-5.566	-8.142	-23.432	-22.88
1705	1.705	38.219	-43.721	-11.126	-7.137	-6.633	-8.477	-26.622	-18.545
1706	1.706	-7.619	-36.303	-17.419	-13.61	-3.445	-12.868	-29.489	-14.864
1707	1.707	-62.552	10.577	-30.901	-11.772	-8.202	-9.911	-26.595	-11.387
1708	1.708	-84.536	-7.627	-22.093	-6.633	-3.869	-8.517	-18.991	-11.786
1709	1.709	-64.482	-46.263	-17.296	-2.057	3.567	-11.782	-26.021	-8.114
1710	1.71	-46.14	-81.318	-18.491	16.646	2.686	-8.87	-19.663	-7.577
1711	1.711	-62.488	-104.005	-14.625	24.126	2.007	-4.421	-2.209	-6.296
1712	1.712	-57.406	-83.103	-17.87	31.032	-3.518	-11.01	4.824	-5.817
1713	1.713	-43.829	-64.11	-12.441	33.086	-4.023	-13.538	6.908	-9.228
1714	1.714	-14.75	-32.945	-9.395	38.826	-7.251	-11.228	-2.849	-12.085
1715	1.715	11.661	-20.311	-5.096	54.643	-7.779	-10.627	-11.607	-10.887
1716	1.716	-5.251	-16.418	-7.397	35.424	-6.364	-9.973	-3.714	-12.813
1717	1.717	4.177	-19.431	-12.216	17.575	-8.635	-12.789	17.888	-13.02
1718	1.718	12.615	-9.853	-4.845	19.845	-10.722	-6.906	2.136	-14.416
1719	1.719	35.89	-6.867	-5.797	38.966	-13.397	-7.594	-34.874	-18.726
1720	1.72	32.773	-4.031	-10.024	0.427	-16.856	-9.457	-50.007	-20.538
1721	1.721	24.403	7.834	-5.944	16.86	-13.935	-9.96	-27.212	-19.264
1722	1.722	-9.076	10.148	-7.834	21.863	-15.855	-12.798	-14.867	-18.972
1723	1.723	-31.905	-7.121	-12.422	72.169	-10.034	-12.365	-3.691	-18.695
1724	1.724	-52.604	4.639	-4.628	65.595	-12.348	-13.69	6.321	-19.199
1725	1.725	-3.482	-14.37	-11.925	47.425	-14.271	-16.615	-2.969	-22.81
1726	1.726	29.949	-16.784	-26.585	-2.488	-10.976	-11.445	-5.718	-16.372
1727	1.727	-25.047	-19.08	-24.417	4.092	-13.879	-8.067	-3.166	-15.553
1728	1.728	-47.084	-21.113	-18.564	-1.89	-10.4	-2.149	-0.88	-13.195
1729	1.729	-13.55	-19.056	-16.779	-7.299	-10.018	-2.993	-7.353	-18.985
1730	1.73	-19.513	-6.724	-15.175	-12.303	-12.156	1.768	-13.276	-12.573
1731	1.731	-47.15	-5.039	-16.468	-25.815	-12.559	3.619	-4.637	-8.491
1732	1.732	-21.977	-3.571	-7.53	-29.863	-11.41	-0.502	-9.303	-7.88
1733	1.733	0.845	-4.635	-1.478	-26.168	-13.556	-3.036	-5.006	-9.974
1734	1.734	-11.506	-3.366	-11.108	-29.475	-16.867	-10.4	-1.356	-6.84
1735	1.735	-22.688	-6.405	-19.959	-32.572	-10.307	-22.218	-7.386	-6.419
1736	1.736	-39.62	-11.225	-18.77	-35.268	-7.43	-36.505	-4.329	-5.214
1737	1.737	-61.393	-3.345	-6.933	-32.722	-8.227	-50.013	-7.216	-6.706
1738	1.738	-30.131	-10.771	-11.552	-48.948	-10.587	-37.793	-6.453	-4.697
1739	1.739	7.492	-11.804	-1.48	-51.059	-10.051	-23.444	-7.251	-3.66
1740	1.74	-7.535	-5.894	-5.146	-64.584	-9.53	-17.613	-15.199	-1.834
1741	1.741	-3.028	-8.307	-18.282	-38.251	-4.141	-22.811	-18.249	-3.488
1742	1.742	-15.416	-6.47	-16.531	-41.883	-9.014	-11.764	-21.06	-5.526
1743	1.743	-19.161	-12.536	-11.887	-31.746	-3.061	-1.658	-15.069	-1.345
1744	1.744	-15.991	-3.676	-10.532	-9.804	-3.898	12.711	-2.955	7.493
1745	1.745	-19.275	-0.214	-9.344	-35.232	-5.875	6.942	-4.793	8.598
1746	1.746	-16.666	-5.465	-10.484	2.634	-3.977	33.268	-3.321	9.712
1747	1.747	-14.198	-4.5	-15.684	17.872	-3.419	52.051	9.592	2.329
1748	1.748	-21.131	-7.009	-10.806	-41.602	-11.368	21.076	7.808	11.208
1749	1.749	-23.188	-19.184	-13.304	-65.843	-7.89	-8.011	-6.531	5.181
1750	1.75	-21.252	-31.36	-10.979	-43.624	-4.798	-11.746	-8.478	6.125
1751	1.751	5.043	-20.351	-3.04	-36.87	-1.898	-8.535	-10.207	5.135
1752	1.752	31.334	-24.668	-16.978	-42.691	-7.912	-17.874	7.203	-0.874
1753	1.753	7.444	-21.076	-15.042	-26.047	-5.601	-32.032	28.297	-9.784
1754	1.754	16.659	-24.678	-9.808	-20.818	-12.198	-24.546	-14.304	-10.943
1755	1.755	13.948	-21.701	-8.241	2.201	-12.981	-36.217	-56.923	-11.903
1756	1.756	11.464	-20.887	-15.396	-1.699	-10.673	-29.893	-40.51	-16.727
1757	1.757	-23.577	-20.225	-21.786	-5.216	-11.262	-12.564	-15.38	-19.228
1758	1.758	-28.673	-14.62	-18.32	-8.349	-10.698	-1.044	-10.959	-28.111
1759	1.759	-33.202	-21.168	-10.971	-5.101	-10.134	5.258	-23.359	-24.6
1760	1.76	-29.22	-16.901	-13.883	-2.256	-13.628	3.25	-27.051	-25.549
1761	1.761	-32.955	-12.853	-18.146	-4.633	-14.999	1.435	-37.12	-26.502
1762	1.762	-36.274	-17.704	-14.083	-2.181	-9.215	-0.148	-15.242	-30.734
1763	1.763	-39.344	-13.07	-17.567	-4.199	-6.917	-13.123	-6.906	-31.481
1764	1.764	-36.571	-12.513	-11.556	-6.043	-2.099	-39.443	-9.417	-30.882
1765	1.765	-18.668	-11.212	-5.931	-0.743	-6.768	-73.498	-11.745	-26.221
1766	1.766	-20.885	-13.564	-12.506	-11.711	-5.046	-69.07	-13.884	-22.144
1767	1.767	-22.929	-13.989	-13.287	-15.959	-9.906	-48.386	-8.094	-18.644
1768	1.768	-9.305	-13.666	-14.071	-17.156	-6.641	-44.728	-13.324	-19.031
1769	1.769	10.096	-15.594	-13.504	-18.355	-6.087	-27.713	-5.429	-13.223
1770	1.77	27.963	-15.333	-11.574	-19.35	-4.755	-24.626	4.56	-15.552
1771	1.771	-2.376	-14.445	-14.497	-8.571	-9.23	-10.511	-12.555	-10.726
1772	1.772	1.664	-13.499	-8.719	-4.373	-7.507	2.269	-19.578	-8.809
1773	1.773	-2.148	-15.758	-4.684	-13.342	-7.139	13.884	-17.486	-7.088
1774	1.774	21.498	-12.56	-2.769	-14.541	-8.504	45.799	-15.568	-3.635
1775	1.775	24.454	-14.753	-11.479	-9.381	-11.421	59.283	-13.827	2.715
1776	1.776	-18.14	-11.196	-17.483	-6.587	-6.979	79.907	-12.279	0.159
1777	1.777	-60.717	-11.802	-22.709	-4.221	-4.083	38.201	-10.913	2.438
1778	1.778	-55.314	-9.845	-11.875	3.009	-7.57	21.625	-7.212	7.231
1779	1.779	-30.16	-12.784	-10.531	-1.953	-7.181	16.5	-3.696	-0.173
1780	1.78	-25.671	-7.957	-9.387	-8.09	-8.336	11.951	-2.689	-3.147
1781	1.781	-4.874	-16.791	3.744	-10.541	-11.033	-17.089	-1.685	-3.992
1782	1.782	13.942	-15.694	-22.605	0.17	-8.315	-43.421	-4.15	-4.838
1783	1.783	-30.71	-12.593	-18.933	20.763	-7.529	-46.802	-4.883	-9.75
1784	1.784	-36.699	-5.759	-8.88	17.958	-10.808	-37.603	-5.427	-15.826
1785	1.785	-64.378	-13.693	-5.793	15.352	-7.897	-63.221	-7.319	-13.578
1786	1.786	-49.28	-12.672	-14.127	3.668	-10.59	-59.964	-1.868	-18.497
1787	1.787	-53.749	-19.333	-16.665	-2.777	-6.31	-38.097	-3.769	-20.517
1788	1.788	-49.763	-18.522	-9.686	-4.754	-8.803	-29.752	-7.025	-18.859
1789	1.789	-46.065	-19.271	-11.799	-3.049	-5.492	-27.189	-5.259	-24.742
1790	1.79	-22.175	-14.357	-5.987	17.647	-12.047	-20.158	-6.592	-27.133
1791	1.791	24.901	-22.954	2.725	-13.509	-7.19	-9.466	-3.282	-27.774
1792	1.792	71.812	-26.245	10.656	-17.541	-9.68	-26.827	-6.168	-29.779
1793	1.793	102.261	-20.821	0.586	1.273	-8.88	-29.081	-6.545	-24.419
1794	1.794	118.728	-7.814	-11.231	-22.478	-6.918	-18.381	-4.599	-25.038
1795	1.795	43.04	-12.681	-9.694	-19.304	-8.829	6.818	-4.384	-24.474
1796	1.796	-11.172	-16.908	-22.664	-16.538	-10.556	3.562	-8.241	-29.902
1797	1.797	-99.99	-6.538	-38.535	6.761	-9.184	12.879	-6.869	-25.043
1798	1.798	-111.778	7.851	-10.871	-2.451	-8.781	44.104	-9.165	-21.737
1799	1.799	-35.908	-1.837	-7.197	-16.533	-9.928	31.687	-10.308	-18.794
1800	1.8	-26.064	17.348	-10.483	-24.041	-9.537	35.25	-13.98	-11.774
1801	1.801	-34.96	29.895	-13.574	-17.005	-9.115	4.23	-12.626	-10.751
1802	1.802	-10.544	13.274	-16.279	-19.055	-11.235	-16.458	-12.238	-8.19
1803	1.803	-3.177	19.266	-13.766	-20.891	-13.166	9.862	-11.831	-7.356
1804	1.804	-36.652	9.435	-20.735	-15.515	-12.391	-0.319	-8.313	-2.441
1805	1.805	-42.634	-2.513	-22.865	-23.309	-8.712	-3.556	-12.394	-1.783
1806	1.806	-37.201	-26.256	-17.072	-30.36	-12.196	10.388	-14.935	1.224
1807	1.807	-22.106	-70.924	-11.875	-31.407	-8.919	7.711	-7.597	-0.029
1808	1.808	-8.597	-101.209	-13.437	-27.828	-6.8	-3.981	-12.809	-7.271
1809	1.809	20.398	-84.753	-6.295	-18.074	-7.971	-18.945	-13.768	2.536
1810	1.81	16.701	-59.711	-9.982	-19.183	-6.819	-17.06	-12.961	3.844
1811	1.811	-14.276	-46.204	-11.161	-20.301	-4.694	-43.423	-12.163	-6.836
1812	1.812	-43.314	-8.673	-14.273	-15.046	-9.161	-62.295	-14.07	-8.026
1813	1.813	-47.003	26.502	-19.138	-13.999	-12.456	-59.123	-8.03	-4.174
1814	1.814	-43.712	67.698	-16.646	-13.157	-10.728	-49.938	-10.308	-5.151
1815	1.815	-28.03	40.112	-9.313	-10.812	-12.101	-18.861	-12.206	-1.872
1816	1.816	-25.282	35.217	-4.497	0.049	-8.841	-14.88	-3.475	-6.522
1817	1.817	-12.483	39.815	-7.041	7.993	-6.742	-18.674	-2.29	5.088
1818	1.818	8.624	-22.501	-3.005	-2.101	-6.385	-15.519	7.395	0.624
1819	1.819	0.315	-67.025	-12.516	-11.053	-9.138	-18.648	6.232	2.164
1820	1.82	-2.205	-91.248	-6.159	-21.922	-7.636	-15.897	7.388	3.492
1821	1.821	32.789	-113.331	-0.18	-11.882	-7.495	-28.749	2.157	7.154
1822	1.822	78.216	-12.583	-5.436	-10.753	-6.78	-21.92	-4.643	6.366
1823	1.823	59.957	88.344	-16.308	-11.955	-7.418	-2.832	-14.336	9.441
1824	1.824	21.195	48.848	-26.392	-11.057	-5.93	30.587	-23.244	8.833
1825	1.825	-44.468	60.565	-25.25	-2.239	-9.09	34.915	-29.244	4.921
1826	1.826	-35.634	114.424	-33.608	-10.645	-7.025	38.812	-36.569	7.006
1827	1.827	-60.1	45.013	-21.839	-24.653	-10.765	49.971	-39.443	3.839
1828	1.828	-67.538	71.621	-7.561	-22.791	-11.215	12.276	-38.632	2.226
1829	1.829	-61.054	30.924	-1.792	-10.666	-12.442	7.458	-40.91	9.314
1830	1.83	-91.508	-35.853	6.875	-15.406	-16.959	-61.055	-34.291	6.5
1831	1.831	-52.824	-80.57	2.192	-16.875	-10.451	-51.134	-31.737	2.328
1832	1.832	-27.666	-121.127	-13.716	-18.159	-11.301	11.346	-21.055	-3.22
1833	1.833	22.644	-142.983	-7.4	-19.423	-10.604	3.106	-10.969	-7.997
1834	1.834	16.004	-68.901	-17.144	-14.303	-8.742	-19.052	-12.114	-12.581
1835	1.835	-2.219	-98.635	-18.936	-19.285	-9.393	-52.599	-6.105	-10.793
1836	1.836	3.17	-125.741	-7.963	-18.664	-11.203	-70.856	-5.135	-12.124
1837	1.837	38.359	-36.591	-26.794	-18.05	-12.629	-76.307	-6.101	-16.586
1838	1.838	-21.27	-25.069	-29.383	-18.784	-11.34	-61.227	1.834	-23.21
1839	1.839	-45.687	-57.651	-13.185	-24.935	-13.532	-47.777	2.793	-29.261
1840	1.84	-23.672	-67.593	-15.386	-25.868	-7.596	-18.851	-2.057	-33.397
1841	1.841	-43.641	-112.426	-17.389	-15.143	-10.182	-22.548	0.435	-25.541
1842	1.842	-37.644	-87.992	-12.224	-13.741	-14.309	-19.284	4.478	-32.974
1843	1.843	1.111	-95.224	-4.342	-6.724	-10.503	0.737	7.938	-41.951
1844	1.844	26.332	-155.719	-5.758	-8.029	-9.993	16.582	4.62	-48.024
1845	1.845	17.877	-158.672	-12.23	-4.729	-5.419	8.369	5.169	-47.14
1846	1.846	-14.064	-36.5	-15.801	6.912	-8.398	21.154	-0.672	-61.938
1847	1.847	-18.182	156.368	-10.669	8.315	-8.078	-13.94	-3.04	-51.394
1848	1.848	-14.629	182.338	-13.675	-10.586	-13.566	31.492	-3.085	-54.978
1849	1.849	9.096	252.331	-20.136	-12.664	-2.797	61.926	-6.627	-57.028
1850	1.85	-19.167	231.46	-17.675	-10.299	-26.663	1.032	-3.398	-44.969
1851	1.851	-22.882	289.356	-12.15	-8.122	-2.922	-55.685	-7.542	-27.695
1852	1.852	0.843	237.165	-15.731	-23.16	-6.076	-33.452	-12.44	-34.814
1853	1.853	-21.15	-1.268	-13.887	-44.564	-3.424	54.148	-14.438	-41.362
1854	1.854	-29.626	-308.263	-9.886	-24.937	-11.029	66.113	-5.604	-27.982
1855	1.855	-32.254	-101.871	-2.025	13.459	-8.752	77.065	-22.693	-36.874
1856	1.856	-25.331	-64.223	1.398	-3.102	1.851	47.525	-6.496	-22.746
1857	1.857	-18.981	-98.219	-14.739	1.827	-3.995	-14.972	-8.684	-21.013
1858	1.858	-20.988	-5.29	-7.852	6.169	-5.771	-23.136	-2.923	-26.446
1859	1.859	-29.819	79.032	-10.057	18.462	-7.353	-30.527	-29.285	-22.017
1860	1.86	-25.208	2.22	-8.174	14.718	-14.54	-37.071	-18.096	-17.969
1861	1.861	-23.864	-20.954	-13.423	11.366	-5.655	5.567	-21.411	-11.805
1862	1.862	-17.501	0.072	-2.427	-35.726	-11.672	11.079	-12.141	-10.884
1863	1.863	-23.541	-19.22	-9.628	-29.178	-4.33	-14.006	-9.455	-8.036
1864	1.864	-18.368	-106.853	-8.497	1.202	-1.438	-45.958	-6.95	2.553
1865	1.865	-27.33	-122.881	-7.364	-4.228	-0.67	-50.055	0.008	6.555
1866	1.866	-16.513	-108.909	-10.485	-9.281	-2.991	-0.85	-6.395	9.982
1867	1.867	-6.453	-122.48	-13.404	13.526	-9.562	32.715	7.146	20.568
1868	1.868	-0.071	-87.2	-14.206	17.56	0.127	-46.537	5.385	13.156
1869	1.869	17.943	-54.76	-13.451	-8.803	-1.011	-78.959	6.925	27.219
1870	1.87	35.778	93.086	-20.062	-18.926	0.174	29.71	5.555	9.55
1871	1.871	10.041	113.945	-14.088	-9.689	-2.891	72.999	1.861	6.977
1872	1.872	13.335	94.687	-8.493	-7.013	-5.766	7.306	-13.843	8.868
1873	1.873	-8.487	7.288	-19.363	0.497	-6.507	-4.402	-20.262	6.693
1874	1.874	-0.204	54.989	-20.968	2.788	-7.245	49.89	-22.245	11.675
1875	1.875	-2.839	213.841	-13.859	-3.627	-10.694	59.862	-41.654	6.795
1876	1.876	-28.733	150.352	-17.573	-17.195	-10.082	-38.567	-34.158	13.723
1877	1.877	-45.839	-61.374	-14.126	-22.447	-9.463	-156.954	-36.532	-0.811
1878	1.878	-17.65	-89.544	-11.032	-27.108	-11.941	-268.212	-34.447	-2.952
1879	1.879	-13.993	-115.124	-8.105	-14.13	-12.288	-196.025	-24.802	5.56
1880	1.88	-44.931	-92.101	-12.348	-8.886	-9.34	-51.276	-23.089	-5.653
1881	1.881	-40.929	-155.866	-6.733	-10.42	-8.909	6.304	-21.548	1.33
1882	1.882	-22.274	-213.846	-3.254	-23.362	-6.153	58.648	-11.486	-7.744
1883	1.883	-12.367	-126.743	-3.841	-14.613	-10.948	42.767	-7.79	-18.745
1884	1.884	-34.283	111.512	-12.724	2.846	-14.377	28.423	-6.596	-17.555
1885	1.885	-42.582	281.678	-6.303	-4.09	-13.738	15.21	-3.455	-3.377
1886	1.886	-14.279	250.506	-14.594	-14.714	-11.942	3.32	-2.435	10.033
1887	1.887	-17.924	53.031	-4.874	-28.209	-13.234	14.008	-6.639	22.096
1888	1.888	-0.84	-126.575	-13.758	-29.896	-15.494	82.948	-4.269	14.033
1889	1.889	14.83	-103.503	-5.409	-21.904	-11.367	73.858	-3.641	12.565
1890	1.89	17.517	-40.185	-8.461	-43.525	-9.949	0.405	2.409	3.551
1891	1.891	9.986	-175.051	-11.32	-34.173	-11.231	10.229	-1.607	-7.386
1892	1.892	-20.423	-192.616	-17.27	-31.413	-10	-88.316	-5.044	-20.427
1893	1.893	-32.843	-113.078	-19.544	-13.549	-3.933	-127.838	-4.419	-22.235
1894	1.894	-44.054	16.978	-8.651	2.779	-3.079	-44.464	-2.631	-20.75
1895	1.895	-54.087	-70.592	-7.051	-7.793	-0.682	53.262	-2.985	-22.153
1896	1.896	-50.984	-245.615	-11.252	-17.399	-8.532	92.75	-0.63	-23.346
1897	1.897	-36.88	-268.729	-10.023	-12.108	-5.354	57.111	-1.765	-24.528
1898	1.898	-49.65	-120.168	-11.11	-7.394	-4.299	-18.824	3.481	-17.162
1899	1.899	-28.538	-23.744	-22.848	-8.695	-10.223	-48.454	1.555	-8.227
1900	1.9	8.451	-6.148	1.017	-12.317	-6.077	-129.188	10.275	-7.01
1901	1.901	33.614	-21.974	4.356	-8.777	-9.497	-118.445	-7.704	-12.14
1902	1.902	74.822	21.152	-4.879	-20.517	-8.83	-69.209	-5.181	-12.98
1903	1.903	80.24	60.441	-24.564	-15.813	-8.165	-60.388	-2.851	-18.831
1904	1.904	4.548	71.823	-16.959	-2.804	-12.915	-19.746	-9.228	-13.06
1905	1.905	-49.637	38.69	-23.858	-7.976	-10.908	17.194	-11.148	-14.81
1906	1.906	-39.769	48.234	-4.625	-12.54	-11.408	63.99	-12.891	-16.552
1907	1.907	4.917	39.166	2.993	0.477	-9.97	82.106	-17.523	-21.736
1908	1.908	45.561	95.882	-3.913	-4.679	-6.606	54.293	-21.768	-26.325
1909	1.909	-21.181	44.087	-18.749	-12.54	-11.375	-21.53	-22.911	-29.355
1910	1.91	-47.872	37.444	-39.983	-11.135	-14.601	-32.517	-26.401	-22.498
1911	1.911	-55.994	128.836	-25.806	-4.711	-10.485	-62.27	-25.421	-19.693
1912	1.912	-48.63	168.165	-18.206	-22.681	-13.908	-35.643	-18.64	-17.065
1913	1.913	-28.645	156.244	-25.108	-35.461	-13.468	53.928	-21.139	-16.162
1914	1.914	-10.396	123.602	-18.666	-19.192	-10.505	65.721	-20.343	-13.9
1915	1.915	-26.797	192.518	-12.805	-4.256	-14.125	11.49	-12.393	-17.617
1916	1.916	-31.788	165.669	-14.492	9.324	-12.715	-18.188	-13.343	-19.787
1917	1.917	-18.184	43.459	-6.51	11.1	-9.769	-27.112	-2.491	-12.087
1918	1.918	-22.199	-219.21	-10.721	9.595	-15.732	-18.985	-6.718	-10.769
1919	1.919	-40.901	-106.562	-6.997	13.891	-13.169	-26.402	-5.534	-15.266
1920	1.92	-17.017	-72.443	-5.784	-0.432	-13.909	-46.393	-6.669	-14.139
1921	1.921	-1.263	-165.156	-8.827	-6.238	-7.298	-28.147	-3.548	-19.426
1922	1.922	-20.965	-193.021	-1.996	-0.98	-8.041	-11.611	-6.438	-15.62
1923	1.923	17.609	-116.054	9.482	-5.587	-8.792	-6.575	-0.429	-7.94
1924	1.924	34.091	-46.376	-1.505	-6.903	-3.932	6.971	1.901	-12.467
1925	1.925	8.971	-67.452	-8.629	-5.713	-1.976	11.076	-2.929	-12.929
1926	1.926	-41.332	-48.109	-9.757	-6.846	-4.861	14.781	-2.35	-21.535
1927	1.927	-47.958	-30.596	-22.886	-20.763	-5.231	24.791	-5.232	-20.085
1928	1.928	-66.23	-78.284	-28.08	-34.307	-4.828	-3.583	-7.727	-18.849
1929	1.929	-71.717	22.683	-13.719	-22.12	-6.944	-7.406	-5.373	-15.69
1930	1.93	3.933	35.865	-0.113	-17.461	-6.545	9.623	-11.915	-12.92
1931	1.931	79.85	24.143	-1.796	-21.689	-1.5	25.445	-8.966	-10.358
1932	1.932	109.533	56.712	-12.786	-28.051	0.453	-11.298	-14.92	-9.539
1933	1.933	28.884	46.832	-25.71	-22.039	-7.268	-16.068	-17.187	-0.606
1934	1.934	-46.968	73.539	-37.862	-5.954	-8.217	-11.398	-25.07	-8.727
1935	1.935	-76.543	-48.418	-26.803	1.046	-3.365	-7.147	-24.052	1.145
1936	1.936	-49.825	4.411	-22.506	-22.33	-11.285	34.635	-23.033	5.024
1937	1.937	-41.654	20.535	-10.677	-19.208	-10.301	29.368	-16.992	11.222
1938	1.938	-34.269	-22.737	-12.188	-16.473	-7.376	64.747	-11.338	6.197
1939	1.939	-27.67	-36.138	-10.814	-13.936	-8.137	-3.749	-16.134	13.143
1940	1.94	-33.634	-24.352	-9.617	-16.232	-10.436	-33.18	-18.045	12.528
1941	1.941	-5.897	-56.711	-13.072	2.938	-9.834	-41.972	-15.109	10.345
1942	1.942	9.265	-125.72	-5.689	-4.577	-9.239	-33.727	-11.6	8.526
1943	1.943	-4.268	-98.886	-6.633	-11.492	-14.647	-26.336	-12.932	13.266
1944	1.944	-8.313	-25.215	-5.833	-13.553	-9.793	-46.239	-7.108	9.292
1945	1.945	-4.595	-14.909	-14.706	-11.551	-13.074	-64.309	-9.419	10.738
1946	1.946	-7.832	-59.335	-23.013	-2.8	-13.646	-25.398	-9.993	5.409
1947	1.947	-29.666	-99.851	-19.913	-10.719	-16.166	-20.151	-8.059	2.004
1948	1.948	-32.359	-48.028	-13.123	-14.939	-8.82	-33.536	-0.325	-3.919
1949	1.949	-19.568	-0.869	-10.594	-16.072	-7.858	-12.749	-5.553	-7.909
1950	1.95	-21.859	29.953	1.59	-14.894	-8.84	-16.366	-10.392	-17.312
1951	1.951	-6.943	58.097	-0.125	-20.075	-9.62	-33.387	-4.387	-18.408
1952	1.952	-1.054	73.63	-4.733	-22.933	-11.961	-30.232	-6.725	-29.195
1953	1.953	-2.686	51.262	-6.082	-16.911	-13.908	-32.82	-8.671	-27.806
1954	1.954	-26.469	22.749	-12.466	-6.236	-6.566	-14.881	-6.74	-26.621
1955	1.955	-16.471	-18.444	-13.639	-4.829	-13.357	-12.385	-3.85	-27.76
1956	1.956	5.285	-90.318	-10.545	1.589	-9.108	-14.313	-3.468	-39.551
1957	1.957	-8.894	-60.419	-15.366	-16.401	-8.347	-8.288	-5.797	-38.005
1958	1.958	-26.659	-15.624	-14.562	-18.895	-7.778	4.11	-6.971	-39.372
1959	1.959	-19.619	-7.504	-7.192	2.228	-7.204	2.712	-5.051	-38.238
1960	1.96	-4.723	-0.285	-4.284	-0.467	-3.153	1.431	-9.323	-34.791
1961	1.961	-6.697	-7.009	-12.227	-2.969	-6.654	-12.826	-5.853	-35.792
1962	1.962	-33.081	-13.041	-15.311	-9.906	-6.278	-41.818	-5.472	-40.667
1963	1.963	-36.796	-7.594	-14.328	-16.274	-9.2	-62.465	-8.379	-34.718
1964	1.964	-19.778	-12.459	-13.551	-10.461	-7.278	-36.016	-3.157	-38.838
1965	1.965	-16.689	-16.566	-12.753	-15.675	-8.455	1.843	-3.734	-30.97
1966	1.966	-19.376	-12.274	-10.785	-20.288	-4.212	6.934	-8.368	-27.955
1967	1.967	-6.608	-23.386	-12.693	-13.071	-7.127	11.405	-14.945	-25.15
1968	1.968	-22.849	-20.171	-13.238	-11.856	-10.616	7.355	-12.421	-24.478
1969	1.969	-20.68	-11.168	-16.7	-1.001	-4.235	-3.854	-16.487	-26.906
1970	1.97	-14.853	-8.704	-19.968	-11.057	-5.007	-7.135	-18.423	-19.093
1971	1.971	-9.593	-26.695	-17.031	-28.089	-10.62	-10.23	-12.427	-20.195
1972	1.972	-30.249	-10.746	-15.082	-25.766	-8.673	3.912	-19.789	-21.315
1973	1.973	-21.942	20.963	-9.268	-19.391	-9.249	1.429	-18.833	-13.544
1974	1.974	-19.43	34.53	-5.184	-9.726	-10.986	3.776	-14.583	-12.746
1975	1.975	-3.168	-19.516	1.41	-14.956	-10.592	10.191	-13.817	-8.092
1976	1.976	24.521	-26.725	-2.843	-13.413	-10.203	4.397	-18.676	-2.291
1977	1.977	35.74	-33.155	-3.612	-3.352	-9.044	-0.821	-12.702	-1.729
1978	1.978	39.042	-38.983	-11.553	3.02	-8.66	-5.469	-13.51	1.532
1979	1.979	-7.995	-77.578	-25.491	-2.977	-9.055	-15.569	-6.967	3.24
1980	1.98	-81.952	-62.292	-27.403	-12.642	-7.523	-3.796	-11.256	0.098
1981	1.981	-72.014	-39.281	-8.015	-8.931	-11.995	-21.233	-7.227	-0.534
1982	1.982	-27.183	23.364	-10.506	-7.742	-12.586	-23.571	-9.196	-1.166
1983	1.983	13.563	104.159	-12.814	-6.745	-14.339	-12.982	-5.936	4.381
1984	1.984	-23.38	115.051	-10.673	-5.749	-11.84	-7.232	-6.545	4.908
1985	1.985	-3.481	-13.227	-16.476	-18.871	-10.501	-12.497	-9.092	2.702
1986	1.986	-9.522	4.094	-11.234	-13.042	-10.127	-7.905	-4.665	3.01
1987	1.987	-4.114	115.337	-15.856	-18.253	-14.597	-9.31	-11.263	-2.689
1988	1.988	10.999	72.144	-8.666	-10.29	-8.037	-13.056	-12.05	-1.033
1989	1.989	-2.518	-72.699	-17.537	-6.006	-12.307	-16.588	-1.405	-3.255
1990	1.99	-31.503	-130.465	-14.031	-4.816	-9.995	-19.804	-8.572	-5.291
1991	1.991	-42.667	-113.117	-17.106	-10.798	-5.174	-17.041	-9.736	-4.237
1992	1.992	-18.752	-97.321	-16.118	-20.443	-3.254	-12.914	-13.217	-2.219
1993	1.993	-27.951	-140.564	-16.874	-16.734	-4.997	-10.699	-10.122	-5.432
1994	1.994	-42.019	-101.108	-11.26	-5.885	-2.489	-7.308	-7.221	-10.967
1995	1.995	-44.508	-17.592	-0.41	1.286	-3.855	-9.353	-6.448	-14.766
1996	1.996	-14.11	15.061	1.136	10.205	-2.703	-11.19	-2.386	-10.43
1997	1.997	14.898	25	-11.827	-7.759	-0.003	-12.616	-4.326	-14.806
1998	1.998	3.652	16.088	-10.085	-0.171	-5.048	-6.298	-7.617	-12.601
[truncated: 5,700 more rows]
