# Supplementary material for: Associations between lower-limb muscle activation and knee flexion in post-stroke individuals: A study on the stance-to-swing phases of gait
Source: PLoS One. 2017 Sep 8;12(9):e0183865. doi: 10.1371/journal.pone.0183865 (PMC5590852; doi:10.1371/journal.pone.0183865)
Supplement: S1 Dataset — (ZIP) [file pone.0183865.s001.zip › S1_Dataset/Healthy group/8/3/emg.csv]

Frame	Time	EMG Signal 1	EMG Signal 2	EMG Signal 3	EMG Signal 4	EMG Signal 5	EMG Signal 6	EMG Signal 7	EMG Signal 8
0	0	58.746	55.143	51.827	42.754	38.323	37.773	78.576	43.234
1	0.001	56.701	50.752	44.977	56.753	34.336	40.317	11.319	45.388
2	0.002	54.666	48.1	39.682	52.747	39.259	34.538	0.773	45.412
3	0.003	50.312	46.233	41.748	41.218	33.541	39.408	-8.984	44.084
4	0.004	50.813	44.766	38.403	41.11	26.48	35.189	11.463	38.127
5	0.005	50.358	42.345	36.811	28.24	26.972	32.724	97.345	32.759
6	0.006	42.957	38.779	30.005	25.059	27.476	31.628	155.377	32.244
7	0.007	42.541	38.131	31.344	24.404	28.961	29.386	99.632	28.26
8	0.008	38.475	32.474	28.831	26.081	21.753	22.319	29	20.428
9	0.009	32.692	28.968	26.533	21.184	18.044	21.273	-17.233	21.137
10	0.01	36.813	28.974	25.031	18.447	18.617	22.952	-10.611	20.116
11	0.011	30.323	28.042	26.073	14.181	17.851	19.631	-4.748	14.848
12	0.012	30.449	25.591	21.53	21.372	14.781	23.882	0.363	19.092
13	0.013	30.221	22.794	20.117	25.703	14.834	21.581	29.308	24.738
14	0.014	27.521	19.453	21.836	16.71	15.881	22.015	44.345	24.022
15	0.015	21.386	20.599	23.395	16.076	12.503	14.544	-2.52	19.869
16	0.016	19.745	21.399	16.867	20.489	12.443	15.428	2.133	19.047
17	0.017	20.088	19.152	17.146	13.334	7.767	10.537	6.244	22.323
18	0.018	17.774	18.116	18.438	8.36	11.444	9.744	50.445	18.861
19	0.019	16.291	14.415	13.389	4.98	5.672	6.665	31.017	17.964
20	0.02	10.211	16.959	10.507	12.485	6.322	8.857	2.16	9.566
21	0.021	8.062	9.879	14.832	12.284	8.743	9.925	-3.996	20.956
22	0.022	7.705	11.753	7.792	14.45	8.102	2.898	-27.93	10.913
23	0.023	7.219	6.903	8.348	29.233	4.974	5.789	-49.7	-7.783
24	0.024	6.018	8.307	5.076	21.023	3.631	1.175	-39.533	2.586
25	0.025	4.877	2.028	4.376	17.708	-0.772	4.729	-30.544	20.539
26	0.026	-0.071	2.583	-1.702	3.031	-1.265	6.589	-34.646	1.582
27	0.027	-0.122	0.676	0.4	-17.407	3.117	-0.225	6.976	-11.159
28	0.028	-1.081	-1.942	2.169	-15.936	2.893	-3.509	85.4	-10.099
29	0.029	-1.971	-4.502	0.703	-0.679	2.707	-6.358	52.035	-1.453
30	0.03	-2.801	-0.804	-3.619	-3.76	-3.437	-1.231	41.388	6.29
31	0.031	-3.759	-3.826	-2.466	-6.597	0.715	0.265	13.951	3.828
32	0.032	-4.071	-6.595	-0.688	-9.187	-1.873	2.974	-11.101	-1.296
33	0.033	-2.583	0.371	-7.365	4.337	-5.392	-3.764	-19.12	-19.145
34	0.034	-7.811	-6.553	-8.965	-2.229	1.973	-6.76	-13.231	-12.953
35	0.035	-5.814	-8.38	-0.256	-1.202	-4.564	-2.569	-32.061	1.232
36	0.036	-8.013	-6.275	-7.36	-3.396	-10.289	-1.229	-38.145	-5.234
37	0.037	-7.443	-6.248	-6.869	6.074	-3.977	-9.524	-43.804	-4.123
38	0.038	-8.557	-7.709	-4.406	-8.824	-5.175	-6.949	-21.515	-9.332
39	0.039	-10.39	-11.821	-11.759	-15.142	-3.244	-10.316	-9.619	-8.485
40	0.04	-12.936	-9.108	-8.025	-10.371	-7.084	-8.232	46.653	-2.579
41	0.041	-8.659	-11.369	-10.828	-9.248	-7.982	-7.849	21.887	-4.192
42	0.042	-15.744	-8.351	-13.197	-13.872	-5.366	-10.138	-15.435	7.191
43	0.043	-11.933	-11.094	-14.162	-13.034	-8.133	-8.51	-22.34	8.386
44	0.044	-17.944	-5.665	-10.445	-7.334	-5.063	-7.042	-28.663	-10.692
45	0.045	-8.809	-11.609	-15.593	-4.503	-9.32	-12.116	-12.543	-18.517
46	0.046	-15.497	-13.825	-11.217	-17.498	-6.966	-10.385	12.359	-21.09
47	0.047	-14.593	-15.995	-15.514	-19.424	-5.744	-3.978	-1.408	-19.189
48	0.048	-15.768	-13.284	-13.187	-21.131	-6.235	-6.628	-13.991	-13.559
49	0.049	-16.905	-14.797	-11.995	-19.896	-6.701	-7.507	-10.466	-15.453
50	0.05	-12.781	-14.529	-9.218	-13.593	-7.917	-9.515	-0.53	-17.111
51	0.051	-16.833	-10.455	-11.937	-5.257	-12.144	-6.207	-3.654	-12.864
52	0.052	-11.99	-12.959	-13.119	-19.182	-9.215	-6.773	-12.054	-9.211
53	0.053	-16.63	-16.238	-11.588	-13.366	-12.672	-6.371	-14.652	-15.234
54	0.054	-13.724	-15.068	-11.405	-11.609	-9.371	-9.643	-21.703	-12.156
55	0.055	-15.079	-14.676	-9.485	-10.036	-9.744	-11.754	-23.887	-13.147
56	0.056	-12.758	-11.962	-9.303	-5.769	-9.356	-11.36	-21.935	-10.648
57	0.057	-14.894	-12.734	-9.899	0.611	-10.509	-8.641	-16.666	-12.982
58	0.058	-12.965	-10.023	-9.326	8.939	-8.371	-11.538	-12.038	-16.476
59	0.059	-15.688	-11.956	-8.362	-0.719	-12.821	-7.086	-10.763	-6.442
60	0.06	-14.928	-11.766	-10.501	0.454	-8.173	-13.663	-4.479	3.603
61	0.061	-14.155	-9.829	-9.346	-10.373	-6.426	-12.884	-3.413	-0.103
62	0.062	-11.069	-14.087	-12.26	-20.427	-7.775	-13.663	-6.624	-15.805
63	0.063	-13.017	-13.498	-13.438	-16.73	-10.097	-10.186	-5.769	-9.418
64	0.064	-16.517	-10.016	-11.515	-17.878	-7.96	-9.612	-5.122	-19.093
65	0.065	-13.627	-10.406	-15.009	-1.81	-9.12	-10.197	-12.588	-20.835
66	0.066	-14.809	-14.479	-9.597	-8.785	-7.958	-8.857	-15.616	-16.205
67	0.067	-15.993	-16.999	-14.455	-19.421	-8.732	-7.515	-11.462	-11.983
68	0.068	-18.916	-13.721	-15.056	-21.351	-10.67	-8.699	-17.163	-18.395
69	0.069	-12.936	-15.855	-11.012	-23.08	-11.44	-14.714	-28.039	-19.577
70	0.07	-17.216	-15.481	-11.423	-15.136	-7.764	-12.223	-39.131	-20.574
71	0.071	-11.635	-14.33	-16.876	-13.764	-7.38	-6.638	-23.338	-21.586
72	0.072	-16.513	-10.865	-16.335	-7.37	-2.931	-13.248	-17.032	-25.875
73	0.073	-15.965	-15.332	-10.379	-1.379	-9.511	-12.515	11.9	-13.726
74	0.074	-15.418	-17.102	-16.036	-11.065	-8.74	-10.223	49.318	-5.079
75	0.075	-16.804	-18.483	-8.148	-17.467	-11.072	-13.739	13.984	-9.763
76	0.076	-13.552	-15.226	-9.16	-13.986	-9.147	-6.415	0.357	8.976
77	0.077	-12.431	-17.387	-12.101	-6.629	-9.738	-9.34	4.362	-3.845
78	0.078	-16.92	-17.041	-14.662	-5.67	-9.162	-11.89	-21.972	3.059
79	0.079	-14.052	-20.565	-10.638	-4.906	-11.685	-9.607	-45.729	-11.886
80	0.08	-16.612	-14.03	-14.177	-7.237	-11.307	-10.235	-42.639	-13.848
81	0.081	-18.002	-15.032	-8.238	-12.094	-7.254	-16.273	-50.98	-12.127
82	0.082	-13.983	-14.284	-15.649	-14.038	-5.912	-8.959	-12.536	-10.627
83	0.083	-10.537	-3.68	-10.87	-5.151	-13.276	-23.709	37.324	-6.393
84	0.084	-12.901	-10.871	-11.704	-3.993	-8.068	-8.848	17.362	-15.331
85	0.085	-15.071	-14.585	-15.809	-21.998	-9.053	-14.693	59.96	-21.357
86	0.086	-13.935	-11.142	-13.922	-24.522	-9.846	-12.987	43.537	-5.316
87	0.087	-13.59	-14.272	-3.907	1.208	-10.644	-5.094	-1.895	-21.611
88	0.088	-11.5	-17.209	-11.126	-15.826	-8.726	-18.105	-20.043	-28.04
89	0.089	-15.998	-14.737	-17.567	-25.143	-8.161	-9.441	-36.466	-10.652
90	0.09	-11.397	-18.846	-14.144	-11.043	-12.245	-11.037	-41.58	0.926
91	0.091	-13.19	-19.46	-15.166	-23.839	-9.755	-9.723	-28.052	7.285
92	0.092	-19.043	-14.852	-18.124	-21.538	-12.101	-16.147	-24.011	-17.896
93	0.093	-15.038	-10.827	-13.927	-6.66	-10.96	-12.704	2.256	-21.205
94	0.094	-17.029	-9.513	-9.918	-4.739	-8.272	-13.709	26.039	-11.931
95	0.095	-15.148	-15.944	-11.905	-9.961	-10.224	-10.851	-14.802	-3.643
96	0.096	-14.612	-16.761	-10.022	-11.496	-11.024	-10.123	-20.213	3.869
97	0.097	-19.516	-17.58	-16.651	-4.335	-11.045	-15.195	-15.14	-12.42
98	0.098	-15.314	-11.04	-8.763	-10.737	-10.289	-12.91	-28.665	-6.052
99	0.099	-12.075	-13.004	-11.903	-14.228	-10.115	-14.882	-24.577	-15.738
100	0.1	-19.877	-14.971	-12.913	-9.008	-10.33	-11.632	-5.777	-10.517
101	0.101	-14.711	-16.751	-8.692	3.754	-8.802	-6.25	-15.807	0.518
102	0.102	-15.744	-15.432	-14.345	-4.95	-5.733	-9.766	-12.479	-2.761
103	0.103	-16.578	-14.117	-15.737	-18.692	0.823	-7.866	-9.353	-9.91
104	0.104	-12.572	-9.309	-12.29	-23.332	-8.102	-10.805	-12.035	-11.065
105	0.105	-13.216	-11.272	-15.614	-16.177	2.718	-3.871	-14.52	-19.387
106	0.106	-13.861	-10.717	-13.907	-1.857	-4.462	-6.806	-16.811	-20.355
107	0.107	-14.499	-10.358	-17.424	-11.54	-5.645	-6.056	-27.419	-21.322
108	0.108	-12.044	-13.672	-18.815	-16.765	-4.5	-6.852	-29.313	-8.167
109	0.109	-14.421	-9.632	-12.269	-12.122	-9.74	-8.819	-31.019	-13.974
110	0.11	-21.059	-13.136	-15.203	-10.783	-8.791	-8.259	-16.648	-5.259
111	0.111	-16.275	-11.8	-9.237	-9.636	-9.576	-2.865	12.455	-9.88
112	0.112	-13.814	-18.392	-6.942	-10.823	-7.266	-0.945	16.622	-25.73
113	0.113	-11.544	-11.634	-11.808	-3.496	-12.112	-4.249	43.076	-19.336
114	0.114	-16.432	-10.877	-11.254	-4.481	-6.126	-8.322	26.211	-17.392
115	0.115	-14.547	-6.819	-13.011	3.441	-8.459	-6.973	-1.894	-8.689
116	0.116	-12.856	-10.311	-7.22	-8.36	-7.887	-8.332	-12.998	5.624
117	0.117	-14.256	-7.029	-8.007	-13.009	-8.468	-4.27	-16.233	-4.041
118	0.118	-16.626	-14.778	-8.596	-20.177	-11.379	-11.234	-25.464	-12.73
119	0.119	-14.541	-11.681	-9.186	-16.504	-10.998	-6.391	-22.737	-8.07
120	0.12	-11.869	-12.649	-5.124	-15.337	-7.711	-3.876	-25.267	-3.793
121	0.121	-6.102	-11.87	0.681	-7.966	-7.325	-3.099	-18.256	-7.443
122	0.122	-13.484	-12.639	-4.929	2.887	-11.002	-2.509	-11.774	-8.58
123	0.123	-12.545	-7.78	-5.504	7.177	-9.64	-9.853	9.632	-5.452
124	0.124	-15.088	-9.703	-7.424	-1.689	-6.736	-12.741	12.463	-14.323
125	0.125	-11.053	-10.268	-11.479	-19.665	-8.668	-11.95	-0.157	-8.281
126	0.126	-13.014	-10.638	-19.396	-32.425	-9.053	-17.541	-11.693	-11.338
127	0.127	-14.968	-6.172	-11.056	-30.089	-9.817	-12.672	-13.774	-6.449
128	0.128	-17.884	-10.215	-14.138	-19.429	-9.036	-10.71	-15.661	-19.573
129	0.129	-9.965	-8.838	-3.286	-5.871	-8.255	-5.26	-10.411	-21.469
130	0.13	-18.296	-16.168	-4.621	-0.644	-11.925	-10.059	-15.125	-19.702
131	0.131	-10.958	-23.484	-8.276	-11.669	-7.076	-9.443	0.72	1.016
132	0.132	-17.736	-12.608	-7.083	-7.397	-11.706	-7.665	-14.185	-24.524
133	0.133	-13.485	-16.83	-12.284	-8.549	-7.627	-15.554	-43.209	-21.221
134	0.134	-17.548	-15.629	-26.953	-12.017	-4.131	-16.683	-63.861	-18.102
135	0.135	-28.387	-14.438	-12.022	-11.033	-8.562	-15.663	-60.155	-9.76
136	0.136	-14.062	-17.507	-17.795	-11.992	-7.964	-10.779	-56.81	-2.202
137	0.137	-15.997	-16.502	-9.049	-11.211	-9.302	-13.247	-34.912	0.145
138	0.138	-10.768	-10.462	-10.548	-3.82	-10.635	-10.87	7.639	-14.739
139	0.139	-15.403	-12.745	-11.858	-8.635	-6.551	-10.245	99.143	-8.913
140	0.14	-11.14	-19.281	-12.978	-7.843	-6.143	-13.48	59.625	-10.62
141	0.141	-12.286	-16.726	-14.093	-8.588	-7.479	-15.171	23.979	-15.221
142	0.142	-8.788	-12.617	-10.946	-10.506	-9.588	-12.599	13.122	-10.92
143	0.143	-9.733	-13.152	-13.808	-15.12	-10.727	-12.164	-16.495	-14.58
144	0.144	-14.552	-7.102	-12.976	-23.984	-11.095	-5.525	-25.358	-13.409
145	0.145	-17.048	-14.406	-15.239	-27.622	-6.23	-8.375	-17.172	-14.358
146	0.146	-4.826	-13.39	-13.25	-21.597	-9.689	-10.834	-24.505	-13.365
147	0.147	-13.512	-17.602	-16.486	-5.511	-10.246	-8.453	-17.906	-19.336
148	0.148	-18.128	-21.625	-14.695	-12.451	-9.641	-11.881	-23.906	-17.012
149	0.149	-10.932	-18.095	-13.283	-10.298	-8.264	-8.535	-18.558	-18.94
150	0.15	-9.734	-10.693	-15.555	-0.602	-9.595	-12.537	-13.548	-20.882
151	0.151	-8.539	-9.683	-12.592	-9.289	-6.666	-12.09	-17.985	-19.139
152	0.152	-11.595	-8.871	-14.468	-13.908	-6.251	-9.708	-13.907	-14.286
153	0.153	-16.388	-17.731	-12.477	-12.548	-9.704	-8.486	-10.227	-10.996
154	0.154	-10.342	-16.529	-13.196	-3.642	-10.056	-12.103	-13.506	-2.091
155	0.155	-11.067	-15.512	-10.424	-7.122	-7.326	-12.439	-10.426	-3.249
156	0.156	-15.862	-10.63	-10.752	-1.877	-5.364	-15.284	-7.745	-2.087
157	0.157	-13.873	-13.107	-8.561	-6.683	-10.177	-11.557	-5.251	-1.128
158	0.158	-17.886	-10.745	-9.86	-4.143	-9.578	-5.127	1.702	-5.976
159	0.159	-15.318	-14.19	-10.575	-4.893	-7.625	-9.336	-8.976	-5.19
160	0.16	-17.585	-14.732	-9.923	-8.337	-9.352	-8.513	-22.542	-14.077
161	0.161	-14.634	-16.438	-13.344	-8.877	-6.821	-13.313	-41.886	-15.225
162	0.162	-14.191	-15.053	-12.887	-12.91	-11.258	-11.343	-59.665	-14.248
163	0.163	-17.615	-11.733	-11.66	-15.398	-7.18	-9.56	-71.271	-9.413
164	0.164	-17.94	-15.767	-17.6	-16.738	-7.558	-10.88	-43.559	-3.41
165	0.165	-13.433	-13.218	-16.764	-17.12	-9.868	-9.501	-17.224	-2.627
166	0.166	-17.437	-14.547	-11.102	-14.396	-13.924	-8.318	34.251	-13.448
167	0.167	-14.86	-13.363	-15.887	-17.1	-5.982	-10.233	26.876	-14.975
168	0.168	-17.124	-15.276	-11.195	-16.909	-9.46	-10.594	46.774	-13.61
169	0.169	-15.911	-13.326	-12.887	-20.212	-10.421	-7.674	52.732	-14.774
170	0.17	-16.24	-15.441	-11.488	-19.075	-7.51	-7.266	-8.288	-18.266
171	0.171	-18.884	-11.559	-14.736	-13.092	-8.278	-6.859	-32.737	-13.049
172	0.172	-18.626	-19.487	-13.529	-21.055	-10.594	-10.323	-40.114	-17.892
173	0.173	-16.634	-13.478	-13.88	-17.973	-10.007	-11.657	-20.178	-6.475
174	0.174	-12.321	-14.427	-10.357	-13.132	-9.422	-8.747	-26.148	-11.117
175	0.175	-14.013	-13.449	-9.94	-7.137	-8.833	-12.421	1.584	-12.478
176	0.176	-15.311	-7.444	-9.524	-4.852	-12.312	-12.806	6.658	-11.334
177	0.177	-17.577	-13.05	-8.344	-2.945	-7.859	-9.911	2.192	-12.515
178	0.178	-15.395	-11.114	-8.121	0.333	-7.28	-12.616	-1.864	-11.544
179	0.179	-16.504	-13.057	-8.289	3.234	-8.633	-15.32	54.769	-12.525
180	0.18	-10.642	-17.12	-11.352	-4.681	-9.019	-10.477	13.992	-2.856
181	0.181	-17.947	-15.767	-14.028	-15.496	-8.632	-12.411	-8.11	0.81
182	0.182	-11.119	-11.327	-10.519	-11.237	-8.234	-11.825	11.814	-7.488
183	0.183	-13.58	-8.423	-17.078	-10.069	-10.171	-8.915	-6.444	-12.702
184	0.184	-12.752	-7.078	-8.159	-11.24	-10.363	-11.433	-11.913	-17.527
185	0.185	-16.188	-8.44	-11.642	-16.484	-9.005	-9.112	-16.984	-11.515
186	0.186	-10.15	-14.248	-12.593	-11.675	-7.652	-7.956	-21.463	-12.271
187	0.187	-12.421	-18.314	-13.549	-17.699	-11.328	-8.341	-17.418	-17.086
188	0.188	-14.302	-16.384	-14.311	-16.931	-7.841	-7.95	-21.095	-19.007
189	0.189	-12.316	-16.96	-13.531	-16.352	-7.454	-9.498	-24.395	-16.107
190	0.19	-15.174	-14.06	-12.946	-11.736	-8.616	-7.566	-21.204	-15.718
191	0.191	-14.739	-17.555	-14.881	-10.043	-6.676	-10.659	-18.455	-14.36
192	0.192	-22.044	-12.136	-7.136	-15.864	-9.383	-7.96	-20.967	-12.239
193	0.193	-12.318	-14.07	-16.809	-10.26	-5.902	-13.767	-37.226	-7.782
194	0.194	-13.434	-13.493	-13.133	-10.866	-10.351	-8.157	-35.126	-8.349
195	0.195	-16.885	-16.4	-9.648	-6.257	-8.615	-10.089	-33.233	-9.686
196	0.196	-9.5	-13.889	-8.679	-5.708	-9	-10.671	-28.005	-10.062
197	0.197	-16.236	-9.443	-9.642	-7.073	-8.616	-12.422	-4.127	-3.487
198	0.198	-15.43	-11.196	-10.414	-11.536	-6.488	-9.909	40.695	-6.389
199	0.199	-13.082	-14.683	-8.087	-9.804	-7.657	-15.335	-1.777	-3.853
200	0.2	-14.991	-11.397	-16.014	-8.447	-9.594	-10.504	-18.177	-7.909
201	0.201	-14.391	-10.232	-12.916	-7.084	-10.369	-8.573	-23.316	-14.463
202	0.202	-17.271	-12.94	-13.88	-0.495	-10.56	-12.643	-9.941	-6.503
203	0.203	-15.9	-12.549	-13.106	-11.324	-10.368	-12.262	-14.111	-16.143
204	0.204	-14.535	-16.813	-15.43	-12.68	-6.689	-7.817	4.632	-17.265
205	0.205	-9.683	-13.915	-14.852	-19.061	-6.307	-10.731	7.906	-18.391
206	0.206	-18.377	-12.562	-14.275	-17.904	-12.689	-8.229	-1.376	-8.688
207	0.207	-14.884	-13.915	-11.374	-18.875	-8.431	-5.916	-15.502	-7.503
208	0.208	-13.907	-16.049	-14.86	-19.851	-7.658	-12.495	2.297	-15.795
209	0.209	-16.807	-14.892	-18.157	-25.871	-9.593	-15.394	-9.304	-20.995
210	0.21	-14.284	-16.055	-12.359	-23.574	-9.006	-7.459	-19.955	-12.067
211	0.211	-15.056	-11.215	-14.691	-12.762	-9.588	-4.369	-14.174	-13.221
212	0.212	-15.63	-16.056	-11.226	-11.24	-7.071	-11.148	-1.992	-12.248
213	0.213	-16.201	-12.777	-11.819	1.693	-7.46	-11.93	-19.425	-11.278
214	0.214	-13.293	-15.68	-13.574	3.412	-6.298	-7.873	-21.761	-12.039
215	0.215	-15.798	-8.718	-6.62	-4.553	-5.911	-7.3	-28.115	-12.797
216	0.216	-14.439	-11.615	-7.602	-8.827	-5.521	-9.236	-18.381	-7.941
217	0.217	-13.275	-12.384	-6.838	-7.661	-6.296	-12.149	-6.096	-9.866
218	0.218	-10.558	-13.155	-12.459	-4.178	-9.577	-11.768	-4.469	-6.942
219	0.219	-14.043	-11.22	-10.529	5.51	-9.96	-12.159	11.517	-1.11
220	0.22	-18.871	-11.798	-8.593	-3.382	-6.281	-11.003	13.772	-1.857
221	0.221	-14.214	-8.897	-11.501	7.465	-7.628	-12.945	-15.19	-9.763
222	0.222	-14.792	-14.696	-11.891	-2.581	-10.53	-14.11	-27.546	-14.952
223	0.223	-13.43	-18.764	-16.352	-19.597	-7.82	-9.287	-31.24	-15.897
224	0.224	-11.101	-15.279	-12.297	-21.91	-9.746	-8.722	-48.355	-13.366
225	0.225	-15.924	-11.987	-14.816	-6.99	-8.964	-8.148	-39.169	-1.162
226	0.226	-16.498	-14.886	-12.492	-20.512	-7.021	-4.084	3.392	-2.885
227	0.227	-15.912	-9.074	-14.629	-25.716	-5.661	-11.063	-14.811	-20.293
228	0.228	-17.265	-8.299	-13.467	-21.055	-8.945	-10.104	46.139	-13.332
229	0.229	-13.97	-16.23	-13.845	-25.299	-8.552	-7.597	86.769	-15.462
230	0.23	-15.129	-19.327	-16.747	-24.125	-9.709	-9.928	-9.569	-9.651
231	0.231	-14.735	-14.496	-14.037	-13.294	-14.733	-13.413	-22.743	-21.835
232	0.232	-20.544	-15.273	-10.561	-14.681	-7.375	-12.839	12.839	-26.466
233	0.233	-14.928	-9.657	-11.722	-2.885	-8.337	-11.101	-19.688	-19.308
234	0.234	-14.349	-11.589	-9.025	-1.342	-7.554	-11.493	-29.558	-12.93
235	0.235	-12.415	-14.873	-10.184	5.816	-8.325	-7.048	-20.665	-9.464
236	0.236	-13.001	-16.613	-10.956	-3.089	-10.256	-9.954	-12.536	-10.439
237	0.237	-17.842	-11.779	-6.509	-18.752	-12.185	-12.472	-5.159	-3.68
238	0.238	-11.852	-16.434	-4.575	-16.613	-10.44	-8.02	28.308	-2.919
239	0.239	-12.634	-12.373	-7.481	0.813	-6.948	-6.275	-14.333	-3.692
240	0.24	-13.214	-9.863	-7.096	12.434	-11.391	-14.202	-19.809	-8.517
241	0.241	-17.868	-17.215	-11.546	-19.476	-10.803	-3.363	-24.882	-2.497
242	0.242	-16.135	-14.125	-10.957	-23.911	-8.276	-10.527	-29.413	-11.387
243	0.243	-15.76	-11.222	-9.596	-11.511	-11.564	-9.357	-25.438	-19.701
244	0.244	-10.344	-8.708	-12.886	-7.814	-5.755	-10.518	-14.275	-18.723
245	0.245	-12.294	-14.319	-14.047	-11.084	-8.077	-9.544	-38.128	-11.942
246	0.246	-11.72	-13.738	-15.206	-20.355	-7.493	-6.637	-85.191	1.216
247	0.247	-15.793	-11.796	-14.819	-6.216	-9.422	-10.894	-91.791	-8.457
248	0.248	-14.446	-18.371	-15.016	-13.754	-2.837	-10.116	-61.421	-20.653
249	0.249	-11.17	-14.111	-15.796	-20.719	-8.835	-8.183	-0.432	-9.627
250	0.25	-8.286	-14.896	-12.704	-18.586	-9.61	-14.193	121.671	-22.603
251	0.251	-13.526	-12.981	-11.555	-24.386	-10.198	-11.856	139.058	-17.396
252	0.252	-12.964	-14.932	-11.179	-22.641	-6.915	-9.924	59.481	-18.973
253	0.253	-12.405	-13.205	-9.063	-11.613	-12.34	-9.349	-12.717	-17.638
254	0.254	-13.007	-12.834	-10.426	-10.278	-5.763	-8.777	-25.919	-8.761
255	0.255	-16.514	-14.206	-8.507	-6.621	-11.762	-7.4	-37.744	-5.311
256	0.256	-16.146	-13.066	-12.199	-5.475	-7.702	-11.855	-26.933	-6.302
257	0.257	-15.011	-10.379	-10.853	-6.452	-9.649	-17.275	-17.082	-13.091
258	0.258	-13.875	-10.799	-10.483	2.43	-9.085	-13.788	-26.032	-13.883
259	0.259	-15.066	-15.671	-11.657	1.251	-13.163	-13.209	-17.936	-14.677
260	0.26	-13.548	-17.645	-10.517	-3.997	-6.213	-7.794	-10.633	-6.78
261	0.261	-14.937	-14.388	-7.819	-4.987	-7.207	-12.633	-30.608	-5.845
262	0.262	-18.648	-6.674	-12.672	-4.219	-8.004	-7.991	-24.649	-2.967
263	0.263	-16.358	-14.06	-12.11	-13.131	-7.262	-7.415	-19.251	-10.924
264	0.264	-20.461	-13.121	-15.422	-7.148	-7.872	-8.773	-24.319	-9.994
265	0.265	-12.563	-19.152	-12.546	-16.839	-11.199	-14.192	-19.906	-12.942
266	0.266	-13.765	-18.408	-12.187	-28.684	-9.493	-4.703	-15.889	-15.505
267	0.267	-16.906	-14.956	-16.662	-20.789	-10.89	-11.084	-19.603	-22.912
268	0.268	-12.118	-13.053	-14.952	-25.079	-9.577	-12.25	-43.427	-21.995
269	0.269	-20.099	-13.672	-19.83	-21.454	-7.492	-9.15	-52.735	-21.273
270	0.27	-21.119	-12.357	-13.876	-15.504	-10.242	-8.181	-44.438	-20.547
271	0.271	-14.404	-15.679	-16.238	-14.605	-6.023	-10.693	-21.271	-20.01
272	0.272	-16.967	-12.807	-9.706	-15.609	-7.419	-5.078	19.505	-10.019
273	0.273	-14.697	-12.459	-10.526	-5.984	-12.887	-7.013	80.395	2.869
274	0.274	-19.587	-12.887	-12.896	-9.737	-10.995	-11.648	72.199	-2.441
275	0.275	-13.634	-15.056	-16.435	-10.978	-9.108	-18.227	5.345	-10.443
276	0.276	-14.458	-12.381	-9.143	-7.926	-9.735	-6.805	-3.613	-3.305
277	0.277	-13.928	-14.352	-15.978	-5.067	-7.26	-8.344	-11.755	5.543
278	0.278	-14.559	-14.573	-22.04	-4.335	-6.92	-9.699	-19.143	-2.843
279	0.279	-14.026	-13.254	-14.744	-6.712	-8.13	-10.862	-25.703	-10.238
280	0.28	-14.465	-10.784	-15.767	-0.19	-10.11	-12.022	-19.652	-9.312
281	0.281	-13.144	-13.734	-9.822	9.428	-8.225	-8.928	-25.095	-13.604
282	0.282	-14.349	-14.927	-13.937	-10.142	-9.064	-9.899	-20.091	-9.571
283	0.283	-13.232	-14.581	-7.404	-12.909	-12.403	-7.382	-42.941	-10.196
284	0.284	-14.439	-16.741	-13.462	-15.463	-8.406	-8.155	-30.627	-6.943
285	0.285	-13.721	-14.836	-15.843	-17.823	-8.079	-10.086	-34.444	-12.406
286	0.286	-13.575	-14.675	-11.066	-24.231	-9.498	-9.503	-44.595	-7.601
287	0.287	-11.691	-11.997	-13.064	-22.33	-9.178	-13.568	-3.821	-13.63
288	0.288	-15.422	-16.289	-11.386	-17.167	-11.951	-13.959	34.85	-24.296
289	0.289	-21.276	-12.836	-11.84	-15.683	-10.845	-17.251	19.742	-28.578
290	0.29	-15.715	-17.313	-13.272	-19.995	-11.677	-10.672	6.138	-29.763
291	0.291	-15.187	-11.916	-19.155	-13.652	-12.518	-7.774	35.116	-18.953
292	0.292	-17.191	-13.885	-11.872	-14.892	-8.131	-16.867	31.386	-11.814
293	0.293	-17.251	-14.301	-12.913	-13.989	-7.416	-10.871	-6.397	-13.009
294	0.294	-9.568	-16.256	-10.472	-15.009	-9.04	-11.642	-11.465	-11.879
295	0.295	-19.302	-16.859	-9.779	-10.794	-10.657	-11.064	-15.94	-6.681
296	0.296	-12.97	-19.405	-9.28	-6.778	-13.056	-7.781	-20.052	-13.463
297	0.297	-19.018	-14.008	-8.777	-8.765	-11.771	-11.852	-7.152	-5.126
298	0.298	-13.858	-14.611	-8.859	-7.633	-7.583	-3.928	-18.428	-9.388
299	0.299	-9.055	-7.281	-10.672	-9.593	-8.219	-2.776	-21.712	-7.073
300	0.3	-15.103	-0.523	-10.338	-11.358	-5.765	-18.844	-18.553	-6.515
301	0.301	-12.83	-6.537	-10.027	-10.017	-7.184	-2.595	-15.699	-4.585
302	0.302	-13.47	-12.161	-9.712	-2.682	-9.374	-4.727	-23.126	-8.655
303	0.303	-12.92	-11.589	-14.23	-1.738	-11.367	-2.793	-2.009	-12.145
304	0.304	-11.214	-14.888	-8.851	-4.643	-12.59	-25.631	-10.382	-5.747
305	0.305	-13.766	-9.474	-10.83	-14.328	-9.161	-3.767	-7.907	-15.403
306	0.306	-15.172	-10.061	-15.528	-15.515	-7.86	-6.475	-24.204	-14.224
307	0.307	-14.053	-4.058	-7.857	-7.203	-3.067	-8.993	-9.325	-13.048
308	0.308	-11.385	-8.121	-15.273	-10.315	-6.398	-11.324	-11.271	-16.142
309	0.309	-13.353	-4.634	-10.5	-9.36	-7.022	-9.201	-6.055	-5.293
310	0.31	-10.488	-13.344	-14.822	-6.857	-1.255	-7.266	-20.383	-3.931
311	0.311	-12.452	-14.506	-14.11	-12.498	-6.898	-5.523	-14.578	-12.815
312	0.312	-15.965	-15.467	-9.32	-10.58	-0.354	-10.178	-19.813	-13.976
313	0.313	-11.928	-16.424	-9.967	-0.523	-6.387	-11.543	-18.258	-2.155
314	0.314	-12.339	-15.642	-9.456	-7.706	-2.349	-10.387	-13.979	-0.602
315	0.315	-12.748	-13.309	-6.036	1.191	-5.862	-16.387	-7.571	-1.949
316	0.316	-10.632	-15.237	-13.45	-7.14	-3.953	-15.43	-6.388	1.735
317	0.317	-7.936	-15.806	-10.414	-14.506	-8.042	-8.661	-11.58	-6.578
318	0.318	-12.202	-11.723	-9.496	0.21	-10.574	-14.673	-12.514	-5.595
319	0.319	-11.817	-11.311	-7.022	-1.912	-12.913	-12.362	0.664	-8.476
320	0.32	-11.434	-18.643	-12.679	0.04	-13.308	-11.794	18.101	-16.383
321	0.321	-18.015	-17.651	-10.777	-22.772	-12.152	-12.386	-7.602	-0.289
322	0.322	-15.101	-14.725	-14.103	-19.646	-8.67	-9.497	-4.246	-2.577
323	0.323	-15.868	-15.469	-15.873	-11.295	-12.732	-12.992	-7.246	-0.405
324	0.324	-18.178	-13.119	-7.963	-8.74	-9.246	-6.619	1.203	-13.901
325	0.325	-20.102	-15.023	-6.831	-24.964	-11.56	-9.149	-11.474	-40.179
326	0.326	-18.15	-15.575	-7.831	-31.32	-14.447	-11.496	-13.776	-13.827
327	0.327	-17.549	-17.28	-10.754	-29.353	-8.433	-9.574	-11.634	-17.08
328	0.328	-20.039	-11.437	-15.042	-9.967	-10.931	-7.649	-17.435	-26.338
329	0.329	-12.661	-9.082	-17.392	-7.42	-13.233	-9.403	-29.625	-23.608
330	0.33	-28.692	-9.629	-19.343	-5.068	-9.723	-9.024	-40.657	-21.079
331	0.331	-17.05	-18.303	-18.774	-24.193	-0.993	-10.388	-36.386	-28.033
332	0.332	-19.146	-9.945	-19.361	4.102	-9.283	-12.522	-16.832	-13.122
333	0.333	-13.316	-15.135	-11.427	-7.106	2.554	-10.594	8.731	-11.172
334	0.334	-4.571	-16.068	-10.254	-10.375	-5.348	-13.306	53.441	1.033
335	0.335	-12.473	-15.266	-11.217	-19.643	-3.955	-8.476	10.889	-6.885
336	0.336	-11.083	-15.999	-12.18	-16.909	-5.072	-9.065	-5.539	-11.122
337	0.337	-12.204	-9.382	-9.652	-4.109	-8.511	-8.493	-20.614	-12.269
338	0.338	-13.327	-15.34	-8.861	-1.756	-13.685	-6.759	-16.102	-11.089
339	0.339	-12.314	-14.523	-5.353	0.417	-8.801	-9.286	-11.952	-12.042
340	0.34	-11.309	-15.058	-8.62	-5.34	-4.489	-10.652	-15.568	-12.989
341	0.341	-3.326	-10.378	-17.499	-3.552	-6.758	-10.268	-12.242	-12.192
342	0.342	-10.634	-10.912	-13.801	-14.531	-8.636	-11.436	-15.283	-8.094
343	0.343	-11.553	-15.706	-12.607	-13.125	1.489	-14.929	-12.541	-14.637
344	0.344	-8.99	-11.014	-9.476	-16.747	-2.706	-10.092	-10.024	-12.085
345	0.345	-14.548	-9.231	-10.409	-13.213	1.036	-6.803	-3.063	-19.405
346	0.346	-17.977	-14.03	-12.889	-14.127	-7.223	-6.221	-9.455	-26.147
347	0.347	-7.859	-12.06	-8.787	-18.919	-8.121	-7.566	-7.529	-14.704
348	0.348	-29.481	-13.76	-16.685	-24.883	-14.824	-8.919	-16.238	-16.217
349	0.349	-13.75	-15.072	-28.456	-24.078	-12.232	-11.042	-14.698	5.481
350	0.35	-10.986	-14.639	-4.614	-23.466	-9.841	-12.98	-10.449	-16.365
351	0.351	-8.416	-14.205	-7.862	-16.077	-11.703	-13.372	-11.617	-8.028
352	0.352	-29.454	-16.096	-10.922	-7.143	-9.693	-13.168	-12.778	-5.499
353	0.353	-21.072	-12.583	-30.617	-13.114	-9.039	-11.235	-9.682	-17.098
354	0.354	-18.499	-14.683	-23.028	-5.739	-9.355	-9.297	-20.506	-14.961
355	0.355	-6.835	-12.728	-11.363	8.982	-11.607	-12.992	-19.148	-9.14
356	0.356	-13.175	-17.734	-0.665	-5.907	-13.661	-12.596	-15.46	-7.39
357	0.357	-11.189	-13.06	-6.425	-3.952	-15.529	-10.273	-11.982	-2.745
358	0.358	-16.36	-13.609	-4.625	-2.178	-9.649	-9.119	-12.937	-9.895
359	0.359	-11.661	-12.227	-6.12	-6.799	-13.641	-11.83	-4.033	-6.203
360	0.36	-15.872	-11.815	-7.416	0.39	-11.637	-9.118	-2.863	-9.662
361	0.361	-14.658	-13.93	-16.259	-11.38	-6.916	-4.278	-5.963	4.288
362	0.362	-15.772	-11.209	-3.039	-19.296	-7.434	-2.338	-10.8	-9.245
363	0.363	-14.764	-13.13	-1.229	-9.216	-10.851	-8.337	-13.315	-7.493
364	0.364	-15.684	-13.884	-9.089	-18.099	-6.334	-13.95	-12.539	-9.026
365	0.365	-14.868	-13.095	-7.664	-16.927	-9.175	-9.112	-5.949	-10.359
366	0.366	-14.055	-13.855	-6.422	-17.88	-6.6	-8.531	-10.194	-11.504
367	0.367	-17.494	-14.421	-17.185	-20.784	-11.962	-6.789	-10.957	-19.809
368	0.368	-16.872	-16.92	-18.47	-16.539	-7.078	-9.294	-9.018	-18.847
369	0.369	-17.416	-13.421	-14.727	-15.754	-10.324	-6.972	-8.432	-17.886
370	0.37	-16.998	-13.021	-15.821	-13.815	-12.019	-8.122	-9.002	-17.122
371	0.371	-18.315	-12.621	-12.663	-14.395	-8.49	-9.276	-11.495	-14.805
372	0.372	-14.223	-15.323	-11.634	-11.513	-9.797	-8.102	-10.142	-12.871
373	0.373	-13.806	-12.601	-14.089	-11.146	-10.909	-8.858	-8.013	-12.302
374	0.374	-15.131	-14.716	-9.965	-8.833	-10.475	-12.723	-9.18	-10.562
375	0.375	-12.202	-13.35	-7.962	-7.674	-12.363	-6.908	-8.016	-10.193
376	0.376	-14.884	-16.437	-11.182	-6.519	-7.48	-9.219	-10.156	-9.847
377	0.377	-16.792	-16.037	-7.049	-6.143	-6.859	-12.699	-8.814	-3.278
378	0.378	-13.852	-11.775	-10.464	-6.91	-6.234	-12.107	-9.598	-4.244
379	0.379	-17.501	-11.379	-11.753	-8.832	-10.256	-16.154	-9.032	-6.755
380	0.38	-15.145	-10.982	-13.819	-8.613	-5.383	-13.623	-12.156	-7.521
381	0.381	-13.965	-13.876	-11.821	-10.139	-9.989	-14	-8.5	-8.089
382	0.382	-7.937	-13.484	-16.787	-8.015	-8.202	-11.868	-9.86	-10.027
383	0.383	-15.841	-12.312	-20.015	-12.24	-8.559	-13.798	-11.006	-10.586
384	0.384	-12.704	-8.051	-14.528	-12.805	-8.128	-8.758	-12.133	-11.912
385	0.385	-13.634	-16.957	-13.879	-14.153	-10.225	-10.683	-7.799	-18.264
386	0.386	-16.121	-13.28	-14.394	-16.472	-9.811	-10.095	-9.138	-10.328
387	0.387	-12.033	-14.441	-16.081	-14.338	-11.719	-12.604	-10.495	-17.68
388	0.388	-19.948	-17.533	-18.532	-17.992	-6.861	-8.143	-11.658	-18.628
389	0.389	-14.701	-16.571	-14.021	-17.583	-10.329	-9.873	-11.267	-21.118
390	0.39	-17.58	-10.573	-13.38	-14.662	-8.372	-10.248	-7.794	-17.029
391	0.391	-13.306	-16.192	-11.975	-13.496	-8.929	-5.784	-10.752	-15.078
392	0.392	-15.602	-15.615	-14.254	-12.343	-8.53	-9.833	-6.336	-11.796
393	0.393	-13.651	-17.553	-13.816	-13.913	-7.166	-11.18	-12.935	-12.39
394	0.394	-13.064	-13.496	-10.088	-10.074	-9.279	-10.792	-10.421	-9.88
395	0.395	-19.636	-12.148	-9.649	-9.703	-8.112	-11.951	-12.735	-5.433
396	0.396	-13.636	-9.828	-10.761	-3.326	-13.139	-15.613	-9.231	-8.33
397	0.397	-15.964	-11.969	-8.777	0.926	-9.847	-11.152	-7.288	-11.803
398	0.398	-12.472	-13.911	-6.796	0.153	-10.43	-8.243	-9.02	-7.327
399	0.399	-10.547	-13.536	-11.009	-4.696	-4.637	-3.394	-8.666	-7.876
400	0.4	-14.603	-12.002	-12.711	-12.049	-6.969	-13.451	-6.395	-5.324
401	0.401	-15.952	-16.466	-7.807	-9.134	-10.454	-12.096	-9.305	-4.933
402	0.402	-18.264	-10.474	-13.754	-4.851	-9.883	-5.7	-12.015	-11.495
403	0.403	-15.361	-11.263	-12.933	-2.51	-8.15	-9.18	-8.524	-10.498
404	0.404	-10.905	-7.786	-16.387	-4.437	-8.543	-8.208	-8.139	-12.991
405	0.405	-9.154	-11.084	-15.767	-13.121	-8.93	-13.043	-12.585	-15.305
406	0.406	-14.943	-16.515	-11.657	-19.088	-3.133	-8.784	-9.683	-7.357
407	0.407	-17.252	-14.595	-14.124	-22.173	-7.206	-4.716	-13.157	-14.696
408	0.408	-15.309	-16.537	-13.696	-17.33	-9.156	-11.288	-5.792	-19.52
409	0.409	-12.012	-13.648	-12.493	-19.844	-8.582	-12.051	-8.874	-18.735
410	0.41	-16.07	-13.276	-15.17	-22.177	-11.499	-9.726	-9.821	-11.365
411	0.411	-13.55	-11.942	-12.437	-12.707	-6.671	-11.654	-9.023	-16.201
412	0.412	-11.221	-14.865	-15.323	-9.041	-7.256	-11.061	-11.328	-13.694
413	0.413	-15.277	-19.329	-18.008	-7.893	-12.682	-10.472	-9.376	-9.641
414	0.414	-12.754	-13.927	-13.72	-8.867	-7.853	-9.121	-12.648	-16.225
415	0.415	-11.391	-12.012	-18.544	-7.909	-9.796	-12.412	-10.89	-13.718
416	0.416	-17.19	-13.971	-16.589	-5.394	-8.066	-10.285	-9.514	-12.952
417	0.417	-13.113	-15.738	-8.832	-3.068	-4.599	-12.216	-9.118	-3.473
418	0.418	-15.042	-12.28	-5.73	-13.907	-5.969	-6.407	-12.01	-4.638
419	0.419	-10.387	-11.916	-6.693	-12.345	-10.822	-13.766	-7.545	-5.796
420	0.42	-18.122	-16.771	-7.457	-10.969	-8.905	-8.926	-11.593	-15.472
421	0.421	-15.015	-10.791	-6.677	-9.799	-10.661	-13.18	-12.932	-6.563
422	0.422	-14.041	-13.133	-8.604	-6.304	-9.32	-13.954	-12.531	-3.073
423	0.423	-14.796	-15.091	-9.169	-9.379	-11.654	-6.022	-10.395	-12.735
424	0.424	-14.01	-11.813	-10.904	-14.201	-9.542	-5.055	-13.093	-9.042
425	0.425	-15.937	-12.414	-12.246	-20.193	-9.171	-9.897	-11.143	-5.546
426	0.426	-13.989	-15.914	-13.589	-14.573	-8.798	-5.636	-10.935	-8.631
427	0.427	-20.554	-10.51	-14.745	-22.498	-8.036	-11.251	-9.567	-19.46
428	0.428	-14.55	-11.106	-15.128	-10.687	-9.983	-14.737	-8.784	-23.702
429	0.429	-13.769	-13.052	-13.193	-18.615	-6.318	-12.805	-5.092	-17.304
430	0.43	-13.175	-13.644	-12.417	-14.365	-8.654	-8.743	-12.053	-16.142
431	0.431	-12.578	-17.136	-13.193	-5.467	-9.829	-5.26	-14.942	-4.337
432	0.432	-15.464	-15.798	-8.935	-16.308	-6.165	-8.549	-12.412	-12.279
433	0.433	-20.284	-13.681	-9.517	-12.052	-11.6	-9.708	-11.626	-16.541
434	0.434	-12.919	-10.017	-9.906	-8.387	-11.036	-12.417	-22.457	-12.867
435	0.435	-13.879	-12.352	-10.294	-11.874	-7.761	-7.379	-11.419	5.132
436	0.436	-11.35	-13.53	-4.482	-8.779	-10.674	-7.956	-10.056	-2.421
437	0.437	-10.57	-13.929	-13.375	-15.552	-9.339	-10.854	-18.953	-18.674
438	0.438	-15.393	-10.461	-9.884	-13.036	-9.748	-12.211	-15.462	-20.804
439	0.439	-17.323	-14.538	-10.846	-10.71	-10.925	-13.559	0.605	-18.858
440	0.44	-11.895	-11.07	-7.941	-7.222	-11.332	-14.72	30.988	-10.143
441	0.441	-16.728	-11.462	-10.445	2.847	-5.548	-15.106	10.284	7.29
442	0.442	-14.779	-14.377	-14.493	1.499	-6.339	-9.292	-8.488	9.632
443	0.443	-10.711	-14.773	-13.905	7.9	-6.938	-5.228	-18.548	-5.249
444	0.444	-11.094	-12.846	-13.32	-10.09	-6.389	-4.657	-21.647	-7.168
445	0.445	-12.448	-15.761	-13.896	-12.605	-5.833	-13.37	-24.358	-19.343
446	0.446	-9.549	-12.098	-15.25	-14.924	-11.675	-9.879	-16.807	-23.967
447	0.447	-15.544	-15.396	-11.95	-21.3	-9.388	-8.919	-14.484	-22.601
448	0.448	-14.778	-13.286	-16.786	-11.618	-5.942	-13.763	13.194	-26.278
449	0.449	-17.107	-12.925	-18.715	-16.853	-6.558	-11.248	24.408	-13.123
450	0.45	-13.629	-13.336	-21.631	-21.517	-12.005	-7.186	-13.354	-4.423
451	0.451	-16.935	-17.617	-13.716	-22.883	-7.191	-15.138	-18.404	-12.37
452	0.452	-22.368	-12.222	-12.553	-8.589	-6.642	-7.796	-22.879	-19.55
453	0.453	-15.806	-17.09	-11.603	-6.679	-9.582	-8.771	-10.528	-20.739
454	0.454	-16.596	-16.533	-12.587	-15.419	-14.455	-6.268	-21.772	-5.09
455	0.455	-14.293	-11.137	-10.084	-13.878	-8.492	-8.619	-11.723	-7.254
456	0.456	-17.797	-13.105	-7.775	-9.636	-9.304	-10.576	-14.842	-9.219
457	0.457	-11.831	-16.425	-9.719	-5.987	-5.848	-11.183	-12.154	-7.504
458	0.458	-15.925	-11.038	-13.025	-4.866	-7.816	-14.116	-14.691	-12.178
459	0.459	-11.105	-10.493	-8.972	-1.801	-6.112	-8.347	-12.387	-13.573
460	0.46	-14.427	-7.233	-6.459	1.077	-7.499	-10.71	-14.534	-7.227
461	0.461	-15.043	-11.332	-9.768	-12.115	-9.856	-12.694	-12.621	8.415
462	0.462	-16.435	-14.844	-9.392	-14.061	-9.499	-9.451	-14.384	-6.522
463	0.463	-15.111	-14.493	-15.412	-12.333	-9.92	-6.596	-15.963	-12.361
464	0.464	-16.312	-12.399	-11.186	-13.901	-9.573	-12.455	-11.731	-10.659
465	0.465	-13.641	-9.724	-15.277	-18.192	-8.053	-8.435	-10.595	-12.246
466	0.466	-17.941	-10.138	-13.376	-19.382	-4.213	-13.332	-4.62	-16.56
467	0.467	-14.507	-10.948	-12.834	-13.414	-10.045	-11.45	-7.743	-20.288
468	0.468	-16.88	-15.434	-12.285	-20.804	-7.746	-7.427	-8.733	-21.5
469	0.469	-12.866	-17.402	-13.673	-21.816	-8.349	-12.317	-11.279	-14.207
470	0.47	-15.435	-14.538	-11.383	-8.714	-11.67	-14.311	-10.534	-17.172
471	0.471	-13.167	-14.201	-11.044	-10.715	-9.95	-12.635	-11.148	-12.994
472	0.472	-19.8	-13.857	-16.311	-16.004	-12.486	-9.204	-5.182	-17.143
473	0.473	-13.08	-19.716	-11.518	-11.413	-9.214	-12.554	-7.536	-16.648
474	0.474	-12.362	-14.16	-13.508	-4.306	-8.851	-11.464	-12.408	-12.101
475	0.475	-14.736	-16.145	-12.991	-5.53	-10.805	-13.465	-11.86	-11.617
476	0.476	-18.276	-18.132	-10.545	-9.071	-9.657	-10.052	-11.312	-9.19
477	0.477	-10.975	-16.433	-9.257	-8.157	-10.45	-13.034	-7.855	-12.558
478	0.478	-12.002	-16.1	-9.711	-11.119	-9.11	-10.401	-13.305	-11.484
479	0.479	-19.989	-15.773	-13.443	-3.242	-12.226	-13.182	-6.753	-6.342
480	0.48	-19.074	-17.956	-12.152	-8.531	-7.784	-11.12	-14.719	-8.35
481	0.481	-18.16	-11.993	-12.595	-11.496	-11.856	-11.964	-11.657	-5.13
482	0.482	-15.693	-16.298	-14.597	-12.324	-8.382	-11.26	-10.725	-11.769
483	0.483	-16.519	-14.034	-15.048	-8.322	-8.773	-9.783	-8.241	-12.605
484	0.484	-11.739	-12.167	-10.836	-14.956	-9.168	-12.368	-9.043	-16.739
485	0.485	-17.788	-15.514	-16.33	-17.53	-15.173	-10.895	-8.499	-14.864
486	0.486	-13.774	-16.157	-18.341	-18.373	-5.499	-11.732	-7.941	-15.496
487	0.487	-18.66	-12.738	-16.476	-14.958	-4.731	-8.7	-10.869	-14.978
488	0.488	-15.223	-17.445	-14.791	-18.323	-8.405	-13.026	-9.546	-22.99
489	0.489	-14.691	-12.094	-7.877	-16.66	-7.242	-9.027	-6.279	-17.068
490	0.49	-14.157	-16.994	-16.849	-13.265	-4.142	-11.61	-9.195	-18.109
491	0.491	-17.681	-15.125	-18.082	-13.745	-10.912	-13.995	-8.796	-19.137
492	0.492	-12.308	-15.776	-12.925	-17.89	-8.384	-11.148	-10.555	-15.123
493	0.493	-11.77	-17.204	-9.713	-13.72	2.275	-5.199	-10.197	-12.659
494	0.494	-11.223	-9.922	-8.802	-5.867	-7.775	-11.245	-10.431	-11.95
495	0.495	-12.998	-9.023	-8.104	-9.442	1.138	-20.192	-14.911	-12.591
496	0.496	-15.551	-13.926	-17.081	-12.624	-4.845	-9.405	-10.299	-9.37
497	0.497	-9.194	-7.993	-11.161	-9.805	-1.739	-8.096	-12.061	-4.01
498	0.498	-10.003	-5.742	-14.314	-1.951	-4.625	-11.817	-4.143	-0.578
499	0.499	-12.36	-9.296	-3.527	-2.988	-8.865	-8.38	4.187	-2.56
500	0.5	-8.909	-11.298	-2.228	-17.767	-14.461	-5.322	-3.158	-2.009
501	0.501	-13.577	-14.272	-19.306	-2.929	-9.608	-10.194	-4.154	-1.64
502	0.502	-13.016	-6.409	-7.739	-4.927	-4.943	-11.005	0.08	-3.019
503	0.503	-14.394	-14.789	-9.91	-3.229	-6.658	-10.259	-12.139	-7.109
504	0.504	-9.959	-13.891	-15.752	-27.08	-7.025	0.555	-17.37	-4.61
505	0.505	-11.715	-11.055	-14.042	-23.843	-6.623	-10.493	-12.741	-11.972
506	0.506	-8.242	-17.123	-15.621	-14.608	-11.438	-6.258	-11.387	-11.011
507	0.507	-14.635	-14.868	-11.389	-6.337	-10.831	-2.599	-15.072	-15.855
508	0.508	-22.571	-13.006	-15.094	-8.894	-7.899	-6.097	-11.589	-9.861
509	0.509	-10.769	-16.366	-21.122	-15.908	-11.355	-5.14	-14.682	-9.102
510	0.51	-12.312	-12.362	-9.34	-9.564	-10.942	-0.305	-11.776	-11.052
511	0.511	-10.956	-17.264	-14.004	-19.28	-10.527	-6.308	-12.549	-14.351
512	0.512	-17.339	-14.042	-9.765	-14.109	-7.792	-7.083	-6.923	-13.765
513	0.513	-13.852	-18.181	-3.397	-9.509	-6.602	-5.142	-10.395	-7.963
514	0.514	-14.813	-13.413	-6.899	-2.392	-11.407	-13.841	-13.675	-15.329
515	0.515	-11.899	-19.48	-5.945	-8.816	-10.797	-5.511	-11.918	-0.627
516	0.516	-12.663	-13.938	-3.058	-7.68	-11.348	-10.724	-9.389	-7.016
517	0.517	-10.328	-15.935	-7.32	-6.741	-10.736	-21.55	-12.656	-5.073
518	0.518	-13.792	-15.405	-6.546	-9.652	-12.063	-8.566	-8.573	-3.321
519	0.519	-10.482	-11.395	-13.127	0.016	-7.583	-10.282	-7.197	-7.951
520	0.52	-15.874	-7.959	-3.452	3.689	-12.975	-2.322	-7.566	-3.668
521	0.521	-15.269	-11.292	-12.34	-2.294	-12.363	-18.165	-8.705	2.75
522	0.522	-14.657	-6.489	-13.484	-11.956	-11.744	-11.746	-9.84	-0.696
523	0.523	-14.048	-8.468	-8.245	-15.617	-6.294	1.84	-6.328	-3.756
524	0.524	-17.5	-13.922	-5.325	-12.114	-8.201	-6.835	-10.369	-4.682
525	0.525	-15.139	-13.369	-4.529	-19.445	-11.467	-8.349	-7.836	-12.573
526	0.526	-16.272	-23.462	-10.121	-16.517	-4.86	-1.147	-13.234	-24.334
527	0.527	-15.073	-10.513	-12.028	-15.72	-7.348	-10.001	-8.366	-22.743
528	0.528	-16.191	-8.787	-22.065	-8.342	-4.998	-15.955	-10.273	-24.049
529	0.529	-14.599	-16.741	-11.969	-9.288	-9.815	-16.871	-6.197	-22.851
530	0.53	-14.374	-29.721	-18.33	-8.493	-11.741	-10.047	-9.66	-21.629
531	0.531	-17.425	-21.033	-9.967	-10.795	-8.813	-9.221	-10.028	-20.616
532	0.532	-16.221	-10.01	-10.903	-12.71	-10.158	-11.491	-10.392	-21.533
533	0.533	-13.459	-2.864	-25.575	-15.975	-8.784	-13.369	-11.528	-15.493
534	0.534	-14.184	-11.782	-2.121	-10.522	-8.377	-10.024	-10.341	-17.769
535	0.535	-14.905	-10.628	-5.169	-5.646	-7.976	-15.387	-11.868	-12.893
536	0.536	-14.089	-11.599	-7.829	-6.187	-6.031	-13.39	-8.554	-10.909
537	0.537	-15.59	-14.503	-25.588	-6.716	-10.848	-11.394	-8.917	-9.116
538	0.538	-15.744	-8.506	-23.213	-4.143	-8.895	-13.077	-10.832	-8.67
539	0.539	-16.665	-17.405	-8.25	3.268	-9.468	-10.506	-8.877	-8.229
540	0.54	-16.417	-11.393	-6.25	4.299	-7.719	-12.768	-12.34	-11.069
541	0.541	-14.236	-10.405	-11.418	-4.531	-10.225	-15.613	-10.001	-8.296
542	0.542	-13.804	-11.358	-6.714	-5.619	-11.578	-11.881	-14.829	-8.619
543	0.543	-17.239	-12.119	-22.524	-10.775	-9.443	-12.21	-10.172	-10.68
544	0.544	-16.799	-14.425	-3.297	-17.474	-6.724	-11.76	-16.74	-13.898
545	0.545	-12.685	-19.217	-5.745	-21.653	-10.986	-11.32	-10.722	-13.445
546	0.546	-16.123	-14.553	-3.36	-20.809	-7.497	-10.109	-11.488	-18.604
547	0.547	-14.726	-11.631	-18.203	-22.673	-10.791	-9.275	-9.543	-16.608
548	0.548	-12.544	-11.992	-23.952	-20.668	-7.891	-9.022	-11.467	-15.964
549	0.549	-13.658	-14.27	-15.188	-18.851	-6.736	-10.908	-9.709	-15.327
550	0.55	-16.321	-11.32	-19.765	-22.267	-8.687	-9.304	-8.331	-15.666
551	0.551	-19.176	-13.976	-12.541	-17.755	-8.899	-10.791	-12.768	-13.297
552	0.552	-15.46	-18.953	-11.328	-18.268	-12.786	-9.386	-8.695	-12.092
553	0.553	-13.101	-11.539	-14.755	-12.391	-7.968	-12.236	-13.522	-15.73
554	0.554	-13.457	-12.453	-15.664	-11.545	-6.058	-13.353	-10.237	-8.345
555	0.555	-13.034	-8.142	-12.708	-6.652	-7.831	-7.494	-11.985	-9.286
556	0.556	-15.718	-10.414	-13.426	-6.008	-10.373	-11.522	-6.185	-10.231
557	0.557	-14.143	-8.41	-11.049	-9.997	-9.045	-10.898	-8.51	-7.684
558	0.558	-13.924	-7.761	-11.576	-5.08	-9.452	-12.793	-11.997	-2.043
559	0.559	-14.676	-16.637	-10.949	-6.935	-6.759	-11.016	-7.347	-2.588
560	0.56	-13.095	-10.228	-11.483	-8.606	-9.486	-9.626	-6.763	-3.13
561	0.561	-13.26	-11.302	-12.776	-5.047	-9.307	-10.944	-13.724	-4.84
562	0.562	-12.26	-8.122	-10.409	-12.335	-10.682	-10.535	-10.823	-9.65
563	0.563	-12.433	-11.021	-13.264	-9.163	-13.215	-9.348	-8.297	-6.33
564	0.564	-14.541	-11.892	-10.501	-11.99	-8.392	-10.492	-9.074	-8.038
565	0.565	-11.041	-7.923	-9.295	-19.848	-7.837	-7.575	-5.591	-10.533
566	0.566	-13.923	-15.858	-14.091	-12.432	-7.277	-8.719	-10.236	-17.86
567	0.567	-15.845	-23.117	-14.624	-19.144	-9.045	-9.866	-9.651	-16.876
568	0.568	-15.446	-20.115	-9.94	-18.314	-7.714	-11.407	-12.17	-15.893
569	0.569	-16.207	-22.526	-9.327	-15.938	-8.117	-11.196	-10.81	-15.105
570	0.57	-14.261	-20.065	-17.234	-17.816	-12.964	-10.989	-11.967	-17.417
571	0.571	-16.775	-21.876	-16.043	-13.116	-16.27	-11.16	-14.672	-15.476
572	0.572	-16.965	-11.712	-12.927	-14.815	-9.701	-10.955	-11.962	-13.532
573	0.573	-12.512	-18.774	-10.011	-9.945	-5.458	-7.846	-9.058	-14.106
574	0.574	-17.153	-17.452	-12.507	-6.625	-3.138	-5.699	-7.122	-9.266
575	0.575	-9.415	-13.721	-8.424	-8.333	-7.977	-11.693	-10.602	-8.686
576	0.576	-19.086	-20.94	-11.891	-7.919	-8.571	-12.455	-15.437	-5.792
577	0.577	-15.402	-16.122	-8.587	-6.533	-9.155	-10.114	-10.798	-12.773
578	0.578	-16.554	-10.184	-12.639	-6.116	-4.324	-10.685	-1.894	-1.946
579	0.579	-11.321	-12.52	-7.789	-0.079	1.666	-11.271	-5.57	-17.819
580	0.58	-20.219	-6	-17.838	-4.302	-10.54	-8.367	-11.568	-7.173
581	0.581	-14.21	-10.308	-7.762	-6.587	-1.851	-8.744	-10.602	-9.101
582	0.582	-19.432	-8.03	-11.422	-8.483	-9.796	-11.057	-11.571	-7.351
583	0.583	-14.59	-4.56	-10.242	-11.726	-11.159	-8.143	-10.793	-11.979
584	0.584	-15.36	-10.587	-15.458	-17.113	-7.489	-10.07	-8.473	-7.707
585	0.585	-9.747	-14.707	-16.403	-15.147	-8.656	-11.995	-10.403	-14.086
586	0.586	-11.678	-14.151	-12.128	-21.122	-11.756	-11.797	-10.978	-15.23
587	0.587	-9.738	-9.459	-14.441	-17.04	-10.79	-7.918	-10.396	-18.317
588	0.588	-12.641	-15.929	-16.392	-15.092	-6.54	-7.518	-9.036	-17.343
589	0.589	-19.604	-16.531	-13.104	-15.655	-7.319	-9.833	-8.647	-16.568
590	0.59	-16.703	-23.693	-12.508	-16.22	-9.259	-10.205	-9.029	-15.795
591	0.591	-12.442	-12.567	-12.886	-14.86	-8.675	-9.035	-5.351	-15.217
592	0.592	-13.211	-10.892	-8.43	-11.583	-11.58	-10.188	-8.637	-13.287
593	0.593	-16.694	-11.779	-12.485	-10.429	-9.062	-9.983	-9.796	-15.036
594	0.594	-14.752	-27.244	-12.876	-7.726	-7.705	-8.037	-15.019	-10.205
595	0.595	-14.165	-3.673	-8.412	-4.248	-10.594	-11.7	-8.439	-10.793
596	0.596	-13.769	-6.679	-12.469	-9.086	-10.2	-11.298	-7.653	-6.732
597	0.597	-19.179	-9.286	-6.656	-5.793	-9.805	-11.674	-9.962	-8.087
598	0.598	-15.691	-21.925	-8.986	-6.363	-11.347	-7.214	-10.527	-4.797
599	0.599	-17.628	-24.096	-12.474	-4.991	-6.886	-11.271	-12.45	-4.403
600	0.6	-17.046	-26.099	-10.536	-10.391	-8.815	-14.748	-13.018	-7.102
601	0.601	-13.561	-23.981	-14.597	-6.89	-7.064	-10.291	-10.494	-9.8
602	0.602	-13.18	-18.56	-9.753	-12.873	-2.217	-14.345	-10.872	-10.556
603	0.603	-11.056	-16.802	-14.389	-13.622	-1.635	-6.402	-7.957	-9.766
604	0.604	-12.991	-12.31	-13.81	-15.53	-1.048	-9.879	-9.881	-7.816
605	0.605	-8.73	-5.684	-15.162	-16.086	-5.872	-6.779	-6.386	-11.48
606	0.606	-10.085	-23.444	-13.805	-16.636	-10.501	-11.601	-8.506	-18.434
607	0.607	-15.506	-15.689	-10.897	-13.127	-14.55	-9.084	-10.43	-19.393
608	0.608	-17.442	19.478	-8.182	-16.402	-14.149	-9.849	-13.906	-18.61
609	0.609	-18.017	14.456	-13.211	-13.477	-13.745	-11.781	-12.737	-19.375
610	0.61	-16.28	-35.92	-16.499	-12.306	-14.113	-11.192	-12.341	-15.89
611	0.611	-18.8	-29.537	-7.592	-11.921	-8.098	-7.121	-6.529	-13.959
612	0.612	-13.39	37.377	-8.752	-15.403	-8.864	-11.954	-12.139	-14.547
613	0.613	-12.816	99.566	-12.23	-12.115	-9.631	-5.948	-5.558	-13.2
614	0.614	-10.884	74.81	-11.257	-9.986	-4.78	-11.556	-9.81	-8.757
615	0.615	-13.801	-22.005	-10.288	-5.534	-8.054	-8.067	-9.032	-5.867
616	0.616	-10.322	-88.223	-16.283	-7.277	-3.967	-11.345	-10.963	-5.492
617	0.617	-9.949	-76.788	-13.96	-5.914	-5.297	-11.924	-7.67	-6.859
618	0.618	-14.797	-66.251	-10.475	-9.198	-12.631	-10.563	-11.732	-7.252
619	0.619	-12.875	-76.301	-12.402	-8.027	-13.579	-10.173	-10.379	-9.968
620	0.62	-11.15	-49.635	-9.495	-9.173	-10.657	-12.3	-11.731	-6.487
621	0.621	-12.516	-25.275	-9.884	-7.993	-11.425	-15.005	-9.602	-7.647
622	0.622	-12.14	-17.856	-7.56	-8.745	-7.341	-9.188	-11.533	-12.872
623	0.623	-14.283	-64.397	-10.461	-10.072	-12.153	-6.863	-8.82	-12.288
624	0.624	-12.355	-118.989	-10.845	-11.98	-14.064	-6.274	-13.655	-12.866
625	0.625	-18.171	-7.563	-11.226	-12.146	-5.138	-13.619	-11.71	-12.279
626	0.626	-18.949	104.012	-14.704	-11.942	-8.79	-14.585	-8.417	-13.635
627	0.627	-19.543	118.496	-15.088	-11.355	-7.601	-13.81	-10.155	-12.28
628	0.628	-18.976	52.802	-19.926	-12.326	-4.477	-4.91	-11.499	-15.197
629	0.629	-13.566	64.901	-12.578	-12.904	-5.421	-10.917	-8.192	-14.817
630	0.63	-18.409	32.638	-15.485	-15.02	-1.138	-11.894	-9.342	-15.231
631	0.631	-15.138	23.019	-12.983	-19.284	-8.479	-10.929	-10.501	-13.112
632	0.632	-14.559	-3.536	-15.31	-25.103	-9.432	-13.446	-13.202	-17.581
633	0.633	-13.217	4.675	-15.904	-12.931	-8.653	-11.127	-8.939	-8.89
634	0.634	-12.843	12.026	-9.92	-7.735	-9.421	-10.542	-13.001	-5.423
635	0.635	-15.761	-21.455	-10.714	-3.123	-9.986	-8.606	-13.378	-10.658
636	0.636	-16.158	-76.341	-8.793	-1.789	-9.39	-10.351	-6.98	-3.894
637	0.637	-13.457	-113.309	-1.449	-2.965	-7.632	-11.712	-11.229	-3.13
638	0.638	-16.948	-133.333	-10.363	-8.969	-8.002	-7.274	-8.894	-2.366
639	0.639	-12.511	-127.485	-13.862	-5.874	-7.602	-12.715	-9.464	-4.308
640	0.64	-16.609	-166.225	-8.646	-2.977	-12.44	-7.889	-8.872	-7.594
641	0.641	-16.243	-151.107	-11.56	-0.455	-7.791	-9.845	-9.449	-5.846
642	0.642	-12.972	-82.385	-12.345	-9.333	-11.854	-9.289	-10.797	-7.189
643	0.643	-19.578	-13.255	-13.125	-15.297	-8.378	-8.928	-6.34	-11.627
644	0.644	-18.64	31.549	-13.721	-18.374	-14.772	-11.288	-9.247	-13.363
645	0.645	-16.15	72.216	-11.807	-23.214	-10.511	-10.947	-12.733	-16.842
646	0.646	-18.505	50.245	-12.41	-18.97	-8.178	-8.297	-14.085	-20.133
647	0.647	-13.696	16.955	-12.053	-23.051	-7.592	-6.412	-12.926	-17.229
648	0.648	-7.733	-1.004	-16.533	-21.128	-8.191	-6.245	-10.999	-19.943
649	0.649	-13.379	15.696	-13.663	-17.853	-5.303	-8.935	-9.063	-19.574
650	0.65	-15.354	-29.564	-15.063	-14.966	-8.785	-7.781	-5.585	-18.051
651	0.651	-10.75	-35.419	-11.812	-9.182	-7.439	-12.638	-10.037	-20.789
652	0.652	-10.204	-40.676	-13.014	-14.817	-4.537	-10.711	-9.461	-15.793
653	0.653	-13.716	-45.549	-7.821	-11.365	-4.921	-11.312	-11.983	-16.409
654	0.654	-17.038	-41.037	-12.7	-9.457	-10.729	-9.586	-8.701	-8.698
655	0.655	-14.168	-28.732	-9.445	-11.226	-13.066	-15.414	-8.33	-11.825
656	0.656	-15.37	-2.561	-13.55	-8.738	-12.5	-6.537	-7.177	-8.961
657	0.657	-15.034	48.674	-12.229	-5.473	-9.221	-12.56	-6.804	-9.794
658	0.658	-19.931	129.884	-10.905	-9.56	-10.979	-9.464	-10.287	-7.526
659	0.659	-12.055	140.502	-10.545	-3.775	-9.642	-12.366	-7.986	-5.639
660	0.66	-13.073	209.366	-14.257	1.824	-9.289	-9.843	-7.624	-5.107
661	0.661	-10.22	182.503	-12.937	-3.02	-2.744	-10.616	-9.589	-6.884
662	0.662	-12.795	190.593	-14.129	-9.032	-3.733	-11.182	-6.905	-12.705
663	0.663	-16.913	168.437	-16.094	-8.282	-9.742	-9.238	-9.059	-10.4
664	0.664	-10.387	161.773	-11.102	-13.149	-8.977	-10.972	-9.87	-8.483
665	0.665	-16.439	94.557	-13.076	-15.118	-13.818	-14.465	-9.132	-13.146
666	0.666	-12.434	13.67	-13.694	-15.735	-13.246	-8.098	-11.494	-16.07
667	0.667	-17.328	-62.353	-14.127	-17.125	-10.358	-12.405	-10.774	-17.448
668	0.668	-14.091	-151.42	-15.527	-16.772	-9.017	-11.675	-9.464	-14.187
669	0.669	-12.416	-235.209	-12.665	-17.199	-8.65	-9.804	-12.207	-15.377
670	0.67	-15.971	-203.049	-13.095	-19.189	-2.085	-11.822	-11.079	-17.341
671	0.671	-17.395	-232.949	-14.296	-16.54	-14.869	-17.307	-14.606	-13.111
672	0.672	-14.559	-349.719	-11.427	-20.089	-13.139	-9.46	-11.353	-13.536
673	0.673	-18.307	-334.011	-10.307	-14.738	-8.5	-12.651	-9.264	-12.214
674	0.674	-17.995	-233.013	-16.152	-12.851	-7.163	-11.777	-13.751	-11.088
675	0.675	-17.676	-140.915	-12.118	-2.84	-13.56	-11.09	-10.894	-5.894
676	0.676	-16.587	-9.508	-14.081	-1.527	-14.722	-10.424	-14.416	-7.853
677	0.677	-13.947	43.221	-9.465	2.116	-13.767	-7.053	-14.841	-3.235
678	0.678	-18.269	-99.887	-8.916	-6.243	-6.986	-5.218	-14.496	-3.832
679	0.679	-17.748	-42.22	-8.557	-13.625	-6.185	-4.719	-12.604	-2.494
680	0.68	-12.966	-24.893	-8.965	-4.755	-6.934	-10.641	-9.935	-9.865
681	0.681	-21.732	54.47	-10.145	-3.624	-3.452	-13.064	-14.239	-6.782
682	0.682	-15.785	97.387	-7.45	-2.69	-3.082	-13.309	-11.379	-7.757
683	0.683	-11.579	141.813	-7.078	-1.757	-6.425	-16.827	-7.951	-13.765
684	0.684	-12.588	102.087	-9.22	-4.3	-11.895	-14.916	-13.416	-16.086
685	0.685	-13.603	18.435	-13.683	-13.219	-11.341	-12.041	-15.394	-19.571
686	0.686	-17.908	72.327	-14.278	-21.566	-14.662	-9.556	-12.147	-17.641
687	0.687	-18.731	121.319	-14.873	-22.563	-11.78	-3.209	-14.692	-17.645
688	0.688	-15.291	129.899	-11.785	-20.47	-5.974	1	-11.821	-17.073
689	0.689	-5.274	7.46	-15.287	-15.678	1.375	-11.233	-12.238	-21.924
690	0.69	-15.371	-45.325	-12.983	-23.656	-5.396	-6.054	-5.883	-20.008
691	0.691	-14.244	-29.747	-13.387	-33.372	-4.623	-4.557	-8.432	-20.61
692	0.692	-10.8	-44.254	-15.337	-34.571	-0.59	-5.979	-10.789	-18.12
693	0.693	-11.797	-83.832	-11.092	-16.628	-1.228	0.344	-4.242	-11.757
694	0.694	-14.733	-24.257	-7.621	1.118	-11.33	3.791	-10.269	-7.527
695	0.695	-10.508	-56.81	-5.309	8.036	-18.515	6.85	-9.523	-5.225
696	0.696	-14.593	-125.948	-5.697	1.606	-12.151	-4.039	-6.069	-5.829
697	0.697	-12.682	-134.945	-5.306	-4.227	5.846	-25.754	-5.512	-5.266
698	0.698	-13.274	-126.977	-7.238	-5.988	-1.708	-54.055	-13.272	3.625
699	0.699	-11.536	-75.543	-2.402	-7.542	-13.328	-27.784	-10.196	4.781
700	0.7	-11.159	-1.959	-8.976	-8.899	-6.954	-17.766	-13.117	-1.217
701	0.701	-14.454	-12.298	-11.481	-7.739	-12.784	-20.899	-8.873	-0.245
702	0.702	-21.038	-3.741	-15.532	-6.577	-14.535	-12.621	-8.112	-5.079
703	0.703	-16.199	69.379	-12.036	-11.807	-9.901	-10.14	-6.187	-11.064
704	0.704	-18.712	158.073	-16.669	-12.781	-2.762	-7.823	-2.913	-10.27
705	0.705	-9.808	169.811	-12.591	-12.011	-9.172	-5.639	-9.502	-8.312
706	0.706	-6.312	180.698	-16.058	-14.345	-15.189	-11.406	-8.731	1.77
707	0.707	-7.266	151.131	-16.427	-12.422	-12.103	-27.232	-20.919	-5.378
708	0.708	-10.156	88.658	-17.569	-15.715	-9.206	-25.061	-5.045	-9.041
709	0.709	-18.083	48.163	-13.873	-18.618	3.946	-26.936	-2.915	-10.187
710	0.71	-17.098	-62.812	-15.207	-22.097	2.014	-18.162	-0.983	-17.529
711	0.711	-10.307	-142.263	-12.28	-14.732	-6.698	-22.751	-2.723	-30.294
712	0.712	-12.801	-41.225	-14.194	-7.366	-17.715	-18.437	-10.653	-25.063
713	0.713	-13.553	-28.126	-9.138	-2.519	-16.343	-12	2.318	-20.412
714	0.714	-15.47	-87.99	-9.689	0.002	-17.509	-1.118	-6.383	-16.146
715	0.715	-12.15	-55.788	-11.399	0.774	-14.043	6.104	-4.83	-12.46
716	0.716	-15.026	-105.435	-7.885	-5.803	-6.722	23.194	2.336	-11.291
717	0.717	-17.507	-7.217	-7.466	-8.316	-9.636	11.624	-6.562	-10.318
718	0.718	-10.123	110.897	-8.592	-9.077	-10.414	22.285	-19.71	-11.274
719	0.719	-6.989	62.962	-9.716	1.776	-12.735	28.096	-17.958	-13.768
720	0.72	-9.847	19.459	-10.839	0.256	-12.149	5.248	-10.013	-12.97
721	0.721	-14.064	6.058	-15.639	1.651	-11.553	14.518	-14.249	-6.369
722	0.722	-11.7	-77.59	-7.662	-1.979	-12.138	17.228	-13.072	-14.276
723	0.723	-11.068	-197.295	-12.847	-19.938	-5.191	9.76	-14.215	-11.152
724	0.724	-15.661	-181.567	-19.575	-17.378	-12.003	-1.75	-8.973	-14.032
725	0.725	-16.195	-224.589	-18.762	-24.301	-12.788	4.707	-13.794	-18.266
726	0.726	-16.53	-184.776	-17.949	-26.376	-5.437	2.785	-11.255	-14.179
727	0.727	-18.799	-29.144	-13.075	-20.529	-20.14	-9.428	-10.459	-19.001
728	0.728	-19.905	-7.725	-16.325	-25.716	-30.776	-20.515	-9.846	-18.403
729	0.729	-16.174	50.026	-13.385	-17.757	-24.943	1.169	-10.384	-14.318
730	0.73	-17.473	67.487	-15.864	-19.084	1.407	-14.513	-7.444	-14.691
731	0.731	-16.246	83.463	-14.473	-15.377	5.096	-51.527	-10.894	-16.041
732	0.732	-15.809	69.369	-14.055	-14.183	28.917	-56.574	-3.51	-15.651
733	0.733	-21.552	30.305	-12.859	-8.923	19.642	-52.113	-8.709	-14.49
734	0.734	-14.132	19.086	-7.786	-13.721	-5.916	-39.658	-13.518	-9.458
735	0.735	-15.034	30.526	-7.167	-4.006	-2.667	-28.29	-12.717	-10.031
736	0.736	-12.453	40.864	-6.555	-2.813	-11.989	-18.027	-18.301	-5.968
737	0.737	-13.167	-3.355	-6.906	-1.62	-26.135	-8.591	-16.334	-4.612
738	0.738	-12.53	5.215	-7.261	-0.616	-18.578	-11.171	-14.358	-3.245
739	0.739	-18.466	42.518	-9.353	-3.474	-20.87	-8.457	-12.575	-2.056
740	0.74	-17.622	-4.124	-6.613	-5.938	-18.715	-1.204	-10.013	-4.739
741	0.741	-10.987	-46.541	-10.068	-8.213	10.334	9.663	-8.609	-1.997
742	0.742	-15.181	-40.958	-12.164	-1.586	22.741	3.995	-9.729	-6.81
743	0.743	-14.347	-35.737	-10.972	-4.044	3.997	-18.752	-10.853	-6.19
744	0.744	-12.351	-3.558	-11.32	-12.875	-13.007	-15.545	-11.193	-13.501
745	0.745	-16.942	9.108	-16.116	-16.279	-9.891	-1.283	-10.961	-10.549
746	0.746	-12.816	5.651	-18.014	-21.432	-24.009	-8.691	-14.217	-14.763
747	0.747	-17.603	15.866	-14.699	-24.272	-16.443	-1.624	-13.792	-13.953
748	0.748	-18.128	50.439	-10.604	-26.742	-14.101	0.539	-9.311	-17.409
749	0.749	-15.179	119.248	-14.069	-21.088	-7.695	-5.318	-8.716	-17.962
750	0.75	-17.646	149.002	-15.397	-14.471	-1.855	-10.642	-9.077	-15.038
751	0.751	-13.149	14.886	-13.256	-10.178	-13.997	-6.097	-11.372	-13.677
752	0.752	-16.009	-81.138	-12.086	-7.814	-9.315	-10.411	-11.735	-15.024
753	0.753	-17.325	-133.468	-7.053	-4.293	-2.139	-29.942	-7.264	-17.151
754	0.754	-15.928	-149.188	-11.694	-4.847	-5.801	-66.858	-8.991	-11.936
755	0.755	-18.792	-192.132	-11.108	-0.759	-11.793	-41.633	-12.453	-10.003
756	0.756	-17.586	-126.139	-14.584	-0.344	-14.886	-28.072	-15.731	-4.005
757	0.757	-13.285	-66.4	-12.259	-7.666	-13.92	-24.03	-12.811	-8.055
758	0.758	-10.727	-98.872	-10.118	-12.857	-11.384	-27.818	-10.865	-7.471
759	0.759	-10.303	-69.314	-11.268	-11.85	-17.015	-24.598	-5.043	-5.541
760	0.76	-11.439	-24.74	-14.743	-14.326	-10.472	-8.913	-7.353	-4.96
761	0.761	-11.8	-16.843	-10.671	-18.359	-18.412	-6.163	-10.817	-6.311
762	0.762	-12.932	19.846	-12.017	-17.739	-19.377	1.423	-7.515	-11.743
763	0.763	-10.779	120.494	-16.461	-11.692	-4.654	8.395	-10.404	-12.318
764	0.764	-15.206	106.02	-12.392	-7.58	6.01	-6.505	-6.901	-10.369
765	0.765	-14.605	13.693	-12.004	-12.381	11.807	-4.475	-6.507	-13.244
766	0.766	-16.324	-46.08	-12.391	-9.06	-7.548	14.982	-6.114	-11.859
767	0.767	-13.787	-35.408	-14.521	-15.621	-10.056	27.807	-11.33	-16.288
768	0.768	-16.093	-45.332	-14.907	-13.09	-12.364	30.152	-6.485	-19.179
769	0.769	-18.198	-18.581	-12.201	-20.443	-14.466	36.552	-8.424	-18.776
770	0.77	-15.469	-10.468	-12.012	-25.268	-16.381	30.709	-15.006	-15.476
771	0.771	-14.304	26.421	-15.895	-22.742	-7.651	4.347	-9.001	-15.843
772	0.772	-19.14	59.817	-10.103	-13.836	6.697	-52.352	-8.224	-13.883
773	0.773	-18.548	17.087	-14.169	-10.35	20.276	-60.517	-4.734	-8.837
774	0.774	-11.189	-66.378	-12.247	-7.268	-6.006	-23.609	-8.018	-9.398
775	0.775	-14.089	-102.168	-8.974	-8.246	-17.197	23.207	-9.757	-6.487
776	0.776	-13.317	-48.136	-8.417	-0.323	-20.457	41.401	-10.147	-5.111
777	0.777	-12.544	60.327	-9.779	0.634	-17.327	57.841	-16.528	-5.472
778	0.778	-13.133	132.54	-8.433	1.606	-25.628	-7.809	-20.786	-12.026
779	0.779	-13.713	172.06	-9.602	-8.066	-23.099	1.026	-11.883	-7.163
780	0.78	-17.774	88.708	-11.544	-4.376	-6.837	25.367	-5.889	-7.902
781	0.781	-9.838	12.884	-8.845	-7.843	-8.944	-11.643	-6.861	-5.544
782	0.782	-15.841	-135.107	-12.338	-10.928	-6.987	-31.666	-2.022	-6.083
783	0.783	-14.877	-240.943	-17.766	-15.749	8.918	-74.3	-4.532	-12.038
784	0.784	-15.849	-260.067	-17.192	-16.509	23.828	-112.991	-6.854	-17.612
785	0.785	-16.622	-172.533	-13.907	-15.728	10.268	-128.086	-10.344	-10.996
786	0.786	-14.299	-124.907	-16.818	-17.652	-5.608	-59.452	-9.774	-10.191
787	0.787	-12.363	-52.687	-13.343	-17.07	-24.765	-29.952	-17.52	-17.521
788	0.788	-15.651	13.091	-14.711	-18.813	-32.317	-74.798	-14.424	-26.397
789	0.789	-15.07	24.823	-11.824	-16.301	-20.702	-131.78	-17.329	-22.889
790	0.79	-11.595	13.904	-9.129	-14.965	-18.573	-50.316	-14.814	-21.903
791	0.791	-18.954	23.657	-12.63	-16.154	-16.645	25.603	-10.751	-12.993
792	0.792	-13.731	-3.167	-13.032	-18.887	-18.361	55.345	-10.159	-18.995
793	0.793	-16.644	-60.101	-16.727	-13.097	-16.788	28.787	-13.439	-15.912
794	0.794	-14.138	-23.149	-16.358	-7.491	-15.411	4.556	-11.683	-16.888
795	0.795	-18.21	10.331	-11.542	-2.677	-9.034	-2.717	-8.186	-10.897
796	0.796	-13.381	28.506	-5.564	-5.996	-7.871	17.109	-10.497	-6.827
797	0.797	-16.679	56.102	-12.933	-0.61	1.807	47.364	-5.65	-3.346
798	0.798	-11.27	81.211	-6.168	-2.582	-7.083	85.934	-0.996	-1.404
799	0.799	-13.217	76.759	-12.178	-4.546	-25.059	121.197	-9.883	-0.799
800	0.8	-13.808	64.394	-8.124	-6.3	-27.54	98.383	-13.541	0.572
801	0.801	-14.4	53.182	-8.718	-13.273	-15.912	35.875	-7.531	-4.822
802	0.802	-15.759	63.125	-6.79	-10.373	3.232	-26.459	-6.56	-6.732
803	0.803	-15.378	47.292	-7.376	-7.858	5.721	-50.605	-3.655	-3.423
804	0.804	-15.001	4.553	-13.182	-7.095	12.697	-57.817	-9.648	-11.144
805	0.805	-14.622	-25.952	-12.42	-11.94	6.333	-10.93	-8.863	-10.154
806	0.806	-13.47	-20.628	-10.493	-16.588	4.382	7.368	-13.693	-16.905
807	0.807	-16.383	-15.588	-17.858	-16.021	-11.484	57.324	-15.633	-14.358
808	0.808	-16	-19.955	-16.905	-21.857	20.441	10.436	-7.896	-10.263
809	0.809	-13.296	-7.48	-10.914	-21.121	33.979	-56.847	-6.924	-15.082
810	0.81	-14.076	-11.019	-11.698	-13.221	-3.584	-65.8	-13.69	-19.718
811	0.811	-13.312	-14.132	-11.129	-14.223	-18.679	-57.65	-11.158	-10.806
812	0.812	-12.546	-4.683	-11.716	-15.231	-32.206	-20.567	-18.495	-17.187
813	0.813	-15.267	-18.627	-7.66	-14.49	-28.111	-13.858	-13.639	-16.021
814	0.814	-14.89	-10.817	-8.053	-7.157	-1.748	-80.9	-11.119	-21.229
815	0.815	-15.101	-12.924	-10.374	-6.204	-5.01	-71.882	-10.341	-16.386
816	0.816	-16.474	-36.204	-9.209	-5.451	-8.09	-14.845	-9.767	-8.451
817	0.817	-15.133	-45.397	-12.884	-7.79	-16.39	-7.351	-15.767	-1.096
818	0.818	-16.694	-53.618	-11.528	0.126	-23.942	-0.659	-13.445	-5.928
819	0.819	-13.225	-56.033	-13.658	-7.24	-16.959	29.79	-11.498	-5.153
820	0.82	-5.885	-44.284	-8.429	-10.164	-14.808	2.119	-9.552	-12.506
821	0.821	-11.122	-46.268	-11.906	-7.665	-16.687	-33.131	-10.119	-11.529
822	0.822	-17.905	-36.424	-16.544	-13.283	-18.373	-1.225	-11.458	-9.005
823	0.823	-13.662	-13.391	-11.112	-12.7	-16.795	2.753	-10.097	-11.318
824	0.824	-15.996	-16.372	-13.04	-13.278	-15.38	-38.901	-3.514	-4.727
825	0.825	-12.514	-24.646	-5.677	-13.858	-11.662	-44.238	-4.483	-17.887
826	0.826	-14.456	3.655	-18.439	-13.473	-8.173	-28.919	-8.737	-15.95
827	0.827	-10.398	14.987	-13.206	-18.895	-7.266	-5.868	-4.686	-17.695
828	0.828	-18.338	5.126	-14.748	-18.323	-6.347	6.712	-5.281	-13.053
829	0.829	-17.187	8.46	-13.389	-16.396	6.791	3.133	-3.352	-17.325
830	0.83	-16.227	5.966	-12.226	-18.162	8.733	-6.825	-3.922	-16.175
831	0.831	-11.402	-27.415	-11.065	-10.247	3.539	8.938	-11.833	-19.683
832	0.832	-12.179	-31.857	-12.031	-13.753	-1.066	-10.791	-10.649	-18.738
833	0.833	-16.252	-77.836	-12.996	-8.561	3.27	-49.282	-11.594	-11.995
834	0.834	-14.32	-96.186	-12.226	-7.618	-3.099	-10.677	-8.695	-6.029
835	0.835	-16.266	-46.374	-9.898	-6.87	-9.116	54.778	-4.459	-5.283
836	0.836	-14.53	-52.923	-11.83	-2.823	-23.113	81.379	-13.377	-0.467
837	0.837	-17.041	-34.625	-9.887	-4.774	-21.227	89.496	-12.213	-5.132
838	0.838	-15.692	15.489	-9.3	-6.711	-16.08	22.825	-9.116	-6.898
839	0.839	-12.796	35.653	-14.128	-1.299	-11.483	-39.791	-8.161	-4.427
840	0.84	-15.514	17.687	-9.48	-0.728	-1.429	-80.627	-7.384	-3.092
841	0.841	-13.58	-9.797	-16.054	-9.46	-10.351	-117.576	-16.291	2.697
842	0.842	-10.683	-55.115	-13.534	-12.964	-6.876	-110.862	-15.123	1.925
843	0.843	-12.631	-48.988	-12.759	-24.791	-22.961	-104.693	-18.223	-6.024
844	0.844	-13.812	-21.248	-9.274	-13.783	-6.688	-21.495	-15.325	-13.405
845	0.845	-15.949	4.012	-12.577	-12.446	-13.062	133.618	-12.813	-22.331
846	0.846	-14.03	45.338	-18.006	-11.307	-18.883	112.403	-12.049	-16.352
847	0.847	-17.141	17.774	-17.433	-7.854	-17.196	93.088	-10.131	-21.595
848	0.848	-14.447	-7.29	-11.454	-13.113	-18.783	-64.539	-12.08	-34.396
849	0.849	-13.297	6.342	-13.784	-19.925	-20.182	-43.439	-13.83	-22.229
850	0.85	-14.864	2.323	-10.323	-17.454	-0.71	-24.225	-8.04	-23.811
851	0.851	-16.821	-1.357	-13.632	-15.18	13.326	-146.715	-3.998	-19.586
852	0.852	-17.615	-25.193	-13.07	-15.817	20.819	-162.502	-4.584	-13.254
853	0.853	-13.969	-22.144	-13.479	-5.811	-9.593	-61.446	-6.52	-14.473
854	0.854	-15.349	-24.934	-8.101	-13.027	-22.006	4.264	-11.956	-11.438
855	0.855	-15.75	-27.585	-10.09	-14.237	4.286	-7.718	-12.559	-10.533
856	0.856	-12.864	-20.776	-10.717	-8.297	-12.787	67.866	-3.857	-14.85
857	0.857	-15.59	-14.534	-6.693	-3.127	-3.554	116.991	-2.715	-17.221
858	0.858	-13.673	-20.477	-10.225	-2.212	-0.938	143.493	-10.098	-7.787
859	0.859	-13.886	-18.878	-9.879	-6.531	1.516	53.619	-9.149	-1.456
860	0.86	-12.538	-7.984	-12.049	-8.901	-10.142	-6.375	-18.84	-4.998
861	0.861	-16.23	10.641	-11.693	-7.008	-29.384	-82.637	-20.02	-6.035
862	0.862	-13.921	7.983	-12.13	-11.692	-32.005	-73.142	-16.551	-10.938
863	0.863	-14.325	-8.413	-15.67	-15.801	-25.152	-46.744	-6.897	-20.665
864	0.864	-12.408	-10.696	-17.08	-18.35	-6.089	-55.049	-5.757	-8.91
865	0.865	-12.043	-28.26	-16.727	-15.105	1.396	-62.435	0.227	-7.42
866	0.866	-16.898	-30.723	-14.835	-15.513	-19.751	-42.559	-7.149	-8.848
867	0.867	-14.984	-15.967	-13.725	-16.731	-0.061	-12.116	-12.004	-15.297
868	0.868	-15.58	-14.174	-11.643	-18.726	-17.929	15.727	-18.034	-11.873
869	0.869	-16.177	-19.542	-13.061	-13.951	-20.325	51.164	-17.292	-10.971
870	0.87	-14.833	-18.122	-14.472	-17.49	-43.808	46.894	-22.161	-13.937
871	0.871	-16.198	-13.965	-16.069	-19.487	-28.194	9.43	-16.198	-13.224
872	0.872	-14.084	-25.857	-15.532	-16.642	2.912	14.432	-7.323	-12.512
873	0.873	-15.264	-2.128	-13.252	-13.218	-17.857	-17.547	-3.863	-10.642
874	0.874	-17.989	-5.465	-13.097	-9.982	-21.592	-80.134	-4.853	-4.708
875	0.875	-15.88	-14.795	-11.786	-9.644	2.134	-142.73	-11.666	-7.09
876	0.876	-15.115	-12.131	-9.521	-6.016	49.05	-102.085	1.463	-6.573
877	0.877	-15.903	-19.701	-11.565	-4.705	30.958	-65.321	-4.373	-9.925
878	0.878	-12.04	-22.229	-9.13	-8.81	-2.596	-28.401	-13.106	-8.243
879	0.879	-15.34	-15.286	-9.986	-6.331	-20.854	-21.863	-17.76	-8.679
880	0.88	-13.221	-13.181	-10.831	-8.682	-26.331	8.527	-22.031	-2.339
881	0.881	-15.943	-7.4	-11.68	-10.843	-31.393	36.279	-20.881	-6.639
882	0.882	-15.562	-2.231	-15.414	-5.635	-54.247	11.197	-15.868	-4.356
883	0.883	-18.47	-0.736	-12.377	-15.332	8.247	79.961	2.112	-10.005
884	0.884	-12.477	3.448	-18.238	-13.408	34.907	89.885	9.644	-17.972
885	0.885	-16.742	-13.649	-12.684	-18.068	42.962	45.198	-1.993	-17.029
886	0.886	-22.361	-15.979	-17.571	-17.509	5.878	20.836	-16.92	-18.03
887	0.887	-11.529	-18.106	-12.98	-25.463	12.392	-45.934	-18.885	-18.834
888	0.888	-13.086	-16.146	-17.096	-17.166	-18.036	88.362	-3.041	-6.684
889	0.889	-11.733	-21.305	-9.21	-11.968	-34.504	107.374	-17.954	-22.604
890	0.89	-15.407	-16.581	-10.424	0.781	-19.419	-15.396	-8.284	-20.527
891	0.891	-16.573	-3.563	-13.571	-4.474	-23.871	-63.331	-13.508	-26.383
892	0.892	-6.901	-12.244	-10.722	-6.052	-11.509	-78.031	-5.593	-14.249
893	0.893	-5.738	-7.596	-15.026	-1.827	-37.813	40.067	-6.956	-3.273
894	0.894	-14.062	-14.738	-2.879	-5.534	-27.717	55.677	-8.127	-7.584
895	0.895	-10.969	-5.797	-4.661	-2.064	0.597	41.323	-2.133	-8.8
896	0.896	-10.006	-16.571	-6.251	-3.049	26.959	54.736	-1.172	-10.028
897	0.897	-12.517	-6.424	-4.932	-2.088	9.954	-4.753	-4.09	-2.735
898	0.898	-13.288	-10.03	-13.863	-4.593	0.718	-80.606	-8.355	-9.558
899	0.899	-9.8	-11.139	-7.89	-5.348	9.106	-110.292	-10.682	-7.078
900	0.9	-9.211	-7.984	-11.005	-7.272	16.678	-101.482	-8.755	-11.128
901	0.901	-13.266	-14.711	-13.929	-7.834	-9.029	-191.054	-18.822	-1.639
902	0.902	-6.292	-15.444	-11.435	-7.227	-19.093	-155.553	-20.176	-5.317
903	0.903	-13.056	-17.765	-0.811	-8.562	-22.224	-36.228	-5.862	-4.144
904	0.904	-20.976	-14.291	0.531	-15.884	-19.582	43.383	-7.805	-11.485
905	0.905	-17.865	-17.594	-8.381	-10.625	-17.114	144.467	-20.009	-14.37
906	0.906	-16.879	-21.659	-14.397	-17.376	-10.147	78.652	-12.085	-25.766
907	0.907	-17.635	-20.28	-13.441	-16.58	4.755	66.872	-4.918	-21.097
908	0.908	-15.301	-16.955	-18.289	-12.484	-4.883	56.132	-8.565	-11.008
909	0.909	-23.214	-11.114	-14.04	-19.038	-17.049	85.921	-12.035	-12.143
910	0.91	-15.841	-6.995	-22.952	-16.495	-18.561	77.124	-12.997	-6.104
911	0.911	-16.784	-13.526	-7.284	-17.254	-8.462	52.778	-13.964	-5.093
912	0.912	-12.508	-9.209	-5.159	-12.398	-7.282	15.764	-11.446	-19.75
913	0.913	-14.806	-6.84	-7.095	-19.733	-13.23	-85.125	-7.363	-17.579
914	0.914	-11.302	-7.376	-26.45	-4.992	-18.425	-215.173	-10.829	-11.742
915	0.915	-15.919	-11.987	-18.897	-24.11	-27.296	-127.678	-4.829	4.178
916	0.916	-12.987	-19.708	-11.921	4.191	-26.12	-143.492	-10.438	-2.142
917	0.917	-16.446	-18.72	-18.294	0.554	-16.441	-186.519	-3.854	-4.012
918	0.918	-16.036	-11.902	-4.729	3.895	-7.492	-173.247	-1.323	-5.691
919	0.919	-17.175	-14.375	-13.415	-11.726	-6.277	-89.746	-3.645	-10.265
920	0.92	-12.698	-16.652	-14.938	-8.961	-5.222	-13.76	-0.172	-17.349
921	0.921	-14.413	-18.543	-22.077	-11.414	-11.878	55.466	-10.24	-13.595
922	0.922	-15.738	-12.493	-23.207	-13.67	-2.037	82.277	-14.497	-10.033
923	0.923	-14.353	-14.777	-19.695	-15.726	-2.994	90.485	-13.315	-10.921
924	0.924	-12.193	-19.559	-14.435	-17.574	15.158	53.542	2.383	-11.811
925	0.925	-17.393	-17.575	0.309	-15.735	38.461	-20.461	-8.265	-15.992
926	0.926	-15.427	-13.483	28.02	-17.193	16.671	8.962	-14.068	-13.602
927	0.927	-15.979	-16.933	1.733	-18.469	-3.003	53.537	-15.789	-14.125
928	0.928	-18.857	-16.525	-1.518	-17.233	-10.475	45.307	-26.813	-16
929	0.929	-16.309	-15.341	-10.768	-18.312	-8.162	-6.362	-19.657	-18.84
930	0.93	-11.826	-18.024	-8.016	-13.009	-31.569	-66.951	-20.819	-16.265
931	0.931	-13.539	-12.2	-20.751	-15.845	-40.78	-42.511	-17.317	-17.552
932	0.932	-14.866	-11.409	-18.391	-13.288	-37.97	-35.057	-14.196	-14.592
933	0.933	-15.228	-14.868	-20.48	-15.596	-4.43	-41.532	-15.139	-10.09
934	0.934	-13.07	-12.912	-14.63	-8.981	9.231	25.867	-3.694	-11.788
935	0.935	-13.431	-9.991	-19.815	-4.732	38.323	52.716	-2.136	-4.78
936	0.936	-13.02	-13.473	-15.128	-3.968	-18.331	60.758	-6.397	-5.715
937	0.937	-11.451	-11.148	-13.727	-3.411	-26.407	38.521	-7.555	-1.422
938	0.938	-15.294	-10.746	-14.828	-4.009	-33.67	71.753	-15.869	0.95
939	0.939	-15.655	-15.944	-13.612	-4.551	-26.983	101.945	-16.809	1.593
940	0.94	-11.175	-13.991	-10.461	-1.964	-20.872	107.207	-19.703	-1.64
941	0.941	-10.572	-17.264	-11.377	-9.193	-4.28	112.18	-6.525	5.008
942	0.942	-13.067	-22.659	-13.845	-8.106	-29.355	80.231	-12.323	-2.878
943	0.943	-12.653	-17.808	-11.479	-14.809	-42.904	17.604	-10.573	-12.503
944	0.944	-11.47	-7.735	-12.025	-15.533	-38.845	-98.923	-9.01	-13.61
945	0.945	-12.618	-11.996	-12.558	-8.176	-20.044	-210.243	-4.723	-7.551
946	0.946	-17.637	-8.31	-17.932	-14.91	-2.934	-109.263	1.694	-4.395
947	0.947	-17.041	-26.325	-18.472	-22.817	-18.545	-43.52	-4.278	-15.19
948	0.948	-15.289	-28.844	-12.43	-28.024	-21.158	-79.258	-7.345	-28.114
949	0.949	-15.668	-21.871	-18.012	-19.128	17.485	-25.165	-6.348	-47.431
950	0.95	-17.016	-15.48	-10.038	-17.914	23.003	-94.341	-5.557	-29.593
951	0.951	-14.88	-13.559	-10.973	-16.917	48.246	-31.906	-7.867	-13.305
952	0.952	-16.04	2.278	-9.977	-8.031	61.846	-23.895	-3.023	-15.399
953	0.953	-15.642	12.891	-14.196	-9.242	49.488	-46.028	-6.302	-13.439
954	0.954	-16.413	10.937	-10.094	-14.541	15.446	14.587	-8.023	-11.673
955	0.955	-17.191	-1.252	-6.562	-3.74	-7.413	55.273	-8.402	-13.198
956	0.956	-14.098	-15.56	-9.817	0.557	-19.829	48.026	-15.753	-14.527
957	0.957	-11.392	-17.507	-8.043	-5.791	-38.675	-12.478	-31.821	-13.352
958	0.958	-16.421	-19.262	-10.535	-2.28	-21.682	-85.737	-20.208	-5.007
959	0.959	-14.478	-30.307	-9.153	-7.49	-24.78	-95.488	-9.556	-12.331
960	0.96	-17.383	-14.445	-10.283	-0.682	-27.477	-68.704	-11.481	-17.139
961	0.961	-13.892	-12.302	-12.193	-3.187	-19.903	-27.998	-9.727	-21.361
962	0.962	-16.207	-10.363	-13.312	-8.769	-36.12	9.015	-17.649	-13.973
963	0.963	-13.297	-22.561	-11.133	-19.563	-4.147	-11.001	-7.56	-9.105
964	0.964	-16.97	-14.61	-15.536	-24.139	9.425	-17.241	4.27	-13.331
965	0.965	-17.35	-13.253	-14.919	-19.81	21.8	-34.016	2.73	-22.202
966	0.966	-15.22	-12.1	-13.138	-10.876	10.578	-59.387	-7.32	-18.678
967	0.967	-12.507	-18.109	-13.483	-19.139	-13.18	-9.229	-19.114	-17.687
968	0.968	-12.125	-15.024	-13.856	-18.13	-28.765	24.153	-8.062	-16.707
969	0.969	-15.615	-19.867	-14.22	-13.256	-48.404	5.933	2.022	-17.477
970	0.97	-14.266	-15.608	-10.514	-17.488	-71.56	-21.59	-6.87	-16.713
971	0.971	-17.17	-16.373	-16.871	-18.223	-74.63	-26.325	-5.708	-13.239
972	0.972	-14.459	-14.438	-10.845	-17.615	-66.38	-3.212	-15.415	-11.314
973	0.973	-16.389	-12.499	-13.137	-23.595	-27.949	17.765	-14.276	-7.26
974	0.974	-12.9	-11.914	-11.17	-24.348	32.955	52.043	3.711	-2.443
975	0.975	-15.215	-4.947	-10.545	-16.398	41.052	102.508	-9.055	0.83
976	0.976	-12.312	-9.797	-6.423	-4.576	63.111	82.693	-16.036	4.872
977	0.977	-11.157	-7.287	-12.157	-3.022	16.266	76.764	-9.653	-2.11
978	0.978	-14.643	-11.349	-11.347	-13.086	46.63	4.652	-7.704	-5.018
979	0.979	-16.78	-9.403	-13.254	-9.395	7.897	14.668	-12.926	-4.251
980	0.98	-13.11	-4.727	-9.946	-3.375	-47.683	-29.831	-27.233	-8.321
981	0.981	-14.468	-4.13	-10.502	12.699	-55.072	-54.215	-25.288	-6.398
982	0.982	-12.348	-12.054	-13.969	28.957	-21.635	-76.278	-16.561	-1.764
983	0.983	-17.586	-13.199	-13.568	-2.957	-15.661	-136.776	-5.508	-3.513
984	0.984	-11.022	-12.228	-12.39	28.988	34.278	-47.163	7.476	-8.362
985	0.985	-13.546	-15.127	-9.66	16.622	27.698	84.124	2.281	-1.024
986	0.986	-14.33	-17.627	-15.449	20.337	-14.859	101.67	-15.11	-5.874
987	0.987	-12.404	-28.254	-21.039	3.339	-42.561	85.938	-17.413	-17.312
988	0.988	-14.354	-32.489	-16.177	-37.486	-67.784	100.32	-19.528	-18.888
989	0.989	-16.11	-23.568	-10.152	-53.936	-63.419	34.574	-13.723	-23.178
990	0.99	-14.766	-17.56	-9.352	-79.104	-59.397	-144.379	-11.991	-26.893
991	0.991	-15.161	-14.446	-8.749	-65.564	-2.688	-169.832	-7.351	-11.261
992	0.992	-14.01	-13.461	-5.438	-19.709	70.694	-53.496	-3.084	-4.909
993	0.993	-12.087	-9.194	-2.516	-1.535	41.076	-32.4	-11.98	-3.002
994	0.994	-13.262	-6.86	-7.336	26.117	14.347	-13.36	-22.816	-15.248
995	0.995	-11.728	-11.675	-10.602	-9.126	-10.09	-31.016	-18.561	-16.848
996	0.996	-16.195	-1.593	-10.004	-4.694	11.936	-15.396	-14.876	-6.814
997	0.997	-14.278	-8.733	-12.51	-0.649	-34.914	-1.184	-18.351	-5.682
998	0.998	-14.873	-20.538	-10.171	10.548	-65.266	-66.947	-19.311	-9.208
999	0.999	-12.372	-18.98	-14.218	-40.962	-26.508	-55.096	-8.464	-8.277
1000	1	-13.745	-3.09	-11.685	-18.918	-11.343	-22.517	-4.21	-13.157
1001	1.001	-14.151	3.317	-11.272	14.536	-6.844	-12.615	-5.375	-12.396
1002	1.002	-17.84	-2.469	-17.058	32.704	5.606	14.232	-8.863	-10.06
1003	1.003	-17.467	-14.627	-9.685	38.108	9.298	22.433	-5.77	-11.981
1004	1.004	-16.316	-28.919	-20.508	-7.397	40.198	59.354	0.99	-19.323
1005	1.005	-13.621	-34.709	-16.234	-62.389	36.027	39.483	-5.031	-22.211
1006	1.006	-13.244	-11.867	-17.373	-55.058	62.219	-15.333	7.143	-17.944
1007	1.007	-18.088	-8.777	-9.034	-35.152	24.383	-52.182	1.902	-18.712
1008	1.008	-18.671	-6.069	-14.237	-16.998	-21.181	-85.615	-9.151	-16.778
1009	1.009	-15.39	-8.586	-13.251	-33.489	-39.461	-30.667	-13.416	-17.359
1010	1.01	-17.139	-24.854	-12.46	-8.375	-44.983	-38.014	-14.58	-17.936
1011	1.011	-16.761	-18.464	-14.757	-21.961	-40.041	-44.551	-13.42	-17.547
1012	1.012	-13.477	-8.786	-19.577	-26.066	-35.666	34.886	-20.775	-22.964
1013	1.013	-13.873	-24.654	-18.976	-44.883	-23.353	89.188	-15.938	-19.475
1014	1.014	-14.271	-14.016	-20.699	-27.901	2.932	79.41	-4.512	-14.824
1015	1.015	-13.896	-8.207	-12.744	-6.079	-14.119	70.605	-6.046	-11.918
1016	1.016	-14.678	-13.424	-9.244	-8.818	-42.39	30.046	-10.299	-7.077
1017	1.017	-10.24	-8.778	6.843	-1.291	-61.182	-21.516	-13.985	-3.78
1018	1.018	-9.666	-10.134	4.542	1.015	-51.157	-27.956	-12.835	-2.023
1019	1.019	-12.57	-16.512	-10.339	-5.386	-16.734	-82.756	-7.614	1.471
1020	1.02	-13.92	-22.514	-12.261	-15.07	15.146	-119.641	-0.841	-5.894
1021	1.021	-17.203	-12.832	-14.003	-6.371	77.59	-45.73	12.304	-4.938
1022	1.022	-21.263	-11.663	-15.55	-1.737	68.628	-35.882	-1.261	-3.961
1023	1.023	-18.736	-12.806	-11.288	-6.009	27.948	-9.196	-9.993	0.311
1024	1.024	-18.343	-11.815	-17.679	-2.343	5.877	-1.012	-14.667	-7.023
1025	1.025	-15.431	-0.956	-18.839	-3.526	-14.008	-37.845	-7.516	-7.985
1026	1.026	-9.424	-5.185	-15.749	3.815	-32.165	22.793	-19.336	-12.243
1027	1.027	-13.666	-14.063	-10.918	4.773	-37.539	30.917	-30.389	-19.6
1028	1.028	-11.33	-20.041	-10.157	-8.393	-32.495	-50.52	-23.239	-18.65
1029	1.029	-10.736	-31.844	-10.951	-14.225	-18.918	-126.379	-19.571	-17.896
1030	1.03	-11.31	-17.525	-14.459	-2.054	-31.315	21.669	-13.586	-10.564
1031	1.031	-10.724	-7.857	-15.062	-0.523	-20.128	42.694	-14.58	-11.552
1032	1.032	-9.37	-13.12	-9.666	-13.495	-23.476	-15.08	-13.628	-12.35
1033	1.033	-8.979	-5.227	-11.63	-11.761	-20.394	37.282	-9.369	-6.753
1034	1.034	-15.564	-6.622	-9.727	-13.355	-6.277	21.326	-11.69	-6.207
1035	1.035	-14.6	-15.552	-9.192	-26.354	-8.768	-21.802	-9.744	-6.81
1036	1.036	-15.379	-19.059	-10.585	-21.174	-15.726	-34.845	-9.177	-5.087
1037	1.037	-11.32	-20.082	-11.028	-3.801	11.92	0.853	-6.301	-0.274
1038	1.038	-14.81	-15.364	-13.216	-1.544	23.096	11.741	-1.495	-0.89
1039	1.039	-18.118	-11.238	-12.106	0.487	-7.918	1.91	3.118	-1.506
1040	1.04	-17.563	-16.933	-7.896	-5.419	-36.972	-42.841	-4.647	-5.017
1041	1.041	-15.074	-17.544	-9.293	-10.758	-40.661	-2.391	-7.766	-12.413
1042	1.042	-15.499	-12.886	-10.693	-6.189	-16.824	-24.612	-10.686	-24.233
1043	1.043	-15.144	-9.936	-9.577	-10.48	-7.456	22.205	-6.441	-9.936
1044	1.044	-14.035	-13.343	-14.838	-11.657	23.737	40.398	-4.142	-11.901
1045	1.045	-14.468	-12.893	-11.41	-10.493	19.677	1.714	-12.1	-24.127
1046	1.046	-15.288	-14.003	-8.179	-15.747	8.43	-3.297	-11.151	-19.493
1047	1.047	-17.272	-9.514	-14.825	-12.876	-43.07	-53.57	-16.016	-15.249
1048	1.048	-15.392	-16.118	-10.622	-12.141	-50.485	-60.098	-20.294	-24.174
1049	1.049	-11.771	-16.96	-14.731	-14.511	-30.655	-17.53	-8.124	-23.032
1050	1.05	-13.178	-11.362	-16.729	-6.656	-12.483	-22.926	-9.877	-24.025
1051	1.051	-16.526	-10.757	-12.147	-9.803	-17.87	-48.027	-11.423	-26.961
1052	1.052	-15.421	-14.007	-12.793	-12.74	17.379	20.745	-10.065	-24.476
1053	1.053	-17.419	-8.571	-12.495	-6.768	49.29	89.921	-6.405	-17.142
1054	1.054	-13.994	-6.716	-12.179	-10.863	36.879	27.498	-2.935	-16.2
1055	1.055	-16.952	-12.812	-16.335	-10.343	25.663	-29.31	-8.165	-10.229
1056	1.056	-18.165	-15.28	-15.066	-8.519	-12.067	-21.93	-14.952	-7.933
1057	1.057	-17.828	-18.881	-19.596	-9.18	-27.149	-15.383	-17.471	-1.366
1058	1.058	-15.758	-18.39	-16.77	-7.886	-4.339	-9.442	-15.162	1.144
1059	1.059	-15.627	-14.416	-15.492	-12.38	7.978	-14.917	-10.342	-9.505
1060	1.06	-15.497	-13.141	-22.924	-14.171	-3.316	-9.844	-12.304	-10.864
1061	1.061	-14.982	-11.015	-17.774	-17.685	-6.66	-14.241	-11.742	-12.026
1062	1.062	-13.891	-11.689	-18.831	-18.115	-16.003	-10.159	-15.243	-8.551
1063	1.063	-10.858	-14.708	-14.644	-21.047	-18.762	-13.747	-14.88	-5.445
1064	1.064	-13.829	-16.128	-18.797	-21.463	-21.309	-23.737	-11.996	-8.325
1065	1.065	-16.604	-19.717	-14.053	-27.274	-18.987	-20.628	-8.322	-12.569
1066	1.066	-10.856	-12.466	-17.424	-23.205	-25.386	-51.815	-7.951	-11.776
1067	1.067	-14.986	-15.635	-15.759	-29.796	-23.47	-31.189	-12.801	-16.593
1068	1.068	-19.887	-20.608	-14.446	-23.808	-35.7	-27.639	-9.53	-9.223
1069	1.069	-25.957	-14.696	-9.079	-21.496	-15.044	16.907	-7.802	5.504
1070	1.07	-23.696	-17.082	1.691	-19.589	-6.732	59.286	-4.325	3.392
1071	1.071	-21.805	-19.132	-6.318	-16.336	0.853	42.665	-3.936	-14.006
1072	1.072	-22.442	-25.22	-7.744	-9.775	1.529	41.121	-6.827	-16.315
1073	1.073	-18.634	-26.389	-4.135	-14.043	8.567	-24.431	-1.604	-18.428
1074	1.074	-16.944	-22.532	-10.192	-3.415	-2.061	-69.068	-8.207	-4.87
1075	1.075	-17.362	-23.147	-7.164	-4.791	-0.133	4.315	-14.219	-3.13
1076	1.076	-20.692	-23.702	-6.257	-1.14	-8.876	14.164	-11.906	-4.681
1077	1.077	-17.825	-18.017	-8.829	-7.153	-26.367	-48.345	-14.637	-3.322
1078	1.078	-19.8	-6.976	-6.169	-0.771	-24.141	-72.702	-14.079	-7.576
1079	1.079	-14.03	-5.35	-6.986	-3.884	-22.057	-50.706	-12.152	-8.744
1080	1.08	-11.743	-1.076	-8.966	-6.814	-31.727	-17.362	-9.24	-14.73
1081	1.081	-8.289	16.008	-12.295	-9.34	-5.405	0.854	-12.703	-11.607
1082	1.082	-11.614	4.482	-11.748	-5.289	-9.085	-15.575	-17.138	-16.418
1083	1.083	-9.901	-1.833	-9.26	-3.372	-5.812	-30.78	-8.227	-4.98
1084	1.084	-8.576	-15.346	-1.937	1.254	-2.707	-35.296	-9.369	-19.262
1085	1.085	-10.932	-20.563	-9.312	-7.668	-5.389	-14.62	1.485	-17.294
1086	1.086	-13.082	3.27	-2.563	-11.372	-7.88	-3.477	-2.749	-15.527
1087	1.087	-11.95	41.043	-6.842	-10.235	-5.526	-6.862	-1.566	-13.962
1088	1.088	-6.178	36.036	-10.925	-11.205	-11.877	-10.015	-2.697	-12.583
1089	1.089	-3.891	-5.169	-12.883	-10.235	-13.76	-1.737	-5.763	-18.954
1090	1.09	-5.854	-43.87	-17.55	-4.239	-8.514	0.717	-6.696	-5.782
1091	1.091	0.113	-69.031	-16.98	-11.604	-0.58	-6.353	-9.188	-14.489
1092	1.092	-8.82	-82.58	-16.601	-6.776	0.776	-12.786	-11.498	-3.46
1093	1.093	4.298	-86.642	-23.958	-9.298	-2.876	-3.165	-9.545	-2.111
1094	1.094	-7.92	-60.318	-12.15	-11.624	-6.321	-4.941	-15.531	-8.488
1095	1.095	-9.495	-43.298	-13.698	-15.104	-5.299	-12.917	-13.19	-26.473
1096	1.096	-13.766	-21.462	-9.433	-10.452	5.582	-17.28	-3.69	-13.696
1097	1.097	-10.095	21.082	-21.229	-3.858	1.354	-10.993	-10.058	-6.717
1098	1.098	-11.259	39.248	-25.859	4.094	20.883	-5.125	-8.879	-13.078
1099	1.099	-16.49	-10.709	-12.865	-7.682	-16.094	-10.48	-9.834	-7.256
1100	1.1	-13.595	-30.677	-11.099	-12.298	-41.237	-9.596	-18.717	-5.488
1101	1.101	-17.84	-36.703	-9.522	-5.1	-27.661	-12.192	-19.858	-7.012
1102	1.102	-15.5	-20.274	3.481	-6.225	18.237	-11.514	-5.902	-14.142
1103	1.103	-18.96	45.314	-8.672	-12.185	12.302	-13.494	-7.813	-10.427
1104	1.104	-20.88	36.4	-0.696	-23.95	-4.072	-3.427	-13.007	-11.547
1105	1.105	-21.452	60.766	-4.914	-12.875	-19.113	15.27	-11.432	-12.474
1106	1.106	-22.793	38.677	-11.256	-20.002	-14.632	12.626	-12.759	-17.268
1107	1.107	-17.366	5.153	-7.731	-11.062	-18.703	5.549	-11.576	-19.74
1108	1.108	-15.416	-0.897	-12.915	-9.867	-15.042	-9.436	-15.041	-15.63
1109	1.109	-12.12	-17.397	-11.901	-12.918	-18.325	-38.548	-9.794	-13.661
1110	1.11	-12.704	58.229	-12.613	-8.04	-21.411	-42.688	-14.604	-14.231
1111	1.111	-10.175	112.382	-3.658	-7.223	-7.283	-8.699	-12.06	-5.333
1112	1.112	-14.598	102.483	-21.595	-19.38	0.254	-13.215	-9.705	-22.373
1113	1.113	-12.822	21.746	-3.722	-24.564	-2.074	15.754	-7.736	-24.701
1114	1.114	-15.299	-97.699	-1.331	-22.968	-8.454	26.909	-12.35	-9.811
1115	1.115	-21.644	-81.852	-7.645	-12.851	-10.405	23.552	-3.421	-11.772
1116	1.116	-15.608	-96.186	-9.495	-3.89	-19.122	14.191	-9.79	-10.075
1117	1.117	-14.794	-30.391	-28.766	-2.666	-4.81	5.787	-6.283	-5.469
1118	1.118	-9.917	-66.005	-21.134	-5.693	20.354	23.565	-9.36	-9.749
1119	1.119	-19.948	-76.847	-18.721	-0.772	10.312	16.629	-10.295	-8.594
1120	1.12	-32.89	-27.476	-12.242	-3.198	-11.501	-15.3	-12.774	-16.906
1121	1.121	-20.684	-36.351	-14.077	-13.75	-25.559	-84.014	-13.508	-11.688
1122	1.122	-16.017	53.26	-15.73	-17.909	-28.005	-93.969	-12.902	-12.676
1123	1.123	-20.243	41.451	-17.194	-16.644	-20.996	-67.39	-2.826	-8.426
1124	1.124	-32.012	-99.629	-9.945	-10.552	-18.871	-26.952	-12.87	-4.367
1125	1.125	-17.644	-118.802	-13.54	-9.486	-9.194	-5.05	-9.175	-6.313
1126	1.126	-15.674	-276.363	-12.302	-16.155	13.685	14.88	-5.675	-15.041
1127	1.127	-13.9	-170.535	-11.255	-23.998	29.408	-15.537	-8.757	-16.229
1128	1.128	-15.424	-35.861	-14.092	-20.821	-7.559	0.827	-9.715	-4.438
1129	1.129	-14.047	16.586	-11.508	-13.965	-32.722	15.863	-17.635	-18.776
1130	1.13	-17.707	0.728	-15.511	-16.405	-28.269	-6.976	-18.594	-20.729
1131	1.131	-11.696	-13.591	-16.03	-12.263	-7.581	-2.857	-11.814	-19.012
1132	1.132	-14.777	-0.452	-14.039	-15.683	3.672	46.448	-3.868	-11.104
1133	1.133	-13.795	35.114	-9.918	-10.971	-13.309	26.624	-9.083	-21.192
1134	1.134	-12.99	45.905	-14.697	-9.16	-16.366	-28.226	-8.099	-14.811
1135	1.135	-20.289	16.241	-8.631	-7.733	-13.61	-20.773	-12.343	-8.822
1136	1.136	-11.324	7.291	-10.893	-3.221	-21.111	-14.054	-9.999	-1.465
1137	1.137	-2.948	15.408	-10.25	-7.218	-4.815	-19.944	-13.465	-8.238
1138	1.138	-5.986	22.748	-6.91	-9.665	-15.428	-25.305	-11.523	-3.972
1139	1.139	-12.703	29.297	-5.123	-5.15	-13.462	-20.188	-12.098	-4.726
1140	1.14	-6.652	23.241	-9.916	-4.501	-11.677	-15.642	-10.742	-2.78
1141	1.141	-5.822	17.751	-11.809	-7.919	-6.989	-27.92	-3.385	-6.04
1142	1.142	2.175	12.644	-13.511	-7.472	-5.608	-31.482	-10.748	-10.08
1143	1.143	-11.714	8.128	-14.821	-11.48	-9.281	-14.334	-3.986	-10.432
1144	1.144	-9.719	12.148	-13.43	-14.909	-3.257	-4.917	-8.247	-14.85
1145	1.145	-18.378	23.371	-12.226	-14.479	-6.32	9.289	-12.314	-13.091
1146	1.146	-22.955	13.333	-10.247	-18.502	-7.263	-3.459	-11.73	-13.464
1147	1.147	-21.526	4.106	-16.014	-14.976	-4.719	-10.387	-12.306	-18.859
1148	1.148	-15.061	-4.12	-18.305	-19.384	-3.922	-3.947	-8.247	-13.998
1149	1.149	-8.983	-1.499	-14.794	-15.281	-7.366	-5.87	-4.778	-17.27
1150	1.15	-24.979	-8.409	-15.337	-13.902	-2.72	-11.059	-7.113	-13.188
1151	1.151	-27.251	-14.751	-14.725	-12.53	-8.149	-9.463	-10.039	-16.664
1152	1.152	-25.062	-20.509	-13.335	-13.673	-12.974	-2.276	-10.442	-17.045
1153	1.153	-15.342	-22.178	-11.937	-8.433	-8.291	-8.626	-13.94	-11.228
1154	1.154	-6.603	-17.413	-7.847	-11.902	-12.32	-5.125	-8.145	-10.433
1155	1.155	-11.259	-15.957	-12.65	-1.829	-7.465	-4.143	-13.763	-9.832
1156	1.156	-7.021	-6.945	-6.623	-3.159	-8.049	-8.913	-11.831	-10.4
1157	1.157	-10.701	-5.712	-7.377	-1.979	-7.466	-22.085	-9.898	-9.801
1158	1.158	-2.387	-8.776	-7.945	-10.27	-7.85	-12.397	-9.322	-2.812
1159	1.159	2.826	-13.581	-16.638	-7.142	-3.391	-17.547	-10.68	2.064
1160	1.16	-11.891	-21.49	-10.626	-10.023	-5.132	-12.842	-11.07	8.109
1161	1.161	-22.568	-24.492	-11.579	-3.994	-0.294	-17.088	-13.984	5.831
1162	1.162	-24.531	-21.475	-14.467	-8.028	-10.354	-13.375	-15.926	-0.703
1163	1.163	-22.802	-20.628	-10.216	-11.499	-17.496	-5.081	-10.904	0.102
1164	1.164	-24.359	-32.825	-14.268	-13.419	2.066	-10.352	-6.267	4.194
1165	1.165	-20.116	-38.141	-19.101	-17.473	-0.624	0.493	2.627	9.068
1166	1.166	-16.451	-33.545	-15.814	-12.613	-3.112	-6.63	-6.269	-0.963
1167	1.167	-17.613	-32.216	-14.076	-17.231	-10.045	-26.121	-7.432	-19.71
1168	1.168	-14.512	-30.997	-17.579	-18.951	-24.905	-57.248	-17.12	-27.226
1169	1.169	-9.656	-41.798	-13.129	-18.55	-30.673	5.29	-18.303	-29.52
1170	1.17	1.765	-40.415	-13.709	-15.242	-28.92	32.062	-17.16	-18.851
1171	1.171	-6.178	-20.777	-12.35	-16.389	-20.973	56.503	-7.5	-20.772
1172	1.172	-13.327	-12.354	-10.988	-14.447	0.698	63.834	-1.134	-29.466
1173	1.173	-14.465	-14.692	-13.892	-8.642	35.127	57.217	-7.152	-27.903
1174	1.174	-20.458	1.715	-13.503	-7.863	12.28	-9.938	-12.379	-12.025
1175	1.175	-10.761	12.402	-7.691	-15.781	-25.283	-72.467	-15.312	-5.635
1176	1.176	-11.852	10.523	-11.753	-6.09	-30.322	-31.903	-11.07	-3.694
1177	1.177	-3.45	1.788	-5.171	-4.918	1.594	-24.639	-8.757	-15.875
1178	1.178	-6.485	-12.411	-7.682	-6.067	5.679	-44.625	-12.251	-17.407
1179	1.179	-1.62	-21.827	-5.358	-7.019	1.978	-50.542	-6.258	-16.018
1180	1.18	-0.807	-12.821	-10.194	-13.767	11.992	-55.762	-3.949	-12.33
1181	1.181	-6.39	11.25	-9.615	-5.81	-9.883	-101.07	-11.887	-8.838
1182	1.182	-12.933	8.211	-11.36	-8.884	-29.598	-58.359	-12.845	-11.919
1183	1.183	-26.071	-0.823	-12.714	-11.765	-16.798	-52.792	-11.873	-18.678
1184	1.184	-43.494	-8.882	-16.004	-14.262	-19.131	-27.541	-11.098	-21.196
1185	1.185	-45.816	-16.185	-17.174	-13.471	-21.264	-31.981	-11.868	-25.252
1186	1.186	-35.17	-27.597	-14.46	-21.395	-15.447	5.59	-13.797	-17.301
1187	1.187	-33.25	-4.007	-10.205	-20.418	-6.726	40.852	-6.435	-18.248
1188	1.188	-24.558	-6.942	-11.568	-15.591	-11.358	8.947	-9.333	-23.085
1189	1.189	-19.913	-20.928	-12.935	-18.129	-21.416	4.911	-10.106	-15.148
1190	1.19	-24.158	-28.34	-14.101	-12.538	-15.023	-6.273	-12.421	-18.246
1191	1.191	-25.287	-25.906	-11.405	-13.146	2.985	-16.285	-5.828	-17.294
1192	1.192	-16.91	-23.69	-14.128	-8.532	15.77	-19.389	-6.581	-14.809
1193	1.193	-19.951	-21.685	-12.022	-10.311	-9.955	-16.703	-12.184	-12.529
1194	1.194	-20.89	-19.888	-8.746	-4.547	-20.01	21.806	-15.66	-4.628
1195	1.195	-34.023	-18.286	-11.664	-6.916	-10.708	49.502	-16.234	-11.987
1196	1.196	-35.948	-25.389	-7.229	-6.383	-7.995	24.402	-10.825	-7.16
1197	1.197	-30.721	-21.682	-11.302	-5.853	-10.513	10.897	-7.348	-1.165
1198	1.198	-26.069	-22.837	-9.965	-1.834	-12.83	40.027	-1.34	-3.504
1199	1.199	-16.019	-21.874	-10.368	-3.237	-10.7	6.097	-5.382	-0.041
1200	1.2	0.991	-18.982	-6.318	-4.633	-12.636	-7.424	-3.422	5.945
1201	1.201	-10.618	-18.231	-11.162	-3.516	-14.378	4.92	-9.406	1.875
1202	1.202	4.307	-19.038	-13.105	-6.273	-3.353	-6.35	-0.505	-8.942
1203	1.203	10.142	-14.245	-11.37	-12.134	-10.527	3.553	-8.834	-13.568
1204	1.204	36.501	-13.704	-16.21	-16.256	-9.374	6.45	-16.203	-12.191
1205	1.205	32.86	-15.478	-15.636	-18.257	-3.395	-30.573	-15.24	-5.798
1206	1.206	9.1	-9.704	-16.219	-16.382	-4.382	24.883	-16.015	-14.132
1207	1.207	12.249	-7.409	-8.284	-19.356	-5.363	-12.203	-11.944	-15.115
1208	1.208	9.581	-10.929	-16.61	-18.075	-6.144	-72.602	-13.863	-21.888
1209	1.209	2.074	-12.906	-13.519	-12.748	-2.091	-64.268	-9.199	-22.666
1210	1.21	13.724	-17.013	-16.437	-16.321	-2.686	-12.377	-6.275	-18.603
1211	1.211	3.105	-11.256	-10.449	-16.991	3.3	-5.561	-8.781	-12.019
1212	1.212	-18.183	-7.229	-8.136	-10.498	-7.361	37.188	-4.332	-11.252
1213	1.213	-20.889	-12.102	-11.624	-14.846	-8.737	53.742	-7.228	-7.218
1214	1.214	-18.346	-12.734	-8.347	-7.576	-17.665	-1.779	-10.7	-3.768
1215	1.215	-25.268	-9.912	-8.935	-10.563	-23.676	-38.828	-16.103	-4.364
1216	1.216	-27.332	-13.471	-11.466	-9.875	-28.91	-58.906	-14.156	-0.316
1217	1.217	-29.192	-16.82	-11.865	-9.176	-20.021	-40.727	-4.089	-6.152
1218	1.218	-34.347	-10.298	-18.448	-8.672	-2.043	-24.27	0.181	-8.517
1219	1.219	-26.336	4.358	-15.551	-12.039	5.468	-59.475	-6.207	-7.981
1220	1.22	-22.013	-2.081	-13.036	-13.849	-15.654	-63.864	-9.684	-6.088
1221	1.221	-25.615	-11.802	-17.099	-16.427	-7.355	-26.176	-6.58	-4.38
1222	1.222	-29.049	-13.576	-10.516	-12.031	5.406	-0.868	-7.519	-7.892
1223	1.223	-15.089	-12.052	-13.024	-14.989	3.093	3.717	-15.425	-3.465
1224	1.224	-32.472	-19.239	-12.248	-19.873	9.499	49.687	0.652	-0.576
1225	1.225	-53.542	-18.109	-11.665	-16.627	3.69	92.207	-10.96	-8.518
1226	1.226	-50.802	-19.285	-11.074	-17.26	19.514	86.712	-13.092	-21.684
1227	1.227	-27.572	-16.225	-12.817	-20.787	-12.459	11.02	-15.03	-23.441
1228	1.228	0.668	-15.298	-13.194	-18.504	-8.023	-86.714	-16.765	-28.113
1229	1.229	-10.57	-14.569	-11.83	-18.161	-3.983	-152.518	-15.229	-18.096
1230	1.23	-7.281	-13.839	-11.441	-16.271	-30.335	-116.932	-19.496	-14.47
1231	1.231	-10.362	-18.719	-10.299	-12.843	-33.638	-62.741	-20.661	-17.993
1232	1.232	-2.041	-20.7	-12.249	-15.02	-24.385	-33.143	-9.832	-10.669
1233	1.233	15.757	-14.195	-8.778	-9.067	-4.701	-6.398	-11.19	-5.88
1234	1.234	4.132	-11.771	-7.44	-8.339	-12.288	18.033	-12.37	-10.201
1235	1.235	-6.532	-14.181	-14.039	-4.324	-19.305	10.745	-15.862	-14.318
1236	1.236	10.87	-10.79	-11.16	-4.942	-21.465	4.239	-12.777	-14.942
1237	1.237	8.548	-8.962	-6.908	3.736	-7.937	10.329	-11.818	-7.612
1238	1.238	-14.84	-2.48	-4.603	4.885	-9.69	5.017	-5.825	-8.598
1239	1.239	-30.511	-10.52	-12.566	1.778	-8.148	0.035	-11.459	-9.388
1240	1.24	-38.821	-11.598	-9.497	0.802	-9.51	-4.415	-13.419	-2.045
1241	1.241	-51.593	-8.814	-12.402	-5.201	-8.366	33.098	-14.033	2.787
1242	1.242	-39.98	-11.435	-6.419	-2.873	-9.515	38.096	-8.655	3.556
1243	1.243	-25.076	-13.845	-15.337	-6.354	-8.561	24.534	-3.85	-8.638
1244	1.244	-19.265	-18.772	-11.864	-6.927	-9.551	3.799	-7.178	-34.964
1245	1.245	-10.563	-23.505	-10.913	-8.659	-5.344	-22.508	1.685	-23.739
1246	1.246	-5.942	-17.016	-15.763	-10.013	-3.056	-19.215	-2.035	-27.04
1247	1.247	-7.31	-12.838	-11.521	-12.339	-9.674	-66.302	-15.238	-17.761
1248	1.248	12.243	-15.239	-13.867	-13.51	-7.192	-72.959	-20.509	-9.442
1249	1.249	14.964	-13.377	-11.95	-15.455	-9.543	18.493	-19.002	-17.005
1250	1.25	-18.499	-12.855	-17.97	-12.759	-7.635	57.871	-11.875	-19.345
1251	1.251	-32.034	-12.307	-13.926	-10.639	-8.247	46.023	-0.117	-38.523
1252	1.252	-27.993	-8.839	-13.37	-6.776	-6.565	121.9	1.371	-31.002
1253	1.253	-24.337	-14.239	-15.333	-4.28	-6.983	112.008	2.678	-24.076
1254	1.254	-14.299	-17.729	-9.942	-3.912	-1.586	-22.348	-3.774	-9.216
1255	1.255	-23.617	-17.183	-16.554	-6.063	-1.027	-3.255	-12.157	4.286
1256	1.256	-26.383	-16.646	-14.061	-4.146	-8.397	14.056	-15.322	2.513
1257	1.257	-18.919	-10.889	-11.765	-6.086	-13.24	-224.645	-20.227	-11.848
1258	1.258	-12.021	-13.28	-12.364	-1.245	-10.732	-190.702	-19.501	-6.074
1259	1.259	-9.961	-16.832	-10.456	-6.075	-5.131	-159.874	-20.338	-7.85
1260	1.26	-11.965	-17.478	-8.739	-10.704	-9.986	-131.927	-9.554	-12.53
1261	1.261	0.157	-26.442	-12.245	-10.111	-5.368	-55.162	-1.669	-8.291
1262	1.262	-4.562	-22.819	-17.682	-13.583	-10.805	14.451	-11.782	0.6
1263	1.263	-20.538	-7.199	-6.863	-20.92	-10.249	77.911	-10.667	-0.577
1264	1.264	-31.295	7.649	-14.822	-19.933	-8.346	135.555	-11.876	-16.654
1265	1.265	-37.215	-2.079	-10.581	-18.947	-14.958	152.877	-4.577	-14.352
1266	1.266	-35.61	-10.829	-9.446	-21.449	-12.475	9.537	-7.537	-12.256
1267	1.267	-27.807	-9.329	-15.478	-20.666	-12.118	-22.917	-17.266	-14.218
1268	1.268	-25.002	-12.472	-14.539	-17.173	-6.523	-42.188	-10.91	-12.504
1269	1.269	-12.133	-16.767	-13.604	-20.443	-13.101	-24.852	-16.942	-10.996
1270	1.27	-13.978	-17.95	-14.397	-18.689	-10.586	-72.566	-13.861	-6.777
1271	1.271	-3.042	-11.989	-15.18	-22.17	-9.829	-58.343	-22.803	-10.492
1272	1.272	6.914	-15.114	-17.135	-15.78	-11.77	-45.232	-16.649	-16.139
1273	1.273	-4.991	-18.054	-13.665	-17.701	-1.698	-33.462	-10.714	-17.334
1274	1.274	-3.52	-6.671	-13.098	-16.914	-8.857	42.355	-3.438	-7.682
1275	1.275	-4.967	-21.038	-14.855	-12.845	-2.462	12.724	-4.467	-6.549
1276	1.276	9.249	-11.401	-9.067	-10.888	-5.95	3.817	-3.732	-0.587
1277	1.277	22.711	-20.142	-14.692	-14.159	-4.99	-4.351	-11.125	-1.591
1278	1.278	6.79	-28.083	-16.646	-10.073	1.752	-11.816	-0.329	9.227
1279	1.279	-8.12	-32.351	-9.306	-8.689	-0.786	7.934	-1.725	10.562
1280	1.28	-25.541	-23.446	1.517	-5.373	-12.991	-10.475	-8.161	-1.26
1281	1.281	-18.555	-5.444	-5.659	-4.955	-11.284	-16.039	-11.707	-9.193
1282	1.282	-20.637	7.347	-9.35	-8.611	-6.66	-11.07	-16.979	0.874
1283	1.283	-22.509	5.024	-8.203	-9.934	-8.027	-6.663	-4.24	4.565
1284	1.284	-24.175	-9.858	-9.182	-7.778	0.887	-2.618	-12.985	-8.585
1285	1.285	-22.588	-11.784	-6.296	-13.758	-14.786	-13.851	-11.466	-17.282
1286	1.286	-21.256	-6.561	-19.472	-19.737	-16.909	-3.807	-15.755	-25.196
1287	1.287	-38.312	1.381	-5.936	-27.083	-14.966	-6.91	-12.11	-26.525
1288	1.288	-8.004	0.047	-0.718	-18.169	-20.172	1.378	-3.814	-27.656
1289	1.289	-12.202	-8.822	-5.367	-17.004	-21.702	24.56	-4.803	-21.643
1290	1.29	-8.676	-5.308	-27.051	-11.784	-5.824	27.602	-1.921	-24.725
1291	1.291	-12.112	-12.633	-11.38	-16.633	-16.448	7.803	4.059	-21.819
1292	1.292	-9.155	-21.499	-14.095	-8.726	8.738	-15.458	-8.148	-21.04
1293	1.293	-17.568	-15.465	-16.615	-11.842	-8.29	-6.207	-9.904	-13.689
1294	1.294	-10.08	-12.348	-9.656	-8.963	7.412	-20.397	-11.46	-14.693
1295	1.295	-7.804	-7.498	-16.044	-2.992	-0.886	-7.712	-10.11	-12.226
1296	1.296	-18.495	-20.649	-10.24	-0.696	1.631	8.433	-6.429	-9.937
1297	1.297	-28.204	-14.819	-8.5	2.763	-5.322	-2.306	-5.27	-14.803
1298	1.298	-26.486	-16.522	-13.136	2.157	-11.684	11.117	-8.369	-8.818
1299	1.299	-24.933	-24.415	-11.774	0.393	-9.729	-15.308	-19.211	-8.03
1300	1.3	-11.966	-37.335	-10.601	-6.593	-7.971	-72.031	-9.148	-7.422
1301	1.301	0.203	-42.511	-11.755	-7.576	12.756	-96.413	-5.464	-7.977
1302	1.302	-1.375	-59.879	-10.773	-1.585	-6.966	-59.473	-11.441	-7.389
1303	1.303	-5.653	-24.793	-9.792	-7.207	-19.722	-25.971	-6.194	-10.848
1304	1.304	0.723	0.409	-10.557	-6.642	-17.383	-7.798	-15.075	-7.535
1305	1.305	1.888	4.911	-16.152	-9.949	-15.235	-2.528	-6.739	-14.072
1306	1.306	-7.778	9.026	-12.657	-16.554	-24.889	12.443	-9.825	-13.051
1307	1.307	-24.794	20.303	-13.23	-20.841	-19.653	7.892	-20.646	-19.003
1308	1.308	-31.733	10.292	-11.474	-20.107	-15	-13.081	-7.665	-16.655
1309	1.309	-38.071	1.065	-11.077	-18.212	-7.828	-9.579	-12.873	-13.141
1310	1.31	-28.34	-7.194	-14.352	-14.968	-1.423	-6.385	-14.407	-20.471
1311	1.311	-33.508	-9.641	-13.174	-12.11	-7.405	-9.518	-15.731	-17.552
1312	1.312	-19.126	-7.255	-11.224	-10.781	-10.477	-17.784	-14.536	-11.539
1313	1.313	-13.267	-13.586	-10.831	-15.264	-3.691	-10.125	-15.666	-10.738
1314	1.314	-7.996	-15.452	-14.293	-8.715	-9.685	-3.01	-10.402	-4.141
1315	1.315	6.368	-20.58	-7.892	-7.959	-8.903	-0.71	-11.337	1.867
1316	1.316	0.592	-15.856	-5.357	-5.652	-10.834	-2.493	-12.072	-3.716
1317	1.317	-25.683	-17.142	-10.948	-6.242	-8.888	-0.748	-20.937	-10.258
1318	1.318	-21.947	-18.24	-11.508	-16.305	-10.619	-8.719	-14.905	-2.297
1319	1.319	-4.853	-19.336	-18.843	-12.043	-5.764	-7.419	-30.921	-5.36
1320	1.32	-7.864	-11.918	-21.729	-5.642	-7.689	-6.26	-9.777	-6.293
1321	1.321	0.538	-26.562	-13.776	-9.107	-9.416	-12.29	-7.02	-8.773
1322	1.322	-6.945	-15.853	-12.786	-14.31	-12.892	-4.937	10.82	-12.812
1323	1.323	-13.852	-13.858	-13.733	-15.254	-10.558	-0.054	13.19	-16.264
1324	1.324	-11.675	-8.568	-11.195	-10.971	-13.434	0.787	6.856	-11.589
1325	1.325	-9.678	-10.042	-8.847	-19.844	-8.19	-4.736	-22.113	-9.817
1326	1.326	-14.853	-14.234	-12.309	-16.323	1.315	-4.102	-17.992	-17.722
1327	1.327	-19.429	-28.481	-8.995	-19.387	-5.058	-14.111	-14.265	-26.013
1328	1.328	-32.317	-18.742	-11.882	-20.326	-8.532	-15.424	-10.927	-20.763
1329	1.329	-40.96	-23.922	-10.509	-14.293	-11.625	-6.473	-1.586	-9.902
1330	1.33	-48.849	-19.225	-10.101	-16.569	-8.718	-9.884	6.795	-19.935
1331	1.331	-64.685	-29.239	-10.459	-5.711	-14.716	-19.514	-5.926	-18.752
1332	1.332	-58.261	-9.638	-11.599	-16.743	-7.351	-5.138	-8.194	-17.58
1333	1.333	-48.54	-17.895	-11.195	-9.575	-10.231	-7.025	-6.018	-10.218
1334	1.334	-22.168	-5.044	-6.342	-5.876	-7.694	-5.26	-11.766	-13.099
1335	1.335	19.489	1.988	-12.902	-6.969	-11.732	-9.905	-9.977	-21.034
1336	1.336	24.965	-4.361	-13.655	-1.701	-11.15	-28.697	-5.28	-20.059
1337	1.337	50.183	-14.011	-12.866	-4.598	-7.87	-5.467	-9.495	-15.222
1338	1.338	63.777	-19.218	-14.781	-3.801	-7.301	-8.532	-8.285	-2.061
1339	1.339	51.459	-20.757	-15.347	-4.554	0.625	-5.77	-11.715	-3.983
1340	1.34	32.74	-16.488	-14.759	-6.456	-10.206	-8.209	-12.632	8.246
1341	1.341	15.773	-17.625	-15.14	-1.761	-14.443	-5.813	-13.544	3.642
1342	1.342	-12.419	-16.455	-10.672	-10.596	5.112	-12.146	-9.229	5.038
1343	1.343	-23.578	-4.645	-13.566	-11.704	-14.611	-10.182	-9.958	16.879
1344	1.344	-26.81	0.016	-13.948	-10.489	-12.089	-8.394	-14.758	5.889
1345	1.345	-17.456	-1.306	-11.61	-13.525	9.029	-6.812	-14.137	1.683
1346	1.346	-25.694	-7.664	-13.734	-16.371	-5.084	-13.92	-12.36	-4.662
1347	1.347	-33.156	-15.976	-17.406	-15.549	-17.839	-12.704	-18.12	-8.116
1348	1.348	-40.044	-16.935	-15.076	-17.834	-10.861	-16.15	-15.756	-24.163
1349	1.349	-33.566	-17.902	-14.687	-18.383	-8.732	-13.013	-12.235	-35.763
1350	1.35	-35.39	-17.119	-13.521	-17.769	-10.668	-12.01	-10.273	-29.363
1351	1.351	-30.042	-14.81	-13.127	-18.316	-8.914	-11.216	-13.142	-19.682
1352	1.352	-25.276	-16.745	-10.994	-13.44	-7.339	-11.98	-11.747	-21.406
1353	1.353	-23.804	-9.404	-7.698	-7.399	-8.69	-11.337	-11.326	-10.363
1354	1.354	-22.542	-16.151	-10.592	-8.145	-7.534	-9.301	-10.134	-14.597
1355	1.355	-28.464	-13.584	-9.427	-4.633	-11.021	-7.449	-11.269	-15.737
1356	1.356	-25.351	-12.771	-4.389	-1.314	-7.927	-13.149	-15.491	-14.571
1357	1.357	-24.392	-9.245	-9.028	2.783	-8.9	-18.649	-11.97	-9.328
1358	1.358	-30.398	-17.924	-6.118	1.453	-8.125	-13.709	-8.654	-10.269
1359	1.359	-28.089	-19.063	-9.593	0.139	-10.437	-13.042	-3.787	-7.72
1360	1.36	-26.15	-22.163	-10.937	-6.401	-12.353	-7.53	-8.406	-6.907
1361	1.361	-17.433	-19.275	-11.32	-21.043	-14.271	-9.369	-5.476	-3.376
1362	1.362	-13.933	-6.15	-8.605	-14.624	-7.676	-4.646	-10.294	-10.69
1363	1.363	-17.022	-8.12	-12.856	-16.524	-1.661	-5.164	-13.561	-7.747
1364	1.364	-16.038	-24.035	-13.243	-21.724	-3.97	-12.057	-8.121	-13.708
1365	1.365	-2.846	-17.677	-13.634	-17.058	-5.893	-18.731	-7.518	-25.864
1366	1.366	-8.623	-15.775	-14.021	-18.393	-9.169	-17.877	-8.073	-27.559
1367	1.367	-10.341	-10.548	-16.729	-19.518	-8.578	-5.598	-10.954	-16.484
1368	1.368	-8.787	-15.203	-13.251	-15.988	-8.944	3.194	-14.423	-17.809
1369	1.369	-15.936	-16.575	-10.351	-21.184	-9.32	-20.555	-17.691	-16.622
1370	1.37	-12.235	-15.426	-11.522	-18.249	-9.698	-17.229	-11.104	-13.113
1371	1.371	5.78	-11.961	-15.021	-17.424	-3.681	-14.076	-4.301	-7.858
1372	1.372	8.319	-11.005	-13.861	-10.008	-9.679	-28.144	-8.539	-16.73
1373	1.373	1.341	-15.867	-11.15	-10.922	-15.289	-25.551	-7.741	-13.226
1374	1.374	-13.58	-16.677	-13.856	-10.123	-13.344	9.526	-9.653	-5.872
1375	1.375	-7.786	-19.021	-11.728	-12.424	-11.399	4.522	-9.06	-6.836
1376	1.376	-16.505	-17.11	-9.784	-5.822	-7.321	-8.983	-5.007	-6.05
1377	1.377	-21.168	-13.826	-8.431	-5.005	-5.953	-4.875	-9.851	-5.252
1378	1.378	-25.436	-4.952	-12.098	-5.751	1.406	-16.083	-6.559	-1.748
1379	1.379	-19.078	-11.369	-9.58	-16.584	-5.94	-19.35	-15.45	-11.788
1380	1.38	-17.944	-3.087	-11.899	7.222	-12.715	-10.029	-14.269	-16.021
1381	1.381	-12.75	2.109	-13.056	17.3	-16.971	-18.327	-17.726	-12.335
1382	1.382	-17.618	-6.826	-12.668	1.693	-21.04	-5.546	-12.49	-3.992
1383	1.383	-20.151	-24.836	-12.271	-12.43	-17.56	15.577	-11.521	-15.773
1384	1.384	-14.539	-27.347	-17.106	-45.913	-14.267	29.743	-9.006	-7.822
1385	1.385	-18.003	-6.219	-16.524	-23.019	-5.361	27.255	-11.335	-17.887
1386	1.386	-14.66	2.109	-19.821	6.028	3.54	6.187	-6.508	-11.508
1387	1.387	-14.034	4.636	-12.088	-12.735	4.699	-19.346	-8.459	-10.346
1388	1.388	-7.017	2.288	-6.867	-2.665	-2.651	-29.372	-7.892	-15.562
1389	1.389	-2.137	-12.635	-7.839	-11.973	-13.493	-32.438	-8.305	-24.457
1390	1.39	-11.803	-22.329	-21.005	-20.306	-12.132	-29.693	-12.786	-23.293
1391	1.391	-15.502	-17.148	-15.201	-33.093	-8.457	-27.148	-12.22	-15.93
1392	1.392	-16.71	-18.76	-9.978	-12.007	-0.145	-20.15	-11.848	-7.016
1393	1.393	-15.814	-23.071	-8.425	-14.712	-7.496	-22.259	-8.571	-5.852
1394	1.394	-16.86	-32.001	-12.682	-17.217	-12.351	-16.434	-11.49	-15.526
1395	1.395	-30.095	-23.685	-9.005	-10.243	-13.142	-18.156	-6.285	-3.724
1396	1.396	-35.968	-16.33	-5.515	-3.846	-15.465	-7.098	-12.88	4.2
1397	1.397	-30.805	-11.473	-8.607	1.959	-13.539	-2.834	-10.377	8.431
1398	1.398	-32.412	-7.229	-9.575	0.227	-8.919	0.839	-9.618	9.557
1399	1.399	-39.63	-19.456	-10.343	-7.708	-6.031	-14.842	-9.052	3.502
1400	1.4	-33.283	-7.305	-12.654	-14.903	-13.977	-29.732	-7.125	4.415
1401	1.401	-22.478	-18.367	-12.065	-18.616	-12.825	-16.175	-11.201	-10.326
1402	1.402	-21.144	-11.217	-12.638	-17.446	-9.736	-14.436	-10.819	-8.221
1403	1.403	-12.256	-14.899	-14.368	-10.08	-8.775	-12.906	-6.377	-21.795
1404	1.404	5.735	-18.372	-11.842	-11.034	-6.27	-5.746	-9.283	-16.568
1405	1.405	44.246	-11.012	-17.252	-13.543	-3.963	-2.054	-11.804	-8.62
1406	1.406	38.823	-17.78	-12.408	-19.13	-5.913	-3.211	-16.261	-18.641
1407	1.407	13.665	-8.129	-14.328	-12.581	-5.348	-4.178	-12.2	-27.532
1408	1.408	9.219	-17.044	-13.746	-20.516	-8.265	-10.956	-5.232	-26.361
1409	1.409	-11.481	-8.732	-14.138	-15.275	-9.63	-13.469	-8.13	-25.366
1410	1.41	-7.791	-9.711	-11.82	-30.013	-5.196	-14.23	-10.633	-32.167
1411	1.411	-17.839	1.126	-11.443	1.893	-9.273	-3.38	-6.562	-19.054
1412	1.412	-2.137	-3.115	-11.057	-2.57	-11.806	1.279	-8.495	-13.314
1413	1.413	-10.436	-1.905	-6.799	1.469	-5.428	-5.87	-7.921	-11.667
1414	1.414	-23.196	-19.87	-7.183	5.096	-9.692	-22.884	-6.187	-7.114
1415	1.415	-16.22	-17.373	-6.794	1.727	-10.476	-6.622	-11.992	-14.38
1416	1.416	-22.581	-38.466	-9.695	-13.977	-8.557	-17.262	-9.669	-18.219
1417	1.417	-28.375	-24.353	-9.31	-22.267	-15.929	-15.328	-10.252	-12.349
1418	1.418	-26.625	-16.826	-12.797	-14.709	-7.047	0.553	-10.834	-4.953
1419	1.419	-25.062	-19.15	-11.635	-12.368	-3.592	11.197	-9.092	-9.78
1420	1.42	-23.719	-8.512	-7.959	-22.983	-13.291	-10.111	-11.603	-15.725
1421	1.421	-24.88	-22.038	-13.373	-32.623	-1.51	-18.456	-4.244	-17.957
1422	1.422	-6.851	-2.667	-13.956	-23.885	-6.178	-26.021	-1.137	-11.289
1423	1.423	-9.36	4.923	-15.892	-0.046	-10.46	-0.314	-7.904	1.928
1424	1.424	-16.33	-6.651	-10.468	3.266	-11.647	9.709	-10.426	0.036
1425	1.425	-18.476	-8.702	-17.058	-5.991	-10.519	-12.161	-12.75	-8.625
1426	1.426	-16.547	-26.06	-11.064	-20.112	-5.318	-14.876	-12.188	-22.893
1427	1.427	-25.288	-14.424	-18.419	-7.337	-6.331	-2.132	-15.483	-20.914
1428	1.428	-17.379	-3.751	-13.574	8.912	-12.364	-9.121	-19.56	-15.671
1429	1.429	-18.758	-1.799	-12.803	11.027	-6.78	-11.285	-19.186	-7.734
1430	1.43	-15.099	-6.976	-13.582	-6.444	-7.402	-9.383	-19.592	-3.496
1431	1.431	-18.597	-11.57	-11.669	-41.473	-6.863	-4.185	-16.699	-12.438
1432	1.432	-15.522	-12.897	-19.046	4.013	-4.015	-12.147	-10.716	-13.65
1433	1.433	-14.577	-32.436	-12.299	10.017	-12.002	-22.219	-8.211	-1.91
1434	1.434	-10.35	-40.775	-8.073	-39.944	-10.887	-13.309	-8.995	5.966
1435	1.435	-14.449	-12.53	-7.331	-6.536	-9.967	-16.781	-4.171	1.67
1436	1.436	-16.424	-23.723	-7.926	-0.555	-9.05	-15.826	0.456	-7.279
1437	1.437	-15.877	0.101	-11.226	-5.945	-11.617	-16.826	-7.295	-10.793
1438	1.438	-17.641	-9.182	-11.809	9.156	-6.049	-14.365	2.362	-3.479
1439	1.439	-17.28	-11.887	-10.454	-4.383	-10.941	-16.76	-1.329	-6.475
1440	1.44	-16.934	11.325	-12.778	-8.454	-12.945	-13.333	-14.5	-9.178
1441	1.441	-15.816	20.597	-11.627	-12.136	-8.948	-13.956	-12.764	-19.908
1442	1.442	-17.032	6.459	-14.342	-29.188	-7.659	-9.93	-11.225	-15.748
1443	1.443	-15.924	-11.355	-12.403	-32.278	-7.338	-8.611	-9.879	-12.247
1444	1.444	-15.786	-27.642	-12.21	-23.962	-5.283	-8.241	-8.725	-20.757
1445	1.445	-11.394	-34.06	-14.941	-26.487	-7.296	-14.829	-12.224	-19.996
1446	1.446	-17.465	-47.624	-14.583	-14.872	-12.411	-4.016	-11.264	-13.309
1447	1.447	-18.315	-21.304	-11.703	-21.256	-9.209	3.131	-12.245	-9
1448	1.448	-16.446	-2.513	-14.445	-11.578	-11.039	-0.548	-9.747	-4.732
1449	1.449	-18.459	0.781	-17.19	14.733	-12.476	-13.711	-10.54	-9.401
1450	1.45	-17.947	-8.518	-12.368	11.038	-14.879	-11.991	-7.075	-18.047
1451	1.451	-16.654	-22.643	-11.793	-26.729	-13.799	-0.993	-14.441	-14.545
1452	1.452	-14.386	-25.158	-13.744	-21.736	-12.702	6.154	-9.618	-11.458
1453	1.453	-14.822	-27.468	-10.842	-17.318	-10.054	-10.895	-13.891	-24.159
1454	1.454	-16.033	-25.317	-12.21	-13.27	-6.634	-22.518	-9.838	-32.801
1455	1.455	-14.137	-19.474	-9.906	-24.514	-9.985	-11.877	-10.435	-50.116
1456	1.456	-12.605	6.888	-15.719	20.167	-7.921	-13.811	-15.096	-14.992
1457	1.457	-13.421	-4.301	-8.359	-10.24	-9.918	-12.082	-13.367	-9.872
1458	1.458	-16.59	-14.3	-3.52	-26.704	-12.692	-13.639	-13.768	-23.336
1459	1.459	-14.74	-11.158	-9.539	8.499	-9.277	-20.814	-17.065	22.634
1460	1.46	-12.899	-19.461	-7.277	-5.058	-12.633	-14.441	-14.171	28.76
1461	1.461	-14.544	-27.002	-15.248	-25.789	-9.791	-17.937	-8.182	34.306
1462	1.462	-10.192	-38.622	-14.278	-7.009	-11.602	-11.944	-5.675	39.469
1463	1.463	-6.399	-22.432	-19.093	10.011	-10.512	-17.178	-8.005	25.982
1464	1.464	-4.55	9.427	-16.586	25.683	-10.957	-12.371	-9.949	21.93
1465	1.465	-13.546	-4.211	-15.855	-16.909	-7.534	-14.946	-10.539	48.228
1466	1.466	-9.948	8.086	-10.997	-59.51	-9.914	-7.63	-8.808	10.297
1467	1.467	-11.189	11.678	-11.561	-31.87	-7.841	-10.566	-11.721	-115.816
1468	1.468	-18.615	-12.188	-11.934	-29.588	-2.67	2.557	-14.24	-70.937
1469	1.469	-3.973	-9.158	-9.024	-34.649	-9.292	-3.293	-16.571	-89.506
1470	1.47	-14.686	-28.941	-14.795	-30.224	-8.555	1.899	-10.768	-95.309
1471	1.471	-28.318	-21.429	-10.706	-17.873	-6.282	-2.769	-10.005	-70.454
1472	1.472	-12.533	-37.741	-11.243	-14.231	-11.152	-1.452	-10.593	-38.72
1473	1.473	-14.735	-31.41	-13.109	-4.189	-13.125	7.397	-0.543	-18.358
1474	1.474	-16.749	-56.64	-4.121	-13.475	-4.254	-5.782	-7.731	-14.944
1475	1.475	-22.056	-32.947	-7.688	6.274	-10.667	-11.023	4.035	-18.244
1476	1.476	-7.822	1.395	-11.113	8.791	7.308	-6.404	-7.031	-9.012
1477	1.477	-17.599	-3.145	-16.299	11.098	-5.474	-10.683	-5.691	10.672
1478	1.478	-19.427	9.18	-11.392	8.964	-7.814	-9.558	-4.553	18.293
1479	1.479	-17.938	-24.905	-8.85	26.39	-5.7	-13.067	-8.064	20.784
1480	1.48	-19.343	-20.505	1.888	-8.63	-11.51	-9.992	-13.306	27.489
1481	1.481	-10.479	0.143	-2.278	-13.672	-2.803	-16.791	-8.479	29.773
1482	1.482	-14	3.753	-1.043	-27.259	-7.445	-21.092	-9.252	35.4
1483	1.483	-10.95	6.965	0.21	-6.55	-8.791	-20.353	-10.016	11.919
1484	1.484	-6.158	-2.422	-4.873	4.683	-5.106	-19.81	-5.169	-4.841
1485	1.485	-6.959	-22.271	-19.468	-19.157	0.908	-9.767	-5.738	-7.702
1486	1.486	-12.607	-9.58	-21.573	-34.833	1.899	-14.049	-9.778	-15.771
1487	1.487	-23.485	-2.67	-19.728	-26.507	-8.917	-12.899	-6.263	-8.019
1488	1.488	-15.574	-9.011	-17.942	-18.959	-10.243	-2.085	-10.695	27.194
1489	1.489	-5.524	-10.876	-16.376	-11.984	-6.53	-12.152	-14.723	82.88
1490	1.49	-14.432	-12.593	-17.791	-18.383	-7.652	-15.814	-20.506	-13.387
1491	1.491	-10.944	-14.113	-14.093	-8.724	-6.651	-12.3	-14.883	-0.175
1492	1.492	-14.034	-15.408	-17.613	-13.971	-3.706	-4.913	-14.295	59.513
1493	1.493	-13.056	-1.027	-12.494	-6.067	-6.173	-19.599	-12.344	48.754
1494	1.494	-12.252	-6.783	0.164	-4.732	-6.899	-17.436	-6.915	39.04
1495	1.495	-11.448	-11.936	5.38	-11.116	-3.36	-3.863	-11.744	-59.203
1496	1.496	-10.828	-19.808	-2.471	-7.626	-2.726	-5.563	-11.153	-151.07
1497	1.497	-12.719	-29.813	-1.084	-6.641	-2.089	-13.443	-5.725	-234.319
1498	1.498	-3.781	-15.418	-2.157	-3.722	-5.509	-12.042	-5.135	-158.378
1499	1.499	-15.548	-13.435	-20.088	-6.204	-5.836	-8.331	-7.056	-49.626
1500	1.5	-13.961	-15.168	-27.592	-3.829	-12.353	-7.155	-12.464	-6.168
1501	1.501	-12.555	-23.126	-15.874	-0.304	-23.128	-10.226	-11.868	7.205
1502	1.502	-16.191	-24.548	-26.403	-4.943	-18.802	-5.341	-11.278	-52.253
1503	1.503	-12.653	-33.526	-12.843	-13.833	-15.052	-9.57	-11.852	-41.372
1504	1.504	-13.554	-41.913	-7.63	-12.657	-13.82	-11.894	-9.336	-51.425
1505	1.505	-16.382	-34.577	-18.677	-11.473	-8.52	-13.835	-11.646	-24.86
1506	1.506	-13.789	-29.66	-23.001	-14.558	-13.285	-5.155	-15.7	-16.82
1507	1.507	-17.782	-40.971	-16.746	-15.478	-8.957	-11.234	-9.881	-9.742
1508	1.508	-15.771	-26.594	1.236	-16.242	-8.115	-12.223	-10.645	-16.649
1509	1.509	-25.774	2.476	29.497	-17.022	-9.98	-13.206	-11.215	-22.804
1510	1.51	-18.546	6.577	3.127	-13.506	-9.319	-12.462	-11.787	-17.281
1511	1.511	-22.181	17.808	-27.846	-15.415	-5.179	-10.14	-10.029	-2.14
1512	1.512	-25.641	48.762	-40.288	-6.519	-4.711	-6.647	-12.53	57.554
1513	1.513	-22.512	36.372	-6.247	-12.901	-10.051	3.489	-10.188	82.02
1514	1.514	-21.482	25.177	16.486	-4.573	-9.394	10.728	-9.002	89.246
1515	1.515	-22.179	15.141	-37.83	-5.519	-9.9	1.896	-11.69	189.823
1516	1.516	-21.329	-6.708	-30.611	-10.376	-8.077	-11.236	-9.737	377.478
1517	1.517	-24.739	-14.985	-24.117	-9.645	-11.482	-5.998	-14.555	351.846
1518	1.518	-20.03	-7.382	-18.2	-11.972	-11.794	8.367	-9.703	95.747
1519	1.519	-11.059	-28.443	-34.682	-12.556	-11.325	-1.236	-11.623	61.707
1520	1.52	6.057	-25.691	-19.638	-10.622	-6.025	-27.489	-6.189	-31.203
1521	1.521	3.811	-18.087	-33.292	-13.517	-9.434	-16.195	-4.233	-115.528
1522	1.522	6.012	-6.361	-45.738	-13.883	-7.426	-6.101	-0.921	12.738
1523	1.523	4.157	4.393	-49.369	-16.181	-12.775	-15.39	3.158	-56.682
1524	1.524	-0.976	18.148	-52.542	-20.219	-13.291	-12.637	6.665	-247.124
1525	1.525	0.655	2.458	-5.441	-20.586	-9.931	-20.146	-0.668	-170.11
1526	1.526	10.797	-25.119	14.618	-14.178	-15.288	-22.426	-16.705	-146.484
1527	1.527	-8.652	-36.321	-15.711	-11.64	-5.738	1.048	-9.732	-209.461
1528	1.528	-22.697	-53.317	22.908	-13.948	-9.37	-14.573	-7.593	-228.164
1529	1.529	-25.135	-25.059	-32.762	-15.875	-10.481	-17.226	-13.38	-280.134
1530	1.53	-27.374	-21.511	-25.514	-13.918	-9.466	-9.667	-15.109	-232.039
1531	1.531	-25.173	-18.428	-5.587	-9.862	-10.392	6.604	-19.745	-217.451
1532	1.532	-11.557	-9.375	-23.744	-8.512	-9.566	-8.288	-18.389	-98.814
1533	1.533	-9.748	-6.819	-51.409	-13.948	-11.853	-10.195	-14.708	-19.086
1534	1.534	-20.709	0.801	-16.231	-10.463	-11.255	-15.374	-15.866	24.113
1535	1.535	-13.484	-1.46	52.512	-11.046	-13.176	-10.688	-21.079	10.951
1536	1.536	-9.745	-29.092	121.685	-11.64	-7.736	-17.814	-22.038	46.577
1537	1.537	-20.529	-85.689	-12.523	-12.049	-11.199	-6.014	-16.042	57.54
1538	1.538	-24.746	-93.699	6.668	-9.732	-9.256	-17.055	-21.656	87.379
1539	1.539	-25.851	-41.864	58.979	-4.89	-12.141	-29.999	-12.179	96.402
1540	1.54	-26.97	-21.799	-20.85	-4.291	-5.157	-31.69	-11.031	120.774
1541	1.541	-21.727	-39.897	22.098	-4.861	-6.108	-27.018	-5.039	68.922
1542	1.542	-20.745	-45.268	61.472	-6.191	-8.611	-11.142	-10.268	62.206
1543	1.543	-30.392	-40.208	49.605	-12.567	-6.28	-17.526	-3.499	-5.128
1544	1.544	-23.968	-53.739	-48.16	-18.551	-8.204	-7.812	-2.718	-86.014
1545	1.545	-22.753	-33.021	-113.957	-17.768	-7.604	-23.641	-6.775	-53.596
1546	1.546	-25.788	-21.79	-54.345	-14.28	-10.489	-21.462	-4.835	35.074
1547	1.547	-12.967	-4.732	-86.861	-13.694	-10.084	-7.896	-5.412	94.457
1548	1.548	-11.194	29.688	-57.234	-19.109	-6.786	-2.647	-8.314	-3.501
1549	1.549	-9.614	52.473	-30.449	-15.622	-7.943	2.028	-5.811	-95.737
1550	1.55	-16.759	56.494	-70.956	-13.685	-6.778	-5.111	-8.142	-12.441
1551	1.551	-4.928	67.667	-63.553	-10.786	-8.731	-13.999	-7.762	41.563
1552	1.552	-12.831	57.486	23.976	-8.275	-8.554	3.996	-3.321	110.381
1553	1.553	-19.961	35.508	35.917	-5.959	-4.115	11.486	-1.588	244.238
1554	1.554	-23.618	-7.138	25.269	-8.886	-4.699	4.459	-9.534	147.526
1555	1.555	-20.128	-74.473	55.062	-6.2	-6.446	27.848	-8.383	59.555
1556	1.556	-10.439	-65.723	81.881	-7.382	-2.96	56.101	-13.618	202.221
1557	1.557	-14.094	-25.259	-23.879	-2.564	-3.353	-0.611	-8.795	182.676
1558	1.558	-3.234	-18.218	-38.083	-2.002	-8.195	-8.788	-9.578	-10
1559	1.559	-7.477	-11.941	1.41	-10.719	-12.842	-1.459	-8.81	-189.581
1560	1.56	12.065	6.022	-34.213	-16.714	-11.102	-21.406	-12.303	-120.375
1561	1.561	20.394	11.129	-1.707	-4.897	-11.488	-27.418	-7.675	-142.009
1562	1.562	7.625	-4.149	-31.303	-0.229	-11.091	-66.128	-10.584	-123.466
1563	1.563	-18.108	-17.791	31.249	4.056	-8.183	-61.091	-17.563	33.669
1564	1.564	-28.143	2.71	39.467	-7.723	-7.797	-38.271	-14.687	97.087
1565	1.565	-31.194	-8.532	32.215	-9.246	-11.277	-0.739	-12.208	78.066
1566	1.566	-22.843	-25.404	-14.622	-13.48	-10.889	14.349	-13.018	-114.147
1567	1.567	-15.284	-34.546	-20.648	-17.142	-8.172	-17.604	-9.554	-190.521
1568	1.568	-22.265	-31.739	-59.349	-11.133	-11.65	-30.013	-12.861	-167.085
1569	1.569	-24.398	-34.162	-34.086	-12.088	-11.254	-26.362	-12.284	-103.763
1570	1.57	-22.445	-50.325	7.287	-13.051	-12.41	-23.1	-11.901	-123.112
1571	1.571	-24.157	-77.774	-31.184	-12.262	-9.687	5.113	-13.239	-140.788
1572	1.572	-16.209	-66.338	-106.675	-13.021	-11.805	23.866	-7.422	-156.907
1573	1.573	-26.267	-117.685	-138.984	-9.518	-9.084	-13.898	-9.737	-55.986
1574	1.574	-17.368	-80.697	-69.753	-12.788	-8.689	-18.951	-14.565	-43
1575	1.575	-16.212	20.093	-96.445	-3.862	-8.492	-23.409	-11.268	-198.466
1576	1.576	-19.304	92.2	-23.053	-10.222	-4.031	-27.495	-5.853	-219.709
1577	1.577	-14.453	52.625	85.46	-9.027	-0.736	-23.857	-10.706	-123.61
1578	1.578	-11.943	64.34	99.654	-12.085	-9.629	-20.581	-16.713	-106.263
1579	1.579	-14.284	118.448	60.037	-16.877	-8.458	13.834	-14.395	-90.354
1580	1.58	-6.368	148.027	-23.458	-21.081	-9.61	9.379	-13.816	97.633
1581	1.581	-1.174	139.12	-55.995	-25.099	-12.696	5.282	-3.756	123.363
1582	1.582	-6.037	33.17	-26.333	-18.466	-5.914	-13.477	-8.02	100.265
1583	1.583	-10.309	-154.934	18.405	-15.908	5.516	-23.534	-9.186	163.728
1584	1.584	-6.287	-129.607	-54.9	-6.966	3.974	-14.246	-12.667	144.503
1585	1.585	-9.819	-106.612	-84.428	-15.25	-3.175	-0.16	-11.696	91.942
1586	1.586	-10.412	-127.932	-75.393	-14.24	-6.842	23.007	-4.922	-19.271
1587	1.587	-9.825	-108.944	-1.929	-15.165	-7.994	19.861	-5.697	-91.37
1588	1.588	-17.753	-126.499	126.303	-14.346	-17.664	-5.724	-6.461	27.306
1589	1.589	-2.046	-78.855	213.712	-18.364	-13.978	-36.753	-4.528	138.942
1590	1.59	4.362	-35.416	102.397	-13.477	-15.133	-16.087	-11.876	153.546
1591	1.591	2.429	4.293	1.275	-16.728	-12.023	2.656	-8.956	87.953
1592	1.592	-16.941	16.215	-38.235	-7.801	-7.176	5.951	-8.149	123.673
1593	1.593	-24.542	27.206	-50.078	-6.613	-13.171	-34.867	-15.475	69.546
1594	1.594	-36.264	17.572	-61.049	-3.099	-20.521	-29.442	-10.6	-39.058
1595	1.595	-38.464	8.919	-51.407	-6.184	-15.68	-24.401	-13.088	-53.462
1596	1.596	-24.959	-15.264	-42.708	-5.208	-14.898	-1.572	-10.742	-40.325
1597	1.597	-12.78	21.853	-50.953	-5.967	-7.54	-13.956	-5.89	-52.092
1598	1.598	-11.198	41.905	-88.03	-5.175	-8.511	-17.616	2.836	-41.174
1599	1.599	-9.803	23.842	-121.579	-8.651	-9.284	-7.53	-5.468	47.621
1600	1.6	-18.67	18.525	-30.077	-3.999	2.912	-4.406	-12.8	107.109
1601	1.601	-22.139	53.727	-16.981	-3.418	-5.796	3.931	-7.953	139.594
1602	1.602	-23.102	30.847	-76.658	-9.22	-4.252	42.446	-10.484	188.941
1603	1.603	-12.313	-15.061	-87.497	-1.882	-8.514	26.005	-8.196	197.861
1604	1.604	-5.191	64.23	-57.881	-2.88	-4.834	-9.208	-7.635	108.34
1605	1.605	-14.124	31.582	4.606	-5.451	-8.311	-32.048	-10.941	120.073
1606	1.606	-20.129	41.347	12.716	-7.811	-5.217	-19.642	-9.206	-42.875
1607	1.607	-23.225	122.065	5.36	-9.78	-4.248	6.693	-9.594	-252.553
1608	1.608	-14.35	89.606	92.72	-17.18	-6.768	-17.136	-12.895	-168.314
1609	1.609	-6.067	20.654	104.408	-24.005	-9.099	-26.439	-9.993	62.044
1610	1.61	-11.348	65.68	50.133	-23.28	-11.048	-23.744	-5.543	92.548
1611	1.611	-12.402	-56.284	0.678	-28.956	-14.346	-26.305	-13.288	120.248
1612	1.612	-16.697	-108.738	-26.074	-21.101	-10.288	-28.681	-10.191	-59.5
1613	1.613	-28.896	-29.283	-34.237	-22.165	-9.916	-5.344	2.579	-315.816
1614	1.614	-37.616	-188.446	-26.865	-13.359	-12.25	-8.502	7.795	-418.108
1615	1.615	-20.21	-294.613	19.992	-12.3	-9.357	-22.649	-0.142	-449.13
1616	1.616	-3.956	-237.211	38.18	-9.311	-13.055	-20.129	-13.106	-364.799
1617	1.617	10.945	-149.915	10.442	-4.58	-11.721	-13.13	-18.324	-185.596
1618	1.618	1.266	-102.478	-65.298	-8.965	-13.87	-2.486	-22.96	-69.505
1619	1.619	-14.612	-88.272	-97.889	-3.492	-8.675	-12.196	-21.595	-48.581
1620	1.62	-16.753	-153.935	-127.541	-10.233	-10.629	-17.442	-30.482	-29.491
1621	1.621	-10.985	-94.096	-65.009	-12.897	-11.232	-22.106	-22.129	-46.959
1622	1.622	-9.274	3.779	-73.164	-15.349	-9.514	-6.228	-14.762	-31.114
1623	1.623	-10.823	95.856	-6.472	-14.877	-9.15	-16.842	-15.714	12.041
1624	1.624	-17.979	131.414	91.96	-18.258	-4.721	-22.651	-11.441	-1.003
1625	1.625	-26.853	120.539	78.833	-16.631	-7.643	-10.48	-10.658	34.751
1626	1.626	-28.003	90.991	138.47	-15.362	-7.275	3.816	-11.225	45.608
1627	1.627	-27.009	64.451	127.719	-15.818	-4.001	-2.011	-10.658	35.786
1628	1.628	-22.118	40.294	117.999	-21.689	-8.084	-0.283	-10.082	-8.758
1629	1.629	-19.577	18.377	1.615	-25.808	-7.723	-24.101	-14.927	-0.417
1630	1.63	-7.387	-1.442	-45.935	-15.029	-9.105	6.874	-11.638	7.157
1631	1.631	-9.163	65.898	-89.136	-16.626	-7.006	-22.156	-8.726	108.34
1632	1.632	-7.658	128.547	-76.019	-6.608	-9.748	-25.844	-6.195	296.581
1633	1.633	11.091	120.414	-87.832	-10.309	-7.064	-15.817	-8.504	322.404
1634	1.634	3.539	98.301	-76.956	-6.828	-9.984	12.399	-8.112	299.459
1635	1.635	-22.217	64.78	-67.106	-12.017	-9.624	23.59	-6.951	66.64
1636	1.636	-32.353	-14.64	-22.432	-12.969	-5.401	6.532	-4.235	35.763
1637	1.637	-35.489	-68.862	18.218	-15.445	-6.799	3.419	-7.716	-105.154
1638	1.638	-49.666	-177.385	10.918	-14.59	-7.225	11.7	-0.355	-182.066
1639	1.639	-31.916	-278.352	4.466	-13.923	-8.432	-16.627	-1.319	-112.369
1640	1.64	-10.87	-159.781	-13.591	-7.831	-9.633	-20.397	-10.204	-48.782
1641	1.641	8.841	-48.329	-41.244	-0.379	-7.735	-37.502	-18.522	-29.546
1642	1.642	32.009	-62.501	-16.151	-7.061	-6.99	-28.258	-17.547	-12.152
1643	1.643	60.206	-101.854	34.062	-16.638	-6.823	-20.003	-18.511	3.688
1644	1.644	18.525	-89.908	27.35	-4.712	-8.794	-12.565	-10.577	-10.74
1645	1.645	-9.274	-13.953	-27.749	-3.034	-12.507	-10.332	-11.543	-24.098
1646	1.646	-34.613	35.462	-35.233	-7.177	-11.18	-12.526	-2.645	-12.486
1647	1.647	-57.582	62.198	-41.917	-10.744	-5.789	-14.507	-8.645	-23.488
1648	1.648	-53.613	54.069	-35.976	-7.143	-7.743	-16.306	-11.734	-13.76
1649	1.649	-42.438	61.439	-30.634	-6.053	-12.411	-17.913	-12.694	-4.951
1650	1.65	-25.42	121.968	-25.684	-1.103	-9.524	-13.696	-4.763	-13.049
1651	1.651	-9.742	97.572	-2.826	-5.247	-7.022	-10.058	11.29	-5.619
1652	1.652	21.4	45.891	1.25	7.053	-8.398	-4.112	22.896	1.032
1653	1.653	0.637	12.422	-10.015	12.371	-12.479	-5.106	3.728	-4.939
1654	1.654	-10.668	30.565	-6.758	20.388	-15.984	-6.142	-9.05	0.413
1655	1.655	-27.789	-41.657	-3.656	-1.209	-9.611	-14.191	-16.019	5.26
1656	1.656	-24.765	-110.841	-17.702	-10.408	-12.142	-2.507	-22.411	-8.459
1657	1.657	-5.099	-84.271	-10.109	-2.004	-8.481	-19.271	-8.869	-21.179
1658	1.658	4.931	-125.626	-12.395	-4.457	-9.262	-30.4	-17.583	-17.955
1659	1.659	7.482	-231.736	-5.925	-16.016	-8.695	-20.436	-16.039	-8.145
1660	1.66	33.277	-44.228	-15.556	-9.575	-10.645	-6.2	-14.689	1.178
1661	1.661	-18.162	83.567	-34.921	7.894	-12.403	-0.463	-13.521	3.948
1662	1.662	-55.089	106.558	-52.795	14.904	-4.478	1.211	-12.749	-7.017
1663	1.663	-61.679	212.29	-42.259	6.423	-5.639	-0.409	-11.591	-19.881
1664	1.664	-55.767	193.063	-40.042	-4.188	-8.741	-10.527	-12.549	-27.071
1665	1.665	-50.41	105.474	-25.243	-6.09	-1.975	-1.676	-13.508	-59.201
1666	1.666	-35.342	-6.016	-7.886	-11.286	-4.488	-19.729	-16.022	-54.847
1667	1.667	-21.803	-20.428	-0.972	-0.238	-3.713	-17.25	-13.706	-42.351
1668	1.668	-17.639	-59.918	-11.678	9.837	-0.229	3.817	-15.651	-15.7
1669	1.669	-13.838	-238.961	-9.856	18.732	-10.29	-4.52	-17.595	-18.549
1670	1.67	10.062	-264.482	-25.855	0.726	-8.928	-2.03	-26.505	-21.16
1671	1.671	0.851	-148.206	-6.822	-17.098	-5.241	-9.025	-9.482	-23.364
1672	1.672	-18.826	42.35	-4.388	-33.387	-8.713	-19.693	-7.162	-20.338
1673	1.673	-26.396	16.886	-2.151	-39.83	-7.733	-21.634	-9.276	-22.118
1674	1.674	-33.489	40.3	-17.095	-18.62	-10.617	-9.446	-7.327	-27.95
1675	1.675	-14.403	19.208	-15.098	-32.822	-11.374	-7.911	-9.059	-13.92
1676	1.676	-27.179	-38.583	0.821	-45.656	-10.583	-12.193	14.755	-11.738
1677	1.677	-38.75	-126.227	11.512	-38.739	-8.637	-13.377	-2.26	-6.672
1678	1.678	-10.962	-47.002	13.441	-40.939	-9.199	-9.919	-5.343	-22.154
1679	1.679	7.888	-4.304	8.152	-31.359	-8.605	-8.971	-8.045	-6.92
1680	1.68	31.739	-70.675	19.004	-33.215	-7.237	-9.937	-15.578	-0.792
1681	1.681	28.675	-59.345	-2.887	-28.667	-7.615	-10.668	-13.248	-2.207
1682	1.682	-2.481	-27.208	-6.219	-30.143	-8.762	-6.602	-15.365	-22.553
1683	1.683	-23.206	-96.679	-14.739	-36.652	-9.139	-11.439	-9.554	-19.426
1684	1.684	-11.983	-34.541	-17.42	-49.948	-6.413	-9.473	-7.805	-6.366
1685	1.685	25.757	38.566	-15.228	-27.252	-7.171	-6.522	-12.444	0.793
1686	1.686	-9.434	8.88	-25.96	-36.685	-4.448	-6.852	-5.271	-1.397
1687	1.687	-4.94	-17.904	-4.713	-56.571	-9.456	0.539	-11.657	-3.417
1688	1.688	-8.927	-9.77	3.603	-43.942	-8.861	-0.409	-10.492	-5.361
1689	1.689	-5.155	-17.158	11.141	-37.115	-9.424	-5.216	-20.161	-16.636
1690	1.69	-22.076	-10.53	-19.263	-26.605	-10.76	-4.426	-13.773	-15.406
1691	1.691	-6.274	32.226	-31.688	-13.188	-12.095	-16.601	-12.618	-9.065
1692	1.692	-20.258	38.068	-20.52	-8.091	-9.946	-0.729	-9.532	-3.09
1693	1.693	-12.612	13.302	3.246	-19.248	-6.25	1.42	-10.509	-0.01
1694	1.694	22.488	27.094	6.342	-18.026	-8.548	-8.221	-8.004	-4.864
1695	1.695	57.709	23.19	14.646	-3.822	-9.687	-20.372	-5.684	-4.107
1696	1.696	16.417	19.565	1.823	1.878	-6.959	-18.771	-7.621	-3.371
1697	1.697	-11.348	50.574	-33.269	-3.448	-8.878	-17.369	-10.903	-14.257
1698	1.698	-46.622	21.55	-28.281	-5.092	-5.949	-16.166	-6.841	-28.608
1699	1.699	-69.525	32.744	-23.851	1.987	-11.931	-22.114	-6.457	-53.781
1700	1.7	-73.637	-18.718	-27.911	3.083	-5.918	-18.959	-7.816	-50.516
1701	1.701	-47.331	-11.336	-9.119	6.529	-8.228	-4.192	-8.207	-34.88
1702	1.702	-9.631	-58.18	-5.804	11.729	-10.14	-6.257	-7.809	7.662
1703	1.703	15.481	-39.973	-8.881	20.62	-9.539	3.488	-9.735	50.203
1704	1.704	19.926	-1.117	-11.561	14.602	-12.424	8.78	-12.65	44.734
1705	1.705	-9.059	4.146	-29.308	-1.489	-12.021	-2.181	-10.743	19.526
1706	1.706	-12.678	27.113	-3.513	0.779	-8.709	7.939	-9.606	33.015
1707	1.707	-43.566	47.826	-13.535	11.396	-14.492	4.333	-10.421	20.554
1708	1.708	-81.005	74.256	-10.378	9.464	-8.852	-13.61	-12.367	-21.148
1709	1.709	-75.853	112.159	-1.989	0.748	-9.409	-26.333	-8.713	-59.94
1710	1.71	-52.903	36.597	-19.719	2.269	-7.45	-28.597	-15.119	-54.991
1711	1.711	-40.425	-125.918	-17.341	3.612	-12.843	-22.142	-12.615	-41.525
1712	1.712	1.172	-195.236	-6.663	12.515	-14.755	-12.392	-8.564	-29.221
1713	1.713	51.061	-131.43	-12.447	6.524	-7.372	-7.099	-10.508	-40.542
1714	1.714	17.544	-150.247	-7.186	5.556	-6.384	-11.682	-9.936	-30.589
1715	1.715	-0.694	-62.493	-11.793	2.65	-10.629	-15.889	-11.679	-21.416
1716	1.716	-6.119	-46.493	-15.978	5.166	-9.839	-22.22	-14.196	-29.87
1717	1.717	-81.794	-3.307	-35.423	2.834	-6.34	-18.693	-12.842	-17.212
1718	1.718	-92.609	62.44	-38.022	4.764	-8.265	-17.681	-12.458	-1.048
1719	1.719	-62.938	26.615	-25.134	-1.239	-6.512	-12.779	-8.01	-20.268
1720	1.72	-36.169	37.179	-22.692	-6.855	-9.992	-11.957	-10.915	-22.844
1721	1.721	-11.724	106.056	5.088	-4.949	-9.599	-12.689	-6.085	-39.162
1722	1.722	55.082	25.317	8.878	3.725	-7.46	-13.23	-12.073	-49.861
1723	1.723	117.642	-28.737	19.06	11.997	-11.137	-17.844	-11.288	-32.498
1724	1.724	44.359	99.688	-15.258	-4.12	-6.689	-8.904	-4.701	2.485
1725	1.725	-24.664	117.21	-37.981	-20.4	-8.43	10.684	-5.47	37.664
1726	1.726	-51.296	69.691	-17.162	-31.078	-3.595	13.433	-11.075	24.092
1727	1.727	-91.906	112.986	-13.365	-17.584	-8.241	5.922	-9.114	11.688
1728	1.728	-40.228	152.553	-3.182	-5.435	-6.501	-1.011	-5.819	0.452
1729	1.729	-6.756	164.486	-6.18	-0.812	-6.886	-32.9	-14.716	-2.854
1730	1.73	11.427	23.539	-3.391	-13.764	-4.566	-37.312	-5.817	-18.528
1731	1.731	27.91	-34.133	-0.78	-1.574	-7.47	-16.571	-9.316	-4.391
1732	1.732	32.935	-16.588	-3.041	-3.117	-6.313	-12.859	-4.098	18.841
1733	1.733	19.353	-64.01	-17.873	-4.45	-9.8	-22.879	-8.941	47.09
1734	1.734	-1.397	-193.899	-15.862	-8.104	-10.192	-13.563	-9.72	13.029
1735	1.735	-43.033	-316.084	-24.497	-16.392	-7.492	-16.244	-15.333	-0.503
1736	1.736	-48.456	-299.713	-16.5	-19.424	-12.534	-13.705	-4.497	-21.197
1737	1.737	-63.622	-313.621	-15.117	-26.139	-6.547	-2.073	-12.429	-17.501
1738	1.738	-68.175	-247.533	-18.744	-28.602	-8.882	-8.424	-11.079	-7.426
1739	1.739	-47.537	-259.129	-15.191	-32.574	-10.828	-14.192	-9.922	-23.094
1740	1.74	-36.328	-161.261	-9.887	-30.536	-11.425	-12.423	-11.092	-25.808
1741	1.741	-33.078	-200.762	-8.876	-27.116	-9.699	-4.458	-12.066	-23.294
1742	1.742	13.9	-117.496	0.83	-34.724	-8.359	-5.796	-11.098	-16.322
1743	1.743	33.722	23.456	2.021	-31.491	-12.82	-6.938	-8.582	-9.92
1744	1.744	39.626	119.367	0.91	-32.348	-11.079	-3.448	-9.359	-23.457
1745	1.745	56.03	241.56	-12.975	-36.502	-9.733	-10.811	-11.291	-14.752
1746	1.746	40.966	225.404	0.634	-38.711	-6.452	-5.994	-13.224	-0.428
1747	1.747	-9.38	210.867	-11.51	-38.023	-10.523	-1.762	-10.32	-25.593
1748	1.748	10.516	171.223	-16.139	-38.5	-5.693	-9.129	-11.683	-28.901
1749	1.749	4.447	87.656	-23.282	-42.475	-6.279	-13.972	-11.294	-13.252
1750	1.75	-12.088	76.689	-22.103	-50.305	-3.384	-7.972	-6.455	-10.587
1751	1.751	13.01	47.092	-6.412	-51.361	-11.324	-8.729	-11.098	-13.143
1752	1.752	26.534	-33.594	0.011	-41.609	-10.166	-9.281	-7.043	-10.834
1753	1.753	-35.989	-152.989	-17.369	-24.483	-11.147	-9.839	-10.533	-8.683
1754	1.754	-80.731	-168.904	-33.597	-8.127	-10.192	-12.701	-7.252	-10.574
1755	1.755	-88.929	-96.83	-22.939	-1.66	-9.429	-7.792	-13.844	-5.335
1756	1.756	-81.668	-4.846	-17.129	-22.895	-11.754	-10.998	-3.011	-6.9
1757	1.757	-75.15	-40.633	-22.32	-31.161	-12.335	-10.321	-15.98	-2.658
1758	1.758	-69.193	-73.303	-23.844	-13.303	-9.053	-9.862	-10.769	-6.384
1759	1.759	-52.778	-43.895	-19.571	2.985	-9.634	-6.548	-9.234	-5.3
1760	1.76	-17.57	18.494	-7.735	0.881	-12.153	-6.182	-13.494	-4.433
1761	1.761	23.65	10.357	0.216	6.704	-10.796	-8.178	-9.824	-7.407
1762	1.762	18.213	17.596	4.49	4.973	-9.638	-7.098	-10.99	-8.228
1763	1.763	13.158	37.265	5.678	6.512	-5.193	-7.382	-10.027	-5.94
1764	1.764	26.709	18.892	9.173	2.237	-3.449	-8.214	-14.871	-5.399
1765	1.765	-2.345	35.158	-6.878	3.363	-3.83	-9.01	-14.099	-10.07
1766	1.766	8.875	19.995	-18.484	11.659	-8.282	-12.344	-13.327	-10.665
1767	1.767	-8.143	70.177	-20.602	16.861	-5.381	-10.31	-8.492	-13.195
1768	1.768	-36.427	157.611	-30.281	19.743	-6.731	-12.31	-7.915	-16.487
1769	1.769	-32.784	74.414	-28.552	20.501	-9.049	-9.643	-9.661	-17.641
1770	1.77	-15.742	42.079	-23.904	22.809	-10.209	-6.174	-8.303	-16.491
1771	1.771	-12.612	12.655	-13.835	13.323	-12.14	-12.564	-10.628	-19.987
1772	1.772	-38.096	3.985	-17.474	16.985	-6.33	-11.775	-8.503	-15.174
1773	1.773	-48.046	-20.299	-25.768	20.449	-4.004	-17.381	-8.895	-21.201
1774	1.774	-44.818	-12.9	-20.504	13.088	-10.584	-10.768	-6.188	-21.979
1775	1.775	-30.652	-32.735	-15.683	12.13	-8.063	-9.949	-11.023	-22.532
1776	1.776	-2.423	-112.057	-11.48	21.784	-8.838	-12.22	-11.61	-23.065
1777	1.777	8.76	-101.359	-9.176	20.604	-6.897	-11.584	-11.033	-22.465
1778	1.778	32.516	-52.1	1.652	2.633	-11.539	-16.157	-13.94	-25.954
1779	1.779	29.437	-25.439	3.195	-15.1	-7.473	-13.219	-9.105	-24.624
1780	1.78	-7.463	31.412	-9.791	1.226	-8.831	-9.761	-4.47	-23.493
1781	1.781	7.721	-65.078	-4.582	-0.856	-6.51	-13.113	-8.537	-21.603
1782	1.782	-5.726	-78.361	-15.626	-14.354	-9.419	-18.055	-12.026	-20.479
1783	1.783	-18.032	-90.298	-25.717	-16.061	-9.035	-8.071	-6.605	-16.246
1784	1.784	-21.69	-144.654	-22.09	-27.033	-4.006	-9.473	-10.093	-16.833
1785	1.785	-18.437	-214.001	-8.988	-28.322	-5.948	-5.845	-12.041	-8.947
1786	1.786	3.334	-133.555	10.312	-24.589	-4.21	-6.975	-10.318	-15.012
1787	1.787	23.015	-36.061	2.722	-25.692	-9.05	-16.494	-8.964	-9.866
1788	1.788	-15.529	29.463	-13.557	-39.576	-9.629	-19.977	-8.591	-7.037
1789	1.789	-54.222	64.943	-19.977	-33.714	-6.73	-16.253	-10.732	-4.574
1790	1.79	-39.09	162.575	-14.207	-42.365	-8.09	-17.096	-7.063	-3.866
1791	1.791	-16.271	228.504	-9.024	-31.275	-9.454	-14.164	-11.519	-4.52
1792	1.792	21.24	145.307	-1.126	-29.846	-11.585	-4.488	-8.622	-9.226
1793	1.793	6.144	178.196	-5.407	-17.953	-15.263	1.89	-7.272	-3.854
1794	1.794	-16.676	149.297	-9.104	-13.189	-9.85	3.037	-11.725	0.952
1795	1.795	-62.487	69.191	-19.958	-14.406	-10.434	2.084	-9.987	-6.446
1796	1.796	-44.217	-28.107	-21.341	-13.112	-9.858	5.001	-11.346	0.295
1797	1.797	-49.556	-67.252	-17.673	-18.998	-10.441	-6.392	-6.898	-0.492
1798	1.798	-34.434	-102.563	-11.695	-13.696	-10.061	-11.022	-12.32	-2.848
1799	1.799	-20.848	-113.138	-6.496	-26.35	-11.417	-18.19	-11.737	-0.941
1800	1.8	-24.888	-241.313	-7.498	-28.005	-8.515	-24.567	-13.668	5.053
1801	1.801	-21.21	-188.784	-11.777	-7.289	-12.964	-21.06	-5.916	-2.299
1802	1.802	2.599	-172.893	-12.56	-27.014	-4.068	-15.849	-9.003	-3.261
1803	1.803	30.873	-71.944	-10.625	-29.432	-5.236	-24.764	-8.025	-4.021
1804	1.804	42.067	20.005	-3.287	-22.34	-8.728	-42.761	-8.798	0.06
1805	1.805	24.988	31.644	-10.086	-15.849	-13.959	-55.529	-12.856	-6.501
1806	1.806	-9.488	64.113	-16.102	-17.698	-11.062	-48.513	-13.429	-7.252
1807	1.807	-41.424	34.603	-16.879	-12.41	-8.551	-25.096	-3.349	0.126
1808	1.808	-53.79	61.376	-8.947	-1.339	-9.328	3.15	-7.605	-10.685
1809	1.809	-42.522	-11.929	-18.631	-8.433	-7.398	29.463	-13.976	-12.013
1810	1.81	-18.657	-159.957	-19.791	-4.694	-10.694	53.277	-12.792	-20.886
1811	1.811	9.695	-138.711	-16.293	-3.494	-8.962	62.549	-11.806	-19.697
1812	1.812	36.126	-3.906	-17.238	12.602	-6.451	59.818	-8.883	-14.446
1813	1.813	26.166	13.608	-10.439	5.667	-7.815	21.284	-9.63	-13.451
1814	1.814	4.386	29.549	-9.643	12.06	-10.727	-17.445	-11.934	-12.653
1815	1.815	-32.494	15.127	-10.403	-5.383	-8.024	-2.373	-12.5	-13.392
1816	1.816	-47.541	80.73	-18.338	-7.733	-6.863	29.556	-11.909	-16.868
1817	1.817	-51.954	20.97	-17.395	-14.152	-9.013	0.522	-10.153	-16.272
1818	1.818	-31.214	-141.988	-6.577	-16.153	-10.973	-18.247	-8.782	-13.353
1819	1.819	-27.505	-118.918	-7.956	-21.467	-7.324	-35.284	-11.092	-14.677
1820	1.82	-17.412	-98.073	-9.131	-29.509	-11.781	-38.385	-8.95	-13.286
1821	1.821	-20.451	-79.262	-17.457	-13.753	-10.053	-46.719	-6.229	-12.868
1822	1.822	-23.106	-27.082	-12.23	-3.221	-8.715	-33.967	-9.698	-12.439
1823	1.823	-15.497	-11.538	-21.14	-9.127	-7.381	-50.24	-10.844	-14.32
1824	1.824	-13.159	31.217	-3.166	-32.068	-9.529	-43.88	-11.227	-16.382
1825	1.825	-15.273	70.371	9.587	-10.334	-5.097	-30.372	-5.417	-16.12
1826	1.826	-13.279	129.658	-6.69	-13.218	-9.188	-32.198	-12.77	-14.695
1827	1.827	-21.922	75.281	-13.086	-31.19	-9.594	-46.627	-9.872	-10.949
1828	1.828	-23.444	25.714	-11.16	-47.621	-8.262	-17.667	-9.098	-9.516
1829	1.829	-30.598	-1.057	-5.949	-32.914	-5.392	11.337	-9.866	-10.795
1830	1.83	-37.081	-57.965	-10.63	-15.688	-6.586	37.675	-9.283	-10.329
1831	1.831	-36.001	-65.509	-14.937	-4.259	-6.225	75.396	-9.863	-8.307
1832	1.832	-19.989	-19.085	-8.594	6.188	-8.388	40.133	-12.772	-7.83
1833	1.833	10.398	-1.244	-2.628	-15.322	-11.711	-1.113	-11.431	-12.58
1834	1.834	31.12	14.992	2.562	-18.242	-6.907	4.287	-5.054	-11.92
1835	1.835	42.346	-10.135	-10.235	-10.916	-8.874	-61.343	-4.294	-11.258
1836	1.836	4.599	58.619	-11.998	-8.789	-12.986	-142.09	-11.667	-12.918
1837	1.837	-20.553	127.844	-26.33	-2.582	-10.516	-131.31	-6.847	-10.335
1838	1.838	-43.403	83.333	-16.68	-4.715	-8.246	-141.229	-7.637	-17.629
1839	1.839	-31.055	75.29	-11.482	-3.189	-7.916	-24.766	-9.985	-14.48
1840	1.84	25.555	-20.896	-3.582	1.241	-5.262	54.688	-13.5	-5.534
1841	1.841	33.622	-86.301	-10.78	-6.119	-10.344	68.906	-11.605	-8.985
1842	1.842	26.222	-121.418	-17.206	-18.081	-9.824	55.652	-11.06	-12.061
1843	1.843	6.288	-262.165	-20.726	-32.557	-9.304	43.758	-10.705	-16.892
1844	1.844	-36.312	-88.71	-25.993	-38.497	-8.987	11.156	-10.342	-12.632
1845	1.845	-52.785	74.139	-23.136	-26.439	-7.7	1.163	-10.758	-11.862
1846	1.846	-67.95	52.938	-27.463	-5.84	-8.155	-7.83	-11.937	-15.365
1847	1.847	-54.447	-4.898	-23.477	25.178	-7.83	0.308	-9.229	-13.449
1848	1.848	-42.112	-57.377	-18.711	-12.518	-9.827	7.698	-14.059	-12.894
1849	1.849	-30.937	-41.546	-12.785	12.487	-11.44	-12.267	-13.468	-16.424
1850	1.85	-20.903	-27.328	-18.459	62.66	-12.279	-18.354	-14.023	-16.089
1851	1.851	-5.284	-14.322	-15.033	42.599	-11.564	9.257	-15.74	-17.311
1852	1.852	-13.682	-2.552	-17.038	-24.657	-9.498	2.285	-12.221	-19.317
1853	1.853	-17.004	5.679	-15.361	-33.655	-9.364	-12.838	-6.776	-15.905
1854	1.854	-19.513	16.97	-14.066	-9.358	-10.588	-17.295	-8.688	-15.59
1855	1.855	-21.836	-12.257	-8.704	-2.081	-9.684	-46.321	-14.667	-12.949
1856	1.856	-15.482	-56.711	-13.608	-8.731	-12.656	-4.704	-12.335	-13.41
1857	1.857	-13.618	-48.421	-14.261	-2.806	-13.107	0.732	-9.037	-10.971
1858	1.858	-15.458	-40.922	-7.74	-20.316	-8.135	-4.254	-15.608	-12.595
1859	1.859	-7.626	6.058	-10.697	-14.959	-8.782	-17.731	-18.125	-11.907
1860	1.86	-9.055	-61.03	-12.113	-9.991	-8.261	3.096	-14.069	-9.487
1861	1.861	-0.208	-34.298	-14.497	-14.505	-10.844	-0.507	-12.138	-9.78
1862	1.862	-11.068	-25.976	-15.713	-26.954	-7.617	-3.748	-16.79	-9.102
1863	1.863	-12.436	-3.547	-15.382	-15.773	-5.548	-6.798	-7.894	-4.928
1864	1.864	-8.79	97.646	-9.622	-5.783	-9.287	-9.456	-6.745	-13.911
1865	1.865	-10.013	141.128	-12.002	-15.137	-16.706	-27.13	-3.271	5.565
1866	1.866	-0.452	49.26	-1.208	-17.912	-2.837	-24.667	-6.378	-2.829
1867	1.867	-14.887	85.142	-5.912	-0.163	-0.972	-26.669	-5.413	-5.419
1868	1.868	-32.394	52.828	-7.329	2.095	-2.784	-16.942	-2.899	-17.097
1869	1.869	-20.866	23.286	-11.059	-0.091	-23.565	-15.153	-6.959	-19.285
1870	1.87	-27.315	50.084	-12.261	-9.826	-15.306	-7.227	-6.382	-9.663
1871	1.871	-21.551	-55.649	-9.195	-29.232	-12.858	-5.911	-11.029	-18.411
1872	1.872	-40.921	-12.35	-4.389	-42.039	-5.958	-9.567	-10.44	-20.004
1873	1.873	-2.439	27.304	1.579	-39.738	-8.163	-6.152	-2.508	-30.107
1874	1.874	2.946	-32.133	-0.779	-24.857	-14.045	7.725	-3.674	-23.754
1875	1.875	-22.23	-42.769	1.144	0.264	-5.418	36.813	-6.775	-20.302
1876	1.876	-8.674	-170.9	-8.93	-9.811	-13.428	40.915	-3.874	-15.116
1877	1.877	20.359	-83.254	-10.313	-12.918	-9.248	-0.524	-8.139	-18.058
1878	1.878	31.54	-130.81	-3.959	-15.648	-5.638	-38.985	-15.497	-13.82
1879	1.879	82.949	-116.503	6.848	-28.44	-4.542	-64.002	-8.729	-13.057
1880	1.88	16.13	80.84	-0.343	-21.465	-11.954	-22.686	-6.219	-15.003
1881	1.881	-10.605	165.137	-6.753	-10.799	-5.242	-6.169	-5.454	-14.439
1882	1.882	-67.535	88.227	-24.748	-1.082	-9.556	-21.189	-4.888	-10.382
1883	1.883	-74.91	-28.147	-27.219	-9.742	-8.834	-16.715	-5.482	-2.454
1884	1.884	-54.946	-218.812	-29.487	-5.068	-9.472	-12.577	-7.235	-5.938
1885	1.885	-36.73	-193.252	-18.787	-20.912	0.548	6.325	-5.88	-4.966
1886	1.886	-31.287	-123.609	-16.813	-23.016	-3.753	9.622	-7.237	-2.061
1887	1.887	-6.156	-60.101	-15.039	-1.703	-4.957	-6.081	-9.368	2.203
1888	1.888	-19.768	74.58	-26.077	6.646	-3.833	-14.438	-3.374	2.984
1889	1.889	0.89	-13.051	-21.895	14.217	-4.833	23.984	-2.611	3.57
1890	1.89	-10.339	-124.494	-13.01	-2.013	-11.632	29.41	2.993	4.174
1891	1.891	-6.992	-167.823	-9.512	-21.159	-5.646	14.358	-7.861	3.62
1892	1.892	-22.616	-102.213	-8.529	-13.609	-7.988	9.797	-9.427	2.306
1893	1.893	-19.881	-19.015	-11.409	-15.919	-3.162	5.513	-16.603	1.013
1894	1.894	-37.682	56.517	-12.163	-9.518	-3.751	24.133	-15.463	-0.082
1895	1.895	-21.467	125.36	-1.503	-26.906	-5.494	-13.718	-21.486	-1.172
1896	1.896	-19.41	80.325	2.796	3.501	-10.326	-89.497	-33.31	-5.363
1897	1.897	-9.806	-42.269	-0.839	7.618	-12.25	-100.468	-31.78	-8.769
1898	1.898	2.358	-25.409	0.37	11.367	-9.33	-31.297	-33.146	-1.314
1899	1.899	-5.574	53.65	-9.244	-5.614	-10.67	13.629	-36.831	-4.297
1900	1.9	10.324	39.075	-15.562	-14.832	-12.973	-10.609	-30.839	-1.267
1901	1.901	21.02	25.986	-9.492	-17.439	-12.565	-47.592	-27.746	-7.125
1902	1.902	-7.942	-33.477	-14.642	-30.142	-9.829	-14.251	-18.847	-12.584
1903	1.903	-28.617	-196.092	-17.472	-27.816	-8.631	-32.653	-12.851	-17.272
1904	1.904	-24.91	-33.209	-14.876	-21.422	-11.496	-38.269	-9.753	-20.397
1905	1.905	-21.588	72.749	-12.467	-15.585	-9.524	-33.313	-2.977	-21.965
1906	1.906	-18.443	130.447	-11.8	-10.313	-11.419	-19.716	-2.208	-20.43
1907	1.907	-15.664	77.897	-20.42	10.433	-12.152	-15.466	3.399	-17.914
1908	1.908	-13.082	61.871	-16.851	-9.266	-7.652	-11.527	3.98	-16.55
1909	1.909	-20.007	47.481	-15.794	-11.755	-10.884	-35.026	3.388	-10.348
1910	1.91	-13.592	-18.293	-12.807	-9.38	-7.926	12.318	-0.694	-12.655
1911	1.911	-23.235	-101.705	-13.492	-7.195	-9.219	19.181	0.653	-11.672
1912	1.912	-17.95	-112.481	-11.09	-12.941	-9.544	1.11	0.265	-16.308
1913	1.913	-19.439	-82.843	-12.935	2.979	-9.09	-37.622	1.426	-15.524
1914	1.914	-15.109	-38.122	-2.783	-3.337	-8.635	-113.249	-4.571	-20.735
1915	1.915	1.994	2.526	-15.654	-16.804	-5.852	-80.606	-5.339	-17.053
1916	1.916	-4.895	9.874	-6.844	-21.951	-2.298	-31.152	-10.943	-13.56
1917	1.917	-19.714	3.075	-2.091	-13.915	-4.537	13.612	-10.355	-16.288
1918	1.918	-2.23	-3.142	-3.34	-15.153	-3.297	5.582	-13.635	-15.733
1919	1.919	-13.786	13.156	-15.046	-11.367	-9.221	42.64	-9.559	-16.947
1920	1.92	-20.12	8	-22.896	-14.754	-8.38	62.598	-9.171	-23.404
1921	1.921	-37.513	12.453	-21.474	-11.56	-5.982	7.657	-15.554	-12.439
1922	1.922	-21.21	16.557	-15.018	-12.448	2.033	89.165	-9.562	-13.687
1923	1.923	-10.516	13.112	-13.768	-13.135	1.152	56.657	-8.791	-14.754
1924	1.924	-20.097	-3.699	-16.769	-10.72	2.206	-32.175	-9.372	-13.52
1925	1.925	-39.373	12.045	-9.918	-10.031	-1.967	3.45	-7.433	-1.656
1926	1.926	-26.569	14.737	-9.073	-10.477	-4.189	-94.254	-10.342	-0.059
1927	1.927	8.488	27.232	-8.246	-9.766	-12.036	-133.678	-9.957	-10.079
1928	1.928	23.628	10.878	-6.263	-13.135	-10.971	-2.458	-8.604	-13.738
1929	1.929	0.86	4.463	-2.915	-14.382	-13.773	50.006	-9.773	-10.244
1930	1.93	-19.751	-24.532	-11.754	-8.49	-9.415	65.918	-7.062	-2.903
1931	1.931	-8.509	-28.332	-31.25	-14.004	-11.648	51.651	-5.125	-7.774
1932	1.932	-5.232	-9.263	-50.953	-14.46	-15.035	38.532	-8.027	-5.305
1933	1.933	-27.151	-26.108	-43.381	-12.412	-8.944	-44.897	-9.959	-10.975
1934	1.934	-13.058	-66.822	-31.736	-8.257	-14.464	-77.43	-14.213	-10.471
1935	1.935	-15.589	-50.429	-21.063	-1.171	-12.443	-8.354	-12.861	-4.57
1936	1.936	-8.607	-55.447	-11.343	-2.019	-12.925	-17.252	-18.281	-7.004
1937	1.937	2.064	4.283	15.023	-1.132	-11.089	23.386	-10.35	-3.641
1938	1.938	-23.042	45.113	71.772	-3.319	-9.648	75.02	-7.264	-4.355
1939	1.939	-40.051	8.416	14.908	-6.672	-12.855	68.408	-12.105	-13.406
1940	1.94	-43.101	-65.328	-7.117	3.518	-16.838	62.397	-7.854	-7.182
1941	1.941	-34.753	-75.141	-13.645	2.255	-10.957	145.589	-5.527	-18.201
1942	1.942	-21.943	-48.44	-19.592	-14.708	-13.2	157.337	-7.469	-31.358
1943	1.943	-19.605	-7.696	-14.132	-21.568	-11.189	37.854	-4.188	-29.825
1944	1.944	-8.947	74.043	-9.059	-27.852	-13.043	-41.746	-3.62	-22.106
1945	1.945	12.35	215.457	-22.552	-6.475	-13.549	-56.12	-8.462	-12.275
1946	1.946	9.671	234.885	-18.431	-14.73	-13.868	-43.045	-10.401	-18.9
1947	1.947	-8.101	182.576	-14.698	-12.122	-13.414	-198.395	-14.475	-29.988
1948	1.948	-15.033	39.301	-17.951	-23.657	-9.289	-262.006	-17.952	-31.61
1949	1.949	-21.376	-133.883	-14.833	-21.458	-9.608	-165.882	-16.591	-35.556
1950	1.95	-27.146	-343.362	-17.541	-19.475	-7.22	-8.377	-16.962	-36.992
1951	1.951	-25.367	-315.024	-15.025	-17.696	-8.32	97.425	-15.781	-36.304
1952	1.952	-1.535	-237.926	-12.705	-13.009	-10.197	116.505	-11.495	-25.755
1953	1.953	-4.822	-168.132	-14.832	-14.341	-8.198	64.005	-11.067	-27.409
1954	1.954	-7.933	-104.706	-16.765	-10.626	-4.655	-47.349	-13.348	-26.543
1955	1.955	-22.071	-46.942	-11.54	-16.578	-4.986	-148.441	-10.404	-23.358
1956	1.956	-29.625	40.714	-16.174	-11.296	-4.544	-187.99	-8.424	-28.888
1957	1.957	-22.658	88.562	-11.906	-8.333	-8.167	-199.848	-10.317	-28.218
1958	1.958	-3.491	16.493	-10.759	-7.489	-9.471	-189.047	-5.435	-24.249
1959	1.959	9.3	-22.986	-9.598	-19.62	-5.348	-159.44	-1.916	-23.76
1960	1.96	-2.307	-34.831	-14.835	-14.361	-7.809	-78.756	-7.883	-19.196
1961	1.961	-21.45	-45.779	-8.086	-15.881	-8.145	62.352	-11.926	-12.113
1962	1.962	-28.998	3.418	-17.762	-11.583	-7.709	158.541	-13.841	-13.339
1963	1.963	-35.959	29.972	-14.077	-15.235	-5.728	71.028	-9.183	-14.369
1964	1.964	-29.572	86.764	-15.235	-11.732	-11.493	-8.607	-12.08	-13.851
1965	1.965	-31.491	79.354	-20.444	-14.807	-10.68	5.539	-12.466	-6.169
1966	1.966	-26.247	139.908	-19.481	-29.495	-8.708	44.89	-13.819	3.272
1967	1.967	-21.597	115.474	-20.261	-23.093	-4.029	9.174	-15.958	-0.624
1968	1.968	-20.239	4.298	-16.201	-13.4	-4.585	19.961	-14.804	7.495
1969	1.969	-5.918	-43.431	-8.267	-4.69	-9.399	69.286	-9.003	12.527
1970	1.97	11.461	-115.73	3.52	-12.622	-7.449	60.389	-11.32	7.511
1971	1.971	-4.845	-181.653	-1.151	-8.358	-8.014	36.006	-4.74	8.112
1972	1.972	-19.807	-241.423	-17.049	-14.747	-6.643	43.288	-9.002	8.742
1973	1.973	-25.633	-143.854	-19.191	-8.755	-8.942	36.665	-6.676	10.552
1974	1.974	-9.763	-25.588	-9.524	-5.668	-10.09	18.398	-11.511	16.443
1975	1.975	5.137	53.768	-7.798	-8.577	-15.306	12.851	-6.864	14.036
1976	1.976	10.923	183.643	-3.156	-14.591	-8.724	-22.451	-8.603	9.139
1977	1.977	5.697	95.987	-4.516	-2.414	-12.983	-18.181	-12.085	13.746
1978	1.978	-18.083	16.302	-10.909	-0.68	-12.212	-47.377	-10.729	8.303
1979	1.979	-21.338	1.818	-12.077	7.249	-11.637	-66.18	-11.888	11.782
1980	1.98	-18.234	-37.849	-11.12	0.077	-7.003	-28.436	-9.952	11.226
1981	1.981	-15.536	-26.289	-8.233	-14.264	-8.748	-3.268	-8.791	5.864
1982	1.982	-18.046	-15.733	-10.777	-0.762	-8.364	28.625	-10.923	2.453
1983	1.983	-20.362	-45.604	-16.431	4.424	-8.755	24.513	-11.119	7.189
1984	1.984	-9.721	-1.134	-11.622	-19.395	-4.688	13.169	-7.451	3.235
1985	1.985	-15.531	6.742	-13.574	-29.486	-10.497	2.983	-7.855	-1.471
1986	1.986	-17.288	-0.825	-14.154	-20.233	-11.271	-0.165	-7.478	-8.667
1987	1.987	-18.835	5.56	-12.791	-22.97	-7.784	8.109	-3.035	-9.456
1988	1.988	-5.858	23.607	-10.44	-15.468	-5.843	-9.709	-7.101	-11.774
1989	1.989	-14.602	7.054	-9.994	-13.18	-7.582	-7.36	-4.59	-13.879
1990	1.99	-10.015	32.072	-15.999	-2.559	-8.935	-5.225	-11.959	-11.719
1991	1.991	-20.107	63.808	-15.245	-0.641	-9.319	-3.313	-10.996	-17.469
1992	1.992	-13.738	26.074	-7.926	-26.989	-8.925	-1.557	-10.037	-14.894
1993	1.993	-10.262	-49.744	-12.798	-23.359	-10.858	-25.378	-9.276	-19.469
1994	1.994	-17.618	-60.682	-24.247	-6.379	-8.92	-22.217	-13.354	-15.893
1995	1.995	-20.5	8.384	-19.618	-3.328	-6.791	-25.493	-13.943	-19.65
1996	1.996	-19.692	35.14	-18.282	-6.07	-10.077	-22.94	-12.024	-18.938
1997	1.997	-15.605	75.782	-9.402	1.425	-7.943	-15.507	-17.461	-12.215
1998	1.998	-17.528	-5.789	-1.103	-0.946	-11.622	-13.385	-10.903	-11.106
[truncated: 6,294 more rows]
