# Supplementary material for: Associations between lower-limb muscle activation and knee flexion in post-stroke individuals: A study on the stance-to-swing phases of gait
Source: PLoS One. 2017 Sep 8;12(9):e0183865. doi: 10.1371/journal.pone.0183865 (PMC5590852; doi:10.1371/journal.pone.0183865)
Supplement: S1 Dataset — (ZIP) [file pone.0183865.s001.zip › S1_Dataset/Healthy group/8/4/emg.csv]

Frame	Time	EMG Signal 1	EMG Signal 2	EMG Signal 3	EMG Signal 4	EMG Signal 5	EMG Signal 6	EMG Signal 7	EMG Signal 8
0	0	54.044	52.819	47.581	44.453	36.225	41.449	45.547	54.345
1	0.001	52.723	49.754	47.675	39.23	32.801	40.511	44.204	54.368
2	0.002	53.726	45.145	50.097	43.881	30.738	42.28	36.481	47.042
3	0.003	50.287	44.803	42.652	40.998	29.84	34.577	37.275	34.305
4	0.004	48.795	44.466	38.706	34.83	25.851	36.936	29.952	24.477
5	0.005	42.089	41.633	38.637	30.626	27.675	31.76	30.187	29.752
6	0.006	41.98	39.003	31.229	30.669	26.612	30.663	29.084	36.787
7	0.007	40.159	39.104	34.093	30.72	19.949	30.744	26.831	31.445
8	0.008	39.71	34.777	26.143	27.112	23.366	30.457	20.334	22.261
9	0.009	39.089	28.923	26.537	27.807	20.024	27.482	24.698	35.154
10	0.01	33.278	31.222	22.694	26.404	20.381	19.298	22.308	9.946
11	0.011	31.364	27.367	22.746	25.028	16.893	18.105	22.655	5.085
12	0.012	27.943	28.771	20.311	17.293	16.904	19.456	16.442	34.51
13	0.013	25.72	21.308	21.972	19.806	15.974	18.704	16.645	28.739
14	0.014	20.819	22.589	19.798	20.402	16.815	14.884	16.494	23.388
15	0.015	16.737	17.718	13.981	15.235	11.87	12.837	12.697	25.039
16	0.016	17.541	18.5	14.788	10.297	9.28	11.985	10.673	24.983
17	0.017	15.103	17.014	13.885	7.525	10.981	11.175	12.17	14.124
18	0.018	12.71	17.306	12.638	3.053	10.974	11.165	13.506	9.881
19	0.019	15.599	19.392	11.434	9.476	15.642	17.192	7.139	0.841
20	0.02	13.108	9.73	7.952	23.681	13.765	10.676	7.777	6.364
21	0.021	14.554	21.215	12.251	32.891	13.28	14.268	3.617	7.09
22	0.022	6.192	17.848	6.729	14.081	14.181	15.58	7.244	7.668
23	0.023	12.389	8.349	13.256	-17.638	4.28	3.771	2.789	8.096
24	0.024	13.811	-11.935	-4.166	-14.87	4.479	1.295	7.079	14.765
25	0.025	7.359	-10.875	10.786	10.198	4.719	-0.947	5.414	6.396
26	0.026	5.031	8.826	7.401	-1.086	11.191	1.505	-5.683	-1.153
27	0.027	5.862	10.19	12.005	-5.343	9.38	3.614	0.487	8.573
28	0.028	5.022	1.366	-11.98	1.881	2.576	-0.23	5.923	8.87
29	0.029	1.732	2.47	-9.977	3.339	9.161	-7.134	-0.975	-3.942
30	0.03	-4.976	-0.812	3.107	9.309	-0.467	-0.626	5.527	-9.549
31	0.031	-17.043	-11.581	-5.432	6.244	-14.313	1.465	5.695	8.304
32	0.032	-3.893	-0.425	0.597	3.437	-2.762	1.472	2.42	14.994
33	0.033	-3.061	9.635	-2.417	-6.085	-4.915	-0.023	4.034	-2.078
34	0.034	-9.32	-1.343	-5.187	-8.402	-4.125	-2.633	1.426	-9.23
35	0.035	-5.648	-3.358	2.741	0.921	-3.489	-2.68	0.221	-0.266
36	0.036	-5.203	-0.67	-5.923	-0.936	-5.137	-7.328	-5.776	7.781
37	0.037	-9.722	-4.503	-5.246	-5.087	-6.556	-12.713	1.62	-7.159
38	0.038	-11.668	-19.891	-2.193	-6.696	-6.003	-9.932	2.096	-17.41
39	0.039	-15.488	-9.869	-11.093	-21.984	-14.318	-10.98	0.681	-19.689
40	0.04	-11.309	-8.507	-1.95	-11.847	-13.696	-7.92	-0.499	-15.529
41	0.041	-12.685	-10.769	-8.814	-10.35	-11.103	-5.979	-4.929	-14.619
42	0.042	-14.006	-12.783	-17.574	-5.515	-8.866	-7.484	-16.095	-16.189
43	0.043	-12.557	-11.84	-1.906	-4.351	-6.786	-11.467	-8.452	-13.068
44	0.044	-11.057	-11.04	-4.575	-6.095	-8.934	-9.418	-10.06	-18.607
45	0.045	-2.534	-12.523	-2.75	-5.213	-5.823	-9.266	-16.661	-14.046
46	0.046	-11.766	-11.821	-8.82	-11.434	-10.039	-12.177	-10.841	-11.773
47	0.047	-10.882	-18.819	-31.88	-12.588	-10.551	-13.509	-10.018	-17.6
48	0.048	-16.34	-14.735	-10.196	-13.708	-9.29	-8.807	-11.097	-14.298
49	0.049	-15.56	-12.551	-13.052	-7.867	-8.972	-13.754	-15.434	-11.16
50	0.05	-13.187	-13.238	-10.65	-2.362	-8.628	-13.249	-13.166	-13.009
51	0.051	-12.426	-13.799	-12.974	-5.838	-11.295	-9.164	-15.053	-12.618
52	0.052	-14.357	-15.515	-10.838	-13.192	-8.356	-11.665	-10.355	-13.005
53	0.053	-16.278	-10.65	-16.633	-12.199	-7.163	-4.295	-13.211	-10.11
54	0.054	-14.527	-16.617	-11.406	-25.336	-5.967	-7.38	-12.777	-7.421
55	0.055	-14.123	-10.974	-12.951	-4.019	-9.415	-8.337	-15.057	-11.7
56	0.056	-21.464	-12.881	-11.581	-1.29	-8.021	-10.845	-10.172	-4.739
57	0.057	-16.216	-13.427	-15.258	-3.777	-9.141	-11.607	-8.188	-13.638
58	0.058	-11.357	-10.49	-14.085	-24.849	-7.168	-12.176	-11.043	-7.642
59	0.059	-17.323	-9.101	-10.977	-27.52	-8.292	-7.518	-9.647	-8.619
60	0.06	-11.678	-16.421	-9.992	-24.956	-12.512	-8.092	-11.919	-9.583
61	0.061	-16.486	-15.417	-9.204	-22.589	-5.894	-10.605	-7.8	-12.118
62	0.062	-15.865	-14.413	-11.499	9.394	-8.38	-9.247	-9.102	-8.07
63	0.063	-8.089	-11.863	-12.058	13.892	-10.671	-8.847	-11.372	-9.992
64	0.064	-11.141	-12.603	-11.449	1.563	-4.054	-8.452	-11.706	-10.559
65	0.065	-13.994	-10.629	-16.846	-2.059	-8.277	-10.373	-8.939	-9.981
66	0.066	-13.163	-17.947	-8.888	-5.283	-10.569	-15.205	-11.595	-7.455
67	0.067	-10.785	-9.007	-11.953	-8.322	-11.117	-7.26	-8.054	-6.094
68	0.068	-14.206	-12.455	-10.956	-22.391	-9.141	-8.212	-9.356	-7.262
69	0.069	-4.079	-17.641	-11.702	-19.812	-9.682	-7.228	-8.139	-13.27
70	0.07	-14.074	-16.637	-7.606	-12.772	-10.998	-11.466	-9.243	-10.767
71	0.071	-17.678	-12.352	-9.512	-10.565	-7.674	-12.234	-11.898	-11.549
72	0.072	-6.764	-17.928	-11.419	-20.16	-6.479	-10.286	-14.755	-9.613
73	0.073	-10.953	-13.053	-11.97	-11.383	-6.059	-10.852	-8.702	-11.554
74	0.074	-12.029	-12.447	-14.448	-9.79	-9.518	-9.11	-9.429	-18.134
75	0.075	-10.787	-15.343	-12.106	3.227	-9.883	-13.944	-13.439	-15.614
76	0.076	-11.677	-7.396	-14.199	-8.883	-8.701	-12.002	-11.45	-16.391
77	0.077	-18.373	-15.685	-14.551	-19.846	-9.06	-13.734	-6.763	-18.334
78	0.078	-19.066	-14.688	-15.673	-9.712	-6.135	-6.753	-12.138	-17.749
79	0.079	-18.213	-17.565	-12.752	-18.534	-8.83	-17.576	-11.509	-12.325
80	0.08	-14.652	-16.769	-11.57	-24.455	-9.973	-7.51	-16.112	-7.497
81	0.081	-9.931	-12.684	-12.695	-31.73	-12.862	-8.662	-10.646	-16.225
82	0.082	-13.931	-17.508	-11.894	-32.618	-10.148	-9.813	-14.088	-10.224
83	0.083	-17.334	-14.197	-10.503	-22.86	-10.526	-10.767	-5.339	-11.179
84	0.084	-15.896	-14.75	-11.825	-3.237	-10.323	-13.657	-8.787	-14.094
85	0.085	-14.657	-14.351	-11.602	-0.459	-10.505	-12.874	-9.726	-14.889
86	0.086	-18.25	-14.737	-12.729	12.368	-7.978	-7.254	-6.795	-10.838
87	0.087	-14.882	-14.343	-14.062	24.041	-8.158	-5.315	-9.29	-8.907
88	0.088	-14.42	-15.5	-11.132	4.946	-6.213	-5.893	-11.587	-2.921
89	0.089	-18.022	-9.705	-9.174	-18.218	-6.002	-9.952	-9.631	-10.285
90	0.09	-16.592	-10.473	-14.958	-33.84	-7.543	-11.296	-10.191	-7.395
91	0.091	-14.385	-12.398	-9.32	-31.065	-5.99	-10.903	-7.272	-3.155
92	0.092	-17.019	-15.684	-8.717	2.473	-9.072	-10.499	-6.874	-8.782
93	0.093	-15.01	-15.101	-11.988	34.46	-6.933	-7.779	-7.259	-15.364
94	0.094	-16.481	-8.133	-12.54	-28.013	-9.631	-10.475	-10.15	-12.839
95	0.095	-14.468	-17.036	-11.159	-36.86	-7.687	-10.265	-10.532	-10.499
96	0.096	-16.899	-13.549	-11.518	-28.673	-6.902	-8.32	-10.141	-3.889
97	0.097	-13.925	-18.776	-12.659	-21.262	-9.603	-11.407	-10.901	-4.632
98	0.098	-13.472	-13.95	-13.048	12.239	-9.206	-9.458	-11.649	-3.83
99	0.099	-13.793	-7.959	-11.088	-5.925	-8.998	-12.158	-7.349	-14.635
100	0.1	-8.895	-8.736	-10.29	-11.31	-10.926	-12.347	-10.201	-13.063
101	0.101	-19.667	-13.575	-14.719	-6.242	-6.654	-7.885	-13.63	-11.673
102	0.102	-21.149	-15.514	-14.121	-19.77	-4.906	-7.298	-11.266	-10.502
103	0.103	-13.929	-16.109	-10.038	-15.703	-7.408	-9.034	-10.096	-9.348
104	0.104	-17.548	-12.637	-12.541	-19.353	-9.722	-6.509	-8.985	-12.431
105	0.105	-14.013	-10.326	-17.937	-9.268	-10.098	-8.825	-10.195	-17.253
106	0.106	-17.057	-16.13	-8.434	-12.331	-11.255	-11.716	-10.011	-16.447
107	0.107	-12.174	-13.801	-12.092	-3.974	-11.63	-10.55	-9.819	-14.085
108	0.108	-18.124	-14.385	-15.563	-16.712	-8.138	-11.711	-7.311	-12.13
109	0.109	-14.011	-16.332	-14.591	-19.019	-9.486	-7.45	-9.448	-12.706
110	0.11	-13.39	-13.437	-11.677	-12.622	-8.323	-10.343	-13.891	-9.773
111	0.111	-17.99	-14.805	-17.654	-14.534	-4.647	-8.986	-9.242	-11.085
112	0.112	-11.375	-10.366	-12.03	-12.769	-5.997	-14.404	-12.141	-12.42
113	0.113	-17.339	-14.442	-12.593	-14.27	-11.806	-9.568	-10.78	-16.472
114	0.114	-19.622	-14.835	-7.937	-9.964	-7.744	-15.574	-13.084	-8.527
115	0.115	-21.525	-15.237	-10.828	-18.841	-8.32	-8.22	-10.943	-16.833
116	0.116	-14.144	-13.12	-14.305	-10.521	-11.61	-11.116	-12.871	-13.714
117	0.117	-17.025	-12.75	-11.004	-9.552	-14.516	-13.636	-7.046	-10.778
118	0.118	-14.486	-13.917	-8.863	-12.442	-13.165	-12.853	-9.319	-9.992
119	0.119	-13.691	-11.024	-11.563	-11.651	-8.715	-10.918	-14.09	-10.743
120	0.12	-15.602	-10.645	-11.167	-6.023	-8.137	-4.925	-9.408	-8.791
121	0.121	-15.011	-11.043	-6.318	-5.438	-9.494	-8.991	-5.312	-13.409
122	0.122	-12.102	-15.895	-11.147	-11.435	-9.108	-10.939	-10.103	-6.812
123	0.123	-17.894	-13.971	-13.08	-10.672	-10.269	-7.652	-6.727	-11.074
124	0.124	-12.274	-10.679	-9.017	-7.188	-7.563	-11.717	-10.755	-10.291
125	0.125	-14.205	-11.257	-11.536	-13.168	-6.407	-13.072	-12.126	-10.86
126	0.126	-13.619	-12.622	-13.856	-9.076	-9.313	-11.717	-9.811	-11.426
127	0.127	-14.201	-11.263	-14.247	-12.54	-8.156	-12.877	-6.898	-14.321
128	0.128	-12.857	-16.106	-13.083	-13.122	-7	-14.039	-8.13	-13.916
129	0.129	-12.482	-12.819	-10.378	-10.213	-7.194	-8.223	-9.336	-9.442
130	0.13	-15.394	-14.571	-12.505	-8.872	-11.647	-7.455	-10.137	-5.353
131	0.131	-10.953	-15.928	-11.157	-13.339	-11.075	-8.032	-8.208	-8.802
132	0.132	-12.695	-12.63	-13.68	-17.407	-4.499	-11.322	-12.474	-16.128
133	0.133	-14.061	-13.795	-13.487	-18.758	-7.019	-11.907	-8.413	-8.741
134	0.134	-13.69	-11.082	-12.714	-11.378	-7.794	-10.55	-8.026	-5.814
135	0.135	-14.869	-6.043	-11.947	4.72	-7.219	-9.193	-10.347	-6.559
136	0.136	-10.434	-12.043	-8.659	-6.864	-10.515	-8.807	-9.178	-8.847
137	0.137	-12.197	-14.366	-12.735	-13.212	-7.611	-11.518	-9.558	-13.659
138	0.138	-13.569	-12.426	-9.263	-11.23	-13.417	-8.81	-7.619	-19.65
139	0.139	-15.908	-18.421	-14.691	-16.418	-9.352	-13.072	-11.854	-14.033
140	0.14	-14.766	-19.187	-11.212	-14.849	-4.521	-6.49	-10.046	-3.186
141	0.141	-13.621	-15.69	-14.51	-7.683	-10.527	-14.424	-10.348	-4.728
142	0.142	-14.023	-15.102	-16.257	-4.01	-4.925	-9.21	-10.66	-14.783
143	0.143	-16.172	-13.354	-12.781	6.836	-5.514	-14.055	-11.762	-18.445
144	0.144	-15.993	-11.99	-13.179	-14.803	-6.102	-13.289	-7.294	-24.44
145	0.145	-17.948	-16.423	-15.312	-17.913	-6.691	-7.689	-10.256	-25.401
146	0.146	-15.261	-12.355	-13.385	-20.639	-9.213	-9.634	-13.74	-20.552
147	0.147	-12.571	-8.868	-9.91	7.611	-9.608	-12.934	-21.089	-18.028
148	0.148	-17.427	-9.253	-13.986	-3.605	-12.523	-5.208	-30.751	-15.693
149	0.149	-12.604	-14.084	-15.348	-6.835	-6.529	-6.187	-34.406	-4.843
150	0.15	-17.267	-16.005	-10.901	-9.883	-12.54	-11.033	-28.386	-15.872
151	0.151	-17.868	-14.251	-10.328	-1.527	-6.942	-5.036	-14.396	5.809
152	0.152	-15.373	-7.272	-9.946	0.997	-11.788	-7.363	14.73	15.105
153	0.153	-16.749	-8.228	-10.339	-20.109	-7.148	-6.788	52.337	-4.628
154	0.154	-11.923	-14.216	-14.403	-22.81	-10.059	-8.726	37.274	-7.128
155	0.155	-13.878	-19.813	-13.058	-15.26	-6.592	-14.144	-3.899	-23.386
156	0.156	-14.471	-24.63	-11.713	-17.555	-12.989	-10.669	-9.324	-21.247
157	0.157	-14.867	-14.557	-8.818	-19.661	-10.484	-7.388	-4.258	-11.549
158	0.158	-13.522	-7.388	-2.838	-17.698	-8.173	-11.456	-8.615	4.339
159	0.159	-12.373	-11.056	-8.851	-12.475	-6.248	-12.821	-20.963	-19.078
160	0.16	-15.091	-12.213	-17.767	-17.128	-6.838	-7.412	-17.264	-28.4
161	0.161	-12.393	-13.172	-9.439	-12.87	-7.429	-9.358	-14.006	-8.682
162	0.162	-14.536	-12.193	-16.752	-11.724	-4.917	-7.437	-17.126	-1.147
163	0.163	-14.737	-14.702	-11.856	-15.203	-8.221	-4.562	-25.495	-3.477
164	0.164	-13.977	-9.079	-12.565	-9.96	-9.4	-11.544	-17.97	-9.864
165	0.165	-14.184	-11.02	-11.724	4.775	-9.784	-18.348	-11.029	-15.664
166	0.166	-12.639	-12.938	-9.746	-5.852	-8.643	-10.431	-21.683	-20.897
167	0.167	-13.981	-14.675	-14.405	-19.38	-8.858	-15.669	-39.085	-3.5
168	0.168	-16.887	-14.289	-11.632	-28.083	-9.074	-8.916	-46.062	-15.141
169	0.169	-15.729	-18.742	-13.051	-20.167	-8.881	-4.68	-14.176	-13.026
170	0.17	-13.795	-13.31	-11.739	-4.287	-10.048	-12.054	-9.849	-18.851
171	0.171	-13.607	-8.444	-13.905	-2.158	-8.503	-5.296	-22.336	-10.148
172	0.172	-15.549	-14.439	-9.48	-0.249	-9.092	-11.304	-48.697	7.267
173	0.173	-14.782	-20.055	-8.942	-5.512	-7.354	-13.644	2.747	-8.994
174	0.174	-15.952	-18.121	-10.335	-19.851	-8.907	-13.089	39.69	-15.395
175	0.175	-16.539	-9.415	-12.685	-17.95	-10.849	-15.061	19.731	-13.482
176	0.176	-13.453	-15.413	-9.805	-19.741	-8.148	-13.355	1.51	-8.298
177	0.177	-12.302	-14.439	-15.059	-8.747	-8.543	-12.021	62.4	-16.262
178	0.178	-11.933	-13.461	-10.241	-7.413	-10.678	-15.332	21.7	-17.654
179	0.179	-14.652	-9.189	-13.553	1.468	-11.451	-8.776	-0.41	-14.008
180	0.18	-11.762	-14.789	-5.834	-2.041	-7.194	-9.763	-20.387	-17.519
181	0.181	-17.774	-18.262	-8.95	-13.884	-11.265	-9.007	-14.406	-18.514
182	0.182	-13.538	-10.904	-13.859	-15.479	-8.748	-6.709	-19.898	-15.661
183	0.183	-12.779	-13.801	-13.147	-22.69	-11.067	-13.315	-14.994	-9.731
184	0.184	-10.839	-16.313	-10.872	-13.846	-6.999	-14.117	-19.546	-15.397
185	0.185	-12.791	-8.947	-14.385	-7.89	-6.614	-10.084	-23.682	-18.939
186	0.186	-12.219	-9.906	-8.417	-13.141	-11.067	-6.622	-20.072	-8.938
187	0.187	-13.581	-14.163	-10.782	-18.012	-10.492	-7.227	-16.814	3.963
188	0.188	-14.947	-13.394	-11.397	-27.738	-9.136	-7.843	-32.541	5.655
189	0.189	-15.345	-12.811	-14.713	-26.62	-3.717	-15.803	-58.136	-8.715
190	0.19	-15.742	-17.462	-15.325	-18.341	-7.193	-14.665	-61.481	-6.826
191	0.191	-16.142	-13.404	-14.006	-2.32	-3.898	-5.004	-39.657	-8.586
192	0.192	-14.021	-14.759	-11.725	9.256	-9.32	-8.717	-19.97	-19.658
193	0.193	-16.745	-15.146	-12.921	-1.431	-8.744	-7.582	13.47	-15.481
194	0.194	-13.277	-17.27	-18.183	-11.134	-9.322	-6.643	63.747	-14.396
195	0.195	-10.394	-11.267	-13.38	-9.431	-9.9	-9.573	3.143	-15.614
196	0.196	-15.627	-8.743	-13.995	-7.939	-8.543	-8.818	-5.016	-10.45
197	0.197	-15.055	-11.071	-11.117	-12.295	-7.194	-8.064	-12.411	-17.28
198	0.198	-17.02	-11.661	-15.985	-29.383	-11.259	-10.026	-19.01	-16.574
199	0.199	-14.133	-13.603	-15.441	-31.766	-6.423	-14.692	-13.017	-15.861
200	0.2	-10.664	-14.203	-12.555	-21.175	-5.838	-17.617	-40.659	-16.479
201	0.201	-18.04	-16.738	-17.411	3.935	-8.743	-11.836	-65.74	-15.952
202	0.202	-17.093	-17.134	-14.122	7.167	-10.098	-11.074	-24.383	-14.24
203	0.203	-18.081	-14.997	-15.867	-8.586	-9.71	-14.569	3.435	-20.061
204	0.204	-13.844	-16.164	-10.064	-5.967	-4.873	-15.166	-11.572	-7.905
205	0.205	-16.193	-17.338	-12.42	-18.823	-9.514	-9.761	29.586	-20.144
206	0.206	-21.058	-12.513	-7.64	-16.583	-9.892	-11.131	-9.275	-24.842
207	0.207	-15.086	-9.052	-3.05	-14.527	-8.152	-13.087	-54.909	-17.725
208	0.208	-17.053	-11.567	-11.992	-1.046	-6.79	-8.463	-0.086	-0.738
209	0.209	-16.31	-8.269	-10.86	0.622	-9.102	-6.742	7.211	20.33
210	0.21	-12.86	-11.176	-24.053	-4.083	-6.963	-9.277	40.616	6.147
211	0.211	-13.478	-14.668	-50.426	3.014	-10.633	-6.002	25.686	-6.685
212	0.212	-15.252	-8.284	-49.886	-13.683	-3.271	-0.206	31.684	-14.259
213	0.213	-12.778	-16.228	-46.259	-25.538	-6.364	-9.123	3.967	-21.246
214	0.214	-15.14	-2.3	-36.243	-27.136	-19.13	-0.805	-1.179	-19.15
215	0.215	-21.761	-23.588	-14.415	-22.918	0.226	-8.173	-14.837	-13.374
216	0.216	-26.645	-9.466	28.11	-16.556	-2.282	-14.96	-35.604	-1.198
217	0.217	-13.531	-6.95	107.424	-5.748	-4.599	-8.963	-9.36	3.424
218	0.218	-11.644	-9.272	31.524	7.169	-19.496	-8.197	14.35	-12.449
219	0.219	-13.433	-19.918	1.874	-19.207	-9.815	-8.774	61.287	-10.314
220	0.22	-11.935	-29.601	-7.077	-8.022	-11.552	-9.349	27.797	-19.98
221	0.221	-10.621	-10.25	-15.252	8.992	-6.904	-18.262	-27.143	-25.214
222	0.222	-9.504	-7.73	-7.941	5.888	-11.155	-11.874	-34.489	-17.307
223	0.223	-13.031	-10.059	-14.549	-13.871	-9.989	-3.545	-41.095	-13.066
224	0.224	-12.107	-7.937	-20.59	-1.12	-6.496	-0.444	-35.074	-6.681
225	0.225	-11.181	-13.749	-26.033	1.153	-5.522	-3.342	-29.679	4.128
226	0.226	-11.997	-18.969	-21.048	-9.536	-8.42	-16.495	5.526	-8.852
227	0.227	-7.973	-20.519	-25.542	-26.988	-9.181	-14.553	-8	-7.114
228	0.228	-14.591	-24.78	-21.535	-24.68	-13.239	-12.8	-20.318	-11.764
229	0.229	-13.849	-18.391	-17.918	-18.306	-11.292	-11.24	-23.989	-13.125
230	0.23	-16.208	-17.214	-21.261	-8.638	-9.348	-12.575	-41.023	-11.96
231	0.231	-6.759	-11.986	19.523	-6.91	-13.398	-8.881	5.913	1.208
232	0.232	-15.703	-11.018	3.011	-8.484	-9.915	-10.022	39.202	6.426
233	0.233	-31.412	-11.789	-12.145	-4.247	-11.253	-9.032	8.603	-4.597
234	0.234	-12.287	-15.853	-25.747	-13.167	-7.184	-6.111	-19.203	-3.234
235	0.235	-19.864	-11.014	-21.741	-19.175	-7.557	-14.03	-24.332	-4.387
236	0.236	-17.575	-10.427	-10.574	-22.278	-6.189	-10.906	-47.25	-7.851
237	0.237	-15.479	-8.68	-20.675	-13.379	-10.246	-4.11	-26.622	-23.892
238	0.238	-17.441	-14.484	-23.813	-16.866	-11.592	-12.015	-23.07	-26.182
239	0.239	-19.211	-10.42	-21.149	-19.974	-12.94	-15.08	-19.875	-19.758
240	0.24	-14.595	-10.993	-13.645	-17.07	-6.342	-16.024	-23.067	-33.282
241	0.241	-18.877	-12.93	-11.375	-16.283	-5.365	-4.58	-14.834	-13.905
242	0.242	-12.515	-13.51	-17.808	-8.91	-1.092	-9.195	-22.416	9.331
243	0.243	-13.695	-14.861	-12.044	-17.778	-8.442	-10.524	-20.077	0.026
244	0.244	-10.624	-13.507	-13.821	-23.757	-9.409	-9.337	-22.121	-19.732
245	0.245	-21.476	-20.083	-15.405	-7.68	-10.179	-12.792	-20.055	-12.2
246	0.246	-17.229	-5.368	-19.694	22.721	-4.564	-11.798	-11.266	-9.867
247	0.247	-0.209	-3.229	-13.331	2.034	-9.395	-8.874	-28.596	0.791
248	0.248	-16.47	-9.036	-9.871	-9.171	-8.812	-8.079	-35.526	-5.017
249	0.249	-14.351	-3.804	-25.972	-19.227	-9.392	-8.826	-54.744	-17.208
250	0.25	-12.419	-8.445	-19.038	-22.316	-8.03	-10.742	-67.52	-12.558
251	0.251	-14.157	-15.603	-29.703	-8.159	-4.734	-15.365	-83.79	-16.807
252	0.252	-12.609	-24.504	-23.921	4.666	-9.568	-17.076	-51.87	-25.696
253	0.253	-13.964	-13.666	-22.195	-2.251	-4.921	-11.242	16.859	-22.188
254	0.254	-7.573	-12.308	1.593	-8.605	-10.338	-13.539	105.639	-14.812
255	0.255	-11.044	-15.982	18.62	-2.767	-12.265	-14.098	117.393	-17.682
256	0.256	-11.999	-9.978	9.318	-11.451	-6.264	-5.356	84.902	-18.446
257	0.257	-11.018	-19.646	-4.819	-16.061	-11.873	-4.168	55.281	-7.799
258	0.258	-11.77	-20.802	-12.367	-5.967	-11.292	-7.242	-25.435	-12.029
259	0.259	-10.977	-12.476	-14.701	-12.305	-9.349	-8.179	-14.562	-5.608
260	0.26	-11.531	-11.508	-4.056	-11.1	-7.601	-7.379	-44.12	-6.717
261	0.261	-14.785	-16.341	-9.874	-14.16	-8.953	-12.961	-52.966	-16.353
262	0.262	-10.69	-10.345	-8.157	-15.093	-4.501	-6.351	-12.297	-15.162
263	0.263	-13.177	-15.954	-6.613	-15.835	-9.912	-14.25	39.429	-6.828
264	0.264	-12.756	-15.382	-13.764	-16.576	-7.968	-9	32.886	-14.165
265	0.265	-10.59	-13.443	-4.835	-18.486	-11.263	-11.879	-9.654	-24.966
266	0.266	-10.946	-18.875	-20.463	-20.385	-8.348	-12.644	-4.205	-17.782
267	0.267	-12.078	-18.294	-18.255	-11.43	-6.986	-10.327	0.858	-16.619
268	0.268	-15.519	-15.005	-12.314	-7.672	-7.369	-12.261	-3.534	-29.78
269	0.269	-12.182	-13.265	-7.033	-11.088	-7.768	-10.329	-41.003	-24.56
270	0.27	-18.719	-11.925	-8.553	-16.306	-7.376	-2.584	-56.023	-7.172
271	0.271	-15.771	-14.263	-12.78	-21.111	-9.311	-7.809	-42.432	13.905
272	0.272	-18.242	-10.2	-21.662	-9.656	-7.179	-16.711	-21.691	11.194
273	0.273	-15.874	-12.715	-8.496	-11.183	-10.467	-13.22	-17.943	-17.048
274	0.274	-17.769	-11.367	-24.407	1.803	-9.306	-10.113	33.641	1.736
275	0.275	-17.144	-14.272	-5.254	0.101	-8.138	-11.072	-3.188	-8.324
276	0.276	-15.355	-12.342	-7.782	-7.796	-13.165	-8.55	-49.889	-11.394
277	0.277	-15.699	-10.417	-0.803	-14.935	-7.168	-9.329	-43.782	-14.091
278	0.278	-20.104	-15.266	1.334	-13.75	-12.778	-11.26	-27.252	-11.576
279	0.279	-17.164	-21.858	-8.31	-10.242	-9.294	-10.683	-32.195	-13.887
280	0.28	-15.767	-13.921	-6.494	-9.238	-9.871	-8.936	27.475	-16.001
281	0.281	-13.404	-12.957	-1.751	-8.228	-2.129	-11.454	100.845	-2.436
282	0.282	-16.253	-10.045	-8.761	-10.692	-13.934	-10.094	91.074	-11.115
283	0.283	-13.501	-10.809	-12.281	-14.714	-5.996	-11.251	10.491	-6.443
284	0.284	-16.177	-13.135	-8.639	-11.195	-10.247	-8.537	-21.938	-10.68
285	0.285	-13.226	-12.562	-11.608	-7.862	-9.076	-14.339	-31.727	-19.575
286	0.286	-13.564	-13.137	-22.394	-13.247	-7.907	-6.986	-22.728	-11.247
287	0.287	-17.775	-13.717	-18.072	-12.667	-8.866	-13.758	17.999	-12.206
288	0.288	-15.214	-11.206	-14.432	-9.352	-5.962	-14.528	-18.822	-17.039
289	0.289	-13.815	-17.593	-15.672	-13.372	-11.958	-12.207	-25.231	-16.268
290	0.29	-15.903	-11.598	-8.317	-12.952	-7.895	-11.626	-19.038	-13.953
291	0.291	-13.918	-10.828	-11.179	-5.563	-11.371	-6.982	-35.295	-6.02
292	0.292	-15.035	-14.313	-11.897	-12.9	-6.723	-7.553	-50.215	7.939
293	0.293	-10.147	-11.029	-17.445	-11.891	-3.817	-7.932	-72.963	9.912
294	0.294	-14.94	-16.454	-16.8	-12.618	-7.3	-10.25	-68.836	4.708
295	0.295	-15.471	-12.974	-14.789	-13.378	-7.691	-11.407	-65.043	-19.096
296	0.296	-17.174	-14.922	-18.782	-12.75	-9.818	-6.184	-61.629	-15.795
297	0.297	-18.49	-8.34	-13.864	-14.647	-6.147	-6.764	-14.481	-6.473
298	0.298	-13.017	-16.272	-3.716	-11.726	-7.509	-14.114	59.538	-9.152
299	0.299	-14.922	-15.312	-7.891	-8.223	-9.641	-9.276	10.263	-11.652
300	0.3	-15.472	-14.346	-14.199	-14.595	-9.264	-11.796	1.421	-13.973
301	0.301	-16.016	-13.579	-12.954	-13.802	-10.429	-14.119	-6.624	-16.095
302	0.302	-12.501	-12.814	-13.836	-12.986	-8.884	-10.636	0.828	-21.887
303	0.303	-14.782	-13.411	-12.776	-11.005	-8.117	-10.056	74.89	-20.135
304	0.304	-15.137	-13.992	-16.94	-9.036	-10.06	-7.159	45.467	-18.575
305	0.305	-15.49	-14.574	-9.46	-11.911	-8.525	-12.969	1.004	-8.495
306	0.306	-16.618	-14.189	-8.358	-15.366	-9.699	-8.914	-6.923	-4.801
307	0.307	-15.814	-9.739	-12.505	-7.993	-6.611	-6.971	-28.858	-17.946
308	0.308	-12.503	-12.648	-10.084	-13.2	-11.463	-11.616	-22.228	-12.692
309	0.309	-16.542	-9.169	-16.575	-10.269	-12.054	-7.55	-28.251	-17.304
310	0.31	-19.031	-16.521	-12.231	-9.48	-6.649	-14.526	-11.809	-21.526
311	0.311	-13.587	-11.292	-12.904	-5.396	-8.589	-11.623	-6.804	-22.653
312	0.312	-11.629	-14.194	-17.655	-16.223	-9.178	-14.15	-29.668	-11.796
313	0.313	-13.548	-9.927	-15.637	-20.851	-13.248	-13.375	-33.707	-18.928
314	0.314	-16.429	-12.247	-13.807	-10.77	-8.416	-6.8	-29.975	-27.789
315	0.315	-13.892	-14.181	-11.215	-11.909	-9.006	-4.29	-26.653	-9.76
316	0.316	-12.515	-14.759	-10.743	-17.888	-8.44	1.319	-29.766	13.482
317	0.317	-12.113	-11.853	-17.252	-29.669	-8.84	-2.168	-21.46	10.417
318	0.318	-14.034	-15.327	-22.02	-8.936	-5.563	-1.59	-13.925	-3.678
319	0.319	-12.084	-12.027	-22.717	16.64	-10.418	-10.492	11.794	14.15
320	0.32	-13.615	-14.92	-26.701	-0.373	-8.496	-9.333	1.673	-6.915
321	0.321	-12.254	-12.194	-17.14	2.744	-6.771	-15.333	-26.639	-21.002
322	0.322	-13.021	-13.347	2.477	5.471	-9.302	-14.364	-45.452	-23.465
323	0.323	-11.467	-9.846	33.698	-12.305	-6.028	-11.47	-55.545	-16.461
324	0.324	-14.557	-14.285	-3.775	-19.255	-10.107	-10.7	-52.478	-5.807
325	0.325	-16.482	-16.014	1.313	-17.091	-8.768	-13.031	-26.925	-19.331
326	0.326	-13.764	-14.655	-12.16	-11.262	-5.487	-12.45	24.522	-17.577
327	0.327	-14.527	-13.292	-8.03	-23.438	-9.569	-17.094	31.807	-6.543
328	0.328	-11.225	-13.67	-19.193	-15.498	-10.938	-8.195	11.811	-19.504
329	0.329	-16.055	-18.888	-42.933	-16.846	-10.57	-14.579	29.965	-21.238
330	0.33	-15.465	-10.952	-52.174	-13.161	-6.515	-8.585	46.373	-19.682
331	0.331	-19.521	-18.298	-54.838	-19.148	-9.048	-11.68	11.155	-18.326
332	0.332	-16.031	-17.314	-62.337	-11.78	-8.665	-12.651	6.746	-14.637
333	0.333	-16.41	-7.623	-59.973	-4.995	-11.587	-11.876	2.68	-18.115
334	0.334	-13.5	-8.775	-27.999	-18.152	-10.433	-9.559	-16.187	-6.303
335	0.335	-18.72	-17.084	40.74	-12.34	-10.058	-11.491	-26.372	-7.851
336	0.336	-13.874	-11.846	30.901	13.993	-9.874	-10.909	-23.4	-12.117
337	0.337	-11.934	-8.93	93.432	-4.779	-6.595	-9.165	-43.249	-18.502
338	0.338	-12.508	-16.851	101.581	-21.805	-9.513	-10.521	-50.867	-7.668
339	0.339	-11.148	-11.614	20.131	-12.504	-6.811	-13.814	-53.294	2.391
340	0.34	-15.594	-12.571	-12.359	-9.794	-9.538	-10.911	-42.749	-9.417
341	0.341	-13.849	-16.81	-22.2	2.988	-6.071	-11.3	-13.817	-14.062
342	0.342	-15.195	-12.726	-31.083	-13.256	-5.695	-14.004	48.592	-9.798
343	0.343	-12.866	-13.297	-22.935	-23.896	-9.767	-11.094	57.392	-6.109
344	0.344	-15.756	-13.866	-30.277	1.266	-7.261	-9.927	0.386	-4.939
345	0.345	-15.365	-10.957	-23.687	-15.765	-12.689	-7.221	-7.059	-8.033
346	0.346	-12.653	-12.296	-29.674	6.109	-3.217	-8.771	-0.547	-22.766
347	0.347	-14.778	-13.64	-24.253	-2.212	-6.909	-9.545	5.401	-12.136
348	0.348	-10.325	-11.493	-19.217	-14.988	-10.406	-7.031	10.828	-6.334
349	0.349	-10.898	-14.194	-23.656	-17.309	-5.194	-5.49	5.86	-4.597
350	0.35	-16.308	-13.797	-19.587	-19.43	-10.048	-9.948	-16.98	-6.155
351	0.351	-14.364	-17.267	-23.269	-25.236	-9.285	-13.244	-29.389	-13.335
352	0.352	-21.713	-13.965	-19.985	-20.01	-10.075	-11.507	-25.761	-14.509
353	0.353	-14.937	-16.858	-16.899	-15.366	-6.597	-3.573	-22.496	-8.528
354	0.354	-14.157	-14.913	-25.234	-16.719	-7.19	-7.063	-25.528	-7.576
355	0.355	-18.226	-15.289	-22.734	-13.041	-8.941	-3.969	-17.182	-8.542
356	0.356	-16.288	-10.44	-15.778	-11.885	-7.597	-12.881	-9.661	-7.748
357	0.357	-10.291	-13.918	-17.916	-12.856	-8.963	-6.9	6.551	-11.808
358	0.358	-15.903	-13.333	-16	-13.831	-9.37	-12.14	-4.212	-18.409
359	0.359	-17.837	-11.583	-14.282	-7.841	-6.661	-5.394	-10.146	-15.914
360	0.36	-17.268	-12.938	-18.956	-11.91	-12.475	-13.347	-15.457	-15.147
361	0.361	-17.86	-13.328	-11.823	-5.332	-10.158	-8.151	-13.954	-10.325
362	0.362	-9.931	-15.47	-8.172	-11.329	-9.582	-13.019	-24.061	-16.339
363	0.363	-18.262	-12.768	-14.194	-12.105	-12.884	-13.818	-17.762	-18.678
364	0.364	-17.305	-10.84	-9.002	-14.052	-8.834	-8.214	-16.663	-15.214
365	0.365	-16.355	-10.653	-11.936	-12.134	-7.492	-13.064	-13.612	-10.595
366	0.366	-12.114	-14.541	-12.743	-13.884	-6.145	-12.488	-12.683	-14.671
367	0.367	-14.459	-17.069	-8.729	-8.101	-6.537	-10.759	-15.195	-13.317
368	0.368	-16.41	-13.79	-10.731	-10.454	-5.383	-13.296	-14.359	-11.971
369	0.369	-15.859	-12.641	-11.375	-3.88	-8.866	-10.027	-9.454	-11.606
370	0.37	-11.819	-16.331	-12.021	-11.803	-6.747	-7.154	-12.672	-7.941
371	0.371	-11.466	-10.934	-10.728	-10.845	-9.471	-13.179	-8.568	-8.355
372	0.372	-11.107	-15.79	-11.173	-11.819	-8.324	-10.692	-1.635	-5.489
373	0.373	-11.511	-13.88	-9.083	-3.886	-10.471	-11.488	-0.759	-7.452
374	0.374	-15.99	-13.323	-9.498	-13.578	-9.714	-4.928	-3.35	-7.86
375	0.375	-13.121	-8.521	-11.5	-7.201	-12.82	-12.875	-7.471	-9.991
376	0.376	-14.512	-11.854	-9.437	-10.697	-9.163	-11.929	-9.403	-6.714
377	0.377	-15.899	-11.312	-6.235	-7.632	-6.851	-9.044	-4.671	-11.557
378	0.378	-14.772	-14.836	-11.176	-8.654	-7.264	-15.069	-11.14	-12.141
379	0.379	-13.641	-12.546	-9.352	-7.95	-12.514	-7.725	-8.51	-13.891
380	0.38	-11.74	-12.203	-8.884	-12.079	-5.959	-12.582	-9.149	-10.436
381	0.381	-10.223	-18.243	-11.524	-14.064	-11.981	-10.072	-7.119	-10.861
382	0.382	-14.713	-14.033	-13.957	-13.506	-7.939	-12.403	-6.603	-13.771
383	0.383	-12.817	-11.76	-16.973	-9.421	-11.439	-7.577	-3.814	-12.597
384	0.384	-14.589	-16.645	-11.847	-10.75	-9.524	-13.589	-6.464	-11.432
385	0.385	-14.233	-16.113	-11.322	-14.065	-11.283	-14.377	-7.982	-10.652
386	0.386	-13.89	-16.746	-11.912	-7.513	-7.816	-9.551	-9.242	-12.022
387	0.387	-17.987	-16.416	-9.052	-12.38	-6.481	-11.5	-12.033	-10.7
388	0.388	-15.504	-13.18	-11.58	-14.937	-10.566	-9.766	-10.953	-13.047
389	0.389	-14.176	-17.314	-11.232	-9.38	-7.101	-10.158	-15.874	-12.272
390	0.39	-15.368	-17.772	-14.266	-16.011	-4.794	-7.843	-8.003	-13.625
391	0.391	-18.115	-18.226	-9.973	-13.545	-11.396	-11.918	-11.117	-13.053
392	0.392	-17.763	-11.707	-13.026	-12.795	-10.446	-13.277	-12.056	-11.522
393	0.393	-18.572	-12.736	-12.792	-10.929	-7.95	-12.893	-9.474	-12.878
394	0.394	-15.891	-12.027	-10.608	-9.072	-10.298	-7.089	-7.109	-15.783
395	0.395	-14.762	-17.705	-13.652	-14.526	-9.741	-9.411	-10.647	-10.546
396	0.396	-16.918	-14.284	-8.56	-9.727	-7.835	-8.826	-10.13	-15.376
397	0.397	-15.589	-16.281	-9.273	-9.174	-7.275	-8.251	-19.065	-15.964
398	0.398	-16.972	-13.451	-12.7	-10.977	-7.683	-9.994	-17.919	-16.541
399	0.399	-18.549	-14.875	-13.401	-14.535	-8.09	-7.472	-9.604	-13.049
400	0.4	-18.382	-16.295	-12.17	-13.23	-11.007	-9.789	-4.383	-6.651
401	0.401	-15.314	-15.191	-12.672	-12.103	-7.739	-12.498	6.404	-12.643
402	0.402	-11.276	-12.544	-12.396	-10.201	-13.763	-12.116	-12.485	-10.324
403	0.403	-16.338	-13.765	-11.321	-12.172	-7.788	-7.67	-40.82	-9.742
404	0.404	-9.399	-15.76	-14.118	-10.653	-10.127	-9.4	-37.199	-19.799
405	0.405	-16.191	-16.007	-14.399	-9.324	-8.207	-8.044	-27.182	-24.049
406	0.406	-13.697	-11.614	-17.77	-13.026	-8.804	-0.678	-14.63	-7.397
407	0.407	-14.485	-9.73	-13.773	-6.081	0.079	-3.777	32.375	1.517
408	0.408	-15.08	-16.369	-11.714	-9.394	-19.486	-0.868	38.952	2.691
409	0.409	-7.738	-8.484	-13.709	-12.321	-11.177	-6.87	-3.649	-13.367
410	0.41	-10.658	-13.759	-12.611	-15.047	-8.676	-4.542	-20.126	-6.392
411	0.411	-13.181	-2.974	-17.511	-16.229	-11.013	-3.96	-15.118	-8.507
412	0.412	-10.867	-13.088	-22.399	-19.727	-4.64	-9.951	7.696	1.183
413	0.413	-12.802	-11.977	-12.379	-12.391	-6.585	-22.139	-13.042	-4.034
414	0.414	-10.872	-15.508	-13.78	-0.6	-4.852	-13.43	-16.735	-5.573
415	0.415	-11.457	-10.329	-12.658	-11.648	-9.505	-18.068	-13.455	-4.206
416	0.416	-7.973	-15.212	-1.865	-4.504	-10.862	-7.999	-41.719	-3.029
417	0.417	-15.324	-16.028	2.355	-5.686	-9.702	-6.828	-68.044	-6.495
418	0.418	-7.968	-16.846	-6.579	-11.699	-13.184	-10.301	-51.016	-11.702
419	0.419	-12.804	-14.949	-7.768	-12.684	-7.96	-9.318	-29.152	-10.716
420	0.42	-8.548	-11.688	-13.019	-11.721	-3.126	-12.202	-9.406	-16.695
421	0.421	-14.156	-13.46	-10.145	-15.998	-3.899	-12.958	29.11	-17.448
422	0.422	-24.986	-10.005	-16.164	-20.073	-4.674	-15.265	56.791	-22.268
423	0.423	-13.941	-12.356	-10.569	-22.022	-4.09	-13.315	31.646	-17.608
424	0.424	-12.577	-6.571	-15.424	-26.668	-14.147	-16.591	18.11	-23.009
425	0.425	-13.737	-5.812	-14.858	-17.782	-4.08	-9.986	-10.913	-21.057
426	0.426	-14.886	-10.661	-9.45	1.751	-10.469	-10.749	-44.971	-21.629
427	0.427	-13.905	-10.092	1.388	10.055	-2.138	-6.666	-58.514	-12.716
428	0.428	-16.793	-19.002	-3.259	22.821	-5.22	-13.225	-70.889	-16.384
429	0.429	-16.003	-12.625	-16.229	11.2	-6.178	-8.95	-67.212	1.621
430	0.43	-18.3	-11.466	-7.519	-3.712	-5.4	-14.542	-22.503	9.178
431	0.431	-13.438	-12.43	-12.164	-28.882	-9.447	-12.588	69.043	-16.547
432	0.432	-11.483	-11.457	-7.897	-52.701	-12.919	-9.273	82.213	-26.593
433	0.433	-18.045	-8.93	-9.05	-43.417	-10.968	-8.672	70.418	-17.284
434	0.434	-15.511	-11.241	-17.364	-6.457	-12.696	-5.167	59.593	-8.942
435	0.435	-8.135	-16.069	-12.121	-1.43	-11.317	-8.439	-9.481	3.85
436	0.436	-14.881	-10.059	-7.258	12.108	-8.006	-7.263	-18.374	10.834
437	0.437	-14.082	-12.362	-8.002	-0.271	-5.853	-10.921	-26.491	-4.053
438	0.438	-19.672	-7.503	-8.742	-3.948	-10.284	-13.229	-19.129	-17.586
439	0.439	-14.81	-5.54	-9.289	-0.658	-10.837	-12.047	-25.698	-12.346
440	0.44	-12.86	-12.09	-13.894	-3.749	-7.325	-6.027	-43.879	-13.881
441	0.441	-13.421	-19.993	-22.759	-17.873	-8.647	-12.004	-49.277	-9.607
442	0.442	-14.75	-16.859	-19.039	5.357	-8.239	-12.766	-34.165	-18.502
443	0.443	-18.017	-13.912	-17.836	2.271	-6.272	-10.82	-20.605	-15.006
444	0.444	-15.086	-14.643	-14.699	-17.465	-6.631	-10.223	8.437	-24.68
445	0.445	-17.773	-15.372	-9.813	-25.01	-6.793	-11.945	4.775	-20.993
446	0.446	-16.592	-17.267	-10.541	-18.039	-6.569	-4.961	-19.013	-14.983
447	0.447	-14.44	-8.511	1.702	1.127	-10.793	-9.781	-28.286	-14.011
448	0.448	-11.127	-11.949	-6.957	-1.379	-12.5	-14.024	-30.988	-13.041
449	0.449	-14.008	-17.123	-5.359	-22.466	-12.852	-11.691	-33.493	-13.814
450	0.45	-15.146	-21.912	-6.659	-30.78	-9.53	-9.742	-7.733	-11.491
451	0.451	-14.734	-17.602	-10.286	-28.259	-5.435	-7.796	36.994	-7.997
452	0.452	-14.889	-15.227	-23.388	-16.639	-6.761	-6.051	6.636	-11.286
453	0.453	-10.404	-15.75	-14.622	-14.498	-10.023	-13.978	-9.803	-10.702
454	0.454	-16.378	-17.628	-16.112	-16.431	-11.154	-7.964	-14.848	-10.308
455	0.455	-15.569	-12.153	-14.705	-11.192	-10.741	-15.307	-19.301	-12.627
456	0.456	-17.472	-14.035	-15.806	-12.726	-6.451	-8.531	-15.226	-13.015
457	0.457	-12.807	-9.334	-12.263	-11.359	-7.781	-11.038	-18.876	-15.714
458	0.458	-16.855	-15.854	-15.293	-10.182	-12.198	-6.97	-8.751	-11.442
459	0.459	-13.358	-13.286	-8.451	-11.33	-6.76	-8.897	-11.795	-10.08
460	0.46	-17.794	-10.905	-10.905	-10.358	-10.219	-10.835	-14.504	-12.408
461	0.461	-16.043	-12.784	-13.16	-11.314	-8.257	-11.413	-12.003	-7.572
462	0.462	-14.675	-12.143	-13.675	-12.079	-9.975	-11.024	-9.683	-6.995
463	0.463	-16.012	-11.52	-13.032	-14.399	-11.303	-6.581	-11.797	-8.732
464	0.464	-13.09	-11.08	-13.546	-12.452	-6.826	-8.341	-13.741	-8.347
465	0.465	-15.78	-10.648	-8.635	-9.135	-9.705	-9.699	-8.532	-7
466	0.466	-13.054	-14.659	-13.214	-7.38	-9.297	-12.035	-10.09	-11.851
467	0.467	-13.215	-13.254	-13.721	-8.72	-11.605	-9.901	-11.48	-11.285
468	0.468	-13.976	-11.853	-15	-7.348	-6.746	-15.13	-7.841	-9.557
469	0.469	-9.712	-17.612	-14.552	-13.923	-7.311	-13.207	-11.342	-10.936
470	0.47	-11.449	-15.243	-10.43	-7.144	-9.038	-9.922	-10.364	-9.6
471	0.471	-14.913	-11.714	-13.86	-13.138	-8.628	-11.672	-9.366	-8.466
472	0.472	-18.192	-12.24	-13.415	-10.814	-9.965	-8.197	-10.081	-6.552
473	0.473	-14.115	-15.084	-10.463	-14.297	-12.08	-8.6	-9.25	-12.38
474	0.474	-10.615	-16.386	-10.021	-8.295	-7.616	-12.678	-8.652	-11.624
475	0.475	-16.019	-14.972	-13.457	-5.974	-3.55	-6.885	-9.24	-8.157
476	0.476	-17.938	-14.528	-17.471	-6.54	-9.348	-12.501	-11.02	-8.747
477	0.477	-17.345	-14.1	-10.458	-12.507	-11.67	-11.923	-11.469	-11.663
478	0.478	-15.598	-13.673	-11.371	-11.699	-6.82	-11.346	-7.079	-11.281
479	0.479	-20.42	-15.192	-12.106	-9.734	-4.885	-8.449	-7.717	-13.613
480	0.48	-17.135	-16.513	-8.017	-11.659	-10.295	-10.963	-10.269	-13.99
481	0.481	-11.723	-19.008	-15.917	-8.761	-9.712	-13.283	-11.605	-17.655
482	0.482	-13.65	-15.505	-12.79	-14.594	-7.778	-11.151	-10.363	-19.021
483	0.483	-11.683	-12.205	-11.78	-10.564	-8.358	-8.431	-10.686	-16.139
484	0.484	-15.73	-11.813	-12.512	-11.159	-14.161	-9.575	-14.143	-14.214
485	0.485	-19.178	-9.88	-14.798	-9.212	-10.095	-7.424	-10.085	-11.507
486	0.486	-14.699	-14.92	-16.697	-15.773	-9.522	-8.754	-10.544	-10.725
487	0.487	-14.116	-12.99	-14.727	-13.23	-4.886	-6.217	-9.271	-9.938
488	0.488	-12.761	-13.571	-12.951	-12.44	-13.811	-11.045	-9.742	-12.461
489	0.489	-5.436	-16.062	-15.438	-11.852	-10.159	-11.605	-10.978	-10.35
490	0.49	-10.705	-14.668	-12.123	-13.776	-11.331	-12.17	-12.212	-14.234
491	0.491	-17.507	-15.787	-11.715	-12.035	-6.107	-6.753	-9.387	-6.311
492	0.492	-13.281	-14.578	-10.542	-13.405	-12.879	-7.367	-6.743	-9.799
493	0.493	-17.375	-12.563	-7.808	-6.044	-6.878	-12.036	-5.626	-4.585
494	0.494	-9.45	-12.279	-10.68	-5.076	-10.932	-10.283	-6.43	-13.496
495	0.495	-8.483	-11.434	-10.259	-9.925	-8.998	-11.606	-10.301	-10.024
496	0.496	-13.324	-12.771	-9.066	-9.17	-9.583	-11.991	-9.921	-9.06
497	0.497	-12.561	-12.207	-9.23	-11.49	-10.176	-9.887	-7.629	-8.089
498	0.498	-13.342	-12.833	-10.551	-10.887	-9.8	-7.995	-8.827	-8.862
499	0.499	-15.27	-11.568	-13.625	-12.802	-7.483	-10.734	-10.015	-6.531
500	0.5	-15.84	-14.586	-8.379	-8.736	-8.646	-10.941	-8.871	-11.371
501	0.501	-23.57	-12.789	-13.197	-10.102	-4.966	-7.086	-7.315	-10.788
502	0.502	-16.195	-14.868	-12.594	-12.423	-8.251	-10.604	-11.727	-11.363
503	0.503	-13.28	-14.198	-10.845	-5.826	-6.116	-13.926	-8.429	-14.845
504	0.504	-17.527	-14.996	-8.313	-14.707	-4.958	-11.815	-9.02	-18.134
505	0.505	-19.837	-11.295	-13.718	-13.521	-10.004	-5.828	-8.65	-15.229
506	0.506	-9.006	-11.664	-14.274	-14.459	-4.008	-8.351	-11.953	-11.559
507	0.507	-7.476	-13.831	-14.842	-11.536	-8.08	-9.12	-11.58	-11.172
508	0.508	-8.879	-13.506	-14.255	-12.282	-10.02	-12.603	-11.2	-9.046
509	0.509	-7.771	-13.218	-9.415	-8.19	-8.086	-9.313	-6.933	-12.723
510	0.51	-8.947	-16.239	-14.052	-14.736	-7.502	-13.379	-7.319	-10.402
511	0.511	-16.313	-13.68	-14.621	-12.186	-7.89	-12.997	-12.735	-13.306
512	0.512	-19.219	-8.779	-13.261	-8.09	-6.535	-9.716	-12.143	-14.46
513	0.513	-21.738	-17.545	-8.808	-9.99	-9.436	-8.551	-10.197	-14.066
514	0.514	-19.412	-14.001	-15.378	-14.603	-8.272	-13.003	-6.123	-12.519
515	0.515	-18.81	-17.102	-9.366	-12.835	-10.207	-6.427	-9.591	-8.642
516	0.516	-28.859	-18.154	-10.122	-9.326	-5.947	-14.363	-6.285	-8.255
517	0.517	-15.881	-15.673	-13.594	-13.742	-11.36	-7.006	-12.854	-13.68
518	0.518	-7.163	-16.441	-10.302	-8.285	-9.422	-4.1	-7.998	-8.848
519	0.519	-11.806	-14.514	-10.879	-10.187	-4.767	-10.097	-10.492	-12.143
520	0.52	-21.857	-12.645	-12.235	-9.581	-11.339	-9.313	-12.792	-9.242
521	0.521	-18.167	-21.641	-14.552	-8.966	-8.816	-9.878	-14.708	-12.731
522	0.522	-24.14	-22.883	-12.427	-10.288	-8.035	-5.218	-7.331	-13.122
523	0.523	-16.785	-19.454	-12.826	-10.636	-8.611	-5.781	-8.278	-10.229
524	0.524	-13.899	-20.484	-11.677	-9.443	-8.025	-9.242	-7.482	-12.948
525	0.525	-16.455	-19.541	-12.457	-13.087	-6.273	-11.55	-8.235	-14.119
526	0.526	-14.186	-11.615	-7.997	-14.413	-6.648	-12.701	-8.789	-9.292
527	0.527	-7.624	-12.593	-9.926	-13.991	-11.092	-9.989	-10.704	-8.718
528	0.528	-19.039	-11.665	-5.86	-7.969	-5.668	-11.932	-10.1	-8.144
529	0.529	-1.605	-10.957	-6.248	-7.179	-15.145	-15.432	-12.594	-12.214
530	0.53	-3.924	-3.681	-10.691	-9.472	-8.751	-17.789	-17.991	-12.604
531	0.531	-14.584	-6.659	-12.433	-8.856	-9.904	-14.961	-11.391	-12.997
532	0.532	-32.038	-2.426	-19.401	-12.112	-12.998	-16.978	-10.598	-10.105
533	0.533	-20.445	-1.608	-20.363	-12.671	-12.02	-20.583	-9.809	-9.727
534	0.534	-31.098	-3.556	-19.58	-4.711	-11.236	-20.333	-7.854	-10.116
535	0.535	-17.56	-5.447	-15.507	-10.69	-2.33	-22.381	-11.129	-11.659
536	0.536	-1.734	-8.278	-10.678	-11.631	-1.156	-16.611	-7.048	-14.356
537	0.537	-3.896	-16.171	-12.629	-14.515	8.526	-9.296	-6.641	-11.63
538	0.538	13.514	-34.109	-10.891	-11.977	2.154	-18.24	-5.264	-12.392
539	0.539	20.474	-41.608	-9.538	-14.277	-10.993	-9.929	-7.378	-10.451
540	0.54	1.324	-43.883	-10.894	-7.679	-16.211	6.145	-10.071	-12.378
541	0.541	-1.174	-45.964	-9.726	-6.886	-17.749	22.47	-12.766	-13.92
542	0.542	-8.113	-59.398	-15.728	-9.189	-16.376	7.615	-11.199	-13.326
543	0.543	-27.249	-54.098	-18.247	-9.755	-20.043	-21.386	-8.47	-10.998
544	0.544	-29.732	-30.31	-17.468	-14.379	-9.194	-33.747	-11.936	-12.923
545	0.545	-27.393	14.321	-10.897	-8.94	-7.824	-7.409	-11.533	-13.113
546	0.546	-16.793	32.443	-11.692	-18.41	-1.42	16.411	-9.586	-12.529
547	0.547	-18.767	48.81	-9.382	-19.563	-7.402	19.529	-7.641	-9.041
548	0.548	-27.545	63.831	-9.983	-18.398	-12.611	-0.198	-11.88	-13.484
549	0.549	-29.137	59.328	-9.409	-15.304	-13.565	-12.961	-14.778	-5.735
550	0.55	-27.786	55.25	-12.311	-6.399	-12.777	-10.628	-13.419	-8.821
551	0.551	-31.455	44.136	-18.11	-9.879	-10.439	4.286	-11.089	-9.782
552	0.552	-20.612	-0.405	-12.512	-10.845	-12.354	-1.501	-13.985	-9.003
553	0.553	-16.339	-67.469	-11.941	-11.814	-6.347	-20.857	-11.275	-9.77
554	0.554	-19.978	-94.143	-11.372	-14.329	1.002	-18.339	-7.012	-10.35
555	0.555	-4.288	-69.716	-17.969	-12.016	-7.898	-25.304	-11.846	-5.701
556	0.556	2.08	-18.009	-8.303	-5.447	-1.905	-27.426	-4.49	-12.273
557	0.557	23.395	1.944	-1.912	-11.459	-7.133	-21.623	-11.262	-11.49
558	0.558	15.154	20.157	-3.076	-10.688	-11.98	-16.401	-15.527	-10.708
559	0.559	-18.266	25.566	-6.18	-15.548	-11.209	-14.859	-8.175	-8.77
560	0.56	-22.667	40.615	-12.952	-13.642	-8.89	-13.506	-11.086	-12.072
561	0.561	-26.695	8.714	-10.443	-11.926	-8.32	-9.83	-13.598	-14.989
562	0.562	-23.064	-53.823	-8.145	-14.477	-10.265	-18.156	-9.549	-15.4
563	0.563	-26.407	-134.595	-16.109	-12.194	-10.858	-10.816	-10.137	-10.005
564	0.564	-35.737	-58.82	-17.101	-5.648	-5.073	-9.856	-13.455	-16.603
565	0.565	-27.398	10.197	-18.087	-4.726	-9.15	-12.382	-9.407	-10.623
566	0.566	-19.785	-34.55	-15.571	-12.692	-11.104	-16.457	-5.948	-9.859
567	0.567	-17.395	-58.97	-8.223	-15.845	-9.183	-12.991	-12.362	-9.292
568	0.568	-10.893	-36.977	-11.14	-11.07	-10.938	-14.944	-11.614	-9.889
569	0.569	-16.576	9.813	-6.891	-10.356	-8.437	-16.709	-13.969	-13.963
570	0.57	-18.245	27.956	-10.969	-12.737	-9.806	-16.351	-9.175	-10.497
571	0.571	-29.235	11.462	-7.511	-14.73	-8.676	-15.997	-11.156	-10.899
572	0.572	-7.511	-13.763	-2.899	-18.093	-6.771	-13.129	-9.463	-6.853
573	0.573	8.186	-9.377	-3.511	-12.747	-8.733	-16.833	-9.899	-11.713
574	0.574	22.304	-38.465	-10.531	-9.334	-9.535	-11.439	-8.591	-11.149
575	0.575	19.747	-42.16	-25.286	-6.105	-7.627	-3.536	-13.479	-8.259
576	0.576	-15.3	-32.098	-23.184	-13.926	-9.006	-2.604	-8.882	-13.113
577	0.577	-30.479	-3.781	-13.553	-8.781	-8.448	4.13	-10.674	-15.064
578	0.578	-34.983	14.993	-11.842	-4.031	-5.383	8.355	-7.254	-14.499
579	0.579	-22.6	18.147	-19.79	-15.526	-6.566	18.967	-8.674	-17.035
580	0.58	-3.783	8.748	-9.75	-20.248	-10.856	40.605	-9.902	-12.602
581	0.581	13.289	-34.003	-16.185	-16.073	-6.045	31.27	-9.59	-10.885
582	0.582	-8.581	-76.775	-17.385	-9.752	-10.713	50.97	-6.173	-10.519
583	0.583	-16.938	-16.05	-18.399	-10.991	-11.325	48.408	-11.083	-13.829
584	0.584	-19.475	-56.817	-17.484	-7.965	-8.835	13.34	-9.226	-15.978
585	0.585	6.24	-64.241	-4.373	-12.874	-12.151	-52.298	-8.723	-17.925
586	0.586	-3.819	-30.835	-2.49	-12.171	-5.583	-43.43	-11.324	-19.097
587	0.587	-25.705	-36.755	-11.241	-13.026	-10.442	-35.328	-13.727	-14.276
588	0.588	-23.029	-20.201	-12.834	-12.548	-14.71	-57.405	-7.999	-9.451
589	0.589	-30.621	-15.047	-14.231	-9.349	-5.83	-64.009	-10.396	-11.401
590	0.59	-37.657	-10.508	-17.967	-12.349	-9.345	-94.417	-11.052	-10.833
591	0.591	-44.105	-56.352	-9.714	-12.061	-12.47	-55.724	-13.073	-12.204
592	0.592	-30.598	-13.807	-10.744	-10.8	-9.595	-30.569	-12.575	-8.934
593	0.593	-35.861	58.154	-15.654	-12.041	-7.104	-26.145	-11.297	-10.112
594	0.594	-12.109	87.422	-7.791	-13.302	-12.739	-13.809	-12.725	-12.054
595	0.595	32.539	60.346	-0.504	-12.25	-12.169	-10.19	-12.422	-9.36
596	0.596	14.286	51.958	-9.463	-10.225	-12.759	-13.311	-11.335	-10.143
597	0.597	30.691	29.656	-6.053	-10.529	-10.829	-3.26	-17.215	-12.869
598	0.598	0.445	-0.296	-20.059	-6.947	-7.938	-0.18	-8.386	-13.27
599	0.599	-34.874	-33.819	-25.937	-14.384	-7.561	-2.926	-9.621	-14.064
600	0.6	-39.441	-125.384	-24.268	-13.512	-10.859	-5.495	-12.787	-14.853
601	0.601	-35.447	-138.65	-10.016	-14.56	-11.255	-7.859	-12.083	-11.583
602	0.602	-31.817	-55.249	-13.192	-14.264	-5.264	7.018	-11.177	-12.952
603	0.603	-41.904	-1.031	-11.327	-13.58	4.408	-2.69	-13.751	-10.644
604	0.604	-20.089	-10.907	-6.189	-12.907	-4.494	-0.998	-13.035	-13.362
605	0.605	5.436	-1.903	-17.308	-11.083	-3.325	-2.591	-12.506	-12.989
606	0.606	-25.515	6.466	-27.452	-11.757	-4.3	1.617	-14.497	-10.867
607	0.607	-63.067	-0.627	-18.624	-18.4	-5.264	-2.1	-7.968	-9.526
608	0.608	-37.904	19.621	-12.706	-5.307	-11.258	-3.291	-12.278	-5.281
609	0.609	-24.41	38.066	-15.887	0.436	-10.486	-6.408	-6.718	1.291
610	0.61	-12.132	-33.865	-13.066	-11.824	-5.653	-9.326	-17.591	2.061
611	0.611	44.465	15.657	-0.004	-3.963	-7.585	-6.819	-6.603	2.831
612	0.612	36.264	42.452	1.852	-2.667	-5.843	2.077	-13.808	-0.66
613	0.613	14.131	34.452	-3.436	-11.628	-3.323	-6.253	3.19	-8.019
614	0.614	-32.726	12.523	-14.537	-8.192	-10.675	-7.216	-8.453	-7.05
615	0.615	-63.131	-20.836	-24.675	-20.042	-7.57	-4.308	-6.355	-13.049
616	0.616	-57.726	-26.614	-18.358	0.621	-8.53	-6.82	-4.444	-12.27
617	0.617	-72.833	1.281	-14.935	-2.143	-14.52	-2.754	-13.167	-14.196
618	0.618	-59.304	-23.649	-15.968	-4.716	-10.449	-0.81	-5.251	-16.125
619	0.619	-13.513	-18.896	-13.138	-11.73	-8.509	-4.09	-1.007	-12.059
620	0.62	4.593	-22.591	-5.266	-13.893	-1.144	-2.34	-4.695	-13.414
621	0.621	-0.851	-10.943	-4.369	-4.244	-2.099	-4.837	-5.864	-13.793
622	0.622	14.245	-13.834	-5.388	-9.499	-6.345	-10.238	-2.776	-10.887
623	0.623	37.106	-16.662	7.716	-14.171	-7.102	-15.047	-9.555	-13.592
624	0.624	49.51	-47.647	-2.016	-21.346	-7.668	-11.727	-8.788	-18.625
625	0.625	15.439	-51.641	-21.428	-9.543	-10.948	-11.115	-12.854	-15.328
626	0.626	56.641	-85.719	-3.676	-11.096	-12.67	-9.719	-12.276	-12.422
627	0.627	17.835	-26.109	-19.994	-6.856	-7.816	-12.97	-4.919	-12.036
628	0.628	-37.815	79.814	-30.674	-13.243	-12.441	-15.829	-5.88	-9.717
629	0.629	-59.935	36.776	-21.029	-14.415	-9.517	-12.107	-8.385	-14.555
630	0.63	-53.372	76.482	-5.185	-13.457	-9.113	-7.603	-6.044	-9.914
631	0.631	-23.012	64.884	-15.841	-26.246	-12.386	-9.288	-9.507	-12.809
632	0.632	-6.582	75.759	-13.927	-17.541	-6.557	-6.734	-6.18	-11.449
633	0.633	-11.651	-32.764	-8.714	-22.171	-10.61	-14.041	-3.236	-11.827
634	0.634	-16.13	-75.838	-10.268	-14.974	-8.657	-17.113	-5.715	-18.396
635	0.635	-28.543	-62.656	-6.015	-18.606	-13.281	-14.221	-4.312	-19.353
636	0.636	-2.213	-170.156	-12.393	-10.243	-6.68	-13.511	-7.158	-13.348
637	0.637	1.085	-155.814	-13.535	3.735	-10.915	-17.618	-12.33	-14.117
638	0.638	10.335	-142.571	-14.498	-5.915	-8.571	-14.157	-14.205	-12.163
639	0.639	18.597	-82.965	-1.729	-4.142	-10.488	-8.178	-16.068	-12.723
640	0.64	-14.929	-7.214	0.015	0.539	-13.751	-8.969	-9.416	-9.794
641	0.641	-37.783	42.038	-7.917	-6.579	-11.995	-10.917	-13.6	-8.417
642	0.642	-41.822	176.254	-6.536	-20.853	-9.465	-8.949	-15.856	-9.752
643	0.643	-38.085	233.927	-10.172	-3.387	-10.802	-11.782	-15.219	-16.302
644	0.644	-27.966	216.605	-13.621	-0.998	-9.623	-10.343	-7.808	-9.496
645	0.645	-18.606	105.392	-16.676	-3.066	-9.222	-14.691	-14.519	-13.729
646	0.646	-21.259	62.188	-5.799	-4.953	-8.044	-10.532	-11.941	-6.344
647	0.647	-13.712	-30.062	-7.125	-17.089	-7.255	-11.799	-11.098	-7.288
648	0.648	12.04	-113.682	-10.763	-21.662	-11.691	-12.074	-11.626	-6.491
649	0.649	22.103	-124.839	-11.889	-5.71	-11.091	-7.895	-14.87	-5.695
650	0.65	-18.734	-56.032	-17.068	-12.03	-7.01	-13.603	-10.764	-6.261
651	0.651	-35.183	-136.872	-12.179	-6.166	-5.643	-15.847	-14.203	-12.245
652	0.652	-40.231	-169.428	-14.636	-7.842	-8.922	-13.835	-15.497	-11.452
653	0.653	-8.304	-139.915	-2.389	0.163	-6.772	-10.438	-10.593	-16.285
654	0.654	-37.325	-184.791	-4.066	4.5	-9.458	-8.61	-11.1	-11.638
655	0.655	-48.493	-209.361	-15.023	-9.734	-3.636	-6.03	-9.287	-13.377
656	0.656	-24.62	-128.152	-13.605	-27.057	-9.233	-9.284	-6.696	-12.011
657	0.657	-21.483	-117.673	-4.644	-24.645	-14.055	-9.658	-9.907	-11.613
658	0.658	9.691	-29.212	-8.062	-22.438	-9.396	-9.252	-10.196	-13.728
659	0.659	22.153	-17.63	-13.209	-16.546	-3.971	-10.381	-15.326	-14.878
660	0.66	11.045	58.227	-6.352	-7.743	-8.806	-11.157	-8.649	-15.245
661	0.661	-19.789	87.959	-19.425	-15.585	-5.505	-9.783	-6.044	-11.742
662	0.662	-15.569	7.54	-29.015	-14.144	-9.564	-10.55	-11.56	-13.08
663	0.663	-49.477	-24.598	-23.698	-17.743	-7.041	-13.843	-9.546	-11.917
664	0.664	-44.897	64.583	-15.677	-11.681	-7.418	-10.957	-10.039	-14.65
665	0.665	-32.459	29.127	-16.976	-10.648	-9.551	-9.83	-9.375	-11.977
666	0.666	-21.293	-3.339	-18.09	-5.741	-10.711	-9.5	-12.765	-14.151
667	0.667	-11.255	-13.193	-7.186	-4.856	-6.457	-9.724	-10.359	-9.734
668	0.668	35.744	-39.835	-2.85	-7.07	-5.103	-10.449	-11.445	-7.836
669	0.669	29.223	-47.944	-9.151	-14.904	-8.397	-7.319	-10.979	-8.444
670	0.67	-25.643	-70.15	-5.578	-17.926	-9.562	-13.309	-6.648	-11.935
671	0.671	-47.587	-50.514	-17.285	-13.019	-7.621	-9.084	-6.196	-7.494
672	0.672	-40.89	40.684	-9.255	-12.163	-10.326	-14.747	-5.737	-6.922
673	0.673	-22.577	106.225	-10.525	-14.423	-9.556	-14.238	-2.756	-7.311
674	0.674	5.195	141.598	-11.6	-17.849	-5.693	-9.699	-5.395	-12.731
675	0.675	0.256	173.846	-22.372	-10.426	-11.502	-11.491	-7.26	-7.895
676	0.676	32.23	124.305	-6.441	-3.564	-9.195	-8.997	-5.643	-8.484
677	0.677	19.907	61.666	-17.001	-11.412	-11.138	-11.26	-8.872	-7.906
678	0.678	-21.675	4.737	-14.974	0.475	-9.207	-10.82	-7.642	-9.252
679	0.679	-38.134	-91.664	-20.131	-7.375	-7.473	-13.503	-13.587	-7.888
680	0.68	-13.016	-78.645	-18.511	-3.029	-9.995	-9.23	-12.763	-13.687
681	0.681	-8.612	28.634	-11.283	-6.62	-11.355	-9.6	-21.605	-9.61
682	0.682	-12.696	-14.547	-14.894	-14.881	-4.78	-11.913	-18.07	-13.083
683	0.683	-23.89	-1.336	-15.986	-28.755	-9.625	-7.068	-14.923	-16.357
684	0.684	-20.555	10.44	-10.687	-26.765	-10.409	-9.021	-17.779	-14.606
685	0.685	-29.837	86.201	-9.644	-21.481	-11.189	-7.287	-20.257	-11.116
686	0.686	-32.554	-2.762	-15.575	-16.782	-7.716	-6.91	-14.62	-9.76
687	0.687	-4.264	-62.609	-8.153	-0.847	-11.01	-7.295	-16.528	-16.33
688	0.688	14.572	13.044	-1.318	-2.886	-9.274	-13.894	-18.444	-13.421
689	0.689	-2.372	81.945	-5.512	-4.741	-9.67	-7.135	-15.534	-19.424
690	0.69	-24.18	37.228	-6.232	-9.894	-3.297	-15.081	-13.001	-13.824
691	0.691	-49.711	-19.555	-17.015	-11.361	-5.827	-7.733	-5.639	-13.243
692	0.692	-53.006	-71.08	-24.905	-9.957	-6.614	-12.584	4.042	-17.89
693	0.693	-37.353	-104.465	-17.71	-21.727	-7.202	-16.847	2.886	-20.798
694	0.694	-23.186	-73.961	-13.997	-13.734	-7.792	-20.893	-3.115	-12.871
695	0.695	15.395	-23.877	-5.63	-0.708	-9.545	-10.04	-2.141	-16.358
696	0.696	31.912	9.715	-4.623	-5.899	-8.195	-8.486	-6.974	-11.135
697	0.697	16.879	27.989	-9.421	-16.913	-6.846	-21.45	2.714	-12.107
698	0.698	-5.928	66.643	-13.661	-21.149	-9.754	-23.188	11.629	-11.333
699	0.699	-26.634	-9.071	-21	-9.318	-7.828	-12.151	8.157	-5.718
700	0.7	-22.959	-171.781	-16.145	-1.345	-8.228	-2.08	0.806	-7.654
701	0.701	0.831	-194.859	-8.198	-8.486	-7.459	-5.756	-13.9	-9.586
702	0.702	-2.258	-46.598	-7.214	-9.607	-11.911	-23.753	-16.031	-0.689
703	0.703	-16.375	49.446	-12.038	-15.566	-9.987	-16.2	-21.837	0.47
704	0.704	-34.159	31.847	-14.533	-18.621	-11.734	0.066	-16.611	-5.531
705	0.705	-22.564	79.11	-12.199	-19.553	-12.131	14.978	-18.165	-12.88
706	0.706	-20.494	121.879	-11.614	-13.532	-13.494	24.668	-19.532	-11.913
707	0.707	-18.572	82.155	-6.949	-7.912	-13.118	5.325	-28.451	-14.426
708	0.708	-37.912	-49.155	-12.343	-4.419	-10.424	-12.472	-24.987	-10.354
709	0.709	-50.644	-206.512	-17.174	-10.416	-6.952	8.627	-19.784	-15.186
710	0.71	-43.61	-311.967	-15.229	-17.757	-11.026	-16.91	-18.839	-17.113
711	0.711	-24.387	-330.261	-6.319	-6.893	-7.56	-6.839	-14.608	-16.517
712	0.712	-37.13	-312.052	-12.711	-2.622	-8.924	2.455	-5.731	-8.561
713	0.713	-34.763	-231.909	-13.886	1.075	-10.099	-0.256	-4.605	2.291
714	0.714	-2.797	-43.397	2.188	-2.395	-4.886	7.294	-11.996	9.466
715	0.715	65.949	33.98	-0.125	-14.171	-8.384	18.91	-18.8	5.801
716	0.716	36.376	57.623	-10.796	-31.565	-5.106	-13.016	-10.885	-5.027
717	0.717	27.46	36.819	-16.643	-29.225	-11.697	-72.617	-9.958	-6.373
718	0.718	-29.413	56.255	-21.86	-22.825	-5.705	-48.227	-9.028	-15.257
719	0.719	-21.885	178.969	-20.294	-5.404	-4.935	-26.161	-4.792	-26.071
720	0.72	-28.375	258.709	-21.641	-3.083	-9.783	7.332	-4.043	-21.793
721	0.721	-34.349	244.571	-17.958	-9.463	-10.373	13.336	-13.579	-20.617
722	0.722	-28.873	126.336	-11.958	0.234	-7.479	18.767	-17.329	-21.752
723	0.723	-3.672	78.938	-6.737	-1.477	-7.1	33.866	-16.222	-20.771
724	0.724	-8.095	64.837	-3.836	-15.778	-10.391	-16.454	-15.283	-19.795
725	0.725	-3.933	-0.798	-15.247	-21.582	-3.812	-36.382	-16.283	-10.112
726	0.726	-7.486	-60.331	-19.893	-19.841	-10.593	-91.337	-8.383	-11.266
727	0.727	-17.421	-71.108	-35.762	-11.906	-9.817	-69.271	-11.496	-19.578
728	0.728	-26.638	-1.88	-16.623	-19.072	-9.042	-35.784	-2.604	-16.479
729	0.729	-6.89	42.908	-9.098	-20.235	-8.455	-17.591	-3.783	-15.514
730	0.73	10.967	34.75	2.49	-16.751	-9.027	-12.174	-13.476	-16.285
731	0.731	8.72	-76.34	-8.17	-2.802	-10.765	-7.141	-9.819	-13.971
732	0.732	-23.121	-123.828	-10.115	2.996	-4.952	-2.694	-8.684	-15.904
733	0.733	-36.569	-109.497	-11.872	1.22	-5.718	9.686	-5.595	-9.908
734	0.734	-7.459	-43.757	-16.525	-0.362	-9.198	-1.535	-4.621	-10.681
735	0.735	-3.742	15.732	-9.381	-1.739	-7.264	1.755	3.313	-5.834
736	0.736	-20.794	48.033	-15.781	-8.133	-9.002	-7.531	-6.362	-7.756
737	0.737	-42.634	57.579	-12.313	-21.291	-10.345	6.604	-5.177	-5.996
738	0.738	-50.862	66.07	-15.415	-23.01	-5.889	4.091	0.861	1.952
739	0.739	-22.488	-23.843	-0.706	-15.067	-4.138	1.758	-10.912	5.445
740	0.74	-11.196	-59.72	-7.103	-22.234	-6.645	-4.631	0.162	-6.366
741	0.741	-7.866	-49.167	-9.041	-2.703	-6.243	-2.708	-4.06	-4.817
742	0.742	7.848	59.188	-3.834	-5.422	-9.139	-7.944	-7.727	-6.184
743	0.743	-34.719	15.902	-11.793	-12.987	-8.744	-28.664	-4.21	-9.884
744	0.744	-40.688	-76.405	-21.876	-15.349	-6.797	-20.348	-7.259	-8.745
745	0.745	-24.153	-136.07	-18.212	-0.47	-11.626	-12.805	-13.993	-13.966
746	0.746	-19.009	-125.179	-12.221	5.34	-9.68	-5.838	-16.506	-7.187
747	0.747	13.046	-55.977	1.713	-10.509	-10.249	-7.966	-17.26	-13.17
748	0.748	42.171	-82.586	-4.103	-16.879	-9.657	-9.923	-16.657	-15.495
749	0.749	30.958	-106.907	-9.34	-14.94	-6.17	-8.194	-11.983	-13.555
750	0.75	0.016	-85.011	-10.904	-6.242	-10.615	-6.668	-9.038	-16.839
751	0.751	-28.949	2.175	-12.258	-20.583	-12.354	-8.028	-9.392	-13.929
752	0.752	-25.216	132.955	-13.415	-22.542	-6.542	-9.205	-12.66	-15.279
753	0.753	-8.181	185.009	-12.26	-17.331	-10.602	-10.397	-9.741	-16.619
754	0.754	1.126	264.067	-9.184	-12.719	-8.662	-9.455	-7.031	-17.012
755	0.755	26.709	249.109	-14.04	-14.11	-6.728	-10.419	-2.753	-11.801
756	0.756	2.957	156.391	-25.482	-12.98	-9.629	-11.189	-2.356	-13.762
757	0.757	-18.847	24.73	-20.86	-9.516	-8.276	-8.859	-4.667	-15.723
758	0.758	-21.503	-133.13	-10.812	-2.175	-6.918	-6.942	-6.788	-14.009
759	0.759	-39.269	-281.713	-17.219	-7.031	-6.53	-11.624	-10.456	-15.391
760	0.76	-46.222	-532.314	-11.231	-13.05	-4.593	-11.064	-5.023	-18.738
761	0.761	-35.598	-362.03	-10.279	-9.022	-9.629	-7.624	-6.937	-18.401
762	0.762	-37.578	-207.174	-9.321	-13.908	-9.054	-4.363	-4.974	-12.457
763	0.763	-42.829	-179.398	-22.489	-10.663	-8.486	-10.965	-5.521	-9.998
764	0.764	-31.782	-51.392	-12.833	-19.581	-8.11	-10.026	-12.459	-10.82
765	0.765	-10.048	18.63	13.471	-13.236	-10.441	-10.827	-21.341	-6.006
766	0.766	37.081	82.754	17.142	-7.297	-11.613	-10.073	-5.657	-7.983
767	0.767	3.612	64.067	-20.619	-6.415	-10.459	-10.706	-7.78	-13.466
768	0.768	-87.952	82.001	-25.685	-3.6	-12.41	-10.215	-21.319	-15.468
769	0.769	-22.237	66.735	-21.253	-7.909	-9.517	-15.688	-16.072	-13.611
770	0.77	-10.499	52.999	-17.203	-16.842	-9.141	-12.226	7.782	-11.964
771	0.771	-43.075	40.431	-20.908	-22.857	-8.778	-15.515	17.931	-16.877
772	0.772	-13.56	76.499	-10.858	-28.119	-10.348	-11.445	-3.851	-6.886
773	0.773	13.026	65.717	-13.962	-17.329	-14.237	-5.636	-23.535	-5.597
774	0.774	-27.713	75.492	-22.29	-4.42	-9.414	-9.687	-20.983	-9.341
775	0.775	-49.844	102.047	-19.784	0.739	-8.854	-13.21	-18.702	-8.238
776	0.776	-30.001	12.26	-8.179	-0.888	-12.93	-8.614	-29.462	-11.378
777	0.777	0.276	-119.08	-1.796	-5.226	-11.597	-12.761	-31.412	-6.593
778	0.778	16.619	-101.757	0.119	-4.139	-12.975	-7.968	-19.19	-5.874
779	0.779	-28.96	-54.146	-5.103	-15.062	-11.835	-8.545	-20.711	-11.548
780	0.78	-23.074	-39.878	-9.738	-25.202	-9.154	-9.104	-13.566	-6.763
781	0.781	-28.605	-53.211	-11.082	-8.244	-11.113	-6.563	-9.987	-14.169
782	0.782	-33.753	6.11	-9.932	3.296	-6.296	-7.889	-18.534	-11.323
783	0.783	-20.373	60.036	-15.936	-7.417	-6.898	-13.665	-21.832	-17.372
784	0.784	17.011	89.449	-6.257	-13.29	-3.63	-12.857	-13.044	-19.744
785	0.785	52.13	170.029	-9.929	-18.6	-7.714	-14.773	-11.957	-19.213
786	0.786	1.653	137.581	-13.418	-20.244	-11.217	-18.042	-21.654	-21.192
787	0.787	-32.021	127.91	-16.531	-24.604	-7.943	-13.965	-28.094	-19.499
788	0.788	-38.182	65.691	-17.506	-15.799	-9.128	-8.135	-17.29	-12.583
789	0.789	-10.656	41.439	-13.246	-7.567	-7.986	-10.441	-18.696	-3.731
790	0.79	-5.745	-10.371	-20.59	-6.704	-9.936	-8.496	-7.057	-7.259
791	0.791	-19.405	-111.365	-13.811	-13.606	-5.117	-5.005	16.467	2.346
792	0.792	9.499	-183.557	-13.044	-7.703	-8.04	-9.645	-0.802	3.435
793	0.793	2.797	-108.954	-8.979	1.076	-11.735	-16.233	-16.661	-2.639
794	0.794	-31.422	-148.062	-10.925	-9.877	-9.43	-17.026	-14.105	-18.783
795	0.795	-27.14	-159.609	-10.36	-22.963	-11.579	-11.42	14.006	-21.182
796	0.796	-31.316	-148.635	-18.102	-38.917	-10.441	-10.84	-8.031	-24.928
797	0.797	-27.754	-99.302	-12.877	-37.825	-8.519	-2.122	-4.515	-10.098
798	0.798	16.878	-36.734	-13.835	-23.042	-5.054	-10.438	-7.953	-15.986
799	0.799	-13.581	85.321	-14.795	-1.885	-6.418	5.63	-23.761	-14.326
800	0.8	-41.331	67.764	-20.793	6.301	-5.267	-5.975	-21.189	-19.044
801	0.801	-16.287	178.942	-16.73	-1.357	-7.989	-3.838	-18.797	-17.762
802	0.802	15.482	222.316	-7.238	-13.095	-9.159	-5.765	-11.922	-21.495
803	0.803	-13.767	288.394	-0.864	-2.586	-8.388	-4.016	-1.355	-5.875
804	0.804	-40.316	300.284	-6.88	-4.65	-5.105	-18.335	-11.136	-8.052
805	0.805	-37.193	202.425	-1.663	-10.015	-8.013	-12.521	-2.605	-6.161
806	0.806	-40.395	31.015	-4.553	-14.809	-5.302	-14.264	-4.288	-7.942
807	0.807	-26.362	-132.276	-8.805	-16.311	-9.557	-12.702	-5.77	-9.53
808	0.808	-23.936	-196.436	-9.552	-12.747	-6.07	-11.341	-2.267	-8.208
809	0.809	-7.785	-216.115	-20.36	-16.32	-5.678	-10.17	-3.558	8.792
810	0.81	24.025	-303.609	-12.411	-9.058	-4.509	-11.33	-8.859	-2.853
811	0.811	46.719	-224.116	-11.037	5.547	-3.335	-14.415	-11.741	-0.751
812	0.812	9.045	-7.068	-17.411	-0.938	-1.392	-13.425	-10.883	1.162
813	0.813	-26.297	-37.706	-6.565	-26.192	-6.225	-10.887	-10.04	-4.078
814	0.814	-39.919	-234.628	-2.295	-9.27	-5.633	-8.553	-10.645	-24.789
815	0.815	-35.865	-362.463	-16.587	-6.291	-8.916	-10.478	-6.15	-16.462
816	0.816	-1.83	-152.697	-10.736	1.922	-10.648	-8.532	-2.315	-8.906
817	0.817	2.583	-180.569	-5.495	4.355	-9.283	-11.428	-8.389	-11.233
818	0.818	-1.572	-205.986	-19.845	-21.464	-10.625	-10.061	-20.778	-9.11
819	0.819	-12.973	-89.639	-17.941	-24.816	-10.228	-12.365	-40.244	-3.312
820	0.82	-23.103	-68.449	-5.757	-34.166	-4.219	-6.549	-63.55	-15.51
821	0.821	-1.228	-10.763	-13.652	-20.105	-8.46	-10.597	-60.518	-13.958
822	0.822	18.484	181.679	-12.292	-7.411	-9.212	-10.003	-29.4	-18.22
823	0.823	5.671	207.19	-11.099	-5.163	-12.675	-14.632	-8.755	-14.523
824	0.824	-29.347	184.031	-7.588	-11.601	-10.726	-9.198	47.891	-17.998
825	0.825	-14.256	120.526	-19.373	-5.826	-13.605	-11.118	88.485	-21.076
826	0.826	-9.795	24.294	-20.89	-4.111	-10.095	-7.82	-7.915	-14.282
827	0.827	-22.179	6.937	-13.697	-5.687	-7.753	-6.063	-47.416	-16.783
828	0.828	-33.378	-8.951	-14.825	-4.36	-9.859	-11.855	-35.622	-7.861
829	0.829	-9.5	63.128	-13.625	-13.284	-3.841	-9.515	-3.089	-13.851
830	0.83	-6.348	128.91	-8.369	-14.473	-9.818	-8.914	46.289	-14.803
831	0.831	-14.586	117.1	-1.567	-7.143	-12.112	-9.479	127.032	-8.001
832	0.832	-1.745	62.853	-11.222	-10.05	-7.247	-8.877	72.902	-15.907
833	0.833	-17.966	33.144	-17.594	-17.988	-9.151	-8.476	-15.869	-10.646
834	0.834	-41.373	24.1	-21.071	-8.318	-13.187	-8.082	-51.422	-11.588
835	0.835	5.676	-81.81	-4.984	-4.657	-11.804	-10.975	-83.858	-14.078
836	0.836	12.277	-153.936	-2.663	-8.15	-14.1	-12.123	-54.166	-11.733
837	0.837	-30.346	-193.368	-9.049	-22.079	-7.502	-13.269	-62.989	-9.788
838	0.838	-35.82	-38.056	-18.718	-23.992	-8.444	-11.112	-38.518	-7.818
839	0.839	-30.782	110.161	-13.477	-4.597	-10.935	-10.898	43.064	-13.197
840	0.84	-26.258	90.909	-15.001	8.219	-8.591	-14.563	119.041	-2.315
841	0.841	-13.807	-31.796	-7.83	-7.983	-7.985	-11.248	50.081	-3.85
842	0.842	-10.092	-175.27	-11.486	6.975	-11.25	-5.416	-12.278	-5.161
843	0.843	-13.354	-233.269	-7.989	-10.383	-9.487	-9.458	-36.525	-3.938
844	0.844	-4.045	-145.983	-11.075	-7.992	-5.982	-10.032	-43.749	-7.374
845	0.845	-35.198	-34.828	-17.842	-27.086	-6.347	-8.087	-23.672	-17.023
846	0.846	-22.803	123.843	-11.823	-34.575	-11.162	-10.977	-29.508	-8.089
847	0.847	-34.012	102.463	-11.037	-4.145	-6.49	-9.609	-34.779	-4.575
848	0.848	-16.963	159.927	-15.871	-0.012	-11.881	-10.941	-39.657	-5.484
849	0.849	-32.546	177.31	-13.922	3.755	-8.373	-11.321	-25.96	-10.271
850	0.85	-24.169	129.814	-12.182	-13.168	-7.772	-10.915	-29.886	-10.991
851	0.851	-0.911	-86.916	-20.12	-9.957	-10.653	-12.067	-48.516	-19.827
852	0.852	46.186	-55.955	-2.117	-1.515	-9.282	-11.285	-51.666	-16.265
853	0.853	52.875	85.044	0.419	-3.926	-7.911	-7.985	-17.063	-19.269
854	0.854	-2.031	213.376	-6.531	7.794	-6.733	-12.042	42.703	-18.166
855	0.855	-39.013	236.727	-25.689	10.01	-10.389	-4.111	2.213	-13.772
856	0.856	-58.974	215.515	-23.163	4.299	-11.73	-17.277	-4.99	-12.892
857	0.857	-64.965	157.538	-30.133	-21.95	-9.583	-8.575	28.635	-16.351
858	0.858	-37.251	-105.663	-19.504	-33.089	-8.415	-10.112	-13.799	-13.045
859	0.859	-22.085	-519.208	-9.843	-29.709	-10.336	-5.856	-52.365	-8.971
860	0.86	0.847	-464.832	-8.115	-20.325	-11.098	-14.759	-107.778	-13.866
861	0.861	5.021	-415.61	-3.47	-17.528	-9.732	-18.255	-129.719	-13.312
862	0.862	1.476	-189.209	-2.12	-19.922	-5.461	-15.172	-82.764	-11.583
863	0.863	-29.436	-65.774	-13.942	-3.547	-9.512	-10.338	8.893	-17.4
864	0.864	-58.496	47.06	-18.594	-1.327	-4.668	-7.84	101.135	-21.496
865	0.865	-16.933	149.74	-14.356	-3.144	-7.954	-8.604	136.861	-16.677
866	0.866	21.769	119.118	5.162	-18.904	-7.37	-5.115	147.808	-6.613
867	0.867	26.851	91.489	7.864	-16.663	-7.753	-11.108	59.082	-7.963
868	0.868	31.31	117.382	5.335	-26.232	-5.429	-13.422	-24.24	-6.78
869	0.869	-6.261	1.318	-10.955	-24.409	-2.528	-9.924	-34.994	-5.583
870	0.87	-51.762	22.648	-42.908	-19.687	-8.527	-10.497	-25.065	-10.783
871	0.871	-33.55	80.494	-10.978	-6.636	-11.038	-9.911	-33.918	-5.924
872	0.872	5.18	-6.721	-23.385	-8.278	-10.255	-8.567	-25.724	-17.339
873	0.873	-19.947	-117.62	-19.727	-12.802	-5.414	-4.114	-32.983	-6.305
874	0.874	-33.436	-45.052	-16.439	-16.94	-10.057	-9.541	-26.297	-16.334
875	0.875	-45.777	-31.538	-19.53	-13.166	-10.634	-6.064	-32.152	-15.144
876	0.876	-11.677	-186.476	-11.222	-11.904	-7.141	-9.362	-26.582	-11.638
877	0.877	-7.217	-165.106	-8.73	-12.78	-7.522	-11.106	-21.507	-10.635
878	0.878	-36.257	-30.181	-15.72	-13.662	-4.605	-10.718	-25.95	-1.687
879	0.879	-47.498	-47.313	-13.607	-11.056	-7.305	-13.041	-21.863	-12.469
880	0.88	-50.788	-31.149	-15.551	-15.035	-9.227	-10.147	-18.14	-16.67
881	0.881	-28.92	12.245	-10.334	-12.995	-9.414	-13.829	-21.357	-20.288
882	0.882	2.245	78.189	-5.684	-2.831	-10.183	-8.424	-18.149	-19.058
883	0.883	31.307	113.794	-4.329	-7.03	-8.241	-7.868	-9.798	-11.65
884	0.884	35.003	15.933	-13.234	-0.582	-6.693	-9.815	-12.38	-10.626
885	0.885	38.297	-50.005	2.433	-6.521	-9.785	-12.707	-10.143	-4.575
886	0.886	35.211	-85.806	-3.961	-13.823	-6.111	-14.056	-8.12	4.397
887	0.887	9.641	-140.225	-13.637	-22.664	-9.399	-19.476	-10.122	-13.523
888	0.888	-41.869	-71.481	-18.867	-23.774	-10.558	-8.629	-11.925	-10.883
889	0.889	-63.969	-26.983	-20.432	-11.935	-7.851	-3.996	-13.505	-8.482
890	0.89	-44.061	29.707	-13.279	-16.53	-11.336	-14.063	-12.117	10.677
891	0.891	-25.855	22.072	-14.446	-17.819	-8.427	-12.911	-13.211	-12.507
892	0.892	1.857	55.23	-8.431	-11.372	-8.811	-14.075	-14.399	-28.162
893	0.893	-3.117	24.56	-5.32	-10.147	-11.52	-4.396	-15.464	-19.824
894	0.894	-16.61	-25.617	-6.272	-13.202	-9.387	-8.062	-18.487	-12.245
895	0.895	-12.468	74.974	-17.679	-12.195	-12.092	-6.894	-12.599	-14.511
896	0.896	-16.11	147.01	-16.136	-4.232	-13.248	-7.854	-15.011	-12.345
897	0.897	-12.74	107.657	-6.067	-13.888	-11.701	-10.755	-14.526	-21.992
898	0.898	-40.962	0.413	-14.969	-12.69	-7.248	-6.502	-11.325	-16.732
899	0.899	-29.725	-42.634	-4.119	-9.175	-6.668	-7.276	-9.67	-15.168
900	0.9	-26.478	-3.116	-8.383	-10.112	-8.403	-10.752	-6.251	-25.22
901	0.901	-29.596	56.577	-12.059	-20.932	-7.041	-10.163	-0.89	-28.879
902	0.902	-37.949	-62.818	-18.066	-13.752	-8.393	-14.214	-7.537	-34.852
903	0.903	-14.75	-142.334	-12.833	-7.33	-8.776	-11.687	-5.077	-50.882
904	0.904	26.096	-99.107	-7.973	5.858	-10.705	-12.06	-7.412	-43.879
905	0.905	31.533	-6.847	-13.954	-6.303	-7.985	-5.471	-3.894	-11.907
906	0.906	-3.678	4.971	-8.326	8.046	-9.529	-6.425	-3.315	47.744
907	0.907	-17.23	124.236	-4.832	-5.483	-5.072	-19.578	-6.229	39.652
908	0.908	-37.959	76.305	-8.126	-7.242	-9.71	-6.015	-4.866	32.344
909	0.909	-41.653	118.923	-17.022	-11.918	-7.954	-7.746	-2.572	79.235
910	0.91	-31.614	183.961	-20.689	-1.875	-8.332	0.206	-3.014	24.325
911	0.911	-40.892	171.675	-14.664	-21.412	-10.65	-4.047	-8.33	2.312
912	0.912	-9.692	8.627	-9.413	-24.114	-9.484	-10.421	-7.833	-4.231
913	0.913	27.902	-340.532	-10.353	-16.566	-8.319	0.431	-12.495	1.814
914	0.914	22.88	-590.281	-0.658	-23.518	-7.937	-21.236	-11.85	-25.825
915	0.915	-9.091	-363.075	-7.029	-12.851	-9.496	-18.127	-6.89	-30.825
916	0.916	-29.786	-156.549	-20.169	-10.893	-10.86	-15.401	-4.831	-26.343
917	0.917	4.335	-43.713	-11.429	-9.149	-6.608	-17.897	-3.007	-38.695
918	0.918	17.881	58.73	-6.774	-7.61	-6.036	-20.201	-10.955	-42.336
919	0.919	-2.888	151.89	-13.942	-6.278	-7.4	-13.809	-5.046	-25.275
920	0.92	-44.551	179.937	-20.344	-15.177	-7.027	-7.996	-8.231	-28.346
921	0.921	-28.152	102.963	-9.532	-14.001	-13.625	0.723	-13.141	-8.595
922	0.922	-23.148	79.514	-10.875	-21.329	-8.807	-10.298	-10.702	-11.106
923	0.923	-55.091	15.553	-22.687	-18.393	-9.603	-6.032	-8.441	-32.217
924	0.924	-59.171	-42.755	-24.235	-6.933	-8.852	-4.862	-13.345	-23.903
925	0.925	-32.876	-60.656	-14.166	-8.45	-13.713	-6.02	-12.821	-16.371
926	0.926	-1.932	-140.436	-5.255	-4.156	-7.731	-9.117	-9.982	-18.723
927	0.927	2.146	-97.73	-1.755	-5.308	-11.811	-12.018	-10.411	-25.145
928	0.928	-1.5	-137.37	-9.089	-11.31	-9.895	-14.534	-11.796	-23.245
929	0.929	1.793	-77.46	-13.921	-16.514	-7.986	-5.648	-8.926	-25.012
930	0.93	-1.303	-1.381	-9.649	-31.202	-7.431	-9.152	-8.559	-23.498
931	0.931	-15.417	28.431	-18.54	-20.566	-7.844	-3.926	-9.735	-22.184
932	0.932	-28.187	73.327	-19.685	8.467	-6.517	2.839	-10.525	-13.33
933	0.933	-25.814	114.31	-18.698	-3.906	-2.495	-10.323	-7.819	-9.883
934	0.934	-23.613	77.711	-13.851	-0.228	-9.505	-27.746	-13.627	-6.816
935	0.935	5.474	30.967	-2.435	3.09	-2.772	-20.784	-8.012	-21.565
936	0.936	26.225	25.027	-10.374	-12.573	-8.81	-14.403	-7.419	-23.732
937	0.937	-7.828	108.369	-11.743	-15.265	-4.788	-20.215	-9.336	-52.788
938	0.938	-3.409	96.76	-8.084	-2.485	-2.891	-0.872	-9.904	-6.964
939	0.939	-7.55	151.224	-11.588	-4.789	-7.582	-8.417	-11.244	47.959
940	0.94	-33.928	121.901	-12.575	-15.41	-11.682	-6.085	-8.901	10.954
941	0.941	-37.241	23.603	-23.423	-25.082	-9.208	-8.213	-5.974	17.51
942	0.942	-46.51	-94.58	-22.078	-19.863	-9.617	-10.151	-2.269	11.464
943	0.943	-38.139	-110.227	-18.405	-15.203	-11.776	-18.877	-0.877	-5.04
944	0.944	-45.664	-9.022	-14.92	-13.82	-9.091	-14.244	-7.418	-30.242
945	0.945	-24.569	4.277	-5.251	-17.465	-11.06	-12.918	-6.413	-16.734
946	0.946	-44.307	-126.737	-8.941	-11.435	-9.545	-9.278	-3.857	-4.391
947	0.947	-5.842	-178.933	-5.48	-4.034	-8.813	-3.311	-9.432	-8.104
948	0.948	21.747	-99.149	-17.317	-3.03	-11.366	-8.578	-9.986	1.908
949	0.949	46.806	-55.853	0.049	-5.52	-14.295	-15.379	-13.24	-1.244
950	0.95	23.936	-147.975	-6.943	-11.112	-13.158	-12.892	-17.267	-9.613
951	0.951	36.323	-207.47	-4.857	-11.67	-11.256	-17.007	-15.88	-22.454
952	0.952	40.017	-131.334	-6.839	-20.382	-10.509	-12.232	-18.176	-20.198
953	0.953	-11.46	-42.32	-19.076	-16.912	-11.896	-11.741	-21.055	-22.395
954	0.954	-63.11	-30.408	-20.668	-13.808	-13.864	-10.124	-21.425	-20.53
955	0.955	-69.653	45.586	-27.863	-14.76	-11.185	-8.862	-26.445	-18.834
956	0.956	-51.439	95.19	-16.104	-13.966	-12.378	-12.213	-21.794	-10.908
957	0.957	-23.778	140.131	-5.113	-5.051	-10.86	-11.808	-16.373	-20.94
958	0.958	1.366	99.813	-3.808	0.942	-14.747	-9.058	-18.323	-24.614
959	0.959	14.899	48.348	-2.685	-4.297	-11.273	-11.72	-16.403	-16.306
960	0.96	-5.809	-25.488	-15.901	-19.008	-7.987	-6.88	-8.679	-17.262
961	0.961	-32.112	-35.115	-14.212	-12.609	-6.83	-14.843	-5.608	-6.471
962	0.962	-42.171	-8.154	-15.816	-6.823	-4.896	-11.839	-4.669	-13.692
963	0.963	-26.478	-0.025	-17.221	-8.597	-2.182	-3.059	-3.917	-10.078
964	0.964	-0.916	-7.775	-16.126	-16.544	2.655	-6.695	-3.17	-8.973
965	0.965	-11.023	11.621	-15.014	-17.908	-3.922	-12.144	-12.684	-5.953
966	0.966	-26.744	-31.096	-11.974	-11.521	-8.178	-13.399	-6.328	-3.13
967	0.967	15.786	-114.187	0.716	-0.672	-7.411	-16.198	-17.194	-11.132
968	0.968	46.145	-102.116	5.864	3.586	-6.835	-7.53	-15.869	-8.092
969	0.969	-3.802	39.288	-5.242	-15.955	-3.561	-6.437	-14.747	-7.168
970	0.97	-37.36	135.787	-18.298	-18.66	-6.501	-11.669	-11.299	-2.933
971	0.971	-31.467	188.484	-20.121	-16.15	-7.891	-10.785	-6.112	-0.632
972	0.972	-15.121	268.143	-12.26	-23.13	-6.583	-10.141	-5.188	4.206
973	0.973	-30.296	253.872	-13.696	-29.543	-3.716	-9.495	-0.974	-0.44
974	0.974	-25.939	135.381	-14.956	-19.885	-8.97	-10.182	1.3	-7.034
975	0.975	-30.093	-71.606	-18.531	-18.137	-13.831	-6.947	6.089	2.638
976	0.976	-26.44	12.676	-17.647	5.66	-11.914	-13.669	-4.022	3.811
977	0.977	-36.498	-166.793	-18.683	8.946	-10.18	-13.113	-5.417	-2.183
978	0.978	-27.212	-376.29	-12.758	-12.936	-3.224	-1.104	-4.296	-9.525
979	0.979	-24.516	-235.335	-16.887	-10.247	-8.073	-3.073	-7.827	-14.339
980	0.98	-27.048	-158.451	-16.38	7.527	-10.59	-20.636	-6.906	-13.532
981	0.981	3.303	-88.707	-15.87	-4.123	-8.258	-13.803	-5.986	-11.167
982	0.982	-17.454	-152.151	-16.52	-6.273	1.242	-16	-12.029	-19.06
983	0.983	-21.201	-132.98	-9.632	-4.328	0.099	-13.959	-6.459	-19.979
984	0.984	-18.001	24.571	-8.751	-23.689	-3.356	-15.742	-11.332	-11.027
985	0.985	-14.978	3.377	-0.89	-16.164	-8.548	-17.405	-17.373	-12.144
986	0.986	-0.86	-54.401	-4.041	-23.176	-4.63	-17.343	-18.183	-19.464
987	0.987	1.63	-106.947	-10.876	-16.871	-11.36	-16.1	-13.378	-20.394
988	0.988	-1.353	-73.604	-13.456	-22.745	-5.321	-17.321	-15.347	-21.144
989	0.989	-22.545	-26.111	-14.297	-14.081	-12.635	-20.821	-19.441	-17
990	0.99	-25.333	74.863	-16.297	-3.11	-9.693	-19.879	-18.107	-20.376
991	0.991	-38.202	8.936	-16.94	3.987	-22.81	-15.04	-19.479	-18.958
992	0.992	-35.953	44.315	-18.175	-11.945	-13.099	-3.543	-23.949	-20.834
993	0.993	-16.871	33.158	-21.152	-20.904	-18.313	-5.018	-22.229	-19.04
994	0.994	-9.385	22.976	-15.402	-24.452	-7.289	2.222	-18.763	-14.167
995	0.995	-7.136	31.658	-19.525	-19.306	-8.634	3.422	-13.369	-12.211
996	0.996	24.749	7.075	-8.739	-26.158	-2.252	-4.899	-11.467	-15.092
997	0.997	47.518	-44.872	2.233	-21.989	-5.747	-3.956	-2.784	-7.115
998	0.998	26.787	-38.566	6.452	-9.871	-10.987	-14.849	-8.818	-1.09
999	0.999	-22.38	52.803	-13.137	-4.692	-11.974	-16.29	-9.806	-6.281
1000	1	-42.296	-13.143	-4.836	-9.389	-5.987	-2.038	-4.989	2.643
1001	1.001	-48.31	-96.755	-7.382	3.512	-10.065	3.751	-0.756	-0.832
1002	1.002	-31.863	-86.095	-14.376	12.152	-6.609	15.95	-8.128	-1.797
1003	1.003	-26.85	-36.831	-12.278	-5.344	-7.212	36.671	-3.306	-6.63
1004	1.004	-13.395	7.871	-18.124	-7.731	-8.97	-0.267	-4.099	-14.555
1005	1.005	-9.458	-16.534	-12.935	-22.699	-6.471	-25.359	-1.783	-17.636
1006	1.006	-13.235	5.588	-14.514	-9.206	-8.813	-84.9	-2.37	-14.724
1007	1.007	-23.369	-0.879	-7.37	-7.529	-15.398	-93.02	3.634	-10.453
1008	1.008	-32.707	29.607	-21.694	-6.054	-22.17	-70.961	-0.415	-12.766
1009	1.009	-35.442	112.931	-12.021	-19.101	-21.385	-24.159	-2.337	-14.686
1010	1.01	-32.923	-18.277	-17.243	-24.399	-17.286	6.17	-1.729	-17.951
1011	1.011	-21.335	-70.768	-9.31	-10.152	-17.812	44.869	-7.117	-23.343
1012	1.012	-6.472	8.623	-10.661	-0.565	-18.335	49.925	-13.66	-21.373
1013	1.013	10.908	109.558	-1.752	-12.843	-9.366	63.574	-14.396	-19.403
1014	1.014	36.611	122.591	-12.58	-17.55	-10.469	84.35	-10.296	-16.464
1015	1.015	-1.128	39.098	-13.917	-16.248	-9.269	110.734	-9.679	-8.497
1016	1.016	-16.221	6.556	-2.086	-22.684	-1.874	79.813	-11.584	-7.299
1017	1.017	-11.777	-23.009	-3.605	-11.891	-0.872	17.355	-12.129	-16.93
1018	1.018	-15.832	-14.014	-4.931	-16.194	7.08	-116.87	-10.741	-18.054
1019	1.019	10.525	10.495	-1.208	-15.08	18.89	-135.953	-11.094	-12.02
1020	1.02	0.469	18.045	-14.328	-13.985	10.959	-48.474	-12.211	-8.883
1021	1.021	9.728	11.669	-12.564	-6.695	12.311	-0.914	-11.784	-7.878
1022	1.022	-10.03	5.86	-7.888	-1.906	3.412	-15.295	-9.808	-7.064
1023	1.023	-17.572	11.506	-3.586	-7.953	-4.908	-28.509	-4.927	-7.803
1024	1.024	-15.261	-3.508	-9.932	-20.189	-10.129	-64.132	-9.717	-4.289
1025	1.025	-42.939	-26.4	-8.728	-11.52	-14.959	11.78	-10.256	-8.912
1026	1.026	-39.269	-89.207	-16.049	-13.107	-17.465	61.275	-14.272	-3.462
1027	1.027	-29.205	-151.961	-11.157	-8.862	-15.127	16.642	-13.847	-10.007
1028	1.028	-26.099	-111.612	-24.262	-10.034	-11.633	41.071	-8.385	-14.233
1029	1.029	-23.347	-30.455	-18.394	-6.578	-16.277	-25.677	-7.769	-16.538
1030	1.03	-15.738	1.959	-16.594	-9.69	-21.704	-34.54	-7.15	-18.457
1031	1.031	-13.357	31.642	-21.175	-14.531	-25.198	-75.166	-12.531	-11.081
1032	1.032	-6.89	40.764	-11.049	-20.552	-20.572	-186.239	-13.073	-8.153
1033	1.033	10.591	16.532	-2.07	-16.517	-22.331	-43.029	-16.325	-7.361
1034	1.034	-5.609	38.784	-10.306	-5.698	-27.18	14.63	-12.217	-1.729
1035	1.035	-37.492	-21.458	-17.585	8.601	-29.101	32.032	-12.572	-5.181
1036	1.036	-14.591	-45.562	-16.519	18.275	-23.662	16.108	-12.928	-8.438
1037	1.037	-2.131	21.438	-13.919	-1.065	-14.153	-27.033	-13.283	-12.478
1038	1.038	9.169	-40.893	-8.234	-13.81	-10.46	-40.088	-14.411	-20.385
1039	1.039	-14.568	-81.346	-11.646	-6.83	-11.603	-28.141	-20.186	-9.517
1040	1.04	-17.628	-59.062	-13.519	-13.186	-14.705	-38.839	-17.836	-10.832
1041	1.041	-31.699	-52.183	-9.387	-18.991	-3.87	-88.069	-11.23	-9.64
1042	1.042	-24.089	-45.949	-4.468	-17.257	14.868	-61.28	-6.939	-13.094
1043	1.043	-21.694	-29.261	-14.45	-6.23	22.405	-53.084	-9.232	-14.035
1044	1.044	-10.95	-13.942	-7.212	3.827	6.147	-1.334	-8.615	-16.905
1045	1.045	-12.774	-18.227	-5.972	-2.561	12.544	32.232	0.134	-5.455
1046	1.046	-7.464	-30.461	-4.722	5.787	14.5	50.454	-5.819	-13.352
1047	1.047	-15.273	-26.646	-18.566	-5.993	12.789	66.945	-2.678	-3.251
1048	1.048	-10.902	-16.508	-20.405	-29.77	8.174	72.029	-13.467	-6.884
1049	1.049	-27.888	11.854	-22.058	-26.437	-1.866	40.11	-12.077	-3.359
1050	1.05	-25.537	8.336	-17.333	-17.073	-0.686	-5.736	-8.363	-2.359
1051	1.051	-31.879	-15.392	-15.896	-14.289	7.668	-23.877	-9.489	-7.167
1052	1.052	-22.183	0.245	-12.145	-11.68	0.354	-18.342	-8.481	-6.368
1053	1.053	-2.805	8.521	-10.914	-18.556	-8.504	-23.174	-5.55	-10.416
1054	1.054	-5.271	26.305	-9.871	-12.101	-9.621	-45.892	-11.526	-12.34
1055	1.055	-16.787	0.54	-14.645	-21.696	-6.481	-33.477	-10.722	-4.983
1056	1.056	-14.558	-30.521	-12.063	-9.447	-19.207	15.664	-10.117	-4.013
1057	1.057	-4.8	-18.214	-12.776	1.639	-20.909	22.221	-12.033	-10.007
1058	1.058	-6.487	-75.001	-10.781	5.961	-28.801	40.441	-9.109	-15.614
1059	1.059	-23.861	-34.375	-14.019	-8.29	-38.836	45.899	-14.906	-15.035
1060	1.06	-16.861	-41.569	-16.865	-17.919	-45.222	0.538	-10.839	-16.972
1061	1.061	-18.938	45.84	-14.302	1.469	-39.229	-29.687	-12.772	-15.239
1062	1.062	-16.906	10.276	-14.63	-0.991	-38.281	-79.439	-12.196	-20.084
1063	1.063	-0.919	42.967	-12.44	-22.018	-23.576	-32.441	-9.3	-18.156
1064	1.064	-11.468	-6.178	-14.312	-30.306	-4.394	-26.275	-10.66	-14.099
1065	1.065	-21.045	-32.724	-16.207	-27.755	-11.93	-9.664	-11.054	-16.615
1066	1.066	-19.228	-106.063	-11.906	-20.763	-9.607	-14.543	-9.9	-22.032
1067	1.067	-1.752	-155.476	-2.952	-10.068	5.303	-37.294	-14.365	-20.097
1068	1.068	-13.312	-110.851	-14.713	-8.075	11.137	-16.594	-10.31	-15.465
1069	1.069	-28.164	-37.584	-16.225	-6.273	9.454	39.971	-15.159	-19.538
1070	1.07	-14.552	11.692	-9.031	-7.745	7.985	64.229	-7.816	-13.739
1071	1.071	-12.752	20.507	-12.691	-14.827	-1.999	56.858	-4.927	-16.065
1072	1.072	-14.242	-3.992	-13.835	-15.897	-0.763	36.957	-7.455	-11.236
1073	1.073	-7.041	47.568	-8.592	-16.977	-4.199	-5.622	-9.786	-13.183
1074	1.074	-5.848	27.552	-9.534	-7.227	-11.515	-55.546	-6.315	-11.46
1075	1.075	-2.334	70.065	-1.585	-3.49	-14.395	-116.095	-10.966	-13.99
1076	1.076	-3.291	86.396	-15.51	-9.414	-15.157	-42.661	-11.557	-18.457
1077	1.077	-14.103	10.601	-13.578	-10.304	-7.811	-12.939	-16.41	-19.056
1078	1.078	-27.041	-43.757	-11.832	-13.142	3.005	13.823	-9.07	-12.117
1079	1.079	-32.23	-34.047	-10.291	-17.332	4.348	-10.51	-13.916	-13.113
1080	1.08	-24.261	-60.8	-11.647	-13.197	0.667	-3.158	-11.406	-13.921
1081	1.081	-17.075	-85.172	-7.967	-6.561	6.651	3.408	-12.187	-13.185
1082	1.082	-18.193	-33.474	-18.806	-2.242	7.61	9.384	-14.133	-9.728
1083	1.083	-12.138	-13.552	-17.442	-9.537	-5.156	14.67	-13.561	-10.33
1084	1.084	-2.386	-7.576	-8.521	-16.245	-27.989	9.656	-6.994	-10.926
1085	1.085	-14.15	8.783	-21.672	-20.436	-31.086	32.543	-9.511	-12.291
1086	1.086	-12.595	3.529	-12.961	-29.273	-28.371	-29.921	-8.743	-7.855
1087	1.087	-13.916	16.876	-8.32	-28.063	-20.807	-92.346	-5.262	-9.616
1088	1.088	-12.716	37.453	-9.673	-11.972	-13.814	-100.369	-4.682	-9.244
1089	1.089	-4.357	33.654	-3.282	-14.267	1.12	-78.179	-5.262	-12.561
1090	1.09	-20.408	16.576	-9.283	17.695	-0.788	-44.612	-2.752	-5.994
1091	1.091	-27.364	-5.288	-18.966	22.177	15.104	-1.982	-9.139	-3.112
1092	1.092	-25.237	-2.67	-17.814	1.49	0.23	14.517	-8.354	-2.368
1093	1.093	-27.163	-20.578	-14.338	-2.147	-9.41	-0.513	-10.658	-6.461
1094	1.094	-28.89	0.547	-9.123	-5.397	-11.123	-4.91	-10.065	-3.013
1095	1.095	-5.054	-2.085	-19.967	-21.04	-19.046	32.719	-11.988	-9.052
1096	1.096	-22.055	-25.227	-12.805	-18.313	-20.389	7.657	-9.064	-11.412
1097	1.097	-6.345	-15.859	-11.649	-10.742	-19.213	-5.788	-9.442	-12.043
1098	1.098	19.224	-35.509	-8.187	-13.039	-15.705	15.001	-6.138	-8.803
1099	1.099	-11.723	-22.676	-17.88	-32.197	-10.466	3.835	-10.969	-8.282
1100	1.1	-32.428	-15.657	-14.214	-29.686	-15.294	-13.197	-7.673	-5.829
1101	1.101	-6.1	16.318	-10.739	-32.003	-21.291	-60.276	-13.08	-8.215
1102	1.102	3.958	29.904	-13.844	-21.358	-18.973	-107.171	-11.135	-7.128
1103	1.103	-11.719	34.012	-16.757	-15.529	-17.053	-15.685	-6.488	-9.917
1104	1.104	-37.256	45.26	-10.76	-24.221	-13.786	23.742	-15.383	-10.384
1105	1.105	-33.966	55.317	-9.982	-9.879	-13.224	35.488	-11.701	-12.584
1106	1.106	-18.291	27.027	-8.044	3.68	-7.445	2.918	-10.533	-12.842
1107	1.107	-4.133	0.66	-4.749	-5.004	-13.107	-26.709	-11.491	-11.546
1108	1.108	-1.577	-50.87	-11.328	-9.627	-2.327	-0.026	-8.576	-8.313
1109	1.109	5.411	-147.301	-8.815	0.456	21.424	-24.436	-7.787	-11.269
1110	1.11	-9.527	-55.094	-6.495	6.846	24.651	-31.838	-10.101	-8.601
1111	1.111	-34.739	-162.402	-13.089	-1.469	27.697	-25.363	-10.666	-14.444
1112	1.112	-38.051	-176.613	-17.34	-6.672	7.914	-19.505	-12.585	-10.403
1113	1.113	-9.801	-110.799	-15.022	8.058	-9.913	-25.083	-14.314	-9.837
1114	1.114	-6.131	-75.197	-7.083	1.657	-2.952	-20.132	-8.49	-14.495
1115	1.115	-23.188	-21.061	-12.307	7.441	3.454	-15.744	-9.248	-11.606
1116	1.116	-20.124	8.488	-13.267	-18.899	-2.343	-3.409	-5.74	-11.999
1117	1.117	-11.831	-0.494	-12.485	-15.226	-21.684	15.309	-10.366	-10.647
1118	1.118	-14.373	7.58	-10.14	-18.495	-39.464	32.26	-8.606	-14.718
1119	1.119	-12.09	14.954	-9.55	-27.766	-46.413	29.107	-8.192	-13.36
1120	1.12	-18.521	21.624	-8.962	-25.05	-48.523	14.974	-7.786	-14.717
1121	1.121	-16.603	27.751	-9.531	-27.552	-38.833	7.424	-8.92	-12.583
1122	1.122	-18.36	11.413	-9.131	-15.936	-19.476	19.008	-10.83	-12.193
1123	1.123	-16.839	-13.67	-15.504	-13.797	-16.962	-0.211	-5.777	-9.485
1124	1.124	-12.601	-36.389	-12.977	-11.862	-5.362	-33.793	-14.469	-14.32
1125	1.125	-13.784	1.235	-8.909	-17.082	0.99	-20.382	-10.969	-17.8
1126	1.126	-17.288	-23.835	-6.971	-18.64	14.503	-16.482	-9.993	-13.152
1127	1.127	-7.64	-0.921	-11.623	-5.682	23.178	-12.876	-9.018	-12.562
1128	1.128	-11.358	44.944	-11.051	-10.9	12.127	-2.848	-9.784	-15.063
1129	1.129	-7.922	14.508	-11.445	-12.434	-0.849	-12.153	-12.092	-11.751
1130	1.13	1.717	-13.209	-13.765	-5.269	4.353	-3.866	-10.144	-9.597
1131	1.131	-15.344	-8.24	-12.585	-14.171	-3.623	-16.665	-10.713	-14.019
1132	1.132	-22.335	14.527	-13.731	-15.322	-10.819	18.343	-11.28	-16.879
1133	1.133	-28.757	-6.193	-17.212	-16.264	-7.169	13.299	-8.75	-20.314
1134	1.134	-15.24	50.471	-16.051	-9.475	-6.018	17.733	-14.155	-20.65
1135	1.135	-10.037	91.042	-15.648	-3.467	-9.122	13.65	-9.297	-19.423
1136	1.136	-14.709	39.303	-9.83	7.166	-12.042	-43.062	-11.215	-17.429
1137	1.137	-13.374	19.278	-12.131	-0.015	-11.296	-83.758	-11.782	-20.834
1138	1.138	-9.715	-35.756	-11.527	-11.838	-13.637	-91.217	-11.384	-14.176
1139	1.139	-10.9	-102.538	-10.925	-10.293	-11.716	-30.715	-8.081	-15.058
1140	1.14	-14.031	-93.538	-9.158	-17.46	-11.152	-6.361	-9.238	-8.97
1141	1.141	-13.103	12.414	-5.654	-11.056	-8.31	-28.409	-12.905	-1.523
1142	1.142	-13.918	26.726	-7.004	-24.209	-8.768	-8.425	-14.254	-6.266
1143	1.143	-16.282	-65.408	-13.57	-15.513	-5.539	9.83	-11.359	-1.92
1144	1.144	-22.887	-77.249	-12.599	-4.505	-10.427	15.297	-10.204	-1.053
1145	1.145	-22.148	-66.437	-18.588	-3.185	-11.042	10.307	-11.367	2.511
1146	1.146	-22.952	-56.607	-12.994	-6.913	-17.66	-3.171	-7.892	4.518
1147	1.147	-19.502	-47.775	-9.532	-20.112	-29.115	0.937	-10.229	6.325
1148	1.148	-12.162	-7.189	-14.192	-14.923	-24.519	-2.709	-13.146	6.786
1149	1.149	-13.12	14.796	-15.933	-3.93	-25.915	0.628	-8.706	5.513
1150	1.15	-13.924	8.158	-13.422	-5.32	-17.051	-2.432	-10.46	1.541
1151	1.151	-6.596	-10.08	-10.145	-1.654	-6.272	-10.741	-9.129	2.026
1152	1.152	-3.703	-4.69	-7.249	-19.662	-4.991	-13.27	-2.769	3.479
1153	1.153	-2.938	10.38	-13.272	-17.165	-6.22	-15.627	-7.052	-2.999
1154	1.154	-5.288	33.177	-17.565	-14.914	-9.751	-21.949	-9.407	-11.8
1155	1.155	-16.175	20.739	-18.383	-12.87	-0.139	-8.307	-10.031	-12.866
1156	1.156	-40.018	1.909	-16.493	-14.854	8.708	-9.953	-10.651	-15.862
1157	1.157	-36.741	11.892	-13.234	-6.198	12.147	-8.345	-13.594	-20.597
1158	1.158	-21.067	-22.66	-7.839	-7.85	2.423	-6.951	-12.276	-23.013
1159	1.159	10.091	-91.497	-11.366	-9.313	6.06	-0.504	-9.997	-26.972
1160	1.16	22.474	-81.813	-4.035	-18.293	-4.786	3.019	-12.166	-24.935
1161	1.161	-11.607	-19.367	-18.767	-17.209	-0.551	8.28	-12.61	-28.132
1162	1.162	-25.191	21.123	-8.164	-20.401	-12.386	-6.373	-7.642	-29.781
1163	1.163	-12.837	43.043	-14.012	-5.764	-10.92	-25.466	-11.004	-21.754
1164	1.164	-9.157	23.062	-12.312	-3.687	-18.163	-27.921	-9.333	-13.348
1165	1.165	-12.445	4.87	-17.002	-1.803	-14.566	-20.896	-16.365	-16.367
1166	1.166	-15.556	-22.77	-12.796	-10.55	-15.8	-18.715	-9.658	-17.265
1167	1.167	-7.241	-47.849	-19.229	-21.637	-16.851	-8.97	-12.257	-7.527
1168	1.168	-9.757	-43.353	-15.808	-17.43	-12.085	-10.628	-14.667	-8.634
1169	1.169	-16.73	-30.916	-12.771	-8.608	-18.169	-15.192	-11.276	-5.108
1170	1.17	-27.373	-27.206	-11.866	-17.019	-17.474	-13.765	-11.953	-4.097
1171	1.171	-25.433	-17.119	-14.461	-14.003	-18.13	-12.555	-9.143	-3.092
1172	1.172	-16.729	-13.975	-15.307	-18.924	-13.543	-11.362	-9.614	2.926
1173	1.173	-18.277	-22.265	-8.792	-9.292	-8.162	-10.357	-8.347	-2.672
1174	1.174	-16.921	-19.744	-6.342	-8.165	2.641	-9.372	-7.273	-2.087
1175	1.175	-18.078	-12.823	-2.348	2.643	-2.032	-8.616	-5.429	-4.027
1176	1.176	-14.591	-14.973	-7.252	-7.468	-3.4	-12.68	-6.678	-10.628
1177	1.177	-13.624	-20.816	-5.391	-21.849	-9.797	-13.246	-11.601	-13.163
1178	1.178	-16.519	-15.582	-7.206	-27.708	-13.292	-9.944	-11.111	-10.864
1179	1.179	-22.508	-10.852	-15.201	-19.034	-3.643	-11.663	-13.132	-12.836
1180	1.18	-18.429	-6.572	-28.428	-11.127	2.708	-12.035	-11.49	-14.82
1181	1.181	-16.475	-7.748	-19.793	-15.421	-3.318	-10.463	-12.934	-21.463
1182	1.182	-6.411	-8.919	-15.224	-24.37	-14.18	-13.736	-14.373	-20.762
1183	1.183	-9.516	23.8	-11.027	-20.924	-35.89	-7.877	-13.295	-20.063
1184	1.184	-10.873	37.725	-17.485	-17.861	-45.212	-11.896	-14.552	-28.081
1185	1.185	-17.246	28.087	-21.04	-3.157	-25.508	-7.022	-14.256	-18.491
1186	1.186	-20.713	26.379	-20.153	-1.04	-7.739	-13.01	-11.648	-27.672
1187	1.187	-21.668	2.541	-17.132	-1.621	-5.452	-0.853	-9.615	-24.084
1188	1.188	-14.878	-42.221	-16.246	-3.537	-3.353	-9.621	-12.422	-25.349
1189	1.189	-1.7	-133.865	-15.555	-5.293	6.292	-8.122	-8.268	-24.48
1190	1.19	-11.366	-120.851	-16.406	-6.862	32.578	-6.744	-14.164	-19.74
1191	1.191	-13.097	-37.543	-9.893	-5.53	36.23	-3.023	-16.566	-17.322
1192	1.192	-8.436	-26.707	-15.957	-11.928	5.254	-6.474	-5.817	-10.059
1193	1.193	-21.389	-16.824	-3.841	-8.467	-15.46	-9.515	-10.551	-16.938
1194	1.194	-9.191	-7.985	-9.152	-5.385	-26.692	-8.489	-14.886	-3.89
1195	1.195	1.845	0.094	5.088	-4.424	-23.411	-9.212	-11.28	-2.065
1196	1.196	-11.114	7.426	6.934	-12.365	-20.329	-13.231	-5.355	-0.434
1197	1.197	-16.331	0.856	-1.85	-9.274	-6.218	-12.624	-8.512	-8.486
1198	1.198	-20.962	6.882	-16.245	-10.259	-8.754	-12.013	-11.476	-12.863
1199	1.199	-13.781	1.517	-18.265	-23.43	-6.436	-13.741	-14.052	-19.369
1200	1.2	-28.079	-3.451	-9.625	-33.116	4.197	-5.792	-5.208	-20.66
1201	1.201	-18.384	1.043	-14.334	-27.907	10.02	-11.784	-8.748	-19.835
1202	1.202	-13.135	-2.997	-4.323	-7.202	4.826	-8.68	-9.764	-20.947
1203	1.203	-11.565	0.707	-0.682	35.355	-12.546	-11.585	-3.031	-20.319
1204	1.204	-10.194	4.025	5.259	29.328	3.757	-10.804	-3.849	-13.111
1205	1.205	-11.34	0.955	-0.044	1.616	-6.846	-13.131	-6.21	-18.102
1206	1.206	-17.335	-13.166	-14.815	6.628	-12.602	-12.54	-8.182	-17.471
1207	1.207	-16.384	-15.696	-21.24	29.49	-14.3	-15.829	-12.859	-13.553
1208	1.208	-17.358	-18.016	-11.606	17.141	-12.73	-11.761	-7.471	-14.284
1209	1.209	-13.084	-20.152	-27.508	-9.154	-25.694	-11.368	-12.332	-13.846
1210	1.21	-12.266	-26.031	-25.409	-12.411	-16.981	-9.037	-2.286	-6.245
1211	1.211	-14.159	-6.697	-15.752	-9.277	-15.422	-15.609	-0.94	-11.599
1212	1.212	-14.734	11.162	-17.526	-34.779	6.265	-16.567	0.214	-8.822
1213	1.213	-18.802	4.274	-16.002	-38.015	-9.405	-12.316	-5.783	-4.68
1214	1.214	-15.31	2.234	-8.869	-41.032	-6.69	-4.983	-8.879	-5.553
1215	1.215	-13.942	11.98	-10.054	-43.698	-9.181	1.768	-9.836	-0.807
1216	1.216	-15.091	-14.29	-16.069	-41.122	-6.82	-6.175	1.584	1.038
1217	1.217	-13.145	-3.052	-4.271	-34.141	-25.957	-11.409	-3.044	1.537
1218	1.218	-11.197	-13.118	-8.922	-6.493	-18.38	-6.567	-1.663	1.857
1219	1.219	-15.447	-3.823	-7.566	-2.873	-16.024	-12.563	-2.804	-3.632
1220	1.22	-20.867	-6.519	1.342	-6.228	-9.599	-11.795	-8.772	-4.284
1221	1.221	-10.033	-34.757	-9.479	-3.166	-7.626	-8.316	-18.413	5.723
1222	1.222	-14.68	-38.39	-16.627	-22.903	-5.849	-10.256	-17.214	1.411
1223	1.223	-13.321	-35.054	-20.288	-25.41	-4.263	-12.002	-13.688	2.52
1224	1.224	-12.15	-6.783	-14.269	-23.085	-2.859	-5.04	-16.734	-1.018
1225	1.225	-13.302	-3.083	-15.205	-8.187	-11.701	-7.95	-15.714	2.028
1226	1.226	-12.323	-13.095	-8.4	1.507	-8.163	-13.955	-16.427	-2.863
1227	1.227	-13.273	-34.909	-14.371	3.282	-7.141	-8.353	-10.753	-7.173
1228	1.228	-17.513	-66.011	-23.24	-17.41	-8.065	-10.3	-15.528	-4.892
1229	1.229	-19.827	-36.919	-17.207	-20.12	-12.279	-12.237	-5.402	-0.092
1230	1.23	-16.332	-25.633	-11.941	-7.347	-16.283	-12.828	-12.496	3.164
1231	1.231	-14.386	-22.285	-8.993	-5.009	-21.06	-16.317	-16.105	-0.925
1232	1.232	-11.467	-25.33	-22.09	-11.374	-13.642	-20.78	-14.875	-8.882
1233	1.233	-17.25	-22.575	-12.344	-13.288	-8.735	-21.38	-3	-10.051
1234	1.234	-18.006	-25.022	-10.54	-29.129	-4.428	-13.466	-10.857	-13.147
1235	1.235	-16.06	-8.701	-2.586	-14.203	-5.153	-2.641	2.19	-16.05
1236	1.236	-15.476	-6.531	-3.97	-16.105	-5.643	-3.993	-6.442	-15.252
1237	1.237	-17.215	-8.441	-2.778	-35.431	-7.467	-2.838	-4.813	-9.607
1238	1.238	-15.854	-6.705	-3.893	-12.195	-4.476	0.648	-0.469	-14.407
1239	1.239	-10.428	-5.191	-9.059	-2.89	0.42	-6.715	-9.287	-19.003
1240	1.24	-13.886	-9.523	-15.777	-5.57	-5.546	-5.76	-17.518	-18.361
1241	1.241	-17.17	-8.376	-14.955	-8.053	-12.848	-13.706	-10.082	-23.13
1242	1.242	-15.42	-14.301	-7.539	-5.706	-13.768	-16.812	-9.035	-19.766
1243	1.243	-9.608	-13.26	-4.559	-3.551	-7.766	-10.045	-13.198	-15.613
1244	1.244	-13.675	-16.083	-8.718	-1.586	-8.567	-7.545	-15.43	-20.364
1245	1.245	-13.087	-13.476	-4.571	-3.294	-1.993	-13.17	-10.507	-22.202
1246	1.246	-12.488	-19	-12.425	-7.912	-2.74	-11.237	-16.416	-19.197
1247	1.247	-13.068	-14.072	-9.265	-6.538	-5.019	-14.533	-13.997	-20.451
1248	1.248	-14.42	-3.937	-4.374	-5.347	-8.45	-6.8	-13.327	-22.673
1249	1.249	-16.743	-2.507	-17.494	0.665	0.308	-7.781	-8.594	-17.733
1250	1.25	-13.835	1.24	-15.503	1.642	-12.806	-8.767	-9.091	-12.997
1251	1.251	-14.235	-2.193	-20.659	-9.201	-14.516	-14.783	-11.52	-13.485
1252	1.252	-13.072	-3.115	-28.523	-7.843	-22.412	-9.188	-11.827	-13.003
1253	1.253	-10.937	-0.173	-9.675	1.074	-21.022	-17.131	-9.616	-17.359
1254	1.254	-14.809	5.857	3.173	9.438	-14.624	-9.79	-12.243	-16.674
1255	1.255	-14.421	0.269	-8.355	-6.594	-13.453	-10.772	-11.005	-20.047
1256	1.256	-12.098	-4.55	-23.172	-41.617	-3.793	-6.532	-11.705	-14.529
1257	1.257	-12.492	-14.605	-13.441	-36.569	10.51	-8.87	-10.278	-9.587
1258	1.258	-16.945	-30.455	-15.128	-23.008	12.422	-10.826	-10.985	-11.423
1259	1.259	-18.695	-11.298	-16.614	-27.07	7.173	-10.257	-10.727	-9.59
1260	1.26	-15.207	-29.098	-17.903	-30.782	-10.267	-10.846	-14.151	-10.853
1261	1.261	-14.819	-31.433	-14.157	-27.541	-7.941	-11.243	-11.765	-8.428
1262	1.262	-15.203	-20.795	-10.593	-30.657	-10.062	-11.647	-11.318	-10.469
1263	1.263	-15.59	-22.725	-9.552	-33.388	-8.101	-11.27	-8.555	-11.539
1264	1.264	-16.753	-27.955	-8.508	0.085	-23.961	-8.567	-11.995	-5.646
1265	1.265	-18.299	-26.403	-16.364	-13.466	-26.071	-11.285	-6.146	-6.339
1266	1.266	-18.101	-13.422	-15.323	15.562	-8.63	-7.816	-10.168	-9.743
1267	1.267	-13.851	-11.691	-16.223	34.338	-10.933	-11.133	-14.959	-10.254
1268	1.268	-12.105	-7.054	-15.375	51.377	-8.794	-12.311	-7.563	-6.129
1269	1.269	-11.703	0.075	-12.973	48.32	-14.572	-7.1	-10.43	-1.236
1270	1.27	-14.981	1.197	-17.737	5.816	-9.31	-7.684	-11.17	-11.252
1271	1.271	-12.072	-14.521	-11.667	-24.491	-4.623	-7.121	-7.077	-9.852
1272	1.272	-10.122	-12.452	-12.373	-29.836	-3.227	-7.708	-8.998	-6.129
1273	1.273	-15.917	4.909	-8.832	-14.69	-9.575	-7.335	-12.27	-7.261
1274	1.274	-13.586	-2.105	-14.77	-10.194	-10.704	-6.957	-10.509	-8.2
1275	1.275	-15.509	-21.28	-10.639	-22.552	-11.659	-8.121	-13.985	-5.277
1276	1.276	-17.435	-23.8	-11.153	-41.272	-12.624	-9.283	-12.622	-7.777
1277	1.277	-16.846	-26.134	-13.014	-31.156	-8.351	-8.91	-13.777	-13.384
1278	1.278	-11.038	-24.033	-12.37	-15.441	-10.664	-13.75	-10.086	-8.546
1279	1.279	-16.644	-18.267	-20.252	-7.11	-15.486	-8.918	-11.429	-9.135
1280	1.28	-13.157	-13.047	-26.197	-14.658	-12.188	-13.575	-8.507	-13.203
1281	1.281	-15.086	-11.492	-25.17	-21.623	-18.761	-7.016	-8.111	-11.863
1282	1.282	-14.494	-10.129	-20.271	-23.734	-26.683	-4.522	-6.94	-16.332
1283	1.283	-14.87	-11.282	-7.064	-21.752	-19.319	-2.219	-11.771	-14.621
1284	1.284	-11.577	-10.11	22.025	-12.997	-14.473	-13.063	-11.176	-12.135
1285	1.285	-11.185	-9.123	51.114	-11.385	-25.863	-20.988	-6.526	-16.624
1286	1.286	-13.11	-8.108	-5.524	-7.042	-24.29	-16.712	-7.095	-22.074
1287	1.287	-15.033	-7.288	-13.586	-0.595	-2.593	-15.545	-9.605	-14.174
1288	1.288	-11.534	-14.601	-20.885	-8.88	19.289	-12.052	-9.213	-17.295
1289	1.289	-18.87	-27.344	-14.269	-22.751	33.424	-8.953	-11.345	-18.295
1290	1.29	-11.499	-36.024	-8.238	-24.62	20.656	-9.928	-7.683	-14.071
1291	1.291	-16.327	-28.087	-13.631	-15.883	9.043	-10.702	-6.352	-11.779
1292	1.292	-12.068	-15.127	-28.702	-20.515	11.167	-16.322	-12.171	-15.295
1293	1.293	-14.378	-13.407	-33.121	-19.154	13.116	-9.752	-11.412	-15.895
1294	1.294	-13.786	-18.068	-20.693	-17.986	-13.178	-12.275	-10.847	-11.85
1295	1.295	-18.428	-13.81	-9.428	-11.973	-31.919	-19.636	-11.445	-14.391
1296	1.296	-14.352	-14.958	0.663	-11.013	-35.173	-16.744	-13.204	-12.082
1297	1.297	-19.181	-11.47	-2.422	-15.85	-25.852	-12.483	-10.705	-16.935
1298	1.298	-18.586	-16.672	-5.123	-2.706	-23.11	-6.87	-13.043	-18.878
1299	1.299	-15.667	-19.556	-17.893	-8.548	-15.551	-3.378	-10.159	-11.139
1300	1.3	-9.853	-11.613	-20.212	0.136	0.713	-1.444	-8.248	-10.172
1301	1.301	-13.899	-8.512	-22.338	-1.413	-5.643	-6.858	-7.881	-9.199
1302	1.302	-13.314	-11.423	-16.532	2.822	-11.385	-11.696	-12.744	-8.417
1303	1.303	-7.296	-7.166	-14.765	1.627	-6.102	-9.752	-9.279	-14.023
1304	1.304	-11.34	-4.849	-19.33	-6.715	4.996	-8.011	-8.713	-12.087
1305	1.305	-13.263	-9.687	-23.514	-11.911	12.219	-6.645	-11.628	-6.082
1306	1.306	-11.31	-14.342	-9.147	-18.64	5.859	-7.994	-12.99	-10.144
1307	1.307	-15.352	-23.261	-11.057	-5.451	4.72	-5.861	-12.612	-5.301
1308	1.308	-10.492	-6.257	-9.287	-11.204	3.749	-10.31	-8.562	-2.002
1309	1.309	-17.834	-13.265	-20.333	-2.403	-7.115	-12.047	-9.929	-4.895
1310	1.31	-14.933	-2.649	-16.107	5.646	-20.096	-8.563	-8.589	-12.825
1311	1.311	-17.439	3.115	-14.934	-15.915	-18.38	-8.169	-8.219	-6.817
1312	1.312	-15.102	-2.136	-8.913	-25.124	-16.855	-12.224	-7.848	-12.03
1313	1.313	-15.668	-6.791	-9.902	-27.807	-15.534	-11.833	-7.476	-9.119
1314	1.314	-15.075	-19.76	-7.024	-20.249	-19.236	-4.476	-12.327	-9.882
1315	1.315	-15.643	-24.975	-6.268	-13.21	-22.749	0.757	-12.923	-10.644
1316	1.316	-7.694	-23.401	-7.057	-6.764	-15.431	-0.208	-11	-7.151
1317	1.317	-16.003	-16.214	-6.469	-0.886	-18.357	-13.368	-13.923	-6.567
1318	1.318	-23.343	-4.393	-16.517	-6.044	-20.888	-11.433	-10.458	-8.308
1319	1.319	-22.357	3.54	-12.233	-29.774	-21.664	-23.627	-12.789	-11.795
1320	1.32	-18.081	-0.738	-5.822	-33.017	-18.182	-9.31	-13.958	-15.087
1321	1.321	-15.744	-7.129	-14.134	-23.706	-13.524	-15.113	-9.517	-12.19
1322	1.322	-16.312	-8.296	-11.001	-15.355	-9.45	-9.866	-10.104	-8.513
1323	1.323	-13.011	-9.256	-15.791	-7.779	-3.637	-14.5	-8.761	-12.952
1324	1.324	-14.748	-14.074	-14.96	8.489	8.556	-13.134	-2.388	-12.369
1325	1.325	-13.396	-21.999	-14.138	-2.203	6.811	-16.814	-4.909	-11.973
1326	1.326	-13.007	-22.989	-16.034	-0.317	-4.214	-8.513	-4.145	-10.618
1327	1.327	-8.939	-20.088	-11.385	4.799	0.043	-13.769	-8.997	-12.753
1328	1.328	-14.738	-22.605	-8.501	9.268	-8.86	-10.888	-10.947	-6.769
1329	1.329	-13.952	-18.544	-5.983	10.532	-5.38	-6.635	-11.538	-11.033
1330	1.33	-12.013	-16.613	-8.318	11.698	-6.35	-1.011	-10.192	-5.414
1331	1.331	-15.299	-13.307	-9.495	-6.332	-13.121	-2.948	-13.482	-10.248
1332	1.332	-12.395	-13.88	-9.128	-34.634	-3.447	-7.584	-10.584	-8.311
1333	1.333	-11.038	-12.517	-12.617	-31.019	0.216	-16.496	-9.427	-11.213
1334	1.334	-12.393	-19.86	-13.791	-48.143	-15.474	-20.176	-9.82	-8.69
1335	1.335	-15.301	-29.539	-14.914	-45.174	-13.352	-16.708	-9.055	-15.069
1336	1.336	-16.458	-25.846	-18.321	-19.801	-11.427	-9.379	-13.509	-10.808
1337	1.337	-18.4	-22.37	-11.721	-9.944	-6.211	-12.296	-12.931	-14.873
1338	1.338	-17.638	-12.703	-0.865	-13.193	-1.551	-6.306	-6.355	-11.4
1339	1.339	-13.197	-13.875	-5.128	-10.602	-0.169	-5.543	-5.59	-13.335
1340	1.34	-11.278	1.795	-8.825	12.543	-3.83	-12.13	-6.366	-12.765
1341	1.341	-7.225	3.925	-7.679	15.585	-7.324	-11.37	-9.856	-12.393
1342	1.342	-15.181	5.871	-10.784	12.84	-21.297	-9.06	-7.93	-17.825
1343	1.343	-11.719	-2.813	-19.713	5.307	-23.267	-7.146	-12.008	-13.006
1344	1.344	-8.652	-20.205	-20.885	-6.158	-25.034	-5.226	-11.634	-9.732
1345	1.345	-17.578	-27.153	-9.093	4.615	-20.444	-8.144	-8.366	-18.637
1346	1.346	-14.126	-20.767	-4.45	-12.671	-16.246	-16.085	-12.451	-12.254
1347	1.347	-19.383	-30.454	-3.096	-0.933	-17.462	-14.945	-11.121	-15.74
1348	1.348	-20.39	-18.254	0.577	9.8	-1.83	-14.01	-7.852	-18.846
1349	1.349	-14.425	-10.338	-12.595	-3.648	4.514	-7.268	-1.298	-14.019
1350	1.35	-20.076	-9.007	-10.883	-26.394	-24.543	-13.272	-8.093	-13.256
1351	1.351	-9.273	-5.341	-12.457	-16.995	-45.261	-12.489	-7.33	-15.593
1352	1.352	-20.346	-16.181	-34.159	-8.599	-34.045	-14.437	-12.958	-12.112
1353	1.353	-19.03	-11.945	-56.062	-16.094	-30.771	-9.805	-14.913	-10.17
1354	1.354	-15.395	-15.65	-36.353	-51.1	-15.106	-13.893	-16.863	-13.081
1355	1.355	-18.926	-14.54	-18.591	-66.21	16.049	-9.061	-18.625	-10.57
1356	1.356	-19.953	-13.628	-11.672	-61.8	20.111	-5.776	-15.157	-8.242
1357	1.357	-19.041	-12.697	-5.307	-57.796	38.876	-7.529	-9.756	-9.405
1358	1.358	-13.111	-10.227	23.69	-61.527	42.151	-11.016	-11.708	-11.342
1359	1.359	-4.271	-4.642	27.721	-64.89	13.876	-7.734	-9.787	-7.083
1360	1.36	-12.65	-6.623	-13.917	-49.245	2.626	-12.58	-9.222	-12.899
1361	1.361	-15.814	-16.716	-19.388	-6.812	-0.701	-14.523	-7.877	-13.696
1362	1.362	-16.868	-18.096	15.765	35.584	2.366	-9.118	-9.243	-11.773
1363	1.363	-14.431	-21.808	11.26	40.832	-5.975	-8.556	-9.633	-15.083
1364	1.364	-15.283	-30.183	-1.169	5.46	-13.54	-10.503	-9.256	-12.202
1365	1.365	-17.301	-33.333	-12.477	0.893	-6.592	-8.758	-8.882	-10.873
1366	1.366	-15.452	-18.677	-29.586	4.902	-4.478	-5.273	-5.997	-9.546
1367	1.367	-13.796	-8.088	-32.764	8.529	-14.164	-8.558	-10.461	-8.406
1368	1.368	-16.397	5.427	-35.538	-1.582	-22.879	-8.178	-13.379	-3.98
1369	1.369	-16.884	17.603	-28.052	1.444	-24.435	-4.511	-14.743	-4.586
1370	1.37	-17.363	-3.142	-16.497	-18.331	-28.691	-11.886	-12.43	-11.591
1371	1.371	-13.777	-17.338	-31.451	-41.552	-19.772	-25.826	-12.05	-14.532
1372	1.372	-12.51	-24.951	-37.317	-32.268	-16.262	-16.169	-9.349	-20.566
1373	1.373	-13.751	-22.695	-35.633	-1.134	-15.262	-14.431	-9.736	-13.24
1374	1.374	-7.827	-20.646	-27.75	44.671	-12.332	-3.407	-14.576	-18.113
1375	1.375	-13.916	-7.167	-14.832	26.402	-18.311	6.656	-11.089	-8.474
1376	1.376	-18.065	-23.111	11.446	54.011	-12.293	8.975	-6.442	-7.344
1377	1.377	-20.073	-21.062	22.627	99.444	-8.229	-2.82	-7.014	-3.894
1378	1.378	-18.989	-13.197	-1.221	20.123	-7.662	-20.229	-7.409	-9.15
1379	1.379	-17.144	-7.458	1.833	-55.608	-12.324	-27.174	-9.739	-20.012
1380	1.38	-15.489	-19.716	-0.935	-25.816	-11.741	-16.508	-14.583	-18.685
1381	1.381	-15.193	-11.821	1.508	-16.789	-11.348	-18.418	-10.521	-13.097
1382	1.382	-16.646	-13.231	-8.029	-6.159	-3.983	-2.529	-9.954	-14.283
1383	1.383	-15.583	-16.972	3.526	18.044	1.272	-8.903	-11.699	-15.473
1384	1.384	-11.223	-6.204	-24.186	39.803	-1.591	-6.971	-8.216	-12.407
1385	1.385	-20.202	-22.174	-42.998	59.344	-7.575	-5.228	-10.535	-11.465
1386	1.386	-13.907	-3.133	-39.752	65.021	-5.234	-9.867	-11.688	-8.978
1387	1.387	-12.84	-5.739	-36.71	3.772	-10.054	-11.226	-11.291	3.197
1388	1.388	-13.9	-12.763	-17.011	-37.166	-9.455	-7.554	-7.796	-9.018
1389	1.389	-14.946	-23.462	0.76	-74.447	-0.535	-8.697	-14.352	-1.103
1390	1.39	-15.795	-29.299	-1.574	-81.411	0.622	-5.579	-7.563	3.143
1391	1.391	-11.809	-24.101	-12.171	-75.758	6.602	-8.472	-5.036	-0.549
1392	1.392	-11.302	-22.582	-6.287	-103.755	-3.091	-5.942	-7.351	-1.716
1393	1.393	-9.449	-21.289	-18.447	-179.621	-14.916	-6.701	-6.774	-6.949
1394	1.394	-16.108	-17.658	-4.154	-125.637	-10.306	-10.163	-0.782	-15.852
1395	1.395	-13.662	0.261	-6.162	-96.398	-14.595	-20.193	-3.111	-17.006
1396	1.396	-12.97	2.691	-4.61	-70.144	-13.461	-4.295	-3.696	-16.037
1397	1.397	-11.109	-13.628	-9.437	-29.861	-9.994	6.371	-5.633	-13.131
1398	1.398	-17.185	1.224	-8.228	-22.72	-4.792	4.463	-3.888	-12.352
1399	1.399	-11.646	-0.744	-4.675	-16.297	-9.628	-18.341	-7.352	-8.289
1400	1.4	-13.642	-9.455	-10.785	-22.414	-12.135	-27.59	-14.671	-7.699
1401	1.401	-14.282	-17.394	-9.917	4.981	-17.765	-13.431	-11.545	-17.751
1402	1.402	-17.234	-7.344	-1.103	19.63	-14.311	-15.911	-10.539	-24.901
1403	1.403	-13.798	-3.681	-4.695	32.91	-12.385	-4.267	-13.015	-15.985
1404	1.404	-14.225	9.464	-1.69	45.232	-11.816	-19.131	-7.363	-17.131
1405	1.405	-9.418	0.715	-2.72	48.801	-10.448	-17.165	-13.884	-20.219
1406	1.406	-14.096	-23.121	-15.896	45.281	-13.7	-11.899	-11.277	-17.303
1407	1.407	-8.7	-19.877	-10.056	35.85	-8.821	-16.507	-11.938	-14.767
1408	1.408	-13.56	-23.01	-11.746	32.938	-8.199	-15.105	-9.888	-15.521
1409	1.409	-23.632	-14.7	-22.71	-5.823	-11.06	-13.897	-10.367	-10.66
1410	1.41	-13.568	-22.282	-0.975	77.348	-7.578	-10.366	-13.209	-7.347
1411	1.411	-1.771	-24.633	8.281	65.754	-8.948	-5.12	-11.819	-12.756
1412	1.412	-9.711	-22.517	-5.876	33.652	-11.874	-4.154	-18.223	-10.801
1413	1.413	-13.97	-12.849	-18.627	4.609	-9.197	-10.149	-10.28	-7.489
1414	1.414	-10.284	-21.559	11.752	-21.405	-6.533	-15.727	-11.149	-6.886
1415	1.415	-11.439	-23.092	-0.662	-61.445	-8.71	-10.86	-6.097	-7.255
1416	1.416	-8.332	-15.912	-4.361	-53.529	-4.872	-15.515	-8.402	-11.673
1417	1.417	-17.214	-27.688	-21.428	-46.433	-7.414	-13.774	-8.921	-8.735
1418	1.418	-11.194	-29.205	-30.744	-27.632	-5.125	-6.793	-9.185	-11.219
1419	1.419	-16.398	-7.46	-28.032	-65.78	-9.998	-5.843	-9.498	-4.798
1420	1.42	-13.471	8.302	-25.464	-80.368	-16.029	-5.046	-11.057	-7.278
1421	1.421	-15.954	-5.711	-23.073	-47.951	-16.843	0.554	-5.288	-8.024
1422	1.422	-21.53	-8.111	-20.897	-18.619	-16.271	-8.892	-12.828	-11.482
1423	1.423	-22.082	-1.047	-26.657	15.79	-6.21	-7.68	-10.107	-9.522
1424	1.424	-11.986	-15.848	-24.899	29.751	3.858	-11.182	-9.555	-6.595
1425	1.425	-16.202	-13.795	-26.42	1.093	-2.513	-10.223	-12.238	-12.374
1426	1.426	-25.067	-8.472	-22.077	-17.456	0.987	-13.108	-16.011	-8.283
1427	1.427	-16.703	-13.039	-15.586	-68.805	10.686	-13.876	-6.032	-13.1
1428	1.428	-11.432	-14.298	-14.333	-135.424	1.806	-19.492	-7.428	-12.484
1429	1.429	-14.285	-10.521	-0.33	-144.178	-13.856	-14.665	-8.708	-13.041
1430	1.43	-9.974	-28.411	5.54	-70.479	-15.975	-12.721	-9.963	-11.67
1431	1.431	-7.599	-10.506	-13.741	38.732	-21.78	-9.786	-2.728	-13.976
1432	1.432	-6.961	-3.482	-11.155	140.463	-27.009	-8.384	-9.547	-9.114
1433	1.433	-12.901	-1.303	-27.346	206.83	-28.553	-0.966	-10.326	-9.668
1434	1.434	-25.031	16.171	-20.888	218.909	-15.567	-6.138	-12.65	-11.392
1435	1.435	-12.77	18.568	-15.029	121.178	-13.812	-5.132	-14.582	-12.727
1436	1.436	-11.158	-4.774	-6.265	81.55	-9.151	6.323	-16.513	-15.991
1437	1.437	-12.442	-26.537	-10.836	69.493	-4.871	1.692	-14.796	-13.063
1438	1.438	-21.274	-18.097	-9.395	58.32	-3.677	-14.184	-17.316	-11.101
1439	1.439	-17.715	-35.814	-28.844	87.803	12.042	-16.367	-9.966	-16.888
1440	1.44	-12.419	-24.142	-71.33	43.066	14.215	-10.631	-6.861	-11.254
1441	1.441	-13.316	-21.982	-77.275	2.374	4.579	-12.385	-5.878	-16.075
1442	1.442	-10.729	3.201	-27.267	-108.7	-4.087	-10.884	2.109	-15.49
1443	1.443	-11.43	-20.545	19.666	-92.848	6.969	-15.188	1.166	-14.908
1444	1.444	-14.84	-4.817	50.135	37.124	2.735	-21.636	-1.638	-16.274
1445	1.445	-10.125	-2.017	133.447	89.597	1.591	-18.219	-2.278	-14.937
1446	1.446	-12.956	-14.727	97.923	-21.478	-4.402	-15.197	-7.758	-9.146
1447	1.447	-11.53	-26.291	43.814	-121.921	-1.314	-16.236	-11.201	-11.475
1448	1.448	-12.811	-24.112	14.271	-134.565	-12.174	-17.088	-19.956	-6.638
1449	1.449	-15.647	-37.584	-12.374	-145.902	-16.442	-16.401	-26.039	-9.919
1450	1.45	-16.742	-28.828	-20.434	-4.281	-15.301	-11.619	-22.993	-10.492
1451	1.451	-15.509	-14.46	-27.726	131.082	-14.164	-13.566	-25.953	-10.093
1452	1.452	-20.279	-20.238	-21.071	-25.725	-15.148	-10.65	-26.803	-8.736
1453	1.453	-20.795	-11.464	-39.187	-173.255	-6.271	-10.24	-21.35	-8.358
1454	1.454	-20.143	6.052	-33.7	-115.131	-14.609	-7.838	-32.353	-5.641
1455	1.455	-16.013	-0.793	-48.728	7.751	-15.596	-11.839	-49.867	-8.341
1456	1.456	-20.784	9.949	-71.529	-39.417	-20.45	-6.95	-52.189	-11.822
1457	1.457	-16.079	0.33	-67.458	33.073	-16.201	-16.998	-37.22	-13.17
1458	1.458	-17.751	-18.969	-48.674	72.577	-23.543	-18.347	-19.664	-16.061
1459	1.459	-17.305	4.297	-38.592	-82.801	-14.634	-14.659	15.512	-11.604
1460	1.46	-13.964	-4.935	8.444	-231.393	-13.464	3.355	30.736	-6.17
1461	1.461	-15.065	-24.627	1.896	-289.456	-10.342	16.132	62.81	-14.095
1462	1.462	-16.156	-22.034	-16.266	-307.228	-1.417	9.2	25.386	-13.129
1463	1.463	-18.032	-24.252	0.202	-323.5	-0.245	-18.417	-50.179	-14.097
1464	1.464	-13.139	-34.795	5.23	-193.97	-3.338	-14.678	-125.959	-8.095
1465	1.465	-15.02	-28.938	-8.298	-107.044	-10.103	16.344	-96.343	-18.743
1466	1.466	-16.903	-16.721	-4.232	-27.998	-12.618	4.056	-105.186	-17.393
1467	1.467	-13.947	-8.772	-7.905	-71.563	-11.843	-14.665	-129.457	-13.734
1468	1.468	-12.547	-30.438	-24.948	-6.043	-12.424	9.103	-62.64	-12.594
1469	1.469	-12.883	-33.519	-46.822	53.554	-10.486	-25.433	18.092	-15.712
1470	1.47	-16.905	-64.636	-38.473	64.599	-1.581	-2.684	180.823	-12.827
1471	1.471	-13.38	-60.505	-20.58	193.048	-15.906	-48.613	250.563	-12.076
1472	1.472	-5.983	-34.145	-13.52	140.688	-13.97	-42.626	187.216	-14.425
1473	1.473	-9.038	-24.038	18.507	93.268	-15.697	18.323	168.15	-6.529
1474	1.474	-11.904	-27.072	14.077	136.502	-17.216	10.251	220.653	-11.796
1475	1.475	-12.629	4.136	-23.63	202.365	-18.538	-11.712	109.387	-5.07
1476	1.476	-16.657	8.223	-18.682	238.082	-14.843	-5.096	-78.545	-2.604
1477	1.477	-17.2	-2.993	-5.164	184.029	-8.826	-11.067	-104.072	-14.84
1478	1.478	-16.58	0.29	-9.238	75.609	-1.452	-16.444	-34.329	-9.667
1479	1.479	-14.789	-2.796	-5.59	-141.252	-2.427	-31.504	-55.212	-11.262
1480	1.48	-11.266	-5.512	-15.662	-296.487	5.485	-35.901	-35.785	-9.951
1481	1.481	-13.546	32.983	-12.593	-268.778	6.456	-39.928	-87.972	-11.159
1482	1.482	-15.631	27.597	-15.34	-89.825	1.618	-36.203	-103.75	-14.687
1483	1.483	-14.427	12.518	-12.851	165.782	-9.816	-26.097	-89.332	-7.371
1484	1.484	-16.326	-1.065	-15.223	335.716	-8.278	-10.355	-76.111	-8.375
1485	1.485	-16.493	-13.484	-21.642	365.918	-15.432	-7.6	-64.38	-14.416
1486	1.486	-15.105	-24.742	-23.592	336.637	-16.586	5.204	-32.095	-12.13
1487	1.487	-14.295	-34.876	-21.864	258.525	-24.916	16.919	-42.325	-8.687
1488	1.488	-17.941	-13.101	-10.859	1.387	-28.026	48.948	-33.607	-13.369
1489	1.489	-14.433	0.988	4.977	-101.524	-19.121	44.527	-41.839	-12.815
1490	1.49	-14.02	18.727	24.093	-71.041	-13.101	-9.643	-34.484	-9.356
1491	1.491	-11.089	21.005	-9.463	-99.59	-12.107	12.385	-54.238	-6.083
1492	1.492	-13.767	-10.971	-23.081	-74.421	-5.319	5.661	-23.815	-9.005
1493	1.493	-14.121	-6.556	-19.031	-51.488	-11.319	11.465	-73.973	-5.346
1494	1.494	-16.219	-35.634	-15.328	-72.815	-0.664	5.921	-80.876	-8.656
1495	1.495	-14.838	-1.611	-12.005	-168.956	3.613	0.822	-62.837	-11.583
1496	1.496	-14.615	2.829	-8.83	-396.516	15.448	5.283	20.247	-16.044
1497	1.497	-15.757	-17.893	-6.106	-241.577	23.39	9.338	79.57	-17.787
1498	1.498	-14.185	-29.167	-3.64	-157.294	10.419	5.673	90.007	-23.595
1499	1.499	-11.067	-12.176	-10.692	-182.915	8.676	-38.975	40.408	-17.976
1500	1.5	-17.631	-21.506	-12.924	-252.648	7.126	-69.269	31.39	-19.91
1501	1.501	-14.711	-13.22	-22.708	-231.584	-5.871	-63.758	39.465	-17.972
1502	1.502	-13.913	-36.497	-17.585	-173.981	2.808	-58.674	91.287	-10.23
1503	1.503	-17.96	-58.428	-16.128	53.334	-5.174	-81.487	71.694	-15.45
1504	1.504	-13.109	-61.187	-14.872	84.119	-3.847	-60.779	4.941	-16.409
1505	1.505	-12.514	-43.373	4.6	-0.302	-7.532	-34.484	-75.316	-10.398
1506	1.506	-11.917	-22.295	12.846	76.593	-15.855	3.24	-107.345	-11.158
1507	1.507	-17.714	-14.017	5.217	239.298	-27.662	8.239	-136.507	-13.083
1508	1.508	-13.637	-6.55	-6.444	302.539	-19.731	3.721	-109.539	-8.429
1509	1.509	-14.204	-13.62	-8.591	321.437	-21.076	-0.462	-69.19	-13.838
1510	1.51	-13.616	-11.549	-14.396	303.579	-29.963	10.649	-62.164	-7.246
1511	1.511	-16.509	-32.874	-12.607	159.748	-23.957	-13.205	-29.069	-4.707
1512	1.512	-16.12	-47.06	-17.223	101.47	-14.288	-28.839	-11.037	-7.01
1513	1.513	-15.729	-29.3	-10.05	118.43	-5.369	-31.634	16.567	-8.923
1514	1.514	-13.599	5.681	-11.181	70.495	-8.827	-24.298	72.026	-5.612
1515	1.515	-15.529	20.725	-12.31	-30.495	-5.711	-45.616	20.287	-8.495
1516	1.516	-14.363	25.136	-19.645	-96.099	-4.737	-3.199	-26.671	-3.648
1517	1.517	-16.494	12.702	-18.651	-179.271	-7.231	63.726	28.3	-1.695
1518	1.518	-16.297	1.443	-26.565	-341.782	-9.512	90.173	35.806	-7.092
1519	1.519	-13.774	-8.632	-42.612	-457.665	-12.933	65.668	69.464	-7.648
1520	1.52	-11.646	-24.3	-77.64	-308.996	-10.934	28.545	-22.018	-8.21
1521	1.521	-15.515	-16.005	-62.529	-173.972	-12.621	-18.365	-61.443	-8.773
1522	1.522	-18.028	-23.563	-48.944	-191.031	-20.528	-24.237	-25.754	-3.917
1523	1.523	-13.568	-35.153	13.613	-47.528	-21.678	-74.06	6.805	-1.976
1524	1.524	-15.313	-33.004	147.993	-28.091	-16.462	-93.939	36.33	-0.23
1525	1.525	-10.479	-7.815	51.868	-80.247	-9.705	-26.792	45.222	-6.045
1526	1.526	-16.488	2.309	-0.552	-95.848	-8.922	-17.935	4.633	-10.118
1527	1.527	-12.439	5.461	-16.387	-109.985	-6.592	-26.124	-32.506	-8.188
1528	1.528	-17.292	-14.26	-2.02	87.512	4.233	-18.827	-133.44	-12.846
1529	1.529	-12.663	-1.482	-15.139	171.906	2.688	-25.399	-147.765	-15.757
1530	1.53	-14.429	-8.46	-3.291	299.837	-19.002	-7.154	-108.487	-12.277
1531	1.531	-15.825	-36.142	-14.091	369.226	-15.952	-12.504	46.503	-14.597
1532	1.532	-16.251	-17.344	-23.927	305.578	-1.908	-7.411	25.049	-16.722
1533	1.533	-17.446	20.411	-14.987	324.754	-4.483	-20.961	43.84	-17.112
1534	1.534	-17.096	15.376	-23.09	342.388	-6.876	-8.606	131.104	-13.627
1535	1.535	-12.873	1.787	-30.43	485.911	-4.775	2.62	210.564	-17.685
1536	1.536	-15.409	5.804	-23.836	351.39	8.787	-48.976	253.664	-15.172
1537	1.537	-14.088	2.068	-17.829	88.819	10.556	-41.782	56.24	-12.853
1538	1.538	-15.277	-35.72	-12.398	-249.165	-6.858	5.052	-28.077	-19.438
1539	1.539	-13.369	-20.658	-17.41	-385.531	-13.861	11.099	-104.732	-22.357
1540	1.54	-12.233	-25.144	-12.915	-344.648	-20.255	49.663	-220.835	-19.846
1541	1.541	-17.093	-21.089	-8.8	-382.471	-18.313	115.064	-72.386	-19.079
1542	1.542	-17.694	-9.876	-12.469	-416.807	-13.104	123.857	139.485	-15.627
1543	1.543	-17.125	-19.997	-15.764	-324.12	-14.642	34.227	167.593	-11.022
1544	1.544	-16.574	-16.95	-12.663	-352.331	-24.713	-25.401	-11.799	-8.16
1545	1.545	-16.228	-36.748	-15.37	-224.338	-31.111	-79.52	-34.966	-16.13
1546	1.546	-10.85	-39.291	-17.878	-154.82	-13.125	-49.854	70.99	-17.317
1547	1.547	-15.718	-13.568	-20.198	-134.007	-0.339	-58.786	128.937	-16.391
1548	1.548	-15.18	-16.909	-18.065	-76.388	-11.944	-83.245	-28.254	-17.412
1549	1.549	-13.492	-20.061	-20.004	-23.879	-9.835	-90.529	-133.808	-14.964
1550	1.55	-16.035	-11.79	-14.788	87.439	15.293	-70.424	-152.819	-14.242
1551	1.551	-19.386	11.369	-16.36	188.462	11.973	-27.651	-275.219	-10.806
1552	1.552	-16.534	8.225	-12.123	201.673	21.226	0.138	-354.765	-12.793
1553	1.553	-12.914	-0.139	-10.983	22.803	7.041	15.319	-311.637	-14.596
1554	1.554	-12.587	-38.702	-16.998	-2.38	-16.24	28.932	-272.278	-13.301
1555	1.555	-12.261	-22.292	-13.918	21.239	-19.385	8.373	-236.794	-16.649
1556	1.556	-11.162	2.837	-11.026	85.122	-16.749	19.834	-139.194	-14.576
1557	1.557	-10.847	16.373	-17.037	258.948	-9.326	30.199	58.134	-11.911
1558	1.558	-14.401	12.312	-14.738	236.546	-21.077	58.736	480.976	-11.579
1559	1.559	-10.013	-14.014	-12.843	216.124	-14.848	40.235	420.665	-9.5
1560	1.56	-11.828	-37.832	-14.819	235.834	-5.274	-11.048	365.821	-13.425
1561	1.561	-8.412	-28.551	-5.961	183.778	6.879	-77.634	116.05	-14.824
1562	1.562	-13.899	-31.283	-7.167	72.594	-10.543	21.024	-19.991	-14.481
1563	1.563	-13.391	-23.769	-10.702	0.416	-17.527	86.943	-61.198	-11.635
1564	1.564	-15.398	-21.449	-9.778	-144.344	-15.42	75.266	-98.65	-5.692
1565	1.565	-17.2	-19.272	-10.791	-163.659	-9.63	21.239	3.663	-4.968
1566	1.566	-13.778	-1.837	-13.355	-111.297	-21.861	50.923	-89.155	-10.627
1567	1.567	-18.287	-8.792	-11.085	-127.296	-33.006	42.105	-173.526	-10.075
1568	1.568	-20.089	-40.73	-15.976	-199.701	-43.056	-63.594	-96.623	-10.69
1569	1.569	-15.31	-45.208	-11.385	-134.173	-34.105	-49.106	66.239	-7.822
1570	1.57	-21.36	-24.512	-9.708	-51.044	-16.136	-88.466	129.822	-5.35
1571	1.571	-19.087	-20.85	-10.181	-18.536	-2.476	-249.229	72.204	-6.74
1572	1.572	-19.714	-17.555	-11.591	-47.988	10.218	-165.805	-15.189	-0.185
1573	1.573	-15.112	-6.158	-12.009	-92.561	21.691	-46.406	32.573	2.697
1574	1.574	-17.086	-15.484	-11.602	-84.052	19.418	1.147	-39.454	5.201
1575	1.575	-15.384	-18.2	-13.426	-46.733	-5.789	15.425	-184.066	2.89
1576	1.576	-14.065	-15.672	-13.24	0.393	-2.492	28.619	-93.222	-3.691
1577	1.577	-15.45	0.596	-13.306	-17.117	13.222	16.827	-112.418	-10.275
1578	1.578	-14.312	6.998	-12.606	-47.222	-0.881	-37.355	-95.148	-11.051
1579	1.579	-8.335	8.93	-12.471	-19.106	6.657	-66.974	79.614	-18.404
1580	1.58	4.806	-3.257	-15.252	6.518	27.687	-58.091	102.712	-21.325
1581	1.581	-4.882	-11.196	-9.503	2.55	41.746	-33.715	166.174	-22.131
1582	1.582	-13.6	-18.372	-13.63	15.36	3.205	33.025	147.133	-18.119
1583	1.583	-12.057	-19.534	-2.864	19.301	-2.218	59.705	24.691	-16.265
1584	1.584	-16.324	-1.505	1.724	-4.312	-37.41	35.279	-54.786	-21.006
1585	1.585	-28.135	-9.032	-5.495	42.82	-69.317	116.699	-40.354	-18.213
1586	1.586	-13.818	-6.706	-1.879	36.351	-65.233	127.491	-27.052	-14.857
1587	1.587	-19.632	-17.355	-5.411	18.047	-38.892	-20.675	-86.503	-12.677
1588	1.588	-21.387	-11.556	-6.413	1.204	-1.201	-41.885	-140.743	-7.992
1589	1.589	-19.848	-2.88	-19.213	-24.604	-16.325	92.739	-130.971	-18.23
1590	1.59	-21.208	-17.216	-17.504	-11.712	-20.767	75.241	-86.403	-14.144
1591	1.591	-20.047	-19.167	-12.884	0.181	-0.067	-4.373	-29.717	5.243
1592	1.592	-28.374	-6.979	-11.549	-3.898	-18.861	-76.632	81.302	2.388
1593	1.593	-12.31	-11.619	-15.243	-7.504	-8.834	-63.568	65.499	-0.26
1594	1.594	-5.338	-21.681	-11.778	-16.924	0.43	-123.356	22.371	-11.967
1595	1.595	-7.463	-18	-14.891	-19.696	-2.262	-91.089	9.063	-22.682
1596	1.596	-17.137	-24.009	-10.066	-1.772	-20.021	-2.512	-74.485	-13.059
1597	1.597	-8.413	-7.952	-12.592	0.771	-13.017	32.891	-85.352	-4.359
1598	1.598	-0.458	-10.251	-8.539	11.679	-6.596	-86.702	-55.739	0.307
1599	1.599	-22.116	0.418	-12.028	41.029	-4.611	-166.425	24.816	-9.706
1600	1.6	-0.221	2.379	-4.673	53.774	-9.792	-152.282	35.43	-16.009
1601	1.601	-8.521	-6.296	-15.504	57.866	-14.384	-33.977	104.331	-9.897
1602	1.602	-5.976	-23.66	-11.242	41.281	7.346	13.543	112.982	-0.094
1603	1.603	-8.269	-21.292	-14.905	13.407	-1.902	27.797	120.871	-8.852
1604	1.604	-6.107	-19.124	-13.727	-28.029	-10.186	-11.747	39.29	-12.181
1605	1.605	-8.007	-5.572	-8.488	-111.119	7.599	-47.415	-14.898	-11.055
1606	1.606	-2.742	-3.802	-9.434	-218.401	38.013	-58.34	-64.185	-21.732
1607	1.607	-10.631	-11.689	-11.927	-261.413	33.984	-28.811	-90.75	-14.411
1608	1.608	-14.847	-1.574	-11.136	-116.405	45.181	-19.989	-98.587	-15.419
1609	1.609	-8.418	-5.216	-14.602	-58.554	-6.338	36.838	-75.941	-16.436
1610	1.61	-14.37	-11.212	-16.512	-6.014	-58.026	44.087	-14.957	-19.412
1611	1.611	-15.288	-14.317	-13.585	73.544	-64.578	37.352	58.648	-18.337
1612	1.612	-12.334	-11.416	-12.196	59.086	-34.133	43.15	48.767	-10.319
1613	1.613	-13.063	-19.346	-13.521	45.667	-17.61	26.595	-13.822	-13.36
1614	1.614	-20.372	-35.384	-13.106	104.972	-22.589	1.376	-22.005	-16.217
1615	1.615	-19.358	-4.971	-12.69	-36.483	0.261	51.604	-29.444	-20.44
1616	1.616	-20.087	-8.992	-13.047	-17.679	54.471	58.03	-9.56	-29.316
1617	1.617	-17.719	-12.623	-11.477	34.5	-56.623	15.315	-27.884	-20.995
1618	1.618	-17.092	-9.295	-13.389	18.376	-72.452	-1.278	-55.786	-21.977
1619	1.619	-20.331	-31.152	-10.847	32.43	-0.212	-6.516	-40.981	-13.085
1620	1.62	-18.54	-33.831	-9.268	-7.231	39.324	-2.222	-63.997	-19.085
1621	1.621	-21.008	-36.311	-10.595	4.525	27.55	-6.44	-93.059	-24.305
1622	1.622	-23.28	-15.176	-13.077	37.01	60.101	4.54	-96.745	-19.452
1623	1.623	-19.167	-6.804	-9.559	-51.872	50.274	7.728	-59.105	-23.686
1624	1.624	-17.756	-24.552	-12.817	-16.337	-30.404	-7.907	-23.947	-35.841
1625	1.625	-15.381	-17.525	-11.628	-5.534	-62.92	-16.136	26.164	-23.58
1626	1.626	-21.912	-11.091	-10.438	-15.35	-72.769	1.775	72.734	-18.841
1627	1.627	-20.897	-16.843	-13.9	-6.312	-45.973	-5.069	115.179	-14.47
1628	1.628	-21.623	-15.054	-16.002	-14.331	-5.223	5.684	64.984	-15.5
1629	1.629	-17.511	-13.468	-12.291	-21.608	31.843	-0.055	17.991	2.648
1630	1.63	-22.3	-12.076	-14.581	-14.978	11.984	-5.223	-24.655	15.591
1631	1.631	-20.312	-18.446	-15.714	-8.874	-18.4	-3.584	-19.323	27.378
1632	1.632	-19.688	-12.426	-11.235	-14.203	-23.928	-10.615	-4.306	42.48
1633	1.633	-12.69	-13.378	-12.947	-19.178	-49.217	-16.807	-8.875	44.632
1634	1.634	-13.623	-14.326	-13.298	-14.719	-35.778	-3.446	-13.134	46.584
1635	1.635	-9.337	-13.518	-10.938	-10.622	-23.491	-15.475	-24.597	45.235
1636	1.636	-6.987	-6.14	-10.521	-14.21	-12.32	-0.93	-55.749	46.782
1637	1.637	-2.112	-10.943	-14.162	-10.853	39.164	1.207	-51.823	43.28
1638	1.638	-6.724	-13.444	-12.781	-7.72	2.237	-10.932	-63.209	42.277
1639	1.639	-8.434	-11.097	-9.852	-10.364	-31.176	-12.444	-53.324	26.353
1640	1.64	-10.917	-10.46	-10.231	-12.888	-12.939	-8.04	-25.206	10.186
1641	1.641	-9.529	-12.374	-10.604	-19.859	3.532	6.399	1.05	-4.645
1642	1.642	-13.559	-9.469	-14.068	-13.479	18.662	-7.107	32.028	-14.283
1643	1.643	-13.143	-12.933	-11.724	-11.555	5.135	-26.45	36.217	-40.597
1644	1.644	-10.777	-10.589	-9.581	-13.296	-32.393	-18.856	25.107	-51.861
1645	1.645	-8.599	-8.442	-11.501	-11.749	-47.451	-39.907	1.361	-62.011
1646	1.646	-14.563	-8.029	-13.422	-13.109	-15.44	-37.116	-14.285	-84.008
1647	1.647	-20.537	-10.719	-10.505	-14.264	-2.985	-44.494	-17.074	-86.872
1648	1.648	-14.894	-12.812	-10.104	-13.094	-21.709	-41.968	-14.607	-89.55
1649	1.649	-18.332	-14.724	-14.342	-14.053	-11.615	-26.99	-3.019	-92.069
1650	1.65	-15.027	-13.335	-11.81	-7.244	-2.286	-28.849	-9.33	-90.198
1651	1.651	-20.412	-15.624	-9.473	-13.215	-10.553	-23.506	4.332	-76.929
1652	1.652	-15.551	-14.829	-12.371	-13.983	2.255	-18.646	6.244	-72.007
1653	1.653	-13.593	-18.498	-12.747	-14.578	-9.302	-14.131	-1.536	-61.297
1654	1.654	-15.323	-15.203	-13.123	-9.982	18.451	-15.045	-2.745	-45.789
1655	1.655	-16.666	-15.575	-14.661	-8.314	-23.085	-11.363	14.388	-35.534
1656	1.656	-19.951	-14.393	-11.94	-2.637	-17.584	-12.173	40.164	-22.39
1657	1.657	-15.105	-11.659	-9.993	-15.003	38.052	-11.048	36.869	-6.931
1658	1.658	-17.033	-7.383	-7.858	-37.99	30.768	-8.348	8.572	3.31
1659	1.659	-16.46	-4.452	-12.303	-34.874	10.923	-4.103	-17.801	24.182
1660	1.66	-18.978	-9.266	-11.719	-9.233	-19.44	-1.954	-34.89	26.483
1661	1.661	-16.666	-4.604	-13.458	28.648	-35.906	-1.165	-50.614	38.853
1662	1.662	-14.543	-8.651	-10.94	13.747	-51.038	-0.392	-93.144	50.08
1663	1.663	-13.386	-16.571	-13.26	-8.942	-28.227	-1.571	-111.26	47.601
1664	1.664	-14.552	-15.403	-12.094	-29.528	9.31	-1.821	-72.513	45.355
1665	1.665	-13.794	-22.766	-13.252	-10.616	4.282	3.103	-6.853	36.365
1666	1.666	-11.098	-11.921	-8.985	-7.328	17.876	6.501	2.12	40.755
1667	1.667	-14.593	-13.28	-8.594	1.979	-27.894	-2.316	42.829	36.263
1668	1.668	-17.5	-12.127	-14.003	-0.679	-33.891	-16.596	153.966	19.054
1669	1.669	-11.512	-22.988	-13.417	12.122	-17.479	-22.389	138.128	2.671
1670	1.67	-14.039	-7.145	-10.119	-18.239	17.669	-24.132	8.117	-8.036
1671	1.671	-13.258	-9.292	-15.535	-5.873	13.18	-16.199	-79.31	-21.591
1672	1.672	-11.317	-15.115	-16.11	-2.213	9.151	-14.864	-63.37	-26.789
1673	1.673	-14.61	-13.359	-14.184	-5.509	20.446	-16.048	-48.919	-37.747
1674	1.674	-12.862	-24.367	-10.124	-14.89	23.745	-14.91	17.043	-59.3
1675	1.675	-9.371	-14.292	-12.64	-46.1	-23.335	-13.987	-18.365	-74.802
1676	1.676	-9.749	-17.952	-6.255	-66.854	-70.246	-18.884	-29.002	-82.9
1677	1.677	-12.654	-4.778	-12.25	-48.132	-64.325	-16.421	79.788	-85.142
1678	1.678	-12.268	0.452	-16.316	-31.15	-58.937	-14.162	7.827	-82.502
1679	1.679	-11.88	-7.472	-14.386	15.821	-23.697	-10.74	47.457	-84.277
1680	1.68	-10.324	-6.119	-12.454	-17.721	45.059	-14.103	35.764	-70.329
1681	1.681	-14.767	-17.938	-8.393	-11.776	114.202	-14.763	25.004	-71.643
1682	1.682	-12.822	-19.502	-13.233	15.853	69.511	-17.364	-4.541	-63.261
1683	1.683	-16.879	-20.871	-12.651	40.957	28.846	-11.072	-49.174	-41.134
1684	1.684	-14.353	-19.725	-13.229	-9.413	-8.156	-8.652	-57.218	-25.004
1685	1.685	-21.702	-18.577	-14.584	-29.4	-54.995	-14.352	-64.494	-10.436
1686	1.686	-16.465	-25.948	-17.869	-23.445	-73.162	-13.875	-71	7.786
1687	1.687	-17.427	-15.13	-13.805	-18.068	-56.677	-6.615	-64.939	19.767
1688	1.688	-16.643	-19.416	-15.16	-53.329	-41.517	2.194	-48.381	30.77
1689	1.689	-15.868	-36.473	-8.782	-3.043	-27.944	3.256	-33.17	52.409
1690	1.69	-16.45	-15.406	-11.302	3.496	-7.241	-4.189	-28.631	55.449
1691	1.691	-15.88	-1.303	-12.086	9.459	-3.587	-3.315	-32.673	73.569
1692	1.692	-16.469	-8.883	-12.678	4.001	-6.901	-16.555	-43.919	71.542
1693	1.693	-16.873	-15.876	-9.396	-11.119	2.383	-14.703	-53.992	78.193
1694	1.694	-18.243	-18.037	-8.826	-15.597	-11.736	-26.995	-38.279	80.376
1695	1.695	-11.673	-19.995	-10.183	-11.548	-45.23	-6.384	-18.501	78.905
1696	1.696	-12.65	-14.798	-7.864	-7.887	-40.788	-3.791	20.051	80.727
1697	1.697	-13.438	-16.373	-10.771	-11.183	-11.731	-11.436	3.66	62.219
1698	1.698	-22.354	-9.252	-13.487	-8.095	7.05	9.563	18.781	64.997
1699	1.699	-14.044	-12.988	-13.108	-16.421	-3.009	-21.678	-4.048	76.902
1700	1.7	-15.02	-14.209	-8.281	-13.914	-18.632	-9.344	-33.055	58.049
1701	1.701	-15.99	-13.287	-10.226	-6.942	-4.46	9.37	-36.725	55.873
1702	1.702	-15.222	-14.3	-12.172	-13.329	-6.967	-0.739	-33.437	49.25
1703	1.703	-11.165	-8.335	-15.084	-11.393	-32.688	2.319	-36.551	47.477
1704	1.704	-13.106	-13.971	-12.578	-16.611	-29.368	-0.428	-62.116	42.067
1705	1.705	-11.178	-9.146	-10.265	-11.955	-20.02	2.049	-31.181	30.313
1706	1.706	-12.936	-13.793	-13.181	-13.293	-11.683	-4.947	-10.483	10.032
1707	1.707	-19.914	-15.543	-10.48	-6.889	-4.129	-7.089	23.598	-3.663
1708	1.708	-11.015	-16.897	-10.874	-3.389	-20.33	-5.169	46.474	-5.724
1709	1.709	-12.18	-18.269	-11.658	-10.741	-5.394	-6.926	75.485	-21.539
1710	1.71	-11.216	-16.185	-12.445	-11.695	-3.452	-17.972	101.712	-31.787
1711	1.711	-16.062	-17.401	-9.941	-12.432	19.365	-28.066	50.085	-44.976
1712	1.712	-15.301	-12.431	-9.18	-8.304	35.011	-26.933	-1.722	-64.005
1713	1.713	-14.53	-10.562	-13.64	-14.845	26.667	-20.96	-21.801	-86.953
1714	1.714	-11.05	-7.71	-11.72	-10.569	8.872	-9.177	-27.924	-95.996
1715	1.715	-11.636	0.203	-15.797	-9.786	-12.187	-7.652	-33.397	-98.473
1716	1.716	-13.385	1.362	-12.319	-10.331	-20.476	-6.33	-8.23	-95.817
1717	1.717	-16.871	-1.736	-15.617	-8.359	-22.966	-18.155	-3.771	-107.309
1718	1.718	-9.523	7.161	-13.496	-11.215	12.029	-13.538	0.383	-117.859
1719	1.719	-12.628	-8.52	-13.899	-7.685	87.649	-12.226	11.818	-127.505
1720	1.72	-23.466	-14.925	-8.882	-8.99	55.127	-13.419	-5.074	-136.254
1721	1.721	-22.114	-13.003	-13.537	-6.836	-33.68	-7.452	-26.983	-125.291
1722	1.722	-13.213	-21.744	-4.655	-2.356	-45.488	-4.366	-52.673	-115.345
1723	1.723	-16.699	-23.34	-8.348	-0.58	-13.01	-11.149	-29.089	-114.32
1724	1.724	-15.739	-24.746	-14.366	-4.032	-22.923	-10.398	-26.232	-117.975
1725	1.725	-14.779	-21.13	-13.412	-3.617	-14.063	-8.089	4.698	-102.124
1726	1.726	-10.52	-15.165	-16.327	-10.183	-6.018	-4.619	0.513	-95.399
1727	1.727	-9.748	-12.09	-13.819	-5.34	-13.486	-7.923	-3.16	-85.002
1728	1.728	-11.691	-16.933	-11.509	-7.815	-20.154	-7.351	-6.35	-75.58
1729	1.729	-14.982	-7.259	-10.951	-8.537	-26.213	-8.718	-22.039	-63.651
1730	1.73	-17.886	-0.86	-12.906	-9.019	-42.686	-11.044	-24.739	-46.496
1731	1.731	-15.373	-6.847	-13.522	-12.238	-27.561	-8.134	-7.025	-30.502
1732	1.732	-13.064	-7.835	-13.161	-9.266	4.433	-9.304	-5.062	-7.355
1733	1.733	-10.943	-10.768	-15.518	-14.011	0.357	-12.806	-20.315	1.685
1734	1.734	-9.794	-15.034	-12.643	-9.265	-10.935	-10.696	-18.653	21.188
1735	1.735	-14.838	-12.704	-15.38	-13.281	-21.097	-7.013	-20.583	38.765
1736	1.736	-11.568	-9.219	-11.146	-16.73	-18.147	-7.401	-25.421	73.556
1737	1.737	-14.489	-9.787	-13.688	-15.332	-9.981	-9.526	-47.249	68.244
1738	1.738	-13.164	-15.189	-6.352	-17.4	-12.62	-13.968	-44.291	63.484
1739	1.739	-15.539	-14.59	-9.463	-11.367	-10.391	-20.524	-1.839	59.143
1740	1.74	-11.521	-17.875	-6.572	-15.56	17.202	-12.568	65.232	55.206
1741	1.741	-14.077	-14.949	-7.366	-14.705	20.81	-13.552	91.887	58.171
1742	1.742	-11.794	-18.424	-14.743	-19.466	3.729	-20.344	67.475	73.465
1743	1.743	-13.96	-17.092	-9.925	-13.401	-24.566	-16.109	0.706	64.725
1744	1.744	-17.658	-22.93	-15.939	-20.693	-28.27	-7.23	-25.973	41.097
1745	1.745	-17.297	-17.35	-16.729	-15.802	-31.597	-1.268	-50.297	37.507
1746	1.746	-17.714	-19.323	-16.17	-21.762	-28.569	-8.64	-72.308	39.729
1747	1.747	-20.45	-10.633	-11.539	-16.109	-3.091	-7.68	-38.766	46.791
1748	1.748	-16.23	0.226	-10.983	-15.488	-13.187	-8.475	-20.608	25.19
1749	1.749	-19.763	-3.966	-12.362	-9.451	-41.449	-15.842	-26.14	21.978
1750	1.75	-21.159	-15.678	-11.036	-13.482	-22.691	-6.998	-21.165	3.673
1751	1.751	-19.078	-17.159	-9.898	-11.527	1.066	-10.525	-7.658	14.752
1752	1.752	-13.137	-24.297	-13.597	-10.916	-2.055	-9.567	-3.613	7.819
1753	1.753	-13.96	-30.686	-13.236	-13.818	-21.837	-6.668	-14.933	-17.876
1754	1.754	-13.236	-31.861	-13.65	-10.336	-24.42	-5.902	-11.762	-42.195
1755	1.755	-8.448	-34.993	-10.966	-12.674	-17.488	-11.538	-21.147	-27.011
1756	1.756	-14.497	-24.194	-12.922	-8.631	-2.603	-22.422	-35.331	-30.222
1757	1.757	-16.861	-25.598	-13.714	-14.462	-8.384	-17.82	-58.569	-48.537
1758	1.758	-17.494	-6.119	-9.854	-13.721	-6.605	-13.606	-30.295	-42.055
1759	1.759	-15.607	13.579	-11.213	-11.826	-5.046	-9.969	11.379	-10.579
1760	1.76	-13.918	11.043	-12.573	-8.594	-6.374	0.835	39.116	-6.546
1761	1.761	-8.166	13.373	-12.194	-8.084	-5.185	-3.456	14.006	-2.862
1762	1.762	-15.581	6.955	-14.134	-5.648	-13.462	-7.177	0.461	8.021
1763	1.763	-14.676	-14.357	-10.651	-8.064	-14.375	-13.22	-12.001	-9.302
1764	1.764	-15.518	-34.148	-11.813	-11.074	-7.559	-12.291	-23.354	-31.442
1765	1.765	-13.26	-46.974	-17.815	-15.635	-11.796	-3.413	-20.26	5.301
1766	1.766	-16.808	-30.76	-11.82	-11.691	-1.532	-13.673	-17.369	-9.927
1767	1.767	-16.293	-24.418	-12.59	-14.329	10.672	-14.846	-60.063	-23.595
1768	1.768	-15.781	-19.205	-10.648	-14.841	19.398	-9.65	-90.551	-11.345
1769	1.769	-18.744	-13.394	-10.058	-10.919	-4.373	-18.554	-62.966	7.329
1770	1.77	-18.418	-4.713	-12.958	-12.424	-7.593	-12.552	-17.574	-2.753
1771	1.771	-18.869	6.285	-8.112	-5.232	1.717	-19.923	12.732	5.807
1772	1.772	-16.031	10.494	-11.587	-8.099	15.769	-15.101	92.001	-3.381
1773	1.773	-14.92	9.257	-8.285	-9.224	18.234	-1.949	102.766	-0.53
1774	1.774	-14.586	5.691	-10.021	-12.285	6.598	-7.763	112.551	2.171
1775	1.775	-19.473	-10.507	-13.503	-16.714	0.178	-6.028	-21.828	4.741
1776	1.776	-17.586	-22.299	-13.11	-11.286	-1.76	-7.582	-118.031	-5.584
1777	1.777	-15.695	-24.599	-14.27	-16.323	-6.961	-8.935	-100.651	-7.147
1778	1.778	-21.159	-22.769	-8.268	-6.449	-14.858	-2.547	-53.066	-4.998
1779	1.779	-19.273	-38.713	-9.031	-13.813	-13.465	-8.553	-38.759	-12.502
1780	1.78	-17.393	-32.396	3.171	-17.696	-12.269	-18.242	27.018	-10.706
1781	1.781	-12.029	-11.178	-5.524	-11.899	-11.103	-3.941	206.006	-13.928
1782	1.782	-15.561	-2.94	-3.964	-15.204	-8.029	1.863	129.159	-31.478
1783	1.783	-15.023	-20.854	-11.108	-14.453	-5.102	3.617	12.831	-33.498
1784	1.784	-12.161	-27.899	-12.25	-13.897	-11.063	-17.083	-50.672	-39.931
1785	1.785	-12.591	-17.27	-15.718	-16.432	1.171	-14.358	-31.53	-32.953
1786	1.786	-9.348	-26.962	-14.739	-14.71	6.448	-16.857	-48.947	-3.31
1787	1.787	-2.808	-18.332	-17.62	-23.636	1.853	-14.517	-33.066	1.354
1788	1.788	11.86	-19.974	-18.373	-20.357	-5.242	-20.877	-18.715	-39.732
1789	1.789	1.185	-15.849	-16.018	-6.621	-1.508	-18.933	-31.849	-55.64
1790	1.79	-8.524	-12.326	-11.153	-20.359	2.027	3.886	-43.6	-19.914
1791	1.791	-10.294	5.493	-9.178	-18.804	-13.957	0.771	-54.361	12.445
1792	1.792	-14.961	18.065	-13.206	-17.44	-25.497	-7.543	-64.133	8.699
1793	1.793	-27.946	10.936	-14.531	-27.686	-27.577	-5.02	-73	-25.05
1794	1.794	-22.738	4.425	-13.138	-21.471	-25.616	-2.687	-64.872	25.575
1795	1.795	-14.821	2.402	-10.202	-8.479	-16.882	-4.779	-27.897	-7.567
1796	1.796	-19.086	-13.46	-15.392	-10.37	-5.824	-14.42	-7.964	-25.374
1797	1.797	-12.7	-45.324	-8.779	-15.157	-10.048	-9.179	46.975	-30.428
1798	1.798	-9.219	-68.088	-11.251	-13.935	-18.892	-4.528	98.68	-35.205
1799	1.799	-12.306	-80.469	-7.146	-17.736	-20.01	5.521	11.213	-30.557
1800	1.8	-9.393	-46.447	-9.039	-7.001	-3.924	-0.887	-24.419	-18.075
1801	1.801	-5.117	-5.291	-12.281	-14.251	-10.847	-18.875	-35.224	-6.822
1802	1.802	-13.994	11.098	-10.494	-0.002	-0.131	-31.646	33.968	-16.879
1803	1.803	-12.8	16.05	-10.832	-1.993	1.865	-24.664	43.025	-26.09
1804	1.804	-15.858	20.422	-10.398	-0.284	-17.439	-14.005	2.544	-34.382
1805	1.805	-16.783	16.286	-11.513	1.248	-19.905	3.432	-4.606	-16.503
1806	1.806	-24.668	12.577	-15.142	-3.031	-40.95	-8.161	-24.287	-4.779
1807	1.807	-19.396	15.861	-18.393	0.631	-38.193	-10.267	-30.083	-11.103
1808	1.808	-16.445	-12.492	-20.484	-0.541	-20.349	-12.166	-57.624	-9.152
1809	1.809	-13.883	-31.377	-17.73	0.439	-17.998	-17.358	-42.392	-21.32
1810	1.81	-14.604	-48.437	-14.207	1.444	-15.835	-21.989	-28.745	-22.798
1811	1.811	-12.614	-14.04	-13.783	0.727	-13.874	-14.814	-41.166	-24.112
1812	1.812	-11.972	-18.539	-14.904	6.397	-15.601	-8.414	-15.096	-33.007
1813	1.813	-7.854	2.197	-16.033	2.987	-17.136	-4.906	15.689	-17.346
1814	1.814	-10.31	-1.39	-11.156	-0.219	-12.867	-7.977	61.475	-15.276
1815	1.815	-13.538	-11.373	-10.543	0.452	-14.012	-22.673	55.439	-36.668
1816	1.816	-13.863	-14.292	-13.809	-6.421	-17.479	-12.004	-5.533	5.827
1817	1.817	-13.417	-45.228	-15.524	-9.216	-14.358	-6.157	-13.643	48.326
1818	1.818	-16.065	-49.074	-12.986	-3.101	0.379	-21.989	-21.013	42.836
1819	1.819	-18.131	-30.112	-7.549	-2.193	11.05	-19.854	-14.464	7.626
1820	1.82	-20.004	-26.728	-6.959	-1.455	9.109	-2.437	-32.652	-5.935
1821	1.821	-15.678	-10.917	-11.595	-9.989	17.802	-0.108	-38.007	-1.984
1822	1.822	-18.514	3.336	-7.517	-13.288	-2.929	-6.464	-42.936	9.077
1823	1.823	-17.085	5.927	-6.147	-16.201	5.376	-12.234	-1.564	5.619
1824	1.824	-18.366	41.019	-7.474	-13.106	7.865	-10.469	-6.857	-16.408
1825	1.825	-16.158	66.25	-9.577	-6.894	-8.434	-8.904	-21.838	-30.623
1826	1.826	-14.921	43.47	-6.85	-4.348	-19.125	-13.137	-8.309	-38.284
1827	1.827	-13.684	-18.9	-6.435	-12.054	-28.852	-14.28	-20.764	-31.469
1828	1.828	-11.479	-45.435	-11.244	-6.606	-23.689	-5.929	-24.461	-20.992
1829	1.829	-8.117	-37.218	-9.278	-7.341	-15.817	-2.814	-21.139	-7.574
1830	1.83	-10.947	-29.863	-13.893	-13.112	5.803	0.101	-11.816	1.012
1831	1.831	-12.803	-23.28	-10.959	-10.56	40.191	-13.057	-3.411	15.213
1832	1.832	-13.884	-5.026	-13.46	-3.745	17.309	-22.709	-0.682	-13.923
1833	1.833	-13.03	-32.633	-15.767	-6.015	-3.447	-17.46	-2.904	-43.088
1834	1.834	-11.02	-78.097	-9.192	-8.095	-14.722	-18.985	-5.051	-77.321
1835	1.835	-10.167	-59.899	-8.222	-9.795	-24.836	-14.732	-14.807	-81.928
1836	1.836	-12.417	1.058	-12.483	-7.624	-15.594	-13.576	-20.073	-53.037
1837	1.837	-13.697	9.195	-13.256	-13.949	-18.342	-19.576	-37.535	-11.553
1838	1.838	-17.887	31.275	-16.739	-16.211	-10.841	-5.635	-16.465	-50.389
1839	1.839	-16.072	37.956	-13.447	-13.645	-3.934	11.792	-2.344	-35.466
1840	1.84	-13.503	44.142	-21.183	-15.335	-10.372	14.133	15.478	5.573
1841	1.841	-17.912	49.6	-18.074	-11.825	-8.484	-9.253	-5.615	66.367
1842	1.842	-17.296	4.187	-15.161	-11.022	-6.8	-12.335	8.508	41.854
1843	1.843	-15.916	-26.062	-17.673	-10.423	-8.421	-9.61	-19.737	4.727
1844	1.844	-15.512	-53.584	-15.353	-12.538	-7.14	-22.376	-38.485	-56.027
1845	1.845	-19.554	-109.025	-14.771	-16.388	-6.024	-15.4	-28.374	-96.837
1846	1.846	-20.882	-130.899	-11.485	-18.68	-7.219	-4.749	-6.423	-74.932
1847	1.847	-15.441	-97.267	-14.392	-13.057	-8.204	1.049	-14.629	12.483
1848	1.848	-18.897	-17.878	-11.879	-12.297	-5.321	13.222	24.058	24.216
1849	1.849	-16.935	14.595	-13.242	-18.129	-7.857	8.559	40.703	78.314
1850	1.85	-19.815	24.49	-15.379	-23.587	-8.648	-13.109	-4.665	88.08
1851	1.851	-18.44	15.639	-12.683	-25.373	-15.232	-9.997	-47.176	79.038
1852	1.852	-17.061	23.957	-16.956	-27.171	-12.725	-18.334	-74.834	-10.755
1853	1.853	-18.208	16.772	-13.493	-34.782	-16.787	-15.837	-69.743	0.785
1854	1.854	-18.587	10.324	-12.152	-31.576	-17.361	-18.163	-83.216	-53.651
1855	1.855	-18.189	-19.901	-11.778	-16.77	-10.015	-20.275	-103.959	-63.739
1856	1.856	-16.641	-25.223	-5.794	-10.301	-1.118	-26.061	-47.276	-19.25
1857	1.857	-16.451	50.534	-6.585	-8.295	-4.618	-27.798	9.613	4.861
1858	1.858	-12.192	61.441	-10.665	-16.96	0.606	-16.765	31.673	-2.822
1859	1.859	-13.928	-7.623	-8.748	-24.864	-8.274	2.023	78.558	-23.121
1860	1.86	-12.564	1.289	-8.174	-26.194	-7.083	4.549	170.18	-5.249
1861	1.861	-12.174	-6.824	-12.246	-14.383	-1.824	-2.414	262.423	10.963
1862	1.862	-11.784	-73.525	-7.417	-15.946	-10.693	-17.309	131.324	15.802
1863	1.863	-13.722	-118.148	-10.72	-17.324	-11.821	-19.245	8.925	20.218
1864	1.864	-14.112	-93.644	-9.002	-13.68	-12.758	-7.044	-38.646	24.413
1865	1.865	-11.988	-145.207	-6.507	-10.248	-17.554	-11.665	-52.886	13.456
1866	1.866	-11.225	-125.18	-6.908	-9.347	-18.286	-30.424	-65.87	-17.305
1867	1.867	-11.046	-82.504	-5.768	-8.462	-15.926	-22.863	-53.845	-37.84
1868	1.868	-11.642	-32.536	-3.863	-14.549	-15.303	7.535	-42.8	-94.47
1869	1.869	-13.212	54.948	-0.404	-20.256	-10.607	3.455	-32.738	-53.842
1870	1.87	-15.167	19.363	-6.234	-25.201	-6.485	-0.211	-41.484	12.756
1871	1.871	-14.027	30.234	-10.319	-17.958	1.496	-24.006	-49.641	39.36
1872	1.872	-15.594	59.897	-15.176	-11.307	-1.941	-20.909	-42.375	14.972
1873	1.873	-15.032	51.028	-23.902	-12.211	-0.948	-1.177	-35.714	-7.005
1874	1.874	-17.952	26.665	-22.761	-22.985	-3.817	-3.702	-41.618	-67.485
1875	1.875	-17.586	19.323	-17.562	-24.473	-9.784	-10.664	-36.088	-43.012
1876	1.876	-15.669	-54.595	-24.365	-15.709	-8.994	-8.527	-41.231	-20.876
1877	1.877	-13.558	-64.493	-23.615	-7.522	-5.497	-18.194	-36.899	-14.255
1878	1.878	-14.344	16.128	-19.583	-4.568	-10.14	-5.988	-24.662	-44.588
1879	1.879	-13.584	70.221	-19.032	-3.739	-13.031	-7.517	-6.009	-49.882
1880	1.88	-17.272	60.274	-13.056	-4.656	-6.042	-6.144	-2.795	-44.705
1881	1.881	-14.776	15.502	-9.015	-2.475	-16.84	-15.029	-12.064	-48.998
1882	1.882	-18.086	7.312	-10.966	-12.088	-9.617	-11.544	-14.753	-28.119
1883	1.883	-14.038	29.338	-2.265	-5.82	-5.913	-12.519	-17.225	6.067
1884	1.884	-16.562	22.684	-10.593	0.063	-9.391	-5.734	-5.604	-7.407
1885	1.885	-14.255	28.589	-9.624	-3.156	-4.174	-3.203	-12.047	-11.424
1886	1.886	-15.426	0.845	-12.529	-17.977	-9.033	-8.799	-10.249	-0.142
1887	1.887	-9.445	-4.199	-13.312	-20.218	-8.265	-12.264	-5.07	3.195
1888	1.888	-10.239	-72.909	-14.101	-6.784	-2.655	-16.904	-3.529	6.353
1889	1.889	-9.488	-122.262	-13.535	-1.666	-7.486	-18.638	-25.189	9.096
1890	1.89	-12.988	12.036	-15.481	2.881	-9.404	-11.657	-9.489	21.945
1891	1.891	-11.063	-7.134	-12.596	-1.464	-9.981	-4.885	-1.159	5.805
1892	1.892	-9.337	-59.606	-11.253	2.129	-2.038	-12.834	-8.731	20.879
1893	1.893	-12.833	-75.561	-7.969	-6.268	1.456	-5.482	-11.041	3.538
1894	1.894	-13.233	-32.511	-10.879	-11.551	-14.601	-8.393	-9.001	24.727
1895	1.895	-12.081	-98.421	-5.655	-14.508	-12.273	-9.18	-3.231	-17.713
1896	1.896	-13.253	-62.961	-10.494	-6.613	-14.397	-5.117	-15.409	-97.024
1897	1.897	-14.425	12.771	-8.562	0.706	-12.459	5.728	-29.672	-64.421
1898	1.898	-14.623	62.067	-7.989	1.657	-14.202	4.19	-23.76	-34.599
1899	1.899	-16.559	-0.397	-7.609	-0.873	-12.65	-14.575	-28.859	-7.68
1900	1.9	-15.204	7.82	-7.231	-0.117	-8.394	-27.362	-11.341	33.221
1901	1.901	-17.914	-73.569	-10.141	-6.712	-7.237	-11.123	23.657	70.388
1902	1.902	-17.524	-40.991	-6.468	-2.447	-8.402	-13.26	28.573	104.009
1903	1.903	-14.035	-11.339	-13.834	-1.664	-11.5	-15.211	5.553	61.47
1904	1.904	-19.45	-38.053	-14.808	-5.143	-10.541	-20.442	51.302	22.811
1905	1.905	-11.517	2.547	-13.843	-5.708	-9.769	-9.431	20.859	27.753
1906	1.906	-14.613	-4.884	-14.622	-12.251	-8.991	-8.091	-6.843	68.828
1907	1.907	-15.576	1.618	-16.94	-0.794	-10.917	-6.959	-11.806	85.153
1908	1.908	-16.341	7.588	-13.446	-5.395	-10.333	-20.143	-62.028	90.112
1909	1.909	-18.648	2.156	-19.443	-12.522	-12.066	-14.933	-55.349	21.368
1910	1.91	-15.156	-12.983	-13.827	-8.81	-9.556	-10.293	-61.207	-47.779
1911	1.911	-14.567	-26.552	-11.887	-5.295	-6.267	-6.049	-44.607	-74.627
1912	1.912	-11.66	-38.982	-9.949	-8.337	-6.678	2.85	-9.296	-180.578
1913	1.913	-12.037	-50.316	-3.362	-15.06	-4.771	-5.504	59.36	-252.689
1914	1.914	-15.317	-40.381	-4.135	-12.496	-9.819	-21.589	29.621	-292.193
1915	1.915	-13.187	-31.185	-11.486	-10.128	-9.266	-19.289	-69.032	-184.975
1916	1.916	-12.78	-33.996	-8.576	-10.666	-7.559	-8.673	-134.972	-84.218
1917	1.917	-13.158	-0.566	-4.315	-16.62	-7.977	-6.759	-99.48	34.023
1918	1.918	-11.023	22.307	-8.38	-12.513	-5.671	5.429	-67.05	81.545
1919	1.919	-15.468	18.346	-7.807	-10.551	-8.588	-15.257	-17.743	153.616
1920	1.92	-14.886	7.287	-12.459	-13.809	-6.667	-1.097	116.462	61.502
1921	1.921	-13.135	-2.66	-17.89	-15.529	-6.294	1.438	135.522	-21.826
1922	1.922	-15.648	13.117	-15.967	-15.892	-7.859	-0.907	-22.053	-75.848
1923	1.923	-16.038	10.518	-12.698	-19.158	-12.33	-7.294	-0.966	-65.862
1924	1.924	-13.132	23.371	-10.978	-15.076	-11.777	-16.961	-20.139	-56.913
1925	1.925	-13.538	16.436	-11.379	-9.265	-11.231	-18.695	137.392	-32.584
1926	1.926	-14.707	5.807	-13.707	-14.874	-14.759	-20.249	116.288	4.365
1927	1.927	-17.614	-7.806	-8.88	-15.453	-7.449	-21.597	97.112	10.994
1928	1.928	-14.906	-13.091	-14.895	-16.038	-8.456	-17.93	44.675	-31.54
1929	1.929	-16.846	-17.719	-17.229	-14.297	-9.467	-14.443	-2.879	-26.104
1930	1.93	-12.022	-16.315	-19.188	-19.156	-8.739	-13.484	-74.994	-21.044
1931	1.931	-13.974	-15.138	-21.139	-23.827	-11.099	-10.59	-61.783	-16.541
1932	1.932	-18.632	-23.497	-25.222	-25.605	-7.667	-8.088	-73.543	4.211
1933	1.933	-22.716	-11.739	-23.888	-25.271	-8.293	-17.001	-40.993	30.586
1934	1.934	-14.798	-19.705	-21.571	-18.938	-5.428	-18.179	8.394	33.969
1935	1.935	-18.309	-15.489	-15.779	-23.248	-0.635	-12.971	53.147	30.936
1936	1.936	-13.104	-16.708	-11.739	-17.699	-5.317	-12.026	-36.407	62.158
1937	1.937	-12.164	-20.277	-6.929	-17.2	-9.423	-4.128	-71.974	66.268
1938	1.938	-12.963	-17.276	-8.889	-16.703	-10.821	1.057	-61.09	47.519
1939	1.939	-15.317	-18.383	-8.331	-17.361	-14.149	1.986	-51.177	16.597
1940	1.94	-17.291	-26.458	-6.992	-19.966	-7.617	6.212	-24.442	4.233
1941	1.941	-15.396	-21.243	-8.356	-13.672	-10.567	-6.003	-16.269	-14.576
1942	1.942	-14.842	-12.392	-10.502	-14.549	-11.382	-18.209	-38.286	23.12
1943	1.943	-13.532	-15.972	-9.354	-22.01	-9.1	-10.302	22.321	-32.449
1944	1.944	-14.941	-23.415	-11.309	-19.22	-8.552	-14.589	-34.55	-99.266
1945	1.945	-14.601	-12.616	-11.142	-25.344	-9.178	-15.793	-56.591	-18.625
1946	1.946	-14.255	-16.951	-6.711	-19.86	-8.636	-14.691	-63.16	-29.588
1947	1.947	-13.915	-31.307	-6.148	-21.92	-7.325	-13.776	-93.553	-59.397
1948	1.948	-18.227	-40.939	-5.598	-16.038	-10.654	-7.034	-65.888	-50.596
1949	1.949	-15.385	-49.587	-6.987	-8.817	-9.527	0.866	-30.657	-58.781
1950	1.95	-15.83	-41.665	-10.317	-7.977	-7.622	-15.261	38.048	-21.888
1951	1.951	-15.501	-31.613	-10.74	-19.524	-13.455	-17.655	67.674	-2.027
1952	1.952	-15.163	-12.133	-8.078	-11.716	-11.154	-15.588	94.42	3.919
1953	1.953	-14.063	13.382	-10.826	-4.683	-7.69	-17.569	37.543	-1.542
1954	1.954	-9.862	23.441	-12.421	-3.647	-12.355	-5.417	-14.135	63.926
1955	1.955	-11.277	20.313	-11.712	-4.937	-10.631	-10.115	-34.043	90.462
1956	1.956	-13.642	11.993	-16.035	0.167	-10.261	-0.081	-52.249	82.168
1957	1.957	-16.596	14.505	-21.521	-2.861	-9.886	-3.8	-24.622	30.363
1958	1.958	-18.587	-11.247	-16.766	-0.452	-12.023	-2.686	-19.644	-16.567
1959	1.959	-14.389	-42.228	-16.253	-4.627	-8.358	-1.777	-33.288	-22.674
1960	1.96	-14.065	-46.323	-16.896	0.1	-11.652	1.068	-4.334	49.288
1961	1.961	-11.8	-27.601	-17.346	-8.704	7.313	-17.167	52.304	-0.377
1962	1.962	-17.666	-10.63	-17.026	-5.308	0.734	-4.034	11.62	-134.977
1963	1.963	-19.074	-5.857	-14.172	-4.427	-12.038	-13.722	-25.345	-39.206
1964	1.964	-11.768	3.373	-14.604	-1.601	-3.332	-5.035	-31.854	82.876
1965	1.965	-26.536	-5	-16.578	0.85	-1.778	-6.609	-25.824	98.455
1966	1.966	-15.952	-7.568	-13.732	-4.816	-6.036	-22.503	-31.298	-3.837
1967	1.967	-14.083	-28.71	-11.463	-5.259	-14.935	-24.653	-26.001	-104.902
1968	1.968	-15.873	-37.057	-5.518	-0.478	-13.768	-22.729	-31.171	-91.724
1969	1.969	-14.383	-29.526	-8.085	-10.578	-10.664	-34.914	37.485	-127.148
1970	1.97	-21.603	-27.232	-10.455	-6.349	-7.752	-23.9	27.638	-116.054
1971	1.971	-15.278	-16.645	-13.992	-5.211	-3.482	-5.14	-16.941	-145.556
1972	1.972	-11.848	-18.643	-10.764	-4.065	-7.525	-17.915	-24.99	-100.903
1973	1.973	-17.137	-16.97	-13.726	-5.051	-4.031	-10.972	-3.018	-44.117
1974	1.974	-2.482	-9.113	-16.291	-6.025	-3.442	-13.153	-9.669	7.413
1975	1.975	-13.175	-10.55	-15.943	-8.537	-2.842	-7.385	8.402	0.793
1976	1.976	-15.166	1.154	-13.861	-4.452	-4.181	-16.111	13.855	-29.585
1977	1.977	-16.959	-3.607	-7.909	-0.945	-7.452	-8.191	-1.27	-13.128
1978	1.978	-15.465	-7.991	-7.18	-9.611	-8.584	-9.571	-24.178	-8.083
1979	1.979	-8.352	-11.803	1.676	-1.238	-8.168	-3.205	-20.255	-12.549
1980	1.98	-12.075	-10.769	-4.379	-6.407	-10.853	-4.376	-1.664	-16.716
1981	1.981	-13.285	-11.855	-1.335	-5.376	-6.563	-7.467	-5.169	-5.596
1982	1.982	-12.363	-14.871	-6.216	-6.079	-7.113	-8.429	-2.253	4.457
1983	1.983	-13.379	-17.515	-15.933	-8.328	-10.564	-4.155	-5.137	-4.69
1984	1.984	-9.173	-19.951	-17.126	-13.076	-8.212	-1.826	-7.781	3.739
1985	1.985	-14.814	-9.229	-8.838	-13.558	-11.075	0.129	-14.823	-3.74
1986	1.986	-11.369	-10.874	-9.811	-12.876	-10.644	3.441	-8.476	12.594
1987	1.987	-11.987	-6.709	-14.649	-16.247	-9.45	0.564	-10.524	23.3
1988	1.988	-11.442	-13.189	-17.17	-13.815	-9.221	-6.351	-8.907	-1.774
1989	1.989	-7.994	-24.113	-21.244	-7.115	-5.895	-13.072	-13.637	8.431
1990	1.99	-13.443	-19.941	-26.085	-9.895	-8.769	-13.807	-15.055	49.394
1991	1.991	-24.313	-2.999	-16.012	-10.548	-12.411	-16.091	-11.406	21.803
1992	1.992	-10.019	-0.751	-17.355	-11.204	-7.923	-11.237	-10.265	6.771
1993	1.993	-8.115	-7.195	-10.954	-17.663	-11.95	-5.229	-9.327	2.346
1994	1.994	-16.86	-9.181	-9.777	-13.286	-12.295	0.405	-6.399	14.673
1995	1.995	-21.535	-14.465	-12.877	-13.94	-12.647	8.36	1.516	25.814
1996	1.996	-17.301	-9.859	-19.67	-13.242	-7.765	1.036	2.455	29.09
1997	1.997	-13.649	-19.956	-8.27	-16.423	-8.307	-13.64	-8.401	-17.943
1998	1.998	-10.191	-11.09	-6.722	-7.417	-11.17	-15.736	-18.486	-24.437
[truncated: 6,403 more rows]
