# Supplementary material for: Associations between lower-limb muscle activation and knee flexion in post-stroke individuals: A study on the stance-to-swing phases of gait
Source: PLoS One. 2017 Sep 8;12(9):e0183865. doi: 10.1371/journal.pone.0183865 (PMC5590852; doi:10.1371/journal.pone.0183865)
Supplement: S1 Dataset — (ZIP) [file pone.0183865.s001.zip › S1_Dataset/Healthy group/8/5/emg.csv]

Frame	Time	EMG Signal 1	EMG Signal 2	EMG Signal 3	EMG Signal 4	EMG Signal 5	EMG Signal 6	EMG Signal 7	EMG Signal 8
0	0	63.389	55.594	45.909	50.18	30.405	37.711	87.183	42.081
1	0.001	56.675	50.423	47.572	38.631	40.357	40.441	60.338	26.044
2	0.002	57.905	50.675	46.721	38.509	30.959	40.47	45.114	36.904
3	0.003	58.953	48.802	39.491	47.667	36.655	42.244	55.835	46.619
4	0.004	53.43	49.458	36.525	35.73	31.526	37.255	42.95	55.372
5	0.005	44.247	46.83	37.051	40.268	12.081	32.662	38.011	51.564
6	0.006	44.376	38.804	37.407	34.945	18.196	26.539	33.287	26.871
7	0.007	39.688	37.389	30.618	30.027	23.744	28.942	17.549	34.312
8	0.008	39.284	33.277	33.33	25.325	24.467	20.337	18.472	58.008
9	0.009	37.554	34.424	22.515	24.322	21.142	19.68	23.864	46.132
10	0.01	31.204	37.722	29.529	26.628	21.511	22.336	41.458	16.094
11	0.011	31.478	32.148	28.832	26.843	18.613	21.533	47.471	10.65
12	0.012	28.881	30.678	21.776	21.845	18.635	24.818	29.711	12.206
13	0.013	24.582	23.24	22.88	25.596	18.491	20.004	9.082	32.372
14	0.014	20.519	19.326	21.891	27.443	16.042	17.925	0.101	16.58
15	0.015	24.242	19.326	19.396	15.779	11.693	17.808	-8.247	17.462
16	0.016	19.878	19.171	15.774	7.051	13.363	15.018	-3.162	13.542
17	0.017	22.728	16.928	16.057	9.205	11.385	12.448	-2.482	9.856
18	0.018	17.501	13.764	12.708	13.712	9.442	15.534	5.009	6.39
19	0.019	17.36	10.848	11.537	4.923	8.887	10.144	27.64	6.645
20	0.02	14.17	11.852	7.693	2.555	8.356	5.377	50.259	3.657
21	0.021	10.073	9.043	9.122	5.445	5.536	3.742	14.563	0.915
22	0.022	7.195	6.673	8.084	6.452	3.136	2.928	-0.126	5.953
23	0.023	9.215	5.319	9.423	8.661	5.42	6.981	-5.285	-3.677
24	0.024	7.232	4.015	4.615	2.793	1.543	6.436	-10.096	-3.964
25	0.025	3.574	4.134	2.954	2.201	1.772	3.422	-7.87	9.53
26	0.026	4.813	4.302	6.57	3.596	6.682	4.125	-5.797	14.746
27	0.027	-0.079	-0.117	2.108	9.872	3.501	-0.351	-4.054	-3.79
28	0.028	-2.583	3.461	7.568	3.618	2.099	6.059	-7.474	2.094
29	0.029	-4.255	-1.031	-1.429	7.475	-1.976	-0.066	-10.664	3.202
30	0.03	-6.634	-1.595	-1.47	2.287	-3.301	-1.893	-9.341	0.302
31	0.031	-4.303	-2.295	0.473	-10.782	-3.616	-1.929	-8.17	-2.363
32	0.032	-6.746	-1.963	-2.951	-9.865	0.17	-5.019	-10.625	-4.788
33	0.033	-8.936	-0.803	-6.132	-9.092	-4.525	-2.259	12.508	-4.25
34	0.034	-7.194	-5.395	-7.516	3.151	-1.639	-0.999	8.597	-6.175
35	0.035	-4.613	-10.707	-0.912	11.18	-1.81	-5.701	-1.271	-10.385
36	0.036	-11.259	-13.244	-8.392	2.61	-4.459	-3.783	-10.128	-5.837
37	0.037	-9.714	-6.046	-8.266	-5.157	1.057	3.013	-3.076	-5.502
38	0.038	-5.593	-5.572	-9.646	-9.391	-3.646	-4.849	-5.854	-8.597
39	0.039	3.811	-7.178	-8.272	-8.742	-11.408	-8.217	-4.137	-6.809
40	0.04	-9.753	-18.596	-8.193	-10.179	-8.875	-4.387	-6.464	-5.363
41	0.041	-8.558	-11.963	-10.395	-17.383	-6.699	-7.093	-8.548	-5.228
42	0.042	-7.499	-8.756	-8.284	-9.821	-9.334	-10.923	-10.383	-8.537
43	0.043	-15.095	-10.341	-9.042	-13.245	-6.124	-10.655	-3.466	-3.091
44	0.044	-11.801	-11.687	-14.209	-10.63	-5.786	-11.516	-23.222	-2.637
45	0.045	-20.456	-11.053	-11.201	-10.11	-7.737	-13.109	-9.264	-13.753
46	0.046	-13.387	-15.595	-18.028	-15.943	-8.308	-10.026	-11.938	-15.542
47	0.047	-12.654	-15.065	-10.291	-5.281	-9.818	-13.108	-9.74	-11.491
48	0.048	-15.361	-13.333	-15.685	-0.78	-7.821	-14.41	-7.703	-10.509
49	0.049	-14.736	-12.912	-16.782	-10.944	-7.537	-11.806	-13.569	-16.652
50	0.05	-12.907	-15.942	-10.88	-19.93	-9.551	-9.762	-11.862	-11.537
51	0.051	-16.164	-14.588	-10.09	-21.065	-10.326	-13.049	-13.312	-6.719
52	0.052	-17.881	-12.267	-10.65	-7.15	-5.861	-10.91	-14.609	-14.665
53	0.053	-15.334	-13.427	-8.698	-1.335	-10.503	-12.059	-8.176	-11.566
54	0.054	-15.693	-8.204	-6.946	-13.497	-7.59	-10.113	-6.964	-16.396
55	0.055	-17.794	-11.698	-13.901	-8.834	-11.07	-14.37	-12.151	-17.158
56	0.056	-17.388	-20.405	-12.918	-10.2	-10.688	-10.307	-11.158	-9.825
57	0.057	-16.981	-12.083	-10.387	-13.866	-10.298	-13.788	-8.618	4.852
58	0.058	-16.192	-17.312	-9.599	-12.71	-9.129	-8.36	-6.277	-10.06
59	0.059	-11.726	-12.477	-9.005	-9.612	-8.732	-10.303	4.584	-15.86
60	0.06	-19.062	-11.71	-12.288	-18.5	-10.854	-9.716	-3.321	-7.163
61	0.061	-14.215	-17.32	-10.528	-5.323	-6.977	-9.128	-7.535	-11.852
62	0.062	-14.972	-12.486	-10.895	-14.021	-10.448	-10.476	-11.173	-13.245
63	0.063	-14.186	-14.423	-12.239	-12.462	-5.018	-7.178	-14.637	-16.96
64	0.064	-14.754	-16.171	-16.297	-13.804	-12.943	-5.038	-28.564	-13.498
65	0.065	-10.096	-11.339	-12.795	-10.111	-5.582	-8.712	-57.588	-12.566
66	0.066	-14.147	-9.405	-8.331	-16.098	-6.54	-3.283	-53.52	-15.496
67	0.067	-13.744	-9.986	-12.391	-8.746	-10.786	-11.211	-42.277	-4.108
68	0.068	-15.082	-15.8	-15.864	-21.515	-11.553	-12.171	-38.966	-8.789
69	0.069	-9.265	-13.479	-9.472	-12.793	-4.964	-15.067	8.094	-13.075
70	0.07	-13.314	-18.328	-10.242	-4.859	-5.732	-10.806	82.073	-19.492
71	0.071	-13.883	-16.393	-12.557	-12.029	-4.949	-14.87	13.043	-13.521
72	0.072	-14.453	-10.984	-17.389	-8.343	-9.784	-5.385	4.16	-8.317
73	0.073	-15.02	-7.498	-12.738	-11.814	-6.484	-9.057	61.064	-15.107
74	0.074	-18.49	-17.562	-13.31	-14.9	-10.54	-12.531	24.104	-9.126
75	0.075	-15.184	-10.406	-12.915	-15.872	-10.144	-9.426	17.527	-6.815
76	0.076	-14.01	-11.564	-11.555	-11.616	-9.752	-10.391	-0.653	-10.302
77	0.077	-15.932	-15.046	-11.942	-10.844	-8.581	-14.639	-17.088	-0.241
78	0.078	-11.662	-14.071	-15.614	-10.257	-8.185	-12.311	-12.041	-13.224
79	0.079	-14.167	-13.094	-15.997	-12.197	-10.111	-8.82	-25.578	-18.456
80	0.08	-14.541	-12.314	-11.936	-13.944	-12.24	-12.105	-21.501	-10.526
81	0.081	-15.691	-16.373	-10.58	-16.462	-11.461	-10.358	-25.163	-9.174
82	0.082	-12.003	-12.887	-9.224	-14.147	-7.202	-9.966	-21.856	-18.08
83	0.083	-11.605	-9.587	-12.13	-17.049	-4.297	-12.288	-24.938	-19.248
84	0.084	-13.724	-7.847	-13.302	-11.049	-6.807	-7.446	-22.198	-9.575
85	0.085	-14.097	-15.783	-7.511	-8.522	-8.159	-5.508	-19.66	-10.739
86	0.086	-16.021	-16.941	-14.871	3.674	-7.768	-3.763	-17.325	-9.585
87	0.087	-15.819	-11.717	-8.105	-1.569	-10.476	-11.693	-15.198	-14.808
88	0.088	-14.455	-8.805	-5.603	-3.135	-10.862	-12.847	-17.125	-13.836
89	0.089	-17.537	-13.055	-16.256	-4.515	-12.989	-9.752	-1.249	-13.064
90	0.09	-13.068	-13.829	-12.007	-3.365	-9.127	-12.653	-11.888	-12.288
91	0.091	-14.802	-18.669	-18.402	-16.534	-4.292	-11.876	-25.437	-10.346
92	0.092	-15.182	-15.373	-10.089	-18.286	-10.298	-7.814	-27.186	-13.631
93	0.093	-15.563	-12.464	-9.134	-16.759	-9.529	-5.878	-22.553	-13.044
94	0.094	-14.405	-12.07	-13.982	-12.531	-11.465	-11.88	-23.91	-14.388
95	0.095	-14.788	-16.51	-9.734	-8.892	-8.179	-9.56	-4.38	-13.02
96	0.096	-17.505	-12.436	-18.642	-17.223	-8.769	-6.082	-7.097	-11.852
97	0.097	-15.952	-12.817	-10.336	-14.143	-5.288	-12.081	-9.624	-5.846
98	0.098	-15.174	-16.094	-13.444	-20.926	-8.582	-16.148	-11.951	-8.347
99	0.099	-15.945	-12.017	-12.493	-7.763	-8.198	-8.216	-9.825	-10.65
100	0.1	-14.398	-10.65	-13.277	-9.712	-7.819	-5.118	-11.771	0.201
101	0.101	-12.852	-12.966	-14.055	16.585	-11.315	-8.018	-6.559	-17.198
102	0.102	-15.951	-14.118	-10.576	-9.765	-8.415	-10.535	-11.22	-14.849
103	0.103	-13.05	-11.397	-10.006	-19.839	-9.582	-8.21	-9.88	-12.699
104	0.104	-17.497	-5.581	-11.758	-16.74	-7.657	-4.72	-11.056	-10.741
105	0.105	-14.591	-17.76	-12.151	8.798	-11.918	-8.01	-5.065	8.638
106	0.106	-14.201	-19.495	-10.812	-15.009	-9.025	-13.431	-8.178	-4.115
107	0.107	-11.874	-14.845	-13.729	-5.749	-7.684	-15.362	-13.027	-15.702
108	0.108	-10.704	-16.187	-9.288	-14.096	-8.077	-5.303	-12.262	-13.545
109	0.109	-15.143	-9.796	-11.037	-21.652	-6.921	-15.365	-9.949	-11.594
110	0.11	-9.713	-15.784	-13.562	-19.343	-6.541	-11.687	-10.537	-6.357
111	0.111	-16.288	-12.681	-13.959	-12.99	-12.36	-10.535	-5.909	-10.976
112	0.112	-12.02	-15.582	-11.071	-14.943	-10.047	-9.572	-6.511	-6.69
113	0.113	-14.344	-14.812	-5.858	-13.209	-8.124	-14.409	-10.022	-5.499
114	0.114	-16.278	-15.583	-16.71	-14.763	-7.555	-8.421	-9.668	-6.636
115	0.115	-11.653	-16.16	-12.079	-19.023	-11.636	-14.048	-8.545	-11.835
116	0.116	-15.727	-14.222	-7.833	-10.122	-10.292	-12.125	-10.533	-10.837
117	0.117	-14.387	-8.805	-11.517	-11.292	-7.985	-12.725	-7.858	-6.551
118	0.118	-13.043	-15.384	-10.373	-14.404	-9.168	-9.844	-8.652	-13.876
119	0.119	-15.961	-7.439	-9.423	-7.654	-7.251	-10.247	-9.426	-9.008
120	0.12	-14.822	-14.798	-14.26	-1.676	-9.205	-9.879	-6.886	-11.488
121	0.121	-15.234	-8.039	-11.759	-13.887	-6.322	-10.279	-5.271	-15.538
122	0.122	-18.161	-17.731	-10.992	-15.671	-12.342	-12.233	-6.059	-13.581
123	0.123	-15.475	-14.034	-12.947	-11.058	-8.112	-11.861	-6.856	-15.49
124	0.124	-17.442	-10.549	-14.892	-3.92	-10.462	-10.335	-6.238	-17.215
125	0.125	-15.926	-15.778	-13.161	-7.631	-7.011	-7.649	-8.781	-12.355
126	0.126	-15.177	-12.876	-7.371	-6.521	-7.628	-13.469	-8.62	-10.393
127	0.127	-15.966	-18.876	-14.743	-11.781	-9.408	-11.167	-6.743	-12.129
128	0.128	-15.802	-16.553	-9.927	-8.91	-10.794	-9.26	-4.876	-14.638
129	0.129	-16.024	-14.624	-12.473	-8.162	-6.375	-11.219	-8.616	-14.261
130	0.13	-15.094	-14.048	-14.818	-15.549	-10.486	-11.813	-8.296	-16.402
131	0.131	-12.208	-11.147	-12.906	-18.488	-7.049	-10.476	-9.707	-16.019
132	0.132	-14.168	-16.965	-12.346	-21.059	-5.741	-9.142	-7.635	-12.537
133	0.133	-13.038	-6.329	-8.309	-17.061	-12.366	-8.776	-8.062	-12.947
134	0.134	-15.191	-10.595	-6.981	-15.195	-7.568	-8.409	-9.264	-14.137
135	0.135	-11.354	-16.98	-10.299	-6.552	-10.136	-12.682	-11.426	-10.665
136	0.136	-14.879	-13.511	-14.38	-0.613	-9.413	-11.346	-7	-13.586
137	0.137	-13.565	-14.494	-9.581	-8.002	-5.988	-9.044	-11.673	-13.233
138	0.138	-15.74	-13.534	-14.26	-7.091	-12.05	-9.455	-13.429	-9.785
139	0.139	-13.844	-9.288	-13.717	-16.839	-8.046	-13.929	-12.09	-10.982
140	0.14	-16.603	-14.912	-12.392	-18.038	-10.047	-11.053	-8.798	-12.955
141	0.141	-15.871	-14.338	-14.745	-19.25	-5.456	-8.56	-8.422	-11.056
142	0.142	-15.142	-12.42	-9.951	-3.242	-9.577	-14.006	-7.276	-14.565
143	0.143	-13.261	-14.174	-13.276	-0.974	-11	-9.189	-11.54	-12.288
144	0.144	-16.602	-17.672	-16.221	5.334	-8.74	-9.795	-14.061	-15.241
145	0.145	-12.589	-15.364	-16.652	-19.905	-6.685	-6.913	-9.612	-15.686
146	0.146	-17.481	-14.219	-11.27	-16.701	-12.758	-10.412	-10.178	-13.809
147	0.147	-15.603	-18.676	-9.386	-13.675	-12.054	-9.069	-15.002	-15.414
148	0.148	-17.398	-15.781	-10.008	-22.088	-11.352	-9.476	-14.408	-16.242
149	0.149	-12.617	-14.436	-15.471	-14.617	-7.934	-10.666	-12.658	-13.201
150	0.15	-12.099	-11.155	-14.935	-12.381	-6.071	-10.298	-9.156	-11.337
151	0.151	-15.058	-12.32	-14.398	-6.074	-15.042	-10.114	-8.761	-14.11
152	0.152	-16.476	-13.496	-10.376	-11.933	-8.73	-10.904	-11.648	-13.978
153	0.153	-18.86	-12.35	-10.798	-20.725	-9.958	-14.006	-7.959	-12.107
154	0.154	-17.759	-13.13	-14.133	-19.244	-12.929	-7.244	-13.363	-15.837
155	0.155	-18.211	-11.194	-11.284	-17.954	-9.897	-9.188	-11.42	-8.544
156	0.156	-18.86	-15.467	-12.497	1.554	-7.058	-11.911	-14.694	-7.626
157	0.157	-20.09	-15.291	-13.72	-6.862	-13.12	-7.089	-14.103	-2.85
158	0.158	-20.93	-11.62	-15.901	-19.708	-12.408	-9.035	-12.74	-7.171
159	0.159	-16.544	-14.146	-14.006	-12.807	-10.533	-10.974	-9.441	-8.024
160	0.16	-17.198	-9.691	-15.992	-2.252	-7.299	-3.241	-9.819	-13.707
161	0.161	-16.679	-11.44	-9.657	-8.721	-9.095	-8.475	-10.975	-18.608
162	0.162	-8.813	-4.476	-13.39	-22.339	-9.536	-15.248	-8.257	-18.097
163	0.163	-12.372	-13.383	-12.085	-20.673	-7.262	-3.832	-7.086	-14.09
164	0.164	1.488	-14.546	-15.42	-22.298	-9.436	-2.289	-9.983	-12.806
165	0.165	-8.267	-11.453	-12.572	-18.11	-9.87	-9.443	-11.134	-14.225
166	0.166	-10.08	-8.554	-14.553	-14.502	-7.979	-3.054	-13.062	-13.122
167	0.167	-14.8	-12.809	-8.79	-3.734	-7.244	-9.051	-8.218	-7.177
168	0.168	-13.521	-24.992	-11.157	-8.05	-11.15	-14.276	-16.149	-13.237
169	0.169	-7.208	-9.118	-22.042	-4.436	-6.344	-13.301	-2.211	-20.658
170	0.17	-10.77	-6.979	-7.762	-3.327	-8.31	-14.065	-0.273	-6.007
171	0.171	-13.94	-5.043	-17.485	6.295	-8.922	-11.73	-2.013	-8.197
172	0.172	-16.914	-31.357	-8.819	-5.578	-7.59	-8.24	-6.657	-10.186
173	0.173	-10.99	-12.586	-13.503	-16.691	-7.229	-7.649	-25.431	-8.505
174	0.174	-15.125	-15.874	-12.192	-9.598	-6.857	-9.377	-7.629	-10.095
175	0.175	-18.68	-12.768	-8.553	2.164	-4.942	-14.2	-14.597	-14.381
176	0.176	-26.106	-15.471	-7.427	-12.203	-5.341	-10.889	-8.221	-2.599
177	0.177	-15.342	-17.986	-6.489	-14.183	-10.189	-6.809	-10.165	-1.069
178	0.178	-14.058	-11.02	-3.619	-19.439	-10.773	-9.309	-8.43	-2.467
179	0.179	-10.454	-13.151	-11.582	-14.806	-0.71	-15.673	-9.988	-6.187
180	0.18	-28.521	-15.086	-8.514	-13.451	-4.957	-13.141	-11.35	-9.693
181	0.181	-21.036	-9.858	-11.441	-1.666	-6.111	-9.056	-7.681	-12.806
182	0.182	-14.121	-11.399	-7.205	6.216	-4.937	-9.615	-13.687	-3.924
183	0.183	-20.568	-10.043	-11.288	1.897	-10.146	-11.526	-10.601	-2.774
184	0.184	-14.822	-18.923	-11.879	-1.828	-3.36	-12.079	-9.637	-12.461
185	0.185	-9.657	-10.587	-17.889	-7.87	-7.601	-8.564	-10.419	-11.307
186	0.186	-14.351	-11.542	-5.71	-23.951	-3.512	-8.153	-3.078	-0.469
187	0.187	-10.145	-14.434	-7.469	-12.362	-4.065	-11.031	-11.998	-7.634
188	0.188	-16.577	-10.164	-5.927	-5.979	-7.322	-12.165	-8.526	-8.799
189	0.189	-10.626	-14.215	-21.808	-35.015	-5.548	-6.334	-11.623	-9.955
190	0.19	-15.892	-19.036	-15.427	-22.636	-13.441	-11.924	-8.696	-13.047
191	0.191	-14.963	-11.664	-9.619	-26.323	-7.401	-7.06	-11.166	-21.941
192	0.192	-8.997	-12.617	-11.358	-23.036	-4.26	-8.967	-15.187	-8.771
193	0.193	-14.636	-10.081	-6.707	-1.154	-9.056	-6.035	-7.227	-7.018
194	0.194	-14.081	-10.842	-10.963	1.582	-3.011	-13.943	-8.221	-5.448
195	0.195	-13.524	-12.764	-14.635	4.127	-2.183	-15.076	-7.33	-6.772
196	0.196	-12.962	-17.395	-8.617	-16.971	-6.965	-14.079	-9.876	-10.42
197	0.197	-16.457	-15.634	-11.697	2.777	-4.976	-11.153	-12.211	-11.555
198	0.198	-13.187	-16.013	-12.649	-14.997	-13.823	-5.131	-8.661	-14.631
199	0.199	-10.297	-12.707	-11.854	1.28	-7.373	-7.429	-14.541	-5.705
200	0.2	-16.3	-15.595	-14.162	-9.323	-10.79	-13.984	-7.066	-9.152
201	0.201	-10.303	-9.579	-14.722	-15.083	-7.626	-9.707	-9.848	-25.186
202	0.202	-15.919	-10.335	-17.988	-13.287	-12.405	-18.586	-10.56	-18.177
203	0.203	-15.334	-15.933	-9.063	-30.656	-9.819	-10.245	-11.423	-24.511
204	0.204	-14.751	-17.858	-5.358	-23.661	-12.07	-9.27	-6.645	-14.782
205	0.205	-10.675	-11.84	-8.815	-25.756	-12.582	-8.282	-9.925	-13.01
206	0.206	-12.017	-11.05	-1.426	3.325	-10.579	-9.035	-9.458	-14.515
207	0.207	-13.355	-15.876	-14.166	-8.987	-8.763	-13.072	-11.007	-21.619
208	0.208	-15.467	-12.573	-19.353	-20.124	-10.05	-9.565	-10.697	-4.534
209	0.209	-12.73	-17.979	-11.387	-3.022	-11.335	-11.484	-8.586	-11.445
210	0.21	-18.507	-13.132	-12.704	-6.037	-10.877	-7.412	-7.451	-13.537
211	0.211	-17.693	-13.701	-8.992	-8.655	-12.739	-12.234	-7.879	-11.564
212	0.212	-9.722	-13.113	-12.433	-6.066	-13.057	-8.934	-11.42	-16.762
213	0.213	-12.772	-14.453	-13.359	-3.687	-11.439	-8.349	-11.049	-5.697
214	0.214	-11.756	-13.088	-12.349	-10.015	-8.077	-11.816	-13.974	-12.811
215	0.215	-14.217	-11.921	-14.822	-11.895	-10.912	-11.419	-11.25	-19.157
216	0.216	-14.938	-14.628	-14.007	-3.111	-10.454	-8.514	-10.802	-17.968
217	0.217	-12.952	-16.561	-14.546	-14.061	-9.994	-5.795	-8.622	-8.245
218	0.218	-13.481	-16.368	-11.21	-9.714	-10.122	-9.279	-9.951	-7.047
219	0.219	-11.686	-14.44	-14.062	-13.324	-8.126	-11.411	-9.739	-10.5
220	0.22	-15.109	-11.335	-12.674	-7.253	-7.286	-11.801	-9.162	-7.372
221	0.221	-16.408	-12.486	-12.233	-6.2	-9.939	-6.774	-7.63	-14.099
222	0.222	-13.445	-12.09	-13.346	4.731	-8.717	-10.062	-8.57	-4.382
223	0.223	-13.777	-11.908	-9.615	-5.258	-10.792	-11.795	-9.888	-18.671
224	0.224	-14.095	-15.772	-14.99	-19.507	-6.287	-10.438	-12.047	-24.426
225	0.225	-11.124	-15.388	-13.011	-17.496	-8.175	-12.76	-6.269	-19.158
226	0.226	-9.898	-8.033	-12.387	-15.678	-8.701	-11.601	-8.58	-17.576
227	0.227	-11.772	-11.132	-12.923	-26.644	-11.169	-7.924	-10.542	4.152
228	0.228	-9.564	-8.229	-12.496	-33.729	-11.508	-12.372	-7.27	1.088
229	0.229	-13.358	-8.999	-12.063	-34.826	-13.598	-8.307	-12.681	-13
230	0.23	-15.791	-11.323	-14.925	-16.766	-10.846	-10.825	-12.085	-15.473
231	0.231	-21.146	-13.256	-12.951	11.553	-8.869	-10.441	-14.007	-8.501
232	0.232	-13.133	-12.672	-12.535	15.288	-8.634	-11.604	-8.563	-10.617
233	0.233	-12.08	-21.572	-15.404	5.288	-7.827	-12.772	-15.114	-8.661
234	0.234	-12.966	-17.895	-11.698	2.258	-4.712	-15.5	-10.822	-10.381
235	0.235	-17.137	-19.062	-12.056	-11.804	-10.682	-10.671	-8.475	-11.913
236	0.236	-16.281	-13.836	-9.129	-4.201	-9.892	-10.099	-1.854	-7.627
237	0.237	-18.139	-14.804	-13.55	-25.247	-9.096	-9.524	-11.482	-6.429
238	0.238	-14.765	-14.032	-9.458	-16.865	-9.66	-8.953	-20.332	-9.902
239	0.239	-17.583	-14.809	-12.916	-19.313	-11.584	-9.347	-33.428	-8.931
240	0.24	-17.112	-18.297	-15.223	-12.314	-8.669	-9.737	-42.077	-11.85
241	0.241	-18.387	-13.661	-14.047	-14.412	-7.309	-10.138	-30.988	-9.336
242	0.242	-19.466	-16.569	-11.316	-12.43	-5.944	-14.599	-12.17	-11.646
243	0.243	-15.709	-11.738	-8.581	-21.089	-8.836	-8.027	26.355	-16.458
244	0.244	-16.98	-13.678	-12.04	-16.386	-10.763	-10.551	54.03	-21.075
245	0.245	-14.775	-10.777	-19.367	-6.267	-8.817	-9.795	8.572	-15.632
246	0.246	-20.697	-15.617	-9.67	-9.879	-9.588	-7.875	-9.598	-9.053
247	0.247	-9.21	-8.269	-8.484	-20.666	-7.659	-8.469	-70.53	-4.775
248	0.248	-13.783	-13.116	-11.952	-13.446	-11.918	-10.228	-94.875	-7.095
249	0.249	-15.066	-10.611	-8.838	-19.788	-9.032	-11.593	-72.763	-13.68
250	0.25	-13.834	-11.396	-11.72	-16.26	-7.686	-8.313	-52.785	-5.742
251	0.251	-12.611	-14.892	-12.477	-15.261	-6.348	-11.23	2.229	-17.535
252	0.252	-17.769	-11.602	-6.846	-12.355	-9.262	-8.533	113.358	-22.187
253	0.253	-12.872	-9.853	-11.672	0.817	-10.437	-2.744	65.79	-17.92
254	0.254	-17.069	-16.825	-12.227	-1.1	-8.512	-10.101	-6.355	-0.885
255	0.255	-14.692	-13.929	-15.107	-13.265	-5.04	-13.006	85.804	-7.833
256	0.256	-14.052	-14.702	-12.571	-14.792	-8.344	-19.009	121.472	-18.461
257	0.257	-12.06	-13.925	-15.838	-30.61	-7.19	-11.661	2.14	-12.637
258	0.258	-17.427	-12	-10.017	-19.92	-8.364	-8.765	-45.369	-17.848
259	0.259	-12.539	-11.419	-12.336	-17.94	-7.216	-4.513	-30.953	-3.485
260	0.26	-18.486	-11.999	-10.384	-16.148	-7.038	-8.586	-17.719	-9.251
261	0.261	-12.833	-11.614	-12.304	-5.098	-7.249	-9.176	-5.901	-3.994
262	0.262	-13.371	-13.934	-12.863	-0.841	-8.04	-9.772	-38.408	-8.609
263	0.263	-16.618	-17.995	-11.492	0.329	-9.603	-12.684	-28.589	-15.762
264	0.264	-12.513	-14.513	-13.804	1.503	-9.036	-7.848	-55.317	-9.366
265	0.265	-18.281	-10.064	-9.728	-10.295	-12.145	-8.441	-79.69	-1.02
266	0.266	-15.923	-9.486	-11.074	-11.863	-12.549	-12.517	-57.607	-17.065
267	0.267	-17.829	-12.965	-11.45	-10.506	-6.563	-9.042	-24.078	-5.437
268	0.268	-15.861	-14.32	-16.278	1.302	-7.349	-11.372	-18.016	-7.543
269	0.269	-15.252	-15.483	-8.907	-3.341	-9.689	-10.223	9.669	-13.315
270	0.27	-13.871	-15.867	-15.666	-16.317	-6.213	-9.074	14.713	-15.033
271	0.271	-17.141	-15.475	-16.427	-18.067	-10.871	-12.565	-26.448	-13.46
272	0.272	-13.061	-16.252	-14.088	-13.438	-6.822	-15.465	-31.831	-9.171
273	0.273	-18.85	-14.322	-9.237	-17.707	-8.195	-10.246	13.678	-23.463
274	0.274	-18.059	-10.063	-9.803	-14.048	-5.889	-10.837	19.767	-17.664
275	0.275	-14.562	-11.805	-8.049	-8.058	-12.483	-11.435	-18.813	-12.457
276	0.276	-13.965	-11.416	-10.554	-11.153	-9.593	-10.86	16.464	-20.393
277	0.277	-18.014	-14.704	-8.22	-20.053	-13.865	-10.474	2.848	-4.524
278	0.278	-13.169	-13.547	-14.013	-11.746	-8.266	-11.827	-17.945	-15.129
279	0.279	-15.097	-11.614	-16.322	-6.537	-6.342	-12.99	-21.69	-20.911
280	0.28	-11.023	-15.875	-12.824	-7.531	-12.355	-9.312	-18.478	5.411
281	0.281	-14.503	-13.365	-8.171	2.149	-14.687	-7.962	-21.607	-5.806
282	0.282	-14.12	-14.724	-11.062	-4.201	-8.122	-5.065	-24.298	-9.08
283	0.283	-14.502	-12.601	-10.665	-15.006	-2.124	0.153	-21.758	-12.168
284	0.284	-13.339	-14.54	-12.982	-19.264	-9.48	-9.334	-10.144	-14.858
285	0.285	-7.537	-13.377	-11.811	-15.583	-4.651	-8.183	-20.869	-22.382
286	0.286	-9.862	-14.15	-9.87	-19.037	-8.916	-11.669	-19.042	-20.051
287	0.287	-13.35	-14.343	-11.025	-18.039	-8.147	-10.703	-24.295	-5.127
288	0.288	-19.351	-11.819	-10.826	-19.047	-8.734	-13.609	-25.786	-3.17
289	0.289	-13.74	-13.363	-13.529	-7.673	-9.324	-12.837	-18.562	9.041
290	0.29	-15.675	-13.546	-7.721	3.341	-11.074	-7.227	-12.129	-8.362
291	0.291	-16.262	-11.02	-10.044	-12.518	-10.693	-9.167	-1.298	-24.61
292	0.292	-12.206	-10.24	-16.624	-10.383	-10.307	-12.459	20.396	-22.494
293	0.293	-20.144	-12.942	-12.364	-4.56	-13.207	-10.722	29.602	-20.576
294	0.294	-14.147	-15.642	-17.967	-6.291	-10.502	-8.21	3.991	-15.352
295	0.295	-15.12	-17.183	-14.478	-17.299	-7.027	-11.506	0.7	2.067
296	0.296	-10.288	-15.825	-13.906	-21.541	-4.901	-10.348	-8.605	-19.028
297	0.297	-16.3	-11.562	-9.839	-15.14	-9.359	-5.898	-16.969	-4.893
298	0.298	-13.979	-9.814	-12.354	-16.299	-3.941	-8.804	-19.606	-2.37
299	0.299	-14.569	-8.465	-14.677	-6.61	-7.428	-11.319	-17.379	-4.692
300	0.3	-12.641	-10.779	-12.554	-7.766	-4.142	-12.671	-15.314	-15.337
301	0.301	-14.392	-16.58	-13.718	7.9	-8.205	-10.54	-9.641	-9.52
302	0.302	-14.007	-22.19	-11.015	-2.731	-9.557	-11.704	-7.968	-14.748
303	0.303	-16.339	-15.606	-14.498	-20.13	-9.949	-15.962	-9.442	-13.199
304	0.304	-11.502	-13.087	-11.213	-17.78	-11.111	-14.606	-5.124	-14.549
305	0.305	-16.155	-15.415	-13.35	-11.369	-8.407	-12.289	-24.658	-10.857
306	0.306	-15.582	-15.991	-11.419	-17.179	-11.901	-10.174	-32.888	-12.02
307	0.307	-15.203	-8.629	-15.684	-22.401	-6.118	-12.114	-45.595	-13.001
308	0.308	-16.57	-15.409	-7.763	-27.039	-8.459	-10.181	-34.12	-21.9
309	0.309	-16.973	-17.919	-13.764	-16.941	-6.55	-8.053	-10.969	-23.063
310	0.31	-13.305	-10.58	-12.8	2.639	-5.989	-6.695	35.839	-15.703
311	0.311	-15.649	-15.43	-15.701	10.975	-7.754	-5.343	29.129	-10.862
312	0.312	-11.6	-14.667	-13.187	-1.782	-9.117	-9.023	59.409	2.288
313	0.313	-15.102	-12.354	-9.13	-8.739	-8.744	-14.852	20.592	4.215
314	0.314	-13.773	-10.433	-9.716	-10.844	-7.609	-7.525	-14.726	-15.163
315	0.315	-15.918	-9.865	-10.305	6.586	-6.465	-8.523	-19.289	-12.654
316	0.316	-13.235	-17.616	-10.89	-9.669	-9.973	-9.326	-40.099	-10.326
317	0.317	-15.967	-14.531	-10.513	-20.317	-10.383	-8.582	-43.828	-8.211
318	0.318	-15.22	-11.644	-13.817	-14.51	-5.171	-9.166	0.892	-17.891
319	0.319	-13.306	-14.182	-13.443	-9.273	-13.116	-9.765	-5.078	-12.691
320	0.32	-13.14	-13.434	-10.731	-7.732	-7.91	-13.844	-43.736	-11.188
321	0.321	-12.587	-8.626	-14.234	-3.521	-8.895	-17.343	-18.518	-21.281
322	0.322	-13.195	-8.067	-11.349	-4.706	-6.399	-10.982	-14.058	-12.411
323	0.323	-15.544	-14.674	-10.982	-10.704	-8.74	-8.498	-59.973	5.542
324	0.324	-13.644	-15.473	-12.907	-26.769	-8.172	-2.908	-78.176	8.009
325	0.325	-16.2	-16.271	-10.776	-29.082	-11.479	-13.767	-5.922	-3.64
326	0.326	-17.004	-11.461	-10.589	-22.705	-9.758	-15.339	82.94	-5.791
327	0.327	-12.588	-9.563	-12.536	-13.026	-12.288	-14.006	71.193	-23.233
328	0.328	-14.564	-11.343	-13.138	-11.324	-11.918	-12.868	38.7	-16.297
329	0.329	-20.018	-12.74	-12.966	-0.317	-10.775	-11.733	28.839	-9.927
330	0.33	-16.58	-13.178	-10.67	-10.4	-10.404	-8.656	-15.78	-15.746
331	0.331	-14.692	-16.136	-12.629	-19.316	-4.615	-7.709	-56.298	-17.484
332	0.332	-16.478	-14.251	-10.128	-18.151	-15.273	-6.964	-48.806	-12.844
333	0.333	-14.02	-20.108	-9.378	-2.121	-13.928	-11.063	-28.752	-20.03
334	0.334	-11.752	-19.385	-11.353	-13.793	-5.026	-7.604	38.445	-23.739
335	0.335	-16.644	-17.504	-9.455	-41.519	-11.035	-9.573	47.298	-10.599
336	0.336	-14.762	-11.569	-8.909	-30.327	-12.011	-10.183	-26.202	-19.353
337	0.337	-18.881	-18.982	-12.432	14.38	-9.123	-8.861	-95.369	-17.828
338	0.338	-15.454	-14.22	-12.079	20.35	-6.614	-10.241	-86.458	-16.489
339	0.339	-18.811	-18.565	-10.965	-7.369	-8.943	-10.654	-62.046	-12.827
340	0.34	-13.068	-19.414	-11.409	-22.539	-8.369	-9.518	-10.318	-9.35
341	0.341	-12.355	-11.546	-11.837	-18.109	-11.669	-11.47	-16.839	6.687
342	0.342	-17.264	-14.705	-12.087	-22.217	-12.253	-12.271	74.761	4.336
343	0.343	-15.395	-13.811	-16.02	-18.576	-8.77	-8.431	61.688	-14.852
344	0.344	-13.729	-13.109	-16.46	-21.904	-6.453	-8.846	2.163	-17.387
345	0.345	-12.444	-9.124	-9.152	-6.227	-9.355	-11.189	-30.352	-10.429
346	0.346	-12.895	-15.792	-12.308	-8.985	-6.641	-12.376	-20.478	-12.555
347	0.347	-14.119	-11.617	-11.393	-6.528	-10.897	-11.236	6.213	-10.652
348	0.348	-13.028	-7.626	-13.962	-8.899	-9.538	-15.513	-18.256	-8.947
349	0.349	-16.576	-18.538	-8.408	-6.815	-7.401	-16.305	-10.924	-13.607
350	0.35	-15.491	-17.072	-15.056	6.7	-10.685	-12.841	63.039	-17.861
351	0.351	-20.208	-16.959	-12.621	-12.683	-10.288	-10.533	33.491	-14.206
352	0.352	-17.572	-15.693	-15.019	-15.212	-6.605	-10.93	-28.964	-17.707
353	0.353	-20.356	-14.609	-14.511	-12.925	-11.054	-9.001	-69.581	-14.641
354	0.354	-16.945	-13.53	-12.658	-15.106	-4.465	-10.173	-76.905	-11.755
355	0.355	-16.614	-18.83	-18.152	-1.611	-0.197	-5.341	-70.256	-4.807
356	0.356	-15.517	-21.806	-12.231	-9.606	3.878	-16.184	-36.768	-5.594
357	0.357	-11.129	-8.722	-10.372	-21.848	-0.952	-11.544	30.367	-14.5
358	0.358	-14.097	-18.472	-16.447	-29.847	1	-10.192	92.906	-13.358
359	0.359	-16.674	-2.686	-15.752	-22.752	-5.567	-11.353	52.326	-10.295
360	0.36	-11.309	-9.148	-19.327	-3.275	-4.775	-10.19	-14.403	-13.212
361	0.361	-13.298	-11.158	-16.126	-0.626	-16.95	-11.148	-23.339	-1.805
362	0.362	-12.773	-16.452	-12.14	1.845	-11.709	3.57	-31.477	-9.736
363	0.363	-11.079	-14.981	-13.578	-14.43	-3.758	1.447	-24.069	-2.565
364	0.364	-16.936	-13.699	-12.295	-8.079	-10.899	3.388	-17.493	-14.364
365	0.365	-12.916	-14.931	-13.532	-10.052	-7.204	-1.823	-23.497	-19.018
366	0.366	-14.898	-13.841	-10.903	-8.346	-8.344	-6.453	-28.924	-14.77
367	0.367	-13.001	-14.894	-9.045	-13.047	-11.421	-25.209	-44.023	-13.604
368	0.368	-17.104	-12.059	-13.961	-14.47	-14.302	-12.417	-39.601	-0.435
369	0.369	-12.299	-11.351	-20.621	-5.626	-8.278	-14.715	-27.254	8.282
370	0.37	-12.913	-9.1	-7.539	12.329	-7.484	-12.562	-30.971	-9.116
371	0.371	-15.845	-17.1	-9.549	-10.963	-9.397	-6.737	-14	-6.77
372	0.372	-14.516	-14.052	-7.888	-26.721	-7.437	-4.972	33.007	3.896
373	0.373	-13.185	-15.063	-28.664	-24.079	-12.827	-9.589	26.436	-5.756
374	0.374	-9.142	-14.34	-20.409	-26.636	-7.963	-10.913	-40.723	-10.956
375	0.375	-16.129	-13.617	-12.931	-5.61	-9.867	-9.72	-31.779	-18.849
376	0.376	-13.245	-8.827	-10.671	-19.805	-11.583	-10.861	-23.535	-20.163
377	0.377	-12.487	-12.154	-4.348	8.411	-10.2	-9.869	-1.282	-3.119
378	0.378	-14.815	-10.448	-10.212	-2.841	-5.722	-8.867	-7.757	-24.211
379	0.379	-9.98	-4.682	-8.527	-6.149	-6.276	-14.831	-62.76	-26.892
380	0.38	-8.049	-8.781	-10.128	-15.48	-9.732	-10.727	-70.344	-19.31
381	0.381	-15.782	-12.298	-14.433	-23.853	-12.024	-4.101	-64.038	-21.601
382	0.382	-6.099	-14.261	-10.801	-0.713	-9.863	0.196	-33.843	-6.679
383	0.383	-12.474	-14.864	-0.007	8.517	-12.546	-8.672	38.27	-4.731
384	0.384	-13.62	-14.505	-7.202	-5.624	-10.582	-9.797	107.307	-16.905
385	0.385	-12.632	-7.174	-10.915	-18.419	-7.062	-12.858	152.042	0.537
386	0.386	-15.512	-14.545	-7.466	-44.223	-5.678	-11.854	62.492	-15.691
387	0.387	-18.001	-3.708	-14.85	-13.304	-11.453	-16.068	-20.901	-9.284
388	0.388	-13.909	3.454	-5.976	-0.937	-10.647	-15.25	-31.806	-11.177
389	0.389	-13.299	-13.57	-2.518	25.387	-10.029	-13.271	-41.761	-12.869
390	0.39	-16.558	-20.536	-14.343	-19.344	-8.057	-15.162	-32.941	-11.281
391	0.391	-9.939	-22.647	-6.422	-13.39	-10.928	-7.383	-25.005	-18.405
392	0.392	-12.409	-12.951	-7.785	-18.837	-11.286	-6.373	-32.413	-11.992
393	0.393	-11.589	-18.156	-14.178	-13.851	-7.967	-7.3	-25.799	-15.431
394	0.394	-12.123	-13.483	-22.499	-45.817	-10.071	-11.517	16.849	-16.377
395	0.395	-18.072	-9.194	-8.565	-8.304	-8.876	-9.146	0.404	-13.443
396	0.396	-15.696	-12.832	-14.355	-3.288	-5.369	-11.047	5.331	-0.239
397	0.397	-15.061	-18.799	-12.595	-7.755	-10.181	-9.075	46.438	9.435
398	0.398	-16.939	-15.656	-11.028	-11.841	-9.58	-11.939	-14.613	-9.893
399	0.399	-7.981	-10.767	-6.746	-15.542	-8.975	-10.545	-55.359	-27.654
400	0.4	-11.603	-14.987	2.186	-18.834	-10.305	-14.967	-62.775	-11.383
401	0.401	-12.707	-12.63	-6.103	-21.935	-8.926	-13.187	-42.856	-9.249
402	0.402	-11.685	-23.421	-9.159	-13.633	-6.003	-15.668	-12.516	-3.425
403	0.403	-14.526	-12.34	-6.215	-11.143	-10.431	-11.18	-18.021	-12.106
404	0.404	-24.139	-16.538	-12.17	-8.837	-10.989	-11.722	-43.289	-10.52
405	0.405	-17.685	-17.639	-11.344	1.807	-7.481	-8.204	-2.15	-11.849
406	0.406	-16.456	-14.1	-13.234	-11.726	-7.073	-6.813	14.242	-18.209
407	0.407	-13.291	-10.945	-16.464	-3.001	-9.181	-8.916	-31.227	-5.025
408	0.408	-16.122	-7.967	-8.661	-4.56	-7.231	-8.499	-37.105	0.212
409	0.409	-20.311	-15.824	-5.502	5.482	-9.928	-8.084	1.783	-14.085
410	0.41	-14.628	-10.508	-8.338	6.645	-7.793	-12.897	77.555	-8.259
411	0.411	-13.972	-17.206	-19.687	-9.012	-7.598	-10.947	23.374	-16.969
412	0.412	-15.836	-9.196	-11.674	-40.938	-8.382	-10.352	-26.029	-12.309
413	0.413	-14.026	-10.09	-18.751	-27.371	-9.938	-12.066	-17.215	-10.939
414	0.414	-17.442	-10.979	-14.992	-23.303	-6.448	-11.653	-41.654	-12.087
415	0.415	-14.089	-10.129	-11.428	-12.058	-8.773	-11.243	-34.32	-8.603
416	0.416	-16.922	-4.44	-14.444	-8.757	-9.164	-12.385	-40.916	-18.278
417	0.417	-15.695	-15.193	-13.388	-5.64	-10.329	-11.988	-10.575	-17.124
418	0.418	-16.794	-13.562	-12.528	-8.326	-7.629	-14.704	28.141	-20.628
419	0.419	-13.248	-9.22	-13.219	-15.846	-8.415	-13.151	13.087	-21.588
420	0.42	-14.537	-12.822	-12.562	5.286	-6.48	-9.281	-0.382	-20.6
421	0.421	-14.864	-21.068	-9.177	13.658	-8.995	-12.763	-12.669	-21.379
422	0.422	-14.419	-21.957	-15.669	-4.13	-9.773	-8.308	-31.357	-12.495
423	0.423	-16.298	-17.038	-14.807	-29.854	-9.002	-8.889	-41.29	-1.664
424	0.424	-12.761	-14.443	-12.411	-12.801	-11.528	-6.381	-69.467	-17.551
425	0.425	-13.089	-13.588	-14.261	-9.701	-8.624	-5.031	-58.294	-23.966
426	0.426	-13.425	-16.99	-12.236	-23.812	-9.018	-7.936	-54.997	-2.71
427	0.427	-16.079	-13.613	-15.044	-21.271	-8.632	-13.944	-7.917	-5.451
428	0.428	-16.417	-9.466	-13.592	-23.526	-7.084	-11.437	66.109	-18.241
429	0.429	-15.6	-12.868	-13.892	4.203	-6.884	-12.215	174.728	-15.946
430	0.43	-19.421	-12.401	-13.414	0.577	-8.239	-14.163	131.52	-13.838
431	0.431	-13.567	-15.224	-14.492	17.652	-6.697	-6.811	13.102	-4.177
432	0.432	-15.852	-14.768	-10.926	-4.172	-10.187	-3.91	-66.383	4.524
433	0.433	-13.881	-10.442	-14.907	-29.667	-8.841	-9.917	-51.977	-6.5
434	0.434	-14.423	-10.765	-12.304	-26.362	-9.231	-5.863	-64.983	-10.751
435	0.435	-17.294	-10.308	-9.907	-4.444	-8.071	-9.359	-76.621	-4.36
436	0.436	-15.91	-16.812	-11.004	-7.102	-10.005	-15.372	-87.287	-5.508
437	0.437	-16.271	-19.653	-12.1	0.494	-8.456	-13.067	-37.843	-19.436
438	0.438	-11.409	-15.332	-10.876	-20.532	-11.746	-13.667	6.902	-21.365
439	0.439	-13.316	-11.195	-12.358	-17.748	-12.133	-13.107	31.322	-9.154
440	0.44	-13.874	-20.627	-13.649	-10.113	-8.458	-6.555	142.427	-4.513
441	0.441	-16.368	-11.681	-14.372	-17.031	-8.84	-12.584	-0.747	8.438
442	0.442	-17.698	-12.799	-11.997	-2.066	-9.229	-10.269	-19.916	-14.427
443	0.443	-14.771	-15.847	-16.4	-7.814	-3.227	-8.338	-72.41	-11.348
444	0.444	-13.595	-14.837	-11.713	-9.48	-11.16	-15.702	-56.523	-19.662
445	0.445	-14.737	-15.56	-14.584	-10.953	-5.929	-4.876	15.745	-22.17
446	0.446	-14.531	-13.185	-14.924	-12.197	-6.895	-9.148	28.963	12.854
447	0.447	-15.289	-17.977	-11.595	-5.728	-7.66	-10.325	17.179	-12.297
448	0.448	-12.766	-16.006	-13.685	-6.84	-9.977	-13.826	6.344	-25.849
449	0.449	-13.528	-10.542	-10.941	-22.845	-9.388	-4.162	-23.291	-5.161
450	0.45	-13.707	-5.661	-15.164	-11.178	-11.316	-10.558	-14.43	-1.513
451	0.451	-12.338	-12.971	-14.741	-13.253	-8.408	-7.094	-22.62	-11.59
452	0.452	-15.034	-11.964	-12.392	-7.379	-9.755	-10.207	-30.008	-20.896
453	0.453	-16.963	-17.933	-11.985	-12.524	-12.07	-11.198	-23.407	-23.617
454	0.454	-14.829	-13.839	-12.349	-23.462	-9.157	-10.434	-29.376	-10.854
455	0.455	-14.636	-11.874	-8.076	-22.034	-6.445	-9.671	-23.937	-8.544
456	0.456	-12.699	-13.786	-12.902	-25.635	-6.823	-10.256	-38.98	-10.678
457	0.457	-13.855	-15.499	-10.956	-7.575	-8.363	-10.844	-70.839	-8.759
458	0.458	-13.658	-22.431	-12.688	0.03	-8.159	-9.106	-74.875	-17.467
459	0.459	-16.754	-19.494	-13.056	-11.516	-10.085	-9.499	-40.796	-12.818
460	0.46	-16.371	-11.537	-12.652	-9.31	-6.399	-2.144	-8.838	0.133
461	0.461	-14.433	-12.478	-15.544	0.426	-6.007	-5.25	37.11	-8.585
462	0.462	-13.273	-13.428	-12.834	-11.726	-4.645	-10.09	55.34	-16.532
463	0.463	-12.498	-15.917	-11.665	-10.154	-11.217	-14.352	27.687	-12.282
464	0.464	-13.857	-10.283	-8.18	-17.268	-8.307	-13.581	2.552	-11.128
465	0.465	-17.534	-12.197	-8.559	-8.307	-5.781	-17.065	-1.87	-14.618
466	0.466	-15.209	-16.822	-12.618	-14.219	-8.095	-13.782	18.876	-4.946
467	0.467	-12.308	-15.065	-9.129	-17.236	-6.158	-12.04	-30.247	3.948
468	0.468	-15.987	-13.7	-10.482	-18.15	-5.573	-10.689	-36.781	-14.054
469	0.469	-15.603	-6.337	-8.343	-15.584	-10.988	-8.37	-42.752	-21.609
470	0.47	-13.475	-7.29	-14.334	-14.76	-11.562	-8.76	-48.269	-14.641
471	0.471	-14.639	-16.192	-10.068	-3.848	-8.266	-8.364	-13.104	-3.998
472	0.472	-13.478	-15.031	-10.836	-11.721	-8.841	-5.648	-17.578	-9.792
473	0.473	-11.929	-14.07	-12.766	-10.354	-6.32	-6.412	11.447	-11.516
474	0.474	-15.222	-15.036	-13.341	6.67	-11.733	-10.849	60.597	-6.844
475	0.475	-16.383	-14.255	-11.596	9.03	-6.888	-12.776	13.741	-11.083
476	0.476	-17.543	-16.564	-14.11	-10.082	-12.878	-8.697	-16.711	-9.897
477	0.477	-14.064	-15.982	-13.713	-22.829	-10.55	-9.078	-33.217	-11.008
478	0.478	-11.935	-14.043	-11.578	-20.511	-12.473	-13.524	2.01	-16.198
479	0.479	-15.618	-11.138	-15.251	-18.38	-7.822	-9.457	43.306	-19.104
480	0.48	-15.999	-15.979	-10.799	-16.395	-6.074	-15.259	-17.517	-14.856
481	0.481	-13.879	-11.352	-14.857	-18.097	-7.429	-11.182	-25.555	-18.907
482	0.482	-9.433	-13.106	-13.496	-3.738	-4.137	-6.336	-18.207	-18.31
483	0.483	-18.34	-10.594	-12.133	25.307	-10.719	-12.318	-24.878	-16.353
484	0.484	-14.665	-16.98	-10.001	-20.585	-9.753	-11.534	-6.773	-21.75
485	0.485	-13.505	-16.216	-7.285	-26.584	-8.979	-12.099	-12.298	-15.158
486	0.486	-14.473	-12.157	-9.21	-31.986	-8.209	-7.446	-37.579	-19.41
487	0.487	-15.443	-7.336	-14.046	-16.893	-11.695	-9.184	-51.221	-13.812
488	0.488	-16.221	-16.061	-12.11	-12.431	-9.758	-6.656	-38.879	-23.32
489	0.489	-12.154	-12.591	-11.523	-8.363	-6.856	0.711	-20.108	-3.805
490	0.49	-15.64	-11.631	-12.101	-12.029	-11.698	-2.373	-16.83	4.51
491	0.491	-15.061	-12.618	-9.581	-15.326	-7.053	-15.129	30.285	7.032
492	0.492	-16.801	-10.109	-10.931	-12.268	-9.953	-16.85	50.186	0.079
493	0.493	-10.998	-10.892	-12.09	-20.598	-7.44	-12.185	-4.811	-23.344
494	0.494	-16.611	-15.74	-10.154	-33.379	-11.888	-13.522	-26.938	-20.267
495	0.495	-16.031	-15.168	-13.631	-26.427	-6.474	-9.832	-20.421	-6.155
496	0.496	-16.61	-14.599	-12.468	1.233	-11.312	-8.653	9.963	-8.682
497	0.497	-10.033	-11.128	-12.852	19.981	-10.728	-7.673	37.661	2.946
498	0.498	-16.032	-16.558	-10.135	2.936	-11.314	-12.492	2.384	-3.455
499	0.499	-13.71	-13.086	-9.36	-0.181	-9.964	-13.257	-11.234	-9.276
500	0.5	-17.195	-17.734	-9.16	-2.919	-7.647	-7.63	9.425	-7.531
501	0.501	-17.772	-13.669	-12.836	-15.717	-8.819	-8.207	5.717	-5.971
502	0.502	-12.348	-14.063	-10.513	-18.061	-6.88	-3.549	-18.123	-7.321
503	0.503	-14.281	-6.716	-14.579	-24.466	-12.699	-11.291	-27.453	-16.226
504	0.504	-16.22	-11.962	-13.224	-7.071	-5.365	-10.321	-30.195	-12.759
505	0.505	-12.146	-9.071	-11.869	-4.778	-8.289	-13.223	-22.718	-17.967
506	0.506	-14.665	-13.328	-13.023	-6.932	-7.513	-8.967	-29.74	-11.174
507	0.507	-11.383	-17.401	-14.186	-1.145	-11.583	-14.58	-23.407	-15.455
508	0.508	-12.555	-16.831	-16.13	-13.353	-8.111	-11.107	-13.764	-14.703
509	0.509	-12.166	-13.561	-14.006	-18.008	-10.056	-15.759	5.559	-9.874
510	0.51	-13.333	-15.321	-12.674	-7.97	-4.65	-9.195	-1.977	-10.472
511	0.511	-11.208	-13.975	-11.919	-6.829	-8.142	-13.466	-23.05	-13.364
512	0.512	-15.662	-16.312	-13.094	-15.154	-8.733	-9.42	-42.721	-12.027
513	0.513	-11.025	-15.163	-11.559	-18.274	-9.323	-11.37	-29.898	-11.663
514	0.514	-16.453	-16.346	-14.671	-21.184	-8.963	-11.966	-41.488	-11.299
515	0.515	-17.047	-15.972	-8.875	-32.624	-9.369	-5.405	-30.854	-11.709
516	0.516	-15.145	-11.139	-12.955	-21.629	-4.547	-11.426	-21.197	-13.669
517	0.517	-13.426	-15.995	-9.492	0.01	-7.858	-7.379	-5.323	-13.471
518	0.518	-14.801	-14.084	-15.513	-3.124	-6.131	-9.332	26.569	-11.556
519	0.519	-13.472	-17.021	-14.768	-11.492	-9.632	-7.41	95.236	-15.852
520	0.52	-14.658	-9.106	-14.208	-19.075	-7.333	-13.999	26.118	-10.467
521	0.521	-16.625	-15.135	-9.598	-7.487	-10.254	-13.244	-18.617	-18.4
522	0.522	-17.042	-9.946	-15.045	11.656	-9.887	-12.487	-42.984	-15.298
523	0.523	-14.954	-12.876	-13.141	4.074	-9.521	-14.441	-35.63	-14.336
524	0.524	-15.764	-15.417	-9.898	-21.677	-11.089	-8.457	-29.055	-18.619
525	0.525	-16.58	-19.508	-10.525	-24.959	-10.915	-12.543	25.956	-24.259
526	0.526	-12.949	-12.959	-15.409	-15.669	-8.416	-9.083	18.599	-24.881
527	0.527	-18.797	-12.215	-13.526	9.846	-12.695	-11.037	-1.347	-14.861
528	0.528	-13.223	-9.919	-10.668	-0.265	-7.295	-6.993	-19.544	6.785
529	0.529	-21.197	-10.525	-9.35	-22.166	-7.896	-8.375	-24.931	9.852
530	0.53	-11.56	-0.485	-12.682	-19.482	-4.618	-15.761	-50.042	-9.93
531	0.531	-10.436	-10.586	-13.878	-11.946	-6.376	-6.115	-63.626	-7.437
532	0.532	-13.961	-17.011	-12.76	-14.295	-6.778	-12.534	-34.696	-9.777
533	0.533	-14.964	-18.216	-11.642	0.599	-7.179	-11.398	-8.49	-20.434
534	0.534	-15.976	-10.899	-11.875	-16.817	-8.352	-12.392	8.501	-14.633
535	0.535	-18.533	-15.762	-14.62	-14.559	-5.663	-9.514	24.172	-5.933
536	0.536	-14.509	-11.538	-8.856	-3.959	-9.165	-10.317	4.44	5.103
537	0.537	-13.973	-13.892	-9.674	-13.697	-12.082	-12.66	6.966	0.845
538	0.538	-15.951	-13.339	-14.555	-22.404	-10.931	-13.27	0.05	2.011
539	0.539	-14.251	-15.307	-12.661	-23.945	-8.234	-11.357	15.015	-11.149
540	0.54	-15.638	-12.428	-14.446	-2.273	-9.784	-9.638	-13.89	-19.841
541	0.541	-18.967	-15.934	-14.104	13.415	-11.733	-16.628	-34.531	-18.264
542	0.542	-16.105	-15.578	-10.855	-6.304	-7.478	-13.764	-38.202	-19.592
543	0.543	-14.989	-16.763	-13.021	-13.856	-9.231	-9.539	-34.993	-5.266
544	0.544	-13.869	-16.397	-13.447	-11.576	-9.625	-10.149	-6.881	-14.949
545	0.545	-17.393	-14.494	-12.323	-13.734	-9.245	-7.855	-3.233	-16.692
546	0.546	-14.141	-11.42	-12.56	-7.929	-13.697	-7.299	-20.206	-15.135
547	0.547	-16.505	-16.28	-14.534	-13.139	-7.118	-14.673	26.947	-10.862
548	0.548	-14.404	-14.364	-10.314	-11.563	-9.632	-7.926	20.556	-17.22
549	0.549	-14.831	-16.323	-14.405	-15.789	-8.858	-7.177	-21.888	-16.052
550	0.55	-19.122	-18.08	-11.925	-9.36	-5.377	-4.879	-23.34	-19.921
551	0.551	-18.772	-16.748	-11.955	-13.786	-15.442	-11.476	-18.07	-20.879
552	0.552	-18.417	-15.412	-8.705	-12.643	-2.471	-3.558	-13.143	-17.963
553	0.553	-13.605	-8.844	-11.636	-13.649	-0.729	-8.795	-8.869	-4.789
554	0.554	-22.345	-13.693	-12.833	-14.643	0.821	-7.844	20.078	-22.222
555	0.555	-11.535	-21.643	-15.567	-13.868	-17.95	-7.084	8.704	-19.917
556	0.556	-7.298	-14.3	-12.688	-17.913	-10.403	-9.424	-1.536	12.019
557	0.557	-8.483	-13.348	-6.715	-7.058	-8.08	-2.854	-29.895	7.591
558	0.558	-19.337	-10.848	-12.735	-8.585	-10.213	-7.127	-18.712	-13.088
559	0.559	-15.099	-8.533	-0.56	-7.249	-8.275	-3.074	-15.455	-1.823
560	0.56	-16.276	-12.026	-5.798	-10.94	-10.019	-3.667	0.226	-18.823
561	0.561	-15.13	-8.744	-13.748	-19.263	-8.465	-5.609	-13.879	-3.155
562	0.562	-12.04	-12.811	-12.401	-11.915	-9.819	-14.521	-1.073	-5.886
563	0.563	-11.086	-7.976	-11.248	-22.759	-0.909	-15.688	-12.673	-3.385
564	0.564	-10.321	-12.629	-14.733	-12.704	-6.907	-12.208	-10.51	-5.714
565	0.565	0.312	-20.374	-11.641	4.325	-7.873	-11.235	-8.54	-7.84
566	0.566	-9.757	-13.02	-12.604	-2.669	-6.902	-12.196	-17.26	-25.267
567	0.567	-10.918	-6.242	-10.088	-4.772	-11.152	-9.685	-15.689	0.47
568	0.568	-12.077	-0.238	-7.759	1.079	-8.821	-13.751	-16.962	-2.833
569	0.569	-13.042	-10.874	-14.341	-7.591	-8.23	-15.682	-18.034	-12.133
570	0.57	-8.197	-6.603	-8.337	-15.517	-11.522	-8.321	-11.938	-31.886
571	0.571	-12.447	-10.254	-12.393	-14.183	-7.457	-11.218	-19.22	-24.356
572	0.572	-5.084	-16.24	-11.796	-5.27	-7.84	-8.69	-6.413	-17.41
573	0.573	-11.843	-17.196	-1.724	-23.241	-6.483	-14.294	12.932	-2.514
574	0.574	-11.053	-16.217	-5.965	-25.794	-11.321	-12.347	-10.344	-0.591
575	0.575	-10.265	-11.946	-7.104	-18.848	-9.382	-11.76	-13.486	4.62
576	0.576	-15.089	-14.25	-5.923	-8.217	-8.796	-12.334	-27.589	3.038
577	0.577	-16.998	-16.153	-13.263	-2.407	-8.396	-11.933	-35.125	-12.861
578	0.578	-15.237	-15.542	-18.086	-11.083	-8.008	-9.6	-32.797	-15.01
579	0.579	-18.697	-14.934	-15.544	-12.613	-10.901	-3.002	-17.887	-5.329
580	0.58	-20.034	-6.97	-17.84	-19.784	-6.436	-9.762	3.399	-17.526
581	0.581	-14.198	-5.771	-12.973	-5.49	-9.328	-5.496	45.966	-22.189
582	0.582	-18.229	-4.777	-12.364	-11.293	-7.963	-9.54	51.99	-20.846
583	0.583	-16.263	-11.532	-14.084	-2.578	-13.372	-13.01	-20.129	-22.015
584	0.584	-16.813	-24.669	-15.412	11.76	-5.431	-12.418	-29.907	-18.562
585	0.585	-16.194	-14.961	-9.96	-9.517	-6.392	-9.505	-38.709	-21.679
586	0.586	-13.646	-13.191	-10.514	4.62	-9.286	-12.97	-46.745	-16.832
587	0.587	-15.927	-14.707	-15.126	-33.869	-13.538	-7.537	-68.764	-14.31
588	0.588	-16.273	-16.026	-13.354	-28.445	-9.474	-12.363	-48.772	-15.104
589	0.589	-20.68	-19.67	-11.964	-13.352	-14.307	-7.708	-66.873	-13.2
590	0.59	-16.573	-18.475	-10.576	-26.904	-6.952	-11.757	-5.785	-19.237
591	0.591	-14.013	-11.09	-11.703	-30.934	-11.786	-8.252	67.659	-16.961
592	0.592	-11.645	-15.89	-16.12	-4.577	-5.782	-12.686	117.098	-7.494
593	0.593	-11.212	-18.37	-14.344	19.237	-8.098	-9.765	90.462	-13.877
594	0.594	-16.386	-10.983	-12.957	-2.623	-10.028	-11.096	-31.635	-12.71
595	0.595	-15.755	-17.715	-9.632	-16.749	-10.604	-9.721	-84.002	-9.636
596	0.596	-12.42	-15.157	-11.721	-9.199	-12.338	-12.604	-99.736	-16.417
597	0.597	-18.955	-14.345	-12.845	-11.515	-11.946	-6.59	-113.919	-18.967
598	0.598	-12.911	-13.727	-17.068	-30.664	-9.616	-10.842	-74.312	-6.813
599	0.599	-15.191	-15.632	-9.097	-38.194	-5.544	-10.055	104.771	-8.57
600	0.6	-13.209	-11.535	-12.548	-21.901	-5.152	-11.977	130.34	-13.23
601	0.601	-16.453	-11.114	-7.288	5.821	-10.561	-11.381	60.677	-14.621
602	0.602	-15.831	-15.529	-14.024	17.077	-5.728	-11.948	81.79	-15.803
603	0.603	-12.301	-11.426	-9.733	0.057	-10.358	-13.283	-14.363	2.183
604	0.604	-15.537	-11.001	-15.314	-9.236	-4.928	-11.918	38.126	4.702
605	0.605	-16.654	-13.286	-13.349	-23.364	-5.502	-9.778	54.051	-16.405
606	0.606	-14.662	-11.127	-10.029	-20.838	-7.445	-11.701	-18.08	-24.731
607	0.607	-17.319	-13.033	-14.059	-18.496	-5.701	-9.757	-57.514	-27.221
608	0.608	-13.787	-17.265	-15.371	4.932	-9.181	-8.97	-45.66	-29.527
609	0.609	-15.1	-11.43	-13.984	-4.339	-5.888	-9.739	-56.419	-14.621
610	0.61	-15.445	-12.169	-9.103	-7.048	-8.79	-7.794	-66.214	14.426
611	0.611	-19.084	-14.07	-13.711	-4.532	-8.403	-8.371	-75.032	18.486
612	0.612	-14.598	-14.617	-11.946	-11.516	-13.431	-7.788	-50.607	7.277
613	0.613	-12.817	-6.849	-14.447	-9.382	-7.43	-10.887	-43.222	-2.773
614	0.614	-14.132	-12.049	-12.096	-15.176	-8.197	-15.727	-36.608	-12.043
615	0.615	-16.422	-12.997	-13.229	0.7	-8.777	-11.081	18.433	-3.705
616	0.616	-16.76	-12.214	-11.263	-31.212	-9.354	-5.663	-3.547	-11.234
617	0.617	-14.792	-14.514	-12.403	-26.757	-12.256	-6.241	-36.997	-4.265
618	0.618	-14.383	-15.067	-8.892	-22.689	-11.871	-12.234	-18.839	-6.36
619	0.619	-14.165	-18.332	-11.188	-3.891	-4.512	-11.457	8.807	-8.257
620	0.62	-14.331	-21.22	-11.554	13.152	-5.473	-14.932	-36.739	-3.005
621	0.621	-15.083	-13.269	-14.238	-8.711	-10.307	-15.502	-30.774	-7.634
622	0.622	-16.616	-7.261	-9.189	-11.417	-7.786	-10.075	-3.095	-17.668
623	0.623	-14.073	-10.352	-13.809	27.087	-5.458	-11.998	42.408	-11.25
624	0.624	-10.578	-13.253	-13.2	-11.627	-10.288	-3.285	36.443	-12.368
625	0.625	-10.949	-17.5	-11.827	-16.659	-9.704	-6.76	8.762	-0.52
626	0.626	-16.741	-21.552	-8.522	-21.097	-13.76	-9.852	3.636	-5.122
627	0.627	-12.666	-16.709	-8.118	-25.138	-5.816	-8.872	-10.024	-6.425
628	0.628	-10.722	-12.062	-13.331	-21.44	-9.288	-11.373	-22.446	-15.281
629	0.629	-11.293	-13.797	-12.739	-11.374	-12.376	-9.038	-11.232	-11.773
630	0.63	-13.025	-15.147	-14.663	4.301	-7.531	-9.601	-14.497	-16.984
631	0.631	-14.368	-12.814	-14.075	-15.444	-10.034	-11.519	-36.324	-21.79
632	0.632	-13.964	-10.68	-7.093	-17.954	-9.251	-10.928	-33.567	-24.276
633	0.633	-14.335	-13.38	-9.98	-15.624	-7.301	-7.436	-26.009	-12.053
634	0.634	-19.546	-13.776	-14.22	-22.01	-9.23	-7.044	-19.179	-13.752
635	0.635	-12.951	-13.977	-10.141	-16.201	-8.64	-11.877	-4.291	-31.128
636	0.636	-17.193	-13.773	-10.702	-17.946	-9.014	-8.577	13.234	-19.478
637	0.637	-14.861	-16.287	-10.105	-10.001	-5.718	-9.151	-2.853	-4.525
638	0.638	-18.33	-13.385	-16.668	-8.683	-8.618	-7.782	-34.663	1.333
639	0.639	-13.673	-14.553	-12.393	-5.027	-4.158	-10.101	-48.174	-7.325
640	0.64	-15.411	-9.527	-13.152	-20.71	-8.213	-14.146	-35.935	-5.72
641	0.641	-16.756	-16.886	-12.554	-14.34	-9.555	-13.754	-32.465	-27.347
642	0.642	-14.423	-13.973	-9.25	-8.546	-8.191	-11.425	-8.651	-36.598
643	0.643	-16.539	-11.441	-9.825	-13.761	-8.557	-11.802	38.541	-22.416
644	0.644	-14.589	-17.046	-12.324	-5.783	-8.16	-9.86	5.163	-4.565
645	0.645	-12.645	-15.099	-14.628	-7.117	-10.857	-8.692	-37.54	-16.131
646	0.646	-10.503	-9.087	-12.483	-8.285	-10.073	-5.771	-43.198	7.328
647	0.647	-12.425	-13.137	-11.305	-14.287	-7.351	-5.378	2.044	10.462
648	0.648	-9.904	-6.545	-10.131	-17.387	-9.272	-7.302	32.238	-15.049
649	0.649	-14.15	-10.792	-10.316	-32.108	-7.123	-9.419	26.727	-11.718
650	0.65	-17.04	-13.108	-11.076	-29.996	-9.04	-10.185	31.798	4.003
651	0.651	-12.193	-13.681	-13.575	-16.445	-4.77	-14.435	18.226	-10.076
652	0.652	-15.479	-14.252	-8.722	2.939	-11.338	-13.846	5.775	-12.55
653	0.653	-18.373	-10.179	-10.643	10.515	-8.806	-10.356	-5.48	-14.833
654	0.654	-15.847	-15.006	-11.209	3.554	-6.47	-11.707	-2.316	-12.668
655	0.655	-18.163	-14.42	-12.941	-7.095	-8.389	-11.308	-18.056	-14.571
656	0.656	-13.318	-7.828	-14.285	-16.778	-10.307	-11.687	-20.842	-16.29
657	0.657	-12.729	-7.041	-16.596	-0.898	-8.556	-10.519	-38.775	-14.722
658	0.658	-16.788	-11.095	-13.685	-11.529	-9.898	-8.376	-45.906	-18.95
659	0.659	-14.261	-15.924	-14.064	2.037	-6.597	-11.082	-31.13	-20.076
660	0.66	-11.929	-19.202	-15.212	-3.171	-7.745	-8.371	-25.529	-11.722
661	0.661	-10.762	-16.292	-10.359	1.487	-8.898	-10.498	0.699	-14.782
662	0.662	-13.463	-14.929	-3.774	-11.489	-8.498	-11.839	11.841	-13.786
663	0.663	-15.388	-11.626	-15.179	-23.684	-7.722	-11.633	-5.269	-16.295
664	0.664	-10.538	-12.003	-16.714	-9.343	-7.901	-10.078	-39.713	-13.966
665	0.665	-20.009	-10.056	-15.345	-11.267	-10.996	-7.95	-35.24	-15.911
666	0.666	-16.328	-15.852	-8.946	-6.043	-8.282	-10.459	2.376	-9.919
667	0.667	-10.317	-16.619	-12.416	-10.716	-7.889	-11.996	47.942	-15.548
668	0.668	-15.535	-13.13	-11.438	-26.618	-12.144	-11.212	29.838	-20.398
669	0.669	-18.427	-15.07	-12.394	-20.259	-11.561	-14.303	46.409	-14.434
670	0.67	-12.425	-14.495	-11.607	-18.326	-11.163	-10.618	11.283	-13.702
671	0.671	-11.645	-11.981	-9.271	-13.123	-7.861	-10.226	-29.941	-13.158
672	0.672	-18.221	-14.295	-15.843	1.185	-9.017	-11.384	-35.42	-5.836
673	0.673	-12.223	-12.163	-11.569	-12.405	-9.401	-8.666	-30.441	-4.899
674	0.674	-16.28	-18.157	-9.241	-17.606	-9.01	-9.82	-16.84	-5.703
675	0.675	-14.337	-15.628	-9.823	-19.169	-10.559	-6.322	45.715	-4.959
676	0.676	-16.27	-11.565	-11.769	-17.812	-9.784	-12.694	36.812	-15.811
677	0.677	-15.688	-10.992	-13.512	-11.452	-11.137	-13.459	-36.536	-20.473
678	0.678	-14.332	-14.276	-14.858	-5.493	-7.449	-9.389	-46.43	-1.72
679	0.679	-16.652	-12.522	-11.565	-4.55	-7.833	-9.962	-55.358	11.02
680	0.68	-17.812	-12.901	-9.44	-7.463	-9.186	-14.597	-47.233	-14.751
681	0.681	-15.879	-9.605	-12.155	-6.671	-8.797	-5.681	-25.166	-11.499
682	0.682	-17.815	-15.401	-11.768	-14.031	-10.728	-9.352	-5.232	-8.436
683	0.683	-14.332	-6.487	-13.891	-3.188	-7.237	-8.18	49.753	-16.795
684	0.684	-14.722	-17.322	-12.541	-1.839	-4.33	-7.205	-61.284	-9.26
685	0.685	-14.343	-21.57	-11.774	-16.175	-8.774	-10.095	-140.763	-6.966
686	0.686	-8.347	-12.665	-10.617	-18.109	-5.864	-9.311	-155.017	-13.391
687	0.687	-14.354	-11.501	-14.105	-5.909	-5.47	-11.622	-89.148	-11.471
688	0.688	-13.587	-8.404	-12.756	-10.544	-7.785	-6.773	18.283	-9.747
689	0.689	-10.112	-11.302	-9.863	-9.187	-10.69	-15.47	148.289	-14.404
690	0.69	-12.051	-10.527	-11.03	-10.336	-7.012	-7.14	200.713	-10.162
691	0.691	-11.474	-17.877	-10.648	-13.816	-8.367	-6.167	25.815	-1.266
692	0.692	-12.835	-24.658	-6.396	-10.711	-13.208	-12.94	-90.436	-9.631
693	0.693	-16.126	-16.727	-15.306	-25.403	-5.851	-6.932	-69.273	-10.644
694	0.694	-14.968	-13.632	-14.152	-23.262	-8.756	-9.24	26.992	-9.697
695	0.695	-17.68	-18.478	-10.679	-9.69	-7.978	-17.161	79.445	-7.178
696	0.696	-15.742	-15.963	-13.788	-7.924	-10.299	-7.479	63.596	-11.275
697	0.697	-12.841	-13.643	-10.899	-9.449	-9.725	-8.629	20.471	-10.698
698	0.698	-14.796	-11.725	-10.14	-13.687	-13.036	-12.106	-18.937	-8.763
699	0.699	-17.523	-9.793	-9.377	-9.997	-7.627	-9.002	-7.043	-16.532
700	0.7	-12.707	-9.222	-15.972	-11.151	-4.164	-9.963	25.48	-23.904
701	0.701	-12.148	-11.755	-9.981	-14.233	-8.839	-9.185	-23.871	-17.14
702	0.702	-15.459	-14.096	-15.602	-9.368	-9.444	-8.414	-50.571	-16.388
703	0.703	-14.902	-13.729	-12.128	-8.561	-10.808	-7.844	-42.448	-4.235
704	0.704	-13.577	-9.291	-12.729	-9.284	-8.5	-12.491	-49.811	-6.009
705	0.705	-15.914	-17.054	-11.006	-15.848	-10.644	-8.432	-29.877	-17.076
706	0.706	-14.783	-16.094	-10.641	-23.772	-6.981	-8.832	-35.89	-18.476
707	0.707	-14.422	-15.141	-11.045	-18.548	-8.355	-13.296	-19.475	-24.905
708	0.708	-16.384	-15.933	-12.232	-7.682	-10.503	-4.412	-24.577	-26.11
709	0.709	-16.227	-13.633	-14.961	-14.814	-9.361	-5.591	44.087	-10.075
710	0.71	-13.543	-10.179	-13.042	-13.631	-8.218	-6.772	-44.785	1.51
711	0.711	-17.835	-13.5	-8.814	4.366	-11.727	-16.46	-33.015	-0.638
712	0.712	-15.359	-17.588	-14.259	-8.407	-6.331	-15.313	-0.507	-2.591
713	0.713	-15.782	-9.681	-16.217	-24.683	-11.192	-11.841	-49.833	-14.796
714	0.714	-16.989	-15.703	-14.313	-18.326	-2.504	-8.763	-40.926	-10.169
715	0.715	-12.578	-14.745	-13.74	2.972	-6.013	-11.686	-32.833	-8.826
716	0.716	-18.048	-11.859	-12.403	0.253	-9.136	-10.929	-54.916	-10
717	0.717	-13.266	-12.656	-12.036	7.773	-8.192	-11.725	-61.495	-11.169
718	0.718	-16.612	-5.323	-10.892	5.423	-7.438	-12.33	-55.47	2.757
719	0.719	-10.092	-8.244	-14.586	-5.262	-9.786	-12.93	-5.546	0.812
720	0.72	-14.411	-12.517	-14.994	15.993	-11.75	-11.21	41.282	-4.419
721	0.721	-13.694	-14.864	-12.109	-15.19	-9.838	-9.874	83.81	-15.462
722	0.722	-11.817	-8.297	-15.8	5.485	-6.954	-10.286	78.311	-22.623
723	0.723	-16.522	-14.318	-9.435	-28.578	-7.362	-9.923	2.57	-16.23
724	0.724	-15.999	-21.679	-5.194	-24.158	-7.769	-10.33	-8.332	-17.388
725	0.725	-13.545	-12.795	0.401	-36.583	-8.955	-14.607	1.489	-20.482
726	0.726	-16.894	-9.33	-7.551	-10.307	-11.691	-12.116	-7.416	-21.442
727	0.727	-14.052	-16.702	-17.25	-0.282	-12.865	-8.848	0.686	-20.67
728	0.728	-15.28	-17.687	-16.115	-9.592	-9.402	-11.779	-6.758	-13.316
729	0.729	-16.497	-15.184	-10.136	-12.321	-9.808	-12.193	-13.432	-10.404
730	0.73	-14.429	-14.426	-11.122	-25.114	-6.923	-14.929	-19.517	-9.614
731	0.731	-17.781	-16.385	-14.04	-18.169	-11.391	-10.12	-25.012	-13.69
732	0.732	-17.455	-15.832	-14.838	-24.576	-11.987	-12.077	-30.089	-8.867
733	0.733	-16.362	-11.798	-9.256	-11.066	-8.525	-7.457	-34.566	-18.929
734	0.734	-14.5	-17.629	-11.214	-5.85	-12.993	-12.906	-30.488	-5.973
735	0.735	-14.761	-12.05	-11.813	-13.811	-11.269	-13.509	-19.339	-7.724
736	0.736	-14.633	-12.665	-12.406	-18.107	-11.677	-11.6	-9.4	-15.673
737	0.737	-13.342	-13.274	-12.042	-11.751	-9.366	-11.044	12.366	-2.715
738	0.738	-14.959	-15.044	-13.404	-5.789	-4.542	-11.454	37.897	-7.938
739	0.739	-16.573	-12.558	-13.037	-13.19	-6.496	-10.7	7.018	-12.575
740	0.74	-17.604	-12.988	-14.219	-16.145	-8.447	-10.341	-38.68	-19.734
741	0.741	-15.928	-9.16	-13.075	-13.659	-9.045	-5.521	-32.526	-2.697
742	0.742	-18.898	-12.108	-10.191	-14.474	-11.576	-10.181	-16.11	-5.009
743	0.743	-18.585	-13.326	-12.141	-13.928	-8.308	-15.618	-1.144	-11.392
744	0.744	-16.718	-12.985	-11.781	-18.614	-13.161	-12.151	21.599	-17.198
745	0.745	-20.271	-16.515	-11.613	-18.069	-11.237	-4.816	-23.689	3.318
746	0.746	-14.921	-12.112	-9.503	-17.126	-4.667	-9.674	-27.73	-8.873
747	0.747	-4.153	-5.575	-8.758	-16.764	6.735	-7.166	-24.064	-13.516
748	0.748	-8.859	-15.299	-13.044	-11.374	-7.596	-11.242	-20.832	-12.159
749	0.749	-10.271	-14.182	-10.171	-13.336	2.073	-11.839	26.098	-15.83
750	0.75	-14.015	-10.746	-17.173	-12.782	3.808	-9.916	19.44	-12.343
751	0.751	-12.906	-11.764	-18.176	-11.067	-0.836	-8.188	-11.004	-13.309
752	0.752	-13.937	-12.786	-12.192	-3.159	-19.612	-1.233	-16.518	-0.53
753	0.753	-13.032	-15.356	-6.604	-18.855	-12.059	-8.012	-21.659	-9.226
754	0.754	-22.763	-13.08	-10.106	0.282	-9.734	-7.244	-26.194	-4.554
755	0.755	-11.012	-23.967	-9.546	-7.292	-11.858	-1.639	-22.207	-0.279
756	0.756	-12.618	-12.992	-14.983	-4.999	-9.921	-5.125	-3.483	-3.939
757	0.757	-14.033	-11.694	-8.421	-19.932	-8.176	-1.84	13.496	-2.763
758	0.758	-10.412	-12.909	-10.956	-25.766	-9.719	-3.585	-14.784	-18.817
759	0.759	-18.788	-11.805	-15.039	-9.912	-8.358	-6.098	3.955	-16.481
760	0.76	-11.483	-12.833	-4.224	0.716	-4.678	-13.452	0.691	-14.326
761	0.761	-8.627	-15.799	-5.791	-1.234	-8.145	-12.483	-8.648	-16.223
762	0.762	-16.611	-11.604	-7.162	0.51	-9.102	-15.39	-28.42	-17.929
763	0.763	-11.435	-13.989	-10.859	-1.052	-10.054	-9.39	-25.901	-13.257
764	0.764	-14.382	-24.885	-28.877	-22.751	-7.527	-8.612	-14.324	-14.596
765	0.765	-13.654	-17.015	-16.12	-7.085	-8.281	-10.537	-16.465	-13.417
766	0.766	-8.078	-15.722	-9.172	7.047	-8.846	-9.952	-6.79	-12.238
767	0.767	-7.544	-16.938	-15.567	-0.496	-12.128	-9.364	-5.054	-15.318
768	0.768	-10.873	-15.829	-13.648	-2.815	-9.21	-12.835	-6.602	-14.337
769	0.769	-13.81	-18.974	-11.918	-4.942	-6.679	-13.211	-7.94	-11.792
770	0.77	-13.446	-10.126	-13.483	-10.754	-9.956	-12.807	-9.037	-6.157
771	0.771	-14.828	-18.5	-14.852	-2.039	-10.326	-7.56	-12.424	-14.077
772	0.772	-18.918	-13.331	-13.703	-19.475	-9.921	-9.478	-17.537	-15.042
773	0.773	-16.421	-22.283	-12.554	-7.864	-10.285	-12.742	-12.625	-12.138
774	0.774	-16.833	-16.333	-11.598	-5.768	-5.427	-13.306	-11.852	-12.902
775	0.775	-18.009	-13.292	-12.569	-3.851	-5.99	-7.476	-9.543	-16.956
776	0.776	-17.635	-10.438	-10.053	-9.098	-16.033	-14.807	-8.965	-15.011
777	0.777	-12.617	-12.994	-9.289	-20.125	-8.856	-9.947	-10.91	-16.938
778	0.778	-21.332	-18.65	-14.142	-15.85	-7.68	-7.408	-6.851	-9.188
779	0.779	-17.856	-13.853	-12.219	-17.004	-8.826	-9.707	-9.378	-10.136
780	0.78	-16.894	-9.24	-13.968	-18.152	-9.776	-10.264	-2.042	-7.215
781	0.781	-15.926	-5.201	-9.137	-19.116	-10.723	-10.817	-7.287	-2.937
782	0.782	-11.673	-10.07	-4.502	-10.206	-6.45	-11.373	-8.271	-15.115
783	0.783	-6.055	-9.513	-13.411	-25.869	-7.209	-6.509	-9.062	-9.876
784	0.784	-13.982	-12.43	-14.571	-10.939	-5.25	-12.481	-16.424	-5.223
785	0.785	-14.936	-12.836	-18.057	-12.845	-7.173	-11.679	-11.585	-0.952
786	0.786	-13.95	-12.462	-8.386	-18.047	-12.573	-12.231	-7.315	-12.748
787	0.787	-14.708	-12.088	-22.707	-3.696	-9.07	-14.141	-9.615	-17.398
788	0.788	-17.006	-10.931	-9.155	-1.727	-7.112	-11.21	-11.516	-18.746
789	0.789	-16.398	-5.128	-7.414	0.051	-11.146	-10.797	-12.049	-15.064
790	0.79	-15.796	-7.454	-12.059	-20.624	-6.287	-12.131	-9.134	-13.911
791	0.791	-15.189	-12.29	-10.706	-12.272	-8.208	-12.49	-10.52	-10.829
792	0.792	-10.315	-7.641	-11.859	-14.756	-6.447	-14.397	-10.144	-11.79
793	0.793	-17.631	-10.54	-8.372	-17.041	-6.05	-9.342	-7.234	-9.273
794	0.794	-14.683	-10.147	-9.331	-14.87	-10.487	-8.746	-10.89	-10.058
795	0.795	-15.409	-12.459	-12.227	-12.901	-9.895	-12.784	-7.569	-8.136
796	0.796	-13.041	-15.35	-6.216	-11.119	-6.398	-13.149	-10.485	-11.424
797	0.797	-16.48	-10.11	-5.429	-9.532	-9.672	-9.842	-13.201	-10.851
798	0.798	-19.723	-13.566	-6	-13.742	-12.555	-7.698	-8.166	-12.219
799	0.799	-11.938	-11.616	-4.056	-10.015	-7.328	-8.073	-12.805	-13.59
800	0.8	-19.241	-11.013	-9.464	-11.126	-10.802	-6.9	-5.019	-14.767
801	0.801	-8.362	-11.367	-20.299	-12.047	-10.209	-7.656	-12.343	-9.556
802	0.802	-12.58	-14.626	-15.643	-12.969	-15.629	-12.095	-9.437	-13.06
803	0.803	-16.205	-21.175	-16.982	-10.4	-12.159	-10.139	-11.949	-14.997
804	0.804	-14.99	-14.371	-13.284	-8.04	-10.229	-11.874	-11.172	-9.597
805	0.805	-11.841	-15.106	-14.421	-9.922	-7.329	-10.514	-10.59	-16.187
806	0.806	-8.879	-12.752	-13.43	-10.458	-5.979	-8.183	-5.937	-11.936
807	0.807	-11.341	-14.641	-12.446	-7.513	-8.311	-11.083	-9.979	-9.628
808	0.808	-13.607	-12.651	-13.197	-8.844	-9.473	-9.92	-2.974	-11.583
809	0.809	-15.488	-8.536	-10.852	-13.268	-5.032	-7.988	-7.805	-8.325
810	0.81	-13.495	-5.968	-12.76	-11.491	-13.937	-9.54	-10.293	-12.418
811	0.811	-12.851	-10.363	-10.794	-12.803	-10.264	-10.901	-7.954	-13.797
812	0.812	-10.263	-14.375	-12.516	-10.448	-9.108	-10.711	-11.433	-10.539
813	0.813	-13.489	-11.799	-12.103	-11.575	-8.148	-9.173	-10.857	-10.95
814	0.814	-11.296	-11.355	-12.468	-14.253	-9.127	-11.69	-13.76	-9.815
815	0.815	-14.903	-13.427	-9.553	-9.986	-8.362	-6.857	-8.905	-8.675
816	0.816	-9.419	-16.073	-15.532	-13.447	-4.309	-8.799	-13.536	-10.242
817	0.817	-11.288	-18.706	-9.502	-10.123	-9.153	-12.094	-11.771	-9.481
818	0.818	-15.864	-15.738	-11.802	-12.228	-8.584	-10.355	-10.391	-13.762
819	0.819	-18.696	-12.967	-9.838	-14.148	-8.012	-12.877	-9.989	-13.19
820	0.82	-16.115	-17.925	-11.744	-10.653	-11.508	-14.238	-11.132	-11.848
821	0.821	-14.696	-14.557	-11.135	-13.549	-9.192	-7.665	-12.278	-10.498
822	0.822	-17.535	-13.908	-12.462	-11.603	-10.366	-14.44	-7.232	-11.673
823	0.823	-13.787	-17.319	-9.147	-7.351	-8.437	-6.511	-11.871	-13.627
824	0.824	-19.138	-14.934	-13.178	-10.824	-6.51	-11.745	-10.111	-12.477
825	0.825	-15.586	-10.797	-13.542	-10.427	-9.999	-12.721	-12.609	-12.297
826	0.826	-14.937	-15.56	-12.162	-8.294	-7.681	-8.466	-12.207	-10.376
827	0.827	-16.612	-14.905	-14.26	-11.966	-6.536	-7.7	-11.031	-9.031
828	0.828	-14.034	-15.412	-13.071	-9.643	-4.607	-9.642	-11.404	-11.361
829	0.829	-14.364	-17.865	-11.895	-14.477	-7.321	-9.067	-8.678	-10.01
830	0.83	-15.468	-19.155	-11.679	-12.538	-8.108	-14.488	-9.439	-11.945
831	0.831	-11.733	-12.501	-11.469	-5.952	-7.927	-6.557	-11.362	-11.362
832	0.832	-17.084	-15.333	-13.378	-11.946	-7.748	-9.657	-9.992	-8.267
833	0.833	-15.075	-17.786	-14.899	-12.709	-11.428	-8.69	-13.66	-12.718
834	0.834	-15.585	-13.662	-11.398	-7.865	-5.632	-12.951	-11.132	-7.304
835	0.835	-18.426	-13.028	-10.023	-9.785	-9.7	-12.182	-8.799	-9.24
836	0.836	-13.54	-11.037	-14.068	-15.189	-10.286	-8.707	-9.172	-4.593
837	0.837	-16.781	-16.399	-15.399	-11.695	-10.88	-10.641	-6.443	-8.658
838	0.838	-18.472	-15.77	-10.938	-9.732	-13.785	-8.907	-7.593	-13.502
839	0.839	-12.624	-11.078	-10.332	-11.452	-7.986	-5.426	-8.351	-7.506
840	0.84	-14.91	-13.929	-8.96	-10.074	-5.675	-12.78	-5.05	-8.275
841	0.841	-18.346	-11.368	-15.334	-8.719	-10.519	-9.683	-10.84	-14.847
842	0.842	-18.867	-10.941	-9.319	-13.551	-5.88	-10.652	-10.053	-14.063
843	0.843	-20.538	-13.024	-13.367	-14.122	-7.628	-8.14	-10.622	-9.997
844	0.844	-17.96	-12.598	-11.416	-10.049	-8.981	-13.746	-7.323	-13.465
845	0.845	-15.572	-14.496	-14.689	-12.56	-9.371	-7.165	-6.729	-11.529
846	0.846	-8.923	-11.56	-12.928	-9.259	-8.213	-7.944	-10.2	-15.588
847	0.847	-4.02	-15.209	-9.43	-15.058	-6.275	-7.171	-12.51	-14.233
848	0.848	-8.233	-10.719	-11.744	-12.721	-5.109	-9.104	-8.437	-10.944
849	0.849	-15.562	-13.591	-11.356	-13.297	-7.239	-9.68	-9.782	-13.076
850	0.85	-10.686	-17.046	-8.641	-9.996	-11.686	-15.091	-10.161	-11.918
851	0.851	-8.137	-13.727	-14.445	-9.4	-7.041	-8.504	-13.052	-7.671
852	0.852	-18.736	-12.541	-12.132	-10.743	-9.936	-12.76	-14.979	-15.608
853	0.853	-17.369	-12.131	-12.718	-11.115	-10.325	-8.703	-13.8	-9.617
854	0.854	-21.049	-14.83	-17.376	-10.713	-9.939	-8.122	-11.664	-14.85
855	0.855	-15.037	-13.263	-14.479	-11.859	-8.769	-10.058	-10.3	-15.823
856	0.856	-11.907	-14.601	-11.962	-10.686	-5.083	-9.483	-7.196	-13.315
857	0.857	-14.782	-17.685	-12.35	-6.416	-10.494	-9.096	-12.405	-9.256
858	0.858	-10.487	-13.226	-13.516	-12.988	-5.649	-8.714	-8.914	-11.188
859	0.859	-19.36	-12.644	-17.972	-6.979	-10.289	-11.625	-13.542	-10.609
860	0.86	-15.861	-15.157	-12.551	-9.289	-8.536	-14.335	-8.118	-11.184
861	0.861	-21.077	-11.86	-5.975	-7.35	-9.888	-14.73	-7.527	-6.345
862	0.862	-18.166	-14.757	-13.907	-10.631	-9.501	-10.481	-10.806	-12.346
863	0.863	-13.919	-12.046	-12.948	-13.524	-6.596	-12.221	-9.058	-6.726
864	0.864	-19.542	-17.079	-13.927	-11	-7.753	-8.731	-11.573	-11.557
865	0.865	-14.693	-13.789	-9.682	-10.607	-7.359	-10.08	-9.248	-12.134
866	0.866	-11.393	-20.368	-12	-12.722	-12.189	-10.458	-10.402	-15.034
867	0.867	-14.264	-10.702	-10.074	-13.879	-8.7	-11.604	-10.784	-7.093
868	0.868	-19.07	-7.034	-13.366	-10.385	-9.278	-11.207	-5.74	-17.925
869	0.869	-15.759	-17.874	-11.627	-11.544	-5.209	-10.999	-10.379	-10.765
870	0.87	-13.988	-13.61	-12.007	-12.697	-12.169	-9.055	-8.62	-14.441
871	0.871	-14.355	-12.452	-11.616	-9.982	-7.321	-9.246	-11.128	-10.95
872	0.872	-21.689	-11.292	-8.717	-10.169	-11.568	-8.657	-6.672	-7.847
873	0.873	-14.327	-10.319	-14.723	-14.039	-9.238	-9.239	-12.082	-10.744
874	0.874	-15.298	-13.222	-6.787	-12.676	-8.652	-8.65	-11.489	-9.967
875	0.875	-14.522	-13.994	-9.889	-8.23	-10.575	-9.618	-6.836	-10.735
876	0.876	-12.185	-11.663	-12.792	-13.648	-6.507	-10.201	-7.407	-12.665
877	0.877	-5.595	-15.145	-12.017	-15.585	-9.982	-8.071	-8.755	-13.237
878	0.878	-9.839	-10.497	-4.673	-13.656	-9.585	-7.686	-9.131	-10.324
879	0.879	-7.489	-9.91	-11.449	-11.919	-3.767	-12.521	-9.515	-13.803
880	0.88	-9.416	-15.708	-8.935	-12.32	-6.08	-11.943	-5.055	-14.187
881	0.881	-18.122	-13.375	-14.554	-10.974	-5.495	-11.367	-12.787	-8.375
882	0.882	-19.277	-12.783	-12.626	-8.075	-11.495	-13.103	-9.681	-19.018
883	0.883	-14.045	-12.202	-13.215	-14.082	-7.423	-8.266	-12.576	-8.954
884	0.884	-14.992	-11.618	-14.957	-9.829	-10.906	-10.203	-15.088	-10.117
885	0.885	-5.316	-15.094	-16.31	-10.606	-10.316	-7.285	-12.759	-11.277
886	0.886	-9.001	-17.419	-11.857	-10.034	-7.411	-15.208	-13.328	-16.508
887	0.887	-12.477	-10.839	-11.275	-14.693	-13.214	-6.865	-8.673	-13.601
888	0.888	-9.379	-11.81	-13.788	-9.284	-7.602	-9.942	-14.084	-14.382
889	0.889	-6.474	-14.317	-7.399	-12.776	-5.667	-10.904	-9.239	-15.16
890	0.89	-17.896	-13.529	-9.917	-9.491	-7.597	-11.68	-11.172	-14.581
891	0.891	-25.817	-15.451	-12.231	-6.596	-9.339	-9.377	-9.423	-12.638
892	0.892	-30.052	-17.371	-14.167	-12.413	-7.994	-8.785	-8.068	-6.055
893	0.893	-26.373	-15.63	-12.222	-11.651	-13.416	-12.041	-5.745	-15.724
894	0.894	-25.221	-15.225	-15.118	-6.822	-11.479	-7.995	-12.323	-3.905
895	0.895	-26.227	-14.851	-18.596	-10.124	-9.533	-6.68	-9.419	-8.541
896	0.896	-19.496	-13.706	-11.244	-7.236	-11.282	-9.988	-11.93	-7.178
897	0.897	-6.339	-18.945	-8.142	-13.049	-13.81	-10.392	-9.608	-6.02
898	0.898	3.354	-15.479	-5.244	-7.461	-9.363	-10.792	-7.681	-7.175
899	0.899	-5.324	-13.542	-11.239	-12.332	-8.791	-13.523	-9.621	-8.138
900	0.9	-9.941	-14.145	-13.557	-15.656	-7.441	-12.017	-7.89	-3.307
901	0.901	-14.181	-12.833	-11.618	-12.789	-11.903	-8.754	-11.382	-7.576
902	0.902	5.373	-14.222	-11.05	-16.301	-6.497	-5.868	-15.849	-6.813
903	0.903	8.07	-9.396	-5.623	-13.033	-3.018	-11.084	-8.121	-8.778
904	0.904	-9.751	-11.338	-9.125	-11.885	-10.393	-10.486	-9.102	-8.212
905	0.905	-26.02	-11.929	-16.494	-11.513	-7.506	-5.772	-8.143	-11.139
906	0.906	-19.632	-8.467	-13.595	-12.692	-6.75	-9.793	-12.409	-10.788
907	0.907	-29.286	-8.121	-9.348	-8.456	-7.525	-7.286	-8.357	-15.28
908	0.908	-24.029	-4.076	-11.68	-11.385	-6.954	-5.97	-11.859	-13.577
909	0.909	-12.988	-6.602	-15.178	-16.248	-10.255	-10.837	-7.229	-16.14
910	0.91	-8.779	-12.069	-11.906	-7.563	-8.539	-7.605	-13.839	-15.797
911	0.911	-9.978	-16.971	-15.999	-13.589	-2.756	-8.276	-11.347	-12.939
912	0.912	3.163	-16.455	-8.095	-12.641	-5.105	-16.401	-10.606	-18.218
913	0.913	-5.556	-13.632	-6.96	-11.698	-7.072	-17.894	-5.803	-16.347
914	0.914	-22.996	-15.062	-7.956	-10.961	-10.387	-17.195	-9.126	-13.116
915	0.915	-25.316	-17.481	-20.772	-15.056	-11.002	-16.371	-9.745	-11.445
916	0.916	-35.946	-11.029	-12.098	-8.497	-6.212	-20.667	-11.137	-16.344
917	0.917	-34.007	-14.108	-13.668	-12.768	-8.191	-16.556	-14.474	-14.462
918	0.918	-25.329	-16.78	-15.063	-7.174	-9.98	-17.03	-7.938	-11.606
919	0.919	-29.993	-22.539	-21.493	-13.772	-11.384	-12.214	-16.886	-13.006
920	0.92	-17.071	-16.063	-18.047	-9.537	-14.723	-6.611	-8.606	-16.345
921	0.921	-15.356	-15.411	-10.738	-11.88	-12.639	-7.104	-7.684	-13.515
922	0.922	-7.431	-19.506	-9.804	-7.058	-9.978	-5.087	-8.697	-13.967
923	0.923	2.634	-17.569	-14.101	-11.721	-7.324	-7.95	-14.748	-12.094
924	0.924	-9.195	-15.683	-11.826	-3.997	-12.21	-5.319	-9.185	-13.712
925	0.925	-17.186	-18.679	-15.37	-11.371	-7.421	-5.501	-12.737	-11.846
926	0.926	-12.989	-16.287	-14.852	-8.48	-9.405	-5.795	-9.508	-13.839
927	0.927	-16.72	-16.023	-7.182	-9.267	-11.194	-5.412	-11.317	-14.092
928	0.928	-25.087	-19.097	-12.492	-10.052	-11.629	-11.226	-6.549	-11.635
929	0.929	-9.074	-20.449	-11.598	-6.579	-11.288	-7.176	-9.902	-10.138
930	0.93	-6.752	-20.992	-9.159	-11.233	-8.43	-9.103	-11.697	-14.058
931	0.931	-8.882	-16.238	-8.449	-10.669	-4.8	-12.353	-13.116	-9.268
932	0.932	-14.708	-9.738	-10.444	-14.168	-12.202	-9.372	-10.864	-8.729
933	0.933	-23.426	-14.092	-17.863	-15.533	-9.162	-8.889	-9.777	-10.522
934	0.934	-6	-14.931	-15.046	-14.387	-11.916	-24.596	-11.017	-10.179
935	0.935	-3.688	-7.072	-14.359	-10.715	-9.062	-17.03	-13.804	-7.901
936	0.936	-14.972	-10.441	-16.775	-11.108	-9.886	-19.906	-12.328	-14.525
937	0.937	-12.946	-13.631	-16.315	-11.5	-7.606	-16.77	-10.468	-9.734
938	0.938	-14.998	-22.565	-13.138	-12.672	-9.593	-3.445	-10.736	-15.773
939	0.939	-6.388	-21.458	-9.178	-16.156	-10.21	2.422	-9.266	-13.494
940	0.94	-23.932	-22.482	-17.204	-12.097	-4.83	7.75	-12.631	-20.891
941	0.941	-31	-21.484	-14.2	-9.776	-2.928	-15.972	-11.161	-20.349
942	0.942	-11.914	-8.411	-17.769	-13.264	-6.256	-33.096	-12.208	-19.802
943	0.943	-4.429	-26.1	-16.897	-14.632	-12.87	13.761	-12.859	-20.418
944	0.944	16.634	-0.75	-14.084	-8.844	-20.843	20.041	-10.799	-16.978
945	0.945	13.874	-4.35	-9.924	-9.63	-4.815	1.569	-14.356	-13.716
946	0.946	-19.692	-7.696	-15.636	-14.475	-2.522	-4.102	-12.295	-7.161
947	0.947	-33.318	-10.58	-4.896	-4.411	-8.932	-9.351	-7.91	-13.95
948	0.948	-45.72	-23.51	-16.02	2.758	-7.02	-4.982	-9.711	-9.697
949	0.949	-42.054	-7.352	-14.747	-0.902	-12.264	7.401	-6.275	-2.347
950	0.95	-25.058	3.417	-13.673	0.278	-10.733	-11.443	-10.772	-1.39
951	0.951	-15.813	-5.922	-5.443	-9.389	-6.486	-14.809	-6.741	-2.17
952	0.952	-7.543	-25.06	-21.597	-15.757	-15.398	-36.697	-11.61	3.429
953	0.953	-5.089	-27.334	-0.583	-21.748	-2.241	-33.972	-9.698	-7.415
954	0.954	-12.168	-24.686	-8.989	-18.634	-7.47	-67.458	-12.613	-5.876
955	0.955	-18.629	-13.786	-16.627	-15.717	-5.925	-35.502	-12.235	1.283
956	0.956	-32.232	-0.023	-9.751	-11.45	-18.886	10.4	-7.789	2.446
957	0.957	-37.468	-22.646	-11.956	-5.824	-13.652	28.67	-8.372	-1.03
958	0.958	-13.689	-25.695	-10.077	-12.391	-9	12.282	-9.717	-0.051
959	0.959	23.991	5.268	-11.889	-9.875	-1.828	27.416	-3.322	-6.804
960	0.96	8.814	9.074	-0.93	-10.652	-5.497	40.996	-5.828	-9.298
961	0.961	-14.117	5.179	0.356	-14.124	-4.325	103.568	-1.757	-1.921
962	0.962	-18.262	8.4	-14.028	-13.531	-1.208	184.346	-5.242	-2.871
963	0.963	-7.08	-0.879	-12.154	-4.604	-7.963	86.693	-8.526	-7.116
964	0.964	-30.921	7.543	-3.518	-8.247	-1.945	-31.67	-7.943	-4.768
965	0.965	-34.059	25.643	-11.514	-16.512	5.425	-111.182	-9.295	-15.572
966	0.966	-19.997	46.995	-24.556	-21.687	-5.396	-154.353	-3.871	-23.473
967	0.967	3.142	21.703	-8.741	-14.874	-1.113	-167.551	-8.702	-22.093
968	0.968	-12.635	4.942	-10.903	-12.331	-2.246	-179.357	-6.76	-28.454
969	0.969	7.048	-41.865	-16.733	-8.233	-3.384	-146.832	-14.483	-17.587
970	0.97	-10.785	-21.774	-11.537	-10.14	-13.035	-38.265	-11.373	-1.687
971	0.971	-27.043	-88.78	-22.577	-12.045	-6.632	-23.965	-14.251	-8.04
972	0.972	-37.665	-97.6	-15.421	-9.109	-5.447	15.504	-6.285	-9.94
973	0.973	-8.625	-40.811	-14.269	-12.557	-10.638	-44.108	-13.606	-8.16
974	0.974	12.085	-3.994	-1.126	-8.091	-9.636	-98.274	1.132	-9.67
975	0.975	8.408	15.667	-6.36	-12.136	-12.122	10.346	-5.213	-19.697
976	0.976	-1.674	9.447	-4.822	-13.477	-9.755	82.603	-3.239	-18.491
977	0.977	-10.98	36.938	2.347	-13.847	-11.647	69.484	-4.938	-17.279
978	0.978	-13.703	41.865	-6.536	-11.688	-12.182	57.739	-12.826	-20.336
979	0.979	-52.216	0.66	-12.522	-9.724	-9.238	25.253	-19.941	-21.253
980	0.98	-46.751	-60.138	-22.172	-3.89	-10.554	-4.395	-8.091	-18.686
981	0.981	-31.631	-51.742	-28.532	-4.652	-9.156	-31.13	-9.593	-17.868
982	0.982	-36.117	-29.526	-20.182	-8.126	-6.98	-39.271	-5.292	-15.887
983	0.983	-40.192	-49.559	-4.091	-8.699	-12.938	-76.127	-4.082	-11.202
984	0.984	-21.4	-31.549	-6.37	-12.754	-10.383	-96.05	-7.516	-11.736
985	0.985	23.301	-26.194	-4.19	-12.36	-8.022	-77.943	-10.567	-11.3
986	0.986	41.465	-11.137	17.138	-11.959	-11.46	-72.577	-7.621	-11.636
987	0.987	36.026	-52.379	3.043	-9.806	-6.771	2.959	-5.055	-12.748
988	0.988	10.894	-24.751	-9.679	-12.502	-14.467	78.651	-7.318	-8.253
989	0.989	24.479	-19.567	-16.587	-11.329	-9.194	29.14	-6.675	-7.63
990	0.99	-13.015	-78.656	-18.644	-11.116	-13.99	37.923	-6.031	-10.102
991	0.991	-38.134	27.972	-24.378	-6.643	-9.691	159.9	-4.232	-10.445
992	0.992	-42.552	158.615	-15.587	-4.663	-10.418	177.213	-12.109	-3.824
993	0.993	-54.884	211.886	-17.054	-1.727	-8.442	224.797	-10.889	-4.747
994	0.994	-28.505	101.164	-12.713	-5.196	-7.83	152.617	-11.788	-8.945
995	0.995	2.533	29.441	-11.464	-12.541	-9.544	86.784	-12.687	-14.5
996	0.996	-1.514	-35.949	-7.882	-15.636	-12.98	27.196	-13.39	-19.281
997	0.997	-43.138	-47.487	-10.891	-24.557	-11.582	-92.112	-15.647	-23.865
998	0.998	-37.732	-79.819	-17.565	-23.4	-8.645	-139.611	-20.408	-20.907
999	0.999	-22.64	-227.858	-16.707	-24.375	-8.996	-67.341	-19.761	-12.912
1000	1	-18.175	-333.81	-12.548	-15.472	-10.904	-54.149	-23.754	-11.684
1001	1.001	-14.088	-160.699	-10.509	-16.614	-12.421	-89.796	-23.305	-8.527
1002	1.002	4.701	-137.641	-17.768	-9.238	-11.035	-100.712	-25.559	-11.371
1003	1.003	35.725	-158.926	-8.787	-12.149	-7.331	-71.221	-22.593	-8.802
1004	1.004	-18.406	-62.677	-7.518	-7.906	-10.592	-80.212	-19.82	-12.831
1005	1.005	-40.412	-9.924	-10.524	-3.841	-13.468	-72.211	-17.825	-14.741
1006	1.006	-60.258	6.12	-17.211	-8.669	-13.058	-94.341	-17.583	-15.291
1007	1.007	-41.98	136.258	-26.79	-5.366	-9.565	-60.815	-18.896	-17.011
1008	1.008	-3.195	293.88	-12.37	1.225	-9.935	-30.379	-14.599	-17.38
1009	1.009	22.036	272.841	-10.342	-1.295	-7.976	-24.893	-9.147	-16.01
1010	1.01	26.609	176.7	-8.503	-8.665	-6.787	-39.927	-7.173	-11.168
1011	1.011	6.018	19.165	-13.05	-13.514	-8.898	-44.346	2.926	-2.453
1012	1.012	-20.24	-44.372	-5.788	-21.459	-9.079	-40.268	-1.303	-1.288
1013	1.013	-30.313	-102.07	3.199	-24.57	-7.707	-28.937	5.104	-8.643
1014	1.014	-33.401	-224.451	-7.558	-37.352	-7.12	15.709	1.642	-9.617
1015	1.015	-7.854	-144.781	-3.226	-28.655	-5.946	45.874	-1.437	-7.108
1016	1.016	2.228	-101.439	-12.062	-11.263	-7.873	51.054	-2.389	-3.059
1017	1.017	17.928	-88.154	-25.165	-4.328	-10.581	15.596	-3.14	-1.141
1018	1.018	-13.185	-28.429	-26.824	-6.485	-4.777	1.85	-7.185	-3.085
1019	1.019	-33.83	25.984	-18.809	-8.44	-7.101	14.077	-6.589	-6.007
1020	1.02	-37.448	35.865	-25.886	-6.715	-0.526	25.217	-8.509	-9.488
1021	1.021	-47.486	80.38	-16.898	-11.397	-4.797	8.221	-11.392	-8.123
1022	1.022	-25.602	202.397	-8.499	-10.079	-8.873	-0.97	-10.984	-10.244
1023	1.023	-11.439	185.009	-3.186	1.707	-6.944	-26.33	-10.574	-9.081
1024	1.024	-18.908	232.656	-6.005	0.136	-6.375	-43.239	-13.463	-8.692
1025	1.025	-7.201	131.427	-5.145	-4.148	-12.967	-52.452	-10.732	-13.531
1026	1.026	-5.023	65.323	-17.265	-7.862	-12.202	-21.143	-9.56	-18.372
1027	1.027	-10.779	-18.384	-15.451	-18.746	-12.981	-33.357	-12.451	-8.311
1028	1.028	-22.935	-116.176	-10.736	-17.439	-8.149	-6.914	-7.214	-15.475
1029	1.029	-43.635	-208.169	-17.849	-13.816	-4.867	44.644	-7.794	-14.317
1030	1.03	-18.138	-243.4	-11.412	-5.529	-6.612	22.619	-9.736	-10.831
1031	1.031	26.526	-102.027	-10.199	-4.564	-7.973	2.687	-6.829	-9.861
1032	1.032	-3.888	109.89	-9.193	-7.484	-9.331	-88.884	-8.183	-6.953
1033	1.033	-31.557	138.138	-21.927	-10.041	-4.494	3.189	-8.567	-14.883
1034	1.034	3.74	10.103	-20.128	-7.76	-6.437	62.732	-5.669	-15.836
1035	1.035	17.388	-13.129	-5.749	-11.292	-10.504	30.158	-6.065	-16.796
1036	1.036	-3.211	-34.275	0.115	-20.038	-9.147	79.486	-10.336	-19.308
1037	1.037	-37.15	-15.032	-12.012	-11.763	-9.538	88.385	-15.19	-10.396
1038	1.038	-41.527	-172.535	-13.509	-10.818	-12.441	64.058	-17.138	-13.87
1039	1.039	-37.439	-405.78	-17.738	-19.732	-8.767	12.49	-14.247	-12.892
1040	1.04	-33.778	-499.106	-18.884	-16.272	-5.472	19.099	-11.745	-17.72
1041	1.041	-23.758	-246.013	-20.028	-32.373	-10.315	-35.843	-9.443	-11.714
1042	1.042	-20.709	-348.674	-16.914	-20.796	-9.732	-102.519	-12.359	-14.032
1043	1.043	-18.049	-69.998	-13.994	-5.924	-6.825	-75.759	-18.39	-23.509
1044	1.044	-15.599	42.364	-11.48	-0.138	-9.334	-35.076	-15.899	-17.123
1045	1.045	19.439	76.374	-15.534	1.58	-12.623	-86.819	-18.24	-13.643
1046	1.046	14.471	169.15	-8.918	9.491	-9.716	-133.818	-10.327	-12.685
1047	1.047	0.969	197.052	-9.672	-0.592	-8.552	-115.853	-17.708	-13.661
1048	1.048	-11.456	273.827	-5.589	0.535	-9.709	-66.233	-8.831	-16.186
1049	1.049	-15.174	296.845	-12.153	-15.179	-6.8	-5.968	-12.342	-16.964
1050	1.05	-5.136	232.834	-16.395	-30.114	-10.474	34.459	-9.272	-13.474
1051	1.051	4.082	213.12	-4.176	-35.944	-8.149	56.347	-12.194	-15.402
1052	1.052	-27.102	160.46	-2.406	-13.129	-11.044	62.748	-11.434	-9.975
1053	1.053	-23.013	-78.515	-13.416	-10.043	-5.037	32.203	-12.224	-6.483
1054	1.054	-26.607	-249.269	-6.237	-18.376	-9.286	37.518	-10.293	-1.834
1055	1.055	-50.373	-94.347	-9.899	-20.889	-6.954	12.274	-2.94	-4.732
1056	1.056	-47.258	-10.038	-13.361	-18.557	-6.368	-47.383	1.903	-3.374
1057	1.057	-33.135	-35.518	-16.439	-12.18	-8.298	-39.303	-0.6	-7.818
1058	1.058	-4.89	-12.134	-9.67	-6.38	-11.187	-61.363	-1.364	-8.394
1059	1.059	-23.664	9.166	-15.65	2.31	-10.789	-41.391	-4.836	-7.029
1060	1.06	-33.737	28.341	-10.02	-5.655	-7.488	-10.957	-9.464	-12.437
1061	1.061	-5.555	45.603	-14.85	-9.945	-5.35	27.79	-4.031	-7.587
1062	1.062	43.538	-2.202	-12.917	-6.287	-9.796	-27.701	-4.589	-6.994
1063	1.063	23.548	-132.209	-8.848	-7.479	-8.045	9.323	-11.931	-8.727
1064	1.064	5.345	-114.571	-0.896	-10.611	-10.552	42.876	-9.015	-8.343
1065	1.065	-11.082	-130.189	-4.37	-5.83	-5.126	12.603	-11.526	-10.667
1066	1.066	-6.052	-57.665	-7.439	-5.102	-9.954	7.306	-15.588	-11.832
1067	1.067	-10.506	-70.529	-18.283	-4.336	-6.655	2.388	-16.166	-15.505
1068	1.068	-39.538	-153.695	-16.949	-10.9	-9.548	-2	-12.875	-8.145
1069	1.069	-20.781	9.17	-23.369	-11.652	-9.924	-6.02	-18.299	-15.5
1070	1.07	-10.736	171.95	-19.903	0.563	-9.53	-9.648	-17.718	-10.669
1071	1.071	-13.86	23.787	-18.939	-4.619	-6.615	-47.341	-19.66	-14.938
1072	1.072	-33.642	-72.314	-19.884	-18.931	-10.286	-82.535	-14.246	-10.884
1073	1.073	-41.194	-19.609	-15.609	-16.989	-10.667	-59.676	-12.307	-11.475
1074	1.074	-38.866	187.323	-9.973	-11.755	-7.762	-38.968	-9.018	-10.906
1075	1.075	-6.964	215.505	-6.485	-7.103	-12.21	-12.652	-8.443	-14.974
1076	1.076	-20.497	138.73	-9.778	-2.833	-11.63	4.38	-9.796	-12.462
1077	1.077	-16.433	-70.887	-8.043	-3.98	-11.246	7.506	-12.116	-9.185
1078	1.078	2.325	-211.93	-1.097	-0.506	-7.953	10.244	-9.99	-10.345
1079	1.079	19.353	-391.513	-11.944	-16.584	-10.073	2.745	-7.277	-14.033
1080	1.08	16.18	-275.375	-19.125	-37.684	-7.361	0.509	-8.435	-9.593
1081	1.081	13.435	-127.245	-10.237	-23.543	-8.516	6.952	-7.662	-11.345
1082	1.082	-20.017	-69.451	-4.252	-5.726	-8.319	12.794	-7.858	-8.83
1083	1.083	-70.314	18.488	-11.627	-8.041	-6.964	4.048	-3.605	-13.278
1084	1.084	-63.75	98.4	-16.483	-5.909	-8.892	-0.539	-5.349	-9.215
1085	1.085	-33.314	112.789	-17.26	-15.585	-10.441	-7.604	-4.967	-7.865
1086	1.086	-38.632	-5.701	-13.188	-6.885	-6.964	-8.719	-3.617	-13.288
1087	1.087	-13.394	9.994	-18.011	-24.292	-7.352	-5.164	-6.529	-13.872
1088	1.088	0.176	226.383	-10.653	-31.239	-9.485	-8.209	-10.992	-11.935
1089	1.089	29.232	318.874	-5.816	-16.316	-10.66	-3.37	-9.26	-12.514
1090	1.09	10.475	346.459	-10.084	-2.758	-5.635	-5.941	-5.785	-12.124
1091	1.091	-6.599	217.847	-14.167	-4.483	-7.573	-6.76	-11.21	-11.74
1092	1.092	-3.578	148.046	-6.253	-9.123	-9.335	-7.432	-3.285	-9.616
1093	1.093	4.655	-0.289	5.524	-16.278	-9.753	-13.558	-8.538	-7.676
1094	1.094	-33.901	-288.831	-5.53	-15.114	-4.354	-15.957	-13.415	-10.405
1095	1.095	-50.339	-247.316	-27.216	-18.583	-9.215	-9.398	-10.932	-9.65
1096	1.096	-35.225	-209.394	-11.568	-19.539	-9.821	-10.219	-6.9	-14.113
1097	1.097	5.948	-243.186	-14.285	-10.631	-8.101	-12.598	-8.862	-13.537
1098	1.098	11.375	-88.068	-16.822	-2.32	-7.741	-13.186	-9.479	-12.96
1099	1.099	6.382	109.241	-14.495	-5.425	-6.414	-9.838	-7.773	-14.319
1100	1.1	38.311	83.891	-20.883	-4.464	-7.598	-13.788	-13.626	-13.935
1101	1.101	-7.595	-32.215	-18.964	-7.011	-12.066	-14.038	-14.445	-12.768
1102	1.102	-38.03	116.27	-17.231	-11.096	-9.195	-10.613	-11.008	-15.478
1103	1.103	-65.752	20.11	-9.3	-11.674	-7.875	-14.558	-14.335	-10.437
1104	1.104	-60.753	-32.527	-7.975	-19.04	-11.199	-15.837	-12.626	-13.718
1105	1.105	-47.216	-16.943	-16.897	-20.042	-8.316	-18.091	-14.006	-13.122
1106	1.106	-26.544	-118.061	-18.078	-6.92	-7.959	-15.927	-18.486	-15.623
1107	1.107	-0.249	-105.179	-4.159	-8.868	-11.472	-14.012	-14.436	-13.281
1108	1.108	16.752	-69.872	-13.841	3.298	-9.371	-12.851	-10.981	-16.176
1109	1.109	26.037	5.711	-12.109	4.83	-8.243	-13.046	-11.4	-13.464
1110	1.11	57.165	15.045	-4.204	-2.341	-7.111	-12.257	-10.271	-9.974
1111	1.111	11.254	-84.174	-2.875	-16.674	-6.365	-16.47	-11.457	-7.075
1112	1.112	-19.139	-282.087	-6.568	-10.876	-10.835	-12.34	-9.56	-6.684
1113	1.113	-57.863	-366.532	-14.913	-5.677	-8.929	-10.969	-9.422	-5.503
1114	1.114	-73.016	-340.988	-18.032	5.333	-8.379	-13.245	-9.679	-8.354
1115	1.115	-22.755	-224.588	-28.891	3.946	-10.93	-11.055	-12.235	-7.116
1116	1.116	-16.201	-76.078	-7.236	-15.635	-11.343	-15.482	-14.414	-12.827
1117	1.117	-10.221	20.298	-4.169	-29.802	-13.498	-10.056	-14.269	-15.049
1118	1.118	-26.681	177.826	4.112	-32.372	-10.816	-9.483	-12.398	-11.499
1119	1.119	-31.751	241.201	-3.48	-30.122	-8.911	-8.908	-16.141	-9.588
1120	1.12	-18.197	145.095	-19.788	-40.833	-9.718	-6.002	-11.373	-10.232
1121	1.121	-5.816	127.893	-30.47	-11.842	-9.936	-10.842	-13.359	-9.863
1122	1.122	-17.099	16.7	-16.963	-7.798	-12.479	-14.186	-18.811	-12.18
1123	1.123	-13.884	117.889	-18.739	-4.173	-7.673	-12.513	-12.282	-10.076
1124	1.124	7.869	25.953	-7.743	-7.522	-9.634	-12.911	-9.826	-16.08
1125	1.125	-23.442	-33.264	-3.526	-16.855	-10.237	-14.25	-12.194	-16.835
1126	1.126	-11.188	-22.014	-12.466	-19.593	-7.357	-7.624	-11.674	-11.211
1127	1.127	-7.61	27.778	0.646	-6.841	-12.207	-12.415	-8.454	-13.153
1128	1.128	-24.697	1.139	-8.106	0.095	-11.646	-8.118	-10.269	-8.522
1129	1.129	22.284	-23.419	-6.584	-6.337	-5.467	-8.848	-10.715	-6.757
1130	1.13	2.322	-30.954	-7.973	-16.086	-10.899	-11.136	-8.441	-5.395
1131	1.131	-24.607	-66.009	-9.188	-14.421	-10.331	-13.039	-6.372	-12.752
1132	1.132	-42.836	-166.624	-5.749	-12.917	-8.401	-9.723	-6.816	-13.723
1133	1.133	-26.454	-65.394	-17.586	-11.615	-11.313	-13.762	-9.59	-14.698
1134	1.134	-51.705	79.561	-25.556	-8.001	-6.487	-10.271	-7.521	-10.435
1135	1.135	-74.609	137.527	-21.336	-4.562	-5.918	-6.99	-8.547	-11.002
1136	1.136	-62.276	190.096	-23.882	-25.306	-9.992	-7.394	-9.375	-10.208
1137	1.137	-28.264	301.43	-22.757	-22.22	-7.482	-5.485	-10.195	-8.257
1138	1.138	-23.826	171.543	-16.801	-19.336	-2.071	0.305	-11.792	-10.161
1139	1.139	-3.086	84.615	-11.601	-15.093	-6.915	-2.038	-9.33	-10.709
1140	1.14	46.136	100.808	-4.85	-14.315	-8.86	-8.63	-10.158	-8.162
1141	1.141	66.125	28.601	-4.108	-12.361	0.043	-6.122	-5.761	-2.706
1142	1.142	60.149	-37.582	1.482	-2.302	6.431	-6.915	4.246	-13.497
1143	1.143	10.214	-49.944	-3.388	7.732	-4.402	-7.512	5.551	0.901
1144	1.144	-36.647	-61.488	-13.48	-4.103	-5.758	-10.824	-0.894	2.957
1145	1.145	-18.563	-131.433	-3.453	-5.641	-6.912	-11.413	-4.435	-2.16
1146	1.146	19.974	-15.78	-17.834	-1.384	-8.076	-11.814	-5.452	-10.031
1147	1.147	-45.75	63.267	-8.197	-2.556	-4.975	-12.226	-4.53	-11.384
1148	1.148	-72.471	19.982	-27.59	-8.562	-5.933	-11.1	-2.063	-12.623
1149	1.149	-31.851	-124.594	-25.107	-22.487	-10.175	-9.961	0.211	-13.793
1150	1.15	5.053	-220.59	-13.527	-8.93	-17.513	-8.813	-3.321	-16.896
1151	1.151	11.631	-272.892	-11.431	-17.631	-2.79	-8.06	-8.015	-12.08
1152	1.152	-18.755	-129.703	-17.246	-16.08	-4.905	-8.842	-16.969	-16.293
1153	1.153	-24.19	-110.347	-5.063	-3.101	-2.953	-11.371	-20.684	-13.948
1154	1.154	-39.345	-92.619	-9.702	5.612	-18.802	-12.928	-24.209	-17.448
1155	1.155	-25.815	-76.282	-13.969	4.066	-8.141	-12.149	-16.89	-19.403
1156	1.156	-21.719	141.01	-20.374	-17.594	-10.05	-7.885	-25.83	-22.281
1157	1.157	-2.893	110.328	-26.39	-1.904	-11.771	-11.946	-17.547	-14.338
1158	1.158	-6.128	82.254	-14.595	-10.211	-10.204	-16.781	-16.617	-10.826
1159	1.159	-2.963	261.793	-3.58	-12.698	-11.533	-6.715	-19.549	-13.907
1160	1.16	-0.233	331.698	-4.936	-19.632	-10.348	-8.063	-27.507	-9.055
1161	1.161	-13.03	98.954	-16.736	-25.993	-16.32	-4.39	-11.469	-11.558
1162	1.162	17.225	-304.023	-8.794	-8.571	-8.942	-10.394	0.122	-23.735
1163	1.163	13.025	-358.875	-7.452	-15.532	-7.953	-9.415	-2.026	-46.553
1164	1.164	-13.399	-308.779	-6.304	-9.134	-5.414	-8.436	-19.455	-55.807
1165	1.165	-51.17	-353.794	-12.308	-7.171	-9.453	-10.946	-12.496	-58.477
1166	1.166	-46.093	-147.068	-9.205	-5.41	-12.915	-6.872	-14.634	-50.898
1167	1.167	-50.463	41.166	-8.195	2.534	-8.253	-3.383	-1.091	-15.865
1168	1.168	-37.977	75.774	-3.892	6.805	-7.654	-12.089	0.655	59.802
1169	1.169	-49.115	45.404	-3.078	-2.08	-6.273	-22.921	-0.882	70.639
1170	1.17	-25.213	17.901	-10.999	-20.061	-11.664	-18.653	-16.741	21.274
1171	1.171	15.744	-7.252	-7.892	-37.864	-6.807	0.914	-27.368	-5.455
1172	1.172	10.447	-123.247	-12.717	-16.736	-6.202	-1.788	-6.058	18.934
1173	1.173	35.703	-59.643	-8.433	-8.368	-10.246	-19.601	2.29	-3.102
1174	1.174	58.654	-78.633	-1.05	-15.873	-9.831	-17.289	-10.45	-23.013
1175	1.175	46.362	-96.054	-5.852	-22.788	-11.156	-19.431	1.198	-17.011
1176	1.176	-2.773	-175.723	-3.319	-24.884	-16.936	-9.756	3.361	-0.561
1177	1.177	-36.239	12.075	-8.938	-15.183	-8.006	-8.007	1.462	4.453
1178	1.178	-30.172	140.095	-19.765	-2.953	-9.148	-15.922	-10.683	-27.472
1179	1.179	-35.507	70.314	-21.304	5.017	-10.093	-17.27	-18.57	-15.079
1180	1.18	-40.421	91.327	-8.294	-5.024	-7.157	-18.429	-8.46	-3.881
1181	1.181	-35.88	33.577	-10.002	-16.804	-13.132	-12.423	-12.093	-7.192
1182	1.182	-31.741	85.859	-17.898	3.945	-9.053	-11.442	-6.043	-4.132
1183	1.183	-35.383	133.234	-19.202	6.705	-4.196	-8.534	-9.091	-18.307
1184	1.184	-31.998	60.911	-18.013	-11.064	-6.118	-2.536	-11.952	-20.895
1185	1.185	-10.05	152.962	-21.462	-22.635	-7.834	-3.305	-16.169	-23.312
1186	1.186	-12.717	69.478	-11.761	-33.24	-8.197	0.191	-20.191	-21.251
1187	1.187	-20.187	-28.349	-8.057	-31.29	-5.851	-8.515	-18.215	-30.995
1188	1.188	-45.852	-199.532	-16.362	-29.531	-8.733	-7.346	-14.889	-25.824
1189	1.189	-49.079	9.757	-15.373	-24.858	-6.002	-12.559	-10.792	-21.211
1190	1.19	-52.077	206.509	-10.501	-23.475	-9.473	-17.379	-8.234	-22.596
1191	1.191	-32.184	282.89	-20.139	-3.897	-10.622	-7.709	-9.554	-26.317
1192	1.192	-3.777	259.166	-5.775	10.262	-12.533	-11.4	-8.353	-44.337
1193	1.193	15.124	195.162	-3.793	2.757	-6.706	-10.261	-5.606	-67.597
1194	1.194	46.159	98.469	-8.989	-27.578	-9.024	-19.949	-8.285	-45.758
1195	1.195	75.234	150.384	-4.324	-15.154	-4.189	-8.16	-11.743	-3.198
1196	1.196	33.7	-88.724	-8.548	-3.905	-10.188	-0.23	-10.358	39.378
1197	1.197	-27.171	-327.735	-9.684	-0.587	-10.966	4.007	-7.42	89.321
1198	1.198	-19.034	-358.989	-15.653	-9.85	-14.455	-7.824	-7.762	15.387
1199	1.199	3.005	-162.078	-12.55	-12.547	-11.165	-12.474	-5.786	5.485
1200	1.2	-30.463	-136.844	-13.507	-10.035	-10.596	-8.239	-8.641	14.332
1201	1.201	-60.781	-67.486	-26.654	-7.693	-10.222	-17.153	-4.14	-42.6
1202	1.202	-55.254	-131.314	-20.83	-18.3	-8.865	-8.844	-11.823	-20.53
1203	1.203	-19.94	-266.235	-22.55	-8.594	-10.023	-14.051	-8.669	12.96
1204	1.204	-33.381	-353.927	-8.188	-10.311	-8.087	-22.961	-9.569	6.987
1205	1.205	-45.672	-306.543	-6.217	-18.227	-11.581	-19.49	-6.985	-31.722
1206	1.206	-34.341	-89.948	-7.929	-5.25	-6.744	-12.144	-6.127	-16.634
1207	1.207	-10.482	189.177	-3.265	-6.993	-6.168	-9.228	-2.571	-30.175
1208	1.208	-13.634	76.633	-7.521	-11.62	-10.244	-6.707	-7.136	-17.759
1209	1.209	23.213	42.829	-16.429	-15.856	-6.767	-9.028	-9.96	-14.046
1210	1.21	58.375	12.103	-15.263	-14.676	-8.13	-1.089	-6.4	-10.721
1211	1.211	81.248	40.281	-16.21	-6.351	-6.008	-4.185	-9.616	-13.79
1212	1.212	43.749	-36.671	-3.424	-3.261	-6.409	-13.088	-8.369	-16.483
1213	1.213	-11.73	-60.347	-8.631	-4.199	-6.8	-11.917	-13.496	-29.289
1214	1.214	-63.355	-39.707	-16.538	-12.093	-8.354	-8.818	-13.992	-31.652
1215	1.215	-69.92	-20.785	-26.581	-8.973	-6.422	-9.789	-11.979	-21.07
1216	1.216	-75.894	31.629	-32.944	-13.79	-3.912	-9.032	-14.801	-3.685
1217	1.217	-70.433	47.657	-29.443	-21.709	-6.055	-3.448	-17.24	-1.363
1218	1.218	-55.306	62.236	-15.502	-18.591	-10.514	-6.948	-17.539	-3.484
1219	1.219	-50.839	49.255	-1.958	-9.654	-9.939	-11.599	-14.545	6.279
1220	1.22	-46.774	37.478	-10.664	1.21	-3.362	-18.181	-13.302	4.579
1221	1.221	-28.016	26.518	-15.321	-3.059	-9.372	-10.24	-15.943	-19.24
1222	1.222	-11.038	55.926	-11.078	-11.977	-7.059	-0.539	-18.011	-36.323
1223	1.223	-20.342	46.745	-12.257	-8.484	-10.559	0.635	-13.49	-27.091
1224	1.224	10.855	70.931	-8.791	-18.146	-13.862	-0.523	-12.831	-13.023
1225	1.225	39.937	92.851	7.269	-9.229	-9.809	-12.322	-9.873	-10.564
1226	1.226	43.633	59.256	14.225	-3.207	-10.207	-13.861	-9.424	5.665
1227	1.227	-7.9	41.085	3.563	-6.278	-6.932	-26.81	-14.79	-17.754
1228	1.228	-30.009	2.952	-6.137	-3.334	-9.834	-10.916	-12.814	-14.652
1229	1.229	-23.502	-51.771	-32.48	-2.512	-13.516	-8.761	-10.85	10.877
1230	1.23	-17.585	-58.725	-21.281	-13.11	-10.229	-14.552	-5.416	0.823
1231	1.231	-23.137	-11.775	-24.591	-23.138	-3.649	-19.76	-10.237	3.94
1232	1.232	1.916	-17.827	-27.711	-26.79	-6.552	-8.711	-6.94	6.682
1233	1.233	-30.092	-12.34	-13.605	-11.07	-5.781	-7.337	-5.189	19.5
1234	1.234	-26.076	12.918	-21.171	-13.165	-13.133	-10.992	-1.697	31.144
1235	1.235	0.223	8.503	-4.942	-11.23	-12.176	-14.449	-6.142	-0.746
1236	1.236	-9.864	4.335	-7.084	-6.004	-14.702	-7.079	-4.408	-5.153
1237	1.237	18.318	15.339	2.584	-4.446	-10.644	-11.901	-3.064	-17.492
1238	1.238	21.899	11.98	0.824	-11.577	-8.713	-12.654	-1.709	-36.218
1239	1.239	-1.98	27.536	-7.119	-7.865	-6.778	-19.981	-8.276	-32.865
1240	1.24	-23.898	2.156	-8.481	-11.306	-9.674	-5.241	-3.413	-17.117
1241	1.241	-26.639	-28.297	-14.862	-10.299	-13.156	1.165	-5.911	-31.174
1242	1.242	-29.161	-48.492	-16.029	-15.079	-9.865	3.127	-0.287	-23.56
1243	1.243	-26.839	-51.807	-8.667	-15.789	-5.801	-9.056	0.302	-16.539
1244	1.244	-37.471	-20.668	-9.62	-18.066	-3.287	-7.507	-4.335	-27.151
1245	1.245	-39.358	-74.8	-15.62	-8.569	-8.709	-17.592	-13.224	-40.637
1246	1.246	-23.434	-37.726	-17.941	-12.216	-6.777	-3.268	-16.88	-49.262
1247	1.247	-4.28	-57.647	-14.463	-13.334	-4.846	-1.316	-22.867	-25.347
1248	1.248	8.412	-75.876	-8.47	-8.076	-11.431	-17.175	-15.493	-1.419
1249	1.249	10.656	-125.898	-7.715	-5.161	-5.44	-2.267	-20.324	14.283
1250	1.25	-12.783	-119.174	-2.879	-14.831	-9.51	-11.942	-21.085	-5.462
1251	1.251	-47.281	-39.593	-7.523	-31.856	-10.098	-10.186	-28.438	-33.72
1252	1.252	-51.858	14.9	-16.437	-20.231	-13.397	-33.972	-27.467	-30.107
1253	1.253	-56.048	44.725	-22.828	-5.302	-10.5	-10.139	-29.996	-33.438
1254	1.254	-44.931	71.544	-21.681	0.54	-11.862	-7.014	-24.394	-5.202
1255	1.255	-34.977	31.009	-18.589	-1.173	-9.541	-9.696	-23.824	-1.555
1256	1.256	12.002	-5.734	-13.741	-9.092	-8.384	-22.449	-13.768	-11.68
1257	1.257	99.483	-79.273	-2.303	-13.322	-3.94	-15.455	-9.527	-21.018
1258	1.258	111.303	-226.816	8.751	-22.196	-6.855	-13.325	-5.867	-18.356
1259	1.259	35.435	-78.265	1.602	-18.704	-7.256	-7.535	-4.734	-15.876
1260	1.26	-53.362	18.199	-17.941	-9.047	-6.886	-5.825	-5.731	-4.306
1261	1.261	-65.122	1.11	-20.636	-2.653	-5.743	-4.3	-2.854	2.045
1262	1.262	-54.281	17.217	-18.115	-18.304	-8.467	-17.293	-7.134	31.029
1263	1.263	-44.439	60.486	-25.066	-28.931	-6.545	-8.602	-1.547	18.598
1264	1.264	-35.614	-5.297	-18.673	-7.64	-8.108	-3.928	-9.507	29.769
1265	1.265	-60.097	-112.701	-24.471	-4.928	-9.476	3.283	-6.44	5.911
1266	1.266	-52.827	-40.482	-15.763	-2.422	-5.236	12.204	-5.496	-9.802
1267	1.267	-32.964	25.384	-7.821	-4.755	-8.156	-0.928	-8.038	9.912
1268	1.268	-2.633	85.051	-0.65	-15.419	-9.532	-16.736	-12.125	-13.336
1269	1.269	2.782	139.276	-9.528	-17.361	-10.908	-23.086	-8.666	8.494
1270	1.27	27.96	188.485	-6.011	2.006	-8.796	-21.127	-10.616	0.146
1271	1.271	69.218	179.24	-5.019	-5.532	-6.872	-19.362	-10.047	2.636
1272	1.272	8.328	122.072	-7.902	-7.862	-1.858	-11.432	-2.127	14.198
1273	1.273	-32.226	84.879	-7.101	-5.76	-9.229	-15.709	-8.139	-9.279
1274	1.274	-39.502	10.782	-15.98	-11.591	-10.213	-12.06	-2.922	-24.995
1275	1.275	-32.841	-18.855	-14.789	-20.317	-11.002	-13.284	-3.901	-39.148
1276	1.276	-14.576	-153.102	-9.533	-18.762	-10.232	-10.289	-1.393	-41.69
1277	1.277	-42.199	-403.355	-10.467	-20.119	-15.072	-15.192	-0.622	-39.389
1278	1.278	-6.984	-437.504	-18.383	-16.447	-10.419	-19.603	-4.11	-37.306
1279	1.279	-2.535	-96.68	-13.147	-10.456	-12.151	-7.642	-0.825	-39.297
1280	1.28	35.027	130.166	-8.314	-11.436	-11.758	-9.646	0.914	-34.102
1281	1.281	9.913	171.341	-7.535	-10.492	-14.077	-5.22	1.301	-38.798
1282	1.282	-12.885	58.789	-14.881	-13.032	-8.267	-6.782	-1.028	-40.21
1283	1.283	-33.548	24.734	-15.844	-5.708	-9.034	-8.186	-7.605	-31.369
1284	1.284	-44.734	-6.313	-6.147	5.116	-2.442	-9.461	-10.507	-32.59
1285	1.285	-20.887	134.402	-17.94	-4.967	-4.956	-4.104	-4.509	-25.287
1286	1.286	13.615	108.603	-13.267	-16.786	-9.011	-5.026	-6.834	-18.587
1287	1.287	18.115	-101.246	-3.173	-24.718	-9.569	-18.124	-14.777	-17.911
1288	1.288	-19.366	-129.53	-17.468	-20.461	-14.186	-19.992	-22.138	-20.338
1289	1.289	-34.437	-155.374	-15.521	-16.802	-17.059	-25.145	-26.974	-16.991
1290	1.29	-38.923	-272.133	-20.761	-10.835	-13.531	-14	-19.055	-12.465
1291	1.291	-34.913	-209.244	-16.141	-11.841	-11.141	-12.621	-15.97	-7.147
1292	1.292	-16.156	-113.795	-14.806	-10.917	-10.675	-0.913	-13.084	-5.32
1293	1.293	-19.452	-27.283	-18.495	-6.687	-4.6	3.618	-12.323	4.651
1294	1.294	-35.095	-12.367	-10.181	-4.401	-5.289	10.698	-21.243	3.231
1295	1.295	-32.343	-27.464	-9.229	-7.92	-2.889	-3.702	-27.262	12.074
1296	1.296	-24.742	-93.603	-8.265	-12.57	-7.653	-13.437	-17.621	6.024
1297	1.297	-8.409	-129.203	-9.069	-4.825	-7.006	-8.248	-21.332	6.948
1298	1.298	-1.924	11.82	-3.476	0.398	-6.381	-16.108	-10.525	11.777
1299	1.299	-30.883	30.836	-14.333	-0.6	-5.032	-14.678	-14.802	17.791
1300	1.3	-26.806	13.371	-15.87	-1.433	-3.698	-21.095	-8.443	8.917
1301	1.301	22.319	29.051	-11.606	-10.409	-3.339	-27.122	-9.626	12.416
1302	1.302	28.842	72.076	-10.463	-28.498	-5.298	-26.201	-2.298	7.202
1303	1.303	34.74	85.113	-2.172	-26.035	-6.498	-25.289	-5.229	4.316
1304	1.304	18.176	73.078	-1.239	-19.095	-9.453	-24.536	-7.76	-1.661
1305	1.305	-37.414	61.808	-14.054	-12.727	-9.909	-12.192	-10.089	-7.223
1306	1.306	-59.488	91.012	-22.807	-14.664	-4.142	-10.19	-3.518	-7.751
1307	1.307	-39.5	135.657	-21.29	-16.433	-1.807	10.634	-4.287	-17.752
1308	1.308	-21.2	127.535	-14.148	-5.445	-5.289	18.915	-1.971	-16.345
1309	1.309	-26.537	60.709	-13.003	10.353	-2.031	21.294	-5.466	-9.902
1310	1.31	-21.518	-37.769	-19.024	-13.133	-3.793	9.565	-7.41	-15.843
1311	1.311	10.333	28.044	-9.383	-22.453	-6.334	3.202	-14	-10.548
1312	1.312	-10.452	39.883	-10.586	-14.18	-9.686	-14.069	-9.75	-15.312
1313	1.313	-14.193	72.486	-7.139	-6.694	-10.171	-48.907	-13.845	-15.998
1314	1.314	-24.333	62.852	-14.549	-13.718	-11.423	-53.873	-9.042	-15.158
1315	1.315	-21.309	18.203	-11.704	-3.1	-7.266	-21.989	-12.376	-18.576
1316	1.316	-18.695	-6.224	-17.755	-8.937	-7.775	-26.148	-10.671	-16.597
1317	1.317	-11.19	-28.166	-12.169	-7.24	-7.523	-44.99	-13.224	-19.47
1318	1.318	-27.458	-34.572	-11.605	-15.23	-10.559	-21.276	-9.955	-12.454
1319	1.319	-29.574	57.167	-11.052	-25.354	-13.388	-12.127	-14.066	-19.207
1320	1.32	-27.601	149.49	-11.67	-13.594	-13.135	-14.988	-14.51	-25.177
1321	1.321	-32.754	18.463	-12.101	-5.684	-11.153	13.085	-11.286	-21.088
1322	1.322	-28.029	-33.841	-14.477	-1.435	-10.534	24.165	-12.487	-20.488
1323	1.323	-23.726	-113.281	-12.408	-2.642	-13.19	20.76	-10.605	-23.745
1324	1.324	-4.208	-214.364	-16.148	-18.359	-14.874	35.2	-7.955	-20.836
1325	1.325	9.798	-254.069	-8.863	-29.076	-17.9	44.471	-8.784	-17.355
1326	1.326	11.257	-186.461	-12.038	-15.61	-18.389	1.853	-12.715	-11.933
1327	1.327	8.645	-127.32	-13.093	-17.392	-20.402	56.778	-14.13	-9.99
1328	1.328	-12.57	-73.605	-15.688	-12.787	-21.227	108.424	-10.904	0.092
1329	1.329	-21.041	-103.788	-18.095	-11.469	-17.39	101.821	-10.586	-7.044
1330	1.33	-33.925	-166.72	-14.708	-10.331	-9.474	34.669	-10.458	-2.171
1331	1.331	-27.016	-191.249	-16.139	-16.196	-5.968	7.999	-8.591	-0.963
1332	1.332	-12.169	-94.753	-12.922	-10.224	-11.162	32.446	-14.458	-2.075
1333	1.333	-29.677	-2.772	-13.574	-11.215	-14.045	-78.589	-12.204	-1.054
1334	1.334	-22.794	80.567	-11.134	-8.346	-9.782	-253.486	-8.795	-9.894
1335	1.335	-12.223	113.18	-14.493	-12.643	-12.091	-137.142	-12.165	-18.151
1336	1.336	-18.099	83.596	-18.628	-21.59	-22.899	-116.068	-8.17	-2.009
1337	1.337	-12.92	38.708	-10.779	-18.166	-18.231	-96.967	-9.59	-4.251
1338	1.338	10.78	79.093	-4.863	-8.558	-16.873	-79.661	-17.014	10.732
1339	1.339	27.651	175.356	4.712	3.191	-23.247	-95.626	-7.413	1.135
1340	1.34	18.254	214.891	5.769	1.603	-38.923	5.263	-8.653	-0.527
1341	1.341	-18.802	250.554	-7.493	2.919	-41.028	97.32	-7.553	-1.998
1342	1.342	-23.899	348.384	-16.273	-16.684	-27.415	85.571	-8.581	-6.17
1343	1.343	-46.78	256.251	-14.794	-8.429	-25.581	31.426	-7.661	-20.399
1344	1.344	-50.906	77.011	-10.601	-10.982	-14.425	21.601	-10.224	-26.114
1345	1.345	-47.304	-307.742	-24.982	-27.223	-12.984	-5.034	-4.654	-31.258
1346	1.346	-44.087	-472.779	-3.754	-33.618	-3.998	-13.102	-8.172	-29.632
1347	1.347	-41.058	-322.804	-12.135	-23.978	14.061	-94.543	-12.834	-28.211
1348	1.348	-9.96	-186.581	-9.685	2.327	42.382	-83.667	-13.428	-24.469
1349	1.349	27.528	-227.397	-35.476	21.056	46.13	24.948	-7.627	-23.254
1350	1.35	32.463	-39.158	-25.49	17.708	36.076	10.709	-11.695	-26.307
1351	1.351	18.833	-4.583	-9.892	14.575	20.419	23.924	-9.754	-33.051
1352	1.352	47.852	26.755	-7.249	-11.006	23.173	12.172	-5.104	-23.349
1353	1.353	44.171	111.503	-9.823	-21.123	25.736	1.39	-13.994	-19.661
1354	1.354	-7.326	239.878	-2.9	-24.275	28.096	-126.873	-12.825	-16.182
1355	1.355	-29.448	123.805	-0.818	-38.458	-3.742	-179.284	-9.338	-13.098
1356	1.356	-49.486	-193.856	-10.555	-20.702	-44.833	-36.027	-12.424	-25.889
1357	1.357	-43.594	-239.131	-15.846	-9.116	-28.251	98.741	-1.568	-17.204
1358	1.358	-38.28	-197.916	-14.358	5.786	-2.953	151.331	-0.198	-12.595
1359	1.359	-33.347	-85.14	-18.658	3.854	-16.384	103.889	-6.563	-8.37
1360	1.36	-37.889	17.208	-22.365	-22.455	-12.236	-26.024	-10.036	-7.24
1361	1.361	-33.922	-13.783	-16.403	-3.699	14.124	-113.376	-13.118	-8.44
1362	1.362	-22.743	-41.983	-17.398	-7.026	31.163	-129.154	-0.326	-3.253
1363	1.363	0.998	-118.917	-4.653	-16.347	15.479	0.911	1.446	-2.335
1364	1.364	4.034	-2.651	0.549	-24.67	12.724	88.369	-3.169	-1.619
1365	1.365	6.689	18.466	-10.508	-17.151	20.218	104.237	-10.304	-7.289
1366	1.366	-26.863	-39.16	-23.506	-5.552	22.516	61.138	-11.439	-6.771
1367	1.367	-31.393	-21.476	-25.285	-3.434	7.665	48.063	-27.083	-8.773
1368	1.368	-27.388	-5.35	-10.971	-9.261	-9.727	59.92	-7.891	-2.267
1369	1.369	-46.222	9.121	-12.912	-21.452	-2.747	49.144	-0.312	3.662
1370	1.37	-56.31	22.326	-7.69	-22.986	3.639	59.137	2.044	-2.03
1371	1.371	-40.673	10.399	-3.054	-38.838	5.599	14.552	-21.34	1.368
1372	1.372	-60.436	-22.626	-4.403	-6.886	-10.233	-9.664	-5.623	-6.066
1373	1.373	-21.942	65.461	-5.558	-11.311	-20.827	-46.481	-8.296	-3.236
1374	1.374	50.258	124.458	-9.026	9.409	-30.455	-79.866	-10.766	-5.832
1375	1.375	20.673	156.754	-1.656	5.727	-42.613	-49.353	-8.397	-13.262
1376	1.376	29.574	166.554	5.142	-25.245	-53.647	-43.844	-10.475	-10.429
1377	1.377	21.452	32.3	-7.993	-21.177	-66.639	-48.842	-8.486	-9.718
1378	1.378	58.438	166.918	-9.902	-17.49	-61.437	-44.33	-10.182	-7.457
1379	1.379	11.643	289.35	2.314	-20.757	-59.906	-48.317	-11.675	-10.991
1380	1.38	-18.706	146.078	-15.081	7.549	-75.776	-67.054	-10.266	-11.637
1381	1.381	-46.351	-104.05	-17.37	-18.742	-65.117	-70.377	-16.599	-12.274
1382	1.382	-31.203	-1.748	-23.716	-22.012	-36.05	-48.575	-13.062	-10.973
1383	1.383	-44.673	-94.418	-17.868	-6.314	-15.301	-40.313	-12.034	-9.671
1384	1.384	-48.696	-235.14	-16.082	2.024	-11.572	-17.238	-9.07	-10.111
1385	1.385	-22.325	-55.516	-20.689	-5.505	-21.572	29.531	-11.522	-15.388
1386	1.386	-18.954	60.966	-4.771	-3.139	-12.225	49.364	-15.529	-11.964
1387	1.387	21.932	-44.835	-2.584	-0.971	7.562	67.504	-13.529	-13.94
1388	1.388	27.392	-140.989	-0.601	-6.724	0.084	39.827	-10.179	-15.724
1389	1.389	-28.131	-228.224	1.201	-15.383	11.759	54.953	-6.064	-15.369
1390	1.39	-35.451	-212.062	-6.665	-10.67	-3.102	-4.625	-9.487	-13.08
1391	1.391	-41.979	-111.077	-25.373	2.349	-28.214	-94.113	-4.974	-19.704
1392	1.392	-35.93	85.972	-22.804	7.585	-38.237	-58.345	-11.49	-26.522
1393	1.393	-19.417	282.85	-25.068	-16.219	-47.456	-47.39	-8.913	-22.32
1394	1.394	-14.35	205.943	-18.623	-53.919	-4.802	-57.221	-14.465	-20.066
1395	1.395	-9.865	89.601	-16.627	-28.709	1.273	-48.315	-19.247	-18.2
1396	1.396	-5.732	-228.345	-14.832	-5.83	17.78	-23.954	-18.603	-18.845
1397	1.397	-1.964	-183.085	-10.106	-18.173	12.79	-16.632	-17.969	-22.973
1398	1.398	-5.177	-224.202	-17.197	8.191	8.376	-23.311	-12.116	-16.065
1399	1.399	4.239	-261.6	-2.803	11.545	54.289	-41.568	-12.845	-11.284
1400	1.4	-3.937	-227.475	-4.674	-10.265	36.146	-13.867	-13.383	-13.856
1401	1.401	-32.051	-72.167	-9.83	-18.526	8.509	-8.837	-11.41	-14.686
1402	1.402	-35.587	-43.819	-14.4	-10.92	3.445	-4.388	-9.631	-12.808
1403	1.403	-25.354	33.397	-18.58	-3.93	7.8	7.97	-8.235	-8.219
1404	1.404	-9.531	10.817	-14.827	2.471	-38.172	19.151	-5.882	-10.009
1405	1.405	-12.161	74.924	-11.261	0.554	-56.477	15.714	-11.66	-12.569
1406	1.406	-14.654	132.978	-10.219	-18.762	-40.151	-6.31	-10.854	-10.284
1407	1.407	6.403	115.782	-9.192	-36.486	-35.292	-48.894	-8.892	-8.213
1408	1.408	14.711	-58.917	-15.136	-24.769	-12.6	-54.798	-10.793	-10.194
1409	1.409	1.98	-128.201	-20.689	-18.299	16.3	-27.033	-4.184	-7.523
1410	1.41	9.006	-21.714	-14.044	-12.469	42.526	-22.001	-8.418	-7.361
1411	1.411	-14.356	113.644	-11.474	-0.268	52.545	0.708	-14.008	-5.459
1412	1.412	-17.347	61.725	-10.634	1.333	49.42	46.385	-15.922	-2.388
1413	1.413	-19.945	14.5	-9.981	-17.373	63.507	40.212	-13.953	1.272
1414	1.414	-27.342	-57.553	-11.836	0.467	50.671	23.716	-5.023	-1.065
1415	1.415	-6.068	-96.803	-2.855	-6.467	15.572	-1.432	-6.163	-2.238
1416	1.416	2.414	-251.552	-1.629	-12.808	-50.114	-24.273	-7.315	-0.31
1417	1.417	-10.241	-187.713	-19.578	-3.063	-23.493	-3.636	-8.277	0.861
1418	1.418	-17.138	-52.613	-17.013	-25.848	-15.472	7.491	-3.449	-0.673
1419	1.419	-40.493	105.294	-14.631	-35.09	-8.244	-37.317	-7.699	-1.426
1420	1.42	-18.619	254.057	-8.193	-20.929	-28.275	-31.442	-5.369	-2.738
1421	1.421	-26.9	389.208	-17.813	-13.34	-34.358	-48.019	-8.846	-5.395
1422	1.422	-19.29	441.958	-16.008	-15.622	-39.848	-23.03	-4.215	-11.131
1423	1.423	-35.479	203.506	-17.499	-4.902	-34.89	8.722	-10.794	-8.734
1424	1.424	-24.713	-171.539	-16.085	-2.895	-21.41	-20.507	-8.287	-9.217
1425	1.425	4.509	-221.268	-14.866	-4.571	7.557	5.615	-12.36	-12.397
1426	1.426	-7.735	-175.82	-13.65	-2.966	18.727	8.752	-15.847	-15.183
1427	1.427	-26.382	30.454	-12.629	-7.201	8.616	11.721	-7.142	-16.396
1428	1.428	-50.077	67.742	-9.694	-13.558	-0.715	8.894	-13.148	-18.564
1429	1.429	-40.656	33.457	-7.141	-31.527	-14.873	6.284	-10.06	-14.33
1430	1.43	-32.26	-121.629	-11.153	-8.274	-22.438	-5.403	-9.104	-18.987
1431	1.431	-34.739	-93.565	-14.611	-5.115	-38.693	-3.348	-8.342	-22.08
1432	1.432	-32.383	-68.08	-11.297	-2.376	-40.78	2.399	-17.259	-22.456
1433	1.433	-8.932	48.252	-10.701	0.177	-46.505	-2.85	-13.786	-20.882
1434	1.434	-5.825	27.077	-2.745	-2.085	-44.672	-1.295	-12.831	-26.075
1435	1.435	-19.911	45.917	-13.57	-25.421	-36.645	-5.497	-9.938	-21.005
1436	1.436	3.362	62.922	-20.726	-22.259	-29.411	-6.574	-12.461	-20.188
1437	1.437	12.698	15.034	-3.676	-24.923	-38.226	-14.806	-10.149	-19.367
1438	1.438	38.297	-144.251	-10.626	-12.125	-24.964	-15.684	-8.221	-15.644
1439	1.439	21.338	-123.569	-12.742	-19.078	-9.006	-12.73	-10.16	-21.794
1440	1.44	-13.088	126.224	-10.795	-8.429	-19.554	-10.158	-11.903	-11.888
1441	1.441	-35.917	296.463	-12.531	20.601	-9.798	-2.799	-14.425	-10.501
1442	1.442	-39.965	203.609	-20.477	8.237	-18.432	-9.633	-13.066	-4.288
1443	1.443	-21.162	-162.529	-16.228	-18.054	-19.902	-7.119	-11.91	-0.989
1444	1.444	-11.058	-311.89	-12.556	-28.1	-6.851	-1.483	-11.531	0.175
1445	1.445	-26.718	-356.908	-13.704	-25.025	5.457	-9.388	-14.246	-2.152
1446	1.446	-29.426	-398.035	-18.933	-22.305	16.606	-12.429	-9.422	3.635
1447	1.447	-6.178	-210.549	-14.103	-9.514	20.984	-11.367	-8.858	4.383
1448	1.448	-21.827	-40.206	-13.327	-7.168	14.703	-17.264	-8.287	7.829
1449	1.449	-13.449	52.563	-20.67	3.519	-3.22	-13.1	-4.231	8.549
1450	1.45	-15.902	24.304	-11.745	-10	-15.905	-13.59	-5.59	7.32
1451	1.451	-32.142	49.625	-3.409	-15.207	19.186	-14.051	-5.983	5.097
1452	1.452	-38.533	-20.167	-6.502	-7.281	54.425	-13.343	-8.885	11.768
1453	1.453	-28.884	-168.482	-9.391	-5.921	40.894	-15.726	-8.496	7.004
1454	1.454	-13.032	-72.246	-11.906	-9.582	28.528	-13.264	-7.336	4.548
1455	1.455	18.912	15.444	-6.295	-27.563	2.189	-15.252	-9.466	-1.023
1456	1.456	50.853	-63.718	-4.35	-40.309	12.227	-13.961	-8.701	5.589
1457	1.457	30.149	-49.202	-7.627	-42.619	2.945	-16.561	-10.06	1.35
1458	1.458	-11.422	-62.327	-9.363	-10.702	5.656	-11.646	-8.516	-2.707
1459	1.459	-16.801	-122.119	-17.295	30.507	-32.833	-8.077	-12.001	-7.553
1460	1.46	-11.746	-46.483	-8.98	14.075	-60.464	-11.253	-14.32	-6.991
1461	1.461	-43.652	42.129	-14.199	-11.068	-45.315	-10.549	-15.481	-14.765
1462	1.462	-31.293	125.54	-19.031	-24.588	-22.423	-10.023	-17.418	-17.901
1463	1.463	-42.544	244.887	-16.515	-3.864	-18.333	-10.248	-13.16	-18.924
1464	1.464	-59.584	197.259	-14.182	-7.552	-14.642	-9.728	-12.773	-19.751
1465	1.465	-37.751	-19.461	-13.583	-10.843	-4.591	-12.325	-10.446	-25.434
1466	1.466	-23.662	11.521	-8.932	-20.141	-1.542	-11.085	-8.316	-33.451
1467	1.467	14.843	-16.617	-10.667	-6.02	1.064	-11.226	-5.604	-32.577
1468	1.468	20.218	8.825	-8.155	-8.517	3.505	-11.347	-6.773	-27.842
1469	1.469	45.342	-107.713	-6.8	-6.198	-12.822	-12.049	-4.646	-35.898
1470	1.47	4.096	-44.309	-9.711	-12.624	-15.013	-11.827	-6.58	-41.254
1471	1.471	-1.301	51.852	-15.708	-18.452	-20.9	-13.341	-8.515	-44.291
1472	1.472	-16.393	104.323	-14.937	-20.201	-22.716	-16.411	-9.101	-43.662
1473	1.473	-29.95	88.518	-19.001	-18.65	-24.327	-14.228	-5.616	-47.884
1474	1.474	-42.347	73.996	-20.941	-2.78	-23.021	-16.86	-8.912	-47.459
1475	1.475	-31.123	60.394	-14.936	-4.913	-21.895	-11.009	-12.981	-44.328
1476	1.476	-21.032	143.481	-12.609	-2.987	-18.434	-11.725	-13.377	-47.396
1477	1.477	-24.118	154.131	-7.767	-4.732	-13.218	-8.191	-10.098	-42.721
1478	1.478	-26.84	144.205	-16.466	-3.195	-2.411	-8.734	-9.713	-40.952
1479	1.479	-24.346	9.867	-19.941	-7.478	1.801	-12.768	-9.334	-38.222
1480	1.48	-17.369	-201.977	-12.585	-16.409	-10.053	-10.24	-8.174	-38.774
1481	1.481	-28.013	-286.636	-11.609	-10.418	-18.037	-5.799	-11.081	-31.592
1482	1.482	-10.592	-209.995	-9.092	-17.776	-16.733	-4.069	-9.929	-30.805
1483	1.483	1.036	-140.454	-8.322	-24.562	-4.962	-12.011	-8.012	-24.21
1484	1.484	-22.33	7.78	-1.755	-34.251	-3.445	-25.187	-8.797	-20.133
1485	1.485	-6.593	219.458	-0.993	-25.369	3.694	-13.012	-13.269	-19.554
1486	1.486	-3.857	135.04	-5.087	-7.413	-2.698	-11.498	-12.702	-11.81
1487	1.487	8.954	109.477	-7.055	5.324	-3.86	-10.181	-12.135	-6.765
1488	1.488	-16.745	39.725	-6.482	2.959	-4.828	-9.066	-11.759	-2.111
1489	1.489	-19.983	18.435	-9.377	0.802	-7.731	-10.277	-11.38	5.651
1490	1.49	-10.709	-77.865	-14.233	2.713	-10.239	-13.42	-10.229	10.714
1491	1.491	-19.087	-200.184	-13.665	-9.502	-22.44	-8.632	-16.254	13.46
1492	1.492	-21.669	-311.262	-10.787	-17.444	-24.182	-9.455	-12.017	15.824
1493	1.493	-14.767	-181.146	-14.294	-24.639	-25.72	-8.738	-7.978	19.749
1494	1.494	4.349	-129.012	-21.664	-12.878	-15.624	-6.852	-12.84	21.554
1495	1.495	11.876	-81.838	-5.611	-14.463	-14.416	-8.835	-8.22	26.071
1496	1.496	-13.872	-9.982	-3.291	-4.432	-10.881	-14.32	-4.165	21.871
1497	1.497	-17.167	3.044	-9.692	-18.775	-9.867	-10.905	-9.019	18.268
1498	1.498	-45.431	-8.649	-23.245	-16.876	4.869	-9.038	-5.743	25.504
1499	1.499	-41.774	67.429	-21.514	-8.218	11.266	-8.533	-9.818	26.351
1500	1.5	-10.819	136.778	-16.88	-19.298	1.568	-8.222	-8.474	29.138
1501	1.501	-14.892	145.893	-12.62	-3.48	6.732	-10.62	-12.94	19.346
1502	1.502	3.852	89.186	-24.417	-9.916	-4.325	-12.821	-12.377	18.073
1503	1.503	0.518	7.823	-13.389	-15.767	-8.576	-11.734	-8.914	16.806
1504	1.504	-15.2	-154.958	-9.131	-14.085	-9.773	-9.871	-8.549	13.606
1505	1.505	-17.923	-224.568	-15.525	-25.181	-8.672	-11.493	-7.405	2.67
1506	1.506	-15.397	-33.746	-16.689	-23.914	-16.124	-12.921	-11.878	1.21
1507	1.507	-31.639	43.239	-11.459	-9.685	-1.52	-12.793	-10.155	-2.561
1508	1.508	-29.53	66.631	-12.43	-0.083	-3.771	-14.023	-13.655	-6.136
1509	1.509	-27.658	45.692	-8.172	-19.479	-5.83	-11.574	-13.285	-9.316
1510	1.51	-25.986	103.442	-13.791	-11.956	-7.717	-13.184	-13.68	-10.364
1511	1.511	-2.246	-18.92	-11.859	-14.332	-15.805	-11.894	-14.852	-16.434
1512	1.512	-5.633	-34.613	-7.229	-8.023	-8.751	-7.698	-15.248	-14.182
1513	1.513	-21.378	-106.597	-16.138	-2.319	-5.157	-4.857	-11.772	-25.075
1514	1.514	-1.726	-172.172	-22.531	-0.661	-8.716	-12.852	-9.451	-23.574
1515	1.515	10.941	-136.493	-6.853	-5.389	-14.006	-9.423	-8.292	-24.97
1516	1.516	-14.866	-104.13	-8.976	-12.629	-11.155	-6.383	-11.964	-23.841
1517	1.517	2.108	24.094	-14.773	-27.047	-6.942	-9.33	-4.607	-25.024
1518	1.518	-13.595	216.59	-13.023	-21.32	-1.373	-6.856	-7.693	-19.797
1519	1.519	-33.368	139.745	-5.083	4.923	-4.121	-5.154	-14.459	-22.682
1520	1.52	-46.159	116.35	-9.333	1.177	-0.688	-4.429	-11.932	-26.918
1521	1.521	-28.619	61.964	-12.999	-8.969	-6.73	-6.407	-9.603	-26.117
1522	1.522	-7.622	-44.027	-11.828	-18.35	-12.387	-9.735	-13.083	-24.144
1523	1.523	-16.069	-63.283	-8.73	-10.133	-13.006	-10.347	-11.144	-27.373
1524	1.524	-13.683	-115.917	-15.504	-7.713	-9.742	-10.76	-9.399	-27.884
1525	1.525	-16.136	-163.741	-12.994	-10.133	-0.858	-6.339	-9.005	-25.475
1526	1.526	-14.107	-149.544	-10.475	-16.23	-9.778	-8.098	-8.622	-30.213
1527	1.527	-8.389	-57.464	-14.526	-14.181	-6.298	-4.64	-9.972	-26.823
1528	1.528	-13.708	-45.756	-11.041	-8.476	-5.321	-10.075	-8.805	-21.281
1529	1.529	-24.834	8.288	-6.385	-17.286	-12.07	-6.607	-11.501	-23.087
1530	1.53	-6.129	37.589	-15.278	-15.844	-14.56	-3.335	-8.786	-19.661
1531	1.531	-8.702	10.414	-11.58	-17.281	-18.608	-7.411	-3.935	-12.937
1532	1.532	-15.75	1.809	-5.551	-10.931	-23.431	-12.257	-4.501	-13.564
1533	1.533	-26.471	-5.891	-0.305	-12.107	-18.766	-14.197	-7.777	-9.357
1534	1.534	-32.347	0.46	0.681	-11.149	-14.661	-15.938	-0.023	0.278
1535	1.535	-13.078	6.367	1.499	-10.229	-15.012	-8.964	-5.233	-0.725
1536	1.536	-10.623	-10.005	-2.515	-11.13	-8.584	-9.925	-8.118	-8.881
1537	1.537	-13.012	5.037	-13.311	-7.233	-11.063	-12.427	-8.877	-3.5
1538	1.538	-15.209	0.484	-30.694	-9.368	1.165	-10.089	-11.181	-10.125
1539	1.539	13.725	-12.074	-9.566	-18.219	2.934	-11.999	-10.578	-19.662
1540	1.54	9.564	-68.973	-12.266	-12.284	4.509	-8.673	-0.494	-13.138
1541	1.541	-1.735	4.116	-4.763	-9.303	0.275	-8.06	-7.627	-14.168
1542	1.542	-5.101	-6.074	-11.742	-4.584	-16.741	-9.379	-3.929	-17.14
1543	1.543	-8.268	38.29	-13.842	-17.818	-32.979	-15.748	-5.063	-19.932
1544	1.544	-22.453	78.781	-15.751	-27.569	-30.824	-14.954	-5.994	-19.071
1545	1.545	-40.288	27.052	-20.974	-22.385	-24.977	-7.57	-20.67	-10.096
1546	1.546	-37.989	-73.759	-13.021	-23.983	-16.215	-8.511	-9.99	-18.361
1547	1.547	-14.608	-59.338	-14.344	-2.361	-5.127	-9.253	-11.884	-15.219
1548	1.548	-17.74	6.582	-10.644	6.886	-3.714	-8.432	-13.585	-8.419
1549	1.549	-20.514	18.496	-14.117	4.152	2.745	-4.914	-11.994	-10.92
1550	1.55	-23.113	7.824	-17.201	-8.631	20.82	-6.816	-10.601	-10.148
1551	1.551	-16.219	17.883	-16.228	-15.611	8.111	-9.672	-9.398	-12.093
1552	1.552	-5.628	9.153	-10.21	-13.485	-8.083	-8.271	-10.52	-8.826
1553	1.553	0.133	17.349	-15.805	-3.822	2.613	-10.541	-9.513	-11.769
1554	1.554	-15.772	24.653	-10.94	-5.596	0.728	-7.583	-12.366	-12.202
1555	1.555	-17.982	-36.112	-11.499	-0.983	6.01	-8.688	-9.804	-5.871
1556	1.556	-12.243	-60.673	-16.892	-5.239	10.708	-13.661	-12.08	-5.173
1557	1.557	-14.023	-53.278	-13.38	-17.01	12.118	-10.315	-13.975	-6.017
1558	1.558	-15.605	-46.597	-16.629	-15.417	8.513	-7.35	-10.636	-9.572
1559	1.559	-14.279	-16.146	-14.855	-8.211	-2.245	-9.811	-19.496	-7.71
1560	1.56	-15.46	-10.664	-9.975	-7.029	-6.427	-9.372	-15.774	-8.367
1561	1.561	-9.467	4.539	-5.278	-10.476	-20.689	-10.474	-14.574	-4.957
1562	1.562	-19.131	0.064	-14.105	-0.773	-14.844	-9.258	-13.572	-10.442
1563	1.563	-7.312	4.113	-10.309	-4.4	-13.067	-9.58	-12.569	-7.016
1564	1.564	0.618	22.81	-13.641	-10.332	-14.59	-13.77	-10.017	-3.785
1565	1.565	-12.33	5.719	-14.474	-17.593	-15.918	-10.811	-12.305	-5.575
1566	1.566	-10.558	-35.073	-13.409	-8.615	-17.056	-17.717	-8.79	-9.095
1567	1.567	-12.088	-73.652	-12.586	-14.556	-15.875	-16.69	-12.055	-14.54
1568	1.568	-13.406	-88.49	-8.498	-17.592	-16.811	-14.117	-10.282	-12.624
1569	1.569	-19.766	-28.513	-10.532	-22.354	-15.803	-5.164	-11.61	-10.692
1570	1.57	-16.27	45.084	-15.265	-14.319	-18.287	-8.602	-9.274	-6.629
1571	1.571	-2.314	35.416	-15.898	-8.982	-14.187	-11.646	-7.128	-6.237
1572	1.572	3.536	8.835	-7.969	0.015	-14.736	-14.49	-7.5	-13.572
1573	1.573	-5.112	33.254	-6.825	-5.891	-18.011	-13.669	-5.556	-12.571
1574	1.574	-9.711	11.217	-3.737	3.893	-15.114	-8.012	-10.388	-13.506
1575	1.575	-22.628	-89.607	-6.644	-2.396	-9.315	-11.456	-3.799	-12.688
1576	1.576	-20.836	-103.917	-12.653	-17.97	-13.371	-4.061	-9.797	-5.278
1577	1.577	-16.138	-64.374	-0.46	-2.96	-15.308	-6.927	-7.47	-14.129
1578	1.578	-14.718	-52.425	-16.337	-4.782	-15.888	-7.662	-12.309	-10.581
1579	1.579	-31.689	-19.744	-14.206	-6.411	-12.983	-6.849	-4.956	-9.541
1580	1.58	-29.301	-9.661	-16.14	-30.101	-11.618	-8.749	-9.797	-12.37
1581	1.581	-14.318	-0.535	-21.376	-53.78	-12.967	-6.771	-12.321	-8.031
1582	1.582	-4.559	7.789	-10.337	-62.958	-10.057	-8.477	-10.001	-3.874
1583	1.583	-6.243	0.621	-8.971	-54.558	-15.273	-16.386	-6.526	-8.623
1584	1.584	-14.121	7.369	-25.997	-15.974	-8.673	-24.685	-9.83	-13.18
1585	1.585	-21.212	-10.669	-28.314	56.289	-7.864	-8.61	-12.741	-20.83
1586	1.586	-14.733	-5.102	-21.941	85.992	-8.604	-10.911	-9.273	-11.065
1587	1.587	-8.642	-10.012	-16.148	95.003	-7.982	-8.76	-9.685	-7.313
1588	1.588	-7.59	-14.337	-14.427	21.781	-1.953	-14.547	-10.872	-6.068
1589	1.589	-8.48	-10.156	2.972	-47.179	-2.691	-19.75	-8.961	-9.094
1590	1.59	-19.79	-13.739	37.996	-2.373	-2.071	-15.09	-12.473	-11.933
1591	1.591	-21.241	-10.395	2.765	-10.422	-1.461	-10.811	-9.586	-14.381
1592	1.592	-22.506	-7.179	-29.168	-47.323	-2.029	3.528	-10.773	-13.544
1593	1.593	-23.581	-9.788	-25.108	-40.69	-5.523	1.612	-14.28	-4.002
1594	1.594	-29.5	-12.167	-6.343	-46.657	-7.866	-7.085	-13.145	-5.11
1595	1.595	-28.469	-14.325	-9.631	-30.174	-13.673	-5.525	-11.23	-3.897
1596	1.596	-33.253	-20.624	-18.921	-15.01	-11.343	-12.671	-12.427	-11.19
1597	1.597	-27.188	-26.458	-16.195	-28.471	-10.744	-19.048	-15.935	-10.169
1598	1.598	-14.916	-24.744	-13.643	-32.403	-11.279	-5.887	-13.644	-7.595
1599	1.599	11.479	-23.179	-11.279	-28.594	-12.97	-4.159	-12.511	-5.22
1600	1.6	22.786	-16.003	-0.622	-25.229	-11.55	-15.204	-13.7	-10.008
1601	1.601	-0.941	-27.795	-10.264	-15.909	-8.189	-13.879	-13.345	-15.958
1602	1.602	2.241	-7.043	-15.477	-7.538	-9.3	-17.601	-11.241	-10.3
1603	1.603	-11.784	18.539	-13.971	5.317	-9.675	-16.475	-15.734	-13.743
1604	1.604	11.54	28.639	-6.848	7.727	-13.939	-13.403	-12.486	-14.288
1605	1.605	-4.051	6.813	-15.757	-24.112	-9.092	-14.389	-10.785	-8.835
1606	1.606	-23.715	-7.353	-16.909	-37.545	-13.747	-11.892	-9.475	-16.735
1607	1.607	-31.198	-4.915	-22.12	-25.065	-14.369	-14.233	-14.939	-17.677
1608	1.608	-24.197	20.738	-13.212	-13.781	-21.378	-7.664	-10.147	-16.68
1609	1.609	-22.007	-10.265	-19.224	-3.716	-16.561	-3.425	-12.104	-14.143
1610	1.61	-23.864	-22.641	-28.917	-6.862	-3.41	-10.812	-5.546	-14.902
1611	1.611	-18.565	-11.385	-40.72	1.434	6.273	-6.012	-4.787	-19.729
1612	1.612	-20.038	-21.416	-64.491	-11.363	11.501	-12.048	-5.576	-20.296
1613	1.613	-12.816	-5.709	-81.501	-18.39	16.147	-12.857	-5.005	-18.551
1614	1.614	-16.418	-31.242	-53.227	-33.292	6.083	-9.402	-4.435	-18.93
1615	1.615	-17.519	-48.254	-4.027	-15.868	2.4	-11.362	-3.87	-20.286
1616	1.616	-24.852	-57.546	29.461	-4.284	3.565	-8.48	-4.274	-19.905
1617	1.617	-23.846	-54.876	35.472	-10.664	-6.1	-9.86	-7.57	-17.983
1618	1.618	-23.071	-31.729	118.706	-12.566	-12.481	-5.428	-7.971	-19.16
1619	1.619	-18.998	-28.688	83.132	-10.79	-8.978	-2.544	-5.267	-15.695
1620	1.62	-23.804	-31.385	28.985	-21.8	-12.055	-10.496	-7.206	-16.104
1621	1.621	-19.117	-23.779	-20.328	-11.708	-14.928	-18.833	-7.018	-19.032
1622	1.622	-13.655	-21.415	-11.395	-12.85	-5.211	-11.494	-6.243	-20.222
1623	1.623	-5.679	-10.774	-19.487	-13.981	9.148	-10.535	-5.47	-14.454
1624	1.624	-6.621	-8.808	-26.814	-2.147	7.251	-8.019	-9.146	-15.27
1625	1.625	-7.567	-14.017	-20.194	-6.749	-4.888	-7.233	-5.666	-17.251
1626	1.626	-8.338	-9.427	-26.142	-13.851	-6.38	-7.788	-11.082	-8.585
1627	1.627	-13.948	9.291	-20.665	-12.624	-7.684	-9.701	-9.15	-12.102
1628	1.628	-12.011	1.708	-25.621	-6.543	-11.317	-15.124	-11.082	-9.051
1629	1.629	-22.067	-0.639	-21.107	-11.725	-22.11	-10.303	-12.828	-8.126
1630	1.63	-17.822	-2.773	-16.989	-16.557	-17.799	-14.973	-7.987	-8.942
1631	1.631	-18.987	-12.443	-28.177	-3.422	-18.905	-14.405	-12.64	-11.308
1632	1.632	-3.304	-17.687	-24.89	25.477	-20.018	-9.561	-10.899	-7.86
1633	1.633	-9.668	-13.03	-15.58	21.173	-20.938	-8.985	-10.515	-4.609
1634	1.634	-19.336	-2.943	-18.26	9.818	-25.728	-2.447	-12.832	-2.91
1635	1.635	-21.071	-4.081	-5.47	-7.304	-21.417	-6.799	-13.22	-5.472
1636	1.636	-16.424	-2.9	-12.416	-22.911	-19.052	-10.954	-8.77	-3.19
1637	1.637	-12.165	-3.86	-14.507	-31.165	-11.085	-10.488	-10.507	-9.027
1638	1.638	-8.481	-8.721	-24.147	-33.696	-7.978	-12.486	-13.992	-4.992
1639	1.639	-16.8	-6.227	-15.393	-12.879	-12.808	-9.663	-10.706	-6.946
1640	1.64	-15.833	-11.831	-13.795	6.642	-6.789	-13.298	-14.771	-6.392
1641	1.641	-20.696	-13.746	-15.078	14.114	0.584	-11.986	-12.251	-3.514
1642	1.642	-19.964	-11.784	-16.189	16.389	3.516	-14.056	-13.596	-4.88
1643	1.643	-17.667	-20.666	-12.693	14.226	1.048	-13.65	-12.421	-2.57
1644	1.644	-12.839	-32.459	-20.033	0.706	-9.55	-11.703	-17.634	-2.961
1645	1.645	-13.422	-21.439	-17.088	-25.621	-8.158	-9.549	-14.131	-6.639
1646	1.646	-15.165	0.267	-21.317	-36.827	-9.298	-8.749	-12.182	-8.963
1647	1.647	-7.232	15.97	-33.494	-53.795	-22.447	-4.492	-8.1	-11.105
1648	1.648	-8.403	18.692	-28.25	-44.4	-24.2	4.398	-11.575	-5.12
1649	1.649	-15.761	11.138	-4.421	-1.72	-28.862	0.696	-9.24	-9.383
1650	1.65	-12.844	-9.949	-21.426	16.559	-21.72	6.658	-4.373	-10.162
1651	1.651	-15.338	-35.476	0.458	-11.052	-15.351	9.692	-10.347	-12.11
1652	1.652	-22.685	-38.752	43.036	-36.203	2.638	-3.131	1.874	-8.835
1653	1.653	-19.786	-35.662	24.849	-31.764	20.436	-15.41	0.171	-10.582
1654	1.654	-19.034	-38.333	-2.828	-35.892	-0.657	-20.168	-4.441	-11.951
1655	1.655	-13.415	-15.048	-17.906	-47.208	13.464	-18.894	-0.161	-12.349
1656	1.656	-2.592	6.829	-22.341	-30.227	31.267	-22.616	-3.819	-8.292
1657	1.657	14.785	20.951	-9.926	-8.407	19.65	-23.811	-4.953	-16.237
1658	1.658	-15.637	-12.562	1.317	34.013	-8.032	-14.2	-20.976	-15.09
1659	1.659	-28.053	-26.107	4.641	64.17	-26.818	-5.33	-23.266	-12.002
1660	1.66	-24.408	-38.514	-11.009	25.358	-36.894	-4.207	-21.11	-12.976
1661	1.661	-21.142	-27.334	-30.744	10.248	-33.795	-7.336	-15.27	-15.5
1662	1.662	-18.071	-30.636	-23.208	33.031	-19.659	-10.282	-16.968	-13.19
1663	1.663	-20.794	-14.979	-16.282	-29.56	-12.106	-16.37	-12.278	-18.048
1664	1.664	-8.036	-12.269	-35.484	-38.631	-5.143	-20.527	-5.079	-10.712
1665	1.665	8.207	-14.82	-2.005	-14.225	-11.546	-20.016	-6.208	-11.699
1666	1.666	-10.954	-12.558	-6.401	-36.06	-13.513	-18.119	-12.172	-12.487
1667	1.667	12.259	-2.031	-10.391	-55.827	-4.839	-18.668	-6.92	-14.817
1668	1.668	-3.424	-15.668	-21.548	-49.809	-12.822	-15.158	-11.736	-12.886
1669	1.669	-28.975	-17.461	-24.712	-33.274	-8.613	-8.777	-12.477	-10.958
1670	1.67	-32.265	-9.516	-21.526	-28.247	-15.047	-14.796	-8.405	-8.06
1671	1.671	-22.977	-16.667	-13.121	-14.743	-16.269	-15.615	-11.917	-8.443
1672	1.672	-20.259	-7.782	-10.558	-18.842	-11.107	-20.514	-10.001	-8.826
1673	1.673	-17.745	-25.791	-3.549	-22.551	-10.189	-22.452	-10.589	-7.654
1674	1.674	-20.036	-33.297	-14.149	-25.898	-16.239	-25.327	-9.248	-7.248
1675	1.675	-13.646	-35.527	-23.815	-41.622	-12.222	-33.211	-9.66	-10.717
1676	1.676	-11.724	-20.547	-29.1	-49.969	-8.801	-20.028	-8.506	-15.534
1677	1.677	-10.006	8.54	-30.739	-42.49	-2.87	-0.653	-12.192	-12.225
1678	1.678	-14.666	12.656	-26.552	-7.507	-3.714	6.935	-7.712	-12.786
1679	1.679	-10.414	16.35	-12.268	17.757	-8.619	9.297	-8.19	-14.126
1680	1.68	-14.102	6.296	1.237	22.448	-8.108	-5.574	-3.215	-14.501
1681	1.681	-12.952	22.022	27.523	85.079	-4.114	-19.125	-10.406	-17.385
1682	1.682	-20.327	-9.125	8.713	147.766	-2.834	-10.448	-5.432	-12.923
1683	1.683	-13.564	-29.848	-1.391	42.065	-7.35	13.322	-9.622	-13.484
1684	1.684	-19.585	-26.18	-4.505	27.921	-7.999	44.298	-7.296	-13.856
1685	1.685	-20.387	-36.256	-7.227	-64.074	-0.133	40.243	-7.881	-21.199
1686	1.686	-13.835	-20.577	-14.791	-52.267	3.297	43.944	-9.927	-18.095
1687	1.687	-16.38	-0.822	-7.854	1.932	15.063	-7.475	-4.715	-15.197
1688	1.688	-14.067	-8.359	-14.248	130.332	13.481	-0.104	-4.344	-21.207
1689	1.689	-14.662	-29.427	-8.449	7.968	-5.307	46.724	-6.388	-15.606
1690	1.69	-4.622	-37.73	-10.18	-71.556	-7.838	-44.818	-13.02	-16.2
1691	1.691	5.407	-35.214	-24.487	-86.079	-19.458	-110.596	-13.787	-24.922
1692	1.692	-11.662	-23.646	-14.836	-99.541	-34.363	-50.934	-16.063	-18.945
1693	1.693	-23.311	-17.366	-9.647	-111.867	-32.432	-40.099	-14.106	-15.873
1694	1.694	-29.732	-0.064	-17.595	-58.444	-23.721	-49.949	-17.372	-16.872
1695	1.695	-23.958	-35.186	-10.439	-49.444	-12.695	-41.115	-8.399	-14.391
1696	1.696	-22.231	-30.213	-6.773	-59.09	-2.636	-16.806	-11.991	-8.832
1697	1.697	-7.938	-16.713	-7.953	-83.924	11.674	-9.471	-5.962	-5.413
1698	1.698	-6.022	3.947	-11.064	-61.952	9.714	10.452	-6.964	-10.124
1699	1.699	-7.789	-7.349	-12.034	-28.215	4.465	16.455	-17.989	-8.45
1700	1.7	-15.758	-10.727	1.151	2.502	-0.212	21.864	-13.947	-5.03
1701	1.701	-25.851	-13.891	-0.775	52.649	-7.386	6.768	-15.243	-6.464
1702	1.702	-16.983	17.194	-9.447	59.187	-13.772	29.623	-18.837	-8.663
1703	1.703	-13.541	-11.865	-4.727	89.396	-19.751	42.013	-15.893	-2.73
1704	1.704	-23.247	-30.614	-17.648	84.132	-16.63	7.969	-3.335	-5.31
1705	1.705	-19.604	-6.773	-22.855	8.636	-15.654	-23.902	-1.853	-4.602
1706	1.706	-11.305	-9.829	-30.806	-2.185	-16.406	-27.942	-10	-6.601
1707	1.707	-14.421	9.985	-20.818	86.499	-14.058	-1.616	-23.108	-3.374
1708	1.708	-13.462	-7.774	-24.532	122.044	-12.13	-25.404	-11.039	-6.352
1709	1.709	-7.503	-14.709	-18.515	2.49	-8.909	-16.093	-9.626	-6.04
1710	1.71	-14.896	-4.051	-6.734	-77.146	-13.069	-24.368	-11.093	-4.753
1711	1.711	-8.158	-21.503	1.162	-34.132	-14.527	-11.539	-20.042	-5.209
1712	1.712	-17.85	-19.212	11.174	-21.083	-12.259	18.867	-21.208	0.721
1713	1.713	-11.487	-21.376	7.461	38.359	-7.409	14.787	-13.806	-0.124
1714	1.714	-14.992	-7.811	-0.885	-124.695	-10.467	-6.554	-10.861	-0.97
1715	1.715	-24.676	4.445	-12.732	-241.137	-4.426	-32.934	-13.295	-7.623
1716	1.716	-18.093	45.746	-14.287	-135.34	-5.179	-77.673	-9.104	-11.937
1717	1.717	-16.946	22.01	-18.547	-0.629	-4.568	-59.45	-8.342	-12.757
1718	1.718	-15.792	5.021	-27.458	-52.833	-9.182	-20.694	-18.208	-10.866
1719	1.719	-14.849	-41.965	-45.468	27.132	-7.416	-5.606	3.634	-10.34
1720	1.72	-15.863	-35.337	-84.001	41.99	0.531	7.884	24.45	-18.711
1721	1.721	-18.418	-4.909	-73.955	32.624	-0.608	11.895	8.835	-19.355
1722	1.722	-6.251	-10.346	-46.293	20.446	-5.789	-29.738	-5.095	-22.894
1723	1.723	-29.102	-45.616	-41.27	33.244	1.037	-46.239	-2.29	-23.34
1724	1.724	-7.247	-77.638	-9.338	23.135	-8.581	-51.336	0.304	-18.555
1725	1.725	1.062	-56.978	53.159	-5.988	-7.367	-19.473	-14.278	-24.588
1726	1.726	3.567	-30.736	62.045	20.711	-3.824	-15.472	-15.941	-15.74
1727	1.727	-12.695	-13.774	37.643	-4.132	-4.731	-26.714	-42.104	-19.278
1728	1.728	-19.09	1.954	0.664	-115.946	-9.5	-23.399	-91.212	-14.1
1729	1.729	-21.031	-0.678	7.235	-195.882	-11.951	-7.667	-97.925	-13.18
1730	1.73	-15.809	-39.144	1.235	-65.828	-4.551	17.943	-92.389	-21.164
1731	1.731	-7.879	-11.418	-4.192	-83.196	0.337	35.003	-54.184	-15.981
1732	1.732	-9.232	3.71	0.866	-35.32	-7.542	31.904	10.82	-20.854
1733	1.733	-8.076	-0.726	-12.682	-49.142	-2.263	-10.707	54.945	-16.621
1734	1.734	-11.553	3.295	-16.765	-9.45	-3.178	-4.74	46.37	-14.321
1735	1.735	-12.522	-15.51	-5.555	73.954	-9.133	-21.24	112.744	-14.912
1736	1.736	-9.612	-25.604	-2.291	41.211	-16.442	-46.498	157.176	-6.22
1737	1.737	-22.764	-22.514	-24.195	-28.249	-11.56	-5.377	116.301	-9.707
1738	1.738	-16.942	-36.624	-26.94	-55.253	-21.179	10.941	5.031	-8.738
1739	1.739	-15.172	-23.848	-29.501	66.817	-22.28	5.802	-42.668	-11.635
1740	1.74	-7.214	-12.21	-27.222	224.304	-18.755	-17.112	-85.927	-12.392
1741	1.741	-8.538	19.802	4.669	245.29	-15.617	-37.944	-99.137	-6.76
1742	1.742	-9.66	61.066	9.062	341.37	-12.685	11.073	-63.581	-8.676
1743	1.743	-10.793	44.687	-11.685	428.83	-18.662	-8.917	-52.774	-5.358
1744	1.744	-11.743	9.509	-22.948	381.545	-17.857	58.262	-82.415	-7.064
1745	1.745	-26.435	-13.294	-12.931	165.161	-12.979	49.323	-73.553	0.903
1746	1.746	-15.765	-9.242	-9.871	-113.406	-6.927	-7.771	-16.766	4.429
1747	1.747	-17.669	-5.582	-18.231	-375.657	-1.244	-15.309	34.778	-0.749
1748	1.748	-15.884	4.438	-20.793	-545.733	-0.579	-22.031	135.633	0.267
1749	1.749	-14.293	1.329	-23.156	-452.599	5.493	-16.159	121.517	-9.364
1750	1.75	-15.614	-35.677	-21.07	-255.039	-1.802	-21.663	29.721	-0.405
1751	1.751	-14.422	-40.731	-26.924	-24.071	-6.59	-36.761	-5.42	-11.169
1752	1.752	-13.235	-63.541	-32.191	69.023	-9.059	-32.201	27.585	-12.444
1753	1.753	-18.43	-84.153	-27.599	-184.586	-4.965	-44.518	57.73	-16.036
1754	1.754	-13.554	-72.878	-26.299	-150.405	-9.77	-70.889	67.159	-14.791
1755	1.755	-17.778	-41.958	-6.812	4.461	-13.02	-26.223	10.68	-15.694
1756	1.756	-13.682	-46.067	35.697	144.842	-7.566	-8.072	-56.04	-12.73
1757	1.757	-15.576	-12.057	5.246	67.373	3.298	-13.439	-65.146	-8.398
1758	1.758	-13.607	-25.686	-33.506	136.219	27.14	-8.311	-57.403	-7.544
1759	1.759	-21.314	-13.313	1.671	71.687	30.467	-21.845	-65.132	-10.954
1760	1.76	-16.049	20.75	-2.819	51.386	27.404	-25.888	-99.06	-10.307
1761	1.761	-26.856	25.261	-6.912	-2.06	-9.526	0.423	-105.655	-10.83
1762	1.762	-13.852	21.25	-10.609	45.042	-44.714	24.238	-122.521	-7.294
1763	1.763	-15.569	-12.79	-13.909	87.971	-49.121	39.993	-87.559	-9.559
1764	1.764	-17.08	-44.745	-10.825	-57.159	-36.698	31.773	-92.153	-2.918
1765	1.765	-15.698	-48.797	-13.562	-77.052	-17.911	3.502	-104.554	-17.564
1766	1.766	-16.837	-29.997	-21.153	-130.045	-21.181	-45.845	-123.075	-23.903
1767	1.767	-8.49	1.017	-18.874	-273.475	-11.87	-52.591	-98.938	-21.94
1768	1.768	-9.427	-11.332	-21.046	-331.357	-9.141	2.23	-51.551	-9.727
1769	1.769	-10.367	-15.08	-11.415	-314.191	3.649	39.089	9.441	-11.257
1770	1.77	-12.855	-5.154	-9.725	-489.325	-7.942	19.144	50.542	1.735
1771	1.771	-13.601	35.573	-8.245	-419.719	-22.824	-11.095	-60.054	-6.953
1772	1.772	-17.064	51.923	-9.644	-313.921	-20.889	5.439	-107.358	-5.383
1773	1.773	-13.738	56.863	-13.325	-25.29	-19.153	10.551	-64.245	-9.623
1774	1.774	-13.149	6.483	-12.163	180.861	-14.528	6.243	-77.656	-23.927
1775	1.775	-9.63	26.388	-15.224	518.756	-13.196	-6.003	-18.285	-6.489
1776	1.776	-12.887	20.417	-14.188	745.801	-9.538	-32.218	79.455	-8.803
1777	1.777	-9.954	-62.768	-13.362	787.083	-10.718	-49.076	145.392	-10.921
1778	1.778	-14.394	-74.533	-12.568	374.227	-7.653	-64.559	252.738	-8.974
1779	1.779	-13.81	-41.992	-7.745	-10.464	3.149	-61.642	440.503	-7.218
1780	1.78	-14.192	-51.828	2.31	-60.418	-1.131	-38.206	363.537	-11.846
1781	1.781	-17.472	-25.113	-16.472	-196.491	-4.831	-16.088	340.208	-16.084
1782	1.782	-14.557	-33.191	-13.982	-320.42	-3.688	15.254	234.41	-17.21
1783	1.783	-17.26	3.812	-11.682	-133.131	-6.808	19.403	61.41	-16.026
1784	1.784	-12.993	-2.776	-18.104	36.789	-1.991	38.22	-7.975	-21.222
1785	1.785	-17.831	-8.728	-12.348	128.992	0.502	48.321	-113.773	-16.357
1786	1.786	-11.836	-14.122	-10.632	212.814	-0.319	26.547	-132.825	-18.844
1787	1.787	-19.194	-19.155	-6.011	135.312	-8.305	1.19	-149.833	-16.495
1788	1.788	-24.049	-14.636	-4.696	-27.934	-15.71	-15.54	-197	-18.413
1789	1.789	-18.059	-43.617	-3.582	-133.895	-14.777	-12.187	-153.549	-18.981
1790	1.79	-15.743	-77.647	-9.611	-114.807	-15.57	-37.528	-166.497	-16.068
1791	1.791	-17.684	-27.311	-6.534	-97.158	-9.973	-47.481	-130.878	-16.448
1792	1.792	-20.983	-33.836	-13.291	-144.35	-9.385	-44.332	-120.006	-14.103
1793	1.793	-16.931	-3.374	-10.732	-360.67	-8.82	-81.177	-90.501	-13.678
1794	1.794	-15.59	13.126	-9.922	-267.371	-5.969	-15.562	-64.192	-9.184
1795	1.795	-15.217	18.16	-13.351	-295.253	-7.392	118.703	8.795	-13.217
1796	1.796	-14.855	22.595	-10.023	-269.817	-14.817	99.503	18.461	-10.673
1797	1.797	-12.938	43.313	-7.154	-107.452	-17.953	46.89	-98.143	-9.293
1798	1.798	-13.338	17.014	-14.142	82.732	-13.118	30.816	-209.633	-10.441
1799	1.799	-8.519	20.307	-13.193	5.469	-8.864	-12.455	-253.111	-16.429
1800	1.8	-13.369	-7.948	-1.788	74.862	-8.132	-78.274	-292.983	-26.103
1801	1.801	-13.962	-49.605	-12.838	138.397	-11.629	-161.711	-233.805	-27.268
1802	1.802	-9.91	-77.331	-11.503	157.883	-1.586	-85.856	-201.669	-28.444
1803	1.803	-13.401	-52.241	-7.842	105.799	-8.78	22.863	-132.796	-18.79
1804	1.804	-16.705	16.384	-13.834	249.206	-9.976	-20.083	1.319	-4.486
1805	1.805	-10.126	26.209	-8.601	384.032	-4.036	-33.101	289.902	-2.568
1806	1.806	-13.037	17.326	-11.473	366.847	1.133	-92.706	413.552	-14.784
1807	1.807	-10.53	41.763	-17.406	446.728	-7.847	-82.028	451.222	-16.369
1808	1.808	-11.311	-39.615	-16.606	490.172	-6.749	-13.196	349.22	-12.148
1809	1.809	-13.254	-50.41	-14.687	319.525	-3.663	-4.593	318.462	-5.8
1810	1.81	-12.687	-79.976	-12.72	63.795	-8.509	19.435	346.732	0.168
1811	1.811	-15.593	-70.979	-16.761	-311.194	-11.043	11.892	116.197	1.114
1812	1.812	-13.086	-30.229	-20.239	-460.846	-16.728	-21.484	-38.769	-1.809
1813	1.813	-18.5	6.819	-22.538	-233.796	-7.338	-39.539	-123.273	-9.745
1814	1.814	-13.658	-13.077	-16.698	-27.434	4.397	43.765	-200.245	-12.853
1815	1.815	-15.587	-19.058	-11.062	-215.221	-0.303	151.361	-363.017	-6.106
1816	1.816	-12.678	-13.627	-11.632	-317.428	-7.49	79.414	-341.752	5.266
1817	1.817	-16.156	-28.662	-11.049	-162.408	-8.654	66.336	-283.796	6.765
1818	1.818	-13.825	40.121	-12.788	-134.294	-12.135	54.618	-265.932	5.35
1819	1.819	-14.211	50.012	-12.395	-108.591	-15.224	-21.064	-217.738	-3.628
1820	1.82	-16.142	23.305	-13.709	-178.04	-10.367	-129.501	-173.971	-7.22
1821	1.821	-11.88	31.472	-8.835	-156.769	-0.681	-57.048	-2.234	-8.302
1822	1.822	-17.691	9.478	-12.09	-98.766	-4.37	-69.737	254.195	-7.459
1823	1.823	-12.087	-37.305	-6.64	-45.971	6.466	-104.849	356.537	-6.821
1824	1.824	-18.672	-67.652	-11.464	-156.732	-3.587	-71.927	263.774	-6.215
1825	1.825	-14.427	-73.062	-2.745	-170.353	-9.951	-2.676	10.146	-2.928
1826	1.826	-15.216	-37.828	-3.899	-129.978	-8.766	-47.374	-91.851	-1.19
1827	1.827	-14.654	-24.269	-11.236	-164.661	-3.526	-55.538	63.359	-7.998
1828	1.828	-14.091	-3.635	-16.052	-109.703	-6.448	-48.183	91.53	-9.025
1829	1.829	-15.849	-14.933	-18.524	-40.412	-19.639	-28.254	66.139	-13.347
1830	1.83	-15.482	-18.258	-22.532	93.724	-13.855	-34.242	43.042	-23.098
1831	1.831	-13.178	-27.576	-12.988	266.797	-15.608	26.807	-62.892	-29.766
1832	1.832	-12.812	-7.829	-11.81	382.881	-17.137	83.914	-120.646	-21.734
1833	1.833	-16.503	20.434	-10.664	403.681	-15.731	62.196	-138.258	-22.98
1834	1.834	-13.227	-28.686	-0.963	422.75	-14.533	55.872	36.34	-20.308
1835	1.835	-12.074	-22.091	-12.744	265.275	-1.38	-11.123	12.742	-23.045
1836	1.836	-11.694	-3.893	-11.168	244.292	-3.097	-91.673	-220.698	-15.862
1837	1.837	-12.862	-53.819	-12.498	-5.815	-1.57	-124.118	-252.059	-15.006
1838	1.838	-13.644	-33.891	-3.565	-312.922	-20.374	-55.192	-168.037	-14.26
1839	1.839	-15.593	-3.51	-14.376	-189.394	-27.915	-10.759	-91.52	-16.574
1840	1.84	-11.335	12.916	-15.709	-302.231	-20.926	45.911	71.025	-17.082
1841	1.841	-13.079	-2.223	-19.37	-404.519	-31.57	67.911	49.78	-27.002
1842	1.842	-13.469	-6.662	-37.36	-311.675	-6.411	34.465	184.409	-39.771
1843	1.843	-14.827	-10.721	-39.873	-227.376	17.438	89.187	376.97	-37.794
1844	1.844	-15.212	-7.012	-51.485	-99.46	26.825	140.759	248.901	-26.483
1845	1.845	-16.369	-10.26	-19.549	-29.841	24.229	80.416	86.237	-18.996
1846	1.846	-12.883	-25.904	40.059	33.639	-3.909	105.09	22.925	-17.47
1847	1.847	-18.678	-28.586	15.684	-23.936	-30.124	97.985	119.276	-13.588
1848	1.848	-11.311	-5.339	8.34	-6.246	-26.773	-2.657	206.834	-14.133
1849	1.849	-16.141	-8.443	1.768	73.719	7.658	-74.728	159.245	-14.661
1850	1.85	-16.892	5.669	7.768	30.888	-24.34	-61.503	58.247	-4.559
1851	1.851	-16.108	8.135	2.354	18.087	-20.303	-73.47	-33.806	-5.293
1852	1.852	-18.031	10.379	-2.685	54.051	-9.062	-171.414	-141.027	-1.351
1853	1.853	-16.082	12.419	-16.247	21.855	-5.74	-184.787	-126.441	-8.227
1854	1.854	-21.492	2.685	-12.193	130.642	9.984	-101.647	-139.248	-6.795
1855	1.855	-16.653	-20.142	-15.873	145.241	1.667	60.699	-269.989	-2.083
1856	1.856	-13.356	-42.011	-19.175	106.062	19.433	176.308	-356.803	9.009
1857	1.857	-15.09	-44.732	-16.097	46.626	7.809	196.342	-308.556	8.061
1858	1.858	-13.721	-6.22	-7.789	-50.973	-24.118	176.22	-235.845	4.792
1859	1.859	-13.326	-0.876	-20.569	-11.448	-28.529	158.292	-169.731	-5.58
1860	1.86	-17.379	-26.108	-18.248	0.154	-24.429	-16.822	-86.132	-12.26
1861	1.861	-16.983	-39.739	-7.603	53.883	-5.641	-226.414	33.386	-12.925
1862	1.862	-17.365	-27.41	-25.02	141.985	-8.958	-198.07	176.436	-23.273
1863	1.863	-16.194	-16.196	-31.992	105.653	-18.258	-120.894	195.284	-12.731
1864	1.864	-18.894	-19.463	-17.089	72.739	-9.956	-190.249	72.413	4.773
1865	1.865	-15.394	-10.173	-7.413	23.228	-12.521	-210.894	-71.189	7.582
1866	1.866	-14.998	-29.923	-5.674	-21.752	-28.809	-75.714	-129.305	5.944
1867	1.867	-12.275	-22.376	-4.111	-111.628	-18.155	-57.956	-182.066	16.113
1868	1.868	-8.786	12.629	-8.341	-147.29	-16.195	-73.576	-198.106	32.472
1869	1.869	-13.612	17.697	-27.855	-93.083	-14.454	-1.106	-126.002	47.842
1870	1.87	-15.53	-14.212	-19.515	-83.124	-12.899	-119.324	-112.814	46.329
1871	1.871	-8.941	-18.289	-17.023	-56.343	-2.835	-262.382	42.506	34.522
1872	1.872	-9.71	-7.084	-14.712	65.916	-6.55	-204.465	191.005	33.302
1873	1.873	-10.486	-10.419	-4.094	118.587	-10.08	-81.807	210.587	43.63
1874	1.874	-5.636	-32.374	-2.162	39.327	-13.209	125.064	193.572	44.951
1875	1.875	-3.675	-24.149	-3.936	-3.625	-10.381	209.455	114.225	43.845
1876	1.876	-6.586	-31.77	-11.9	-42.871	0.958	184.066	128.458	51.19
1877	1.877	-7.937	-15.553	-16.192	-78.184	24.688	114.609	167.783	52.066
1878	1.878	-13.358	-9.193	-30.536	-45.384	27.913	93.722	108.149	40.476
1879	1.879	-11.422	-7.258	-32.488	-54.893	18.59	74.67	140.631	35.57
1880	1.88	-13.373	-12.498	-27.285	-99.172	-1.172	22.183	110.94	28.042
1881	1.881	-12.809	-17.162	-3.511	-74.281	-29.428	-57.483	-5.698	21.185
1882	1.882	-17.662	-18.551	20.274	-36.743	-48.234	-129.765	-53.544	2.66
1883	1.883	-17.089	-14.884	-14.185	-16.241	-31.242	-37.728	-68.141	-36.43
1884	1.884	-18.853	-6.559	-18.639	-9.787	9.53	45.662	-81.551	-42.484
1885	1.885	-21.383	-7.582	-14.573	-14.852	-18.267	34.78	-69.859	-68.312
1886	1.886	-15.981	-12.461	-10.909	-9.708	16.906	64.246	-59.155	-100.956
1887	1.887	-19.501	-8.239	-14.215	-23.237	12.389	198.421	-49.612	-139.245
1888	1.888	-14.876	-7.529	-11.139	-19.413	-25.196	217.465	-58.822	-134.973
1889	1.889	-20.327	-11.053	-8.434	-16.198	-30.29	130.064	-50.863	-149.287
1890	1.89	-15.521	-9.118	-10.97	-47.436	-7.524	-44.829	-58.29	-162.414
1891	1.891	-14.975	-12.004	-4.018	-43.67	-3.484	-114.523	-51.64	-159.47
1892	1.892	-15.578	-10.649	-6.169	-17.637	-37.612	118.421	-57.654	-143.165
1893	1.893	-16.001	-12.018	-4.261	-14.448	-69.546	-36.716	-41.139	-134.587
1894	1.894	-16.423	-14.949	-9.51	1.265	-65.486	-234.051	-35.964	-126.955
1895	1.895	-14.331	-13.053	-11.084	-6.882	-54.29	-157.325	-31.551	-120.064
1896	1.896	-20.367	-15.056	-15.333	-9.16	-37.328	-134.295	-27.716	-104.388
1897	1.897	-19.626	-10.294	-14.119	-6.571	3.438	-113.313	-31.678	-85.754
1898	1.898	-15.604	-15.193	-17.585	-8.51	64.284	-55.762	-21.846	-68.447
1899	1.899	-23.569	-13.307	-10.225	-10.253	88.569	-38.657	-6.373	-33.879
1900	1.9	-16.25	-11.608	-7.321	-11.762	36.828	104.228	-14.985	-19.225
1901	1.901	-17.255	-14.155	-8.098	-3.666	-10.079	84.817	-17.917	-24.079
1902	1.902	-16.515	-13.794	-2.494	-7.802	-16.116	136.999	-20.727	-20.389
1903	1.903	-14.23	-9.759	-7.346	-6.518	-32.604	216.172	-19.116	13.327
1904	1.904	-10.78	-15.597	-17.437	-5.29	2.602	230.146	-21.504	35.824
1905	1.905	-11.404	-10.034	-7.39	-8.264	34.535	374.682	-20.185	39.552
1906	1.906	-15.498	-16.686	-6.245	-5.275	5.501	509.314	-12.715	57.991
1907	1.907	-19.016	-17.547	-14.58	-9.535	-20.815	316.743	-8.904	47.616
1908	1.908	-14.591	-16.862	-17.687	-7.295	-44.638	-67.884	-12.894	0.254
1909	1.909	-18.683	-17.503	-18.653	-6.892	-33.289	-332.647	-14.238	-6.69
1910	1.91	-15.225	-16.977	-17.884	-5.095	-17.671	-387.869	-9.077	-13.093
1911	1.911	-14.291	-16.467	-18.656	-3.489	13.475	-538.054	-4.204	-8.096
1912	1.912	-15.676	-17.124	-13.804	-2.235	-7.222	-493.336	1.936	-3.489
1913	1.913	-18.607	-18.545	-18.448	-2.679	4.014	-370.149	9.541	-8.409
1914	1.914	-19.026	-17.236	-9.545	-6.876	27.817	-332.895	12.667	-21.267
1915	1.915	-13.249	-12.434	-5.849	-7.449	-0.415	-231.018	5.761	-20.792
1916	1.916	-15.598	-17.084	-20.334	-7.886	-41.998	-138.414	-3.995	-17.631
1917	1.917	-10.781	-8.187	-28.628	-11.455	-47.418	-54.23	-10.5	-21.45
1918	1.918	-15.444	-14.57	-29.569	-9.664	-22.271	-79.849	-11.802	-12.727
1919	1.919	-19.527	-11.05	-14.837	-15.223	-26.726	-56.616	-19.271	6.469
1920	1.92	-12.583	-14.113	17.11	-16.06	-14.323	-35.56	-20.245	18.711
1921	1.921	-7.764	-11.231	3.587	-16.862	19.762	-16.481	-10.515	43.94
1922	1.922	-8.551	-13.784	7.674	-15.293	15.348	70.898	-9.152	67.244
1923	1.923	-15.918	-13.022	-11.067	-9.57	3.002	182.162	-7.709	113.798
1924	1.924	-30.647	-14.962	6	-11.957	21.821	167.929	8.624	146.855
1925	1.925	1.272	-22.324	2.943	-14.057	11.817	76.153	11.124	140.478
1926	1.926	-12.283	-13.422	0.266	-10.971	2.571	-6.988	-7.982	145.562
1927	1.927	-8.231	-9.945	-17.518	-7.146	-5.724	3.956	-5.443	140.272
1928	1.928	-11.927	-17.285	-24.465	-10.877	-33.953	92.615	-7.759	144.533
1929	1.929	-1.878	-14.35	-18.069	-12.442	-45.139	200.035	-10.022	156.813
1930	1.93	-4.985	-11.806	-12.249	-6.063	-48.398	214.628	-0.426	160.514
1931	1.931	-7.708	-6.165	-13.969	0.489	-13.915	175.254	4.712	129.697
1932	1.932	-15.267	-12.721	-18.569	-5.684	-9.429	139.555	9.152	109.226
1933	1.933	-8.31	-8.439	-22.768	-3.495	11.291	19.932	-1.181	90.759
1934	1.934	-14.701	-1.053	-19.073	-14.437	52.917	4.016	15.599	60.185
1935	1.935	-12.768	-7.786	-15.576	-12.988	-8.033	18.388	-0.882	40.003
1936	1.936	-0.578	-1.747	-10.332	-8.833	0.053	-47.211	5.325	21.862
1937	1.937	-17.981	-13.901	-9.339	-2.54	-22.024	-58.736	10.914	-8.364
1938	1.938	-11.004	-12.114	-15.323	-1.484	-15.451	-134.125	-5.105	-36.579
1939	1.939	-13.117	-23.11	-11.242	-4.667	-9.469	-64.653	-11.562	-84.8
1940	1.94	-11.172	-27.341	-14.709	-7.653	-37.148	34.11	-21.224	-103.719
1941	1.941	-23.343	-26.155	-10.054	-10.276	-1.879	47.301	5.188	-120.797
1942	1.942	-12.289	-17.801	-14.106	-17.719	-33.762	35.309	-5.922	-136.07
1943	1.943	-16.523	-10.404	-11.576	-16.81	-13.034	46.049	-9.16	-139.851
1944	1.944	-15.329	-1.482	-11.19	-12.597	5.731	16.268	-31.075	-142.997
1945	1.945	-16.462	14.205	-10.801	-14.955	22.768	7.106	-28.336	-179.237
1946	1.946	-17.399	3.573	-10.414	-11.513	-5.439	-66.625	-35.834	-193.031
1947	1.947	-14.464	-9.963	-10.031	-9.622	13.37	-76.921	-19.625	-178.211
1948	1.948	-18.685	-4.724	-10.808	-13.723	3.389	3.692	-13.246	-172.905
1949	1.949	-17.87	-15.751	-15.262	-15.113	0.426	-28.687	-11.237	-152.927
1950	1.95	-15.89	-17.071	-10.622	-16.501	-19.179	-58.057	1.08	-141.697
1951	1.951	-17.781	-23.394	-13.519	-14.406	-36.917	-30.826	-0.351	-131.278
1952	1.952	-15.996	-22.158	-13.908	-14.04	-20.651	10.332	-21.892	-116.091
1953	1.953	-16.34	-21.13	-10.614	-14.445	-31.292	18.254	-18.675	-91.817
1954	1.954	-11.842	-16.22	-15.466	-14.264	-29.362	-1.057	-10.232	-62.598
1955	1.955	-18.373	-13.654	-14.906	-17.556	-27.596	-18.87	-12.616	-35.514
1956	1.956	-12.336	-11.29	-15.501	-13.494	-19.599	-13.128	-10.136	-24.943
1957	1.957	-19.655	-4.684	-13	-16.008	-9.512	12.362	-3.493	9.904
1958	1.958	-16.708	1.315	-14.378	-14.656	10.036	44.249	2.637	42.244
1959	1.959	-17.438	-4.309	-15.568	-15.808	1.709	23.078	-5.725	71.646
1960	1.96	-13.329	-10.909	-15.984	-13.857	-26.534	-11.577	-3.805	83.267
1961	1.961	-15.219	-10.15	-14.077	-15.762	-22.829	10.855	-7.642	86.911
1962	1.962	-15.747	-6.075	-13.91	-13.602	-19.49	6.498	-26.752	115.488
1963	1.963	-10.28	-13.969	-13.153	-10.848	-10.185	-50.263	-34.714	119.491
1964	1.964	-15.078	-21.287	-12.989	-12.744	-18.479	-41.918	-21.749	136.883
1965	1.965	-13.101	-35.95	-12.812	-11.92	-15.924	-19.526	-9.914	140.298
1966	1.966	-15.96	-42.298	-10.705	-13.801	0.341	27.643	0.856	132.264
1967	1.967	-16.3	-32.602	-9.964	-12.97	19.482	-51.249	10.55	150.255
1968	1.968	-12.962	-30.856	-11.554	-9.228	11.922	-104.771	12.126	120.004
1969	1.969	-13.307	-26.223	-15.076	-5.673	-4.318	4.28	1.049	99.466
1970	1.97	-16.947	-4.549	-12.779	-7.935	-6.429	-38.474	-20.633	65.628
1971	1.971	-16.52	4.746	-8.715	-14.447	-8.332	-77.654	-29.82	43.002
1972	1.972	-16.086	-9.369	-12.214	-3.533	-13.498	-41.789	-21.4	22.517
1973	1.973	-10.044	-16.902	-9.912	-4.804	-18.103	-8.774	-49.616	-3.573
1974	1.974	-14.273	-23.855	-12.854	-1.033	-25.239	-77.06	-30.797	-27.136
1975	1.975	-16.578	-17.45	-10.943	-4.417	-5.661	4.319	-20.664	-42.568
1976	1.976	-15.948	-11.619	-7.494	0.918	14.098	58.872	-11.296	-73.572
1977	1.977	-11.273	-13.332	-10.432	-3.809	21.641	167.725	-2.841	-94.164
1978	1.978	-17.82	-21.25	-10.098	2.308	0.532	-48.935	35.813	-128.207
1979	1.979	-17.02	-14.082	-10.539	-1.638	-7.836	-265.575	-13.973	-178.602
1980	1.98	-14.666	-17.752	-10.388	-0.936	-25.687	-124.083	-47.24	-212.238
1981	1.981	-12.71	-14.273	-11.78	-4.101	-37.345	4.539	-28.847	-206.484
1982	1.982	-15.981	-13.316	-12.016	0.094	-18.199	74.567	10.019	-190.312
1983	1.983	-16.55	-14.295	-8.385	-5.596	-0.407	11.246	5.145	-195.696
1984	1.984	-16.149	-13.541	-8.04	-6.248	29.987	-8.078	0.88	-209.691
1985	1.985	-13.824	-14.329	-10.397	-5.554	42.399	-130.889	-2.968	-206.165
1986	1.986	-19.62	-14.936	-14.486	-8.733	31.134	-147.022	53.944	-203.08
1987	1.987	-15.541	-16.892	-8.699	-6.87	7.296	-190.526	13.578	-172.754
1988	1.988	-13.604	-8.009	-9.489	-14.674	-14.627	-98.671	-37.702	-152.743
1989	1.989	-10.31	-4.333	-10.091	-11.06	-22.986	-63.142	-70.793	-119.412
1990	1.99	-14.369	-3.15	-9.527	-7.847	-40.814	12.804	-100.912	-106.65
1991	1.991	-13.012	-12.796	-8.964	-10.639	-33.881	160.983	-73.089	-61.611
1992	1.992	-12.632	-19.139	-14.783	-11.308	-27.507	224.475	2.622	-32.039
1993	1.993	-18.433	-1.083	-4.158	-16.813	-13.985	128.255	100.314	-5.16
1994	1.994	-12.823	1.467	-14.231	-13.211	-8.737	75.738	34.537	49.61
1995	1.995	-12.245	-0.886	-15.411	-13.663	-23.014	250.462	22.819	85.819
1996	1.996	-15.536	-3.045	-14.265	-11.789	6.05	273.313	98.817	131.896
1997	1.997	-16.117	-5.014	-15.246	-15.14	-6.325	-2.481	49.646	161.558
1998	1.998	-14.761	-3.321	-16.225	-16.361	-17.506	-115.437	-12.711	177.341
[truncated: 5,767 more rows]
